# Supplementary material for: A latitudinal phylogeographic diversity gradient in birds
Source: PLoS Biol. 2017 Apr 13;15(4):e2001073. doi: 10.1371/journal.pbio.2001073 (PMC5390966; doi:10.1371/journal.pbio.2001073)
Supplement: S2 Table — (XLSX) [file pbio.2001073.s009.xlsx]

## Sheet: AOU Species
Taxon.name	nsamples	Locus	Seq Model	Ngroups0.9	Ngroups0.8	Ngroups0.7	Ngroups.excluded0.9	Ngroups.excluded0.8	Ngroups.excluded0.7	stem.age	stem.95.lo	stem.95.hi	crown.age	crown.95.lo	crown.95.hi	phylo.div.rate.stem.0.9	phylo.div.rate.stem.0.8	phylo.div.rate.stem.0.7	phylo.div.rate.crown.0.9	phylo.div.rate.crown.0.8	phylo.div.rate.crown.0.7	mean lineage loss	lineage loss lo	lineage loss hi	range.size	prop.range.size.sampled	lat.max	lat.min	long.max	long.min	lat.mid	lat.range	abs.lat.max	abs.lat.min	abs.lat.mid	migratory distance	altitude	bio1	bio2	bio3	bio4	bio5	bio6	bio7	bio8	bio9	bio10	bio11	bio12
Adelomyia-melanogenys	112	CR-ATP8&6	GTR+G	7	8	8	1	1	1	8.49235	3.6656	14.409	4.63875	2.783	6.5517	0.229137	0.244861	0.244861	0.41949	0.448276	0.448276	0.453772	0.240779	0.545305	658859	0.8	11.39	-23.59	-63.66	-80.63	-6.1	34.98	11.39	23.59	6.1	0	2118	16.7	11.8	84	0.447	23.7	9.4	13.8	16.9	16.1	17.1	15.9	1298
Agelaius-phoeniceus	31	ND2	GTR+I	1	1	1	0	0	1	3.03469	1.7325	4.4301	0.966512	0.5358	1.4242	0	0	0	0	0	0	0.681512	0.690736	0.678517	1.37459e+07	0.333	67.41	9.66	-57.82	-152.3	38.535	57.75	67.41	9.66	38.535	2928.42	257	8.6	11.8	30	9.163	28.1	-10	38	18.2	-2.7	20.3	-3.9	919
Amazilia-cyanocephala	51	CR	HKY+I	1	1	1	0	0	0	1.2125	0.5895	1.8924	0.32722	0.1454	0.5429	0	0	0	0	0	0	0.730128	0.75335	0.713116	305973	0.375	23.77	12.65	-83.16	-99.69	18.21	11.12	23.77	12.65	18.21	0	1318	19.4	10.3	66	1.414	27.7	11.7	15.2	20.2	18.4	20.9	17.5	1590
Amazilia-tzacatl	102	ND2	GTR+I	1	1	2	0	0	0	2.65875	1.2091	4.3208	0.902388	0.497	1.4293	0	0	0.260704	0	0	0.768126	0.660597	0.58895	0.669205	1.04666e+06	0.577	19.92	-4.19	-69.61	-96.89	7.865	24.11	19.92	4.19	7.865	0	452	24.2	9.6	76	0.6875	30.55	17.6	12.5	24.2	24.15	25.5	22.7	2540
Amazona-aestiva	13	ND2	GTR+I	2	2	2	0	0	0	0.729485	0.4433	1.052	0.492369	0.2882	0.733	0.950187	0.950187	0.950187	1.40778	1.40778	1.40778	0.325046	0.349876	0.303232	4.22924e+06	0.217	-7.38	-32.81	-38.47	-68.04	-20.095	25.43	7.38	32.81	20.095	0	176	23.5	12	63	2.226	32.4	13.2	18.1	26.4	21.5	26.4	20.3	1150
Amazona-farinosa	15	Cyt b	GTR+G	2	2	3	0	0	0	3.02936	2.1038	4.7351	2.09905	1.3371	3.4893	0.22881	0.22881	0.362655	0.330219	0.330219	0.523385	0.307096	0.364436	0.263099	7.19722e+06	0.808	19.35	-25.28	-38.86	-96.89	-2.965	44.63	19.35	25.28	2.965	0	167	25.5	9.6	76	0.738	31.9	19.3	12.3	25.8	25.4	26.6	24.2	2691
Amazona-ochrocephala	45	ND2	GTR+I	6	7	8	1	1	1	3.50533	2.4046	4.627	1.05556	0.7089	1.4479	0.511153	0.55513	0.593223	1.69745	1.84348	1.96999	0.698869	0.70519	0.687076	6.65768e+06	0.829	12.46	-17.01	-47.97	-82.79	-2.275	29.47	12.46	17.01	2.275	0	195	25.5	9.95	77	0.643	32.1	19.7	12.7	26.1	25.5	26.5	24.7	2175.5
Anabacerthia-striaticollis	40	ND2	HKY+G	3	4	4	0	0	0	3.06103	1.5381	4.7333	1.11461	0.5476	1.8153	0.358902	0.452884	0.452884	0.985651	1.24375	1.24375	0.635873	0.643976	0.616483	336608	0.963	11.18	-17.03	-64.52	-79.03	-2.925	28.21	11.18	17.03	2.925	0	1722.5	18.8	10.55	82	0.4965	25.4	12.1	12.6	18.8	18.1	19.5	17.5	1847.5
Anas-fulvigula	219	CR	K2P+I	2	2	3	0	0	0	1.14388	0.5277	1.9636	0.784868	0.442	1.2492	0.605962	0.605962	0.960427	0.883138	0.883138	1.39974	0.313853	0.162403	0.363822	198024	0.505	30.88	18.58	-80.03	-98.18	24.73	12.3	30.88	18.58	24.73	1220.12	11	22.4	11.2	47	4.4905	32.9	9.5	23.6	27.3	17.6	27.5	16.1	1280
Anas-strepera	457	CR	HKY+I+G	2	2	2	0	0	0	2.37	0.5	5.3	2.36565	0.4959	5.2827	0.292467	0.292467	0.292467	0.293005	0.293005	0.293005	0.001834	0.0082	0.00326415	4.46118e+06	0.949	61.55	13.9	-60.87	-166.29	37.725	47.65	61.55	13.9	37.725	1589.51	613.5	6.6	13.3	34	8.7665	27.5	-11.5	39.8	13.75	-0.3	18.1	-4.6	436
Aphelocoma-californica	31	ND2	HKY+G	2	2	2	0	0	0	3.54482	1.8332	5.2612	1.58151	0.8131	2.4141	0.195538	0.195538	0.195538	0.438282	0.438282	0.438282	0.553853	0.556459	0.54115	2.32301e+06	0.507	50.87	16.16	-95.36	-124.41	33.515	34.71	50.87	16.16	33.515	0	221	14.2	14.3	46	5.815	30.2	1.9	30.6	9.3	18.8	20.8	8.2	509
Aphelocoma-unicolor	13	ND2	HKY+I	3	4	4	0	0	0	5.76647	1.9929	9.1581	3.32547	1.8095	5.0351	0.190517	0.240406	0.240406	0.330363	0.416872	0.416872	0.423309	0.0920267	0.450203	148491	0.165	21.11	13.79	-86.3	-101.14	17.45	7.32	21.11	13.79	17.45	0	2118	15.1	12.8	72	1.185	24	6.1	17.6	16.1	14.3	16.6	13.3	1576
Aphelocoma-wollweberi	19	ND2	HKY+G	2	3	3	0	0	0	5.38479	3.3457	7.4914	2.34829	1.3755	3.3235	0.128723	0.204021	0.204021	0.29517	0.467834	0.467834	0.563902	0.588875	0.556358	485100	0.474	35.18	20.33	-98.79	-111.31	27.755	14.85	35.18	20.33	27.755	0	1662.5	14.8	16.2	49	6.326	31.6	-0.6	33	21.55	16.9	22.4	7.3	495.5
Arremon-assimilis	46	ND2	GTR+I+G	3	3	3	0	0	0	4.5233	3.3535	5.7628	3.33514	2.294	4.4526	0.242878	0.242878	0.242878	0.329405	0.329405	0.329405	0.262675	0.315939	0.227355	285899	0.178	10.45	-14.67	-69.05	-80.31	-2.11	25.12	10.45	14.67	2.11	0	2784	13.4	11.4	85	0.35	20.5	6.4	13.2	13.6	13	14.1	12.9	1107
Arremon-atricapillus	10	ND2	GTR+I+G	1	1	1	0	0	0	3.42771	2.3375	4.5486	0.901482	0.5341	1.3022	0	0	0	0	0	0	0.737002	0.771508	0.713714	23159.5	0.665	9.5	3.82	-72.98	-79.46	6.66	5.68	9.5	3.82	6.66	0	1753	18.1	9.4	88	0.314	23.1	13.3	10.5	17.8	18.2	18.3	17.6	2197
Arremon-brunneinucha	67	COII	GTR+I+G	10	11	11	2	2	3	7.25314	4.9537	9.8594	3.99629	2.7926	5.3328	0.31746	0.330601	0.330601	0.57618	0.60003	0.60003	0.449026	0.43626	0.459115	620789	0.553	21.63	-14.47	-66.14	-101.12	3.58	36.1	21.63	14.47	3.58	0	1708	17.8	10	77	0.656	24.8	10.7	13.3	18	17.2	18.8	16.6	2033
Arremon-torquatus	19	ND2	GTR+I+G	1	2	2	0	0	0	4.13481	3.0719	5.3552	1.39911	0.7836	2.0705	0	0.167637	0.167637	0	0.495419	0.495419	0.661625	0.744914	0.613366	89362.1	0.794	-16	-25.21	-63.3	-67.14	-20.605	9.21	16	25.21	20.605	0	1612.5	17.35	13.65	66	1.9955	27.1	5.9	20.8	20.25	14.25	20.25	14.15	791
Artemisiospiza-belli	31	Cyt b	GTR+G	4	5	5	1	2	2	2.44357	0.792	4.4229	1.35089	0.287	3.1824	0.567322	0.658641	0.658641	1.02621	1.19139	1.19139	0.447168	0.637626	0.280472	197573	0.638	40.94	26.68	-113.15	-123.02	33.81	14.26	40.94	26.68	33.81	0	1476	9.2	15.9	43	7.169	30	-7.35	36.35	4.6	17.65	19	-0.45	310.5
Artemisiospiza-nevadensis	10	Cyt b	GTR+G	1	2	2	0	0	0	0.731329	0.1799	1.5984	0.284148	0.0369	0.6857	0	0.947791	0.947791	0	2.43939	2.43939	0.611464	0.794886	0.571009	1.12329e+06	0.16	48.82	28.1	-102.66	-120.53	38.46	20.72	48.82	28.1	38.46	1002.85	1732	7	16.2	43	7.631	29.05	-9.15	37.8	-0.5	15.7	17	-1.8	291
Attila-spadiceus	108	Cyt b	GTR+G	3	3	4	0	0	0	2.14758	0.8792	3.8562	1.17721	0.513	2.0762	0.511558	0.511558	0.645514	0.933235	0.933235	1.17761	0.451844	0.416515	0.461594	7.29077e+06	0.61	27.05	-23.01	-34.92	-108.57	2.02	50.06	27.05	23.01	2.02	0	220	25.1	9.9	74	0.7795	31.6	17.6	13.6	25.6	24.5	26.5	22.9	2420.5
Aulacorhynchus-prasinus	56	ND2	HKY+I	6	6	7	1	1	1	5.88815	2.5553	10.1422	2.59386	1.1864	4.3521	0.304299	0.304299	0.330479	0.690771	0.690771	0.7502	0.559479	0.53571	0.570892	1.0105e+06	0.783	21.34	-18.56	-63.28	-101.29	1.39	39.9	21.34	18.56	1.39	0	1440.5	19.25	9.9	77	0.657	26.15	12.4	13.3	19.45	18.9	20.2	17.95	2246.5
Automolus-ochrolaemus	166	Cyt b	GTR+G	5	6	6	0	0	0	7.42791	3.5658	11.8236	2.85938	1.6866	4.142	0.216674	0.24122	0.24122	0.562862	0.626624	0.626624	0.615049	0.527007	0.649684	6.45798e+06	0.502	18.88	-17.68	-49.82	-96.85	0.6	36.56	18.88	17.68	0.6	0	538	23.7	10	75	0.73	30.6	17.1	13.3	24.1	23.4	25	22.4	2786
Basileuterus-belli	64	ND2	GTR+G	4	7	7	0	0	1	3.4649	2.263	4.7538	2.14004	0.6739	4.4039	0.400096	0.561606	0.561606	0.647789	0.909286	0.909286	0.382366	0.702209	0.0736043	335327	0.448	25.69	13.6	-86.88	-106.56	19.645	12.09	25.69	13.6	19.645	0	2124	15.1	12.45	69	1.327	24.15	6.5	17.8	16.2	14.3	16.85	13.3	1329.5
Basileuterus-culicivorus	117	Cyt b	GTR+I+G	7	8	8	1	2	3	5.458	4.0911	7.0047	4.88108	4.1939	5.5168	0.356524	0.38099	0.38099	0.398664	0.42602	0.42602	0.105701	-0.0251277	0.212415	8.42215e+06	0.721	25.21	-34.98	-34.79	-105.06	-4.885	60.19	25.21	34.98	4.885	0	759	21.2	10.3	67	1.476	29.3	13.1	15.5	22.2	19.7	23.2	19	1755
Basileuterus-trifasciatus	20	ND2	GTR+G	1	1	1	0	0	0	1.923	1.159	2.5851	0.374012	0.1782	0.6153	0	0	0	0	0	0	0.805506	0.846247	0.761982	29423	0.831	-3.4	-7.93	-78.46	-80.36	-5.665	4.53	3.4	7.93	5.665	0	1919	17.8	12.5	88	0.335	24.9	11.5	14.3	18.3	17.8	18.5	17.3	895
Basileuterus-tristriatus	195	ND2	GTR+G	10	10	11	1	1	1	5.5692	5.2252	10.2825	2.6976	1.6975	3.6535	0.41345	0.41345	0.430564	0.853569	0.853569	0.8889	0.515622	0.675132	0.644688	469555	0.868	12.34	-18.11	-61.97	-84.91	-2.885	30.45	12.34	18.11	2.885	0	1703	18.4	10	80	0.516	24.7	12.1	12.6	18.6	18.1	18.9	17.5	2120
Calidris-ptilocnemis	58	Cyt b	HKY	2	3	5	1	1	1	1.62836	0.4011	2.8146	0.261873	0.0867	0.5023	0.425672	0.674674	0.988379	2.64688	4.19521	6.14587	0.83918	0.783844	0.821538	197561	0.194	67.09	40.14	180	-180	53.615	26.95	67.09	40.14	53.615	3311.87	9	-1.9	6	22	8.212	12.8	-15.5	28.3	6.3	-2.1	8.4	-11.3	633
Campylopterus-curvipennis	160	CR-ATP8&6	HKY+I+G	2	2	2	0	0	0	2.79963	1.1825	4.6971	1.16381	0.4818	2.0283	0.247586	0.247586	0.247586	0.595582	0.595582	0.595582	0.584297	0.592558	0.56818	216276	0.376	23.49	15.89	-86.74	-99.36	19.69	7.6	23.49	15.89	19.69	0	275	24.7	10.5	62	1.953	31.9	15.6	16.8	25.9	23.5	26.6	21.5	1483
Campylorhynchus-brunneicapillus	60	ND2	HKY+I	2	2	2	0	0	0	3.45656	1.8473	5.3758	2.38384	0.9651	3.9542	0.200531	0.200531	0.200531	0.290769	0.290769	0.290769	0.310345	0.477562	0.264444	1.84957e+06	0.814	38.69	19.31	-97.02	-119.33	29	19.38	38.69	19.31	29	0	789	18.8	16.3	46	7.047	36.1	2.5	35.1	24.2	21.2	27.6	11	327
Campylorhynchus-rufinucha	35	ND2	GTR+G	4	5	5	0	0	0	4.75474	2.9746	6.5929	2.43428	1.3518	3.6284	0.29156	0.338491	0.338491	0.569488	0.661155	0.661155	0.488031	0.545552	0.44965	229235	0.885	19.51	9.52	-84.16	-103.9	14.515	9.99	19.51	9.52	14.515	0	372.5	24.7	10.7	75	0.801	32.9	17.6	14.6	24.8	24.45	25.9	23.5	1757.5
Cantorchilus-nigricapillus	19	ATP8&6	GTR+I	3	3	3	0	0	0	5.16307	3.4479	7.0601	2.0765	1.3119	2.9364	0.212783	0.212783	0.212783	0.529068	0.529068	0.529068	0.597816	0.619508	0.584085	302542	0.31	14.71	-3.77	-74.01	-85.51	5.47	18.48	14.71	3.77	5.47	0	374.5	24.5	8.9	77	0.6445	30.35	19.45	11.4	24.4	24.8	25.35	23.75	3066
Capito-wallacei	18	Cyt b	HKY	2	2	3	0	0	0	4.21783	3.0522	5.3835	0.509852	0.2713	0.7701	0.164337	0.164337	0.260468	1.35951	1.35951	2.15477	0.87912	0.911113	0.856952	2283.75	1	-6.74	-10.98	-74.14	-75.68	-8.86	4.24	6.74	10.98	8.86	0	1030	22.7	12.6	84	0.539	30.3	14.6	15	22.6	22.1	23.5	22.1	1955
Cardellina-pusilla	33	Cyt b	HKY+I+G	2	2	2	0	0	0	4.2182	3.0326	5.4658	2.94627	1.4283	4.7464	0.164323	0.164323	0.164323	0.235263	0.235263	0.235263	0.301534	0.529018	0.131618	7.95675e+06	0.442	69.66	8.35	-52.64	-166.84	39.005	61.31	69.66	8.35	39.005	4383.89	399	7.7	11.4	41	6.166	23.2	-5.7	29.5	6.5	14.4	15.3	0.1	789
Cardellina-rubra	75	ND2	HKY+G	1	2	2	0	0	0	3.0143	2.0343	4.0398	0.396955	0.1904	0.6376	0	0.229953	0.229953	0	1.74616	1.74616	0.868309	0.906405	0.84217	233204	0.514	26.63	15.85	-95.3	-107.11	21.24	10.78	26.63	15.85	21.24	0	2617	13.1	13.4	70	1.495	22.6	2.9	19.9	14.5	12.2	15.2	10.9	1239
Cardinalis-cardinalis	162	ND2	GTR+G	4	5	5	0	0	0	6.99019	3.6608	10.5836	2.74554	1.3999	4.1621	0.19832	0.230242	0.230242	0.504926	0.586201	0.586201	0.60723	0.617597	0.606741	5.85254e+06	0.879	47.34	15.65	-65.45	-160.25	31.495	31.69	47.34	15.65	31.495	0	185	11.3	11.8	32	8.739	29.9	-6.8	36.2	20.2	0.6	22.5	-0.5	1064
Catharus-fuscater	69	ND2	GTR+G	8	8	8	1	1	1	7.83467	4.9215	10.3522	3.92468	2.5757	5.2216	0.265415	0.265415	0.265415	0.529837	0.529837	0.529837	0.499062	0.476643	0.495605	261312	0.664	11.1	-18.07	-64.09	-85.39	-3.485	29.17	11.1	18.07	3.485	0	1645	17.9	9.9	80	0.572	24.6	11.9	12.6	17.9	17.8	18.6	17.2	2557
Catharus-occidentalis	28	ND2	HKY	1	1	1	0	0	0	3.04532	1.6002	4.4823	0.315321	0.1528	0.5295	0	0	0	0	0	0	0.896457	0.904512	0.881869	414625	0.466	29.98	15.97	-95.15	-109	22.975	14.01	29.98	15.97	22.975	0	2337	14.8	13.4	69	1.71	24.5	4.5	19.9	15.95	13.55	16.75	12.2	1229.5
Ceratopipra-erythrocephala	11	ND2	GTR+G	1	1	1	0	0	0	1.42758	0.7472	2.1675	0.31686	0.1439	0.5672	0	0	0	0	0	0	0.778043	0.807414	0.738316	3.47131e+06	0.28	12.46	-7.44	-49.88	-78.9	2.51	19.9	12.46	7.44	2.51	0	219	25.5	8.8	81	0.48	30.9	20	11.1	25.5	25.5	26.1	24.6	2400
Ceratopipra-mentalis	52	ND2	GTR+G	1	1	1	0	0	0	1.42758	0.7472	2.1675	0.265191	0.1296	0.476	0	0	0	0	0	0	0.814237	0.826552	0.780392	562883	0.318	21.35	-4.14	-76.06	-96.87	8.605	25.49	21.35	4.14	8.605	0	159	25.2	9	71	1.144	31.6	18.3	13.7	25.6	25	26.7	23.25	2481
Certhia-americana	375	ND2	HKY+G	2	3	3	0	0	0	8.88195	3.2378	16.1161	4.39304	1.8661	7.8732	0.0780399	0.12369	0.12369	0.157783	0.25008	0.25008	0.505397	0.423652	0.51147	6.54539e+06	0.527	63.31	12.86	-52.64	-154.7	38.085	50.45	63.31	12.86	38.085	798.426	514.5	7.2	12.1	40	6.949	25.1	-8.6	34.25	8.7	12.5	17	-2.2	957
Chamaea-fasciata	59	Cyt b	GTR+G	2	3	4	0	0	0	3.22445	0.7749	6.468	0.432878	0.1312	0.911	0.214966	0.340713	0.429932	1.60125	2.53793	3.20251	0.865751	0.830688	0.859153	283647	0.877	46.17	30.04	-115.59	-124.56	38.105	16.13	46.17	30.04	38.105	0	266	14	13.1	52	4.095	27.95	3.35	25.05	9.3	19.35	20	9.1	631.5
Charadrius-montanus	53	CR	HKY+G	3	5	5	0	0	0	7.32117	4.2928	10.8171	1.76601	0.9433	2.7929	0.15006	0.219833	0.219833	0.622087	0.911341	0.911341	0.75878	0.78026	0.741807	758254	0.293	49.48	22.85	-96.29	-122.61	36.165	26.63	49.48	22.85	36.165	1313.9	1545.5	9.6	17.3	39.5	8.8915	31.2	-11.3	43.1	19.15	-2.1	20.8	-2.1	352
Charadrius-nivosus	166	CR	HKY+G	1	1	1	0	0	0	5.3888	1.1086	11.8563	1.81531	0.6072	3.8305	0	0	0	0	0	0	0.663133	0.452282	0.676923	1.3601e+06	0.828	47.22	-42.5	-59.5	-124.56	2.36	89.72	47.22	42.5	2.36	1216.16	174.5	15.65	14.55	44	7.2385	33.1	1.55	36.45	14.05	18.65	23.2	8.05	346
Chlorophanes-spiza	72	Cyt b	GTR+G	1	1	1	0	0	0	3.25773	1.6152	4.8556	0.589622	0.2927	0.938	0	0	0	0	0	0	0.819009	0.818784	0.806821	7.95598e+06	0.558	18.56	-29.45	-34.8	-96.64	-5.445	48.01	18.56	29.45	5.445	0	469	24	9.6	77	0.649	30.4	17.6	12.3	24.1	23.8	25	22.9	2792
Chlorospingus-flavopectus	148	ATP8&6	GTR+I+G	11	11	11	1	1	1	9.07777	3.7567	14.7697	5.17575	3.3867	7.4894	0.26415	0.26415	0.26415	0.463294	0.463294	0.463294	0.429843	0.0984907	0.492921	589354	0.607	21.61	-26.89	-63.95	-101.04	-2.64	48.5	21.61	26.89	2.64	0	1570.5	18.3	10.1	75.5	0.765	25.6	10.7	13.65	18.8	17.4	19.5	16.6	2058.5
Chrysomus-icterocephalus	48	ND2	GTR+I	1	1	1	0	0	0	3.15178	1.4747	4.6186	0.296913	0.149	0.4927	0	0	0	0	0	0	0.905795	0.898963	0.893323	1.5829e+06	0.609	12.49	-8.63	-46.79	-77.14	1.93	21.12	12.49	8.63	1.93	0	84.5	26.2	9.7	81	0.4785	31.55	20.5	11.6	26.3	25.8	26.7	25.3	1619.5
Cinclodes-albiventris	37	ND3	HKY+I	1	5	5	0	1	1	0.671678	0.2662	1.1523	0.450427	0.1847	0.7261	0	2.39614	2.39614	0	3.57314	3.57314	0.3294	0.306161	0.369869	707110	0.854	-5.81	-25.01	-64.77	-79.05	-15.41	19.2	5.81	25.01	15.41	0	4181	5.6	15	76	1.126	15	-6.2	19.4	6.8	3.7	6.9	3.5	787
Cinclodes-fuscus	13	ND3	HKY+I	1	2	2	0	0	0	0.472435	0.0741	1.0182	0.223494	0.0525	0.4523	0	1.46718	1.46718	0	3.10142	3.10142	0.526933	0.291498	0.555785	1.47791e+06	0.358	-24.86	-55.98	-52.29	-73.61	-40.42	31.12	24.86	55.98	40.42	1120.61	1052	6.4	13.1	55	3.864	18.3	-2.4	22.9	3.3	10.3	11.3	2.1	557
Colonia-colonus	18	Cyt b	GTR+G	3	3	3	0	1	1	9.25289	5.2233	13.5262	4.70608	2.3566	6.964	0.118732	0.118732	0.118732	0.233445	0.233445	0.233445	0.491394	0.548829	0.485147	6.79261e+06	0.325	14.94	-28.69	-38.18	-85.94	-6.875	43.63	14.94	28.69	6.875	0	538	23.1	9.5	76	0.688	30	17.2	12.5	23.6	23.1	24.7	22.2	2656
Corvus-corax	38	Cyt b	HKY+G	3	4	5	1	1	1	4.71982	1.953	8.1777	2.88311	0.8901	6.1373	0.232766	0.293718	0.340996	0.381051	0.480833	0.55823	0.389148	0.54424	0.249508	1.52618e+07	0.35	83.11	12.76	-52.64	-179.14	47.935	70.35	83.11	12.76	47.935	0	453	9.5	13.1	40	7.6415	27.6	-6.8	35.95	10.6	14.6	18.9	-0.3	589
Cranioleuca-antisiensis	40	ND2	HKY	2	2	3	0	0	0	0.367895	0.1925	0.5799	0.277217	0.1373	0.4203	1.88409	1.88409	2.98622	2.50037	2.50037	3.963	0.246476	0.286753	0.27522	30244.9	0.333	-2.72	-7.51	-78.63	-80.06	-5.115	4.79	2.72	7.51	5.115	0	2414	15.25	12.75	83	0.532	22.45	8.3	14.5	15.65	14.75	15.85	14.65	893
Cranioleuca-baroni	137	ND2	HKY	2	3	3	0	0	0	0.367895	0.1925	0.5799	0.277217	0.1373	0.4203	1.88409	2.98622	2.98622	2.50037	3.963	3.963	0.246476	0.286753	0.27522	105360	0.584	-5.47	-11.99	-75.53	-78.98	-8.73	6.52	5.47	11.99	8.73	0	3275	11	14.65	81.5	0.6645	19.15	1.05	17.65	11.35	10	11.6	10	896.5
Cyanerpes-caeruleus	39	Cyt b	GTR+G	2	2	2	0	0	0	3.93236	1.9485	5.9194	1.47335	0.7508	2.2912	0.176267	0.176267	0.176267	0.470456	0.470456	0.470456	0.625326	0.614678	0.612934	6.70181e+06	0.543	11.43	-17.67	-42.89	-80.39	-3.12	29.1	11.43	17.67	3.12	0	370	24.8	9.8	82	0.519	30.7	18.4	11.5	24.6	24.2	25.4	23.8	2607
Cyanocitta-stelleri	213	ND2	HKY+G	4	4	5	0	0	0	3.86671	1.7902	6.2854	3.06136	1.3409	4.8702	0.358521	0.358521	0.41623	0.452837	0.452837	0.525727	0.208278	0.250978	0.225157	3.52507e+06	0.874	61.65	12.8	-85.77	-151.99	37.225	48.85	61.65	12.8	37.225	0	671	10.1	12.8	44	5.7695	25.4	-1.4	28.4	5.5	16.2	16.95	3.6	799.5
Cyanocompsa-cyanoides	78	Cyt b	GTR+G	3	3	3	0	0	0	5.91626	3.9582	8.1214	5.20778	3.2037	7.1956	0.185694	0.185694	0.185694	0.210956	0.210956	0.210956	0.119752	0.190617	0.113995	7.8388e+06	0.688	19.27	-17.85	-44.55	-97.1	0.71	37.12	19.27	17.85	0.71	0	212	25	9.5	75	0.759	31.2	17.9	13	25.3	24.6	26.5	23.05	2743
Cyanolyca-armillata	11	ND2	HKY+G	1	2	2	0	0	0	7.0058	1.8366	14.3487	2.135	0.397	4.9157	0	0.0989391	0.0989391	0	0.324659	0.324659	0.695252	0.78384	0.657411	96986.7	0.377	9.47	-0.39	-70.15	-78.01	4.54	9.86	9.47	0.39	4.54	0	2581	13.4	8.9	89	0.272	18.8	8.6	9.9	13.2	13.4	13.7	13	2006
Cyclarhis-gujanensis	28	ND2	HKY+G	2	4	5	0	0	0	9.84284	5.6239	15.6529	6.45359	3.9031	9.3159	0.0704215	0.140843	0.163514	0.107405	0.21481	0.249386	0.344336	0.30598	0.404846	1.35344e+07	0.665	23.65	-35.49	-34.8	-99.43	-5.92	59.14	23.65	35.49	5.92	0	780.5	22.1	10.8	72	1.0505	30.2	14	15	23	20.95	23.75	20.2	1497
Cymbilaimus-lineatus	48	Cyt b	GTR+G	2	2	3	0	0	0	5.74069	3.645	8.0243	1.39512	0.8964	1.9377	0.120743	0.120743	0.191373	0.496838	0.496838	0.78747	0.756978	0.754074	0.758521	6677537	0.664	15.88	-16.16	-48.34	-85.92	-0.14	32.04	15.88	16.16	0.14	0	199	25.6	9.1	76	0.639	31.6	19.8	11.4	25.7	25.5	26.4	24.7	2782
Dendragapus-fuliginosus	23	CR	HKY+I+G	1	1	1	0	0	0	1.39224	0.8062	2.1519	0.424848	0.2018	0.7916	0	0	0	0	0	0	0.694845	0.74969	0.632139	428499	0.172	60.46	39.58	-121.33	-137.78	50.02	20.88	60.46	39.58	50.02	0	733.5	6.8	10.1	39	5.853	22.2	-5.2	27	0.9	13.9	14.1	-0.4	1388.5
Dendragapus-obscurus	37	CR	HKY+I+G	1	1	2	0	0	0	1.39224	0.8062	2.1519	0.610945	0.3507	0.9778	0	0	0.497866	0	0	1.13455	0.561177	0.564996	0.545611	1.6674e+06	0.24	63.65	34.33	-105.2	-137.86	48.99	29.32	63.65	34.33	48.99	0	1927	4.3	14.6	38	7.946	25.2	-12.9	37.9	-0.9	8.8	14.7	-5.9	521
Dendrocincla-fuliginosa	241	Cyt b	GTR+G	6	6	7	0	0	0	3.77173	2.315	5.2594	3.09788	2.0171	4.1764	0.47505	0.47505	0.51592	0.578383	0.578383	0.628143	0.178659	0.128683	0.205917	9.70511e+06	0.49	15.75	-29.58	-34.8	-85.55	-6.915	45.33	15.75	29.58	6.915	0	284.5	24.4	9.4	78	0.6385	30.7	18.35	11.5	24.8	23.9	25.5	23.35	2487.5
Dendrocolaptes-platyrostris	32	Cyt b	GTR+I	3	4	5	0	0	0	1.15341	0.5122	1.8119	0.391471	0.1594	0.6625	0.952494	1.20191	1.39538	2.80637	3.54124	4.11125	0.660595	0.688793	0.634362	3.7795e+06	0.715	-3.32	-32.3	-37.79	-57.88	-17.81	28.98	3.32	32.3	17.81	0	687	18.5	11.95	58.5	2.274	28.7	8.45	17.85	22	15.7	22.05	15.05	1689
Diglossa-caerulescens	33	ND2	HKY+I	2	3	3	0	0	1	3.03615	1.5436	4.4543	0.72366	0.3591	1.1464	0.228298	0.361844	0.361844	0.957836	1.51813	1.51813	0.761652	0.767362	0.742631	267482	0.72	11.1	-17.05	-66.23	-79.53	-2.975	28.15	11.1	17.05	2.975	0	2371	15.15	10.6	81.5	0.422	22.15	7.65	12.95	15.4	14.55	15.7	14.5	1222
Diglossa-cyanea	122	ND2	GTR+G	2	2	2	0	0	0	4.13723	1.8673	6.5576	2.37454	1.0457	4.0155	0.167539	0.167539	0.167539	0.291908	0.291908	0.291908	0.426055	0.439994	0.387657	393801	0.791	10.68	-17.95	-64.32	-79.9	-3.635	28.63	10.68	17.95	3.635	0	2678	13.9	11.7	83	0.41	21.1	6.5	13.7	14	13.4	14.5	13.2	1193
Drymophila-devillei	11	ND2	HKY+I	1	2	2	0	0	0	3.11487	0.4902	5.9046	1.36136	0.5458	2.3018	0	0.222528	0.222528	0	0.509159	0.509159	0.562949	-0.113423	0.610168	2.0934e+06	0.106	1.02	-16.93	-53.3	-78.03	-7.955	17.95	1.02	16.93	7.955	0	264	25	10.9	73	1.055	32	17.2	14.6	25.4	23.6	25.7	23.6	2350
Drymophila-striaticeps	24	ND2	HKY+G	2	2	4	0	0	0	2.91035	1.3119	4.5787	1.6257	0.8151	2.5343	0.238166	0.238166	0.476332	0.426367	0.426367	0.852735	0.441407	0.378687	0.446502	141512	0.89	7.25	-16.06	-67.4	-79.51	-4.405	23.31	7.25	16.06	4.405	0	2104	16.7	11.4	85	0.354	23.6	9.7	13.7	16.8	16.3	17.1	16.2	1635
Dubusia-taeniata	42	ND2	GTR+I	2	3	4	1	1	1	4.18748	2.6288	5.763	2.21795	1.2835	3.1353	0.165529	0.262357	0.331057	0.312518	0.495329	0.625035	0.470338	0.511754	0.45596	282780	0.59	11.14	-13.12	-69.89	-79.5	-0.99	24.26	11.14	13.12	0.99	0	2869	12.8	9.9	84	0.371	19	5.9	11.9	12.7	12.5	13.1	12.4	1222
Empidonax-difficilis	121	ND2	HKY+G	1	1	1	0	0	0	1.52902	0.7246	2.5573	0.605445	0.2837	1.0081	0	0	0	0	0	0	0.604031	0.608474	0.605795	863564	0.732	60.17	15.65	-95.22	-140.45	37.91	44.52	60.17	15.65	37.91	3317.73	254	10.5	11.4	45	4.91	24.8	0.3	24.7	5.3	16.6	16.9	4.7	996
Empidonax-flavescens	29	ND2	HKY	2	3	3	0	0	0	1.94746	1.1907	2.8072	1.71088	0.9605	2.538	0.355924	0.564126	0.564126	0.40514	0.642132	0.642132	0.121479	0.193332	0.0958963	165925	0.557	17.4	8.45	-81.02	-94.67	12.925	8.95	17.4	8.45	12.925	0	1634.5	17.85	9.6	75	0.7705	24.7	10.9	13	18.05	17.4	18.85	16.5	2319.5
Empidonax-occidentalis	165	ND2	HKY+G	2	2	2	0	0	0	2.20134	1.2697	3.3415	1.52902	0.7246	2.5573	0.314874	0.314874	0.314874	0.453327	0.453327	0.453327	0.305415	0.429314	0.234685	2.34986e+06	0.598	57.1	15.97	-95.67	-122.95	36.535	41.13	57.1	15.97	36.535	2003.78	2205	6.5	15.8	42	7.566	26.8	-11	37.7	13.6	2.9	16.5	-3.2	486
Empidonax-traillii	124	Cyt b	HKY+G	2	2	2	0	0	0	3.04222	1.9622	4.1926	2.28816	1.4462	3.2177	0.227843	0.227843	0.227843	0.302928	0.302928	0.302928	0.247864	0.26297	0.232529	7.29613e+06	0.71	56	-3.52	-60.95	-131.3	26.24	59.52	56	3.52	26.24	4543.41	236	9	11.5	31	8.907	28	-8.9	37	17.9	-1.4	20.3	-3	939
Forpus-coelestis	10	Cyt b/ND2	HKY+I	1	1	1	1	1	1	1.1058	0.6476	1.5389	0.1064	0.0422	0.1864	0	0	0	0	0	0	0.90378	0.934836	0.878875	147586	0.351	0.93	-8.24	-78.3	-81.36	-3.655	9.17	0.93	8.24	3.655	0	144	23.6	10.1	72	1.299	30.9	15.8	14.7	25.3	22.4	25.4	21.7	279
Forpus-conspicillatus	18	Cyt b/ND2	HKY+I	1	1	1	0	0	0	1.41165	0.9408	1.9094	0.503451	0.2578	0.7849	0	0	0	0	0	0	0.64336	0.725978	0.588928	324488	0.471	10.7	1.37	-67.94	-79.5	6.035	9.33	10.7	1.37	6.035	0	1051	22.8	10.6	88	0.329	28.9	17.4	12.1	22.7	22.9	23.4	22.4	1790
Forpus-passerinus	25	Cyt b/ND2	HKY+I	1	1	1	0	0	0	1.72727	1.13	2.3284	0.364028	0.2065	0.5361	0	0	0	0	0	0	0.789247	0.817257	0.769756	1.07644e+06	0.662	18.53	-3.53	-48.36	-78.37	7.5	22.06	18.53	3.53	7.5	0	96.5	26.1	9.4	78	0.6495	31.25	20.25	11.5	26.2	25.7	26.7	25.1	1365.5
Forpus-xanthopterygius	14	Cyt b/ND2	HKY+I	3	3	3	0	0	1	4.20787	2.8898	5.5757	2.71691	1.9456	3.5574	0.261085	0.261085	0.261085	0.404361	0.404361	0.404361	0.354326	0.326735	0.361981	8.79527e+06	0.898	11.36	-28.75	-34.79	-78.9	-8.695	40.11	11.36	28.75	8.695	0	282	23.35	10.35	65	1.7455	31.5	15.1	16.4	25.2	22.25	26	20.9	1509
Geothlypis-beldingi	25	ND2	HKY+G	1	1	1	0	0	0	2.4191	1.7002	3.2988	0.18368	0.1717	0.2023	0	0	0	0	0	0	0.924071	0.899012	0.938675	3827.31	0.5	27.99	22.87	-109.51	-114.94	25.43	5.12	27.99	22.87	25.43	0	79.5	23.15	14.2	55	4.3135	35.35	9.55	25.4	28.6	22.7	28.85	17.85	225
Geothlypis-tolmiei	18	ND2	HKY	2	3	3	0	0	0	1.0131	0.5424	1.5559	0.358276	0.1271	0.6323	0.684184	1.08441	1.08441	1.93467	3.06639	3.06639	0.646357	0.765671	0.593611	2.84565e+06	0.522	60.52	8.03	-79.46	-140.37	34.275	52.49	60.52	8.03	34.275	3614.45	1348	6.2	13.3	39	7.347	25.3	-8.9	34.6	0.7	14.1	15.5	-2.8	657
Geothlypis-trichas	346	ND2	HKY+G	2	2	2	0	0	0	2.4191	1.7002	3.2988	1.12867	0.7239	1.5516	0.286531	0.286531	0.286531	0.614125	0.614125	0.614125	0.533432	0.574227	0.529647	1.28423e+07	0.786	65.84	3.9	-52.64	-139.74	34.87	61.94	65.84	3.9	34.87	2857.53	256.5	8	11.7	30	9.2475	27.4	-10.5	37.7	17.3	-3.4	19.4	-4.4	971
Glyphorynchus-spirurus	340	Cyt b	GTR+G	12	12	12	0	0	0	12.6354	7.0298	18.6497	4.21794	2.8425	5.8069	0.196662	0.196662	0.196662	0.589128	0.589128	0.589128	0.666181	0.59565	0.688633	7.2287e+06	0.671	18.66	-19.49	-38.73	-95.62	-0.415	38.15	18.66	19.49	0.415	0	286.5	24.9	9.6	77	0.66	31	18.1	12.2	24.9	24.6	25.95	23.3	2852.5
Habia-fuscicauda	71	ND2	HKY+G	2	2	2	0	0	0	2.75919	1.2708	4.437	1.6878	0.814	2.6877	0.251214	0.251214	0.251214	0.41068	0.41068	0.41068	0.388298	0.359459	0.394253	585728	0.621	23.68	7.94	-74.68	-99.69	15.81	15.74	23.68	7.94	15.81	0	180	25.1	9.45	66	1.536	31.6	17.3	14.15	25.8	24.6	26.6	22.7	2235
Habia-rubica	45	ND2	HKY+G	4	5	5	1	1	1	9.84154	6.6311	13.3021	7.04723	4.987	9.3715	0.140862	0.163535	0.163535	0.196715	0.228379	0.228379	0.28393	0.247938	0.295487	5.7144e+06	0.777	23.75	-33.07	-35.62	-105.55	-4.66	56.82	23.75	33.07	4.66	0	432	23.8	10.1	67	1.494	31	16	14.8	24.6	23.2	25.6	21.8	2082
Hellmayrea-gularis	56	ND2	GTR+G	4	5	5	0	0	0	6.84772	2.4332	11.9328	2.37322	1.1494	3.7824	0.202446	0.235033	0.235033	0.584142	0.678167	0.678167	0.65343	0.527618	0.683025	162818	0.607	10.63	-11.5	-70.08	-79.58	-0.435	22.13	10.63	11.5	0.435	0	2992	11.7	9.5	88	0.278	17.4	5.6	10.6	11.5	11.2	11.9	11.1	1335
Henicorhina-leucoptera	13	ATP8&6	GTR+G+I	1	1	2	0	0	0	3.6099	1.9703	5.6149	1.62548	0.8008	2.5454	0	0	0.192013	0	0	0.426425	0.549715	0.593564	0.54667	3452.72	0.175	-4.07	-5.23	-78.48	-79.12	-4.65	1.16	4.07	5.23	4.65	0	1931.5	18	10.75	81	0.444	24.7	11.4	13.15	18.1	17.45	18.6	17.45	1127.5
Henicorhina-leucosticta	44	Cyt b	GTR+G	4	5	6	1	1	1	5.95212	4.0319	7.9121	5.40794	3.7566	7.34	0.232908	0.270397	0.301029	0.256344	0.297606	0.33132	0.0914259	0.0682805	0.072307	2.53607e+06	0.702	21.93	-10.13	-49.88	-99.1	5.9	32.06	21.93	10.13	5.9	0	538	23.9	9.5	74	0.757	30.4	17.2	12.9	23.9	23.9	25.2	22.2	2674
Hirundo-rustica	298	ND2	HKY+G	3	3	3	0	0	0	2.28841	1.0412	4.1251	1.08159	0.4828	1.8844	0.480078	0.480078	0.480078	1.01574	1.01574	1.01574	0.527361	0.536304	0.543187	1.2902e+07	0.483	67.09	20.16	-34.79	-162.51	46.93	122.81	67.09	20.16	46.93	7833.74	234	9.6	12	32	8.7985	28.7	-8.7	37	18.3	-0.85	20.8	-2.05	921.5
Hylophilus-ochraceiceps	20	ND2	HKY+G+I	4	4	5	0	0	0	13.5014	9.5029	17.6546	6.46016	4.5724	8.5696	0.102678	0.102678	0.119206	0.214591	0.214591	0.249133	0.521518	0.518842	0.514597	6.06719e+06	0.627	21.31	-17.7	-45.97	-96.79	1.805	39.01	21.31	17.7	1.805	0	288	24.9	9.7	71	1.0145	31	17.45	13.6	25.2	24.5	26.15	22.7	2536
Hylophylax-naevius	92	ND2	HKY+G	3	5	6	0	0	0	7.87991	5.3294	11.0476	3.94305	2.8096	5.1397	0.139419	0.204246	0.227383	0.27862	0.408171	0.454409	0.499607	0.472811	0.534768	5.8718e+06	0.753	7.86	-18.04	-48.36	-78.91	-5.09	25.9	7.86	18.04	5.09	0	244	25.1	10	82.5	0.4785	31.7	18.2	12.1	25.2	25.2	25.75	24.3	2693
Hypocnemis-peruviana	10	ND2	HKY+G	2	2	2	1	1	1	2.28426	1.5651	3.0864	1.0681	0.6099	1.5515	0.303446	0.303446	0.303446	0.648955	0.648955	0.648955	0.532409	0.610312	0.497311	1.89514e+06	0.376	3.27	-13.16	-58.8	-79.14	-4.945	16.43	3.27	13.16	4.945	0	214	25.5	9.7	84	0.454	31.3	19.5	11.5	26	25.2	26.2	24.6	2756
Icterus-galbula	34	Cyt b	HKY+I	1	1	1	0	0	0	0.429115	0.1343	0.8542	0.239468	0.0781	0.4499	0	0	0	0	0	0	0.441949	0.418466	0.473308	8.60084e+06	0.457	58.5	-0.71	-59.48	-125.03	28.895	59.21	58.5	0.71	28.895	3165.12	231.5	8.7	11.6	29	9.5265	28.2	-10.4	38.45	19	-3.3	20.7	-4	937.5
Icterus-pustulatus	102	CR	K2P	1	12	13	0	1	1	1.86086	0.25	4.4675	0.494873	0.153	0.9368	0	1.33535	1.37836	0	5.0213	5.18304	0.734063	0.388	0.790308	557199	0.75	30.6	9.9	-84.78	-109.8	20.25	20.7	30.6	9.9	20.25	0	348	24.5	12.5	68	1.605	33.4	14.5	18.3	26	23.4	27.3	21.5	1051
Lampornis-amethystinus	69	Cyt b	GTR+G	2	3	4	0	0	0	3.55286	1.6111	6.168	1.88497	0.8059	3.2789	0.195095	0.309219	0.390191	0.367724	0.582829	0.735448	0.469451	0.499783	0.468401	190107	0.612	24.61	13.63	-86.75	-105.2	19.12	10.98	24.61	13.63	19.12	0	2148	15.2	12.5	69.5	1.195	23.55	6.65	17.2	16.2	14.25	16.4	13.3	1314.5
Lepidocolaptes-affinis	42	ND2	HKY+G	2	2	3	0	0	0	1.67988	0.9492	2.5193	0.78082	0.4316	1.2672	0.412616	0.412616	0.653981	0.887717	0.887717	1.407	0.535194	0.545301	0.497003	187708	0.489	23.75	8.49	-81.65	-101.3	16.12	15.26	23.75	8.49	16.12	0	1777	17	9.9	73	0.98	24.05	9.75	14.1	17.35	16.05	17.95	15.3	2201.5
Lepidocolaptes-lacrymiger	37	ND2	HKY+I	3	5	5	0	0	0	2.26442	1.4489	3.0476	0.903412	0.5382	1.2849	0.485162	0.710749	0.710749	1.21607	1.78151	1.78151	0.601041	0.628546	0.57839	362047	0.822	11.22	-18.57	-62.96	-79.88	-3.675	29.79	11.22	18.57	3.675	0	2090	16.9	11.1	85	0.417	23.7	9.7	13.2	17.1	16.4	17.4	16.2	1520
Lepidothrix-coronata	90	Cyt b	GTR+G	8	10	10	0	0	1	3.16454	2.0706	4.3763	2.5421	1.7582	3.3592	0.657108	0.727622	0.727622	0.818002	0.905781	0.905781	0.196691	0.150874	0.232411	3.23516e+06	0.761	9.77	-17.39	-59.87	-84.68	-3.81	27.16	9.77	17.39	3.81	0	223.5	25.4	10.15	78	0.641	31.7	19.6	12.9	25.05	25.5	26.2	24.5	3037.5
Leptopogon-superciliaris	73	ND2	GTR+I	3	3	4	1	1	1	3.37342	2.1328	4.7309	1.38817	0.8941	1.9655	0.325667	0.325667	0.410946	0.791411	0.791411	0.99865	0.588498	0.580786	0.58454	618572	0.886	10.88	-18.5	-60.96	-84.92	-3.81	29.38	10.88	18.5	3.81	0	1167	20.8	10	81	0.5655	27.7	14.5	12.4	20.8	20.4	21.6	19.9	2384
Margarornis-squamiger	64	ND2	HKY+G	2	3	4	0	0	0	0.866313	0.4768	1.3142	0.48967	0.2625	0.7751	0.800112	1.26815	1.60022	1.41554	2.24357	2.83108	0.434765	0.449455	0.410212	471241	0.728	10.78	-17.85	-64.38	-80.06	-3.535	28.63	10.78	17.85	3.535	0	2821	13.6	12.2	83	0.45	21	5.7	14.1	13.8	13	14.3	12.8	1144
Mecocerculus-leucophrys	81	ND2	GTR+I	1	1	1	0	0	0	4.62881	1.785	7.9701	0.568901	0.2155	1.0646	0	0	0	0	0	0	0.877096	0.879272	0.866426	883477	0.66	10.92	-30.08	-60.42	-79.81	-9.58	41	10.92	30.08	9.58	0	2841	13	11.15	78	0.5345	19.6	4.55	14.05	13.2	12	13.7	11.7	1024
Melanerpes-chrysogenys	53	ND2	K2+G+I	1	1	1	0	0	0	3.12409	0.8537	7.197	1.46571	0.3692	3.1605	0	0	0	0	0	0	0.530835	0.56753	0.560859	161862	0.845	24.12	15.65	-94.93	-106.76	19.885	8.47	24.12	15.65	19.885	0	110	25.5	12.6	70	1.655	33.5	15.1	18.4	27.7	24.1	28	22.7	973
Melanerpes-formicivorus	44	Cyt b	HKY+I	3	4	5	0	0	0	6.41589	3.2673	9.8079	0.943483	0.4854	1.5419	0.171233	0.216072	0.250852	1.16442	1.46934	1.70585	0.852946	0.851437	0.84279	1.50632e+06	0.508	50.24	1.45	-72.54	-124.56	25.845	48.79	50.24	1.45	25.845	1334.98	411	14.4	14.4	49	5.384	30.5	2.2	29.9	9.1	19.9	20.8	8.3	630
Melozone-fusca	29	CR	HKY	2	3	3	0	0	0	1.87322	0.8483	2.9899	0.802094	0.2405	1.4546	0.370031	0.586485	0.586485	0.864172	1.36968	1.36968	0.571809	0.716492	0.513495	1.64052e+06	0.804	39.83	17.59	-97.03	-114.2	28.71	22.24	39.83	17.59	28.71	0	1505	15.9	16.4	46	6.955	32.8	-0.7	35	22.4	13.8	23.5	7.7	402
Microbates-cinereiventris	14	ND2	HKY+I	3	3	3	0	0	0	5.381	4.7127	6.0958	4.0653	3.4553	4.672	0.204165	0.204165	0.204165	0.270241	0.270241	0.270241	0.244508	0.266811	0.233571	554598	0.201	11.49	-15.24	-68.3	-85.51	-1.875	26.73	11.49	15.24	1.875	0	701	23.1	8.95	78	0.61	29.15	17.9	10.8	22.95	23.1	23.9	22.35	2967
Microbates-collaris	20	ND2	HKY+I	1	1	2	0	0	0	5.381	4.7127	6.0958	1.4368	1.0674	1.7873	0	0	0.128814	0	0	0.482424	0.732986	0.773506	0.706798	2.3781e+06	0.446	6.21	-6.23	-49.88	-77.51	-0.01	12.44	6.21	6.23	0.01	0	100	26.6	9.2	85	0.414	32.1	21.5	11.2	26.4	26.7	27	26.1	2796
Microcerculus-marginatus	101	Cyt b	GTR+G	7	7	8	0	0	0	9.83027	6.5717	13.6919	3.9622	2.7049	5.3566	0.197951	0.197951	0.211534	0.491119	0.491119	0.52482	0.596939	0.588402	0.608776	4.80135e+06	0.821	11.45	-17.19	-45.98	-84.87	-2.87	28.64	11.45	17.19	2.87	0	516	24.2	10.2	78	0.61	30.5	17.6	12.7	24.3	23.6	25.1	23.2	2775
Mionectes-oleagineus	151	ND2	GTR+I	5	6	6	1	1	1	1.89338	1.2319	2.5477	1.47145	1.0079	1.9452	0.850035	0.94633	0.94633	1.09378	1.21769	1.21769	0.222846	0.181833	0.236488	8.98999e+06	0.758	21.4	-22.99	-35.55	-98.88	-0.795	44.39	21.4	22.99	0.795	0	317.5	24.8	9.6	76	0.712	30.9	17.95	12.75	24.9	24.45	25.8	23	2534
Mionectes-striaticollis	105	ND2	GTR+G	2	2	2	0	0	0	2.52495	1.0552	3.9255	0.826196	0.3396	1.4845	0.27452	0.27452	0.27452	0.838962	0.838962	0.838962	0.672787	0.678165	0.621832	319370	0.891	7.03	-17.81	-63.85	-79.93	-5.39	24.84	7.03	17.81	5.39	0	1953.5	17.5	11.4	83	0.459	24.2	10.4	13.6	17.75	17.1	18	16.85	1529
Momotus-mexicanus	28	ND2	HKY	2	3	3	0	0	0	2.81506	1.4881	4.1157	1.22483	0.6026	1.9016	0.246228	0.390263	0.390263	0.565914	0.896953	0.896953	0.564901	0.595054	0.537964	324456	0.551	28.29	14.94	-89.25	-109.43	21.615	13.35	28.29	14.94	21.615	0	627.5	24	13.9	69	1.641	33.4	13.5	19.7	25.4	22.7	26.4	21.4	982.5
Myadestes-occidentalis	20	ND2	HKY	1	1	1	0	0	0	2.60715	0.9417	4.1871	0.422008	0.1548	0.8161	0	0	0	0	0	0	0.838134	0.835616	0.805092	530199	0.465	28.69	13.59	-86.84	-109.82	21.14	15.1	28.69	13.59	21.14	0	1767	17.7	13	68	1.447	26.9	7.9	19	18.7	16.3	19.5	15.4	1282.5
Myiarchus-cephalotes	23	ND2	GTR+G	3	4	5	0	0	0	1.45032	0.7901	2.2128	0.28104	0.1217	0.4855	0.757495	0.955852	1.10971	3.90909	4.93272	5.72672	0.806222	0.845969	0.780595	293767	0.783	10.63	-17.71	-63.1	-79.42	-3.54	28.34	10.63	17.71	3.54	0	1950	17.4	9.9	88	0.381	23.6	11.15	12.45	17.5	17.15	17.8	16.7	1778
Myioborus-miniatus	105	ND2	GTR+I	3	4	4	0	0	0	3.3368	2.318	4.304	2.41577	1.5344	3.346	0.329241	0.415456	0.415456	0.454766	0.573851	0.573851	0.276021	0.33805	0.222584	1.24777e+06	0.604	28.82	-19.89	-59.49	-109.42	4.465	48.71	28.82	19.89	4.465	0	1720	18	10.7	76	0.765	25.4	10.6	14.2	18.5	17.4	19.1	16.8	1654
Myiothlypis-coronata	119	ND2	GTR+I+G	5	8	8	0	0	0	3.1157	2.1469	4.1927	2.87089	1.9586	3.8067	0.516557	0.667407	0.667407	0.560607	0.724321	0.724321	0.0785744	0.0877079	0.0920648	419481	0.813	9.94	-17.73	-64.17	-79.98	-3.895	27.67	9.94	17.73	3.895	0	2227	16.45	11.3	85	0.3875	23.4	9.35	13.5	16.5	15.9	16.9	15.85	1284.5
Myiothlypis-fulvicauda	20	ATP8&6	GTR+G	4	4	4	0	0	0	6.6679	2.3793	4.6132	2.11691	1.6652	3.2101	0.207906	0.207906	0.207906	0.654868	0.654868	0.654868	0.682523	0.30013	0.304149	2.48501e+06	0.648	16.03	-13.81	-58.59	-88.22	1.11	29.84	16.03	13.81	1.11	0	569	23.8	9.7	78	0.6495	30.2	17.7	12.3	23.7	23.8	24.5	23.1	3142
Myiothlypis-leucoblephara	56	Cyt b	GTR+I+G	1	1	1	0	0	0	2.4642	1.5755	3.5305	0.8381	0.4513	1.3033	0	0	0	0	0	0	0.659889	0.713551	0.630845	1.37463e+06	0.377	-19.74	-34.98	-41.72	-59.83	-27.36	15.24	19.74	34.98	27.36	0	563.5	18.25	11.5	56.5	2.961	29.6	7.45	19.5	21.05	15.25	22.7	14.25	1715
Myiothlypis-luteoviridis	57	ND2	GTR+G	2	3	3	0	0	0	5.2328	3.6375	6.7004	2.78101	1.7785	3.8934	0.132462	0.209947	0.209947	0.249243	0.395041	0.395041	0.468544	0.511065	0.41893	242838	0.644	8.94	-17.88	-64.01	-79.45	-4.47	26.82	8.94	17.88	4.47	0	2718	14.5	13.8	81	0.651	22.3	5.9	16.7	14.7	13.4	15.1	13.4	1085
Myiothlypis-rivularis	14	ATP8&6	GTR+G	2	2	2	1	1	1	6.6679	2.3793	4.6132	2.46385	0.9422	2.4699	0.103953	0.103953	0.103953	0.281327	0.281327	0.281327	0.63049	0.604001	0.464602	4.00953e+06	0.158	10.1	-27.37	-38.86	-68.89	-8.635	37.47	10.1	27.37	8.635	0	299	22.6	10.6	59	2.126	30.9	13.7	17.1	24.5	19.8	25.2	19.7	1869
Myrmeciza-exsul	90	ND2	HKY+G	3	4	4	0	0	0	3.15405	1.2627	5.5877	0.946637	0.3746	1.6493	0.348318	0.439528	0.439528	1.16054	1.46444	1.46444	0.699867	0.703334	0.704834	361529	0.283	15.88	-3.58	-73.29	-85.75	6.15	19.46	15.88	3.58	6.15	0	175.5	25.7	9.35	77	0.6925	31.6	19.6	11.7	25.3	25.9	26.6	24.9	3142.5
Myrmeciza-hemimelaena	64	Cyt b	HKY+I	3	3	4	0	0	0	3.25172	1.7618	4.8354	1.34011	0.817	1.9497	0.337856	0.337856	0.426326	0.819793	0.819793	1.03446	0.587877	0.53627	0.596786	2.64408e+06	0.797	0.98	-17.12	-51.93	-78.63	-8.07	18.1	0.98	17.12	8.07	0	335	24.9	11.2	74	1.0525	31.9	17	14.8	25.4	23.3	25.7	23.3	2279
Myrmeciza-loricata	47	ND2	HKY+I	1	1	1	0	0	0	1.51975	0.6193	2.4724	0.327107	0.1124	0.6169	0	0	0	0	0	0	0.784763	0.818505	0.750485	178560	0.861	-12.52	-23.51	-39.16	-45.5	-18.015	10.99	12.52	23.51	18.015	0	753.5	19.5	10.75	61.5	2.051	27.65	10.6	16.85	21.75	16.8	21.9	16.65	1434.5
Myrmeciza-squamosa	40	ND2	HKY+I	1	1	1	0	0	0	1.51975	0.6193	2.4724	0.176709	0.0447	0.375	0	0	0	0	0	0	0.883725	0.927822	0.848326	242308	0.24	-21.98	-30.58	-41.53	-51.35	-26.28	8.6	21.98	30.58	26.28	0	585	19.2	10.1	55	2.77	28.2	8.8	17.6	22.9	15	22.9	14.9	1733
Myrmotherula-axillaris	230	Cyt b	GTR+G	2	2	2	1	1	1	5.29332	3.2238	7.4745	3.41511	1.9416	4.9953	0.130947	0.130947	0.130947	0.202965	0.202965	0.202965	0.354826	0.397729	0.331688	8.01833e+06	0.8	15.88	-23.1	-34.79	-85.92	-3.61	38.98	15.88	23.1	3.61	0	174	25.6	9	78	0.602	31.5	20	11.2	25.8	25.5	26.4	24.8	2497
Myrmotherula-schisticolor	85	ND2	HKY+I	2	2	2	0	0	0	5.44323	2.2653	8.8085	1.63139	0.7836	2.543	0.127341	0.127341	0.127341	0.42488	0.42488	0.42488	0.700289	0.654086	0.711302	493617	0.607	17.22	-13.9	-61.85	-92.14	1.66	31.12	17.22	13.9	1.66	0	1122.5	20.5	9.8	78	0.624	27.2	14.4	12.5	20.45	20.35	21.35	19.7	2832
Nucifraga-columbiana	68	ND2	K2+G	2	3	3	0	0	0	3.16132	1.4927	5.088	0.573564	0.3186	0.898	0.219259	0.347517	0.347517	1.20849	1.91541	1.91541	0.818568	0.786561	0.823506	2.28374e+06	0.697	54.26	24.81	-100.27	-126.88	39.535	29.45	54.26	24.81	39.535	0	2113.5	4.9	14.5	41	7.434	24.55	-10.5	35.7	-0.3	10.2	14.2	-3.9	533.5
Ochthoeca-cinnamomeiventris	53	ND2	GTR+G	2	3	4	0	0	0	5.23921	1.1889	11.4877	1.89171	0.4113	4.2218	0.1323	0.20969	0.2646	0.366414	0.580752	0.732828	0.638933	0.65405	0.632494	312306	0.755	9.52	-17.8	-63.9	-79.48	-4.14	27.32	9.52	17.8	4.14	0	2387	15.5	11.4	84	0.419	22.55	7.55	13.65	15.65	14.55	16.05	14.4	1324
Passerculus-sandwichensis	112	ND2	GTR+I	2	3	3	0	0	0	4.13746	1.972	6.3483	0.953425	0.5426	1.5317	0.16753	0.265528	0.265528	0.727007	1.15228	1.15228	0.769563	0.724848	0.758723	1.41386e+07	0.537	71.39	15.65	-52.64	-179.14	43.52	55.74	71.39	15.65	43.52	2895.29	256	6.5	11.4	27	9.714	26.4	-12.6	39.3	16.4	-4.5	18.4	-6.2	822
Passerina-ciris	148	ND2	HKY+G	1	1	1	0	0	0	2.12123	0.4287	3.8104	0.445439	0.1574	0.9004	0	0	0	0	0	0	0.790009	0.632843	0.763699	1.41196e+06	0.428	39.1	7.2	-71.08	-111.67	23.15	31.9	39.1	7.2	23.15	1738.32	229.5	18.3	13	38	7.244	34.9	0.8	33.9	22.9	10.8	27.4	8.5	837.5
Passerina-leclancherii	66	ND2	TN93+I	2	3	3	0	0	0	2.77814	1.1342	4.6257	0.894003	0.3156	1.7706	0.249501	0.395449	0.395449	0.77533	1.22887	1.22887	0.678201	0.721742	0.617226	141229	0.866	21.26	15.65	-93.9	-105.7	18.455	5.61	21.26	15.65	18.455	0	99	26.1	12.3	70	1.5705	33.7	16.4	16.8	27.6	24.4	27.95	23.9	918
Perisoreus-canadensis	205	ND2	HKY+I+G	2	3	3	0	0	0	9.61	3.3077	20.0046	2.86191	1.3525	4.6025	0.0721277	0.11432	0.11432	0.242197	0.383873	0.383873	0.702194	0.591106	0.769928	7.5258e+06	0.651	68.78	33.79	-53.01	-162.78	51.285	34.99	68.78	33.79	51.285	0	583	2.5	11.6	29	8.835	22.6	-16.8	39.6	10.3	-3.65	14.3	-9.5	677
Petrochelidon-fulva	10	Cyt b	HKY+I	1	1	2	0	0	0	2.17931	0.493	4.1685	0.738022	0.2408	1.2791	0	0	0.318058	0	0	0.939196	0.661351	0.511562	0.693151	990119	0.167	34.28	15.41	-64.57	-107.02	24.845	18.87	34.28	15.41	24.845	445.641	173	20.1	12.45	41	6.5575	34.8	4.3	31.05	24.3	13.45	27.8	11.45	818
Phaethornis-guy	106	ND2	GTR+I	4	5	5	0	0	0	3.02346	2.0999	3.9847	1.98392	1.3694	2.6128	0.458512	0.532316	0.532316	0.698765	0.811241	0.811241	0.343824	0.347874	0.344292	561030	0.863	11	-14.26	-60.91	-85.49	-1.63	25.26	11	14.26	1.63	0	1100	21.2	9.6	79	0.6015	27.8	15.3	11.9	20.9	21.3	22	20.5	2797
Pheucticus-melanocephalus	421	ND2	HKY+G	2	3	3	0	0	0	3.2899	1.8964	4.6995	1.75438	1.0171	2.518	0.21069	0.333935	0.333935	0.395095	0.62621	0.62621	0.466736	0.463668	0.464198	4.56085e+06	0.84	51.51	16.29	-95.27	-124.73	33.9	35.22	51.51	16.29	33.9	1973.35	816	9.9	14	44	6.3245	27.6	-3	32.65	5.9	16.7	17.95	2.9	589
Phrygilus-fruticeti	28	CO1	HKY+G	2	2	3	0	0	0	4.29878	0.9067	8.2831	0.796633	0.2167	1.7714	0.161243	0.161243	0.255564	0.870096	0.870096	1.37907	0.814684	0.761001	0.786143	2.08673e+06	0.67	-6.77	-54.21	-62.18	-78.91	-30.49	47.44	6.77	54.21	30.49	2053.69	2357.5	10.8	14.8	60	2.8335	22.3	-0.5	22.4	10.05	11.65	14.2	7.7	383
Piaya-cayana	49	Cyt b	GTR+G	3	4	4	2	2	2	3.49903	2.0251	5.0504	1.59254	1.0049	2.2156	0.313976	0.396194	0.396194	0.68985	0.870493	0.870493	0.544862	0.503778	0.561302	1.44657e+07	0.598	28.7	-33.18	-34.79	-109.39	-2.24	61.88	28.7	33.18	2.24	0	522.5	23.85	10.4	74	0.8175	31.2	15.8	14.2	24.2	23.2	25.3	22	1880.5
Picoides-pubescens	263	CR-ATP8&6	HKY	1	1	1	0	0	0	4.39006	1.429	8.0721	0.479965	0.1622	0.9993	0	0	0	0	0	0	0.89067	0.886494	0.876203	1.30938e+07	0.84	68.3	24.53	-52.64	-159.65	46.415	43.77	68.3	24.53	46.415	0	192.5	10.4	11.8	32	8.78	29.1	-7.5	36.4	18.9	-0.1	21.5	-1.1	1017
Picoides-villosus	304	ND2	HKY+G	2	3	4	0	0	0	3.89226	1.7493	6.5868	0.996504	0.4185	1.7788	0.178083	0.282255	0.356167	0.695579	1.10247	1.39116	0.743978	0.760761	0.729945	1.40477e+07	0.924	68.73	8.48	-52.64	-160.81	38.605	60.25	68.73	8.48	38.605	0	238	8.8	11.7	31	8.967	27.9	-9.1	36.9	17.6	-1.4	20.1	-3	963
Pinicola-enucleator	69	ND2	HKY+G	3	3	3	0	0	0	10.5541	3.5439	17.5198	2.63127	1.2379	4.0813	0.104093	0.104093	0.104093	0.417522	0.417522	0.417522	0.750688	0.650696	0.767046	7.03506e+06	0.243	69.23	34.57	-52.64	-164.28	51.9	34.66	69.23	34.57	51.9	1283.73	1620	2	12.2	35	7.645	20.2	-14.2	35	0.2	4.6	12	-7.6	699
Pipilo-erythrophthalmus	82	ND2	HKY+G	1	1	1	0	0	0	0.367722	0.1957	0.5998	0.152891	0.0564	0.2836	0	0	0	0	0	0	0.584222	0.711804	0.527176	3.16276e+06	0.402	51.51	18.71	-66.2	-126.08	35.11	32.8	51.51	18.71	35.11	1526.96	253.5	9.65	11.9	32	8.7675	28.5	-8.3	36.4	18.4	-1.7	20.9	-2.2	1090.5
Pipilo-maculatus	450	ND2	HKY+G	2	3	4	0	0	0	6.19208	2.0344	10.8439	0.690715	0.3351	1.1654	0.111941	0.177422	0.223882	1.00352	1.59054	2.00704	0.888452	0.835283	0.892529	3.65782e+06	0.734	54.19	14.26	-89.82	-127.14	34.225	39.93	54.19	14.26	34.225	1897.68	826	9.7	13.9	44	6.334	27.7	-4	32.5	6.4	16.6	18.1	2.4	554
Pipreola-riefferii	41	ND2	HKY+G	2	2	3	0	0	0	6.50543	1.7302	12.9284	2.05922	0.7271	3.8889	0.106549	0.106549	0.168876	0.336607	0.336607	0.53351	0.683462	0.57976	0.699197	257214	0.507	10.88	-9.87	-66.33	-79.86	0.505	20.75	10.88	9.87	0.505	0	2181	16.5	10.5	88	0.276	23.1	9.7	12.4	16.4	16.1	16.8	15.9	1863
Piranga-flava	69	ND2	HKY+G	4	4	6	1	3	4	6.14093	4.1059	8.5258	3.40762	2.2173	4.7117	0.225747	0.225747	0.291773	0.406822	0.406822	0.52581	0.445097	0.459972	0.44736	7.74539e+06	0.215	38.99	-35.96	-34.82	-116.9	1.515	74.95	38.99	35.96	1.515	7255.33	1810	13.1	15.6	49	6.338	29.3	-2.9	33	19.7	14.5	20.5	5.1	512
Piranga-ludoviciana	326	Cyt b	HKY+G+I	2	2	2	0	0	0	4.63936	1.4237	9.1664	2.30566	0.9535	4.2289	0.149406	0.149406	0.149406	0.300628	0.300628	0.300628	0.503022	0.330266	0.538652	4.01207e+06	0.468	63.85	8.44	-82.38	-136.99	36.145	55.41	63.85	8.44	36.145	3773.75	1277.5	7.4	13.9	42	6.7	26.1	-7.3	33.7	3.9	14.5	16.3	-1.1	632
Poecile-atricapillus	51	ND6	GTR+I+G	4	5	6	0	0	0	2.59	0.7927	4.0508	0.644401	0.3362	1.0148	0.535249	0.621405	0.691799	2.15129	2.49757	2.78051	0.751197	0.57588	0.749482	9.085e+06	0.73	65.98	34.2	-52.64	-161.25	50.09	31.78	65.98	34.2	50.09	0	251	8	11.4	29	9.45	27.4	-10.7	38.3	17.3	-3.3	19.6	-4.5	928
Poecile-gambeli	85	ND2	GTR+G	2	2	2	0	0	0	5.87796	3.6446	8.6426	2.49435	1.3576	3.8323	0.117923	0.117923	0.117923	0.277887	0.277887	0.277887	0.575643	0.627504	0.55658	2.94242e+06	0.659	60.7	30.24	-103.49	-136.12	45.47	30.46	60.7	30.24	45.47	0	1744	7.1	14.9	42	7.3305	26.9	-8.5	35.9	5.1	12.8	16.4	-1.7	504
Polioptila-albiloris	21	ND2	HKY+I	3	3	3	0	0	0	4.31545	3.9045	4.7153	3.956	3.5493	4.3927	0.254577	0.254577	0.254577	0.277708	0.277708	0.277708	0.0832933	0.090972	0.0684156	222464	0.52	21.61	9.83	-84.58	-103.49	15.72	11.78	21.61	9.83	15.72	0	178	25.9	11.3	72	1.209	33.9	18.1	15.8	25.8	25.1	27.3	23.8	1232
Polioptila-caerulea	55	ND2	HKY+G	3	3	3	0	0	0	3.81281	3.3309	4.286	1.3604	1.0314	1.7125	0.288137	0.288137	0.288137	0.807568	0.807568	0.807568	0.643204	0.690354	0.600443	6.64046e+06	0.867	46.6	13.85	-68.25	-124.41	30.225	32.75	46.6	13.85	30.225	1670.16	227	11.3	12.2	33	8.5505	29.8	-6.6	36.2	19.8	0.9	22.1	-0.1	1023
Polioptila-californica	44	ND2	HKY+I	1	1	1	0	0	0	2.20224	1.8075	2.5918	0.43277	0.2743	0.6049	0	0	0	0	0	0	0.803486	0.848243	0.76661	129416	0.785	33.65	22.87	-109.4	-117.56	28.26	10.78	33.65	22.87	28.26	0	127	17.2	12.9	54	3.727	29.8	6.3	23.5	13.3	21.5	22.5	12.9	310
Polioptila-dumicola	10	ND2	HKY+G	1	1	1	0	0	0	3.14648	2.6069	3.7383	0.321935	0.1557	0.4899	0	0	0	0	0	0	0.897684	0.940274	0.868951	3.68501e+06	0.305	-6.25	-37.45	-45.87	-67.84	-21.85	31.2	6.25	37.45	21.85	0	129.5	19	12	53	3.873	31.45	8.65	22.9	22.7	16.45	23.15	15.85	971.5
Polioptila-melanura	20	ND2	HKY+I	1	1	1	1	1	1	2.6671	1.80875	2.5918	0.4755	0.2913	0.6587	0	0	0	0	0	0	0.821717	0.83895	0.745852	1.10891e+06	0.828	38.54	20.15	-98.87	-117.09	29.345	18.39	38.54	20.15	29.345	0	617	20.4	16.4	46	7.28	38.6	2.8	36.1	25.1	23.5	29.8	11.4	264
Polioptila-plumbea	67	ND2	HKY+G	12	13	13	0	0	0	6.39174	5.8291	6.9936	5.88077	5.4026	6.4221	0.388768	0.401291	0.401291	0.422548	0.436159	0.436159	0.0799423	0.0731674	0.0817176	6.83427e+06	0.906	21.46	-15.92	-34.79	-95.77	2.77	37.38	21.46	15.92	2.77	0	235	24.7	10.2	76	0.729	31.4	17.8	13.3	25.3	24.2	26	23.1	1863
Premnoplex-brunnescens	104	ND2	HKY+G	1	1	1	0	0	0	6.59439	3.03042	10.6308	4.1691	1.9711	7.0026	0	0	0	0	0	0	0.367781	0.349562	0.341291	407816	0.934	11.1	-17.84	-63.61	-85.48	-3.37	28.94	11.1	17.84	3.37	0	1543	18.8	9.8	80	0.566	24.9	12.4	12.25	18.7	18.5	19.3	18	2590.5
Psaltriparus-minimus	256	ND2	HKY+G	2	3	3	0	0	0	7.13459	2.1077	13.3602	2.04999	0.9185	3.5255	0.0971531	0.153984	0.153984	0.338123	0.535912	0.535912	0.712669	0.564217	0.736119	2.73256e+06	0.603	50.39	14.09	-90.07	-125.92	32.24	36.3	50.39	14.09	32.24	0	161	14.1	13.4	48	5.019	28.3	2.1	26.1	9.6	18.5	20.1	8.3	519
Pyriglena-leucoptera	68	ND2	GTR+I+G	1	1	1	0	0	0	1.99696	1.0835	3.0877	0.531337	0.3095	0.7868	0	0	0	0	0	0	0.733928	0.714352	0.745182	1.23198e+06	0.628	-13.38	-29.94	-38.86	-57.6	-21.66	16.56	13.38	29.94	21.66	0	619.5	19.5	10.2	58	2.258	28.6	8.65	17	22.15	16.6	22.3	16.25	1664
Pyrrhomyias-cinnamomeus	57	ND2	GTR+I	2	3	3	1	1	1	8.26052	4.4745	11.7926	2.91539	1.6827	4.1505	0.0839109	0.132996	0.132996	0.237755	0.376832	0.376832	0.647069	0.623936	0.648042	539952	0.622	11.15	-27.35	-62.85	-79.7	-8.1	38.5	11.15	27.35	8.1	0	2233	16.5	11.5	83	0.464	23.5	8.9	13.7	16.6	15.7	17	15.6	1267
Querula-purpurata	49	Cyt b	GTR+G	2	3	4	0	1	1	5.8793	1.5647	11.8689	1.03669	0.2197	2.4121	0.117896	0.186861	0.235792	0.668616	1.05973	1.33723	0.823671	0.85959	0.796771	5.66554e+06	0.545	11.22	-15.51	-44.96	-85.43	-2.145	26.73	11.22	15.51	2.145	0	168	25.9	9	79	0.563	31.4	20.5	11.1	25.7	25.8	26.5	25.1	2685
Quiscalus-major	39	ND2	HKY+G	1	1	1	0	0	0	0.400152	0.2216	0.6049	0.10559	0.038	0.1902	0	0	0	0	0	0	0.736125	0.82852	0.685568	202976	0.584	41.14	24.99	-71.86	-96.56	33.065	16.15	41.14	24.99	33.065	1404.38	10	22.1	11.3	48	4.545	32.8	9.1	23.9	27.2	17.6	27.3	15.9	1291
Quiscalus-mexicanus	214	ND2	HKY+G	2	2	3	0	0	0	0.844735	0.51	1.2102	0.708031	0.4417	1.0381	0.82055	0.82055	1.30054	0.978978	0.978978	1.55164	0.161831	0.133922	0.142208	5.03558e+06	0.727	43.4	-3.48	-70.73	-122.84	19.96	46.88	43.4	3.48	19.96	0	224	19.8	12.8	43	6.672	34.6	3.7	32	23.6	17.1	27.7	11.5	666
Rallus-elegans	16	ND2	HKY	1	1	2	0	0	0	0.394111	0.0993	0.8034	0.231306	0.0397	0.5022	0	0	1.75876	0	0	2.99666	0.413094	0.600201	0.374907	3.3699e+06	0.46	47.12	17.85	-71.86	-105.09	32.485	29.27	47.12	17.85	32.485	1147.72	10	19.7	11.4	39	6.2485	32.7	4.7	28.1	26.6	16.3	27	11.3	1266.5
Rallus-longirostris	51	ND2	HKY	3	3	5	0	0	0	2.66265	0.598	5.8105	0.719592	0.2689	1.2677	0.412601	0.412601	0.60445	1.52671	1.52671	2.2366	0.729746	0.550334	0.781826	651929	0.527	43.46	-26.79	-34.82	-123.02	8.335	70.25	43.46	26.79	8.335	3216.74	4	19.5	10.9	39	6.21	32.3	5	27.7	26.4	16.4	26.8	11.7	1149
Ramphocaenus-melanurus	64	ND2	HKY+G	10	12	13	0	1	1	8.6438	7.8343	9.4265	6.1086	5.5117	6.7386	0.266386	0.287478	0.296739	0.376942	0.406788	0.419892	0.293297	0.296466	0.285143	9.22119e+06	0.824	21.55	-26	-34.79	-96.9	-2.225	47.55	21.55	26	2.225	0	222	25.1	9.6	75	0.733	31.3	17.9	13.3	25.4	24.7	26.4	23.1	2423
Regulus-calendula	147	ATP8&6	HKY+G	1	1	1	0	0	0	5.70615	0.8723	12.7357	1.27189	0.3789	2.7147	0	0	0	0	0	0	0.777101	0.565631	0.786843	9.30615e+06	0.593	69.54	16.32	-52.64	-161.53	42.93	53.22	69.54	16.32	42.93	2646	945	2.45	12.1	31	8.406	22.9	-15.6	38.8	10.5	-3.2	14	-8.6	577.5
Regulus-satrapa	215	ATP8&6	HKY+G	4	5	5	1	1	2	5.70615	0.8723	12.7357	1.60718	0.7674	2.7943	0.242947	0.282053	0.282053	0.862565	1.00141	1.00141	0.718343	0.120257	0.780593	6.36866e+06	0.615	62.43	15.54	-52.64	-156.59	38.985	46.89	62.43	15.54	38.985	1805.2	551	5.7	11.7	35	7.704	24.2	-10	35.3	5	11	15.9	-4.5	982
Saltator-coerulescens	18	ND2	HKY+G	4	4	4	1	2	2	10.8454	6.7416	15.8136	5.81848	3.9925	7.8149	0.127823	0.127823	0.127823	0.238257	0.238257	0.238257	0.463509	0.407782	0.505811	1.14181e+07	0.91	23.78	-34.28	-39.15	-106.86	-5.25	58.06	23.78	34.28	5.25	0	228.5	24.8	10.5	73	0.9265	31.8	16.45	14.4	25.65	24	26.4	22.7	1655.5
Saltator-grossus	16	ND2	GTR+G	1	1	1	0	0	0	3.25548	1.5908	5.2401	1.23325	0.6443	2.0014	0	0	0	0	0	0	0.621176	0.594984	0.618061	6.27003e+06	0.52	15.88	-17.42	-44.97	-85.42	-0.77	33.3	15.88	17.42	0.77	0	373	24.45	9.3	78	0.6015	30.4	18.35	11.45	24.45	24.45	25.4	23.6	2797.5
Saltator-maximus	40	ND2	GTR+G	3	3	3	0	0	0	5.69582	3.9117	7.671	1.56612	1.0109	2.1303	0.192881	0.192881	0.192881	0.701485	0.701485	0.701485	0.725039	0.74157	0.722292	9.58916e+06	0.209	19.85	-23.1	-35.07	-97.04	-1.625	42.95	19.85	23.1	1.625	0	578	23.8	9.8	77	0.677	30.4	17.2	12.6	23.8	23.5	24.7	22.5	2716
Saltator-striatipectus	11	ND2	HKY+G	1	2	2	1	1	1	3.22701	2.2084	4.3762	2.38759	1.5382	3.3701	0	0.214796	0.214796	0	0.290313	0.290313	0.260123	0.303478	0.229903	863044	0.845	12.46	-15.44	-60.91	-84.32	-1.49	27.9	12.46	15.44	1.49	0	811	22.45	10.4	80	0.5905	29	15.7	12.7	22.4	22.2	23.2	21.3	1636.5
Schiffornis-turdina	416	Cyt b	GTR+G	8	8	9	0	0	0	5.71194	3.821	7.8311	4.41111	2.9462	5.9234	0.364052	0.364052	0.384672	0.47141	0.47141	0.498111	0.227739	0.228945	0.243606	7.99915e+06	0.823	21.23	-20.88	-34.79	-95.8	0.175	42.11	21.23	20.88	0.175	0	240	25.5	9.7	72	0.619	32.3	17.5	13.3	26	24.9	26.3	24.8	2285
Schiffornis-virescens	57	CR	HKY+I	1	1	1	0	0	0	3.8222	0.386	7.8353	0.658506	0.2036	1.4387	0	0	0	0	0	0	0.827715	0.472539	0.816382	1.66688e+06	0.597	-13.29	-30.99	-39.45	-57.74	-22.14	17.7	13.29	30.99	22.14	0	627	19.3	10.3	57	2.337	29	8.7	18.1	22.9	16.2	22.9	15.3	1753
Sclerurus-caudacutus	23	ND2	GTR+I	2	2	3	1	1	1	3.843	2.2724	5.5381	2.46866	1.6375	3.6361	0.180366	0.180366	0.285874	0.280778	0.280778	0.445023	0.35762	0.279396	0.343439	5.49832e+06	0.592	8.44	-21.21	-38.61	-78.74	-6.385	29.65	8.44	21.21	6.385	0	255	25	9.9	84	0.474	31	19.1	11.3	24.9	24.7	25.6	24.1	3099
Sclerurus-mexicanus	36	Cyt b	GTR+G	7	9	9	0	0	0	9.66626	6.9911	12.737	7.44502	5.1325	9.7492	0.201309	0.227309	0.227309	0.261371	0.295127	0.295127	0.229793	0.265852	0.234576	6.34237e+06	0.532	21.21	-23.97	-35.79	-98.85	-1.38	45.18	21.21	23.97	1.38	0	1255.5	19.35	9.65	75	0.715	26.8	12.55	13.3	19.8	19.3	20.5	18.35	2485
Sclerurus-rufigularis	27	ND2	GTR+I	4	4	4	1	1	1	6.7607	4.7604	8.9061	2.38287	1.5699	3.2409	0.205052	0.205052	0.205052	0.581774	0.581774	0.581774	0.64754	0.670217	0.636103	4.91579e+06	0.788	8.03	-14.49	-44.9	-78.54	-3.23	22.52	8.03	14.49	3.23	0	217	25.6	9.6	84	0.452	32	19.7	11.3	25.2	25.5	26.2	25	2775
Sclerurus-scansor	83	ND2	HKY	4	5	5	0	0	0	2.0214	1.3769	2.7702	0.977963	0.617	1.3869	0.685809	0.7962	0.7962	1.41753	1.6457	1.6457	0.516195	0.551892	0.49935	2.7616e+06	0.645	-2.73	-32.2	-34.79	-57.43	-17.465	29.47	2.73	32.2	17.465	0	482.5	19.95	10.15	57.5	2.216	28.35	8.45	17.3	22.45	16.5	23.05	16.35	1544
Selasphorus-platycercus	52	CR	HKY+G	3	3	4	0	0	0	1.41561	0.7751	2.151	1.06281	0.562	1.6036	0.77607	0.77607	0.979291	1.03369	1.03369	1.30437	0.249221	0.274932	0.254486	697389	0.772	44.92	14.08	-90.2	-119.34	29.5	30.84	44.92	14.08	29.5	1855.68	2217.5	6.6	16.1	41	7.7575	27	-11.1	38.3	13.5	2.1	16.5	-3.2	454.5
Setophaga-coronata	69	ATP8&6	HKY+G	2	2	2	0	0	0	3.3804	2.4979	4.3568	1.70924	0.7124	2.6729	0.205049	0.205049	0.205049	0.40553	0.40553	0.40553	0.494369	0.7148	0.386499	1.02483e+07	0.169	69.23	5.66	-52.64	-164.67	37.445	63.57	69.23	5.66	37.445	3019.75	647.5	4.6	12.05	31	8.58	24.5	-13.1	37.8	9.5	-1.7	15.8	-6.3	785
Setophaga-dominica	116	CR	K2P+G	2	4	5	2	2	2	3.3804	2.4979	4.3568	1.26272	0.6995	1.8769	0.205049	0.410098	0.476109	0.548932	1.09786	1.27458	0.626459	0.719965	0.569202	1.929e+06	0.829	42.74	7.2	-65.22	-101.67	24.97	35.54	42.74	7.2	24.97	1733.93	213.5	13.4	12.7	36	8.0915	31	-4.4	35.3	20.2	9.5	23.8	2.6	1150
Setophaga-graciae	59	ND2	HKY+G	1	1	1	0	0	0	0.5447	0.2326	0.8813	0.28656	0.1468	0.4917	0	0	0	0	0	0	0.473911	0.368874	0.442074	1.1257e+06	0.553	37.99	12.67	-83.16	-116.5	25.33	25.32	37.99	12.67	25.33	1935.06	2197	8.8	15.7	45	6.927	27.4	-8	35.2	17.25	10.7	18	-0.1	521.5
Setophaga-petechia	62	CR	HKY+I+G	2	3	4	0	0	0	3.712	2.7414	4.6656	2.66754	2.2017	3.1816	0.186731	0.295962	0.373463	0.259846	0.411845	0.519691	0.281375	0.19687	0.318073	1.54762e+07	0.779	70.64	-14.58	-50.3	-179.14	28.03	85.22	70.64	14.58	28.03	5607.48	279	7.8	11.8	30	9.099	27.6	-10.5	38.1	16.5	-2.8	19.4	-4.1	856
Setophaga-ruticilla	184	CR	HKY+I+G	2	4	10	0	0	2	3.9864	2.5732	5.3626	2.27247	1.0872	3.967	0.173878	0.347756	0.57761	0.305019	0.610037	1.01325	0.429943	0.577491	0.260247	7.45743e+06	0.763	65.02	-18.54	-51.3	-140.18	23.24	83.56	65.02	18.54	23.24	4740.04	294	6.9	11.6	29	9.45	26.6	-11.9	38.3	16.9	-4.1	18.8	-5.6	965
Setophaga-striata	304	CR	HKY+I+G	1	3	9	0	0	1	1.7621	1.1395	2.4087	1.72768	1.1289	2.3626	0	0.623468	1.24694	0	0.635888	1.27178	0.019533	0.00930233	0.019139	6.40707e+06	0.761	68.98	-8.62	-51.65	-165.21	30.18	77.6	68.98	8.62	30.18	7352.06	250	1.9	10.4	26	9.958	20.4	-17.6	40	11.5	-7.9	13.7	-10.8	930
Sialia-currucoides	22	ATP8&6	GTR+I	1	1	1	0	0	0	2.78331	1.5989	4.038	0.199644	0.071	0.3594	0	0	0	0	0	0	0.928271	0.955594	0.910996	4.44099e+06	0.288	66.84	19.57	-96.85	-158.05	43.205	47.27	66.84	19.57	43.205	2604.94	1941	5	15.1	40	7.877	25.5	-11.9	37.7	4.3	6.6	14.8	-5	468
Sialia-mexicana	25	ATP8&6	GTR+I	1	1	1	0	0	0	2.09274	1.1645	3.0842	0.351976	0.1645	0.5972	0	0	0	0	0	0	0.831811	0.858738	0.806368	1.88186e+06	0.735	52.86	18.57	-97.27	-124.43	35.715	34.29	52.86	18.57	35.715	1658.4	1061	10	14.8	45	6.329	27.8	-3.9	32.8	8.7	16.6	18.2	2.6	535
Sialia-sialis	25	ATP8&6	GTR+I	1	1	2	0	0	0	2.09274	1.1645	3.0842	0.647516	0.3202	1.0159	0	0	0.331215	0	0	1.07047	0.690589	0.725032	0.670612	5.5875e+06	0.7	53.98	12.85	-61.95	-111.61	33.415	41.13	53.98	12.85	33.415	2072.09	226	10.4	12	32	8.831	29.3	-7.9	36.5	19.5	-0.8	21.9	-1.4	1035
Sitta-carolinensis	90	ND2	GTR+G	2	2	3	0	0	0	7.77857	3.3711	15.5293	1.80799	0.6681	4.2063	0.0891098	0.0891098	0.141236	0.383381	0.383381	0.607644	0.767568	0.801815	0.729138	8.89817e+06	0.787	56.79	17.49	-59.69	-125.61	37.14	39.3	56.79	17.49	37.14	0	240	9.6	11.8	31	8.9705	28.6	-8.5	37	18.7	-1.1	20.9	-2.25	979
Spizella-passerina	41	CR	HKY+G	4	5	5	0	0	0	3.55372	2.0485	4.9493	1.15514	0.61	1.7984	0.390097	0.452888	0.452888	1.20011	1.39328	1.39328	0.674948	0.702221	0.636635	1.33789e+07	0.479	66.24	9.86	-57.48	-148.92	38.05	56.38	66.24	9.86	38.05	2554.73	313.5	7.9	11.8	31	8.921	27.5	-10	37.2	17.3	-2.6	19.5	-4	948
Strix-occidentalis	97	CR	GTR+I+G	3	3	4	0	0	1	7.38415	3.5188	11.3506	1.277	0.7005	1.9737	0.14878	0.14878	0.187739	0.860305	0.860305	1.08558	0.827062	0.800926	0.826115	1.25328e+06	0.553	51.61	19.47	-100.37	-124.73	35.54	32.14	51.61	19.47	35.54	0	1270	11.1	13.8	47	5.892	26.5	-1.2	30.1	6.3	16.3	17.3	4.6	889
Strix-varia	190	CR	HKY+I+G	2	2	2	0	0	0	7.38415	3.5188	11.3506	3.76486	1.6942	6.9383	0.0938696	0.0938696	0.0938696	0.18411	0.18411	0.18411	0.490144	0.518529	0.388728	6.89168e+06	0.732	60.28	16.81	-60.95	-126.07	38.545	43.47	60.28	16.81	38.545	0	183	11.7	11.9	32	8.708	30.1	-6.8	36.3	19.1	1.2	22.8	-0.2	1085
Sturnella-magna	37	ND2	GTR+I	2	2	2	0	0	0	2.3804	1.0351	3.6943	1.6827	0.7628	2.7178	0.29119	0.29119	0.29119	0.411926	0.411926	0.411926	0.293101	0.263066	0.264326	6.44752e+06	0.657	50.71	-2.91	-47.28	-108.8	23.9	53.62	50.71	2.91	23.9	2250.1	228	9.7	11.8	31	9.048	28.9	-8.8	37	19.4	-1.7	21.4	-2.6	955
Synallaxis-azarae	88	ND2	GTR+G	3	3	4	0	0	0	1.13915	0.6934	1.6182	0.979655	0.6321	1.4059	0.964418	0.964418	1.21696	1.12143	1.12143	1.41508	0.140009	0.088405	0.131195	479294	0.816	10.26	-27.45	-63.21	-80.4	-8.595	37.71	10.26	27.45	8.595	0	2181	16.7	11.6	85	0.423	23.6	9.2	13.7	16.8	15.9	17.2	15.8	1239
Tachycineta-bicolor	44	ND2	GTR+I+G	1	1	1	0	0	0	7.22598	3.0856	11.6475	0.644848	0.2729	1.0392	0	0	0	0	0	0	0.91076	0.911557	0.910779	1.20064e+07	0.597	68.64	0.83	-53.4	-166.19	34.735	67.81	68.64	0.83	34.735	3438.28	242	8.3	11.6	31	8.998	27.7	-10	37.5	16.7	-2	19.7	-3.9	919
Tangara-cyanicollis	47	Cyt b	GTR+G	3	4	4	0	0	0	1.98607	1.2484	2.7656	1.05043	0.6399	1.5007	0.553159	0.698009	0.698009	1.04587	1.31974	1.31974	0.471102	0.487424	0.457369	1.24932e+06	0.327	11.16	-17.81	-47.93	-80.92	-3.325	28.97	11.16	17.81	3.325	0	1276	20.6	10.5	85	0.433	27.1	14.6	12.5	20.7	20.3	21.2	20	2018
Tangara-gyrola	91	Cyt b	GTR+G	2	2	2	0	0	0	3.37179	2.0279	4.9656	2.64803	1.4678	3.8682	0.205572	0.205572	0.205572	0.261759	0.261759	0.261759	0.21465	0.276197	0.221	4.00618e+06	0.806	11.36	-17.94	-46.17	-84.95	-3.29	29.3	11.36	17.94	3.29	0	977	21.9	9.9	80	0.595	28.3	15.7	12	21.6	21.8	22.7	21.1	2696
Tangara-vassorii	49	ND2	GTR+I	2	2	3	0	0	0	2.98171	1.1189	5.0767	1.01874	0.4522	1.8568	0.232467	0.232467	0.368451	0.680399	0.680399	1.07841	0.658338	0.595853	0.634251	314335	0.827	9.96	-17.93	-64.58	-79.93	-3.985	27.89	9.96	17.93	3.985	0	2483	15.1	11.5	83	0.429	22.3	7.5	13.75	15.4	14.5	15.85	14.35	1236.5
Tersina-viridis	27	Cyt b	GTR+G	2	2	2	0	0	0	7.32047	2.3021	14.2738	2.04158	0.4364	4.7951	0.0946861	0.0946861	0.0946861	0.339516	0.339516	0.339516	0.721114	0.810434	0.664063	8.79079e+06	0.47	11.53	-29.29	-34.79	-83.61	-8.88	40.82	11.53	29.29	8.88	0	800.5	22.1	10.5	79	0.645	29.1	14.7	13.6	22.65	20.75	23.2	20.55	1945.5
Tityra-semifasciata	52	Cyt b	GTR+G	3	4	4	0	0	0	3.15651	1.3791	4.8338	0.92888	0.4698	1.5145	0.348046	0.439186	0.439186	1.18273	1.49244	1.49244	0.705726	0.659343	0.686685	6.33026e+06	0.625	23.92	-25.1	-45.51	-105.98	-0.59	49.02	23.92	25.1	0.59	0	298.5	24.7	10.3	73	0.8885	31.7	16.7	14.2	25.25	23.8	26.15	22.5	2222
Toxostoma-curvirostre	83	ND2	HKY+G	3	3	4	0	0	0	3.95829	2.6234	13.1774	1.13161	0.5581	5.5057	0.277547	0.277547	0.350225	0.970839	0.970839	1.22506	0.714116	0.787261	0.582186	2.04802e+06	0.901	37.97	16.71	-95.04	-114.31	27.34	21.26	37.97	16.71	27.34	0	957	18.5	16.5	46	7.088	35.2	2.1	35.4	24.5	17.9	26.9	10.8	363
Toxostoma-redivivum	64	Cyt b	HKY+I	2	2	3	0	0	0	2.68855	1.0753	4.3357	0.424955	0.1702	0.7722	0.257814	0.257814	0.408626	1.63111	1.63111	2.58524	0.841939	0.841719	0.821897	210443	0.51	42	29.42	-115.09	-124.05	35.71	12.58	42	29.42	35.71	0	313.5	15.1	13.9	52	4.2865	29.9	3.4	26.5	10.1	20.65	21.4	9.9	463.5
Troglodytes-aedon	252	ND2	GTR+G	17	17	17	2	3	4	8.85386	6.0722	11.9963	7.46535	4.9409	10.1876	0.319998	0.319998	0.319998	0.379515	0.379515	0.379515	0.156825	0.186308	0.150771	2.57658e+07	0.795	59.66	-55.72	-34.79	-125.6	1.97	115.38	59.66	55.72	1.97	1717	288.5	8.9	11.8	31	8.901	28.2	-9.55	37.2	18.1	-2.1	20.3	-3.4	906.5
Troglodytes-hiemalis	27	ND2	GTR+G	1	1	1	0	0	0	1.87354	0.7455	3.263	0.378421	0.1004	0.7735	0	0	0	0	0	0	0.798019	0.865325	0.762948	3.44376e+06	0.4	59.38	34.99	-52.64	-117.17	47.185	24.39	59.38	34.99	47.185	0	365	4.5	11.4	27	10.1325	24.8	-16.4	41	15.5	-7.3	17.1	-9.5	972
Troglodytes-pacificus	21	ND2	GTR+G	1	1	1	0	0	0	1.87354	0.7455	3.263	0.458487	0.1453	0.933	0	0	0	0	0	0	0.755283	0.805097	0.714067	1.75722e+06	0.496	61.58	34.4	-113.24	-160.59	47.99	27.18	61.58	34.4	47.99	0	332	8.8	10.3	40	5.068	22.7	-0.9	24.4	3.9	14.9	15.2	2.8	1288
Trogon-rufus	37	Cyt b	GTR+G	6	6	6	3	4	4	10.9955	6.9336	15.4831	4.66671	2.9664	6.4396	0.162954	0.162954	0.162954	0.383945	0.383945	0.383945	0.575579	0.57217	0.584088	6.68743e+06	0.756	16.03	-29.64	-36.33	-87.74	-6.805	45.67	16.03	29.64	6.805	0	200	25.4	9.6	76	0.705	31.5	19.5	12.4	25.2	25.6	26.3	24.5	3119
Vireo-atricapilla	106	ND2	HKY+G	1	1	1	0	0	1	2.79863	0.7249	4.9537	0.715919	0.2937	1.2787	0	0	0	0	0	0	0.74419	0.594841	0.74187	463867	0.427	37.57	15.65	-95.82	-107.65	26.61	21.92	37.57	15.65	26.61	1374.03	463	17.65	13.6	37	7.445	34.95	-0.5	35.65	22.4	8.9	27	7.95	752
Vireo-cassinii	59	ND2	HKY+G	1	1	1	0	1	1	3.05229	2.077	4.1603	1.39102	0.9011	1.9147	0	0	0	0	0	0	0.54427	0.566153	0.539769	1.03461e+06	0.449	53.93	15.91	-95.21	-125.17	34.92	38.02	53.93	15.91	34.92	2807.2	985	7.2	13.1	40	6.66	26.3	-6.9	33.4	0.7	15.6	16.4	-1.3	688
Vireo-gilvus	56	ND2	HKY+G	2	2	2	0	0	0	5.32241	3.2304	7.523	2.60559	1.4344	3.9011	0.130232	0.130232	0.130232	0.266024	0.266024	0.266024	0.51045	0.555968	0.481444	8.81535e+06	0.678	66.86	10.07	-64.91	-131.67	38.465	56.79	66.86	10.07	38.465	2881.77	322	7.5	11.9	31	8.865	27	-10.2	37.5	13.8	-1.1	18.6	-4.1	822
Vireo-huttoni	32	ND2	GTR+G	1	1	1	0	0	0	7.00765	3.6117	10.6736	0.767707	0.4382	1.1663	0	0	0	0	0	0	0.890447	0.878672	0.89073	1.21593e+06	0.585	51	14.13	-89.74	-128.43	32.565	36.87	51	14.13	32.565	0	256	13.7	12.6	50	4.584	27.1	2.7	24.7	9.4	17.9	18.8	8.7	740
Vireo-plumbeus	120	ND2	HKY+G	1	1	1	0	0	0	1.1136	0.697	1.5435	0.4823	0.283	0.7088	0	0	0	0	0	0	0.5669	0.593974	0.540784	1.30016e+06	0.606	45.79	13.96	-87.24	-120.29	29.875	31.83	45.79	13.96	29.875	1657.67	2045.5	8.2	16.2	43	7.4655	28.4	-9.8	38.1	16.4	9.2	18.3	-1.3	438.5
Xenopipo-atronitens	215	ND2	HKY+I	3	4	5	0	1	1	2.47756	1.1141	4.3107	0.916464	0.4498	1.5368	0.443426	0.559541	0.649607	1.19875	1.51266	1.75614	0.630094	0.596266	0.643492	1.96115e+06	0.27	6.96	-13.26	-47.89	-73.26	-3.15	20.22	6.96	13.26	3.15	0	76	26.1	9.3	78	0.5285	32.55	20.8	11.8	26	26.45	26.85	25.4	2225
Xenops-minutus	222	Cyt b	GTR+G	8	9	9	0	0	0	7.72085	5.066	10.6175	4.35502	2.9946	5.7379	0.269328	0.284583	0.284583	0.477481	0.504526	0.504526	0.43594	0.408883	0.459581	9.77474e+06	0.743	21.14	-27.82	-34.79	-96.4	-3.34	48.96	21.14	27.82	3.34	0	280	24.9	9.4	76	0.7325	30.95	17.9	12.8	24.9	24.6	26	22.95	2527
Xiphorhynchus-elegans	56	Cyt b	GTR+G	1	1	1	0	0	0	2.58693	1.6618	3.7655	0.891919	0.5571	1.2536	0	0	0	0	0	0	0.655221	0.664761	0.667083	2.96415e+06	0.253	4.25	-16	-54.97	-78.39	-5.875	20.25	4.25	16	5.875	0	208	25.4	10.5	80	0.492	32.2	17.7	13.8	26	25.2	26.3	24.4	2617
Xiphorhynchus-fuscus	28	ND2	HKY+G	3	4	4	0	0	0	3.50736	1.757	5.435	1.13535	0.5101	1.8678	0.31323	0.395253	0.395253	0.967644	1.22103	1.22103	0.676296	0.709676	0.656339	2.24591e+06	0.817	-3.23	-30.44	-34.79	-57.25	-16.835	27.21	3.23	30.44	16.835	0	632.5	18.95	10	58	2.213	27.85	8.8	16.9	21.6	16.1	21.9	15.5	1576.5
Xiphorhynchus-ocellatus	26	ND2	HKY+G	6	6	6	2	3	4	2.84619	1.8415	3.434	2.57756	1.2972	2.6274	0.62953	0.62953	0.62953	0.695139	0.695139	0.695139	0.0943828	0.295574	0.234886	2.81758e+06	0.611	3.11	-20.35	-48.93	-78.62	-8.62	23.46	3.11	20.35	8.62	0	301	24.5	9.7	79	0.48	31	17.4	12.8	24.8	23.9	25.6	23.6	2287
Xiphorhynchus-spixii	20	Cyt b	GTR+G	1	1	1	0	0	0	2.58693	1.6618	3.7655	0.521789	0.2539	0.8371	0	0	0	0	0	0	0.798298	0.847214	0.777692	639084	0.369	-0.58	-12.45	-44.36	-58.47	-6.515	11.87	0.58	12.45	6.515	0	158.5	25.85	9.9	78	0.5035	32.1	18.85	12.7	26	25.3	26.35	25.25	2459.5
Xiphorhynchus-triangularis	42	ND2	HKY+G	3	3	3	0	0	0	1.87899	0.76	3.038	1.42646	0.5623	2.3158	0.584682	0.584682	0.584682	0.770166	0.770166	0.770166	0.240836	0.260132	0.237722	287504	0.663	10.58	-17.65	-64.25	-79.33	-3.535	28.23	10.58	17.65	3.535	0	1757.5	19.05	10.9	81	0.4855	25.6	12	13.15	19.1	18.35	19.65	18.05	1630.5
Zonotrichia-capensis	92	CR	HKY+I+G	2	3	3	0	0	0	4.68926	1.1791	9.7926	1.79685	0.6854	3.463	0.147816	0.234282	0.234282	0.385756	0.611409	0.611409	0.616815	0.418709	0.646366	1.27258e+07	0.934	19.19	-55.72	-34.79	-93.56	-18.265	74.91	19.19	55.72	18.265	0	1338	15.6	10.7	73	1.163	24.9	7	16.2	15.4	16.5	18.3	13.1	1078
[truncated: 214 more columns]

## Sheet: Lumped Species 
Lumped.name	nsamples	Locus	Seq Model	Ngroups0.9	Ngroups0.8	Ngroups0.7	Ngroups.excluded0.9	Ngroups.excluded0.8	Ngroups.excluded0.7	stem.age	stem.95.lo	stem.95.hi	crown.age	crown.95.lo	crown.95.hi	phylo.div.rate.stem.0.9	phylo.div.rate.stem.0.8	phylo.div.rate.stem.0.7	phylo.div.rate.crown.0.9	phylo.div.rate.crown.0.8	phylo.div.rate.crown.0.7	mean lineage loss	lineage loss lo	lineage loss hi	range.size	prop.range.size.sampled	lat.max	lat.min	long.max	long.min	lat.mid	lat.range	abs.lat.max	abs.lat.min	abs.lat.mid	migratory distance	altitude	bio1	bio2	bio3	bio4	bio5	bio6	bio7	bio8	bio9	bio10	bio11	bio12
Adelomyia-melanogenys	112	CR-ATP8&6	GTR+G	7	8	8	1	1	1	8.49235	3.6656	14.409	4.63875	2.783	6.5517	0.229137	0.244861	0.244861	0.41949	0.448276	0.448276	0.453772	0.240779	0.545305	658859	0.8	11.39	-23.59	-63.66	-80.63	-6.1	34.98	11.39	23.59	6.1	0	2118	16.7	11.8	84	0.447	23.7	9.4	13.8	16.9	16.1	17.1	15.9	1298
Agelaius-phoeniceus-tricolor	41	ND2	GTR+I	2	2	2	0	0	1	4.04996	2.4114	5.8002	3.03469	1.7325	4.4301	0.171149	0.171149	0.171149	0.228408	0.228408	0.228408	0.250686	0.281538	0.236216	1.38589e+07	0.33	57.46	19.75	-86.725	-138.305	38.605	37.71	57.46	19.75	38.605	1658.03	249	9.1	12.1	32	8.898	28.4	-9.1	37.2	17	-1.6	20.5	-2.9	857.5
Amazilia-cyanocephala	51	CR	HKY+I	1	1	1	0	0	0	1.2125	0.5895	1.8924	0.32722	0.1454	0.5429	0	0	0	0	0	0	0.730128	0.75335	0.713116	305973	0.375	23.77	12.65	-83.16	-99.69	18.21	11.12	23.77	12.65	18.21	0	1318	19.4	10.3	66	1.414	27.7	11.7	15.2	20.2	18.4	20.9	17.5	1590
Amazilia-tzacatl	102	ND2	GTR+I	1	1	2	0	0	0	2.65875	1.2091	4.3208	0.902388	0.497	1.4293	0	0	0.260704	0	0	0.768126	0.660597	0.58895	0.669205	1.04666e+06	0.577	19.92	-4.19	-69.61	-96.89	7.865	24.11	19.92	4.19	7.865	0	452	24.2	9.6	76	0.6875	30.55	17.6	12.5	24.2	24.15	25.5	22.7	2540
Amazona-farinosa	15	Cyt b	GTR+G	2	2	3	0	0	0	3.02936	2.1038	4.7351	2.09905	1.3371	3.4893	0.22881	0.22881	0.362655	0.330219	0.330219	0.523385	0.307096	0.364436	0.263099	7.19722e+06	0.808	19.35	-25.28	-38.86	-96.89	-2.965	44.63	19.35	25.28	2.965	0	167	25.5	9.6	76	0.738	31.9	19.3	12.3	25.8	25.4	26.6	24.2	2691
Amazona-ochrocephala-aestiva	58	ND2	GTR+I	6	7	8	1	1	1	3.50533	2.4046	4.627	1.05556	0.7089	1.4479	0.511153	0.55513	0.593223	1.69745	1.84348	1.96999	0.698869	0.70519	0.687076	1.08869e+07	0.657	2.54	-24.91	-43.22	-75.415	-11.185	27.45	9.92	24.91	11.185	0	193	25.4	10.6	74	0.824	32.3	17.6	14	26.1	24	26.5	23.8	1792
Anabacerthia-striaticollis	40	ND2	HKY+G	3	4	4	0	0	0	3.06103	1.5381	4.7333	1.11461	0.5476	1.8153	0.358902	0.452884	0.452884	0.985651	1.24375	1.24375	0.635873	0.643976	0.616483	336608	0.963	11.18	-17.03	-64.52	-79.03	-2.925	28.21	11.18	17.03	2.925	0	1722.5	18.8	10.55	82	0.4965	25.4	12.1	12.6	18.8	18.1	19.5	17.5	1847.5
Anas-fulvigula	219	CR	K2P+I	2	2	3	0	0	0	1.14388	0.5277	1.9636	0.784868	0.442	1.2492	0.605962	0.605962	0.960427	0.883138	0.883138	1.39974	0.313853	0.162403	0.363822	198024	0.505	30.88	18.58	-80.03	-98.18	24.73	12.3	30.88	18.58	24.73	1220.12	11	22.4	11.2	47	4.4905	32.9	9.5	23.6	27.3	17.6	27.5	16.1	1280
Anas-strepera	457	CR	HKY+I+G	2	2	2	0	0	0	2.37	0.5	5.3	2.36565	0.4959	5.2827	0.292467	0.292467	0.292467	0.293005	0.293005	0.293005	0.001834	0.0082	0.00326415	4.46118e+06	0.949	61.55	13.9	-60.87	-166.29	37.725	47.65	61.55	13.9	37.725	1589.51	613.5	6.6	13.3	34	8.7665	27.5	-11.5	39.8	13.75	-0.3	18.1	-4.6	436
Aphelocoma-caerulescens-californica-insularis	37	ND2	HKY+G	3	4	4	0	0	0	5.23577	2.3903	8.1175	3.54482	1.8332	5.2612	0.209828	0.264774	0.264774	0.30992	0.391076	0.391076	0.322961	0.233067	0.351869	2.39418e+06	0.563	38.4867	25.2033	-98.3033	-109.17	31.845	13.2833	38.4867	25.2033	31.845	0	87	15.6	13.1	48	5.011	32.2	3.1	26.2	11.4	18.2	22.9	9.3	656
Aphelocoma-ultramarina-wollweberi	25	ND2	HKY+G	3	4	4	0	0	0	6.38255	3.9078	9.0859	5.38479	3.3457	7.4914	0.172128	0.217201	0.217201	0.204021	0.257446	0.257446	0.156326	0.143841	0.175492	573280	0.619	28.09	19.53	-97.685	-108.03	23.81	8.56	28.09	19.53	23.81	0	1693	14.9	15.9	49	6.28	31.3	-0.4	32.7	21.3	16.7	22.2	7.5	508
Aphelocoma-unicolor	13	ND2	HKY+I	3	4	4	0	0	0	5.76647	1.9929	9.1581	3.32547	1.8095	5.0351	0.190517	0.240406	0.240406	0.330363	0.416872	0.416872	0.423309	0.0920267	0.450203	148491	0.165	21.11	13.79	-86.3	-101.14	17.45	7.32	21.11	13.79	17.45	0	2118	15.1	12.8	72	1.185	24	6.1	17.6	16.1	14.3	16.6	13.3	1576
Aratinga-solstitialis-jandaya-auricapillus	16	Cyt b	HKY+I	2	2	3	0	0	0	1.66706	0.5579	2.8783	0.807097	0.2851	1.447	0.415789	0.415789	0.659011	0.858816	0.858816	1.36119	0.515857	0.488977	0.497273	3.9334e+06	0.521	-1.49667	-14.84	-41.3633	-55.83	-8.16833	13.3433	6.03667	14.84	9.18833	0	177	24.8	9.1	67	0.991	32.5	19.3	11.1	24.9	24.8	26.9	23.7	1504
Arremon-brunneinucha	67	COII	GTR+I+G	10	11	11	2	2	3	7.25314	4.9537	9.8594	3.99629	2.7926	5.3328	0.31746	0.330601	0.330601	0.57618	0.60003	0.60003	0.449026	0.43626	0.459115	620789	0.553	21.63	-14.47	-66.14	-101.12	3.58	36.1	21.63	14.47	3.58	0	1708	17.8	10	77	0.656	24.8	10.7	13.3	18	17.2	18.8	16.6	2033
Arremon-torquatus-assimilis-atricapillus-basilicus-costaricensis-perijanus-phaeopleurus-phygas	86	ND2	GTR+I+G	9	10	10	1	1	1	13.3866	9.0711	18.3728	5.63392	3.7776	7.6183	0.164137	0.172007	0.172007	0.39	0.408701	0.408701	0.579136	0.583557	0.585349	536702	0.348	4.03875	-2.855	-70.3425	-74.545	0.591875	6.89375	11.6337	13.4275	11.2244	0	2247	16.1	10.6	81	0.572	23.5	8.5	13.4	17	14.6	17.2	14.6	1176
Artemisiospiza-belli-nevadensis	41	Cyt b	GTR+G	4	6	6	1	1	1	2.44357	0.792	4.4229	1.35089	0.287	3.1824	0.567322	0.733253	0.733253	1.02621	1.32636	1.32636	0.447168	0.637626	0.280472	1.32086e+06	0.309	44.88	27.39	-107.905	-121.775	36.135	17.49	44.88	27.39	36.135	501.425	1574	7.7	16.05	43	7.307	29.7	-8.4	37.2	0.7	16.4	18	-1.2	301
Attila-spadiceus	108	Cyt b	GTR+G	3	3	4	0	0	0	2.14758	0.8792	3.8562	1.17721	0.513	2.0762	0.511558	0.511558	0.645514	0.933235	0.933235	1.17761	0.451844	0.416515	0.461594	7.29077e+06	0.61	27.05	-23.01	-34.92	-108.57	2.02	50.06	27.05	23.01	2.02	0	220	25.1	9.9	74	0.7795	31.6	17.6	13.6	25.6	24.5	26.5	22.9	2420.5
Aulacorhynchus-prasinus	56	ND2	HKY+I	6	6	7	1	1	1	5.88815	2.5553	10.1422	2.59386	1.1864	4.3521	0.304299	0.304299	0.330479	0.690771	0.690771	0.7502	0.559479	0.53571	0.570892	1.0105e+06	0.783	21.34	-18.56	-63.28	-101.29	1.39	39.9	21.34	18.56	1.39	0	1440.5	19.25	9.9	77	0.657	26.15	12.4	13.3	19.45	18.9	20.2	17.95	2246.5
Automolus-ochrolaemus	166	Cyt b	GTR+G	5	6	6	0	0	0	7.42791	3.5658	11.8236	2.85938	1.6866	4.142	0.216674	0.24122	0.24122	0.562862	0.626624	0.626624	0.615049	0.527007	0.649684	6.45798e+06	0.502	18.88	-17.68	-49.82	-96.85	0.6	36.56	18.88	17.68	0.6	0	538	23.7	10	75	0.73	30.6	17.1	13.3	24.1	23.4	25	22.4	2786
Basileuterus-belli	64	ND2	GTR+G	4	7	7	0	0	1	3.4649	2.263	4.7538	2.14004	0.6739	4.4039	0.400096	0.561606	0.561606	0.647789	0.909286	0.909286	0.382366	0.702209	0.0736043	335327	0.448	25.69	13.6	-86.88	-106.56	19.645	12.09	25.69	13.6	19.645	0	2124	15.1	12.45	69	1.327	24.15	6.5	17.8	16.2	14.3	16.85	13.3	1329.5
Basileuterus-culicivorus	117	Cyt b	GTR+I+G	7	8	8	1	2	3	5.458	4.0911	7.0047	4.88108	4.1939	5.5168	0.356524	0.38099	0.38099	0.398664	0.42602	0.42602	0.105701	-0.0251277	0.212415	8.42215e+06	0.721	25.21	-34.98	-34.79	-105.06	-4.885	60.19	25.21	34.98	4.885	0	759	21.2	10.3	67	1.476	29.3	13.1	15.5	22.2	19.7	23.2	19	1755
Basileuterus-tristriatus-trifasciatus	215	ND2	GTR+G	11	11	12	1	1	1	5.5692	4.0819	7.1364	0.374012	1.6975	3.535	0.430564	0.430564	0.446187	6.41128	6.41128	6.64392	0.932843	0.58414	0.504652	498978	0.876	4.47	-13.02	-70.215	-82.635	-4.275	17.49	7.87	13.02	4.275	0	1708.5	18.4	10.3	82	0.507	24.75	12	12.8	18.6	18.1	18.9	17.5	1912.5
Calidris-ptilocnemis	58	Cyt b	HKY	2	3	5	1	1	1	1.62836	0.4011	2.8146	0.261873	0.0867	0.5023	0.425672	0.674674	0.988379	2.64688	4.19521	6.14587	0.83918	0.783844	0.821538	197561	0.194	67.09	40.14	180	-180	53.615	26.95	67.09	40.14	53.615	3311.87	9	-1.9	6	22	8.212	12.8	-15.5	28.3	6.3	-2.1	8.4	-11.3	633
Campylopterus-curvipennis	160	CR-ATP8&6	HKY+I+G	2	2	2	0	0	0	2.79963	1.1825	4.6971	1.16381	0.4818	2.0283	0.247586	0.247586	0.247586	0.595582	0.595582	0.595582	0.584297	0.592558	0.56818	216276	0.376	23.49	15.89	-86.74	-99.36	19.69	7.6	23.49	15.89	19.69	0	275	24.7	10.5	62	1.953	31.9	15.6	16.8	25.9	23.5	26.6	21.5	1483
Campylorhynchus-brunneicapillus	60	ND2	HKY+I	2	2	2	0	0	0	3.45656	1.8473	5.3758	2.38384	0.9651	3.9542	0.200531	0.200531	0.200531	0.290769	0.290769	0.290769	0.310345	0.477562	0.264444	1.84957e+06	0.814	38.69	19.31	-97.02	-119.33	29	19.38	38.69	19.31	29	0	789	18.8	16.3	46	7.047	36.1	2.5	35.1	24.2	21.2	27.6	11	327
Campylorhynchus-rufinucha	35	ND2	GTR+G	4	5	5	0	0	0	4.75474	2.9746	6.5929	2.43428	1.3518	3.6284	0.29156	0.338491	0.338491	0.569488	0.661155	0.661155	0.488031	0.545552	0.44965	229235	0.885	19.51	9.52	-84.16	-103.9	14.515	9.99	19.51	9.52	14.515	0	372.5	24.7	10.7	75	0.801	32.9	17.6	14.6	24.8	24.45	25.9	23.5	1757.5
Cantorchilus-nigricapillus	19	ATP8&6	GTR+I	3	3	3	0	0	0	5.16307	3.4479	7.0601	2.0765	1.3119	2.9364	0.212783	0.212783	0.212783	0.529068	0.529068	0.529068	0.597816	0.619508	0.584085	302542	0.31	14.71	-3.77	-74.01	-85.51	5.47	18.48	14.71	3.77	5.47	0	374.5	24.5	8.9	77	0.6445	30.35	19.45	11.4	24.4	24.8	25.35	23.75	3066
Capito-wallacei	18	Cyt b	HKY	2	2	3	0	0	0	4.21783	3.0522	5.3835	0.509852	0.2713	0.7701	0.164337	0.164337	0.260468	1.35951	1.35951	2.15477	0.87912	0.911113	0.856952	2283.75	0.99	-6.74	-10.98	-74.14	-75.68	-8.86	4.24	6.74	10.98	8.86	0	1030	22.7	12.6	84	0.539	30.3	14.6	15	22.6	22.1	23.5	22.1	1955
Cardellina-pusilla	33	Cyt b	HKY+I+G	2	2	2	0	0	0	4.2182	3.0326	5.4658	2.94627	1.4283	4.7464	0.164323	0.164323	0.164323	0.235263	0.235263	0.235263	0.301534	0.529018	0.131618	7.95675e+06	0.442	69.66	8.35	-52.64	-166.84	39.005	61.31	69.66	8.35	39.005	4383.89	399	7.7	11.4	41	6.166	23.2	-5.7	29.5	6.5	14.4	15.3	0.1	789
Cardellina-rubra-versicolor	81	ND2	HKY+G	2	3	3	0	0	0	3.0143	2.0343	4.0398	0.884694	0.4435	1.3437	0.229953	0.364467	0.364467	0.783488	1.2418	1.2418	0.706501	0.781989	0.667385	250290	0.517	21.79	15.135	-92.38	-100.035	18.4625	6.655	21.79	15.135	18.4625	0	2581	12.9	12.9	70	1.317	22.1	2.9	18.5	14.1	11.7	14.7	10.8	1249
Cardinalis-cardinalis	162	ND2	GTR+G	4	5	5	0	0	0	6.99019	3.6608	10.5836	2.74554	1.3999	4.1621	0.19832	0.230242	0.230242	0.504926	0.586201	0.586201	0.60723	0.617597	0.606741	5.85254e+06	0.879	47.34	15.65	-65.45	-160.25	31.495	31.69	47.34	15.65	31.495	0	185	11.3	11.8	32	8.739	29.9	-6.8	36.2	20.2	0.6	22.5	-0.5	1064
Catharus-fuscater	69	ND2	GTR+G	8	8	8	1	1	1	7.83467	4.9215	10.3522	3.92468	2.5757	5.2216	0.265415	0.265415	0.265415	0.529837	0.529837	0.529837	0.499062	0.476643	0.495605	261312	0.664	11.1	-18.07	-64.09	-85.39	-3.485	29.17	11.1	18.07	3.485	0	1645	17.9	9.9	80	0.572	24.6	11.9	12.6	17.9	17.8	18.6	17.2	2557
Catharus-occidentalis	28	ND2	HKY	1	1	1	0	0	0	3.04532	1.6002	4.4823	0.315321	0.1528	0.5295	0	0	0	0	0	0	0.896457	0.904512	0.881869	414625	0.466	29.98	15.97	-95.15	-109	22.975	14.01	29.98	15.97	22.975	0	2337	14.8	13.4	69	1.71	24.5	4.5	19.9	15.95	13.55	16.75	12.2	1229.5
Ceratopipra-chloromeros-mentalis-erythrocephala-rubrocapilla	72	ND2	GTR+G	4	4	4	0	0	0	5.44136	3.0722	7.766	2.21222	1.3138	3.1703	0.25477	0.25477	0.25477	0.626653	0.626653	0.626653	0.593444	0.572359	0.591772	7.91526e+06	0.435	6.8925	-13.0725	-56.03	-82.39	-3.09	19.965	10.0125	13.0725	8.6475	0	206	25.2	9.3	75	0.737	31.5	18.5	13	25.6	25	26.5	23.75	2391.5
Certhia-americana	375	ND2	HKY+G	2	3	3	0	0	0	8.88195	3.2378	16.1161	4.39304	1.8661	7.8732	0.0780399	0.12369	0.12369	0.157783	0.25008	0.25008	0.505397	0.423652	0.51147	6.54539e+06	0.744	63.31	12.86	-52.64	-154.7	38.085	50.45	63.31	12.86	38.085	798.426	514.5	7.2	12.1	40	6.949	25.1	-8.6	34.25	8.7	12.5	17	-2.2	957
Chamaea-fasciata	59	Cyt b	GTR+G	2	3	4	0	0	0	3.22445	0.7749	6.468	0.432878	0.1312	0.911	0.214966	0.340713	0.429932	1.60125	2.53793	3.20251	0.865751	0.830688	0.859153	283647	0.877	46.17	30.04	-115.59	-124.56	38.105	16.13	46.17	30.04	38.105	0	266	14	13.1	52	4.095	27.95	3.35	25.05	9.3	19.35	20	9.1	631.5
Charadrius-montanus	53	CR	HKY+G	3	5	5	0	0	0	7.32117	4.2928	10.8171	1.76601	0.9433	2.7929	0.15006	0.219833	0.219833	0.622087	0.911341	0.911341	0.75878	0.78026	0.741807	758254	0.293	49.48	22.85	-96.29	-122.61	36.165	26.63	49.48	22.85	36.165	1313.9	1545.5	9.6	17.3	39.5	8.8915	31.2	-11.3	43.1	19.15	-2.1	20.8	-2.1	352
Charadrius-nivosus	166	CR	HKY+G	1	1	1	0	0	0	5.3888	1.1086	11.8563	1.81531	0.6072	3.8305	0	0	0	0	0	0	0.663133	0.452282	0.676923	1.3601e+06	0.828	47.22	-42.5	-59.5	-124.56	2.36	89.72	47.22	42.5	2.36	1216.16	174.5	15.65	14.55	44	7.2385	33.1	1.55	36.45	14.05	18.65	23.2	8.05	346
Chlorophanes-spiza	72	Cyt b	GTR+G	1	1	1	0	0	0	3.25773	1.6152	4.8556	0.589622	0.2927	0.938	0	0	0	0	0	0	0.819009	0.818784	0.806821	7.95598e+06	0.558	18.56	-29.45	-34.8	-96.64	-5.445	48.01	18.56	29.45	5.445	0	469	24	9.6	77	0.649	30.4	17.6	12.3	24.1	23.8	25	22.9	2792
Chlorospingus-flavopectus-semifuscus-inornatus-tacarcunae	155	ATP8&6	GTR+I+G	14	14	14	1	1	1	9.07777	3.7567	14.7697	5.17575	3.3867	7.4894	0.290717	0.290717	0.290717	0.509889	0.509889	0.509889	0.429843	0.0984907	0.492921	618128	0.759	11.08	-3.12	-73.7825	-84.4375	3.98	14.2	11.08	10.83	5.3	0	1581	18.2	10.1	76	0.704	25.3	10.8	13.6	18.7	17.4	19.5	16.7	2074
Chrysomus-icterocephalus	48	ND2	GTR+I	1	1	1	0	0	0	3.15178	1.4747	4.6186	0.296913	0.149	0.4927	0	0	0	0	0	0	0.905795	0.898963	0.893323	1.5829e+06	0.609	12.49	-8.63	-46.79	-77.14	1.93	21.12	12.49	8.63	1.93	0	84.5	26.2	9.7	81	0.4785	31.55	20.5	11.6	26.3	25.8	26.7	25.3	1619.5
Cinclodes-fuscus-olrogi-oustaleti-comechingonus-antarcticus-albidiventris-albiventris	62	ND3	HKY+I	4	10	10	1	2	2	3.34802	1.7085	5.6427	2.01662	0.7805	3.5816	0.414064	0.687745	0.687745	0.687433	1.1418	1.1418	0.397667	0.543167	0.365268	3.07545e+06	0.609	-21.4471	-37.9114	-62.5629	-72.9986	-29.6793	16.4643	24.6471	37.9114	30.4164	212.382	3702	6.6	14	70	1.828	16.3	-3.7	19.4	6.4	6.25	9	3.5	741
Colonia-colonus	18	Cyt b	GTR+G	3	3	3	0	1	1	9.25289	5.2233	13.5262	4.70608	2.3566	6.964	0.118732	0.118732	0.118732	0.233445	0.233445	0.233445	0.491394	0.548829	0.485147	6.79261e+06	0.325	14.94	-28.69	-38.18	-85.94	-6.875	43.63	14.94	28.69	6.875	0	538	23.1	9.5	76	0.688	30	17.2	12.5	23.6	23.1	24.7	22.2	2656
Corvus-corax-cryptoleucus	44	Cyt b	HKY+G	4	6	7	1	1	1	4.71982	1.953	8.177	2.88311	0.8901	6.1373	0.293718	0.379625	0.412285	0.480833	0.621467	0.674934	0.389148	0.54424	0.249444	1.6459e+07	0.356	60.935	16.25	-74.745	-145.4	38.5925	44.685	60.935	16.25	38.5925	322.349	703.5	11.1	14.4	42	7.5725	29.3	-5.7	36.4	14.3	14	20.1	2.3	497
Cranioleuca-antisiensis-baroni	177	ND2	HKY	2	3	5	0	0	0	0.367895	0.1925	0.5799	0.277217	0.1373	0.4203	1.88409	2.98622	4.37473	2.50037	3.963	5.80569	0.246476	0.286753	0.27522	135605	0.614	-4.095	-9.75	-77.08	-79.52	-6.9225	5.655	4.095	9.75	6.9225	0	2939	12.45	13.8	83	0.629	20.35	3.3	16.8	12.85	11.5	13	11.5	893
Cyanerpes-caeruleus	39	Cyt b	GTR+G	2	2	2	0	0	0	3.93236	1.9485	5.9194	1.47335	0.7508	2.2912	0.176267	0.176267	0.176267	0.470456	0.470456	0.470456	0.625326	0.614678	0.612934	6.70181e+06	0.543	11.43	-17.67	-42.89	-80.39	-3.12	29.1	11.43	17.67	3.12	0	370	24.8	9.8	82	0.519	30.7	18.4	11.5	24.6	24.2	25.4	23.8	2607
Cyanocitta-stelleri	213	ND2	HKY+G	4	4	5	0	0	0	3.86671	1.7902	6.2854	3.06136	1.3409	4.8702	0.358521	0.358521	0.41623	0.452837	0.452837	0.525727	0.208278	0.250978	0.225157	3.52507e+06	0.874	61.65	12.8	-85.77	-151.99	37.225	48.85	61.65	12.8	37.225	0	671	10.1	12.8	44	5.7695	25.4	-1.4	28.4	5.5	16.2	16.95	3.6	799.5
Cyanocompsa-cyanoides	78	Cyt b	GTR+G	3	3	3	0	0	0	5.91626	3.9582	8.1214	5.20778	3.2037	7.1956	0.185694	0.185694	0.185694	0.210956	0.210956	0.210956	0.119752	0.190617	0.113995	7.8388e+06	0.688	19.27	-17.85	-44.55	-97.1	0.71	37.12	19.27	17.85	0.71	0	212	25	9.5	75	0.759	31.2	17.9	13	25.3	24.6	26.5	23.05	2743
Cyanolyca-viridicyanus-turcosa-armillata	29	ND2	HKY+G	4	5	5	0	0	0	7.99498	2.6408	15.1403	7.0058	1.8366	14.3487	0.173396	0.201306	0.201306	0.197878	0.22973	0.22973	0.123725	0.304529	0.0522843	358048	0.857	1.71667	-8.06333	-70.4367	-78.7767	-3.17333	9.78	5.30333	8.06333	6.2	0	2510	15.05	11.7	85	0.3905	22.65	7.5	13.65	15.45	14.35	15.9	14.15	1294
Cyclarhis-gujanensis-nigrirostris	30	ND2	HKY+G	3	5	6	0	0	0	9.84284	5.6239	15.6529	6.45359	3.9031	9.3159	0.111615	0.163514	0.182037	0.170233	0.249386	0.277638	0.344336	0.30598	0.404845	1.36184e+07	0.673	15.705	-18.345	-53.635	-89.11	-1.32	34.05	15.705	18.345	4.6	0	853	21.7	10.8	73	0.986	29.7	13.8	14.9	22.6	20.7	23.3	20	1537
Cymbilaimus-lineatus	48	Cyt b	GTR+G	2	2	3	0	0	0	5.74069	3.645	8.0243	1.39512	0.8964	1.9377	0.120743	0.120743	0.191373	0.496838	0.496838	0.78747	0.756978	0.754074	0.758521	6677537	0.664	15.88	-16.16	-48.34	-85.92	-0.14	32.04	15.88	16.16	0.14	0	199	25.6	9.1	76	0.639	31.6	19.8	11.4	25.7	25.5	26.4	24.7	2782
Dendragapus-fuliginosus-obscurus	60	CR	HKY+I+G	2	2	3	0	0	0	3.64276	2.0011	5.4762	1.39224	0.8062	2.1519	0.190281	0.190281	0.301588	0.497866	0.497866	0.789099	0.617807	0.597122	0.607045	2.0959e+06	0.421	62.055	36.955	-113.265	-137.82	49.505	25.1	62.055	36.955	49.505	0	1204	5.7	12.5	38	6.657	23.4	-8	31.9	0.5	13.3	14.2	-2.7	823
Dendrocincla-fuliginosa-anabatina	242	Cyt b	HKY+I+G	6	6	7	1	1	1	3.77173	2.315	5.2594	3.09788	2.0171	4.1764	0.47505	0.47505	0.51592	0.578383	0.578383	0.628143	0.178659	0.128683	0.205917	1.00861e+07	0.513	18.505	-10.775	-58.725	-91.1	3.865	29.28	18.505	18.805	10.78	0	232.5	25	9.5	76	0.7325	31	17.9	12.5	25.2	24.5	26.1	23	2435.5
Dendrocolaptes-platyrostris	32	Cyt b	GTR+I	3	4	5	0	0	0	1.15341	0.5122	1.8119	0.391471	0.1594	0.6625	0.952494	1.20191	1.39538	2.80637	3.54124	4.11125	0.660595	0.688793	0.634362	3.7795e+06	0.715	-3.32	-32.3	-37.79	-57.88	-17.81	28.98	3.32	32.3	17.81	0	687	18.5	11.95	58.5	2.274	28.7	8.45	17.85	22	15.7	22.05	15.05	1689
Diglossa-caerulescens	33	ND2	HKY+I	2	3	3	0	0	1	3.03615	1.5436	4.4543	0.72366	0.3591	1.1464	0.228298	0.361844	0.361844	0.957836	1.51813	1.51813	0.761652	0.767362	0.742631	267482	0.72	11.1	-17.05	-66.23	-79.53	-2.975	28.15	11.1	17.05	2.975	0	2371	15.15	10.6	81.5	0.422	22.15	7.65	12.95	15.4	14.55	15.7	14.5	1222
Diglossa-cyanea	122	ND2	GTR+G	2	2	2	0	0	0	4.13723	1.8673	6.5576	2.37454	1.0457	4.0155	0.167539	0.167539	0.167539	0.291908	0.291908	0.291908	0.426055	0.439994	0.387657	393801	0.791	10.68	-17.95	-64.32	-79.9	-3.635	28.63	10.68	17.95	3.635	0	2678	13.9	11.7	83	0.41	21.1	6.5	13.7	14	13.4	14.5	13.2	1193
Drymophila-caudata-klagesi-hellmayri-striaticeps	31	ND2	HKY+G	3	3	5	0	1	1	5.8646	1.6903	10.1576	2.91035	1.3119	4.5787	0.18733	0.18733	0.274433	0.377484	0.377484	0.553004	0.503742	0.223866	0.549234	214398	0.8	9.1475	1.085	-68.755	-75.59	5.11625	8.0625	9.1475	9.115	7.31875	0	1936	17.15	10.9	84.5	0.437	23.7	10.05	13.3	17.25	16.85	17.55	16.5	1631.5
Drymophila-devillei	11	ND2	HKY+I	1	2	2	0	0	0	3.11487	0.4902	5.9046	1.36136	0.5458	2.3018	0	0.222528	0.222528	0	0.509159	0.509159	0.562949	-0.113423	0.610168	2.0934e+06	0.106	1.02	-16.93	-53.3	-78.03	-7.955	17.95	1.02	16.93	7.955	0	264	25	10.9	73	1.055	32	17.2	14.6	25.4	23.6	25.7	23.6	2350
Dubusia-taeniata	42	ND2	GTR+I	2	3	4	1	1	1	4.18748	2.6288	5.763	2.21795	1.2835	3.1353	0.165529	0.262357	0.331057	0.312518	0.495329	0.625035	0.470338	0.511754	0.45596	282780	0.59	11.14	-13.12	-69.89	-79.5	-0.99	24.26	11.14	13.12	0.99	0	2869	12.8	9.9	84	0.371	19	5.9	11.9	12.7	12.5	13.1	12.4	1222
Empidonax-difficilis-occidentalis	345	ND2	HKY+G	2	2	2	0	0	0	2.20134	1.2697	3.3415	1.52902	0.7246	2.5573	0.314874	0.314874	0.314874	0.453327	0.453327	0.453327	0.305415	0.429314	0.234685	3.21343e+06	0.822	58.635	15.81	-95.445	-131.7	37.2225	42.825	58.635	15.81	37.2225	2660.75	1438.5	8.5	14.3	43	6.692	25.8	-6.3	33.5	9.3	14	16.8	-0.2	598
Empidonax-flavescens	29	ND2	HKY	2	3	3	0	0	0	1.94746	1.1907	2.8072	1.71088	0.9605	2.538	0.355924	0.564126	0.564126	0.40514	0.642132	0.642132	0.121479	0.193332	0.0958963	165925	0.557	17.4	8.45	-81.02	-94.67	12.925	8.95	17.4	8.45	12.925	0	1634.5	17.85	9.6	75	0.7705	24.7	10.9	13	18.05	17.4	18.85	16.5	2319.5
Empidonax-traillii	124	Cyt b	HKY+G	2	2	2	0	0	0	3.04222	1.9622	4.1926	2.28816	1.4462	3.2177	0.227843	0.227843	0.227843	0.302928	0.302928	0.302928	0.247864	0.26297	0.232529	7.29613e+06	0.71	56	-3.52	-60.95	-131.3	26.24	59.52	56	3.52	26.24	4543.41	236	9	11.5	31	8.907	28	-8.9	37	17.9	-1.4	20.3	-3	939
Forpus-coelestis-conspicillatus-xanthops-passerinus-xanthopterygius	68	Cyt b/ND2	HKY+I	5	5	5	1	1	2	4.20787	2.8898	5.5757	2.71691	1.9456	3.5574	0.382483	0.382483	0.382483	0.592378	0.592378	0.592378	0.354326	0.326735	0.361981	1.03467e+07	0.783	6.944	-9.44	-61.376	-79.296	-1.248	16.384	9.664	9.988	6.662	0	288.5	23.8	10.2	77	0.7815	31	16.6	12.8	25	22.7	25.5	22.35	1205.5
Geothlypis-tolmiei	18	ND2	HKY	2	3	3	0	0	0	1.0131	0.5424	1.5559	0.358276	0.1271	0.6323	0.684184	1.08441	1.08441	1.93467	3.06639	3.06639	0.646357	0.765671	0.593611	2.84565e+06	0.522	60.52	8.03	-79.46	-140.37	34.275	52.49	60.52	8.03	34.275	3614.45	1348	6.2	13.3	39	7.347	25.3	-8.9	34.6	0.7	14.1	15.5	-2.8	657
Geothlypis-trichas-beldingi-nelsoni-flavovelata	393	ND2	HKY+G	2	2	2	0	0	0	2.4191	1.7002	3.2988	1.12867	0.7239	1.5516	0.286531	0.286531	0.286531	0.614125	0.614125	0.614125	0.533432	0.574227	0.529647	1.30158e+07	0.829	35.9175	15.7775	-88.56	-114.037	25.8475	20.14	35.9175	15.7775	25.8475	714.382	258	8.3	11.8	30	9.0795	27.5	-10.3	37.4	17.45	-3	19.5	-4.1	971
Glyphorynchus-spirurus	340	Cyt b	GTR+G	12	12	12	0	0	0	12.6354	7.0298	18.6497	4.21794	2.8425	5.8069	0.196662	0.196662	0.196662	0.589128	0.589128	0.589128	0.666181	0.59565	0.688633	7.2287e+06	0.671	18.66	-19.49	-38.73	-95.62	-0.415	38.15	18.66	19.49	0.415	0	286.5	24.9	9.6	77	0.66	31	18.1	12.2	24.9	24.6	25.95	23.3	2852.5
Habia-fuscicauda	71	ND2	HKY+G	2	2	2	0	0	0	2.75919	1.2708	4.437	1.6878	0.814	2.6877	0.251214	0.251214	0.251214	0.41068	0.41068	0.41068	0.388298	0.359459	0.394253	585728	0.621	23.68	7.94	-74.68	-99.69	15.81	15.74	23.68	7.94	15.81	0	180	25.1	9.45	66	1.536	31.6	17.3	14.15	25.8	24.6	26.6	22.7	2235
Habia-rubica	45	ND2	HKY+G	4	5	5	1	1	1	9.84154	6.6311	13.3021	7.04723	4.987	9.3715	0.140862	0.163535	0.163535	0.196715	0.228379	0.228379	0.28393	0.247938	0.295487	5.7144e+06	0.777	23.75	-33.07	-35.62	-105.55	-4.66	56.82	23.75	33.07	4.66	0	432	23.8	10.1	67	1.494	31	16	14.8	24.6	23.2	25.6	21.8	2082
Hellmayrea-gularis	56	ND2	GTR+G	4	5	5	0	0	0	6.84772	2.4332	11.9328	2.37322	1.1494	3.7824	0.202446	0.235033	0.235033	0.584142	0.678167	0.678167	0.65343	0.527618	0.683025	162818	0.607	10.63	-11.5	-70.08	-79.58	-0.435	22.13	10.63	11.5	0.435	0	2992	11.7	9.5	88	0.278	17.4	5.6	10.6	11.5	11.2	11.9	11.1	1335
Henicorhina-leucoptera	13	ATP8&6	GTR+G+I	1	1	2	0	0	0	3.6099	1.9703	5.6149	1.62548	0.8008	2.5454	0	0	0.192013	0	0	0.426425	0.549715	0.593564	0.54667	3452.72	0.175	-4.07	-5.23	-78.48	-79.12	-4.65	1.16	4.07	5.23	4.65	0	1931.5	18	10.75	81	0.444	24.7	11.4	13.15	18.1	17.45	18.6	17.45	1127.5
Henicorhina-leucosticta	44	Cyt b	GTR+G	4	5	6	1	1	1	5.95212	4.0319	7.9121	5.40794	3.7566	7.34	0.232908	0.270397	0.301029	0.256344	0.297606	0.33132	0.0914259	0.0682805	0.072307	2.53607e+06	0.702	21.93	-10.13	-49.88	-99.1	5.9	32.06	21.93	10.13	5.9	0	538	23.9	9.5	74	0.757	30.4	17.2	12.9	23.9	23.9	25.2	22.2	2674
Hirundo-rustica	298	ND2	HKY+G	3	3	3	0	0	0	2.28841	1.0412	4.1251	1.08159	0.4828	1.8844	0.480078	0.480078	0.480078	1.01574	1.01574	1.01574	0.527361	0.536304	0.543187	1.2902e+07	0.483	67.09	20.16	-34.79	-162.51	46.93	122.81	67.09	20.16	46.93	7833.74	234	9.6	12	32	8.7985	28.7	-8.7	37	18.3	-0.85	20.8	-2.05	921.5
Hylophilus-ochraceiceps	20	ND2	HKY+G+I	4	4	5	0	0	0	13.5014	9.5029	17.6546	6.46016	4.5724	8.5696	0.102678	0.102678	0.119206	0.214591	0.214591	0.249133	0.521518	0.518842	0.514597	6.06719e+06	0.627	21.31	-17.7	-45.97	-96.79	1.805	39.01	21.31	17.7	1.805	0	288	24.9	9.7	71	1.0145	31	17.45	13.6	25.2	24.5	26.15	22.7	2536
Hylophylax-naevioides-naevius	98	ND2	HKY+G	4	6	7	0	0	0	7.87991	5.3494	11.0476	3.94305	2.8096	5.1397	0.175928	0.227383	0.246946	0.351579	0.454409	0.493504	0.499607	0.474782	0.534768	6.24802e+06	0.806	11.945	-10.465	-60.6	-83.565	0.74	22.41	11.945	10.465	5.83	0	315	25	9.6	76	0.629	30.8	18.5	11.5	24.8	24.7	25.5	23.8	2827
Hypocnemis-cantator-flavescens-peruviana-subflava-ochrogyna-striata-rondoni	64	ND2	HKY+G	9	9	10	2	2	3	8.19807	4.5352	12.2906	3.76392	2.4807	5.0459	0.268017	0.268017	0.280869	0.58376	0.58376	0.611753	0.540878	0.453012	0.58945	5.24173e+06	0.635	-0.524286	-10.5014	-57.0186	-68.6886	-5.51286	9.97714	5.94714	10.5014	7.17	0	222	25.3	10.25	80	0.544	31.9	17.85	13.2	25.5	25.15	26.2	24.25	2400.5
Icterus-galbula-abeillei	53	Cyt b	HKY+I	1	1	1	0	0	0	2.38011	0.8262	4.1573	0.429115	0.1343	0.8542	0	0	0	0	0	0	0.819708	0.837449	0.79453	8.94301e+06	0.44	41.645	8.92	-78.6	-114.81	25.2825	32.725	41.645	9.63	25.2825	1739.53	240	9	11.7	30	9.361	28.2	-9.9	37.9	19	-3	20.7	-3.8	930
Icterus-pustulatus	102	CR	K2P	1	12	13	0	1	1	1.86086	0.25	4.4675	0.494873	0.153	0.9368	0	1.33535	1.37836	0	5.0213	5.18304	0.734063	0.388	0.790308	557199	0.75	30.6	9.9	-84.78	-109.8	20.25	20.7	30.6	9.9	20.25	0	348	24.5	12.5	68	1.605	33.4	14.5	18.3	26	23.4	27.3	21.5	1051
Lampornis-amethystinus	69	Cyt b	GTR+G	2	3	4	0	0	0	3.55286	1.6111	6.168	1.88497	0.8059	3.2789	0.195095	0.309219	0.390191	0.367724	0.582829	0.735448	0.469451	0.499783	0.468401	190107	0.612	24.61	13.63	-86.75	-105.2	19.12	10.98	24.61	13.63	19.12	0	2148	15.2	12.5	69.5	1.195	23.55	6.65	17.2	16.2	14.25	16.4	13.3	1314.5
Lepidocolaptes-affinis	42	ND2	HKY+G	2	2	3	0	0	0	1.67988	0.9492	2.5193	0.78082	0.4316	1.2672	0.412616	0.412616	0.653981	0.887717	0.887717	1.407	0.535194	0.545301	0.497003	187708	0.489	23.75	8.49	-81.65	-101.3	16.12	15.26	23.75	8.49	16.12	0	1777	17	9.9	73	0.98	24.05	9.75	14.1	17.35	16.05	17.95	15.3	2201.5
Lepidocolaptes-lacrymiger	37	ND2	HKY+I	3	5	5	0	0	0	2.26442	1.4489	3.0476	0.903412	0.5382	1.2849	0.485162	0.710749	0.710749	1.21607	1.78151	1.78151	0.601041	0.628546	0.57839	362047	0.822	11.22	-18.57	-62.96	-79.88	-3.675	29.79	11.22	18.57	3.675	0	2090	16.9	11.1	85	0.417	23.7	9.7	13.2	17.1	16.4	17.4	16.2	1520
Lepidothrix-coronata	90	Cyt b	GTR+G	8	10	10	0	0	1	3.16454	2.0706	4.3763	2.5421	1.7582	3.3592	0.657108	0.727622	0.727622	0.818002	0.905781	0.905781	0.196691	0.150874	0.232411	3.23516e+06	0.761	9.77	-17.39	-59.87	-84.68	-3.81	27.16	9.77	17.39	3.81	0	223.5	25.4	10.15	78	0.641	31.7	19.6	12.9	25.05	25.5	26.2	24.5	3037.5
Leptopogon-superciliaris	73	ND2	GTR+I	3	3	4	1	1	1	3.37342	2.1328	4.7309	1.38817	0.8941	1.9655	0.325667	0.325667	0.410946	0.791411	0.791411	0.99865	0.588498	0.580786	0.58454	618572	0.886	10.88	-18.5	-60.96	-84.92	-3.81	29.38	10.88	18.5	3.81	0	1167	20.8	10	81	0.5655	27.7	14.5	12.4	20.8	20.4	21.6	19.9	2384
Margarornis-squamiger	64	ND2	HKY+G	2	3	4	0	0	0	0.866313	0.4768	1.3142	0.48967	0.2625	0.7751	0.800112	1.26815	1.60022	1.41554	2.24357	2.83108	0.434765	0.449455	0.410212	471241	0.728	10.78	-17.85	-64.38	-80.06	-3.535	28.63	10.78	17.85	3.535	0	2821	13.6	12.2	83	0.45	21	5.7	14.1	13.8	13	14.3	12.8	1144
Mecocerculus-leucophrys	81	ND2	GTR+I	1	1	1	0	0	0	4.62881	1.785	7.9701	0.568901	0.2155	1.0646	0	0	0	0	0	0	0.877096	0.879272	0.866426	883477	0.66	10.92	-30.08	-60.42	-79.81	-9.58	41	10.92	30.08	9.58	0	2841	13	11.15	78	0.5345	19.6	4.55	14.05	13.2	12	13.7	11.7	1024
Melanerpes-chrysogenys	53	ND2	K2+G+I	1	1	1	0	0	0	3.12409	0.8537	7.197	1.46571	0.3692	3.1605	0	0	0	0	0	0	0.530835	0.56753	0.560859	161862	0.845	24.12	15.65	-94.93	-106.76	19.885	8.47	24.12	15.65	19.885	0	110	25.5	12.6	70	1.655	33.5	15.1	18.4	27.7	24.1	28	22.7	973
Melanerpes-formicivorus	44	Cyt b	HKY+I	3	4	5	0	0	0	6.41589	3.2673	9.8079	0.943483	0.4854	1.5419	0.171233	0.216072	0.250852	1.16442	1.46934	1.70585	0.852946	0.851437	0.84279	1.50632e+06	0.508	50.24	1.45	-72.54	-124.56	25.845	48.79	50.24	1.45	25.845	1334.98	411	14.4	14.4	49	5.384	30.5	2.2	29.9	9.1	19.9	20.8	8.3	630
Melozone-fusca	29	CR	HKY	2	3	3	0	0	0	1.87322	0.8483	2.9899	0.802094	0.2405	1.4546	0.370031	0.586485	0.586485	0.864172	1.36968	1.36968	0.571809	0.716492	0.513495	1.64052e+06	0.804	39.83	17.59	-97.03	-114.2	28.71	22.24	39.83	17.59	28.71	0	1505	15.9	16.4	46	6.955	32.8	-0.7	35	22.4	13.8	23.5	7.7	402
Microbates-cinereiventris-collaris	34	ND2	HKY+I	4	4	5	0	0	0	9.06054	6.721	11.7082	5.61008	3.8942	7.29	0.153003	0.153003	0.177632	0.247108	0.247108	0.286883	0.380823	0.420592	0.377359	2.9327e+06	0.639	8.85	-10.735	-59.09	-81.51	-0.9425	19.585	8.85	10.735	0.9425	0	673	23.1	9	78	0.608	29.2	18	10.9	23	23.1	24	22.4	2924
Microcerculus-marginatus	101	Cyt b	GTR+G	7	7	8	0	0	0	9.83027	6.5717	13.6919	3.9622	2.7049	5.3566	0.197951	0.197951	0.211534	0.491119	0.491119	0.52482	0.596939	0.588402	0.608776	4.80135e+06	0.821	11.45	-17.19	-45.98	-84.87	-2.87	28.64	11.45	17.19	2.87	0	516	24.2	10.2	78	0.61	30.5	17.6	12.7	24.3	23.6	25.1	23.2	2775
Mionectes-oleagineus-rufiventris-macconnelli	163	Cyt b	GTR+G	8	9	9	2	2	2	8.7099	5.573	12.2189	2.85304	1.7084	4.0927	0.238745	0.252268	0.252268	0.728851	0.770135	0.770135	0.672437	0.693451	0.665052	1.29967e+07	0.689	3.65667	-23.6167	-40.2567	-76.99	-9.98	27.2733	16.0567	23.6167	9.98	0	330.5	24.5	9.6	76	0.727	30.8	17.65	12.9	24.75	24.2	25.7	22.9	2463
Mionectes-striaticollis	105	ND2	GTR+G	2	2	2	0	0	0	2.52495	1.0552	3.9255	0.826196	0.3396	1.4845	0.27452	0.27452	0.27452	0.838962	0.838962	0.838962	0.672787	0.678165	0.621832	319370	0.891	7.03	-17.81	-63.85	-79.93	-5.39	24.84	7.03	17.81	5.39	0	1953.5	17.5	11.4	83	0.459	24.2	10.4	13.6	17.75	17.1	18	16.85	1529
Momotus-mexicanus	28	ND2	HKY	2	3	3	0	0	0	2.81506	1.4881	4.1157	1.22483	0.6026	1.9016	0.246228	0.390263	0.390263	0.565914	0.896953	0.896953	0.564901	0.595054	0.537964	324456	0.551	28.29	14.94	-89.25	-109.43	21.615	13.35	28.29	14.94	21.615	0	627.5	24	13.9	69	1.641	33.4	13.5	19.7	25.4	22.7	26.4	21.4	982.5
Myadestes-occidentalis	20	ND2	HKY	1	1	1	0	0	0	2.60715	0.9417	4.1871	0.422008	0.1548	0.8161	0	0	0	0	0	0	0.838134	0.835616	0.805092	530199	0.465	28.69	13.59	-86.84	-109.82	21.14	15.1	28.69	13.59	21.14	0	1767	17.7	13	68	1.447	26.9	7.9	19	18.7	16.3	19.5	15.4	1282.5
Myiarchus-cephalotes	23	ND2	GTR+G	3	4	5	0	0	0	1.45032	0.7901	2.2128	0.28104	0.1217	0.4855	0.757495	0.955852	1.10971	3.90909	4.93272	5.72672	0.806222	0.845969	0.780595	293767	0.783	10.63	-17.71	-63.1	-79.42	-3.54	28.34	10.63	17.71	3.54	0	1950	17.4	9.9	88	0.381	23.6	11.15	12.45	17.5	17.15	17.8	16.7	1778
Myioborus-miniatus	105	ND2	GTR+I	3	4	4	0	0	0	3.3368	2.318	4.304	2.41577	1.5344	3.346	0.329241	0.415456	0.415456	0.454766	0.573851	0.573851	0.276021	0.33805	0.222584	1.24777e+06	0.604	28.82	-19.89	-59.49	-109.42	4.465	48.71	28.82	19.89	4.465	0	1720	18	10.7	76	0.765	25.4	10.6	14.2	18.5	17.4	19.1	16.8	1654
Myiothlypis-coronata	119	ND2	GTR+I+G	5	8	8	0	0	0	3.1157	2.1469	4.1927	2.87089	1.9586	3.8067	0.516557	0.667407	0.667407	0.560607	0.724321	0.724321	0.0785744	0.0877079	0.0920648	419481	0.813	9.94	-17.73	-64.17	-79.98	-3.895	27.67	9.94	17.73	3.895	0	2227	16.45	11.3	85	0.3875	23.4	9.35	13.5	16.5	15.9	16.9	15.85	1284.5
Myiothlypis-fulvicauda-rivularis	34	ATP8&6	GTR+G	5	5	5	1	1	1	6.6679	5.1043	8.1152	2.46385	1.6652	3.2101	0.241371	0.241371	0.241371	0.65322	0.65322	0.65322	0.63049	0.673765	0.604434	6.49454e+06	0.647	13.065	-20.59	-48.725	-78.555	-3.7625	33.655	13.065	20.59	4.8725	0	560	23.7	9.7	77	0.661	30.3	17.5	12.5	23.8	23.5	24.6	22.7	3017
Myiothlypis-leucoblephara	56	Cyt b	GTR+I+G	1	1	1	0	0	0	2.4642	1.5755	3.5305	0.8381	0.4513	1.3033	0	0	0	0	0	0	0.659889	0.713551	0.630845	1.37463e+06	0.377	-19.74	-34.98	-41.72	-59.83	-27.36	15.24	19.74	34.98	27.36	0	563.5	18.25	11.5	56.5	2.961	29.6	7.45	19.5	21.05	15.25	22.7	14.25	1715
Myiothlypis-luteoviridis	57	ND2	GTR+G	2	3	3	0	0	0	5.2328	3.6375	6.7004	2.78101	1.7785	3.8934	0.132462	0.209947	0.209947	0.249243	0.395041	0.395041	0.468544	0.511065	0.41893	242838	0.644	8.94	-17.88	-64.01	-79.45	-4.47	26.82	8.94	17.88	4.47	0	2718	14.5	13.8	81	0.651	22.3	5.9	16.7	14.7	13.4	15.1	13.4	1085
Myrmeciza-exsul	90	ND2	HKY+G	3	4	4	0	0	0	3.15405	1.2627	5.5877	0.946637	0.3746	1.6493	0.348318	0.439528	0.439528	1.16054	1.46444	1.46444	0.699867	0.703334	0.704834	361529	0.283	15.88	-3.58	-73.29	-85.75	6.15	19.46	15.88	3.58	6.15	0	175.5	25.7	9.35	77	0.6925	31.6	19.6	11.7	25.3	25.9	26.6	24.9	3142.5
Myrmeciza-hemimelaena	64	Cyt b	HKY+I	3	3	4	0	0	0	3.25172	1.7618	4.8354	1.34011	0.817	1.9497	0.337856	0.337856	0.426326	0.819793	0.819793	1.03446	0.587877	0.53627	0.596786	2.64408e+06	0.797	0.98	-17.12	-51.93	-78.63	-8.07	18.1	0.98	17.12	8.07	0	335	24.9	11.2	74	1.0525	31.9	17	14.8	25.4	23.3	25.7	23.3	2279
Myrmeciza-loricata-squamosa	87	ND2	HKY+I	2	2	2	0	0	0	2.94753	0.8594	5.143	1.51975	0.6193	2.4724	0.235162	0.235162	0.235162	0.456092	0.456092	0.456092	0.484398	0.279381	0.519269	420868	0.518	-17.25	-27.045	-40.345	-48.425	-22.1475	9.795	17.25	27.045	22.1475	0	638	19.4	10.3	57	2.253	27.7	9.9	17	21.9	16.5	22	16.3	1549
Myrmotherula-axillaris	230	Cyt b	GTR+G	2	2	2	1	1	1	5.29332	3.2238	7.4745	3.41511	1.9416	4.9953	0.130947	0.130947	0.130947	0.202965	0.202965	0.202965	0.354826	0.397729	0.331688	8.01833e+06	0.8	15.88	-23.1	-34.79	-85.92	-3.61	38.98	15.88	23.1	3.61	0	174	25.6	9	78	0.602	31.5	20	11.2	25.8	25.5	26.4	24.8	2497
Myrmotherula-schisticolor	85	ND2	HKY+I	2	2	2	0	0	0	5.44323	2.2653	8.8085	1.63139	0.7836	2.543	0.127341	0.127341	0.127341	0.42488	0.42488	0.42488	0.700289	0.654086	0.711302	493617	0.607	17.22	-13.9	-61.85	-92.14	1.66	31.12	17.22	13.9	1.66	0	1122.5	20.5	9.8	78	0.624	27.2	14.4	12.5	20.45	20.35	21.35	19.7	2832
Nucifraga-columbiana	68	ND2	K2+G	2	3	3	0	0	0	3.16132	1.4927	5.088	0.573564	0.3186	0.898	0.219259	0.347517	0.347517	1.20849	1.91541	1.91541	0.818568	0.786561	0.823506	2.28374e+06	0.697	54.26	24.81	-100.27	-126.88	39.535	29.45	54.26	24.81	39.535	0	2113.5	4.9	14.5	41	7.434	24.55	-10.5	35.7	-0.3	10.2	14.2	-3.9	533.5
Ochthoeca-cinnamomeiventris	53	ND2	GTR+G	2	3	4	0	0	0	5.23921	1.1889	11.4877	1.89171	0.4113	4.2218	0.1323	0.20969	0.2646	0.366414	0.580752	0.732828	0.638933	0.65405	0.632494	312306	0.755	9.52	-17.8	-63.9	-79.48	-4.14	27.32	9.52	17.8	4.14	0	2387	15.5	11.4	84	0.419	22.55	7.55	13.65	15.65	14.55	16.05	14.4	1324
Passerculus-sandwichensis	112	ND2	GTR+I	2	3	3	0	0	0	4.13746	1.972	6.3483	0.953425	0.5426	1.5317	0.16753	0.265528	0.265528	0.727007	1.15228	1.15228	0.769563	0.724848	0.758723	1.41386e+07	0.537	71.39	15.65	-52.64	-179.14	43.52	55.74	71.39	15.65	43.52	2895.29	256	6.5	11.4	27	9.714	26.4	-12.6	39.3	16.4	-4.5	18.4	-6.2	822
Passerina-ciris	148	ND2	HKY+G	1	1	1	0	0	0	2.12123	0.4287	3.8104	0.445439	0.1574	0.9004	0	0	0	0	0	0	0.790009	0.632843	0.763699	1.41196e+06	0.428	39.1	7.2	-71.08	-111.67	23.15	31.9	39.1	7.2	23.15	1738.32	229.5	18.3	13	38	7.244	34.9	0.8	33.9	22.9	10.8	27.4	8.5	837.5
Passerina-leclancherii	66	ND2	TN93+I	2	3	3	0	0	0	2.77814	1.1342	4.6257	0.894003	0.3156	1.7706	0.249501	0.395449	0.395449	0.77533	1.22887	1.22887	0.678201	0.721742	0.617226	141229	0.866	21.26	15.65	-93.9	-105.7	18.455	5.61	21.26	15.65	18.455	0	99	26.1	12.3	70	1.5705	33.7	16.4	16.8	27.6	24.4	27.95	23.9	918
Perisoreus-canadensis	205	ND2	HKY+I+G	2	3	3	0	0	0	9.61	3.3077	20.0046	2.86191	1.3525	4.6025	0.0721277	0.11432	0.11432	0.242197	0.383873	0.383873	0.702194	0.591106	0.769928	7.5258e+06	0.651	68.78	33.79	-53.01	-162.78	51.285	34.99	68.78	33.79	51.285	0	583	2.5	11.6	29	8.835	22.6	-16.8	39.6	10.3	-3.65	14.3	-9.5	677
Petrochelidon-fulva	10	Cyt b	HKY+I	1	1	2	0	0	0	2.17931	0.493	4.1685	0.738022	0.2408	1.2791	0	0	0.318058	0	0	0.939196	0.661351	0.511562	0.693151	990119	0.167	34.28	15.41	-64.57	-107.02	24.845	18.87	34.28	15.41	24.845	445.641	173	20.1	12.45	41	6.5575	34.8	4.3	31.05	24.3	13.45	27.8	11.45	818
Phaethornis-guy	106	ND2	GTR+I	4	5	5	0	0	0	3.02346	2.0999	3.9847	1.98392	1.3694	2.6128	0.458512	0.532316	0.532316	0.698765	0.811241	0.811241	0.343824	0.347874	0.344292	561030	0.863	11	-14.26	-60.91	-85.49	-1.63	25.26	11	14.26	1.63	0	1100	21.2	9.6	79	0.6015	27.8	15.3	11.9	20.9	21.3	22	20.5	2797
Pheucticus-melanocephalus	421	ND2	HKY+G	2	3	3	0	0	0	3.2899	1.8964	4.6995	1.75438	1.0171	2.518	0.21069	0.333935	0.333935	0.395095	0.62621	0.62621	0.466736	0.463668	0.464198	4.56085e+06	0.84	51.51	16.29	-95.27	-124.73	33.9	35.22	51.51	16.29	33.9	1973.35	816	9.9	14	44	6.3245	27.6	-3	32.65	5.9	16.7	17.95	2.9	589
Phrygilus-fruticeti	28	CO1	HKY+G	2	2	3	0	0	0	4.29878	0.9067	8.2831	0.796633	0.2167	1.7714	0.161243	0.161243	0.255564	0.870096	0.870096	1.37907	0.814684	0.761001	0.786143	2.08673e+06	0.67	-6.77	-54.21	-62.18	-78.91	-30.49	47.44	6.77	54.21	30.49	2053.69	2357.5	10.8	14.8	60	2.8335	22.3	-0.5	22.4	10.05	11.65	14.2	7.7	383
Piaya-cayana	49	Cyt b	GTR+G	3	4	4	2	2	2	3.49903	2.0251	5.0504	1.59254	1.0049	2.2156	0.313976	0.396194	0.396194	0.68985	0.870493	0.870493	0.544862	0.503778	0.561302	1.44657e+07	0.598	28.7	-33.18	-34.79	-109.39	-2.24	61.88	28.7	33.18	2.24	0	522.5	23.85	10.4	74	0.8175	31.2	15.8	14.2	24.2	23.2	25.3	22	1880.5
Picoides-pubescens	263	CR-ATP8&6	HKY	1	1	1	0	0	0	4.39006	1.429	8.0721	0.479965	0.1622	0.9993	0	0	0	0	0	0	0.89067	0.886494	0.876203	1.30938e+07	0.84	68.3	24.53	-52.64	-159.65	46.415	43.77	68.3	24.53	46.415	0	192.5	10.4	11.8	32	8.78	29.1	-7.5	36.4	18.9	-0.1	21.5	-1.1	1017
Picoides-villosus	304	ND2	HKY+G	2	3	4	0	0	0	3.89226	1.7493	6.5868	0.996504	0.4185	1.7788	0.178083	0.282255	0.356167	0.695579	1.10247	1.39116	0.743978	0.760761	0.729945	1.40477e+07	0.924	68.73	8.48	-52.64	-160.81	38.605	60.25	68.73	8.48	38.605	0	238	8.8	11.7	31	8.967	27.9	-9.1	36.9	17.6	-1.4	20.1	-3	963
Pinicola-enucleator	69	ND2	HKY+G	3	3	3	0	0	0	10.5541	3.5439	17.5198	2.63127	1.2379	4.0813	0.104093	0.104093	0.104093	0.417522	0.417522	0.417522	0.750688	0.650696	0.767046	7.03506e+06	0.243	69.23	34.57	-52.64	-164.28	51.9	34.66	69.23	34.57	51.9	1283.73	1620	2	12.2	35	7.645	20.2	-14.2	35	0.2	4.6	12	-7.6	699
Pipilo-erythrophthalmus-maculatus	532	ND2	HKY+G	2	3	4	0	0	0	6.19208	2.0344	10.8439	0.690715	0.3351	1.1654	0.111941	0.177422	0.223882	1.00352	1.59054	2.00704	0.888452	0.835283	0.892529	6.82058e+06	0.72	52.85	16.485	-78.01	-126.61	34.6675	36.365	52.85	16.485	34.6675	1702.33	333	9.7	12.4	37	8.013	28.2	-7.2	35.7	14.3	9.8	19.7	-0.6	967
Pipreola-riefferii-intermedia	50	ND2	HKY+G	3	3	4	0	0	0	6.50543	1.7302	12.9284	2.05922	0.7271	3.8889	0.168876	0.168876	0.213098	0.53351	0.53351	0.673214	0.683462	0.57976	0.699197	378810	0.786	1.48	-13.89	-65.21	-78.56	-6.205	15.37	9.4	13.89	6.71	0	2245	16.5	10.9	85	0.377	23.4	9.2	13.2	16.6	15.8	16.9	15.6	1659
Piranga-flava	69	ND2	HKY+G	4	4	6	1	3	4	6.14093	4.1059	8.5258	3.40762	2.2173	4.7117	0.225747	0.225747	0.291773	0.406822	0.406822	0.52581	0.445097	0.459972	0.44736	7.74539e+06	0.215	38.99	-35.96	-34.82	-116.9	1.515	74.95	38.99	35.96	1.515	7255.33	1810	13.1	15.6	49	6.338	29.3	-2.9	33	19.7	14.5	20.5	5.1	512
Piranga-ludoviciana	326	Cyt b	HKY+G+I	2	2	2	0	0	0	4.63936	1.4237	9.1664	2.30566	0.9535	4.2289	0.149406	0.149406	0.149406	0.300628	0.300628	0.300628	0.503022	0.330266	0.538652	4.01207e+06	0.468	63.85	8.44	-82.38	-136.99	36.145	55.41	63.85	8.44	36.145	3773.75	1277.5	7.4	13.9	42	6.7	26.1	-7.3	33.7	3.9	14.5	16.3	-1.1	632
Poecile-atricapillus	51	ND6	GTR+I+G	4	5	6	0	0	0	2.59	0.7927	4.0508	0.644401	0.3362	1.0148	0.535249	0.621405	0.691799	2.15129	2.49757	2.78051	0.751197	0.57588	0.749482	9.085e+06	0.73	65.98	34.2	-52.64	-161.25	50.09	31.78	65.98	34.2	50.09	0	251	8	11.4	29	9.45	27.4	-10.7	38.3	17.3	-3.3	19.6	-4.5	928
Poecile-gambeli	85	ND2	GTR+G	2	2	2	0	0	0	5.87796	3.6446	8.6426	2.49435	1.3576	3.8323	0.117923	0.117923	0.117923	0.277887	0.277887	0.277887	0.575643	0.627504	0.55658	2.94242e+06	0.659	60.7	30.24	-103.49	-136.12	45.47	30.46	60.7	30.24	45.47	0	1744	7.1	14.9	42	7.3305	26.9	-8.5	35.9	5.1	12.8	16.4	-1.7	504
Polioptila-albiloris-nigriceps-melanura-californica-plumbea-caerulea-dumicola-lactea	225	ND2	HKY+I	23	24	24	0	0	0	6.39174	5.8291	6.9936	5.88077	5.4026	6.4221	0.490554	0.497212	0.497212	0.533177	0.540414	0.540414	0.0799423	0.0731674	0.0817176	1.92297e+07	0.838	20.595	0.275	-73.3575	-99.3438	10.435	20.32	27.5975	21.085	22.3513	208.77	250	19.5	12.5	50	5.089	32.2	5.1	29.5	22.6	21.5	25.2	12.6	813
Premnoplex-tatei-brunnescens	110	ND2	HKY+G	2	2	2	0	0	0	9.77576	4.8242	15.5753	6.59439	3.3042	10.6308	0.0709047	0.0709047	0.0709047	0.105112	0.105112	0.105112	0.325434	0.315078	0.317458	409534	0.969	10.905	-3.885	-62.765	-74.875	3.51	14.79	10.905	13.955	6.88	0	1539	18.8	9.8	80	0.5685	24.9	12.4	12.15	18.75	18.45	19.35	18	2551
Psaltriparus-minimus	256	ND2	HKY+G	2	3	3	0	0	0	7.13459	2.1077	13.3602	2.04999	0.9185	3.5255	0.0971531	0.153984	0.153984	0.338123	0.535912	0.535912	0.712669	0.564217	0.736119	2.73256e+06	0.603	50.39	14.09	-90.07	-125.92	32.24	36.3	50.39	14.09	32.24	0	161	14.1	13.4	48	5.019	28.3	2.1	26.1	9.6	18.5	20.1	8.3	519
Pyriglena-leucoptera-atra	74	ND2	GTR+I+G	1	1	1	0	0	0	1.99696	1.0835	3.0877	0.531337	0.3095	0.7868	0	0	0	0	0	0	0.733928	0.714352	0.745182	1.23717e+06	0.635	-12.275	-21.305	-38.03	-48.295	-16.79	9.03	12.275	21.305	16.79	0	355	19.7	10	58	2.251	29	9.7	16.9	23	16.8	23.9	16.5	1625
Pyrrhomyias-cinnamomeus	57	ND2	GTR+I	2	3	3	1	1	1	8.26052	4.4745	11.7926	2.91539	1.6827	4.1505	0.0839109	0.132996	0.132996	0.237755	0.376832	0.376832	0.647069	0.623936	0.648042	539952	0.622	11.15	-27.35	-62.85	-79.7	-8.1	38.5	11.15	27.35	8.1	0	2233	16.5	11.5	83	0.464	23.5	8.9	13.7	16.6	15.7	17	15.6	1267
Querula-purpurata	49	Cyt b	GTR+G	2	3	4	0	1	1	5.8793	1.5647	11.8689	1.03669	0.2197	2.4121	0.117896	0.186861	0.235792	0.668616	1.05973	1.33723	0.823671	0.85959	0.796771	5.66554e+06	0.545	11.22	-15.51	-44.96	-85.43	-2.145	26.73	11.22	15.51	2.145	0	168	25.9	9	79	0.563	31.4	20.5	11.1	25.7	25.8	26.5	25.1	2685
Quiscalus-mexicanus-major	253	ND2	HKY+G	2	3	4	0	0	0	0.844735	0.51	1.2102	0.708031	0.4417	1.0381	0.82055	1.30054	1.6411	0.978978	1.55164	1.95796	0.161831	0.133922	0.142208	5.23856e+06	0.92	42.27	10.755	-71.295	-109.7	26.5125	31.515	42.27	14.235	26.5125	702.191	38	20.6	12.1	45	5.85	33	5.6	27.3	26.3	17.4	27.3	12.7	1072
Rallus-longirostris-elegans	67	ND2	HKY	4	4	7	0	0	0	2.66265	0.598	5.8105	0.719592	0.2689	1.2677	0.520645	0.520645	0.730817	1.9265	1.9265	2.70418	0.729746	0.550334	0.781826	4.02183e+06	0.864	45.29	-4.47	-53.34	-114.055	20.41	49.76	45.29	22.32	20.41	2182.23	7	19.6	11.2	39	6.228	32.5	4.9	27.9	26.5	16.3	26.9	11.4	1249
Ramphocaenus-melanurus	64	ND2	HKY+G	10	12	13	0	1	1	16.5683	11.5108	22.324	9.50154	6.7697	12.3791	0.138975	0.149979	0.15481	0.242338	0.261527	0.269951	0.426524	0.411883	0.44548	9.22119e+06	0.824	21.55	-26	-34.79	-96.9	-2.225	47.55	21.55	26	2.225	0	222	25.1	9.6	75	0.733	31.3	17.9	13.3	25.4	24.7	26.4	23.1	2423
Regulus-calendula	147	ATP8&6	HKY+G	1	1	1	0	0	0	5.70615	0.8723	12.7357	1.27189	0.3789	2.7147	0	0	0	0	0	0	0.777101	0.565631	0.786843	9.30615e+06	0.593	69.54	16.32	-52.64	-161.53	42.93	53.22	69.54	16.32	42.93	2646	945	2.45	12.1	31	8.406	22.9	-15.6	38.8	10.5	-3.2	14	-8.6	577.5
Regulus-satrapa	215	ATP8&6	HKY+G	4	5	5	1	1	2	5.70615	0.8723	12.7357	1.60718	0.7674	2.7943	0.242947	0.282053	0.282053	0.862565	1.00141	1.00141	0.718343	0.120257	0.780593	6.36866e+06	0.615	62.43	15.54	-52.64	-156.59	38.985	46.89	62.43	15.54	38.985	1805.2	551	5.7	11.7	35	7.704	24.2	-10	35.3	5	11	15.9	-4.5	982
Saltator-coerulescens-similis-striatipectus	32	ND2	HKY+G	6	7	7	2	3	3	10.8454	6.7416	15.8136	5.81848	3.9925	7.8149	0.165209	0.179422	0.179422	0.307943	0.334436	0.334436	0.463509	0.407782	0.505811	1.53334e+07	0.471	8.56667	-27.72	-46.5967	-84.16	-9.57667	36.2867	15.5933	27.72	9.57667	0	460.5	23.7	10.5	76	0.7555	31.1	15.9	13.7	24.3	23.1	25.2	22.2	1629
Saltator-grossus-cinctus-aurantiirostris	27	ND2	GTR+G	3	4	4	0	0	0	9.05242	5.2266	13.5057	7.76249	4.6633	11.1986	0.121361	0.153141	0.153141	0.141528	0.178589	0.178589	0.142496	0.107776	0.170824	8.82293e+06	0.764	2.81333	-24.53	-57.44	-81.38	-10.8583	27.3433	7.77333	24.53	10.8583	0	1400	17.6	13.4	75.5	1.049	27.75	6.5	19.3	20.65	14.1	20.95	13.95	903.5
Saltator-maximus	40	ND2	GTR+G	3	3	3	0	0	0	5.69582	3.9117	7.671	1.56612	1.0109	2.1303	0.192881	0.192881	0.192881	0.701485	0.701485	0.701485	0.725039	0.74157	0.722292	9.58916e+06	0.209	19.85	-23.1	-35.07	-97.04	-1.625	42.95	19.85	23.1	1.625	0	578	23.8	9.8	77	0.677	30.4	17.2	12.6	23.8	23.5	24.7	22.5	2716
Schiffornis-turdina	416	Cyt b	GTR+G	8	8	9	0	0	0	5.71194	3.821	7.8311	4.41111	2.9462	5.9234	0.364052	0.364052	0.384672	0.47141	0.47141	0.498111	0.227739	0.228945	0.243606	7.99915e+06	0.823	21.23	-20.88	-34.79	-95.8	0.175	42.11	21.23	20.88	0.175	0	240	25.5	9.7	72	0.619	32.3	17.5	13.3	26	24.9	26.3	24.8	2285
Schiffornis-virescens	57	CR	HKY+I	1	1	1	0	0	0	3.8222	0.386	7.8353	0.658506	0.2036	1.4387	0	0	0	0	0	0	0.827715	0.472539	0.816382	1.66688e+06	0.597	-13.29	-30.99	-39.45	-57.74	-22.14	17.7	13.29	30.99	22.14	0	627	19.3	10.3	57	2.337	29	8.7	18.1	22.9	16.2	22.9	15.3	1753
Sclerurus-caudacutus	23	ND2	GTR+I	2	2	3	1	1	1	3.843	2.2724	5.5381	2.46866	1.6375	3.6361	0.180366	0.180366	0.285874	0.280778	0.280778	0.445023	0.35762	0.279396	0.343439	5.49832e+06	0.592	8.44	-21.21	-38.61	-78.74	-6.385	29.65	8.44	21.21	6.385	0	255	25	9.9	84	0.474	31	19.1	11.3	24.9	24.7	25.6	24.1	3099
Sclerurus-mexicanus-rufigularis	63	Cyt b	GTR+G	11	13	13	1	1	1	9.66626	8.41	16.6277	7.44502	5.4055	10.1946	0.248068	0.265351	0.265351	0.32208	0.344519	0.344519	0.229793	0.357253	0.386891	1.12582e+07	0.482	14.62	-19.23	-40.345	-88.695	-2.305	33.85	14.62	19.23	2.305	0	1157	19.9	9.6	75	0.695	27.6	13.6	13.3	20.2	20.1	20.9	19.1	2511
Sclerurus-scansor	83	ND2	HKY	4	5	5	0	0	0	2.0214	0.9689	2.7124	0.977963	0.4825	1.1588	0.685809	0.7962	0.7962	1.41753	1.6457	1.6457	0.516195	0.502013	0.572777	2.7616e+06	0.645	-2.73	-32.2	-34.79	-57.43	-17.465	29.47	2.73	32.2	17.465	0	482.5	19.95	10.15	57.5	2.216	28.35	8.45	17.3	22.45	16.5	23.05	16.35	1544
Selasphorus-platycercus	52	CR	HKY+G	3	3	4	0	0	0	1.41561	0.7751	2.151	1.06281	0.562	1.6036	0.77607	0.77607	0.979291	1.03369	1.03369	1.30437	0.249221	0.274932	0.254486	697389	0.772	44.92	14.08	-90.2	-119.34	29.5	30.84	44.92	14.08	29.5	1855.68	2217.5	6.6	16.1	41	7.7575	27	-11.1	38.3	13.5	2.1	16.5	-3.2	454.5
Setophaga-coronata	69	ATP8&6	HKY+G	2	2	2	0	0	0	3.3804	2.4979	4.3568	1.70924	0.7124	2.6729	0.205049	0.205049	0.205049	0.40553	0.40553	0.40553	0.494369	0.7148	0.386499	1.02483e+07	0.169	69.23	5.66	-52.64	-164.67	37.445	63.57	69.23	5.66	37.445	3019.75	647.5	4.6	12.05	31	8.58	24.5	-13.1	37.8	9.5	-1.7	15.8	-6.3	785
Setophaga-dominica	116	CR	K2P+G	2	4	5	2	2	2	3.3804	2.4979	4.3568	1.26272	0.6995	1.8769	0.205049	0.410098	0.476109	0.548932	1.09786	1.27458	0.626459	0.719965	0.569202	1.929e+06	0.829	42.74	7.2	-65.22	-101.67	24.97	35.54	42.74	7.2	24.97	1733.93	213.5	13.4	12.7	36	8.0915	31	-4.4	35.3	20.2	9.5	23.8	2.6	1150
Setophaga-graciae	59	ND2	HKY+G	1	1	1	0	0	0	0.5447	0.2326	0.8813	0.28656	0.1468	0.4917	0	0	0	0	0	0	0.473911	0.368874	0.442074	1.1257e+06	0.553	37.99	12.67	-83.16	-116.5	25.33	25.32	37.99	12.67	25.33	1935.06	2197	8.8	15.7	45	6.927	27.4	-8	35.2	17.25	10.7	18	-0.1	521.5
Setophaga-petechia	62	CR	HKY+I+G	2	3	4	0	0	0	3.712	2.7414	4.6656	2.66754	2.2017	3.1816	0.186731	0.295962	0.373463	0.259846	0.411845	0.519691	0.281375	0.19687	0.318073	1.54762e+07	0.779	70.64	-14.58	-50.3	-179.14	28.03	85.22	70.64	14.58	28.03	5607.48	279	7.8	11.8	30	9.099	27.6	-10.5	38.1	16.5	-2.8	19.4	-4.1	856
Setophaga-ruticilla	184	CR	HKY+I+G	2	4	10	0	0	2	3.9864	2.5732	5.3626	2.27247	1.0872	3.967	0.173878	0.347756	0.57761	0.305019	0.610037	1.01325	0.429943	0.577491	0.260247	7.45743e+06	0.763	65.02	-18.54	-51.3	-140.18	23.24	83.56	65.02	18.54	23.24	4740.04	294	6.9	11.6	29	9.45	26.6	-11.9	38.3	16.9	-4.1	18.8	-5.6	965
Setophaga-striata	304	CR	HKY+I+G	1	3	9	0	0	1	1.7621	1.1395	2.4087	1.72768	1.1289	2.3626	0	0.623468	1.24694	0	0.635888	1.27178	0.019533	0.00930233	0.019139	6.40707e+06	0.761	68.98	-8.62	-51.65	-165.21	30.18	77.6	68.98	8.62	30.18	7352.06	250	1.9	10.4	26	9.958	20.4	-17.6	40	11.5	-7.9	13.7	-10.8	930
Sialia-mexicana-currucoides-sialis	72	ATP8&6	GTR+I	3	3	4	0	0	0	8.61975	4.8371	12.0195	2.78331	1.5989	4.038	0.127453	0.127453	0.160828	0.394715	0.394715	0.498074	0.677101	0.669451	0.664046	1.19104e+07	0.579	57.8933	16.9967	-85.3567	-131.363	37.445	40.8967	57.8933	16.9967	37.445	2111.81	852	8.1	13.4	39	7.787	27.8	-8.7	36.2	12	8.9	18.4	-1.9	645
Sitta-carolinensis	90	ND2	GTR+G	2	2	3	0	0	0	7.77857	3.3711	15.5293	1.80799	0.6681	4.2063	0.0891098	0.0891098	0.141236	0.383381	0.383381	0.607644	0.767568	0.801815	0.729138	8.89817e+06	0.787	56.79	17.49	-59.69	-125.61	37.14	39.3	56.79	17.49	37.14	0	240	9.6	11.8	31	8.9705	28.6	-8.5	37	18.7	-1.1	20.9	-2.25	979
Spizella-passerina	41	CR	HKY+G	4	5	5	0	0	0	3.55372	2.0485	4.9493	1.15514	0.61	1.7984	0.390097	0.452888	0.452888	1.20011	1.39328	1.39328	0.674948	0.702221	0.636635	1.33789e+07	0.479	66.24	9.86	-57.48	-148.92	38.05	56.38	66.24	9.86	38.05	2554.73	313.5	7.9	11.8	31	8.921	27.5	-10	37.2	17.3	-2.6	19.5	-4	948
Strix-occidentalis	97	CR	GTR+I+G	3	3	4	0	0	1	7.38415	3.5188	11.3506	1.277	0.7005	1.9737	0.14878	0.14878	0.187739	0.860305	0.860305	1.08558	0.827062	0.800926	0.826115	1.25328e+06	0.553	51.61	19.47	-100.37	-124.73	35.54	32.14	51.61	19.47	35.54	0	1270	11.1	13.8	47	5.892	26.5	-1.2	30.1	6.3	16.3	17.3	4.6	889
Strix-varia	190	CR	HKY+I+G	2	2	2	0	0	0	7.38415	3.5188	11.3506	3.76486	1.6942	6.9383	0.0938696	0.0938696	0.0938696	0.18411	0.18411	0.18411	0.490144	0.518529	0.388728	6.89168e+06	0.732	60.28	16.81	-60.95	-126.07	38.545	43.47	60.28	16.81	38.545	0	183	11.7	11.9	32	8.708	30.1	-6.8	36.3	19.1	1.2	22.8	-0.2	1085
Sturnella-magna-neglecta	45	ND2	GTR+I	3	3	3	0	0	0	10.6242	4.0341	17.669	2.3804	1.0351	3.6943	0.103406	0.103406	0.103406	0.461525	0.461525	0.461525	0.775947	0.743412	0.790916	1.31714e+07	0.733	53.63	8.375	-62.15	-118.755	31.0025	45.255	53.63	11.285	31.0025	2138.24	418	8.9	12.9	33	8.938	29.2	-9.9	39	17.7	-1.7	20.6	-3.2	670.5
Synallaxis-azarae-courseni	95	ND2	GTR+G	3	3	4	0	0	0	1.13915	0.6934	1.6182	0.979655	0.6321	1.4059	0.964418	0.964418	1.21696	1.12143	1.12143	1.41508	0.140009	0.088405	0.131195	479353	0.816	-1.58	-20.555	-68.065	-76.805	-11.0675	18.975	11.84	20.555	11.0675	0	2182	16.7	11.6	85	0.424	23.6	9.2	13.7	16.8	15.9	17.2	15.8	1237
Tachycineta-bicolor	44	ND2	GTR+I+G	1	1	1	0	0	0	7.22598	3.0856	11.6475	0.644848	0.2729	1.0392	0	0	0	0	0	0	0.91076	0.911557	0.910779	1.20064e+07	0.597	68.64	0.83	-53.4	-166.19	34.735	67.81	68.64	0.83	34.735	3438.28	242	8.3	11.6	31	8.998	27.7	-10	37.5	16.7	-2	19.7	-3.9	919
Tangara-cyanicollis	47	Cyt b	GTR+G	3	4	4	0	0	0	1.98607	1.2484	2.7656	1.05043	0.6399	1.5007	0.553159	0.698009	0.698009	1.04587	1.31974	1.31974	0.471102	0.487424	0.457369	1.24932e+06	0.327	11.16	-17.81	-47.93	-80.92	-3.325	28.97	11.16	17.81	3.325	0	1276	20.6	10.5	85	0.433	27.1	14.6	12.5	20.7	20.3	21.2	20	2018
Tangara-gyrola	91	Cyt b	GTR+G	2	2	2	0	0	0	3.37179	2.0279	4.9656	2.64803	1.4678	3.8682	0.205572	0.205572	0.205572	0.261759	0.261759	0.261759	0.21465	0.276197	0.221	4.00618e+06	0.806	11.36	-17.94	-46.17	-84.95	-3.29	29.3	11.36	17.94	3.29	0	977	21.9	9.9	80	0.595	28.3	15.7	12	21.6	21.8	22.7	21.1	2696
Tangara-vassorii	49	ND2	GTR+I	2	2	3	0	0	0	2.98171	1.1189	5.0767	1.01874	0.4522	1.8568	0.232467	0.232467	0.368451	0.680399	0.680399	1.07841	0.658338	0.595853	0.634251	314335	0.827	9.96	-17.93	-64.58	-79.93	-3.985	27.89	9.96	17.93	3.985	0	2483	15.1	11.5	83	0.429	22.3	7.5	13.75	15.4	14.5	15.85	14.35	1236.5
Tersina-viridis	27	Cyt b	GTR+G	2	2	2	0	0	0	7.32047	2.3021	14.2738	2.04158	0.4364	4.7951	0.0946861	0.0946861	0.0946861	0.339516	0.339516	0.339516	0.721114	0.810434	0.664063	8.79079e+06	0.47	11.53	-29.29	-34.79	-83.61	-8.88	40.82	11.53	29.29	8.88	0	800.5	22.1	10.5	79	0.645	29.1	14.7	13.6	22.65	20.75	23.2	20.55	1945.5
Tityra-semifasciata	51	Cyt b	GTR+G	3	4	4	0	0	0	3.15651	1.3791	4.8338	0.92888	0.4698	1.5145	0.348046	0.439186	0.439186	1.18273	1.49244	1.49244	0.705726	0.659343	0.686685	6.33026e+06	0.625	23.92	-25.1	-45.51	-105.98	-0.59	49.02	23.92	25.1	0.59	0	298.5	24.7	10.3	73	0.8885	31.7	16.7	14.2	25.25	23.8	26.15	22.5	2222
Toxostoma-curvirostre	83	ND2	HKY+G	3	3	4	0	0	0	3.95829	2.6234	13.1774	1.13161	0.5581	5.5057	0.277547	0.277547	0.350225	0.970839	0.970839	1.22506	0.714116	0.787261	0.582186	2.04802e+06	0.901	37.97	16.71	-95.04	-114.31	27.34	21.26	37.97	16.71	27.34	0	957	18.5	16.5	46	7.088	35.2	2.1	35.4	24.5	17.9	26.9	10.8	363
Toxostoma-redivivum	64	Cyt b	HKY+I	2	2	3	0	0	0	2.68855	1.0753	4.3357	0.424955	0.1702	0.7722	0.257814	0.257814	0.408626	1.63111	1.63111	2.58524	0.841939	0.841719	0.821897	210443	0.51	42	29.42	-115.09	-124.05	35.71	12.58	42	29.42	35.71	0	313.5	15.1	13.9	52	4.2865	29.9	3.4	26.5	10.1	20.65	21.4	9.9	463.5
Troglodytes-aedon	252	ND2	GTR+G	17	17	17	2	3	4	8.85386	6.0722	11.9963	7.46535	4.9409	10.1876	0.319998	0.319998	0.319998	0.379515	0.379515	0.379515	0.156825	0.186308	0.150771	2.57658e+07	0.795	59.66	-55.72	-34.79	-125.6	1.97	115.38	59.66	55.72	1.97	1717	288.5	8.9	11.8	31	8.901	28.2	-9.55	37.2	18.1	-2.1	20.3	-3.4	906.5
Troglodytes-hiemalis-pacificus	48	ND2	GTR+G	2	2	2	0	0	0	3.34409	1.3425	5.6699	1.87354	0.7455	3.263	0.207275	0.207275	0.207275	0.369966	0.369966	0.369966	0.439745	0.444693	0.424505	4.20582e+06	0.852	60.48	34.695	-82.94	-138.88	47.5875	25.785	60.48	34.695	47.5875	0	357	5.9	11.1	30	8.886	24.3	-11.7	36.9	9.2	-2.3	16.5	-5.5	1025
Trogon-rufus	37	Cyt b	GTR+G	6	6	6	3	4	4	10.9955	6.9336	15.4831	4.66671	2.9664	6.4396	0.162954	0.162954	0.162954	0.383945	0.383945	0.383945	0.575579	0.57217	0.584088	6.68743e+06	0.756	16.03	-29.64	-36.33	-87.74	-6.805	45.67	16.03	29.64	6.805	0	200	25.4	9.6	76	0.705	31.5	19.5	12.4	25.2	25.6	26.3	24.5	3119
Vireo-atricapilla	106	ND2	HKY+G	1	1	1	0	0	1	2.79863	0.7249	4.9537	0.715919	0.2937	1.2787	0	0	0	0	0	0	0.74419	0.594841	0.74187	463867	0.427	37.57	15.65	-95.82	-107.65	26.61	21.92	37.57	15.65	26.61	1374.03	463	17.65	13.6	37	7.445	34.95	-0.5	35.65	22.4	8.9	27	7.95	752
Vireo-gilvus	56	ND2	HKY+G	2	2	2	0	0	0	5.32241	3.2304	7.523	2.60559	1.4344	3.9011	0.130232	0.130232	0.130232	0.266024	0.266024	0.266024	0.51045	0.555968	0.481444	8.81535e+06	0.764	66.86	10.07	-64.91	-131.67	38.465	56.79	66.86	10.07	38.465	2881.77	322	7.5	11.9	31	8.865	27	-10.2	37.5	13.8	-1.1	18.6	-4.1	822
Vireo-huttoni	32	ND2	GTR+G	1	1	1	0	0	0	7.00765	3.6117	10.6736	0.767707	0.4382	1.1663	0	0	0	0	0	0	0.890447	0.878672	0.89073	1.21593e+06	0.585	51	14.13	-89.74	-128.43	32.565	36.87	51	14.13	32.565	0	256	13.7	12.6	50	4.584	27.1	2.7	24.7	9.4	17.9	18.8	8.7	740
Vireo-solitarius-plumbeous-casinii	187	ND2	HKY+G	1	2	2	0	0	0	3.05229	2.077	4.1603	1.39102	0.9011	1.9147	0	0.227091	0.227091	0	0.498301	0.498301	0.54427	0.566153	0.539769	5.69983e+06	0.718	53.91	13.06	-80.1	-122.253	33.485	40.85	53.91	13.06	33.485	2410.55	981	7.2	13.05	37	7.94	26.5	-9.8	36.7	13.5	7.7	17.5	-2.9	715
Xenopipo-atronitens	215	ND2	HKY+I	3	4	5	0	1	1	2.47756	1.1141	4.3107	0.916464	0.4498	1.5368	0.443426	0.559541	0.649607	1.19875	1.51266	1.75614	0.630094	0.596266	0.643492	1.96115e+06	0.27	6.96	-13.26	-47.89	-73.26	-3.15	20.22	6.96	13.26	3.15	0	76	26.1	9.3	78	0.5285	32.55	20.8	11.8	26	26.45	26.85	25.4	2225
Xenops-minutus	222	Cyt b	GTR+G	8	9	9	0	0	0	7.72085	5.066	10.6175	4.35502	2.9946	5.7379	0.269328	0.284583	0.284583	0.477481	0.504526	0.504526	0.43594	0.408883	0.459581	9.77474e+06	0.743	21.14	-27.82	-34.79	-96.4	-3.34	48.96	21.14	27.82	3.34	0	280	24.9	9.4	76	0.7325	30.95	17.9	12.8	24.9	24.6	26	22.95	2527
Xiphorhynchus-elegans-spixii	76	Cyt b	GTR+G	2	2	2	0	0	0	4.41971	3.0721	6.0668	2.58693	1.6618	3.7665	0.156831	0.156831	0.156831	0.267942	0.267942	0.267942	0.414684	0.459067	0.379162	3.60324e+06	0.48	1.835	-14.225	-49.665	-68.43	-6.195	16.06	2.415	14.225	6.195	0	208	25.4	10.5	80	0.492	32.2	17.7	13.8	26	25.2	26.3	24.4	2616
Xiphorhynchus-fuscus	28	ND2	HKY+G	3	4	4	0	0	0	3.50736	1.757	5.435	1.13535	0.5101	1.8678	0.31323	0.395253	0.395253	0.967644	1.22103	1.22103	0.676296	0.709676	0.656339	2.24591e+06	0.817	-3.23	-30.44	-34.79	-57.25	-16.835	27.21	3.23	30.44	16.835	0	632.5	18.95	10	58	2.213	27.85	8.8	16.9	21.6	16.1	21.9	15.5	1576.5
Xiphorhynchus-ocellatus-pardalotus	34	ND2	HKY+G	7	7	7	2	3	4	2.84619	1.9533	3.7961	2.57756	1.8415	3.434	0.68369	0.68369	0.68369	0.754944	0.754944	0.754944	0.0943828	0.0572365	0.0953874	4.53555e+06	0.43	5.785	-11.845	-49.405	-73.235	-3.03	17.63	5.785	11.845	5.59	0	244	25.1	9.6	79	0.49	31	19.6	12	25	25.2	25.7	24.3	2287
Xiphorhynchus-triangularis	42	ND2	HKY+G	3	3	3	0	0	0	1.87899	0.76	3.038	1.42646	0.5623	2.3158	0.584682	0.584682	0.584682	0.770166	0.770166	0.770166	0.240836	0.260132	0.237722	287504	0.663	10.58	-17.65	-64.25	-79.33	-3.535	28.23	10.58	17.65	3.535	0	1757.5	19.05	10.9	81	0.4855	25.6	12	13.15	19.1	18.35	19.65	18.05	1630.5
Zonotrichia-capensis	92	CR	HKY+I+G	2	3	3	0	0	0	4.68926	1.1791	9.7926	1.79685	0.6854	3.463	0.147816	0.234282	0.234282	0.385756	0.611409	0.611409	0.616815	0.418709	0.646366	1.27258e+07	0.934	19.19	-55.72	-34.79	-93.56	-18.265	74.91	19.19	55.72	18.265	0	1338	15.6	10.7	73	1.163	24.9	7	16.2	15.4	16.5	18.3	13.1	1078
[truncated: 214 more columns]

## Sheet: Variable Key
Variable	Description
Taxon.name	Species based on AOU taxonomy
Lumped	Species based on lumped taxonomy
nsamples	Sample size
Locus	Code for mtDNA locus used for each species
Seq Model	Best-fit nucelotide substition model
Ngroups0.9	Number of bGMYC clusters inferred with a 0.9 posterior probability threshold
Ngroups0.8	Number of bGMYC clusters inferred with a 0.8 posterior probability threshold
Ngroups0.7	Number of bGMYC clusters inferred with a 0.7 posterior probability threshold
Ngroups.excluded0.9	Number of bGMYC clusters excluded because cluster size was 1 when a 0.9 posterior probability threshold was employed
Ngroups.excluded0.8	Number of bGMYC clusters excluded because cluster size was 1 when a 0.8 posterior probability threshold was employed
Ngroups.excluded0.7	Number of bGMYC clusters excluded because cluster size was 1 when a 0.7 posterior probability threshold was employed
stem.age	Mean gene tree height between the focal species and its sister taxon
stem.95.lo	Low value of the 95% highest posterior density of gene tree height between the focal species and its sister taxon
stem.95.hi	High value of the 95% highest posterior density of gene tree height between the focal species and its sister taxon
crown.age	Mean gene tree height of when mtDNA haplotypes coalesce
crown.95.lo	Low value of the 95% highest posterior density of gene tree height of when mtDNA haplotypes coalesce
crown.95.hi	High value of the 95% highest posterior density of gene tree height of when mtDNA haplotypes coalesce
phylo.div.rate.stem.0.9	Splitting rate based stem age and number of bGMYC clusters inferred with a 0.9 posterior probability threshold
phylo.div.rate.stem.0.8	Splitting rate based stem age and number of bGMYC clusters inferred with a 0.8 posterior probability threshold
phylo.div.rate.stem.0.7	Splitting rate based stem age and number of bGMYC clusters inferred with a 0.7 posterior probability threshold
phylo.div.rate.crown.0.9	Splitting rate based crown age and number of bGMYC clusters inferred with a 0.9 posterior probability threshold
phylo.div.rate.crown.0.8	Splitting rate based crown age and number of bGMYC clusters inferred with a 0.8 posterior probability threshold
phylo.div.rate.crown.0.7	Splitting rate based crown age and number of bGMYC clusters inferred with a 0.7 posterior probability threshold
mean lineage loss	Standardized metric of stem branch length based on mean ages
lineage loss lo	Standardized metric of stem branch length based on low ages from the 95% highest posterior density
lineage loss hi	Standardized metric of stem branch length based on high ages from the 95% highest posterior density
range.size	Range size in sq kms
prop.range.size.sampled	Estimated proportion of total range size sampled in mitochondrial DNA samples
lat.max	Highest latitude where species occurs
lat.min	Lowest latitude where species occurs
long.max	Western most longitude where species occurs
long.min	Eastern most longitude where species occurs
lat.mid	Latitudinal midpoint of species range
lat.range	Latitudinal range of species' distribution
abs.lat.max	Highest latitude where species occurs
abs.lat.min	Lowest latitude where species occurs
abs.lat.mid	Latitudinal midpoint of species range
migratory distance	Centroid distance from breeding to wintering range in sq kms
altitude	Average elevation of where species occurs
bio1	BioClim: Annual Mean Temperature
bio2	BioClim: Mean Diurnal Range (Mean of monthly (max temp - min temp))
bio3	BioClim: Isothermality (BioClim2/BioClim7) (* 100)
bio4	BioClim: Temperature Seasonality (standard deviation *100)
bio5	BioClim: Max Temperature of Warmest Month
bio6	BioClim: Min Temperature of Coldest Month
bio7	BioClim: Temperature Annual Range (BioClim5-BioClim6)
bio8	BioClim: Mean Temperature of Wettest Quarter
bio9	BioClim: Mean Temperature of Driest Quarter
bio10	BioClim: Mean Temperature of Warmest Quarter
bio11	BioClim: Mean Temperature of Coldest Quarter
bio12	BioClim: Annual Precipitation
bio13	BioClim: Precipitation of Wettest Month
bio14	BioClim: Precipitation of Driest Month
bio15	BioClim: Precipitation Seasonality (Coefficient of Variation)
bio16	BioClim: Precipitation of Wettest Quarter
bio17	BioClim: Precipitation of Driest Quarter
bio18	BioClim: Precipitation of Warmest Quarter
bio19	BioClim: Precipitation of Coldest Quarter
npp	Net Primary Productivity
CS_bio_01	Climate stability in Bio1 as measured by the difference between BioClim: Annual Mean Temperature and MIROC Last Glacial Maximum: Annual Mean Temperature
CS_bio_02	Climate stability in Bio2 as measured by the difference between BioClim: Mean Diurnal Range (Mean of monthly (max temp - min temp)) and MIROC Last Glacial Maximum: Mean Diurnal Range (Mean of monthly (max temp - min temp))
CS_bio_03	Climate stability in Bio3 as measured by the difference between BioClim: Isothermality (BioClim2/BioClim7) (* 100) and MIROC Last Glacial Maximum: Isothermality (BioClim2/BioClim7) (* 100)
CS_bio_04	Climate stability in Bio4 as measured by the difference between BioClim: Temperature Seasonality (standard deviation *100) and MIROC Last Glacial Maximum: Temperature Seasonality (standard deviation *100)
CS_bio_05	Climate stability in Bio5 as measured by the difference between BioClim: Max Temperature of Warmest Month and MIROC Last Glacial Maximum: Max Temperature of Warmest Month
CS_bio_06	Climate stability in Bio6 as measured by the difference between BioClim: Min Temperature of Coldest Month and MIROC Last Glacial Maximum: Min Temperature of Coldest Month
CS_bio_07	Climate stability in Bio7 as measured by the difference between BioClim: Temperature Annual Range (BioClim5-BioClim6) and MIROC Last Glacial Maximum: Temperature Annual Range (BioClim5-BioClim6)
CS_bio_08	Climate stability in Bio8 as measured by the difference between BioClim: Mean Temperature of Wettest Quarter and MIROC Last Glacial Maximum: Mean Temperature of Wettest Quarter
CS_bio_09	Climate stability in Bio9 as measured by the difference between BioClim: Mean Temperature of Driest Quarter and MIROC Last Glacial Maximum: Mean Temperature of Driest Quarter
CS_bio_10	Climate stability in Bio10 as measured by the difference between BioClim: Mean Temperature of Warmest Quarter and MIROC Last Glacial Maximum: Mean Temperature of Warmest Quarter
CS_bio_11	Climate stability in Bio11 as measured by the difference between BioClim: Mean Temperature of Coldest Quarter and MIROC Last Glacial Maximum: Mean Temperature of Coldest Quarter
CS_bio_12	Climate stability in Bio12 as measured by the difference between BioClim: Annual Precipitation and MIROC Last Glacial Maximum: Annual Precipitation
CS_bio_13	Climate stability in Bio13 as measured by the difference between BioClim: Precipitation of Wettest Month and MIROC Last Glacial Maximum: Precipitation of Wettest Month
CS_bio_14	Climate stability in Bio14 as measured by the difference between BioClim: Precipitation of Driest Month and MIROC Last Glacial Maximum: Precipitation of Driest Month
CS_bio_15	Climate stability in Bio15 as measured by the difference between BioClim: Precipitation Seasonality (Coefficient of Variation) and MIROC Last Glacial Maximum: Precipitation Seasonality (Coefficient of Variation)
CS_bio_16	Climate stability in Bio16 as measured by the difference between BioClim: Precipitation of Wettest Quarter and MIROC Last Glacial Maximum: Precipitation of Wettest Quarter
CS_bio_17	Climate stability in Bio17 as measured by the difference between BioClim: Precipitation of Driest Quarter and MIROC Last Glacial Maximum: Precipitation of Driest Quarter
CS_bio_18	Climate stability in Bio18 as measured by the difference between BioClim: Precipitation of Warmest Quarter and MIROC Last Glacial Maximum: Precipitation of Warmest Quarter
CS_bio_19	Climate stability in Bio19 as measured by the difference between BioClim: Precipitation of Coldest Quarter and MIROC Last Glacial Maximum: Precipitation of Coldest Quarter
PC1	First principal component of Bioclim variables
PC2	Second principal component of Bioclim variables
PC3	Third principal component of Bioclim variables
PC4	Fourth principal component of Bioclim variables
alt.05	alt: 95% low quantile
alt.95	alt: 95% high quantile
bio1.05	bio1: 95% low quantile
bio1.95	bio1: 95% high quantile
bio2.05	bio2: 95% low quantile
bio2.95	bio2: 95% high quantile
bio3.05	bio3: 95% low quantile
bio3.95	bio3: 95% high quantile
bio4.05	bio4: 95% low quantile
bio4.95	bio4: 95% high quantile
bio5.05	bio5: 95% low quantile
bio5.95	bio5: 95% high quantile
bio6.05	bio6: 95% low quantile
bio6.95	bio6: 95% high quantile
bio7.05	bio7: 95% low quantile
bio7.95	bio7: 95% high quantile
bio8.05	bio8: 95% low quantile
bio8.95	bio8: 95% high quantile
bio9.05	bio9: 95% low quantile
bio9.95	bio9: 95% high quantile
bio10.05	bio10: 95% low quantile
bio10.95	bio10: 95% high quantile
bio11.05	bio11: 95% low quantile
bio11.95	bio11: 95% high quantile
bio12.05	bio12: 95% low quantile
bio12.95	bio12: 95% high quantile
bio13.05	bio13: 95% low quantile
bio13.95	bio13: 95% high quantile
bio14.05	bio14: 95% low quantile
bio14.95	bio14: 95% high quantile
bio15.05	bio15: 95% low quantile
bio15.95	bio15: 95% high quantile
bio16.05	bio16: 95% low quantile
bio16.95	bio16: 95% high quantile
bio17.05	bio17: 95% low quantile
bio17.95	bio17: 95% high quantile
bio18.05	bio18: 95% low quantile
bio18.95	bio18: 95% high quantile
bio19.05	bio19: 95% low quantile
bio19.95	bio19: 95% high quantile
npp.05	npp: 95% low quantile
npp.95	npp: 95% high quantile
CS_bio_01.05	CS_bio_01.05: 95% low quantile
CS_bio_01.95	CS_bio_01.95: 95% high quantile
CS_bio_02.05	CS_bio_02.05: 95% low quantile
CS_bio_02.95	CS_bio_02.95: 95% high quantile
CS_bio_03.05	CS_bio_03.05: 95% low quantile
CS_bio_03.95	CS_bio_03.95: 95% high quantile
CS_bio_04.05	CS_bio_04.05: 95% low quantile
CS_bio_04.95	CS_bio_04.95: 95% high quantile
CS_bio_05.05	CS_bio_05.05: 95% low quantile
CS_bio_05.95	CS_bio_05.95: 95% high quantile
CS_bio_06.05	CS_bio_06.05: 95% low quantile
CS_bio_06.95	CS_bio_06.95: 95% high quantile
CS_bio_07.05	CS_bio_07.05: 95% low quantile
CS_bio_07.95	CS_bio_07.95: 95% high quantile
CS_bio_08.05	CS_bio_08.05: 95% low quantile
CS_bio_08.95	CS_bio_08.95: 95% high quantile
CS_bio_09.05	CS_bio_09.05: 95% low quantile
CS_bio_09.95	CS_bio_09.95: 95% high quantile
CS_bio_10.05	CS_bio_10.05: 95% low quantile
CS_bio_10.95	CS_bio_10.95: 95% high quantile
CS_bio_11.05	CS_bio_11.05: 95% low quantile
CS_bio_11.95	CS_bio_11.95: 95% high quantile
CS_bio_12.05	CS_bio_12.05: 95% low quantile
CS_bio_12.95	CS_bio_12.95: 95% high quantile
CS_bio_13.05	CS_bio_13.05: 95% low quantile
CS_bio_13.95	CS_bio_13.95: 95% high quantile
CS_bio_14.05	CS_bio_14.05: 95% low quantile
CS_bio_14.95	CS_bio_14.95: 95% high quantile
CS_bio_15.05	CS_bio_15.05: 95% low quantile
CS_bio_15.95	CS_bio_15.95: 95% high quantile
CS_bio_16.05	CS_bio_16.05: 95% low quantile
CS_bio_16.95	CS_bio_16.95: 95% high quantile
CS_bio_17.05	CS_bio_17.05: 95% low quantile
CS_bio_17.95	CS_bio_17.95: 95% high quantile
CS_bio_18.05	CS_bio_18.05: 95% low quantile
CS_bio_18.95	CS_bio_18.95: 95% high quantile
CS_bio_19.05	CS_bio_19.05: 95% low quantile
CS_bio_19.95	CS_bio_19.95: 95% high quantile
PC1.05	First principal component of Bioclim variables: 95% low quantile
PC1.95	First principal component of Bioclim variables: 95% high quantile
PC2.05	Second principal component of Bioclim variables: 95% low quantile
PC2.95	Second principal component of Bioclim variables: 95% high quantile
PC3.05	Third principal component of Bioclim variables: 95% low quantile
PC3.95	Third principal component of Bioclim variables: 95% high quantile
PC4.05	Fourth principal component of Bioclim variables: 95% low quantile
PC4.95	Fourth principal component of Bioclim variables: 95% high quantile
RANGE.alt	altitude range
RANGE.bio1	bio1 range
RANGE.bio2	bio2 range
RANGE.bio3	bio3 range
RANGE.bio4	bio4 range
RANGE.bio5	bio5 range
RANGE.bio6	bio6 range
RANGE.bio7	bio7 range
RANGE.bio8	bio8 range
RANGE.bio9	bio9 range
RANGE.bio10	bio10 range
RANGE.bio11	bio11 range
RANGE.bio12	bio12 range
RANGE.bio13	bio13 range
RANGE.bio14	bio14 range
RANGE.bio15	bio15 range
RANGE.bio16	bio16 range
RANGE.bio17	bio17 range
RANGE.bio18	bio18 range
RANGE.bio19	bio19 range
RANGE.npp	npp range
RANGE.CS_bio_01	CS_bio_01 range
RANGE.CS_bio_02	CS_bio_02 range
RANGE.CS_bio_03	CS_bio_03 range
RANGE.CS_bio_04	CS_bio_04 range
RANGE.CS_bio_05	CS_bio_05 range
RANGE.CS_bio_06	CS_bio_06 range
RANGE.CS_bio_07	CS_bio_07 range
RANGE.CS_bio_08	CS_bio_08 range
RANGE.CS_bio_09	CS_bio_09 range
RANGE.CS_bio_10	CS_bio_10 range
RANGE.CS_bio_11	CS_bio_11 range
RANGE.CS_bio_12	CS_bio_12 range
RANGE.CS_bio_13	CS_bio_13 range
RANGE.CS_bio_14	CS_bio_14 range
RANGE.CS_bio_15	CS_bio_15 range
RANGE.CS_bio_16	CS_bio_16 range
RANGE.CS_bio_17	CS_bio_17 range
RANGE.CS_bio_18	CS_bio_18 range
RANGE.CS_bio_19	CS_bio_19 range
RANGE.PC1	PC1 range
RANGE.PC2	PC2 range
RANGE.PC3	PC3 range
RANGE.PC4	PC4 range
alt_var	elevation: variance
bio1_var	bio1: variance
bio2_var	bio2: variance
bio3_var	bio3: variance
bio4_var	bio4: variance
bio5_var	bio5: variance
bio6_var	bio6: variance
bio7_var	bio7: variance
bio8_var	bio8: variance
bio9_var	bio9: variance
bio10_var	bio10: variance
bio11_var	bio11: variance
bio12_var	bio12: variance
bio13_var	bio13: variance
bio14_var	bio14: variance
bio15_var	bio15: variance
bio16_var	bio16: variance
bio17_var	bio17: variance
bio18_var	bio18: variance
bio19_var	bio19: variance
npp_var	npp: variance
CS_bio_01_var	CS_bio_01: variance
CS_bio_02_var	CS_bio_02: variance
CS_bio_03_var	CS_bio_03: variance
CS_bio_04_var	CS_bio_04: variance
CS_bio_05_var	CS_bio_05: variance
CS_bio_06_var	CS_bio_06: variance
CS_bio_07_var	CS_bio_07: variance
CS_bio_08_var	CS_bio_08: variance
CS_bio_09_var	CS_bio_09: variance
CS_bio_10_var	CS_bio_10: variance
CS_bio_11_var	CS_bio_11: variance
CS_bio_12_var	CS_bio_12: variance
CS_bio_13_var	CS_bio_13: variance
CS_bio_14_var	CS_bio_14: variance
CS_bio_15_var	CS_bio_15: variance
CS_bio_16_var	CS_bio_16: variance
CS_bio_17_var	CS_bio_17: variance
CS_bio_18_var	CS_bio_18: variance
CS_bio_19_var	CS_bio_19: variance
PC1_var	First principal component of Bioclim variables: variance
PC2_var	Second principal component of Bioclim variables: variance
PC3_var	Third principal component of Bioclim variables: variance
PC4_var	First principal component of Bioclim variables: variance
MeanWingLength	Mean length of wing from tip of longest primary feather to shoulder
MeanHandWingIndex	Mean index characterizing shape of wing
MeanTarsusLength	Mean length of tarsus (mm)
Landscape Ruggedness	Metric charactizing topographic variability across species' range
