# Supplementary material for: A latitudinal phylogeographic diversity gradient in birds
Source: PLoS Biol. 2017 Apr 13;15(4):e2001073. doi: 10.1371/journal.pbio.2001073 (PMC5390966; doi:10.1371/journal.pbio.2001073)
Supplement: S4 Table — These coordinates were used to extract environmental data for each species. (TXT) [file pbio.2001073.s011.txt]

SCIENTIFIC.NAME	SUBSPECIES.SCIENTIFIC.NAME	LATITUDE	LONGITUDE	COUNTRY	STATE_PROVINCE	LOCALITY	PROTOCOL.TYPE	DURATION.MINUTES	EFFORT.DISTANCE.KM	EFFORT.AREA.HA	alt	bio1	bio2	bio3	bio4	bio5	bio6	bio7	bio8	bio9	bio10	bio11	bio12	bio13	bio14	bio15	bio16	bio17	bio18	bio19	npp
Melanerpes formicivorus	NA	34.2119786	-117.6740315	United States	California	Mt. Baldy	eBird - Traveling Count	60	3.219	NA	1032	145	152	47	6077	326	4	322	81	224	228	74	652	127	2	89	364	10	22	345	406.7178
Melanerpes formicivorus	NA	37.1001516	-119.6673069	United States	California	Marty's Place - Willow Creek Hatchery - private	eBird - Traveling Count	150	4.828	NA	318	163	155	44	6815	364	18	346	92	251	251	79	490	90	0	83	250	5	5	245	364.3774
Melanerpes formicivorus	NA	37.04577	-121.51253	United States	California	US-CA-Gilroy-3970 Leavesley Rd	eBird - Stationary Count	43	NA	NA	149	151	153	52	4782	311	21	290	90	209	211	90	465	95	2	89	246	6	11	246	524.7714
Melanerpes formicivorus	NA	6.0621019	-75.5057287	Colombia	Antioquia	El Retiro (fincita)	eBird - Stationary Count	110	NA	NA	2151	171	90	90	263	222	122	100	168	170	174	168	2184	263	75	34	707	279	625	585	1248.604
Melanerpes formicivorus	NA	34.7124786	-119.1175032	United States	California	Mutah Flats near Lockwood Valley Rd	eBird - Traveling Count	90	4.828	NA	1636	104	109	41	5596	261	-2	263	44	177	183	44	588	111	1	85	301	9	20	301	394.0549
Melanerpes formicivorus	NA	34.1796637	-118.1201043	United States	California	Morada Place, South end of the golf course, Altadena	eBird - Stationary Count	10	NA	NA	356	174	145	52	4501	323	49	274	126	230	237	121	533	112	1	93	316	7	17	293	321.4733
Melanerpes formicivorus	NA	19.7016462	-104.3853951	Mexico	Jalisco	Puerto Los Mazos	eBird - Traveling Count	300	5	NA	1447	201	140	67	1442	301	94	207	209	192	217	180	1308	310	5	106	862	23	531	66	701.5488
Melanerpes formicivorus	NA	36.8187845	-121.7344379	United States	California	Elkborn Slough	eBird - Traveling Count	120	3.219	NA	2	139	119	60	2730	239	42	197	103	167	172	103	438	91	1	88	236	6	9	236	516.2534
Melanerpes formicivorus	NA	37.892151	-122.5694604	United States	California	Muir Woods NM	eBird - Traveling Count	225	3.219	NA	151	137	97	53	3108	231	50	181	102	172	176	97	969	199	2	89	521	13	17	511	505.2256
Melanerpes formicivorus	NA	34.2582185	-118.1046152	United States	California	Angeles Crest Highway, Red Box Gap, San Gabriel Mtns	eBird - Stationary Count	15	NA	NA	1531	115	132	44	5944	284	-13	297	52	193	198	49	743	144	2	89	410	13	29	389	433.5115
Melanerpes formicivorus	NA	37.3353694	-119.6498036	United States	California	Oakhurst - Best Western	eBird - Stationary Count	120	NA	NA	722	145	157	45	6591	343	0	343	68	232	233	68	762	140	2	82	386	11	19	386	364.4392
Melanerpes formicivorus	NA	37.5102183	-121.828033	United States	California	Sunol	eBird - Traveling Count	160	3.219	NA	129	152	136	51	4545	299	35	264	93	206	209	93	390	80	1	86	205	5	9	205	546.7465
Melanerpes formicivorus	NA	38.5700119	-121.366353	United States	California	Estates Dr/American River	eBird - Traveling Count	310	1.609	NA	16	161	136	44	5956	340	34	306	85	235	236	85	456	104	1	86	247	7	9	247	399.1617
Melanerpes formicivorus	NA	30.696272	-104.082726	United States	Texas	30.6963x-104.0827 - Nov 24, 2012 4:41 PM	eBird - Stationary Count	10	NA	NA	1789	145	150	46	6147	303	-17	320	211	76	222	64	392	73	9	76	211	30	196	34	115.8858
Melanerpes formicivorus	NA	34.3750152	-117.7210122	United States	California	Grassy Hollow	eBird - Traveling Count	180	1.609	NA	2220	76	135	45	5789	244	-50	294	14	126	156	13	743	135	4	81	389	30	51	380	379.7062
Melanerpes formicivorus	NA	19.533856	-103.53477	Mexico	Jalisco	VolcÌÁn de Fuego	eBird - Traveling Count	40	0.4	NA	1960	166	142	65	1807	270	53	217	180	157	186	140	909	194	5	96	542	16	386	46	713.1848
Melanerpes formicivorus	NA	37.0700396	-122.1244955	United States	California	SCZ FBMP LEMP 3	eBird - Stationary Count	5	NA	NA	612	125	122	56	3621	248	31	217	86	170	175	86	987	201	3	88	526	12	18	526	604.3198
Melanerpes formicivorus	NA	33.0881087	-109.0888701	United States	Arizona	Martinez Ranch Rd--Seep Spring Canyon	eBird - Traveling Count	18	1.609	NA	1835	112	191	51	6766	304	-66	370	195	142	201	28	495	90	12	59	233	43	194	115	224.8496
Melanerpes formicivorus	NA	37.34172	-121.7179	United States	California	Grant County Park	eBird - Exhaustive Area Count	150	3.219	10.1174	488	145	144	50	5061	312	24	288	85	209	212	85	631	127	2	87	331	8	14	331	548.4987
Melanerpes formicivorus	NA	39.7299637	-121.9457531	United States	California	Indian Fisheries/River Road	eBird - Traveling Count	240	1.609	NA	42	162	149	45	6411	348	22	326	82	243	243	82	598	124	1	82	313	16	16	313	517.9996
Melanerpes formicivorus	NA	33.0958919	-116.5941668	United States	California	CA - SD Co, Banner Rd & Wynola Rd East	eBird - Stationary Count	10	NA	NA	1231	131	150	48	5846	307	-2	309	70	181	211	64	599	108	3	77	311	31	47	286	204.1206
Melanerpes formicivorus	NA	33.7580277	-117.6999664	United States	California	Santiago Canyon Rd.	eBird - Traveling Count	60	1.609	NA	282	170	136	54	4006	305	56	249	128	219	227	124	357	68	3	83	193	12	19	183	348.8383
Melanerpes formicivorus	NA	32.2125106	-110.5590248	United States	Arizona	Saguaro NP- Cow Head Saddle Trail	eBird - Traveling Count	50	0.966	NA	2421	99	130	45	5892	252	-33	285	169	126	176	28	733	136	12	60	335	58	288	188	163.4219
Melanerpes formicivorus	NA	32.008658	-110.928783	United States	Arizona	Tucson	eBird - Traveling Count	60	3.219	NA	815	198	164	47	6959	372	27	345	282	231	287	112	314	69	4	73	167	19	138	68	199.1693
Melanerpes formicivorus	NA	38.4352999	-122.3383942	United States	California	Rector Ridge Trail	eBird - Traveling Count	120	3.219	NA	202	148	153	51	5084	318	23	295	84	211	212	84	830	183	1	91	463	9	14	463	537.4064
Melanerpes formicivorus	NA	37.1888495	-122.1344771	United States	California	625 Quigg Boulder Creek CA	eBird - Stationary Count	120	NA	NA	314	134	125	56	3501	254	34	220	92	177	181	92	845	177	2	89	456	10	15	456	618.1805
Melanerpes formicivorus	NA	34.4364163	-119.8763967	United States	California	Del Norte/Mendocino Dr -- Goleta	eBird - Stationary Count	5	NA	NA	36	154	116	58	2925	249	50	199	121	187	192	117	416	91	0	100	256	1	4	242	532.2144
Melanerpes formicivorus	NA	36.3725344	-121.5906844	United States	California	Tassajara Road - 1.5 mi from Cachagua Road	eBird - Stationary Count	7	NA	NA	607	125	148	59	3601	264	17	247	86	170	174	85	669	130	2	89	358	7	13	357	510.8847
Melanerpes formicivorus	NA	34.1532286	-117.7403873	United States	California	Marshall Canyon	eBird - Traveling Count	60	1.609	NA	587	167	155	50	5309	337	32	305	112	235	241	106	611	127	2	93	354	8	18	335	320.421
Melanerpes formicivorus	NA	32.8265191	-116.495676	United States	California	CA - SD Co, Sunrise Hwy, Pine Valley	eBird - Stationary Count	15	NA	NA	1346	125	146	48	5848	298	-4	302	64	174	206	59	589	109	3	75	308	31	49	280	206.3763
Melanerpes formicivorus	NA	32.9306322	-117.1618242	United States	California	Los Penasquitos Reserve Canyan. San Diego CA	eBird - Traveling Count	180	3.219	NA	127	170	107	52	3402	273	69	204	132	209	218	130	306	63	1	89	175	5	9	158	228.099
Melanerpes formicivorus	NA	34.179192	-110.013756	United States	Arizona	Pinetop--Rim Trail	eBird - Traveling Count	12	0.161	NA	2032	95	178	47	7035	290	-81	371	182	125	187	7	528	84	14	46	214	52	176	129	280.2841
Melanerpes formicivorus	NA	34.2377232	-117.6553023	United States	California	Baldy Village, San Gabriel Mountains	eBird - Traveling Count	30	1.609	NA	1362	126	148	46	6207	306	-14	320	61	207	210	54	735	139	2	87	402	13	30	385	379.8977
Melanerpes formicivorus	NA	39.0018268	-123.0849624	United States	California	Hopland REC	eBird - Traveling Count	90	2.414	NA	277	139	159	50	5262	323	11	312	77	208	208	77	1005	212	2	89	547	12	22	547	485.3305
Melanerpes formicivorus	NA	41.0662483	-123.6238289	United States	California	Hoopa Hostler Ridge A	eBird - Stationary Count	15	NA	NA	845	100	149	50	5260	278	-18	296	42	169	170	38	1351	240	6	76	684	44	58	641	550.0437
Melanerpes formicivorus	NA	37.6634365	-120.4618365	United States	California	La Grange	eBird - Stationary Count	5	NA	NA	99	163	153	45	6465	358	23	335	96	245	245	82	425	78	1	82	210	5	5	210	462.9124
Melanerpes formicivorus	NA	35.2254055	-120.6968921	United States	California	Johnson Ranch Open Space	eBird - Traveling Count	102	4.023	NA	77	145	123	65	2317	242	55	187	119	169	175	117	538	114	1	93	304	3	11	303	485.9947
Melanerpes formicivorus	NA	38.6952842	-121.6163826	United States	California	Teal Bend	eBird - Traveling Count	300	3.219	NA	5	161	146	46	6115	347	30	317	83	237	237	83	469	100	1	86	247	7	7	247	541.4424
Melanerpes formicivorus	NA	31.7644519	-110.8460534	United States	Arizona	SRER Florida Station	eBird - Traveling Count	120	3.219	NA	1368	163	151	46	6379	330	6	324	237	195	245	83	516	115	5	71	263	30	221	120	203.0734
Melanerpes formicivorus	NA	33.2601945	-111.8873191	United States	Arizona	Chandler--Price Rd/Queen Creek Rd pond	eBird - Traveling Count	105	0.402	NA	360	212	177	46	7693	408	27	381	308	246	312	116	208	31	3	46	76	14	59	63	192.5414
Melanerpes formicivorus	NA	37.1795523	-119.4340092	United States	California	Madera_Redinger Overlook	eBird - Stationary Count	20	NA	NA	998	134	152	45	6511	327	-8	335	59	220	221	59	841	157	2	82	429	13	23	429	376.297
Melanerpes formicivorus	NA	36.3037708	-121.5696132	United States	California	Stop 2, Tassajara Rd.	eBird - Stationary Count	15	NA	NA	1384	98	136	53	4212	246	-8	254	53	152	157	53	889	163	2	85	454	11	20	454	502.2099
Melanerpes formicivorus	NA	36.4515273	-118.6925125	United States	California	Mineral King Rd. miles 15-18	eBird - Traveling Count	180	4.828	NA	1844	94	130	42	6157	269	-34	303	29	177	177	25	690	131	4	80	352	18	18	350	294.2814
Melanerpes formicivorus	NA	42.2303111	-121.8163554	United States	Oregon	Moore Park-Lynnewood Corner	eBird - Traveling Count	55	1.77	NA	1311	78	148	41	6993	286	-68	354	-1	169	170	-7	376	64	6	54	171	34	43	156	290.4644
Melanerpes formicivorus	NA	38.9343597	-121.013782	United States	California	Lake Clementine	eBird - Traveling Count	60	4.023	NA	412	152	140	44	6208	335	18	317	77	232	233	77	940	186	2	82	478	15	22	478	537.4724
Melanerpes formicivorus	NA	20.64274	-103.58354	Mexico	Jalisco	ANP LA PRIMAVERA	eBird - Traveling Count	300	5	NA	1834	175	157	62	2426	301	51	250	197	167	203	141	952	266	5	112	643	23	474	33	711.2536
Melanerpes formicivorus	NA	34.2394444	-118.0936111	United States	California	Mt. Wilson Road, Eaton Saddle, San Gabriel Mtns, CA	eBird - Stationary Count	6	NA	NA	1516	116	133	44	5937	285	-12	297	53	194	198	50	748	145	2	88	413	13	29	392	321.4733
Melanerpes formicivorus	NA	34.6350692	-119.29987	United States	California	Pine Mtn.	eBird - Traveling Count	150	4.023	NA	2047	79	104	42	5032	224	-23	247	26	144	151	26	802	150	3	86	412	15	29	412	495.7835
Melanerpes formicivorus	NA	44.3893903	-123.3019638	United States	Oregon	William L. Finley NWR--Muddy Creek Bridge Bruce Road	eBird - Stationary Count	8	NA	NA	81	113	116	43	5162	273	9	264	54	180	181	50	1118	198	12	68	554	66	71	511	481.0467
Melanerpes formicivorus	NA	35.2896279	-111.6176605	United States	Arizona	Mt Elden	eBird - Traveling Count	61	1.609	NA	2457	56	157	45	6866	245	-102	347	143	83	147	-27	595	81	15	38	208	71	173	169	381.5555
Melanerpes formicivorus	NA	34.2262451	-118.1610274	United States	California	Brown Mountain Saddle, San Gabriel Mountains, CA	eBird - Stationary Count	45	NA	NA	740	156	144	47	5584	324	23	301	98	228	234	92	590	118	1	91	335	8	19	312	321.4733
Melanerpes formicivorus	NA	34.1897692	-118.1442797	United States	California	Mendocino St. and Visscher Place, Altadena	eBird - Traveling Count	5	0.322	NA	363	174	144	52	4531	323	49	274	126	230	236	120	528	111	1	92	313	7	17	290	321.4733
Melanerpes formicivorus	NA	34.1606108	-116.870842	United States	California	Jenks Lake Rd	eBird - Traveling Count	25	1.609	NA	2101	83	161	49	5986	265	-62	327	19	139	164	14	652	113	4	72	323	41	49	318	308.6866
Melanerpes formicivorus	NA	34.0852939	-116.9047022	United States	California	Forest Home	eBird - Traveling Count	240	2.414	NA	1762	104	161	49	6067	288	-40	328	40	159	185	34	710	125	3	76	360	35	37	353	308.6866
Melanerpes formicivorus	NA	39.7677767	-123.5442638	United States	California	Black Oak Ranch	eBird - Traveling Count	300	3.219	NA	499	117	155	52	4925	294	0	294	62	181	182	59	1469	273	3	84	774	25	43	753	535.0583
Melanerpes formicivorus	NA	38.3660889	-122.0236015	United States	California	Pleasants Valley Rd.	eBird - Traveling Count	42	4.828	NA	80	155	147	48	5547	329	25	304	84	223	224	84	619	142	1	92	348	6	11	348	575.8665
Melanerpes formicivorus	NA	37.2600992	-122.2352144	United States	California	Pescadero Creek CP - Owl PT 7	eBird - Stationary Count	5	NA	NA	162	134	117	58	3089	239	39	200	96	170	174	96	715	145	2	87	376	10	14	376	608.0165
Melanerpes formicivorus	NA	16.9986804	-88.8480234	Belize	Cayo	Mountain Pine Ridge, Cooma Cairn Lookout	eBird - Stationary Count	140	NA	NA	923	214	83	57	1933	285	140	145	212	210	234	188	2544	358	57	45	952	240	463	798	1098.86
Melanerpes formicivorus	NA	36.3036541	-121.4751134	United States	California	BBS Route 14-108 Stop 50	eBird - Stationary Count	3	NA	NA	451	132	155	61	3539	271	18	253	93	175	179	91	562	107	1	89	302	6	11	297	491.8525
Melanerpes formicivorus	NA	40.635898	-122.355718	United States	California	Gold Hills Golf Course	eBird - Exhaustive Area Count	180	NA	59.0841	194	167	145	42	7018	368	23	345	89	259	259	83	1242	236	6	79	619	36	36	617	420.9536
Melanerpes formicivorus	NA	31.53751	-110.76118	United States	Arizona	sono0a	eBird - Stationary Count	5	NA	NA	1234	164	168	49	6469	338	-2	340	241	196	248	83	443	112	4	83	244	23	207	92	220.8915
Melanerpes formicivorus	NA	34.6228964	-120.0018597	United States	California	Happy Canyon @ Alisos Road	eBird - Traveling Count	125	4.184	NA	230	156	131	55	3687	280	43	237	116	201	206	112	461	97	0	95	274	2	8	252	568.228
Melanerpes formicivorus	NA	35.1917496	-118.3970114	United States	California	Tehachapi Campsite	eBird - Traveling Count	80	2.414	NA	1538	115	132	43	6281	291	-13	304	49	199	199	44	384	67	3	76	190	14	23	186	319.5961
Melanerpes formicivorus	NA	31.8900476	-109.1685033	United States	Arizona	Steward CG	eBird - Traveling Count	10	0.08	NA	1601	134	180	50	6604	318	-39	357	212	170	219	50	459	99	7	69	235	36	200	101	169.7418
Melanerpes formicivorus	NA	37.4005154	-121.7986689	United States	California	Alum Rock park	eBird - Stationary Count	50	NA	NA	241	150	142	51	4710	307	30	277	91	208	211	91	497	103	1	88	264	5	10	264	535.6802
Melanerpes formicivorus	NA	28.9714773	-108.5629749	Mexico	Chihuahua	Dolores Mine	eBird - Exhaustive Area Count	60	NA	20.2343	1794	148	173	55	5033	304	-9	313	205	141	210	83	824	212	10	88	479	48	462	144	488.6419
Melanerpes formicivorus	NA	36.268333	-118.7642884	United States	California	North Fork Tule/ Blue Ridge Road	eBird - Stationary Count	45	0.016	0.4047	1009	146	148	43	6763	337	-1	338	76	236	236	67	568	108	2	81	296	12	12	289	287.944
Melanerpes formicivorus	NA	16.9719201	-88.9923477	Belize	Cayo	Mtn Pine Ridge - Douglas da Silva Check Stn	eBird - Stationary Count	10	NA	NA	461	237	84	57	1909	306	161	145	236	232	258	211	1569	230	51	49	649	157	316	250	1129.32
Melanerpes formicivorus	NA	35.4481389	-118.2954167	United States	California	Piute Mountain Rd.--Landers Meadow	eBird - Traveling Count	55	2.414	NA	1953	91	128	42	6112	266	-32	298	27	173	174	24	526	93	5	78	262	21	32	259	288.4936
Melanerpes formicivorus	NA	38.2186439	-122.5013137	United States	California	Tolay RP--East Ridge	eBird - Traveling Count	240	3.058	NA	138	142	141	55	4154	285	32	253	90	192	194	90	842	188	1	92	470	9	13	470	552.9159
Melanerpes formicivorus	NA	34.6754292	-120.0403655	United States	California	Sedgwick Reserve	eBird - Traveling Count	180	1.609	NA	359	150	134	55	3808	280	38	242	109	197	202	106	498	102	0	94	291	2	9	270	519.0183
Melanerpes formicivorus	NA	38.1598014	-120.4111862	United States	California	Forest Meadows Golf Course	eBird - Traveling Count	180	4.828	NA	991	131	144	45	6300	319	2	317	59	214	215	59	1154	206	4	80	565	21	31	565	498.8603
Melanerpes formicivorus	NA	34.4176391	-119.6358207	United States	California	Montecito--Bonnymede Dr. Neighborhoods and Shalawa Meadow	eBird - Traveling Count	125	2.25	NA	20	159	114	57	2954	258	60	198	126	192	198	122	428	98	0	101	266	2	5	258	538.298
Melanerpes formicivorus	NA	37.1497134	-122.1688271	United States	California	SCZ FBMP JAME 6	eBird - Stationary Count	5	NA	NA	465	129	121	56	3434	247	34	213	90	171	176	90	954	196	3	88	510	12	17	510	618.0115
Melanerpes formicivorus	NA	32.8574914	-116.6077709	United States	California	Descanso	eBird - Stationary Count	25	NA	NA	1065	136	156	50	5534	312	5	307	79	182	213	73	567	106	3	78	297	27	37	271	232.3221
Melanerpes formicivorus	NA	33.8679246	-117.7197815	United States	California	Canyon RV Park Featherly	eBird - Exhaustive Area Count	30	NA	4.0469	113	178	143	55	3918	312	56	256	136	225	231	131	304	62	2	83	169	10	17	159	359.5417
Melanerpes formicivorus	NA	34.3425522	-118.7024384	United States	California	Tapo Canyon Park	eBird - Traveling Count	120	3.219	NA	616	154	138	49	5050	310	31	279	101	218	224	96	517	103	0	91	293	6	14	279	445.0643
Melanerpes formicivorus	NA	37.3362799	-121.8820137	United States	California	SJSU	eBird - Traveling Count	35	1.609	NA	26	154	127	53	4088	283	44	239	112	202	205	101	386	80	1	86	202	4	9	200	248.2803
Melanerpes formicivorus	NA	34.4392	-118.279	United States	California	LA white rock lake RV park	eBird - Traveling Count	30	0.805	NA	679	159	151	46	6047	336	13	323	97	238	241	87	420	83	1	88	238	8	16	220	407.7054
Melanerpes formicivorus	NA	40.7762518	-122.3500156	United States	California	Shasta Lake - Fish Loop	eBird - Stationary Count	60	NA	NA	332	160	146	42	6944	362	18	344	83	252	252	77	1509	277	7	80	758	38	38	737	415.273
Melanerpes formicivorus	NA	38.5454803	-122.5291443	United States	California	Bothe-Napa Valley SP	eBird - Traveling Count	300	3.219	NA	189	145	158	53	4997	317	19	298	83	208	208	83	965	209	2	91	539	10	17	539	546.3382
Melanerpes formicivorus	NA	39.8093767	-121.8540859	United States	California	Chico Airport - North Pond	eBird - Traveling Count	45	3.219	NA	86	162	147	44	6457	349	22	327	82	244	244	82	689	139	2	80	353	19	19	353	544.199
Melanerpes formicivorus	NA	41.1413684	-121.3474274	United States	California	McArthur, Day Road, Yarbrough house	eBird - Exhaustive Area Count	60	NA	1.2141	1065	97	178	47	6681	313	-61	374	20	181	185	14	542	82	5	57	235	38	40	228	409.9164
Melanerpes formicivorus	NA	41.626341	-122.9600553	United States	California	Quartz Valley Rd.	eBird - Traveling Count	90	1.207	NA	817	103	176	48	6699	321	-45	366	24	191	191	21	633	120	7	74	331	37	37	315	474.4327
Melanerpes formicivorus	NA	34.2976429	-118.281641	United States	California	Big Tujunga Canyon	eBird - Traveling Count	300	3.219	NA	622	161	146	48	5431	326	27	299	104	230	236	97	542	109	1	90	309	8	18	286	403.8551
Melanerpes formicivorus	NA	24.0166667	-104.75	Mexico	Durango	Presa Garabitos (CBC MXDU)	eBird - Traveling Count	193	3	NA	1996	168	144	57	3515	290	40	250	198	152	208	119	515	129	4	102	342	19	184	45	367.3568
Melanerpes formicivorus	NA	35.5244029	-120.8581924	United States	California	Old Creek Road - BBA F9	eBird - Traveling Count	120	3.46	NA	393	134	158	60	3658	279	16	263	96	179	183	91	479	98	1	92	264	3	10	263	487.0646
Melanerpes formicivorus	NA	33.6511226	-117.4095769	United States	California	Rte 74 S. Main Divide Campground	eBird - Traveling Count	35	0.547	NA	823	150	142	50	5063	310	27	283	96	215	221	94	623	120	3	88	340	12	23	325	283.3337
Melanerpes formicivorus	NA	36.9009078	-121.6022072	United States	California	Old Chittenden Road	eBird - Traveling Count	17	0.483	NA	38	145	139	58	3632	270	31	239	98	187	191	98	445	90	2	87	235	7	10	235	540.2255
Melanerpes formicivorus	NA	38.5957661	-120.8077613	United States	California	5 pond walk	eBird - Traveling Count	90	1.609	NA	499	146	152	46	6272	338	8	330	70	227	228	70	882	181	2	83	466	15	21	466	572.7526
Melanerpes formicivorus	NA	37.211725	-122.3305321	United States	California	Butano SP - Ben Ries MAMU station	eBird - Stationary Count	115	NA	NA	182	128	111	60	2653	225	41	184	96	158	163	96	792	159	3	85	412	13	17	412	621.4584
Melanerpes formicivorus	NA	38.359331	-122.537006	United States	California	Benziger Family Winery	eBird - Traveling Count	15	0.161	NA	120	144	153	55	4461	300	25	275	88	198	200	88	847	187	1	91	473	9	14	473	541.8041
Melanerpes formicivorus	NA	40.3914449	-122.1775281	United States	California	Battle Creek Wilderness Area (Tehama)	eBird - Traveling Count	180	4.828	NA	113	170	144	41	7043	369	24	345	89	262	262	85	742	137	4	74	362	27	27	361	359.064
Melanerpes formicivorus	NA	33.364049	-117.068094	United States	California	US-CA-Pala - 33.3640x-117.0681 - May 8, 2013, 2:01 PM	eBird - Traveling Count	45	0.805	NA	121	182	140	53	4419	318	54	264	134	236	241	128	273	53	2	82	147	9	16	139	266.5433
Melanerpes formicivorus	NA	33.6721131	-117.4603647	United States	California	RIV crest of Main Divide Truck Trail	eBird - Traveling Count	30	0.805	NA	1278	127	139	48	5364	291	5	286	70	197	202	68	845	158	3	87	456	16	32	438	311.8738
Melanerpes formicivorus	NA	33.4955217	-105.6908101	United States	New Mexico	106 Buggy Lane	eBird - Stationary Count	240	NA	NA	2189	98	156	46	6688	270	-65	335	176	90	185	14	452	97	13	73	245	58	228	69	173.3472
Melanerpes formicivorus	NA	14.0092571	-87.0059681	Honduras	Francisco MorazÌÁn	Zamorano Univ.--Campus Farms and River 740-815 msnm	eBird - Traveling Count	357	4	NA	776	233	116	68	1215	319	149	170	242	224	246	215	1023	200	8	81	462	28	361	68	745.6869
Melanerpes formicivorus	NA	33.0433997	-116.6304704	United States	California	Strawberry Hill, Julian, Ca	eBird - Stationary Count	60	NA	NA	1319	125	145	48	5804	298	-4	302	65	174	205	60	684	125	3	78	361	34	49	332	211.2414
Melanerpes formicivorus	NA	37.065725	-121.8745995	United States	California	SCZ FBMP APTO 11	eBird - Stationary Count	5	NA	NA	623	132	135	53	4266	277	25	252	84	186	190	84	880	179	2	88	468	10	16	468	592.5555
Melanerpes formicivorus	NA	37.4099836	-122.1822385	United States	California	Stanford Dish Trail--Stanford Foothills	eBird - Traveling Count	49	0.805	NA	109	141	115	54	3544	250	39	211	95	183	186	95	543	111	2	87	286	7	11	286	565.2263
Melanerpes formicivorus	NA	37.2512971	-122.2221923	United States	California	Portola SP - W Iverson Trail	eBird - Traveling Count	55	1.609	NA	145	135	118	58	3097	241	39	202	97	171	176	97	697	143	2	87	370	9	14	370	608.0165
Melanerpes formicivorus	NA	42.2311644	-122.5637308	United States	Oregon	Cove Rd, Ashland, Oregon	eBird - Traveling Count	60	1.609	NA	1144	80	152	45	6257	278	-54	332	9	161	162	4	720	126	9	61	341	52	55	304	372.9548
Melanerpes formicivorus	NA	23.650457	-109.924052	Mexico	Baja California Sur	Mex - BCS: San Antonio de la Sierra Road, km 23	eBird - Traveling Count	75	1.609	NA	751	202	143	59	3973	314	73	241	251	189	251	152	440	139	0	127	324	4	324	50	277.7846
Melanerpes formicivorus	NA	36.5376196	-121.1514658	United States	California	Pulloff on HWY 25	eBird - Traveling Count	10	0.805	NA	428	146	186	55	5157	341	4	337	93	213	215	85	390	70	1	84	206	6	13	196	448.6388
Melanerpes formicivorus	NA	33.1104156	-116.6704381	United States	California	CA San Diego 0474	eBird - Exhaustive Area Count	80	NA	2.0234	939	143	156	49	5670	321	6	315	85	190	220	77	529	95	3	76	274	26	39	254	224.7366
Melanerpes formicivorus	NA	45.294211	-123.1780243	United States	Oregon	Carlton	eBird - Traveling Count	25	0.322	NA	61	109	124	45	5119	272	2	270	50	175	176	47	1170	210	13	69	580	63	76	547	491.9153
Melanerpes formicivorus	NA	13.9991192	-88.1124973	Honduras	La Paz	RÌ_o Negro elevaciones 1130-1200 msnm	eBird - Traveling Count	120	1.5	NA	1269	200	117	71	942	285	122	163	200	187	210	187	2076	425	6	90	1030	23	316	23	703.6176
Melanerpes formicivorus	NA	38.6382435	-121.2206662	United States	California	Nimbus Dam Overlook	eBird - Traveling Count	135	1.207	NA	41	163	135	43	6058	344	34	310	92	239	239	86	513	111	1	86	270	9	10	268	437.6003
Melanerpes formicivorus	NA	34.1923517	-118.1894588	United States	California	Berkshire Ave., La Canada Flintridge	eBird - Traveling Count	48	2.414	NA	363	173	142	52	4545	321	49	272	125	230	236	120	513	108	1	94	303	7	16	281	314.1973
Melanerpes formicivorus	NA	34.2853043	-117.8478956	United States	California	Angeles NF -- Hwy 39 to Smith Mtn Trail	eBird - Traveling Count	150	4.828	NA	1042	144	150	46	6245	326	1	325	78	225	229	71	541	104	2	87	299	10	21	282	431.0541
Melanerpes formicivorus	NA	34.4424154	-119.8502827	United States	California	Lake Los Carneros County Park	eBird - Traveling Count	150	2.414	NA	29	154	116	58	2963	249	50	199	121	187	193	116	415	91	0	100	256	1	3	242	532.2144
Melanerpes formicivorus	NA	35.97077	-121.17603	United States	California	Jolon	eBird - Exhaustive Area Count	330	1	20.2343	295	137	165	62	3658	279	14	265	98	181	184	92	289	57	0	86	154	2	7	154	507.1936
Melanerpes formicivorus	NA	34.330927	-118.120966	United States	California	Middle Fork Mill Creek	eBird - Traveling Count	150	0.805	NA	1057	142	141	44	6182	319	5	314	78	223	227	71	447	84	1	86	244	9	19	228	433.5115
Melanerpes formicivorus	NA	36.4813403	-121.7143332	United States	California	The Conway's House	eBird - Traveling Count	75	1.609	NA	217	131	121	62	2574	232	39	193	101	159	164	100	547	112	1	91	301	6	10	298	506.3569
Melanerpes formicivorus	NA	39.7052432	-121.8460359	United States	California	1244 Stanley Ave., Chico	eBird - Stationary Count	165	NA	NA	54	160	150	46	6381	345	19	326	80	240	240	80	651	136	1	81	340	16	16	340	486.8214
Melanerpes formicivorus	NA	36.4531324	-118.8699031	United States	California	Skyline Trail--BLM	eBird - Traveling Count	90	2.253	NA	380	173	158	45	6854	369	18	351	103	262	262	89	577	108	1	82	303	8	8	288	301.3548
Melanerpes formicivorus	NA	14.32258	-88.35816	Honduras	IntibucÌÁ	Intibuca, Carretera La Esperanza-San Miguelito	eBird - Stationary Count	4	NA	NA	1396	194	115	67	1399	284	114	170	198	185	210	174	1780	349	10	84	833	47	624	90	612.8959
Melanerpes formicivorus	NA	40.1489388	-122.3359931	United States	California	Live Oak Road, 18730-19100	eBird - Traveling Count	45	0.966	NA	159	167	143	42	6935	363	23	340	83	257	257	83	608	115	3	77	303	20	20	303	452.6868
Melanerpes formicivorus	NA	39.06838	-123.4664154	United States	California	Hendy Woods State Park	eBird - Traveling Count	5	1.609	NA	79	128	124	56	3423	249	30	219	89	170	173	86	1021	202	3	84	534	17	27	534	509.4
Melanerpes formicivorus	NA	37.0331862	-121.7448235	United States	California	SCZ FBMP SUMM 22	eBird - Stationary Count	5	NA	NA	615	134	141	52	4567	290	21	269	82	193	196	82	772	156	2	88	409	9	15	409	576.3861
Melanerpes formicivorus	NA	41.3115411	-122.3298776	United States	California	Elsa Rupp Nature Study Area	eBird - Traveling Count	210	1.609	NA	1068	94	157	47	6218	291	-43	334	19	174	175	19	970	176	8	73	468	42	43	468	435.6436
Melanerpes formicivorus	NA	35.2188377	-111.6355133	United States	Arizona	Flagstaff, Buffalo Park	eBird - Traveling Count	75	2.414	NA	2177	73	164	45	7078	269	-92	361	163	102	167	-14	543	74	13	37	191	65	156	151	367.8656
Melanerpes formicivorus	NA	37.545462	-119.8391891	United States	California	Jerseydale Campground	eBird - Stationary Count	30	NA	NA	1135	123	150	45	6408	315	-12	327	49	207	209	49	993	178	3	81	495	20	26	495	428.5417
Melanerpes formicivorus	NA	39.2299594	-123.1637764	United States	California	Lake Mendocino--Bu-Shay Campground	eBird - Traveling Count	30	0.322	NA	254	141	164	52	5273	327	12	315	79	210	211	79	1045	219	2	87	567	14	24	567	495.5672
Melanerpes formicivorus	NA	42.1975982	-122.6904362	United States	Oregon	Area C	eBird - Traveling Count	20	0.402	0.1012	569	111	156	48	5944	308	-15	323	42	189	190	42	523	84	9	53	231	46	48	207	348.2897
Melanerpes formicivorus	NA	34.6060404	-112.4162695	United States	Arizona	2760 E Granite Gardens Dr	eBird - Traveling Count	75	0.805	NA	1559	127	167	46	7177	319	-42	361	218	156	222	40	428	77	11	53	185	43	156	105	263.0244
Melanerpes formicivorus	NA	34.5834751	-120.1444244	United States	California	Santa Inez River, Solvang	eBird - Traveling Count	180	2.253	NA	125	152	125	59	2991	257	46	211	120	187	192	116	417	87	0	95	247	2	7	228	507.7088
Melanerpes formicivorus	NA	32.8677639	-116.5163906	United States	California	West Side Trail	eBird - Traveling Count	90	3.219	NA	1217	131	151	48	5817	308	-1	309	71	180	211	65	561	104	3	77	293	29	44	266	217.7552
Melanerpes formicivorus	NA	38.9720551	-122.899847	United States	California	Rodello Road	eBird - Traveling Count	20	0.805	NA	423	137	169	49	5900	339	-3	342	67	215	215	67	888	188	1	89	483	11	11	483	501.905
Melanerpes formicivorus	NA	38.6761294	-121.6349602	United States	California	CA: Yolo Co.; Sacramento River	eBird - Traveling Count	15	1.609	NA	4	161	147	46	6066	347	29	318	83	236	236	83	466	99	1	87	246	7	7	246	541.4424
Melanerpes formicivorus	NA	38.6761796	-121.1160922	United States	California	The Parkway at Folsom	eBird - Traveling Count	45	4.828	NA	115	162	138	43	6124	345	30	315	84	239	239	84	595	122	1	83	305	10	13	305	518.001
Melanerpes formicivorus	NA	33.432387	-117.192801	United States	California	Henderson	eBird - Stationary Count	26	NA	NA	192	175	137	52	4314	310	51	259	129	228	234	124	290	56	2	81	158	9	17	148	266.601
Melanerpes formicivorus	NA	37.7604353	-120.0776482	United States	California	Jordan Creek Road 0.9 (from Greeley Hill Road)	eBird - Stationary Count	5	NA	NA	847	135	154	45	6507	332	-3	335	59	221	222	59	920	170	2	83	471	16	18	471	426.2863
Melanerpes formicivorus	NA	33.602065	-116.5980613	United States	California	Pathfinder Ranch	eBird - Traveling Count	360	1.609	NA	1448	129	156	48	6033	312	-8	320	66	183	211	61	524	87	3	69	256	33	60	245	203.1274
Melanerpes formicivorus	NA	35.6729858	-120.8176412	United States	California	Chimney Rock Road	eBird - Stationary Count	30	NA	NA	348	140	173	57	4342	305	6	299	96	195	197	87	384	80	1	89	215	3	9	213	478.29
Melanerpes formicivorus	NA	35.9035992	-106.2725222	United States	New Mexico	Jeff's	eBird - Stationary Count	115	NA	NA	2210	85	148	40	7656	275	-89	364	176	-12	184	-12	431	76	21	50	192	69	177	69	231.6658
Melanerpes formicivorus	NA	31.8828417	-109.2153025	United States	Arizona	Between John Hand's and SWRS	eBird - Stationary Count	10	NA	NA	1685	129	177	50	6427	311	-39	350	204	164	212	47	493	107	8	69	251	39	215	110	169.7418
Melanerpes formicivorus	NA	37.95876	-122.70346	United States	California	Marin_McCurdy Trail	eBird - Traveling Count	220	3.4	NA	250	130	107	56	3190	233	42	191	95	167	171	91	1060	219	2	89	572	13	19	561	510.0511
Melanerpes formicivorus	NA	37.6664292	-119.951992	United States	California	Bull Creek Road 9.0 (from Buck Meadows Road)	eBird - Stationary Count	5	NA	NA	925	133	153	45	6492	328	-6	334	57	218	219	57	931	169	3	82	471	17	21	471	433.7508
Melanerpes formicivorus	NA	34.10311	-118.41313	United States	California	Franklin Canyon--lower	eBird - Traveling Count	150	1.609	NA	234	174	119	53	3613	291	70	221	134	216	225	133	419	91	0	96	247	5	12	236	216.0646
Melanerpes formicivorus	NA	14.8145079	-89.1572714	Honduras	CopÌÁn	La Laguna	eBird - Traveling Count	270	3	NA	853	225	107	66	1363	310	150	160	229	217	240	205	1386	244	27	71	635	86	388	153	873.387
Melanerpes formicivorus	NA	34.4591074	-119.173409	United States	California	meditation mount	eBird - Traveling Count	15	0.483	NA	520	151	142	51	4700	303	27	276	101	210	215	96	554	121	0	96	330	4	11	317	458.1079
Melanerpes formicivorus	NA	37.607023	-121.6708019	United States	California	Mines Rd.--MP 5.75 (ALA Co.)	eBird - Traveling Count	120	1.287	NA	491	148	143	48	5454	323	27	296	83	218	221	83	516	101	1	83	265	7	13	265	521.7346
Melanerpes formicivorus	NA	34.1608594	-118.0971479	United States	California	Victory Park	eBird - Traveling Count	22	0.805	NA	258	178	144	53	4306	322	55	267	132	231	238	127	496	106	1	94	300	7	16	276	203.6528
Melanerpes formicivorus	NA	37.2074996	-122.2315693	United States	California	SCZ FBMP HOLL 2	eBird - Stationary Count	5	NA	NA	535	126	117	56	3414	243	35	208	89	168	173	89	952	191	3	87	502	14	18	502	620.7778
Melanerpes formicivorus	NA	37.2	-120.8	United States	California	San Luis NWR	eBird - Stationary Count	60	NA	NA	27	165	152	45	6379	355	23	332	83	245	245	83	248	48	0	83	128	2	2	128	316.2653
Melanerpes formicivorus	NA	37.28531	-119.47144	United States	California	Madera_N11	eBird - Traveling Count	170	1.8	NA	1748	89	138	46	5847	265	-35	300	27	167	168	24	997	185	4	80	510	22	34	499	381.9722
Melanerpes formicivorus	NA	42.40235	-122.91497	United States	Oregon	97502 Central Point	eBird - Traveling Count	195	4.828	NA	375	121	149	45	6345	321	-5	326	46	205	205	45	532	92	8	62	256	39	39	232	308.8418
Melanerpes formicivorus	NA	33.9496257	-117.6560211	United States	California	Prado Regional Park	eBird - Traveling Count	335	3.219	NA	163	180	152	55	4218	326	53	273	135	231	237	130	296	55	4	74	154	15	23	145	356.414
Melanerpes formicivorus	NA	38.4461275	-122.8788185	United States	California	West Sonoma County Trail	eBird - Traveling Count	150	4.828	NA	28	137	148	58	3905	278	24	254	86	182	185	86	1013	224	2	92	565	12	19	565	488.7035
Melanerpes formicivorus	NA	23.8517338	-105.2819395	Mexico	Durango	ParaÌ_so de la Sierra	eBird - Traveling Count	195	0.9	NA	2400	129	136	58	3339	244	13	231	164	107	170	85	830	177	8	86	488	41	460	113	681.2005
Melanerpes formicivorus	NA	19.2780357	-97.990524	Mexico	Tlaxcala	Volcan Malintzi	eBird - Traveling Count	195	5	NA	2964	117	158	72	1528	224	7	217	128	96	134	95	909	165	10	82	473	33	317	40	669.8114
Melanerpes formicivorus	NA	34.536682	-112.393055	United States	Arizona	Lynx Lake Recreation Area--Homestead Trail	eBird - Traveling Count	195	1.609	NA	1695	120	163	46	7053	309	-44	353	208	148	214	34	511	86	11	50	205	48	172	141	257.9536
Melanerpes formicivorus	NA	38.5033922	-121.9863369	United States	California	Putah Creek BBA Block 9	eBird - Traveling Count	80	1.609	NA	38	163	155	47	6016	351	25	326	86	238	238	86	580	134	1	92	328	7	7	328	554.092
Melanerpes formicivorus	NA	34.556361	-119.904242	United States	California	Rancho Santa Barbara - 34.5564x-119.9042 - Mar 23, 2013, 12:45	eBird - Traveling Count	240	3.621	NA	256	156	128	54	3711	278	44	234	115	200	206	111	497	106	0	96	296	2	8	277	568.7544
Melanerpes formicivorus	NA	33.7081601	-116.733588	United States	California	McCall Memorial Park	eBird - Traveling Count	70	0.483	NA	1360	132	159	49	5975	316	-4	320	70	185	213	64	546	93	3	72	271	31	53	260	243.157
Melanerpes formicivorus	NA	34.4626926	-112.413826	United States	Arizona	Prescott National Forest	eBird - Traveling Count	120	3.219	NA	2166	91	151	45	6673	272	-59	331	175	117	181	11	688	101	14	46	246	64	206	212	269.5833
Melanerpes formicivorus	NA	39.2788709	-123.0937741	United States	California	Potter Valley - Brady Farm	eBird - Exhaustive Area Count	25	NA	1.8211	272	143	169	51	5538	337	8	329	81	216	216	78	1021	211	2	87	548	13	13	547	491.6936
Melanerpes formicivorus	NA	23.0611352	-99.2172718	Mexico	Tamaulipas	Alta Cima a San Jose	eBird - Traveling Count	270	5	NA	1432	187	137	58	3187	296	63	233	212	141	221	141	985	200	15	84	522	59	432	59	440.694
Melanerpes formicivorus	NA	40.5860694	-122.4517545	United States	California	Shasta State Park	eBird - Traveling Count	20	0.805	NA	230	165	144	41	7006	366	22	344	86	257	257	81	1246	236	6	80	624	34	34	618	453.7232
Melanerpes formicivorus	NA	34.2433819	-110.0564861	United States	Arizona	Show Low	eBird - Traveling Count	85	2.575	NA	1958	99	180	47	7167	298	-80	378	188	130	193	10	478	79	13	48	200	48	164	111	280.2841
Melanerpes formicivorus	NA	32.7295719	-116.9408751	United States	California	Sweetwater, Singer Lane	eBird - Traveling Count	150	2.414	NA	131	177	130	55	3643	301	66	235	137	221	228	135	285	55	1	86	155	5	9	142	230.4208
Melanerpes formicivorus	NA	39.0964459	-123.4820366	United States	California	Navarro Winery	eBird - Exhaustive Area Count	90	NA	48.5623	93	127	125	57	3426	249	30	219	89	169	172	85	1032	203	3	84	539	17	28	538	508.8568
Melanerpes formicivorus	NA	37.5348323	-119.8161086	United States	California	Round Tree Saddle Road 2.5 (from Jerseydale)	eBird - Stationary Count	5	NA	NA	1318	113	147	45	6312	301	-19	320	41	196	198	41	1046	188	4	80	518	22	30	518	411.3058
Melanerpes formicivorus	NA	37.4449487	-120.180071	United States	California	Slate Gulch Road 0.5 (from Indian Gulch Road)	eBird - Stationary Count	5	NA	NA	253	159	158	45	6645	360	15	345	77	245	245	77	496	88	1	81	246	6	6	246	433.3064
Melanerpes formicivorus	NA	33.3592152	-118.4570038	United States	California	Santa Catalina Island, Lower Middle Cyn (including Eagle's Nest)	eBird - Traveling Count	75	1.609	NA	205	162	76	49	2794	243	90	153	139	190	201	132	284	55	0	93	159	3	6	140	268.3634
Melanerpes formicivorus	NA	34.1483	-117.7109	United States	California	Claremont Wilderness Park	eBird - Traveling Count	120	2.414	NA	528	170	156	51	5154	339	37	302	116	236	242	110	582	122	2	92	338	8	17	320	320.421
Melanerpes formicivorus	NA	38.100526	-122.864121	United States	California	Todd's house	eBird - Stationary Count	20	NA	NA	0	132	116	58	2982	239	40	199	93	164	168	93	906	196	2	90	496	12	17	496	504.9305
Melanerpes formicivorus	NA	37.18535	-122.33446	United States	California	BBS 14-319 Stop 26	eBird - Stationary Count	3	NA	NA	72	129	108	61	2447	221	44	177	99	156	161	99	730	148	2	86	381	11	15	381	563.2101
Melanerpes formicivorus	NA	24.2891659	-105.0829411	Mexico	Durango	Rancho Los Negros	eBird - Traveling Count	301	5	NA	2482	131	150	60	3378	255	7	248	164	111	171	85	684	161	5	101	458	27	398	68	582.18
Melanerpes formicivorus	NA	39.7133768	-123.2736933	United States	California	Sandstone Cliffs, Covelo Rd	eBird - Stationary Count	12	NA	NA	599	122	173	52	5556	319	-11	330	60	195	195	57	1202	229	2	85	640	20	35	622	517.2606
Melanerpes formicivorus	NA	38.3635676	-120.7770286	United States	California	Jackson Creek, near Massa Mine	eBird - Traveling Count	41	0.08	NA	399	151	154	46	6274	346	14	332	74	231	232	74	770	159	2	83	412	13	18	412	548.1541
Melanerpes formicivorus	NA	36.4452549	-121.6756418	United States	California	Carmel Valley Rd. at Cachagua Cr. (MP 17)	eBird - Traveling Count	60	0.644	NA	248	132	126	62	2667	237	36	201	101	161	166	99	564	113	1	89	310	6	10	305	506.3569
Melanerpes formicivorus	NA	39.1864976	-121.8260193	United States	California	Sutter Buttes--Pass Rd.	eBird - Traveling Count	30	0.322	NA	83	161	150	45	6375	352	21	331	81	242	242	81	511	105	1	84	268	10	10	268	570.12
Melanerpes formicivorus	NA	34.1946945	-118.0217457	United States	California	Santa Anita Canyon	eBird - Traveling Count	240	4.828	NA	541	167	150	50	5108	330	34	296	113	231	237	107	608	124	1	93	353	7	18	331	379.9034
Melanerpes formicivorus	NA	34.1163525	-118.1030273	United States	California	Pasadena, CA	eBird - Traveling Count	120	1.609	NA	152	182	139	54	4004	316	61	255	139	230	237	134	444	97	0	94	272	6	15	248	203.6528
Melanerpes formicivorus	NA	37.7113817	-120.1975006	United States	California	Coulterville County Park	eBird - Stationary Count	12	NA	NA	534	147	160	46	6556	349	4	345	68	233	233	68	740	136	2	82	373	12	12	373	448.9337
Melanerpes formicivorus	NA	14.1955791	-89.0037444	El Salvador	Chalatenango	Parque EcolÌ_gico El Manzano	eBird - Traveling Count	230	1	NA	1202	204	116	70	1126	292	128	164	208	190	218	189	2093	410	10	86	1007	35	363	78	719.4301
Melanerpes formicivorus	NA	34.1010023	-116.9978714	United States	California	Mountain Home	eBird - Exhaustive Area Count	120	NA	10.1171	1188	141	163	48	6174	331	-2	333	76	222	224	69	580	105	3	77	292	21	37	287	317.4908
Melanerpes formicivorus	NA	38.1160938	-120.7991657	United States	California	New Hogan Res Whiskey Creek Day Use Area	eBird - Traveling Count	45	4.828	NA	238	158	150	45	6245	352	23	329	81	238	238	81	558	101	2	80	272	9	9	272	533.5488
Melanerpes formicivorus	NA	37.1048217	-122.14149	United States	California	SCZ FBMP UEMP 14	eBird - Stationary Count	5	NA	NA	744	123	120	54	3803	249	29	220	83	170	176	82	961	190	3	86	504	14	19	490	616.3333
Melanerpes formicivorus	NA	34.4202703	-119.6654409	United States	California	Santa Barbara Zoo	eBird - Traveling Count	30	1.287	NA	5	159	111	56	2912	256	61	195	126	192	198	122	425	97	0	101	264	2	5	255	538.298
Melanerpes formicivorus	NA	36.370999	-105.2694297	United States	New Mexico	Shreur Angel Fier Retreat	eBird - Stationary Count	90	NA	NA	2829	35	171	45	6967	226	-147	373	125	-54	125	-54	564	99	26	49	242	82	242	82	406.0269
Melanerpes formicivorus	NA	40.0156024	-120.1295972	United States	California	Doyle Grade Road 1.0 to 2.0 from Highway 395	eBird - Traveling Count	10	1.609	NA	1486	87	170	44	7099	307	-73	380	6	177	181	-1	345	55	9	53	148	33	36	145	342.1632
Melanerpes formicivorus	NA	44.508122	-123.317649	United States	Oregon	US-OR-Corvallis-4997 SW 53rd St	eBird - Stationary Count	23	NA	NA	73	112	116	44	5125	272	9	263	53	178	179	49	1109	199	12	68	552	64	71	510	438.9736
Melanerpes formicivorus	NA	44.5668686	-123.3005047	United States	Oregon	Irish Bend Covered Bridge	eBird - Traveling Count	30	0.805	NA	83	111	117	44	5137	272	8	264	52	177	179	48	1134	202	12	69	563	65	71	524	438.9736
Melanerpes formicivorus	NA	23.28601	-104.78236	Mexico	Durango	Cordon Huarache, Las Coloradas, Taxicaringa municipality, Durango state, Mexico	eBird - Traveling Count	180	4.5	NA	2379	140	135	58	3251	251	21	230	170	122	177	95	886	206	4	95	560	32	500	113	591.0695
Melanerpes formicivorus	NA	38.5736188	-122.5667596	United States	California	Sterling Cottage	eBird - Traveling Count	165	2.414	NA	145	146	158	53	4906	314	19	295	85	206	207	85	961	204	2	90	533	11	18	533	546.3382
Melanerpes formicivorus	NA	36.4014605	-121.5808492	United States	California	Carmel Valley Rd./Tassajara Rd. Jnc.	eBird - Stationary Count	10	NA	NA	518	128	148	60	3555	265	19	246	89	172	176	88	633	123	2	89	340	7	13	338	496.7943
Melanerpes formicivorus	NA	34.239805	-117.2862282	United States	California	crestline	eBird - Traveling Count	90	2.736	NA	1494	117	154	47	6284	300	-27	327	51	199	201	43	819	151	2	84	436	19	39	425	303.5295
Melanerpes formicivorus	NA	38.38842	-122.07294	United States	California	Gates Canyon Road	eBird - Traveling Count	165	1.287	NA	372	149	141	47	5495	323	28	295	81	218	219	81	740	161	1	90	405	7	14	405	575.8665
Melanerpes formicivorus	NA	37.0614358	-122.0215309	United States	California	Green house and house	eBird - Traveling Count	240	1.609	NA	142	140	129	58	3342	255	36	219	98	179	182	98	758	167	2	91	425	8	13	425	589.4976
Melanerpes formicivorus	NA	37.8879805	-122.0150965	United States	California	Shell Ridge off Rockspring Pl	eBird - Stationary Count	60	NA	NA	146	147	123	51	4262	276	37	239	91	195	200	91	509	107	1	86	268	6	10	268	407.7209
Melanerpes formicivorus	NA	37.1601797	-122.1260834	United States	California	SCZ FBMP KING 2	eBird - Stationary Count	5	NA	NA	219	137	126	57	3405	254	35	219	95	178	181	95	786	167	2	90	430	9	14	430	616.3333
Melanerpes formicivorus	NA	35.2257267	-111.6240978	United States	Arizona	Shadow Mountain	eBird - Traveling Count	25	0.805	NA	2190	73	164	45	7071	268	-93	361	162	101	166	-15	542	74	13	37	191	65	156	151	367.8656
Melanerpes formicivorus	NA	33.9223165	-117.836051	United States	California	Carbon Canyon Reg. Pk.	eBird - Traveling Count	180	2.414	NA	144	177	140	55	3922	311	57	254	135	224	231	131	375	80	1	90	217	7	15	204	349.9081
Melanerpes formicivorus	NA	37.1972919	-122.2143978	United States	California	Big Basin SP - Owl UO 10	eBird - Stationary Count	5	NA	NA	483	128	119	56	3409	245	35	210	90	169	175	90	941	191	3	87	499	13	18	499	620.7778
Melanerpes formicivorus	NA	37.5087897	-119.9979275	United States	California	West Whitlock Road 0.3 (from Highway 49)	eBird - Stationary Count	5	NA	NA	722	142	157	46	6587	341	0	341	64	228	229	64	824	152	2	83	422	13	18	422	428.5199
Melanerpes formicivorus	NA	31.4477269	-110.3069493	United States	Arizona	Ramsey Canyon	eBird - Traveling Count	240	4.828	NA	1731	145	154	47	6145	315	-8	323	216	177	225	69	518	121	7	78	281	36	246	112	182.2104
Melanerpes formicivorus	NA	34.4477772	-119.8280928	United States	California	Fairview Gardens	eBird - Exhaustive Area Count	18	NA	1.2141	17	154	115	57	2943	249	50	199	122	187	193	117	411	91	0	100	255	1	3	241	448.9355
Melanerpes formicivorus	NA	41.8374102	-122.864689	United States	California	Walker Bridge	eBird - Stationary Count	30	NA	NA	519	119	171	47	6600	335	-22	357	42	206	206	40	648	120	7	69	329	40	40	310	428.6802
Melanerpes formicivorus	NA	36.4069155	-119.0248919	United States	California	Dry Creek Road (Tulare County)	eBird - Traveling Count	71	4.023	NA	151	174	158	46	6544	367	26	341	108	258	258	92	375	72	0	81	198	4	4	187	311.3791
Melanerpes formicivorus	NA	36.9112323	-121.8034764	United States	California	Harkins Slough	eBird - Traveling Count	150	1.609	NA	2	139	120	60	2773	239	40	199	102	168	172	102	539	112	2	90	290	7	11	290	515.628
Melanerpes formicivorus	NA	40.8879519	-123.64254	United States	California	7N14 junction	eBird - Traveling Count	15	1.609	NA	684	108	147	50	5208	284	-7	291	50	176	177	47	1375	243	5	77	696	40	55	658	552.7906
Melanerpes formicivorus	NA	19.4604014	-96.9615126	Mexico	Veracruz	Cerro de las Culebras	eBird - Traveling Count	195	4.828	NA	1228	190	101	59	2106	275	106	169	207	168	212	160	1788	321	56	66	792	170	509	177	928.0109
Melanerpes formicivorus	NA	38.493795	-122.47434	United States	California	US-CA-Saint Helena-2461 Spring St	eBird - Traveling Count	20	1.609	NA	80	148	160	54	4895	316	20	296	87	209	209	87	857	192	2	92	490	10	10	490	558.0266
Melanerpes formicivorus	NA	31.4602781	-110.2947441	United States	Arizona	Ramsey Canyon--lower oak zone	eBird - Stationary Count	10	NA	NA	1612	153	156	48	6217	322	-2	324	224	186	233	75	475	115	6	83	265	31	232	100	182.2104
Melanerpes formicivorus	NA	38.7243734	-121.4024919	United States	California	Gibson Ranch County Park	eBird - Traveling Count	90	1.609	NA	26	163	136	43	6114	346	35	311	85	240	240	85	506	114	1	86	271	7	10	271	353.1572
Melanerpes formicivorus	NA	32.8400415	-117.2187352	United States	California	Marian Bear Natural Memorial Park--west	eBird - Traveling Count	41	0.483	NA	108	168	93	51	3056	258	77	181	134	202	211	133	291	61	1	89	170	4	8	151	208.3845
Melanerpes formicivorus	NA	37.0093455	-122.0655665	United States	California	UC Santa Cruz--upper campus	eBird - Traveling Count	165	4.828	NA	312	133	125	58	3285	247	33	214	93	172	176	93	886	191	2	91	488	10	15	488	589.4976
Melanerpes formicivorus	NA	37.642085	-120.3254414	United States	California	Banderilla Drive (Ranchito Drive to Zelma Way)	eBird - Traveling Count	5	0.966	NA	343	154	158	45	6554	356	12	344	74	240	240	74	583	105	1	82	289	8	8	289	445.0671
Melanerpes formicivorus	NA	37.1319	-119.39786	United States	California	Fresno_FS route 9S61	eBird - Traveling Count	70	1	NA	970	137	150	44	6555	329	-6	335	68	224	225	61	820	154	2	82	419	13	23	419	388.5178
Melanerpes formicivorus	NA	37.1696529	-122.0741773	United States	California	SCZ FBMP BEAR 14	eBird - Stationary Count	5	NA	NA	344	136	129	55	3720	263	32	231	91	182	185	91	867	183	2	89	471	10	15	471	546.192
Melanerpes formicivorus	NA	16.7252	-92.6973	Mexico	Chiapas	Microondas	eBird - Traveling Count	180	4.828	NA	2447	134	126	73	1143	215	43	172	143	122	145	116	1199	227	14	80	601	60	490	61	879.1567
Melanerpes formicivorus	NA	34.136726	-118.873062	United States	California	Upper/Lower Lake Circle	eBird - Traveling Count	35	0.805	NA	298	158	125	56	3496	276	54	222	120	200	207	119	476	104	0	98	278	3	9	272	449.6672
Melanerpes formicivorus	NA	36.0399383	-119.5454979	United States	California	Tule River Kings Co	eBird - Traveling Count	156	1.77	NA	60	172	160	45	6901	370	17	353	103	259	259	83	183	35	0	80	98	2	2	95	356.0165
Melanerpes formicivorus	NA	37.8011715	-120.2660894	United States	California	Priest Reservoir	eBird - Stationary Count	40	NA	NA	688	141	158	46	6455	340	1	339	65	226	226	65	848	158	2	83	431	13	17	431	458.8274
Melanerpes formicivorus	NA	37.0562731	-122.0100403	United States	California	SCOTTS VALLEY	eBird - Stationary Count	60	NA	NA	172	139	129	58	3406	255	35	220	96	179	182	96	774	170	2	92	433	8	13	433	589.4976
Melanerpes formicivorus	NA	34.2617565	-118.7512207	United States	California	2629 autumn ridge drive thousand oaks ca 91362	eBird - Traveling Count	180	4.828	NA	262	164	136	55	3928	295	48	247	122	213	218	118	454	96	0	97	265	4	10	255	383.0588
Melanerpes formicivorus	NA	34.4973612	-112.4469566	United States	Arizona	Goldwater Lake	eBird - Traveling Count	240	3.219	NA	1854	110	160	46	6905	296	-49	345	196	138	202	26	580	92	12	48	221	53	185	171	262.8611
Melanerpes formicivorus	NA	33.6388026	-117.6235653	United States	California	Home	eBird - Stationary Count	15	NA	NA	266	167	131	54	3977	297	55	242	125	216	223	122	331	61	3	82	177	11	18	168	320.0394
Melanerpes formicivorus	NA	37.8515519	-121.9233727	United States	California	Mt Diablo St Park - Fire Rd 59-4	eBird - Traveling Count	42	0.805	NA	492	148	127	47	4979	303	38	265	89	210	214	89	572	115	1	86	296	7	12	296	523.4594
Melanerpes formicivorus	NA	32.833231	-116.7237067	United States	California	CA San Diego 0406	eBird - Exhaustive Area Count	141	NA	2.4281	703	157	157	53	4972	325	31	294	105	221	226	101	470	88	3	80	249	17	24	229	243.0439
Melanerpes formicivorus	NA	36.9053622	-121.5852642	United States	California	Pescadero Creek (SE corner of Santa Cruz Co.)	eBird - Traveling Count	90	2.253	NA	37	146	140	57	3725	273	30	243	98	189	193	98	438	88	2	87	231	7	10	231	540.2255
Melanerpes formicivorus	NA	37.9155265	-121.9216347	United States	California	mt diablo donner canyon	eBird - Traveling Count	120	4.828	NA	283	148	131	49	4854	299	34	265	87	207	211	87	515	106	1	87	269	6	11	269	523.4594
Melanerpes formicivorus	NA	38.7703297	-121.2261915	United States	California	Roseville Pkwy	eBird - Traveling Count	150	2.414	NA	107	162	135	42	6203	345	31	314	91	241	241	84	591	122	1	83	304	10	13	303	552.3954
Melanerpes formicivorus	NA	37.0847966	-121.9028807	United States	California	SDSF HMR 9	eBird - Stationary Count	10	NA	NA	223	141	137	56	3847	273	30	243	94	188	191	94	737	159	2	91	406	7	13	406	602.375
Melanerpes formicivorus	NA	38.9984139	-122.3546389	United States	California	Cache Creek Natural Area--Cowboy Camp Trailhead	eBird - Traveling Count	35	0.161	NA	334	147	167	48	6320	348	1	347	71	229	229	71	622	133	1	89	343	9	9	343	541.3844
Melanerpes formicivorus	NA	34.271593	-118.031565	United States	California	trtp loop L first mile	eBird - Traveling Count	111	0.805	NA	1486	118	136	45	6026	289	-12	301	54	197	201	51	726	141	2	88	401	13	29	380	429.4338
Melanerpes formicivorus	NA	36.5814872	-118.7516069	United States	California	Sequoia Natl Park, CA	eBird - Traveling Count	300	4.828	NA	2083	78	122	42	5923	245	-41	286	15	158	159	14	760	145	5	79	386	21	36	384	311.0845
Melanerpes formicivorus	NA	32.4484106	-110.7810647	United States	Arizona	Mt. Lemmon--Ski Valley	eBird - Traveling Count	120	3.219	NA	2627	85	123	43	5853	237	-43	280	155	110	163	15	814	140	15	56	352	65	300	220	159.4178
Melanerpes formicivorus	NA	36.485868	-121.748011	United States	California	Garland Ranch RP--River Trail	eBird - Traveling Count	15	0.402	NA	73	133	108	61	2223	223	47	176	105	155	160	105	498	105	1	90	272	5	9	272	506.3569
Melanerpes formicivorus	NA	32.8077391	-116.9714498	United States	California	Mast Park	eBird - Traveling Count	90	2.414	NA	127	177	127	54	3638	299	66	233	137	220	228	135	303	59	1	85	166	5	10	151	185.249
Melanerpes formicivorus	NA	34.8400084	-120.2111634	United States	California	Rancho Sisquoc Winery	eBird - Traveling Count	85	0.805	NA	290	148	137	58	3354	271	38	233	112	188	193	109	441	87	0	92	252	2	9	233	487.0066
Melanerpes formicivorus	NA	38.8657842	-122.7197421	United States	California	Vernal Pond, Loch Lomond, Lake Co. C	eBird - Stationary Count	30	0	NA	868	119	148	48	5509	303	-1	304	63	193	193	58	1090	220	2	87	577	15	26	573	525.9854
Melanerpes formicivorus	NA	44.9224015	-123.1972204	United States	Oregon	Morrow Rd - Polk Co.	eBird - Traveling Count	30	0.805	NA	53	112	125	45	5202	280	6	274	52	179	180	48	1130	202	12	70	563	62	68	530	460.7781
Melanerpes formicivorus	NA	33.0943774	-116.6255271	United States	California	CA San Diego Wynola Rd	eBird - Traveling Count	15	0.322	NA	1182	132	151	49	5796	308	0	308	72	181	211	66	592	106	3	76	307	31	45	284	204.1206
Melanerpes formicivorus	NA	38.450564	-122.6563454	United States	California	Spring Lake	eBird - Traveling Count	120	3.219	NA	89	141	148	56	4232	288	27	261	88	191	194	88	871	190	2	90	487	11	17	487	514.9341
Melanerpes formicivorus	NA	31.6539659	-110.8733368	United States	Arizona	Santa Cruz Co: Josephine Cyn S of Copper Cyn	eBird - Traveling Count	255	2.736	NA	1701	142	146	46	6178	305	-6	311	214	172	222	66	579	125	7	71	294	36	248	137	221.7513
Melanerpes formicivorus	NA	44.0919058	-123.1793265	United States	Oregon	Golden Gardens City Park	eBird - Traveling Count	120	2.414	NA	115	116	116	43	5173	277	13	264	57	183	185	53	1188	204	12	67	588	70	73	534	407.0573
Melanerpes formicivorus	NA	17.098259	-93.1806707	Mexico	Chiapas	NE/Copainala, approx 5 km	eBird - Traveling Count	45	3.219	NA	713	230	118	67	1744	316	142	174	241	229	248	205	1553	268	35	63	687	120	378	167	898.0594
Melanerpes formicivorus	NA	40.764702	-122.1204223	United States	California	Shasta Lake--Arbuckle Flat Boat-In Campground	eBird - Traveling Count	240	1.609	NA	328	158	150	43	6931	361	13	348	80	250	250	76	1444	258	6	77	712	40	40	696	421.2083
Melanerpes formicivorus	NA	37.2380162	-122.2637987	United States	California	Butano North Fork 3	eBird - Stationary Count	10	NA	NA	292	130	116	58	3065	237	38	199	94	166	171	94	831	169	2	87	438	11	15	438	621.4584
Melanerpes formicivorus	NA	37.3113351	-119.8731995	United States	California	Road 820	eBird - Stationary Count	5	NA	NA	271	161	159	45	6762	364	15	349	78	249	249	78	493	88	1	81	245	6	6	245	395.5176
Melanerpes formicivorus	NA	42.4117816	-122.8741193	United States	Oregon	Denman - Hall Tract	eBird - Traveling Count	14	0.241	NA	391	120	147	45	6356	320	-6	326	45	205	205	44	522	90	8	61	249	39	39	224	308.8418
Melanerpes formicivorus	NA	37.3209856	-122.188088	United States	California	Monte Bello OSP--White Oak Trail to Pond (SCL Co.)	eBird - Traveling Count	35	0.483	NA	640	128	119	54	3839	254	34	220	86	176	181	86	898	176	2	86	469	13	17	469	608.0165
Melanerpes formicivorus	NA	20.7614677	-104.8501296	Mexico	Jalisco	San SebastiÌÁn del Oeste	eBird - Traveling Count	180	4	NA	1406	190	148	66	1958	299	75	224	207	178	210	163	1319	337	9	112	874	31	587	57	659.8442
Melanerpes formicivorus	NA	37.8521534	-122.2017002	United States	California	Sibley Volcanic Regional Preserve	eBird - Traveling Count	150	3.219	NA	375	140	113	52	3893	261	44	217	93	186	192	93	726	147	1	87	377	9	14	377	400.6169
Melanerpes formicivorus	NA	31.5044444	-110.7661111	United States	Arizona	Patagonia Oaks	eBird - Exhaustive Area Count	180	NA	4.0469	1308	160	166	49	6394	333	-4	337	236	191	243	80	466	116	4	81	254	25	215	97	220.8915
Melanerpes formicivorus	NA	34.0230803	-117.1587718	United States	California	Caroline Park	eBird - Exhaustive Area Count	65	NA	4.0469	588	171	162	50	5552	352	32	320	112	242	248	106	393	81	2	84	214	10	19	205	277.5825
Melanerpes formicivorus	NA	33.7805741	-108.7112617	United States	New Mexico	CN. Forest road into Torriette Lake, entrance wash	eBird - Traveling Count	15	0.241	NA	1900	96	213	53	7083	302	-99	401	184	126	189	7	390	74	11	62	192	39	158	75	290.3755
Melanerpes formicivorus	NA	38.9155704	-121.0359122	United States	California	Auburn SRA--Confluence Area	eBird - Traveling Count	180	3.219	NA	237	158	139	43	6251	343	23	320	81	238	238	81	796	160	1	83	407	12	17	407	551.8179
Melanerpes formicivorus	NA	39.1623775	-121.2043476	United States	California	Spenceville Rd. southwest, Nevada Co.	eBird - Traveling Count	20	4.828	NA	446	148	138	43	6269	333	14	319	73	230	230	73	1039	213	1	84	541	15	15	541	546.345
Melanerpes formicivorus	NA	9.494004	-83.730735	Costa Rica	San JosÌ©	DivisiÌ_n--Avalon	eBird - Traveling Count	235	4.828	NA	2151	141	89	80	539	197	86	111	142	137	147	133	4336	671	97	54	1761	322	1327	635	697.9983
Melanerpes formicivorus	NA	37.93806	-122.13462	United States	California	Briones Regional Park	eBird - Traveling Count	120	3.219	NA	342	143	118	50	4208	273	41	232	92	193	198	92	681	141	1	87	357	8	13	357	446.6656
Melanerpes formicivorus	NA	38.0240247	-120.54564	United States	California	Angels Creek Trail, Lake Melones	eBird - Traveling Count	150	4	NA	326	153	160	46	6414	354	11	343	74	236	236	74	655	121	2	81	324	10	10	324	496.4183
Melanerpes formicivorus	NA	32.3747374	-110.7073026	United States	Arizona	Uproad from Geology Vista ~ 600 m	eBird - Traveling Count	5	0.05	NA	1917	130	135	44	6285	291	-11	302	205	160	213	54	613	110	9	59	276	45	234	160	163.5953
Melanerpes formicivorus	NA	37.1272024	-122.0179796	United States	California	SCZ FBMP ZAYA 14	eBird - Stationary Count	5	NA	NA	354	136	131	55	3785	266	31	235	91	183	186	91	887	189	2	91	484	10	15	484	610.4628
Melanerpes formicivorus	NA	34.1760212	-118.6475372	United States	California	my house	eBird - Stationary Count	30	NA	NA	266	168	131	53	3942	296	53	243	127	216	223	123	467	99	0	97	272	5	12	261	224.7185
Melanerpes formicivorus	NA	42.6667921	-122.6815918	United States	Oregon	Lost Creek Dam/Holy Water	eBird - Traveling Count	90	3.219	NA	519	112	150	47	6009	307	-10	317	43	191	191	41	792	130	10	60	370	55	55	329	417.7892
Melanerpes formicivorus	NA	31.4596996	-110.3644028	United States	Arizona	Garden Canyon	eBird - Traveling Count	30	0.805	NA	1868	136	151	47	6089	304	-13	317	207	167	216	61	563	128	8	76	298	41	261	125	189.4848
Melanerpes formicivorus	NA	38.5914628	-120.9321959	United States	California	French Ck Magpie Aggregate	eBird - Stationary Count	180	NA	NA	269	155	146	45	6222	344	20	324	78	234	235	78	715	157	2	86	393	13	15	393	571.8022
Melanerpes formicivorus	NA	32.7392052	-116.4533615	United States	California	CA - SD Co, Kitchen Creek Rd	eBird - Stationary Count	45	NA	NA	1096	138	159	50	5748	318	3	315	78	186	218	73	460	86	2	75	242	23	40	216	203.6476
Melanerpes formicivorus	NA	38.6555637	-121.3378423	United States	California	Arcade Creek	eBird - Traveling Count	60	1.609	NA	32	163	134	43	6046	343	36	307	86	238	239	86	495	113	1	87	267	7	9	267	212.9931
Melanerpes formicivorus	NA	31.38743	-111.0644469	United States	Arizona	Walker Canyon	eBird - Traveling Count	45	1.609	NA	1199	163	172	50	6399	338	-4	342	241	192	246	84	462	115	5	83	260	27	223	99	242.7494
Melanerpes formicivorus	NA	42.27957	-123.04261	United States	Oregon	Kellog Residence, Jackson County, Oregon	eBird - Traveling Count	65	3	NA	588	109	157	48	6029	309	-18	327	40	189	189	38	634	115	8	65	311	44	44	279	416.4371
Melanerpes formicivorus	NA	36.9350743	-121.8638706	United States	California	La Selva Beach	eBird - Traveling Count	120	3.5	NA	36	138	121	59	2842	241	39	202	101	169	173	101	600	128	2	89	329	7	11	329	524.5568
Melanerpes formicivorus	NA	44.5430464	-123.2926512	United States	Oregon	Corvallis--Country Club Hill neighborhoods	eBird - Traveling Count	60	1.609	NA	74	111	117	44	5134	273	8	265	52	177	179	49	1112	198	12	69	552	64	69	512	438.9736
Melanerpes formicivorus	NA	37.3833892	-119.9667978	United States	California	Ben Hur pond	eBird - Stationary Count	40	NA	NA	578	148	158	45	6641	350	5	345	69	235	235	69	705	130	1	83	359	9	15	359	420.886
Melanerpes formicivorus	NA	37.7395582	-120.0046384	United States	California	Old Yosemite Road 2.0 (from Bull Creek Road)	eBird - Stationary Count	5	NA	NA	946	131	152	46	6485	325	-5	330	56	217	218	56	951	173	3	81	482	18	21	482	433.8024
Melanerpes formicivorus	NA	37.6615372	-119.8456478	United States	California	El Portal Picnic Area	eBird - Exhaustive Area Count	30	NA	0.4047	480	153	161	46	6711	354	5	349	71	240	240	71	679	122	2	81	339	11	11	339	427.4384
Melanerpes formicivorus	NA	37.4072896	-120.0975609	United States	California	Old Highway 2.0 (from Highway 140)	eBird - Stationary Count	5	NA	NA	397	154	159	45	6665	357	11	346	73	241	241	73	580	105	1	81	291	8	8	291	430.8241
Melanerpes formicivorus	NA	34.9956922	-111.7371994	United States	Arizona	Oak Creek Canyon Picnic area	eBird - Stationary Count	2	NA	NA	1697	121	162	45	7135	314	-41	355	210	151	215	34	561	68	11	36	176	64	140	166	348.9583
Melanerpes formicivorus	NA	37.2748105	-122.2923991	United States	California	Memorial CP - Bay Tree Flat Campground	eBird - Traveling Count	5	0.241	NA	122	131	112	59	2767	228	41	187	97	163	167	97	709	142	2	85	367	10	14	367	592.7312
Melanerpes formicivorus	NA	32.9620343	-116.6855088	United States	California	Enid's Escape	eBird - Traveling Count	90	2.414	NA	960	140	155	50	5442	315	9	306	84	212	216	78	563	103	3	79	294	25	35	272	239.3771
Melanerpes formicivorus	NA	37.194468	-121.686301	United States	California	Coyote Ridge	eBird - Traveling Count	240	4.828	NA	193	150	147	52	4644	305	26	279	91	207	209	91	535	111	1	89	285	5	11	285	569.1967
Melanerpes formicivorus	NA	31.8748098	-109.1806098	United States	Arizona	US-AZ-Cochise-Chiricahua-South Fork Road	eBird - Traveling Count	15	3.219	NA	1783	126	174	50	6397	306	-41	347	200	161	208	44	504	109	8	69	257	40	221	112	169.7418
Melanerpes formicivorus	NA	39.070481	-122.598787	United States	California	Comanche Trail - Spring Valley	eBird - Stationary Count	60	NA	NA	376	143	173	48	6355	349	-7	356	67	227	227	67	650	139	1	88	359	10	10	359	512.3275
Melanerpes formicivorus	NA	44.4152525	-123.319205	United States	Oregon	William L. Finley NWR--Cabell Marsh	eBird - Traveling Count	75	3.219	NA	81	112	116	43	5127	272	8	264	53	178	180	50	1121	200	12	68	556	66	72	513	481.0467
Melanerpes formicivorus	NA	37.3737382	-121.4844131	United States	California	San Antonio Valley Road	eBird - Traveling Count	90	1.609	NA	619	145	148	47	5679	329	19	310	79	219	221	79	548	105	2	84	279	8	15	279	555.3099
Melanerpes formicivorus	NA	37.0493888	-121.8837833	United States	California	SCZ FBMP APTO 20	eBird - Stationary Count	5	NA	NA	461	135	135	54	3997	273	27	246	89	185	189	89	897	189	2	90	486	10	16	486	592.5555
Melanerpes formicivorus	NA	16.7489069	-92.683754	Mexico	Chiapas	Reserva HUITEPEC (Pronatura sur)	eBird - Traveling Count	240	2	NA	2530	129	125	73	1105	209	39	170	139	117	140	113	1249	232	17	76	617	70	502	72	879.1567
Melanerpes formicivorus	NA	30.4541637	-103.944451	United States	Texas	Indian Lodge, Davis Mtns, TX	eBird - Stationary Count	90	NA	NA	1573	152	166	49	6234	315	-21	336	220	84	230	70	325	59	7	74	173	24	163	27	114.2054
Melanerpes formicivorus	NA	34.8186346	-119.0975851	United States	California	McGill Campground	eBird - Traveling Count	55	1.609	NA	2177	73	107	41	5230	223	-32	255	18	142	148	18	797	148	4	83	406	17	32	406	391.3847
Melanerpes formicivorus	NA	37.2289	-122.11384	United States	California	Castle Rock State Park	eBird - Traveling Count	90	4.184	NA	798	125	121	52	4131	259	29	230	81	177	182	81	903	175	2	85	468	13	18	456	618.1805
Melanerpes formicivorus	NA	36.7139294	-121.2961864	United States	California	Paicines Ranch--Manure Pond	eBird - Traveling Count	60	0.322	NA	191	148	157	55	4401	302	21	281	92	201	204	92	324	63	1	84	171	5	9	171	491.6024
Melanerpes formicivorus	NA	24.0419711	-104.7366161	Mexico	Durango	Ejido El Saltito (CBC MXDU)	eBird - Traveling Count	105	4	NA	2007	168	145	57	3513	290	39	251	197	152	208	119	515	130	4	103	344	18	185	43	367.3568
Melanerpes formicivorus	NA	38.6745145	-121.1874008	United States	California	Bike Trail Start to Young Wo	eBird - Traveling Count	77	2.897	NA	51	164	136	43	6114	345	33	312	92	240	241	86	534	111	1	84	275	9	11	274	453.1385
Melanerpes formicivorus	NA	38.4387691	-122.6490829	United States	California	Vietnam Veterans Memorial Trail	eBird - Traveling Count	20	0.805	NA	171	140	149	55	4399	292	24	268	85	193	195	85	967	210	2	91	536	12	18	536	514.9341
Melanerpes formicivorus	NA	33.4090811	-117.2394419	United States	California	CA-Fallbrook, Santa Margarita River Trail	eBird - Traveling Count	160	3.782	NA	111	175	131	53	4061	301	55	246	132	224	231	126	271	52	2	83	147	8	15	138	260.1606
Melanerpes formicivorus	NA	36.2780466	-119.3101501	United States	California	Mooney's Grove Park	eBird - Traveling Count	60	1.609	NA	99	171	151	44	6696	360	23	337	104	256	256	85	256	49	0	82	135	2	2	130	305.373
Melanerpes formicivorus	NA	36.9978915	-122.0054913	United States	California	DeLaveaga Park--west side	eBird - Traveling Count	165	1.609	NA	82	138	124	61	2964	242	39	203	99	171	175	99	740	164	2	92	417	8	13	417	417.1947
Melanerpes formicivorus	NA	31.9110334	-109.144696	United States	Arizona	Dave Jasper's place-1995	eBird - Stationary Count	120	NA	NA	1473	144	182	50	6772	330	-33	363	224	180	231	58	396	86	6	70	207	29	175	85	162.8827
Melanerpes formicivorus	NA	36.9767068	-121.904211	United States	California	Riparian Study 1992 Aptos 3	eBird - Stationary Count	10	NA	NA	37	140	124	60	2973	244	40	204	101	172	176	101	636	138	2	90	352	7	12	352	524.5568
Melanerpes formicivorus	NA	41.1738087	-121.3579845	United States	California	Scrub Oak Way	eBird - Traveling Count	75	0.402	NA	1090	96	177	47	6712	311	-63	374	19	181	184	13	542	81	5	56	233	38	40	226	401.0172
Melanerpes formicivorus	NA	34.4496579	-119.8092274	United States	California	Univ Circle Open Space	eBird - Traveling Count	150	3.219	NA	27	155	115	57	2951	250	51	199	122	188	194	117	417	93	0	101	259	1	3	246	448.9355
Melanerpes formicivorus	NA	37.51344	-121.541	United States	California	Mines Rd.--MP 17.6 corral (ALA Co.)	eBird - Traveling Count	105	0.161	NA	717	144	142	46	5767	326	22	304	78	219	221	78	567	107	2	83	286	9	15	286	534.825
Melanerpes formicivorus	NA	37.0802859	-122.0583415	United States	California	#2 Quail Hollow Ranch CP (SAND)	eBird - Exhaustive Area Count	10	NA	3.1416	161	138	127	58	3356	253	35	218	96	178	181	96	777	170	2	91	433	9	14	433	589.4976
Melanerpes formicivorus	NA	34.4188587	-119.6530008	United States	California	CA - Santa Barbara Co, Santa Barbara Cemetery	eBird - Traveling Count	45	1.609	NA	18	158	113	57	2953	257	60	197	125	192	198	121	428	98	0	101	266	2	5	258	538.298
Melanerpes formicivorus	NA	32.9360356	-116.5630102	United States	California	zCA(san diego) - 79 through Cuyamacas	eBird - Traveling Count	14	4.828	NA	1314	125	146	48	5814	298	-5	303	65	174	206	59	653	121	3	78	345	33	48	314	205.7579
Melanerpes formicivorus	NA	37.7547352	-121.9727898	United States	California	Home	eBird - Stationary Count	90	NA	NA	208	146	128	51	4362	284	35	249	90	197	202	90	498	101	1	85	257	6	10	257	501.9617
Melanerpes formicivorus	NA	35.1846677	-120.7052212	United States	California	Bob Jones Trail, Avila Beach	eBird - Traveling Count	180	0.805	NA	14	144	117	66	2072	233	56	177	120	164	170	118	456	95	0	90	255	2	29	254	485.9947
Melanerpes formicivorus	NA	36.7851605	-119.4113874	United States	California	Avocado Lake County Park	eBird - Traveling Count	60	4.828	NA	151	170	151	44	6841	364	24	340	100	257	257	83	404	79	0	85	215	3	3	205	374.3735
Melanerpes formicivorus	NA	34.1557615	-118.7280039	United States	California	Cheseboro Canyon	eBird - Traveling Count	60	0.805	NA	313	163	128	54	3828	289	54	235	122	210	216	120	489	105	0	97	285	4	11	275	420.2728
Melanerpes formicivorus	NA	37.9723499	-119.9137115	United States	California	Cherry Lake Dam	eBird - Exhaustive Area Count	45	NA	40.4686	1342	114	145	45	6403	302	-19	321	41	199	200	41	1016	172	4	77	486	28	34	486	398.9219
Melanerpes formicivorus	NA	37.698457	-119.7571242	United States	California	Yosemite NP - Foresta Road at West Dana Way	eBird - Traveling Count	5	0.161	NA	1345	111	147	45	6412	301	-23	324	45	196	197	38	989	172	4	78	479	25	32	479	398.3761
Melanerpes formicivorus	NA	41.2134261	-121.3479424	United States	California	Day--east side	eBird - Traveling Count	45	4.828	NA	1388	80	165	46	6610	287	-71	358	7	165	168	0	555	77	7	51	227	43	48	218	401.0172
Melanerpes formicivorus	NA	9.6529492	-83.8564956	Costa Rica	San JosÌ©	Paraiso del Quetzal, Costa Rica	eBird - Traveling Count	120	1.609	NA	2621	118	80	78	585	169	67	102	121	112	123	109	2486	370	39	58	1040	148	691	243	1013.704
Melanerpes formicivorus	NA	36.4708558	-121.154995	United States	California	Pinnacles, South Wilderness Trail	eBird - Traveling Count	180	4.828	NA	316	148	184	56	4858	332	7	325	97	210	212	89	351	63	1	84	187	5	11	177	472.7353
Melanerpes formicivorus	NA	37.8866735	-121.9913308	United States	California	Castle Rock Park (CC Co.)	eBird - Traveling Count	180	4.828	NA	179	147	125	50	4450	283	36	247	90	199	203	90	508	106	1	86	267	6	10	267	523.4594
Melanerpes formicivorus	NA	35.3847815	-120.1797599	United States	California	Pozo Rd.	eBird - Traveling Count	51	4.023	NA	505	146	174	52	5384	334	3	331	91	216	217	82	454	88	1	89	251	4	14	241	416.8909
Melanerpes formicivorus	NA	38.2311012	-120.9568977	United States	California	Camanche Reservoir--north shore (AMA Co.)	eBird - Traveling Count	180	3.219	NA	69	162	144	45	6097	348	30	318	84	238	238	84	482	90	1	80	237	7	7	237	548.4359
Melanerpes formicivorus	NA	20.7113768	-103.5695811	Mexico	Jalisco	Zapopan	eBird - Traveling Count	120	2	NA	1604	190	160	63	2304	317	64	253	210	183	216	157	980	272	5	114	675	21	480	36	683.5886
Melanerpes formicivorus	NA	35.672498	-118.290138	United States	California	Kern River Preserve--Fay Ranch Rd.	eBird - Traveling Count	25	4.828	NA	812	167	162	44	7154	365	1	364	93	235	261	81	249	48	2	82	132	10	11	130	340.5587
Melanerpes formicivorus	NA	15.4411026	-87.2609926	Honduras	AtlÌÁntida	san jose de guares	eBird - Traveling Count	240	3	NA	1598	182	96	62	1650	263	109	154	185	185	202	158	1560	202	44	43	557	159	378	259	1199.364
Melanerpes formicivorus	NA	33.7029957	-117.6953842	United States	California	IRC Round Canyon	eBird - Traveling Count	120	4.828	NA	256	169	131	54	3880	298	58	240	128	216	223	125	347	66	2	85	189	10	17	179	329.9756
Melanerpes formicivorus	NA	38.4199894	-121.0126456	United States	California	Maxwell Rd	eBird - Traveling Count	95	0.483	NA	66	161	143	45	6042	345	30	315	85	237	237	85	532	108	1	82	274	9	12	274	565.8441
Melanerpes formicivorus	NA	42.1558242	-122.6164448	United States	Oregon	Emmigrant Lake Day Use	eBird - Traveling Count	60	1.609	NA	676	107	159	47	6159	309	-24	333	35	187	189	34	554	92	8	55	249	47	48	221	368.0102
Melanerpes formicivorus	NA	36.7280158	-121.206665	United States	California	Browns Valley Rd.	eBird - Traveling Count	60	1.609	NA	512	144	172	52	5329	334	7	327	89	213	215	81	419	77	2	85	218	7	14	213	451.0321
Melanerpes formicivorus	NA	33.29848	-116.842381	United States	California	US-CA-San Diego 33.2985x-116.8424	eBird - Stationary Count	10	NA	NA	1286	129	144	48	5722	301	2	299	69	205	208	65	650	115	3	78	339	29	44	319	269.6298
Melanerpes formicivorus	NA	30.59627	-103.93472	United States	Texas	Davis Mountains SP (FWTX 23)	eBird - Stationary Count	20	NA	NA	1578	152	163	49	6251	314	-18	332	220	84	230	70	363	65	8	73	192	28	178	32	116.0054
Melanerpes formicivorus	NA	34.791007	-120.068754	United States	California	Santa Barbara/8000 Zaca Station Road	eBird - Stationary Count	13	NA	NA	655	138	136	53	4176	280	26	254	93	190	195	91	592	117	0	92	335	4	13	317	556.0168
Melanerpes formicivorus	NA	37.7720886	-120.1706135	United States	California	Dexter Road 1.6	eBird - Stationary Count	5	NA	NA	1031	127	149	45	6403	320	-5	325	54	212	213	54	1023	187	3	82	518	19	22	518	450.6895
Melanerpes formicivorus	NA	38.4250167	-120.6437874	United States	California	Indian Grinding Rocks SP	eBird - Traveling Count	1	3.219	NA	730	141	149	45	6342	334	8	326	67	223	225	67	1040	185	4	80	505	19	30	505	535.0734
Melanerpes formicivorus	NA	37.9722145	-121.8582916	United States	California	Black Diamond Mines Regional Preserve	eBird - Traveling Count	150	3.219	NA	209	150	135	48	5153	309	29	280	84	212	215	84	459	96	1	85	243	6	10	243	519.4388
Melanerpes formicivorus	NA	33.330425	-117.32469	United States	California	Lake O'Neill	eBird - Traveling Count	180	4.828	NA	34	171	116	53	3536	278	62	216	133	212	219	128	267	52	2	83	147	7	13	137	338.8337
Melanerpes formicivorus	NA	39.0352863	-121.0790563	United States	California	Lake of the Pines WTP	eBird - Traveling Count	180	2.414	NA	456	149	139	43	6176	332	16	316	75	230	230	75	1011	202	1	83	518	15	22	518	548.5153
Melanerpes formicivorus	NA	34.1713201	-118.4719243	United States	California	Sepulveda Dam Recreation Area	eBird - Traveling Count	75	0.402	NA	212	174	125	54	3735	295	65	230	134	219	226	131	399	86	0	94	234	5	11	223	227.9283
Melanerpes formicivorus	NA	38.6027859	-122.4329281	United States	California	Howell Mountain Vineyard	eBird - Traveling Count	180	0.805	NA	321	145	156	50	5464	327	17	310	78	215	215	78	933	204	1	92	520	9	9	520	549.8229
Melanerpes formicivorus	NA	33.75806	-117.67075	United States	California	SILVERADO, 27619-27775 Baker Canyon Road	eBird - Stationary Count	180	NA	NA	302	170	138	54	4101	308	55	253	126	220	227	123	358	67	3	82	192	13	20	182	348.8383
Melanerpes formicivorus	NA	37.8207473	-120.0807005	United States	California	Stanislaus NF - Road 137 (west of Buck Meadows)	eBird - Stationary Count	5	NA	NA	977	130	150	46	6442	322	-4	326	55	215	216	55	988	180	3	82	501	19	21	501	426.2863
Melanerpes formicivorus	NA	38.5844048	-122.5684547	United States	California	Brannan St. to Mt. Washington	eBird - Traveling Count	45	0.805	NA	111	147	159	53	4966	315	18	297	84	208	208	84	930	198	2	91	518	11	11	518	543.7059
Melanerpes formicivorus	NA	32.654186	-116.8556156	United States	California	Thousand Trails Pio Pico	eBird - Traveling Count	150	4.828	NA	199	175	141	55	3849	310	58	252	133	222	229	130	277	52	1	83	148	5	9	138	247.1577
Melanerpes formicivorus	NA	31.70701	-110.84488	United States	Arizona	Old Baldy Saddle-OBSA07	eBird - Stationary Count	5	NA	NA	2650	90	121	44	5576	235	-34	269	155	114	163	23	814	157	14	63	381	62	327	209	215.9461
Melanerpes formicivorus	NA	33.9793194	-118.0308115	United States	California	whittier college	eBird - Traveling Count	60	1.207	NA	127	179	132	54	3835	306	63	243	138	225	232	134	401	85	0	93	239	5	13	222	256.2517
Melanerpes formicivorus	NA	35.4374953	-120.4957264	United States	California	California- Hwy 58 and Huer Huera RD.	eBird - Stationary Count	10	NA	NA	457	141	175	56	4667	317	5	312	93	201	202	85	553	111	1	90	309	4	13	302	416.209
Melanerpes formicivorus	NA	34.514478	-112.4519348	United States	Arizona	UCYC Camp	eBird - Stationary Count	15	NA	NA	1795	113	161	46	6971	301	-48	349	201	140	206	29	552	89	12	48	214	52	180	159	246.5221
Melanerpes formicivorus	NA	14.7927978	-91.5875351	Guatemala	Quetzaltenango	Siete Orejas - Antena Road	eBird - Traveling Count	60	3.219	NA	2991	100	115	68	1239	174	7	167	109	81	112	81	1558	328	8	87	759	30	667	30	731.5085
Melanerpes formicivorus	NA	37.0482949	-122.0516494	United States	California	SCZ FBMP HERM 3	eBird - Stationary Count	5	NA	NA	223	136	127	58	3293	251	35	216	95	175	179	95	823	179	2	91	458	9	14	458	589.4976
Melanerpes formicivorus	NA	38.697	-122.7766333	United States	California	Pine Flat Road - ACR BBS Stop #5	eBird - Stationary Count	5	NA	NA	217	143	160	52	5078	320	15	305	81	207	207	81	1075	233	2	91	596	11	11	596	477.1398
Melanerpes formicivorus	NA	38.409834	-120.814157	United States	California	String Bean Alley	eBird - Traveling Count	20	2.414	NA	384	151	152	45	6216	345	14	331	75	231	232	75	764	165	2	86	421	14	17	421	548.1541
Melanerpes formicivorus	NA	35.58744	-120.63852	United States	California	SLO/Franklin Hot Spring	eBird - Stationary Count	24	NA	NA	272	147	181	56	4770	327	5	322	99	208	210	89	420	90	1	92	243	3	9	240	448.9248
Melanerpes formicivorus	NA	36.21268	-121.69839	United States	California	LPNF. Coast Ridge Road - Cold Springs Jct to Timber Top	eBird - Traveling Count	150	4.023	NA	950	110	137	59	3516	242	11	231	75	153	159	72	805	153	2	87	420	9	16	419	481.7866
Melanerpes formicivorus	NA	37.9769609	-121.3055747	United States	California	Caldwell Park (S-Mart)	eBird - Stationary Count	30	NA	NA	7	158	150	47	5859	336	23	313	81	230	230	81	376	74	1	83	193	6	6	193	288.3116
Melanerpes formicivorus	NA	36.599438	-121.728952	United States	California	Fort Ord BLM--Grasslands	eBird - Traveling Count	31	3.219	NA	194	133	119	61	2612	233	41	192	101	161	166	101	482	102	1	89	264	6	10	264	525.6047
Melanerpes formicivorus	NA	38.9063464	-122.3107481	United States	California	Rayhouse Rd. at Fiske Creek Rd.	eBird - Traveling Count	210	4.828	NA	252	151	168	48	6203	350	6	344	75	231	231	75	626	134	1	89	346	9	9	346	560.4462
Melanerpes formicivorus	NA	38.0283433	-121.3524377	United States	California	Mosher Slough	eBird - Traveling Count	30	0.805	NA	3	156	151	48	5728	331	22	309	81	225	225	81	385	77	1	83	200	6	6	200	466.8904
Melanerpes formicivorus	NA	34.3508057	-117.902514	United States	California	Angeles Crest Highway, mile 59.83, San Gabriel Mountains	eBird - Stationary Count	3	NA	NA	1971	91	134	45	5892	260	-37	297	28	168	172	26	792	152	3	85	430	20	41	414	400.4709
Melanerpes formicivorus	NA	37.88572	-122.11808	United States	California	Lafayette	eBird - Traveling Count	30	1.609	NA	94	145	110	52	3691	255	45	210	96	184	190	96	558	119	1	87	297	7	10	297	344.1464
Melanerpes formicivorus	NA	38.6173315	-121.3118076	United States	California	Effie Yeaw Nature Center	eBird - Exhaustive Area Count	120	NA	10.1171	34	163	133	43	6017	342	36	306	86	238	239	86	488	112	1	88	263	7	9	263	244.1303
Melanerpes formicivorus	NA	34.44466	-119.64654	United States	California	Montecito--Oscar's House	eBird - Traveling Count	15	0.6	NA	158	156	122	55	3393	269	50	219	118	196	201	114	487	109	0	100	299	2	6	288	538.298
Melanerpes formicivorus	NA	37.7647822	-120.1894292	United States	California	Cuneo Road 1.2	eBird - Stationary Count	5	NA	NA	966	130	150	45	6409	324	-3	327	56	215	216	56	989	183	2	83	506	16	19	506	450.6895
Melanerpes formicivorus	NA	38.417354	-120.7107272	United States	California	Surrey Junction Ln	eBird - Traveling Count	17	1.931	NA	641	144	151	46	6290	337	9	328	69	225	227	69	938	173	3	80	466	16	25	466	558.5879
Melanerpes formicivorus	NA	38.3827093	-122.0593929	United States	California	Gates Canyon	eBird - Traveling Count	210	3.219	NA	287	151	144	48	5495	325	27	298	83	220	221	83	704	155	1	91	388	7	13	388	575.8665
Melanerpes formicivorus	NA	34.6666891	-120.1213246	United States	California	Los Olivos--Steele St	eBird - Stationary Count	13	NA	NA	257	151	131	57	3390	270	42	228	114	192	197	111	452	93	0	94	265	2	8	244	518.5123
Melanerpes formicivorus	NA	37.1419824	-121.7370129	United States	California	Uvas Rd.--Casa Loma Rd. to Oak Glen Ave.	eBird - Traveling Count	60	3.219	NA	179	148	144	53	4348	294	27	267	93	200	203	93	580	121	2	89	311	6	12	311	570.349
Melanerpes formicivorus	NA	36.644046	-121.0289633	United States	California	Panoche Rd - Fire Station	eBird - Traveling Count	10	0.161	NA	622	141	180	52	5705	345	0	345	82	216	218	75	414	75	1	83	215	6	15	209	456.4586
Melanerpes formicivorus	NA	43.2202092	-123.363094	United States	Oregon	River Front Park	eBird - Traveling Count	10	0.402	NA	145	125	137	48	5249	298	14	284	66	194	195	62	894	154	8	67	439	48	53	403	408.0131
Melanerpes formicivorus	NA	38.3990084	-122.3598057	United States	California	Yountville	eBird - Traveling Count	60	1.609	NA	30	150	156	54	4773	312	24	288	89	208	209	89	722	161	1	91	406	8	13	406	567.8468
Melanerpes formicivorus	NA	39.6836755	-121.5662098	United States	California	Lime Saddle Memorial Park	eBird - Traveling Count	90	3.219	NA	307	156	138	42	6416	342	21	321	84	240	240	79	1086	213	2	82	553	20	20	549	514.3883
Melanerpes formicivorus	NA	37.0998179	-121.8534512	United States	California	Loma Prieta Avenue--Pacific Rim to Summit Road (SCL)	eBird - Traveling Count	158	2.736	NA	793	129	133	51	4548	281	23	258	80	188	192	80	812	159	2	87	423	10	16	423	602.375
Melanerpes formicivorus	NA	34.1025303	-117.7193856	United States	California	Claremont Memorial Park	eBird - Traveling Count	39	0.805	NA	381	176	155	53	4752	337	47	290	126	236	242	121	486	105	2	91	283	8	16	267	320.421
Melanerpes formicivorus	NA	34.3120047	-117.8350693	United States	California	Highway39@5000ftElev.sign	eBird - Exhaustive Area Count	20	NA	2.0234	1534	116	142	45	6150	292	-20	312	51	197	200	46	763	150	2	88	421	14	31	402	431.0541
Melanerpes formicivorus	NA	38.584778	-120.6514639	United States	California	Fair Play CA Barkley Homestead	eBird - Traveling Count	65	0.805	NA	766	143	148	45	6355	335	10	325	75	226	228	70	1088	192	4	80	525	20	32	525	534.0794
Melanerpes formicivorus	NA	36.453787	-121.807073	United States	California	lot 53	eBird - Stationary Count	23	NA	NA	428	125	125	62	2800	231	32	199	94	157	163	93	731	150	2	91	398	8	13	394	508.4622
Melanerpes formicivorus	NA	43.325646	-123.2001472	United States	Oregon	North Bank	eBird - Traveling Count	90	2.414	NA	237	117	135	47	5218	289	7	282	57	185	186	54	1119	189	11	66	544	62	68	486	428.0331
Melanerpes formicivorus	NA	19.1501953	-99.171524	Mexico	Distrito Federal	Topilejo Vicinity	eBird - Traveling Count	180	2	NA	2960	121	153	70	1534	224	7	217	132	99	139	99	1272	265	9	97	763	37	362	37	758.7567
Melanerpes formicivorus	NA	35.58805	-118.49192	United States	California	Bodfish	eBird - Traveling Count	25	0.322	NA	837	162	155	44	6962	354	3	351	90	254	254	79	319	59	2	80	167	11	11	161	291.4509
Melanerpes formicivorus	NA	39.297576	-123.1078792	United States	California	Potter Valley Cemetery	eBird - Exhaustive Area Count	15	NA	0.2023	279	143	170	51	5498	337	8	329	81	215	215	78	1038	213	2	87	557	13	25	553	491.6936
Melanerpes formicivorus	NA	38.8013992	-120.8964996	United States	California	Marshall Gold Discovery Site SP	eBird - Traveling Count	120	3.219	NA	232	157	146	44	6245	345	19	326	79	236	237	79	774	160	2	83	406	14	18	406	545.6846
Melanerpes formicivorus	NA	34.9956913	-111.7520285	United States	Arizona	Oak Creek Canyon--West Fork	eBird - Traveling Count	155	4.023	NA	1662	124	162	45	7130	318	-38	356	48	154	219	37	561	67	11	36	174	64	138	167	365.2639
Melanerpes formicivorus	NA	37.8251	-120.14622	United States	California	TUO Co.--Big Creek Bridge	eBird - Stationary Count	10	NA	NA	861	134	153	46	6436	329	-2	331	59	219	220	59	946	175	2	83	484	16	18	484	435.3237
Melanerpes formicivorus	NA	36.761798	-121.503982	United States	California	Fremont Peak State Park	eBird - Traveling Count	190	3.219	NA	796	129	153	53	4773	298	10	288	78	191	194	76	652	123	2	86	338	9	16	336	505.2221
Melanerpes formicivorus	NA	34.1773082	-118.0970836	United States	California	Eaton Canyon Nature Center	eBird - Traveling Count	135	4.828	NA	305	176	145	53	4440	324	51	273	129	231	237	124	518	110	1	93	310	7	17	286	321.4733
Melanerpes formicivorus	NA	31.4010097	-111.0873046	United States	Arizona	Pena Blanca Lake	eBird - Traveling Count	25	0.402	NA	1185	164	173	50	6414	339	-3	342	242	193	247	85	456	114	5	83	258	26	221	98	243.8788
Melanerpes formicivorus	NA	38.5025718	-122.9050612	United States	California	Steelhead Beach	eBird - Traveling Count	60	1.609	NA	16	139	146	58	3879	279	28	251	89	184	186	89	1027	227	2	92	574	12	19	574	492.996
Melanerpes formicivorus	NA	20.3024057	-104.0377875	Mexico	Jalisco	TecolotlÌÁn, Sierra de Quila	eBird - Traveling Count	120	3	NA	2175	153	137	61	2180	268	47	221	173	147	179	123	989	226	8	95	596	32	446	62	697.9302
Melanerpes formicivorus	NA	38.4176197	-120.8405542	United States	California	Amador Creek Bridge	eBird - Stationary Count	5	NA	NA	281	155	151	45	6226	348	19	329	78	234	235	78	704	153	2	86	388	12	15	388	564.0574
Melanerpes formicivorus	NA	31.4486322	-110.2839965	United States	Arizona	Lower Carr Canyon campground	eBird - Exhaustive Area Count	60	NA	0.8094	1655	150	156	48	6150	320	-4	324	221	182	230	73	492	117	6	80	270	33	237	106	182.2104
Melanerpes formicivorus	NA	38.576892	-122.446343	United States	California	US-CA-Angwin-315 College Ave	eBird - Traveling Count	89	1.609	NA	546	138	138	48	5323	313	27	286	75	207	207	75	1030	224	1	91	565	11	20	565	552.2415
Melanerpes formicivorus	NA	37.449234	-121.8018719	United States	California	Marsh Rd End - Calavaras	eBird - Exhaustive Area Count	50	NA	24.2811	265	150	141	50	4773	307	30	277	90	208	211	90	497	102	1	87	263	5	10	263	531.5804
Melanerpes formicivorus	NA	33.0639242	-116.5841675	United States	California	Julian	eBird - Exhaustive Area Count	300	NA	1.6187	1433	121	143	47	5902	293	-8	301	60	172	203	55	707	129	3	78	374	36	53	344	211.2414
Melanerpes formicivorus	NA	37.8152454	-122.1775899	United States	California	Cindrella trail head #8	eBird - Stationary Count	10	NA	NA	423	140	114	51	4013	265	43	222	92	188	194	92	719	144	2	86	370	10	15	370	315.164
Melanerpes formicivorus	NA	37.2700273	-122.2112381	United States	California	Portola State Park Road 7	eBird - Stationary Count	5	NA	NA	268	134	119	56	3312	246	37	209	94	173	178	94	779	159	2	88	412	10	15	412	608.0165
Melanerpes formicivorus	NA	19.2203965	-101.4471531	Mexico	MichoacÌÁn	Cerro Hueco (AICA Tacambaro)	eBird - Traveling Count	180	4	NA	1561	200	161	68	1688	321	86	235	201	204	223	178	1151	288	4	111	769	18	241	32	755.386
Melanerpes formicivorus	NA	19.4973405	-97.0197487	Mexico	Veracruz	El Riscal	eBird - Traveling Count	310	4.5	NA	1937	154	116	63	1962	244	62	182	165	137	177	127	1979	373	49	75	1000	156	500	203	757.6531
Melanerpes formicivorus	NA	38.425621	-122.5930557	United States	California	OAKMONT STARRY KNOLL	eBird - Stationary Count	240	NA	NA	266	140	148	53	4586	299	24	275	83	196	198	83	1034	224	2	90	570	12	19	570	514.9341
Melanerpes formicivorus	NA	34.7400291	-119.9961305	United States	California	Catway Rd.	eBird - Traveling Count	72	1.207	NA	1018	123	128	50	4474	268	16	252	75	180	186	75	695	133	0	92	386	4	15	386	532.4881
Melanerpes formicivorus	NA	36.5434324	-121.6336727	United States	California	Corral del Cielo Rd.	eBird - Traveling Count	210	3.219	NA	653	126	146	58	3852	269	18	251	84	174	179	84	696	136	2	88	370	8	14	369	496.8971
Melanerpes formicivorus	NA	25.8701987	-100.4960176	Mexico	Nuevo LeÌ_n	Sierra El Fraile- meseta	eBird - Traveling Count	180	4.5	NA	1508	171	127	54	3786	279	46	233	208	129	214	118	422	100	8	75	217	34	169	39	195.4845
Melanerpes formicivorus	NA	34.6354217	-120.0585756	United States	California	SBCO-4175 Baseline Rd	eBird - Stationary Count	34	NA	NA	207	155	130	56	3498	274	43	231	117	196	202	113	445	93	0	94	263	2	8	242	568.228
Melanerpes formicivorus	NA	37.4246475	-119.7251308	United States	California	Kemble Road 2.7 (from north end)	eBird - Stationary Count	5	NA	NA	993	131	154	46	6466	325	-9	334	56	216	217	56	916	167	3	81	463	17	24	463	392.0305
Melanerpes formicivorus	NA	37.4412348	-119.8253274	United States	California	Usona Road 1.0 (from Highway 49)	eBird - Stationary Count	5	NA	NA	852	137	155	45	6537	334	-4	338	61	223	224	61	864	158	2	81	439	14	20	439	396.5563
Melanerpes formicivorus	NA	42.0867695	-122.0756188	United States	Oregon	JC Boyle Full Flow Reach	eBird - Traveling Count	120	1.287	NA	1190	81	158	44	6785	288	-68	356	2	168	170	-3	490	83	8	57	226	41	48	200	365.4805
Melanerpes formicivorus	NA	33.7780824	-117.7605691	United States	California	Peters Canyon Regional Park	eBird - Traveling Count	90	3.219	NA	164	173	133	55	3784	301	61	240	133	218	226	129	337	68	2	85	189	9	15	178	252.761
Melanerpes formicivorus	NA	16.83194	-91.72583	Mexico	Chiapas	Comitan	eBird - Stationary Count	30	NA	NA	629	242	123	69	1628	331	154	177	253	240	259	219	2629	456	47	67	1229	183	609	267	970.4705
Melanerpes formicivorus	NA	38.6548171	-121.4363605	United States	California	Lo's House	eBird - Stationary Count	30	NA	NA	14	162	137	44	6042	343	35	308	85	237	238	85	477	107	1	88	257	6	10	257	247.5251
Melanerpes formicivorus	NA	37.6447016	-121.7184252	United States	California	Mines Rd	eBird - Stationary Count	30	NA	NA	212	152	148	50	5172	321	26	295	86	215	218	86	396	80	1	83	207	6	10	207	521.7346
Melanerpes formicivorus	NA	37.1547073	-122.0847559	United States	California	Whalebone Gulch - lower area	eBird - Stationary Count	5	NA	NA	284	136	128	56	3606	260	33	227	93	180	184	93	833	177	2	90	455	9	15	455	616.3333
Melanerpes formicivorus	NA	38.0616672	-122.6979464	United States	California	Nicasio	eBird - Traveling Count	30	0.402	NA	60	137	117	56	3431	248	40	208	92	175	179	92	925	203	1	91	513	10	14	513	503.692
Melanerpes formicivorus	NA	31.9131554	-109.2752981	United States	Arizona	Barfoot Lookout	eBird - Traveling Count	120	2.092	NA	2574	86	152	48	5817	253	-58	311	154	116	163	15	680	142	12	66	337	62	297	152	172.6944
Melanerpes formicivorus	NA	35.70685	-118.45592	United States	California	Wofford Heights	eBird - Traveling Count	60	3.219	NA	808	164	159	44	6989	359	3	356	92	256	256	81	323	63	2	83	171	11	11	169	302.8835
Melanerpes formicivorus	NA	37.223843	-122.085915	United States	California	Sanborn-Skyline CP--Skyline Trail (Indian Rock to Sanborn Trail)	eBird - Traveling Count	110	4.506	NA	959	121	120	50	4362	261	22	239	77	177	182	75	868	164	2	84	443	12	18	435	618.1805
Melanerpes formicivorus	NA	34.1177736	-116.7431903	United States	California	End of Fish Creek Road	eBird - Traveling Count	30	4.828	NA	2542	64	144	47	5794	236	-67	303	1	117	142	0	712	118	6	67	341	53	70	333	256.5495
Melanerpes formicivorus	NA	38.4532862	-122.5742912	United States	California	Hood Regional Park	eBird - Traveling Count	120	3.219	NA	465	136	139	50	4826	299	26	273	78	197	199	78	1116	240	2	90	608	12	21	608	549.2658
Melanerpes formicivorus	NA	21.071686	-101.1912918	Mexico	Guanajuato	Santa Rosa	eBird - Traveling Count	150	2.414	NA	2654	144	144	64	2175	257	32	225	155	142	170	113	820	171	12	93	478	43	220	47	546.0071
Melanerpes formicivorus	NA	31.4156019	-110.2765277	United States	Arizona	Miller Canyon--Beatty's Guest Ranch	eBird - Traveling Count	120	1.609	NA	1869	137	151	47	6044	305	-12	317	206	168	215	61	559	128	8	77	298	42	263	122	190.3873
Melanerpes formicivorus	NA	40.5625415	-123.8411736	United States	California	Kneeland Rd. at Redwood House Rd.	eBird - Traveling Count	30	0.805	NA	944	92	134	51	4518	249	-12	261	45	150	153	41	1689	294	5	78	853	44	64	804	581.6335
Melanerpes formicivorus	NA	34.4256667	-112.4253333	United States	Arizona	Junction Senator Highway & Walker Road	eBird - Stationary Count	30	NA	NA	2085	96	153	45	6750	279	-55	334	181	122	187	16	673	100	13	46	242	61	202	208	262.8611
Melanerpes formicivorus	NA	34.9089576	-119.7673745	United States	California	Aliso Park	eBird - Traveling Count	30	0.322	NA	862	136	139	48	5232	299	13	286	81	203	207	76	594	116	0	90	332	4	14	315	543.2413
Melanerpes formicivorus	NA	35.7946335	-106.2793779	United States	New Mexico	Bandelier NM - Maint Lagoons to Juniper Campground	eBird - Traveling Count	150	1.207	NA	2034	98	155	41	7868	294	-79	373	192	-1	201	-1	375	67	17	50	170	57	156	57	236.7998
Melanerpes formicivorus	NA	37.1260476	-121.9467938	United States	California	SCZ FBMP MORR 1	eBird - Stationary Count	5	NA	NA	478	135	134	54	4076	274	28	246	88	186	190	88	982	207	2	91	531	10	16	531	607.1177
Melanerpes formicivorus	NA	37.0313362	-119.6515846	United States	California	Sky Harbour Rd	eBird - Traveling Count	60	3.219	NA	201	166	157	45	6822	369	21	348	96	254	254	81	417	76	0	82	214	5	5	207	367.6905
Melanerpes formicivorus	NA	38.3054031	-120.8785088	United States	California	Lake Amador	eBird - Exhaustive Area Count	105	0.805	40.4686	149	161	145	44	6187	351	27	324	83	240	240	83	564	106	2	79	279	10	10	279	556.5984
Melanerpes formicivorus	NA	36.337331	-121.5337014	United States	California	Carmel Valley Rd.--pond at approx. MP 30	eBird - Stationary Count	10	NA	NA	745	122	152	58	3905	271	11	260	80	172	176	80	685	131	2	87	363	7	14	363	496.7943
Melanerpes formicivorus	NA	29.2138996	-103.3662033	United States	Texas	Big Bend NP--Blue Creek Canyon	eBird - Traveling Count	270	3.219	NA	1307	181	144	45	6165	329	14	315	244	113	254	97	374	68	8	68	189	30	173	35	118.3206
Melanerpes formicivorus	NA	34.744	-119.985	United States	California	Figueroa Mtn. summit	eBird - Stationary Count	55	NA	NA	1225	113	124	50	4521	258	10	248	65	171	177	65	740	139	1	91	403	6	18	403	532.4881
Melanerpes formicivorus	NA	34.1825562	-116.8839971	United States	California	Seven Oaks Road/Crazzy's Wasewagan Camp	eBird - Traveling Count	30	0.402	NA	1802	101	162	48	6157	286	-45	331	36	157	183	29	674	119	3	75	340	36	38	334	305.1174
Melanerpes formicivorus	NA	37.3644709	-122.1577162	United States	California	Westwind barn	eBird - Traveling Count	60	1.609	NA	218	139	121	55	3609	256	37	219	94	182	186	94	656	134	2	88	346	9	13	346	284.7393
Melanerpes formicivorus	NA	34.4003945	-119.0722275	United States	California	Steckel Park	eBird - Traveling Count	180	3.219	NA	261	157	148	57	3929	296	37	259	115	206	211	111	479	105	0	99	287	3	9	278	423.5267
Melanerpes formicivorus	NA	38.5825262	-121.6049194	United States	California	Sacramento	eBird - Exhaustive Area Count	300	NA	100	4	159	146	46	5941	341	29	312	82	232	232	82	455	98	1	89	243	6	6	243	513.0619
Melanerpes formicivorus	NA	40.6995564	-122.3386302	United States	California	Mountain Gate RV Park	eBird - Traveling Count	45	0.805	NA	266	165	144	41	7002	366	22	344	87	257	257	81	1393	259	6	79	697	37	37	684	432.4962
Melanerpes formicivorus	NA	38.258	-120.34624	United States	California	95223 Arnold	eBird - Traveling Count	120	3.219	NA	1286	114	137	44	6236	296	-11	307	43	196	198	43	1309	232	5	79	639	27	39	639	489.2104
Melanerpes formicivorus	NA	38.9932278	-121.1399057	United States	California	driveway	eBird - Traveling Count	20	0.402	NA	397	152	136	43	6225	335	20	315	83	233	233	77	934	185	1	83	475	14	14	475	541.7546
Melanerpes formicivorus	NA	37.6806447	-121.1957002	United States	California	San Joaquin River NWR--Beckwith Rd. observation platform	eBird - Traveling Count	90	1.609	NA	10	163	149	46	6045	346	27	319	84	238	238	84	285	56	1	82	144	5	5	144	469.444
Melanerpes formicivorus	NA	34.4474233	-119.659009	United States	California	Westmont College	eBird - Traveling Count	60	1.609	NA	164	155	122	55	3398	269	50	219	118	195	201	114	489	109	0	100	299	2	6	289	538.298
Melanerpes formicivorus	NA	35.095356	-113.888	United States	Arizona	Hualapai Mountain Park	eBird - Traveling Count	120	3.219	NA	2024	103	144	43	6834	288	-41	329	191	125	195	23	425	63	9	43	147	44	124	128	157.8125
Melanerpes formicivorus	NA	34.4675223	-119.7729921	United States	California	San Antonio Creek nr 154	eBird - Traveling Count	45	0.805	NA	204	154	123	55	3494	269	47	222	116	195	201	112	502	110	0	99	304	2	7	290	448.9355
Melanerpes formicivorus	NA	39.39943	-121.216993	United States	California	US-CA-10600 Quenell Ln	eBird - Traveling Count	67	1.609	NA	569	138	143	44	6217	325	3	322	63	219	219	63	1246	265	1	85	664	17	17	664	520.6206
Melanerpes formicivorus	NA	33.7366753	-116.7376059	United States	California	Camp Emerson	eBird - Traveling Count	90	4.828	NA	1576	120	160	50	5829	301	-17	318	58	172	199	54	635	108	3	74	316	36	61	306	243.157
Melanerpes formicivorus	NA	34.27315	-117.61868	United States	California	91759	eBird - Exhaustive Area Count	95	1.609	0.8094	2266	74	137	46	5730	241	-52	293	12	123	152	11	782	141	4	80	409	33	55	400	373.5688
Melanerpes formicivorus	NA	30.7176362	-104.1387177	United States	Texas	L. E. Wood Picnic Area	eBird - Traveling Count	120	2.414	NA	1746	146	153	47	6209	305	-18	323	213	77	223	64	374	70	8	76	203	27	188	31	116.0047
Melanerpes formicivorus	NA	37.4383385	-121.3027954	United States	California	Frank Raines Park	eBird - Exhaustive Area Count	30	NA	0.8094	218	157	154	47	5977	344	20	324	81	232	232	81	348	68	1	82	179	5	5	179	472.9127
Melanerpes formicivorus	NA	38.4181745	-122.3532021	United States	California	Napa River Ecological Reserve	eBird - Traveling Count	200	0.644	NA	29	151	157	53	4859	315	23	292	89	210	211	89	722	161	1	91	406	8	13	406	537.4064
Melanerpes formicivorus	NA	35.9687504	-118.5136199	United States	California	M-99 pullout--east of Johnsondale	eBird - Traveling Count	50	0.322	NA	1450	118	142	44	6330	302	-18	320	52	202	203	45	534	97	3	79	272	17	26	267	311.4892
Melanerpes formicivorus	NA	37.7486444	-119.5931017	United States	California	Yosemite Valley - Lower Yosemite Falls Trail (east side of loop)	eBird - Traveling Count	5	0.241	NA	1244	117	152	44	6685	313	-25	338	38	205	205	38	895	152	6	76	432	27	33	432	374.9326
Melanerpes formicivorus	NA	38.7432	-120.63433	United States	California	Camino, 4008-4072 El Dorado Fwy	eBird - Stationary Count	5	NA	NA	1063	133	137	44	6312	316	6	310	70	217	219	63	1336	231	6	78	645	29	43	643	518.1489
Melanerpes formicivorus	NA	39.0320902	-121.0669059	United States	California	Hwbcms	eBird - Stationary Count	30	NA	NA	477	149	139	43	6201	331	15	316	74	229	230	74	1022	204	1	83	524	15	22	524	548.5153
Melanerpes formicivorus	NA	32.5534269	-117.0624066	United States	California	Dairy Mart Rd.--general area	eBird - Traveling Count	360	4.828	NA	11	171	103	53	3098	264	70	194	136	205	214	133	214	41	1	86	117	4	7	108	204.0914
Melanerpes formicivorus	NA	37.9149001	-121.9479203	United States	California	Mt. Diablo SP--Mitchell Canyon	eBird - Traveling Count	69	3.219	NA	318	148	129	49	4778	297	35	262	88	205	210	88	540	111	1	85	282	7	11	282	523.4594
Melanerpes formicivorus	NA	37.0501466	-121.811078	United States	California	pema ossa ling	eBird - Stationary Count	60	NA	NA	487	136	139	53	4290	283	24	259	86	190	194	86	827	172	2	90	445	9	15	445	588.1111
Melanerpes formicivorus	NA	34.6516382	-120.2884054	United States	California	Drum Canyon Road (Lompoc to Los Alamos)	eBird - Stationary Count	30	NA	NA	194	146	123	61	2762	246	46	200	115	177	183	113	424	86	0	93	246	2	7	227	504.3327
Melanerpes formicivorus	NA	36.9976001	-121.8688971	United States	California	SCZ FBMP BELL 4	eBird - Stationary Count	5	NA	NA	131	140	130	59	3345	253	34	219	97	178	182	97	672	144	2	90	370	7	12	370	524.5568
Melanerpes formicivorus	NA	33.6270571	-117.5517304	United States	California	Starr Ranch Lookout Trail	eBird - Traveling Count	20	0.483	NA	339	167	135	52	4269	304	49	255	122	220	226	118	347	64	3	83	186	11	19	177	308.7845
Melanerpes formicivorus	NA	37.3924934	-119.9495029	United States	California	Silver Bar Road 2.5 (south of Ashworth Road)	eBird - Stationary Count	5	NA	NA	665	145	157	45	6601	345	2	343	67	232	232	67	763	141	2	82	390	11	11	390	420.886
Melanerpes formicivorus	NA	37.2604002	-122.2511709	United States	California	Pescadero Creek CP - Owl OHR 11	eBird - Stationary Count	5	NA	NA	174	133	116	58	3066	237	39	198	95	169	173	95	730	148	2	87	384	10	14	384	592.7312
Melanerpes formicivorus	NA	37.3199611	-120.0845971	United States	California	White Rock Road 11.3 (from Old Highway)	eBird - Stationary Count	5	NA	NA	236	160	159	45	6685	362	16	346	78	246	246	78	457	82	0	81	228	4	4	228	384.8184
Melanerpes formicivorus	NA	36.0724123	-106.9405746	United States	New Mexico	Circle A Guest Ranch	eBird - Stationary Count	180	NA	NA	2228	70	179	43	7982	283	-127	410	167	107	174	-33	381	66	18	46	164	62	145	69	354.7331
Melanerpes formicivorus	NA	41.4823	-122.8203	United States	California	My yard/Hartstrand	eBird - Exhaustive Area Count	60	NA	0.8094	878	103	173	47	6739	320	-46	366	23	192	192	20	577	106	7	71	295	37	37	282	418.1611
Melanerpes formicivorus	NA	36.9857573	-119.7209573	United States	California	Fresno_Lost Lake Park	eBird - Traveling Count	240	3.219	NA	97	168	161	46	6762	372	23	349	99	254	254	83	343	62	0	82	176	3	3	170	343.6071
Melanerpes formicivorus	NA	37.8893168	-120.448072	United States	California	Sim's Rd & Highway 49	eBird - Stationary Count	5	NA	NA	373	152	161	46	6493	354	9	345	72	236	236	72	653	121	1	82	325	9	9	325	485.3448
Melanerpes formicivorus	NA	37.4591395	-119.7364385	United States	California	Harris Road 0.5 (from Harris Cutoff)	eBird - Stationary Count	5	NA	NA	911	134	156	46	6544	331	-7	338	58	221	222	58	881	160	3	81	445	16	22	445	392.0305
Melanerpes formicivorus	NA	30.68729	-104.12562	United States	Texas	Davis Mountains Preserve, 48 Tank Point 04, 30.68729, -104.12562	eBird - Stationary Count	5	NA	NA	1754	146	153	47	6225	305	-18	323	213	77	224	64	374	71	8	76	204	27	189	31	116.0047
Melanerpes formicivorus	NA	19.516798	-96.8888569	Mexico	Veracruz	Parque Natura Xalapa	eBird - Traveling Count	185	4	NA	1299	186	96	59	2069	266	105	161	203	164	208	156	1604	287	53	65	701	164	463	167	891.8602
Melanerpes formicivorus	NA	13.9244214	-87.2001416	Honduras	Francisco MorazÌÁn	Caserio Las Anonas	eBird - Traveling Count	52	5	NA	1370	194	98	66	1408	266	118	148	201	182	207	173	1184	257	7	86	531	38	459	78	635.7552
Melanerpes formicivorus	NA	34.1923872	-118.251214	United States	California	Verdugo Mountains, Beaudry North motorway	eBird - Traveling Count	75	4.828	NA	584	163	141	49	4994	319	36	283	110	226	232	105	589	118	1	91	336	8	19	313	291.6416
Melanerpes formicivorus	NA	34.2950193	-118.0177116	United States	California	Charlton Flat to Vetter Mountain	eBird - Traveling Count	166	4.828	NA	1703	105	135	45	5959	275	-24	299	42	184	188	40	831	165	2	88	463	14	34	437	429.4338
Melanerpes formicivorus	NA	32.1529069	-110.4528093	United States	Arizona	Paige Creek	eBird - Traveling Count	100	0.805	NA	1245	168	165	47	6825	345	0	345	250	202	257	83	388	85	5	73	204	25	173	86	156.0104
Melanerpes formicivorus	NA	31.852837	-109.328202	United States	Arizona	E turkey ck, stewart campground	eBird - Exhaustive Area Count	60	NA	1.6187	2027	116	163	49	6147	291	-41	332	187	149	196	39	559	121	9	69	284	47	249	124	172.6944
Melanerpes formicivorus	NA	34.2299708	-116.9000244	United States	California	Big Bear Lake	eBird - Traveling Count	75	2.414	NA	2291	74	154	48	5932	251	-67	318	10	128	154	6	667	115	4	72	329	43	54	323	305.1174
Melanerpes formicivorus	NA	37.1501581	-119.5119381	United States	California	Kerckhoff Lake	eBird - Stationary Count	10	NA	NA	346	164	152	44	6885	362	19	343	93	254	254	81	533	98	1	82	272	7	7	266	375.2087
Melanerpes formicivorus	NA	34.2559395	-117.2001314	United States	California	Lake Arrowhead, West Shore	eBird - Traveling Count	180	2.414	NA	1614	108	155	47	6299	292	-36	328	43	192	193	34	871	159	2	84	462	22	44	451	272.3284
Melanerpes formicivorus	NA	34.1305631	-117.7360153	United States	California	Johnson's Pasture, Claremont, CA	eBird - Traveling Count	90	3.219	NA	449	173	155	52	4974	338	42	296	121	236	242	116	549	117	2	93	320	8	17	303	320.421
Melanerpes formicivorus	NA	42.45271	-122.83209	United States	Oregon	Eagle Point, 202 W Dutton Rd	eBird - Traveling Count	68	2.897	NA	389	120	148	45	6333	319	-5	324	46	204	204	45	549	93	8	60	260	41	41	232	397.9689
Melanerpes formicivorus	NA	39.3782984	-123.0792327	United States	California	Road 240--Oat Gap to Trout Creek GC	eBird - Traveling Count	58	1.287	NA	558	129	172	51	5629	327	-7	334	68	204	204	64	1101	216	2	87	587	15	28	572	507.5644
Melanerpes formicivorus	NA	32.0034178	-109.2183924	United States	Arizona	East Whitetail Canyon	eBird - Exhaustive Area Count	100	NA	0.8094	1490	145	180	50	6740	330	-29	359	224	180	232	60	412	88	7	70	212	31	180	90	154.4836
Melanerpes formicivorus	NA	34.3375538	-118.8951159	United States	California	Ventura - Wayne J. Rock Quary	eBird - Exhaustive Area Count	320	NA	80.9371	420	156	140	53	4345	300	37	263	110	211	217	106	504	106	0	94	294	4	12	283	442.8738
Melanerpes formicivorus	NA	21.4847578	-102.9343628	Mexico	Zacatecas	Vallecitos, NochistlÌÁn de MejÌ_a	eBird - Traveling Count	240	3	NA	2140	168	168	63	2620	297	33	264	185	160	198	131	694	182	4	104	443	18	312	46	646.0711
Melanerpes formicivorus	NA	38.7961741	-122.3026583	United States	California	Knoxville Wildlife Area--Long Canyon	eBird - Traveling Count	60	2.414	NA	343	147	162	48	6047	344	9	335	74	226	226	74	731	157	1	90	404	9	9	404	559.5234
Melanerpes formicivorus	NA	37.621336	-121.7019939	United States	California	Livermore - Mines Rd at Del Valle Rd	eBird - Stationary Count	270	NA	NA	287	151	147	49	5251	323	26	297	85	216	219	85	430	86	1	85	223	6	10	223	521.7346
Melanerpes formicivorus	NA	32.9702419	-116.5630048	United States	California	Stonewall Mine, Cuyamaca St Pk, CA	eBird - Traveling Count	30	0.241	NA	1463	119	141	47	5851	289	-9	298	58	169	200	54	719	133	3	79	381	37	54	348	205.7579
Melanerpes formicivorus	NA	45.6001788	-123.0896617	United States	Oregon	Harrington Road, Cornelius	eBird - Stationary Count	8	NA	NA	62	109	115	43	5242	265	3	262	49	177	178	45	1181	205	15	66	577	79	86	539	524.001
Melanerpes formicivorus	NA	33.668168	-117.6590992	United States	California	Los Alisos Blvd & CA 241	eBird - Traveling Count	60	1.609	NA	235	169	130	54	3820	296	58	238	128	215	222	125	328	62	3	82	178	11	18	168	329.3882
Melanerpes formicivorus	NA	35.6557445	-118.4791803	United States	California	Lake Isabella--Nuui Cunni	eBird - Traveling Count	14	0.322	NA	782	165	158	44	7012	360	5	355	93	258	258	82	315	60	2	81	166	11	11	162	291.4509
Melanerpes formicivorus	NA	34.0509527	-118.0450058	United States	California	Whittier Narrows area	eBird - Stationary Count	60	NA	NA	78	183	135	54	3820	310	63	247	142	228	235	136	390	85	0	95	238	5	13	218	312.4853
Melanerpes formicivorus	NA	8.8630556	-82.745	Panama	ChiriquÌ_	Finca Hartmann--Ojo de Agua spring	eBird - Traveling Count	240	1.207	NA	1493	185	98	79	576	248	124	124	184	182	192	178	2704	503	13	72	1207	81	469	353	1347.776
Melanerpes formicivorus	NA	37.42126	-122.16395	United States	California	94305 Stanford	eBird - Traveling Count	330	3.219	NA	31	144	114	53	3629	251	39	212	96	186	189	96	458	94	1	86	243	6	9	243	373.9956
Melanerpes formicivorus	NA	34.1491755	-118.2856107	United States	California	Los Angeles, CA 90027	eBird - Exhaustive Area Count	120	NA	4.0469	157	180	124	54	3657	300	71	229	140	223	230	137	387	86	0	96	238	5	12	222	224.6964
Melanerpes formicivorus	NA	37.948535	-122.524698	United States	California	Greenbrae	eBird - Traveling Count	120	1.287	NA	11	144	99	51	3426	240	49	191	102	182	185	98	1003	218	1	93	560	10	13	554	415.8654
Melanerpes formicivorus	NA	33.0988759	-116.6648912	United States	California	Inaja Trail	eBird - Exhaustive Area Count	60	0.805	0.4047	1008	139	154	49	5672	317	5	312	81	187	217	74	544	98	3	77	282	27	39	261	204.1206
Melanerpes formicivorus	NA	39.2165613	-123.1721878	United States	California	Lake Mendocino	eBird - Traveling Count	165	4.828	NA	224	141	161	52	5203	324	15	309	80	209	210	80	1025	217	2	88	561	14	24	561	499.7368
Melanerpes formicivorus	NA	33.6759435	-116.6718435	United States	California	CA(riverside) - San Jacintos--Apple Canyon Rd	eBird - Traveling Count	30	1.609	NA	1342	134	159	49	6038	319	-4	323	70	187	216	65	504	84	3	69	246	31	55	236	243.157
Melanerpes formicivorus	NA	37.0448846	-121.9356358	United States	California	SCZ FBMP OLIV 1	eBird - Stationary Count	5	NA	NA	82	142	129	58	3329	255	36	219	99	180	184	99	680	149	2	92	379	7	12	379	596.0383
Melanerpes formicivorus	NA	31.920313	-109.262138	United States	Arizona	31.9203x-109.2621 - Sep 11, 2012 7:34	eBird - Traveling Count	47	0.306	NA	2373	97	157	49	5938	267	-52	319	166	127	174	23	631	133	11	67	315	56	277	141	166.9306
Melanerpes formicivorus	NA	37.4306712	-122.3149538	United States	California	Purisima Creek OSP- South Entrance	eBird - Traveling Count	30	1.609	NA	639	126	111	54	3590	242	37	205	87	170	175	87	911	177	2	86	470	13	18	470	484.308
Melanerpes formicivorus	NA	38.6593756	-121.0530281	United States	California	ELD: Carson Creek	eBird - Traveling Count	90	1.609	NA	233	157	140	44	6167	342	25	317	81	236	237	81	680	143	1	85	358	11	14	358	559.7113
Melanerpes formicivorus	NA	34.1264778	-118.7075114	United States	California	Juan Bautista De Anza Park	eBird - Traveling Count	90	0.805	NA	231	166	124	55	3579	284	61	223	127	209	216	125	468	101	0	96	275	4	10	265	420.2728
Melanerpes formicivorus	NA	34.5131873	-112.4775124	United States	Arizona	White Spar Scenic Preserve	eBird - Traveling Count	10	0.161	NA	1726	117	163	46	6998	305	-46	351	205	145	210	32	522	87	11	50	208	48	174	148	246.5221
Melanerpes formicivorus	NA	32.9833421	-116.5693188	United States	California	CA San Diego Cuyamaca Stonewall mine	eBird - Traveling Count	25	0.402	NA	1406	120	143	47	5807	291	-8	299	60	170	200	55	722	134	3	78	385	36	52	351	205.7579
Melanerpes formicivorus	NA	34.095032	-116.9446564	United States	California	Mill Creek Canyon	eBird - Traveling Count	120	4.828	NA	1434	124	161	48	6179	312	-20	332	59	206	207	52	671	119	3	78	341	28	47	334	317.4908
Melanerpes formicivorus	NA	39.0674471	-121.3649368	United States	California	Dry Creek	eBird - Traveling Count	180	4.828	NA	37	164	136	41	6515	351	26	325	87	247	247	82	612	128	1	85	324	10	10	313	541.1934
Melanerpes formicivorus	NA	38.9626957	-120.9318298	United States	California	Ruck-a-Chucky Campground	eBird - Traveling Count	120	1.609	NA	317	154	144	44	6297	341	16	325	77	235	235	77	893	179	2	82	458	15	21	458	559.7038
Melanerpes formicivorus	NA	38.6275209	-122.8391143	United States	California	Rio Lindo Academy	eBird - Traveling Count	60	1.609	NA	62	146	153	55	4449	303	26	277	90	200	201	90	1050	234	1	92	595	10	18	595	464.9338
Melanerpes formicivorus	NA	40.493	-122.34385	United States	California	Kapusta Lake	eBird - Traveling Count	90	3.219	NA	135	169	146	42	7076	369	23	346	83	261	261	83	982	192	5	78	497	32	32	497	432.6109
Melanerpes formicivorus	NA	37.0650787	-122.1442741	United States	California	SCZ FBMP FLAT 6	eBird - Stationary Count	5	NA	NA	541	126	121	56	3414	245	32	213	88	168	173	88	989	204	3	89	531	12	17	531	604.3198
Melanerpes formicivorus	NA	37.7672545	-122.467947	United States	California	Golden Gate Park -- Arboretum	eBird - Traveling Count	165	1.931	NA	81	137	80	52	2315	215	64	151	112	158	164	107	647	135	1	89	340	9	53	340	322.5616
Melanerpes formicivorus	NA	34.5505162	-112.5220768	United States	Arizona	Thumb Butte Area	eBird - Traveling Count	85	2.414	NA	1763	114	164	46	6981	303	-49	352	201	141	207	29	519	87	11	49	207	49	174	147	245.2726
Melanerpes formicivorus	NA	40.1559829	-122.2035885	United States	California	Red Bluff Rec Area	eBird - Traveling Count	120	3.219	NA	81	171	141	41	6983	365	27	338	90	262	262	86	570	106	2	76	283	19	19	279	455.1883
Melanerpes formicivorus	NA	14.6331551	-86.8079605	Honduras	Olancho	RB Misoco	eBird - Traveling Count	300	4	NA	1735	176	94	62	1601	254	103	151	180	179	194	153	1520	213	27	53	578	108	418	187	1009.244
Melanerpes formicivorus	NA	32.9126834	-107.7749463	United States	New Mexico	Wright's Cabin	eBird - Exhaustive Area Count	30	NA	0.5	2472	82	172	50	6424	261	-83	344	158	71	167	2	514	108	12	73	279	52	241	92	190.6082
Melanerpes formicivorus	NA	34.3703615	-119.0804672	United States	California	Fagan Canyon--Lower	eBird - Traveling Count	350	3.219	NA	157	159	143	59	3474	285	44	241	121	201	207	118	439	98	0	99	264	2	6	257	423.5267
Melanerpes formicivorus	NA	42.1650575	-122.6239443	United States	Oregon	Beaton Lane	eBird - Traveling Count	15	0.402	NA	677	107	159	47	6131	308	-24	332	36	187	188	34	556	93	8	55	250	47	48	222	368.0102
Melanerpes formicivorus	NA	41.9981246	-123.6197519	United States	California	California Towhee area, Del Norte Co.	eBird - Traveling Count	90	1.609	NA	566	108	151	48	5597	299	-10	309	45	182	182	42	1430	264	7	79	753	44	44	705	526.2361
Melanerpes formicivorus	NA	8.84503	-82.76028	Panama	ChiriquÌ_	Finca Hartman	eBird - Traveling Count	266	0.805	NA	1244	199	100	78	621	266	139	127	196	199	208	192	3195	577	23	69	1408	108	616	971	1179.909
Melanerpes formicivorus	NA	37.4490032	-122.1955419	United States	California	Sacred Heart Prep	eBird - Stationary Count	10	NA	NA	30	144	111	53	3583	249	40	209	97	186	188	97	483	99	1	87	256	6	9	256	327.1872
Melanerpes formicivorus	NA	39.730948	-121.846358	United States	California	US-CA-Chico-301-399 Mansion Ave	eBird - Stationary Count	30	NA	NA	62	161	150	46	6375	346	21	325	81	241	241	81	662	138	1	81	345	16	16	345	486.8214
Melanerpes formicivorus	NA	32.8679047	-116.4188683	United States	California	CA San Diego Laguna visitor center	eBird - Stationary Count	15	NA	NA	1807	109	133	45	5895	276	-15	291	47	160	191	45	639	116	3	72	322	39	71	296	198.9296
Melanerpes formicivorus	NA	34.4283755	-119.7049885	United States	California	Alameda Park	eBird - Traveling Count	150	0.402	NA	32	157	113	57	2921	255	59	196	124	190	196	121	438	100	0	101	272	2	5	262	470.7931
Melanerpes formicivorus	NA	38.5864078	-121.332454	United States	California	American River Parkway--William B Pond Rec Area	eBird - Traveling Count	180	4.828	NA	13	162	134	44	5945	340	36	304	86	236	237	86	465	108	1	89	252	7	8	252	244.1303
Melanerpes formicivorus	NA	38.4476903	-122.6250601	United States	California	Annadel State Park, Sonoma Co.	eBird - Traveling Count	240	4.828	NA	245	139	149	54	4577	298	23	275	83	196	197	83	1041	225	2	91	574	12	19	574	514.9341
Melanerpes formicivorus	NA	17.3195819	-88.5460666	Belize	Cayo	Monkeybay	eBird - Traveling Count	120	2.5	NA	26	252	82	64	1581	311	183	128	265	246	268	230	2201	348	55	51	886	199	767	375	1113.353
Melanerpes formicivorus	NA	34.0963825	-118.145771	United States	California	Alhambra Park	eBird - Traveling Count	140	0.966	NA	163	181	134	54	3892	311	65	246	140	228	235	135	440	97	0	97	273	6	14	249	203.6528
Melanerpes formicivorus	NA	37.1967835	-122.1954131	United States	California	SCZ FBMP UCHI 11	eBird - Stationary Count	5	NA	NA	526	128	119	55	3522	247	34	213	89	171	176	89	951	192	3	87	503	14	18	503	620.7778
Melanerpes formicivorus	NA	38.4619901	-122.5650215	United States	California	Hood Mtn. Regional Park	eBird - Traveling Count	240	4.828	NA	623	131	133	49	4910	295	26	269	80	194	196	74	1132	240	2	89	611	13	23	610	549.2658
Melanerpes formicivorus	NA	39.4142476	-121.2107849	United States	California	Gledhill's yard	eBird - Stationary Count	120	NA	NA	693	130	145	45	6128	317	-3	320	57	210	210	57	1438	289	2	84	748	20	20	748	520.6206
Melanerpes formicivorus	NA	16.73511	-92.70373	Mexico	Chiapas	Bocho Alto Stop 2	eBird - Traveling Count	300	3.219	NA	2480	132	126	74	1128	212	42	170	142	120	143	115	1221	230	15	79	612	63	496	65	879.1567
Melanerpes formicivorus	NA	37.1739813	-121.825397	United States	California	Almaden Quicksilver County Park--Hacienda entrance	eBird - Traveling Count	45	0.322	NA	244	145	142	53	4298	291	28	263	92	198	201	92	666	141	2	90	361	7	12	361	538.0095
Melanerpes formicivorus	NA	37.1726709	-122.2220752	United States	California	Big Basin SP--headquarters	eBird - Stationary Count	80	NA	NA	337	130	119	58	3173	240	36	204	93	168	172	93	882	182	2	88	471	11	16	471	620.7778
Melanerpes formicivorus	NA	37.0017558	-121.7585993	United States	California	SCZ FBMP GREE 3	eBird - Stationary Count	5	NA	NA	147	142	137	58	3663	266	30	236	95	185	188	95	612	127	2	89	329	7	12	329	588.1111
Melanerpes formicivorus	NA	37.35153	-121.47818	United States	California	SanAntonioValleyRd	eBird - Traveling Count	15	0.2	NA	634	145	148	47	5701	328	18	310	78	218	221	78	550	105	2	84	280	8	15	280	555.3099
Melanerpes formicivorus	NA	32.85404	-116.43533	United States	California	Agua Dulce Creek, Wooded Hill Rd	eBird - Traveling Count	210	4.828	NA	1827	108	132	45	5833	274	-14	288	46	158	189	44	651	118	3	72	328	40	73	302	198.9296
Melanerpes formicivorus	NA	38.9750954	-120.8880347	United States	California	S	eBird - Stationary Count	60	NA	NA	733	141	140	44	6137	322	10	312	71	222	224	71	1189	228	3	81	603	21	31	603	553.516
Melanerpes formicivorus	NA	37.1621703	-121.8374696	United States	California	Almaden Reservoir	eBird - Stationary Count	20	NA	NA	191	146	141	54	4221	289	29	260	93	197	200	93	635	135	2	91	345	6	12	345	602.375
Melanerpes formicivorus	NA	33.5878645	-117.0422459	United States	California	Lake Skinner County Park	eBird - Traveling Count	300	4.828	NA	448	174	154	50	5309	341	37	304	118	242	247	112	332	64	2	81	179	13	23	168	275.8954
Melanerpes formicivorus	NA	35.8800273	-106.3286662	United States	New Mexico	Omega Canyon Roost	eBird - Traveling Count	85	0.322	NA	2268	80	150	41	7563	270	-94	364	170	-16	178	-16	455	79	24	48	199	77	184	77	231.6658
Melanerpes formicivorus	NA	23.9856432	-104.7745863	Mexico	Durango	Cerro el Naranjero (al sur de; CBC MXDU)	eBird - Traveling Count	104	2	NA	2159	156	144	58	3459	277	30	247	187	138	195	108	591	141	4	99	388	22	339	59	529.5582
Melanerpes formicivorus	NA	37.5794125	-121.890564	United States	California	Alameda Creek Water Temple	eBird - Stationary Count	180	NA	NA	89	151	130	51	4354	288	37	251	94	201	205	94	379	77	1	85	196	5	9	196	554.085
Melanerpes formicivorus	NA	36.481068	-121.763794	United States	California	Garland Park--Listen Bench	eBird - Stationary Count	14	NA	NA	263	129	119	62	2535	229	39	190	100	157	162	100	612	128	1	90	336	6	11	335	508.4622
Melanerpes formicivorus	NA	30.623784	-103.865777	United States	Texas	Hwy 17, 30.623784, -103.865777	eBird - Traveling Count	20	0.048	NA	1455	157	168	49	6360	322	-17	339	226	88	237	74	368	65	9	72	191	29	174	33	114.9414
Melanerpes formicivorus	NA	37.0436001	-122.0696926	United States	California	Henry Cowell Redwoods SP- northern portion	eBird - Traveling Count	180	2.012	NA	79	138	123	60	3036	243	39	204	99	173	176	99	742	164	2	92	416	8	13	416	589.4976
Melanerpes formicivorus	NA	37.1746113	-122.2107124	United States	California	SCZ FBMP LODG 2	eBird - Stationary Count	5	NA	NA	375	130	119	57	3253	242	36	206	92	169	174	92	904	186	2	88	483	11	16	483	620.7778
Melanerpes formicivorus	NA	38.4366485	-122.6130867	United States	California	Annadel SP--east side	eBird - Traveling Count	60	3.219	NA	201	140	150	54	4501	297	23	274	84	195	197	84	986	214	2	90	547	11	18	547	514.9341
Melanerpes formicivorus	NA	37.1925524	-122.3241806	United States	California	Gazos Creek above Cloverdale Rd.	eBird - Traveling Count	45	0.805	NA	178	128	111	60	2658	225	41	184	96	159	163	96	792	161	3	86	415	12	16	415	621.4584
Melanerpes formicivorus	NA	34.2120151	-116.7381477	United States	California	Arrastre Creek Upper/Highway 38	eBird - Traveling Count	60	1.609	NA	2399	71	150	47	5918	247	-66	313	7	125	151	4	660	110	5	67	317	49	65	310	243.4638
Melanerpes formicivorus	NA	36.9987398	-122.0572364	United States	California	UC Santa Cruz--Upper Quarry	eBird - Stationary Count	45	NA	NA	197	134	124	59	3075	243	36	207	97	170	175	97	813	179	2	92	454	9	14	454	417.1947
Melanerpes formicivorus	NA	37.593971	-121.88825	United States	California	US-CA-Sunol-11896 Main St	eBird - Traveling Count	173	4.828	NA	74	151	129	51	4360	288	37	251	94	201	205	94	370	75	1	85	192	5	9	192	555.0397
Melanerpes formicivorus	NA	34.1033121	-118.7139273	United States	California	Grassland Trail	eBird - Traveling Count	135	2.253	NA	189	166	120	56	3327	277	65	212	130	205	212	128	453	99	0	99	267	4	9	258	420.2728
Melanerpes formicivorus	NA	42.1216546	-123.5419464	United States	Oregon	Takilma, Oregon	eBird - Stationary Count	120	NA	NA	456	114	154	48	5842	313	-6	319	47	191	191	44	1308	244	7	80	697	39	39	651	498.3428
Melanerpes formicivorus	NA	34.6830521	-119.9179173	United States	California	Happy Canyon Rd - drainage N of De la Guerra Spring trailhead	eBird - Traveling Count	40	0.08	NA	637	141	133	52	4278	283	28	255	95	195	200	92	601	123	0	94	347	2	12	329	532.4881
Melanerpes formicivorus	NA	37.5320204	-119.935298	United States	California	Yosemite Oaks Road 1.1 (from Hwy 140)	eBird - Stationary Count	3	NA	NA	922	133	153	45	6508	329	-5	334	57	218	220	57	919	168	2	82	466	16	21	466	428.5199
Melanerpes formicivorus	NA	40.5575241	-123.6050308	United States	California	Hunter Ranch, Prairie Vista, x3964	eBird - Stationary Count	30	NA	NA	1093	89	146	50	5062	264	-23	287	36	156	158	32	1486	262	5	78	755	41	59	717	553.8273
Melanerpes formicivorus	NA	38.0614013	-122.8180161	United States	California	Rig's House	eBird - Traveling Count	60	1.609	NA	1	133	114	57	3007	239	42	197	94	166	170	94	902	195	2	90	494	12	17	494	488.6849
Melanerpes formicivorus	NA	40.250813	-122.169049	United States	California	Iron Canyon, Sacramento River Bend US-CA-Red Bluff - 40.2508x-122.1690 - Mar 12, 2013, 4:24 PM	eBird - Traveling Count	150	4.828	NA	189	168	142	41	6991	363	23	340	87	259	259	83	683	124	3	75	334	24	24	329	439.5784
Melanerpes formicivorus	NA	37.7034738	-119.9822581	United States	California	Bull Creek Road 5.3 (from Buck Meadows Road)	eBird - Stationary Count	5	NA	NA	863	135	154	45	6525	332	-4	336	59	221	222	59	909	166	3	82	461	17	20	461	428.5417
Melanerpes formicivorus	NA	44.3900036	-123.3498573	United States	Oregon	Bruce Road--wooded section of 1.1 miles	eBird - Traveling Count	18	1.77	NA	130	110	115	43	5168	269	5	264	51	177	178	47	1168	208	13	68	578	69	76	533	579.15
Melanerpes formicivorus	NA	38.6853758	-120.9956932	United States	California	Cameron Park Lake	eBird - Traveling Count	60	2.414	NA	396	151	143	44	6209	338	18	320	76	231	232	76	816	170	2	83	430	14	19	430	569.9423
Melanerpes formicivorus	NA	38.352802	-122.522133	United States	California	Sonoma Valley Regional Park	eBird - Traveling Count	39	1.609	NA	65	146	156	56	4436	303	25	278	89	199	201	89	784	175	1	91	439	9	13	439	541.8041
Melanerpes formicivorus	NA	31.3891426	-110.7069755	United States	Arizona	Upper Finley and Adams	eBird - Traveling Count	240	4.828	NA	1731	140	154	48	6117	307	-11	318	212	170	220	64	588	132	8	73	307	38	261	134	221.6673
Melanerpes formicivorus	NA	37.0789421	-121.8860793	United States	California	SDSF SSR 6	eBird - Stationary Count	10	NA	NA	607	133	134	53	4276	277	25	252	84	187	191	84	899	184	2	89	479	10	16	479	592.5555
Melanerpes formicivorus	NA	38.8958594	-123.0931431	United States	California	Mt. House S of Commisky Creek	eBird - Traveling Count	30	2.414	NA	209	140	152	52	4807	310	20	290	83	202	203	83	1035	218	2	89	561	12	22	561	494.169
Melanerpes formicivorus	NA	36.3151995	-121.4851062	United States	California	BBS Route 14-108 Stop 48	eBird - Stationary Count	3	NA	NA	536	129	156	60	3709	274	15	259	89	175	179	87	595	114	2	89	320	7	12	316	491.8525
Melanerpes formicivorus	NA	35.3355623	-119.1289508	United States	California	Seven Oaks Golf Course	eBird - Stationary Count	40	NA	NA	111	183	147	43	6881	368	28	340	113	270	270	95	160	29	0	76	85	3	3	74	232.7341
Melanerpes formicivorus	NA	16.2238796	-92.1331798	Mexico	Chiapas	Slender Sheartail Hotspot	eBird - Stationary Count	120	NA	NA	1622	183	139	73	1201	277	89	188	191	166	197	166	982	204	8	87	459	30	347	30	795.1917
Melanerpes formicivorus	NA	14.4507301	-87.0683065	Honduras	Francisco MorazÌÁn	Centro de Capacitation "Monte Horeb"	eBird - Traveling Count	60	0.6	NA	771	230	116	66	1560	319	144	175	235	218	248	208	1052	175	14	67	438	55	353	76	519.9973
Melanerpes formicivorus	NA	38.3136052	-120.7209189	United States	California	Hwy 49 at Mokelume River Bridge	eBird - Stationary Count	20	NA	NA	243	155	159	47	6201	353	15	338	79	235	235	79	705	136	2	82	358	12	16	358	539.1528
Melanerpes formicivorus	NA	39.1134865	-121.2716918	United States	California	Spenceville Wildlife Area (NEV Co.)	eBird - Traveling Count	120	0.644	NA	104	162	137	42	6508	350	24	326	86	246	246	81	731	147	1	85	379	11	11	370	543.3439
Melanerpes formicivorus	NA	33.6382574	-117.8183055	United States	California	Bommer Canyon	eBird - Traveling Count	180	1.609	NA	79	168	116	56	3231	272	65	207	132	204	212	129	316	65	1	91	184	5	10	174	342.9357
Melanerpes formicivorus	NA	37.4459509	-119.7986308	United States	California	Stumpfield Mountain Road 1.0	eBird - Stationary Count	5	NA	NA	873	136	155	45	6564	333	-5	338	60	223	224	60	872	159	2	82	442	14	21	442	396.5563
Melanerpes formicivorus	NA	33.735831	-116.715223	United States	California	US-CA-Idyllwild-Pine Cove-26669-26673 Crestview Dr	eBird - Stationary Count	97	NA	NA	1697	113	158	50	5813	293	-23	316	51	165	192	48	660	112	3	72	328	38	65	318	243.157
Melanerpes formicivorus	NA	37.7121592	-119.7332651	United States	California	Foresta Road - 0.4 miles south of Big Oak Flat	eBird - Stationary Count	30	NA	NA	1451	105	147	45	6338	293	-28	321	39	189	190	32	984	173	5	77	480	27	34	478	380.4675
Melanerpes formicivorus	NA	37.1012963	-121.945281	United States	California	SCZ FBMP STET 8	eBird - Stationary Count	5	NA	NA	402	137	134	54	3980	273	28	245	90	186	190	90	909	193	2	91	494	10	15	494	607.1177
Melanerpes formicivorus	NA	33.953094	-117.96891	United States	California	Home	eBird - Stationary Count	60	NA	NA	163	177	135	54	3859	307	60	247	136	224	231	132	414	86	0	93	243	5	13	227	288.474
Melanerpes formicivorus	NA	38.0940386	-122.8484344	United States	California	Motel Inverness	eBird - Stationary Count	60	NA	NA	-13	133	116	58	2952	240	42	198	94	165	169	94	891	193	2	90	489	12	17	489	504.9305
Melanerpes formicivorus	NA	41.4908	-122.8553	United States	California	Hartstrand Gulch	eBird - Exhaustive Area Count	20	NA	0.2023	842	105	175	47	6789	323	-46	369	25	194	194	21	596	110	7	73	308	36	36	295	461.0429
Melanerpes formicivorus	NA	37.2654	-107.94343	United States	Colorado	Meadow Road (Acorn WP site)	eBird - Stationary Count	17	NA	NA	2303	63	170	41	8046	275	-133	408	161	99	167	-41	511	63	20	26	165	82	138	123	333.6051
Melanerpes formicivorus	NA	31.7256576	-110.8811796	United States	Arizona	Madera Canyon--Trail Behind Santa Rita Lodge	eBird - Traveling Count	180	2.414	NA	1523	152	149	47	6285	317	0	317	226	183	234	75	542	119	6	71	276	33	232	127	215.9461
Melanerpes formicivorus	NA	22.7436478	-98.9293999	Mexico	Tamaulipas	El Naranjo	eBird - Traveling Count	360	3.219	NA	57	253	116	52	3737	352	133	219	290	213	290	199	990	186	13	84	525	51	460	52	614.6981
Melanerpes formicivorus	NA	39.7708114	-121.5513611	United States	California	Jordan Hill Road	eBird - Traveling Count	165	4.023	NA	625	143	136	43	6260	325	13	312	74	225	225	70	1438	275	2	83	739	23	23	723	517.7656
Melanerpes formicivorus	NA	37.6378371	-120.2833521	United States	California	Lake McClure - Barrett Cove Recreation Area South Launch	eBird - Stationary Count	5	NA	NA	278	157	158	45	6614	358	14	344	89	242	242	76	553	97	1	80	271	8	8	271	445.0671
Melanerpes formicivorus	NA	38.1023541	-120.5634153	United States	California	Airola Ranch -Dogtown Rd	eBird - Traveling Count	30	0.402	8.0939	504	147	159	46	6394	347	7	340	70	230	230	70	802	150	2	82	401	12	19	401	503.0587
Melanerpes formicivorus	NA	36.9991018	-121.585527	United States	California	uvas Debell creek preserve	eBird - Traveling Count	70	0.402	NA	76	149	150	54	4278	296	23	273	94	200	203	94	493	100	2	88	260	7	11	260	561.9083
Melanerpes formicivorus	NA	37.0937315	-122.1296453	United States	California	SCZ FBMP ALBA 7	eBird - Stationary Count	5	NA	NA	547	127	122	55	3577	250	32	218	88	172	176	88	985	202	3	88	527	12	17	527	616.3333
Melanerpes formicivorus	NA	20.8783004	-104.1504335	Mexico	Jalisco	la mina de opalos	eBird - Traveling Count	240	5	NA	1609	185	157	65	2056	306	66	240	203	176	207	155	830	214	4	110	554	21	384	41	650.4326
Melanerpes formicivorus	NA	34.2551591	-118.2095432	United States	California	LA lukins trail at 4000 ft	eBird - Traveling Count	90	4.828	NA	1173	135	132	44	5938	304	6	298	73	212	217	68	541	102	1	87	296	9	20	280	435.8996
Melanerpes formicivorus	NA	38.9665915	-122.6543069	United States	California	Clearlake Highlands--Lakeshore Dr. home & vicinity	eBird - Traveling Count	300	1.609	NA	403	140	174	49	6188	345	-8	353	65	221	221	65	728	155	1	89	400	10	10	400	510.2925
Melanerpes formicivorus	NA	32.9395389	-117.1736526	United States	California	Los Penasquitos Cyn. Preserve	eBird - Traveling Count	180	3.219	NA	92	171	105	52	3337	272	71	201	134	210	217	132	296	61	1	89	170	5	9	154	224.2667
Melanerpes formicivorus	NA	41.1194686	-123.7568772	United States	California	Hoopa Reservation - Ruffed Grouse	eBird - Traveling Count	95	0.805	NA	421	114	136	50	4739	272	5	267	61	175	177	57	1440	255	5	77	728	42	55	693	571.25
Melanerpes formicivorus	NA	39.7359249	-121.832301	United States	California	work	eBird - Traveling Count	60	3.219	NA	67	160	150	46	6395	346	20	326	80	241	241	80	676	140	1	81	351	17	17	351	528.4199
Melanerpes formicivorus	NA	37.4934995	-119.7586686	United States	California	Sierra NF - 5S03 2.5 (from Chowchilla Mountain Road)	eBird - Stationary Count	5	NA	NA	1432	105	145	46	6192	291	-24	315	40	188	189	36	1069	195	4	80	534	23	31	531	396.5563
Melanerpes formicivorus	NA	33.8025441	-116.7493057	United States	California	Fuller Mill Creek	eBird - Traveling Count	330	1.609	NA	1750	109	159	50	5858	289	-28	317	47	162	188	44	676	116	3	73	337	38	66	328	244.9005
Melanerpes formicivorus	NA	35.0800881	-118.5254109	United States	California	Tehachapi--Alpine Forest	eBird - Traveling Count	75	2.414	NA	1601	110	125	42	6149	283	-12	295	45	192	194	41	420	76	2	79	209	12	21	206	347.2145
Melanerpes formicivorus	NA	34.2309111	-111.343646	United States	Arizona	Payson--Green Valley Park	eBird - Traveling Count	90	1.609	NA	1474	133	179	48	7123	334	-38	372	223	162	228	46	563	83	11	43	199	53	161	164	300.821
Melanerpes formicivorus	NA	8.8179	-82.4826	Panama	ChiriquÌ_	Finca Lerida east loop	eBird - Traveling Count	60	0.161	0.4047	1735	172	94	78	509	230	111	119	170	167	177	164	2243	374	31	60	910	116	660	201	1263.238
Melanerpes formicivorus	NA	19.5753179	-100.2502441	Mexico	MichoacÌÁn	Santuario El Rosario.	eBird - Stationary Count	120	NA	NA	3208	104	139	71	1309	199	4	195	111	104	119	85	1033	209	12	81	567	67	255	85	686.5207
Melanerpes formicivorus	NA	38.923159	-121.0593796	United States	California	Auburn Comfort Inn	eBird - Stationary Count	5	NA	NA	449	151	138	43	6179	333	19	314	83	231	232	77	949	187	1	82	481	14	22	481	537.4724
Melanerpes formicivorus	NA	38.0837714	-120.4712964	United States	California	Home	eBird - Stationary Count	166	NA	NA	541	145	161	47	6406	346	4	342	68	228	229	68	839	157	2	82	419	12	19	419	488.1103
Melanerpes formicivorus	NA	38.0399427	-122.7917413	United States	California	Earthquake trail	eBird - Traveling Count	50	0.402	NA	33	133	112	56	3061	238	41	197	97	166	171	93	929	200	2	90	508	12	17	507	488.6849
Melanerpes formicivorus	NA	38.9566778	-122.3437167	United States	California	Cache Creek Natural Area--High Bridge Trailhead	eBird - Traveling Count	30	0.322	NA	256	150	168	48	6269	350	4	346	73	231	231	73	611	131	1	90	339	9	9	339	541.3844
Melanerpes formicivorus	NA	32.90933	-107.80367	United States	New Mexico	Iron Creek Campground	eBird - Traveling Count	55	0.644	NA	2262	94	178	50	6557	277	-76	353	171	83	180	12	469	98	10	73	258	45	221	81	190.6082
Melanerpes formicivorus	NA	32.3470109	-110.7175112	United States	Arizona	Bear Canyon Tucson	eBird - Traveling Count	30	1.609	NA	1551	154	143	45	6551	320	4	316	232	186	240	74	529	95	8	59	238	37	200	138	163.5953
Melanerpes formicivorus	NA	38.9361123	-123.1455803	United States	California	2240 road 110	eBird - Traveling Count	90	1.609	NA	655	118	150	51	4879	289	0	289	67	182	184	62	1211	240	2	87	644	15	28	630	498.7038
Melanerpes formicivorus	NA	37.4828593	-120.0714913	United States	California	Mt Bullion Rd	eBird - Traveling Count	17	4.828	NA	698	142	157	45	6608	343	1	342	64	229	229	64	799	148	2	82	409	12	12	409	431.6392
Melanerpes formicivorus	NA	37.0501017	-122.1533078	United States	California	SCZ FBMP FLAT 9	eBird - Stationary Count	5	NA	NA	445	128	121	58	3286	242	34	208	91	168	172	91	968	202	3	89	523	12	17	523	604.3198
Melanerpes formicivorus	NA	35.7309831	-120.9055958	United States	California	Heritage Ranch, Nacimiento Lk, Marina	eBird - Traveling Count	30	0.402	NA	237	141	166	59	3982	292	12	280	101	190	193	93	271	57	0	90	151	2	6	151	504.218
Melanerpes formicivorus	NA	37.6229	-120.971	United States	California	Tuolumne River Regional Park--Legion Park	eBird - Traveling Count	29	0.402	NA	27	164	148	46	6167	349	29	320	85	241	241	85	301	59	1	80	154	5	5	154	378.2578
Melanerpes formicivorus	NA	37.1304871	-122.1336365	United States	California	Boulder Creek area	eBird - Traveling Count	90	0.402	NA	255	134	124	57	3357	250	35	215	94	174	179	94	834	177	2	90	455	10	15	455	616.3333
Melanerpes formicivorus	NA	33.0787521	-117.0617616	United States	California	Kit Carson Park--Sand Lake	eBird - Traveling Count	30	0.161	NA	121	175	126	52	3974	299	58	241	132	223	229	127	318	64	1	86	176	6	12	164	231.6032
Melanerpes formicivorus	NA	37.2618262	-122.3591995	United States	California	TomKat Ranch	eBird - Traveling Count	240	3.219	NA	78	127	107	60	2409	220	43	177	98	154	159	98	718	141	3	85	365	13	17	365	582.0735
Melanerpes formicivorus	NA	37.7346498	-119.9154067	United States	California	Stanislaus NF - 2S02 5.5 (from Bull Creek Road)	eBird - Stationary Count	5	NA	NA	1046	127	150	45	6454	318	-9	327	52	211	213	52	968	171	3	80	480	20	25	480	416.0209
Melanerpes formicivorus	NA	34.1610864	-116.8500302	United States	California	Alpine Meadows Camp	eBird - Traveling Count	60	1.609	NA	2149	81	159	48	5978	262	-64	326	17	137	162	12	652	113	4	72	322	42	51	317	308.6866
Melanerpes formicivorus	NA	37.0181451	-122.0566893	United States	California	SCZ FBMP RINC 5	eBird - Stationary Count	5	NA	NA	133	137	124	60	3054	243	38	205	99	172	176	99	777	172	2	92	436	9	14	436	589.4976
Melanerpes formicivorus	NA	34.196016	-118.085792	United States	California	US-CA-water tank above Henninger flats 34.1960x-118.0858	eBird - Traveling Count	10	0.644	NA	864	151	143	47	5691	321	18	303	91	224	229	86	574	111	1	91	322	8	19	301	321.4733
Melanerpes formicivorus	NA	39.1747879	-123.6483765	United States	California	philo, ca	eBird - Stationary Count	360	NA	NA	53	120	111	58	2807	222	32	190	89	153	156	84	1028	191	3	82	527	19	31	519	514.9305
Melanerpes formicivorus	NA	37.2605918	-122.3254185	United States	California	Pescadero and Dearborn Park Rds	eBird - Stationary Count	90	NA	NA	37	131	107	60	2496	223	45	178	100	159	163	100	670	134	2	86	346	10	14	346	592.7312
Melanerpes formicivorus	NA	10.4803849	-84.747591	Costa Rica	Alajuela	Arenal--Puentes Colgantes	eBird - Traveling Count	180	3.219	NA	538	235	96	76	667	302	176	126	236	240	244	227	3962	524	111	40	1425	414	497	998	727.9813
Melanerpes formicivorus	NA	38.4363104	-122.1238285	United States	California	Blue Ridge Road	eBird - Traveling Count	120	4.828	NA	721	138	131	46	5520	312	28	284	75	210	212	75	897	187	1	88	478	10	18	478	597.1241
Melanerpes formicivorus	NA	37.0940738	-121.9078159	United States	California	bottom of snyder	eBird - Traveling Count	180	1.609	NA	471	135	135	54	4129	276	27	249	87	187	191	87	931	196	2	90	503	10	16	503	602.375
Melanerpes formicivorus	NA	36.9608791	-104.3888275	United States	New Mexico	Sugarite Canyon SP	eBird - Traveling Count	185	1.77	NA	2239	70	166	43	7623	264	-121	385	169	-27	169	-27	487	84	16	56	219	55	219	55	290.5698
Melanerpes formicivorus	NA	41.3031514	-122.3028088	United States	California	Mt Shasta - Meadow Avenue	eBird - Traveling Count	75	2.414	NA	1087	92	157	46	6172	290	-45	335	18	172	173	18	1004	183	8	73	486	43	44	486	435.6436
Melanerpes formicivorus	NA	31.4326594	-110.2582965	United States	Arizona	Miller Canyon--lower	eBird - Stationary Count	30	NA	NA	1563	156	158	48	6232	327	0	327	228	189	237	78	459	113	5	83	258	30	227	96	182.2104
Melanerpes formicivorus	NA	34.67368	-119.66728	United States	California	Bluff Camp	eBird - Stationary Count	45	NA	NA	1452	107	115	46	4887	254	4	250	54	169	176	54	724	137	1	89	388	7	19	388	572.0417
Melanerpes formicivorus	NA	34.267034	-118.3867533	United States	California	Hansen Dam	eBird - Traveling Count	135	3.219	NA	318	172	141	52	4509	317	47	270	124	228	235	119	410	88	1	90	234	6	14	223	371.9746
Melanerpes formicivorus	NA	34.124737	-116.7667937	United States	California	Fish Creek trailhead	eBird - Traveling Count	330	3.219	NA	2481	67	146	47	5816	240	-66	306	4	120	145	2	703	118	5	69	340	50	66	332	286.9767
Melanerpes formicivorus	NA	34.0090561	-118.0408859	United States	California	Rose Hills Memorial Park	eBird - Stationary Count	135	NA	NA	125	180	134	54	3830	308	62	246	140	226	233	135	411	88	0	93	247	5	13	228	312.4853
Melanerpes formicivorus	NA	41.0600356	-123.6473894	United States	California	Hoopa Ferry Gulch Ridge Tr	eBird - Traveling Count	130	0.483	NA	826	100	147	50	5196	276	-16	292	43	168	170	39	1373	243	6	76	694	45	59	651	550.0437
Melanerpes formicivorus	NA	38.8929034	-121.3328362	United States	California	Old Lincoln WWTP	eBird - Exhaustive Area Count	45	NA	10.1171	37	164	136	42	6278	349	31	318	91	244	244	85	567	119	1	84	296	10	10	293	556.6669
Melanerpes formicivorus	NA	37.2523374	-122.3527305	United States	California	Pescadero Road b/w Phipps & Dearborn	eBird - Traveling Count	110	1.609	NA	22	130	105	60	2362	219	46	173	100	156	160	100	675	135	2	85	348	10	14	348	582.0735
Melanerpes formicivorus	NA	39.1756196	-122.9812145	United States	California	Saratoga Springs Resort	eBird - Traveling Count	105	1.85	NA	475	135	171	50	5892	338	-4	342	70	213	213	67	993	201	1	88	530	12	12	524	497.4238
Melanerpes formicivorus	NA	37.4669646	-120.0021815	United States	California	Yaqui Gulch Road 2.1 (from Old Highway)	eBird - Stationary Count	3	NA	NA	615	146	158	46	6637	347	4	343	67	233	233	67	759	140	2	82	388	11	17	388	431.6392
Melanerpes formicivorus	NA	19.8348617	-105.3094482	Mexico	Jalisco	mex 200 @ 179 km s/ p. vallarta	eBird - Traveling Count	60	0.805	NA	52	264	133	72	1821	341	157	184	282	251	284	239	694	183	3	106	470	13	352	30	580.5615
Melanerpes formicivorus	NA	35.8907885	-106.3111782	United States	New Mexico	NM, Los Alamos, Pueblo Canyon fr PEEC to Homestead Xing	eBird - Traveling Count	135	4.828	NA	2203	85	148	40	7672	275	-90	365	176	-12	185	-12	432	76	21	48	192	69	177	69	231.6658
Melanerpes formicivorus	NA	38.9408686	-121.3153007	United States	California	Wise Road and Manzanita	eBird - Traveling Count	15	3.219	NA	43	164	136	42	6381	350	29	321	89	245	245	83	590	123	1	84	308	10	10	303	552.7734
Melanerpes formicivorus	NA	38.1605269	-121.3116145	United States	California	Woodbridge Regional Park	eBird - Exhaustive Area Count	105	NA	1.2141	14	154	148	49	5657	327	25	302	81	223	223	81	438	89	1	84	229	7	7	229	519.3611
Melanerpes formicivorus	NA	38.31302	-122.10435	United States	California	Fairfield, 7367-7415 Gordon Valley Rd	eBird - Stationary Count	10	NA	NA	99	152	143	49	5180	313	26	287	85	215	216	85	639	144	1	91	355	7	11	355	578.3535
Melanerpes formicivorus	NA	37.6306491	-120.5812812	United States	California	Turlock Lake Campground	eBird - Traveling Count	105	1.609	NA	43	165	149	45	6431	358	27	331	83	246	246	83	366	70	1	82	183	5	5	183	452.4638
Melanerpes formicivorus	NA	38.91578	-122.7511454	United States	California	Red Hills Rd PUMA site	eBird - Traveling Count	152	4.828	NA	737	125	156	49	5657	314	-4	318	64	200	200	60	1015	207	2	87	539	14	14	538	517.8151
Melanerpes formicivorus	NA	34.3765248	-118.4534311	United States	California	Placerita Canyon SP	eBird - Traveling Count	240	4.828	NA	571	160	147	49	5317	325	27	298	105	229	233	98	482	95	1	89	272	8	17	253	433.7396
Melanerpes formicivorus	NA	35.79347	-118.44814	United States	California	Tulare_Riverkern_Cannell Bridge	eBird - Stationary Count	8	NA	NA	894	159	157	44	6926	352	0	352	88	251	251	77	352	69	3	82	187	12	12	185	290.6467
Melanerpes formicivorus	NA	37.7056935	-119.9611813	United States	California	Stanislaus NF - 2S02 1.5 (from Bull Creek Road)	eBird - Stationary Count	5	NA	NA	848	136	155	46	6524	332	-4	336	59	222	222	59	899	164	3	82	456	17	20	456	428.5417
Melanerpes formicivorus	NA	37.2906478	-122.0804377	United States	California	Stevens Creek Reservoir--south end	eBird - Stationary Count	5	NA	NA	174	142	127	54	3820	268	35	233	95	189	192	95	633	134	2	90	342	7	12	342	289.2134
Melanerpes formicivorus	NA	34.2433109	-116.8289566	United States	California	Sugarloaf--residential area	eBird - Traveling Count	30	3.219	NA	2153	81	160	48	6040	263	-65	328	16	137	162	11	620	107	4	71	304	41	52	299	276.3004
Melanerpes formicivorus	NA	38.3861943	-122.5247583	United States	California	Dunbar Elementary School	eBird - Traveling Count	30	1.609	NA	113	145	155	55	4528	304	24	280	88	200	202	88	851	188	1	92	476	9	14	476	541.8041
Melanerpes formicivorus	NA	21.2290659	-104.7462745	Mexico	Nayarit	Camino al hermitaÌ±o/cruz de Pinedo	eBird - Traveling Count	210	5	NA	1320	199	149	65	2214	309	80	229	220	183	222	168	1055	274	4	114	723	21	460	58	689.3357
Melanerpes formicivorus	NA	39.72814	-121.40104	United States	California	Oroville, Unnamed Road	eBird - Stationary Count	120	NA	NA	794	128	148	46	6112	317	-4	321	56	208	208	56	1384	272	2	83	715	21	21	715	522.5018
Melanerpes formicivorus	NA	34.2347252	-117.1358013	United States	California	San Bernardino Mountains - FR 2N23	eBird - Traveling Count	45	0.402	NA	1852	96	157	48	6127	277	-49	326	31	177	177	24	774	140	3	80	403	31	52	395	325.2808
Melanerpes formicivorus	NA	34.2605791	-118.1890263	United States	California	Angeles Crest mm32.35	eBird - Stationary Count	45	NA	NA	1096	140	135	44	6002	310	8	302	76	218	222	71	515	97	1	88	282	9	20	265	435.8996
Melanerpes formicivorus	NA	38.525432	-121.790527	United States	California	Putah Creek--Levee Rd.	eBird - Traveling Count	60	1.609	NA	20	158	152	48	5892	343	27	316	82	230	230	82	484	110	0	90	274	5	5	274	472.4725
Melanerpes formicivorus	NA	34.15724	-117.9915	United States	California	Monrovia, Valle Vista Avenue	eBird - Traveling Count	20	0.644	NA	208	180	149	54	4326	326	52	274	134	233	240	129	487	103	1	93	290	7	17	268	249.7544
Melanerpes formicivorus	NA	37.3275209	-120.0362563	United States	California	West Westfall Road 0.5 (from White Rock Road)	eBird - Stationary Count	5	NA	NA	334	157	159	45	6690	360	13	347	75	244	244	75	521	94	1	81	261	6	6	261	376.8748
Melanerpes formicivorus	NA	37.888516	-122.0027999	United States	California	Old Borges Ranch, Walnut Creek, CA	eBird - Traveling Count	40	0.805	NA	193	146	124	50	4385	281	36	245	90	197	202	90	525	109	1	86	275	7	10	275	407.7209
Melanerpes formicivorus	NA	34.3329869	-118.0279449	United States	California	TRTP - Chilao Helipad area	eBird - Traveling Count	65	0.402	NA	1622	111	135	44	6049	282	-19	301	47	190	194	43	768	151	2	87	425	14	32	403	429.4338
Melanerpes formicivorus	NA	36.9950637	-122.0346522	United States	California	Sycamore Grove	eBird - Traveling Count	30	0.483	NA	78	137	123	61	2901	240	40	200	100	170	174	100	754	168	2	92	425	8	13	425	417.1947
Melanerpes formicivorus	NA	35.6273726	-118.5079765	United States	California	Keyesville vacinity	eBird - Traveling Count	34	0.805	NA	820	163	156	44	6963	356	4	352	91	255	255	80	328	62	2	80	172	11	11	167	295.5494
Melanerpes formicivorus	NA	37.6517693	-119.9653387	United States	California	Bull Creek Road 10.5 (from Buck Meadows Road)	eBird - Stationary Count	5	NA	NA	879	134	154	46	6501	330	-4	334	58	220	221	58	912	166	3	81	463	17	21	463	433.7508
Melanerpes formicivorus	NA	39.7437253	-121.811986	United States	California	Cork Grove	eBird - Traveling Count	45	1.609	NA	75	161	149	45	6377	346	21	325	81	241	241	81	694	143	1	81	359	18	18	359	528.4199
Melanerpes formicivorus	NA	33.8062528	-117.7633953	United States	California	Villa Park Flood Control Basin	eBird - Traveling Count	75	3.219	NA	164	174	135	55	3801	303	60	243	133	219	227	129	339	69	2	85	190	9	16	179	252.761
Melanerpes formicivorus	NA	19.4773548	-103.6761761	Mexico	Colima	Avacado farm5 k from Volcano	eBird - Traveling Count	153	4.828	NA	1619	190	142	66	1604	291	78	213	200	181	206	166	649	150	3	98	409	10	274	34	716.3158
Melanerpes formicivorus	NA	34.4193189	-119.6986306	United States	California	2009 CA Santa Barbara	eBird - Traveling Count	20	1.609	NA	8	158	110	57	2881	254	62	192	125	190	196	122	429	99	0	102	268	2	5	259	470.7931
Melanerpes formicivorus	NA	37.1823732	-122.2798491	United States	California	SCZ FBMP CHAL 3	eBird - Stationary Count	5	NA	NA	325	127	115	58	2964	232	37	195	93	162	167	93	882	180	3	87	467	12	17	467	621.4584
Melanerpes formicivorus	NA	34.0271046	-117.1790517	United States	California	Hillside Memorial Park	eBird - Traveling Count	125	2.414	NA	501	175	162	51	5443	352	35	317	117	244	250	110	346	73	2	85	191	10	17	183	266.7388
Melanerpes formicivorus	NA	14.2620927	-88.2250321	Honduras	IntibucÌÁ	Forest 6 km SW of La Esperanza	eBird - Traveling Count	244	1	NA	1800	171	105	65	1447	253	93	160	177	148	186	148	1654	338	10	85	788	45	568	45	705.1315
Melanerpes formicivorus	NA	37.0205094	-121.7213488	United States	California	Mount Madonna	eBird - Traveling Count	90	4.828	NA	568	136	143	53	4491	290	22	268	84	193	197	84	750	152	2	88	398	9	15	398	576.3861
Melanerpes formicivorus	NA	37.5788853	-121.9705367	United States	California	Vallejo Mill Park	eBird - Stationary Count	25	NA	NA	23	151	115	51	3966	267	44	223	98	195	199	98	368	75	1	85	190	5	8	190	471.5504
Melanerpes formicivorus	NA	41.3121133	-122.3130226	United States	California	Mt Shasta City	eBird - Traveling Count	90	1.609	NA	1089	92	156	46	6187	289	-44	333	18	172	173	18	984	180	8	72	477	43	44	477	435.6436
Melanerpes formicivorus	NA	34.4497767	-112.436142	United States	Arizona	The Homestead	eBird - Traveling Count	60	1.609	NA	1940	105	157	46	6859	290	-51	341	191	132	197	23	623	95	12	48	229	56	191	190	262.8611
Melanerpes formicivorus	NA	37.606181	-121.7350388	United States	California	Del Valle EBRP	eBird - Traveling Count	240	4.828	NA	331	150	144	49	5156	318	27	291	86	213	217	86	464	93	1	86	242	6	10	242	521.7346
Melanerpes formicivorus	NA	34.45568	-119.97326	United States	California	Goleta--Rancho Las Varas	eBird - Stationary Count	10	NA	NA	38	154	117	58	2884	250	50	200	122	186	192	118	409	89	0	97	249	2	5	234	530.8486
Melanerpes formicivorus	NA	38.4958888	-122.0325386	United States	California	Hwy. 128 mile marker 4.33	eBird - Stationary Count	35	NA	NA	52	161	155	47	5931	348	24	324	85	235	235	85	599	137	1	93	338	7	7	338	587.513
Melanerpes formicivorus	NA	19.3991571	-103.5885289	Mexico	Colima	MontitlÌÁn	eBird - Stationary Count	300	NA	NA	1343	207	143	66	1589	309	95	214	218	198	224	184	874	210	1	109	597	6	342	36	728.8425
Melanerpes formicivorus	NA	37.1880829	-122.1899414	United States	California	SCZ FBMP LCHI 9	eBird - Stationary Count	5	NA	NA	435	129	121	56	3416	247	34	213	91	171	176	91	922	189	2	89	492	11	16	492	620.7778
Melanerpes formicivorus	NA	37.5805859	-122.3892188	United States	California	Mills Canyon Park	eBird - Stationary Count	5	NA	NA	83	135	89	54	2588	219	56	163	101	162	167	101	593	122	2	87	308	9	12	308	444.9469
Melanerpes formicivorus	NA	35.1714229	-118.5136414	United States	California	Tehachapi, CA 93561	eBird - Stationary Count	180	NA	NA	1227	130	138	44	6363	309	-4	313	65	215	215	57	308	54	2	76	153	12	12	144	302.9445
Melanerpes formicivorus	NA	34.4129773	-119.2735863	United States	California	San Antonio Creek at Kiowa Ct	eBird - Traveling Count	30	0.402	NA	151	157	144	58	3584	287	40	247	119	200	206	114	460	105	0	100	282	2	6	276	464.7432
Melanerpes formicivorus	NA	19.647761	-96.9708252	Mexico	Veracruz	Xalapa	eBird - Traveling Count	120	1	NA	1611	169	100	59	2066	251	84	167	181	148	192	140	1735	341	53	70	842	167	429	170	754.512
Melanerpes formicivorus	NA	33.7938165	-117.746614	United States	California	Near River	eBird - Traveling Count	120	1.609	NA	185	174	136	55	3828	304	59	245	132	220	226	129	338	68	2	84	188	10	17	177	348.8383
Melanerpes formicivorus	NA	37.3742328	-122.2248906	United States	California	Windy Hill OSP	eBird - Traveling Count	230	3.219	NA	177	137	115	56	3329	244	40	204	95	176	180	95	652	132	2	87	341	9	13	341	565.2263
Melanerpes formicivorus	NA	41.00701	-121.4390945	United States	California	Fall River Mills	eBird - Traveling Count	20	0.322	NA	989	101	182	48	6596	319	-57	376	25	188	188	20	586	92	4	61	260	37	37	255	407.3408
Melanerpes formicivorus	NA	37.253321	-122.3077869	United States	California	Dearborn Creek P10	eBird - Stationary Count	120	NA	NA	291	128	113	58	2956	231	39	192	94	163	168	94	837	168	3	86	436	13	18	436	592.7312
Melanerpes formicivorus	NA	44.4500496	-123.2087088	United States	Oregon	Peoria, OR	eBird - Traveling Count	120	0.322	NA	72	113	116	43	5156	274	10	264	54	180	181	50	1081	186	12	66	526	66	69	489	450.6919
Melanerpes formicivorus	NA	31.8662746	-109.1902161	United States	Arizona	South Fork Trail	eBird - Traveling Count	120	1.931	NA	1764	127	174	50	6411	307	-40	347	201	161	209	45	502	109	8	70	256	40	220	111	169.7418
Melanerpes formicivorus	NA	34.4910076	-119.7984624	United States	California	Trout Club	eBird - Traveling Count	150	2.414	NA	358	151	127	54	3776	276	41	235	110	196	202	106	564	121	0	97	337	2	8	321	448.9355
Melanerpes formicivorus	NA	37.0347278	-122.0586205	United States	California	SCZ FBMP PIPE 2	eBird - Stationary Count	5	NA	NA	111	138	124	60	3069	245	39	206	99	173	177	99	764	168	2	91	428	9	14	428	589.4976
Melanerpes formicivorus	NA	36.426613	-118.9144063	United States	California	Comfort Inn Three Rivers CA	eBird - Traveling Count	60	0.322	NA	240	175	160	45	6760	371	23	348	107	262	262	91	467	88	0	83	245	6	6	232	301.3548
Melanerpes formicivorus	NA	34.6507297	-119.2671814	United States	California	Beartrap Campground	eBird - Stationary Count	60	NA	NA	1649	101	109	42	5326	253	-2	255	45	170	177	45	650	123	1	86	337	8	20	337	495.7835
Melanerpes formicivorus	NA	37.177223	-121.51917	United States	California	Manzanita Point	eBird - Exhaustive Area Count	300	8.529	48.5633	640	141	149	49	5412	320	17	303	79	212	214	79	596	115	2	86	307	8	15	307	519.1441
Melanerpes formicivorus	NA	36.4628488	-112.4090195	United States	Arizona	N. Kaibab FR232/292	eBird - Traveling Count	20	3.219	NA	2122	82	159	43	7400	284	-82	366	2	111	180	-8	420	53	14	32	132	59	111	120	230.6199
Melanerpes formicivorus	NA	34.4396232	-119.2782246	United States	California	Ojai Retreat	eBird - Traveling Count	35	0.241	NA	203	157	149	57	3816	295	35	260	116	203	209	111	497	113	0	100	308	2	7	299	482.018
Melanerpes formicivorus	NA	34.2181608	-117.2905197	United States	California	Waterman Canyon	eBird - Traveling Count	105	1.207	NA	1064	146	161	48	6251	335	0	335	80	227	230	72	585	111	2	84	311	13	26	301	303.5295
Melanerpes formicivorus	NA	36.1856888	-120.8252335	United States	California	MonCo-Hwy 198/San Lorenzo Ck	eBird - Stationary Count	19	NA	NA	377	147	189	55	5425	342	-1	343	92	217	218	82	308	59	1	86	166	4	11	163	463.9723
Melanerpes formicivorus	NA	37.04255	-122.10684	United States	California	BBS 14-194 Stop 45	eBird - Stationary Count	3	NA	NA	523	128	123	56	3515	248	32	216	89	171	176	89	988	205	3	89	532	12	17	532	604.3198
Melanerpes formicivorus	NA	37.4771527	-120.1340497	United States	California	Hornitos Road 4.7 (from Highway 140)	eBird - Stationary Count	5	NA	NA	386	154	159	45	6663	357	11	346	73	241	241	73	591	106	1	81	296	8	8	296	429.6088
Melanerpes formicivorus	NA	36.232366	-121.4919662	United States	California	Closed section of Arroyo Seco Rd	eBird - Traveling Count	95	1.609	NA	299	133	147	63	3117	257	25	232	99	170	174	96	521	100	1	90	280	4	9	277	527.7455
Melanerpes formicivorus	NA	44.1013931	-123.3009338	United States	Oregon	Fern Ridge WMA--Reservoir	eBird - Traveling Count	120	1.609	NA	110	114	117	44	5162	274	9	265	56	181	183	51	1142	202	11	68	567	65	69	521	501.2793
Melanerpes formicivorus	NA	34.4359384	-119.5506477	United States	California	Toro Canyon	eBird - Traveling Count	85	3.219	NA	293	153	131	55	3755	280	42	238	112	198	204	108	546	122	0	100	333	2	8	324	533.4221
Melanerpes formicivorus	NA	37.214796	-121.7846043	United States	California	Santa Teresa County Park	eBird - Traveling Count	80	1.931	NA	180	149	143	52	4457	298	28	270	92	203	206	92	569	120	1	90	306	5	11	306	538.0095
Melanerpes formicivorus	NA	37.2257495	-122.2817373	United States	California	Butano South Fork A4	eBird - Stationary Count	120	NA	NA	403	127	115	57	3157	236	37	199	91	165	170	91	904	182	3	87	475	13	18	475	621.4584
Melanerpes formicivorus	NA	37.4523429	-122.1837957	United States	California	menlo	eBird - Traveling Count	30	0.805	NA	24	144	111	52	3628	250	40	210	97	187	189	97	470	97	1	87	250	6	9	250	327.1872
Melanerpes formicivorus	NA	35.682617	-120.7023941	United States	California	Paso Robles Rv Ranch/Campground	eBird - Traveling Count	45	0.402	NA	260	147	182	56	4871	327	2	325	98	209	210	88	349	75	0	92	203	2	8	200	472.429
Melanerpes formicivorus	NA	42.369769	-122.8910065	United States	Oregon	Mingus Pond/Bear Creek Trail	eBird - Traveling Count	120	4.023	NA	388	121	148	44	6443	322	-7	329	45	206	206	44	514	90	8	62	247	39	39	221	308.8418
Melanerpes formicivorus	NA	30.65359	-104.17236	United States	Texas	Davis Mountains Preserve, Madera Canyon Point 12, 30.65359, -104.17236	eBird - Stationary Count	5	NA	NA	1767	146	153	47	6197	304	-19	323	212	76	223	64	372	71	8	76	203	27	189	31	113.4682
Melanerpes formicivorus	NA	33.6767828	-117.519722	United States	California	Holy Jim	eBird - Traveling Count	120	4.023	NA	555	161	140	51	4723	312	40	272	111	221	228	108	467	90	3	87	255	11	20	244	324.4687
Melanerpes formicivorus	NA	35.1981087	-111.6517181	United States	Arizona	Flagstaff	eBird - Traveling Count	60	3.219	NA	2106	81	165	45	7151	277	-86	363	171	110	175	-7	533	72	12	38	186	62	151	149	367.8656
Melanerpes formicivorus	NA	37.782459	-120.759858	United States	California	US-CA-Oakdale-12724 Lancaster Rd	eBird - Traveling Count	43	0.097	NA	61	164	149	45	6299	354	27	327	84	243	243	84	365	69	1	81	182	6	6	182	489.1073
Melanerpes formicivorus	NA	37.23246	-122.0993464	United States	California	ambiguous Christmas Tree Farm	eBird - Stationary Count	5	NA	NA	965	121	119	50	4320	260	23	237	77	177	181	75	870	164	2	84	444	12	18	435	618.1805
Melanerpes formicivorus	NA	37.5281576	-120.108633	United States	California	Pendola Garden Road 2.4 (from Highway 49)	eBird - Stationary Count	5	NA	NA	593	146	158	46	6612	347	4	343	67	233	233	67	741	137	1	83	379	9	9	379	434.0045
Melanerpes formicivorus	NA	37.843512	-120.0013447	United States	California	Cherry Lake Rd.	eBird - Traveling Count	120	3.219	NA	1047	127	148	45	6449	317	-8	325	52	212	213	52	994	176	3	80	493	22	25	493	419.352
Melanerpes formicivorus	NA	31.571883	-110.8034165	United States	Arizona	Santa Cruz Co: Johnson Spring	eBird - Traveling Count	270	4.023	NA	1398	157	160	48	6367	327	-4	331	232	188	239	77	498	118	5	77	265	28	224	109	220.8915
Melanerpes formicivorus	NA	29.2788684	-103.3079436	United States	Texas	Big Bend NP--Chisos Basin Sewage Treatment Settling Ponds	eBird - Stationary Count	69	NA	NA	1550	168	135	45	5745	307	13	294	226	103	236	89	452	84	9	72	235	37	212	42	119.3084
Melanerpes formicivorus	NA	39.233864	-121.048965	United States	California	Litton Trail	eBird - Traveling Count	60	1.609	NA	853	121	145	45	6039	307	-9	316	51	201	201	51	1437	274	3	83	735	21	34	735	516.07
Melanerpes formicivorus	NA	37.2356416	-121.8813157	United States	California	Guadalupe Oak Grove Park (SCL Co.)	eBird - Traveling Count	150	4.828	NA	63	151	135	54	4123	286	36	250	98	200	202	98	500	106	1	89	268	5	10	268	439.2584
Melanerpes formicivorus	NA	37.609045	-120.5211	United States	California	Lake Rd.--E of Turlock Lake and S of TID canal	eBird - Traveling Count	60	4.828	NA	75	164	150	45	6467	358	25	333	82	246	246	82	385	73	1	81	193	5	5	193	452.4638
Melanerpes formicivorus	NA	38.47351	-122.89011	United States	California	Forestville	eBird - Exhaustive Area Count	130	3.219	10.9265	34	138	148	58	3940	279	25	254	87	184	186	87	1031	228	2	92	576	12	20	576	488.7035
Melanerpes formicivorus	NA	37.2433971	-118.193568	United States	California	Tollhouse Spring	eBird - Traveling Count	25	0.805	NA	1903	92	159	43	7184	293	-73	366	5	188	188	5	229	35	9	44	95	32	32	95	163.6464
Melanerpes formicivorus	NA	32.2102866	-110.9235907	United States	Arizona	Reid Park	eBird - Traveling Count	30	0.322	NA	759	205	158	46	7026	376	37	339	291	237	296	119	299	59	4	67	148	19	121	70	141.9898
Melanerpes formicivorus	NA	38.1993386	-122.5681114	United States	California	SON BBA 535-225	eBird - Traveling Count	258	4.345	NA	0	142	138	57	3863	276	34	242	92	186	189	92	700	161	1	93	400	8	11	400	552.9159
Melanerpes formicivorus	NA	34.1052043	-109.8845673	United States	Arizona	Pinetop Country Club Cabin	eBird - Stationary Count	45	NA	NA	2223	85	173	48	6826	274	-86	360	169	114	174	0	636	92	16	43	241	61	197	169	310.1111
Melanerpes formicivorus	NA	34.5045929	-120.2254923	United States	California	Gaviota Hot Springs	eBird - Traveling Count	15	0.241	NA	126	149	118	61	2658	242	49	193	119	177	184	116	429	89	0	96	253	2	6	237	518.2748
Melanerpes formicivorus	NA	42.2037499	-122.6997167	United States	Oregon	North Mountain Park	eBird - Traveling Count	120	2.414	NA	543	113	155	48	5912	308	-13	321	44	191	191	44	516	83	9	52	227	46	48	227	348.2897
Melanerpes formicivorus	NA	21.7336705	-102.7020837	Mexico	Aguascalientes	Sierra Escondida, Calvillo.	eBird - Stationary Count	50	2	30	2442	153	158	63	2494	273	25	248	176	144	181	117	699	187	5	102	451	22	320	50	583.5074
Melanerpes formicivorus	NA	37.111395	-122.2718105	United States	California	Rancho Del Oso - Owl WA 8	eBird - Stationary Count	5	NA	NA	80	132	111	60	2550	226	44	182	100	160	164	100	744	156	2	87	400	10	14	400	587.4552
Melanerpes formicivorus	NA	37.0827493	-121.8687024	United States	California	Loma Prieta & Summit,Mt. Madonna	eBird - Stationary Count	75	NA	NA	730	130	133	52	4428	279	24	255	81	187	190	81	843	168	2	87	444	10	16	444	592.5555
Melanerpes formicivorus	NA	43.3151866	-123.1859207	United States	Oregon	North Bank Habitat	eBird - Traveling Count	240	1.609	NA	216	118	135	47	5256	292	8	284	58	187	187	55	1096	184	11	66	531	61	61	475	428.0331
Melanerpes formicivorus	NA	37.720084	-121.8740845	United States	California	Tassajara Creek Regional Park, Dublin, CA	eBird - Exhaustive Area Count	60	NA	0.4047	124	149	138	51	4697	300	30	270	88	204	208	88	399	80	1	83	205	6	9	205	522.8839
Melanerpes formicivorus	NA	36.1846323	-118.726995	United States	California	Bear Creek Rd Ecotone	eBird - Stationary Count	30	NA	NA	1435	118	140	44	6331	301	-17	318	52	203	203	46	636	119	2	81	328	14	14	323	288.0624
Melanerpes formicivorus	NA	37.2749706	-122.1491906	United States	California	SCZ FBMP H35 5	eBird - Stationary Count	5	NA	NA	767	126	119	52	4058	258	31	227	83	177	182	83	904	175	2	85	469	13	18	455	555.8715
Melanerpes formicivorus	NA	31.390161	-110.239243	United States	Arizona	Ash Canyon B and B	eBird - Stationary Count	60	NA	NA	1567	157	159	48	6253	328	0	328	229	189	237	78	469	114	6	81	260	31	229	101	191.9859
Melanerpes formicivorus	NA	40.3995096	-122.1422625	United States	California	Coleman Fish Hatchery--ponds	eBird - Traveling Count	60	0.805	NA	129	170	144	41	7009	367	24	343	89	261	261	85	744	135	4	72	362	27	27	358	410.0674
Melanerpes formicivorus	NA	35.0919709	-118.5229111	United States	California	Tehachapi--Arosa Rd.	eBird - Traveling Count	20	3.219	NA	1443	119	129	42	6260	293	-8	301	53	202	203	48	360	63	2	77	177	12	20	173	341.4277
Melanerpes formicivorus	NA	31.7204331	-110.8609819	United States	Arizona	Madera Canyon--Bog Springs Trail	eBird - Traveling Count	210	4.023	NA	1855	134	139	46	6092	293	-8	301	206	163	213	59	610	128	8	69	304	40	258	147	215.9461
Melanerpes formicivorus	NA	33.7585986	-111.6755104	United States	Arizona	Needle Rock Recreation Area	eBird - Traveling Count	70	1.609	NA	496	209	165	45	7479	403	37	366	117	238	306	117	336	42	5	43	111	24	76	111	208.7676
Melanerpes formicivorus	NA	13.9410983	-87.2414055	Honduras	Francisco MorazÌÁn	Cerro de Hula Sector 3	eBird - Traveling Count	110	2.5	NA	1544	181	97	66	1391	252	106	146	189	170	195	161	1328	263	13	78	573	58	500	104	635.7552
Melanerpes formicivorus	NA	35.4608342	-120.675946	United States	California	San Rafael Rd Pond	eBird - Stationary Count	11	NA	NA	297	142	165	58	3922	297	17	280	101	191	194	94	559	118	1	93	317	3	11	314	461.7578
Melanerpes formicivorus	NA	33.9677137	-117.3317313	United States	California	Agricultural Operations	eBird - Traveling Count	120	1.609	NA	331	178	159	52	4969	345	44	301	126	242	247	120	283	56	2	82	155	9	16	145	323.8741
Melanerpes formicivorus	NA	36.416724	-119.0261364	United States	California	Doffelmier Pond	eBird - Stationary Count	20	NA	NA	166	174	158	46	6600	367	25	342	107	258	258	91	388	74	0	81	204	5	5	193	321.3366
Melanerpes formicivorus	NA	38.961584	-123.1254745	United States	California	Chris Keiffer's House	eBird - Stationary Count	10	NA	NA	189	141	151	52	4812	310	20	290	83	203	204	83	1011	214	2	89	551	13	22	551	498.7038
Melanerpes formicivorus	NA	34.0294665	-118.1782331	United States	California	Calvary Cemetery	eBird - Stationary Count	60	NA	NA	69	183	120	54	3518	298	77	221	146	225	232	142	383	88	0	101	244	5	13	222	208.6017
Melanerpes formicivorus	NA	37.435885	-122.3319054	United States	California	Purisima Creek Redwoods Open Space Preserve	eBird - Traveling Count	105	4.023	NA	527	127	110	55	3421	239	39	200	89	168	174	89	887	173	2	86	456	13	17	456	484.308
Melanerpes formicivorus	NA	36.9826514	-122.0677443	United States	California	UC Santa Cruz--Mima Meadow	eBird - Traveling Count	45	0.402	NA	106	135	120	61	2808	236	41	195	100	167	171	100	772	172	2	91	435	9	14	435	417.1947
Melanerpes formicivorus	NA	37.1581	-121.38338	United States	California	Coe SP Rt.Seg No. 7.5: Tie Down Trail. North Saddle to Kaiser Aetna Road Junction	eBird - Traveling Count	29	0.921	NA	492	147	154	48	5579	331	15	316	80	218	220	80	494	96	2	84	255	8	14	255	579.3734
Melanerpes formicivorus	NA	36.9908871	-121.713556	United States	California	Mount Madonna County Park	eBird - Traveling Count	60	1.609	NA	374	139	143	55	4181	284	24	260	89	191	195	89	685	142	2	89	368	9	14	368	526.7838
Melanerpes formicivorus	NA	37.8390384	-122.0188808	United States	California	Hap Magee Ranch Park	eBird - Traveling Count	72	0.805	NA	105	147	120	51	4115	271	39	232	93	193	197	93	493	103	1	85	258	6	9	258	407.7209
Melanerpes formicivorus	NA	33.776579	-118.1353855	United States	California	Long Beach Rec Park	eBird - Traveling Count	180	1.609	NA	17	176	108	52	3354	280	74	206	139	214	222	135	301	68	0	93	178	3	8	174	261.2737
Melanerpes formicivorus	NA	34.4536818	-119.783332	United States	California	Kiwanis Meadow	eBird - Traveling Count	50	0.322	NA	90	155	118	57	3128	258	52	206	121	191	197	116	450	100	0	100	277	2	5	264	448.9355
Melanerpes formicivorus	NA	38.27745	-120.30706	United States	California	Calaveras Big Trees SP	eBird - Traveling Count	240	3.219	NA	1472	99	136	44	6255	281	-27	308	28	181	183	28	1348	240	6	80	662	30	42	662	469.1805
Melanerpes formicivorus	NA	33.0158249	-117.0209169	United States	California	Blue Sky Nature Preserve	eBird - Traveling Count	120	3.219	NA	230	172	132	53	4083	304	55	249	128	222	229	124	359	69	2	86	195	7	13	182	231.6032
Melanerpes formicivorus	NA	34.4234334	-119.889554	United States	California	Coronado Drive, Goleta, SBCo	eBird - Traveling Count	155	0.322	NA	20	153	114	58	2857	246	51	195	122	185	191	117	408	90	0	99	252	1	3	238	532.2144
Melanerpes formicivorus	NA	37.2372987	-122.3192883	United States	California	Butano Main Stem BS2	eBird - Stationary Count	125	NA	NA	92	130	110	60	2555	225	43	182	98	158	163	98	716	143	3	86	370	11	16	370	621.4584
Melanerpes formicivorus	NA	37.8059913	-122.4282463	United States	California	Fort Mason--Community Garden	eBird - Traveling Count	120	0.241	NA	20	142	78	52	2287	219	70	149	111	162	169	111	571	123	1	90	310	7	42	310	322.5616
Melanerpes formicivorus	NA	39.149699	-121.035885	United States	California	US-CA-Grass Valley-14856-14910 Dog Bar Rd Adam Ryan Wildlife Preserve	eBird - Stationary Count	7	NA	NA	704	135	142	45	6024	317	4	313	65	214	215	65	1270	256	2	84	665	19	28	665	549.4888
Melanerpes formicivorus	NA	41.42388	-123.46907	United States	California	Offield Mountain	eBird - Traveling Count	60	1.609	NA	1074	88	152	49	5587	274	-35	309	27	162	163	23	1140	204	7	74	578	47	56	537	529.1667
Melanerpes formicivorus	NA	42.2948853	-122.8378214	United States	Oregon	Bear Creek Greenway	eBird - Traveling Count	180	4.023	NA	438	116	151	46	6315	314	-13	327	41	199	199	40	517	90	8	59	244	42	42	214	389.78
Melanerpes formicivorus	NA	38.3709678	-122.512579	United States	California	Glenn Oaks Ranch	eBird - Traveling Count	45	0.805	NA	101	145	155	55	4513	305	24	281	88	200	201	88	829	184	1	91	464	9	14	464	541.8041
Melanerpes formicivorus	NA	34.5755603	-119.9562836	United States	California	Lone Star Ranch	eBird - Traveling Count	120	2.414	NA	230	157	129	54	3714	281	45	236	116	202	207	112	474	101	0	96	283	2	8	262	585.318
Melanerpes formicivorus	NA	9.9242132	-84.0907288	Costa Rica	San JosÌ©	Barcelo San Jose Palacio	eBird - Traveling Count	120	2.414	NA	1140	205	100	81	610	268	146	122	204	202	212	197	1898	339	10	77	912	38	320	181	487.776
Melanerpes formicivorus	NA	37.0843544	-121.9203043	United States	California	SDSF LR 17	eBird - Stationary Count	10	NA	NA	377	137	135	55	3944	273	29	244	90	186	190	90	871	186	2	91	475	9	15	475	607.1177
Melanerpes formicivorus	NA	35.0919135	-113.8765633	United States	Arizona	Hualapai Mountain Resort	eBird - Traveling Count	15	0.161	NA	1946	108	145	43	6922	294	-38	332	197	131	201	27	401	60	9	43	140	41	118	119	157.8125
Melanerpes formicivorus	NA	35.2262526	-111.6068029	United States	Arizona	Elden Springs	eBird - Traveling Count	90	2.414	NA	2164	75	164	45	7128	271	-91	362	165	104	169	-13	529	72	13	37	187	63	153	146	367.8656
Melanerpes formicivorus	NA	34.4536572	-119.6684564	United States	California	Mountain Drive	eBird - Traveling Count	60	4.828	NA	237	154	125	54	3605	274	45	229	114	197	203	111	520	115	0	99	317	2	7	305	470.7931
Melanerpes formicivorus	NA	39.771942	-121.77966	United States	California	Bidwell Park - Horseshoe Lake	eBird - Traveling Count	90	1.448	NA	104	161	147	45	6405	346	21	325	81	242	242	81	744	151	2	80	381	19	19	381	509.7676
Melanerpes formicivorus	NA	34.450911	-119.340363	United States	California	Taft botanical gardens	eBird - Traveling Count	60	1.609	NA	364	153	144	54	4188	296	32	264	108	205	210	103	557	126	0	100	341	2	9	331	505.561
Melanerpes formicivorus	NA	37.2174966	-122.0724607	United States	California	SCZ FBMP SUMM 51	eBird - Stationary Count	5	NA	NA	876	124	122	51	4298	263	26	237	79	179	183	78	873	167	2	85	450	12	18	440	546.192
Melanerpes formicivorus	NA	34.4304167	-118.3969116	United States	California	Near the Lodge	eBird - Stationary Count	120	NA	NA	492	165	152	49	5421	332	25	307	108	234	238	100	432	85	1	88	245	7	15	226	405.6541
Melanerpes formicivorus	NA	34.1694703	-118.1286585	United States	California	Longfellow Elementary School, Pasadena, CA	eBird - Traveling Count	20	1.609	NA	316	176	143	52	4381	322	52	270	129	230	237	124	516	110	1	93	308	7	16	285	321.4733
Melanerpes formicivorus	NA	37.1864076	-122.2089958	United States	California	SCZ FBMP LODG 17	eBird - Stationary Count	5	NA	NA	418	129	119	57	3339	243	35	208	90	169	174	90	918	188	3	88	489	12	17	489	620.7778
Melanerpes formicivorus	NA	35.3341729	-118.2231903	United States	California	Piute Mountains	eBird - Traveling Count	300	4.828	NA	1177	142	147	43	6807	331	-4	335	72	208	234	63	254	43	2	73	127	12	13	122	272.4574
Melanerpes formicivorus	NA	37.3010946	-120.1191902	United States	California	White Rock Rd. at Deadman Creek Rd. (MRP Co.)	eBird - Traveling Count	60	0	NA	146	163	159	45	6699	364	18	346	79	249	249	79	402	72	0	82	200	4	4	200	384.8184
Melanerpes formicivorus	NA	35.27899	-111.56858	United States	Arizona	Eldon Springs Road	eBird - Traveling Count	45	1.609	NA	2148	77	163	44	7172	273	-90	363	167	106	171	-12	504	70	12	38	180	60	147	137	363.5512
Melanerpes formicivorus	NA	36.3503519	-119.2418289	United States	California	SJR - Visalia	eBird - Traveling Count	240	2.4	NA	113	171	151	44	6700	361	23	338	104	256	256	85	295	56	0	82	154	3	3	148	301.4916
Melanerpes formicivorus	NA	34.047056	-117.195494	United States	California	US-CA-Redlands-114 San Jacinto St	eBird - Stationary Count	30	NA	NA	410	178	162	51	5298	352	38	314	122	245	251	115	310	66	2	87	175	8	14	166	266.7388
Melanerpes formicivorus	NA	38.5800475	-122.4334302	United States	California	Angwin Airport--pond	eBird - Stationary Count	20	NA	NA	554	138	137	47	5325	313	27	286	76	207	208	76	1028	223	1	91	564	11	20	564	552.2415
Melanerpes formicivorus	NA	37.8299873	-122.1656529	United States	California	Canyon	eBird - Traveling Count	60	1.609	NA	259	141	112	53	3680	255	45	210	95	184	188	95	658	134	1	87	341	7	12	341	543.7436
Melanerpes formicivorus	NA	37.2875834	-119.6462202	United States	California	Burleigh Lockwood	eBird - Stationary Count	30	NA	2.0234	854	139	156	46	6529	334	-4	338	64	225	226	64	833	153	2	82	423	13	21	423	371.1813
Melanerpes formicivorus	NA	13.9065197	-87.1491584	Honduras	Francisco MorazÌÁn	MontaÌ±a de Isopo	eBird - Traveling Count	293	3	NA	1692	173	96	67	1355	243	100	143	180	162	187	153	1504	282	18	73	644	76	533	142	812.8601
Melanerpes formicivorus	NA	34.133405	-118.1254292	United States	California	Tournament Park	eBird - Exhaustive Area Count	15	NA	1.2141	242	179	140	54	4135	317	58	259	134	228	236	130	484	104	1	94	294	7	16	270	203.6528
Melanerpes formicivorus	NA	15.37126	-90.34309	Guatemala	Alta Verapaz	Finca Rubel Chaim--Point 7	eBird - Stationary Count	10	NA	NA	1589	170	91	70	1134	230	101	129	179	165	180	153	2059	284	54	52	806	196	703	252	1182.595
Melanerpes formicivorus	NA	34.8232713	-119.0812397	United States	California	Mt Pinos rd, mid-elevation	eBird - Traveling Count	120	4.828	NA	2017	83	108	41	5389	236	-22	258	26	153	159	26	728	136	3	84	370	15	28	370	376.6428
Melanerpes formicivorus	NA	39.4671435	-123.781693	United States	California	31421 Airport Rd, Ft Bragg	eBird - Exhaustive Area Count	65	NA	0.1214	62	112	106	59	2615	212	33	179	78	143	145	78	1071	196	3	80	539	22	33	539	475.1393
Melanerpes formicivorus	NA	34.1349147	-117.1586108	United States	California	HIghland _ Top of Van Leuven	eBird - Traveling Count	30	0.644	NA	649	171	164	49	5799	356	27	329	109	245	249	102	415	84	2	83	222	11	20	216	303.5872
Melanerpes formicivorus	NA	38.3673339	-122.9745197	United States	California	17010 Burl Ln	eBird - Stationary Count	120	NA	NA	236	127	133	58	3564	255	27	228	87	169	172	83	1250	266	2	89	682	14	24	670	491.2094
Melanerpes formicivorus	NA	37.4402381	-119.9947786	United States	California	Old Highway 3.9 (from Hwy 49)	eBird - Stationary Count	5	NA	NA	484	152	159	45	6666	354	7	347	71	239	239	71	658	120	1	82	333	9	9	333	430.9272
Melanerpes formicivorus	NA	37.5087897	-120.094192	United States	California	Old Toll Road 3.1 (from Highway 49)	eBird - Stationary Count	5	NA	NA	529	149	159	46	6623	351	6	345	69	236	236	69	699	129	1	82	356	9	9	356	434.0045
Melanerpes formicivorus	NA	14.3868719	-89.3725528	El Salvador	Santa Ana	PN Montecristo Bandada 4	eBird - Traveling Count	270	4	NA	1783	169	96	71	886	239	105	134	173	156	178	156	1929	398	9	86	949	37	339	37	776.8212
Melanerpes formicivorus	NA	38.7552	-121.16742	United States	California	Miner's Ravine Crk Preserve	eBird - Exhaustive Area Count	75	NA	8.0937	117	162	136	43	6192	345	30	315	90	240	241	84	605	123	1	83	309	10	13	308	552.3954
Melanerpes formicivorus	NA	39.2999007	-121.1880827	United States	California	Rice's Crossing Road (Bridgeport State Park)	eBird - Traveling Count	70	3.219	NA	274	154	141	42	6457	343	14	329	74	237	237	74	1026	206	1	83	529	15	15	529	512.563
Melanerpes formicivorus	NA	34.0827203	-109.4139009	United States	Arizona	Little Colorado River--South Fork	eBird - Traveling Count	205	2.414	NA	2353	76	177	49	6664	263	-96	359	158	105	164	-7	482	92	14	60	234	50	197	93	361.7083
Melanerpes formicivorus	NA	38.5209068	-122.0323563	United States	California	Audubon Bobcat Ranch	eBird - Traveling Count	30	3.219	NA	81	161	156	47	6024	349	22	327	84	237	237	84	602	137	1	92	339	7	7	339	583.3746
Melanerpes formicivorus	NA	44.40812	-123.33643	United States	Oregon	Corvallis, 26202-26212 Finley Refuge Road	eBird - Traveling Count	65	3	NA	103	111	116	43	5169	271	7	264	52	178	180	48	1144	204	13	68	567	67	74	523	579.15
Melanerpes formicivorus	NA	32.8254372	-116.523571	United States	California	CA - SD Co, Pine Valley	eBird - Traveling Count	20	4.828	NA	1167	133	153	49	5758	310	0	310	73	181	212	67	541	101	2	76	284	26	41	257	228.6228
Melanerpes formicivorus	NA	37.5237756	-119.9207067	United States	California	Triangle Road 6.5 (west of Darrah)	eBird - Stationary Count	5	NA	NA	896	134	154	45	6509	331	-5	336	58	220	221	58	903	165	2	82	459	14	20	459	428.5199
Melanerpes formicivorus	NA	38.7230676	-121.4168356	United States	California	Gibson Ranch County Park	eBird - Traveling Count	45	2.414	NA	23	163	136	43	6139	346	34	312	85	240	241	85	501	112	1	87	268	7	10	268	431.2916
Melanerpes formicivorus	NA	38.4853744	-122.7185726	United States	California	Nagasawa Community Park	eBird - Traveling Count	75	1.207	NA	148	139	149	55	4316	290	23	267	85	191	193	85	1004	218	2	91	557	12	19	557	436.6501
Melanerpes formicivorus	NA	35.47346	-120.85742	United States	California	Cottontail Creek #1	eBird - Traveling Count	130	1.448	NA	121	140	134	64	2691	247	38	209	110	169	174	106	367	76	1	89	203	3	9	201	472.8563
Melanerpes formicivorus	NA	37.1396561	-121.9788408	United States	California	SCZ FBMP OSCH 4	eBird - Stationary Count	5	NA	NA	454	135	132	54	3965	271	29	242	89	184	189	89	964	203	2	90	522	10	16	522	607.1177
Melanerpes formicivorus	NA	34.3530204	-119.3080044	United States	California	Foster Park -Ventura River	eBird - Traveling Count	45	0.402	NA	76	158	132	59	3159	271	50	221	123	194	201	120	409	95	0	99	248	2	5	246	464.7432
Melanerpes formicivorus	NA	35.903032	-106.310674	United States	New Mexico	Woodland Road	eBird - Stationary Count	30	NA	NA	2227	83	149	40	7606	274	-91	365	173	-14	182	-14	438	77	22	48	193	72	178	72	231.6658
Melanerpes formicivorus	NA	34.3861452	-111.2728679	United States	Arizona	E Verde River	eBird - Stationary Count	120	1.609	NA	1657	120	173	46	7171	318	-51	369	210	148	215	32	577	83	11	42	204	55	165	166	297.3333
Melanerpes formicivorus	NA	38.5754809	-122.2436929	United States	California	Lake Berryessa - Smittle Creek	eBird - Stationary Count	150	NA	NA	136	154	162	50	5678	339	17	322	83	226	226	83	698	154	1	91	392	8	8	392	570.3925
Melanerpes formicivorus	NA	38.5225184	-121.0971451	United States	California	Latrobe Rd.--lower (SAC Co.)	eBird - Traveling Count	11	0.805	NA	67	161	140	44	6071	344	31	313	84	237	238	84	536	113	1	84	279	9	11	279	562.5025
Melanerpes formicivorus	NA	38.7246931	-122.7661228	United States	California	Mayacama Natural Preserve	eBird - Stationary Count	25	NA	NA	529	131	155	50	5354	314	5	309	68	201	201	68	1090	231	2	90	591	12	23	591	477.1398
Melanerpes formicivorus	NA	38.6397142	-121.2398681	United States	California	Emperor Dr & Willings Way	eBird - Stationary Count	20	NA	NA	41	163	135	43	6040	343	35	308	92	239	239	86	510	111	1	85	268	9	10	267	437.6003
Melanerpes formicivorus	NA	37.4393444	-121.9600654	United States	California	Don Edwards NWR (SCL Co.)	eBird - Traveling Count	30	0.402	NA	-2	152	114	53	3777	263	49	214	112	195	199	102	344	71	1	85	178	5	8	178	549.7582
Melanerpes formicivorus	NA	34.0324788	-118.0464649	United States	California	Whittier Narrows Nature Reserve	eBird - Traveling Count	90	4.828	NA	67	182	133	54	3767	308	64	244	142	227	234	137	378	82	0	95	230	5	12	211	312.4853
Melanerpes formicivorus	NA	37.3009666	-122.2046185	United States	California	Alpine Road 3	eBird - Stationary Count	5	NA	NA	551	129	118	54	3667	251	35	216	88	174	179	88	900	179	2	86	472	12	17	472	608.0165
Melanerpes formicivorus	NA	25.6315635	-100.2072001	Mexico	Nuevo LeÌ_n	ANP Cerro de la Silla- a Cascada Guadalupe	eBird - Traveling Count	90	0.8	NA	649	212	123	46	5009	337	72	265	246	144	271	144	703	180	14	82	366	49	274	49	326.7173
Melanerpes formicivorus	NA	31.7903264	-106.4359963	United States	Texas	Cumberland Circle	eBird - Stationary Count	20	NA	NA	1147	175	163	44	7676	356	-11	367	262	174	272	76	216	42	5	69	118	18	99	34	107.4721
Melanerpes formicivorus	NA	34.6013512	-119.7460306	United States	California	Little Pine Mountain--Happy Hollow Camp	eBird - Traveling Count	20	0.274	NA	1266	114	118	47	4677	258	11	247	64	173	180	64	713	136	1	91	390	6	18	390	579.5228
Melanerpes formicivorus	NA	30.3093932	-108.0768013	Mexico	Chihuahua	Colonia Juarez	eBird - Traveling Count	120	1.609	NA	1540	160	177	49	6520	344	-12	356	232	157	242	76	349	86	6	87	212	25	189	44	241.3744
Melanerpes formicivorus	NA	37.6183957	-120.0196642	United States	California	Merced River Rec Area	eBird - Traveling Count	180	3.219	NA	453	152	160	46	6648	354	7	347	71	239	239	71	677	122	1	82	340	9	9	340	440.3274
Melanerpes formicivorus	NA	36.47966	-121.73206	United States	California	Carmel Valley	eBird - Traveling Count	360	4.828	NA	135	133	114	62	2339	227	44	183	105	156	161	104	521	108	1	90	285	5	9	284	506.3569
Melanerpes formicivorus	NA	38.4150716	-122.9485023	United States	California	BJ Home	eBird - Stationary Count	30	NA	NA	244	129	137	57	3739	264	25	239	87	174	177	82	1265	270	2	90	691	13	24	680	491.2094
Melanerpes formicivorus	NA	37.7554604	-120.1172966	United States	California	Converse Road 0.1	eBird - Stationary Count	5	NA	NA	982	130	150	46	6402	322	-4	326	55	214	215	55	990	182	3	82	504	19	21	504	435.3237
Melanerpes formicivorus	NA	34.1217528	-118.1266737	United States	California	Circle Dr	eBird - Traveling Count	20	0.644	NA	199	180	138	54	4039	315	61	254	137	229	236	133	462	100	0	95	282	6	15	259	203.6528
Melanerpes formicivorus	NA	36.9707282	-121.8867016	United States	California	421 Ewell Dr., Aptos, CA	eBird - Stationary Count	60	NA	NA	55	139	124	60	3032	244	38	206	100	173	177	100	637	137	2	90	351	7	12	351	524.5568
Melanerpes formicivorus	NA	33.743	-117.446	United States	California	Glen Eden	eBird - Stationary Count	120	NA	NA	361	172	149	52	4767	325	42	283	122	232	238	117	315	58	3	78	167	13	21	159	311.8738
Melanerpes formicivorus	NA	37.2144037	-119.9671304	United States	California	Eastman Lake Campground (MAD Co.)	eBird - Traveling Count	120	3.219	NA	171	164	160	46	6717	365	18	347	95	250	250	80	401	71	0	81	198	4	4	198	387.2466
Melanerpes formicivorus	NA	38.4963248	-122.3758507	United States	California	Lake Hennessey - North east	eBird - Traveling Count	160	3.219	NA	95	150	160	52	5102	323	20	303	86	214	214	86	792	176	1	91	448	9	9	448	537.4064
Melanerpes formicivorus	NA	25.3509604	-100.1931131	Mexico	Nuevo LeÌ_n	Genovevo a El Manzano	eBird - Traveling Count	35	4.5	NA	1350	182	137	59	3416	291	59	232	216	145	222	135	966	226	16	79	482	66	409	70	317.9583
Melanerpes formicivorus	NA	24.087528	-104.9324718	Mexico	Durango	La Muralla	eBird - Traveling Count	142	4	NA	2436	136	147	59	3408	257	11	246	168	116	175	89	675	160	5	100	450	27	388	69	627.0742
Melanerpes formicivorus	NA	9.59711	-83.79777	Costa Rica	San JosÌ©	597x797	eBird - Stationary Count	31	NA	NA	2929	98	80	78	573	149	47	102	101	92	103	90	2544	394	40	60	1087	138	740	216	1120.211
Melanerpes formicivorus	NA	37.5477077	-119.644289	United States	California	Yosemite NP--Wawona	eBird - Traveling Count	60	1.609	NA	1250	116	150	45	6440	308	-21	329	42	201	202	42	967	173	4	80	480	22	29	480	378.9861
Melanerpes formicivorus	NA	38.7166725	-121.2079745	United States	California	Treelake Park	eBird - Traveling Count	85	3.219	NA	100	162	135	43	6135	345	32	313	92	240	240	85	571	116	1	83	291	10	13	290	453.1385
Melanerpes formicivorus	NA	38.4100202	-122.0608521	United States	California	Mix Canyon Rd.	eBird - Traveling Count	80	4.828	NA	227	153	147	48	5600	331	25	306	83	223	224	83	686	153	1	91	381	7	12	381	575.8665
Melanerpes formicivorus	NA	37.917325	-122.705714	United States	California	US-CA-Bolinas - 37.9173x-122.7057 - Jan 18, 2013, 10:40 AM	eBird - Traveling Count	43	0.805	NA	60	134	100	54	2970	229	47	182	100	166	171	95	965	203	2	90	526	13	17	518	510.0511
Melanerpes formicivorus	NA	33.8473225	-117.7243423	United States	California	Wier Canyon	eBird - Traveling Count	120	4.023	NA	322	172	142	54	4189	314	54	260	127	223	230	124	398	78	3	83	218	11	19	207	359.5417
Melanerpes formicivorus	NA	37.0968807	-122.101922	United States	California	SCZ FBMP ALBA 1	eBird - Stationary Count	5	NA	NA	244	135	125	58	3314	250	35	215	95	175	178	95	835	180	2	90	460	9	15	460	616.3333
Melanerpes formicivorus	NA	35.607068	-118.49599	United States	California	Keyesville--BLM low water put-in	eBird - Stationary Count	45	NA	NA	747	167	158	44	7035	362	6	356	95	260	260	83	304	57	2	80	160	10	10	155	291.4509
Melanerpes formicivorus	NA	38.4727089	-122.6346517	United States	California	San Aleso Court	eBird - Stationary Count	60	NA	NA	133	141	150	55	4404	295	23	272	86	194	196	86	934	202	2	91	520	11	18	520	514.9341
Melanerpes formicivorus	NA	39.4449539	-122.4778897	United States	California	Rd. 303--summit to Rd.306	eBird - Traveling Count	21	3.38	NA	421	146	162	47	6484	343	-1	344	69	231	231	69	561	120	1	87	308	14	14	308	512.9131
Melanerpes formicivorus	NA	37.0415791	-121.751132	United States	California	SCZ FBMP SUMM 20	eBird - Stationary Count	5	NA	NA	626	134	141	52	4518	289	22	267	83	192	196	83	779	157	2	89	413	9	16	413	588.1111
Melanerpes formicivorus	NA	34.169204	-117.6877785	United States	California	Evey Canyon	eBird - Traveling Count	240	2.414	NA	867	153	153	48	5819	332	14	318	92	229	233	86	670	134	2	92	382	9	20	361	406.7178
Melanerpes formicivorus	NA	37.0478304	-122.1403205	United States	California	SCZ FBMP MART 3	eBird - Stationary Count	5	NA	NA	458	128	121	57	3362	244	33	211	90	169	173	90	974	204	3	89	527	12	17	527	604.3198
Melanerpes formicivorus	NA	38.567974	-121.43903	United States	California	95819 Sacramento	eBird - Traveling Count	90	3.219	NA	12	160	139	45	5911	339	34	305	85	233	234	85	449	99	1	87	240	6	10	240	213.7176
Melanerpes formicivorus	NA	38.6869002	-122.0617225	United States	California	Esparto--Black-throated Sparrow site	eBird - Traveling Count	75	0.161	NA	93	160	164	48	6216	357	18	339	82	240	240	82	547	118	1	90	300	7	7	300	625.6233
Melanerpes formicivorus	NA	34.3461056	-119.2764417	United States	California	Ventura - CaÌ±ada Larga Road	eBird - Traveling Count	105	2.5	NA	91	157	133	59	3138	272	49	223	123	194	200	119	414	96	0	100	251	2	5	248	464.7432
Melanerpes formicivorus	NA	38.8787729	-121.0681343	United States	California	Canyon View Community Center	eBird - Stationary Count	60	NA	NA	437	152	137	43	6213	335	20	315	84	233	234	78	918	181	1	83	466	13	21	466	551.8179
Melanerpes formicivorus	NA	34.277363	-118.802781	United States	California	US-CA-Simi Valley - 34.2774x-118.8028 - Apr 26, 2013, 8:43	eBird - Traveling Count	120	0.805	NA	219	164	136	56	3758	291	49	242	123	209	215	119	440	94	0	97	258	4	10	249	383.0588
Melanerpes formicivorus	NA	33.4073452	-105.6616169	United States	New Mexico	Midiron house	eBird - Stationary Count	30	NA	NA	2282	93	151	46	6500	259	-66	325	169	85	177	11	488	104	14	72	261	62	244	78	181.7083
Melanerpes formicivorus	NA	13.9332261	-87.2638288	Honduras	Francisco MorazÌÁn	Cerro de Hula Sector 4	eBird - Traveling Count	23	0.4	NA	1322	197	99	66	1430	268	120	148	206	177	210	176	1154	259	6	88	524	31	451	68	744.8228
Melanerpes formicivorus	NA	37.1874333	-121.7365408	United States	California	Coyote Valley--Laguna Ave.	eBird - Traveling Count	120	1.609	NA	77	151	142	53	4319	293	30	263	95	202	205	95	493	102	1	88	263	5	10	263	569.1967
Melanerpes formicivorus	NA	33.3420015	-118.3337402	United States	California	Avalon	eBird - Traveling Count	120	4.828	NA	148	162	78	50	2751	243	89	154	133	191	201	133	293	57	0	91	161	3	6	152	268.5784
Melanerpes formicivorus	NA	38.718185	-123.0002904	United States	California	Milt Brandt Visitor Center	eBird - Traveling Count	150	0.805	NA	62	146	146	53	4374	301	29	272	96	200	201	91	1070	227	2	90	581	12	22	579	504.7611
Melanerpes formicivorus	NA	45.5205787	-123.1100142	United States	Oregon	Pacific University Campus	eBird - Stationary Count	15	NA	NA	63	110	117	43	5299	269	2	267	49	179	179	45	1181	209	14	68	584	73	81	547	461.0699
Melanerpes formicivorus	NA	35.6465644	-118.4850919	United States	California	Lake Isabella--Main Dam overlook	eBird - Stationary Count	14	NA	NA	846	161	156	44	6908	353	3	350	90	252	252	79	333	63	2	81	174	11	11	170	291.4509
Melanerpes formicivorus	NA	36.9624161	-121.874632	United States	California	Rio Del Mar - path from Pinehurst Drive to Zanzibar Drive	eBird - Traveling Count	5	0.161	NA	95	138	126	60	3065	245	36	209	99	173	177	99	649	139	2	90	357	7	12	357	524.5568
Melanerpes formicivorus	NA	34.4354075	-119.8179674	United States	California	South Goleta	eBird - Exhaustive Area Count	360	NA	12.1406	14	154	115	58	2933	248	50	198	121	186	193	116	411	92	0	100	255	1	3	242	448.9355
Melanerpes formicivorus	NA	37.8550506	-120.1937556	United States	California	Pine Mountain Lake - Fisherman's Cove	eBird - Stationary Count	15	NA	NA	796	137	155	46	6486	334	-1	335	61	222	223	61	923	171	2	83	469	15	19	469	446.5503
Melanerpes formicivorus	NA	34.3820457	-117.6966298	United States	California	Angeles NF - Arch Picnic Area	eBird - Traveling Count	33	0.805	NA	2120	82	138	46	5876	252	-47	299	19	133	162	17	719	133	4	82	379	28	48	371	379.7062
Melanerpes formicivorus	NA	34.1755122	-109.9589536	United States	Arizona	Scott Reservoir	eBird - Traveling Count	135	3.701	NA	2057	94	177	47	7020	289	-82	371	181	124	186	6	536	84	14	46	216	53	177	132	290.8869
Melanerpes formicivorus	NA	37.1945101	-122.063427	United States	California	SCZ FBMP CUMB 7	eBird - Stationary Count	5	NA	NA	652	130	125	53	4048	264	30	234	85	181	185	85	927	186	2	87	490	11	16	490	546.192
Melanerpes formicivorus	NA	16.7798488	-92.6784325	Mexico	Chiapas	Huitepec, San Cristobal de las Casas	eBird - Traveling Count	240	4.828	NA	2342	139	127	73	1200	220	47	173	150	126	151	121	1169	222	15	76	565	66	548	71	867.0148
Melanerpes formicivorus	NA	39.1857325	-123.2212615	United States	California	Hensley Creek Rd. Pond, Ukiah	eBird - Traveling Count	7	0.322	NA	203	140	156	52	4986	315	18	297	81	204	206	81	1031	219	2	88	567	15	24	567	499.7368
Melanerpes formicivorus	NA	38.3225371	-122.4485734	United States	California	Norrbom Rd	eBird - Traveling Count	80	4.989	NA	313	141	140	52	4615	297	30	267	85	198	201	85	954	208	1	91	524	9	16	524	550.9128
Melanerpes formicivorus	NA	37.5747869	-120.307374	United States	California	Merced Falls Road 5.6 (from TUO county line)	eBird - Stationary Count	5	NA	NA	294	156	157	45	6573	357	14	343	75	241	241	75	539	96	1	82	266	7	7	266	440.6875
Melanerpes formicivorus	NA	35.3568825	-120.2448303	United States	California	SLO/Pozo Road National Forest East End-East of Queen Bee Rd.	eBird - Traveling Count	70	0.805	NA	769	133	164	52	5143	313	2	311	80	201	203	74	592	112	1	88	323	5	16	311	416.8909
Melanerpes formicivorus	NA	36.4465564	-112.3931408	United States	Arizona	N. Kaibab FR292/425	eBird - Stationary Count	5	NA	NA	2172	78	157	43	7343	279	-84	363	-1	107	176	-10	433	54	14	32	136	60	114	124	230.6199
Melanerpes formicivorus	NA	20.8908905	-98.5858154	Mexico	Hidalgo	Calnali	eBird - Traveling Count	255	4	NA	1078	193	140	61	2793	303	74	229	215	154	222	154	1673	341	38	74	834	122	629	122	789.956
Melanerpes formicivorus	NA	39.2365246	-121.2172008	United States	California	Lake Wildwood near Mooney Flat Rd	eBird - Stationary Count	30	NA	NA	412	149	139	43	6306	335	13	322	72	230	230	72	1048	217	1	84	548	15	15	548	531.4207
Melanerpes formicivorus	NA	34.1485362	-118.0017042	United States	California	Monrovia Library Park	eBird - Stationary Count	25	NA	NA	166	182	147	54	4235	324	54	270	137	233	240	131	458	97	1	92	274	7	16	252	203.8079
Melanerpes formicivorus	NA	34.3483333	-117.9427778	United States	California	Angeles Crest Highway, Mile 55.44, San Gabriel Mountains	eBird - Stationary Count	10	NA	NA	2275	73	128	45	5609	236	-46	282	13	148	151	13	803	146	4	83	424	27	48	424	396.2225
Melanerpes formicivorus	NA	37.0257345	-119.3938136	United States	California	Fresno_Tollhouse Rd pullout	eBird - Stationary Count	15	NA	NA	799	147	145	43	6679	337	6	331	78	236	236	70	753	142	2	83	389	11	21	383	389.3405
Melanerpes formicivorus	NA	18.42409	-102.47088	Mexico	MichoacÌÁn	AICA TUMBISCATIO	eBird - Traveling Count	300	2	NA	1388	204	133	68	1229	298	104	194	211	199	217	185	1178	264	3	104	750	11	224	34	608.3853
Melanerpes formicivorus	NA	34.437267	-112.447488	United States	Arizona	US-AZ-Prescott - Mount Trickle Prescott National Forest	eBird - Traveling Count	112	0.805	NA	1867	110	158	46	6897	295	-48	343	196	137	202	27	602	93	12	47	224	54	187	182	262.8611
Melanerpes formicivorus	NA	33.07864	-116.6018524	United States	California	Julian	eBird - Traveling Count	300	4.828	NA	1286	128	148	48	5828	302	-3	305	67	178	208	62	639	116	3	77	335	33	48	308	211.2414
Melanerpes formicivorus	NA	30.20517	-103.24445	United States	Texas	Marathon	eBird - Exhaustive Area Count	90	NA	4.8562	1233	167	175	50	6431	329	-17	346	236	97	245	81	395	73	8	67	189	31	167	37	124.767
Melanerpes formicivorus	NA	14.0942095	-87.2012946	Honduras	Francisco MorazÌÁn	Picacho Park	eBird - Traveling Count	90	3.219	NA	933	223	113	68	1336	307	141	166	228	211	237	203	1002	203	7	81	476	25	335	69	624.9742
Melanerpes formicivorus	NA	36.4353809	-121.7093784	United States	California	San Clemente Dam	eBird - Stationary Count	240	NA	242.8114	246	131	123	63	2607	233	38	195	100	159	164	99	597	121	1	91	327	6	11	324	506.3569
Melanerpes formicivorus	NA	33.977493	-118.06532	United States	California	90606 Whittier	eBird - Exhaustive Area Count	360	NA	16.1874	52	181	127	54	3647	301	67	234	142	224	231	137	358	77	0	96	217	4	12	200	256.2517
Melanerpes formicivorus	NA	31.5206832	-109.016701	United States	New Mexico	Coronado NF -- Clanton Canyon - Geronimo Seep	eBird - Traveling Count	80	3.219	NA	1749	135	175	49	6402	317	-35	352	207	173	216	54	442	101	6	74	236	35	204	91	193.4363
Melanerpes formicivorus	NA	31.3960114	-111.0379171	United States	Arizona	Roadside: Ruby Road	eBird - Stationary Count	15	NA	NA	1210	163	171	50	6389	336	-4	340	240	191	246	83	461	115	5	83	259	27	222	98	242.7494
Melanerpes formicivorus	NA	38.6572476	-122.6049328	United States	California	RLS State Park	eBird - Traveling Count	360	1.609	NA	753	126	141	48	5321	302	12	290	71	196	197	65	1099	229	2	89	589	13	24	588	528.2672
Setophaga ruticilla	NA	45.9519851	-88.3154869	United States	Wisconsin	Second Crossing Rd.	eBird - Traveling Count	90	2.897	NA	393	42	132	29	10677	262	-182	444	161	-104	172	-104	768	96	24	39	277	93	274	93	593.9146
Setophaga ruticilla	NA	42.0367288	-72.9385981	United States	Connecticut	Hartland: Millstone Rd. (MDC land)	eBird - Traveling Count	75	1.609	NA	200	83	124	31	9241	280	-110	390	132	-28	199	-41	1208	111	86	7	320	273	309	279	639.2612
Setophaga ruticilla	NA	43.0076599	-72.6278687	United States	Vermont	brookline	eBird - Traveling Count	30	1.609	NA	187	71	130	31	9618	276	-136	412	191	-46	191	-59	1106	103	77	8	293	245	293	253	620.0468
Setophaga ruticilla	NA	46.0147274	-81.4029837	Canada	Ontario	Killarney - George Lake Camp	eBird - Stationary Count	7	NA	NA	198	46	101	25	10084	241	-156	397	127	-33	170	-89	844	95	53	16	254	171	216	193	542.1191
Setophaga ruticilla	NA	44.2159691	-78.2226791	Canada	Ontario	atlas square: 17QJ29 - point No. 17	eBird - Stationary Count	5	NA	NA	194	64	103	26	9717	256	-127	383	85	-56	184	-66	800	77	54	10	218	169	206	180	453.3756
Setophaga ruticilla	NA	42.8606074	-73.3413016	United States	New York	farm of route 22, Hoosick falls, NY	eBird - Stationary Count	20	NA	NA	137	80	127	31	9535	283	-120	403	199	-35	199	-48	986	102	57	16	289	191	289	194	600.3807
Setophaga ruticilla	NA	48.7375834	-113.4330652	United States	Montana	Glacier NP--Beaver Pond Loop Trail	eBird - Traveling Count	172	4.828	NA	1417	39	134	36	7859	239	-131	370	77	-13	140	-62	551	80	33	29	188	110	169	117	431.6079
Setophaga ruticilla	NA	48.8177157	-97.8497314	United States	North Dakota	Wessels Wildlife Management Area	eBird - Traveling Count	120	1.609	NA	334	32	122	25	12742	267	-218	485	186	-142	186	-142	482	80	12	59	221	41	221	41	522.1391
Setophaga ruticilla	NA	48.9275413	-90.6005541	Canada	Ontario	atlas square: 15XQ72 - point No. 30326	eBird - Stationary Count	5	NA	NA	472	10	126	25	12066	241	-246	487	156	-156	156	-156	737	101	28	42	287	99	287	99	573.1697
Setophaga ruticilla	NA	41.55844	-79.41502	United States	Pennsylvania	2ndPBBA_30D3408	eBird - Stationary Count	6	NA	NA	367	81	125	33	8915	272	-102	374	191	-27	191	-39	1100	117	59	19	334	206	334	207	644.3142
Setophaga ruticilla	NA	38.844922	-76.6919625	United States	Maryland	Sands Road Park	eBird - Traveling Count	79	1.207	NA	6	130	115	33	8341	304	-41	345	235	20	235	20	1056	108	70	12	304	230	304	230	551.6876
Setophaga ruticilla	NA	42.401594	-72.6959753	United States	Massachusetts	Adams Road, Williamsburg	eBird - Exhaustive Area Count	120	9.656	40.4686	192	78	126	31	9322	275	-119	394	127	-34	194	-48	1173	108	84	7	312	264	304	271	595.5898
Setophaga ruticilla	NA	44.3661245	-73.8430381	United States	New York	Wilmington Flume	eBird - Traveling Count	70	0.805	NA	356	55	121	29	9870	257	-151	408	167	-66	177	-78	917	107	52	20	284	167	283	175	612.7639
Setophaga ruticilla	NA	43.7141062	-89.2543876	United States	Wisconsin	Grand River Marsh SWA--Marquette Co.	eBird - Traveling Count	195	1.609	NA	250	73	118	27	10723	283	-146	429	192	-74	204	-74	802	101	27	39	287	93	281	93	548.9694
Setophaga ruticilla	NA	44.6171494	-77.8828201	Canada	Ontario	atlas square: 18TQ74 - point No. 23	eBird - Stationary Count	5	NA	NA	273	56	105	26	10077	252	-145	397	77	-69	180	-80	855	83	58	11	236	182	219	195	599.2106
Setophaga ruticilla	NA	39.2654206	-80.7989502	United States	West Virginia	Punkin Center Road	eBird - Traveling Count	30	3.621	NA	306	110	136	37	8332	292	-71	363	195	-2	214	-2	1150	121	77	14	337	248	337	248	670.1389
Setophaga ruticilla	NA	41.58166	-78.63351	United States	Pennsylvania	2ndPBBA_32D2410	eBird - Stationary Count	6	NA	NA	562	68	124	33	8743	258	-112	370	156	-39	176	-50	1141	125	68	16	343	229	342	231	612.3192
Setophaga ruticilla	NA	44.5155546	-104.0974212	United States	Wyoming	Sand Creek Public Access Area	eBird - Stationary Count	30	NA	NA	1104	79	147	34	9670	306	-121	427	127	-44	205	-44	451	82	12	59	211	43	169	43	488.56
Setophaga ruticilla	NA	47.1166667	-72.0666667	Canada	Quebec	Lac des Liettes	eBird - Stationary Count	20	0	NA	377	29	103	24	11054	238	-191	429	152	-52	164	-122	1139	123	70	18	351	218	347	253	603.6532
Setophaga ruticilla	NA	41.4303558	-81.3025188	United States	Ohio	Linda's	eBird - Exhaustive Area Count	180	NA	2.4281	369	89	107	29	9061	272	-90	362	180	-21	201	-32	1034	101	59	14	295	204	291	210	640.9351
Setophaga ruticilla	NA	44.5903552	-85.7305207	United States	Michigan	Florey Ranch	eBird - Traveling Count	180	1.609	NA	325	66	110	28	9508	266	-116	382	139	-51	184	-59	849	107	40	23	271	151	241	161	514.1752
Setophaga ruticilla	NA	44.2614976	-72.8219316	United States	Vermont	Ward Hill - Pratts	eBird - Traveling Count	150	1.609	NA	481	48	112	28	9809	245	-153	398	170	-72	170	-84	1107	122	62	18	334	206	334	218	582.1047
Setophaga ruticilla	NA	43.1376011	-85.3796418	United States	Michigan	Wabasis Lake (by kayak)	eBird - Traveling Count	105	1.609	NA	249	82	115	29	9673	285	-103	388	154	-35	203	-47	877	102	37	24	271	147	253	152	477.9566
Setophaga ruticilla	NA	39.79453	-77.99514	United States	Pennsylvania	2ndPBBA_90B1301	eBird - Stationary Count	6	NA	NA	186	109	123	33	8719	296	-70	366	197	-8	218	-8	980	98	64	13	283	200	269	200	605.3655
Setophaga ruticilla	NA	40.40526	-78.0536	United States	Pennsylvania	2ndPBBA_75A7607	eBird - Stationary Count	6	NA	NA	333	98	115	31	8805	284	-77	361	188	-19	209	-19	983	101	63	14	293	197	277	197	607.0596
Setophaga ruticilla	NA	43.9651445	-72.8121042	United States	Vermont	Parker Traveling Count	eBird - Traveling Count	255	3.219	NA	489	50	120	29	9661	248	-153	401	169	-68	169	-80	1130	120	67	15	326	221	326	234	569.7609
Setophaga ruticilla	NA	44.51068	-67.96525	United States	Maine	Steuben	eBird - Traveling Count	60	1.609	NA	11	67	110	29	8977	250	-121	371	-23	179	179	-54	1233	138	77	17	379	244	244	334	585.6824
Setophaga ruticilla	NA	40.3399634	-75.1719466	United States	Pennsylvania	Peace Valley Park-(Nature Center-Bird	eBird - Stationary Count	60	NA	NA	111	110	114	31	8770	295	-65	360	199	-6	221	-6	1150	115	73	12	324	247	320	247	524.5966
Setophaga ruticilla	NA	39.269453	-79.7525668	United States	West Virginia	Green Valley Road n. of Little Buffalo Road	eBird - Traveling Count	10	1.127	NA	617	94	126	36	8198	269	-81	350	177	105	196	-16	1293	131	85	13	378	281	371	290	634.1418
Setophaga ruticilla	NA	47.7102669	-69.2839909	Canada	Quebec	Ch. Tache O.\Rte Ancienne 2	eBird - Traveling Count	75	3	NA	263	25	103	24	10553	230	-184	414	145	-55	157	-117	1001	101	69	12	287	216	276	241	592.8961
Setophaga ruticilla	NA	44.7361254	-90.1769829	United States	Wisconsin	McMillan Marsh SWA	eBird - Traveling Count	150	4.828	NA	388	55	121	27	11011	271	-171	442	176	-97	188	-97	834	109	22	46	317	80	313	80	450.0607
Setophaga ruticilla	NA	43.1628219	-72.6400459	United States	Vermont	Mollie Beattie state forest, grafton	eBird - Exhaustive Area Count	30	NA	8.0937	426	60	124	30	9537	259	-142	401	178	-56	178	-68	1192	112	83	9	316	264	316	272	620.6528
Setophaga ruticilla	NA	43.8204089	-72.2512436	United States	Vermont	Buzzell Bridge Road, Thetford Center	eBird - Traveling Count	110	4.828	NA	189	63	129	31	9779	268	-146	414	175	-55	184	-69	926	93	57	14	262	184	261	194	611.3611
Setophaga ruticilla	NA	37.670347	-80.0112527	United States	Virginia	Rt. 617 south from junction with 618 ( =818 in Google)	eBird - Traveling Count	53	2.414	NA	645	110	132	37	7876	286	-63	349	191	5	209	5	1036	103	73	11	290	220	284	220	595.0896
Setophaga ruticilla	NA	40.9939	-76.29869	United States	Pennsylvania	2ndPBBA_65A7207	eBird - Stationary Count	6	NA	NA	255	91	117	31	8883	279	-89	368	181	-15	202	-28	1057	111	63	17	320	203	308	206	639.2599
Setophaga ruticilla	NA	41.9829735	-73.0374098	United States	Connecticut	Colebrook: Eno Hill Rd. (Arnold Park)	eBird - Traveling Count	60	1.287	NA	234	82	122	31	9196	276	-110	386	130	-29	197	-42	1215	111	86	7	321	274	313	280	628.5626
Setophaga ruticilla	NA	44.8472494	-107.3298019	United States	Wyoming	Bighorn NF--Tongue River Canyon	eBird - Traveling Count	150	3.219	NA	1294	66	164	37	9193	299	-140	439	112	-52	186	-52	375	59	16	44	160	55	105	55	362.5216
Setophaga ruticilla	NA	40.86155	-76.31815	United States	Pennsylvania	2ndPBBA_65B7106	eBird - Stationary Count	6	NA	NA	441	82	112	31	8764	265	-94	359	171	-23	191	-35	1134	118	69	16	339	221	325	223	614.9906
Setophaga ruticilla	NA	47.9588814	-66.2505417	Canada	New Brunswick	atlas square: 19GP01 - point No. 3	eBird - Stationary Count	5	NA	NA	59	35	99	24	10192	234	-166	400	163	-90	163	-100	1013	99	59	12	284	212	284	232	566.142
Setophaga ruticilla	NA	42.856754	-72.53966	United States	New Hampshire	Wantastiquet Mt. Natural Area, Chesterfield/Hinsdale	eBird - Traveling Count	120	4.023	NA	352	65	126	31	9439	264	-136	400	114	-50	182	-63	1187	109	84	8	314	267	312	275	605.5978
Setophaga ruticilla	NA	44.0815655	-77.8738662	Canada	Ontario	N - Wilkinson tract - Pogue Rd - Dundonald	eBird - Traveling Count	165	4	NA	166	67	99	26	9649	256	-121	377	88	-52	186	-62	829	83	56	11	228	179	205	191	390.6426
Setophaga ruticilla	NA	41.6015804	-79.6302795	United States	Pennsylvania	Oil Creek Twp.	eBird - Traveling Count	120	4.828	NA	472	77	122	32	8901	267	-106	373	187	-32	187	-43	1142	120	64	17	343	217	343	221	652.1398
Setophaga ruticilla	NA	39.655	-77.487	United States	Maryland	BBSRouteMD8stop15	eBird - Stationary Count	3	NA	NA	428	100	111	31	8665	280	-74	354	147	-15	209	-15	1104	110	75	11	313	233	294	233	633.2813
Setophaga ruticilla	NA	46.8750962	-91.9424343	United States	Minnesota	Old North Shore Rd, Lakewood Rd to McQuade Rd	eBird - Traveling Count	5	3.219	NA	226	41	100	24	10335	242	-172	414	167	-100	167	-100	722	97	17	47	283	70	283	70	596.6461
Setophaga ruticilla	NA	44.1911542	-79.4780462	Canada	Ontario	Keswick--West Park	eBird - Traveling Count	90	1	NA	221	67	101	26	9700	261	-116	377	179	-10	187	-62	801	82	48	14	229	162	227	187	320.3328
Setophaga ruticilla	NA	41.8660316	-73.08358	United States	Connecticut	Still River Greenway	eBird - Exhaustive Area Count	95	21.404	60.7028	235	83	120	31	9088	274	-106	380	130	-27	197	-39	1222	110	86	7	320	276	313	282	633.8748
Setophaga ruticilla	NA	49.1294444	-120.6230556	Canada	British Columbia	Manning Park--McDiarmid Meadows	eBird - Traveling Count	80	1	NA	1034	45	122	34	7998	239	-114	353	-51	145	145	-61	559	87	29	44	241	93	93	220	478.375
Setophaga ruticilla	NA	41.9397611	-75.9580528	United States	Pennsylvania	Susquehanna County BBS -- Stop 05	eBird - Stationary Count	3	NA	NA	532	69	108	30	8930	254	-106	360	161	-39	181	-49	1028	102	64	14	296	205	290	206	595.976
Setophaga ruticilla	NA	45.1345423	-87.1205762	United States	Wisconsin	Lime Kiln Rd, Baileys Harbor	eBird - Traveling Count	120	4.023	NA	188	63	99	25	9733	257	-126	383	179	-66	184	-66	764	91	28	30	255	111	247	111	516.0309
Setophaga ruticilla	NA	42.447947	-76.466709	United States	New York	Schurman Hall	eBird - Stationary Count	10	NA	NA	261	81	114	31	8976	271	-95	366	194	-28	194	-37	902	97	50	19	268	163	268	167	532.2046
Setophaga ruticilla	NA	45.61846	-69.8384	United States	Maine	Seboomook BBS Stop 46	eBird - Stationary Count	3	NA	NA	332	36	120	28	10406	242	-181	423	166	-91	166	-104	1006	102	57	17	299	189	299	207	578.7448
Setophaga ruticilla	NA	40.6910516	-75.8481932	United States	Pennsylvania	PA - Lehigh - AT - Allentown Shelter to Blue Mtn House Rd	eBird - Traveling Count	90	3.219	NA	301	91	115	31	8798	278	-87	365	181	-14	202	-26	1216	121	79	12	345	258	332	265	580.4206
Setophaga ruticilla	NA	45.4846877	-62.9156113	Canada	Nova Scotia	Watervale	eBird - Traveling Count	30	4	NA	121	55	99	28	8713	237	-114	351	-27	86	164	-58	1242	132	87	15	380	271	282	344	585.4888
Setophaga ruticilla	NA	41.38826	-77.54592	United States	Pennsylvania	2ndPBBA_49A4608	eBird - Stationary Count	6	NA	NA	570	75	115	31	8831	262	-103	365	165	-44	185	-44	1008	116	59	18	315	193	307	193	640.5876
Setophaga ruticilla	NA	46.95915	-94.288702	United States	Minnesota	US-MN-Hackensack-4190 Timber Dr NW	eBird - Stationary Count	60	NA	NA	410	40	125	26	11859	264	-209	473	185	-122	185	-122	688	104	14	54	299	57	299	57	568.072
Setophaga ruticilla	NA	45.8133369	-75.9531426	Canada	Quebec	Low	eBird - Stationary Count	305	NA	NA	127	49	108	25	11049	257	-175	432	183	-87	183	-103	889	87	58	13	257	181	257	200	561.8821
Setophaga ruticilla	NA	42.5889199	-71.6219544	United States	Massachusetts	MA, Shirley, Squanicook	eBird - Traveling Count	195	1.207	NA	69	85	122	31	9204	279	-106	385	40	192	201	-38	1107	112	85	8	305	263	264	275	625.2695
Setophaga ruticilla	NA	42.5103636	-77.6873463	United States	New York	Stony Brook SP--Campground	eBird - Stationary Count	120	NA	NA	388	76	121	32	8980	270	-103	373	188	-34	188	-43	841	101	44	23	264	141	264	146	543.4088
Setophaga ruticilla	NA	40.98708	-79.85417	United States	Pennsylvania	2ndPBBA_57A7105	eBird - Stationary Count	6	NA	NA	401	88	124	33	8845	278	-95	373	177	-31	198	-31	1051	112	60	17	322	205	319	205	630.333
Setophaga ruticilla	NA	42.3172413	-73.7857246	United States	New York	Four Mile Point Preserve	eBird - Traveling Count	60	1.609	NA	-1	92	127	31	9429	294	-105	399	188	-22	210	-35	984	97	60	13	283	202	277	206	540.1948
Setophaga ruticilla	NA	38.1523	-81.33993	United States	West Virginia	UD02	eBird - Stationary Count	8	NA	NA	296	121	128	36	8151	293	-58	351	202	11	222	11	1136	129	76	15	336	246	335	246	648.8611
Setophaga ruticilla	NA	37.639503	-82.0031889	United States	West Virginia	Cemetery Access Road	eBird - Traveling Count	85	2.816	NA	559	113	130	37	8019	286	-62	348	195	122	213	6	1197	128	82	13	351	268	339	268	644.6523
Setophaga ruticilla	NA	45.1308098	-77.9691696	Canada	Ontario	atlas square: 18TR60 - point No. 39	eBird - Stationary Count	5	NA	NA	370	45	109	26	10341	245	-164	409	122	-83	171	-96	882	85	58	13	247	180	243	193	610.0884
Setophaga ruticilla	NA	40.97543	-76.29207	United States	Pennsylvania	2ndPBBA_65A7208	eBird - Stationary Count	6	NA	NA	270	90	117	31	8868	278	-89	367	180	-16	201	-28	1067	112	64	17	323	206	311	208	639.2599
Setophaga ruticilla	NA	42.9380231	-88.4795397	United States	Wisconsin	Ottawa Lake Campground	eBird - Stationary Count	60	NA	NA	264	79	111	26	10481	284	-132	416	197	-64	208	-64	832	100	27	36	297	104	294	104	549.7492
Setophaga ruticilla	NA	37.5010222	-81.6702313	United States	West Virginia	Twin Branch Road	eBird - Traveling Count	75	1.207	NA	475	116	136	39	7907	289	-59	348	195	70	214	10	1131	120	80	12	329	252	318	252	652.5972
Setophaga ruticilla	NA	44.5205368	-71.641453	United States	Vermont	Guildhall	eBird - Traveling Count	240	1.448	NA	423	45	126	30	10109	252	-168	420	170	-78	170	-92	1053	117	60	19	331	194	331	211	577.3762
Setophaga ruticilla	NA	44.0243444	-73.3980703	United States	Vermont	mccuen slang, Addison	eBird - Traveling Count	14	0.322	NA	33	75	123	29	10036	283	-135	418	188	-48	200	-61	869	100	49	19	264	159	262	165	556.9476
Setophaga ruticilla	NA	45.1000329	-71.2797689	United States	New Hampshire	Metallak Road, Pittsburg	eBird - Stationary Count	60	NA	NA	517	31	118	28	10030	230	-179	409	155	-92	155	-104	1097	122	62	19	345	205	345	221	565.6219
Setophaga ruticilla	NA	41.9943807	-72.9738521	United States	Connecticut	Hartland: Old Rt. 20 (MDC land)	eBird - Traveling Count	20	1.609	NA	337	77	117	30	9213	267	-113	380	125	-35	192	-47	1245	114	90	7	328	283	319	288	635.6412
Setophaga ruticilla	NA	42.3875389	-76.3559647	United States	New York	NY TOM Boiceville Fields	eBird - Traveling Count	30	1.609	NA	342	77	113	30	9000	267	-99	366	168	-33	190	-42	936	99	53	18	274	172	274	178	586.1043
Setophaga ruticilla	NA	43.6883018	-75.9890958	United States	New York	Boylston North Church Road	eBird - Traveling Count	140	3.219	NA	350	62	104	27	9579	251	-128	379	20	-13	181	-66	1216	129	84	14	358	261	287	311	589.5939
Setophaga ruticilla	NA	44.8240457	-71.7415239	United States	Vermont	Silvio O. Conte NWR - Nulhegan Basin IBA	eBird - Traveling Count	360	4.828	NA	369	43	124	29	10275	250	-173	423	169	-83	169	-97	1041	120	57	21	334	188	334	206	576.8311
Setophaga ruticilla	NA	43.723599	-74.9713469	United States	New York	Old Forge--North St	eBird - Traveling Count	25	2.253	NA	536	46	121	30	9776	243	-160	403	157	-75	166	-86	1257	123	78	13	349	261	336	283	575.6915
Setophaga ruticilla	NA	42.7578367	-71.476965	United States	New Hampshire	Mine falls cove loop part spine rd.,Nashua	eBird - Exhaustive Area Count	120	0.402	2.4281	52	85	124	31	9282	280	-111	391	39	-26	202	-40	1080	112	81	9	301	254	259	263	435.3253
Setophaga ruticilla	NA	44.6101608	-78.1919937	Canada	Ontario	atlas square: 17QK24 - point No. 10	eBird - Stationary Count	5	NA	NA	263	56	107	26	10079	254	-144	398	78	-68	180	-80	845	81	57	11	231	179	221	193	491.1787
Setophaga ruticilla	NA	41.38691	-77.49182	United States	Pennsylvania	2ndPBBA_49A5505	eBird - Stationary Count	6	NA	NA	520	78	116	31	8856	265	-100	365	168	-41	187	-41	994	114	58	19	311	190	303	190	643.7513
Setophaga ruticilla	NA	39.8359077	-78.0492102	United States	Pennsylvania	Buchanan State Forest - Kerper Tract	eBird - Traveling Count	90	1.609	NA	275	104	120	33	8702	290	-73	363	193	-12	214	-12	988	99	64	13	287	199	272	199	639.4927
Setophaga ruticilla	NA	44.0594252	-80.4048945	Canada	Ontario	Grey Road 8	eBird - Traveling Count	4	2.028	NA	490	53	98	26	9532	245	-123	368	163	-23	170	-73	978	95	66	11	273	208	259	234	402.3342
Setophaga ruticilla	NA	42.9249235	-76.222195	United States	New York	Hogsback Rd	eBird - Exhaustive Area Count	30	NA	10.1171	224	81	106	28	9307	271	-98	369	98	-33	198	-42	1006	97	62	14	278	198	277	212	550.6759
Setophaga ruticilla	NA	48.793591	-117.659027	United States	Washington	Aladdin Rd riparian stop	eBird - Traveling Count	13	0.161	NA	614	75	125	33	8382	287	-82	369	-26	175	184	-32	589	75	31	28	209	97	119	189	500.1832
Setophaga ruticilla	NA	43.0066986	-77.8019028	United States	New York	Oatka Creek Park	eBird - Traveling Count	100	2.092	NA	197	85	107	29	9254	275	-92	367	201	-29	201	-37	799	83	44	19	235	143	235	148	514.826
Setophaga ruticilla	NA	43.7905944	-82.9107499	United States	Michigan	Verona SGA (Scott Road)	eBird - Traveling Count	40	1.931	NA	234	72	104	27	9500	267	-109	376	184	-45	190	-54	798	93	41	20	245	146	228	149	467.3323
Setophaga ruticilla	NA	42.4428412	-72.8347206	United States	Massachusetts	Lilly Pond, Goshen	eBird - Traveling Count	210	1.77	NA	451	66	115	30	9296	257	-125	382	115	-46	182	-59	1232	117	90	8	329	277	321	284	636.6935
Setophaga ruticilla	NA	44.5229187	-77.1925507	Canada	Ontario	atlas square: 18UQ23 - point No. 18	eBird - Stationary Count	5	NA	NA	145	63	102	25	10159	261	-136	397	18	-62	189	-73	870	86	60	11	244	193	208	210	464.2041
Setophaga ruticilla	NA	42.4736796	-71.649313	United States	Massachusetts	Pine Hill Rd. Grasslands	eBird - Traveling Count	50	1.207	NA	79	86	121	31	9109	277	-104	381	42	178	201	-36	1131	113	87	7	310	268	268	283	606.543
Setophaga ruticilla	NA	41.6460435	-80.423398	United States	Pennsylvania	Pymatuning--Fish Hatchery	eBird - Traveling Count	30	0.805	NA	309	86	115	31	8956	273	-95	368	197	-24	197	-34	1053	107	58	17	310	197	310	203	591.1082
Setophaga ruticilla	NA	45.8573553	-88.1262663	United States	Wisconsin	Frog Lake	eBird - Traveling Count	20	2.414	NA	364	45	131	29	10697	265	-179	444	164	-100	177	-100	769	95	24	38	276	94	273	94	555.6171
Setophaga ruticilla	NA	40.5774393	-78.2727011	United States	Pennsylvania	Fort Roberdeau County Park	eBird - Traveling Count	120	4.828	101.1714	343	94	119	32	8783	282	-82	364	183	-24	204	-24	987	103	62	16	302	192	288	192	625.1035
Setophaga ruticilla	NA	42.381816	-84.133902	United States	Michigan	Harr Rd. 2	eBird - Stationary Count	3	NA	NA	287	84	108	28	9545	278	-98	376	203	-44	203	-44	803	89	39	23	247	138	247	138	543.2695
Setophaga ruticilla	NA	40.97197	-77.1982	United States	Pennsylvania	2ndPBBA_63A7104	eBird - Stationary Count	6	NA	NA	499	85	116	31	8914	274	-94	368	176	-35	196	-35	1072	115	66	16	326	211	312	211	650.8767
Setophaga ruticilla	NA	53.6925755	-97.7884311	Canada	Manitoba	atlas square: 14NE85 -	eBird - Stationary Count	155	NA	NA	221	-7	102	19	13912	236	-275	511	162	-172	162	-197	479	70	19	46	200	64	200	67	555.9154
Setophaga ruticilla	NA	45.1957817	-77.954773	Canada	Ontario	atlas square: 18TR60 - point No. 11	eBird - Stationary Count	5	NA	NA	459	39	109	26	10417	241	-171	412	118	-90	166	-102	907	89	59	13	256	183	253	196	619.3055
Setophaga ruticilla	NA	49.7775407	-71.4066082	Canada	Quebec	PRESOLU PÌ©ribonka coupe SO 2	eBird - Traveling Count	75	4	NA	389	-1	110	23	11769	214	-246	460	142	-85	142	-164	1024	134	54	29	354	168	354	194	577.375
Setophaga ruticilla	NA	43.670355	-88.5566711	United States	Wisconsin	Oakfield Ledge	eBird - Traveling Count	90	3.219	NA	318	72	108	25	10670	278	-140	418	191	-74	202	-74	788	99	26	39	288	92	280	92	521.1599
Setophaga ruticilla	NA	43.2393254	-76.6905355	United States	New York	Upton Rd. / Rt. 104	eBird - Traveling Count	30	0.499	NA	127	84	99	27	9282	269	-92	361	103	-30	200	-38	973	100	60	14	282	192	251	213	567.6476
Setophaga ruticilla	NA	44.29172	-94.46492	United States	Minnesota	Flandreau State park	eBird - Stationary Count	90	NA	NA	301	68	117	26	11555	284	-166	450	209	-90	209	-90	727	109	18	52	306	59	306	59	494.3826
Setophaga ruticilla	NA	42.8678968	-72.5583029	United States	Vermont	Retreat Meadows--Spring Tree Rd.	eBird - Traveling Count	33	0.966	NA	75	77	134	32	9626	284	-131	415	175	-39	197	-53	1076	100	75	8	286	239	284	247	605.5978
Setophaga ruticilla	NA	41.50134	-77.52238	United States	Pennsylvania	2ndPBBA_35D4603	eBird - Stationary Count	6	NA	NA	325	86	122	32	8867	278	-94	372	176	-33	196	-33	949	109	54	19	298	180	291	180	613.3453
Setophaga ruticilla	NA	40.4762	-76.71677	United States	Pennsylvania	2ndPBBA_78A4106	eBird - Stationary Count	6	NA	NA	431	91	109	30	8875	275	-84	359	182	-27	202	-27	1121	112	73	13	326	232	310	232	619.83
Setophaga ruticilla	NA	42.2048069	-72.7689743	United States	Massachusetts	Manhan Rd., Southampton, MA	eBird - Traveling Count	120	2.414	NA	113	86	127	32	9317	285	-109	394	136	-26	203	-39	1161	106	82	7	308	261	299	269	637.0555
Setophaga ruticilla	NA	44.345804	-75.63987	United States	New York	Philadelphia BBS-Stop 35	eBird - Stationary Count	3	NA	NA	140	66	111	27	10065	264	-138	402	143	-58	190	-70	948	96	58	15	273	189	249	209	572.6575
Setophaga ruticilla	NA	37.6399251	-81.7774908	United States	West Virginia	R.D. Bailey Lake WMA--Road from Elk Trace to Sturgeon Branches	eBird - Traveling Count	20	0.483	NA	383	120	136	38	8057	295	-58	353	200	11	220	11	1165	124	81	12	339	260	328	260	637.778
Setophaga ruticilla	NA	40.5093994	-80.3563995	United States	Pennsylvania	PA013A05 - Raccoon Creek IBA	eBird - Stationary Count	3	NA	NA	252	103	122	33	8732	288	-78	366	191	-15	211	-15	941	102	57	17	292	189	278	189	658.2355
Setophaga ruticilla	NA	44.258208	-75.674921	United States	New York	Philadelphia BBS-Stop 20	eBird - Stationary Count	3	NA	NA	111	69	112	27	10025	267	-134	401	90	-55	192	-67	944	96	57	15	272	189	247	209	571.5657
Setophaga ruticilla	NA	46.1570384	-91.3336519	United States	Wisconsin	UNAM33	eBird - Stationary Count	3	NA	NA	382	42	130	27	11292	267	-199	466	167	-115	179	-115	790	107	21	47	312	80	310	80	555.6714
Setophaga ruticilla	NA	40.26674	-76.4235	United States	Pennsylvania	2ndPBBA_79B6610	eBird - Stationary Count	6	NA	NA	184	105	115	31	8857	291	-74	365	195	0	216	-13	1077	109	67	14	322	224	307	226	509.1045
Setophaga ruticilla	NA	44.6805741	-79.0663755	Canada	Ontario	Carden Alvar--Alvar Road	eBird - Traveling Count	20	4	NA	262	57	108	27	10003	255	-140	395	80	-20	180	-77	905	89	59	12	252	183	236	218	513.6643
Setophaga ruticilla	NA	44.8967705	-77.9622879	Canada	Ontario	atlas square: 18TQ67 - point No. 2	eBird - Stationary Count	5	NA	NA	370	48	107	26	10199	247	-157	404	69	-78	173	-90	885	84	59	11	244	185	235	199	628.6787
Setophaga ruticilla	NA	53.9892529	-101.3269901	Canada	Manitoba	Root/Reader Launch	eBird - Traveling Count	150	4	NA	280	-1	108	21	13540	240	-264	504	164	-161	164	-185	456	71	15	50	199	54	199	54	529.2718
Setophaga ruticilla	NA	44.7910737	-79.2189947	Canada	Ontario	Simcoe Cty--Cooper's Falls Rd from Black R Rd to Kings R Rd	eBird - Traveling Count	4	2.1	NA	250	56	110	27	9974	254	-141	395	12	-21	178	-78	939	95	61	13	268	189	237	233	488.0768
Setophaga ruticilla	NA	44.5740226	-78.2863426	Canada	Ontario	Lower Buckhorn Lake--Deer Bay Reach Rd	eBird - Stationary Count	15	NA	NA	303	55	107	26	10056	253	-145	398	76	-69	179	-81	855	82	57	11	234	180	225	194	555.238
Setophaga ruticilla	NA	44.3403645	-68.2512397	United States	Maine	Acadia NP	eBird - Traveling Count	150	4.828	NA	131	67	107	28	9079	254	-120	374	-24	181	181	-55	1300	149	78	18	404	249	249	356	582.791
Setophaga ruticilla	NA	40.47386	-78.18146	United States	Pennsylvania	2ndPBBA_75A6209	eBird - Stationary Count	6	NA	NA	296	99	118	32	8782	286	-77	363	188	-19	209	-19	979	100	62	15	294	195	278	195	579.3157
Setophaga ruticilla	NA	44.1162762	-78.9458227	Canada	Ontario	Ontario - Port Perry, Coulcliff Blvd	eBird - Stationary Count	20	NA	NA	249	67	97	25	9638	257	-117	374	179	-53	186	-62	812	80	53	12	228	168	225	185	446.568
Setophaga ruticilla	NA	40.15892	-79.36986	United States	Pennsylvania	72C4511	eBird - Stationary Count	1	NA	NA	512	89	122	33	8622	271	-92	363	175	-27	196	-27	1119	113	73	14	329	234	325	234	615.4788
Setophaga ruticilla	NA	45.4015	-96.66032	United States	South Dakota	Hartford Beach SP	eBird - Stationary Count	120	NA	NA	294	66	130	27	11851	298	-175	473	188	-95	212	-95	552	89	13	55	238	41	235	41	477.069
Setophaga ruticilla	NA	44.8061987	-72.1891022	United States	Vermont	Rte. 58 (between Rte. 5 & Rte. 5A), Irasburg	eBird - Traveling Count	14	3.219	NA	298	50	118	28	10283	256	-161	417	177	-75	177	-89	1045	117	59	19	328	195	328	211	560.3755
Setophaga ruticilla	NA	45.11052	-70.75652	United States	Maine	ME Kennebago Lake Estes Driveway	eBird - Stationary Count	15	NA	NA	544	31	114	28	10071	229	-177	406	156	-93	156	-104	1048	113	61	17	317	204	317	216	575.6093
Setophaga ruticilla	NA	42.314893	-84.191794	United States	Michigan	Waterloo-Pinckney Trail (from Glenn Rd.) 1	eBird - Stationary Count	3	NA	NA	292	84	109	28	9603	279	-99	378	204	-44	204	-44	813	90	40	22	250	140	250	140	552.7676
Setophaga ruticilla	NA	47.0455632	-67.7343178	Canada	New Brunswick	Cemetary Area Grand Falls	eBird - Traveling Count	60	0.805	NA	158	37	110	26	10493	238	-177	415	155	-42	165	-106	987	105	63	15	293	198	291	223	369.7473
Setophaga ruticilla	NA	40.84784	-76.38313	United States	Pennsylvania	2ndPBBA_65B6208	eBird - Stationary Count	6	NA	NA	446	83	112	31	8769	265	-94	359	171	-22	192	-35	1126	118	68	17	339	218	324	220	536.041
Setophaga ruticilla	NA	42.6195836	-73.0042899	United States	Massachusetts	Savoy, Tannery Pond	eBird - Traveling Count	45	0.805	NA	474	64	115	30	9343	256	-127	383	160	-50	180	-61	1226	116	86	9	333	269	327	278	620.7592
Setophaga ruticilla	NA	43.15392	-77.67848	United States	New York	Monroe	eBird - Traveling Count	120	4.828	NA	166	85	104	28	9299	276	-91	367	157	-29	203	-36	808	82	49	15	228	158	227	162	372.3052
Setophaga ruticilla	NA	44.9034195	-78.1711884	Canada	Ontario	atlas square: 17QK27 - point No. 11	eBird - Stationary Count	5	NA	NA	389	47	107	26	10261	246	-159	405	69	-80	172	-92	900	86	60	12	249	188	240	203	628.53
Setophaga ruticilla	NA	43.61672	-72.75664	United States	Vermont	VT Mission Farm 2	eBird - Stationary Count	5	NA	NA	398	58	127	31	9688	261	-148	409	178	-60	178	-73	1120	114	70	13	311	228	311	240	594.701
Setophaga ruticilla	NA	44.9817261	-73.4326831	United States	New York	Champlain -- East Street	eBird - Stationary Count	60	NA	NA	39	66	111	27	10342	268	-143	411	182	-61	194	-74	842	97	45	21	266	148	265	156	576.6292
Setophaga ruticilla	NA	41.5901549	-73.1240559	United States	Connecticut	Watertown-Winnemaug	eBird - Traveling Count	25	4.184	NA	226	89	114	31	8881	274	-93	367	77	-18	200	-30	1243	114	87	7	326	284	311	287	558.3654
Setophaga ruticilla	NA	45.0197159	-70.5805707	United States	Maine	Medomak village	eBird - Traveling Count	150	4.828	NA	503	34	116	28	9987	233	-174	407	158	-88	158	-100	1055	108	62	15	308	209	308	220	578.6301
Setophaga ruticilla	NA	42.9975461	-76.7715758	United States	New York	Montezuma NWR - BBS Point 30	eBird - Stationary Count	10	NA	NA	116	88	103	28	9253	275	-88	363	196	-26	204	-34	884	88	48	18	253	155	252	171	522.0781
Setophaga ruticilla	NA	42.9945759	-73.2613605	United States	Vermont	bouplon hollow road, Shaftsbury	eBird - Traveling Count	16	0.805	NA	264	73	126	31	9575	276	-129	405	192	-43	192	-56	1057	110	63	15	304	210	304	215	583.9191
Setophaga ruticilla	NA	43.559305	-72.497891	United States	Vermont	Densmore Hill WMA 7	eBird - Stationary Count	0	NA	NA	416	56	126	30	9637	258	-149	407	175	-61	175	-74	1106	107	73	10	298	234	298	244	620.0425
Setophaga ruticilla	NA	42.4533192	-76.4220357	United States	New York	Mount Pleasant W of Deerhaven	eBird - Stationary Count	8	NA	NA	424	73	110	30	9019	261	-103	364	186	-37	186	-46	959	103	54	18	281	175	281	181	532.2046
Setophaga ruticilla	NA	44.4450607	-77.187767	Canada	Ontario	atlas square: 18UQ22 - point No. 9	eBird - Stationary Count	5	NA	NA	161	63	102	25	10067	259	-135	394	18	-61	187	-72	882	88	60	11	249	197	208	215	525.1006
Setophaga ruticilla	NA	48.4134792	-115.3186798	United States	Montana	Libby Dam--Visitors Center area	eBird - Traveling Count	75	0.805	NA	783	66	144	37	8094	288	-95	383	-33	162	170	-38	527	60	31	25	179	99	117	161	474.8859
Setophaga ruticilla	NA	44.9220085	-77.9575577	Canada	Ontario	atlas square: 18TQ67 - point No. 11	eBird - Stationary Count	5	NA	NA	384	47	107	26	10226	246	-158	404	68	-80	172	-92	890	85	59	12	246	185	238	199	626.389
Setophaga ruticilla	NA	42.6420408	-83.5616684	United States	Michigan	Highland SRA	eBird - Traveling Count	30	0.805	NA	305	85	104	27	9696	280	-98	378	206	-32	206	-44	783	86	40	22	241	138	241	138	479.555
Setophaga ruticilla	NA	46.8612769	-92.0159483	United States	Minnesota	Seven Bridges Rd, jct Maxwell Rd	eBird - Stationary Count	3	NA	NA	297	39	101	24	10478	242	-176	418	166	-104	166	-104	733	98	18	46	288	72	288	72	508.9046
Setophaga ruticilla	NA	41.1854115	-81.5556589	United States	Ohio	Road around Blossom Music	eBird - Traveling Count	180	1.609	NA	307	96	108	29	9038	281	-81	362	187	-25	208	-25	959	97	55	16	285	188	279	188	571.7253
Setophaga ruticilla	NA	41.7201046	-81.2299061	United States	Ohio	Beaty Landing	eBird - Traveling Count	120	1.609	NA	193	95	102	28	9036	274	-82	356	207	-16	207	-25	969	96	50	18	277	177	277	189	582.5506
Setophaga ruticilla	NA	41.9623802	-75.8800241	United States	Pennsylvania	Camp Susquehannock, Brackney. PA	eBird - Traveling Count	120	3.219	NA	512	70	109	30	8987	255	-107	362	162	-39	182	-50	1038	102	65	13	297	209	292	211	598.0377
Setophaga ruticilla	NA	41.9325821	-73.1720352	United States	Connecticut	Winchester Rd.	eBird - Traveling Count	17	1.448	NA	424	72	111	29	9130	256	-115	371	119	-39	185	-51	1267	115	91	7	334	287	329	293	641.1648
Setophaga ruticilla	NA	44.87238	-78.06124	Canada	Ontario	atlas square: 17QK37 - point No. 6	eBird - Stationary Count	5	NA	NA	386	47	107	26	10182	246	-157	403	69	-78	172	-90	893	85	60	11	247	187	238	201	628.1189
Setophaga ruticilla	NA	43.1283006	-78.3881378	United States	New York	Alabama Swamps	eBird - Traveling Count	120	3.219	NA	195	83	103	28	9255	272	-91	363	191	-30	200	-38	879	90	52	14	248	174	243	182	531.5308
Setophaga ruticilla	NA	40.3311362	-74.9101042	United States	New Jersey	Baldpate Mt	eBird - Traveling Count	120	2.414	NA	31	114	117	32	8747	301	-61	362	218	-1	225	-1	1148	121	74	13	330	250	325	250	481.0291
Setophaga ruticilla	NA	43.2394501	-71.5241378	United States	New Hampshire	Batchelder mill/curtsville trails	eBird - Traveling Count	60	1.127	NA	111	74	131	32	9510	279	-129	408	27	-40	194	-54	1013	103	70	9	279	222	260	232	554.644
Setophaga ruticilla	NA	41.69894	-77.92089	United States	Pennsylvania	2ndPBBA_34C1405	eBird - Stationary Count	6	NA	NA	642	68	120	32	8889	258	-111	369	159	-51	178	-51	1020	123	60	20	321	195	318	195	592.893
Setophaga ruticilla	NA	51.8815498	-98.3351593	Canada	Manitoba	atlas square: 14NC44 - point No. 2	eBird - Stationary Count	5	NA	NA	250	3	113	22	13643	243	-269	512	167	-165	167	-184	454	71	15	48	190	58	190	58	571.6422
Setophaga ruticilla	NA	41.7911528	-72.924242	United States	Connecticut	Farmington River Trail	eBird - Traveling Count	244	3.38	NA	124	91	119	31	9025	282	-94	376	137	-17	205	-29	1221	111	86	7	321	280	302	284	621.4186
Setophaga ruticilla	NA	41.5586832	-73.192812	United States	Connecticut	Nonnewaug HS fields	eBird - Traveling Count	25	0.805	NA	99	95	118	31	8888	283	-88	371	84	-12	207	-23	1196	111	83	7	317	272	299	274	633.4543
Setophaga ruticilla	NA	38.0597399	-91.2282087	United States	Missouri	Onondaga Cave SP	eBird - Exhaustive Area Count	150	NA	4.0469	233	124	144	35	9014	321	-82	403	176	0	235	0	1032	116	50	20	309	183	278	183	625.3843
Setophaga ruticilla	NA	49.8330535	-96.57927	Canada	Manitoba	Uppingham Trail	eBird - Traveling Count	195	3	NA	265	20	112	22	13036	252	-237	489	176	-137	176	-160	517	83	16	53	229	60	229	60	433.3361
Setophaga ruticilla	NA	42.3693338	-75.2410233	United States	New York	Underwood Heights Woods & Field	eBird - Traveling Count	85	1.609	NA	359	73	123	32	9104	267	-114	381	164	-39	185	-49	1016	100	58	15	291	197	290	201	603.9932
Setophaga ruticilla	NA	42.7467285	-73.1857252	United States	Vermont	Broad Brook trail, Pownal, VT	eBird - Traveling Count	80	3.219	NA	316	72	122	30	9437	270	-125	395	168	-43	189	-56	1118	107	71	12	313	231	313	237	569.379
Setophaga ruticilla	NA	41.0640911	-74.9617922	United States	New Jersey	Delaware Warer Gap, New Jersey	eBird - Traveling Count	180	3.219	NA	391	80	120	32	8864	268	-105	373	170	-27	191	-39	1191	115	76	11	334	254	328	254	649.0531
Setophaga ruticilla	NA	44.9294031	-85.821272	United States	Michigan	Leelanau-Little Traverse Lake	eBird - Stationary Count	5	NA	NA	189	72	106	28	9409	269	-107	376	147	-45	189	-52	838	103	42	21	263	156	230	170	529.2017
Setophaga ruticilla	NA	42.9106118	-91.1235237	United States	Wisconsin	Bagley Bottom	eBird - Traveling Count	30	0.805	NA	192	84	116	27	10811	291	-137	428	216	-64	216	-64	813	103	24	43	306	85	306	85	530.1759
Setophaga ruticilla	NA	39.76934	-79.33917	United States	Pennsylvania	86B4505	eBird - Stationary Count	1	NA	NA	540	90	125	34	8498	271	-90	361	175	-25	195	-25	1111	116	71	14	327	235	318	235	631.6949
Setophaga ruticilla	NA	32.937	-92.937	United States	Louisiana	Colquitt Quad	eBird - Exhaustive Area Count	130	NA	80.9371	85	173	131	38	7473	336	0	336	173	228	266	73	1324	133	80	13	369	274	289	353	611.8762
Setophaga ruticilla	NA	43.683267	-65.4943085	Canada	Nova Scotia	Clyde River, Onslo	eBird - Traveling Count	25	1	NA	17	63	65	27	6003	177	-60	237	14	108	137	-16	1279	141	76	20	416	251	259	360	647.1
Setophaga ruticilla	NA	48.1376411	-69.0392218	Canada	Quebec	Saint-Mathieu- TÌ»te du lac ouest	eBird - Stationary Count	50	NA	NA	123	28	93	23	10212	226	-170	396	145	-50	155	-110	954	95	65	12	274	199	265	225	484.9344
Setophaga ruticilla	NA	58.4403983	-122.2037633	Canada	British Columbia	atlas square: 10EK47 ( No. 312525)	eBird - Stationary Count	5	NA	NA	489	-14	124	25	13130	225	-269	494	143	-82	143	-190	445	79	20	51	204	62	204	65	574.2953
Setophaga ruticilla	NA	44.9287923	-76.3837409	Canada	Ontario	Our Place, Balderson ON	eBird - Exhaustive Area Count	240	NA	40.4686	170	57	103	25	10547	258	-151	409	177	-73	186	-86	848	82	56	11	233	178	222	196	528.6206
Setophaga ruticilla	NA	42.110462	-78.767547	United States	New York	Allegany SP--No Outlet Rd	eBird - Traveling Count	30	1.609	NA	490	69	121	32	8810	259	-109	368	178	-39	178	-49	1136	119	65	16	326	216	326	231	594.9936
Setophaga ruticilla	NA	41.915032	-83.4720397	United States	Michigan	Monroe County Community College	eBird - Traveling Count	34	1.287	NA	186	96	105	27	9684	290	-87	377	217	-20	217	-33	829	90	44	20	252	153	252	157	445.6329
Setophaga ruticilla	NA	42.617207	-85.480049	United States	Michigan	Hall Lake Trail 5	eBird - Stationary Count	3	NA	NA	281	84	112	29	9610	281	-101	382	194	-32	203	-45	910	100	39	23	275	152	270	158	612.6801
Setophaga ruticilla	NA	41.332301	-78.8285221	United States	Pennsylvania	SGL 44 - South	eBird - Traveling Count	120	1.609	NA	511	75	121	33	8782	263	-103	366	164	-43	184	-43	1115	119	67	16	336	224	334	224	628.0718
Setophaga ruticilla	NA	45.2239316	-91.4135456	United States	Wisconsin	Chippewa Moraine Ice Age Unit	eBird - Traveling Count	135	3.219	NA	362	60	128	28	11259	281	-175	456	196	-96	196	-96	829	116	20	48	328	77	328	77	556.3865
Setophaga ruticilla	NA	40.2095091	-76.8556484	United States	Pennsylvania	Marsh Run	eBird - Traveling Count	35	0.483	NA	103	114	111	30	9001	302	-60	362	207	-4	229	-4	1000	97	70	10	277	220	266	220	470.4576
Setophaga ruticilla	NA	45.360569	-77.7495117	Canada	Ontario	atlas square: 18TR82 - point No. 38	eBird - Stationary Count	5	NA	NA	475	37	109	26	10541	242	-176	418	115	-94	166	-107	902	90	58	14	258	180	256	192	585.5605
Setophaga ruticilla	NA	42.2490002	-75.8588126	United States	New York	Parsons Road	eBird - Traveling Count	240	1.609	NA	384	76	110	30	9050	263	-101	364	168	-34	189	-44	982	97	60	14	279	194	277	198	587.0024
Setophaga ruticilla	NA	41.7768966	-86.6584826	United States	Michigan	Kessling Preserve	eBird - Traveling Count	60	1.609	NA	199	98	104	27	9566	285	-88	373	216	-16	216	-31	984	101	48	19	290	176	290	181	513.349
Setophaga ruticilla	NA	43.3087159	-76.8073597	United States	New York	North Wolcott, Brown Road	eBird - Traveling Count	180	4.828	NA	73	86	100	27	9293	273	-90	363	105	-29	202	-37	950	100	58	15	278	186	242	207	582.6103
Setophaga ruticilla	NA	37.3043036	-118.6151565	United States	California	Buttermilks--DFG Wildlife Area	eBird - Traveling Count	140	3	NA	2386	58	137	44	6105	234	-76	310	-12	140	140	-12	367	65	11	59	167	35	35	167	246.8891
Setophaga ruticilla	NA	49.4519043	-115.0524139	Canada	British Columbia	atlas square: 11PQ47 - point No. 19	eBird - Stationary Count	5	NA	NA	978	49	133	35	8117	251	-126	377	-48	144	152	-57	869	114	45	32	324	141	166	303	468.9495
Setophaga ruticilla	NA	55.7853232	-124.7083966	Canada	British Columbia	atlas square: 10CG98 ( No. 323959)	eBird - Stationary Count	5	NA	NA	757	13	108	26	9927	211	-191	402	132	-34	132	-123	514	57	24	24	161	81	161	129	447.8611
Setophaga ruticilla	NA	41.42019	-77.48882	United States	Pennsylvania	2ndPBBA_49A5302	eBird - Stationary Count	6	NA	NA	217	93	124	32	8919	287	-89	376	183	-27	204	-27	942	107	54	18	294	180	287	180	637.1116
Setophaga ruticilla	NA	30.2314845	-89.6323013	United States	Louisiana	Honey Island Swamp Refuge	eBird - Traveling Count	60	4.828	NA	2	196	112	40	6106	327	48	279	267	159	270	114	1532	157	73	17	448	317	425	409	491.1183
Setophaga ruticilla	NA	44.1793823	-81.1926839	Canada	Ontario	Saugeen River - Big Sand face to Riverbank colony	eBird - Traveling Count	18	1.3	NA	235	67	90	25	9199	246	-101	347	-23	-9	181	-53	963	101	62	14	284	200	236	263	422.6688
Setophaga ruticilla	NA	44.6204276	-73.2246778	United States	Vermont	Sandbar WMA IBA	eBird - Traveling Count	300	4.828	NA	31	71	111	27	10178	272	-136	408	197	-55	197	-67	834	98	43	23	267	142	267	147	570.2764
Setophaga ruticilla	NA	44.6799769	-72.9715951	United States	Vermont	Stop 15 BBS Route--Fletcher-Fairfield (87019)	eBird - Stationary Count	3	NA	NA	192	61	111	27	10143	261	-145	406	187	-64	187	-76	970	111	49	22	306	167	306	174	583.087
Setophaga ruticilla	NA	43.6867862	-79.3864412	Canada	Ontario	Toronto - David Balfour Park	eBird - Traveling Count	90	3.6	NA	141	81	87	24	9496	265	-92	357	192	-36	200	-44	789	82	52	12	225	165	220	174	213.6157
Setophaga ruticilla	NA	42.623744	-85.49449	United States	Michigan	Long Lake Trail 5	eBird - Stationary Count	3	NA	NA	240	86	113	29	9599	282	-99	381	196	-30	205	-43	903	99	39	23	272	151	267	158	612.6801
Setophaga ruticilla	NA	38.4801506	-121.5789664	United States	California	Yolo S. Jefferson Blvd on levee at 14 mile marker	eBird - Exhaustive Area Count	30	NA	0.8094	1	158	145	47	5843	337	29	308	82	229	229	82	441	96	1	88	237	6	6	237	518.7794
Setophaga ruticilla	NA	45.2040405	-74.6556625	Canada	Ontario	atlas square: 18WR20 - point No. 24	eBird - Stationary Count	5	NA	NA	81	62	104	25	10586	265	-147	412	181	-69	192	-82	914	96	58	15	270	182	265	199	511.2383
Setophaga ruticilla	NA	44.5662776	-78.1130679	Canada	Ontario	KHC Survey Lot, Stoney Lake	eBird - Traveling Count	300	1.2	NA	237	58	106	26	10056	256	-142	398	79	-66	182	-77	835	81	56	11	229	177	217	190	583.3475
Setophaga ruticilla	NA	39.6217378	-79.1600132	United States	Maryland	Meadow Mt. Trail (Svg Rvr SF)	eBird - Traveling Count	210	4.023	NA	841	76	117	33	8316	249	-99	348	160	-37	178	-37	1162	117	78	13	337	249	327	249	636.9533
Setophaga ruticilla	NA	36.9100977	-82.6308346	United States	Virginia	Norton Reservoir	eBird - Traveling Count	45	0.161	NA	1032	100	116	35	7520	257	-66	323	177	109	193	-1	1287	131	86	11	368	284	355	297	662.4348
Setophaga ruticilla	NA	41.3584096	-79.0351725	United States	Pennsylvania	Belltown on Clarion River	eBird - Stationary Count	10	NA	NA	409	80	124	33	8807	269	-101	370	169	-39	189	-39	1110	119	64	17	335	220	333	220	642.6661
Setophaga ruticilla	NA	44.93438	-70.50831	United States	Maine	Saddleback Mountain	eBird - Traveling Count	330	3.219	NA	1161	6	99	26	9694	190	-190	380	127	-113	127	-123	1406	139	93	11	386	300	386	313	583.0242
Setophaga ruticilla	NA	42.028995	-73.1555137	United States	Connecticut	Aton Forest BBS Line 5-2	eBird - Stationary Count	5	NA	NA	444	70	112	30	9127	256	-117	373	117	-41	183	-53	1244	114	89	8	329	279	327	285	642.5834
Setophaga ruticilla	NA	39.0723116	-76.7746067	United States	Maryland	Patuxent Research Refuge, North Tract, Wildlife Viewing Area	eBird - Stationary Count	30	NA	NA	41	128	117	33	8518	308	-46	354	236	16	236	16	1077	106	72	12	301	235	301	235	533.6931
Setophaga ruticilla	NA	44.78478	-78.10599	Canada	Ontario	atlas square: 17QK26 - point No. 12	eBird - Stationary Count	5	NA	NA	345	50	107	26	10169	249	-153	402	72	-75	175	-87	881	84	59	11	242	185	233	200	629.5
Setophaga ruticilla	NA	47.03348	-91.98037	United States	Minnesota	Fox Farm Rd, jct Pequaywan Lake Rd	eBird - Stationary Count	3	NA	NA	447	32	104	24	10560	237	-185	422	161	-112	161	-112	748	101	18	47	296	74	296	74	591.4717
Setophaga ruticilla	NA	42.4698494	-72.7530098	United States	Massachusetts	Main Poland Rd - Conway	eBird - Traveling Count	60	3.219	NA	398	68	118	30	9311	261	-125	386	117	-45	184	-57	1231	115	90	8	328	278	320	285	635.6666
Setophaga ruticilla	NA	41.6086902	-73.7405241	United States	New York	Sylvan Lake	eBird - Traveling Count	70	1.609	NA	95	95	122	32	8997	286	-92	378	186	-13	207	-26	1101	102	73	10	300	237	300	239	629.5082
Setophaga ruticilla	NA	47.2298703	-93.5652033	United States	Minnesota	Forest History Center,Grand Rapids MN	eBird - Traveling Count	120	3.219	NA	396	36	126	26	11957	261	-218	479	180	-130	180	-130	695	108	14	56	305	59	305	59	528.3639
Setophaga ruticilla	NA	39.6344067	-80.0032139	United States	West Virginia	Old Martin Hollow Road	eBird - Stationary Count	10	NA	NA	300	109	127	35	8405	290	-68	358	195	-3	215	-3	1058	111	65	16	317	216	314	216	566.0502
Setophaga ruticilla	NA	40.2739569	-82.4266968	United States	Ohio	Debolt Road (north, nr. Arrington intersection)	eBird - Traveling Count	20	0.402	NA	317	96	122	32	9062	285	-91	376	188	-27	208	-27	1012	112	58	20	320	192	309	192	497.409
Setophaga ruticilla	NA	42.1287048	-79.4474924	United States	New York	Cheney Rd. Marsh	eBird - Traveling Count	51	1.609	NA	447	78	105	29	9019	261	-96	357	97	-33	190	-42	1179	117	68	16	336	224	330	244	594.1722
Setophaga ruticilla	NA	45.9697495	-77.848671	Canada	Ontario	atlas square: 18TR79 - point No. 17	eBird - Stationary Count	5	NA	NA	258	39	118	26	11096	254	-188	442	162	-98	173	-114	859	89	51	19	262	161	259	172	596.9167
Setophaga ruticilla	NA	43.1967898	-90.5292168	United States	Wisconsin	Wightman Rd Access.	eBird - Traveling Count	90	2.414	NA	203	78	121	27	10757	290	-146	436	209	-70	209	-70	820	100	26	40	296	90	296	90	559.7969
Setophaga ruticilla	NA	45.0711566	-71.3449574	United States	New Hampshire	Spooner Road, Pittsburg	eBird - Stationary Count	20	NA	NA	480	34	120	29	10068	234	-178	412	157	-91	157	-103	1085	122	61	20	344	200	344	217	578.4932
Setophaga ruticilla	NA	42.8796115	-82.1845553	Canada	Ontario	Lorne Henderson Conservation Area	eBird - Traveling Count	160	4.828	NA	199	83	95	26	9415	270	-88	358	201	-31	201	-41	836	81	51	14	235	166	235	171	334.5543
Setophaga ruticilla	NA	54.2402039	-98.4191437	Canada	Manitoba	atlas square: 14NF31 ( No. 511762)	eBird - Stationary Count	5	NA	NA	217	-9	101	19	13862	234	-272	506	161	-172	161	-198	468	69	16	50	203	55	203	62	535.4253
Setophaga ruticilla	NA	49.661232	-95.3961945	Canada	Manitoba	atlas square: 15UR20 - point No. 5	eBird - Stationary Count	5	NA	NA	334	20	109	22	12924	251	-238	489	175	-158	175	-158	555	89	18	52	245	63	245	63	637.6667
Setophaga ruticilla	NA	39.0483023	-76.7778039	United States	Maryland	Patuxent RR, North Tract, Duvall Bridge Rd. (off limits)	eBird - Stationary Count	30	NA	NA	39	128	117	33	8477	307	-46	353	235	17	235	17	1077	107	72	12	303	234	303	234	533.6931
Setophaga ruticilla	NA	49.168866	-115.509832	Canada	British Columbia	Wardner--Caven Creek FSR Jct - Upper, Lower	eBird - Stationary Count	5	NA	NA	1159	44	127	34	8201	251	-121	372	-54	142	150	-61	698	85	39	26	245	126	146	222	491.0208
Setophaga ruticilla	NA	42.6713295	-86.2098885	United States	Michigan	Saugatuck Harbor Natural Area	eBird - Traveling Count	85	4.828	NA	180	89	98	27	9175	271	-82	353	197	-22	203	-33	899	98	38	21	266	155	253	170	547.1182
Setophaga ruticilla	NA	38.044109	-80.2527695	United States	West Virginia	Brooks' Field off Denmar Rd	eBird - Traveling Count	120	1.207	NA	872	92	130	37	7897	262	-84	346	172	-15	189	-15	1198	125	86	11	340	268	334	268	626.8075
Setophaga ruticilla	NA	41.60987	-78.14265	United States	Pennsylvania	2ndPBBA_33D6211	eBird - Stationary Count	6	NA	NA	543	72	123	32	8845	264	-109	373	162	-47	182	-47	1052	125	62	19	328	203	325	203	623.0267
Setophaga ruticilla	NA	44.7765999	-77.7490082	Canada	Ontario	Hastings Cty--atlas square: 18TQ86 - point No. 43	eBird - Stationary Count	5	NA	NA	311	52	105	26	10178	251	-150	401	74	-73	178	-85	872	84	59	11	240	185	226	198	631.5972
Setophaga ruticilla	NA	47.9893472	-98.9744568	United States	North Dakota	Sullys Hill Game Preserve	eBird - Exhaustive Area Count	150	NA	40.4686	480	36	126	26	12525	275	-209	484	189	-135	189	-135	449	85	11	61	209	40	209	40	509.4097
Setophaga ruticilla	NA	41.15204	-77.50626	United States	Pennsylvania	2ndPBBA_49C4601	eBird - Stationary Count	6	NA	NA	293	93	121	32	8955	285	-87	372	184	-27	205	-27	1005	111	60	17	310	197	300	197	648.6528
Setophaga ruticilla	NA	40.14437	-79.3457	United States	Pennsylvania	72C4502	eBird - Stationary Count	1	NA	NA	507	89	123	33	8628	271	-92	363	175	-27	196	-27	1116	112	73	13	327	234	322	234	615.4788
Setophaga ruticilla	NA	40.33666	-78.11462	United States	Pennsylvania	2ndPBBA_75B7102	eBird - Stationary Count	6	NA	NA	464	92	111	31	8758	275	-81	356	181	-25	202	-25	1003	102	65	14	298	199	282	199	599.8525
Setophaga ruticilla	NA	41.3400489	-77.3650129	United States	Pennsylvania	Little Pine Creek	eBird - Stationary Count	300	NA	NA	267	92	122	32	8948	285	-89	374	183	-28	204	-28	954	107	55	18	297	182	288	182	658.3611
Setophaga ruticilla	NA	43.4777364	-70.7028095	United States	Maine	Alfred - Back Road	eBird - Traveling Count	60	4.828	NA	80	77	126	31	9329	277	-120	397	32	186	195	-47	1167	131	84	13	346	254	260	290	600.0872
Setophaga ruticilla	NA	49.7155676	-96.5029577	Canada	Manitoba	atlas square: 14PA81 -	eBird - Stationary Count	225	NA	NA	273	21	112	22	12991	253	-235	488	177	-158	177	-158	514	83	15	55	229	57	229	57	431.3661
Setophaga ruticilla	NA	44.8595314	-78.1557312	Canada	Ontario	atlas square: 17QK27 - point No. 19	eBird - Stationary Count	5	NA	NA	372	48	107	26	10218	247	-156	403	70	-78	173	-90	893	86	60	11	247	188	237	202	618.1193
Setophaga ruticilla	NA	44.7922822	-93.2741404	United States	Minnesota	Minnesota Valley NWR--Cliff Fen	eBird - Traveling Count	60	0.805	NA	209	72	115	25	11581	288	-163	451	213	-87	213	-87	734	105	20	50	307	66	307	66	480.3238
Setophaga ruticilla	NA	35.1808356	-89.8595066	United States	Tennessee	Raleigh Lagrange-Highway 1	eBird - Traveling Count	300	4.828	NA	91	160	114	33	8207	328	-12	340	161	218	263	51	1297	137	74	20	398	244	265	348	505.2711
Setophaga ruticilla	NA	46.5477556	-75.4749012	Canada	Quebec	Mont-Laurier (Ruisseau Villemaire)	eBird - Traveling Count	95	2	NA	251	34	111	25	11107	241	-197	438	167	-46	167	-120	960	101	59	18	295	185	295	207	546.5571
Setophaga ruticilla	NA	42.7473567	-73.2746887	United States	Vermont	Taconic Crest Trail (VT)	eBird - Traveling Count	60	1.127	NA	620	58	109	28	9342	246	-131	377	154	-56	174	-68	1231	117	80	12	343	257	343	262	607.0592
Setophaga ruticilla	NA	44.6173775	-92.668863	United States	Minnesota	Prairie Island (Bluffside Forest)	eBird - Traveling Count	120	0.805	NA	210	72	121	26	11502	292	-163	455	211	-87	211	-87	760	105	18	49	303	65	303	65	561.8998
Setophaga ruticilla	NA	35.0797413	-80.0920486	United States	North Carolina	Pee Dee NWR	eBird - Traveling Count	180	4.023	NA	77	160	132	39	7497	326	-12	338	254	113	254	60	1171	128	72	16	350	249	350	288	646.1688
Setophaga ruticilla	NA	44.120453	-92.002	United States	Minnesota	Whitewater WMA (Winona Co.)	eBird - Traveling Count	30	4.828	NA	216	72	124	27	11293	289	-164	453	209	-85	209	-85	820	113	20	47	319	74	319	74	575.1351
Setophaga ruticilla	NA	39.527646	-79.4811487	United States	Maryland	Cranesville Swamp Preserve (Garrett, MD)	eBird - Traveling Count	25	0.161	NA	775	81	120	34	8246	255	-94	349	164	94	182	-31	1247	127	84	13	363	271	355	278	653.5367
Setophaga ruticilla	NA	40.20034	-77.97901	United States	Pennsylvania	2ndPBBA_76C1301	eBird - Stationary Count	6	NA	NA	301	101	116	32	8794	287	-74	361	191	-16	212	-16	986	99	64	13	289	200	273	200	627.3962
Setophaga ruticilla	NA	41.5128283	-74.1679356	United States	New York	New Road	eBird - Traveling Count	120	1.609	NA	127	96	118	31	9062	287	-87	374	189	-24	211	-24	1103	105	71	11	303	234	296	234	580.5621
Setophaga ruticilla	NA	39.76543	-79.36546	United States	Pennsylvania	86B4502	eBird - Stationary Count	1	NA	NA	557	89	125	34	8461	269	-91	360	173	-26	193	-26	1122	117	72	14	330	238	321	238	631.6949
Setophaga ruticilla	NA	45.9978796	-91.9765096	United States	Wisconsin	LNAM18	eBird - Stationary Count	3	NA	0.8094	297	51	130	27	11522	276	-194	470	190	-108	190	-108	741	103	18	50	305	70	305	70	563.188
Setophaga ruticilla	NA	44.851853	-74.278264	United States	New York	Raymond St.	eBird - Traveling Count	60	0.402	NA	223	58	113	27	10248	261	-149	410	173	-69	184	-81	951	107	59	17	290	183	286	197	525.6841
Setophaga ruticilla	NA	43.1391992	-89.9502182	United States	Wisconsin	Hwy H (between 14 and Hwy HH) - Iowa County	eBird - Traveling Count	35	4.828	NA	223	77	120	27	10656	285	-144	429	207	-70	207	-70	810	100	26	40	297	93	297	93	570.1992
Setophaga ruticilla	NA	48.0017109	-85.4632155	Canada	Ontario	atlas square: 16FU11 ( No. 26739)	eBird - Stationary Count	5	NA	NA	419	15	112	26	10485	212	-208	420	100	-64	140	-128	911	105	52	20	283	168	256	190	558.6837
Setophaga ruticilla	NA	40.847	-78.29465	United States	Pennsylvania	2ndPBBA_61B5206	eBird - Stationary Count	6	NA	NA	449	82	121	33	8721	270	-95	365	170	-36	190	-36	1012	111	61	18	317	191	307	191	567.0649
Setophaga ruticilla	NA	41.8666846	-72.9533815	United States	Connecticut	Farmington River Tpk. - New Hartford	eBird - Traveling Count	68	2.897	NA	127	90	121	31	9154	283	-100	383	138	-20	205	-33	1204	109	85	7	317	274	304	278	635.2778
Setophaga ruticilla	NA	43.1291697	-72.5266099	United States	Vermont	hitchcock hill yard at saxtons river	eBird - Stationary Count	15	NA	NA	206	69	130	31	9652	274	-137	411	190	-48	190	-61	1073	102	74	9	286	237	286	244	617.7268
Setophaga ruticilla	NA	41.47885	-79.46922	United States	Pennsylvania	2ndPBBA_44A3108	eBird - Stationary Count	6	NA	NA	400	80	125	33	8934	272	-105	377	191	-29	191	-40	1110	119	61	18	339	210	339	210	647.7061
Setophaga ruticilla	NA	45.590464	-92.884355	United States	Minnesota	MSAC30	eBird - Stationary Count	6	NA	NA	238	60	122	26	11710	280	-185	465	201	-103	201	-103	757	111	19	50	313	70	313	70	591.6344
Setophaga ruticilla	NA	45.5640339	-62.5191164	Canada	Nova Scotia	Reese Rd.	eBird - Traveling Count	30	2.5	NA	26	58	95	27	8615	238	-107	345	-21	136	166	-53	1238	136	87	16	384	267	282	341	573.0522
Setophaga ruticilla	NA	45.0917018	-74.8608398	Canada	Ontario	Connie/Lee Mattice	eBird - Exhaustive Area Count	210	NA	24.2811	81	63	103	25	10616	265	-146	411	182	-69	193	-82	905	95	57	15	270	178	262	194	531.767
Setophaga ruticilla	NA	43.3540178	-89.9763107	United States	Wisconsin	Honey Creek SNA	eBird - Traveling Count	70	0.805	NA	248	74	122	28	10675	284	-148	432	205	-73	205	-73	807	100	26	41	296	90	296	90	559.6996
Setophaga ruticilla	NA	45.7934978	-92.7686556	United States	Wisconsin	Tennessee Flats - St. Croix River	eBird - Traveling Count	60	1.609	NA	250	53	126	26	11698	276	-194	470	194	-110	194	-110	771	110	20	48	314	76	314	76	554.3382
Setophaga ruticilla	NA	46.5644225	-75.4821968	Canada	Quebec	Mont-Laurier nord(RiviÌ¬re du LiÌ¬vre)	eBird - Traveling Count	50	4	NA	234	35	112	25	11146	242	-197	439	169	-46	169	-120	957	101	59	18	295	184	295	206	546.5571
Setophaga ruticilla	NA	46.687	-92.14912	United States	Wisconsin	Superior--Billings Dr, 0.5 mi S of N 42nd St	eBird - Stationary Count	3	NA	NA	197	45	109	25	10737	254	-179	433	175	-103	175	-103	716	97	16	48	284	67	284	67	397.1794
Setophaga ruticilla	NA	40.88611	-78.73307	United States	Pennsylvania	2ndPBBA_60A2502	eBird - Stationary Count	6	NA	NA	385	86	123	33	8802	275	-94	369	175	-32	195	-32	1086	112	69	16	330	221	320	221	580.3775
Setophaga ruticilla	NA	43.689846	-74.7522962	United States	New York	Moose River Rd. at Red River	eBird - Stationary Count	15	NA	NA	576	45	121	30	9654	239	-158	397	155	-74	163	-85	1265	122	79	12	348	266	337	285	597.3582
Setophaga ruticilla	NA	42.3665724	-76.6708159	United States	New York	Connecticut Hill--Boylan Rd x Hulford Rd	eBird - Traveling Count	50	0.805	NA	599	64	112	30	9019	253	-114	367	156	-46	177	-55	952	105	52	19	285	170	282	176	601.104
Setophaga ruticilla	NA	44.9533141	-74.5007523	United States	New York	Frye Road	eBird - Traveling Count	120	0.322	NA	53	66	109	26	10451	269	-142	411	183	-63	194	-76	900	99	56	16	273	175	267	188	528.0515
Setophaga ruticilla	NA	38.9840287	-80.4399503	United States	West Virginia	Stonewall Jackson Lake Wildlife Management Area	eBird - Traveling Count	40	3.219	NA	422	107	136	37	8137	285	-73	358	208	117	208	-3	1257	131	85	12	363	281	363	282	658.6102
Setophaga ruticilla	NA	47.7523091	-84.8267269	Canada	Ontario	ON - Rabbit Blanket Camp Lake Superior	eBird - Traveling Count	60	3	NA	338	22	109	26	10374	216	-198	414	106	-56	145	-120	972	109	56	21	303	175	265	220	584.4305
Setophaga ruticilla	NA	49.2967515	-115.1064205	Canada	British Columbia	Elko	eBird - Stationary Count	180	NA	NA	966	52	133	35	8222	259	-121	380	-47	149	157	-55	738	91	42	27	260	131	155	241	482.7203
Setophaga ruticilla	NA	47.8697403	-83.890496	Canada	Ontario	The Shoals P.P. Prairie Bee access road	eBird - Traveling Count	16	4	NA	427	14	122	26	11165	231	-223	454	137	-67	149	-139	874	102	48	22	271	152	254	183	566.4148
Setophaga ruticilla	NA	42.233445	-73.455446	United States	New York	Stateline--Green River Valley Rd	eBird - Traveling Count	71	0.805	NA	324	74	122	31	9174	268	-116	384	188	-37	188	-49	1110	104	72	11	308	235	308	240	616.7639
Setophaga ruticilla	NA	45.1433333	-74.5016667	Canada	Ontario	Marais de Cooper (Lancaster - Ontario)	eBird - Traveling Count	225	2	NA	49	64	106	25	10541	268	-144	412	183	-66	194	-79	909	97	58	15	270	182	265	198	468.8103
Setophaga ruticilla	NA	50.1779234	-121.179274	Canada	British Columbia	atlas square: 10FA36 -	eBird - Stationary Count	14	NA	NA	1415	29	101	32	7261	199	-110	309	-57	-14	123	-62	490	60	30	24	170	99	112	157	524.4167
Setophaga ruticilla	NA	43.1658	-73.1175	United States	Vermont	Equinox Mtn.	eBird - Traveling Count	150	4.828	NA	1032	33	102	27	9292	215	-153	368	148	-80	148	-91	1469	140	98	10	395	316	395	326	623.636
Setophaga ruticilla	NA	43.4705929	-80.0309328	Canada	Ontario	Halton - Mountsberg East side	eBird - Traveling Count	55	1.5	NA	306	69	98	26	9439	261	-103	364	179	-47	187	-55	880	89	55	13	253	183	245	192	433.9885
Setophaga ruticilla	NA	41.23316	-80.019	United States	Pennsylvania	2ndPBBA_43C5207	eBird - Stationary Count	6	NA	NA	428	85	122	32	8896	276	-97	373	195	-35	195	-35	1078	116	62	17	327	210	327	210	629.2847
Setophaga ruticilla	NA	42.0984453	-72.1118546	United States	Massachusetts	Hein's Farm	eBird - Traveling Count	60	3.219	NA	276	79	119	31	9079	269	-111	380	35	-31	193	-43	1222	114	89	6	324	286	302	293	623.016
Setophaga ruticilla	NA	50.8103714	-100.7514114	Canada	Manitoba	atlas square: 14LB73 - point No. 5	eBird - Stationary Count	5	NA	NA	538	11	116	23	12812	246	-241	487	165	-164	165	-164	492	78	19	49	215	65	215	65	372.6826
Setophaga ruticilla	NA	43.884438	-75.042587	United States	New York	Stillwater Big Moose Rd SC20120608_05	eBird - Stationary Count	3	NA	NA	541	46	120	29	9876	242	-161	403	158	-76	167	-87	1218	120	75	13	344	249	331	270	569.455
Setophaga ruticilla	NA	44.5047798	-78.4906616	Canada	Ontario	atlas square: 17PK93 - point No. 7	eBird - Stationary Count	5	NA	NA	259	59	107	27	9983	256	-139	395	81	-65	181	-76	839	80	56	11	228	176	223	191	509.4501
Setophaga ruticilla	NA	41.5118642	-74.152014	United States	New York	Maple Ave.	eBird - Traveling Count	135	1.609	NA	137	96	117	31	9047	286	-86	372	143	-25	210	-25	1101	104	71	10	301	234	295	234	594.6873
Setophaga ruticilla	NA	41.6435	-87.048	United States	Indiana	Lycokiwe Extension	eBird - Traveling Count	45	1.609	NA	206	98	107	28	9652	287	-94	381	217	-33	217	-33	963	103	42	23	295	160	295	160	502.1708
Setophaga ruticilla	NA	40.304641	-79.3808249	United States	Pennsylvania	Loyalhanna Creek, Latrobe, PA	eBird - Traveling Count	210	2.414	NA	304	100	128	34	8725	288	-83	371	187	-17	208	-17	1051	109	66	15	314	213	309	213	559.3362
Setophaga ruticilla	NA	42.7829042	-74.6251477	United States	New York	Bowmaker Pond	eBird - Traveling Count	50	1.127	NA	406	67	114	29	9399	260	-121	381	163	-47	185	-58	1067	104	62	14	305	214	298	215	546.8043
Setophaga ruticilla	NA	41.6972055	-87.8898525	United States	Illinois	Saganashkee Slough (Cook Co.)	eBird - Traveling Count	80	4.989	NA	191	98	108	27	10042	292	-102	394	221	-38	221	-38	934	103	36	29	303	141	303	141	402.7447
Setophaga ruticilla	NA	44.1869214	-72.5872287	United States	Vermont	Berlin Pond - Berlin (293 acres)	eBird - Traveling Count	90	0.402	NA	296	56	120	29	9837	259	-149	408	178	-64	178	-77	970	106	57	16	289	188	289	198	572.9401
Setophaga ruticilla	NA	51.4774208	-101.2598267	Canada	Manitoba	atlas square: 14LC40 - point No. 13	eBird - Stationary Count	5	NA	NA	640	4	112	23	12813	238	-245	483	158	-171	158	-171	481	77	18	50	213	63	213	63	403.1836
Setophaga ruticilla	NA	44.0052206	-79.8413687	Canada	Ontario	atlas square: 17NJ97 ( No. 64464)	eBird - Stationary Count	5	NA	NA	287	65	101	27	9590	260	-113	373	175	-54	184	-62	842	86	56	12	242	176	236	194	428.7875
Setophaga ruticilla	NA	42.4988868	-72.3257017	United States	Massachusetts	New Salem Overlook	eBird - Traveling Count	37	0.322	NA	339	69	122	31	9305	264	-127	391	118	-43	185	-56	1191	108	84	8	316	267	314	275	585.6616
Setophaga ruticilla	NA	45.766086	-88.4928131	United States	Wisconsin	Morgan Lake Rd	eBird - Exhaustive Area Count	10	1.609	32.3749	457	41	131	29	10625	258	-180	438	159	-104	171	-104	785	100	24	40	285	93	281	93	607.9584
Setophaga ruticilla	NA	45.0189011	-73.0217701	Canada	Quebec	Chemin Pelletier Sud, arrÌ»t #3	eBird - Traveling Count	10	0.5	NA	58	66	109	26	10467	268	-146	414	195	-63	195	-76	942	105	49	20	292	167	292	176	504.8487
Setophaga ruticilla	NA	46.3453242	-85.0317526	United States	Michigan	M-28 & M-123, Eckerman	eBird - Stationary Count	70	NA	NA	262	47	102	26	9527	240	-138	378	126	-31	164	-79	835	97	42	21	263	149	240	169	589.563
Setophaga ruticilla	NA	46.0104541	-91.9823857	United States	Wisconsin	LNAM21	eBird - Stationary Count	3	NA	0.8094	302	51	130	27	11522	276	-195	471	190	-109	190	-109	740	102	18	50	304	70	304	70	560.2206
Setophaga ruticilla	NA	44.6194	-95.6867981	United States	Minnesota	Cottonwood Lake	eBird - Traveling Count	120	2.414	NA	323	68	121	26	11789	291	-168	459	191	-93	212	-93	637	92	18	48	258	57	257	57	506.1476
Setophaga ruticilla	NA	43.94237	-90.6426	United States	Wisconsin	Monroe	eBird - Traveling Count	60	1.609	NA	292	66	125	27	11031	284	-164	448	187	-87	200	-87	829	107	23	44	317	81	309	81	564.2574
Setophaga ruticilla	NA	52.12585	-106.65741	Canada	Saskatchewan	Meewasin Trail--Bessborough Hotel	eBird - Traveling Count	60	0.805	NA	486	20	121	24	12710	257	-230	487	173	-131	173	-152	355	61	14	54	160	49	160	50	289.4215
Setophaga ruticilla	NA	46.643298	-60.946835	Canada	Nova Scotia	Trous de Sammons Trail (Cheticamp River), Cape Breton Highlands	eBird - Traveling Count	60	1.609	NA	15	57	82	25	8170	227	-101	328	-10	129	161	-46	1247	140	79	19	401	254	266	314	549.9121
Setophaga ruticilla	NA	40.18098	-79.41502	United States	Pennsylvania	72C3401	eBird - Stationary Count	1	NA	NA	635	82	119	33	8625	262	-98	360	169	-34	189	-34	1155	116	76	13	339	244	335	244	648.3904
Setophaga ruticilla	NA	44.379631	-78.9056473	Canada	Ontario	atlas square: 17PK61 - point No. 31	eBird - Stationary Count	5	NA	NA	268	62	103	26	9867	256	-130	386	174	-14	183	-71	842	81	55	12	233	172	230	196	405.9478
Setophaga ruticilla	NA	38.695941	-77.0607696	United States	Maryland	Piscataway Park	eBird - Traveling Count	90	0.805	NA	0	133	115	33	8396	306	-39	345	232	22	239	22	1001	105	71	11	288	225	286	225	492.2055
Setophaga ruticilla	NA	49.397351	-117.2055538	Canada	British Columbia	Camp Busk Trail	eBird - Traveling Count	90	0.644	NA	910	58	104	31	7723	248	-81	329	-32	152	158	-39	810	107	43	31	302	134	155	276	481.7083
Setophaga ruticilla	NA	39.84679	-78.29423	United States	Pennsylvania	2ndPBBA_89B5214	eBird - Stationary Count	6	NA	NA	468	95	118	32	8613	278	-81	359	182	-20	202	-20	989	99	63	14	291	197	275	197	656.39
Setophaga ruticilla	NA	50.316312	-119.2081833	Canada	British Columbia	Hitchcock Road	eBird - Traveling Count	85	0.5	NA	703	60	109	31	8127	252	-96	348	-37	14	163	-46	489	58	28	20	149	92	132	140	465.6649
Setophaga ruticilla	NA	42.2693224	-72.3589611	United States	Massachusetts	Belchertown BBS stop 1	eBird - Stationary Count	3	NA	NA	164	81	123	31	9224	276	-112	388	130	-30	197	-43	1143	103	81	7	302	258	301	262	612.6038
Setophaga ruticilla	NA	54.0911852	-124.6036286	Canada	British Columbia	atlas square: 10CE99 ( No. 312355)	eBird - Stationary Count	5	NA	NA	687	29	126	33	8752	220	-152	372	-80	-17	135	-90	506	55	20	24	153	81	152	138	528.991
Setophaga ruticilla	NA	45.9814188	-92.530117	United States	Minnesota	SACN14	eBird - Stationary Count	6	NA	0.8094	266	51	128	27	11600	274	-194	468	190	-111	190	-111	767	105	20	48	309	76	309	76	603.2003
Setophaga ruticilla	NA	45.3689499	-77.5902786	Canada	Ontario	atlas square: 18TR92 - point No. 21	eBird - Stationary Count	5	NA	NA	315	46	110	26	10570	252	-168	420	125	-85	175	-98	856	85	55	14	243	171	241	183	602.2551
Setophaga ruticilla	NA	45.2657467	-69.9438686	United States	Maine	Hangtown Rd., Caratunk	eBird - Traveling Count	120	2.253	NA	395	37	120	28	10194	240	-178	418	163	-88	163	-101	1059	106	62	14	300	207	300	225	598.4902
Setophaga ruticilla	NA	41.8175127	-80.9550762	United States	Ohio	Geneva Swamp (restricted access)	eBird - Exhaustive Area Count	90	NA	6.0703	199	92	103	28	9041	272	-86	358	204	-20	204	-29	993	99	51	18	288	177	288	191	614.5123
Setophaga ruticilla	NA	45.5694718	-89.4926119	United States	Wisconsin	Hat Rapids Rd	eBird - Traveling Count	30	3.219	NA	483	45	123	27	11048	263	-183	446	167	-106	180	-106	795	109	22	45	308	85	297	85	549.8835
Setophaga ruticilla	NA	53.9208194	-122.8223419	Canada	British Columbia	Prince George--5th Avenue Foothills	eBird - Traveling Count	160	4.828	NA	610	39	122	32	8690	232	-149	381	145	-5	145	-79	610	63	26	22	185	99	185	151	498.8627
Setophaga ruticilla	NA	35.922578	-93.439906	United States	Arkansas	Cave Mountain	eBird - Traveling Count	180	4.828	NA	645	134	117	33	8043	307	-41	348	129	28	235	28	1220	146	63	21	379	232	286	232	528.9642
Setophaga ruticilla	NA	41.4755256	-76.5300949	United States	Pennsylvania	Loyalsock SF--Loyalsock Rd.	eBird - Traveling Count	180	3.219	NA	566	72	113	31	8809	256	-104	360	161	-46	181	-46	911	105	49	24	299	155	285	155	654.4275
Setophaga ruticilla	NA	45.544199	-92.731766	United States	Minnesota	MSAC49	eBird - Stationary Count	6	NA	NA	232	61	122	26	11706	282	-185	467	202	-102	202	-102	766	111	19	50	315	71	315	71	554.5749
Setophaga ruticilla	NA	41.5697444	-87.7557269	United States	Illinois	179th/Central FP	eBird - Traveling Count	170	4.023	NA	218	97	106	27	10018	290	-102	392	220	-39	220	-39	948	104	36	28	302	142	302	142	493.0187
Setophaga ruticilla	NA	46.6187333	-91.8955076	United States	Wisconsin	Amnicon Falls SP	eBird - Stationary Count	300	NA	NA	243	42	114	25	10782	256	-184	440	173	-107	173	-107	727	97	18	47	285	70	285	70	553.8522
Setophaga ruticilla	NA	45.5635456	-78.5920394	Canada	Ontario	Algonquin Provincial Park--Canisbay Lake Campground	eBird - Traveling Count	210	2	NA	456	36	113	26	10639	241	-180	421	116	-44	164	-110	961	96	61	14	277	190	267	213	610.5056
Setophaga ruticilla	NA	38.4452388	-75.3306217	United States	Maryland	Pocomoke Swamp, Worcester Co.	eBird - Traveling Count	60	0.805	NA	21	131	109	33	7963	297	-32	329	226	144	232	27	1110	126	81	13	316	251	314	267	595.8293
Setophaga ruticilla	NA	41.8258194	-72.9550073	United States	Connecticut	New Hartford: Rt. 202 & Pine Hill Rd. (Collinsville Reservoir)	eBird - Traveling Count	120	2.414	NA	179	87	119	31	9052	278	-100	378	134	-22	201	-34	1231	112	87	7	324	282	307	286	621.4186
Setophaga ruticilla	NA	44.92491	-70.00223	United States	Maine	Fogg Rd	eBird - Traveling Count	90	0.805	0	127	54	127	30	10004	259	-162	421	8	-68	178	-82	1046	105	65	12	288	214	283	230	597.6318
Setophaga ruticilla	NA	45.3176634	-95.0464153	United States	Minnesota	Sibley State Park	eBird - Traveling Count	120	1.609	NA	374	61	118	25	12098	286	-183	469	208	-105	208	-105	667	103	18	51	279	59	279	59	514.0476
Setophaga ruticilla	NA	47.5554452	-65.5590248	Canada	New Brunswick	Bass River	eBird - Stationary Count	15	NA	NA	46	44	101	25	9974	243	-151	394	3	-36	170	-88	1028	100	69	10	288	227	266	256	612.6389
Setophaga ruticilla	NA	44.4699805	-92.0646253	United States	Wisconsin	16th Creek Lane Parking Lot	eBird - Stationary Count	15	NA	NA	203	73	123	27	11356	291	-163	454	210	-84	210	-84	801	110	18	48	313	71	313	71	604.0977
Setophaga ruticilla	NA	40.7366845	-74.0071853	United States	New York	W Village Backyards and Airspace	eBird - Stationary Count	120	NA	NA	14	121	89	26	8758	293	-43	336	106	6	232	6	1146	107	78	10	308	256	299	256	349.3986
Setophaga ruticilla	NA	36.0961724	-81.8315578	United States	North Carolina	Grandfather Mountain	eBird - Traveling Count	90	4.828	NA	1542	79	103	34	6953	220	-75	295	150	-13	166	-13	1587	149	104	11	443	332	439	332	651.4926
Setophaga ruticilla	NA	42.6698725	-80.6416551	Canada	Ontario	atlas square: 17NH22 - point No. 5139	eBird - Stationary Count	5	NA	NA	216	80	97	27	9224	265	-92	357	188	-34	195	-42	964	92	58	13	259	200	255	211	373.799
Setophaga ruticilla	NA	41.39895	-78.83398	United States	Pennsylvania	2ndPBBA_46A1507	eBird - Stationary Count	6	NA	NA	508	74	123	33	8786	263	-105	368	163	-44	182	-44	1118	120	66	16	337	223	335	223	643.3575
Setophaga ruticilla	NA	44.94069	-78.12935	Canada	Ontario	atlas square: 17QK28 - point No. 31	eBird - Stationary Count	5	NA	NA	366	47	108	26	10233	246	-159	405	69	-79	172	-92	893	85	59	12	247	185	240	200	627.0695
Setophaga ruticilla	NA	53.7164678	-124.7287465	Canada	British Columbia	atlas square: 10CE85 ( No. 312328)	eBird - Stationary Count	5	NA	NA	761	26	130	35	8556	217	-152	369	-81	-17	130	-90	491	55	19	26	150	76	148	133	526.3145
Setophaga ruticilla	NA	40.03194	-78.5816	United States	Pennsylvania	2ndPBBA_74D3505	eBird - Stationary Count	6	NA	NA	382	99	127	34	8676	289	-78	367	187	-17	208	-17	970	100	63	14	289	196	275	196	583.0418
Setophaga ruticilla	NA	42.6369669	-73.1484371	United States	Massachusetts	Thunderbolt Ski Trail, Mount Greylock	eBird - Traveling Count	360	4.828	NA	513	63	113	29	9338	254	-127	381	159	-51	179	-63	1202	114	81	10	332	258	329	264	565.9157
Setophaga ruticilla	NA	40.76294	-78.28539	United States	Pennsylvania	2ndPBBA_61B5603	eBird - Stationary Count	6	NA	NA	725	70	112	31	8680	252	-104	356	158	-47	178	-47	1075	116	67	17	331	207	321	207	588.8166
Setophaga ruticilla	NA	40.17054	-79.14074	United States	Pennsylvania	73C5406	eBird - Stationary Count	1	NA	NA	826	71	114	32	8560	247	-107	354	158	-45	176	-45	1189	118	81	12	346	256	338	256	646.2701
Setophaga ruticilla	NA	39.704	-77.417	United States	Maryland	BBSRouteMD8stop32	eBird - Stationary Count	3	NA	NA	253	108	118	32	8690	292	-69	361	154	-8	217	-8	1059	105	73	11	300	227	280	227	623.9771
Setophaga ruticilla	NA	38.8838968	-86.7428327	United States	Indiana	NSA Crane-Sulphur Creek (no public access)	eBird - Traveling Count	360	4.5	NA	215	120	122	32	9032	305	-67	372	212	-2	231	-2	1144	126	68	19	352	228	325	228	653.0443
Setophaga ruticilla	NA	42.4408579	-72.8617036	United States	Massachusetts	Westfield River	eBird - Stationary Count	120	NA	NA	310	72	123	31	9378	270	-125	395	122	-41	189	-54	1205	114	87	8	323	270	314	278	636.6935
Setophaga ruticilla	NA	40.357657	-75.880133	United States	Pennsylvania	Antietam Lake--Gravity Trail	eBird - Traveling Count	88	2.511	NA	253	98	111	30	8798	281	-78	359	188	-6	209	-19	1177	116	76	12	338	252	324	257	566.0173
Setophaga ruticilla	NA	43.9285929	-87.9401511	United States	Wisconsin	Camp Rokilio, Cedar Lake	eBird - Exhaustive Area Count	120	NA	32.3749	270	71	103	25	10190	271	-129	400	189	-67	197	-67	817	98	30	32	280	109	270	109	491.8989
Setophaga ruticilla	NA	42.38459	-84.05466	United States	Michigan	Embury Rd. 5	eBird - Stationary Count	3	NA	NA	289	84	107	28	9559	277	-98	375	203	-44	203	-44	803	88	40	22	245	140	245	140	545.8208
Setophaga ruticilla	NA	42.5542816	-72.6065826	United States	Massachusetts	Deerfield Meadows	eBird - Traveling Count	180	2.414	NA	42	83	131	32	9462	284	-120	404	133	-32	201	-45	1105	101	77	8	294	246	290	253	611.7155
Setophaga ruticilla	NA	43.0116767	-90.1208496	United States	Wisconsin	Gov. Dodge State Park	eBird - Traveling Count	120	4.828	NA	349	72	116	27	10666	278	-146	424	202	-75	202	-75	855	104	29	39	312	100	312	100	576.5177
Setophaga ruticilla	NA	43.843184	-76.033237	United States	New York	Watertown 32 Michael Rd 0.5	eBird - Stationary Count	3	NA	NA	176	70	105	27	9626	261	-122	383	91	-5	189	-59	1047	111	70	14	303	224	251	257	524.3616
Setophaga ruticilla	NA	45.0665751	-90.9455602	United States	Wisconsin	Otter Lake-15385 360th St, Stanley	eBird - Traveling Count	134	0.563	NA	372	55	124	27	11145	271	-177	448	189	-99	189	-99	818	112	20	49	327	75	327	75	547.9185
Setophaga ruticilla	NA	41.1626309	-87.5802612	United States	Illinois	IL, Momence Wetlands, Kankakee Co.	eBird - Traveling Count	50	3.219	NA	199	96	115	28	9967	291	-106	397	153	-40	218	-40	971	107	38	28	313	148	300	148	508.299
Setophaga ruticilla	NA	41.1498947	-86.9663315	United States	Indiana	Jasper-Pulaski Fish and Wildlife Area	eBird - Traveling Count	97	4.023	NA	221	96	118	30	9692	291	-100	391	195	-36	215	-36	962	109	42	25	307	155	305	155	500.2217
Setophaga ruticilla	NA	41.8681183	-73.1040115	United States	Connecticut	Paugnut St. Forest	eBird - Exhaustive Area Count	95	4.828	89.0308	342	77	115	30	9127	265	-110	375	124	-33	191	-45	1256	114	90	7	330	286	322	291	633.8748
Setophaga ruticilla	NA	45.4779395	-71.949376	Canada	Quebec	Parc Gagnon, barrage Larocque et environs de parc Bergeron ÌÊ Bromptonville	eBird - Stationary Count	60	NA	NA	151	50	115	27	10500	255	-167	422	178	-27	178	-94	1049	118	55	19	325	196	325	217	440.5806
Setophaga ruticilla	NA	44.983344	-68.288625	United States	Maine	US-ME-Great Pond Stud Mill Rd	eBird - Stationary Count	13	NA	NA	105	57	118	29	9669	257	-145	402	14	178	178	-73	1128	125	83	13	334	257	257	287	586.9409
Setophaga ruticilla	NA	36.1282564	-82.0822853	United States	Tennessee	Roan Mountain--Hummingbird Hill	eBird - Traveling Count	90	3.219	NA	1249	92	118	37	7022	243	-69	312	163	15	179	-2	1454	140	101	11	405	316	403	317	665.7742
Setophaga ruticilla	NA	40.9026148	-80.0788307	United States	Pennsylvania	Muddy Creek Twp.	eBird - Traveling Count	15	1.609	NA	410	90	122	32	8822	278	-92	370	179	-29	199	-29	1018	108	60	17	312	203	306	203	622.8362
Setophaga ruticilla	NA	44.8099742	-67.1529007	United States	Maine	Commissary Point	eBird - Traveling Count	160	3.219	NA	-2	63	97	28	8330	231	-107	338	-19	165	165	-49	1182	128	79	15	360	243	243	321	599.554
Setophaga ruticilla	NA	44.6403066	-67.6133744	United States	Maine	Columbia Falls, ME	eBird - Traveling Count	30	4.828	NA	37	62	109	29	8794	242	-123	365	-26	171	171	-57	1254	137	79	17	383	250	250	338	587.0278
Setophaga ruticilla	NA	45.39394	-77.508522	Canada	Ontario	atlas square: 18UR02 - point No. 36	eBird - Stationary Count	5	NA	NA	409	42	109	25	10612	249	-172	421	121	-89	172	-102	887	87	57	14	251	178	249	190	604.2195
Setophaga ruticilla	NA	45.6538882	-110.5598831	United States	Montana	Sacagawea Park	eBird - Traveling Count	115	4.828	NA	1376	69	139	36	8048	282	-99	381	150	-30	176	-30	382	65	11	53	162	38	130	38	439.6941
Setophaga ruticilla	NA	45.0885508	-71.3668442	United States	New Hampshire	Harris Pond Road, Pittsburg	eBird - Traveling Count	120	3.219	NA	493	33	119	28	10070	233	-179	412	157	-91	157	-103	1092	123	61	20	346	202	346	219	576.16
Setophaga ruticilla	NA	44.02061	-70.09232	United States	Maine	Lisbon, Sabattus River @ Mill St	eBird - Traveling Count	63	0.805	NA	61	74	109	28	9423	264	-119	383	30	185	193	-51	1145	122	81	12	331	249	254	288	580.0628
Setophaga ruticilla	NA	43.0307172	-81.2448662	Canada	Ontario	London--1240 Glenora Dr	eBird - Stationary Count	10	NA	NA	252	74	100	27	9324	262	-99	361	182	-41	190	-49	944	91	59	12	255	200	253	217	296.4882
Setophaga ruticilla	NA	44.64426	-78.38367	Canada	Ontario	atlas square: 17QK04 - point No. 27	eBird - Stationary Count	5	NA	NA	279	56	107	26	10086	254	-145	399	78	-69	180	-80	862	83	58	11	235	182	228	198	599.5278
Setophaga ruticilla	NA	47.4856715	-91.4988828	United States	Minnesota	Whyte Rd (1.0 - 2.0)	eBird - Traveling Count	75	1.609	NA	588	28	108	25	10855	236	-194	430	160	-120	160	-120	765	105	19	46	301	80	301	80	596.5713
Setophaga ruticilla	NA	44.2483654	-74.7749019	United States	New York	Grass River Parking Area	eBird - Stationary Count	20	NA	NA	448	49	121	29	9892	248	-158	406	160	-73	171	-84	1066	114	63	16	320	206	311	219	570.1919
Setophaga ruticilla	NA	41.2280978	-77.8496568	United States	Pennsylvania	Jew Run Rd - t2	eBird - Traveling Count	12	0.145	NA	667	71	113	31	8798	256	-105	361	161	-48	180	-48	1062	121	64	18	329	207	322	207	635.2553
Setophaga ruticilla	NA	43.0818031	-89.8933983	United States	Wisconsin	Pinnacle Rd. - Iowa County	eBird - Traveling Count	35	3.219	NA	339	73	116	27	10657	280	-146	426	203	-74	203	-74	842	103	28	39	307	98	307	98	570.9542
Setophaga ruticilla	NA	48.4419563	-68.5423279	Canada	Quebec	Rimouski (Sentier du littoral)	eBird - Traveling Count	120	2	NA	-2	31	90	23	9787	217	-162	379	142	-46	152	-102	895	86	59	11	252	187	243	221	532.9487
Setophaga ruticilla	NA	42.65438	-80.6802245	Canada	Ontario	atlas square: 17NH22 - point No. 5083	eBird - Stationary Count	5	NA	NA	219	79	97	27	9189	265	-92	357	187	-33	194	-42	965	93	57	13	261	198	258	210	400.1431
Setophaga ruticilla	NA	48.2879531	-80.8060379	Canada	Ontario	atlas square: 17NP14 ( No. 28432)	eBird - Stationary Count	5	NA	NA	302	10	132	27	11936	239	-246	485	140	-77	153	-154	813	94	45	24	265	145	258	154	593.3889
Setophaga ruticilla	NA	39.3691418	-82.3235178	United States	Ohio	Zaleski S F Big Four/Bolin/Irish Ridge Rds	eBird - Traveling Count	90	4.828	NA	284	107	129	34	8691	290	-80	370	195	-11	215	-11	1027	112	62	19	315	203	302	203	624.8339
Setophaga ruticilla	NA	41.3686884	-72.2851319	United States	Connecticut	Stones Ranch West	eBird - Traveling Count	30	0.402	NA	51	99	105	30	8439	274	-71	345	15	207	207	-11	1219	118	90	8	331	282	282	305	640.1777
Setophaga ruticilla	NA	46.157005	-81.2209797	Canada	Ontario	Killarney - Balsam Lake	eBird - Traveling Count	81	4.9	NA	218	45	102	24	10365	245	-164	409	126	-36	172	-94	847	97	53	16	256	171	221	190	590.1638
Setophaga ruticilla	NA	43.8702894	-84.9352044	United States	Michigan	Neithercut Woodland (Central Michigan University)	eBird - Stationary Count	10	NA	NA	323	68	119	29	9777	276	-121	397	179	-51	190	-62	796	98	32	28	260	125	243	126	553.4009
Setophaga ruticilla	NA	45.316992	-94.2149198	United States	Minnesota	Fair Haven Mill Pond Park	eBird - Traveling Count	95	0.161	NA	328	63	119	25	11873	287	-178	465	207	-100	207	-100	716	114	19	52	301	62	301	62	488.3886
Setophaga ruticilla	NA	46.95274	-91.84708	United States	Minnesota	Homestead Rd, 1.5 mi N of Old North Shore Rd	eBird - Stationary Count	3	NA	NA	277	38	100	24	10197	237	-173	410	162	-101	162	-101	736	98	17	46	287	72	287	72	582.5778
Setophaga ruticilla	NA	45.2530176	-92.4066925	United States	Wisconsin	Parker Creek State Fishery Area	eBird - Traveling Count	20	2.414	NA	313	59	121	26	11730	280	-185	465	200	-105	200	-105	795	113	20	49	322	74	322	74	540.5973
Setophaga ruticilla	NA	46.1458266	-64.5602989	Canada	New Brunswick	Scoudouc Sewage Lagoon	eBird - Traveling Count	25	0.692	NA	20	56	105	28	9286	248	-127	375	-33	96	173	-66	1134	114	79	12	338	256	264	319	583.2644
Setophaga ruticilla	NA	43.0761373	-82.6265645	United States	Michigan	Port Huron SGA - Kingsley Rd.	eBird - Traveling Count	60	0.805	NA	217	82	100	27	9540	275	-95	370	195	-34	202	-44	774	82	39	21	231	136	229	138	483.158
Setophaga ruticilla	NA	46.5513055	-72.063446	Canada	Quebec	Deschaillons	eBird - Stationary Count	20	NA	NA	37	48	105	24	10930	256	-170	426	182	-31	182	-101	1045	107	64	16	312	203	312	237	469.5636
Setophaga ruticilla	NA	49.1813107	-115.5405951	Canada	British Columbia	Wardner--Cherry Lake	eBird - Stationary Count	50	0	NA	1217	41	125	33	8141	246	-123	369	-56	138	146	-63	710	86	39	26	249	127	148	226	491.0208
Setophaga ruticilla	NA	40.8054938	-74.6835136	United States	New Jersey	Black River WMA- Pleasant Hill RR Bed	eBird - Traveling Count	220	3.219	NA	207	93	123	33	8726	280	-89	369	181	-11	203	-24	1264	122	80	12	351	270	347	270	627.8843
Setophaga ruticilla	NA	44.40535	-72.99287	United States	Vermont	Richmond	eBird - Traveling Count	60	1.609	NA	100	68	114	27	10072	270	-138	408	193	-56	193	-68	926	107	46	22	294	157	294	164	574.67
Setophaga ruticilla	NA	41.64327	-80.76993	United States	Ohio	515 Tompkins Rd	eBird - Traveling Count	53	0.805	NA	309	86	111	30	9014	271	-95	366	197	-24	197	-35	1037	104	56	17	301	191	301	199	624.0013
Setophaga ruticilla	NA	31.52761	-87.60136	United States	Alabama	BBS Gainstown Ferry Route No. 02753 STOP 42	eBird - Stationary Count	3	NA	NA	22	183	141	44	6627	335	16	319	109	189	264	94	1513	173	73	20	457	281	384	427	618.7519
Setophaga ruticilla	NA	44.2091266	-71.4048779	United States	New Hampshire	NH; Brook Trout Pond, Crawford Notch S.P.	eBird - Stationary Count	20	NA	NA	668	37	116	29	9610	231	-163	394	-8	-79	157	-91	1344	134	92	11	368	286	361	306	593.75
Setophaga ruticilla	NA	46.82312	-92.08612	United States	Minnesota	Duluth--Bagley Nature Area	eBird - Traveling Count	120	0.402	NA	347	38	104	24	10672	245	-181	426	168	-108	168	-108	743	99	18	47	292	74	292	74	317.1305
Setophaga ruticilla	NA	40.1101132	-79.3142509	United States	Pennsylvania	Forbes State Forest	eBird - Traveling Count	95	1.609	NA	498	90	123	33	8604	272	-91	363	176	-27	196	-27	1107	112	72	14	326	231	320	231	656.1595
Setophaga ruticilla	NA	48.051153	-70.847449	Canada	Quebec	Grand Lac Ha! Ha!	eBird - Traveling Count	90	1.609	NA	378	18	102	23	11160	229	-201	430	143	-64	156	-134	1075	124	61	22	348	190	342	224	576.4126
Setophaga ruticilla	NA	40.14421	-79.2788	United States	Pennsylvania	2ndPBBA_73C4634	eBird - Stationary Count	6	NA	NA	511	89	123	33	8628	271	-92	363	175	-28	195	-28	1107	112	72	14	326	232	320	232	656.1595
Setophaga ruticilla	NA	40.0070019	-75.0400955	United States	New Jersey	Palmyra Cove Nature Park, Palmyra, NJ	eBird - Traveling Count	105	4.023	NA	5	122	111	31	8635	302	-49	351	224	8	232	8	1127	116	73	13	324	247	322	247	257.8456
Setophaga ruticilla	NA	41.3998617	-72.8639889	United States	Connecticut	Quinnipiac River State Park	eBird - Traveling Count	90	0.805	NA	6	104	107	30	8688	284	-68	352	90	0	214	-11	1157	109	84	8	310	273	277	275	535.419
Setophaga ruticilla	NA	39.3501101	-76.8848767	United States	Maryland	Patapsco Valley SP--McKeldin Area (Howard, MD)	eBird - Traveling Count	60	1.287	NA	119	121	119	33	8608	304	-56	360	209	7	230	7	1088	108	75	10	300	242	288	242	551.3951
Setophaga ruticilla	NA	46.87354	-94.39862	United States	Minnesota	LOOP01	eBird - Stationary Count	5	NA	NA	401	42	124	26	11872	265	-208	473	186	-121	186	-121	688	104	15	53	296	58	296	58	529.9077
Setophaga ruticilla	NA	44.07455	-73.351	United States	Vermont	Dead Creek WMA IBA--Brilyea Access	eBird - Traveling Count	10	1.77	NA	29	74	122	29	10020	281	-134	415	188	-48	199	-61	863	100	48	20	265	156	263	162	556.9476
Setophaga ruticilla	NA	41.171513	-77.297668	United States	Pennsylvania	41.1715x-77.2977 - Jun 10, 2012 6:42 PM	eBird - Traveling Count	15	0.805	NA	166	99	125	33	9005	295	-83	378	191	-21	212	-21	978	106	59	16	300	192	289	192	584.2258
Setophaga ruticilla	NA	41.5259613	-79.6762419	United States	Pennsylvania	Oil Creek SP -- bike trail	eBird - Traveling Count	100	2.414	NA	381	82	125	33	8876	273	-101	374	191	-27	191	-38	1106	117	61	18	336	208	336	209	654.3334
Setophaga ruticilla	NA	44.4240098	-72.2228369	United States	Vermont	channel drive, Walden	eBird - Traveling Count	18	1.287	NA	471	45	116	28	10013	246	-161	407	168	-77	168	-91	1081	120	62	18	333	203	333	221	557.5646
Setophaga ruticilla	NA	49.6826764	-94.2264633	Canada	Ontario	Rushing River Provincial Park, Ontario	eBird - Traveling Count	240	2.414	NA	355	24	97	20	12919	250	-228	478	180	-154	180	-154	629	94	21	47	264	76	264	76	598.8645
Setophaga ruticilla	NA	41.9917343	-79.9802406	United States	Pennsylvania	State Game Lands #109: Upper LeBoeuf Creek	eBird - Traveling Count	120	2.816	NA	378	83	103	28	9043	265	-91	356	196	-28	196	-37	1118	109	64	15	317	214	317	227	590.8119
Setophaga ruticilla	NA	43.8503762	-90.8462447	United States	Wisconsin	Justin Trails	eBird - Exhaustive Area Count	240	NA	20.2343	295	68	120	27	11056	283	-159	442	189	-85	202	-85	823	106	22	46	317	78	311	78	560.3365
Setophaga ruticilla	NA	49.724308	-96.2605743	Canada	Manitoba	atlas square: 14PA91 - point No. 2	eBird - Stationary Count	5	NA	NA	288	21	111	22	12967	252	-236	488	176	-136	176	-158	519	84	16	53	230	60	230	60	575.1879
Setophaga ruticilla	NA	45.9796921	-91.9167101	United States	Wisconsin	LNAM08	eBird - Stationary Count	5	NA	NA	315	51	130	27	11507	275	-194	469	190	-108	190	-108	742	103	18	50	305	69	305	69	563.188
Setophaga ruticilla	NA	41.1509025	-76.431865	United States	Pennsylvania	Crow Hill Sanctuary	eBird - Traveling Count	60	0.402	NA	218	92	120	32	8902	283	-89	372	182	-27	203	-27	978	106	57	19	304	185	293	185	548.1392
Setophaga ruticilla	NA	45.6580315	-79.4064407	Canada	Ontario	atlas square: 17PL25 - point No. 21	eBird - Stationary Count	5	NA	NA	323	45	109	26	10472	246	-166	412	67	-35	172	-97	1001	101	64	15	294	199	250	246	584.6542
Setophaga ruticilla	NA	44.5803108	-80.4915085	Canada	Ontario	atlas square: 17NK43 - point No. 19	eBird - Stationary Count	5	NA	NA	174	65	99	27	9444	255	-111	366	-27	-12	182	-59	909	98	62	15	270	189	221	246	417.7596
Setophaga ruticilla	NA	46.8009995	-80.1396847	Canada	Ontario	Temagami--Baie Jeanne	eBird - Traveling Count	25	3.219	NA	300	34	107	24	11210	244	-193	437	160	-50	171	-118	873	99	51	19	268	167	254	180	591.7974
Setophaga ruticilla	NA	42.9594718	-72.384312	United States	New Hampshire	Hyland Hill, Westmoreland	eBird - Traveling Count	87	3.541	NA	426	61	123	31	9418	259	-137	396	157	-53	178	-66	1164	108	82	9	312	259	312	266	622.0972
Setophaga ruticilla	NA	45.7484207	-85.5204926	United States	Michigan	Beaver Island	eBird - Traveling Count	90	2.414	NA	186	61	96	26	9304	248	-121	369	139	-56	175	-61	780	96	33	25	255	131	223	135	528.2492
Setophaga ruticilla	NA	48.14974	-82.25459	Canada	Ontario	NW027	eBird - Stationary Count	5	NA	NA	364	12	131	27	11611	233	-239	472	139	-74	151	-147	753	88	42	25	248	135	241	136	566.3661
Setophaga ruticilla	NA	62.72834	-123.08427	Canada	Northwest Territories	MV10 PC1 fort simpson	eBird - Stationary Count	0	NA	NA	180	-43	101	18	15667	228	-308	536	149	-135	149	-248	352	56	14	47	155	45	155	53	498.9898
Setophaga ruticilla	NA	41.4285539	-72.2877431	United States	Connecticut	Hartman Park	eBird - Traveling Count	90	1.609	NA	64	98	107	30	8498	274	-75	349	12	205	205	-14	1225	119	91	8	332	284	284	305	638.2423
Setophaga ruticilla	NA	47.9281932	-90.8452149	United States	Minnesota	BWCA - Ada Creek to Ada Lake Portage	eBird - Traveling Count	5	0.402	NA	557	28	119	27	10897	237	-203	440	160	-121	160	-121	736	100	21	45	290	81	290	81	605.8889
Setophaga ruticilla	NA	45.5901974	-111.0640955	United States	Montana	Kirk Hill	eBird - Exhaustive Area Count	20	NA	1.2141	1639	51	140	36	8278	265	-120	385	88	-51	160	-51	545	81	24	37	210	82	156	82	413.1306
Setophaga ruticilla	NA	46.85265	-92.03086	United States	Minnesota	HRNR--Talus Trail, 50m N of Spruce Trail	eBird - Stationary Count	10	NA	NA	312	39	102	24	10509	242	-177	419	167	-105	167	-105	735	99	18	47	290	72	290	72	508.9046
Setophaga ruticilla	NA	42.1188533	-72.9319668	United States	Massachusetts	LRIBA LOOP REGAN?BLANFORD RD	eBird - Exhaustive Area Count	90	NA	40.4686	371	74	118	30	9252	266	-117	383	122	-38	189	-51	1241	115	90	7	328	280	321	287	639.1595
Setophaga ruticilla	NA	46.7643833	-111.8873405	United States	Montana	Hauser Dam	eBird - Traveling Count	75	2.414	NA	1115	75	138	34	8593	291	-104	395	161	-36	186	-36	305	52	9	54	137	36	116	36	381.1429
Setophaga ruticilla	NA	46.3285217	-80.6835327	Canada	Ontario	atlas square: 17NM23 - point No. 1	eBird - Stationary Count	5	NA	NA	203	46	103	24	10836	251	-171	422	128	-37	179	-100	854	98	53	17	258	170	228	190	558.9944
Setophaga ruticilla	NA	45.6890506	-71.9616642	Canada	Quebec	Saint-Claude - - Rang 6	eBird - Stationary Count	137	NA	NA	244	44	110	26	10546	247	-172	419	173	-33	173	-101	1083	120	56	19	333	201	333	226	512.5192
Setophaga ruticilla	NA	45.8986015	-77.6107636	Canada	Ontario	atlas square: 18TR98 - point No. 20	eBird - Stationary Count	5	NA	NA	244	43	115	26	11009	257	-181	438	177	-93	177	-108	852	87	51	17	253	162	253	172	599.0417
Setophaga ruticilla	NA	44.5718215	-70.9024143	United States	Maine	Grafton Notch SP	eBird - Traveling Count	30	1.609	NA	370	48	125	29	10000	252	-165	417	172	-74	172	-87	1050	105	64	14	297	211	297	222	582.6847
Setophaga ruticilla	NA	46.0945133	-92.1650417	United States	Wisconsin	USAC39	eBird - Stationary Count	3	NA	0.7851	276	50	130	27	11499	275	-195	470	189	-110	189	-110	743	102	19	49	302	72	302	72	544.9118
Setophaga ruticilla	NA	46.7764072	-89.7304447	United States	Michigan	Porcupine Mt Wilderness SP	eBird - Traveling Count	165	4.184	NA	505	34	120	28	10628	245	-183	428	164	-96	164	-110	892	104	35	29	294	139	294	146	584.7866
Setophaga ruticilla	NA	41.968685	-80.517166	United States	Pennsylvania	PA002D05	eBird - Stationary Count	3	NA	NA	201	91	102	28	9057	272	-85	357	203	-21	203	-30	1018	100	55	17	292	187	292	199	587.3769
Setophaga ruticilla	NA	44.4924012	-76.0193848	Canada	Ontario	Charleston Lake, Barkley Cottage	eBird - Stationary Count	60	NA	NA	96	66	102	25	10163	261	-135	396	89	-60	191	-71	900	88	59	12	252	193	227	212	491.4267
Setophaga ruticilla	NA	54.5149651	-122.734108	Canada	British Columbia	atlas square: 10EF14 - point No. 8	eBird - Stationary Count	5	NA	NA	681	30	115	30	8877	222	-158	380	-78	33	140	-88	702	72	27	21	207	120	194	196	539.6192
Setophaga ruticilla	NA	45.8536602	-88.1975791	United States	Wisconsin	Sand Lake Rd S	eBird - Exhaustive Area Count	30	3.219	64.7511	364	44	131	29	10674	263	-179	442	163	-101	176	-101	769	96	24	38	276	94	272	94	589.6981
Setophaga ruticilla	NA	39.3348908	-82.0997518	United States	Ohio	Athens, OH - home	eBird - Stationary Count	15	NA	NA	198	112	131	35	8627	296	-73	369	200	-4	219	-4	1008	111	63	17	304	205	298	205	590.3873
Setophaga ruticilla	NA	44.2940522	-72.0473635	United States	Vermont	Carter St to Conn. River	eBird - Traveling Count	75	1	NA	135	62	128	29	10198	272	-155	427	188	-63	188	-77	903	100	50	19	282	165	282	180	586.758
Setophaga ruticilla	NA	40.0968453	-82.926693	United States	Ohio	Westerville Rd Speedway gas station	eBird - Stationary Count	8	NA	NA	242	107	120	32	9103	295	-79	374	200	-16	219	-16	965	105	54	21	307	183	294	183	380.1802
Setophaga ruticilla	NA	44.99389	-70.78501	United States	Maine	Boy Scout Rd- Koobs Rd to Parking area	eBird - Traveling Count	20	0.483	0	456	36	118	28	10059	236	-174	410	161	-87	161	-99	1018	109	59	17	307	197	307	208	560.2751
Setophaga ruticilla	NA	40.7440461	-75.732987	United States	Pennsylvania	Bake Oven Rd (Lehigh Co)	eBird - Traveling Count	35	2.414	NA	324	90	115	31	8818	277	-86	363	180	-15	201	-27	1210	119	78	12	341	256	332	262	527.7153
Setophaga ruticilla	NA	45.4069	-73.56725	Canada	Quebec	Recre-O-Parc de Sante-Catherine	eBird - Traveling Count	180	0.402	NA	17	66	104	25	10750	270	-145	415	186	-66	198	-80	957	99	61	14	277	197	274	215	391.3543
Setophaga ruticilla	NA	54.1111868	-124.6972466	Canada	British Columbia	atlas square: 10CE89 ( No. 312346)	eBird - Stationary Count	5	NA	NA	705	28	124	33	8697	218	-153	371	-80	-18	134	-91	503	54	20	25	153	81	150	138	515.7718
Setophaga ruticilla	NA	46.0644367	-92.0696347	United States	Wisconsin	LNAM44	eBird - Stationary Count	5	NA	NA	297	50	130	27	11528	275	-195	470	189	-110	189	-110	741	102	18	49	303	71	303	71	589.3632
Setophaga ruticilla	NA	46.8914354	-71.2008265	Canada	Quebec	Beauport	eBird - Traveling Count	30	0.805	NA	102	44	97	23	10724	253	-161	414	177	-36	177	-100	1127	120	72	18	346	217	346	266	423.8228
Setophaga ruticilla	NA	39.2726136	-80.924896	United States	West Virginia	North Bend Rail Trail--Toll Gate to mile 41	eBird - Traveling Count	120	1.931	NA	245	113	135	36	8371	296	-69	365	197	0	217	0	1113	117	74	14	326	238	326	238	652.7422
Setophaga ruticilla	NA	58.8078745	-122.7169418	Canada	British Columbia	Fort Nelson--Demonstration Forest	eBird - Traveling Count	60	1	NA	422	-16	127	25	13574	229	-276	505	146	-84	146	-199	445	79	18	53	205	58	205	62	544.6067
Setophaga ruticilla	NA	42.31504	-76.880959	United States	New York	US-NY-1666-1680 Price Rd	eBird - Stationary Count	6	NA	NA	350	78	120	32	8988	273	-101	374	170	-31	191	-41	853	96	45	21	262	150	260	152	580.45
Setophaga ruticilla	NA	42.8022946	-80.6264121	Canada	Ontario	atlas square: 17NH33 - point No. 5425	eBird - Stationary Count	5	NA	NA	247	76	99	27	9282	266	-96	362	184	-38	192	-47	958	92	59	12	257	202	252	212	383.6092
Setophaga ruticilla	NA	44.724026	-93.33935	United States	Minnesota	Murphy Hanrehan Park	eBird - Traveling Count	120	2.414	NA	285	67	116	25	11558	283	-169	452	207	-92	207	-92	752	107	20	50	313	67	313	67	537.1676
Setophaga ruticilla	NA	41.57307	-79.41323	United States	Pennsylvania	2ndPBBA_30D3402	eBird - Stationary Count	6	NA	NA	383	81	125	33	8914	271	-103	374	191	-28	191	-39	1107	118	60	18	336	208	336	209	644.3142
Setophaga ruticilla	NA	44.8808642	-76.1064148	Canada	Ontario	Rideau Trail, south of Port Elmsley	eBird - Traveling Count	90	4	NA	129	60	102	25	10524	259	-147	406	179	-70	189	-83	853	82	56	12	237	178	225	197	492.1806
Setophaga ruticilla	NA	45.6834592	-73.5216187	Canada	Quebec	PN de la Pointe-aux-Prairies	eBird - Traveling Count	240	3	NA	10	61	106	25	10817	268	-153	421	182	-72	194	-86	970	97	63	13	273	204	271	225	433.1272
Setophaga ruticilla	NA	44.4288766	-73.1799316	United States	Vermont	Nowland Farm Rd, S. Burlington	eBird - Traveling Count	60	1.609	NA	110	69	112	27	10135	272	-136	408	195	-56	195	-67	883	103	45	23	281	151	281	156	444.2269
Setophaga ruticilla	NA	43.8400458	-74.4000168	United States	New York	Lake Durant Marsh	eBird - Traveling Count	150	3.219	NA	557	45	122	31	9488	238	-154	392	153	-72	161	-82	1129	116	69	13	324	233	315	239	581.6937
Setophaga ruticilla	NA	43.9305272	-88.7966936	United States	Wisconsin	Rush Lake (Winnebago Co.)	eBird - Traveling Count	180	3.219	NA	248	73	113	26	10748	281	-143	424	193	-74	204	-74	782	96	26	38	281	93	276	93	518.039
Setophaga ruticilla	NA	44.8582497	-78.4393234	Canada	Ontario	atlas square: 17QK07 - point No. 30	eBird - Stationary Count	5	NA	NA	340	50	108	26	10182	249	-154	403	72	-27	174	-88	910	88	61	11	250	190	241	211	593.7153
Setophaga ruticilla	NA	45.00363	-89.34175	United States	Wisconsin	Dells of the Eau Claire Co. Park--Dells of the Eau Claire SNA	eBird - Traveling Count	120	3.219	NA	417	52	120	27	10990	267	-174	441	173	-99	186	-99	820	109	23	44	313	85	302	85	518.8201
Setophaga ruticilla	NA	43.6328577	-73.2698326	United States	Vermont	Old Marsh Pond WMA - Fair Haven (131 acres)	eBird - Traveling Count	95	4.023	NA	147	75	125	30	9947	283	-133	416	187	-46	199	-59	969	108	56	17	286	186	284	192	580.7283
Setophaga ruticilla	NA	46.9576129	-113.0110359	United States	Montana	Browns Lake	eBird - Traveling Count	180	4.828	NA	1307	47	155	38	8047	270	-130	400	88	0	151	-55	396	52	24	26	131	79	110	97	398.0682
Setophaga ruticilla	NA	47.6000177	-116.2409548	United States	Idaho	n cda rvr	eBird - Traveling Count	45	3.219	NA	667	82	130	37	7412	288	-58	346	-5	173	179	-11	791	105	27	37	306	104	118	285	541.4584
Setophaga ruticilla	NA	42.4617777	-72.7085266	United States	Massachusetts	Conway State Forest	eBird - Traveling Count	150	4.828	NA	365	69	120	30	9306	263	-125	388	118	-44	185	-56	1225	114	89	8	326	277	317	284	632.375
Setophaga ruticilla	NA	46.6043736	-85.2026224	United States	Michigan	Tahquamenon Fall SP - Lower Falls	eBird - Traveling Count	120	0.644	NA	195	47	100	26	9386	235	-137	372	127	-30	161	-77	832	94	45	21	259	145	237	181	551.2775
Setophaga ruticilla	NA	43.3465282	-76.3946342	United States	New York	Oswego Airport	eBird - Traveling Count	10	0.402	NA	137	80	98	26	9318	265	-98	363	100	-35	197	-43	1045	107	71	12	298	225	258	248	579.1963
Setophaga ruticilla	NA	44.516338	-88.1356716	United States	Wisconsin	Back yard, West Green Bay	eBird - Exhaustive Area Count	60	NA	3.2375	212	67	111	26	10442	272	-142	414	196	-74	196	-74	750	89	26	36	263	93	263	93	430.0314
Setophaga ruticilla	NA	46.0057382	-85.0024327	United States	Michigan	Lake Michigan Campground	eBird - Stationary Count	120	NA	NA	172	57	103	27	9518	250	-130	380	135	-62	175	-68	783	96	35	24	253	136	225	144	564.4727
Setophaga ruticilla	NA	45.8209044	-88.2993413	United States	Wisconsin	Bradles Rd	eBird - Traveling Count	10	3.058	NA	437	41	131	29	10701	260	-182	442	160	-104	172	-104	781	98	24	39	281	93	277	93	606.5139
Setophaga ruticilla	NA	51.1908959	-94.4059719	Canada	Ontario	atlas square: 15VS07 - point No. 29836	eBird - Stationary Count	5	NA	NA	346	6	113	22	13259	244	-262	506	165	-178	165	-178	595	89	20	47	250	75	250	75	591.5555
Setophaga ruticilla	NA	45.5077074	-76.2179039	Canada	Ontario	Ottawa area: Ferry Road, Liza's property	eBird - Traveling Count	240	1	NA	83	55	106	25	10928	260	-164	424	177	-80	188	-94	822	78	53	13	233	167	232	184	540.1807
Setophaga ruticilla	NA	53.948139	-122.626589	Canada	British Columbia	Shelley Sewage Lagoons	eBird - Traveling Count	45	2	NA	655	38	121	31	8641	229	-151	380	143	-6	143	-79	653	66	29	21	193	110	193	165	552.6238
Setophaga ruticilla	NA	40.55359	-80.548129	United States	West Virginia	East Liverpool South-5-2	eBird - Stationary Count	10	NA	NA	365	97	120	32	8765	281	-85	366	186	-22	205	-22	977	107	59	18	305	195	291	195	619.108
Setophaga ruticilla	NA	40.952195	-83.6626453	United States	Ohio	private property	eBird - Traveling Count	75	1.609	NA	249	98	108	28	9475	288	-85	373	196	-29	216	-29	891	101	47	23	288	163	278	163	454.6452
Setophaga ruticilla	NA	38.8281744	-77.1218669	United States	Virginia	Winkler Botanical Preserve	eBird - Traveling Count	150	1.609	NA	64	130	115	32	8491	306	-44	350	230	17	237	17	1021	104	71	11	291	225	289	225	246.0532
Setophaga ruticilla	NA	42.7733218	-91.0543442	United States	Wisconsin	Good-Nuf Hollow Rd. (Grant Co.)	eBird - Traveling Count	50	4.023	NA	281	81	113	26	10817	286	-140	426	213	-67	213	-67	836	107	24	43	316	86	316	86	518.3882
Setophaga ruticilla	NA	38.9332414	-79.7648621	United States	West Virginia	Stuart Recreation Area, WV	eBird - Traveling Count	270	4.828	NA	687	94	129	36	8022	267	-82	349	175	-14	194	-14	1214	126	81	13	358	262	356	262	648.9556
Setophaga ruticilla	NA	39.0287153	-76.800254	United States	Maryland	Patuxent Research Refuge--South Tract	eBird - Traveling Count	240	0.805	NA	58	127	117	33	8487	305	-47	352	234	15	234	15	1081	107	72	12	303	235	303	235	533.6931
Setophaga ruticilla	NA	42.79336	-72.36273	United States	New Hampshire	foest lakk	eBird - Stationary Count	200	NA	NA	155	73	133	32	9459	278	-132	410	169	-42	190	-55	1077	99	75	8	289	240	289	247	616.4618
Setophaga ruticilla	NA	40.5380036	-76.711092	United States	Pennsylvania	Lykens Road	eBird - Traveling Count	40	3.219	NA	342	95	112	31	8870	280	-81	361	185	-24	206	-24	1100	110	71	13	320	227	305	227	619.2668
Setophaga ruticilla	NA	51.8336111	-121	Canada	British Columbia	hawkins lake	eBird - Exhaustive Area Count	180	NA	1.2141	882	45	120	32	8166	233	-132	365	146	0	146	-64	551	63	28	23	171	93	171	145	550.1089
Setophaga ruticilla	NA	31.52256	-87.61686	United States	Alabama	BBS Gainstown Ferry Route No. 02753 STOP 40	eBird - Stationary Count	3	NA	NA	20	183	140	44	6558	334	18	316	110	189	264	95	1514	173	73	20	457	282	384	427	618.7519
Setophaga ruticilla	NA	39.51017	-82.26131	United States	Ohio	Wayne National Forest--Ora Anderson Trail	eBird - Traveling Count	115	0.805	NA	233	108	130	34	8732	293	-80	373	196	-11	216	-11	1006	110	61	19	310	199	297	199	619.2883
Setophaga ruticilla	NA	44.022678	-85.0394368	United States	Michigan	Muskegon River/Thornapple Trail Sand Bank	eBird - Stationary Count	10	NA	NA	320	66	120	30	9779	274	-125	399	177	-54	187	-65	784	99	31	28	259	122	240	124	591.2573
Setophaga ruticilla	NA	44.2775109	-69.7963399	United States	Maine	Vaughan Woods, Hallowell	eBird - Traveling Count	80	1.609	NA	56	72	115	29	9564	268	-125	393	28	184	192	-56	1098	116	76	11	313	251	255	259	545.0374
Setophaga ruticilla	NA	42.9927167	-72.468811	United States	Vermont	River Road, Putney	eBird - Traveling Count	50	4.023	NA	151	72	132	32	9570	277	-135	412	191	-44	191	-58	1060	100	73	9	284	234	284	241	616.611
Setophaga ruticilla	NA	50.2259428	-101.1954789	Canada	Manitoba	atlas square: 14LA46 ( No. 503336)	eBird - Stationary Count	5	NA	NA	461	22	120	24	12784	259	-230	489	176	-153	176	-153	450	72	18	51	200	59	200	59	381.9992
Setophaga ruticilla	NA	32.83658	-87.2115	United States	Alabama	BBS Sprott-Cahaba Route No. 02752 STOP 41	eBird - Stationary Count	3	NA	NA	63	175	127	40	7037	327	10	317	97	227	262	81	1412	154	76	18	435	271	329	413	618.5244
Setophaga ruticilla	NA	42.0614	-88.1807	United States	Illinois	A10 Tollway West	eBird - Exhaustive Area Count	15	NA	4.4515	259	88	111	27	10138	285	-116	401	212	-50	212	-50	920	105	32	32	311	129	311	129	442.1628
Setophaga ruticilla	NA	43.5148363	-79.9939242	Canada	Ontario	Halton Regional Forest, Turner Tract	eBird - Traveling Count	60	2	NA	328	68	98	26	9473	259	-106	365	178	-50	186	-57	885	90	56	13	254	184	247	193	468.1423
Setophaga ruticilla	NA	41.2626991	-78.2810974	United States	Pennsylvania	PA031A02 - Quehanna IBA	eBird - Stationary Count	3	NA	NA	617	71	118	32	8745	258	-106	364	159	-47	179	-47	1090	122	67	17	336	214	331	214	640.277
Setophaga ruticilla	NA	45.8796918	-92.7239907	United States	Minnesota	SACN41E	eBird - Stationary Count	3	NA	NA	281	50	127	26	11703	274	-197	471	191	-113	191	-113	774	109	20	48	314	77	314	77	544.1909
Setophaga ruticilla	NA	41.9550088	-78.7418798	United States	Pennsylvania	McKean Co.-Marilla Resevoir	eBird - Traveling Count	60	1.609	NA	562	65	121	32	8824	254	-117	371	174	-43	174	-54	1141	126	65	17	337	216	337	228	589.812
Setophaga ruticilla	NA	44.6706265	-78.1141837	Canada	Ontario	Eel's Creek, North Kawartha	eBird - Traveling Count	234	5	NA	303	54	106	26	10091	252	-147	399	75	-70	178	-82	863	83	58	11	237	183	226	196	588.0752
Setophaga ruticilla	NA	45.0512105	-93.0955696	United States	Minnesota	Vadnais Lake	eBird - Traveling Count	70	1.931	NA	267	72	111	24	11455	286	-159	445	211	-85	211	-85	760	112	21	49	314	70	314	70	333.3872
Setophaga ruticilla	NA	44.0915274	-75.9635791	United States	New York	Perch River overlook	eBird - Stationary Count	15	NA	NA	95	72	107	27	9787	264	-125	389	92	-4	192	-60	930	97	59	14	270	196	231	217	491.965
Setophaga ruticilla	NA	41.42768	-81.85153	United States	Ohio	Rocky River--Stables (RR032)	eBird - Stationary Count	10	NA	NA	228	99	105	29	9105	283	-76	359	190	-22	213	-22	928	92	55	15	268	187	267	187	272.1162
Setophaga ruticilla	NA	41.16258	-79.88347	United States	Pennsylvania	2ndPBBA_43C6609	eBird - Stationary Count	6	NA	NA	447	85	123	33	8855	275	-97	372	174	-35	194	-35	1085	117	62	17	330	212	330	212	648.6722
Setophaga ruticilla	NA	44.7212982	-77.5787277	Canada	Ontario	atlas square: 18TQ95 - point No. 12	eBird - Stationary Count	5	NA	NA	308	53	104	25	10180	252	-149	401	75	-72	179	-84	879	85	60	10	242	189	223	203	632.9722
Setophaga ruticilla	NA	43.3917016	-75.7987976	United States	New York	Salisbury Rd., Westdale	eBird - Traveling Count	10	1.287	NA	235	69	112	29	9502	262	-122	384	26	-3	186	-59	1218	125	83	11	345	265	302	297	582.7507
Setophaga ruticilla	NA	49.5630646	-115.0312195	Canada	British Columbia	atlas square: 11PQ49 - point No. 19	eBird - Stationary Count	5	NA	NA	1172	38	130	34	8076	237	-138	375	-57	133	141	-66	853	106	46	27	302	146	172	286	457.2979
Setophaga ruticilla	NA	45.120016	-93.070414	United States	Minnesota	US-MN-North Oaks-16 Leaf Wing Dr	eBird - Stationary Count	28	NA	NA	269	71	112	25	11476	285	-161	446	210	-87	210	-87	761	112	21	50	315	70	315	70	440.4746
Setophaga ruticilla	NA	59.4974852	-135.3571415	United States	Alaska	Dyea Flats	eBird - Traveling Count	30	0.644	NA	7	40	84	26	7867	199	-114	313	-11	123	139	-63	1046	177	35	47	424	123	142	316	335.9861
Setophaga ruticilla	NA	42.9448631	-77.0951843	United States	New York	Ontario Pathways--Griffith Rd	eBird - Traveling Count	20	0.08	NA	195	85	105	29	9182	273	-89	362	200	-27	200	-35	849	88	46	19	244	150	244	158	527.9612
Setophaga ruticilla	NA	41.7190555	-71.0892677	United States	Massachusetts	Watuppa Reservation	eBird - Traveling Count	140	4.828	NA	37	101	102	29	8499	278	-65	343	17	184	211	-8	1191	118	83	11	337	262	270	315	523.2284
Setophaga ruticilla	NA	40.78091	-78.25414	United States	Pennsylvania	2ndPBBA_61B5605	eBird - Stationary Count	6	NA	NA	685	72	113	31	8681	255	-102	357	160	-45	180	-45	1060	115	66	17	327	204	317	204	588.8166
Setophaga ruticilla	NA	48.5968806	-86.3012756	Canada	Ontario	Pukaskwa National Park	eBird - Stationary Count	240	NA	NA	185	18	102	25	10173	199	-203	402	104	-58	137	-122	814	93	47	19	250	154	237	169	553.7858
Setophaga ruticilla	NA	44.7051657	-93.3363004	United States	Minnesota	Murphy-Hanrehan South	eBird - Traveling Count	180	4.828	NA	294	66	116	25	11599	283	-170	453	207	-93	207	-93	755	107	20	50	314	67	314	67	537.1676
Setophaga ruticilla	NA	42.5141201	-84.3231583	United States	Michigan	Dansville SGA	eBird - Traveling Count	60	2.414	NA	291	83	109	28	9608	278	-101	379	202	-46	202	-46	794	89	37	24	245	132	245	132	526.8936
Setophaga ruticilla	NA	44.8140717	-78.3786774	Canada	Ontario	atlas square: 17QK06 - point No. 25	eBird - Stationary Count	5	NA	NA	317	52	108	26	10195	250	-152	402	74	-25	176	-86	892	86	59	11	246	186	236	205	631.1528
Setophaga ruticilla	NA	44.3736251	-103.919604	United States	South Dakota	SD--Lawrence--Iron Creek Trailhead	eBird - Stationary Count	60	NA	NA	1564	64	129	33	8783	272	-111	383	104	-32	181	-44	621	98	24	48	271	83	206	83	507.5417
Setophaga ruticilla	NA	40.7519711	-74.8574066	United States	New Jersey	Lebanon Township	eBird - Traveling Count	150	3.219	NA	305	88	120	32	8683	275	-91	366	176	-27	198	-27	1268	122	81	11	351	273	348	273	626.6865
Setophaga ruticilla	NA	47.0408515	-65.5349733	Canada	New Brunswick	Miramichi - Williston Dr. extention	eBird - Stationary Count	10	NA	NA	85	44	110	26	10184	252	-159	411	-1	-36	173	-91	1087	106	74	10	305	246	273	273	461.0807
Setophaga ruticilla	NA	46.1461699	-91.3622822	United States	Wisconsin	UNAM37	eBird - Stationary Count	3	NA	NA	389	42	130	27	11278	267	-199	466	167	-114	179	-114	788	107	21	47	312	80	310	80	555.6714
Setophaga ruticilla	NA	43.87337	-75.03288	United States	New York	Lizard Spring Brook Bog	eBird - Stationary Count	10	NA	NA	522	47	120	29	9864	243	-160	403	159	-75	168	-86	1216	120	74	13	344	247	331	268	569.455
Setophaga ruticilla	NA	43.3465372	-84.0135372	United States	Michigan	Shiawassee NWR--Grefe Tower	eBird - Traveling Count	120	3.219	NA	189	85	109	28	9780	287	-99	386	197	-45	207	-45	767	95	33	27	243	123	228	123	462.3866
Setophaga ruticilla	NA	40.23608	-79.58701	United States	Pennsylvania	72C2109	eBird - Stationary Count	1	NA	NA	324	100	127	34	8658	287	-80	367	188	-16	209	-16	1038	105	65	15	307	211	304	211	541.9897
Setophaga ruticilla	NA	39.6656736	-76.6168928	United States	Maryland	Ensor Rd., Baltimore Co., MD	eBird - Traveling Count	60	4.828	NA	157	115	115	32	8627	294	-62	356	202	0	223	0	1101	110	73	11	312	241	298	241	621.4752
Setophaga ruticilla	NA	45.8866943	-68.9424992	United States	Maine	Mt. Katahdin - lower Ebol Trail	eBird - Traveling Count	180	4.828	NA	787	16	113	27	10402	220	-196	416	146	-111	146	-123	1197	121	74	14	339	239	339	255	582.8494
Setophaga ruticilla	NA	48.1589525	-90.8689919	United States	Minnesota	Seagull Outfitters	eBird - Traveling Count	90	1.609	NA	448	27	124	26	11521	249	-214	463	167	-131	167	-131	716	98	22	45	285	81	285	81	598.4469
Setophaga ruticilla	NA	46.39677	-85.527855	United States	Michigan	Co. Hwy. 446 (3 Mile Rd.)	eBird - Traveling Count	16	2.414	NA	231	50	105	27	9566	246	-134	380	129	-28	168	-76	800	94	37	24	257	138	238	151	542.2834
Setophaga ruticilla	NA	51.039038	-100.086228	Canada	Manitoba	Keld	eBird - Stationary Count	10	NA	NA	357	16	120	24	12676	249	-235	484	169	-157	169	-157	500	83	17	52	218	62	218	62	519.6765
Setophaga ruticilla	NA	40.4937875	-75.2321863	United States	Pennsylvania	Haycock Mountain SGL 157	eBird - Traveling Count	90	3.219	NA	242	99	115	31	8768	285	-77	362	188	-17	210	-17	1197	116	77	11	333	259	329	259	581.4484
Setophaga ruticilla	NA	45.081501	-78.3357086	Canada	Ontario	atlas square: 17QK09 - point No. 39	eBird - Stationary Count	5	NA	NA	451	42	109	26	10340	242	-166	408	63	-36	168	-99	939	90	62	12	261	193	255	212	623.2681
Setophaga ruticilla	NA	42.1183	-88.2229	United States	Illinois	Spring Creek Preserve--timed	eBird - Exhaustive Area Count	120	NA	75	243	87	112	27	10145	285	-117	402	212	-51	212	-51	913	104	32	32	311	126	311	126	536.542
Setophaga ruticilla	NA	40.5686	-78.13695	United States	Pennsylvania	PA075A01	eBird - Stationary Count	3	NA	NA	268	99	118	32	8788	287	-77	364	188	-19	209	-19	975	101	62	15	294	193	280	193	620.7173
Setophaga ruticilla	NA	45.3716244	-75.6520271	Canada	Ontario	Ottawa - 2995 Albion Rd N	eBird - Traveling Count	30	0.1	NA	87	59	96	23	10955	262	-152	414	182	-76	193	-90	876	85	55	14	251	172	250	191	437.47
Setophaga ruticilla	NA	39.6479973	-80.0215816	United States	West Virginia	Martin Hollow Road--west	eBird - Traveling Count	70	4.989	NA	362	107	125	35	8431	286	-71	357	193	-6	212	-6	1078	112	67	16	322	223	319	223	566.0502
Setophaga ruticilla	NA	44.44263	-69.8309184	United States	Maine	Messalonskee Lake--boat ramp	eBird - Traveling Count	90	1.609	NA	70	70	120	29	9739	271	-134	405	23	-48	191	-61	1079	112	72	11	305	241	263	247	591.8624
Setophaga ruticilla	NA	42.045086	-78.7770796	United States	New York	Allegany SP--Tornado Trail	eBird - Traveling Count	15	0.161	NA	674	60	117	31	8898	248	-120	368	170	-49	170	-59	1176	125	69	16	341	226	341	243	634.0012
Setophaga ruticilla	NA	45.202802	-81.552966	Canada	Ontario	CA-ON-19-445 Cyprus Lake Rd	eBird - Stationary Count	7	NA	NA	203	57	85	24	9053	229	-116	345	-28	35	168	-61	848	87	55	16	244	173	209	224	561.4268
Setophaga ruticilla	NA	39.1209382	-84.8077583	United States	Ohio	Miami Fort	eBird - Exhaustive Area Count	45	NA	2.4281	175	119	122	32	8896	303	-67	370	115	-1	229	-1	1067	115	69	17	319	221	291	221	503.5499
Setophaga ruticilla	NA	45.0188024	-78.1652073	Canada	Ontario	atlas square: 17QK28 ( No. 66617)	eBird - Stationary Count	5	NA	NA	452	42	107	26	10344	242	-165	407	64	-86	168	-98	921	88	61	12	256	190	249	206	624.875
Setophaga ruticilla	NA	43.9343713	-69.8610306	United States	Maine	Upper, Upper New Meadows River	eBird - Traveling Count	120	4.506	NA	1	77	107	28	9212	262	-112	374	35	186	193	-45	1133	121	76	13	331	241	244	289	545.9615
Setophaga ruticilla	NA	42.9566659	-76.7404354	United States	New York	Montezuma NWR - BBS Point 08	eBird - Stationary Count	10	NA	NA	121	88	104	28	9254	276	-88	364	204	-26	204	-34	880	88	47	19	255	152	255	167	545.6144
Setophaga ruticilla	NA	42.6900117	-77.5139952	United States	New York	Harriet Hollister Spencer State Recreation Area	eBird - Traveling Count	15	1.609	NA	646	61	111	30	9096	250	-118	368	174	-51	174	-59	922	104	51	21	277	160	277	168	594.1208
Setophaga ruticilla	NA	42.4086606	-72.4812269	United States	Massachusetts	Shutesbury, Pratt Corner Road	eBird - Exhaustive Area Count	150	NA	4.0469	162	79	125	31	9275	274	-117	391	128	-33	195	-46	1143	103	80	7	303	256	301	262	608.394
Setophaga ruticilla	NA	49.6895037	-117.4981785	Canada	British Columbia	Slocan Trail-N of Perry's Back Rd.	eBird - Traveling Count	120	4	NA	547	73	104	31	7727	263	-63	326	-16	166	174	-24	788	104	47	29	290	142	162	264	496.7643
Setophaga ruticilla	NA	42.7339635	-76.2971306	United States	New York	Iowa Rd.	eBird - Traveling Count	18	1.77	NA	487	69	104	28	9156	256	-107	363	183	-44	183	-52	1048	106	63	15	292	201	292	215	584.0573
Setophaga ruticilla	NA	46.0280107	-92.0113832	United States	Wisconsin	St. Croix NSR--Howell Landing	eBird - Stationary Count	60	NA	NA	299	51	130	27	11539	275	-196	471	190	-110	190	-110	740	102	18	49	303	71	303	71	589.3632
Setophaga ruticilla	NA	42.4383519	-73.7923336	United States	New York	The Old House Fields, New Baltimore, NY	eBird - Traveling Count	90	1.609	NA	74	86	124	31	9420	287	-110	397	183	-28	204	-40	977	96	59	13	282	199	277	200	596.8871
Setophaga ruticilla	NA	47.1648472	-95.1956361	United States	Minnesota	Itasca State Park	eBird - Traveling Count	240	4.828	NA	485	33	129	26	12065	262	-220	482	180	-132	180	-132	672	109	14	55	296	57	296	57	546.7422
Setophaga ruticilla	NA	39.2506002	-79.4720078	United States	Maryland	Southern Backbone Mountian	eBird - Traveling Count	60	1.207	NA	920	78	121	35	8040	250	-95	345	159	90	177	-31	1326	130	92	12	379	292	370	300	637.5444
Setophaga ruticilla	NA	35.1289	-117.9454722	United States	California	California City Central Park	eBird - Exhaustive Area Count	45	NA	20.2343	720	172	162	42	7571	377	-1	378	96	246	272	80	112	22	1	71	56	5	8	56	279.5882
Setophaga ruticilla	NA	50.5656204	-97.965477	Canada	Manitoba	atlas square: 14NB70 - point No. 28	eBird - Stationary Count	5	NA	NA	255	13	125	24	13279	256	-255	511	172	-170	172	-170	497	79	16	50	216	61	216	61	394.0603
Setophaga ruticilla	NA	43.6465723	-88.178587	United States	Wisconsin	Kettle Moraine SF--Ice Age Center	eBird - Traveling Count	80	1.207	NA	303	72	105	25	10329	274	-132	406	190	-68	200	-68	817	101	27	36	292	101	280	101	511.372
Setophaga ruticilla	NA	48.523239	-114.000944	United States	Montana	GNP--McDonald Creek, Camas Road to Oxbow Trail	eBird - Traveling Count	105	0.805	NA	959	57	129	35	8068	266	-102	368	-37	153	163	-46	679	76	42	23	219	135	161	201	454.3418
Setophaga ruticilla	NA	40.51237	-76.32898	United States	Pennsylvania	2ndPBBA_65D7501	eBird - Stationary Count	6	NA	NA	290	95	114	31	8808	280	-83	363	185	-10	205	-23	1140	114	71	14	336	234	320	238	565.6762
Setophaga ruticilla	NA	43.823709	-76.044471	United States	New York	Watertown 36 Cobbville Rd 1.5	eBird - Stationary Count	3	NA	NA	175	70	105	27	9612	260	-121	381	91	-5	189	-59	1055	112	71	14	305	226	252	261	537.1132
Setophaga ruticilla	NA	42.535137	-76.31321	United States	New York	Malloryville TNC Preserve	eBird - Traveling Count	75	3.219	NA	340	78	109	30	9062	267	-96	363	192	-33	192	-41	957	101	55	17	277	176	277	185	532.2198
Setophaga ruticilla	NA	44.4532284	-71.5717243	United States	New Hampshire	Weeks State Park	eBird - Traveling Count	40	0.402	NA	527	41	122	29	9945	244	-167	411	165	-80	165	-93	1144	122	69	16	344	221	344	239	579.001
Setophaga ruticilla	NA	53.2933873	-60.3109074	Canada	Newfoundland and Labrador	Birch Island Road	eBird - Stationary Count	20	NA	NA	14	-1	102	23	10799	212	-216	428	134	-86	134	-146	946	108	59	19	299	191	299	204	453.7327
Setophaga ruticilla	NA	41.4441202	-72.5276932	United States	Connecticut	Cockaponset State Forest	eBird - Traveling Count	180	0.805	NA	130	96	105	30	8626	274	-76	350	56	205	205	-17	1249	119	92	7	334	294	294	305	628.98
Setophaga ruticilla	NA	45.3250389	-77.6173935	Canada	Ontario	atlas square: 18TR92 - point No. 31	eBird - Stationary Count	5	NA	NA	443	40	108	25	10508	245	-172	417	118	-90	168	-103	895	88	58	14	254	180	250	192	611.5
Setophaga ruticilla	NA	42.7028121	-83.4793568	United States	Michigan	Indian Springs Metropark	eBird - Traveling Count	135	1.609	NA	312	85	106	27	9671	281	-98	379	205	-32	205	-44	782	87	38	23	244	134	244	134	349.8881
Setophaga ruticilla	NA	44.1563676	-74.7993672	United States	New York	CLBS	eBird - Traveling Count	195	2.414	NA	493	47	122	30	9860	245	-159	404	158	-75	168	-86	1102	116	66	15	327	216	318	231	576.8998
Setophaga ruticilla	NA	39.24487	-81.27413	United States	West Virginia	Petroleum Block #4 - Point #4	eBird - Stationary Count	10	NA	NA	353	109	126	35	8490	288	-71	359	215	-5	215	-5	1105	116	74	14	323	236	323	236	656.3055
Setophaga ruticilla	NA	50.9869444	-118.2075	Canada	British Columbia	Revelstoke Greenbelt	eBird - Traveling Count	30	1	NA	446	67	100	28	8498	264	-92	356	-32	67	176	-42	1023	146	53	36	398	175	197	377	468.9075
Setophaga ruticilla	NA	41.6363258	-73.5004663	United States	Connecticut	Wimisink Preserve	eBird - Traveling Count	120	2.414	NA	128	91	123	32	9007	282	-97	379	182	-17	204	-29	1143	105	78	9	307	249	304	252	644.8569
Setophaga ruticilla	NA	43.3829066	-80.3475666	Canada	Ontario	Cambridge--RARE Cliffs & Alvars	eBird - Traveling Count	150	3.5	NA	282	70	100	27	9429	262	-104	366	179	-47	187	-54	904	91	56	13	259	189	250	196	321.985
Setophaga ruticilla	NA	50.939717	-118.2202721	Canada	British Columbia	Revelstoke--Moose Marsh	eBird - Traveling Count	150	0.5	NA	682	54	100	28	8253	247	-102	349	-44	53	159	-53	1055	153	54	37	414	182	201	396	468.9075
Setophaga ruticilla	NA	42.4728999	-72.3276114	United States	Massachusetts	Gate 22, Quabbin	eBird - Traveling Count	201	4.023	NA	233	74	125	31	9316	271	-123	394	169	-38	191	-52	1166	105	82	8	310	261	309	269	585.6616
Setophaga ruticilla	NA	36.0602708	-93.1360817	United States	Arkansas	Buffalo National River--Pruitt	eBird - Traveling Count	105	3.219	NA	252	146	137	36	8279	330	-44	374	145	35	250	35	1142	138	60	20	352	222	273	222	525.4312
Setophaga ruticilla	NA	43.1203446	-89.9027538	United States	Wisconsin	Ray Hollow Rd - Iowa County	eBird - Traveling Count	30	4.023	NA	304	74	117	27	10652	281	-145	426	204	-72	204	-72	829	102	27	40	304	95	304	95	571.9749
Setophaga ruticilla	NA	37.7394309	-92.043457	United States	Missouri	LEON MAPS Station BIPI (Big Piney)	eBird - Exhaustive Area Count	260	NA	20	242	130	141	35	8937	323	-76	399	180	8	240	8	1063	121	49	21	319	186	283	186	600.4893
Setophaga ruticilla	NA	41.04652	-78.50432	United States	Pennsylvania	2ndPBBA_46D3409	eBird - Stationary Count	6	NA	NA	529	76	120	32	8759	264	-103	367	165	-42	185	-42	1086	117	68	17	334	215	326	215	627.2986
Setophaga ruticilla	NA	41.3015233	-73.9871371	United States	New York	Doodletown Road	eBird - Exhaustive Area Count	120	NA	20.2343	2	107	117	31	8999	299	-73	372	154	0	221	-12	1149	106	76	9	304	252	300	252	543.3409
Setophaga ruticilla	NA	41.9118	-79.14818	United States	Pennsylvania	2ndPBBA_31A5610	eBird - Stationary Count	6	NA	NA	460	77	119	32	8937	268	-101	369	188	-33	188	-42	1152	119	65	16	336	222	336	232	596.0566
Setophaga ruticilla	NA	39.462972	-76.3902462	United States	Maryland	Gunpowder Falls SP--Jerusalem Mill	eBird - Traveling Count	150	1.609	NA	49	127	117	32	8715	309	-51	360	215	24	237	12	1129	109	75	11	317	249	316	250	545.2083
Setophaga ruticilla	NA	40.9434878	-72.9197516	United States	New York	Rocky Point Dec 26	eBird - Traveling Count	60	0.805	NA	47	107	96	29	8336	275	-54	329	89	188	213	-1	1153	107	87	8	306	271	278	285	506.7205
Setophaga ruticilla	NA	49.2204132	-95.787323	Canada	Manitoba	atlas square: 15TQ95 - point No. 7	eBird - Stationary Count	5	NA	NA	350	19	119	24	12843	252	-242	494	173	-158	173	-158	548	89	17	56	246	59	246	59	518.5813
Setophaga ruticilla	NA	39.6043821	-78.9547062	United States	Maryland	Old Legislative Rd., Allegany Co., MD	eBird - Traveling Count	105	4.828	NA	565	90	123	34	8447	270	-89	359	175	-24	195	-24	1001	103	65	14	294	205	283	205	583.4373
Setophaga ruticilla	NA	42.4758585	-71.3165936	United States	Massachusetts	Hanscom Field--Massport Trail	eBird - Traveling Count	210	4.828	NA	46	91	117	31	8993	281	-92	373	-1	206	206	-28	1119	116	83	10	313	253	253	285	503.7645
Setophaga ruticilla	NA	46.8266363	-80.116853	Canada	Ontario	Temagami--Old Dump	eBird - Traveling Count	10	0.161	NA	291	35	107	24	11262	245	-194	439	160	-50	172	-118	868	98	51	19	267	167	254	178	591.7974
Setophaga ruticilla	NA	46.92386	-91.89966	United States	Minnesota	Ryan Rd, jct Englund Rd	eBird - Stationary Count	2	NA	NA	288	39	100	24	10305	238	-174	412	164	-102	164	-102	735	98	18	46	287	73	287	73	582.5778
Setophaga ruticilla	NA	46.0664531	-89.0301347	United States	Wisconsin	Hazen Inn, Vilas Co.	eBird - Stationary Count	30	NA	NA	515	40	128	29	10724	257	-180	437	159	-106	171	-106	819	109	26	40	299	101	297	101	576.2513
Setophaga ruticilla	NA	43.7532412	-71.525116	United States	New Hampshire	Squam Lake (overall)	eBird - Traveling Count	130	4.023	NA	170	62	135	32	9685	270	-150	420	15	-54	183	-70	1076	107	75	11	296	229	285	246	596.7507
Setophaga ruticilla	NA	40.50342	-76.76763	United States	Pennsylvania	2ndPBBA_64D3602	eBird - Stationary Count	6	NA	NA	430	91	110	30	8880	275	-84	359	182	-27	203	-27	1118	112	73	13	324	231	309	231	523.8251
Setophaga ruticilla	NA	40.6174729	-75.3712066	United States	Pennsylvania	Northampton:Bethlehem:Nisky Hill Cemetery	eBird - Traveling Count	15	0.644	NA	110	105	119	32	8891	297	-72	369	209	-12	219	-12	1138	110	73	11	319	246	314	246	367.6611
Setophaga ruticilla	NA	45.9608797	-86.2173557	United States	Michigan	Schoolcraft Co. Manistique Lake Michigan beach	eBird - Stationary Count	20	NA	NA	184	53	101	26	9504	242	-133	375	132	-65	170	-73	784	92	35	25	254	134	236	137	532.7131
Setophaga ruticilla	NA	41.06402	-78.77289	United States	Pennsylvania	2ndPBBA_46D1404	eBird - Stationary Count	6	NA	NA	475	80	119	32	8799	267	-99	366	169	-39	189	-39	1105	116	69	15	334	225	328	225	591.7395
Setophaga ruticilla	NA	41.5626581	-78.0300522	United States	Pennsylvania	Potter - Slate Quarry	eBird - Traveling Count	120	1.609	NA	404	80	125	33	8826	272	-101	373	169	-39	189	-39	1017	120	59	20	319	194	315	194	635.4624
Setophaga ruticilla	NA	47.298919	-71.140637	Canada	Quebec	ForÌ»t Montmorency - Chemin du raccourci	eBird - Stationary Count	310	0	NA	617	16	95	23	10833	220	-192	412	138	-65	150	-130	1234	133	74	19	384	230	382	268	590.6202
Setophaga ruticilla	NA	42.267	-104.751	United States	Wyoming	Guerwy-N Platte R	eBird - Traveling Count	150	4.506	NA	1320	90	173	40	8874	322	-109	431	181	-20	208	-20	326	60	7	65	159	22	125	22	299.2007
Setophaga ruticilla	NA	37.573402	-82.0500286	United States	West Virginia	Beech Creek Road n. of Right Fork Beech Creek Road	eBird - Traveling Count	50	2.897	NA	460	119	135	38	8066	295	-58	353	201	72	220	11	1178	125	80	13	345	263	333	263	638.9152
Setophaga ruticilla	NA	49.258213	-114.9525833	Canada	British Columbia	atlas square: 11PQ45 - point No. 18	eBird - Stationary Count	5	NA	NA	1064	47	135	35	8116	254	-126	380	-50	142	151	-58	733	86	43	24	249	134	159	232	479.4697
Setophaga ruticilla	NA	46.0626492	-92.0864773	United States	Wisconsin	LNAM46	eBird - Stationary Count	3	NA	NA	301	50	130	27	11499	274	-195	469	189	-109	189	-109	743	102	19	49	303	72	303	72	602.0475
Setophaga ruticilla	NA	40.412899	-76.7902985	United States	Pennsylvania	PA043A10 - St. Anthonys IBA	eBird - Stationary Count	3	NA	NA	207	105	112	30	8963	292	-72	364	197	-14	218	-14	1051	103	70	12	300	223	287	223	583.6606
Setophaga ruticilla	NA	58.6903763	-123.8045197	Canada	British Columbia	atlas square: 10DL50 - point No. 32	eBird - Stationary Count	5	NA	NA	977	-26	116	25	11979	198	-251	449	120	-93	120	-184	474	85	19	51	213	63	213	77	540.1389
Setophaga ruticilla	NA	42.6683121	-80.9826043	Canada	Ontario	Copenhagen Woods	eBird - Traveling Count	120	1.5	NA	213	78	97	27	9145	259	-95	354	191	-35	191	-44	952	94	54	14	260	192	260	205	359.9896
Setophaga ruticilla	NA	41.1478965	-79.4740677	United States	Pennsylvania	Stockdill Rd. area	eBird - Traveling Count	35	3.219	NA	424	83	126	33	8953	276	-102	378	194	-37	194	-37	1119	121	64	17	341	217	341	217	547.4505
Setophaga ruticilla	NA	41.3790219	-88.1230116	United States	Illinois	Midewin NTP--Iron Bridge Trailhead	eBird - Traveling Count	120	3.219	NA	191	96	115	28	10135	293	-110	403	199	-43	220	-43	936	103	36	29	303	137	296	137	521.5214
Setophaga ruticilla	NA	42.4460269	-84.0007212	United States	Michigan	Pinckney Rec. Area Sec. 30 SE	eBird - Stationary Count	25	NA	NA	298	84	106	28	9622	276	-99	375	204	-45	204	-45	799	88	40	22	244	140	244	140	523.9214
Setophaga ruticilla	NA	46.8099329	-64.9338229	Canada	New Brunswick	Parc National de Kouchibougouac	eBird - Traveling Count	180	3.219	NA	11	50	105	26	9832	255	-145	400	-47	128	175	-79	1148	119	81	13	346	257	267	324	586.2479
Setophaga ruticilla	NA	48.4040419	-83.5173233	Canada	Ontario	atlas square: 17LP16 ( No. 28400)	eBird - Stationary Count	5	NA	NA	341	11	129	27	11658	238	-238	476	139	-73	152	-149	781	92	40	23	251	134	239	153	571.0695
Setophaga ruticilla	NA	43.6855558	-75.0983119	United States	New York	Webb - Middle Settlement Lean-to	eBird - Stationary Count	60	NA	NA	543	46	118	29	9814	242	-158	400	67	-75	167	-86	1283	126	81	12	356	270	337	294	581.8997
Setophaga ruticilla	NA	45.11545	-67.2794083	United States	Maine	Moosehorn NWR-Baring Division	eBird - Traveling Count	210	4.828	NA	49	60	105	28	8967	242	-121	363	23	171	171	-60	1133	125	77	15	341	240	240	297	612.8086
Setophaga ruticilla	NA	30.3817609	-91.6403961	United States	Louisiana	whiskey bay	eBird - Traveling Count	65	1.609	NA	17	194	116	40	6291	328	42	286	271	200	271	109	1510	157	91	13	429	316	429	401	533.653
Setophaga ruticilla	NA	48.4565731	-117.7187634	United States	Washington	Little Pend Oreille NWR-Cottonwood Camp	eBird - Traveling Count	45	1.609	NA	655	74	131	34	8403	289	-89	378	-28	173	183	-34	529	71	25	32	196	81	98	176	478.8861
Setophaga ruticilla	NA	37.1752907	-89.3185043	United States	Illinois	Alexander Co.	eBird - Traveling Count	101	1.609	NA	101	140	116	31	9012	322	-49	371	141	204	253	18	1200	128	74	16	365	253	287	280	497.3353
Setophaga ruticilla	NA	47.9227101	-113.8440744	United States	Montana	Swan River Wildlife Refuge	eBird - Traveling Count	60	0.161	NA	932	64	131	36	7717	270	-89	359	-28	156	165	-35	633	70	36	22	199	126	148	182	455.1101
Setophaga ruticilla	NA	45.0770416	-77.5550079	Canada	Ontario	atlas square: 18TQ99 - point No. 13	eBird - Stationary Count	5	NA	NA	390	46	106	25	10403	248	-163	411	124	-83	173	-95	890	85	59	12	248	184	239	197	622.6389
Setophaga ruticilla	NA	45.6038196	-92.3995545	United States	Wisconsin	Straight Lake SWA	eBird - Traveling Count	240	3.219	NA	400	53	122	26	11587	274	-187	461	192	-108	192	-108	803	112	21	49	324	77	324	77	545.8477
Setophaga ruticilla	NA	45.2577131	-92.7550351	United States	Wisconsin	LOSA25A	eBird - Stationary Count	10	NA	NA	214	68	118	25	11688	287	-173	460	209	-94	209	-94	765	112	19	50	314	69	314	69	558.555
Setophaga ruticilla	NA	45.4976241	-93.7117481	United States	Minnesota	Sherburne NWR--Blue Hill Trail	eBird - Traveling Count	195	0.724	NA	298	60	126	26	11761	287	-183	470	203	-102	203	-102	748	113	21	50	311	69	311	69	526.8516
Setophaga ruticilla	NA	43.619399	-72.960497	United States	Vermont	Hillside Road neighborhood, Rutland	eBird - Stationary Count	360	NA	NA	211	71	127	30	9837	278	-136	414	193	-49	193	-62	1007	110	58	17	296	192	296	201	518.7745
Setophaga ruticilla	NA	44.5621109	-77.8237763	Canada	Ontario	atlas square: 18TQ73 - point No. 17	eBird - Stationary Count	5	NA	NA	221	59	104	26	10026	255	-141	396	80	-65	182	-76	844	82	57	10	232	181	214	194	585.3227
Setophaga ruticilla	NA	46.6674625	-93.5130501	United States	Minnesota	Aitkin Co. Twp Rd 380 (450th St)	eBird - Traveling Count	60	4.828	NA	370	41	127	26	11817	265	-210	475	183	-123	183	-123	713	107	14	54	310	58	310	58	525.621
Setophaga ruticilla	NA	46.846063	-92.002847	United States	Minnesota	St. Louis CR 12 (Lester River Rd), 0-1 mi NE of E Superior St	eBird - Traveling Count	3	1.609	NA	230	41	100	24	10440	243	-173	416	168	-101	168	-101	720	97	17	47	283	69	283	69	508.9046
Setophaga ruticilla	NA	41.22824	-77.53641	United States	Pennsylvania	2ndPBBA_49C4210	eBird - Stationary Count	6	NA	NA	500	81	116	31	8849	269	-97	366	171	-38	191	-38	1022	115	61	17	317	199	307	199	651.2639
Setophaga ruticilla	NA	45.8261414	-78.4853134	Canada	Ontario	atlas square: 17PL97 - point No. 7	eBird - Stationary Count	5	NA	NA	428	33	116	26	10820	242	-188	430	153	-101	164	-115	939	97	58	17	283	182	273	199	602.9305
Setophaga ruticilla	NA	46.036491	-65.278179	Canada	New Brunswick	Alward Road and Hicks Settlement Road	eBird - Traveling Count	75	3.2	NA	101	50	113	28	9603	251	-143	394	-45	95	171	-77	1160	116	84	12	345	261	273	325	589.8741
Setophaga ruticilla	NA	44.9752423	-73.0041504	United States	Vermont	Gore Road, Highgate	eBird - Stationary Count	10	NA	NA	105	63	109	26	10395	265	-147	412	192	-65	192	-78	958	107	50	21	297	169	297	178	568.4474
Setophaga ruticilla	NA	45.6380473	-91.9861221	United States	Wisconsin	Barronett	eBird - Stationary Count	30	NA	NA	411	54	124	26	11567	276	-186	462	193	-106	193	-106	814	113	21	48	326	79	326	79	554.1223
Setophaga ruticilla	NA	48.7659368	-80.2068514	Canada	Ontario	atlas square: 17NQ50 ( No. 28625)	eBird - Stationary Count	5	NA	NA	277	7	128	26	12220	238	-251	489	141	-84	154	-161	819	97	40	28	279	136	271	147	576.2866
Setophaga ruticilla	NA	46.0167754	-80.5830644	Canada	Ontario	French River Provincial Park--Visitor Centre	eBird - Traveling Count	15	0.5	NA	209	49	101	24	10517	249	-160	409	73	-32	178	-92	903	98	60	15	266	184	226	220	545.616
Setophaga ruticilla	NA	44.041363	-64.71419	Canada	Nova Scotia	Liverpool/Milton/Western Head	eBird - Traveling Count	240	3	NA	15	62	78	28	6741	195	-78	273	3	139	145	-26	1346	154	75	21	436	257	267	404	570.458
Setophaga ruticilla	NA	54.5727539	-122.7740326	Canada	British Columbia	atlas square: 10EF14 - point No. 39	eBird - Stationary Count	5	NA	NA	727	28	114	30	8894	219	-159	378	-80	29	138	-91	703	72	27	21	207	121	195	196	548.286
Setophaga ruticilla	NA	40.4776	-74.6268	United States	New Jersey	Hillsborough	eBird - Traveling Count	70	2.414	NA	26	111	120	32	8676	298	-66	364	213	-4	220	-4	1169	124	72	14	339	252	328	252	485.0502
Setophaga ruticilla	NA	42.3133698	-76.5044117	United States	New York	Lindsey-Parsons Ridge	eBird - Traveling Count	75	2.012	NA	480	70	114	30	8991	260	-108	368	161	-40	182	-49	948	102	52	18	281	172	278	177	599.2106
Setophaga ruticilla	NA	44.8363042	-68.7555313	United States	Maine	Penjajawoc Marsh, Bangor	eBird - Traveling Count	33	0.161	NA	32	64	113	28	9670	262	-135	397	19	-8	186	-66	1054	112	78	11	306	242	248	265	529.3207
Setophaga ruticilla	NA	50.7723579	-100.5900421	Canada	Manitoba	atlas square: 14LB82 - point No. 8	eBird - Stationary Count	5	NA	NA	633	6	116	24	12723	239	-244	483	159	-168	159	-168	508	81	19	50	224	65	224	65	499.7261
Setophaga ruticilla	NA	44.6673588	-66.7859831	Canada	New Brunswick	Anchorage PP--Back Woods	eBird - Traveling Count	80	4.023	NA	11	63	83	27	7694	215	-91	306	-10	156	156	-40	1209	130	81	15	374	250	250	339	605.1831
Setophaga ruticilla	NA	39.6898513	-77.4102902	United States	Maryland	Eylers Flint Rd / Frederick	eBird - Traveling Count	10	1.609	NA	333	104	115	32	8659	286	-71	357	150	-11	213	-11	1084	107	75	10	306	232	287	232	622.9432
Setophaga ruticilla	NA	38.0182097	-78.8717937	United States	Virginia	Blue Ridge Parkway Overlook	eBird - Stationary Count	30	NA	NA	679	106	123	35	7916	277	-66	343	198	0	205	0	1152	110	78	12	315	240	305	240	538.2966
Setophaga ruticilla	NA	50.9003451	-118.1204479	Canada	British Columbia	8 mile	eBird - Traveling Count	120	3.5	NA	439	63	106	29	8460	261	-102	363	-36	65	170	-47	1031	155	50	39	414	175	192	398	462.0569
Setophaga ruticilla	NA	31.48358	-87.57036	United States	Alabama	BBS Gainstown Ferry Route No. 02753 STOP 31	eBird - Stationary Count	3	NA	NA	23	183	139	43	6587	334	18	316	110	189	264	95	1518	172	73	19	456	283	389	425	611.17
Setophaga ruticilla	NA	45.234776	-81.521396	Canada	Ontario	CA-ON Cyprus Lake BPNP - Poplar Campsite 51	eBird - Traveling Count	40	0.805	NA	190	57	86	24	9099	231	-117	348	-29	35	169	-62	847	87	55	16	244	173	209	223	561.4268
Setophaga ruticilla	NA	41.8247003	-77.0922202	United States	Pennsylvania	Lamb's Creek	eBird - Traveling Count	150	1.609	NA	352	81	122	32	8895	273	-98	371	172	-37	193	-37	800	97	42	23	261	140	253	140	566.1312
Setophaga ruticilla	NA	45.04624	-73.91596	Canada	Quebec	Hinchinbrooke	eBird - Stationary Count	150	NA	NA	112	63	109	26	10419	266	-145	411	180	-65	191	-78	895	101	54	17	273	173	270	186	512.2968
Setophaga ruticilla	NA	44.9425062	-73.1555128	United States	Vermont	Missisquoi National Wildlife Refuge--Black Creek and Maquam Ck T	eBird - Traveling Count	173	2.414	NA	29	68	109	26	10359	269	-143	412	195	-60	195	-73	889	101	46	21	278	155	278	163	548.8192
Setophaga ruticilla	NA	47.281447	-65.141583	Canada	New Brunswick	Fairisle Wood Lots	eBird - Traveling Count	60	1	NA	45	45	100	25	9946	244	-150	394	-53	-34	172	-86	1098	114	76	11	320	250	266	292	561.2897
Setophaga ruticilla	NA	42.62076	-76.6239524	United States	New York	Nut Ridge Road, Lansing	eBird - Traveling Count	16	0.805	NA	243	83	109	29	9121	273	-93	366	198	-28	198	-37	888	97	46	21	267	153	267	158	531.9246
Setophaga ruticilla	NA	43.6639513	-79.5167579	Canada	Ontario	Sector 3	eBird - Traveling Count	240	5	NA	128	80	92	25	9483	268	-94	362	192	-36	199	-44	784	82	50	13	226	161	221	170	227.0956
Setophaga ruticilla	NA	32.7595	-87.26411	United States	Alabama	BBS Sprott-Cahaba Route No. 02752 STOP 19	eBird - Stationary Count	3	NA	NA	52	176	127	39	7068	329	11	318	98	228	264	82	1403	156	75	19	436	267	324	412	602.6317
Setophaga ruticilla	NA	41.2609447	-73.7253642	United States	New York	Muscoot Farm	eBird - Traveling Count	180	3.219	NA	90	103	112	30	8836	288	-75	363	92	-3	214	-14	1198	109	82	8	316	271	303	271	609.8114
Setophaga ruticilla	NA	40.7381869	-74.290415	United States	New Jersey	South Mountain: Hilltop enclosure	eBird - Traveling Count	120	1.609	NA	176	104	111	30	8761	286	-73	359	207	-13	214	-13	1275	122	83	10	348	279	337	279	236.6744
Setophaga ruticilla	NA	40.28655	-77.45198	United States	Pennsylvania	2ndPBBA_77B5507	eBird - Stationary Count	6	NA	NA	372	98	111	30	8896	282	-79	361	189	-21	210	-21	1053	106	70	12	306	219	288	219	613.1384
Setophaga ruticilla	NA	41.3223631	-79.8532033	United States	Pennsylvania	Kerr Tract--Fisherman's Cove	eBird - Traveling Count	75	4.345	NA	294	91	125	33	8836	282	-90	372	200	-28	200	-28	1060	113	59	18	324	202	324	202	658.5416
Setophaga ruticilla	NA	55.2484552	-127.5815678	Canada	British Columbia	New Hazelton	eBird - Traveling Count	75	0.75	NA	316	43	104	28	8344	224	-141	365	101	1	145	-70	534	64	21	30	175	75	143	139	476.9287
Setophaga ruticilla	NA	48.5119534	-58.5397289	Canada	Newfoundland and Labrador	NL--Stephenville--Indian Head	eBird - Traveling Count	80	4.828	NA	66	43	74	24	7881	197	-111	308	-21	14	144	-57	1260	130	70	17	382	241	320	310	540.8024
Setophaga ruticilla	NA	39.517995	-80.645881	United States	West Virginia	Pine Grove-4-3	eBird - Stationary Count	10	NA	NA	306	107	137	37	8383	292	-75	367	192	-6	211	-6	1122	119	74	15	336	238	332	238	676.1945
Setophaga ruticilla	NA	47.9253916	-80.0312524	Canada	Ontario	Hough Lake--S shore on Hough Lake Rd	eBird - Stationary Count	18	NA	NA	288	17	120	25	11916	240	-232	472	148	-71	161	-147	815	92	45	23	263	149	259	155	601.6891
Setophaga ruticilla	NA	44.3488953	-71.6301727	United States	New Hampshire	Whitefield, Coos County, NH	eBird - Traveling Count	110	2.414	NA	479	45	123	29	9935	249	-162	411	168	-75	168	-89	1105	118	66	17	335	210	335	227	585.6069
Setophaga ruticilla	NA	42.1416574	-88.2089496	United States	Illinois	A6.8 Spring Lake Meadow	eBird - Exhaustive Area Count	15	NA	4.4515	256	86	112	27	10146	284	-118	402	211	-52	211	-52	913	104	32	32	311	126	311	126	536.542
Setophaga ruticilla	NA	43.825713	-91.224574	United States	Wisconsin	RABBIT Trails (La Crosse)	eBird - Traveling Count	60	0.805	NA	195	78	113	25	11161	290	-148	438	214	-75	214	-75	787	101	21	46	301	75	301	75	487.1121
Setophaga ruticilla	NA	32.73028	-87.26358	United States	Alabama	BBS Sprott-Cahaba Route No. 02752 STOP 14	eBird - Stationary Count	3	NA	NA	60	175	128	40	7069	329	11	318	98	228	263	82	1406	158	75	20	438	267	323	413	609.3164
Setophaga ruticilla	NA	46.8728932	-92.1113054	United States	Minnesota	St. Louis CR 34 (Howard Gnesen Rd), Martin Rd to W Tischer Rd	eBird - Traveling Count	3	1.609	NA	435	35	107	24	10784	243	-187	430	166	-112	166	-112	759	101	19	46	299	77	299	77	499.6314
Setophaga ruticilla	NA	41.6829124	-92.8612518	United States	Iowa	IA, Jasper - CERA site	eBird - Traveling Count	85	3.219	NA	269	89	120	28	10685	296	-130	426	199	-59	219	-59	883	117	26	43	327	90	325	90	534.214
Setophaga ruticilla	NA	45.294575	-94.252863	United States	Minnesota	US-MN-South Haven-9675-9999 Rockwood Ave NW	eBird - Traveling Count	40	1.609	NA	330	64	119	25	11874	287	-178	465	208	-99	208	-99	714	114	19	52	300	62	300	62	474.1584
Setophaga ruticilla	NA	43.9731674	-85.1175106	United States	Michigan	Osceola Co. 15th Ave/11 Mile Road ne	eBird - Stationary Count	10	NA	NA	316	66	121	30	9752	274	-124	398	177	-53	187	-64	795	101	32	28	261	126	241	127	551.9995
Setophaga ruticilla	NA	46.5689367	-79.6532996	Canada	Ontario	Ellsmere Rd- 1.3	eBird - Stationary Count	6	NA	NA	293	38	103	24	11021	243	-183	426	162	-45	172	-111	913	102	53	19	283	174	267	189	608.0695
Setophaga ruticilla	NA	50.8435977	-100.6741279	Canada	Manitoba	atlas square: 14LB83 ( No. 501938)	eBird - Stationary Count	5	NA	NA	616	7	115	23	12729	239	-243	482	160	-167	160	-167	503	80	19	51	221	65	221	65	514.5895
Setophaga ruticilla	NA	44.4257582	-75.1065516	United States	New York	Downerville SF 1: By river	eBird - Stationary Count	20	NA	NA	240	58	116	28	10131	258	-150	408	172	-67	183	-79	985	105	57	17	296	185	283	200	569.8677
Setophaga ruticilla	NA	49.6616667	-109.5038889	Canada	Saskatchewan	Cypress Hills Interprovincial Park, Centre Block, SK	eBird - Traveling Count	90	1.5	NA	1236	16	136	30	10336	241	-205	446	122	-41	145	-120	399	69	17	43	162	57	158	70	381.1942
Setophaga ruticilla	NA	43.419762	-89.6693802	United States	Wisconsin	Solum Road	eBird - Traveling Count	10	1.609	NA	461	65	116	27	10732	272	-154	426	183	-83	196	-83	847	107	27	41	312	92	309	92	540.3204
Setophaga ruticilla	NA	46.89076	-94.38471	United States	Minnesota	STRR05	eBird - Stationary Count	5	NA	NA	426	41	124	26	11913	265	-209	474	186	-122	186	-122	692	105	15	54	299	58	299	58	529.9077
Setophaga ruticilla	NA	42.1478622	-73.4505987	United States	Massachusetts	Jug End Reservation	eBird - Traveling Count	205	3.219	NA	286	76	124	32	9131	270	-115	385	190	-35	190	-47	1122	105	73	10	309	239	309	244	638.2679
Setophaga ruticilla	NA	31.1913333	-87.9452778	United States	Alabama	MTD BBS Route 4 Point 14	eBird - Stationary Count	3	NA	NA	12	188	134	43	6443	333	28	305	117	194	267	103	1585	170	77	18	449	306	433	424	618.5013
Setophaga ruticilla	NA	41.2742996	-78.1804962	United States	Pennsylvania	PA031D10 - Quehanna IBA	eBird - Stationary Count	3	NA	NA	597	72	118	32	8805	260	-106	366	162	-47	181	-47	1078	122	66	18	334	211	328	211	631.7625
Setophaga ruticilla	NA	41.9463727	-72.8354502	United States	Connecticut	Holcomb Farm	eBird - Traveling Count	120	4.828	NA	100	91	122	31	9207	287	-98	385	140	-19	208	-31	1183	107	83	7	312	269	298	274	636.5139
Setophaga ruticilla	NA	42.0691749	-84.5925808	United States	Michigan	Milnes Rd.	eBird - Stationary Count	120	NA	NA	320	84	113	29	9482	279	-99	378	182	-43	202	-43	876	94	43	22	270	152	269	152	490.872
Setophaga ruticilla	NA	41.6319636	-81.2968111	United States	Ohio	Holden Arboretum - Baldwin (Lake)	eBird - Traveling Count	75	3.219	NA	287	91	103	28	9062	271	-87	358	203	-20	203	-30	1013	99	55	16	286	192	286	204	614.007
Setophaga ruticilla	NA	42.5409711	-72.5510931	United States	Massachusetts	Meadow Rd, Montague	eBird - Stationary Count	25	NA	NA	45	83	131	32	9430	284	-119	403	133	-31	200	-45	1104	100	77	7	292	247	290	254	617.0518
Setophaga ruticilla	NA	40.17987	-78.95468	United States	Pennsylvania	73C7303	eBird - Stationary Count	1	NA	NA	515	88	122	33	8655	272	-91	363	175	-29	195	-29	1080	110	74	13	317	232	307	232	546.2546
Setophaga ruticilla	NA	41.8611235	-72.6120758	United States	Connecticut	Ferry Lane South Windsor	eBird - Traveling Count	25	3.219	NA	8	98	119	31	9092	292	-86	378	145	-10	214	-22	1129	103	78	7	297	258	283	260	543.897
Setophaga ruticilla	NA	45.1303478	-71.1572456	United States	New Hampshire	Smith Brook Road, Pittsburg	eBird - Stationary Count	132	NA	NA	669	24	112	27	9987	219	-182	401	148	-99	148	-110	1134	126	66	18	351	218	351	233	583.9483
Setophaga ruticilla	NA	44.4899788	-76.4906006	Canada	Ontario	atlas square: 18UQ82 - point No. 71155	eBird - Stationary Count	5	NA	NA	141	63	99	25	10096	255	-136	391	19	-62	187	-73	906	90	60	12	257	197	219	218	490.7747
Setophaga ruticilla	NA	42.3547701	-72.5440979	United States	Massachusetts	Norwottuck Rail Trail	eBird - Traveling Count	90	3.219	NA	54	85	126	32	9235	280	-110	390	134	-26	200	-39	1102	99	77	7	291	248	288	253	526.9119
Setophaga ruticilla	NA	40.7259657	-77.8807199	United States	Pennsylvania	Powerline Cut Tussey Mountain	eBird - Stationary Count	15	NA	NA	494	87	109	30	8804	271	-86	357	177	-31	197	-31	1014	108	65	15	305	202	294	202	605.753
Setophaga ruticilla	NA	51.5655823	-98.6712341	Canada	Manitoba	atlas square: 14NC21 - point No. 20	eBird - Stationary Count	5	NA	NA	258	7	115	22	13707	248	-264	512	171	-181	171	-181	446	73	13	49	190	53	190	53	434.58
Setophaga ruticilla	NA	44.4882397	-84.6086311	United States	Michigan	Marguerite Gahagan Nature Preserve	eBird - Traveling Count	114	4.023	NA	357	59	121	29	9905	268	-137	405	171	-73	182	-73	761	93	30	30	260	117	247	117	585.3909
Setophaga ruticilla	NA	64.880556	-125.578333	Canada	Northwest Territories	South Bank of Mackenzie across from Tulita	eBird - Traveling Count	1	0	NA	45	-60	99	18	16015	222	-316	538	119	-237	143	-263	335	53	12	53	144	41	136	41	471.9494
Setophaga ruticilla	NA	37.1550556	-91.1298056	United States	Missouri	Cars Creek Uneven-aged Management Subplot 5	eBird - Exhaustive Area Count	300	NA	39	265	131	144	36	8744	323	-72	395	132	11	238	11	1136	115	60	18	337	232	284	232	581.4357
Setophaga ruticilla	NA	44.382115	-75.652806	United States	New York	US-NY-Hammond Brasie Corners-Rossie Rd	eBird - Stationary Count	7	NA	NA	89	68	110	27	10133	267	-136	403	145	-57	193	-69	926	94	57	15	266	186	243	206	572.6575
Setophaga ruticilla	NA	41.55951	-77.17609	United States	Pennsylvania	2ndPBBA_35D7407	eBird - Stationary Count	6	NA	NA	570	72	113	31	8804	257	-104	361	162	-46	181	-46	895	107	49	22	289	159	280	159	612.8021
Setophaga ruticilla	NA	48.6554796	-121.2935257	United States	Washington	Ross Lake NRA -- Agg Ponds	eBird - Traveling Count	75	1.609	NA	144	98	94	36	5913	251	-9	260	29	174	174	24	2002	325	44	61	945	154	154	854	525.7352
Setophaga ruticilla	NA	42.9438997	-85.1343755	United States	Michigan	Ionia SRA	eBird - Traveling Count	65	1.609	NA	208	84	117	30	9678	286	-104	390	194	-33	203	-46	859	99	37	24	264	143	253	149	501.6801
Setophaga ruticilla	NA	46.776195	-92.115127	United States	Minnesota	Duluth--W 1st St, Piedmont Ave to Mesaba Ave	eBird - Traveling Count	5	1.77	NA	250	42	102	24	10601	247	-176	423	171	-103	171	-103	723	98	17	47	286	69	286	69	317.1305
Setophaga ruticilla	NA	42.8070646	-84.3710531	United States	Michigan	Vermillion Creek Footbridge	eBird - Traveling Count	70	0.805	NA	257	81	110	28	9658	278	-104	382	201	-48	201	-48	781	87	35	25	240	127	240	127	543.1295
Setophaga ruticilla	NA	42.59727	-76.48519	United States	New York	Newman & Karn Rd	eBird - Stationary Count	5	NA	NA	334	78	108	29	9086	266	-98	364	192	-34	192	-42	938	102	51	19	277	166	277	173	522.6613
Setophaga ruticilla	NA	40.03524	-78.17754	United States	Pennsylvania	2ndPBBA_75D6606	eBird - Stationary Count	6	NA	NA	440	95	115	32	8676	278	-79	357	183	-21	203	-21	993	99	64	14	292	198	275	198	635.9984
Setophaga ruticilla	NA	56.6879166	-131.7576599	Canada	British Columbia	Refuge Creek	eBird - Traveling Count	180	3.219	NA	11	55	82	30	6655	198	-75	273	57	123	139	-32	1704	278	83	38	646	268	302	462	398.3015
Setophaga ruticilla	NA	42.440429	-76.818332	United States	New York	finger lakes trail	eBird - Traveling Count	23	1.609	NA	428	74	115	31	9029	265	-104	369	166	-36	187	-45	889	99	46	21	269	154	269	158	591.9461
Setophaga ruticilla	NA	45.136662	-61.9854452	Canada	Nova Scotia	Sherbrooke	eBird - Traveling Count	180	3	NA	2	61	91	28	7845	222	-96	318	-9	126	160	-39	1411	155	96	17	446	303	307	401	599.7131
Setophaga ruticilla	NA	38.9391166	-76.5013218	United States	Maryland	Quiet Waters Park	eBird - Traveling Count	15	1.609	NA	16	133	106	31	8498	305	-35	340	240	22	240	22	1070	114	70	15	313	236	313	236	404.6802
Setophaga ruticilla	NA	44.097019	-73.3420451	United States	Vermont	Dead Creek WMA IBA	eBird - Traveling Count	240	3.219	NA	29	74	122	29	10045	281	-134	415	188	-48	199	-61	860	99	48	20	263	155	262	161	534.5758
Setophaga ruticilla	NA	42.3142584	-76.5295601	United States	New York	West Danby Fire Station	eBird - Traveling Count	60	0.805	NA	336	77	118	31	8972	270	-102	372	168	-32	190	-42	913	98	50	18	271	166	270	170	599.2106
Setophaga ruticilla	NA	45.037676	-74.044292	Canada	Quebec	Hinchinbrooke--Ch. Gowan	eBird - Stationary Count	45	NA	NA	84	64	110	26	10437	268	-144	412	181	-64	192	-78	908	100	57	15	272	181	268	196	529.2502
Setophaga ruticilla	NA	43.4960206	-74.3566704	United States	New York	Sacandaga Pathway	eBird - Traveling Count	60	2.414	NA	526	51	119	30	9445	243	-146	389	72	-65	167	-76	1223	117	79	10	328	266	320	273	591.7722
Setophaga ruticilla	NA	49.6240004	-95.6126404	Canada	Manitoba	East Braintree--Boggy River Rd	eBird - Traveling Count	70	4	NA	313	20	111	22	12907	251	-238	489	175	-158	175	-158	543	87	17	53	241	61	241	61	630.4144
Setophaga ruticilla	NA	42.9158764	-88.4739411	United States	Wisconsin	Ice Age Trail - Hwy 67	eBird - Traveling Count	120	3.219	NA	299	78	111	26	10468	283	-132	415	195	-65	207	-65	848	101	28	36	301	107	298	107	550.2966
Setophaga ruticilla	NA	40.83946	-78.7262	United States	Pennsylvania	2ndPBBA_60B2105	eBird - Stationary Count	6	NA	NA	512	81	120	32	8794	267	-99	366	170	-38	190	-38	1109	114	71	15	336	226	326	226	580.3775
Setophaga ruticilla	NA	44.2107569	-72.4962902	United States	Vermont	Cow Pasture	eBird - Traveling Count	130	0.531	NA	257	57	122	29	9877	261	-150	411	179	-64	179	-77	953	104	56	17	286	184	286	194	537.5607
Setophaga ruticilla	NA	45.5677293	-88.787148	United States	Wisconsin	Wabikon Lake	eBird - Traveling Count	205	1.609	NA	499	42	125	28	10666	254	-179	433	159	-104	171	-104	800	105	24	41	294	91	287	91	609.0352
Setophaga ruticilla	NA	42.9220792	-90.1156139	United States	Wisconsin	Stephen's Falls Trail - GDSP	eBird - Traveling Count	60	4.023	NA	346	73	115	27	10620	277	-144	421	203	-73	203	-73	865	105	29	38	315	101	315	101	529.2127
Setophaga ruticilla	NA	45.9985809	-77.9805603	Canada	Ontario	atlas square: 18TR69 - point No. 6	eBird - Stationary Count	5	NA	NA	331	35	119	26	11097	249	-193	442	157	-103	168	-118	884	92	53	19	272	166	267	179	597.2778
Setophaga ruticilla	NA	38.6747	-80.54026	United States	West Virginia	Newville Block #5 - Point #2	eBird - Stationary Count	10	NA	NA	298	116	141	39	8083	294	-66	360	216	7	216	7	1218	134	80	14	361	262	361	262	661.345
Setophaga ruticilla	NA	44.6355782	-77.8735809	Canada	Ontario	atlas square: 18TQ74 - point No. 1	eBird - Stationary Count	5	NA	NA	275	56	105	26	10085	253	-145	398	77	-68	180	-80	857	83	58	10	236	183	220	196	599.2106
Setophaga ruticilla	NA	44.89503	-78.07987	Canada	Ontario	atlas square: 17QK37 - point No. 14	eBird - Stationary Count	5	NA	NA	379	47	107	26	10240	246	-157	403	69	-79	173	-91	893	85	60	11	247	187	238	201	628.1189
Setophaga ruticilla	NA	39.21103	-82.39467	United States	Ohio	Vinton Furnace Exp. Forest Pt. Count 071 (39.21103, -82.39467)	eBird - Stationary Count	10	NA	NA	215	112	132	35	8646	295	-77	372	200	-6	218	-6	1025	112	62	19	310	204	299	204	620.0211
Setophaga ruticilla	NA	42.3367143	-71.1404121	United States	Massachusetts	137 Beaconsfield RD.	eBird - Exhaustive Area Count	15	NA	2.0234	40	96	111	30	8753	281	-81	362	6	184	207	-20	1138	115	81	10	320	255	256	299	217.9676
Setophaga ruticilla	NA	47.5054207	-65.6798019	Canada	New Brunswick	atlas square: 20KT96 - point No. 34	eBird - Stationary Count	5	NA	NA	42	44	103	25	10075	246	-152	398	2	-36	172	-89	1011	97	67	10	281	223	264	249	579.4415
Setophaga ruticilla	NA	57.8676561	-131.341016	Canada	British Columbia	atlas square: 09UE61 ( No. 302917)	eBird - Stationary Count	5	NA	NA	310	22	110	28	9927	226	-158	384	-51	35	142	-111	409	57	11	42	144	47	94	125	340.2917
Setophaga ruticilla	NA	45.9822821	-77.676781	Canada	Ontario	Algonquin P.P.--atlas square: 18TR99 ( No. 24356)	eBird - Stationary Count	5	NA	NA	169	45	117	26	11077	260	-181	441	168	-92	179	-107	836	86	50	18	252	158	250	168	596.6805
Setophaga ruticilla	NA	41.5304031	-88.6923714	United States	Illinois	Newark IL BBS No. 17	eBird - Stationary Count	5	NA	NA	169	94	116	28	10186	291	-113	404	198	-46	219	-46	914	102	33	30	301	129	297	129	502.8254
Setophaga ruticilla	NA	45.0044553	-92.9039741	United States	Minnesota	Sunfish Lake Park & Tapestry Preserve	eBird - Traveling Count	135	2.414	NA	286	71	113	25	11564	288	-162	450	211	-88	211	-88	779	113	21	49	318	71	318	71	526.541
Setophaga ruticilla	NA	39.7654016	-79.6961975	United States	Pennsylvania	Quebec Run Wild Area	eBird - Traveling Count	160	4.828	NA	642	88	120	34	8379	264	-88	352	172	-25	192	-25	1197	123	78	14	353	258	347	258	660.7698
Setophaga ruticilla	NA	40.891174	-78.0857161	United States	Pennsylvania	PA_Cen Mid-State Airport	eBird - Traveling Count	30	1.609	NA	584	77	112	31	8691	260	-97	357	165	-41	184	-41	1026	114	63	17	316	198	309	198	589.2255
Setophaga ruticilla	NA	42.4023071	-76.5884721	United States	New York	Robert Treman SP--upper Enfield Glen	eBird - Traveling Count	105	2.6	NA	334	78	115	31	8992	269	-100	369	169	-32	191	-41	905	99	48	20	270	160	270	164	595.1886
Setophaga ruticilla	NA	41.3964493	-74.0237331	United States	New York	black rock forest	eBird - Traveling Count	165	3.219	NA	400	85	105	29	8978	266	-93	359	131	-34	198	-34	1245	115	84	9	329	273	324	273	653.2365
Setophaga ruticilla	NA	54.5315591	-122.7905012	Canada	British Columbia	atlas square: 10EF14 ( No. 326274)	eBird - Stationary Count	5	NA	NA	741	28	114	30	8867	219	-159	378	-80	29	137	-91	698	71	27	21	204	120	195	194	548.286
Setophaga ruticilla	NA	41.98008	-80.497925	United States	Pennsylvania	Roderick Wildlife Preserve	eBird - Stationary Count	3	NA	NA	204	90	102	28	9069	272	-85	357	203	-22	203	-30	1019	100	55	17	291	187	291	200	635.3843
Setophaga ruticilla	NA	44.947275	-70.5397797	United States	Maine	Saddleback Mountain	eBird - Traveling Count	180	2	NA	700	26	112	28	9954	221	-179	400	150	-96	150	-107	1157	115	71	13	329	235	329	247	583.0242
Setophaga ruticilla	NA	41.7485189	-88.0709982	United States	Illinois	IL - Naperville, Green Valley Pk	eBird - Traveling Count	120	3.219	NA	200	96	114	28	10100	294	-108	402	219	-42	219	-42	929	105	35	30	305	137	305	137	456.3207
Setophaga ruticilla	NA	42.35331	-76.30137	United States	New York	aa NY TOM BCF 5	eBird - Traveling Count	10	0.322	NA	533	68	109	30	9010	255	-108	363	160	-42	180	-52	995	104	58	16	288	187	286	194	589.8032
Setophaga ruticilla	NA	42.0811682	-88.2028985	United States	Illinois	E13.9 East of Wichman	eBird - Exhaustive Area Count	20	NA	4.0469	256	87	112	27	10145	285	-116	401	212	-51	212	-51	918	105	32	32	312	128	312	128	442.1628
Setophaga ruticilla	NA	43.1037723	-85.5608203	United States	Michigan	Winding Trail Acres	eBird - Stationary Count	44	NA	NA	233	83	112	29	9582	282	-98	380	155	-33	203	-44	886	102	37	23	271	152	252	157	492.1516
Setophaga ruticilla	NA	46.675149	-92.104182	United States	Wisconsin	Superior--Tower Ave, WI 105 (61st St) to Bong Memorial Airport	eBird - Traveling Count	5	2.092	NA	203	44	109	25	10663	253	-178	431	173	-102	173	-102	717	97	17	48	283	68	283	68	397.1794
Setophaga ruticilla	NA	39.4101362	-79.8011684	United States	West Virginia	Concord Road	eBird - Traveling Count	80	3.701	NA	554	97	124	35	8320	273	-80	353	181	108	200	-15	1254	127	83	13	366	274	361	278	645.4012
Setophaga ruticilla	NA	46.1049667	-85.1824	United States	Michigan	MI campsite	eBird - Stationary Count	30	NA	NA	248	53	102	27	9499	245	-132	377	131	-67	169	-72	804	97	37	23	258	141	233	149	566.4601
Setophaga ruticilla	NA	44.1958668	-71.4910412	United States	New Hampshire	New Hampshire - WMNF - Twinway (E of hut), Grafton County	eBird - Traveling Count	15	0.322	NA	750	34	112	28	9558	224	-165	389	153	-83	153	-94	1367	135	93	11	372	290	372	309	593.8055
Setophaga ruticilla	NA	45.0120583	-78.3324432	Canada	Ontario	atlas square: 17QK18 - point No. 19	eBird - Stationary Count	5	NA	NA	414	44	108	26	10302	244	-163	407	66	-33	170	-96	927	89	61	12	257	192	249	210	623.8893
Setophaga ruticilla	NA	41.1118221	-75.5064583	United States	Pennsylvania	Pocono Lake (IBA)	eBird - Traveling Count	180	1.609	NA	508	74	114	31	8834	258	-106	364	163	-33	184	-44	1191	119	77	12	340	248	327	251	628.2828
Setophaga ruticilla	NA	34.8869444	-93.067	United States	Arkansas	Ouachita NF--Survey Point No. 91123	eBird - Stationary Count	10	NA	NA	277	153	132	36	8020	331	-30	361	153	247	253	45	1337	148	75	19	413	288	289	291	569.5123
Setophaga ruticilla	NA	42.547154	-85.9886889	United States	Michigan	Allegan SGA--Swan Creek (118th Ave to Swan Creek Pond)	eBird - Traveling Count	240	3.219	NA	217	86	107	29	9261	273	-92	365	192	-26	200	-39	944	102	41	20	277	166	266	181	634.1764
Setophaga ruticilla	NA	39.80874	-77.9879	United States	Pennsylvania	2ndPBBA_90B1309	eBird - Stationary Count	6	NA	NA	203	108	122	33	8729	295	-71	366	196	-9	217	-9	985	98	64	13	285	200	271	200	605.3655
Setophaga ruticilla	NA	45.0587692	-77.5623398	Canada	Ontario	atlas square: 18TQ99 - point No. 18	eBird - Stationary Count	5	NA	NA	396	46	106	25	10369	248	-162	410	123	-83	173	-95	891	85	59	12	248	184	239	198	622.6389
Setophaga ruticilla	NA	42.417659	-76.5186596	United States	New York	Buttermilk Falls SP--North Area	eBird - Traveling Count	80	1.287	NA	119	89	117	31	9061	283	-89	372	204	-21	204	-30	857	92	46	19	257	153	257	156	465.625
Setophaga ruticilla	NA	42.8673935	-71.3319755	United States	New Hampshire	Derry WTP	eBird - Exhaustive Area Count	60	NA	2.8328	80	83	123	31	9269	279	-111	390	38	-28	201	-40	1078	113	78	9	301	247	260	257	598.1724
Setophaga ruticilla	NA	48.6002968	-79.9803531	Canada	Ontario	atlas square: 17NP78 ( No. 28530)	eBird - Stationary Count	5	NA	NA	302	8	124	25	12226	238	-246	484	143	-83	156	-159	829	98	40	28	282	138	275	148	569.032
Setophaga ruticilla	NA	43.778783	-76.081568	United States	New York	Watertown 48 Main Rd	eBird - Stationary Count	3	NA	NA	154	72	104	27	9562	261	-118	379	93	-2	190	-56	1056	112	71	14	305	227	252	261	537.1132
Setophaga ruticilla	NA	41.9643	-77.11816	United States	Pennsylvania	2ndPBBA_36A1102	eBird - Stationary Count	6	NA	NA	375	78	123	33	8864	271	-101	372	168	-40	189	-40	804	97	42	22	259	142	253	142	614.0551
Setophaga ruticilla	NA	42.329378	-72.7471733	United States	Massachusetts	Westhampton, Morrison/Sanders	eBird - Exhaustive Area Count	240	NA	1.6187	162	80	127	31	9342	279	-118	397	130	-32	197	-46	1168	107	83	7	310	263	303	270	602.9943
Setophaga ruticilla	NA	44.2186312	-73.3163166	United States	Vermont	Otter Creek/Fort Cassin Paddle	eBird - Traveling Count	135	3.219	NA	32	73	119	28	10065	279	-135	414	198	-50	198	-63	851	99	46	21	263	150	263	156	551.6018
Setophaga ruticilla	NA	43.4993827	-70.4747629	United States	Maine	Rotary Park	eBird - Exhaustive Area Count	120	NA	4.0469	25	82	118	30	9241	277	-110	387	38	191	199	-41	1146	131	80	15	343	243	248	286	586.3004
Setophaga ruticilla	NA	45.6248332	-110.9620242	United States	Montana	North Flank, Mount Ellis	eBird - Traveling Count	270	4.828	NA	1674	49	141	36	8107	261	-121	382	85	-52	155	-52	572	83	26	34	215	92	161	92	396.2942
Setophaga ruticilla	NA	43.2127584	-82.64481	United States	Michigan	Cribbins & Gardner Line Rds	eBird - Traveling Count	20	2.414	NA	223	80	101	27	9546	273	-98	371	192	-36	199	-46	774	85	38	21	234	135	229	138	441.2085
Setophaga ruticilla	NA	44.1585617	-78.2252197	Canada	Ontario	atlas square: 17QJ29 - point No. 7	eBird - Stationary Count	5	NA	NA	212	64	102	26	9672	255	-127	382	85	-56	183	-66	804	77	54	10	218	171	208	181	452.5849
Setophaga ruticilla	NA	38.63096	-80.67011	United States	West Virginia	Elk River WMA-Rte 17 and Morton Rd	eBird - Traveling Count	95	0.805	NA	343	114	139	38	8078	292	-67	359	215	6	215	6	1226	135	81	14	364	262	364	262	637.8661
Setophaga ruticilla	NA	45.9933	-91.9498217	United States	Wisconsin	LNAM14	eBird - Stationary Count	3	NA	NA	316	51	130	27	11538	275	-195	470	190	-109	190	-109	742	103	18	50	305	70	305	70	563.188
Setophaga ruticilla	NA	43.7045532	-85.2678537	United States	Michigan	Jehnsen Lake	eBird - Traveling Count	90	2.414	NA	314	71	119	30	9739	277	-118	395	143	-48	192	-59	835	102	35	26	268	137	247	137	495.8741
Setophaga ruticilla	NA	45.3397408	-77.4571762	Canada	Ontario	atlas square: 18UR02 - point No. 3	eBird - Stationary Count	5	NA	NA	331	47	109	25	10604	254	-167	421	126	-85	176	-98	866	84	56	13	244	175	240	187	608.75
Setophaga ruticilla	NA	45.9924062	-88.8864346	United States	Wisconsin	Cary Dam Rd. (Forest Co.)	eBird - Traveling Count	60	4.828	NA	508	40	130	29	10684	257	-180	437	159	-106	170	-106	811	106	25	40	296	97	295	97	607.1636
Setophaga ruticilla	NA	46.67015	-92.1323	United States	Wisconsin	Superior--Billings Dr, 2.5 mi S of N 42nd St	eBird - Stationary Count	3	NA	NA	201	44	110	25	10701	254	-179	433	174	-103	174	-103	719	98	17	48	285	68	285	68	397.1794
Setophaga ruticilla	NA	43.0195213	-72.3158741	United States	New Hampshire	NH; Joslin Road Gravel Pit, Surry, Cheshire Co.	eBird - Traveling Count	40	0.805	NA	159	71	132	32	9497	274	-135	409	189	-44	189	-58	1022	97	69	9	278	223	278	229	622.7134
Setophaga ruticilla	NA	46.2681895	-66.5951729	Canada	New Brunswick	South Portage, York Co.	eBird - Traveling Count	135	4	NA	166	44	110	26	10196	248	-161	409	-3	-34	171	-93	1100	109	78	10	311	239	279	279	613.0627
Setophaga ruticilla	NA	44.60344	-72.35789	United States	Vermont	Vermont 3	eBird - Stationary Count	10	NA	NA	269	54	118	28	10183	258	-156	414	179	-71	179	-85	1011	113	56	19	316	186	316	201	558.0286
Setophaga ruticilla	NA	43.4066064	-73.2481831	United States	Vermont	Mount Pleasant	eBird - Traveling Count	210	4.828	NA	131	77	128	30	9893	287	-132	419	200	-43	200	-56	978	107	57	16	284	191	284	196	591.675
Setophaga ruticilla	NA	49.1318817	-114.3925781	Canada	British Columbia	atlas square: 11PQ94 - point No. 5	eBird - Stationary Count	5	NA	NA	1356	32	135	35	7890	236	-140	376	73	125	133	-69	657	75	43	18	188	140	165	180	499.9263
Setophaga ruticilla	NA	45.1635284	-77.4365082	Canada	Ontario	atlas square: 18UR00 - point No. 39	eBird - Stationary Count	5	NA	NA	355	47	107	25	10473	252	-163	415	126	-82	176	-95	879	84	58	12	245	181	237	194	618.9584
Setophaga ruticilla	NA	45.5859328	-78.7010336	Canada	Ontario	Algonquin Provincial Park--Arrowhon Pines Road	eBird - Traveling Count	100	3.7	NA	437	37	113	26	10640	243	-179	422	117	-43	166	-108	966	97	61	15	279	190	267	215	610.8381
Setophaga ruticilla	NA	48.5946622	-78.1086731	Canada	Quebec	Amos	eBird - Stationary Count	120	NA	NA	293	10	112	24	11946	231	-233	464	141	-77	153	-155	887	108	40	32	317	137	309	153	506.7223
Setophaga ruticilla	NA	53.653656	-97.5076447	Canada	Manitoba	atlas square: 14NE94 ( No. 515359)	eBird - Stationary Count	5	NA	NA	224	-8	102	19	13891	235	-276	511	161	-172	161	-198	474	69	19	46	198	63	198	67	577.4722
Setophaga ruticilla	NA	49.3431039	-122.6239014	Canada	British Columbia	Grant Narrows nature trail	eBird - Traveling Count	240	3	NA	3	98	87	34	5602	237	-13	250	32	169	169	27	1629	244	46	50	690	172	172	635	578.5537
Setophaga ruticilla	NA	38.17631	-81.33116	United States	West Virginia	LMT10	eBird - Stationary Count	8	NA	NA	189	126	131	37	8179	299	-53	352	207	16	227	16	1112	126	74	15	329	241	328	241	607.2115
Setophaga ruticilla	NA	40.6636075	-77.3160203	United States	Pennsylvania	Troyer Mt Ground	eBird - Stationary Count	20	NA	NA	341	96	117	31	8928	285	-84	369	188	-23	208	-23	1071	111	68	14	320	217	303	217	553.4483
Setophaga ruticilla	NA	41.59478	-77.52429	United States	Pennsylvania	2ndPBBA_35D4209	eBird - Stationary Count	6	NA	NA	532	74	117	32	8805	261	-104	365	163	-44	183	-44	960	113	54	20	304	180	297	180	604.74
Setophaga ruticilla	NA	43.3360724	-73.5121822	United States	New York	Towpath Road, Kingsbury	eBird - Traveling Count	35	4.828	NA	44	81	127	30	9841	288	-127	415	203	-39	203	-53	959	102	57	15	272	194	272	198	540.3705
Setophaga ruticilla	NA	38.9475527	-79.5208756	United States	West Virginia	Dry Fork Recreation Center Road/Old Mill Road	eBird - Traveling Count	150	4.023	NA	758	90	127	36	7963	263	-84	347	170	-17	189	-17	1180	120	79	12	344	253	339	253	662.9889
Setophaga ruticilla	NA	44.19006	-72.82486	United States	Vermont	Waitsfield	eBird - Traveling Count	240	4.828	NA	213	61	119	29	9892	263	-145	408	183	-60	183	-73	994	110	54	19	302	179	302	191	586.9237
Setophaga ruticilla	NA	49.40802	-96.7579956	Canada	Manitoba	atlas square: 14PV67 - point No. 2	eBird - Stationary Count	5	NA	NA	283	22	114	23	12987	256	-234	490	177	-157	177	-157	512	83	14	56	229	55	229	55	407.1638
Setophaga ruticilla	NA	40.721	-77.656	United States	Pennsylvania	BRMTN39	eBird - Stationary Count	3	NA	NA	481	88	110	30	8857	273	-87	360	179	-30	199	-30	1043	111	66	15	315	209	301	209	608.1674
Setophaga ruticilla	NA	46.0899198	-70.0032208	United States	Maine	Budworm Road - 10 miles north of Golden Rd	eBird - Traveling Count	34	0.483	NA	390	33	113	27	10455	237	-179	416	163	-95	163	-108	978	106	55	20	309	180	309	194	600.5695
Setophaga ruticilla	NA	43.0753238	-70.9059598	United States	New Hampshire	Lubberland Creek Preserve, Newmarket	eBird - Traveling Count	70	1.609	NA	23	83	120	31	9038	276	-106	382	40	197	197	-38	1117	124	78	13	330	245	245	285	580.0516
Setophaga ruticilla	NA	40.607518	-75.403247	United States	Pennsylvania	Walking Purchase Park/Uplands	eBird - Traveling Count	176	4.506	NA	189	101	117	31	8871	291	-76	367	204	-4	214	-16	1161	111	74	11	324	250	320	251	367.6611
Setophaga ruticilla	NA	43.02444	-78.48139	United States	New York	Counterfeiters Ledge Preserve	eBird - Traveling Count	30	1.287	NA	249	81	103	28	9232	269	-93	362	189	-32	198	-40	937	94	57	13	260	191	255	202	508.1879
Setophaga ruticilla	NA	48.965346	-100.366581	United States	North Dakota	Lake Metigoshe Bike Trail--Birchwood Heights Rd to WTP	eBird - Traveling Count	10	1.255	NA	659	22	126	26	12378	256	-225	481	172	-147	172	-147	454	80	12	64	219	40	219	40	553.5424
Setophaga ruticilla	NA	44.0641533	-78.5894966	Canada	Ontario	Ganaraska Forest-Wilcox Rd	eBird - Traveling Count	130	1	NA	346	61	98	25	9636	251	-126	377	173	-58	181	-67	840	80	56	11	230	175	226	188	455.0002
Setophaga ruticilla	NA	44.857934	-86.044729	United States	Michigan	US-MI-Empire Pierce Stocking Scenic Dr	eBird - Traveling Count	190	4.828	NA	257	68	100	27	9411	260	-107	367	144	-48	186	-55	858	105	44	21	269	160	238	172	522.3709
Setophaga ruticilla	NA	42.340263	-76.29784	United States	New York	aa NY TOM BCF Beaver Swamp	eBird - Traveling Count	60	0.805	NA	434	73	111	30	9041	262	-104	366	165	-37	186	-47	963	101	56	16	280	181	278	187	589.8032
Setophaga ruticilla	NA	45.1420939	-88.6425018	United States	Wisconsin	Boulder Lake	eBird - Traveling Count	25	1.609	NA	370	50	126	28	10721	266	-173	439	169	-97	180	-97	800	103	24	40	290	90	283	90	611.3617
Setophaga ruticilla	NA	44.9446932	-91.4004993	United States	Wisconsin	Irvine Park	eBird - Traveling Count	104	3.219	NA	280	64	123	27	11318	283	-170	453	201	-92	201	-92	799	113	18	50	319	72	319	72	539.6913
Setophaga ruticilla	NA	40.4761378	-76.6233301	United States	Pennsylvania	SGL# 211 Cold Springs	eBird - Traveling Count	90	0.805	NA	250	100	113	31	8911	287	-76	363	191	-19	212	-19	1081	107	69	13	315	225	301	225	621.0424
Setophaga ruticilla	NA	45.1399144	-73.1916046	Canada	Quebec	Henryville	eBird - Stationary Count	75	NA	NA	31	66	108	26	10517	269	-145	414	195	-64	195	-77	922	102	50	19	281	169	281	180	350.8015
Setophaga ruticilla	NA	42.3554361	-72.6254225	United States	Massachusetts	Hatfield, Little Neponset Road	eBird - Traveling Count	120	2.414	NA	37	87	127	32	9319	285	-110	395	136	-25	204	-39	1104	100	77	7	292	248	288	253	592.422
Setophaga ruticilla	NA	46.0094817	-89.6611404	United States	Wisconsin	County M and N Intersection	eBird - Stationary Count	20	NA	NA	509	39	122	27	11015	253	-188	441	161	-112	173	-112	815	111	24	43	308	94	305	94	577.028
Setophaga ruticilla	NA	45.9478311	-83.7271389	United States	Michigan	DI - Warner Cove	eBird - Stationary Count	45	NA	NA	173	52	103	26	9872	251	-144	395	168	-73	174	-79	786	95	36	23	251	138	227	144	568.2023
Setophaga ruticilla	NA	31.7692091	-110.6684777	United States	Arizona	Las Cienegas NCA (Pima Co.)	eBird - Stationary Count	90	NA	NA	1483	154	154	47	6413	323	-2	325	230	187	237	75	489	112	5	76	260	29	220	108	183.5467
Setophaga ruticilla	NA	44.5424172	-76.2875596	Canada	Ontario	atlas square: 18UQ93 - point No. 71080	eBird - Stationary Count	5	NA	NA	144	63	100	25	10175	256	-139	395	86	-64	187	-75	899	88	59	12	253	193	222	214	508.2585
Setophaga ruticilla	NA	41.6092632	-76.1258767	United States	Pennsylvania	Byrd Hill rd Meshoppen Pa	eBird - Traveling Count	120	1.609	NA	187	91	120	32	8935	283	-88	371	182	-28	203	-28	901	94	52	19	277	167	270	167	604.5664
Setophaga ruticilla	NA	53.3877778	-117.5833333	Canada	Alberta	Maxwell Lake, Hinton	eBird - Traveling Count	60	0.5	NA	1080	22	135	33	8777	219	-179	398	130	-30	130	-95	525	87	21	54	242	71	242	79	533.0205
Setophaga ruticilla	NA	37.7764475	-92.1724606	United States	Missouri	LEON MAPS Station LABO (Laughlin Bottoms)	eBird - Exhaustive Area Count	220	NA	20	255	130	144	36	8808	323	-75	398	180	10	239	10	1069	122	49	21	321	187	283	187	564.2618
Setophaga ruticilla	NA	42.0177751	-72.9355012	United States	Connecticut	Hartland: Barkhamsted Reservoir E. Service Rd.	eBird - Traveling Count	285	4.023	NA	163	86	124	31	9266	283	-107	390	135	-26	202	-39	1199	110	85	7	318	271	307	277	639.2612
Setophaga ruticilla	NA	54.1074483	-124.6747295	Canada	British Columbia	atlas square: 10CE99 ( No. 312348)	eBird - Stationary Count	5	NA	NA	696	28	124	33	8731	219	-152	371	-80	-18	134	-91	503	54	20	25	153	81	150	138	515.7718
Setophaga ruticilla	NA	45.5834615	-72.0102588	Canada	Quebec	Val-Joli - - Rue Langlois	eBird - Stationary Count	85	NA	NA	163	49	112	26	10591	254	-168	422	178	-28	178	-96	1052	117	53	20	324	194	324	217	562.5184
Setophaga ruticilla	NA	41.30166	-81.8055	United States	Ohio	Mill Stream--Royalview Lane (MS024)	eBird - Stationary Count	10	NA	NA	298	96	106	29	9072	280	-80	360	187	-25	209	-25	948	94	55	16	278	188	274	188	494.5757
Setophaga ruticilla	NA	40.9419143	-75.1150214	United States	Pennsylvania	Tuscaroora Inn	eBird - Traveling Count	60	0	NA	92	99	127	33	8834	294	-84	378	202	-6	211	-19	1146	110	73	11	320	247	315	248	645.8942
Setophaga ruticilla	NA	44.5351902	-71.7899171	United States	Vermont	Victory Basin IBA	eBird - Traveling Count	90	0.402	NA	348	48	125	29	10179	255	-166	421	173	-76	173	-91	1004	114	55	21	322	181	322	198	577.0248
Setophaga ruticilla	NA	45.6398026	-111.0306966	United States	Montana	Sourdough Trail--Gardner Park Dr. Trailhead	eBird - Traveling Count	15	0.5	NA	1527	57	139	35	8388	272	-117	389	95	-47	167	-47	492	76	19	41	197	67	147	67	413.1306
Setophaga ruticilla	NA	44.8529892	-78.2868729	Canada	Ontario	atlas square: 17QK17 - point No. 2	eBird - Stationary Count	5	NA	NA	371	49	108	26	10232	247	-156	403	71	-28	174	-90	904	87	60	11	249	189	241	206	630.6389
Setophaga ruticilla	NA	44.26006	-72.57535	United States	Vermont	Montpelier	eBird - Stationary Count	20	NA	NA	160	61	121	29	9947	266	-147	413	184	-60	184	-74	940	104	53	18	285	176	285	186	570.9211
Setophaga ruticilla	NA	41.713	-80.8705	United States	Ohio	GRT--Masting LeSeur point 8 (Restricted Access)	eBird - Stationary Count	5	NA	NA	255	89	107	29	9048	272	-91	363	201	-22	201	-32	1018	102	53	18	295	184	295	196	643.9794
Setophaga ruticilla	NA	42.2878181	-87.9660702	United States	Illinois	Butler Lake	eBird - Exhaustive Area Count	215	NA	2.8328	218	86	104	26	9895	277	-111	388	208	-48	208	-48	888	101	32	30	298	129	298	129	500.0111
Setophaga ruticilla	NA	45.6584476	-84.3142962	United States	Michigan	Vork Home	eBird - Stationary Count	1	NA	NA	174	59	109	27	9794	260	-136	396	174	-64	181	-70	757	95	32	26	251	124	226	129	562.5959
Setophaga ruticilla	NA	42.8120884	-88.6506557	United States	Wisconsin	Ice Age Trail/Lake LaGrange Loop	eBird - Traveling Count	90	2.897	NA	271	79	114	27	10501	286	-132	418	197	-64	208	-64	849	103	28	36	301	106	299	106	548.4853
Setophaga ruticilla	NA	44.12869	-77.81897	Canada	Ontario	Goodrich-Loomis Conservation Area	eBird - Stationary Count	10	NA	NA	147	68	100	26	9719	258	-123	381	88	-52	188	-62	827	83	56	11	228	179	203	191	437.5549
Setophaga ruticilla	NA	40.7671354	-74.9056005	United States	New Jersey	Point Mountain	eBird - Traveling Count	165	4.023	NA	156	96	125	33	8695	286	-85	371	198	-20	206	-20	1221	119	78	11	340	263	337	263	626.6865
Setophaga ruticilla	NA	40.704	-77.732	United States	Pennsylvania	BRMTN22	eBird - Stationary Count	3	NA	NA	358	95	112	30	8896	281	-81	362	186	-24	206	-24	1007	107	64	15	304	202	290	202	633.4305
Setophaga ruticilla	NA	46.2368069	-91.9896236	United States	Wisconsin	USAC08	eBird - Stationary Count	5	NA	0.8094	302	46	133	28	11481	274	-201	475	185	-114	185	-114	705	99	17	51	291	65	291	65	605.8164
Setophaga ruticilla	NA	40.76637	-78.20184	United States	Pennsylvania	2ndPBBA_61B6503	eBird - Stationary Count	6	NA	NA	461	84	117	32	8702	270	-92	362	172	-33	192	-33	1003	109	61	18	311	190	300	190	591.3439
Setophaga ruticilla	NA	40.9034257	-77.8738189	United States	Pennsylvania	Mulberry St	eBird - Stationary Count	10	NA	NA	237	98	117	31	8898	288	-79	367	189	-21	209	-21	978	105	61	15	297	195	287	195	602.4275
Setophaga ruticilla	NA	40.82005	-79.69989	United States	Pennsylvania	2ndPBBA_58B1302	eBird - Stationary Count	6	NA	NA	405	89	124	33	8840	278	-94	372	178	-30	198	-30	1057	111	62	17	323	208	320	208	593.6901
Setophaga ruticilla	NA	39.4927649	-79.4568372	United States	Maryland	Garrett SF--Snaggy Mountain Rd.,Campsite #2	eBird - Stationary Count	30	NA	NA	785	81	121	34	8232	256	-94	350	164	94	183	-30	1244	126	84	13	361	271	353	277	656.5988
Setophaga ruticilla	NA	48.9883282	-100.3377914	United States	North Dakota	Lake Metigoshe State Park	eBird - Traveling Count	50	1.931	NA	661	22	125	25	12369	256	-225	481	172	-147	172	-147	454	79	13	63	219	41	219	41	553.5424
Setophaga ruticilla	NA	41.2170583	-75.0595139	United States	Pennsylvania	Delaware SF--Burnt Mills Swamp Trail at Lake Minisink	eBird - Exhaustive Area Count	190	NA	10.2385	409	77	120	32	8886	265	-108	373	168	-30	188	-42	1136	112	74	12	322	241	313	243	606.2979
Setophaga ruticilla	NA	40.86152	-79.72935	United States	Pennsylvania	2ndPBBA_58B1103	eBird - Stationary Count	6	NA	NA	389	90	125	33	8831	278	-95	373	178	-30	199	-30	1051	111	61	17	322	206	319	206	634.2066
Setophaga ruticilla	NA	43.902835	-85.7822789	United States	Michigan	Twin Creek Rd north of Hwy 10	eBird - Traveling Count	7	1.207	NA	267	72	122	30	9612	278	-116	394	144	-46	191	-57	868	107	38	24	281	149	246	156	607.2515
Setophaga ruticilla	NA	46.90635	-94.36687	United States	Minnesota	NOLO04	eBird - Stationary Count	5	NA	NA	449	39	123	26	11868	262	-210	472	184	-123	184	-123	697	105	15	53	301	58	301	58	529.9077
Setophaga ruticilla	NA	48.4128526	-114.5826817	United States	Montana	Tally Lake--Campground	eBird - Traveling Count	360	1.931	NA	1020	51	142	37	8110	269	-113	382	-46	108	156	-53	547	66	33	24	166	109	140	160	474.7979
Setophaga ruticilla	NA	41.26443	-79.9827	United States	Pennsylvania	2ndPBBA_43B6510	eBird - Stationary Count	6	NA	NA	451	84	122	32	8861	275	-97	372	194	-35	194	-35	1092	117	63	17	332	213	332	213	653.5861
Setophaga ruticilla	NA	45.0378104	-74.0835205	Canada	Quebec	Hinchinbrooke (ch. Gowan)	eBird - Stationary Count	75	NA	NA	64	65	111	26	10458	270	-144	414	182	-64	193	-78	913	100	59	15	271	185	267	200	482.1577
Setophaga ruticilla	NA	43.2081475	-71.4938092	United States	New Hampshire	USFWS Karner Blue easement, Concord	eBird - Traveling Count	65	1.207	NA	106	75	130	32	9475	278	-127	405	28	-39	194	-52	1006	102	69	9	276	221	259	230	594.8054
Setophaga ruticilla	NA	44.29238	-75.630031	United States	New York	Philadelphia 27 Rossie-Heuvelton-Lisbon Rd 0.0	eBird - Stationary Count	3	NA	NA	105	68	112	27	10060	267	-136	403	145	-56	192	-68	938	95	57	15	270	187	247	206	568.0545
Setophaga ruticilla	NA	40.18848	-78.22388	United States	Pennsylvania	2ndPBBA_75C6302	eBird - Stationary Count	6	NA	NA	481	92	113	31	8702	275	-80	355	182	-24	201	-24	995	99	64	14	295	197	279	197	637.267
Setophaga ruticilla	NA	38.3790087	-80.1231194	United States	West Virginia	Pleasant Valley Farms	eBird - Stationary Count	30	NA	NA	1014	84	120	35	7858	247	-91	338	164	96	180	-23	1412	145	103	10	394	323	386	327	674.1655
Setophaga ruticilla	NA	41.3206872	-85.506506	United States	Indiana	Merry Lea site 1	eBird - Traveling Count	360	1.609	NA	277	91	114	29	9644	285	-99	384	190	-39	210	-39	951	103	46	22	296	163	290	163	472.4351
Setophaga ruticilla	NA	41.2869008	-82.6425934	United States	Ohio	Milan Wildlife Area	eBird - Stationary Count	150	NA	NA	204	98	105	28	9210	282	-81	363	191	-25	212	-25	902	98	47	22	285	166	283	166	425.089
Setophaga ruticilla	NA	44.92387	-92.95941	United States	Minnesota	Woodbury	eBird - Exhaustive Area Count	75	NA	2.0234	322	70	112	25	11523	285	-162	447	209	-89	209	-89	781	112	21	48	317	71	317	71	543.9937
Setophaga ruticilla	NA	43.2833289	-76.9024515	United States	New York	East Bay marsh	eBird - Stationary Count	35	NA	NA	75	86	102	27	9321	275	-90	365	106	-28	203	-36	933	98	56	16	274	179	241	198	574.2108
Setophaga ruticilla	NA	47.1534199	-66.6689873	Canada	New Brunswick	Forks Mountain - NB	eBird - Traveling Count	150	3	NA	504	20	107	25	10528	228	-188	416	-28	-59	153	-121	1151	111	73	12	318	240	313	274	607.4851
Setophaga ruticilla	NA	40.8124479	-77.8353261	United States	Pennsylvania	Millbrook Marsh Nature Center	eBird - Traveling Count	165	3.219	NA	289	98	114	31	8906	286	-78	364	189	-21	209	-21	981	104	62	15	295	197	285	197	464.3408
Setophaga ruticilla	NA	42.4947998	-72.1841214	United States	Massachusetts	Higginson House (backyard)	eBird - Stationary Count	60	NA	NA	342	69	122	31	9252	263	-126	389	185	-43	185	-56	1147	105	81	7	304	260	304	264	624.7981
Setophaga ruticilla	NA	44.05	-73.27	United States	Vermont	Snake Mountain WMA	eBird - Traveling Count	120	3.219	NA	286	62	119	29	9857	264	-142	406	185	-58	185	-70	977	111	54	19	295	177	295	185	545.9613
Setophaga ruticilla	NA	48.1272189	-90.9758945	United States	Minnesota	Alpine-Seagull Portage	eBird - Traveling Count	10	0.805	NA	451	27	123	26	11543	249	-214	463	167	-132	167	-132	714	99	22	45	285	81	285	81	588.7833
Setophaga ruticilla	NA	43.765331	-75.957191	United States	New York	Lorraine	eBird - Stationary Count	3	NA	NA	303	64	106	27	9638	254	-128	382	21	-11	183	-65	1172	125	80	14	343	251	278	297	565.2863
Setophaga ruticilla	NA	43.238728	-71.156654	United States	New Hampshire	Lakeview Drive	eBird - Stationary Count	120	NA	NA	198	71	126	31	9280	270	-126	396	26	-40	188	-53	1138	122	84	10	324	259	272	271	628.426
Setophaga ruticilla	NA	46.7799885	-88.6200674	United States	Michigan	Sturgeon River, UP MI	eBird - Traveling Count	15	0.161	NA	205	50	120	28	10366	262	-155	417	169	-77	178	-89	778	88	34	27	254	131	250	136	535.1737
Setophaga ruticilla	NA	40.217762	-77.7029166	United States	Pennsylvania	A-doylesburg	eBird - Stationary Count	60	NA	NA	293	102	114	31	8868	288	-74	362	193	-16	214	-16	1010	102	67	12	294	210	277	210	585.4091
Setophaga ruticilla	NA	40.6172101	-73.8224602	United States	New York	Jamaica Bay Wildlife Refuge--Southern East Pond	eBird - Traveling Count	60	1	NA	0	120	81	25	8502	283	-37	320	102	10	228	10	1101	106	76	11	299	248	293	248	421.1499
Setophaga ruticilla	NA	37.6263044	-81.7079679	United States	West Virginia	R.D. Bailey Lake WMA--Walls Branch Trail	eBird - Traveling Count	30	0.805	NA	383	119	136	38	8063	295	-59	354	200	10	219	10	1158	124	81	13	338	258	327	258	649.1915
Setophaga ruticilla	NA	44.5153894	-86.2250805	United States	Michigan	Arcadia Dunes--BB10 Jack's Gulch	eBird - Exhaustive Area Count	240	NA	72.034	191	74	97	27	9225	260	-96	356	149	-39	189	-47	844	104	42	22	269	155	237	167	511.9506
Setophaga ruticilla	NA	48.8359353	-87.507507	Canada	Ontario	Rossport Casque isle trail park and beach	eBird - Stationary Count	10	NA	NA	179	17	105	24	10749	214	-211	425	104	-61	145	-131	790	93	37	27	256	125	249	148	570.3201
Setophaga ruticilla	NA	45.3557419	-92.7040164	United States	Minnesota	LOSA09	eBird - Stationary Count	10	NA	NA	210	65	120	25	11734	286	-179	465	206	-98	206	-98	766	112	19	51	315	69	315	69	552.8347
Setophaga ruticilla	NA	43.1188336	-89.690305	United States	Wisconsin	Salmo Pond, Dane County	eBird - Traveling Count	79	0.805	NA	257	77	116	27	10634	284	-140	424	207	-69	207	-69	806	101	26	40	295	92	295	92	549.9485
Setophaga ruticilla	NA	44.6647186	-77.8804092	Canada	Ontario	atlas square: 18TQ74 - point No. 20	eBird - Stationary Count	5	NA	NA	278	55	105	26	10129	253	-146	399	76	-70	180	-81	858	83	58	10	236	183	221	196	599.2106
Setophaga ruticilla	NA	45.2111168	-79.794221	Canada	Ontario	Portage Lake	eBird - Traveling Count	120	3	NA	222	55	108	27	10039	251	-145	396	-47	-24	178	-80	1031	119	62	19	321	214	226	292	593.0988
Setophaga ruticilla	NA	41.7618528	-75.9812861	United States	Pennsylvania	Susquehanna County BBS -- Stop 43	eBird - Stationary Count	3	NA	NA	423	76	113	31	8923	264	-100	364	168	-31	188	-42	994	100	61	16	293	194	286	194	568.4575
Setophaga ruticilla	NA	43.8781151	-78.8202202	Canada	Ontario	atlas square: 17PJ76 ( No. 64512)	eBird - Stationary Count	5	NA	NA	78	80	93	25	9395	266	-98	364	191	-36	198	-44	768	77	50	12	214	159	210	171	413.4297
Setophaga ruticilla	NA	44.1885846	-79.8053542	Canada	Ontario	Nottawasaga River - Line 5 to Line 6	eBird - Traveling Count	53	2	NA	220	66	104	27	9604	262	-114	376	177	-10	185	-61	829	83	54	12	233	171	227	199	365.78
Setophaga ruticilla	NA	39.889208	-87.210674	United States	Indiana	Turkey Run SP--Trail 9	eBird - Traveling Count	45	1.609	NA	217	108	120	31	9465	300	-85	385	205	-20	224	-20	1053	115	55	22	333	196	321	196	566.0651
Setophaga ruticilla	NA	44.8644295	-77.9824295	Canada	Ontario	atlas square: 18TQ67 - point No. 47	eBird - Stationary Count	5	NA	NA	320	51	107	26	10197	250	-154	404	72	-75	175	-87	871	83	58	11	240	182	231	196	628.6787
Setophaga ruticilla	NA	48.340836	-70.87704	Canada	Quebec	La Baie	eBird - Traveling Count	300	4.828	NA	4	32	107	24	11379	247	-197	444	158	-52	171	-125	920	115	52	26	310	156	305	192	472.1014
Setophaga ruticilla	NA	43.6311054	-73.0620861	United States	Vermont	West Rutland Marsh - north end	eBird - Traveling Count	105	1.609	NA	150	74	127	30	9921	283	-134	417	187	-47	197	-60	974	108	55	18	289	183	288	192	459.9724
Setophaga ruticilla	NA	42.72813	-89.452896	United States	Wisconsin	US-WI-Albany-N6176 Conservation Rd	eBird - Traveling Count	90	1.609	NA	247	79	119	28	10451	285	-134	419	207	-64	207	-64	846	102	29	37	303	103	303	103	568.0259
Setophaga ruticilla	NA	40.15397	-78.98273	United States	Pennsylvania	73C7501	eBird - Stationary Count	1	NA	NA	502	89	122	33	8647	273	-90	363	176	-28	196	-28	1067	109	73	13	314	228	304	228	563.6598
Setophaga ruticilla	NA	42.4416096	-87.9273861	United States	Illinois	WAD-J--P110	eBird - Stationary Count	10	NA	NA	204	84	102	26	9766	271	-112	383	204	-49	204	-49	873	100	31	31	294	125	294	125	552.9314
Setophaga ruticilla	NA	45.1816738	-71.1766434	United States	New Hampshire	East Inlet Road/Scott Bog Road intersection	eBird - Stationary Count	5	NA	NA	574	29	114	28	10116	226	-180	406	154	-96	154	-108	1096	123	62	19	344	207	344	222	588.2225
Setophaga ruticilla	NA	40.61077	-75.88081	United States	Pennsylvania	2ndPBBA_66D3204	eBird - Stationary Count	6	NA	NA	126	101	120	32	8855	291	-79	370	191	-4	213	-17	1155	115	74	12	331	245	318	252	591.8652
Setophaga ruticilla	NA	47.1570566	-114.5570802	United States	Montana	US-Mt-Huson-29695 9 Mile Rd	eBird - Exhaustive Area Count	210	NA	40.4686	1061	65	138	37	7841	280	-88	368	103	19	168	-34	406	51	25	23	129	83	109	98	495.1667
Setophaga ruticilla	NA	45.9496221	-66.6779178	Canada	New Brunswick	Botanical Gardens / Odell Park, Fredericton	eBird - Traveling Count	135	5	NA	115	50	107	26	9932	248	-149	397	5	-26	174	-84	1113	113	80	11	319	244	272	286	504.5521
Setophaga ruticilla	NA	46.655329	-86.1854555	United States	Michigan	Sullivan's Beach	eBird - Traveling Count	30	2	NA	177	50	106	27	9509	244	-135	379	128	-27	166	-76	805	94	40	23	259	135	232	166	562.674
Setophaga ruticilla	NA	40.10319	-79.30141	United States	Pennsylvania	73D4201	eBird - Stationary Count	1	NA	NA	554	86	122	33	8595	267	-94	361	172	-30	193	-30	1120	113	73	14	329	235	323	235	656.1595
Setophaga ruticilla	NA	45.4305034	-94.4717789	United States	Minnesota	Garths Lake House	eBird - Traveling Count	226	3.219	NA	337	64	118	25	11952	288	-178	466	209	-100	209	-100	703	113	19	52	294	60	294	60	487.2609
Setophaga ruticilla	NA	43.7094548	-72.3207664	United States	Vermont	Elm St. above Hopson Road, Norwich	eBird - Traveling Count	26	0.805	NA	207	64	127	30	9776	269	-145	414	176	-54	185	-68	948	92	59	12	263	193	260	203	604.4904
Setophaga ruticilla	NA	48.0627082	-90.254488	United States	Minnesota	Pine Lake	eBird - Traveling Count	180	3.219	NA	499	28	122	28	10444	228	-201	429	154	-115	154	-115	723	93	23	41	273	88	273	88	587.2297
Setophaga ruticilla	NA	37.7266014	-92.0740128	United States	Missouri	Big Piney - FLW	eBird - Traveling Count	120	2.414	NA	310	128	138	35	8886	319	-75	394	178	7	238	7	1073	122	50	20	323	188	286	188	600.4893
Setophaga ruticilla	NA	44.7066498	-78.4627991	Canada	Ontario	atlas square: 17QK05 - point No. 48	eBird - Stationary Count	5	NA	NA	311	54	107	26	10137	253	-148	401	75	-23	178	-83	882	85	59	11	241	185	234	203	630.3334
Setophaga ruticilla	NA	40.51434	-76.70465	United States	Pennsylvania	2ndPBBA_64D4506	eBird - Stationary Count	6	NA	NA	350	95	111	30	8860	279	-81	360	185	-24	206	-24	1102	110	71	13	320	228	305	228	619.2668
Setophaga ruticilla	NA	42.2222569	-72.3342848	United States	Massachusetts	Belchertown BBS stop 10	eBird - Stationary Count	3	NA	NA	124	84	123	31	9203	279	-109	388	132	-26	200	-39	1127	101	80	7	297	255	294	260	611.4113
Setophaga ruticilla	NA	41.2646	-79.80668	United States	Pennsylvania	2ndPBBA_43B7604	eBird - Stationary Count	6	NA	NA	413	86	124	33	8899	278	-96	374	196	-34	196	-34	1093	117	62	18	333	211	333	211	656.5555
Setophaga ruticilla	NA	44.3792078	-103.9370584	United States	South Dakota	Rod and Gun CG	eBird - Stationary Count	36	NA	NA	1608	63	127	33	8761	270	-111	381	101	-33	179	-46	621	97	24	47	270	83	207	83	507.5417
Setophaga ruticilla	NA	32.81344	-87.23561	United States	Alabama	BBS Sprott-Cahaba Route No. 02752 STOP 35	eBird - Stationary Count	3	NA	NA	68	175	127	39	7058	328	10	318	97	227	263	81	1411	155	76	19	436	270	328	413	620.2681
Setophaga ruticilla	NA	45.1690292	-77.9881134	Canada	Ontario	atlas square: 18TR60 - point No. 24	eBird - Stationary Count	5	NA	NA	356	44	110	26	10325	245	-165	410	122	-84	170	-96	877	86	57	13	247	178	244	191	619.3055
Setophaga ruticilla	NA	38.0596482	-78.8176239	United States	Virginia	Appalachian Trail--McCormick Gap	eBird - Traveling Count	145	3.219	NA	695	104	122	35	7931	276	-67	343	197	-1	204	-1	1153	110	78	12	316	239	307	239	594.6177
Setophaga ruticilla	NA	42.3318685	-73.2967901	United States	Massachusetts	Stockbridge, Bean Hill Road	eBird - Exhaustive Area Count	90	NA	1.6187	288	75	125	32	9190	272	-116	388	169	-36	190	-48	1097	103	73	11	304	235	304	241	624.4122
Setophaga ruticilla	NA	55.0270367	-123.0929832	Canada	British Columbia	atlas square: 10DF99 ( No. 326068)	eBird - Stationary Count	5	NA	NA	708	24	110	29	9099	218	-157	375	-85	26	137	-98	671	70	24	23	204	113	185	192	524.3889
Setophaga ruticilla	NA	34.9344969	-88.1148148	United States	Alabama	Union Hollow Rd	eBird - Traveling Count	95	3.219	NA	178	153	136	38	7759	325	-24	349	153	209	249	49	1425	155	82	19	425	262	297	399	620.5947
Setophaga ruticilla	NA	41.05769	-78.57722	United States	Pennsylvania	2ndPBBA_46D3308	eBird - Stationary Count	6	NA	NA	679	69	116	32	8760	254	-108	362	158	-49	177	-49	1125	121	71	16	343	225	337	225	627.2986
Setophaga ruticilla	NA	41.9196235	-73.9736445	United States	New York	Sleightsburg Spit	eBird - Traveling Count	90	3.219	NA	-1	96	125	32	9182	292	-95	387	189	-14	211	-27	1074	106	71	10	302	232	289	236	573.0899
Setophaga ruticilla	NA	40.30222	-78.11076	United States	Pennsylvania	2ndPBBA_75B7307	eBird - Stationary Count	6	NA	NA	379	97	114	31	8742	281	-77	358	186	-20	206	-20	986	100	63	14	293	196	276	196	630.3052
Setophaga ruticilla	NA	44.9709587	-77.7931519	Canada	Ontario	atlas square: 18TQ78 - point No. 40	eBird - Stationary Count	5	NA	NA	377	47	107	26	10262	247	-159	406	124	-80	172	-92	886	84	59	12	245	184	237	198	628.0972
Setophaga ruticilla	NA	43.2520484	-85.6919807	United States	Michigan	Rogue River SGA - Spring Creek Trail	eBird - Traveling Count	30	0.805	NA	243	81	112	29	9518	280	-99	379	152	-34	200	-45	877	103	36	23	275	152	245	156	499.3752
Setophaga ruticilla	NA	46.8264927	-93.5285854	United States	Minnesota	Pietz's Rd & Snowmobile Trail area	eBird - Traveling Count	70	1.609	NA	382	39	127	26	11843	264	-212	476	182	-125	182	-125	707	107	14	55	309	58	309	58	526.2748
Setophaga ruticilla	NA	41.59263	-79.66687	United States	Pennsylvania	2ndPBBA_30D1204	eBird - Stationary Count	6	NA	NA	492	76	121	32	8924	266	-106	372	186	-33	186	-44	1148	120	65	17	344	219	344	223	647.6639
Setophaga ruticilla	NA	41.22644	-77.47784	United States	Pennsylvania	2ndPBBA_49C5111	eBird - Stationary Count	6	NA	NA	497	81	116	31	8882	269	-97	366	172	-38	192	-38	1019	115	60	18	317	197	307	197	653.0972
Setophaga ruticilla	NA	35.8699924	-84.935771	United States	Tennessee	Cumb. Trail S. P., Brady Mt. Section	eBird - Traveling Count	270	3.219	NA	575	126	122	36	7714	290	-44	334	125	182	222	22	1479	158	88	15	416	297	352	394	594.2093
Setophaga ruticilla	NA	40.72602	-78.3326	United States	Pennsylvania	2ndPBBA_61C5106	eBird - Stationary Count	6	NA	NA	794	68	111	31	8702	249	-107	356	156	-50	175	-50	1103	118	70	16	337	216	327	216	612.7034
Setophaga ruticilla	NA	39.16345	-81.28231	United States	West Virginia	Petroleum Block #6-Point #5	eBird - Stationary Count	10	NA	NA	294	112	129	35	8453	292	-69	361	217	-2	217	-2	1098	116	74	14	320	237	320	237	657.9584
Setophaga ruticilla	NA	40.9207767	-79.0356445	United States	Pennsylvania	Mahoning Shadow Trail	eBird - Traveling Count	120	2.012	NA	370	87	121	32	8873	274	-95	369	177	-33	197	-33	1117	115	69	15	337	229	331	229	554.4186
Setophaga ruticilla	NA	42.9445687	-76.7547854	United States	New York	Montezuma NWR - BBS Point 39	eBird - Stationary Count	10	NA	NA	126	87	104	28	9251	275	-88	363	204	-26	204	-34	878	88	47	19	255	152	255	166	522.0781
Setophaga ruticilla	NA	46.8000594	-79.9365234	Canada	Ontario	Wilson Lake--Temagami	eBird - Traveling Count	60	1	NA	347	32	106	24	11213	241	-195	436	158	-52	169	-120	892	100	52	19	276	170	263	183	596.7305
Setophaga ruticilla	NA	44.7998804	-86.0618734	United States	Michigan	Leelanau-Empire Bluff Trail	eBird - Traveling Count	150	3.219	NA	279	68	100	27	9379	259	-107	366	143	-48	185	-55	866	106	44	21	272	162	241	174	510.2901
Setophaga ruticilla	NA	61.83445	-121.12855	Canada	Northwest Territories	F5 upland fort simpson	eBird - Stationary Count	0	NA	NA	134	-35	110	20	15520	233	-308	541	154	-125	154	-240	355	53	17	40	144	53	144	57	533.3636
Setophaga ruticilla	NA	48.2871599	-80.6525234	Canada	Ontario	atlas square: 17NP24 ( No. 28474)	eBird - Stationary Count	5	NA	NA	334	8	131	27	11977	237	-248	485	139	-79	152	-157	818	94	45	24	267	145	261	155	600.7639
Setophaga ruticilla	NA	46.84038	-92.08782	United States	Minnesota	Hartley Park--Head Soapbox Derby Trail	eBird - Traveling Count	5	0.322	NA	373	37	105	24	10701	244	-182	426	167	-109	167	-109	748	100	19	46	295	75	295	75	499.6314
Setophaga ruticilla	NA	46.821971	-92.153363	United States	Minnesota	Duluth--W Arrowhead Rd, Haines Rd to Rice Lake Rd	eBird - Traveling Count	5	3.219	NA	429	35	108	25	10844	245	-186	431	168	-112	168	-112	761	101	20	45	299	79	299	79	317.1305
Setophaga ruticilla	NA	46.4856395	-92.1434283	United States	Wisconsin	Sabyan Property	eBird - Traveling Count	60	0.805	NA	371	40	125	27	11119	262	-195	457	174	-114	174	-114	753	102	19	47	300	73	300	73	620.7493
Setophaga ruticilla	NA	37.8449354	-92.0689058	United States	Missouri	Devil's Elbow, MO	eBird - Traveling Count	60	3.219	NA	217	131	142	35	8935	324	-75	399	181	9	242	9	1057	123	48	21	320	183	282	183	583.4535
Setophaga ruticilla	NA	44.7216126	-69.7302246	United States	Maine	Skowhegan	eBird - Stationary Count	15	NA	NA	181	58	125	30	9938	263	-153	416	12	-62	182	-76	1089	112	69	12	306	229	280	242	616.3242
Setophaga ruticilla	NA	49.5265	-120.48016	Canada	British Columbia	Separation Lakes, Princeton	eBird - Stationary Count	45	NA	NA	862	52	126	34	8372	252	-116	368	-49	8	155	-61	354	47	18	30	129	63	88	118	478.9566
Setophaga ruticilla	NA	44.9207831	-85.699904	United States	Michigan	mich--veronica hills park	eBird - Traveling Count	90	1.609	NA	184	71	108	28	9460	270	-109	379	146	-46	189	-53	822	102	40	22	260	151	228	163	489.9
Setophaga ruticilla	NA	45.343335	-92.677427	United States	Wisconsin	Osceola Fish Hatchery 2	eBird - Stationary Count	20	NA	NA	248	64	120	25	11717	284	-180	464	205	-99	205	-99	774	113	19	51	318	69	318	69	552.8347
Setophaga ruticilla	NA	43.4879692	-80.0307611	Canada	Ontario	Halton - Burns Conservation Area	eBird - Traveling Count	90	2.5	NA	308	69	98	26	9482	260	-105	365	179	-49	187	-56	880	89	55	13	253	183	245	192	433.9885
Setophaga ruticilla	NA	45.1062508	-78.411171	Canada	Ontario	atlas square: 17QK09 - point No. 22	eBird - Stationary Count	5	NA	NA	401	44	109	26	10332	244	-165	409	65	-34	169	-97	937	90	62	12	261	192	252	214	627.3257
Setophaga ruticilla	NA	40.02094	-78.17433	United States	Pennsylvania	2ndPBBA_75D6608	eBird - Stationary Count	6	NA	NA	584	88	111	31	8703	269	-85	354	177	-28	197	-28	1033	102	67	13	303	207	287	207	635.9984
Setophaga ruticilla	NA	42.9799116	-85.4657364	United States	Michigan	Seidman Park	eBird - Traveling Count	210	4.023	NA	234	84	112	29	9619	283	-99	382	194	-32	204	-44	888	101	38	23	269	152	256	157	543.3135
Setophaga ruticilla	NA	43.0781	-76.69762	United States	New York	Montezuma Howland Island--West (NMWMA)	eBird - Traveling Count	30	0.805	NA	121	86	102	28	9291	273	-90	363	104	-28	203	-36	928	92	53	16	266	171	255	189	523.2397
Setophaga ruticilla	NA	46.2527014	-91.9281435	United States	Wisconsin	Gordon Dam County Park	eBird - Traveling Count	180	4.023	NA	309	45	134	27	11539	275	-204	479	184	-116	184	-116	690	98	16	52	288	62	288	62	606.0381
Setophaga ruticilla	NA	50.9631015	-101.097405	Canada	Manitoba	atlas square: 14LB54 ( No. 501959)	eBird - Stationary Count	5	NA	NA	656	7	110	22	12747	239	-240	479	160	-166	160	-166	490	77	20	49	212	68	212	68	379.6406
Setophaga ruticilla	NA	47.7866047	-113.8573909	United States	Montana	BCR10-FL11	eBird - Traveling Count	180	3.219	NA	996	64	129	36	7685	269	-87	356	-27	156	164	-34	611	67	35	22	188	123	144	174	459.1389
Setophaga ruticilla	NA	45.638355	-92.3042437	United States	Wisconsin	McKenzie Creek SWA	eBird - Stationary Count	240	NA	NA	355	55	124	26	11625	277	-187	464	195	-107	195	-107	797	111	21	48	321	77	321	77	580.07
Setophaga ruticilla	NA	44.410552	-75.684081	United States	New York	Philadelphia 46 Rossie-Oxbow Rd 9.0	eBird - Stationary Count	3	NA	NA	116	67	108	26	10165	264	-137	401	144	-59	191	-71	932	94	58	14	266	189	244	209	566.7257
Setophaga ruticilla	NA	46.9524154	-91.7839158	United States	Minnesota	Lake UT 102 (E 3rd St), Central Ave to MN 61 Expressway	eBird - Traveling Count	3	0.322	NA	218	40	100	24	10105	237	-170	407	162	-98	162	-98	729	97	17	47	284	72	284	72	581.7523
Setophaga ruticilla	NA	42.3008968	-72.5837088	United States	Massachusetts	Skinner State Park, Hadley	eBird - Traveling Count	185	4.023	NA	157	82	123	31	9285	277	-111	388	131	-30	198	-43	1148	104	82	7	303	260	297	265	569.9017
Setophaga ruticilla	NA	47.59795	-84.7567389	Canada	Ontario	Lake Superior Provincial Park	eBird - Traveling Count	70	4.828	NA	363	23	108	26	10307	218	-193	411	107	-55	146	-118	978	108	57	20	301	177	265	228	531.2999
Setophaga ruticilla	NA	44.557621	-80.4744568	Canada	Ontario	atlas square: 17NK43 - point No. 20	eBird - Stationary Count	5	NA	NA	207	64	99	27	9455	253	-113	366	-29	-13	180	-61	916	98	62	15	270	191	223	247	417.7596
Setophaga ruticilla	NA	45.1834412	-77.4619598	Canada	Ontario	atlas square: 18UR00 - point No. 31	eBird - Stationary Count	5	NA	NA	388	45	107	25	10485	250	-165	415	124	-85	174	-97	885	85	58	12	247	182	241	195	615.2639
Setophaga ruticilla	NA	44.5279958	-86.174655	United States	Michigan	Arcadia Dunes--BB14 Dry Hill NE	eBird - Exhaustive Area Count	120	NA	72.4387	247	71	98	27	9291	259	-101	360	146	-43	187	-51	859	106	43	22	273	158	241	170	511.9506
Setophaga ruticilla	NA	39.69675	-79.14363	United States	Maryland	Casselman Bridge	eBird - Stationary Count	5	NA	NA	683	82	120	33	8406	259	-95	354	167	-31	186	-31	1087	111	71	13	317	229	308	229	541.7432
Setophaga ruticilla	NA	41.65219	-79.23005	United States	Pennsylvania	2ndPBBA_31C5511	eBird - Stationary Count	6	NA	NA	547	72	121	32	8909	263	-108	371	183	-36	183	-47	1160	122	66	16	345	226	345	230	649.9445
Setophaga ruticilla	NA	41.1593999	-81.5746665	United States	Ohio	Cuyahoga Valley NP: Botzum	eBird - Traveling Count	240	4.828	NA	228	100	111	30	9022	285	-78	363	191	-20	212	-20	932	95	53	17	279	182	273	182	236.2405
Setophaga ruticilla	NA	47.1037839	-88.5138416	United States	Michigan	Nara boardwalk	eBird - Traveling Count	90	1.609	NA	181	48	107	26	10219	251	-150	401	166	-31	174	-88	794	84	42	19	240	141	237	173	465.3633
Setophaga ruticilla	NA	44.59643	-72.3077846	United States	Vermont	Highland Lodge Beach	eBird - Stationary Count	80	NA	NA	425	46	114	27	10116	248	-161	409	171	-77	171	-91	1085	121	61	19	337	202	337	219	547.4977
Lampornis amethystinus	NA	15.4042032	-90.1719618	Guatemala	Alta Verapaz	Chicacnab	eBird - Traveling Count	120	4	NA	1927	153	89	72	1143	211	89	122	164	146	164	136	2820	443	79	58	1217	250	1217	326	1064.163
Lampornis amethystinus	NA	15.395225	-90.1776052	Guatemala	Alta Verapaz	GUAT / Chicacnab	eBird - Traveling Count	360	1.609	NA	2104	144	92	74	1116	203	80	123	155	138	155	128	2801	449	69	61	1247	233	1082	299	1064.163
Lampornis amethystinus	NA	15.3844878	-90.0642872	Guatemala	Alta Verapaz	Chelemha--Short Loop	eBird - Traveling Count	172	0.2	NA	2128	143	90	73	1193	201	78	123	154	136	154	126	3050	496	73	62	1368	250	1188	323	1202.348
Lampornis amethystinus	NA	15.37414	-90.34544	Guatemala	Alta Verapaz	Finca Rubel Chaim--Point 5	eBird - Stationary Count	10	NA	NA	1589	170	91	70	1134	230	101	129	179	165	180	153	2059	284	54	52	806	196	703	252	1182.595
Lampornis amethystinus	NA	15.4789507	-90.4648018	Guatemala	Alta Verapaz	Sanimtaca--Mirador	eBird - Stationary Count	25	NA	NA	1549	177	98	72	1081	240	104	136	182	173	187	160	2235	300	67	49	858	221	725	299	1243.127
Lampornis amethystinus	NA	15.3900427	-90.1262958	Guatemala	Alta Verapaz	Sesalche--Cloud Forest	eBird - Traveling Count	120	3	NA	1967	151	89	73	1141	208	87	121	162	144	162	134	2951	474	78	60	1297	254	1297	330	1143.626
Lampornis amethystinus	NA	15.2777105	-90.2892453	Guatemala	Baja Verapaz	5 km SE of San Julian	eBird - Traveling Count	240	3.219	NA	1559	170	88	69	1164	230	103	127	180	167	181	153	1973	305	47	57	840	183	760	206	937.2422
Lampornis amethystinus	NA	15.1958348	-90.207544	Guatemala	Baja Verapaz	Posada MontaÌ±a del Quetzal	eBird - Traveling Count	180	1	NA	1615	170	85	69	1197	229	107	122	181	165	182	152	1879	303	47	59	822	180	764	190	1126.273
Lampornis amethystinus	NA	15.083751	-89.9427834	Guatemala	Baja Verapaz	Los Albores--CabaÌ±as	eBird - Exhaustive Area Count	166	NA	1.2141	2565	119	91	72	1097	179	53	126	129	106	130	103	2404	392	47	65	1071	175	966	211	1235.107
Lampornis amethystinus	NA	15.0940686	-89.9480683	Guatemala	Baja Verapaz	Los Albores--Long trail to PeÌ±a del Angel	eBird - Traveling Count	15	2	NA	2472	124	91	72	1094	184	59	125	134	112	135	108	2422	396	49	65	1081	180	973	216	1235.107
Lampornis amethystinus	NA	15.100854	-89.9546763	Guatemala	Baja Verapaz	Los Albores--PeÌ±a del Angel	eBird - Stationary Count	150	NA	NA	2328	132	91	73	1086	191	68	123	142	119	143	116	2428	398	51	64	1085	187	975	224	1235.107
Lampornis amethystinus	NA	14.7976006	-90.9837699	Guatemala	Chimaltenango	Rincon Suizo	eBird - Traveling Count	80	0.402	NA	2544	132	108	68	1172	206	49	157	140	120	145	115	1287	276	6	91	646	21	441	21	868.9232
Lampornis amethystinus	NA	14.7610326	-90.9915912	Guatemala	Chimaltenango	Tecpan	eBird - Traveling Count	240	4.828	NA	2290	151	106	68	1239	224	70	154	158	139	164	133	1289	281	3	96	676	13	425	13	868.9232
Lampornis amethystinus	NA	15.4991578	-91.5587044	Guatemala	Huehuetenango	Todos Santos--La Maceta, trail to La Torre	eBird - Traveling Count	135	0.8	NA	3045	107	117	73	770	182	22	160	112	95	114	95	1376	249	16	73	599	62	469	62	692.6801
Lampornis amethystinus	NA	15.0838754	-89.9332196	Guatemala	El Progreso	Los Albores--Sendero PinalÌ_n	eBird - Traveling Count	115	1.5	NA	2672	113	91	72	1080	173	47	126	124	101	124	97	2408	390	47	65	1067	174	964	210	1235.107
Lampornis amethystinus	NA	15.0740132	-89.9438412	Guatemala	El Progreso	Road to Los Albores--La Tormenta to park gate	eBird - Traveling Count	105	4	NA	2083	145	91	75	1089	203	83	120	155	139	155	129	2280	374	53	62	1000	189	908	226	1100.116
Lampornis amethystinus	NA	14.8026003	-91.6620255	Guatemala	Quetzaltenango	Laguna Chiquibal	eBird - Traveling Count	240	4.828	NA	2437	128	122	67	1735	204	23	181	141	102	145	102	1527	301	4	89	758	18	705	18	731.5085
Lampornis amethystinus	NA	14.749257	-91.4797854	Guatemala	Quetzaltenango	Las Fuentes Georginas, Zunil Regional Park	eBird - Traveling Count	210	3.219	NA	2575	120	119	66	1502	198	20	178	132	98	136	98	1301	298	4	93	672	13	569	13	671.5902
Lampornis amethystinus	NA	14.8042599	-91.5210056	Guatemala	Quetzaltenango	Quetzaltenango Regional Park - Candelaria Volcano	eBird - Traveling Count	225	4.828	NA	2796	109	117	68	1333	185	13	172	119	90	123	90	1416	308	7	88	698	22	610	22	749.1995
Lampornis amethystinus	NA	14.7772945	-91.5737915	Guatemala	Quetzaltenango	Just West of Xela Municipal Dump	eBird - Exhaustive Area Count	180	NA	30	2632	117	120	67	1521	194	16	178	129	94	132	94	1401	304	5	90	700	16	617	16	749.1995
Lampornis amethystinus	NA	14.787829	-91.6559744	Guatemala	Quetzaltenango	Laguna Chikabal	eBird - Traveling Count	300	5	NA	2732	112	119	68	1448	187	12	175	123	90	126	90	1535	324	6	89	755	21	672	21	731.5085
Lampornis amethystinus	NA	14.7964254	-91.5016369	Guatemala	Quetzaltenango	VolcÌÁn Candelaria	eBird - Traveling Count	90	2	NA	2705	114	119	68	1378	190	15	175	124	93	127	93	1356	300	6	90	676	18	587	18	749.1995
Lampornis amethystinus	NA	14.7535309	-91.6684233	Guatemala	Quetzaltenango	Aldea "Mas Alla"	eBird - Traveling Count	120	1.609	NA	1629	187	117	82	515	253	111	142	190	179	192	179	3254	594	23	79	1499	96	1021	96	692.3088
Lampornis amethystinus	NA	14.7150002	-91.5348834	Guatemala	Retalhuleu	Santa Maria de Jesus - 'Finca Road'	eBird - Traveling Count	180	3.219	NA	1550	192	117	84	361	259	120	139	193	186	195	186	3473	639	26	79	1583	115	505	115	589.0026
Lampornis amethystinus	NA	14.54294	-90.71498	Guatemala	SacatepÌ©quez	Finca El Pilar--feeders	eBird - Traveling Count	180	3.219	NA	1859	172	106	70	1048	246	95	151	179	163	183	157	1302	276	3	94	674	11	438	15	679.1824
Lampornis amethystinus	NA	14.54121	-90.70069	Guatemala	SacatepÌ©quez	Finca El Pilar--cabaÌ±as	eBird - Traveling Count	240	4	NA	1943	168	102	68	978	242	93	149	173	160	178	154	1323	282	4	93	686	14	449	18	679.1824
Lampornis amethystinus	NA	14.5190738	-90.6915164	Guatemala	SacatepÌ©quez	Finca El Pilar--Cucuruchu	eBird - Stationary Count	30	NA	NA	2340	144	97	68	1009	213	72	141	151	135	155	129	1548	318	8	90	781	27	522	32	679.1824
Lampornis amethystinus	NA	15.1659946	-92.0209601	Guatemala	San Marcos	Union Reforma	eBird - Traveling Count	220	1.5	NA	2873	112	121	72	1061	187	20	167	121	96	122	96	1476	279	7	83	693	29	641	29	653.7993
Lampornis amethystinus	NA	15.1807958	-92.0228205	Guatemala	San Marcos	Cerro Pelado	eBird - Traveling Count	180	2	NA	3200	94	117	72	1007	167	5	162	102	79	103	79	1568	300	10	82	738	42	669	42	604.7914
Lampornis amethystinus	NA	14.9872395	-91.5404248	Guatemala	TotonicapÌÁn	Cerro de Sija - San Carlos Sija	eBird - Traveling Count	180	3.219	NA	2903	106	117	69	1159	182	14	168	113	89	118	89	1360	278	8	85	646	28	580	28	506.1566
Lampornis amethystinus	NA	14.9189929	-91.3290453	Guatemala	TotonicapÌÁn	Los Altos de San Miguel Regional Park	eBird - Traveling Count	240	4.828	NA	2993	102	113	69	1096	176	13	163	109	85	113	85	1420	296	10	85	681	35	599	35	815.8451
Lampornis amethystinus	NA	14.9342988	-91.3282446	Guatemala	TotonicapÌÁn	Chajil Siwan Community Reserve	eBird - Traveling Count	120	2.5	NA	2889	107	115	68	1125	183	16	167	115	90	118	90	1332	282	9	86	641	29	564	29	815.8451
Lampornis amethystinus	NA	14.2058136	-87.1490479	Honduras	Francisco MorazÌÁn	La Tigra National Park	eBird - Exhaustive Area Count	360	NA	30.3514	1428	188	98	65	1325	264	114	150	199	178	202	168	1084	173	18	63	437	70	366	142	981.6086
Lampornis amethystinus	NA	14.0302147	-87.0894852	Honduras	Francisco MorazÌÁn	Pine-oak forest near Nueva Tatumbla	eBird - Traveling Count	250	2	NA	1576	180	96	65	1350	253	107	146	185	170	194	160	1299	220	19	68	532	77	452	144	711.0561
Lampornis amethystinus	NA	14.2049	-87.1167	Honduras	Francisco MorazÌÁn	Parque Nacional La Tigra	eBird - Traveling Count	307	4.828	NA	1843	165	94	63	1497	240	92	148	171	154	181	143	1490	239	28	61	597	104	477	204	981.6086
Lampornis amethystinus	NA	14.56074	-88.65452	Honduras	Lempira	PN MontaÌ±a de Celaque--Bosque pino arriba del Centro Visitantes	eBird - Traveling Count	270	5	NA	1732	175	106	63	1589	262	96	166	179	165	193	152	1530	274	23	71	659	83	513	105	980.435
Lampornis amethystinus	NA	14.3912867	-89.1137123	Honduras	Ocotepeque	Cerro El Pital--Sector noreste 2200-2600 masl	eBird - Traveling Count	240	4	NA	2264	134	92	69	1091	199	66	133	141	124	144	117	2321	388	25	72	1027	109	717	136	749.1357
Lampornis amethystinus	NA	16.7438889	-92.6708333	Mexico	Chiapas	Huitepec Biological Reserve	eBird - Traveling Count	300	5	NA	2256	144	129	73	1202	226	50	176	155	131	156	126	1159	218	15	77	562	60	552	61	879.1567
Lampornis amethystinus	NA	16.7293483	-92.60818	Mexico	Chiapas	CHP - SANCRIS - PARQUE ECOLOGICO EL ENCUENTRO	eBird - Traveling Count	120	2	NA	2264	143	129	73	1213	225	50	175	153	130	155	124	1135	208	15	77	539	57	538	57	877.7177
Lampornis amethystinus	NA	16.67104	-92.58439	Mexico	Chiapas	las Grutas Park	eBird - Stationary Count	300	NA	NA	2370	138	129	75	1099	219	47	172	149	121	149	121	1122	208	13	78	539	53	539	53	877.7177
Lampornis amethystinus	NA	16.7357	-92.70631	Mexico	Chiapas	Bocho Alto	eBird - Traveling Count	300	3.219	NA	2480	132	126	74	1128	212	42	170	142	120	143	115	1221	230	15	79	612	63	496	65	879.1567
Lampornis amethystinus	NA	16.75994	-92.68084	Mexico	Chiapas	Huitepec Pro Natura	eBird - Traveling Count	240	3.219	NA	2227	145	129	74	1233	226	52	174	156	132	158	126	1197	222	18	75	577	67	562	71	867.0148
Lampornis amethystinus	NA	16.6654667	-92.4784167	Mexico	Chiapas	Chanal Road 1	eBird - Stationary Count	90	NA	NA	2461	133	127	74	1084	215	44	171	144	122	144	117	1168	207	18	72	536	70	536	70	974.7989
Lampornis amethystinus	NA	16.6666662	-92.5501337	Mexico	Chiapas	CHP - SANCRIS - carretera a Ocosingo	eBird - Traveling Count	60	1	NA	2418	136	128	74	1108	217	45	172	147	119	147	119	1138	207	15	76	538	59	538	59	933.9004
Lampornis amethystinus	NA	16.673893	-92.487942	Mexico	Chiapas	Ocosingo Hwy--km 2	eBird - Traveling Count	240	4	NA	2305	142	129	74	1148	224	50	174	153	124	153	124	1139	203	19	72	518	66	518	66	931.3496
Lampornis amethystinus	NA	16.7798488	-92.6784325	Mexico	Chiapas	Huitepec, San Cristobal de las Casas	eBird - Traveling Count	240	4.828	NA	2342	139	127	73	1200	220	47	173	150	126	151	121	1169	222	15	76	565	66	548	71	867.0148
Lampornis amethystinus	NA	16.7338246	-92.643435	Mexico	Chiapas	San Cristobalito	eBird - Traveling Count	240	3.219	NA	2118	152	130	74	1199	234	59	175	162	139	163	134	1223	216	23	72	565	75	487	78	877.7177
Lampornis amethystinus	NA	16.693421	-92.5738907	Mexico	Chiapas	El Sacrificio	eBird - Traveling Count	120	1.609	NA	2409	136	128	74	1130	217	45	172	145	124	147	119	1143	209	15	76	541	61	477	61	936.0675
Lampornis amethystinus	NA	16.8301828	-93.0907842	Mexico	Chiapas	El Sumidero (Mirador El Tepeguaje)	eBird - Traveling Count	125	4.828	NA	1203	219	132	68	1626	311	119	192	230	204	237	195	1262	248	12	92	708	40	369	45	849.9819
Lampornis amethystinus	NA	16.7489069	-92.683754	Mexico	Chiapas	Reserva HUITEPEC (Pronatura sur)	eBird - Traveling Count	240	2	NA	2530	129	125	73	1105	209	39	170	139	117	140	113	1249	232	17	76	617	70	502	72	879.1567
Lampornis amethystinus	NA	16.7239292	-92.6762422	Mexico	Chiapas	San Felipe Ecatepec	eBird - Traveling Count	165	2	NA	2247	144	130	74	1225	226	51	175	155	126	157	126	1155	218	13	79	571	53	564	53	879.1567
Lampornis amethystinus	NA	16.7571326	-92.6338863	Mexico	Chiapas	CHP - SANCRIS - reserva moxviquil	eBird - Traveling Count	120	2	NA	2124	151	129	73	1204	234	58	176	162	139	163	133	1235	216	25	70	565	80	555	84	976.1578
Lampornis amethystinus	NA	16.7208835	-92.7012837	Mexico	Chiapas	CHP - SANCRIS - San JosÌ© BocomteneltÌ©	eBird - Traveling Count	360	2	NA	2376	138	128	73	1159	219	46	173	148	125	149	120	1167	224	12	81	592	55	580	55	879.1567
Lampornis amethystinus	NA	16.1062382	-91.7074332	Mexico	Chiapas	Lagunas de Montebello	eBird - Traveling Count	270	3.219	NA	1496	193	134	74	1049	284	105	179	198	194	205	178	2202	353	33	66	1019	149	490	270	1230.801
Lampornis amethystinus	NA	16.6658974	-92.566726	Mexico	Chiapas	San Cristobal - Paca's spot	eBird - Traveling Count	120	1	NA	2324	141	129	73	1185	223	48	175	152	123	152	123	1114	207	14	78	532	52	532	52	933.9004
Lampornis amethystinus	NA	16.7375285	-92.6886022	Mexico	Chiapas	CHP - SANCRIS - microondas Huitepec	eBird - Traveling Count	240	0.5	NA	2648	123	123	74	1075	202	36	166	133	111	134	107	1303	238	19	75	636	76	620	80	879.1567
Lampornis amethystinus	NA	16.103411	-91.6772042	Mexico	Chiapas	Lagunas de Montebello PArque Nacional	eBird - Traveling Count	300	2	NA	1596	188	133	75	993	277	101	176	192	188	199	173	2222	345	37	65	1012	160	507	273	1230.801
Lampornis amethystinus	NA	16.7398444	-92.5957263	Mexico	Chiapas	Huitepec	eBird - Traveling Count	240	4	NA	2302	141	129	73	1182	223	48	175	152	129	153	123	1134	208	16	76	534	60	531	61	877.7177
Lampornis amethystinus	NA	16.0939589	-91.7062279	Mexico	Chiapas	Lagos de Montebello	eBird - Traveling Count	240	3	NA	1590	188	134	75	1001	279	101	178	192	189	199	173	2118	336	34	66	969	148	493	249	1230.801
Lampornis amethystinus	NA	19.4390756	-103.7097359	Mexico	Colima	Mexico - hill areas N of Colima	eBird - Traveling Count	120	1.609	NA	1315	209	143	67	1587	311	98	213	219	200	226	185	825	192	2	106	554	10	331	37	716.3158
Lampornis amethystinus	NA	19.3991571	-103.5885289	Mexico	Colima	MontitlÌÁn	eBird - Traveling Count	130	5	NA	1343	207	143	66	1589	309	95	214	218	198	224	184	874	210	1	109	597	6	342	36	728.8425
Lampornis amethystinus	NA	19.288194	-99.191611	Mexico	Distrito Federal	Bosque de Tlalpan	eBird - Traveling Count	120	3.219	NA	2338	155	172	69	2101	271	22	249	168	125	177	125	871	185	6	96	517	24	244	24	424.3448
Lampornis amethystinus	NA	17.55019	-99.69278	Mexico	Guerrero	AICA OMILTEMI	eBird - Exhaustive Area Count	180	NA	3	2340	177	106	70	837	256	106	150	176	182	189	167	1567	360	7	102	943	31	95	40	725.7144
Lampornis amethystinus	NA	19.7003424	-104.3872871	Mexico	Jalisco	Puerto Los Mazos (reja en la parte de abajo/gate at lower end)	eBird - Traveling Count	300	5	NA	1447	201	140	67	1442	301	94	207	209	192	217	180	1308	310	5	106	862	23	531	66	701.5488
Lampornis amethystinus	NA	19.5313839	-103.5061868	Mexico	Jalisco	VolcÌÁn de Fuego (encinar mÌÁs bajo/lower oak zone)	eBird - Stationary Count	300	NA	NA	1694	184	145	65	1758	288	68	220	197	175	202	158	757	174	3	100	481	10	321	38	713.1848
Lampornis amethystinus	NA	19.6878562	-104.3939645	Mexico	Jalisco	Puerto Los Mazos (corte por donde pasan torres/powerline cut)	eBird - Traveling Count	120	3	NA	1577	193	138	67	1462	292	87	205	201	183	209	172	1402	332	4	107	927	23	563	69	701.5488
Lampornis amethystinus	NA	19.5321	-104.1414	Mexico	Jalisco	ANP MANANTLAN	eBird - Traveling Count	315	3.219	NA	1802	180	134	66	1447	276	75	201	188	171	195	158	1215	271	5	100	772	23	478	64	690.8889
Lampornis amethystinus	NA	19.5860126	-104.2741853	Mexico	Jalisco	EstaciÌ_n CientÌ_fica las Joyas	eBird - Traveling Count	180	2.414	NA	1978	168	131	65	1514	265	66	199	178	160	185	146	1296	285	5	99	814	24	511	71	667.4214
Lampornis amethystinus	NA	19.0656062	-99.9827099	Mexico	MÌ©xico	Temascaltepec--El PolvorÌ_n Road	eBird - Stationary Count	260	NA	NA	2048	176	142	65	1703	281	65	216	182	160	196	151	1170	238	6	96	685	31	305	31	783.2277
Lampornis amethystinus	NA	19.0252429	-99.2802286	Mexico	MÌ©xico	Huitzilac downhill turnoff	eBird - Traveling Count	89	0.6	NA	2746	131	153	69	1640	233	14	219	144	107	149	107	1453	330	9	102	916	44	385	44	765.7231
Lampornis amethystinus	NA	19.1331773	-100.0377329	Mexico	MÌ©xico	Mex, Edomex, Rancho Santa Teresa	eBird - Stationary Count	70	NA	NA	2256	161	145	66	1736	265	47	218	170	143	181	136	1097	230	8	95	644	35	280	37	748.4758
Lampornis amethystinus	NA	19.1968265	-99.515179	Mexico	MÌ©xico	Central Marshes	eBird - Traveling Count	300	4	NA	2576	141	156	69	1847	245	19	226	152	113	160	113	938	204	5	96	567	29	256	29	576.4979
Lampornis amethystinus	NA	19.5111071	-101.601808	Mexico	MichoacÌÁn	Patzcuaro--3 Microondas	eBird - Stationary Count	30	NA	NA	2166	158	154	66	2007	276	44	232	167	155	182	130	1050	240	7	104	671	25	229	43	531.572
Lampornis amethystinus	NA	21.3610131	-104.5706177	Mexico	Nayarit	Laguna de Santa MarÌ_a del Oro	eBird - Traveling Count	240	2	NA	735	233	154	65	2299	345	109	236	253	234	257	200	1203	349	4	119	853	20	553	59	665.6067
Lampornis amethystinus	NA	16.1995366	-96.2731281	Mexico	Oaxaca	Portillo de la Arena	eBird - Traveling Count	60	1.609	NA	3449	92	113	77	527	167	22	145	89	87	100	87	1584	297	18	82	808	66	228	82	683.7667
Lampornis amethystinus	NA	16.2566667	-96.315	Mexico	Oaxaca	Letz-nguid	eBird - Traveling Count	120	3.219	NA	2530	139	118	79	570	215	66	149	139	133	147	133	1246	267	5	93	700	31	179	31	720.9521
Lampornis amethystinus	NA	17.185977	-96.6163015	Mexico	Oaxaca	Cerro San Felipe - La Cumbre	eBird - Traveling Count	150	3.219	NA	2827	127	132	72	1041	221	39	182	128	123	141	113	1321	264	13	84	703	60	163	83	511.7225
Lampornis amethystinus	NA	16.9499722	-96.4833056	Mexico	Oaxaca	Rancho Don Pedrillo. 2 km S. Tlacolula	eBird - Exhaustive Area Count	120	NA	3.5	1619	182	143	67	1731	288	76	212	191	160	203	157	568	130	3	89	294	11	229	16	550.8654
Lampornis amethystinus	NA	17.1282617	-96.5318871	Mexico	Oaxaca	La Neveria	eBird - Traveling Count	45	0.644	NA	2716	130	130	71	1055	224	43	181	132	126	144	117	1219	250	10	86	657	53	152	69	539.0116
Lampornis amethystinus	NA	16.017601	-96.5313721	Mexico	Oaxaca	White-throated Jay spot	eBird - Traveling Count	60	3.219	NA	1558	195	137	72	1135	286	97	189	200	180	208	179	1179	240	5	94	653	25	370	39	711.2018
Lampornis amethystinus	NA	17.59109	-96.4561	Mexico	Oaxaca	Mex 175 Oaxaca-Tuxtepec Km 95-100	eBird - Traveling Count	5	3	NA	2193	146	129	69	1329	239	54	185	148	139	162	127	1682	326	21	81	881	73	383	179	729.9626
Lampornis amethystinus	NA	16.0165963	-96.448338	Mexico	Oaxaca	Sierra de Miahuatlan	eBird - Traveling Count	150	3	NA	1463	200	137	72	1161	291	102	189	205	184	213	183	1353	267	7	92	734	34	419	50	601.1132
Lampornis amethystinus	NA	16.2436831	-96.5492249	Mexico	Oaxaca	San Jose del Pacifico	eBird - Traveling Count	120	2	NA	1969	172	131	75	845	258	84	174	176	161	183	160	1106	253	4	101	654	17	401	19	689.3192
Lampornis amethystinus	NA	17.5696004	-96.2921272	Mexico	Oaxaca	Sierra de Juarez, AVN	eBird - Traveling Count	360	5	NA	1660	169	121	66	1549	260	79	181	174	158	188	148	2109	407	35	79	1109	118	472	244	739.6616
Lampornis amethystinus	NA	16.0787305	-96.4927161	Mexico	Oaxaca	Oax - old logging rd km 158	eBird - Traveling Count	45	2	NA	2409	148	122	79	564	226	72	154	149	142	156	142	1418	297	5	96	819	30	199	30	601.1132
Lampornis amethystinus	NA	16.0516363	-96.5039814	Mexico	Oaxaca	Oax - Mano de Mono tree/PARE stop	eBird - Traveling Count	60	0.075	NA	2070	166	126	77	687	247	85	162	168	158	175	157	1508	328	6	100	884	26	211	30	711.2018
Lampornis amethystinus	NA	17.1939307	-96.7572784	Mexico	Oaxaca	San Augustin Etla	eBird - Traveling Count	30	1	NA	1860	177	152	70	1491	283	67	216	185	158	196	156	759	160	4	92	423	16	266	27	448.9947
Lampornis amethystinus	NA	17.1808765	-96.5515129	Mexico	Oaxaca	Sierra Aloapaneca, South of Ixtlan	eBird - Traveling Count	240	3	NA	2334	148	135	71	1183	243	55	188	152	143	163	131	970	200	8	88	528	37	119	55	511.4421
Lampornis amethystinus	NA	17.0400607	-96.5258163	Mexico	Oaxaca	Teotitlan del Valle (Our hometown)	eBird - Traveling Count	300	5	NA	1769	176	142	69	1484	278	73	205	184	157	194	155	670	150	5	91	355	17	251	25	570.4752
Lampornis amethystinus	NA	15.7887976	-96.4636069	Mexico	Oaxaca	km 165	eBird - Traveling Count	90	3.219	NA	186	262	140	84	661	338	173	165	270	255	270	254	960	239	2	106	566	10	566	99	694.799
[truncated: 89,764 more rows]
