# Supplementary material for: A latitudinal phylogeographic diversity gradient in birds
Source: PLoS Biol. 2017 Apr 13;15(4):e2001073. doi: 10.1371/journal.pbio.2001073 (PMC5390966; doi:10.1371/journal.pbio.2001073)
Supplement: S6 Table — (XLSX) [file pbio.2001073.s013.xlsx]

## Sheet: Sheet1
Data Collector	Family	Split	Institution	Museum Number	Mass	SecondaryLength	WingLength	Tarsus	Sex	Notes	KippIndex
MGH	Trochilidae	Adelomyia-melanogenys	LSUMNS	123671	3	20.66	51.6	5.14	m		59.9612
MGH		Adelomyia-melanogenys	LSUMNS	90565	3.1	19.37	50	4.74	m		61.26
MGH		Adelomyia-melanogenys	LSUMNS	128190	3.6	20.43	50.53	5.4	m		59.5686
MGH		Adelomyia-melanogenys	LSUMNS	178926	3.9	22.67	52.49	5.08	m		56.8108
MGH		Adelomyia-melanogenys	LSUMNS	80449	4	22.26	54.55	5.52	m		59.1934
BTS	Icteridae	Agelaius-phoeniceus	LSUMNS	130814	61.2	97.04	120.02	23.22	m		19.1468
BTS		Agelaius-phoeniceus	LSUMNS	152291	52	90.86	117.94	24.36	m		22.9608
BTS		Agelaius-phoeniceus	LSUMNS	152292	54.7	92.44	114.56	24.86	m		19.3087
BTS		Agelaius-phoeniceus	LSUMNS	165121	61.4	96.53	122.2	23.76	m		21.0065
BTS		Agelaius-phoeniceus	LSUMNS	12618	55.3	88.58	110.54	21.64	m		19.8661
BTS	Icteridae	Agelaius-tricolor	AMNH	78846	NA	82.92	120.07	28.58	m		30.9403
BTS		Agelaius-tricolor	AMNH	78847	NA	84.88	116.45	29.12	m		27.1103
BTS		Agelaius-tricolor	AMNH	78845	NA	83.83	110.65	28.69	m		24.2386
BTS		Agelaius-tricolor	AMNH	78848	NA	88.08	116.84	28.65	m		24.6149
BTS		Agelaius-tricolor	AMNH	82675	NA	96.41	122.36	29.24	m		21.2079
MGH	Trochilidae	Amazilia-cyanocephala	LSUMNS	65656	6	22.14	61.68	5.23	m		64.1051
MGH		Amazilia-cyanocephala	LSUMNS	40143	NA	21.96	61.59	6	m		64.3449
MGH		Amazilia-cyanocephala	LSUMNS	11119	NA	21.48	59.15	5.32	m		63.6855
MGH		Amazilia-cyanocephala	LSUMNS	15121	5.9	22.15	59.55	5.4	m		62.8044
MGH		Amazilia-cyanocephala	LSUMNS	27820	NA	20.66	62.03	5.23	m		66.6935
MGH	Trochilidae	Amazilia-tzacatl	LSUMNS	61430	NA	23	58.33	4.46	m		60.5692
MGH		Amazilia-tzacatl	LSUMNS	177687	5.8	22.02	56.13	4.67	m		60.7696
MGH		Amazilia-tzacatl	LSUMNS	30535	5.2	21.29	57.93	5.63	m		63.2487
MGH		Amazilia-tzacatl	LSUMNS	166955	4.3	19.58	55.3	4.34	m		64.5931
MGH		Amazilia-tzacatl	LSUMNS	44585	NA	20.46	56.28	4.69	m		63.6461
BTS	Psittacidae	Amazona-aestiva	AMNH	241839	NA	148	207	23.97	m		28.5024
MGH		Amazona-aestiva	LSUMNS	168765	NA	138	208	22.87	m		33.6538
MGH		Amazona-aestiva	LSUMNS	168768	360	142	206	24.04	m		31.068
BTS		Amazona-aestiva	AMNH	241834	NA	163	220	21.45	m		25.9091
BTS		Amazona-aestiva	AMNH	241833	NA	150	208	21.26	m		27.8846
BTS	Psittacidae	Amazona-farinosa	LSUMNS	119334	785	182	253	21.48	m		28.0632
BTS		Amazona-farinosa	LSUMNS	29068	697.5	158	225	22.08	m		29.7778
BTS		Amazona-farinosa	LSUMNS	108156	620	159	227	22.76	m		29.9559
BTS		Amazona-farinosa	LSUMNS	114626	810	180	245	20.92	m		26.5306
BTS		Amazona-farinosa	LSUMNS	B-74853	710	168	230	18.52	m		26.9565
BTS	Psittacidae	Amazona-ochrocephala	LSUMNS	16782	542	165	228	16.09	m	Only Amazona ochrocephala was measured	27.6316
BTS		Amazona-ochrocephala	LSUMNS	29067	558.8	164	246	17.77	m	Only Amazona ochrocephala was measured	33.3333
BTS		Amazona-ochrocephala	LSUMNS	177674	398.5	165	205	17.79	m	Only Amazona ochrocephala was measured	19.5122
BTS		Amazona-ochrocephala	LSUMNS	123534	470	164	222	15.62	m	Only Amazona ochrocephala was measured	26.1261
BTS		Amazona-ochrocephala	LSUMNS	136485	340	175	238	17.3	m	Only Amazona ochrocephala was measured	26.4706
GFS	Anatidae	Anas-fulvigula	LSUMNS	32229	NA	135	256	50.6	m		47.2656
GFS		Anas-fulvigula	LSUMNS	177138	NA	141	248	48.99	m		43.1452
GFS		Anas-fulvigula	LSUMNS	122251	1000	140	260	54.02	m		46.1538
GFS		Anas-fulvigula	LSUMNS	100940	NA	130	246	48.7	m		47.1545
GFS		Anas-fulvigula	LSUMNS	6355	NA	130	248	46.56	m		47.5806
GFS	Anatidae	Anas-strepera	LSUMNS	43072	NA	132	271	38.3	m		51.2915
GFS		Anas-strepera	LSUMNS	179414	837.1	125	269	42.73	m		53.5316
GFS		Anas-strepera	LSUMNS	126625	755	126	268	49.07	m		52.9851
GFS		Anas-strepera	LSUMNS	4411	NA	128	264	36.22	m		51.5152
GFS		Anas-strepera	LSUMNS	61020	NA	136	280	42.43	m		51.4286
MGH	Corvidae	Aphelocoma-californica	LSUMNS	21708	NA	107.17	128.16	44.74	m	californica	16.378
MGH		Aphelocoma-californica	LSUMNS	140922	NA	101.61	118.5	39.93	m	californica	14.2532
MGH		Aphelocoma-californica	LSUMNS	41104	NA	110.97	129.48	40.83	m	californica	14.2956
MGH		Aphelocoma-californica	LSUMNS	41105	NA	NA	124.63	40.71	m	californica, inner secondaries growing in	NA
MGH		Aphelocoma-californica	LSUMNS	46195	NA	106.43	122.12	41.87	m	californica	12.848
MGH	Corvidae	Aphelocoma-californica	LSUMNS	46200	NA	123.07	137.17	43.02	m	sumichrasti	10.2792
MGH		Aphelocoma-californica	LSUMNS	33260	108	121.05	143.69	44.74	m	sumichrasti	15.7561
BTS		Aphelocoma-californica	AMNH	815448		118.95	136.24	39.96	m	sumichrasti,inner secondaries growing in	12.6908
MGH		Aphelocoma-californica	LSUMNS	41113	NA	126.1	142.29	41.17	m	sumichrasti	11.3782
BTS		Aphelocoma-californica	AMNH	815449		115.85	129.5	40.94	m	sumichrasti	10.5405
MGH	Corvidae	Aphelocoma-californica	LSUMNS	184382	84	111.96	133.18	42.1	m	woodhouseii	15.9333
MGH		Aphelocoma-californica	LSUMNS	184379	91	110.36	131.77	40.42	m	woodhouseii	16.248
MGH		Aphelocoma-californica	LSUMNS	177428	86.9	119.4	140.7	39.92	m	woodhouseii	15.1386
MGH		Aphelocoma-californica	LSUMNS	113354	96	110.29	129.74	42.07	m	woodhouseii	14.9915
MGH		Aphelocoma-californica	LSUMNS	11752	NA	116.42	137.64	41.26	m	woodhouseii	15.417
GFS	Corvidae	Aphelocoma-coerulescens	AMNH	372179	NA	113.52	132.83	39.84	m		14.5374
GFS		Aphelocoma-coerulescens	LSUMNS	76197	NA	101.5	117.9	37.53	m		13.9101
GFS		Aphelocoma-coerulescens	LSUMNS	140924	NA	97.07	113	32.5	m		14.0973
GFS		Aphelocoma-coerulescens	LSUMNS	140927	NA	94.58	108.82	34.5	m		13.0858
GFS		Aphelocoma-coerulescens	LSUMNS	140928	NA	96.07	112.6	30	m		14.6803
BTS	Corvidae	Aphelocoma-insularis	AMNH	372257	NA	122.73	141.64	43.47	m		13.3507
BTS		Aphelocoma-insularis	AMNH	372258	NA	112.04	135.26	45.78	m		17.1669
BTS		Aphelocoma-insularis	AMNH	756228	NA	115.75	134.55	44.94	m		13.9725
BTS		Aphelocoma-insularis	AMNH	756238	NA	113.09	131.38	44.89	m		13.9214
BTS		Aphelocoma-insularis	AMNH	756227	NA	119.49	134.9	44.92	m		11.4233
GFS	Corvidae	Aphelocoma-ultramarina	LSUMNS	7533	NA	143	171	42.8	m		16.3743
GFS		Aphelocoma-ultramarina	LSUMNS	7534	NA	144	179	40.44	m		19.5531
BTS		Aphelocoma-ultramarina	AMNH	372302	NA	113.83	149.57	37.41	m		23.8952
BTS		Aphelocoma-ultramarina	AMNH	105862	NA	129	169.1	41.08	m		23.7138
BTS		Aphelocoma-ultramarina	AMNH	92325	NA	126.84	157.77	39.09	m		19.6045
GFS	Corvidae	Aphelocoma-unicolor	LSUMNS	14328	NA	119.17	143	40.15	m		16.6643
GFS		Aphelocoma-unicolor	LSUMNS	24619	NA	118.73	145	40.76	m		18.1172
BTS		Aphelocoma-unicolor	AMNH	327526	NA	130.27	161.58	41.4	m		19.3774
GFS		Aphelocoma-unicolor	LSUMNS	61695	NA	129.5	156	40	m		16.9872
GFS		Aphelocoma-unicolor	LSUMNS	41128	NA	133	145	41.69	m		8.27586
GFS	Corvidae	Aphelocoma-wollweberi	LSUMNS	175308	120	137.6	156	39.76	m		11.7949
BTS		Aphelocoma-wollweberi	AMNH	92325	NA	129.78	153.58	38.35	m		15.4968
GFS		Aphelocoma-wollweberi	LSUMNS	61694	NA	127	151	43.2	m		15.894
GFS		Aphelocoma-wollweberi	LSUMNS	11773	NA	137.6	163	42.63	m		15.5828
GFS		Aphelocoma-wollweberi	LSUMNS	16485	NA	142	167	43.5	m		14.9701
BTS	Psittacidae	Aratinga-auricapillus	AMNH	241691	NA	91.72	157.32	16.89	m		41.6984
BTS		Aratinga-auricapillus	AMNH	317282	NA	92.09	168.92	16.13	m		45.4831
MGH		Aratinga-auricapillus	LSUMNS	65121	NA	86.58	161.41	16.77	m		46.3602
MGH		Aratinga-auricapillus	LSUMNS	65123	NA	83.54	155.05	17.14	m		46.1206
MGH		Aratinga-auricapillus	LSUMNS	43733	NA	86.48	158.72	15.21	NA		45.5141
BTS	Psittacidae	Aratinga-jandaya	AMNH	474256	NA	93.99	161.11	15.65	m		41.661
MGH		Aratinga-jandaya	LSUMNS	39658	NA	86.19	155.74	14.8	m	captive	44.6578
BTS		Aratinga-jandaya	AMNH	241681	NA	92.12	156.18	14.76	m		41.0168
BTS		Aratinga-jandaya	AMNH	241682	NA	94.5	166.6	14.51	m		43.2773
BTS		Aratinga-jandaya	AMNH	241679	NA	90.75	154.37	15.18	m		41.2127
BTS	Psittacidae	Aratinga-solstitialis	AMNH	474260	NA	100.28	155.19	12.36	m		35.3824
BTS		Aratinga-solstitialis	AMNH	474265	NA	98.11	158.23	14.18	m		37.9953
BTS		Aratinga-solstitialis	AMNH	474271	NA	87.21	150.2	12.24	m		41.9374
BTS		Aratinga-solstitialis	AMNH	474266	NA	93.06	156.44	12.1	m		40.5139
BTS		Aratinga-solstitialis	LSUMNS	86250	86	87.98	157	11.56	m	captive	43.9618
GFS	Emberizidae	Arremon-brunneinucha	LSUMNS	33545	38.4	71.03	78.98	27.84	m		10.0658
GFS		Arremon-brunneinucha	LSUMNS	163756	46.5	75.3	80.39	29.33	m		6.33163
GFS		Arremon-brunneinucha	LSUMNS	170181	52	79.95	86.12	29.96	m		7.16442
GFS		Arremon-brunneinucha	LSUMNS	171074	42	76.26	80.89	28.29	m		5.72382
GFS		Arremon-brunneinucha	LSUMNS	98715	48	69.3	75.68	30.06	m		8.43023
BTS	Emberizidae	Artemisiospiza-belli	AMNH	401879	NA	57.8	65.33	20.07	m		11.5261
BTS		Artemisiospiza-belli	AMNH	401906	NA	56.71	67.54	19.33	m		16.0349
BTS		Artemisiospiza-belli	AMNH	518507	NA	54.54	65.21	21.64	m		16.3625
BTS		Artemisiospiza-belli	AMNH	60918	NA	58.44	69.1	19.87	m		15.4269
BTS		Artemisiospiza-belli	AMNH	762615	NA	54.77	64.9	18.9	m		15.6086
BTS	Emberizidae	Artemisiospiza-nevadensis	AMNH	401958	NA	67.09	80.96	19.83	m		17.1319
BTS		Artemisiospiza-nevadensis	AMNH	762633	NA	56.09	70.03	21.33	m		19.9058
BTS		Artemisiospiza-nevadensis	AMNH	401922	NA	64.1	76.86	21.55	m		16.6016
BTS		Artemisiospiza-nevadensis	AMNH	762641	NA	58.91	72.86	19.48	m		19.1463
BTS		Artemisiospiza-nevadensis	AMNH	401935	NA	60.08	74.28	19.87	m		19.1169
BTS	Tyrannidae	Attila-spadiceus	AMNH	808795	37.7	74.5	87.69	25.67	m		15.0416
BTS		Attila-spadiceus	AMNH	815415	45	78.7	88.86	24.46	m		11.4337
BTS		Attila-spadiceus	AMNH	815167	32	70.92	88.45	24.84	m		19.8191
BTS		Attila-spadiceus	AMNH	229026	NA	71.61	88.54	23.03	m		19.1213
BTS		Attila-spadiceus	AMNH	819709	NA	70.75	84.99	20.62	m		16.7549
BTS	Ramphastidae	Aulacorhynchus-prasinus	LSUMNS	24380	197.5	115.27	130.87	32.07	m		11.9202
BTS		Aulacorhynchus-prasinus	LSUMNS	29287	229.6	111.9	125.02	34.36	m		10.4943
BTS		Aulacorhynchus-prasinus	LSUMNS	169746	180	105.36	124.93	32.66	m		15.6648
BTS		Aulacorhynchus-prasinus	LSUMNS	172078	186.7	107.16	123.57	32.38	m		13.2799
BTS		Aulacorhynchus-prasinus	LSUMNS	135371	142	105.59	127.37	27.91	m		17.0998
GFS	Furnariidae	Automolus-ochrolaemus	LSUMNS	167143	42.5	77.2	92.23	23.06	m		16.2962
GFS		Automolus-ochrolaemus	LSUMNS	29453	43.2	78.31	92.02	23.76	m		14.8989
GFS		Automolus-ochrolaemus	LSUMNS	175385	36	72.84	85.51	19.86	m		14.817
GFS		Automolus-ochrolaemus	LSUMNS	115121	33	72.44	83.67	21.01	m		13.4218
GFS		Automolus-ochrolaemus	LSUMNS	137072	32	76.24	92.37	19.86	m		17.4624
MGH	Parulidae	Basileuterus-belli	LSUMNS	47682	NA	48.84	56.58	22.22	m		13.6797
MGH		Basileuterus-belli	LSUMNS	12482	NA	50.17	59.56	22.19	m		15.7656
MGH		Basileuterus-belli	LSUMNS	27572	9.9	48.32	57	21.34	m		15.2281
MGH		Basileuterus-belli	LSUMNS	167965	10.2	52.62	62.23	21.69	m		15.4427
MGH		Basileuterus-belli	LSUMNS	167968	9.5	49.79	57.5	20.84	m		13.4087
MGH	Parulidae	Basileuterus-culicivorus	LSUMNS	167936	NA	50.78	58.69	18.65	m	culicivorus	13.4776
MGH		Basileuterus-culicivorus	LSUMNS	167945	9.5	48.16	57.52	20.27	m	culicivorus	16.2726
MGH		Basileuterus-culicivorus	LSUMNS	125465	9.2	48.31	58.2	18.24	m	culicivorus	16.9931
MGH		Basileuterus-culicivorus	LSUMNS	125467	10.8	51.57	60.16	19.43	m	culicivorus	14.2786
MGH		Basileuterus-culicivorus	LSUMNS	125477	10	50.47	59.66	20.21	m	hypoleucus	15.404
BTS	Parulidae	Basileuterus-culicivorus	AMNH	776464	NA	47.9	56.38	17.69	m		15.0408
BTS		Basileuterus-culicivorus	AMNH	328361	NA	51.99	60.48	18.93	m		14.0377
BTS		Basileuterus-culicivorus	AMNH	308750	NA	50.41	57.58	19.64	m		12.4522
BTS		Basileuterus-culicivorus	AMNH	773752	NA	50.75	57.52	19.5	m		11.7698
BTS		Basileuterus-culicivorus	AMNH	792180	NA	51.24	57.56	18.67	m		10.9798
MGH	Parulidae	Basileuterus-trifasciatus	LSUMNS	182657	8.9	49.1	56.95	21.77	m		13.784
MGH		Basileuterus-trifasciatus	LSUMNS	182568	8	47.29	57	20.22	m		17.0351
MGH		Basileuterus-trifasciatus	LSUMNS	182569	8.3	46.66	54.54	21.05	m		14.4481
MGH		Basileuterus-trifasciatus	LSUMNS	75358	NA	48.69	54.07	20.63	m		9.95006
MGH		Basileuterus-trifasciatus	LSUMNS	98006	8	46.91	53.75	22.5	m		12.7256
BTS	Parulidae	Basileuterus-tristriatus	AMNH	187748	NA	53.24	59.64	20.81	m		10.7311
BTS		Basileuterus-tristriatus	AMNH	136204	NA	54.77	61.81	21.14	m		11.3897
BTS		Basileuterus-tristriatus	AMNH	109166	NA	50.37	62.49	20.23	m		19.3951
BTS		Basileuterus-tristriatus	AMNH	122666	NA	55.04	64.79	20.99	m		15.0486
BTS		Basileuterus-tristriatus	AMNH	388113	NA	51.53	62.47	19.82	m		17.5124
BTS	Scolopacidae	Calidris-ptilocnemis	AMNH	752300	NA	59.99	113.14	20.45	m		46.9772
BTS		Calidris-ptilocnemis	AMNH	752303	NA	64.08	116.45	23.41	m		44.9721
BTS		Calidris-ptilocnemis	AMNH	752303b	NA	64.53	115.51	21.01	m		44.1347
BTS		Calidris-ptilocnemis	AMNH	132881	NA	60.47	115.04	21.71	m		47.4357
BTS		Calidris-ptilocnemis	AMNH	752299	NA	62.43	115.12	21.62	m		45.7696
MGH	Trochilidae	Campylopterus-curvipennis	LSUMNS	168030	NA	29.6	70.9	5.71	m		58.2511
MGH		Campylopterus-curvipennis	LSUMNS	168029	8.8	26.02	72.81	5.45	m		64.2632
MGH		Campylopterus-curvipennis	LSUMNS	16448	NA	26.54	67.32	4.95	m		60.5764
MGH		Campylopterus-curvipennis	LSUMNS	11066	NA	25.3	65.71	5.28	m		61.4975
MGH		Campylopterus-curvipennis	LSUMNS	11064	NA	25.5	64.86	5.98	m		60.6846
BTS	Troglodytidae	Campylorhynchus-rufinucha	AMNH	776101	NA	62.29	70.74	21.24	m		11.9452
BTS		Campylorhynchus-rufinucha	AMNH	776102	NA	58.49	66.82	20.03	m		12.4663
BTS		Campylorhynchus-rufinucha	AMNH	813604	NA	65.85	77.18	26.04	m		14.68
BTS		Campylorhynchus-rufinucha	AMNH	144325	NA	66.43	72.19	25.84	m		7.97894
BTS		Campylorhynchus-rufinucha	AMNH	395858	NA	71.89	80.76	24.72	m		10.9832
BTS	Troglodytidae	Cantorchilus-nigricapillus	AMNH	247798	NA	62.66	66.67	23.59	m		6.0147
BTS		Cantorchilus-nigricapillus	AMNH	707740	NA	62.53	66.52	23.11	m		5.9982
BTS		Cantorchilus-nigricapillus	AMNH	391646	NA	54.11	62.97	23.01	m		14.0702
BTS		Cantorchilus-nigricapillus	AMNH	787251	NA	59.95	67.91	22.73	m		11.7214
BTS		Cantorchilus-nigricapillus	AMNH	171996	NA	60.04	67.61	22.92	m		11.1966
MGH	Capitonidae	Capito-wallacei	LSUMNS	B-76700	77.2	76	89.48	26.46	m	fitzpatricki	15.0648
MGH		Capito-wallacei	LSUMNS	161651	69	76.9	91.89	24.83	m	wallacei	16.313
MGH		Capito-wallacei	LSUMNS	161645	65	76.69	91.67	25.17	m	wallacei	16.3412
MGH		Capito-wallacei	LSUMNS	161650	74	74.13	90.21	25.13	f	wallacei	17.8251
MGH		Capito-wallacei	LSUMNS	161647	78	71.73	85.25	25.15	f	wallacei	15.8592
BTS	Parulidae	Cardellina-pusilla	AMNH	825716	NA	45.79	56.66	19.65	m		19.1846
BTS		Cardellina-pusilla	AMNH	825717	NA	44.93	55.15	17.46	m		18.5313
BTS		Cardellina-pusilla	AMNH	384733	NA	44.38	57.81	17.27	m		23.2313
BTS		Cardellina-pusilla	AMNH	384769	NA	42.24	53.78	16.23	m		21.4578
BTS		Cardellina-pusilla	AMNH	384686	NA	44.04	55.62	16.56	m		20.8198
MGH	Parulidae	Cardellina-rubra	LSUMNS	7581	NA	49.23	62.73	19.08	m		21.5208
MGH		Cardellina-rubra	LSUMNS	14630	9.1	49.28	62.41	21.06	m		21.0383
MGH		Cardellina-rubra	LSUMNS	7588	NA	49.24	61.87	18.41	m		20.4138
MGH		Cardellina-rubra	LSUMNS	13880	NA	50.45	62.89	20.55	m		19.7806
MGH		Cardellina-rubra	LSUMNS	41876	NA	47.23	56.11	19.5	m		15.8261
MGH	Parulidae	Cardellina-versicolor	LSUMNS	100231	NA	48.71	57.74	18.36	m		15.6391
MGH		Cardellina-versicolor	LSUMNS	100230	NA	51.33	61.73	19.27	m		16.8476
MGH		Cardellina-versicolor	LSUMNS	167914	NA	50.29	60.43	17.47	m		16.7797
MGH		Cardellina-versicolor	LSUMNS	41881	NA	49.43	58.23	16.4	m		15.1125
MGH		Cardellina-versicolor	LSUMNS	41882	NA	47.91	58.48	16.01	m		18.0746
BTS	Cardinalidae	Cardinalis-cardinalis	LSUMNS	138206	44.6	79.44	94.37	25.61	m		15.8207
BTS		Cardinalis-cardinalis	LSUMNS	138211	43.8	81.88	93.87	21.82	m		12.773
BTS		Cardinalis-cardinalis	LSUMNS	16147	37.5	80.29	91.23	21.66	m		11.9917
BTS		Cardinalis-cardinalis	LSUMNS	33514	35.9	73.27	84.59	21.52	m		13.3822
BTS		Cardinalis-cardinalis	LSUMNS	27342	42.6	74.79	89.79	25.67	m		16.7056
BTS	Certhiidae	Certhia-americana	AMNH	374205	NA	54.64	67.53	13.53	m		19.0878
BTS		Certhia-americana	AMNH	374267	NA	50.6	64.49	14.43	m		21.5382
BTS		Certhia-americana	AMNH	89881	NA	52.75	67.94	13.03	m		22.358
BTS		Certhia-americana	AMNH	89886	NA	51.13	62.19	13.43	m		17.7842
BTS		Certhia-americana	AMNH	374186	NA	51.57	61.01	14.84	m		15.4729
MGH	Sylviidae	Chamaea-fasciata	LSUMNS	6331	NA	50.93	55.3	26.35	m		7.90235
MGH		Chamaea-fasciata	LSUMNS	148062	NA	54.97	61.19	28.77	m		10.1651
MGH		Chamaea-fasciata	LSUMNS	6316	NA	51.05	62.35	24.51	m		18.1235
MGH		Chamaea-fasciata	LSUMNS	6320	NA	53.68	61.51	25.32	m		12.7296
MGH		Chamaea-fasciata	LSUMNS	6318	NA	50.23	60.13	26.16	m		16.4643
MGH		Chamaea-fasciata	LSUMNS	158950	16.4	57.44	64.79	27.88	m		11.3443
MGH		Chamaea-fasciata	LSUMNS	148064	16.5	57.9	64.71	25.87	m		10.5239
BTS	Charadriidae	Charadrius-montanus	LSUMNS	134420	89.9	71.95	149.57	35.15	m		51.8954
BTS		Charadrius-montanus	LSUMNS	148001	110	68.69	142.57	37.85	m	migrant	51.8202
BTS		Charadrius-montanus	LSUMNS	148000	97	64.06	138.52	32.13	m	migrant	53.754
BTS		Charadrius-montanus	LSUMNS	148002	103.9	68.26	148.28	37.6	m	migrant	53.9655
BTS		Charadrius-montanus	AMNH	447294	NA	70.03	143.48	35.37	m		51.1918
BTS	Charadriidae	Charadrius-nivosus	AMNH	751704	NA	50.79	107.89	23.86	m	migrant juvenile	52.9243
BTS		Charadrius-nivosus	AMNH	75169?	NA	49.3	105.6	23.63	m		53.3144
BTS		Charadrius-nivosus	AMNH	751707	NA	49.21	101.22	23.23	m		51.3831
BTS		Charadrius-nivosus	AMNH	751696	NA	49.67	100.05	21.68	m		50.3548
BTS		Charadrius-nivosus	AMNH	751695	NA	49.06	102.81	21.22	m		52.2809
MGH	Thraupidae	Chlorophanes-spiza	LSUMNS	137851	17.5	52.48	66.42	17.07	m		20.9877
MGH		Chlorophanes-spiza	LSUMNS	125402	18.3	54.65	72.87	19.3	m		25.0034
MGH		Chlorophanes-spiza	LSUMNS	110995	17	53.61	69.64	18.28	m		23.0184
MGH		Chlorophanes-spiza	LSUMNS	34429	NA	53.79	68.28	17.84	m		21.2214
MGH		Chlorophanes-spiza	LSUMNS	35439	20.5	56.21	73.16	19.42	m		23.1684
MGH	Emberizidae	Chlorospingus-inornatus	LSUMNS	104733	30	62.08	71.77	26.85	m		13.5015
MGH		Chlorospingus-inornatus	LSUMNS	104735	36	68.38	78.52	27.04	m		12.9139
MGH		Chlorospingus-inornatus	LSUMNS	104736	28	68.33	78.41	27.39	m		12.8555
MGH		Chlorospingus-inornatus	LSUMNS	104738	28	66.6	79.27	27.57	m		15.9833
MGH		Chlorospingus-inornatus	LSUMNS	108605	36	65.73	78.03	26.48	m		15.7632
MGH	Emberizidae	Chlorospingus-flavopectus	LSUMNS	12758	NA	57	69.47	20.66	m		17.9502
MGH		Chlorospingus-flavopectus	LSUMNS	180895	17.2	56.33	70.42	21.95	m		20.0085
MGH		Chlorospingus-flavopectus	LSUMNS	163774	19.5	56.58	66.28	22.94	m		14.6349
MGH		Chlorospingus-flavopectus	LSUMNS	129100	27	61.88	72.04	22.58	m		14.1033
MGH		Chlorospingus-flavopectus	LSUMNS	169204	17.6	55.9	67.69	18.68	m		17.4176
MGH	Emberizidae	Chlorospingus-semifuscus	LSUMNS	49233	NA	62.32	70.45	25.33	m		11.5401
MGH		Chlorospingus-semifuscus	LSUMNS	38978	NA	60.19	68.57	24.19	m		12.2211
MGH		Chlorospingus-semifuscus	LSUMNS	38977	NA	57.21	65.23	24.65	m		12.295
MGH		Chlorospingus-semifuscus	LSUMNS	166254	29	65.2	77.55	26.06	m		15.9252
MGH		Chlorospingus-semifuscus	LSUMNS	166255	22.8	55.52	63.98	24.65	NA		13.2229
MGH	Emberizidae	Chlorospingus-tacarcunae	LSUMNS	80207	NA	56.36	65.81	20.26	m		14.3595
BTS		Chlorospingus-tacarcunae	AMNH	136362	NA	55.19	67.81	20.09	m		18.6108
BTS		Chlorospingus-tacarcunae	AMNH	136364	NA	54.5	67.61	21.12	m		19.3906
BTS		Chlorospingus-tacarcunae	AMNH	136366	NA	54.14	64.29	19.82	m		15.7878
BTS		Chlorospingus-tacarcunae	AMNH	136367	NA	55.08	68.4	20.51	m		19.4737
BTS	Icteridae	Chrysomus-icterocephalus	LSUMNS	120409	33.5	73.66	89.08	22.73	m		17.3103
BTS		Chrysomus-icterocephalus	LSUMNS	120406	32	69.97	79.81	22.99	m		12.3293
BTS		Chrysomus-icterocephalus	LSUMNS	120407	34	70.98	83.98	21.84	m		15.4799
BTS		Chrysomus-icterocephalus	LSUMNS	120408	33	70.82	85.94	22.76	m		17.5937
BTS		Chrysomus-icterocephalus	AMNH	109300	NA	73.44	85.65	24.7	m		14.2557
MGH	Furnariidae	Cinclodes-albidiventris	LSUMNS	75197	35	73.08	97.72	29.98	m		25.2149
MGH		Cinclodes-albidiventris	LSUMNS	75196	35	79.02	102.45	30.11	m		22.8697
MGH		Cinclodes-albidiventris	LSUMNS	97637	32.5	71.44	91.19	29.58	m		21.6581
MGH		Cinclodes-albidiventris	LSUMNS	87731	35	74.98	99.85	30.62	m		24.9074
BTS		Cinclodes-albidiventris	AMNH	167290	NA	73.73	92.21	27.93	m		20.0412
MGH	Furnariidae	Cinclodes-albiventris	LSUMNS	80418	29.5	69.93	92	29.25	m		23.9891
MGH		Cinclodes-albiventris	LSUMNS	128410	31	74.9	95.63	27.77	m		21.6773
MGH		Cinclodes-albiventris	LSUMNS	128415	32	70.58	96.35	28.61	m		26.7462
MGH		Cinclodes-albiventris	LSUMNS	78266	NA	75.64	100.13	25.26	m		24.4582
MGH		Cinclodes-albiventris	LSUMNS	34642	NA	74.68	98.81	25.56	m		24.4206
BTS	Furnariidae	Cinclodes-antarcticus	AMNH	165404	NA	82.64	114.78	27.35	m		28.0014
BTS		Cinclodes-antarcticus	AMNH	165406	NA	80.95	116	27.23	m		30.2155
BTS		Cinclodes-antarcticus	AMNH	165408	NA	76.12	108.36	27.64	m		29.7527
BTS		Cinclodes-antarcticus	AMNH	165866	NA	83.69	115.39	31.81	m		27.4721
BTS		Cinclodes-antarcticus	AMNH	165867	NA	89.2	121.94	31.98	m		26.8493
BTS	Furnariidae	Cinclodes-comechingonus	AMNH	708641	NA	65.89	90.35	23.72	m		27.0725
BTS		Cinclodes-comechingonus	MACN	454	NA	66.88	86.24	23.04	m		22.449
SC		Cinclodes-comechingonus	AMNH	708642	NA	65.45	86.3	23.66	f		24.1599
MGH	Furnariidae	Cinclodes-fuscus	LSUMNS	53302	NA	68.49	99.36	24.01	m		31.0688
MGH		Cinclodes-fuscus	LSUMNS	69971	NA	69.58	95.84	25.36	m		27.3998
BTS		Cinclodes-fuscus	AMNH	321574	NA	66.99	96.7	24.29	m		30.7239
MGH		Cinclodes-fuscus	LSUMNS	101935	28.1	74.78	97.4	26.58	m		23.2238
MGH		Cinclodes-fuscus	LSUMNS	54508	NA	71.26	103.8	24.73	m		31.3487
SC	Furnariidae	Cinclodes-olrogi	MACN	29309	NA	66.36	85.59	24.05	f?		22.4676
SC		Cinclodes-olrogi	MACN	6391	NA	65.6	89.41	24	NA		26.6301
SC		Cinclodes-olrogi	MACN	29308	NA	67.81	92.26	24.53	f?		26.5012
MGH	Furnariidae	Cinclodes-oustaleti	LSUMNS	84254	NA	71.06	97.27	26.96	m		26.9456
BTS		Cinclodes-oustaleti	AMNH	165861	NA	64.81	89.3	23.15	m		27.4244
BTS		Cinclodes-oustaleti	AMNH	165862	NA	64.1	88.78	25.29	m		27.7991
BTS		Cinclodes-oustaleti	AMNH	165863	NA	67.69	92.41	24.02	m		26.7504
BTS		Cinclodes-oustaleti	AMNH	442964	NA	67.58	86.03	24.89	m		21.446
BTS	Tyrannidae	Colonia-colonus	AMNH	495462	NA	54.15	66.83	11.82	m		18.9735
BTS		Colonia-colonus	AMNH	495460	NA	52.77	70.31	12.4	m		24.9467
BTS		Colonia-colonus	AMNH	179489	NA	61.86	78.44	13.96	m		21.1372
BTS		Colonia-colonus	AMNH	495444	NA	64.92	82.19	13.75	m		21.0123
BTS		Colonia-colonus	AMNH	4955437	NA	66.06	82.12	13.7	m		19.5567
GFS	Corvidae	Corvus-corax	AMNH	157219	850	238	420	59.7	m		43.3333
GFS		Corvus-corax	AMNH	157218	873	210	396	62.65	m		46.9697
GFS		Corvus-corax	AMNH	157220	898	228	415	64.51	m		45.0602
GFS		Corvus-corax	AMNH	5153	NA	235	427	71.43	m		44.9649
BTS		Corvus-corax	AMNH	756340	NA	280	480	64.11	m		41.6667
GFS	Furnariidae	Cranioleuca-antisiensis	AMNH	183096	13.5	54.23	60.67	18.23	m		10.6148
GFS		Cranioleuca-antisiensis	AMNH	78310	15	57.88	66.02	19.7	m		12.3296
GFS		Cranioleuca-antisiensis	AMNH	84687	24	55.68	70.99	20.78	m		21.5664
GFS		Cranioleuca-antisiensis	AMNH	81916	28	72.11	83.74	24.52	m		13.8882
GFS		Cranioleuca-antisiensis	AMNH	73998	26	66.56	78.03	23.3	m		14.6995
BTS	Furnariidae	Cranioleuca-baroni	AMNH	235912	NA	60.03	70.46	21.12	m		14.8027
BTS		Cranioleuca-baroni	AMNH	235550	NA	57.46	68.15	22.4	m		15.686
BTS		Cranioleuca-baroni	AMNH	235548	NA	59.38	74.02	20.75	m		19.7784
BTS		Cranioleuca-baroni	AMNH	523799	NA	69.34	79.29	23.11	m		12.5489
BTS		Cranioleuca-baroni	AMNH	235911	NA	59.42	69.52	21.99	m		14.5282
MGH	Thraupidae	Cyanerpes-caeruleus	LSUMNS	133966	11.5	44.41	56.46	13.77	m		21.3425
MGH		Cyanerpes-caeruleus	LSUMNS	28578	NA	41.15	53.45	15.14	m		23.0122
MGH		Cyanerpes-caeruleus	LSUMNS	71141	12.3	45.08	57.72	14.72	m		21.8988
MGH		Cyanerpes-caeruleus	LSUMNS	117605	11	43.35	55.84	16.34	m		22.3675
MGH		Cyanerpes-caeruleus	LSUMNS	83598	NA	43.41	55.32	14.59	m		21.5293
BTS	Corvidae	Cyanocitta-stelleri	AMNH	372021	NA	121.89	142.49	37.24	m		14.4572
BTS		Cyanocitta-stelleri	AMNH	372009	NA	124.22	144.29	40.53	m		13.9095
BTS		Cyanocitta-stelleri	AMNH	308390	NA	120.68	138.27	39.16	m		12.7215
BTS		Cyanocitta-stelleri	AMNH	327530	NA	123.6	142.81	40.22	m		13.4514
BTS		Cyanocitta-stelleri	AMNH	327534	NA	128.84	148.38	40.51	m		13.1689
BTS	Cardinalidae	Cyanocompsa-cyanoides	LSUMNS	167747	33.6	72.78	84.29	18.35	m		13.6552
BTS		Cyanocompsa-cyanoides	LSUMNS	173152	23.5	65.68	77.23	17.58	m		14.9553
BTS		Cyanocompsa-cyanoides	LSUMNS	178527	27.4	72.41	84.87	17.04	m		14.6813
BTS		Cyanocompsa-cyanoides	LSUMNS	180940	30.3	67.49	80.22	18.55	m		15.8689
BTS		Cyanocompsa-cyanoides	LSUMNS	108601	32	67.09	81.99	17.03	m		18.1729
MGH	Vireonidae	Cyclarhis-gujanensis	LSUMNS	151364	27.5	67.87	75.07	21.83	m		9.59105
MGH		Cyclarhis-gujanensis	LSUMNS	170143	31.5	64.72	74.41	23.63	m		13.0224
MGH		Cyclarhis-gujanensis	LSUMNS	38847	NA	59.86	67.62	22.21	m		11.4759
MGH		Cyclarhis-gujanensis	LSUMNS	140315	NA	67.37	75.79	24.41	m		11.1096
MGH		Cyclarhis-gujanensis	LSUMNS	97280	NA	72.75	79.29	23.76	m		8.2482
MGH	Vireonidae	Cyclarhis-nigrirostris	LSUMNS	162123	32.5	69.76	79.06	21.72	m		11.7632
MGH		Cyclarhis-nigrirostris	LSUMNS	38848	NA	65.21	74.3	22.43	m		12.2342
MGH		Cyclarhis-nigrirostris	LSUMNS	47288	NA	65.37	71.5	22.04	m		8.57343
BTS		Cyclarhis-nigrirostris	AMNH	505559	NA	67.55	78.84	22.35	m		14.3201
BTS		Cyclarhis-nigrirostris	AMNH	176215	NA	66.94	76.76	23.02	m		12.7931
BTS	Thamnophilidae	Cymbilaimus-lineatus	AMNH	102520	NA	68.75	72.79	25.15	m		5.55021
BTS		Cymbilaimus-lineatus	AMNH	103132	NA	72.84	75.15	23.65	m		3.07385
BTS		Cymbilaimus-lineatus	AMNH	432262	NA	68.13	71.56	23.97	m		4.79318
BTS		Cymbilaimus-lineatus	AMNH	43226	NA	66.07	69.85	22.98	m		5.4116
BTS		Cymbilaimus-lineatus	AMNH	278677	NA	64.68	70.78	24.33	m		8.61825
BTS	Tetraonidae	Dendragapus-fuliginosus	AMNH	836664	1230	160	220	31.58	m		27.2727
BTS		Dendragapus-fuliginosus	AMNH	836663	1250	160	227	31.08	m		29.5154
BTS		Dendragapus-fuliginosus	AMNH	838651	1272	163	215	36.58	m		24.186
BTS		Dendragapus-fuliginosus	AMNH	837978	NA	162	222	35.54	m		27.027
BTS		Dendragapus-fuliginosus	AMNH	839653	1196	165	212	33.58	m		22.1698
BTS	Tetraonidae	Dendragapus-obscurus	AMNH	837969	1270	155	218	34.67	m		28.8991
BTS		Dendragapus-obscurus	AMNH	837970	1230	155	223	35.16	m		30.4933
BTS		Dendragapus-obscurus	AMNH	837972	1340	160	219	35.66	m		26.9406
BTS		Dendragapus-obscurus	AMNH	837967	1240	157	219	31.55	m		28.3105
BTS		Dendragapus-obscurus	AMNH	837966	1220	160	220	33.69	m		27.2727
MGH	Furnariidae	Dendrocincla-anabatina	LSUMNS	138962	40	76.1	93.66	22.33	m		18.7487
MGH		Dendrocincla-anabatina	LSUMNS	27180	37.9	79.48	99.24	24.65	m		19.9113
MGH		Dendrocincla-anabatina	LSUMNS	167079	30.8	80.94	101.23	25.08	m		20.0435
MGH		Dendrocincla-anabatina	LSUMNS	180708	38.2	79.08	99.58	25.06	m		20.5865
MGH		Dendrocincla-anabatina	LSUMNS	180706	35.8	80.15	100.14	24.2	m		19.9621
GFS	Furnariidae	Dendrocincla-fuliginosa	LSUMNS	174826	50.2	89.32	110.66	24.42	m		19.2843
GFS		Dendrocincla-fuliginosa	LSUMNS	84602	47	88.75	108.66	25.65	m		18.3232
GFS		Dendrocincla-fuliginosa	LSUMNS	132350	31.5	81.16	96.65	24.18	m		16.0269
GFS		Dendrocincla-fuliginosa	LSUMNS	136988	36	88.88	105.19	25.36	m		15.5053
GFS		Dendrocincla-fuliginosa	LSUMNS	150637	39.5	81.95	99.24	25.78	m		17.4224
GFS	Furnariidae	Dendrocolaptes-platyrostris	LSUMNS	54387	NA	96.06	114.82	27.19	m		16.3386
GFS		Dendrocolaptes-platyrostris	LSUMNS	68001	NA	99.52	118.04	24.98	m		15.6896
GFS		Dendrocolaptes-platyrostris	LSUMNS	31758	NA	102.13	123.07	24.95	m		17.0147
GFS		Dendrocolaptes-platyrostris	LSUMNS	54392	NA	96.8	116.7	24.74	m		17.0523
GFS		Dendrocolaptes-platyrostris	LSUMNS	54393	NA	97.24	119.85	26.68	m		18.8652
BTS	Thamnophilidae	Drymophila-devillei	AMNH	820819	10.3	45.67	51.03	17.06	m		10.5036
BTS		Drymophila-devillei	AMNH	179320	NA	43.37	49.13	15.9	m		11.724
BTS		Drymophila-devillei	AMNH	179319	NA	42.68	48.1	15.38	m		11.2682
BTS		Drymophila-devillei	AMNH	120329	NA	44.41	49.9	16.63	m		11.002
BTS		Drymophila-devillei	AMNH	120328	NA	46.54	50.8	17.71	m		8.38583
BTS	Tyrannidae	Empidonax-difficilis	AMNH	756795	NA	49.74	65.03	13.84	m		23.5122
BTS		Empidonax-difficilis	AMNH	803781	11.4	53.64	68.7	15.74	m		21.9214
BTS		Empidonax-difficilis	AMNH	370118	NA	52.65	69.47	16.09	m		24.2119
BTS		Empidonax-difficilis	AMNH	87703	NA	52.16	63.42	15.56	m		17.7547
BTS		Empidonax-difficilis	AMNH	370088	NA	50.64	64.87	15.78	m		21.9362
BTS	Tyrannidae	Empidonax-flavescens	AMNH	327177	NA	52.82	69.29	14.87	m		23.7697
BTS		Empidonax-flavescens	AMNH	327162	NA	52.69	66.8	15.63	m		21.1228
BTS		Empidonax-flavescens	AMNH	327175	NA	52.54	67.55	16.12	m		22.2206
BTS		Empidonax-flavescens	AMNH	182829	NA	52.08	60.98	15.37	m		14.5949
BTS		Empidonax-flavescens	AMNH	182828	NA	54.93	65.7	15.15	m		16.3927
BTS	Tyrannidae	Empidonax-occidentalis	AMNH	818869	11.5	53.1	66.7	14.82	m		20.3898
BTS		Empidonax-occidentalis	AMNH	815405	11.6	53.87	66.64	14.97	m		19.1627
BTS		Empidonax-occidentalis	AMNH	803781	11.4	51.82	66.13	14.58	m		21.6392
BTS		Empidonax-occidentalis	AMNH	826043	9	50.86	60.36	15.2	m		15.7389
BTS		Empidonax-occidentalis	AMNH	826042	10	52.49	66.24	14.76	m		20.7579
BTS	Tyrannidae	Empidonax-traillii	AMNH	306113	13.5	54.15	70.27	14.64	m		22.9401
BTS		Empidonax-traillii	AMNH	369835	NA	56.93	70.65	16.01	m		19.4197
BTS		Empidonax-traillii	AMNH	369809	NA	54.35	71.69	16.24	m		24.1875
BTS		Empidonax-traillii	AMNH	369851	NA	53.16	70.07	15.43	m		24.133
BTS		Empidonax-traillii	AMNH	369811	NA	54.15	69.6	14.34	m		22.1983
BTS	Psittacidae	Forpus-coelestis	LSUMNS	182916	31.8	51.31	82.69	8.39	m		37.949
BTS		Forpus-coelestis	LSUMNS	72181	35	52.05	79.2	8.82	m		34.2803
BTS		Forpus-coelestis	LSUMNS	72183	30	51.52	82.51	8.13	m		37.5591
BTS		Forpus-coelestis	LSUMNS	182918	31.5	53.31	80.15	8.2	m		33.4872
BTS		Forpus-coelestis	LSUMNS	100617	30.5	51.55	79.05	8.47	m		34.7881
BTS	Psittacidae	Forpus-conspicillatus	AMNH	111454	NA	50.52	76.22	9.39	m		33.7182
BTS		Forpus-conspicillatus	AMNH	121471	NA	53.17	72.97	9.83	m		27.1344
BTS		Forpus-conspicillatus	AMNH	108761	NA	52.45	84.59	10.57	m		37.995
BTS		Forpus-conspicillatus	AMNH	107292	NA	51.85	77.36	8.95	m		32.9757
BTS		Forpus-conspicillatus	AMNH	460111	NA	50.92	80.96	9.48	m		37.1047
BTS	Psittacidae	Forpus-passerinus	AMNH	437236	NA	52.03	85.95	8.54	m		39.4648
BTS		Forpus-passerinus	AMNH	177104	NA	52.64	79.63	10.19	m		33.8943
BTS		Forpus-passerinus	AMNH	474931	NA	48.81	76.3	7.26	m		36.0288
BTS		Forpus-passerinus	AMNH	276887	NA	50.81	78.6	9.4	m		35.3562
BTS		Forpus-passerinus	AMNH	284856	NA	54.97	79.54	9.78	m		30.8901
MGH	Psittacidae	Forpus-xanthops	LSUMNS	80370	37	49.69	81.79	13.58	m		39.2469
MGH		Forpus-xanthops	LSUMNS	80375	39	56.47	91.5	13.14	m		38.2842
MGH		Forpus-xanthops	LSUMNS	80373	43	50.44	86.77	13.73	m		41.8693
MGH		Forpus-xanthops	LSUMNS	91674	33	53.96	87.31	12.9	m		38.1972
MGH		Forpus-xanthops	LSUMNS	91675	34	54.85	87.66	13.86	m		37.4287
MGH	Psittacidae	Forpus-xanthopterygius	LSUMNS	65126	NA	48.96	80.36	10.81	m		39.0742
MGH		Forpus-xanthopterygius	LSUMNS	109320	28.8	52	81.27	10.58	m		36.0157
MGH		Forpus-xanthopterygius	LSUMNS	119297	30.5	49.68	79.64	10.94	m		37.6193
MGH		Forpus-xanthopterygius	LSUMNS	123526	32	49.57	81.35	11.63	m		39.0658
MGH		Forpus-xanthopterygius	LSUMNS	123527	30	45.01	77.93	10.79	m		42.243
MGH	Parulidae	Geothlypis-beldingi	LSUMNS	23241	NA	52.08	61.65	24.38	m		15.5231
BTS		Geothlypis-beldingi	AMNH	826406	14.5	53.94	59.9	21.89	m		9.94992
BTS		Geothlypis-beldingi	AMNH	826407	16	54.18	62.2	23.88	m		12.8939
BTS		Geothlypis-beldingi	AMNH	826400	14.5	51.62	55.88	23.42	m		7.62348
BTS		Geothlypis-beldingi	AMNH	826403	15	50.78	59.18	23.58	m		14.194
MGH	Parulidae	Geothlypis-flavovelata	AMNH		NA	47.68	56.82	21.42	m		16.0859
MGH		Geothlypis-flavovelata	AMNH		NA	46.12	53.91	21.61	m		14.45
MGH		Geothlypis-flavovelata	AMNH		NA	47.09	54.34	21.16	m		13.3419
MGH		Geothlypis-flavovelata	AMNH		NA	49.89	58.89	21.36	m		15.2827
MGH		Geothlypis-flavovelata	AMNH		NA	49.16	59.04	20.13	m		16.7344
MGH	Parulidae	Geothlypis-nelsoni	AMNH		NA	49.25	56.9	21	m		13.4446
MGH		Geothlypis-nelsoni	AMNH		NA	47.74	52.94	22	m		9.82244
MGH		Geothlypis-nelsoni	AMNH		NA	49.78	58.02	20.44	m		14.202
MGH		Geothlypis-nelsoni	AMNH		NA	46.39	53.3	21.33	m		12.9644
MGH		Geothlypis-nelsoni	AMNH		NA	48.29	54.15	20.43	m		10.8218
BTS	Parulidae	Geothlypis-tolmiei	AMNH		NA	48.14	55.8	20.01	m		13.7276
BTS		Geothlypis-tolmiei	AMNH		NA	53.14	64.23	19.32	m		17.2661
BTS		Geothlypis-tolmiei	AMNH		NA	49.27	59.16	21.01	m		16.7174
BTS		Geothlypis-tolmiei	AMNH		NA	50.76	63.2	20.38	m		19.6835
BTS		Geothlypis-tolmiei	AMNH		NA	49.36	62.63	20.37	m		21.1879
MGH	Parulidae	Geothlypis-trichas	AMNH		NA	45.65	55.97	20.28	m		18.4384
MGH		Geothlypis-trichas	AMNH		NA	43.75	55.31	19.8	m		20.9004
MGH		Geothlypis-trichas	AMNH		NA	47.75	56.12	20.69	m		14.9145
MGH		Geothlypis-trichas	AMNH		NA	47.02	54.6	21.31	m		13.8828
MGH		Geothlypis-trichas	AMNH		NA	43.84	52.99	20.2	m		17.2674
GFS	Furnariidae	Glyphorynchus-spirurus	AMNH		NA	56.29	71.55	16.18	m		21.3277
GFS		Glyphorynchus-spirurus	AMNH		NA	57	73.75	15.47	m		22.7119
GFS		Glyphorynchus-spirurus	AMNH		NA	48.95	63.21	16.35	m		22.5597
GFS		Glyphorynchus-spirurus	AMNH		NA	54.69	69.49	16.21	m		21.298
GFS		Glyphorynchus-spirurus	AMNH		NA	56.78	70	15.84	m		18.8857
BTS	Cardinalidae	Habia-fuscicauda	AMNH		NA	81.35	97.08	26.33	m		16.2031
BTS		Habia-fuscicauda	AMNH		NA	85.13	109.78	25.14	m		22.454
BTS		Habia-fuscicauda	AMNH		NA	86.21	100.31	24.52	m		14.0564
BTS		Habia-fuscicauda	AMNH		NA	90.92	107.06	24.18	m		15.0757
BTS		Habia-fuscicauda	AMNH		NA	88.88	106.56	23.11	m		16.5916
BTS	Cardinalidae	Habia-rubica	AMNH		NA	74.91	88.99	19.04	m		15.822
BTS		Habia-rubica	AMNH		NA	76.12	94.6	18.67	m		19.5349
BTS		Habia-rubica	AMNH		NA	78.43	92.36	20.92	m		15.0823
BTS		Habia-rubica	AMNH		NA	77.57	94.96	20.06	m		18.313
BTS		Habia-rubica	AMNH		NA	79.74	93.15	19.95	m		14.3961
BTS	Troglodytidae	Henicorhina-leucophrys	AMNH		NA	50.85	55.91	23.04	m		9.05026
BTS		Henicorhina-leucophrys	AMNH		NA	50.47	55.48	23.03	m		9.03028
BTS		Henicorhina-leucophrys	AMNH		NA	49.89	51.45	21.89	m		3.03207
BTS		Henicorhina-leucophrys	AMNH		NA	52.15	56.46	24.05	m		7.63372
BTS		Henicorhina-leucophrys	AMNH		NA	49.11	57.93	25.38	m		15.2253
BTS	Troglodytidae	Henicorhina-leucosticta	AMNH		NA	46.6	53.9	21.84	m		13.5436
BTS		Henicorhina-leucosticta	AMNH		NA	47.9	51.9	20.37	m		7.70713
BTS		Henicorhina-leucosticta	AMNH		NA	53.37	59.99	22.16	m		11.0352
BTS		Henicorhina-leucosticta	AMNH		NA	50.97	56.55	23.39	m		9.86737
BTS		Henicorhina-leucosticta	AMNH		NA	48.28	51.71	21.54	m		6.63315
BTS	Troglodytidae	Henicorhina-negreti	AMNH	823972	NA	49.35	55.95	26.6	m		11.7962
BTS	Troglodytidae	Henicorhina-leucoptera	AMNH	812092	NA	52.02	56.81	25.97	m		8.43161
GFS	Hirundinidae	Hirundo-rustica	LSUMNS	GFS224	10.1	54.05	121.8	10.7	m		55.624
GFS		Hirundo-rustica	LSUMNS	121705	20	52.2	113.56	10.36	m		54.0331
GFS		Hirundo-rustica	LSUMNS	176327	12	52.13	117.42	10.37	m		55.6038
GFS		Hirundo-rustica	LSUMNS	176034	11.2	51.69	1145.67	9.75	m		95.4882
GFS		Hirundo-rustica	LSUMNS	172715	12.7	52.05	119.76	10.64	m		56.5381
MGH	Vireonidae	Hylophilus-ochraceiceps	LSUMNS	125497	10	51.26	57.92	17.14	m		11.4986
MGH		Hylophilus-ochraceiceps	LSUMNS	89322	14	55.28	63.31	17.88	m		12.6836
MGH		Hylophilus-ochraceiceps	LSUMNS	180810	10.9	50.73	57.84	18.73	m		12.2925
MGH		Hylophilus-ochraceiceps	LSUMNS	167619	13.3	53.94	60.98	18.45	m		11.5448
MGH		Hylophilus-ochraceiceps	LSUMNS	24746	11	51.79	61.46	17.51	m		15.7338
MGH	Thamnophilidae	Hypocnemis-cantator	LSUMNS	175416	12	48.68	53.06	21.04	m		8.25481
MGH		Hypocnemis-cantator	LSUMNS	178349	12	45.26	53.05	21.03	m		14.6843
MGH		Hypocnemis-cantator	LSUMNS	178454	11	46.9	52.31	21	m		10.3422
MGH		Hypocnemis-cantator	LSUMNS	67329	NA	46.95	52.93	20.66	m		11.2979
BTS		Hypocnemis-cantator	AMNH	125697	NA	46.78	54.66	18.18	m	(notaea)	14.4164
BTS	Thamnophilidae	Hypocnemis-flavescens	AMNH	816741	13	51.1	54.18	18.87	m		5.68475
BTS		Hypocnemis-flavescens	AMNH	432681	NA	47.86	52.99	21.14	m		9.68107
BTS		Hypocnemis-flavescens	AMNH	273727	NA	48.25	55.17	19.67	m		12.543
BTS		Hypocnemis-flavescens	AMNH	434588	NA	48.59	54.78	20.23	m		11.2997
BTS		Hypocnemis-flavescens	AMNH	432684	NA	49.39	56.07	19.28	m		11.9137
BTS	Thamnophilidae	Hypocnemis-ochrogyna	AMNH	792014	NA	49.77	52.89	18.65	m		5.89904
BTS		Hypocnemis-ochrogyna	LSUMNS	150798	13	47.08	52.78	21.92	m		10.7995
BTS		Hypocnemis-ochrogyna	LSUMNS	150806	13	54.24	58.61	21.9	m		7.45607
BTS		Hypocnemis-ochrogyna	LSUMNS	137192	11	50.3	55.04	21.21	m		8.61192
BTS		Hypocnemis-ochrogyna	LSUMNS	137189	12	50.9	55.01	21.3	m		7.47137
BTS	Thamnophilidae	Hypocnemis-peruviana	LSUMNS	42784	NA	50.96	54.31	19.68	m		6.16829
BTS		Hypocnemis-peruviana	LSUMNS	115378	13	50.22	57.87	21.17	m		13.2193
BTS		Hypocnemis-peruviana	LSUMNS	172948	12.3	50.83	55.9	20.52	m		9.06977
BTS		Hypocnemis-peruviana	LSUMNS	156550	13	52.69	58.08	20.12	m		9.2803
BTS		Hypocnemis-peruviana	LSUMNS	172950	12	52.31	56.82	19.84	m		7.93735
MGH	Thamnophilidae	Hypocnemis-rondoni	LSUMNS	182836	10.5	49.37	53.78	20.34	m		8.20007
MGH		Hypocnemis-rondoni	LSUMNS	182835	12	49.37	54.47	19.98	m		9.36295
MGH	Thamnophilidae	Hypocnemis-striata	LSUMNS	B-86367	12	49.59	54.32	20.82	m		8.70766
MGH		Hypocnemis-striata	LSUMNS	B-85970	NA	46.96	52.69	19.84	m		10.8749
MGH		Hypocnemis-striata	LSUMNS	B-86032	12	50.46	55.19	20.03	m		8.57039
MGH		Hypocnemis-striata	LSUMNS	B-86508	12.1	52.7	57.87	21.6	m		8.93382
MGH		Hypocnemis-striata	LSUMNS	B-86436	12	49.65	54.22	20.08	m		8.42862
BTS	Thamnophilidae	Hypocnemis-subflava	AMNH	819812	NA	51.2	54.14	18.67	m		5.43037
BTS		Hypocnemis-subflava	AMNH	820813	13	50.98	54.93	18.88	m		7.19097
MGH		Hypocnemis-subflava	LSUMNS	106043	13.8	51.64	56.33	20.13	m		8.32594
MGH		Hypocnemis-subflava	LSUMNS	102142	13	50.43	54.3	20.69	m		7.12707
MGH		Hypocnemis-subflava	LSUMNS	102139	12.5	47.1	52.95	20.89	m		11.0482
MGH	Icteridae	Icterus-abeillei	LSUMNS	15971	NA	76.7	105.78	26.74	m		27.491
MGH		Icterus-abeillei	LSUMNS	15972	NA	74.91	103.6	23.95	m		27.6931
MGH		Icterus-abeillei	LSUMNS	41957	NA	76.64	102.29	25.07	m		25.0758
MGH		Icterus-abeillei	LSUMNS	41956	NA	73.42	101.01	24.63	m		27.3141
MGH		Icterus-abeillei	LSUMNS	13904	NA	80.44	107.74	25.57	m		25.3388
BTS	Icteridae	Icterus-galbula	LSUMNS	154247	35.8	66.46	92.49	19.96	m		28.1436
BTS		Icterus-galbula	LSUMNS	177058	33.8	68.76	96.21	21.22	m		28.5313
BTS		Icterus-galbula	LSUMNS	112183	39	66.96	93.19	20.47	m		28.1468
BTS		Icterus-galbula	LSUMNS	152727	33	69.33	94.82	19.62	m		26.8825
BTS		Icterus-galbula	LSUMNS	161352	41.5	69.07	95.96	20.91	m		28.0221
BTS	Icteridae	Icterus-pustulatus	LSUMNS	97922	38.7	80.05	96.75	21.81	m		17.261
BTS		Icterus-pustulatus	LSUMNS	33450	41	88.12	108.31	18.83	m		18.6409
BTS		Icterus-pustulatus	LSUMNS	33448	40	79.1	95.98	21.85	m		17.587
BTS		Icterus-pustulatus	LSUMNS	167998	41	81.18	105.22	20.19	m		22.8474
BTS		Icterus-pustulatus	LSUMNS	23754	53	87.34	112.02	21.17	m		22.0318
MGH	Trochilidae	Lampornis-amethystinus	LSUMNS	65694	7	24.52	65.83	5.36	m		62.7525
MGH		Lampornis-amethystinus	LSUMNS	166992	7.1	23.41	63.2	5.14	m		62.9589
MGH		Lampornis-amethystinus	LSUMNS	44627	NA	25.31	67.7	5.21	m		62.6145
MGH		Lampornis-amethystinus	LSUMNS	44634	NA	26.11	69.31	5.97	m		62.3287
MGH		Lampornis-amethystinus	LSUMNS	40205	NA	24.57	65.17	5.29	m		62.2986
GFS	Furnariidae	Lepidocolaptes-affinis	LSUMNS	11377	NA	80.43	105.8	19.95	m		23.9792
GFS		Lepidocolaptes-affinis	LSUMNS	11370	NA	82.77	109.32	19.28	m		24.2865
BTS		Lepidocolaptes-affinis	AMNH	167405	NA	83.06	106.38	19.95	m		21.9214
GFS		Lepidocolaptes-affinis	LSUMNS	138697	36	90.88	112.31	19.86	m		19.0811
GFS		Lepidocolaptes-affinis	LSUMNS	154015	37.5	88.69	113.91	20.04	m		22.1403
BTS	Picidae	Melanerpes-chrysogenys	AMNH	766813	71	103.6	115.84	15.88	m		10.5663
BTS		Melanerpes-chrysogenys	AMNH	766840	73	102.59	115.69	18.92	m		11.3234
BTS		Melanerpes-chrysogenys	AMNH	766829	73	101.33	118.58	19.07	m		14.5471
BTS		Melanerpes-chrysogenys	AMNH	805565	NA	96.47	121.74	22.59	m		20.7574
BTS		Melanerpes-chrysogenys	AMNH	812026	NA	95.94	118.14	20.02	m		18.7913
BTS	Picidae	Melanerpes-formicivorus	LSUMNS	224388	64.3	90.49	137.5	19.49	m		34.1891
BTS		Melanerpes-formicivorus	LSUMNS	167049	81.6	103.55	140.56	20.79	m		26.3304
BTS		Melanerpes-formicivorus	LSUMNS	20599	76.1	95.61	136.43	18.61	m		29.9201
BTS		Melanerpes-formicivorus	LSUMNS	21046	82.9	97.15	143.21	20.59	m		32.1626
BTS		Melanerpes-formicivorus	LSUMNS	29330	83.5	102.68	143.04	19.32	m		28.2159
BTS	Emberizidae	Melozone-fusca	AMNH	761975	NA	81.45	88.81	23.15	m		8.28736
BTS		Melozone-fusca	AMNH	53038	NA	80.9	92.81	25.58	m		12.8327
BTS		Melozone-fusca	AMNH	368690	NA	79.46	87.93	26.4	m		9.63266
BTS		Melozone-fusca	AMNH	707380	NA	84.27	94.74	24.1	m		11.0513
BTS		Melozone-fusca	AMNH	104971	NA	77.92	90.59	23.95	m		13.9861
BTS	Polioptilidae	Microbates-cinereiventris	LSUMNS	108556	11.4	49.19	55.68	21.24	m		11.6559
BTS		Microbates-cinereiventris	LSUMNS	112679	8.5	49.54	53.8	21.7	m		7.91822
BTS		Microbates-cinereiventris	LSUMNS	117422	14	49.28	54.72	23.66	m		9.94152
BTS		Microbates-cinereiventris	LSUMNS	110876	10.8	48.67	52.67	20.67	m		7.59446
BTS		Microbates-cinereiventris	LSUMNS	110878	11	47.6	54.59	20.38	m		12.8045
BTS	Polioptilidae	Microbates-collaris	LSUMNS	178512	10.49	43.36	47.56	19.18	m		8.83095
BTS		Microbates-collaris	LSUMNS	178513	10.6	45.13	51.36	21	m		12.1301
BTS		Microbates-collaris	LSUMNS	110870	9.8	45.8	51.22	20.29	m		10.5818
BTS		Microbates-collaris	LSUMNS	120295	12	42.29	51.06	21.22	m		17.1759
BTS		Microbates-collaris	LSUMNS	120297	9.8	46.18	51.58	19.62	m		10.4692
BTS	Troglodytidae	Microcerculus-marginatus	AMNH	103776	NA	51.64	56.01	19.36	m		7.80218
BTS		Microcerculus-marginatus	AMNH	136133	NA	52.55	57.25	18.11	m		8.20961
BTS		Microcerculus-marginatus	AMNH	173484	NA	47.94	55.63	21.27	m		13.8235
BTS		Microcerculus-marginatus	AMNH	819728	NA	52.37	56.67	21.93	m		7.58779
BTS		Microcerculus-marginatus	AMNH	186016	NA	55.1	58.58	22.21	m		5.94059
MGH	Tyrannidae	Mionectes-macconnelli	LSUMNS	178362	13	54.31	65.08	16.68	m		16.5489
MGH		Mionectes-macconnelli	LSUMNS	175447	10.8	50.48	62.11	16.7	m		18.7248
MGH		Mionectes-macconnelli	LSUMNS	133648	13.5	56.5	67.44	17.34	m		16.2218
MGH		Mionectes-macconnelli	LSUMNS	102766	15	56.19	65.72	16.41	m		14.5009
MGH		Mionectes-macconnelli	LSUMNS	96597	13	53.61	64.15	15.54	m		16.4302
BTS	Tyrannidae	Mionectes-oleagineus	AMNH	461296	12.7	57.88	65.78	15.7	m		12.0097
BTS		Mionectes-oleagineus	AMNH	327343	NA	54.12	60.81	14.46	m		11.0015
BTS		Mionectes-oleagineus	AMNH	327346	NA	58.62	67.76	14.61	m		13.4888
BTS		Mionectes-oleagineus	AMNH	179532	NA	50.57	60.88	14.46	m		16.935
BTS		Mionectes-oleagineus	AMNH	407187	NA	50.64	56.07	13.89	m		9.68432
MGH	Tyrannidae	Mionectes-rufiventris	LSUMNS	67527	NA	58.78	71.59	15.47	m		17.8936
MGH		Mionectes-rufiventris	LSUMNS	53063	NA	58.01	69.73	18.31	m		16.8077
MGH		Mionectes-rufiventris	LSUMNS	63418	NA	57.48	68.85	17.42	m		16.5142
MGH		Mionectes-rufiventris	LSUMNS	63421	NA	54.46	64.23	17.49	m		15.211
MGH		Mionectes-rufiventris	LSUMNS	67526	NA	58.19	68.32	17.11	m		14.8273
BTS	Motmotidae	Momotus-mexicanus	AMNH	802791	NA	103.65	106.59	25.49	m		2.75823
BTS		Momotus-mexicanus	AMNH	776002	NA	108.22	119.12	26.06	m		9.15044
BTS		Momotus-mexicanus	AMNH	775986	NA	108.37	126.34	27.61	m		14.2235
BTS		Momotus-mexicanus	AMNH	393850	NA	112.59	124.8	26.48	m		9.78365
BTS		Momotus-mexicanus	AMNH	393847	NA	106.75	124.34	25.97	m		14.1467
MGH	Parulidae	Myioborus-miniatus	LSUMNS	41863	NA	49.33	62.26	18.01	m		20.7677
MGH		Myioborus-miniatus	LSUMNS	167920	8	54.46	65.11	19.94	m		16.3569
MGH		Myioborus-miniatus	LSUMNS	180891	8	51.25	60.88	18.93	m		15.818
MGH		Myioborus-miniatus	LSUMNS	138894	9.5	54.05	63.07	18.53	m		14.3016
MGH		Myioborus-miniatus	LSUMNS	106817	9	53.18	63.37	18.18	m		16.0802
MGH	Parulidae	Myiothlypis-fulvicauda	LSUMNS	112805	13.2	49.95	59.7	21.85	m		16.3317
MGH		Myiothlypis-fulvicauda	LSUMNS	153610	12.5	53.56	63.65	23	m		15.8523
MGH		Myiothlypis-fulvicauda	LSUMNS	83611	NA	52.4	59.77	21.77	m		12.3306
MGH		Myiothlypis-fulvicauda	LSUMNS	108650	17	56.14	63.52	23.94	m		11.6184
MGH		Myiothlypis-fulvicauda	LSUMNS	52614	NA	53.36	61.73	24.18	m		13.559
MGH	Parulidae	Myiothlypis-leucoblephara	LSUMNS	58419	NA	59.9	70.31	25.16	m		14.8059
MGH		Myiothlypis-leucoblephara	LSUMNS	58315	NA	57.08	68	24.75	m		16.0588
MGH		Myiothlypis-leucoblephara	LSUMNS	58308	NA	59.3	68.76	24.52	m		13.758
MGH		Myiothlypis-leucoblephara	LSUMNS	52787	NA	53.65	60.74	25.15	m		11.6727
MGH		Myiothlypis-leucoblephara	LSUMNS	68288	NA	55.43	62.36	25.72	m		11.1129
MGH	Parulidae	Myiothlypis-rivularis	LSUMNS	103255	16	59.32	69.63	22.22	m		14.8068
MGH		Myiothlypis-rivularis	LSUMNS	60723	NA	54.54	63.5	24.25	m		14.1102
MGH		Myiothlypis-rivularis	LSUMNS	63447	NA	56.22	64.48	25.64	m		12.8102
MGH		Myiothlypis-rivularis	LSUMNS	63449	NA	53.5	62.47	24.07	m		14.3589
MGH		Myiothlypis-rivularis	LSUMNS	103254	15	65.56	55.61	24.99	m		-17.8925
BTS	Thamnophilidae	Myrmeciza-exsul	AMNH	390298	NA	62.77	65.17	25.6	m		3.68268
BTS		Myrmeciza-exsul	AMNH	390304	NA	63.28	70.65	26.54	m		10.4317
BTS		Myrmeciza-exsul	AMNH	246731	NA	60.93	65.1	24.12	m		6.40553
BTS		Myrmeciza-exsul	AMNH	233174	NA	58.52	63.85	27.06	m		8.34769
BTS		Myrmeciza-exsul	AMNH	154936	NA	62.03	66.46	25.85	m		6.66566
BTS	Thamnophilidae	Myrmeciza-hemimelaena	AMNH	240301	NA	52.06	56.82	18.65	m		8.37733
BTS		Myrmeciza-hemimelaena	AMNH	240302	NA	54.23	56.99	22.53	m		4.84295
BTS		Myrmeciza-hemimelaena	AMNH	819626	NA	53.47	55.44	21.64	m		3.55339
BTS		Myrmeciza-hemimelaena	AMNH	819660	NA	52.11	54.29	22.44	m		4.01547
BTS		Myrmeciza-hemimelaena	AMNH	819882	NA	51.79	53.71	22.48	m		3.57475
BTS	Thamnophilidae	Myrmeciza-loricata	AMNH	317570	NA	54.83	58.01	23.34	m		5.48181
BTS		Myrmeciza-loricata	AMNH	317571	NA	53.92	58.92	23.85	m		8.48608
BTS		Myrmeciza-loricata	AMNH	491615	NA	54.87	58.19	25.3	m		5.70545
BTS		Myrmeciza-loricata	AMNH	243138	NA	53.81	61.34	23.2	m		12.2758
BTS		Myrmeciza-loricata	AMNH	43479	NA	55.41	59.02	23.17	m		6.11657
BTS	Thamnophilidae	Myrmeciza-squamosa	AMNH	314601	NA	55.97	59.17	24.29	m		5.40815
BTS		Myrmeciza-squamosa	AMNH	491612	NA	55.24	58.28	24.62	m		5.2162
BTS		Myrmeciza-squamosa	AMNH	314605	NA	56.83	62.08	24.97	m		8.45683
BTS		Myrmeciza-squamosa	AMNH	314604	NA	54.69	59.76	24.46	m		8.48394
BTS		Myrmeciza-squamosa	AMNH	813064	20	54.99	59.21	25.13	m		7.12717
BTS	Thamnophilidae	Myrmotherula-axillaris	AMNH	134865	NA	46.07	51.93	14.61	m		11.2844
BTS		Myrmotherula-axillaris	AMNH	154894	NA	49.7	52.23	14.14	m		4.84396
BTS		Myrmotherula-axillaris	AMNH	116243	NA	49.13	54.86	14.46	m		10.4448
BTS		Myrmotherula-axillaris	AMNH	407107	NA	48.03	53.31	14.28	m		9.90433
BTS		Myrmotherula-axillaris	AMNH	240249	NA	49.42	54.91	14.45	m		9.99818
BTS	Corvidae	Nucifraga-columbiana	AMNH	372745	NA	129.46	182.51	34.07	m		29.0669
BTS		Nucifraga-columbiana	AMNH	372736	NA	134.62	193.78	35.98	m		30.5295
BTS		Nucifraga-columbiana	AMNH	756428	NA	125.8	189.05	31.95	m		33.4568
BTS		Nucifraga-columbiana	AMNH	756432	NA	137.01	197.09	32.9	m		30.4835
BTS		Nucifraga-columbiana	AMNH	372744	NA	129.42	194.66	34.36	m		33.5148
BTS	Emberizidae	Passerculus-sandwichensis	AMNH	825827	19.7	56.36	69.41	22.5	m		18.8013
BTS		Passerculus-sandwichensis	AMNH	825825	20.7	57.53	68.69	21.09	m		16.2469
BTS		Passerculus-sandwichensis	AMNH	825821	18.8	57.01	68.73	20.38	m		17.0522
BTS		Passerculus-sandwichensis	AMNH	825824	17.8	55.76	66.91	18.92	m		16.6642
BTS		Passerculus-sandwichensis	AMNH	825828	19.9	61.23	74.11	24.39	m		17.3796
BTS	Cardinalidae	Passerina-ciris	LSUMNS	177556	16.9	56.51	71.63	16.13	m		21.1085
BTS		Passerina-ciris	LSUMNS	159875	15.3	52.8	69.11	15.99	m		23.6001
BTS		Passerina-ciris	LSUMNS	175678	13.6	55.38	70.85	16.19	m		21.8349
BTS		Passerina-ciris	LSUMNS	138009	15.7	55.05	69.76	16.13	m		21.0866
BTS		Passerina-ciris	LSUMNS	105456	14.9	54.65	68.9	16.05	m		20.6821
BTS	Cardinalidae	Passerina-leclancherii	AMNH	101044	NA	58.74	74.15	16.54	m		20.7822
BTS		Passerina-leclancherii	AMNH	776233	NA	55.25	68.29	15.24	m		19.095
BTS		Passerina-leclancherii	AMNH	519414	NA	56.25	64.53	15.1	m		12.8312
BTS		Passerina-leclancherii	AMNH	101046	NA	58.81	68.77	15.76	m		14.4831
BTS		Passerina-leclancherii	AMNH	101046	NA	58.26	70.08	17.26	m		16.8664
GFS	Corvidae	Perisoreus-canadensis	LSUMNS	41192	NA	125	153	33.7	m		18.3007
BTS		Perisoreus-canadensis	AMNH	836462	77	112.1	147.17	36.26	m		23.8296
GFS		Perisoreus-canadensis	LSUMNS	140931	NA	115.6	143	35.9	m		19.1608
BTS		Perisoreus-canadensis	AMNH	836461	60	110.54	138.17	33.85	m		19.9971
BTS		Perisoreus-canadensis	AMNH	371647	NA	119.64	152.01	33.52	m		21.2947
GFS	Hirundinidae	Petrochelidon-fulva	LSUMNS	177445	NA	51.19	105.79	10.8	m		51.6117
GFS		Petrochelidon-fulva	LSUMNS	165137	NA	52.66	109.03	11.66	m		51.7014
GFS		Petrochelidon-fulva	LSUMNS	143003	NA	48.2	103.09	10.72	m		53.2447
GFS		Petrochelidon-fulva	LSUMNS	143006	NA	47.2	101.29	10.16	m		53.4011
GFS		Petrochelidon-fulva	LSUMNS	143002	NA	48.04	98.86	9.84	m		51.406
BTS	Cardinalidae	Pheucticus-melanocephalus	LSUMNS	166749	45.2	72.16	98.95	19.5	m		27.0743
BTS		Pheucticus-melanocephalus	LSUMNS	135394	48.2	81.31	103.01	21.57	m		21.0659
BTS		Pheucticus-melanocephalus	LSUMNS	135393	46.6	78.07	101.08	19.68	m		22.7641
BTS		Pheucticus-melanocephalus	LSUMNS	16161	45.6	75.7	97.66	19.58	m		22.4862
BTS		Pheucticus-melanocephalus	LSUMNS	16163	45.2	78.98	99.37	21.11	m		20.5193
GFS	Cuculidae	Piaya-cayana	LSUMNS	24306	100.9	131.4	148.51	34.78	m		11.5211
GFS		Piaya-cayana	LSUMNS	29074	113.7	130.1	148.62	34.36	m		12.4613
GFS		Piaya-cayana	LSUMNS	182927	99.6	128.13	142.72	34.95	m		10.2228
GFS		Piaya-cayana	LSUMNS	136846	102	125.57	141.01	32.39	m		10.9496
GFS		Piaya-cayana	LSUMNS	171179	128	135.5	149.06	34.81	m		9.09701
BTS	Picidae	Picoides-pubescens	LSUMNS	138130	23.8	65.7	86.39	14.38	m		23.9495
BTS		Picoides-pubescens	LSUMNS	152048	23.3	62.53	82.7	13.7	m		24.3894
BTS		Picoides-pubescens	LSUMNS	174856	26.9	76.17	97.91	14.85	m		22.2041
BTS		Picoides-pubescens	LSUMNS	180080	27.2	75.95	97.42	16.09	m		22.0386
BTS		Picoides-pubescens	LSUMNS	183147	21.8	63.3	84.28	14.18	m		24.8932
BTS	Picidae	Picoides-villosus	LSUMNS	154715	80	96.09	131.48	22.67	m		26.9166
BTS		Picoides-villosus	LSUMNS	175304	62	92.53	125.17	20.61	m		26.0765
BTS		Picoides-villosus	LSUMNS	15251	51.1	86.76	115.57	19.03	m		24.9286
BTS		Picoides-villosus	LSUMNS	167062	48	78.62	101.48	18	m		22.5266
BTS		Picoides-villosus	LSUMNS	153999	44	76.18	97.84	17.2	m		22.1382
MGH	Fringillidae	Pinicola-enucleator	LSUMNS	22508	NA	86.45	116.48	24.08	m		25.7812
MGH		Pinicola-enucleator	LSUMNS	182259	56.1	90.95	125.99	26.83	m		27.8117
MGH		Pinicola-enucleator	LSUMNS	126534	52.2	86.11	115.96	23.07	m		25.7416
MGH		Pinicola-enucleator	LSUMNS	3186	NA	82.84	112.05	26.08	m		26.0687
MGH		Pinicola-enucleator	LSUMNS	180957	63.4	83.98	113.53	23.84	m		26.0284
BTS	Emberizidae	Pipilo-erythrophthalmus	AMNH	99750	NA	72.21	80.13	26.49	m		9.88394
BTS		Pipilo-erythrophthalmus	AMNH	55891	NA	75.66	88.18	28.31	m		14.1982
BTS		Pipilo-erythrophthalmus	AMNH	707365	NA	74.34	88.97	28.82	m		16.4437
BTS		Pipilo-erythrophthalmus	AMNH	707367	NA	75.8	82.44	28.03	m		8.05434
BTS		Pipilo-erythrophthalmus	AMNH	707371	NA	76.03	87.26	25.97	m		12.8696
BTS	Emberizidae	Pipilo-maculatus	AMNH	368388	NA	75.48	84.29	27.55	m		10.452
BTS		Pipilo-maculatus	AMNH	88823	NA	73.4	82.22	28.85	m		10.7273
BTS		Pipilo-maculatus	AMNH	88825	NA	76.25	87.23	27.71	m		12.5874
BTS		Pipilo-maculatus	AMNH	88831	NA	73.53	86.86	27.53	m		15.3465
BTS		Pipilo-maculatus	AMNH	761932	NA	69.63	80.32	26.82	m		13.3093
MGH	Pipridae	Ceratopipra-chloromeros	LSUMNS	102340	18	51.13	61.63	16.42	m		17.0372
MGH		Ceratopipra-chloromeros	LSUMNS	162857	15.7	51.43	60.15	16.82	m		14.4971
MGH		Ceratopipra-chloromeros	LSUMNS	162841	15.9	48.91	60.08	16.89	m		18.5919
MGH		Ceratopipra-chloromeros	LSUMNS	78617	17	50.37	60.4	16.99	m		16.606
MGH		Ceratopipra-chloromeros	LSUMNS	156768	15.5	51.54	61.33	16.83	m		15.9628
MGH	Pipridae	Ceratopipra-erythrocephala	LSUMNS	117039	11.5	47.77	58.44	12.99	m		18.258
MGH		Ceratopipra-erythrocephala	LSUMNS	117031	14	50.38	60.75	14.45	m		17.07
MGH		Ceratopipra-erythrocephala	LSUMNS	88201	NA	50.14	60.3	14.71	m		16.8491
MGH		Ceratopipra-erythrocephala	LSUMNS	178050	11	47.07	55.37	12.99	m		14.9901
MGH		Ceratopipra-erythrocephala	LSUMNS	104704	10	44.31	53.3	13.61	m		16.8668
MGH	Pipridae	Ceratopipra-mentalis	LSUMNS	138753	16	48.43	57.96	15.05	m		16.4424
MGH		Ceratopipra-mentalis	LSUMNS	138755	13	49.32	57.98	14.82	m		14.9362
MGH		Ceratopipra-mentalis	LSUMNS	180806	16.6	51.93	59.03	16.1	m		12.0278
MGH		Ceratopipra-mentalis	LSUMNS	21132	NA	48.29	58.5	15.75	m		17.453
MGH		Ceratopipra-mentalis	LSUMNS	45458	NA	48.2	57.17	15.63	m		15.69
MGH	Pipridae	Ceratopipra-rubrocapilla	LSUMNS	133106	11	50.3	61.25	14.58	m		17.8776
MGH		Ceratopipra-rubrocapilla	LSUMNS	137330	13	49.01	60.74	14.68	m		19.3118
MGH		Ceratopipra-rubrocapilla	LSUMNS	133142	12	51.81	63.68	14.78	m		18.6401
MGH		Ceratopipra-rubrocapilla	LSUMNS	67452	NA	49.36	61.67	14.19	m		19.9611
MGH		Ceratopipra-rubrocapilla	LSUMNS	115658	12	51.17	63.67	13.14	m		19.6325
BTS	Cardinalidae	Piranga-flava	LSUMNS	161975	32.5	73.5	93.56	18.35	m		21.4408
BTS		Piranga-flava	LSUMNS	93335	30	69.69	88.33	18.44	m		21.1027
BTS		Piranga-flava	LSUMNS	161974	35	75.18	88.38	18.87	m		14.9355
BTS		Piranga-flava	LSUMNS	163027	33.2	76.34	94.37	18.42	m		19.1056
BTS		Piranga-flava	LSUMNS	125323	34.5	77.6	95.26	19.19	m		18.5387
BTS	Cardinalidae	Piranga-ludoviciana	AMNH	363914	NA	71	95.69	19.93	m		25.8021
BTS		Piranga-ludoviciana	AMNH	89146	NA	71.36	98.73	17.88	m		27.7221
BTS		Piranga-ludoviciana	AMNH	363982	NA	70.66	95.24	18.43	m		25.8085
BTS		Piranga-ludoviciana	AMNH	363981	NA	72.83	93.93	18.92	m		22.4635
BTS		Piranga-ludoviciana	AMNH	53151	NA	67.19	91.98	20.08	m		26.9515
GFS	Paridae	Poecile-atricapillus	LSUMNS	159482	10.2	54.84	65.73	14.8	m		16.5678
GFS		Poecile-atricapillus	LSUMNS	99729	12.9	54.86	63.38	15.98	m		13.4427
GFS		Poecile-atricapillus	LSUMNS	99703	14	54.54	65.76	16.74	m		17.062
GFS		Poecile-atricapillus	LSUMNS	99812	11.5	52.67	63.41	14.64	m		16.9374
GFS		Poecile-atricapillus	LSUMNS	99808	11	52.09	59.12	15.42	m		11.8911
MGH	Paridae	Poecile-gambeli	LSUMNS	3263	NA	57.81	68.86	18.25	m		16.0471
MGH		Poecile-gambeli	LSUMNS	139344	11.5	59.56	75.28	19.02	m		20.882
MGH		Poecile-gambeli	LSUMNS	100418	13.5	54.63	67.57	19.8	m		19.1505
MGH		Poecile-gambeli	LSUMNS	182198	11.6	57.58	68.97	19.46	m		16.5144
MGH		Poecile-gambeli	LSUMNS	184398	12.5	58.64	69.53	20.52	m		15.6623
BTS	Polioptilidae	Polioptila-albiloris	LSUMNS	167560	6	40.34	48.85	16.26	m		17.4207
BTS		Polioptila-albiloris	LSUMNS	167566	7.3	41.23	48.3	16.79	m		14.6377
BTS		Polioptila-albiloris	LSUMNS	29918	7.2	43.44	50.75	16.63	m		14.4039
BTS		Polioptila-albiloris	LSUMNS	180837	6.1	39.31	44.06	17.39	m		10.7808
BTS		Polioptila-albiloris	LSUMNS	180840	6.2	38.37	44.09	17.27	m		12.9735
BTS	Polioptilidae	Polioptila-caerulea	AMNH	90152	NA	42.66	50.16	17.61	m		14.9522
BTS		Polioptila-caerulea	AMNH	90172	NA	42.02	46.98	16.58	m		10.5577
BTS		Polioptila-caerulea	AMNH	27042	NA	41.95	50.51	16.67	m		16.9471
BTS		Polioptila-caerulea	AMNH	86568	NA	41.14	50.81	16.59	m		19.0317
BTS		Polioptila-caerulea	AMNH	815469	NA	42.03	48.56	16.47	m		13.4473
BTS	Polioptilidae	Polioptila-californica	AMNH	132162	NA	40.54	46.04	15.01	m		11.9461
BTS		Polioptila-californica	AMNH	132171	NA	41.24	44.53	16.45	m		7.38828
BTS		Polioptila-californica	AMNH	132169	NA	42.49	46.04	17.41	m		7.71069
BTS		Polioptila-californica	AMNH	758574	NA	40.49	46.38	15.46	m		12.6994
BTS		Polioptila-californica	AMNH	132172	NA	40.32	45.26	17.36	m		10.9147
BTS	Polioptilidae	Polioptila-dumicola	LSUMNS	151351	6.5	46.03	54.77	17.19	m		15.9576
BTS		Polioptila-dumicola	LSUMNS	153802	4.7	44.05	52.82	16.78	m		16.6036
BTS		Polioptila-dumicola	LSUMNS	153803	6.2	45.64	53.43	18.22	m		14.5798
BTS		Polioptila-dumicola	LSUMNS	124807	6.4	49.35	56.11	16.97	m		12.0478
BTS		Polioptila-dumicola	LSUMNS	124801	6.8	47.3	53.48	17.08	m		11.5557
MGH	Polioptilidae	Polioptila-lactea	LSUMNS	773350	NA	38.92	43.54	17.77	m		10.6109
MGH		Polioptila-lactea	LSUMNS	773342	NA	40.08	45.45	15.46	m		11.8152
BTS		Polioptila-lactea	AMNH	480367	NA	40.13	46.2	16.69	m		13.1385
BTS		Polioptila-lactea	AMNH	796821	NA	39.88	45.02	15.76	m		11.4171
BTS		Polioptila-lactea	AMNH	796822	NA	39.61	44.12	15.74	m		10.2221
BTS	Polioptilidae	Polioptila-melanura	LSUMNS	47203	5	38.69	45.49	16.41	m		14.9483
BTS		Polioptila-melanura	LSUMNS	165233	5.9	39.72	46.82	16.67	m		15.1645
BTS		Polioptila-melanura	LSUMNS	165734	5.8	41.38	47.33	16.51	m		12.5713
BTS		Polioptila-melanura	LSUMNS	130678	5.8	42.55	47.95	17.21	m		11.2617
BTS		Polioptila-melanura	LSUMNS	130680	6.2	40.95	47.33	15.73	m		13.4798
BTS	Polioptilidae	Polioptila-nigriceps	LSUMNS	97185	5.8	40.24	47.04	17.49	m		14.4558
BTS		Polioptila-nigriceps	LSUMNS	41612	6.3	39.65	46.65	18.17	m		15.0054
BTS		Polioptila-nigriceps	LSUMNS	97193	5.5	41.75	47.63	16.98	m		12.3452
BTS		Polioptila-nigriceps	AMNH	802824	NA	43.45	49.31	18.4	m		11.884
BTS		Polioptila-nigriceps	AMNH	90197	NA	42.16	45.55	17.35	m		7.44237
BTS	Polioptilidae	Polioptila-plumbea	AMNH	27252	NA	44.83	50.84	14.86	m	brodkorbi	11.8214
BTS		Polioptila-plumbea	AMNH	30740	NA	40.1	45.66	14.25	m	brodkorbi	12.177
BTS		Polioptila-plumbea	AMNH	78998	NA	44.93	48.34	16.07	m	bilineata	7.0542
BTS		Polioptila-plumbea	AMNH	170131	NA	49.05	53.78	16.58	m	maior	8.79509
BTS		Polioptila-plumbea	AMNH	170133	NA	46.58	52.66	16.01	m	maior	11.5458
GFS	Aegithalidae	Psaltriparus-minimus	AMNH	158957	NA	38.33	45.71	14.92	m		16.1453
GFS		Psaltriparus-minimus	AMNH	165274	NA	38.23	47.59	16.62	m		19.668
GFS		Psaltriparus-minimus	AMNH	178593	NA	41.85	50.89	14.92	m		17.7638
GFS		Psaltriparus-minimus	AMNH	41230	NA	41.45	49.55	14.99	m		16.3471
GFS		Psaltriparus-minimus	AMNH	14596	NA	39.97	45.95	14.09	m		13.0141
BTS	Thamnophilidae	Pyriglena-atra	AMNH	491203	NA	67.19	73.95	24.76	m		9.14131
BTS		Pyriglena-atra	AMNH	5367	NA	66.83	75.74	24.28	m		11.7639
BTS	Thamnophilidae	Pyriglena-leucoptera	AMNH	491192	NA	70.42	76.71	29.7	m		8.19971
BTS		Pyriglena-leucoptera	AMNH	189014	NA	76.98	79.3	29.23	m		2.9256
BTS		Pyriglena-leucoptera	AMNH	243113	NA	74.66	80.64	29.76	m		7.41567
BTS		Pyriglena-leucoptera	AMNH	771135	NA	74.71	80.37	30.23	m		7.04243
BTS		Pyriglena-leucoptera	AMNH	771137	NA	73.97	78.4	30.5	m		5.65051
MGH	Icteridae	Quiscalus-major	LSUMNS	3880	NA	124.7	182	52.09	m		31.4835
MGH		Quiscalus-major	LSUMNS	175692	204	121.05	179	52.13	m		32.3743
MGH		Quiscalus-major	LSUMNS	138375	205.6	120.12	180	54.25	m		33.2667
MGH		Quiscalus-major	LSUMNS	138367	78.5	121.53	173	53.88	m		29.7514
MGH		Quiscalus-major	LSUMNS	138369	200.03	119.18	173	53.32	m		31.1098
BTS	Icteridae	Quiscalus-mexicanus	LSUMNS	183605	181	132.52	181	40.06	m		26.7845
BTS		Quiscalus-mexicanus	LSUMNS	178879	148	136.01	198	45.9	m		31.3081
BTS		Quiscalus-mexicanus	LSUMNS	122507	212	127.54	174	42.85	m		26.7011
BTS		Quiscalus-mexicanus	LSUMNS	177072	234.4	140.01	185	44.38	m		24.3189
BTS		Quiscalus-mexicanus	LSUMNS	177071	196.5	123.56	175	42.81	m		29.3943
BTS	Polioptilidae	Ramphocaenus-melanurus	LSUMNS	164308	9	43.54	51.38	16.84	m		15.2589
BTS		Ramphocaenus-melanurus	LSUMNS	164310	10.3	46.65	51.37	17.66	m		9.18824
BTS		Ramphocaenus-melanurus	LSUMNS	70931	10.5	41.39	49.28	16.55	m		16.0106
BTS		Ramphocaenus-melanurus	LSUMNS	116116	11	45.28	52.74	18.33	m		14.1449
BTS		Ramphocaenus-melanurus	LSUMNS	137653	9.5	45.67	51.84	19.54	m		11.902
MGH	Thraupidae	Saltator-coerulescens	LSUMNS	102983	58	95.32	108.29	31.55	m		11.9771
MGH		Saltator-coerulescens	LSUMNS	33509	56.6	85.27	101.68	26.29	m		16.1389
MGH		Saltator-coerulescens	LSUMNS	167745	60	87.94	100.96	28.49	m		12.8962
MGH		Saltator-coerulescens	LSUMNS	116303	55	96.32	111.5	27.77	m		13.6143
MGH		Saltator-coerulescens	LSUMNS	59608	NA	87.32	102.74	28.48	m		15.0088
MGH	Thraupidae	Saltator-grossus	LSUMNS	65266	NA	88.45	102.81	27.98	m		13.9675
MGH		Saltator-grossus	LSUMNS	153561	43	77.45	92.57	23.96	m		16.3336
MGH		Saltator-grossus	LSUMNS	117440	48	81.3	98.55	23.23	m		17.5038
MGH		Saltator-grossus	LSUMNS	85706	48	77.77	93.16	21.9	m		16.52
MGH		Saltator-grossus	LSUMNS	175540	49	77.51	98.27	28.69	m		21.1255
BTS	Thraupidae	Saltator-maximus	AMNH	163556	NA	76.92	89.27	23.87	m		13.8344
BTS		Saltator-maximus	AMNH	172373	NA	86.84	101.24	24.81	m		14.2236
BTS		Saltator-maximus	AMNH	235093	NA	85.79	101.95	22.43	m		15.8509
BTS		Saltator-maximus	AMNH	824176	NA	85.29	100.85	22.81	m		15.4289
BTS		Saltator-maximus	AMNH	792267	NA	85.06	96.53	24.09	m		11.8823
MGH	Tityridae	Schiffornis-turdina	LSUMNS	137304	28	74.15	87.53	22.8	m		15.2862
MGH		Schiffornis-turdina	LSUMNS	110628	29	71.53	90.02	22.7	m		20.5399
MGH		Schiffornis-turdina	LSUMNS	183179	27.4	72.09	87.29	21.2	m		17.4132
MGH		Schiffornis-turdina	LSUMNS	164245	37.3	71.81	81.11	22.95	m		11.4659
MGH		Schiffornis-turdina	LSUMNS	137307	28	70.98	86.35	21.66	m		17.7997
BTS	Tityridae	Schiffornis-virescens	AMNH	315537	NA	69.1	81.53	21.86	m		15.2459
BTS		Schiffornis-virescens	AMNH	315538	NA	70.94	80.69	19.84	m		12.0833
MGH		Schiffornis-virescens	LSUMNS	63403	NA	65.67	78.18	22.94	m		16.0015
MGH		Schiffornis-virescens	LSUMNS	52773	NA	70.31	82	23.16	m		14.2561
BTS		Schiffornis-virescens	AMNH	189213	NA	67.29	74.01	20.38	m		9.07985
GFS	Furnariidae	Sclerurus-caudacutus	LSUMNS	83008	NA	74.43	88.83	21.21	m		16.2107
GFS		Sclerurus-caudacutus	LSUMNS	87917	35	78.48	92.33	21.33	m		15.0005
GFS		Sclerurus-caudacutus	LSUMNS	116828	39	78.97	92.41	20.64	m		14.5439
GFS		Sclerurus-caudacutus	LSUMNS	132586	36.5	76.37	92.73	21.2	m		17.6426
GFS		Sclerurus-caudacutus	LSUMNS	132591	35	69.07	87.56	21.77	m		21.1169
GFS	Furnariidae	Sclerurus-mexicanus	LSUMNS	167165	NA	70.84	80.82	20.42	m		12.3484
GFS		Sclerurus-mexicanus	LSUMNS	27079	NA	71.59	81.56	19.55	m		12.2241
GFS		Sclerurus-mexicanus	LSUMNS	104684	25	66.16	72.33	20.83	m		8.53035
GFS		Sclerurus-mexicanus	LSUMNS	83005	NA	67.87	76.66	21.47	m		11.4662
GFS		Sclerurus-mexicanus	LSUMNS	73402	NA	69.07	77.21	22.26	m		10.5427
GFS	Furnariidae	Sclerurus-rufigularis	LSUMNS	172891	20.2	68.08	77.33	20.37	m		11.9617
GFS		Sclerurus-rufigularis	LSUMNS	115156	25	63.54	78.08	20.95	m		18.6219
GFS		Sclerurus-rufigularis	LSUMNS	150708	21.5	62.33	75.12	20.6	m		17.0261
GFS		Sclerurus-rufigularis	LSUMNS	175390	22	67.36	79.71	20.19	m		15.4937
GFS		Sclerurus-rufigularis	LSUMNS	67233	NA	67.01	77.62	20.12	m		13.6692
GFS	Furnariidae	Sclerurus-scansor	LSUMNS	68254	NA	79.23	89.48	21.71	m		11.4551
BTS		Sclerurus-scansor	AMNH	794914	NA	76.72	87.02	21.34	m		11.8364
GFS		Sclerurus-scansor	LSUMNS	68016	NA	76.08	89.35	22.78	m		14.8517
BTS		Sclerurus-scansor	AMNH	314832	NA	70.58	80.15	19.13	m		11.9401
BTS		Sclerurus-scansor	AMNH	794910	NA	78.13	91.74	22.64	m		14.8354
MGH	Parulidae	Setophaga-coronata	LSUMNS	61845	NA	51.95	70.54	18.81	m	Myrtle	26.3538
MGH		Setophaga-coronata	LSUMNS	141104	NA	52.43	73.14	20.29	m	Myrtle	28.3156
MGH		Setophaga-coronata	LSUMNS	168385	13	59.36	78.91	20.13	m	Audubon's	24.7751
MGH		Setophaga-coronata	LSUMNS	182249	12.2	53.65	75.5	20.11	m	Audubon's	28.9404
MGH		Setophaga-coronata	LSUMNS	94959	NA	55.46	77.27	19	m	Audubon's	28.2257
BTS	Parulidae	Setophaga-dominica	AMNH	814377	NA	16.3	61.84	47.01	m		73.6417
MGH		Setophaga-dominica	LSUMNS	143316	NA	45.48	64.53	17.38	m		29.5212
MGH		Setophaga-dominica	LSUMNS	122434	9	44.91	67.04	16.44	m		33.0101
MGH		Setophaga-dominica	LSUMNS	131134	11.8	48.11	69.67	18.14	m		30.9459
MGH		Setophaga-dominica	LSUMNS	9191	NA	43.85	63.48	17.65	m		30.9231
MGH	Parulidae	Setophaga-petechia	LSUMNS	146115	NA	44.25	56.44	18.75	m		21.5982
MGH		Setophaga-petechia	LSUMNS	70847	NA	49.53	62.31	22.95	m		20.5104
MGH		Setophaga-petechia	LSUMNS	182247	8.9	47.54	61.93	21.74	m		23.2359
MGH		Setophaga-petechia	LSUMNS	27557	8.9	46.04	63.47	18.17	m		27.4618
MGH		Setophaga-petechia	LSUMNS	157451	11.4	48	64.12	19.37	m		25.1404
MGH	Parulidae	Setophaga-ruticilla	LSUMNS	20798	7.1	47.01	61.58	18.12	m		23.6603
MGH		Setophaga-ruticilla	LSUMNS	127071	7.9	51.31	62.91	18.72	m		18.439
MGH		Setophaga-ruticilla	LSUMNS	126884	8.8	48.84	65.42	17.36	m		25.3439
MGH		Setophaga-ruticilla	LSUMNS	13872	NA	50.36	66.2	17.52	m		23.9275
MGH		Setophaga-ruticilla	LSUMNS	76772	NA	50.32	65.82	18.73	m		23.5491
MGH	Parulidae	Setophaga-striata	LSUMNS	176356	8.4	50.04	75.49	20.26	m		33.7131
MGH		Setophaga-striata	LSUMNS	112151	12.7	51.55	71.39	20.4	m		27.791
MGH		Setophaga-striata	LSUMNS	99638	11.1	50.94	73.98	19.45	m		31.1436
MGH		Setophaga-striata	LSUMNS	122447	11.2	54.89	82.33	20.08	m		33.3293
MGH		Setophaga-striata	LSUMNS	23222	NA	48.28	71.36	19.08	m		32.343
BTS	Turdidae	Sialia-sialis	LSUMNS	179832	29.5	67.72	97.41	15.86	m		30.4794
BTS		Sialia-sialis	LSUMNS	15704	27.3	68.06	97.95	17.01	m		30.5156
BTS		Sialia-sialis	LSUMNS	15705	27	67.74	98.72	16.54	m		31.3817
BTS		Sialia-sialis	LSUMNS	15709	27.5	69.17	102.58	16.03	m		32.5697
BTS		Sialia-sialis	LSUMNS	31183	27.3	67.15	98.24	15.59	m		31.647
BTS	Emberizidae	Spizella-passerina	AMNH	403309	NA	55.74	71.31	17.25	m		21.8342
BTS		Spizella-passerina	AMNH	834932	NA	54.57	69.34	15.52	m		21.3008
BTS		Spizella-passerina	AMNH	834931	NA	57.57	73.95	16.95	m		22.1501
BTS		Spizella-passerina	AMNH	403478	NA	56.99	70.77	17.64	m		19.4715
BTS		Spizella-passerina	AMNH	403477	NA	58.09	68.78	16.56	m		15.5423
BTS	Strigidae	Strix-occidentalis	AMNH	754214	NA	215	309	42.11	m		30.4207
BTS		Strix-occidentalis	AMNH	754225	NA	190	312	43.54	m		39.1026
BTS		Strix-occidentalis	AMNH	154223	NA	212	317	NA	m		33.123
BTS		Strix-occidentalis	AMNH	754429	NA	192	323	49.44	m		40.5573
BTS		Strix-occidentalis	AMNH	754235	NA	210	323	49.74	m		34.9845
BTS	Icteridae	Sturnella-magna	LSUMNS	159622	89.2	90.2	117.39	34	m		23.1621
BTS		Sturnella-magna	LSUMNS	164983	92.8	82.28	108.14	30.48	m		23.9134
BTS		Sturnella-magna	LSUMNS	24147	95.6	81.1	102.21	35.54	m		20.6536
BTS		Sturnella-magna	LSUMNS	178644	109	90.48	116.46	33.99	m		22.3081
BTS		Sturnella-magna	LSUMNS	162235	96.6	84.91	108.23	33.71	m		21.5467
BTS	Icteridae	Sturnella-neglecta	LSUMNS	130812	105	93.99	128.47	34.44	m		26.839
BTS		Sturnella-neglecta	LSUMNS	135405	104	93.81	123.91	35.2	m		24.2918
BTS		Sturnella-neglecta	LSUMNS	135404	113	94.66	124.3	36.07	m		23.8455
BTS		Sturnella-neglecta	LSUMNS	135403	124	95.58	130.92	33.13	m		26.9936
BTS		Sturnella-neglecta	LSUMNS	95006	125.5	94.11	124.42	35.43	m		24.361
GFS	Hirundinidae	Tachycineta-bicolor	LSUMNS	180243	13	54.08	112.31	10.37	m		51.8476
GFS		Tachycineta-bicolor	LSUMNS	76119	NA	53.75	115.13	11.55	m		53.3136
GFS		Tachycineta-bicolor	LSUMNS	5505	NA	53.97	113.57	11.71	m		52.4786
GFS		Tachycineta-bicolor	LSUMNS	152090	23.7	54.69	116.79	12.16	m		53.1724
GFS		Tachycineta-bicolor	LSUMNS	154674	27.8	56.91	122.13	11.9	m		53.4021
MGH	Thraupidae	Tangara-cyanicollis	LSUMNS	166292	17.9	53.15	67.66	17.75	m		21.4455
MGH		Tangara-cyanicollis	LSUMNS	48160	NA	54.01	68.32	16.69	m		20.9456
MGH		Tangara-cyanicollis	LSUMNS	85600	16.1	54.34	68.17	16.76	m		20.2875
MGH		Tangara-cyanicollis	LSUMNS	163083	17	50.76	69.61	17.98	m		27.0794
MGH		Tangara-cyanicollis	LSUMNS	151590	16.5	51.34	62.79	16.51	m		18.2354
MGH	Thraupidae	Tangara-gyrola	LSUMNS	103149	23.1	61.83	76.32	19.16	m		18.9858
MGH		Tangara-gyrola	LSUMNS	130458	21	58.76	72.44	16.98	m		18.8846
MGH		Tangara-gyrola	LSUMNS	156858	19.5	61.73	74.74	17.58	m		17.407
MGH		Tangara-gyrola	LSUMNS	89082	NA	57.1	68.97	17.89	m		17.2104
MGH		Tangara-gyrola	LSUMNS	171645	26.8	62.37	75.82	19.24	m		17.7394
MGH	Thraupidae	Tersina-viridis	LSUMNS	125405	25.9	61.82	83.85	15.97	m		26.2731
MGH		Tersina-viridis	LSUMNS	133973	29	71.42	95.75	17.35	m		25.4099
MGH		Tersina-viridis	LSUMNS	82779	32	63.27	84.26	14.94	m		24.911
MGH		Tersina-viridis	LSUMNS	171143	31	59.72	83.71	15.56	m		28.6585
MGH		Tersina-viridis	LSUMNS	83601	NA	62.28	80.12	17.49	m		22.2666
MGH	Tityridae	Tityra-semifasciata	LSUMNS	153507	87	90.43	118.22	25.96	m		23.507
MGH		Tityra-semifasciata	LSUMNS	124247	103	98.63	128.81	28.03	m		23.4299
MGH		Tityra-semifasciata	LSUMNS	42862	NA	90.2	118.18	26.25	m		23.6757
MGH		Tityra-semifasciata	LSUMNS	163666	80.4	92.2	120.32	25.18	m		23.371
MGH		Tityra-semifasciata	LSUMNS	24457	NA	94.62	128.81	27.58	m		26.543
MGH	Mimidae	Toxostoma-curvirostre	LSUMNS	177482	95.8	90.79	106.64	34.87	m		14.8631
MGH		Toxostoma-curvirostre	LSUMNS	182561	102	91.5	108.28	33.28	m		15.4969
MGH		Toxostoma-curvirostre	LSUMNS	1663	NA	86.12	100.52	34.14	m		14.3255
MGH		Toxostoma-curvirostre	LSUMNS	15615	NA	91.1	109.74	35.96	m		16.9856
MGH		Toxostoma-curvirostre	LSUMNS	17236	NA	94.02	113.31	37.49	m		17.0241
MGH	Mimidae	Toxostoma-redivivum	LSUMNS	21732	NA	96.06	102.81	39.93	m		6.56551
MGH		Toxostoma-redivivum	LSUMNS	156070	76	97.45	103.17	37.99	m		5.54425
MGH		Toxostoma-redivivum	LSUMNS	156071	NA	95.09	100.69	41.16	m		5.56162
MGH		Toxostoma-redivivum	LSUMNS	158943	97.7	95.63	104.49	39.78	m		8.47928
MGH		Toxostoma-redivivum	LSUMNS	158945	93.3	92.17	99.88	36.53	m		7.71926
BTS	Troglodytidae	Troglodytes-aedon	AMNH	10970	NA	43.45	46.93	15.85	m		7.4153
BTS		Troglodytes-aedon	AMNH	8863	NA	44.75	53.1	15.33	m		15.725
BTS		Troglodytes-aedon	AMNH	775760	NA	45.69	48.52	18.42	m		5.83265
BTS		Troglodytes-aedon	AMNH	172046	NA	44.72	48.26	16.26	m		7.33527
BTS		Troglodytes-aedon	AMNH	185997	NA	47.16	52	17.94	m		9.30769
BTS	Troglodytidae	Troglodytes-hiemalis	AMNH	374572	NA	36.82	45.39	18.57	m		18.8808
BTS		Troglodytes-hiemalis	AMNH	757602	NA	39.23	45.65	18.41	m		14.0635
BTS		Troglodytes-hiemalis	AMNH	374577	NA	41.54	47.62	18.86	m		12.7677
BTS		Troglodytes-hiemalis	AMNH	374588	NA	39.93	49.67	18.58	m		19.6094
BTS		Troglodytes-hiemalis	AMNH	374587	NA	41.67	49.45	16.55	m		15.7331
BTS	Troglodytidae	Troglodytes-pacificus	AMNH	839355	10	42.32	48.82	17.96	m		13.3142
BTS		Troglodytes-pacificus	AMNH	839356	9.9	38.24	46.69	16.73	m		18.0981
BTS		Troglodytes-pacificus	AMNH	839357	9.6	40.58	49.09	17.23	m		17.3355
BTS		Troglodytes-pacificus	AMNH	839358	11.5	35.79	43.19	17.74	m		17.1336
BTS		Troglodytes-pacificus	AMNH	839360	12.4	39.74	46.95	15.99	m		15.3568
BTS	Trogonidae	Trogon-rufus	AMNH	811834	NA	72.39	104	10.56	m		30.3942
BTS		Trogon-rufus	AMNH	135474	NA	70.77	107.73	11.25	m		34.308
BTS		Trogon-rufus	AMNH	786920	NA	69.53	101.57	10.42	m		31.5447
BTS		Trogon-rufus	AMNH	75821	NA	73.96	112.16	11.75	m		34.0585
BTS		Trogon-rufus	AMNH	769865	NA	73.04	116.45	11.66	m		37.2778
MGH	Vireonidae	Vireo-atricapilla	LSUMNS	2087	NA	46.94	55.83	18.62	m		15.9233
MGH		Vireo-atricapilla	LSUMNS	41662	NA	45.88	53.67	17.29	m		14.5146
MGH		Vireo-atricapilla	LSUMNS	61815	NA	45.13	53.06	18.61	m		14.9453
BTS		Vireo-atricapilla	AMNH	84976	NA	45.58	54.42	19.06	m		16.244
BTS		Vireo-atricapilla	AMNH	398939	NA	45.91	55.45	18.39	m		17.2047
MGH	Vireonidae	Vireo-huttoni	LSUMNS	23745	13	49.09	59.71	18.75	m		17.786
MGH		Vireo-huttoni	LSUMNS	61816	11	57.91	68.8	18.73	m		15.8285
MGH		Vireo-huttoni	LSUMNS	15781	11.1	54.6	66.38	18.24	m		17.7463
MGH		Vireo-huttoni	LSUMNS	174865	11.5	55.01	64.01	18.51	m		14.0603
MGH		Vireo-huttoni	LSUMNS	156089	10.5	50.96	61.46	20.79	m		17.0843
BTS	Pipridae	Xenopipo-atronitens	AMNH	433378	NA	58.89	71.07	13.45	m		17.138
BTS		Xenopipo-atronitens	AMNH	274637	NA	57.69	71.16	12.89	m		18.9292
BTS		Xenopipo-atronitens	AMNH	311123	NA	58.46	70.61	12.95	m		17.2072
BTS		Xenopipo-atronitens	AMNH	274626	NA	58.48	71.51	13.13	m		18.2212
BTS		Xenopipo-atronitens	AMNH	274647	NA	58.07	72.65	13.15	m		20.0688
GFS	Furnariidae	Xenops-minutus	LSUMNS	23970	NA	49.2	61.29	14.05	m		19.7259
GFS		Xenops-minutus	LSUMNS	163566	12.1	49.47	63.68	14.77	m		22.3147
GFS		Xenops-minutus	LSUMNS	175388	13.3	52.48	66.7	13.67	m		21.3193
GFS		Xenops-minutus	LSUMNS	132574	11	49.23	61.8	14.26	m		20.3398
GFS		Xenops-minutus	LSUMNS	52760	NA	43.87	55.13	12.2	m		20.4245
GFS	Furnariidae	Xiphorhynchus-elegans	LSUMNS	109707	NA	86.55	102.91	19.96	m		15.8974
GFS		Xiphorhynchus-elegans	LSUMNS	115045	38	77.51	94.92	20.16	m		18.3418
GFS		Xiphorhynchus-elegans	LSUMNS	115060	39.5	83.85	102.36	22.6	m		18.0832
GFS		Xiphorhynchus-elegans	LSUMNS	132445	41.5	85.69	105	22.1	m		18.3905
GFS		Xiphorhynchus-elegans	LSUMNS	150680	33	79.8	98.52	19.9	m		19.0012
GFS	Furnariidae	Xiphorhynchus-fuscus	LSUMNS	62946	NA	62.85	74.38	18.27	m		15.5015
GFS		Xiphorhynchus-fuscus	LSUMNS	52989	NA	64.99	78.05	18.65	m		16.7329
GFS		Xiphorhynchus-fuscus	LSUMNS	52755	NA	64.58	80.01	17.92	m		19.2851
GFS		Xiphorhynchus-fuscus	LSUMNS	70430	NA	66.67	83.71	17.7	m		20.356
GFS		Xiphorhynchus-fuscus	LSUMNS	63346	NA	64.64	78.46	18.09	m		17.6141
MGH	Furnariidae	Xiphorhynchus-ocellatus	LSUMNS	162629	NA	70.06	89.9	21.14	m	mass appears to be incorrect (14.5g)	22.069
MGH		Xiphorhynchus-ocellatus	LSUMNS	123878	31	75.86	94.4	21.67	m		19.6398
GFS		Xiphorhynchus-ocellatus	LSUMNS	172871	34.5	86.07	105.67	21.19	m		18.5483
GFS		Xiphorhynchus-ocellatus	LSUMNS	130226	40	84.56	103.16	21.23	m		18.0302
GFS		Xiphorhynchus-ocellatus	LSUMNS	162624	29	77.07	99.02	18.89	m		22.1672
GFS	Furnariidae	Xiphorhynchus-pardalotus	LSUMNS	175374	42	84.36	104.82	21.37	m		19.5192
GFS		Xiphorhynchus-pardalotus	LSUMNS	53030	38	82.09	103.68	20.41	m		20.8237
MGH		Xiphorhynchus-pardalotus	LSUMNS	68535	NA	80.79	103.74	21.06	m		22.1226
MGH		Xiphorhynchus-pardalotus	LSUMNS	178419	38	82.23	106.3	23.12	m		22.6435
MGH		Xiphorhynchus-pardalotus	LSUMNS	67208	NA	73.76	93.11	22.84	m		20.7819
GFS	Furnariidae	Xiphorhynchus-spixii	LSUMNS	67202	NA	77.45	96.87	19.16	m		20.0475
GFS		Xiphorhynchus-spixii	LSUMNS	67201	NA	76.27	101.48	19.95	m		24.8423
GFS		Xiphorhynchus-spixii	LSUMNS	67189	NA	78.65	104.64	20.05	m		24.8375
BTS		Xiphorhynchus-spixii	AMNH	148478	NA	77.94	95.82	20.44	m		18.66
BTS		Xiphorhynchus-spixii	AMNH	460240	NA	78.35	91.72	19.84	m		14.577
GFS	Emberizidae	Zonotrichia-capensis	LSUMNS	138792	19	53.98	61.96	21.46	m		12.8793
GFS		Zonotrichia-capensis	LSUMNS	112690	20.4	55.2	65.18	22.95	m		15.3114
GFS		Zonotrichia-capensis	LSUMNS	75445	24	61.2	69.05	23.42	m		11.3686
GFS		Zonotrichia-capensis	LSUMNS	151378	14	53.55	64.63	18.73	m		17.1437
GFS		Zonotrichia-capensis	LSUMNS	60445	NA	54.39	66.94	22.31	m		18.7481
MGH	Troglodytidae	Campylorhynchus-brunneicapillus	LSUMNS	11810	NA	76.78	91.49	27.05	m		16.0783
MGH		Campylorhynchus-brunneicapillus	LSUMNS	94754	NA	71.04	82.13	28.81	m		13.503
MGH		Campylorhynchus-brunneicapillus	LSUMNS	127189	39	71.15	83.16	26.68	m		14.442
MGH		Campylorhynchus-brunneicapillus	LSUMNS	182532	47	76.77	91.57	29.62	m		16.1625
MGH		Campylorhynchus-brunneicapillus	LSUMNS	126248	49	77.66	89.12	26.02	m		12.8591
MGH	Turdidae	Catharus-occidentalis	LSUMNS	14371	NA	70.3	86.98	31.06	m		19.1768
MGH		Catharus-occidentalis	LSUMNS	7772	NA	75.11	91.62	33.79	m		18.0201
MGH		Catharus-occidentalis	LSUMNS	41539	NA	69.79	88.14	31.77	m		20.8192
MGH		Catharus-occidentalis	LSUMNS	12086	NA	69.41	86.41	36.12	m		19.6736
MGH		Catharus-occidentalis	LSUMNS	94793	NA	73.01	90.9	32.64	m		19.681
MGH	Turdidae	Myadestes-occidentalis	LSUMNS	167476	32	73.77	96.59	20.33	m		23.6256
MGH		Myadestes-occidentalis	LSUMNS	33327	38.8	71.79	96.36	18.98	m		25.4981
MGH		Myadestes-occidentalis	LSUMNS	46926	NA	74.59	98.65	20.29	m		24.3893
MGH		Myadestes-occidentalis	LSUMNS	12050	NA	74.83	102.68	21.28	m		27.1231
MGH		Myadestes-occidentalis	LSUMNS	41519	NA	76.78	102.76	21.88	m		25.2822
MGH	Regulidae	Regulus-calendula	LSUMNS	157054	6.7	46.62	57.51	18.25	m		18.9358
MGH		Regulus-calendula	LSUMNS	182540	5.4	48.01	59.53	19.43	m		19.3516
MGH		Regulus-calendula	LSUMNS	165666	5.9	47.65	60.2	18.8	m		20.8472
MGH		Regulus-calendula	LSUMNS	109220	5.8	46.36	58.31	19.37	m		20.4939
MGH		Regulus-calendula	LSUMNS	182208	5.8	47.3	60.77	18.2	m		22.1655
MGH	Regulidae	Regulus-satrapa	LSUMNS	184402	6	44.42	56.22	18.43	m		20.989
MGH		Regulus-satrapa	LSUMNS	184403	6	42.03	55.31	16.28	m		24.0101
MGH		Regulus-satrapa	LSUMNS	175164	5.6	46.23	58.89	18.9	m		21.4977
MGH		Regulus-satrapa	LSUMNS	175165	5.4	42.64	54.79	17.44	m		22.1756
MGH		Regulus-satrapa	LSUMNS	175163	6	44.66	57.64	17.64	m		22.5191
MGH	Parulidae	Setophaga-graciae	LSUMNS	30107	NA	43.83	57.25	16.56	m		23.441
MGH		Setophaga-graciae	LSUMNS	33389	8.8	48.16	63.67	16.31	m		24.36
MGH		Setophaga-graciae	LSUMNS	18481	NA	48.82	66.3	18.17	m		26.365
MGH		Setophaga-graciae	LSUMNS	18483	NA	48.61	65.92	16.32	m		26.2591
MGH		Setophaga-graciae	LSUMNS	166524	8	49.6	63.23	15.16	m		21.5562
MGH	Turdidae	Sialia-mexicana	LSUMNS	164899	26.9	68.28	106.01	21.2	m		35.591
MGH		Sialia-mexicana	LSUMNS	182545	25	67.11	107.22	20.32	m		37.4091
MGH		Sialia-mexicana	LSUMNS	18466	NA	68.05	104.77	20.19	m		35.0482
MGH		Sialia-mexicana	LSUMNS	163956	24.5	72.57	108.64	21.76	m		33.2014
MGH		Sialia-mexicana	LSUMNS	163952	26.2	72.76	106.66	20.69	m		31.7832
MGH	Turdidae	Sialia-currucoides	LSUMNS	182547	32	69.24	112.41	24.02	m		38.4041
MGH		Sialia-currucoides	LSUMNS	177466	30.9	73.15	115	22.66	m		36.3913
MGH		Sialia-currucoides	LSUMNS	184404	29	76.46	116	21.88	m		34.0862
MGH		Sialia-currucoides	LSUMNS	166767	30.2	69.59	111.05	22.96	m		37.3345
MGH		Sialia-currucoides	LSUMNS	166770	27.7	73.82	112.12	23.12	m		34.1598
MGH	Sittidae	Sitta-carolinensis	LSUMNS	76267	NA	62.6	88.85	17.74	m		29.5442
MGH		Sitta-carolinensis	LSUMNS	18111	NA	63.25	88.45	17.2	m		28.4907
MGH		Sitta-carolinensis	LSUMNS	135356	NA	67.96	91.51	20.06	m		25.7349
MGH		Sitta-carolinensis	LSUMNS	163949	17	64.52	86.35	16.61	m		25.2808
MGH		Sitta-carolinensis	LSUMNS	163948	17.1	63.26	85.66	17.56	m		26.1499
MGH	Vireonidae	Vireo-gilvus	LSUMNS	29981	13.9	55.54	71.21	17.83	m		22.0053
MGH		Vireo-gilvus	LSUMNS	183952	17.5	50.82	67.13	19.76	m		24.2961
MGH		Vireo-gilvus	LSUMNS	157074	12.5	51.2	67.74	17.78	m		24.4169
MGH		Vireo-gilvus	LSUMNS	166745	11.6	50.48	66.94	18.52	m		24.5892
MGH		Vireo-gilvus	LSUMNS	154672	13.3	51.3	66.48	17.97	m		22.8339
MGH	Vireonidae	Vireo-plumbeus	LSUMNS	41695	NA	58.05	81.24	20.25	m		28.5451
MGH		Vireo-plumbeus	LSUMNS	135397	16	56.06	79.03	20.63	m		29.0649
MGH		Vireo-plumbeus	LSUMNS	174868	19	56.42	79.31	20.43	m		28.8614
MGH		Vireo-plumbeus	LSUMNS	166495	18.5	58.3	79.06	21.01	m		26.2585
MGH		Vireo-plumbeus	LSUMNS	126554	15.9	56.16	77.08	18.7	m		27.1406
MGH	Vireonidae	Vireo-cassinii	LSUMNS	135161	17	54.19	75.69	20.68	m		28.4053
MGH		Vireo-cassinii	LSUMNS	41691	16	51.24	72.09	21.71	m		28.9222
MGH		Vireo-cassinii	LSUMNS	21739	NA	49.98	73.35	21.1	m		31.8609
MGH		Vireo-cassinii	LSUMNS	21599	NA	51.36	71.56	20.04	m		28.2281
MGH		Vireo-cassinii	LSUMNS	166742	14	50.76	73.16	20.74	m		30.6178
MGH	Corvidae	Corvus-cryptoleucus	LSUMNS	61666	NA	215	343	59.17	m		37.3178
MGH		Corvus-cryptoleucus	LSUMNS	2135	NA	205	364	61.6	m		43.6813
MGH		Corvus-cryptoleucus	LSUMNS	165220	486	193	351	59.13	m		45.0142
MGH		Corvus-cryptoleucus	LSUMNS	11724	NA	210	368	62.57	m		42.9348
MGH		Corvus-cryptoleucus	LSUMNS	13485	NA	205	362	64.98	m		43.3702
MGH	Pipridae	Lepidothrix-coronata	LSUMNS	48303	NA	52.58	61.18	14.59	m		14.0569
MGH		Lepidothrix-coronata	LSUMNS	163698	9.3	50.07	57.69	14.92	m		13.2085
MGH		Lepidothrix-coronata	LSUMNS	115700	7.7	51.8	57.54	14.58	m		9.97567
MGH		Lepidothrix-coronata	LSUMNS	88217	8.5	48.86	55.44	13.93	m		11.8687
MGH		Lepidothrix-coronata	LSUMNS	102418	11	50.58	59.35	14.59	m		14.7767
MGH	Cotingidae	Querula-purpurata	LSUMNS	156781	110	153	179	26.11	m		14.5251
MGH		Querula-purpurata	LSUMNS	62335	NA	147	176	23.38	m		16.4773
MGH		Querula-purpurata	LSUMNS	42793	NA	154	183	25.01	m		15.847
MGH		Querula-purpurata	LSUMNS	133087	111	157	194	24.7	m		19.0722
MGH		Querula-purpurata	LSUMNS	133085	108	157	187	23.78	m		16.0428
MGH	Strigidae	Strix-varia	LSUMNS	175723	680	229	328	52	m		30.1829
MGH		Strix-varia	LSUMNS	173351	755.6	242	334	55	m		27.5449
MGH		Strix-varia	LSUMNS	178606	725	258	335	59	m		22.9851
MGH		Strix-varia	LSUMNS	159793	717	234	330	60	m		29.0909
MGH		Strix-varia	LSUMNS	178178	652.5	235	327	51	m		28.1346
MGH	Vireonidae	Vireo-solitarius	LSUMNS	181941	16.3	50.66	71.71	18.9	m		29.3543
MGH		Vireo-solitarius	LSUMNS	164463	17.5	56.02	77.79	18.99	m		27.9856
MGH		Vireo-solitarius	LSUMNS	126984	16.8	53.96	78.56	19.27	m		31.3136
MGH		Vireo-solitarius	LSUMNS	76555	NA	52.17	77.94	18.4	m		33.0639
MGH		Vireo-solitarius	LSUMNS	76553	NA	55.21	80.48	19.2	m		31.3991
MGH	Thamnophilidae	Hylophylax-naevioides	LSUMNS	52604	NA	55.67	63.68	23.13	m		12.5785
MGH		Hylophylax-naevioides	LSUMNS	164154	15.8	54.12	61.44	22.66	m		11.9141
MGH		Hylophylax-naevioides	LSUMNS	178022	14	56.02	64.28	23.96	m		12.85
MGH		Hylophylax-naevioides	LSUMNS	104692	13	55.22	61.95	22.06	m		10.8636
MGH		Hylophylax-naevioides	LSUMNS	108365	15.5	55.85	63.28	21.68	m		11.7415
MGH	Thamnophilidae	Hylophylax-naevius	LSUMNS	110164	12.5	54.04	58.87	20.35	m		8.20452
MGH		Hylophylax-naevius	LSUMNS	110158	10.5	48.11	56.08	20.56	m		14.2118
MGH		Hylophylax-naevius	LSUMNS	172993	13.1	52.31	58.45	19.66	m		10.5047
MGH		Hylophylax-naevius	LSUMNS	116953	NA	53.53	58.89	21.25	m		9.10172
MGH		Hylophylax-naevius	LSUMNS	137246	12	52.95	58.36	17.26	m		9.27005
MGH	Trochilidae	Selasphorus-platycercus	LSUMNS	135354	NA	18.23	51.19	NA	m		64.3876
MGH		Selasphorus-platycercus	LSUMNS	165649	2.2	18.95	50.84	NA	m		62.7262
MGH		Selasphorus-platycercus	LSUMNS	2580	NA	17.2	47.61	NA	m		63.8731
MGH		Selasphorus-platycercus	LSUMNS	94656	NA	19.05	47.42	NA	m		59.8271
MGH		Selasphorus-platycercus	LSUMNS	16874	NA	19.1	47.67	NA	m		59.9329
MGH	Furnariidae	Anabacerthia-striaticollis	LSUMNS	38659	NA	71.7	88.18	19.32	m		18.689
MGH		Anabacerthia-striaticollis	LSUMNS	62271	NA	77.15	92.57	20.13	m		16.6577
MGH		Anabacerthia-striaticollis	LSUMNS	105962	24	73.54	86.11	20.72	m		14.5976
MGH		Anabacerthia-striaticollis	LSUMNS	96006	23	77.44	94.27	20.13	m		17.853
MGH		Anabacerthia-striaticollis	LSUMNS	90684	22.5	68.08	82	20.32	m		16.9756
MGH	Emberizidae	Arremon-torquatus	LSUMNS	98704	35	76.08	82.65	28.23	m		7.94918
MGH		Arremon-torquatus	LSUMNS	98707	34.1	78.65	80.87	29.36	m		2.74515
MGH		Arremon-torquatus	LSUMNS	90967	39	80.39	85.86	29.15	m		6.37084
MGH		Arremon-torquatus	LSUMNS	102941	35	72.57	76.37	28.96	m		4.97578
MGH		Arremon-torquatus	LSUMNS	102942	43	76.5	84.26	30.72	m		9.20959
MGH	Emberizidae	Arremon-assimilis	LSUMNS	112725	38.3	78.88	82.26	32.34	m		4.10892
MGH		Arremon-assimilis	LSUMNS	112726	41	78.27	81.16	31.07	m		3.56087
MGH		Arremon-assimilis	LSUMNS	183482	35	70.72	78.51	30.03	m		9.9223
MGH		Arremon-assimilis	LSUMNS	74813	NA	73.98	77.73	31.13	m		4.82439
MGH		Arremon-assimilis	LSUMNS	106541	34	73.21	81.72	30.76	m		10.4136
MGH	Emberizidae	Arremon-atricapillus	LSUMNS	164330	49.8	72.22	84.09	30.25	m		14.1158
MGH		Arremon-atricapillus	LSUMNS	108596	47	77.98	84.04	32.12	m		7.21085
MGH	Emberizidae	Arremon-basilicus	LSUMNS	90460	39	81.59	88.24	28.44	m		7.53626
BTS		Arremon-basilicus	AMNH	72508	NA	73.72	81.8	27.99	m		9.87775
BTS		Arremon-basilicus	AMNH	72513	NA	74.05	79.89	27.75	m		7.31005
MGH		Arremon-basilicus	LSUMNS	90461	40	77.38	81.3	28.58	m		4.82165
BTS		Arremon-basilicus	AMNH	72512	NA	73.68	80.46	29.35	m		8.42655
MGH	Emberizidae	Arremon-costaricensis	LSUMNS	48482	40.2	80.72	88.14	29.23	m		8.41843
BTS		Arremon-costaricensis	AMNH	520435	NA	74.47	83.12	29.41	m		10.4066
BTS		Arremon-costaricensis	AMNH	520436	NA	78.67	84.85	28.73	m		7.28344
BTS		Arremon-costaricensis	AMNH	102379	NA	80.24	85.25	29.38	m		5.87683
BTS		Arremon-costaricensis	AMNH	102380	NA	76.07	79.77	28.49	m		4.63834
BTS	Emberizidae	Arremon-perijanus	AMNH	428845	NA	73.81	77.24	28.68	NA		4.4407
BTS	Emberizidae	Arremon-phaeopleurus	AMNH	168883	NA	75.06	79.89	31.54	m		6.04581
BTS		Arremon-phaeopleurus	AMNH	520405	NA	75.2	81.39	28.87	m		7.60536
BTS		Arremon-phaeopleurus	AMNH	520406	NA	75.61	84.7	29.85	m		10.732
BTS		Arremon-phaeopleurus	AMNH	520407	NA	69.34	82.58	29.88	m		16.0329
BTS		Arremon-phaeopleurus	AMNH	520409	NA	70.98	75.43	26.9	m		5.89951
BTS	Emberizidae	Arremon-phygas	AMNH	188536	NA	76.58	81.84	29.1	m		6.42717
MGH	Turdidae	Catharus-fuscater	LSUMNS	163712	36.5	75.95	88.36	36.09	m		14.0448
MGH		Catharus-fuscater	LSUMNS	108569	32.5	73.41	86.31	33.2	m		14.9461
MGH		Catharus-fuscater	LSUMNS	112685	32.8	71.48	82.66	33.74	m		13.5253
MGH		Catharus-fuscater	LSUMNS	88629	36	74.89	88.04	34.59	m		14.9364
MGH		Catharus-fuscater	LSUMNS	129008	33.5	77.05	87.29	33.68	m		11.731
MGH	Corvidae	Cyanolyca-viridicyanus	LSUMNS	88674	100	124.42	135.69	41.3	m	jolyaea	8.3057
MGH		Cyanolyca-viridicyanus	LSUMNS	117673	102	128.83	144.39	44.22	m	jolyaea	10.7764
MGH		Cyanolyca-viridicyanus	LSUMNS	74365	108	123.92	138.49	44.12	m	jolyaea	10.5206
MGH		Cyanolyca-viridicyanus	LSUMNS	90992	95	117.52	129.43	41.7	m	viridicyana	9.20189
MGH		Cyanolyca-viridicyanus	LSUMNS	102860	97	128.45	140.89	41.5	m	viridicyana	8.82958
MGH	Corvidae	Cyanolyca-turcosa	LSUMNS	78895	95	138.47	147.06	44.04	m		5.84115
MGH		Cyanolyca-turcosa	LSUMNS	78894	NA	130.3	145.36	43.1	m		10.3605
MGH		Cyanolyca-turcosa	LSUMNS	170126	112	127.65	137.13	43.08	m		6.91315
MGH		Cyanolyca-turcosa	LSUMNS	170129	112	125.1	135.9	45	m		7.94702
MGH		Cyanolyca-turcosa	LSUMNS	179125	109	123.06	131.28	44.1	m		6.26143
BTS	Corvidae	Cyanolyca-armillata	AMNH	113237	NA	124.95	135.28	44.16	m		7.63601
BTS		Cyanolyca-armillata	AMNH	113238	NA	123.84	132.63	43.57	m		6.62746
BTS		Cyanolyca-armillata	AMNH	501400	NA	124.5	137.63	43.85	m		9.54007
BTS		Cyanolyca-armillata	AMNH	113233	NA	136.73	146.88	40.93	m		6.9104
BTS		Cyanolyca-armillata	AMNH	130714	NA	125.57	134.76	38.13	m		6.81953
MGH	Thraupidae	Diglossa-caerulescens	LSUMNS	48067	NA	56.06	67.58	19.76	m		17.0465
MGH		Diglossa-caerulescens	LSUMNS	170338	14.8	62.22	73.32	21.94	m		15.1391
MGH		Diglossa-caerulescens	LSUMNS	171145	14	56.24	69.3	21.88	m		18.8456
MGH		Diglossa-caerulescens	LSUMNS	93634	12	60.4	71.23	20.84	m		15.2043
MGH		Diglossa-caerulescens	LSUMNS	98872	12.5	57.38	66.81	21.18	m		14.1147
MGH	Thraupidae	Diglossa-cyanea	LSUMNS	38883	NA	62.16	75.08	21.65	m		17.2083
MGH		Diglossa-cyanea	LSUMNS	97953	NA	62.22	73.81	21.78	m		15.7025
MGH		Diglossa-cyanea	LSUMNS	117625	18.5	67.18	79.15	22.99	m		15.1232
MGH		Diglossa-cyanea	LSUMNS	129307	21	71.44	83.86	24.79	m		14.8104
MGH		Diglossa-cyanea	LSUMNS	97209	18	61.89	73.07	23.91	m		15.3004
MGH	Thamnophilidae	Drymophila-caudata	LSUMNS	169890	14.3333	50.87	55.86	19.9	m		8.93305
MGH		Drymophila-caudata	LSUMNS	169891	14	53.49	57	20.21	m		6.15789
MGH		Drymophila-caudata	LSUMNS	87990	13	49.35	55.38	20.12	m		10.8884
MGH		Drymophila-caudata	LSUMNS	173990	13	49.92	56.39	20.23	m		11.4737
MGH		Drymophila-caudata	LSUMNS	106008	13	45.82	50.68	19.83	m		9.58958
BTS	Thamnophilidae	Drymophila-klagesi	AMNH	490714	NA	45.87	51.66	18.7	m		11.2079
BTS		Drymophila-klagesi	AMNH	150367	NA	48.51	53.54	19.62	m		9.39484
BTS		Drymophila-klagesi	AMNH	490715	NA	50.96	52.78	NA	m		3.44828
BTS		Drymophila-klagesi	AMNH	490713	NA	48.08	50.74	20.04	m		5.24241
BTS		Drymophila-klagesi	AMNH	490718	NA	48.21	52.62	21.67	m		8.38084
BTS	Thamnophilidae	Drymophila-hellmayri	AMNH	72861	NA	44.4	49.42	20.32	m		10.1578
		Drymophila-hellmayri	NA	NA	NA	NA	NA	NA	NA		NA
		Drymophila-hellmayri	NA	NA	NA	NA	NA	NA	NA		NA
		Drymophila-hellmayri	NA	NA	NA	NA	NA	NA	NA		NA
		Drymophila-hellmayri	NA	NA	NA	NA	NA	NA	NA		NA
	Thamnophilidae	Drymophila-striaticeps	NA	NA	NA	NA	NA	NA	NA		NA
		Drymophila-striaticeps	NA	NA	NA	NA	NA	NA	NA		NA
		Drymophila-striaticeps	NA	NA	NA	NA	NA	NA	NA		NA
		Drymophila-striaticeps	NA	NA	NA	NA	NA	NA	NA		NA
		Drymophila-striaticeps	NA	NA	NA	NA	NA	NA	NA		NA
MGH	Thraupidae	Dubusia-taeniata	LSUMNS	79260	45	79.61	90.44	31.53	m		11.9748
MGH		Dubusia-taeniata	LSUMNS	170278	31	82.46	90.49	29.71	m		8.87391
MGH		Dubusia-taeniata	LSUMNS	89055	34.5	80.32	92.69	29.73	m		13.3456
MGH		Dubusia-taeniata	LSUMNS	119121	36	83.58	93.89	29.33	m		10.9809
MGH		Dubusia-taeniata	LSUMNS	127968	36	78.1	88.64	28.83	m		11.8908
MGH	Furnariidae	Hellmayrea-gularis	LSUMNS	112564	13.1	50.9	57.67	23.27	m		11.7392
MGH		Hellmayrea-gularis	LSUMNS	87786	11.5	54.19	59.69	21.39	m		9.21427
MGH		Hellmayrea-gularis	LSUMNS	92176	12	50.89	58.24	22.01	m		12.6202
MGH		Hellmayrea-gularis	LSUMNS	128435	14.5	56.23	61.04	23.09	m		7.88008
MGH		Hellmayrea-gularis	LSUMNS	127616	13	50.54	55.6	22.81	m		9.10072
MGH	Furnariidae	Lepidocolaptes-lacrymiger	LSUMNS	38647	NA	77.02	103.85	20.89	m		25.8353
MGH		Lepidocolaptes-lacrymiger	LSUMNS	38646	NA	78.49	100.57	22.29	m		21.9549
MGH		Lepidocolaptes-lacrymiger	LSUMNS	169787	33.5	82.4	107.03	20.72	m		23.0122
MGH		Lepidocolaptes-lacrymiger	LSUMNS	92129	34	85.52	108.11	20.14	m		20.8954
MGH		Lepidocolaptes-lacrymiger	LSUMNS	168891	32	77.84	99.59	19.97	m		21.8395
MGH	Tyrannidae	Leptopogon-superciliaris	LSUMNS	163634	11.5	53.83	62.08	15.87	m		13.2893
MGH		Leptopogon-superciliaris	LSUMNS	112647	12.5	55.53	64.6	15.42	m		14.0402
MGH		Leptopogon-superciliaris	LSUMNS	117278	15	NA	67.65	15.73	m	secondaries growing in	NA
MGH		Leptopogon-superciliaris	LSUMNS	68908	NA	57.09	67.09	15.84	m		14.9054
MGH		Leptopogon-superciliaris	LSUMNS	90839	11	53.21	65.88	14.9	m		19.2319
MGH	Furnariidae	Margarornis-squamiger	LSUMNS	108290	18.5	61.37	74.16	20.49	m		17.2465
MGH		Margarornis-squamiger	LSUMNS	87809	17	68.15	83.01	21.16	m		17.9015
MGH		Margarornis-squamiger	LSUMNS	116783	17	63.07	78.21	20.55	m		19.3581
MGH		Margarornis-squamiger	LSUMNS	128466	18.5	63.8	74.98	20.85	m		14.9106
MGH		Margarornis-squamiger	LSUMNS	95991	15.6	62.72	75.48	20.71	m		16.9051
MGH	Tyrannidae	Mecocerculus-leucophrys	LSUMNS	38787	NA	54.53	66.19	21.09	m		17.616
MGH		Mecocerculus-leucophrys	LSUMNS	88480	12.6	62.86	72.02	23.44	m		12.7187
MGH		Mecocerculus-leucophrys	LSUMNS	92841	13	60.99	69.97	22.97	m		12.8341
MGH		Mecocerculus-leucophrys	LSUMNS	78799	14	60.5	66.76	23.44	m		9.37687
MGH		Mecocerculus-leucophrys	LSUMNS	96381	12	57.65	71.47	20.06	m		19.3368
MGH	Tyrannidae	Mionectes-striaticollis	LSUMNS	97765	14.5	60.63	70.51	18.39	m		14.0122
MGH		Mionectes-striaticollis	LSUMNS	117302	15	59.86	70.37	17.87	m		14.9353
MGH		Mionectes-striaticollis	LSUMNS	106387	15	64.33	75.75	17.5	m		15.0759
MGH		Mionectes-striaticollis	LSUMNS	162765	15.4	58.97	70.15	18.39	m		15.9373
MGH		Mionectes-striaticollis	LSUMNS	96583	16.9	62.78	74.04	18.96	m		15.208
MGH	Tyrannidae	Myiarchus-cephalotes	LSUMNS	82055	24.25	74.33	84.77	22.33	m		12.3157
MGH		Myiarchus-cephalotes	LSUMNS	170005	25.5	73.68	87.13	20.67	m		15.4367
MGH		Myiarchus-cephalotes	LSUMNS	117175	31	78.42	92.66	21.33	m		15.368
MGH		Myiarchus-cephalotes	LSUMNS	68896	NA	75.28	90.92	21.42	m		17.2019
MGH		Myiarchus-cephalotes	LSUMNS	171377	27.8	76.15	89.32	20.22	m		14.7447
MGH	Parulidae	Myiothlypis-luteoviridis	LSUMNS	97973	14.5	60.29	71.8	22.24	m		16.0306
MGH		Myiothlypis-luteoviridis	LSUMNS	179242	17	62.71	70.49	23.61	m		11.037
MGH		Myiothlypis-luteoviridis	LSUMNS	174301	14.8	64.13	69.91	23.5	m		8.26777
MGH		Myiothlypis-luteoviridis	LSUMNS	79061	18	65.21	73.05	25.25	m		10.7324
MGH		Myiothlypis-luteoviridis	LSUMNS	103208	12.8	57.78	63.71	24.02	m		9.3078
MGH	Parulidae	Myiothlypis-coronata	LSUMNS	112798	14.9	59.76	68.51	23.97	m		12.7719
MGH		Myiothlypis-coronata	LSUMNS	170366	19	66.83	73.61	24.95	m		9.21071
MGH		Myiothlypis-coronata	LSUMNS	172460	15.1	59.63	68.98	23.63	m		13.5547
MGH		Myiothlypis-coronata	LSUMNS	174311	15.6	60.01	68.58	23.67	m		12.4964
MGH		Myiothlypis-coronata	LSUMNS	91111	15	57.8	65.38	23.29	m		11.5938
MGH	Thamnophilidae	Myrmotherula-schisticolor	LSUMNS	32504	NA	NA	61.58	15.28	m	wings in bad shape	NA
MGH		Myrmotherula-schisticolor	LSUMNS	163590	9.5	52.88	57.52	16.26	m		8.06676
MGH		Myrmotherula-schisticolor	LSUMNS	169884	8	53.49	60.24	16.11	m		11.2052
MGH		Myrmotherula-schisticolor	LSUMNS	173985	8.8	51.01	56.6	17.65	m		9.87633
MGH		Myrmotherula-schisticolor	LSUMNS	128510	8.5	51.65	55.24	17.24	m		6.49891
MGH	Tyrannidae	Ochthoeca-cinnamomeiventris	LSUMNS	97720	12	54.82	64.59	17.59	m		15.1262
MGH		Ochthoeca-cinnamomeiventris	LSUMNS	97724	13	56.75	67.32	18.97	m		15.7011
MGH		Ochthoeca-cinnamomeiventris	LSUMNS	174131	12.5	61.85	73.28	19.89	m		15.5977
MGH		Ochthoeca-cinnamomeiventris	LSUMNS	113593	NA	54.87	68.03	19.93	m		19.3444
MGH		Ochthoeca-cinnamomeiventris	LSUMNS	90781	11	56.57	65.77	18.6	m		13.9881
MGH	Trochilidae	Phaethornis-guy	LSUMNS	163446	5.6	22.16	61.83	NA	m		64.1598
MGH		Phaethornis-guy	LSUMNS	164032	5.5	20.31	59.46	NA	m		65.8426
MGH		Phaethornis-guy	LSUMNS	87339	5.4	22.05	60.17	4.29	m		63.3538
MGH		Phaethornis-guy	LSUMNS	170699	4.7	22.71	59.84	NA	m		62.0488
MGH		Phaethornis-guy	LSUMNS	105688	4.3	21.79	57.69	4.21	m		62.2292
MGH	Cotingidae	Pipreola-riefferii	LSUMNS	45497	NA	73.43	88.21	24.37	m		16.7555
MGH		Pipreola-riefferii	LSUMNS	82021	46	75.36	89.77	24.68	m		16.0521
MGH		Pipreola-riefferii	LSUMNS	170023	44	76.53	91.7	23.86	m		16.5431
MGH		Pipreola-riefferii	LSUMNS	116997	45	73.52	89.74	24.03	m		18.0744
MGH		Pipreola-riefferii	LSUMNS	74148	44	70.91	83.52	21.25	m		15.0982
MGH	Cotingidae	Pipreola-intermedia	LSUMNS	92554	44	76.15	88.53	22.46	m	intermedia	13.984
MGH		Pipreola-intermedia	LSUMNS	92557	45	67.72	85.23	23.56	m	intermedia	20.5444
MGH		Pipreola-intermedia	LSUMNS	64249	NA	77.3	91.37	22.63	m	intermedia	15.3989
MGH		Pipreola-intermedia	LSUMNS	90753	64	82	97.8	25.32	m	signata	16.1554
MGH		Pipreola-intermedia	LSUMNS	102264	52	82.13	96.79	25.53	m	signata	15.1462
BTS	Furnariidae	Premnoplex-tatei	AMNH	188298	NA	54.32	60.92	20.53	m		10.8339
BTS		Premnoplex-tatei	AMNH	41040	NA	53.6	61.67	22.37	f		13.0858
CS		Premnoplex-tatei	FMNH	92062	NA	52.11	58.99	21.41	f	䊚	11.663
MGH	Furnariidae	Premnoplex-brunnescens	LSUMNS	138703	16	55.27	64.68	20.41	m		14.5485
MGH		Premnoplex-brunnescens	LSUMNS	163553	15.5	58	65.78	20.43	m		11.8273
MGH		Premnoplex-brunnescens	LSUMNS	172116	16.6	56.48	62.36	20.79	m		9.42912
MGH		Premnoplex-brunnescens	LSUMNS	173944	18.1	54.36	59.75	20.97	m		9.02092
MGH		Premnoplex-brunnescens	LSUMNS	95993	15.3	53.11	60.32	20.09	m		11.9529
MGH	Tyrannidae	Pyrrhomyias-cinnamomeus	LSUMNS	38776	NA	51.82	67.97	13.02	m		23.7605
MGH		Pyrrhomyias-cinnamomeus	LSUMNS	179061	9.7	43.28	56.63	12.52	m		23.5741
MGH		Pyrrhomyias-cinnamomeus	LSUMNS	117212	10.5	54.05	67.27	12.67	m		19.6521
MGH		Pyrrhomyias-cinnamomeus	LSUMNS	128770	9	54.95	71.49	12.87	m		23.1361
MGH		Pyrrhomyias-cinnamomeus	LSUMNS	96341	13.1	53	68.96	13.51	m		23.1439
MGH	Furnariidae	Synallaxis-azarae	LSUMNS	112560	17.9	52.94	57.5	22.31	m		7.93043
MGH		Synallaxis-azarae	LSUMNS	183084	13.4	48.08	53.31	20.06	m		9.81054
MGH		Synallaxis-azarae	LSUMNS	169805	14	50.02	57.13	20.57	m		12.4453
MGH		Synallaxis-azarae	LSUMNS	73972	NA	53.32	59.3	22.7	m		10.0843
MGH		Synallaxis-azarae	LSUMNS	101962	13	49.45	54.39	22.3	m		9.08255
MGH	Furnariidae	Synallaxis-courseni	LSUMNS	179647	17.2	53.37	57.6	22.08	m		7.34375
MGH		Synallaxis-courseni	LSUMNS	179649	16.2	50.85	55.82	22.39	f		8.90362
MGH		Synallaxis-courseni	LSUMNS	179648	16.4	53.5	59.29	24.07	m		9.76556
MGH		Synallaxis-courseni	LSUMNS	179650	15.2	51.19	56.06	22.84	f		8.68712
MGH		Synallaxis-courseni	LSUMNS	78298	15	49.91	55.34	22.88	f		9.81207
MGH	Thraupidae	Tangara-vassorii	LSUMNS	38931	NA	52.23	70.26	16.73	m		25.6618
MGH		Tangara-vassorii	LSUMNS	166304	19	58.8	74.32	19.41	m		20.8827
MGH		Tangara-vassorii	LSUMNS	117588	19	58.8	74.84	17.63	m		21.4324
MGH		Tangara-vassorii	LSUMNS	106733	16.8	57.29	73.82	17.12	m		22.3923
MGH		Tangara-vassorii	LSUMNS	103162	18	59.83	77.33	17.66	m		22.6303
MGH	Furnariidae	Xiphorhynchus-triangularis	LSUMNS	97634	43	96.62	121.86	22.96	m		20.7123
MGH		Xiphorhynchus-triangularis	LSUMNS	172095	43.9	91.42	116.68	22.96	m		21.649
MGH		Xiphorhynchus-triangularis	LSUMNS	153094	47	84.44	110.77	22.23	m		23.77
MGH		Xiphorhynchus-triangularis	LSUMNS	105871	48	93.6	118.9	23.58	m		21.2784
MGH		Xiphorhynchus-triangularis	LSUMNS	98218	46.5	86.52	107.61	22.25	m		19.5986
MGH	Thraupidae	Phrygilus-fruticeti	LSUMNS	80975	40	75.38	88.29	26.62	m		14.6223
MGH		Phrygilus-fruticeti	LSUMNS	98677	NA	77.15	93.49	25.75	m		17.4778
MGH		Phrygilus-fruticeti	LSUMNS	114212	30	78.35	93.2	24.95	m		15.9335
MGH		Phrygilus-fruticeti	LSUMNS	182793	42	85.83	103.48	26.01	m		17.0564
MGH		Phrygilus-fruticeti	LSUMNS	124875	43	82.63	102.47	24.91	m		19.3618
BTS	Rallidae	Rallus-longirostris	AMNH	751533	NA	120.69	151.7	53.11	m		20.4417
MGH		Rallus-longirostris	LSUMNS	182867	190	104.21	125.03	41.38	m		16.652
MGH		Rallus-longirostris	LSUMNS	182868	230	106.03	127.28	44.09	m		16.6955
BTS		Rallus-longirostris	AMNH	751539	NA	117.67	143.19	47.73	m		17.8225
BTS		Rallus-longirostris	AMNH	783879	NA	125.68	148.29	56.49	m		15.2472
MGH	Rallidae	Rallus-longirostris	LSUMNS	19726	381	129	173	58.43	m	Rallus-obsoletus	25.4335
BTS		Rallus-longirostris	AMNH	751478	NA	115.48	151.51	50.97	m	Rallus-obsoletus	23.7806
BTS		Rallus-longirostris	AMNH	751479	NA	121.65	164.06	55.53	m	Rallus-obsoletus	25.8503
BTS		Rallus-longirostris	AMNH	751485	NA	117.75	151.05	51.84	m	Rallus-obsoletus	22.0457
MGH		Rallus-longirostris	LSUMNS	43504	NA	112	153	54.72	m	Rallus-obsoletus	26.7974
MGH	Rallidae	Rallus-longirostris	LSUMNS	39437	NA	113	154	57.55	m	Rallus-tenuirostris	26.6234
MGH		Rallus-longirostris	LSUMNS	22274	NA	110	146	52.7	f	Rallus-tenuirostris	24.6575
MGH		Rallus-longirostris	LSUMNS	43505	NA	119	156	56.2	m	Rallus-tenuirostris	23.7179
MGH		Rallus-longirostris	LSUMNS	61180	NA	123	160	57.01	m	Rallus-tenuirostris	23.125
MGH		Rallus-longirostris	LSUMNS	39438	NA	126	165	57.1	m	Rallus-tenuirostris	23.6364
MGH	Rallidae	Rallus-elegans	LSUMNS	75722	NA	126	163	61.06	m		22.6994
MGH		Rallus-elegans	LSUMNS	173299	415.7	127	170	58.57	m		25.2941
MGH		Rallus-elegans	LSUMNS	181204	424	127	166	64.16	m		23.494
MGH		Rallus-elegans	LSUMNS	135217	426.9	123	163	62.08	m		24.5399
MGH		Rallus-elegans	LSUMNS	141619	NA	115	153	55.87	m		24.8366
MGH	Rallidae	Rallus-longirostris	LSUMNS	87083	NA	124	152	54.07	m	Rallus-crepitans	18.4211
MGH		Rallus-longirostris	LSUMNS	134703	335	126	157	50.89	m	Rallus-crepitans	19.7452
MGH		Rallus-longirostris	LSUMNS	138541	NA	116	149	50.63	m	Rallus-crepitans	22.1477
MGH		Rallus-longirostris	LSUMNS	141614	NA	111	148	56.98	m	Rallus-crepitans	25
MGH		Rallus-longirostris	LSUMNS	141611	NA	119	154	53.79	m	Rallus-crepitans	22.7273

## Sheet: Sheet2
Data Collector	Family	Split	Institution	Museum Number	Mass	SecondaryLength	WingLength	Tarsus	Sex	Notes	KippIndex
MGH	Trochilidae	Adelomyia-melanogenys	LSUMNS	123671	3	20.66	51.6	5.14	m		59.9612
MGH		Adelomyia-melanogenys	LSUMNS	90565	3.1	19.37	50	4.74	m		61.26
MGH		Adelomyia-melanogenys	LSUMNS	128190	3.6	20.43	50.53	5.4	m		59.5686
MGH		Adelomyia-melanogenys	LSUMNS	178926	3.9	22.67	52.49	5.08	m		56.8108
MGH		Adelomyia-melanogenys	LSUMNS	80449	4	22.26	54.55	5.52	m		59.1934
BTS	Icteridae	Agelaius-phoeniceus	LSUMNS	130814	61.2	97.04	120.02	23.22	m		19.1468
BTS		Agelaius-phoeniceus	LSUMNS	152291	52	90.86	117.94	24.36	m		22.9608
BTS		Agelaius-phoeniceus	LSUMNS	152292	54.7	92.44	114.56	24.86	m		19.3087
BTS		Agelaius-phoeniceus	LSUMNS	165121	61.4	96.53	122.2	23.76	m		21.0065
BTS		Agelaius-phoeniceus	LSUMNS	12618	55.3	88.58	110.54	21.64	m		19.8661
MGH	Trochilidae	Amazilia-cyanocephala	LSUMNS	65656	6	22.14	61.68	5.23	m		64.1051
MGH		Amazilia-cyanocephala	LSUMNS	40143	NA	21.96	61.59	6	m		64.3449
MGH		Amazilia-cyanocephala	LSUMNS	11119	NA	21.48	59.15	5.32	m		63.6855
MGH		Amazilia-cyanocephala	LSUMNS	15121	5.9	22.15	59.55	5.4	m		62.8044
MGH		Amazilia-cyanocephala	LSUMNS	27820	NA	20.66	62.03	5.23	m		66.6935
MGH	Trochilidae	Amazilia-tzacatl	LSUMNS	61430	NA	23	58.33	4.46	m		60.5692
MGH		Amazilia-tzacatl	LSUMNS	177687	5.8	22.02	56.13	4.67	m		60.7696
MGH		Amazilia-tzacatl	LSUMNS	30535	5.2	21.29	57.93	5.63	m		63.2487
MGH		Amazilia-tzacatl	LSUMNS	166955	4.3	19.58	55.3	4.34	m		64.5931
MGH		Amazilia-tzacatl	LSUMNS	44585	NA	20.46	56.28	4.69	m		63.6461
BTS	Psittacidae	Amazona-aestiva	AMNH	241839	NA	148	207	23.97	m		28.5024
MGH		Amazona-aestiva	LSUMNS	168765	NA	138	208	22.87	m		33.6538
MGH		Amazona-aestiva	LSUMNS	168768	360	142	206	24.04	m		31.068
BTS		Amazona-aestiva	AMNH	241834	NA	163	220	21.45	m		25.9091
BTS		Amazona-aestiva	AMNH	241833	NA	150	208	21.26	m		27.8846
BTS	Psittacidae	Amazona-farinosa	LSUMNS	119334	785	182	253	21.48	m		28.0632
BTS		Amazona-farinosa	LSUMNS	29068	697.5	158	225	22.08	m		29.7778
BTS		Amazona-farinosa	LSUMNS	108156	620	159	227	22.76	m		29.9559
BTS		Amazona-farinosa	LSUMNS	114626	810	180	245	20.92	m		26.5306
BTS		Amazona-farinosa	LSUMNS	B-74853	710	168	230	18.52	m		26.9565
BTS	Psittacidae	Amazona-ochrocephala	LSUMNS	16782	542	165	228	16.09	m	Only Amazona ochrocephala was measured	27.6316
BTS		Amazona-ochrocephala	LSUMNS	29067	558.8	164	246	17.77	m	Only Amazona ochrocephala was measured	33.3333
BTS		Amazona-ochrocephala	LSUMNS	177674	398.5	165	205	17.79	m	Only Amazona ochrocephala was measured	19.5122
BTS		Amazona-ochrocephala	LSUMNS	123534	470	164	222	15.62	m	Only Amazona ochrocephala was measured	26.1261
BTS		Amazona-ochrocephala	LSUMNS	136485	340	175	238	17.3	m	Only Amazona ochrocephala was measured	26.4706
GFS	Anatidae	Anas-fulvigula	LSUMNS	32229	NA	135	256	50.6	m		47.2656
GFS		Anas-fulvigula	LSUMNS	177138	NA	141	248	48.99	m		43.1452
GFS		Anas-fulvigula	LSUMNS	122251	1000	140	260	54.02	m		46.1538
GFS		Anas-fulvigula	LSUMNS	100940	NA	130	246	48.7	m		47.1545
GFS		Anas-fulvigula	LSUMNS	6355	NA	130	248	46.56	m		47.5806
GFS	Anatidae	Anas-strepera	LSUMNS	43072	NA	132	271	38.3	m		51.2915
GFS		Anas-strepera	LSUMNS	179414	837.1	125	269	42.73	m		53.5316
GFS		Anas-strepera	LSUMNS	126625	755	126	268	49.07	m		52.9851
GFS		Anas-strepera	LSUMNS	4411	NA	128	264	36.22	m		51.5152
GFS		Anas-strepera	LSUMNS	61020	NA	136	280	42.43	m		51.4286
MGH	Corvidae	Aphelocoma-californica	LSUMNS	21708	NA	107.17	128.16	44.74	m	californica	16.378
MGH		Aphelocoma-californica	LSUMNS	140922	NA	101.61	118.5	39.93	m	californica	14.2532
MGH		Aphelocoma-californica	LSUMNS	41104	NA	110.97	129.48	40.83	m	californica	14.2956
MGH		Aphelocoma-californica	LSUMNS	41105	NA	NA	124.63	40.71	m	californica, inner secondaries growing in	NA
MGH		Aphelocoma-californica	LSUMNS	46195	NA	106.43	122.12	41.87	m	californica	12.848
MGH	Corvidae	Aphelocoma-californica	LSUMNS	46200	NA	123.07	137.17	43.02	m	sumichrasti	10.2792
MGH		Aphelocoma-californica	LSUMNS	33260	108	121.05	143.69	44.74	m	sumichrasti	15.7561
BTS		Aphelocoma-californica	AMNH	815448		118.95	136.24	39.96	m	sumichrasti,inner secondaries growing in	12.6908
MGH		Aphelocoma-californica	LSUMNS	41113	NA	126.1	142.29	41.17	m	sumichrasti	11.3782
BTS		Aphelocoma-californica	AMNH	815449		115.85	129.5	40.94	m	sumichrasti	10.5405
MGH	Corvidae	Aphelocoma-californica	LSUMNS	184382	84	111.96	133.18	42.1	m	woodhouseii	15.9333
MGH		Aphelocoma-californica	LSUMNS	184379	91	110.36	131.77	40.42	m	woodhouseii	16.248
MGH		Aphelocoma-californica	LSUMNS	177428	86.9	119.4	140.7	39.92	m	woodhouseii	15.1386
MGH		Aphelocoma-californica	LSUMNS	113354	96	110.29	129.74	42.07	m	woodhouseii	14.9915
MGH		Aphelocoma-californica	LSUMNS	11752	NA	116.42	137.64	41.26	m	woodhouseii	15.417
GFS	Corvidae	Aphelocoma-unicolor	LSUMNS	14328	NA	119.17	143	40.15	m		16.6643
GFS		Aphelocoma-unicolor	LSUMNS	24619	NA	118.73	145	40.76	m		18.1172
BTS		Aphelocoma-unicolor	AMNH	327526	NA	130.27	161.58	41.4	m		19.3774
GFS		Aphelocoma-unicolor	LSUMNS	61695	NA	129.5	156	40	m		16.9872
GFS		Aphelocoma-unicolor	LSUMNS	41128	NA	133	145	41.69	m		8.27586
GFS	Corvidae	Aphelocoma-wollweberi	LSUMNS	175308	120	137.6	156	39.76	m		11.7949
BTS		Aphelocoma-wollweberi	AMNH	92325	NA	129.78	153.58	38.35	m		15.4968
GFS		Aphelocoma-wollweberi	LSUMNS	61694	NA	127	151	43.2	m		15.894
GFS		Aphelocoma-wollweberi	LSUMNS	11773	NA	137.6	163	42.63	m		15.5828
GFS		Aphelocoma-wollweberi	LSUMNS	16485	NA	142	167	43.5	m		14.9701
GFS	Emberizidae	Arremon-brunneinucha	LSUMNS	33545	38.4	71.03	78.98	27.84	m		10.0658
GFS		Arremon-brunneinucha	LSUMNS	163756	46.5	75.3	80.39	29.33	m		6.33163
GFS		Arremon-brunneinucha	LSUMNS	170181	52	79.95	86.12	29.96	m		7.16442
GFS		Arremon-brunneinucha	LSUMNS	171074	42	76.26	80.89	28.29	m		5.72382
GFS		Arremon-brunneinucha	LSUMNS	98715	48	69.3	75.68	30.06	m		8.43023
BTS	Emberizidae	Artemisiospiza-belli	AMNH	401879	NA	57.8	65.33	20.07	m		11.5261
BTS		Artemisiospiza-belli	AMNH	401906	NA	56.71	67.54	19.33	m		16.0349
BTS		Artemisiospiza-belli	AMNH	518507	NA	54.54	65.21	21.64	m		16.3625
BTS		Artemisiospiza-belli	AMNH	60918	NA	58.44	69.1	19.87	m		15.4269
BTS		Artemisiospiza-belli	AMNH	762615	NA	54.77	64.9	18.9	m		15.6086
BTS	Emberizidae	Artemisiospiza-nevadensis	AMNH	401958	NA	67.09	80.96	19.83	m		17.1319
BTS		Artemisiospiza-nevadensis	AMNH	762633	NA	56.09	70.03	21.33	m		19.9058
BTS		Artemisiospiza-nevadensis	AMNH	401922	NA	64.1	76.86	21.55	m		16.6016
BTS		Artemisiospiza-nevadensis	AMNH	762641	NA	58.91	72.86	19.48	m		19.1463
BTS		Artemisiospiza-nevadensis	AMNH	401935	NA	60.08	74.28	19.87	m		19.1169
BTS	Tyrannidae	Attila-spadiceus	AMNH	808795	37.7	74.5	87.69	25.67	m		15.0416
BTS		Attila-spadiceus	AMNH	815415	45	78.7	88.86	24.46	m		11.4337
BTS		Attila-spadiceus	AMNH	815167	32	70.92	88.45	24.84	m		19.8191
BTS		Attila-spadiceus	AMNH	229026	NA	71.61	88.54	23.03	m		19.1213
BTS		Attila-spadiceus	AMNH	819709	NA	70.75	84.99	20.62	m		16.7549
BTS	Ramphastidae	Aulacorhynchus-prasinus	LSUMNS	24380	197.5	115.27	130.87	32.07	m		11.9202
BTS		Aulacorhynchus-prasinus	LSUMNS	29287	229.6	111.9	125.02	34.36	m		10.4943
BTS		Aulacorhynchus-prasinus	LSUMNS	169746	180	105.36	124.93	32.66	m		15.6648
BTS		Aulacorhynchus-prasinus	LSUMNS	172078	186.7	107.16	123.57	32.38	m		13.2799
BTS		Aulacorhynchus-prasinus	LSUMNS	135371	142	105.59	127.37	27.91	m		17.0998
GFS	Furnariidae	Automolus-ochrolaemus	LSUMNS	167143	42.5	77.2	92.23	23.06	m		16.2962
GFS		Automolus-ochrolaemus	LSUMNS	29453	43.2	78.31	92.02	23.76	m		14.8989
GFS		Automolus-ochrolaemus	LSUMNS	175385	36	72.84	85.51	19.86	m		14.817
GFS		Automolus-ochrolaemus	LSUMNS	115121	33	72.44	83.67	21.01	m		13.4218
GFS		Automolus-ochrolaemus	LSUMNS	137072	32	76.24	92.37	19.86	m		17.4624
MGH	Parulidae	Basileuterus-belli	LSUMNS	47682	NA	48.84	56.58	22.22	m		13.6797
MGH		Basileuterus-belli	LSUMNS	12482	NA	50.17	59.56	22.19	m		15.7656
MGH		Basileuterus-belli	LSUMNS	27572	9.9	48.32	57	21.34	m		15.2281
MGH		Basileuterus-belli	LSUMNS	167965	10.2	52.62	62.23	21.69	m		15.4427
MGH		Basileuterus-belli	LSUMNS	167968	9.5	49.79	57.5	20.84	m		13.4087
MGH	Parulidae	Basileuterus-culicivorus	LSUMNS	167936	NA	50.78	58.69	18.65	m	culicivorus	13.4776
MGH		Basileuterus-culicivorus	LSUMNS	167945	9.5	48.16	57.52	20.27	m	culicivorus	16.2726
MGH		Basileuterus-culicivorus	LSUMNS	125465	9.2	48.31	58.2	18.24	m	culicivorus	16.9931
MGH		Basileuterus-culicivorus	LSUMNS	125467	10.8	51.57	60.16	19.43	m	culicivorus	14.2786
MGH		Basileuterus-culicivorus	LSUMNS	125477	10	50.47	59.66	20.21	m	hypoleucus	15.404
BTS	Parulidae	Basileuterus-culicivorus	AMNH	776464	NA	47.9	56.38	17.69	m		15.0408
BTS		Basileuterus-culicivorus	AMNH	328361	NA	51.99	60.48	18.93	m		14.0377
BTS		Basileuterus-culicivorus	AMNH	308750	NA	50.41	57.58	19.64	m		12.4522
BTS		Basileuterus-culicivorus	AMNH	773752	NA	50.75	57.52	19.5	m		11.7698
BTS		Basileuterus-culicivorus	AMNH	792180	NA	51.24	57.56	18.67	m		10.9798
MGH	Parulidae	Basileuterus-trifasciatus	LSUMNS	182657	8.9	49.1	56.95	21.77	m		13.784
MGH		Basileuterus-trifasciatus	LSUMNS	182568	8	47.29	57	20.22	m		17.0351
MGH		Basileuterus-trifasciatus	LSUMNS	182569	8.3	46.66	54.54	21.05	m		14.4481
MGH		Basileuterus-trifasciatus	LSUMNS	75358	NA	48.69	54.07	20.63	m		9.95006
MGH		Basileuterus-trifasciatus	LSUMNS	98006	8	46.91	53.75	22.5	m		12.7256
BTS	Parulidae	Basileuterus-tristriatus	AMNH	187748	NA	53.24	59.64	20.81	m		10.7311
BTS		Basileuterus-tristriatus	AMNH	136204	NA	54.77	61.81	21.14	m		11.3897
BTS		Basileuterus-tristriatus	AMNH	109166	NA	50.37	62.49	20.23	m		19.3951
BTS		Basileuterus-tristriatus	AMNH	122666	NA	55.04	64.79	20.99	m		15.0486
BTS		Basileuterus-tristriatus	AMNH	388113	NA	51.53	62.47	19.82	m		17.5124
BTS	Scolopacidae	Calidris-ptilocnemis	AMNH	752300	NA	59.99	113.14	20.45	m		46.9772
BTS		Calidris-ptilocnemis	AMNH	752303	NA	64.08	116.45	23.41	m		44.9721
BTS		Calidris-ptilocnemis	AMNH	752303b	NA	64.53	115.51	21.01	m		44.1347
BTS		Calidris-ptilocnemis	AMNH	132881	NA	60.47	115.04	21.71	m		47.4357
BTS		Calidris-ptilocnemis	AMNH	752299	NA	62.43	115.12	21.62	m		45.7696
MGH	Trochilidae	Campylopterus-curvipennis	LSUMNS	168030	NA	29.6	70.9	5.71	m		58.2511
MGH		Campylopterus-curvipennis	LSUMNS	168029	8.8	26.02	72.81	5.45	m		64.2632
MGH		Campylopterus-curvipennis	LSUMNS	16448	NA	26.54	67.32	4.95	m		60.5764
MGH		Campylopterus-curvipennis	LSUMNS	11066	NA	25.3	65.71	5.28	m		61.4975
MGH		Campylopterus-curvipennis	LSUMNS	11064	NA	25.5	64.86	5.98	m		60.6846
BTS	Troglodytidae	Campylorhynchus-rufinucha	AMNH	776101	NA	62.29	70.74	21.24	m		11.9452
BTS		Campylorhynchus-rufinucha	AMNH	776102	NA	58.49	66.82	20.03	m		12.4663
BTS		Campylorhynchus-rufinucha	AMNH	813604	NA	65.85	77.18	26.04	m		14.68
BTS		Campylorhynchus-rufinucha	AMNH	144325	NA	66.43	72.19	25.84	m		7.97894
BTS		Campylorhynchus-rufinucha	AMNH	395858	NA	71.89	80.76	24.72	m		10.9832
BTS	Troglodytidae	Cantorchilus-nigricapillus	AMNH	247798	NA	62.66	66.67	23.59	m		6.0147
BTS		Cantorchilus-nigricapillus	AMNH	707740	NA	62.53	66.52	23.11	m		5.9982
BTS		Cantorchilus-nigricapillus	AMNH	391646	NA	54.11	62.97	23.01	m		14.0702
BTS		Cantorchilus-nigricapillus	AMNH	787251	NA	59.95	67.91	22.73	m		11.7214
BTS		Cantorchilus-nigricapillus	AMNH	171996	NA	60.04	67.61	22.92	m		11.1966
MGH	Capitonidae	Capito-wallacei	LSUMNS	B-76700	77.2	76	89.48	26.46	m	fitzpatricki	15.0648
MGH		Capito-wallacei	LSUMNS	161651	69	76.9	91.89	24.83	m	wallacei	16.313
MGH		Capito-wallacei	LSUMNS	161645	65	76.69	91.67	25.17	m	wallacei	16.3412
MGH		Capito-wallacei	LSUMNS	161650	74	74.13	90.21	25.13	f	wallacei	17.8251
MGH		Capito-wallacei	LSUMNS	161647	78	71.73	85.25	25.15	f	wallacei	15.8592
BTS	Parulidae	Cardellina-pusilla	AMNH	825716	NA	45.79	56.66	19.65	m		19.1846
BTS		Cardellina-pusilla	AMNH	825717	NA	44.93	55.15	17.46	m		18.5313
BTS		Cardellina-pusilla	AMNH	384733	NA	44.38	57.81	17.27	m		23.2313
BTS		Cardellina-pusilla	AMNH	384769	NA	42.24	53.78	16.23	m		21.4578
BTS		Cardellina-pusilla	AMNH	384686	NA	44.04	55.62	16.56	m		20.8198
MGH	Parulidae	Cardellina-rubra	LSUMNS	7581	NA	49.23	62.73	19.08	m		21.5208
MGH		Cardellina-rubra	LSUMNS	14630	9.1	49.28	62.41	21.06	m		21.0383
MGH		Cardellina-rubra	LSUMNS	7588	NA	49.24	61.87	18.41	m		20.4138
MGH		Cardellina-rubra	LSUMNS	13880	NA	50.45	62.89	20.55	m		19.7806
MGH		Cardellina-rubra	LSUMNS	41876	NA	47.23	56.11	19.5	m		15.8261
BTS	Cardinalidae	Cardinalis-cardinalis	LSUMNS	138206	44.6	79.44	94.37	25.61	m		15.8207
BTS		Cardinalis-cardinalis	LSUMNS	138211	43.8	81.88	93.87	21.82	m		12.773
BTS		Cardinalis-cardinalis	LSUMNS	16147	37.5	80.29	91.23	21.66	m		11.9917
BTS		Cardinalis-cardinalis	LSUMNS	33514	35.9	73.27	84.59	21.52	m		13.3822
BTS		Cardinalis-cardinalis	LSUMNS	27342	42.6	74.79	89.79	25.67	m		16.7056
BTS	Certhiidae	Certhia-americana	AMNH	374205	NA	54.64	67.53	13.53	m		19.0878
BTS		Certhia-americana	AMNH	374267	NA	50.6	64.49	14.43	m		21.5382
BTS		Certhia-americana	AMNH	89881	NA	52.75	67.94	13.03	m		22.358
BTS		Certhia-americana	AMNH	89886	NA	51.13	62.19	13.43	m		17.7842
BTS		Certhia-americana	AMNH	374186	NA	51.57	61.01	14.84	m		15.4729
MGH	Sylviidae	Chamaea-fasciata	LSUMNS	6331	NA	50.93	55.3	26.35	m		7.90235
MGH		Chamaea-fasciata	LSUMNS	148062	NA	54.97	61.19	28.77	m		10.1651
MGH		Chamaea-fasciata	LSUMNS	6316	NA	51.05	62.35	24.51	m		18.1235
MGH		Chamaea-fasciata	LSUMNS	6320	NA	53.68	61.51	25.32	m		12.7296
MGH		Chamaea-fasciata	LSUMNS	6318	NA	50.23	60.13	26.16	m		16.4643
MGH		Chamaea-fasciata	LSUMNS	158950	16.4	57.44	64.79	27.88	m		11.3443
MGH		Chamaea-fasciata	LSUMNS	148064	16.5	57.9	64.71	25.87	m		10.5239
BTS	Charadriidae	Charadrius-montanus	LSUMNS	134420	89.9	71.95	149.57	35.15	m		51.8954
BTS		Charadrius-montanus	LSUMNS	148001	110	68.69	142.57	37.85	m	migrant	51.8202
BTS		Charadrius-montanus	LSUMNS	148000	97	64.06	138.52	32.13	m	migrant	53.754
BTS		Charadrius-montanus	LSUMNS	148002	103.9	68.26	148.28	37.6	m	migrant	53.9655
BTS		Charadrius-montanus	AMNH	447294	NA	70.03	143.48	35.37	m		51.1918
BTS	Charadriidae	Charadrius-nivosus	AMNH	751704	NA	50.79	107.89	23.86	m	migrant juvenile	52.9243
BTS		Charadrius-nivosus	AMNH	75169?	NA	49.3	105.6	23.63	m		53.3144
BTS		Charadrius-nivosus	AMNH	751707	NA	49.21	101.22	23.23	m		51.3831
BTS		Charadrius-nivosus	AMNH	751696	NA	49.67	100.05	21.68	m		50.3548
BTS		Charadrius-nivosus	AMNH	751695	NA	49.06	102.81	21.22	m		52.2809
MGH	Thraupidae	Chlorophanes-spiza	LSUMNS	137851	17.5	52.48	66.42	17.07	m		20.9877
MGH		Chlorophanes-spiza	LSUMNS	125402	18.3	54.65	72.87	19.3	m		25.0034
MGH		Chlorophanes-spiza	LSUMNS	110995	17	53.61	69.64	18.28	m		23.0184
MGH		Chlorophanes-spiza	LSUMNS	34429	NA	53.79	68.28	17.84	m		21.2214
MGH		Chlorophanes-spiza	LSUMNS	35439	20.5	56.21	73.16	19.42	m		23.1684
MGH	Emberizidae	Chlorospingus-flavopectus	LSUMNS	12758	NA	57	69.47	20.66	m		17.9502
MGH		Chlorospingus-flavopectus	LSUMNS	180895	17.2	56.33	70.42	21.95	m		20.0085
MGH		Chlorospingus-flavopectus	LSUMNS	163774	19.5	56.58	66.28	22.94	m		14.6349
MGH		Chlorospingus-flavopectus	LSUMNS	129100	27	61.88	72.04	22.58	m		14.1033
MGH		Chlorospingus-flavopectus	LSUMNS	169204	17.6	55.9	67.69	18.68	m		17.4176
BTS	Icteridae	Chrysomus-icterocephalus	LSUMNS	120409	33.5	73.66	89.08	22.73	m		17.3103
BTS		Chrysomus-icterocephalus	LSUMNS	120406	32	69.97	79.81	22.99	m		12.3293
BTS		Chrysomus-icterocephalus	LSUMNS	120407	34	70.98	83.98	21.84	m		15.4799
BTS		Chrysomus-icterocephalus	LSUMNS	120408	33	70.82	85.94	22.76	m		17.5937
BTS		Chrysomus-icterocephalus	AMNH	109300	NA	73.44	85.65	24.7	m		14.2557
MGH	Furnariidae	Cinclodes-albiventris	LSUMNS	80418	29.5	69.93	92	29.25	m		23.9891
MGH		Cinclodes-albiventris	LSUMNS	128410	31	74.9	95.63	27.77	m		21.6773
MGH		Cinclodes-albiventris	LSUMNS	128415	32	70.58	96.35	28.61	m		26.7462
MGH		Cinclodes-albiventris	LSUMNS	78266	NA	75.64	100.13	25.26	m		24.4582
MGH		Cinclodes-albiventris	LSUMNS	34642	NA	74.68	98.81	25.56	m		24.4206
MGH	Furnariidae	Cinclodes-fuscus	LSUMNS	53302	NA	68.49	99.36	24.01	m		31.0688
MGH		Cinclodes-fuscus	LSUMNS	69971	NA	69.58	95.84	25.36	m		27.3998
BTS		Cinclodes-fuscus	AMNH	321574	NA	66.99	96.7	24.29	m		30.7239
MGH		Cinclodes-fuscus	LSUMNS	101935	28.1	74.78	97.4	26.58	m		23.2238
MGH		Cinclodes-fuscus	LSUMNS	54508	NA	71.26	103.8	24.73	m		31.3487
BTS	Tyrannidae	Colonia-colonus	AMNH	495462	NA	54.15	66.83	11.82	m		18.9735
BTS		Colonia-colonus	AMNH	495460	NA	52.77	70.31	12.4	m		24.9467
BTS		Colonia-colonus	AMNH	179489	NA	61.86	78.44	13.96	m		21.1372
BTS		Colonia-colonus	AMNH	495444	NA	64.92	82.19	13.75	m		21.0123
BTS		Colonia-colonus	AMNH	4955437	NA	66.06	82.12	13.7	m		19.5567
GFS	Corvidae	Corvus-corax	AMNH	157219	850	238	420	59.7	m		43.3333
GFS		Corvus-corax	AMNH	157218	873	210	396	62.65	m		46.9697
GFS		Corvus-corax	AMNH	157220	898	228	415	64.51	m		45.0602
GFS		Corvus-corax	AMNH	5153	NA	235	427	71.43	m		44.9649
BTS		Corvus-corax	AMNH	756340	NA	280	480	64.11	m		41.6667
GFS	Furnariidae	Cranioleuca-antisiensis	AMNH	183096	13.5	54.23	60.67	18.23	m		10.6148
GFS		Cranioleuca-antisiensis	AMNH	78310	15	57.88	66.02	19.7	m		12.3296
GFS		Cranioleuca-antisiensis	AMNH	84687	24	55.68	70.99	20.78	m		21.5664
GFS		Cranioleuca-antisiensis	AMNH	81916	28	72.11	83.74	24.52	m		13.8882
GFS		Cranioleuca-antisiensis	AMNH	73998	26	66.56	78.03	23.3	m		14.6995
BTS	Furnariidae	Cranioleuca-baroni	AMNH	235912	NA	60.03	70.46	21.12	m		14.8027
BTS		Cranioleuca-baroni	AMNH	235550	NA	57.46	68.15	22.4	m		15.686
BTS		Cranioleuca-baroni	AMNH	235548	NA	59.38	74.02	20.75	m		19.7784
BTS		Cranioleuca-baroni	AMNH	523799	NA	69.34	79.29	23.11	m		12.5489
BTS		Cranioleuca-baroni	AMNH	235911	NA	59.42	69.52	21.99	m		14.5282
MGH	Thraupidae	Cyanerpes-caeruleus	LSUMNS	133966	11.5	44.41	56.46	13.77	m		21.3425
MGH		Cyanerpes-caeruleus	LSUMNS	28578	NA	41.15	53.45	15.14	m		23.0122
MGH		Cyanerpes-caeruleus	LSUMNS	71141	12.3	45.08	57.72	14.72	m		21.8988
MGH		Cyanerpes-caeruleus	LSUMNS	117605	11	43.35	55.84	16.34	m		22.3675
MGH		Cyanerpes-caeruleus	LSUMNS	83598	NA	43.41	55.32	14.59	m		21.5293
BTS	Corvidae	Cyanocitta-stelleri	AMNH	372021	NA	121.89	142.49	37.24	m		14.4572
BTS		Cyanocitta-stelleri	AMNH	372009	NA	124.22	144.29	40.53	m		13.9095
BTS		Cyanocitta-stelleri	AMNH	308390	NA	120.68	138.27	39.16	m		12.7215
BTS		Cyanocitta-stelleri	AMNH	327530	NA	123.6	142.81	40.22	m		13.4514
BTS		Cyanocitta-stelleri	AMNH	327534	NA	128.84	148.38	40.51	m		13.1689
BTS	Cardinalidae	Cyanocompsa-cyanoides	LSUMNS	167747	33.6	72.78	84.29	18.35	m		13.6552
BTS		Cyanocompsa-cyanoides	LSUMNS	173152	23.5	65.68	77.23	17.58	m		14.9553
BTS		Cyanocompsa-cyanoides	LSUMNS	178527	27.4	72.41	84.87	17.04	m		14.6813
BTS		Cyanocompsa-cyanoides	LSUMNS	180940	30.3	67.49	80.22	18.55	m		15.8689
BTS		Cyanocompsa-cyanoides	LSUMNS	108601	32	67.09	81.99	17.03	m		18.1729
MGH	Vireonidae	Cyclarhis-gujanensis	LSUMNS	151364	27.5	67.87	75.07	21.83	m		9.59105
MGH		Cyclarhis-gujanensis	LSUMNS	170143	31.5	64.72	74.41	23.63	m		13.0224
MGH		Cyclarhis-gujanensis	LSUMNS	38847	NA	59.86	67.62	22.21	m		11.4759
MGH		Cyclarhis-gujanensis	LSUMNS	140315	NA	67.37	75.79	24.41	m		11.1096
MGH		Cyclarhis-gujanensis	LSUMNS	97280	NA	72.75	79.29	23.76	m		8.2482
MGH	Vireonidae	Cyclarhis-nigrirostris	LSUMNS	162123	32.5	69.76	79.06	21.72	m		11.7632
MGH		Cyclarhis-nigrirostris	LSUMNS	38848	NA	65.21	74.3	22.43	m		12.2342
MGH		Cyclarhis-nigrirostris	LSUMNS	47288	NA	65.37	71.5	22.04	m		8.57343
BTS		Cyclarhis-nigrirostris	AMNH	505559	NA	67.55	78.84	22.35	m		14.3201
BTS		Cyclarhis-nigrirostris	AMNH	176215	NA	66.94	76.76	23.02	m		12.7931
BTS	Thamnophilidae	Cymbilaimus-lineatus	AMNH	102520	NA	68.75	72.79	25.15	m		5.55021
BTS		Cymbilaimus-lineatus	AMNH	103132	NA	72.84	75.15	23.65	m		3.07385
BTS		Cymbilaimus-lineatus	AMNH	432262	NA	68.13	71.56	23.97	m		4.79318
BTS		Cymbilaimus-lineatus	AMNH	43226	NA	66.07	69.85	22.98	m		5.4116
BTS		Cymbilaimus-lineatus	AMNH	278677	NA	64.68	70.78	24.33	m		8.61825
BTS	Tetraonidae	Dendragapus-fuliginosus	AMNH	836664	1230	160	220	31.58	m		27.2727
BTS		Dendragapus-fuliginosus	AMNH	836663	1250	160	227	31.08	m		29.5154
BTS		Dendragapus-fuliginosus	AMNH	838651	1272	163	215	36.58	m		24.186
BTS		Dendragapus-fuliginosus	AMNH	837978	NA	162	222	35.54	m		27.027
BTS		Dendragapus-fuliginosus	AMNH	839653	1196	165	212	33.58	m		22.1698
BTS	Tetraonidae	Dendragapus-obscurus	AMNH	837969	1270	155	218	34.67	m		28.8991
BTS		Dendragapus-obscurus	AMNH	837970	1230	155	223	35.16	m		30.4933
BTS		Dendragapus-obscurus	AMNH	837972	1340	160	219	35.66	m		26.9406
BTS		Dendragapus-obscurus	AMNH	837967	1240	157	219	31.55	m		28.3105
BTS		Dendragapus-obscurus	AMNH	837966	1220	160	220	33.69	m		27.2727
GFS	Furnariidae	Dendrocincla-fuliginosa	LSUMNS	174826	50.2	89.32	110.66	24.42	m		19.2843
GFS		Dendrocincla-fuliginosa	LSUMNS	84602	47	88.75	108.66	25.65	m		18.3232
GFS		Dendrocincla-fuliginosa	LSUMNS	132350	31.5	81.16	96.65	24.18	m		16.0269
GFS		Dendrocincla-fuliginosa	LSUMNS	136988	36	88.88	105.19	25.36	m		15.5053
GFS		Dendrocincla-fuliginosa	LSUMNS	150637	39.5	81.95	99.24	25.78	m		17.4224
GFS	Furnariidae	Dendrocolaptes-platyrostris	LSUMNS	54387	NA	96.06	114.82	27.19	m		16.3386
GFS		Dendrocolaptes-platyrostris	LSUMNS	68001	NA	99.52	118.04	24.98	m		15.6896
GFS		Dendrocolaptes-platyrostris	LSUMNS	31758	NA	102.13	123.07	24.95	m		17.0147
GFS		Dendrocolaptes-platyrostris	LSUMNS	54392	NA	96.8	116.7	24.74	m		17.0523
GFS		Dendrocolaptes-platyrostris	LSUMNS	54393	NA	97.24	119.85	26.68	m		18.8652
BTS	Thamnophilidae	Drymophila-devillei	AMNH	820819	10.3	45.67	51.03	17.06	m		10.5036
BTS		Drymophila-devillei	AMNH	179320	NA	43.37	49.13	15.9	m		11.724
BTS		Drymophila-devillei	AMNH	179319	NA	42.68	48.1	15.38	m		11.2682
BTS		Drymophila-devillei	AMNH	120329	NA	44.41	49.9	16.63	m		11.002
BTS		Drymophila-devillei	AMNH	120328	NA	46.54	50.8	17.71	m		8.38583
BTS	Tyrannidae	Empidonax-difficilis	AMNH	756795	NA	49.74	65.03	13.84	m		23.5122
BTS		Empidonax-difficilis	AMNH	803781	11.4	53.64	68.7	15.74	m		21.9214
BTS		Empidonax-difficilis	AMNH	370118	NA	52.65	69.47	16.09	m		24.2119
BTS		Empidonax-difficilis	AMNH	87703	NA	52.16	63.42	15.56	m		17.7547
BTS		Empidonax-difficilis	AMNH	370088	NA	50.64	64.87	15.78	m		21.9362
BTS	Tyrannidae	Empidonax-flavescens	AMNH	327177	NA	52.82	69.29	14.87	m		23.7697
BTS		Empidonax-flavescens	AMNH	327162	NA	52.69	66.8	15.63	m		21.1228
BTS		Empidonax-flavescens	AMNH	327175	NA	52.54	67.55	16.12	m		22.2206
BTS		Empidonax-flavescens	AMNH	182829	NA	52.08	60.98	15.37	m		14.5949
BTS		Empidonax-flavescens	AMNH	182828	NA	54.93	65.7	15.15	m		16.3927
BTS	Tyrannidae	Empidonax-occidentalis	AMNH	818869	11.5	53.1	66.7	14.82	m		20.3898
BTS		Empidonax-occidentalis	AMNH	815405	11.6	53.87	66.64	14.97	m		19.1627
BTS		Empidonax-occidentalis	AMNH	803781	11.4	51.82	66.13	14.58	m		21.6392
BTS		Empidonax-occidentalis	AMNH	826043	9	50.86	60.36	15.2	m		15.7389
BTS		Empidonax-occidentalis	AMNH	826042	10	52.49	66.24	14.76	m		20.7579
BTS	Tyrannidae	Empidonax-traillii	AMNH	306113	13.5	54.15	70.27	14.64	m		22.9401
BTS		Empidonax-traillii	AMNH	369835	NA	56.93	70.65	16.01	m		19.4197
BTS		Empidonax-traillii	AMNH	369809	NA	54.35	71.69	16.24	m		24.1875
BTS		Empidonax-traillii	AMNH	369851	NA	53.16	70.07	15.43	m		24.133
BTS		Empidonax-traillii	AMNH	369811	NA	54.15	69.6	14.34	m		22.1983
BTS	Psittacidae	Forpus-coelestis	LSUMNS	182916	31.8	51.31	82.69	8.39	m		37.949
BTS		Forpus-coelestis	LSUMNS	72181	35	52.05	79.2	8.82	m		34.2803
BTS		Forpus-coelestis	LSUMNS	72183	30	51.52	82.51	8.13	m		37.5591
BTS		Forpus-coelestis	LSUMNS	182918	31.5	53.31	80.15	8.2	m		33.4872
BTS		Forpus-coelestis	LSUMNS	100617	30.5	51.55	79.05	8.47	m		34.7881
BTS	Psittacidae	Forpus-conspicillatus	AMNH	111454	NA	50.52	76.22	9.39	m		33.7182
BTS		Forpus-conspicillatus	AMNH	121471	NA	53.17	72.97	9.83	m		27.1344
BTS		Forpus-conspicillatus	AMNH	108761	NA	52.45	84.59	10.57	m		37.995
BTS		Forpus-conspicillatus	AMNH	107292	NA	51.85	77.36	8.95	m		32.9757
BTS		Forpus-conspicillatus	AMNH	460111	NA	50.92	80.96	9.48	m		37.1047
BTS	Psittacidae	Forpus-passerinus	AMNH	437236	NA	52.03	85.95	8.54	m		39.4648
BTS		Forpus-passerinus	AMNH	177104	NA	52.64	79.63	10.19	m		33.8943
BTS		Forpus-passerinus	AMNH	474931	NA	48.81	76.3	7.26	m		36.0288
BTS		Forpus-passerinus	AMNH	276887	NA	50.81	78.6	9.4	m		35.3562
BTS		Forpus-passerinus	AMNH	284856	NA	54.97	79.54	9.78	m		30.8901
MGH	Psittacidae	Forpus-xanthops	LSUMNS	80370	37	49.69	81.79	13.58	m		39.2469
MGH		Forpus-xanthops	LSUMNS	80375	39	56.47	91.5	13.14	m		38.2842
MGH		Forpus-xanthops	LSUMNS	80373	43	50.44	86.77	13.73	m		41.8693
MGH		Forpus-xanthops	LSUMNS	91674	33	53.96	87.31	12.9	m		38.1972
MGH		Forpus-xanthops	LSUMNS	91675	34	54.85	87.66	13.86	m		37.4287
MGH	Psittacidae	Forpus-xanthopterygius	LSUMNS	65126	NA	48.96	80.36	10.81	m		39.0742
MGH		Forpus-xanthopterygius	LSUMNS	109320	28.8	52	81.27	10.58	m		36.0157
MGH		Forpus-xanthopterygius	LSUMNS	119297	30.5	49.68	79.64	10.94	m		37.6193
MGH		Forpus-xanthopterygius	LSUMNS	123526	32	49.57	81.35	11.63	m		39.0658
MGH		Forpus-xanthopterygius	LSUMNS	123527	30	45.01	77.93	10.79	m		42.243
MGH	Parulidae	Geothlypis-beldingi	LSUMNS	23241	NA	52.08	61.65	24.38	m		15.5231
BTS		Geothlypis-beldingi	AMNH	826406	14.5	53.94	59.9	21.89	m		9.94992
BTS		Geothlypis-beldingi	AMNH	826407	16	54.18	62.2	23.88	m		12.8939
BTS		Geothlypis-beldingi	AMNH	826400	14.5	51.62	55.88	23.42	m		7.62348
BTS		Geothlypis-beldingi	AMNH	826403	15	50.78	59.18	23.58	m		14.194
BTS	Parulidae	Geothlypis-tolmiei	AMNH		NA	48.14	55.8	20.01	m		13.7276
BTS		Geothlypis-tolmiei	AMNH		NA	53.14	64.23	19.32	m		17.2661
BTS		Geothlypis-tolmiei	AMNH		NA	49.27	59.16	21.01	m		16.7174
BTS		Geothlypis-tolmiei	AMNH		NA	50.76	63.2	20.38	m		19.6835
BTS		Geothlypis-tolmiei	AMNH		NA	49.36	62.63	20.37	m		21.1879
MGH	Parulidae	Geothlypis-trichas	AMNH		NA	45.65	55.97	20.28	m		18.4384
MGH		Geothlypis-trichas	AMNH		NA	43.75	55.31	19.8	m		20.9004
MGH		Geothlypis-trichas	AMNH		NA	47.75	56.12	20.69	m		14.9145
MGH		Geothlypis-trichas	AMNH		NA	47.02	54.6	21.31	m		13.8828
MGH		Geothlypis-trichas	AMNH		NA	43.84	52.99	20.2	m		17.2674
GFS	Furnariidae	Glyphorynchus-spirurus	AMNH		NA	56.29	71.55	16.18	m		21.3277
GFS		Glyphorynchus-spirurus	AMNH		NA	57	73.75	15.47	m		22.7119
GFS		Glyphorynchus-spirurus	AMNH		NA	48.95	63.21	16.35	m		22.5597
GFS		Glyphorynchus-spirurus	AMNH		NA	54.69	69.49	16.21	m		21.298
GFS		Glyphorynchus-spirurus	AMNH		NA	56.78	70	15.84	m		18.8857
BTS	Cardinalidae	Habia-fuscicauda	AMNH		NA	81.35	97.08	26.33	m		16.2031
BTS		Habia-fuscicauda	AMNH		NA	85.13	109.78	25.14	m		22.454
BTS		Habia-fuscicauda	AMNH		NA	86.21	100.31	24.52	m		14.0564
BTS		Habia-fuscicauda	AMNH		NA	90.92	107.06	24.18	m		15.0757
BTS		Habia-fuscicauda	AMNH		NA	88.88	106.56	23.11	m		16.5916
BTS	Cardinalidae	Habia-rubica	AMNH		NA	74.91	88.99	19.04	m		15.822
BTS		Habia-rubica	AMNH		NA	76.12	94.6	18.67	m		19.5349
BTS		Habia-rubica	AMNH		NA	78.43	92.36	20.92	m		15.0823
BTS		Habia-rubica	AMNH		NA	77.57	94.96	20.06	m		18.313
BTS		Habia-rubica	AMNH		NA	79.74	93.15	19.95	m		14.3961
BTS	Troglodytidae	Henicorhina-leucosticta	AMNH		NA	46.6	53.9	21.84	m		13.5436
BTS		Henicorhina-leucosticta	AMNH		NA	47.9	51.9	20.37	m		7.70713
BTS		Henicorhina-leucosticta	AMNH		NA	53.37	59.99	22.16	m		11.0352
BTS		Henicorhina-leucosticta	AMNH		NA	50.97	56.55	23.39	m		9.86737
BTS		Henicorhina-leucosticta	AMNH		NA	48.28	51.71	21.54	m		6.63315
BTS	Troglodytidae	Henicorhina-negreti	AMNH	823972	NA	49.35	55.95	26.6	m		11.7962
BTS	Troglodytidae	Henicorhina-leucoptera	AMNH	812092	NA	52.02	56.81	25.97	m		8.43161
GFS	Hirundinidae	Hirundo-rustica	LSUMNS	GFS224	10.1	54.05	121.8	10.7	m		55.624
GFS		Hirundo-rustica	LSUMNS	121705	20	52.2	113.56	10.36	m		54.0331
GFS		Hirundo-rustica	LSUMNS	176327	12	52.13	117.42	10.37	m		55.6038
GFS		Hirundo-rustica	LSUMNS	176034	11.2	51.69	1145.67	9.75	m		95.4882
GFS		Hirundo-rustica	LSUMNS	172715	12.7	52.05	119.76	10.64	m		56.5381
MGH	Vireonidae	Hylophilus-ochraceiceps	LSUMNS	125497	10	51.26	57.92	17.14	m		11.4986
MGH		Hylophilus-ochraceiceps	LSUMNS	89322	14	55.28	63.31	17.88	m		12.6836
MGH		Hylophilus-ochraceiceps	LSUMNS	180810	10.9	50.73	57.84	18.73	m		12.2925
MGH		Hylophilus-ochraceiceps	LSUMNS	167619	13.3	53.94	60.98	18.45	m		11.5448
MGH		Hylophilus-ochraceiceps	LSUMNS	24746	11	51.79	61.46	17.51	m		15.7338
BTS	Thamnophilidae	Hypocnemis-peruviana	LSUMNS	42784	NA	50.96	54.31	19.68	m		6.16829
BTS		Hypocnemis-peruviana	LSUMNS	115378	13	50.22	57.87	21.17	m		13.2193
BTS		Hypocnemis-peruviana	LSUMNS	172948	12.3	50.83	55.9	20.52	m		9.06977
BTS		Hypocnemis-peruviana	LSUMNS	156550	13	52.69	58.08	20.12	m		9.2803
BTS		Hypocnemis-peruviana	LSUMNS	172950	12	52.31	56.82	19.84	m		7.93735
MGH	Icteridae	Icterus-abeillei	LSUMNS	15971	NA	76.7	105.78	26.74	m		27.491
MGH		Icterus-abeillei	LSUMNS	15972	NA	74.91	103.6	23.95	m		27.6931
MGH		Icterus-abeillei	LSUMNS	41957	NA	76.64	102.29	25.07	m		25.0758
MGH		Icterus-abeillei	LSUMNS	41956	NA	73.42	101.01	24.63	m		27.3141
MGH		Icterus-abeillei	LSUMNS	13904	NA	80.44	107.74	25.57	m		25.3388
BTS	Icteridae	Icterus-galbula	LSUMNS	154247	35.8	66.46	92.49	19.96	m		28.1436
BTS		Icterus-galbula	LSUMNS	177058	33.8	68.76	96.21	21.22	m		28.5313
BTS		Icterus-galbula	LSUMNS	112183	39	66.96	93.19	20.47	m		28.1468
BTS		Icterus-galbula	LSUMNS	152727	33	69.33	94.82	19.62	m		26.8825
BTS		Icterus-galbula	LSUMNS	161352	41.5	69.07	95.96	20.91	m		28.0221
BTS	Icteridae	Icterus-pustulatus	LSUMNS	97922	38.7	80.05	96.75	21.81	m		17.261
BTS		Icterus-pustulatus	LSUMNS	33450	41	88.12	108.31	18.83	m		18.6409
BTS		Icterus-pustulatus	LSUMNS	33448	40	79.1	95.98	21.85	m		17.587
BTS		Icterus-pustulatus	LSUMNS	167998	41	81.18	105.22	20.19	m		22.8474
BTS		Icterus-pustulatus	LSUMNS	23754	53	87.34	112.02	21.17	m		22.0318
MGH	Trochilidae	Lampornis-amethystinus	LSUMNS	65694	7	24.52	65.83	5.36	m		62.7525
MGH		Lampornis-amethystinus	LSUMNS	166992	7.1	23.41	63.2	5.14	m		62.9589
MGH		Lampornis-amethystinus	LSUMNS	44627	NA	25.31	67.7	5.21	m		62.6145
MGH		Lampornis-amethystinus	LSUMNS	44634	NA	26.11	69.31	5.97	m		62.3287
MGH		Lampornis-amethystinus	LSUMNS	40205	NA	24.57	65.17	5.29	m		62.2986
GFS	Furnariidae	Lepidocolaptes-affinis	LSUMNS	11377	NA	80.43	105.8	19.95	m		23.9792
GFS		Lepidocolaptes-affinis	LSUMNS	11370	NA	82.77	109.32	19.28	m		24.2865
BTS		Lepidocolaptes-affinis	AMNH	167405	NA	83.06	106.38	19.95	m		21.9214
GFS		Lepidocolaptes-affinis	LSUMNS	138697	36	90.88	112.31	19.86	m		19.0811
GFS		Lepidocolaptes-affinis	LSUMNS	154015	37.5	88.69	113.91	20.04	m		22.1403
BTS	Picidae	Melanerpes-chrysogenys	AMNH	766813	71	103.6	115.84	15.88	m		10.5663
BTS		Melanerpes-chrysogenys	AMNH	766840	73	102.59	115.69	18.92	m		11.3234
BTS		Melanerpes-chrysogenys	AMNH	766829	73	101.33	118.58	19.07	m		14.5471
BTS		Melanerpes-chrysogenys	AMNH	805565	NA	96.47	121.74	22.59	m		20.7574
BTS		Melanerpes-chrysogenys	AMNH	812026	NA	95.94	118.14	20.02	m		18.7913
BTS	Picidae	Melanerpes-formicivorus	LSUMNS	224388	64.3	90.49	137.5	19.49	m		34.1891
BTS		Melanerpes-formicivorus	LSUMNS	167049	81.6	103.55	140.56	20.79	m		26.3304
BTS		Melanerpes-formicivorus	LSUMNS	20599	76.1	95.61	136.43	18.61	m		29.9201
BTS		Melanerpes-formicivorus	LSUMNS	21046	82.9	97.15	143.21	20.59	m		32.1626
BTS		Melanerpes-formicivorus	LSUMNS	29330	83.5	102.68	143.04	19.32	m		28.2159
BTS	Emberizidae	Melozone-fusca	AMNH	761975	NA	81.45	88.81	23.15	m		8.28736
BTS		Melozone-fusca	AMNH	53038	NA	80.9	92.81	25.58	m		12.8327
BTS		Melozone-fusca	AMNH	368690	NA	79.46	87.93	26.4	m		9.63266
BTS		Melozone-fusca	AMNH	707380	NA	84.27	94.74	24.1	m		11.0513
BTS		Melozone-fusca	AMNH	104971	NA	77.92	90.59	23.95	m		13.9861
BTS	Polioptilidae	Microbates-cinereiventris	LSUMNS	108556	11.4	49.19	55.68	21.24	m		11.6559
BTS		Microbates-cinereiventris	LSUMNS	112679	8.5	49.54	53.8	21.7	m		7.91822
BTS		Microbates-cinereiventris	LSUMNS	117422	14	49.28	54.72	23.66	m		9.94152
BTS		Microbates-cinereiventris	LSUMNS	110876	10.8	48.67	52.67	20.67	m		7.59446
BTS		Microbates-cinereiventris	LSUMNS	110878	11	47.6	54.59	20.38	m		12.8045
BTS	Polioptilidae	Microbates-collaris	LSUMNS	178512	10.49	43.36	47.56	19.18	m		8.83095
BTS		Microbates-collaris	LSUMNS	178513	10.6	45.13	51.36	21	m		12.1301
BTS		Microbates-collaris	LSUMNS	110870	9.8	45.8	51.22	20.29	m		10.5818
BTS		Microbates-collaris	LSUMNS	120295	12	42.29	51.06	21.22	m		17.1759
BTS		Microbates-collaris	LSUMNS	120297	9.8	46.18	51.58	19.62	m		10.4692
BTS	Troglodytidae	Microcerculus-marginatus	AMNH	103776	NA	51.64	56.01	19.36	m		7.80218
BTS		Microcerculus-marginatus	AMNH	136133	NA	52.55	57.25	18.11	m		8.20961
BTS		Microcerculus-marginatus	AMNH	173484	NA	47.94	55.63	21.27	m		13.8235
BTS		Microcerculus-marginatus	AMNH	819728	NA	52.37	56.67	21.93	m		7.58779
BTS		Microcerculus-marginatus	AMNH	186016	NA	55.1	58.58	22.21	m		5.94059
BTS	Tyrannidae	Mionectes-oleagineus	AMNH	461296	12.7	57.88	65.78	15.7	m		12.0097
BTS		Mionectes-oleagineus	AMNH	327343	NA	54.12	60.81	14.46	m		11.0015
BTS		Mionectes-oleagineus	AMNH	327346	NA	58.62	67.76	14.61	m		13.4888
BTS		Mionectes-oleagineus	AMNH	179532	NA	50.57	60.88	14.46	m		16.935
BTS		Mionectes-oleagineus	AMNH	407187	NA	50.64	56.07	13.89	m		9.68432
BTS	Motmotidae	Momotus-mexicanus	AMNH	802791	NA	103.65	106.59	25.49	m		2.75823
BTS		Momotus-mexicanus	AMNH	776002	NA	108.22	119.12	26.06	m		9.15044
BTS		Momotus-mexicanus	AMNH	775986	NA	108.37	126.34	27.61	m		14.2235
BTS		Momotus-mexicanus	AMNH	393850	NA	112.59	124.8	26.48	m		9.78365
BTS		Momotus-mexicanus	AMNH	393847	NA	106.75	124.34	25.97	m		14.1467
MGH	Parulidae	Myioborus-miniatus	LSUMNS	41863	NA	49.33	62.26	18.01	m		20.7677
MGH		Myioborus-miniatus	LSUMNS	167920	8	54.46	65.11	19.94	m		16.3569
MGH		Myioborus-miniatus	LSUMNS	180891	8	51.25	60.88	18.93	m		15.818
MGH		Myioborus-miniatus	LSUMNS	138894	9.5	54.05	63.07	18.53	m		14.3016
MGH		Myioborus-miniatus	LSUMNS	106817	9	53.18	63.37	18.18	m		16.0802
MGH	Parulidae	Myiothlypis-fulvicauda	LSUMNS	112805	13.2	49.95	59.7	21.85	m		16.3317
MGH		Myiothlypis-fulvicauda	LSUMNS	153610	12.5	53.56	63.65	23	m		15.8523
MGH		Myiothlypis-fulvicauda	LSUMNS	83611	NA	52.4	59.77	21.77	m		12.3306
MGH		Myiothlypis-fulvicauda	LSUMNS	108650	17	56.14	63.52	23.94	m		11.6184
MGH		Myiothlypis-fulvicauda	LSUMNS	52614	NA	53.36	61.73	24.18	m		13.559
MGH	Parulidae	Myiothlypis-leucoblephara	LSUMNS	58419	NA	59.9	70.31	25.16	m		14.8059
MGH		Myiothlypis-leucoblephara	LSUMNS	58315	NA	57.08	68	24.75	m		16.0588
MGH		Myiothlypis-leucoblephara	LSUMNS	58308	NA	59.3	68.76	24.52	m		13.758
MGH		Myiothlypis-leucoblephara	LSUMNS	52787	NA	53.65	60.74	25.15	m		11.6727
MGH		Myiothlypis-leucoblephara	LSUMNS	68288	NA	55.43	62.36	25.72	m		11.1129
MGH	Parulidae	Myiothlypis-rivularis	LSUMNS	103255	16	59.32	69.63	22.22	m		14.8068
MGH		Myiothlypis-rivularis	LSUMNS	60723	NA	54.54	63.5	24.25	m		14.1102
MGH		Myiothlypis-rivularis	LSUMNS	63447	NA	56.22	64.48	25.64	m		12.8102
MGH		Myiothlypis-rivularis	LSUMNS	63449	NA	53.5	62.47	24.07	m		14.3589
MGH		Myiothlypis-rivularis	LSUMNS	103254	15	65.56	55.61	24.99	m		-17.8925
BTS	Thamnophilidae	Myrmeciza-exsul	AMNH	390298	NA	62.77	65.17	25.6	m		3.68268
BTS		Myrmeciza-exsul	AMNH	390304	NA	63.28	70.65	26.54	m		10.4317
BTS		Myrmeciza-exsul	AMNH	246731	NA	60.93	65.1	24.12	m		6.40553
BTS		Myrmeciza-exsul	AMNH	233174	NA	58.52	63.85	27.06	m		8.34769
BTS		Myrmeciza-exsul	AMNH	154936	NA	62.03	66.46	25.85	m		6.66566
BTS	Thamnophilidae	Myrmeciza-hemimelaena	AMNH	240301	NA	52.06	56.82	18.65	m		8.37733
BTS		Myrmeciza-hemimelaena	AMNH	240302	NA	54.23	56.99	22.53	m		4.84295
BTS		Myrmeciza-hemimelaena	AMNH	819626	NA	53.47	55.44	21.64	m		3.55339
BTS		Myrmeciza-hemimelaena	AMNH	819660	NA	52.11	54.29	22.44	m		4.01547
BTS		Myrmeciza-hemimelaena	AMNH	819882	NA	51.79	53.71	22.48	m		3.57475
BTS	Thamnophilidae	Myrmeciza-loricata	AMNH	317570	NA	54.83	58.01	23.34	m		5.48181
BTS		Myrmeciza-loricata	AMNH	317571	NA	53.92	58.92	23.85	m		8.48608
BTS		Myrmeciza-loricata	AMNH	491615	NA	54.87	58.19	25.3	m		5.70545
BTS		Myrmeciza-loricata	AMNH	243138	NA	53.81	61.34	23.2	m		12.2758
BTS		Myrmeciza-loricata	AMNH	43479	NA	55.41	59.02	23.17	m		6.11657
BTS	Thamnophilidae	Myrmeciza-squamosa	AMNH	314601	NA	55.97	59.17	24.29	m		5.40815
BTS		Myrmeciza-squamosa	AMNH	491612	NA	55.24	58.28	24.62	m		5.2162
BTS		Myrmeciza-squamosa	AMNH	314605	NA	56.83	62.08	24.97	m		8.45683
BTS		Myrmeciza-squamosa	AMNH	314604	NA	54.69	59.76	24.46	m		8.48394
BTS		Myrmeciza-squamosa	AMNH	813064	20	54.99	59.21	25.13	m		7.12717
BTS	Thamnophilidae	Myrmotherula-axillaris	AMNH	134865	NA	46.07	51.93	14.61	m		11.2844
BTS		Myrmotherula-axillaris	AMNH	154894	NA	49.7	52.23	14.14	m		4.84396
BTS		Myrmotherula-axillaris	AMNH	116243	NA	49.13	54.86	14.46	m		10.4448
BTS		Myrmotherula-axillaris	AMNH	407107	NA	48.03	53.31	14.28	m		9.90433
BTS		Myrmotherula-axillaris	AMNH	240249	NA	49.42	54.91	14.45	m		9.99818
BTS	Corvidae	Nucifraga-columbiana	AMNH	372745	NA	129.46	182.51	34.07	m		29.0669
BTS		Nucifraga-columbiana	AMNH	372736	NA	134.62	193.78	35.98	m		30.5295
BTS		Nucifraga-columbiana	AMNH	756428	NA	125.8	189.05	31.95	m		33.4568
BTS		Nucifraga-columbiana	AMNH	756432	NA	137.01	197.09	32.9	m		30.4835
BTS		Nucifraga-columbiana	AMNH	372744	NA	129.42	194.66	34.36	m		33.5148
BTS	Emberizidae	Passerculus-sandwichensis	AMNH	825827	19.7	56.36	69.41	22.5	m		18.8013
BTS		Passerculus-sandwichensis	AMNH	825825	20.7	57.53	68.69	21.09	m		16.2469
BTS		Passerculus-sandwichensis	AMNH	825821	18.8	57.01	68.73	20.38	m		17.0522
BTS		Passerculus-sandwichensis	AMNH	825824	17.8	55.76	66.91	18.92	m		16.6642
BTS		Passerculus-sandwichensis	AMNH	825828	19.9	61.23	74.11	24.39	m		17.3796
BTS	Cardinalidae	Passerina-ciris	LSUMNS	177556	16.9	56.51	71.63	16.13	m		21.1085
BTS		Passerina-ciris	LSUMNS	159875	15.3	52.8	69.11	15.99	m		23.6001
BTS		Passerina-ciris	LSUMNS	175678	13.6	55.38	70.85	16.19	m		21.8349
BTS		Passerina-ciris	LSUMNS	138009	15.7	55.05	69.76	16.13	m		21.0866
BTS		Passerina-ciris	LSUMNS	105456	14.9	54.65	68.9	16.05	m		20.6821
BTS	Cardinalidae	Passerina-leclancherii	AMNH	101044	NA	58.74	74.15	16.54	m		20.7822
BTS		Passerina-leclancherii	AMNH	776233	NA	55.25	68.29	15.24	m		19.095
BTS		Passerina-leclancherii	AMNH	519414	NA	56.25	64.53	15.1	m		12.8312
BTS		Passerina-leclancherii	AMNH	101046	NA	58.81	68.77	15.76	m		14.4831
BTS		Passerina-leclancherii	AMNH	101046	NA	58.26	70.08	17.26	m		16.8664
GFS	Corvidae	Perisoreus-canadensis	LSUMNS	41192	NA	125	153	33.7	m		18.3007
BTS		Perisoreus-canadensis	AMNH	836462	77	112.1	147.17	36.26	m		23.8296
GFS		Perisoreus-canadensis	LSUMNS	140931	NA	115.6	143	35.9	m		19.1608
BTS		Perisoreus-canadensis	AMNH	836461	60	110.54	138.17	33.85	m		19.9971
BTS		Perisoreus-canadensis	AMNH	371647	NA	119.64	152.01	33.52	m		21.2947
GFS	Hirundinidae	Petrochelidon-fulva	LSUMNS	177445	NA	51.19	105.79	10.8	m		51.6117
GFS		Petrochelidon-fulva	LSUMNS	165137	NA	52.66	109.03	11.66	m		51.7014
GFS		Petrochelidon-fulva	LSUMNS	143003	NA	48.2	103.09	10.72	m		53.2447
GFS		Petrochelidon-fulva	LSUMNS	143006	NA	47.2	101.29	10.16	m		53.4011
GFS		Petrochelidon-fulva	LSUMNS	143002	NA	48.04	98.86	9.84	m		51.406
BTS	Cardinalidae	Pheucticus-melanocephalus	LSUMNS	166749	45.2	72.16	98.95	19.5	m		27.0743
BTS		Pheucticus-melanocephalus	LSUMNS	135394	48.2	81.31	103.01	21.57	m		21.0659
BTS		Pheucticus-melanocephalus	LSUMNS	135393	46.6	78.07	101.08	19.68	m		22.7641
BTS		Pheucticus-melanocephalus	LSUMNS	16161	45.6	75.7	97.66	19.58	m		22.4862
BTS		Pheucticus-melanocephalus	LSUMNS	16163	45.2	78.98	99.37	21.11	m		20.5193
GFS	Cuculidae	Piaya-cayana	LSUMNS	24306	100.9	131.4	148.51	34.78	m		11.5211
GFS		Piaya-cayana	LSUMNS	29074	113.7	130.1	148.62	34.36	m		12.4613
GFS		Piaya-cayana	LSUMNS	182927	99.6	128.13	142.72	34.95	m		10.2228
GFS		Piaya-cayana	LSUMNS	136846	102	125.57	141.01	32.39	m		10.9496
GFS		Piaya-cayana	LSUMNS	171179	128	135.5	149.06	34.81	m		9.09701
BTS	Picidae	Picoides-pubescens	LSUMNS	138130	23.8	65.7	86.39	14.38	m		23.9495
BTS		Picoides-pubescens	LSUMNS	152048	23.3	62.53	82.7	13.7	m		24.3894
BTS		Picoides-pubescens	LSUMNS	174856	26.9	76.17	97.91	14.85	m		22.2041
BTS		Picoides-pubescens	LSUMNS	180080	27.2	75.95	97.42	16.09	m		22.0386
BTS		Picoides-pubescens	LSUMNS	183147	21.8	63.3	84.28	14.18	m		24.8932
BTS	Picidae	Picoides-villosus	LSUMNS	154715	80	96.09	131.48	22.67	m		26.9166
BTS		Picoides-villosus	LSUMNS	175304	62	92.53	125.17	20.61	m		26.0765
BTS		Picoides-villosus	LSUMNS	15251	51.1	86.76	115.57	19.03	m		24.9286
BTS		Picoides-villosus	LSUMNS	167062	48	78.62	101.48	18	m		22.5266
BTS		Picoides-villosus	LSUMNS	153999	44	76.18	97.84	17.2	m		22.1382
MGH	Fringillidae	Pinicola-enucleator	LSUMNS	22508	NA	86.45	116.48	24.08	m		25.7812
MGH		Pinicola-enucleator	LSUMNS	182259	56.1	90.95	125.99	26.83	m		27.8117
MGH		Pinicola-enucleator	LSUMNS	126534	52.2	86.11	115.96	23.07	m		25.7416
MGH		Pinicola-enucleator	LSUMNS	3186	NA	82.84	112.05	26.08	m		26.0687
MGH		Pinicola-enucleator	LSUMNS	180957	63.4	83.98	113.53	23.84	m		26.0284
BTS	Emberizidae	Pipilo-erythrophthalmus	AMNH	99750	NA	72.21	80.13	26.49	m		9.88394
BTS		Pipilo-erythrophthalmus	AMNH	55891	NA	75.66	88.18	28.31	m		14.1982
BTS		Pipilo-erythrophthalmus	AMNH	707365	NA	74.34	88.97	28.82	m		16.4437
BTS		Pipilo-erythrophthalmus	AMNH	707367	NA	75.8	82.44	28.03	m		8.05434
BTS		Pipilo-erythrophthalmus	AMNH	707371	NA	76.03	87.26	25.97	m		12.8696
BTS	Emberizidae	Pipilo-maculatus	AMNH	368388	NA	75.48	84.29	27.55	m		10.452
BTS		Pipilo-maculatus	AMNH	88823	NA	73.4	82.22	28.85	m		10.7273
BTS		Pipilo-maculatus	AMNH	88825	NA	76.25	87.23	27.71	m		12.5874
BTS		Pipilo-maculatus	AMNH	88831	NA	73.53	86.86	27.53	m		15.3465
BTS		Pipilo-maculatus	AMNH	761932	NA	69.63	80.32	26.82	m		13.3093
MGH	Pipridae	Ceratopipra-chloromeros	LSUMNS	102340	18	51.13	61.63	16.42	m		17.0372
MGH		Ceratopipra-chloromeros	LSUMNS	162857	15.7	51.43	60.15	16.82	m		14.4971
MGH		Ceratopipra-chloromeros	LSUMNS	162841	15.9	48.91	60.08	16.89	m		18.5919
MGH		Ceratopipra-chloromeros	LSUMNS	78617	17	50.37	60.4	16.99	m		16.606
MGH		Ceratopipra-chloromeros	LSUMNS	156768	15.5	51.54	61.33	16.83	m		15.9628
MGH	Pipridae	Ceratopipra-erythrocephala	LSUMNS	117039	11.5	47.77	58.44	12.99	m		18.258
MGH		Ceratopipra-erythrocephala	LSUMNS	117031	14	50.38	60.75	14.45	m		17.07
MGH		Ceratopipra-erythrocephala	LSUMNS	88201	NA	50.14	60.3	14.71	m		16.8491
MGH		Ceratopipra-erythrocephala	LSUMNS	178050	11	47.07	55.37	12.99	m		14.9901
MGH		Ceratopipra-erythrocephala	LSUMNS	104704	10	44.31	53.3	13.61	m		16.8668
MGH	Pipridae	Ceratopipra-mentalis	LSUMNS	138753	16	48.43	57.96	15.05	m		16.4424
MGH		Ceratopipra-mentalis	LSUMNS	138755	13	49.32	57.98	14.82	m		14.9362
MGH		Ceratopipra-mentalis	LSUMNS	180806	16.6	51.93	59.03	16.1	m		12.0278
MGH		Ceratopipra-mentalis	LSUMNS	21132	NA	48.29	58.5	15.75	m		17.453
MGH		Ceratopipra-mentalis	LSUMNS	45458	NA	48.2	57.17	15.63	m		15.69
MGH	Pipridae	Ceratopipra-rubrocapilla	LSUMNS	133106	11	50.3	61.25	14.58	m		17.8776
MGH		Ceratopipra-rubrocapilla	LSUMNS	137330	13	49.01	60.74	14.68	m		19.3118
MGH		Ceratopipra-rubrocapilla	LSUMNS	133142	12	51.81	63.68	14.78	m		18.6401
MGH		Ceratopipra-rubrocapilla	LSUMNS	67452	NA	49.36	61.67	14.19	m		19.9611
MGH		Ceratopipra-rubrocapilla	LSUMNS	115658	12	51.17	63.67	13.14	m		19.6325
BTS	Cardinalidae	Piranga-flava	LSUMNS	161975	32.5	73.5	93.56	18.35	m		21.4408
BTS		Piranga-flava	LSUMNS	93335	30	69.69	88.33	18.44	m		21.1027
BTS		Piranga-flava	LSUMNS	161974	35	75.18	88.38	18.87	m		14.9355
BTS		Piranga-flava	LSUMNS	163027	33.2	76.34	94.37	18.42	m		19.1056
BTS		Piranga-flava	LSUMNS	125323	34.5	77.6	95.26	19.19	m		18.5387
BTS	Cardinalidae	Piranga-ludoviciana	AMNH	363914	NA	71	95.69	19.93	m		25.8021
BTS		Piranga-ludoviciana	AMNH	89146	NA	71.36	98.73	17.88	m		27.7221
BTS		Piranga-ludoviciana	AMNH	363982	NA	70.66	95.24	18.43	m		25.8085
BTS		Piranga-ludoviciana	AMNH	363981	NA	72.83	93.93	18.92	m		22.4635
BTS		Piranga-ludoviciana	AMNH	53151	NA	67.19	91.98	20.08	m		26.9515
GFS	Paridae	Poecile-atricapillus	LSUMNS	159482	10.2	54.84	65.73	14.8	m		16.5678
GFS		Poecile-atricapillus	LSUMNS	99729	12.9	54.86	63.38	15.98	m		13.4427
GFS		Poecile-atricapillus	LSUMNS	99703	14	54.54	65.76	16.74	m		17.062
GFS		Poecile-atricapillus	LSUMNS	99812	11.5	52.67	63.41	14.64	m		16.9374
GFS		Poecile-atricapillus	LSUMNS	99808	11	52.09	59.12	15.42	m		11.8911
MGH	Paridae	Poecile-gambeli	LSUMNS	3263	NA	57.81	68.86	18.25	m		16.0471
MGH		Poecile-gambeli	LSUMNS	139344	11.5	59.56	75.28	19.02	m		20.882
MGH		Poecile-gambeli	LSUMNS	100418	13.5	54.63	67.57	19.8	m		19.1505
MGH		Poecile-gambeli	LSUMNS	182198	11.6	57.58	68.97	19.46	m		16.5144
MGH		Poecile-gambeli	LSUMNS	184398	12.5	58.64	69.53	20.52	m		15.6623
BTS	Polioptilidae	Polioptila-albiloris	LSUMNS	167560	6	40.34	48.85	16.26	m		17.4207
BTS		Polioptila-albiloris	LSUMNS	167566	7.3	41.23	48.3	16.79	m		14.6377
BTS		Polioptila-albiloris	LSUMNS	29918	7.2	43.44	50.75	16.63	m		14.4039
BTS		Polioptila-albiloris	LSUMNS	180837	6.1	39.31	44.06	17.39	m		10.7808
BTS		Polioptila-albiloris	LSUMNS	180840	6.2	38.37	44.09	17.27	m		12.9735
BTS	Polioptilidae	Polioptila-caerulea	AMNH	90152	NA	42.66	50.16	17.61	m		14.9522
BTS		Polioptila-caerulea	AMNH	90172	NA	42.02	46.98	16.58	m		10.5577
BTS		Polioptila-caerulea	AMNH	27042	NA	41.95	50.51	16.67	m		16.9471
BTS		Polioptila-caerulea	AMNH	86568	NA	41.14	50.81	16.59	m		19.0317
BTS		Polioptila-caerulea	AMNH	815469	NA	42.03	48.56	16.47	m		13.4473
BTS	Polioptilidae	Polioptila-californica	AMNH	132162	NA	40.54	46.04	15.01	m		11.9461
BTS		Polioptila-californica	AMNH	132171	NA	41.24	44.53	16.45	m		7.38828
BTS		Polioptila-californica	AMNH	132169	NA	42.49	46.04	17.41	m		7.71069
BTS		Polioptila-californica	AMNH	758574	NA	40.49	46.38	15.46	m		12.6994
BTS		Polioptila-californica	AMNH	132172	NA	40.32	45.26	17.36	m		10.9147
BTS	Polioptilidae	Polioptila-dumicola	LSUMNS	151351	6.5	46.03	54.77	17.19	m		15.9576
BTS		Polioptila-dumicola	LSUMNS	153802	4.7	44.05	52.82	16.78	m		16.6036
BTS		Polioptila-dumicola	LSUMNS	153803	6.2	45.64	53.43	18.22	m		14.5798
BTS		Polioptila-dumicola	LSUMNS	124807	6.4	49.35	56.11	16.97	m		12.0478
BTS		Polioptila-dumicola	LSUMNS	124801	6.8	47.3	53.48	17.08	m		11.5557
MGH	Polioptilidae	Polioptila-lactea	LSUMNS	773350	NA	38.92	43.54	17.77	m		10.6109
MGH		Polioptila-lactea	LSUMNS	773342	NA	40.08	45.45	15.46	m		11.8152
BTS		Polioptila-lactea	AMNH	480367	NA	40.13	46.2	16.69	m		13.1385
BTS		Polioptila-lactea	AMNH	796821	NA	39.88	45.02	15.76	m		11.4171
BTS		Polioptila-lactea	AMNH	796822	NA	39.61	44.12	15.74	m		10.2221
BTS	Polioptilidae	Polioptila-melanura	LSUMNS	47203	5	38.69	45.49	16.41	m		14.9483
BTS		Polioptila-melanura	LSUMNS	165233	5.9	39.72	46.82	16.67	m		15.1645
BTS		Polioptila-melanura	LSUMNS	165734	5.8	41.38	47.33	16.51	m		12.5713
BTS		Polioptila-melanura	LSUMNS	130678	5.8	42.55	47.95	17.21	m		11.2617
BTS		Polioptila-melanura	LSUMNS	130680	6.2	40.95	47.33	15.73	m		13.4798
BTS	Polioptilidae	Polioptila-nigriceps	LSUMNS	97185	5.8	40.24	47.04	17.49	m		14.4558
BTS		Polioptila-nigriceps	LSUMNS	41612	6.3	39.65	46.65	18.17	m		15.0054
BTS		Polioptila-nigriceps	LSUMNS	97193	5.5	41.75	47.63	16.98	m		12.3452
BTS		Polioptila-nigriceps	AMNH	802824	NA	43.45	49.31	18.4	m		11.884
BTS		Polioptila-nigriceps	AMNH	90197	NA	42.16	45.55	17.35	m		7.44237
BTS	Polioptilidae	Polioptila-plumbea	AMNH	27252	NA	44.83	50.84	14.86	m	brodkorbi	11.8214
BTS		Polioptila-plumbea	AMNH	30740	NA	40.1	45.66	14.25	m	brodkorbi	12.177
BTS		Polioptila-plumbea	AMNH	78998	NA	44.93	48.34	16.07	m	bilineata	7.0542
BTS		Polioptila-plumbea	AMNH	170131	NA	49.05	53.78	16.58	m	maior	8.79509
BTS		Polioptila-plumbea	AMNH	170133	NA	46.58	52.66	16.01	m	maior	11.5458
GFS	Aegithalidae	Psaltriparus-minimus	AMNH	158957	NA	38.33	45.71	14.92	m		16.1453
GFS		Psaltriparus-minimus	AMNH	165274	NA	38.23	47.59	16.62	m		19.668
GFS		Psaltriparus-minimus	AMNH	178593	NA	41.85	50.89	14.92	m		17.7638
GFS		Psaltriparus-minimus	AMNH	41230	NA	41.45	49.55	14.99	m		16.3471
GFS		Psaltriparus-minimus	AMNH	14596	NA	39.97	45.95	14.09	m		13.0141
BTS	Thamnophilidae	Pyriglena-atra	AMNH	491203	NA	67.19	73.95	24.76	m		9.14131
BTS		Pyriglena-atra	AMNH	5367	NA	66.83	75.74	24.28	m		11.7639
BTS	Thamnophilidae	Pyriglena-leucoptera	AMNH	491192	NA	70.42	76.71	29.7	m		8.19971
BTS		Pyriglena-leucoptera	AMNH	189014	NA	76.98	79.3	29.23	m		2.9256
BTS		Pyriglena-leucoptera	AMNH	243113	NA	74.66	80.64	29.76	m		7.41567
BTS		Pyriglena-leucoptera	AMNH	771135	NA	74.71	80.37	30.23	m		7.04243
BTS		Pyriglena-leucoptera	AMNH	771137	NA	73.97	78.4	30.5	m		5.65051
MGH	Icteridae	Quiscalus-major	LSUMNS	3880	NA	124.7	182	52.09	m		31.4835
MGH		Quiscalus-major	LSUMNS	175692	204	121.05	179	52.13	m		32.3743
MGH		Quiscalus-major	LSUMNS	138375	205.6	120.12	180	54.25	m		33.2667
MGH		Quiscalus-major	LSUMNS	138367	78.5	121.53	173	53.88	m		29.7514
MGH		Quiscalus-major	LSUMNS	138369	200.03	119.18	173	53.32	m		31.1098
BTS	Icteridae	Quiscalus-mexicanus	LSUMNS	183605	181	132.52	181	40.06	m		26.7845
BTS		Quiscalus-mexicanus	LSUMNS	178879	148	136.01	198	45.9	m		31.3081
BTS		Quiscalus-mexicanus	LSUMNS	122507	212	127.54	174	42.85	m		26.7011
BTS		Quiscalus-mexicanus	LSUMNS	177072	234.4	140.01	185	44.38	m		24.3189
BTS		Quiscalus-mexicanus	LSUMNS	177071	196.5	123.56	175	42.81	m		29.3943
BTS	Polioptilidae	Ramphocaenus-melanurus	LSUMNS	164308	9	43.54	51.38	16.84	m		15.2589
BTS		Ramphocaenus-melanurus	LSUMNS	164310	10.3	46.65	51.37	17.66	m		9.18824
BTS		Ramphocaenus-melanurus	LSUMNS	70931	10.5	41.39	49.28	16.55	m		16.0106
BTS		Ramphocaenus-melanurus	LSUMNS	116116	11	45.28	52.74	18.33	m		14.1449
BTS		Ramphocaenus-melanurus	LSUMNS	137653	9.5	45.67	51.84	19.54	m		11.902
MGH	Thraupidae	Saltator-aurantiirostris	LSUMNS	74758	51	82.71	97.31	28.46	m		15.0036
MGH		Saltator-aurantiirostris	LSUMNS	79375	NA	84.76	101.54	29.67	m		16.5255
MGH		Saltator-aurantiirostris	LSUMNS	183878	49.2	84.82	101.7	29.35	m		16.5978
MGH		Saltator-aurantiirostris	LSUMNS	171448	NA	82.04	93.5	26.48	m		12.2567
MGH		Saltator-aurantiirostris	LSUMNS	153875	35	76.91	89.81	23.74	m		14.3637
MGH	Thraupidae	Saltator-cinctus	LSUMNS	80951	43	90.66	101.13	27.57	m		10.353
MGH		Saltator-cinctus	LSUMNS	74754	NA	90.15	101.52	27.27	m		11.1998
MGH		Saltator-cinctus	LSUMNS	165832	43	88.2	105.09	28.72	m		16.0719
MGH		Saltator-cinctus	LSUMNS	165830	46	85.14	101.22	28.21	m		15.8862
MGH		Saltator-cinctus	LSUMNS	87029	49	85.35	93.29	27.86	m		8.51109
MGH	Thraupidae	Saltator-coerulescens	LSUMNS	102983	58	95.32	108.29	31.55	m		11.9771
MGH		Saltator-coerulescens	LSUMNS	33509	56.6	85.27	101.68	26.29	m		16.1389
MGH		Saltator-coerulescens	LSUMNS	167745	60	87.94	100.96	28.49	m		12.8962
MGH		Saltator-coerulescens	LSUMNS	116303	55	96.32	111.5	27.77	m		13.6143
MGH		Saltator-coerulescens	LSUMNS	59608	NA	87.32	102.74	28.48	m		15.0088
MGH	Thraupidae	Saltator-grossus	LSUMNS	65266	NA	88.45	102.81	27.98	m		13.9675
MGH		Saltator-grossus	LSUMNS	153561	43	77.45	92.57	23.96	m		16.3336
MGH		Saltator-grossus	LSUMNS	117440	48	81.3	98.55	23.23	m		17.5038
MGH		Saltator-grossus	LSUMNS	85706	48	77.77	93.16	21.9	m		16.52
MGH		Saltator-grossus	LSUMNS	175540	49	77.51	98.27	28.69	m		21.1255
BTS	Thraupidae	Saltator-maximus	AMNH	163556	NA	76.92	89.27	23.87	m		13.8344
BTS		Saltator-maximus	AMNH	172373	NA	86.84	101.24	24.81	m		14.2236
BTS		Saltator-maximus	AMNH	235093	NA	85.79	101.95	22.43	m		15.8509
BTS		Saltator-maximus	AMNH	824176	NA	85.29	100.85	22.81	m		15.4289
BTS		Saltator-maximus	AMNH	792267	NA	85.06	96.53	24.09	m		11.8823
MGH	Thraupidae	Saltator-similis	LSUMNS	125206	43	83.16	96.95	26.08	m		14.2238
MGH		Saltator-similis	LSUMNS	53122	NA	81.96	97.9	27.64	m		16.2819
MGH		Saltator-similis	LSUMNS	59543	NA	86.93	101.07	25.57	m		13.9903
MGH		Saltator-similis	LSUMNS	59514	NA	87.48	102.62	26.19	m		14.7535
MGH		Saltator-similis	LSUMNS	59523	NA	88.65	104.73	25.34	m		15.3538
MGH	Thraupidae	Saltator-striatipectus	LSUMNS	112729	34.9	82.3	96.15	23.73	m		14.4046
MGH		Saltator-striatipectus	LSUMNS	178858	31.5	73.15	87.86	24.7	m		16.7425
MGH		Saltator-striatipectus	LSUMNS	183507	48.9	87.65	101.1	27.84	m		13.3037
MGH		Saltator-striatipectus	LSUMNS	113915	48	85.1	101.81	28.75	m		16.4129
MGH		Saltator-striatipectus	LSUMNS	170190	40	79.23	93.07	25.22	m		14.8705
MGH	Tityridae	Schiffornis-turdina	LSUMNS	137304	28	74.15	87.53	22.8	m		15.2862
MGH		Schiffornis-turdina	LSUMNS	110628	29	71.53	90.02	22.7	m		20.5399
MGH		Schiffornis-turdina	LSUMNS	183179	27.4	72.09	87.29	21.2	m		17.4132
MGH		Schiffornis-turdina	LSUMNS	164245	37.3	71.81	81.11	22.95	m		11.4659
MGH		Schiffornis-turdina	LSUMNS	137307	28	70.98	86.35	21.66	m		17.7997
BTS	Tityridae	Schiffornis-virescens	AMNH	315537	NA	69.1	81.53	21.86	m		15.2459
BTS		Schiffornis-virescens	AMNH	315538	NA	70.94	80.69	19.84	m		12.0833
MGH		Schiffornis-virescens	LSUMNS	63403	NA	65.67	78.18	22.94	m		16.0015
MGH		Schiffornis-virescens	LSUMNS	52773	NA	70.31	82	23.16	m		14.2561
BTS		Schiffornis-virescens	AMNH	189213	NA	67.29	74.01	20.38	m		9.07985
GFS	Furnariidae	Sclerurus-caudacutus	LSUMNS	83008	NA	74.43	88.83	21.21	m		16.2107
GFS		Sclerurus-caudacutus	LSUMNS	87917	35	78.48	92.33	21.33	m		15.0005
GFS		Sclerurus-caudacutus	LSUMNS	116828	39	78.97	92.41	20.64	m		14.5439
GFS		Sclerurus-caudacutus	LSUMNS	132586	36.5	76.37	92.73	21.2	m		17.6426
GFS		Sclerurus-caudacutus	LSUMNS	132591	35	69.07	87.56	21.77	m		21.1169
GFS	Furnariidae	Sclerurus-mexicanus	LSUMNS	167165	NA	70.84	80.82	20.42	m		12.3484
GFS		Sclerurus-mexicanus	LSUMNS	27079	NA	71.59	81.56	19.55	m		12.2241
GFS		Sclerurus-mexicanus	LSUMNS	104684	25	66.16	72.33	20.83	m		8.53035
GFS		Sclerurus-mexicanus	LSUMNS	83005	NA	67.87	76.66	21.47	m		11.4662
GFS		Sclerurus-mexicanus	LSUMNS	73402	NA	69.07	77.21	22.26	m		10.5427
GFS	Furnariidae	Sclerurus-rufigularis	LSUMNS	172891	20.2	68.08	77.33	20.37	m		11.9617
GFS		Sclerurus-rufigularis	LSUMNS	115156	25	63.54	78.08	20.95	m		18.6219
GFS		Sclerurus-rufigularis	LSUMNS	150708	21.5	62.33	75.12	20.6	m		17.0261
GFS		Sclerurus-rufigularis	LSUMNS	175390	22	67.36	79.71	20.19	m		15.4937
GFS		Sclerurus-rufigularis	LSUMNS	67233	NA	67.01	77.62	20.12	m		13.6692
GFS	Furnariidae	Sclerurus-scansor	LSUMNS	68254	NA	79.23	89.48	21.71	m		11.4551
BTS		Sclerurus-scansor	AMNH	794914	NA	76.72	87.02	21.34	m		11.8364
GFS		Sclerurus-scansor	LSUMNS	68016	NA	76.08	89.35	22.78	m		14.8517
BTS		Sclerurus-scansor	AMNH	314832	NA	70.58	80.15	19.13	m		11.9401
BTS		Sclerurus-scansor	AMNH	794910	NA	78.13	91.74	22.64	m		14.8354
MGH	Parulidae	Setophaga-coronata	LSUMNS	61845	NA	51.95	70.54	18.81	m	Myrtle	26.3538
MGH		Setophaga-coronata	LSUMNS	141104	NA	52.43	73.14	20.29	m	Myrtle	28.3156
MGH		Setophaga-coronata	LSUMNS	168385	13	59.36	78.91	20.13	m	Audubon's	24.7751
MGH		Setophaga-coronata	LSUMNS	182249	12.2	53.65	75.5	20.11	m	Audubon's	28.9404
MGH		Setophaga-coronata	LSUMNS	94959	NA	55.46	77.27	19	m	Audubon's	28.2257
BTS	Parulidae	Setophaga-dominica	AMNH	814377	NA	16.3	61.84	47.01	m		73.6417
MGH		Setophaga-dominica	LSUMNS	143316	NA	45.48	64.53	17.38	m		29.5212
MGH		Setophaga-dominica	LSUMNS	122434	9	44.91	67.04	16.44	m		33.0101
MGH		Setophaga-dominica	LSUMNS	131134	11.8	48.11	69.67	18.14	m		30.9459
MGH		Setophaga-dominica	LSUMNS	9191	NA	43.85	63.48	17.65	m		30.9231
MGH	Parulidae	Setophaga-petechia	LSUMNS	146115	NA	44.25	56.44	18.75	m		21.5982
MGH		Setophaga-petechia	LSUMNS	70847	NA	49.53	62.31	22.95	m		20.5104
MGH		Setophaga-petechia	LSUMNS	182247	8.9	47.54	61.93	21.74	m		23.2359
MGH		Setophaga-petechia	LSUMNS	27557	8.9	46.04	63.47	18.17	m		27.4618
MGH		Setophaga-petechia	LSUMNS	157451	11.4	48	64.12	19.37	m		25.1404
MGH	Parulidae	Setophaga-ruticilla	LSUMNS	20798	7.1	47.01	61.58	18.12	m		23.6603
MGH		Setophaga-ruticilla	LSUMNS	127071	7.9	51.31	62.91	18.72	m		18.439
MGH		Setophaga-ruticilla	LSUMNS	126884	8.8	48.84	65.42	17.36	m		25.3439
MGH		Setophaga-ruticilla	LSUMNS	13872	NA	50.36	66.2	17.52	m		23.9275
MGH		Setophaga-ruticilla	LSUMNS	76772	NA	50.32	65.82	18.73	m		23.5491
MGH	Parulidae	Setophaga-striata	LSUMNS	176356	8.4	50.04	75.49	20.26	m		33.7131
MGH		Setophaga-striata	LSUMNS	112151	12.7	51.55	71.39	20.4	m		27.791
MGH		Setophaga-striata	LSUMNS	99638	11.1	50.94	73.98	19.45	m		31.1436
MGH		Setophaga-striata	LSUMNS	122447	11.2	54.89	82.33	20.08	m		33.3293
MGH		Setophaga-striata	LSUMNS	23222	NA	48.28	71.36	19.08	m		32.343
BTS	Turdidae	Sialia-sialis	LSUMNS	179832	29.5	67.72	97.41	15.86	m		30.4794
BTS		Sialia-sialis	LSUMNS	15704	27.3	68.06	97.95	17.01	m		30.5156
BTS		Sialia-sialis	LSUMNS	15705	27	67.74	98.72	16.54	m		31.3817
BTS		Sialia-sialis	LSUMNS	15709	27.5	69.17	102.58	16.03	m		32.5697
BTS		Sialia-sialis	LSUMNS	31183	27.3	67.15	98.24	15.59	m		31.647
BTS	Emberizidae	Spizella-passerina	AMNH	403309	NA	55.74	71.31	17.25	m		21.8342
BTS		Spizella-passerina	AMNH	834932	NA	54.57	69.34	15.52	m		21.3008
BTS		Spizella-passerina	AMNH	834931	NA	57.57	73.95	16.95	m		22.1501
BTS		Spizella-passerina	AMNH	403478	NA	56.99	70.77	17.64	m		19.4715
BTS		Spizella-passerina	AMNH	403477	NA	58.09	68.78	16.56	m		15.5423
BTS	Strigidae	Strix-occidentalis	AMNH	754214	NA	215	309	42.11	m		30.4207
BTS		Strix-occidentalis	AMNH	754225	NA	190	312	43.54	m		39.1026
BTS		Strix-occidentalis	AMNH	154223	NA	212	317	NA	m		33.123
BTS		Strix-occidentalis	AMNH	754429	NA	192	323	49.44	m		40.5573
BTS		Strix-occidentalis	AMNH	754235	NA	210	323	49.74	m		34.9845
BTS	Icteridae	Sturnella-magna	LSUMNS	159622	89.2	90.2	117.39	34	m		23.1621
BTS		Sturnella-magna	LSUMNS	164983	92.8	82.28	108.14	30.48	m		23.9134
BTS		Sturnella-magna	LSUMNS	24147	95.6	81.1	102.21	35.54	m		20.6536
BTS		Sturnella-magna	LSUMNS	178644	109	90.48	116.46	33.99	m		22.3081
BTS		Sturnella-magna	LSUMNS	162235	96.6	84.91	108.23	33.71	m		21.5467
GFS	Hirundinidae	Tachycineta-bicolor	LSUMNS	180243	13	54.08	112.31	10.37	m		51.8476
GFS		Tachycineta-bicolor	LSUMNS	76119	NA	53.75	115.13	11.55	m		53.3136
GFS		Tachycineta-bicolor	LSUMNS	5505	NA	53.97	113.57	11.71	m		52.4786
GFS		Tachycineta-bicolor	LSUMNS	152090	23.7	54.69	116.79	12.16	m		53.1724
GFS		Tachycineta-bicolor	LSUMNS	154674	27.8	56.91	122.13	11.9	m		53.4021
MGH	Thraupidae	Tangara-cyanicollis	LSUMNS	166292	17.9	53.15	67.66	17.75	m		21.4455
MGH		Tangara-cyanicollis	LSUMNS	48160	NA	54.01	68.32	16.69	m		20.9456
MGH		Tangara-cyanicollis	LSUMNS	85600	16.1	54.34	68.17	16.76	m		20.2875
MGH		Tangara-cyanicollis	LSUMNS	163083	17	50.76	69.61	17.98	m		27.0794
MGH		Tangara-cyanicollis	LSUMNS	151590	16.5	51.34	62.79	16.51	m		18.2354
MGH	Thraupidae	Tangara-gyrola	LSUMNS	103149	23.1	61.83	76.32	19.16	m		18.9858
MGH		Tangara-gyrola	LSUMNS	130458	21	58.76	72.44	16.98	m		18.8846
MGH		Tangara-gyrola	LSUMNS	156858	19.5	61.73	74.74	17.58	m		17.407
MGH		Tangara-gyrola	LSUMNS	89082	NA	57.1	68.97	17.89	m		17.2104
MGH		Tangara-gyrola	LSUMNS	171645	26.8	62.37	75.82	19.24	m		17.7394
MGH	Thraupidae	Tersina-viridis	LSUMNS	125405	25.9	61.82	83.85	15.97	m		26.2731
MGH		Tersina-viridis	LSUMNS	133973	29	71.42	95.75	17.35	m		25.4099
MGH		Tersina-viridis	LSUMNS	82779	32	63.27	84.26	14.94	m		24.911
MGH		Tersina-viridis	LSUMNS	171143	31	59.72	83.71	15.56	m		28.6585
MGH		Tersina-viridis	LSUMNS	83601	NA	62.28	80.12	17.49	m		22.2666
MGH	Tityridae	Tityra-semifasciata	LSUMNS	153507	87	90.43	118.22	25.96	m		23.507
MGH		Tityra-semifasciata	LSUMNS	124247	103	98.63	128.81	28.03	m		23.4299
MGH		Tityra-semifasciata	LSUMNS	42862	NA	90.2	118.18	26.25	m		23.6757
MGH		Tityra-semifasciata	LSUMNS	163666	80.4	92.2	120.32	25.18	m		23.371
MGH		Tityra-semifasciata	LSUMNS	24457	NA	94.62	128.81	27.58	m		26.543
MGH	Mimidae	Toxostoma-curvirostre	LSUMNS	177482	95.8	90.79	106.64	34.87	m		14.8631
MGH		Toxostoma-curvirostre	LSUMNS	182561	102	91.5	108.28	33.28	m		15.4969
MGH		Toxostoma-curvirostre	LSUMNS	1663	NA	86.12	100.52	34.14	m		14.3255
MGH		Toxostoma-curvirostre	LSUMNS	15615	NA	91.1	109.74	35.96	m		16.9856
MGH		Toxostoma-curvirostre	LSUMNS	17236	NA	94.02	113.31	37.49	m		17.0241
MGH	Mimidae	Toxostoma-redivivum	LSUMNS	21732	NA	96.06	102.81	39.93	m		6.56551
MGH		Toxostoma-redivivum	LSUMNS	156070	76	97.45	103.17	37.99	m		5.54425
MGH		Toxostoma-redivivum	LSUMNS	156071	NA	95.09	100.69	41.16	m		5.56162
MGH		Toxostoma-redivivum	LSUMNS	158943	97.7	95.63	104.49	39.78	m		8.47928
MGH		Toxostoma-redivivum	LSUMNS	158945	93.3	92.17	99.88	36.53	m		7.71926
BTS	Troglodytidae	Troglodytes-aedon	AMNH	10970	NA	43.45	46.93	15.85	m		7.4153
BTS		Troglodytes-aedon	AMNH	8863	NA	44.75	53.1	15.33	m		15.725
BTS		Troglodytes-aedon	AMNH	775760	NA	45.69	48.52	18.42	m		5.83265
BTS		Troglodytes-aedon	AMNH	172046	NA	44.72	48.26	16.26	m		7.33527
BTS		Troglodytes-aedon	AMNH	185997	NA	47.16	52	17.94	m		9.30769
BTS	Troglodytidae	Troglodytes-hiemalis	AMNH	374572	NA	36.82	45.39	18.57	m		18.8808
BTS		Troglodytes-hiemalis	AMNH	757602	NA	39.23	45.65	18.41	m		14.0635
BTS		Troglodytes-hiemalis	AMNH	374577	NA	41.54	47.62	18.86	m		12.7677
BTS		Troglodytes-hiemalis	AMNH	374588	NA	39.93	49.67	18.58	m		19.6094
BTS		Troglodytes-hiemalis	AMNH	374587	NA	41.67	49.45	16.55	m		15.7331
BTS	Troglodytidae	Troglodytes-pacificus	AMNH	839355	10	42.32	48.82	17.96	m		13.3142
BTS		Troglodytes-pacificus	AMNH	839356	9.9	38.24	46.69	16.73	m		18.0981
BTS		Troglodytes-pacificus	AMNH	839357	9.6	40.58	49.09	17.23	m		17.3355
BTS		Troglodytes-pacificus	AMNH	839358	11.5	35.79	43.19	17.74	m		17.1336
BTS		Troglodytes-pacificus	AMNH	839360	12.4	39.74	46.95	15.99	m		15.3568
BTS	Trogonidae	Trogon-rufus	AMNH	811834	NA	72.39	104	10.56	m		30.3942
BTS		Trogon-rufus	AMNH	135474	NA	70.77	107.73	11.25	m		34.308
BTS		Trogon-rufus	AMNH	786920	NA	69.53	101.57	10.42	m		31.5447
BTS		Trogon-rufus	AMNH	75821	NA	73.96	112.16	11.75	m		34.0585
BTS		Trogon-rufus	AMNH	769865	NA	73.04	116.45	11.66	m		37.2778
MGH	Vireonidae	Vireo-atricapilla	LSUMNS	2087	NA	46.94	55.83	18.62	m		15.9233
MGH		Vireo-atricapilla	LSUMNS	41662	NA	45.88	53.67	17.29	m		14.5146
MGH		Vireo-atricapilla	LSUMNS	61815	NA	45.13	53.06	18.61	m		14.9453
BTS		Vireo-atricapilla	AMNH	84976	NA	45.58	54.42	19.06	m		16.244
BTS		Vireo-atricapilla	AMNH	398939	NA	45.91	55.45	18.39	m		17.2047
MGH	Vireonidae	Vireo-huttoni	LSUMNS	23745	13	49.09	59.71	18.75	m		17.786
MGH		Vireo-huttoni	LSUMNS	61816	11	57.91	68.8	18.73	m		15.8285
MGH		Vireo-huttoni	LSUMNS	15781	11.1	54.6	66.38	18.24	m		17.7463
MGH		Vireo-huttoni	LSUMNS	174865	11.5	55.01	64.01	18.51	m		14.0603
MGH		Vireo-huttoni	LSUMNS	156089	10.5	50.96	61.46	20.79	m		17.0843
BTS	Pipridae	Xenopipo-atronitens	AMNH	433378	NA	58.89	71.07	13.45	m		17.138
BTS		Xenopipo-atronitens	AMNH	274637	NA	57.69	71.16	12.89	m		18.9292
BTS		Xenopipo-atronitens	AMNH	311123	NA	58.46	70.61	12.95	m		17.2072
BTS		Xenopipo-atronitens	AMNH	274626	NA	58.48	71.51	13.13	m		18.2212
BTS		Xenopipo-atronitens	AMNH	274647	NA	58.07	72.65	13.15	m		20.0688
GFS	Furnariidae	Xenops-minutus	LSUMNS	23970	NA	49.2	61.29	14.05	m		19.7259
GFS		Xenops-minutus	LSUMNS	163566	12.1	49.47	63.68	14.77	m		22.3147
GFS		Xenops-minutus	LSUMNS	175388	13.3	52.48	66.7	13.67	m		21.3193
GFS		Xenops-minutus	LSUMNS	132574	11	49.23	61.8	14.26	m		20.3398
GFS		Xenops-minutus	LSUMNS	52760	NA	43.87	55.13	12.2	m		20.4245
GFS	Furnariidae	Xiphorhynchus-elegans	LSUMNS	109707	NA	86.55	102.91	19.96	m		15.8974
GFS		Xiphorhynchus-elegans	LSUMNS	115045	38	77.51	94.92	20.16	m		18.3418
GFS		Xiphorhynchus-elegans	LSUMNS	115060	39.5	83.85	102.36	22.6	m		18.0832
GFS		Xiphorhynchus-elegans	LSUMNS	132445	41.5	85.69	105	22.1	m		18.3905
GFS		Xiphorhynchus-elegans	LSUMNS	150680	33	79.8	98.52	19.9	m		19.0012
GFS	Furnariidae	Xiphorhynchus-fuscus	LSUMNS	62946	NA	62.85	74.38	18.27	m		15.5015
GFS		Xiphorhynchus-fuscus	LSUMNS	52989	NA	64.99	78.05	18.65	m		16.7329
GFS		Xiphorhynchus-fuscus	LSUMNS	52755	NA	64.58	80.01	17.92	m		19.2851
GFS		Xiphorhynchus-fuscus	LSUMNS	70430	NA	66.67	83.71	17.7	m		20.356
GFS		Xiphorhynchus-fuscus	LSUMNS	63346	NA	64.64	78.46	18.09	m		17.6141
MGH	Furnariidae	Xiphorhynchus-ocellatus	LSUMNS	162629	NA	70.06	89.9	21.14	m	mass appears to be incorrect (14.5g)	22.069
MGH		Xiphorhynchus-ocellatus	LSUMNS	123878	31	75.86	94.4	21.67	m		19.6398
GFS		Xiphorhynchus-ocellatus	LSUMNS	172871	34.5	86.07	105.67	21.19	m		18.5483
GFS		Xiphorhynchus-ocellatus	LSUMNS	130226	40	84.56	103.16	21.23	m		18.0302
GFS		Xiphorhynchus-ocellatus	LSUMNS	162624	29	77.07	99.02	18.89	m		22.1672
GFS	Furnariidae	Xiphorhynchus-pardalotus	LSUMNS	175374	42	84.36	104.82	21.37	m		19.5192
GFS		Xiphorhynchus-pardalotus	LSUMNS	53030	38	82.09	103.68	20.41	m		20.8237
MGH		Xiphorhynchus-pardalotus	LSUMNS	68535	NA	80.79	103.74	21.06	m		22.1226
MGH		Xiphorhynchus-pardalotus	LSUMNS	178419	38	82.23	106.3	23.12	m		22.6435
MGH		Xiphorhynchus-pardalotus	LSUMNS	67208	NA	73.76	93.11	22.84	m		20.7819
GFS	Furnariidae	Xiphorhynchus-spixii	LSUMNS	67202	NA	77.45	96.87	19.16	m		20.0475
GFS		Xiphorhynchus-spixii	LSUMNS	67201	NA	76.27	101.48	19.95	m		24.8423
GFS		Xiphorhynchus-spixii	LSUMNS	67189	NA	78.65	104.64	20.05	m		24.8375
BTS		Xiphorhynchus-spixii	AMNH	148478	NA	77.94	95.82	20.44	m		18.66
BTS		Xiphorhynchus-spixii	AMNH	460240	NA	78.35	91.72	19.84	m		14.577
GFS	Emberizidae	Zonotrichia-capensis	LSUMNS	138792	19	53.98	61.96	21.46	m		12.8793
GFS		Zonotrichia-capensis	LSUMNS	112690	20.4	55.2	65.18	22.95	m		15.3114
GFS		Zonotrichia-capensis	LSUMNS	75445	24	61.2	69.05	23.42	m		11.3686
GFS		Zonotrichia-capensis	LSUMNS	151378	14	53.55	64.63	18.73	m		17.1437
GFS		Zonotrichia-capensis	LSUMNS	60445	NA	54.39	66.94	22.31	m		18.7481
MGH	Troglodytidae	Campylorhynchus-brunneicapillus	LSUMNS	11810	NA	76.78	91.49	27.05	m		16.0783
MGH		Campylorhynchus-brunneicapillus	LSUMNS	94754	NA	71.04	82.13	28.81	m		13.503
MGH		Campylorhynchus-brunneicapillus	LSUMNS	127189	39	71.15	83.16	26.68	m		14.442
MGH		Campylorhynchus-brunneicapillus	LSUMNS	182532	47	76.77	91.57	29.62	m		16.1625
MGH		Campylorhynchus-brunneicapillus	LSUMNS	126248	49	77.66	89.12	26.02	m		12.8591
MGH	Turdidae	Catharus-occidentalis	LSUMNS	14371	NA	70.3	86.98	31.06	m		19.1768
MGH		Catharus-occidentalis	LSUMNS	7772	NA	75.11	91.62	33.79	m		18.0201
MGH		Catharus-occidentalis	LSUMNS	41539	NA	69.79	88.14	31.77	m		20.8192
MGH		Catharus-occidentalis	LSUMNS	12086	NA	69.41	86.41	36.12	m		19.6736
MGH		Catharus-occidentalis	LSUMNS	94793	NA	73.01	90.9	32.64	m		19.681
MGH	Turdidae	Myadestes-occidentalis	LSUMNS	167476	32	73.77	96.59	20.33	m		23.6256
MGH		Myadestes-occidentalis	LSUMNS	33327	38.8	71.79	96.36	18.98	m		25.4981
MGH		Myadestes-occidentalis	LSUMNS	46926	NA	74.59	98.65	20.29	m		24.3893
MGH		Myadestes-occidentalis	LSUMNS	12050	NA	74.83	102.68	21.28	m		27.1231
MGH		Myadestes-occidentalis	LSUMNS	41519	NA	76.78	102.76	21.88	m		25.2822
MGH	Regulidae	Regulus-calendula	LSUMNS	157054	6.7	46.62	57.51	18.25	m		18.9358
MGH		Regulus-calendula	LSUMNS	182540	5.4	48.01	59.53	19.43	m		19.3516
MGH		Regulus-calendula	LSUMNS	165666	5.9	47.65	60.2	18.8	m		20.8472
MGH		Regulus-calendula	LSUMNS	109220	5.8	46.36	58.31	19.37	m		20.4939
MGH		Regulus-calendula	LSUMNS	182208	5.8	47.3	60.77	18.2	m		22.1655
MGH	Regulidae	Regulus-satrapa	LSUMNS	184402	6	44.42	56.22	18.43	m		20.989
MGH		Regulus-satrapa	LSUMNS	184403	6	42.03	55.31	16.28	m		24.0101
MGH		Regulus-satrapa	LSUMNS	175164	5.6	46.23	58.89	18.9	m		21.4977
MGH		Regulus-satrapa	LSUMNS	175165	5.4	42.64	54.79	17.44	m		22.1756
MGH		Regulus-satrapa	LSUMNS	175163	6	44.66	57.64	17.64	m		22.5191
MGH	Parulidae	Setophaga-graciae	LSUMNS	30107	NA	43.83	57.25	16.56	m		23.441
MGH		Setophaga-graciae	LSUMNS	33389	8.8	48.16	63.67	16.31	m		24.36
MGH		Setophaga-graciae	LSUMNS	18481	NA	48.82	66.3	18.17	m		26.365
MGH		Setophaga-graciae	LSUMNS	18483	NA	48.61	65.92	16.32	m		26.2591
MGH		Setophaga-graciae	LSUMNS	166524	8	49.6	63.23	15.16	m		21.5562
MGH	Turdidae	Sialia-mexicana	LSUMNS	164899	26.9	68.28	106.01	21.2	m		35.591
MGH		Sialia-mexicana	LSUMNS	182545	25	67.11	107.22	20.32	m		37.4091
MGH		Sialia-mexicana	LSUMNS	18466	NA	68.05	104.77	20.19	m		35.0482
MGH		Sialia-mexicana	LSUMNS	163956	24.5	72.57	108.64	21.76	m		33.2014
MGH		Sialia-mexicana	LSUMNS	163952	26.2	72.76	106.66	20.69	m		31.7832
MGH	Turdidae	Sialia-currucoides	LSUMNS	182547	32	69.24	112.41	24.02	m		38.4041
MGH		Sialia-currucoides	LSUMNS	177466	30.9	73.15	115	22.66	m		36.3913
MGH		Sialia-currucoides	LSUMNS	184404	29	76.46	116	21.88	m		34.0862
MGH		Sialia-currucoides	LSUMNS	166767	30.2	69.59	111.05	22.96	m		37.3345
MGH		Sialia-currucoides	LSUMNS	166770	27.7	73.82	112.12	23.12	m		34.1598
MGH	Sittidae	Sitta-carolinensis	LSUMNS	76267	NA	62.6	88.85	17.74	m		29.5442
MGH		Sitta-carolinensis	LSUMNS	18111	NA	63.25	88.45	17.2	m		28.4907
MGH		Sitta-carolinensis	LSUMNS	135356	NA	67.96	91.51	20.06	m		25.7349
MGH		Sitta-carolinensis	LSUMNS	163949	17	64.52	86.35	16.61	m		25.2808
MGH		Sitta-carolinensis	LSUMNS	163948	17.1	63.26	85.66	17.56	m		26.1499
MGH	Vireonidae	Vireo-gilvus	LSUMNS	29981	13.9	55.54	71.21	17.83	m		22.0053
MGH		Vireo-gilvus	LSUMNS	183952	17.5	50.82	67.13	19.76	m		24.2961
MGH		Vireo-gilvus	LSUMNS	157074	12.5	51.2	67.74	17.78	m		24.4169
MGH		Vireo-gilvus	LSUMNS	166745	11.6	50.48	66.94	18.52	m		24.5892
MGH		Vireo-gilvus	LSUMNS	154672	13.3	51.3	66.48	17.97	m		22.8339
MGH	Vireonidae	Vireo-plumbeus	LSUMNS	41695	NA	58.05	81.24	20.25	m		28.5451
MGH		Vireo-plumbeus	LSUMNS	135397	16	56.06	79.03	20.63	m		29.0649
MGH		Vireo-plumbeus	LSUMNS	174868	19	56.42	79.31	20.43	m		28.8614
MGH		Vireo-plumbeus	LSUMNS	166495	18.5	58.3	79.06	21.01	m		26.2585
MGH		Vireo-plumbeus	LSUMNS	126554	15.9	56.16	77.08	18.7	m		27.1406
MGH	Vireonidae	Vireo-cassinii	LSUMNS	135161	17	54.19	75.69	20.68	m		28.4053
MGH		Vireo-cassinii	LSUMNS	41691	16	51.24	72.09	21.71	m		28.9222
MGH		Vireo-cassinii	LSUMNS	21739	NA	49.98	73.35	21.1	m		31.8609
MGH		Vireo-cassinii	LSUMNS	21599	NA	51.36	71.56	20.04	m		28.2281
MGH		Vireo-cassinii	LSUMNS	166742	14	50.76	73.16	20.74	m		30.6178
MGH	Pipridae	Lepidothrix-coronata	LSUMNS	48303	NA	52.58	61.18	14.59	m		14.0569
MGH		Lepidothrix-coronata	LSUMNS	163698	9.3	50.07	57.69	14.92	m		13.2085
MGH		Lepidothrix-coronata	LSUMNS	115700	7.7	51.8	57.54	14.58	m		9.97567
MGH		Lepidothrix-coronata	LSUMNS	88217	8.5	48.86	55.44	13.93	m		11.8687
MGH		Lepidothrix-coronata	LSUMNS	102418	11	50.58	59.35	14.59	m		14.7767
MGH	Cotingidae	Querula-purpurata	LSUMNS	156781	110	153	179	26.11	m		14.5251
MGH		Querula-purpurata	LSUMNS	62335	NA	147	176	23.38	m		16.4773
MGH		Querula-purpurata	LSUMNS	42793	NA	154	183	25.01	m		15.847
MGH		Querula-purpurata	LSUMNS	133087	111	157	194	24.7	m		19.0722
MGH		Querula-purpurata	LSUMNS	133085	108	157	187	23.78	m		16.0428
MGH	Strigidae	Strix-varia	LSUMNS	175723	680	229	328	52	m		30.1829
MGH		Strix-varia	LSUMNS	173351	755.6	242	334	55	m		27.5449
MGH		Strix-varia	LSUMNS	178606	725	258	335	59	m		22.9851
MGH		Strix-varia	LSUMNS	159793	717	234	330	60	m		29.0909
MGH		Strix-varia	LSUMNS	178178	652.5	235	327	51	m		28.1346
MGH	Thamnophilidae	Hylophylax-naevius	LSUMNS	110164	12.5	54.04	58.87	20.35	m		8.20452
MGH		Hylophylax-naevius	LSUMNS	110158	10.5	48.11	56.08	20.56	m		14.2118
MGH		Hylophylax-naevius	LSUMNS	172993	13.1	52.31	58.45	19.66	m		10.5047
MGH		Hylophylax-naevius	LSUMNS	116953	NA	53.53	58.89	21.25	m		9.10172
MGH		Hylophylax-naevius	LSUMNS	137246	12	52.95	58.36	17.26	m		9.27005
MGH	Trochilidae	Selasphorus-platycercus	LSUMNS	135354	NA	18.23	51.19	NA	m		64.3876
MGH		Selasphorus-platycercus	LSUMNS	165649	2.2	18.95	50.84	NA	m		62.7262
MGH		Selasphorus-platycercus	LSUMNS	2580	NA	17.2	47.61	NA	m		63.8731
MGH		Selasphorus-platycercus	LSUMNS	94656	NA	19.05	47.42	NA	m		59.8271
MGH		Selasphorus-platycercus	LSUMNS	16874	NA	19.1	47.67	NA	m		59.9329
MGH	Furnariidae	Anabacerthia-striaticollis	LSUMNS	38659	NA	71.7	88.18	19.32	m		18.689
MGH		Anabacerthia-striaticollis	LSUMNS	62271	NA	77.15	92.57	20.13	m		16.6577
MGH		Anabacerthia-striaticollis	LSUMNS	105962	24	73.54	86.11	20.72	m		14.5976
MGH		Anabacerthia-striaticollis	LSUMNS	96006	23	77.44	94.27	20.13	m		17.853
MGH		Anabacerthia-striaticollis	LSUMNS	90684	22.5	68.08	82	20.32	m		16.9756
MGH	Emberizidae	Arremon-torquatus	LSUMNS	98704	35	76.08	82.65	28.23	m		7.94918
MGH		Arremon-torquatus	LSUMNS	98707	34.1	78.65	80.87	29.36	m		2.74515
MGH		Arremon-torquatus	LSUMNS	90967	39	80.39	85.86	29.15	m		6.37084
MGH		Arremon-torquatus	LSUMNS	102941	35	72.57	76.37	28.96	m		4.97578
MGH		Arremon-torquatus	LSUMNS	102942	43	76.5	84.26	30.72	m		9.20959
MGH	Emberizidae	Arremon-assimilis	LSUMNS	112725	38.3	78.88	82.26	32.34	m		4.10892
MGH		Arremon-assimilis	LSUMNS	112726	41	78.27	81.16	31.07	m		3.56087
MGH		Arremon-assimilis	LSUMNS	183482	35	70.72	78.51	30.03	m		9.9223
MGH		Arremon-assimilis	LSUMNS	74813	NA	73.98	77.73	31.13	m		4.82439
MGH		Arremon-assimilis	LSUMNS	106541	34	73.21	81.72	30.76	m		10.4136
MGH	Emberizidae	Arremon-atricapillus	LSUMNS	164330	49.8	72.22	84.09	30.25	m		14.1158
MGH		Arremon-atricapillus	LSUMNS	108596	47	77.98	84.04	32.12	m		7.21085
MGH	Turdidae	Catharus-fuscater	LSUMNS	163712	36.5	75.95	88.36	36.09	m		14.0448
MGH		Catharus-fuscater	LSUMNS	108569	32.5	73.41	86.31	33.2	m		14.9461
MGH		Catharus-fuscater	LSUMNS	112685	32.8	71.48	82.66	33.74	m		13.5253
MGH		Catharus-fuscater	LSUMNS	88629	36	74.89	88.04	34.59	m		14.9364
MGH		Catharus-fuscater	LSUMNS	129008	33.5	77.05	87.29	33.68	m		11.731
MGH	Corvidae	Cyanolyca-viridicyanus	LSUMNS	88674	100	124.42	135.69	41.3	m	jolyaea	8.3057
MGH		Cyanolyca-viridicyanus	LSUMNS	117673	102	128.83	144.39	44.22	m	jolyaea	10.7764
MGH		Cyanolyca-viridicyanus	LSUMNS	74365	108	123.92	138.49	44.12	m	jolyaea	10.5206
MGH		Cyanolyca-viridicyanus	LSUMNS	90992	95	117.52	129.43	41.7	m	viridicyana	9.20189
MGH		Cyanolyca-viridicyanus	LSUMNS	102860	97	128.45	140.89	41.5	m	viridicyana	8.82958
MGH	Corvidae	Cyanolyca-turcosa	LSUMNS	78895	95	138.47	147.06	44.04	m		5.84115
MGH		Cyanolyca-turcosa	LSUMNS	78894	NA	130.3	145.36	43.1	m		10.3605
MGH		Cyanolyca-turcosa	LSUMNS	170126	112	127.65	137.13	43.08	m		6.91315
MGH		Cyanolyca-turcosa	LSUMNS	170129	112	125.1	135.9	45	m		7.94702
MGH		Cyanolyca-turcosa	LSUMNS	179125	109	123.06	131.28	44.1	m		6.26143
BTS	Corvidae	Cyanolyca-armillata	AMNH	113237	NA	124.95	135.28	44.16	m		7.63601
BTS		Cyanolyca-armillata	AMNH	113238	NA	123.84	132.63	43.57	m		6.62746
BTS		Cyanolyca-armillata	AMNH	501400	NA	124.5	137.63	43.85	m		9.54007
BTS		Cyanolyca-armillata	AMNH	113233	NA	136.73	146.88	40.93	m		6.9104
BTS		Cyanolyca-armillata	AMNH	130714	NA	125.57	134.76	38.13	m		6.81953
MGH	Thraupidae	Diglossa-caerulescens	LSUMNS	48067	NA	56.06	67.58	19.76	m		17.0465
MGH		Diglossa-caerulescens	LSUMNS	170338	14.8	62.22	73.32	21.94	m		15.1391
MGH		Diglossa-caerulescens	LSUMNS	171145	14	56.24	69.3	21.88	m		18.8456
MGH		Diglossa-caerulescens	LSUMNS	93634	12	60.4	71.23	20.84	m		15.2043
MGH		Diglossa-caerulescens	LSUMNS	98872	12.5	57.38	66.81	21.18	m		14.1147
MGH	Thraupidae	Diglossa-cyanea	LSUMNS	38883	NA	62.16	75.08	21.65	m		17.2083
MGH		Diglossa-cyanea	LSUMNS	97953	NA	62.22	73.81	21.78	m		15.7025
MGH		Diglossa-cyanea	LSUMNS	117625	18.5	67.18	79.15	22.99	m		15.1232
MGH		Diglossa-cyanea	LSUMNS	129307	21	71.44	83.86	24.79	m		14.8104
MGH		Diglossa-cyanea	LSUMNS	97209	18	61.89	73.07	23.91	m		15.3004
MGH	Thamnophilidae	Drymophila-caudata	LSUMNS	169890	14.3333	50.87	55.86	19.9	m		8.93305
MGH		Drymophila-caudata	LSUMNS	169891	14	53.49	57	20.21	m		6.15789
MGH		Drymophila-caudata	LSUMNS	87990	13	49.35	55.38	20.12	m		10.8884
MGH		Drymophila-caudata	LSUMNS	173990	13	49.92	56.39	20.23	m		11.4737
MGH		Drymophila-caudata	LSUMNS	106008	13	45.82	50.68	19.83	m		9.58958
MGH	Thraupidae	Dubusia-taeniata	LSUMNS	79260	45	79.61	90.44	31.53	m		11.9748
MGH		Dubusia-taeniata	LSUMNS	170278	31	82.46	90.49	29.71	m		8.87391
MGH		Dubusia-taeniata	LSUMNS	89055	34.5	80.32	92.69	29.73	m		13.3456
MGH		Dubusia-taeniata	LSUMNS	119121	36	83.58	93.89	29.33	m		10.9809
MGH		Dubusia-taeniata	LSUMNS	127968	36	78.1	88.64	28.83	m		11.8908
MGH	Furnariidae	Hellmayrea-gularis	LSUMNS	112564	13.1	50.9	57.67	23.27	m		11.7392
MGH		Hellmayrea-gularis	LSUMNS	87786	11.5	54.19	59.69	21.39	m		9.21427
MGH		Hellmayrea-gularis	LSUMNS	92176	12	50.89	58.24	22.01	m		12.6202
MGH		Hellmayrea-gularis	LSUMNS	128435	14.5	56.23	61.04	23.09	m		7.88008
MGH		Hellmayrea-gularis	LSUMNS	127616	13	50.54	55.6	22.81	m		9.10072
MGH	Furnariidae	Lepidocolaptes-lacrymiger	LSUMNS	38647	NA	77.02	103.85	20.89	m		25.8353
MGH		Lepidocolaptes-lacrymiger	LSUMNS	38646	NA	78.49	100.57	22.29	m		21.9549
MGH		Lepidocolaptes-lacrymiger	LSUMNS	169787	33.5	82.4	107.03	20.72	m		23.0122
MGH		Lepidocolaptes-lacrymiger	LSUMNS	92129	34	85.52	108.11	20.14	m		20.8954
MGH		Lepidocolaptes-lacrymiger	LSUMNS	168891	32	77.84	99.59	19.97	m		21.8395
MGH	Tyrannidae	Leptopogon-superciliaris	LSUMNS	163634	11.5	53.83	62.08	15.87	m		13.2893
MGH		Leptopogon-superciliaris	LSUMNS	112647	12.5	55.53	64.6	15.42	m		14.0402
MGH		Leptopogon-superciliaris	LSUMNS	117278	15	NA	67.65	15.73	m	secondaries growing in	NA
MGH		Leptopogon-superciliaris	LSUMNS	68908	NA	57.09	67.09	15.84	m		14.9054
MGH		Leptopogon-superciliaris	LSUMNS	90839	11	53.21	65.88	14.9	m		19.2319
MGH	Furnariidae	Margarornis-squamiger	LSUMNS	108290	18.5	61.37	74.16	20.49	m		17.2465
MGH		Margarornis-squamiger	LSUMNS	87809	17	68.15	83.01	21.16	m		17.9015
MGH		Margarornis-squamiger	LSUMNS	116783	17	63.07	78.21	20.55	m		19.3581
MGH		Margarornis-squamiger	LSUMNS	128466	18.5	63.8	74.98	20.85	m		14.9106
MGH		Margarornis-squamiger	LSUMNS	95991	15.6	62.72	75.48	20.71	m		16.9051
MGH	Tyrannidae	Mecocerculus-leucophrys	LSUMNS	38787	NA	54.53	66.19	21.09	m		17.616
MGH		Mecocerculus-leucophrys	LSUMNS	88480	12.6	62.86	72.02	23.44	m		12.7187
MGH		Mecocerculus-leucophrys	LSUMNS	92841	13	60.99	69.97	22.97	m		12.8341
MGH		Mecocerculus-leucophrys	LSUMNS	78799	14	60.5	66.76	23.44	m		9.37687
MGH		Mecocerculus-leucophrys	LSUMNS	96381	12	57.65	71.47	20.06	m		19.3368
MGH	Tyrannidae	Mionectes-striaticollis	LSUMNS	97765	14.5	60.63	70.51	18.39	m		14.0122
MGH		Mionectes-striaticollis	LSUMNS	117302	15	59.86	70.37	17.87	m		14.9353
MGH		Mionectes-striaticollis	LSUMNS	106387	15	64.33	75.75	17.5	m		15.0759
MGH		Mionectes-striaticollis	LSUMNS	162765	15.4	58.97	70.15	18.39	m		15.9373
MGH		Mionectes-striaticollis	LSUMNS	96583	16.9	62.78	74.04	18.96	m		15.208
MGH	Tyrannidae	Myiarchus-cephalotes	LSUMNS	82055	24.25	74.33	84.77	22.33	m		12.3157
MGH		Myiarchus-cephalotes	LSUMNS	170005	25.5	73.68	87.13	20.67	m		15.4367
MGH		Myiarchus-cephalotes	LSUMNS	117175	31	78.42	92.66	21.33	m		15.368
MGH		Myiarchus-cephalotes	LSUMNS	68896	NA	75.28	90.92	21.42	m		17.2019
MGH		Myiarchus-cephalotes	LSUMNS	171377	27.8	76.15	89.32	20.22	m		14.7447
MGH	Parulidae	Myiothlypis-luteoviridis	LSUMNS	97973	14.5	60.29	71.8	22.24	m		16.0306
MGH		Myiothlypis-luteoviridis	LSUMNS	179242	17	62.71	70.49	23.61	m		11.037
MGH		Myiothlypis-luteoviridis	LSUMNS	174301	14.8	64.13	69.91	23.5	m		8.26777
MGH		Myiothlypis-luteoviridis	LSUMNS	79061	18	65.21	73.05	25.25	m		10.7324
MGH		Myiothlypis-luteoviridis	LSUMNS	103208	12.8	57.78	63.71	24.02	m		9.3078
MGH	Parulidae	Myiothlypis-coronata	LSUMNS	112798	14.9	59.76	68.51	23.97	m		12.7719
MGH		Myiothlypis-coronata	LSUMNS	170366	19	66.83	73.61	24.95	m		9.21071
MGH		Myiothlypis-coronata	LSUMNS	172460	15.1	59.63	68.98	23.63	m		13.5547
MGH		Myiothlypis-coronata	LSUMNS	174311	15.6	60.01	68.58	23.67	m		12.4964
MGH		Myiothlypis-coronata	LSUMNS	91111	15	57.8	65.38	23.29	m		11.5938
MGH	Thamnophilidae	Myrmotherula-schisticolor	LSUMNS	32504	NA	NA	61.58	15.28	m	wings in bad shape	NA
MGH		Myrmotherula-schisticolor	LSUMNS	163590	9.5	52.88	57.52	16.26	m		8.06676
MGH		Myrmotherula-schisticolor	LSUMNS	169884	8	53.49	60.24	16.11	m		11.2052
MGH		Myrmotherula-schisticolor	LSUMNS	173985	8.8	51.01	56.6	17.65	m		9.87633
MGH		Myrmotherula-schisticolor	LSUMNS	128510	8.5	51.65	55.24	17.24	m		6.49891
MGH	Tyrannidae	Ochthoeca-cinnamomeiventris	LSUMNS	97720	12	54.82	64.59	17.59	m		15.1262
MGH		Ochthoeca-cinnamomeiventris	LSUMNS	97724	13	56.75	67.32	18.97	m		15.7011
MGH		Ochthoeca-cinnamomeiventris	LSUMNS	174131	12.5	61.85	73.28	19.89	m		15.5977
MGH		Ochthoeca-cinnamomeiventris	LSUMNS	113593	NA	54.87	68.03	19.93	m		19.3444
MGH		Ochthoeca-cinnamomeiventris	LSUMNS	90781	11	56.57	65.77	18.6	m		13.9881
MGH	Trochilidae	Phaethornis-guy	LSUMNS	163446	5.6	22.16	61.83	NA	m		64.1598
MGH		Phaethornis-guy	LSUMNS	164032	5.5	20.31	59.46	NA	m		65.8426
MGH		Phaethornis-guy	LSUMNS	87339	5.4	22.05	60.17	4.29	m		63.3538
MGH		Phaethornis-guy	LSUMNS	170699	4.7	22.71	59.84	NA	m		62.0488
MGH		Phaethornis-guy	LSUMNS	105688	4.3	21.79	57.69	4.21	m		62.2292
MGH	Cotingidae	Pipreola-riefferii	LSUMNS	45497	NA	73.43	88.21	24.37	m		16.7555
MGH		Pipreola-riefferii	LSUMNS	82021	46	75.36	89.77	24.68	m		16.0521
MGH		Pipreola-riefferii	LSUMNS	170023	44	76.53	91.7	23.86	m		16.5431
MGH		Pipreola-riefferii	LSUMNS	116997	45	73.52	89.74	24.03	m		18.0744
MGH		Pipreola-riefferii	LSUMNS	74148	44	70.91	83.52	21.25	m		15.0982
MGH	Cotingidae	Pipreola-intermedia	LSUMNS	92554	44	76.15	88.53	22.46	m	intermedia	13.984
MGH		Pipreola-intermedia	LSUMNS	92557	45	67.72	85.23	23.56	m	intermedia	20.5444
MGH		Pipreola-intermedia	LSUMNS	64249	NA	77.3	91.37	22.63	m	intermedia	15.3989
MGH		Pipreola-intermedia	LSUMNS	90753	64	82	97.8	25.32	m	signata	16.1554
MGH		Pipreola-intermedia	LSUMNS	102264	52	82.13	96.79	25.53	m	signata	15.1462
MGH	Furnariidae	Premnoplex-brunnescens	LSUMNS	138703	16	55.27	64.68	20.41	m		14.5485
MGH		Premnoplex-brunnescens	LSUMNS	163553	15.5	58	65.78	20.43	m		11.8273
MGH		Premnoplex-brunnescens	LSUMNS	172116	16.6	56.48	62.36	20.79	m		9.42912
MGH		Premnoplex-brunnescens	LSUMNS	173944	18.1	54.36	59.75	20.97	m		9.02092
MGH		Premnoplex-brunnescens	LSUMNS	95993	15.3	53.11	60.32	20.09	m		11.9529
MGH	Tyrannidae	Pyrrhomyias-cinnamomeus	LSUMNS	38776	NA	51.82	67.97	13.02	m		23.7605
MGH		Pyrrhomyias-cinnamomeus	LSUMNS	179061	9.7	43.28	56.63	12.52	m		23.5741
MGH		Pyrrhomyias-cinnamomeus	LSUMNS	117212	10.5	54.05	67.27	12.67	m		19.6521
MGH		Pyrrhomyias-cinnamomeus	LSUMNS	128770	9	54.95	71.49	12.87	m		23.1361
MGH		Pyrrhomyias-cinnamomeus	LSUMNS	96341	13.1	53	68.96	13.51	m		23.1439
MGH	Furnariidae	Synallaxis-azarae	LSUMNS	112560	17.9	52.94	57.5	22.31	m		7.93043
MGH		Synallaxis-azarae	LSUMNS	183084	13.4	48.08	53.31	20.06	m		9.81054
MGH		Synallaxis-azarae	LSUMNS	169805	14	50.02	57.13	20.57	m		12.4453
MGH		Synallaxis-azarae	LSUMNS	73972	NA	53.32	59.3	22.7	m		10.0843
MGH		Synallaxis-azarae	LSUMNS	101962	13	49.45	54.39	22.3	m		9.08255
MGH	Furnariidae	Synallaxis-courseni	LSUMNS	179647	17.2	53.37	57.6	22.08	m		7.34375
MGH		Synallaxis-courseni	LSUMNS	179649	16.2	50.85	55.82	22.39	f		8.90362
MGH		Synallaxis-courseni	LSUMNS	179648	16.4	53.5	59.29	24.07	m		9.76556
MGH		Synallaxis-courseni	LSUMNS	179650	15.2	51.19	56.06	22.84	f		8.68712
MGH		Synallaxis-courseni	LSUMNS	78298	15	49.91	55.34	22.88	f		9.81207
MGH	Thraupidae	Tangara-vassorii	LSUMNS	38931	NA	52.23	70.26	16.73	m		25.6618
MGH		Tangara-vassorii	LSUMNS	166304	19	58.8	74.32	19.41	m		20.8827
MGH		Tangara-vassorii	LSUMNS	117588	19	58.8	74.84	17.63	m		21.4324
MGH		Tangara-vassorii	LSUMNS	106733	16.8	57.29	73.82	17.12	m		22.3923
MGH		Tangara-vassorii	LSUMNS	103162	18	59.83	77.33	17.66	m		22.6303
MGH	Furnariidae	Xiphorhynchus-triangularis	LSUMNS	97634	43	96.62	121.86	22.96	m		20.7123
MGH		Xiphorhynchus-triangularis	LSUMNS	172095	43.9	91.42	116.68	22.96	m		21.649
MGH		Xiphorhynchus-triangularis	LSUMNS	153094	47	84.44	110.77	22.23	m		23.77
MGH		Xiphorhynchus-triangularis	LSUMNS	105871	48	93.6	118.9	23.58	m		21.2784
MGH		Xiphorhynchus-triangularis	LSUMNS	98218	46.5	86.52	107.61	22.25	m		19.5986
MGH	Thraupidae	Phrygilus-fruticeti	LSUMNS	80975	40	75.38	88.29	26.62	m		14.6223
MGH		Phrygilus-fruticeti	LSUMNS	98677	NA	77.15	93.49	25.75	m		17.4778
MGH		Phrygilus-fruticeti	LSUMNS	114212	30	78.35	93.2	24.95	m		15.9335
MGH		Phrygilus-fruticeti	LSUMNS	182793	42	85.83	103.48	26.01	m		17.0564
MGH		Phrygilus-fruticeti	LSUMNS	124875	43	82.63	102.47	24.91	m		19.3618
BTS	Rallidae	Rallus-longirostris	AMNH	751533	NA	120.69	151.7	53.11	m		20.4417
MGH		Rallus-longirostris	LSUMNS	182867	190	104.21	125.03	41.38	m		16.652
MGH		Rallus-longirostris	LSUMNS	182868	230	106.03	127.28	44.09	m		16.6955
BTS		Rallus-longirostris	AMNH	751539	NA	117.67	143.19	47.73	m		17.8225
BTS		Rallus-longirostris	AMNH	783879	NA	125.68	148.29	56.49	m		15.2472
MGH	Rallidae	Rallus-longirostris	LSUMNS	19726	381	129	173	58.43	m	Rallus-obsoletus	25.4335
BTS		Rallus-longirostris	AMNH	751478	NA	115.48	151.51	50.97	m	Rallus-obsoletus	23.7806
BTS		Rallus-longirostris	AMNH	751479	NA	121.65	164.06	55.53	m	Rallus-obsoletus	25.8503
BTS		Rallus-longirostris	AMNH	751485	NA	117.75	151.05	51.84	m	Rallus-obsoletus	22.0457
MGH		Rallus-longirostris	LSUMNS	43504	NA	112	153	54.72	m	Rallus-obsoletus	26.7974
MGH	Rallidae	Rallus-longirostris	LSUMNS	39437	NA	113	154	57.55	m	Rallus-tenuirostris	26.6234
MGH		Rallus-longirostris	LSUMNS	22274	NA	110	146	52.7	f	Rallus-tenuirostris	24.6575
MGH		Rallus-longirostris	LSUMNS	43505	NA	119	156	56.2	m	Rallus-tenuirostris	23.7179
MGH		Rallus-longirostris	LSUMNS	61180	NA	123	160	57.01	m	Rallus-tenuirostris	23.125
MGH		Rallus-longirostris	LSUMNS	39438	NA	126	165	57.1	m	Rallus-tenuirostris	23.6364
MGH	Rallidae	Rallus-elegans	LSUMNS	75722	NA	126	163	61.06	m		22.6994
MGH		Rallus-elegans	LSUMNS	173299	415.7	127	170	58.57	m		25.2941
MGH		Rallus-elegans	LSUMNS	181204	424	127	166	64.16	m		23.494
MGH		Rallus-elegans	LSUMNS	135217	426.9	123	163	62.08	m		24.5399
MGH		Rallus-elegans	LSUMNS	141619	NA	115	153	55.87	m		24.8366
MGH	Rallidae	Rallus-longirostris	LSUMNS	87083	NA	124	152	54.07	m	Rallus-crepitans	18.4211
MGH		Rallus-longirostris	LSUMNS	134703	335	126	157	50.89	m	Rallus-crepitans	19.7452
MGH		Rallus-longirostris	LSUMNS	138541	NA	116	149	50.63	m	Rallus-crepitans	22.1477
MGH		Rallus-longirostris	LSUMNS	141614	NA	111	148	56.98	m	Rallus-crepitans	25
MGH		Rallus-longirostris	LSUMNS	141611	NA	119	154	53.79	m	Rallus-crepitans	22.7273
