# Supplementary material for: A latitudinal phylogeographic diversity gradient in birds
Source: PLoS Biol. 2017 Apr 13;15(4):e2001073. doi: 10.1371/journal.pbio.2001073 (PMC5390966; doi:10.1371/journal.pbio.2001073)
Supplement: S1 Data — (ZIP) [file pbio.2001073.s015.zip]

Archive with 209 entries (208 files):
- S1_Data/
- S1_Data/Adelomyia_melanogenys.nex
- S1_Data/Agelaius-phoeniceus-tricolor.nex
- S1_Data/Amazilia-cyanocephala.nex
- S1_Data/Amazilia-tzacatl.nex
- S1_Data/Amazona-farinosa.nex
- S1_Data/Amazona-ochrocephala-aestiva.nex
- S1_Data/Anabacerthia-striaticollis.nex
- S1_Data/Anas-fulvigula.nex
- S1_Data/Anas-strepera.nex
- S1_Data/Aphelocoma-californica-insularis-coerulescens.nex
- S1_Data/Aphelocoma-ultramarina-wollweberi.nex
- S1_Data/Aphelocoma-unicolor.nex
- S1_Data/Aratinga-solstitialis-jandaya-auricapilla.nex
- S1_Data/Arremon-brunneinucha.nex
- S1_Data/Arremon-torquatus-complex.nex
- S1_Data/Artemisiospiza-belli-nevadensis.nex
- S1_Data/Attila-spadiceus.nex
- S1_Data/Aulacorhynchus-prasinus.nex
- S1_Data/Automolus-ochrolaemus.nex
- S1_Data/Basileuterus-belli.nex
- S1_Data/Basileuterus-culicivorus.nex
- S1_Data/Basileuterus-tristriatus-trifasciatus.nex
- S1_Data/Calidris-ptilocnemis.nex
- S1_Data/Campylopterus-curvipennis.nex
- S1_Data/Campylorhynchus-brunneicapillus.nex
- S1_Data/Campylorhynchus-rufinucha.nex
- S1_Data/Cantorchilus-nigricapillus.nex
- S1_Data/Capito-wallacei.nex
- S1_Data/Cardellina-pusilla.nex
- S1_Data/Cardellina-ruber-versicolor.nex
- S1_Data/Cardinalis-cardinalis.nex
- S1_Data/Catharus-fuscater.nex
- S1_Data/Catharus-occidentalis.nex
- S1_Data/Catharus-occidentalis.nex~
- S1_Data/Ceratopipra-chloromeros-mentalis-erythrocephala-rubrocapilla.nex
- S1_Data/Certhia-americana.nex
- S1_Data/Chamaea-fasciata.nex
- S1_Data/Charadrius-montanus.nex
- S1_Data/Charadrius-nivosus.nex
- S1_Data/Chlorophanes-spiza.nex
- S1_Data/Chlorospingus-ophthalmicus-semifuscus-inornatus-tacarcunae.nex
- S1_Data/Chrysomus-icterocephalus.nex
- S1_Data/Cinclodes-fuscus-olrogi-oustaleti-comechingonus-antarcticus.nex
- S1_Data/Colonia-colonus.nex
- S1_Data/Corvus-corax-cryptoleucus.nex
- S1_Data/Cranioleuca-antisiensis-baroni.nex
- S1_Data/Cyanerpes-caeruleus.nex
- S1_Data/Cyanocitta-stelleri.nex
- S1_Data/Cyanocitta-stelleri.nex~
- S1_Data/Cyanocompsa-cyanoides.nex
- S1_Data/Cyanolyca-viridicyana-turcosa-armillata.nex
- S1_Data/Cyclarhis-gujanensis-nigrirostris.nex
- S1_Data/Cymbilaimus-lineatus.nex
- S1_Data/Dendragapus-obscurus-fuliginosus.nex
- S1_Data/Dendrocincla-fuliginosa-anabatina.nex
- S1_Data/Dendrocolaptes-platyrostris.nex
- S1_Data/Diglossa-caerulescens.nex
- S1_Data/Diglossa-cyanea.nex
- S1_Data/Drymophila-caudata-klagesi-hellmayri-striaticeps.nex
- S1_Data/Drymophila-devillei.nex
- S1_Data/Dubusia-taeniata.nex
- S1_Data/Empidonax-difficilis-occidentalis.nex
- S1_Data/Empidonax-difficilis-occidentalis.nex~
- S1_Data/Empidonax-flavescens.nex
- S1_Data/Empidonax-flavescens.nex~
- S1_Data/Empidonax-traillii.nex
- S1_Data/Forpus-passerinus-xanthopterygius-coelestis-conspicillatus-xanthops.nex
- S1_Data/Geothlypis-tolmiei.nex
- S1_Data/Geothlypis-trichas-beldingi-rostrata-nelsoni-flavovelata.nex
- S1_Data/Geothlypis-trichas-beldingi-rostrata-nelsoni-flavovelata.nex~
- S1_Data/Glyphorynchus-spirurus.nex
- S1_Data/Habia-fuscicauda.nex
- S1_Data/Habia-fuscicauda.nex~
- S1_Data/Habia-rubica.nex
- S1_Data/Habia-rubica.nex~
- S1_Data/Hellmayrea-gularis.nex
- S1_Data/Henicorhina-leucoptera.nex
- S1_Data/Henicorhina-leuocsticta.nex
- S1_Data/Hirundo-rustica.nex
- S1_Data/Hylophilus-ochraceiceps.nex
- S1_Data/Hylophilus-ochraceiceps.nex~
- S1_Data/Hylophylax-naevius-naevioides.nex
- S1_Data/Hypocnemis-cantator-flavescens-peruviana-subflava-ochrogyna-striata.nex
- S1_Data/Icterus-galbula-abeillei.nex
- S1_Data/Icterus-pustulatus.nex
- S1_Data/Lampornis-amethystinus.nex
- S1_Data/Lepidocolaptes-affinis.nex
- S1_Data/Lepidocolaptes-lacrymiger.nex
- S1_Data/Lepidothrix.coronata.nex
- S1_Data/Leptopogon-superciliaris.nex
- S1_Data/Margarornis-squamiger.nex
- S1_Data/Mecocerculus-leucophrys.nex
- S1_Data/Melanerpes-chrysogenys.nex
- S1_Data/Melanerpes-formicivorus.nex
- S1_Data/Melazone-fusca.nex
- S1_Data/Microbates-cinereiventris-collaris.nex
- S1_Data/Microcerculus-marginatus.nex
- S1_Data/Mionectes-oleagineus.nex
- S1_Data/Mionectes-striaticollis.nex
- S1_Data/Momotus-mexicanus.nex
- S1_Data/Myadestes-occidentalis.nex
- S1_Data/Myadestes-occidentalis.nex~
- S1_Data/Myiarchus-cephalotes.nex
- S1_Data/Myioborus-miniatus.nex
- S1_Data/Myioborus-miniatus.nex~
- S1_Data/Myiothlypis-coronata.nex
- S1_Data/Myiothlypis-fulvicauda-rivularis.nex
- S1_Data/Myiothlypis-leucoblepharus.nex
- S1_Data/Myiothlypis-luteoviridis.nex
- S1_Data/Myrmeciza-exsul.nex
- S1_Data/Myrmeciza-hemimelaena.nex
- S1_Data/Myrmeciza-loricata-squamosa.nex
- S1_Data/Myrmotherula-axillaris.nex
- S1_Data/Myrmotherula-schisticolor.nex
- S1_Data/Nucifraga-columbina.nex
- S1_Data/Ochthoeca-cinnamomeiventris.nex
- S1_Data/Passerculus-sandwichensis.nex
- S1_Data/Passerina-ciris.nex
- S1_Data/Passerina-ciris.nex~
- S1_Data/Passerina-leclancherii.nex
- S1_Data/Perisoreus-all-3-species-cytb.nex
- S1_Data/Perisoreus-canadensis.nex
- S1_Data/Petrochelidon-fulva.nex
- S1_Data/Phaethornis-guy.nex
- S1_Data/Pheucticus-melanocephalus.nex
- S1_Data/Phrygilus-fruticeti.nex
- S1_Data/Piaya-cayana.nex
- S1_Data/Picoides-pubescens.nex
- S1_Data/Picoides-villosus.nex
- S1_Data/Pinicola-enucleator.nex
- S1_Data/Pipilo-maculatus-erythrophthalmus.nex
- S1_Data/Pipilo-maculatus-erythrophthalmus.nex~
- S1_Data/Pipreola-riefferii-intermedia.nex
- S1_Data/Piranga-flava.nex
- S1_Data/Piranga-flava.nex~
- S1_Data/Piranga-ludovicana.nex
- S1_Data/Piranga-ludovicana.nex~
- S1_Data/Poecile-ND2-for-dating.nex
- S1_Data/Poecile-atricapillus.nex
- S1_Data/Poecile-gambeli.nex
- S1_Data/Polioptila-albiloris-nigriceps-melanura-californica-plumbea-caerulea-dumicola-lactea.nex
- S1_Data/Polioptila-melanura-californica-albiloris-nigriceps.nex~
- S1_Data/Premnoplex-tatei-brunnescens.nex
- S1_Data/Psaltriparus-minimus.nex
- S1_Data/Psaltriparus-minimus.nex~
- S1_Data/Pyriglena-leucoptera-atra.nex
- S1_Data/Pyrrhomyias-cinnamomea.nex
- S1_Data/Querula-purpurata.nex
- S1_Data/Quiscalus-mexicanus-major.nex
- S1_Data/Quiscalus-mexicanus-major.nex~
- S1_Data/Rallus-longirostris-elegans-tenuirostris-crepitans-obsoletus.nex
- S1_Data/Ramphocaenus-melanurus.nex
- S1_Data/Regulus-calendula.nex
- S1_Data/Regulus-calendula.nex~
- S1_Data/Regulus-satrapa.nex
- S1_Data/Regulus-satrapa.nex~
- S1_Data/Saltator-coerulescens-similis-striatipectus.nex
- S1_Data/Saltator-grossus-cinctus-aurantiirostris.nex
- S1_Data/Saltator-maximus.nex
- S1_Data/Schiffornis-turdina.nex
- S1_Data/Schiffornis-virescens.nex
- S1_Data/Sclerurus-caudacutus.nex
- S1_Data/Sclerurus-mexicanus.nex
- S1_Data/Sclerurus-rufigularis.nex
- S1_Data/Sclerurus-scansor.nex
- S1_Data/Selaphorus-platycercus.nex
- S1_Data/Setophaga-coronata.nex
- S1_Data/Setophaga-coronata.nex~
- S1_Data/Setophaga-dominica.nex
- S1_Data/Setophaga-graciae.nex
- S1_Data/Setophaga-graciae.nex~
- S1_Data/Setophaga-petechia.nex
- S1_Data/Setophaga-ruticilla.nex
- S1_Data/Setophaga-striata.nex
- S1_Data/Sialia-mexicana-currucoides-sialis.nex
- S1_Data/Sialia-mexicana-currucoides-sialis.nex~
- S1_Data/Sitta-carolinensis.nex
- S1_Data/Spizella-passerina.nex
- S1_Data/Strix-occidentalis.nex
- S1_Data/Strix-varia.fas
- S1_Data/Sturnella-magna-neglecta.nex
- S1_Data/Synallaxis-azarae-courseni.nex
- S1_Data/Tachycineta-bicolor.nex
- S1_Data/Tangara-cyanicollis.nex
- S1_Data/Tangara-gyrola.nex
- S1_Data/Tangara-vassorii.nex
- S1_Data/Tersina-viridis.nex
- S1_Data/Tityra-semifasciata.nex
- S1_Data/Toxostoma-curvirostre.nex
- S1_Data/Toxostoma-redivium.nex
- S1_Data/Troglodytes-aedon.nex
- S1_Data/Troglodytes-aedon.nex~
- S1_Data/Troglodytes-hiemalis-pacificus.nex
- S1_Data/Trogon-rufus.nex
- S1_Data/Vireo-atricapillus.nex
- S1_Data/Vireo-gilvus.nex
- S1_Data/Vireo-gilvus.nex~
- S1_Data/Vireo-huttoni.nex
- S1_Data/Vireo-huttoni.nex~
- S1_Data/Vireo-plumbeous-casinii.nex~
- S1_Data/Vireo-solitarius-plumbeous-casinii.nex
- S1_Data/Xenopipo-atronitens.nex
- S1_Data/Xenops-minutus.nex
- S1_Data/Xiphorhynchus-elegans-spixii.nex
- S1_Data/Xiphorhynchus-fuscus.nex
- S1_Data/Xiphorhynchus-ocellatus-pardalotus.nex
- S1_Data/Xiphorhynchus-triangularis.nex
- S1_Data/Zonotrichia-capensis.nex
