# Supplementary material for: A latitudinal phylogeographic diversity gradient in birds
Source: PLoS Biol. 2017 Apr 13;15(4):e2001073. doi: 10.1371/journal.pbio.2001073 (PMC5390966; doi:10.1371/journal.pbio.2001073)
Supplement: S1 Data — (ZIP) [file pbio.2001073.s015.zip › S1_Data/Adelomyia_melanogenys.nex]

#NEXUS
Begin data;
	Dimensions ntax=114 nchar=842;
	Format datatype=DNA gap=- missing=?;
	Matrix
Aglaiocercus_coelestis_EF028291	ATGCCTCAACTCAACCCAAGCCCATGACTATTCACCATAATCCTATCATGACTGTCCTTCTCACTTATTATTCAACCCAAACTCCTATCATTTACACCCACCAACATCCCCTCAGATAAGACCCCCTCAAGCACAAAAACCCCATCCTGACCCTGACCATGAACCTAAGCTTCTTCGACCAATTCATAAGCCCCAACCTACTAGGAATCCCATTAATCCTTATCTCACTACTATTCCCAGCCCTACTATTCCCCTCCCCCCGCAATCGATGGATTACTAACCGAACCTCCACCTTACAATCATGATTCATCCACACAATTACAAAACAACTAATAACCCCACTAAACAAAAAAGGCCACAAATGAGCCCTCATCTTATCATCACTAATAATCTTCCTCC…
Aglaiocercus_kingi_JF905441	ATGCCTCAACTCAACCCAAGCCCATGACTATTCATCATAATCCTATCATGACTGACCTTCTCACTTATTATTCAACCCAAACTCCTATCATTTACACCCACCAACATCCCCTCAGATAAGACCCCCTCAAGCACAAAAACCCCATCCTGACCCTGACCATGAACCTAAGCTTCTTCGACCAATTCATAAGCCCCAACCTACTAGGAATCCCATTAATCCTTATCTCACTACTATTCCCAGCCCTACTATTCCCCTCCCCCCGCAATCGATGGATTACTAACCGAACCTCCACCTTACAATCATGATTCATCCACACAATTACAAAACAACTAATAACCCCACTAAACAAAAAAGGCCACAAATGAGCCCTCATCTTATCATCACTAATAATCTTCCTCC…
Adelomyia_melanogenys_JF894023	ATGCCCCAACTCAACCCAAACCCATGACTATTCATTATGATCCTATCATGACTAACCTTCTCACTCATCATCCAACCCAAACTTCTATCATTCACACCCACCAACACCCCCTCAGAAAAAACTTCTACAAGCACAAAAGCCCTGCCCTGACCCTGACCATGAACCTAAGCTTCTTCGACCAATTTATAAGCCCCCATTTACTAGGAATCCCATTAATCCTCATCTCACTACTATTCCCAGCTCTACTACTCCCCTCCCCCCGCAATCGATGAATCACCAACCGAATTTCCACCCTACAATCATGATTCATTTACACAGTTACAAAACAACTAATAGCCCCATTAAACAAAAAAGGACACAAATGAGCCCTCATCCTATCATCACTAATAATCTTCCTCC…
Adelomyia_melanogenys_JF894024	ATGCCCCAACTCAACCCAAACCCATGACTATTCATTATGATCCTATCATGACTAACCTTCTCACTCATCATCCAACCCAAACTTCTATCATTCACACCCACCAACACCCCCTCAGAAAAAACTTCTACAAGCACAAAAGCCCTGCCCTGACCCTGACCATGAACCTAAGCTTCTTCGACCAATTTATAAGCCCCCATTTACTAGGAATCCCATTAATCCTCATCTCACTACTATTCCCAGCTCTACTACTCCCCTCCCCCCGCAATCGATGAATCACCAACCGAATTTCCACCCTACAATCATGATTCATTTACACAGTTACAAAACAACTAATAGCCCCATTAAACAAAAAAGGACACAAATGAGCCCTCATCCTATCATCACTAATAATCTTCCTCC…
Adelomyia_melanogenys_JF894026	ATGCCCCAACTCAACCCAAACCCATGACTATTCATTATGATCCTATCATGACTAACCTTCTCACTCATCATCCAACCCAAACTTCTATCATTCACACCCACCAACACCCCCTCAGAAAAAACTTCTACAAGCACAAAAGCCCTGCCCTGACCCTGACCATGAACCTAAGCTTCTTCGACCAATTTATAAGCCCCCACTTACTAGGAATCCCATTAATCCTCATCTCACTACTATTCCCAGCTCTACTACTCCCCTCCCCCCGCAATCGATGAATCACCAACCGAATTTCCACCCTACAATCATGATTCATTTACACAATTACAAAACAACTAATAACCCCATTAAACAAAAAAGGACACAAATGAGCCCTCATCCTATCATCACTAATAATCTTCCTCC…
Adelomyia_melanogenys_JF894027	ATGCCCCAACTCAACCCAAACCCATGACTATTCATTATGATCCTATCATGACTAACCTTCTCACTCATCATCCAACCCAAACTTCTATCATTCACACCCACCAACACCCCCTCAGAAAAAACTTCTACAAGCACAAAAGCCCTGCCCTGACCCTGACCATGAACCTAAGCTTCTTCGACCAATTTATAAGCCCCCACTTACTAGGAATCCCATTAATCCTCATCTCACTACTATTCCCAGCTCTACTACTCCCCTCCCCCCGCAATCGATGAATCACCAACCGAATTTCCACCCTACAATCATGATTCATTTACACAATTACAAAACAACTAATAGCCCCATTAAACAAAAAAGGACACAAATGAGCCCTCATCCTATCATCACTAATAATCTTCCTCC…
Adelomyia_melanogenys_JF894022	ATGCCCCAACTCAACCCAAACCCATGACTATTCATTATAATTCTGTCATGACTAACCTTCTCACTCATCATCCAACCTAAACTCCTATCATTTACACCCACCAACATCCCCTCAGAAAAAACTTCCACAAGCACAAAAACCCTGCCCTGACCCTGACCATGAACCTAAGCTTCTTCGACCAATTTATAAGCCCCCACTTACTAGGAATCCCATTAATCCTTATCTCACTACTATTCCCAGCTTTACTACTCCCCTCCCCCCGCAATCGATGAATCACTAACCGAATCTCTACCCTACAATCATGATTCATCTACACAATTACAAAACAACTAATAACCCCATTAAACAAAAAAGGCCACAAATGAGCCCTCATCCTATCATCATTAATAATCTTCCTTC…
Adelomyia_melanogenys_JF894017	ATGCCCCAACTCAACCCAAACCCATGACTATTCATTATAATTCTGTCATGACTAACCTTCTCACTCATCATCCAACCTAAACTCCTATCATTTACACCCACCAACATCCCCTCAGAAAAAACTTCCACAAGCACAAAAACCCTGCCCTGACCCTGACCATGAACCTAAGCTTCTTCGACCAATTTATAAGCCCCCACTTACTAGGAATCCCATTAATCCTTATCTCACTACTATTCCCAGCTTTACTACTCCCCTCCCCCCGCAATCGATGAATCACTAACCGAATCTCTACCCTACAATCATGATTCATCTACACAATTACAAAACAACTAATAACCCCATTAAACAAAAAAGGCCACAAATGAGCCCTCATCCTATCATCATTAATAATCTTCCTTC…
Adelomyia_melanogenys_JF894020	ATGCCCCAACTCAACCCAAACCCATGACTATTCATTATAATTCTGTCATGACTAACCTTCTCACTCATCATCCAACCTAAACTCCTATCATTTACACCCACCAACATCCCCTCAGAAAAAACTTCCACAAGCACAAAAACCCTGCCCTGACCCTGACCATGAACCTAAGCTTCTTCGACCAATTTATAAGCCCCCACTTACTAGGAATCCCATTAATCCTTATCTCACTACTATTCCCAGCTTTACTACTCCCCTCCCCCCGCAATCGATGAATCACTAACCGAATCTCTACCCTACAATCATGATTCATCTACACAATTACAAAACAACTAATAACCCCATTAAACAAAAAAGGCCACAAATGAGCCCTCATCCTATCATCATTAATAATCTTCCTTC…
Adelomyia_melanogenys_JF894019	ATGCCCCAACTCAACCCAAACCCATGACTATTCATTATAATTCTATCATGACTAGCCTTCTCACTCATCATCCAACCTAAACTCCTATCATTTACACCCACCAACATCCCTTCAGAAAAATCTTCTACAAGCACAAAAACCCTACCCTGACCCTGACCATGAACCTAAGCTTCTTCGACCAATTTATAAGCCCCCACTTACTAGGAATCCCATTAATCCTCATCTCACTACTATTCCCAGCTTTACTATTCCCCTCCCCCCGCAATCGATGGGTCACTAACCGAATCTCTACCCTACAATCATGATTCATCTACACAATTACAAAACAACTAATAACCCCATTAAACAAAAAAGGCCACAAATGAGCCCTCATCCTATCATCATTAATAATCTTCCTCC…
Adelomyia_melanogenys_JF894014	ATGCCCCAACTCAACCCAAACCCATGACTATCCATTATAATTCTATCATGACTAACCTTCTCACTCATCATCCAACCTAAACTCCTATCATTTACACCTACTAACATCCCTTCAGAAAAATCTTCCACAAGCACAAAAACCCTACCCTGACCCTGACCATGAGCCTAAGCTTCTTCGACCAATTTATAAGCCCCCACTTACTAGGAATCCCATTAATCCTCATCTCACTACTATTCCCAGCTCTACTACTCCCCTCCCCCCGCAATCGATGGATCACTAACCGAATCTCTACCCTACAATCATGATTCATCTACACAATTACAAAACAACTAATAACCCCATTAAACAAAAAAGGCCACAAATGAGCCCTCATCCTATCATCATTAATAATCTTCCTCC…
Adelomyia_melanogenys_JF894018	ATGCCCCAACTCAACCCAAACCCATGACTATCCATTATAATTCTATCATGACTAACCTTCTCACTCATCATCCAACCTAAACTCCTATCATTTACACCTACTAACACCCCTTCAGAAAAATCTTCCACAAGCACAAAAACCCTACCCTGACCCTGACCATGAACCTAAGCTTCTTCGACCAATTTATAAGCCCCCACTTACTAGGAATCCCATTAATCCTCATCTCACTACTATTCCCAGCTCTACTACTCCCCTCCCCCCGCAATCGATGGATCACTAACCGAATCTCTACCCTACAATCATGATTCATCTACACAATTACAAAACAACTAATAACCCCATTAAACAAAAAAGGCCACAAATGAGCCCTCATCCTATCATCATTAATAATCTTCCTCC…
Adelomyia_melanogenys_JF894015	ATGCCCCAACTCAACCCAAACCCATGACTATCCATTATAATTCTATCATGACTAACCTTCTCACTCATCATCCAACCTAAACTCCTATCATTTACACCTACTAACATCCCTTCAGAAAAATCTTCCACAAGCACAAAAACCCTACCCTGACCCTGACCATGAACCTAAGCTTCTTCGACCAATTTATAAGCCCCCACTTACTAGGAATCCCATTAATCCTCATCTCACTACTATTCCCAGCTCTACTACTCCCCTCCCCCCGCAATCGATGGATCACTAACCGAATCTCTACCCTACAATCATGATTCATCTACACAATTACAAAACAACTAATAACCCCATTAAACAAAAAAGGCCACAAATGAGCCCTCATCCTATCATCATTAATAATCTTCCTCC…
Adelomyia_melanogenys_JF894016	ATGCCCCAACTCAACCCAAACCCATGACTATCCATTATAATTCTATCATGACTAACCTTCTCACTCATCATCCAACCTAAACTCCTATCATTTACACCTACTAACATCCCTTCAGAAAAATCTTCCACAAGCACAAAAACCCTACCCTGACCCTGACCATGAACCTAAGCTTCTTCGACCAATTTATAAGCCCCCACTTACTAGGAATCCCATTAATCCTCATCTCACTACTATTCCCAGCTCTACTACTCCCCTCCCCCCGCAATCGATGGATCACTAACCGAATCTCTACCCTACAATCATGATTCATCTACACAATTACAAAACAACTAATAACCCCATTAAACAAAAAAGGCCACAAATGAGCCCTCATCCTATCATCATTAATAATCTTCCTCC…
Adelomyia_melanogenys_JF894021	ATGCCCCAACTCAACCCAAACCCATGACTATCCATTATAATTCTATCATGACTAACCTTCTCACTCATCATCCAACCTAAACTCCTATCATTTACACCTACTAACATCCCTTCAGAAAAATCTTCCACAAGCACAAAAACCCTACCCTGACCCTGACCATGAACCTAAGCTTCTTCGACCAATTTATAAGCCCCCACTTACTAGGAATCCCATTAATCCTCATCTCACTACTATTCCCAGCTCTACTACTCCCCTCCCCCCGCAATCGATGGATCACTAACCGAATCTCTACCCTACAATCATGATTCATCTACACAATTACAAAACAACTAATAACCCCATTAAACAAAAAAGGCCACAAATGAGCCCTCATCCTATCATCATTAATAATCTTCCTCC…
Adelomyia_melanogenys_JF894025	ATGCCCCAACTCAACCCAAACCCATGACTATCCATTATAATTCTATCATGACTAACCTTCTCACTCATCATCCAACCTAAACTCCTATCATTTACACCTACTAACATCCCTTCAGAAAAATCTTCCACAAGCACAAAAACCCTACCCTGACCCTGACCATGAACCTAAGCTTCTTCGACCAATTTATAAGCCCCCACTTACTAGGAATCCCATTAATCCTCATCTCACTACTATTCCCAGCTCTACTACTCCCCTCCCCCCGCAATCGATGGATCACTAACCGAATCTCTACCCTACAATCATGATTCATCTACACAATTACAAAACAACTAATAACCCCATTAAACAAAAAAGGCCACAAATGAGCCCTCATCCTATCATCATTAATAATCTTCCTCC…
Adelomyia_melanogenys_EF028319	ATGCCCCAACTAAACCCAAACCCATGACTATTCATTATAATTCTATCATGACTGACCTTCTCACTTATCATCCAACCCAAACTTCTATCATTTACACCCACTAACACCCCCTCAGAAAAAACTTCTACAAGCACAAAAACCCACCCCTGACCCTGACCATGAACCTAAGCTTCTTCGACCAATTTATAAGCCCCTACTTACTAGGAATCCCATTAATCCTCATCTCACTACTATTCCCAGCTCTACTGCTCCCCTCCCCCCACAATCGATGAATCACCAACCGAATTTCCACCCTACAATCATGATTCATCTACACAATTACAAAACAACTAATAACCCCATTAAACAAAAAAGGCCATAAATGAGCCCTCATCCTATCATCATTAATAATCTTCCTTC…
Adelomyia_melanogenys_JF894007	ATGCCCCAACTCAACCCAAACCCATGGCTATTCATTATAATTCTATCATGACTGACCTTCTCACTTATCATCCAACCCAAACTTCTATCATTCACACCCACTAACACCCCCTCAGAAAAAACTTCTACAAGCACAAAAACCCACCCCTGACCCTGACCATGAACCTAAGCTTCTTCGACCAATTTATAAGCCCCTACTTACTAGGAATCCCATTAATCCTCATCTCACTACTATTCCCAGCTCTACTGCTCCCCTCCCCCCACAATCGATGAATCACCAACCGAATTTCCACCCTACAATCATGATTCATCTACACAATTACAAAACAACTAATAACCCCATTAAACAAAAAAGGCCATAAATGAGCCCTCATCCTATCATCATTAATAATCTTCCTTC…
Adelomyia_melanogenys_JF894008	ATGCCCCAACTCAACCCAAACCCATGGCTATTCATTATAATTCTATCATGACTGACCTTCTCACTTATCATCCAACCCAAACTTCTATCATTCACACCCACTAACACCCCCTCAGAAAAAACTTCTACAAGCACAAAAACCCACCCCTGACCCTGACCATGAACCTAAGCTTCTTCGACCAATTTATAAGCCCCTACTTACTAGGAATCCCATTAATCCTCATCTCACTACTATTCCCAGCTCTACTGCTCCCCTCCCCCCACAATCGATGAATCACCAACCGAATTTCCACCCTACAATCATGATTCATCTACACAATTACAAAACAACTAATAACCCCATTAAACAAAAAAGGCCATAAATGAGCCCTCATCCTATCATCATTAATAATCTTCCTTC…
Adelomyia_melanogenys_JF894009	ATGCCCCAACTCAACCCAAACCCATGGCTATTCATTATAATTCTATCATGACTGACCTTCTCACTTATCATCCAACCCAAACTTCTATCATTCACACCCACTAACACCCCCTCAGAAAAAACTTCTACAAGCACAAAAACCCACCCCTGACCCTGACCATGAACCTAAGCTTCTTCGACCAATTTATAAGCCCCTACTTACTAGGAATCCCATTAATCCTCATCTCACTACTATTCCCAGCTCTACTGCTCCCCTCCCCCCACAATCGATGAATCACCAACCGAATTTCCACCCTACAATCATGATTCATCTACACAATTACAAAACAACTAATAACCCCATTAAACAAAAAAGGCCATAAATGAGCCCTCATCCTATCATCATTAATAATCTTCCTTC…
Adelomyia_melanogenys_JF893990	ATGCCCCAACTCAACCCAAACCCATGGCTATTCATTATAATTCTATCATGACTGACCTTCTCACTTATCATCCAACCCAAACTTCTATCATTCACACCCACTAACACCCCCTCAGAAAAAACTTCCACAAGCACAAAAACCCACCCCTGACCCTGACCATGAACCTAAGCTTCTTCGACCAATTTATAAGCCCCTACTTACTAGGAATCCCATTAATCCTCATCTCACTACTATTCCCAGCTCTACTGCTCCCCTCCCCCCACAATCGATGAATCACCAACCGAATTTCCACCCTACAATCATGATTCATCTACACAATTACAAAGCAACTAATAACCCCATTAAACAAAAAAGGCCATAAATGAGCCCTCATCCTATCATCATTAATAATCTTCCTTC…
Adelomyia_melanogenys_JF893994	ATGCCCCAACTCAACCCAAACCCATGGCTATTCATTATAATTCTATCATGACTGACCTTCTCACTTATCATCCAACCCAAACTTCTATCATTCACACCCACTAACACCCCCTCAGAAAAAACTTCCACAAGCACAAAAACCCACCCCTGACCCTGACCATGAACCTAAGCTTCTTCGACCAATTTATAAGCCCCTACTTACTAGGAATCCCATTAATCCTCATCTCACTACTATTCCCAGCTCTACTGCTCCCCTCCCCCCACAATCGATGAATCACCAACCGAATTTCCACCCTACAATCATGATTCATCTACACAATTACAAAGCAACTAATAACCCCATTAAACAAAAAAGGCCATAAATGAGCCCTCATCCTATCATCATTAATAATCTTCCTTC…
Adelomyia_melanogenys_JF894010	ATGCCCCAACTCAACCCAAACCCATGGCTATTCATTATAATTCTATCATGACTGACCTTCTCACTTATCATCCAACCCAAACTTCTATCATTCACACCCACTAACACCCCCTCAGAAAAAACTTCCACAAGCACAAAAACCCACCCCTGACCCTGACCATGAACCTAAGCTTCTTCGACCAATTTATAAGCCCCTACTTACTAGGAATCCCATTAATCCTCATCTCACTACTATTCCCAGCTCTACTGCTCCCCTCCCCTCACAACCGATGAATCACCAACCGAGTTTCCACCCTACAATCATGATTCATCTACACAATTACAAAACAACTAATAACCCCATTAAACAAAAAAGGCCATAAATGAGCCCTCATCCTATCATCATTAATAATCTTCCTTC…
Adelomyia_melanogenys_JF894006	ATGCCCCAACTCAACCCAAACCCATGGCTATTCATTATAATTCTATCATGACTGACCTTCTCACTTATCATCCAACCCAAACTTCTATCATTCACACCCACTAACACCCCCTCAGAAAAAACTTCCACAAGCACAAAAACCCACCCCTGACCCTGACCATGAACCTAAGCTTCTTCGACCAATTTATAAGCCCCTACTTACTAGGAATCCCATTAATCCTCATCTCACTACTATTCCCAGCTCTACTGCTCCCCTCCCCCCACAATCGATGAATCACCAACCGAATTTCCACCCTACAATCATGATTCATCTACACAATTACAAAGCAACTAATAACCCCATTAAACAAAAAAGGCCATAAATGAGCCCTCATCCTATCATCATTAATAATCTTCCTTC…
Adelomyia_melanogenys_JF893983	ATGCCCCAACTCAACCCAAACCCATGGCTATTCATTATAATTCTATCATGACTGACCTTCTCACTTATCATCCAACCCAAACTTCTATCATTCACACCCACTAACACCCCCTCAGAAAAAACTTCCACAAGCACAAAAACCCACCCCTGACCCTGACCATGAACCTAAGCTTCTTCGACCAATTTATAAGCCCCTACTTACTAGGAATCCCATTAATCCTCATCTCACTACTATTCCCAGCTCTACTGCTCCCCTCCCCCCACAATCGATGAATCACCAACCGAATTTCCACCCTACAATCATGATTCATCTACACAATTACAAAACAACTAATAACCCCATTAAACAAAAAAGGCCATAAATGAGCCCTCATCCTATCATCATTAATAATCTTCCTTC…
Adelomyia_melanogenys_JF893987	ATGCCCCAACTCAACCCAAACCCATGGCTATTCATTATAATTCTATCATGACTGACCTTCTCACTTATCATCCAACCCAAACTTCTATCATTCACACCCACTAACACCCCCTCAGAAAAAACTTCCACAAGCACAAAAACCCACCCCTGACCCTGACCATGAACCTAAGCTTCTTCGACCAATTTATAAGCCCCTACTTACTAGGAATCCCATTAATCCTCATCTCACTACTATTCCCAGCTCTACTGCTCCCCTCCCCCCACAATCGATGAATCACCAACCGAATTTCCACCCTACAATCATGATTCATCTACACAATTACAAAACAACTAATAACCCCATTAAACAAAAAAGGCCATAAATGAGCCCTCATCCTATCATCATTAATAATCTTCCTTC…
Adelomyia_melanogenys_JF894000	ATGCCCCAACTCAACCCAAACCCATGGCTATTCATTATAATTCTATCATGACTGACCTTCTCACTTATCATCCAACCCAAACTTCTATCATTCACACCCACTAACACCCCCTCAGAAAAAACTTCCACAAGCACAAAAACCCACCCCTGACCCTGACCATGAACCTAAGCTTCTTCGACCAATTTATAAGCCCCTACTTACTAGGAATCCCATTAATCCTCATCTCACTACTATTCCCAGCTCTACTGCTCCCCTCCCCCCACAACCGATGAATCACCAACCGAGTTTCCACCCTACAATCATGATTCATCTACACAATTACAAAACAACTAATAACCCCATTAAACAAAAAAGGCCATAAATGAGCCCTCATCCTATCATCATTAATAATCTTCCTTC…
Adelomyia_melanogenys_JF894013	ATGCCCCAACTCAACCCAAACCCATGGCTATTCATTATAATTCTATCATGACTGACCTTCTCACTTATCATCCAACCCAAACTTCTATCATTCACACCCACTAACACCCCCTCAGAAAAAACTTCCACAAGCACAAAAACCCACCCCTGACCCTGACCATGAACCTAAGCTTCTTCGACCAATTTATAAGCCCCTACTTACTAGGAATCCCATTAATCCTCATCTCACTACTATTCCCAGCTCTACTGCTCCCCTCCCCCCACAACCGATGAATCACCAACCGAGTTTCCACCCTACAATCATGATTCATCTACACAATTACAAAACAACTAATAACCCCATTAAACAAAAAAGGCCATAAATGAGCCCTCATCCTATCATCATTAATAATCTTCCTTC…
Adelomyia_melanogenys_JF894002	ATGCCCCAACTCAACCCAAACCCATGGCTATTCATTATAATTCTATCATGACTGACCTTCTCACTTATCATCCAACCCAAACTTCTATCATTCACACCCACTAACACCCCCTCAGAAAAAACTTCCACAAGCACAAAAACCCACCCCTGACCCTGACCATGAACCTAAGCTTCTTCGACCAATTTATAAGCCCCTACTTACTAGGAATCCCATTAATCCTCATCTCACTACTATTCCCAGCTCTACTGCTCCCCTCCCCCCACAACCGATGAATCACCAACCGAATTTCCACCCTACAATCATGATTCATCTACACAATTACAAAACAACTAATAACCCCATTAAACAAAAAAGGCCATAAATGAGCCCTCATCCTATCATCATTAATAATCTTCCTTC…
Adelomyia_melanogenys_JF894003	ATGCCCCAACTCAACCCAAACCCATGGCTATTCATTATAATTCTATCATGACTGACCTTCTCACTTATCATCCAACCCAAACTTCTATCATTCACACCCACTAACACCCCCTCAGAAAAAACTTCCACAAGCACAAAAACCCACCCCTGACCCTGACCATGAACCTAAGCTTCTTCGACCAATTTATAAGCCCCTACTTACTAGGAATCCCATTAATCCTCATCTCACTACTATTCCCAGCTCTACTGCTCCCCTCCCCCCACAACCGATGAATCACCAACCGAATTTCCACCCTACAATCATGATTCATCTACACAATTACAAAACAACTAATAACCCCATTAAACAAAAAAGGCCATAAATGAGCCCTCATCCTATCATCATTAATAATCTTCCTTC…
Adelomyia_melanogenys_JF894012	ATGCCCCAACTCAACCCAAACCCATGGCTATTCATTATAATTCTATCATGACTGACCTTCTCACTTATCATCCAACCCAAACTTCTATCATTCACACCCACTAACACCCCCTCAGAAAAAACTTCCACAAGCACAAAAACCCACCCCTGACCCTGACCATGAACCTAAGCTTCTTCGACCAATTTATAAGCCCCTACTTACTAGGAATCCCATTAATCCTCATCTCACTACTATTCCCAGCTCTACTGCTCCCCTCCCCCCACAACCGATGAATCACCAACCGAATTTCCACCCTACAATCATGATTCATCTACACAATTACAAAACAACTAATAACCCCATTAAACAAAAAAGGCCATAAATGAGCCCTCATCCTATCATCATTAATAATCTTCCTTC…
Adelomyia_melanogenys_JF894001	ATGCCCCAACTCAACCCAAACCCATGGCTATTCATTATAATTCTATCATGACTGACCTTCTCACTTATCATCCAACCCAAACTTCTATCATTCACACCCACTAACACCCCCTCAGAAAAAACTTCCACAAGCACAAAAACCCACCCCTGACCCTGACCATGAACCTAAGCTTCTTCGACCAATTTATAAGCCCCTACTTACTAGGAATCCCATTAATCCTCATCTCACTACTATTCCCAGCTCTACTGCTCCCCTCCCCCCACAACCGATGAATCACCAACCGAATTTCCACCCTACAATCATGATTCATCTACACAATTACAAAACAACTAATAACCCCATTAAACAAAAAAGGCCATAAATGAGCCCTCATCCTATCATCATTAATAATCTTCCTTC…
Adelomyia_melanogenys_EF028314	ATGCCCCAACTCAACCCAAACCCATGGCTATTCATTATAATTCTATCATGACTGACCTTCTCACTTATCATCCAACCCAAACTTCTATCATTTACACCCACTAACACCCCCTCAGAAAAAACTTCTACAAGCACAAAAACCCACCCCTGACCCTGACCATGAACCTAAGCTTCTTCGACCAATTTATAAGCCCCTACTTACTAGGAATCCCATTAATCCTCATCTCACTACTATTCCCAGCTCTACTGCTCCCCTCCCCCCACAATCGATGAATCACCAACCGAATTTCCACCCTACAATCATGATTCATCTACACAATTACAAAACAACTAATAACCCCATTAAACAAAAAAGGCCATAAATGAGCCCTCATCCTATCATCATTAATAATCTTCCTTC…
Adelomyia_melanogenys_JF893979	ATGCCCCAACTCAACCCAAACCCATGACTATTCATTATAATTCTATCATGACTGACCTTCTCACTTATCATCCAACCCAAACTTCTATCATTTACACCCACTAACACCCCCTCAGAAAAAACTTCTACAAGCACAAAAACCCACCCCTGACCCTGACCATGAACCTAAGCTTCTTCGACCAATTTATAAGCCCCTACTTACTAGGAATCCCATTAATCCTCATCTCACTACTATTCCCAGCTCTACTGCTCCCCTCCCCCCACAATCGATGAATCACCAACCGAATTTCCACCCTACAATCATGATTCATCTACACAATTACAAAACAACTAATAACCCCATTAAACAAAAAAGGCCATAAATGAGCCCTCATCCTATCATCATTAATAATCTTCCTTC…
Adelomyia_melanogenys_JF894005	ATGCCCCAACTCAACCCAAACCCATGGCTATTCATTATAACTCTATCATGACTGACCTTCTCACTTATCATCCAACCCAAACTTCTATCATTTACACCCACTAACACCCCCTCAGAAAAAACTTCTACAAGCACAAAAACCCACCCCTGACCCTGACCATGAACCTAAGCTTCTTCGACCAATTTATAAGCCCCTACTTACTAGGAATCCCATTAATCCTCATCTCACTACTATTCCCAGCTCTACTGCTCCCCTCCCCCCACAATCGATGAATCACCAACCGAATTTCCACCCTACAATCATGATTCATCTTCACAATTACAAAACAACTAATAACCCCATTAAACAAAAAAGGCCATAAATGAGCCCTCATCCTATCATCATTAATAATCTTCCTTC…
Adelomyia_melanogenys_JF893999	ATGCCCCAACTCAACCCAAACCCATGGCTATTCATTATAATTCTATCATGACTGACCTTCTCACTTATCATCCAACCCAAACTTCTATCATTTACACCCACTAACACCCCCTCAGAAAAAACCTCTACAAGCACAAAAACCCACCCCTGACCCTGACCATGAACCTAAGCTTCTTCGACCAATTTATAAGCCCCTACTTACTAGGAATCCCATTAATCCTCATCTCACTACTATTCCCAGCTCTACTGCTCCCCTCCCCCCACAATCGATGAATCACCAACCGAATTTCCACCCTACAATCATGATTCATCTTCACAATTACAAAACAACTAATAACCCCATTAAACAAAAAAGGCCATAAATGAGCCCTCATCCTATCATCATTAATAATCTTCCTTC…
Adelomyia_melanogenys_JF893996	ATGCCCCAACTCAACCCAAACCCATGGCTATTCATTATAATTCTATCATGACTGACCTTCTCACTTATCATCCAACCCAAACTTCTATCATTTACACCCACTAACACCCCCTCAGAAAAAACTTCTACAAGCACAAAAACCCACCCCTGACCCTGACCATGAACCTAAGCTTCTTCGACCAATTTATAAGCCCCTACTTACTAGGAATCCCATTAATCCTCATCTCACTACTATTCCCAGCTCTACTGCTCCCCTCCCCCCACAATCGATGAATCACCAACCGAATTTCCACCCTACAATCATGATTCATCTTCACAATTACAAAACAACTAATAACCCCATTAAACAAAAAAGGCCATAAATGAGCCCTCATCCTATCATCATTAATAATCTTCCTTC…
Adelomyia_melanogenys_JF893995	ATGCCCCAACTCAACCCAAACCCATGGCTATTCATTATAATTCTATCATGACTGACCTTCTCACTTATCATCCAACCCAAACTTCTATCATTTACACCCACTAACACCCCCTCAGAAAAAACTTCTACAAGCACAAAAACCCACCCCTGACCCTGACCATGAACCTAAGCTTCTTCGACCAATTTATAAGCCCCTACTTACTAGGAATCCCATTAATCCTCATCTCACTACTATTCCCAGCTCTACTGCTCCCCTCCCCCCACAATCGATGAATCACCAACCGAATTTCCACCCTACAATCATGATTCATCTTCACAATTACAAAACAACTAATAACCCCATTAAACAAAAAAGGCCATAAATGAGCCCTCATCCTATCATCATTAATAATCTTCCTTC…
Adelomyia_melanogenys_JF893998	ATGCCCCAACTCAACCCAAACCCATGGCTATTCATTATAATTCTATCATGACTGACCTTCTCACTTATCATCCAACCCAAACTTCTATCATTTACACCCACTAACACCCCCTCAGAAAAAACTTCTACAAGCACAAAAACCCACCCCTGACCCTGACCATGAACCTAAGCTTCTTCGACCAATTTATAAGCCCCTACTTACTAGGAATCCCATTAATCCTCATCTCACTACTATTCCCAGCTCTACTGCTCCCCTCCCCCCACAATCGATGAATCACCAACCGAATTTCCACCCTACAATCATGATTCATCTTCACAATTACAAAACAACTAATAACCCCATTAAACAAAAAAGGCCATAAATGAGCCCTCATCCTATCATCATTAATAATCTTCCTTC…
Adelomyia_melanogenys_JF893989	ATGCCCCAACTCAACCCAAACCCATGGCTATTCATTATAACTCTATCATGACTGACCTTCTCACTTATCATCCAACCCAAACTTCTATCATTTACACCCACTAACACCCCCTCAGAAAAAACTTCCACAAGCACAAAAACCCACCCCTGACCCTGACCATGAACCTAAGCTTCTTCGACCAATTTATAAGCCCCTACTTACTAGGAATCCCATTAATCCTCATCTCACTACTATTCCCAGCTCTACTGCTCCCCTCCCCCCACAATCGATGAATCACCAACCGAATTTCCACCCTACAATCATGATTCATCTTCACAATTACAAAACAACTAATAACCCCATTAAACAAAAAAGGCCATAAATGAGCCCTCATCCTATCATCATTAATAATCTTCCTTC…
Adelomyia_melanogenys_JF893991	ATGCCCCAACTCAACCCAAACCCATGGCTATTCATTATAACTCTATCATGACTGACCTTCTCACTTATCATCCAACCCAAACTTCTATCATTTACACCCACTAACACCCCCTCAGAAAAAACTTCTACAAGCACAAAAACCCACCCCTGACCCTGACCATGAACCTAAGCTTCTTCGACCAATTTATAAGCCCCTACTTACTAGGAATCCCATTAATCCTCATCTCACTACTATTCCCAGCTCTACTGCTCCCCTCCCCCCACAATCGATGAATCACCAACCGAATTTCCACCTTACAATCATGATTCATCTTCACAATTACAAAACAACTAATAACCCCATTAAACAAAAAAGGCCATAAATGAGCCCTCATCCTATCATCATTAATAATCTTCCTTC…
Adelomyia_melanogenys_JF893992	ATGCCCCAACTCAACCCAAACCCATGGCTATTCATTATAACTCTATCATGACTGACCTTCTCACTTATCATCCAACCCAAACTTCTATCATTTACACCCACTAACACCCCCTCAGAAAAAACTTCTACAAGCACAAAAACCCACCCCTGACCCTGACCATGAACCTAAGCTTCTTCGACCAATTTATAAGCCCCTACTTACTAGGAATCCCATTAATCCTCATCTCACTACTATTCCCAGCTCTACTGCTCCCCTCCCCCCACAATCGATGAATCACCAACCGAATTTCCACCCTACAATCATGATTCATCTTCACAATTACAAAACAACTAATAACCCCATTAAACAAAAAAGGCCATAAATGAGCCCTCATCCTATCATCATTAATAATCTTCCTTC…
Adelomyia_melanogenys_JF893984	ATGCCCCAACTCAACCCAAACCCATGGCTATTCATTATAATTCTATCATGACTGACCTTCTCACTTATCATCCAACCCAAACTTCTATCATTCACACCCACTAACACCCCCTCAGAAAAAACTTCCACAAACACAAAAACCCACCCCTGACCCTGACCATGAACCTAAGCTTCTTCGACCAATTTATAAGCCCCTACTTACTAGGAATCCCATTAATCCTCATCTCACTACTATTCCCAGCTCTACTGCTCCCCTCCCCCCACAATCGATGAATCACCAACCGAATTTCCACCCTACAATCATGATTCATCTACACAATTACAAAACAACTAATAACCCCATTAAACAAAAAAGGCCATAAATGAGCCCTCATCCTATCATCATTAATAATCTTCCTTC…
Adelomyia_melanogenys_JF893985	ATGCCCCAACTCAACCCAAACCCATGGCTATTCATTATAATTCTATCATGACTGACCTTCTCACTTATCATCCAACCCAAACTTCTATCATTCACACCCACTAACACCCCCTCAGAAAAAACTTCCACAAGCACAAAAACCCACCCCTGACCCTGACCATGAGCCTAAGCTTCTTCGACCAATTTATAAGCCCCTACTTACTAGGAATCCCATTAATCCTCATCTCACTACTATTCCCAGCTCTACTGCTCCCCTCCCCCCACAATCGATGAATCACCAACCGAATTTCCACCCTACAATCATGATTCATCTACACAATTACAAAACAACTAATAACCCCATTAAACAAAAAAGGCCATAAATGAGCCCTCATCCTATCATCATTAATAATCTTCCTTC…
Adelomyia_melanogenys_JF893981	ATGCCCCAACTCAACCCAAACCCATGGCTATTCATTATAATTCTATCATGACTGACCTTCTCACTTATCATCCAACCCAAACTTCTATCATTCACACCCACTAACACCCCCTCAGAAAAAACTTCCACAAGCACAAAAACCCACCCCTGACCCTGACCATGAACCTAAGCTTCTTCGACCAATTTATAAGCCCCTACTTACTAGGAATCCCATTAATCCTCATCTCACTACTATTCCCAGCTCTACTGCTCCCCTCCCCCCACAATCGATGAATCACCAACCGAATTTCCACCCTACAATCATGATTCATCTACACAATTACAAAACAACTAATAACCCCATTAAACAAAAAAGGCCATAAATGAGCCCTCATCCTATCATCATTAATAATCTTCCTTC…
Adelomyia_melanogenys_JF893982	ATGCCCCAACTCAACCCAAACCCATGGCTATTCATTATAATTCTATCATGACTGACCTTCTCACTTATCATCCAACCCAAACTTCTATCATTCACACCCACTAACACCCCCTCAGAAAAAACTTCCACAAGCACAAAAACCCACCCCTGACCCTGACCATGAACCTAAGCTTCTTCGACCAATTTATAAGCCCCTACTTACTAGGAATCCCATTAATCCTCATCTCACTACTATTCCCAGCTCTACTGCTCCCCTCCCCCCACAATCGATGAATCACCAACCGAATTTCCACCCTACAATCATGATTCATCTACACAATTACAAAACAACTAATAACCCCATTAAACAAAAAAGGCCATAAATGAGCCCTCATCCTATCATCATTAATAATCTTCCTTC…
Adelomyia_melanogenys_JF893986	ATGCCCCAACTCAACCCAAACCCATGGCTATTCATTATAATTCTATCATGACTGACCTTCTCACTTATCATCCAACCCAAACTTCTATCATTCACACCCACTAACACCCCCTCAGAAAAAACTTCCACAAGCACAAAAACCCACCCCTGACCCTGACCATGAACCTAAGCTTCTTCGACCAATTTATAAGCCCCTACTTACTAGGAATCCCATTAATCCTCATCTCACTACTATTCCCAGCTCTACTGCTCCCCTCCCCCCACAATCGATGAATCACCAACCGAATTTCCACCCTACAATCATGATTCATCTACACAATTACAAAACAACTAATAACCCCATTAAACAAAAAAGGCCATAAATGAGCCCTCATCCTATCATCATTAATAATCTTCCTTC…
Adelomyia_melanogenys_JF893993	ATGCCCCAACTCAACCCAAACCCATGGCTATTCATTATAATTCTATCATGACTGACCTTCTCACTTATCATCCAACCCAAACTTCTATCATTCACACCCACTAACACCCCCTCAGAAAAAACTTCCACAAGCACAAAAACCCACCCCTGACCCTGACCATGAACCTAAGCTTCTTCGACCAATTTATAAGCCCCTACTTACTAGGAATCCCATTAATCCTCATCTCACTACTATTCCCAGCTCTACTGCTCCCCTCCCCCCACAATCGATGAATCACCAACCGAATTTCCACCCTACAATCATGATTCATCTACACAATTACAAAACAACTAATAACCCCATTAAACAAAAAAGGCCATAAATGAGCCCTCATCCTATCATCATTAATAATCTTCCTTC…
Adelomyia_melanogenys_JF893997	ATGCCCCAACTCAACCCAAACCCATGGCTATTCATTATAATTCTATCATGACTGACCTTCTCACTTATCATCCAACCCAAACTTCTATCATTCACACCCACTAACACCCCCTCAGAAAAAACTTCCACAAGCACAAAAACCCACCCCTGACCCTGACCATGAACCTAAGCTTCTTCGACCAATTTATAAGCCCCTACTTACTAGGAATCCCATTAATCCTCATCTCACTACTATTCCCAGCTCTACTGCTCCCCTCCCCCCACAATCGATGAATCACCAACCGAATTTCCACCCTACAATCATGATTCATCTACACAATTACAAAACAACTAATAACCCCATTAAACAAAAAAGGCCATAAATGAGCCCTCATCCTATCATCATTAATAATCTTCCTTC…
Adelomyia_melanogenys_JF893988	ATGCCCCAACTCAACCCAAACCCATGACTATTCATTATAATTCTATCATGACTGACCTTCTCACTTATCATCCAACCCAAACTTCTATCATTCACACCCACTAACACCCCCTCAGAAAAAACTTCCACAAGCACAAAAACCCACCCCTGACCCTGACCATGAACCTAAGCTTCTTCGACCAATTTATAAGCCCCTACTTACTAGGAATCCCATTAATCCTCATCTCACTACTATTCCCAGCTCTACTGCTCCCCTCCCCCCACAATCGATGAATCACCAACCGAATTTCCACCCTACAATCATGATTCATCTACACAATTACAAAACAACTAATAACCCCATTAAACAAAAAAGGCCATAAATGAGCCCTCATCCTATCATCATTAATAATCTTCCTTC…
Adelomyia_melanogenys_JF894004	ATGCCCCAACTCAACCAAAACCCATGGCTATTCATTATAATTCTATCATGACTGACCTTCTCACTTATCATCCAACCCAAACTTCTATCATTCACACCCACTAACACCCCCTCAGAAAAAACTTCCACAAGCACAAAAACCCACCCCTGACCCTGACCATGAACCTAAGCTTCTTCGACCAATTTATAAGCCCCGACTTACTAGGAATCCCACTAATCCTCATCTCACTACTATTCCCAGCTCTACTGCTCCCCTCCCCCCACAATCGATGAATCACCAACCGAATTTCCACCCTACAATCATGATTCATCTACACAATTACAAAACAACTAATAACCCCATTAAACAAAAAAGGCCATAAATGAGCCCTCATCCTATCATCATTAATAATCTTCCTTC…
Adelomyia_melanogenys_JF894011	ATGCCCCAACTCAACCCAAACCCATGGCTATTCATTATAATTCTATCATGACTGACCTTCTCACTTATCATCCAACCCAAACTTCTATCATTCACACCCACTAACACCCCCTCAGAAAAAACTTCCACAAGCACAAAAACCCACCCCTGACCCTGACCATGAACCTAAGCTTCTTCGACCAATTTATAAGCCCCTACTTACTAGGAATCCCACTAATCCTCATCTCACTACTATTCCCAGCTCTACTGCTCCCCTCCCCCCACAATCGATGAATCACCAACCGAATTTCCACCCTACAATCATGATTCATCTACACAATTACAAAACAACTAATAACCCCATTAAACAAAAAAGGCCATAAATGAGCCCTCATCCTATCATCATTAATAATCTTCCTTC…
Adelomyia_melanogenys_EF028308	ATGCCCCAACTCAACCCAAACCCATGACTATTCATTATAATTCTATCATGACTGACCTTCTCACTTATCATCCAACCCAAACTTCTATCATTTACACCCACTAACACCCCCTCAGAAAAAACTTCTACAAGCACAAAAACCCACCCCTGACCCTGACCATGAACCTAAGCTTCTTCGACCAATTTATAAGCCCCTACTTACTAGGAATCCCATTAATCCTCATCTCACTACTATTCCCAGCTCTACTGCTCCCCTCCCCCCACAATCGATGAATCACCAACCGAATTTCCACCCTACAATCATGATTCATCTACACAATTACAAAACAACTAATAACCCCATTAAACAAAAAAGGCCATAAATGAGCCCTCATCCTATCATCATTAATAATCTTCCTTC…
Adelomyia_melanogenys_EF028321	ATGCCCCAACTAAACCCAAACCCATGACTATCCATTATAATTCTATCATGACTGACCTTCTCACTTATCATCCAACCCAAACTTCTATCATTTACACCCACTAACACCCCCTCAGAAAAAACTTCTACAAGCACAAAAACCCACCCCTGACCCTGACCATGAACCTAAGCTTCTTCGACCAATTTATAAGCCCCTACTTACTAGGAATCCCATTAATCCTCATCTCACTACTATTCCCAGCTCTACTGCTCCCCTCCCCCCACAATCGATGAATCACCAACCGAATTCCCACCCTACAATCATGATTCATCTACACAATCACAAAACAACTAATAACCCCATTAAACAAAAAAGGCCATAAATGAGCCCTCATCCTATTATCATTAATAATCTTCCTTC…
Adelomyia_melanogenys_EF028313	ATGCCCCAACTAAACCCAAACCCATGACTATTCATTATAATTCTATCATGACTGACCTTCTCACTTATCATCCAACCCAAACTTCTATCATTTACACCCACTAACACCCCCTCAGAAAAAACTTCTACAAGCACAAAAACCCACCCCTGACCCTGACCATGAACCTAAGCTTCTTCGACCAATTTATAAGCCCCTACTTACTAGGAATCCCATTAATCCTCATCTCACTACTATTCCCAGCTCTACTGCTCCCCTCCCCCCACAATCGATGAATCACCAACCGAATTTCCACCCTACAATCATGATTCATCTACACAATTACAAAACAACTAATAACCCCATTAAACAAAAAAGGCCATAAATGAGCCCTCATCCTATCATCATTAATAATCTTCCTTC…
Adelomyia_melanogenys_EF028322	ATGCCCCAACTAAACCCAAACCCATGACTATTCATTATAATTCTATCATGACTGACCTTCTCACTTATCATCCAACCCAAACTTCTATCATTTACACCCACTAACACCCCCTCAGAAAAAACTTCTACAAGCACAAAAACCCACCCCTGACCCTGACCATGAACCTAAGCTTCTTCGACCAATTTATAAGCCCCTACTTACTAGGAATCCCATTAATCCTCATCTCACTACTATTTCCAGCTCTACTGCTCCCCTCCCCCCACAATCGATGAATCACCAACCGAATTTCCACCCTACAATCATGATTCATCTACACAATTACAAAACAACTAATAACCCCATTAAACAAAAAAGGCCATAAATGAGCCCTCATCCTATCATCATTAATAATCTTCCTCC…
Adelomyia_melanogenys_EF028320	ATGCCCCAACTAAACCCAAACCCATGACTATTCATTATAATTCTATCATGACTGACCTTCTCACTTATCATCCAACCCAAACTTCTATCATTTACACCCACTAACACCCCCTCAGAAAAAACTTCTACAAGCACAAAAACCCACCCCTGACCCTGACCATGAACCTAAGCTTCTTCGACCAATTTATAAGCCCCTACTTACTAGGAATCCCATTAATCCTCATCTCACTACTATTCCCAGCTCTACTGCTCCCCTCCCCCCACAATCGATGAATCACCAACCGAATTTCCACCCTACAATCATGATTCATCTACACAATTACAAAACAACTAATAACCCCATTAAACAAAAAAGGCCATAAATGAGCCCTCATCCTATCATCATTAATAATCTTCCTTC…
Adelomyia_melanogenys_EF028307	ATGCCCCAACTAAACCCAAACCCATGACTATTCATTATAATTCTATCATGACTGACCTTCTCACTTATCATCCAACCCAAACTTCTATCATTTACACCCACTAACACCCCCTCAGAAAAAACTTCTACAAGCACAAAAACCCACCCCTGACCCTGACCATGAACCTAAGCTTCTTCGACCAATTTATAAGCCCCTACTTACTAGGAATCCCATTAATCCTCATCTCACTACTATTCCCAGCTCTACTGCTCCCCTCCCCCCACAATCGATGAATCACCAACCGAATTTCCACCCTACAATCATGATTCATCTACACAATTACAAAACAACTAATAACCCCATTAAACAAAAAAGGCCATAAATGAGCCCTCATCCTATCATCATTAATAATCTTCCTTC…
Adelomyia_melanogenys_EF028315	ATGCCCCAACTAAACCCAAACCCATGACTATTCATTATAATTCTATCATGACTGACCTTCTCACTTATCATCCAACCCAAACTTCTATCATTTACACCCACTAACACCCCCTCAGAAAAAACTTCTACAAGCACAAAAACCCACCCCTGACCCTGACCATGAACCTAAGCTTCTTCGACCAATTTATAAGCCCCTACTTACTAGGAATCCCATTAATCCTCATCTCACTACTATTCCCAGCTCTACTGCTCCCCTCCCCTCACAATCGATGAATCACCAACCGAATTTCCACCCTACAATCATGATTCATCTACACAATTACAAAACAACTAATAACCCCATTAAACAAAAAAGGCCATAAATGAGCCCTCATCCTATCATCATTAATAATCTTCCTTC…
Adelomyia_melanogenys_EF028317	ATGCCCCAACTAAACCCAAACCCATGACTATTCATTATAATTCTATCATGACTGACCTTCTCACTTATCATCCAACCCAAACTTCTATCATTTACACCCACTAACACCCCCTCAGAAAAAACTTCTACAAGCACAAAAACCCACCCCTGACCCTGACCATGAACCTAAGCTTCTTCGACCAATTTATAAGCCCCTACTTACTAGGAATCCCATTAATCCTCATCTCACTACTATTCCCAGCTCTACTACTCCCCTCCCCCCACAATCGATGAATCACCAACCGAATTTCCACCCTACAATCATGATTCATCTACACAATTACAAAACAACTAATAACCCCATTAAACAAAAAAGGCCATAAATGAGCCCTCATCCTATCATCATTAATAATCTTCCTTC…
Adelomyia_melanogenys_EF028318	ATGCCCCAACTAAACCCAAACCCATGACTATTCATTATAATTCTATCATGACTGACCTTCTCACTTATCATCCAACCCAAACTTCTATCATTTACACCCACTAACACCCCCTCAGAAAAAACTTCTACAAGCACAAAAACCCACCCCTGACCCTGACCATGAACCTAAGCTTCTTCGACCAATTTATAAGCCCCTACTTACTAGGAATCCCATTAATCCTCATCTCACTACTATTCCCAGCTCTACTGCTCCCCTCCCCCCACAATCGATGAATCACCAACCGAATTTCCACCCTACAATCATGATTCATCTACACAATTACAAAACAACTAATAACCCCATTAAACAAAAAAGGCCATAAATGAGCCCTCATCCTATCATCATTAATAATCTTCCTTC…
Adelomyia_melanogenys_JF893980	ATGCCCCAACTAAACCCAAACCCATGACTATTCATTATAATTCTATCATGACTGACCTTCTCACTTATCATCCAACCCAAACTTCTATCATTTACACCCACTAACACCCCCTCAGAAAAAACTTCTACAAGCACAAAAACCCACCCCTGACCCTGACCATGAACCTAAGCTTCTTCGACCAATTTATAAGCCCCTACTTACTAGGAATCCCATTAATCCTCATCTCACTACTATTCCCAGCTCTACTGCTCCCCTCCCCCCACAATCGATGAATCACCAACCGAATTTCCACCCTACAATCATGATTCATCTACACAATTACAAAACAACTAATAACCCCATTAAACAAAAAAGGCCATAAATGAGCCCTCATCCTATCATCATTAATAATCTTCCTTC…
Adelomyia_melanogenys_EF028316	ATGCCCCAACTAAACCCAAACCCATGACTATTCATTATAATTCTATCATGACTGACCTTCTCACTTATCATCCAACCCAAACTTCTATCATTTACACCCACTAACACCCCCTCAGAAAAAACTTCTACAAGCACAAAAACCCACCCCTGACCCTGACCATGAACCTAAGCTTCTTCGACCAATTTATAAGCCCCTACTTACTAGGAATCCCATTAATCCTCATCTCACTACTATTCCCAGCTCTACTGCTCCCCTCCCCCCACAATCGATGAATCACCAACCGAATTTCCACCCTACAATCATGATTCATCTACACAATTACAAAACAACTAATAACCCCATTAAACAAAAAAGGCCATAAATGAGCCCTCATCCTATCATCATTAATAATCTTCCTTC…
Adelomyia_melanogenys_JF893954	ATGCCCCAACTCAACCCAAACCCATGACTATTCATTATAGTCCTATCATGACTAACCTTCTCACTCATTATTCAACCCAAACTTCTATCATTTTCACCCACTAACACCCCCTCAGAAAAAACCTCTACAAGCACAAAAACTCTACCCTGACCCTGACCATGAACCTAAGCTTCTTCGACCAATTTATAAGCCCCCACCTATTAGGAATCCCATTAATCCTCATCTCACTGCTATTCCCAGCCCTTCTACTCCCCTCCCCTCGCAACCGATGAGTCACAAACCGGATCTCTACCCTACAATCATGATTCATCTACACAACCACAAAACAACTTATAACACCATTAAATAAAAAAGGCCATAAATGAGCTCTCATCCTATCATCACTAATAATCTTCCTTC…
Adelomyia_melanogenys_JF893953	ATGCCCCAACTCAACCCAAACCCATGACTATTCATTATAGTCCTATCATGACTAACCTTCTCACTCATTATTCAACCCAAACTTCTATCATTTTCACCCACTAACACCCCCTCAGAAAAAACCTCTACAAGCACAAAAACTCTACCCTGACCCTGACCATGAACCTAAGCTTCTTCGACCAATTTATAAGCCCCCACCTATTAGGAATCCCATTAATCCTCATCTCACTGCTATTCCCAGCCCTTCTACTCCCCTCCCCTCGCAACCGATGAGTCACAAACCGGATCTCTACCCTACAATCATGATTCATCTACACAACCACAAAACAACTTATAACACCATTAAATAAAAAAGGCCATAAATGAGCTCTCATCCTATCATCACTAATAATCTTCCTTC…
Adelomyia_melanogenys_JF893950	ATGCCCCAACTCAACCCAAACCCATGACTATTCATTATAGTCCTATCATGACTAACCTTCTCACTCATTATTCAACCCAAACTTCTATCATTTTCACCCACTAACACCCCCTCAGAAAAAACCTCTACAAGCACAAAAACTCTGCCCTGACCCTGACCATGAACCTAAGCTTCTTCGACCAATTTATAAGCCCCCACCTATTAGGAATCCCATTAATCCTCATCTCACTGCTATTCCCAGCCCTTCTACTCCCCTCCCCCCGCAACCGATGAGTCACAAACCGGATCTCTACCCTACAATCATGATTCATCTACACAACCACAAAACAACTTATAACACCATTAAATAAAAAAGGCCATAAATGAGCTCTCATCCTATCATCACTAATAATCTTCCTTC…
Adelomyia_melanogenys_JF893947	ATGCCCCAACTCAACCCAAACCCATGACTATTCATTATAGTCCTATCATGACTAACCTTCTCACTCATTATTCAACCCAAACTTCTATCATTTTCACCCACTAACACCCCCTCAGAAAAAACCTCTACAAGCACAAAAACTCTGCCCTGACCCTGACCATGAACCTAAGCTTCTTCGACCAATTTATAAGCCCCCACCTATTAGGAATCCCATTAATCCTCATCTCACTGCTATTCCCAGCCCTTCTACTCCCCTCCCCCCGCAACCGATGAGTCACAAACCGGATCTCTACCCTACAATCATGATTCATCTACACAACCACAAAACAACTTATAACACCATTAAATAAAAAAGGCCATAAATGAGCTCTCATCCTATCATCACTAATAATCTTCCTTC…
Adelomyia_melanogenys_JF893951	ATGCCCCAACTCAACCCAAACCCATGACTATTCATTATAGTCCTATCATGACTAACCTTCTCACTCATTATTCAACCCAAACTTCTATCATTTTCACCCACTAACACCCCCTCAGAAAAAACCTCTACAAGCACAAAAACTCTGCCCTGACCCTGACCATGAACCTAAGCTTCTTCGACCAATTTATAAGCCCCCACCTATTAGGAATCCCATTAATCCTCATCTCACTGCTATTCCCAGCCCTTCTACTCCCCTCCCCCCGCAACCGATGAGTCACAAACCGGATCTCTACCCTACAATCATGATTCATCTACACAACCACAAAACAACTTATAACACCATTAAATAAAAAAGGCCATAAATGAGCTCTCATCCTATCATCACTAATAATCTTCCTTC…
Adelomyia_melanogenys_JF893952	ATGCCCCAACTCAACCCAAACCCATGACTATTCATTATAGTCCTATCATGACTAACCTTCTCACTCATTATTCAACCCAAACTTCTATCATTTTCACCCACTAACACCCCCTCAGAAAAAACCTCTACAAGCACAAAAACTCTGCCCTGACCCTGACCATGAACCTAAGCTTCTTCGACCAATTTATAAGCCCCCACCTATTAGGAATCCCATTAATCCTCATCTCACTGCTATTCCCAGCCCTTCTACTCCCCTCCCCCCGCAACCGATGAGTCACAAACCGGATCTCTACCCTACAATCATGATTCATCTACACAACCACAAAACAACTTATAACACCATTAAATAAAAAAGGCCATAAATGAGCTCTCATCCTATCATCACTAATAATCTTCCTTC…
Adelomyia_melanogenys_JF893956	ATGCCCCAACTCAACCCAAACCCATGACTATTCATTATAGTCCTATCATGACTAACCTTCTCACTCATTATTCAACCCAAACTTCTATCATTTTCACCCACTAACACCCCCTCAGAAAAAACCTCTACAAGCACAAAAACTCTGCCCTGACCCTGACCATGAACCTAAGCTTCTTCGACCAATTTATAAGCCCCCACCTATTAGGAATCCCATTAATCCTCATCTCACTGCTATTCCCAGCCCTTCTACTCCCCTCCCCCCGCAACCGATGAGTCACAAACCGGATCTCTACCCTACAATCATGATTCATCTACACAACCACAAAACAACTTATAACACCATTAAATAAAAAAGGCCATAAATGAGCTCTCATCCTATCATCACTAATAATCTTCCTTC…
Adelomyia_melanogenys_JF893955	ATGCCCCAACTCAACCCAAACCCATGACTATTCATTATAGTCCTATCATGACTAACCTTCTCACTCATTATTCAACCCAAACTTCTATCATTTTCACCCACTAACACCCCCTCAGAAAAAACCTCTACAAGCACAAAAACTCTGCCCTGACCCTGACCATGAACCTAAGCTTCTTCGACCAATTTATAAGCCCCCACCTATTAGGAATCCCATTAATCCTCATCTCACTGCTATTCCCAGCCCTTCTACTCCCCTCCCCCCGCAACCGATGAGTCACAAACCGGATCTCTACCCTACAATCATGATTCATCTACACAACCACAAAACAACTTATAACACCATTAAATAAAAAAGGCCATAAATGAGCTCTCATCCTATCATCACTAATAATCTTCCTTC…
Adelomyia_melanogenys_JF893949	ATGCCCCAACTCAACCCAAACCCATGACTATTCATTATAGTCCTATCATGACTAACCTTCTCACTCATTATTCAACCCAAACTTCTATCATTTTCACCCACTAACACCCCCTCAGAAAAAACCTCTACAAGCACAAAAACTCTGCCCTGACCCTGACCATGAACCTAAGCTTCTTCGACCAATTTATAAGCCCCCACCTATTAGGAATCCCATTAATCCTCATCTCACTGCTATTCCCAGCCCTTCTACTCCCCTCCCCCCGCAACCGATGAGTCACAAACCGGATCTCTACCCTACAATCATGATTCATCTACACAACCACAAAACAACTTATAACACCATTAAATAAAAAAGGCCATAAATGAGCTCTCATCCTATCATCACTAATAATCTTCCTTC…
Adelomyia_melanogenys_JF893948	ATGCCCCAACTCAACCCAAACCCATGACTATTCATTATAGTCCTATCATGACTAACCTTCTCACTCATTATTCAACCCAAACTTCTATCATTTTCACCCACTAACACCCCCTCAGAAAAAACCTCTACAAGCACAAAAACTCTGCCCTGACCCTGACCATGAACCTAAGCTTCTTCGACCAATTTATAAGCCCCCACCTATTAGGAATCCCATTAATCCTCATCTCACTGCTATTCCCAGCCCTTCTACTCCCCTCCCCCCGCAACCGATGAGTCACAAACCGGATCTCTACCCTACAATCATGATTCATCTACACAACCACAAAACAACTTATAACACCATTAAATAAAAAAGGCCATAAATGAGCTCTCATCCTATCATCACTAATAATCTTCCTTC…
Adelomyia_melanogenys_JF893946	ATGCCCCAACTCAACCCAAACCCATGACTATTCATTATAGTCCTATCATGACTAACCTTCTCACTCATTATTCAACCCAAACTTCTATCATTTTCACCCACTAACACCCCCTCAGAAAAAACCTCTACAAGCACAAAAACTCTGCCCTGACCCTGACCATGAACCTAAGCTTCTTCGACCAATTTATAAGCCCCCACCTATTAGGAATCCCATTAATCCTCATCTCACTGCTATTCCCAGCCCTTCTACTCCCCTCCCCCCGCAACCGATGAGTCACAAACCGGATCTCTACCCTACAATCATGATTCATCTACACAACCACAAAACAACTTATAACACCATTAAATAAAAAAGGCCATAAATGAGCTCTCATCCTATCATCACTAATAATCTTCCTTC…
Adelomyia_melanogenys_JF893959	ATGCCTCAACTCAACCCAAACCCATGACTATTCATTATAATTCTATCATGACTAACCTTCTCACTCATCATCCAACCCAAACTTCTATCATTTACACCCACTAACACCCCCTCAGAAAAAACCTCTACAAGCACAAAAACCCTCCCCTGACCCTGACCATGAACCTAAGCTTCTTCGACCAATTTATAAGCCCTCATTTATTAGGAATCCCATTAATCCTCATCTCACTACTATTCCCAGCTCTGCTATTCCCCTCCCCCCGCAATCGATGAATAACTAACCGAATTTCTACCCTACAATCATGATTCATCTACACAATCACAAAGCAACTAATAACCCCACTAAACAAAAAGGGCCATAAATGAGCCCTTATCCTATCATCATTAATAATTTTCCTTC…
Adelomyia_melanogenys_JF893957	ATGCCTCAACTCAACCCAAACCCATGACTATTCATTATAATTCTATCATGACTAACCTTCTCACTCATCATCCAACCCAAACTTCTATCATTTACACCCACTAACACCCCCTCAGAAAAAACCTCTACAAGCACAAAAACCCTCCCCTGACCCTGACCATGAACCTAAGCTTCTTCGACCAATTTATAAGCCCTCATTTATTAGGAATCCCATTAATCCTCATCTCGCTACTATTCCCAGCTCTGCTATTCCCCTCCCCCCGCAATCGATGAATAACTAACCGAATTTCTACCCTACAATCATGATTCATCTACACAATCACAAAGCAACTAATAACCCCACTAAACAAAAAGGGCCATAAATGAGCCCTTATCCTATCATCATTAATAATTTTCCTTC…
Adelomyia_melanogenys_JF893958	ATGCCTCAACTCAACCCAAACCCATGACTATTCATTATAATTCTATCATGACTAACCTTCTCACTCATCATCCAACCCAAACTTCTATCATTTACACCCACTAACACCCCCTCAGAAAAAACCTCTACAAGCACAAAAACCCTCCCCTGACCCTGACCATGAACCTAAGCTTCTTCGACCAATTTATAAGCCCCCATTTATTAGGAATCCCATTAATCCTCATCTCGCTACTATTCCCAGCTCTGCTATTCCCCTCCCCCCGCAATCGATGAATAACTAACCGAATTTCTACCCTACAATCATGATTCATCTACACAATCACAAAGCAACTAATAACCCCACTAAACAAAAAGGGCCATAAATGAGCCCTTATCCTATCATCATTAATAATTTTCCTTC…
Adelomyia_melanogenys_JF893960	ATGCCTCAACTCAACCCAAACCCATGACTATTCATTATAATTCTATCATGACTAACCTTCTCACTCATCATCCAACCCAAACTTCTATCATTTACACCCACTAACACCCCCTCAGAAAAAACCTCTACAAGCACAAAAACCCTCCCCTGACCCTGACCATGAACCTAAGCTTCTTCGACCAATTTATAAGCCCCCATTTATTAGGAATCCCATTAATCCTCATCTCGCTACTATTCCCAGCTCTGCTATTCCCCTCCCCCCGCAATCGATGAATAACTAACCGAATTTCTACCCTACAATCATGATTCATCTACACAATCACAAAGCAACTAATAACCCCACTAAACAAAAAGGGCCATAAATGAGCCCTTATCCTATCATCATTAATAATTTTCCTTC…
Adelomyia_melanogenys_JF893965	ATGCCTCAACTCAACCCAAACCCATGACTATTCATTATAATTCTATCATGACTAACCTTCTCACTCATCATCCAACCCAAACTTCTATCATTTACACCCACTAACACCCCCTCAGAAAAAACTTCTACAAGCACAAAAACCCTCCCCTGACCCTGACCATGAACCTAAGCTTCTTCGACCAATTTATAAGCCCTCATTTATTAGGAATCCCATTAATCCTCATCTCACTACTATTCCCAGCTCTACTATTCCCCTCTCCCCGCAATCGATGAATAACTAACCGAATTTCTACCCTACAATCATGATTCATCTACACAATCACAAAACAACTAATAACCCCACTAAACAAAAAGGGCCATAAATGAGCCCTCATCCTATCATCATTAATAATTTTCCTTC…
Adelomyia_melanogenys_JF893970	ATGCCTCAACTCAACCCAAACCCATGACTATTCATTATAATTCTATCATGACTAACCTTCTCACTCATCATCCAACCCAAACTTCTATCATTTACACCCACTAACACCCCCTCAGAAAAAACTTCTACAAGCACAAAAACCCTCCCCTGACCCTGACCATGAACCTAAGCTTCTTCGACCAATTTATAAGCCCTCATTTATTAGGAATCCCATTAATCCTCATCTCACTACTATTCCCAGCTCTACTACTCCCCTCTCCCCGCAATCGATGAATAACTAACCGAATTTCTACCCTACAATCATGATTCATCTACACAATCACAAAACAACTAATAACTCCACTAAACAAAAAGGGCCATAAATGAGCCCTCATCCTATCATCATTAATAATTTTCCTTC…
Adelomyia_melanogenys_JF893962	ATGCCTCAACTAAACCCAAACCCATGACTATTCATTATAATTCTATCATGACTAACCTTCTCACTCATCATCCAACCCAAACTTCTATCATTTACACCCACTAACACCCCCTCAGAAAAAACTTCTACAAGCACAAAAACCCTCCCCTGACCCTGACCATGAACCTAAGCTTCTTCGACCAATTTATAAGCCCTCATTTATTAGGAATCCCATTAATCCTCATCTCACTACTATTCCCAGCTCTACTATTCCCCTCTCCCCGCAATCGATGAATAACTAACCGAATTTCTACCCTACAATCATGATTCATCTACACAATCACAAAACAACTAATAACTCCACTAAACAAAAAGGGCCATAAATGAGCCCTCATCCTATCATCATTAATAATTTTCCTTC…
Adelomyia_melanogenys_JF893963	ATGCCTCAACTCAACCCAAACCCATGACTATTCATTATAATTCTATCATGACTAACCTTCTCACTCATCATCCAACCCAAACTTCTATCATTTACACCCACTAACACCCCCTCAGAAAAAACTTCTACAAGCACAAAAACCCTCCCCTGACCCTGACCATGAACCTAAGCTTCTTCGACCAATTTATAAGCCCTCATTTATTAGGAATCCCATTAATCCTCATCTCACTACTATTCCCAGCTCTACTATTCCCCTCTCCCCGCAATCGATGAATAACTAACCGAATTTCTACCCTACAATCATGATTCATCTACACAATCACAAAACAACTAATAACTCCACTAAACAAAAAGGGCCATAAATGAGCCCTCATCCTATCATCATTAATAATTTTCCTTC…
Adelomyia_melanogenys_JF893966	ATGCCTCAACTCAACCCAAACCCATGACTATTCATTATAATTCTATCATGACTAACCTTCTCACTCATCATCCAACCCAAACTTCTATCATTTACACCCACTAACACCCCCTCAGAAAAAACTTCTACAAGCACAAAAACCCTCCCCTGACCCTGACCATGAACCTAAGCTTCTTCGACCAATTTATAAGCCCCCATTTATTAGGAATCCCATTAATCCTCATCTCACTACTATTCCCAGCTCTACTATTCCCCTCTCCCCGCAATCGATGAATAACTAACCGAATTTCTACCCTACAATCATGATTCATCTACACAATCACAAAACAACTAATAACTCCACTAAACAAAAAGGGCCATAAATGAGCCCTCATCCTATCATCATTAATAATTTTCCTTC…
Adelomyia_melanogenys_JF893973	ATGCCTCAACTCAACCCAAACCCATGACTATTCATTATAATTCTATCATGACTAACCTTCTCACTCATCATCCAACCCAAACTTCTATCATTTACACCCACTAACACCCCCTCAGAAAAAACTTCTACAAGCACAAAAACCCTCCCCTGACCCTGACCATGAACCTAAGCTTCTTCGACCAATTTATAAGCCCTCATTTATTAGGAATCCCATTAATCCTCATCTCACTACTATTCCCAGCTCTACTATTCCCCTCTCCCCGCAATCGATGAATAACTAACCGAATTTCTACCCTACAATCATGATTCATCTACACAATCACAAAACAACTAATAACTCCACTAAACAAAAAGGGCCATAAATGAGCCCTCATCCTATCATCATTAATAATTTTCCTTC…
Adelomyia_melanogenys_JF893974	ATGCCTCAACTCAACCCAAACCCATGACTATTCATTATAATTCTATCATGACTAACCTTCTCACTCATCATCCAACCCAAACTTCTATCATTTACACCCACTAACACCCCCTCAGAAAAAACTTCTACAAGCACAAAAACCCTCCCCTGACCCTGACCATGAACCTAAGCTTCTTCGACCAATTTATAAGCCCTCATTTATTAGGAATCCCATTAATCCTCATCTCACTACTATTCCCAGCTCTACTATTCCCCTCTCCCCGCAATCGATGAATAACTAACCGAATTTCTACCCTACAATCATGATTCATCTACACAATCACAAAACAACTAATAACTCCACTAAACAAAAAGGGCCATAAATGAGCCCTCATCCTATCATCATTAATAATTTTCCTTC…
Adelomyia_melanogenys_JF893961	ATGCCTCAACTCAACCCAAACCCATGACTATTCATTATAATTCTATCATGACTAACCTTCTCACTCATCATCCAACCCAAACTTCTATCATTTACACCCACTAACACCCCCTCAGAAAAAACTTCTACAAGCACAAAAACCCTCCCCTGACCCTGACCATGAACCTAAGCTTCTTCGACCAATTTATAAGCCCTCATTTATTAGGAATCCCATTAATCCTCATCTCACTACTATTCCCAGCTCTACTATTCCCCTCTCCCCGCAATCGATGAATAACTAACCGAATTTCTACCCTACAATCATGATTCATCTACACAATCACAAAACAACTAATAACTCCACTAAACAAAAAGGGCCATAAATGAGCCCTCATCCTATCATCATTAATAATTTTCCTTC…
Adelomyia_melanogenys_JF893964	ATGCCTCAACTCAACCCAAACCCATGACTATTCATTATAATTCTATCATGACTAACCTTCTCACTCATCATCCAACCCAAACTTCTATCATTTACACCCACTAACACCCCCTCAGAAAAAACTTCTACAAGCACAAAAACCCTCCCCTGACCCTGACCATGAACCTAAGCTTCTTCGACCAATTTATAAGCCCTCATTTATTAGGAATCCCATTAATCCTCATCTCACTACTATTCCCAGCTCTACTATTCCCCTCTCCCCGCAATCGATGAATAACTAACCGAATTTCTACCCTACAATCATGATTCATCTACACAATCACAAAACAACTAATAACTCCACTAAACAAAAAGGGCCATAAATGAGCCCTCATCCTATCATCATTAATAATTTTCCTTC…
Adelomyia_melanogenys_JF893967	ATGCCTCAACTCAACCCAAACCCATGACTATTCATTATAATTCTATCATGACTAACCTTCTCACTCATCATCCAACCCAAACTTCTATCATTTACACCCACTAACACCCCCTCAGAAAAAACTTCTACAAGCACAAAAACCCTCCCCTGACCCTGACCATGAACCTAAGCTTCTTCGACCAATTTATAAGCCCTCATTTATTAGGAATCCCATTAATCCTCATCTCACTACTATTCCCAGCTCTACTATTCCCCTCTCCCCGCAATCGATGAATAACTAACCGAATTTCTACCCTACAATCATGATTCATCTACACAATCACAAAACAACTAATAACTCCACTAAACAAAAAGGGCCATAAATGAGCCCTCATCCTATCATCATTAATAATTTTCCTTC…
Adelomyia_melanogenys_JF893971	ATGCCTCAACTCAACCCAAACCCATGACTATTCATTATAATTCTATCATGACTAACCTTCTCACTCATCATCCAACCCAAACTTCTATCATTTACACCCACTAACACCCCCTCAGAAAAAACTTCTACAAGCACAAAAACCCTCCCCTGACCCTGACCATGAACCTAAGCTTCTTCGACCAATTTATAAGCCCTCATTTATTAGGAATCCCATTAATCCTCATCTCACTACTATTCCCAGCTCTACTATTCCCCTCTCCCCGCAATCGATGAATAACTAACCGAATTTCTACCCTACAATCATGATTCATCTACACAATCACAAAACAACTAATAACTCCACTAAACAAAAAGGGCCATAAATGAGCCCTCATCCTATCATCATTAATAATTTTCCTTC…
Adelomyia_melanogenys_JF893972	ATGCCTCAACTCAACCCAAACCCATGACTATTCATTATAATTCTATCATGACTAACCTTCTCACTCATCATCCAACCCAAACTTCTATCATTTACACCCACTAACACCCCCTCAGAAAAAACTTCTACAAGCACAAAAACCCTCCCCTGACCCTGACCATGAACCTAAGCTTCTTCGACCAATTTATAAGCCCTCATTTATTAGGAATCCCATTAATCCTCATCTCACTACTATTCCCAGCTCTACTATTCCCCTCTCCCCGCAATCGATGAATAACTAACCGAATTTCTACCCTACAATCATGATTCATCTACACAATCACAAAACAACTAATAACTCCACTAAACAAAAAGGGCCATAAATGAGCCCTCATCCTATCATCATTAATAATTTTCCTTC…
Adelomyia_melanogenys_EF028293	ATGCCTCAACTCAACCCAAACCCATGACTATTCATTATAATCCTATCATGATTAACCTTCGCACTCATCATCCAACCCAAACTTCTATCATTCACACCCACTAACACCCCATCAGAAAAAATTTCTACAAGCACAAAAACCCTGCCCTGACCCTGACCATGAATCTAAGCTTCTTCGACCAATTTATAAGCCCCCATTTATTAGGAATCCCATTAATCCTCATCTCACTACTATTCCCAGCTCTACTACTCCCCTCTCCCCGCAATCGATGAATCACTAACCGAATTTCTGCCCTACAATCATGATTCATCTACACAATTACAAAACAACTAATAACCCCATTAAACAAGAAGGGCCATAAATGAGCCCTCATCCTATCATCACTAATAATCTTCCTTC…
Adelomyia_melanogenys_EF028311	ATGCCTCAACTCAACCCAAACCCATGACTATTCATTATAATCCTATCATGATTAACCTTCGCACTCATCATCCAACCCAAACTTCTATCATTCACACCCACTAACACCCCATCAGAAAAAATTTCTACAAGCACAAAAACCCTGCCCTGACCCTGACCATGAATCTAAGCTTCTTCGACCAATTTATAAGCCCCCATTTATTAGGAATCCCATTAATCCTCATCTCACTACTATTCCCAGCTCTACTACTCCCCTCTCCCCGCAATCGATGAATCACTAACCGAATTTCTGCCCTACAATCATGATTCATCTACACAATTACAAAACAACTAATAACCCCATTAAACAAGAAGGGCCATAAATGAGCCCTCATCCTATCATCACTAATAATCTTCCTTC…
Adelomyia_melanogenys_EF028312	ATGCCTCAACTCAACCCAAACCCATGACTATTCATTATAATCCTATCATGATTAACCTTCGCACTCATCATCCAACCCAAACTTCTATCATTCACACCCACTAACACCCCATCAGAAAAAATTTCTACAAGCACAAAAACCCTGCCCTGACCCTGACCATGAATCTAAGCTTCTTCGACCAATTTATAAGCCCCCATTTATTAGGAATCCCATTAATCCTCATCTCACTACTATTCCCAGCTCTACTACTCCCCTCTCCCCGCAATCGATGAATCACTAACCGAATTTCTGCCCTACAATCATGATTCATCTACACAATTACAAAACAACTAATAACCCCATTAAACAAGAAGGGCCATAAATGAGCCCTCATCCTATCATCACTAATAATCTTCCTTC…
Adelomyia_melanogenys_EF028294	ATGCCTCAACTCAACCCAAACCCATGACTATTCATTATAATTCTATCATGATTAACCTTCGCACTCATCATCCAACCCAAACTTCTATCATTCACACCCACTAACACCCCATCAGAAAAAATTTCTACAAGCACAAAAACCCTGCCCTGACCCTGACCATGAATCTAAGCTTCTTCGACCAATTTATAAGCCCCCATTTATTAGGAATCCCATTAATCCTCATCTCACTACTATTCCCAGCTCTACTACTCCCCTCTCCCCGCAATCGATGAATCACTAACCGAATTTCTGCCCTACAATCATGATTCATCTACACAACTACAAAACAACTAATAACCCCATTAAACAAGAAGGGCCATAAATGAGCCCTCATCCTATCATCACTAATAATCTTCCTTC…
Adelomyia_melanogenys_EF028309	ATGCCTCAACTCAACCCAAACCCATGACTATTCATTATAATTCTATCATGATTAACCTTCGCACTCATCATCCAACCCAAACTTCTATCATTCACACCCACTAACACCCCATCAGAAAAAATTTCTACAAGCACAAAAACCCTGCCCTGACCCTGACCATGAATCTAAGCTTCTTCGACCAATTTATAAGCCCCCATTTATTAGGAATCCCATTAACCCTCATCTCACTACTATTCCCAGCTCTACTACTCCCCTCTCCCCGCAATCGATGAATCACTAACCGAATTTCTGCCCTACAATCATGATTCATCTACACAATTACAAAACAACTAATAACCCCATTAAACAAGAAGGGCCATAAATGAGCCCTCATCCTATCATCACTAATAATCTTCCTTC…
Adelomyia_melanogenys_JF893975	ATGCCTCAACTCAACCCAAACCCATGACTATTCATTATAATTCTATCATGATTAACCTTCGCACTCATCATCCAACCCAAACTTCTATCATTCACACCCACTAACACCCCATCAGAAAAAATTTCTACAAGCACAAAAACCCTACCCTGACCCTGACCATGAATCTAAGCTTCTTCGACCAATTTATAAGCCCCCATTTATTAGGAATCCCATTAATCCTCATCTCACTACTATTCCCAGCTCTACTACTCCCCTCTCCCCGCAATCGATGAATCACTAACCGAATTTCTGCCCTACAATCATGATTCATCTACACAATTACAAAACAACTAATAACCCCATTAAACAAGAAGGGCCATAAATGAGCCCTCATCCTATCATCACTAATAATCTTCCTTC…
Adelomyia_melanogenys_EF028292	ATGCCTCAACTCAACCCAAACCCATGACTATTCATTATAATTCTATCATGATTAACCTTCGCACTCATCATCCAACCCAAACTTCTATCATTCACACCCACTAACACCCCATCAGAAAAAATTTCTACAAGCACAAAAACCCTGCCCTGACCCTGACCATGAATCTAAGCTTCTTCGACCAATTTATAAGCCCCCATTTATTAGGAATCCCATTAATCCTCATCTCACTACTATTCCCAGCTCTACTACTCCCCTCTCCCCGCAATCGATGAATCACTAACCGAATTTCTGCCCTACAATCATGATTCATCTACACAATTACAAAACAACTAATAACCCCATTAAACAAGAAGGGCCATAAATGAGCCCTCATCCTATCATCACTAATAATCTTCCTTC…
Adelomyia_melanogenys_EF028304	ATGCCTCAACTCAACCCAAACCCATGACTATTCATTATAATTCTATCATGATTAACCTTCGCACTCATCATCCAACCCAAACTTCTATCATTCACACCCACTAACACCCCATCAGAAAAAATTTCTACAAGCACAAAAACCCTGCCCTGACCCTGACCATGAATCTAAGCTTCTTCGACCAATTTATAAGCCCCCATTTATTAGGAATCCCATTAATCCTCATCTCACTACTATTCCCAGCTCTACTACTCCCCTCTCCCCGCAATCGATGAATCACTAACCGAATTTCTACCCTACAATCATGATTCATCTACACAATTACAAAACAACTAATAACCCCATTAAACAAGAAGGGCCATAAATGAGCCCTCATCCTATCATCACTAATAATCTTCCTTC…
Adelomyia_melanogenys_EF028310	ATGCCTCAACTCAACCCAAACCCATGACTATTCATTATAATTCTATCATGATTAACCTTCGCACTCATCATCCAACCCAAACTTCTATCATTCACACCCACTAACACCCCATCAGAAAAAATTTCTACAAGCACAAAAACCCTGCCCTGACCCTGACCATGAATCTAAGCTTCTTCGACCAATTTATAAGCCCCCATTTATTAGGAATCCCATTAATCCTCATCTCACTACTATTCCCAGCTCTACTACTCCCCTCTCCCCGCAATCGATGAATCACTAACCGAATTTCTGCCCTACAATCATGATTCATCTACACAATTACAAAACAACTAATAACCCCATTAAACAAGAAGGGCCATAAATGAGCCCTCATCCTATCATCACTAATAATCTTCCTTC…
Adelomyia_melanogenys_EF028323	ATGCCTCAACTCAACCCAAACCCATGACTATTCATTATAATTCTATCATGATTAACCTTCGCACTCATCATCCAACCCAAACTTCTATCATTCACACCCACTAACACCCCATCAGAAAAAATTTCTACAAGCACAAAAACCCTGCCCTGACCCTGACCATGAATCTAAGCTTCTTCGACCAATTTATAAGCCCCCATTTATTAGGAATCCCATTAATCCTCATCTCACTACTATTCCCAGCTCTACTACTCCCCTCTCCCCGCAATCGATGAATCACTAACCGAATTTCTGCCCTACAATCATGATTCATCTACACAATTACAAAACAACTAATAACCCCATTAAACAAGAAGGGCCATAAATGAGCCCTCATCCTATCATCACTAATAATCTTCCTTC…
Adelomyia_melanogenys_JF893978	ATGCCTCAACTCAACCCAAACCCATGACTATTCATTATAATTCTATCATGATTAACCTTCGCACTCATCATCCAACCCAAACTTCTATCATTCACACCCACTAACACCCCATCAGAAAAAATTTCTACAAGCACAAAAACCCTGCCCTGACCCTGACCATGAATCTAAGCTTCTTCGACCAATTTATAAGCCCCCATTTATTAGGAATCCCATTAATCCTCATCTCACTACTATTCCCAGCTCTACTACTCCCCTCTCCCCGCAATCGATGAATCACTAACCGAATTTCTGCCCTACAATCATGATTCATCTACACAATTACAAAACAACTAATAACCCCATTAAACAAGAAGGGCCATAAATGAGCCCTCATCCTATCATCACTAATAATCTTCCTTC…
Adelomyia_melanogenys_EF028305	ATGCCTCAACTCAACCCAAACCCATGACTATTCATTATAATTCTATCATGATTAACCTTCGCACTCATCATCCAACCCAAACTTCTATCATTCACACCCACTAACACCCCATCAGAAAAAATTTCTACAAGCACAAAAACCCTGCCCTGACCCTGACCATGAATCTAAGCTTCTTCGACCAATTTATAAGCCCCCATTTATTAGGAATCCCATTAATCCTCATCTCACTACTATTCCCAGCTCTACTACTCCCCTCTCCCCGCAATCGATGAATCACTAACCGAATTTCTGCCCTACAATCATGATTCATCTACACAATTACAAAACAACTAATAACCCCATTAAACAAGAAGGGCCATAAATGAGCCCTCATCCTATCATCACTAATAATCTTCCTTC…
Adelomyia_melanogenys_EF028306	ATGCCTCAACTCAACCCAAACCCATGACTATTCATTATAATTCTATCATGATTAACCTTCGCACTCATCATCCAACCCAAACTTCTATCATTCACACCCACTAACACCCCATCAGAAAAAATTTCTACAAGCACAAAAACCCTGCCCTGACCCTGACCATGAATCTAAGCTTCTTCGACCAATTTATAAGCCCCCATTTATTAGGAATCCCATTAATCCTCATCTCACTACTATTCCCAGCTCTACTACTCCCCTCTCCCCGCAATCGATGAATCACTAACCGAATTTCTGCCCTACAATCATGATTCATCTACACAATTACAAAACAACTAATAACCCCATTAAACAAGAAGGGCCATAAATGAGCCCTCATCCTATCATCACTAATAATCTTCCTTC…
Adelomyia_melanogenys_JF893976	ATGCCTCAACTCAACCCAAACCCATGACTATTCATTATAATTCTATCATGATTAACCTTCGCACTCATCATCCAACCCAAACTTCTATCATTCACACCCACTAACACCCCATCAGAAAAAATTTCTACAAGCACAAAAACCCTGCCCTGACCCTGACCATGAATCTAAGCTTCTTCGACCAATTTATAAGCCCCCATTTATTAGGAATCCCATTAATCCTCATCTCACTACTATTCCCAGCTCTACTACTCCCCTCTCCCCGCAATCGATGAATCACTAACCGAATTTCTGCCCTACAATCATGATTCATCTACACAATTACAAAACAACTAATAACCCCATTAAACAAGAAGGGCCATAAATGAGCCCTCATCCTATCATCACTAATAATCTTCCTTC…
Adelomyia_melanogenys_JF893977	ATGCCTCAACTCAACCCAAACCCATGACTATTCATTATAATTCTATCATGATTAACCTTCGCACTCATCATCCAACCCAAACTTCTATCATTCACACCCACTAACACCCCATCAGAAAAAATTTCTACAAGCACAAAAACCCTGCCCTGACCCTGACCATGAATCTAAGCTTCTTCGACCAATTTATAAGCCCCCATTTATTAGGAATCCCATTAATCCTCATCTCACTACTATTCCCAGCTCTACTACTCCCCTCTCCCCGCAATCGATGAATCACTAACCGAATTTCTGCCCTACAATCATGATTCATCTACACAATTACAAAACAACTAATAACCCCATTAAACAAGAAGGGCCATAAATGAGCCCTCATCCTATCATCACTAATAATCTTCCTTC…
Adelomyia_melanogenys_EF028297	ATGCCCCAACTCAACCCAAACCCATGACTATCCATTATAATTCTATCATGACTAACCTTCTCACTCATCATCCAACCCAAACTTCTATCATTCACACCCACTAACACCCCCTCAGAAAAAACTTCTACAAGCACAAAAACCCTGCCCTGACCCTGACCATGAACCTAAGCTTCTTCGACCAATTTATAAGCCCCCATTTATTAGGAATCCCATTAATCCTCATTTCACTACTATTCCCAGCTCTACTACTCCCCTCTCCCCGCAATCGATGAGTCACTAACCGAATTTCCGCCCTACAATCATGATTCATCTACACAATTACAAAACAACTAATAACCCCATTAAACAAGAAGGGCCATAAATGAGCCCTCATCCTATCATCACTAATAATCTTCCTTC…
Adelomyia_melanogenys_EF028298	ATGCCTCAACTCAACCCAAACCCATGACTATCCATTATAATTCTATCATGACTAACCTTCTCACTCATCATCCAACCCAAACTTCTATCATTCACACCCACTAACACCCCCTCAGAAAAAACTTCTACAAGCACAAAAACCCTGCCCTGACCCTGACCATGAACCTAAGCTTCTTCGACCAATTTATAAGCCCCCATTTATTAGGAATCCCATTAATCCTCATTTCACTACTATTCCCAGCTCTACTACTCCCCTCTCCCCGCAATCGATGAGTCACTAACCGAATTTCCGCCCTACAATCATGATTCATCTACACAATTACAAAACAACTAATAACCCCATTAAACAAGAAGGGCCATAAATGAGCCCTCATCCTATCATCACTAATAATCTTCCTTC…
Adelomyia_melanogenys_EF028301	ATGCCCCAACTCAACCCAAACCCATGACTATCCATTATAATTCTATCATGACTAACCTTCTCACTCATCATCCAACCCAAACTTCTATCATTCACACCCACTAACACCCCCTCAGAAAAAACTTCTACAAGCACAAAAACCCTGCCCTGACCCTGACCATGAACCTAAGCTTCTTCGACCAATTTATAAGCCCCCATTTATTAGGAATCCCATTAATCCTCATCTCACTACTATTCCCAGCTCTACTACTCCCCTCTCCCCGCAATCGATGAGTCACTAACCGAATTTCCGCCCTACAATCATGATTCATCTACACAATTACAAAACAACTAATAACCCCATTAAACAAGAAGGGCCATAAATGAGCCCTCATCCTATCATCACTAATAATCTTCCTTC…
Adelomyia_melanogenys_EF028300	ATGCCCCAACTCAACCCAAACCCATGACTATCCATTATAATTCTATCATGACTAACCTTCTCACTCATCATCCAACCCAAACTTCTATCATTCACACCCACTAACACCCCCTCAGAAAAAACTTCTACAAGCACAAAAACCCTGCCCTGACCCTGACCATGAACCTAAGCTTCTTCGACCAATTTATAAGCCCCCATTTATTAGGAATCCCATTAATCCTCATTTCACTACTATTCCCAGCTCTACTACTCCCCTCTCCCCGCAATCGATGAATCACTAACCGAATTTCCGCCCTACAATCATGATTCATCTACACAATTACAAAACAACTAATAACCCCATTAAACAAGAAGGGCCATAAATGAGCCCTCATCCTATCATCACTAATAATCTTCCTTC…
Adelomyia_melanogenys_EF028296	ATGCCCCAACTCAACCCAAACCCATGACTATCCATTATAATTCTATCATGACTAACCTTCTCACTCATCATCCAACCCAAACTTCTATCATTCACACCCACTAACACCCCCTCAGAAAAAACTTCTACAAGCACAAAAACCCTGCCCTGACCCTGACCATGAACCTAAGCTTCTTCGACCAATTTATAAGCCCCCATTTATTAGGAGTCCCATTAATCCTCATTTCACTACTATTCCCAGCTCTACTACTCCCCTCTCCCCGCAATCGATGAGTCACTAACCGAATTTCCGCCCTACAATCATGATTCATCTACACAATTACAAAACAACTAATAACCCCATTAAACAAGAAGGGCCATAAATGAGCCCTCATCCTATCATCACTAATAATCTTCCTTC…
Adelomyia_melanogenys_EF028299	ATGCCCCAACTCAACCCAAACCCATGACTATCCATTATAATTCTATCATGACTAACCTTCTCACTCATCATCCAACCCAAACTTCTATCATTCACACCCACTAACACCCCCTCAGAAAAAACTTCTACAAGCACAAAAACCCTGCCCTGACCCTGACCATGAACCTAAGCTTCTTCGACCAATTTATAAGCCCCCATTTATTAGGAGTCCCATTAATCCTCATTTCACTACTATTCCCAGCTCTACTACTCCCCTCTCCCCGCAATCGATGAGTCACTAACCGAATTTCCGCCCTACAATCATGATTCATCTACACAATTACAAAACAACTAATAACCCCATTAAACAAGAAGGGCCATAAATGAGCCCTCATCCTATCATCACTAATAATCTTCCTTC…
Adelomyia_melanogenys_EF028295	ATGCCCCAACTCAACCCAAACCCATGACTATCCATTATAATTCTATCATGACTAACCTTCTCACTCATCATCCAACCCAAACTTCTATCATTCACACCCACTAACACCCCCTCAGAAAAAACTTCTACAAGCACAAAAACCCTGCCCTGACCCTGACCATGAACCTAAGCTTCTTCGACCAATTTATAAGCCCCCATTTATTAGGAGTCCCATTAATCCTCATTTCACTACTATTCCCAGCTCTACTACTCCCCTCTCCCCGCAATCGATGAGTCACTAACCGAATTTCCGCCCTACAATCATGATTCATCTACACAATTACAAAACAACTAATAACCCCATTAAACAAGAAGGGCCATAAATGAGCCCTCATCCTATCATCACTAATAATCTTCCTTC…
Adelomyia_melanogenys_EF028302	ATGCCCCAACTCAACCCAAACCCATGACTATCCATTATAATTCTATCATGACTAACCTTCTCACTCATCATCCAACCCAAACTTCTATCATTCACACCCACTAACACCCCCTCAGAAAAAACTTCTACAAGCACAAAAACCCTGCCCTGACCCTGACCATGAACCTAAGCTTCTTCGACCAATTTATAAGCCCCCATTTATTAGGAATCCCATTAATCCTCATTTCACTACTATTCCCAGCTCTACTACTCCCCTCTCCCCGCAATCGATGAGTCACCAACCGAATTTCCGCCCTACAATCATGATTCATCTACACAATTACAAAACAACTAATAACCCCATTAAACAAGAAGGGCCATAAATGAGCCCTCATCCTATCATCACTAATAATCTTCCTTC…
Adelomyia_melanogenys_EF028303	ATGCCCCAACTCAACCCAAACCCATGACTATCCATTATAATTCTATCATGACTAACCTTCTCACTCATCATCCAACCCAAACTTCTATCATTCACACCCACTAACACCCCCTCAGAAAAAACTTCTACAAGCACAAAAACCCTGCCCTGACCCTGACCATGAACCTAAGCTTCTTCGACCAATTTATAAGCCCCCATTTATTAGGAATCCCATTAATCCTCATTTCACTACTATTCCCAGCTCTACTACTCCCCTCTCCCCGCAATCGATGAGTCACTAACCGAATTTCCGCCCTACAATCATGATTCATCTACACAATTACAAAACAACTAATAACCCCATTAAACAAGAAGGGCCATAAATGAGCCCTCATCCTATCATCACTAATAATCTTCCTTC…
	;
End;
