# Supplementary material for: A latitudinal phylogeographic diversity gradient in birds
Source: PLoS Biol. 2017 Apr 13;15(4):e2001073. doi: 10.1371/journal.pbio.2001073 (PMC5390966; doi:10.1371/journal.pbio.2001073)
Supplement: S1 Data — (ZIP) [file pbio.2001073.s015.zip › S1_Data/Agelaius-phoeniceus-tricolor.nex]

#NEXUS
Begin data;
	Dimensions ntax=43 nchar=1041;
	Format datatype=DNA gap=- missing=?;
	Matrix
Agelaius_humeralis_AF109947	ATGAACCCCCAAGCAAGTTTTATCTTCGCCACTAGCCTACTTCTAGGGACAACCATCACCATCTCAAGCAACCACTGAATTATAGCCTGAACCGGCCTTGAAATTAACACACTTGCCATCCTCCCATTAATCTCTAAATCCCACCACCCACGAGCCATTGAAGCCGCCACTAAATATTTCTTAACCCAAGCAGCCGCTTCCACCCTCGTTCTATTCTCCAGCATAACCAATGCATGACACACCGGACAATGGGACATCACCCAACTTACCCATCCAACATCCTGCCTGATCCTTACCTCAGCAATCGCAATAAAACTAGGACTAGTGCCATTCCACTTCTGATTCCCAGAAGTACTCCAAGGCTCTCCCCTTATCACAGGTCTACTCCTATCCACTATC…
Agelaius_xanthomus_AF109948	ATGAACCCCCAAGCAAGTTTTATCTTCGCCACTAACCTACTTCTAGGGACAACNATCACCATCTCAAGCAACCANTGAATTATAGCCTGAACCGGCCTTGAAATTAACACACTTGCCATCCTCCCATTAATCTCTAAATCCCACCACCCACGAGCCATTGAGGCCGCCACTAAATATTTCTTAACCCAAGCAGCCGCTTCCACCCTCGTTCTATTCTCCNGCATAACCANTGCATGACACACCGGACAATGAGACATCACCCAACTTACCCATCCAACATCCTGCCTGATCCTTACCTCAGCAATCGCAATAAAACTAGGACTAGTGCCATTCCACTTCTGATTCCCAGAAGTACTCCAAGGCTCTCCCCTTATCACAGGTCTACTCCTATCCACTATC…
Agelaius_tricolor_JX512633	ATGAACCCCCAAGCAAGCCTTATCTTCGCCACTAGCCTACTTCTAGGGACAACCATCACCATTTCAAGTAACCACTGAATTATAGCCTGAACCGGCCTTGAAATTAACACACTCGCCATCCTCCCATTAATCTCTAAATCACACCACCCACGGGCCATTGAAGCTGCCACTAAATATTTTTTAACCCAAGCAGCTGCCTCTGCCCTAGTTCTATTCTCCAGCATGACCAATGCATGGCACACCGGACAATGAGACATCACACAACTTACCCACCCAATATCCTGCCTAATTCTCACTTCAGCAATCGCAATAAAACTAGGGCTAGTACCATTTCACTTCTGATTCCCAGAAGTACTCCAAGGCTCTACCCTCACCACCGGCCTACTCCTATCTACTGCC…
Agelaius_tricolor_JX512637	ATGAACCCCCAAGCAAGCCTTATCTTCGCCACTAGCCTACTTCTAGGGACAACCATCACCATTTCAAGTAACCACTGAATTATAGCCTGAACCGGCCTTGAAATTAACACACTCGCCATCCTCCCATTAATCTCTAAATCACACCACCCACGGGCCATTGAAGCTGCCACTAAATATTTTTTAACCCAAGCAGCTGCCTCTGCCCTAGTTCTATTCTCCAGCATGACCAATGCATGGCACACCGGACAATGAGACATCACACAACTTACCCACCCAATATCCTGCCTAATTCTCACTTCAGCAATCGCAATAAAACTAGGGCTAGTACCATTTCACTTCTGATTCCCAGAAGTACTCCAAGGCTCTACCCTCACCACCGGCCTACTCCTATCTACTGCC…
Agelaius_tricolor_JX512634	ATGAACCCCCAAGCAAGCCTTATCTTCGCCACTAGCCTACTTCTAGGGACAACCATCACCATTTCAAGTAACCACTGAATTATAGCCTGAACCGGCCTTGAAATTAACACACTCGCCATCCTCCCATTAATCTCTAAATCACACCACCCACGGGCCATTGAAGCTGCCACTAAATATTTCTTAACCCAAGCAGCTGCCTCTGCCCTAGTTCTATTCTCCAGCATGACCAATGCATGGCACACCGGACAATGAGACATCACACAACTTACCCACCCAATATCCTGCCTAATTCTCACTTCAGCAATCGCAATAAAACTAGGGCTAGTACCATTTCACTTCTGATTCCCAGAAGTACTCCAAGGCTCTACCCTCACCACCGGCCTACTCCTATCTACTGCC…
Agelaius_tricolor_JX512635	ATGAACCCCCAAGCAAGCCTTATCTTCGCCACTAGCCTACTTCTAGGGACAACCATCACCATTTCAAGTAACCACTGAATTATAGCCTGAACCGGCCTTGAAATTAACACACTCGCCATCCTCCCATTAATCTCTAAATCACACCACCCACGGGCCATTGAAGCTGCCACTAAATATTTCTTAACCCAAGCAGCTGCCTCTGCCCTAGTTCTATTCTCCAGCATGACCAATGCATGGCACACCGGACAATGAGACATCACACAACTTACCCACCCAATATCCTGCCTAATTCTCACTTCAGCAATCGCAATAAAACTAGGGCTAGTACCATTTCACTTCTGATTCCCAGAAGTACTCCAAGGCTCTACCCTCACCACCGGCCTACTCCTATCTACTGCC…
Agelaius_tricolor_JX512638	ATGAACCCCCAAGCAAGCCTTATCTTCGCCACTAGCCTACTTCTAGGGACAACCATCACCATTTCAAGTAACCACTGAATTATAGCCTGAACCGGCCTTGAAATTAACACACTCGCCATCCTCCCATTAATCTCTAAATCACACCACCCACGGGCCATTGAAGCTGCCACTAAATATTTCTTAACCCAAGCAGCTGCCTCTGCCCTAGTTCTATTCTCCAGCATGACCAATGCATGGCACACCGGACAATGAGACATCACACAACTTACCCACCCAATATCCTGCCTAATTCTCACTTCAGCAATCGCAATAAAACTAGGGCTAGTACCATTTCACTTCTGATTCCCAGAAGTACTCCAAGGCTCTACCCTCACCACCGGCCTACTCCTATCTACTGCC…
Agelaius_tricolor_JX512639	ATGAACCCCCAAGCAAGCCTTATCTTCGCCACTAGCCTACTTCTAGGGACAACCATCACCATTTCAAGTAACCACTGAATTATAGCCTGAACCGGCCTTGAAATTAACACACTCGCCATCCTCCCATTAATCTCTAAATCACACCACCCACGGGCCATTGAAGCTGCCACTAAATATTTCTTAACCCAAGCAGCTGCCTCTGCCCTAGTTCTATTCTCCAGCATGACCAATGCATGGCACACCGGACAATGAGACATCACACAACTTACCCACCCAATATCCTGCCTAATTCTCACTTCAGCAATCGCAATAAAACTAGGGCTAGTACCATTTCACTTCTGATTCCCAGAAGTACTCCAAGGCTCTACCCTCACCACCGGCCTACTCCTATCTACTGCC…
Agelaius_tricolor_JX512642	ATGAACCCCCAAGCAAGCCTTATCTTCGCCACTAGCCTACTTCTAGGGACAACCATCACCATTTCAAGTAACCACTGAATTATAGCCTGAACCGGCCTTGAAATTAACACACTCGCCATCCTCCCATTAATCTCTAAATCACACCACCCACGGGCCATTGAAGCTGCCACTAAATATTTCTTAACCCAAGCAGCTGCCTCTGCCCTAGTTCTATTCTCCAGCATGACCAATGCATGGCACACCGGACAATGAGACATCACACAACTTACCCACCCAATATCCTGCCTAATTCTCACTTCAGCAATCGCAATAAAACTAGGGCTAGTACCATTTCACTTCTGATTCCCAGAAGTACTCCAAGGCTCTACCCTCACCACCGGCCTACTCCTATCTACTGCC…
Agelaius_tricolor_JX512636	ATGAACCCCCAAGCAAGCCTTATCTTCGCCACTAGCCTACTTCTAGGGACAATCATCACCATTTCAAGTAACCACTGAATTATAGCCTGAACCGGCCTTGAAATTAACACACTCGCCATCCTCCCATTAATCTCTAAATCACACCACCCACGGGCCATTGAAGCTGCCACTAAATATTTCTTAACCCAAGCAGCTGCCTCTGCCCTAGTTCTATTCTCCAGCATGACCAATGCATGGCACACCGGACAATGAGACATCACACAACTTACCCACCCAATATCCTGCCTAATTCTCACTTCAGCAATCGCAATAAAACTAGGGCTAGTACCATTTCACTTCTGATTCCCAGAAGTACTCCAAGGCTCTACCCTCACCACCGGCCTACTCCTATCTACTGCC…
Agelaius_tricolor_JX512640	ATGAACCCCCAAGCAAGCCTTATCTTCGCCACTAGCCTACTTCTAGGGACAATCATCACCATTTCAAGTAACCACTGAATTATAGCCTGAACCGGCCTTGAAATTAACACACTCGCCATCCTCCCATTAATCTCTAAATCACACCACCCACGGGCCATTGAAGCTGCCACTAAATATTTCTTAACCCAAGCAGCTGCCTCTGCCCTAGTTCTATTCTCCAGCATGACCAATGCATGGCACACCGGACAATGAGACATCACACAACTTACCCACCCAATATCCTGCCTAATTCTCACTTCAGCAATCGCAATAAAACTAGGGCTAGTACCATTTCACTTCTGATTCCCAGAAGTACTCCAAGGCTCTACCCTCACCACCGGCCTACTCCTATCTACTGCC…
Agelaius_tricolor_JX512641	ATGAACCCCCAAGCAAGCCTTATCTTCGCCACTAGCCTACTTCTAGGGACAATCATCACCATTTCAAGTAACCACTGAATTATAGCCTGAACCGGCCTTGAAATTAACACACTCGCCATCCTCCCATTAATCTCTAAATCACACCACCCACGGGCCATTGAAGCTGCCACTAAATATTTCTTAACCCAAGCAGCTGCCTCTGCCCTAGTTCTATTCTCCAGCATGACCAATGCATGGCACACCGGACAATGAGACATCACACAACTTACCCACCCAATATCCTGCCTAATTCTCACTTCAGCAATCGCAATAAAACTAGGGCTAGTACCATTTCACTTCTGATTCCCAGAAGTACTCCAAGGCTCTACCCTCACCACCGGCCTACTCCTATCTACTGCC…
Agelaius_phoeniceus_JX512622	ATGAACCCCCAAGCAAGCCTTATCTTCGCCGCTAGTCTACTTCTAGGGACAACTATCACCATCTCAAGTAACCACTGGATCATGGCTTGAACCGGCCTTGAAATTAACACACTTGCCATCCTCCCATTAATCTCTAAATCACACCACCCGCGGGCCATTGAAGCTGCCACTAAATACTTCTTAACCCAAGCAGCTGCCTCCGCCCTAGTTCTATTCGCCAGCATAACCAATGCATGACACACAGGACAATGAGACATCACTCAACTTACCCACCCAACATCCTGCCTAATCTTCACTTCAGCAATCGCAATAAAACTTGGACTAGTGCCATTCCACTTCTGATTCCCAGAAGTGCTACAAGGCTCTCCCCTTACCACCGGCCTGCTCCTATCTACTATC…
Agelaius_phoeniceus_JX512629	ATGAACCCCCAAGCAAGCCTTATCTTCGCCGCTAGTCTACTTCTAGGGACAACCATCACCATCTCAAGTAACCACTGGATCATAGCTTGAACCGGCCTTGAAATTAACACACTTGCCGTCCTCCCATTAATCTCTAAATCACACCACCCACGAGCCATTGAAGCTGCCACTAAATACTTCTTAACCCAGGCAGCTGCCTCCGCCCTAGTCCTATTCGCCAGCATAACCAATGCATGACACACAGGACAATGAGACATCACTCAACTTACCCACCCAACATCCTGCCTGATCCTCACTTCAGCAATCGCAATAAAACTTGGACTAGCGCCATTCCACTTCTGATTCCCAGAAGTACTACAAGGCTCTCCCCTTACCACCGGTCTACTCCTATCTACTATC…
Agelaius_phoeniceus_JX512630	ATGAACCCCCAAGCAAGCCTTATCTTCGCCGCTAGTCTACTTCTAGGGACAACCATCACCATCTCAAGTAACCACTGGATCATAGCTTGAACCGGCCTTGAAATTAACACACTTGCCGTCCTCCCATTAATCTCTAAATCACACCACCCACGAGCCATTGAAGCTGCCACTAAATACTTCTTAACCCAGGCAGCTGCCTCCGCCCTAGTCCTATTCGCCAGCATAACCAATGCATGACACACAGGACAATGAGACATCACTCAACTTACCCACCCAACATCCTGCCTGATCCTCACTTCAGCAATCGCAATAAAACTTGGACTAGCGCCATTCCACTTCTGATTCCCAGAAGTACTACAAGGCTCTCCCCTTACCACCGGTCTACTCCTATCTACTATC…
Agelaius_phoeniceus_JX512631	ATGAACCCCCAAGCAAGCCTTATCTTCGCCGCTAGTCTACTTCTAGGGACAACCATCACCATCTCAAGTAACCACTGGATCATAGCTTGAACCGGCCTTGAAATTAACACACTTGCCGTCCTCCCATTAATCTCTAAATCACACCACCCACGAGCCATTGAAGCTGCCACTAAATACTTCTTAACCCAGGCAGCTGCCTCCGCCCTAGTCCTATTCGCCAGCATAACCAATGCATGACACACAGGACAATGAGACATCACTCAACTTACCCACCCAACATCCTGCCTGATCCTCACTTCAGCAATCGCAATAAAACTTGGACTAGCGCCATTCCACTTCTGATTCCCAGAAGTACTACAAGGCTCTCCCCTTACCACCGGTCTACTCCTATCTACTATC…
Agelaius_phoeniceus_JX512623	ATGAACCCCCAAGCAAGTCTTATCTTCGCCGCTAGTCTACTTCTAGGGACAACCATCACCATCTCAAGTAACCACTGGGTCATAGCTTGAACCGGCCTTGAAATTAACACACTTGCCATCCTCCCATTAATCTCTAAATCACACCACCCACGAGCCATTGAAGCTGCCACTAAATACTTCTTAACTCAGGCAGCTGCCTCCGCCCTAGTTCTATTCGCCAGCATAACCAATGCATGACACACAGGACAATGAGACATCACTCAACTTACCCACCCAACATCCTGCCTGATCCTCACTTCAGCAATCGCAATAAAACTTGGACTAGTGCCATTCCACTTCTGATTCCCAGAAGTACTACAAGGCTCTCCCCTTACCACCGGTCTACTCCTATCTACTGTC…
Agelaius_phoeniceus_JX512624	ATGAACCCCCAAGCAAGTCTTATCTTCGCCGCTAGTCTACTTCTAGGGACAACCATCACCATCTCAAGTAACCACTGGGTCATAGCTTGAACCGGCCTTGAAATTAACACACTTGCCATCCTCCCATTAATCTCTAAATCACACCACCCACGAGCCATTGAAGCTGCCACTAAATACTTCTTAACTCAGGCAGCTGCCTCCGCCCTAGTTCTATTCGCCAGCATAACCAATGCATGACACACAGGACAATGAGACATCACTCAACTTACCCACCCAACATCCTGCCTGATCCTCACTTCAGCAATCGCAATAAAACTTGGACTAGTGCCATTCCACTTCTGATTCCCAGAAGTACTACAAGGCTCTCCCCTTACCACCGGTCTACTCCTATCTACTGTC…
Agelaius_phoeniceus_JX512616	ATGAACCCCCAAGCAAGCCTTATCTTCGCCGCTAGTCTACTTCTAGGAACAACCATCACCATCTCAAGTAACCACTGGGTCATAGCTTGAACCGGCCTTGAAATTAACACACTTGCCATCCTCCCATTAATCTCTAAATCACACCACCCACGAGCCATTGAAGCTGCCACTAAATACTTCTTAACCCAGGCAGCTGCCTCCGCCCTAGTTCTATTCGCCAGCATAACCAATGCATGACACACAGGACAATGAGACATCACTCAACTTACCCACCCAACATCCTGCCTGATCCTCACTTCAGCAATCGCAATAAAACTTGGACTAGTGCCATTCCACTTCTGATTCCCAGAAGTACTACAAGGCTCTCCCCTTACCACCGGTCTACTCCTATCTACTATC…
Agelaius_phoeniceus_JX512618	ATGAACCCCCAAGCAAGCCTTATCTTCGCCGCTAGTCTACTTCTAGGAACAACCATCACCATCTCAAGTAACCACTGGGTCATAGCTTGAACCGGCCTTGAAATTAACACACTTGCCATCCTCCCATTAATCTCTAAATCACACCACCCACGAGCCATTGAAGCTGCCACTAAATACTTCTTAACCCAGGCAGCTGCCTCCGCCCTAGTTCTATTCGCCAGCATAACCAATGCATGACACACAGGACAATGAGACATCACTCAACTTACCCACCCAACATCCTGCCTGATCCTCACTTCAGCAATCGCAATAAAACTTGGACTAGTGCCATTCCACTTCTGATTCCCAGAAGTACTACAAGGCTCTCCCCTTACCACCGGTCTACTCCTATCTACTATC…
Agelaius_phoeniceus_JX512632	ATGAACCCCCAAGCAAGCCTTATCTTCGCCGCTAGTCTACTTCTAGGGACAACCATCACCATCTCAAGTAACCACTGGGTCATAGCTTGAACCGGCCTTGAAATTAACACACTTGCCATCCTCCCATTAATCTCTAAATCACACCACCCACGAGCCATTGAAGCTGCCACTAAATACTTCTTAACCCAGGCAGCTGCCTCCGCCCTAGTTCTATTCGCCAGCATAACCAATGCATGACACACAGGACAATGAGACATCACTCAACTTACCCACCCAACATCCTGCCTGATCCTCACTTCAGCAATCGCAATAAAACTTGGACTAGTGCCATTCCACTTCTGATTCCCAGAAGTACTACAAGGCTCTCCCCTTACCACCGGTCTACTCCTATCTACTATC…
Agelaius_phoeniceus_JX512627	ATGAACCCCCAAGCAAGCCTTATCTTCGCCGCTAGTCTACTTCTAGGGACAACCATCACCATCTCAAGTAACCACTGGATCATAGCTTGAACCGGCCTTGAAATTAACACACTTGCCATCCTCCCATTAATCTCTAAATCACACCACCCACGAGCCATTGAAGCTGCCACTAAATACTTCTTAACCCAAGCAGCTGCCTCCGCCCTAGTTCTATTCGCCAGCATAACCAATGCATGACACACAGGACAATGAGACATCACTCAACTTACCCACCCAACATCCTGCCTGATCCTCACTTCAGCAATCGCAATAAAACTTGGACTAGTGCCATTCCACTTCTGATTCCCAGAAGTACTACAAGGCTCTCCCCTTACCACCGGTCTACTCCTATCTACTATC…
Agelaius_phoeniceus_JX512625	ATGAACCCCCAAGCAAGCCTTATCTTCGCCGCTAGTCTACTTCTAGGGACAACCATCACCATCTCAAGCAACCACTGGATCATAGCTTGAACCGGCCTTGAAATTAACACACTTGCCATCCTCCCATTAATCTCTAAATCACACCACCCACGAGCCATTGAAGCTGCCACTAAATACTTCTTAACCCAGGCAGCTGCCTCCGCCCTAGTTCTATTCGCCAGCATAACCAATGCATGACATACAGGACAATGAGACATCACTCAACTTACCCACCCAACATCCTGCCTGATCCTCACTTCAGCAATCGCAATAAAACTTGGACTAGTGCCATTCCACTTCTGATTCCCAGAAGTACTACAAGGCTCTCCCCTTACCACCGGTCTACTCCTATCTACTATC…
Agelaius_phoeniceus_JX512619	ATGAACCCCCAAGCAAGCCTTATCTTCGCCGCTAGCCTACTTCTAGGGACAACCATCACCATCTCAAGCAACCACTGGATCATAGCTTGAACCGGCCTTGAAATTAACACACTTGCCATCCTCCCATTAATCTCTAAATCACACCACCCACGAGCCATTGAAGCTGCCACTAAATACTTCTTAACCCAGGCAGCTGCCTCCGCCCTAGTTCTATTCGCCAGCATAACCAATGCATGACATACAGGACAATGAGACATCACTCAACTTACCCACCCAACATCCTGCCTGATCCTCACTTCAGCAATCGCAATAAAACTTGGACTAGTGCCATTCCACTTCTGATTCCCAGAAGTACTACAAGGCTCTCCCCTTACCACCGGTCTACTCCTATCTACTATC…
Agelaius_phoeniceus_JX512628	ATGAACCCCCAAGCAAGCCTTATCTTCGCCGCTAGTCTACTTCTAGGGACAACCATCACCATCTCAAGCAACCACTGGATCATAGCTTGAACCGGCCTTGAAATTAACACACTTGCCATCCTCCCATTAATCTCTAAATCACACCACCCACGAGCCATTGAAGCTGCCACTAAATACTTCTTAACCCAGGCAGCTGCCTCCGCCCTAGTTCTATTCGCCAGCATAACCAATGCATGACATACAGGACAATGAGACATCACTCAACTTACCCACCCAACATCCTGCCTGATCCTCACTTCAGCAATCGCAATAAAACTTGGACTAGTGCCATTCCACTTCTGATTCCCAGAAGTACTACAAGGCTCTCCCCTTACCACCGGTCTACTCCTATCTACTATC…
Agelaius_phoeniceus_JX512611	ATGAACCCCCAAGCAAGCCTTATCTTCGCCGCTAGTCTACTTCTAGGGACAACCATCACCATCTCAAGCAACCACTGGATCATAGCTTGAACCGGCCTTGAAATTAACACACTTGCCATCCTCCCATTAATCTCTAAATCACACCACCCACGAGCCATTGAAGCTGCCACTAAATACTTCTTAACCCAGGCAGCTGCCTCCGCCCTAGTTCTATTCGCCAGCATAACCAATGCATGACATACAGGACAATGAGACATCACTCAACTTACCCACCCAACATCCTGCCTGATCCTCACTTCAGCAATCGCAATAAAACTTGGACTAGTGCCATTCCACTTCTGATTCCCAGAAGTACTACAAGGCTCTCCCCTTACCACCGGTCTACTCCTATCTACTATC…
Agelaius_phoeniceus_JX512612	ATGAACCCCCAAGCAAGCCTTATCTTCGCCGCTAGTCTACTTCTAGGGACAACCATCACCATCTCAAGCAACCACTGGATCATAGCTTGAACCGGCCTTGAAATTAACACACTTGCCATCCTCCCATTAATCTCTAAATCACACCACCCACGAGCCATTGAAGCTGCCACTAAATACTTCTTAACCCAGGCAGCTGCCTCCGCCCTAGTTCTATTCGCCAGCATAACCAATGCATGACATACAGGACAATGAGACATCACTCAACTTACCCACCCAACATCCTGCCTGATCCTCACTTCAGCAATCGCAATAAAACTTGGACTAGTGCCATTCCACTTCTGATTCCCAGAAGTACTACAAGGCTCTCCCCTTACCACCGGTCTACTCCTATCTACTATC…
Agelaius_phoeniceus_JX512613	ATGAACCCCCAAGCAAGCCTTATCTTCGCCGCTAGTCTACTTCTAGGGACAACCATCACCATCTCAAGCAACCACTGGATCATAGCTTGAACCGGCCTTGAAATTAACACACTTGCCATCCTCCCATTAATCTCTAAATCACACCACCCACGAGCCATTGAAGCTGCCACTAAATACTTCTTAACCCAGGCAGCTGCCTCCGCCCTAGTTCTATTCGCCAGCATAACCAATGCATGACATACAGGACAATGAGACATCACTCAACTTACCCACCCAACATCCTGCCTGATCCTCACTTCAGCAATCGCAATAAAACTTGGACTAGTGCCATTCCACTTCTGATTCCCAGAAGTACTACAAGGCTCTCCCCTTACCACCGGTCTACTCCTATCTACTATC…
Agelaius_phoeniceus_JX512614	ATGAACCCCCAAGCAAGCCTTATCTTCGCCGCTAGTCTACTTCTAGGGACAACCATCACCATCTCAAGCAACCACTGGATCATAGCTTGAACCGGCCTTGAAATTAACACACTTGCCATCCTCCCATTAATCTCTAAATCACACCACCCACGAGCCATTGAAGCTGCCACTAAATACTTCTTAACCCAGGCAGCTGCCTCCGCCCTAGTTCTATTCGCCAGCATAACCAATGCATGACATACAGGACAATGAGACATCACTCAACTTACCCACCCAACATCCTGCCTGATCCTCACTTCAGCAATCGCAATAAAACTTGGACTAGTGCCATTCCACTTCTGATTCCCAGAAGTACTACAAGGCTCTCCCCTTACCACCGGTCTACTCCTATCTACTATC…
Agelaius_phoeniceus_JX512615	ATGAACCCCCAAGCAAGCCTTATCTTCGCCGCTAGTCTACTTCTAGGGACAACCATCACCATCTCAAGCAACCACTGGATCATAGCTTGAACCGGCCTTGAAATTAACACACTTGCCATCCTCCCATTAATCTCTAAATCACACCACCCACGAGCCATTGAAGCTGCCACTAAATACTTCTTAACCCAGGCAGCTGCCTCCGCCCTAGTTCTATTCGCCAGCATAACCAATGCATGACATACAGGACAATGAGACATCACTCAACTTACCCACCCAACATCCTGCCTGATCCTCACTTCAGCAATCGCAATAAAACTTGGACTAGTGCCATTCCACTTCTGATTCCCAGAAGTACTACAAGGCTCTCCCCTTACCACCGGTCTACTCCTATCTACTATC…
Agelaius_phoeniceus_JX512617	ATGAACCCCCAAGCAAGCCTTATCTTCGCCGCTAGTCTACTTCTAGGGACAACCATCACCATCTCAAGCAACCACTGGATCATAGCTTGAACCGGCCTTGAAATTAACACACTTGCCATCCTCCCATTAATCTCTAAATCACACCACCCACGAGCCATTGAAGCTGCCACTAAATACTTCTTAACCCAGGCAGCTGCCTCCGCCCTAGTTCTATTCGCCAGCATAACCAATGCATGACATACAGGACAATGAGACATCACTCAACTTACCCACCCAACATCCTGCCTGATCCTCACTTCAGCAATCGCAATAAAACTTGGACTAGTGCCATTCCACTTCTGATTCCCAGAAGTACTACAAGGCTCTCCCCTTACCACCGGTCTACTCCTATCTACTATC…
Agelaius_phoeniceus_JX512620	ATGAACCCCCAAGCAAGCCTTATCTTCGCCGCTAGTCTACTTCTAGGGACAACCATCACCATCTCAAGCAACCACTGGATCATAGCTTGAACCGGCCTTGAAATTAACACACTTGCCATCCTCCCATTAATCTCTAAATCACACCACCCACGAGCCATTGAAGCTGCCACTAAATACTTCTTAACCCAGGCAGCTGCCTCCGCCCTAGTTCTATTCGCCAGCATAACCAATGCATGACATACAGGACAATGAGACATCACTCAACTTACCCACCCAACATCCTGCCTGATCCTCACTTCAGCAATCGCAATAAAACTTGGACTAGTGCCATTCCACTTCTGATTCCCAGAAGTACTACAAGGCTCTCCCCTTACCACCGGTCTACTCCTATCTACTATC…
Agelaius_phoeniceus_JX512621	ATGAACCCCCAAGCAAGCCTTATCTTCGCCGCTAGTCTACTTCTAGGGACAACCATCACCATCTCAAGCAACCACTGGATCATAGCTTGAACCGGCCTTGAAATTAACACACTTGCCATCCTCCCATTAATCTCTAAATCACACCACCCACGAGCCATTGAAGCTGCCACTAAATACTTCTTAACCCAGGCAGCTGCCTCCGCCCTAGTTCTATTCGCCAGCATAACCAATGCATGACATACAGGACAATGAGACATCACTCAACTTACCCACCCAACATCCTGCCTGATCCTCACTTCAGCAATCGCAATAAAACTTGGACTAGTGCCATTCCACTTCTGATTCCCAGAAGTACTACAAGGCTCTCCCCTTACCACCGGTCTACTCCTATCTACTATC…
Agelaius_phoeniceus_JX512603	ATGAACCCCCAAGCAAGCCTTATCTTCGCCGCTAGTCTACTTCTAGGGACAACCATCACCATCTCAAGTAACCACTGGATCATAGCTTGAACCGGCCTTGAAATTAACACACTTGCCATCCTCCCATTAATCTCTAAATCACACCACCCACGAGCCATTGAAGCTGCCACTAAATACTTCTTAACCCAGGCAGCTGCCTCCGCCCTAGTTCTATTCGCCAGCATAACCAATGCATGACACACAGGACAATGAGACATCACTCAACTTACCCACCCAACATCCTGCCTGATCCTCACTTCAGCAATCGCAATAAAACTTGGACTAGTGCCATTCCACTTCTGATTCCCAGAAGTACTACAAGGCTCTCCCCTTACCACCGGTCTACTCCTATCTACTATC…
Agelaius_phoeniceus_JX512610	ATGAACCCCCAAGCAAGCCTTATCTTCGCCGCTAGTCTACTTCTAGGGACAACCATCACCATCTCAAGTAACCACTGGATCATAGCTTGAACCGGCCTTGAAATTAACACACTTGCCATCCTCCCATTAATCTCTAAATCACACCACCCACGAGCCATTGAAGCTGCCACTAAATACTTCTTAACCCAGGCAGCTGCCTCCGCCCTAGTTCTATTCGCCAGCATAACCAATGCATGACACACAGGACAATGAGACATCACTCAACTTACCCACCCAACATCCTGCCTGATCCTCACTTCAGCAATCGCAATAAAACTTGGACTAGTGCCATTTCACTTCTGATTCCCAGAAGTACTACAAGGCTCTCCCCTTACCACCGGTCTACTCCTATCTACTATC…
Agelaius_phoeniceus_JX512604	ATGAACCCCCAAGCAAGCCTTATCTTCGCCGCTAGTCTACTTCTAGGGACAACCATCACCATCTCAAGTAACCACTGGATCATAGCTTGAACCGGCCTTGAAATTAACACACTTGCCATCCTCCCATTAATCTCTAAATCACACCACCCACGAGCCATTGAAGCTGCCACTAAATACTTCTTAACCCAGGCAGCTGCCTCCGCCCTAGTTCTATTCGCCAGCATAACCAATGCATGACACACAGGACAATGAGACATCACTCAACTTACCCACCCAACATCCTGCCTGATCCTCACTTCAGCAATCGCAATAAAACTTGGACTAGTGCCATTCCACTTCTGATTCCCAGAAGTACTACAAGGCTCTCCCCTTACCACCGGTCTACTCCTATCTACTATC…
Agelaius_phoeniceus_JX512605	ATGAACCCCCAAGCAAGCCTTATCTTCACCGCTAGTCTACTTCTAGGGACAACCATCACCATCTCAAGTAACCACTGGATCATAGCTTGAACCGGCCTTGAAATTAACACACTTGCCATCCTCCCATTAATCTCTAAATCACACCACCCACGAGCCATTGAAGCTGCCACTAAATACTTCTTAACCCAGGCAGCTGCCTCCGCCCTAGTTCTATTCGCCAGCATAACCAATGCATGACACACAGGACAATGAGACATCACTCAACTTACCCACCCAACATCCTGCCTGATCCTCACTTCAGCAATCGCAATAAAACTTGGACTAGTGCCATTCCACTTCTGATTCCCAGAAGTACTACAAGGCTCTCCCCTTACCACCGGTCTACTCCTATCTACTATC…
Agelaius_phoeniceus_JX512602	ATGAACCCCCAAGCAAGCCTTATCTTCGCCGCTAGTCTACTTCTAGGGACAACCATCACCATCTCAAGTAACCACTGGATCATAGCTTGAACCGGCCTTGAAATTAACACACTTGCCATCCTCCCATTAATCTCTAAATCACACCACCCACGAGCCATTGAAGCTGCCACTAAATACTTCTTAACCCAGGCAGCTGCCTCCGCCCTAGTTCTATTCGCCAGCATAACCAATGCATGACACACAGGACAATGAGACATCACTCAACTTACCCACCCAACATCCTGCCTGATCCTCACTTCAGCAATCGCAATAAAACTTGGACTAGTGCCATTCCACTTCTGATTCCCAGAAGTACTACAAGGCTCTCCCCTTACCACCGGTCTACTCCTATCTACTATC…
Agelaius_phoeniceus_JX512606	ATGAACCCCCAAGCAAGCCTTATCTTCGCCGCTAGTCTACTTCTAGGGACAACCATCACCATCTCAAGTAACCACTGGATCATAGCTTGAACCGGCCTTGAAATTAACACACTTGCCATCCTCCCATTAATCTCTAAATCACACCACCCACGAGCCATTGAAGCTGCCACTAAATACTTCTTAACCCAGGCAGCTGCCTCCGCCCTAGTTCTATTCGCCAGCATAACCAATGCATGACACACAGGACAATGAGACATCACTCAACTTACCCACCCAACATCCTGCCTGATCCTCACTTCAGCAATCGCAATAAAACTTGGACTAGTGCCATTCCACTTCTGATTCCCAGAAGTACTACAAGGCTCTCCCCTTACCACCGGTCTACTCCTATCTACTATC…
Agelaius_phoeniceus_JX512609	ATGAACCCCCAAGCAAGCCTTATCTTCGCCGCTAGTCTACTTCTAGGGACAACCATCACCATCTCAAGTAACCACTGGATCATAGCTTGAACCGGCCTTGAAATTAACACACTTGCCATCCTCCCATTAATCTCTAAATCACACCACCCACGAGCCATTGAAGCTGCCACTAAATACTTCTTAACCCAGGCAGCTGCCTCCGCCCTAGTTCTATTCGCCAGCATAACCAATGCATGACACACAGGACAATGAGACATCACTCAACTTACCCACCCAACATCCTGCCTGATCCTCACTTCAGCAATCGCAATAAAACTTGGACTAGTGCCATTCCACTTCTGATTCCCAGAAGTACTACAAGGCTCTCCCCTTACCACCGGTCTACTCCTATCTACTATC…
Agelaius_phoeniceus_JX512626	ATGAACCCCCAAGCAAGCCTTATCTTCGCCGCTAGTCTACTTCTAGGGACAACCATCACCATCTCAAGTAACCACTGGATCATAGCTTGAACCGGCCTTGAAATTAACACACTTGCCATCCTCCCATTAATCTCTAAATCACACCACCCACGAGCCATTGAAGCTGCCACTAAATACTTCTTAACCCAGGCAGCTGCCTCCGCCCTAGTTCTATTCGCCAGCATAACCAATGCATGACACACAGGACAATGAGACATCACTCAACTTACCCACCCAACATCCTGCCTGATCCTCACTTCAGCAATCGCAATAAAACTTGGACTAGTGCCATTCCACTTCTGATTCCCAGAAGTACTACAAGGCTCTCCCCTTACCACCGGTCTACTCCTATCTACTATC…
Agelaius_phoeniceus_JX512607	ATGAACCCCCAAGCAAGCCTTATCTTCGCCGCTAGTCTACTTCTAGGGACAACCATCACCATCTCAAGTAACCACTGGATCATAGCTTGAACCGGCCTTGAAATTAACACACTTGCCATCCTCCCATTAATCTCTAAATCACACCACCCACGAGCCATTGAAGCTGCCACTAAATACTTCTTAACCCAGGCAGCTGCCTCCGCCCTAGTTCTATTCGCCAGCATAACCAATGCATGACACACAGGACAATGAGACATCACTCAACTTACCCACCCAACATCCTGCCTGATCCTCACTTCAGCAATCGCAATAAAACTTGGACTAGTGCCATTCCACTTCTGATTCCCAGAAGTACTGCAAGGCTCTCCCCTTACCACCGGTCTACTCCTATCTACTATC…
Agelaius_phoeniceus_JX512608	ATGAACCCCCAAGCAAGCCTTATCTTCGCCGCTAGTCTACTTCTAGGGACAACCATCACCATCTCAAGTAACCACTGGATCATAGCTTGAACCGGCCTTGAAATTAACACACTTGCCATCCTCCCATTAATCTCTAAATCACACCACCCACGAGCCATTGAAGCTGCCACTAAATACTTCTTAACCCAGGCAGCTGCCTCCGCCCTAGTTCTATTCGCCAGCATAACCAATGCATGACACACAGGACAATGAGACATCACTCAACTTACCCACCCAACATCCTGCCTGATCCTCACTTCAGCAATCGCAATAAAACTTGGACTAGTGCCATTCCACTTCTGATTCCCAGAAGTACTGCAAGGCTCTCCCCTTACCACCGGTCTACTCCTATCTACTATC…
	;
End;
