# Supplementary material for: A latitudinal phylogeographic diversity gradient in birds
Source: PLoS Biol. 2017 Apr 13;15(4):e2001073. doi: 10.1371/journal.pbio.2001073 (PMC5390966; doi:10.1371/journal.pbio.2001073)
Supplement: S1 Data — (ZIP) [file pbio.2001073.s015.zip › S1_Data/Amazilia-cyanocephala.nex]

#NEXUS
BEGIN DATA;
	DIMENSIONS NTAX=54 NCHAR=766;
	FORMAT DATATYPE = DNA GAP = - MISSING = ?;
	MATRIX
	JX050059_Amazilia_cyanocephala_H1 TATCATCCTAACCACTAGGAAGCTATGCAACAGCACTAGCCTTTTAAGCTAGAGAAAGAGGACCACTAACCCTCCCTAATGATATGCCCCAACTAAACCCAAACCCATGACTATTTATCATAATTATATCATGACTAACTTTCTCACTAATTATCCAACCTAAACTTCTTTCATTCACACCTACTAACACCCCCTTAGAAAAACCCTCAACAAGCACAGAAACCACATCCTGACCCTGACCATGAACCTAAGCTTCTTTGACCAATTCATAAGCCCCTACCTACTCGGAATTCCCTTAATTCTTATCTCCTTGCTATTCCCAACTCTCCTATTCCCCTCCCCAGGCAACCGATGAATCACTAACC…
	JX050060_Amazilia_cyanocephala_H2 TATCATCCTAACCACTAGGAAGCTATGCAACAGCACTAGCCTTTTAAGCTAGAGAAAGAGGACCACTAACCCTCCCTAATGATATGCCCCAACTAAACCCAAACCCATGACTATTTATCATAATTATATCATGACTAACTTTCTCACTAATTATCCAACCTAAACTTCTTTCATTCACACCTACTAACACCCCCTTAGAAAAACCCTCAACAAGCACAGAAACCACATCCTGACCCTGACCATGAACCTAAGCTTCTTTGACCAATTCATAAGCCCCTACCTACTCGGAATTCCCTTAATTCTTATCTCCTTGCTATTCCCAACTCTCCTATTCCCCTCCCCAGGCAACCGATGAATCACTAACC…
	JX050061_Amazilia_cyanocephala_H3 TATCATCCTAACCACTAGGAAGCTATGCAACAGCACTAGCCTTTTAAGCTAGAGAAAGAGGACCACTAACCCTCCCTAATGATATGCCCCAACTAAACCCAAACCCATGACTATTTATCATAATTATATCATGACTAACTTTCTCACTAATTATCCAACCTAAACTTCTTTCATTCACACCTACTAACACCCCCTTAGAAAAACCCTCAACAAGCACAGAAACCACATCCTGACCCTGACCATGAACCTAAGCTTCTTTGACCAATTCATAAGCCCCTACCTACTCGGAATTCCCTTAATTCTTATCTCCTTGCTATTCCCAACTCTCCTATTCCCCTCCCCAGGCAACCGATGAATCACTAACC…
	JX050062_Amazilia_cyanocephala_H4 TATCATCCTAACCACTAGGAAGCTATGCAACAGCACTAGCCTTTTAAGCTAGAGAAAGAGGACCACTAACCCTCCCTAATGATATGCCCCAACTAAACCCAAACCCATGACTATTTATCATAATTATATCATGACTAACTTTCTCACTAATTATCCAACCTAAACTTCTTTCATTCACACCTACTAACACCCCCTTAGAAAAACCCTCAACAAGCACAGAAACCACATCCTGACCCTGACCATGAACCTAAGCTTCTTTGACCAATTCATAAGCCCCTACCTACTCGGAATTCCCTTAATTCTTATCTCCTTGCTATTCCCAACCCTCCTATTCCCCTCCCCAGGCAACCGATGAATCACTAACC…
	JX050063_Amazilia_cyanocephala_H5 TATCATCCTAACCACTAGGAAGCTATGCAACAGCACTAGCCTTTTAAGCTAGAGAAAGAGGACCACTAACCCTCCCTAATGATATGCCCCAACTAAACCCAAACCCATGACTATTTATCATAATTATATCATGACTAACTTTCTCACTAATTATCCAACCTAAACTTCTTTCATTCACACCTACTAACACCCCCTTAGAAAAACCCTCAACAAGCACAGAAACCACATCCTGACCCTGACCATGAACCTAAGCTTCTTTGACCAATTCATAAGCCCCTACCTACTCGGAATTCCCTTAATTCTTATCTCCTTGCTATTCCCAACTCTCCTATTCCCCTCCCCAGGCAACCGATGAATCACTAACC…
	JX050064_Amazilia_cyanocephala_H6 TATCATCCTAACCACTAGGAAGCTATGCAACAGCACTAGCCTTTTAAGCTAGAGAAAGAGGACCACTAACCCTCCCTAATGATATGCCCCAACTAAACCCAAACCCATGACTATTTATCATAATTATATCATGACTAACTTTCTCACTAATTATCCAACCTAAACTTCTTTCATTCACACCTACCAACACCCCCTTAGAAAAACCCTCAACAAGCACAGAAACCACATCCTGACCCTGACCATGAACCTAAGCTTCTTTGACCAATTCATAAGCCCCTACCTACTCGGAATTCCCTTAATTCTTATCTCCTTGCTATTCCCAACTCTCCTATTCCCCTCCCCAGGCAACCGATGAATCACTAACC…
	JX050065_Amazilia_cyanocephala_H7 TATCATCCTAACCACTAGGAAGCTATGCAACAGCACTAGCCTTTTAAGCTAGAGAAAGAGGACCACTAACCCTCCCTAATGATATGCCCCAACTAAACCCAAACCCATGACTATTTATCATAATTATATCATGACTAACTTTCTCACTAATTATCCAACCTAAACTTCTTTCATTCACACCTACTAACACCCCCTTAGAAAACCCCTCAACAAGCACAGAAACCACATCCTGACCCTGACCATGAACCTAAGCTTCTTTGACCAATTCATAAGCCCCTACCTACTCGGAATTCCCTTAATTCTTATCTCCTTGCTATTCCCAACTCTCCTATTCCCCTCCCCAGGCAACCGATGAATCACTAACC…
	JX050066_Amazilia_cyanocephala_H8 TATCATCCTAACCACTAGGAAGCTATGCAACAGCACTAGCCTTTTAAGCTAGAGAAAGAGGACCACTAACCCTCCCTAATGATATGCCCCAACTAAACCCAAACCCATGACTATTTATCATAATTATATCATGACTAACTTTCTCACTAATTATTCAACCTAAACTTCTTTCATTCACACCTACTAACACCCCCTTAGAAAAACCCTCAACAAGCACAGAAACCACATCCTGACCCTGACCATGAACCTAAGCTTCTTTGACCAATTCATAAGCCCCTACCTACTCGGAATTCCCTTAATTCTTATCTCCTTGCTATTCCCAACTCTCCTATTCCCCTCCCCAGGCAACCGATGAATCACTAACC…
	JX050067_Amazilia_cyanocephala_H9 TATCATCCTAACCACTAGGAAGCTATGCAACAGCACTAGCCTTTTAAGCTAGAGAAAGAGGACCACTAACCCTCCCTAATGATATGCCCCAACTAAACCCAAACCCATGACTATTTATCATAATTATATCATGACTAACTTTCTCACTAATTATCCAACCTAAACTTCTTTCATTCACACCTACTAACACCCCCTTAGAAAAACCCTCAACAAGCACAGAAACCACATCCTGACCCTGACCATGAACCTAAGCTTCTTTGACCAATTCATAAGCCCCTACCTACTCGGAATTCCCTTAATTCTTATCTCCTTGCTATTCCCAACTCTCCTATTCCCCTCCCCAGGCAACCGATGAATCACTAACC…
	JX050068_Amazilia_cyanocephala_H10 TATCATCCTAACCACTAGGAAGCTATGCAACAGCACTAGCCTTTTAAGCTAGAGAAAGAGGACCACTAACCCTCCCTAATGATATGCCCCAACTAAACCCAAACCCATGACTATTTATCATAATTATATCATGACTAACTTTCTCACTAATTATCCAACCTAAACTTCTTTCATTCACACCTACTAACACCCCCTTAGAAAAACCCTCAACAAGCACAGAAACTACATCCTGACCCTGACCATGAACCTAAGCTTCTTTGACCAATTCATAAGCCCCTACCTACTCGGAATTCCCTTAATTCTTATCTCCTTGCTATTCCCAACTCTCCTATTCCCCTCCCCAGGCAACCGATGAATCACTAAC…
	JX050069_Amazilia_cyanocephala_H11 TATCATCCTAACCACTAGGAAGCTATGCAACAGCACTAGCCTTTTAAGCTAGAGAAAGAGGACCACTAACCCTCCCTAATGATATGCCCCAACTAAACCCAAACCCATGACTATTTATCATAATTATATCATGACTAACTTTCTCACTAATTATCCAACCTAAACTTCTTTCATTCACACCTACTAACACCCCCTTAGAAAAACCCTCAACAAGCACAGAAACCACATCCTGACCCTGACCATGAACCTAAGCTTCTTTGACCAATTCATAAGCCCCTACCTACTGGGAATTCCCTTAATTCTTATCTCCTTGCTATTCCCAACTCTCCTATTCCCCTCCCCAGGCAACCGATGAATCACTAAC…
	JX050070_Amazilia_cyanocephala_H12 TATCATCCTAACCACTAGGAAGCTATGCAACAGCACTAGCCTTTTAAGCTAGAGAAAGAGGACCACTAACCCTCCCTAATGATATGCCCCAACTAAACCCAAACCCATGACTATTTATCATAATTATATCATGACTAACTTTCTCACTAATTATCCAACCTAAACTTCTTTCATTCACACCTACTAACACCCCCTTAGAAAAACCCTCAACAAGCACAGAAACCACATCCTGACCCTGACCATGAACCTAAGCTTCTTCGACCAATTCATAAGCCCCTACCTACTCGGAATTCCCTTAATTCTTATCTCCTTGCTATTCCCAACTCTCCTATTCCCCTCCCCAGGCAACCGATGAATCACTAAC…
	JX050071_Amazilia_cyanocephala_H13 TATCATCCTAACCACTAGGAAGCTATGCAACAGCACTAGCCTTTTAAGCTAGAGAAAGAGGACCACTAACCCTCCCTAATGATATGCCCCAACTAAACCCAAACCCATGACTATTTATCATAATTATATCATGACTAACTTTCTCACTAATTATCCAACCTAAACTTCTTTCATTCACACCTACTAACACCCCCTTAGAAAAACCCTCAACAAGCACAGAAACCACATCCTGACCCTGACCATGAACCTAAGCTTCTTTGACCAATTCATAAGCCCCTACCTACTCGGAATTCCCTTAATTCTTATCTCCTTGCTATTCCCAACTCTCCTATTCCCCTCCCCAGGCAACCGATGAATCACTAAC…
	JX050072_Amazilia_cyanocephala_H14 TATCATCCTAACCACTAGGAAGCTATGCAACAGCACTAGCCTTTTAAGCTAGAGAAAGAGGACCACTAGCCCTCCCTAATGATATGCCCCAACTAAACCCAAACCCATGACTATTTATCATAATTATATCATGACTAACTTTCTCACTAATTATCCAACCTAAACTTCTTTCATTCACACCTACTAACACCCCCTTAGAAAAACCCTCAACAAGCACAGAAACCACATCCTGACCCTGACCATGAACCTAAGCTTCTTTGACCAATTCATAAGCCCCTACCTACTAGGAATTCCCTTAATTCTTATCTCCTTGCTATTCCCAACTCTCCTATTCCCCTCCCCAGGCAACCGATGAATCACTAAC…
	JX050073_Amazilia_cyanocephala_H15 TATCATCCTAACCACTAGGAAGCTATGCAACAGCACTAGCCTTTTAAGCTAGAGAAAGAGGACCACTAACCCTCCCTAATGATATGCCCCAACTAAACCCAAACCCATGACTATTTATCATAATTATATCATGACTAACTTTCTCACTAATTATCCAACCTAAACTTCTTTCATTCACACCTACTAACACCCCCTTAGAAAAACCCTCAACAAGCACAGAAACCACATCCTGACCCTGACCATGAACCTAAGCTTCTTTGACCAATTCATAAGCCCCTACCTACTCGGAATTCCCTTAATTCTTATCTCCTTGCTATTCCCAACTCTCCTATTCCCCTCCCCAGGCAACCGATGAATCACTAAC…
	JX050074_Amazilia_cyanocephala_H16 TATCATCCTAACCACTAGGAAGCTATGCAACAGCACTAGCCTTTTAAGCTAGAGAAAGAGGACCACTAACCCTCCCTAATGATATGCCCCAACTAAACCCAAACCCATGACTATTTATCATAATTATATCATGACTAACTTTCTCACTAATTATCCAACCTAAACTTCTTTCATTCACACCTACTAACACCCCCTTAGAAAAACCCTCAACAAGCACAGAAACCACATCCTGACCCTGACCATGAACCTAAGCTTCTTTGACCAATTCATAAGCCCCTACCTACTCGGAATTCCCTTAATTCTTATCTCCTTGCTATTCCCAACTCTCCTATTCCCCTCCCCAGGCAACCGATGAATCACTAAC…
	JX050075_Amazilia_cyanocephala_H17 TATCATCCTAACCACTAGGAAGCTATGCAACAGCACTAGCCTTTTAAGCTAGAGAAAGAGGACCACTAACCCTCCCTAATGATATGCCCCAACTAAACCCAAACCCATGACTATTTATCATAATTATATCATGACTAACTTTCTCACTAATTATCCAACCTAAACTTCTTTCATTCACACCTACTAACACCCCCTTAGAAAAACCCTCAACAAGCACAGAAACCACATCCTGACCCTGACCATGAACCTAAGCTTCTTCGACCAATTCATAAGCCCCTACCTACTCGGAATTCCCTTAATTCTTATCTCCTTGCTATTCCCAACTCTCCTATTCCCCTCCCCAGGCAACCGATGAATCACTAAC…
	JX050076_Amazilia_cyanocephala_H18 TATCATCCTAACCACTAGGAAGCTATGCAACAGCACTAGCCTTTTAAGCTAGAGAAAGAGGACCACTAACCCTCCCTAATGATATGCCCCAACTAAACCCAAACCCATGACTATTTATCATAATTATATCATGACTAACTTTCTCACTAATTATCCAACCTAAACTTCTTTCATTCACACCTACTAACACCCCCTTAGAAAAACCCTCAACAAGCACAGAAACCACATCCTGACCCTGACCATGAACCTAAGCTTCTTTGACCAATTCATAAGCCCCCACCTACTCGGAATTCCCTTAATTCTTATCTCCTTGCTATTCCCAACTCTCCTATTCCCCTCCCCAGGCAACCGATGAATCACTAAC…
	JX050077_Amazilia_cyanocephala_H19 TATCATCCTAACCACTAGGAAGCTATGCAACAGCACTAGCCTTTTAAGCTAGAGAAAGAGGACCACTAACCCTCCCTAATGATATGCCCCAACTAAACCCAAACCCATGACTATTTATCATAATTATATCATGACTAACTTTCTCACTAATTATCCAACCTAAACTTCTTTCATTCACACCTACTAACACCCCCTTAGAAAAACCCTCAACAAGCACAGAAACCACATCCTGACCCTGACCATGAACCTAAGCTTCTTCGACCAATTCATAAGCCCCTACCTACTCGGAATTCCCTTAATTCTTATCTCCTTGCTATTCCCAACTCTCCTATTCCCCTCCCCAGGCAACCGATGAATCACTAAC…
	JX050078_Amazilia_cyanocephala_H20 TATCATCCTAACCACTAGGAAGCTATGCAACAGCACTAGCCTTTTAAGCTAGAGAAAGAGGACCACTAACCCTCCCTAATGATATGCCCCAACTAAACCCAAACCCATGACTATTTATCATAATTATATCATGACTAACTTTCTCACTAATTATCCAACCTAAACTTCTTTCATTCACACCTACTAACACCCCCTTAGAAAAACCCTCAACAAGCACAGAAACCACATCCTGACCCTGACCATGAACCTAAGCTTCTTTGACCAATTCATAAGCCCCTACCTACTCGGAATTCCCTTAATTCTTATCTCCTTGCTATTCCCAACCCTCCTATTCCCCTCCCCAGGCAACCGATGAATCACTAAC…
	JX050079_Amazilia_cyanocephala_H21 TATCATCCTAACCACTAGGAAGCTATGCAACAGCACTAGCCTTTTAAGCTAGAGAAAGAGGACCACTAACCCTCCCTAATGATATGCCCCAACTAAACCCAAACCCATGACTATTTATCATAATTATATCATGACTAACTTTCTCACTAATTATCCAACCTAAACTTCTTTCATTCACACCTACTAACACCCCCTTAGAAAAACCCTCAACAAGCACAGAAACCACATCCTGACCCTGACCATGAACCTAAGCTTCTTTGACCAATTCATAAGCCCCTACCTACTCGGAATTCCCTTAATTCTTATCTCCTTGCTATTCCCAACTCTCCTATTCCCCTCCCCAGGCAACCGATGAATCACTAAC…
	JX050080_Amazilia_cyanocephala_H22 TATCATCCTAACCACTAGGAAGCTATGCAACAGCACTAGCCTTTTAAGCTAGAGAAAGAGGACCACTAACCCTCCCTAATGATATGCCCCAACTAAACCCAAACCCATGACTATTTATCATAATTATATCATGACTAACTTTCTCACTAATTATCCAACCTAAACTTCTTTCATTCACACCTACTAACACCCCCTTAGAAAAACCCTCAACAAGCACAGAAACCACATCCTGACCCTGACCATGAACCTAAGCTTCTTTGACCAATTCATAAGCCCCTACCTACTCGGAATTCCCTTAATTCTTATCTCCTTGCTATTCCCAACTCTCCTATTCCCCTCCCCAGGCAACCGATGAATCACTAAC…
	JX050081_Amazilia_cyanocephala_H23 TATCATCCTAACCACTAGGAAGCTATGCAACAGCACTAGCCTTTTAAGCTAGAGAAAGAGGACCACTAACCCTCCCTAATGATATGCCCCAACTAAACCCAAACCCATGACTATTTATCATAATTATATCATGACTAACTTTCTCACTAATTATCCAACCTAAACTTCTTTCATTCACACCTACTAACACCCCCTTAGAAAAACCCTCAACAAGCACAGAAACCACATCCTGACCCTGACCATGAACCTAAGCTTCTTTGACCAATTCATAAGCCCCTACCTACTCGGAATTCCCTTAATTCTTATCTCCTTGCTATTCCCAACTCTCCTATTCCCCTCCCCAGGCAACCGATGAATCACTAAC…
	JX050082_Amazilia_cyanocephala_H24 TATCATCCTAACCACTAGGAAGCTATGCAACAGCACTAGCCTTTTAAGCTAGAGAAAGAGGACCACTAACCCTCCCTAATGATATGCCCCAACTAAACCCAAACCCATGACTATTTATCATAATTATATCATGACTAACTTTCTCACTAATTATCCAACCTAAACTTCTTTCATTCACACCTACTAACACCCCCTTAGAAAAACCCTCAACAAGCACAGAAACCACATCCTGACCCTGACCATGAACCTAAGCTTCTTTGACCAATTCATAAGCCCCTACCTACTCGGAATTCCCTTAATTCTTATCTCCTTGCTATTCCCAACTCTCCTATTCCCCTCCCCAGGCAACCGATGAATCACTAAC…
	JX050083_Amazilia_cyanocephala_H25 TATCATCCTAACCACTAGGAAGCTATGCAACAGCACTAGCCTTTTAAGCTAGAGAAAGAGGACCACTAACCCTCCCTAATGATATGCCCCAACTAAACCCAAACCCATGACTATTTATCATAATTATATCATGACTAACTTTCTCACTAATTATCCAACCTAAACTTCTTTCATTCACACCTACTAACACCCCCTTAGAAAAACCCTCAACAAGCACAGAAACCACATCCTGACCCTGACCATGAACCTAAGCTTCTTTGACCAATTCATAAGCCCCTACCTACTCGGAATTCCCTTAATTCTTATCTCCTTGCTATTCCCAACTCTCCTATTCCCCTCCCCAGGCAACCGATGAATCACTAAC…
	JX050084_Amazilia_cyanocephala_H26 TATCATCCTAACCACTAGGAAGCTATGCAACAGCACTAGCCTTTTAAGCTAGAGAAAGAGGACCACTAACCCTCCCTAATGATATGCCCCAACTAAACCCAAACCCATGACTATTTATCATAATTATATCATGACTAACTTTCTCACTAATTATCCAACCTAAACTTCTTTCATTCACACCTACTAACACCCCCTTAGAAAAACCCTCAACAAGCACAGAAACCACATCCTGACCCTGACCATGAACCTAAGCTTCTTTGACCAATTCATAAGCCCCTACCTACTCGGAATTCCCTTAATTCTTATCTCCTTGCTATTCCCAACTCTCCTATTCCCCTCCCCAGGCAACCGATGAATCACTAAC…
	JX050085_Amazilia_cyanocephala_H27 TATCATCCTAACCACTAGGAAGCTATGCAACAGCACTAGCCTTTTAAGCTAGAGAAAGAGGACCACTAACCCTCCCTAATGATATGCCCCAACTAAACCCAAACCCATGACTATTTATCATAATTATATCATGACTAACTTTCTCACTAATTATCCAACCTAAACTTCTTTCATTCACACCTACTAACACCCCCTTAGAAAAACCCTCAACAAGCACAGAAACCACATCCTGACCCTGACCATGAACCTAAGCTTCTTTGACCAATTCATAAGCCCCTACCTACTCGGAATTCCCTTAATTCTTATCTCCTTGCTATTCCCAACTCTCCTATTCCCCTCCCCAGGCAACCGATGAATCACTAAC…
	JX050086_Amazilia_cyanocephala_H28 TATCATCCTAACCACTAGGAAGCTATGCAACAGCACTAGCCTTTTAAGCTAGAGAAAGAGGACCACTAACCCTCCCTAATGATATGCCCCAACTAAACCCAAACCCATGACTATTTATCATAATTATATCATGACTAACTTTCTCACTAATTATCCAACCTAAACTTCTTTCATTCACACCTACCAACACCCCCTTAGAAAAACCCTCAACAAGCACAGAAACCACATCCTGACCCTGACCATGAACCTAAGCTTCTTTGACCAATTCATAAGCCCCTACCTACTCGGAATTCCCTTAATTCTTATCTCCTTGCTATTCCCAACTCTCCTATTCCCCTCCCCAGGCAACCGATGAATCACTAAC…
	JX050087_Amazilia_cyanocephala_H29 TATCATCCTAACCACTAGGAAGCTATGCAACAGCACTAGCCTTTTAAGCTAGAGAAAGAGGACCACTAACCCTCCCTAATGATATGCCCCAACTAAACCCAAACCCATGACTATTTATCATAATTATATCATGACTAACTTTCTCACTAATTATCCAACCTAAACTTCTTTCATTCACACCTACTAACACCCCCTTAGAAAAACCCTCAACAAGCACAGAAACCACATCCTGACCCTGACCATGAACCTAAGCTTCTTTGACCAATTCATAAGCCCCTACCTACTCGGAATTCCCTTAATTCTTATCTCCTTGCTATTCCCAACTCTCCTATTCCCCTCCCCAGGCAACCGATGAATCACTAAC…
	JX050088_Amazilia_cyanocephala_H30 TATCATCCTAACCACTAGGAAGCTATGCAACAGCACTAGCCTTTTAAGCTAGAGAAAGAGGACCACTAACCCTCCCTAATGATATGCCCCAACTAAACCCAAACCCATGACTATTTATCATAATTATATCATGACTAACTTTCTCACTAATTATCCAACCTAAACTTCTTTCATTCACACCTACTAACACCCCCTTAGAAAAACCCTCAACAAGCACAGAAACCACATCCTGACCCTGACCATGAACCTAAGCTTCTTTGACCAATTCATAAGCCCCTACCTACTCGGAATTCCCTTAATTCTTATCTCCTTGCTATTCCCAACTCTCCTATTCCCCTCCCCAGGCAACCGATGAATCACTAAC…
	JX050089_Amazilia_cyanocephala_H31 TATCATCCTAACCACTAGGAAGCTATGCAACAGCACTAGCCTTTTAAGCTAGAGAAAGAGGACCACTAACCCTCCCTAATGATATGCCCCAACTAAACCCAAACCCATGACTATTTATCATAATTATATCATGACTAACTTTCTCACTAATTATCCAACCTAAACTTCTTTCATTCACACCTACTAACACCCCCTTAGAAAAACCCTCAACAAGCACAGAAACCACATCCTGACCCTGACCATGAACCTAAGCTTCTTTGACCAATTCATAAGCCCCTACCTACTCGGAATTCCCTTAATTCTTATCTCCTTGCTATTCCCAACTCTCCTATTCCCCTCCCCAGGCAACCGATGAATCACTAAC…
	JX050090_Amazilia_cyanocephala_H32 TATCATCCTAACCACTAGGAAGCTATGCAACAGCACTAGCCTTTTAAGCTAGAGAAAGAGGACCACTAACCCTCCCTAATGATATGCCCCAACTAAACCCAAACCCATGACTATTTATCATAATTATATCATGACTAACTTTCTCACTAATTATCCAACCTAAACTTCTTTCATTCACACCTACTAACACCCCCTTAGAAAAACCCTCAACAAGCACAGAAACCACATCCTGACCCTGACCATGAACCTAAGCTTCTTTGACCAATTCATAAGCCCCTACCTACTAGGAATTCCCTTAATTCTTATCTCCTTGCTATTCCCAACTCTCCTATTCCCCTCCCCAGGCAACCGATGAATCACTAAC…
	JX050091_Amazilia_cyanocephala_H33 TATCATCCTAACCACTAGGAAGCTATGCAACAGCACTAGCCTTTTAAGCTAGAGAAAGAGGACCACTAACCCTCCCTAATGATATGCCCCAACTAAACCCAAACCCATGACTATTTATCATAATTATATCATGACTAACTTTCTCACTAATTATCCAACCTAAACTTCTTTCATTCACACCTACTAACACCCCCTTAGAAAAACCCTCAACAAGCACAGAAACCACATCCTGACCCTGACCATGAACCTAAGCTTCTTTGACCAATTCATAAGCCCCTACCTACTCGGAATTCCCTTAATTCTTATCTCCTTGCTATTCCCAACTCTCCTATTCCCCTCCCCAGGCAACCGATGAATCACTAAC…
	JX050092_Amazilia_cyanocephala_H34 TATCATCCTAACCACTAGGAAGCTATGCAACAGCACTAGCCTTTTAAGCTAGAGAAAGAGGACCACTAACCCTCCCTAATGATATGCCCCAACTAAACCCAAACCCATGACTATTTATCATAATTATATCATGACTAACTTTCTCACTAATTATCCAACCTAAACTTCTTTCATTCACACCTACCAACACCCCCTTAGAAAAACCCTCAACAAGCACAGAAACCACATCCTGACCCTGACCATGAACCTAAGCTTCTTTGACCAATTCATAAGCCCCTACCTACTCGGAATTCCCTTAATTCTTATCTCCTTGCTATTCCCAACTCTCCTATTCCCCTCCCCAGGCAACCGATGAATCACTAAC…
	JX050093_Amazilia_cyanocephala_H35 TATCATCCTAACCACTAGGAAGCTATGCAACAGCACTAGCCTTTTAAGCTAGAGAAAGAGGACCACTAACCCTCCCTAATGATATGCCCCAACTAAACCCAAACCCATGACTATTTATCATAATTATATCATGACTAACTTTCTCACTAATTATCCAACCTAAACTTCTTTCATTCACACCTACTAACACCCCCTTAGAAAAACCCTCAACAAGCACAGAAACCACATCCTGACCCTGACCATGAACCTAAGCTTCTTTGACCAATTCATAAGCCCCTACCTACTCGGAATTCCCTTAATTCTTATCTCCTTGCTATTCCCAACTCTCCTATTCCCCTCCCCAGGCAACCGATGAATCACTAAC…
	JX050094_Amazilia_cyanocephala_H36 TATCATCCTAACCACTAGGAAGCTATGCAACAGCACTAGCCTTTTAAGCTAGAGAAAGAGGACCACTAACCCTCCCTAATGATATGCCCCAACTAAACCCAAACCCATGACTATTTATCATAATTATATCATGACTAACTTTCTCACTAATTATCCAACCTAAACTTCTTTCATTCACACCTACTAACACCCCCTTAGAAAAACCCTCAACAAGCACAGAAACCACATCCTGACCCTGACCATGAACCTAAGCTTCTTTGACCAATTCATAAGCCCCTACCTACTCGGAATTCCCTTAATTCTTATCTCCTTGCTATTCCCAACTCTCCTATTCCCCTCCCCAGGCAACCGATGAATCACTAAC…
	JX050095_Amazilia_cyanocephala_H37 TATCATCCTAACCACTAGGAAGCTATGCAACAGCACTAGCCTTTTAAGCTAGAGAAAGAGGACCACCAACCCTCCCTAATGATATGCCCCAACTAAACCCAAACCCATGACTATTTATCATAATTATATCATGACTAACTTTCTCACTAATTATCCAACCTAAACTTCTTTCATTCACACCTACTAACACCCCCTTAGAAAAACCCTCAACAAGCACAGAAACCACATCCTGACCCTGACCATGAACCTAAGCTTCTTTGACCAATTCATAAGCCCCTACCTACTCGGAATTCCCTTAATTCTTATCTCCTTGCTATTCCCAACTCTCCTATTCCCCTCCCCAGGCAACCGATGAATCACTAAC…
	JX050096_Amazilia_cyanocephala_H38 TATCATCCTAACCACTAGGAAGCTATGCAACAGCACTAGCCTTTTAAGCTAGAGAAAGAGGACCACTAACCCTCCCTAATGATATGCCCCAACTAAACCCAAACCCATGACTATTTATCATAATTATATCATGACTAACTTTCTCACTAATTATCCAACCTAAACTTCTTTCATTCACACCTACCAACACCCCCTTAGAAAAACCCTCAACAAGCACAGAAACCACATCCTGACCCTGACCATGAACCTAAGCTTCTTTGACCAATTCATAAGCCCCTACCTACTCGGAATTCCCTTAATTCTTATCTCCTTGCTATTCCCAACTCTCCTATTCCCCTCCCCAGGCAACCGATGAATCACTAAC…
	JX050097_Amazilia_cyanocephala_H39 TATCATCTTAACCACTAGGAAGCTATGCAACAGCACTAGCCTTTTAAGCTAGAGAAAGAGGACCACTAACCCTCCCTAATGATATGCCCCAACTAAACCCAAACCCATGACTATTTATCATAATTATATCATGACTAACTTTCTCACTAATTATCCAACCTAAACTTCTTTCATTCACACCTACTAACACCCCCTTAGAAAAACCCTCAACAAGCACAGAAACCACATCCTGACCCTGACCATGAACCTAAGCTTCTTTGACCAATTCATAAGCCCCTACCTACTCGGAATTCCCTTAATTCTTATCTCCTTGCTATTCCCAACTCTCCTATTCCCCTCCCCAGGCAACCGATGAATCACTAAC…
	JX050098_Amazilia_cyanocephala_H40 TATCATCCTAACCACTAGGAAGCTATGCAACAGCACTAGCCTTTTAAGCTAGAGAAAGAGGACCACCAACCCTCCCTAATGATATGCCCCAACTAAACCCAAACCCATGACTATTTATCATAATTATATCATGACTAACTTTCTCACTAATTATCCAACCTAAACTTCTTTCATTCACACCTACTAACACCCCCTTAGAAAAACCCTCAACAAGCACAGAAACCACATCCTGACCCTGACCATGAACCTAAGCTTCTTTGACCAATTCATAAGCCCCTACCTACTCGGAATTCCCTTAATTCTTATCTCCTTGCTATTCCCAACTCTCCTATTCCCCTCCCCAGGCAACCGATGAATCACTAAC…
	JX050099_Amazilia_cyanocephala_H41 TATCATCCTAACCACTAGGAAGCTATGCAACAGCACTAGCCTTTTAAGCTAGAGAAAGAGGACCACTAACCCTCCCTAATGATATGCCCCAACTAAACCCAAACCCATGACTATTTATCATAATTATATCATGACTAACTTTCTCACTAATTATCCAACCTAAACTTCTTTCATTCACACCTACTAACACCCCCTTAGAAAAACCCTCAACAAGCACAGAAACCACATCCTGACCCTGACCATGAACCTAAGCTTCTTTGACCAATTCATAAGCCCCTACCTACTCGGAATTCCCTTAATTCTTATCTCCTTGCTATTCCCAACTCTCCTATTCCCCTCCCCAGGCAACCGATGAATCACTAAC…
	JX050100_Amazilia_cyanocephala_H42 TATCATCCTAACCACTAGGAAGCTATGCAACAGCACTAGCCTTTTAAGCTAGAGAAAGAGGACCACTAACCCTCCCTAATGATATGCCCCAACTAAACCCAAACCCATGACTATTTATCATAATTATATCATGACTAACTTTCTCACTAATTATCCAACCTAAACTTCTTTCATTCACACCTACTAACACCCCCTTAGAAAAACCCTCAACAAGCACAGAAACCACATCCTGACCCTGACCATGAACCTAAGCTTCTTTAACCAATTCATAAGCCCCTACCTACTCGGAATTCCCTTAATTCTTATCTCCTTGCTATTCCCAACTCTCCTATTCCCCTCCCCAGGCAACCGATGAATCACTAAC…
	JX050101_Amazilia_cyanocephala_H43 TATCATCCTAACCACTAGGAAGCTATGCAACAGCACTAGCCTTTTAAGCTAGAGAAAGAGGACCACTAACCCTCCCTAATGATATGCCCCAACTAAACCCAAACCCATGACTATTTATCATAATTATATCATGACTAACTTTCTCACTAATTATCCAACCTAAACTTCTTTCATTCACACCTACCAACACCCCCTTAGAAAAACCCTCAACAAGCACAGAAACCACATCCTGACCCTGACCATGAACCTAAGCTTCTTTGACCAATTCATAAGCCCCTACCTACTCGGAATTCCCTTAATTCTTATCTCCTTGCTATTCCCAACTCTCCTATTCCCCTCCCCAGGCAACCGATGAATCACTAAC…
	JX050102_Amazilia_cyanocephala_H44 TATCATCCTAACCACTAGGAAGCTATGCAACAGCACTAGCCTTTTAAGCTAGAGAAAGAGGACCACTAACCCTCCCTAATGATATGCCCCAACTAAACCCAAACCCATGACTATTTATCATAATTATATCATGACTAACTTTCTCACTAATTATCCAACCTAAACTTCTTTCATTCACACCTACTAACACCCCCTTAGAAAAACCCTCAACAAGCACAGAAACCACATCCTGACCCTGACCATGAACCTAAGCTTCTTTAACCAATTCATAAGCCCCTACCTACTCGGAATTCCCTTAATTCTTATCTCCTTGCTATTCCCAACTCTCCTATTCCCCTCCCCAGGCAACCGATGAATCACTAAC…
	JX050103_Amazilia_cyanocephala_H45 TATCATCCTAACCACTAGGAAGCTATGCAACAGCACTAGCCTTTTAAGCTAGAGAAAGAGGACCACTAACCCTCCCTAATGATATGCCCCAACTAAACCCAAACCCATGACTATTTATCATAATTATATCATGACTAACTTTCTCACTAATTATCCAACCTAAACTTCTTTCATTCACACCTACTAACACCCCCTTAGAAAAACCCTCAACAAGCACAGAAACCACATCCTGACCCTGACCATGAACCTAAGCTTCTTTGACCAATTCATAAGCCCCTACCTACTCGGAATTCCCTTAATTCTTATCTCCTTGCTATTCCCAACTCTCCTATTCCCCTCCCCAGGCAACCGATGAATCACTAAC…
	JX050104_Amazilia_cyanocephala_H46 TATCATCCTAACCACTAGGAAGCTATGCAACAGCACTAGCCTTTTAAGCTAGAGAAAGAGGACCACTAACCCTCCCTAATGATATGCCCCAACTAAACCCAAACCCATGACTATTTATCATAATTATATCATGACTAACTTTCTCACTAATTATCCAACCTAAACTTCTTTCATTCACACCTACTAACACCCCCTTAGAAAAACCCTCAACAAGCACAGAAACCACATCCTGACCCTGACCATGAACCTAAGCTTCTTTGACCAATTCATAAGCCCCTACCTACTCGGAATTCCCTTAATTCTTATCTCCTTGCTATTCCCAACTCTCCTATTCCCCTCCCCAGGCAACCGATGAATCACTAAC…
	JX050105_Amazilia_cyanocephala_H47 TATCATCCTAACCACTAGGAAGCTATGCAACAGCACTAGCCTTTTAAGCTAGAGAAAGAGGACCACTAACCCTCCCTAATGATATGCCCCAACTAAACCCAAACCCATGACTATTTATCATAATTATATCATGACTAACTTTCTCACTAATTATCCAACCTAAACTTCTTTCATTCACACCTACCAACACCCCCTTAGAAAAACCCTCAACAAGCACAGAAACCACATCCTGACCCTGACCATGAACCTAAGCTTCTTTGACCAATTCATAAGCCCCTACCTACTCGGAATTCCCTTAATTCTTATCTCCTTGCTATTCCCAACTCTCCTATTCCCCTCCCCAGGCAACCGATGAATCACTAAC…
	JX050106_Amazilia_cyanocephala_H48 TATCATCCTAACCACTAGGAAGCTATGCAACAGCACTAGCCTTTTAAGCTAGAGAAAGAGGACCACTAACCCTCCCTAATGATATGCCCCAACTAAACCCAAACCCATGACTATTTATCATAATTATATCATGACTAACTTTCTCACTAATTATCCAACCTAAACTTCTTTCATTCACACCTACTAACACCCCCTTAGAAAAACCCTCAACAAGCACAGAAACCACATCCTGACCCTGACCATGAACCTAAGCTTCTTTGACCAATTCATAAGCCCCTACCTACTCGGAATTCCCTTAATTCTTATCTCCTTGCTATTCCCAACTCTCCTATTCCCCTCCCCAGGCAACCGATGAATCACTAAC…
	JX050107_Amazilia_cyanocephala_H49 TATCATCCTAACCACTAGGAAGCTATGCAACAGCACTAGCCTTTTAAGCTAGAGAAAGAGGACCACTAACCCTCCCTAATGATATGCCCCAACTAAACCCAAACCCATGACTATTTATCATAATTATATCATGACTAACTTTCTCACTAATTATCCAACCTAAACTTCTTTCATTCGCACCTACCAACACCCCCTTAGAAAAACCCTCAACAAGCACAGAAACCACATCCTGACCCTGACCATGAACCTAAGCTTCTTTGACCAATTCATAAGCCCCTACCTACTCGGAATTCCCTTAATTCTTATCTCCTTGCTATTCCCAACTCTCCTATTCCCCTCCCCAGGCAACCGATGAATCACTAAC…
	JX050108_Amazilia_cyanocephala_H50 TATCATCCTAACCACTAGGAAGCTATGCAACAGCACTAGCCTTTTAAGCTAGAGAAAGAGGACCACTAACCCTCCCTAATGATATGCCCCAACTAAACCCAAACCCATGACTATTTATCATAATTATATCATGACTAACTTTCTCACTAATTATCCAACCTAAACTTCTTTCATTCACACCTACTAACACCCCCTTAGAAAAACCCTCAACAAGCACAGAAACCACATCCTGACCCTGACCATGAACCTAAGCTTCTTTGACCAATTCATAAGCCCCTACCTACTCGGAATTCCCTTAATTCTTATCTCCTTGCTATTCCCAACTCTCCTATTCCCCTCCCCAGGCAACCGATGAATCACTAAC…
	JX050109_Amazilia_cyanocephala_H51 TATCATCCTAACCACTAGGAAGCTATGCAACAGCACTAGCCTTTTAAGCTAGAGAAAGAGGACCACTAACCCTCCCTAATGATATGCCCCAACTAAACCCAAACCCATGACTATTTATCATAATTATATCATGACTAACTTTCTCACTAATTATCCAACCTAAACTTCTTTCATTCACACCTACTAACACCCCCTTAGAAAAACCCTCAACAAGCACAGAAACCACATCCTGACCCTGACCATGAACCTAAGCTTCTTTGACCAATTCATAAGCCCCTACCTACTCGGAATTCCCTTAATTCTTATCTCCTTGCTATTCCCAACTCTCCTATTCCCCTCCCCAGGCAACCGATGAATCACTAAC…
	JX675221_Amazilia_beryllina TATCATCCTAACCACTAGGAAGCTATGCAACAGCACTAGCCTTTTAAGCTAGAGAAAGAGGACCACTAACCCTCCCTAATGATATGCCCCAACTAAACCCAAACCCATGACTATTTATCATAATTATATCATGACTAACTTTCTCACTAATTATCCAACCTAAACTTCTTTCATTCACACCTACTAACACCCCCTTAGAAAAAACCTCAACAAGCACAGAAACCACATCCTGACCCTGACCATGAACCTAAGCTTCTTTGACCAATTCATAAGCCCCTACCTACTCGGAATTCCCCTAATTCTCATCTCCTTGCTGTTCCCAACTCTCCTATTCCCCTCCCCAGGCAACCGATGAATCACTAACCGAGTTT…
	JX675222_Amazilia_violiceps TATCATCCTAACCACTAGGAAGCTATGCAACAGCACTAGCCTTTTAAGCTAGAGAAAGAGGACCACTAACCCTCCCTAATGATATGCCCCAACTAAACCCAAACCCATGACTATTTATCATAATTATATCATGACTGACCTTCTCACTAATTATCCAACCCAAACTTCTCTCATTTACACCCACCAACACCCCCTCAGAAAAAACCTCAACAAGCACAAAAACCTCATCCTGACCCTGACCATGAACCTAAGCTTCTTTGACCAATTTATAAGCCCCTATCTACTTGGAATCCCCCTAATTCTTATCTCCCTGCTATTCCCAACTCTCCTATTCCCCTCCCCCGGCAACCGATGAATCACTAACCGAGTAT…
	JX675223_Amazilia_viridifrons TATCATCCTAACCACTAGGAAGCTATGCAACAGCACTAGCCTTTTAAGCTAGAGAAAGAGGACCACTAACCCTCCCTAATGATATGCCCCAACTAAACCCAAACCCATGACTATTTATCATAATTATATCATGACTGACCTTCTCACTAATTATCCAACCCAAACTTCTCTCATTTACACCCACCAACACCCCCTCAGAAAAAACCTCAACAAGCACAAAAACCTCATCCTGAACCTGACCATGAACCTAAGCTTCTTTGACCAATTTATAAGCCCCTATCTACTTGGAATCCCCCTAATTCTTATCTCCCTGCTATTCCCAACTCTCCTATTCCCCTCTCCCGGCAACCGATGAATCACTAACCGAGT…
;
END;
