# Supplementary material for: A latitudinal phylogeographic diversity gradient in birds
Source: PLoS Biol. 2017 Apr 13;15(4):e2001073. doi: 10.1371/journal.pbio.2001073 (PMC5390966; doi:10.1371/journal.pbio.2001073)
Supplement: S1 Data — (ZIP) [file pbio.2001073.s015.zip › S1_Data/Amazilia-tzacatl.nex]

#NEXUS
Begin data;
	Dimensions ntax=109 nchar=1041;
	Format datatype=DNA gap=- missing=?;
	Matrix
Amazilia_saucerrottei_EU042523	ATGAACCCCTACGCCAAACTAACATTCCTTATAAGTCTCATGCTAGGAACAGCCATCACCATCTCTAGCAACCACTGAATATCAGCCTGAGCCGGACTCGAAATCAACACCCTAGCCATCATCCCCCTTATCTCAAAATCCCACCATCCCCGAGCCATTGAAGCAGCAATCAAGTACTTCCTCGTCCAAGCCGCTGCTTCCACCCTACTACTATTCGCAAGCATAATCAATGCCTGAAACACAGGACAATGAGATATTACCCAACTAAACCACCCCACATCATCCATGCTTCTAACTACAGCAATTGCAATAAAACTCGGCTTAGTACCCTTCCACTTCTGATTCCCAGAGGTCTTGCAAGGCTCCCCCTTAATTACAGCCATACTTTTATCAACAGTA…
Amazilia_viridigaster_EU042526	ATGAACCCTTACGCCAAACTAACATTCCTTATAAGTCTCATGTTAGGAACAGCCATCACCATCTCTAGCAACCACTGGATGTCGGCCTGAGCCGGACTCGAAATCAACACCCTAGCCATCATCCCCCTTATCTCAAAATCCCACCATCCCCGAGCCATTGAAGCAGCAATCAAATACTTCCTCGTCCAAGCCGCTGCTTCCACCCTGCTATTATTCGCAAGCATAATCAATGCCTGAAACACAGGACAATGAGATATTACCCAACTAAACCACCCCACATCATCCATGCTACTAACTACAGCAATTGCAATAAAACTCGGCTTAGTGCCCTTCCACTTCTGATTCCCAGAGGTCTTGCAAGGCTCCCCCTTAATTACAGCCATACTTCTATCAACAGTA…
Amazilia_tzacatl_EU983323	ATGAACCCTTACGCCAAACTAACATTTTCCATAAGTCTTATGCTAGGAACAACCATCACCATTTCTAGCAACCACTGAATGTCAGCCTGAGCCGGACTAGAAATCAACACCCTAGCCATTATCCCCCTTATTTCAAAATCCCACCATCCCCGAGCCATTGAAGCAGCGATCAAATACTTTCTCGTACAAGCCGCTGCCTCCACCCTACTATTATTCTCAAGCATAGTTAATGCCTGACACACAGGACAATGAGATATCACGCAACTAAACCACCCCACATCATCCTTACTACTAACTGCAGCAATTGCAATAAAACTTGGTCTAGTACCCTTCCACTTCTGATTTCCAGAGGTCTTACAAGGCTCCCCCTTAATTACAGCCATACTTCTATCAACAGTA…
Amazilia_tzacatl_EU983322	ATGAACCCTTACGCCAAACTAACATTTTCCATAAGTCTTATGCTAGGAACAACCATCACCATTTCTAGCAACCACTGAATGTCAGCCTGAGCCGGACTAGAAATCAACACCCTAGCCATTGTCCCCCTTATTTCAAAATCCCACCATCCCCGAGCTATTGAAGCAGCGATCAAATACTTTCTCGTACAAGCCGCTGCCTCCACCCTACTATTATTCTCAAGCATAGTTAATGCCTGACACACAGGACAATGAGATATCACGCAACTAAACCACCCCACATCATCCTTACTACTAACTGCAGCAATTGCAATAAAACTTGGTCTAGTACCCTTCCACTTCTGATTTCCAGAGGTCTTACAAGGCTCCCCCTTAATTACAGCCATACTTTTATCAACAGTA…
Amazilia_tzacatl_EU983381	ATGAACCCTTACGCCAAACTAACATTTTCCGTAAGTCTTATGCTAGGAACAACCATCACCATTTCTAGCAACCACTGAATGTCAGCCTGAGCCGGACTAGAAATCAACACCCTAGCCATTATCCCCCTTATTTCAAAATCCCACCACCCCCGAGCCATTGAAGCAGCAATCAAATACTTTCTCGTACAAGCCGCTGCCTCCACCCTACTATTATTCTCAAGCATAGTTAATGCCTGACACACAGGACAATGAGATATCACGCAACTAAACCACCCCACATCATCCTTACTACTAACCGCAGCAATTGCAATAAAACTTGGTCTAGTACCCTTCCACTTCTGATTTCCAGAGGTCTTACAAGGCTCCCCCTTAATTACAGCCATACTTTTATCAACAGTA…
Amazilia_tzacatl_EU983324	ATGAACCCTTACGCCAAACTAACATTTTCCGTAAGTCTTATGCTAGGAACAACCATCACCATTTCTAGCAACCACTGAATGTCAGCCTGAGCCGGACTAGAAATCAACACCCTAGCCATTATCCCCCTTATTTCAAAATCCCACCACCCCCGAGCCATTGAAGCAGCAATCAAATACTTTCTCGTACAAGCCGCTGCCTCCACCCTACTATTATTCTCAAGCATAGTTAATGCCTGACACACAGGACAATGAGATATCACGCAACTAAACCACCCCACATCATCCTTACTACTAACCGCAGCAATTGCAATAAAACTTGGTCTAGTACCCTTCCACTTCTGATTTCCAGAGGTCTTACAAGGCTCCCCCTTAATTACAGCCATACTTTTATCAACAGTA…
Amazilia_tzacatl_EU983325	ATGAACCCTTACGCCAAACTAACATTTTCCGTAAGTCTTATGCTAGGAACAACCATCACCATTTCTAGCAACCACTGAATGTCAGCCTGAGCCGGACTAGAAATCAACACCCTAGCCATTATCCCCCTTATTTCAAAATCCCACCACCCCCGAGCCATTGAAGCAGCAATCAAATACTTTCTCGTACAAGCCGCTGCCTCCACCCTACTATTATTCTCAAGCATAGTTAATGCCTGACACACAGGACAATGAGATATCACGCAACTAAACCACCCCACATCATCCTTACTACTAACTGCAGCAATTGCAATAAAACTTGGTCTAGTACCCTTCCACTTCTGATTTCCAGAGGTCTTACAAGGCTCCCCCTTAATTACAGCCATACTTTTATCAACAGTA…
Amazilia_tzacatl_EU983385	ATGAACCCTTACGCCAAACTAACATTTTCCATAAGTCTTATGCTAGGAACAACCATCACCATTTCTAGCAACCACTGAATGTCAGCCTGAGCCGGACTAGAAATCAACACCCTAGCCATTATCCCCCTTATTTCAAAATCCCACCACCCCCGAGCCATTGAAGCAGCGATCAAATATTTTCTCGTACAAGCCGCTGCCTCCACCCTACTATTATTCTCAAGCATAGTTAATGCCTGACACACAGGACAATGAGATATCACGCAACTAAACCACCCCACATCATCCTTACTACTAACTGCAGCAATTGCAATAAAACTTGGTCTAGTACCCTTCCACTTCTGATTTCCAGAGGTCTTACAAGGCTCCCCCTTAATTACAGCCATACTTTTATCAACAGTA…
Amazilia_tzacatl_EU983384	GTGAACCCTTACGCCAAACTAACATTTTCCATAAGTCTTATGCTAGGAACAACCATCACCATTTCTAGCAACCACTGAATGTCAGCCTGAGCCGGACTAGAAATCAACACCCTAGCCATTATCCCCCTTATTTCAAAATCCCACCACCCCCGAGCCATTGAAGCAGCGATCAAATACTTTCTCGTACAAGCCGCTGCCTCCACCCTACTATTATTCTCAAGCATAGTTAATGCCTGACACACAGGACAATGAGATATCACGCAACTAAACCACCCCACATCATCCTTACTACTAACTGCAGCAATTGCAATAAAACTTGGCCTAGTACCCTTCCACTTCTGATTTCCAGAGGTCTTACAAGGCTCCCCCTTAATTACAGCCATACTTTTATCAACAGTA…
Amazilia_tzacatl_JN036616	ATGAACCCTTACGCCAAACTAACATTTTCCATAAGTCTTATGCTAGGAACAACCATCACCATTTCTAGCAACCACTGAATGTCAGCCTGAGCCGGACTAGAAATCAACACCCTAGCCATTATCCCCCTTATTTCAAAATCCCACCACCCCCGAGCCATTGAAGCAGCGATCAAATACTTTCTCGTACAAGCCGCTGCCTCCACCCTACTATTATTCTCAAGCATAGTTAATGCCTGACACACAGGACAATGAGATATCACGCAACTAAACCACCCCACATCATCCTTACTACTAACTGCAGCAATTGCAATAAAACTTGGTCTAGTACCCTTCCACTTCTGATTTCCAGAGGTCTTACAAGGCTCCCCCTTAATTACAGCCATACTTTTATCAACAGTA…
Amazilia_tzacatl_EU983321	ATGAACCCTTACGCCAAACTAACATTTTCCATAAGTCTTATGCTAGGAACAACCATCACCATTTCTAGCAACCACTGAATGTCAGCCTGAGCCGGACTAGAAATCAACACCCTAGCCATTATCCCCCTTATTTCAAAATCCCACCACCCCCGAGCCATTGAAGCAGCGATCAAATACTTTCTCGTACAAGCCGCTGCCTCCACCCTACTATTATTCTCAAGCATAGTTAATGCTTGACACACAGGACAATGAGATATCACGCAACTAAACCACCCCACATCATCCTTACTACTAACTGCAGCAATTGCAATAAAACTTGGTCTAGTACCCTTCCACTTCTGATTTCCAGAGGTCTTACAAGGCTCCCCCTTAATTACAGCCATACTTTTATCAACAGTA…
Amazilia_tzacatl_EU983372	ATGAACCCTTACGCCAAACTAACATTTTCCATAAGTCTTATGCTAGGAACAACCATCACCATTTCTAGCAACCACTGAATGTCAGCCTGAGCCGGACTAGAAATCAACACCCTAGCCATTATCCCCCTTATTTCAAAATCCCACCACCCCCGAGCCATTGAAGCAGCGATCAAATACTTTCTCGTACAAGCCGCTGCCTCCACCCTACTATTATTCTCAAGCATAGTTAATGCCTGACACACAGGACAATGAGATATCACGCAACTAAACCACCCCACATCATCCTTACTACTAACTGCAGCAATTGCAATAAAACTTGGTCTAGTACCCTTCCACTTCTGATTTCCAGAGGTCTTACAAGGCTCCCCCTTAATTACAGCCATACTTTTATCAACAGTA…
Amazilia_tzacatl_EU983309	ATGAACCCTTACGCCAAACTAACATTTTCCATAAGTCTTATGCTAGGAACAACCATCACCATTTCTAGCAACCACTGAATGTCAGCCTGAGCCGGACTAGAAATCAACACCCTAGCCATTATCCCCCTTATTTCAAAATCCCACCATCCACGAGCCATTGAAGCAGCGATCAAATACTTTCTCGTACAAGCCGCTGCCTCCACCCTACTATTATTCTCAAGCATAGTTAATGCCTGACACACAGGACAATGAGATATCACGCAACTAAACCACCCCACATCATCCTTACTACTAACTGCAGCAATTGCAATAAAACTTGGTCTAGTACCCTTCCACTTCTGATTTCCAGAGGTCTTACAAGGCTCCCCCTTAATTACAGCCATACTTTTATCAACAGTA…
Amazilia_tzacatl_EU983320	ATGAACCCTTACGCCAAACTAACATTTTCCATAAGTCTTATGCTAGGAACAACCATCACCATTTCTAGCAACCACTGAATGTCAGCCTGAACCGGACTAGAAATCAACACCCTAGCCATTATCCCCCTTATTTCAAAATCCCACCATCCCCGAGCCATTGAAGCAGCGATCAAATACTTTCTCGTACAAGCCGCTGCCTCCACCCTACTATTATTCTCAAGCATAGTTAATGCCTGACACACAGGACAATGAGATATCACGCAACTAAACCACCCCACATCATCCTTACTACTAACTGCAGCAATTGCAATAAAACTTGGTCTAGTACCCTTCCACTTCTGATTTCCAGAGGTCTTACAAGGCTCCCCCTTAATTACAGCCATACTTTTATCAACAGTA…
Amazilia_tzacatl_EU983301	ATGAACCCTTACGCCAAACTAACATTTTCCATAAGTCTTATGCTAGGAACAACCATCACCATTTCTAGCAACCACTGAATGTCAGCCTGAGCCGGACTAGAAATCAACACCCTAGCCATTATCCCCCTTATTTCAAAATCCCACCATCCCCGAGCCATTGAAGCAGCGATCAAATACTTTCTCGTACAAGCCGCTGCCTCCACCCTACTATTATTCTCAAGCATAGTTAATGCCTGACACACAGGACAATGAGATATCACGCAACTAAACCACCCCACATCATCCTTACTACTAACTGCAGCAATTGCAATAAAACTTGGTCTAGTACCCTTCCACTTCTGATTTCCAGAGGTCTTACAAGGCTCCCCCTTAATTACAGCCATACTTTTATCAACAGTA…
Amazilia_tzacatl_EU983304	ATGAACCCTTACGCCAAACTAACATTTTCCATAAGTCTTATGCTAGGAACAACCATCACCATTTCTAGCAACCACTGAATGTCAGCCTGAGCCGGACTAGAAATCAACACCCTAGCCATTATCCCCCTTATTTCAAAATCCCACCATCCCCGAGCCATTGAAGCAGCGATCAAATACTTTCTCGTACAAGCCGCTGCCTCCACCCTACTATTATTCTCAAGCATAGTTAATGCCTGACACACAGGACAATGAGATATCACGCAACTAAACCACCCCACATCATCCTTACTACTAACTGCAGCAATTGCAATAAAACTTGGTCTAGTACCCTTCCACTTCTGATTTCCAGAGGTCTTACAAGGCTCCCCCTTAATTACAGCCATACTTTTATCAACAGTA…
Amazilia_tzacatl_EU983317	ATGAACCCTTACGCCAAACTAACATTTTCCATAAGTCTTATGCTAGGAACAACCATCACCATTTCTAGCAACCACTGAATGTCAGCCTGAGCCGGACTAGAAATCAACACCCTAGCCATTATCCCCCTTATTTCAAAATCCCACCATCCCCGAGCCATTGAAGCAGCGATCAAATACTTTCTCGTACAAGCCGCTGCCTCCACCCTACTATTATTCTCAAGCATAGTTAATGCCTGACACACAGGACAATGAGATATCACGCAACTAAACCACCCCACATCATCCTTACTACTAACTGCAGCAATTGCAATAAAACTTGGTCTAGTACCCTTCCACTTCTGATTTCCAGAGGTCTTACAAGGCTCCCCCTTAATTACAGCCATACTTTTATCAACAGTA…
Amazilia_tzacatl_EU983318	ATGAACCCTTACGCCAAACTAACATTTTCCATAAGTCTTATGCTAGGAACAACCATCACCATTTCTAGCAACCACTGAATGTCAGCCTGAGCCGGACTAGAAATCAACACCCTAGCCATTATCCCCCGTATTTCAAAATCCCACCATCCCCGAGCCATTGAAGCAGCGATCAAATACTTTCTCGTACAAGCCGCTGCCTCCACCCTACTATTATTCTCAAGCATAGTTAATGCCTGACACACAGGACAATGAGATATCACGCAACTAAACCACCCCACATCATCCTTACTACTAACTGCAGCAATTGCAATAAAACTTGGTCTAGTACCCTTCCACTTCTGATTTCCAGAGGTCTTACAAGGCTCCCCCTTAATTACAGCCATACTTTTATCAACAGTA…
Amazilia_tzacatl_EU983319	ATGAACCCTTACGCCAAACTAACATTTTCCATAAGTCTTATGCTAGGAACAACCATCACCATTTCTAGCAACCACTGAATGTCAGCCTGAGCCGGACTAGAAATCAACACCCTAGCCATTATCCCCCTTATTTCAAAATCCCACCATCCCCGAGCCATTGAAGCAGCGATCAAATACTTTCTCGTACAAGCCGCTGCCTCCACCCTACTATTATTCTCAAGCATAGTTAATGCCTGACACACAGGACAATGAGATATCACGCAACTAAACCACCCCACATCATCCTTACTACTAACTGCAGCAATTGCAATAAAACTTGGTCTAGTACCCTTCCACTTCTGATTTCCAGAGGTCTTACAAGGCTCCCCCTTAATTACAGCCATACTTTTATCAACAGTA…
Amazilia_tzacatl_EU983310	ATGAACCCTTACGCCAAACTAACATTTTCCATAAGCCTTATGCTAGGAACAACCATCACCATTTCTAGCAACCACTGAATGTCAGCCTGAGCCGGACTAGAAATCAACACCCTAGCCATTATCCCCCTTATTTCAAAATCCCACCATCCCCGAGCCATTGAAGCAGCGATCAAATACTTTCTCGTACAAGCCGCTGCCTCCACCCTACTATTATTCTCAAGCATAGTTAATGCCTGACACACAGGACAATGAGATATCACGCAACTAAACCACCCCACATCATCCTTACTACTAACTGCAGCAATTGCAATAAAACTTGGTCTAGTACCCTTCCACTTCTGATTTCCAGAGGTCTTACAAGGCTCCCCCTTAATTACAGCCATACTTTTATCAACAGTA…
Amazilia_tzacatl_EU983305	ATGAACCCTTACGCCAAACTAACATTTTCCATAAGTCTTATGCTAGGAACAACCATCACCATTTCTAGCAACCACTGAATGTCAGCCTGAGCCGGACTAGAAATCAACACCCTAGCCATTATCCCCCTTATTTCAAAATCCCACCATCCCCGAGCCATTGAAGCAGCGATCAAATACTTTCTCGTACAAGCCGCTGCCTCCACCCTACTATTATTCTCAAGCATAGTTAATGCCTGACACACAGGACAATGAGATATCACGCAACTAAACCACCCCACATCATCCTTACTACTAACTGCAGCAATTGCAATAAAACTTGGTCTAGTACCCTTCCACTTCTGATTTCCAGAGGTCTTACAAGGCTCCCCCTTAATTACAGCCATACTTTTATCAACAGTA…
Amazilia_tzacatl_EU983312	ATGAACCCTTACGCCAAACTAACATTTTCCATAAGTCTTATGCTAGGAACAACCATCACCATTTCTAGCAACCACTGAATGTCAGCCTGAGCCGGACTAGAAATCAACACCCTAGCCATTATCCCCCTTATTTCAAAATCCCACCATCCCCGAGCCATTGAAGCAGCGATCAAATACTTTCTCGTACAAGCCGCTGCCTCCACCCTACTATTATTCTCAAGCATAGTTAATGCCTGACACACAGGACAATGAGATATCACGCAACTAAACCACCCCACATCATCCTTACTACTAACTGCAGCAATTGCAATAAAACTTGGTCTAGTACCCTTCCACTTCTGATTTCCAGAGGTCTTACAAGGCTCCCCCTTAATTACAGCCATACTTTTATCAACAGTA…
Amazilia_tzacatl_EU983314	ATGAACCCTTACGCCAAACTAACATTTTCCATAAGTCTTATGCTAGGAACAACCATCACCATTTCTAGCAACCACTGAATGTCAGCCTGAGCCGGACTAGAAATCAACACCCTAGCCATTATCCCCCTTATTTCAAAATCCCACCATCCCCGAGCCATTGAAGCAGCGATCAAATACTTTCTCGTACAAGCCGCTGCCTCCACCCTACTATTATTCTCAAGCATAGTTAATGCCTGACACACAGGACAATGAGATATCACGCAACTAAACCACCCCACATCATCCTTACTACTAACTGCAGCAATTGCAATAAAACTTGGTCTAGTACCCTTCCACTTCTGATTTCCAGAGGTCTTACAAGGCTCCCCCTTAATTACAGCCATACTTTTATCAACAGTA…
Amazilia_tzacatl_EU983313	ATGAACCCTTACGCCAAACTAACATTTTCCATAAGTCTTATGCTAGGAACAACCATCACCATTTCTAGCAACCACTGAATGTCAGCCTGAGCCGGACTAGAAATCAACACCCTAGCCATTATCCCCCTTATTTCAAAATCCCACCATCCCCGAGCCATTGAAGCAGCGATCAAATACTTTCTCGTACAAGCCGCTGCCTCCACCCTACTATTATTCTCAAGCATAGTTAATGCCTGACACACAGGACAATGAGATATCACGCAACTAAACCACCCCACATCATCCTTACTACTAACTGCAGCAATTGCAATAAAACTTGGTCTAGTACCCTTCCACTTCTGATTTCCAGAGGTCTTACAAGGCTCCCCCTTAATTACAGCCATACTTTTATCAACAGTA…
Amazilia_tzacatl_EU983315	ATGAACCCTTACGCCAAACTAACATTTTCCATAAGTCTTATGCTAGGAACAACCATCACCATTTCTAGCAACCACTGAATGTCAGCCTGAGCCGGACTAGAAATCAACACCCTAGCCATTATCCCCCTTATTTCAAAATCCCACCATCCCCGAGCCATTGAAGCAGCGATCAAATACTTTCTCGTACAAGCCGCTGCCTCCACCCTACTATTATTCTCAAGCATAGTTAATGCCTGACACACAGGACAATGAGATATCACGCAACTAAACCACCCCACATCATCCTTACTACTAACTGCAGCAATTGCAATAAAACTTGGTCTAGTACCCTTCCACTTCTGATTTCCAGAGGTCTTACAAGGCTCCCCCTTAATTACAGCCATACTTTTATCAACAGTA…
Amazilia_tzacatl_EU983316	ATGAACCCTTACGCCAAACTAACATTTTCCATAAGTCTTATGCTAGGAACAACCATCACCATTTCTAGCAACCACTGAATGTCAGCCTGAGCCGGACTAGAAATCAACACCCTAGCCATTATCCCCCTTATTTCAAAATCCCACCATCCCCGAGCCATTGAAGCAGCGATCAAATACTTTCTCGTACAAGCCGCTGCCTCCACCCTACTATTATTCTCAAGCATAGTTAATGCCTGACACACAGGACAATGAGATATCACGCAACTAAACCACCCCACATCATCCTTACTACTAACTGCAGCAATTGCAATAAAACTTGGTCTAGTACCCTTCCACTTCTGATTTCCAGAGGTCTTACAAGGCTCCCCCTTAATTACAGCCATACTTTTATCAACAGTA…
Amazilia_tzacatl_EU983311	ATGAACCCTTACGCCAAACTAACATTTTCCATAAGTCTTATGCTAGGAACAACCATCACCATTTCTAGCAACCACTGAATGTCAGCCTGAGCCGGACTAGAAATCAACACCCTAGCCATTATCCCCCTTATTTCAAAATCCCACCATCCCCGAGCCATTGAAGCAGCGATCAAATACTTTCTCGTACAAGCCGCTGCCTCCACCCTACTATTATTCTCAAGCATAGTTAATGCCTGACACACAGGACAATGAGATATCACGCAACTAAACCACCCCACATCATCCTTACTACTAACTGCAGCAATTGCAATAAAACTTGGTCTAGTACCCTTCCACTTCTGATTTCCAGAGGTCTTACAAGGCTCCCCCTTAATTACAGCCATACTTTTATCAACAGTA…
Amazilia_tzacatl_EU983308	ATGAACCCTTACGCCAAACTAACATTTTCCATAAGTCTTATGCTAGGAACAACCATCACCATTTCTAGCAACCACTGAATGTCAGCCTGAGCCGGACTAGAAATCAACACCCTAGCCATTATCCCCCTTATTTCAAAATCCCACCATCCCCGAGCCATTGAAGCAGCGATCAAATACTTTCTCGTACAAGCCGCTGCCTCCACCCTACTATTATTCTCAAGCATAGTTAATGCCTGACACACAGGACAATGAGATATCACGCAACTAAACCACCCCACATCATCCTTACTACTAACTGCAGCAATTGCAATAAAACTTGGTCTAGTACCCTTCCACTTCTGATTTCCAGAGGTCTTACAAGGCTCCCCCTTAATTACAGCCATACTTTTATCAACAGTA…
Amazilia_tzacatl_EU983306	ATGAACCCTTACGCCAAACTAACATTTTCCATAAGTCTTATGCTAGGAACAACCATCACCATTTCTAGCAACCACTGAATGTCAGCCTGAGCCGGACTAGAAATCAACACCCTAGCCATTATCCCCCTTATTTCAAAATCCCACCATCCCCGAGCCATTGAAGCAGCGATCAAATACTTTCTCGTACAAGCCGCTGCCTCCACCCTACTATTATTCTCAAGCATAGTTAATGCCTGACACACAGGACAATGAGATATCACGCAACTAAACCACCCCACATCATCCTTACTACTAACTGCAGCAATTGCAATAAAACTTGGTCTAGTACCCTTCCACTTCTGATTTCCAGAGGTCTTACAAGGCTCCCCCTTAATTACAGCCATACTTTTATCAACAGTA…
Amazilia_tzacatl_EU983307	ATGAACCCTTACGCCAAACTAACATTTTCCATAAGTCTTATGCTAGGAACAACCATCACCATTTCTAGCAACCACTGAATGTCAGCCTGAGCCGGACTAGAAATCAACACCCTAGCCATTATCCCCCTTATTTCAAAATCCCACCATCCCCGAGCCATTGAAGCAGCGATCAAATACTTTCTCGTACAAGCCGCTGCCTCCACCCTACTATTATTCTCAAGCATAGTTAATGCCTGACACACAGGACAATGAGATATCACGCAACTAAACCACCCCACATCATCCTTACTACTAACTGCAGCAATTGCAATAAAACTTGGTCTAGTACCCTTCCACTTCTGATTTCCAGAGGTCTTACAAGGCTCCCCCTTAATTACAGCCATACTTTTATCAACAGTA…
Amazilia_tzacatl_EU983302	ATGAACCCTTACGCCAAACTAACATTTTCCATAAGTCTTATGCTAGGAACAACCATCACCATTTCTAGCAACCACTGAATGTCAGCCTGAGCCGGACTAGAAATCAACACCCTAGCCATTATCCCCCTTATTTCAAAATCCCACCATCCCCGAGCCATTGAAGCAGCGATCAAATACTTTCTCGTACAAGCCGCTGCCTCCACCCTACTATTATTCTCAAGCATAGTTAATGCCTGACACACAGGACAATGAGATATCACGCAACTAAACCACCCCACATCATCCTTACTACTAACTGCAGCAATTGCAATAAAACTTGGTCTAGTACCCTTCCACTTCTGATTTCCAGAGGTCTTACAAGGCTCCCCCTTAATTACAGCCATACTTTTATCAACAGTA…
Amazilia_tzacatl_EU983303	ATGAACCCTTACGCCAAACTAACATTTTCCATAAGTCTTATGCTAGGAACAACCATCACCATTTCTAGCAACCACTGAATGTCAGCCTGAGCCGGACTAGAAATCAACACCCTAGCCATTATCCCCCTTATTTCAAAATCCCACCATCCCCGAGCCATTGAAGCAGCGATCAAATACTTTCTCGTACAAGCCGCTGCCTCCACCCTACTATTATTCTCAAGCATAGTTAATGCCTGACACACAGGACAATGAGATATCACGCAACTAAACCACCCCACATCATCCTTACTACTAACTGCAGCAATTGCAATAAAACTTGGTCTAGTACCCTTCCACTTCTGATTTCCAGAGGTCTTACAAGGCTCCCCCTTAATTACAGCCATACTTTTATCAACAGTA…
Amazilia_tzacatl_EU983374	ATGAACCCTTACGCCAAACTAACATTTTCCACAAGTCTTATGCTAGGAACAACCATCACCATTTCTAGCAACCACTGAATGTCAGCCTGAGCCGGACTAGAAATCAACACCCTAGCCATTATCCCCCTTATTTCAAAATCCCACCACCCCCGAGCCATTGAAGCAGCGATCAAATACTTTCTCGTACAAGCCGCTGCCTCCACCCTACTATTATTCTCAAGTATAGTTAATGCCTGACACACAGGACAATGAGATATCACGCAACTAAACCACCCCACATCATCCTTACTACTAACTGCAGCAATTGCAATAAAACTTGGTCTAGTACCCTTCCACTTCTGATTTCCAGAGGTCTTACAAGGCTCCCCCTTAATTACAGCCATACTTTTATCAACAGTA…
Amazilia_tzacatl_EU983361	ATGAACCATTACGCCAAACTAACATTTTCCATAAGTCTTATGCTAGGAACAACCATCACCATTTCTAGCAACCACTGAATGTCAGCCTGAGCCGGACTAGAAATCAACACCCTAGCCATTATCCCCCTTATTTCAAAATCCCACCACCCCCGAGCCATTGAAGCAGCGATCAAATACTTTCTCGTACAAGCCGCTGCCTCCACCCTACTATTATTCTCAAGTATAGTTAATGCCTGACACACAGGACAATGAGATATCACGCAACTAAACCACCCCACATCATCCTTACTACTAACTGCAGCAATTGCAATAAAACTTGGTCTAGTACCCTTCCACTTCTGATTTCCAGAGGTCTTACAAGGCTCCCCCTTAATTACAGCCATACTTTTATCAACAGTA…
Amazilia_tzacatl_JN036614	ATGAACCCTTACGCCAAACTAACATTTTCCATAAGTCTTATGCTAGGAACAACCATCACCATTTCTAGCAACCACTGAATGTCAGCCTGAGCCGGACTAGAAATCAACACCCTAGCCATTATCCCCCTTATTTCAAAATCCCACCACCCCCGAGCCATTGAAGCAGCGATCAAATACTTTCTCGTACAAGCCGCTGCCTCCACCCTACTATTATTCTCAAGTATAGTTAATGCCTGACACACAGGACAATGAGATATCACGCAACTAAACCACCCCACATCATCCTTACTACTAACTGCAGCAATTGCAATAAAACTTGGTCTAGTACCCTTCCACTTCTGATTTCCAGAGGTCTTACAAGGCTCCCCCTTAATTACAGCCATACTTTTATCAACAGTA…
Amazilia_tzacatl_EU983376	ATGAACCCTTACGCCAAACTAACATTTTCCATAAGTCTTATGCTAGGAACAACCATCACCATTTCTAGCAACCACTGAATGTCAGCCTGAGCCGGACTAGAAATCAACACCCTAGCCATTATCCCCCTTATTTCAAAATCCCACCACCCCCGAGCCATTGAAGCAGCGATCAAATACTTTCTCGTACAAGCCGCTGCCTCCACCCTACTATTATTCTCAAGTATAGTTAATGCCTGACACACAGGACAATGAGATATCACGCAACTAAACCACCCCACATCATCCTTACTACTAACTGCAGCAATTGCAATAAAACTTGGTCTAGTACCCTTCCACTTCTGATTTCCAGAGGTCTTACAAGGCTCCCCCTTAATTACAGCCATACTTTTATCAACAGTA…
Amazilia_tzacatl_EU983379	ATGAACCCTTACGCCAAACTAACATTTTCCATAAGTCTTATGCTAGGAACAACCATCACCATTTCTAGCAACCACTGAATGTCAGCCTGAGCCGGACTAGAAATCAACACCCTAGCCATTATCCCCCTTATTTCAAAATCCCACCACCCCCGAGCCATTGAAGCAGCGATCAAATACTTTCTCGTACAAGCCGCTGCCTCCACCCTACTATTATTCTCAAGTATAGTTAATGCCTGACACACAGGACAATGAGATATCACGCAACTAAACCACCCCACATCATCCTTACTACTAACTGCAGCAATTGCAATAAAACTTGGTCTAGTACCCTTCCACTTCTGATTTCCAGAGGTCTTACAAGGCTCCCCCTTAATTACAGCCATACTTTTATCAACAGTA…
Amazilia_tzacatl_EU983356	ATGAACCCTTACGCCAAACTAACATTTTCCATAAGTCTTATGCTAGGAACAACCATCACCATTTCTAGCAACCACTGAATGTCAGCCTGAGCCGGACTAGAAATCAACACCCTAGCCATTATCCCCCTTATTTCAAAATCCCACCACCCCCGAGCCATTGAAGCAGCGATCAAATACTTTCTCGTACAAGCCGCTGCCTCCACCCTACTATTATTCTCAAGTATAGTTAATGCCTGACACACAGGACAATGAGATATCACGCAACTAAACCACCCCACATCATCCTTACTACTAACTGCAGCAATTGCAATAAAACTTGGTCTAGTACCCTTCCACTTCTGATTTCCAGAGGTCTTACAAGGCTCCCCCTTAATTACAGCCATACTTTTATCAACAGTA…
Amazilia_tzacatl_JN036618	ATGAACCCTTACGCCAAACTAACATTTTCCATAAGTCTTATGCTAGGAACAACCATCACCATTTCTAGCAACCACTGAATGTCAGCCTGAGCCGGACTAGAAATCAACACCCTAGCCATTATCCCCCTTATTTCAAAATCCCACCACCCCCGAGCCATTGAAGCAGCGATCAAATACTTTCTCGTACAAGCCGCTGCCTCCACCCTACTATTATTCTCAAGCATAGTTAATGCCTGACACACAGGACAATGAGATATCACGCAACTAAACCACCCCACATCATCCTTACTACTAACTGCAGCAATTGCAATAAAACTTGGTCTAGTACCCTTCCACTTCTGATTTCCAGAGGTCTTACAAGGCTCCCCCTTAATTACAGCCATACTTTTATCAACAGTA…
Amazilia_tzacatl_EU983373	ATGAACCCTTACGCCAAACTAACATTTTCCATAAGTCTTATGCTAGGAACAACCATCACCATTTCTAGCAACCACTGAATGTCAGCCTGAGCCGGACTAGAAATCAACACCCTAGCCATTATCCCCCTTATTTCAAAATCCCACCACCCCCGAGCCATTGAAGCAGCGATCAAATACTTTCTCGTACAAGCCGCTGCCTCCACCCTACTATTATTCTCAAGCATAGTTAATGCCTGACACACAGGACAATGAGATATCACGCAACTAAACCACCCCACATCATCCTTACTACTAACTGCAGCAATTGCAATAAAACTTGGTCTAGTACCCTTCCACTTCTGATTTCCAGAGGTCTTACAAGGCTCCCCCTTAATTACAGCCATACTTTTATCAACAGTA…
Amazilia_tzacatl_EU983375	ATGAACCCTTACGCCAAACTAACATTTTCCATAAGTCTTATGCTAGGAACAACCATCACCATTTCTAGCAACCACTGAATGTCAGCCTGAGCCGGACTAGAAATCAACACCCTAGCCATTATCCCCCTTATTTCAAAATCCCACCACCCCCGAGCCATTGAAGCAGCGATCAAATACTTTCTCGTACAAGCCGCTGCCTCCACCCTACTATTATTCTCAAGCATAGTTAATGCCTGACACACAGGACAATGAGATATCACGCAACTAAACCACCCCACATCATCCTTACTACTAACTGCAGCAATTGCAATAAAACTTGGTCTAGTACCCTTCCACTTCTGATTTCCAGAGGTCTTACAAGGCTCCCCCTTAATTACAGCCATACTTTTATCAACAGTA…
Amazilia_tzacatl_EU983328	ATGAACCCTTACGCCAAACTAACATTTTCCATAAGTCTTATGCTAGGAACAACCATCACCATTTCTAGCAACCACTGAATGTCAGCCTGAGCCGGACTAGAAATCAACACCCTAGCCATTATCCCCCTTATTTCAAAATCCCACCACCCCCGAGCCATTGAAGCAGCGATCAAATACTTTCTCGTACAAGCCGCTGCCTCCACCCTACTATTATTCTCAAGCATAGTTAATGCCTGACACACAGGACAATGAGATATCACGCAACTAAACCACCCCACATCATCCTTACTACTAACTGCAGCAATTGCAATAAAACTTGGTCTAGTACCCTTCCACTTCTGATTTCCAGAGGTCTTACAAGGCTCCCCCTTAATTACAGCCATACTTTTATCAACAGTA…
Amazilia_tzacatl_JN036615	ATGAACCCTTACGCCAAACTAACATTTTCCATAAGTCTTATGCTAGGAACAACCATCACCATTTCTAGCAACCACTGAATGTCAGCCTGAGCCGGACTAGAAATCAACACCCTAGCCATTATCCCCCTTATTTCAAAATCCCACCACCCCCGAGCCATTGAAGCAGCGATCAAATACTTTCTCGTACAAGCCGCTGCCTCCACCCTACTATTATTCTCAAGCATAGTTAATGCCTGACACACAGGACAATGAGATATCACGCAACTAAACCACCCCACATCATCCTTACTACTAACTGCAGCAATTGCAATAAAACTTGGTCTAGTACCCTTCCACTTCTGATTTCCAGAGGTCTTACAAGGCTCCCCCTTAATTACAGCCATACTTTTATCAACAGTA…
Amazilia_tzacatl_EU983382	ATGAACCCTTACGCCAAACTAACATTTTCCATAAGTCTTATGCTAGGAACAACCATCACCATTTCTAGCAACCACTGAATGTCAGCCTGAGCCGGACTAGAAATCAACACCCTAGCCATTATCCCCCTTATTTCAAAATCCCACCACCCCCGAGCCATTGAAGCAGCGATCAAATACTTTCTCGTACAAGCCGCTGCCTCCACCCTACTATTATTCTCAAGCATAGTTAATGCCTGACACACAGGACAATGAGATATCACGCAACTAAACCACCCCACATCATCCTTACTACTAACTGCAGCAATTGCAATAAAACTTGGTCTAGTACCCTTCCACTTCTGATTTCCAGAGGTCTTACAAGGCTCCCCCTTAATTACAGCCATACTTTTATCAACAGTA…
Amazilia_tzacatl_EU983377	ATGAACCCTTACGCCAAACTAACATTTTCCATAAGTCTTATGCTAGGAACAACCATCACCATTTCTAGCAACCACTGAATGTCAGCCTGAGCCGGACTAGAAATCAACACCCTAGCCATTATCCCCCTTATTTCAAAATCCCACCACCCCCGAGCCATTGAAGCAGCGATCAAATACTTTCTCGTACAAGCCGCTGCCTCCACCCTACTATTATTCTCAAGCATAGTTAATGCCTGACACACAGGACAATGAGATATCACGCAACTAAACCACCCCACATCATCCTTACTACTAACTGCAGCAATTGCAATAAAACTTGGTCTAGTACCCTTCCACTTCTGATTTCCAGAGGTCTTACAAGGCTCCCCCTTAATTACAGCCATACTTTTATCAACAGTA…
Amazilia_tzacatl_EU983380	ATGAACCCTTACGCCAAACTAACATTTTCCATAAGTCTTATGCTAGGAACAACCATCACCATTTCTAGCAACCACTGAATGTCAGCCTGAGCCGGACTAGAAATCAACACCCTAGCCATTATCCCCCTTATTTCAAAATCCCACCACCCCCGAGCCATTGAAGCAGCGATCAAATACTTTCTCGTACAAGCCGCTGCCTCCACCCTACTATTATTCTCAAGCATAGTTAATGCCTGACACACAGGACAATGAGATATCACGCAACTAAACCACCCCACATCATCCTTACTACTAACTGCAGCAATTGCAATAAAACTTGGTCTAGTACCCTTCCACTTCTGATTTCCAGAGGTCTTACAAGGCTCCCCCTTAATTACAGCCATACTTTTATCAACAGTA…
Amazilia_tzacatl_EU983363	ATGAACCCTTACGCCAAACTAACATTTTCCATAAGTCTTATGCTAGGAACAACCATCACCATTTCTAGCAACCACTGAATGTCAGCCTGAGCCGGACTAGAAATCAACACCCTAGCCATTATCCCCCTTATTTCAAAATCCCACCACCCCCGAGCCATTGAAGCAGCGATCAAATACTTTCTCGTACAAGCCGCTGCCTCCACCCTACTATTATTCTCAAGCATAGTTAATGCCTGACACACAGGACAATGAGATATCACGCAACTAAACCACCCCACATCATCCTTACTACTAACTGCAGCAATTGCAATAAAACTTGGTCTAGTACCCTTCCACTTCTGATTTCCAGAGGTCTTACAAGGCTCCCCCTTAATTACAGCCATACTTTTATCAACAGTA…
Amazilia_tzacatl_EU983357	ATGAACCCTTACGCCAAACTAACATTTTCCATAAGTCTTATGCTAGGAACAACCATCACCATTTCTAGCAACCACTGAATGTCAGCCTGAGCCGGACTAGAAATCAACACCCTAGCCATTATCCCCCTTATTTCAAAATCCCACCACCCCCGAGCCATTGAAGCAGCGATCAAATACTTTCTCGTACAAGCCGCTGCCTCCACCCTACTATTATTCTCAAGCATAGTTAATGCCTGACACACAGGACAATGAGATATCACGCAACTAAACCACCCCACATCATCCTTACTACTAACTGCAGCAATTGCAATAAAACTTGGTCTAGTACCCTTCCACTTCTGATTTCCAGAGGTCTTACAAGGCTCCCCCTTAATTACAGCCATACTTTTATCAACAGTA…
Amazilia_tzacatl_EU983358	ATGAACCCTTACGCCAAACTAACATTTTCCATAAGTCTTATGCTAGGAACAACCATCACCATTTCTAGCAACCACTGAATGTCAGCCTGAGCCGGACTAGAAATCAACACCCTAGCCATTATCCCCCTTATTTCAAAATCCCACCACCCCCGAGCCATTGAAGCAGCGATCAAATACTTTCTCGTACAAGCCGCTGCCTCCACCCTACTATTATTCTCAAGCATAGTTAATGCCTGACACACAGGACAATGAGATATCACGCAACTAAACCACCCCACATCATCCTTACTACTAACTGCAGCAATTGCAATAAAACTTGGTCTAGTACCCTTCCACTTCTGATTTCCAGAGGTCTTACAAGGCTCCCCCTTAATTACAGCCATACTTTTATCAACAGTA…
Amazilia_tzacatl_EU983389	ATGAACCCTTACGCCAAACTAACATTTTCCGTAAGTCTTATGTTAGGAACAACCATCACCATTTCTAGCAACCACTGAATGTCAGCCTGAGCCGGACTAGAAATCAACACCCTAGCCATTATCCCCCTTATTTCAAAATCCCACCACCCCCGAGCCATTGAAGCAGCGATCAAATACTTTCTCGTACAAGCCGCTGCCTCCACCCTACTATTATTCTCAAGCATAGTTAATGCCTGACACACAGGACAATGAGATATCACGCAACTAAACCACCCCACATCATCCTTACTACTAACTGCAGCAATTGCAATAAAACTTGGTCTAGTACCCTTCCACTTCTGATTTCCAGAGGTCTTACAAGGCTCCCCCTTAATTACAGCCATACTTTTATCAACAGTA…
Amazilia_tzacatl_EU983390	ATGAACCCTTACGCCAAACTAACATTTTCCGTAAGTCTTATGTTAGGAACAACCATCACCATTTCTAGCAACCACTGAATGTCAGCCTGAGCCGGACTAGAAATCAACACCCTAGCCATTATCCCCCTTATTTCAAAATCCCACCACCCCCGAGCCATTGAAGCAGCGATCAAATACTTTCTCGTACAAGCCGCTGCCTCCACCCTACTATTATTCTCAAGCATAGTTAATGCCTGACACACAGGACAATGAGATATCACGCAACTAAACCACCCCACATCATCCTTACTACTAACTGCAGCAATTGCAATAAAACTTGGTCTAGTACCCTTCCACTTCTGATTTCCAGAGGTCTTACAAGGCTCCCCCTTAATTACAGCCATACTTTTATCAACAGTA…
Amazilia_tzacatl_EU983391	ATGAACCCTTACGCCAAACTAACATTTTCCGTAAGTCTTATGTTAGGAACAACCATCACCATTTCTAGCAACCACTGAATGTCAGCCTGAGCCGGACTAGAAATCAACACCCTAGCCATTATCCCCCTTATTTCAAAATCCCACCACCCCCGAGCCATTGAAGCAGCGATCAAATACTTTCTCGTACAAGCCGCTGCCTCCACCCTACTATTATTCTCAAGCATAGTTAATGCCTGACACACAGGACAATGAGATATCACGCAACTAAACCACCCCACATCATCCTTACTACTAACTGCAGCAATTGCAATAAAACTTGGTCTAGTACCCTTCCACTTCTGATTTCCAGAGGTCTTACAAGGCTCCCCCTTAATTACAGCCATACTTTTATCAACAGTA…
Amazilia_tzacatl_EU983392	ATGAACCCTTACGCCAAACTAACATTTTCCGTAAGTCTTATGTTAGGAACAACCATCACCATTTCTAGCAACCACTGAATGTCAGCCTGAGCCGGACTAGAAATCAACACCCTAGCCATTATCCCCCTTATTTCAAAATCCCACCACCCCCGAGCCATTGAAGCAGCGATCAAATACTTTCTCGTACAAGCCGCTGCCTCCACCCTACTATTATTCTCAAGCATAGTTAATGCCTGACACACAGGACAATGAGATATCACGCAACTAAACCACCCCACATCATCCTTACTACTAACTGCAGCAATTGCAATAAAACTTGGTCTAGTACCCTTCCACTTCTGATTTCCAGAGGTCTTACAAGGCTCCCCCTTAATTACAGCCATACTTTTATCAACAGTA…
Amazilia_tzacatl_EU983388	ATGAACCCTTACGCCAAACTAACATTTTCCGTAAGTCTTATGTTAGGAACAACCATCACCATTTCTAGCAACCACTGAATGTCAGCCTGAGCCGGACTAGAAATCAACACCCTAGCCATTATCCCCCTTATTTCAAAATCCCACCACCCCCGAGCCATTGAAGCAGCGATCAAATACTTTCTCGTACAAGCCGCTGCCTCCACCCTACTATTATTCTCAAGCATAATTAATGCCTGACACACAGGACAATGAGATATCACGCAACTAAACCACCCCACATCATCCTTACTACTAACTGCAGCAATTGCAATAAAACTTGGTCTAGTACCCTTCCACTTCTGATTTCCAGAGGTCTTACAAGGCTCCCCCTTAATTACAGCCATACTTTTATCAACAGTA…
Amazilia_tzacatl_EU983353	ATGAACCCTTACGCCAAACTAACATTTTCCGTAAGTCTTATGCTAGGAACAACCATCACCATTTCTAGCAACCACTGAATGTCAGCCTGAGCCGGACTAGAAATCAACACCCTAGCCATTATCCCCCTTATTTCAAAATCCCACCACCCCCGAGCCATTGAAGCAGCGATCAAATACTTTCTCGTACAAGCCGCTGCCTCCACCCTACTATTATTCTCAAGCATAATTAATGCCTGACACACAGGACAATGAGATATCACGCAACTAAACCACCCCACATCATCCTTACTACTAACTGCAGCAATTGCAATAAAACTTGGTCTAGTACCCTTCCACTTCTGATTTCCAGAGGTCTTACAAGGCTCCCCCTTAATTACAGCCATACTTTTATCAACAGTA…
Amazilia_tzacatl_EU983326	ATGAACCCTTACGCCAAACTAACATTTTCCGTAAGCCTTATGCTAGGAACAACCATCACCATTTCTAGCAACCACTGAATGTCAGCCTGAGCCGGACTAGAAATCAACACCCTAGCCATTATCCCCCTTATTTCAAAATCCCACCACCCCCGAGCCATTGAAGCAGCGATCAAATACTTTCTCGTACAAGCCGCTGCCTCCACCCTACTATTATTCTCAAGCATAATTAATGCCTGACACACAGGACAATGAGATATCACGCAACTAAACCACCCCACATCATCCTTACTACTAACTGCAGCAATTGCAATAAAACTTGGTCTAGTACCCTTCCACTTCTGATTTCCAGAGGTCTTACAAGGCTCCCCCTTAATTACAGCCATACTTTTATCAACAGTA…
Amazilia_tzacatl_JN036617	ATGAACCCTTACGCCAAACTAACATTTTCCGTAAGTCTTATGCTAGGAACAACCATCACCATTTCTAGCAACCACTGAATGTCAGCCTGAGCCGGACTAGAAATCAACACCCTAGCCATTATCCCCCTTATTTCAAAATCCCACCACCCCCGAGCCATTGAAGCAGCGATCAAATACTTTCTCGTACAAGCCGCTGCCTCCACCCTACTATTATTCTCAAGCATAATTAATGCCTGACACACAGGACAATGAGATATCACGCAACTAAACCACCCCACATCATCCTTACTACTAACTGCAGCAATTGCAATAAAACTTGGTCTAGTACCCTTCCACTTCTGATTTCCAGAGGTCTTACAAGGCTCCCCCTTAATTACAGCCATACTTTTATCAACAGTA…
Amazilia_tzacatl_EU983354	ATGAACCCTTACGCCAAACTAACATTTTCCGTAAGTCTTATGCTAGGAACAACCATCACCATTTCTAGCAACCACTGAATGTCAGCCTGAGCCGGACTAGAAATCAACACCCTAGCCATTATCCCCCTTATTTCAAAATCCCACCACCCCCGAGCCATTGAAGCAGCGATCAAATACTTTCTCGTACAAGCCGCTGCCTCCACCCTACTATTATTCTCAAGCATAATTAATGCCTGACACACAGGACAATGAGATATCACGCAACTAAACCACCCCACATCATCCTTACTACTAACTGCAGCAATTGCAATAAAACTTGGTCTAGTACCCTTCCACTTCTGATTTCCAGAGGTCTTACAAGGCTCCCCCTTAATTACAGCCATACTTTTATCAACAGTA…
Amazilia_tzacatl_EU983336	ATGAACCCTTACGCCAAACTAACATTTTCCGTAAGTCTTATGCTAGGAACAACCATCACCATTTCTAGCAACCACTGAATGTCAGCCTGAGCCGGACTAGAAATCAACACCCTAGCCATTATCCCCCTTATTTCAAAATCCCACCACCCCCGAGCCATTGAAGCAGCGATCAAATACTTTCTCGTACAAGCCGCTGCCTCCACCCTACTATTATTCTCAAGCATAATTAATGCCTGACACACAGGACAATGAGATATCACGCAACTAAACCACCCCACATCATCCTTACTACTAACTGCAGCAATTGCAATAAAACTTGGTCTAGTACCCTTCCACTTCTGATTTCCAGAGGTCTTACAAGGCTCCCCCTTAATTACAGCCATACTTTTATCAACAGTA…
Amazilia_tzacatl_EU983378	ATGAACCCTTACGCCAAACTAACATTTTCCGTAAGTCTTATGCTAGGAACAACCATCACCATTTCTAGCAACCACTGAATGTCAGCCTGAGCCGGACTAGAAATCAACACCCTAGCCATTATCCCCCTTATTTCAAAATCCCACCACCCCCGAGCCATTGAAGCAGCGATCAAATACTTTCTCGTACAAGCCGCTGCCTCCACCCTACTATTATTCTCAAGCATAATTAATGCCTGACACACAGGACAATGAGATATCACGCAACTAAACCACCCCACATCATCCTTACTACTAACTGCAGCAATTGCAATAAAACTTGGTCTAGTACCCTTCCACTTCTGATTTCCAGAGGTCTTACAAGGCTCCCCCTTAATTACAGCCATACTTTTATCAACAGTA…
Amazilia_tzacatl_EU983329	ATGAACCCTTACGCCAAACTAACATTTTCCGTAAGTCTTATGCTAGGAACAACCATCACCATTTCTAGCAACCACTGAATGTCAGCCTGAGCCGGACTAGAAATCAACACCCTAGCCATTATCCCCCTTATTTCAAAATCCCACCACCCCCGAGCCATTGAAGCAGCGATCAAATACTTTCTCGTACAAGCCGCTGCCTCCACCCTACTATTATTCTCAAGCATAATTAATGCCTGACACACAGGACAATGAGATATCACGCAACTAAACCACCCCACATCATCCTTACTACTAACTGCAGCAATTGCAATAAAACTTGGTCTAGTACCCTTCCACTTCTGATTTCCAGAGGTCTTACAAGGCTCCCCCTTAATTACAGCCATACTTTTATCAACAGTA…
Amazilia_tzacatl_EU983332	ATGAACCCTTACGCCAAACTAACATTTTCCGTAAGTCTTATGCTAGGAACAACCATCACCATTTCTAGCAACCACTGAATGTCAGCCTGAGCCGGACTAGAAATCAACACCCTAGCCATTATCCCCCTTATTTCAAAATCCCACCACCCCCGAGCCATTGAAGCAGCGATCAAATACTTTCTCGTACAAGCCGCTGCCTCCACCCTACTATTATTCTCAAGCATAATTAATGCCTGACACACAGGACAATGAGATATCACGCAACTAAACCACCCCACATCATCCTTACTACTAACTGCAGCAATTGCAATAAAACTTGGTCTAGTACCCTTCCACTTCTGATTTCCAGAGGTCTTACAAGGCTCCCCCTTAATTACAGCCATACTTTTATCAACAGTA…
Amazilia_tzacatl_EU983327	ATGAACCCTTACGCCAAACTAACATTTTCCGTAAGTCTTATGCTAGGAACAACCATCACCATTTCTAGCAACCACTGAATGTCAGCCTGAGCCGGACTAGAAATCAACACCCTAGCCATTATCCCCCTTATTTCAAAATCCCACCACCCCCGAGCCATTGAAGCAGCGATCAAATACTTTCTCGTACAAGCCGCTGCCTCCACCCTACTATTATTCTCAAGCATAATTAATGCCTGACACACAGGACAATGAGATATCACGCAACTAAACCACCCCACATCATCCTTACTACTAACTGCAGCAATTGCAATAAAACTTGGTCTAGTACCCTTCCACTTCTGATTTCCAGAGGTCTTACAAGGCTCCCCCTTAATTACAGCCATACTTTTATCAACAGTA…
Amazilia_tzacatl_EU983331	ATGAACCCTTACGCCAAACTAACATTTTCCGTAAGTCTTATGCTAGGAACAACCATCACCATTTCTAGCAACCACTGAATGTCAGCCTGAGCCGGACTAGAAATCAACACCCTAGCCATTATCCCCCTTATTTCAAAATCCCACCACCCCCGAGCCATTGAAGCAGCGATCAAATACTTTCTCGTACAAGCCGCTGCCTCCACCCTACTATTATTCTCAAGCATAATTAATGCCTGACACACAGGACAATGAGATATCACGCAACTAAACCACCCCACATCATCCTTACTACTAACTGCAGCAATTGCAATAAAACTTGGTCTAGTACCCTTCCACTTCTGATTTCCAGAGGTCTTACAAGGCTCCCCCTTAATTACAGCCATACTTTTATCAACAGTA…
Amazilia_tzacatl_EU983335	ATGAACCCTTACGCCAAACTAACATTTTCCGTAAGTCTTATGCTAGGAACAACCATCACCATTTCTAGCAACCACTGAATGTCAGCCTGAGCCGGACTAGAAATCAACACCCTAGCCATTATCCCCCTTATTTCAAAATCCCACCACCCCCGAGCCATTGAAGCAGCGATCAAATACTTTCTCGTACAAGCCGCTGCCTCCACCCTACTATTATTCTCAAGCATAATTAATGCCTGACACACAGGACAATGAGATATCACGCAACTAAACCACCCCACATCATCCTTACTACTAACTGCAGCAATTGCAATAAAACTTGGTCTAGTACCCTTCCACTTCTGATTTCCAGAGGTCTTACAAGGCTCCCCCTTAATTACAGCCATACTTTTATCAACAGTA…
Amazilia_tzacatl_EU983359	ATGAACCCTTACGCCAAACTAACATTTTCCGTAAGTCTTATGCTAGGAACAACCATCACCATTTCTAGCAACCACTGAATGTCAGCCTGAGCCGGACTAGAAATCAACACCCTAGCCATTATCCCCCTTATTTCAAAATCCCACCACCCCCGAGCCATTGAAGCAGCGATCAAATACTTTCTCGTACAAGCCGCTGCCTCCACCCTACTATTATTCTCAAGCATAATTAATGCCTGACACACAGGACAATGAGATATCACGCAACTAAACCACCCCACATCATCCTTACTACTAACTGCAGCAATTGCAATAAAACTTGGTCTAGTACCCTTCCACTTCTGATTTCCAGAGGTCTTACAAGGCTCCCCCTTAATTACAGCCATACTTTTATCAACAGTA…
Amazilia_tzacatl_EU983333	ATGAACCCTTACGCCAAACTAACATTTTCCGTAAGTCTTATGCTAGGAACAACCATCACCATTTCTAGCAACCACTGAATGTCAGCCTGAGCCGGACTAGAAATCAACACCCTAGCCATTATCCCCCTTATTTCAAAATCCCACCACCCCCGAGCCATTGAAGCAGCGATCAAATACTTTCTCGTACAAGCCGCTGCCTCCACCCTACTATTATTCTCAAGCATAATTAATGCCTGACACACAGGACAATGAGATATCACGCAACTAAACCACCCCACATCATCCTTACTACTAACTGCAGCAATTGCAATAAAACTTGGTCTAGTACCCTTCCACTTCTGATTTCCAGAGGTCTTACAAGGCTCCCCCTTAATTACAGCCATACTTTTATCAACAGTA…
Amazilia_tzacatl_EU983360	ATGAACCCTTACGCCAAACTAACATTTTCCGTAAGTCTTATGCTAGGAACAACCATCACCATTTCTAGCAACCACTGAATGTCAGCCTGAGCCGGACTAGAAATCAACACCCTAGCCATTATCCCCCTTATTTCAAAATCCCACCACCCCCGAGCCATTGAAGCAGCGATCAAATACTTTCTCGTACAAGCCGCTGCCTCCACCCTACTATTATTCTCAAGCATAATTAATGCCTGACACACAGGACAATGAGATATCACGCAACTAAACCACCCCACATCATCCTTACTACTAACTGCAGCAATTGCAATAAAACTTGGTCTAGTACCCTTCCACTTCTGATTTCCAGAGGTCTTACAAGGCTCCCCCTTAATTACAGCCATACTTTTATCAACAGTA…
Amazilia_tzacatl_EU983355	ATGAACCCTTACGCCAAACTAACATTTTCCGTAAGTCTTATGCTAGGAACAACCATCACCATTTCTAGCAACCACTGAATGTCAGCCTGAGCCGGACTAGAAATCAACACCCTAGCCATTATCCCCCTTATTTCAAAATCCCACCACCCCCGAGCCATTGAAGCAGCGATCAAATACTTTCTCGTACAAGCCGCTGCCTCCACCCTACTATTATTCTCAAGCATAATTAATGCCTGACACACAGGACAATGAGATATCACGCAACTAAACCACCCCACATCATCCTTACTACTAACTGCAGCAATTGCAATAAAACTTGGTCTAGTACCCTTCCACTTCTGATTTCCAGAGGTCTTACAAGGCTCCCCCTTAATTACAGCCATACTTTTATCAACAGTA…
Amazilia_tzacatl_EU983362	ATGAACCCTTACGCCAAACTAACATTTTCCGTAAGTCTTATGCTAGGAACAACCATCACCATTTCTAGCAACCACTGAATGTCAGCCTGAGCCGGACTAGAAATCAACACCCTAGCCATTATCCCCCTTATTTCAAAATCCCACCACCCCCGAGCCATTGAAGCAGCGATCAAATACTTTCTCGTACAAGCCGCTGCCTCCACCCTACTATTATTCTCAAGCATAATTAATGCCTGACACACAGGACAATGAGATATCACGCAACTAAACCACCCCACATCATCCTTACTACTAACTGCAGCAATTGCAATAAAACTTGGTCTAGTACCCTTCCACTTCTGATTTCCAGAGGTCTTACAAGGCTCCCCCTTAATTACAGCCATACTTTTATCAACAGTA…
Amazilia_tzacatl_EU983330	ATGAACCCTTACGCCAAACTAACATTTTCCGTAAGTCTTATGCTAGGAACAACCATCACCATTTCTAGCAACCACTGAATGTCAGCCTGAGCCGGACTAGAAATCAACACCCTAGCCATTATCCCCCTTATTTCAAAATCCCACCACCCCCGAGCCATTGAAGCAGCGATCAAATACTTTCTCGTACAAGCCGCTGCCTCCACCCTACTATTATTCTCAAGCATAATTAATGCCTGACACACAGGACAATGAGATATCACGCAACTAAACCACCCCACATCATCCTTACTACTAACTGCAGCAATTGCAATAAAACTTGGTCTAGTACCCTTCCACTTCTGATTTCCAGAGGTCTTACAAGGCTCCCCCTTAATTACAGCCATACTTTTATCAACAGTA…
Amazilia_tzacatl_EU983334	ATGAACCCTTACGCCAAACTAACATTTTCCGTAAGTCTTATGCTAGGAACAACCATCACCATTTCTAGCAACCACTGAATGTCAGCCTGAGCCGGACTAGAAATCAACACCCTAGCCATTATCCCCCTTATTTCAAAATCCCACCACCCCCGAGCCATTGAAGCAGCGATCAAATACTTTCTCGTACAAGCCGCTGCCTCCACCCTACTATTATTCTCAAGCATAATTAATGCCTGACACACAGGACAATGAGATATCACGCAACTAAACCACCCCACATCATCCTTACTACTAACTGCAGCAATTGCAATAAAACTTGGTCTAGTACCCTTCCACTTCTGATTTCCAGAGGTCTTACAAGGCTCCCCCTTAATTACAGCCATACTTTTATCAACAGTA…
Amazilia_tzacatl_EU983364	ATGAACCCTTACGCCAAACTAACATTTTCCGTAAGTCTTATGCTAGGAACAACCATCACCATTTCTAGCAACCACTGAATGTCAGCCTGAGCCGGACTAGAAATCAACACCCTAGCCATTATCCCCCTTATTTCAAAATCCCACCACCCCCGAGCCATTGAAGCAGCGATCAAATACTTTCTCGTACAAGCCGCTGCCTCCACCCTACTATTATTCTCAAGCATAATTAATGCCTGACACACAGGACAATGAGATATCACGCAACTAAACCACCCCACATCATCCTTACTACTAACTGCAGCAATTGCAATAAAACTTGGTCTAGTACCCTTCCACTTCTGATTTCCAGAGGTCTTACAAGGCTCCCCCTTAATTACAGCCATACTTTTATCAACAGTA…
Amazilia_tzacatl_JN036613	ATGAACCCTTACGCCAAACTAACATTCTCCATAAGTCTTATGCTAGGAACAACCATCACCATTTCTAGCAACCACTGAATGTCAGCCTGAGCCGGACTTGAAATCAACACCCTAGCCATCATCCCCCTTATTTCAAAATCCCACCACCCCCGAGCCATTGAAGCAGCAATCAAATACTTCCTCGTGCAAGCCGCTGCCTCCACCCTACTATTATTCTCAAGCATAGTTAATGCCTGACACACAGGACAATGAGATATCACGCAACTAAACCACCCCACATCATCCTTACTACTAACTGCAGCAATTGCAATAAAACTTGGTCTAGTACCCTTCCACTTCTGATTTCCAGAGGTCTTACAAGGCTCCCCCTTAATTACAGCCATACTTTTATCAACAGTA…
Amazilia_tzacatl_EU983371	ATGAACCCTTACGCCAAACTAACATTCTCCATAAGTCTTATGCTAGGAACAACCATCACCATTTCTAGCAACCACTGAATGTCAGCCTGAGCCGGACTTGAAATCAACACCCTAGCCATCATCCCCCTTATTTCAAAATCCCACCACCCCCGAGCCATTGAAGCAGCAATCAAATACTTCCTCGTGCAAGCCGCTGCCTCCACCCTACTATTATTCTCAAGCATAGTTAATGCCTGACACACAGGACAATGAGATATCACGCAACTAAACCACCCCACATCATCCTTACTACTAACTGCAGCAATTGCAATAAAACTTGGTCTAGTACCCTTCCACTTCTGATTTCCAGAGGTCTTACAAGGCTCCCCCTTAATTACAGCCATACTTTTATCAACAGTA…
Amazilia_tzacatl_EU983369	ATGAACCCTTACGCCAAACTAACATTCTCCATAAGTCTTATGCTAGGAACAACCATCACCATTTCTAGCAACCACTGAATGTCAGCCTGAGCCGGACTTGAAATCAACACCCTAGCCATCATCCCCCTTATTTCAAAATCCCACCACCCCCGAGCCATTGAAGCAGCAATCAAATACTTCCTCGTGCAAGCCGCTGCCTCCACCCTACTATTATTCTCAAGCATAGTTAATGCCTGACACACAGGACAATGAGATATCACGCAACTAAACCACCCCACATCATCCTTACTACTAACTGCAGCAATTGCAATAAAACTTGGTCTAGTACCCTTCCACTTCTGATTTCCAGAGGTCTTACAAGGCTCCCCCTTAATTACAGCCATACTTTTATCAACAGTA…
Amazilia_tzacatl_EU983368	ATGAACCCTTACGCCAAACTAACATTCTCCATAAGTCTTATGCTAGGAACAACCATCACCATTTCTAGCAACCACTGAATGTCAGCCTGAGCCGGACTTGAAATCAACACCCTAGCCATCATCCCCCTTATTTCAAAATCCCACCACCCCCGAGCCATTGAAGCAGCAATCAAATACTTCCTCGTGCAAGCCGCTGCCTCCACCCTACTATTATTCTCAAGCATAGTTAATGCCTGACACACAGGACAATGAGATATCACGCAACTAAACCACCCCACATCATCCTTACTACTAACTGCAGCAATTGCAATAAAACTTGGTCTAGTACCCTTCCACTTCTGATTTCCAGAGGTCTTACAAGGCTCCCCCTTAATTACAGCCATACTTTTATCAACAGTA…
Amazilia_tzacatl_EU983387	ATGAACCCTTACGCCAAACTAACATTCTCCATAAGTCTTATGCTGGGAACAACCATCACCATTTCTAGCAACCACTGAATGTCAGCCTGAGCCGGACTTGAAATCAACACCCTAGCCATCATCCCCCTTATTTCAAAATCCCACCACCCCCGAGCCATTGAAGCAGCAATCAAATACTTCCTCGTGCAAGCCGCTGCCTCCACCCTACTATTATTCTCAAGCATAATTAATGCCTGACACACAGGACAATGAGATATCACGCAACTAAACCACCCCACATCATCCTTACTACTAACTGCAGCAATTGCAATAAAACTTGGTCTAGTACCCTTCCACTTCTGATTTCCAGAGGTCTTACAAGGCTCCCCCTTAATTACAGCCATACTTTTATCAACAGTA…
Amazilia_tzacatl_EU983386	ATGAACCCTTACGCCAAACTAACATTCTCCATAAGTCTTATGCTGGGAACAACCATCACCATTTCTAGCAACCACTGAATGTCAGCCTGAGCCGGACTTGAAATCAACACCCTAGCCATCATCCCCCTTATTTCAAAATCCCACCACCCCCGAGCCATTGAAGCAGCAATCAAATACTTCCTCGTGCAAGCCGCTGCCTCCACCCTACTATTATTCTCAAGCATAATTAATGCCTGACACACAGGACAATGAGATATCACGCAACTAAACCACCCCACATCATCCTTACTACTAACTGCAGCAATTGCAATAAAACTTGGTCTAGTACCCTTCCACTTCTGATTTCCAGAGGTCTTACAAGGCTCCCCCTTAATTACAGCCATACTTTTATCAACAGTA…
Amazilia_tzacatl_EU983383	GTGAACCCTTACGCCAAACTAACATTCTCCATAAGTCTTATGCTAGGAACAACCATCACCATTTCTAGCAACCACTGAATGTCAGCCTGGGCCGGACTCGAAATCAACACCCTAGCCATTATCCCCCTTATTTCAAAATCCCACCACCCCCGAGCCATCGAAGCAGCGATCAAATACTTCCTCGTACAAGCCGCTGCCTCCACCCTACTATTATTCTCAAGCATAGTTAATGCCTGACACACAGGACAATGAGATATCACGCAACTAAACCACCCCACATCATCCTTACTACTAACTGCAGCAATTGCAATAAAACTTGGTCTAGTACCCTTCCACTTCTGATTTCCAGAGGTCTTACAAGGCTCCCCCTTAATTACAGCCATACTTTTATCAACAGTA…
Amazilia_tzacatl_EU983337	ATGAACCCTTACGCCAAACTAACATTCTCCATAAGTAGTATGCTAGGAACAACCATCACCATTTCTAGCAACCACTGAATGTCAGCCTGAGCCGGACTCGAAATCAACACCCTAGCCATTATTCCCCTTATTTCAAAATCCCACCACCCCCGAGCCATCGAAGCAGCGATCAAATACTTCCTCGTACAAGCCGCTGCCTCCACCCTACTATTATTCTCAAGCATAGTTAATGCCTGACACACAGGACAATGAGATATCACGCAACTAAACCACCCCACATCATCCTTACTACTAACTGCAGCAATTGCAATAAAACTTGGTCTAGTACCCTTCCACTTCTGATTTCCAGAGGTCTTACAAGGCTCCCCCTTAATTACAGCCATACTTTTATCAACAGTA…
Amazilia_tzacatl_EU983341	ATGAACCCTTACGCCAAACTAACATTCTCCATAAGTCTTATGCTAGGAACAACCATCACCATTTCTAGCAACCACTGAATGTCAGCCTGAGCCGGACTCGAAATCAACACCCTAGCCATTATCCCCCTTATTTCAAAATCCCACCACCCCCGAGCCATCGAAGCAGCGATCAAATACTTCCTCGTACAAGCCGCTGCCTCCACCCTACTATTATTCTCAAGCATAGTTAATGCCTGACACACAGGACAATGAGATATCACGCAACTAAACCACCCCACATCATCCTTACTACTAACTGCAGCAATTGCAATAAAACTTGGTCTAGTACCCTTCCACTTCTGATTTCCAGAGGTCTTACAAGGCTCCCCCTTAATTACAGCCATACTTTTATCAACAGTA…
Amazilia_tzacatl_EU983340	ATGAACCCTTACGCCAAACTAACATTCTCCATAAGTCTTATGCTAGGAACAACCATCACCATTTCTAGCAACCACTGAATGTCAGCCTGAGCCGGACTCGAAATCAACACCCTAGCCATTATCCCCCTTATTTCAAAATCCCACCACCCCCGAGCCATCGAAGCAGCGATCAAATACTTCCTCGTACAAGCCGCTGCCTCCACCCTACTATTATTCTCAAGCATAGTTAATGCCTGACACACAGGACAATGAGATATCACGCAACTAAACCACCCCACATCATCCTTACTACTAACTGCAGCAATTGCAATAAAACTTGGTCTAGTACCCTTCCACTTCTGATTTCCAGAGGTCTTACAAGGCTCCCCCTTAATTACAGCCATACTTTTATCAACAGTA…
Amazilia_tzacatl_EU983339	ATGAACCCTTACGCCAAACTAACATTCTCCATAAGTCTTATGCTAGGAACAACCATCACCATTTCTAGCAACCACTGAATGTCAGCCTGAGCCGGACTCGAAATCAACACCCTAGCCATTATTCCCCTTATTTCAAAATCCCACCACCCCCGAGCCATCGAAGCAGCGATCAAATACTTCCTCGTACAAGCCGCTGCCTCCACCCTACTATTATTCTCAAGCATAGTTAATGCCTGACACACAGGACAATGAGATATCACGCAACTAAACCACCCCACATCATCCTTACTACTAACTGCAGCAATTGCAATAAAACTTGGTCTAGTACCCTTCCACTTCTGATTTCCAGAGGTCTTACAAGGCTCCCCCTTAATTACAGCCATACTTTTATCAACAGTA…
Amazilia_tzacatl_EU983338	ATGAACCCTTACGCCAAACTAACATTCTCCATAAGTCTTATGCTAGGAACAACCATCACCATTTCTAGCAACCACTGAATGTCAGCCTGAGCCGGACTCGAAATCAACACCCTAGCCATTATTCCCCTTATTTCAAAATCCCACCACCCCCGAGCCATCGAAGCAGCGATCAAATACTTCCTCGTACAAGCCGCTGCCTCCACCCTACTATTATTCTCAAGCATAGTTAATGCCTGACACACAGGACAATGAGATATCACGCAACTAAACCACCCCACATCATCCTTACTACTAACTGCAGCAATTGCAATAAAACTTGGTCTAGTACCCTTCCACTTCTGATTTCCAGAGGTCTTACAAGGCTCCCCCTTAATTACAGCCATACTTTTATCAACAGTA…
Amazilia_tzacatl_EU983370	ATGAACCCTTACGCCAAACTAACATTCTCCATAAGCCTTATGCTAGGAACAACCATCACCATCTCTAGCAACCACTGAATGTCAGCCTGAGCCGGACTCGAAATCAACACCCTAGCCATTATCCCCCTTATTTCAAAATCCCACCACCCCCGAGCCATTGAAGCAGCGATCAAATATTTCCTCGTACAAGCCGCTGCCTCCACCCTACTATTATTCTCAAGCATAGTTAATGCCTGGCACACAGGACAATGAGATATCACGCAACTAAACCACCCCACATCATCCTTACTACTAACTGCAGCAATTGCAATAAAACTTGGTCTAGTACCCTTCCACTTCTGATTTCCAGAGGTCTTACAAGGCTCCCCCTTAATTACAGCCATACTTTTATCAACAGTA…
Amazilia_tzacatl_EU983366	ATGAACCCTTACGCCAAACTAACATTCTCCATAAGCCTTATGCTAGGAACAACCATCACCATCTCTAGCAACCACTGAATGTCAGCCTGAGCCGGACTCGAAATCAACACCCTAGCCATTATCCCCCTTATTTCAAAATCCCACCACCCCCGAGCCATTGAAGCAGCGATCAAATATTTCCTCGTACAAGCCGCTGCCTCCACCCTACTATTATTCTCAAGCATAGTTAATGCCTGGCACACAGGACAATGAGATATCACGCAACTAAACCACCCCACATCATCCTTACTACTAACTGCAGCAATTGCAATAAAACTTGGTCTAGTACCCTTCCACTTCTGATTTCCAGAGGTCTTACAAGGCTCCCCCTTAATTACAGCCATACTTTTATCAACAGTA…
Amazilia_tzacatl_EU983365	ATGAACCCTTACGCCAAACTAACATTCTCCATAAGCCTTATGCTAGGAACAACCATCACCATCTCTAGCAACCACTGAATGTCAGCCTGAGCCGGACTCGAAATCAACACCCTAGCCATTATCCCCCTTATTTCAAAATCCCACCACCCCCGAGCCATTGAAGCAGCGATCAAATATTTCCTCGTACAAGCCGCTGCCTCCACCCTACTATTATTCTCAAGCATAGTTAATGCCTGGCACACAGGACAATGAGATATCACGCAACTAAACCACCCCACATCATCCTTACTACTAACTGCAGCAATTGCAATAAAACTTGGTCTAGTACCCTTCCACTTCTGATTTCCAGAGGTCTTACAAGGCTCCCCCTTAATTACAGCCATACTTTTATCAACAGTA…
Amazilia_tzacatl_EU983367	ATGAACCCTTACGCCAAACTAACATTCTCCATAAGCCTTATGCTAGGAACAACCATCACCATCTCTAGCAACCACTGAATGTCAGCCTGAGCCGGACTCGAAATCAACACCCTAGCCATTATCCCCCTTATTTCAAAATCCCACCACCCCCGAGCCATTGAAGCAGCGATCAAATATTTCCTCGTACAAGCCGCTGCCTCCACCCTACTATTATTCTCAAGCATAGTTAATGCCTGGCACACAGGACAATGAGATATCACGCAACTAAACCACCCCACATCATCCTTACTACTAACTGCAGCAATTGCAATAAAACTTGGTCTAGTACCCTTCCACTTCTGATTTCCAGAGGTCTTACAAGGCTCCCCCTTAATTACAGCCATACTTTTATCAACAGTA…
Amazilia_tzacatl_EU983343	ATGAACCCTTACGCCAAACTAACATTCTCCATAAGCCTTATGCTGGGAACAACCATCACCATCTCTAGCAACCACTGAATATCAGCCTGAGCCGGACTCGAAATCAACACCCTAGCCATTATCCCCCTTATTTCAAAATCCCACCACCCCCGAGCCATTGAAGCAGCGATCAAATACTTCCTCGTACAAGCCGCTGCCTCCACCCTACTATTATTCTCAAGCATAGTTAATGCCTGACACACAGGACAATGAGATATCACGCAACTAAACCACCCCACATCATCCTTACTACTAACTGCAGCAATTGCAATAAAACTTGGTCTAGTACCCTTCCACTTCTGATTTCCAGAGGTCTTACAAGGCTCCCCCTTAATTACAGCCATACTTTTATCAACAGTA…
Amazilia_tzacatl_EU983351	ATGAACCCTTACGCCAAACTAACATTCTCCATAAGCCTTATGCTGGGAACAACCATCACCATCTCTAGCAACCACTGAATATCAGCCTGAGCCGGACTCGAAATCAACACCCTAGCCATTATCCCCCTTATTTCAAAATCCCACCACCCCCGAGCCATTGAAGCAGCGATCAAATACTTCCTCGTACAAGCCGCTGCCTCCACCCTACTATTATTCTCAAGCATAGTTAATGCCTGACACACAGGACAATGAGATATCACGCAACTAAACCACCCCACATCATCCTTACTACTAACTGCAGCAATTGCAATAAAACTTGGTCTAGTACCCTTCCACTTCTGATTTCCAGAGGTCTTACAAGGCTCCCCCTTAATTACAGCCATACTTTTATCAACAGTA…
Amazilia_tzacatl_JN036610	ATGAACCCTTACGCCAAACTAACATTCTCCATAAGCCTTATGCTGGGAACAACCATCACCATCTCTAGCAACCACTGAATATCAGCCTGAGCCGGACTCGAAATCAACACCCTAGCCATTATCCCCCTTATTTCAAAATCCCACCACCCCCGAGCCATTGAAGCAGCGATCAAATACTTCCTCGTACAAGCCGCTGCCTCCACCCTACTATTATTCTCAAGCATAGTTAATGCCTGACACACAGGACAATGAGATATCACGCAACTAAACCACCCCACATCATCCTTACTACTAACTGCAGCAATTGCAATAAAACTTGGTCTAGTACCCTTCCACTTCTGATTTCCAGAGGTCTTACAAGGCTCCCCCTTAATTACAGCCATACTTTTATCAACAGTA…
Amazilia_tzacatl_JN036612	ATGAACCCTTACGCCAAACTAACATTCTCCATAAGCCTTATGCTGGGAACAACCATCACCATCTCTAGCAACCACTGAATATCAGCCTGAGCCGGACTCGAAATCAACACCCTAGCCATTATCCCCCTTATTTCAAAATCCCACCACCCCCGAGCCATTGAAGCAGCGATCAAATACTTCCTCGTACAAGCCGCTGCCTCCACCCTACTATTATTCTCAAGCATAGTTAATGCCTGACACACAGGACAATGAGATATCACGCAACTAAACCACCCCACATCATCCTTACTACTAACTGCAGCAATTGCAATAAAACTTGGTCTAGTACCCTTCCACTTCTGATTTCCAGAGGTCTTACAAGGCTCCCCCTTAATTACAGCCATACTTTTATCAACAGTA…
Amazilia_tzacatl_EU983348	ATGAACCCTTACGCCAAACTAACATTCTCCATAAGCCTTATGCTGGGAACAACCATCACCATCTCTAGCAACCACTGAATATCAGCCTGAGCCGGACTCGAAATCAACACCCTAGCCATTATCCCCCTTATTTCAAAATCCCACCACCCCCGAGCCATTGAAGCAGCGATCAAATACTTCCTCGTACAAGCCGCTGCCTCCACCCTACTATTATTCTCAAGCATAGTTAATGCCTGACACACAGGACAATGAGATATCACGCAACTAAACCACCCCACATCATCCTTACTACTAACTGCAGCAATTGCAATAAAACTTGGTCTAGTACCCTTCCACTTCTGATTTCCAGAGGTCTTACAAGGCTCCCCCTTAATTACAGCCATACTTTTATCAACAGTA…
Amazilia_tzacatl_EU983352	ATGAACCCTTACGCCAAACTAACATTCTCCATAAGCCTTATGCTGGGAACAACCATCACCATCTCTAGCAACCACTGAATATCAGCCTGAGCCGGACTCGAAATCAACACCCTAGCCATTATCCCCCTTATTTCAAAATCCCACCACCCCCGAGCCATTGAAGCAGCGATCAAATACTTCCTCGTACAAGCCGCTGCCTCCACCCTACTATTATTCTCAAGCATAGTTAATGCCTGACACACAGGACAATGAGATATCACGCAACTAAACCACCCCACATCATCCTTACTACTAACTGCAGCAATTGCAATAAAACTTGGTCTAGTACCCTTCCACTTCTGATTTCCAGAGGTCTTACAAGGCTCCCCCTTAATTACAGCCATACTTTTATCAACAGTA…
Amazilia_tzacatl_EU983342	ATGAACCCTTACGCCAAACTAACATTCTCCATAAGCCTTATGCTGGGAACAACCATCACCATCTCTAGCAACCACTGAATATCAGCCTGAGCCGGACTCGAAATCAACACCCTAGCCATTATCCCCCTTATTTCAAAATCCCACCACCCCCGAGCCATTGAAGCAGCGATCAAATACTTCCTCGTACAAGCCGCTGCCTCCACCCTACTATTATTCTCAAGCATAGTTAATGCCTGACACACAGGACAATGAGATATCACGCAACTAAACCACCCCACATCATCCTTACTACTAACTGCAGCAATTGCAATAAAACTTGGTCTAGTACCCTTCCACTTCTGATTTCCAGAGGTCTTACAAGGCTCCCCCTTAATTACAGCCATACTTTTATCAACAGTA…
Amazilia_tzacatl_EU983345	ATGAACCCTTACGCCAAACTAACATTCTCCATAAGCCTTATGCTGGGAACAACCATCACCATCTCTAGTAACCACTGAATATCAGCCTGAGCCGGACTCGAAATCAACACCCTAGCCATTATCCCCCTTATTTCAAAATCCCACCACCCCCGAGCCATTGAAGCAGCGATCAAATACTTCCTCGTACAAGCCGCTGCCTCCACCCTACTATTATTCTCAAGCATAGTTAATGCCTGACACACAGGACAATGAGATATCACGCAACTAAACCACCCCACATCATCCTTACTACTAACTGCAGCAATTGCAATAAAACTTGGTCTAGTACCCTTCCACTTCTGATTTCCAGAGGTCTTACAAGGCTCCCCCTTAATTACAGCCATACTTTTATCAACAGTA…
Amazilia_tzacatl_EU983344	ATGAACCCTTACGCCAAACTAACATTCTCCATAAGCCTTATGCTGGGAACAACCATCACCATCTCTAGCAACCACTGAATATCAGCCTGAGCCGGACTCGAAATCAACACCCTAGCCATTATCCCCCTTATTTCAAAATCCCACCACCCCCGAGCCATTGAAGCAGCGATCAAATACTTCCTCGTACAAGCCGCTGCCTCCACCCTACTATTATTCTCAAGCATAGTTAATGCCTGACACACAGGACAATGAGATATCACGCAACTAAACCACCCCACATCATCCTTACTACTAACTGCAGCAATTGCAATAAAACTTGGTCTAGTACCCTTCCACTTCTGATTTCCAGAGGTCTTACAAGGCTCCCCCTTAATTACAGCCATACTTTTATCAACAGTA…
Amazilia_tzacatl_EU983349	ATGAACCCTTACGCCAAACTAACATTCTCCATAAGCCTTATGCTGGGAACAACCATCACCATCTCTAGCAACCACTGAATATCAGCCTGAGCCGGACTCGAAATCAACACCCTAGCCATTATCCCCCTTATTTCAAAATCCCACCACCCCCGAGCCATTGAAGCAGCGATCAAATACTTCCTCGTACAAGCCGCTGCCTCCACCCTACTATTATTCTCAAGCATAGTTAATGCCTGACACACAGGACAATGAGATATCACGCAACTAAACCACCCCACATCATCCTTACTACTAACTGCAGCAATTGCAATAAAACTTGGTCTAGTACCCTTCCACTTCTGATTTCCAGAGGTCTTACAAGGCTCCCCCTTAATTACAGCCATACTTTTATCAACAGTA…
Amazilia_tzacatl_JN036609	ATGAACCCTTACGCCAAACTAACATTCTCCATAAGCCTTATGCTGGGAACAACCATCACCATCTCTAGCAACCACTGAATATCAGCCTGAGCCGGACTCGAAATCAACACCCTAGCCATTATCCCCCTTATTTCAAAATCCCACCACCCCCGAGCCATTGAAGCAGCGATCAAATACTTCCTCGTACAAGCCGCTGCCTCCACCCTACTATTATTCTCAAGCATAGTTAATGCCTGACACACAGGACAATGAGATATCACGCAACTAAACCACCCCACATCATCCTTACTACTAACTGCAGCAATTGCAATAAAACTTGGTCTAGTACCCTTCCACTTCTGATTTCCAGAGGTCTTACAAGGCTCCCCCTTAATTACAGCCATACTTTTATCAACAGTA…
Amazilia_tzacatl_JN036611	ATGAACCCTTACGCCAAACTAACATTCTCCATAAGCCTTATGCTGGGAACAACCATCACCATCTCTAGCAACCACTGAATATCAGCCTGAGCCGGACTCGAAATCAACACCCTAGCCATTATCCCCCTTATTTCAAAATCCCACCACCCCCGAGCCATTGAAGCAGCGATCAAATACTTCCTCGTACAAGCCGCTGCCTCCACCCTACTATTATTCTCAAGCATAGTTAATGCCTGACACACAGGACAATGAGATATCACGCAACTAAACCACCCCACATCATCCTTACTACTAACTGCAGCAATTGCAATAAAACTTGGTCTAGTACCCTTCCACTTCTGATTTCCAGAGGTCTTACAAGGCTCCCCCTTAATTACAGCCATACTTTTATCAACAGTA…
Amazilia_tzacatl_EU983347	ATGAACCCTTACGCCAAACTAACATTCTCCATAAGCCTTATGCTGGGAACAACCATCACCATCTCTAGCAACCACTGAATATCAGCCTGAGCCGGACTCGAAATCAACACCCTAGCCATTATCCCCCTTATTTCAAAATCCCACCACCCCCGAGCCATTGAAGCAGCGATCAAATACTTCCTCGTACAAGCCGCTGCCTCCACCCTACTATTATTCTCAAGCATAGTTAATGCCTGACACACAGGACAATGAGATATCACGCAACTAAACCACCCCACATCATCCTTACTACTAACTGCAGCAATTGCAATAAAACTTGGTCTAGTACCCTTCCACTTCTGATTTCCAGAGGTCTTACAAGGCTCCCCCTTAATTACAGCCATACTTTTATCAACAGTA…
Amazilia_tzacatl_EU983350	ATGAACCCTTACGCCAAACTAACATTCTCCATAAGCCTTATGCTGGGAACAACCATCACCATCTCTAGCAACCACTGAATATCAGCCTGAGCCGGACTCGAAATCAACACCCTAGCCATTATCCCCCTTATTTCAAAATCCCACCACCCCCGAGCCATTGAAGCAGCGATCAAATACTTCCTCGTACAAGCCGCTGCCTCCACCCTACTATTATTCTCAAGCATAGTTAATGCCTGACACACAGGACAATGAGATATCACGCAACTAAACCACCCCACATCATCCTTACTACTAACTGCAGCAATTGCAATAAAACTTGGTCTAGTACCCTTCCACTTCTGATTTCCAGAGGTCTTACAAGGCTCCCCCTTAATTACAGCCATACTTTTATCAACAGTA…
Amazilia_tzacatl_EU983346	ATGAACCCTTACGCCAAACTAACATTCTCCATAAGCCTTATGCTGGGAACAACCATCACCATCTCTAGCAACCACTGAATATCAGCCTGAGCCGGACTCGAAATCAACACCCTAGCCATTATCCCCCTTATTTCAAAATCCCACCACCCCCGAGCCATTGAAGCAGCGATCAAATACTTCCTCGTACAAGCCGCTGCCTCCACCCTACTATTATTCTCAAGCATAGTTAATGCCTGACACACAGGACAATGAGATATCACGCAACTAAACCACCCCACATCATCCTTACTACTAACTGCAGCAATTGCAATAAAACTTGGTCTAGTACCCTTCCACTTCTGATTTCCAGAGGTCTTACAAGGCTCCCCCTTAATTACAGCCATACTTTTATCAACAGTA…
Amazilia_rutila_EU042522	ATGAACCCATACGCCAAACTAACATTCTCCATGAGCCTCATGCTAGGAACAACCATCACTATTTCCAGCAACCACTGAATATCAGCCTGAGCCGGACTCGAAATTAACACCCTAGCCATTATCCCTCTTATCTCAAAATCCCACCACCCCCGAGCCATTGAAGCAGCAATCAAATACTTCCTCGTCCAAGCCGCTGCCTCCACCCTACTATTATTCTCAAGCATAATCAATGCCTGACACACAGGACAATGAGATATCATGCAACTAAGCCACCCCACATCATCCCTACTACTGACCGCAGCAATTGCAATAAAACTTGGCCTAGTACCCTTCCATTTCTGATTCCCAGAGGTCTTACAAGGCTCCCCCTTAATCACAGCCATACTTTTATCAACAGTA…
Amazilia_fimbriata_EU042520	ATGAACCCTTACGCCAAACTAACATTCTCCATAAGCCTCATGCTAGGAACAACCATCACCATTTCTAGCAACCACTGAATATCGGCCTGGGCCGGACTCGAAATCAACACTCTAGCCATCATCCCCCTTATTTCAAAATCTCACCACCCCCGAGCCATTGAAGCAGCAATCAAATACTTCCTAGTTCAAGCCGCTGCCTCCACTCTACTATTATTCTCGAGCATAATCAATGCCTGACATACAGGACAGTGAGATATTACGCAACTAAACCACCCCCTATCGTCCCTACTACTTACTACAGCAATCGCAATAAAACTAGGCCTAGTACCCTTCCATTTCTGATTTCCAGAGGTCTTACAAGGCTCCCCGTTAATTACAGCCATGCTTTTATCGACAGTA…
Amazilia_decora_EU042519	ATGAACCCCTACGCCAAACTAACATTCTCCATAAGCCTCATGCTAGGAACAACCATCACCATTTCTAGCAACCACTGAATGTCAGCCTGAGCAGGACTCGAAATCAACACTCTAGCCATCGTCCCCCTTATTTCAAAATCCCACCACCCCCGAGCTATTGAAGCAGCAATCAAATACTTCCTTGTACAAGCCGCTGCCTCCACCCTACTACTATTCTCTAGCATAGTCAATGCCTGACACACAGGACAATGAGATATTACGCAACTAAATCACCCCACATCATCCCTACTACTAACCACAGCAATTGCAATAAAACTTGGTCTAGTACCTTTCCATTTCTGATTTCCAGAGGTCTTACAAGGCTCACCGTTAATTACAGCTATACTTTTATCAACAGTA…
Amazilia_franciae_EU042521	ATGAACCCTTACGCCAAACTTACATTCTCCGTAAGTCTCATGCTAGGAACAACCATCACCATTTCTAGCAACCACTGAATATCAGCCTGAGCTGGACTCGAAATCAACACCCTAGCCATCACCCCCCTTATTTCAAAATCTCACCACCCGCGAGCTATCGAAGCAGCAATCAAATACTTTCTTGTACAAGCCGCTGCCTCCACCCTACTATTATTCTCAAGCATAGTCAATGCCTGACATACAGGACAATGAGATATTACGCAACTAAACCACCCTACATCATCCCTACTATTAACTGCAGCAATCGCAATAAAACTTGGCCTGGTACCCTTCCACTTCTGATTTCCAGAGGTCTTACAAGGCTCCCCCTTAATTACAGCCATACTTTTATCAACAGTA…
Amazilia_versicolor_EU042525	ATGAACCCCTACGCCAAATTAACATTCTCCATAAGTCTTATACTAGGGACAACCATTACCATTTCTAGCAACCACTGAATGTCAGCCTGAGCCGGACTCGAAATCAACACTCTAGCCATCACCCCTCTCATTTCAAAATCTCATCACCCACGAGCTATTGAAGCAGCGATTAAGTACTTCCTTGTACAAGCCGCTGCCTCCACCTTACTATTATTCTCAAGCATAGTCAATGCTTGATACACAGGACAATGAGATATTACACAACTAAACCACCCCACATCATCCCTACTACTAACTGCAGCAATCGCAATAAAACTTGGCCTAGTACCCTTCCATTTCTGATTTCCAGAGGTCTTACAAGGCTCCCCCTTAATTACAGCTATACTTTTATCAACAGTA…
	;
End;
