# Supplementary material for: A latitudinal phylogeographic diversity gradient in birds
Source: PLoS Biol. 2017 Apr 13;15(4):e2001073. doi: 10.1371/journal.pbio.2001073 (PMC5390966; doi:10.1371/journal.pbio.2001073)
Supplement: S1 Data — (ZIP) [file pbio.2001073.s015.zip › S1_Data/Amazona-farinosa.nex]

#NEXUS

Begin data;
	Dimensions ntax=19 nchar=868;
	Format datatype=DNA gap=- missing=?;
	Matrix
Amazona_farinosa_JQ235582	ATACAAATTCTAACAGGCTTACTCCTAGCCGCCCATTACACCGCAGACACCTCTCTAGCCTTCTCATCCGTGGCTAACATATGCCGAAACGTACAGTACGGCTGACTAATCCGCAACCTTCATGCAAATGGAGCCTCACTCTTCTTCATCTGCATCTACCTACACATCGCCCGAGGCTTCTACTACGGCTCATACCTGTATAAAGAAACCTGAAACACAGGAGTCATCCTTCTCCTCACCCTCATGGCAACAGCCTTTGTAGGGTACGTCTTGCCATGAGGACAAATATCATTCTGAGGGGCTGCAGANNNNNNNNNNNNNNNNNNNNNNNNNNNNNNNNNNNNNNNNNNNNNNNNNNNNNNNNNNNNNNNNNNNNNNNNNNNNNNNNNNNNNNNNNNNNNNNNNNNNNNNNNNNNNNNNNNNNNNNNNNNNNNNNNNNTCACCAGCCTAGTCCTTATCCACCTAACCTTCCTACACGAGTCGGGGTCAAATAACCCCCTGGGCATCTCATCAAACTGCGACAAAATCCCATTCCATCCCTACTTCTCCTTAAAAGACCTACTAGGATTCATAATCATATTCCTCTCACTCTCCACCCTCGCCCTATTCTCCCCCAACCTACTAGGGGACCCCGAAAATTTCACCCCAGCAAACCCCCTAGTTACCCCCCCACACATTAAACCAGAGTGATACTTCCTATTCGCATATGCAATCCTGCGCTCAATTCCCAACAAACTGGGAGGAGTCTTAGCCTTAGCCGCCTCCGTACTAATCTTGTTCCTAAGCCCCCTCCTCCACAAATCCAAGCAACGAACCATAGCCTTCCGCCCCATCTCCCAACTCCTATTTTGAGCCCTAGCCGCCAACC
Amazona_farinosa_JQ235587	ATACAAATTCTAACAGGCTTACTCCTAGCCGCCCATTACACCGCAGACACCTCTCTAGCCTTCTCATCCGTGGCTAACATATGCCGAAACGTACAGTACGGCTGACTAATCCGCAACCTTCATGCAAATGGAGCCTCACTCTTCTTCATCTGCATCTACCTACACATCGCCCGAGGCTTCTACTACGGCTCATACCTGTATAAAGAAACCTGAAACACAGGAGTCATCCTTCTCCTCACCCTCATGGCAACAGCCTTTGTAGGGTACGTCTTGCCATGGGGTCAAATATCATTCTGAGGGGCTACAGTNNNNNNNNNNNNNNNNNNNNNNNNNNNNNNNNNNNNNNNNNNNNNNNNNNNNNNNNNNNNNNNNNNNNNNNNNNNNNNNNNNNNNNNNNNNNNNNNNNNNNNNNNNNNNNNNNNNNNNNNNNNNNNNNNAATCACCAGCCTAGTCCTTATCCACCTAACCTTCCTACACGAGTCGGGGTCAAATAATCCCCTGGGCATCCCATCAAACTGCGACAAAATCCCATTCCATCCCTACTTCTCCTTAAAAGACCTACTAGGATTCATAATCATATTCCTCTCACTCTCCACCCTCGCCCTATTCTCCCCCAACCTACTAGGGGACCCCGAAAATTTCACCCCAGCAAACCCCCTAGTAACCCCCCCACACATTAAACCAGAGTGATACTTCCTATTCGCATATGCAATCCTGCGCTCAATTCCCAACAAACTAGGAGGAGTCTTAGCCTTAGCCGCCTCCGTACTAATCTTGTTCCTAAGCCCCCTCCTTCACAAATCCAAGCAACGAACCATAGCCTTCCGCCCCATCTCCCAACTCCTATTTTGAGCCCTTGCCGCCAACC
Amazona_auropalliata_JQ235572	ACACAAATCCTAACAGGCTTACTCCTAGCCGCACACTACACCGCAGACACCTCCCTAGCCTTCTCATCTGTGGCTAACACATGTCGGAACGTACAGTACGGTTGACTAATCCGCAACCTTCATGCAAACGGAGCCTCACTCTTCTTCATCTGCATCTACCTGCATATCGCCCGGGGCTTCTACTACGGCTCATACCTGTATAAAGAAACCTGAAACACAGGAATCATCCTTCTCCTGACCCTCATGGCAACAGCCTTCGTAGGATACGTCCTGCCATGAGGCCAAATGTCATTCTGAGGAGCTACAGTCATCACAAACCTATTCTCTGCCATCCCCTACATTGGACAAACCCTAGTAGAATGAGCCTGAGGGGGATTTTCCGTAGACAACCCCACCTTAACCCGGTTCTTCGCCTTACACTTCCTCCTCCCATTCATAATCACCAGCCTAGTCCTTATCCACTTAACCTTCCTACACGAGTCGGGGTCAAACAATCCTCTAGGCATCCCGTCAAACTGCGACAAAATCCCGTTCCACCCCTACTTCTCCTTAAAAGACCTACTAGGATTCATAATCATACTCCTCTCACTCTCCACCCTCGCCCTATTCTCCCCCAACCTACTAGGAGACCCTGAAAACTTTACCCCAGCAAACCCCCTAGTAACCCCCCCACACATTAAACCAGAATGATACTTCCTATTCGCATATGCAATCCTACGCTCAATTCCCAACAAACTAGGAGGTGTCCTAGCCCTAGCTGCCTCCGTACTAATCCTGATCCTAAGCCCCTTCCTCCACAAATCCAAGCAACGAACCATGGCCTTCCGCCCCATCTCCCAACTCCTATTCTGAGCCCTAGCCGCCAACC
Amazona_kawalli_JQ235588	ACACAAATTCTAACAGGCCTACTCTTAGCCGCCCACTACACCGCAGACACCTCTCTAGCCTTCTCATCCGTAGCTAACACATGCCGAAACGTACAGTATGGTTGACTAATCCGTAACCTTCATGCAAACGGAGCCTCACTTTTCTTCATCTGTATCTACCTGCATATCGCCCGAGGCTTCTACTACGGCTCATACCTGTATAAAGAAACCTGAAACACAGGAGTCATCCTTCTCCTCACCCTCATGGCAACAGCCTTCGTAGGATATGTCTTACCATGAGGCCAAATATCATTCTGAGGGGCTACAGTCATCACAAACCTATTCTCTGCCATCCCCTACATCGGACAAACCCTAGTAGAATGAGCCTGAGGAGGGTTCTCCGTAGACAACCCCACCCTAACCCGGTTCTTCGCCCTACACTTCCTCCTCCCATTCATAATCACCAGCCTAGTCCTTATCCACCTAACATTTCTACACGAGTCGGGGTCAAATAACCCCCTAGGCATTCCATCAAACTGCGACAAAATCCCATTCCACCCCTACTTCTCCCTAAAAGACCTACTAGGATTCATAATCATACTCCTCTCACTCTCCACCCTTGCCCTATTCTCCCCCAACCTACTAGGAGACCCCGAAAACTTCACCCCAGCAAACCCCCTAGTAACTCCCCCACACATTAAACCAGAGTGGTACTTCCTATTCGCATACGCAATCCTACGCTCAATTCCCAACAAACTAGGAGGAGTCCTAGCCCTAGCTGCCTCCGTACTAATCCTGCTCTTAAGCCCCTTCCTCCATAAATCCAAGCAACGAACCATGGCCTTCCGCCCCATCTCCCAACTCCTATTCTGAGCCCTTGCTGCTAACC
Amazona_kawalli_JQ235589	ACACAAATTCTAACAGGCCTACTCTTAGCCGCCCACTACACCGCAGACACCTCTCTAGCCTTCTCATCCGTAGCTAACACATGCCGAAACGTACAGTATGGTTGACTAATCCGTAACCTTCATGCAAACGGAGCCTCACTTTTCTTCATCTGTATCTACCTGCATATCGCCCGAGGCTTCTACTACGGCTCATACCTGTATAAAGAAACCTGAAACACAGGAGTCATCCTTCTCCTCACCCTCATGGCAACAGCCTTCGTAGGATATGTCTTACCATGAGGCCAAATATCATTCTGAGGGGCTACAGTCATCACAAACCTATTCTCTGCCATCCCCTACATCGGACAAACCCTAGTAGAATGAGCCTGAGGAGGGTTCTCCGTAGACAACCCCACCCTAACCCGATTCTTCGCCCTACACTTCCTCCTCCCATTCATAATCACCAGCCTAGTCCTTATCCACCTAACATTTCTACACGAGTCGGGGTCAAATAACCCCCTAGGCATTCCATCAAACTGCGATAAAATCCCATTCCACCCCTACTTCTCCCTAAAAGACCTACTAGGATTCATAATCATACTCCTCTCACTCTCCACCCTTGCCCTATTCTCCCCCAACCTACTAGGAGACCCCGAAAACTTCACCCCAGCAAACCCCCTAGTAACTCCCCCACACATTAAACCAGAGTGGTACTTCCTATTCGCATACGCAATCCTACGCTCAATTCCCAACAAACTAGGAGGAGTCCTAGCCCTAGCTGCCTCCGTACTAATCCTGCTCTTAAGCCCCTTCCTCCATAAATCCAAGCAACGAACCATGGCCTTCCGCCCCATCTCCCAACTCCTATTCTGAGCCCTTGCTGCTAACC
Amazona_amazonica_JQ235571	ACACAAATTCTAACAGGCTTACTCCTAGCCGCCCACTACACCGCAGACACCTCTCTAGCTTTCTCATCCGTAGCCAACACATGCCGAAACGTACAGTACGGCTGACTAATCCGCAACCTTCACGCAAATGGAGCCTCACTCTTCTTCATCTGCATCTACCTGCATATCGCCCGAGGCTTCTACTACGGCTCATACCTGTATAAAGAAACCTGAAACACAGGAGTCGTCCTTCTCCTCACCCTCATAGCAACAGCCTTCGTGGGATACGTCTTACCATGAGGCCAAATATCATTCTGGGGGGCTACAGTCATCACAAACCTATTCTCTGCCATCCCCTACATCGGACAAACCCTAGTAGAATGAGCCTGAGGGGGATTCTCCGTAGACAACCCCACCTTAACCCGATTTTTCGCTCTACACTTCCTCCTCCCATTCATGATCACCAGCCTAGTCCTTATCCACCTAACCTTCCTACACGAGTCGGGGTCAAATAACCCCCTAGGCATTCCATCAAACTGTGACAAAATCCCATTCCATCCCTACTTCTCCCTAAAAGACCTTCTAGGATTCATAATCATACTTCTCCTACTCTCCACCCTCGCTCTATTCTCCCCTAACCTACTAGGGGATCCCGAAAACTTCACCCCAGCAAATCCCCTAGTAACTCCCCCACACATCAAACCAGAATGATACTTCCTATTCGCATATGCAATCCTACGCTCAATTCCCAACAAACTGGGAGGAGTCCTAGCCCTAACTGCCTCCGTACTAATCCTGCTTCTAAGCCCCCTTCTCCACAAATCCAAACAACGAACCATGGCCTTCCGCCCCATCTCCCAACTCCTATTCTGAGCCCTAGCCGCCAACC
Amazona_farinosa_JQ235583	ACACAAATTCTAACAGGCTTACTCCTAGCCGCCCACTATACCGCAGACACCTCTCTAGCCTTCTCATCCGTGGTTAACACATGCCGAAACGTACAGTACGGCTGACTAATCCGCAACCTTCATGCAAACGGAGCCTCACTCTTCTTCATCTGCATCTACCTACATATCGCCCGAGGCTTCTACTACGGCTCATACCTGTATAAAGAAACCTGAAACACAGGAGTCATCCTCCTCCTCACCCTCATAGCAACAGCCTTCGTAGGATACGTCTTGCCATGGGGTCAAATATCATTCTGAGGGGCCACAGTCATCACAAACCTATTCTCTGCCGTCCCCTACATCGGACAAACCCTAGTAGAATGAGCCTGAGGGGGATTCTCCGTAGACAATCCCACCTTAACCCGATTCTTCGCCCTACACTTCCTCCTCCCATTCATAATCACCGGCCTAGTCCTTATCCACCTAACCTTCCTACACGAGTCGGGGTCAAATAACCCCCTAGGCATCCCATCAAACTGCGACAAAATCCCATTCCATCCCTACTTCTCCTTAAAAGATCTACTAGGATTCATAATCATATTCCTCTCACTCTCCTCCCTCGCCCTATTTTCCCCCAACCTACTAGGAGACCCCGAAAATTTCACCCCAGCAAACCCCCTAGTAACCCCCCCACACATTAAACCAGAGTGGTACTTCCTATTCGCATATGCAATCCTGCGCTCAATTCCCAACAAACTGGGGGGAGTCTTAGCCCTAGCTGCCTCCGTACTAATCCTGCTCCTAAGCCCCCTCCTCCACAAATCTAAACAACGAACCATAGCCTTCCGCCCCATCTCCCAACTCCTATTCTGAGCCTTAGCCGCCAACC
Amazona_farinosa_JQ235584	ACACAAATTCTAACAGGCTTACTCCTAGCCGCCCACTATACCGCAGACACCTCTCTAGCCTTCTCATCCGTGGTTAACACATGCCGAAACGTACAGTACGGCTGACTAATCCGCAACCTTCATGCAAACGGAGCCTCACTCTTCTTCATCTGCATCTACCTACATATCGCCCGAGGCTTCTACTACGGCTCATACCTGTATAAAGAAACCTGAAACACAGGAGTCATCCTCCTCCTCACCCTCATAGCAACAGCCTTCGTAGGATACGTCTTGCCATGGGGTCAAATATCATTCTGAGGGGCCACAGTCATCACAAACCTATTCTCTGCCGTCCCCTACATCGGACAAACCCTAGTAGAATGAGCCTGAGGGGGATTCTCCGTAGACAATCCCACCTTAACCCGATTCTTCGCCCTACACTTCCTCCTCCCATTCATAATCACCGGCCTAGTCCTTATCCACCTAACCTTCCTACACGAGTCGGGGTCAAATAACCCCCTAGGCATCCCATCAAACTGCGACAAAATCCCATTCCATCCCTACTTCTCCTTAAAAGATCTACTAGGATTCATAATCATATTCCTCTCACTCTCCTCCCTCGCCCTATTTTCCCCCAACCTACTAGGAGACCCCGAAAATTTCACCCCAGCAAACCCCCTAGTAACCCCCCCACACATTAAACCAGAGTGGTACTTCCTATTCGCATATGCAATCCTGCGCTCAATTCCCAACAAACTGGGGGGAGTCTTAGCCCTAGCTGCCTCCGTACTAATCCTGCTCCTAAGCCCCCTCCTCCACAAATCTAAACAACGAACCATAGCCTTCCGCCCCATCTCCCAACTCCTATTCTGAGCCTTAGCCGCCAACC
Amazona_farinosa_JQ235585	ATACAAATTCTAACAGGCTTACTCCTAGCCGCCCATTACACCGCAGACACCTCTCTAGCCTTCTCATCCGTGGCTAACATATGCCGAAACGTACAGTACGGCTGACTAATCCGCAACCTTCATGCAAACGGAGCCTCACTCTTCTTCATCTGCATCTACCTACACATCGCCCGAGGCTTCTACTACGGCTCATACCTGTATAAAGAAACCTGAAACACAGGAGTCATCCTTCTCCTCACCCTCATGGCAACAGCCTTTGTAGGGTACGTCTTGCCATGGGGTCAAATATCATTCTGAGGGGCTACAGTCATCACAAACCTATTCTCTGCCATCCCCTACATCGGACAAACCCTGGTAGAATGAGCCTGAGGGGGATTCTCCGTAGACAATCCCACCTTAACCCGGTTCTTCGCCCTACACTTCCTCCTCCCATTCATAATCACCAGCCTAGTCCTTATCCACCTAACCTTCCTACACGAGTCGGGGTCAAATAATCCCCTGGGCATCCCATCAAACTGCGACAAAATCCCATTCCATCCCTACTTCTCCTTAAAAGACCTACTAGGATTCATAATCATATTCCTCTCACTCTCCACCCTCGCCCTATTCTCCCCCAACCTACTAGGGGACCCCGAAAATTTCACCCCAGCAAACCCCCTAGTAACCCCCCCACACATTAAACCAGAGTGATACTTCCTATTCGCATATGCAATCCTGCGCTCAATTCCCAACAAACTAGGAGGAGTCTTAGCCTTAGCCGCCTCCGTACTAATCTTGTTCCTAAGCCCCCTCCTTCACAAATCCAAGCAACGAACCATAGCCTTCCGCCCCATCTCCCAACTCCTATTTTGAGCCCTTGCCGCCAACC
Amazona_farinosa_JQ235586	ATACAAATTCTAACAGGCTTACTCCTAGCCGCCCATTACACCGCAGACACCTCTCTAGCCTTCTCATCCGTGGCTAACATATGCCGAAACGTACAGTACGGCTGACTAATCCGCAACCTTCATGCAAACGGAGCCTCACTCTTCTTCATCTGCATCTACCTACACATCGCCCGAGGCTTCTACTACGGCTCATACCTGTATAAAGAAACCTGAAACACAGGAGTCATCCTTCTCCTCACCCTCATGGCAACAGCCTTTGTAGGGTACGTCTTGCCATGGGGTCAAATATCATTCTGAGGGGCTACAGTCATCACAAACCTATTCTCTGCCATCCCCTACATCGGACAAACCCTGGTAGAATGAGCCTGAGGGGGATTCTCCGTAGACAATCCCACCTTAACCCGGTTCTTCGCCCTACACTTCCTCCTCCCATTCATAATCACCAGCCTAGTCCTTATCCACCTAACCTTCCTACACGAGTCGGGGTCAAATAATCCCCTGGGCATCCCATCAGACTGCGACAAAATCCCATTCCATCCCTACTTCTCCTTAAAAGACCTACTAGGATTCATAATCATATTCCTCTCACTCTCCACCCTCGCCCTATTCTCCCCCAACCTACTAGGGGACCCCGAAAATTTCACCCCAGCAAACCCCCTAGTAACCCCCCCACACATTAAACCAGAGTGATACTTCCTATTCGCATATGCAATCCTGCGCTCAATTCCCAACAAACTAGGAGGAGTCTTAGCCTTAGCCGCCTCCGTACTAATCTTGTTCCTAAGCCCCCTCCTTCACAAATCCAAGCAACGAACCATAGCCTTCCGCCCCATCTCCCAACTCCTATTTTGAGCCCTTGCCGCCAACC
Amazona_farinosa_JQ235581	ATACAAATTCTAACAGGCTTACTCCTAGCCGCCCATTACACCGCAGACACCTCTCTAGCCTTCTCATCCGTGGCTAACATATGCCGAAACGTACAGTACGGCTGACTAATCCGCAACCTTCATGCAAATGGAGCCTCACTCTTCTTCATCTGCATCTACCTACACATCGCCCGAGGCTTCTACTACGGCTCATACCTGTATAAAGAAACCTGAAACACAGGAGTCATCCTTCTCCTCACCCTCATGGCAACAGCCTTTGTAGGGTACGTCTTGCCATGAGGCCAAATATCATTCTGAGGGGCTACAGTCATCACAAACCTATTCTCTGCCATCCCCTACATCGGACAAACCCTGGTAGAATGGGCCTGAGGGGGATTCTCCGTAGACAATCCCACCTTAACCCGATTCTTCGCTCTACACTTCCTCCTCCCATTCATAATCACCAGCCTAGTCCTTATCCACCTAACCTTCCTACACGAGTCGGGGTCAAATAACCCCCTGGGCATCTCATCAAACTGCGACAAAATCCCATTCCATCCCTACTTCTCCTTAAAAGACCTACTAGGATTCATAATCATATTCCTCTCACTCTCCACCCTCGCCCTATTCTCCCCCAACCTACTAGGGGACCCCGAAAACTTCGCCCCAGCAAACCCCCTAGTTACCCCCCCACACATTAAACCAGAGTGATACTTCCTATTCGCATATGCAATCCTGCGCTCAATTCCCAACAAACTGGGAGGAGTCTTAGCCTTAGCCGCCTCCGTACTAATCTTGTTCCTAAGCCCCCTCCTCCACAAATCCAAGCAACGAACCATAGCCTTCCGCCCCATCTCCCAACTCCTATTTTGAGCCCTAGCCGCCAACC
Amazona_farinosa_JQ235574	ATACAAATTCTAACAGGCTTACTCCTAGCCGCCCATTACACCGCAGACACCTCTCTAGCCTTCTCATCCGTGGCTAACATATGCCGAAACGTACAGTACGGCTGACTAATCCGCAACCTTCATGCAAATGGAGCCTCACTCTTCTTCATCTGCATCTACCTACACATCGCCCGAGGCTTCTACTACGGCTCATACCTGTATAAAGAAACCTGAAACACAGGAGTCATCCTTCTCCTCACCCTCATGGCAACAGCCTTTGTAGGGTACGTCTTGCCATGAGGTCAAATATCATTCTGAGGGGCTACAGTCATCACAAACCTATTCTCTGCCATCCCCTACATCGGACAAACCCTGGTAGAATGGGCCTGAGGGGGATTCTCCGTAGACAATCCCACCTTAACCCGGTTCTTCGCTCTACACTTCCTCCTCCCATTCATAATCACCAGCCTAGTCCTTATCCACCTAACCTTCCTACACGAGTCGGGGTCAAATAACCCCCTGGGCATCTCATCAAACTGCGACAAAATCCCATTCCATCCCTACTTCTCCTTAAAAGACCTACTAGGATTCATAATCATATTCCTCTCACTCTCCGCCCTCGCCCTATTCTCCCCCAACCTACTAGGGGACCCCGAAAACTTCACCCCAGCAAACCCCCTAGTTACCCCCCCACACATTAAACCAGAGTGATACTTCCTATTCGCATATGCAATCCTGCGCTCAATTCCCAACAAACTGGGAGGAGTCTTAGCCTTAGCCGCCTCCGTACTAATCTTGTTCCTAAGCCCCCTCCTCCACAAATCCAAGCAACGAACCATAGCCTTCCGCCCCATCTCCCAACTCCTATTTTGAGCCCTAGCCGCCAACC
Amazona_farinosa_JQ235578	ATACAAATTCTAACAGGCTTACTCCTAGCCGCCCATTACACCGCAGACACCTCTCTAGCCTTCTCATCCGTGGCTAACATATGCCGAAACGTACAGTACGGCTGACTAATCCGCAACCTTCATGCAAATGGAGCCTCACTCTTCTTCATCTGCATCTACCTACACATCGCCCGAGGCTTCTACTACGGCTCATACCTGTATAAAGAAACCTGAAACACAGGAGTCATCCTTCTCCTCACCCTCATGGCAACAGCCTTTGTAGGGTACGTCTTGCCATGAGGTCAAATATCATTCTGAGGGGCTACAGTCATCACAAACCTATTCTCTGCCATCCCCTACATCGGACAAACCCTGGTAGAATGGGCCTGAGGGGGATTCTCCGTAGACAATCCCACCTTAACCCGGTTCTTCGCTCTACACTTCCTCCTCCCATTCATAATCACCAGCCTAGTCCTTATCCACCTAACCTTCCTACACGAGTCGGGGTCAAATAACCCCCTGGGCATCTCATCAAACTGCGACAAAATCCCATTCCATCCCTACTTCTCCTTAAAAGACCTACTAGGATTCATAATCATATTCCTCTCACTCTCCGCCCTCGCCCTATTCTCCCCCAACCTACTAGGGGACCCCGAAAACTTCACCCCAGCAAACCCCCTAGTTACCCCCCCACACATTAAACCAGAGTGATACTTCCTATTCGCATATGCAATCCTGCGCTCAATTCCCAACAAACTGGGAGGAGTCTTAGCCTTAGCCGCCTCCGTACTAATCTTGTTCCTAAGCCCCCTCCTCCACAAATCCAAGCAACGAACCATAGCCTTCCGCCCCATCTCCCAACTCCTATTTTGAGCCCTAGCCGCCAACC
Amazona_farinosa_JQ235575	ATACAAATTCTAACAGGCTTACTCCTAGCCGCCCATTACACCGCAGACACCTCTCTAGCCTTCTCATCCGTGGCTAACATATGCCGAAACGTACAGTACGGCTGACTAATCCGCAACCTTCATGCAAATGGAGCCTCACTCTTCTTCATCTGCATCTACCTACACATCGCCCGAGGCTTCTACTACGGCTCATACCTGTATAAAGAAACCTGAAACACAGGAGTCATCCTTCTCCTCACCCTCATGGCAACAGCCTTTGTAGGGTACGTCTTGCCATGAGGCCAAATATCATTCTGAGGGGCTACAGTCATCACAAACCTATTCTCTGCCATCCCCTACATCGGACAAACCCTGGTAGAATGGGCCTGAGGGGGATTCTCCGTAGACAATCCCACCTTAACCCGATTCTTCGCTCTACACTTCCTCCTCCCATTCATAATCACCAGCCTAGTCCTTATCCACCTAACCTTCCTACACGAGTCGGGGTCAAATAACCCCCTGGGCATCTCATCAAACTGCGACAAAATCCCATTCCATCCCTACTTCTCCTTAAAAGACCTACTAGGATTCATAATCATATTCCTCTCACTCTCCGCCCTCGCCCTATTCTCCCCCAACCTACTAGGGGACCCCGAAAACTTCACCCCAGCAAACCCCCTAGTTACCCCCCCACACATTAAACCAGAGTGATACTTCCTATTCGCATATGCAATCCTGCGCTCAATTCCCAACAAACTGGGAGGAGTCTTAGCCTTAGCCGCCTCCGTACTAATCTTGTTCCTAAGCCCCCTCCTCCACAAATCCAAGCAACGAACCATAGCCTTCCGCCCCATCTCCCAACTCCTATTTTGAGCCCTAGCCGCCAACC
Amazona_farinosa_JQ235576	ATACAAATTCTAACAGGCTTACTCCTAGCCGCCCATTACACCGCAGACACCTCTCTAGCCTTCTCATCCGTGGCTAACATATGCCGAAACGTACAGTACGGCTGACTAATCCGCAACCTTCATGCAAATGGAGCCTCACTCTTCTTCATCTGCATCTACCTACACATCGCCCGAGGCTTCTACTACGGCTCATACCTGTATAAAGAAACCTGAAACACAGGAGTCATCCTTCTCCTCACCCTCATGGCAACAGCCTTTGTAGGGTACGTCTTGCCATGAGGCCAAATATCATTCTGAGGGGCTACAGTCATCACAAACCTATTCTCTGCCATCCCCTACATCGGACAAACCCTGGTAGAATGGGCCTGAGGGGGATTCTCCGTAGACAATCCCACCTTAACCCGATTCTTCGCTCTACACTTCCTCCTCCCATTCATAATCACCAGCCTAGTCCTTATCCACCTAACCTTCCTACACGAGTCGGGGTCAAATAACCCCCTGGGCATCTCATCAAACTGCGACAAAATCCCATTCCATCCCTACTTCTCCTTAAAAGACCTACTAGGATTCATAATCATATTCCTCTCACTCTCCGCCCTCGCCCTATTCTCCCCCAACCTACTAGGGGACCCCGAAAACTTCACCCCAGCAAACCCCCTAGTTACCCCCCCACACATTAAACCAGAGTGATACTTCCTATTCGCATATGCAATCCTGCGCTCAATTCCCAACAAACTGGGAGGAGTCTTAGCCTTAGCCGCCTCCGTACTAATCTTGTTCCTAAGCCCCCTCCTCCACAAATCCAAGCAACGAACCATAGCCTTCCGCCCCATCTCCCAACTCCTATTTTGAGCCCTAGCCGCCAACC
Amazona_farinosa_JQ235577	ATACAAATTCTAACAGGCTTACTCCTAGCCGCCCATTACACCGCAGACACCTCTCTAGCCTTCTCATCCGTGGCTAACATATGCCGAAACGTACAGTACGGCTGACTAATCCGCAACCTTCATGCAAATGGAGCCTCACTCTTCTTCATCTGCATCTACCTACACATCGCCCGAGGCTTCTACTACGGCTCATACCTGTATAAAGAAACCTGAAACACAGGAGTCATCCTTCTCCTCACCCTCATGGCAACAGCCTTTGTAGGGTACGTCTTGCCATGAGGTCAAATATCATTCTGAGGGGCTACAGTCATCACAAACCTATTCTCTGCCATCCCCTACATCGGACAAACCCTGGTAGAATGGGCCTGAGGGGGATTCTCCGTAGACAATCCCACCTTAACCCGATTCTTCGCTCTACACTTCCTCCTCCCATTCATAATCACCAGCCTAGTCCTTATCCACCTAACCTTCCTACACGAGTCGGGGTCAAATAACCCCCTGGGCATCTCATCAAACTGCGACAAAATCCCATTCCATCCCTACTTCTCCTTAAAAGACCTACTAGGATTCATAATCATATTCCTCTCACTCTCCGCCCTCGCCCTATTCTCCCCCAACCTACTAGGGGACCCCGAAAACTTCACCCCAGCAAACCCCCTAGTTACCCCCCCACACATTAAACCAGAGTGATACTTCCTATTCGCATATGCAATCCTGCGCTCAATTCCCAACAAACTGGGAGGAGTCTTAGCCTTAGCCGCCTCCGTACTAATCTTGTTCCTAAGCCCCCTCCTCCACAAATCCAAGCAACGAACCATAGCCTTCCGCCCCATCTCCCAACTCCTATTTTGAGCCCTAGCCGCCAACC
Amazona_farinosa_JQ235573	ATACAAATTCTAACAGGCTTACTCCTAGCCGCCCATTACACCGCAGACACCTCTCTAGCCTTCTCATCCGTGGCTAACATATGCCGAAACGTACAGTACGGCTGACTAATCCGCAACCTTCATGCAAATGGAGCCTCACTCTTCTTCATCTGCATCTACCTACACATCGCCCGAGGCTTCTACTACGGCTCATACCTGTATAAAGAAACCTGAAACACAGGAGTCATCCTTCTCCTCACCCTCATGGCAACAGCCTTTGTAGGGTACGTCTTGCCATGAGGTCAAATATCATTCTGAGGGGCCACAGTCATCACAAACCTATTCTCTGCCATCCCCTACATCGGACAAACCCTGGTAGAGTGGGCCTGAGGGGGATTCTCCGTAGACAATCCCACCTTAACCCGGTTCTTCGCCCTACACTTCCTCCTCCCATTCATAATCACCAGCCTAGTCCTTATCCACCTAACCTTCCTACACGAGTCGGGGTCAAATAACCCCCTGGGCATCTCATCAAACTGCGACAAAATCCCATTCCATCCCTACTTCTCCTTAAAAGACCTACTAGGATTCATAATCATATTCCTCTCACTCTCCACCCTCACCCTATTCTCCCCCAACCTACTAGGGGACCCCGAAAATTTCACCCCAGCAAACCCCCTAGTTACCCCCCCACACATTAAACCAGAGTGATACTTCCTATTCGCATATGCAATCCTGCGCTCAATTCCCAACAAACTGGGAGGAGTCTTAGCCTTAGCCGCCTCCGTACTAATCTTGTTCCTAAGCCCCCTCCTCCACAAATCCAAGCAACGAACCATAGCCTTCCGCCCCATCTCCCAACTCCTATTTTGAGCCCTAGCCGCCAACC
Amazona_farinosa_JQ235580	ATACAAATTCTAACAGGCTTACTCCTAGCCGCCCATTACACCGCAGACACCTCTCTAGCCTTCTCATCCGTGGCTAACATATGCCGAAACGTACAGTACGGCTGACTAATCCGCAACCTTCATGCAAATGGAGCCTCACTCTTCTTCATCTGCATCTACCTACACATCGCCCGAGGCTTCTACTACGGCTCATACCTGTATAAAGAAACCTGAAACACAGGAGTCATCCTTCTCCTCACCCTCATGGCAACAGCCTTTGTAGGGTACGTCTTGCCATGAGGTCAAATATCATTCTGAGGGGCTACAGTCATCACAAACCTATTCTCTGCCATCCCCTACATCGGACAAACCCTGGTAGAATGGGCCTGAGGGGGATTCTCCGTAGACAATCCCACCTTAACCCGGTTCTTCGCCCTACACTTCCTCCTCCCATTCATAATCACCAGCCTAGTCCTTATCCACCTAACCTTCCTACACGAGTCGGGGTCAAATAACCCCCTGGGCATCTCATCAAACTGCGACAAAATCCCATTCCATCCCTACTTCTCCTTAAAAGACCTACTAGGATTCATAGTCATATTCCTCTCACTCTCCACCCTCGCCCTATTCTCCCCCAACCTACTAGGGGACCCCGAAAATTTCACCCCAGCAAACCCCCTAGTTACCCCCCCACACATTAAACCAGAGTGATACTTCCTATTCGCATATGCAATCCTGCGCTCAATTCCCAACAAACTGGGAGGAGTCTTAGCCTTAGCCGCCTCCGTACTAATCTTGTTCCTAAGCCCCCTCCTCCACAAATCCAAGCAACGAACCATAGCCTTCCGCCCCATCTCCCAACTCCTATTTTGAGCCCTAGCCGCCAACC
Amazona_farinosa_JQ235579	ATACAAATTCTAACAGGCTTACTCCTAGCCGCCCATTACACCGCAGACACCTCTCTAGCCTTCTCATCCGTGGCTAACATATGCCGAAACGTACAGTACGGCTGACTAATCCGCAACCTTCATGCAAATGGAGCCTCACTCTTCTTCATCTGCATCTACCTACACATCGCCCGAGGCTTCTACTACGGCTCATACCTGTATAAAGAAACCTGAAACACAGGAGTCATCCTTCTCCTCACCCTCATGGCAACAGCCTTTGTAGGGTACGTCTTGCCATGAGGTCAAATATCATTCTGAGGGGCTACAGTCATCACAAACCTATTCTCTGCCATCCCCTACATCGGACAAACCCTGGTAGAGTGGGCCTGAGGGGGATTCTCCGTAGACAATCCCACCTTAACCCGGTTCTTCGCCCTACACTTCCTCCTCCCATTCATAATCACCAGCCTAGTCCTTATCCACCTAACCTTCCTACACGAGTCGGGGTCAAATAACCCCCTAGGCATCTCATCAAACTGCGACAAAATCCCATTCCATCCCTACTTCTCCTTAAAAGACCTACTAGGATTCATAATCATATTCCTCTCACTCTCCACCCTCGCCCTATTCTCCCCCAACCTACTAGGGGACCCCGAAAATTTCACCCCAGCAAACCCCCTAGTTACCCCCCCACACATTAAACCAGAGTGATACTTCCTATTCGCATATGCAATCCTGCGCTCAATTCCCAACAAACTGGGAGGAGTCTTAGCCTTAGCCGCCTCCGTACTAATCTTGTTCCTAAGCCCCCTCCTCCACAAATCCAAGCAACGAACCATAGCCTTCCGCCCCATCTCCCAACTCCTATTTTGAGCCCTAGCCGCCAACC
	;
End;
