# Supplementary material for: A latitudinal phylogeographic diversity gradient in birds
Source: PLoS Biol. 2017 Apr 13;15(4):e2001073. doi: 10.1371/journal.pbio.2001073 (PMC5390966; doi:10.1371/journal.pbio.2001073)
Supplement: S1 Data — (ZIP) [file pbio.2001073.s015.zip › S1_Data/Amazona-ochrocephala-aestiva.nex]

#NEXUS
Begin data;
	Dimensions ntax=62 nchar=1041;
	Format datatype=DNA gap=- missing=?;
	Matrix
Amazona_farinosa_AY194461	ATAACCCCCACTGCAAAACTAATCTCAACCCTAAGTATCCTACTAGGAACAACAATCACAATCACAAGTAGCCACTGAGCCACGGCTTGAGCGGGGCTAGAGATCAACACCCTATCAATCATCCCTATGATTTCAAAATCTCACCACCCACGAGCCATTGAAGCCGCAACCAAATACTTCCTAGTACAAGCAGCTGCTTCAACACTAATACTCTTCTCAAGTGTAATCAACGCATGGCACACAGGACAATGAGACATTACCCAACTTGCCCACCCCCCAGCATGCCTCCTACTAACCACCGCAATTGCTACCAAACTAGGCCTAGCCCCATTCCACTTTTGATTTCCAGAAGTACTACAAGGATCATCCCTCACCACAGCCCTACTCCTCTCAACAATT…
Amazona_farinosa_HQ629716	ATAACCCCCGCTGCAAAACTAATTTCAACCCTGAGTATCCTACTAGGAACAACAATCACAATCACAAGTAACCACTGAGCTATAGCTTGGGCAGGACTAGAAATCAACACCCTATCAATCATCCCTATGATCTCAAAATCCCACCACCCACGAGCCATTGAAGCCGCAACCAAATACTTCCTAGTACAAGCAGCTGCTTCAACACTAATACTCTTCTCAAGTATAATCAACGCATGACACACAGGACAATGAGACATCACCCAACTCACCCACCCCCCAGCATGTCTCCTACTAACCACCGCAATTGCTACCAAACTAGGCCTAGCCCCACTCCACTTCTGATTTCCAGAAGTACTACAAGGATCATCCCTCACCACAGCCCTGCTCCTCTCAACAATT…
Amazona_ochrocephala_AY194460	ATAACCCCCACTGCAAAACTAATCTTAACCCTAAGTATCCTACTAGGAACAACAATCACAATCACAAGTAACCACTGAACCACAGCTTGAGCAGGGCTAGAAATCAACACCCTATCAATCATCCCTATAATCTCAAAATCCCACCACCCACGGGCTATCGAAGCTGCAACCAAATACTTCCTAGTACAAGCAGCCGCTTCCACACTAATACTCTTCTCAAGTACAATTAACGCATGACACACAGGACAGTGAGACATCGCCCAACTCACCTACCCCCCAGCATGCCTCCTACTAACCACCGCAATTGCTACCAAACTAGGCCTAGCCCCATTCCACTTTTGATTTCCAGAAGTACTACAAGGATCATCCCTTACCACAGCCCTACTCCTCTCAACAATC…
Amazona_aestiva_DQ453648	------------------CTAATCTCAACCCTAAGTATCCTACTAGGAACAACAATCACAATCACAAGCAACCACTGAACCACAGCTTGGGCAGGACTAGAAATCAACACCCTATCAATCATCCCTATAATCTCAAAATCCCACCACCCACGGGCTATCGAAGCTGCAACCAAATACTTCCTAGTACAAGCAGCCGCTTCCACACTAATACTCTTCTCAAGTACAATTAACGCATGACACACAGGACAATGAGACATCGCCCAACTCACCTACCCTCCAGCATGCCTCCTACTAACCACCGCAATTGCTACCAAACTAGGCCTAGCCCCATTCCACTTTTGATTTCCAGAAGTACTACAAGGATCATCCCTTACCACAGCCCTACTCCTCTCAACAATC…
Amazona_ochrocephala_DQ453632	ATAACCCCCACTGCAAAACTAATCTCAACCCTAAGTATCCTACTAGGAACAACAATCACAATCACAAGCAACCACTGAACCACAGCTTGGGCAGGACTAGAAATCAACACCCTATCAATCATCCCTATAATCTCAAAATCCCACCACCCACGGGCTATCGAAGCTGCAACCAAATACTTCCTAGTACAAGCAGCCGCTTCCACACTAATACTCTTCTCAAGTACAATTAACGCATGACACACAGGACAATGAGACATCGCCCAACTCACCTACCCTCCAGCATGCCTCCTACTAACCACCGCAATTGCTACCAAACTAGGCCTAGCCCCATTCCACTTTTGATTCCCAGAAGTACTACAAGGATCATCCCTTACCACAGCCCTACTCCTCTCAACAATC…
Amazona_ochrocephala_DQ453640	ATAACCCCCACTGCAAAACTAATCTCAACCCTAAGTATCCTACTAGGAACAACAATCACAATCACAAGCAACCACTGAACCACAGCTTGGGCAGGACTAGAAATCAACACCCTATCAATCATCCCTATAATCTCAAAATCCCACCACCCACGGGCTATCGAAGCTGCAACCAAATACTTCCTAGTACAAGCAGCCGCTTCCACACTAATACTCTTCTCAAGTACAATTAACGCATGACACACAGGACAATGAGACATCGCCCAACTCACCTACCCTCCAGCATGCCTCCTACTAACCACCGCAATTGCTACCAAACTAGGCCTAGCCCCATTCCACTTTTGATTCCCAGAAGTACTACAAGGATCATCCCTTACCACAGCCCTACTCCTCTCAACAATC…
Amazona_aestiva_DQ453657	-------------------------------------------------------------------GCAACCACTGAACCACAGCTTGGGCAGGACTAGAAATCAACACCCTATCAATCATCCCTATAATCTCAAAATCCCACCACCCACGGGCTATCGAAGCTGCAACCAAATACTTCCTAGTACAAGCAGCCGCTTCCACACTAATACTCTTCTCAAGTACAATTAACGCATGACACACAGGACAATGAGACATCGCCCAACTCACCTACCCTCCAGCATGCCTCCTACTAACCACCGCAATTGCTACCAAACTAGGCCTAGCCCCATTCCACTTTTGATTTCCAGAAGTACTACAAGGATCATCCCTTACCACAGCCCTACTCCTCTCAACAATC…
Amazona_ochrocephala_DQ453651	----------------------------------------TACTAGGAACAACAATCACAATCACAAGCAACCACTGAACCACAGCTTGGGCAGGACTAGAAATCAACACCCTATCAATCATCCCTATAATCTCAAAATCCCACCACCCACGGGCTATCGAAGCTGCAACCAAATACTTCCTAGTACAAGCAGCCGCTTCCACACTAATACTCTTCTCAAGTACAATTAACGCATGACACACAGGACAATGAGACATCGCCCAACTCACCTACCCTCCAGCATGCCTCCTACTAACCACCGCAATTGCTACCAAACTAGGCCTAGCCCCATTCCACTTTTGATTTCCAGAAGTACTACAAGGATCATCCCTTACCACAGCCCTACTCCTCTCAACAATC…
Amazona_aestiva_DQ453639	ATAACCCCCACTGCAAAACTAATCTCAACCCTAAGTATCCTACTAGGAACAACAATCACAATCACAAGCAACCACTGAACCACAGCTTGGGCAGGACTAGAAATCAACACCCTATCAATCATCCCTATAATCTCAAAATCCCACCACCCACGGGCTATCGAAGCTGCAACCAAATACTTCCTAGTACAAGCAGCCGCTTCCACACTAATACTCTTCTCAAGTACAATTAACGCATGACACACAGGACAATGAGACATCGCCCAACTCACCTACCCTCCAGCATGCCTCCTACTAACCACCGCAATTGCTACCAAACTAGGCCTAGCCCCATTCCACTTTTGATTTCCAGAAGTACTACAAGGATCATCCCTTACCACAGCCCTACTCCTCTCAACAATC…
Amazona_ochrocephala_AY194437	ATAACCCCCACTGCAAAACTAATCTCAACCCTAAGTATCCTACTAGGAACAACAATCACAATCACAAGCAACCACTGAACCACAGCTTGGGCAGGACTAGAAATCAACACCCTATCAATCATCCCTATAATCTCAAAATCCCACCACCCACGGGCTATCGAAGCTGCAACCAAATACTTCCTAGTACAAGCAGCCGCTTCCACACTAATACTCTTCTCAAGTACAATTAACGCATGACACACAGGACAATGAGACATCGCCCAACTCACCTACCCTCCAGCATGCCTCCTACTAACCACCGCAATTGCTACCAAACTAGGCCTAGCCCCATTCCACTTTTGATTTCCAGAAGTACTACAAGGATCATCCCTTACCACAGCCCTACTCCTCTCAACAATC…
Amazona_ochrocephala_AY194445	ATAACCCCCACTGCAAAACTAATCTCAACCCTAAGTATCCTACTAGGAACAACAATCACAATCACAAGCAACCACTGAACCACAGCTTGGGCAGGACTAGAAATCAACACCCTATCAATCATCCCTATAATCTCAAAATCCCACCACCCACGGGCTATCGAAGCTGCAACCAAATACTTCCTAGTACAAGCAGCCGCTTCCACACTAATACTCTTCTCAAGTACAATTAACGCATGACACACAGGACAATGAGACATCGCCCAACTCACCTACCCTCCAGCATGCCTCCTACTAACCACCGCAATTGCTACCAAACTAGGCCTAGCCCCATTCCACTTTTGATTTCCAGAAGTACTACAAGGATCATCCCTTACCACAGCCCTACTCCTCTCAACAATC…
Amazona_aestiva_DQ453646	ATAACCCCCACTGCAAAACTAATCTCAACCCTAAGTATCCTACTAGGAACAACAATCACAATCACAAGCAACCACTGAACCACAGCTTGGGCAGGACTAGAAATCAACACCCTATCAATCATCCCTATAATCTCAAAATCCCACCACCCACGGGCTATCGAAGCTGCAACCAAATACTTCCTAGTACAAGCAGCCGCTTCCACACTAATACTCTTCTCAAGTACAATTAACGCATGACACACAGGACAATGAGACATCGCCCAACTCACCTACCCTCCAGCATGCCTCCTACTAACCACCGCAATTGCTACCAAACTAGGCCTAGCCCCATTCCACTTTTGATTTCCAGAAGTACTACAAGGATCATCCCTTACCACAGCCCTACTCCTCTCAACAATC…
Amazona_aestiva_DQ453650	-------------------------CAACCCTAAGTATCCTACTAGGAACAACAATCACAATCACAAGCAACCACTGAACCACAGCTTGGGCAGGACTAGAAATCAACACCCTATCAATCATCCCTATAATCTCAAAATCCCACCACCCACGGGCTATCGAAGCTGCAACCAAATACTTCCTAGTACAAGCAGCCGCTTCCACACTAATACTCTTCTCAAGTACAATTAACGCATGACACACAGGACAATGAGACATCGCCCAACTCACCTACCCTCCAGCATGCCTCCTACTAACCACCGCAATTGCTACCAAACTAGGCCTAGCCCCATTCCACTTTTGATTTCCAGAAGTACTACAAGGATCATCCCTTACCACAGCCCTACTCCTCTCAACAATC…
Amazona_ochrocephala_DQ453654	-----------------------------------------------AACAACAATCACAATCACAAGCAACCACTGAACCACAGCTTGGGCAGGACTAGAAATCAACACCCTATCAATCATCCCTATAATCTCAAAATCCCACCACCCACGGGCTATCGAAGCTGCAACCAAATACTTCCTAGTACAAGCAGCCGCTTCCACACTAATACTCTTCTCAAGTACAATTAACGCATGACACACAGGACAATGAGACATCGCCCAACTCACCTACCCTCCAGCATGCCTCCTACTAACCACCGCAATTGCTACCAAACTAGGCCTAGCCCCATTCCACTTTTGATTTCCAGAAGTACTACAAGGATCATCCCTTACCACAGCCCTACTCCTCTCAACAATC…
Amazona_ochrocephala_DQ453655	-------------------------------------------------CAACAATCACAATCACAAGCAACCACTGAACCACAGCTTGGGCAGGACTAGAAATCAACACCCTATCAATCATCCCTATAATCTCAAAATCCCACCACCCACGGGCTATCGAAGCTGCAACCAAATACTTCCTAGTACAAGCAGCCGCTTCCACACTAATACTCTTCTCAAGTACAATTAACGCATGACACACAGGACAATGAGACATCGCCCAACTCACCTACCCTCCAGCATGCCTCCTACTAACCACCGCAATTGCTACCAAACTAGGCCTAGCCCCATTCCACTTTTGATTTCCAGAAGTACTACAAGGATCATCCCTTACCACAGCCCTACTCCTCTCAACAATC…
Amazona_ochrocephala_DQ453635	ATAACCCCCACTGCAAAACTAATCTCAACCCTAAGCATCCTACTAGGAACAACAATCACAATCACAAGTAACCACTGAACCACAGCTTGGGCAGGACTAGAAATCAACACCCTATCAATCATCCCTATAATCTCAAAATCCCACCACCCACGGGCTATCGAAGCTGCAACCAAATACTTCCTAGTACAAGCAGCCGCTTCCACACTAATACTCTTCTCAAGTACAATCAACGCATGACACACAGGACAATGAGACATCGCCCAACTCACCTACCCTCCAGCATGCCTCCTATTAACCACCGCAATTGCTACCAAACTAGGCCTAGCCCCATTCCACTTTTGATTTCCAGAAGTACTACAAGGATCATCCCTTACCACAGCCCTACTCCTCTCAACAATC…
Amazona_ochrocephala_DQ453649	-------------------TAATCTCAACCCTAAGCATCCTACTAGGAACAACAATCACAATCACAAGTAACCACTGAACCACAGCTTGGGCAGGACTAGAAATCAACACCCTATCAATCATCCCTATAATCTCAAAATCCCACCACCCACGGGCTATCGAAGCTGCAACCAAATACTTCCTAGTACAAGCAGCCGCTTCCACACTAATACTCTTCTCAAGTACAATCAACGCATGACACACAGGACAATGAGACATCGCCCAACTCACCTACCCTCCAGCATGCCTCCTACTAACCACCGCAATTGCTACCAAACTAGGCCTAGCCCCATTCCACTTTTGATTTCCAGAAGTACTACAAGGATCATCCCTTACCACAGCCCTACTCCTCTCAACAATC…
Amazona_ochrocephala_DQ453659	-------------------------------------------------------------------------------------------------TAGAAATCAACACCCTATCAATCATCCCTATAATCTCAAAATCCCACCACCCACGGGCTATCGAAGCTGCAACCAAATACTTCCTAGTACAAGCAGCCGCTTCCACACTAATACTCTTCTCAAGTACAATCAACGCATGACACACAGGACAATGAGACATCGCCCAACTCACCTACCCTCCAGCATGCCTCCTACTAACCACCGCAATTGCTACCAAACTAGGCCTAGCCCCATTCCACTTTTGATTTCCAGAAGTACTACAAGGATCATCCCTTACCACAGCCCTACTCCTCTCAACAATC…
Amazona_ochrocephala_DQ453653	---------------------------------------------GGAACAACAATCACAATCACAAGTAACCACTGAACCACAGCTTGGGCAGGACTAGAAATCAACACCCTATCAATCATCCCTATAATCTCAAAATCCCACCACCCACGGGCTATCGAAGCTGCAACCAAATACTTCCTAGTACAAGCAGCCGCTTCCACACTAATACTCTTCTCAAGTACAATCAACGCATGACACACAGGACAATGAGACATCGCCCAACTCACCTACCCTCCAGCATGCCTCCTACTAACCACCGCAATTGCTACCAAACTAGGCCTAGCCCCATTCCACTTTTGATTTCCAGAAGTACTACAAGGATCATCCCTTACCACAGCCCTACTCCTCTCAACAATC…
Amazona_aestiva_DQ453656	-------------------------------------------------CAACAATCACAATCACAAGTAACCACTGAACCACAGCTTGGGCAGGACTAGAAATCAACACCCTATCAATCATCCCTATAATCTCAAAATCCCACCACCCACGGGCTATCGAAGCTGCAACCAAATACTTCCTAGTACAAGCAGCCGCTTCCACACTAATACTCTTCTCAAGTACAATTAACGCATGACACACAGGACAATGAGACATCGCCCAACTCACCTACCCTCCAGCATGCCTCCTACTAACCACCGCAATTGCTACCAAACTAGGCCTAGCCCCATTCCACTTTTGATTTCCAGAAGTACTACAAGGATCATCCCTTACCACAGCCCTACTCCTCTCAACAATC…
Amazona_aestiva_AY194434	ATAACCCCCACTGCAAAACTAATCTCAACCCTAAGTATCCTACTAGGAACAACAATCACAATCACAAGTAACCACTGAACCACAGCTTGGGCAGGACTAGAAATCAACACCCTATCAATCATCCCTATAATCTCAAAATCCCACCACCCACGGGCTATCGAAGCTGCAACCAAATACTTCCTAGTACAAGCAGCCGCTTCCACACTAATACTCTTCTCAAGTACAATTAACGCATGACACACAGGACAATGAGACATCGCCCAACTCACCTACCCTCCAGCATGCCTCCTACTAACCACCGCAATTGCTACCAAACTAGGCCTAGCCCCATTCCACTTTTGATTTCCAGAAGTACTACAAGGATCATCCCTTACCACAGCCCTACTCCTCTCAACAATC…
Amazona_ochrocephala_AY194438	ATAACCCCCACTGCAAAACTAATCTCAACCCTAAGTATCCTACTAGGAACAACAATCACAATCACAAGTAACCACTGAACCACAGCTTGGGCAGGACTAGAAATCAACACCCTATCAATCATCCCTATAATCTCAAAATCCCACCACCCACGGGCTATCGAAGCTGCAACCAAATACTTCCTAGTACAAGCAGCCGCTTCCACACTAATACTCTTCTCAAGTACAATTAACGCATGACACACAGGACAATGAGACATCGCCCAACTCACCTACCCTCCAGCATGCCTCCTACTAACCACCGCAATTGCTACCAAACTAGGCCTAGCCCCATTCCACTTTTGATTTCCAGAAGTACTACAAGGATCATCCCTTACCACAGCCCTACTCCTCTCAACAATC…
Amazona_aestiva_DQ453638	ATAACCCCCACTGCAAAACTAATCTCAACCCTAAGTATCCTACTAGGAACAACAATCACAATCACAAGTAACCACTGAACCACAGCTTGGGCAGGACTAGAAATCAACACCCTATCAATCATCCCTATAATCTCAAAATCCCACCACCCACGGGCTATCGAAGCTGCAACCAAATACTTCCTAGTACAAGCAGCCGCTTCCACACTAATACTCTTCTCAAGTACAATTAACGCATGACACACAGGACAATGAGACATCGCCCAACTCACCTACCCTCCAGCATGCCTCCTACTAACCACCGCAATTGCTACCAAACTAGGCCTAGCCCCATTCCACTTTTGATTTCCAGAAGTACTACAAGGATCATCCCTTACCACAGCCCTACTCCTCTCAACAATC…
Amazona_ochrocephala_AY194435	ATAACCCCCACTGCANAACTAATCTCAACCCTAAGTATCCTACTAGGAACAACAATCACAATCACAAGTAACCACTGAACCACAGCTTGGGCAGGACTAGAAATCAACACCCTATCAATCATCCCTATAATCTCAAAATCCCACCACCCACGGGCTATCGAAGCTGCAACCAAATACTTCCTAGTACAAGCAGCCGCTTCCACACTAATACTCTTCTCAAGTACAATTAACGCATGACACACAGGACAATGAGACATCGCCCAACTCACCTACCCCCCAGCATGCCTCCTACTAACCACCGCAATTGCTACCAAACTAGGCCTAGCCCCATTCCACTTTTGATTTCCAGAAGTACTACAAGGATCATCCCTTACCACAGCCCTACTCCTCTCAACAATC…
Amazona_ochrocephala_AY194436	ATAACCCCCACTGCAAAACTAATCTCAACCCTAAGTATCCTACTAGGAACAACAATCACAATCACAAGTAACCACTGAACCACAGCTTGGGCAGGACTAGAAATCAACACCCTATCAATCATCCCTATAATCTCAAAATCCCACCACCCACGGGCTATCGAAGCTGCAACCAAATACTTCCTAGTACAAGCAGCCGCTTCCACACTAATACTCTTCTCAAGTACAATTAACGCATGACACACAGGACAATGAGACATCGCCCAACTCACCTACCCCCCAGCATGCCTCCTACTAACCACCGCAATTGCTACCAAACTAGGCCTAGCCCCATTCCACTTTTGATTTCCAGAAGTACTACAAGGATCATCCCTTACCACAGCCCTACTCCTCTCAACAATC…
Amazona_aestiva_DQ453647	ATAACCCCCACTGCANAACTAATCTCAACCCTAAGTATCCTACTAGGAACAACAATCACAATCACAAGTAACCACTGAACCACAGCTTGGGCAGGACTAGAAATCAACACCCTATCAATCATCCCTATAATCTCAAAATCCCACCACCCACGGGCTATCGAAGCTGCAACCAAATACTTCCTAGTACAAGCAGCCGCTTCCACACTAATACTCTTCTCAAGTACAATTAACGCATGACACACAGGACAATGAGACATCGCCCAACTCACCTACCCTCCAGCATGCCTCCTACTAACCACCGCAATTGCTACCAAACTAGGCCTAGCCCCATTCCACTTTTGATTTCCAGAAGTACTACAAGGATCATCCCTTACCACAGCCCTACTCCTCTCAACAATC…
Amazona_ochrocephala_DQ453634	ATAACCCCCACTGCAAAACTAATCTCAACCCTAAGTATCCTACTAGGAACAACAATCACAATCACAAGTAACCACTGAACCACAGCTTGGGCAGGACTAGAAATCAACACCCTATCAATCATCCCTATAATCTCAAAATCCCACCACCCACGGGCTATCGAAGCTGCAACCAAATACTTCCTAGTACAAGCAGCCGCTTCCACACTAATACTCTTCTCAAGTACAATTAACGCATGACACACAGGACAATGAGACATCGCCCAACTCACCTACCCTCCAGCATGCCTCCTACTAACCACCGCAATTGCTACCAAACTAGGCCTAGCCCCATTCCACTTTTGATTTCCAGAAGTACTACAAGGATCATCCCTTACCACAGCCCTACTCCTCTCAACAATC…
Amazona_aestiva_DQ453636	ATAACCCCCACTGCAAAACTAATCTCAACCCTAAGTATCCTACTAGGAACAACAATCACAATCACAAGTAACCACTGAACCACAGCTTGGGCAGGACTAGAAATCAACACCCTATCAATCATCCCTATAATCTCAAAATCCCACCACCCACGGGCTATCGAAGCTGCAACCAAATACTTCCTAGTACAAGCAGCCGCTTCCACACTAATACTCTTCTCAAGTACAATTAACGCATGACACACAGGACAATGAGACATCGCCCAACTCACCTACCCTCCAGCATGCCTCCTACTAACCACCGCAATTGCTACCAAACTAGGCCTAGCCCCATTCCACTTTTGATTTCCAGAAGTACTACAAGGATCATCCCTTACCACAGCCCTACTCCTCTCAACAATC…
Amazona_ochrocephala_DQ453642	ATAACCCCCACTGCAAAACTAATCTCAACCCTAAGTATCCTACTAGGAACAACAATCACAATCACAAGTAACCACTGAACCACAGCTTGGGCAGGACTAGAAATCAACACCCTATCAATCATCCCTATAATCTCAAAATCCCACCACCCACGGGCTATCGAAGCTGCAACCAAATACTTCCTAGTACAAGCAGCCGCTTCCACACTAATACTCTTCTCAAGTACAATTAACGCATGACACACAGGACAATGAGACATCGCCCAACTCACCTACCCTCCAGCATGCCTCCTACTAACCACCGCAATTGCTACCAAACTAGGCCTAGCCCCATTCCACTTTTGATTTCCAGAAGTACTACAAGGATCATCCCTTACCACAGCCCTACTCCTCTCAACAATC…
Amazona_aestiva_DQ453645	ATAACCCCCACTGCAAAACTAATCTCAACCCTAAGTATCCTACTAGGAACAACAATCACAATCACAAGTAACCACTGAACCACAGCTTGGGCAGGACTAGAAATCAACACCCTATCAATCATCCCTATAATCTCAAAATCCCACCACCCACGGGCTATCGAAGCTGCAACCAAATACTTCCTAGTACAAGCAGCCGCTTCCACACTAATACTCTTCTCAAGTACAATTAACGCATGACACACAGGACAATGAGACATCGCCCAACTCACCTACCCTCCAGCATGCCTCCTACTAACCACCGCAATTGCTACCAAACTAGGCCTAGCCCCATTCCACTTTTGATTTCCAGAAGTACTACAAGGATCATCCCTTACCACAGCCCTACTCCTCTCAACAATC…
Amazona_ochrocephala_DQ453658	----------------------------------------------------------------------------------CAGCTTGGGCAGGACTAGAAATCAACACCCTATCAATCATCCCTATAATCTCAAAATCCCACCACCCACGGGCTATCGAAGCTGCAACCAAATACTTCCTAGTACAAGCAGCCGCTTCCACACTAATACTCTTCTCAAGTACAATTAACGCATGACACACAGGACAATGAGACATCGCCCAACTCACCTACCCCCCAGCATGCCTCCTACTAACCACCGCAATTGCTACCAAACTAGGCCTAGCCCCATTCCACTTTTGATTTCCAGAAGTACTACAAGGATCATCCCTTACCACAGCCCTACTCCTCTCAACAATC…
Amazona_aestiva_DQ453652	-------------------------------------------TAGGAACAACAATCACAATCACAAGNAACCACTGAACCACAGCTTGGGCAGGACTAGAAATCAACACCCTATCAATCATCCCTATAATCTCAAAATCCCACCACCCACGGGCTATCGAAGCTGCAACCAAATACTTCCTAGTACAAGCAGCCGCTTCCACACTAATACTCTTCTCAAGTACAATTAACGCATGACACACAGGACAATGAGACATCGCCCAACTCACCTACCCCCCAGCATGCCTCCTACTAACCACCGCAATTGCTACCAAACTAGGCCTAGCCCCATTCCACTTTTGATTTCCAGAAGTACTACAAGGATCATCCCTTACCACAGCCCTACTCCTCTCAACAATC…
Amazona_ochrocephala_DQ453637	ATAACCCCCACTGCAAAACTAATCTCAACCCTAAGTATCCTACTAGGAACAACAATCACAATCACAAGTAACCACTGAACCACAGCTTGGGCAGGACTAGAAATCAACACCCTATCAATCATCCCTATAATCTCAAAATCCCACCACCCACGGGCTATCGAAGCTGCAACCAAATACTTCCTAGTACAAGCAGCCGCTTCCACACTAATACTCTTCTCAAGTACAATTAACGCATGACACACAGGACAATGAGACATCGCCCAACTCACCTACCCCCCAGCATGCCTCCTACTAACCACCGCAATTGCTACCAAACTAGGCCTAGCCCCATTCCACTTTTGATTTCCAGAAGTACTACAAGGATCATCCCTTACCACAGCCCTACTCCTCTCAACAATC…
Amazona_ochrocephala_DQ453641	ATAACCCCCACTGCAAAACTAATCTCAACCCTAAGTATCCTACTAGGAACAACAATCACAATCACAAGTAACCACTGAACCACAGCTTGGGCAGGACTAGAAATCAACACCCTATCAATCATCCCTATAATCTCAAAATCCCACCACCCACGGGCTATCGAAGCTGCAACCAAATACTTCCTAGTACAAGCAGCCGCTTCCACACTAATACTCTTCTCAAGTACAATTAACGCATGACACACAGGACAATGAGACATCGCCCAACTCACCTACCCCCCAGCATGCCTCCTACTAACCACCGCAATTGCTACCAAACTAGGCCTAGCCCCATTCCACTTTTGATTTCCAGAAGTACTACAAGGATCATCCCTTACCACAGCCCTACTCCTCTCAACAATC…
Amazona_ochrocephala_DQ453633	ATAACCCCCACTGCAAAACTAATCTCGACCCTAAGTATCCTACTAGGAACAACAATCACAATCACAAGTAACCACTGAACCACAGCTTGGGCAGGACTAGAAATCAACACCCTATCAATCATCCCTATAATCTCAAAATCCCACCACCCACGGGCTATCGAAGCTGCAACCAAATACTTCCTAGTACAAGCAGCCGCTTCCACACTAATACTCTTCTCAAGTACAATTAACGCATGACACACAGGACAATGAGACATCGCCCAACTCACCTACCCCCCAGCATGCCTCCTACTAACCACCGCAATTGCTACCAAACTAGGCCTAGCCCCATTCCACTTTTGATTTCCAGAAGTACTACAAGGATCATCCCTTACCACAGCCCTACTCCTCTCAACAATC…
Amazona_ochrocephala_AY194439	ATAACCCCCACTGCAAAACTAATCTCAACCCTAAGTATCCTACTAGGAACAACAATCACAATCACAAGTAACCACTGAACCACAGCTTGGGCAGGACTAGAAATCAACACCCTATCAATCATCCCTATAATCTCAAAATCCCACCACCCACGGGCTATCGAAGCTGCAACCAAATACTTCCTAGTACAAGCAGCCGCTTCCACACTAATACTCTTCTCAAGTACAATTAACGCATGACACACAGGACAATGAGACATCGCCCAACTCACCTACCCCCCAGCATGCCTCCTACTAACCACCGCAATTGCTACCAAACTAGGCCTAGCCCCATTCCACTTTTGATTTCCAGAAGTACTACAAGGATCATCCCTTACCACAGCCCTACTCCTCTCAACAATC…
Amazona_aestiva_DQ453643	ATAACCCCCACTGCAAAACTAATCTCAACCCTAAGTATCCTACTAGGAACAACAATCACAATCACAAGTAACCACTGAACCACAGCTTGGGCAGGACTAGAAATCAACACCCTATCAATCATCCCTATAATCTCAAAATCCCACCACCCACGGGCTATCGAAGCTGCAACCAAATACTTCCTAGTACAAGCAGCCGCTTCCACACTAATACTCTTCTCAAGTACAATTAACGCATGACACACAGGACAATGAGACATCGCCCAACTCACCTACCCCCCAGCATGCCTCCTACTAACCACCGCAATTGCTACCAAACTAGGCCTAGCCCCATTCCACTTTTGATTTCCAGAAGTACTACAAGGATCATCCCTTACCACAGCCCTACTCCTCTCAACAATC…
Amazona_ochrocephala_DQ453644	ATAACCCCCACTGCAAAACTAATCTCAACCCTAAGTATCCTACTAGGAACAACAATCACAATCACAAGTAACCACTGAACCACAGCTTGGGCAGGACTAGAAATCAACACCCTATCAATCATCCCTATAATCTCAAAATCCCACCACCCACGGGCTATCGAAGCTGCAACCAAATACTTCCTAGTACAAGCAGCCGCTTCCACACTAATACTCTTCTCAAGTACAATTAACGCATGACACACAGGACAATGAGACATCGCCCAACTCACCTACCCCCCAGCATGCCTCCTACTAACCACCGCAATTGCTACCAAACTAGGCCTAGCCCCATTCCACTTTTGATTTCCAGAAGTACTACAAGGATCATCCCTTACCACAGCCCTACTCCTCTCAACAATC…
Amazona_ochrocephala_AY194462	ATAACCCCCACTGCAAAACTAATCTTAACCCTAAGTATCCTACTAGGAACAACAATCACAATCACAAGTAACCACTGAACCACAGCTTGGGCAGGACTAGAAATCAACACCCTATCAATCATCCCTATAATCTCAAAATCCCACCACCCACGGGCTATCGAAGCTGCAACCAAATACTTCCTAGTACAAGCAGCCGCTTCCACACTAATACTCTTCTCAAGTACAATTAACGCATGACACACAGGACAGTGGGACATCACCCAACTCACCTACCCTCCAGCATGCCTCCTACTAACCACCGCAATTGCTACCAAACTAGGCCTAGCACCACTCCACTTTTGATTTCCAGAAGTACTACAAGGATCATCCCTTACCACAGCCCTACTCCTCTCAACAATC…
Amazona_ochrocephala_AY194463	ATAACCCCCACTGCAAAACTAATCTTAACCCTAAGTATCCTACTAGGAACAACAATCACAATCACAAGTAACCACTGAACCACAGCTTGGGCAGGACTAGAAATCAACACCCTATCAATCATCCCTATAATCTCAAAATCCCACCACCCACGGGCTATCGAAGCTGCAACCAAATACTTCCTAGTACAAGCAGCCGCTTCCACACTAATACTCTTCTCAAGTACAATTAACGCATGACACACAGGACAGTGGGACATCACCCAACTCACCTACCCTCCAGCATGCCTCCTACTAACCACCGCAATTGCTACCAAACTAGGCCTAGCACCACTCCACTTTTGATTTCCAGAAGTACTACAAGGATCATCCCTTACCACAGCCCTACTCCTCTCAACAATC…
Amazona_ochrocephala_AY194464	ATAACCCCCACTGCAAAACTAATCTTAACCCTAAGTATCCTACTAGGAACAACAATCACAATCACAAGTAACCACTGAACCACAGCTTGGGCAGGACTAGAAATCAACACCCTATCAATCATCCCTATAATCTCAAAATCCCACCACCCACGGGCTATCGAAGCTGCAACCAAATACTTCCTAGTACAAGCAGCCGCTTCCACACTAATACTCTTCTCAAGTACAATTAACGCATGACACACAGGACAGTGGGACATCACCCAACTCACCTACCCTCCAGCATGCCTCCTACTAACCACCGCAATTGCTACCAAACTAGGCCTAGCACCACTCCACTTTTGATTTCCAGAAGTACTACAAGGATCATCCCTTACCACAGCCCTACTCCTCTCAACAATC…
Amazona_ochrocephala_AY194465	ATAACCCCCACTGCAAAACTAATCTTAACCCTAAGTATCCTACTAGGAACAACAATCACAATCACAAGTAACCACTGAACCACAGCTTGGGCAGGACTAGAAATCAACACCCTATCAATCATCCCTATAATCTCAAAATCCCACCACCCACGGGCTATCGAAGCTGCAACCAAATACTTCCTAGTACAAGCAGCCGCTTCCACACTAATACTCTTCTCAAGTACAATTAACGCATGACACACAGGACAGTGGGACATCACCCAACTCACCTACCCTCCAGCATGCCTCCTACTAACCACCGCAATTGCTACCAAACTAGGCCTAGCACCACTCCACTTTTGATTTCCAGAAGTACTACAAGGATCATCCCTTACCACAGCCCTACTCCTCTCAACAATC…
Amazona_ochrocephala_AY194444	ATAACCCCCACTGCAAAACTAATCTTAACCCTAAGTATCCTACTAGGAACAACAATCACAATCACAAGTAACCACTGAACCACAGCTTGGGCAGGACTAGAAATCAACACCCTATCAATCATCCCTATAATCTCAAAATCCCACCACCCACGGGCTATCGAAGCTGCAACCAAATACTTCCTAGTACAAGCAGCCGCTTCCACACTAATACTCTTCTCAAGTACAATTAACGCATGACACACAGGACAGTGAGACATCACCCAACTCACCTACCCTCCAGCATGCCTCCTACTAACCACCGCAATTGCTACCAAACTAGGTCTAGCCCCACTCCACTTTTGATTTCCAGAAGTACTACAAGGATCATCCCTTACTACAGCCCTACTCCTCTCAACAATC…
Amazona_ochrocephala_AY194449	ATAACCCCCACTGCAAAACTAATCTTAACCCTAAGTATCCTACTAGGAACAACAATCACAATCACAAGTAACCACTGAACCACAGCTTGGGCAGGACTAGAAATCAACACCCTATCAATCATCCCTATAATCTCAAAATCCCACCACCCACGGGCTATCGAAGCTGCAACCAAATACTTCCTAGTACAAGCAGCCGCTTCCACACTAATACTCTTCTCAAGTACAATTAACGCATGACACACAGGACAGTGAGACATCACCCAACTCACCTACCCTCCAGCATGCCTCCTACTAACCACCGCAATTGCTACCAAACTAGGTCTAGCCCCACTCCACTTTTGATTTCCAGAAGTACTACAAGGATCATCCCTTACTACAGCCCTACTCCTCTCAACAATC…
Amazona_ochrocephala_AY194441	ATAACCCCCACTGCAAAACTAATCTTAACCCTAAGTATCCTACTAGGAACAACAATCACAATCACAAGTAACCACTGAACCACAGCTTGGGCAGGACTAGAAATCAACACCCTATCAATCATCCCTATAATCTCAAAATCCCACCACCCACGGGCTATCGAAGCTGCAACCAAATACTTCCTAGTACAAGCAGCCGCTTCCACACTAATACTCTTCTCAAGTACAATTAACGCATGACACACAGGACAGTGAGACATCGCCCAACTCACCCATCCTCCAGCATGCCTCCTACTAACCACCGCAATTGCTACCAAACTAGGTCTAGCCCCACTCCACTTTTGATTTCCAGAAGTACTACAAGGATCATCCCTTACCACAGCCCTACTCCTCTCAACAATC…
Amazona_ochrocephala_AY194442	ATAACCCCCACTGCAAAACTAATCTTAACCCTAAGTATCCTACTAGGAACAACAATCACAATCACAAGTAACCACTGAACCACAGCTTGGGCAGGACTAGAAATCAACACCCTATCAATCATCCCTATAATCTCAAAATCCCACCACCCACGGGCTATCGAAGCTGCAACCAAATACTTCCTAGTACAAGCAGCCGCTTCCACACTAATACTCTTCTCAAGTACAATTAACGCATGACACACAGGACAGTGAGACATCGCCCAACTCACCCATCCTCCAGCATGCCTCCTACTAACCACCGCAATTGCTACCAAACTAGGTCTAGCCCCACTCCACTTTTGATTTCCAGAAGTACTACAAGGATCATCCCTTACCACAGCCCTACTCCTCTCAACAATC…
Amazona_ochrocephala_AY194443	ATAACCCCCACTGCAAAACTAATCTTAACCCTAAGTATCCTACTAGGAACAACAATCACAATCACAAGTAACCACTGAACCACAGCTTGGGCAGGACTAGAAATCAACACCCTATCAATCATCCCTATAATCTCAAAATCCCACCACCCACGGGCTATCGAAGCTGCAACCAAATACTTCCTAGTACAAGCAGCCGCTTCCACACTAATACTCTTCTCAAGTACAATTAACGCATGACACACAGGACAGTGAGACATCGCCCAACTCACCCATCCTCCAGCATGCCTCCTACTAACCACCGCAATTGCTACCAAACTAGGTCTAGCCCCACTCCACTTTTGATTTCCAGAAGTACTACAAGGATCATCCCTTACCACAGCCCTACTCCTCTCAACAATC…
Amazona_ochrocephala_AY194440	ATAACCCCCACTGCAAAACTAATCTTAACCCTAAGTATCCTACTAGGAACAACAATCACAATCACAAGTAACCACTGAACCACAGCTTGGGCAGGACTAGAAATCAACACCCTATCGATCATCCCTATAATCTCAAAATCCCACCACCCACGGGCTATCGAGGCTGCAACCAAATACTTCCTAGTACAAGCAGCCGCTTCCACACTAATACTCTTCTCAAGTACAATTAACGCATGACACACAGGACAGTGAGACATCGCCCAACTCACCTATCCTCCAGCATGCCTCCTACTAACCACCGCAATTGCTACCAAACTAGGTCTAGCCCCACTCCACTTTTGATTTCCAGAAGTACTACAAGGATCATCCCTTACCACAGCCCTACTCCTCTCAACAATC…
Amazona_ochrocephala_AY194447	ATAACCCCCACTGCAAAACTAATCTTAACCCTAAGTATCCTACTAGGAACAACAATCACAATCACAAGTAACCACTGAACCACAGCTTGGGCAGGACTAGAAATCAACACCCTATCGATCATCCCTATAATCTCAAAATCCCACCACCCACGGGCTATCGAGGCTGCAACCAAATACTTCCTAGTACAAGCAGCCGCTTCCACACTAATACTCTTCTCAAGTACAATTAACGCATGACACACAGGACAGTGAGACATCGCCCAACTCACCTATCCTCCAGCATGCCTCCTACTAACCACCGCAATTGCTACCAAACTAGGTCTAGCCCCACTCCACTTTTGATTTCCAGAAGTACTACAAGGATCATCCCTTACCACAGCCCTACTCCTCTCAACAATC…
Amazona_ochrocephala_AY194448	ATAACCCCCACTGCAAAACTAATCTTAACCCTAAGTATCCTACTAGGAACAACAATCACAATCACAAGTAACCACTGAACCACAGCTTGGGCAGGACTAGAAATCAACACCCTATCGATCATCCCTATAATCTCAAAATCCCACCACCCACGGGCTATCGAGGCTGCAACCAAATACTTCCTAGTACAAGCAGCCGCTTCCACACTAATACTCTTCTCAAGTACAATTAACGCATGACACACAGGACAGTGAGACATCGCCCAACTCACCTATCCTCCAGCATGCCTCCTACTAACCACCGCAATTGCTACCAAACTAGGTCTAGCCCCACTCCACTTTTGATTTCCAGAAGTACTACAAGGATCATCCCTTACCACAGCCCTACTCCTCTCAACAATC…
Amazona_ochrocephala_AY194450	ATAACCCCCACTGCAAAACTAATCTTAACCCTAAGTATCCTACTAGGAACAACAATCACAATCACAAGTAACCACTGAACCACAGCTTGGGCAGGACTAGAAATCAACACCCTATCGATCATCCCTATAATCTCAAAATCCCACCACCCACGGGCTATCGAGGCTGCAACCAAATACTTCCTAGTACAAGCAGCCGCTTCCACACTAATACTCTTCTCAAGTACAATTAACGCATGACACACAGGACAGTGAGACATCGCCCAACTCACCTATCCTCCAGCATGCCTCCTACTAACCACCGCAATTGCTACCAAACTAGGTCTAGCCCCACTCCACTTTTGATTTCCAGAAGTACTACAAGGATCATCCCTTACCACAGCCCTACTCCTCTNAACAATC…
Amazona_ochrocephala_AY194452	ATAACCCCCACTGCAAAACTAATCTCAACCCTAAGTATCCTACTAGGAACAACAATCACAATCACAAGTAACCACTGAACCACAGCTTGGGCAGGACTAGAAATCAACACCCTATCGATCATCCCTATAATCTCAAAATCCCACCACCCACGGGCTATCGAGGCTGCAACCAAATACTTCCTAGTACAAGCAGCCGCTTCCACACTAATACTCTTCTCAAGTACAATTAACGCATGACACACAGGACAGTGAGACATCGCCCAACTCACCTATCCTCCAGCATGCCTCCTACTAACCACCGCAATTGCTACCAAACTAGGTCTAGCCCCACTCCACTTTTGATTTCCAGAAGTACTACAAGGATCATCCCTTACCACAGCCCTACTCCTCTCAACAATC…
Amazona_ochrocephala_AY194451	ATAACCCCCACTGCAAAACTAATCTCAACCCTAAGTATCCTACTAGGAACAACAATCACAATCACAAGTAACCACTGAACCACAGCTTGGGCAGGACTAGAAATCAACACCCTATCGATCATCCCTATAATCTCAAAATCCCACCACCCACGGGCTATCGAGGCTGCAACCAAATACTTCCTAGTACAAGCAGCCGCTTCCACACTAATACTCTTCTCAAGTACAATTAACGCATGACACACAGGACAGTGAGACATCGCCCAACTCACCTATCCTCCAGCATGCCTCCTACTAACCACCGCAATTGCTACCAAACTAGGTCTAGCCCCACTCCACTTTTGATTTCCAGAAGTACTACAAGGATCATCCCTTACCACAGCCCTACTCCTCTCAACAATC…
Amazona_ochrocephala_AY194453	ATAACCCCCACTGCAAAACTAATCTCAACCCTAAGTATCCTACTAGGAACAACAATCACAATCACAAGTAACCACTGAACCACAGCTTGGGCAGGACTAGAAATCAACACCCTATCGATCATCCCTATAATCTCAAAATCCCACCACCCACGGGCTATCGAGGCTGCAACCAAATACTTCCTAGTACAAGCAGCCGCTTCCACACTAATACTCTTCTCAAGTACAATTAACGCATGACACACAGGACAGTGAGACATCGCCCAACTCACCTATCCTCCAGCATGCCTCCTACTAACCACCGCAATTGCTACCAAACTAGGTCTAGCCCCACTCCACTTTTGATTTCCAGAAGTACTACAAGGATCATCCCTTACCACAGCCCTACTCCTCTCAACAATC…
Amazona_ochrocephala_AY194457	ATAACCCCCACTGCAAAACTAATCTCAACCCTAAGTATCCTACTAGGAACAACAATCACAATCACAAGTAACCACTGAACCACAGCTTGGGCAGGACTAGAAATCAACACCCTATCGATCATCCCTATAATCTCAAAATCCCACCACCCACGGGCTATCGAGGCTGCAACCAAATACTTCCTAGTACAAGCAGCCGCTTCCACACTAATACTCTTCTCAAGTACAATTAACGCATGACACACAGGACAGTGAGACATCGCCCAACTCACCTATCCTCCAGCATGCCTCCTACTAACCACCGCAATTGCTACCAAACTAGGTCTAGCCCCACTCCACTTTTGATTTCCAGAAGTACTACAAGGATCATCCCTTACCACAGCCCTACTCCTCTCAACAATC…
Amazona_ochrocephala_AY194456	ATAACCCCCACTGCAAAACTAATCTTAGCCCTAAGTATCCTGCTAGGAACAACAATCACAATCACAAGTAACCACTGAACCACAGCTTGGGCAGGACTGGAGATCAACACCCTATCAATCATCCCTATGATCTCAAAATCCCACCACCCACGGGCTATCGAAGCTGCAACCAAATACTTCCTAGTACAAGCAGCCGCTTCCACACTAATACTCTTCTCAAGTACAATTAACGCATGACACACAGGACAGTGAGACATCGCCCAACTCACCTACCCTYCAGCATGCCTCTTACTAACCACCGCAWTTGCYACMAAACTRGGCCWAGCCCCACTCCATTTTTGATTTCCAGAAGTACTACAAGGATCATCCCTTACCACAGCCCTACTCCTCTSAACAATC…
Amazona_ochrocephala_AY194455	ATAACCCCCACTGCAAAACTAATCTTAGCCCTAAGTATCCTGCTAGGAACAACAATCACAATCACAAGTAACCACTGAACCACAGCTTGGGCAGGACTGGAGATCAACACCCTATCAATCATCCCTATGATCTCAAAATCCCACCACCCACGGGCTATCGAAGCTGCAACCAAATACTTCCTAGTACAAGCAGCCGCCTCCACACTAATACTCTTCTCAAGTACAATTAACGCATGACACACAGGACAGTGAGACATCGCCCAACTCACCTACCCTCCAGCATGCCTCTTACTAACCACCGCAATTGCCACCAAACTAGGCCTAGCCCCACTCCACTTTTGATTTCCAGAAGTACTACAAGGATCATCCCTTACCACAGCCCTNCTCCTCTGAACAATA…
Amazona_ochrocephala_AY194458	ATAACCCCCACTGCAAAACTAATCTTAGCCCTAAGTATCCTGCTAGGAACAACAATCACAATCACAAGTAACCACTGAACCACAGCTTGGGCAGGACTGGAGATCAACACCCTATCAATCATCCCTATGATCTCAAAATCCCACCACCCACGGGCTATCGAAGCTGCAACCAAATACTTCCTAGTACAAGCAGCCGCTTCCACACTAATACTCTTCTCAAGTACAATTAACGCATGACACACAGGACAGTGAGACATCGCCCAACTCACCTACCCTCCAGCATGCCTCTTACTAACCACCGCAATTGCCACCAAACTAGGCCTAGCCCCACTCCACTTTTGATTTCCAGAAGTACTACAAGGATCATCCCTTACCACAGCCCTACTCCTCTNAACAATN…
Amazona_ochrocephala_AY194454	ATAACCCCCACTGCAAAACTAATCTTAGCCCTAAGTATCCTGCTAGGAACAACAATCACAATCACAAGTAACCACTGAACCACAGCTTGGGCAGGACTGGAGATCAACACCCTATCAATCATCCCTATGATCTCAAAATCCCACCACCCACGGGCTATCGAAGCTGCAACCAAATACTTCCTAGTACAAGCAGCCGCTTCCACACTAATACTCTTCTCAAGTACAATTAACGCATGACACACAGGACAGTGAGACATCGCCCAACTCACCTACCCTCCAGCATGCCTCTTACTAACCACCGCAATTGCCACCAAACTAGGCCTAGCCCCACTCCACTTTTGATTTCCAGAAGTACTACAAGGATCATCCCTTACCACAGCCCTACTCCTCTGAACAATA…
Amazona_ochrocephala_AY194459	ATAACCCCCACTGCAAAACTAATCTTAGCCCTAAGTATCCTGCTAGGAACAACAATCACAATCACAAGTAACCACTGAACCACAGCTTGGGCAGGACTGGAGATCAACACCCTATCAATCATCCCTATGATCTCAAAATCCCACCACCCACGGGCTATCGAAGCTGCAACCAAATACTTCCTAGTACAAGCAGCCGCTTCCACACTAATACTCTTCTCAAGTACAATTAACGCATGACACACAGGACAGTGAGACATCGCCCAACTCACCTACCCTCCAGCATGCCTCTTACTAACCACCGCAATTGCCACCAAACTAGGCCTAGCCCCACTCCNCTTTTGATTTCCAGAANTACTACGAGGATCATCCCTTACCACAGCCCTACTCCTCTNAACAATA…
Amazona_autumnalis_AY194446	ATAACCCCCNCNGCAAAACTAATCTCAACCCTAAGTATCCTACTAGGAACAACAATCACAGTCACAAGCAACCACTGAGCCATAGCTTGGGCAGGACTAGAAATCAACACCCTATCAATCATCCCTATAATCTCAAAATCCCACCACCCACGAGCCATTGAAGCCGCAACCAAATACTTCCTGGTACAAGCAGCCGCTTCAACACTAATACTCTTCTCAAGTGTAATCAACGCATGACACACAGGACAATGAGACATCACCCAACTCACTCACCCCCCAGCATGCCTCCTACTAACTACCGCAATTGCTACCAAACTAGGCCTAACCCCATTCCACTTTTGATTTCCAGAAGTACTACAAGGGTCATCCCTTACCACAGCCCTACTCCTCTCAACAATT…
Amazona_amazonica_AY194466	ATAACCCCCACCGCAAAACTAATCTCAACCCTAAGTATCCTACTAGGAACAACAATCACAATCACAAGCAACCACTGAACCATAGCTTGAGCAGGACTAGAAATCAACACCCTATCAATCATTCCTATAATCTCAAAATCCCACCACCCACGAGCAATTGAAGCTGCAACCAAGTACTTCCTAGTACAAGCAGCTGCTTCAACACTAATACTCTTCTCAAGTATAATCAACGCATGACACACAGGGCAATGAGACATCACCCAACTCACTCACCCCCCGGCATGCCTCCTACTAACCACCGCAATTGCTACCAAACTGGGCCTAACCCCATTCCACTTCTGATTTCCAGAAGTACTACAAGGATCGTCCCTTACCACAGCCCTACTCCTCTCAACAATT…
	;
End;
