# Supplementary material for: A latitudinal phylogeographic diversity gradient in birds
Source: PLoS Biol. 2017 Apr 13;15(4):e2001073. doi: 10.1371/journal.pbio.2001073 (PMC5390966; doi:10.1371/journal.pbio.2001073)
Supplement: S1 Data — (ZIP) [file pbio.2001073.s015.zip › S1_Data/Anabacerthia-striaticollis.nex]

#NEXUS

begin data;
   dimensions ntax=43 nchar=1041;
   format datatype=dna gap=- missing=N interleave=no;
   matrix

Syndactyla.rufosuperciliata ATAAACCCACAAGCTAAACTAATTTCCTCCCTAAGTCTACTCCTAGGAACCACAATCACAATCTCAAGCAACCACTGAACAATAGCATGAACCGGCTTAGAAATTAATACTCTAGCTATCCTCCCTATAATCTCGAACCCTCACCATCCACGAGCTATTGAAGCCGCAACCAAATACTTCCTAGTTCAAGCAGCAGCATCTACCCTACTTTTATTTTCCAGTACAACCAATGCATTATTCACCGGACAATGAGACATTACTCAATTAACTCACCCTATCTCATGTCTCCTTATAACAACAGCCATCTCAATTAAACTAGGCTTAGTCCCATTTCACTTCTGGTTCCCAGAAGTCCTTCAAGGTTCATCCTTAACCACGGGTCTACTTCTAGCTACAGCTATAAAATTCCCCCCTATTTCACTATTTTTACTAACATCCCCCTCTCTTAATAACACCCTACTAACTATCCTAGCTATCTCCTCAGCAGCCCTAGGAGGATGAATAGGCCTAAACCAAACCCAAATTCGAAAGGTCCTAGCCTTCTCATCCATTTCCCACTTAGGATGAATAACTATCATTATTATTTATAACCCCAAACTTACTTTAATCACCTTCTACCTATACTGTCTAATAACAGCCGCCATTTTTATAACCCTCAAAACTACCAAAACCCTCAAACTCTCTTCAATAATAACCGCATGAACAAAAATCCCATCCCTAAGTGCAACCTTAATACTCACGCTCTTATCTCTAGCAGGATTACCCCCACTAACAGGATTCCTACCAAAATGGCTTATTATTCAAGAACTCACTAAACAAGAAATAACCCCTACAGCAACAATCATCGCCCTCCTATCCCTACTGGGCCTTTTCTTCTATCTCCGTTTAGCCTACTGCGCAACAATCACACTACCACCAAACTCTAGTAACTACATAAAACAATGACAAACTAACAAGCCAGTAAACATCCTCATCCCAACCCTAATAACCCTAACAATTATACTTCTACCACTCTCCCCTATAATCTTTACAATTCCCTAG
A.amaurotis.FM395739 ATAAACCCACAAGCTAAACTAATTTCCACCCTAAGCCTAATCCTAGGAACCACCATCACAATCTCAAGCAACCACTGAACAATAGCATGAACTGGCCTAGAAATTAATACCCTAGCTATCCTCCCTCTAATCTCAAACCCTCACCATCCACGAGCCATTGAAGCCACAACCAAATACTTCCTAGTCCAAGCAGCAGCATCCACCCTACTTTTATTCTCGAGCACAGCCAATGCATTACTTACCGGACAATGAGATATTACTCAATTAACCCACCCCATCCCATGTCTCCTCATAACAACAGCTATCTCAATCAAATTAGGCCTAGTTCCATTCCACTTCTGATTTCCAGAAGTCCTTCAAGGTTCATCCCTAACCACGGGTCTACTCCTAGCCACAGTTATGAAATTTCCCCCTATTTCACTATTTCTACTAACATCCTCCTCTCTTAACAATACCTTACTAACTATCCTAGCCATCTCCTCAGCAGCTCTAGGAGGGTGAATAGGCTTAAACCAAACCCAAATCCGTAAAGTCCTAGCCTTCTCATCTATTTCACACCTAGGATGAATAACCATTATTATTATCTATAACCCCAAACTCACTCTAATCACCTTCTACCTTTACTGCCTAATAACCGCTGCCATCTTTACAACCCTTAAAACTACCAAAACTCTCAAACTCTCTTCAATAATAACTGCATGGACAAAAATCCCATCCTTAAGTGCAACCCTTATACTTACACTCTTATCCCTAGCAGGACTACCCCCACTAACAGGATTCCTACCAAAATGACTTATTATCCAAGAACTTACTAAACAAGAAATAACCCCTACAGCAACAATCATCGCCCTCCTATCCCTACTAGGTCTCTTCTTCTACCTCCGCTTAGCTTACTGTGCAACAATTACACTACCTCCAAACTCTAGCAATTACATGAAACAATGACAGACCAATAAACCAGTAAATACCCTTGTCCCAACCCTAATAACCCTAACAATCATACTTCTGCCACTCTCCCCTATAATCTTTACAATTCCCTAG
A.variegaticeps.18075 ATAAACCCACAAGCTAAACTAATTTCCACCCTAAGCCTAATCCTAGGAACCACCATCACAATCTCAAGTAACCACTGAACTATAGCATGAACTGGCCTAGAAATCAACACCCTAGCTATCCTCCCCCTAATCTCAAACCCCCATCATCCACGAGCTATTGAAGCCACAACCAAATATTTCCTAGTTCAAGCAGCAGCATCAACCCTACTTTTATTCTCCAGCACAACCAACGCACTACTTACCGGACAATGAGATATCACCCAATTAACCCACCCCATCTCATGTCTCCTTATAACAACAGCCATCTCAATCAAACTAGGCCTAGTTCCATTCCACTTCTGATTTCCAGAAGTCCTTCAAGGTTCATCCCTGACTACAGGCCTACTCCTAGCCACAGTTATGAAATTCCCCCCTATTTCACTATTTCTACTAACATCTCCCTCTCTCAACAATGCCATACTAACTATCTTAGCTATCTTCTCAGCAGCCCTAGGAGGATGAATAGGCCTAAATCAAACCCAAATCCGAAAAGTCCTAGCCTTCTCATCCATTTCCCACCTAGGATGAATAACTATCATCATCATTTATAATCCCAAACTCACTCTAATTACTTTCTACCTTTACTGTTTAATAACCACTGCCATTTTTATAACCCTTAAAACTACCAAAACCCTCAAACTCTCCTCAATAATAACTGCATGGACAAAAATTCCAGCTTTAAGCGCAACCTTAATACTTACACTCTTATCCCTAGCAGGACTACCCCCATTAACAGGATTCCTACCAAAATGACTCATTATTCAAGAACTCACTAAACAAGAAATAACCCCTACAGCAACAATCATCGCCCTCCTATCCCTACTAGGCCTCTTCTTCTATCTCCGCTTAGCTTACTGTGCAACAATTACACTACCTCCAAACTCTAGCAATTATATGAAACAATGACAGACCAATAAACCAGTAAATACCCTTATCACAATCCTAATAACCCTAACGATCATACTTCTGCCACTCTCCCCCATAATCTTCACAATTCCCTAG
1780_PascoPE NNNAACCCACAAGCTAAACTAATTTCCACCCTAAGCCTAATCCTAGGAACCACTATCACAATCTCAAGTAACCACTGAACAATAGCATGAACCGGCCTAAAAATTAATACTCTAGCTATCCTCCCTCTAATCTCAACCCCCCACCATCCACGAGCTATTGAAGCCACAACCAAATATTTCCTAGTTCAAGCAGCAGCATCAACCCTACTTTTATTTTCCAGCACAACCAACGCACTACTTACCGGACAATGAGATATTACTCAATTAACCCACCCCATCCCATGTCTCCTCATAACAGCAGCCATCTCAATCAAACTAGGCCTAGCCCCATTCCACTTCTGATTTCCAGAAGTCCTTCAAGGTTCGTCCCTAACCACAGGCCTACTCCTAGCCACAGTTATGAAATTCCCCCCTATTTCACTATTTCTACTAACATCCCCTTCTCTCAACAACACCCTACTAACTATCTTAGCCATCCTCTCAGCAGCCCTAGGAGGATGAATAGGCCTAAACCAAACCCAAATCCGAAAAGTCCTAGCCTTCTCATCCATCTCTCACCTAGGATGAATAACTATCATTATTATTTATAACCCTAAACTCACCCTGATCACCTTCTACCTTTACTGCCTAATAACCGCTGCCATTTTTATAACCCTTAAAACTACTAAAACCCTCAAACTCTCCTCAATAATAACTGCATGGACAAAAATCCCATCCTTAAGTGCAACCCTAATACTTACGCTCTTATCCCTAGCAGGACTACCCCCACTAACAGGATTCCTACCAAAATGACTTATTATCCAAGAACTTACTAAACAAGAAATGACCTCTACAGCAACAATCATCGCCCTTCTATCCCTACTAGGTCTCTTCTTCTACCTCCGCTTAGCCTACTGTGCAACAATTACACTACCCCCAAACTCTAGTAATTACATAAAGCAATGACAAACCAATAAGCCAGTAAACATCCTCATCCCAACCTTAATAACCCTAACAACCATACTTCTACCACTCTCCCCTGTAATCTTCACAATCCCCTAG
22747_LaPazBO NNNNNNNNACAAGCTAAACTAATTTCCACCCTAAGCCTAATCCTAGGAACCACCATCACAATCTCAAGTAACCACTGAACAATAGCATGAACCGGCCTAGAAATTAATACTCTAGCTATCCTCCCTCTAATCTCAACCCCCCACCATCCACGAGCTATTGAAGCCACAACCAAATATTTCCTAGTTCAAGCAGCAGCATCAACCCTACTTTTATTTTCCAGCACAACCAACGCACTACTTACCGGACAATGAGATATCACTCAATTAACCCATCCCATCCCATGTCTCCTCATAACAGCAGCCATCTCAATCAAACTAGGCCTAGCCCCATTCCACTTCTGATTTCCAGAAGTCCTTCAAGGTTCATCCCTCACCACAGGCCTACTCCTAGCCACAGTTATGAAATTCCCCCCTATTTCACTATTTCTACTAACATCCCCTTCTCTCAACAACACCCTACTAACTATCTTAGCCATCTCCTCAACAGCCCTAGGAGGATGAATAGGCCTTAACCAAACTCAAATCCGAAAAGTCCTAGCCTTCTCATCCATCTCTCACCTAGGATGAATAACTATCATTATTATTTATAACCCCAAACTCACCCTAATCACCTTCTACCTTTACTGCCTAATAACCACTGCCATTTTTATAACCCTTAAAACTACCAAAACCCTCAAACTCTCCTCAATAATAACTGCATGGACAAAAATCCCATCCTTAAGTGCAACCCTAATACTTACGCTCTTATCCCTAGCAGGACTACCCCCACTAACAGGATTCCTACCAAAATGACTTATTATCCAAGAACTTACTAAACAAGAGATAACCTCTACAGCAACAATCATCGCCCTTCTATCCCTACTAGGTCTCTTCTTCTACCTCCGCTTAGCCTACTGTGCAACAATTACACTACCCCCAAACTCCAGTAATTATATAAAGCAATGACAGACCAATAAGCCAGTAAATATCCTCATCCCAACCTTAATAACCCTAACAACCATACTTCTACCACTTTCCCCTGTAATCTTCACAATCCCCTAG
33188_CajamarcaPE NNNNNNNNNCAAGCTAAACTAATTTCCACCCTAAGCCTAATCCTAGGAACCACTATCACAATCTCAAGTAACCACTGAACAATAGCATGAACCGGCCTAGAAATTAATACTCTAGCTATCCTCCCTCTAATCTCAACCCCCCACCATCCACGAGCTATTGAAGCCACAACCAAATATTTCCTAGTTCAAGCAGCAGCATCAACCCTACTTTTATTTTCCAGCACAACCAACGCACTACTTACCGGACAATGAGATATTACTCAATTAACCCACCCCATCCCATGTCTCCTCATAACAGCAGCCATCTCAATCAAACTAGGCCTAGCCCCATTCCACTTCTGATTTCCAGAAGTCCTTCAAGGTTCGTCCCTGACCACAGGCCTACTCCTAGCCACAGTCATGAAATTCCCCCCTATTTCACTATTTCTACTAACATCCCCTTCTCTCAACAACACCCTACTAACTATCTTAGCCATCTTCTCAGCAGCCCTAGGAGGATGAATAGGCCTAAACCAAACCCAAATCCGAAAAGTCCTAGCCTTCTCATCCATCTCTCACCTAGGATGAATAACTATCATTATTATTTATAACCCCAAACTCACCCTGATCACCTTCTACCTTTACTGCCTAATAACCGCTGCCATTTTTATAACCCTTAAAACTACTAAAACCCTCAAACTCTCCTCAATAATAACTGCATGGACAAAAATCCCATCCTTAAGTGCAACCCTAATACTTACGCTCTTATCCCTAGCAGGACTACCCCCACTAACAGGATTCCTACCAAAATGACTTATTATCCAAGAACTTACTAAACAAGAAATGACCTCTACAGCAACAATCATCGCCCTTCTATCCCTACTAGGTCTCTTCTTCTACCTCCGCTTAGCCTACTGTGCAACAATTACACTACCCCCAAACTCTAGTAATTACATAAAGCAATGACAAACCAATAAGCCAGTAAACATCCTCATCCCAACCTTAATAACCCTAACAACCATACTTTTACCACTCTCCCCTGTAATCTTCACAATCCCCTAG
33731_CajamarcaPE NNNNNNNNNNNNGCTAAACTAATTTCCACCCTAAGCCTAATCCTAGGAACCACTATCACAATCTCAAGTAACCACTGAACAATAGCATGAACCGGCCTAGAAATTAATACTCTAGCTATCCTCCCTCTAATCTCAACCCCCCACCATCCACGAGCTATTGAAGCCACAACCAAATATTTCCTAGTTCAAGCAGCAGCATCAACCCTACTTTTATTTTCCAGCACAACCAACGCACTACTTACTGGACAATGAGATATTACTCAATTAACCCACCCCATCCCATGTCTCCTCATAACAGCAGCCATCTCAATCAAACTAGGCCTAGCCCCATTCCACTTCTGATTTCCAGAAGTCCTTCAAGGTTCGTCCCTGACCACAGGCCTACTCCTAGCCACAGTCATGAAATTCCCCCCTATTTCACTATTTCTACTAACATCCCCTTCTCTCAACAACACCCTACTAACTATCTTAGCCATCTTCTCAGCAGCCCTAGGAGGATGAATAGGCCTAAACCAAACCCAAATCCGAAAAGTCCTAGCCTTCTCATCCATCTCTCACCTAGGATGAATAACTATCATTATTATTTATAACCCCAAACTCACCCTGATCACCTTCTACCTTTACTGCCTAATAACCGCTGCCATTTTTATAACCCTTAAAACTACTAAAACCCTCAAACTCTCCTCAATAATAACTGCATGGACAAAAATCCCATCCTTAAGTGCAACCCTAATACTTACGCTCTTATCCCTAGCAGGACTACCCCCACTAACAGGATTCCTACCAAAATGACTTATTATCCAAGAACTTACTAAACAAGAAATGACCTCTACAGCAACAATCATCGCCCTTCTATCCCTACTAGGTCTCTTCTTCTACCTCCGCTTAGCCTACTGTGCAACAATTACACTACCCCCAAACTCTAGTAATTACATAAAGCAATGACAAACCAATAAGCCAGTAAACATCCTCATCCCAACCTTAATAACCCTAACAACCATACTTTTACCACTCTCCCCTGTAATCTTCACAATCCCCNNN
33841_CajamarcaPE NNNNNNNNNCAAGCTAAACTAATTTCCACCCTAAGCCTAATCCTAGGAACCACTATCACAATCTCAAGTAACCACTGAACAATAGCATGAACCGGCCTAGAAATTAATACTCTAGCTATCCTCCCTCTAATCTCAACCCCCCACCATCCACGAGCTATTGAAGCCACAACCAAATATTTCCTAGTTCAAGCAGCAGCATCAACCTTACTTTTATTTTCCAGCACAACCAACGCACTACTTACTGGACAATGAGATATTACTCAATTAACCCACCCCATCCCATGTCTCCTCATAACAGCAGCCATCTCAATCAAACTAGGCCTAGCCCCATTCCACTTCTGATTTCCAGAAGTCCTTCAAGGTTCGTCCCTGACCACAGGCCTACTCCTAGCCACAGTCATGAAATTCCCCCCTATTTCACTATTTCTACTAACATCCCCTTCTCTCAACAACACCCTACTAACTATCTTAGCCATCTTCTCAGCAGCCCTAGGAGGATGAATAGGCCTAAACCAAACCCAAATCCGAAAAGTCCTAGCCTTCTCATCCATCTCTCACCTAGGATGAATAACTATCATTATTATTTATAACCCCAAACTCACCCTGATCACCTTCTACCTTTACTGCCTAATAACCGCTGCCATTTTTATAACCCTTAAAACTACTAAAACCCTCAAACTCTCCTCAATAATAACTGCATGGACAAAAATCCCATCCTTAAGTGCAACCCTAATACTTACGCTCTTATCCCTAGCAGGACTACCCCCACTAACAGGATTCCTACCAAAATGACTTATTATCCAAGAACTTACTAAACAAGAAATGACCTCTACAGCAACAATCATCGCCCTTCTATCCCTACTAGGTCTCTTCTTCTACCTCCGCTTAGCCTACTGTGCAACAATTACACTACCCCCAAACTCTAGTAATTACATAAAGCAATGACAAACCAATAAGCCAGTAAACATCCTCATCCCAACCTTAATAACCCTAACAACCATACTTTTACCACTCTCCCCTGTAATCTTCACAATCCCCTAG
33906_CajamarcaPE NNNNNNNNNCAAGCTAAACTAATTTCCACCCTAAGCCTAATCCTAGGAACCACTATCACAATCTCAAGTAACCACTGAACAATAGCATGAACCGGCCTAGAAATTAATACTCTAGCTATCCTCCCTCTAATCTCAACCCCCCACCATCCACGAGCTATTGAAGCCACAACCAAATATTTCCTAGTTCAAGCAGCAGCATCAACCTTACTTTTATTTTCCAGCACAACCAACGCACTACTTACTGGACAATGAGATATTACTCAATTAACCCACCCCATCCCATGTCTCCTCATAACAGCAGCCATCTCAATCAAACTAGGCCTAGCCCCATTCCACTTCTGATTTCCAGAAGTCCTTCAAGGTTCGTCCCTGACCACAGGCCTACTCCTAGCCACAGTCATGAAATTCCCCCCTATTTCACTATTTCTACTAACATCCCCTTCTCTCAACAACACCCTACTAACTATCTTAGCCATCTTCTCAGCAGCCCTAGGAGGATGAATAGGCCTAAACCAAACCCAAATCCGAAAAGTCCTAGCCTTCTCATCCATCTCTCACCTAGGATGAATAACTATCATTATTATTTATAACCCCAAACTCACCCTGATCACCTTCTACCTTTACTGCCTAATAACCGCTGCCATTTTTATAACCCTTAAAACTACTAAAACCCTCAAACTCTCCTCAATAATAACTGCATGGACAAAAATCCCATCCTTAAGTGCAACCCTAATACTTACGCTCTTATCCCTAGCAGGACTACCCCCACTAACAGGATTCCTACCAAAATGACTTATTATCCAAGAACTTACTAAACAAGAAATGACCTCTACAGCAACAATCATCGCCCTTCTATCCCTACTAGGTCTCTTCTTCTACCTCCGCTTAGCCTACTGTGCAACAATTACACTACCCCCAAACTCTAGTAATTACATAAAGCAATGACAAACCAATAAGCCAGTAAACATCCTCATCCCAACCTTAATAACCCTAACAACCATACTTTTACCACTCTCCCCTGTAATCTTCACAATCCCCTAG
39003_CochabambaBO NNNNNNNNNNNNNNNNNNNNNNNNNNNNNNNNNNNNNNNNNNNNNNNNNNNNNNNNNNNNNNNNNNNNNNNNNNNNNNNNNNNNNNNNNNNNNNNNNNNNNNNNNNNNNNNNNNNNNNNNNNNNNNNNNNNNNNNNNNNNNNNNNNNNNNNNNNNNNNNNNNNNNNNNNNNNNNNNNNNNNNNNNNNNNNNNNNNNNNNNNNNNNNNNNNNNNNNNNNNNNNNNNNNNNNNNNNNNNCTTACCGGACAATGAGATATCACTCAATTAACCCATCCCATCCCATGTCTCCTCATAACAGCAGCCATCTCAATCAAACTAGGCCTAGCCCCATTCCACTTCTGATTTCCAGAAGTCCTTCAAGGTTCATCCCTCACCACAGGCCTACTCCTAGCCACAGTTATGAAATTCCCCCCTATTTCACTATTTCTACTAACATCCCCTTCTCTCAACAACACCCTACTAACTATCTTAGCCATCTCCTCAGCAGCCCTAGGAGGATGAATAGGCCTTAACCAAACTCAAATCCGAAAAGTCCTAGCCTTCTCATCCATCTCTCACCTAGGATGAATAACTATCATTATTATTTATAACCCCAAACTCACCCTAATCACCTTCTACCTTTACTGCCTAATAACCACTGCCATTTTTATAACCCTTAAAACTACCAAAACCCTCAAACTCTCCTCAATAATAACTGCATGGACAAAAATCCCATCCTTAAGTGCAACCCTAATACTTACGCTCTTATCCCTAGCAGGACTACCCCCACTAACAGGATTCCTACCAAAATGACTTATTATCCAAGAACTTACTAAACAAGAGATAACCTCTACAGCAACAATCATCGCCCTTCTATCCCTACTAGGTCTCTTCTTCTACCTCCGCTTAGCCTACTGTGCAACAATTACACTACCCCCAAACTCCAGTAATTATATAAAGCAATGACAGACCAATAAGCCAGTAAATATCCTCATCCCAACCTTAATAACCCTAACAACCATACTTCTACCACTTTCCCCTGTAATCTTCACAATCCCCTAG
39143_CochabambaBO NNNNNNCCACAAGCTAAACTAATTTCCACCCTAAGCCTAATCCTAGGAACCACCATCACAATCTCAAGTAACCACTGAACAATAGCATGAACCGGCCTAGAAATTAATACTCTAGCTATCCTCCCTCTAATCTCAACCCCCCACCATCCACGAGCTATTGAAGCCACAACCAAATATTTCCTAGTTCAAGCAGCAGCATCAACCCTACTTTTATTTTCCAGCACAACCAACGCACTACTTACCGGACAATGAGATATCACTCAATTAACCCATCCCATCCCATGTCTCCTCATAACAGCAGCCATCTCAATCAAACTAGGCCTAGCCCCATTCCACTTCTGATTTCCAGAAGTCCTTCAAGGTTCATCCCTCACCACAGGCCTACTCCTAGCCACAGTTATGAAATTCCCCCCTATTTCACTATTTCTACTAACATCCCCTTCTCTCAACAACACCCTACTAACTATCTTAGCCATCTCCTCAGCAGCCCTAGGAGGATGAATAGGCCTTAACCAAACTCAAATCCGAAAAGTCCTAGCCTTCTCATCCATCTCTCACCTAGGATGAATAACTATCATTATTATTTATAACCCCAAACTCACCCTAATCACCTTCTACCTTTACTGCCTAATAACCACTGCCATTTTTATAACCCTTAAAACTACCAAAACCCTCAAACTCTCCTCAATAATAACTGCATGGACAAAAATCCCATCCTTAAGTGCAACCCTAATACTTACGCTCTTATCCCTAGCAGGACTACCCCCACTAACAGGATTCCTACCAAAATGACTTATTATCCAAGAACTTACTAAACAAGAGATAACCTCTACAGCAACAATCATCGCCCTTCTATCCCTACTAGGTCTCTTCTTCTACCTCCGCTTAGCCTACTGTGCAACAATTACACTACCCCCAAACTCCAGTAATTATATAAAGCAATGACAGACCAATAAGCCAGTAAATATCCTCATCCCAACCTTAATAACCCTAACAACCATACTTCTACCACTTTCCCCTGTAATCTTCACAATCCCCTAG
6051_MoronaEC NNNAACCCACAAGCTAAACTAATTTCCACCCTAAGCCTAATCCTAGGAACCACTATCACAATCTCAAGTAACCACTGAACAATAGCATGAACCGGCCTAGAAATTAATACTCTAGCTATCCTCCCTCTAATCTCAACCCCCCACCATCCACGAGCTATTGAAGCCACAACCAAATATTTCCTAGTTCAAGCAGCAGCATCAACCCTACTTTTATTTTCCAGCACAACCAACGCACTACTTACTGGACAATGAGATATTACTCAATTAACCCACCCCATCCCATGTCTCCTCATAACAGCAGCCATCTCAATCAAACTAGGCCTAGCCCCATTCCACTTCTGATTTCCAGAAGTCCTTCAAGGTTCGTCCCTGACCACAGGCCTACTCCTAGCCACAGTCATGAAATTCCCCCCTATTTCACTATTTCTACTAACATCCCCTTCTCTCAACAACACCCTACTAACTATCTTAGCCATCTTCTCAGCAGCCCTAGGAGGATGAATAGGCCTAAACCAAACCCAAATCCGAAAAGTCCTAGCCTTCTCATCCATCTCTCACCTAGGATGAATAACTATCATTATTATTTATAACCCCAAACTCACCCTGATCACCTTCTACCTTTACTGCCTAATAACCGCTGCCATTTTTATAACCCTTAAAACTACTAAAACCCTCAAACTCTCCTCAATAATAACTGCATGGACAAAAATCCCATCCTTAAGTGCAACCCTAATACTTACGCTCTTATCCCTAGCAGGACTACCCCCACTAACAGGATTCCTACCAAAATGACTTATTATCCAAGAACTTACTAAACAAGAAATGACCTCTACAGCAACAATCATCGCCCTTCTATCCCTACTAGGTCTCTTCTTCTACCTCCGCTTAGCCTACTGTGCAACAATTACACTACCCCCAAACTCTAGTAATTACATAAAGCAATGACAAACCAATAAGCCAGTAAACATCCTCATCCCAACCTTAATAACCCTAACAACCATACTTTTACCACTCTCCCCTGTAATCTTCACAATCCCCTAG
8121_PascoPE ATAAACCCACAAGCTAAACTAATTTCCACCCTAAGCCTAATCCTAGGAACCACTATCACAATCTCAAGTAACCACTGAACAATAGCATGAACCGGCCTAGAAATTAATACTCTAGCTATCCTCCCTCTAATCTCAACCCCCCACCATCCACGAGCTATTGAAGCCACAACCAAATATTTCCTAGTTCAAGCAGCAGCATCAACCCTACTTTTATTTTCCAGCACAACCAACGCACTACTTACCGGACAATGAGATATTACTCAATTAACCCACCCCATCCCATGTCTCCTCATAACAGCAGCCATCTCAATCAAACTAGGCCTAGCCCCATTCCACTTCTGATTTCCAGAAGTCCTTCAAGGTTCGTCCCTAACCACAGGCCTACTCCTAGCCACAGTTATGAAATTCCCCCCTATTTCACTATTTCTACTAACATCCCCTTCTCTCAACAACACCCTACTAACTATCTTAGCCATCCTCTCAGCAGCCCTAGGAGGATGAATAGGCCTAAACCAAACCCAAATCCGAAAAGTCCTAGCCTTCTCATCCATCTCTCACCTAGGATGAATAACTATCATTATTATTTATAACCCCAAACTCACCCTGATCACCTTCTACCTTTACTGCCTAATAACCGCTGCCATTTTTATAACCCTTAAAACTACTAAAACCCTCAAACTCTCCTCAATAATAACTGCATGGACAAAAATCCCATCCTTAAGTGCAACCCTAATACTTACGCTCTTATCCCTAGCAGGACTACCCCCACTAACAGGATTCCTACCAAAATGACTTATTATCCAAGAACTTACTAAACAAGAAATGACCTCTACAGCAACAATCATCGCCCTTCTATCCCTACTAGGTCTCTTCTTCTACCTCCGCTTAGCCTACTGTGCAACAATTACACTACCCCCAAACTCTAGTAATTACATAAAGCAATGACAAACCAATAAGCCAGTAAACATCCTCATCCCAACCTTAATAACCCTAACAACCATACTTCTACCACTCTCCCCTGTAATCTTCACAATCCCCTAG
AM.DOT2690_LaPazBO ATAAACCCACAAGCTAAACTAATTTCCACCCTAAGCCTAATCCTAGGAACCACCATCACAATCTCAAGTAACCACTGAACAATAGCATGAACCGGCCTAGAAATTAATACTCTAGCTATCCTCCCTCTAATCTCAACCCCCCACCATCCACGAGCTATTGAAGCCACAACCAAATATTTCCTAGTTCAAGCAGCAGCATCAACCCTACTTTTATTTTCCAGCACAACCAACGCACTACTTACCGGACAATGAGATATCACTCAATTAACCCATCCCATCCCATGTCTCCTCATAACAGCAGCCATCTCAATCAAACTAGGCCTAGCCCCATTCCACTTCTGATTTCCAGAAGTCCTTCAAGGTTCATCCCTCACCACAGGCCTACTCCTAGCCACAGTTATGAAATTCCCCCCTATTTCACTATTTCTACTAACATCCCCTTCTCTCAACAACACCCTACTAACTATCTTAGCCATCTCCTCAGCAGCCCTAGGAGGATGAATAGGCCTTAACCAAACTCAAATCCGAAAAGTCCTAGCCTTCTCATCCATCTCTCACCTAGGATGAATAACTATCATTATTATTTATAACCCCAAACTCACCCTAATCACCTTCTACCTTTACTGCCTAATAACCACTGCCATTTTTATAACCCTTAAAACTACCAAAACCCTCAAACTCTCCTCAATAATAACTGCATGGACAAAAATCCCATCCTTAAGTGCAACCCTAATACTTACGCTCTTATCCCTAGCAGGACTACCCCCACTAACAGGATTCCTACCAAAATGACTTATTATCCAAGAACTTACTAAACAAGAGATAACCTCTACAGCAACAATCATCGCCCTTCTATCCCTACTAGGTCTCTTCTTCTACCTCCGCTTAGCCTACTGTGCAACAATTACACTACCCCCAAACTCCAGTAATTATATAAAGCAATGACAGACCAATAAGCCAGTAAATATCCTCATCCCAACCTTAATAACCCTAACAACCATACTTCTACCACTTTCCCCTGTAATCTTCACAATCCCCTAG
AM.DOT6770_LaPazBO ATAAACCCACAAGCTAAACTAATTTCCACCCTAAGCCTAATCCTAGGAACCACCATCACAATCTCAAGTAACCACTGAACAATAGCATGAACCGGCCTAGAAATTAATACTCTAGCTATCCTCCCTCTAATCTCAACCCCCCACCATCCACGAGCTATTGAAGCCACAACCAAATATTTCCTAGTTCAAGCAGCAGCATCAACCCTACTTTTATTTTCCAGCACAACCAACGCACTACTTACCGGACAATGAGATATCACTCAATTAACCCATCCCATCCCATGTCTCCTCATAACAGCAGCCATCTCAATCAAACTAGGCCTAGCCCCATTCCACTTCTGATTTCCAGAAGTCCTTCAAGGTTCATCCCTCACCACAGGCCTACTCCTAGCCACAGTTATGAAATTCCCCCCTATTTCACTATTTCTACTAACATCCCCTTCTCTCAACAACACCCTACTAACTATCTTAGCCATCTCCTCAGCAGCCCTAGGAGGATGAATAGGCCTTAACCAAACTCAAATCCGAAAAGTCCTAGCCTTCTCATCCATCTCTCACCTAGGATGAATAACTATCATTATTATTTATAACCCCAAACTCACCCTAATCACCTTCTACCTTTACTGCCTAATAACCACTGCCATTTTTATAACCCTTAAAACTACCAAAACCCTCAAACTCTCCTCAATAATAACTGCATGGACAAAAATCCCATCCTTAAGTGCAACCCTAATACTTACGCTCTTATCCCTAGCAGGACTACCCCCACTAACAGGATTCCTACCAAAATGACTTATTATCCAAGAACTTACTAAACAAGAGATAACCTCTACAGCAACAATCATCGCCCTTCTATCCCTACTAGGTCTCTTCTTCTACCTCCGCTTAGCCTACTGTGCAACAATTACACTACCCCCAAACTCCAGTAATTATATAAAGCAATGACAGACCAATAAGCCAGTAAATATCCTCATCCCAACCTTAATAACCCTAACAACCATACTTCTACCACTTTCCCCTGTAATCTTCACAATCCCCTAG
AMC1289_Chorro_NTachVE ATAAACCCACAAGCTAAACTAATTTCTACCCTAAGCCTAATCCTAGGAACCACCATCACAATCTCAAGTAACCACTGAACAATAGCATGAACCGGCCTAGAAATTAATACTCTAGCTATCCTCCCTTTAATCTCAACCCCCCACCATCCACGAGCTATTGAAGCTACAACCAAATATTTCCTAGTTCAAGCAGCAGCATCAACCCTACTTTTATTTTCCAGCACAACCAACGCACTACTTACCGGACAATGAGATATTACTCAATTAACCCACCCCATCCCATGCCTCCTCATAACAGTAGCCATCTCAATCAAACTAGGCCTAGCCCCATTCCACTTCTGATTTCCAGAAGTCCTTCAAGGTTCGTCCCTAACCACAGGCCTACTCCTAGCCACAGTTATGAAATTCCCCCCTATTTCACTATTTTTACTGACATCCCCTTCTCTCAACAACACCTTACTAACTATCTTAGCCATCTCCTCAGCAGCCCTAGGAGGATGAATAGGCCTAAACCAAACCCAAATCCGAAAAGTCCTAGCCTTCTCATCCATCTCTCACCTAGGATGAATAACTATCATCATTATTTATAATCCCAAACTCACCCTAATCACCTTCTACCTTTACTGCCTAATAACCGCTGCCATTTTTATAACCCTTAAAACTACCAAAACCCTCAAACTCTCCTCAATAATAACTGCATGGACAAAAATCCCATCCTTAAGTGCAACCCTAATACTTACGCTCTTATCCCTAGCAGGACTACCCCCACTAACAGGATTCCTACCAAAGTGACTTATTATCCAAGAACTTACTAAACAAGAAATAACCCCTACAGCAACAATCATCGCCCTTCTATCCCTACTAGGTCTCTTCTTCTACCTCCGCTTAGCTTACTGCGCAACAATTACATTACCCCCAAACTCTAGTAATTACATAAAGCAATGACAGACCAATAAACCAGTAAATATCCTTATCCCAACCTTAATAACCCTAACAACCATACTTCTACCACTCTCCCCTGTAATCTTCACAATCCCCTAG
AMC991_StaMartaCO ATAAACCCACAAGCTAAACTAATTTCTACCCTAAGCCTAATCCTAGGAACCACCATCACAATCTCAAGTAACCACTGAACAATAGCATGAACCGGCCTAGAAATTAATACTCTAGCTATCCTCCCTCTAATCTCAACCCCCCACCATCCACGAGCTATTGAAGCTACAACCAAATATTTCCTAGTTCAAGCAGCAGCATCAACCCTACTTTTATTTTCCAGCACAACCAACGCACTACTTACCGGACAATGAGATATTACTCAATTAACCCACCCCATCCCATGTCTCCTCATAACAGTAGCCATCTCAATCAAACTAGGCCTAGCCCCATTCCACTTCTGATTTCCAGAAGTCCTTCAAGGTTCATCCCTAACCACAGGCCTACTCCTAGCCACAGTTATGAAATTCCCCCCTATTTCACTATTTTTACTAACATCCCCTTCTCTCAACAACACCTTACTAACTATCTTAGCCATCTCCTCAGCAGCCCTAGGAGGATGAATAGGCCTAAACCAAACCCAAATCCGAAAAGTCCTAGCCTTCTCATCCATCTCTCACCTAGGATGAATAACTATCATTATTATTTATAATCCCAAACTCACCCTAATCACCTTCTACCTTTACTGCCTAATAACCGCTGCCATTTTTATAACCCTTAAAACTACCAAAACCCTCAAACTCTCCTCAATAATAACTGCATGGACAAAAATCCCATCCTTAAGTGCAACCCTAATACTCACGCTCTTATCCCTAGCAGGACTACCCCCACTAACAGGATTCCTACCAAAATGACTTATTATCCAAGAACTTACTAAACAAGAAATAACCCCTACAGCAACAATCATCGCCCTTCTATCCCTACTAGGTCTCTTCTTCTACCTCCGCTTAGCTTACTGCGCAACAATTACATTACCCCCAAACTCTAGTAATTACATAAAGCAATGACAGACCAATAAGCCAGTAAATATCCTTATCCCAACCTTAATAACCCTAACAACCATACTTCTACCACTCTCCCCTGTAATCTTCACAATCCCCTAG
ANSP19788_ZamoraEC ATAAACCCACAAGCTAAACTAATTTCCACCCTAAGCCTAATCCTAGGAACCACTATCACAATCTCAAGTAACCACTGAACAATAGCATGAACCGGCCTAGAAATTAATACTCTAGCTATCCTCCCTCTAATCTCAACCCCCCACCATCCACGAGCTATTGAAGCCACAACCAAATATTTCCTAGTTCAAGCAGCAGCATCAACCCTACTTTTATTTTCCAGCACAACCAACGCACTACTTACTGGACAATGAGATATTACTCAATTAACCCACCCCATCCCATGTCTCCTCATAACAGCAGCCATCTCAATCAAACTAGGCCTAGCCCCATTCCACTTCTGATTTCCAGAAGTCCTTCAAGGTTCGTCCCTGACCACAGGCCTACTCCTAGCCACAGTCATGAAATTCCCCCCTATTTCACTATTTCTACTAACATCCCCTTCTCTCAACAACACCCTACTAACTATCTTAGCCATCTTCTCAGCAGCCCTAGGAGGATGAATAGGCCTAAACCAAACCCAAATCCGAAAAGTCCTAGCCTTCTCATCCATCTCTCACCTAGGATGAATAACTATCATTATTATTTATAACCCCAAACTCACCCTGATCACCTTCTACCTTTACTGCCTAATAACCGCTGCCATTTTTATAACCCTTAAAACTACTAAAACCCTCAAACTCTCCTCAATAATAACTGCATGGACAAAAATCCCATCCTTAAGTGCAACCCTAATACTTACGCTCTTATCCCTAGCAGGACTACCCCCACTAACAGGATTCCTACCAAAATGACTTATTATCCAAGAACTTACTAAACAAGAAATGACCTCTACAGCAACAATCATCGCCCTTCTATCCCTACTAGGTCTCTTCTTCTACCTCCGCTTAGCCTACTGTGCAACAATTACACTACCCCCAAACTCTAGTAATTACATAAAGCAATGACAAACCAATAAGCCAGTAAACATCCTCATCCCAACCTTAATAACCCTAACAACCATACTTTTACCACTCTCCCCTGTAATCTTCACAATCCCCTAG
ANSP20191_SucumbiosEC ATAAACCCACAAGCTAAACTAATTTCCACCCTAAGCCTAATCCTAGGAACCACTATCACAATCTCAAGTAACCACTGAACAATAGCATGAACCGGCCTAGAAATTAATACTCTAGCTATCCTCCCTCTAATCTCAACCCCCCACCATCCACGAGCTATTGAAGCCACAACCAAATATTTCCTAGTTCAAGCAGCAGCATCAACCCTACTTTTATTTTCCAGCACAACCAACGCACTACTTACTGGACAATGAGATATTACTCAATTAACCCACCCCATCCCATGTCTCCTCATAACAGCAGCCATCTCAATCAAACTAGGCCTAGCCCCATTCCACTTCTGATTTCCAGAAGTCCTTCAAGGTTCGTCCCTGACCACAGGCCTACTCCTAGCCACAGTCATGAAATTCCCCCCTATTTCACTATTTCTACTAACATCCCCTTCTCTCAACAACACCCTACTAACTATCTTAGCCATCTTCTCAGCAGCCCTAGGAGGATGAATAGGCCTAAACCAAACCCAAATCCGAAAAGTCCTAGCCTTCTCATCCATCTCTCACCTAGGATGAATAACTATCATTATTATTTATAACCCCAAACTCACCCTGATCACCTTCTACCTTTACTGCCTAATAACCGCTGCCATTTTTATAACCCTTAAAACTACTAAAACCCTCAAACTCTCCTCAATAATAACTGCATGGACAAAAATCCCATCCTTAAGTGCAACCCTAATACTTACGCTCTTATCCCTAGCAGGACTACCCCCACTAACAGGATTCCTACCAAAATGACTTATTATCCAAGAACTTACTAAACAAGAAATGACCTCTACAGCAACAATCATCGCCCTTCTATCCCTACTAGGTCTCTTCTTCTACCTCCGCTTAGCCTACTGTGCAACAATTACACTACCCCCAAATTCTAGTAATTACATAAAGCAATGACAAACCAATAAGCCAGTAAACATCCTCATCCCAACCTTAATAACCCTAACAACCATACTTTTACCACTCTCCCCTGTAATCTTCACAATCCCCTAG
ANSP20200_SucumbiosEC ATAAACCCACAAGCTAAACTAATTTCCACCCTAAGCCTAATCCTAGGAACCACTATCACAATCTCAAGTAACCACTGAACAATAGCATGAACCGGCCTAGAAATTAATACTCTAGCTATCCTCCCTCTAATCTCAACCCCCCACCATCCACGAGCTATTGAAGCCACAACCAAATATTTCCTAGTTCAAGCAGCAGCATCAACCCTACTTTTATTTTCCAGCACAACCAACGCACTACTTACTGGACAATGAGATATTACTCAATTAACCCACCCCATCCCATGTCTCCTCATAACAGCAGCCATCTCAATCAAACTAGGCCTAGCCCCATTCCACTTCTGATTTCCAGAAGTCCTTCAAGGTTCGTCCCTGACCACAGGCCTACTCCTAGCCACAGTCATGAAATTCCCCCCTATTTCACTATTTCTACTAACATCCCCTTCTCTCAACAACACCCTACTAACTATCTTAGCCATCTTCTCAGCAGCCCTAGGAGGATGAATAGGCCTAAACCAAACCCAAATCCGAAAAGTCCTAGCCTTCTCATCCATCTCTCACCTAGGATGAATAACTATCATTATTATTTATAACCCCAAACTCACCCTGATCACCTTCTACCTTTACTGCCTAATAACCGCTGCCATTTTTATAACCCTTAAAACTACTAAAACCCTCAAACTCTCCTCAATAATAACTGCATGGACAAAAATCCCATCCTTAAGTGCAACCCTAATACTTACGCTCTTATCCCTAGCAGGACTACCCCCACTAACAGGATTCCTACCAAAATGACTTATTATCCAAGAACTTACTAAACAAGAAATGACCTCTACAGCAACAATCATCGCCCTTCTATCCCTACTAGGTCTCTTCTTCTACCTCCGCTTAGCCTACTGTGCAACAATTACACTACCCCCAAATTCTAGTAATTACATAAAGCAATGACAAACCAATAAGCCAGTAAACATCCTCATCCCAACCTTAATAACCCTAACAACCATACTTTTACCACTCTCCCCTGTAATCTTCACAATCCCCTAG
CDC22_BojacaCundCO ATAAACCCACAAGCTAAACTAATTTCTACCCTAAGCCTAATCCTAGGAACCACCATCACAATCTCAAGTAACCACTGAACAATAGCATGAACCGGCCTAGAAATTAATACTCTAGCTATCCTCCCTTTAATCTCAACCCCCCACCATCCACGAGCTATTGAAGCTACAACCAAATATTTCCTAGTTCAAGCAGCAGCATCAACCCTACTTTTATTTTCCAGCACAACCAACGCACTACTTACCGGACAATGAGATATTACTCAATTAACCCACCCCATCCCATGCCTCCTTATAACAGTAGCCATCTCAATCAAACTAGGCCTAGCCCCATTCCACTTCTGATTTCCAGAAGTCCTTCAAGGTTCGTCCCTAACCACAGGCCTACTCCTAGCCACAGTTATGAAATTCCCCCCTATTTCACTATTTTTACTGACATCCCCTTCTCTCAACAACACCTTACTAACTATCTTAGCCATCTCCTCAGCAGCCCTAGGAGGATGAATAGGCCTAAACCAAACCCAAATCCGAAAAGTCCTAGCCTTCTCATCCATCTCTCACCTAGGATGAATAACTATCATCATTATTTATAATCCCAAACTCACCCTAATCACCTTCTACCTTTACTGCCTAATAACCGCTGCCATTTTTATAACCCTTAAAACTACCAAAACCCTCAAACTCTCCTCAATAATAACTGCATGGACAAAAATCCCATCCTTAAGTGCAACCCTAATACTTACGCTCTTATCCCTAGCAGGACTACCCCCACTAACAGGATTCCTACCAAAGTGACTTATTATCCAAGAACTTACTAAACAAGAAATAACCCCTACAGCAACAATCATCGCCCTTCTATCCCTACTAGGTCTCTTCTTCTACCTCCGCTTAGCTTACTGCGCAACAATTACATTACCCCCAAACTCTAGTAATTACATAAAGCAATGACAGACCAATAAACCAGTAAATATCCTTATCCCAACCTTAATAACCCTAACAACCATACTTCTACCACTCTCCCCTGTAATCTTCACAATCCCCTAG
FM429976_CuscoPE ATAAACCCACAAGCTAAACTAATTTCCACCCTAAGCCTAATCCTAGGAACCACCATCACAATCTCAAGTAACCACTGAACAATAGCATGAACCGGCCTAGAAATTAATACTCTAGCTATCCTCCCTCTAATCTCAACCCCCCACCATCCACGAGCTATTGAAGCCACAACCAAATATTTCCTAGTTCAAGCAGCAGCATCAACCCTACTTTTATTTTCCAGCACAACCAACGCACTACTTACCGGACAATGAGATATCACTCAATTAACCCATCCCATCCCATGTCTCCTCATAACAGCAGCCATCTCAATCAAACTAGGCCTAGCCCCATTCCACTTCTGATTTCCAGAAGTCCTTCAAGGTTCATCCCTCACCACAGGCCTACTCCTAGCCACAGTTATGAAATTCCCCCCTATTTCACTATTTCTACTAACATCCCCTTCTCTCAACAACACCCTACTAACTATCTTAGCCATCTCCTCAGCAGCCCTAGGAGGATGAATAGGCCTTAACCAAACTCAAATCCGAAAAGTCCTAGCCTTCTCATCCATCTCTCACCTAGGATGAATAACTATCATTATTATTTATAACCCCAAACTCACCCTAATCACCTTCTACCTTTACTGCCTAATAACCACTGCCATTTTTATAACCCTTAAAACTACCAAAACCCTCAAACTCTCCTCAATAATAACTGCATGGACAAAAATCCCATCCTTAAGTGCAACCCTAATACTTACGCTCTTATCCCTAGCAGGACTACCCCCACTAACAGGATTCCTACCAAAATGACTTATTATCCAAGAACTTACTAAACAAGAGATAACCTCTACAGCAACAATCATCGCCCTTCTATCCCTACTAGGTCTCTTCTTCTACCTCCGCTTAGCCTACTGTGCAACAATTACACTACCCCCAAACTCCAGTAATTATATAAAGCAATGACAGACCAATAAGCCAGTAAATATCCTCATCCCAACCTTAATAACCCTAACAACCATACTTCTACCACTTTCCCCTGTAATCTTCACAATCCCCTAG
FM429977_CuscoPE ATAAACCCACAAGCTAAACTAATTTCCACCCTAAGCCTAATCCTAGGAACCACCATCACAATCTCAAGTAACCACTGAACAATAGCATGAACCGGCCTAGAAATTAATACTCTAGCTATCCTCCCTCTAATCTCAACCCCCCACCATCCACGAGCTATTGAAGCCACAACCAAATATTTCCTAGTTCAAGCAGCAGCATCAACCCTACTTTTATTTTCCAGCACAACCAACGCACTACTTACCGGACAATGAGATATCACTCAATTAACCCATCCCATCCCATGTCTCCTCATAACAGCAGCCATCTCAATCAAACTAGGCCTAGCCCCATTCCACTTCTGATTTCCAGAAGTCCTTCAAGGTTCATCCCTCACCACAGGCCTACTCCTAGCCACAGTTATGAAATTCCCCCCTATTTCACTATTTCTACTAACATCCCCTTCTCTCAACAACACCCTACTAACTATCTTAGCCATCTCCTCAGCAGCCCTAGGAGGATGAATAGGCCTTAACCAAACTCAAATCCGAAAAGTCCTAGCCTTCTCATCCATCTCTCACCTAGGATGAATAACTATCATTATTATTTATAACCCCAAACTCACCCTAATCACCTTCTACCTTTACTGCCTAATAACCACTGCCATTTTTATAACCCTTAAAACTACCAAAACCCTCAAACTCTCCTCAATAATAACTGCATGGACAAAAATCCCATCCTTAAGTGCAACCCTAATACTTACGCTCTTATCCCTAGCAGGACTACCCCCACTAACAGGATTCCTACCAAAATGACTTATTATCCAAGAACTTACTAAACAAGAGATAACCTCTACAGCAACAATCATCGCCCTTCTATCCCTACTAGGTCTCTTCTTCTACCTCCGCTTAGCCTACTGTGCAACAATTACACTACCCCCAAACTCCAGTAATTATATAAAGCAATGACAGACCAATAAGCCAGTAAATATCCTCATCCCAACCTTAATAACCCTAACAACCATACTTCTACCACTTTCCCCTGTAATCTTCACAATCCCCTAG
IAvH.BT111_Tama_STachCO ATAAACCCACAAGCTAAACTAATTTCTACCCTAAGCCTAATCCTAGGAACCACCATCACAATCTCAAGTAACCACTGAACAATAGCATGAACCGGCCTAGAAATTAATACTCTAGCTATCCTCCCTTTAATCTCAACCCCCCACCATCCACGAGCTATTGAAGCTACAACCAAATATTTCCTAGTCCAAGCAGCAGCATCAACCCTACTTTTATTTTCCAGCACAACCAACGCACTACTTACCGGACAATGAGATATTACTCAATTAACCCACCCCATCCCATGCCTCCTCATAACAGTAGCCATCTCAATCAAACTAGGCCTAGCCCCATTCCACTTCTGATTTCCAGAAGTCCTTCAAGGTTCGTCCCTAACCACAGGCCTACTCCTAGCCACAGTTATGAAATTCCCCCCTATTTCACTATTTTTACTGACATCCCCTTCTCTCAACAACACCTTACTAACTATCTTAGCCATCTCCTCAGCAGCCCTAGGAGGATGAATAGGCCTAAACCAAACCCAAATCCGAAAAGTCCTAGCCTTCTCATCCATCTCTCACCTAGGATGAATAACTATCATCATTATTTATAATCCCAAACTCACCCTAATCACCTTCTACCTTTACTGCCTAATAACCGCTGCCATTTTTATAACCCTTAAAACTACCAAAACCCTCAAACTCTCCTCAATAATAACTGCATGGACAAAAATCCCATCCTTAAGTGCAACCCTAATACTTACGCTCTTATCCCTAGCAGGACTACCCCCACTAACAGGATTCCTACCAAAGTGACTTATTATCCAAGAACTTACTAAACAAGAAATAACCCCTACAGCAACAATCATCGCCCTTCTATCCCTACTAGGTCTCTTCTTCTACCTCCGCTTAGCTTACTGCGCAACAATTACATTACCCCCAAACTCTAGTAATTACATAAAGCAATGACAGACCAATAAGCCAGTAAATATCCTTATCCCAACCTTAATAACCCTAACAACCATACTTCTACCACTCTCCCCTGTAATCTTCACAATCCCCTAG
IAvH.BT469_StaMartaCO ATAAACCCACAAGCTAAACTAATTTCTACCCTAAGCCTAATCCTAGGAACCACCATCACAATCTCAAGTAACCACTGAACAATAGCATGAACCGGCCTAGAAATTAATACTCTAGCTATCCTCCCTCTAATCTCAACCCCCCACCATCCACGAGCTATTGAAGCTACAACCAAATATTTCCTAGTTCAAGCAGCAGCATCAACCCTACTTTTATTTTCCAGCACAACCAACGCACTACTTACCGGACAATGAGATATTACTCAATTAACCCACCCCATCCCATGTCTCCTCATAACAGTAGCCATCTCAATCAAACTAGGCCTAGCCCCATTCCACTTCTGATTTCCAGAAGTCCTTCAAGGTTCATCCCTAACCACAGGCCTACTCCTAGCCACAGTTATGAAATTCCCCCCTATTTCACTATTTTTACTAACATCCCCTTCTCTCAACAACACCTTACTAACTATCTTAGCCATCTCCTCAGCAGCCCTAGGAGGATGAATAGGCCTAAACCAAACCCAAATCCGAAAAGTCCTAGCCTTCTCATCCATCTCTCACCTAGGATGAATAACTATCATTATTATTTATAATCCCAAACTCACCCTAATCACCTTCTACCTTTACTGCCTAATAACCGCTGCCATTTTTATAACCCTTAAAACTACCAAAACCCTCAAACTCTCCTCAATAATAACTGCATGGACAAAAATCCCATCCTTAAGTGCAACCCTAATACTCACGCTCTTATCCCTAGCAGGACTACCCCCACTAACAGGATTCCTACCAAAATGACTTATTATCCAAGAACTTACTAAACAAGAAATAACCCCTACAGCAACAATCATCGCCCTTCTATCCCTACTAGGTCTCTTCTTCTACCTCCGCTTAGCTTACTGCGCAACAATTACATTACCCCCAAACTCTAGTAATTACATAAAGCAATGACAGACCAATAAGCCAGTAAATATCCTTATCCCAACCTTAATAACCCTAACAACCATACTTCTACCACTCTCCCCTGTAATCTTCACAATCCCCTAG
IAvH.BT7412_PalestinaHuilaCO ATAAACCCACAAGCTAAACTAATTTCTACCCTAAGCCTAATCCTAGGAACCACCATCACAATCTCAAGTAACCACTGAACAATAGCATGAACCGGCCTAGAAATTAATACTCTAGCTATCCTCCCTTTAATCTCAACCCCCCACCATCCACGAGCTATTGAAGCTACAACCAAATATTTCCTAGTCCAAGCAGCAGCATCAACCCTACTTTTATTTTCCAGCACAACCAACGCACTACTTACCGGACAATGAGATATTACTCAATTAACCCACCCCATCCCATGCCTCCTCATAACAGTAGCCATCTCAATCAAACTAGGCCTAGCCCCATTCCACTTCTGATTTCCAGAAGTCCTTCAAGGTTCGTCCCTAACCACAGGCCTACTCCTAGCCACAGTTATGAAATTCCCCCCTATTTCACTATTTTTACTGACATCCCCTTCTCTCAACAACACCTTACTAACTATCTTAGCCATCTCCTCAGCAGCCCTAGGAGGATGAATAGGCCTAAACCAAACCCAAATCCGAAAAGTCCTAGCCTTCTCATCCATCTCTCACCTAGGATGAATAACTATCATCATTATTTATAATCCCAAACTCACCCTAATCACCTTCTACCTTTACTGCCTAATAACCGCTGCCATTTTTATAACCCTTAAAACTACCAAAACCCTCAAACTCTCCTCAATAATAACTGCATGGACAAAAATCCCATCCTTAAGTGCAACCCTAATACTTACGCTCTTATCCCTAGCAGGACTACCCCCACTAACAGGATTCCTACCAAAGTGACTTATTATCCAAGAACTTACTAAACAAGAAATAACCCCTACAGCAACAATCATCGCCCTTCTATCCCTACTAGGTCTCTTCTTCTACCTCCGCTTAGCTTACTGCGCAACAATTACATTACCCCCAAACTCTAGTAATTACATAAAGCAATGACAGACCAATAAGCCAGTAAATATCCTTATCCCAACCTTAATAACCCTAACAACCATACTTCTACCACTCTCCCCTGTAATCTTCACAATCCCCTAG
IAvH.BT7414_PalestinaHuilaCO ATAAACCCACAAGCTAAACTAATTTCTACCCTAAGCCTAATCCTAGGAACCACCATCACAATCTCAAGTAACCACTGAACAATAGCATGAACCGGCCTAGAAATTAATACTCTAGCTATCCTCCCTTTAATCTCAACCCCCCACCATCCACGAGCTATTGAAGCTACAACCAAATATTTCCTAGTCCAAGCAGCAGCATCAACCCTACTTTTATTTTCCAGCACAACCAACGCACTACTTACCGGACAATGAGATATTACTCAATTAACCCACCCCATCCCATGCCTCCTCATAACAGTAGCCATCTCAATCAAACTAGGCCTAGCCCCATTCCACTTCTGATTTCCAGAAGTCCTTCAAGGTTCGTCCCTAACCACAGGCCTACTCCTAGCCACAGTTATGAAATTCCCCCCTATTTCACTATTTTTACTGACATCCCCTTCTCTCAACAACACCTTACTAACTATCTTAGCCATCTCCTCAGCAGCCCTAGGAGGATGAATAGGCCTAAACCAAACCCAAATCCGAAAAGTCCTAGCCTTCTCATCCATCTCTCACCTAGGATGAATAACTATCATCATTATTTATAATCCCAAACTCACCCTAATCACCTTCTACCTTTACTGCCTAATAACCGCTGCCATTTTTATAACCCTTAAAACTACCAAAACCCTCAAACTCTCCTCAATAATAACTGCATGGACAAAAATCCCATCCTTAAGTGCAACCCTAATACTTACGCTCTTATCCCTAGCAGGACTACCCCCACTAACAGGATTCCTACCAAAGTGACTTATTATCCAAGAACTTACTAAACAAGAAATAACCCCTACAGCAACAATCATCGCCCTTCTATCCCTACTAGGTCTCTTCTTCTACCTCCGCTTAGCTTACTGCGCAACAATTACATTACCCCCAAACTCTAGTAATTACATAAAGCAATGACAGACCAATAAGCCAGTAAATATCCTTATCCCAACCTTAATAACCCTAACAACCATACTTCTACCACTCTCCCCTGTAATCTTCACAATCCCCTAG
IAvH.BT7497_AcevedoHuilaCO ATAAACCCACAAGCTAAACTAATTTCTACCCTAAGCCTAATCCTAGGAACCACCATCACAATCTCAAGTAACCACTGAACAATAGCATGAACCGGCCTAGAAATTAATACTCTAGCTATCCTCCCTTTAATCTCAACCCCCCACCATCCACGAGCTATTGAAGCTACAACCAAATATTTCCTAGTCCAAGCAGCAGCATCAACCCTACTTTTATTTTCCAGCACAACCAACGCACTACTTACCGGACAATGAGATATTACTCAATTAACCCACCCCATCCCATGCCTCCTCATAACAGTAGCCATCTCAATCAAACTAGGCCTAGCCCCATTCCACTTCTGATTTCCAGAAGTCCTTCAAGGTTCGTCCCTAACCACAGGCCTACTCCTAGCCACAGTTATGAAATTCCCCCCTATTTCACTATTTCTACTGACATCCCCTTCTCTCAACAACACCTTACTAACTATCTTAGCCATCTCCTCAGCAGCCCTAGGAGGATGAATAGGCCTAAACCAAACCCAAATCCGAAAAGTCCTAGCCTTCTCATCCATCTCTCACCTAGGATGAATAACTATCATCATTATTTATAACCCCAAACTCACCCTAATCACCTTCTACCTTTACTGCCTAATAACCGCTGCCATTTTTATAACCCTTAAAACTACCAAAACCCTCAAACTCTCCTCAATAATAACTGCATGGACAAAAATCCCATCCTTAAGTGCAACCCTAATACTTACGCTCTTATCCCTAGCAGGACTACCCCCACTAACAGGATTCCTACCAAAGTGACTTATTATCCAAGAACTTACTAAACAAGAAATAACCCCTACAGCAACAATCATCGCCCTTCTATCCCTACTAGGTCTCTTCTTCTACCTCCGCTTAGCTTACTGCGCAACAATTACATTACCCCCAAACTCTAGTAATTACATAAAGCAATGACAGACCAATAAGCCAGTAAATATCCTTATCCCAACCTTAATAACCCTAACAACCATACTTCTACCACTCTCCCCTGTAATCTTCACAATCCCCTAG
JEA452_RionegroSantCO ATAAATCCACAAGCTAAACTAATTTCTACCCTAAGCCTAATCCTAGGAACCACCATCACAATCTCAAGTAACCACTGAACAATAGCATGAACCGGCCTAGAAATTAATACTCTAGCTATCCTCCCTTTAATCTCAACCCCCCACCATCCACGAGCTATTGAAGCTACAACCAAATATTTCCTAGTTCAAGCAGCAGCATCAACCCTACTTTTATTTTCCAGCACAACCAACGCACTACTTACCGGACAATGAGATATTACTCAATTAACCCACCCCATCCCATGCCTCCTCATAACAGTAGCCATCTCAATCAAACTAGGCCTAGCCCCATTCCACTTCTGATTTCCAGAAGTCCTTCAAGGTTCGTCCCTAACCACAGGCCTACTCCTAGCCACAGTTATGAAATTCCCCCCTATTTCACTATTTTTACTGACATCCCCTTCTCTCAACAACACCTTACTAACTATCTTAGCCATCTCCTCAGCAGCCCTAGGAGGATGAATAGGCCTAAACCAAACCCAAATCCGAAAAGTCCTAGCCTTCTCATCCATCTCTCACCTAGGATGAATAACTATCATCATTATTTATAGTCCCAAACTCACCCTAATCACCTTCTACCTTTACTGCCTAATAACCGCTGCCATTTTTATAACCCTTAAAACTACCAAAACCCTCAAACTCTCCTCAATAATAACTGCATGGACAAAAATCCCATCCTTAAGTGCAACCCTAATACTTACGCTCTTATCCCTAGCAGGACTACCCCCACTAACAGGATTCCTACCAAAGTGACTTATTATCCAAGAACTTACTAAACAAGAAATAACCCCTACAGCAACAATCATCGCCCTTCTATCCCTACTAGGTCTCTTCTTCTACCTCCGCTTAGCTTACTGCGCAACAATTACATTACCCCCAAACTCTAGTAATTACATAAAGCAATGACAGACCAATAAACCAGTAAATATCCTTATCCCAACCTTAATAACCCTAACAACCATACTTCTACCACTCTCCCCTGTAATCTTCACAATCCCCTAG
JM315_TirguaVE ATAAACCCACAAGCTAAACTAATTTCTACCCTAAGCCTAATCCTAGGAACCACCATCACAATCTCAAGTAACCACTGAACAATAGCATGAACCGGCCTAGAAATTAATACTCTAGCTATCCTCCCTCTAATCTCAACCCCCCACCATCCACGAGCTATTGAAGCTACAACCAAATATTTCCTAGTTCAAGCAGCAGCATCAACCCTACTTTTATTTTCCAGCACAACCAACGCACTACTTACCGGACAATGAGATATTACTCAATTAACCCACCCCATCCCATGTCTCCTCATAACAGTAGCCATCTCAATCAAACTAGGCCTAGCCCCATTCCACTTCTGATTTCCAGAAGTCCTTCAAGGTTCGTCCCTAACCACAGGCCTACTCCTAGCCACAGTTATGAAATTCCCCCCTATTTCACTATTTTTACTAACATCCCCTTCTCTCAACAACACCTTACTAACTATCTTAGCCATCTCCTCAGCAGCCCTAGGAGGATGAATAGGCCTAAACCAAACCCAAATCCGAAAAGTCCTAGCCTTCTCATCCATCTCTCACCTAGGATGAATAACTATCATTATTATTTATAATCCCAAACTCACCCTAATCACCTTCTACCTTTACTGCCTAATAACCGCTGCCATTTTTATAACCCTTAAAACTACCAAAACCCTCAAACTCTCCTCAATAATAACTGCATGGACAAAAATCCCATCCTTAAGTGCAACCCTAATACTTACGCTCTTATCCCTAGCAGGACTACCCCCACTAACAGGATTCCTACCAAAGTGACTTATTATCCAAGAACTTACTAAACAAGAAATAACCCCTACAGCAACAATCATCGCCCTTCTATCCCTACTAGGTCTCTTCTTCTACCTCCGCTTAGCTTACTGCGCAACAATTACATTACCCCCAAACTCTAGTAATTACATAAAGCAATGACAAACCAATAAGCCAGTAAATATCCTTATCCCAACCTTAATAACCCTAACAACCATACTTCTACCACTCTCCCCTGTAATCTTCACAATCCCCTAG
JM330_TirguaVE ATAAACCCACAAGCTAAACTAATTTCTACCCTAAGCCTAATCCTAGGAACCACCATCACAATCTCAAGTAACCACTGAACAATAGCATGAACCGGCCTAGAAATTAATACTCTAGCTATCCTCCCTCTAATCTCAACCCCCCACCATCCACGAGCTATTGAAGCTACAACCAAATATTTCCTAGTTCAAGCAGCAGCATCAACCCTACTTTTATTTTCCAGCACAACCAACGCACTACTTACCGGACAATGAGATATTACTCAATTAACCCACCCCATCCCATGTCTCCTCATAACAGTAGCCATCTCAATCAAACTAGGCCTAGCCCCATTCCACTTCTGATTTCCAGAAGTCCTTCAAGGTTCGTCCCTAACCACAGGCCTACTCCTAGCCACAGTTATGAAATTCCCCCCTATTTCACTATTTTTACTAACATCCCCTTCTCTCAACAACACCTTACTAACTATCTTAGCCATCTCCTCAGCAGCCCTAGGAGGATGAATAGGCCTAAACCAAACCCAAATCCGAAAAGTCCTAGCCTTCTCATCCATCTCTCACCTAGGATGAATAACTATCATTATTATTTATAATCCCAAACTCACCCTAATCACCTTCTACCTTTACTGCCTAATAACCGCTGCCATTTTTATAACCCTTAAAACTACCAAAACCCTCAAACTCTCCTCAATAATAACTGCATGGACAAAAATCCCATCCTTAAGTGCAACCCTAATACTTACGCTCTTATCCCTAGCAGGACTACCCCCACTAACAGGATTCCTACCAAAGTGACTTATTATCCAAGAACTTACTAAACAAGAAATAACCCCTACAGCAACAATCATCGCCCTTCTATCCCTACTAGGTCTCTTCTTCTACCTCCGCTTAGCTTACTGCGCAACAATTACATTACCCCCAAACTCTAGTAATTACATAAAGCAATGACAAACCAATAAGCCAGTAAATATCCTTATCCCAACCTTAATAACCCTAACAACCATACTTCTACCACTCTCCCCTGTAATCTTCACAATCCCCTAG
JM336_TirguaVE ATAAACCCACAAGCTAAACTAATTTCTACCCTAAGCCTAATCCTAGGAACCACCATCACAATCTCAAGTAACCACTGAACAATAGCATGAACCGGCCTAGAAATTAATACTCTAGCTATCCTCCCTCTAATCTCAACCCCCCACCATCCACGAGCTATTGAAGCTACAACCAAATATTTCCTAGTTCAAGCAGCAGCATCAACCCTACTTTTATTTTCCAGCACAACCAACGCACTACTTACCGGACAATGAGATATTACTCAATTAACCCACCCCATCCCATGTCTCCTCATAACAGTAGCCATCTCAATCAAACTAGGCCTAGCCCCATTCCACTTCTGATTTCCAGAAGTCCTTCAAGGTTCGTCCCTAACCACAGGCCTACTCCTAGCCACAGTTATGAAATTCCCCCCTATTTCACTATTTTTACTAACATCCCCTTCTCTCAACAACACCTTACTAACTATCTTAGCCATCTCCTCAGCAGCCCTAGGAGGATGAATAGGCCTAAACCAAACCCAAATCCGAAAAGTCCTAGCCTTCTCATCCATCTCTCACCTAGGATGAATAACTATCATTATTATTTATAATCCCAAACTCACCCTAATCACCTTCTACCTTTACTGCCTAATAACCGCTGCCATTTTTATAACCCTTAAAACTACCAAAACCCTCAAACTCTCCTCAATAATAACTGCATGGACAAAAATCCCATCCTTAAGTGCAACCCTAATACTTACGCTCTTATCCCTAGCAGGACTACCCCCACTAACAGGATTCCTACCAAAGTGACTTATTATCCAAGAACTTACTAAACAAGAAATAACCCCTACAGCAACAATCATCGCCCTTCTATCCCTACTAGGTCTCTTCTTCTACCTCCGCTTAGCTTACTGCGCAACAATTACATTACCCCCAAACTCTAGTAATTACATAAAGCAATGACAAACCAATAAGCCAGTAAATATCCTTATCCCAACCTTAATAACCCTAACAACCATACTTCTACCACTCTCCCCTGTAATCTTCACAATCCCCTAG
JM612_Seboruco_NTachVE ATAAACCCACAAGCTAAACTAATTTCTACCCTAAGCCTAATCCTAGGAACCACCATCACAATCTCAAGTAACCACTGAACAATAGCATGAACCGGCCTAGAAATTAATACTCTAGCTATCCTCCCTTTAATCTCAACCCCCCACCATCCACGAGCTATTGAAGCTACAACCAAATATTTCCTAGTCCAAGCAGCAGCATCAACCCTACTTTTATTTTCCAGCACAACCAACGCACTACTTACCGGACAATGAGATATTACTCAATTAACCCACCCCATCCCATGCCTCCTCATAACAGTAGCCATCTCAATCAAACTAGGCCTAGCCCCATTCCACTTCTGATTTCCAGAAGTCCTTCAAGGTTCGTCCCTAACCACAGGCCTACTCCTAGCCACAGTTATGAAATTCCCCCCTATTTCACTATTTTTACTGACATCCCCTTCTCTCAACAACACCTTACTAACTATCTTAGCCATCTCCTCAGCAGCCCTAGGAGGATGAATAGGCCTAAACCAAACCCAAATCCGAAAAGTCCTAGCCTTCTCATCCATCTCTCACCTAGGATGAATAACTATCATCATTATTTATAATCCCAAACTCACCCTAATCACCTTCTACCTTTACTGCCTAATAACCGCTGCCATTTTTATAACCCTTAAAACTACCAAAACCCTCAAACTCTCCTCAATAATAACTGCATGGACAAAAATCCCATCCTTAAGTGCAACCCTAATACTTACGCTCTTATCCCTAGCAGGACTACCCCCACTAACAGGATTCCTACCAAAGTGACTTATTATCCAAGAACTTACTAAACAAGAAATAACCCCTACAGCAACAATCATCGCCCTTCTATCCCTACTAGGTCTCTTCTTCTACCTCCGCTTAGCTTACTGCGCAACAATTACATTACCCCCAAACTCTAGTAATTACATAAAGCAATGACAGACCAATAAGCCAGTAAATATCCTTATCCCAACCTTAATAACCCTAACAACCATACTTCTACCACTCTCCCCTGTAATCTTCACAATCCCCTAG
JMBO32_PerijaCO ATAAACCCACAAGCTAAACTAATTTCTACCCTAAGCCTAATCCTAGGAACCACCATCACAATCTCAAGTAACCACTGAACAATAGCATGAACCGGCCTAGAAATTAATACTCTAGCTATTCTCCCTTTAATCTCAACCCCCCACCATCCACGAGCTATTGAAGCTACAACCAAATATTTCCTAGTTCAAGCAGCAGCATCAACCCTACTTTTATTTTCCAGCACAACCAACGCACTACTTACCGGACAATGAGATATTACTCAATTAACCCACCCCATCCCATGCCTCCTCATAACAGTAGCCATCTCAATCAAACTAGGCCTAGCCCCATTCCACTTCTGATTTCCAGAAGTCCTTCAAGGTTCGTCCCTAACCACAGGCCTACTCCTAGCCACAGTTATGAAATTCCCCCCTATTTCACTATTTTTACTGACATCCCCTTCTCTCAACAACACCTTACTAACTATCTTAGCCATCTCCTCAGCAGCCCTAGGAGGATGAATAGGCCTAAACCAAACCCAAATCCGAAAAGTCCTAGCCTTCTCATCCATCTCTCACCTAGGATGAATAACTATCATCATTATTTATAATCCCAAACTCACCCTAATCACCTTCTACCTTTACTGCCTAATAACCGCTGCCATTTTTATAACCCTTAAAACTACCAAAACCCTCAAACTCTCCTCAATAATAACTGCATGGACAAAAATCCCATCCTTAAGTGCAACCCTAATACTTACGCTCTTATCCCTAGCAGGACTACCCCCACTAACAGGATTCCTACCAAAGTGACTTATTATCCAAGAACTTACTAAACAAGAAATAACCCCTACAGCAACAATCATCGCCCTTCTATCCCTACTAGGTCTCTTCTTCTACCTCCGCTTAGCTTACTGCGCAACAATTACATTACCCCCAAACTCTAGTAATTACATAAAGCAATGACAGACCAATAAACCAGTAAATATCCTTATCCCAACCTTAATAACCCTAACAACCATACTTCTACCACTCTCCCCTGTAATCTTCACAATCCCCTAG
JP411_YaracuyVE ATAAACCCACAAGCTAAACTAATTTCTACCCTAAGCCTAATCCTAGGAACTACCATCACAATCTCAAGTAACCACTGAACAATAGCATGAACCGGCCTAGAAATTAATACTCTAGCTATCCTCCCTCTAATCTCAACCCCCCACCATCCACGAGCTATTGAAGCTACAACCAAATATTTCCTAGTTCAAGCAGCAGCATCAACCCTACTTTTATTTTCCAGCACAACCAACGCACTACTTACCGGACAATGAGATATTACTCAATTAACCCACCCCATCCCATGTCTCCTCATAACAGTAGCCATCTCAATCAAACTAGGCCTAGCCCCATTCCACTTCTGATTTCCAGAAGTCCTTCAAGGTTCGTCCCTAACCACAGGCCTACTCCTAGCCACAGTTATGAAATTCCCCCCTATTTCACTATTTTTACTAACATCCCCTTCTCTCAACAACACCTTACTAACTATCTTAGCCATCTCCTCAGCAGCCCTAGGAGGATGAATAGGCCTAAACCAAACCCAAATCCGAAAAGTCCTAGCCTTCTCATCCATCTCTCACCTAGGATGAATAACTATCATTATTATTTATAATCCCAAACTCACCCTAATCACCTTCTACCTTTACTGCCTAATAACCGCTGCCATTTTTATAACCCTTAAAACTACCAAAACCCTCAAACTCTCCTCAATAATAACTGCATGGACAAAAATCCCATCCTTAAGTGCAACCCTAATACTTACGCTCTTATCCCTAGCAGGACTACCCCCACTAACAGGATTCCTACCAAAGTGACTTATTATCCAAGAACTTACTAAACAAGAAATAACCCCTACAGCAACAATCATCGCCCTTCTATCCCTACTAGGTCTCTTCTTCTACCTCCGCTTAGCTTACTGCGCAACAATTACATTACCCCCAAACTCTAGTAATTACATAAAGCAATGACAAACCAATAAGCCAGTAAATATCCTTATCCCAACCTTAATAACCCTAACAACCATACTTCTACCACTCTCCCCTGTAATCTTCACAACCCCCTAG
JP418_YaracuyVE ATAAACCCACAAGCTAAACTAATTTCTACCCTAAGCCTAATCCTAGGAACTACCATCACAATCTCAAGTAACCACTGAACAATAGCATGAACCGGCCTAGAAATTAATACTCTAGCTATCCTCCCTCTAATCTCAACCCCCCACCATCCACGAGCTATTGAAGCTACAACCAAATATTTCCTAGTTCAAGCAGCAGCATCAACCCTACTTTTATTTTCCAGCACAACCAACGCACTACTTACCGGACAATGAGATATTACTCAATTAACCCACCCCATCCCATGTCTCCTCATAACAGTAGCCATCTCAATCAAACTAGGCCTAGCCCCATTCCACTTCTGATTTCCAGAAGTCCTTCAAGGTTCGTCCCTAACCACAGGCCTACTCCTAGCCACAGTTATGAAATTCCCCCCTATTTCACTATTTTTACTAACATCCCCTTCTCTCAACAACACCTTACTAACTATCTTAGCCATCTCCTCAGCAGCCCTAGGAGGATGAATAGGCCTAAACCAAACCCAAATCCGAAAAGTCCTAGCCTTCTCATCCATCTCTCACCTAGGATGAATAACTATCATTATTATTTATAATCCCAAACTCACCCTAATCACCTTCTACCTTTACTGCCTAATAACCGCTGCCATTTTTATAACCCTTAAAACTACCAAAACCCTCAAACTCTCCTCAATAATAACTGCATGGACAAAAATCCCATCCTTAAGTGCAACCCTAATACTTACGCTCTTATCCCTAGCAGGACTACCCCCACTAACAGGATTCCTACCAAAGTGACTTATTATCCAAGAACTTACTAAACAAGAAATAACCCCTACAGCAACAATCATCGCCCTTCTATCCCTACTAGGTCTCTTCTTCTACCTCCGCTTAGCTTACTGCGCAACAATTACATTACCCCCAAACTCTAGTAATTACATAAAGCAATGACAAACCAATAAGCCAGTAAATATCCTTATCCCAACCTTAATAACCCTAACAACCATACTTCTACCACTCTCCCCTGTAATCTTCACAACCCCCTAG
JP450_YaracuyVE ATAAACCCACAAGCTAAACTAATTTCTACCCTAAGCCTAATCCTAGGAACTACCATCACAATCTCAAGTAACCACTGAACAATAGCATGAACCGGCCTAGAAATTAATACTCTAGCTATCCTCCCTCTAATCTCAACCCCCCACCATCCACGAGCTATTGAAGCTACAACCAAATATTTCCTAGTTCAAGCAGCAGCATCAACCCTACTTTTATTTTCCAGCACAACCAACGCACTACTTACCGGACAATGAGATATTACTCAATTAACCCACCCCATCCCATGTCTCCTCATAACAGTAGCCATCTCAATCAAACTAGGCCTAGCCCCATTCCACTTCTGATTTCCAGAAGTCCTTCAAGGTTCGTCCCTAACCACAGGCCTACTCCTAGCCACAGTTATGAAATTCCCCCCTATTTCACTATTTTTACTAACATCCCCTTCTCTCAACAACACCTTACTAACTATCTTAGCCATCTCCTCAGCAGCCCTAGGAGGATGAATAGGCCTAAACCAAACCCAAATCCGAAAAGTCCTAGCCTTCTCATCCATCTCTCACCTAGGATGAATAACTATCATTATTATTTATAATCCCAAACTCACCCTAATCACCTTCTACCTTTACTGCCTAATAACCGCTGCCATTTTTATAACCCTTAAAACTACCAAAACCCTCAAACTCTCCTCAATAATAACTGCATGGACAAAAATCCCATCCTTAAGTGCAACCCTAATACTTACGCTCTTATCCCTAGCAGGACTACCCCCACTAACAGGATTCCTACCAAAGTGACTTATTATCCAAGAACTTACTAAACAAGAAATAACCCCTACAGCAACAATCATCGCCCTTCTATCCCTACTAGGTCTCTTCTTCTACCTCCGCTTAGCTTACTGCGCAACAATTACATTACCCCCAAACTCTAGTAATTACATAAAGCAATGACAAACCAATAAGCCAGTAAATATCCTTATCCCAACCTTAATAACCCTAACAACCATACTTCTACCACTCTCCCCTGTAATCTTCACAACCCCCTAG
KU16902_AyacuchoPE ATAAACCCACAAGCTAAACTAATTTCCACCCTAAGCCTAATCCTAGGAACCACTATCACAATCTCAAGTAACCACTGAACAATAGCATGAACCGGCCTAGAAATTAATACTCTAGCTATCCTCCCTCTAATCTCAACCCCCCACCATCCACGAGCTATTGAAGCCACAACCAAATATTTCCTAGTTCAAGCAGCAGCATCAACCCTACTTTTATTTTCCAGCACAACCAACGCACTACTTACCGGACAATGAGATATTACTCAATTAACCCACCCCATCCCATGTCTCCTCATAACAGCAGCCATCTCAATCAAACTAGGCCTAGCCCCATTCCACTTCTGATTTCCAGAAGTCCTTCAAGGTTCGTCCCTAACCACAGGCCTACTCCTAGCCACAGTTATGAAATTCCCCCCTATTTCACTATTTCTACTAACATCCCCTTCTCTCAACAACACCCTACTAACTATCTTAGCCATCCTCTCAGCAGCCCTAGGAGGATGAATAGGCCTAAACCAAACCCAAATCCGAAAAGTCCTAGCCTTCTCATCCATCTCTCACCTAGGATGAATAACTATCATTATTATTTATAACCCCAAACTCACCCTGATCACCTTCTACCTTTACTGCCTAATAACCGCTGCCATTTTTATAACCCTTAAAACTACTAAAACCCTCAAACTCTCCTCAATAATAACTGCATGGACAAAAATCCCATCCTTAAGTGCAACCCTAATACTTACGCTCTTATCCCTAGCAGGACTACCCCCACTAACAGGATTCCTACCAAAATGACTTATTATCCAAGAACTTACTAAACAAGAAATGACCTCTACAGCAACAATCATCGCCCTTCTATCCCTACTAGGTCTCTTCTTCTACCTCCGCTTAGCCTACTGTGCAACAATTACACTACCCCCAAACTCTAGTAATTACATAAAGCAATGACAAACCAATAAGCCAGTAAACATCCTCATCCCAACCTTAATAACCCTAACAACCATACTTCTACCACTCTCCCCTGTAATCTTCACAATCCCCTAG
KU17260_JuninPE ATAAACCCACAAGCTAAACTAATTTCCACCCTAAGCCTAATCCTAGGAACCACTATCACAATCTCAAGTAACCACTGAACAATAGCATGAACCGGCCTAGAAATTAATACTCTAGCTATCCTCCCTCTAATCTCAACCCCCCACCATCCACGAGCTATTGAAGCCACAACCAAATATTTCCTAGTTCAAGCAGCAGCATCAACCCTACTTTTATTTTCCAGCACAACCAACGCACTACTTACCGGACAATGAGATATTACTCAATTAACCCACCCCATCCCATGTCTCCTCATAACAGCAGCCATCTCAATCAAACTAGGCCTAGCCCCATTCCACTTCTGATTTCCAGAAGTCCTTCAAGGTTCGTCCCTAACCACAGGCCTACTCCTAGCCACAGTTATGAAATTCCCCCCTATTTCACTATTTCTACTAACATCCCCTTCTCTCAACAACACCCTACTAACTATCTTAGCCATCCTCTCAGCAGCCCTAGGAGGATGAATAGGCCTAAACCAAACCCAAATCCGAAAAGTCCTAGCCTTCTCATCCATCTCTCACCTAGGATGAATAACTATCATTATTATTTATAACCCCAAACTCACCCTGATCACCTTCTACCTTTACTGCCTAATAACCGCTGCCATTTTTATAACCCTTAAAACTACTAAAACCCTCAAACTCTCCTCAATAATAACTGCATGGACAAAAATCCCATCCTTAAGTGCAACCCTAATACTTACGCTCTTATCCCTAGCAGGACTACCCCCACTAACAGGATTCCTACCAAAATGACTTATTATCCAAGAACTTACTAAACAAGAAATGACCTCTACAGCAACAATCATCGCCCTTCTATCCCTACTAGGTCTCTTCTTCTACCTCCGCTTAGCCTACTGTGCAACAATTACACTACCCCCAAACTCTAGTAATTACATAAAGCAATGACAAACCAATAAGCCAGTAAACATCCTCATCCCAACCTTAATAACCCTAACAACCATACTTCTACCACTCTCCCCTGTAATCTTCACAATCCCCTAG
KU18847_CuscoPE ATAAACCCACAAGCTAAACTAATTTCCACCCTAAGCCTAATCCTAGGAACCACTATCACAATCTCAAGTAACCACTGAACAATAGCATGAACCGGCCTAGAAATTAATACTCTAGCTATCCTCCCTCTAATCTCAACCCCCCACCATCCACGAGCTATTGAAGCCACAACCAAATATTTCCTAGTTCAAGCAGCAGCATCAACCCTACTTTTATTTTCCAGCACAACCAACGCACTACTTACCGGACAATGAGATATTACTCAATTAACCCACCCCATCCCATGTCTCCTCATAACAGCAGCCATCTCAATCAAACTAGGCCTAGCCCCATTCCACTTCTGATTTCCAGAAGTCCTTCAAGGTTCGTCCCTAACCACAGGCCTACTCCTAGCCACAGTTATGAAATTCCCCCCTATTTCACTATTTCTACTAACATCCCCTTCTCTCAACAACACCCTACTAACTATCTTAGCCATCTTCTCAGCAGCCCTAGGAGGATGAATAGGCCTAAACCAAACCCAAATCCGAAAAGTCCTAGCCTTCTCATCCATCTCTCACCTAGGATGAATAACTATCATTATTATTTATAACCCCAAACTCACCCTGATCACCTTCTACCTTTACTGCCTAATAACCACTGCCATTTTTATAACCCTTAAAACTACTAAAACCCTCAAACTCTCCTCAATAATAACTGCATGGACAAAAATCCCATCCTTAAGTGCAACCCTAATACTTACGCTCTTATCCCTAGCAGGACTACCCCCACTAACAGGATTCCTACCAAAATGACTTATTATCCAAGAACTTACTAAACAAGAAATGACCTCTACAGCAACAATCATCGCCCTTCTATCCCTACTAGGTCTCTTCTTCTACCTCCGCTTAGCCTACTGTGCAACAATTACACTACCCCCAAACTCTAGTAATTACATAAAGCAATGACAAACCAATAAGCCAGTAAACATCCTCATCCCAACCTTAATAACCCTAACAACCATACTTCTACCACTCTCCCCTGTAATCTTCACAATCCCCTAG
UW71590_CochabambaBO ATAAACCCACAAGCTAAACTAATTTCCACCCTAAGCCTAATCCTAGGAACCACCATCACAATCTCAAGTAACCACTGAACAATAGCATGAACCGGCCTAGAAATTAATACTCTAGCTATCCTCCCTCTAATCTCAACCCCCCACCATCCACGAGCTATTGAAGCCACAACCAAATACTTCCTAGTTCAAGCAGCAGCATCAACCCTACTTTTATTTTCCAGCACAACCAACGCACTACTTACCGGACAATGAGATATCACTCAATTAACCCATCCCATCCCATGTCTCCTCATAACAGCAGCCATCTCAATCAAACTAGGCCTAGCCCCATTCCACTTCTGATTTCCAGAAGTCCTTCAAGGTTCATCCCTCACCACAGGCCTACTCCTAGCCACAGTTATGAAATTCCCCCCTATTTCACTATTTCTACTAACATCCCCTTCTCTCAACAACACCCTACTAACTATCTTAGCCATCTCCTCAGCAGCCCTAGGAGGATGAATAGGCCTTAACCAAACTCAAATCCGAAAAGTCCTAGCCTTCTCATCCATCTCTCACCTAGGATGAATAACTATCATTATTATTTATAACCCCAAACTCACCCTAATCACCTTCTACCTTTACTGCCTAATAACCACTGCCATTTTTATAACCCTTAAAACTACCAAAACCCTCAAACTCTCCTCAATAATAACTGCATGGACAAAAATCCCATCCTTAAGTGCAACCCTAATACTTACGCTCTTATCCCTAGCAGGACTACCCCCACTAACAGGATTCCTACCAAAATGACTTATTATCCAAGAACTTACTAAACAAGAGATAACCTCTACAGCAACAATCATCGCCCTTCTATCCCTACTAGGTCTCTTCTTCTACCTCCGCTTAGCCTACTGTGCAACAATTACACTACCCCCAAACTCCAGTAATTATATAAAGCAATGACAGACCAATAAGCCAGTAAATATCCTCATCCCAACCTTAATAACCCTAACAACCATACTTCTACCACTTTCCCCTGTAATCTTCACAATCCCCTAG
UW77396_CochabambaBO ATAAACCCACAAGCTAAACTAATTTCCACCCTAAGCCTAATCCTAGGAACCACCATCACAATCTCAAGTAACCACTGAACAATAGCATGAACCGGCCTAGAAATTAATACTCTAGCTATCCTCCCTCTAATCTCAACCCCCCACCATCCACGAGCTATTGAAGCCACAACCAAATATTTCCTAGTTCAAGCAGCAGCATCAACCCTACTTTTATTTTCCAGCACAACCAACGCACTACTTACCGGACAATGAGATATCACTCAATTAACCCATCCCATCCCATGTCTCCTCATAACAGCAGCCATCTCAATCAAACTAGGCCTAGCTCCATTCCACTTCTGATTTCCAGAAGTCCTTCAAGGTTCATCCCTCACCACAGGCCTACTCCTAGCCACAGTTATGAAATTCCCCCCTATTTCACTATTTCTACTAACATCCCCTTCTCTCAACAACACCCTACTAACTATCTTAGCCATCTCCTCAGCAGCCCTAGGAGGATGAATAGGCCTTAACCAAACTCAAATCCGAAAAGTCCTAGCCTTCTCATCCATCTCTCACCTAGGATGAATAACTATCATTATTATTTATAACCCCAAACTCACCCTAATCACCTTCTACCTTTACTGCCTAATAACCACTGCCATTTTTATAACCCTTAAAACTACCAAAACCCTCAAACTCTCCTCAATAATAACTGCATGGACAAAAATCCCATCCTTAAGTGCAACCCTAATACTTACGCTCTTATCCCTAGCAGGACTACCCCCACTAACAGGATTCCTACCAAAATGACTTATTATCCAAGAACTTACTAAACAAGAGATAACCTCTACAGCAACAATCATCGCCCTTCTATCCCTACTAGGTCTCTTCTTCTACCTCCGCTTAGCCTACTGTGCAACAATTACACTACCCCCAAACTCCAGTAATTATATAAAGCAATGACAGACCAATAAGCCAGTAAATATCCTCATCCCAACCTTAATAACCCTAACAACCATACTTCTACCACTTTCCCCTGTAATCTTCACAATCCCCTAG
YPL128_LajonNTachVE ATAAACCCACAAGCTAAACTAATTTCTACCCTAAGCCTAATCCTAGGAACCACCATCACAATCTCAAGTAACCACTGAACAATAGCATGAACCGGCCTAGAAATTAATACTCTAGCTATCCTCCCTTTAATCTCAACCCCCCACCATCCACGAGCTATTGAAGCTACAACCAAATATTTCCTAGTCCAAGCAGCAGCATCAACCCTACTTTTATTTTCCAGCACAACCAACGCACTACTTACCGGACAATGAGATATTACTCAATTAACCCACCCCATCCCATGCCTCCTCATAACAGTAGCCATCTCAATCAAACTAGGCCTAGCCCCATTCCACTTCTGATTTCCAGAAGTCCTTCAAGGTTCGTCCCTAACCACAGGCCTACTCCTAGCCACAGTTATGAAATTCCCCCCTATTTCACTATTTTTACTGACATCCCCTTCTCTCAACAACACCTTACTAACTATCTTAGCCATCTCCTCAGCAGCCCTAGGAGGATGAATAGGCCTAAACCAAACCCAAATCCGAAAAGTCCTAGCCTTCTCATCCATCTCTCACCTAGGATGAATAACTATCATCATTATTTATAATCCCAAACTCACCCTAATCACCTTCTACCTTTACTGCCTAATAACCGCTGCCATTTTTATAACCCTTAAAACTACCAAAACCCTCAAACTCTCCTCAATAATAACTGCATGGACAAAAATCCCATCCTTAAGTGCAACCCTAATACTTACGCTCTTATCCCTAGCAGGACTACCCCCACTAACAGGATTCCTACCAAAGTGACTTATTATCCAAGAACTTACTAAACAAGAAATAACCCCTACAGCAACAATCATCGCCCTTCTATCCCTACTAGGTCTCTTCTTCTACCTCCGCTTAGCTTACTGCGCAACAATTACATTACCCCCAAACTCTAGTAATTACATAAAGCAATGACAGACCAATAAGCCAGTAAATATCCTTATCCCAACCTTAATAACCCTAACAACCATACTTCTACCACTCTCCCCTGTAATCTTCACAATCCCCTAG
;
end;

[
MrBayes settings for the best-fit model (HKY+G) selected by AIC in MrModeltest 2.3
]
