# Supplementary material for: A latitudinal phylogeographic diversity gradient in birds
Source: PLoS Biol. 2017 Apr 13;15(4):e2001073. doi: 10.1371/journal.pbio.2001073 (PMC5390966; doi:10.1371/journal.pbio.2001073)
Supplement: S1 Data — (ZIP) [file pbio.2001073.s015.zip › S1_Data/Anas-fulvigula.nex]

#NEXUS
Begin data;
	Dimensions ntax=246 nchar=666;
	Format datatype=DNA gap=- missing=?;
	Matrix
Anas_platyrhynchos_AF382404	CATACATTTATATTCCCCATATATTAACCTATGGTCCCGGTAATAAACACTATTAACCAACTATCCTACATGCACGGACTAAACCCATCACATGTTAACGGACATACCCTACCCATCGGACTACCCTCCCAACGGACCCAGAGTGAATGCTCTAATACCTAACACCTCAACACCACATAACATGCCCCCAACCAGAACAAGGCCCCATAATGATGAATGCTTGACAGACATACCCTACCAACACTCCAAATTCCTCTCCACCCACCCATTACTCATGAAGCTGCGTACCAGATGGATTTATTAATCGTACACCTCACGTGAAATCAGCAATCCTTGCACATAATGTCCGACGTGACTAGCTTCAGGCCCATACGTTCCCCCTAAACCCCTCGCCCTCCT…
Anas_platyrhynchos_AF382407	CATACATTTATATTCCCCATATATTAACCTATGGTCCCGGTAATAAACACTATTAACCAACTATCCTACATGCACGGACTAAACCCATCACATGTCAACGGACATACCCTACCTATCGGACTACCCTCCCAACGGACCCAGAGTGAATGCTCTAATATCTAACACCTCAACACCACATAACATGCCCCCAACCAGAACAAGGCCCCATAATGATGAATGCTTGACAGACATACCCTACCAACACTCCAAATTCCTCTCCACCCACCCATTACTCATGAAGCTGCGTACCAGATGGATTTATTAATCGTACACCTCACGTGAAATCAGCAATCCTTGCACATAATGTCCGACGTGACTAGCTTCAGGCCCATACGTTCCCCCTAAACCCCTCGCCCTCCT…
Anas_platyrhynchos_AF382405	CATACATTTATATTCCCCATATATTAACCTATGGTCCCGGTAATAAACACTATTAACCAACTATCCTACATGCACGGACTAAACCCATCACATGTCAACGGACATACCCTACCTATCGGACTACCCTCCCAACGGACCCAGAGTGAATGCTCTAATACCCAACACCTCAACACCACATAACATGTCCCCGACCAGAACAAGGCCCCATAATGATGAATGCTTGACAGACATACCCTACCAACACTCCAAATTCCTCTCCACCCACCCATTACTCATGAAGCTGCGTACCAGATGGATTTATTAATCGTACACCTCACGTGAAATCAGCAATCCTTGCACATAATGTCCGACGTGACTAGCTTCAGGCCCATACGTTCCCCCTAAACCCCTCGCCCTCCT…
Anas_platyrhynchos_AF382406	CATACATTTATATTCCCCATATATTAACCTATGGTCCCGGTAATAAACACTATTAACCAACTATCCTACATGCACGGACTAAACCCATCACATGTCAACGGACATACCCTACCTATCGGACTACCCTCCCAACGGACCCAGAGTGAATGCTCTAATACCCAACACCTCAACACCACATAACATGCCCCCAACCAGAACAAGGCCCCATAATGATGAATGCTTGACAGACATACCCTACCAACACTCCAAATTCCTCTCCACCCACCCATTACTCATGAAGCTGCGTACCAGATGGATTTATTAATCGTACACCTCACGTGAAATCAGCAATCCTTGCACATAATGTCCGACGTGACTAGCTTCAGGCCCATACGTTCCCCCTAAACCCCTCGCCCTCCT…
Anas_platyrhynchos_AF382408	CATACATTTATATTCCCCATATATTAACCTATGGTCCCGGTAATAAACACTATTAACCAACTATCCTACATGCACGGACTAAACCCATCACATGTCAACGGACATACCCTACCTATCGGACTACCCTCCCAACGGACCCAGAGTGAATGCTCTAATACCCAACACCTCAACACCACATAACATGCCCCCAACCAGAACAAGGCCCCATAATGATGAATGCTTGACAGACATACCCTACCAACACTCCAAATTCCTCTCCACCCACCCATTACTCATGAAGCTGCGTACCAGATGGATTTATTAATCGTACACCTCACGTGAAATCAGCAATCCTTGCACATAATGTCCGACGTGACTAGCTTCAGGCCCATACGTTCCCCCTAAACCCCTCGCCCTCCT…
Anas_fulvigula_AF382432	CATACATTTATATTCCCCATATATTAACCTATGGTCCCGGTAATAAACACTATTAACCAACTATCCTACATGCACGGACTAAACCCATCACATGCTAACGGACATACCCTACCTGTCGGACTACCCTCCCAATGGACCCAGAGTGAATGCTCTAATACTCGACACCCCAACACCACATAACATGTCCTCAACCAGAACAAGGCCCCATAA-AGTGAATGCTTGATAGACATACCCCACCAACACTCCAGATTCCCCTCCACCTACCCATTACTCATGAAGCTGCGTACCAGATGGATTTATTAATCGTACACCTCACGTGAAATCAGCAATCCTTGCACATAATGTCCGACGTGACTAGCTTCAGGCCCATACGTTCCCCCTAAACCCCTCGCCCTCCT…
Anas_fulvigula_AF382434	CATACATTTATATTCCCCATATATTAACCTATGGTCCCGGTAATAAACACTATTAACCAACTATCCTACATGCACGGACTAAACCCATCACATGCTAACGGACATACCCTACCTGTCGGACTACCCTCCCAATGGACCCAGAGTGAATGCTCTAATACTCGACACCCCAACACCACATAACATGTCCTCAACCAGAACAAGGCCCCATAA-AGTGAATGCTTGATAGACATACCCCACCAACACTCCAGATTCCCTTCCACCTACCCATTACTCATGAAGCTGCGTACCAGATGGATTTATTAATCGTACACCTCACGTGAAATCAGCAATCCTTGCACATAATGTCCGACGTGACTAGCTTCAGGCCCATACGTTCCCCCTAAACCCCTCGCCCTCCT…
Anas_fulvigula_AF382437	CATACATTTATATTCCCCATATATTAACCTATGGTCCCGGTAATAAACACTATTAACCAACTATCCTACATGCACGGACTAAACCCATCACATGCTAACGGACATACCCTACCTGTCGGACTACCCTCCCAATGGACCCAGAGTGAATGCTCTAATACTCGACACCCCAACACCACATAACATGTCCTCAACCAGAACAAGGCCCCATAA-AGTGAATGCTTGATAGACATACCCCACCAACACTCCAGATTCCCTTCCACCTACCCATTACTCATGAAGCTGCGTACCAGATGGATTTATTAATCGTACACCTCACGTGAAATCAGCAATCCTTGCACATAATGTCCGACGTGACTAGCTTCAGGCCCATACGTTCCCCCTAAACCCCTCGCCCTCCT…
Anas_fulvigula_AF382440	CATACATTTATATTCCCCATATATTAACCTATGGTCCCGGTAATAAACACTATTAACCAACTATCCTACATGCACGGACTAAACCCATCACATGCTAACGGACATACCCTACCTGTCGGACTACCCTCCCAATGGACCCAGAGTGAATGCTCTAATACTCGACACCCCAACACCACATAACATGTCCTCAACCAGAACAAGGCCCCATAA-AGTGAATGCTTGATAGACATACCCCACCAACACTCCAGATTCCCTTCCACCTACCCATTACTCATGAAGCTGCGTACCAGATGGATTTATTAATCGTACACCTCACGTGAAATCAGCAATCCTTGCACATAATGTCCGACGTGACTAGCTTCAGGCCCATACGTTCCCCCTAAACCCCTCGCCCTCCT…
Anas_fulvigula_AF382447	CATACATTTATATTCCCCATATATTAACCTATGGTCCCGGTAATAAACACTATTAACCAACTATCCTACATGCACGGACTAAACCCATCACATGCTAACGGACATACCCTACCTGTCGGACTACCCTCCCAATGGACCCAGAGTGAATGCTCTAATACTCGACACCCCAACACCACATAACATGTCCTCAACCAGAACAAGGCCCCATAA-AGTGAATGCTTGATAGACATACCCCACCAACACTCCAGATTCCCTTCCACCTACCCATTACTCATGAAGCTGCGTACCAGATGGATTTATTAATCGTACACCTCACGTGAAATCAGCAATCCTTGCACATAATGTCCGACGTGACTAGCTTCAGGCCCATACGTTCCCCCTAAACCCCTCGCCCTCCT…
Anas_fulvigula_AF382450	CATACATTTATATTCCCCATATATTAACCTATGGTCCCGGTAATAAACACTATTAACCAACTATCCTACATGCACGGACTAAACCCATCACATGCTAACGGACATACCCTACCTGTCGGACTACCCTCCCAATGGACCCAGAGTGAATGCTCTAATACTCGACACCCCAACACCACATAACATGTCCTCAACCAGAACAAGGCCCCATAA-AGTGAATGCTTGATAGACATACCCCACCAACACTCCAGATTCCCTTCCACCTACCCATTACTCATGAAGCTGCGTACCAGATGGATTTATTAATCGTACACCTCACGTGAAATCAGCAATCCTTGCACATAATGTCCGACGTGACTAGCTTCAGGCCCATACGTTCCCCCTAAACCCCTCGCCCTCCT…
Anas_fulvigula_AF382460	CATACATTTATATTCCCCATATATTAACCTATGGTCCCGGTAATAAACACTATTAACCAACTATCCTACATGCACGGACTAAACCCATCACATGCTAACGGACATACCCTACCTGTCGGACTACCCTCCCAATGGACCCAGAGTGAATGCTCTAATACTCGACACCCCAACACCACATAACATGTCCTCAACCAGAACAAGGCCCCATAA-AGTGAATGCTTGATAGACATACCCCACCAACACTCCAGATTCCCTTCCACCTACCCATTACTCATGAAGCTGCGTACCAGATGGATTTATTAATCGTACACCTCACGTGAAATCAGCAATCCTTGCACATAATGTCCGACGTGACTAGCTTCAGGCCCATACGTTCCCCCTAAACCCCTCGCCCTCCT…
Anas_fulvigula_AF382449	CATACATTTATATTCCCCATATATTAACCTATGGTCCCGGTAATAAACACTATTAACCAACTATCCTACATGCACGGACTAAACCCATCACATGCTAACGGACATACCCTACCTGTCGGACTACCCTCCCAATGGACCCAGAGTGAATGCTCTAATACTCGACACTCCAACACCACATAACATGTCCTCAACCAGAACAAGGCCCCATAA-AGTGAATGCTTGATAGACATACCCCACCAACACTCCAGATTCCCTTCCACCTACCCATTACTCATGAAGCTGCGTACCAGATGGATTTATTAATCGTACACCTCACGTGAAATCAGCAATCCTTGCATATAATGTCCGACGTGACTAGCTTCAGGCCCATACGTTCCCCCTAAACCCCTCGCCCTCCT…
Anas_fulvigula_AF382455	CATACATTTATATTCCCCATATATTAACCTATGGTCCCGGTAATAAACACTATTAACCAACTATCCTACATGCACGGACTAAACCCATCACATGCTAACGGACATACCCTACCTGTCGGACTACCCTCCCAATGGACCCAGAGTGAATGCTCTAATACTCGACACTCCAACACCACATAACATGTCCTCAACCAGAACAAGGCCCCATAA-AGTGAATGCTTGATAGACATACCCCACCAACACTCCAGATTCCCTTCCACCTACCCATTACTCATGAAGCTGCGTACCAGATGGATTTATTAATCGTACACCTCACGTGAAATCAGCAATCCTTGCATATAATGTCCGACGTGACTAGCTTCAGGCCCATACGTTCCCCCTAAACCCCTCGCCCTCCT…
Anas_fulvigula_AF382462	CATACATTTATATTCCCCATATATTAACCTATGGTCCCGGTAATAAACACTATTAACCAACTATCCTACATGCACGGACTAAACCCATCACATGCTAACGGACATACCCTACCTGTCGGACTACCCTCCCAATGGACCCAGAGTGAATGCTCTAATACTCGACACTCCAACACCACATAACATGTCCTCAACCAGAACAAGGCCCCATAA-AGTGAATGCTTGATAGACATACCCCACCAACACTCCAGATTCCCTTCCACCTACCCATTACTCATGAAGCTGCGTACCAGATGGATTTATTAATCGTACACCTCACGTGAAATCAGCAATCCTTGCACATAATGTCCGACGTGACTAGCTTCAGGCCCATACGTTCCCCCTAAACCCCTCGCCCTCCT…
Anas_fulvigula_AF382435	CATACATTTATATTCCCCATATATTAACCTATGGTCCCGGTAATAAACACTATTAACCAACTATCCTACATGCACGGACTAAACCCATCACATGCTAACGGACATACCCTACCTGTCGGACTACCCTCCCAATGGACCCAGAGTGAATGCTCTAATACTCGACACTCCAACACCACATAACATGTCCTCAACCAGAACAAGGCCCCATAA-AGTGAATGCTTGATAGACATACCCCACCAACACTCCAGATTCCCTTCCACCTACCCATTACTCATGAAGCTGCGTACCAGATGGATTTATTAATCGTACACCTCACGTGAAATCAGCAATCCTTGCACATAATGTCCGACGTGACTAGCTTCAGGCCCATACGTTCCCCCTAAACCCCTCGCCCTCCT…
Anas_fulvigula_AF382438	CATACATTTATATTCCCCATATATTAACCTATGGTCCCGGTAATAAACACTATTAACCAACTATCCTACATGCACGGACTAAACCCATCACATGCTAACGGACATACCCTACCTGTCGGACTACCCCCCCAATGGACCCAGAGTGAATGCTCTAATACTCGACACTCCAACACCACATAACATGTCCTCAACCAGAACAAGGCCCCATAA-AGTGAATGCTTGATAGACATACCCCACCAACGCTCCAGATTCCCTTCCACCTACCCATTACTCATGAAGCTGCGTACCAGATGGATTTATTAATCGTACACCTCACGTGAAATCAGCAATCCTTGCACATAATGTCCGACGTGACTAGCTTCAGGCCCATACGTTCCCCCTAAACCCCTCGCCCTCCT…
Anas_fulvigula_AF382433	CATACATTTATATTCCCCATATATTAACCTATGGTCCCGGTAATAAACACTATTAACCAACTATCCTACATGCACGGACTAAACCCATCACATGCTAACGGACATACCCTACCTGTCGGACTACCCCCCCAACGGACCCAGAGTGAATGCTCTAATACTCGACACTCCAACACCACATAACATGTCCTCAACCAGAACAAGGCCCCATAA-AGTGAATGCTTGATAGACATACCCCACCAACACTCCAGATTCCCTTCCACCTACCCATTACTCATGAAGCTGCGTACCAGATGGATTTATTAATCGTACACCTCACGTGAAATCAGCAATCCTTGCACATAATGTCCGACGTGACTAGCTTCAGGCCCATACGTTCCCCCTAAACCCCTCGCCCTCCT…
Anas_fulvigula_AF382461	CATACATTTATATTCCCCATATATTAACCTATGGTCCCGGTAATAAACACTATTAACCAACTATCCTACATGCACGGACTAAACCCATCACATGCTAACGGACATACCCTACCTGTCGGACTACCCCCCCAATGGACCCAGAGTGAATGCTCTAATACTCGACACTCCAACACCACATAACATGTCCTCAACCAGAACAAGGCCCCATAA-AGTGAATGCTTGATAGACATACCCCACCAACACTCCAGATTCCCTTCCACCTACCCATTACTCATGAAGCTGCGTACCAGATGGATTTATTAATCGTACACCTCACGTGAAATCAGCAATCCTTGCACATAATGTCCGACGTGACTAGCTTCAGGCCCATACGTTCCCCCTAAACCCCTCGCCCTCCT…
Anas_fulvigula_AF382463	CATACATTTATATTCCCCATATATTAACCTATGGTCCCGGTAATAAACACTATTAACCAACTATCCTACATGCACGGACTAAACCCATCACATGCTAACGGACATACCCTACCTGTCGGACTACCCCCCCAATGGACCCAGAGTGAATGCTCTAATACTCGACACTCCAACACCACATAACATGTCCTCAACCAGAACAAGGCCCCATAA-AGTGAATGCTTGATAGACATACCCCACCAACACTCCAGATTCCCTTCCACCTACCCATTACTCATGAAGCTGCGTACCAGATGGATTTATTAATCGTACACCTCACGTGAAATCAGCAATCCTTGCACATAATGTCCGACGTGACTAGCTTCAGGCCCATACGTTCCCCCTAAACCCCTCGCCCTCCT…
Anas_fulvigula_AF382439	CATACATTTATATTCCCCATATATTAACCTATGGTCCCGGTAATAAACACTATTAACCAACTATCCTACATGCACGGACTAAACCCATCACATGCTAACGGACATACCCTACCTGTCGGACTACCCCCCCAATGGACCCAGAGTGAATGCTCTAATACTCGACACTCCAACACCACATAACATGTCCTCAACCAGAACAAGGCCCCATAA-AGTGAATGCTTGATAGACATACCCCACCAACACTCCAGATTCCCTTCCACCTACCCATTACTCATGAAGCTGCGTACCAGATGGATTTATTAATCGTACACCTCACGTGAAATCAGCAATCCTTGCACATAATGTCCGACGTGACTAGCTTCAGGCCCATACGTTCCCCCTAAACCCCTCGCCCTCCT…
Anas_fulvigula_AF382443	CATACATTTATATTCCCCATATATTAACCTATGGTCCCGGTAATAAACACTATTAACCAACTATCCTACATGCACGGACTAAACCCATCACATGCTAACGGACATACCCTACCTGTCGGACTACCCCCCCAATGGACCCAGAGTGAATGCTCTAATACTCGACACTCCAACACCACATAACATGTCCTCAACCAGAACAAGGCCCCATAA-AGTGAATGCTTGATAGACATACCCCACCAACACTCCAGATTCCCTTCCACCTACCCATTACTCATGAAGCTGCGTACCAGATGGATTTATTAATCGTACACCTCACGTGAAATCAGCAATCCTTGCACATAATGTCCGACGTGACTAGCTTCAGGCCCATACGTTCCCCCTAAACCCCTCGCCCTCCT…
Anas_fulvigula_AF382445	CATACATTTATATTCCCCATATATTAACCTATGGTCCCGGTAATAAACACTATTAACCAACTATCCTACATGCACGGACTAAACCCATCACATGCTAACGGACATACCCTACCTGTCGGACTACCCCCCCAATGGACCCAGAGTGAATGCTCTAATACTCGACACTCCAACACCACATAACATGTCCTCAACCAGAACAAGGCCCCATAA-AGTGAATGCTTGATAGACATACCCCACCAACACTCCAGATTCCCTTCCACCTACCCATTACTCATGAAGCTGCGTACCAGATGGATTTATTAATCGTACACCTCACGTGAAATCAGCAATCCTTGCACATAATGTCCGACGTGACTAGCTTCAGGCCCATACGTTCCCCCTAAACCCCTCGCCCTCCT…
Anas_fulvigula_AF382446	CATACATTTATATTCCCCATATATTAACCTATGGTCCCGGTAATAAACACTATTAACCAACTATCCTACATGCACGGACTAAACCCATCACATGCTAACGGACATACCCTACCTGTCGGACTACCCCCCCAATGGACCCAGAGTGAATGCTCTAATACTCGACACTCCAACACCACATAACATGTCCTCAACCAGAACAAGGCCCCATAA-AGTGAATGCTTGATAGACATACCCCACCAACACTCCAGATTCCCTTCCACCTACCCATTACTCATGAAGCTGCGTACCAGATGGATTTATTAATCGTACACCTCACGTGAAATCAGCAATCCTTGCACATAATGTCCGACGTGACTAGCTTCAGGCCCATACGTTCCCCCTAAACCCCTCGCCCTCCT…
Anas_fulvigula_AF382451	CATACATTTATATTCCCCATATATTAACCTATGGTCCCGGTAATAAACACTATTAACCAACTATCCTACATGCACGGACTAAACCCATCACATGCTAACGGACATACCCTACCTGTCGGACTACCCCCCCAATGGACCCAGAGTGAATGCTCTAATACTCGACACTCCAACACCACATAACATGTCCTCAACCAGAACAAGGCCCCATAA-AGTGAATGCTTGATAGACATACCCCACCAACACTCCAGATTCCCTTCCACCTACCCATTACTCATGAAGCTGCGTACCAGATGGATTTATTAATCGTACACCTCACGTGAAATCAGCAATCCTTGCACATAATGTCCGACGTGACTAGCTTCAGGCCCATACGTTCCCCCTAAACCCCTCGCCCTCCT…
Anas_fulvigula_AF382452	CATACATTTATATTCCCCATATATTAACCTATGGTCCCGGTAATAAACACTATTAACCAACTATCCTACATGCACGGACTAAACCCATCACATGCTAACGGACATACCCTACCTGTCGGACTACCCCCCCAATGGACCCAGAGTGAATGCTCTAATACTCGACACTCCAACACCACATAACATGTCCTCAACCAGAACAAGGCCCCATAA-AGTGAATGCTTGATAGACATACCCCACCAACACTCCAGATTCCCTTCCACCTACCCATTACTCATGAAGCTGCGTACCAGATGGATTTATTAATCGTACACCTCACGTGAAATCAGCAATCCTTGCACATAATGTCCGACGTGACTAGCTTCAGGCCCATACGTTCCCCCTAAACCCCTCGCCCTCCT…
Anas_fulvigula_AF382454	CATACATTTATATTCCCCATATATTAACCTATGGTCCCGGTAATAAACACTATTAACCAACTATCCTACATGCACGGACTAAACCCATCACATGCTAACGGACATACCCTACCTGTCGGACTACCCCCCCAATGGACCCAGAGTGAATGCTCTAATACTCGACACTCCAACACCACATAACATGTCCTCAACCAGAACAAGGCCCCATAA-AGTGAATGCTTGATAGACATACCCCACCAACACTCCAGATTCCCTTCCACCTACCCATTACTCATGAAGCTGCGTACCAGATGGATTTATTAATCGTACACCTCACGTGAAATCAGCAATCCTTGCACATAATGTCCGACGTGACTAGCTTCAGGCCCATACGTTCCCCCTAAACCCCTCGCCCTCCT…
Anas_fulvigula_AF382456	CATACATTTATATTCCCCATATATTAACCTATGGTCCCGGTAATAAACACTATTAACCAACTATCCTACATGCACGGACTAAACCCATCACATGCTAACGGACATACCCTACCTGTCGGACTACCCCCCCAATGGACCCAGAGTGAATGCTCTAATACTCGACACTCCAACACCACATAACATGTCCTCAACCAGAACAAGGCCCCATAA-AGTGAATGCTTGATAGACATACCCCACCAACACTCCAGATTCCCTTCCACCTACCCATTACTCATGAAGCTGCGTACCAGATGGATTTATTAATCGTACACCTCACGTGAAATCAGCAATCCTTGCACATAATGTCCGACGTGACTAGCTTCAGGCCCATACGTTCCCCCTAAACCCCTCGCCCTCCT…
Anas_fulvigula_AF382458	CATACATTTATATTCCCCATATATTAACCTATGGTCCCGGTAATAAACACTATTAACCAACTATCCTACATGCACGGACTAAACCCATCACATGCTAACGGACATACCCTACCTGTCGGACTACCCCCCCAATGGACCCAGAGTGAATGCTCTAATACTCGACACTCCAACACCACATAACATGTCCTCAACCAGAACAAGGCCCCATAA-AGTGAATGCTTGATAGACATACCCCACCAACACTCCAGATTCCCTTCCACCTACCCATTACTCATGAAGCTGCGTACCAGATGGATTTATTAATCGTACACCTCACGTGAAATCAGCAATCCTTGCACATAATGTCCGACGTGACTAGCTTCAGGCCCATACGTTCCCCCTAAACCCCTCGCCCTCCT…
Anas_fulvigula_AF382616	CATACATTTATATTCCCCATATATTAACCTATGGTCCCGGTAATAAACACTATTAACCAACTATCCTACATGCACGGACTAAGCCCATCACATGTTAACGGACATACCCTACCTGTCGGACTACCCTCCCAACGGACCCAGAGTGAATGCTCTAATACTCGACACCCCAACACCCCATAACATGTCCTTAACCAGAACAAGACCCCATAA-GGTGAATGCTTGATAGACATACCCCACCAACACTCCAGATTCCCTTCCACCTACCCATTACTCATGAAGCTGCGTACCAGATGGATTTATTAATCGTACACCTCACGTGAAATCAGCAATCCTTGCACATAATGTCCGACGTGACTAGCTTCAGGCCCATACGTTCCCCCTAAACCCCTCGCCCTCCT…
Anas_fulvigula_AF382525	CATACATTTATATTCCCCATATATTAACCTATGGTCCCGGTAATAAACACTATTAACCAACTATCCTACATGCACGGACTAAGCCCATCACATGTTAACGGACATACCCTACCTGTCGGACTACCCTCCCAACGGACCCAGAGTGAATGCTCTAATACTCGACACCCCAACACCCCATAACATGTCCTTAACCAGAACAAGACCCCATAA-GGTGAATGCTTGATAGACATACCCCACCAACACTCCAGATTCCCTTCCACCTACCCATTACTCATGAAGCTGCGTACCAGATGGATTTATTAATCGTACACCTCACGTGAAATCAGCAATCCTTGCACATAATGTCCGACGTGACTAGCTTCAGGCCCATACGTTCCCCCTAAACCCCTCGCCCTCCT…
Anas_fulvigula_AF382464	CATACATTTATATTCCCCATATATTAACCTATGGTCCCGGTAATAAACACTATTAACCAACTATCCTACATGCACGGACTAAGCCCATCACATGTTAACGGACATACCCTACCTGTCGGACTACCCTCCCAACGGACCCAGAGTGAATGCTCTAATACTCGACACCCCAACACCCCATAACATGTCCTTAACCAGAACAAGACCCCATAA-GGTGAATGCTTGATAGACATACCCCACCAACACTCCAGATTCCCTTCCACCTACCCATTACTCATGAAGCTGCGTACCAGATGGATTTATTAATCGTACACCTCACGTGAAATCAGCAATCCTTGCACATAATGTCCGACGTGACTAGCTTCAGGCCCATACGTTCCCCCTAAACCCCTCGCCCTCCT…
Anas_fulvigula_AF382558	CATACATTTATATTCCCCATATATTAACCTATGGTCCCGGTAATAAACACTATTAACCAACTATCCTACATGCACGGACTAAGCCCATCACATGTTAACGGACATACCCTACCTGTCGGACTACCCTCCCAACGGACCCAGAGTGAATGCTCTAATACTCGACACCCCAACACCCCATAACATGTCCTTAACCAGAACAAGACCCCATAA-GGTGAATGCTTGATAGACATACCCCACCAACACTCCAGATTCCCTTCCACCTACCCATTACTCATGAAGCTGCGTACCAGATGGATTTATTAATCGTACACCTCACGTGAAATCAGCAATCCTTGCACATAATGTCCGACGTGACTAGCTTCAGGCCCATACGTTCCCCCTAAACCCCTCGCCCTCCT…
Anas_fulvigula_AF382581	CATACATTTATATTCCCCATATATTAACCTATGGTCCCGGTAATAAACACTATTAACCAACTATCCTACATGCACGGACTAAGCCCATCACATGTTAACGGACATACCCTACCTATCGGACTACCCTCCCAATGGACCCAGAGTGAATGCTCTAACACTCGACACCCCAACACCACATAACATGTCCTCAACCAGAACAAGGCCCCATAA-GGTGAATGCTTGATAGACATACCCCACCAACACTCCAGATTCCCTTCCACCTACCCATTACTCATGAAGCTGCGTACCAGATGGATTTATTAATCGTACACCTCACGTGAAATCAGCAATCCTTGCACATAATGTCCGACGTGACTAGCTTCAGGCCCATACGTTCCCCCTAAACCCCTCGCCCTCCT…
Anas_fulvigula_AF382604	CATACATTTATATTCCCCATATATTAACCTATGGTCCCGGTAATAAACACTATTAACCAACTATCCTACATGCACGGACTAAGCCCATCACATGTTAACGGACATACCCTACCTATCGGACTACCCTCCCAATGGACCCAGAGTGAATGCTCTAACACTCGACACCCCAACACCACATAACATGTCCTCAACCAGAACAAGGCCCCATAA-GGTGAATGCTTGATAGACATACCCCACCAACACTCCAGATTCCCTTCCACCTACCCATTACTCATGAAGCTGCGTACCAGATGGATTTATTAATCGTACACCTCACGTGAAATCAGCAATCCTTGCACATAATGTCCGACGTGACTAGCTTCAGGCCCATACGTTCCCCCTAAACCCCTCGCCCTCCT…
Anas_fulvigula_AF382633	CATACATTTATATTCCCCATATATTAACCTATGGTCCCGGTAATAAACACTATTAACCAACTATCCTACATGCACGGACTAAGCCCATCACATGTTAACGGACATACCCTACCTATCGGACTACCCTCCCAATGGACCCAGAGTGAATGCTCTAACACTCGACACCCCAACACCACATAACATGTCCTCAACCAGAACAAGGCCCCATAA-GGTGAATGCTTGATAGACATACCCCACCAACACTCCAGATTCCCTTCCACCTACCCATTACTCATGAAGCTGCGTACCAGATGGATTTATTAATCGTACACCTCACGTGAAATCAGCAATCCTTGCACATAATGTCCGACGTGACTAGCTTCAGGCCCATACGTTCCCCCTAAACCCCTCGCCCTCCT…
Anas_fulvigula_AF382528	CATACATTTATATTCCCCATATATTAACCTATGGTCCCGGTAATAAACACTATTAACCAACTATCCTACATGCACGGACTAAGCCCATCACATGTTAACGGACATACCCTACCTATCGGACTACCCTCCCAATGGACCCAGAGTGAATGCTCTAACACTCGACACCCCAACACCACATAACATGTCCTCAACCAGAACAAGGCCCCATAA-GGTGAATGCTTGATAGACATACCCCACCAACACTCCAGATTCCCTTCCACCTACCCATTACTCATGAAGCTGCGTACCAGATGGATTTATTAATCGTACACCTCACGTGAAATCAGCAATCCTTGCACATAATGTCCGACGTGACTAGCTTCAGGCCCATACGTTCCCCCTAAACCCCTCGCCCTCCT…
Anas_fulvigula_AF382534	CATACATTTATATTCCCCATATATTAACCTATGGTCCCGGTAATAAACACTATTAACCAACTATCCTACATGCACGGACTAAGCCCATCACATGTTAACGGACATACCCTACCTATCGGACTACCCTCCCAATGGACCCAGAGTGAATGCTCTAACACTCGACACCCCAACACCACATAACATGTCCTCAACCAGAACAAGGCCCCATAA-GGTGAATGCTTGATAGACATACCCCACCAACACTCCAGATTCCCTTCCACCTACCCATTACTCATGAAGCTGCGTACCAGATGGATTTATTAATCGTACACCTCACGTGAAATCAGCAATCCTTGCACATAATGTCCGACGTGACTAGCTTCAGGCCCATACGTTCCCCCTAAACCCCTCGCCCTCCT…
Anas_fulvigula_AF382540	CATACATTTATATTCCCCATATATTAACCTATGGTCCCGGTAATAAACACTATTAACCAACTATCCTACATGCACGGACTAAGCCCATCACATGTTAACGGACATACCCTACCTATCGGACTACCCTCCCAATGGACCCAGAGTGAATGCTCTAACACTCGACACCCCAACACCACATAACATGTCCTCAACCAGAACAAGGCCCCATAA-GGTGAATGCTTGATAGACATACCCCACCAACACTCCAGATTCCCTTCCACCTACCCATTACTCATGAAGCTGCGTACCAGATGGATTTATTAATCGTACACCTCACGTGAAATCAGCAATCCTTGCACATAATGTCCGACGTGACTAGCTTCAGGCCCATACGTTCCCCCTAAACCCCTCGCCCTCCT…
Anas_fulvigula_AF382475	CATACATTTATATTCCCCATATATTAACCTATGGTCCCGGTAATAAACACTATTAACCAACTATCCTACATGCACGGACTAAGCCCATCACATGTTAACGGACATACCCTACCTATCGGACTACCCTCCCAATGGACCCAGAGTGAATGCTCTAACACTCGACACCCCAACACCACATAACATGTCCTCAACCAGAACAAGGCCCCATAA-GGTGAATGCTTGATAGACATACCCCACCAACACTCCAGATTCCCTTCCACCTACCCATTACTCATGAAGCTGCGTACCAGATGGATTTATTAATCGTACACCTCACGTGAAATCAGCAATCCTTGCACATAATGTCCGACGTGACTAGCTTCAGGCCCATACGTTCCCCCTAAACCCCTCGCCCTCCT…
Anas_fulvigula_AF382543	CATACATTTATATTCCCCATATATTAACCTATGGTCCCGGTAATAAACACTATTAACCAACTATCCTACATGCACGGACTAAGCCCATCACATGTTAACGGACATACCCTACCTATCGGACTACCCTCCCAATGGACCCAGAGTGAATGCTCTAACACTCGACACCCCAACACCACATAACATGTCCTCAACCAGAACAAGGCCCCATAA-GGTGAATGCTTGATAGACATACCCCACCAACACTCCAGATTCCCTTCCACCTACCCATTACTCATGAAGCTGCGTACCAGATGGATTTATTAATCGTACACCTCACGTGAAATCAGCAATCCTTGCACATAATGTCCGACGTGACTAGCTTCAGGCCCATACGTTCCCCCTAAACCCCTCGCCCTCCT…
Anas_fulvigula_AF382554	CATACATTTATATTCCCCATATATTAACCTATGGTCCCGGTAATAAACACTATTAACCAACTATCCTACATGCACGGACTAAGCCCATCACATGTTAACGGACATACCCTACCTATCGGACTACCCTCCCAATGGACCCAGAGTGAATGCTCTAACACTCGACACCCCAACACCACATAACATGTCCTCAACCAGAACAAGGCCCCATAA-GGTGAATGCTTGATAGACATACCCCACCAACACTCCAGATTCCCTTCCACCTACCCATTACTCATGAAGCTGCGTACCAGATGGATTTATTAATCGTACACCTCACGTGAAATCAGCAATCCTTGCACATAATGTCCGACGTGACTAGCTTCAGGCCCATACGTTCCCCCTAAACCCCTCGCCCTCCT…
Anas_platyrhynchos_AF382409	CATACATTTATATTCCCCATATATTAACCTATGGTCCCGGTAATAAACACTATTAACCAACTATCCTACATGCACGGACTAAGCCCATCACATGTTAACGGACATACCCTACCTATCGGACTACCCTCCCAATGGACCCAGAGTGAATGCTCTAACACTCGACACCCCAACACCACATAACATGTCCTCAACCAGAACAAGGCCCCATAA-GGTGAATGCTTGATAGACATACCCCACCAACACTCCAGATTCCCTTCCACCTACCCATTACTCATGAAGCTGCGTACCAGATGGATTTATTAATCGTACACCTCACGTGAAATCAGCAATCCTTGCACATAATGTCCGACGTGACTAGCTTCAGGCCCATACGTTCCCCCTAAACCCCTCGCCCTCCT…
Anas_fulvigula_AF382586	CATACATTTATATTCCCCATATATTAACCTATGGTCCCGGTAATAAACACTATTAACCAACTATCCTACATGCACGGACTAAGCCCATCACATGTTAACGGACATACCCTACCTATCGGACTACCCTCCCAATGGACCCAGAGTGAATGCTCTAACACTCGACACCCCAACACCACATAACATGTCCTCAACCAGAACAAGGCCCCATAA-GATGAATGCTTGATAGACATACCCCACCAACACTCCAGATTCCCTTCCACCTACCCATTACTCATGAAGCTGCGTACCAGATGGATTTATTAATCGTACACCTCACGTGAAATCAGCAATCCTTGCACATAATGTCCGACGTGACTAGCTTCAGGCCCATACGTTCCCCCTAAACCCCTCGCCCTCCT…
Anas_fulvigula_AF382603	CATACATTTATATTCCCCATATATTAACCTATGGTCCCGGTAATAAACACTATTAACCAACTATCCTACATGCACGGACTAAGCCCATCACATGTTAACGGACATACCCTACCTATCGGACTACCCTCCCAATGGACCCAGAGTGAATGCTCTAACACTCGACACCCCAACACCACATAACATGTCCTCAACCAGAACAAGGCCCCATAA-GATGAATGCTTGATAGACATACCCCACCAACACTCCAGATTCCCTTCCACCTACCCATTACTCATGAAGCTGCGTACCAGATGGATTTATTAATCGTACACCTCACGTGAAATCAGCAATCCTTGCACATAATGTCCGACGTGACTAGCTTCAGGCCCATACGTTCCCCCTAAACCCCTCGCCCTCCT…
Anas_fulvigula_AF382508	CATACATTTATATTCCCCATATATTAACCTATGGTCCCGGTAATAAACACTATTAACCAACTATCCTACATGCACGGACTAAGCCCATCACATGTTAACGGACATACCCTACCTATCGGACTACCCTCCCAATGGACCCAGAGTGAATGCTCTAACACTCGACACCCCAACACCACATAACATGTCCTCAACCAGAACAAGGCCCCATAA-GATGAATGCTTGATAGACATACCCCACCAACACTCCAGATTCCCTTCCACCTACCCATTACTCATGAAGCTGCGTACCAGATGGATTTATTAATCGTACACCTCACGTGAAATCAGCAATCCTTGCACATAATGTCCGACGTGACTAGCTTCAGGCCCATACGTTCCCCCTAAACCCCTCGCCCTCCT…
Anas_fulvigula_AF382473	CATACATTTATATTCCCCATATATTAACCTATGGTCCCGGTAATAAACACTATTAACCAACTATCCTACATGCACGGACTAAGCCCATCACATGTTAACGGACATACCCTACCTATCGGACTACCCTCCCAATGGACCCAGAGTGAATGCTCTAACACTCGACACCCCAACACCACATAACATGTCCTCAACCAGAACAAGGCCCCATAA-GATGAATGCTTGATAGACATACCCCACCAACACTCCAGATTCCCTTCCACCTACCCATTACTCATGAAGCTGCGTACCAGATGGATTTATTAATCGTACACCTCACGTGAAATCAGCAATCCTTGCACATAATGTCCGACGTGACTAGCTTCAGGCCCATACGTTCCCCCTAAACCCCTCGCCCTCCT…
Anas_fulvigula_AF382490	CATACATTTATATTCCCCATATATTAACCTATGGTCCCGGTAATAAACACTATTAACCAACTATCCTACATGCACGGACTAAGCCCATCACATGTTAACGGACATACCCTACCTATCGGACTACCCTCCCAATGGACCCAGAGTGAATGCTCTAACACTCGACACCCCAACACCACATAACATGTCCTCAACCAGAACAAGGCCCCATAA-GATGAATGCTTGATAGACATACCCCACCAACACTCCAGATTCCCTTCCACCTACCCATTACTCATGAAGCTGCGTACCAGATGGATTTATTAATCGTACACCTCACGTGAAATCAGCAATCCTTGCACATAATGTCCGACGTGACTAGCTTCAGGCCCATACGTTCCCCCTAAACCCCTCGCCCTCCT…
Anas_fulvigula_AF382572	CATACATTTATATTCCCCATATATTAACCTATGGTCCCGGTAATAAACACTATTAACCAACTATCCTACATGCACGGACTAAACCCATCACATGTTAACGGACATACCCTACCTATCGGACTACCCTCCCAATGGACCCAGAGTGAATGCTCTAACACTCGACACCCCAACACCACATAACGTGTCCTCAACCAGAACAAGACCCCATAA-GGTGAATGCTTGACAGACATACCCCACCAACACTCCAGATTCCCTTCCACCTACCCATTACTCATGAAGCTGCGTACCAGATGGATTTATTAATCGTACACCTCACGTGAAATCAGCAATCCTTGCACATAATGTCCGACGTGACTAGCTTCAGGCCCATACGTTCCCCCTAAACCCCTCGCCCTCCT…
Anas_fulvigula_AF382573	CATACATTTATATTCCCCATATATTAACCTATGGTCCCGGTAATAAACACTATTAACCAACTATCCTACATGCACGGACTAAACCCATCACATGTTAACGGACATACCCTACCTATCGGACTACCCTCCCAATGGACCCAGAGTGAATGCTCTAACACTCGACACCCCAACACCACATAACGTGTCCTCAACCAGAACAAGACCCCATAA-GGTGAATGCTTGACAGACATACCCCACCAACACTCCAGATTCCCTTCCACCTACCCATTACTCATGAAGCTGCGTACCAGATGGATTTATTAATCGTACACCTCACGTGAAATCAGCAATCCTTGCACATAATGTCCGACGTGACTAGCTTCAGGCCCATACGTTCCCCCTAAACCCCTCGCCCTCCT…
Anas_fulvigula_AF382574	CATACATTTATATTCCCCATATATTAACCTATGGTCCCGGTAATAAACACTATTAACCAACTATCCTACATGCACGGACTAAACCCATCACATGTTAACGGACATACCCTACCTATCGGACTACCCTCCCAATGGACCCAGAGTGAATGCTCTAACACTCGACACCCCAACACCACATAACGTGTCCTCAACCAGAACAAGACCCCATAA-GGTGAATGCTTGACAGACATACCCCACCAACACTCCAGATTCCCTTCCACCTACCCATTACTCATGAAGCTGCGTACCAGATGGATTTATTAATCGTACACCTCACGTGAAATCAGCAATCCTTGCACATAATGTCCGACGTGACTAGCTTCAGGCCCATACGTTCCCCCTAAACCCCTCGCCCTCCT…
Anas_fulvigula_AF382615	CATACATTTATATTCCCCATATATTAACCTATGGTCCCGGTAATAAACACTATTAACCAACTATCCTACATGCACGGACTAAACCCATCACATGTTAACGGACATACCCTACCTATCGGACTACCCTCCCAATGGACCCAGAGTGAATGCTCTAACACTCGACACCCCAACACCACATAACGTGTCCTCAACCAGAACAAGACCCCATAA-GGTGAATGCTTGACAGACATACCCCACCAACACTCCAGATTCCCTTCCACCTACCCATTACTCATGAAGCTGCGTACCAGATGGATTTATTAATCGTACACCTCACGTGAAATCAGCAATCCTTGCACATAATGTCCGACGTGACTAGCTTCAGGCCCATACGTTCCCCCTAAACCCCTCGCCCTCCT…
Anas_fulvigula_AF382485	CATACATTTATATTCCCCATATATTAACCTATGGTCCCGGTAATAAACACTATTAACCAACTATCCTACATGCACGGACTAAACCCATCACATGTTAACGGACATACCCTACCTATCGGACTACCCTCCCAATGGACCCAGAGTGAATGCTCTAACACTCGACACCCCAACACCACATAACGTGTCCTCAACCAGAACAAGACCCCATAA-GGTGAATGCTTGACAGACATACCCCACCAACACTCCAGATTCCCTTCCACCTACCCATTACTCATGAAGCTGCGTACCAGATGGATTTATTAATCGTACACCTCACGTGAAATCAGCAATCCTTGCACATAATGTCCGACGTGACTAGCTTCAGGCCCATACGTTCCCCCTAAACCCCTCGCCCTCCT…
Anas_fulvigula_AF382563	CATACATTTATATTCCCCATATATTAACCTATGGTCCCGGTAATAAACACTATTAACCAACTATCCTACATGCACGGACTAAACCCATCACATGTTAACGGACATACCCTACCTATCGGACTACCCTCCCAATGGACCCAGAGTGAATGCTCTAACACTCGACACCCCAACACCACATAACGTGTCCTCAACCAGAACAAGACCCCATAA-GGTGAATGCTTGACAGACATACCCCACCAACACTCCAGATTCCCTTCCACCTACCCATTACTCATGAAGCTGCGTACCAGATGGATTTATTAATCGTACACCTCACGTGAAATCAGCAATCCTTGCACATAATGTCCGACGTGACTAGCTTCAGGCCCATACGTTCCCCCTAAACCCCTCGCCCTCCT…
Anas_fulvigula_AF382597	CATACATTTATATTCCCCATATATTAACCTATGGTCCCGGTAATAAACACTATTAACCAACTATCCTACATGCACGGACTAAACCCATCACATGTTAACGGACATACCCTACCTATCGGACTACCCTCCCAATGGACCCAGAGTGAATGCTCTAACACTCGACACCCCAACACCACATAACGTGTCCTCAACCAGAACAAGGCCCCATAA-GGTGAATGCTTGACAGACATACCCCACCAACACTCCAGATTCCCTTCCACCTACCCATTACTCATGAAGCTGCGTACCAGATGGATTTATTAATCGTACACCTCACGTGAAATCAGCAATCCTTGCACATAATGTCCGACGTGACTAGCTTCAGGCCCATACGTTCCCCCTAAACCCCTCGCCCTCCT…
Anas_fulvigula_AF382613	CATACATTTATATTCCCCATATATTAACCTATGGTCCCGGTAATAAACACTATTAACCAACTATCCTACATGCACGGACTAAACCCATCACATGTTAACGGACATACCCTACCTATCGGACTACCCTCCCAATGGACCCAGAGTGAATGCTCTAACACTCGACACCCCAACACCACATAACGTGTCCTCAACCAGAACAAGGCCCCATAA-GGTGAATGCTTGACAGACATACCCCACCAACACTCCAGATTCCCTTCCACCTACCCATTACTCATGAAGCTGCGTACCAGATGGATTTATTAATCGTACACCTCACGTGAAATCAGCAATCCTTGCACATAATGTCCGACGTGACTAGCTTCAGGCCCATACGTTCCCCCTAAACCCCTCGCCCTCCT…
Anas_fulvigula_AF382500	CATACATTTATATTCCCCATATATTAACCTATGGTCCCGGTAATAAACACTATTAACCAACTATCCTACATGCACGGACTAAACCCATCACATGTTAACGGACATACCCTACCTATCGGACTACCCTCCCAATGGACCCAGAGTGAATGCTCTAACACTCGACACCCCAACACCACATAACGTGTCCTCAACCAGAACAAGGCCCCATAA-GGTGAATGCTTGACAGACATACCCCACCAACACTCCAGATTCCCTTCCACCTACCCATTACTCATGAAGCTGCGTACCAGATGGATTTATTAATCGTACACCTCACGTGAAATCAGCAATCCTTGCACATAATGTCCGACGTGACTAGCTTCAGGCCCATACGTTCCCCCTAAACCCCTCGCCCTCCT…
Anas_fulvigula_AF382542	CATACATTTATATTCCCCATATATTAACCTATGGTCCCGGTAATAAACACTATTAACCAACTATCCTACATGCACGGACTAAACCCATCACATGTTAACGGACATACCCTACCTATCGGACTACCCTCCCAATGGACCCAGAGTGAATGCTCTAACACTCGACACCCCAACACCACATAACGTGTCCTCAACCAGAACAAGGCCCCATAA-GGTGAATGCTTGACAGACATACCCCACCAACACTCCAGATTCCCTTCCACCTACCCATTACTCATGAAGCTGCGTACCAGATGGATTTATTAATCGTACACCTCACGTGAAATCAGCAATCCTTGCACATAATGTCCGACGTGACTAGCTTCAGGCCCATACGTTCCCCCTAAACCCCTCGCCCTCCT…
Anas_fulvigula_AF382575	CATACATTTATATTCCCCATATATTAACCTATGGTCCCGGTAATAAACACTATTAACCAACTATCCTACATGCACGGACTAAACCCATCACATGTTAACGGACATACCCTACCTATCGGACTACCCTCCCAACGGACCCAGAGTGAATGCTCTAACACTCGACACCCCAACACCACATAACGTGCCCTCAACCAGAACAAGGCCCCATAA-GGTGAATGCTTGATAGACATACCCCACCAACACTCCAGATTCCCTTCCACCTACCCATTACTCATGAAGCTGCGTACCAGATGGATTTATTAATCGTACACCTCACGTGAAATCAGCAATCCTTGCACATAATGTCCGACGTGACTAGCTTCAGGCCCATACGTTCCCCCTAAACCCCTCGCCCTCCT…
Anas_fulvigula_AF382577	CATACATTTATATTCCCCATATATTAACCTATGGTCCCGGTAATAAACACTATTAACCAACTATCCTACATGCACGGACTAAACCCATCACATGTTAACGGACATACCCTACCTATCGGACTACCCTCCCAACGGACCCAGAGTGAATGCTCTAACACTCGACACCCCAACACCACATAACGTGCCCTCAACCAGAACAAGGCCCCATAA-GGTGAATGCTTGATAGACATACCCCACCAACACTCCAGATTCCCTTCCACCTACCCATTACTCATGAAGCTGCGTACCAGATGGATTTATTAATCGTACACCTCACGTGAAATCAGCAATCCTTGCACATAATGTCCGACGTGACTAGCTTCAGGCCCATACGTTCCCCCTAAACCCCTCGCCCTCCT…
Anas_fulvigula_AF382515	CATACATTTATATTCCCCATATATTAACCTATGGTCCCGGTAATAAACACTATTAACCAACTATCCTACATGCACGGACTAAACCCATCACATGTTAACGGACATACCCTACCTATCGGACTACCCTCCCAACGGACCCAGAGTGAATGCTCTAACACTCGACACCCCAACACCACATAACGTGCCCTCAACCAGAACAAGGCCCCATAA-GGTGAATGCTTGATAGACATACCCCACCAACACTCCAGATTCCCTTCCACCTACCCATTACTCATGAAGCTGCGTACCAGATGGATTTATTAATCGTACACCTCACGTGAAATCAGCAATCCTTGCACATAATGTCCGACGTGACTAGCTTCAGGCCCATACGTTCCCCCTAAACCCCTCGCCCTCCT…
Anas_fulvigula_AF382537	CATACATTTATATTCCCCATATATTAACCTATGGTCCCGGTAATAAACACTATTAACCAACTATCCTACATGCACGGACTAAACCCATCACATGTTAACGGACATACCCTACCTATCGGACTACCCTCCCAACGGACCCAGAGTGAATGCTCTAACACTCGACACCCCAACACCACATAACGTGCCCTCAACCAGAACAAGGCCCCATAA-GGTGAATGCTTGATAGACATACCCCACCAACACTCCAGATTCCCTTCCACCTACCCATTACTCATGAAGCTGCGTACCAGATGGATTTATTAATCGTACACCTCACGTGAAATCAGCAATCCTTGCACATAATGTCCGACGTGACTAGCTTCAGGCCCATACGTTCCCCCTAAACCCCTCGCCCTCCT…
Anas_fulvigula_AF382469	CATACATTTATATTCCCCATATATTAACCTATGGTCCCGGTAATAAACACTATTAACCAACTATCCTACATGCACGGACTAAACCCATCACATGTTAACGGACATACCCTACCTATCGGACTACCCTCCCAACGGACCCAGAGTGAATGCTCTAACACTCGACACCCCAACACCACATAACGTGCCCTCAACCAGAACAAGGCCCCATAA-GGTGAATGCTTGATAGACATACCCCACCAACACTCCAGATTCCCTTCCACCTACCCATTACTCATGAAGCTGCGTACCAGATGGATTTATTAATCGTACACCTCACGTGAAATCAGCAATCCTTGCACATAATGTCCGACGTGACTAGCTTCAGGCCCATACGTTCCCCCTAAACCCCTCGCCCTCCT…
Anas_fulvigula_AF382482	CATACATTTATATTCCCCATATATTAACCTATGGTCCCGGTAATAAACACTATTAACCAACTATCCTACATGCACGGACTAAACCCATCACATGTTAACGGACATACCCTACCTATCGGACTACCCTCCCAACGGACCCAGAGTGAATGCTCTAACACTCGACACCCCAACACCACATAACGTGCCCTCAACCAGAACAAGGCCCCATAA-GGTGAATGCTTGATAGACATACCCCACCAACACTCCAGATTCCCTTCCACCTACCCATTACTCATGAAGCTGCGTACCAGATGGATTTATTAATCGTACACCTCACGTGAAATCAGCAATCCTTGCACATAATGTCCGACGTGACTAGCTTCAGGCCCATACGTTCCCCCTAAACCCCTCGCCCTCCT…
Anas_fulvigula_AF382474	CATACATTTATATTCCCCATATATTAACCTATGGTCCCGGTAATAAACACTATTAACCAACTATCCTACATGCACGGACTAAACCCATCACATGTTAACGGACATACCCTACCTATCGGACTACCCTCCCAATGGACCCAGAGTGAATGCTCTAACACTCGACACCCCAACACCACATAACGTGCCCTCAACCAGAACAAGGCCCCATAA-GGTGAATGCTTGATAGACATACCCCACCAACACTCCAGATTCCCTTCCACCTACCCATTACTCATGAAGCTGCGTACCAGATGGATTTATTAATCGTACACCTCACGTGAAATCAGCAATCCTTGCACATAATGTCCGACGTGACTAGCTTCAGGCCCATACGTTCCCCCTAAACCCCTCGCCCTCCT…
Anas_fulvigula_AF382481	CATACATTTATATTCCCCATATATTAACCTATGGTCCCGGTAATAAACACTATTAACCAACTATCCTACATGCACGGACTAAACCCATCACATGTTAACGGACATACCCTACCTATCGGACTACCCTCCCAATGGACCCAGAGTGAATGCTCTAACACTCGACACCCCAACACCACATAACGTGCCCTCAACCAGAACAAGGCCCCATAA-GGTGAATGCTTGATAGACATACCCCACCAACACTCCAGATTCCCTTCCACCTACCCATTACTCATGAAGCTGCGTACCAGATGGATTTATTAATCGTACACCTCACGTGAAATCAGCAATCCTTGCACATAATGTCCGACGTGACTAGCTTCAGGCCCATACGTTCCCCCTAAACCCCTCGCCCTCCT…
Anas_platyrhynchos_AF382410	CATACATTTATATTCCCCATATATTAACCTATGGTCCCGGTAATAAACACTATTAACCAACTATCCTACATGCACGGACTAAACCCATCACATGTTAACGGACATACCCTACCTATCGGACTACCCTCCCAATGGACCCAGAGTGAATGCTCTAACACTCGACACCCCAACACCACATAACGTGCCCTCAACCAGAACAAGGCCCCATAA-GGTGAATGCTTGATAGACATACCCCACCAACACTCCAGATTCCCTTCCACCTACCCATTACTCATGAAGCTGCGTACCAGATGGATTTATTAATCGTACACCTCACGTGAAATCAGCAATCCTTGCACATAATGTCCGACGTGACTAGCTTCAGGCCCATACGTTCCCCCTAAACCCCTCGCCCTCCT…
Anas_fulvigula_AF382643	CATACATTTATATTCCCCATATATTAACCTATGGTCCCGGTAATAAACACTATTAACCAACTATCCTACATGCACGGACTAAACCCATCACATGTTAACGGACATACCCTACCTATCGGACTACCCTCCCAATGGACCCAGAGTGAATGCTCTAACACTCGACACCCCAACACCACATAACGTGTCCTCAACCAGAACAAGGCCCCATAA-GGTGAATGCTTGATAGACATACTCCACCAACACTCCAGATTCCCTTCCACCTACCCATTACTCATGAAGCTGCGTACCAGATGGATTTATTAATCGTACACCTCACGTGAAATCAGCAATCCTTGCACATAATGTCCGACGTGACTAGCTTCAGGCCCATACGTTCCCCCTAAACCCCTCGCCCTCCT…
Anas_fulvigula_AF382590	CATACATTTATATTCCCCATATATTAACCTATGGTCCCGGTAATAAATACTATTAACCAACTATCCTACATGCACGGACTAAACCCATCACATGTTAACGGACATACCCTACCTATCGGACTACCCTCCCAATGGACCCAGAGTGAATGCTCTAACACTCGACACCCCAACACCACATAACGTGTCCTCAACCAGAACAAGGCCCCATAA-GGTGAATGCTTGATAGACATACCCCACCAACACTCCAGATTCCCTTCCACCTACCCATTACTCATGAAGCTGCGTACCAGATGGATTTATTAATCGTACACCTCACGTGAAATCAGCAATCCTTGCACATAATGTCCGACGTGACTAGCTTCAGGCCCATACGTTCCCCCTAAACCCCTCGCCCTCCT…
Anas_fulvigula_AF382489	CATACATTTATATTCCCCATATATTAACCTATGGTCCCGGTAATAAATACTATTAACCAACTATCCTACATGCACGGACTAAACCCATCACATGTTAACGGACATACCCTACCTATCGGACTACCCTCCCAATGGACCCAGAGTGAATGCTCTAACACTCGACACCCCAACACCACATAACGTGTCCTCAACCAGAACAAGGCCCCATAA-GGTGAATGCTTGATAGACATACCCCACCAACACTCCAGATTCCCTTCCACCTACCCATTACTCATGAAGCTGCGTACCAGATGGATTTATTAATCGTACACCTCACGTGAAATCAGCAATCCTTGCACATAATGTCCGACGTGACTAGCTTCAGGCCCATACGTTCCCCCTAAACCCCTCGCCCTCCT…
Anas_fulvigula_AF382555	CATACATTTATATTCCCCATATATTAACCTATGGTCCCGGTAATAAATACTATTAACCAACTATCCTACATGCACGGACTAAACCCATCACATGTTAACGGACATACCCTACCTATCGGACTACCCTCCCAATGGACCCAGAGTGAATGCTCTAACACTCGACACCCCAACACCACATAACGTGTCCTCAACCAGAACAAGGCCCCATAA-GGTGAATGCTTGATAGACATACCCCACCAACACTCCAGATTCCCTTCCACCTACCCATTACTCATGAAGCTGCGTACCAGATGGATTTATTAATCGTACACCTCACGTGAAATCAGCAATCCTTGCACATAATGTCCGACGTGACTAGCTTCAGGCCCATACGTTCCCCCTAAACCCCTCGCCCTCCT…
Anas_fulvigula_AF382567	CATACATTTATATTCCCCATATATTAACCTATGGTCCCGGTAATAAACACTATTAACCAACTATCCTACATGCACGGACTAAACCCATCACATGTTAACGGACATACCCTACCTATCGGACTACCCTCCCAATGGACCCAGAGTGAATGCTCTAACACTCGACACCCCAACACCACATAACGTGTCCTCAACCAGAACAAGGCCCCATAA-GGTGAATGCTTGATAGACATACCCCACCAACACTCCAGATTCCCTTCCACCTACCCATTACTCATGAAGCTGCGTACCAGATGGATTTATTAATCGTACACCTCACGTGAAATCAGCAATCCTTGCACATAATGTCCGACGTGACTAGCTTCAGGCCCATACGTTCCCCCTAAACCCCTCGCCCTCCT…
Anas_fulvigula_AF382568	CATACATTTATATTCCCCATATATTAACCTATGGTCCCGGTAATAAACACTATTAACCAACTATCCTACATGCACGGACTAAACCCATCACATGTTAACGGACATACCCTACCTATCGGACTACCCTCCCAATGGACCCAGAGTGAATGCTCTAACACTCGACACCCCAACACCACATAACGTGTCCTCAACCAGAACAAGGCCCCATAA-GGTGAATGCTTGATAGACATACCCCACCAACACTCCAGATTCCCTTCCACCTACCCATTACTCATGAAGCTGCGTACCAGATGGATTTATTAATCGTACACCTCACGTGAAATCAGCAATCCTTGCACATAATGTCCGACGTGACTAGCTTCAGGCCCATACGTTCCCCCTAAACCCCTCGCCCTCCT…
Anas_fulvigula_AF382569	CATACATTTATATTCCCCATATATTAACCTATGGTCCCGGTAATAAACACTATTAACCAACTATCCTACATGCACGGACTAAACCCATCACATGTTAACGGACATACCCTACCTATCGGACTACCCTCCCAATGGACCCAGAGTGAATGCTCTAACACTCGACACCCCAACACCACATAACGTGTCCTCAACCAGAACAAGGCCCCATAA-GGTGAATGCTTGATAGACATACCCCACCAACACTCCAGATTCCCTTCCACCTACCCATTACTCATGAAGCTGCGTACCAGATGGATTTATTAATCGTACACCTCACGTGAAATCAGCAATCCTTGCACATAATGTCCGACGTGACTAGCTTCAGGCCCATACGTTCCCCCTAAACCCCTCGCCCTCCT…
Anas_fulvigula_AF382570	CATACATTTATATTCCCCATATATTAACCTATGGTCCCGGTAATAAACACTATTAACCAACTATCCTACATGCACGGACTAAACCCATCACATGTTAACGGACATACCCTACCTATCGGACTACCCTCCCAATGGACCCAGAGTGAATGCTCTAACACTCGACACCCCAACACCACATAACGTGTCCTCAACCAGAACAAGGCCCCATAA-GGTGAATGCTTGATAGACATACCCCACCAACACTCCAGATTCCCTTCCACCTACCCATTACTCATGAAGCTGCGTACCAGATGGATTTATTAATCGTACACCTCACGTGAAATCAGCAATCCTTGCACATAATGTCCGACGTGACTAGCTTCAGGCCCATACGTTCCCCCTAAACCCCTCGCCCTCCT…
Anas_fulvigula_AF382571	CATACATTTATATTCCCCATATATTAACCTATGGTCCCGGTAATAAACACTATTAACCAACTATCCTACATGCACGGACTAAACCCATCACATGTTAACGGACATACCCTACCTATCGGACTACCCTCCCAATGGACCCAGAGTGAATGCTCTAACACTCGACACCCCAACACCACATAACGTGTCCTCAACCAGAACAAGGCCCCATAA-GGTGAATGCTTGATAGACATACCCCACCAACACTCCAGATTCCCTTCCACCTACCCATTACTCATGAAGCTGCGTACCAGATGGATTTATTAATCGTACACCTCACGTGAAATCAGCAATCCTTGCACATAATGTCCGACGTGACTAGCTTCAGGCCCATACGTTCCCCCTAAACCCCTCGCCCTCCT…
Anas_fulvigula_AF382576	CATACATTTATATTCCCCATATATTAACCTATGGTCCCGGTAATAAACACTATTAACCAACTATCCTACATGCACGGACTAAACCCATCACATGTTAACGGACATACCCTACCTATCGGACTACCCTCCCAATGGACCCAGAGTGAATGCTCTAACACTCGACACCCCAACACCACATAACGTGTCCTCAACCAGAACAAGGCCCCATAA-GGTGAATGCTTGATAGACATACCCCACCAACACTCCAGATTCCCTTCCACCTACCCATTACTCATGAAGCTGCGTACCAGATGGATTTATTAATCGTACACCTCACGTGAAATCAGCAATCCTTGCACATAATGTCCGACGTGACTAGCTTCAGGCCCATACGTTCCCCCTAAACCCCTCGCCCTCCT…
Anas_fulvigula_AF382584	CATACATTTATATTCCCCATATATTAACCTATGGTCCCGGTAATAAACACTATTAACCAACTATCCTACATGCACGGACTAAACCCATCACATGTTAACGGACATACCCTACCTATCGGACTACCCTCCCAATGGACCCAGAGTGAATGCTCTAACACTCGACACCCCAACACCACATAACGTGTCCTCAACCAGAACAAGGCCCCATAA-GGTGAATGCTTGATAGACATACCCCACCAACACTCCAGATTCCCTTCCACCTACCCATTACTCATGAAGCTGCGTACCAGATGGATTTATTAATCGTACACCTCACGTGAAATCAGCAATCCTTGCACATAATGTCCGACGTGACTAGCTTCAGGCCCATACGTTCCCCCTAAACCCCTCGCCCTCCT…
Anas_fulvigula_AF382594	CATACATTTATATTCCCCATATATTAACCTATGGTCCCGGTAATAAACACTATTAACCAACTATCCTACATGCACGGACTAAACCCATCACATGTTAACGGACATACCCTACCTATCGGACTACCCTCCCAATGGACCCAGAGTGAATGCTCTAACACTCGACACCCCAACACCACATAACGTGTCCTCAACCAGAACAAGGCCCCATAA-GGTGAATGCTTGATAGACATACCCCACCAACACTCCAGATTCCCTTCCACCTACCCATTACTCATGAAGCTGCGTACCAGATGGATTTATTAATCGTACACCTCACGTGAAATCAGCAATCCTTGCACATAATGTCCGACGTGACTAGCTTCAGGCCCATACGTTCCCCCTAAACCCCTCGCCCTCCT…
Anas_fulvigula_AF382595	CATACATTTATATTCCCCATATATTAACCTATGGTCCCGGTAATAAACACTATTAACCAACTATCCTACATGCACGGACTAAACCCATCACATGTTAACGGACATACCCTACCTATCGGACTACCCTCCCAATGGACCCAGAGTGAATGCTCTAACACTCGACACCCCAACACCACATAACGTGTCCTCAACCAGAACAAGGCCCCATAA-GGTGAATGCTTGATAGACATACCCCACCAACACTCCAGATTCCCTTCCACCTACCCATTACTCATGAAGCTGCGTACCAGATGGATTTATTAATCGTACACCTCACGTGAAATCAGCAATCCTTGCACATAATGTCCGACGTGACTAGCTTCAGGCCCATACGTTCCCCCTAAACCCCTCGCCCTCCT…
Anas_fulvigula_AF382598	CATACATTTATATTCCCCATATATTAACCTATGGTCCCGGTAATAAACACTATTAACCAACTATCCTACATGCACGGACTAAACCCATCACATGTTAACGGACATACCCTACCTATCGGACTACCCTCCCAATGGACCCAGAGTGAATGCTCTAACACTCGACACCCCAACACCACATAACGTGTCCTCAACCAGAACAAGGCCCCATAA-GGTGAATGCTTGATAGACATACCCCACCAACACTCCAGATTCCCTTCCACCTACCCATTACTCATGAAGCTGCGTACCAGATGGATTTATTAATCGTACACCTCACGTGAAATCAGCAATCCTTGCACATAATGTCCGACGTGACTAGCTTCAGGCCCATACGTTCCCCCTAAACCCCTCGCCCTCCT…
Anas_fulvigula_AF382605	CATACATTTATATTCCCCATATATTAACCTATGGTCCCGGTAATAAACACTATTAACCAACTATCCTACATGCACGGACTAAACCCATCACATGTTAACGGACATACCCTACCTATCGGACTACCCTCCCAATGGACCCAGAGTGAATGCTCTAACACTCGACACCCCAACACCACATAACGTGTCCTCAACCAGAACAAGGCCCCATAA-GGTGAATGCTTGATAGACATACCCCACCAACACTCCAGATTCCCTTCCACCTACCCATTACTCATGAAGCTGCGTACCAGATGGATTTATTAATCGTACACCTCACGTGAAATCAGCAATCCTTGCACATAATGTCCGACGTGACTAGCTTCAGGCCCATACGTTCCCCCTAAACCCCTCGCCCTCCT…
Anas_fulvigula_AF382608	CATACATTTATATTCCCCATATATTAACCTATGGTCCCGGTAATAAACACTATTAACCAACTATCCTACATGCACGGACTAAACCCATCACATGTTAACGGACATACCCTACCTATCGGACTACCCTCCCAATGGACCCAGAGTGAATGCTCTAACACTCGACACCCCAACACCACATAACGTGTCCTCAACCAGAACAAGGCCCCATAA-GGTGAATGCTTGATAGACATACCCCACCAACACTCCAGATTCCCTTCCACCTACCCATTACTCATGAAGCTGCGTACCAGATGGATTTATTAATCGTACACCTCACGTGAAATCAGCAATCCTTGCACATAATGTCCGACGTGACTAGCTTCAGGCCCATACGTTCCCCCTAAACCCCTCGCCCTCCT…
Anas_fulvigula_AF382610	CATACATTTATATTCCCCATATATTAACCTATGGTCCCGGTAATAAACACTATTAACCAACTATCCTACATGCACGGACTAAACCCATCACATGTTAACGGACATACCCTACCTATCGGACTACCCTCCCAATGGACCCAGAGTGAATGCTCTAACACTCGACACCCCAACACCACATAACGTGTCCTCAACCAGAACAAGGCCCCATAA-GGTGAATGCTTGATAGACATACCCCACCAACACTCCAGATTCCCTTCCACCTACCCATTACTCATGAAGCTGCGTACCAGATGGATTTATTAATCGTACACCTCACGTGAAATCAGCAATCCTTGCACATAATGTCCGACGTGACTAGCTTCAGGCCCATACGTTCCCCCTAAACCCCTCGCCCTCCT…
Anas_fulvigula_AF382620	CATACATTTATATTCCCCATATATTAACCTATGGTCCCGGTAATAAACACTATTAACCAACTATCCTACATGCACGGACTAAACCCATCACATGTTAACGGACATACCCTACCTATCGGACTACCCTCCCAATGGACCCAGAGTGAATGCTCTAACACTCGACACCCCAACACCACATAACGTGTCCTCAACCAGAACAAGGCCCCATAA-GGTGAATGCTTGATAGACATACCCCACCAACACTCCAGATTCCCTTCCACCTACCCATTACTCATGAAGCTGCGTACCAGATGGATTTATTAATCGTACACCTCACGTGAAATCAGCAATCCTTGCACATAATGTCCGACGTGACTAGCTTCAGGCCCATACGTTCCCCCTAAACCCCTCGCCCTCCT…
Anas_fulvigula_AF382621	CATACATTTATATTCCCCATATATTAACCTATGGTCCCGGTAATAAACACTATTAACCAACTATCCTACATGCACGGACTAAACCCATCACATGTTAACGGACATACCCTACCTATCGGACTACCCTCCCAATGGACCCAGAGTGAATGCTCTAACACTCGACACCCCAACACCACATAACGTGTCCTCAACCAGAACAAGGCCCCATAA-GGTGAATGCTTGATAGACATACCCCACCAACACTCCAGATTCCCTTCCACCTACCCATTACTCATGAAGCTGCGTACCAGATGGATTTATTAATCGTACACCTCACGTGAAATCAGCAATCCTTGCACATAATGTCCGACGTGACTAGCTTCAGGCCCATACGTTCCCCCTAAACCCCTCGCCCTCCT…
Anas_fulvigula_AF382623	CATACATTTATATTCCCCATATATTAACCTATGGTCCCGGTAATAAACACTATTAACCAACTATCCTACATGCACGGACTAAACCCATCACATGTTAACGGACATACCCTACCTATCGGACTACCCTCCCAATGGACCCAGAGTGAATGCTCTAACACTCGACACCCCAACACCACATAACGTGTCCTCAACCAGAACAAGGCCCCATAA-GGTGAATGCTTGATAGACATACCCCACCAACACTCCAGATTCCCTTCCACCTACCCATTACTCATGAAGCTGCGTACCAGATGGATTTATTAATCGTACACCTCACGTGAAATCAGCAATCCTTGCACATAATGTCCGACGTGACTAGCTTCAGGCCCATACGTTCCCCCTAAACCCCTCGCCCTCCT…
Anas_fulvigula_AF382626	CATACATTTATATTCCCCATATATTAACCTATGGTCCCGGTAATAAACACTATTAACCAACTATCCTACATGCACGGACTAAACCCATCACATGTTAACGGACATACCCTACCTATCGGACTACCCTCCCAATGGACCCAGAGTGAATGCTCTAACACTCGACACCCCAACACCACATAACGTGTCCTCAACCAGAACAAGGCCCCATAA-GGTGAATGCTTGATAGACATACCCCACCAACACTCCAGATTCCCTTCCACCTACCCATTACTCATGAAGCTGCGTACCAGATGGATTTATTAATCGTACACCTCACGTGAAATCAGCAATCCTTGCACATAATGTCCGACGTGACTAGCTTCAGGCCCATACGTTCCCCCTAAACCCCTCGCCCTCCT…
Anas_fulvigula_AF382629	CATACATTTATATTCCCCATATATTAACCTATGGTCCCGGTAATAAACACTATTAACCAACTATCCTACATGCACGGACTAAACCCATCACATGTTAACGGACATACCCTACCTATCGGACTACCCTCCCAATGGACCCAGAGTGAATGCTCTAACACTCGACACCCCAACACCACATAACGTGTCCTCAACCAGAACAAGGCCCCATAA-GGTGAATGCTTGATAGACATACCCCACCAACACTCCAGATTCCCTTCCACCTACCCATTACTCATGAAGCTGCGTACCAGATGGATTTATTAATCGTACACCTCACGTGAAATCAGCAATCCTTGCACATAATGTCCGACGTGACTAGCTTCAGGCCCATACGTTCCCCCTAAACCCCTCGCCCTCCT…
Anas_fulvigula_AF382630	CATACATTTATATTCCCCATATATTAACCTATGGTCCCGGTAATAAACACTATTAACCAACTATCCTACATGCACGGACTAAACCCATCACATGTTAACGGACATACCCTACCTATCGGACTACCCTCCCAATGGACCCAGAGTGAATGCTCTAACACTCGACACCCCAACACCACATAACGTGTCCTCAACCAGAACAAGGCCCCATAA-GGTGAATGCTTGATAGACATACCCCACCAACACTCCAGATTCCCTTCCACCTACCCATTACTCATGAAGCTGCGTACCAGATGGATTTATTAATCGTACACCTCACGTGAAATCAGCAATCCTTGCACATAATGTCCGACGTGACTAGCTTCAGGCCCATACGTTCCCCCTAAACCCCTCGCCCTCCT…
Anas_fulvigula_AF382631	CATACATTTATATTCCCCATATATTAACCTATGGTCCCGGTAATAAACACTATTAACCAACTATCCTACATGCACGGACTAAACCCATCACATGTTAACGGACATACCCTACCTATCGGACTACCCTCCCAATGGACCCAGAGTGAATGCTCTAACACTCGACACCCCAACACCACATAACGTGTCCTCAACCAGAACAAGGCCCCATAA-GGTGAATGCTTGATAGACATACCCCACCAACACTCCAGATTCCCTTCCACCTACCCATTACTCATGAAGCTGCGTACCAGATGGATTTATTAATCGTACACCTCACGTGAAATCAGCAATCCTTGCACATAATGTCCGACGTGACTAGCTTCAGGCCCATACGTTCCCCCTAAACCCCTCGCCCTCCT…
Anas_fulvigula_AF382493	CATACATTTATATTCCCCATATATTAACCTATGGTCCCGGTAATAAACACTATTAACCAACTATCCTACATGCACGGACTAAACCCATCACATGTTAACGGACATACCCTACCTATCGGACTACCCTCCCAATGGACCCAGAGTGAATGCTCTAACACTCGACACCCCAACACCACATAACGTGTCCTCAACCAGAACAAGGCCCCATAA-GGTGAATGCTTGATAGACATACCCCACCAACACTCCAGATTCCCTTCCACCTACCCATTACTCATGAAGCTGCGTACCAGATGGATTTATTAATCGTACACCTCACGTGAAATCAGCAATCCTTGCACATAATGTCCGACGTGACTAGCTTCAGGCCCATACGTTCCCCCTAAACCCCTCGCCCTCCT…
Anas_fulvigula_AF382494	CATACATTTATATTCCCCATATATTAACCTATGGTCCCGGTAATAAACACTATTAACCAACTATCCTACATGCACGGACTAAACCCATCACATGTTAACGGACATACCCTACCTATCGGACTACCCTCCCAATGGACCCAGAGTGAATGCTCTAACACTCGACACCCCAACACCACATAACGTGTCCTCAACCAGAACAAGGCCCCATAA-GGTGAATGCTTGATAGACATACCCCACCAACACTCCAGATTCCCTTCCACCTACCCATTACTCATGAAGCTGCGTACCAGATGGATTTATTAATCGTACACCTCACGTGAAATCAGCAATCCTTGCACATAATGTCCGACGTGACTAGCTTCAGGCCCATACGTTCCCCCTAAACCCCTCGCCCTCCT…
Anas_fulvigula_AF382495	CATACATTTATATTCCCCATATATTAACCTATGGTCCCGGTAATAAACACTATTAACCAACTATCCTACATGCACGGACTAAACCCATCACATGTTAACGGACATACCCTACCTATCGGACTACCCTCCCAATGGACCCAGAGTGAATGCTCTAACACTCGACACCCCAACACCACATAACGTGTCCTCAACCAGAACAAGGCCCCATAA-GGTGAATGCTTGATAGACATACCCCACCAACACTCCAGATTCCCTTCCACCTACCCATTACTCATGAAGCTGCGTACCAGATGGATTTATTAATCGTACACCTCACGTGAAATCAGCAATCCTTGCACATAATGTCCGACGTGACTAGCTTCAGGCCCATACGTTCCCCCTAAACCCCTCGCCCTCCT…
Anas_fulvigula_AF382498	CATACATTTATATTCCCCATATATTAACCTATGGTCCCGGTAATAAACACTATTAACCAACTATCCTACATGCACGGACTAAACCCATCACATGTTAACGGACATACCCTACCTATCGGACTACCCTCCCAATGGACCCAGAGTGAATGCTCTAACACTCGACACCCCAACACCACATAACGTGTCCTCAACCAGAACAAGGCCCCATAA-GGTGAATGCTTGATAGACATACCCCACCAACACTCCAGATTCCCTTCCACCTACCCATTACTCATGAAGCTGCGTACCAGATGGATTTATTAATCGTACACCTCACGTGAAATCAGCAATCCTTGCACATAATGTCCGACGTGACTAGCTTCAGGCCCATACGTTCCCCCTAAACCCCTCGCCCTCCT…
Anas_fulvigula_AF382501	CATACATTTATATTCCCCATATATTAACCTATGGTCCCGGTAATAAACACTATTAACCAACTATCCTACATGCACGGACTAAACCCATCACATGTTAACGGACATACCCTACCTATCGGACTACCCTCCCAATGGACCCAGAGTGAATGCTCTAACACTCGACACCCCAACACCACATAACGTGTCCTCAACCAGAACAAGGCCCCATAA-GGTGAATGCTTGATAGACATACCCCACCAACACTCCAGATTCCCTTCCACCTACCCATTACTCATGAAGCTGCGTACCAGATGGATTTATTAATCGTACACCTCACGTGAAATCAGCAATCCTTGCACATAATGTCCGACGTGACTAGCTTCAGGCCCATACGTTCCCCCTAAACCCCTCGCCCTCCT…
Anas_fulvigula_AF382502	CATACATTTATATTCCCCATATATTAACCTATGGTCCCGGTAATAAACACTATTAACCAACTATCCTACATGCACGGACTAAACCCATCACATGTTAACGGACATACCCTACCTATCGGACTACCCTCCCAATGGACCCAGAGTGAATGCTCTAACACTCGACACCCCAACACCACATAACGTGTCCTCAACCAGAACAAGGCCCCATAA-GGTGAATGCTTGATAGACATACCCCACCAACACTCCAGATTCCCTTCCACCTACCCATTACTCATGAAGCTGCGTACCAGATGGATTTATTAATCGTACACCTCACGTGAAATCAGCAATCCTTGCACATAATGTCCGACGTGACTAGCTTCAGGCCCATACGTTCCCCCTAAACCCCTCGCCCTCCT…
Anas_fulvigula_AF382505	CATACATTTATATTCCCCATATATTAACCTATGGTCCCGGTAATAAACACTATTAACCAACTATCCTACATGCACGGACTAAACCCATCACATGTTAACGGACATACCCTACCTATCGGACTACCCTCCCAATGGACCCAGAGTGAATGCTCTAACACTCGACACCCCAACACCACATAACGTGTCCTCAACCAGAACAAGGCCCCATAA-GGTGAATGCTTGATAGACATACCCCACCAACACTCCAGATTCCCTTCCACCTACCCATTACTCATGAAGCTGCGTACCAGATGGATTTATTAATCGTACACCTCACGTGAAATCAGCAATCCTTGCACATAATGTCCGACGTGACTAGCTTCAGGCCCATACGTTCCCCCTAAACCCCTCGCCCTCCT…
Anas_fulvigula_AF382509	CATACATTTATATTCCCCATATATTAACCTATGGTCCCGGTAATAAACACTATTAACCAACTATCCTACATGCACGGACTAAACCCATCACATGTTAACGGACATACCCTACCTATCGGACTACCCTCCCAATGGACCCAGAGTGAATGCTCTAACACTCGACACCCCAACACCACATAACGTGTCCTCAACCAGAACAAGGCCCCATAA-GGTGAATGCTTGATAGACATACCCCACCAACACTCCAGATTCCCTTCCACCTACCCATTACTCATGAAGCTGCGTACCAGATGGATTTATTAATCGTACACCTCACGTGAAATCAGCAATCCTTGCACATAATGTCCGACGTGACTAGCTTCAGGCCCATACGTTCCCCCTAAACCCCTCGCCCTCCT…
Anas_fulvigula_AF382511	CATACATTTATATTCCCCATATATTAACCTATGGTCCCGGTAATAAACACTATTAACCAACTATCCTACATGCACGGACTAAACCCATCACATGTTAACGGACATACCCTACCTATCGGACTACCCTCCCAATGGACCCAGAGTGAATGCTCTAACACTCGACACCCCAACACCACATAACGTGTCCTCAACCAGAACAAGGCCCCATAA-GGTGAATGCTTGATAGACATACCCCACCAACACTCCAGATTCCCTTCCACCTACCCATTACTCATGAAGCTGCGTACCAGATGGATTTATTAATCGTACACCTCACGTGAAATCAGCAATCCTTGCACATAATGTCCGACGTGACTAGCTTCAGGCCCATACGTTCCCCCTAAACCCCTCGCCCTCCT…
Anas_fulvigula_AF382512	CATACATTTATATTCCCCATATATTAACCTATGGTCCCGGTAATAAACACTATTAACCAACTATCCTACATGCACGGACTAAACCCATCACATGTTAACGGACATACCCTACCTATCGGACTACCCTCCCAATGGACCCAGAGTGAATGCTCTAACACTCGACACCCCAACACCACATAACGTGTCCTCAACCAGAACAAGGCCCCATAA-GGTGAATGCTTGATAGACATACCCCACCAACACTCCAGATTCCCTTCCACCTACCCATTACTCATGAAGCTGCGTACCAGATGGATTTATTAATCGTACACCTCACGTGAAATCAGCAATCCTTGCACATAATGTCCGACGTGACTAGCTTCAGGCCCATACGTTCCCCCTAAACCCCTCGCCCTCCT…
Anas_fulvigula_AF382514	CATACATTTATATTCCCCATATATTAACCTATGGTCCCGGTAATAAACACTATTAACCAACTATCCTACATGCACGGACTAAACCCATCACATGTTAACGGACATACCCTACCTATCGGACTACCCTCCCAATGGACCCAGAGTGAATGCTCTAACACTCGACACCCCAACACCACATAACGTGTCCTCAACCAGAACAAGGCCCCATAA-GGTGAATGCTTGATAGACATACCCCACCAACACTCCAGATTCCCTTCCACCTACCCATTACTCATGAAGCTGCGTACCAGATGGATTTATTAATCGTACACCTCACGTGAAATCAGCAATCCTTGCACATAATGTCCGACGTGACTAGCTTCAGGCCCATACGTTCCCCCTAAACCCCTCGCCCTCCT…
Anas_fulvigula_AF382635	CATACATTTATATTCCCCATATATTAACCTATGGTCCCGGTAATAAACACTATTAACCAACTATCCTACATGCACGGACTAAACCCATCACATGTTAACGGACATACCCTACCTATCGGACTACCCTCCCAATGGACCCAGAGTGAATGCTCTAACACTCGACACCCCAACACCACATAACGTGTCCTCAACCAGAACAAGGCCCCATAA-GGTGAATGCTTGATAGACATACCCCACCAACACTCCAGATTCCCTTCCACCTACCCATTACTCATGAAGCTGCGTACCAGATGGATTTATTAATCGTACACCTCACGTGAAATCAGCAATCCTTGCACATAATGTCCGACGTGACTAGCTTCAGGCCCATACGTTCCCCCTAAACCCCTCGCCCTCCT…
Anas_fulvigula_AF382636	CATACATTTATATTCCCCATATATTAACCTATGGTCCCGGTAATAAACACTATTAACCAACTATCCTACATGCACGGACTAAACCCATCACATGTTAACGGACATACCCTACCTATCGGACTACCCTCCCAATGGACCCAGAGTGAATGCTCTAACACTCGACACCCCAACACCACATAACGTGTCCTCAACCAGAACAAGGCCCCATAA-GGTGAATGCTTGATAGACATACCCCACCAACACTCCAGATTCCCTTCCACCTACCCATTACTCATGAAGCTGCGTACCAGATGGATTTATTAATCGTACACCTCACGTGAAATCAGCAATCCTTGCACATAATGTCCGACGTGACTAGCTTCAGGCCCATACGTTCCCCCTAAACCCCTCGCCCTCCT…
Anas_fulvigula_AF382637	CATACATTTATATTCCCCATATATTAACCTATGGTCCCGGTAATAAACACTATTAACCAACTATCCTACATGCACGGACTAAACCCATCACATGTTAACGGACATACCCTACCTATCGGACTACCCTCCCAATGGACCCAGAGTGAATGCTCTAACACTCGACACCCCAACACCACATAACGTGTCCTCAACCAGAACAAGGCCCCATAA-GGTGAATGCTTGATAGACATACCCCACCAACACTCCAGATTCCCTTCCACCTACCCATTACTCATGAAGCTGCGTACCAGATGGATTTATTAATCGTACACCTCACGTGAAATCAGCAATCCTTGCACATAATGTCCGACGTGACTAGCTTCAGGCCCATACGTTCCCCCTAAACCCCTCGCCCTCCT…
Anas_fulvigula_AF382638	CATACATTTATATTCCCCATATATTAACCTATGGTCCCGGTAATAAACACTATTAACCAACTATCCTACATGCACGGACTAAACCCATCACATGTTAACGGACATACCCTACCTATCGGACTACCCTCCCAATGGACCCAGAGTGAATGCTCTAACACTCGACACCCCAACACCACATAACGTGTCCTCAACCAGAACAAGGCCCCATAA-GGTGAATGCTTGATAGACATACCCCACCAACACTCCAGATTCCCTTCCACCTACCCATTACTCATGAAGCTGCGTACCAGATGGATTTATTAATCGTACACCTCACGTGAAATCAGCAATCCTTGCACATAATGTCCGACGTGACTAGCTTCAGGCCCATACGTTCCCCCTAAACCCCTCGCCCTCCT…
Anas_fulvigula_AF382640	CATACATTTATATTCCCCATATATTAACCTATGGTCCCGGTAATAAACACTATTAACCAACTATCCTACATGCACGGACTAAACCCATCACATGTTAACGGACATACCCTACCTATCGGACTACCCTCCCAATGGACCCAGAGTGAATGCTCTAACACTCGACACCCCAACACCACATAACGTGTCCTCAACCAGAACAAGGCCCCATAA-GGTGAATGCTTGATAGACATACCCCACCAACACTCCAGATTCCCTTCCACCTACCCATTACTCATGAAGCTGCGTACCAGATGGATTTATTAATCGTACACCTCACGTGAAATCAGCAATCCTTGCACATAATGTCCGACGTGACTAGCTTCAGGCCCATACGTTCCCCCTAAACCCCTCGCCCTCCT…
Anas_fulvigula_AF382641	CATACATTTATATTCCCCATATATTAACCTATGGTCCCGGTAATAAACACTATTAACCAACTATCCTACATGCACGGACTAAACCCATCACATGTTAACGGACATACCCTACCTATCGGACTACCCTCCCAATGGACCCAGAGTGAATGCTCTAACACTCGACACCCCAACACCACATAACGTGTCCTCAACCAGAACAAGGCCCCATAA-GGTGAATGCTTGATAGACATACCCCACCAACACTCCAGATTCCCTTCCACCTACCCATTACTCATGAAGCTGCGTACCAGATGGATTTATTAATCGTACACCTCACGTGAAATCAGCAATCCTTGCACATAATGTCCGACGTGACTAGCTTCAGGCCCATACGTTCCCCCTAAACCCCTCGCCCTCCT…
Anas_fulvigula_AF382644	CATACATTTATATTCCCCATATATTAACCTATGGTCCCGGTAATAAACACTATTAACCAACTATCCTACATGCACGGACTAAACCCATCACATGTTAACGGACATACCCTACCTATCGGACTACCCTCCCAATGGACCCAGAGTGAATGCTCTAACACTCGACACCCCAACACCACATAACGTGTCCTCAACCAGAACAAGGCCCCATAA-GGTGAATGCTTGATAGACATACCCCACCAACACTCCAGATTCCCTTCCACCTACCCATTACTCATGAAGCTGCGTACCAGATGGATTTATTAATCGTACACCTCACGTGAAATCAGCAATCCTTGCACATAATGTCCGACGTGACTAGCTTCAGGCCCATACGTTCCCCCTAAACCCCTCGCCCTCCT…
Anas_fulvigula_AF382523	CATACATTTATATTCCCCATATATTAACCTATGGTCCCGGTAATAAACACTATTAACCAACTATCCTACATGCACGGACTAAACCCATCACATGTTAACGGACATACCCTACCTATCGGACTACCCTCCCAATGGACCCAGAGTGAATGCTCTAACACTCGACACCCCAACACCACATAACGTGTCCTCAACCAGAACAAGGCCCCATAA-GGTGAATGCTTGATAGACATACCCCACCAACACTCCAGATTCCCTTCCACCTACCCATTACTCATGAAGCTGCGTACCAGATGGATTTATTAATCGTACACCTCACGTGAAATCAGCAATCCTTGCACATAATGTCCGACGTGACTAGCTTCAGGCCCATACGTTCCCCCTAAACCCCTCGCCCTCCT…
Anas_fulvigula_AF382524	CATACATTTATATTCCCCATATATTAACCTATGGTCCCGGTAATAAACACTATTAACCAACTATCCTACATGCACGGACTAAACCCATCACATGTTAACGGACATACCCTACCTATCGGACTACCCTCCCAATGGACCCAGAGTGAATGCTCTAACACTCGACACCCCAACACCACATAACGTGTCCTCAACCAGAACAAGGCCCCATAA-GGTGAATGCTTGATAGACATACCCCACCAACACTCCAGATTCCCTTCCACCTACCCATTACTCATGAAGCTGCGTACCAGATGGATTTATTAATCGTACACCTCACGTGAAATCAGCAATCCTTGCACATAATGTCCGACGTGACTAGCTTCAGGCCCATACGTTCCCCCTAAACCCCTCGCCCTCCT…
Anas_fulvigula_AF382526	CATACATTTATATTCCCCATATATTAACCTATGGTCCCGGTAATAAACACTATTAACCAACTATCCTACATGCACGGACTAAACCCATCACATGTTAACGGACATACCCTACCTATCGGACTACCCTCCCAATGGACCCAGAGTGAATGCTCTAACACTCGACACCCCAACACCACATAACGTGTCCTCAACCAGAACAAGGCCCCATAA-GGTGAATGCTTGATAGACATACCCCACCAACACTCCAGATTCCCTTCCACCTACCCATTACTCATGAAGCTGCGTACCAGATGGATTTATTAATCGTACACCTCACGTGAAATCAGCAATCCTTGCACATAATGTCCGACGTGACTAGCTTCAGGCCCATACGTTCCCCCTAAACCCCTCGCCCTCCT…
Anas_fulvigula_AF382539	CATACATTTATATTCCCCATATATTAACCTATGGTCCCGGTAATAAACACTATTAACCAACTATCCTACATGCACGGACTAAACCCATCACATGTTAACGGACATACCCTACCTATCGGACTACCCTCCCAATGGACCCAGAGTGAATGCTCTAACACTCGACACCCCAACACCACATAACGTGTCCTCAACCAGAACAAGGCCCCATAA-GGTGAATGCTTGATAGACATACCCCACCAACACTCCAGATTCCCTTCCACCTACCCATTACTCATGAAGCTGCGTACCAGATGGATTTATTAATCGTACACCTCACGTGAAATCAGCAATCCTTGCACATAATGTCCGACGTGACTAGCTTCAGGCCCATACGTTCCCCCTAAACCCCTCGCCCTCCT…
Anas_fulvigula_AF382541	CATACATTTATATTCCCCATATATTAACCTATGGTCCCGGTAATAAACACTATTAACCAACTATCCTACATGCACGGACTAAACCCATCACATGTTAACGGACATACCCTACCTATCGGACTACCCTCCCAATGGACCCAGAGTGAATGCTCTAACACTCGACACCCCAACACCACATAACGTGTCCTCAACCAGAACAAGGCCCCATAA-GGTGAATGCTTGATAGACATACCCCACCAACACTCCAGATTCCCTTCCACCTACCCATTACTCATGAAGCTGCGTACCAGATGGATTTATTAATCGTACACCTCACGTGAAATCAGCAATCCTTGCACATAATGTCCGACGTGACTAGCTTCAGGCCCATACGTTCCCCCTAAACCCCTCGCCCTCCT…
Anas_fulvigula_AF382467	CATACATTTATATTCCCCATATATTAACCTATGGTCCCGGTAATAAACACTATTAACCAACTATCCTACATGCACGGACTAAACCCATCACATGTTAACGGACATACCCTACCTATCGGACTACCCTCCCAATGGACCCAGAGTGAATGCTCTAACACTCGACACCCCAACACCACATAACGTGTCCTCAACCAGAACAAGGCCCCATAA-GGTGAATGCTTGATAGACATACCCCACCAACACTCCAGATTCCCTTCCACCTACCCATTACTCATGAAGCTGCGTACCAGATGGATTTATTAATCGTACACCTCACGTGAAATCAGCAATCCTTGCACATAATGTCCGACGTGACTAGCTTCAGGCCCATACGTTCCCCCTAAACCCCTCGCCCTCCT…
Anas_fulvigula_AF382468	CATACATTTATATTCCCCATATATTAACCTATGGTCCCGGTAATAAACACTATTAACCAACTATCCTACATGCACGGACTAAACCCATCACATGTTAACGGACATACCCTACCTATCGGACTACCCTCCCAATGGACCCAGAGTGAATGCTCTAACACTCGACACCCCAACACCACATAACGTGTCCTCAACCAGAACAAGGCCCCATAA-GGTGAATGCTTGATAGACATACCCCACCAACACTCCAGATTCCCTTCCACCTACCCATTACTCATGAAGCTGCGTACCAGATGGATTTATTAATCGTACACCTCACGTGAAATCAGCAATCCTTGCACATAATGTCCGACGTGACTAGCTTCAGGCCCATACGTTCCCCCTAAACCCCTCGCCCTCCT…
Anas_fulvigula_AF382477	CATACATTTATATTCCCCATATATTAACCTATGGTCCCGGTAATAAACACTATTAACCAACTATCCTACATGCACGGACTAAACCCATCACATGTTAACGGACATACCCTACCTATCGGACTACCCTCCCAATGGACCCAGAGTGAATGCTCTAACACTCGACACCCCAACACCACATAACGTGTCCTCAACCAGAACAAGGCCCCATAA-GGTGAATGCTTGATAGACATACCCCACCAACACTCCAGATTCCCTTCCACCTACCCATTACTCATGAAGCTGCGTACCAGATGGATTTATTAATCGTACACCTCACGTGAAATCAGCAATCCTTGCACATAATGTCCGACGTGACTAGCTTCAGGCCCATACGTTCCCCCTAAACCCCTCGCCCTCCT…
Anas_fulvigula_AF382486	CATACATTTATATTCCCCATATATTAACCTATGGTCCCGGTAATAAACACTATTAACCAACTATCCTACATGCACGGACTAAACCCATCACATGTTAACGGACATACCCTACCTATCGGACTACCCTCCCAATGGACCCAGAGTGAATGCTCTAACACTCGACACCCCAACACCACATAACGTGTCCTCAACCAGAACAAGGCCCCATAA-GGTGAATGCTTGATAGACATACCCCACCAACACTCCAGATTCCCTTCCACCTACCCATTACTCATGAAGCTGCGTACCAGATGGATTTATTAATCGTACACCTCACGTGAAATCAGCAATCCTTGCACATAATGTCCGACGTGACTAGCTTCAGGCCCATACGTTCCCCCTAAACCCCTCGCCCTCCT…
Anas_fulvigula_AF382487	CATACATTTATATTCCCCATATATTAACCTATGGTCCCGGTAATAAACACTATTAACCAACTATCCTACATGCACGGACTAAACCCATCACATGTTAACGGACATACCCTACCTATCGGACTACCCTCCCAATGGACCCAGAGTGAATGCTCTAACACTCGACACCCCAACACCACATAACGTGTCCTCAACCAGAACAAGGCCCCATAA-GGTGAATGCTTGATAGACATACCCCACCAACACTCCAGATTCCCTTCCACCTACCCATTACTCATGAAGCTGCGTACCAGATGGATTTATTAATCGTACACCTCACGTGAAATCAGCAATCCTTGCACATAATGTCCGACGTGACTAGCTTCAGGCCCATACGTTCCCCCTAAACCCCTCGCCCTCCT…
Anas_fulvigula_AF382544	CATACATTTATATTCCCCATATATTAACCTATGGTCCCGGTAATAAACACTATTAACCAACTATCCTACATGCACGGACTAAACCCATCACATGTTAACGGACATACCCTACCTATCGGACTACCCTCCCAATGGACCCAGAGTGAATGCTCTAACACTCGACACCCCAACACCACATAACGTGTCCTCAACCAGAACAAGGCCCCATAA-GGTGAATGCTTGATAGACATACCCCACCAACACTCCAGATTCCCTTCCACCTACCCATTACTCATGAAGCTGCGTACCAGATGGATTTATTAATCGTACACCTCACGTGAAATCAGCAATCCTTGCACATAATGTCCGACGTGACTAGCTTCAGGCCCATACGTTCCCCCTAAACCCCTCGCCCTCCT…
Anas_fulvigula_AF382545	CATACATTTATATTCCCCATATATTAACCTATGGTCCCGGTAATAAACACTATTAACCAACTATCCTACATGCACGGACTAAACCCATCACATGTTAACGGACATACCCTACCTATCGGACTACCCTCCCAATGGACCCAGAGTGAATGCTCTAACACTCGACACCCCAACACCACATAACGTGTCCTCAACCAGAACAAGGCCCCATAA-GGTGAATGCTTGATAGACATACCCCACCAACACTCCAGATTCCCTTCCACCTACCCATTACTCATGAAGCTGCGTACCAGATGGATTTATTAATCGTACACCTCACGTGAAATCAGCAATCCTTGCACATAATGTCCGACGTGACTAGCTTCAGGCCCATACGTTCCCCCTAAACCCCTCGCCCTCCT…
Anas_fulvigula_AF382556	CATACATTTATATTCCCCATATATTAACCTATGGTCCCGGTAATAAACACTATTAACCAACTATCCTACATGCACGGACTAAACCCATCACATGTTAACGGACATACCCTACCTATCGGACTACCCTCCCAATGGACCCAGAGTGAATGCTCTAACACTCGACACCCCAACACCACATAACGTGTCCTCAACCAGAACAAGGCCCCATAA-GGTGAATGCTTGATAGACATACCCCACCAACACTCCAGATTCCCTTCCACCTACCCATTACTCATGAAGCTGCGTACCAGATGGATTTATTAATCGTACACCTCACGTGAAATCAGCAATCCTTGCACATAATGTCCGACGTGACTAGCTTCAGGCCCATACGTTCCCCCTAAACCCCTCGCCCTCCT…
Anas_fulvigula_AF382559	CATACATTTATATTCCCCATATATTAACCTATGGTCCCGGTAATAAACACTATTAACCAACTATCCTACATGCACGGACTAAACCCATCACATGTTAACGGACATACCCTACCTATCGGACTACCCTCCCAATGGACCCAGAGTGAATGCTCTAACACTCGACACCCCAACACCACATAACGTGTCCTCAACCAGAACAAGGCCCCATAA-GGTGAATGCTTGATAGACATACCCCACCAACACTCCAGATTCCCTTCCACCTACCCATTACTCATGAAGCTGCGTACCAGATGGATTTATTAATCGTACACCTCACGTGAAATCAGCAATCCTTGCACATAATGTCCGACGTGACTAGCTTCAGGCCCATACGTTCCCCCTAAACCCCTCGCCCTCCT…
Anas_fulvigula_AF382561	CATACATTTATATTCCCCATATATTAACCTATGGTCCCGGTAATAAACACTATTAACCAACTATCCTACATGCACGGACTAAACCCATCACATGTTAACGGACATACCCTACCTATCGGACTACCCTCCCAATGGACCCAGAGTGAATGCTCTAACACTCGACACCCCAACACCACATAACGTGTCCTCAACCAGAACAAGGCCCCATAA-GGTGAATGCTTGATAGACATACCCCACCAACACTCCAGATTCCCTTCCACCTACCCATTACTCATGAAGCTGCGTACCAGATGGATTTATTAATCGTACACCTCACGTGAAATCAGCAATCCTTGCACATAATGTCCGACGTGACTAGCTTCAGGCCCATACGTTCCCCCTAAACCCCTCGCCCTCCT…
Anas_fulvigula_AF382562	CATACATTTATATTCCCCATATATTAACCTATGGTCCCGGTAATAAACACTATTAACCAACTATCCTACATGCACGGACTAAACCCATCACATGTTAACGGACATACCCTACCTATCGGACTACCCTCCCAATGGACCCAGAGTGAATGCTCTAACACTCGACACCCCAACACCACATAACGTGTCCTCAACCAGAACAAGGCCCCATAA-GGTGAATGCTTGATAGACATACCCCACCAACACTCCAGATTCCCTTCCACCTACCCATTACTCATGAAGCTGCGTACCAGATGGATTTATTAATCGTACACCTCACGTGAAATCAGCAATCCTTGCACATAATGTCCGACGTGACTAGCTTCAGGCCCATACGTTCCCCCTAAACCCCTCGCCCTCCT…
Anas_fulvigula_AF382565	CATACATTTATATTCCCCATATATTAACCTATGGTCCCGGTAATAAACACTATTAACCAACTATCCTACATGCACGGACTAAACCCATCACATGTTAACGGACATACCCTACCTATCGGACTACCCTCCCAATGGACCCAGAGTGAATGCTCTAACACTCGACACCCCAACACCACATAACGTGTCCTCAACCAGAACAAGGCCCCATAA-GGTGAATGCTTGATAGACATACCCCACCAACACTCCAGATTCCCTTCCACCTACCCATTACTCATGAAGCTGCGTACCAGATGGATTTATTAATCGTACACCTCACGTGAAATCAGCAATCCTTGCACATAATGTCCGACGTGACTAGCTTCAGGCCCATACGTTCCCCCTAAACCCCTCGCCCTCCT…
Anas_fulvigula_AF382628	CATACATTTATATTCCCCATACATTAACCTATGGTCCCGGTAATAAACACTATTAACCAACTATCCTACATGCACGGACTAAACCCATCACATGTTAACGGACATACCCTACCTATCGGGCTACCCTCCCAACGGACCCAGAGTGAATGCTCTAATACTCGACGTCCCAACACCACATAACATGTCCTCAACCAGAACAAGGCCCCATAA-GGTGAATGCTTGATAGACATACCCCACCAACACTCCAGATTCCCTTCCACCTACCCATTACTCATGAAGCTGCGTACCAGATGGATTTATTAATCGTACACCTCACGTGAAATCAGCAATCCTTGCACATAATGTCCGACGTGACTAGCTTCAGGCCCATACGTTCCCCCTAAACCCCTCGCCCTCCT…
Anas_platyrhynchos_AF382411	CATACATTTATATTCCCCATATATTAACCTATGGTCCCGGTAATAAACACTATTAACCAACTATCCTACATGCACGGACTAAACCCATCACATGTTAACGGACATACCCTACCTGTCGGACTACCCTCCCAACGGACCCAGAGTGAATGCTCTAATACTCGACACCCCAACACCACATAACATGCCCTCAACCAGAACAAGGCCCCATAA-GGTGAATGCTTGATAGACATACCCCACTAACACTCCAGATTCCCTTCCGCCTACCCATTACTCATGAAGCTGCGTACCAGATGGATTTATTAATCGTACACCTCACGTGAAATCAGCAATCCTTGCACATAATGTCCGACGTGACTAGCTTCAGGCCCATACGTTCCCCCTAAACCCCTCGCCCTCCT…
Anas_rubripes_AF382421	CATACATTTATATTCCCCATATATTAACCTATGGTCCCGGTAATAAACACTATTAACCAACTATCCTACATGCACGGACTAAACCCATCACATGCTAACGGACATACCCTACCTGTCGGACTACCCTCCCAACGGACCCAGAGTGAATGCTCTAATACTCGACACCCCAACACCACATAACATGTCCTCAACCAGAACAAGGCCCCATAA-GGTGAATGCTTGATAGACATACCCCACCAACACTCCAGATTCCCTTCCACCCACCCATTACTCATGAAGCTGCGTACCAGATGGATTTATTAATCGTACACCTCACGTGAAATCAGCAATCCTTGCACATAATGTCCGACGTGACTAGCTTCAGGCCCATACGTTCCCCCTAAACCCCTCGCCCTCCT…
Anas_fulvigula_AF382527	CATACATTTATATTCCCCATATATTAACCTATGGTCCCGGTAATAAACACTATTAACCAACTATCCTACATGCACGGACTAAACCCATCACATGTTAACGGACATACCCTACCTGTCGGACTACCCTCCCAACGGACCCAGAGTGAATGCTCTAATACTCGACACCCCAACACCACATAACATGTCCTCAACCAGAACAAGACCCCATAA-GGTGAATGCTTGATAGACATACCCCACCAACACTCCAGATTCCCTTCCACCCACCCATTACTCATGAAGCTGCGTACCAGATGGATTTATTAATCGTACACCTCACGTGAAATCAGCAATCCTTGCACATAATGTCCGACGTGACTAGCTTCAGGCCCATACGTTCCCCCTAAACCCCTCGCCCTCCT…
Anas_fulvigula_AF382535	CATACATTTATATTCCCCATATATTAACCTATGGTCCCGGTAATAAACACTATTAACCAACTATCCTACATGCACGGACTAAACCCATCACATGTTAACGGACATACCCTACCTGTCGGACTACCCTCCCAACGGACCCAGAGTGAATGCTCTAATACTCGACACCCCAACACCACATAACATGTCCTCAACCAGAACAAGACCCCATAA-GGTGAATGCTTGATAGACATACCCCACCAACACTCCAGATTCCCTTCCACCCACCCATTACTCATGAAGCTGCGTACCAGATGGATTTATTAATCGTACACCTCACGTGAAATCAGCAATCCTTGCACATAATGTCCGACGTGACTAGCTTCAGGCCCATACGTTCCCCCTAAACCCCTCGCCCTCCT…
Anas_fulvigula_AF382560	CATACATTTATATTCCCCATATATTAACCTATGGTCCCGGTAATAAACACTATTAACCAACTATCCTACATGCACGGACTAAACCCATCACATGTTAACGGACATACCCTACCTGTCGGACTACCCTCCCAACGGACCCAGAGTGAATGCTCTAATACTCGACACCCCAACACCACATAACATGTCCTCAACCAGAACAAGACCCCATAA-GGTGAATGCTTGATAGACATACCCCACCAACACTCCAGATTCCCTTCCACCCACCCATTACTCATGAAGCTGCGTACCAGATGGATTTATTAATCGTACACCTCACGTGAAATCAGCAATCCTTGCACATAATGTCCGACGTGACTAGCTTCAGGCCCATACGTTCCCCCTAAACCCCTCGCCCTCCT…
Anas_fulvigula_AF382436	CATACATTTATATTCCCCATATATTAACCTATGGTCCCGGTAATAAACACTATTAACCAACTATCCTACATGCACGGACTAAACCCATCACATGTTAACGGACATACCCTACCTGCCGGACTACCCTCCCAACGGACCCAGAGTGAATGCTCTAATACTCGACACCCCAACACCACATAACATGTCCCCAACCAGAACAAGGCCCCATAA-GGTGAATGCTTGATAGACATACCCCACCAACACTCCAGATTCCCCTCCACCTACCCATTACTCATGAAGCTGCGTACCAGATGGATTTATTAATCGTACACCTCACGTGAAATCAGCAATCCTTGCACATAATGTCCGACGTGACTAGCTTCAGGCCCATACGTTCCCCCTAAACCCCTCGCCCTCCT…
Anas_fulvigula_AF382448	CATACATTTATATTCCCCATATATTAACCTATGGTCCCGGTAATAAACACTATTAACCAACTATCCTACATGCACGGACTAAACCCATCACATGTTAACGGACATACCCTACCTGCCGGACTACCCTCCCAACGGACCCAGAGTGAATGCTCTAATACTCGACACCCCAACACCACATAACATGTCCCCAACCAGAACAAGGCCCCATAA-GGTGAATGCTTGATAGACATACCCCACCAACACTCCAGATTCCCCTCCACCTACCCATTACTCATGAAGCTGCGTACCAGATGGATTTATTAATCGTACACCTCACGTGAAATCAGCAATCCTTGCACATAATGTCCGACGTGACTAGCTTCAGGCCCATACGTTCCCCCTAAACCCCTCGCCCTCCT…
Anas_fulvigula_AF382457	CATACATTTATATTCCCCATATATTAACCTATGGTCCCGGTAATAAACACTATTAACCAACTATCCTACATGCACGGACTAAACCCATCACATGTTAACGGACATACCCTACCTGCCGGACTACCCTCCCAACGGACCCAGAGTGAATGCTCTAATACTCGACACCCCAACACCACATAACATGTCCCCAACCAGAACAAGGCCCCATAA-GGTGAATGCTTGATAGACATACCCCACCAACACTCCAGATTCCCCTCCACCTACCCATTACTCATGAAGCTGCGTACCAGATGGATTTATTAATCGTACACCTCACGTGAAATCAGCAATCCTTGCACATAATGTCCGACGTGACTAGCTTCAGGCCCATACGTTCCCCCTAAACCCCTCGCCCTCCT…
Anas_fulvigula_AF382453	CATACATTTATATTCCCCATATATTAACCTATGGTCCCGGTAATAAACACTATTAACCAACTATCCTACATGCACGGACTAAACCCATCACATGTTAACGGACATACCCTACCTGCCGGACTACCCTCCCAACGGACCCAGAGTGAATGCTCTAATACTCGACACCCCAACACCACATAACATGTCCTCAACCAGAACAAGGCCCCATAA-GGTGAATGCTTGATAGACATACCCCACCAACACTCCAGATTCCCCTCCACCTACCCATTACTCATGAAGCTGCGTACCAGATGGATTTATTAACCGTACACCTCACGTGAAATCAGCAATCCTTGCACATAATGTCCGACGTGACTAGCTTCAGGCCCATACGTTCCCCCTAAACCCCTCGCCCTCCT…
Anas_rubripes_AF382420	CATACATTTATATTCCCCATATATTAACCTATGGTCCCGGTAATAAACACTATTAACCAACTATCCTACATGCACGGACTAAACCCATCACATGTTAACGGACATACCCTACCTGCCGGACTACCCTCCCAACGGACCCAGAGTGAATGCTCTAATACTCGACACTCCAACACCACATAACATGCCCTCAACCAGAACAAGGCCCCATAA-GGTGAATGCTTGATAGACATACCCCACCAACACTCCAGATTCCCTTCCACCTACCCATTACTCATGAAGCTGCGTACCAGATGGATTTATTAATCGTACACCTCACGTGAAATCAGCAATCCTTGCACATAATGTCCGACGTGACTAGCTTCAGGCCCATACGTTCCCCCTAAACCCCTCGCCCTCCT…
Anas_rubripes_AF382422	CATACATTTATATTCCCCATATATTAACCTATGGTCCCGGTAATAAACACTATTAACCAACTATCCTACATGCACGGACTAAACCCATCACATGTTAACGGACATACCCTACCTGCCGGACTACCCTCCCAACGGACCCAGAGTGAATGCTCTAATACTCGACACCCCAACACCACATAACATGCCCTCAACCAGAACAAGGCCCCATAA-GGTGAATGCTTGATAGACATACCCTACCAACACTCCAGATTCCCTTCCACCTACCCATTACTCATGAAGCTGCGTACCAGATGGATTTATTAATCGTACACCTCACGTGAAATCAGCAATCCTTGCACATAATGTCCGACGTGACTAGCTTCAGGCCCATACGTTCCCCCTAAACCCCTCGCCCTCCT…
Anas_fulvigula_AF382488	CATACATTTATATTCCCCATATATTAACCTATGGTCCCGGTAATAAACACTATTAACCAACTATCCTACATGCACGGACTAAGCCCATCACATGTTAACGGACATACCCTACCTGTCGGACTACCCTCCCAACGGACCCAGAGTGAATGCTCTAATACTCGACACCCCAACACCACATAACATGTCCTCAACCAGAACAAGGCCCCATAA-GGTGAATGCTTGATAGACATACCCCACCAACACTCCAGATTCCCCTCCACCTACCCATTACTCATGAAGCTGCGTACCAGATGGATTTATTAATCGTACACCTCACGTGAAATCAGCAATCCTTGCACATAATGTCCGACGTGACTAGCTTCAGGCCCATACGTTCCCCCTAAACCCCTCGCCCTCCT…
Anas_fulvigula_AF382582	CATACATTTATATTCCCCATATATTAACCTATGGTCCCGGTAATAAACACTATTAACCAACTATCCTACATGCACGGACTAAGCCCATCACATGTTAACGGACATACCCTACCTGTCGGACTACCCTCCCAACGGACCCAGAGTGAATGCTCTAATACTCGACACCCCAACACCACATAACATGTCCTCAACCAGAACAAGGCCCCATAA-GGTGAATGCTTGATAGACATACCCCACCAACACTCCAGATTCCCCTCCACCTACCCATTACTCATGAAGCTGCGTACCAGATGGATTTATTAATCGTACACCTCACGTGAAATCAGCAATCCTTGCACATAATGTCCGACGTGACTAGCTTCAGGCCCATACGTTCCCCCTAAACCCCTCGCCCTCCT…
Anas_fulvigula_AF382583	CATACATTTATATTCCCCATATATTAACCTATGGTCCCGGTAATAAACACTATTAACCAACTATCCTACATGCACGGACTAAGCCCATCACATGTTAACGGACATACCCTACCTGTCGGACTACCCTCCCAACGGACCCAGAGTGAATGCTCTAATACTCGACACCCCAACACCACATAACATGTCCTCAACCAGAACAAGGCCCCATAA-GGTGAATGCTTGATAGACATACCCCACCAACACTCCAGATTCCCCTCCACCTACCCATTACTCATGAAGCTGCGTACCAGATGGATTTATTAATCGTACACCTCACGTGAAATCAGCAATCCTTGCACATAATGTCCGACGTGACTAGCTTCAGGCCCATACGTTCCCCCTAAACCCCTCGCCCTCCT…
Anas_fulvigula_AF382585	CATACATTTATATTCCCCATATATTAACCTATGGTCCCGGTAATAAACACTATTAACCAACTATCCTACATGCACGGACTAAGCCCATCACATGTTAACGGACATACCCTACCTGTCGGACTACCCTCCCAACGGACCCAGAGTGAATGCTCTAATACTCGACACCCCAACACCACATAACATGTCCTCAACCAGAACAAGGCCCCATAA-GGTGAATGCTTGATAGACATACCCCACCAACACTCCAGATTCCCCTCCACCTACCCATTACTCATGAAGCTGCGTACCAGATGGATTTATTAATCGTACACCTCACGTGAAATCAGCAATCCTTGCACATAATGTCCGACGTGACTAGCTTCAGGCCCATACGTTCCCCCTAAACCCCTCGCCCTCCT…
Anas_fulvigula_AF382589	CATACATTTATATTCCCCATATATTAACCTATGGTCCCGGTAATAAACACTATTAACCAACTATCCTACATGCACGGACTAAGCCCATCACATGTTAACGGACATACCCTACCTGTCGGACTACCCTCCCAACGGACCCAGAGTGAATGCTCTAATACTCGACACCCCAACACCACATAACATGTCCTCAACCAGAACAAGGCCCCATAA-GGTGAATGCTTGATAGACATACCCCACCAACACTCCAGATTCCCCTCCACCTACCCATTACTCATGAAGCTGCGTACCAGATGGATTTATTAATCGTACACCTCACGTGAAATCAGCAATCCTTGCACATAATGTCCGACGTGACTAGCTTCAGGCCCATACGTTCCCCCTAAACCCCTCGCCCTCCT…
Anas_fulvigula_AF382591	CATACATTTATATTCCCCATATATTAACCTATGGTCCCGGTAATAAACACTATTAACCAACTATCCTACATGCACGGACTAAGCCCATCACATGTTAACGGACATACCCTACCTGTCGGACTACCCTCCCAACGGACCCAGAGTGAATGCTCTAATACTCGACACCCCAACACCACATAACATGTCCTCAACCAGAACAAGGCCCCATAA-GGTGAATGCTTGATAGACATACCCCACCAACACTCCAGATTCCCCTCCACCTACCCATTACTCATGAAGCTGCGTACCAGATGGATTTATTAATCGTACACCTCACGTGAAATCAGCAATCCTTGCACATAATGTCCGACGTGACTAGCTTCAGGCCCATACGTTCCCCCTAAACCCCTCGCCCTCCT…
Anas_fulvigula_AF382599	CATACATTTATATTCCCCATATATTAACCTATGGTCCCGGTAATAAACACTATTAACCAACTATCCTACATGCACGGACTAAGCCCATCACATGTTAACGGACATACCCTACCTGTCGGACTACCCTCCCAACGGACCCAGAGTGAATGCTCTAATACTCGACACCCCAACACCACATAACATGTCCTCAACCAGAACAAGGCCCCATAA-GGTGAATGCTTGATAGACATACCCCACCAACACTCCAGATTCCCCTCCACCTACCCATTACTCATGAAGCTGCGTACCAGATGGATTTATTAATCGTACACCTCACGTGAAATCAGCAATCCTTGCACATAATGTCCGACGTGACTAGCTTCAGGCCCATACGTTCCCCCTAAACCCCTCGCCCTCCT…
Anas_fulvigula_AF382602	CATACATTTATATTCCCCATATATTAACCTATGGTCCCGGTAATAAACACTATTAACCAACTATCCTACATGCACGGACTAAGCCCATCACATGTTAACGGACATACCCTACCTGTCGGACTACCCTCCCAACGGACCCAGAGTGAATGCTCTAATACTCGACACCCCAACACCACATAACATGTCCTCAACCAGAACAAGGCCCCATAA-GGTGAATGCTTGATAGACATACCCCACCAACACTCCAGATTCCCCTCCACCTACCCATTACTCATGAAGCTGCGTACCAGATGGATTTATTAATCGTACACCTCACGTGAAATCAGCAATCCTTGCACATAATGTCCGACGTGACTAGCTTCAGGCCCATACGTTCCCCCTAAACCCCTCGCCCTCCT…
Anas_fulvigula_AF382607	CATACATTTATATTCCCCATATATTAACCTATGGTCCCGGTAATAAACACTATTAACCAACTATCCTACATGCACGGACTAAGCCCATCACATGTTAACGGACATACCCTACCTGTCGGACTACCCTCCCAACGGACCCAGAGTGAATGCTCTAATACTCGACACCCCAACACCACATAACATGTCCTCAACCAGAACAAGGCCCCATAA-GGTGAATGCTTGATAGACATACCCCACCAACACTCCAGATTCCCCTCCACCTACCCATTACTCATGAAGCTGCGTACCAGATGGATTTATTAATCGTACACCTCACGTGAAATCAGCAATCCTTGCACATAATGTCCGACGTGACTAGCTTCAGGCCCATACGTTCCCCCTAAACCCCTCGCCCTCCT…
Anas_fulvigula_AF382609	CATACATTTATATTCCCCATATATTAACCTATGGTCCCGGTAATAAACACTATTAACCAACTATCCTACATGCACGGACTAAGCCCATCACATGTTAACGGACATACCCTACCTGTCGGACTACCCTCCCAACGGACCCAGAGTGAATGCTCTAATACTCGACACCCCAACACCACATAACATGTCCTCAACCAGAACAAGGCCCCATAA-GGTGAATGCTTGATAGACATACCCCACCAACACTCCAGATTCCCCTCCACCTACCCATTACTCATGAAGCTGCGTACCAGATGGATTTATTAATCGTACACCTCACGTGAAATCAGCAATCCTTGCACATAATGTCCGACGTGACTAGCTTCAGGCCCATACGTTCCCCCTAAACCCCTCGCCCTCCT…
Anas_fulvigula_AF382612	CATACATTTATATTCCCCATATATTAACCTATGGTCCCGGTAATAAACACTATTAACCAACTATCCTACATGCACGGACTAAGCCCATCACATGTTAACGGACATACCCTACCTGTCGGACTACCCTCCCAACGGACCCAGAGTGAATGCTCTAATACTCGACACCCCAACACCACATAACATGTCCTCAACCAGAACAAGGCCCCATAA-GGTGAATGCTTGATAGACATACCCCACCAACACTCCAGATTCCCCTCCACCTACCCATTACTCATGAAGCTGCGTACCAGATGGATTTATTAATCGTACACCTCACGTGAAATCAGCAATCCTTGCACATAATGTCCGACGTGACTAGCTTCAGGCCCATACGTTCCCCCTAAACCCCTCGCCCTCCT…
Anas_fulvigula_AF382614	CATACATTTATATTCCCCATATATTAACCTATGGTCCCGGTAATAAACACTATTAACCAACTATCCTACATGCACGGACTAAGCCCATCACATGTTAACGGACATACCCTACCTGTCGGACTACCCTCCCAACGGACCCAGAGTGAATGCTCTAATACTCGACACCCCAACACCACATAACATGTCCTCAACCAGAACAAGGCCCCATAA-GGTGAATGCTTGATAGACATACCCCACCAACACTCCAGATTCCCCTCCACCTACCCATTACTCATGAAGCTGCGTACCAGATGGATTTATTAATCGTACACCTCACGTGAAATCAGCAATCCTTGCACATAATGTCCGACGTGACTAGCTTCAGGCCCATACGTTCCCCCTAAACCCCTCGCCCTCCT…
Anas_fulvigula_AF382622	CATACATTTATATTCCCCATATATTAACCTATGGTCCCGGTAATAAACACTATTAACCAACTATCCTACATGCACGGACTAAGCCCATCACATGTTAACGGACATACCCTACCTGTCGGACTACCCTCCCAACGGACCCAGAGTGAATGCTCTAATACTCGACACCCCAACACCACATAACATGTCCTCAACCAGAACAAGGCCCCATAA-GGTGAATGCTTGATAGACATACCCCACCAACACTCCAGATTCCCCTCCACCTACCCATTACTCATGAAGCTGCGTACCAGATGGATTTATTAATCGTACACCTCACGTGAAATCAGCAATCCTTGCACATAATGTCCGACGTGACTAGCTTCAGGCCCATACGTTCCCCCTAAACCCCTCGCCCTCCT…
Anas_fulvigula_AF382624	CATACATTTATATTCCCCATATATTAACCTATGGTCCCGGTAATAAACACTATTAACCAACTATCCTACATGCACGGACTAAGCCCATCACATGTTAACGGACATACCCTACCTGTCGGACTACCCTCCCAACGGACCCAGAGTGAATGCTCTAATACTCGACACCCCAACACCACATAACATGTCCTCAACCAGAACAAGGCCCCATAA-GGTGAATGCTTGATAGACATACCCCACCAACACTCCAGATTCCCCTCCACCTACCCATTACTCATGAAGCTGCGTACCAGATGGATTTATTAATCGTACACCTCACGTGAAATCAGCAATCCTTGCACATAATGTCCGACGTGACTAGCTTCAGGCCCATACGTTCCCCCTAAACCCCTCGCCCTCCT…
Anas_fulvigula_AF382632	CATACATTTATATTCCCCATATATTAACCTATGGTCCCGGTAATAAACACTATTAACCAACTATCCTACATGCACGGACTAAGCCCATCACATGTTAACGGACATACCCTACCTGTCGGACTACCCTCCCAACGGACCCAGAGTGAATGCTCTAATACTCGACACCCCAACACCACATAACATGTCCTCAACCAGAACAAGGCCCCATAA-GGTGAATGCTTGATAGACATACCCCACCAACACTCCAGATTCCCCTCCACCTACCCATTACTCATGAAGCTGCGTACCAGATGGATTTATTAATCGTACACCTCACGTGAAATCAGCAATCCTTGCACATAATGTCCGACGTGACTAGCTTCAGGCCCATACGTTCCCCCTAAACCCCTCGCCCTCCT…
Anas_fulvigula_AF382492	CATACATTTATATTCCCCATATATTAACCTATGGTCCCGGTAATAAACACTATTAACCAACTATCCTACATGCACGGACTAAGCCCATCACATGTTAACGGACATACCCTACCTGTCGGACTACCCTCCCAACGGACCCAGAGTGAATGCTCTAATACTCGACACCCCAACACCACATAACATGTCCTCAACCAGAACAAGGCCCCATAA-GGTGAATGCTTGATAGACATACCCCACCAACACTCCAGATTCCCCTCCACCTACCCATTACTCATGAAGCTGCGTACCAGATGGATTTATTAATCGTACACCTCACGTGAAATCAGCAATCCTTGCACATAATGTCCGACGTGACTAGCTTCAGGCCCATACGTTCCCCCTAAACCCCTCGCCCTCCT…
Anas_fulvigula_AF382496	CATACATTTATATTCCCCATATATTAACCTATGGTCCCGGTAATAAACACTATTAACCAACTATCCTACATGCACGGACTAAGCCCATCACATGTTAACGGACATACCCTACCTGTCGGACTACCCTCCCAACGGACCCAGAGTGAATGCTCTAATACTCGACACCCCAACACCACATAACATGTCCTCAACCAGAACAAGGCCCCATAA-GGTGAATGCTTGATAGACATACCCCACCAACACTCCAGATTCCCCTCCACCTACCCATTACTCATGAAGCTGCGTACCAGATGGATTTATTAATCGTACACCTCACGTGAAATCAGCAATCCTTGCACATAATGTCCGACGTGACTAGCTTCAGGCCCATACGTTCCCCCTAAACCCCTCGCCCTCCT…
Anas_fulvigula_AF382513	CATACATTTATATTCCCCATATATTAACCTATGGTCCCGGTAATAAACACTATTAACCAACTATCCTACATGCACGGACTAAGCCCATCACATGTTAACGGACATACCCTACCTGTCGGACTACCCTCCCAACGGACCCAGAGTGAATGCTCTAATACTCGACACCCCAACACCACATAACATGTCCTCAACCAGAACAAGGCCCCATAA-GGTGAATGCTTGATAGACATACCCCACCAACACTCCAGATTCCCCTCCACCTACCCATTACTCATGAAGCTGCGTACCAGATGGATTTATTAATCGTACACCTCACGTGAAATCAGCAATCCTTGCACATAATGTCCGACGTGACTAGCTTCAGGCCCATACGTTCCCCCTAAACCCCTCGCCCTCCT…
Anas_fulvigula_AF382634	CATACATTTATATTCCCCATATATTAACCTATGGTCCCGGTAATAAACACTATTAACCAACTATCCTACATGCACGGACTAAGCCCATCACATGTTAACGGACATACCCTACCTGTCGGACTACCCTCCCAACGGACCCAGAGTGAATGCTCTAATACTCGACACCCCAACACCACATAACATGTCCTCAACCAGAACAAGGCCCCATAA-GGTGAATGCTTGATAGACATACCCCACCAACACTCCAGATTCCCCTCCACCTACCCATTACTCATGAAGCTGCGTACCAGATGGATTTATTAATCGTACACCTCACGTGAAATCAGCAATCCTTGCACATAATGTCCGACGTGACTAGCTTCAGGCCCATACGTTCCCCCTAAACCCCTCGCCCTCCT…
Anas_fulvigula_AF382649	CATACATTTATATTCCCCATATATTAACCTATGGTCCCGGTAATAAACACTATTAACCAACTATCCTACATGCACGGACTAAGCCCATCACATGTTAACGGACATACCCTACCTGTCGGACTACCCTCCCAACGGACCCAGAGTGAATGCTCTAATACTCGACACCCCAACACCACATAACATGTCCTCAACCAGAACAAGGCCCCATAA-GGTGAATGCTTGATAGACATACCCCACCAACACTCCAGATTCCCCTCCACCTACCCATTACTCATGAAGCTGCGTACCAGATGGATTTATTAATCGTACACCTCACGTGAAATCAGCAATCCTTGCACATAATGTCCGACGTGACTAGCTTCAGGCCCATACGTTCCCCCTAAACCCCTCGCCCTCCT…
Anas_fulvigula_AF382516	CATACATTTATATTCCCCATATATTAACCTATGGTCCCGGTAATAAACACTATTAACCAACTATCCTACATGCACGGACTAAGCCCATCACATGTTAACGGACATACCCTACCTGTCGGACTACCCTCCCAACGGACCCAGAGTGAATGCTCTAATACTCGACACCCCAACACCACATAACATGTCCTCAACCAGAACAAGGCCCCATAA-GGTGAATGCTTGATAGACATACCCCACCAACACTCCAGATTCCCCTCCACCTACCCATTACTCATGAAGCTGCGTACCAGATGGATTTATTAATCGTACACCTCACGTGAAATCAGCAATCCTTGCACATAATGTCCGACGTGACTAGCTTCAGGCCCATACGTTCCCCCTAAACCCCTCGCCCTCCT…
Anas_fulvigula_AF382518	CATACATTTATATTCCCCATATATTAACCTATGGTCCCGGTAATAAACACTATTAACCAACTATCCTACATGCACGGACTAAGCCCATCACATGTTAACGGACATACCCTACCTGTCGGACTACCCTCCCAACGGACCCAGAGTGAATGCTCTAATACTCGACACCCCAACACCACATAACATGTCCTCAACCAGAACAAGGCCCCATAA-GGTGAATGCTTGATAGACATACCCCACCAACACTCCAGATTCCCCTCCACCTACCCATTACTCATGAAGCTGCGTACCAGATGGATTTATTAATCGTACACCTCACGTGAAATCAGCAATCCTTGCACATAATGTCCGACGTGACTAGCTTCAGGCCCATACGTTCCCCCTAAACCCCTCGCCCTCCT…
Anas_fulvigula_AF382521	CATACATTTATATTCCCCATATATTAACCTATGGTCCCGGTAATAAACACTATTAACCAACTATCCTACATGCACGGACTAAGCCCATCACATGTTAACGGACATACCCTACCTGTCGGACTACCCTCCCAACGGACCCAGAGTGAATGCTCTAATACTCGACACCCCAACACCACATAACATGTCCTCAACCAGAACAAGGCCCCATAA-GGTGAATGCTTGATAGACATACCCCACCAACACTCCAGATTCCCCTCCACCTACCCATTACTCATGAAGCTGCGTACCAGATGGATTTATTAATCGTACACCTCACGTGAAATCAGCAATCCTTGCACATAATGTCCGACGTGACTAGCTTCAGGCCCATACGTTCCCCCTAAACCCCTCGCCCTCCT…
Anas_fulvigula_AF382522	CATACATTTATATTCCCCATATATTAACCTATGGTCCCGGTAATAAACACTATTAACCAACTATCCTACATGCACGGACTAAGCCCATCACATGTTAACGGACATACCCTACCTGTCGGACTACCCTCCCAACGGACCCAGAGTGAATGCTCTAATACTCGACACCCCAACACCACATAACATGTCCTCAACCAGAACAAGGCCCCATAA-GGTGAATGCTTGATAGACATACCCCACCAACACTCCAGATTCCCCTCCACCTACCCATTACTCATGAAGCTGCGTACCAGATGGATTTATTAATCGTACACCTCACGTGAAATCAGCAATCCTTGCACATAATGTCCGACGTGACTAGCTTCAGGCCCATACGTTCCCCCTAAACCCCTCGCCCTCCT…
Anas_fulvigula_AF382531	CATACATTTATATTCCCCATATATTAACCTATGGTCCCGGTAATAAACACTATTAACCAACTATCCTACATGCACGGACTAAGCCCATCACATGTTAACGGACATACCCTACCTGTCGGACTACCCTCCCAACGGACCCAGAGTGAATGCTCTAATACTCGACACCCCAACACCACATAACATGTCCTCAACCAGAACAAGGCCCCATAA-GGTGAATGCTTGATAGACATACCCCACCAACACTCCAGATTCCCCTCCACCTACCCATTACTCATGAAGCTGCGTACCAGATGGATTTATTAATCGTACACCTCACGTGAAATCAGCAATCCTTGCACATAATGTCCGACGTGACTAGCTTCAGGCCCATACGTTCCCCCTAAACCCCTCGCCCTCCT…
Anas_fulvigula_AF382466	CATACATTTATATTCCCCATATATTAACCTATGGTCCCGGTAATAAACACTATTAACCAACTATCCTACATGCACGGACTAAGCCCATCACATGTTAACGGACATACCCTACCTGTCGGACTACCCTCCCAACGGACCCAGAGTGAATGCTCTAATACTCGACACCCCAACACCACATAACATGTCCTCAACCAGAACAAGGCCCCATAA-GGTGAATGCTTGATAGACATACCCCACCAACACTCCAGATTCCCCTCCACCTACCCATTACTCATGAAGCTGCGTACCAGATGGATTTATTAATCGTACACCTCACGTGAAATCAGCAATCCTTGCACATAATGTCCGACGTGACTAGCTTCAGGCCCATACGTTCCCCCTAAACCCCTCGCCCTCCT…
Anas_fulvigula_AF382480	CATACATTTATATTCCCCATATATTAACCTATGGTCCCGGTAATAAACACTATTAACCAACTATCCTACATGCACGGACTAAGCCCATCACATGTTAACGGACATACCCTACCTGTCGGACTACCCTCCCAACGGACCCAGAGTGAATGCTCTAATACTCGACACCCCAACACCACATAACATGTCCTCAACCAGAACAAGGCCCCATAA-GGTGAATGCTTGATAGACATACCCCACCAACACTCCAGATTCCCCTCCACCTACCCATTACTCATGAAGCTGCGTACCAGATGGATTTATTAATCGTACACCTCACGTGAAATCAGCAATCCTTGCACATAATGTCCGACGTGACTAGCTTCAGGCCCATACGTTCCCCCTAAACCCCTCGCCCTCCT…
Anas_fulvigula_AF382557	CATACATTTATATTCCCCATATATTAACCTATGGTCCCGGTAATAAACACTATTAACCAACTATCCTACATGCACGGACTAAGCCCATCACATGTTAACGGACATACCCTACCTGTCGGACTACCCTCCCAACGGACCCAGAGTGAATGCTCTAATACTCGACACCCCAACACCACATAACATGTCCTCAACCAGAACAAGGCCCCATAA-GGTGAATGCTTGATAGACATACCCCACCAACACTCCAGATTCCCCTCCACCTACCCATTACTCATGAAGCTGCGTACCAGATGGATTTATTAATCGTACACCTCACGTGAAATCAGCAATCCTTGCACATAATGTCCGACGTGACTAGCTTCAGGCCCATACGTTCCCCCTAAACCCCTCGCCCTCCT…
Anas_fulvigula_AF382564	CATACATTTATATTCCCCATATATTAACCTATGGTCCCGGTAATAAACACTATTAACCAACTATCCTACATGCACGGACTAAGCCCATCACATGTTAACGGACATACCCTACCTGTCGGACTACCCTCCCAACGGACCCAGAGTGAATGCTCTAATACTCGACACCCCAACACCACATAACATGTCCTCAACCAGAACAAGGCCCCATAA-GGTGAATGCTTGATAGACATACCCCACCAACACTCCAGATTCCCCTCCACCTACCCATTACTCATGAAGCTGCGTACCAGATGGATTTATTAATCGTACACCTCACGTGAAATCAGCAATCCTTGCACATAATGTCCGACGTGACTAGCTTCAGGCCCATACGTTCCCCCTAAACCCCTCGCCCTCCT…
Anas_fulvigula_AF382606	CATACATTTATATTCCCCATATATTAACCTATGGTCCCGGTAATAAACACTATTAACCAACTATCCTACATGCACGGACTAAGCCCATCACATGTTAACGGACATACCCTACCTATCGGACTACCCTCCCAACGGACCCAGAGTGAATGCTCTAATACTCGACACTCCAACACCACATAACATGTCCTCAACCAGAACAAGGCCCCATAA-GGTGAATGCTTGATAGACATACCCCACCAACACTCCAGATTCCCCTCCACCTACCCATTACTCATGAAGCTGCGTACCAGATGGATTTATTAATCGTACACCTCACGTGAAATCAGCAATCCTTGCACATAATGTCCGACGTGACTAGCTTCAGGCCCATACGTTCCCCCTAAACCCCTCGCCCTCCT…
Anas_fulvigula_AF382611	CATACATTTATATTCCCCATATATTAACCTATGGTCCCGGTAATAAACACTATTAACCAACTATCCTACATGCACGGACTAAGCCCATCACATGTTAACGGACATACCCTACCTATCGGACTACCCTCCCAACGGACCCAGAGTGAATGCTCTAATACTCGACACCCCAACACCACATAACATGTCCTCAACCAGAACAAGGCCCCATAA-GGTGAATGCTTGATAGACATACCCCACCAACACTCCAGATTCCCCTCCACCTACCCATTACTCATGAAGCTGCGTACCAGATGGATTTATTAATCGTACACCTCACGTGAAATCAGCAATCCTTGCACATAATGTCCGACGTGACTAGCTTCAGGCCCATACGTTCCCCCTAAACCCCTCGCCCTCCT…
Anas_fulvigula_AF382619	CATACATTTATATTCCCCATATATTAACCTATGGTCCCGGTAATAAACACTATTAACCAACTATCCTACATGCACGGACTAAGCCCATCACATGTTAACGGACATACCCTACCTATCGGACTACCCTCCCAACGGACCCAGAGTGAATGCTCTAATACTCGACACCCCAACACCACATAACATGTCCTCAACCAGAACAAGGCCCCATAA-GGTGAATGCTTGATAGACATACCCCACCAACACTCCAGATTCCCCTCCACCTACCCATTACTCATGAAGCTGCGTACCAGATGGATTTATTAATCGTACACCTCACGTGAAATCAGCAATCCTTGCACATAATGTCCGACGTGACTAGCTTCAGGCCCATACGTTCCCCCTAAACCCCTCGCCCTCCT…
Anas_fulvigula_AF382627	CATACATTTATATTCCCCATATATTAACCTATGGTCCCGGTAATAAACACTATTAACCAACTATCCTACATGCACGGACTAAGCCCATCACATGTTAACGGACATACCCTACCTATCGGACTACCCTCCCAACGGACCCAGAGTGAATGCTCTAATACTCGACACCCCAACACCACATAACATGTCCTCAACCAGAACAAGGCCCCATAA-GGTGAATGCTTGATAGACATACCCCACCAACACTCCAGATTCCCCTCCACCTACCCATTACTCATGAAGCTGCGTACCAGATGGATTTATTAATCGTACACCTCACGTGAAATCAGCAATCCTTGCACATAATGTCCGACGTGACTAGCTTCAGGCCCATACGTTCCCCCTAAACCCCTCGCCCTCCT…
Anas_fulvigula_AF382499	CATACATTTATATTCCCCATATATTAACCTATGGTCCCGGTAATAAACACTATTAACCAACTATCCTACATGCACGGACTAAGCCCATCACATGTTAACGGACATACCCTACCTATCGGACTACCCTCCCAACGGACCCAGAGTGAATGCTCTAATACTCGACACCCCAACACCACATAACATGTCCTCAACCAGAACAAGGCCCCATAA-GGTGAATGCTTGATAGACATACCCCACCAACACTCCAGATTCCCCTCCACCTACCCATTACTCATGAAGCTGCGTACCAGATGGATTTATTAATCGTACACCTCACGTGAAATCAGCAATCCTTGCACATAATGTCCGACGTGACTAGCTTCAGGCCCATACGTTCCCCCTAAACCCCTCGCCCTCCT…
Anas_fulvigula_AF382507	CATACATTTATATTCCCCATATATTAACCTATGGTCCCGGTAATAAACACTATTAACCAACTATCCTACATGCACGGACTAAACCCATCACATGTTAACGGACATACCCTACCTGTCGGACTACCCTCCCAACGGACCCAGAGTGAATGCTCTAATACTCGACACCCCAACACCACATAACATGTCCTCAACCAGAACAAGGCCCCATAA-GGTGAATGCTTGATAGACATACCCCACCAACACTCCAGATTCCCCTCCACCTACCCATTACTCATGAAGCTGCGTACCAGATGGATTTATTAATCGTACACCTCACGTGAAATCAGCAATCCTTGCACATAATGTCCGATGTGACTAGCTTCAGGCCCATACGTTCCCCCTAAACCCCTCGCCCTCCT…
Anas_rubripes_AF382415	CATACATTTATATTCCCCATATATTAACCTATGGTCCCGGTAATAAACACTATTAACCAACTATCCTACATGCACGGACTAAACCCATCACATGTTAACGGACATACCCTACCTGTCGGACTACCCTCCCAACGGACCCAGAGTGAATGCTCTAATACTCGACACCCCAACACCACATAACATGTCCTCAACCAGAACAAGGCCCCATAA-GGTGAATGCTTGATAGACATACCCCACCAACACTCCAGATTCCCCTCCACCTACCCATTACTCATGAAGCTGCGTACCAGATGGATTTATTAATCGTACACCTCACGTGAAATCAGCAATCCTTGCACATAATGTCCGATGTGACTAGCTTCAGGCCCATACGTTCCCCCTAAACCCCTCGCCCTCCT…
Anas_fulvigula_AF382580	CATACATTTATATTCCCCATATATTAACCTATGGTCCCGGTAATAAACACTATTAACCAACTATCCTACATGCACGGACTAAACCCATCACATGTTAACGGACATACCCTACCTATCGGACTACCCTCCCAACGGACCCAGAGTGAATGCTCTAATACTCGACACCCCAACACCACATAATATGTCCTCAACCAGAACAAGGCCCCATAA-GGTGAATGCTTGATAGACATACCCCACCAACACTCCAGATTCCCCTCCACCTACCCATTACTCATGAAGCTGCGTACCAGATGGATTTATTAATCGTACACCTCACGTGAAATCAGCAATCCTTGCACATAATGTCCGACGTGACTAGCTTCAGGCCCATACGTTCCCCCTAAACCCCTCGCCCTCCT…
Anas_rubripes_AF382416	CATACATTTATATTCCCCATATATTAACCTATGGTCCCGGTAATAAACACTATTAACCAACTATCCTACATGCACGGACTAAACCCATCACATGTTAACGGACATACCCTACCTGTCGGACTACCCTCCCAACGGACCCAGAGTGAATGCTCTAATACTCGACACTCCAACACCACATAACATGTCCTCAACCAGAACAAGGCCCCATAA-GGTGAATGCTTGATAGACATACCCCACCAACACTCCAGATTCCCCTCCACCTACCCATTACTCATGAAGCTGCGTACCAGATGGATTTATTAATCGTACACCTCACGTGAAATCAGCAATCCTTGCACATAATGTCCGACGTGACTAGCTTCAGGCCCATACGTTCCCCCTAAACCCCTCGCCCTCCT…
Anas_rubripes_AF382417	CATACATTTATATTCCCCATATATTAACCTATGGTCCCGGTAATAAACACTATTAACCAACTATCCTACATGCACGGACTAAACCCATCACATGTTAACGGACATACCCTACCTGTCGGACTACCCTCCCAACGGACCCAGAGTGAATGCTCTAATACTCGACACCCCAACACCACATAACATGTCCTCAACCAGAACAAGGCCCCATAA-GGTGAATGCTTGATAGACATACCCCACCAACACTCCAGATTCTCCTCCACCTACCCATTACTCATGAAGCTGCGTACCAGATGGATTTATTAATCGTACACCTCACGTGAAATCAGCAATCCTTGCACATAATGTCCGACGTGACTAGCTTCAGGCCCATACGTTCCCCCTAAACCCCTCGCCCTCCT…
Anas_platyrhynchos_AF382413	CATACATTTATATTCCCCATATATTAACCTATGGTCCCGGTAATAAACACTATTAACCAACTATCCTACATGCACGGACTAAACCCATCACATGTTAACGGACATACCCTACCTGTCGGACTACCCTCCCAACGGACCCAGAGTGAATGCTCTAATACTCGACACCCTAACACCACATAACATGTCCTCAACCAGAACAAGACCCCATAA-GGTGAATGCTTGATAGACATACCCCACCAACACTCCAGATTCCCTCCCACCTACCCATTACTCATGAAGCTGCGTACCAGATGGATTTATTAATCGTACACCTCACGTGAAATCAGCAATCCTTGCACATAATGTCCGACGTGACTAGCTTCAGGCCCATACGTTCCCCCTAAACCCCTCGCCCTCCT…
Anas_fulvigula_AF382478	CATACATTTATATTCCCCATATATTAACCTATGGTCCCGGTAATAAACACTATTAACCAACTATCCTACATGCACGGACTAAACCCATCACATGTTAACGGACATACCCTACCTGTCGGACTACCCTCCCAACGGACCCAGAGTGAATGCTCTAATACTCGACACCCCAACACCACACAACATGTCCTCAACCAGAACAAGGCCCCATAA-GGTGAATGCTTGACAGACATACCCCACCAACACTCCAGATTCCCTTCCACCTACCCATTACTCATGAAGCTGCGTACCAGATGGATTTATTAATCGTACACCTCACGTGAAATCAGCAATCCTTGCACATAATGTCCGACGTGACTAGCTTCAGGCCCATACGTTCCCCCTAAACCCCTCGCCCTCCT…
Anas_rubripes_AF382419	CATACATTTATATTCCCCATATATTAACCTATGGTCCCGGTAATAAACACTATTAACCAACTATCCTACATGCACGGACTAAACCCATCACATGTTAACGGACATACCCTACCTATCGGACTACCCTCCCAACGGACCCAGAGTGAATGCTCTAATACTCGACGCCCCAACACCACATAACATGTCCTCAACCAGAACAAGGCCCCATAA-GGTGAATGCTTGATAGACATACCCCACCAACACTCCAGATTCCCTTCCACCTACCCATTACTCATGAAGCTGCGTACCAGATGGATTTATTAGTCGTACACCTCACGTGAAATCAGCAATCCTTGCACATAATGTCCGACGTGACTAGCTTCAGGCCCATACGTTCCCCCTAAACCCCTCGCCCTCCT…
Anas_fulvigula_AF382532	CATACATTTATATTCCCCATATATTAACCTATGGTCCCGGTAATAGACACTATTAACCAACTATCCTACATGCACGGACTAAACCCATCACATGTTAACGGACATACCCTACCTGCCGGACTACCCTCCCAACGGACCCAGAGTGAATGCTCTAATACTCGACACCCCAACACCACATAACATGTCCTCAACCAGAACAAGGCCCCATAA-GGTGAATGCTTGATAGACATACCCCACCAACACTCCAGATTCCCTTCCACCTACCCATTACTCATGAAGCTGCGTACCAGATGGATTTATTAATCGTACACCTCACGTGAAATCAGCAATCCTTGCACATAATGTCCGACGTGACTAGCTTCAGGCCCATACGTTCCCCCTAAACCCCTCGCCCTCCT…
Anas_fulvigula_AF382536	CATACATTTATATTCCCCATATATTAACCTATGGTCCCGGTAATAGACACTATTAACCAACTATCCTACATGCACGGACTAAACCCATCACATGTTAACGGACATACCCTACCTGCCGGACTACCCTCCCAACGGACCCAGAGTGAATGCTCTAATACTCGACACCCCAACACCACATAACATGTCCTCAACCAGAACAAGGCCCCATAA-GGTGAATGCTTGATAGACATACCCCACCAACACTCCAGATTCCCTTCCACCTACCCATTACTCATGAAGCTGCGTACCAGATGGATTTATTAATCGTACACCTCACGTGAAATCAGCAATCCTTGCACATAATGTCCGACGTGACTAGCTTCAGGCCCATACGTTCCCCCTAAACCCCTCGCCCTCCT…
Anas_fulvigula_AF382552	CATACATTTATATTCCCCATATATTAACCTATGGTCCCGGTAATAGACACTATTAACCAACTATCCTACATGCACGGACTAAACCCATCACATGTTAACGGACATACCCTACCTGCCGGACTACCCTCCCAACGGACCCAGAGTGAATGCTCTAATACTCGACACCCCAACACCACATAACATGTCCTCAACCAGAACAAGGCCCCATAA-GGTGAATGCTTGATAGACATACCCCACCAACACTCCAGATTCCCTTCCACCTACCCATTACTCATGAAGCTGCGTACCAGATGGATTTATTAATCGTACACCTCACGTGAAATCAGCAATCCTTGCACATAATGTCCGACGTGACTAGCTTCAGGCCCATACGTTCCCCCTAAACCCCTCGCCCTCCT…
Anas_fulvigula_AF382553	CATACATTTATATTCCCCATATATTAACCTATGGTCCCGGTAATAGACACTATTAACCAACTATCCTACATGCACGGACTAAACCCATCACATGTTAACGGACATACCCTACCTGCCGGACTACCCTCCCAACGGACCCAGAGTGAATGCTCTAATACTCGACACCCCAACACCACATAACATGTCCTCAACCAGAACAAGGCCCCATAA-GGTGAATGCTTGATAGACATACCCCACCAACACTCCAGATTCCCTTCCACCTACCCATTACTCATGAAGCTGCGTACCAGATGGATTTATTAATCGTACACCTCACGTGAAATCAGCAATCCTTGCACATAATGTCCGACGTGACTAGCTTCAGGCCCATACGTTCCCCCTAAACCCCTCGCCCTCCT…
Anas_rubripes_AF382426	CATACATTTATATTCCCCATATATTAACCTATGGTCCCGGTAATAAACACTATTAACCAACTATCCTACATGCACGGACTAAACCCATCACATGTTAACGGACATACCCTACCTGCCGGACTACCCTCCCAACGGACCCAGAGTGAATGCTCTAATACTCGACATCCCAACACCACATAACATGTCCTCAACCAGAACAAGGCCCCATAA-GGTGAATGCTTGATAGACATACCCCACCAACACTCCAGATTCCCTTCCACCTACCCATTACTCATGAAGCTGCGTACCAGATGGATTTATTAATCGTACACCTCACGTGAAATCAGCAATCCTTGCACATAATGTCCGACGTGACTAGCTTCAGGCCCATACGTTCCCCCTAAACCCCTCGCCCTCCT…
Anas_fulvigula_AF382648	CATACATTTATATTCCCCATATATTAACCTATGGTCCCGGTAATAAACACTATTAACCAACTATCCTACATGCACGGACTAAACCCATCACATGTTAACGGACATACCCTACCTGCCGGACTACCCTCCCAACGGACCCAGAGTGAATGCTCTAATACTCGACACCCCAACACCACATAACATGTCCTCAACCAGAACAAGGCCCCATAA-GGTGAATGCTTGATAGACATACCCCACCAACACTCCAGATTCCCTTCCACCTACCCATTACTCATGAAGCTGCGTACCAGATGGATTTATTAATCGTACACCTCACGTGAAATCAGCAATCCTTGCACATAATGTCCGACGTGACTAGCTTCAGGCCCATACGTTCCCCCTAAACCCCTCGCCCTCCT…
Anas_fulvigula_AF382444	CATACATTTATATTCCCCATATATTAACCTATGGTCCCGGTAATAAACACTATTAACCAACTATCCTACATGCACGGACTAAACCCATCACATGTTAACGGACATACCCTACCTGTCGGACTATCCTCCCAACGGACCCAGAGTGAATGCTCTAATACTCGACACCTCAACACCACATAACATGTCCTCAACCAGAACAAGGCCCCATAA-GGTGAATGCTTGATAGACATACCCCACCAACACTCCAGATTCCCTTCCACCTACCCATTACTCATGAAGCTGCGTACCAGATGGATTTATTAATCGTACACCTCACGTGAAATCAGCAATCCTTGCACATAATGTCCGACGTGACTAGCTTCAGGCCCATACGTTCCCCCTAAACCCCTCGCCCTCCT…
Anas_fulvigula_AF382459	CATACATTTATATTCCCCATATATTAACCTATGGTCCCGGTAATAAACACTATTAACCAACTATCCTACATGCACGGACTAAACCCATCACATGTTAACGGACATACCCTACCTGTCGGACTATCCTCCCAACGGACCCAGAGTGAATGCTCTAATACTCGACACCTCAACACCACATAACATGTCCTCAACCAGAACAAGGCCCCATAA-GGTGAATGCTTGATAGACATACCCCACCAACACTCCAGATTCCCTTCCACCTACCCATTACTCATGAAGCTGCGTACCAGATGGATTTATTAATCGTACACCTCACGTGAAATCAGCAATCCTTGCACATAATGTCCGACGTGACTAGCTTCAGGCCCATACGTTCCCCCTAAACCCCTCGCCCTCCT…
Anas_rubripes_AF382418	CATACATTTATATTCCCCATATATTAACCTATGGTCCCGGTAATAAACACTATTAACCAACTATCCTACATGCACGGACTAAACCCATCACATGTTAACGGACATACCCTACCTGTCGGACTATCCTCCCAACGGACCCAGAGTGAATGCTCTAATACTCGACACCCCAACACCACATAACATGTCCTCGACCAGAACAAGGCCCCATAA-GGTGAATGCTTGATAGACATACCCCACCAACACTCCAGATTCCCTTCCACCTACCCATTACTCATGAAGCTGCGTACCAGATGGATTTATTAATCGTACACCTCACGTGAAATCAGCAATCCTTGCACATAATGTCCGACGTGACTAGCTTCAGGCCCATACGTTCCCCCTAAACCCCTCGCCCTCCT…
Anas_rubripes_AF382424	CATACATTTATATTCCCCATATATTAACCTATGGTCCCGGTAATAAACACTATTAACCAACTATCCTACATGCACGGACTAAACCCATCACATGTTAACGGACATACCCTACCTGTCGGACTATCCTCCCAACGGACCCAGAGTGAATGCTCTAATACTCGACACCCCAACACCACATAACATGTCCTCGACCAGAACAAGGCCCCATAA-GGTGAATGCTTGATAGACATACCCCACCAACACTCCAGATTCCCTTCCACCTACCCATTACTCATGAAGCTGCGTACCAGATGGATTTATTAATCGTACACCTCACGTGAAATCAGCAATCCTTGCACATAATGTCCGACGTGACTAGCTTCAGGCCCATACGTTCCCCCTAAACCCCTCGCCCTCCT…
Anas_rubripes_AF382425	CATACATTTATATTCCCCATATATTAACCTATGGTCCCGGTAATAAACACTATTAACCAACTATCCTACATGCACGGACTAAACCCATCACATGTTAACGGACATACCCTACCTGTCGGACTATCCTCCCAACGGACCCAGAGTGAATGCTCTAATACTCGACACCCCAACACCACATAACATGTCCTCGACCAGAACAAGGCCCCATAA-GGTGAATGCTTGATAGACATACCCCACCAACACTCCAGATTCCCTTCCACCTACCCATTACTCATGAAGCTGCGTACCAGATGGATTTATTAATCGTACACCTCACGTGAAATCAGCAATCCTTGCACATAATGTCCGACGTGACTAGCTTCAGGCCCATACGTTCCCCCTAAACCCCTCGCCCTCCT…
Anas_rubripes_AF382423	CATACATTTATATTCCCCATATATTAACCTATGGTCCCGGTAATAAACACTATTAACCAACTATCCTACATGCACGGACTAAACCCATCACATGTTAACGGACATACCCTACCTGTCGGACTATCCTCCCAACGGACCCAGAGTGAATGCTCTAATACTCGACACCCCAACACCACATAACATGTCCTCAACCAGAACAAGGCCCCATAA-GGTGAATGCTTGATAGACATACCCCACCAACACTCCAGATTCCCTTCCACCTACCCATTACTCATGAAGCTGCGTACCAGATGGATTTATTAATCGTACACCTCACGTGAAATCAGCAATCCTTGCACATAATGTCCGACGTGACTAGCTTCAGGCCCATACGTTCCCCCTAAACCCCTCGCCCTCCT…
Anas_fulvigula_AF382588	CATACATTTATATTCCCCATATATTAACCTATGGTCCCGGTAATAAACACTATTAACCAACTATCCTACATGCACGGACTAAACCCATCACATGTTAACGGACATACCCTACCTATCGGACTACCCTCCCAACGGACCCAGAGTGAATGCTCTAATACTCGACATCCCAACACCACATAACATGTCCTCAACCAGAACAAGGCCCCATAA-GGTGAATGCTTGATAGACATACCCCACCAACACTCCAGATTCCCTTCCACCTACCCATTACTCATGAAGCTGCGTACCAGATGGATTTATTAATCGTACACCTCACGTGAAATCAGCAATCCTTGCACATAATGTCCGACGTGACTAGCTTCAGGCCCATACGTTCCCCCTAAACCCCTCGCCCTCCT…
Anas_fulvigula_AF382529	CATACATTTATATTCCCCATATATTAACCTATGGTCCCGGTAATAAACACTATTAACCAACTATCCTACATGCACGGACTAAACCCATCACATGTTAACGGACATACCCTACCTATCGGACTACCCTCCCAACGGACCCAGAGTGAATGCTCTAATACTCGACATCCCAACACCACATAACATGTCCTCAACCAGAACAAGGCCCCATAA-GGTGAATGCTTGATAGACATACCCCACCAACACTCCAGATTCCCTTCCACCTACCCATTACTCATGAAGCTGCGTACCAGATGGATTTATTAATCGTACACCTCACGTGAAATCAGCAATCCTTGCACATAATGTCCGACGTGACTAGCTTCAGGCCCATACGTTCCCCCTAAACCCCTCGCCCTCCT…
Anas_fulvigula_AF382471	CATACATTTATATTCCCCATATATTAACCTATGGTCCCGGTAATAAACACTATTAACCAACTATCCTACATGCACGGACTAAACCCATCACATGTTAACGGACATACCCTACCTATCGGACTACCCTCCCAACGGACCCAGAGTGAATGCTCTAATACTCGACATCCCAACACCACATAACATGTCCTCAACCAGAACAAGGCCCCATAA-GGTGAATGCTTGATAGACATACCCCACCAACACTCCAGATTCCCTTCCACCTACCCATTACTCATGAAGCTGCGTACCAGATGGATTTATTAATCGTACACCTCACGTGAAATCAGCAATCCTTGCACATAATGTCCGACGTGACTAGCTTCAGGCCCATACGTTCCCCCTAAACCCCTCGCCCTCCT…
Anas_fulvigula_AF382483	CATACATTTATATTCCCCATATATTAACCTATGGTCCCGGTAATAAACACTATTAACCAACTATCCTACATGCACGGACTAAACCCATCACATGTTAACGGACATACCCTACCTATCGGACTACCCTCCCAACGGACCCAGAGTGAATGCTCTAATACTCGACATCCCAACACCACATAACATGTCCTCAACCAGAACAAGGCCCCATAA-GGTGAATGCTTGATAGACATACCCCACCAACACTCCAGATTCCCTTCCACCTACCCATTACTCATGAAGCTGCGTACCAGATGGATTTATTAATCGTACACCTCACGTGAAATCAGCAATCCTTGCACATAATGTCCGACGTGACTAGCTTCAGGCCCATACGTTCCCCCTAAACCCCTCGCCCTCCT…
Anas_diazi_AF382427	CATACATTTATATTCCCCATATATTAACCTATGGTCCCGGTAATAAACACTATTAACCAACTATCCTACATGCACGGACTAAACCCATCACATGTTAACGGACATACCCTACCTATCGGACTACCCTCCCAACGGACCCAGAGTGAATGCTCTAATACTCGACACCCCAACACCACATAACATGTCCTCAACCAGAACAAGGCCCCATAA-GGTGAATGCTTGATAGACATACCCCACCAACACTCCAGATTCCCTTCCACCTACCCATTACTCATGAAGCTGCGTACCAGATGGATTTATTAATCGTACACCTCACGTGAAATCAGCAATCCTTGCACATAATGTCCGACGTGACTAGCTTCAGGCCCATACGTTCCCCCTAAACC------------…
Anas_diazi_AF382428	CATACATTTATATTCCCCATATATTAACCTATGGTCCCGGTAATAAACACTATTAACCAACTATCCTACATGCACGGACTAAACCCATCACATGTTAACGGACATACCCTACCTATCGGACTACCCTCCCAACGGACCCAGAGTGAATGCTCTAATACTCGACACCCCAACACCACATAACATGTCCTCAACCAGAACAAGGCCCCATAA-GGTGAATGCTTGATAGACATACCCCACCAACACTCCAGATTCCCTTCCACCTACCCATTACTCATGAAGCTGCGTACCAGATGGATTTATTAATCGTACACCTCACGTGAAATCAGCAATCCTTGCACATAATGTCCGACGTGACTAGCTTCAGGCCCATACGTTCCCCCTAAACC------------…
Anas_diazi_AF382429	CATACATTTATATTCCCCATATATTAACCTATGGTCCCGGTAATAAACACTATTAACCAACTATCCTACATGCACGGACTAAACCCATCACATGTTAACGGACATACCCTACCTATCGGACTACCCTCCCAACGGACCCAGAGTGAATGCTCTAATACTCGACACCCCAACACCACATAACATGTCCTCAACCAGAACAAGGCCCCATAA-GGTGAATGCTTGATAGACATACCCCACCAACACTCCAGATTCCCTTCCACCTACCCATTACTCATGAAGCTGCGTACCAGATGGATTTATTAATCGTACACCTCACGTGAAATCAGCAATCCTTGCACATAATGTCCGACGTGACTAGCTTCAGGCCCATACGTTCCCCCTAAACC------------…
Anas_diazi_AF382430	CATACATTTATATTCCCCATATATTAACCTATGGTCCCGGTAATAAACACTATTAACCAACTATCCTACATGCACGGACTAAACCCATCACATGTTAACGGACATACCCTACCTATCGGACTACCCTCCCAACGGACCCAGAGTGAATGCTCTAATACTCGACACCCCAACACCACATAACATGTCCTCAACCAGAACAAGGCCCCATAA-GGTGAATGCTTGATAGACATACCCCACCAACACTCCAGATTCCCTTCCACCTACCCATTACTCATGAAGCTGCGTACCAGATGGATTTATTAATCGTACACCTCACGTGAAATCAGCAATCCTTGCACATAATGTCCGACGTGACTAGCTTCAGGCCCATACGTTCCCCCTAAACC------------…
Anas_rubripes_AF382414	CATACATTTATATTCCCCATATATTAACCTATGGTCCCGGTAATAAACACTATTAACCAACTATCCTACATGCACGGACTAAACCCATCACATGTTAACGGACATACCCTACCTATCGGACTACCCTCCCAACGGACCCAGAGTGAATGCTCTAATACTCGACACCCCAACACCACATAACATGTCCTCAACCAGAACAAGGCCCCATAA-GGTGAATGCTTGATAGACATACCCCACCAACACTCCAGATTCCCTTCCACCTACCCATTACTCATGAAGCTGCGTACCAGATGGATTTATTAATCGTACACCTCACGTGAAATCAGCAATCCTTGCACATAATGTCCGACGTGACTAGCTTCAGGCCCATACGTTCCCCCTAAACCCCTCGCCCTCCT…
Anas_fulvigula_AF382441	CATACATTTATATTCCCCATATATTAACCTATGGTCCCGGTAATAAACACTATTAACCAACTATCCTACATGCACGGACTAAACCCATCACATGTTAACGGACATACCCTACCTGTCGGACTACCCTCCCAACGGACCCAGAGTGAATGCTCTAATACTCGACACCCCAACACCACATAACATGTCCTCAACCAGAACAAGGCCCCATAA-GGTGAATGCTTGATAGACATACCCCACCAACACTCCAAATTCCCTTCCACCTACCCATTACTCATGAAGCTGCGTACCAGATGGATTTATTAATCGTACACCTCACGTGAAATCAGCAATCCTTGCACATAATGTCCGACGTGACTAGCTTCAGGCCCATACGTTCCCCCTAAACCCCTCGCCCTCCT…
Anas_fulvigula_AF382442	CATACATTTATATTCCCCATATATTAACCTATGGTCCCGGTAATAAACACTATTAACCAACTATCCTACATGCACGGACTAAACCCATCACATGTTAACGGACATACCCTACCTGTCGGACTACCCTCCCAACGGACCCAGAGTGAATGCTCTAATACTCGACACCCCAACACCACATAACATGTCCTCAACCAGAACAAGGCCCCATAA-GGTGAATGCTTGATAGACATACCCCACCAACACTCCAAATTCCCTTCCACCTACCCATTACTCATGAAGCTGCGTACCAGATGGATTTATTAATCGTACACCTCACGTGAAATCAGCAATCCTTGCACATAATGTCCGACGTGACTAGCTTCAGGCCCATACGTTCCCCCTAAACCCCTCGCCCTCCT…
Anas_fulvigula_AF382431	CATACATTTATATTCCCCATATATTAACCTATGGTCCCGGTAATAAACACTATTAACCAACTATCCTACATGCACGGACTAAACCCATCACATGTTAACGGACATACCCTACCTATCGGACTACCCTCCCAACGGACCCAGAGTGAATGCTCTAATACTCGACACCCCAACACCACATAACATGTCCTCAACCAGAACAAGGCCCCATAA-GGTGAATGCTTGATAGACATACCCCACCAACACTCCAAATTCCCTTCCACCTACCCATTACTCATGAAGCTGCGTACCAGATGGATTTATTAATCGTACACCTCACGTGAAATCAGCAATCCTTGCACATAATGTCCGACGTGACTAGCTTCAGGCCCATACGTTCCCCCTAAACCCCTCGCCCTCCT…
Anas_fulvigula_AF382578	CATACATTTATATTCCCCATATATTAACCTATGGTCCCGGTAATAAACACTATTAACCAACTATCCTACATGCACGGACTAAACCCATCACATGTTAACGGACATACCCTACCTGTCGGACTACCCTCCCAACGGACCCAGAGTGAATGCTCTAATACTCGACACCCCAACACCACATAACATGTCCTCAACCAGAACAAGGCCCCATAA-GGTGAATGCTTGATAGACATACCCCACCAACACTCCAGATTCCCTCCCACCTACCCATTACTCATGAAGCTGCGTACCAGATGGATTTATTAATCGTACACCTCACGTGAAATCAGCAATCCTTGCACATAATGTCCGACGTGACTAGCTTCAGGCCCATACGTTCCCCCTAAACCCCTCGCCCTCCT…
Anas_fulvigula_AF382587	CATACATTTATATTCCCCATATATTAACCTATGGTCCCGGTAATAAACACTATTAACCAACTATCCTACATGCACGGACTAAACCCATCACATGTTAACGGACATACCCTACCTGTCGGACTACCCTCCCAACGGACCCAGAGTGAATGCTCTAATACTCGACACCCCAACACCACATAACATGTCCTCAACCAGAACAAGGCCCCATAA-GGTGAATGCTTGATAGACATACCCCACCAACACTCCAGATTCCCTCCCACCTACCCATTACTCATGAAGCTGCGTACCAGATGGATTTATTAATCGTACACCTCACGTGAAATCAGCAATCCTTGCACATAATGTCCGACGTGACTAGCTTCAGGCCCATACGTTCCCCCTAAACCCCTCGCCCTCCT…
Anas_fulvigula_AF382592	CATACATTTATATTCCCCATATATTAACCTATGGTCCCGGTAATAAACACTATTAACCAACTATCCTACATGCACGGACTAAACCCATCACATGTTAACGGACATACCCTACCTGTCGGACTACCCTCCCAACGGACCCAGAGTGAATGCTCTAATACTCGACACCCCAACACCACATAACATGTCCTCAACCAGAACAAGGCCCCATAA-GGTGAATGCTTGATAGACATACCCCACCAACACTCCAGATTCCCTCCCACCTACCCATTACTCATGAAGCTGCGTACCAGATGGATTTATTAATCGTACACCTCACGTGAAATCAGCAATCCTTGCACATAATGTCCGACGTGACTAGCTTCAGGCCCATACGTTCCCCCTAAACCCCTCGCCCTCCT…
Anas_fulvigula_AF382596	CATACATTTATATTCCCCATATATTAACCTATGGTCCCGGTAATAAACACTATTAACCAACTATCCTACATGCACGGACTAAACCCATCACATGTTAACGGACATACCCTACCTGTCGGACTACCCTCCCAACGGACCCAGAGTGAATGCTCTAATACTCGACACCCCAACACCACATAACATGTCCTCAACCAGAACAAGGCCCCATAA-GGTGAATGCTTGATAGACATACCCCACCAACACTCCAGATTCCCTCCCACCTACCCATTACTCATGAAGCTGCGTACCAGATGGATTTATTAATCGTACACCTCACGTGAAATCAGCAATCCTTGCACATAATGTCCGACGTGACTAGCTTCAGGCCCATACGTTCCCCCTAAACCCCTCGCCCTCCT…
Anas_fulvigula_AF382600	CATACATTTATATTCCCCATATATTAACCTATGGTCCCGGTAATAAACACTATTAACCAACTATCCTACATGCACGGACTAAACCCATCACATGTTAACGGACATACCCTACCTGTCGGACTACCCTCCCAACGGACCCAGAGTGAATGCTCTAATACTCGACACCCCAACACCACATAACATGTCCTCAACCAGAACAAGGCCCCATAA-GGTGAATGCTTGATAGACATACCCCACCAACACTCCAGATTCCCTCCCACCTACCCATTACTCATGAAGCTGCGTACCAGATGGATTTATTAATCGTACACCTCACGTGAAATCAGCAATCCTTGCACATAATGTCCGACGTGACTAGCTTCAGGCCCATACGTTCCCCCTAAACCCCTCGCCCTCCT…
Anas_fulvigula_AF382618	CATACATTTATATTCCCCATATATTAACCTATGGTCCCGGTAATAAACACTATTAACCAACTATCCTACATGCACGGACTAAACCCATCACATGTTAACGGACATACCCTACCTGTCGGACTACCCTCCCAACGGACCCAGAGTGAATGCTCTAATACTCGACACCCCAACACCACATAACATGTCCTCAACCAGAACAAGGCCCCATAA-GGTGAATGCTTGATAGACATACCCCACCAACACTCCAGATTCCCTCCCACCTACCCATTACTCATGAAGCTGCGTACCAGATGGATTTATTAATCGTACACCTCACGTGAAATCAGCAATCCTTGCACATAATGTCCGACGTGACTAGCTTCAGGCCCATACGTTCCCCCTAAACCCCTCGCCCTCCT…
Anas_fulvigula_AF382625	CATACATTTATATTCCCCATATATTAACCTATGGTCCCGGTAATAAACACTATTAACCAACTATCCTACATGCACGGACTAAACCCATCACATGTTAACGGACATACCCTACCTGTCGGACTACCCTCCCAACGGACCCAGAGTGAATGCTCTAATACTCGACACCCCAACACCACATAACATGTCCTCAACCAGAACAAGGCCCCATAA-GGTGAATGCTTGATAGACATACCCCACCAACACTCCAGATTCCCTCCCACCTACCCATTACTCATGAAGCTGCGTACCAGATGGATTTATTAATCGTACACCTCACGTGAAATCAGCAATCCTTGCACATAATGTCCGACGTGACTAGCTTCAGGCCCATACGTTCCCCCTAAACCCCTCGCCCTCCT…
Anas_fulvigula_AF382497	CATACATTTATATTCCCCATATATTAACCTATGGTCCCGGTAATAAACACTATTAACCAACTATCCTACATGCACGGACTAAACCCATCACATGTTAACGGACATACCCTACCTGTCGGACTACCCTCCCAACGGACCCAGAGTGAATGCTCTAATACTCGACACCCCAACACCACATAACATGTCCTCAACCAGAACAAGGCCCCATAA-GGTGAATGCTTGATAGACATACCCCACCAACACTCCAGATTCCCTCCCACCTACCCATTACTCATGAAGCTGCGTACCAGATGGATTTATTAATCGTACACCTCACGTGAAATCAGCAATCCTTGCACATAATGTCCGACGTGACTAGCTTCAGGCCCATACGTTCCCCCTAAACCCCTCGCCCTCCT…
Anas_fulvigula_AF382503	CATACATTTATATTCCCCATATATTAACCTATGGTCCCGGTAATAAACACTATTAACCAACTATCCTACATGCACGGACTAAACCCATCACATGTTAACGGACATACCCTACCTGTCGGACTACCCTCCCAACGGACCCAGAGTGAATGCTCTAATACTCGACACCCCAACACCACATAACATGTCCTCAACCAGAACAAGGCCCCATAA-GGTGAATGCTTGATAGACATACCCCACCAACACTCCAGATTCCCTCCCACCTACCCATTACTCATGAAGCTGCGTACCAGATGGATTTATTAATCGTACACCTCACGTGAAATCAGCAATCCTTGCACATAATGTCCGACGTGACTAGCTTCAGGCCCATACGTTCCCCCTAAACCCCTCGCCCTCCT…
Anas_fulvigula_AF382642	CATACATTTATATTCCCCATATATTAACCTATGGTCCCGGTAATAAACACTATTAACCAACTATCCTACATGCACGGACTAAACCCATCACATGTTAACGGACATACCCTACCTGTCGGACTACCCTCCCAACGGACCCAGAGTGAATGCTCTAATACTCGACACCCCAACACCACATAACATGTCCTCAACCAGAACAAGGCCCCATAA-GGTGAATGCTTGATAGACATACCCCACCAACACTCCAGATTCCCTCCCACCTACCCATTACTCATGAAGCTGCGTACCAGATGGATTTATTAATCGTACACCTCACGTGAAATCAGCAATCCTTGCACATAATGTCCGACGTGACTAGCTTCAGGCCCATACGTTCCCCCTAAACCCCTCGCCCTCCT…
Anas_fulvigula_AF382519	CATACATTTATATTCCCCATATATTAACCTATGGTCCCGGTAATAAACACTATTAACCAACTATCCTACATGCACGGACTAAACCCATCACATGTTAACGGACATACCCTACCTGTCGGACTACCCTCCCAACGGACCCAGAGTGAATGCTCTAATACTCGACACCCCAACACCACATAACATGTCCTCAACCAGAACAAGGCCCCATAA-GGTGAATGCTTGATAGACATACCCCACCAACACTCCAGATTCCCTCCCACCTACCCATTACTCATGAAGCTGCGTACCAGATGGATTTATTAATCGTACACCTCACGTGAAATCAGCAATCCTTGCACATAATGTCCGACGTGACTAGCTTCAGGCCCATACGTTCCCCCTAAACCCCTCGCCCTCCT…
Anas_fulvigula_AF382530	CATACATTTATATTCCCCATATATTAACCTATGGTCCCGGTAATAAACACTATTAACCAACTATCCTACATGCACGGACTAAACCCATCACATGTTAACGGACATACCCTACCTGTCGGACTACCCTCCCAACGGACCCAGAGTGAATGCTCTAATACTCGACACCCCAACACCACATAACATGTCCTCAACCAGAACAAGGCCCCATAA-GGTGAATGCTTGATAGACATACCCCACCAACACTCCAGATTCCCTCCCACCTACCCATTACTCATGAAGCTGCGTACCAGATGGATTTATTAATCGTACACCTCACGTGAAATCAGCAATCCTTGCACATAATGTCCGACGTGACTAGCTTCAGGCCCATACGTTCCCCCTAAACCCCTCGCCCTCCT…
Anas_fulvigula_AF382533	CATACATTTATATTCCCCATATATTAACCTATGGTCCCGGTAATAAACACTATTAACCAACTATCCTACATGCACGGACTAAACCCATCACATGTTAACGGACATACCCTACCTGTCGGACTACCCTCCCAACGGACCCAGAGTGAATGCTCTAATACTCGACACCCCAACACCACATAACATGTCCTCAACCAGAACAAGGCCCCATAA-GGTGAATGCTTGATAGACATACCCCACCAACACTCCAGATTCCCTCCCACCTACCCATTACTCATGAAGCTGCGTACCAGATGGATTTATTAATCGTACACCTCACGTGAAATCAGCAATCCTTGCACATAATGTCCGACGTGACTAGCTTCAGGCCCATACGTTCCCCCTAAACCCCTCGCCCTCCT…
Anas_fulvigula_AF382538	CATACATTTATATTCCCCATATATTAACCTATGGTCCCGGTAATAAACACTATTAACCAACTATCCTACATGCACGGACTAAACCCATCACATGTTAACGGACATACCCTACCTGTCGGACTACCCTCCCAACGGACCCAGAGTGAATGCTCTAATACTCGACACCCCAACACCACATAACATGTCCTCAACCAGAACAAGGCCCCATAA-GGTGAATGCTTGATAGACATACCCCACCAACACTCCAGATTCCCTCCCACCTACCCATTACTCATGAAGCTGCGTACCAGATGGATTTATTAATCGTACACCTCACGTGAAATCAGCAATCCTTGCACATAATGTCCGACGTGACTAGCTTCAGGCCCATACGTTCCCCCTAAACCCCTCGCCCTCCT…
Anas_fulvigula_AF382470	CATACATTTATATTCCCCATATATTAACCTATGGTCCCGGTAATAAACACTATTAACCAACTATCCTACATGCACGGACTAAACCCATCACATGTTAACGGACATACCCTACCTGTCGGACTACCCTCCCAACGGACCCAGAGTGAATGCTCTAATACTCGACACCCCAACACCACATAACATGTCCTCAACCAGAACAAGGCCCCATAA-GGTGAATGCTTGATAGACATACCCCACCAACACTCCAGATTCCCTCCCACCTACCCATTACTCATGAAGCTGCGTACCAGATGGATTTATTAATCGTACACCTCACGTGAAATCAGCAATCCTTGCACATAATGTCCGACGTGACTAGCTTCAGGCCCATACGTTCCCCCTAAACCCCTCGCCCTCCT…
Anas_fulvigula_AF382484	CATACATTTATATTCCCCATATATTAACCTATGGTCCCGGTAATAAACACTATTAACCAACTATCCTACATGCACGGACTAAACCCATCACATGTTAACGGACATACCCTACCTGTCGGACTACCCTCCCAACGGACCCAGAGTGAATGCTCTAATACTCGACACCCCAACACCACATAACATGTCCTCAACCAGAACAAGGCCCCATAA-GGTGAATGCTTGATAGACATACCCCACCAACACTCCAGATTCCCTCCCACCTACCCATTACTCATGAAGCTGCGTACCAGATGGATTTATTAATCGTACACCTCACGTGAAATCAGCAATCCTTGCACATAATGTCCGACGTGACTAGCTTCAGGCCCATACGTTCCCCCTAAACCCCTCGCCCTCCT…
Anas_fulvigula_AF382491	CATACATTTATATTCCCCATATATTAACCTATGGTCCCGGTAATAAACACTATTAACCAACTATCCTACATGCACGGACTAAACCCATCACATGTTAACGGACATACCCTACCTGTCGGACTACCCTCCCAACGGACCCAGAGTGAATGCTCTAATACTCGACACCCCAACACCACATAACATGTCCTCAACCAGAACAAGGCCCCATAA-GGTGAATGCTTGATAGACATACCCCACCAACACTCCAGATTCCCTCCCACCTACCCATTACTCATGAAGCTGCGTACCAGATGGATTTATTAATCGTACACCTCACGTGAAATCAGCAATCCTTGCACATAATGTCCGACGTGACTAGCTTCAGGCCCATACGTTCCCCCTAAACCCCTCGCCCTCCT…
Anas_fulvigula_AF382546	CATACATTTATATTCCCCATATATTAACCTATGGTCCCGGTAATAAACACTATTAACCAACTATCCTACATGCACGGACTAAACCCATCACATGTTAACGGACATACCCTACCTGTCGGACTACCCTCCCAACGGACCCAGAGTGAATGCTCTAATACTCGACACCCCAACACCACATAACATGTCCTCAACCAGAACAAGGCCCCATAA-GGTGAATGCTTGATAGACATACCCCACCAACACTCCAGATTCCCTCCCACCTACCCATTACTCATGAAGCTGCGTACCAGATGGATTTATTAATCGTACACCTCACGTGAAATCAGCAATCCTTGCACATAATGTCCGACGTGACTAGCTTCAGGCCCATACGTTCCCCCTAAACCCCTCGCCCTCCT…
Anas_fulvigula_AF382547	CATACATTTATATTCCCCATATATTAACCTATGGTCCCGGTAATAAACACTATTAACCAACTATCCTACATGCACGGACTAAACCCATCACATGTTAACGGACATACCCTACCTGTCGGACTACCCTCCCAACGGACCCAGAGTGAATGCTCTAATACTCGACACCCCAACACCACATAACATGTCCTCAACCAGAACAAGGCCCCATAA-GGTGAATGCTTGATAGACATACCCCACCAACACTCCAGATTCCCTCCCACCTACCCATTACTCATGAAGCTGCGTACCAGATGGATTTATTAATCGTACACCTCACGTGAAATCAGCAATCCTTGCACATAATGTCCGACGTGACTAGCTTCAGGCCCATACGTTCCCCCTAAACCCCTCGCCCTCCT…
Anas_fulvigula_AF382550	CATACATTTATATTCCCCATATATTAACCTATGGTCCCGGTAATAAACACTATTAACCAACTATCCTACATGCACGGACTAAACCCATCACATGTTAACGGACATACCCTACCTGTCGGACTACCCTCCCAACGGACCCAGAGTGAATGCTCTAATACTCGACACCCCAACACCACATAACATGTCCTCAACCAGAACAAGGCCCCATAA-GGTGAATGCTTGATAGACATACCCCACCAACACTCCAGATTCCCTCCCACCTACCCATTACTCATGAAGCTGCGTACCAGATGGATTTATTAATCGTACACCTCACGTGAAATCAGCAATCCTTGCACATAATGTCCGACGTGACTAGCTTCAGGCCCATACGTTCCCCCTAAACCCCTCGCCCTCCT…
Anas_fulvigula_AF382551	CATACATTTATATTCCCCATATATTAACCTATGGTCCCGGTAATAAACACTATTAACCAACTATCCTACATGCACGGACTAAACCCATCACATGTTAACGGACATACCCTACCTGTCGGACTACCCTCCCAACGGACCCAGAGTGAATGCTCTAATACTCGACACCCCAACACCACATAACATGTCCTCAACCAGAACAAGGCCCCATAA-GGTGAATGCTTGATAGACATACCCCACCAACACTCCAGATTCCCTCCCACCTACCCATTACTCATGAAGCTGCGTACCAGATGGATTTATTAATCGTACACCTCACGTGAAATCAGCAATCCTTGCACATAATGTCCGACGTGACTAGCTTCAGGCCCATACGTTCCCCCTAAACCCCTCGCCCTCCT…
Anas_fulvigula_AF382601	CATACATTTATATTCCCCATATATTAACCTATGGTCCCGGTAATAAACACTATTAACCAACTATCCTACATGCACGGACTAAACCCATCACATGTTAACGGACATACCCTACCTGTCGGACTACCCTCCCAACGGACCCAGAGTGAATGCTNTAATACTCGACACCCCAACACCACATAACATGTCCTCAACCAGAACAAGGCCCCATAA-GGTGAATGCTTGATAGACATACCCCACCAACACTCCAGATTCCCTCCCACCTACCCATTACTCATGAAGCTGCGTACCAGATGGATTTATTAATCGTACACCTCACGTGAAATCAGCAATCCTTGCACATAATGTCCGACGTGACTAGCTTCAGGCCCATACGTTCCCCCTAAACCCCTCGCCCTCCT…
Anas_fulvigula_AF382465	CATACATTTATATTCCCCATATATTAACCTATGGTCCCGGTAATAAACACTATTAACCAACTATCCTACATGCACGGACTAAACCCATCACATGTTAACGGACATACCCTACCTGTCGGACTACCCTCCCAACGGACCCAGAGTGAATGCTCTAATACTCGACACCCCAACACCACATAACATGTCCTCAACCAGAACAAGGCCCCATAA-GGTGAATGCTTGATAGACATACCACACCAACACTCCAGATTCCCTTCCACCTACCCATTACTCATGAAGCTGCGTACCAGATGGATTTATTAATCGTACACCTCACGTGAAATCAGCAATCCTTGCACATAATGTCCGACGTGACTAGCTTCAGGCCCATACGTTCCCCCTAAACCCCTCGCCCTCCT…
Anas_fulvigula_AF382566	CATACATTTATATTCCCCATATATTAACCTATGGTCCCGGTAATAAACACTATTAACCAACTATCCTACATGCACGGACTAAACCCATCACATGTTAACGGACATACCCTACCTGCCGGACTACCCTCCCAACGGACCCAGAGTGAATGCTCTAATACTCGACACCCCAACACCACATAACATGTCCTCAACCAGAACAAGGCCCCATAA-GGTGAATGCTTGATAGACATACCACACCAACACTCCAGATTCCCTTCCACCTACCCATTACTCATGAAGCTGCGTACCAGATGGATTTATTAATCGTACACCTCACGTGAAATCAGCAATCCTTGCACATAATGTCCGACGTGACTAGCTTCAGGCCCATACGTTCCCCCTAAACCCCTCGCCCTCCT…
Anas_fulvigula_AF382579	CATACATTTATATTCCCCATATATTAACCTATGGTCCCGGTAATAAACACTATTAACCAACTATCCTACATGCACGGACTAAACCCATCACATGTTAACGGACATACCCTACCTGCCGGACTACCCTCCCAACGGACCCAGAGTGAATGCTCTAATACTCGACACCCCAACACCACATAACATGTCCTCAACCAGAACAAGGCCCCATAA-GGTGAATGCTTGATAGACATACCACACCAACACTCCAGATTCCCTTCCACCTACCCATTACTCATGAAGCTGCGTACCAGATGGATTTATTAATCGTACACCTCACGTGAAATCAGCAATCCTTGCACATAATGTCCGACGTGACTAGCTTCAGGCCCATACGTTCCCCCTAAACCCCTCGCCCTCCT…
Anas_fulvigula_AF382510	CATACATTTATATTCCCCATATATTAACCTATGGTCCCGGTAATAAACACTATTAACCAACTATCCTACATGCACGGACTAAACCCATCACATGTTAACGGACATACCCTACCTGCCGGACTACCCTCCCAACGGACCCAGAGTGAATGCTCTAATACTCGACACCCCAACACCACATAACATGTCCTCAACCAGAACAAGGCCCCATAA-GGTGAATGCTTGATAGACATACCACACCAACACTCCAGATTCCCTTCCACCTACCCATTACTCATGAAGCTGCGTACCAGATGGATTTATTAATCGTACACCTCACGTGAAATCAGCAATCCTTGCACATAATGTCCGACGTGACTAGCTTCAGGCCCATACGTTCCCCCTAAACCCCTCGCCCTCCT…
Anas_fulvigula_AF382476	CATACATTTATATTCCCCATATATTAACCTATGGTCCCGGTAATAAACACTATTAACCAACTATCCTACATGCACGGACTAAACCCATCACATGTTAACGGACATACCCTACCTGCCGGACTACCCTCCCAACGGACCCAGAGTGAATGCTCTAATACTCGACACCCCAACACCACATAACATGTCCTCAACCAGAACAAGGCCCCATAA-GGTGAATGCTTGATAGACATACCACACCAACACTCCAGATTCCCTTCCACCTACCCATTACTCATGAAGCTGCGTACCAGATGGATTTATTAATCGTACACCTCACGTGAAATCAGCAATCCTTGCACATAATGTCCGACGTGACTAGCTTCAGGCCCATACGTTCCCCCTAAACCCCTCGCCCTCCT…
Anas_fulvigula_AF382639	CATACATTTATATTCCCCATATATTAACCTATGGTCCCGGTAATAAACACTATTAACCAACTATCCTACATGCACGGACTAAACCCATCACATGTTAACGGACATACCCTACCTGTCGGACTACCCTCCCAACGGACCCAGAGTGAATGCTCTAATACTCGACACCCCAGCACCACATAACATGTCCTCAACCAGAACAAGGCCCCATAA-GGTGAATGCTTGATAGACATACCCCACCAACACTCCAGATTCCCTTCCACCTACCCATTACTCATGAAGCTGCGTACCAGATGGATTTATTAATCGTACACCTCACGTGAAATCAGCAATCCTTGCACATAATGTCCGACGTGACTAGCTTCAGGCCCATACGTTCCCCCTAAACCCCTCGCCCTCCT…
Anas_fulvigula_AF382646	CATACATTTATATTCCCCATATATTAACCTATGGTCCCGGTAATAAACACTATTAACCAACTATCCTACATGCACGGACTAAACCCATCACATGTTAACGGACATACCCTACCTGTCGGACTACCCTCCCAACGGACCCAGAGTGAATGCTCTAATACTCGACACCCCAACACCACATAACATGTCCTCAACCAGAACAAGGCCCCATAA-GGTGAATGCTTGATAGACATACCCCACCAACACTCCAGATTCCCTTCCACCTACCCATTACTCATGAAGCTGCGTACCAGATGGATTTATTAATCGTACACCTCACGTGAAATCAGCAATCCTTGCACATAATGTCCGACGTGACTAGCTTCAGGCCCATACGTTCCCCCTAAACCCCTCGCCCTCCT…
Anas_platyrhynchos_AF382412	CATACATTTATATTCCCCATATATTAACCTATGGTCCCGGTAATAAACACTATTAACCAACTATCCTACATGCACGGACTAAACCCATCACATGTTAACGGACATACCCTACCTGTCGGACTACCCTCCCAACGGACCTAGAGTGAATGCTCTAATACTCGACACTCCAACACCACATAACATGCCCTCAACCAGAACAAGGCCCCATAA-GGTGAATGCTTGACAGACATACCCCACCAACACTCCAGATTCCCCTCCACCCGCCCATTACTCATGAAGCTGCGTACCAGATGGATTTATTAATCGTACACCTCACGTGAAATCAGCAATCCTTGCACATAATGTCCGACGTGACTAGCTTCAGGCCCATACGTTCCCCCTAAACCCCTCGCCCTCCT…
Anas_fulvigula_AF382617	CATACATTTATATTCCCCATATATTAACCTATGGTCCCGGTAATAAACACTATTAACCAACTATCCTACATGCACGGACTAAACCCATCACATGTTAACGGACATACCCTACCTGTCGGACTACCCTCCCAACGGACCCAGAGTGAATGCTCTAATACTCAACACCCCAACACCACATAACATGTCCTCAACCAGAACAAGGCCCCATAA-GGTGAATGCTTGACAGACATACCCCACCAACGCTCCAGATTCCCCTCCACCCACCCATTACTCATGAAGCTGCGTACCAGATGGATTTATTAATCGTACACCTCACGTGAAATCAGCAATCCTTGCACATAATGTCCGACGTGACTAGCTTCAGGCCCATACGTTCCCCCTAAACCCCTCGCCCTCCT…
Anas_fulvigula_AF382504	CATACATTTATATTCCCCATATATTAACCTATGGTCCCGGTAATAAACACTATTAACCAACTATCCTACATGCACGGACTAAACCCATCACATGTTAACGGACATACCCTACCTGTCGGACTACCCTCCCAACGGACCCAGAGTGAATGCTCTAATACTCAACACCCCAACACCACATAACATGTCCTCAACCAGAACAAGGCCCCATAA-GGTGAATGCTTGACAGACATACCCCACCAACGCTCCAGATTCCCCTCCACCCACCCATTACTCATGAAGCTGCGTACCAGATGGATTTATTAATCGTACACCTCACGTGAAATCAGCAATCCTTGCACATAATGTCCGACGTGACTAGCTTCAGGCCCATACGTTCCCCCTAAACCCCTCGCCCTCCT…
Anas_fulvigula_AF382506	CATACATTTATATTCCCCATATATTAACCTATGGTCCCGGTAATAAACACTATTAACCAACTATCCTACATGCACGGACTAAACCCATCACATGTTAACGGACATACCCTACCTGTCGGACTACCCTCCCAACGGACCCAGAGTGAATGCTCTAATACTCAACACCCCAACACCACATAACATGTCCTCAACCAGAACAAGGCCCCATAA-GGTGAATGCTTGACAGACATACCCCACCAACGCTCCAGATTCCCCTCCACCCACCCATTACTCATGAAGCTGCGTACCAGATGGATTTATTAATCGTACACCTCACGTGAAATCAGCAATCCTTGCACATAATGTCCGACGTGACTAGCTTCAGGCCCATACGTTCCCCCTAAACCCCTCGCCCTCCT…
Anas_fulvigula_AF382645	CATACATTTATATTCCCCATATATTAACCTATGGTCCCGGTAATAAACACTATTAACCAACTATCCTACATGCACGGACTAAACCCATCACATGTTAACGGACATACCCTACCTGTCGGACTACCCTCCCAACGGACCCAGAGTGAATGCTCTAATACTCAACACCCCAACACCACATAACATGTCCTCAACCAGAACAAGGCCCCATAA-GGTGAATGCTTGACAGACATACCCCACCAACGCTCCAGATTCCCCTCCACCCACCCATTACTCATGAAGCTGCGTACCAGATGGATTTATTAATCGTACACCTCACGTGAAATCAGCAATCCTTGCACATAATGTCCGACGTGACTAGCTTCAGGCCCATACGTTCCCCCTAAACCCCTCGCCCTCCT…
Anas_fulvigula_AF382647	CATACATTTATATTCCCCATATATTAACCTATGGTCCCGGTAATAAACACTATTAACCAACTATCCTACATGCACGGACTAAACCCATCACATGTTAACGGACATACCCTACCTGTCGGACTACCCTCCCAACGGACCCAGAGTGAATGCTCTAATACTCAACACCCCAACACCACATAACATGTCCTCAACCAGAACAAGGCCCCATAA-GGTGAATGCTTGACAGACATACCCCACCAACGCTCCAGATTCCCCTCCACCCACCCATTACTCATGAAGCTGCGTACCAGATGGATTTATTAATCGTACACCTCACGTGAAATCAGCAATCCTTGCACATAATGTCCGACGTGACTAGCTTCAGGCCCATACGTTCCCCCTAAACCCCTCGCCCTCCT…
Anas_fulvigula_AF382517	CATACATTTATATTCCCCATATATTAACCTATGGTCCCGGTAATAAACACTATTAACCAACTATCCTACATGCACGGACTAAACCCATCACATGTTAACGGACATACCCTACCTGTCGGACTACCCTCCCAACGGACCCAGAGTGAATGCTCTAATACTCAACACCCCAACACCACATAACATGTCCTCAACCAGAACAAGGCCCCATAA-GGTGAATGCTTGACAGACATACCCCACCAACGCTCCAGATTCCCCTCCACCCACCCATTACTCATGAAGCTGCGTACCAGATGGATTTATTAATCGTACACCTCACGTGAAATCAGCAATCCTTGCACATAATGTCCGACGTGACTAGCTTCAGGCCCATACGTTCCCCCTAAACCCCTCGCCCTCCT…
Anas_fulvigula_AF382520	CATACATTTATATTCCCCATATATTAACCTATGGTCCCGGTAATAAACACTATTAACCAACTATCCTACATGCACGGACTAAACCCATCACATGTTAACGGACATACCCTACCTGTCGGACTACCCTCCCAACGGACCCAGAGTGAATGCTCTAATACTCAACACCCCAACACCACATAACATGTCCTCAACCAGAACAAGGCCCCATAA-GGTGAATGCTTGACAGACATACCCCACCAACGCTCCAGATTCCCCTCCACCCACCCATTACTCATGAAGCTGCGTACCAGATGGATTTATTAATCGTACACCTCACGTGAAATCAGCAATCCTTGCACATAATGTCCGACGTGACTAGCTTCAGGCCCATACGTTCCCCCTAAACCCCTCGCCCTCCT…
Anas_fulvigula_AF382472	CATACATTTATATTCCCCATATATTAACCTATGGTCCCGGTAATAAACACTATTAACCAACTATCCTACATGCACGGACTAAACCCATCACATGTTAACGGACATACCCTACCTGTCGGACTACCCTCCCAACGGACCCAGAGTGAATGCTCTAATACTCAACACCCCAACACCACATAACATGTCCTCAACCAGAACAAGGCCCCATAA-GGTGAATGCTTGACAGACATACCCCACCAACGCTCCAGATTCCCCTCCACCCACCCATTACTCATGAAGCTGCGTACCAGATGGATTTATTAATCGTACACCTCACGTGAAATCAGCAATCCTTGCACATAATGTCCGACGTGACTAGCTTCAGGCCCATACGTTCCCCCTAAACCCCTCGCCCTCCT…
Anas_fulvigula_AF382548	CATACATTTATATTCCCCATATATTAACCTATGGTCCCGGTAATAAACACTATTAACCAACTATCCTACATGCACGGACTAAACCCATCACATGTTAACGGACATACCCTACCTGTCGGACTACCCTCCCAACGGACCCAGAGTGAATGCTCTAATACTCAACACCCCAACACCACATAACATGTCCTCAACCAGAACAAGGCCCCATAA-GGTGAATGCTTGACAGACATACCCCACCAACGCTCCAGATTCCCCTCCACCCACCCATTACTCATGAAGCTGCGTACCAGATGGATTTATTAATCGTACACCTCACGTGAAATCAGCAATCCTTGCACATAATGTCCGACGTGACTAGCTTCAGGCCCATACGTTCCCCCTAAACCCCTCGCCCTCCT…
Anas_fulvigula_AF382549	CATACATTTATATTCCCCATATATTAACCTATGGTCCCGGTAATAAACACTATTAACCAACTATCCTACATGCACGGACTAAACCCATCACATGTTAACGGACATACCCTACCTGTCGGACTACCCTCCCAACGGACCCAGAGTGAATGCTCTAATACTCAACACCCCAACACCACATAACATGTCCTCAACCAGAACAAGGCCCCATAA-GGTGAATGCTTGACAGACATACCCCACCAACGCTCCAGATTCCCCTCCACCCACCCATTACTCATGAAGCTGCGTACCAGATGGATTTATTAATCGTACACCTCACGTGAAATCAGCAATCCTTGCACATAATGTCCGACGTGACTAGCTTCAGGCCCATACGTTCCCCCTAAACCCCTCGCCCTCCT…
Anas_fulvigula_AF382593	CATACATTTATATTCCCCATATATTAACCTATGGTCCCGGTAATAAACACTATTAACCAACTATCCTACATGCACGGACTAAACCCATCACATGTTAACGGACATACCCTACCTGTCGGACTACCCTCCCAACGGACCCAGAGTGAATGCTCTAATACTCAACACCCCAACACCACATAACATGCCCTCAACCAGAACAAGGCCCCATAA-GGTGAATGCTTGACAGACATACCCCACCAACGCTCCAGATTCCCCTCCACCCACCCATTACTCATGAAGCTGCGTACCAGATGGATTTATTAATCGTACACCTCACGTGAAATCAGCAATCCTTGCACATAATGTCCGACGTGACTAGCTTCAGGCCCATACGTTCCCCCTAAACCCCTCGCCCTCCT…
Anas_fulvigula_AF382479	CATACATTTATATTCCCCATATATTAACCTATGGTCCCGGTAATAAACACTATTAACCAACTATCCTACATGCACGGACTAAACCCATCACATGTTAACGGACATACCCTACCTGTCGGACTACCCTCCCAACGGACCCAGAGTGAATGCTCTAATACTCAACACCCCAACACCACATAACATGCCCTCAACCAGAACAAGGCCCCATAA-GGTGAATGCTTGACAGACATACCCCACCAACGCTCCAGATTCCCCTCCACCCACCCATTACTCATGAAGCTGCGTACCAGATGGATTTATTAATCGTACACCTCACGTGAAATCAGCAATCCTTGCACATAATGTCCGACGTGACTAGCTTCAGGCCCATACGTTCCCCCTAAACCCCTCGCCCTCCT…
	;
End;
