# Supplementary material for: A latitudinal phylogeographic diversity gradient in birds
Source: PLoS Biol. 2017 Apr 13;15(4):e2001073. doi: 10.1371/journal.pbio.2001073 (PMC5390966; doi:10.1371/journal.pbio.2001073)
Supplement: S1 Data — (ZIP) [file pbio.2001073.s015.zip › S1_Data/Anas-strepera.nex]

#NEXUS
Begin data;
	Dimensions ntax=467 nchar=659;
	Format datatype=DNA gap=- missing=?;
	Matrix
Anas_strepera_DQ449312	CATACATTTATATTCCCCATATATTAACCTATGGTCCCGGTAATAAACACTATTAACCAACTACCCTACATGCACGGACTAAACCCATCACATGTAAACGGTCATACCTCACTCAATGGACTCCCCTCCCAA-CCAACCTAGGGTGAATGCTCTAAGACTCAACTTTCTAGCACCACATAACTGCTCTCCGGCCAAAACAAGGCCCCATAAGATGAATGCTTAGTGGACATACCTTACTAATCTCTAGGCTCCTCCCCATTACTCATGAAGCTGCGTACCAGATGGATTTATTAGTCGTACACCTCACGTGAAATCAGCAATCCTTGCATATAATGTCCGATGTGACTAGCTTCAGGCCCATACGTTCCCCCTAAACCCCTCGCCCTCCTCACATTTTT…
Anas_strepera_EF537698	CATACATTTATATTCCCCATATATTAACCTATGGTCCCGGTAATAAACACTATTAACCAACTATCCTACATGCACGGACTAAACCCATCACATGTAAACGGTCATACCTCGCTCAACGGACTCCCCTCCCAA-CCAACCTAGGGTGAATGCTCTAAGACTCAACTTTCTAGCACCACATAACTGCTCTCCGGCCAAAACAAGGCCCCATAAGATGAATGCTTAGTGGACATACCTTATTAATCTCTAGGCTCCTCCCCATTACTCATGAAGCTGCGTACCAGATGGATTTATTAGTCGTACACCTCACGTGAAATCAGCAATCCTTGCACATAATGTCCGATGTGACTAGCTTCAGGCCCATACGTTCCCCCTAAACCCCTCGCCCTCCTCACATTTTT…
Anas_strepera_EU555560	CATACATTTATATTCCCCATATATTAACCTATGGTCCCGGTAATAAACACTATTAACCAACTACCCTACATGCACGGACTAAACCCATCACATGTAAACGGTCATACCTCGCTCAACGGACTCTCCTCCCAA-CCAACCTAGGGTGAATGCTCTAAGACTCAACTTTCTAGCACCACATAACTGCTCTCCGGCCAAAACAAGACCCCATAAGATGAATGCTTAGTGGACATACCTTACTAATCTCTAGGCTCCTCCCCATTACTCATGAAGCTGCGTACCAGATGGATTTATTAGTCGTACACCTCACGTGAAATCAGCAATCCTTGCACATAATGTCCGATGTGACTAGCTTCAGGCCCATACGTTCCCCCTAAACCCCTCGCCCTCCTCACATTTTT…
Anas_strepera_EF537687	CATACATTTATATTCCCCATATATTAACCTATGGTCCCGGTAATAAACACTATTAACCAACTATCCTACATGCACGGACTAAACCCATCACATGTAAACGGTCATACCTCGCTCAACGGACTCCCCTCCCAA-CCAACCTAGGGTGAATGCTCTAAGACTCAACTTTCTAGCACCACATAACTGCTCTCCGGCCAAAACAAGACCCCATAAGATGAATGCTTAGTGGACATACCTTACTAATCTCTAGGCTCCTCCCCATTACTCATGAAGCTGCGTACCAGATGGATTTATTAGTCGTACACCTCACGTGAAATCAGCAATCCTTGCACATAATGTCCGATGTGACTAGCTTCAGGCCCATACGTTCCCCCTAAACCCCTCGCCCTCCTCACATTTTT…
Anas_strepera_EU555604	CATACATTTATATTCCCCATATATTAACCTATGGTCCCGGTAATAAACACTATTAACCAACTACCCTACATGCACGGACTAAACCCATCACATGTAAACGGTCATACCTCGCTCAACGGACTCCCCTCCCAA-CCAACCTAGGGTGAATGCTCTAAGACTCAACTTCCTAGCACCACATAACTGCTCTCCGGCCAAAACAAGGCCCCATAGGATGAATGCTTAGTGGACATACCTTACTAATCTCTAGGCTCCTCCCCATTACTCATGAAGCTGCGTACCAGATGGATTTATTAGTCGTACACCTCACGTGAAATCAGCAATCCTTGCACATAATGTCCGATGTGACTAGCTTCAGGCCCATACGTTCCCCCTAAACCCCTCGCCCTCCTCACATTTTT…
Anas_strepera_DQ449158	CATACATTTATATTCCCCATATATTAACCTATGGTCCCGGTAATAAACATTATTAACCAACTACCCTACATGCACGGACTAAACCCATCACATGTAAACGGTCATACCTCGCTCAACGGACTCCCCTCCCAA-CCAACCTAGGGTGAATGCTCTAAGACTCAACTTCCTAGCACCACATAACTGCTCTCCGGCCAAAACAAGGCCCCATAAGATGAATGCTTAGTGGACATACCTTACTAATCTCTAGGCTCTTCCCCATTACTCATGAAGCTGCGTACCAGATGGATTTATTAGTCGTACACCTCACGTGAAATCAGCAATCCTTGCACATAATGTCCGATGTGACTAGCTTCAGGCCCATACGTTCCCCCTAAACCCCTCGCCCTCCTCACATTTTT…
Anas_strepera_EF537693	CATACATTTATATTCCCCATATATTAACCTATGGTCCCGGTAATAAACACTATTAACCAACTACCCTACATGCACGGACTAAACCCATCACATGTAAACGGTCATACCTCGCTCAACGGACTCCCCTCCCAA-CCAACCTAGGGTGAATGCTCTAAGACTCAACTTCCTAGCACCACATAACTGCTCTCCGGCCAAAACAAGACCCCATAAGATGAATGCTTAGTGGACATACCTTATTAATCTCTAGGCTCCTCCCCATTACTCATGAAGCTGCGTACCAGATGGATTTATTAGTCGTACACCTCACGTGAAATCAGCAATCCTTGCACATAATGTCCGATGTGACTAGCTTCAGGCCCATACGTTCCCCCTAAACCCCTCGCCCTCCTCACATTTTT…
Anas_strepera_EU555545	CATACATTTATATTCCCCATATATTAACCTATGGTCCCGGTAATAAACACTATTAACCAACTACCCTACATGCACGGACTAAACCCATCACATGTAAACGATCATACCTCGCTCAACGGACTCTCCTCCCAA-CCAACCTAGGGTGAATGCTCTAAGACTCAACTTCCTAGCACCACATAACTGCTCTCCGGCCAAAACAAGGCCCCATAGGATGAATGCTTAGTGGACATACCTTACTAATCTCTAGGCTCCTCCCCATTACTCATGAAGCTGCGTACCAGATGGATTTATTAGTCGTACACCTCACGTGAAATCAGCAATCCTTGCACATAATGTCCGATGTGACTAGCTTCAGGCCCATACGTTCCCCCTAAACCCCTCGCCCTCCTCACATTTTT…
Anas_strepera_EU555546	CATACATTTATATTCCCCATATATTAACCTATGGTCCCGGTAATAAACACTATTAACCAACTACCCTACATGCACGGACTAAACCCATCACATGTAAACGATCATACCTCGCTCAACGGACTCTCCTCCCAA-CCAACCTAGGGTGAATGCTCTAAGACTCAACTTCCTAGCACCACATAACTGCTCTCCGGCCAAAACAAGGCCCCATAGGATGAATGCTTAGTGGACATACCTTACTAATCTCTAGGCTCCTCCCCATTACTCATGAAGCTGCGTACCAGATGGATTTATTAGTCGTACACCTCACGTGAAATCAGCAATCCTTGCACATAATGTCCGATGTGACTAGCTTCAGGCCCATACGTTCCCCCTAAACCCCTCGCCCTCCTCACATTTTT…
Anas_strepera_EU555563	CATACATTTATATTCCCCATATATTAACCTATGGTCCCGGTAATAAACACTATTAACCAACTACCCTACATGCACGGACTAAACCCATCACATGTAAACGATCATACCTCGCTCAACGGACTCTCCTCCCAA-CCAACCTAGGGTGAATGCTCTAAGACTCAACTTCCTAGCACCACATAACTGCTCTCCGGCCAAAACAAGGCCCCATAGGATGAATGCTTAGTGGACATACCTTACTAATCTCTAGGCTCCTCCCCATTACTCATGAAGCTGCGTACCAGATGGATTTATTAGTCGTACACCTCACGTGAAATCAGCAATCCTTGCACATAATGTCCGATGTGACTAGCTTCAGGCCCATACGTTCCCCCTAAACCCCTCGCCCTCCTCACATTTTT…
Anas_strepera_EU555566	CATACATTTATATTCCCCATATATTAACCTATGGTCCCGGTAATAAACACTATTAACCAACTACCCTACATGCACGGACTAAACCCATCACATGTAAACGATCATACCTCGCTCAACGGACTCTCCTCCCAA-CCAACCTAGGGTGAATGCTCTAAGACTCAACTTCCTAGCACCACATAACTGCTCTCCGGCCAAAACAAGGCCCCATAGGATGAATGCTTAGTGGACATACCTTACTAATCTCTAGGCTCCTCCCCATTACTCATGAAGCTGCGTACCAGATGGATTTATTAGTCGTACACCTCACGTGAAATCAGCAATCCTTGCACATAATGTCCGATGTGACTAGCTTCAGGCCCATACGTTCCCCCTAAACCCCTCGCCCTCCTCACATTTTT…
Anas_strepera_EU555581	CATACATTTATATTCCCCATATATTAACCTATGGTCCCGGTAATAAACACTATTAACCAACTACCCTACATGCACGGACTAAACCCATCACATGTAAACGATCATACCTCGCTCAACGGACTCTCCTCCCAA-CCAACCTAGGGTGAATGCTCTAAGACTCAACTTCCTAGCACCACATAACTGCTCTCCGGCCAAAACAAGGCCCCATAGGATGAATGCTTAGTGGACATACCTTACTAATCTCTAGGCTCCTCCCCATTACTCATGAAGCTGCGTACCAGATGGATTTATTAGTCGTACACCTCACGTGAAATCAGCAATCCTTGCACATAATGTCCGATGTGACTAGCTTCAGGCCCATACGTTCCCCCTAAACCCCTCGCCCTCCTCACATTTTT…
Anas_strepera_EU555583	CATACATTTATATTCCCCATATATTAACCTATGGTCCCGGTAATAAACACTATTAACCAACTACCCTACATGCACGGACTAAACCCATCACATGTAAACGATCATACCTCGCTCAACGGACTCTCCTCCCAA-CCAACCTAGGGTGAATGCTCTAAGACTCAACTTCCTAGCACCACATAACTGCTCTCCGGCCAAAACAAGGCCCCATAGGATGAATGCTTAGTGGACATACCTTACTAATCTCTAGGCTCCTCCCCATTACTCATGAAGCTGCGTACCAGATGGATTTATTAGTCGTACACCTCACGTGAAATCAGCAATCCTTGCACATAATGTCCGATGTGACTAGCTTCAGGCCCATACGTTCCCCCTAAACCCCTCGCCCTCCTCACATTTTT…
Anas_strepera_EU555584	CATACATTTATATTCCCCATATATTAACCTATGGTCCCGGTAATAAACACTATTAACCAACTACCCTACATGCACGGACTAAACCCATCACATGTAAACGATCATACCTCGCTCAACGGACTCTCCTCCCAA-CCAACCTAGGGTGAATGCTCTAAGACTCAACTTCCTAGCACCACATAACTGCTCTCCGGCCAAAACAAGGCCCCATAGGATGAATGCTTAGTGGACATACCTTACTAATCTCTAGGCTCCTCCCCATTACTCATGAAGCTGCGTACCAGATGGATTTATTAGTCGTACACCTCACGTGAAATCAGCAATCCTTGCACATAATGTCCGATGTGACTAGCTTCAGGCCCATACGTTCCCCCTAAACCCCTCGCCCTCCTCACATTTTT…
Anas_strepera_EU555585	CATACATTTATATTCCCCATATATTAACCTATGGTCCCGGTAATAAACACTATTAACCAACTACCCTACATGCACGGACTAAACCCATCACATGTAAACGATCATACCTCGCTCAACGGACTCTCCTCCCAA-CCAACCTAGGGTGAATGCTCTAAGACTCAACTTCCTAGCACCACATAACTGCTCTCCGGCCAAAACAAGGCCCCATAGGATGAATGCTTAGTGGACATACCTTACTAATCTCTAGGCTCCTCCCCATTACTCATGAAGCTGCGTACCAGATGGATTTATTAGTCGTACACCTCACGTGAAATCAGCAATCCTTGCACATAATGTCCGATGTGACTAGCTTCAGGCCCATACGTTCCCCCTAAACCCCTCGCCCTCCTCACATTTTT…
Anas_strepera_EU555586	CATACATTTATATTCCCCATATATTAACCTATGGTCCCGGTAATAAACACTATTAACCAACTACCCTACATGCACGGACTAAACCCATCACATGTAAACGATCATACCTCGCTCAACGGACTCTCCTCCCAA-CCAACCTAGGGTGAATGCTCTAAGACTCAACTTCCTAGCACCACATAACTGCTCTCCGGCCAAAACAAGGCCCCATAGGATGAATGCTTAGTGGACATACCTTACTAATCTCTAGGCTCCTCCCCATTACTCATGAAGCTGCGTACCAGATGGATTTATTAGTCGTACACCTCACGTGAAATCAGCAATCCTTGCACATAATGTCCGATGTGACTAGCTTCAGGCCCATACGTTCCCCCTAAACCCCTCGCCCTCCTCACATTTTT…
Anas_strepera_EU555587	CATACATTTATATTCCCCATATATTAACCTATGGTCCCGGTAATAAACACTATTAACCAACTACCCTACATGCACGGACTAAACCCATCACATGTAAACGATCATACCTCGCTCAACGGACTCTCCTCCCAA-CCAACCTAGGGTGAATGCTCTAAGACTCAACTTCCTAGCACCACATAACTGCTCTCCGGCCAAAACAAGGCCCCATAGGATGAATGCTTAGTGGACATACCTTACTAATCTCTAGGCTCCTCCCCATTACTCATGAAGCTGCGTACCAGATGGATTTATTAGTCGTACACCTCACGTGAAATCAGCAATCCTTGCACATAATGTCCGATGTGACTAGCTTCAGGCCCATACGTTCCCCCTAAACCCCTCGCCCTCCTCACATTTTT…
Anas_strepera_EU555588	CATACATTTATATTCCCCATATATTAACCTATGGTCCCGGTAATAAACACTATTAACCAACTACCCTACATGCACGGACTAAACCCATCACATGTAAACGATCATACCTCGCTCAACGGACTCTCCTCCCAA-CCAACCTAGGGTGAATGCTCTAAGACTCAACTTCCTAGCACCACATAACTGCTCTCCGGCCAAAACAAGGCCCCATAGGATGAATGCTTAGTGGACATACCTTACTAATCTCTAGGCTCCTCCCCATTACTCATGAAGCTGCGTACCAGATGGATTTATTAGTCGTACACCTCACGTGAAATCAGCAATCCTTGCACATAATGTCCGATGTGACTAGCTTCAGGCCCATACGTTCCCCCTAAACCCCTCGCCCTCCTCACATTTTT…
Anas_strepera_EU555589	CATACATTTATATTCCCCATATATTAACCTATGGTCCCGGTAATAAACACTATTAACCAACTACCCTACATGCACGGACTAAACCCATCACATGTAAACGATCATACCTCGCTCAACGGACTCTCCTCCCAA-CCAACCTAGGGTGAATGCTCTAAGACTCAACTTCCTAGCACCACATAACTGCTCTCCGGCCAAAACAAGGCCCCATAGGATGAATGCTTAGTGGACATACCTTACTAATCTCTAGGCTCCTCCCCATTACTCATGAAGCTGCGTACCAGATGGATTTATTAGTCGTACACCTCACGTGAAATCAGCAATCCTTGCACATAATGTCCGATGTGACTAGCTTCAGGCCCATACGTTCCCCCTAAACCCCTCGCCCTCCTCACATTTTT…
Anas_strepera_EU555590	CATACATTTATATTCCCCATATATTAACCTATGGTCCCGGTAATAAACACTATTAACCAACTACCCTACATGCACGGACTAAACCCATCACATGTAAACGATCATACCTCGCTCAACGGACTCTCCTCCCAA-CCAACCTAGGGTGAATGCTCTAAGACTCAACTTCCTAGCACCACATAACTGCTCTCCGGCCAAAACAAGGCCCCATAGGATGAATGCTTAGTGGACATACCTTACTAATCTCTAGGCTCCTCCCCATTACTCATGAAGCTGCGTACCAGATGGATTTATTAGTCGTACACCTCACGTGAAATCAGCAATCCTTGCACATAATGTCCGATGTGACTAGCTTCAGGCCCATACGTTCCCCCTAAACCCCTCGCCCTCCTCACATTTTT…
Anas_strepera_EU555591	CATACATTTATATTCCCCATATATTAACCTATGGTCCCGGTAATAAACACTATTAACCAACTACCCTACATGCACGGACTAAACCCATCACATGTAAACGATCATACCTCGCTCAACGGACTCTCCTCCCAA-CCAACCTAGGGTGAATGCTCTAAGACTCAACTTCCTAGCACCACATAACTGCTCTCCGGCCAAAACAAGGCCCCATAGGATGAATGCTTAGTGGACATACCTTACTAATCTCTAGGCTCCTCCCCATTACTCATGAAGCTGCGTACCAGATGGATTTATTAGTCGTACACCTCACGTGAAATCAGCAATCCTTGCACATAATGTCCGATGTGACTAGCTTCAGGCCCATACGTTCCCCCTAAACCCCTCGCCCTCCTCACATTTTT…
Anas_strepera_EU555592	CATACATTTATATTCCCCATATATTAACCTATGGTCCCGGTAATAAACACTATTAACCAACTACCCTACATGCACGGACTAAACCCATCACATGTAAACGATCATACCTCGCTCAACGGACTCTCCTCCCAA-CCAACCTAGGGTGAATGCTCTAAGACTCAACTTCCTAGCACCACATAACTGCTCTCCGGCCAAAACAAGGCCCCATAGGATGAATGCTTAGTGGACATACCTTACTAATCTCTAGGCTCCTCCCCATTACTCATGAAGCTGCGTACCAGATGGATTTATTAGTCGTACACCTCACGTGAAATCAGCAATCCTTGCACATAATGTCCGATGTGACTAGCTTCAGGCCCATACGTTCCCCCTAAACCCCTCGCCCTCCTCACATTTTT…
Anas_strepera_EU555593	CATACATTTATATTCCCCATATATTAACCTATGGTCCCGGTAATAAACACTATTAACCAACTACCCTACATGCACGGACTAAACCCATCACATGTAAACGATCATACCTCGCTCAACGGACTCTCCTCCCAA-CCAACCTAGGGTGAATGCTCTAAGACTCAACTTCCTAGCACCACATAACTGCTCTCCGGCCAAAACAAGGCCCCATAGGATGAATGCTTAGTGGACATACCTTACTAATCTCTAGGCTCCTCCCCATTACTCATGAAGCTGCGTACCAGATGGATTTATTAGTCGTACACCTCACGTGAAATCAGCAATCCTTGCACATAATGTCCGATGTGACTAGCTTCAGGCCCATACGTTCCCCCTAAACCCCTCGCCCTCCTCACATTTTT…
Anas_strepera_EU555595	CATACATTTATATTCCCCATATATTAACCTATGGTCCCGGTAATAAACACTATTAACCAACTACCCTACATGCACGGACTAAACCCATCACATGTAAACGATCATACCTCGCTCAACGGACTCTCCTCCCAA-CCAACCTAGGGTGAATGCTCTAAGACTCAACTTCCTAGCACCACATAACTGCTCTCCGGCCAAAACAAGGCCCCATAGGATGAATGCTTAGTGGACATACCTTACTAATCTCTAGGCTCCTCCCCATTACTCATGAAGCTGCGTACCAGATGGATTTATTAGTCGTACACCTCACGTGAAATCAGCAATCCTTGCACATAATGTCCGATGTGACTAGCTTCAGGCCCATACGTTCCCCCTAAACCCCTCGCCCTCCTCACATTTTT…
Anas_strepera_EU555597	CATACATTTATATTCCCCATATATTAACCTATGGTCCCGGTAATAAACACTATTAACCAACTACCCTACATGCACGGACTAAACCCATCACATGTAAACGATCATACCTCGCTCAACGGACTCTCCTCCCAA-CCAACCTAGGGTGAATGCTCTAAGACTCAACTTCCTAGCACCACATAACTGCTCTCCGGCCAAAACAAGGCCCCATAGGATGAATGCTTAGTGGACATACCTTACTAATCTCTAGGCTCCTCCCCATTACTCATGAAGCTGCGTACCAGATGGATTTATTAGTCGTACACCTCACGTGAAATCAGCAATCCTTGCACATAATGTCCGATGTGACTAGCTTCAGGCCCATACGTTCCCCCTAAACCCCTCGCCCTCCTCACATTTTT…
Anas_strepera_EU555598	CATACATTTATATTCCCCATATATTAACCTATGGTCCCGGTAATAAACACTATTAACCAACTACCCTACATGCACGGACTAAACCCATCACATGTAAACGATCATACCTCGCTCAACGGACTCTCCTCCCAA-CCAACCTAGGGTGAATGCTCTAAGACTCAACTTCCTAGCACCACATAACTGCTCTCCGGCCAAAACAAGGCCCCATAGGATGAATGCTTAGTGGACATACCTTACTAATCTCTAGGCTCCTCCCCATTACTCATGAAGCTGCGTACCAGATGGATTTATTAGTCGTACACCTCACGTGAAATCAGCAATCCTTGCACATAATGTCCGATGTGACTAGCTTCAGGCCCATACGTTCCCCCTAAACCCCTCGCCCTCCTCACATTTTT…
Anas_strepera_EU555599	CATACATTTATATTCCCCATATATTAACCTATGGTCCCGGTAATAAACACTATTAACCAACTACCCTACATGCACGGACTAAACCCATCACATGTAAACGATCATACCTCGCTCAACGGACTCTCCTCCCAA-CCAACCTAGGGTGAATGCTCTAAGACTCAACTTCCTAGCACCACATAACTGCTCTCCGGCCAAAACAAGGCCCCATAGGATGAATGCTTAGTGGACATACCTTACTAATCTCTAGGCTCCTCCCCATTACTCATGAAGCTGCGTACCAGATGGATTTATTAGTCGTACACCTCACGTGAAATCAGCAATCCTTGCACATAATGTCCGATGTGACTAGCTTCAGGCCCATACGTTCCCCCTAAACCCCTCGCCCTCCTCACATTTTT…
Anas_strepera_EU555600	CATACATTTATATTCCCCATATATTAACCTATGGTCCCGGTAATAAACACTATTAACCAACTACCCTACATGCACGGACTAAACCCATCACATGTAAACGATCATACCTCGCTCAACGGACTCTCCTCCCAA-CCAACCTAGGGTGAATGCTCTAAGACTCAACTTCCTAGCACCACATAACTGCTCTCCGGCCAAAACAAGGCCCCATAGGATGAATGCTTAGTGGACATACCTTACTAATCTCTAGGCTCCTCCCCATTACTCATGAAGCTGCGTACCAGATGGATTTATTAGTCGTACACCTCACGTGAAATCAGCAATCCTTGCACATAATGTCCGATGTGACTAGCTTCAGGCCCATACGTTCCCCCTAAACCCCTCGCCCTCCTCACATTTTT…
Anas_strepera_EU555601	CATACATTTATATTCCCCATATATTAACCTATGGTCCCGGTAATAAACACTATTAACCAACTACCCTACATGCACGGACTAAACCCATCACATGTAAACGATCATACCTCGCTCAACGGACTCTCCTCCCAA-CCAACCTAGGGTGAATGCTCTAAGACTCAACTTCCTAGCACCACATAACTGCTCTCCGGCCAAAACAAGGCCCCATAGGATGAATGCTTAGTGGACATACCTTACTAATCTCTAGGCTCCTCCCCATTACTCATGAAGCTGCGTACCAGATGGATTTATTAGTCGTACACCTCACGTGAAATCAGCAATCCTTGCACATAATGTCCGATGTGACTAGCTTCAGGCCCATACGTTCCCCCTAAACCCCTCGCCCTCCTCACATTTTT…
Anas_strepera_EU555603	CATACATTTATATTCCCCATATATTAACCTATGGTCCCGGTAATAAACACTATTAACCAACTACCCTACATGCACGGACTAAACCCATCACATGTAAACGATCATACCTCGCTCAACGGACTCTCCTCCCAA-CCAACCTAGGGTGAATGCTCTAAGACTCAACTTCCTAGCACCACATAACTGCTCTCCGGCCAAAACAAGGCCCCATAGGATGAATGCTTAGTGGACATACCTTACTAATCTCTAGGCTCCTCCCCATTACTCATGAAGCTGCGTACCAGATGGATTTATTAGTCGTACACCTCACGTGAAATCAGCAATCCTTGCACATAATGTCCGATGTGACTAGCTTCAGGCCCATACGTTCCCCCTAAACCCCTCGCCCTCCTCACATTTTT…
Anas_strepera_EU555606	CATACATTTATATTCCCCATATATTAACCTATGGTCCCGGTAATAAACACTATTAACCAACTACCCTACATGCACGGACTAAACCCATCACATGTAAACGATCATACCTCGCTCAACGGACTCTCCTCCCAA-CCAACCTAGGGTGAATGCTCTAAGACTCAACTTCCTAGCACCACATAACTGCTCTCCGGCCAAAACAAGGCCCCATAGGATGAATGCTTAGTGGACATACCTTACTAATCTCTAGGCTCCTCCCCATTACTCATGAAGCTGCGTACCAGATGGATTTATTAGTCGTACACCTCACGTGAAATCAGCAATCCTTGCACATAATGTCCGATGTGACTAGCTTCAGGCCCATACGTTCCCCCTAAACCCCTCGCCCTCCTCACATTTTT…
Anas_strepera_EU555607	CATACATTTATATTCCCCATATATTAACCTATGGTCCCGGTAATAAACACTATTAACCAACTACCCTACATGCACGGACTAAACCCATCACATGTAAACGATCATACCTCGCTCAACGGACTCTCCTCCCAA-CCAACCTAGGGTGAATGCTCTAAGACTCAACTTCCTAGCACCACATAACTGCTCTCCGGCCAAAACAAGGCCCCATAGGATGAATGCTTAGTGGACATACCTTACTAATCTCTAGGCTCCTCCCCATTACTCATGAAGCTGCGTACCAGATGGATTTATTAGTCGTACACCTCACGTGAAATCAGCAATCCTTGCACATAATGTCCGATGTGACTAGCTTCAGGCCCATACGTTCCCCCTAAACCCCTCGCCCTCCTCACATTTTT…
Anas_strepera_EU555612	CATACATTTATATTCCCCATATATTAACCTATGGTCCCGGTAATAAACACTATTAACCAACTACCCTACATGCACGGACTAAACCCATCACATGTAAACGATCATACCTCGCTCAACGGACTCTCCTCCCAA-CCAACCTAGGGTGAATGCTCTAAGACTCAACTTCCTAGCACCACATAACTGCTCTCCGGCCAAAACAAGGCCCCATAGGATGAATGCTTAGTGGACATACCTTACTAATCTCTAGGCTCCTCCCCATTACTCATGAAGCTGCGTACCAGATGGATTTATTAGTCGTACACCTCACGTGAAATCAGCAATCCTTGCACATAATGTCCGATGTGACTAGCTTCAGGCCCATACGTTCCCCCTAAACCCCTCGCCCTCCTCACATTTTT…
Anas_strepera_EU555613	CATACATTTATATTCCCCATATATTAACCTATGGTCCCGGTAATAAACACTATTAACCAACTACCCTACATGCACGGACTAAACCCATCACATGTAAACGATCATACCTCGCTCAACGGACTCTCCTCCCAA-CCAACCTAGGGTGAATGCTCTAAGACTCAACTTCCTAGCACCACATAACTGCTCTCCGGCCAAAACAAGGCCCCATAGGATGAATGCTTAGTGGACATACCTTACTAATCTCTAGGCTCCTCCCCATTACTCATGAAGCTGCGTACCAGATGGATTTATTAGTCGTACACCTCACGTGAAATCAGCAATCCTTGCACATAATGTCCGATGTGACTAGCTTCAGGCCCATACGTTCCCCCTAAACCCCTCGCCCTCCTCACATTTTT…
Anas_strepera_EU555615	CATACATTTATATTCCCCATATATTAACCTATGGTCCCGGTAATAAACACTATTAACCAACTACCCTACATGCACGGACTAAACCCATCACATGTAAACGATCATACCTCGCTCAACGGACTCTCCTCCCAA-CCAACCTAGGGTGAATGCTCTAAGACTCAACTTCCTAGCACCACATAACTGCTCTCCGGCCAAAACAAGGCCCCATAGGATGAATGCTTAGTGGACATACCTTACTAATCTCTAGGCTCCTCCCCATTACTCATGAAGCTGCGTACCAGATGGATTTATTAGTCGTACACCTCACGTGAAATCAGCAATCCTTGCACATAATGTCCGATGTGACTAGCTTCAGGCCCATACGTTCCCCCTAAACCCCTCGCCCTCCTCACATTTTT…
Anas_strepera_EU555616	CATACATTTATATTCCCCATATATTAACCTATGGTCCCGGTAATAAACACTATTAACCAACTACCCTACATGCACGGACTAAACCCATCACATGTAAACGATCATACCTCGCTCAACGGACTCTCCTCCCAA-CCAACCTAGGGTGAATGCTCTAAGACTCAACTTCCTAGCACCACATAACTGCTCTCCGGCCAAAACAAGGCCCCATAGGATGAATGCTTAGTGGACATACCTTACTAATCTCTAGGCTCCTCCCCATTACTCATGAAGCTGCGTACCAGATGGATTTATTAGTCGTACACCTCACGTGAAATCAGCAATCCTTGCACATAATGTCCGATGTGACTAGCTTCAGGCCCATACGTTCCCCCTAAACCCCTCGCCCTCCTCACATTTTT…
Anas_strepera_EU555617	CATACATTTATATTCCCCATATATTAACCTATGGTCCCGGTAATAAACACTATTAACCAACTACCCTACATGCACGGACTAAACCCATCACATGTAAACGATCATACCTCGCTCAACGGACTCTCCTCCCAA-CCAACCTAGGGTGAATGCTCTAAGACTCAACTTCCTAGCACCACATAACTGCTCTCCGGCCAAAACAAGGCCCCATAGGATGAATGCTTAGTGGACATACCTTACTAATCTCTAGGCTCCTCCCCATTACTCATGAAGCTGCGTACCAGATGGATTTATTAGTCGTACACCTCACGTGAAATCAGCAATCCTTGCACATAATGTCCGATGTGACTAGCTTCAGGCCCATACGTTCCCCCTAAACCCCTCGCCCTCCTCACATTTTT…
Anas_strepera_EU555618	CATACATTTATATTCCCCATATATTAACCTATGGTCCCGGTAATAAACACTATTAACCAACTACCCTACATGCACGGACTAAACCCATCACATGTAAACGATCATACCTCGCTCAACGGACTCTCCTCCCAA-CCAACCTAGGGTGAATGCTCTAAGACTCAACTTCCTAGCACCACATAACTGCTCTCCGGCCAAAACAAGGCCCCATAGGATGAATGCTTAGTGGACATACCTTACTAATCTCTAGGCTCCTCCCCATTACTCATGAAGCTGCGTACCAGATGGATTTATTAGTCGTACACCTCACGTGAAATCAGCAATCCTTGCACATAATGTCCGATGTGACTAGCTTCAGGCCCATACGTTCCCCCTAAACCCCTCGCCCTCCTCACATTTTT…
Anas_strepera_EU555619	CATACATTTATATTCCCCATATATTAACCTATGGTCCCGGTAATAAACACTATTAACCAACTACCCTACATGCACGGACTAAACCCATCACATGTAAACGATCATACCTCGCTCAACGGACTCTCCTCCCAA-CCAACCTAGGGTGAATGCTCTAAGACTCAACTTCCTAGCACCACATAACTGCTCTCCGGCCAAAACAAGGCCCCATAGGATGAATGCTTAGTGGACATACCTTACTAATCTCTAGGCTCCTCCCCATTACTCATGAAGCTGCGTACCAGATGGATTTATTAGTCGTACACCTCACGTGAAATCAGCAATCCTTGCACATAATGTCCGATGTGACTAGCTTCAGGCCCATACGTTCCCCCTAAACCCCTCGCCCTCCTCACATTTTT…
Anas_strepera_EU555596	CATACATTTATATTCCCCATATATTAACCTATGGTCCCGGTAATAAACACTATTAACCAACTACCCTACATGCACGGACTAAACCCATCACATGTAAACGGTCATACCTCGCTCAACGGACTCCCCTCCCAA-CCAACCTAGGGTGAATGCTCTAAGACTCAACTTCCTAGCACCACATAACTGCTCTCCGGCCAAAACAAGACCCCATAAGATGAATGCTTGATGGACATACCTTACTAATCTCTAGGCTCCTCCCCATTACTCATGAAGCTGCGTACCAGATGGATTTATTAGTCGTACACCTCACGTGAAATCAGCAATCCTTGCACATAATGTCCGATGTGACTAGCTTCAGGCCCATACGTTCCCCCTAAACCCCTCGCCCTCCTCACATTTTT…
Anas_strepera_DQ449125	CATACATTTATATTCCCCATATATTAACCTATGGTCCCGGTAATAAACACTATTAACCAACTACCCTACATGCACGGACTAAACCCATCACATGTAAACGGTCATACCTCGCTCAACGGACTCCCCTCCCAA-CCAACCTAGGGTGAATGCTCTAAGACTCAACTTCCTAGCACCACATAACTGCTCTCCGGCCAAAACAAGACCCCATAAGATGAATGCTTAATGGACATACCTTACTAATCTCTAGGCTCCTCCCCATTACTCATGAAGCTGCGTACCAGATGGATTTATTAGTCGTACACCTCACGTGAAATCAGCAATCCTTGCACATAATGTCCGATGTGACTAGCTTCAGGCCCATACGTTCCCCCTAAACCCCTCGCCCTCCTCACATTTTT…
Anas_strepera_DQ449128	CATACATTTATATTCCCCATATATTAACCTATGGTCCCGGTAATAAACACTATTAACCAACTACCCTACATGCACGGACTAAACCCATCACATGTAAACGGTCATACCTCGCTCAACGGACTCCCCTCCCAA-CCAACCTAGGGTGAATGCTCTAAGACTCAACTTCCTAGCACCACATAACTGCTCTCCGGCCAAAACAAGACCCCATAAGATGAATGCTTAATGGACATACCTTACTAATCTCTAGGCTCCTCCCCATTACTCATGAAGCTGCGTACCAGATGGATTTATTAGTCGTACACCTCACGTGAAATCAGCAATCCTTGCACATAATGTCCGATGTGACTAGCTTCAGGCCCATACGTTCCCCCTAAACCCCTCGCCCTCCTCACATTTTT…
Anas_strepera_DQ449132	CATACATTTATATTCCCCATATATTAACCTATGGTCCCGGTAATAAACACTATTAACCAACTACCCTACATGCACGGACTAAACCCATCACATGTAAACGGTCATACCTCGCTCAACGGACTCCCCTCCCAA-CCAACCTAGGGTGAATGCTCTAAGACTCAACTTCCTAGCACCACATAACTGCTCTCCGGCCAAAACAAGACCCCATAAGATGAATGCTTAATGGACATACCTTACTAATCTCTAGGCTCCTCCCCATTACTCATGAAGCTGCGTACCAGATGGATTTATTAGTCGTACACCTCACGTGAAATCAGCAATCCTTGCACATAATGTCCGATGTGACTAGCTTCAGGCCCATACGTTCCCCCTAAACCCCTCGCCCTCCTCACATTTTT…
Anas_strepera_DQ449133	CATACATTTATATTCCCCATATATTAACCTATGGTCCCGGTAATAAACACTATTAACCAACTACCCTACATGCACGGACTAAACCCATCACATGTAAACGGTCATACCTCGCTCAACGGACTCCCCTCCCAA-CCAACCTAGGGTGAATGCTCTAAGACTCAACTTCCTAGCACCACATAACTGCTCTCCGGCCAAAACAAGACCCCATAAGATGAATGCTTAATGGACATACCTTACTAATCTCTAGGCTCCTCCCCATTACTCATGAAGCTGCGTACCAGATGGATTTATTAGTCGTACACCTCACGTGAAATCAGCAATCCTTGCACATAATGTCCGATGTGACTAGCTTCAGGCCCATACGTTCCCCCTAAACCCCTCGCCCTCCTCACATTTTT…
Anas_strepera_DQ449135	CATACATTTATATTCCCCATATATTAACCTATGGTCCCGGTAATAAACACTATTAACCAACTACCCTACATGCACGGACTAAACCCATCACATGTAAACGGTCATACCTCGCTCAACGGACTCCCCTCCCAA-CCAACCTAGGGTGAATGCTCTAAGACTCAACTTCCTAGCACCACATAACTGCTCTCCGGCCAAAACAAGACCCCATAAGATGAATGCTTAATGGACATACCTTACTAATCTCTAGGCTCCTCCCCATTACTCATGAAGCTGCGTACCAGATGGATTTATTAGTCGTACACCTCACGTGAAATCAGCAATCCTTGCACATAATGTCCGATGTGACTAGCTTCAGGCCCATACGTTCCCCCTAAACCCCTCGCCCTCCTCACATTTTT…
Anas_strepera_DQ449139	CATACATTTATATTCCCCATATATTAACCTATGGTCCCGGTAATAAACACTATTAACCAACTACCCTACATGCACGGACTAAACCCATCACATGTAAACGGTCATACCTCGCTCAACGGACTCCCCTCCCAA-CCAACCTAGGGTGAATGCTCTAAGACTCAACTTCCTAGCACCACATAACTGCTCTCCGGCCAAAACAAGACCCCATAAGATGAATGCTTAATGGACATACCTTACTAATCTCTAGGCTCCTCCCCATTACTCATGAAGCTGCGTACCAGATGGATTTATTAGTCGTACACCTCACGTGAAATCAGCAATCCTTGCACATAATGTCCGATGTGACTAGCTTCAGGCCCATACGTTCCCCCTAAACCCCTCGCCCTCCTCACATTTTT…
Anas_strepera_DQ449140	CATACATTTATATTCCCCATATATTAACCTATGGTCCCGGTAATAAACACTATTAACCAACTACCCTACATGCACGGACTAAACCCATCACATGTAAACGGTCATACCTCGCTCAACGGACTCCCCTCCCAA-CCAACCTAGGGTGAATGCTCTAAGACTCAACTTCCTAGCACCACATAACTGCTCTCCGGCCAAAACAAGACCCCATAAGATGAATGCTTAATGGACATACCTTACTAATCTCTAGGCTCCTCCCCATTACTCATGAAGCTGCGTACCAGATGGATTTATTAGTCGTACACCTCACGTGAAATCAGCAATCCTTGCACATAATGTCCGATGTGACTAGCTTCAGGCCCATACGTTCCCCCTAAACCCCTCGCCCTCCTCACATTTTT…
Anas_strepera_DQ449142	CATACATTTATATTCCCCATATATTAACCTATGGTCCCGGTAATAAACACTATTAACCAACTACCCTACATGCACGGACTAAACCCATCACATGTAAACGGTCATACCTCGCTCAACGGACTCCCCTCCCAA-CCAACCTAGGGTGAATGCTCTAAGACTCAACTTCCTAGCACCACATAACTGCTCTCCGGCCAAAACAAGACCCCATAAGATGAATGCTTAATGGACATACCTTACTAATCTCTAGGCTCCTCCCCATTACTCATGAAGCTGCGTACCAGATGGATTTATTAGTCGTACACCTCACGTGAAATCAGCAATCCTTGCACATAATGTCCGATGTGACTAGCTTCAGGCCCATACGTTCCCCCTAAACCCCTCGCCCTCCTCACATTTTT…
Anas_strepera_DQ449144	CATACATTTATATTCCCCATATATTAACCTATGGTCCCGGTAATAAACACTATTAACCAACTACCCTACATGCACGGACTAAACCCATCACATGTAAACGGTCATACCTCGCTCAACGGACTCCCCTCCCAA-CCAACCTAGGGTGAATGCTCTAAGACTCAACTTCCTAGCACCACATAACTGCTCTCCGGCCAAAACAAGACCCCATAAGATGAATGCTTAATGGACATACCTTACTAATCTCTAGGCTCCTCCCCATTACTCATGAAGCTGCGTACCAGATGGATTTATTAGTCGTACACCTCACGTGAAATCAGCAATCCTTGCACATAATGTCCGATGTGACTAGCTTCAGGCCCATACGTTCCCCCTAAACCCCTCGCCCTCCTCACATTTTT…
Anas_strepera_DQ449146	CATACATTTATATTCCCCATATATTAACCTATGGTCCCGGTAATAAACACTATTAACCAACTACCCTACATGCACGGACTAAACCCATCACATGTAAACGGTCATACCTCGCTCAACGGACTCCCCTCCCAA-CCAACCTAGGGTGAATGCTCTAAGACTCAACTTCCTAGCACCACATAACTGCTCTCCGGCCAAAACAAGACCCCATAAGATGAATGCTTAATGGACATACCTTACTAATCTCTAGGCTCCTCCCCATTACTCATGAAGCTGCGTACCAGATGGATTTATTAGTCGTACACCTCACGTGAAATCAGCAATCCTTGCACATAATGTCCGATGTGACTAGCTTCAGGCCCATACGTTCCCCCTAAACCCCTCGCCCTCCTCACATTTTT…
Anas_strepera_DQ449149	CATACATTTATATTCCCCATATATTAACCTATGGTCCCGGTAATAAACACTATTAACCAACTACCCTACATGCACGGACTAAACCCATCACATGTAAACGGTCATACCTCGCTCAACGGACTCCCCTCCCAA-CCAACCTAGGGTGAATGCTCTAAGACTCAACTTCCTAGCACCACATAACTGCTCTCCGGCCAAAACAAGACCCCATAAGATGAATGCTTAATGGACATACCTTACTAATCTCTAGGCTCCTCCCCATTACTCATGAAGCTGCGTACCAGATGGATTTATTAGTCGTACACCTCACGTGAAATCAGCAATCCTTGCACATAATGTCCGATGTGACTAGCTTCAGGCCCATACGTTCCCCCTAAACCCCTCGCCCTCCTCACATTTTT…
Anas_strepera_DQ449150	CATACATTTATATTCCCCATATATTAACCTATGGTCCCGGTAATAAACACTATTAACCAACTACCCTACATGCACGGACTAAACCCATCACATGTAAACGGTCATACCTCGCTCAACGGACTCCCCTCCCAA-CCAACCTAGGGTGAATGCTCTAAGACTCAACTTCCTAGCACCACATAACTGCTCTCCGGCCAAAACAAGACCCCATAAGATGAATGCTTAATGGACATACCTTACTAATCTCTAGGCTCCTCCCCATTACTCATGAAGCTGCGTACCAGATGGATTTATTAGTCGTACACCTCACGTGAAATCAGCAATCCTTGCACATAATGTCCGATGTGACTAGCTTCAGGCCCATACGTTCCCCCTAAACCCCTCGCCCTCCTCACATTTTT…
Anas_strepera_DQ449151	CATACATTTATATTCCCCATATATTAACCTATGGTCCCGGTAATAAACACTATTAACCAACTACCCTACATGCACGGACTAAACCCATCACATGTAAACGGTCATACCTCGCTCAACGGACTCCCCTCCCAA-CCAACCTAGGGTGAATGCTCTAAGACTCAACTTCCTAGCACCACATAACTGCTCTCCGGCCAAAACAAGACCCCATAAGATGAATGCTTAATGGACATACCTTACTAATCTCTAGGCTCCTCCCCATTACTCATGAAGCTGCGTACCAGATGGATTTATTAGTCGTACACCTCACGTGAAATCAGCAATCCTTGCACATAATGTCCGATGTGACTAGCTTCAGGCCCATACGTTCCCCCTAAACCCCTCGCCCTCCTCACATTTTT…
Anas_strepera_DQ449152	CATACATTTATATTCCCCATATATTAACCTATGGTCCCGGTAATAAACACTATTAACCAACTACCCTACATGCACGGACTAAACCCATCACATGTAAACGGTCATACCTCGCTCAACGGACTCCCCTCCCAA-CCAACCTAGGGTGAATGCTCTAAGACTCAACTTCCTAGCACCACATAACTGCTCTCCGGCCAAAACAAGACCCCATAAGATGAATGCTTAATGGACATACCTTACTAATCTCTAGGCTCCTCCCCATTACTCATGAAGCTGCGTACCAGATGGATTTATTAGTCGTACACCTCACGTGAAATCAGCAATCCTTGCACATAATGTCCGATGTGACTAGCTTCAGGCCCATACGTTCCCCCTAAACCCCTCGCCCTCCTCACATTTTT…
Anas_strepera_DQ449298	CATACATTTATATTCCCCATATATTAACCTATGGTCCCGGTAATAAACACTATTAACCAACTACCCTACATGCACGGACTAAACCCATCACATGTAAACGGTCATACCTCGCTCAACGGACTCCCCTCCCAA-CCAACCTAGGGTGAATGCTCTAAGACTCAACTTCCTAGCACCACATAACTGCTCTCCGGCCAAAACAAGACCCCATAAGATGAATGCTTAATGGACATACCTTACTAATCTCTAGGCTCCTCCCCATTACTCATGAAGCTGCGTACCAGATGGATTTATTAGTCGTACACCTCACGTGAAATCAGCAATCCTTGCACATAATGTCCGATGTGACTAGCTTCAGGCCCATACGTTCCCCCTAAACCCCTCGCCCTCCTCACATTTTT…
Anas_strepera_EF537697	CATACATTTATATTCCCCATATATTAACCTATGGTCCCGGTAATAAACACTATTAACCAACTACCCTACATGCACGGACTAAACCCATCACATGTAAACGGTCATACCTCGCTCAACGGACTCCCCTCCCAA-CCAACCTAGGGTGAATGCTCTAAGACTCAACTTCCTAGCACCACATAACTGCTCTCCGGCCAAAACAAGACCCCATAAGATGAATGCTTAATGGACATACCTTACTAATCTCTAGGCTCCTCCCCATTACTCATGAAGCTGCGTACCAGATGGATTTATTAGTCGTACACCTCACGTGAAATCAGCAATCCTTGCACATAATGTCCGATGTGACTAGCTTCAGGCCCATACGTTCCCCCTAAACCCCTCGCCCTCCTCACATTTTT…
Anas_strepera_EF537700	CATACATTTATATTCCCCATATATTAACCTATGGTCCCGGTAATAAACACTATTAACCAACTACCCTACATGCACGGACTAAACCCATCACATGTAAACGGTCATACCTCGCTCAACGGACTCCCCTCCCAA-CCAACCTAGGGTGAATGCTCTAAGACTCAACTTCCTAGCACCACATAACTGCTCTCCGGCCAAAACAAGACCCCATAAGATGAATGCTTAATGGACATACCTTACTAATCTCTAGGCTCCTCCCCATTACTCATGAAGCTGCGTACCAGATGGATTTATTAGTCGTACACCTCACGTGAAATCAGCAATCCTTGCACATAATGTCCGATGTGACTAGCTTCAGGCCCATACGTTCCCCCTAAACCCCTCGCCCTCCTCACATTTTT…
Anas_strepera_DQ449170	CATACATTTATATTCCCCATATATTAACCTATGGTCCCGGTAATAAACACTATTAACCAACTACCCTACATGCACGGACTAAACCCATCACATGTAAACGGTCATACCTCGCTCAACGGACTCCCCTCCCAA-CCAACCTAGGGTGAATGCTCTAAGACTCAACTTCCTAGCACCACATAACTGCTCTCCGGCCAAAACAAGGCCCCATAGGATGAATGCTTAGTGGACATACCTTACTAATCTCTAGGCTCCTCCCCATTACTCATGAAGCTGCGTACCAGATGGATTTATTAGTCGTACACCTCACGTGAAATCAGCAATCCTTGCACATAATGTCCGATGTGACTAGCTTCAGGCCCATACGTTCCCCCTAAACCCCTCGCCCTCCTCACATTTTT…
Anas_strepera_DQ449218	CATACATTTATATTCCCCATATATTAACCTATGGTCCCGGTAATAAACACTATTAACCAACTACCCTACATGCACGGACTAAACCCATCACATGTAAACGGTCATACCTCGCTCAACGGACTCCCCTCCCAA-CCAACCTAGGGTGAATGCTCTAAGACTCAACTTCCTAGCACCACATAACTGCTCTCCGGCCAAAACAAGGCCCCATAGGATGAATGCTTAGTGGACATACCTTACTAATCTCTAGGCTCCTCCCCATTACTCATGAAGCTGCGTACCAGATGGATTTATTAGTCGTACACCTCACGTGAAATCAGCAATCCTTGCACATAATGTCCGATGTGACTAGCTTCAGGCCCATACGTTCCCCCTAAACCCCTCGCCCTCCTCACATTTTT…
Anas_strepera_DQ449222	CATACATTTATATTCCCCATATATTAACCTATGGTCCCGGTAATAAACACTATTAACCAACTACCCTACATGCACGGACTAAACCCATCACATGTAAACGGTCATACCTCGCTCAACGGACTCCCCTCCCAA-CCAACCTAGGGTGAATGCTCTAAGACTCAACTTCCTAGCACCACATAACTGCTCTCCGGCCAAAACAAGGCCCCATAGGATGAATGCTTAGTGGACATACCTTACTAATCTCTAGGCTCCTCCCCATTACTCATGAAGCTGCGTACCAGATGGATTTATTAGTCGTACACCTCACGTGAAATCAGCAATCCTTGCACATAATGTCCGATGTGACTAGCTTCAGGCCCATACGTTCCCCCTAAACCCCTCGCCCTCCTCACATTTTT…
Anas_strepera_DQ449256	CATACATTTATATTCCCCATATATTAACCTATGGTCCCGGTAATAAACACTATTAACCAACTACCCTACATGCACGGACTAAACCCATCACATGTAAACGGTCATACCTCGCTCAACGGACTCCCCTCCCAA-CCAACCTAGGGTGAATGCTCTAAGACTCAACTTCCTAGCACCACATAACTGCTCTCCGGCCAAAACAAGGCCCCATAGGATGAATGCTTAGTGGACATACCTTACTAATCTCTAGGCTCCTCCCCATTACTCATGAAGCTGCGTACCAGATGGATTTATTAGTCGTACACCTCACGTGAAATCAGCAATCCTTGCACATAATGTCCGATGTGACTAGCTTCAGGCCCATACGTTCCCCCTAAACCCCTCGCCCTCCTCACATTTTT…
Anas_strepera_DQ449294	CATACATTTATATTCCCCATATATTAACCTATGGTCCCGGTAATAAACACTATTAACCAACTACCCTACATGCACGGACTAAACCCATCACATGTAAACGGTCATACCTCGCTCAACGGACTCCCCTCCCAA-CCAACCTAGGGTGAATGCTCTAAGACTCAACTTCCTAGCACCACATAACTGCTCTCCGGCCAAAACAAGGCCCCATAGGATGAATGCTTAGTGGACATACCTTACTAATCTCTAGGCTCCTCCCCATTACTCATGAAGCTGCGTACCAGATGGATTTATTAGTCGTACACCTCACGTGAAATCAGCAATCCTTGCACATAATGTCCGATGTGACTAGCTTCAGGCCCATACGTTCCCCCTAAACCCCTCGCCCTCCTCACATTTTT…
Anas_strepera_DQ449314	CATACATTTATATTCCCCATATATTAACCTATGGTCCCGGTAATAAACACTATTAACCAACTACCCTACATGCACGGACTAAACCCATCACATGTAAACGGTCATACCTCGCTCAACGGACTCCCCTCCCAA-CCAACCTAGGGTGAATGCTCTAAGACTCAACTTCCTAGCACCACATAACTGCTCTCCGGCCAAAACAAGGCCCCATAGGATGAATGCTTAGTGGACATACCTTACTAATCTCTAGGCTCCTCCCCATTACTCATGAAGCTGCGTACCAGATGGATTTATTAGTCGTACACCTCACGTGAAATCAGCAATCCTTGCACATAATGTCCGATGTGACTAGCTTCAGGCCCATACGTTCCCCCTAAACCCCTCGCCCTCCTCACATTTTT…
Anas_strepera_EF537714	CATACATTTATATTCCCCATATATTAACCTATGGTCCCGGTAATAAACACTATTAACCAACTACCCTACATGCACGGACTAAACCCATCACATGTAAACGGTCATACCTCGCTCAACGGACTCCCCTCCCAA-CCAACCTAGGGTGAATGCTCTAAGACTCAACTTCCTAGCACCACATAACTGCTCTCCGGCCAAAACAAGGCCCCATAGGATGAATGCTTAGTGGACATACCTTACTAATCTCTAGGCTCCTCCCCATTACTCATGAAGCTGCGTACCAGATGGATTTATTAGTCGTACACCTCACGTGAAATCAGCAATCCTTGCACATAATGTCCGATGTGACTAGCTTCAGGCCCATACGTTCCCCCTAAACCCCTCGCCCTCCTCACATTTTT…
Anas_strepera_EF537726	CATACATTTATATTCCCCATATATTAACCTATGGTCCCGGTAATAAACACTATTAACCAACTACCCTACATGCACGGACTAAACCCATCACATGTAAACGGTCATACCTCGCTCAACGGACTCCCCTCCCAA-CCAACCTAGGGTGAATGCTCTAAGACTCAACTTCCTAGCACCACATAACTGCTCTCCGGCCAAAACAAGGCCCCATAGGATGAATGCTTAGTGGACATACCTTACTAATCTCTAGGCTCCTCCCCATTACTCATGAAGCTGCGTACCAGATGGATTTATTAGTCGTACACCTCACGTGAAATCAGCAATCCTTGCACATAATGTCCGATGTGACTAGCTTCAGGCCCATACGTTCCCCCTAAACCCCTCGCCCTCCTCACATTTTT…
Anas_strepera_EF537696	CATACATTTATATTCCCCATATATTAACCTATGGTCCCGGTAATAAACACTATTAACCAACTACCCTACATGCACGGACTAAACCCATCACATGTAAACGGTCATACCTCGCTCAACGGACTCCCCTCCCAA-CCAACCTAGGGTGAATGCTCTAAGACTCAACTTCCTAGCACCACATAACTGCTCTCCGGCCAAAACAAGGCCCCATAGGATGAATGCTTAATGGACATACCTTACTAATCTCTAGGCTCCTCCCCATTACTCATGAAGCTGCGTACCAGATGGATTTATTAGTCGTACACCTCACGTGAAATCAGCAATCCTTGCACATAATGTCCGATGTGACTAGCTTCAGGCCCATACGTTCCCCCTAAACCCCTCGCCCTCCTCACATTTTT…
Anas_strepera_EF537699	CATACATTTATATTCCCCATATATTAACCTATGGTCCCGGTAATAAACACTATTAACCAACTACCCTACATGCACGGACTAAACCCATCACATGTAAACGGTCATACCTCGCTCAACGGACTCCCCTCCCAA-CCAACCTAGGGTGAATGCTCTAAGACTCAACTTCCTAGCACCACATAACTGCTCTCCGGCCAAAACAAGGCCCCATAGGATGAATGCTTAATGGACATACCTTACTAATCTCTAGGCTCCTCCCCATTACTCATGAAGCTGCGTACCAGATGGATTTATTAGTCGTACACCTCACGTGAAATCAGCAATCCTTGCACATAATGTCCGATGTGACTAGCTTCAGGCCCATACGTTCCCCCTAAACCCCTCGCCCTCCTCACATTTTT…
Anas_strepera_EF537705	CATACATTTATATTCCCCATATATTAACCTATGGTCCCGGTAATAAACACTATTAACCAACTACCCTACATGCACGGACTAAACCCATCACATGTAAACGGTCATACCTCGCTCAACGGACTCCCCTCCCAA-CCAACCTAGGGTGAATGCTCTAAGACTCAACTTCCTAGCACCACATAACTGCTCTCCGGCCAAAACAAGGCCCCATAGGATGAATGCTTAATGGACATACCTTACTAATCTCTAGGCTCCTCCCCATTACTCATGAAGCTGCGTACCAGATGGATTTATTAGTCGTACACCTCACGTGAAATCAGCAATCCTTGCACATAATGTCCGATGTGACTAGCTTCAGGCCCATACGTTCCCCCTAAACCCCTCGCCCTCCTCACATTTTT…
Anas_strepera_EF537706	CATACATTTATATTCCCCATATATTAACCTATGGTCCCGGTAATAAACACTATTAACCAACTACCCTACATGCACGGACTAAACCCATCACATGTAAACGGTCATACCTCGCTCAACGGACTCCCCTCCCAA-CCAACCTAGGGTGAATGCTCTAAGACTCAACTTCCTAGCACCACATAACTGCTCTCCGGCCAAAACAAGGCCCCATAGGATGAATGCTTAATGGACATACCTTACTAATCTCTAGGCTCCTCCCCATTACTCATGAAGCTGCGTACCAGATGGATTTATTAGTCGTACACCTCACGTGAAATCAGCAATCCTTGCACATAATGTCCGATGTGACTAGCTTCAGGCCCATACGTTCCCCCTAAACCCCTCGCCCTCCTCACATTTTT…
Anas_strepera_EU555573	CATACATTTATATTCCCCATATATTAACCTATGGTCCCGGTAATAAACACTATTAACCAACTACCCTACATGCACGGACTAAACCCATCACATGTAAACGGTCATACCTCGCTCAACGGACTCCCCTCCCAA-CCAACCTAGGGTGAATGCTCTAAGACTCAACTTCCTAGCACCACATAACTGCTCTCCGGCCAAAACAAGACCCCATAGGATGAATGCTTAATGGACATACCTTACTAATCTCTAGGCTCCTCCCCATTACTCATGAAGCTGCGTACCAGATGGATTTATTAGTCGTACACCTCACGTGAAATCAGCAATCCTTGCACATAATGTCCGATGTGACTAGCTTCAGGCCCATACGTTCCCCCTAAACCCCTCGCCCTCCTCACATTTTT…
Anas_strepera_EF537721	CATACATTTATATTCCCCATATATTAACCTATGGTCCCGGTAATAAACACTATTAACCAACTACCCTACATGCACGGACTAAACCCATCACATGTAAACGGTCATACCTCGCTCAACGGACTCCCCTCCCAA-CCAACCTAGGGTGAATGCTCTAAGACTCAACTTCCTAGCACCACATAACTGCTCTCCGGCCAAAACAAGACCCCATAGGATGAATGCTTAGTGGACATACCTTACTAATCTCTAGGCTCCTCCCCATTACTCATGAAGCTGCGTACCAGATGGATTTATTAGTCGTACACCTCACGTGAAATCAGCAATCCTTGCACATAATGTCCGATGTGACTAGCTTCAGGCCCATACGTTCCCCCTAAACCCCTCGCCCTCCTCACATTTTT…
Anas_strepera_EU555555	CATACATTTATATTCCCCATATATTAACCTATGGTCCCGGTAATAAACACTATTAACCAACTACCCTACATGCACGGACTAAACCCATCACATGTAAACGGTCATACCTCGCTCAACGGACTCCCCTCCCAA-CCAACCTAGGGTGAATGCTCTAAGACTCAACTTCCTAGCACCACATAACTGCTCTCCGGCCAAAACAAGACCCCATAGGATGAATGCTTAGTGGACATACCTTACTAATCTCTAGGCTCCTCCCCATTACTCATGAAGCTGCGTACCAGATGGATTTATTAGTCGTACACCTCACGTGAAATCAGCAATCCTTGCACATAATGTCCGATGTGACTAGCTTCAGGCCCATACGTTCCCCCTAAACCCCTCGCCCTCCTCACATTTTT…
Anas_strepera_EF537720	CATACATTTATATTCCCCATATATTAACCTATGGTCCCGGTAATAAACACTATTAACCAACTACCCTACATGCACGGACTAAACCCATCACATGTAAACGGTCATACCTCGCTCAACGGACTCCCCTCCCAA-CCAACCTAGGGTGAATGCTCTAAGACTCAACCTCCTAGCACCACATAACTGCTCTCCGGCCAAAACAAGACCCCATAAGATGAATGCTTAGTGGACATACCTTACTAATCTCTAGGCTCCTCCCCATTACTCATGAAGCTGCGTACCAGATGGATTTATTAGTCGTACACCTCACGTGAAATCAGCAATCCTTGCACATAATGTCCGATGTGACTAGCTTCAGGCCCATACGTTCCCCCTAAACCCCTCGCCCTCCTCACATTTTT…
Anas_strepera_EU555549	CATACATTTATATTCCCCATATATTAACCTATGGTCCCGGTAATAAACACTATTAACCAACTACCCTACATGCACGGACTAAACCCATCACATGTAAACGGTCATACCTCGCTCAACGGACTCCCCTCCCAA-CCAACCTAGGGTGAATGCTCTAAGACTCAACCTCCTAGCACCACATAACTGCTCTCCGGCCAAAACAAGACCCCATAAGATGAATGCTTAGTGGACATACCTTACTAATCTCTAGGCTCCTCCCCATTACTCATGAAGCTGCGTACCAGATGGATTTATTAGTCGTACACCTCACGTGAAATCAGCAATCCTTGCACATAATGTCCGATGTGACTAGCTTCAGGCCCATACGTTCCCCCTAAACCCCTCGCCCTCCTCACATTTTT…
Anas_strepera_EU555578	CATACATTTATATTCCCCATATATTAACCTATGGTCCCGGTAATAAACACTATTAACCAACTACCCTACATGCACGGACTAAACCCATCACATGTAAACGGTCATACCTCGCTCAACGGACTCCCCTCCCAA-CCAACCTAGGGTGAATGCTCTAAGACTCAACCTCCTAGCACCACATAACTGCTCTCCGGCCAAAACAAGACCCCATAAGATGAATGCTTAGTGGACATACCTTACTAATCTCTAGGCTCCTCCCCATTACTCATGAAGCTGCGTACCAGATGGATTTATTAGTCGTACACCTCACGTGAAATCAGCAATCCTTGCACATAATGTCCGATGTGACTAGCTTCAGGCCCATACGTTCCCCCTAAACCCCTCGCCCTCCTCACATTTTT…
Anas_strepera_EU555579	CATACATTTATATTCCCCATATATTAACCTATGGTCCCGGTAATAAACACTATTAACCAACTACCCTACATGCACGGACTAAACCCATCACATGTAAACGGTCATACCTCGCTCAACGGACTCCCCTCCCAA-CCAACCTAGGGTGAATGCTCTAAGACTCAACCTCCTAGCACCACATAACTGCTCTCCGGCCAAAACAAGACCCCATAAGATGAATGCTTAGTGGACATACCTTACTAATCTCTAGGCTCCTCCCCATTACTCATGAAGCTGCGTACCAGATGGATTTATTAGTCGTACACCTCACGTGAAATCAGCAATCCTTGCACATAATGTCCGATGTGACTAGCTTCAGGCCCATACGTTCCCCCTAAACCCCTCGCCCTCCTCACATTTTT…
Anas_strepera_DQ449086	CATACATTTATATTCCCCATATATTAACCTATGGTCCCGGTAATAAACACTATTAACCAACTACCCTACATGCACGGACTAAACCCATCACATGTAAACGGTCATACCTCGCTCAACGGACTCCCCTCCCAA-CCAACCTAGGGTGAATGCTCTAAGACTCAACTTCCTAGTACCACATAACTGCTCTCCGGCCAAAACAAGACCCCATAAGATGAATGCTTAGTGGACATACCTTACTAATCTCTAGGCTCCTCCCCATTACTCATGAAGCTGCGTACCAGATGGATTTATTAGTCGTACACCTCACGTGAAATCAGCAATCCTTGCACATAATGTCCGATGTGACTAGCTTCAGGCCCATACGTTCCCCCTAAACCCCTCGCCCTCCTCACATTTTT…
Anas_strepera_DQ449087	CATACATTTATATTCCCCATATATTAACCTATGGTCCCGGTAATAAACACTATTAACCAACTACCCTACATGCACGGACTAAACCCATCACATGTAAACGGTCATACCTCGCTCAACGGACTCCCCTCCCAA-CCAACCTAGGGTGAATGCTCTAAGACTCAACTTCCTAGTACCACATAACTGCTCTCCGGCCAAAACAAGACCCCATAAGATGAATGCTTAGTGGACATACCTTACTAATCTCTAGGCTCCTCCCCATTACTCATGAAGCTGCGTACCAGATGGATTTATTAGTCGTACACCTCACGTGAAATCAGCAATCCTTGCACATAATGTCCGATGTGACTAGCTTCAGGCCCATACGTTCCCCCTAAACCCCTCGCCCTCCTCACATTTTT…
Anas_strepera_DQ449090	CATACATTTATATTCCCCATATATTAACCTATGGTCCCGGTAATAAACACTATTAACCAACTACCCTACATGCACGGACTAAACCCATCACATGTAAACGGTCATACCTCGCTCAACGGACTCCCCTCCCAA-CCAACCTAGGGTGAATGCTCTAAGACTCAACTTCCTAGTACCACATAACTGCTCTCCGGCCAAAACAAGACCCCATAAGATGAATGCTTAGTGGACATACCTTACTAATCTCTAGGCTCCTCCCCATTACTCATGAAGCTGCGTACCAGATGGATTTATTAGTCGTACACCTCACGTGAAATCAGCAATCCTTGCACATAATGTCCGATGTGACTAGCTTCAGGCCCATACGTTCCCCCTAAACCCCTCGCCCTCCTCACATTTTT…
Anas_strepera_DQ449163	CATACATTTATATTCCCCATATATTAACCTATGGTCCCGGTAATAAACACTATTAACCAACTACCCTACATGCACGGACTAAACCCATCACATGTAAACGGTCATACCTCGCTCAACGGACTCCCCTCCCAA-CCAACCTAGGGTGAATGCTCTAAGACTCAACTTCCTAGTACCACATAACTGCTCTCCGGCCAAAACAAGACCCCATAAGATGAATGCTTAGTGGACATACCTTACTAATCTCTAGGCTCCTCCCCATTACTCATGAAGCTGCGTACCAGATGGATTTATTAGTCGTACACCTCACGTGAAATCAGCAATCCTTGCACATAATGTCCGATGTGACTAGCTTCAGGCCCATACGTTCCCCCTAAACCCCTCGCCCTCCTCACATTTTT…
Anas_strepera_DQ449368	CATACATTTATATTCCCCATATATTAACCTATGGTCCCGGTAATAAACACTATTAACCAACTACCCTACATGCACGGACTAAACCCATCACATGTAAACGGTCATACCTCGCTCAACGGACTCCCCTCCCAA-CCAACCTAGGGTGAATGCTCTAAGACTCAACTTCCTAGTACCACATAACTGCTCTCCGGCCAAAACAAGACCCCATAAGATGAATGCTTAGTGGACATACCTTACTAATCTCTAGGCTCCTCCCCATTACTCATGAAGCTGCGTACCAGATGGATTTATTAGTCGTACACCTCACGTGAAATCAGCAATCCTTGCACATAATGTCCGATGTGACTAGCTTCAGGCCCATACGTTCCCCCTAAACCCCTCGCCCTCCTCACATTTTT…
Anas_strepera_EF537692	CATACATTTATATTCCCCATATATTAATCTATGGTCCCGGTAATAAACACTATTAACCAACTACCCTACATGCACGGACTAAACCCATCACATGTAAACGGTCATACCTCGCTCAACGGACTCCCCTCCCAA-CCAACCTAGGGTGAATGCTCTAAGACTCAACTTCCTAGCACCACATAACTGCTCTCCGGCCAAAACAAGACCCCATAAGATGAATGCTTAGTGGACATACCTTACTAATCTCTAGGCTCCTCCCCATTACTCATGAAGCTGCGTACCAGATGGATTTATTAGTCGTACACCTCACGTGAAATCAGCAATCCTTGCACATAATGTCCGATGTGACTAGCTTCAGGCCCATACGTTCCCCCTAAACCCCTCGCCCTCCTCACATTTTT…
Anas_strepera_EU555558	CATACATTTATATTCCCCATATATTAACCTATGGTCCCGGTAATAAACACTATTAACCAACTACCCTACATGCACGGACTAAACCCATCACATGTAAACGGTCATACCTCGCTCAGCGGACTCCCCTCCCAA-CCAACCTAGGGTGAATGCTCTAAGACTCAACTTCCTAGCACCACATAACTGCTCTCCGGCCAAAACAAGACCCCATAAGATGAATGCTTAGTGGACATACCTTACTAATCTCTAGGCTCCTCCCCATTACTCATGAAGCTGCGTACCAGATGGATTTATTAGTCGTACACCTCACGTGAAATCAGCAATCCTTGCACATAATGTCCGATGTGACTAGCTTCAGGCCCATACGTTCCCCCTAAACCCCTCGCCCTCCTCACATTTTT…
Anas_strepera_EU555574	CATACATTTATATTCCCCATATATTAACCTATGGTCCCGGTAATAAACACTATTAACCAACTACCCTACATGCACGGACTAAACCCATCACATGTAAACGGTCATACCTCGCTCAGCGGACTCCCCTCCCAA-CCAACCTAGGGTGAATGCTCTAAGACTCAACTTCCTAGCACCACATAACTGCTCTCCGGCCAAAACAAGACCCCATAAGATGAATGCTTAGTGGACATACCTTACTAATCTCTAGGCTCCTCCCCATTACTCATGAAGCTGCGTACCAGATGGATTTATTAGTCGTACACCTCACGTGAAATCAGCAATCCTTGCACATAATGTCCGATGTGACTAGCTTCAGGCCCATACGTTCCCCCTAAACCCCTCGCCCTCCTCACATTTTT…
Anas_strepera_DQ449188	CATACATTTATATTCCCCATATATTAACCTATGGTCCCGGTAATAAACACTATTAACCAACTACCCTACATGCACGGACTAAACCCATCACATGTAAACGGTCATACCTCGCTCAACGGACTCCCCTCCCAA-CCAACCTAGGGTGAATGCTCTAAGACTCAACTTCCTAGCACCACATAACTGCTCTCCGGCCAAAACAAGACCCCATAAGATGAATGCTTAGTGGACATACCTTACTAATCTCTAGGCTCCTCCCCATTACTCATGAAGCTGCGTACCAGATGGATTTATTAGTCGTACACCTCACGTGAAATCAGCAATCCTTGCACATAATGTCCGATGTGACTAGCTTCAGGCCCATACGTTCCCCCTAAACCCCTCGCCCTCCTCACATTTTT…
Anas_strepera_DQ449194	CATACATTTATATTCCCCATATATTAACCTATGGTCCCGGTAATAAACACTATTAACCAACTACCCTACATGCACGGACTAAACCCATCACATGTAAACGGTCATACCTCGCTCAACGGACTCCCCTCCCAA-CCAACCTAGGGTGAATGCTCTAAGACTCAACTTCCTAGCACCACATAACTGCTCTCCGGCCAAAACAAGACCCCATAAGATGAATGCTTAGTGGACATACCTTACTAATCTCTAGGCTCCTCCCCATTACTCATGAAGCTGCGTACCAGATGGATTTATTAGTCGTACACCTCACGTGAAATCAGCAATCCTTGCACATAATGTCCGATGTGACTAGCTTCAGGCCCATACGTTCCCCCTAAACCCCTCGCCCTCCTCACATTTTT…
Anas_strepera_DQ449210	CATACATTTATATTCCCCATATATTAACCTATGGTCCCGGTAATAAACACTATTAACCAACTACCCTACATGCACGGACTAAACCCATCACATGTAAACGGTCATACCTCGCTCAACGGACTCCCCTCCCAA-CCAACCTAGGGTGAATGCTCTAAGACTCAACTTCCTAGCACCACATAACTGCTCTCCGGCCAAAACAAGACCCCATAAGATGAATGCTTAGTGGACATACCTTACTAATCTCTAGGCTCCTCCCCATTACTCATGAAGCTGCGTACCAGATGGATTTATTAGTCGTACACCTCACGTGAAATCAGCAATCCTTGCACATAATGTCCGATGTGACTAGCTTCAGGCCCATACGTTCCCCCTAAACCCCTCGCCCTCCTCACATTTTT…
Anas_strepera_DQ449227	CATACATTTATATTCCCCATATATTAACCTATGGTCCCGGTAATAAACACTATTAACCAACTACCCTACATGCACGGACTAAACCCATCACATGTAAACGGTCATACCTCGCTCAACGGACTCCCCTCCCAA-CCAACCTAGGGTGAATGCTCTAAGACTCAACTTCCTAGCACCACATAACTGCTCTCCGGCCAAAACAAGACCCCATAAGATGAATGCTTAGTGGACATACCTTACTAATCTCTAGGCTCCTCCCCATTACTCATGAAGCTGCGTACCAGATGGATTTATTAGTCGTACACCTCACGTGAAATCAGCAATCCTTGCACATAATGTCCGATGTGACTAGCTTCAGGCCCATACGTTCCCCCTAAACCCCTCGCCCTCCTCACATTTTT…
Anas_strepera_DQ449235	CATACATTTATATTCCCCATATATTAACCTATGGTCCCGGTAATAAACACTATTAACCAACTACCCTACATGCACGGACTAAACCCATCACATGTAAACGGTCATACCTCGCTCAACGGACTCCCCTCCCAA-CCAACCTAGGGTGAATGCTCTAAGACTCAACTTCCTAGCACCACATAACTGCTCTCCGGCCAAAACAAGACCCCATAAGATGAATGCTTAGTGGACATACCTTACTAATCTCTAGGCTCCTCCCCATTACTCATGAAGCTGCGTACCAGATGGATTTATTAGTCGTACACCTCACGTGAAATCAGCAATCCTTGCACATAATGTCCGATGTGACTAGCTTCAGGCCCATACGTTCCCCCTAAACCCCTCGCCCTCCTCACATTTTT…
Anas_strepera_DQ449238	CATACATTTATATTCCCCATATATTAACCTATGGTCCCGGTAATAAACACTATTAACCAACTACCCTACATGCACGGACTAAACCCATCACATGTAAACGGTCATACCTCGCTCAACGGACTCCCCTCCCAA-CCAACCTAGGGTGAATGCTCTAAGACTCAACTTCCTAGCACCACATAACTGCTCTCCGGCCAAAACAAGACCCCATAAGATGAATGCTTAGTGGACATACCTTACTAATCTCTAGGCTCCTCCCCATTACTCATGAAGCTGCGTACCAGATGGATTTATTAGTCGTACACCTCACGTGAAATCAGCAATCCTTGCACATAATGTCCGATGTGACTAGCTTCAGGCCCATACGTTCCCCCTAAACCCCTCGCCCTCCTCACATTTTT…
Anas_strepera_DQ449239	CATACATTTATATTCCCCATATATTAACCTATGGTCCCGGTAATAAACACTATTAACCAACTACCCTACATGCACGGACTAAACCCATCACATGTAAACGGTCATACCTCGCTCAACGGACTCCCCTCCCAA-CCAACCTAGGGTGAATGCTCTAAGACTCAACTTCCTAGCACCACATAACTGCTCTCCGGCCAAAACAAGACCCCATAAGATGAATGCTTAGTGGACATACCTTACTAATCTCTAGGCTCCTCCCCATTACTCATGAAGCTGCGTACCAGATGGATTTATTAGTCGTACACCTCACGTGAAATCAGCAATCCTTGCACATAATGTCCGATGTGACTAGCTTCAGGCCCATACGTTCCCCCTAAACCCCTCGCCCTCCTCACATTTTT…
Anas_strepera_DQ449273	CATACATTTATATTCCCCATATATTAACCTATGGTCCCGGTAATAAACACTATTAACCAACTACCCTACATGCACGGACTAAACCCATCACATGTAAACGGTCATACCTCGCTCAACGGACTCCCCTCCCAA-CCAACCTAGGGTGAATGCTCTAAGACTCAACTTCCTAGCACCACATAACTGCTCTCCGGCCAAAACAAGACCCCATAAGATGAATGCTTAGTGGACATACCTTACTAATCTCTAGGCTCCTCCCCATTACTCATGAAGCTGCGTACCAGATGGATTTATTAGTCGTACACCTCACGTGAAATCAGCAATCCTTGCACATAATGTCCGATGTGACTAGCTTCAGGCCCATACGTTCCCCCTAAACCCCTCGCCCTCCTCACATTTTT…
Anas_strepera_DQ449274	CATACATTTATATTCCCCATATATTAACCTATGGTCCCGGTAATAAACACTATTAACCAACTACCCTACATGCACGGACTAAACCCATCACATGTAAACGGTCATACCTCGCTCAACGGACTCCCCTCCCAA-CCAACCTAGGGTGAATGCTCTAAGACTCAACTTCCTAGCACCACATAACTGCTCTCCGGCCAAAACAAGACCCCATAAGATGAATGCTTAGTGGACATACCTTACTAATCTCTAGGCTCCTCCCCATTACTCATGAAGCTGCGTACCAGATGGATTTATTAGTCGTACACCTCACGTGAAATCAGCAATCCTTGCACATAATGTCCGATGTGACTAGCTTCAGGCCCATACGTTCCCCCTAAACCCCTCGCCCTCCTCACATTTTT…
Anas_strepera_DQ449276	CATACATTTATATTCCCCATATATTAACCTATGGTCCCGGTAATAAACACTATTAACCAACTACCCTACATGCACGGACTAAACCCATCACATGTAAACGGTCATACCTCGCTCAACGGACTCCCCTCCCAA-CCAACCTAGGGTGAATGCTCTAAGACTCAACTTCCTAGCACCACATAACTGCTCTCCGGCCAAAACAAGACCCCATAAGATGAATGCTTAGTGGACATACCTTACTAATCTCTAGGCTCCTCCCCATTACTCATGAAGCTGCGTACCAGATGGATTTATTAGTCGTACACCTCACGTGAAATCAGCAATCCTTGCACATAATGTCCGATGTGACTAGCTTCAGGCCCATACGTTCCCCCTAAACCCCTCGCCCTCCTCACATTTTT…
Anas_strepera_DQ449291	CATACATTTATATTCCCCATATATTAACCTATGGTCCCGGTAATAAACACTATTAACCAACTACCCTACATGCACGGACTAAACCCATCACATGTAAACGGTCATACCTCGCTCAACGGACTCCCCTCCCAA-CCAACCTAGGGTGAATGCTCTAAGACTCAACTTCCTAGCACCACATAACTGCTCTCCGGCCAAAACAAGACCCCATAAGATGAATGCTTAGTGGACATACCTTACTAATCTCTAGGCTCCTCCCCATTACTCATGAAGCTGCGTACCAGATGGATTTATTAGTCGTACACCTCACGTGAAATCAGCAATCCTTGCACATAATGTCCGATGTGACTAGCTTCAGGCCCATACGTTCCCCCTAAACCCCTCGCCCTCCTCACATTTTT…
Anas_strepera_DQ449292	CATACATTTATATTCCCCATATATTAACCTATGGTCCCGGTAATAAACACTATTAACCAACTACCCTACATGCACGGACTAAACCCATCACATGTAAACGGTCATACCTCGCTCAACGGACTCCCCTCCCAA-CCAACCTAGGGTGAATGCTCTAAGACTCAACTTCCTAGCACCACATAACTGCTCTCCGGCCAAAACAAGACCCCATAAGATGAATGCTTAGTGGACATACCTTACTAATCTCTAGGCTCCTCCCCATTACTCATGAAGCTGCGTACCAGATGGATTTATTAGTCGTACACCTCACGTGAAATCAGCAATCCTTGCACATAATGTCCGATGTGACTAGCTTCAGGCCCATACGTTCCCCCTAAACCCCTCGCCCTCCTCACATTTTT…
Anas_strepera_DQ449303	CATACATTTATATTCCCCATATATTAACCTATGGTCCCGGTAATAAACACTATTAACCAACTACCCTACATGCACGGACTAAACCCATCACATGTAAACGGTCATACCTCGCTCAACGGACTCCCCTCCCAA-CCAACCTAGGGTGAATGCTCTAAGACTCAACTTCCTAGCACCACATAACTGCTCTCCGGCCAAAACAAGACCCCATAAGATGAATGCTTAGTGGACATACCTTACTAATCTCTAGGCTCCTCCCCATTACTCATGAAGCTGCGTACCAGATGGATTTATTAGTCGTACACCTCACGTGAAATCAGCAATCCTTGCACATAATGTCCGATGTGACTAGCTTCAGGCCCATACGTTCCCCCTAAACCCCTCGCCCTCCTCACATTTTT…
Anas_strepera_DQ449310	CATACATTTATATTCCCCATATATTAACCTATGGTCCCGGTAATAAACACTATTAACCAACTACCCTACATGCACGGACTAAACCCATCACATGTAAACGGTCATACCTCGCTCAACGGACTCCCCTCCCAA-CCAACCTAGGGTGAATGCTCTAAGACTCAACTTCCTAGCACCACATAACTGCTCTCCGGCCAAAACAAGACCCCATAAGATGAATGCTTAGTGGACATACCTTACTAATCTCTAGGCTCCTCCCCATTACTCATGAAGCTGCGTACCAGATGGATTTATTAGTCGTACACCTCACGTGAAATCAGCAATCCTTGCACATAATGTCCGATGTGACTAGCTTCAGGCCCATACGTTCCCCCTAAACCCCTCGCCCTCCTCACATTTTT…
Anas_strepera_DQ449319	CATACATTTATATTCCCCATATATTAACCTATGGTCCCGGTAATAAACACTATTAACCAACTACCCTACATGCACGGACTAAACCCATCACATGTAAACGGTCATACCTCGCTCAACGGACTCCCCTCCCAA-CCAACCTAGGGTGAATGCTCTAAGACTCAACTTCCTAGCACCACATAACTGCTCTCCGGCCAAAACAAGACCCCATAAGATGAATGCTTAGTGGACATACCTTACTAATCTCTAGGCTCCTCCCCATTACTCATGAAGCTGCGTACCAGATGGATTTATTAGTCGTACACCTCACGTGAAATCAGCAATCCTTGCACATAATGTCCGATGTGACTAGCTTCAGGCCCATACGTTCCCCCTAAACCCCTCGCCCTCCTCACATTTTT…
Anas_strepera_DQ449335	CATACATTTATATTCCCCATATATTAACCTATGGTCCCGGTAATAAACACTATTAACCAACTACCCTACATGCACGGACTAAACCCATCACATGTAAACGGTCATACCTCGCTCAACGGACTCCCCTCCCAA-CCAACCTAGGGTGAATGCTCTAAGACTCAACTTCCTAGCACCACATAACTGCTCTCCGGCCAAAACAAGACCCCATAAGATGAATGCTTAGTGGACATACCTTACTAATCTCTAGGCTCCTCCCCATTACTCATGAAGCTGCGTACCAGATGGATTTATTAGTCGTACACCTCACGTGAAATCAGCAATCCTTGCACATAATGTCCGATGTGACTAGCTTCAGGCCCATACGTTCCCCCTAAACCCCTCGCCCTCCTCACATTTTT…
Anas_strepera_DQ449350	CATACATTTATATTCCCCATATATTAACCTATGGTCCCGGTAATAAACACTATTAACCAACTACCCTACATGCACGGACTAAACCCATCACATGTAAACGGTCATACCTCGCTCAACGGACTCCCCTCCCAA-CCAACCTAGGGTGAATGCTCTAAGACTCAACTTCCTAGCACCACATAACTGCTCTCCGGCCAAAACAAGACCCCATAAGATGAATGCTTAGTGGACATACCTTACTAATCTCTAGGCTCCTCCCCATTACTCATGAAGCTGCGTACCAGATGGATTTATTAGTCGTACACCTCACGTGAAATCAGCAATCCTTGCACATAATGTCCGATGTGACTAGCTTCAGGCCCATACGTTCCCCCTAAACCCCTCGCCCTCCTCACATTTTT…
Anas_strepera_DQ449351	CATACATTTATATTCCCCATATATTAACCTATGGTCCCGGTAATAAACACTATTAACCAACTACCCTACATGCACGGACTAAACCCATCACATGTAAACGGTCATACCTCGCTCAACGGACTCCCCTCCCAA-CCAACCTAGGGTGAATGCTCTAAGACTCAACTTCCTAGCACCACATAACTGCTCTCCGGCCAAAACAAGACCCCATAAGATGAATGCTTAGTGGACATACCTTACTAATCTCTAGGCTCCTCCCCATTACTCATGAAGCTGCGTACCAGATGGATTTATTAGTCGTACACCTCACGTGAAATCAGCAATCCTTGCACATAATGTCCGATGTGACTAGCTTCAGGCCCATACGTTCCCCCTAAACCCCTCGCCCTCCTCACATTTTT…
Anas_strepera_DQ449352	CATACATTTATATTCCCCATATATTAACCTATGGTCCCGGTAATAAACACTATTAACCAACTACCCTACATGCACGGACTAAACCCATCACATGTAAACGGTCATACCTCGCTCAACGGACTCCCCTCCCAA-CCAACCTAGGGTGAATGCTCTAAGACTCAACTTCCTAGCACCACATAACTGCTCTCCGGCCAAAACAAGACCCCATAAGATGAATGCTTAGTGGACATACCTTACTAATCTCTAGGCTCCTCCCCATTACTCATGAAGCTGCGTACCAGATGGATTTATTAGTCGTACACCTCACGTGAAATCAGCAATCCTTGCACATAATGTCCGATGTGACTAGCTTCAGGCCCATACGTTCCCCCTAAACCCCTCGCCCTCCTCACATTTTT…
Anas_strepera_DQ449381	CATACATTTATATTCCCCATATATTAACCTATGGTCCCGGTAATAAACACTATTAACCAACTACCCTACATGCACGGACTAAACCCATCACATGTAAACGGTCATACCTCGCTCAACGGACTCCCCTCCCAA-CCAACCTAGGGTGAATGCTCTAAGACTCAACTTCCTAGCACCACATAACTGCTCTCCGGCCAAAACAAGACCCCATAAGATGAATGCTTAGTGGACATACCTTACTAATCTCTAGGCTCCTCCCCATTACTCATGAAGCTGCGTACCAGATGGATTTATTAGTCGTACACCTCACGTGAAATCAGCAATCCTTGCACATAATGTCCGATGTGACTAGCTTCAGGCCCATACGTTCCCCCTAAACCCCTCGCCCTCCTCACATTTTT…
Anas_strepera_DQ449385	CATACATTTATATTCCCCATATATTAACCTATGGTCCCGGTAATAAACACTATTAACCAACTACCCTACATGCACGGACTAAACCCATCACATGTAAACGGTCATACCTCGCTCAACGGACTCCCCTCCCAA-CCAACCTAGGGTGAATGCTCTAAGACTCAACTTCCTAGCACCACATAACTGCTCTCCGGCCAAAACAAGACCCCATAAGATGAATGCTTAGTGGACATACCTTACTAATCTCTAGGCTCCTCCCCATTACTCATGAAGCTGCGTACCAGATGGATTTATTAGTCGTACACCTCACGTGAAATCAGCAATCCTTGCACATAATGTCCGATGTGACTAGCTTCAGGCCCATACGTTCCCCCTAAACCCCTCGCCCTCCTCACATTTTT…
Anas_strepera_DQ449393	CATACATTTATATTCCCCATATATTAACCTATGGTCCCGGTAATAAACACTATTAACCAACTACCCTACATGCACGGACTAAACCCATCACATGTAAACGGTCATACCTCGCTCAACGGACTCCCCTCCCAA-CCAACCTAGGGTGAATGCTCTAAGACTCAACTTCCTAGCACCACATAACTGCTCTCCGGCCAAAACAAGACCCCATAAGATGAATGCTTAGTGGACATACCTTACTAATCTCTAGGCTCCTCCCCATTACTCATGAAGCTGCGTACCAGATGGATTTATTAGTCGTACACCTCACGTGAAATCAGCAATCCTTGCACATAATGTCCGATGTGACTAGCTTCAGGCCCATACGTTCCCCCTAAACCCCTCGCCCTCCTCACATTTTT…
Anas_strepera_DQ449403	CATACATTTATATTCCCCATATATTAACCTATGGTCCCGGTAATAAACACTATTAACCAACTACCCTACATGCACGGACTAAACCCATCACATGTAAACGGTCATACCTCGCTCAACGGACTCCCCTCCCAA-CCAACCTAGGGTGAATGCTCTAAGACTCAACTTCCTAGCACCACATAACTGCTCTCCGGCCAAAACAAGACCCCATAAGATGAATGCTTAGTGGACATACCTTACTAATCTCTAGGCTCCTCCCCATTACTCATGAAGCTGCGTACCAGATGGATTTATTAGTCGTACACCTCACGTGAAATCAGCAATCCTTGCACATAATGTCCGATGTGACTAGCTTCAGGCCCATACGTTCCCCCTAAACCCCTCGCCCTCCTCACATTTTT…
Anas_strepera_EF537691	CATACATTTATATTCCCCATATATTAACCTATGGTCCCGGTAATAAACACTATTAACCAACTACCCTACATGCACGGACTAAACCCATCACATGTAAACGGTCATACCTCGCTCAACGGACTCCCCTCCCAA-CCAACCTAGGGTGAATGCTCTAAGACTCAACTTCCTAGCACCACATAACTGCTCTCCGGCCAAAACAAGACCCCATAAGATGAATGCTTAGTGGACATACCTTACTAATCTCTAGGCTCCTCCCCATTACTCATGAAGCTGCGTACCAGATGGATTTATTAGTCGTACACCTCACGTGAAATCAGCAATCCTTGCACATAATGTCCGATGTGACTAGCTTCAGGCCCATACGTTCCCCCTAAACCCCTCGCCCTCCTCACATTTTT…
Anas_strepera_EF537695	CATACATTTATATTCCCCATATATTAACCTATGGTCCCGGTAATAAACACTATTAACCAACTACCCTACATGCACGGACTAAACCCATCACATGTAAACGGTCATACCTCGCTCAACGGACTCCCCTCCCAA-CCAACCTAGGGTGAATGCTCTAAGACTCAACTTCCTAGCACCACATAACTGCTCTCCGGCCAAAACAAGACCCCATAAGATGAATGCTTAGTGGACATACCTTACTAATCTCTAGGCTCCTCCCCATTACTCATGAAGCTGCGTACCAGATGGATTTATTAGTCGTACACCTCACGTGAAATCAGCAATCCTTGCACATAATGTCCGATGTGACTAGCTTCAGGCCCATACGTTCCCCCTAAACCCCTCGCCCTCCTCACATTTTT…
Anas_strepera_EF537701	CATACATTTATATTCCCCATATATTAACCTATGGTCCCGGTAATAAACACTATTAACCAACTACCCTACATGCACGGACTAAACCCATCACATGTAAACGGTCATACCTCGCTCAACGGACTCCCCTCCCAA-CCAACCTAGGGTGAATGCTCTAAGACTCAACTTCCTAGCACCACATAACTGCTCTCCGGCCAAAACAAGACCCCATAAGATGAATGCTTAGTGGACATACCTTACTAATCTCTAGGCTCCTCCCCATTACTCATGAAGCTGCGTACCAGATGGATTTATTAGTCGTACACCTCACGTGAAATCAGCAATCCTTGCACATAATGTCCGATGTGACTAGCTTCAGGCCCATACGTTCCCCCTAAACCCCTCGCCCTCCTCACATTTTT…
Anas_strepera_EF537718	CATACATTTATATTCCCCATATATTAACCTATGGTCCCGGTAATAAACACTATTAACCAACTACCCTACATGCACGGACTAAACCCATCACATGTAAACGGTCATACCTCGCTCAACGGACTCCCCTCCCAA-CCAACCTAGGGTGAATGCTCTAAGACTCAACTTCCTAGCACCACATAACTGCTCTCCGGCCAAAACAAGACCCCATAAGATGAATGCTTAGTGGACATACCTTACTAATCTCTAGGCTCCTCCCCATTACTCATGAAGCTGCGTACCAGATGGATTTATTAGTCGTACACCTCACGTGAAATCAGCAATCCTTGCACATAATGTCCGATGTGACTAGCTTCAGGCCCATACGTTCCCCCTAAACCCCTCGCCCTCCTCACATTTTT…
Anas_strepera_EF537725	CATACATTTATATTCCCCATATATTAACCTATGGTCCCGGTAATAAACACTATTAACCAACTACCCTACATGCACGGACTAAACCCATCACATGTAAACGGTCATACCTCGCTCAACGGACTCCCCTCCCAA-CCAACCTAGGGTGAATGCTCTAAGACTCAACTTCCTAGCACCACATAACTGCTCTCCGGCCAAAACAAGACCCCATAAGATGAATGCTTAGTGGACATACCTTACTAATCTCTAGGCTCCTCCCCATTACTCATGAAGCTGCGTACCAGATGGATTTATTAGTCGTACACCTCACGTGAAATCAGCAATCCTTGCACATAATGTCCGATGTGACTAGCTTCAGGCCCATACGTTCCCCCTAAACCCCTCGCCCTCCTCACATTTTT…
Anas_strepera_EU555541	CATACATTTATATTCCCCATATATTAACCTATGGTCCCGGTAATAAACACTATTAACCAACTACCCTACATGCACGGACTAAACCCATCACATGTAAACGGTCATACCTCGCTCAACGGACTCCCCTCCCAA-CCAACCTAGGGTGAATGCTCTAAGACTCAACTTCCTAGCACCACATAACTGCTCTCCGGCCAAAACAAGACCCCATAAGATGAATGCTTAGTGGACATACCTTACTAATCTCTAGGCTCCTCCCCATTACTCATGAAGCTGCGTACCAGATGGATTTATTAGTCGTACACCTCACGTGAAATCAGCAATCCTTGCACATAATGTCCGATGTGACTAGCTTCAGGCCCATACGTTCCCCCTAAACCCCTCGCCCTCCTCACATTTTT…
Anas_strepera_EU555570	CATACATTTATATTCCCCATATATTAACCTATGGTCCCGGTAATAAACACTATTAACCAACTACCCTACATGCACGGACTAAACCCATCACATGTAAACGGTCATACCTCGCTCAACGGACTCCCCTCCCAA-CCAACCTAGGGTGAATGCTCTAAGACTCAACTTCCTAGCACCACATAACTGCTCTCCGGCCAAAACAAGACCCCATAAGATGAATGCTTAGTGGACATACCTTACTAATCTCTAGGCTCCTCCCCATTACTCATGAAGCTGCGTACCAGATGGATTTATTAGTCGTACACCTCACGTGAAATCAGCAATCCTTGCACATAATGTCCGATGTGACTAGCTTCAGGCCCATACGTTCCCCCTAAACCCCTCGCCCTCCTCACATTTTT…
Anas_strepera_EU555572	CATACATTTATATTCCCCATATATTAACCTATGGTCCCGGTAATAAACACTATTAACCAACTACCCTACATGCACGGACTAAACCCATCACATGTAAACGGTCATACCTCGCTCAACGGACTCCCCTCCCAA-CCAACCTAGGGTGAATGCTCTAAGACTCAACTTCCTAGCACCACATAACTGCTCTCCGGCCAAAACAAGACCCCATAAGATGAATGCTTAGTGGACATACCTTACTAATCTCTAGGCTCCTCCCCATTACTCATGAAGCTGCGTACCAGATGGATTTATTAGTCGTACACCTCACGTGAAATCAGCAATCCTTGCACATAATGTCCGATGTGACTAGCTTCAGGCCCATACGTTCCCCCTAAACCCCTCGCCCTCCTCACATTTTT…
Anas_strepera_EU555582	CATACATTTATATTCCCCATATATTAACCTATGGTCCCGGTAATAAACACTATTAACCAACTACCCTACATGCACGGACTAAACCCATCACATGTAAACGGTCATACCTCGCTCAACGGACTCCCCTCCCAA-CCAACCTAGGGTGAATGCTCTAAGACTCAACTTCCTAGCACCACATAACTGCTCTCCGGCCAAAACAAGACCCCATAAGATGAATGCTTAGTGGACATACCTTACTAATCTCTAGGCTCCTCCCCATTACTCATGAAGCTGCGTACCAGATGGATTTATTAGTCGTACACCTCACGTGAAATCAGCAATCCTTGCACATAATGTCCGATGTGACTAGCTTCAGGCCCATACGTTCCCCCTAAACCCCTCGCCCTCCTCACATTTTT…
Anas_strepera_EU555556	CATACATTTATATTCCCCATATATTAACCTATGGTCCCGGTAATAAACACTATTAACCAACTACCCTACATGCACGGACTAAACCCATCACATGTAAACGGTCATACCTCGCTCAACGGACTCCCCTCTCAA-CCAACCTAGGGTGAATGCTCTAAGACTCAACTTCCTAGCACCACATAACTGCTCTCCGGCCAAAACAAGGCCCCATAAGATGAATGCTTAATGGACATACCTTACTAATCTCTAGGCTCCTCCCCATTACTCATGAAGCTGCGTACCAGATGGATTTATTAGTCGTACACCTCACGTGAAATCAGCAATCCTTGCACATAATGTCCGATGTGACTAGCTTCAGGCCCATACGTTCCCCCTAAACCCCTCGCCCTCCTCACATTTTT…
Anas_strepera_EU555561	CATACATTTATATTCCCCATATATTAACCTATGGTCCCGGTAATAAACACTATTAACCAACTACCCTACATGCACGGACTAAACCCATCACATGTAAACGGTCATACCTCGCTCAACGGACTCCCCTCTCAA-CCAACCTAGGGTGAATGCTCTAAGACTCAACTTCCTAGCACCACATAACTGCTCTCCGGCCAAAACAAGGCCCCATAAGATGAATGCTTAATGGACATACCTTACTAATCTCTAGGCTCCTCCCCATTACTCATGAAGCTGCGTACCAGATGGATTTATTAGTCGTACACCTCACGTGAAATCAGCAATCCTTGCACATAATGTCCGATGTGACTAGCTTCAGGCCCATACGTTCCCCCTAAACCCCTCGCCCTCCTCACATTTTT…
Anas_strepera_EU555562	CATACATTTATATTCCCCATATATTAACCTATGGTCCCGGTAATAAACACTATTAACCAACTACCCTACATGCACGGACTAAACCCATCACATGTAAACGGTCATACCTCGCTCAACGGACTCCCCTCTCAA-CCAACCTAGGGTGAATGCTCTAAGACTCAACTTCCTAGCACCACATAACTGCTCTCCGGCCAAAACAAGGCCCCATAAGATGAATGCTTAATGGACATACCTTACTAATCTCTAGGCTCCTCCCCATTACTCATGAAGCTGCGTACCAGATGGATTTATTAGTCGTACACCTCACGTGAAATCAGCAATCCTTGCACATAATGTCCGATGTGACTAGCTTCAGGCCCATACGTTCCCCCTAAACCCCTCGCCCTCCTCACATTTTT…
Anas_strepera_EU555568	CATACATTTATATTCCCCATATATTAACCTATGGTCCCGGTAATAAACACTATTAACCAACTACCCTACATGCACGGACTAAACCCATCACATGTAAACGGTCATACCTCGCTCAACGGACTCCCCTCTCAA-CCAACCTAGGGTGAATGCTCTAAGACTCAACTTCCTAGCACCACATAACTGCTCTCCGGCCAAAACAAGGCCCCATAAGATGAATGCTTAATGGACATACCTTACTAATCTCTAGGCTCCTCCCCATTACTCATGAAGCTGCGTACCAGATGGATTTATTAGTCGTACACCTCACGTGAAATCAGCAATCCTTGCACATAATGTCCGATGTGACTAGCTTCAGGCCCATACGTTCCCCCTAAACCCCTCGCCCTCCTCACATTTTT…
Anas_strepera_EU555602	CATACATTTATATTCCCCATATATTAACCTATGGTCCCGGTAATAAACACTATTAACCAACTACCCTACATGCACGGACTAAACCCATCACATGTAAACGGTCATACCTCGCTCAACGGACTCCCCTCTCAA-CCAACCTAGGGTGAATGCTCTAAGACTCAACTTCCTAGCACCACATAACTGCTCTCCGGCCAAAACAAGGCCCCATAAGATGAATGCTTAATGGACATACCTTACTAATCTCTAGGCTCCTCCCCATTACTCATGAAGCTGCGTACCAGATGGATTTATTAGTCGTACACCTCACGTGAAATCAGCAATCCTTGCACATAATGTCCGATGTGACTAGCTTCAGGCCCATACGTTCCCCCTAAACCCCTCGCCCTCCTCACATTTTT…
Anas_strepera_EU555609	CATACATTTATATTCCCCATATATTAACCTATGGTCCCGGTAATAAACACTATTAACCAACTACCCTACATGCACGGACTAAACCCATCACATGTAAACGGTCATACCTCGCTCAACGGACTCCCCTCTCAA-CCAACCTAGGGTGAATGCTCTAAGACTCAACTTCCTAGCACCACATAACTGCTCTCCGGCCAAAACAAGGCCCCATAAGATGAATGCTTAATGGACATACCTTACTAATCTCTAGGCTCCTCCCCATTACTCATGAAGCTGCGTACCAGATGGATTTATTAGTCGTACACCTCACGTGAAATCAGCAATCCTTGCACATAATGTCCGATGTGACTAGCTTCAGGCCCATACGTTCCCCCTAAACCCCTCGCCCTCCTCACATTTTT…
Anas_strepera_DQ449093	CATACATTTATATTCCCCATATATTAACCTATGGTCCCGGTAATAAACACTATTAACCAACTACCCTACATGCACGGACTAAACCCATCACATGTAAACGGTCATACCTCGCTCAACGGACTCCCCTCCCAA-CCAACCTAGGGTGAATGCTCTAAGACTCAACTTCCTAGCACCACATAACTGCTCTCCGGCCAAAACAAGGCCCCATAAGATGAATGCTTAATGGACATACCTTACTAATCTCTAGGCTCCTCCCCATTACTCATGAAGCTGCGTACCAGATGGATTTATTAGTCGTACACCTCACGTGAAATCAGCAATCCTTGCACATAATGTCCGATGTGACTAGCTTCAGGCCCATACGTTCCCCCTAAACCCCTCGCCCTCCTCACATTTTT…
Anas_strepera_DQ449174	CATACATTTATATTCCCCATATATTAACCTATGGTCCCGGTAATAAACACTATTAACCAACTACCCTACATGCACGGACTAAACCCATCACATGTAAACGGTCATACCTCGCTCAACGGACTCCCCTCCCAA-CCAACCTAGGGTGAATGCTCTAAGACTCAACTTCCTAGCACCACATAACTGCTCTCCGGCCAAAACAAGGCCCCATAAGATGAATGCTTAATGGACATACCTTACTAATCTCTAGGCTCCTCCCCATTACTCATGAAGCTGCGTACCAGATGGATTTATTAGTCGTACACCTCACGTGAAATCAGCAATCCTTGCACATAATGTCCGATGTGACTAGCTTCAGGCCCATACGTTCCCCCTAAACCCCTCGCCCTCCTCACATTTTT…
Anas_strepera_EF537703	CATACATTTATATTCCCCATATATTAACCTATGGTCCCGGTAATAAACACTATTAACCAACTACCCTACATGCACGGACTAAACCCATCACATGTAAACGGTCATACCTCGCTCAACGGACTCCCCTCCCAA-CCAACCTAGGGTGAATGCTCTAAGACTCAACTTCCTAGCACCACATAACTGCTCTCCGGCCAAAACAAGGCCCCATAAGATGAATGCTTAATGGACATACCTTACTAATCTCTAGGCTCCTCCCCATTACTCATGAAGCTGCGTACCAGATGGATTTATTAGTCGTACACCTCACGTGAAATCAGCAATCCTTGCACATAATGTCCGATGTGACTAGCTTCAGGCCCATACGTTCCCCCTAAACCCCTCGCCCTCCTCACATTTTT…
Anas_strepera_EF537710	CATACATTTATATTCCCCATATATTAACCTATGGTCCCGGTAATAAACACTATTAACCAACTACCCTACATGCACGGACTAAACCCATCACATGTAAACGGTCATACCTCGCTCAACGGACTCCCCTCCCAA-CCAACCTAGGGTGAATGCTCTAAGACTCAACTTCCTAGCACCACATAACTGCTCTCCGGCCAAAACAAGGCCCCATAAGATGAATGCTTAATGGACATACCTTACTAATCTCTAGGCTCCTCCCCATTACTCATGAAGCTGCGTACCAGATGGATTTATTAGTCGTACACCTCACGTGAAATCAGCAATCCTTGCACATAATGTCCGATGTGACTAGCTTCAGGCCCATACGTTCCCCCTAAACCCCTCGCCCTCCTCACATTTTT…
Anas_strepera_EF537711	CATACATTTATATTCCCCATATATTAACCTATGGTCCCGGTAATAAACACTATTAACCAACTACCCTACATGCACGGACTAAACCCATCACATGTAAACGGTCATACCTCGCTCAACGGACTCCCCTCCCAA-CCAACCTAGGGTGAATGCTCTAAGACTCAACTTCCTAGCACCACATAACTGCTCTCCGGCCAAAACAAGGCCCCATAAGATGAATGCTTAATGGACATACCTTACTAATCTCTAGGCTCCTCCCCATTACTCATGAAGCTGCGTACCAGATGGATTTATTAGTCGTACACCTCACGTGAAATCAGCAATCCTTGCACATAATGTCCGATGTGACTAGCTTCAGGCCCATACGTTCCCCCTAAACCCCTCGCCCTCCTCACATTTTT…
Anas_strepera_EF537712	CATACATTTATATTCCCCATATATTAACCTATGGTCCCGGTAATAAACACTATTAACCAACTACCCTACATGCACGGACTAAACCCATCACATGTAAACGGTCATACCTCGCTCAACGGACTCCCCTCCCAA-CCAACCTAGGGTGAATGCTCTAAGACTCAACTTCCTAGCACCACATAACTGCTCTCCGGCCAAAACAAGGCCCCATAAGATGAATGCTTAATGGACATACCTTACTAATCTCTAGGCTCCTCCCCATTACTCATGAAGCTGCGTACCAGATGGATTTATTAGTCGTACACCTCACGTGAAATCAGCAATCCTTGCACATAATGTCCGATGTGACTAGCTTCAGGCCCATACGTTCCCCCTAAACCCCTCGCCCTCCTCACATTTTT…
Anas_strepera_EU555543	CATACATTTATATTCCCCATATATTAACCTATGGTCCCGGTAATAAACACTATTAACCAACTACCCTACATGCACGGACTAAACCCATCACATGTAAACGGTCATACCTCGCTCAACGGACTCCCCTCCCAA-CCAACCTAGGGTGAATGCTCTAAGACTCAACTTCCTAGCACCACATAACTGCTCTCCGGCCAAAACAAGGCCCCATAAGATGAATGCTTAATGGACATACCTTACTAATCTCTAGGCTCCTCCCCATTACTCATGAAGCTGCGTACCAGATGGATTTATTAGTCGTACACCTCACGTGAAATCAGCAATCCTTGCACATAATGTCCGATGTGACTAGCTTCAGGCCCATACGTTCCCCCTAAACCCCTCGCCCTCCTCACATTTTT…
Anas_strepera_EU555544	CATACATTTATATTCCCCATATATTAACCTATGGTCCCGGTAATAAACACTATTAACCAACTACCCTACATGCACGGACTAAACCCATCACATGTAAACGGTCATACCTCGCTCAACGGACTCCCCTCCCAA-CCAACCTAGGGTGAATGCTCTAAGACTCAACTTCCTAGCACCACATAACTGCTCTCCGGCCAAAACAAGGCCCCATAAGATGAATGCTTAATGGACATACCTTACTAATCTCTAGGCTCCTCCCCATTACTCATGAAGCTGCGTACCAGATGGATTTATTAGTCGTACACCTCACGTGAAATCAGCAATCCTTGCACATAATGTCCGATGTGACTAGCTTCAGGCCCATACGTTCCCCCTAAACCCCTCGCCCTCCTCACATTTTT…
Anas_strepera_EU555552	CATACATTTATATTCCCCATATATTAACCTATGGTCCCGGTAATAAACACTATTAACCAACTACCCTACATGCACGGACTAAACCCATCACATGTAAACGGTCATACCTCGCTCAACGGACTCCCCTCCCAA-CCAACCTAGGGTGAATGCTCTAAGACTCAACTTCCTAGCACCACATAACTGCTCTCCGGCCAAAACAAGGCCCCATAAGATGAATGCTTAATGGACATACCTTACTAATCTCTAGGCTCCTCCCCATTACTCATGAAGCTGCGTACCAGATGGATTTATTAGTCGTACACCTCACGTGAAATCAGCAATCCTTGCACATAATGTCCGATGTGACTAGCTTCAGGCCCATACGTTCCCCCTAAACCCCTCGCCCTCCTCACATTTTT…
Anas_strepera_EU555557	CATACATTTATATTCCCCATATATTAACCTATGGTCCCGGTAATAAACACTATTAACCAACTACCCTACATGCACGGACTAAACCCATCACATGTAAACGGTCATACCTCGCTCAACGGACTCCCCTCCCAA-CCAACCTAGGGTGAATGCTCTAAGACTCAACTTCCTAGCACCACATAACTGCTCTCCGGCCAAAACAAGGCCCCATAAGATGAATGCTTAATGGACATACCTTACTAATCTCTAGGCTCCTCCCCATTACTCATGAAGCTGCGTACCAGATGGATTTATTAGTCGTACACCTCACGTGAAATCAGCAATCCTTGCACATAATGTCCGATGTGACTAGCTTCAGGCCCATACGTTCCCCCTAAACCCCTCGCCCTCCTCACATTTTT…
Anas_strepera_EU555575	CATACATTTATATTCCCCATATATTAACCTATGGTCCCGGTAATAAACACTATTAACCAACTACCCTACATGCACGGACTAAACCCATCACATGTAAACGGTCATACCTCGCTCAACGGACTCCCCTCCCAA-CCAACCTAGGGTGAATGCTCTAAGACTCAACTTCCTAGCACCACATAACTGCTCTCCGGCCAAAACAAGGCCCCATAAGATGAATGCTTAATGGACATACCTTACTAATCTCTAGGCTCCTCCCCATTACTCATGAAGCTGCGTACCAGATGGATTTATTAGTCGTACACCTCACGTGAAATCAGCAATCCTTGCACATAATGTCCGATGTGACTAGCTTCAGGCCCATACGTTCCCCCTAAACCCCTCGCCCTCCTCACATTTTT…
Anas_strepera_EU555576	CATACATTTATATTCCCCATATATTAACCTATGGTCCCGGTAATAAACACTATTAACCAACTACCCTACATGCACGGACTAAACCCATCACATGTAAACGGTCATACCTCGCTCAACGGACTCCCCTCCCAA-CCAACCTAGGGTGAATGCTCTAAGACTCAACTTCCTAGCACCACATAACTGCTCTCCGGCCAAAACAAGGCCCCATAAGATGAATGCTTAATGGACATACCTTACTAATCTCTAGGCTCCTCCCCATTACTCATGAAGCTGCGTACCAGATGGATTTATTAGTCGTACACCTCACGTGAAATCAGCAATCCTTGCACATAATGTCCGATGTGACTAGCTTCAGGCCCATACGTTCCCCCTAAACCCCTCGCCCTCCTCACATTTTT…
Anas_strepera_EU555577	CATACATTTATATTCCCCATATATTAACCTATGGTCCCGGTAATAAACACTATTAACCAACTACCCTACATGCACGGACTAAACCCATCACATGTAAACGGTCATACCTCGCTCAACGGACTCCCCTCCCAA-CCAACCTAGGGTGAATGCTCTAAGACTCAACTTCCTAGCACCACATAACTGCTCTCCGGCCAAAACAAGGCCCCATAAGATGAATGCTTAATGGACATACCTTACTAATCTCTAGGCTCCTCCCCATTACTCATGAAGCTGCGTACCAGATGGATTTATTAGTCGTACACCTCACGTGAAATCAGCAATCCTTGCACATAATGTCCGATGTGACTAGCTTCAGGCCCATACGTTCCCCCTAAACCCCTCGCCCTCCTCACATTTTT…
Anas_strepera_EU555608	CATACATTTATATTCCCCATATATTAACCTATGGTCCCGGTAATAAACACTATTAACCAACTACCCTACATGCACGGACTAAACCCATCACATGTAAACGGTCATACCTCGCTCAACGGACTCCCCTCCCAA-CCAACCTAGGGTGAATGCTCTAAGACTCAACCTCCTAGCACCACATAACTGCTCTCCGGCCAAAACAAGGCCCCATAGGATGAATGCTTGATGGACATACCTTACTAATCTCTAGGCTCCTCCCCATTACTCATGAAGCTGCGTACCAGATGGATTTATTAGTCGTACACCTCACGTGAAATCAGCAATCCTTGCACATAATGTCCGATGTGACTAGCTTCAGGCCCATACGTTCCCCCTAAACCCCTCGCCCTCCTCACATTTTT…
Anas_strepera_EU555559	CATACATTTATATTCCCCATATATTAACCTATGGTCCCGGTAATAAACACTATTAACCAACTACCCTACATGCACGGACTAAACCCATCACATGTAAACGGTCATACCTCGCTCAACGGACTCCCCTCCCAA-CCAACCTAGGGTGAATGCTCTAAGACTCAACCTCCTAGCACCACATAACTGCTCTCCGGCCAAAACAAGGCCCCATAGGATGAATGCTTAATGGACATACCTTACTAATCTCTAGGCTCCTCCCCATTACTCATGAAGCTGCGTACCAGATGGATTTATTAGTCGTACACCTCACGTGAAATCAGCAATCCTTGCACATAATGTCCGATGTGACTAGCTTCAGGCCCATACGTTCCCCCTAAACCCCTCGCCCTCCTCACATTTTT…
Anas_strepera_EU555553	CATACATTTATATTCCCCATATATTAACCTATGGTCCCGGTAATAAACACTATTAACCAACTACCCTACATGCACGGACTAAACCCATCACATGTAAACGGTCATACCTCGCTCAACGGACTCCCCTCCCAA-CCAACCTAGGGTGAATGCTCTAAGACTCAACCTCCTAGCACCACATAACTGCTCTCCGGCCAAAACAAGGCCCCATAAGATGAATGCTTAATGGACATACCTTACTAATCTCTAGGCTCCTCCCCATTACTCATGAAGCTGCGTACCAGATGGATTTATTAGTCGTACACCTCACGTGAAATCAGCAATCCTTGCACATAATGTCCGATGTGACTAGCTTCAGGCCCATACGTTCCCCCTAAACCCCTCGCCCTCCTCACATTTTT…
Anas_strepera_EU555569	CATACATTTATATTCCCCATATATTAACCTATGGTCCCGGTAATAAACACTATTAACCAACTACCCTACATGCACGGACTAAACCCATCACATGTAAACGGTCATACCTCGCTCAACGGACTCCCCTCCCAA-CCAACCTAGGGTGAATGCTCTAAGACTCAACCTCCTAGCACCACATAACTGCTCTCCGGCCAAAACAAGGCCCCATAAGATGAATGCTTAATGGACATACCTTACTAATCTCTAGGCTCCTCCCCATTACTCATGAAGCTGCGTACCAGATGGATTTATTAGTCGTACACCTCACGTGAAATCAGCAATCCTTGCACATAATGTCCGATGTGACTAGCTTCAGGCCCATACGTTCCCCCTAAACCCCTCGCCCTCCTCACATTTTT…
Anas_strepera_DQ449156	CATACATTTATATTCCCCATATATTAACCTATGGTCCCGGTAATAAACACTATTAACCAACTACCCTACATGCACGGACTAAACCCATCACATGTAAACGGTCATACCTCGCTCAACGGACTCCCCTCCCAA-CCAACCTAGGGTGAATGCTCTAAGACTCAACCTCCTAGCACCACATAACTGCTCTCCGGCCAAAACAAGGCCCCATAAGATGAATGCTTAGTGGACATACCTTATTAATCTCTAGGCTCCTCCCCATTACTCATGAAGCTGCGTACCAGATGGATTTATTAGTCGTACACCTCACGTGAAATCAGCAATCCTTGCACATAATGTCCGATGTGACTAGCTTCAGGCCCATACGTTCCCCCTAAACCCCTCGCCCTCCTCACATTTTT…
Anas_strepera_DQ449186	CATACATTTATATTCCCCATATATTAACCTATGGTCCCGGTAATAAACACTATTAACCAACTACCCTACATGCACGGACTAAACCCATCACATGTAAACGGTCATACCTCGCTCAACGGACTCCCCTCCCAA-CCAACCTAGGGTGAATGCTCTAAGACTCAACCTCCTAGCACCACATAACTGCTCTCCGGCCAAAACAAGGCCCCATAAGATGAATGCTTAGTGGACATACCTTACTAATCTCTAGGCTCCTCCCCATTACTCATGAAGCTGCGTACCAGATGGATTTATTAGTCGTACACCTCACGTGAAATCAGCAATCCTTGCACATAATGTCCGATGTGACTAGCTTCAGGCCCATACGTTCCCCCTAAACCCCTCGCCCTCCTCACATTTTT…
Anas_strepera_DQ449193	CATACATTTATATTCCCCATATATTAACCTATGGTCCCGGTAATAAACACTATTAACCAACTACCCTACATGCACGGACTAAACCCATCACATGTAAACGGTCATACCTCGCTCAACGGACTCCCCTCCCAA-CCAACCTAGGGTGAATGCTCTAAGACTCAACCTCCTAGCACCACATAACTGCTCTCCGGCCAAAACAAGGCCCCATAAGATGAATGCTTAGTGGACATACCTTACTAATCTCTAGGCTCCTCCCCATTACTCATGAAGCTGCGTACCAGATGGATTTATTAGTCGTACACCTCACGTGAAATCAGCAATCCTTGCACATAATGTCCGATGTGACTAGCTTCAGGCCCATACGTTCCCCCTAAACCCCTCGCCCTCCTCACATTTTT…
Anas_strepera_EF537689	CATACATTTATATTCCCCATATATTAACCTATGGTCCCGGTAATAAACACTATTAACCAACTACCCTACATGCACGGACTAAACCCATCACATGTAAACGGTCATACCTCGCTCAACGGACTCCCCTCCCAA-CCAACCTAGGGTGAATGCTCTAAGACTCAACCTCCTAGCACCACATAACTGCTCTCCGGCCAAAACAAGGCCCCATAAGATGAATGCTTAGTGGACATACCTTACTAATCTCTAGGCTCCTCCCCATTACTCATGAAGCTGCGTACCAGATGGATTTATTAGTCGTACACCTCACGTGAAATCAGCAATCCTTGCACATAATGTCCGATGTGACTAGCTTCAGGCCCATACGTTCCCCCTAAACCCCTCGCCCTCCTCACATTTTT…
Anas_strepera_EF537708	CATACATTTATATTCCCCATATATTAACCTATGGTCCCGGTAATAAACACTATTAACCAACTACCCTACATGCACGGACTAAACCCATCACATGTAAACGGTCATACCTCGCTCAACGGACTCCCCTCCCAA-CCAACCTAGGGTGAATGCTCTAAGACTCAACCTCCTAGCACCACATAACTGCTCTCCGGCCAAAACAAGGCCCCATAAGATGAATGCTTAGTGGACATACCTTACTAATCTCTAGGCTCCTCCCCATTACTCATGAAGCTGCGTACCAGATGGATTTATTAGTCGTACACCTCACGTGAAATCAGCAATCCTTGCACATAATGTCCGATGTGACTAGCTTCAGGCCCATACGTTCCCCCTAAACCCCTCGCCCTCCTCACATTTTT…
Anas_strepera_EF537722	CATACATTTATATTCCCCATATATTAACCTATGGTCCCGGTAATAAACACTATTAACCAACTACCCTACATGCACGGACTAAACCCATCACATGTAAACGGTCATACCTCGCTCAACGGACTCCCCTCCCAA-CCAACCTAGGGTGAATGCTCTAAGACTCAACCTCCTAGCACCACATAACTGCTCTCCGGCCAAAACAAGGCCCCATAAGATGAATGCTTAGTGGACATACCTTACTAATCTCTAGGCTCCTCCCCATTACTCATGAAGCTGCGTACCAGATGGATTTATTAGTCGTACACCTCACGTGAAATCAGCAATCCTTGCACATAATGTCCGATGTGACTAGCTTCAGGCCCATACGTTCCCCCTAAACCCCTCGCCCTCCTCACATTTTT…
Anas_strepera_EF537723	CATACATTTATATTCCCCATATATTAACCTATGGTCCCGGTAATAAACACTATTAACCAACTACCCTACATGCACGGACTAAACCCATCACATGTAAACGGTCATACCTCGCTCAACGGACTCCCCTCCCAA-CCAACCTAGGGTGAATGCTCTAAGACTCAACCTCCTAGCACCACATAACTGCTCTCCGGCCAAAACAAGGCCCCATAAGATGAATGCTTAGTGGACATACCTTACTAATCTCTAGGCTCCTCCCCATTACTCATGAAGCTGCGTACCAGATGGATTTATTAGTCGTACACCTCACGTGAAATCAGCAATCCTTGCACATAATGTCCGATGTGACTAGCTTCAGGCCCATACGTTCCCCCTAAACCCCTCGCCCTCCTCACATTTTT…
Anas_strepera_DQ449322	CATACATTTATATTCCCCATATATTAACCTATGGTCCCGGTAATAAACACTATTAACCAACTACCCTACATGCACGGACTAAACCCATCACATGTAAACGGTCATACCTCGCTCAACGGACTCCCCTCCCAA-CCAACCTAGGGTGAATGCTCTAAGACTCAACTTCCTAGCACCACATAACTGCTCTCCGGCCAAAACAAGGCCCCATAAGATGAATGCTTAGTGGACATACCTTACTAATCTCTAGGCTCTCCCCCATTACTCATGAAGCTGCGTACCAGATGGATTTATTAGTCGTACACCTCACGTGAAATCAGCAATCCTTGCACATAATGTCCGATGTGACTAGCTTCAGGCCCATACGTTCCCCCTAAACCCCTCGCCCTCCTCACATTTTT…
Anas_strepera_DQ449388	CATACATTTATATTCCCCATATATTAACCTATGGTCCCGGTAATAAACACTATTAACCAACTACCCTACATGCACGGACTAAACCCATCACATGTAAACGGTCATACCTCGCTCAACAGACTCCCCTCCCAA-CCAACCTAGGGTGAATGCTCTAAGACTCAACTTCCTAGCACCACATAACTGCTCTCCGGCCAAAACAAGGCCCCATAAGATGAATGCTTAGTGGACATACCTTACTAATCTCTAGGCTCTTCCCCATTACTCATGAAGCTGCGTACCAGATGGATTTATTAGTCGTACACCTCACGTGAAATCAGCAATCCTTGCACATAATGTCCGATGTGACTAGCTTCAGGCCCATACGTTCCCCCTAAACCCCTCGCCCTCCTCACATTTTT…
Anas_strepera_DQ449110	CATACATTTATATTCCCCATATATTAACCTATGGTCCCGGTAATAAACACTATTAACCAACTACCCTACATGCACGGACTAAACCCATCACATGTAAACGGTCATACCTCGCTCAACGGACTCCCCTCCCAA-CCAACCTAGGGTGAATGCTCTAAGACTCAACTTCCTAGCACCACATAACTGCTCTCCGGCCAAAACAAGGCCCCATAAGATGAATGCTTAGTGGACATACCTTACTAATCTCTAGGCTCTTCCCCATTACTCATGAAGCTGCGTACCAGATGGATTTATTAGTCGTACACCTCACGTGAAATCAGCAATCCTTGCACATAATGTCCGATGTGACTAGCTTCAGGCCCATACGTTCCCCCTAAACCCCTCGCCCTCCTCACATTTTT…
Anas_strepera_DQ449278	CATACATTTATATTCCCCATATATTAACCTATGGTCCCGGTAATAAACACTATTAACCAACTACCCTACATGCACGGACTAAACCCATCACATGTAAACGGTCATACCTCGCTCAACGGACTCCCCTCCCAA-CCAACCTAGGGTGAATGCTCTAAGACTCAACTTCCTAGCACCACATAACTGCTCTCCGGCCAAAACAAGGCCCCATAAGATGAATGCTTAGTGGACATACCTTACTAATCTCTAGGCTCTTCCCCATTACTCATGAAGCTGCGTACCAGATGGATTTATTAGTCGTACACCTCACGTGAAATCAGCAATCCTTGCACATAATGTCCGATGTGACTAGCTTCAGGCCCATACGTTCCCCCTAAACCCCTCGCCCTCCTCACATTTTT…
Anas_strepera_DQ449328	CATACATTTATATTCCCCATATATTAACCTATGGTCCCGGTAATAAACACTATTAACCAACTACCCTACATGCACGGACTAAACCCATCACATGTAAACGGTCATACCTCGCTCAACGGACTCCCCTCCCAA-CCAACCTAGGGTGAATGCTCTAAGACTCAACTTCCTAGCACCACATAACTGCTCTCCGGCCAAAACAAGGCCCCATAAGATGAATGCTTAGTGGACATACCTTACTAATCTCTAGGCTCTTCCCCATTACTCATGAAGCTGCGTACCAGATGGATTTATTAGTCGTACACCTCACGTGAAATCAGCAATCCTTGCACATAATGTCCGATGTGACTAGCTTCAGGCCCATACGTTCCCCCTAAACCCCTCGCCCTCCTCACATTTTT…
Anas_strepera_DQ449307	CATACATTTATATTCCCCATATATTAACCTATGGTCCCGGTAATAAACACTATTAACCAACTACCCTACATGCACGGACTAAACCCATCACATGTAAACGGACATACCTCGCTCAACGGACTCCCCTCCCAA-CCAACCTAGGGTGAATGCTCTAAGACTCGACTTCCTAGCACCACATAACTGCTCTCCGGCCAAAACAAGGCCCCATAAGATGAATGCTTAGTGGACATACCTTACTAATCTCTAGGCTCCTCCCCATTACTCATGAAGCTGCGTACCAGATGGATTTATTAGTCGTACACCTCACGTGAAATCAGCAATCCTTGCACATAATGTCCGATGTGACTAGCTTCAGGCCCATACGTTCCCCCTAAACCCCTCGCCCTCCTCACATTTTT…
Anas_strepera_DQ449212	CATACATTTATATTCCCCATATATTAACCTATGGTCCCGGTAATAAACACTATTAACCAACTACCCTACATGCACGGACTAAACCCATCACATGTAAACGGTCATACCTCGCTCAACGGACTCCCCTCCCAA-CCAACCTAGGGTGAATGCTCTAAGACTCGACTTCCTAGCACCACATAACTGCTCTCCGGCCAAAACAAGGCCCCATAAGATGAATGCTTAGTGGACATACCTTACTAATCTCTAGGCTCCTCCCCATTACTCATGAAGCTGCGTACCAGATGGATTTATTAGTCGTACACCTCACGTGAAATCAGCAATCCTTGCACATAATGTCCGATGTGACTAGCTTCAGGCCCATACGTTCCCCCTAAACCCCTCGCCCTCCTCACATTTTT…
Anas_strepera_DQ449250	CATACATTTATATTCCCCATATATTAACCTATGGTCCCGGTAATAAACACTATTAACCAACTACCCTACATGCACGGACTAAACCCATCACATGTAAACGGTCATACCTCGCTCAACGGACTCCCCTCCCAA-CCAACCTAGGGTGAATGCTCTAAGACTCGACTTCCTAGCACCACATAACTGCTCTCCGGCCAAAACAAGGCCCCATAAGATGAATGCTTAGTGGACATACCTTACTAATCTCTAGGCTCCTCCCCATTACTCATGAAGCTGCGTACCAGATGGATTTATTAGTCGTACACCTCACGTGAAATCAGCAATCCTTGCACATAATGTCCGATGTGACTAGCTTCAGGCCCATACGTTCCCCCTAAACCCCTCGCCCTCCTCACATTTTT…
Anas_strepera_DQ449370	CATACATTTATATTCCCCATATATTAACCTATGGTCCCGGTAATAAACACTATTAACCAACTACCCTACATGCACGGACTAAACCCATCACATGTAAACGGTCATACCTCGCTCAACGGACTCCCCTCCCAA-CCAACCTAGGGTGAATGCTCTAAGACTCGACTTCCTAGCACCACATAACTGCTCTCCGGCCAAAACAAGGCCCCATAAGATGAATGCTTAGTGGACATACCTTACTAATCTCTAGGCTCCTCCCCATTACTCATGAAGCTGCGTACCAGATGGATTTATTAGTCGTACACCTCACGTGAAATCAGCAATCCTTGCACATAATGTCCGATGTGACTAGCTTCAGGCCCATACGTTCCCCCTAAACCCCTCGCCCTCCTCACATTTTT…
Anas_strepera_DQ449157	CATACATTTATATTCCCCATATATTAACCTATGGTCCCGGTAATAAACACTATTAACCAACTACCCTACATGCACGGACTAAACCCATCACATGTAAACGGTCATACCTCGCTCAACGGACTCCCCTCCCAA-CCAACCTAGGGTGAATGCTCTAAGACTCAACTTCCTAGCACCACATAACTGCTCTCCGGCCAAAACAAGGCCCCATAAGATGAATGCTTAGTGGACATACCTTACTAATCTCTAGGCTCCTCCCCATTACTCATGAAGCTGCGTACCAGATGGATTTATTAGTCGTACACCTCACGTGAAATCAGCAATCCTTGCATATAATGTCCGATGTGACTAGCTTCAGGCCCATACGTTCCCCCTAAACCCCTCGCCCTCCTCACATTTTT…
Anas_strepera_EF537694	CATACATTTATATTCCCCATATATTAACCTATGGTCCCGGTAATAAACACTATTAACCAACTACCCTACATGCACGGACTAAACCCATCACATGTAAACGGTCATACCTCGCTCAACGGACTCCCCTCCCAA-CCAACCTAGGGTGAATGCTCTAAGACTCAACTTCCTAGCACCACATAACTGCTCTCCGGCCAAAACAAGGCCCCATAAGATGAATGCTTAGTGGACATACCTTACTAATCTCTAGGCTCCTCCCCATTACTCATGAAGCTGCGTACCAGATGGATTTATTAGTCGTACACCTCACGTGAAATCAGCAATCCTTGCATATAATGTCCGATGTGACTAGCTTCAGGCCCATACGTTCCCCCTAAACCCCTCGCCCTCCTCACATTTTT…
Anas_strepera_DQ449214	CATACATTTATATTCCCCATATATTAACCTATGGTCCCGGTAATAAACACTATTAACCAACTACCCTACATGCACGGACTAAACCCATCACATGTAAACGGTCATACCTCGCTCAACGGACTCCCCTCCCAA-CCAACCTAGGGTGAATGCTCTAAGACTCAACTTCCTAGTACCACATAACTGCTCTCCGGCCAAAACAAGGCCCCATAAGATGAATGCTTAGTGGACATACCTTACTAATCTCTAGGCTCCTCCCCATTACTCATGAAGCTGCGTACCAGATGGATTTATTAGTCGTACACCTCACGTGAAATCAGCAATCCTTGCATATAATGTCCGATGTGACTAGCTTCAGGCCCATACGTTCCCCCTAAACCCCTCGCCCTCCTCACATTTTT…
Anas_strepera_DQ449324	CATACATTTATATTCCCCATATATTAACCTATGGTCCCGGTAATAAACACTATTAACCAACTACCCTACATGCACGGACTAAACCCATCACATGTAAACGGTCATACCTCGCTCAACGGACTCCCCTCCCAA-CCAACCTAGGGTGAATGCTCTAAGACTCAACTTCCTAGTACCACATAACTGCTCTCCGGCCAAAACAAGGCCCCATAAGATGAATGCTTAGTGGACATACCTTACTAATCTCTAGGCTCCTCCCCATTACTCATGAAGCTGCGTACCAGATGGATTTATTAGTCGTACACCTCACGTGAAATCAGCAATCCTTGCATATAATGTCCGATGTGACTAGCTTCAGGCCCATACGTTCCCCCTAAACCCCTCGCCCTCCTCACATTTTT…
Anas_strepera_DQ449148	CATACATTTATATTCCCCATATATTAACCTATGGTCCCGGTAATAAACACTATTAACCAACTACCCTACATGCACGGACTAAACCCATCACATGTAAACGGTCATACCTCGCTCAACGGACTCCCCTCCCAA-CCAACCTAGGGTGAATGCTCTAAGACTCAACTTCCTAGTACCACATAACTGCTCTCCGGCCAAAACAAGGCCCCATAAGATGAATGCTTAGTGGACATACCTTACTAATCTCTAGGCTCCTCCCCATTACTCATGAAGCTGCGTACCAGATGGATTTATTAGTCGTACACCTCACGTGAAATCAGCAATCCTTGCACATAATGTCCGATGTGACTAGCTTCAGGCCCATACGTTCCCCCTAAACCCCTCGCCCTCCTCACATTTTT…
Anas_strepera_DQ449209	CATACATTTATATTCCCCATATATTAACCTATGGTCCCGGTAATAAACACTATTAACCAACTACCCTACATGCACGGACTAAACCCATCACATGTAAACGGTCATACCTCGCTCAACGGACTCCCCTCCCAA-CCAACCTAGGGTGAATGCTCTAAGACTCAACTTCCTAGTACCACATAACTGCTCTCCGGCCAAAACAAGGCCCCATAAGATGAATGCTTAGTGGACATACCTTACTAATCTCTAGGCTCCTCCCCATTACTCATGAAGCTGCGTACCAGATGGATTTATTAGTCGTACACCTCACGTGAAATCAGCAATCCTTGCACATAATGTCCGATGTGACTAGCTTCAGGCCCATACGTTCCCCCTAAACCCCTCGCCCTCCTCACATTTTT…
Anas_strepera_DQ449246	CATACATTTATATTCCCCATATATTAACCTATGGTCCCGGTAATAAACACTATTAACCAACTACCCTACATGCACGGACTAAACCCATCACATGTAAACGGTCATACCTCGCTCAACGGACTCCCCTCCCAA-CCAACCTAGGGTGAATGCTCTAAGACTCAACTTCCTAGTACCACATAACTGCTCTCCGGCCAAAACAAGGCCCCATAAGATGAATGCTTAGTGGACATACCTTACTAATCTCTAGGCTCCTCCCCATTACTCATGAAGCTGCGTACCAGATGGATTTATTAGTCGTACACCTCACGTGAAATCAGCAATCCTTGCACATAATGTCCGATGTGACTAGCTTCAGGCCCATACGTTCCCCCTAAACCCCTCGCCCTCCTCACATTTTT…
Anas_strepera_DQ449308	CATACATTTATATTCCCCATATATTAACCTATGGTCCCGGTAATAAACACTATTAACCAACTATCCTACATGCACGGACTAAACCCATCACATGTAAACGGTCATACCTCGCTCAACGGACTCCCCTCCCAA-CCAACCTAGGGTGAATGCTCTAAGACTCAACTTCCTAGCACCACATAACTGCTCTCCGGCCAAAACAAGGCCCCATAAGATGAATGCTTAGTGGACATACCTTACTAATCTCTAGGCTCCTCCCCATTACTCATGAAGCTGCGTACCAGATGGATTTATTAGTCGTACACCTCACGTGAAATCAGCAATCCTTGCACATAATGTCCGATGTGACTAGCTTCAGGCCCATACGTTCCCCCTAAACCCCTCGCCCTCCTCACATTTTT…
Anas_strepera_EU555565	CATACATTTATATTCCCCATATATTAACCTATGGTCCCGGTAATAAACACTATTAACCAACTATCCTACATGCACGGACTAAACCCATCACATGTAAACGGTCATACCTCGCTCAACGGACTCCCCTCCCAA-CCAACCTAGGGTGAATGCTCTAAGACTCAACTTCCTAGCACCACATAACTGCTCTCCGGCCAAAACAAGGCCCCATAAGATGAATGCTTAGTGGACATACCTTACTAATCTCTAGGCTCCTCCCCATTACTCATGAAGCTGCGTACCAGATGGATTTATTAGTCGTACACCTCACGTGAAATCAGCAATCCTTGCACATAATGTCCGATGTGACTAGCTTCAGGCCCATACGTTCCCCCTAAACCCCTCGCCCTCCTCACATTTTT…
Anas_strepera_EU555567	CATACATTTATATTCCCCATATATTAACCTATGGTCCCGGTAATAAACACTATTAACCAACTATCCTACATGCACGGACTAAACCCATCACATGTAAACGGTCATACCTCGCTCAACGGACTCCCCTCCCAA-CCAACCTAGGGTGAATGCTCTAAGACTCAACTTCCTAGCACCACATAACTGCTCTCCGGCCAAAACAAGGCCCCATAAGATGAATGCTTAGTGGACATACCTTACTAATCTCTAGGCTCCTCCCCATTACTCATGAAGCTGCGTACCAGATGGATTTATTAGTCGTACACCTCACGTGAAATCAGCAATCCTTGCACATAATGTCCGATGTGACTAGCTTCAGGCCCATACGTTCCCCCTAAACCCCTCGCCCTCCTCACATTTTT…
Anas_strepera_EF537715	CATACATTTATATTCCCCATATATTAACCTATGGTCCCGGTAATAAACACTATTAACCAACTACCCTACATGCACGGACTAAACCCATCACATGTAAACGGTCATACCTCGCTCAACGGACTCCCCTCCCAA-CCAACCTAGGGTGAATGCTCTAAGACTCAACTTCCTAGCACCACATAACTGCTCTCCGGCCAAAACAAGGCCCCATAAGATGAATGCTTAGTGGACATACCTTACTAATCTCTAGGCTCCTCCCCATTACTCATGAAGCTGCGTACCAGATGGATTTATTAGTCGTACACCTCACGTGAAATCAGCAATCCTTGCACATAATGTCCGATGTGACTAGCTTCAGGCCCATACGTTCCCCCTAAACCCCTCGCCCTCCTCACATTTTT…
Anas_strepera_DQ449097	CATACATTTATATTCCCCATATATTAACCTATGGTCCCGGTAATAAACACTATTAACCAACTACCCTACATGCACGGACTAAACCCATCACATGTAAACGGTCATACCTCGCTCAACGGACTCCCCTCCCAA-CCAACCTAGGGTGAATGCTCTAAGACTCAACTTCCTAGCACCACATAACTGCTCTCCGGCCAAAACAAGGCCCCATAAGATGAATGCTTAGCGGACATACCTTACTAATCTCTAGGCTCCTCCCCATTACTCATGAAGCTGCGTACCAGATGGATTTATTAGTCGTACACCTCACGTGAAATCAGCAATCCTTGCACATAATGTCCGATGTGACTAGCTTCAGGCCCATACGTTCCCCCTAAACCCCTCGCCCTCCTCACATTTTT…
Anas_strepera_DQ449107	CATACATTTATATTCCCCATATATTAACCTATGGTCCCGGTAATAAACACTATTAACCAACTACCCTACATGCACGGACTAAACCCATCACATGTAAACGGTCATACCTCGCTCAACGGACTCCCCTCCCAA-CCAACCTAGGGTGAATGCTCTAAGACTCAACTTCCTAGCACCACATAACTGCTCTCCGGCCAAAACAAGGCCCCATAAGATGAATGCTTAGCGGACATACCTTACTAATCTCTAGGCTCCTCCCCATTACTCATGAAGCTGCGTACCAGATGGATTTATTAGTCGTACACCTCACGTGAAATCAGCAATCCTTGCACATAATGTCCGATGTGACTAGCTTCAGGCCCATACGTTCCCCCTAAACCCCTCGCCCTCCTCACATTTTT…
Anas_strepera_DQ449108	CATACATTTATATTCCCCATATATTAACCTATGGTCCCGGTAATAAACACTATTAACCAACTACCCTACATGCACGGACTAAACCCATCACATGTAAACGGTCATACCTCGCTCAACGGACTCCCCTCCCAA-CCAACCTAGGGTGAATGCTCTAAGACTCAACTTCCTAGCACCACATAACTGCTCTCCGGCCAAAACAAGGCCCCATAAGATGAATGCTTAGCGGACATACCTTACTAATCTCTAGGCTCCTCCCCATTACTCATGAAGCTGCGTACCAGATGGATTTATTAGTCGTACACCTCACGTGAAATCAGCAATCCTTGCACATAATGTCCGATGTGACTAGCTTCAGGCCCATACGTTCCCCCTAAACCCCTCGCCCTCCTCACATTTTT…
Anas_strepera_DQ449176	CATACATTTATATTCCCCATATATTAACCTATGGTCCCGGTAATAAACACTATTAACCAACTACCCTACATGCACGGACTAAACCCATCACATGTAAACGGTCATACCTCGCTCAACGGACTCCCCTCCCAA-CCAACCTAGGGTGAATGCTCTAAGACTCAACTTCCTAGCACCACATAACTGCTCTCCGGCCAAAACAAGGCCCCATAAGATGAATGCTTAGCGGACATACCTTACTAATCTCTAGGCTCCTCCCCATTACTCATGAAGCTGCGTACCAGATGGATTTATTAGTCGTACACCTCACGTGAAATCAGCAATCCTTGCACATAATGTCCGATGTGACTAGCTTCAGGCCCATACGTTCCCCCTAAACCCCTCGCCCTCCTCACATTTTT…
Anas_strepera_DQ449177	CATACATTTATATTCCCCATATATTAACCTATGGTCCCGGTAATAAACACTATTAACCAACTACCCTACATGCACGGACTAAACCCATCACATGTAAACGGTCATACCTCGCTCAACGGACTCCCCTCCCAA-CCAACCTAGGGTGAATGCTCTAAGACTCAACTTCCTAGCACCACATAACTGCTCTCCGGCCAAAACAAGGCCCCATAAGATGAATGCTTAGCGGACATACCTTACTAATCTCTAGGCTCCTCCCCATTACTCATGAAGCTGCGTACCAGATGGATTTATTAGTCGTACACCTCACGTGAAATCAGCAATCCTTGCACATAATGTCCGATGTGACTAGCTTCAGGCCCATACGTTCCCCCTAAACCCCTCGCCCTCCTCACATTTTT…
Anas_strepera_DQ449229	CATACATTTATATTCCCCATATATTAACCTATGGTCCCGGTAATAAACACTATTAACCAACTACCCTACATGCACGGACTAAACCCATCACATGTAAACGGTCATACCTCGCTCAACGGACTCCCCTCCCAA-CCAACCTAGGGTGAATGCTCTAAGACTCAACTTCCTAGCACCACATAACTGCTCTCCGGCCAAAACAAGGCCCCATAAGATGAATGCTTAGCGGACATACCTTACTAATCTCTAGGCTCCTCCCCATTACTCATGAAGCTGCGTACCAGATGGATTTATTAGTCGTACACCTCACGTGAAATCAGCAATCCTTGCACATAATGTCCGATGTGACTAGCTTCAGGCCCATACGTTCCCCCTAAACCCCTCGCCCTCCTCACATTTTT…
Anas_strepera_DQ449396	CATACATTTATATTCCCCATATATTAACCTATGGTCCCGGTAATAAACACTATTAACCAACTACCCTACATGCACGGACTAAACCCATCACATGTAAACGGTCATACCTCGCTCAACGGACTCCCCTCCCAA-CCAACCTAGGGTGAATGCTCTAAGACTCAACTTCCTAGCACCACATAACTGCTCTCCGGCCAAAACAAGGCCCCATAAGATGAATGCTTAGCGGACATACCTTACTAATCTCTAGGCTCCTCCCCATTACTCATGAAGCTGCGTACCAGATGGATTTATTAGTCGTACACCTCACGTGAAATCAGCAATCCTTGCACATAATGTCCGATGTGACTAGCTTCAGGCCCATACGTTCCCCCTAAACCCCTCGCCCTCCTCACATTTTT…
Anas_strepera_DQ449405	CATACATTTATATTCCCCATATATTAACCTATGGTCCCGGTAATAAACACTATTAACCAACTACCCTACATGCACGGACTAAACCCATCACATGTAAACGGTCATACCTCGCTCAACGGACTCCCCTCCCAA-CCAACCTAGGGTGAATGCTCTAAGACTCAACTTCCTAGCACCACATAACTGCTCTCCGGCCAAAACAAGGCCCCATAAGATGAATGCTTAGCGGACATACCTTACTAATCTCTAGGCTCCTCCCCATTACTCATGAAGCTGCGTACCAGATGGATTTATTAGTCGTACACCTCACGTGAAATCAGCAATCCTTGCACATAATGTCCGATGTGACTAGCTTCAGGCCCATACGTTCCCCCTAAACCCCTCGCCCTCCTCACATTTTT…
Anas_strepera_DQ449406	CATACATTTATATTCCCCATATATTAACCTATGGTCCCGGTAATAAACACTATTAACCAACTACCCTACATGCACGGACTAAACCCATCACATGTAAACGGTCATACCTCGCTCAACGGACTCCCCTCCCAA-CCAACCTAGGGTGAATGCTCTAAGACTCAACTTCCTAGCACCACATAACTGCTCTCCGGCCAAAACAAGGCCCCATAAGATGAATGCTTAGCGGACATACCTTACTAATCTCTAGGCTCCTCCCCATTACTCATGAAGCTGCGTACCAGATGGATTTATTAGTCGTACACCTCACGTGAAATCAGCAATCCTTGCACATAATGTCCGATGTGACTAGCTTCAGGCCCATACGTTCCCCCTAAACCCCTCGCCCTCCTCACATTTTT…
Anas_strepera_DQ449407	CATACATTTATATTCCCCATATATTAACCTATGGTCCCGGTAATAAACACTATTAACCAACTACCCTACATGCACGGACTAAACCCATCACATGTAAACGGTCATACCTCGCTCAACGGACTCCCCTCCCAA-CCAACCTAGGGTGAATGCTCTAAGACTCAACTTCCTAGCACCACATAACTGCTCTCCGGCCAAAACAAGGCCCCATAAGATGAATGCTTAGCGGACATACCTTACTAATCTCTAGGCTCCTCCCCATTACTCATGAAGCTGCGTACCAGATGGATTTATTAGTCGTACACCTCACGTGAAATCAGCAATCCTTGCACATAATGTCCGATGTGACTAGCTTCAGGCCCATACGTTCCCCCTAAACCCCTCGCCCTCCTCACATTTTT…
Anas_strepera_DQ449408	CATACATTTATATTCCCCATATATTAACCTATGGTCCCGGTAATAAACACTATTAACCAACTACCCTACATGCACGGACTAAACCCATCACATGTAAACGGTCATACCTCGCTCAACGGACTCCCCTCCCAA-CCAACCTAGGGTGAATGCTCTAAGACTCAACTTCCTAGCACCACATAACTGCTCTCCGGCCAAAACAAGGCCCCATAAGATGAATGCTTAGCGGACATACCTTACTAATCTCTAGGCTCCTCCCCATTACTCATGAAGCTGCGTACCAGATGGATTTATTAGTCGTACACCTCACGTGAAATCAGCAATCCTTGCACATAATGTCCGATGTGACTAGCTTCAGGCCCATACGTTCCCCCTAAACCCCTCGCCCTCCTCACATTTTT…
Anas_strepera_DQ449410	CATACATTTATATTCCCCATATATTAACCTATGGTCCCGGTAATAAACACTATTAACCAACTACCCTACATGCACGGACTAAACCCATCACATGTAAACGGTCATACCTCGCTCAACGGACTCCCCTCCCAA-CCAACCTAGGGTGAATGCTCTAAGACTCAACTTCCTAGCACCACATAACTGCTCTCCGGCCAAAACAAGGCCCCATAAGATGAATGCTTAGCGGACATACCTTACTAATCTCTAGGCTCCTCCCCATTACTCATGAAGCTGCGTACCAGATGGATTTATTAGTCGTACACCTCACGTGAAATCAGCAATCCTTGCACATAATGTCCGATGTGACTAGCTTCAGGCCCATACGTTCCCCCTAAACCCCTCGCCCTCCTCACATTTTT…
Anas_strepera_DQ449413	CATACATTTATATTCCCCATATATTAACCTATGGTCCCGGTAATAAACACTATTAACCAACTACCCTACATGCACGGACTAAACCCATCACATGTAAACGGTCATACCTCGCTCAACGGACTCCCCTCCCAA-CCAACCTAGGGTGAATGCTCTAAGACTCAACTTCCTAGCACCACATAACTGCTCTCCGGCCAAAACAAGGCCCCATAAGATGAATGCTTAGCGGACATACCTTACTAATCTCTAGGCTCCTCCCCATTACTCATGAAGCTGCGTACCAGATGGATTTATTAGTCGTACACCTCACGTGAAATCAGCAATCCTTGCACATAATGTCCGATGTGACTAGCTTCAGGCCCATACGTTCCCCCTAAACCCCTCGCCCTCCTCACATTTTT…
Anas_strepera_DQ449416	CATACATTTATATTCCCCATATATTAACCTATGGTCCCGGTAATAAACACTATTAACCAACTACCCTACATGCACGGACTAAACCCATCACATGTAAACGGTCATACCTCGCTCAACGGACTCCCCTCCCAA-CCAACCTAGGGTGAATGCTCTAAGACTCAACTTCCTAGCACCACATAACTGCTCTCCGGCCAAAACAAGGCCCCATAAGATGAATGCTTAGCGGACATACCTTACTAATCTCTAGGCTCCTCCCCATTACTCATGAAGCTGCGTACCAGATGGATTTATTAGTCGTACACCTCACGTGAAATCAGCAATCCTTGCACATAATGTCCGATGTGACTAGCTTCAGGCCCATACGTTCCCCCTAAACCCCTCGCCCTCCTCACATTTTT…
Anas_strepera_DQ449418	CATACATTTATATTCCCCATATATTAACCTATGGTCCCGGTAATAAACACTATTAACCAACTACCCTACATGCACGGACTAAACCCATCACATGTAAACGGTCATACCTCGCTCAACGGACTCCCCTCCCAA-CCAACCTAGGGTGAATGCTCTAAGACTCAACTTCCTAGCACCACATAACTGCTCTCCGGCCAAAACAAGGCCCCATAAGATGAATGCTTAGCGGACATACCTTACTAATCTCTAGGCTCCTCCCCATTACTCATGAAGCTGCGTACCAGATGGATTTATTAGTCGTACACCTCACGTGAAATCAGCAATCCTTGCACATAATGTCCGATGTGACTAGCTTCAGGCCCATACGTTCCCCCTAAACCCCTCGCCCTCCTCACATTTTT…
Anas_strepera_DQ449422	CATACATTTATATTCCCCATATATTAACCTATGGTCCCGGTAATAAACACTATTAACCAACTACCCTACATGCACGGACTAAACCCATCACATGTAAACGGTCATACCTCGCTCAACGGACTCCCCTCCCAA-CCAACCTAGGGTGAATGCTCTAAGACTCAACTTCCTAGCACCACATAACTGCTCTCCGGCCAAAACAAGGCCCCATAAGATGAATGCTTAGCGGACATACCTTACTAATCTCTAGGCTCCTCCCCATTACTCATGAAGCTGCGTACCAGATGGATTTATTAGTCGTACACCTCACGTGAAATCAGCAATCCTTGCACATAATGTCCGATGTGACTAGCTTCAGGCCCATACGTTCCCCCTAAACCCCTCGCCCTCCTCACATTTTT…
Anas_strepera_DQ449106	CATACATTTATATTCCCCATATATTAACCTATGGTCCCGGTAATAAACACTATTAACCAACTACCCTACATGCACGGACTAAACCCATCACATGTAAACGGTCATACCTCGCTCAACGGACTCTCCTCCCAA-CCAACCTAGGGTGAATGCTCTAAGACTCAACTTCCTAGCACCACATAACTGCTCTCCGGCCAAAACAAGGCCCCATAAGATGAATGCTTAGTGGACATACCTTACTAATCTCTAGGCTCCTCCCCATTACTCATGAAGCTGCGTACCAGATGGATTTATTAGTCGTACACCTCACGTGAAATCAGCAATCCTTGCACATAATGTCCGATGTGACTAGCTTCAGGCCCATACGTTCCCCCTAAACCCCTCGCCCTCCTCACATTTTT…
Anas_strepera_DQ449168	CATACATTTATATTCCCCATATATTAACCTATGGTCCCGGTAATAAACACTATTAACCAACTACCCTACATGCACGGACTAAACCCATCACATGTAAACGGTCATACCTCGCTCAACGGACTCTCCTCCCAA-CCAACCTAGGGTGAATGCTCTAAGACTCAACTTCCTAGCACCACATAACTGCTCTCCGGCCAAAACAAGGCCCCATAAGATGAATGCTTAGTGGACATACCTTACTAATCTCTAGGCTCCTCCCCATTACTCATGAAGCTGCGTACCAGATGGATTTATTAGTCGTACACCTCACGTGAAATCAGCAATCCTTGCACATAATGTCCGATGTGACTAGCTTCAGGCCCATACGTTCCCCCTAAACCCCTCGCCCTCCTCACATTTTT…
Anas_strepera_DQ449187	CATACATTTATATTCCCCATATATTAACCTATGGTCCCGGTAATAAACACTATTAACCAACTACCCTACATGCACGGACTAAACCCATCACATGTAAACGGTCATACCTCGCTCAACGGACTCTCCTCCCAA-CCAACCTAGGGTGAATGCTCTAAGACTCAACTTCCTAGCACCACATAACTGCTCTCCGGCCAAAACAAGGCCCCATAAGATGAATGCTTAGTGGACATACCTTACTAATCTCTAGGCTCCTCCCCATTACTCATGAAGCTGCGTACCAGATGGATTTATTAGTCGTACACCTCACGTGAAATCAGCAATCCTTGCACATAATGTCCGATGTGACTAGCTTCAGGCCCATACGTTCCCCCTAAACCCCTCGCCCTCCTCACATTTTT…
Anas_strepera_DQ449192	CATACATTTATATTCCCCATATATTAACCTATGGTCCCGGTAATAAACACTATTAACCAACTACCCTACATGCACGGACTAAACCCATCACATGTAAACGGTCATACCTCGCTCAACGGACTCTCCTCCCAA-CCAACCTAGGGTGAATGCTCTAAGACTCAACTTCCTAGCACCACATAACTGCTCTCCGGCCAAAACAAGGCCCCATAAGATGAATGCTTAGTGGACATACCTTACTAATCTCTAGGCTCCTCCCCATTACTCATGAAGCTGCGTACCAGATGGATTTATTAGTCGTACACCTCACGTGAAATCAGCAATCCTTGCACATAATGTCCGATGTGACTAGCTTCAGGCCCATACGTTCCCCCTAAACCCCTCGCCCTCCTCACATTTTT…
Anas_strepera_DQ449195	CATACATTTATATTCCCCATATATTAACCTATGGTCCCGGTAATAAACACTATTAACCAACTACCCTACATGCACGGACTAAACCCATCACATGTAAACGGTCATACCTCGCTCAACGGACTCTCCTCCCAA-CCAACCTAGGGTGAATGCTCTAAGACTCAACTTCCTAGCACCACATAACTGCTCTCCGGCCAAAACAAGGCCCCATAAGATGAATGCTTAGTGGACATACCTTACTAATCTCTAGGCTCCTCCCCATTACTCATGAAGCTGCGTACCAGATGGATTTATTAGTCGTACACCTCACGTGAAATCAGCAATCCTTGCACATAATGTCCGATGTGACTAGCTTCAGGCCCATACGTTCCCCCTAAACCCCTCGCCCTCCTCACATTTTT…
Anas_strepera_DQ449338	CATACATTTATATTCCCCATATATTAACCTATGGTCCCGGTAATAAACACTATTAACCAACTACCCTACATGCACGGACTAAACCCATCACATGTAAACGGTCATACCTCGCTCAACGGACTCTCCTCCCAA-CCAACCTAGGGTGAATGCTCTAAGACTCAACTTCCTAGCACCACATAACTGCTCTCCGGCCAAAACAAGGCCCCATAAGATGAATGCTTAGTGGACATACCTTACTAATCTCTAGGCTCCTCCCCATTACTCATGAAGCTGCGTACCAGATGGATTTATTAGTCGTACACCTCACGTGAAATCAGCAATCCTTGCACATAATGTCCGATGTGACTAGCTTCAGGCCCATACGTTCCCCCTAAACCCCTCGCCCTCCTCACATTTTT…
Anas_strepera_DQ449339	CATACATTTATATTCCCCATATATTAACCTATGGTCCCGGTAATAAACACTATTAACCAACTACCCTACATGCACGGACTAAACCCATCACATGTAAACGGTCATACCTCGCTCAACGGACTCTCCTCCCAA-CCAACCTAGGGTGAATGCTCTAAGACTCAACTTCCTAGCACCACATAACTGCTCTCCGGCCAAAACAAGGCCCCATAAGATGAATGCTTAGTGGACATACCTTACTAATCTCTAGGCTCCTCCCCATTACTCATGAAGCTGCGTACCAGATGGATTTATTAGTCGTACACCTCACGTGAAATCAGCAATCCTTGCACATAATGTCCGATGTGACTAGCTTCAGGCCCATACGTTCCCCCTAAACCCCTCGCCCTCCTCACATTTTT…
Anas_strepera_DQ449356	CATACATTTATATTCCCCATATATTAACCTATGGTCCCGGTAATAAACACTATTAACCAACTACCCTACATGCACGGACTAAACCCATCACATGTAAACGGTCATACCTCGCTCAACGGACTCTCCTCCCAA-CCAACCTAGGGTGAATGCTCTAAGACTCAACTTCCTAGCACCACATAACTGCTCTCCGGCCAAAACAAGGCCCCATAAGATGAATGCTTAGTGGACATACCTTACTAATCTCTAGGCTCCTCCCCATTACTCATGAAGCTGCGTACCAGATGGATTTATTAGTCGTACACCTCACGTGAAATCAGCAATCCTTGCACATAATGTCCGATGTGACTAGCTTCAGGCCCATACGTTCCCCCTAAACCCCTCGCCCTCCTCACATTTTT…
Anas_strepera_DQ449375	CATACATTTATATTCCCCATATATTAACCTATGGTCCCGGTAATAAACACTATTAACCAACTACCCTACATGCACGGACTAAACCCATCACATGTAAACGGTCATACCTCGCTCAACGGACTCTCCTCCCAA-CCAACCTAGGGTGAATGCTCTAAGACTCAACTTCCTAGCACCACATAACTGCTCTCCGGCCAAAACAAGGCCCCATAAGATGAATGCTTAGTGGACATACCTTACTAATCTCTAGGCTCCTCCCCATTACTCATGAAGCTGCGTACCAGATGGATTTATTAGTCGTACACCTCACGTGAAATCAGCAATCCTTGCACATAATGTCCGATGTGACTAGCTTCAGGCCCATACGTTCCCCCTAAACCCCTCGCCCTCCTCACATTTTT…
Anas_strepera_DQ449397	CATACATTTATATTCCCCATATATTAACCTATGGTCCCGGTAATAAACACTATTAACCAACTACCCTACATGCACGGACTAAACCCATCACATGTAAACGGTCATACCTCGCTCAACGGACTCTCCTCCCAA-CCAACCTAGGGTGAATGCTCTAAGACTCAACTTCCTAGCACCACATAACTGCTCTCCGGCCAAAACAAGGCCCCATAAGATGAATGCTTAGTGGACATACCTTACTAATCTCTAGGCTCCTCCCCATTACTCATGAAGCTGCGTACCAGATGGATTTATTAGTCGTACACCTCACGTGAAATCAGCAATCCTTGCACATAATGTCCGATGTGACTAGCTTCAGGCCCATACGTTCCCCCTAAACCCCTCGCCCTCCTCACATTTTT…
Anas_strepera_DQ449411	CATACATTTATATTCCCCATATATTAACCTATGGTCCCGGTAATAAACACTATTAACCAACTACCCTACATGCACGGACTAAACCCATCACATGTAAACGGTCATACCTCGCTCAACGGACTCTCCTCCCAA-CCAACCTAGGGTGAATGCTCTAAGACTCAACTTCCTAGCACCACATAACTGCTCTCCGGCCAAAACAAGGCCCCATAAGATGAATGCTTAGTGGACATACCTTACTAATCTCTAGGCTCCTCCCCATTACTCATGAAGCTGCGTACCAGATGGATTTATTAGTCGTACACCTCACGTGAAATCAGCAATCCTTGCACATAATGTCCGATGTGACTAGCTTCAGGCCCATACGTTCCCCCTAAACCCCTCGCCCTCCTCACATTTTT…
Anas_strepera_DQ449412	CATACATTTATATTCCCCATATATTAACCTATGGTCCCGGTAATAAACACTATTAACCAACTACCCTACATGCACGGACTAAACCCATCACATGTAAACGGTCATACCTCGCTCAACGGACTCTCCTCCCAA-CCAACCTAGGGTGAATGCTCTAAGACTCAACTTCCTAGCACCACATAACTGCTCTCCGGCCAAAACAAGGCCCCATAAGATGAATGCTTAGTGGACATACCTTACTAATCTCTAGGCTCCTCCCCATTACTCATGAAGCTGCGTACCAGATGGATTTATTAGTCGTACACCTCACGTGAAATCAGCAATCCTTGCACATAATGTCCGATGTGACTAGCTTCAGGCCCATACGTTCCCCCTAAACCCCTCGCCCTCCTCACATTTTT…
Anas_strepera_DQ449419	CATACATTTATATTCCCCATATATTAACCTATGGTCCCGGTAATAAACACTATTAACCAACTACCCTACATGCACGGACTAAACCCATCACATGTAAACGGTCATACCTCGCTCAACGGACTCTCCTCCCAA-CCAACCTAGGGTGAATGCTCTAAGACTCAACTTCCTAGCACCACATAACTGCTCTCCGGCCAAAACAAGGCCCCATAAGATGAATGCTTAGTGGACATACCTTACTAATCTCTAGGCTCCTCCCCATTACTCATGAAGCTGCGTACCAGATGGATTTATTAGTCGTACACCTCACGTGAAATCAGCAATCCTTGCACATAATGTCCGATGTGACTAGCTTCAGGCCCATACGTTCCCCCTAAACCCCTCGCCCTCCTCACATTTTT…
Anas_strepera_DQ449420	CATACATTTATATTCCCCATATATTAACCTATGGTCCCGGTAATAAACACTATTAACCAACTACCCTACATGCACGGACTAAACCCATCACATGTAAACGGTCATACCTCGCTCAACGGACTCTCCTCCCAA-CCAACCTAGGGTGAATGCTCTAAGACTCAACTTCCTAGCACCACATAACTGCTCTCCGGCCAAAACAAGGCCCCATAAGATGAATGCTTAGTGGACATACCTTACTAATCTCTAGGCTCCTCCCCATTACTCATGAAGCTGCGTACCAGATGGATTTATTAGTCGTACACCTCACGTGAAATCAGCAATCCTTGCACATAATGTCCGATGTGACTAGCTTCAGGCCCATACGTTCCCCCTAAACCCCTCGCCCTCCTCACATTTTT…
Anas_strepera_DQ449113	CATACATTTATATTCCCCATATATTAACCTATGGTCCCGGTAATAAACACTATTAACCAACTACCCTACATGCACGGACTAAACCCATCACATGTAAACGGTCATACCTCGCTCAACGGACTCCCCTCCCAA-CCAACCTAGGGTGAATGCTCTAAGACTCAACTTCCTAGCACCACATAACTGCTCTCCGGCCAAAACAAGGCCCCATAAGATGAATGCTTAGTGGACATACCTTACTAATCTCTAGGCTCCTCCCCATTACTCATGAAGCTACGTACCAGATGGATTTATTAGTCGTACACCTCACGTGAAATCAGCAATCCTTGCACATAATGTCCGATGTGACTAGCTTCAGGCCCATACGTTCCCCCTAAACCCCTCGCCCTCCTCACATTTTT…
Anas_strepera_DQ449173	CATACATTTATATTCCCCATATATTAACCTATGGTCCCGGTAATAAACACTATTAACCAACTACCCTACATGCACGGACTAAACCCATCACATGTAAACGGTCATACCTCGCTCAACGGACTCCCCTCCCAA-CCAACCTAGGGTGAATGCTCTAAGACTCAACTTCCTAGCACCACATAACTGCTCTCCGGCCAAAACAAGGCCCCATAAGATGAATGCTTAGTGGACATACCTTACTAATCTCTAGGCTCCTCCCCATTACTCATGAAGCTACGTACCAGATGGATTTATTAGTCGTACACCTCACGTGAAATCAGCAATCCTTGCACATAATGTCCGATGTGACTAGCTTCAGGCCCATACGTTCCCCCTAAACCCCTCGCCCTCCTCACATTTTT…
Anas_strepera_DQ449260	CATACATTTATATTCCCCATATATTAACCTATGGTCCCGGTAATAAACACTATTAACCAACTACCCTACATGCACGGACTAAACCCATCACATGTAAACGGTCATACCTCGCTCAACGGACTCCCCTCCCAA-CCAACCTAGGGTGAATGCTCTAAGACTCAACTTCCTAGCACCACATAACTGCTCTCCGGCCAAAACAAGGCCCCATAAGATGAATGCTTAGTGGACATACCTTACTAATCTCTAGGCTCCTCCCCATTACTCATGAAGCTACGTACCAGATGGATTTATTAGTCGTACACCTCACGTGAAATCAGCAATCCTTGCACATAATGTCCGATGTGACTAGCTTCAGGCCCATACGTTCCCCCTAAACCCCTCGCCCTCCTCACATTTTT…
Anas_strepera_DQ449269	CATACATTTATATTCCCCATATATTAACCTATGGTCCCGGTAATAAACACTATTAACCAACTACCCTACATGCACGGACTAAACCCATCACATGTAAACGGTCATACCTCGCTCAACGGACTCCCCTCCCAA-CCAACCTAGGGTGAATGCTCTAAGACTCAACTTCCTAGCACCACATAACTGCTCTCCGGCCAAAACAAGGCCCCATAAGATGAATGCTTAGTGGACATACCTTACTAATCTCTAGGCTCCTCCCCATTACTCATGAAGCTACGTACCAGATGGATTTATTAGTCGTACACCTCACGTGAAATCAGCAATCCTTGCACATAATGTCCGATGTGACTAGCTTCAGGCCCATACGTTCCCCCTAAACCCCTCGCCCTCCTCACATTTTT…
Anas_strepera_DQ449367	CATACATTTATATTCCCCATATATTAACCTATGGTCCCGGTAATAAACACTATTAACCAACTACCCTACATGCACGGACTAAACCCATCACATGTAAACGGTCATACCTCGCTCAACGGACTCCCCTCCCAA-CCAACCTAGGGTGAATGCTCTAAGACTCAACTTCCTAGCACCACATAACTGCTCTCCGGCCAAAACAAGGCCCCATAAGATGAATGCTTAGTGGACATACCTTACTAATCTCTAGGCTCCTCCCCATTACTCATGAAGCTACGTACCAGATGGATTTATTAGTCGTACACCTCACGTGAAATCAGCAATCCTTGCACATAATGTCCGATGTGACTAGCTTCAGGCCCATACGTTCCCCCTAAACCCCTCGCCCTCCTCACATTTTT…
Anas_strepera_DQ449390	CATACATTTATATTCCCCATATATTAACCTATGGTCCCGGTAATAAACACTATTAACCAACTACCCTACATGCACGGACTAAACCCATCACATGTAAACGGTCATACCTCGCTCAACGGACTCCCCTCCCAA-CCAACCTAGGGTGAATGCTCTAAGACTCAACTTCCTAGCACCACATAACTGCTCTCCGGCCAAAACAAGGCCCCATAAGATGAATGCTTAGTGGACATACCTTACTAATCTCTAGGCTCCTCCCCATTACTCATGAAGCTACGTACCAGATGGATTTATTAGTCGTACACCTCACGTGAAATCAGCAATCCTTGCACATAATGTCCGATGTGACTAGCTTCAGGCCCATACGTTCCCCCTAAACCCCTCGCCCTCCTCACATTTTT…
Anas_strepera_DQ449300	CATACATTTATATTCCCCATATATTAACCTATGGTCCCGGTAATAAACACTATTAACCAACTACCCTACATGCACGGTCTAAACCCATCACATGTAAACGGTCATACCTCGCTCAACGGACTCCCCTCCCAA-CCAACCTAGGGTGAATGCTCTAAGACTCAACTTCCTAGCACCACATAACTGCTCTCCGGCCAAAACAAGGCCCCATAAGATGAATGCTTAGTGGACATACCTTACTAATCTCTAGGCTCCTCCCCATTACTCATGAAGCTGCGTACCAGATGGATTTATTAGTCGTACACCTCACGTGAAATCAGCAATCCTTGCACATAATGTCCGATGTGACTAGCTTCAGGCCCATACGTTCCCCCTAAACCCCTCGCCCTCCTCACATTTTT…
Anas_strepera_DQ449331	CATACATTTATATTCCCCATATATTAACCTATGGTCCCGGTAATAAACACTATTAACCAACTACCCTACATGCACGGACTAAACCCATCACATGTAAACGGTCATACCTCGCTTAACGGACTCCCCTCCCAA-CCAACCTAGGGTGAATGCTCTAAGACTCAACTTCCTAGCACCACATAACTGCTCTCCGGCCAAAACAAGGCCCCATAAGATGAATGCTTAGTGGACATACCTTACTAATCTCTAGGCTCCTCCCCATTACTCATGAAGCTGCGTACCAGATGGATTTATTAGTCGTACACCTCACGTGAAATCAGCAATCCTTGCACATAATGTCCGATGTGACTAGCTTCAGGCCCATACGTTCCCCCTAAACCCCTCGCCCTCCTCACATTTTT…
Anas_strepera_DQ449372	CATACATTTATATTCCCCATATATTAACCTATGGTCCCGGTAATAAACACTATTAACCAACTACCCTACATGCACGGACTAAACCCATCACATGTAAACGGTCATACCTCGCTCGACGGACTCCCCTCCCAA-CCAACCTAGGGTGAATGCTCTAAGACTCAACTTCCTAGCACCACATAACTGCTCTCCGGCCAAAACAAGGCCCCATAAGATGAATGCTTAGTGGACATACCTTACTAATCTCTAGGCTCCTCCCCATTACTCATGAAGCTGCGTACCAGATGGATTTATTAGTCGTACACCTCACGTGAAATCAGCAATCCTTGCACATAATGTCCGATGTGACTAGCTTCAGGCCCATACGTTCCCCCTAAACCCCTCGCCCTCCTCACATTTTT…
Anas_strepera_DQ449387	CATACATTTATATTCCCCATATATTAACCTATGGTCCCGGTAATAAACACTATTAACCAACTACCCTACATGCACGGACTAAACCCATCACATGTAGACGGTCATACCTCGCTCAACGGACTCCCCTCCCAA-CCAACCTAGGGTGAATGCTCTAAGACTCAACTTCCTAGCACCACATAACTGCTCTCCGGCCAAAACAAGGCCCCATAAGATGAATGCTTAGTGGACATACCTTACTAATCTCTAGGCTCCTCCCCATTACTCATGAAGCTGCGTACCAGATGGATTTATTAGTCGTACACCTCACGTGAAATCAGCAATCCTTGCACATAATGTCCGATGTGACTAGCTTCAGGCCCATACGTTCCCCCTAAACCCCTCGCCCTCCTCACATTTTT…
Anas_strepera_EU555564	CATACATTTATATTCCCCATATATTAACCTATGGTCCCGGTAATAAACACTATTAACCAACTACCCTACATGCACGGACTAAACCCATCACATGTAAACGGTCATGCCTCGCTCAACGGACTCCCCTCCCAA-CCAACCTAGGGTGAATGCTCTAAGACTCAACTTCCTAGCACCACATAACTGCTCTCCGGCCAAAACAAGGCCCCATAAGATGAATGCTTAGTGGACATACCTTACTAATCTCTAGGCTCCTCCCCATTACTCATGAAGCTGCGTACCAGATGGATTTATTAGTCGTACACCTCACGTGAAATCAGCAATCCTTGCACATAATGTCCGATGTGACTAGCTTCAGGCCCATACGTTCCCCCTAAACCCCTCGCCCTCCTCACATTTTT…
Anas_strepera_DQ449088	CATACATTTATATTCCCCATATATTAACCTATGGTCCCGGTAATAAACACTATTAACCAACTACCCTACATGCACGGACTAAACCCATCACATGTAAACGGTCATACCTCGCTCAACGGACTCCCCTCCCAA-CCAACCTAGGGTGAATGCTCTAAGACTCAACTTCCTAGCACCACATAACTGCTCTCCGGCCAAAACAAGGCCCCATAAGATGAATGCTTAGTGGACATACCTTACTAATCTCTAGGCTCCTCCCCATTACTCATGAAGCTGCGTACCAGATGGATTTATTAGTCGTACACCTCACGTGAAATCAGCAATCCTTGCACATAATGTCCGATGTGACTAGCTTCAGGCCCATACGTTCCCCCTAAACCCCTCGCCCTCCTCACATTTTT…
Anas_strepera_DQ449089	CATACATTTATATTCCCCATATATTAACCTATGGTCCCGGTAATAAACACTATTAACCAACTACCCTACATGCACGGACTAAACCCATCACATGTAAACGGTCATACCTCGCTCAACGGACTCCCCTCCCAA-CCAACCTAGGGTGAATGCTCTAAGACTCAACTTCCTAGCACCACATAACTGCTCTCCGGCCAAAACAAGGCCCCATAAGATGAATGCTTAGTGGACATACCTTACTAATCTCTAGGCTCCTCCCCATTACTCATGAAGCTGCGTACCAGATGGATTTATTAGTCGTACACCTCACGTGAAATCAGCAATCCTTGCACATAATGTCCGATGTGACTAGCTTCAGGCCCATACGTTCCCCCTAAACCCCTCGCCCTCCTCACATTTTT…
Anas_strepera_DQ449091	CATACATTTATATTCCCCATATATTAACCTATGGTCCCGGTAATAAACACTATTAACCAACTACCCTACATGCACGGACTAAACCCATCACATGTAAACGGTCATACCTCGCTCAACGGACTCCCCTCCCAA-CCAACCTAGGGTGAATGCTCTAAGACTCAACTTCCTAGCACCACATAACTGCTCTCCGGCCAAAACAAGGCCCCATAAGATGAATGCTTAGTGGACATACCTTACTAATCTCTAGGCTCCTCCCCATTACTCATGAAGCTGCGTACCAGATGGATTTATTAGTCGTACACCTCACGTGAAATCAGCAATCCTTGCACATAATGTCCGATGTGACTAGCTTCAGGCCCATACGTTCCCCCTAAACCCCTCGCCCTCCTCACATTTTT…
Anas_strepera_DQ449092	CATACATTTATATTCCCCATATATTAACCTATGGTCCCGGTAATAAACACTATTAACCAACTACCCTACATGCACGGACTAAACCCATCACATGTAAACGGTCATACCTCGCTCAACGGACTCCCCTCCCAA-CCAACCTAGGGTGAATGCTCTAAGACTCAACTTCCTAGCACCACATAACTGCTCTCCGGCCAAAACAAGGCCCCATAAGATGAATGCTTAGTGGACATACCTTACTAATCTCTAGGCTCCTCCCCATTACTCATGAAGCTGCGTACCAGATGGATTTATTAGTCGTACACCTCACGTGAAATCAGCAATCCTTGCACATAATGTCCGATGTGACTAGCTTCAGGCCCATACGTTCCCCCTAAACCCCTCGCCCTCCTCACATTTTT…
Anas_strepera_DQ449094	CATACATTTATATTCCCCATATATTAACCTATGGTCCCGGTAATAAACACTATTAACCAACTACCCTACATGCACGGACTAAACCCATCACATGTAAACGGTCATACCTCGCTCAACGGACTCCCCTCCCAA-CCAACCTAGGGTGAATGCTCTAAGACTCAACTTCCTAGCACCACATAACTGCTCTCCGGCCAAAACAAGGCCCCATAAGATGAATGCTTAGTGGACATACCTTACTAATCTCTAGGCTCCTCCCCATTACTCATGAAGCTGCGTACCAGATGGATTTATTAGTCGTACACCTCACGTGAAATCAGCAATCCTTGCACATAATGTCCGATGTGACTAGCTTCAGGCCCATACGTTCCCCCTAAACCCCTCGCCCTCCTCACATTTTT…
Anas_strepera_DQ449095	CATACATTTATATTCCCCATATATTAACCTATGGTCCCGGTAATAAACACTATTAACCAACTACCCTACATGCACGGACTAAACCCATCACATGTAAACGGTCATACCTCGCTCAACGGACTCCCCTCCCAA-CCAACCTAGGGTGAATGCTCTAAGACTCAACTTCCTAGCACCACATAACTGCTCTCCGGCCAAAACAAGGCCCCATAAGATGAATGCTTAGTGGACATACCTTACTAATCTCTAGGCTCCTCCCCATTACTCATGAAGCTGCGTACCAGATGGATTTATTAGTCGTACACCTCACGTGAAATCAGCAATCCTTGCACATAATGTCCGATGTGACTAGCTTCAGGCCCATACGTTCCCCCTAAACCCCTCGCCCTCCTCACATTTTT…
Anas_strepera_DQ449096	CATACATTTATATTCCCCATATATTAACCTATGGTCCCGGTAATAAACACTATTAACCAACTACCCTACATGCACGGACTAAACCCATCACATGTAAACGGTCATACCTCGCTCAACGGACTCCCCTCCCAA-CCAACCTAGGGTGAATGCTCTAAGACTCAACTTCCTAGCACCACATAACTGCTCTCCGGCCAAAACAAGGCCCCATAAGATGAATGCTTAGTGGACATACCTTACTAATCTCTAGGCTCCTCCCCATTACTCATGAAGCTGCGTACCAGATGGATTTATTAGTCGTACACCTCACGTGAAATCAGCAATCCTTGCACATAATGTCCGATGTGACTAGCTTCAGGCCCATACGTTCCCCCTAAACCCCTCGCCCTCCTCACATTTTT…
Anas_strepera_DQ449098	CATACATTTATATTCCCCATATATTAACCTATGGTCCCGGTAATAAACACTATTAACCAACTACCCTACATGCACGGACTAAACCCATCACATGTAAACGGTCATACCTCGCTCAACGGACTCCCCTCCCAA-CCAACCTAGGGTGAATGCTCTAAGACTCAACTTCCTAGCACCACATAACTGCTCTCCGGCCAAAACAAGGCCCCATAAGATGAATGCTTAGTGGACATACCTTACTAATCTCTAGGCTCCTCCCCATTACTCATGAAGCTGCGTACCAGATGGATTTATTAGTCGTACACCTCACGTGAAATCAGCAATCCTTGCACATAATGTCCGATGTGACTAGCTTCAGGCCCATACGTTCCCCCTAAACCCCTCGCCCTCCTCACATTTTT…
Anas_strepera_DQ449099	CATACATTTATATTCCCCATATATTAACCTATGGTCCCGGTAATAAACACTATTAACCAACTACCCTACATGCACGGACTAAACCCATCACATGTAAACGGTCATACCTCGCTCAACGGACTCCCCTCCCAA-CCAACCTAGGGTGAATGCTCTAAGACTCAACTTCCTAGCACCACATAACTGCTCTCCGGCCAAAACAAGGCCCCATAAGATGAATGCTTAGTGGACATACCTTACTAATCTCTAGGCTCCTCCCCATTACTCATGAAGCTGCGTACCAGATGGATTTATTAGTCGTACACCTCACGTGAAATCAGCAATCCTTGCACATAATGTCCGATGTGACTAGCTTCAGGCCCATACGTTCCCCCTAAACCCCTCGCCCTCCTCACATTTTT…
Anas_strepera_DQ449100	CATACATTTATATTCCCCATATATTAACCTATGGTCCCGGTAATAAACACTATTAACCAACTACCCTACATGCACGGACTAAACCCATCACATGTAAACGGTCATACCTCGCTCAACGGACTCCCCTCCCAA-CCAACCTAGGGTGAATGCTCTAAGACTCAACTTCCTAGCACCACATAACTGCTCTCCGGCCAAAACAAGGCCCCATAAGATGAATGCTTAGTGGACATACCTTACTAATCTCTAGGCTCCTCCCCATTACTCATGAAGCTGCGTACCAGATGGATTTATTAGTCGTACACCTCACGTGAAATCAGCAATCCTTGCACATAATGTCCGATGTGACTAGCTTCAGGCCCATACGTTCCCCCTAAACCCCTCGCCCTCCTCACATTTTT…
Anas_strepera_DQ449101	CATACATTTATATTCCCCATATATTAACCTATGGTCCCGGTAATAAACACTATTAACCAACTACCCTACATGCACGGACTAAACCCATCACATGTAAACGGTCATACCTCGCTCAACGGACTCCCCTCCCAA-CCAACCTAGGGTGAATGCTCTAAGACTCAACTTCCTAGCACCACATAACTGCTCTCCGGCCAAAACAAGGCCCCATAAGATGAATGCTTAGTGGACATACCTTACTAATCTCTAGGCTCCTCCCCATTACTCATGAAGCTGCGTACCAGATGGATTTATTAGTCGTACACCTCACGTGAAATCAGCAATCCTTGCACATAATGTCCGATGTGACTAGCTTCAGGCCCATACGTTCCCCCTAAACCCCTCGCCCTCCTCACATTTTT…
Anas_strepera_DQ449102	CATACATTTATATTCCCCATATATTAACCTATGGTCCCGGTAATAAACACTATTAACCAACTACCCTACATGCACGGACTAAACCCATCACATGTAAACGGTCATACCTCGCTCAACGGACTCCCCTCCCAA-CCAACCTAGGGTGAATGCTCTAAGACTCAACTTCCTAGCACCACATAACTGCTCTCCGGCCAAAACAAGGCCCCATAAGATGAATGCTTAGTGGACATACCTTACTAATCTCTAGGCTCCTCCCCATTACTCATGAAGCTGCGTACCAGATGGATTTATTAGTCGTACACCTCACGTGAAATCAGCAATCCTTGCACATAATGTCCGATGTGACTAGCTTCAGGCCCATACGTTCCCCCTAAACCCCTCGCCCTCCTCACATTTTT…
Anas_strepera_DQ449103	CATACATTTATATTCCCCATATATTAACCTATGGTCCCGGTAATAAACACTATTAACCAACTACCCTACATGCACGGACTAAACCCATCACATGTAAACGGTCATACCTCGCTCAACGGACTCCCCTCCCAA-CCAACCTAGGGTGAATGCTCTAAGACTCAACTTCCTAGCACCACATAACTGCTCTCCGGCCAAAACAAGGCCCCATAAGATGAATGCTTAGTGGACATACCTTACTAATCTCTAGGCTCCTCCCCATTACTCATGAAGCTGCGTACCAGATGGATTTATTAGTCGTACACCTCACGTGAAATCAGCAATCCTTGCACATAATGTCCGATGTGACTAGCTTCAGGCCCATACGTTCCCCCTAAACCCCTCGCCCTCCTCACATTTTT…
Anas_strepera_DQ449104	CATACATTTATATTCCCCATATATTAACCTATGGTCCCGGTAATAAACACTATTAACCAACTACCCTACATGCACGGACTAAACCCATCACATGTAAACGGTCATACCTCGCTCAACGGACTCCCCTCCCAA-CCAACCTAGGGTGAATGCTCTAAGACTCAACTTCCTAGCACCACATAACTGCTCTCCGGCCAAAACAAGGCCCCATAAGATGAATGCTTAGTGGACATACCTTACTAATCTCTAGGCTCCTCCCCATTACTCATGAAGCTGCGTACCAGATGGATTTATTAGTCGTACACCTCACGTGAAATCAGCAATCCTTGCACATAATGTCCGATGTGACTAGCTTCAGGCCCATACGTTCCCCCTAAACCCCTCGCCCTCCTCACATTTTT…
Anas_strepera_DQ449105	CATACATTTATATTCCCCATATATTAACCTATGGTCCCGGTAATAAACACTATTAACCAACTACCCTACATGCACGGACTAAACCCATCACATGTAAACGGTCATACCTCGCTCAACGGACTCCCCTCCCAA-CCAACCTAGGGTGAATGCTCTAAGACTCAACTTCCTAGCACCACATAACTGCTCTCCGGCCAAAACAAGGCCCCATAAGATGAATGCTTAGTGGACATACCTTACTAATCTCTAGGCTCCTCCCCATTACTCATGAAGCTGCGTACCAGATGGATTTATTAGTCGTACACCTCACGTGAAATCAGCAATCCTTGCACATAATGTCCGATGTGACTAGCTTCAGGCCCATACGTTCCCCCTAAACCCCTCGCCCTCCTCACATTTTT…
Anas_strepera_DQ449111	CATACATTTATATTCCCCATATATTAACCTATGGTCCCGGTAATAAACACTATTAACCAACTACCCTACATGCACGGACTAAACCCATCACATGTAAACGGTCATACCTCGCTCAACGGACTCCCCTCCCAA-CCAACCTAGGGTGAATGCTCTAAGACTCAACTTCCTAGCACCACATAACTGCTCTCCGGCCAAAACAAGGCCCCATAAGATGAATGCTTAGTGGACATACCTTACTAATCTCTAGGCTCCTCCCCATTACTCATGAAGCTGCGTACCAGATGGATTTATTAGTCGTACACCTCACGTGAAATCAGCAATCCTTGCACATAATGTCCGATGTGACTAGCTTCAGGCCCATACGTTCCCCCTAAACCCCTCGCCCTCCTCACATTTTT…
Anas_strepera_DQ449112	CATACATTTATATTCCCCATATATTAACCTATGGTCCCGGTAATAAACACTATTAACCAACTACCCTACATGCACGGACTAAACCCATCACATGTAAACGGTCATACCTCGCTCAACGGACTCCCCTCCCAA-CCAACCTAGGGTGAATGCTCTAAGACTCAACTTCCTAGCACCACATAACTGCTCTCCGGCCAAAACAAGGCCCCATAAGATGAATGCTTAGTGGACATACCTTACTAATCTCTAGGCTCCTCCCCATTACTCATGAAGCTGCGTACCAGATGGATTTATTAGTCGTACACCTCACGTGAAATCAGCAATCCTTGCACATAATGTCCGATGTGACTAGCTTCAGGCCCATACGTTCCCCCTAAACCCCTCGCCCTCCTCACATTTTT…
Anas_strepera_DQ449114	CATACATTTATATTCCCCATATATTAACCTATGGTCCCGGTAATAAACACTATTAACCAACTACCCTACATGCACGGACTAAACCCATCACATGTAAACGGTCATACCTCGCTCAACGGACTCCCCTCCCAA-CCAACCTAGGGTGAATGCTCTAAGACTCAACTTCCTAGCACCACATAACTGCTCTCCGGCCAAAACAAGGCCCCATAAGATGAATGCTTAGTGGACATACCTTACTAATCTCTAGGCTCCTCCCCATTACTCATGAAGCTGCGTACCAGATGGATTTATTAGTCGTACACCTCACGTGAAATCAGCAATCCTTGCACATAATGTCCGATGTGACTAGCTTCAGGCCCATACGTTCCCCCTAAACCCCTCGCCCTCCTCACATTTTT…
Anas_strepera_DQ449115	CATACATTTATATTCCCCATATATTAACCTATGGTCCCGGTAATAAACACTATTAACCAACTACCCTACATGCACGGACTAAACCCATCACATGTAAACGGTCATACCTCGCTCAACGGACTCCCCTCCCAA-CCAACCTAGGGTGAATGCTCTAAGACTCAACTTCCTAGCACCACATAACTGCTCTCCGGCCAAAACAAGGCCCCATAAGATGAATGCTTAGTGGACATACCTTACTAATCTCTAGGCTCCTCCCCATTACTCATGAAGCTGCGTACCAGATGGATTTATTAGTCGTACACCTCACGTGAAATCAGCAATCCTTGCACATAATGTCCGATGTGACTAGCTTCAGGCCCATACGTTCCCCCTAAACCCCTCGCCCTCCTCACATTTTT…
Anas_strepera_DQ449116	CATACATTTATATTCCCCATATATTAACCTATGGTCCCGGTAATAAACACTATTAACCAACTACCCTACATGCACGGACTAAACCCATCACATGTAAACGGTCATACCTCGCTCAACGGACTCCCCTCCCAA-CCAACCTAGGGTGAATGCTCTAAGACTCAACTTCCTAGCACCACATAACTGCTCTCCGGCCAAAACAAGGCCCCATAAGATGAATGCTTAGTGGACATACCTTACTAATCTCTAGGCTCCTCCCCATTACTCATGAAGCTGCGTACCAGATGGATTTATTAGTCGTACACCTCACGTGAAATCAGCAATCCTTGCACATAATGTCCGATGTGACTAGCTTCAGGCCCATACGTTCCCCCTAAACCCCTCGCCCTCCTCACATTTTT…
Anas_strepera_DQ449117	CATACATTTATATTCCCCATATATTAACCTATGGTCCCGGTAATAAACACTATTAACCAACTACCCTACATGCACGGACTAAACCCATCACATGTAAACGGTCATACCTCGCTCAACGGACTCCCCTCCCAA-CCAACCTAGGGTGAATGCTCTAAGACTCAACTTCCTAGCACCACATAACTGCTCTCCGGCCAAAACAAGGCCCCATAAGATGAATGCTTAGTGGACATACCTTACTAATCTCTAGGCTCCTCCCCATTACTCATGAAGCTGCGTACCAGATGGATTTATTAGTCGTACACCTCACGTGAAATCAGCAATCCTTGCACATAATGTCCGATGTGACTAGCTTCAGGCCCATACGTTCCCCCTAAACCCCTCGCCCTCCTCACATTTTT…
Anas_strepera_DQ449118	CATACATTTATATTCCCCATATATTAACCTATGGTCCCGGTAATAAACACTATTAACCAACTACCCTACATGCACGGACTAAACCCATCACATGTAAACGGTCATACCTCGCTCAACGGACTCCCCTCCCAA-CCAACCTAGGGTGAATGCTCTAAGACTCAACTTCCTAGCACCACATAACTGCTCTCCGGCCAAAACAAGGCCCCATAAGATGAATGCTTAGTGGACATACCTTACTAATCTCTAGGCTCCTCCCCATTACTCATGAAGCTGCGTACCAGATGGATTTATTAGTCGTACACCTCACGTGAAATCAGCAATCCTTGCACATAATGTCCGATGTGACTAGCTTCAGGCCCATACGTTCCCCCTAAACCCCTCGCCCTCCTCACATTTTT…
Anas_strepera_DQ449119	CATACATTTATATTCCCCATATATTAACCTATGGTCCCGGTAATAAACACTATTAACCAACTACCCTACATGCACGGACTAAACCCATCACATGTAAACGGTCATACCTCGCTCAACGGACTCCCCTCCCAA-CCAACCTAGGGTGAATGCTCTAAGACTCAACTTCCTAGCACCACATAACTGCTCTCCGGCCAAAACAAGGCCCCATAAGATGAATGCTTAGTGGACATACCTTACTAATCTCTAGGCTCCTCCCCATTACTCATGAAGCTGCGTACCAGATGGATTTATTAGTCGTACACCTCACGTGAAATCAGCAATCCTTGCACATAATGTCCGATGTGACTAGCTTCAGGCCCATACGTTCCCCCTAAACCCCTCGCCCTCCTCACATTTTT…
Anas_strepera_DQ449120	CATACATTTATATTCCCCATATATTAACCTATGGTCCCGGTAATAAACACTATTAACCAACTACCCTACATGCACGGACTAAACCCATCACATGTAAACGGTCATACCTCGCTCAACGGACTCCCCTCCCAA-CCAACCTAGGGTGAATGCTCTAAGACTCAACTTCCTAGCACCACATAACTGCTCTCCGGCCAAAACAAGGCCCCATAAGATGAATGCTTAGTGGACATACCTTACTAATCTCTAGGCTCCTCCCCATTACTCATGAAGCTGCGTACCAGATGGATTTATTAGTCGTACACCTCACGTGAAATCAGCAATCCTTGCACATAATGTCCGATGTGACTAGCTTCAGGCCCATACGTTCCCCCTAAACCCCTCGCCCTCCTCACATTTTT…
Anas_strepera_DQ449121	CATACATTTATATTCCCCATATATTAACCTATGGTCCCGGTAATAAACACTATTAACCAACTACCCTACATGCACGGACTAAACCCATCACATGTAAACGGTCATACCTCGCTCAACGGACTCCCCTCCCAA-CCAACCTAGGGTGAATGCTCTAAGACTCAACTTCCTAGCACCACATAACTGCTCTCCGGCCAAAACAAGGCCCCATAAGATGAATGCTTAGTGGACATACCTTACTAATCTCTAGGCTCCTCCCCATTACTCATGAAGCTGCGTACCAGATGGATTTATTAGTCGTACACCTCACGTGAAATCAGCAATCCTTGCACATAATGTCCGATGTGACTAGCTTCAGGCCCATACGTTCCCCCTAAACCCCTCGCCCTCCTCACATTTTT…
Anas_strepera_DQ449122	CATACATTTATATTCCCCATATATTAACCTATGGTCCCGGTAATAAACACTATTAACCAACTACCCTACATGCACGGACTAAACCCATCACATGTAAACGGTCATACCTCGCTCAACGGACTCCCCTCCCAA-CCAACCTAGGGTGAATGCTCTAAGACTCAACTTCCTAGCACCACATAACTGCTCTCCGGCCAAAACAAGGCCCCATAAGATGAATGCTTAGTGGACATACCTTACTAATCTCTAGGCTCCTCCCCATTACTCATGAAGCTGCGTACCAGATGGATTTATTAGTCGTACACCTCACGTGAAATCAGCAATCCTTGCACATAATGTCCGATGTGACTAGCTTCAGGCCCATACGTTCCCCCTAAACCCCTCGCCCTCCTCACATTTTT…
Anas_strepera_DQ449123	CATACATTTATATTCCCCATATATTAACCTATGGTCCCGGTAATAAACACTATTAACCAACTACCCTACATGCACGGACTAAACCCATCACATGTAAACGGTCATACCTCGCTCAACGGACTCCCCTCCCAA-CCAACCTAGGGTGAATGCTCTAAGACTCAACTTCCTAGCACCACATAACTGCTCTCCGGCCAAAACAAGGCCCCATAAGATGAATGCTTAGTGGACATACCTTACTAATCTCTAGGCTCCTCCCCATTACTCATGAAGCTGCGTACCAGATGGATTTATTAGTCGTACACCTCACGTGAAATCAGCAATCCTTGCACATAATGTCCGATGTGACTAGCTTCAGGCCCATACGTTCCCCCTAAACCCCTCGCCCTCCTCACATTTTT…
Anas_strepera_DQ449124	CATACATTTATATTCCCCATATATTAACCTATGGTCCCGGTAATAAACACTATTAACCAACTACCCTACATGCACGGACTAAACCCATCACATGTAAACGGTCATACCTCGCTCAACGGACTCCCCTCCCAA-CCAACCTAGGGTGAATGCTCTAAGACTCAACTTCCTAGCACCACATAACTGCTCTCCGGCCAAAACAAGGCCCCATAAGATGAATGCTTAGTGGACATACCTTACTAATCTCTAGGCTCCTCCCCATTACTCATGAAGCTGCGTACCAGATGGATTTATTAGTCGTACACCTCACGTGAAATCAGCAATCCTTGCACATAATGTCCGATGTGACTAGCTTCAGGCCCATACGTTCCCCCTAAACCCCTCGCCCTCCTCACATTTTT…
Anas_strepera_DQ449127	CATACATTTATATTCCCCATATATTAACCTATGGTCCCGGTAATAAACACTATTAACCAACTACCCTACATGCACGGACTAAACCCATCACATGTAAACGGTCATACCTCGCTCAACGGACTCCCCTCCCAA-CCAACCTAGGGTGAATGCTCTAAGACTCAACTTCCTAGCACCACATAACTGCTCTCCGGCCAAAACAAGGCCCCATAAGATGAATGCTTAGTGGACATACCTTACTAATCTCTAGGCTCCTCCCCATTACTCATGAAGCTGCGTACCAGATGGATTTATTAGTCGTACACCTCACGTGAAATCAGCAATCCTTGCACATAATGTCCGATGTGACTAGCTTCAGGCCCATACGTTCCCCCTAAACCCCTCGCCCTCCTCACATTTTT…
Anas_strepera_DQ449129	CATACATTTATATTCCCCATATATTAACCTATGGTCCCGGTAATAAACACTATTAACCAACTACCCTACATGCACGGACTAAACCCATCACATGTAAACGGTCATACCTCGCTCAACGGACTCCCCTCCCAA-CCAACCTAGGGTGAATGCTCTAAGACTCAACTTCCTAGCACCACATAACTGCTCTCCGGCCAAAACAAGGCCCCATAAGATGAATGCTTAGTGGACATACCTTACTAATCTCTAGGCTCCTCCCCATTACTCATGAAGCTGCGTACCAGATGGATTTATTAGTCGTACACCTCACGTGAAATCAGCAATCCTTGCACATAATGTCCGATGTGACTAGCTTCAGGCCCATACGTTCCCCCTAAACCCCTCGCCCTCCTCACATTTTT…
Anas_strepera_DQ449130	CATACATTTATATTCCCCATATATTAACCTATGGTCCCGGTAATAAACACTATTAACCAACTACCCTACATGCACGGACTAAACCCATCACATGTAAACGGTCATACCTCGCTCAACGGACTCCCCTCCCAA-CCAACCTAGGGTGAATGCTCTAAGACTCAACTTCCTAGCACCACATAACTGCTCTCCGGCCAAAACAAGGCCCCATAAGATGAATGCTTAGTGGACATACCTTACTAATCTCTAGGCTCCTCCCCATTACTCATGAAGCTGCGTACCAGATGGATTTATTAGTCGTACACCTCACGTGAAATCAGCAATCCTTGCACATAATGTCCGATGTGACTAGCTTCAGGCCCATACGTTCCCCCTAAACCCCTCGCCCTCCTCACATTTTT…
Anas_strepera_DQ449131	CATACATTTATATTCCCCATATATTAACCTATGGTCCCGGTAATAAACACTATTAACCAACTACCCTACATGCACGGACTAAACCCATCACATGTAAACGGTCATACCTCGCTCAACGGACTCCCCTCCCAA-CCAACCTAGGGTGAATGCTCTAAGACTCAACTTCCTAGCACCACATAACTGCTCTCCGGCCAAAACAAGGCCCCATAAGATGAATGCTTAGTGGACATACCTTACTAATCTCTAGGCTCCTCCCCATTACTCATGAAGCTGCGTACCAGATGGATTTATTAGTCGTACACCTCACGTGAAATCAGCAATCCTTGCACATAATGTCCGATGTGACTAGCTTCAGGCCCATACGTTCCCCCTAAACCCCTCGCCCTCCTCACATTTTT…
Anas_strepera_DQ449134	CATACATTTATATTCCCCATATATTAACCTATGGTCCCGGTAATAAACACTATTAACCAACTACCCTACATGCACGGACTAAACCCATCACATGTAAACGGTCATACCTCGCTCAACGGACTCCCCTCCCAA-CCAACCTAGGGTGAATGCTCTAAGACTCAACTTCCTAGCACCACATAACTGCTCTCCGGCCAAAACAAGGCCCCATAAGATGAATGCTTAGTGGACATACCTTACTAATCTCTAGGCTCCTCCCCATTACTCATGAAGCTGCGTACCAGATGGATTTATTAGTCGTACACCTCACGTGAAATCAGCAATCCTTGCACATAATGTCCGATGTGACTAGCTTCAGGCCCATACGTTCCCCCTAAACCCCTCGCCCTCCTCACATTTTT…
Anas_strepera_DQ449136	CATACATTTATATTCCCCATATATTAACCTATGGTCCCGGTAATAAACACTATTAACCAACTACCCTACATGCACGGACTAAACCCATCACATGTAAACGGTCATACCTCGCTCAACGGACTCCCCTCCCAA-CCAACCTAGGGTGAATGCTCTAAGACTCAACTTCCTAGCACCACATAACTGCTCTCCGGCCAAAACAAGGCCCCATAAGATGAATGCTTAGTGGACATACCTTACTAATCTCTAGGCTCCTCCCCATTACTCATGAAGCTGCGTACCAGATGGATTTATTAGTCGTACACCTCACGTGAAATCAGCAATCCTTGCACATAATGTCCGATGTGACTAGCTTCAGGCCCATACGTTCCCCCTAAACCCCTCGCCCTCCTCACATTTTT…
Anas_strepera_DQ449141	CATACATTTATATTCCCCATATATTAACCTATGGTCCCGGTAATAAACACTATTAACCAACTACCCTACATGCACGGACTAAACCCATCACATGTAAACGGTCATACCTCGCTCAACGGACTCCCCTCCCAA-CCAACCTAGGGTGAATGCTCTAAGACTCAACTTCCTAGCACCACATAACTGCTCTCCGGCCAAAACAAGGCCCCATAAGATGAATGCTTAGTGGACATACCTTACTAATCTCTAGGCTCCTCCCCATTACTCATGAAGCTGCGTACCAGATGGATTTATTAGTCGTACACCTCACGTGAAATCAGCAATCCTTGCACATAATGTCCGATGTGACTAGCTTCAGGCCCATACGTTCCCCCTAAACCCCTCGCCCTCCTCACATTTTT…
Anas_strepera_DQ449143	CATACATTTATATTCCCCATATATTAACCTATGGTCCCGGTAATAAACACTATTAACCAACTACCCTACATGCACGGACTAAACCCATCACATGTAAACGGTCATACCTCGCTCAACGGACTCCCCTCCCAA-CCAACCTAGGGTGAATGCTCTAAGACTCAACTTCCTAGCACCACATAACTGCTCTCCGGCCAAAACAAGGCCCCATAAGATGAATGCTTAGTGGACATACCTTACTAATCTCTAGGCTCCTCCCCATTACTCATGAAGCTGCGTACCAGATGGATTTATTAGTCGTACACCTCACGTGAAATCAGCAATCCTTGCACATAATGTCCGATGTGACTAGCTTCAGGCCCATACGTTCCCCCTAAACCCCTCGCCCTCCTCACATTTTT…
Anas_strepera_DQ449145	CATACATTTATATTCCCCATATATTAACCTATGGTCCCGGTAATAAACACTATTAACCAACTACCCTACATGCACGGACTAAACCCATCACATGTAAACGGTCATACCTCGCTCAACGGACTCCCCTCCCAA-CCAACCTAGGGTGAATGCTCTAAGACTCAACTTCCTAGCACCACATAACTGCTCTCCGGCCAAAACAAGGCCCCATAAGATGAATGCTTAGTGGACATACCTTACTAATCTCTAGGCTCCTCCCCATTACTCATGAAGCTGCGTACCAGATGGATTTATTAGTCGTACACCTCACGTGAAATCAGCAATCCTTGCACATAATGTCCGATGTGACTAGCTTCAGGCCCATACGTTCCCCCTAAACCCCTCGCCCTCCTCACATTTTT…
Anas_strepera_DQ449147	CATACATTTATATTCCCCATATATTAACCTATGGTCCCGGTAATAAACACTATTAACCAACTACCCTACATGCACGGACTAAACCCATCACATGTAAACGGTCATACCTCGCTCAACGGACTCCCCTCCCAA-CCAACCTAGGGTGAATGCTCTAAGACTCAACTTCCTAGCACCACATAACTGCTCTCCGGCCAAAACAAGGCCCCATAAGATGAATGCTTAGTGGACATACCTTACTAATCTCTAGGCTCCTCCCCATTACTCATGAAGCTGCGTACCAGATGGATTTATTAGTCGTACACCTCACGTGAAATCAGCAATCCTTGCACATAATGTCCGATGTGACTAGCTTCAGGCCCATACGTTCCCCCTAAACCCCTCGCCCTCCTCACATTTTT…
Anas_strepera_DQ449153	CATACATTTATATTCCCCATATATTAACCTATGGTCCCGGTAATAAACACTATTAACCAACTACCCTACATGCACGGACTAAACCCATCACATGTAAACGGTCATACCTCGCTCAACGGACTCCCCTCCCAA-CCAACCTAGGGTGAATGCTCTAAGACTCAACTTCCTAGCACCACATAACTGCTCTCCGGCCAAAACAAGGCCCCATAAGATGAATGCTTAGTGGACATACCTTACTAATCTCTAGGCTCCTCCCCATTACTCATGAAGCTGCGTACCAGATGGATTTATTAGTCGTACACCTCACGTGAAATCAGCAATCCTTGCACATAATGTCCGATGTGACTAGCTTCAGGCCCATACGTTCCCCCTAAACCCCTCGCCCTCCTCACATTTTT…
Anas_strepera_DQ449154	CATACATTTATATTCCCCATATATTAACCTATGGTCCCGGTAATAAACACTATTAACCAACTACCCTACATGCACGGACTAAACCCATCACATGTAAACGGTCATACCTCGCTCAACGGACTCCCCTCCCAA-CCAACCTAGGGTGAATGCTCTAAGACTCAACTTCCTAGCACCACATAACTGCTCTCCGGCCAAAACAAGGCCCCATAAGATGAATGCTTAGTGGACATACCTTACTAATCTCTAGGCTCCTCCCCATTACTCATGAAGCTGCGTACCAGATGGATTTATTAGTCGTACACCTCACGTGAAATCAGCAATCCTTGCACATAATGTCCGATGTGACTAGCTTCAGGCCCATACGTTCCCCCTAAACCCCTCGCCCTCCTCACATTTTT…
Anas_strepera_DQ449155	CATACATTTATATTCCCCATATATTAACCTATGGTCCCGGTAATAAACACTATTAACCAACTACCCTACATGCACGGACTAAACCCATCACATGTAAACGGTCATACCTCGCTCAACGGACTCCCCTCCCAA-CCAACCTAGGGTGAATGCTCTAAGACTCAACTTCCTAGCACCACATAACTGCTCTCCGGCCAAAACAAGGCCCCATAAGATGAATGCTTAGTGGACATACCTTACTAATCTCTAGGCTCCTCCCCATTACTCATGAAGCTGCGTACCAGATGGATTTATTAGTCGTACACCTCACGTGAAATCAGCAATCCTTGCACATAATGTCCGATGTGACTAGCTTCAGGCCCATACGTTCCCCCTAAACCCCTCGCCCTCCTCACATTTTT…
Anas_strepera_DQ449160	CATACATTTATATTCCCCATATATTAACCTATGGTCCCGGTAATAAACACTATTAACCAACTACCCTACATGCACGGACTAAACCCATCACATGTAAACGGTCATACCTCGCTCAACGGACTCCCCTCCCAA-CCAACCTAGGGTGAATGCTCTAAGACTCAACTTCCTAGCACCACATAACTGCTCTCCGGCCAAAACAAGGCCCCATAAGATGAATGCTTAGTGGACATACCTTACTAATCTCTAGGCTCCTCCCCATTACTCATGAAGCTGCGTACCAGATGGATTTATTAGTCGTACACCTCACGTGAAATCAGCAATCCTTGCACATAATGTCCGATGTGACTAGCTTCAGGCCCATACGTTCCCCCTAAACCCCTCGCCCTCCTCACATTTTT…
Anas_strepera_DQ449161	CATACATTTATATTCCCCATATATTAACCTATGGTCCCGGTAATAAACACTATTAACCAACTACCCTACATGCACGGACTAAACCCATCACATGTAAACGGTCATACCTCGCTCAACGGACTCCCCTCCCAA-CCAACCTAGGGTGAATGCTCTAAGACTCAACTTCCTAGCACCACATAACTGCTCTCCGGCCAAAACAAGGCCCCATAAGATGAATGCTTAGTGGACATACCTTACTAATCTCTAGGCTCCTCCCCATTACTCATGAAGCTGCGTACCAGATGGATTTATTAGTCGTACACCTCACGTGAAATCAGCAATCCTTGCACATAATGTCCGATGTGACTAGCTTCAGGCCCATACGTTCCCCCTAAACCCCTCGCCCTCCTCACATTTTT…
Anas_strepera_DQ449162	CATACATTTATATTCCCCATATATTAACCTATGGTCCCGGTAATAAACACTATTAACCAACTACCCTACATGCACGGACTAAACCCATCACATGTAAACGGTCATACCTCGCTCAACGGACTCCCCTCCCAA-CCAACCTAGGGTGAATGCTCTAAGACTCAACTTCCTAGCACCACATAACTGCTCTCCGGCCAAAACAAGGCCCCATAAGATGAATGCTTAGTGGACATACCTTACTAATCTCTAGGCTCCTCCCCATTACTCATGAAGCTGCGTACCAGATGGATTTATTAGTCGTACACCTCACGTGAAATCAGCAATCCTTGCACATAATGTCCGATGTGACTAGCTTCAGGCCCATACGTTCCCCCTAAACCCCTCGCCCTCCTCACATTTTT…
Anas_strepera_DQ449164	CATACATTTATATTCCCCATATATTAACCTATGGTCCCGGTAATAAACACTATTAACCAACTACCCTACATGCACGGACTAAACCCATCACATGTAAACGGTCATACCTCGCTCAACGGACTCCCCTCCCAA-CCAACCTAGGGTGAATGCTCTAAGACTCAACTTCCTAGCACCACATAACTGCTCTCCGGCCAAAACAAGGCCCCATAAGATGAATGCTTAGTGGACATACCTTACTAATCTCTAGGCTCCTCCCCATTACTCATGAAGCTGCGTACCAGATGGATTTATTAGTCGTACACCTCACGTGAAATCAGCAATCCTTGCACATAATGTCCGATGTGACTAGCTTCAGGCCCATACGTTCCCCCTAAACCCCTCGCCCTCCTCACATTTTT…
Anas_strepera_DQ449165	CATACATTTATATTCCCCATATATTAACCTATGGTCCCGGTAATAAACACTATTAACCAACTACCCTACATGCACGGACTAAACCCATCACATGTAAACGGTCATACCTCGCTCAACGGACTCCCCTCCCAA-CCAACCTAGGGTGAATGCTCTAAGACTCAACTTCCTAGCACCACATAACTGCTCTCCGGCCAAAACAAGGCCCCATAAGATGAATGCTTAGTGGACATACCTTACTAATCTCTAGGCTCCTCCCCATTACTCATGAAGCTGCGTACCAGATGGATTTATTAGTCGTACACCTCACGTGAAATCAGCAATCCTTGCACATAATGTCCGATGTGACTAGCTTCAGGCCCATACGTTCCCCCTAAACCCCTCGCCCTCCTCACATTTTT…
Anas_strepera_DQ449166	CATACATTTATATTCCCCATATATTAACCTATGGTCCCGGTAATAAACACTATTAACCAACTACCCTACATGCACGGACTAAACCCATCACATGTAAACGGTCATACCTCGCTCAACGGACTCCCCTCCCAA-CCAACCTAGGGTGAATGCTCTAAGACTCAACTTCCTAGCACCACATAACTGCTCTCCGGCCAAAACAAGGCCCCATAAGATGAATGCTTAGTGGACATACCTTACTAATCTCTAGGCTCCTCCCCATTACTCATGAAGCTGCGTACCAGATGGATTTATTAGTCGTACACCTCACGTGAAATCAGCAATCCTTGCACATAATGTCCGATGTGACTAGCTTCAGGCCCATACGTTCCCCCTAAACCCCTCGCCCTCCTCACATTTTT…
Anas_strepera_DQ449167	CATACATTTATATTCCCCATATATTAACCTATGGTCCCGGTAATAAACACTATTAACCAACTACCCTACATGCACGGACTAAACCCATCACATGTAAACGGTCATACCTCGCTCAACGGACTCCCCTCCCAA-CCAACCTAGGGTGAATGCTCTAAGACTCAACTTCCTAGCACCACATAACTGCTCTCCGGCCAAAACAAGGCCCCATAAGATGAATGCTTAGTGGACATACCTTACTAATCTCTAGGCTCCTCCCCATTACTCATGAAGCTGCGTACCAGATGGATTTATTAGTCGTACACCTCACGTGAAATCAGCAATCCTTGCACATAATGTCCGATGTGACTAGCTTCAGGCCCATACGTTCCCCCTAAACCCCTCGCCCTCCTCACATTTTT…
Anas_strepera_DQ449169	CATACATTTATATTCCCCATATATTAACCTATGGTCCCGGTAATAAACACTATTAACCAACTACCCTACATGCACGGACTAAACCCATCACATGTAAACGGTCATACCTCGCTCAACGGACTCCCCTCCCAA-CCAACCTAGGGTGAATGCTCTAAGACTCAACTTCCTAGCACCACATAACTGCTCTCCGGCCAAAACAAGGCCCCATAAGATGAATGCTTAGTGGACATACCTTACTAATCTCTAGGCTCCTCCCCATTACTCATGAAGCTGCGTACCAGATGGATTTATTAGTCGTACACCTCACGTGAAATCAGCAATCCTTGCACATAATGTCCGATGTGACTAGCTTCAGGCCCATACGTTCCCCCTAAACCCCTCGCCCTCCTCACATTTTT…
Anas_strepera_DQ449171	CATACATTTATATTCCCCATATATTAACCTATGGTCCCGGTAATAAACACTATTAACCAACTACCCTACATGCACGGACTAAACCCATCACATGTAAACGGTCATACCTCGCTCAACGGACTCCCCTCCCAA-CCAACCTAGGGTGAATGCTCTAAGACTCAACTTCCTAGCACCACATAACTGCTCTCCGGCCAAAACAAGGCCCCATAAGATGAATGCTTAGTGGACATACCTTACTAATCTCTAGGCTCCTCCCCATTACTCATGAAGCTGCGTACCAGATGGATTTATTAGTCGTACACCTCACGTGAAATCAGCAATCCTTGCACATAATGTCCGATGTGACTAGCTTCAGGCCCATACGTTCCCCCTAAACCCCTCGCCCTCCTCACATTTTT…
Anas_strepera_DQ449175	CATACATTTATATTCCCCATATATTAACCTATGGTCCCGGTAATAAACACTATTAACCAACTACCCTACATGCACGGACTAAACCCATCACATGTAAACGGTCATACCTCGCTCAACGGACTCCCCTCCCAA-CCAACCTAGGGTGAATGCTCTAAGACTCAACTTCCTAGCACCACATAACTGCTCTCCGGCCAAAACAAGGCCCCATAAGATGAATGCTTAGTGGACATACCTTACTAATCTCTAGGCTCCTCCCCATTACTCATGAAGCTGCGTACCAGATGGATTTATTAGTCGTACACCTCACGTGAAATCAGCAATCCTTGCACATAATGTCCGATGTGACTAGCTTCAGGCCCATACGTTCCCCCTAAACCCCTCGCCCTCCTCACATTTTT…
Anas_strepera_DQ449178	CATACATTTATATTCCCCATATATTAACCTATGGTCCCGGTAATAAACACTATTAACCAACTACCCTACATGCACGGACTAAACCCATCACATGTAAACGGTCATACCTCGCTCAACGGACTCCCCTCCCAA-CCAACCTAGGGTGAATGCTCTAAGACTCAACTTCCTAGCACCACATAACTGCTCTCCGGCCAAAACAAGGCCCCATAAGATGAATGCTTAGTGGACATACCTTACTAATCTCTAGGCTCCTCCCCATTACTCATGAAGCTGCGTACCAGATGGATTTATTAGTCGTACACCTCACGTGAAATCAGCAATCCTTGCACATAATGTCCGATGTGACTAGCTTCAGGCCCATACGTTCCCCCTAAACCCCTCGCCCTCCTCACATTTTT…
Anas_strepera_DQ449179	CATACATTTATATTCCCCATATATTAACCTATGGTCCCGGTAATAAACACTATTAACCAACTACCCTACATGCACGGACTAAACCCATCACATGTAAACGGTCATACCTCGCTCAACGGACTCCCCTCCCAA-CCAACCTAGGGTGAATGCTCTAAGACTCAACTTCCTAGCACCACATAACTGCTCTCCGGCCAAAACAAGGCCCCATAAGATGAATGCTTAGTGGACATACCTTACTAATCTCTAGGCTCCTCCCCATTACTCATGAAGCTGCGTACCAGATGGATTTATTAGTCGTACACCTCACGTGAAATCAGCAATCCTTGCACATAATGTCCGATGTGACTAGCTTCAGGCCCATACGTTCCCCCTAAACCCCTCGCCCTCCTCACATTTTT…
Anas_strepera_DQ449180	CATACATTTATATTCCCCATATATTAACCTATGGTCCCGGTAATAAACACTATTAACCAACTACCCTACATGCACGGACTAAACCCATCACATGTAAACGGTCATACCTCGCTCAACGGACTCCCCTCCCAA-CCAACCTAGGGTGAATGCTCTAAGACTCAACTTCCTAGCACCACATAACTGCTCTCCGGCCAAAACAAGGCCCCATAAGATGAATGCTTAGTGGACATACCTTACTAATCTCTAGGCTCCTCCCCATTACTCATGAAGCTGCGTACCAGATGGATTTATTAGTCGTACACCTCACGTGAAATCAGCAATCCTTGCACATAATGTCCGATGTGACTAGCTTCAGGCCCATACGTTCCCCCTAAACCCCTCGCCCTCCTCACATTTTT…
Anas_strepera_DQ449181	CATACATTTATATTCCCCATATATTAACCTATGGTCCCGGTAATAAACACTATTAACCAACTACCCTACATGCACGGACTAAACCCATCACATGTAAACGGTCATACCTCGCTCAACGGACTCCCCTCCCAA-CCAACCTAGGGTGAATGCTCTAAGACTCAACTTCCTAGCACCACATAACTGCTCTCCGGCCAAAACAAGGCCCCATAAGATGAATGCTTAGTGGACATACCTTACTAATCTCTAGGCTCCTCCCCATTACTCATGAAGCTGCGTACCAGATGGATTTATTAGTCGTACACCTCACGTGAAATCAGCAATCCTTGCACATAATGTCCGATGTGACTAGCTTCAGGCCCATACGTTCCCCCTAAACCCCTCGCCCTCCTCACATTTTT…
Anas_strepera_DQ449182	CATACATTTATATTCCCCATATATTAACCTATGGTCCCGGTAATAAACACTATTAACCAACTACCCTACATGCACGGACTAAACCCATCACATGTAAACGGTCATACCTCGCTCAACGGACTCCCCTCCCAA-CCAACCTAGGGTGAATGCTCTAAGACTCAACTTCCTAGCACCACATAACTGCTCTCCGGCCAAAACAAGGCCCCATAAGATGAATGCTTAGTGGACATACCTTACTAATCTCTAGGCTCCTCCCCATTACTCATGAAGCTGCGTACCAGATGGATTTATTAGTCGTACACCTCACGTGAAATCAGCAATCCTTGCACATAATGTCCGATGTGACTAGCTTCAGGCCCATACGTTCCCCCTAAACCCCTCGCCCTCCTCACATTTTT…
Anas_strepera_DQ449183	CATACATTTATATTCCCCATATATTAACCTATGGTCCCGGTAATAAACACTATTAACCAACTACCCTACATGCACGGACTAAACCCATCACATGTAAACGGTCATACCTCGCTCAACGGACTCCCCTCCCAA-CCAACCTAGGGTGAATGCTCTAAGACTCAACTTCCTAGCACCACATAACTGCTCTCCGGCCAAAACAAGGCCCCATAAGATGAATGCTTAGTGGACATACCTTACTAATCTCTAGGCTCCTCCCCATTACTCATGAAGCTGCGTACCAGATGGATTTATTAGTCGTACACCTCACGTGAAATCAGCAATCCTTGCACATAATGTCCGATGTGACTAGCTTCAGGCCCATACGTTCCCCCTAAACCCCTCGCCCTCCTCACATTTTT…
Anas_strepera_DQ449184	CATACATTTATATTCCCCATATATTAACCTATGGTCCCGGTAATAAACACTATTAACCAACTACCCTACATGCACGGACTAAACCCATCACATGTAAACGGTCATACCTCGCTCAACGGACTCCCCTCCCAA-CCAACCTAGGGTGAATGCTCTAAGACTCAACTTCCTAGCACCACATAACTGCTCTCCGGCCAAAACAAGGCCCCATAAGATGAATGCTTAGTGGACATACCTTACTAATCTCTAGGCTCCTCCCCATTACTCATGAAGCTGCGTACCAGATGGATTTATTAGTCGTACACCTCACGTGAAATCAGCAATCCTTGCACATAATGTCCGATGTGACTAGCTTCAGGCCCATACGTTCCCCCTAAACCCCTCGCCCTCCTCACATTTTT…
Anas_strepera_DQ449185	CATACATTTATATTCCCCATATATTAACCTATGGTCCCGGTAATAAACACTATTAACCAACTACCCTACATGCACGGACTAAACCCATCACATGTAAACGGTCATACCTCGCTCAACGGACTCCCCTCCCAA-CCAACCTAGGGTGAATGCTCTAAGACTCAACTTCCTAGCACCACATAACTGCTCTCCGGCCAAAACAAGGCCCCATAAGATGAATGCTTAGTGGACATACCTTACTAATCTCTAGGCTCCTCCCCATTACTCATGAAGCTGCGTACCAGATGGATTTATTAGTCGTACACCTCACGTGAAATCAGCAATCCTTGCACATAATGTCCGATGTGACTAGCTTCAGGCCCATACGTTCCCCCTAAACCCCTCGCCCTCCTCACATTTTT…
Anas_strepera_DQ449189	CATACATTTATATTCCCCATATATTAACCTATGGTCCCGGTAATAAACACTATTAACCAACTACCCTACATGCACGGACTAAACCCATCACATGTAAACGGTCATACCTCGCTCAACGGACTCCCCTCCCAA-CCAACCTAGGGTGAATGCTCTAAGACTCAACTTCCTAGCACCACATAACTGCTCTCCGGCCAAAACAAGGCCCCATAAGATGAATGCTTAGTGGACATACCTTACTAATCTCTAGGCTCCTCCCCATTACTCATGAAGCTGCGTACCAGATGGATTTATTAGTCGTACACCTCACGTGAAATCAGCAATCCTTGCACATAATGTCCGATGTGACTAGCTTCAGGCCCATACGTTCCCCCTAAACCCCTCGCCCTCCTCACATTTTT…
Anas_strepera_DQ449190	CATACATTTATATTCCCCATATATTAACCTATGGTCCCGGTAATAAACACTATTAACCAACTACCCTACATGCACGGACTAAACCCATCACATGTAAACGGTCATACCTCGCTCAACGGACTCCCCTCCCAA-CCAACCTAGGGTGAATGCTCTAAGACTCAACTTCCTAGCACCACATAACTGCTCTCCGGCCAAAACAAGGCCCCATAAGATGAATGCTTAGTGGACATACCTTACTAATCTCTAGGCTCCTCCCCATTACTCATGAAGCTGCGTACCAGATGGATTTATTAGTCGTACACCTCACGTGAAATCAGCAATCCTTGCACATAATGTCCGATGTGACTAGCTTCAGGCCCATACGTTCCCCCTAAACCCCTCGCCCTCCTCACATTTTT…
Anas_strepera_DQ449191	CATACATTTATATTCCCCATATATTAACCTATGGTCCCGGTAATAAACACTATTAACCAACTACCCTACATGCACGGACTAAACCCATCACATGTAAACGGTCATACCTCGCTCAACGGACTCCCCTCCCAA-CCAACCTAGGGTGAATGCTCTAAGACTCAACTTCCTAGCACCACATAACTGCTCTCCGGCCAAAACAAGGCCCCATAAGATGAATGCTTAGTGGACATACCTTACTAATCTCTAGGCTCCTCCCCATTACTCATGAAGCTGCGTACCAGATGGATTTATTAGTCGTACACCTCACGTGAAATCAGCAATCCTTGCACATAATGTCCGATGTGACTAGCTTCAGGCCCATACGTTCCCCCTAAACCCCTCGCCCTCCTCACATTTTT…
Anas_strepera_DQ449196	CATACATTTATATTCCCCATATATTAACCTATGGTCCCGGTAATAAACACTATTAACCAACTACCCTACATGCACGGACTAAACCCATCACATGTAAACGGTCATACCTCGCTCAACGGACTCCCCTCCCAA-CCAACCTAGGGTGAATGCTCTAAGACTCAACTTCCTAGCACCACATAACTGCTCTCCGGCCAAAACAAGGCCCCATAAGATGAATGCTTAGTGGACATACCTTACTAATCTCTAGGCTCCTCCCCATTACTCATGAAGCTGCGTACCAGATGGATTTATTAGTCGTACACCTCACGTGAAATCAGCAATCCTTGCACATAATGTCCGATGTGACTAGCTTCAGGCCCATACGTTCCCCCTAAACCCCTCGCCCTCCTCACATTTTT…
Anas_strepera_DQ449197	CATACATTTATATTCCCCATATATTAACCTATGGTCCCGGTAATAAACACTATTAACCAACTACCCTACATGCACGGACTAAACCCATCACATGTAAACGGTCATACCTCGCTCAACGGACTCCCCTCCCAA-CCAACCTAGGGTGAATGCTCTAAGACTCAACTTCCTAGCACCACATAACTGCTCTCCGGCCAAAACAAGGCCCCATAAGATGAATGCTTAGTGGACATACCTTACTAATCTCTAGGCTCCTCCCCATTACTCATGAAGCTGCGTACCAGATGGATTTATTAGTCGTACACCTCACGTGAAATCAGCAATCCTTGCACATAATGTCCGATGTGACTAGCTTCAGGCCCATACGTTCCCCCTAAACCCCTCGCCCTCCTCACATTTTT…
Anas_strepera_DQ449198	CATACATTTATATTCCCCATATATTAACCTATGGTCCCGGTAATAAACACTATTAACCAACTACCCTACATGCACGGACTAAACCCATCACATGTAAACGGTCATACCTCGCTCAACGGACTCCCCTCCCAA-CCAACCTAGGGTGAATGCTCTAAGACTCAACTTCCTAGCACCACATAACTGCTCTCCGGCCAAAACAAGGCCCCATAAGATGAATGCTTAGTGGACATACCTTACTAATCTCTAGGCTCCTCCCCATTACTCATGAAGCTGCGTACCAGATGGATTTATTAGTCGTACACCTCACGTGAAATCAGCAATCCTTGCACATAATGTCCGATGTGACTAGCTTCAGGCCCATACGTTCCCCCTAAACCCCTCGCCCTCCTCACATTTTT…
Anas_strepera_DQ449199	CATACATTTATATTCCCCATATATTAACCTATGGTCCCGGTAATAAACACTATTAACCAACTACCCTACATGCACGGACTAAACCCATCACATGTAAACGGTCATACCTCGCTCAACGGACTCCCCTCCCAA-CCAACCTAGGGTGAATGCTCTAAGACTCAACTTCCTAGCACCACATAACTGCTCTCCGGCCAAAACAAGGCCCCATAAGATGAATGCTTAGTGGACATACCTTACTAATCTCTAGGCTCCTCCCCATTACTCATGAAGCTGCGTACCAGATGGATTTATTAGTCGTACACCTCACGTGAAATCAGCAATCCTTGCACATAATGTCCGATGTGACTAGCTTCAGGCCCATACGTTCCCCCTAAACCCCTCGCCCTCCTCACATTTTT…
Anas_strepera_DQ449200	CATACATTTATATTCCCCATATATTAACCTATGGTCCCGGTAATAAACACTATTAACCAACTACCCTACATGCACGGACTAAACCCATCACATGTAAACGGTCATACCTCGCTCAACGGACTCCCCTCCCAA-CCAACCTAGGGTGAATGCTCTAAGACTCAACTTCCTAGCACCACATAACTGCTCTCCGGCCAAAACAAGGCCCCATAAGATGAATGCTTAGTGGACATACCTTACTAATCTCTAGGCTCCTCCCCATTACTCATGAAGCTGCGTACCAGATGGATTTATTAGTCGTACACCTCACGTGAAATCAGCAATCCTTGCACATAATGTCCGATGTGACTAGCTTCAGGCCCATACGTTCCCCCTAAACCCCTCGCCCTCCTCACATTTTT…
Anas_strepera_DQ449201	CATACATTTATATTCCCCATATATTAACCTATGGTCCCGGTAATAAACACTATTAACCAACTACCCTACATGCACGGACTAAACCCATCACATGTAAACGGTCATACCTCGCTCAACGGACTCCCCTCCCAA-CCAACCTAGGGTGAATGCTCTAAGACTCAACTTCCTAGCACCACATAACTGCTCTCCGGCCAAAACAAGGCCCCATAAGATGAATGCTTAGTGGACATACCTTACTAATCTCTAGGCTCCTCCCCATTACTCATGAAGCTGCGTACCAGATGGATTTATTAGTCGTACACCTCACGTGAAATCAGCAATCCTTGCACATAATGTCCGATGTGACTAGCTTCAGGCCCATACGTTCCCCCTAAACCCCTCGCCCTCCTCACATTTTT…
Anas_strepera_DQ449203	CATACATTTATATTCCCCATATATTAACCTATGGTCCCGGTAATAAACACTATTAACCAACTACCCTACATGCACGGACTAAACCCATCACATGTAAACGGTCATACCTCGCTCAACGGACTCCCCTCCCAA-CCAACCTAGGGTGAATGCTCTAAGACTCAACTTCCTAGCACCACATAACTGCTCTCCGGCCAAAACAAGGCCCCATAAGATGAATGCTTAGTGGACATACCTTACTAATCTCTAGGCTCCTCCCCATTACTCATGAAGCTGCGTACCAGATGGATTTATTAGTCGTACACCTCACGTGAAATCAGCAATCCTTGCACATAATGTCCGATGTGACTAGCTTCAGGCCCATACGTTCCCCCTAAACCCCTCGCCCTCCTCACATTTTT…
Anas_strepera_DQ449204	CATACATTTATATTCCCCATATATTAACCTATGGTCCCGGTAATAAACACTATTAACCAACTACCCTACATGCACGGACTAAACCCATCACATGTAAACGGTCATACCTCGCTCAACGGACTCCCCTCCCAA-CCAACCTAGGGTGAATGCTCTAAGACTCAACTTCCTAGCACCACATAACTGCTCTCCGGCCAAAACAAGGCCCCATAAGATGAATGCTTAGTGGACATACCTTACTAATCTCTAGGCTCCTCCCCATTACTCATGAAGCTGCGTACCAGATGGATTTATTAGTCGTACACCTCACGTGAAATCAGCAATCCTTGCACATAATGTCCGATGTGACTAGCTTCAGGCCCATACGTTCCCCCTAAACCCCTCGCCCTCCTCACATTTTT…
Anas_strepera_DQ449205	CATACATTTATATTCCCCATATATTAACCTATGGTCCCGGTAATAAACACTATTAACCAACTACCCTACATGCACGGACTAAACCCATCACATGTAAACGGTCATACCTCGCTCAACGGACTCCCCTCCCAA-CCAACCTAGGGTGAATGCTCTAAGACTCAACTTCCTAGCACCACATAACTGCTCTCCGGCCAAAACAAGGCCCCATAAGATGAATGCTTAGTGGACATACCTTACTAATCTCTAGGCTCCTCCCCATTACTCATGAAGCTGCGTACCAGATGGATTTATTAGTCGTACACCTCACGTGAAATCAGCAATCCTTGCACATAATGTCCGATGTGACTAGCTTCAGGCCCATACGTTCCCCCTAAACCCCTCGCCCTCCTCACATTTTT…
Anas_strepera_DQ449206	CATACATTTATATTCCCCATATATTAACCTATGGTCCCGGTAATAAACACTATTAACCAACTACCCTACATGCACGGACTAAACCCATCACATGTAAACGGTCATACCTCGCTCAACGGACTCCCCTCCCAA-CCAACCTAGGGTGAATGCTCTAAGACTCAACTTCCTAGCACCACATAACTGCTCTCCGGCCAAAACAAGGCCCCATAAGATGAATGCTTAGTGGACATACCTTACTAATCTCTAGGCTCCTCCCCATTACTCATGAAGCTGCGTACCAGATGGATTTATTAGTCGTACACCTCACGTGAAATCAGCAATCCTTGCACATAATGTCCGATGTGACTAGCTTCAGGCCCATACGTTCCCCCTAAACCCCTCGCCCTCCTCACATTTTT…
Anas_strepera_DQ449207	CATACATTTATATTCCCCATATATTAACCTATGGTCCCGGTAATAAACACTATTAACCAACTACCCTACATGCACGGACTAAACCCATCACATGTAAACGGTCATACCTCGCTCAACGGACTCCCCTCCCAA-CCAACCTAGGGTGAATGCTCTAAGACTCAACTTCCTAGCACCACATAACTGCTCTCCGGCCAAAACAAGGCCCCATAAGATGAATGCTTAGTGGACATACCTTACTAATCTCTAGGCTCCTCCCCATTACTCATGAAGCTGCGTACCAGATGGATTTATTAGTCGTACACCTCACGTGAAATCAGCAATCCTTGCACATAATGTCCGATGTGACTAGCTTCAGGCCCATACGTTCCCCCTAAACCCCTCGCCCTCCTCACATTTTT…
Anas_strepera_DQ449208	CATACATTTATATTCCCCATATATTAACCTATGGTCCCGGTAATAAACACTATTAACCAACTACCCTACATGCACGGACTAAACCCATCACATGTAAACGGTCATACCTCGCTCAACGGACTCCCCTCCCAA-CCAACCTAGGGTGAATGCTCTAAGACTCAACTTCCTAGCACCACATAACTGCTCTCCGGCCAAAACAAGGCCCCATAAGATGAATGCTTAGTGGACATACCTTACTAATCTCTAGGCTCCTCCCCATTACTCATGAAGCTGCGTACCAGATGGATTTATTAGTCGTACACCTCACGTGAAATCAGCAATCCTTGCACATAATGTCCGATGTGACTAGCTTCAGGCCCATACGTTCCCCCTAAACCCCTCGCCCTCCTCACATTTTT…
Anas_strepera_DQ449217	CATACATTTATATTCCCCATATATTAACCTATGGTCCCGGTAATAAACACTATTAACCAACTACCCTACATGCACGGACTAAACCCATCACATGTAAACGGTCATACCTCGCTCAACGGACTCCCCTCCCAA-CCAACCTAGGGTGAATGCTCTAAGACTCAACTTCCTAGCACCACATAACTGCTCTCCGGCCAAAACAAGGCCCCATAAGATGAATGCTTAGTGGACATACCTTACTAATCTCTAGGCTCCTCCCCATTACTCATGAAGCTGCGTACCAGATGGATTTATTAGTCGTACACCTCACGTGAAATCAGCAATCCTTGCACATAATGTCCGATGTGACTAGCTTCAGGCCCATACGTTCCCCCTAAACCCCTCGCCCTCCTCACATTTTT…
Anas_strepera_DQ449219	CATACATTTATATTCCCCATATATTAACCTATGGTCCCGGTAATAAACACTATTAACCAACTACCCTACATGCACGGACTAAACCCATCACATGTAAACGGTCATACCTCGCTCAACGGACTCCCCTCCCAA-CCAACCTAGGGTGAATGCTCTAAGACTCAACTTCCTAGCACCACATAACTGCTCTCCGGCCAAAACAAGGCCCCATAAGATGAATGCTTAGTGGACATACCTTACTAATCTCTAGGCTCCTCCCCATTACTCATGAAGCTGCGTACCAGATGGATTTATTAGTCGTACACCTCACGTGAAATCAGCAATCCTTGCACATAATGTCCGATGTGACTAGCTTCAGGCCCATACGTTCCCCCTAAACCCCTCGCCCTCCTCACATTTTT…
Anas_strepera_DQ449220	CATACATTTATATTCCCCATATATTAACCTATGGTCCCGGTAATAAACACTATTAACCAACTACCCTACATGCACGGACTAAACCCATCACATGTAAACGGTCATACCTCGCTCAACGGACTCCCCTCCCAA-CCAACCTAGGGTGAATGCTCTAAGACTCAACTTCCTAGCACCACATAACTGCTCTCCGGCCAAAACAAGGCCCCATAAGATGAATGCTTAGTGGACATACCTTACTAATCTCTAGGCTCCTCCCCATTACTCATGAAGCTGCGTACCAGATGGATTTATTAGTCGTACACCTCACGTGAAATCAGCAATCCTTGCACATAATGTCCGATGTGACTAGCTTCAGGCCCATACGTTCCCCCTAAACCCCTCGCCCTCCTCACATTTTT…
Anas_strepera_DQ449221	CATACATTTATATTCCCCATATATTAACCTATGGTCCCGGTAATAAACACTATTAACCAACTACCCTACATGCACGGACTAAACCCATCACATGTAAACGGTCATACCTCGCTCAACGGACTCCCCTCCCAA-CCAACCTAGGGTGAATGCTCTAAGACTCAACTTCCTAGCACCACATAACTGCTCTCCGGCCAAAACAAGGCCCCATAAGATGAATGCTTAGTGGACATACCTTACTAATCTCTAGGCTCCTCCCCATTACTCATGAAGCTGCGTACCAGATGGATTTATTAGTCGTACACCTCACGTGAAATCAGCAATCCTTGCACATAATGTCCGATGTGACTAGCTTCAGGCCCATACGTTCCCCCTAAACCCCTCGCCCTCCTCACATTTTT…
Anas_strepera_DQ449223	CATACATTTATATTCCCCATATATTAACCTATGGTCCCGGTAATAAACACTATTAACCAACTACCCTACATGCACGGACTAAACCCATCACATGTAAACGGTCATACCTCGCTCAACGGACTCCCCTCCCAA-CCAACCTAGGGTGAATGCTCTAAGACTCAACTTCCTAGCACCACATAACTGCTCTCCGGCCAAAACAAGGCCCCATAAGATGAATGCTTAGTGGACATACCTTACTAATCTCTAGGCTCCTCCCCATTACTCATGAAGCTGCGTACCAGATGGATTTATTAGTCGTACACCTCACGTGAAATCAGCAATCCTTGCACATAATGTCCGATGTGACTAGCTTCAGGCCCATACGTTCCCCCTAAACCCCTCGCCCTCCTCACATTTTT…
Anas_strepera_DQ449224	CATACATTTATATTCCCCATATATTAACCTATGGTCCCGGTAATAAACACTATTAACCAACTACCCTACATGCACGGACTAAACCCATCACATGTAAACGGTCATACCTCGCTCAACGGACTCCCCTCCCAA-CCAACCTAGGGTGAATGCTCTAAGACTCAACTTCCTAGCACCACATAACTGCTCTCCGGCCAAAACAAGGCCCCATAAGATGAATGCTTAGTGGACATACCTTACTAATCTCTAGGCTCCTCCCCATTACTCATGAAGCTGCGTACCAGATGGATTTATTAGTCGTACACCTCACGTGAAATCAGCAATCCTTGCACATAATGTCCGATGTGACTAGCTTCAGGCCCATACGTTCCCCCTAAACCCCTCGCCCTCCTCACATTTTT…
Anas_strepera_DQ449225	CATACATTTATATTCCCCATATATTAACCTATGGTCCCGGTAATAAACACTATTAACCAACTACCCTACATGCACGGACTAAACCCATCACATGTAAACGGTCATACCTCGCTCAACGGACTCCCCTCCCAA-CCAACCTAGGGTGAATGCTCTAAGACTCAACTTCCTAGCACCACATAACTGCTCTCCGGCCAAAACAAGGCCCCATAAGATGAATGCTTAGTGGACATACCTTACTAATCTCTAGGCTCCTCCCCATTACTCATGAAGCTGCGTACCAGATGGATTTATTAGTCGTACACCTCACGTGAAATCAGCAATCCTTGCACATAATGTCCGATGTGACTAGCTTCAGGCCCATACGTTCCCCCTAAACCCCTCGCCCTCCTCACATTTTT…
Anas_strepera_DQ449226	CATACATTTATATTCCCCATATATTAACCTATGGTCCCGGTAATAAACACTATTAACCAACTACCCTACATGCACGGACTAAACCCATCACATGTAAACGGTCATACCTCGCTCAACGGACTCCCCTCCCAA-CCAACCTAGGGTGAATGCTCTAAGACTCAACTTCCTAGCACCACATAACTGCTCTCCGGCCAAAACAAGGCCCCATAAGATGAATGCTTAGTGGACATACCTTACTAATCTCTAGGCTCCTCCCCATTACTCATGAAGCTGCGTACCAGATGGATTTATTAGTCGTACACCTCACGTGAAATCAGCAATCCTTGCACATAATGTCCGATGTGACTAGCTTCAGGCCCATACGTTCCCCCTAAACCCCTCGCCCTCCTCACATTTTT…
Anas_strepera_DQ449228	CATACATTTATATTCCCCATATATTAACCTATGGTCCCGGTAATAAACACTATTAACCAACTACCCTACATGCACGGACTAAACCCATCACATGTAAACGGTCATACCTCGCTCAACGGACTCCCCTCCCAA-CCAACCTAGGGTGAATGCTCTAAGACTCAACTTCCTAGCACCACATAACTGCTCTCCGGCCAAAACAAGGCCCCATAAGATGAATGCTTAGTGGACATACCTTACTAATCTCTAGGCTCCTCCCCATTACTCATGAAGCTGCGTACCAGATGGATTTATTAGTCGTACACCTCACGTGAAATCAGCAATCCTTGCACATAATGTCCGATGTGACTAGCTTCAGGCCCATACGTTCCCCCTAAACCCCTCGCCCTCCTCACATTTTT…
Anas_strepera_DQ449230	CATACATTTATATTCCCCATATATTAACCTATGGTCCCGGTAATAAACACTATTAACCAACTACCCTACATGCACGGACTAAACCCATCACATGTAAACGGTCATACCTCGCTCAACGGACTCCCCTCCCAA-CCAACCTAGGGTGAATGCTCTAAGACTCAACTTCCTAGCACCACATAACTGCTCTCCGGCCAAAACAAGGCCCCATAAGATGAATGCTTAGTGGACATACCTTACTAATCTCTAGGCTCCTCCCCATTACTCATGAAGCTGCGTACCAGATGGATTTATTAGTCGTACACCTCACGTGAAATCAGCAATCCTTGCACATAATGTCCGATGTGACTAGCTTCAGGCCCATACGTTCCCCCTAAACCCCTCGCCCTCCTCACATTTTT…
Anas_strepera_DQ449231	CATACATTTATATTCCCCATATATTAACCTATGGTCCCGGTAATAAACACTATTAACCAACTACCCTACATGCACGGACTAAACCCATCACATGTAAACGGTCATACCTCGCTCAACGGACTCCCCTCCCAA-CCAACCTAGGGTGAATGCTCTAAGACTCAACTTCCTAGCACCACATAACTGCTCTCCGGCCAAAACAAGGCCCCATAAGATGAATGCTTAGTGGACATACCTTACTAATCTCTAGGCTCCTCCCCATTACTCATGAAGCTGCGTACCAGATGGATTTATTAGTCGTACACCTCACGTGAAATCAGCAATCCTTGCACATAATGTCCGATGTGACTAGCTTCAGGCCCATACGTTCCCCCTAAACCCCTCGCCCTCCTCACATTTTT…
Anas_strepera_DQ449232	CATACATTTATATTCCCCATATATTAACCTATGGTCCCGGTAATAAACACTATTAACCAACTACCCTACATGCACGGACTAAACCCATCACATGTAAACGGTCATACCTCGCTCAACGGACTCCCCTCCCAA-CCAACCTAGGGTGAATGCTCTAAGACTCAACTTCCTAGCACCACATAACTGCTCTCCGGCCAAAACAAGGCCCCATAAGATGAATGCTTAGTGGACATACCTTACTAATCTCTAGGCTCCTCCCCATTACTCATGAAGCTGCGTACCAGATGGATTTATTAGTCGTACACCTCACGTGAAATCAGCAATCCTTGCACATAATGTCCGATGTGACTAGCTTCAGGCCCATACGTTCCCCCTAAACCCCTCGCCCTCCTCACATTTTT…
Anas_strepera_DQ449233	CATACATTTATATTCCCCATATATTAACCTATGGTCCCGGTAATAAACACTATTAACCAACTACCCTACATGCACGGACTAAACCCATCACATGTAAACGGTCATACCTCGCTCAACGGACTCCCCTCCCAA-CCAACCTAGGGTGAATGCTCTAAGACTCAACTTCCTAGCACCACATAACTGCTCTCCGGCCAAAACAAGGCCCCATAAGATGAATGCTTAGTGGACATACCTTACTAATCTCTAGGCTCCTCCCCATTACTCATGAAGCTGCGTACCAGATGGATTTATTAGTCGTACACCTCACGTGAAATCAGCAATCCTTGCACATAATGTCCGATGTGACTAGCTTCAGGCCCATACGTTCCCCCTAAACCCCTCGCCCTCCTCACATTTTT…
Anas_strepera_DQ449234	CATACATTTATATTCCCCATATATTAACCTATGGTCCCGGTAATAAACACTATTAACCAACTACCCTACATGCACGGACTAAACCCATCACATGTAAACGGTCATACCTCGCTCAACGGACTCCCCTCCCAA-CCAACCTAGGGTGAATGCTCTAAGACTCAACTTCCTAGCACCACATAACTGCTCTCCGGCCAAAACAAGGCCCCATAAGATGAATGCTTAGTGGACATACCTTACTAATCTCTAGGCTCCTCCCCATTACTCATGAAGCTGCGTACCAGATGGATTTATTAGTCGTACACCTCACGTGAAATCAGCAATCCTTGCACATAATGTCCGATGTGACTAGCTTCAGGCCCATACGTTCCCCCTAAACCCCTCGCCCTCCTCACATTTTT…
Anas_strepera_DQ449236	CATACATTTATATTCCCCATATATTAACCTATGGTCCCGGTAATAAACACTATTAACCAACTACCCTACATGCACGGACTAAACCCATCACATGTAAACGGTCATACCTCGCTCAACGGACTCCCCTCCCAA-CCAACCTAGGGTGAATGCTCTAAGACTCAACTTCCTAGCACCACATAACTGCTCTCCGGCCAAAACAAGGCCCCATAAGATGAATGCTTAGTGGACATACCTTACTAATCTCTAGGCTCCTCCCCATTACTCATGAAGCTGCGTACCAGATGGATTTATTAGTCGTACACCTCACGTGAAATCAGCAATCCTTGCACATAATGTCCGATGTGACTAGCTTCAGGCCCATACGTTCCCCCTAAACCCCTCGCCCTCCTCACATTTTT…
Anas_strepera_DQ449237	CATACATTTATATTCCCCATATATTAACCTATGGTCCCGGTAATAAACACTATTAACCAACTACCCTACATGCACGGACTAAACCCATCACATGTAAACGGTCATACCTCGCTCAACGGACTCCCCTCCCAA-CCAACCTAGGGTGAATGCTCTAAGACTCAACTTCCTAGCACCACATAACTGCTCTCCGGCCAAAACAAGGCCCCATAAGATGAATGCTTAGTGGACATACCTTACTAATCTCTAGGCTCCTCCCCATTACTCATGAAGCTGCGTACCAGATGGATTTATTAGTCGTACACCTCACGTGAAATCAGCAATCCTTGCACATAATGTCCGATGTGACTAGCTTCAGGCCCATACGTTCCCCCTAAACCCCTCGCCCTCCTCACATTTTT…
Anas_strepera_DQ449240	CATACATTTATATTCCCCATATATTAACCTATGGTCCCGGTAATAAACACTATTAACCAACTACCCTACATGCACGGACTAAACCCATCACATGTAAACGGTCATACCTCGCTCAACGGACTCCCCTCCCAA-CCAACCTAGGGTGAATGCTCTAAGACTCAACTTCCTAGCACCACATAACTGCTCTCCGGCCAAAACAAGGCCCCATAAGATGAATGCTTAGTGGACATACCTTACTAATCTCTAGGCTCCTCCCCATTACTCATGAAGCTGCGTACCAGATGGATTTATTAGTCGTACACCTCACGTGAAATCAGCAATCCTTGCACATAATGTCCGATGTGACTAGCTTCAGGCCCATACGTTCCCCCTAAACCCCTCGCCCTCCTCACATTTTT…
Anas_strepera_DQ449241	CATACATTTATATTCCCCATATATTAACCTATGGTCCCGGTAATAAACACTATTAACCAACTACCCTACATGCACGGACTAAACCCATCACATGTAAACGGTCATACCTCGCTCAACGGACTCCCCTCCCAA-CCAACCTAGGGTGAATGCTCTAAGACTCAACTTCCTAGCACCACATAACTGCTCTCCGGCCAAAACAAGGCCCCATAAGATGAATGCTTAGTGGACATACCTTACTAATCTCTAGGCTCCTCCCCATTACTCATGAAGCTGCGTACCAGATGGATTTATTAGTCGTACACCTCACGTGAAATCAGCAATCCTTGCACATAATGTCCGATGTGACTAGCTTCAGGCCCATACGTTCCCCCTAAACCCCTCGCCCTCCTCACATTTTT…
Anas_strepera_DQ449242	CATACATTTATATTCCCCATATATTAACCTATGGTCCCGGTAATAAACACTATTAACCAACTACCCTACATGCACGGACTAAACCCATCACATGTAAACGGTCATACCTCGCTCAACGGACTCCCCTCCCAA-CCAACCTAGGGTGAATGCTCTAAGACTCAACTTCCTAGCACCACATAACTGCTCTCCGGCCAAAACAAGGCCCCATAAGATGAATGCTTAGTGGACATACCTTACTAATCTCTAGGCTCCTCCCCATTACTCATGAAGCTGCGTACCAGATGGATTTATTAGTCGTACACCTCACGTGAAATCAGCAATCCTTGCACATAATGTCCGATGTGACTAGCTTCAGGCCCATACGTTCCCCCTAAACCCCTCGCCCTCCTCACATTTTT…
Anas_strepera_DQ449243	CATACATTTATATTCCCCATATATTAACCTATGGTCCCGGTAATAAACACTATTAACCAACTACCCTACATGCACGGACTAAACCCATCACATGTAAACGGTCATACCTCGCTCAACGGACTCCCCTCCCAA-CCAACCTAGGGTGAATGCTCTAAGACTCAACTTCCTAGCACCACATAACTGCTCTCCGGCCAAAACAAGGCCCCATAAGATGAATGCTTAGTGGACATACCTTACTAATCTCTAGGCTCCTCCCCATTACTCATGAAGCTGCGTACCAGATGGATTTATTAGTCGTACACCTCACGTGAAATCAGCAATCCTTGCACATAATGTCCGATGTGACTAGCTTCAGGCCCATACGTTCCCCCTAAACCCCTCGCCCTCCTCACATTTTT…
Anas_strepera_DQ449244	CATACATTTATATTCCCCATATATTAACCTATGGTCCCGGTAATAAACACTATTAACCAACTACCCTACATGCACGGACTAAACCCATCACATGTAAACGGTCATACCTCGCTCAACGGACTCCCCTCCCAA-CCAACCTAGGGTGAATGCTCTAAGACTCAACTTCCTAGCACCACATAACTGCTCTCCGGCCAAAACAAGGCCCCATAAGATGAATGCTTAGTGGACATACCTTACTAATCTCTAGGCTCCTCCCCATTACTCATGAAGCTGCGTACCAGATGGATTTATTAGTCGTACACCTCACGTGAAATCAGCAATCCTTGCACATAATGTCCGATGTGACTAGCTTCAGGCCCATACGTTCCCCCTAAACCCCTCGCCCTCCTCACATTTTT…
Anas_strepera_DQ449245	CATACATTTATATTCCCCATATATTAACCTATGGTCCCGGTAATAAACACTATTAACCAACTACCCTACATGCACGGACTAAACCCATCACATGTAAACGGTCATACCTCGCTCAACGGACTCCCCTCCCAA-CCAACCTAGGGTGAATGCTCTAAGACTCAACTTCCTAGCACCACATAACTGCTCTCCGGCCAAAACAAGGCCCCATAAGATGAATGCTTAGTGGACATACCTTACTAATCTCTAGGCTCCTCCCCATTACTCATGAAGCTGCGTACCAGATGGATTTATTAGTCGTACACCTCACGTGAAATCAGCAATCCTTGCACATAATGTCCGATGTGACTAGCTTCAGGCCCATACGTTCCCCCTAAACCCCTCGCCCTCCTCACATTTTT…
Anas_strepera_DQ449247	CATACATTTATATTCCCCATATATTAACCTATGGTCCCGGTAATAAACACTATTAACCAACTACCCTACATGCACGGACTAAACCCATCACATGTAAACGGTCATACCTCGCTCAACGGACTCCCCTCCCAA-CCAACCTAGGGTGAATGCTCTAAGACTCAACTTCCTAGCACCACATAACTGCTCTCCGGCCAAAACAAGGCCCCATAAGATGAATGCTTAGTGGACATACCTTACTAATCTCTAGGCTCCTCCCCATTACTCATGAAGCTGCGTACCAGATGGATTTATTAGTCGTACACCTCACGTGAAATCAGCAATCCTTGCACATAATGTCCGATGTGACTAGCTTCAGGCCCATACGTTCCCCCTAAACCCCTCGCCCTCCTCACATTTTT…
Anas_strepera_DQ449248	CATACATTTATATTCCCCATATATTAACCTATGGTCCCGGTAATAAACACTATTAACCAACTACCCTACATGCACGGACTAAACCCATCACATGTAAACGGTCATACCTCGCTCAACGGACTCCCCTCCCAA-CCAACCTAGGGTGAATGCTCTAAGACTCAACTTCCTAGCACCACATAACTGCTCTCCGGCCAAAACAAGGCCCCATAAGATGAATGCTTAGTGGACATACCTTACTAATCTCTAGGCTCCTCCCCATTACTCATGAAGCTGCGTACCAGATGGATTTATTAGTCGTACACCTCACGTGAAATCAGCAATCCTTGCACATAATGTCCGATGTGACTAGCTTCAGGCCCATACGTTCCCCCTAAACCCCTCGCCCTCCTCACATTTTT…
Anas_strepera_DQ449249	CATACATTTATATTCCCCATATATTAACCTATGGTCCCGGTAATAAACACTATTAACCAACTACCCTACATGCACGGACTAAACCCATCACATGTAAACGGTCATACCTCGCTCAACGGACTCCCCTCCCAA-CCAACCTAGGGTGAATGCTCTAAGACTCAACTTCCTAGCACCACATAACTGCTCTCCGGCCAAAACAAGGCCCCATAAGATGAATGCTTAGTGGACATACCTTACTAATCTCTAGGCTCCTCCCCATTACTCATGAAGCTGCGTACCAGATGGATTTATTAGTCGTACACCTCACGTGAAATCAGCAATCCTTGCACATAATGTCCGATGTGACTAGCTTCAGGCCCATACGTTCCCCCTAAACCCCTCGCCCTCCTCACATTTTT…
Anas_strepera_DQ449251	CATACATTTATATTCCCCATATATTAACCTATGGTCCCGGTAATAAACACTATTAACCAACTACCCTACATGCACGGACTAAACCCATCACATGTAAACGGTCATACCTCGCTCAACGGACTCCCCTCCCAA-CCAACCTAGGGTGAATGCTCTAAGACTCAACTTCCTAGCACCACATAACTGCTCTCCGGCCAAAACAAGGCCCCATAAGATGAATGCTTAGTGGACATACCTTACTAATCTCTAGGCTCCTCCCCATTACTCATGAAGCTGCGTACCAGATGGATTTATTAGTCGTACACCTCACGTGAAATCAGCAATCCTTGCACATAATGTCCGATGTGACTAGCTTCAGGCCCATACGTTCCCCCTAAACCCCTCGCCCTCCTCACATTTTT…
Anas_strepera_DQ449252	CATACATTTATATTCCCCATATATTAACCTATGGTCCCGGTAATAAACACTATTAACCAACTACCCTACATGCACGGACTAAACCCATCACATGTAAACGGTCATACCTCGCTCAACGGACTCCCCTCCCAA-CCAACCTAGGGTGAATGCTCTAAGACTCAACTTCCTAGCACCACATAACTGCTCTCCGGCCAAAACAAGGCCCCATAAGATGAATGCTTAGTGGACATACCTTACTAATCTCTAGGCTCCTCCCCATTACTCATGAAGCTGCGTACCAGATGGATTTATTAGTCGTACACCTCACGTGAAATCAGCAATCCTTGCACATAATGTCCGATGTGACTAGCTTCAGGCCCATACGTTCCCCCTAAACCCCTCGCCCTCCTCACATTTTT…
Anas_strepera_DQ449253	CATACATTTATATTCCCCATATATTAACCTATGGTCCCGGTAATAAACACTATTAACCAACTACCCTACATGCACGGACTAAACCCATCACATGTAAACGGTCATACCTCGCTCAACGGACTCCCCTCCCAA-CCAACCTAGGGTGAATGCTCTAAGACTCAACTTCCTAGCACCACATAACTGCTCTCCGGCCAAAACAAGGCCCCATAAGATGAATGCTTAGTGGACATACCTTACTAATCTCTAGGCTCCTCCCCATTACTCATGAAGCTGCGTACCAGATGGATTTATTAGTCGTACACCTCACGTGAAATCAGCAATCCTTGCACATAATGTCCGATGTGACTAGCTTCAGGCCCATACGTTCCCCCTAAACCCCTCGCCCTCCTCACATTTTT…
Anas_strepera_DQ449254	CATACATTTATATTCCCCATATATTAACCTATGGTCCCGGTAATAAACACTATTAACCAACTACCCTACATGCACGGACTAAACCCATCACATGTAAACGGTCATACCTCGCTCAACGGACTCCCCTCCCAA-CCAACCTAGGGTGAATGCTCTAAGACTCAACTTCCTAGCACCACATAACTGCTCTCCGGCCAAAACAAGGCCCCATAAGATGAATGCTTAGTGGACATACCTTACTAATCTCTAGGCTCCTCCCCATTACTCATGAAGCTGCGTACCAGATGGATTTATTAGTCGTACACCTCACGTGAAATCAGCAATCCTTGCACATAATGTCCGATGTGACTAGCTTCAGGCCCATACGTTCCCCCTAAACCCCTCGCCCTCCTCACATTTTT…
Anas_strepera_DQ449255	CATACATTTATATTCCCCATATATTAACCTATGGTCCCGGTAATAAACACTATTAACCAACTACCCTACATGCACGGACTAAACCCATCACATGTAAACGGTCATACCTCGCTCAACGGACTCCCCTCCCAA-CCAACCTAGGGTGAATGCTCTAAGACTCAACTTCCTAGCACCACATAACTGCTCTCCGGCCAAAACAAGGCCCCATAAGATGAATGCTTAGTGGACATACCTTACTAATCTCTAGGCTCCTCCCCATTACTCATGAAGCTGCGTACCAGATGGATTTATTAGTCGTACACCTCACGTGAAATCAGCAATCCTTGCACATAATGTCCGATGTGACTAGCTTCAGGCCCATACGTTCCCCCTAAACCCCTCGCCCTCCTCACATTTTT…
Anas_strepera_DQ449257	CATACATTTATATTCCCCATATATTAACCTATGGTCCCGGTAATAAACACTATTAACCAACTACCCTACATGCACGGACTAAACCCATCACATGTAAACGGTCATACCTCGCTCAACGGACTCCCCTCCCAA-CCAACCTAGGGTGAATGCTCTAAGACTCAACTTCCTAGCACCACATAACTGCTCTCCGGCCAAAACAAGGCCCCATAAGATGAATGCTTAGTGGACATACCTTACTAATCTCTAGGCTCCTCCCCATTACTCATGAAGCTGCGTACCAGATGGATTTATTAGTCGTACACCTCACGTGAAATCAGCAATCCTTGCACATAATGTCCGATGTGACTAGCTTCAGGCCCATACGTTCCCCCTAAACCCCTCGCCCTCCTCACATTTTT…
Anas_strepera_DQ449258	CATACATTTATATTCCCCATATATTAACCTATGGTCCCGGTAATAAACACTATTAACCAACTACCCTACATGCACGGACTAAACCCATCACATGTAAACGGTCATACCTCGCTCAACGGACTCCCCTCCCAA-CCAACCTAGGGTGAATGCTCTAAGACTCAACTTCCTAGCACCACATAACTGCTCTCCGGCCAAAACAAGGCCCCATAAGATGAATGCTTAGTGGACATACCTTACTAATCTCTAGGCTCCTCCCCATTACTCATGAAGCTGCGTACCAGATGGATTTATTAGTCGTACACCTCACGTGAAATCAGCAATCCTTGCACATAATGTCCGATGTGACTAGCTTCAGGCCCATACGTTCCCCCTAAACCCCTCGCCCTCCTCACATTTTT…
Anas_strepera_DQ449259	CATACATTTATATTCCCCATATATTAACCTATGGTCCCGGTAATAAACACTATTAACCAACTACCCTACATGCACGGACTAAACCCATCACATGTAAACGGTCATACCTCGCTCAACGGACTCCCCTCCCAA-CCAACCTAGGGTGAATGCTCTAAGACTCAACTTCCTAGCACCACATAACTGCTCTCCGGCCAAAACAAGGCCCCATAAGATGAATGCTTAGTGGACATACCTTACTAATCTCTAGGCTCCTCCCCATTACTCATGAAGCTGCGTACCAGATGGATTTATTAGTCGTACACCTCACGTGAAATCAGCAATCCTTGCACATAATGTCCGATGTGACTAGCTTCAGGCCCATACGTTCCCCCTAAACCCCTCGCCCTCCTCACATTTTT…
Anas_strepera_DQ449261	CATACATTTATATTCCCCATATATTAACCTATGGTCCCGGTAATAAACACTATTAACCAACTACCCTACATGCACGGACTAAACCCATCACATGTAAACGGTCATACCTCGCTCAACGGACTCCCCTCCCAA-CCAACCTAGGGTGAATGCTCTAAGACTCAACTTCCTAGCACCACATAACTGCTCTCCGGCCAAAACAAGGCCCCATAAGATGAATGCTTAGTGGACATACCTTACTAATCTCTAGGCTCCTCCCCATTACTCATGAAGCTGCGTACCAGATGGATTTATTAGTCGTACACCTCACGTGAAATCAGCAATCCTTGCACATAATGTCCGATGTGACTAGCTTCAGGCCCATACGTTCCCCCTAAACCCCTCGCCCTCCTCACATTTTT…
Anas_strepera_DQ449262	CATACATTTATATTCCCCATATATTAACCTATGGTCCCGGTAATAAACACTATTAACCAACTACCCTACATGCACGGACTAAACCCATCACATGTAAACGGTCATACCTCGCTCAACGGACTCCCCTCCCAA-CCAACCTAGGGTGAATGCTCTAAGACTCAACTTCCTAGCACCACATAACTGCTCTCCGGCCAAAACAAGGCCCCATAAGATGAATGCTTAGTGGACATACCTTACTAATCTCTAGGCTCCTCCCCATTACTCATGAAGCTGCGTACCAGATGGATTTATTAGTCGTACACCTCACGTGAAATCAGCAATCCTTGCACATAATGTCCGATGTGACTAGCTTCAGGCCCATACGTTCCCCCTAAACCCCTCGCCCTCCTCACATTTTT…
Anas_strepera_DQ449264	CATACATTTATATTCCCCATATATTAACCTATGGTCCCGGTAATAAACACTATTAACCAACTACCCTACATGCACGGACTAAACCCATCACATGTAAACGGTCATACCTCGCTCAACGGACTCCCCTCCCAA-CCAACCTAGGGTGAATGCTCTAAGACTCAACTTCCTAGCACCACATAACTGCTCTCCGGCCAAAACAAGGCCCCATAAGATGAATGCTTAGTGGACATACCTTACTAATCTCTAGGCTCCTCCCCATTACTCATGAAGCTGCGTACCAGATGGATTTATTAGTCGTACACCTCACGTGAAATCAGCAATCCTTGCACATAATGTCCGATGTGACTAGCTTCAGGCCCATACGTTCCCCCTAAACCCCTCGCCCTCCTCACATTTTT…
Anas_strepera_DQ449265	CATACATTTATATTCCCCATATATTAACCTATGGTCCCGGTAATAAACACTATTAACCAACTACCCTACATGCACGGACTAAACCCATCACATGTAAACGGTCATACCTCGCTCAACGGACTCCCCTCCCAA-CCAACCTAGGGTGAATGCTCTAAGACTCAACTTCCTAGCACCACATAACTGCTCTCCGGCCAAAACAAGGCCCCATAAGATGAATGCTTAGTGGACATACCTTACTAATCTCTAGGCTCCTCCCCATTACTCATGAAGCTGCGTACCAGATGGATTTATTAGTCGTACACCTCACGTGAAATCAGCAATCCTTGCACATAATGTCCGATGTGACTAGCTTCAGGCCCATACGTTCCCCCTAAACCCCTCGCCCTCCTCACATTTTT…
Anas_strepera_DQ449266	CATACATTTATATTCCCCATATATTAACCTATGGTCCCGGTAATAAACACTATTAACCAACTACCCTACATGCACGGACTAAACCCATCACATGTAAACGGTCATACCTCGCTCAACGGACTCCCCTCCCAA-CCAACCTAGGGTGAATGCTCTAAGACTCAACTTCCTAGCACCACATAACTGCTCTCCGGCCAAAACAAGGCCCCATAAGATGAATGCTTAGTGGACATACCTTACTAATCTCTAGGCTCCTCCCCATTACTCATGAAGCTGCGTACCAGATGGATTTATTAGTCGTACACCTCACGTGAAATCAGCAATCCTTGCACATAATGTCCGATGTGACTAGCTTCAGGCCCATACGTTCCCCCTAAACCCCTCGCCCTCCTCACATTTTT…
Anas_strepera_DQ449267	CATACATTTATATTCCCCATATATTAACCTATGGTCCCGGTAATAAACACTATTAACCAACTACCCTACATGCACGGACTAAACCCATCACATGTAAACGGTCATACCTCGCTCAACGGACTCCCCTCCCAA-CCAACCTAGGGTGAATGCTCTAAGACTCAACTTCCTAGCACCACATAACTGCTCTCCGGCCAAAACAAGGCCCCATAAGATGAATGCTTAGTGGACATACCTTACTAATCTCTAGGCTCCTCCCCATTACTCATGAAGCTGCGTACCAGATGGATTTATTAGTCGTACACCTCACGTGAAATCAGCAATCCTTGCACATAATGTCCGATGTGACTAGCTTCAGGCCCATACGTTCCCCCTAAACCCCTCGCCCTCCTCACATTTTT…
Anas_strepera_DQ449270	CATACATTTATATTCCCCATATATTAACCTATGGTCCCGGTAATAAACACTATTAACCAACTACCCTACATGCACGGACTAAACCCATCACATGTAAACGGTCATACCTCGCTCAACGGACTCCCCTCCCAA-CCAACCTAGGGTGAATGCTCTAAGACTCAACTTCCTAGCACCACATAACTGCTCTCCGGCCAAAACAAGGCCCCATAAGATGAATGCTTAGTGGACATACCTTACTAATCTCTAGGCTCCTCCCCATTACTCATGAAGCTGCGTACCAGATGGATTTATTAGTCGTACACCTCACGTGAAATCAGCAATCCTTGCACATAATGTCCGATGTGACTAGCTTCAGGCCCATACGTTCCCCCTAAACCCCTCGCCCTCCTCACATTTTT…
Anas_strepera_DQ449271	CATACATTTATATTCCCCATATATTAACCTATGGTCCCGGTAATAAACACTATTAACCAACTACCCTACATGCACGGACTAAACCCATCACATGTAAACGGTCATACCTCGCTCAACGGACTCCCCTCCCAA-CCAACCTAGGGTGAATGCTCTAAGACTCAACTTCCTAGCACCACATAACTGCTCTCCGGCCAAAACAAGGCCCCATAAGATGAATGCTTAGTGGACATACCTTACTAATCTCTAGGCTCCTCCCCATTACTCATGAAGCTGCGTACCAGATGGATTTATTAGTCGTACACCTCACGTGAAATCAGCAATCCTTGCACATAATGTCCGATGTGACTAGCTTCAGGCCCATACGTTCCCCCTAAACCCCTCGCCCTCCTCACATTTTT…
Anas_strepera_DQ449272	CATACATTTATATTCCCCATATATTAACCTATGGTCCCGGTAATAAACACTATTAACCAACTACCCTACATGCACGGACTAAACCCATCACATGTAAACGGTCATACCTCGCTCAACGGACTCCCCTCCCAA-CCAACCTAGGGTGAATGCTCTAAGACTCAACTTCCTAGCACCACATAACTGCTCTCCGGCCAAAACAAGGCCCCATAAGATGAATGCTTAGTGGACATACCTTACTAATCTCTAGGCTCCTCCCCATTACTCATGAAGCTGCGTACCAGATGGATTTATTAGTCGTACACCTCACGTGAAATCAGCAATCCTTGCACATAATGTCCGATGTGACTAGCTTCAGGCCCATACGTTCCCCCTAAACCCCTCGCCCTCCTCACATTTTT…
Anas_strepera_DQ449275	CATACATTTATATTCCCCATATATTAACCTATGGTCCCGGTAATAAACACTATTAACCAACTACCCTACATGCACGGACTAAACCCATCACATGTAAACGGTCATACCTCGCTCAACGGACTCCCCTCCCAA-CCAACCTAGGGTGAATGCTCTAAGACTCAACTTCCTAGCACCACATAACTGCTCTCCGGCCAAAACAAGGCCCCATAAGATGAATGCTTAGTGGACATACCTTACTAATCTCTAGGCTCCTCCCCATTACTCATGAAGCTGCGTACCAGATGGATTTATTAGTCGTACACCTCACGTGAAATCAGCAATCCTTGCACATAATGTCCGATGTGACTAGCTTCAGGCCCATACGTTCCCCCTAAACCCCTCGCCCTCCTCACATTTTT…
Anas_strepera_DQ449277	CATACATTTATATTCCCCATATATTAACCTATGGTCCCGGTAATAAACACTATTAACCAACTACCCTACATGCACGGACTAAACCCATCACATGTAAACGGTCATACCTCGCTCAACGGACTCCCCTCCCAA-CCAACCTAGGGTGAATGCTCTAAGACTCAACTTCCTAGCACCACATAACTGCTCTCCGGCCAAAACAAGGCCCCATAAGATGAATGCTTAGTGGACATACCTTACTAATCTCTAGGCTCCTCCCCATTACTCATGAAGCTGCGTACCAGATGGATTTATTAGTCGTACACCTCACGTGAAATCAGCAATCCTTGCACATAATGTCCGATGTGACTAGCTTCAGGCCCATACGTTCCCCCTAAACCCCTCGCCCTCCTCACATTTTT…
Anas_strepera_DQ449279	CATACATTTATATTCCCCATATATTAACCTATGGTCCCGGTAATAAACACTATTAACCAACTACCCTACATGCACGGACTAAACCCATCACATGTAAACGGTCATACCTCGCTCAACGGACTCCCCTCCCAA-CCAACCTAGGGTGAATGCTCTAAGACTCAACTTCCTAGCACCACATAACTGCTCTCCGGCCAAAACAAGGCCCCATAAGATGAATGCTTAGTGGACATACCTTACTAATCTCTAGGCTCCTCCCCATTACTCATGAAGCTGCGTACCAGATGGATTTATTAGTCGTACACCTCACGTGAAATCAGCAATCCTTGCACATAATGTCCGATGTGACTAGCTTCAGGCCCATACGTTCCCCCTAAACCCCTCGCCCTCCTCACATTTTT…
Anas_strepera_DQ449280	CATACATTTATATTCCCCATATATTAACCTATGGTCCCGGTAATAAACACTATTAACCAACTACCCTACATGCACGGACTAAACCCATCACATGTAAACGGTCATACCTCGCTCAACGGACTCCCCTCCCAA-CCAACCTAGGGTGAATGCTCTAAGACTCAACTTCCTAGCACCACATAACTGCTCTCCGGCCAAAACAAGGCCCCATAAGATGAATGCTTAGTGGACATACCTTACTAATCTCTAGGCTCCTCCCCATTACTCATGAAGCTGCGTACCAGATGGATTTATTAGTCGTACACCTCACGTGAAATCAGCAATCCTTGCACATAATGTCCGATGTGACTAGCTTCAGGCCCATACGTTCCCCCTAAACCCCTCGCCCTCCTCACATTTTT…
Anas_strepera_DQ449281	CATACATTTATATTCCCCATATATTAACCTATGGTCCCGGTAATAAACACTATTAACCAACTACCCTACATGCACGGACTAAACCCATCACATGTAAACGGTCATACCTCGCTCAACGGACTCCCCTCCCAA-CCAACCTAGGGTGAATGCTCTAAGACTCAACTTCCTAGCACCACATAACTGCTCTCCGGCCAAAACAAGGCCCCATAAGATGAATGCTTAGTGGACATACCTTACTAATCTCTAGGCTCCTCCCCATTACTCATGAAGCTGCGTACCAGATGGATTTATTAGTCGTACACCTCACGTGAAATCAGCAATCCTTGCACATAATGTCCGATGTGACTAGCTTCAGGCCCATACGTTCCCCCTAAACCCCTCGCCCTCCTCACATTTTT…
Anas_strepera_DQ449282	CATACATTTATATTCCCCATATATTAACCTATGGTCCCGGTAATAAACACTATTAACCAACTACCCTACATGCACGGACTAAACCCATCACATGTAAACGGTCATACCTCGCTCAACGGACTCCCCTCCCAA-CCAACCTAGGGTGAATGCTCTAAGACTCAACTTCCTAGCACCACATAACTGCTCTCCGGCCAAAACAAGGCCCCATAAGATGAATGCTTAGTGGACATACCTTACTAATCTCTAGGCTCCTCCCCATTACTCATGAAGCTGCGTACCAGATGGATTTATTAGTCGTACACCTCACGTGAAATCAGCAATCCTTGCACATAATGTCCGATGTGACTAGCTTCAGGCCCATACGTTCCCCCTAAACCCCTCGCCCTCCTCACATTTTT…
Anas_strepera_DQ449283	CATACATTTATATTCCCCATATATTAACCTATGGTCCCGGTAATAAACACTATTAACCAACTACCCTACATGCACGGACTAAACCCATCACATGTAAACGGTCATACCTCGCTCAACGGACTCCCCTCCCAA-CCAACCTAGGGTGAATGCTCTAAGACTCAACTTCCTAGCACCACATAACTGCTCTCCGGCCAAAACAAGGCCCCATAAGATGAATGCTTAGTGGACATACCTTACTAATCTCTAGGCTCCTCCCCATTACTCATGAAGCTGCGTACCAGATGGATTTATTAGTCGTACACCTCACGTGAAATCAGCAATCCTTGCACATAATGTCCGATGTGACTAGCTTCAGGCCCATACGTTCCCCCTAAACCCCTCGCCCTCCTCACATTTTT…
Anas_strepera_DQ449284	CATACATTTATATTCCCCATATATTAACCTATGGTCCCGGTAATAAACACTATTAACCAACTACCCTACATGCACGGACTAAACCCATCACATGTAAACGGTCATACCTCGCTCAACGGACTCCCCTCCCAA-CCAACCTAGGGTGAATGCTCTAAGACTCAACTTCCTAGCACCACATAACTGCTCTCCGGCCAAAACAAGGCCCCATAAGATGAATGCTTAGTGGACATACCTTACTAATCTCTAGGCTCCTCCCCATTACTCATGAAGCTGCGTACCAGATGGATTTATTAGTCGTACACCTCACGTGAAATCAGCAATCCTTGCACATAATGTCCGATGTGACTAGCTTCAGGCCCATACGTTCCCCCTAAACCCCTCGCCCTCCTCACATTTTT…
Anas_strepera_DQ449285	CATACATTTATATTCCCCATATATTAACCTATGGTCCCGGTAATAAACACTATTAACCAACTACCCTACATGCACGGACTAAACCCATCACATGTAAACGGTCATACCTCGCTCAACGGACTCCCCTCCCAA-CCAACCTAGGGTGAATGCTCTAAGACTCAACTTCCTAGCACCACATAACTGCTCTCCGGCCAAAACAAGGCCCCATAAGATGAATGCTTAGTGGACATACCTTACTAATCTCTAGGCTCCTCCCCATTACTCATGAAGCTGCGTACCAGATGGATTTATTAGTCGTACACCTCACGTGAAATCAGCAATCCTTGCACATAATGTCCGATGTGACTAGCTTCAGGCCCATACGTTCCCCCTAAACCCCTCGCCCTCCTCACATTTTT…
Anas_strepera_DQ449286	CATACATTTATATTCCCCATATATTAACCTATGGTCCCGGTAATAAACACTATTAACCAACTACCCTACATGCACGGACTAAACCCATCACATGTAAACGGTCATACCTCGCTCAACGGACTCCCCTCCCAA-CCAACCTAGGGTGAATGCTCTAAGACTCAACTTCCTAGCACCACATAACTGCTCTCCGGCCAAAACAAGGCCCCATAAGATGAATGCTTAGTGGACATACCTTACTAATCTCTAGGCTCCTCCCCATTACTCATGAAGCTGCGTACCAGATGGATTTATTAGTCGTACACCTCACGTGAAATCAGCAATCCTTGCACATAATGTCCGATGTGACTAGCTTCAGGCCCATACGTTCCCCCTAAACCCCTCGCCCTCCTCACATTTTT…
Anas_strepera_DQ449287	CATACATTTATATTCCCCATATATTAACCTATGGTCCCGGTAATAAACACTATTAACCAACTACCCTACATGCACGGACTAAACCCATCACATGTAAACGGTCATACCTCGCTCAACGGACTCCCCTCCCAA-CCAACCTAGGGTGAATGCTCTAAGACTCAACTTCCTAGCACCACATAACTGCTCTCCGGCCAAAACAAGGCCCCATAAGATGAATGCTTAGTGGACATACCTTACTAATCTCTAGGCTCCTCCCCATTACTCATGAAGCTGCGTACCAGATGGATTTATTAGTCGTACACCTCACGTGAAATCAGCAATCCTTGCACATAATGTCCGATGTGACTAGCTTCAGGCCCATACGTTCCCCCTAAACCCCTCGCCCTCCTCACATTTTT…
Anas_strepera_DQ449288	CATACATTTATATTCCCCATATATTAACCTATGGTCCCGGTAATAAACACTATTAACCAACTACCCTACATGCACGGACTAAACCCATCACATGTAAACGGTCATACCTCGCTCAACGGACTCCCCTCCCAA-CCAACCTAGGGTGAATGCTCTAAGACTCAACTTCCTAGCACCACATAACTGCTCTCCGGCCAAAACAAGGCCCCATAAGATGAATGCTTAGTGGACATACCTTACTAATCTCTAGGCTCCTCCCCATTACTCATGAAGCTGCGTACCAGATGGATTTATTAGTCGTACACCTCACGTGAAATCAGCAATCCTTGCACATAATGTCCGATGTGACTAGCTTCAGGCCCATACGTTCCCCCTAAACCCCTCGCCCTCCTCACATTTTT…
Anas_strepera_DQ449289	CATACATTTATATTCCCCATATATTAACCTATGGTCCCGGTAATAAACACTATTAACCAACTACCCTACATGCACGGACTAAACCCATCACATGTAAACGGTCATACCTCGCTCAACGGACTCCCCTCCCAA-CCAACCTAGGGTGAATGCTCTAAGACTCAACTTCCTAGCACCACATAACTGCTCTCCGGCCAAAACAAGGCCCCATAAGATGAATGCTTAGTGGACATACCTTACTAATCTCTAGGCTCCTCCCCATTACTCATGAAGCTGCGTACCAGATGGATTTATTAGTCGTACACCTCACGTGAAATCAGCAATCCTTGCACATAATGTCCGATGTGACTAGCTTCAGGCCCATACGTTCCCCCTAAACCCCTCGCCCTCCTCACATTTTT…
Anas_strepera_DQ449290	CATACATTTATATTCCCCATATATTAACCTATGGTCCCGGTAATAAACACTATTAACCAACTACCCTACATGCACGGACTAAACCCATCACATGTAAACGGTCATACCTCGCTCAACGGACTCCCCTCCCAA-CCAACCTAGGGTGAATGCTCTAAGACTCAACTTCCTAGCACCACATAACTGCTCTCCGGCCAAAACAAGGCCCCATAAGATGAATGCTTAGTGGACATACCTTACTAATCTCTAGGCTCCTCCCCATTACTCATGAAGCTGCGTACCAGATGGATTTATTAGTCGTACACCTCACGTGAAATCAGCAATCCTTGCACATAATGTCCGATGTGACTAGCTTCAGGCCCATACGTTCCCCCTAAACCCCTCGCCCTCCTCACATTTTT…
Anas_strepera_DQ449293	CATACATTTATATTCCCCATATATTAACCTATGGTCCCGGTAATAAACACTATTAACCAACTACCCTACATGCACGGACTAAACCCATCACATGTAAACGGTCATACCTCGCTCAACGGACTCCCCTCCCAA-CCAACCTAGGGTGAATGCTCTAAGACTCAACTTCCTAGCACCACATAACTGCTCTCCGGCCAAAACAAGGCCCCATAAGATGAATGCTTAGTGGACATACCTTACTAATCTCTAGGCTCCTCCCCATTACTCATGAAGCTGCGTACCAGATGGATTTATTAGTCGTACACCTCACGTGAAATCAGCAATCCTTGCACATAATGTCCGATGTGACTAGCTTCAGGCCCATACGTTCCCCCTAAACCCCTCGCCCTCCTCACATTTTT…
Anas_strepera_DQ449295	CATACATTTATATTCCCCATATATTAACCTATGGTCCCGGTAATAAACACTATTAACCAACTACCCTACATGCACGGACTAAACCCATCACATGTAAACGGTCATACCTCGCTCAACGGACTCCCCTCCCAA-CCAACCTAGGGTGAATGCTCTAAGACTCAACTTCCTAGCACCACATAACTGCTCTCCGGCCAAAACAAGGCCCCATAAGATGAATGCTTAGTGGACATACCTTACTAATCTCTAGGCTCCTCCCCATTACTCATGAAGCTGCGTACCAGATGGATTTATTAGTCGTACACCTCACGTGAAATCAGCAATCCTTGCACATAATGTCCGATGTGACTAGCTTCAGGCCCATACGTTCCCCCTAAACCCCTCGCCCTCCTCACATTTTT…
Anas_strepera_DQ449296	CATACATTTATATTCCCCATATATTAACCTATGGTCCCGGTAATAAACACTATTAACCAACTACCCTACATGCACGGACTAAACCCATCACATGTAAACGGTCATACCTCGCTCAACGGACTCCCCTCCCAA-CCAACCTAGGGTGAATGCTCTAAGACTCAACTTCCTAGCACCACATAACTGCTCTCCGGCCAAAACAAGGCCCCATAAGATGAATGCTTAGTGGACATACCTTACTAATCTCTAGGCTCCTCCCCATTACTCATGAAGCTGCGTACCAGATGGATTTATTAGTCGTACACCTCACGTGAAATCAGCAATCCTTGCACATAATGTCCGATGTGACTAGCTTCAGGCCCATACGTTCCCCCTAAACCCCTCGCCCTCCTCACATTTTT…
Anas_strepera_DQ449297	CATACATTTATATTCCCCATATATTAACCTATGGTCCCGGTAATAAACACTATTAACCAACTACCCTACATGCACGGACTAAACCCATCACATGTAAACGGTCATACCTCGCTCAACGGACTCCCCTCCCAA-CCAACCTAGGGTGAATGCTCTAAGACTCAACTTCCTAGCACCACATAACTGCTCTCCGGCCAAAACAAGGCCCCATAAGATGAATGCTTAGTGGACATACCTTACTAATCTCTAGGCTCCTCCCCATTACTCATGAAGCTGCGTACCAGATGGATTTATTAGTCGTACACCTCACGTGAAATCAGCAATCCTTGCACATAATGTCCGATGTGACTAGCTTCAGGCCCATACGTTCCCCCTAAACCCCTCGCCCTCCTCACATTTTT…
Anas_strepera_DQ449301	CATACATTTATATTCCCCATATATTAACCTATGGTCCCGGTAATAAACACTATTAACCAACTACCCTACATGCACGGACTAAACCCATCACATGTAAACGGTCATACCTCGCTCAACGGACTCCCCTCCCAA-CCAACCTAGGGTGAATGCTCTAAGACTCAACTTCCTAGCACCACATAACTGCTCTCCGGCCAAAACAAGGCCCCATAAGATGAATGCTTAGTGGACATACCTTACTAATCTCTAGGCTCCTCCCCATTACTCATGAAGCTGCGTACCAGATGGATTTATTAGTCGTACACCTCACGTGAAATCAGCAATCCTTGCACATAATGTCCGATGTGACTAGCTTCAGGCCCATACGTTCCCCCTAAACCCCTCGCCCTCCTCACATTTTT…
Anas_strepera_DQ449302	CATACATTTATATTCCCCATATATTAACCTATGGTCCCGGTAATAAACACTATTAACCAACTACCCTACATGCACGGACTAAACCCATCACATGTAAACGGTCATACCTCGCTCAACGGACTCCCCTCCCAA-CCAACCTAGGGTGAATGCTCTAAGACTCAACTTCCTAGCACCACATAACTGCTCTCCGGCCAAAACAAGGCCCCATAAGATGAATGCTTAGTGGACATACCTTACTAATCTCTAGGCTCCTCCCCATTACTCATGAAGCTGCGTACCAGATGGATTTATTAGTCGTACACCTCACGTGAAATCAGCAATCCTTGCACATAATGTCCGATGTGACTAGCTTCAGGCCCATACGTTCCCCCTAAACCCCTCGCCCTCCTCACATTTTT…
Anas_strepera_DQ449304	CATACATTTATATTCCCCATATATTAACCTATGGTCCCGGTAATAAACACTATTAACCAACTACCCTACATGCACGGACTAAACCCATCACATGTAAACGGTCATACCTCGCTCAACGGACTCCCCTCCCAA-CCAACCTAGGGTGAATGCTCTAAGACTCAACTTCCTAGCACCACATAACTGCTCTCCGGCCAAAACAAGGCCCCATAAGATGAATGCTTAGTGGACATACCTTACTAATCTCTAGGCTCCTCCCCATTACTCATGAAGCTGCGTACCAGATGGATTTATTAGTCGTACACCTCACGTGAAATCAGCAATCCTTGCACATAATGTCCGATGTGACTAGCTTCAGGCCCATACGTTCCCCCTAAACCCCTCGCCCTCCTCACATTTTT…
Anas_strepera_DQ449305	CATACATTTATATTCCCCATATATTAACCTATGGTCCCGGTAATAAACACTATTAACCAACTACCCTACATGCACGGACTAAACCCATCACATGTAAACGGTCATACCTCGCTCAACGGACTCCCCTCCCAA-CCAACCTAGGGTGAATGCTCTAAGACTCAACTTCCTAGCACCACATAACTGCTCTCCGGCCAAAACAAGGCCCCATAAGATGAATGCTTAGTGGACATACCTTACTAATCTCTAGGCTCCTCCCCATTACTCATGAAGCTGCGTACCAGATGGATTTATTAGTCGTACACCTCACGTGAAATCAGCAATCCTTGCACATAATGTCCGATGTGACTAGCTTCAGGCCCATACGTTCCCCCTAAACCCCTCGCCCTCCTCACATTTTT…
Anas_strepera_DQ449309	CATACATTTATATTCCCCATATATTAACCTATGGTCCCGGTAATAAACACTATTAACCAACTACCCTACATGCACGGACTAAACCCATCACATGTAAACGGTCATACCTCGCTCAACGGACTCCCCTCCCAA-CCAACCTAGGGTGAATGCTCTAAGACTCAACTTCCTAGCACCACATAACTGCTCTCCGGCCAAAACAAGGCCCCATAAGATGAATGCTTAGTGGACATACCTTACTAATCTCTAGGCTCCTCCCCATTACTCATGAAGCTGCGTACCAGATGGATTTATTAGTCGTACACCTCACGTGAAATCAGCAATCCTTGCACATAATGTCCGATGTGACTAGCTTCAGGCCCATACGTTCCCCCTAAACCCCTCGCCCTCCTCACATTTTT…
Anas_strepera_DQ449311	CATACATTTATATTCCCCATATATTAACCTATGGTCCCGGTAATAAACACTATTAACCAACTACCCTACATGCACGGACTAAACCCATCACATGTAAACGGTCATACCTCGCTCAACGGACTCCCCTCCCAA-CCAACCTAGGGTGAATGCTCTAAGACTCAACTTCCTAGCACCACATAACTGCTCTCCGGCCAAAACAAGGCCCCATAAGATGAATGCTTAGTGGACATACCTTACTAATCTCTAGGCTCCTCCCCATTACTCATGAAGCTGCGTACCAGATGGATTTATTAGTCGTACACCTCACGTGAAATCAGCAATCCTTGCACATAATGTCCGATGTGACTAGCTTCAGGCCCATACGTTCCCCCTAAACCCCTCGCCCTCCTCACATTTTT…
Anas_strepera_DQ449313	CATACATTTATATTCCCCATATATTAACCTATGGTCCCGGTAATAAACACTATTAACCAACTACCCTACATGCACGGACTAAACCCATCACATGTAAACGGTCATACCTCGCTCAACGGACTCCCCTCCCAA-CCAACCTAGGGTGAATGCTCTAAGACTCAACTTCCTAGCACCACATAACTGCTCTCCGGCCAAAACAAGGCCCCATAAGATGAATGCTTAGTGGACATACCTTACTAATCTCTAGGCTCCTCCCCATTACTCATGAAGCTGCGTACCAGATGGATTTATTAGTCGTACACCTCACGTGAAATCAGCAATCCTTGCACATAATGTCCGATGTGACTAGCTTCAGGCCCATACGTTCCCCCTAAACCCCTCGCCCTCCTCACATTTTT…
Anas_strepera_DQ449315	CATACATTTATATTCCCCATATATTAACCTATGGTCCCGGTAATAAACACTATTAACCAACTACCCTACATGCACGGACTAAACCCATCACATGTAAACGGTCATACCTCGCTCAACGGACTCCCCTCCCAA-CCAACCTAGGGTGAATGCTCTAAGACTCAACTTCCTAGCACCACATAACTGCTCTCCGGCCAAAACAAGGCCCCATAAGATGAATGCTTAGTGGACATACCTTACTAATCTCTAGGCTCCTCCCCATTACTCATGAAGCTGCGTACCAGATGGATTTATTAGTCGTACACCTCACGTGAAATCAGCAATCCTTGCACATAATGTCCGATGTGACTAGCTTCAGGCCCATACGTTCCCCCTAAACCCCTCGCCCTCCTCACATTTTT…
Anas_strepera_DQ449316	CATACATTTATATTCCCCATATATTAACCTATGGTCCCGGTAATAAACACTATTAACCAACTACCCTACATGCACGGACTAAACCCATCACATGTAAACGGTCATACCTCGCTCAACGGACTCCCCTCCCAA-CCAACCTAGGGTGAATGCTCTAAGACTCAACTTCCTAGCACCACATAACTGCTCTCCGGCCAAAACAAGGCCCCATAAGATGAATGCTTAGTGGACATACCTTACTAATCTCTAGGCTCCTCCCCATTACTCATGAAGCTGCGTACCAGATGGATTTATTAGTCGTACACCTCACGTGAAATCAGCAATCCTTGCACATAATGTCCGATGTGACTAGCTTCAGGCCCATACGTTCCCCCTAAACCCCTCGCCCTCCTCACATTTTT…
Anas_strepera_DQ449317	CATACATTTATATTCCCCATATATTAACCTATGGTCCCGGTAATAAACACTATTAACCAACTACCCTACATGCACGGACTAAACCCATCACATGTAAACGGTCATACCTCGCTCAACGGACTCCCCTCCCAA-CCAACCTAGGGTGAATGCTCTAAGACTCAACTTCCTAGCACCACATAACTGCTCTCCGGCCAAAACAAGGCCCCATAAGATGAATGCTTAGTGGACATACCTTACTAATCTCTAGGCTCCTCCCCATTACTCATGAAGCTGCGTACCAGATGGATTTATTAGTCGTACACCTCACGTGAAATCAGCAATCCTTGCACATAATGTCCGATGTGACTAGCTTCAGGCCCATACGTTCCCCCTAAACCCCTCGCCCTCCTCACATTTTT…
Anas_strepera_DQ449318	CATACATTTATATTCCCCATATATTAACCTATGGTCCCGGTAATAAACACTATTAACCAACTACCCTACATGCACGGACTAAACCCATCACATGTAAACGGTCATACCTCGCTCAACGGACTCCCCTCCCAA-CCAACCTAGGGTGAATGCTCTAAGACTCAACTTCCTAGCACCACATAACTGCTCTCCGGCCAAAACAAGGCCCCATAAGATGAATGCTTAGTGGACATACCTTACTAATCTCTAGGCTCCTCCCCATTACTCATGAAGCTGCGTACCAGATGGATTTATTAGTCGTACACCTCACGTGAAATCAGCAATCCTTGCACATAATGTCCGATGTGACTAGCTTCAGGCCCATACGTTCCCCCTAAACCCCTCGCCCTCCTCACATTTTT…
Anas_strepera_DQ449320	CATACATTTATATTCCCCATATATTAACCTATGGTCCCGGTAATAAACACTATTAACCAACTACCCTACATGCACGGACTAAACCCATCACATGTAAACGGTCATACCTCGCTCAACGGACTCCCCTCCCAA-CCAACCTAGGGTGAATGCTCTAAGACTCAACTTCCTAGCACCACATAACTGCTCTCCGGCCAAAACAAGGCCCCATAAGATGAATGCTTAGTGGACATACCTTACTAATCTCTAGGCTCCTCCCCATTACTCATGAAGCTGCGTACCAGATGGATTTATTAGTCGTACACCTCACGTGAAATCAGCAATCCTTGCACATAATGTCCGATGTGACTAGCTTCAGGCCCATACGTTCCCCCTAAACCCCTCGCCCTCCTCACATTTTT…
Anas_strepera_DQ449321	CATACATTTATATTCCCCATATATTAACCTATGGTCCCGGTAATAAACACTATTAACCAACTACCCTACATGCACGGACTAAACCCATCACATGTAAACGGTCATACCTCGCTCAACGGACTCCCCTCCCAA-CCAACCTAGGGTGAATGCTCTAAGACTCAACTTCCTAGCACCACATAACTGCTCTCCGGCCAAAACAAGGCCCCATAAGATGAATGCTTAGTGGACATACCTTACTAATCTCTAGGCTCCTCCCCATTACTCATGAAGCTGCGTACCAGATGGATTTATTAGTCGTACACCTCACGTGAAATCAGCAATCCTTGCACATAATGTCCGATGTGACTAGCTTCAGGCCCATACGTTCCCCCTAAACCCCTCGCCCTCCTCACATTTTT…
Anas_strepera_DQ449323	CATACATTTATATTCCCCATATATTAACCTATGGTCCCGGTAATAAACACTATTAACCAACTACCCTACATGCACGGACTAAACCCATCACATGTAAACGGTCATACCTCGCTCAACGGACTCCCCTCCCAA-CCAACCTAGGGTGAATGCTCTAAGACTCAACTTCCTAGCACCACATAACTGCTCTCCGGCCAAAACAAGGCCCCATAAGATGAATGCTTAGTGGACATACCTTACTAATCTCTAGGCTCCTCCCCATTACTCATGAAGCTGCGTACCAGATGGATTTATTAGTCGTACACCTCACGTGAAATCAGCAATCCTTGCACATAATGTCCGATGTGACTAGCTTCAGGCCCATACGTTCCCCCTAAACCCCTCGCCCTCCTCACATTTTT…
Anas_strepera_DQ449325	CATACATTTATATTCCCCATATATTAACCTATGGTCCCGGTAATAAACACTATTAACCAACTACCCTACATGCACGGACTAAACCCATCACATGTAAACGGTCATACCTCGCTCAACGGACTCCCCTCCCAA-CCAACCTAGGGTGAATGCTCTAAGACTCAACTTCCTAGCACCACATAACTGCTCTCCGGCCAAAACAAGGCCCCATAAGATGAATGCTTAGTGGACATACCTTACTAATCTCTAGGCTCCTCCCCATTACTCATGAAGCTGCGTACCAGATGGATTTATTAGTCGTACACCTCACGTGAAATCAGCAATCCTTGCACATAATGTCCGATGTGACTAGCTTCAGGCCCATACGTTCCCCCTAAACCCCTCGCCCTCCTCACATTTTT…
Anas_strepera_DQ449326	CATACATTTATATTCCCCATATATTAACCTATGGTCCCGGTAATAAACACTATTAACCAACTACCCTACATGCACGGACTAAACCCATCACATGTAAACGGTCATACCTCGCTCAACGGACTCCCCTCCCAA-CCAACCTAGGGTGAATGCTCTAAGACTCAACTTCCTAGCACCACATAACTGCTCTCCGGCCAAAACAAGGCCCCATAAGATGAATGCTTAGTGGACATACCTTACTAATCTCTAGGCTCCTCCCCATTACTCATGAAGCTGCGTACCAGATGGATTTATTAGTCGTACACCTCACGTGAAATCAGCAATCCTTGCACATAATGTCCGATGTGACTAGCTTCAGGCCCATACGTTCCCCCTAAACCCCTCGCCCTCCTCACATTTTT…
Anas_strepera_DQ449327	CATACATTTATATTCCCCATATATTAACCTATGGTCCCGGTAATAAACACTATTAACCAACTACCCTACATGCACGGACTAAACCCATCACATGTAAACGGTCATACCTCGCTCAACGGACTCCCCTCCCAA-CCAACCTAGGGTGAATGCTCTAAGACTCAACTTCCTAGCACCACATAACTGCTCTCCGGCCAAAACAAGGCCCCATAAGATGAATGCTTAGTGGACATACCTTACTAATCTCTAGGCTCCTCCCCATTACTCATGAAGCTGCGTACCAGATGGATTTATTAGTCGTACACCTCACGTGAAATCAGCAATCCTTGCACATAATGTCCGATGTGACTAGCTTCAGGCCCATACGTTCCCCCTAAACCCCTCGCCCTCCTCACATTTTT…
Anas_strepera_DQ449329	CATACATTTATATTCCCCATATATTAACCTATGGTCCCGGTAATAAACACTATTAACCAACTACCCTACATGCACGGACTAAACCCATCACATGTAAACGGTCATACCTCGCTCAACGGACTCCCCTCCCAA-CCAACCTAGGGTGAATGCTCTAAGACTCAACTTCCTAGCACCACATAACTGCTCTCCGGCCAAAACAAGGCCCCATAAGATGAATGCTTAGTGGACATACCTTACTAATCTCTAGGCTCCTCCCCATTACTCATGAAGCTGCGTACCAGATGGATTTATTAGTCGTACACCTCACGTGAAATCAGCAATCCTTGCACATAATGTCCGATGTGACTAGCTTCAGGCCCATACGTTCCCCCTAAACCCCTCGCCCTCCTCACATTTTT…
Anas_strepera_DQ449330	CATACATTTATATTCCCCATATATTAACCTATGGTCCCGGTAATAAACACTATTAACCAACTACCCTACATGCACGGACTAAACCCATCACATGTAAACGGTCATACCTCGCTCAACGGACTCCCCTCCCAA-CCAACCTAGGGTGAATGCTCTAAGACTCAACTTCCTAGCACCACATAACTGCTCTCCGGCCAAAACAAGGCCCCATAAGATGAATGCTTAGTGGACATACCTTACTAATCTCTAGGCTCCTCCCCATTACTCATGAAGCTGCGTACCAGATGGATTTATTAGTCGTACACCTCACGTGAAATCAGCAATCCTTGCACATAATGTCCGATGTGACTAGCTTCAGGCCCATACGTTCCCCCTAAACCCCTCGCCCTCCTCACATTTTT…
Anas_strepera_DQ449332	CATACATTTATATTCCCCATATATTAACCTATGGTCCCGGTAATAAACACTATTAACCAACTACCCTACATGCACGGACTAAACCCATCACATGTAAACGGTCATACCTCGCTCAACGGACTCCCCTCCCAA-CCAACCTAGGGTGAATGCTCTAAGACTCAACTTCCTAGCACCACATAACTGCTCTCCGGCCAAAACAAGGCCCCATAAGATGAATGCTTAGTGGACATACCTTACTAATCTCTAGGCTCCTCCCCATTACTCATGAAGCTGCGTACCAGATGGATTTATTAGTCGTACACCTCACGTGAAATCAGCAATCCTTGCACATAATGTCCGATGTGACTAGCTTCAGGCCCATACGTTCCCCCTAAACCCCTCGCCCTCCTCACATTTTT…
Anas_strepera_DQ449333	CATACATTTATATTCCCCATATATTAACCTATGGTCCCGGTAATAAACACTATTAACCAACTACCCTACATGCACGGACTAAACCCATCACATGTAAACGGTCATACCTCGCTCAACGGACTCCCCTCCCAA-CCAACCTAGGGTGAATGCTCTAAGACTCAACTTCCTAGCACCACATAACTGCTCTCCGGCCAAAACAAGGCCCCATAAGATGAATGCTTAGTGGACATACCTTACTAATCTCTAGGCTCCTCCCCATTACTCATGAAGCTGCGTACCAGATGGATTTATTAGTCGTACACCTCACGTGAAATCAGCAATCCTTGCACATAATGTCCGATGTGACTAGCTTCAGGCCCATACGTTCCCCCTAAACCCCTCGCCCTCCTCACATTTTT…
Anas_strepera_DQ449334	CATACATTTATATTCCCCATATATTAACCTATGGTCCCGGTAATAAACACTATTAACCAACTACCCTACATGCACGGACTAAACCCATCACATGTAAACGGTCATACCTCGCTCAACGGACTCCCCTCCCAA-CCAACCTAGGGTGAATGCTCTAAGACTCAACTTCCTAGCACCACATAACTGCTCTCCGGCCAAAACAAGGCCCCATAAGATGAATGCTTAGTGGACATACCTTACTAATCTCTAGGCTCCTCCCCATTACTCATGAAGCTGCGTACCAGATGGATTTATTAGTCGTACACCTCACGTGAAATCAGCAATCCTTGCACATAATGTCCGATGTGACTAGCTTCAGGCCCATACGTTCCCCCTAAACCCCTCGCCCTCCTCACATTTTT…
Anas_strepera_DQ449336	CATACATTTATATTCCCCATATATTAACCTATGGTCCCGGTAATAAACACTATTAACCAACTACCCTACATGCACGGACTAAACCCATCACATGTAAACGGTCATACCTCGCTCAACGGACTCCCCTCCCAA-CCAACCTAGGGTGAATGCTCTAAGACTCAACTTCCTAGCACCACATAACTGCTCTCCGGCCAAAACAAGGCCCCATAAGATGAATGCTTAGTGGACATACCTTACTAATCTCTAGGCTCCTCCCCATTACTCATGAAGCTGCGTACCAGATGGATTTATTAGTCGTACACCTCACGTGAAATCAGCAATCCTTGCACATAATGTCCGATGTGACTAGCTTCAGGCCCATACGTTCCCCCTAAACCCCTCGCCCTCCTCACATTTTT…
Anas_strepera_DQ449337	CATACATTTATATTCCCCATATATTAACCTATGGTCCCGGTAATAAACACTATTAACCAACTACCCTACATGCACGGACTAAACCCATCACATGTAAACGGTCATACCTCGCTCAACGGACTCCCCTCCCAA-CCAACCTAGGGTGAATGCTCTAAGACTCAACTTCCTAGCACCACATAACTGCTCTCCGGCCAAAACAAGGCCCCATAAGATGAATGCTTAGTGGACATACCTTACTAATCTCTAGGCTCCTCCCCATTACTCATGAAGCTGCGTACCAGATGGATTTATTAGTCGTACACCTCACGTGAAATCAGCAATCCTTGCACATAATGTCCGATGTGACTAGCTTCAGGCCCATACGTTCCCCCTAAACCCCTCGCCCTCCTCACATTTTT…
Anas_strepera_DQ449340	CATACATTTATATTCCCCATATATTAACCTATGGTCCCGGTAATAAACACTATTAACCAACTACCCTACATGCACGGACTAAACCCATCACATGTAAACGGTCATACCTCGCTCAACGGACTCCCCTCCCAA-CCAACCTAGGGTGAATGCTCTAAGACTCAACTTCCTAGCACCACATAACTGCTCTCCGGCCAAAACAAGGCCCCATAAGATGAATGCTTAGTGGACATACCTTACTAATCTCTAGGCTCCTCCCCATTACTCATGAAGCTGCGTACCAGATGGATTTATTAGTCGTACACCTCACGTGAAATCAGCAATCCTTGCACATAATGTCCGATGTGACTAGCTTCAGGCCCATACGTTCCCCCTAAACCCCTCGCCCTCCTCACATTTTT…
Anas_strepera_DQ449341	CATACATTTATATTCCCCATATATTAACCTATGGTCCCGGTAATAAACACTATTAACCAACTACCCTACATGCACGGACTAAACCCATCACATGTAAACGGTCATACCTCGCTCAACGGACTCCCCTCCCAA-CCAACCTAGGGTGAATGCTCTAAGACTCAACTTCCTAGCACCACATAACTGCTCTCCGGCCAAAACAAGGCCCCATAAGATGAATGCTTAGTGGACATACCTTACTAATCTCTAGGCTCCTCCCCATTACTCATGAAGCTGCGTACCAGATGGATTTATTAGTCGTACACCTCACGTGAAATCAGCAATCCTTGCACATAATGTCCGATGTGACTAGCTTCAGGCCCATACGTTCCCCCTAAACCCCTCGCCCTCCTCACATTTTT…
Anas_strepera_DQ449342	CATACATTTATATTCCCCATATATTAACCTATGGTCCCGGTAATAAACACTATTAACCAACTACCCTACATGCACGGACTAAACCCATCACATGTAAACGGTCATACCTCGCTCAACGGACTCCCCTCCCAA-CCAACCTAGGGTGAATGCTCTAAGACTCAACTTCCTAGCACCACATAACTGCTCTCCGGCCAAAACAAGGCCCCATAAGATGAATGCTTAGTGGACATACCTTACTAATCTCTAGGCTCCTCCCCATTACTCATGAAGCTGCGTACCAGATGGATTTATTAGTCGTACACCTCACGTGAAATCAGCAATCCTTGCACATAATGTCCGATGTGACTAGCTTCAGGCCCATACGTTCCCCCTAAACCCCTCGCCCTCCTCACATTTTT…
Anas_strepera_DQ449344	CATACATTTATATTCCCCATATATTAACCTATGGTCCCGGTAATAAACACTATTAACCAACTACCCTACATGCACGGACTAAACCCATCACATGTAAACGGTCATACCTCGCTCAACGGACTCCCCTCCCAA-CCAACCTAGGGTGAATGCTCTAAGACTCAACTTCCTAGCACCACATAACTGCTCTCCGGCCAAAACAAGGCCCCATAAGATGAATGCTTAGTGGACATACCTTACTAATCTCTAGGCTCCTCCCCATTACTCATGAAGCTGCGTACCAGATGGATTTATTAGTCGTACACCTCACGTGAAATCAGCAATCCTTGCACATAATGTCCGATGTGACTAGCTTCAGGCCCATACGTTCCCCCTAAACCCCTCGCCCTCCTCACATTTTT…
Anas_strepera_DQ449345	CATACATTTATATTCCCCATATATTAACCTATGGTCCCGGTAATAAACACTATTAACCAACTACCCTACATGCACGGACTAAACCCATCACATGTAAACGGTCATACCTCGCTCAACGGACTCCCCTCCCAA-CCAACCTAGGGTGAATGCTCTAAGACTCAACTTCCTAGCACCACATAACTGCTCTCCGGCCAAAACAAGGCCCCATAAGATGAATGCTTAGTGGACATACCTTACTAATCTCTAGGCTCCTCCCCATTACTCATGAAGCTGCGTACCAGATGGATTTATTAGTCGTACACCTCACGTGAAATCAGCAATCCTTGCACATAATGTCCGATGTGACTAGCTTCAGGCCCATACGTTCCCCCTAAACCCCTCGCCCTCCTCACATTTTT…
Anas_strepera_DQ449346	CATACATTTATATTCCCCATATATTAACCTATGGTCCCGGTAATAAACACTATTAACCAACTACCCTACATGCACGGACTAAACCCATCACATGTAAACGGTCATACCTCGCTCAACGGACTCCCCTCCCAA-CCAACCTAGGGTGAATGCTCTAAGACTCAACTTCCTAGCACCACATAACTGCTCTCCGGCCAAAACAAGGCCCCATAAGATGAATGCTTAGTGGACATACCTTACTAATCTCTAGGCTCCTCCCCATTACTCATGAAGCTGCGTACCAGATGGATTTATTAGTCGTACACCTCACGTGAAATCAGCAATCCTTGCACATAATGTCCGATGTGACTAGCTTCAGGCCCATACGTTCCCCCTAAACCCCTCGCCCTCCTCACATTTTT…
Anas_strepera_DQ449347	CATACATTTATATTCCCCATATATTAACCTATGGTCCCGGTAATAAACACTATTAACCAACTACCCTACATGCACGGACTAAACCCATCACATGTAAACGGTCATACCTCGCTCAACGGACTCCCCTCCCAA-CCAACCTAGGGTGAATGCTCTAAGACTCAACTTCCTAGCACCACATAACTGCTCTCCGGCCAAAACAAGGCCCCATAAGATGAATGCTTAGTGGACATACCTTACTAATCTCTAGGCTCCTCCCCATTACTCATGAAGCTGCGTACCAGATGGATTTATTAGTCGTACACCTCACGTGAAATCAGCAATCCTTGCACATAATGTCCGATGTGACTAGCTTCAGGCCCATACGTTCCCCCTAAACCCCTCGCCCTCCTCACATTTTT…
Anas_strepera_DQ449349	CATACATTTATATTCCCCATATATTAACCTATGGTCCCGGTAATAAACACTATTAACCAACTACCCTACATGCACGGACTAAACCCATCACATGTAAACGGTCATACCTCGCTCAACGGACTCCCCTCCCAA-CCAACCTAGGGTGAATGCTCTAAGACTCAACTTCCTAGCACCACATAACTGCTCTCCGGCCAAAACAAGGCCCCATAAGATGAATGCTTAGTGGACATACCTTACTAATCTCTAGGCTCCTCCCCATTACTCATGAAGCTGCGTACCAGATGGATTTATTAGTCGTACACCTCACGTGAAATCAGCAATCCTTGCACATAATGTCCGATGTGACTAGCTTCAGGCCCATACGTTCCCCCTAAACCCCTCGCCCTCCTCACATTTTT…
Anas_strepera_DQ449353	CATACATTTATATTCCCCATATATTAACCTATGGTCCCGGTAATAAACACTATTAACCAACTACCCTACATGCACGGACTAAACCCATCACATGTAAACGGTCATACCTCGCTCAACGGACTCCCCTCCCAA-CCAACCTAGGGTGAATGCTCTAAGACTCAACTTCCTAGCACCACATAACTGCTCTCCGGCCAAAACAAGGCCCCATAAGATGAATGCTTAGTGGACATACCTTACTAATCTCTAGGCTCCTCCCCATTACTCATGAAGCTGCGTACCAGATGGATTTATTAGTCGTACACCTCACGTGAAATCAGCAATCCTTGCACATAATGTCCGATGTGACTAGCTTCAGGCCCATACGTTCCCCCTAAACCCCTCGCCCTCCTCACATTTTT…
Anas_strepera_DQ449354	CATACATTTATATTCCCCATATATTAACCTATGGTCCCGGTAATAAACACTATTAACCAACTACCCTACATGCACGGACTAAACCCATCACATGTAAACGGTCATACCTCGCTCAACGGACTCCCCTCCCAA-CCAACCTAGGGTGAATGCTCTAAGACTCAACTTCCTAGCACCACATAACTGCTCTCCGGCCAAAACAAGGCCCCATAAGATGAATGCTTAGTGGACATACCTTACTAATCTCTAGGCTCCTCCCCATTACTCATGAAGCTGCGTACCAGATGGATTTATTAGTCGTACACCTCACGTGAAATCAGCAATCCTTGCACATAATGTCCGATGTGACTAGCTTCAGGCCCATACGTTCCCCCTAAACCCCTCGCCCTCCTCACATTTTT…
Anas_strepera_DQ449355	CATACATTTATATTCCCCATATATTAACCTATGGTCCCGGTAATAAACACTATTAACCAACTACCCTACATGCACGGACTAAACCCATCACATGTAAACGGTCATACCTCGCTCAACGGACTCCCCTCCCAA-CCAACCTAGGGTGAATGCTCTAAGACTCAACTTCCTAGCACCACATAACTGCTCTCCGGCCAAAACAAGGCCCCATAAGATGAATGCTTAGTGGACATACCTTACTAATCTCTAGGCTCCTCCCCATTACTCATGAAGCTGCGTACCAGATGGATTTATTAGTCGTACACCTCACGTGAAATCAGCAATCCTTGCACATAATGTCCGATGTGACTAGCTTCAGGCCCATACGTTCCCCCTAAACCCCTCGCCCTCCTCACATTTTT…
Anas_strepera_DQ449357	CATACATTTATATTCCCCATATATTAACCTATGGTCCCGGTAATAAACACTATTAACCAACTACCCTACATGCACGGACTAAACCCATCACATGTAAACGGTCATACCTCGCTCAACGGACTCCCCTCCCAA-CCAACCTAGGGTGAATGCTCTAAGACTCAACTTCCTAGCACCACATAACTGCTCTCCGGCCAAAACAAGGCCCCATAAGATGAATGCTTAGTGGACATACCTTACTAATCTCTAGGCTCCTCCCCATTACTCATGAAGCTGCGTACCAGATGGATTTATTAGTCGTACACCTCACGTGAAATCAGCAATCCTTGCACATAATGTCCGATGTGACTAGCTTCAGGCCCATACGTTCCCCCTAAACCCCTCGCCCTCCTCACATTTTT…
Anas_strepera_DQ449358	CATACATTTATATTCCCCATATATTAACCTATGGTCCCGGTAATAAACACTATTAACCAACTACCCTACATGCACGGACTAAACCCATCACATGTAAACGGTCATACCTCGCTCAACGGACTCCCCTCCCAA-CCAACCTAGGGTGAATGCTCTAAGACTCAACTTCCTAGCACCACATAACTGCTCTCCGGCCAAAACAAGGCCCCATAAGATGAATGCTTAGTGGACATACCTTACTAATCTCTAGGCTCCTCCCCATTACTCATGAAGCTGCGTACCAGATGGATTTATTAGTCGTACACCTCACGTGAAATCAGCAATCCTTGCACATAATGTCCGATGTGACTAGCTTCAGGCCCATACGTTCCCCCTAAACCCCTCGCCCTCCTCACATTTTT…
Anas_strepera_DQ449360	CATACATTTATATTCCCCATATATTAACCTATGGTCCCGGTAATAAACACTATTAACCAACTACCCTACATGCACGGACTAAACCCATCACATGTAAACGGTCATACCTCGCTCAACGGACTCCCCTCCCAA-CCAACCTAGGGTGAATGCTCTAAGACTCAACTTCCTAGCACCACATAACTGCTCTCCGGCCAAAACAAGGCCCCATAAGATGAATGCTTAGTGGACATACCTTACTAATCTCTAGGCTCCTCCCCATTACTCATGAAGCTGCGTACCAGATGGATTTATTAGTCGTACACCTCACGTGAAATCAGCAATCCTTGCACATAATGTCCGATGTGACTAGCTTCAGGCCCATACGTTCCCCCTAAACCCCTCGCCCTCCTCACATTTTT…
Anas_strepera_DQ449361	CATACATTTATATTCCCCATATATTAACCTATGGTCCCGGTAATAAACACTATTAACCAACTACCCTACATGCACGGACTAAACCCATCACATGTAAACGGTCATACCTCGCTCAACGGACTCCCCTCCCAA-CCAACCTAGGGTGAATGCTCTAAGACTCAACTTCCTAGCACCACATAACTGCTCTCCGGCCAAAACAAGGCCCCATAAGATGAATGCTTAGTGGACATACCTTACTAATCTCTAGGCTCCTCCCCATTACTCATGAAGCTGCGTACCAGATGGATTTATTAGTCGTACACCTCACGTGAAATCAGCAATCCTTGCACATAATGTCCGATGTGACTAGCTTCAGGCCCATACGTTCCCCCTAAACCCCTCGCCCTCCTCACATTTTT…
Anas_strepera_DQ449362	CATACATTTATATTCCCCATATATTAACCTATGGTCCCGGTAATAAACACTATTAACCAACTACCCTACATGCACGGACTAAACCCATCACATGTAAACGGTCATACCTCGCTCAACGGACTCCCCTCCCAA-CCAACCTAGGGTGAATGCTCTAAGACTCAACTTCCTAGCACCACATAACTGCTCTCCGGCCAAAACAAGGCCCCATAAGATGAATGCTTAGTGGACATACCTTACTAATCTCTAGGCTCCTCCCCATTACTCATGAAGCTGCGTACCAGATGGATTTATTAGTCGTACACCTCACGTGAAATCAGCAATCCTTGCACATAATGTCCGATGTGACTAGCTTCAGGCCCATACGTTCCCCCTAAACCCCTCGCCCTCCTCACATTTTT…
Anas_strepera_DQ449363	CATACATTTATATTCCCCATATATTAACCTATGGTCCCGGTAATAAACACTATTAACCAACTACCCTACATGCACGGACTAAACCCATCACATGTAAACGGTCATACCTCGCTCAACGGACTCCCCTCCCAA-CCAACCTAGGGTGAATGCTCTAAGACTCAACTTCCTAGCACCACATAACTGCTCTCCGGCCAAAACAAGGCCCCATAAGATGAATGCTTAGTGGACATACCTTACTAATCTCTAGGCTCCTCCCCATTACTCATGAAGCTGCGTACCAGATGGATTTATTAGTCGTACACCTCACGTGAAATCAGCAATCCTTGCACATAATGTCCGATGTGACTAGCTTCAGGCCCATACGTTCCCCCTAAACCCCTCGCCCTCCTCACATTTTT…
Anas_strepera_DQ449364	CATACATTTATATTCCCCATATATTAACCTATGGTCCCGGTAATAAACACTATTAACCAACTACCCTACATGCACGGACTAAACCCATCACATGTAAACGGTCATACCTCGCTCAACGGACTCCCCTCCCAA-CCAACCTAGGGTGAATGCTCTAAGACTCAACTTCCTAGCACCACATAACTGCTCTCCGGCCAAAACAAGGCCCCATAAGATGAATGCTTAGTGGACATACCTTACTAATCTCTAGGCTCCTCCCCATTACTCATGAAGCTGCGTACCAGATGGATTTATTAGTCGTACACCTCACGTGAAATCAGCAATCCTTGCACATAATGTCCGATGTGACTAGCTTCAGGCCCATACGTTCCCCCTAAACCCCTCGCCCTCCTCACATTTTT…
Anas_strepera_DQ449365	CATACATTTATATTCCCCATATATTAACCTATGGTCCCGGTAATAAACACTATTAACCAACTACCCTACATGCACGGACTAAACCCATCACATGTAAACGGTCATACCTCGCTCAACGGACTCCCCTCCCAA-CCAACCTAGGGTGAATGCTCTAAGACTCAACTTCCTAGCACCACATAACTGCTCTCCGGCCAAAACAAGGCCCCATAAGATGAATGCTTAGTGGACATACCTTACTAATCTCTAGGCTCCTCCCCATTACTCATGAAGCTGCGTACCAGATGGATTTATTAGTCGTACACCTCACGTGAAATCAGCAATCCTTGCACATAATGTCCGATGTGACTAGCTTCAGGCCCATACGTTCCCCCTAAACCCCTCGCCCTCCTCACATTTTT…
Anas_strepera_DQ449366	CATACATTTATATTCCCCATATATTAACCTATGGTCCCGGTAATAAACACTATTAACCAACTACCCTACATGCACGGACTAAACCCATCACATGTAAACGGTCATACCTCGCTCAACGGACTCCCCTCCCAA-CCAACCTAGGGTGAATGCTCTAAGACTCAACTTCCTAGCACCACATAACTGCTCTCCGGCCAAAACAAGGCCCCATAAGATGAATGCTTAGTGGACATACCTTACTAATCTCTAGGCTCCTCCCCATTACTCATGAAGCTGCGTACCAGATGGATTTATTAGTCGTACACCTCACGTGAAATCAGCAATCCTTGCACATAATGTCCGATGTGACTAGCTTCAGGCCCATACGTTCCCCCTAAACCCCTCGCCCTCCTCACATTTTT…
Anas_strepera_DQ449369	CATACATTTATATTCCCCATATATTAACCTATGGTCCCGGTAATAAACACTATTAACCAACTACCCTACATGCACGGACTAAACCCATCACATGTAAACGGTCATACCTCGCTCAACGGACTCCCCTCCCAA-CCAACCTAGGGTGAATGCTCTAAGACTCAACTTCCTAGCACCACATAACTGCTCTCCGGCCAAAACAAGGCCCCATAAGATGAATGCTTAGTGGACATACCTTACTAATCTCTAGGCTCCTCCCCATTACTCATGAAGCTGCGTACCAGATGGATTTATTAGTCGTACACCTCACGTGAAATCAGCAATCCTTGCACATAATGTCCGATGTGACTAGCTTCAGGCCCATACGTTCCCCCTAAACCCCTCGCCCTCCTCACATTTTT…
Anas_strepera_DQ449371	CATACATTTATATTCCCCATATATTAACCTATGGTCCCGGTAATAAACACTATTAACCAACTACCCTACATGCACGGACTAAACCCATCACATGTAAACGGTCATACCTCGCTCAACGGACTCCCCTCCCAA-CCAACCTAGGGTGAATGCTCTAAGACTCAACTTCCTAGCACCACATAACTGCTCTCCGGCCAAAACAAGGCCCCATAAGATGAATGCTTAGTGGACATACCTTACTAATCTCTAGGCTCCTCCCCATTACTCATGAAGCTGCGTACCAGATGGATTTATTAGTCGTACACCTCACGTGAAATCAGCAATCCTTGCACATAATGTCCGATGTGACTAGCTTCAGGCCCATACGTTCCCCCTAAACCCCTCGCCCTCCTCACATTTTT…
Anas_strepera_DQ449373	CATACATTTATATTCCCCATATATTAACCTATGGTCCCGGTAATAAACACTATTAACCAACTACCCTACATGCACGGACTAAACCCATCACATGTAAACGGTCATACCTCGCTCAACGGACTCCCCTCCCAA-CCAACCTAGGGTGAATGCTCTAAGACTCAACTTCCTAGCACCACATAACTGCTCTCCGGCCAAAACAAGGCCCCATAAGATGAATGCTTAGTGGACATACCTTACTAATCTCTAGGCTCCTCCCCATTACTCATGAAGCTGCGTACCAGATGGATTTATTAGTCGTACACCTCACGTGAAATCAGCAATCCTTGCACATAATGTCCGATGTGACTAGCTTCAGGCCCATACGTTCCCCCTAAACCCCTCGCCCTCCTCACATTTTT…
Anas_strepera_DQ449374	CATACATTTATATTCCCCATATATTAACCTATGGTCCCGGTAATAAACACTATTAACCAACTACCCTACATGCACGGACTAAACCCATCACATGTAAACGGTCATACCTCGCTCAACGGACTCCCCTCCCAA-CCAACCTAGGGTGAATGCTCTAAGACTCAACTTCCTAGCACCACATAACTGCTCTCCGGCCAAAACAAGGCCCCATAAGATGAATGCTTAGTGGACATACCTTACTAATCTCTAGGCTCCTCCCCATTACTCATGAAGCTGCGTACCAGATGGATTTATTAGTCGTACACCTCACGTGAAATCAGCAATCCTTGCACATAATGTCCGATGTGACTAGCTTCAGGCCCATACGTTCCCCCTAAACCCCTCGCCCTCCTCACATTTTT…
Anas_strepera_DQ449376	CATACATTTATATTCCCCATATATTAACCTATGGTCCCGGTAATAAACACTATTAACCAACTACCCTACATGCACGGACTAAACCCATCACATGTAAACGGTCATACCTCGCTCAACGGACTCCCCTCCCAA-CCAACCTAGGGTGAATGCTCTAAGACTCAACTTCCTAGCACCACATAACTGCTCTCCGGCCAAAACAAGGCCCCATAAGATGAATGCTTAGTGGACATACCTTACTAATCTCTAGGCTCCTCCCCATTACTCATGAAGCTGCGTACCAGATGGATTTATTAGTCGTACACCTCACGTGAAATCAGCAATCCTTGCACATAATGTCCGATGTGACTAGCTTCAGGCCCATACGTTCCCCCTAAACCCCTCGCCCTCCTCACATTTTT…
Anas_strepera_DQ449377	CATACATTTATATTCCCCATATATTAACCTATGGTCCCGGTAATAAACACTATTAACCAACTACCCTACATGCACGGACTAAACCCATCACATGTAAACGGTCATACCTCGCTCAACGGACTCCCCTCCCAA-CCAACCTAGGGTGAATGCTCTAAGACTCAACTTCCTAGCACCACATAACTGCTCTCCGGCCAAAACAAGGCCCCATAAGATGAATGCTTAGTGGACATACCTTACTAATCTCTAGGCTCCTCCCCATTACTCATGAAGCTGCGTACCAGATGGATTTATTAGTCGTACACCTCACGTGAAATCAGCAATCCTTGCACATAATGTCCGATGTGACTAGCTTCAGGCCCATACGTTCCCCCTAAACCCCTCGCCCTCCTCACATTTTT…
Anas_strepera_DQ449378	CATACATTTATATTCCCCATATATTAACCTATGGTCCCGGTAATAAACACTATTAACCAACTACCCTACATGCACGGACTAAACCCATCACATGTAAACGGTCATACCTCGCTCAACGGACTCCCCTCCCAA-CCAACCTAGGGTGAATGCTCTAAGACTCAACTTCCTAGCACCACATAACTGCTCTCCGGCCAAAACAAGGCCCCATAAGATGAATGCTTAGTGGACATACCTTACTAATCTCTAGGCTCCTCCCCATTACTCATGAAGCTGCGTACCAGATGGATTTATTAGTCGTACACCTCACGTGAAATCAGCAATCCTTGCACATAATGTCCGATGTGACTAGCTTCAGGCCCATACGTTCCCCCTAAACCCCTCGCCCTCCTCACATTTTT…
Anas_strepera_DQ449379	CATACATTTATATTCCCCATATATTAACCTATGGTCCCGGTAATAAACACTATTAACCAACTACCCTACATGCACGGACTAAACCCATCACATGTAAACGGTCATACCTCGCTCAACGGACTCCCCTCCCAA-CCAACCTAGGGTGAATGCTCTAAGACTCAACTTCCTAGCACCACATAACTGCTCTCCGGCCAAAACAAGGCCCCATAAGATGAATGCTTAGTGGACATACCTTACTAATCTCTAGGCTCCTCCCCATTACTCATGAAGCTGCGTACCAGATGGATTTATTAGTCGTACACCTCACGTGAAATCAGCAATCCTTGCACATAATGTCCGATGTGACTAGCTTCAGGCCCATACGTTCCCCCTAAACCCCTCGCCCTCCTCACATTTTT…
Anas_strepera_DQ449380	CATACATTTATATTCCCCATATATTAACCTATGGTCCCGGTAATAAACACTATTAACCAACTACCCTACATGCACGGACTAAACCCATCACATGTAAACGGTCATACCTCGCTCAACGGACTCCCCTCCCAA-CCAACCTAGGGTGAATGCTCTAAGACTCAACTTCCTAGCACCACATAACTGCTCTCCGGCCAAAACAAGGCCCCATAAGATGAATGCTTAGTGGACATACCTTACTAATCTCTAGGCTCCTCCCCATTACTCATGAAGCTGCGTACCAGATGGATTTATTAGTCGTACACCTCACGTGAAATCAGCAATCCTTGCACATAATGTCCGATGTGACTAGCTTCAGGCCCATACGTTCCCCCTAAACCCCTCGCCCTCCTCACATTTTT…
Anas_strepera_DQ449382	CATACATTTATATTCCCCATATATTAACCTATGGTCCCGGTAATAAACACTATTAACCAACTACCCTACATGCACGGACTAAACCCATCACATGTAAACGGTCATACCTCGCTCAACGGACTCCCCTCCCAA-CCAACCTAGGGTGAATGCTCTAAGACTCAACTTCCTAGCACCACATAACTGCTCTCCGGCCAAAACAAGGCCCCATAAGATGAATGCTTAGTGGACATACCTTACTAATCTCTAGGCTCCTCCCCATTACTCATGAAGCTGCGTACCAGATGGATTTATTAGTCGTACACCTCACGTGAAATCAGCAATCCTTGCACATAATGTCCGATGTGACTAGCTTCAGGCCCATACGTTCCCCCTAAACCCCTCGCCCTCCTCACATTTTT…
Anas_strepera_DQ449383	CATACATTTATATTCCCCATATATTAACCTATGGTCCCGGTAATAAACACTATTAACCAACTACCCTACATGCACGGACTAAACCCATCACATGTAAACGGTCATACCTCGCTCAACGGACTCCCCTCCCAA-CCAACCTAGGGTGAATGCTCTAAGACTCAACTTCCTAGCACCACATAACTGCTCTCCGGCCAAAACAAGGCCCCATAAGATGAATGCTTAGTGGACATACCTTACTAATCTCTAGGCTCCTCCCCATTACTCATGAAGCTGCGTACCAGATGGATTTATTAGTCGTACACCTCACGTGAAATCAGCAATCCTTGCACATAATGTCCGATGTGACTAGCTTCAGGCCCATACGTTCCCCCTAAACCCCTCGCCCTCCTCACATTTTT…
Anas_strepera_DQ449384	CATACATTTATATTCCCCATATATTAACCTATGGTCCCGGTAATAAACACTATTAACCAACTACCCTACATGCACGGACTAAACCCATCACATGTAAACGGTCATACCTCGCTCAACGGACTCCCCTCCCAA-CCAACCTAGGGTGAATGCTCTAAGACTCAACTTCCTAGCACCACATAACTGCTCTCCGGCCAAAACAAGGCCCCATAAGATGAATGCTTAGTGGACATACCTTACTAATCTCTAGGCTCCTCCCCATTACTCATGAAGCTGCGTACCAGATGGATTTATTAGTCGTACACCTCACGTGAAATCAGCAATCCTTGCACATAATGTCCGATGTGACTAGCTTCAGGCCCATACGTTCCCCCTAAACCCCTCGCCCTCCTCACATTTTT…
Anas_strepera_DQ449386	CATACATTTATATTCCCCATATATTAACCTATGGTCCCGGTAATAAACACTATTAACCAACTACCCTACATGCACGGACTAAACCCATCACATGTAAACGGTCATACCTCGCTCAACGGACTCCCCTCCCAA-CCAACCTAGGGTGAATGCTCTAAGACTCAACTTCCTAGCACCACATAACTGCTCTCCGGCCAAAACAAGGCCCCATAAGATGAATGCTTAGTGGACATACCTTACTAATCTCTAGGCTCCTCCCCATTACTCATGAAGCTGCGTACCAGATGGATTTATTAGTCGTACACCTCACGTGAAATCAGCAATCCTTGCACATAATGTCCGATGTGACTAGCTTCAGGCCCATACGTTCCCCCTAAACCCCTCGCCCTCCTCACATTTTT…
Anas_strepera_DQ449391	CATACATTTATATTCCCCATATATTAACCTATGGTCCCGGTAATAAACACTATTAACCAACTACCCTACATGCACGGACTAAACCCATCACATGTAAACGGTCATACCTCGCTCAACGGACTCCCCTCCCAA-CCAACCTAGGGTGAATGCTCTAAGACTCAACTTCCTAGCACCACATAACTGCTCTCCGGCCAAAACAAGGCCCCATAAGATGAATGCTTAGTGGACATACCTTACTAATCTCTAGGCTCCTCCCCATTACTCATGAAGCTGCGTACCAGATGGATTTATTAGTCGTACACCTCACGTGAAATCAGCAATCCTTGCACATAATGTCCGATGTGACTAGCTTCAGGCCCATACGTTCCCCCTAAACCCCTCGCCCTCCTCACATTTTT…
Anas_strepera_DQ449392	CATACATTTATATTCCCCATATATTAACCTATGGTCCCGGTAATAAACACTATTAACCAACTACCCTACATGCACGGACTAAACCCATCACATGTAAACGGTCATACCTCGCTCAACGGACTCCCCTCCCAA-CCAACCTAGGGTGAATGCTCTAAGACTCAACTTCCTAGCACCACATAACTGCTCTCCGGCCAAAACAAGGCCCCATAAGATGAATGCTTAGTGGACATACCTTACTAATCTCTAGGCTCCTCCCCATTACTCATGAAGCTGCGTACCAGATGGATTTATTAGTCGTACACCTCACGTGAAATCAGCAATCCTTGCACATAATGTCCGATGTGACTAGCTTCAGGCCCATACGTTCCCCCTAAACCCCTCGCCCTCCTCACATTTTT…
Anas_strepera_DQ449394	CATACATTTATATTCCCCATATATTAACCTATGGTCCCGGTAATAAACACTATTAACCAACTACCCTACATGCACGGACTAAACCCATCACATGTAAACGGTCATACCTCGCTCAACGGACTCCCCTCCCAA-CCAACCTAGGGTGAATGCTCTAAGACTCAACTTCCTAGCACCACATAACTGCTCTCCGGCCAAAACAAGGCCCCATAAGATGAATGCTTAGTGGACATACCTTACTAATCTCTAGGCTCCTCCCCATTACTCATGAAGCTGCGTACCAGATGGATTTATTAGTCGTACACCTCACGTGAAATCAGCAATCCTTGCACATAATGTCCGATGTGACTAGCTTCAGGCCCATACGTTCCCCCTAAACCCCTCGCCCTCCTCACATTTTT…
Anas_strepera_DQ449395	CATACATTTATATTCCCCATATATTAACCTATGGTCCCGGTAATAAACACTATTAACCAACTACCCTACATGCACGGACTAAACCCATCACATGTAAACGGTCATACCTCGCTCAACGGACTCCCCTCCCAA-CCAACCTAGGGTGAATGCTCTAAGACTCAACTTCCTAGCACCACATAACTGCTCTCCGGCCAAAACAAGGCCCCATAAGATGAATGCTTAGTGGACATACCTTACTAATCTCTAGGCTCCTCCCCATTACTCATGAAGCTGCGTACCAGATGGATTTATTAGTCGTACACCTCACGTGAAATCAGCAATCCTTGCACATAATGTCCGATGTGACTAGCTTCAGGCCCATACGTTCCCCCTAAACCCCTCGCCCTCCTCACATTTTT…
Anas_strepera_DQ449398	CATACATTTATATTCCCCATATATTAACCTATGGTCCCGGTAATAAACACTATTAACCAACTACCCTACATGCACGGACTAAACCCATCACATGTAAACGGTCATACCTCGCTCAACGGACTCCCCTCCCAA-CCAACCTAGGGTGAATGCTCTAAGACTCAACTTCCTAGCACCACATAACTGCTCTCCGGCCAAAACAAGGCCCCATAAGATGAATGCTTAGTGGACATACCTTACTAATCTCTAGGCTCCTCCCCATTACTCATGAAGCTGCGTACCAGATGGATTTATTAGTCGTACACCTCACGTGAAATCAGCAATCCTTGCACATAATGTCCGATGTGACTAGCTTCAGGCCCATACGTTCCCCCTAAACCCCTCGCCCTCCTCACATTTTT…
Anas_strepera_DQ449399	CATACATTTATATTCCCCATATATTAACCTATGGTCCCGGTAATAAACACTATTAACCAACTACCCTACATGCACGGACTAAACCCATCACATGTAAACGGTCATACCTCGCTCAACGGACTCCCCTCCCAA-CCAACCTAGGGTGAATGCTCTAAGACTCAACTTCCTAGCACCACATAACTGCTCTCCGGCCAAAACAAGGCCCCATAAGATGAATGCTTAGTGGACATACCTTACTAATCTCTAGGCTCCTCCCCATTACTCATGAAGCTGCGTACCAGATGGATTTATTAGTCGTACACCTCACGTGAAATCAGCAATCCTTGCACATAATGTCCGATGTGACTAGCTTCAGGCCCATACGTTCCCCCTAAACCCCTCGCCCTCCTCACATTTTT…
Anas_strepera_DQ449400	CATACATTTATATTCCCCATATATTAACCTATGGTCCCGGTAATAAACACTATTAACCAACTACCCTACATGCACGGACTAAACCCATCACATGTAAACGGTCATACCTCGCTCAACGGACTCCCCTCCCAA-CCAACCTAGGGTGAATGCTCTAAGACTCAACTTCCTAGCACCACATAACTGCTCTCCGGCCAAAACAAGGCCCCATAAGATGAATGCTTAGTGGACATACCTTACTAATCTCTAGGCTCCTCCCCATTACTCATGAAGCTGCGTACCAGATGGATTTATTAGTCGTACACCTCACGTGAAATCAGCAATCCTTGCACATAATGTCCGATGTGACTAGCTTCAGGCCCATACGTTCCCCCTAAACCCCTCGCCCTCCTCACATTTTT…
Anas_strepera_DQ449401	CATACATTTATATTCCCCATATATTAACCTATGGTCCCGGTAATAAACACTATTAACCAACTACCCTACATGCACGGACTAAACCCATCACATGTAAACGGTCATACCTCGCTCAACGGACTCCCCTCCCAA-CCAACCTAGGGTGAATGCTCTAAGACTCAACTTCCTAGCACCACATAACTGCTCTCCGGCCAAAACAAGGCCCCATAAGATGAATGCTTAGTGGACATACCTTACTAATCTCTAGGCTCCTCCCCATTACTCATGAAGCTGCGTACCAGATGGATTTATTAGTCGTACACCTCACGTGAAATCAGCAATCCTTGCACATAATGTCCGATGTGACTAGCTTCAGGCCCATACGTTCCCCCTAAACCCCTCGCCCTCCTCACATTTTT…
Anas_strepera_DQ449404	CATACATTTATATTCCCCATATATTAACCTATGGTCCCGGTAATAAACACTATTAACCAACTACCCTACATGCACGGACTAAACCCATCACATGTAAACGGTCATACCTCGCTCAACGGACTCCCCTCCCAA-CCAACCTAGGGTGAATGCTCTAAGACTCAACTTCCTAGCACCACATAACTGCTCTCCGGCCAAAACAAGGCCCCATAAGATGAATGCTTAGTGGACATACCTTACTAATCTCTAGGCTCCTCCCCATTACTCATGAAGCTGCGTACCAGATGGATTTATTAGTCGTACACCTCACGTGAAATCAGCAATCCTTGCACATAATGTCCGATGTGACTAGCTTCAGGCCCATACGTTCCCCCTAAACCCCTCGCCCTCCTCACATTTTT…
Anas_strepera_DQ449409	CATACATTTATATTCCCCATATATTAACCTATGGTCCCGGTAATAAACACTATTAACCAACTACCCTACATGCACGGACTAAACCCATCACATGTAAACGGTCATACCTCGCTCAACGGACTCCCCTCCCAA-CCAACCTAGGGTGAATGCTCTAAGACTCAACTTCCTAGCACCACATAACTGCTCTCCGGCCAAAACAAGGCCCCATAAGATGAATGCTTAGTGGACATACCTTACTAATCTCTAGGCTCCTCCCCATTACTCATGAAGCTGCGTACCAGATGGATTTATTAGTCGTACACCTCACGTGAAATCAGCAATCCTTGCACATAATGTCCGATGTGACTAGCTTCAGGCCCATACGTTCCCCCTAAACCCCTCGCCCTCCTCACATTTTT…
Anas_strepera_DQ449414	CATACATTTATATTCCCCATATATTAACCTATGGTCCCGGTAATAAACACTATTAACCAACTACCCTACATGCACGGACTAAACCCATCACATGTAAACGGTCATACCTCGCTCAACGGACTCCCCTCCCAA-CCAACCTAGGGTGAATGCTCTAAGACTCAACTTCCTAGCACCACATAACTGCTCTCCGGCCAAAACAAGGCCCCATAAGATGAATGCTTAGTGGACATACCTTACTAATCTCTAGGCTCCTCCCCATTACTCATGAAGCTGCGTACCAGATGGATTTATTAGTCGTACACCTCACGTGAAATCAGCAATCCTTGCACATAATGTCCGATGTGACTAGCTTCAGGCCCATACGTTCCCCCTAAACCCCTCGCCCTCCTCACATTTTT…
Anas_strepera_DQ449415	CATACATTTATATTCCCCATATATTAACCTATGGTCCCGGTAATAAACACTATTAACCAACTACCCTACATGCACGGACTAAACCCATCACATGTAAACGGTCATACCTCGCTCAACGGACTCCCCTCCCAA-CCAACCTAGGGTGAATGCTCTAAGACTCAACTTCCTAGCACCACATAACTGCTCTCCGGCCAAAACAAGGCCCCATAAGATGAATGCTTAGTGGACATACCTTACTAATCTCTAGGCTCCTCCCCATTACTCATGAAGCTGCGTACCAGATGGATTTATTAGTCGTACACCTCACGTGAAATCAGCAATCCTTGCACATAATGTCCGATGTGACTAGCTTCAGGCCCATACGTTCCCCCTAAACCCCTCGCCCTCCTCACATTTTT…
Anas_strepera_DQ449417	CATACATTTATATTCCCCATATATTAACCTATGGTCCCGGTAATAAACACTATTAACCAACTACCCTACATGCACGGACTAAACCCATCACATGTAAACGGTCATACCTCGCTCAACGGACTCCCCTCCCAA-CCAACCTAGGGTGAATGCTCTAAGACTCAACTTCCTAGCACCACATAACTGCTCTCCGGCCAAAACAAGGCCCCATAAGATGAATGCTTAGTGGACATACCTTACTAATCTCTAGGCTCCTCCCCATTACTCATGAAGCTGCGTACCAGATGGATTTATTAGTCGTACACCTCACGTGAAATCAGCAATCCTTGCACATAATGTCCGATGTGACTAGCTTCAGGCCCATACGTTCCCCCTAAACCCCTCGCCCTCCTCACATTTTT…
Anas_strepera_DQ449421	CATACATTTATATTCCCCATATATTAACCTATGGTCCCGGTAATAAACACTATTAACCAACTACCCTACATGCACGGACTAAACCCATCACATGTAAACGGTCATACCTCGCTCAACGGACTCCCCTCCCAA-CCAACCTAGGGTGAATGCTCTAAGACTCAACTTCCTAGCACCACATAACTGCTCTCCGGCCAAAACAAGGCCCCATAAGATGAATGCTTAGTGGACATACCTTACTAATCTCTAGGCTCCTCCCCATTACTCATGAAGCTGCGTACCAGATGGATTTATTAGTCGTACACCTCACGTGAAATCAGCAATCCTTGCACATAATGTCCGATGTGACTAGCTTCAGGCCCATACGTTCCCCCTAAACCCCTCGCCCTCCTCACATTTTT…
Anas_strepera_EF537688	CATACATTTATATTCCCCATATATTAACCTATGGTCCCGGTAATAAACACTATTAACCAACTACCCTACATGCACGGACTAAACCCATCACATGTAAACGGTCATACCTCGCTCAACGGACTCCCCTCCCAA-CCAACCTAGGGTGAATGCTCTAAGACTCAACTTCCTAGCACCACATAACTGCTCTCCGGCCAAAACAAGGCCCCATAAGATGAATGCTTAGTGGACATACCTTACTAATCTCTAGGCTCCTCCCCATTACTCATGAAGCTGCGTACCAGATGGATTTATTAGTCGTACACCTCACGTGAAATCAGCAATCCTTGCACATAATGTCCGATGTGACTAGCTTCAGGCCCATACGTTCCCCCTAAACCCCTCGCCCTCCTCACATTTTT…
Anas_strepera_EF537690	CATACATTTATATTCCCCATATATTAACCTATGGTCCCGGTAATAAACACTATTAACCAACTACCCTACATGCACGGACTAAACCCATCACATGTAAACGGTCATACCTCGCTCAACGGACTCCCCTCCCAA-CCAACCTAGGGTGAATGCTCTAAGACTCAACTTCCTAGCACCACATAACTGCTCTCCGGCCAAAACAAGGCCCCATAAGATGAATGCTTAGTGGACATACCTTACTAATCTCTAGGCTCCTCCCCATTACTCATGAAGCTGCGTACCAGATGGATTTATTAGTCGTACACCTCACGTGAAATCAGCAATCCTTGCACATAATGTCCGATGTGACTAGCTTCAGGCCCATACGTTCCCCCTAAACCCCTCGCCCTCCTCACATTTTT…
Anas_strepera_EF537702	CATACATTTATATTCCCCATATATTAACCTATGGTCCCGGTAATAAACACTATTAACCAACTACCCTACATGCACGGACTAAACCCATCACATGTAAACGGTCATACCTCGCTCAACGGACTCCCCTCCCAA-CCAACCTAGGGTGAATGCTCTAAGACTCAACTTCCTAGCACCACATAACTGCTCTCCGGCCAAAACAAGGCCCCATAAGATGAATGCTTAGTGGACATACCTTACTAATCTCTAGGCTCCTCCCCATTACTCATGAAGCTGCGTACCAGATGGATTTATTAGTCGTACACCTCACGTGAAATCAGCAATCCTTGCACATAATGTCCGATGTGACTAGCTTCAGGCCCATACGTTCCCCCTAAACCCCTCGCCCTCCTCACATTTTT…
Anas_strepera_EF537704	CATACATTTATATTCCCCATATATTAACCTATGGTCCCGGTAATAAACACTATTAACCAACTACCCTACATGCACGGACTAAACCCATCACATGTAAACGGTCATACCTCGCTCAACGGACTCCCCTCCCAA-CCAACCTAGGGTGAATGCTCTAAGACTCAACTTCCTAGCACCACATAACTGCTCTCCGGCCAAAACAAGGCCCCATAAGATGAATGCTTAGTGGACATACCTTACTAATCTCTAGGCTCCTCCCCATTACTCATGAAGCTGCGTACCAGATGGATTTATTAGTCGTACACCTCACGTGAAATCAGCAATCCTTGCACATAATGTCCGATGTGACTAGCTTCAGGCCCATACGTTCCCCCTAAACCCCTCGCCCTCCTCACATTTTT…
Anas_strepera_EF537709	CATACATTTATATTCCCCATATATTAACCTATGGTCCCGGTAATAAACACTATTAACCAACTACCCTACATGCACGGACTAAACCCATCACATGTAAACGGTCATACCTCGCTCAACGGACTCCCCTCCCAA-CCAACCTAGGGTGAATGCTCTAAGACTCAACTTCCTAGCACCACATAACTGCTCTCCGGCCAAAACAAGGCCCCATAAGATGAATGCTTAGTGGACATACCTTACTAATCTCTAGGCTCCTCCCCATTACTCATGAAGCTGCGTACCAGATGGATTTATTAGTCGTACACCTCACGTGAAATCAGCAATCCTTGCACATAATGTCCGATGTGACTAGCTTCAGGCCCATACGTTCCCCCTAAACCCCTCGCCCTCCTCACATTTTT…
Anas_strepera_EF537713	CATACATTTATATTCCCCATATATTAACCTATGGTCCCGGTAATAAACACTATTAACCAACTACCCTACATGCACGGACTAAACCCATCACATGTAAACGGTCATACCTCGCTCAACGGACTCCCCTCCCAA-CCAACCTAGGGTGAATGCTCTAAGACTCAACTTCCTAGCACCACATAACTGCTCTCCGGCCAAAACAAGGCCCCATAAGATGAATGCTTAGTGGACATACCTTACTAATCTCTAGGCTCCTCCCCATTACTCATGAAGCTGCGTACCAGATGGATTTATTAGTCGTACACCTCACGTGAAATCAGCAATCCTTGCACATAATGTCCGATGTGACTAGCTTCAGGCCCATACGTTCCCCCTAAACCCCTCGCCCTCCTCACATTTTT…
Anas_strepera_EF537716	CATACATTTATATTCCCCATATATTAACCTATGGTCCCGGTAATAAACACTATTAACCAACTACCCTACATGCACGGACTAAACCCATCACATGTAAACGGTCATACCTCGCTCAACGGACTCCCCTCCCAA-CCAACCTAGGGTGAATGCTCTAAGACTCAACTTCCTAGCACCACATAACTGCTCTCCGGCCAAAACAAGGCCCCATAAGATGAATGCTTAGTGGACATACCTTACTAATCTCTAGGCTCCTCCCCATTACTCATGAAGCTGCGTACCAGATGGATTTATTAGTCGTACACCTCACGTGAAATCAGCAATCCTTGCACATAATGTCCGATGTGACTAGCTTCAGGCCCATACGTTCCCCCTAAACCCCTCGCCCTCCTCACATTTTT…
Anas_strepera_EF537717	CATACATTTATATTCCCCATATATTAACCTATGGTCCCGGTAATAAACACTATTAACCAACTACCCTACATGCACGGACTAAACCCATCACATGTAAACGGTCATACCTCGCTCAACGGACTCCCCTCCCAA-CCAACCTAGGGTGAATGCTCTAAGACTCAACTTCCTAGCACCACATAACTGCTCTCCGGCCAAAACAAGGCCCCATAAGATGAATGCTTAGTGGACATACCTTACTAATCTCTAGGCTCCTCCCCATTACTCATGAAGCTGCGTACCAGATGGATTTATTAGTCGTACACCTCACGTGAAATCAGCAATCCTTGCACATAATGTCCGATGTGACTAGCTTCAGGCCCATACGTTCCCCCTAAACCCCTCGCCCTCCTCACATTTTT…
Anas_strepera_EF537719	CATACATTTATATTCCCCATATATTAACCTATGGTCCCGGTAATAAACACTATTAACCAACTACCCTACATGCACGGACTAAACCCATCACATGTAAACGGTCATACCTCGCTCAACGGACTCCCCTCCCAA-CCAACCTAGGGTGAATGCTCTAAGACTCAACTTCCTAGCACCACATAACTGCTCTCCGGCCAAAACAAGGCCCCATAAGATGAATGCTTAGTGGACATACCTTACTAATCTCTAGGCTCCTCCCCATTACTCATGAAGCTGCGTACCAGATGGATTTATTAGTCGTACACCTCACGTGAAATCAGCAATCCTTGCACATAATGTCCGATGTGACTAGCTTCAGGCCCATACGTTCCCCCTAAACCCCTCGCCCTCCTCACATTTTT…
Anas_strepera_EF537724	CATACATTTATATTCCCCATATATTAACCTATGGTCCCGGTAATAAACACTATTAACCAACTACCCTACATGCACGGACTAAACCCATCACATGTAAACGGTCATACCTCGCTCAACGGACTCCCCTCCCAA-CCAACCTAGGGTGAATGCTCTAAGACTCAACTTCCTAGCACCACATAACTGCTCTCCGGCCAAAACAAGGCCCCATAAGATGAATGCTTAGTGGACATACCTTACTAATCTCTAGGCTCCTCCCCATTACTCATGAAGCTGCGTACCAGATGGATTTATTAGTCGTACACCTCACGTGAAATCAGCAATCCTTGCACATAATGTCCGATGTGACTAGCTTCAGGCCCATACGTTCCCCCTAAACCCCTCGCCCTCCTCACATTTTT…
Anas_strepera_EU555539	CATACATTTATATTCCCCATATATTAACCTATGGTCCCGGTAATAAACACTATTAACCAACTACCCTACATGCACGGACTAAACCCATCACATGTAAACGGTCATACCTCGCTCAACGGACTCCCCTCCCAA-CCAACCTAGGGTGAATGCTCTAAGACTCAACTTCCTAGCACCACATAACTGCTCTCCGGCCAAAACAAGGCCCCATAAGATGAATGCTTAGTGGACATACCTTACTAATCTCTAGGCTCCTCCCCATTACTCATGAAGCTGCGTACCAGATGGATTTATTAGTCGTACACCTCACGTGAAATCAGCAATCCTTGCACATAATGTCCGATGTGACTAGCTTCAGGCCCATACGTTCCCCCTAAACCCCTCGCCCTCCTCACATTTTT…
Anas_strepera_EU555540	CATACATTTATATTCCCCATATATTAACCTATGGTCCCGGTAATAAACACTATTAACCAACTACCCTACATGCACGGACTAAACCCATCACATGTAAACGGTCATACCTCGCTCAACGGACTCCCCTCCCAA-CCAACCTAGGGTGAATGCTCTAAGACTCAACTTCCTAGCACCACATAACTGCTCTCCGGCCAAAACAAGGCCCCATAAGATGAATGCTTAGTGGACATACCTTACTAATCTCTAGGCTCCTCCCCATTACTCATGAAGCTGCGTACCAGATGGATTTATTAGTCGTACACCTCACGTGAAATCAGCAATCCTTGCACATAATGTCCGATGTGACTAGCTTCAGGCCCATACGTTCCCCCTAAACCCCTCGCCCTCCTCACATTTTT…
Anas_strepera_EU555542	CATACATTTATATTCCCCATATATTAACCTATGGTCCCGGTAATAAACACTATTAACCAACTACCCTACATGCACGGACTAAACCCATCACATGTAAACGGTCATACCTCGCTCAACGGACTCCCCTCCCAA-CCAACCTAGGGTGAATGCTCTAAGACTCAACTTCCTAGCACCACATAACTGCTCTCCGGCCAAAACAAGGCCCCATAAGATGAATGCTTAGTGGACATACCTTACTAATCTCTAGGCTCCTCCCCATTACTCATGAAGCTGCGTACCAGATGGATTTATTAGTCGTACACCTCACGTGAAATCAGCAATCCTTGCACATAATGTCCGATGTGACTAGCTTCAGGCCCATACGTTCCCCCTAAACCCCTCGCCCTCCTCACATTTTT…
Anas_strepera_EU555547	CATACATTTATATTCCCCATATATTAACCTATGGTCCCGGTAATAAACACTATTAACCAACTACCCTACATGCACGGACTAAACCCATCACATGTAAACGGTCATACCTCGCTCAACGGACTCCCCTCCCAA-CCAACCTAGGGTGAATGCTCTAAGACTCAACTTCCTAGCACCACATAACTGCTCTCCGGCCAAAACAAGGCCCCATAAGATGAATGCTTAGTGGACATACCTTACTAATCTCTAGGCTCCTCCCCATTACTCATGAAGCTGCGTACCAGATGGATTTATTAGTCGTACACCTCACGTGAAATCAGCAATCCTTGCACATAATGTCCGATGTGACTAGCTTCAGGCCCATACGTTCCCCCTAAACCCCTCGCCCTCCTCACATTTTT…
Anas_strepera_EU555548	CATACATTTATATTCCCCATATATTAACCTATGGTCCCGGTAATAAACACTATTAACCAACTACCCTACATGCACGGACTAAACCCATCACATGTAAACGGTCATACCTCGCTCAACGGACTCCCCTCCCAA-CCAACCTAGGGTGAATGCTCTAAGACTCAACTTCCTAGCACCACATAACTGCTCTCCGGCCAAAACAAGGCCCCATAAGATGAATGCTTAGTGGACATACCTTACTAATCTCTAGGCTCCTCCCCATTACTCATGAAGCTGCGTACCAGATGGATTTATTAGTCGTACACCTCACGTGAAATCAGCAATCCTTGCACATAATGTCCGATGTGACTAGCTTCAGGCCCATACGTTCCCCCTAAACCCCTCGCCCTCCTCACATTTTT…
Anas_strepera_EU555550	CATACATTTATATTCCCCATATATTAACCTATGGTCCCGGTAATAAACACTATTAACCAACTACCCTACATGCACGGACTAAACCCATCACATGTAAACGGTCATACCTCGCTCAACGGACTCCCCTCCCAA-CCAACCTAGGGTGAATGCTCTAAGACTCAACTTCCTAGCACCACATAACTGCTCTCCGGCCAAAACAAGGCCCCATAAGATGAATGCTTAGTGGACATACCTTACTAATCTCTAGGCTCCTCCCCATTACTCATGAAGCTGCGTACCAGATGGATTTATTAGTCGTACACCTCACGTGAAATCAGCAATCCTTGCACATAATGTCCGATGTGACTAGCTTCAGGCCCATACGTTCCCCCTAAACCCCTCGCCCTCCTCACATTTTT…
Anas_strepera_EU555551	CATACATTTATATTCCCCATATATTAACCTATGGTCCCGGTAATAAACACTATTAACCAACTACCCTACATGCACGGACTAAACCCATCACATGTAAACGGTCATACCTCGCTCAACGGACTCCCCTCCCAA-CCAACCTAGGGTGAATGCTCTAAGACTCAACTTCCTAGCACCACATAACTGCTCTCCGGCCAAAACAAGGCCCCATAAGATGAATGCTTAGTGGACATACCTTACTAATCTCTAGGCTCCTCCCCATTACTCATGAAGCTGCGTACCAGATGGATTTATTAGTCGTACACCTCACGTGAAATCAGCAATCCTTGCACATAATGTCCGATGTGACTAGCTTCAGGCCCATACGTTCCCCCTAAACCCCTCGCCCTCCTCACATTTTT…
Anas_strepera_EU555554	CATACATTTATATTCCCCATATATTAACCTATGGTCCCGGTAATAAACACTATTAACCAACTACCCTACATGCACGGACTAAACCCATCACATGTAAACGGTCATACCTCGCTCAACGGACTCCCCTCCCAA-CCAACCTAGGGTGAATGCTCTAAGACTCAACTTCCTAGCACCACATAACTGCTCTCCGGCCAAAACAAGGCCCCATAAGATGAATGCTTAGTGGACATACCTTACTAATCTCTAGGCTCCTCCCCATTACTCATGAAGCTGCGTACCAGATGGATTTATTAGTCGTACACCTCACGTGAAATCAGCAATCCTTGCACATAATGTCCGATGTGACTAGCTTCAGGCCCATACGTTCCCCCTAAACCCCTCGCCCTCCTCACATTTTT…
Anas_strepera_EU555571	CATACATTTATATTCCCCATATATTAACCTATGGTCCCGGTAATAAACACTATTAACCAACTACCCTACATGCACGGACTAAACCCATCACATGTAAACGGTCATACCTCGCTCAACGGACTCCCCTCCCAA-CCAACCTAGGGTGAATGCTCTAAGACTCAACTTCCTAGCACCACATAACTGCTCTCCGGCCAAAACAAGGCCCCATAAGATGAATGCTTAGTGGACATACCTTACTAATCTCTAGGCTCCTCCCCATTACTCATGAAGCTGCGTACCAGATGGATTTATTAGTCGTACACCTCACGTGAAATCAGCAATCCTTGCACATAATGTCCGATGTGACTAGCTTCAGGCCCATACGTTCCCCCTAAACCCCTCGCCCTCCTCACATTTTT…
Anas_strepera_EU555580	CATACATTTATATTCCCCATATATTAACCTATGGTCCCGGTAATAAACACTATTAACCAACTACCCTACATGCACGGACTAAACCCATCACATGTAAACGGTCATACCTCGCTCAACGGACTCCCCTCCCAA-CCAACCTAGGGTGAATGCTCTAAGACTCAACTTCCTAGCACCACATAACTGCTCTCCGGCCAAAACAAGGCCCCATAAGATGAATGCTTAGTGGACATACCTTACTAATCTCTAGGCTCCTCCCCATTACTCATGAAGCTGCGTACCAGATGGATTTATTAGTCGTACACCTCACGTGAAATCAGCAATCCTTGCACATAATGTCCGATGTGACTAGCTTCAGGCCCATACGTTCCCCCTAAACCCCTCGCCCTCCTCACATTTTT…
Anas_strepera_EU555594	CATACATTTATATTCCCCATATATTAACCTATGGTCCCGGTAATAAACACTATTAACCAACTACCCTACATGCACGGACTAAACCCATCACATGTAAACGGTCATACCTCGCTCAACGGACTCCCCTCCCAA-CCAACCTAGGGTGAATGCTCTAAGACTCAACTTCCTAGCACCACATAACTGCTCTCCGGCCAAAACAAGGCCCCATAAGATGAATGCTTAGTGGACATACCTTACTAATCTCTAGGCTCCTCCCCATTACTCATGAAGCTGCGTACCAGATGGATTTATTAGTCGTACACCTCACGTGAAATCAGCAATCCTTGCACATAATGTCCGATGTGACTAGCTTCAGGCCCATACGTTCCCCCTAAACCCCTCGCCCTCCTCACATTTTT…
Anas_strepera_EU555605	CATACATTTATATTCCCCATATATTAACCTATGGTCCCGGTAATAAACACTATTAACCAACTACCCTACATGCACGGACTAAACCCATCACATGTAAACGGTCATACCTCGCTCAACGGACTCCCCTCCCAA-CCAACCTAGGGTGAATGCTCTAAGACTCAACTTCCTAGCACCACATAACTGCTCTCCGGCCAAAACAAGGCCCCATAAGATGAATGCTTAGTGGACATACCTTACTAATCTCTAGGCTCCTCCCCATTACTCATGAAGCTGCGTACCAGATGGATTTATTAGTCGTACACCTCACGTGAAATCAGCAATCCTTGCACATAATGTCCGATGTGACTAGCTTCAGGCCCATACGTTCCCCCTAAACCCCTCGCCCTCCTCACATTTTT…
Anas_strepera_EU555610	CATACATTTATATTCCCCATATATTAACCTATGGTCCCGGTAATAAACACTATTAACCAACTACCCTACATGCACGGACTAAACCCATCACATGTAAACGGTCATACCTCGCTCAACGGACTCCCCTCCCAA-CCAACCTAGGGTGAATGCTCTAAGACTCAACTTCCTAGCACCACATAACTGCTCTCCGGCCAAAACAAGGCCCCATAAGATGAATGCTTAGTGGACATACCTTACTAATCTCTAGGCTCCTCCCCATTACTCATGAAGCTGCGTACCAGATGGATTTATTAGTCGTACACCTCACGTGAAATCAGCAATCCTTGCACATAATGTCCGATGTGACTAGCTTCAGGCCCATACGTTCCCCCTAAACCCCTCGCCCTCCTCACATTTTT…
Anas_strepera_EU555611	CATACATTTATATTCCCCATATATTAACCTATGGTCCCGGTAATAAACACTATTAACCAACTACCCTACATGCACGGACTAAACCCATCACATGTAAACGGTCATACCTCGCTCAACGGACTCCCCTCCCAA-CCAACCTAGGGTGAATGCTCTAAGACTCAACTTCCTAGCACCACATAACTGCTCTCCGGCCAAAACAAGGCCCCATAAGATGAATGCTTAGTGGACATACCTTACTAATCTCTAGGCTCCTCCCCATTACTCATGAAGCTGCGTACCAGATGGATTTATTAGTCGTACACCTCACGTGAAATCAGCAATCCTTGCACATAATGTCCGATGTGACTAGCTTCAGGCCCATACGTTCCCCCTAAACCCCTCGCCCTCCTCACATTTTT…
Anas_strepera_EU555614	CATACATTTATATTCCCCATATATTAACCTATGGTCCCGGTAATAAACACTATTAACCAACTACCCTACATGCACGGACTAAACCCATCACATGTAAACGGTCATACCTCGCTCAACGGACTCCCCTCCCAA-CCAACCTAGGGTGAATGCTCTAAGACTCAACTTCCTAGCACCACATAACTGCTCTCCGGCCAAAACAAGGCCCCATAAGATGAATGCTTAGTGGACATACCTTACTAATCTCTAGGCTCCTCCCCATTACTCATGAAGCTGCGTACCAGATGGATTTATTAGTCGTACACCTCACGTGAAATCAGCAATCCTTGCACATAATGTCCGATGTGACTAGCTTCAGGCCCATACGTTCCCCCTAAACCCCTCGCCCTCCTCACATTTTT…
Anas_strepera_DQ449263	CATACATTTATATTCCCCATATATTAACCTATGGTCCCGGTAATAAACATTATTAACCAACTATCCTACATGCACGGACTAAACCCATCACATGTAAACGGACATACTTCGCTTAACGGACTCTCCCTCCAACCCAACCCAGGATGAATGCTCTAAGACTCAACTCTCTAGTACCACATAACTGCTCTCCGGCCAAAACAAGACCCCATAGGATGAATGCTCAATGGACATACCTTACTAACCTCTAGGCTCCTCCCCATTACTCATGAAGCTTCGTACCAGATGGATTTATTAGTCGTACACCTCACGTGAAATCAGCAATCCTTGCACATAATGTCCGATGTGACTAGCTTCAGGCCCATACGTTCCCCCTAAACCCCTCGCCCTCCTCACATTTTT…
Anas_falcata_AY881799	CATACATTTATATTCCCCATATATTAACCTATGGTCCCGGTAATAAACACTATTAACCAACTATCCTACATGCACGGACTAAACCCATCACATGTAAACGGACATACCTCGCTTAACGGACTCTCCCTCCAACCCAACCTAGGATGAATGCTCTAAGACTCAACTCTCTAGCACCACATAACTGCTCTCCGGCCAAAACAAGACCCCATAGGATGAATGCTCAATGGACATACCTTACTAACCTCTAGGCTCCTCCCCATTACTCATGAAGCTTCGTACCAGATGGATTTATTAGTCGTACACCTCACGTGAAATCAGCAATCCTTGCACATAATGTCCGATGTGACTAGCTTCAGGCCCATACGTTCCCCCTAAACCCCTCGCCCTCCTCACATTTTT…
Anas_falcata_AY881810	CATACATTTATATTCCCCATATATTAACCTATGGTCCCGGTAATAAACATTATTAACCAACTATCCTACATGCACGGACTAAACCCATCACATGTAAACGGACATACCTCGCTTAACGGACTCTCCCTCCAATCCAACCCAGGATGAATGCTCTAAGACTCAACTCTCTAGCACCACATAACTGCTCTTCGGCCAAAACAAGGCCCCATAGGATGAATGCTCAATGGACATACCTTACTAACCTCTAGGCTCCTCCCCATTACTCATGAAGCTTCGTACCAGATGGATTTATTAGTCGTACACCTCACGTGAAATCAGCAATCCTTGCACATAATGTCCGATGTGACTAGCTTCAGGCCCATACGTTCCCCCTAAACCCCTCGCCCTCCTCACATTTTT…
Anas_strepera_DQ449389	CATACATTTATATTCCCCATATATTAACCTATGGTCCCGGTAATAAACATTATTAACCAACTATCCTACATGCACGGACTAAGCCCATCACATGTAAACGGACATACCTCGCTTAACGGACTCTCCCTCCAATCCAACCCAGGATGAATGCTCTAAGACTCAACTCTCTAGCACCACATAACTGCTCTCCGGCCAAAACAAGACCCCATAGGATGAATGCTCAATGGACATACCTTACTAACCTCTAGGCTCCTCCCCATTACTCATGAAGCTTCGTACCAGATGGATTTATTAGTCGTACACCTCACGTGAAATCAGCAATCCTTGCACATAATGTCCGATGTGACTAGCTTCAGGCCCATACGTTCCCCCTAAACCCCTCGCCCTCCTCACATTTTT…
Anas_strepera_DQ449109	CATACATTTATATTCCCCATATATTAACCTATGGTCCCGGTAATAAACATTATTAACCAACTATCCTACATGCACGGACTAAACCCATCACATGTAAACGGACATACCTCGCTTAACGGACTCTCCCTCCAATCCAACCCAGGATGAATGCTCTAAGACTCAACTCTCTAGCACCACATAACTGCTCTCCGGCCAAAACAAGACCCCATAGGATGAATGCTCAATGGACATACCTTACTAACCTCTAGGCTCCTCCCCATTACTCATGAAGCTTCGTACCAGATGGATTTATTAGTCGTACACCTCACGTGAAATCAGCAATCCTTGCACATAATGTCCGATGTGACTAGCTTCAGGCCCATACGTTCCCCCTAAACCCCTCGCCCTCCTCACATTTTT…
Anas_strepera_DQ449126	CATACATTTATATTCCCCATATATTAACCTATGGTCCCGGTAATAAACATTATTAACCAACTATCCTACATGCACGGACTAAACCCATCACATGTAAACGGACATACCTCGCTTAACGGACTCTCCCTCCAATCCAACCCAGGATGAATGCTCTAAGACTCAACTCTCTAGCACCACATAACTGCTCTCCGGCCAAAACAAGACCCCATAGGATGAATGCTCAATGGACATACCTTACTAACCTCTAGGCTCCTCCCCATTACTCATGAAGCTTCGTACCAGATGGATTTATTAGTCGTACACCTCACGTGAAATCAGCAATCCTTGCACATAATGTCCGATGTGACTAGCTTCAGGCCCATACGTTCCCCCTAAACCCCTCGCCCTCCTCACATTTTT…
Anas_strepera_DQ449137	CATACATTTATATTCCCCATATATTAACCTATGGTCCCGGTAATAAACATTATTAACCAACTATCCTACATGCACGGACTAAACCCATCACATGTAAACGGACATACCTCGCTTAACGGACTCTCCCTCCAATCCAACCCAGGATGAATGCTCTAAGACTCAACTCTCTAGCACCACATAACTGCTCTCCGGCCAAAACAAGACCCCATAGGATGAATGCTCAATGGACATACCTTACTAACCTCTAGGCTCCTCCCCATTACTCATGAAGCTTCGTACCAGATGGATTTATTAGTCGTACACCTCACGTGAAATCAGCAATCCTTGCACATAATGTCCGATGTGACTAGCTTCAGGCCCATACGTTCCCCCTAAACCCCTCGCCCTCCTCACATTTTT…
Anas_strepera_DQ449138	CATACATTTATATTCCCCATATATTAACCTATGGTCCCGGTAATAAACATTATTAACCAACTATCCTACATGCACGGACTAAACCCATCACATGTAAACGGACATACCTCGCTTAACGGACTCTCCCTCCAATCCAACCCAGGATGAATGCTCTAAGACTCAACTCTCTAGCACCACATAACTGCTCTCCGGCCAAAACAAGACCCCATAGGATGAATGCTCAATGGACATACCTTACTAACCTCTAGGCTCCTCCCCATTACTCATGAAGCTTCGTACCAGATGGATTTATTAGTCGTACACCTCACGTGAAATCAGCAATCCTTGCACATAATGTCCGATGTGACTAGCTTCAGGCCCATACGTTCCCCCTAAACCCCTCGCCCTCCTCACATTTTT…
Anas_strepera_DQ449159	CATACATTTATATTCCCCATATATTAACCTATGGTCCCGGTAATAAACATTATTAACCAACTATCCTACATGCACGGACTAAACCCATCACATGTAAACGGACATACCTCGCTTAACGGACTCTCCCTCCAATCCAACCCAGGATGAATGCTCTAAGACTCAACTCTCTAGCACCACATAACTGCTCTCCGGCCAAAACAAGACCCCATAGGATGAATGCTCAATGGACATACCTTACTAACCTCTAGGCTCCTCCCCATTACTCATGAAGCTTCGTACCAGATGGATTTATTAGTCGTACACCTCACGTGAAATCAGCAATCCTTGCACATAATGTCCGATGTGACTAGCTTCAGGCCCATACGTTCCCCCTAAACCCCTCGCCCTCCTCACATTTTT…
Anas_strepera_DQ449172	CATACATTTATATTCCCCATATATTAACCTATGGTCCCGGTAATAAACATTATTAACCAACTATCCTACATGCACGGACTAAACCCATCACATGTAAACGGACATACCTCGCTTAACGGACTCTCCCTCCAATCCAACCCAGGATGAATGCTCTAAGACTCAACTCTCTAGCACCACATAACTGCTCTCCGGCCAAAACAAGACCCCATAGGATGAATGCTCAATGGACATACCTTACTAACCTCTAGGCTCCTCCCCATTACTCATGAAGCTTCGTACCAGATGGATTTATTAGTCGTACACCTCACGTGAAATCAGCAATCCTTGCACATAATGTCCGATGTGACTAGCTTCAGGCCCATACGTTCCCCCTAAACCCCTCGCCCTCCTCACATTTTT…
Anas_strepera_DQ449202	CATACATTTATATTCCCCATATATTAACCTATGGTCCCGGTAATAAACATTATTAACCAACTATCCTACATGCACGGACTAAACCCATCACATGTAAACGGACATACCTCGCTTAACGGACTCTCCCTCCAATCCAACCCAGGATGAATGCTCTAAGACTCAACTCTCTAGCACCACATAACTGCTCTCCGGCCAAAACAAGACCCCATAGGATGAATGCTCAATGGACATACCTTACTAACCTCTAGGCTCCTCCCCATTACTCATGAAGCTTCGTACCAGATGGATTTATTAGTCGTACACCTCACGTGAAATCAGCAATCCTTGCACATAATGTCCGATGTGACTAGCTTCAGGCCCATACGTTCCCCCTAAACCCCTCGCCCTCCTCACATTTTT…
Anas_strepera_DQ449211	CATACATTTATATTCCCCATATATTAACCTATGGTCCCGGTAATAAACATTATTAACCAACTATCCTACATGCACGGACTAAACCCATCACATGTAAACGGACATACCTCGCTTAACGGACTCTCCCTCCAATCCAACCCAGGATGAATGCTCTAAGACTCAACTCTCTAGCACCACATAACTGCTCTCCGGCCAAAACAAGACCCCATAGGATGAATGCTCAATGGACATACCTTACTAACCTCTAGGCTCCTCCCCATTACTCATGAAGCTTCGTACCAGATGGATTTATTAGTCGTACACCTCACGTGAAATCAGCAATCCTTGCACATAATGTCCGATGTGACTAGCTTCAGGCCCATACGTTCCCCCTAAACCCCTCGCCCTCCTCACATTTTT…
Anas_strepera_DQ449213	CATACATTTATATTCCCCATATATTAACCTATGGTCCCGGTAATAAACATTATTAACCAACTATCCTACATGCACGGACTAAACCCATCACATGTAAACGGACATACCTCGCTTAACGGACTCTCCCTCCAATCCAACCCAGGATGAATGCTCTAAGACTCAACTCTCTAGCACCACATAACTGCTCTCCGGCCAAAACAAGACCCCATAGGATGAATGCTCAATGGACATACCTTACTAACCTCTAGGCTCCTCCCCATTACTCATGAAGCTTCGTACCAGATGGATTTATTAGTCGTACACCTCACGTGAAATCAGCAATCCTTGCACATAATGTCCGATGTGACTAGCTTCAGGCCCATACGTTCCCCCTAAACCCCTCGCCCTCCTCACATTTTT…
Anas_strepera_DQ449215	CATACATTTATATTCCCCATATATTAACCTATGGTCCCGGTAATAAACATTATTAACCAACTATCCTACATGCACGGACTAAACCCATCACATGTAAACGGACATACCTCGCTTAACGGACTCTCCCTCCAATCCAACCCAGGATGAATGCTCTAAGACTCAACTCTCTAGCACCACATAACTGCTCTCCGGCCAAAACAAGACCCCATAGGATGAATGCTCAATGGACATACCTTACTAACCTCTAGGCTCCTCCCCATTACTCATGAAGCTTCGTACCAGATGGATTTATTAGTCGTACACCTCACGTGAAATCAGCAATCCTTGCACATAATGTCCGATGTGACTAGCTTCAGGCCCATACGTTCCCCCTAAACCCCTCGCCCTCCTCACATTTTT…
Anas_strepera_DQ449216	CATACATTTATATTCCCCATATATTAACCTATGGTCCCGGTAATAAACATTATTAACCAACTATCCTACATGCACGGACTAAACCCATCACATGTAAACGGACATACCTCGCTTAACGGACTCTCCCTCCAATCCAACCCAGGATGAATGCTCTAAGACTCAACTCTCTAGCACCACATAACTGCTCTCCGGCCAAAACAAGACCCCATAGGATGAATGCTCAATGGACATACCTTACTAACCTCTAGGCTCCTCCCCATTACTCATGAAGCTTCGTACCAGATGGATTTATTAGTCGTACACCTCACGTGAAATCAGCAATCCTTGCACATAATGTCCGATGTGACTAGCTTCAGGCCCATACGTTCCCCCTAAACCCCTCGCCCTCCTCACATTTTT…
Anas_strepera_DQ449268	CATACATTTATATTCCCCATATATTAACCTATGGTCCCGGTAATAAACATTATTAACCAACTATCCTACATGCACGGACTAAACCCATCACATGTAAACGGACATACCTCGCTTAACGGACTCTCCCTCCAATCCAACCCAGGATGAATGCTCTAAGACTCAACTCTCTAGCACCACATAACTGCTCTCCGGCCAAAACAAGACCCCATAGGATGAATGCTCAATGGACATACCTTACTAACCTCTAGGCTCCTCCCCATTACTCATGAAGCTTCGTACCAGATGGATTTATTAGTCGTACACCTCACGTGAAATCAGCAATCCTTGCACATAATGTCCGATGTGACTAGCTTCAGGCCCATACGTTCCCCCTAAACCCCTCGCCCTCCTCACATTTTT…
Anas_strepera_DQ449299	CATACATTTATATTCCCCATATATTAACCTATGGTCCCGGTAATAAACATTATTAACCAACTATCCTACATGCACGGACTAAACCCATCACATGTAAACGGACATACCTCGCTTAACGGACTCTCCCTCCAATCCAACCCAGGATGAATGCTCTAAGACTCAACTCTCTAGCACCACATAACTGCTCTCCGGCCAAAACAAGACCCCATAGGATGAATGCTCAATGGACATACCTTACTAACCTCTAGGCTCCTCCCCATTACTCATGAAGCTTCGTACCAGATGGATTTATTAGTCGTACACCTCACGTGAAATCAGCAATCCTTGCACATAATGTCCGATGTGACTAGCTTCAGGCCCATACGTTCCCCCTAAACCCCTCGCCCTCCTCACATTTTT…
Anas_strepera_DQ449306	CATACATTTATATTCCCCATATATTAACCTATGGTCCCGGTAATAAACATTATTAACCAACTATCCTACATGCACGGACTAAACCCATCACATGTAAACGGACATACCTCGCTTAACGGACTCTCCCTCCAATCCAACCCAGGATGAATGCTCTAAGACTCAACTCTCTAGCACCACATAACTGCTCTCCGGCCAAAACAAGACCCCATAGGATGAATGCTCAATGGACATACCTTACTAACCTCTAGGCTCCTCCCCATTACTCATGAAGCTTCGTACCAGATGGATTTATTAGTCGTACACCTCACGTGAAATCAGCAATCCTTGCACATAATGTCCGATGTGACTAGCTTCAGGCCCATACGTTCCCCCTAAACCCCTCGCCCTCCTCACATTTTT…
Anas_strepera_DQ449343	CATACATTTATATTCCCCATATATTAACCTATGGTCCCGGTAATAAACATTATTAACCAACTATCCTACATGCACGGACTAAACCCATCACATGTAAACGGACATACCTCGCTTAACGGACTCTCCCTCCAATCCAACCCAGGATGAATGCTCTAAGACTCAACTCTCTAGCACCACATAACTGCTCTCCGGCCAAAACAAGACCCCATAGGATGAATGCTCAATGGACATACCTTACTAACCTCTAGGCTCCTCCCCATTACTCATGAAGCTTCGTACCAGATGGATTTATTAGTCGTACACCTCACGTGAAATCAGCAATCCTTGCACATAATGTCCGATGTGACTAGCTTCAGGCCCATACGTTCCCCCTAAACCCCTCGCCCTCCTCACATTTTT…
Anas_strepera_DQ449348	CATACATTTATATTCCCCATATATTAACCTATGGTCCCGGTAATAAACATTATTAACCAACTATCCTACATGCACGGACTAAACCCATCACATGTAAACGGACATACCTCGCTTAACGGACTCTCCCTCCAATCCAACCCAGGATGAATGCTCTAAGACTCAACTCTCTAGCACCACATAACTGCTCTCCGGCCAAAACAAGACCCCATAGGATGAATGCTCAATGGACATACCTTACTAACCTCTAGGCTCCTCCCCATTACTCATGAAGCTTCGTACCAGATGGATTTATTAGTCGTACACCTCACGTGAAATCAGCAATCCTTGCACATAATGTCCGATGTGACTAGCTTCAGGCCCATACGTTCCCCCTAAACCCCTCGCCCTCCTCACATTTTT…
Anas_strepera_DQ449402	CATACATTTATATTCCCCATATATTAACCTATGGTCCCGGTAATAAACATTATTAACCAACTATCCTACATGCACGGACTAAACCCATCACATGTAAACGGACATACCTCGCTTAACGGACTCTCCCTCCAATCCAACCCAGGATGAATGCTCTAAGACTCAACTCTCTAGCACCACATAACTGCTCTCCGGCCAAAACAAGACCCCATAGGATGAATGCTCAATGGACATACCTTACTAACCTCTAGGCTCCTCCCCATTACTCATGAAGCTTCGTACCAGATGGATTTATTAGTCGTACACCTCACGTGAAATCAGCAATCCTTGCACATAATGTCCGATGTGACTAGCTTCAGGCCCATACGTTCCCCCTAAACCCCTCGCCCTCCTCACATTTTT…
Anas_falcata_AY881797	CATACATTTATATTCCCCATATATTAACCTATGGTCCCGGTAATAAACATTATTAACCAACTATCCTACATGCACGGACTAAACCCATCACATGTAAACGGACATACCTCGCTTAACGGACTCTCCCTCCAACCCAACCCAGGATGAATGCTCTAAGACTCAACTCTCTAGCACCACATAACTGCTCTCCGGCCAAAACAAGACCCCATAGGATGAATGCTCAATGGACATACCTTACTAACCTCTAGGCTCCTCCCCATTACTCATGAAGCTTCGTACCAGATGGATTTATTAGTCGTACACCTCACGTGAAATCAGCAATCCTTGCACATAATGTCCGATGTGACTAGCTTCAGGCCCATACGTTCCCCCTAAACCCCTCGCCCTCCTCACATTTTT…
Anas_falcata_AY881798	CATACATTTATATTCCCCATATATTAACCTATGGTCCCGGTAATAAACATTATTAACCAACTATCCTACATGCACGGACTAAACCCATCACATGTAAACGGACATACCTCGCTTAACGGACTCTCCCTCCAATCCAACCCAGGATGAATGCTCTAAGACTCAACTCTCTAGCACCACATAACTGCTCTCCGGCCAAAACAAGACCCCATAGGATGAATGCTCAATGGACATACCTTACTAACCTCTAGGCTCCTCCCCATTACTCATGAAGCTTCGTACCAGATGGATTTATTAGTCGTACACCTCACGTGAAATCAGCAATCCTTGCACATAATGTCCGATGTGACTAGCTTCAGGCCCATACGTTCCCCCTAAACCCCTCGCCCTCCTCACATTTTT…
Anas_falcata_AY881800	CATACATTTATATTCCCCATATATTAACCTATGGTCCCGGTAATAAACATTATTAACCAACTATCCTACATGCACGGACTAAACCCATCACATGTAAACGGACATACCTCGCTTAACGGACTCTCCCTCCAATCCAACCCAGGATGAATGCTCTAAGACTCAACTCTCTAGCACCACATAACTGCTCTCCGGCCAAAACAAGACCCCATAGGATGAATGCTCAATGGACATACCTTACTAACCTCTAGGCTCCTCCCCATTACTCATGAAGCTTCGTACCAGATGGATTTATTAGTCGTACACCTCACGTGAAATCAGCAATCCTTGCACATAATGTCCGATGTGACTAGCTTCAGGCCCATACGTTCCCCCTAAACCCCTCGCCCTCCTCACATTTTT…
Anas_falcata_AY881801	CATACATTTATATTCCCCATATATTAACCTATGGTCCCGGTAATAAACATTATTAACCAACTATCCTACATGCACGGACTAAACCCATCACATGTAAACGGACATACCTCGCTTAACGGACTCTCCCTCCAATCCAACCCAGGATGAATGCTCTAAGACTCAACTCTCTAGCACCACATAACTGCTCTCCGGCCAAAACAAGACCCCATAGGATGAATGCTCAATGGACATACCTTACTAACCTCTAGGCTCCTCCCCATTACTCATGAAGCTTCGTACCAGATGGATTTATTAGTCGTACACCTCACGTGAAATCAGCAATCCTTGCACATAATGTCCGATGTGACTAGCTTCAGGCCCATACGTTCCCCCTAAACCCCTCGCCCTCCTCACATTTTT…
Anas_falcata_AY881802	CATACATTTATATTCCCCATATATTAACCTATGGTCCCGGTAATAAACATTATTAACCAACTATCCTACATGCACGGACTAAACCCATCACATGTAAACGGACATACCTCGCTTAACGGACTCTCCCTCCAATCCAACCCAGGATGAATGCTCTAAGACTCAACTCTCTAGCACCACATAACTGCTCTCCGGCCAAAACAAGACCCCATAGGATGAATGCTCAATGGACATACCTTACTAACCTCTAGGCTCCTCCCCATTACTCATGAAGCTTCGTACCAGATGGATTTATTAGTCGTACACCTCACGTGAAATCAGCAATCCTTGCACATAATGTCCGATGTGACTAGCTTCAGGCCCATACGTTCCCCCTAAACCCCTCGCCCTCCTCACATTTTT…
Anas_falcata_AY881803	CATACATTTATATTCCCCATATATTAACCTATGGTCCCGGTAATAAACATTATTAACCAACTATCCTACATGCACGGACTAAACCCATCACATGTAAACGGACATACCTCGCTTAACGGACTCTCCCTCCAATCCAACCCAGGATGAATGCTCTAAGACTCAACTCTCTAGCACCACATAACTGCTCTCCGGCCAAAACAAGACCCCATAGGATGAATGCTCAATGGACATACCTTACTAACCTCTAGGCTCCTCCCCATTACTCATGAAGCTTCGTACCAGATGGATTTATTAGTCGTACACCTCACGTGAAATCAGCAATCCTTGCACATAATGTCCGATGTGACTAGCTTCAGGCCCATACGTTCCCCCTAAACCCCTCGCCCTCCTCACATTTTT…
Anas_falcata_AY881804	CATACATTTATATTCCCCATATATTAACCTATGGTCCCGGTAATAAACATTATTAACCAACTATCCTACATGCACGGACTAAACCCATCACATGTAAACGGACATACCTCGCTTAACGGACTCTCCCTCCAATCCAACCCAGGATGAATGCTCTAAGACTCAACTCTCTAGCACCACATAACTGCTCTCCGGCCAAAACAAGACCCCATAGGATGAATGCTCAATGGACATACCTTACTAACCTCTAGGCTCCTCCCCATTACTCATGAAGCTTCGTACCAGATGGATTTATTAGTCGTACACCTCACGTGAAATCAGCAATCCTTGCACATAATGTCCGATGTGACTAGCTTCAGGCCCATACGTTCCCCCTAAACCCCTCGCCCTCCTCACATTTTT…
Anas_falcata_AY881805	CATACATTTATATTCCCCATATATTAACCTATGGTCCCGGTAATAAACATTATTAACCAACTATCCTACATGCACGGACTAAACCCATCACATGTAAACGGACATACCTCGCTTAACGGACTCTCCCTCCAATCCAACCCAGGATGAATGCTCTAAGACTCAACTCTCTAGCACCACATAACTGCTCTCCGGCCAAAACAAGACCCCATAGGATGAATGCTCAATGGACATACCTTACTAACCTCTAGGCTCCTCCCCATTACTCATGAAGCTTCGTACCAGATGGATTTATTAGTCGTACACCTCACGTGAAATCAGCAATCCTTGCACATAATGTCCGATGTGACTAGCTTCAGGCCCATACGTTCCCCCTAAACCCCTCGCCCTCCTCACATTTTT…
Anas_strepera_EF537707	CATACATTTATATTCCCCATATATTAACCTATGGTCCCGGTAATAAACATTATTAACCAACTATCCTACATGCACGGACTAAACCCATCACATGTAAACGGACATACCTCGCTTAACGGACTCTCCCTCCAATCCAACCCAGGATGAATGCTCTAAGACTCAACTCTCTAGCACCACATAACTGCTCTCCGGCCAAAACAAGACCCCATAGGATGAATGCTCAATGGACATACCTTACTAACCTCTAGGCTCCTCCCCATTACTCATGAAGCTTCGTACCAGATGGATTTATTAGTCGTACACCTCACGTGAAATCAGCAATCCTTGCACATAATGTCCGATGTGACTAGCTTCAGGCCCATACGTTCCCCCTAAACCCCTCGCCCTCCTCACATTTTT…
	;
End;
