# Supplementary material for: A latitudinal phylogeographic diversity gradient in birds
Source: PLoS Biol. 2017 Apr 13;15(4):e2001073. doi: 10.1371/journal.pbio.2001073 (PMC5390966; doi:10.1371/journal.pbio.2001073)
Supplement: S1 Data — (ZIP) [file pbio.2001073.s015.zip › S1_Data/Aphelocoma-californica-insularis-coerulescens.nex]

#NEXUS
begin taxa;
	dimensions ntax=38;
	taxlabels
	HQ123756
	HQ123757
	HQ123755
	HQ123753
	HQ123754
	HQ123758
	HQ123760
	HQ123759
	HQ123764
	HQ123763
	HQ123765
	HQ123766
	HQ123761
	HQ123762
	HQ123784
	HQ123785
	HQ123786
	HQ123750
	HQ123752
	HQ123751
	HQ123782
	HQ123783
	HQ123780
	HQ123781
	HQ123787
	HQ123778
	HQ123779
	HQ123776
	HQ123777
	HQ123767
	HQ123769
	HQ123768
	HQ123770
	HQ123775
	HQ123773
	HQ123771
	HQ123772
	HQ123774
;
end;

begin characters;
	dimensions nchar=635;
	format datatype=dna missing=? gap=-;
	matrix
	HQ123756	TAATCTTTATTATTAGCCTGTTCCTAGGAACAACCATCACAATTTCTAGTAACCACTGGGCAATAGCCTGAACCGGCCTCGAAATTAACACACTCGCCATCTTACCACTAATCTCGAAATCCCACCACCCCCGGGCTATCGAAGCAGCAACTAAATATTTCCTAGTGCAAGCAGCCGCTTCAACTCTAGTCCTATTTTCTAGCATGACTAACGCCTGATACACCGGACAATGAGATATTACCCAAATAACCCACCCAACATCCTCCCTAATCCTAACTGCAGCCATTTCAATAAAACTAGGACTAGCCCCATTTCACTTTTGATTCCCAGAAGTTCTGCAAGGTTCCCCTCTCACAACTGGGCTTCTCCTATCCACTGTCATAAAATTCCCACCGATCACCCTACTCTTCATAACCTCCCACTCACTCAACCCTGCCCTACTGACTACCATAGCCATTCTCTCTGTAGCCCTAGGAGGATGAATAGGGCTGAATCAGACACAAACTCGAAAAATCATGGCCTTTTCCTCCATTGCCCACCTAGGTTGAATAACTATTATCCTAATTTACTACCCAAAACTTACCCTACTGAACTTCTACCTATATGCCGTAATAACCGCTGCAGTATTCATAACC
	HQ123757	TAATCTTTATTATTAGCCTGTTCCTAGGAACAACCATCACAATTTCTAGTAACCACTGGGCAATAGCCTGAACCGGCCTCGAAATTAACACACTCGCCATCTTACCACTAATCTCGAAATCCCACCACCCCCGGGCTATCGAAGCAGCAACTAAATATTTCCTAGTGCAAGCAGCCGCTTCAACTCTAGTCCTATTTTCTAGCATGACTAACGCCTGATACACCGGACAATGAGATATTACCCAAATAACCCACCCAACATCCTCCCTAATCCTAACTGCAGCCATTTCAATAAAACTAGGACTAGCCCCATTTCACTTTTGATTCCCAGAAGTTCTGCAAGGTTCCCCTCTCACAACTGGGCTTCTCCTATCCACTGTCATAAAATTCCCACCGATCACCCTACTCTTCATAACCTCCCACTCACTCAACCCTGCCCTACTGACTACCATAGCCATTCTCTCTGTAGCCCTAGGAGGATGAATAGGGCTGAATCAGACACAAACTCGAAAAATCATGGCCTTTTCCTCCATTGCCCACCTAGGTTGAATAACTATTATCCTAATTTACTACCCAAAACTTACCCTACTGAACTTCTACCTATATGCCGTAATAACCGCTGCAGTATTCATAACC
	HQ123755	TAATCTTTATTATTAGCCTGTTCCTAGGAACAACCATCACAATTTCTAGTAACCACTGGGCAATAGCCTGAACCGGCCTCGAAATTAACACACTCGCCATCTTACCACTAATCTCGAAATCCCACCACCCCCGGGCTATCGAAGCAGCAACTAAATATTTCCTAGTGCAAGCAGCCGCTTCAACTCTAGTCCTATTTTCTAGCATGACTAACGCCTGATACACCGGACAATGAGATATTACCCAAATAACCCACCCAACATCCTCCCTAATCCTAACTGCAGCCATTTCAATAAAACTAGGACTAGCCCCATTTCACTTTTGATTCCCAGAAGTTCTGCAAGGTTCCCCTCTCACAACTGGGCTTCTCCTATCCACTGTCATAAAATTCCCACCGATCACCCTACTCTTCATAACCTCCCACTCACTCAACCCTGCCCTACTGACTACCATAGCCATTCTCTCTGTAGCCCTAGGAGGATGAATAGGGCTGAATCAGACACAAACTCGAAAAATCATGGCCTTTTCCTCCATTGCCCACCTAGGTTGAATAACTATTATCCTAATTTACTACCCAAAACTTACCCTACTGAACTTCTACCTATATGCCGTAATAACCGCTGCAGTATTCATAACC
	HQ123753	TAATCTTTATTATTAGCCTGTTCCTAGGAACAACCATCACAATTTCTAGTAACCACTGGGCAATAGCCTGAACCGGCCTCGAAATTAACACACTCGCCATCTTACCACTAATCTCGAAATCCCACCACCCCCGGGCTATCGAAGCAGCAACTAAATATTTCCTAGTGCAAGCAGCCGCTTCAACTCTAGTCCTATTTTCTAGCATGACTAACGCCTGATACACCGGACAATGAGATATTACCCAAATAACCCACCCAACATCCTCCCTAATCCTAACTGCAGCCATTTCAATAAAACTAGGACTAGCCCCATTTCACTTTTGATTCCCAGAAGTTCTGCAAGGTTCCCCTCTCACAACTGGGCTTCTCCTATCCACTGTCATAAAATTCCCACCGATCACCCTACTCTTCATAACCTCCCACTCACTCAACCCTGCCCTACTGACTACCATAGCCATTCTCTCTGTAGCCCTAGGAGGATGAATAGGGCTGAATCAGACACAAACTCGAAAAATCATGGCCTTTTCCTCCATTGCCCACCTAGGTTGAATAACTATTATCCTAATTTACTACCCAAAACTTACCCTACTGAACTTCTACCTATATGCCGTAATAACCGCTGCAGTATTCATAACC
	HQ123754	TAATCTTTATTATTAGCCTGTTCCTAGGAACAACCATCACAATTTCTAGTAACCACTGGGCAATAGCCTGAACCGGCCTCGAAATTAACACACTCGCCATCTTACCACTAATCTCGAAATCCCACCACCCCCGGGCTATCGAAGCAGCAACTAAATATTTCCTAGTGCAAGCAGCCGCTTCAACTCTAGTCCTATTTTCTAGCATGACTAACGCCTGATACACCGGACAATGAGATATTACCCAAATAACCCACCCAACATCCTCCCTAATCCTAACTGCAGCCATTTCAATAAAACTAGGACTAGCCCCATTTCACTTTTGATTCCCAGAAGTTCTGCAAGGTTCCCCTCTCACAACTGGGCTTCTCCTATCCACTGTCATAAAATTCCCACCGATCACCCTACTCTTCATAACCTCCCACTCACTCAACCCTGCCCTACTGACTACCATAGCCATTCTCTCTGTAGCCCTAGGAGGATGAATAGGGCTGAATCAGACACAAACTCGAAAAATCATGGCCTTTTCCTCCATTGCCCACCTAGGTTGAATAACTATTATCCTAATTTACTACCCAAAACTTACCCTACTGAACTTCTACCTATATGCCGTAATAACCGCTGCAGTATTCATAACC
	HQ123758	TAATCTTTATTATTAGCCTGTTCCTAGGAACAACCATCACAATTTCTAGTAACCACTGGGCAATAGCCTGAACCGGCCTCGAAATTAACACACTCGCCATCTTACCACTAATCTCGAAATCCCACCACCCCCGGGCTATCGAAGCAGCAACTAAATATTTCCTAGTGCAAGCAGCCGCTTCAACTCTAGTCCTATTTTCTAGCATGACTAACGCCTGATACACCGGACAATGAGATATTACCCAAATAACCCACCCAACATCCTCCCTAATCCTAACTGCAGCCATTTCAATAAAACTAGGACTAGCCCCATTTCACTTTTGATTCCCAGAAGTTCTGCAAGGTTCCCCTCTCACAACTGGGCTTCTCCTATCCACTGTCATAAAATTCCCACCGATCACCCTACTCTTCATAACCTCCCACTCACTCAACCCTGCCCTACTGACTACCATAGCCATTCTATCTGTAGCCCTAGGAGGATGAATAGGGCTGAATCAGACACAAACTCGAAAAATCATGGCCTTTTCCTCCATTGCCCACCTAGGTTGAATAACTATTATCCTAATTTACTACCCAAAACTTACCCTACTGAACTTCTACCTATATGCCGTAATAACCGCTGCAGTATTCATAACC
	HQ123760	TAATCTTTATTATTAGCCTGTTCCTAGGAACAACCATCACAATTTCTAGTAACCACTGGGCAATAGCCTGAACCGGCCTCGAAATTAACACACTCGCCATCTTACCACTAATCTCGAAATCCCACCACCCCCGGGCTATCGAAGCAGCAACTAAATATTTCCTAGTGCAAGCAGCCGCTTCAACTCTAGTCCTATTTTCTAGCATGACTAACGCCTGATACACCGGACAATGAGATATTACCCAAATAACCCACCCAACATCCTCCCTAATCCTAACTGCAGCCATTTCAATAAAACTAGGACTAGCCCCATTTCACTTTTGATTCCCAGAAGTTCTGCAAGGTTCCCCTCTCACAACTGGGCTTCTCCTATCCACTGTCATAAAATTCCCACCGATCACCCTACTCTTCATAACCTCCCACTCACTCAACCCTGCCCTACTGACTACCATAGCCATTCTCTCTGTAGCCCTAGGAGGATGAATAGGGCTGAATCAGACACAAACTCGAAAAATCATGGCCTTTTCCTCCATTGCCCACCTAGGTTGAATAACTATTATCCTAATTTACTACCCAAAACTTACCCTACTGAACTTCTACCTATATGCCGTAATAACCGCTGCAGTATTCATAACC
	HQ123759	TAATCTTTATTATTAGCCTGTTCCTAGGAACAACCATCACAATTTCTAGTAACCACTGGGCAATAGCCTGAACCGGCCTCGAAATTAACACACTCGCCATCTTACCACTAATCTCGAAATCCCACCACCCCCGGGCTATCGAAGCAGCAACTAAATATTTCCTAGTGCAAGCAGCCGCTTCAACTCTAGTCCTATTTTCTAGCATGACTAACGCCTGATACACCGGACAATGAGATATTACCCAAATAACCCACCCAACATCCTCCCTAATCCTAACTGCAGCCATTTCAATAAAACTAGGACTAGCCCCATTTCACTTTTGATTCCCAGAAGTTCTGCAAGGTTCCCCTCTCACAACTGGGCTTCTCCTATCCACTGTCATAAAATTCCCACCGATCACCCTACTCTTCATAACCTCCCACTCACTCAACCCTGCCCTACTGACTACCATAGCCATTCTCTCTGTAGCCCTAGGAGGATGAATAGGGCTGAATCAGACACAAACTCGAAAAATCATGGCCTTTTCCTCCATTGCCCACCTAGGTTGAATAACTATTATCCTAATTTACTACCCAAAACTTACCCTACTGAACTTCTACCTATATGCCATAATAACCGCTGCAGTATTCATAACC
	HQ123764	TAATCTTTATTATTAGCCTGTTCCTAGGAACAACCATCACAATTTCTAGTAACCACTGGGCAATAGCCTGAACCGGCCTCGAAATTAACACACTCGCCATCTTACCACTAATCTCGAAATCCCACCACCCCCGGGCTATCGAAGCAGCAACTAAATATTTCCTAGTGCAAGCAGCCGCTTCAACTCTAGTCCTATTTTCTAGCATGACTAACGCCTGATACACCGGACAATGAGATATTACCCAAATAACCCACCCAACATCCTCCCTAATCCTAACTGCAGCCATTTCAATAAAACTAGGACTAGCCCCATTTCACTTTTGATTCCCAGAAGTTCTGCAAGGTTCCCCTCTCACAACTGGGCTTCTCCTATCCACTGTCATAAAATTCCCACCGATCACCCTACTCTTCATAACCTCCCACTCACTCAACCCTGCCCTACTGACTACCATAGCCATTCTCTCTGTAGCCCTAGGAGGATGAATAGGGCTGAATCAGACACAAACTCGAAAAATCATGGCCTTTTCCTCCATTGCCCACCTAGGTTGAATAACTATTATCCTAATTTACTACCCAAAACTTACCCTACTGAACTTCTACCTATATGCCGTAATAACCGCTGCAGTATTCATAACC
	HQ123763	TAATCTTTATTATTAGCCTGTTCCTAGGAACAACCATCACAATTTCTAGTAACCACTGGGCAATAGCCTGAACCGGCCTCGAAATTAACACACTCGCCATCTTACCACTAATCTCGAAATCCCACCACCCCCGGGCTATCGAAGCAGCAACTAAATATTTCCTAGTGCAAGCAGCCGCTTCAACTCTAGTCCTATTTTCTAGCATGACTAACGCCTGATACACCGGACAATGAGATATTACCCAAATAACCCACCCAACATCCTCCCTAATCCTAACTGCAGCCATTTCAATAAAACTAGGACTAGCCCCATTTCACTTTTGATTCCCAGAAGTTCTGCAAGGTTCCCCTCTCACAACTGGGCTTCTCCTATCCACTGTCATAAAATTCCCACCGATCACCCTACTCTTCATAACCTCCCACTCACTCAACCCTGCCCTGCTGACTACCATAGCCATTCTCTCTGTAGCCCTAGGAGGATGAATAGGGCTGAATCAGACACAAACTCGAAAAATCATGGCCTTTTCCTCCATTGCCCACCTAGGTTGAATAACTATTATCCTAATTTACTACCCAAAACTTACCCTACTGAACTTCTACCTATATGCCGTAATAACCGCTGCAGTATTCATAACC
	HQ123765	TAATCTTTATTATTAGCCTGTTCCTAGGAACAACCATCACAATTTCTAGTAACCACTGGGCAATAGCCTGAACCGGCCTCGAAATTAACACACTCGCCATCTTACCACTAATCTCGAAATCCCACCACCCCCGGGCTATCGAAGCAGCAACTAAATATTTCCTAGTGCAAGCAGCCGCTTCAACTCTAGTCCTATTTTCTAGCATGACTAACGCCTGATACACCGGACAATGAGATATTACCCAAATAACCCACCCAACATCCTCCCTAATCCTAACTGCAGCCATTTCAATAAAACTAGGACTAGCCCCATTTCACTTTTGATTCCCAGAAGTTATGCAAGGTTCCCCTCTCACAACTGGGCTTCTCCTATCCACTGTCATAAAATTCCCACCGATCACCCTACTCTTCATAACCTCCCACTCACTCAACCCTGCCCTACTGACTACCATAGCCATTCTCTCTGTAGCCCTAGGAGGATGAATAGGGCTGAATCAGACACAAACTCGAAAAATCATGGCCTTTTCCTCCATTGCCCACCTAGGTTGAATAACTATTATCCTAATTTACTACCCAAAACTTACCCTACTGAACTTCTACCTATATGCCGTAATAACCGCTGCAGTATTCATAACC
	HQ123766	TAATCTTTATTATTAGCCTGTTCCTAGGAACAACCATCACAATTTCTAGTAACCACTGGGCAATAGCCTGAACCGGCCTCGAAATTAACACACTCGCCATCTTACCACTAATCTCGAAATCCCACCACCCCCGGGCTATCGAAGCAGCAACTAAATATTTCCTAGTGCAAGCAGCCGCTTCAACTCTAGTCCTATTTTCTAGCATGACTAACGCCTGATACACCGGACAATGAGATATTACCCAAATAACCCACCCAACATCCTCCCTAATCCTAACTGCAGCCATTTCAATAAAACTAGGACTAGCCCCATTTCACTTTTGATTCCCAGAAGTTCTGCAAGGTTCCCCTCTCACAACTGGGCTTCTCCTATCCACTGTCATAAAATTCCCACCGATCACCCTACTCTTCATAACCTCCCACTCACTCAACCCTGCCCTACTGACTACCATAGCCATTCTCTCTGTAGCCCTAGGAGGATGAATAGGGCTGAATCAGACACAAACTCGAAAAATCATGGCCTTTTCCTCCATTGCCCACCTAGGTTGAATAACTATTATCCTAATTTACTACCCAAAACTTACCCTACTGAACTTCTACCTATATGCCGTAATAACCGCTGCAGTATTCATAACC
	HQ123761	TAATCTTCATTATTAGCCTGTTCCTAGGAACAACCATCACAATTTCTAGTAACCATTGGGCTATAGCCTGAACCGGCCTCGAAATTAACACACTCGCCATCTTACCACTAATCTCGAAATCCCACCACCCCCGGGCCATCGAAGCAGCAACTAAATATTTCCTAGTCCAAGCAGCCGCTTCAACTCTAGTCCTATTTTCTAGCATGACTAACGCCTGATACACCGGACAATGGGATATTACCCAAATAACCCACCCAACATCTTCCCTAATCCTAACTGCAGCCATTTCAATGAAACTAGGACTAGCCCCATTTCACTTTTGATTTCCAGAAGTTCTGCAAGGTTCCCCTCTCACAACTGGTCTTCTTCTATCCACCGTCATAAAATTCCCACCAATCACTTTACTCTTTATAACCTCCCACTCACTCAACCCTGTCCTACTGACTACCATAGCCATTCTCTCTGTAGCCCTGGGAGGTTGAATAGGACTGAATCAGACACAAACCCGAAAAATCATGGCCTTCTCCTCCATTGCCCACCTAGGTTGAATAGCCATTATCCTAATTTACTACCCAAAACTTACCCTACTGAACTTCTACCTATATGCCGTAATAACCGCTGCAGTATTCATAACC
	HQ123762	TAATCTTCATTATTAGCCTGTTCCTAGGAACAACCATCACAATTTCTAGTAACCATTGGGCTATAGCCTGAACCGGCCTCGAAATTAACACACTCGCCATCTTACCACTAATCTCGAAATCCCACCACCCCCGGGCCATCGAAGCAGCAACTAAATATTTCCTAGTCCAAGCAGCCGCTTCAACTCTAGTCCTATTTTCTAGCATGACTAACGCCTGATACACCGGACAATGGGATATTACCCAAATAACCCACCCAACATCCTCCCTAATCCTAACTGCAGCCATTTCAATGAAACTAGGACTAGCCCCATTTCACTTTTGATTTCCAGAAGTTCTGCAAGGTTCCCCTCTCACAACTGGTCTTCTTCTATCCACCGTCATAAAATTCCCACCAATCACTTTACTCTTTATAACCTCCCACTCACTCAACCCTGCCCTACTGACTACCATAGCCATTCTCTCTGTAGCCCTGGGAGGTTGAATAGGACTGAATCAGACACAAACCCGAAAAATCATGGCCTTCTCCTCCATTGCCCACCTAGGTTGAATAGCCATTATCCTAATTTACTACCCAAAACTTACCCTACTGAACTTCTACCTATATGCCGTAATAACCGCTGCAGTATTCATAACC
	HQ123784	TAATTTTCATTATTAGCCTATTCCTGGGAACAGCCATCACAATTTCTAGTAACCACTGGGCAATAGCCTGAACTGGTCTTGAAATTAATACACTCGCCATCCTGCCCCTAATCTCAAAATCCCACCACCCCCGGGCCATTGAAGCAGCAACTAAGTATTTCCTAGTCCAAGCAGCCGCTTCAACTCTAGTCCTATTTTCTAGCATGACTAACGCCTGATACACCGGACAGTGAGATATCACCCAAATAACCCACCCAACATCCTCCCTAATCCTTACTGCAGCCCTTTCAATAAAACTGGGGCTGGCTCCATTCCACTTTTGATTCCCAGAAGTCCTACAAGGCTCCCCTCTCACAACCGGCCTTCTCCTGTCCACTGTCATAAAATTCCCACCGATCACCTTACTGTTTATAACCTCCCACTCACTCAACCCTGCCCTACTAACTACCATAGCCATTCTTTCTGTGGCCCTAGGAGGATGAATAGGACTGAACCAGACACAAACTCGAAAAATCATAGCCTTTTCCTCCATTGCCCACCTAGGCTGAATAACTATTATCCTAGTTTATTACCCAAAACTCACTCTACTGAACTTTTACCTATATGCCGTAATAACTGCTGCAGTATTCATAACC
	HQ123785	TAATTTTCATTATTAGCCTATTCCTGGGAACAGCCATCACAATTTCTAGTAACCACTGGGCAATAGCCTGAACTGGTCTTGAAATTAATACACTCGCCATCCTGCCCCTAATCTCAAAATCCCACCACCCCCGGGCCATTGAAGCAGCAACTAAGTATTTCCTAGTCCAAGCAGCCGCTTCAACTCTAGTCCTATTTTCTAGCATGACTAACGCCTGATACACCGGACAGTGAGATATCACCCAAATAACCCACCCAACATCCTCCCTAATCCTTACTGCAGCCCTTTCAATAAAACTGGGGCTGGCTCCATTCCACTTTTGATTCCCAGAAGTCCTACAAGGCTCCCCTCTCACAACCGGCCTTCTCCTGTCCACTGTCATAAAATTCCCACCGATCACCTTACTGTTTATAACCTCCCACTCACTCAACCCTGCCCTACTAACTACCATAGCCATTCTTTCTGTGGCCCTAGGAGGATGAATAGGACTGAACCAGACACAAACTCGAAAAATCATAGCCTTTTCCTCCATTGCCCACCTAGGCTGAATAACTATTATCCTAGTTTATTACCCAAAACTCACTCTACTGAACTTTTACCTATATGCCGTAATAACTGCTGCAGTATTCATAACC
	HQ123786	TAATTTTCATTATTAGCCTATTCCTGGGAACAGCCATCACAATTTCTAGTAACCACTGGGCAATAGCCTGAACTGGTCTTGAAATTAATACACTCGCCATCCTGCCCCTAATCTCAAAATCCCACCACCCCCGGGCCATTGAAGCAGCAACTAAGTATTTCCTAGTCCAAGCAGCCGCTTCAACTCTAGTCCTATTTTCTAGCATGACTAACGCCTGATACACCGGACAGTGAGATATCACCCAAATAACCCACCCAACATCCTCCCTAATCCTTACTGCAGCCCTTTCAATAAAACTGGGGCTGGCTCCATTCCACTTTTGATTCCCAGAAGTCCTACAAGGCTCCCCTCTCACAACCGGCCTTCTCCTGTCCACTGTCATAAAATTCCCACCGATCACCTTACTGTTTATAACCTCCCACTCACTCAACCCTGCCCTACTAACTACCATAGCCATTCTTTCTGTGGCCCTAGGAGGATGAATAGGACTGAACCAGACACAAACTCGAAAAATCATAGCCTTTTCCTCCATTGCCCACCTAGGCTGAATAACTATTATCCTAGTTTATTACCCAAAACTCACTCTACTGAACTTTTACCTATATGCCGTAATAACTGCTGCAGTATTCATAACC
	HQ123750	TAATCTTCATTATTAGCCTGTTCCTAGGAACAACCATCACAATTTCTAGTAACCACTGGGCAATAGCTTGAACCGGCCTCGAAATTAACACACTCGCCATCTTACCACTAATCTCGAAATCTCACCACCCCCGGGCTATCGAAGCAGCAACTAAATATTTCCTAGTCCAAGCAGCCGCTTCAACTCTAGTCCTATTTTCTAGCATGACCAACGCCTGATACACCGGACAATGAGATATTACCCAAATAACCCACCCAACATCCTCCCTAATCCTGACTGCAGCCATTTCAATAAAACTAGGACTAGCCCCATTTCACTTTTGATTCCCAGAAGTTCTGCAAGGTTCCCCTCTTACAACTGGTCTTCTCCTATCCACTGTCATAAAATTCCCACCGATCACCCTACTCTTCATAACCTCCCACTCACTCAACCCTGCCCTACTGACTACTATAGCCATTCTCTCTGTAGCCCTAGGAGGATGAATAGGGCTGAATCAGACACAAACTCGAAAAATCATGGCCTTTTCCTCCATTGCCCACCTAGGTTGAATAACTATCATCCTAATTTACTACCCAAAACTTACCCTACTGAACTTCTACCTATATGCCGTAATAACCGCTGCAGTATTCATAACC
	HQ123752	TAATCTTCATTATTAGCCTGTTCCTAGGAACAACCATCACAATTTCTAGTAACCACTGGGCAATAGCTTGAACCGGCCTCGAAATTAACACACTCGCCATCTTACCACTAATCTCGAAATCTCACCACCCCCGGGCTATCGAAGCAGCAACTAAATATTTCCTAGTCCAAGCAGCCGCTTCAACTCTAGTCCTATTTTCTAGCATGACCAACGCCTGATACACCGGACAATGAGATATTACCCAAATAACCCACCCAACATCCTCCCTAATCCTGACTGCAGCCATTTCAATAAAACTAGGACTAGCCCCATTTCACTTTTGATTCCCAGAAGTTCTGCAAGGTTCCCCTCTTACAACTGGTCTTCTCCTATCCACTGTCATAAAATTCCCACCGATCACCCTACTCTTCATAACCTCCCACTCACTCAACCCTGCCCTACTGACTACTATAGCCATTCTCTCTGTAGCCCTAGGAGGATGAATAGGGCTGAATCAGACACAAACTCGAAAAATCATGGCCTTTTCCTCCATTGCCCACCTAGGTTGAATAACTATCATCCTAATTTACTACCCAAAACTTACCCTACTGAACTTCTACCTATATGCCGTAATAACCGCTGCAGTATTCATAACC
	HQ123751	TAATCTTCATTATTAGCCTGTTCCTAGGAACAACCATCACAATTTCTAGTAACCACTGGGCAATAGCTTGAACCGGCCTCGAAATTAACACACTCGCCATCTTACCACTAATCTCGAAATCTCACCACCCCCGGGCTATCGAAGCAGCAACTAAATATTTCCTAGTCCAAGCAGCCGCTTCAACTCTAGTCCTATTTTCTAGCATGACCAACGCCTGATACACCGGACAATGAGATATTACCCAAATAACCCACCCAACATCCTCCCTAATCCTGACTGCAGCCATTTCAATAAAACTAGGACTAGCCCCATTTCACTTTTGATTCCCAGAAGTTCTGCAAGGTTCCCCTCTTACAACTGGTCTTCTCCTATCCACTGTCATAAAATTCCCACCGATCACCCTACTCTTCATAACCTCCCACTCACTCAACCCTGCCCTACTGACTACTATAGCCATTCTCTCTGTAGCCCTAGGAGGATGAATAGGGCTGAATCAGACACAAACTCGAAAAATCATGGCCTTTTCCTCCATTGCCCACCTAGGTTGAATAACTATCATCCTAATTTACTACCCAAAACTTACCCTACTGAACTTCTACCTATATGCCGTAATAACCGCTGCAGTATTCATAACC
	HQ123782	TAATCTTCATTATTAGCCTGTTCCTAGGAACAACCATCACAATTTCTAGTAACCATTGAGCAATAGCCTGGACCGGCCTCGAAATTAACACACTCGCCATCTTACCACTAATCTCGAAATCCCACCACCCCCGGGCCATCGAAGCAGCAACTAAATATTTCCTAGTCCAAGCAGCCGCTTCAACTCTAGTCCTATTTTCTAGCATGACTAACGCCTGATACACCGGACAATGGGATATTACCCAAATAACCCACCCAACATCCTCCCTAATCCTAACTGCAGCCATTTCAATGAAACTAGGACTAGCCCCATTTCACTTTTGATTTCCAGAAGTTCTGCAAGGTTCCCCTCTCACAACTGGTCTTCTTCTATCCACTGTCATAAAATTCCCGCCAATCACCTTACTCTTTATGACCTCCCACTCACTCAACCCTGCCCTACTGACTACCATAGCCATTCTCTCTGTAGCCCTAGGAGGTTGAATAGGACTGAATCAGACACAAACCCGAAAAATCATGGCCTTCTCCTCCATTGCCCACCTAGGTTGAATAGCCATTATCCTAATTTACTACCCAAAACTTACCCTACTGAACTTCTACCTATATGCCGTAATAACCGCTGCAGTATTCATAACC
	HQ123783	TAATCTTCATTATTAGCCTGTTCCTAGGAACAACCATCACAATTTCTAGTAACCATTGAGCAATAGCCTGGACCGGCCTCGAAATTAACACACTCGCCATCTTACCACTAATCTCGAAATCCCACCACCCCCGGGCCATCGAAGCAGCAACTAAATATTTCCTAGTCCAAGCAGCCGCTTCAACTCTAGTCCTATTTTCTAGCATGACTAACGCCTGATACACCGGACAATGGGATATCACCCAAATAACCCACCCAACATCCTCCCTAATCCTAACTGCAGCCATTTCAATGAAACTAGGACTAGCCCCATTTCACTTTTGATTTCCAGAAGTTCTGCAAGGTTCCCCTCTCACAACTGGTCTTCTTCTATCCACTGTCATAAAATTCCCGCCAATCACCTTACTCTTTATGACCTCCCACTCACTCAACCCTGCCCTACTGACTACCATAGCCATTCTCTCTGTAGCCCTAGGAGGTTGAATAGGACTGAATCAGACACAAACCCGAAAAATCATGGCCTTCTCCTCCATTGCCCACCTAGGTTGAATAGCCATTATCCTAATTTACTACCCAAAACTTACCCTACTGAACTTCTACCTATATGCCGTAATAACCGCTGCAGTATTCATAACC
	HQ123780	TAATCTTCATTATTAGCCTGTTCCTAGGAACAACCATCACAATTTCTAGTAACCATTGAGCAATAGCCTGGACCGGCCTCGAAATTAACACACTCGCCATCTTACCACTAATCTCGAAATCCCACCACCCCCGGGCCATCGAAGCAGCAACTAAATATTTCCTAGTCCAAGCAGCCGCTTCAACTCTAGTCCTATTTTCTAGCATGACTAACGCCTGATACACCGGACAATGGGATATCACCCAAATAACCCACCCAACATCCTCCCTAATCCTAACTGCAGCCATTTCAATGAAACTAGGACTAGCCCCATTTCACTTTTGATTTCCAGAAGTTCTGCAAGGTTCCCCTCTCACAACTGGTCTTCTTCTATCCACTGTCATAAAATTCCCGCCAATCACCTTACTCTTTATGACCTCCCACTCACTCAACCCTGCCCTACTGACTACCATAGCCATTCTCTCTGTAGCCCTAGGAGGTTGAATAGGACTGAATCAGACACAAACCCGAAAAATCATGGCCTTCTCCTCCATTGCCCACCTAGGTTGAATAGCCATTATCCTAATTTACTACCCAAAACTTACCCTACTGAACTTCTACCTATATGCCGTAATAACCGCTGCAGTATTCATAACC
	HQ123781	TAATCTTCATTATTAGCCTGTTCCTAGGAACAACCATCACAATTTCTAGTAACCATTGAGCAATAGCCTGGACCGGCCTCGAAATTAACACACTCGCCATCTTACCACTAATCTCGAAATCCCACCACCCCCGGGCCATCGAAGCAGCAACTAAATATTTCCTAGTCCAAGCAGCCGCTTCAACTCTAGTCCTATTTTCTAGCATGACTAACGCCTGATACACCGGACAATGGGATATTACCCAAATAACCCACCCAACATCCTCCCTAATCCTAACTGCAGCCATTTCAATGAAACTAGGACTAGCCCCATTTCACTTTTGATTTCCAGAAGTTCTGCAAGGTTCCCCTCTCACAACTGGTCTTCTTCTATCCACTGTCATAAAATTCCCGCCAATCACCTTACTCTTTATGACCTCCCACTCACTCAACCCTGCCCTACTGACTACCATAGCCATTCTCTCTGTAGCCCTAGGAGGTTGAATAGGACTGAATCAGACACAAACCCGAAAAATCATGGCCTTCTCCTCCATTGCCCACCTAGGTTGAATAGCCATTATCCTAATTTACTACCCAAAACTTACCCTACTGAACTTCTACCTATATGCCGTAATAACCGCTGCAGTATTCATAACC
	HQ123787	TAATCTTCATTATTAGCCTATTCCTAGGAACGACCATCACAATCTCTAGTAACCACTGGGCAATAGCTTGAACCGGCCTTGAAATTAACACACTCGCCATCTTACCCCTAATCTCAAAATCTCACCACCCCCGGGCCGTCGAGGCGGCAACCAAGTACTTCCTGGTCCAAGCAGCTGCTTCAACTCTAGTCCTATTTTCTAGTATGACCAACGCTTGATACACTGGACAGTGAGATATTACTCAAATAACCCACCCAACATCCTCTCTGATCCTAACCGCAGCCATTTCAATAAAACTAGGACTAGCCCCATTCCACTTTTGATTCCCAGAAGTTCTACAAGGTTCTCCTCTCACAACAGGCCTTCTTCTTTCTACTCTCATAAAATTCCCACCAATCACCTTACTTTTTATAACTTCCCAATCACTCAACCCTGCCCTACTAACCACCCTAGCCATTCTTTCTGTGGCCTTAGGAGGATGAATAGGACTAAATCAGACACAAACTCGAAAAATTATAGCCTTCTCTTCCATTGCTCATCTAGGCTGAATGACTATCATCCTTGTCTACTACCCAAAACTTACCCTACTGAACTTCTACCTGTATGCTGTAATAACCGCTGCAGTCTTCATAACC
	HQ123778	TAATCTTCATTATTAGCCTGTTCCTAGGAACAACCATCACAATTTCTAGTAACCATTGGGCAATAGCCTGAACCGGCCTCGAAATTAACACACTCGCCATCTTACCACTAATCTCGAAATCCCACCACCCCCGGGCCATCGAAGCAGCAACTAAATATTTCCTAGTCCAAGCAGCCGCTTCAACTCTAGTCCTATTTTCTAGCATGACTAACGCCTGATACACCGGACAATGGGATATTACCCAAATAACCCACCCAACATCCTCCCTAATCCTAACTGCAGCCATTTCAATGAAACTAGGACTAGCCCCATTTCACTTTTGATTTCCAGAAGTTCTGCAAGGTTCCCCTCTCACAACTGGTCTTCTTCTATCCACCGTCATAAAATTCCCACCAATCACTTTACTCTTTATAACCTCCCACTCACTCAACCCTGCCCTACTGACTACCATAGCTATTCTCTCTGTAGCCCTGGGAGGTTGAATAGGACTGAATCAGACACAAACCCGAAAAATCATGGCCTTCTCCTCCATTGCCCACCTAGGTTGAATAGCCATTATCCTAGTTTACTACCCAAAACTTACCCTACTGAACTTCTACCTATATGCCGTAATAACCGCTGCAGTATTCATAACC
	HQ123779	TAATCTTCATTATTAGCCTGTTCCTAGGAACAACCATCACAATTTCTAGTAACCATTGGGCAATAGCCTGAACCGGCCTCGAAATTAACACACTCGCCATCTTACCACTAATCTCGAAATCCCACCACCCCCGGGCCATCGAAGCAGCAACTAAATATTTCCTAGTCCAAGCAGCCGCTTCAACTCTAGTCCTATTTTCTAGCATGACTAACGCCTGATACACCGGACAATGGGATATTACCCAAATAACCCACCCAACATCCTCCCTAATCCTAACTGCAGCCATTTCAATGAAACTAGGACTAGCCCCATTTCACTTTTGATTTCCAGAAGTTCTGCAAGGTTCCCCTCTCACAACTGGTCTTCTTCTATCCACCGTCATAAAATTCCCACCAATCACTTTACTCTTTATAACCTCCCACTCACTCAACCCTGCCCTACTGACTACCATAGCTATTCTCTCTGTAGCCCTGGGAGGTTGAATAGGACTGAATCAGACACAAACCCGAAAAATCATGGCCTTCTCCTCCATTGCCCACCTAGGTTGAATAGCCATTATCCTAGTTTACTACCCAAAACTTACCCTACTGAACTTCTACCTATATGCCGTAATAACCGCTGCAGTATTCATAACC
	HQ123776	TAATCTTCATTATTAGCCTGTTCCTAGGAACAACCATCACAATTTCTAGTAACCATTGGGCAATAGCCTGAACCGGCCTCGAAATTAACACACTCGCCATCTTACCACTAATCTCGAAATCCCACCACCCCCGGGCCATCGAAGCAGCAACTAAATATTTCCTAGTCCAAGCAGCCGCTTCAACTCTAGTCCTATTTTCTAGCATGACTAACGCCTGATACACCGGACAATGGGATATTACCCAAATAACCCACCCAACATCCTCCCTAATCCTAACTGCAGCCATTTCAATGAAACTAGGACTAGCCCCATTTCACTTTTGATTTCCAGAAGTTCTGCAAGGTTCCCCTCTCACAACTGGTCTTCTTCTATCCACCGTCATAAAATTCCCACCAATCACTTTACTCTTTATAACCTCCCACTCACTCAACCCTGCCCTACTGACTACCATAGCTATTCTCTCTGTAGCCCTGGGAGGTTGAATAGGACTGAATCAGACACAAACCCGAAAAATCATGGCCTTCTCCTCCATTGCCCACCTAGGTTGAATAGCCATTATCCTAGTTTACTACCCAAAACTTACCCTACTGAACTTCTACCTATATGCCGTAATAACCGCTGCAGTATTCATAACC
	HQ123777	TAATCTTCATTATTAGCCTGTTCCTAGGAACAACCATCACAATTTCTAGTAACCATTGGGCAATAGCCTGAACCGGCCTCGAAATTAACACACTCGCCATCTTACCACTAATCTCGAAATCCCACCACCCCCGGGCCATCGAAGCAGCAACTAAATATTTCCTAGTCCAAGCAGCCGCTTCAACTCTAGTCCTATTTTCTAGCATGACTAACGCCTGATACACCGGACAATGGGATATTACCCAAATAACCCACCCAACATCCTCCCTAATCCTAACTGCAGCCATTTCAATGAAACTAGGACTAGCCCCATTTCACTTTTGATTTCCAGAAGTTCTGCAAGGTTCCCCTCTCACAACTGGTCTTCTTCTATCCACCGTCATAAAATTCCCACCAATCACTTTACTCTTTATAACCTCCCACTCACTCAACCCTGCCCTACTGACTACCATAGCTATTCTCTCTGTAGCCCTGGGAGGTTGAATAGGACTGAATCAGACACAAACCCGAAAAATCATGGCCTTCTCCTCCATTGCCCACCTAGGTTGAATAGCCATTATCCTAGTTTACTACCCAAAACTTACCCTACTGAACTTCTACCTATATGCCGTAATAACCGCTGCAGTATTCATAACC
	HQ123767	TAATCTTCATTATTAGCCTGTTCCTAGGAACAACCATCACAATTTCTAGTAACCATTGGGCTATAGCCTGAACCGGCCTCGAAATTAACACACTCGCCATCTTACCACTAATCTCGAAATCCCACCACCCCCGGGCCATCGAAGCAGCAACTAAATATTTCCTAGTCCAAGCAGCCGCTTCAACTCTAGTCCTATTTTCTAGCATGACTAACGCCTGATACACCGGACAATGGGATATTACCCAAATAACCCACCCAACATCCTCCCTAATCCTAACTGCAGCCATTTCAATGAAACTAGGACTAGCCCCATTTCACTTTTGATTTCCAGAAGTTCTGCAAGGTTCCCCTCTCACAACTGGTCTTCTTCTATCCACCGTCATAAAATTCCCACCAATCACTTTACTCTTTATAACCTCCCACTCACTCAACCCTGCCCTACTGACTACCATAGCCATTCTCTCTGTAGCCCTGGGAGGTTGAATAGGACTGAATCAGACACAAACCCGAAAAATCATGGCCTTCTCCTCCATTGCCCACCTAGGTTGAATAGCCATTATCCTAATTTACTACCCAAAACTTACCCTACTGAACTTCTACCTATATGCCGTAATAACCGCTGCAGTATTCATAACC
	HQ123769	TAATCTTCATTATTAGCCTGTTCCTAGGAACAACCATCACAATTTCTAGTAACCATTGGGCTATAGCCTGAACCGGCCTCGAAATTAACACACTCGCCATCTTACCACTAATCTCGAAATCCCACCACCCCCGGGCCATCGAAGCAGCAACTAAATATTTCCTAGTCCAAGCAGCCGCTTCAACTCTAGTCCTATTTTCTAGCATGACTAACGCCTGATACACCGGACAATGGGATATTACCCAAATAACCCACCCAACATCCTCCCTAATCCTAACTGCAGCCATTTCAATGAAACTAGGACTAGCCCCATTTCACTTTTGATTTCCAGAAGTTCTGCAAGGTTCCCCTCTCACAACTGGTCTTCTTCTATCCACCGTCATAAAATTCCCACCAATCACTTTACTCTTTATAACCTCCCACTCACTCAACCCTGCCCTACTGACTACCATAGCCATTCTCTCTGTAGCCCTGGGAGGTTGAATAGGACTGAATCAGACACAAACCCGAAAAATCATGGCCTTCTCCTCCATTGCCCACCTAGGTTGAATAGCCATTATCCTAATTTACTACCCAAAACTTACCCTACTGAACTTCTACCTATATGCCGTAATAACCGCTGCAGTATTCATAACC
	HQ123768	TAATCTTCATTATTAGCCTGTTCCTAGGAACAACCATCACAATTTCTAGTAACCATTGGGCTATAGCCTGAACCGGCCTCGAAATTAACACACTCGCCATCTTACCACTAATCTCGAAATCCCACCACCCCCGGGCCATCGAAGCAGCAACTAAATATTTCCTAGTCCAAGCAGCCGCTTCAACTCTAGTCCTATTTTCTAGCATGACTAACGCCTGATACACCGGACAATGGGATATTACCCAAATAACCCACCCAACATCCTCCCTAATCCTAACTGCAGCCATTTCAATGAAACTAGGACTAGCCCCATTTCACTTTTGATTTCCAGAAGTTCTGCAAGGTTCCCCTCTCACAACTGGTCTTCTTCTATCCACCGTCATAAAATTCCCACCAATCACTTTACTCTTTATAACCTCCCACTCACTCAACCCTGCCCTACTGACTACCATAGCCATTCTCTCTGTAGCCCTGGGAGGTTGAATAGGACTGAATCAGACACAAACCCGAAAAATCATGGCCTTCTCCTCCATTGCCCACCTAGGTTGAATAGCCATTATCCTAATTTACTACCCAAAACTTACCCTACTGAACTTCTACCTATATGCCGTAATAACCGCTGCAGTATTCATAACC
	HQ123770	TAATCTTCATTATTAGCCTGTTCCTAGGAACAACCATCACAATTTCTAGTAACCATTGGGCTATAGCCTGAACCGGCCTCGAAATTAACACACTCGCCATCTTACCACTAATCTCGAAATCCCACCACCCCCGGGCCATCGAAGCAGCAACTAAATATTTCCTAGTCCAAGCAGCCGCTTCAACTCTAGTCCTATTTTCTAGCATGACTAACGCCTGATACACCGGACAATGGGATATTACCCAAATAACCCACCCAACATCCTCCCTAATCCTAACTGCAGCCATTTCAATGAAACTAGGACTAGCCCCATTTCACTTTTGATTTCCAGAAGTTCTGCAAGGTTCCCCTCTCACAACTGGTCTTCTTCTATCCACCGTCATAAAATTCCCACCAATCACTTTACTCTTTATAACCTCCCACTCACTCAACCCTGCCCTACTGACTATCATAGCCATTCTTTCTGTAGCCCTGGGAGGTTGAATAGGACTGAATCAGACACAAACCCGAAAAATCATGGCCTTCTCCTCCATTGCCCACCTAGGTTGAATAGCCATTATCCTAATTTACTACCCAAAACTTACCCTACTGAACTTCTACCTATATGCCGTAATAACCGCTGCAGTATTCATAACC
	HQ123775	TAATCTTCATTATTAGCCTGTTCCTAGGAACAACCATCACAATTTCTAGTAACCATTGGGCAATAGCCTGAACCGGCCTCGAAATTAACACACTCGCCATCTTACCACTAATCTCGAAATCCCACCACCCCCGGGCCATCGAAGCAGCAACTAAATATTTCCTAGTCCAAGCAGCCGCTTCAACTCTAGTCCTATTTTCTAGCATGACTAACGCCTGATACACCGGACAATGGGATATTACCCAAATAACCCACCCAACATCCTCCCTAATCCTAACTGCAGCCATTTCAATGAAACTAGGACTAGCCCCATTTCACTTTTGATTTCCAGAAGTTCTGCAAGGTTCCCCTCTCACAACTGGTCTTCTTCTATCCACCGTCATAAAATTCCCACCAATCACTTTACTCTTTATAACCTCCCACTCACTCAACCCTGCCCTACTGACTACCATAGCCATTCTCTCTGTAGCCCTGGGAGGTTGAATAGGACTGAACCAGACACAAACCCGAAAAATCATGGCCTTCTCCTCCATTGCCCACCTAGGTTGAATAGCCATTATCCTAATTTACTACCCAAAACTTACCCTACTGAACTTCTACCTATATGCCGTAATAACCGCTGCAGTATTCATAACC
	HQ123773	TAATCTTCATTATTAGCCTGTTCCTAGGAACAACCATCACAATTTCTAGTAACCATTGGGCAATAGCCTGAACCGGCCTCGAAATTAACACACTCGCCATCTTACCACTAATCTCGAAATCCCACCACCCCCGGGCCATCGAAGCAGCAACTAAATATTTCCTAGTCCAAGCAGCCGCTTCAACTCTAGTCCTATTTTCTAGCATGACTAACGCCTGATACACCGGACAATGGGATATTACCCAAATAACCCACCCAACATCCTCCCTAATCCTAACTGCAGCCATTTCAATGAAACTAGGACTAGCCCCATTTCACTTTTGATTTCCAGAAGTTCTGCAAGGTTCCCCTCTCACAACTGGTCTTCTTCTATCCACCGTCATAAAATTCCCACCAATCACTTTACTCTTTATAACCTCCCACTCACTCAACCCTGCCCTACTGACTACCATAGCTATTCTCTCTGTAGCCCTGGGAGGTTGAATAGGACTGAATCAGACACAAACCCGAAAAATCATGGCCTTCTCCTCCATTGCCCACCTAGGTTGAATAGCCATTATCCTAGTTTACTACCCAAAACTTACCCTACTGAACTTCTACCTATATGCCGTAATAACCGCTGCAGTATTCATAACC
	HQ123771	TAATCTTCATTATTAGCCTGTTCCTAGGAACAACCATCACAATTTCTAGTAACCATTGGGCTATAGCCTGAACCGGCCTCGAAATTAACACACTCGCCATCTTACCACTAATCTCGAAATCCCACCACCCCCGGGCCATCGAAGCAGCAACTAAATATTTCCTAGTCCAAGCAGCCGCTTCAACTCTAGTCCTATTTTCTAGCATGACTAACGCCTGATACACCGGACAATGGGATATTACCCAAATAACCCACCCAACATCCTCCCTAATCCTAACTGCAGCCATTTCAATGAAACTAGGACTAGCCCCATTTCACTTTTGATTTCCAGAAGTTCTGCAAGGTTCCCCTCTCACAACTGGTCTTCTTCTATCCACCGTCATAAAATTCCCACCAATCACTTTACTCTTTATAACCTCCCACTCACTCAACCCTGCCCTACTGACTACCATAGCCATTCTCTCTGTAGCCCTGGGAGGTTGAATAGGACTGAATCAGACACAAACCCGAAAAATCATGGCCTTCTCCTCCATTGCCCACCTAGGTTGAATAGCCATTATCCTAATTTACTACCCAAAACTTACCCTACTGAACTTCTACCTATATGCCGTAATAACCGCTGCAGTATTCATAACC
	HQ123772	TAATCTTCATTATTAGCCTGTTCCTAGGAACAACCATCACAATTTCTAGTAACCATTGGGCAATAGCCTGAACCGGCCTCGAAATTAACACACTCGCCATCTTACCACTAATCTCGAAATCCCACCACCCCCGGGCCATCGAAGCAGCAACTAAATATTTCCTAGTCCAAGCAGCCGCTTCAACTCTAGTCCTATTTTCTAGCATGACTAACGCCTGATACACCGGACAATGGGATATTACCCAAATAACCCACCCAACATCCTCCCTAATCCTAACTGCAGCCATTTCAATGAAACTAGGACTAGCCCCATTTCACTTTTGATTTCCAGAAGTTCTGCAAGGTTCCCCTCTCACAACTGGTCTTCTTCTATCCACCGTCATAAAATTCCCACCAATCACTTTACTCTTTATAACCTCCCACTCACTCAACCCTGCCCTACTGACTACCATAGCTATTCTCTCTGTAGCCCTGGGAGGTTGAATAGGACTGAATCAGACACAAACCCGAAAAATCATGGCCTTCTCCTCCATTGCCCACCTAGGTTGAATAGCCATTATCCTAGTTTACTACCCAAAACTTACCCTACTGAACTTCTACCTATATGCCGTAATAACCGCTGCAGTATTCATAACC
	HQ123774	TAATCTTCATTATTAGCCTGTTCCTAGGAACAACCATCACAATTTCTAGTAACCATTGGGCTATAGCCTGAACCGGCCTCGAAATTAACACACTCGCCATCTTACCACTAATCTCGAAATCCCACCACCCCCGGGCCATCGAAGCAGCAACTAAATATTTCCTAGTCCAAGCAGCCGCTTCAACTCTAGTCCTATTTTCTAGCATGACTAACGCCTGATACACCGGACAATGGGATATTACCCAAATAACCCACCCAACATCCTCCCTAATCCTAACTGCAGCCATTTCAATGAAACTAGGACTAGCCCCATTTCACTTTTGATTTCCAGAAGTTCTACAAGGTTCCCCTCTCACAACTGGTCTTCTTCTATCCACCGTCATAAAATTCCCACCAATCACTTTACTCTTTATAACCTCCCACTCACTCAACCCTGCCCTACTGACTACCATAGCCATTCTCTCTGTAGCCCTGGGAGGTTGAATAGGACTGAATCAGACACAAACCCGAAAAATCATGGCCTTCTCCTCCATTGCCCACCTAGGTTGAATAGCCATTATCCTAATTTACTACCCAAAACTTACCCTACTGAACTTCTACCTATATGCCGTAATAACCGCTGCAGTATTCATAACC

;
end;
