# Supplementary material for: A latitudinal phylogeographic diversity gradient in birds
Source: PLoS Biol. 2017 Apr 13;15(4):e2001073. doi: 10.1371/journal.pbio.2001073 (PMC5390966; doi:10.1371/journal.pbio.2001073)
Supplement: S1 Data — (ZIP) [file pbio.2001073.s015.zip › S1_Data/Aphelocoma-ultramarina-wollweberi.nex]

#NEXUS
begin taxa;
	dimensions ntax=26;
	taxlabels
	HQ123727
	HQ123725
	HQ123726
	HQ123728
	HQ123729
	HQ123745
	HQ123744
	HQ123746
	HQ123735
	HQ123738
	HQ123737
	HQ123736
	HQ123739
	HQ123740
	HQ123742
	HQ123741
	HQ123743
	HQ123749
	HQ123747
	HQ123748
	HQ123731
	HQ123732
	HQ123734
	HQ123730
	HQ123733
	xHQ123787
;
end;

begin characters;
	dimensions nchar=635;
	format datatype=dna missing=? gap=-;
	matrix
	HQ123727	TAATCTTCATTACCAGCCTATTCCTAGGAACAACCATCACAATTTCTAGCAACCACTGGGCAATAGCCTGAACTGGTCTTGAAATTAACACACTCGCCATCTTGCCCCTAATCTCAAAATCTCACCACCCCCGGGCCGTCGAAGCAGCAACTAAGTGCTTCTTGGTCCAAGCGGCTGCTTCAACTCTAGTCCTATTCTCCAGCATAACTAATGCTTGATACACCGGACAGTGAGATATCACCCAAATAACCCACCCAACATCCTCCCTAATCCTAACTGCAGCCATCTCAATAAAACTAGGATTAGCCCCATTCCACTTTTGATTCCCAGAAGTACTGCAAGGTTCTCCTCTCACAACCGGCCTTCTTCTATCCACTGTTATAAAATTCCCACCAATCACCCTACTTTTTATAACCTCCCAATCACTAAATCCCACCCTATTAACCACCATGGCTATCCTTTCTGTAGCCCTAGGAGGATGAACAGGACTAAATCAGACACAAACCCGAAAAATCATAGCCTTTTCATCCATTGCCCATCTAGGCTGAATGACCGTTATCCTTATCTATTATCCAAAACTCACCTTACTGAACTTCTACCTGTACGCTGTAATAACTGCCGCAGTATTCATAACC
	HQ123725	TAATCTTCATTACCAGCCTATTCCTAGGAACAACCATCACAATTTCTAGCAACCACTGGGCAATAGCCTGAACTGGTCTTGAAATTAACACACTCGCCGTCTTGCCCCTAATCTCAAAATCTCACCACCCCCGGGCCGTCGAAGCAGCAACTAAGTACTTCTTGGTCCAAGCGGCTGCTTCAACTCTAGTCCTATTCTCCAGCATAACTAATGCTTGATACACCGGACAGTGAGATATCACCCAAATAACCCACCCAACATCCTCCCTAATCCTAACTGCAGCCATCTCAATAAAACTAGGATTAGCCCCATTCCACTTTTGATTCCCAGAAGTACTGCAAGGTTCTCCTCTCACAACCGGCCTTCTTCTATCCACTGTTATAAAATTCCCACCAATCACCCTACTTTTTATAACCTCCCAATCACTAAATCCCACCCTATTAACCACCATGGCTATCCTTTCTGTAGCCCTAGGAGGATGAACAGGACTAAATCAGACACAAACCCGAAAAATCATAGCCTTTTCATCCATTGCCCACCTAGGCTGAATGACCGTTATCCTTATCTATTATCCAAAACTCACCTTACTGAACTTCTACCTGTACGCTGTAATAACCGCCGCAGTATTCATAATC
	HQ123726	TAATCTTCATTACCAGCCTATTCCTAGGAACAACCATCACAATTTCTAGCAACCACTGGGCAATAGCCTGAACTGGTCTTGAAATTAACACACTCGCCGTCTTGCCCCTAATCTCAAAATCTCACCACCCCCGGGCCGTCGAAGCAGCAACTAAGTACTTCTTGGTCCAAGCGGCTGCTTCAACTCTAGTCCTATTCTCCAGCATAACTAATGCTTGATACACCGGACAGTGAGATATCACCCAAATAACCCACCCAACATCCTCCCTAATCCTAACTGCAGCCATCTCAATAAAACTAGGATTAGCCCCATTCCACTTTTGATTCCCAGAAGTACTGCAAGGTTCTCCTCTCACAACCGGCCTTCTTCTATCCACTGTTATAAAATTCCCACCAATCACCCTACTTTTTATAACCTCCCAATCACTAAATCCCACCCTATTAACCACCATGGCTATCCTTTCTGTAGCCCTAGGAGGATGAACAGGACTAAATCAGACACAAACCCGAAAAATCATAGCCTTTTCATCCATTGCCCATCTAGGCTGAATGACCGTTATCCTTATCTATTATCCAAAACTCACCTTACTGAACTTCTACCTGTACGCTGTAATAACCGCCGCAGTATTCATAATC
	HQ123728	TAATCTTCATTACCAGCCTATTCCTAGGAACAACCATCACAATTTCTAGCAACCACTGGGCAATGGCCTGAACTGGTCTTGAGATTAATACACTCGCCATCTTGCCCCTAATCTCAAAATCTCACCACCCCCGGGCCGTCGAAGCAGCAACTAAGTACTTCTTGGTCCAAGCGGCTGCTTCAACTCTAGTCCTATTCTCTAGCATAACTAATGCTTGATACACCGGACAGTGAGATATCACCCAAATAACCCACCCAACATCCTCCCTAATCCTAACTGCAGCCATCTCAATAAAACTAGGATTAGCCCCATTCCACTTTTGATTCCCAGAAGTACTGCAAGGTTCTCCTCTCACAACCGGCCTTCTTCTATCCACTGTTATAAAATTCCCACCAATCACCCTACTTTTTATAACCTCCCAATCACTAAATCCCACCCTATTAACCACCATGGCTATCCTTTCTGTAGCCCTAGGAGGATGAACAGGACTAAATCAGACACAAACCCGAAAAATCATAGCCTTTTCATCCATTGCCCATCTAGGCTGAATGACCGTTATCCTTATCTACTATCCAAAACTCACCTTACTGAACTTCTACCTGTACGCTGTAATAACCGCCGCAGTATTCATAACC
	HQ123729	TAATCTTCATTACCAGCCTATTCCTAGGAACAACCATCACAATTTCTAGCAACCACTGGGCAATGGCCTGAACTGGTCTTGAGATTAATACACTCGCCATCTTGCCCCTAATCTCAAAATCTCACCACCCCCGGGCCGTCGAAGCAGCAACTAAGTACTTCTTGGTCCAAGCGGCTGCTTCAACTCTAGTCCTATTCTCTAGCATAACTAATGCTTGATACACCGGACAGTGAGATATCACCCAAATAACCCACCCAACATCCTCCCTAATCCTAACTGCAGCCATCTCAATAAAACTAGGATTAGCCCCATTCCACTTTTGATTCCCAGAAGTACTGCAAGGTTCTCCTCTCACAACCGGCCTTCTTCTATCCACTGTTATAAAATTCCCACCAATCACCCTACTTTTTATAACCTCCCAATCACTAAATCCCACCCTATTAACCACCATGGCTATCCTTTCTGTAGCCCTAGGAGGATGAACAGGACTAAATCAGACACAAACCCGAAAAATCATAGCCTTTTCATCCATTGCCCATCTAGGCTGAATGACCGTTATCCTTATCTATTATCCAAAACTCACCTTACTGAACTTCTACCTGTACGCTGTAATAACCGCCGCAGTATTCATAACC
	HQ123745	TAATCTTCATTATTAGCCTATTCCTAGGTACAACCATTACAATTTCTAGTAACCACTGGGCAATAGCCTGAACCGGCCTTGAAATTAACACACTCGCCATTTTACCCCTAATCTCAAAATCTCACCACCCCCGGGCCGTCGAAGCAGCAACTAAGTACTTCCTGGTCCAAGCAGCTGCTTCAACCCTAGTCCTATTTTCTAGTATGACTAATGCCTGATGTACTGGACAGTGAGATATCACTCAAATAACCCATCCAACTTCCTCCCTAATCCTAACTGCAGCCATTTCAATAAAACTAGGATTAGCCCCATTCCACTTTTGATTCCCAGAAGTTCTGCAAGGTTCCCCTCTCATAACAGGTCTTCTCCTATCCACTGTCATAAAATTCCCACCAATCACCTTACTTTTTATAACCTCCCAGTCACTCAATCCTACCCTGCTAACTATCATAGCCCTTCTTTCTGTAGCCCTAGGAGGATGAATAGGACTAAATCAGACACAAACTCGAAAAATCATAGCTTTTTCCTCCATTGCCCACCTAGGCTGAATAGCTGTCATCCTTGTTTATTACCCAAAACTTACCCTACTGAACTTCTACCTATATGCTATAATAACCGCCGCGGTGTTCATAACC
	HQ123744	TAATCTTCATTATTAGCCTATTCCTAGGTACAACCATTACAATTTCTAGTAACCACTGGGCAATAGCCTGAACCGGCCTTGAAATTAACACACTCGCCATTTTACCCCTAATCTCAAAATCTCACCACCCCCGGGCCGTCGAAGCAGCAACTAAGTACTTCCTGGTCCAAGCAGCTGCTTCAACCCTAGTCCTATTTTCTAGTATGACTAATGCCTGATGTACTGGACAGTGAGATATCACTCAAATAACCCATCCAACTTCCTCCCTAATCCTAACTGCAGCCATTTCAATAAAACTAGGATTAGCCCCATTCCACTTTTGATTCCCAGAAGTTCTGCAAGGTTCTCCTCTCATAACAGGTCTTCTCCTATCCACTGTCATAAAATTCCCACCAATCACCTTACTTTTTATAACCTCCCAGTCACTCAATCCTACCCTGCTAACTATCATAGCCCTTCTTTCTGTAGCCCTAGGAGGATGAATAGGACTAAATCAGACACAAACTCGAAAAATCATAGCTTTTTCCTCCATTGCCCACCTAGGCTGAATAGCTGTCATCCTTGTTTATTACCCAAAACTTACCCTACTGAACTTCTACCTATATGCTATAATAACCGCCGCGGTGTTCATAACC
	HQ123746	TAATCTTCATTATTAGCCTATTCCTAGGTACAACCATTACAATTTCTAGTAACCACTGGGCAATAGCCTGAACCGGCCTTGAAATTAACACACTCGCCATTTTACCCCTAATCTCAAAATCTCACCACCCCCGGGCCGTCGAAGCAGCAACTAAGTACTTCCTGGTCCAAGCAGCTGCTTCAACCCTAGTCCTATTTTCTAGTATGACTAATGCCTGATGTACTGGACAGTGAGATATCACTCAAATAACCCATCCAACTTCCTCCCTAATCCTAACTGCAGCCATTTCAATAAAACTAGGATTAGCCCCATTCCACTTTTGATTCCCAGAAGTTCTGCAAGGTTCTCCTCTCATAACAGGTCTTCTCCTATCCACTGTCATAAAATTCCCACCAATCACCTTACTTTTTATAACCTCCCAGTCACTCAATCCTACCCTGCTAACTATCATAGCCCTTCTTTCTGTAGCCCTAGGAGGATGAATAGGACTAAATCAGACACAAACTCGAAAAATCATAGCTTTTTCCTCCATTGCCCACCTAGGCTGAATAGCTGTCATCCTTGTTTATTACCCAAAACTTACCCTACTGAACTTCTACCTATATGCTATAATAACCGCCGCGGTGTTCATAACC
	HQ123735	TAATCTTCATTATCAGCCTGTTCCTAGGAACAACCATCACAATTTCCAGTAACCACTGGGCAATAGCCTGAACTGGTCTTGAAATTAATACACTCGCCATCTTGCCCCTAATCTCAAAATCTCACCACCCCCGGGCGGTCGAAGCAGCAACTAAGTACTTCCTGGTCCAAGCGGCTGCTTCAACTCTAGTCCTATTCTCCAGCATAACTAATGCTTGATACACCGGACAGTGAGATATTACCCAAATAACCCACCCAACATCCTCCCTAATCCTAACTGCAGCCATCTCAATAAAACTAGGATTAGCCCCATTTCACTTTTGATTCCCGGAAGTACTACAAGGCTCTCCTCTCACAACCGGCCTTCTTCTATCCACTATTATAAAATTCCCACCAATCACCCTACTTTTTATAACCTCCCAATCACTCAATCCTACCCTATTAACTACCATGGCCATCCTTTCTGTAGCCCTAGGAGGATGAATAGGACTAAATCAGACACAAACTCGAAAAATCATAGCCTTTTCGTCCATTGCCCACCTAGGCTGAATAACCATTATCCTCATCTATTACCCAAAACTTACCTTACTGAACTTCTACCTATACGCTGTAATAACCGCCGCAGTGTTCATAACA
	HQ123738	TAATCTTCATTATCAGCCTGTTCCTAGGAACAACCATCACAATTTCCAGTAACCACTGGGCAATAGCCTGAACTGGTCTTGAAATTAATACACTCGCCATCTTGCCCCTAATCTCAAAATCTCACCACCCCCGGGCGGTCGAAGCAGCAACTAAGTACTTCCTGGTCCAAGCGGCTGCTTCAACTCTAGTCCTATTCTCCAGCATAACTAATGCTTGATACACCGGACAGTGAGATATCACCCAAATAACCCACCCAACATCCTCCCTAATCCTAACTGCAGCCATCTCAATAAAACTAGGATTAGCCCCATTTCACTTTTGATTCCCGGAAGTACTACAAGGCTCTCCTCTCACAACCGGCCTTCTTCTATCCACTGTTATAAAATTCCCACCAATCACCCTACTTTTTATAACCTCCCAATCACTCAATCCTACCCTATTAACTACCATGGCCATCCTTTCTGTAGCCCTAGGAGGATGAATAGGACTAAATCAGACACAAACTCGAAAAATCATAGCCTTTTCGTCCATTGCCCACCTAGGCTGAATAACCATTATCCTCATCTATTACCCAAAACTTACCTTACTGAACTTCTACCTATACGCTGTAATAACCGCCGCAGTGTTCATAACA
	HQ123737	TAATCTTCATTATCAGCCTGTTCCTAGGAACAACCATCACAATTTCCAGTAACCACTGGGCAATAGCCTGAACTGGTCTTGAAATTAATACACTCGCCATCTTGCCCCTAATCTCAAAATCTCACCACCCCCGGGCGGTCGAAGCAGCAACTAAGTACTTCCTGGCCCAAGCGGCTGCTTCAACTCTAGTCCTATTCTCCAGCATAACTAATGCTTGATACACCGGACAGTGAGATATTACCCAAATAACCCACCCAACATCCTCCCTAATCCTAACTGCAGCCATCTCAATAAAACTAGGATTAGCCCCATTTCACTTTTGATTCCCGGAAGTACTACAAGGCTCTCCTCTCACAACCGGCCTTCTTCTATCCACTGTTATAAAATTCCCACCAATCACCCTACTTTTTATAACCTCCCAATCACTCAATCCTACCCTATTAACTACCATGGCCATCCTTTCTGTAGCCCTAGGAGGATGAATAGGACTAAATCAGACACAAACTCGAAAAATCATAGCCTTTTCGTCCATTGCCCACCTAGGCTGAATAACCATTATCCTCATCTATTACCCAAAACTTACCTTACTGAACTTCTACCTATACGCTGTAATAACCGCCGCAGTGTTCATAACA
	HQ123736	TAATCTTCATTATCAGCCTGTTTCTAGGAACAACCATCACAATTTCCAGTAACCACTGGGCAATAGCCTGAACTGGTCTTGAAATTAATACACTCGCCATCTTGCCCCTAATCTCAAAATCTCACCACCCCCGGGCGGTCGAAGCAGCAACTAAGTACTTCCTGGTCCAAGCGGCTGCTTCAACTCTAGTCCTATTCTCCAGCATAACCAATGCTTGATACACCGGACAGTGAGATATCACCCAAATAACCCACCCAACATCCTCCCTAATCCTAACTGCAGCCATCTCAATAAAACTAGGATTAGCCCCATTTCACTTTTGATTCCCGGAAGTACTACAAGGCTCTCCTCTCACAACCGGCCTTCTTCTATCCACTGTTATAAAATTCCCACCAATCACCCTACTTTTTATAACCTCCCAATCACTCAATCCTACCCTATTAACTACCATGGCCATCCTTTCTGTAGCCCTAGGAGGATGAATAGGACTAAATCAGACACAAACTCGAAAAATCATAGCCTTTTCGTCCATTGCCCACCTAGGCTGAATAACCATTATCCTCATCTATTACCCAAAACTTACCTTACTGAACTTCTACCTATACGCTGTAATAACCGCCGCAGTGTTCATAACA
	HQ123739	TAATCTTCATTATCAGCCTGTTCCTAGGAACAACCATCACAATTTCCAGTAACCACTGGGCAATAGCCTGAACTGGTCTTGAAATTAATACACTCGCCATCTTGCCCCTAATCTCAAAATCTCACCACCCCCGGGCGGTCGAAGCAGCAACTAAGTACTTCCTGGTCCAAGCGGCTGCTTCAACTCTAGTCCTATTCTCCAGCATAACTAATGCTTGATACACCGGACAGTGAGATATTACCCAAATAACCCACCCAACATCCTCCCTAATCCTAACTGCAGCCATCTCAATAAAACTAGGATTAGCCCCATTTCACTTTTGATTCCCGGAAGTACTACAAGGCTCTCCTCTCACAACCGGCCTTCTTCTATCCACTGTTGTAAAATTCCCACCAATCACCCTACTTTTTATAACCTCCCAATCACTCAATCCTACCCTATTAACTACCATGGCCATCCTTTCTGTAGCCCTAGGAGGATGAATAGGACTAAATCAGACACAAACTCGAAAAATCATAGCCTTTTCGTCCATTGCCCACCTAGGCTGAATAACCATTATCCTCATCTATTACCCAAAACTTACCTTACTGAACTTCTACCTATACGCTGTAATAACCGCCGCAGTGTTCATAACA
	HQ123740	TAATCTTCATTACCAGCCTATTCCTAGGAACAACCATCACAATTTCTAGTAACCACTGGGCAATAGCCTGAACTGGTCTTGAGATTAATACACTCGCCATCTTGCCCCTAATCTCAAAATCTCACCACCCCCGGGCCGTCGAAGCAGCAACTAAGTACTTCCTGGTTCAAGCGGCTGCTTCAACTCTAGTCCTATTCTCTAGCATAACCAATGCTTGATACACCGGACAGTGAGATATTACCCAAATAACCCACCCAACGTCCTCCCTAATCCTAACTGCAGCCATCTCAATAAAACTAGGATTAGCCCCATTCCACTTTTGATTCCCGGAAGTACTGCAAGGTTCTCCTCTCACAACCGGCCTCCTTCTATCCACTGTTATAAAATTCCCACCAATCACCCTACTTTTTATAACCTCCCAATCACTAAACCCCGCCCTACTAACCACCATGGCTATCCTCTCTGTAGCCCTAGGAGGATGAATAGGACTAAATCAGACACAGACTCGAAAAATCATAGCCTTTTCATCCATTGCCCATCTAGGCTGAATAACCGTTATCCTTGTCTATTACCCAAAACTCACCTTACTGAACTTCTACCTATACGCTGTAATAACCGCCGCAGTATTCATAACC
	HQ123742	TAATCTTCATTACCAGCCTATTCCTAGGAACAACCATCACAATTTCTAGTAACCACTGGGCAATAGCCTGAACTGGTCTTGAGATTAACACACTCGCCATCTTGCCCCTAATCTCAAAATCTCACCACCCCCGGGCCGTCGAAGCAGCAACTAAGTACTTCCTGGTTCAAGCGGCTGCTTCAACTCTAGTCCTATTCTCTAGCATAACCAATGCTTGATACACCGGACAGTGAGATATTACCCAAATAACCCACCCAACGTCCTCCCTAATCCTAACTGCAGCCATCTCAATAAAACTAGGATTAGCCCCATTCCACTTTTGATTCCCGGAAGTACTGCAAGGTTCTCCTCTCACAACCGGCCTCCTTCTATCCACTGTTATAAAATTCCCACCAATCACCCTACTTTTTATAACCTCCCAATCACTAAACCCCGCCCTACTAACCACTATGGCTATCCTTTCTGTAGCCCTAGGAGGATGAATAGGACTAAATCAGACACAGACTCGAAAAATCATAGCCTTTTCATCCATTGCCCACCTAGGCTGAATAACCGTTATCCTTGTCTATTACCCAAAACTCACCTTACTAAACTTCTACCTATACGCTGTAATAACCGCCGCAGTATTCATAACC
	HQ123741	TAATCTTCATTACCAGCCTATTCCTAGGAACAACCATCACAATTTCTAGTAACCACTGGGCAATAGCCTGAACTGGTCTTGAGATTAACACACTCGCCATCTTGCCCCTAATCTCAAAATCTCACCACCCCCGGGCCGTCGAAGCAGCAACTAAGTACTTCCTGGTTCAAGCGGCTGCTTCAACTCTAGTCCTATTCTCTAGCATAACCAATGCTTGATACACCGGACAGTGAGATATTACCCAAATAACCCACCCAACGTCCTCCCTAATCCTAACTGCAGCCATCTCAATAAAACTAGGATTAGCCCCATTCCACTTTTGATTCCCGGAAGTACTGCAAGGTTCTCCTCTCACAACCGGCCTCCTTCTATCCACTGTTATAAAATTCCCACCAATCACCCTACTTTTTATAACCTCCCAATCACTAAACCCCGCCCTACTAACCACCATGGCTATCCTTTCTGTAGCCCTATGAGGATGAATAGGACTAAATCAGACACAGACTCGAAAAATCATAGCCTTTTCATCCATTGCCCACCTAGGCTGAATAACCGTTATCCTTGTCTATTACCCAAAACTCACCTTACTAAACTTCTACCTATACGCTGTAATAACCGCCGCAGTATTCATAACC
	HQ123743	TAATCTTCATTACCAGCCTATTCCTAGGAACAACCATCACAATTTCTAGTAACCACTGGGCAATAGCCTGAACTGGTCTTGAGATTAACACACTCGCCATCTTGCCCCTAATCTCAAAATCTCACCACCCCCGGGCCGTCGAAGCAGCAACTAAGTACTTCCTGGTTCAAGCGGCTGCTTCAACTCTAGTCCTATTCTCTAGCATAACCAATGCTTGATACACCGGACAGTGAGATATTACCCAAATAACCCACCCAACGTCCTCCCTAATCCTAACTGCAGCCATCTCAATAAAACTAGGACTAGCCCCATTCCACTTTTGATTCCCGGAAGTACTGCAAGGTTCTCCTCTCACAACCGGCCTCCTTCTATCCACTGTTATAAAATTCCCACCAATCACCCTACTTTTTATAACCTCCCAATCACTAAACCCCGCCCTACTAACCACCATGGCTATCCTTTCTGTAGCCCTAGGAGGATGAATAGGACTAAATCAGACACAGACTCGAAAAATCATAGCCTTTTCATCCATTGCCCATCTAGGCTGAATAACCGTTATCCTTGTCTATTACCCAAAACTCACCTTACTAAACTTCTACCTATACGCTGTAATAACCGCCGCAGTATTCATAACC
	HQ123749	TAATCTTCATTATTAGCCTATTCCTAGGTACAACCATTACAATTTCTAGTAACCACTGGGCAATAGCCTGAACCGGCCTTGAAATTAACACACTCGCCATTTTACCCCTAATCTCAAAATCTCACCACCCCCGGGCCGTCGAAGCAGCAACTAAGTACTTCCTGGTCCAAGCAGCTGCTTCAACCCTAGTCCTATTTTCTAGTATGACTAATGCCTGATGTACTGGACAGTGAGATATCACTCAAATAACCCATCCAACTTCCTCCCTAATCCTAACTGCAGCCATTTCAATAAAACTAGGATTAGCCCCATTCCACTTTTGATTCCCAGAAGTTCTGCAAGGTTCCCCTCTCATAACAGGTCTTCTCCTATCCACTGTCATAAAATTCCCACCAATCACCTTACTTTTTATAACCTCCCAGTCGCTCAATCCTACCCTGCTAACTATCATAGCCCTTCTTTCTGTAGCCCTAGGAGGATGAATAGGACTAAATCAGACACAAACTCGAAAAATCATAGCTTTTTCCTCCATTGCCCACCTAGGCTGAATAGCTGTCATCCTTGTTTATTACCCAAAACTTACCCTACTGAACTTCTACCTATATGCTATAATAACCGCCGCGGTGTTCATAACC
	HQ123747	TAATCTTCATTATTAGCCTATTCCTAGGTACAACCATTACAATTTCTAGCAACCACTGGGCAATAGCCTGAACCGGCCTTGAAATTAACACACTCGCCATTTTACCCCTAATCTCAAAATCTCACCACCCCCGGGCCGTCGAAGCAGCAACTAAGTACTTCCTGGTCCAAGCAGCTGCTTCAACCCTAGTCCTATTTTCTAGTATAACTAATGCCTGATGTACTGGACAGTGAGATATCACTCAAATAACCCATCCAACTTCCTCCCTAATCCTAACTGCAGCCATTTCAATAAAACTAGGATTAGCCCCATTCCACTTTTGATTCCCAGAAGTTCTGCAAGGTTCCCCTCTCATAACAGGTCTTCTCCTATCCACTGTCATAAAATTCCCACCAATCACCTTACTTTTTATAACCTCCCAGTCACTCAATCCTACCCTGCTAACTATCATAGCCCTTCTTTCTGTAGCCCTAGGAGGATGAATAGGACTAAATCAGACACAAACTCGAAAAATCATAGCTTTTTCCTCCATTGCCCACCTAGGCTGAATAGCTGTCATCCTTGTTTATTACCCAAAACTTACCCTACTGAACTTCTACCTATATACTATAATAACCGCCGCGGTGTTCATAACC
	HQ123748	TAATCTTCATTATTAGCCTATTCCTAGGTACAACCATTACAATTTCTAGCAACCACTGGGCAATAGCCTGAACCGGCCTTGAAATTAACACACTCGCCATTTTACCCCTAATCTCAAAATCTCACCACCCCCGGGCCGTCGAAGCAGCAACTAAGTACTTCCTGGTCCAAGCAGCTGCTTCAACCCTAGTCCTATTTTCTAGTATAACTAATGCCTGATGTACTGGACAGTGAGATATCACTCAAATAACCCATCCAACTTCCTCCCTAATCCTAACTGCAGCCATTTCAATAAAACTAGGATTAGCCCCATTCCACTTTTGATTCCCAGAAGTTCTGCAAGGTTCCCCTCTCATAACAGGTCTTCTCCTATCCACTGTCATAAAATTCCCACCAATCACCTTACTTTTTATAACCTCCCAGTCACTCAATCCTACCCTGCTAACTATCATAGCCCTTCTTTCTGTAGCCCTAGGAGGATGAATAGGACTAAATCAGACACAAACTCGAAAAATCATAGCTTTTTCCTCCATTGCCCACCTAGGCTGAATAGCTGTCATCCTTGTTTATTACCCAAAACTTACCCTACTGAACTTCTACCTATATACTATAATAACCGCCGCGGTGTTCATAACC
	HQ123731	TAATCTTCATTACCAGCCTATTCCTAGGAACAACCATCACAATTTCTAGCAACCACTGAGCAATAGCCTGAACTGGTCTTGAGATTAATACACTCGCCATCTTGCCCCTAATCTCAAAATCTCACCACCCCCGGGCCGTCGAAGCAGCAACTAAGTACTTCTTGGTCCAAGCGGCTGCTTCAACTCTAGTCCTATTCTCTAGCATAACTAATGCTTGATACACCGGACAGTGAGATATCACCCAAATAACCCACCCAACATCCTCCCTAATCCTAACTGCAGCCATCTCAATAAAACTAGGATTAGCCCCATTCCACTTTTGATTCCCAGAAGTACTGCAAGGTTCTCCTCTCACAACCGGCCTTCTTCTATCCACTGTTATAAAATTCCCACCAATCACCCTACTTTTTATAACCTCTCAATCACTAAATCCCACCCTATTAACCACCATGGCTATCCTTTCTGTAGCCCTAGGAGGATGAATAGGACTAAATCAAACACAAACCCGAAAAATCATAGCCTTTTCATCCATTGCCCATCTAGGCTGAATAACCGTTATCCTTATCTATTACCCAAAACTCACCTTACTGAACTTCTACCTGTACGCTGTAATAACCGCCGCAGTATTCATAACC
	HQ123732	TAATCTTCATTACCAGCCTATTCCTAGGAACAACCATCACAATTTCTAGCAACCACTGAGCAATAGCCTGAACTGGTCTTGAGATTAATACACTCGCCATCTTGCCCCTAATCTCAAAATCTCACCACCCCCGGGCCGTCGAAGCAGCAACTAAGTACTTCTTGGTCCAAGCGGCTGCTTCAACTCTAGTCCTATTCTCTAGCATAACTAATGCTTGATACACCGGACAGTGAGATATCACCCAAATAACCCACCCAACATCCTCCCTAATCCTAACTGCAGCCATCTCAATAAAACTAGGATTAGCCCCATTCCACTTTTGATTCCCAGAAGTACTGCAAGGTTCTCCTCTCACAACCGGCCTTCTTCTATCCACTGTTATAAAATTCCCACCAATCACCCTACTTTTTATAACCTCCCAATCACTAAATCCCACCCTATTAACCACCATGGCTATCCTTTCTGTAGCCCTAGGAGGATGAATAGGACTAAATCAAACACAAACCCGAAAAATCATAGCCTTTTCATCCATTGCCCATCTAGGCTGAATAACCGTTATCCTTATCTATTACCCAAAACTCACCTTACTGAACTTCTACCTGTACGCTGTAATAACCGCCGCAGTATTCATAACC
	HQ123734	TAATCTTCATTACCAGCCTATTCCTAGGAACAACCATCACAATTTCTAGCAACCACTGAGCAATAGCCTGAACTGGTCTTGAGATTAATACACTCGCCATCTTGCCCCTAATCTCAAAATCTCACCACCCCCGGGCCGTCGAAGCAGCAACTAAGTACTTCTTGGTCCAAGCGGCTGCTTCAACTCTAATCCTATTCTCTAGCATAACTAATGCTTGATACACCGGACAGTGAGATATCACCCAAATAACCCACCCAACATCCTCCCTAATCCTAACTGCAGCCATCTCAATAAAACTAGGATTAGCCCCATTCCACTTTTGATTCCCAGAAGTACTGCAAGGTTCTCCTCTCACAACCGGCCTTCTTCTATCCACTGTTATAAAATTCCCACCAATCACCCTACTTTTTATAACCTCCCAATCACTAAATCCCACCCTATTAACCACCATGGCTATCCTTTCTGTAGCCCTAGGAGGATGAATAGGACTAAATCAAACACAAACCCGAAAAATCATAGCCTTTTCATCCATTGCCCATCTAGGCTGAATAACCGTTATCCTTATCTATTACCCAAAACTCACCTTACTGAACTTCTACCTGTACGCTGTAATAACCGCCGCAGTATTCATAACC
	HQ123730	TAATCTTCATTACCAGCCTATTCCTAGGAACAACCATCACAATTTCTAGCAACCACTGAGCAATAGCCTGAACTGGTCTTGAGATTAATACACTCGCCATCTTGCCCCTAATCTCAAAATCTCACCACCCCCGGGCCGTCGAAGCAGCAACTAAGTACTTCTTGGTTCAAGCGGCTGCTTCAACTCTAGTCCTATTCTCTAGCATAACTAATGCTTGATACACCGGACAGTGAGATATCACCCAAATAACCCACCCAACATCTTCCCTAATCCTAACTGCAGCCATCTCAATAAAACTAGGATTAGCCCCATTCCACTTTTGATTCCCAGAAGTACTGCAAGGTTCTCCTCTCACAACCGGCCTTCTTCTATCCACTGTTATAAAATTCCCACCAATCACCCTACTTTTTATAACCTCCCAATCACTAAATCCCACCCTATTAACCACCATGGCTATCCTTTCTGTAGCCCTAGGAGGATGAATAGGACTAAATCAAACACAAACCCGAAAAATCATAGCCTTTTCATCCATTGCCCATCTAGGCTGAATAACCGTTATCCTTATCTATTACCCAAAACTCACCTTACTGAACTTCTACCTGTACGCTGTAATAACCGCCGCAGTATTCATAACC
	HQ123733	TAATCTTCATTACCAGCCTATTCCTAGGAACAACCATCACAATTTCTAGCAACCACTGAGCAATAGCCTGAACTGGTCTTGAGATTAATACACTCGCCATCTTGCCCCTAATCTCAAAATCTCACCACCCCCGGGCCGTCGAAGCAGCAACTAAGTACTTCTTGGTCCAAGCGGCTGCTTCAACTCTAGTCCTATTCTCTAGCATAACTAATGCTTGATACACCGGACAGTGAGATATCACCCAAATAACCCACCCAACATCCTCCCTAATCCTAACTGCAGCCATCTCAATAAAACTAGGATTAGCCCCATTCCACTTTTGATTCCCAGAAGTACTGCAAGGTTCTCCTCTCACAACCGGCCTTCTTCTATCCACTGTTATAAAATTCCCACCAATCACCCTACTTTTTATAACCTCCCAATCACTAAATCCCACCCTATTAACCACCATGGCTATCCTTTCTGTAGCCCTAGGAGGATGAATAGGACTAAATCAAACACAAACCCGAAAAATCATAGCCTTTTCATCCATTGCCCATCTAGGCTGAATAACCGTTATCCTTATCTATTACCCAAAACTCACCTTACTGAACTTCTACCTGTACGCTGTAATAACCGCCGCAGTATTCATAACC
	xHQ123787	TAATCTTCATTATTAGCCTATTCCTAGGAACGACCATCACAATCTCTAGTAACCACTGGGCAATAGCTTGAACCGGCCTTGAAATTAACACACTCGCCATCTTACCCCTAATCTCAAAATCTCACCACCCCCGGGCCGTCGAGGCGGCAACCAAGTACTTCCTGGTCCAAGCAGCTGCTTCAACTCTAGTCCTATTTTCTAGTATGACCAACGCTTGATACACTGGACAGTGAGATATTACTCAAATAACCCACCCAACATCCTCTCTGATCCTAACCGCAGCCATTTCAATAAAACTAGGACTAGCCCCATTCCACTTTTGATTCCCAGAAGTTCTACAAGGTTCTCCTCTCACAACAGGCCTTCTTCTTTCTACTCTCATAAAATTCCCACCAATCACCTTACTTTTTATAACTTCCCAATCACTCAACCCTGCCCTACTAACCACCCTAGCCATTCTTTCTGTGGCCTTAGGAGGATGAATAGGACTAAATCAGACACAAACTCGAAAAATTATAGCCTTCTCTTCCATTGCTCATCTAGGCTGAATGACTATCATCCTTGTCTACTACCCAAAACTTACCCTACTGAACTTCTACCTGTATGCTGTAATAACCGCTGCAGTCTTCATAACC

;
end;
