# Supplementary material for: A latitudinal phylogeographic diversity gradient in birds
Source: PLoS Biol. 2017 Apr 13;15(4):e2001073. doi: 10.1371/journal.pbio.2001073 (PMC5390966; doi:10.1371/journal.pbio.2001073)
Supplement: S1 Data — (ZIP) [file pbio.2001073.s015.zip › S1_Data/Aphelocoma-unicolor.nex]

#NEXUS
begin taxa;
	dimensions ntax=14;
	taxlabels
	HQ123727
	HQ123790
	HQ123791
	HQ123797
	HQ123798
	HQ123799
	HQ123787
	HQ123788
	HQ123789
	HQ123792
	HQ123794
	HQ123793
	HQ123796
	HQ123795
;
end;

begin characters;
	dimensions nchar=635;
	format datatype=dna missing=? gap=-;
	matrix
	HQ123727	TAATCTTCATTACCAGCCTATTCCTAGGAACAACCATCACAATTTCTAGCAACCACTGGGCAATAGCCTGAACTGGTCTTGAAATTAACACACTCGCCATCTTGCCCCTAATCTCAAAATCTCACCACCCCCGGGCCGTCGAAGCAGCAACTAAGTGCTTCTTGGTCCAAGCGGCTGCTTCAACTCTAGTCCTATTCTCCAGCATAACTAATGCTTGATACACCGGACAGTGAGATATCACCCAAATAACCCACCCAACATCCTCCCTAATCCTAACTGCAGCCATCTCAATAAAACTAGGATTAGCCCCATTCCACTTTTGATTCCCAGAAGTACTGCAAGGTTCTCCTCTCACAACCGGCCTTCTTCTATCCACTGTTATAAAATTCCCACCAATCACCCTACTTTTTATAACCTCCCAATCACTAAATCCCACCCTATTAACCACCATGGCTATCCTTTCTGTAGCCCTAGGAGGATGAACAGGACTAAATCAGACACAAACCCGAAAAATCATAGCCTTTTCATCCATTGCCCATCTAGGCTGAATGACCGTTATCCTTATCTATTATCCAAAACTCACCTTACTGAACTTCTACCTGTACGCTGTAATAACTGCCGCAGTATTCATAACC
	HQ123790	TAATTTTCATTATTAGCCTATTCCTAGGAACGACCATCACAATTTCTAGTAACCACTGGGCAATAGCTTGAACCGGCCTCGAAATTAACACACTCGCTATCTTACCCCTAATCTCAAAATCTCACCACCCCCGGGCCGTCGAAGCAGCAACTAAGTACTTCCTGGTCCAAGCAGCTGCTTCAACTCTAGTCCTATTTTCTAGTATGACCAACGCTTGCTATACTGGACAGTGAGATATTACTCAAATAACCCATCCAACATCCTCCCTGATCCTAACTGCAGCCATTTCAATAAAACTAGGACTAGCCCCATTCCACTTTTGATTCCCAGAAGTCCTACAAGGCTCCCCTCTCACAACCGGCCTTCTCCTTTCTACTCTCATGAAATTCCCACCAATCACCTTACTTTTTATAACTTCCCAATCACTTAACCCTACCCTACTAACTACCCTAGCCATTCTTTCTGTGGCCTTAGGAGGATGAATAGGACTAAATCAGACACAAACTCGAAAAATCATAGCCTTCTCTTCCATTGCCCATCTAGGCTGAATGACTATCATCCTTGTCTACTACCCAAAACTTACCCTACTGAACTTCTACCTATATGCTGTAATAACCGCTGCAGTATTCATAACT
	HQ123791	TAATTTTCATTATTAGCCTATTCCTAGGAACGACCATCACAATTTCTAGTAACCACTGGGCAATAGCTTGAACCGGCCTCGAAATTAACACACTCGCTATCTTACCCCTAATCTCAAAATCTCACCACCCCCGGGCCGTCGAAGCAGCAACTAAGTACTTCCTGGTCCAAGCAGCTGCTTCAACTCTAGTCCTATTTTCTAGTATGACCAACGCTTGCTATACTGGACAGTGAGATATTACTCAAATAACCCATCCAACATCCTCCCTGATCCTAACTGCAGCCATTTCAATAAAACTAGGACTAGCCCCATTCCACTTTTGATTCCCAGAAGTCCTACAAGGCTCCCCTCTCACAACCGGCCTTCTCCTTTCTACTCTCATGAAATTCCCACCAATCACCTTACTTTTTATAACTTCCCAATCACTTAACCCTACCCTACTAACTACCCTAGCCATTCTTTCTGTGGCCTTAGGAGGATGAATAGGACTAAATCAGACACAAACTCGAAAAATCATAGCCTTCTCTTCCATTGCCCATCTAGGCTGAATGACTATCATCCTTGTCTACTACCCAAAACTTACCCTACTGAACTTCTACCTATATGCTGTAATAACCGCTGCAGTATTCATAACT
	HQ123797	TAATCTTCATTATAAGCCTATTTCTAGGAACAACCATCACAATTTCTAGTAACCACTGGGTAATAGCTTGAACCGGCCTTGAGATTAATACACTCGCTATCTTACCCCTAATTTCAAAATCTCACCACCCCCGGGCCATCGAGGCAGCAACTAAGTACTTCCTGGTCCAAGCAGCCGCTTCAACTCTAGTCCTATTTTCTAGCATGACCAACGCTTGATATACCGGACAGTGAGATATTACTCAAATAACCCACCCAACATCCTCTCTAATCCTAACCGCAGCCATTTCAATAAAACTAGGATTAGCTCCCTTCCACTTTTGATTTCCAGAAGTCCTGCAAGGTTCCCCTCTCATAACCGGTCTTATCCTTTCTACTCTCATAAAATTCCCACCAATCACCTTACTTTTTATAACCTCCCAATCACTCAATCCTGCCCTACTGACTACCCTAGCCATTATTTCTGTGGCCTTAGGAGGATGAATAGGGCTAAACCAAACACAAACTCGAAAAATCATGGCCTTTTCCTCCATTGCTCATCTAGGCTGAATGACTATTATCCTTGTCTACTACCCAAAGCTTACCCTACTGAACTTCTACCTATACGCCATAATAACCGCTGCAGTGTTCATAACC
	HQ123798	TAATCTTCATTATAAGCCTATTTCTAGGAACAACCATCACAATTTCTAGTAACCACTGGGTAATAGCTTGAACCGGCCTTGAGATTAATACACTCGCTATCTTACCCCTAATTTCAAAATCTCACCACCCCCGGGCCATCGAGGCAGCAACTAAGTACTTCCTGGTCCAAGCAGCCGCTTCAACTCTAGTCCTATTTTCTAGCATGACCAACGCTTGATATACCGGACAGTGAGATATTACTCAAATAACCCACCCAACATCCTCTCTAATCCTAACCGCAGCCATTTCAATAAAACTAGGATTAGCTCCCTTCCACTTTTGATTTCCAGAAGTCCTGCAAGGTTCCCCTCTCATAACCGGTCTTATCCTTTCTACTCTCATAAAATTCCCACCAATCACCTTACTTTTTATAACCTCCCAATCACTCAATCCTGCCCTACTGACTACCCTAGCCATTATTTCTGTGGCCTTAGGAGGATGAATAGGGCTAAACCAAACACAAACTCGAAAAATCATGGCCTTTTCCTCCATTGCTCATCTAGGCTGAATGACTATTATCCTTGTCTACTACCCAAAGCTTACCCTACTGAACTTCTACCTATACGCCATAATAACCGCTGCAGTGTTCATAACC
	HQ123799	TAATCTTCATTATAAGCCTATTTCTAGGAACAACCATCACAATTTCTAGTAACCACTGGGTAATAGCTTGAACCGGCCTTGAGATTAATACACTCGCTATCTTACCCCTAATTTCAAAATCTCACCACCCCCGGGCCATCGAGGCAGCAACTAAGTACTTCCTGGTCCAAGCAGCCGCTTCAACTCTAGTCCTATTTTCTAGCATGACCAACGCTTGATATACCGGACAGTGAGATATTACTCAAATAACCCACCCAACATCCTCTCTAATCCTAACCGCAGCCATTTCAATAAAACTAGGATTAGCTCCCTTCCACTTTTGATTTCCAGAAGTCCTGCAAGGTTCCCCTCTCATAACCGGTCTTATCCTTTCTACTCTCATAAAATTCCCACCAATCACCTTACTTTTTATAACCTCCCAATCACTCAATCCTGCCCTACTGACTACCCTAGCCATTATTTCTGTGGCCTTAGGAGGATGAATAGGGCTAAACCAAACACAAACTCGAAAAATCATGGCCTTTTCCTCCATTGCTCATCTAGGCTGAATGACTATTATCCTTGTCTACTACCCAAAGCTTACCCTACTGAACTTCTACCTATACGCCATAATAACCGCTGCAGTGTTCATAACC
	HQ123787	TAATCTTCATTATTAGCCTATTCCTAGGAACGACCATCACAATCTCTAGTAACCACTGGGCAATAGCTTGAACCGGCCTTGAAATTAACACACTCGCCATCTTACCCCTAATCTCAAAATCTCACCACCCCCGGGCCGTCGAGGCGGCAACCAAGTACTTCCTGGTCCAAGCAGCTGCTTCAACTCTAGTCCTATTTTCTAGTATGACCAACGCTTGATACACTGGACAGTGAGATATTACTCAAATAACCCACCCAACATCCTCTCTGATCCTAACCGCAGCCATTTCAATAAAACTAGGACTAGCCCCATTCCACTTTTGATTCCCAGAAGTTCTACAAGGTTCTCCTCTCACAACAGGCCTTCTTCTTTCTACTCTCATAAAATTCCCACCAATCACCTTACTTTTTATAACTTCCCAATCACTCAACCCTGCCCTACTAACCACCCTAGCCATTCTTTCTGTGGCCTTAGGAGGATGAATAGGACTAAATCAGACACAAACTCGAAAAATTATAGCCTTCTCTTCCATTGCTCATCTAGGCTGAATGACTATCATCCTTGTCTACTACCCAAAACTTACCCTACTGAACTTCTACCTGTATGCTGTAATAACCGCTGCAGTCTTCATAACC
	HQ123788	TAATCTTCATTATTAGCCTATTCCTAGGAACGACCATCACAATCTCTAGTAACCACTGGGCAATAGCTTGAACCGGCCTTGAAATTAACACACTCGCCATCTTACCCCTAATCTCAAAATCTCACCACCCCCGGGCCGTCGAGGCGGCAACCAAGTACTTCCTGGTCCAAGCAGCTGCTTCAACTCTAGTCCTATTTTCTAGTATGACCAACGCTTGATACACTGGACAGTGAGATATTACTCAAATAACCCACCCAACATCCTCTCTGATCCTAACCGCAGCCATTTCAATAAAACTAGGACTAGCCCCATTCCACTTTTGATTCCCAGAAGTTCTACAAGGTTCTCCTCTCACAACAGGCCTTCTTCTTTCTACTCTCATAAAATTCCCACCAATCACCTTACTTTTTATAACTTCCCAATCACTCAACCCTGCCCTACTAACCACCCTAGCCATTCTTTCTGTGGCCTTAGGAGGATGAATAGGACTAAATCAGACACAAACTCGAAAAATTATAGCCTTCTCTTCCATTGCTCATCTAGGCTGAATGACTATCATCCTTGTCTACTACCCAAAACTTACCCTACTGAACTTCTACCTGTATGCTGTAATAACCGCTGCAGTCTTCATAACC
	HQ123789	TAATCTTCATTATTAGCCTATTCCTAGGAACGACCATCACAATCTCTAGTAACCACTGGGCAATGGCTTGAACCGGCCTTGAAATTAACACACTCGCCATCTTACCCCTAATCTCAAAATCTCACCACCCCCGGGCCGTCGAGGCGGCAACCAAGTACTTCCTGGTCCAAGCAGCTGCTTCAACTCTAGTCCTATTTTCTAGTATGACCAACGCTTGATACACTGGACAGTGAGATATTACTCAAATAACCCACCCAACATCCTCTCTGATCCTAACCGCAGCCATTTCAATAAAACTAGGACTAGCCCCATTCCACTTTTGATTCCCAGAAGTTCTACAAGGTTCTCCTCTCACAACAGGCCTTCTTCTTTCTACTCTCATAAAATTCCCACCAATCACCTTACTTTTTATAACTTCCCAATCACTCAACCCTGCCCTACTAACCACCCTAGCCATTCTTTCTGTGGCCTTAGGAGGATGAATAGGACTAAATCAGACACAAACTCGAAAAATTATAGCCTTCTCTTCCATTGCTCATCTAGGCTGAATGACTATCATCCTTGTCTACTACCCAAAACTTACCCTACTGAACTTCTACCTGTATGCTGTAATAACCGCTGCAGTCTTCATAACC
	HQ123792	TAATCTTCATTATTAGCCTATTCCTAGGAACGACCATCACAATCTCTAGTAACCACTGGGCAATAGCTTGAACCGGCCTTGAAATTAACACACTCGCTATCTTACCCCTAATCTCAAAATCTCACCACCCCCGGGCCGTCGAGGCGGCAACCAAGTACTTCCTGGTCCAAGCAGCTGCTTCAACTCTAGTCCTATTTTCTAGTATGACCAACGCTTGATACACTGGACAGTGAGATATTACTCAAATAACCCATCCAACATCCTCCCTGATCCTAACCGCAGCCATTTCAATAAAACTAGGACTAGCCCCATTCCACTTTTGATTCCCAGAAGTTCTACAAGGTTCTCCTCTCACAACAGGCCTTCTTCTTTCTACTCTCATAAAATTCCCACCAATCACCTTACTTTTTATAACTTCCCAATCACTCAACCCTGCCCTACTAACTACCCTAGCCATTCTTTCTGTGGCCTTAGGAGGATGAATAGGACTAAATCAGACACAAACTCGAAAAATTATAGCCTTCTCTTCCATTGCTCATCTAGGCTGAATGACTATCATCCTTGTCTACTACCCAAAACTTACCCTACTGAACTTCTACCTGTATGCTGTAATAACCGCTGCAGTATTCATAACC
	HQ123794	TAATCTTCATTATTAGCCTATTCCTAGGAACGACCATCACAATCTCTAGTAACCACTGGGCAATAGCTTGAACCGGCCTTGAAATTAACACACTCGCTATCTTACCCCTAATCTCAAAATCTCACCACCCCCGGGCCGTCGAGGCGGCAACCAAGTACTTCCTGGTCCAAGCAGCTGCTTCAACTCTAGTCCTATTTTCTAGTATGACCAACGCTTGATACACTGGACAGTGAGATATTACTCAAATAACCCATCCAACATCCTCTCTGATCCTAACCGCAGCCATTTCAATAAAACTAGGACTAGCCCCATTCCACTTTTGATTCCCAGAAGTTCTACAAGGTTCTCCTCTCACAACAGGCCTTCTTCTTTCTACTCTCATAAAATTCCCACCAATCACCTTACTTTTTATAACTTCCCAATCACTCAACCCTGCCCTACTAACTACCCTAGCCATTCTTTCTGTGGCCTTAGGAGGATGAATAGGACTAAATCAGACACAAACTCGAAAAATTATAGCCTTCTCTTCCATTGCTCATCTAGGCTGAATGACTATCATCCTTGTCTACTACCCAAAACTTACCCTACTGAACTTCTACCTGTATGCTGTAATAACCGCTGCAGTATTCATAACC
	HQ123793	TAATCTTCATTATTAGCCTATTCCTAGGAACGACCATCACAATCTCTAGTAACCACTGGGCAATAGCTTGAACCGGCCTTGAAATTAACACACTCGCTATCTTACCCCTAATCTCAAAATCTCACCACCCCCGGGCCGTCGAGGCGGCAACCAAGTATTTCCTGGTCCAAGCAGCTGCTTCAACTCTAGTCCTATTTTCTAGTATGACCAACGCTTGATACACTGGACAGTGAGATATTACTCAAATAACCCATCCAACATCCTCTCTGATCCTAACCGCAGCCATTTCAATAAAACTAGGACTAGCCCCATTCCACTTTTGATTCCCAGAAGTTCTACAAGGTTCTCCTCTCACAACAGGCCTTCTTCTTTCTACTCTCATAAAATTCCCACCAATCACCTTACTTTTTATAACTTCCCAATCACTCAACCCTGCCCTACTAACTACCCTAGCCATTCTTTCTGTGGCCTTAGGAGGATGAATAGGACTAAATCAGACACAAACTCGAAAAATTATAGCCTTCTCTTCCATTGCTCATCTAGGCTGAATGACTATCATCCTCGTCTACTACCCAAAACTTACCCTACTGAACTTCTACCTGTATGCTGTAATAACCGCTGCAGTATTCATAACC
	HQ123796	TAATCTTCATTACTAGCCTATTTCTAGGAACAACCATCACAATTTCTAGTAACCACTGGGCAATAGCTTGAACCGGCCTTGAGATTAATACACTCGCTATCTTACCCCTAATTTCAAAATCTCACCACCCCCGGGCCATCGAGGCAGCAACTAAGTACTTCCTAGTCCAAGCAGCCGCCTCAACTCTAGTCCTATTTTCTAGCATGACCAACGCTTGATATACCGGACAGTGAGATATTACTCAAATAACCCACCCAACATCCTCTCTAATCCTAACCGCAGCCATTTCAATAAAACTAGGATTAGCTCCCTTCCACTTTTGATTTCCAGAAGTCCTGCAAGGTTCCCCTCTCATAACCGGCCTTATTCTTTCTACTCTCATAAAATTCCCACCAATCACCTTACTTTTTATAACCTCCCAATCACTCAATCCTGCCCTACTAACTACCCTAGCCATTATTTCTGTGGCCCTAGGAGGATGAATAGGGCTAAATCAGACACAAACTCGAAAAATCATGGCCTTTTCCTCCATTGCCCATCTAGGCTGAATGACTATTATCCTTGTCTACTACCCAAAGCTTACCCTACTGAACTTCTACCTATATGCTGTAATAACTGCTGCAGTGTTCATAATC
	HQ123795	TAATCTTCATTACTAGCCTATTTCTAGGAACAACCATCACAATTTCTAGTAACCACTGGGCAATAGCTTGAACCGGCCTTGAGATTAATACACTCGCTATCTTACCCCTAATTTCAAAATCTCACCACCCCCGGGCCATCGAGGCAGCAACTAAGTACTTCCTAGTCCAAGCAGCCGCCTCAACTCTAGTCCTATTTTCTAGCATGACCAACGCTTGATATACCGGACAGTGAGATATTACTCAAATAACCCACCCAACATCCTCTCTAATCCTAACCGCAGCCATTTCAATAAAACTAGGATTAGCTCCCTTCCACTTTTGATTTCCAGAAGTCCTGCAAGGTTCCCCTCTCATAACCGGCCTTATTCTTTCTACTCTCATAAAATTCCCACCAATCACCTTACTTTTTATAACCTCCCAATCACTCAATCCTGCCCTACTAACTACCCTAGCCATTATTTCTGTGGCCCTAGGAGGATGAATAGGGCTAAATCAGACACAAACTCGAAAAATCATGGCCTTTTCCTCCATTGCCCATCTAGGCTGAATGACTATTATCCTTGTCTACTACCCAAAGCTTACCCTACTGAACTTCTACCTATATGCTGTAATAACTGCTGCAGTGTTCATAATC

;
end;
