# Supplementary material for: A latitudinal phylogeographic diversity gradient in birds
Source: PLoS Biol. 2017 Apr 13;15(4):e2001073. doi: 10.1371/journal.pbio.2001073 (PMC5390966; doi:10.1371/journal.pbio.2001073)
Supplement: S1 Data — (ZIP) [file pbio.2001073.s015.zip › S1_Data/Aratinga-solstitialis-jandaya-auricapilla.nex]

#NEXUS

Begin data;
	Dimensions ntax=18 nchar=340;
	Format datatype=DNA gap=- missing=?;
	Matrix
Nandayus_nenday_AY219914	TTAGTAGAATGGGCCTGGGGTGGATTTTCTGTAGATAATCCCACCCTAACACGATTCTTCACCCTACATTTCCTCCTTCCATTCATAATTACCAGCTTAGTTCTCATCCACCTAGCCTTCCTACACGAATCAGGATCAAACAACCCCCTAGGTATCTCCTCAAACTGTGACAAAATTCCATTCCACCCCTACCTCTCTTTAAAAGACCTACTAGGATTCACAATCATATTATTTCTACTTACCACCCTTGCCCTCTTTTCTCCAAACCTACTAGGGGACCCCGAAAACTTCACCCCAGCAAACCCCCTAGTAACCCCCCCACATATCAAACCAGAATGAT
Nandayus_nenday_AY219915_(modified)	TTAGTAGAATGGGCCTGGGGTGGATTTTCTGTAGATAATCCCACCCTAACACGATTCTTCACCCTACATTTCCTCCTTCCATTCATAATTACCAGCTTAGTTCTCATCCACCTAGCCTTCCTACACGAATCAGGATCAAACAACCCCCTAGGTATCTCCTCAAACTGTGACAAAATTCCATTCCACCCCTACTTCTCTTTAAAAGACCTACTAGGATTCACAATCATATTATTTCTACTTACCACCCTTGCCCTCTTTTCTCCAAACCTACTAGGGGACCCCGAAAACTTCACCCCAGCAAACCCCCTAGTAACCCCCCCACATATCAAACCAGAATGAT
Aratinga_solstitialis_AY208230	TTAGTAGAATGGGCCTGGGGTGGATTCTCTGTAGATAATCCCACCTTAACACGATTCTTCACCCTACATTTCCTCCTTCCATTCATAATTACCAGCCTAGTTCTCATCCACCTAACCTTCCTACACGAATCAGGATCAAACAACCCCCTAGGTATCTCCTCAAACTGTGACAAAATCCCATTCCACCCTTACTTCTCTCTAAAAGACCTGCTAGGATTCACAATCATATTATTTCTACTTACCACCCTTGCCCTCTTTTCTCCCAACCTACTAGGGGACCCCGAAAACTTCACCCCAGCAAACCCCCTAGTAACCCCCCCACACATCAAACCAGAATGAT
Aratinga_solstitialis_AY208233	TTAGTAGAATGGGCCTGGGGTGGATTCTCTGTAGATAATCCCACCTTAACACGATTCTTCACCCTACATTTCCTCCTTCCATTCATAATTACCAGCCTAGTTCTCATCCACCTAACCTTCCTACACGAATCAGGATCAAACAACCCCCTAGGTATCTCCTCAAACTGTGACAAAATCCCATTCCACCCTTACTTCTCTCTAAAAGACCTGCTAGGATTCACAATCATATTATTTCTACTTACCACCCTTGCCCTCTTTTCTCCCAACCTACTAGGGGACCCCGAAAACTTCACCCCAGCAAACCCCCTAGTAACCCCCCCACACATCAAACCAGAATGAT
Aratinga_solstitialis_AY208231	CTAGTAGAATGGGCCTGGGGTGGATTCTCTGTAGATAATCCCACCTTAACACGATTCTTCACCCTACATTTCCTCCTTCCATTCATAATTACCAGCCTAGTTCTCATCCACCTAACCTTCCTACACGAATCAGGATCAAACAACCCCCTAGGTATCTCCTCAAACTGTGACAAAATCCCATTCCACCCTTACTTCTCTCTAAAAGACCTGCTAGGATTCACAATCATATTATTTCTACTTACCACCCTTGCCCTCTTTTCTCCCAACCTACTAGGGGACCCCGAAAACTTCACCCCAGCAAACCCCCTAGTAACCCCCCCACACATCAAACCAGAATGAT
Aratinga_solstitialis_AY208232	CTAGTAGAATGGGCCTGGGGTGGATTCTCTGTAGATAATCCCACCTTAACACGATTCTTCACCCTACATTTCCTCCTTCCATTCATAATTACCAGCCTAGTTCTCATCCACCTAACCTTCCTACACGAATCAGGATCAAACAACCCCCTAGGTATCTCCTCAAACTGTGACAAAATCCCATTCCACCCTTACTTCTCTCTAAAAGACCTGCTAGGATTCACAATCATATTATTTCTACTTACCACCCTTGCCCTCTTTTCTCCCAACCTACTAGGGGACCCCGAAAACTTCACCCCAGCAAACCCCCTAGTAACCCCCCCACACATCAAACCAGAATGAT
Aratinga_auricapilla_AY208236	TTAGTAGAATGGGCCTGGGGTGGATTCTCTGTAGACAATCCCACCTTAACACGATTCTTCACCCTACATTTCCTCCTTCCATTCATAATTACCAGCCTAGTTCTCATCCACCTAACCTTCCTACACGAATCAGGATCAAACAACCCCCTAGGTATCTCCTCAAACTGTGACAAAATCCCATTCCACCCTTACTTCTCTTTAAAAGACCTACTAGGATTCACAATCATATTATTCCTACTTACCACCCTTGCCCTCTTTTCTCCCAACCTACTAGGGGACCCTGAAAACTTCACCCCAGCAAATCCCCTAGTAACCCCCCCACACATCAAACCAGAATGAT
Aratinga_auricapilla_AY208237	TTAGTAGAATGGGCCTGGGGTGGATTCTCTGTAGACAATCCCACCTTAACACGATTCTTCACCCTACATTTCCTCCTTCCATTCATAATTACCAGCCTAGTTCTCATCCACCTAACCTTCCTACACGAATCAGGATCAAACAACCCCCTAGGTATCTCCTCAAACTGTGACAAAATCCCATTCCACCCTTACTTCTCTTTAAAAGACCTACTAGGATTCACAATCATATTATTCCTACTTACCACCCTTGCCCTCTTTTCTCCCAACCTACTAGGGGACCCTGAAAACTTCACCCCAGCAAATCCCCTAGTAACCCCCCCACACATCAAACCAGAATGAT
Aratinga_auricapilla_AY208240	TTAGTAGAATGGGCCTGGGGTGGATTCTCTGTAGACAATCCCACCTTAACACGATTCTTCACCCTACATTTCCTCCTTCCATTCATAATTACCAGCCTAGTTCTCATCCACCTAACCTTCCTACACGAATCAGGATCAAACAACCCCCTAGGTATCTCCTCAAACTGTGACAAAATCCCATTCCACCCTTACTTCTCTTTAAAAGACCTACTAGGATTCACAATCATATTATTCCTACTTACCACCCTTGCCCTCTTTTCTCCCAACCTACTAGGGGACCCTGAAAACTTCACCCCAGCAAATCCCCTAGTAACCCCCCCACACATCAAACCAGAATGAT
Aratinga_auricapilla_AY208239	TTAGTAGAATGGGCCTGGGGTGGATTCTCTGTAGACAATCCTACCTTAACACGATTCTTCACCCTACATTTCCTCCTTCCATTCATAATTACCAGCCTAGTTCTCATCCACCTAACCTTCCTACACGAATCAGGATCAAACAACCCCCTAGGTATCTCCTCAAACTGTGACAAAATCCCATTCCACCCTTACTTCTCTTTAAAAGACCTACTAGGATTCACAATCATATTATTTCTACTTACCACCCTTGCCCTCTTTTCTCCCAACCTACTAGGGGACCCTGAAAACTTCACCCCAGCAAATCCCCTAGTAACCCCCCCACACATCAAACCAGAATGAT
Aratinga_auricapilla_AY208234	TTAGTAGAATGGGCCTGGGGTGGATTCTCTGTAGATAATCCCACCTTAACACGATTCTTCACCCTACATTTCCTCCTTCCATTCATAATTACCAGCCTAGTTCTCATCCACCTAACCTTCCTACACGAATCAGGATCAAACAACCCCCTAGGTATCCCCTCAAACTGTGACAAAATCCCATTCCACCCTTACTTCTCTTTAAAAGACCTACTAGGATTCACAATCATATTATTTCTACTTACCACCCTTGCCCTCTTTTCTCCCAACCTACTAGGGGACCCTGAAAACTTCACCCCAGCAAATCCCCTAGTAACCCCCCCACACATCAAACCAGAATGAT
Aratinga_auricapilla_AY208238	TTAGTAGAATGGGCATGGGGTGGATTCTCTGTAGATAATCCCACCTTAACACGATTCTTCACCCTACATTTCCTCCTTCCATTCATAATTACCAGCCTAGTTCTCATCCACCTAACCTTCCTACACGAATCAGGATCAAACAACCCCCTAGGTATCTCCTCAAACTGTGACAAAATCCCATTCCACCCTTACTTCTCTTTAAAAGACCTACTAGGATTCACAATCATATTATTTCTACTTACCACCCTTGCCCTCTTTTCTCCCAACCTACTAGGGGACCCTGAAAACTTCACCCCAGCAAATCCCCTAGTAACCCCCCCACACATCAAACCAGAATGAT
Aratinga_auricapilla_AY208235	TTAGTAGAATGGGCCTGGGGTGGATTCTCTGTAGATAATCCCACCTTAACACGATTCTTCACCCTACATTTCCTCCTTCCATTCATAATTACCAGCCTAGTTCTCATCCACCTAACCTTCCTACACGAATCAGGATCAAACAACCCCCTAGGTATCTCCTCAAACTGTGACAAAATCCCATTCCACCCTTACTTCTCTTTAAAAGACCTACTAGGATTCACAATCATATTATTTCTACTTACCACCCTTGCCCTCTTTTCTCCCAACCTACTAGGGGACCCTGAAAACTTCACCCCAGCAAATCCCCTAGTAACCCCCCCACACATCAAACCAGAATGAT
Aratinga_jandaya_AY208241	TTAGTAGAATGGGCCTGGGGTGGATTCTCTGTAGATAATCCCACCTTAACACGATTCTTCACCCTACATTTCCTCCTTCCATTCATAATTACCAGCCTAGTTCTCATCCACCTAACCTTCCTACACGAATCAGGATCAAACAACCCCCTAGGTATCTCCTCAAACTGTGACAAAATCCCATTCCACCCTTACTTCTCTTTAAAAGACCTACTAGGATTCACAATCATATTATTTCTACTTACCACCCTTGCCCTCTTTTCTCCCAACCTACTAGGGGACCCTGAAAACTTCACCCCAGCAAATCCCCTAGTAACCCCCCCACACATCAAACCAGAATGAT
Aratinga_jandaya_AY208242	TTAGTAGAATGGGCCTGGGGTGGATTCTCTGTAGATAATCCCACCTTAACACGATTCTTCACCCTACATTTCCTCCTTCCATTCATAATTACCAGCCTAGTTCTCATCCACCTAACCTTCCTACACGAATCAGGATCAAACAACCCCCTAGGTATCTCCTCAAACTGTGACAAAATCCCATTCCACCCTTACTTCTCTTTAAAAGACCTACTAGGATTCACAATCATATTATTTCTACTTACCACCCTTGCCCTCTTTTCTCCCAACCTACTAGGGGACCCTGAAAACTTCACCCCAGCAAATCCCCTAGTAACCCCCCCACACATCAAACCAGAATGAT
Aratinga_jandaya_AY208243	TTAGTAGAATGGGCCTGGGGTGGATTCTCTGTAGATAATCCCACCTTAACACGATTCTTCACCCTACATTTCCTCCTTCCATTCATAATTACCAGCCTAGTTCTCATCCACCTAACCTTCCTACACGAATCAGGATCAAACAACCCCCTAGGTATCTCCTCAAACTGTGACAAAATCCCATTCCACCCTTACTTCTCTTTAAAAGACCTACTAGGATTCACAATCATATTATTTCTACTTACCACCCTTGCCCTCTTTTCTCCCAACCTACTAGGGGACCCTGAAAACTTCACCCCAGCAAATCCCCTAGTAACCCCCCCACACATCAAACCAGAATGAT
Aratinga_jandaya_AY208244	TTAGTAGAATGGGCCTGGGGTGGATTCTCTGTAGATAATCCCACCTTAACACGATTCTTCACCCTACATTTCCTCCTTCCATTCATAATTACCAGCCTAGTTCTCATCCACCTAACCTTCCTACACGAATCAGGATCAAACAACCCCCTAGGTATCTCCTCAAACTGTGACAAAATCCCATTCCACCCTTACTTCTCTTTAAAAGACCTACTAGGATTCACAATCATATTATTTCTACTTACCACCCTTGCCCTCTTTTCTCCCAACCTACTAGGGGACCCTGAAAACTTCACCCCAGCAAATCCCCTAGTAACCCCCCCACACATCAAACCAGAATGAT
Aratinga_jandaya_AY208245	TTAGTAGAATGGGCCTGGGGTGGATTCTCTGTAGATAATCCCACCTTAACACGATTCTTCACCCTACATTTCCTCCTTCCATTCATAATTACCAGCCTAGTTCTCATCCACCTAACCTTCCTACACGAATCAGGATCAAACAACCCCCTAGGTATCTCCTCAAACTGTGACAAAATCCCATTCCACCCTTACTTCTCTTTAAAAGACCTACTAGGATTCACAATCATATTATTTCTACTTACCACCCTTGCCCTCTTTTCTCCCAACCTACTAGGGGACCCTGAAAACTTCACCCCAGCAAATCCCCTAGTAACCCCCCCACACATCAAACCAGAATGAT
	;
End;
