# Supplementary material for: A latitudinal phylogeographic diversity gradient in birds
Source: PLoS Biol. 2017 Apr 13;15(4):e2001073. doi: 10.1371/journal.pbio.2001073 (PMC5390966; doi:10.1371/journal.pbio.2001073)
Supplement: S1 Data — (ZIP) [file pbio.2001073.s015.zip › S1_Data/Arremon-brunneinucha.nex]

#NEXUS
BEGIN DATA;
	DIMENSIONS NTAX=74 NCHAR=800;
	FORMAT DATATYPE = DNA GAP = - MISSING = ?;
	MATRIX
	EU364902 TGATCCTCTTTAATATCATCTCAATCATTAAGAAGCTATGAATCAGCATTAGCCTTTTAAGCTAAAGAAAGAGGGGCCCCCCCCTCCTTAATGATATGCCTCAACTAAACCCCAGCCCCTGATTTTTTATCATGATTGCTTCATGACTCACCTTCTCCATAATCATCCAACCCAAACTTCTCTCATTCGTAACAATAAACCCCCCTTCCAACAAACCACCCATCGCCCCAAGCACCACTCCCTGAACCTGACCATGAACATAAGTTTCTTTGACCAATTCTCAAGTCCATCCTTCCTAGGAATCCCACTTATCCTTATTTCAATAACATTCCCAGCCCTCCTATTGCCATCCCTAGATAACCGATGAATCACTAACCGACTTTCAACCCT…
	EU364903 TGATCCTCTTTAATATCATCTCAATCATTAAGAAGCTATGAATCAGCATTAGCCTTTTAAGCTAAAGAAAGAGGGGCCCCCCCCTCCTTAATGATATGCCTCAACTAAACCCCAGCCCCTGATTTTTTATCATGATTGCTTCATGACTCACCTTCTCCATAATCATCCAACCCAAACTTCTCTCATTCGTAACAATAAACCCCCCTTCCAACAAACCACCCATCGCCCCAAGCACCACTCCCTGAACCTGACCATGAACATAAGTTTCTTTGACCAATTCTCAAGTCCATCCTTCCTAGGAATCCCACTTATCCTTATTTCAATAACATTCCCAGCCCTCCTATTGCCATCCCTAGATAACCGATGAATCACTAACCGACTTTCAACCCT…
	EU364904 TGATCCTCTTTAATATCATCTTAATCATTAAGAAGCTATGAATCAGCATTAGCCTTTTAAGCTAAAGAAAGAGGGATCCTCCCCTCCTTAATGGTATGCCTCAACTAAACCCCAACCCCTGATTTTTTATCATGATCGCTTCATGACTCACCTTCTCTATAATCATCCAACCCAAACTTCTCTCATTCGTAACAATAAACCCCCCTTCCAGCAAACCACCCATCGCCCCAAGCACCACCCCCTGAACCTGACCATGAACATAAGCTTCTTCGACCAATTCTCAAGTCCATCCTTCCTAGGAATCCCACTTATCCTTATTTCAATAACATTCCCAGCCCTCCTACTGCCATCTCTAGACAACCGATGAATCACTAACCGACTTTCAACCCT…
	EU364905 TGATCCTCTTTAATATCATCTTAATCATTAAGAAGCTATGAATCAGCATTAGCCTTTTAAGCTAAAGAAAGAGGGATCCTCCCCTCCTTAATGGTATGCCTCAACTAAACCCCAACCCCTGATTTTTTATCATGATCGCTTCATGACTCACCTTCTCTATAATCATCCAACCCAAACTTCTCTCATTCGTAACAATAAACCCCCCTTCCAGCAAACCACCCATCGCCCCAAGCACCACCCCCTGAACCTGACCATGAACATAAGCTTCTTTGACCAATTCTCAAGCCCATCCTTCCTAGGAATCCCACTTATCCTTATTTCAATAACATTCCCAGCCCTCCTACTGCCATCTCTAGACAACCGATGAATCACTAACCGACTTTCAACCCT…
	EU364906 TGATCCTCTTTAATATCATCTTAATCATTAAGAAGCTATGAATCAGCATTAGCCTTTTAAGCTAAAGAAAGAGGGATCCTCCCCTCCTTAATGGTATGCCTCAACTAAACCCCAACCCCTGATTTTTTATCATGATCGCTTCATGACTCACCTTCTCTATAATCATCCAACCCAAACTTCTCTCATTCGTAACAATAAACCCCCCTTCCAGCAAACCACCCATCGCCCCAAGCACCACCCCCTGAACCTGACCATGAACATAAGCTTCTTTGACCAATTCTCAAGCCCATCCTTCCTAGGAATCCCACTTATCCTTATTTCAATAACATTCCCAGCCCTCCTACTGCCATCTCTAGACAACCGATGAATCACTAACCGACTTTCAACCCT…
	EU364907 TGATCCTCTTTAATATCATCTTAATCATTAAGAAGCTATGAATCAGCATTAGCCTTTTAAGCTAAAGAAAGAGGGATCCTCCCCTCCTTAATGGTATGCCTCAACTAAACCCCAACCCCTGATTTTTTATCATGATCGCTTCATGACTCACCTTCTCTATAATCATCCAACCCAAACTTCTCTCATTCGTAACAATAAACCCCCCTTCCAGCAAACCACCCATCGCCCCAAGCACCACCCCCTGAACCTGACCATGAACATAAGCTTCTTTGACCAATTCTCAAGCCCATCCTTCCTAGGAATCCCACTTATCCTTATTTCAATAACATTCCCAGCCCTCCTACTGCCGTCTCTAGACAACCGATGAATCACTAACCGACTTTCAACCCT…
	EU364908 TGATCCTCTTTAATATCATCTTAATCATTAAGAAGCTATGAATCAGCATTAGCCTTTTAAGCTAAAGAAAGAGGGATCCTCCCCTCCTTAATGGTATGCCTCAACTAAACCCCAACCCCTGATTTTTTATCATGATCGCTTCATGACTCACCTTCTCTATAATCATCCAACCCAAACTTCTCTCATTCGTAACAATAAACCCCCCTTCCAGCAAACCACCCATCGCCCCAAGCACCACCCCCTGAACCTGACCATGAACATAAGCTTCTTTGACCAATTCTCAAGTCCATCCTTCCTAGGAATCCCACTTATCCTTATTTCAATAACATTCCCAGCCCTCCTACTGCCATCTCTAGACAACCGATGAATCACTAACCGACTTTCAACCCT…
	EU364909 TGATCCTCTTTAATATCATCTCAATCATTAAGAAGCTATGAATCAGCATTAGCCTTTTAAGCTAAAGAAAGAGGGATCCTCCCCTCCTTAATGGTATGCCTCAACTAAACCCCAACCCCTGATTTTTTATCATGATCGCTTCATGACTCACCTTCTCTATAATCATCCAACCCAAACTTCTCTCATTCGTAACAATAAACCCCCCTTCCAGCAAACCACCCATCGCCCCAAGCACCACCCCCTGAACCTGACCATGAACATAAGCTTCTTTGACCAATTCTCAAGTCCATCCTTCCTAGGAATCCCACTTATCCTTATTTCAATAACATTCCCAGCCCTCCTACTGCCATCTCTAGACAACCGATGAATCACTAACCGACTTTCAACTCT…
	EU364910 TGATCCTCTTTAATATCATCTTAATCATTAAGAAGCTATGAATCAGCATTAGCCTTTTAAGCTAAAGAAAGAGGGATCCTCCCCTCCTTAATGGTATGCCTCAACTAAACCCCAACCCCTGATTTTTTATCATGATCGCTTCATGACTCACCTTCTCTATAATCATCCAACCCAAACTTCTCTCATTCGTAACAATAAACCCCCCTTCCAGCAAACCACCCATCGCCCCAAGCACCACCCCCTGAACCTGACCATGAACATAAGCTTCTTTGACCAATTCTCAAGTCCATCCTTCCTAGGAATCCCACTTATCCTTATTTCAATAACATTCCCAGCCCTCCTACTGCCATCTCTAGACAACCGATGAATCACTAACCGACTTTCAACTCT…
	EU364911 TGATCCTCTTTAATATCATCTTAATCATTAAGAAGCTATGAATCAGCATTAGCCTTTTAAGCTAAAGAAAGAGGGATCCTCCCCTCCTTAATGGTATGCCTCAACTAAACCCCAACCCCTGATTTTTTATCATGATCGCTTCATGACTCACCTTCTCTATAATCATCCAACCCAAACTTCTCTCATTCGTAACAATAAACCCCCCTTCCAGCAAACCACCCATCGCCCCAAGCACCACCCCCTGAACCTGACCATGAACATAAGCTTCTTTGACCAATTCTCAAGTCCATCCTTCCTAGGAATCCCACTTATCCTTATTTCAATAACATTCCCAGCCCTCCTACTGCCATCTCTAGACAACCGATGAATCACTAACCGACTTTCAACCCT…
	EU364912 TGATCCTCTTTAATATCATCTTAATCATTAAGAAGCTATGAATCAGCATTAGCCTTTTAAGCTAAAGAAAGAGGGATCCTCCCCTCCTTAATGGTATGCCTCAACTAAACCCCAACCCCTGATTTTTTATCATGATCGCTTCATGACTCACCTTCTCTATAATCATCCAACCCAAACTTCTCTCATTCGTAACAATAAACCCCCCTTCCAGCAAACCACCCATCGCCCCAAGCACCACCCCCTGAACCTGACCATGAACATAAGCTTCTTTGACCAATTCTCAAGCCCATCCTTCCTAGGAATCCCACTTATCCTTATTTCAATAACATTCCCAGCCCTCCTACTGCCATCTCTAGACAACCGATGAATCACTAACCGACTTTCAACCCT…
	EU364913 TGATCCTCTTTAATATCATCTTAATCATTAAGAAGCTATGAATCAGCATTAGCCTTTTAAGCTAAAGAAAGAGGGATCCTCCCCTCCTTAATGGTATGCCTCAACTAAACCCCAACCCCTGATTTTTTATCATGATCGCTTCATGACTCACCTTCTCTATAATCATCCAACCCAAACTTCTCTCATTCGTAACAATAAACCCCCCTTCCAGCAAACCACCCATCGCCCCAAGCACCACCCCCTGAACCTGACCATGAACATAAGCTTCTTTGACCAATTCTCAAGTCCATCCTTCCTAGGAATCCCACTTATCCTTATTTCAATAACATTCCCAGCCCTCCTACTGCCATCTCTAGACAACCGATGAATCACTAACCGACTTTCAACCCT…
	EU364914 TGATCCTCTTTAATATCATCTTAATCATTAAGAAGCTATGAATCAGCATTAGCCTTTTAAGCTAAAGAAAGAGGGATCCTCCCCTCCTTAATGGTATGCCTCAACTAAACCCCAACCCCTGATTTTTTATCATGATCGCTTCATGACTCACCTTCTCTATAATCATCCAACCCAAACTTCTCTCATTCGTAACAATAAACCCCCCTTCCAGCAAACCACCCATCGCCCCAAGCACCACCCCCTGAACCTGACCATGAACATAAGCTTCTTTGACCAATTCTCAAGTCCATCCTTCCTAGGAATCCCACTTATCCTTATTTCAATAACATTCCCAGCCCTCCTACTGCCATCTCTAGACAACCGATGAATCACTAACCGACTTTCAACCCT…
	EU364915 TGATCCTCTTTAATATCATCTTAATCATTAAGAAGCTATGAATCAGCATTAGCCTTTTAAGCTAAAGAAAGAGGGATCCTCCCCTCCTTAATGGTATGCCTCAACTAAACCCCAACCCCTGATTTTTTATCATGATCGCTTCATGACTCACCTTCTCTATAATCATCCAACCCAAACTTCTCTCATTCGTAACAATAAACCCCCCTTCCAGCAAACCACCCATCGCCCCAAGCACCACCCCCTGAACCTGACCATGAACATAAGCTTCTTTGACCAATTCTCAAGCCCATCCTTCCTAGGAATCCCACTTATCCTTATTTCAATAACATTCCCAGCCCTCCTACTGCCATCTCTAGACAACCGATGAATCACTAACCGACTTTCAACCCT…
	EU364916 TGATCCTCTTTAATATCATCTTAATCATTAAGAAGCTATGAATCAGCATTAGCCTTTTAAGCTAAAGAAAGAGGGATCCTCCCCTCCTTAATGGTATGCCTCAACTAAACCCCAACCCCTGATTTTTTATCATGATCGCTTCATGACTCACCTTCTCTATAATCATCCAACCCAAACTTCTCTCATTCGTAACAATAAACCCCCCTTCCAGCAAACCACCCATCGCCCCAAGCACCACCCCCTGAACCTGACCATGAACATAAGCTTCTTTGACCAATTCTCAAGTCCATCCTTCCTAGGAATCCCACTTATCCTTATTTCAATAACATTCCCAGCCCTCCTACTGCCATCTCTAGACAACCGATGAATCACTAACCGACTTTCAACCCT…
	EU364917 TGATCCTCTTTAATATCATCTTAATCATTAAGAAGCTATGAATCAGCATTAGCCTTTTAAGCTAAAGAAAGAGGGATCCTCCCCTCCTTAATGGTATGCCTCAACTAAACCCCAACCCCTGATTTTTTATCATGATCGCTTCATGACTCACCTTCTCTATAATCATCCAACCCAAACTTCTCTCATTCGTAACAATAAACCCCCCTTCCAGCAAACCACCCATCGCCCCAAGCACCACCCCCTGAACCTGACCATGAACATAAGCTTCTTTGACCAATTCTCAAGCCCATCCTTCCTAGGAATCCCACTTATCCTTATTTCAATAACATTCCCAGCCCTCCTACTGCCATCTCTAGACAACCGATGAATCACTAACCGACTTTCAACCCT…
	EU364918 TGATCCTCTTTAATATCATCTTAATCATTAAGAAGCTATGAATCAGCATTAGCCTTTTAAGCTAAAGAAAGAGGGATCCTCCCCTCCTTAATGGTATGCCTCAACTAAACCCCAACCCCTGATTTTTTATCATGATCGCTTCATGACTCACCTTCTCTATAATCATCCAACCCAAACTTCTCTCATTCGTAACAATAAACCCCCCTTCCAGCAAACCACCCATCGCCCCAAGCACCACCCCCTGAACCTGACCATGAACATAAGCTTCTTTGACCAATTCTCAAGTCCATCCTTCCTAGGAATCCCACTTATCCTTATTTCAATAACATTCCCAGCCCTCCTACTGCCATCTCTAGACAACCGATGAATCACTAACCGACTTTCAACCCT…
	EU364919 TGATCCTCTTTAATATCATCCTAATCATTAAGAAGCTATGAATCAGCATTAGCCTTTTAAGCTAAAGAAAGAGGGACCCCCCCCTCCTTAATGATATGCCTCAACTAAACCCCAGCCCCTGATTTTTTATCATGATTGCTTCATGATTCACCTTCTCTATAATCATCCAACCCAAACTCCTCTCATTCGTGACAATAAACCCCCCTTCTAGCAAGCCACCCATCGCCCCAAGCACCACTCCCTGAACCTGACCATGAACGTAAGCTTCTTTGACCAATTCTCAAGCCCATCCTTCCTAGGAATCCCACTTATCCTCATCTCAATAACATTCCCAGCCCTCCTACTGCCATCCCTAGACAACCGATGAATCACTAACCGACTTTCAACCCT…
	EU364920 TGATCCTCTTTAATATCATCTTAATCATTAAGAAGCTATGAATCAGCATTAGCCTTTTAAGCTAAAGAAAGAGGGACCCCCCCCTCCTTAATGATATGCCTCAACTAAACCCCAGCCCTTGATTTTTTATCATGATTGCTTCATGATTCACTTTCTCTATAATCATCCAACCCAAACTCCTCTCATTCGTGACAATAAACCCCCCTTCTAGCAAGCCGCCCATTGCCCCAAGCACCACTCCCTGAACCTGACCATGAACGTAAGCTTCTTTGACCAATTCTCAAGCCCATCCTTCCTAGGAATCCCACTTATCCTCATTTCAATAACATTCCCAGCCCTCCTACTACCATCCCTAGACAACCGATGAATCACTAACCGACTTTCAACCCT…
	EU364921 TGATCCTCTTTAATATCATCTTAATCATTAAGAAGCTATGAATCAGCATTAGCCTTTTAAGCTAAAGAAAGAGGGACCCCCCCCTCCTTAATGATATGCCTCAACTAAACCCCAGCCCTTGATTTTTTATCATGATTGCTTCATGATTCACTTTCTCTATAATCATCCAACCCAAACTCCTCTCATTCGTGACAATAAACCCCCCTTCTAGCAAGCCGCCCATTGCCCCAAGCACCACTCCCTGAACCTGACCATGAACGTAAGCTTCTTTGACCAATTCTCAAGCCCATCCTTCCTAGGAATCCCACTTATCCTCATTTCAATAACATTCCCAGCCCTCCTACTACCATCCCTAGACAACCGATGAATCACTAACCGACTTTCAACCCT…
	EU364922 TGATCCTCTTTAATATCATCCTAATCATTAAGAAGCTATGAATCAGCATTAGCCTTTTAAGCTAAAGAAAGAGGGACCCCCCCCTCCTTAATGATATGCCTCAACTAAACCCCAGCCCCTGATTTTTTATCATGATTGCTTCATGATTCACCTTCTCCATAATCATCCAACCCAAACTCCTCTCATTCGTGACAATAAACCCCCCTTCTAGCAAGCCACCCATTGCCCCAAGCACCACTCCCTGAACCTGACCATGAACGTAAGCTTCTTTGACCAATTCTCAAGCCCATCCTTCCTAGGAATCCCACTTATCCTCATTTCAATAACATTCCCAGCCCTCCTACTACCATCCCTAGACAACCGATGAATCACTAACCGACTTTCAACCCT…
	EU364923 TGATCCTCTTTAATATCATCCTAATCATTAAGAAGCTATGAATCAGCATTAGCCTTTTAAGCTAAAGAAAGAGGGACCCCCCCCTCCTTAATGATATGCCTCAACTAAACCCCAGCCCCTGATTTTTTATCATGATTGCTTCATGATTCACCTTCTCTATAATCATCCAACCCAAACTCCTCTCATTCGTGACAATAAACCCCCCTTCTAGCAAGCCACCCATCGCCCCAAGCACCACTCCCTGAACCTGACCATGAACGTAAGCTTCTTTGACCAATTCTCAAGCCCATCCTTCCTAGGAATCCCACTTATCCTCATTTCAATAACATTCCCAGCCCTCCTACTACCATCCCTAGACAACCGATGAATCACTAACCGACTTTCAACCCT…
	EU364924 TGATCCTCTTTAATATCATCCTAATCATTAAGAAGCTATGAATCAGCATTAGCCTTTTAAGCTAAAGAAAGAGGGACCCCCCCCTCCTTAATGATATGCCTCAACTAAACCCCAGCCCCTGATTTTTTATCATGATTGCTTCATGATTCACCTTCTCTATAATCATCCAACCCAAACTCCTCTCATTCGTGACAATAAACCCCCCTTCTAGCAAGCCACCCATCGCCCCAAGCACCACTCCCTGAACCTGACCATGAACGTAAGCTTCTTTGACCAATTCTCAAGCCCATCCTTCCTAGGAATCCCACTTATCCTCATTTCAATAACATTCCCAGCCCTCCTACTACCATCCCTAGACAACCGATGAATCACTAACCGACTTTCAACCCT…
	EU364925 TGATCCTCTTTAATATCATCCTAATCATTAAGAAGCTATGAATCAGCATTAGCCTTTTAAGCTAAAGAAAGAGGGACCCCCCCCTCCTTAATGATATGCCTCAACTAAACCCCAGCCCCTGATTTTTTATCATGATTGCTTCATGATTCACCTTCTCTATAATCATCCAACCCAAACTCCTCTCATTCGTGACAATAAACCCCCCTTCTAGCAAGCCACCCATCGCCCCAAGCACCACTCCCTGAACCTGACCATGAACGTAAGCTTCTTTGACCAATTCTCAAGCCCATCCTTCCTAGGAATCCCACTTATCCTCATTTCAATAACATTCCCAGCCCTCCTACTACCATCCCTAGACAACCGATGAATCACTAACCGACTTTCAACCCT…
	EU364926 TGATCCTCTTTAATATCATCCTAATCATTAAGAAGCTATGAATCAGCATTAGCCTTTTAAGCTAAAGAAAGAGGGACCCCCCCCTCCTTAATGATATGCCTCAACTAAACCCCAGCCCCTGATTTTTTATCATGATTGCTTCATGATTCACCTTCTCTATAATCATCCAACCCAAACTCCTCTCATTCGTGACAATAAACCCCCCTTCTAGCAAGCCACCCATCGCCCCAAGCACCACTCCCTGAACCTGACCATGAACGTAAGCTTCTTTGACCAATTCTCAAGCCCATCCTTCCTAGGAATCCCACTTATCCTCATTTCAATAACATTCCCAGCCCTCCTACTACCATCCCTAGACAACCGATGAATCACTAACCGACTTTCAACCCT…
	EU364927 TGATCCTCTTTAATATCATCCTAATCATTAAGAAGCTATGAATCAGCATTAGCCTTTTAAGCTAAAGAAAGAGGGACCCCCCCCTCCTTAATGATATGCCTCAACTAAACCCCAGCCCCTGATTTTTTATCATGATTGCTTCATGATTCACCTTCTCTATAATCATCCAACCCAAACTCCTCTCATTCGTGACAATAAACCCCCCTTCTAGCAAGCCACCCATCGCCCCAAGCACCACTCCCTGAACCTGACCATGAACGTAAGCTTCTTTGACCAATTCTCAAGCCCATCCTTCCTAGGAATCCCACTTATCCTCATTTCAATAACATTCCCAGCCCTCCTACTACCATCCCTAGACAACCGATGAATCACTAACCGACTTTCAACCCT…
	EU364928 TGATCCTCTTTAATATCATCCTAATCATTAAGAAGCTATGAATCAGCATTAGCCTTTTAAGCTAAAGAAAGAGGGACCCCCCCCTCCTTAATGATATGCCTCAACTAAACCCCAGCCCCTGATTTTTTATCATGATTGCTTCATGATTCACCTTCTCTATAATCATCCAACCCAAACTCCTCTCATTCGTGACAATAAACCCCCCTTCTAGCAAGCCACCCATCGCCCCAAGCACCACTCCCTGAACCTGACCATGAACGTAAGCTTCTTTGACCAATTCTCAAGCCCATCCTTCCTAGGAATCCCACTTATCCTCATTTCAATAACATTCCCAGCCCTCCTACTACCATCCCTAGACAACCGATGAATCACTAACCGACTTTCAACCCT…
	EU364929 TGATCCTCTTTAATATCATCCTAATCATTAAGAAGCTATGAATCAGCATTAGCCTTTTAAGCTAAAGAAAGAGGGACCCTCCCCTCCTTAATGATATGCCTCAACTAAACCCCAGCCCCTGATTTTTTATCATGATTGCTTCATGACTCACCTTCTCCATAATCATCCAACCCAAACTCCTCTCATTCGTAACAATAAACCCCCCTTCCAGCAAACCACCCGTCGCCCCAACCACCACTCCCTGAGCCTGACCATGAACGTAAGCTTCTTTGACCAATTCTCAAGTCCATCCTTCCTAGGAATCCCACTTATCCTCATTTCAATAACATTCCCAGCTCTCCTATTACCATCCCTAGACAACCGATGAATCACTAACCGACTTTCAACCCT…
	EU364930 TGATCCTCTTTAATATCATCTCAATCATTAAGAAGCTATGAATCAGCATTAGCCTTTTAAGCTAAAGAAAGAGGGACCCTCCCCTCCTTAATGATATGCCTCAACTAAACCCCAGCCCCTGATTTTTTATCATGATCGCTTCATGACTCACCTTCTCCATAATCATCCAACCCAAACTCCTCTCATTCGTAACAATAAACCCCCCTTCCAGCAAACCACCCATCGCCCCAAGCACCACTCCTTGAACCTGACCATGAACGTAAGTTTCTTTAACCAATTCTCAAGTCCATCCTTCCTAGGAATCCCACTTATCCTAATTTCAATAACATTCCCGGCCCTCCTGCTGCCATCCCTAGATAACCGGTGAATCACTAACCGACTCTCAACCCT…
	EU364931 TGATCCTCTTTAATATCATCTTAATCATTAAGAAGCTATGAATCAGCATTAGCCTTTTAAGCTAAAGAAAGAGGGACCCTCCCCTCCTTAATGATATGCCTCAACTAAACCCCAGCCCCTGATTTTTTATCATGATTGCTTCATGACTCACCTTCTCCATAATCATCCAACCTAAACTCCTCTCATTCGTAACAATAAACCCCCCTTCCAACAAACCACCCATCGCCCCAAGCACCACTCCTTGAACCTGACCATGAACGTAAGCTTCTTCGACCAATTCTCAAGTCCATCCTTCCTAGGAATCCCACTTATCCTCATTTCAATGACATTCCCAGCCCTCTTACTACCATCCCTAGATAACCGATGAATTACTAACCGACTTTCAACCCT…
	EU364932 TGATCCTCTTTAATATCATCTTAATCATTAAGAAGCTATGAATCAGCATTAGCCTTTTAAGCTAAAGAAAGAGGGACCCTCCCCTCCTTAATGATATGCCTCAACTAAACCCCAGCCCCTGATTTTTTATCATGATTGCTTCATGACTCACCTTCTCCATAATCATCCAACCTAAACTCCTCTCATTCGTAACAATAAACCCCCCTTCCAACAAACCACCCATCGCCCCAAGCACCACTCCTTGAACCTGACCATGAACGTAAGCTTCTTCGACCAATTCTCAAGTCCATCCTTCCTAGGAATCCCACTTATCCTCATTTCAATGACATTCCCAGCCCTCTTACTACCATCCCTAGATAACCGATGAATTACTAACCGACTTTCAACCCT…
	EU364933 TGATCCTCTTTAATATCATCTTAATCATTAAGAAGCTATGAATCAGCATTAGCCTTTTAAGCTAAAGAAAGAGGGACCCTCCCCTCCTTAATGATATGCCTCAACTAAACCCCAGCCCCTGATTTTTTATCATGATTGCTTCATGACTCACCTTCTCCATAATCATCCAACCTAAACTCCTCTCATTCGTAACAATAAACCCCCCTTCCAACAAACCACCCATCGCCCCAAGCACCACTCCTTGAACCTGACCATGAACGTAAGCTTCTTCGACCAATTCTCAAGTCCATCCTTCCTAGGAATCCCACTTATCCTCATTTCAATGACATTCCCAGCCCTCTTACTACCATCCCTAGATAACCGATGAATTACTAACCGACTTTCAACCCT…
	EU364934 TGATCCTCTTTAATATCATCTCAATCATTAAGAAGCTATGAATCAGCATTAGCCTTTTAAGCTAAAGAAAGAGGGACCCTCCCCTCCTTAATGATATGCCTCAACTAAACCCCAGCCCCTGATTTTTTATCATGATTGCTTCATGACTCACCTTCTCCATAATCATCCAACCTAAACTCCTCTCATTCGTAACAATAAACCCCCCTTCCAACAAACCACCCATCGCCCCAAGCACCACTCCTTGAACCTGACCATGAACGTAAGCTTCTTCGACCAATTCTCAAGTCCATCCTTCCTAGGAATCCCACTTATCCTCATTTCAATGACATTCCCAGCCCTCCTACTACCATCCCTAGATAACCGATGAATTACTAACCGACTTTCAACCCT…
	EU364935 TGATCCTCTTTAATATCATCTTAATCATTAAGAAGCTATGAATCAGCATTAGCCTTTTAAGCTAAAGAAAGAGGGACCCTCCCCTCCTTAATGATATGCCTCAACTAAACCCCAGCCCCTGATTTTTTATCATGATTGCTTCATGACTCACCTTCTCCATAATCATCCAACCTAAACTCCTCTCATTCGTAACAATAAACCCCCCTTCCAACAAACCACCCATCGCCCCAAGCACCACTCCTTGAACCTGACCATGAACGTAAGCTTCTTCGACCAATTCTCAAGTCCATCCTTCCTAGGAATCCCACTTATCCTCATTTCAATGACATTCCCAGCCCTCCTACTACCATCCCTAGATAACCGATGAATTACTAACCGACTTTCAACCCT…
	EU364936 TGATCCTCTTTAATATCATCTTAATCATTAAGAAGCTATGAATCAGCATTAGCCTTTTAAGCTAAAGAAAGAGGGACCCTCCCCTCCTTAATGATATGCCTCAACTAAACCCCAGCCCCTGATTTTTTATCATGATTGCTTCATGACTCACCTTCTCCATAATCATCCAACCTAAACTCCTCTCATTCGTAACAATAAACCCCCCTTCCAACAAACCACCCATCGCCCCAAGCACCACTCCTTGAACCTGACCATGAACGTAAGCTTCTTCGACCAATTCTCAAGTCCATCCTTCCTAGGAATCCCACTTATCCTCATTTCAATGACATTCCCAGCCCTCCTACTACCATCCCTAGATAACCGATGAATTACTAACCGACTTTCAACCCT…
	EU364937 TGATCCTCTTTAATATCATCTTAATCATTAAGAAGCTATGAATCAGCATTAGCCTTTTAAGCTAAAGAAAGAGGGACCCCCCCCTCCTTAATGATATGCCTCAACTAAACCCCAGCCCCTGATTTTTTATCATGATTGCTTCATGATTCACCTTCTCTATAATCATCCAACCCAAACTCCTCTCATTCGTAACAATAAACCCTCCTTCTAGCAAGCCACCTATCGCCCCAAGCACCACTCCCTGAACCTGACCATGAACGTAAGCTTCTTTGACCAATTCTCAAGCCCATCCTTCCTAGGAATCCCACTTATCCTTATTTCAATAACATTCCCAGCCCTCCTATTACCATCCCTAGACAACCGATGAATCACTAACCGACTTTCAACCCT…
	EU364938 TGATCCTCTTTAATATCATCTTAATCATTAAGAAGCTATGAATCAGCATTAGCCTTTTAAGCTAAAGAAAGAGGGACCCCCCCCTCCTTAATGATATGCCTCAACTAAACCCCAGCCCCTGATTTTTTATCATGATTGCTTCATGATTCACCTTCTCTATAATCATCCAACCCAAACTCCTCTCATTCGTAACAATAAACCCTCCTTCTAGCAAGCCACCCATCGCCCCAAGCACCACTCCCTGAACCTGACCATGAACGTAAGCTTCTTTGACCAATTCTCAAGCCCATCCTTCCTAGGAATCCCACTTATCCTTATTTCAATAACATTCCCAGCCCTCCTATTACCATCCCTAGACAACCGATGAATCACTAACCGACTTTCAACCCT…
	EU364939 TGATCCTCTTTAATATCATCTTAATCATTAAGAAGCTATGAATCAGCATTAGCCTTTTAAGCTAAAGAAAGAGGGACCCCCCCCTCCTTAATGATATGCCTCAACTAAACCCCAGCCCCTGATTTTTTATCATGATTGCTTCATGATTCACCTTCTCTATAATCATCCAACCCAAACTCCTCTCATTCGTAACAATAAACCCTCCTTCTAGCAAGCCACCCATCGCCCCAAGCACCACTCCCTGAACCTGACCATGAACGTAAGCTTCTTTGACCAATTCTCAAGCCCATCCTTCCTAGGAATCCCACTTATCCTTATTTCAATAACATTCCCAGCCCTCCTATTACCATCCCTAGACAACCGATGAATCACTAACCGACTTTCAACCCT…
	EU364940 TGATCCTCTTTAATATCATCCTAATCATTAAGAAGCTATGAATCAGCATTAGCCTTTTAAGCTAAAGAAAGAGGGAACCTCCCCTCCTTAATGATATGCCTCAACTAAACCCCAGCCCCTGATTTTTTATCATGATTGCTTCATGACTCACCTTCTCCATAATCATCCAACCCAAACTCCTCTCATTCGTAACAATAAACCCCCCTTCCAGCAAACCACCCGTCGCCCCAACCACCACTCCCTGAACCTGACCATGAACATAAGCTTCTTTAACCAATTCTCAAGTCCATCCTTCCTAGGAATCCCACTTATCCTCATTTCAATAACATTCCCAGCTCTCCTATTACCATCCCTAGACAACCGATGAATCACTAACCGACTTTCAACCCT…
	EU364941 TGATCCTCTTTAATATCATCCTAATCATTAAGAAGCTATGAATCAGCATTAGCCTTTTAAGCTAAAGAAAGAGGGAACCTCCCCTCCTTAATGATATGCCTCAACTAAACCCCAGCCCCTGATTTTTTATCATGATTGCTTCATGACTCACCTTCTCCATAATCATCCAACCCAAACTCCTCTCATTCGTAACAATAAACCCCCCTTCCAGCAAACCACCCGTCGCCCCAACCACCACTCCCTGAACCTGACCATGAACATAAGCTTCTTTGACCAATTCTCAAGTCCATCCTTCCTAGGAATCCCACTTATCCTCATTTCAATAACATTCCCAGCTCTCCTATTACCATCCCTAGACAACCGATGAATCACTAACCGACTTTCAACCCT…
	EU364942 TGATCCTCTTTAATATCATCCTAATCATTAAGAAGCTATGAATCAGCATTAGCCTTTTAAGCTAAAGAAAGAGGGAACCTCCCCTCCTTAATGATATGCCTCAACTAAACCCCAGCCCCTGATTTTTTATCATGATTGCTTCATGACTCACCTTCTCCATAATCATCCAACCCAAACTCCTCTCATTCGTAACAATAAACCCCCCTTCCAGCAAACCACCCGTCGCCCCAACCACCACTCCCTGAACCTGACCATGAACATAAGCTTCTTTGACCAATTCTCAAGTCCATCCTTCCTAGGAATCCCACTTATCCTCATTTCAATAACATTCCCAGCTCTCCTATTACCATCCCTAGACAACCGATGAATCACTAACCGACTTTCAACCCT…
	EU364943 TGATCCTCTTTAATATCATCCTAATCATTAAGAAGCTATGAATCAGCATTAGCCTTTTAAGCTAAAGAAAGAGGGAACCTCCCCTCCTTAATGATATGCCTCAACTAAACCCCAGCCCCTGATTTTTTATCATGATTGCTTCATGACTCACCTTCTCCATAATCATCCAACCCAAACTCCTCTCATTCGTAACAATAAACCCCCCTTCCAGCAAACCACCCGTCGCCCCAACCACCACTCCCTGAACCTGACCATGAACATAAGCTTCTTTGACCAATTCTCAAGTCCATCCTTCCTAGGAATCCCACTTATCCTCATTTCAATAACATTCCCAGCTCTCCTATTACCATCCCTAGACAACCGATGAATCACTAACCGACTTTCAACCCT…
	EU364944 TGATCCTCTTTAATATCATCCTAATCATTAAGAAGCTATGAATCAGCATTAGCCTTTTAAGCTAAAGAAAGAGGGAACCTCCCCTCCTTAATGATATGCCTCAACTAAACCCCAGCCCCTGATTTTTTATCATGATTGCTTCATGACTCACCTTCTCCATAATCATCCAACCCAAACTCCTCTCATTCGTAACAATAAACCCCCCTTCCAGCAAACCACCCGTCGCCCCAACCACCACTCCCTGAACCTGACCATGAACATAAGCTTCTTTGACCAATTCTCAAGTCCATCCTTCCTAGGAATCCCACTTATCCTCATTTCAATAACATTCCCAGCTCTCCTATTACCATCCCTAGACAACCGATGAATCACTAACCGACTTTCAACCCT…
	EU364945 TGATCCTCTTTAATATCATCCTAATCATTAAGAAGCTATGAATCAGCATTAGCCTTTTAAGCTAAAGAAAGAGGGACCCTCCCCTCCTTAATGATATGCCTCAACTAAACCCCAGCCCCTGATTTTTTATCATGATTGCTTCATGACTCACCTTCTCCATAATCATCCAACCCAAACTCCTCTCATTCGTAACAATAAACCCTCCTTCTAGCAAACCACCCGTCGCCCCAACCACCACTCCCTGAGCCTGACCATGAACATAAGCTTCTTTGACCAATTCTCAAGTCCATCCTTCCTAGGAATCCCACTTATCCTCATTTCAATAACATTCCCAGCTCTCCTATTACCATCCCTAGATAACCGATGGATCACTAACCGACTTTCAACCCT…
	EU364946 TGATCCTCTTTAATATCATCCTAATCATTAAGAAGCTATGAATCAGCATTAGCCTTTTAAGCTAAAGAAAGAGGGACCCTCCCCTCCTTAATGATATGCCTCAACTAAACCCCAGCCCCTGATTTTTTATCATGATTGCTTCATGACTCACCTTCTCCATAATCATCCAACCCAAACTCCTCTCATTCGTAACAATAAACCCTCCTTCTAGCAAACCACCCGTCGCCCCAACCACCACTCCCTGAGCCTGACCATGAACATAAGCTTCTTTGACCAATTCTCAAGTCCATCCTTCCTAGGAATCCCACTTATCCTCATTTCAATAACATTCCCAGCTCTCCTATTACCATCCCTAGATAACCGATGGATCACTAACCGACTTTCAACCCT…
	EU364947 TGATCCTCTTTAATATCATCCTAATCATTAAGAAGCTATGAATCAGCATTAGCCTTTTAAGCTAAAGAAAGAGGGACCCTCCCCTCCTTAATGATATGCCTCAACTAAACCCCAGCCCCTGATTTTTTATCATGATTGCTTCATGACTCACCTTCTCCATAATCATCCAACCCAAACTCCTCTCATTCGTAACAATAAACCCTCCTTCTAGCAAACCACCCGTCGCCCCAACCACCACTCCCTGAGCCTGACCATGAACATAAGCTTCTTTGACCAATTCTCAAGTCCATCCTTCCTAGGAATCCCACTTATCCTCATTTCAATAACATTCCCAGCTCTCCTATTACCATCCCTAGATAACCGATGGATCACTAACCGACTTTCAACCCT…
	EU364948 TGATCCTCTTTAATATCATCCTAATCATTAAGAAGCTATGAATCAGCATTAGCCTTTTAAGCTAAAGAAAGAGGGACCCTCCCCTCCTTAATGATATGCCTCAACTAAACCCCAGCCCCTGATTTTTTATCATGATTGCTTCATGACTCACCTTCTCCATAATCATCCAACCCAAACTCCTCTCATTCGTAACAATAAACCCTCCTTCTAGCAAACCACCCGTCGCCCCAACCACCACTCCCTGAGCCTGACCATGAACATAAGCTTCTTTGACCAATTCTCAAGTCCATCCTTCCTAGGAATCCCACTTATCCTCATTTCAATAACATTCCCAGCTCTCCTATTACCATCCCTAGATAACCGATGGATCACTAACCGACTTTCAACCCT…
	EU364949 TGATCCTCTTTAATATCATCCTAATCATTAAGAAGCTATGAATCAGCATTAGCCTTTTAAGCTAAAGAAAGAGGGACCCTCCCCTCCTTAATGATATGCCTCAACTAAACCCCAGCCCCTGATTTTTTATCATGATCGCTTCATGACTCACCTTCTCCATAATCATCCAACCCAAACTCCTCTCATTCGTAACAATAAACCCCCCTTCCAGCAAACCACCCGTCGCCCCAACCACCACTCCCTGAACCTGACCATGAACATAAGCTTCTTTGACCAATTCTCAAGTCCATCCTTCCTAGGAATCCCACTTATCCTCATTTCAATAACATTCCCAGCTCTCCTACTACCATCCCTAGATAACCGATGAATCACTAACCGACTTTCAACCCT…
	EU364950 TGATCCTCTTTAATATCATCCTAATCATTAAGAAGCTATGAATCAGCATTAGCCTTTTAAGCTAAAGAAAGAGGGACCCTCCCCTCCTTAATGATATGCCTCAACTAAACCCCAGCCCCTGATTTTTTATCATGATCGCTTCATGACTCACCTTCTCCATAATCATCCAACCCAAACTCCTCTCATTCGTAACAATAAACCCCCCTTCCAGCAAACCACCCGTCGCCCCAACCACCACTCCCTGAACCTGACCATGAACATAAGCTTCTTTGACCAATTCTCAAGTCCATCCTTCCTAGGAATCCCACTTATCCTCATTTCAATAACATTCCCAGCTCTCCTACTACCATCCCTAGATAACCGATGAATCACTAACCGACTTTCAACCCT…
	EU364951 TGATCCTCTTTAATATCATCCTAATCATTAAGAAGCTATGAATCAGCATTAGCCTTTTAAGCTAAAGAAAGAGGGACCCTCCCCTCCTTAATGATATGCCTCAACTAAACCCCAGCCCCTGATTTTTTATCATGATTGCTTCATGACTCACCTTCTCCATAATCATCCAACCCAAACTCCTCTCATTCGTAACAATAAACCCCCCTTCCAGCAAACCACCCGTCGCCCCAACCACCACTCCCTGAACCTGACCATGAACATAAGCTTCTTTGACCAATTCTCAAGTCCATCCTTCCTAGGAATCCCACTTATCCTCATTTCAATAACATTTCCAGCTCTCCTACTACCATCCCTAGATAACCGATGAATCACTAACCGACTTTCAACCCT…
	EU364952 TGATCCTCTTTAATATCATCCTAATCATTAAGAAGCTATGAATCAGCATTAGCCTTTTAAGCTAAAGAAAGAGGGACCCTCCCCTCCTTAATGATATGCCTCAACTAAACCCCAGCCCCTGATTTTTTATCATGATCGCTTCATGACTCACCTTCTCCATAATCATCCAACCCAAACTCCTCTCATTCGTAACAATAAACCCCCCTTCCAGCAAACCACCCGTCGCCCCAACCACCACTCCCTGAACCTGACCATGAACATAAGCTTCTTTGACCAATTCTCAAGTCCATCCTTCCTAGGAATCCCACTTATCCTCATTTCAATAACATTCCCAGCTCTCCTACTACCATCCCTAGACAACCGATGAATCACTAACCGACTTTCAACCCT…
	EU364953 TGATCCTCTTTAATATCATCCTAATCATTAAGAAGCTATGAATCAGCATTAGCCTTTTAAGCTAAAGAAAGAGGGACCCTCCCCTCCTTAATGATATGCCTCAACTAAACCCCAGCCCCTGATTTTTTATCATGATTGCTTCATGACTCACCTTCTCCATAATCATCCAACCCAAACTCCTCTCATTCGTAACAATAAACCCCCCTTCCAGCAAACCACCCGTCGCCCCAACCACCACTCCCTGAACCTGACCATGAACATAAGCTTCTTTGACCAATTCTCAAGTCCATCCTTCCTAGGAATCCCACTTATCCTCATTTCAATAACATTCCCAGCTCTCCTACTACCATCCCTAGATAACCGATGAATCACTAACCGACTTTCAACCCT…
	EU364954 TGATCCTCTTTAATATCATCCTAATCATTAAGAAGCTATGAATCAGCATTAGCCTTTTAAGCTAAAGAAAGAGGGACCCTCCCCTCCTTAATGATATGCCTCAACTAAACCCCAGCCCCTGATTTTTTATCATGATTGCTTCATGACTCACCTTCTCCATAATCATCCAACCCAAACTCCTCTCATTCGTAACAATAAACCCCCCTTCCAACAAACCACCCGTCGCCCCAACCACCACTCCCTGAACCTGACCATGAACATAAGCTTCTTTGACCAATTCTCAAGTCCATCCTTCCTAGGAATCCCACTTATCCTCATTTCAATAACATTCCCAGCTCTCCTACTACCATCCCTAGATAACCGATGAATTACTAACCGACTTTCAACCCT…
	EU364955 TGATCCTCTTTAATATCATCCTAATCATTAAGAAGCTATGAATCAGCATTAGCCTTTTAAGCTAAAGAAAGAGGGACCCTCCCCTCCTTAATGATATGCCTCAACTAAACCCCAGCCCCTGATTTTTTATCATGATCGCTTCATGACTCACCTTCTCCATAATCATCCAACCCAAACTCCTCTCATTCGTAACAATAAACCCCCCTTCCAGCAAACCACCCGTCGCCCCAACCACCACTCCCTGAACCTGACCATGAACATAAGCTTCTTTGACCAATTCTCAAGTCCATCCTTCCTAGGAATCCCACTTATCCTCATTTCAATAACATTCCCAGCTCTCCTACTACCATCCCTAGATAACCGATGAATCACTAACCGACTTTCAACCCT…
	EU364956 TGATCCTCTTTAATATCATCCTAATCATTAAGAAGCTATGAATCAGCATTAGCCTTTTAAGCTAAAGAAAGAGGGACCCTCCCCTCCTTAATGATATGCCTCAACTAAACCCCAGCCCCTGATTTTTTATCATGATCGCTTCATGACTCACCTTCTCCATAATCATCCAACCCAAACTCCTCTCATTCGTAACAATAAACCCCCCTTCCAGCAAACCACCCGTCGCCCCAACCACCACTCCCTGAACCTGACCATGAACATAAGCTTCTTTGACCAATTCTCAAGTCCATCCTTCCTAGGAATCCCACTTATCCTCATTTCAATAACATTCCCAGCTCTCCTACTACCATCCCTAGATAACCGATGAATCACTAACCGACTTTCAACCCT…
	EU364957 TGATCCTCTTTAATATCATCCTAATCATTAAGAAGCTATGAATCAGCATTAGCCTTTTAAGCTAAAGAAAGAGGGACCCTCCCCTCCTTAATGATATGCCTCAACTAAACCCCAGCCCCTGATTTTTTATCATGATTGCTTCATGACTCACCTTCTCCATAATCATCCAACCCAAACTCCTCTCATTCGTAACAATAAACCCCCCTTCCAGCAAACCACCCGTCACCCCAACCACCACTCCCTGAACCTGACCATGAACATAAGCTTCTTTGACCAATTCTCAAGTCCATCCTTCCTAGGAATCCCACTTATCCTCATTTCAATAACATTCCCAGCTCTCCTACTACCATCCCTAGATAACCGATGAATCACTAACCGACTTTCAACCCT…
	EU364958 TGATCCTCTTTAATATCATCCTAATCATTAAGAAGCTATGAATCAGCATTAGCCTTTTAAGCTAAAGAAAGAGGGACCCTCCCCTCCTTAATGATATGCCTCAACTAAACCCCAGCCCCTGATTTTTTATCATGATTGCTTCATGACTCACCTTCTCCATAATCATCCAACCCAAACTCCTCTCATTCGTAACAATAAACCCCCCTTCCAGCAAACCACCCGTCGCCCCAACCACCACTCCCTGAACCTGACCATGAACATAAGCTTCTTTGACCAATTCTCAAGTCCATCCTTCCTAGGAATCCCACTTATCCTCATCTCAATAACATTCCCAGCTCTCCTACTACCATCCCTAGATAACCGATGAATCACTAACCGACTTTCAACCCT…
	EU364959 TGATCCTCTTTAATATCATCCTAATCATTAAGAAGCTATGAATCAGCATTAGCCTTTTAAGCTAAAGAAAGAGGGACCCTCCCCTCCTTAATGATATGCCTCAACTAAACCCCAGCCCCTGATTTTTTATCATGATTGCTTCATGACTCACCTTCTCCATAATCATCCAACCCAAACTCCTCTCATTCGTAACAATAAACCCCCCTTCCAGCAAACCACCCGTCGCCCCAACCACCACTCCCTGAACCTGACCATGAACATAAGCTTCTTTGACCAATTCTCAAGTCCATCCTTCCTAGGAATCCCACTTATCCTCATTTCAATAACATTCCCAGCTCTCCTACTACCATCCCTAGATAACCGATGAATCACTAATCGACTTTCAACCCT…
	EU364960 TGATCCTCTTTAATATCATCCTAATCATTAAGAAGCTATGAATCAGCATTAGCCTTTTAAGCTAAAGAAAGAGGGACCCTCCCCTCCTTAATGATATGCCTCAACTAAACCCCAGCCCCTGATTTTTTATCATGATCGCTTCATGACTCACCTTCTCCATAATCATCCAACCCAAACTCCTCTCATTCGTAACAATAAACCCCCCTTCCAGCAAACCACCCGTCGCCCCAGCCACCACTCCCTGAACCTGACCATGAACATAAGCTTCTTTGACCAATTCTCAAGTCCATCCTTCCTAGGAATCCCACTTATCCTCATTTCAATAACATTCCCAGCTCTCCTACTACCATCCCTAGATAATCGATGAATCACTAACCGACTTTCAACCCT…
	EU364961 TGATCCTCTTTAATATCATCCTAATCATTAAGAAGCTATGAATCAGCATTAGCCTTTTAAGCTAAAGAAAGAGGGACCCTCCCCTCCTTAATGATATGCCTCAACTAAACCCCAGCCCTTGATTTTTTATTATGATTGTTTCATGACTCACCTTCTCCATAATCATCCAACCCAAACTCCTCTCATTCGTAACAATAAACCCTCCTTCCAGCAAACCACCCGTCGCCCCAACCACCACTCCCTGAACCTGACCATGAACATAAGCTTCTTTGACCAATTCTCAAGCCCATCATTCCTAGGAATTCCACTCATCCTCATTTCAATAACATTCCCAGCTCTCCTACTACCATCCCTAGATAACCGATGGATCACTAACCGACTTTCAACCCT…
	EU364962 TGATCCTCTTTAATATCATCCTAATCATTAAGAAGCTATGAATCAGCATTAGCCTTTTAAGCTAAAGAAAGAGGGACCCTCCCCTCCTTAATGATATGCCTCAACTAAACCCCAGCCCTTGATTTTTTATTATGATTGTTTCATGACTCACCTTCTCCATAATCATCCAACCCAAACTCCTCTCATTCGTAACAATAAACCCTCCTTCCAGCAAACCACCCGTCGCCCCAACCACCACTCCCTGAACCTGACCATGAACATAAGCTTCTTTGACCAATTCTCAAGCCCATCATTCCTAGGAATCCCACTTATCCTCATTTCAATAACATTCCCAGCTCTCCTACTACCATCCCTAGATAACCGATGGATCACTAACCGACTTTCAACCCT…
	EU364963 TGATCCTCTTTAATATCATCCTAATCATTAAGAAGCTATGAATCAGCATTAGCCTTTTAAGCTAAAGAAAGAGGGACCCTCCCCTCCTTAATGATATGCCTCAACTAAACCCCAGCCCTTGATTTTTTATTATGATTGTTTCATGACTCACCTTCTCCATAATCATCCAACCCAAACTCCTCTCATTCGTAACAATAAACCCTCCTTCCAGCAAACCACCCGTCGCCCCAACCACCACTCCCTGAACCTGACCATGAACATAAGCTTCTTTGACCAATTCTCAAGCCCATCATTCCTAGGAATCCCACTTATCCTCATTTCAATAACATTCCCAGCTCTCCTACTACCATCCCTAGATAACCGATGGATCACTAACCGACTTTCAACCCT…
	EU364964 TGATCCTCTTTAATATCATCCTAATCATTAAGAAGCTATGTATCAGCATTAGCCTTTTAAGCTAAAGAAAGAGGGACCCTCCCCTCCTTAATGATATGCCTCAACTAAACCCCAGCCCTTGATTTTTTATTATGATTGTTTCATGACTCACCTTCTCCATAATCATCCAACCCAAACTCCTCTCATTCGTAACAATAAACCCTCCTTCTAGCAAACCACCCGTCGCCCCAACCACCACTCCCTGAACCTGACCATGAACATAAGCTTCTTTGACCAATTCTCAAGTCCATCATTCCTAGGAATCCCACTTATCCTCATTTCAATAACATTCCCAGCCCTCCTACTACCATCCCTAGATAACCGATGAATCACTAACCGACTTTCAACCCT…
	EU364965 TGATCCTCTTTAATATCATCCTAATCATTAAGAAGCTATGAATCAGCATTAGCCTTTTAAGCTAAAGAAAGAGGGACCCCCCCCTCCTTAATGATATGCCTCAACTAAACCCCAGCCCTTGATTTTTTATTATGATTGTTTCATGACTCACCTTCTCCATAATCATCCAACCCAAACTCCTCTCATTCGTAACAATAAACCCTCCTTCTAGCAAACCACCCGTCGCCCCAACCACCACTCCCTGAACCTGACCATGAACATAAGCTTCTTTGACCAATTCTCAAGTCCATCATTCCTAGGAATCCCACTTATCCTCATTTCAATAACATTCCCAGCCCTCCTACTACCATCCCTAGATAACCGATGAATCACTAACCGACTTTCAACCCT…
	EU364966 TGATCCTCTTTAATATCATCTTAATCATTAAGAAGCTATGAATCAGCATTAGCCTTTTAAGCTAAAGAAAGAGGGACCCTCCCCTCCTTAATGATATGCCTCAACTAAACCCCAGCCCCTGATTTTTTATCATGATCGCTTCATGATTCACCTTCTCTATAATCATCCAACCTAAACTCCTCTCATTCATTACAATAAACCCCCCTTCCAGCAAACCACGCATCGCCCCAAGCACCACTCCCTGAACCTGACCATGAACATAACCTTCTTTGACCAATTCTCAAGTCCATCCTTCCTAGGAATCCCACTTATCCTCATTTCAATAACATTCCCAGCCCTCCTACTACCATCCCTAGATAATCGATGAATTACTAACCGACTTTCAACCCT…
	EU364967 TGATCCTCTTTAATATCATCTTAATCATTAAGAAGCTATGAATCAGCATTAGCCTTTTAAGCTAAAGAAAGAGGGACCCTCCCCTCCTTAATGATATGCCTCAACTAAACCCCAGCCCCTGATTTTTTATCATGATCGCTTCATGATTCACCTTCTCTATAATCATCCAACCTAAACTCCTCTCATTCATTACAATAAACCCCCCTTCCAGCAAACCACGCATCGCCCCAAGCACCACTCCCTGAACCTGACCATGAACATAACCTTCTTTGACCAATTCTCAAGTCCATCCTTCCTAGGAATCCCACTTATCCTCATTTCAATAACATTCCCAGCCCTCCTACTACCATCCCTAGATAATCGATGAATTACTAACCGACTTTCAACCCT…
	EU364968 TGATCCTCTTTAATATCATCTTAATCATTAAGAAGCTATGAATCAGCATTAGCCTTTTAAGCTAAAGAAAGAGGGACCCTCCCCTCCTTAATGATATGCCTCAACTAAACCCCAGCCCCTGATTTTTTATCATGATCGCTTCATGATTCACCTTCTCTATAATCATCCAACCTAAACTCCTCTCATTCATTACAATAAACCCCCCTTCCAGCAAACCACGCATCGCCCCAAGCACCACTCCCTGAACCTGACCATGAACATAACCTTCTTTGACCAATTCTCAAGTCCATCCTTCCTAGGAATCCCACTTATCCTCATTTCAATAACATTCCCAGCCCTCCTACTACCATCCCTAGATAATCGATGAATTACTAACCGACTTTCAACCCT…
	EU364969 TGATCCTCTCTAATATCATCCTAATCATTAAGAAGCTATGAATCAGCATTAGCCTTTTAAGCTAAAGAAAGAGGGATCCCCCCCTCCTTAATGATATGCCTCAACTGAACCCCAACCCCTGATTTTTTATCATGATCGCTTCATGACTAACCTTTTCCCTAATTATCCAACCCAAACTCCTCTCATTCGTAACAATAAACCCCCCTTCCAGCAAACCACCCATCGCCCCAAGCACCACCCCCTGAACCTGACCATGAACCTAAGCTTCTTCGATCAATTCTCAAGTCCATCTTTCCTAGGAATTCCACTTGTACTCATCTCAATAACATTCCCAGCTCTTCTACTGCCATCCCTAGACAACCGATGAATCACCAATCGACTCTCAACCCT…
	EU364970 TGATCCTCTCTAATATCATCCTAATCATTAAGAAGCTATGAATCAGCATTAGCCTTTTAAGCTAAAGAAAGAGGGATCCCCCCCTCCTTAATGATATGCCTCAACTGAACCCCAACCCCTGATTTTTTATCATGATCGCTTCATGACTAACCTTTTCCCTAATTATCCAACCCAAACTCCTCTCATTCGTAACAATAAACCCCCCTTCCAGCAAACCACCCATCGCCCCAAGCACCACCCCCTGAACCTGACCATGAACCTAAGCTTCTTCGATCAATTCTCAAGTCCATCTTTCCTAGGAATCCCACTTGTACTCATCTCAATAACATTCCCAGCTCTTCTACTGCCATCCCTAGACAACCGATGAATCACCAATCGACTCTCAACCCT…
	EU364971 TGATCCTCCCTAATATCATCTCAATCATTAAGAAGCTATGAACCAGCATTAGCCTTTTAAGCTAAAGAAAGAGGGAGCCCCCCCTCCTTAATGATATGCCTCAACTGAACCCCAGCCCTTGATTTTTTATCATGATCACTTCATGACTGACTTTTTCCCTAATCATCCAACCCAAGCTCCTATCATTCGTAACAATGAACCCCCCCTCCAATAAACCACCCATCACTCCAAGCACCACCCCCTGAACCTGACCATGAACGTAAGTTTCTTTGACCAATTCTCAAGCCCATCCTTCCTAGGCATCCCACTTGTCCTCATCTCAATAACATTCCCGGCCCTCCTACTACCATCCCTAGACAACCGATGAATCACCAACCGACTCTCAACCCT…
	EU364972 TGATCCTCCCTAATATCATCTCAATCATTAAGAAGCTATGAACCAGCATTAGCCTTTTAAGCTAAAGAAAGAGGGAGCCCCCCCTCCTTAATGATATGCCTCAACTGAACCCCAGCCCTTGATTTTTTATCATGATCACTTCATGACTGACTTTTTCCCTAATCATCCAACCCAAGCTCCTATCATTCGTAACAATGAACCCCCCCTCCAATAAACCACCCATCACTCCAAGCACTACCCCCTGAACCTGACCATGAACGTAAGTTTCTTTGACCAATTCTCAAGCCCATCCTTCCTAGGCATCCCACTTGTCCTCATCTCAATAACATTCCCGGCCCTCCTACTACCATCCCTAGACAACCGATGAATCACCAACCGACTCTCAACCCT…
	EU364973 TGATCCTCCCTAATATCATCTCAATCATTAAGAAGCTATGAACCAGCATTAGCCTTTTAAGCTAAAGAAAGAGGGAACCCCCCCTCCTTAATGATATGCCCCAACTAAACCCCGGCCCTTGATTTTTTATCATGATCACCTCATGACTGACCTTTTCCCTAATCATCCAACCCAAACTCCTCTCATTCGTAACAATAAACCCCCCTTCCAACAAACCACCCATCGCCCCAAGCACTACCCCTTGAACCTGACCATGAACGTAAGTTTCTTTGACCAGTTCTCAAGCCCATCCTTCCTAGGCATTCCACTTATCCTCATCTCAATAACATTCCCAGCCCTCCTACTACCATCCCTAGACAACCGATGAATCACCAACCGACTCTCAACCCT…
	EU364974 TGATCCTCCCTAATATCATCTCAATCATTAAGAAGCTATGGACCAGCATTAGCCTTTTAAGCTAAAGAAAGAGGGAGC--CCCCTCCTTAATGATATGCCTCAACTAAACCCCGGCCCTTGATTTTTTATCATGATCGCCTCATGACTAACCTTTTCCCTAATCATCCAACCCAAACTCCTCTCATTCGTAACAATAAACCCCCCTTCCAACAAGCCACCCATCGCCCCAAGCACTACCCCTTGAACCTGACCATGAACGTAAGTTTCTTTGACCAGTTCTCAAGCCCATCCTTCCTAGGCATTCCACTCGTCCTCATCTCAATAACATTCCCAGCCCTCCTACTACCATCCCTAGACAACCGATGAATCACCAACCGACTCTCAACCCT…
	EU364975 TGATCCTCCCTAATATCATCTCAATCATTAAGAAGCTATGAAGCAGCATTAGCCTTTTAAGCTAAAGAAAGAGGGAGCC-CCCCTCCTTAATGATATGCCCCAACTAAACCCCGGCCCTTGATTTTTTATCATGATCACCTCATGAGTGACCTTTTCCCTAATCATCCAACCCAAACTCCTCTCATTCGTAACAATAAACCCCCCCTCCAACAAACCACCCATCGCCCCAAGCACTACCCCCTGAACCTGACCATGAACGTAAGTTTCTTTGACCAGTTCTCAAGCCCATCCTTCCTAGGCATTCCACTTATCCTCATCTCAATAACATTCCCAGCCCTCCTACTACCATCCCTAGACAACCGATGAATCACCAACCGACTCTCAACCCT…
;
END;
