# Supplementary material for: A latitudinal phylogeographic diversity gradient in birds
Source: PLoS Biol. 2017 Apr 13;15(4):e2001073. doi: 10.1371/journal.pbio.2001073 (PMC5390966; doi:10.1371/journal.pbio.2001073)
Supplement: S1 Data — (ZIP) [file pbio.2001073.s015.zip › S1_Data/Arremon-torquatus-complex.nex]

#NEXUS

begin data;
   dimensions ntax=88 nchar=1026;
   format datatype=dna gap=- missing=N interleave=no;
   matrix

[
Aaurantiirostris                         GCAAACCTAATCTTCATTGTCAGCTTACTCCTAGGGACAACCATCACCATCTCAAGCAACCACTGGGCCATAGCCTGAGCAGGCCTTGAAATCAATACACTCGCCATCCTCCCACTAATCTCAAAATCTCACCACCCACGAGCCATTGAAGCTGCCACTAAATACTTCCTAACCCAAGCAGCTGCCTCTACCCTAGTCTTATTCTCCAGCATAACCAACGCATGATGCACTGGACAATGAGACATCACTCAACTTACTCACCCAACATCCTGCCTGATTCTCACCTCAGCAGTAGCAATAAAACTAGGACTAGTGCCATTCCACTTCTGATTCCCAGAAGTACTCCAAGGCTCTCCCCTCACTACCGGCCTCCTTCTGTCTACCCTCATAAAACTCCCTCCAATTACACTACTCTACATGACCTCCCCTTCATTAAACCCCACACTCCTAACCACTCTAGCCATCCTCTCAGCTGCCCTTGGCGGATGAATAGGCCTCAACCAAACACAAATTCGAAAAGTCCTAGCCTTCTCTTCCATCTCTCACTTAGGCTGAATAGCAATTATCATCGTTTACAACCCTAAACTCACCCTCCTTAACTTCTACCTATATGCTATAATAACTGCAACCGTATTCCTCATCCTAAATGCAATCAAAGCACTAAAGCTGTCTACCCTAATAACCACATGAACTAAAATCCCATCTTTAAACACAATGTTACTCCTAGCTCTACTCTCCCTAGCAGGCCTCCCCCCTCTAACAGGATTCCTGCCCAAATGACTCATCATTCAAGAACTGACTAAGCAGGATATAGCCCCAGCAGCTACACTTATCTCCCTCCTCTCATTGCTGAGCTTATTCTTCTACCTACGCCTTGCATACTGCACAGCTATTACACTCCCCCCACACACTACAAGTCATATAAAACAATGACGCACTAACAAATCAACCAACATCACAATCGCCATGCTGACCGTCATGTCTACCATTCTCCTCCCCATCTCCCCTATAATCCTCACTATCATT
Arremon.schlegeli.HQ537420 				 AGCAACCTAATCTTCATCTTAAGCTTACTCCTGGGAACAACCATCACTATCTCAAGCAACCACTGAGTCATAGCCTGAACAGGCCTTGAAATTAACACACTTGCCATCCTCCCATTAATTTCAAAATCCCACCACCCACGAGCCATTGAAGCTGCCACTAAATATTTCCTCACCCAAGCAGCTGCTTCTACCCTAATCCTATTCTCTAGCATAACCAACGCATGATGCACTGGACAGTGGGATATCACCCAACTTACTCACCCAACATCCTGCCTGATTCTAACCTCAGCAGTAGCAATAAAACTAGGACTAGTACCATTCCACTTCTGATTCCCAGAAGTGCTCCAAGGCTCTCCCCTCATCACCGGACTCCTCCTGTCCACCCTCATAAAACTCCCCCCAATCACACTACTCTACATAACCTCCCCCTCATTAAACCCCACACTCCTAACTACTCTGGCTATCCTCTCAACTGCCCTTGGCGGATGAATAGGCCTCAACCAAACACAAATCCGAAAAGTCCTAGCCTTTTCTTCTATCTCCCACTTAGGCTGAATAGCAATCATCATCATTTACAACCCCAAACTCACTCTCCTTAACTTCTACCTGTACACCATGATGACTGCAGCTGTATTCCTCATCTTAAATGCAATCAAAGCACTAAAGTTATCTACTCTAATAACCACATGAGCTAAAACTCCACCTCTAAACGCAATGTTGCTCCTAACCCTGCTCTCCCTAGCAGGCCTCCCTCCTCTAACAGGATTCCTACCCAAATGACTCATCATCCAAGAACTAACTAAACAAGACATAGCCCCAGCAGCTGCACTTATCTCCCTACTCTCACTACTGAGCCTATTCTTCTACCTGCGCCTTGCATACTGCACAGCTATTACACTTCCTCCACACACTACGAACCACATAAAACAATGACGTATTAGCAAACCAGCTAATATCACAATCGCCATACTAACTACTATATCCGCCATACTCCTCCCCATCTCCCCTATAATCCTTACCATTATT
]
Arremon.taciturnus391609                 GCAAACCTGATCTTCATCATCAGCTTACTCCTAGGGACAACCATCACCATCTCAAGCAACCACTGAGTCATAGCCTGAACAGGCCTTGAAATTAACACACTTGCCATCCTCCCATTAATTTCAAAATCCCACCACCCACGAGCCATTGAAGCTGCCACTAAATATTTCCTCACCCAAGCAGCTGCTTCTACCCTAGTCTTATTCTCCAGCATAACCAACGCATGATGCACCGGACAATGAGACATCACCCAACTTACCCACCCAACATCCTGCCTAATTCTAACCTCAGCAGTAGCAATGAAACTAGGACTAGTACCATTCCACTTCTGATTCCCAGAAGTACTCCAAGGCTCCCCCCTCACTACCGGCCTCCTCCTATCCACCCTCATAAAACTCCCCCCAATCACACTACTCTACATAACCTCTCCCTCATTAAACCCCACACTCCTAACCACCCTAGCCATCCTATCAGCTGCCCTCGGCGGATGAATAGGTCTCAATCAAACACAAATCCGAAAAGTCCTAGCCTTTTCCTCTATCTCCCACTTAGGCTGAATAGCAGTTATCATCGTCTATAACCCTAAACTCACCCTCCTTAACTTCTATCTATACGCTATAATAACTGCAACTGTGTTCCTCATCTTAAATGCAATCAAAGCGCTGAAACTATCCACTCTAATGACCACATGAACTAAAATCCCATCTTTAAATGCAATGTTGCTCCTAACCTTACTCTCCCTAGCAGGCCTCCCTCCTCTAACAGGATTCCTCCCCAAATGACTCATCATTCAAGAACTAACTAAACAAGGTATAGCCCCAACAGCTACACTTATCTCCCTCCTCTCACTACTAAGCCTATTCTTCTACCTACGCCTTGCATACTGCACAGCCATTACACTCCCCCCACACACTACGAACCACATAAAACAATGGCGCACTAACAAATCAACTAATATCACAATCGCCTTACTAGTTACTATATCCGCCACACTCCTCCCCATCTCCCCTATAATCCTTACCATTATT
Arremon.brunneinucha.HQ537417			 GCAAATCTAATCTTCATTACCAGCCTACTCCTGGGAACAACCATCACTATCTCAAGCAACCACTGAATCATAGCCTGAACGGGCCTCGAAATTAACACACTTGCCATCCTACCACTAATCTCAAAATCCCACCACCCACGGGCCATTGAAGCTGCCACCAAGTACTTCCTCACCCAAGCAGCTGCTTCTGCCCTAGTTCTACTCTCCAGCATGACTAATGCATGATGTACCGGACAATGGGACATCACTCAACTCACCCACCCAACATCCTGCCTAATTCTAACCTCAGCAGTAGCAATAAAACTAGGACTAGTACCATTCCACTTCTGATTCCCAGAAGTACTCCAAGGCTCTCCCCTCACTACTGGCCTTCTCCTATCCACCCTAATAAAACTCCCTCCAATCACATTACTCTACATAACCTCCCACTCGCTAAACCCCACACTATTAACCACCCTGGCCATCCTCTCAGCAGCCCTTGGAGGATGAATGGGGCTCAACCAAACACAAATCCGAAAAATCTTAGCCTTCTCCTCTATCTCTCATTTAGGTTGAATAGCAATTATCATCGTCTACAACCCCAAACTCACCCTTCTTAACTTCTACTTATACACCATAATAACTGCAGCCGTATTCCTCACCCTAAATACAATTAAAGTACTGAAACTATCCACCCTAATGACTACATGAACCAAAATCCCATCTTTAAATGCAATACTCCTCCTGACCCTACTCTCCCTAGCAGGCCTCCCCCCTATGACAGGATTCCTACCTAAGTGACTTATCATCCAAGAACTAACCAAGCAAGACATAGCTTCAGCAGCCACACTCATCTCCCTCCTCTCACTACTGAGCCTGTTCTTCTACCTTCGTCTCGCATACTGCACAGCCATCACACTCCCCCCACATACTACTAGCCACATAAAACAATGACGCACTAACAAGCCAACTAACATCACGATCGCCGTATTAATCACTATATCCCTCACTCTCCTCCCCATCTCCCCTATAATCCTCGCCGCCATC
larensis_AMC1291_Chorro_NTachVE          GCGAGCTTAGTCTTCATCACCAGCCTACTCCTAGGAACAACTATCACTATTTCAAGCAACCACTGAGTCCTGGCCTGAGCAGGCCTCGAAATTAACACGCTTGCCATCCTCCCATTAATTTCAAAATCTCACCACCCACGAGCCATCGAAGCTGCCACTAAATATTTCCTCACCCAAGCAGCTGCCTCCGCCCTAGTCTTATTCTCTAGCATAACCAACGCATGATGAACCGGACAATGAGATATCACCCAACTCACTCACCCAACGTCCTGCCTAATCCTGACCTCAGCAGTAGCAATAAAACTCGGACTAGCACCATTCCACTTCTGATTCCCAGAAGTACTTCAAGGCTCTCCTCTCATCACCGGTCTCCTCCTATCCACACTCATAAAACTCCCCCCAATCGCATTACTCTACATAACCTCCCCCTCACTAAACCCCACACTTTTAACAACCCTAGCCATCCTCTCAGCAGCCCTTGGCGGATGAATAGGCCTTAACCAGACACAAATCCGAAAAATCTTAGCTTTCTCCTCTATCTCCCACTTAGGCTGAATGACGATTATCATCGTCTATAACCCTAAACTCACTCTCCTTAACTTCTACCTATACGCCATAATAACCACAGCCGTATTCCTCACCTTAAACACGATCAAAGCACTGAAACTATCCACCCTAATAACCACATGAAGCAAAGCTCCCTCTTTAAACACAATACTACTCTTAACCCTACTCTCCCTAGCTGGTCTCCCCCCTCTAACAGGATTCCTGCCCAAATGACTCATCATTCAAGAACTAACTAAACAAGACATAGCTCCAGCAGCTACACTTATCTCCCTCCTCTCACTACTAAGCCTGTTCTTCTATCTACGCCTCACATACTGCACAACTATTACACTTCCCCCACACACTACAAACCACGTGAAACAGTGACGCACTAACAAACCAACCAACATCACAATCGCTGTACTAACCACTATATCCGTTATTCTCCTTCCTATCTCCCCCATAATTCTTACCGCCATT
larensis_AMC1293_Chorro_NTachVE          GCGAGCTTAGTCTTCATCACCAGCCTACTCCTAGGAACAACTATCACTATTTCAAGCAACCACTGAGTCCTGGCCTGAGCAGGCCTCGAAATTAACACGCTTGCCATCCTCCCATTAATTTCAAAATCTCACCACCCACGAGCCATCGAAGCTGCCACTAAATATTTCCTCACCCAAGCAGCTGCCTCCGCCCTAGTCTTATTCTCTAGCATAACCAACGCATGATGAACCGGACAATGAGATATCACCCAACTCACTCACCCAACGTCCTGCCTAATCCTGACCTCAGCAGTAGCAATAAAACTCGGACTAGCACCATTCCACTTCTGATTCCCAGAAGTACTTCAAGGCTCTCCTCTCATCACCGGTCTCCTCCTATCCACACTCATAAAACTCCCCCCAATCGCATTACTCTACATAACCTCCCCCTCACTAAACCCCACACTTTTAACAACCCTAGCCATCCTCTCAGCAGCCCTTGGCGGATGAATAGGCCTTAACCAGACACAAATCCGAAAAATCTTAGCTTTCTCCTCTATCTCCCACTTAGGCTGAATGACGATTATCATCGTCTATAACCCTAAACTCACTCTCCTTAACTTCTACCTATACGCCATAATAACCACAGCCGTATTCCTCACCTTAAACACGATCAAAGCACTGAAACTATCCACCCTAATAACCACATGAAGCAAAGCTCCCTCTTTAAACACAATACTACTCTTAACCTTACTCTCCCTAGCTGGTCTCCCCCCTCTAACAGGATTCCTGCCCAAATGACTCATCATTCAAGAACTAACTAAACAAGACATAGCTCCAGCAGCTACACTTATCTCCCTCCTCTCACTACTAAGCCTGTTCTTCTATCTACGCCTCACATACTGCACAACTATTACACTTCCCCCACACACTACAAACCACGTGAAACAGTGACGCACTAACAAACCAACCAACATCACAATCGCTGTACTAACCACTATATCCGTTATTCTCCTTCCTATCTCCCCCATAATTCTTACCGCCATT
larensis_JPL322_Chorro_NTachVE           GCGAGCTTAGTCTTCATCACCAGCCTACTCCTAGGAACAACTATCACTATTTCAAGCAACCACTGAGTCCTGGCCTGAGCAGGCCTCGAAATTAACACGCTTGCCATCCTCCCATTAATTTCAAAATCTCACCACCCACGAGCCATCGAAGCTGCCACTAAATATTTCCTCACCCAAGCAGCTGCCTCCGCCCTAGTCTTATTCTCTAGCATAACCAACGCATGATGAACCGGACAATGAGATATCACCCAACTCACTCACCCAACGTCCTGCCTAATCCTGACCTCAGCAGTAGCAATAAAACTCGGACTAGCACCATTCCACTTCTGATTCCCAGAAGTACTTCAAGGCTCTCCTCTCATCACCGGTCTCCTCCTATCCACACTCATAAAACTCCCCCCAATCGCATTACTCTACATAACCTCCCCCTCACTAAACCCCACACTTTTAACAACCCTAGCCATCCTCTCAGCAGCCCTTGGCGGATGAATAGGCCTTAACCAGACACAAATCCGAAAAATCTTAGCTTTCTCCTCTATCTCCCACTTAGGCTGAATGACGATTATCATCGTCTATAACCCTAAACTCACTCTCCTTAACTTCTACCTATACGCCATAATAACCACAGCCGTATTCCTCACCTTAAACACGATCAAAGCACTGAAACTATCCACCCTAATAACCACATGAAGCAAAGCTCCCTCTTTAAACACAATACTACTCTTAACCTTACTCTCCCTAGCTGGTCTCCCCCCTCTAACAGGATTCCTGCCCAAATGACTCATCATTCAAGAACTAACTAAACAAGACATAGCTCCAGCAGCTACACTTATCTCCCTCCTCTCACTACTAAGCCTGTTCTTCTATCTACGCCTCACATACTGCACAACTATTACACTTCCCCCACACACTACAAACCACGTGAAACAGTGACGCACTAACAAACCAACCAACATCACAATCGCTGTACTAACCACTATATCCGTTATTCTCCTTCCTATCTCCCCCATAATTCTTACCGCCATT
larensis_JPL383_Delir_STachVE            GCGAGCTTAGTCTTCATCACCAGCCTACTCCTAGGAACAACTATCACTATTTCAAGCAACCACTGAGTCCTGGCCTGAGCAGGCCTCGAAATTAACACGCTTGCCATCCTCCCATTAATTTCAAAATCTCACCACCCACGAGCCATCGAAGCTGCCACTAAATATTTCCTCACCCAAGCAGCTGCCTCCGCCCTAGTCTTATTCTCTAGCATAACCAACGCATGATGAACCGGACAATGAGATATCACCCAACTCACTCACCCAACGTCCTGCCTAATCCTGACCTCAGCAGTAGCAATAAAACTCGGACTAGCACCATTCCACTTCTGATTCCCAGAAGTACTTCAAGGCTCTCCTCTCATCACCGGTCTCCTCCTATCCACACTCATAAAACTCCCCCCAATCGCATTACTCTACATAACCTCCCCCTCACTAAACCCCACACTTTTAACAACCCTAGCCATCCTCTCAGCAGCCCTTGGCGGATGAATAGGCCTTAACCAGACACAAATCCGAAAAATCTTAGCTTTCTCCTCTATCTCCCACTTAGGCTGAATGACGATTATCATCGTCTATAACCCTAAACTCACTCTCCTTAACTTCTACCTATACGCCATAATAACCACAGCCGTATTCCTCACCTTAAACACGATCAAAGCACTGAAACTATCCACCCTAATAACCACATGAAGCAAAGCTCCCTCTTTAAACACAATACTACTCTTAACCTTACTCTCCCTAGCTGGTCTCCCCCCTCTAACAGGATTCCTGCCCAAATGACTCATCATTCAAGAACTAACTAAACAAGACATAGCTCCAGCAGCTACACTTATCTCCCTCCTCTCACTACTAAGCCTGTTCTTCTATCTACGCCTCACATACTGCACAACTATTACACTTCCCCCACACACTACAAACCACGTGAAACAGTGACGCACTAACAAACCAACCAACATCACAATCGCTGTACTAACCACTATGTCCGTTATTCTCCTTCCTATCTCCCCCATAATTCTTACCGCCATT
assimilis_ANSP3955_Carchi                GCGAACTTAGTTTTCATCATCAGCCTACTCCTAGGGACAACCATCACCATTTCAAGCAACCACTGGATCTTGGCTTGAGCAGGTCTCGAAATTAACACACTTGCCATCCTCCCATTAATTTCAAAATCTCACCACCCACGAGCCATCGAAGCTGCCACTAAATACTTCCTAACCCAAGCAACTGCCTCCGCCCTAGTCTTATTCTCCAGCATAACCAACGCATGGTGAACCGGACAATGAGACATCACCCAACTCACTCACCCAACGTCCTGCCTAATCCTGACCTCAGCAGTAGCAATAAAACTCGGACTAGTACCATTCCACTTCTGATTCCCAGAAGTACTTCAAGGCTCCCCCCTCATCACCGGCCTCCTCCTATCCACACTCATAAAACTCCCCCCAATCGCATTACTCTACATAACCTCCCCCTCACTAAACCCCACACTTTTAACTACCCTAGCCATCCTCTCAGCAGCCCTTGGCGGATGAATAGGCCTTAACCAGACACAAATCCGAAAAATCTTAGCTTTCTCTTCTATCTCCCACTTAGGCTGAATGGCAATTATCATCATCTACAACCCCAAACTCACTCTCCTTAACTTCTACCTATATGCTATAATAACCACAGCCGTATTCCTCACCCTGAACACAATCAAAGCACTAAAACTATCCACCCTAATAACCACATGAAGCAAAGCCCCATCTTTAAACACAGTACTACTCCTGACCTTACTCTCCCTAGCTGGTCTCCCCCCTCTAACAGGATTCCTGCCCAAATGACTCATCATTCAAGAACTAACTAAACAAGACATAGCCCCGGCAGCTACACTTATCTCCCTCCTCTCATTACTAAGCCTGTTCTTCTATCTGCGCCTCACATACTGCACAACCATTACACTTCCTCCACACACTACAAACCACGTGAAACAATGACGCACTAACAAACCAACCAACGCCGCAATCGCCGTGCTAACCACTATGTCCATTATCCTCCTTCCTATCTCCCCCATAGTTCTTACTGCCATC
assimilis_ANSP4001_Carchi                GCGAACTTAGTTTTCATCATCAGCCTACTCCTAGGGACAACCATCACCATTTCAAGCAACCACTGGATCTTGGCTTGAGCGGGTCTCGAAATTAACACACTTGCCATCCTCCCATTAATTTCAAAATCTCACCACCCACGAGCCATCGAAGCTGCCACTAAATACTTCCTAACCCAAGCAGCTGCCTCCGCCCTAGTCTTATTCTCCAGCATAACCAACGCATGGTGAACCGGACAATGAGACATCACCCAACTCACTCACCCAACGTCCTGCCTAATCCTGACCTCAGCAGTAGCAATAAAACTCGGACTAGTACCATTCCACTTCTGATTCCCAGAAGTACTTCAAGGCTCCCCCCTCATCACCGGCCTCCTCCTATCCACACTCATAAAACTCCCCCCAATCGCATTACTCTACATAACCTCCCCCTCACTAAACCCCACACTTTTAACTACCCTAGCCATCCTCTCAGCAGCCCTTGGCGGATGAATAGGCCTTAACCAGACACAAATCCGAAAAATCTTAGCTTTCTCTTCTATCTCCCACTTAGGCTGAATGGCAATTATCATCATCTACAACCCCAAACTCACTCTCCTTAACTTCTACCTATATGCTATAATAACCACAGCCGTATTCCTCACCCTGAACACAATCAAAGCACTAAAACTATCCACCCTAATAACCACATGAAGCAAAGCCCCATCTTTAAACACAGTACTACTCCTGACCTTACTCTCCCTAGCTGGTCTCCCCCCTCTAACAGGATTCCTGCCCAAATGACTCATCATTCAAGAACTAACTAAACAAGACATAGCCCCGGCAGCTACACTTATCTCCCTCCTCTCATTACTAAGCCTGTTCTTCTATCTGCGCCTCACATACTGCACAACCATTACACTTCCTCCACACACTACAAACCACGTGAAACAATGACGCACTAACAAACCAACCAACGTCGCAATCGCCGTGCTAACCACTATGTCCATTATCCTCCTTCCTATCTCCCCCATAGTTCTTACTGCCATC
assimilis_ANSP631_Carchi                 GCGAACTTAGTTTTCATCATCAGCCTACTCCTAGGGACAACCATCACCATTTCAAGCAACCACTGGATCTTGGCTTGAGCGGGCCTCGAAATTAACACACTTGCCATCCTCCCATTAATTTCAAAATCTCACCACCCACGAGCCATCGAAGCTGCCACTAAATACTTCCTAACCCAAGCAGCTGCCTCCGCCCTAGTCTTATTCTCCAGCATAACCAACGCATGGTGAACCGGACAATGAGACATCACCCAACTCACTCACCCAACGTCCTGCCTAATCCTGACCTCAGCAGTAGCAATAAAACTCGGACTAGTACCATTCCACTTCTGATTCCCAGAAGTACTTCAAGGCTCCCCCCTCATCACCGGCCTCCTCCTATCCACACTCATAAAACTCCCCCCAATCGCATTACTCTACATAACCTCCCCCTCACTAAACCCCACACTTTTAACTACCCTAGCCATCCTCTCAGCAGCCCTTGGCGGATGAATAGGCCTTAACCAGACACAAATCCGAAAAATCTTAGCTTTCTCTTCTATCTCCCACTTAGGCTGAATGGCAATTATCATCATCTACAACCCCAAACTCACTCTCCTTAACTTCTACCTATATGCTATAATAACCACAGCCGTATTCCTCACCCTGAACACAATCAAAGCACTAAAACTATCCACCCTAATAACCACATGAAGCAAAGCCCCATCTTTAAACACAGTACTACTCCTGACCTTACTCTCCCTAGCTGGTCTCCCCCCTCTAACAGGATTCCTGCCCAAATGACTCATCATTCAAGAACTAACTAAACAAGACATAGCCCCGGCAGCTACACTTATCTCCCTCCTCTCATTACTAAGCCTGTTCTTCTATCTGCGCCTCACATACTGCACAACCATTACACTTCCTCCACACACTACAAACCACGTGAAACAATGACGCACTAACAAACCAACCAACGTCGCAATCGCCGTGCTAACCACTATGTCCATTATCCTCCTTCCTATCTCCCCCATAGTTCTTACTGCCATC
assimilis_IAvH_11681_Macanal             GCGAACTTAGTTTTCATCATCAGCCTACTCCTAGGGACAACCATCGCCATTTCAAGCAACCACTGAGTCTTGGCTTGAGCGGGTCTCGAAATTAACACACTTGCCATCCTCCCATTAATTTCAAAATCTCACCACCCACGAGCCATCGAAGCTGCCACTAAATACTTCCTCACCCAAGCAGCTGCCTCCGCCCTAGTCTTATTCTCCAGCATAACCAACGCATGGTGAACCGGACAATGAGACATCACCCAACTCACTCACCCAACGTCCTGCCTAATCCTAACCTCAGCAGTAGCAATAAAACTCGGACTAGTACCATTCCACTTCTGATTCCCAGAAGTACTTCAAGGCTCCCCCCTCATCACCGGCCTCCTCCTATCCACACTCATAAAACTCCCCCCAATCGCATTACTCTACATAACCTCCCCCTCACTAAACCCCACACTTTTAACTACCCTAGCCATCCTCTCAGCAGCCCTTGGCGGATGAATAGGCCTTAACCAGACACAAACCCGAAAAATCTTAGCTTTCTCTTCTATCTCCCACTTAGGCTGAATGGCGATTATCATCATCTACAACCCCAAACTCACTCTCCTTAACTTCTACCTATATGCTATAATAACCACAGCCGTATTCCTCACCTTGAACACGATCAAAGCACTGAAACTATCCACCCTAATAACCACATGAAGCAAAACCCCATCTTTAAACACAGTACTACTCCTGACCTTACTCTCCCTAGCTGGTCTCCCTCCTCTAACAGGATTCCTGCCCAAGTGACTCATCATTCAAGAACTAACTAAACAAGACATAGCCCCAGCAGCTACACTTATCTCCCTCCTCTCACTACTAAGCCTGTTCTTCTATCTACGCCTCACATACTGCACAACCATTACACTTCCTCCACACACTACAAACCACGTGAAACAATGACGCACTAACAAACCAACCAACGTCGCAATCGCCGTGCTAACCACTATGTCCATTATCCTCCTTCCTATCTCTCCCATAGTTCTTACTGCCATC
assimilis_IAvH_11698_San_Felix           GCGAACTTAGTTTTCATCATCAGCCTACTCCTAGGGACAACCATCACCATTTCAAGCAACCACTGGGTCTTAGCTTGAGCGGGTCTCGAAATTAACACACTTGCCATCCTCCCATTAATTTCAAAATCTCACCACCCACGAGCCATCGAAGCTGCCACTAAATACTTCCTCACCCAAGCAGCTGCCTCCGCCCTAGTCTTATTCTCCAGCATAACCAACGCATGGTGAACCGGACAATGGGACATCACCCAACTCACTCACCCAACGTCCTGCCTAATCCTAACCTCAGCAGTAGCAATAAAACTCGGACTAGTACCATTCCACTTCTGATTCCCAGAAGTACTTCAAGGCTCCCCCCTCATCACCGGCCTCCTCCTGTCCACACTCATAAAACTCCCCCCAATCGCATTACTCTACATAACCTCCCCCTCACTAAACCCCACACTTTTAACTACCCTAGCCATCCTCTCAGCAGCCCTTGGCGGATGAATAGGCCTTAACCAGACACAAATCCGAAAAATCTTAGCTTTCTCTTCTATCTCCCACTTAGGCTGAATGGCGATTATCATCATCTACAACCCCAAACTCACTCTCCTTAACTTCTACCTATATGCTATAATAACCACAGCCGTATTCCTCACCTTGAACACGATCAAAGCACTGAAACTATCCACCCTAATAACCACATGAAGCAAAGCCCCATCTTTAAACACAGTACTACTCCTGACCTTACTCTCCCTAGCTGGTCTCCCTCCTCTAACAGGATTCCTGCCCAAGTGACTCATCATTCAAGAACTAACTAAACAAGATATAGCCCCGGCAGCTACACTTATCTCCCTCCTCTCACTACTAAGCCTGTTCTTCTATCTACGCCTCACATACTGCACAACCATTACACTTCCTCCACACACTACAAACCACGTGAAACAATGACGCACTAACAAACCAACCAACGTCGCAATCGCCGTGCTAACCACTATGTCCCTTATCCTCCTTCCTATCTCCCCCATAGTTCTTACTGCCATC
assimilis_IAvH_11700_San_Felix           GCGAACTTAGTTTTCATCATCAGCCTACTCCTAGGGACAACCATCACCATTTCAAGCAACCACTGGGTCTTAGCTTGAGCGGGTCTCGAAATTAACACACTTGCCATCCTCCCATTAATTTCAAAATCTCACCACCCACGAGCCATCGAAGCTGCCACTAAATACTTCCTCACCCAAGCAGCTGCCTCCGCCCTAGTCTTATTCTCCAGCATAACCAACGCATGGTGAACCGGACAATGGGACATCACCCAACTCACTCACCCAACGTCCTGCCTAATCCTAACCTCAGCAGTAGCAATAAAACTCGGACTAGTACCATTCCACTTCTGATTCCCAGAAGTACTTCAAGGCTCCCCCCTCATCACCGGCCTCCTCCTGTCCACACTCATAAAACTCCCCCCAATCGCATTACTCTACATAACCTCCCCCTCACTAAACCCCACACTTTTAACTACCCTAGCCATCCTCTCAGCAGCCCTTGGCGGATGAATAGGCCTTAACCAGACACAAATCCGAAAAATCTTAGCTTTCTCTTCTATCTCCCACTTAGGCTGAATGGCGATTATCATCATCTACAACCCCAAACTCACTCTCCTTAACTTCTACCTATATGCTATAATAACCACAGCCGTATTCCTCACCTTGAACACGATCAAAGCACTGAAACTATCCACCCTAATAACCACATGAAGCAAAGCCCCATCTTTAAACACAGTACTACTCCTGACCTTACTCTCCCTAGCTGGTCTCCCTCCTCTAACAGGATTCCTGCCCAAGTGACTCATCATTCAAGAACTAACTAAACAAGATATAGCCCCGGCAGCTACACTTATCTCCCTCCTCTCACTACTAAGCCTGTTCTTCTATCTACGCCTCACATACTGCACAACCATTACACTTCCTCCACACACTACAAACCACGTGAAACAATGACGCACTAACAAACCAACCAACGTCGCAATCGCCGTGCTAACCACTATGTCCATTATCCTCCTTCCTATCTCCCCCATAGTTCTTACTGCCATC
assimilis_IAvH_12207_Iguaque             GCGAACTTAGTTTTCATCATCAGCCTACTCCTAGGGACAACCATCACCATTTCAAGCAACCACTGAGTCTTGGCTTGAGCGGGTCTCGAAATTAACACACTTGCCATCCTCCCATTAATTTCAAAATCTCACCACCCACGAGCCATCGAAGCTGCCACTAAATACTTCCTCACCCAAGCAGCCGCCTCCGCCCTAGTCTTATTCTCCAGCATAACCAACGCATGGTGAACCGGACAATGAGACATCACCCAACTCACTCACCCAACGTCCTGCCTAATCCTAACCTCAGCAGTAGCAATAAAACTCGGACTAGTACCATTCCACTTCTGATTCCCAGAAGTACTTCAAGGCTCCCCCCTCATCACCGGCCTCCTCCTATCCACACTCATAAAACTCCCCCCAATCGCATTACTCTACATAACCTCCCCCTCACTAAACCCCACACTTTTAACTACCCTAGCCATCCTCTCAGCAGCCCTTGGCGGATGAATAGGCCTTAACCAGACACAAATCCGAAAAATCTTAGCTTTCTCTTCTATCTCCCACTTAGGCTGAATGGCGATTATCATCATCTACAACCCCAAACTCACTCTCCTTAACTTCTACCTATATGCTATAATAACCACAGCCGTATTCCTCACCCTAAACACGATCAAAGCACTGAAACTATCCACCCTAATAACCACATGAAGCAAAGCCCCATCTTTAAACACAGTACTACTCCTGACCTTACTCTCCCTAGCTGGTCTCCCTCCTCTAACAGGATTCCTGCCCAAATGACTCATCATTCAAGAACTAACTAAACAAGACATAGCCCCAGCAGCTACACTTATCTCCCTCCTCTCACTACTAAGCCTGTTCTTCTATCTACGCCTCACATACTGCACAACCATTACACTTCCTCCACACACTACAAACCACGTGAAACAATGACGCACTAACAAACCAACCAACGTCGCAATCGCCGTGCTAACCACTATGTCCATTGTCCTCCTTCCTATCTCTCCCATAGTTCTTACTGCCATC
assimilis_IAvH_12632_Chingaza            GCGAACTTAGTTTTCATCATCAGCCTACTCCTAGGGGCAACCATCACCATTTCAAGCAACCACTGGGTTTTGGCTTGAGCGGGTCTCGAAATTAACACACTTGCCATCCTCCCATTAATTTCAAAATCTCACCACCCGCGAGCCATCGAAGCTGCCACTAAATACTTCCTCACCCAAGCAGCTGCCTCCGCCCTAGTCTTATTCTCCAGCATAACCAACGCATGGTGAACCGGACAATGAGACATCACCCAACTCACTCACCCAACGTCCTGCCTAATCCTAACCTCAGCACTAGCAATAAAACTCGGACTAGTACCATTCCACTTCTGATTCCCAGAAGTACTTCAAGGCTCCCCCCTCATCACCGGCCTCCTCCTATCCACACTCATAAAACTCCCCCCAATCGCATTACTCTACATAACCTCCCCCTCACTAAACCCCACACTTTTAACTACCCTAGCCATCCTTTCAGCAGCCCTTGGCGGATGAATAGGCCTTAACCAGACACAAATCCGAAAAATCTTAGCTTTCTCTTCTATCTCCCACTTAGGCTGAATGGCGATTATCATCATCTACAACCCCAAACTCACTCTCCTTAACTTCTACCTATATGCTATAATAACCACAGCCGTATTCCTCACCTTAAACACGATCAAAGCACTGAAACTATCCACCCTAATAACCACATGAAGCAAAGCCCCATCTTTAAACACAGTACTACTCCTGACCTTACTCTCCCTAGCTGGTCTCCCTCCTCTAACAGGATTCCTGCCCAAGTGACTCATCATTCAAGAACTAACTAAACAAGACATAGCCCCAGCAGCTACACTTATCTCCCTCCTCTCACTACTAAGCCTGTTCTTCTATCTACGCCTCACATACTGCACAACCATTACACTTCCTCCACACACTACAAACCACGTGAAACAATGACGCACTAACAAACCAACCAACGTCGCAATCGCCGTGCTAACCACTATGTCCATTATCCTCCTTCCTATCTCTCCCATAGTTCTTACTGCCATC
assimilis_IAvH_12680_Chingaza            GCGAACTTAGTTTTCATCATCAGCCTACTCCTAGGGACAACCATCACCATTTCAAGCAACCACTGGGTTTTGGCTTGAGCGGGTCTCGAAATTAACACACTTGCCATCCTCCCATTAATTTCAAAATCTCACCACCCACGAGCCATCGAAGCTGCCACTAAATACTTCCTCACCCAAGCAGCTGCCTCCGCCCTAGTCTTATTCTCCAGCATAACCAACGCATGGTGAACCGGACAATGAGACATCACCCAACTCACTCACCCAACGTCCTGCCTGATCCTAACCTCAGCAGTAGCAATAAAACTCGGACTAGTACCATTCCACTTCTGATTCCCAGAAGTACTTCAAGGCTCCCCCCTCATCACCGGCCTCCTCCTATCCACACTCATAAAACTCCCCCCAATCGCATTACTCTACATAACCTCCCCCTCACTAAACCCCACACTTTTAACTACCCTAGCCATCCTTTCAGCAGCCCTTGGCGGATGAATAGGCCTTAACCAGACACAAATCCGAAAAATCTTAGCTTTCTCTTCTATCTCCCACTTAGGCTGAATGGCGATTATCATCATCTACAACCCCAAACTCACTCTCCTTAACTTCTACCTATATGCTATAATAACCACAGCCGTATTCCTCACCTTAAACACGATCAAAGCACTGAAACTATCCACCCTAATAACCACATGAAGCAAAGCCCCATCTTTAAACACAGTACTACTCCTGACCTTACTCTCCCTAGCTGGTCTCCCTCCTCTAACAGGATTCCTGCCCAAGTGACTCATCATTCAAGAACTAACTAAACAAGACATAGCCCCAGCAGCTACACTTATCTCCCTCCTCTCACTACTAAGCCTGTTCTTCTATCTACGCCTCACATACTGCACAACCATTACACTTCCTCCACACACTACAAACCACGTGAAACAATGACGCACTAACAAACCAACCAACGTCGCAATCGCCGTGCTAACCACTATGTCCATTATCCTCCTTCCTATCTCTCCCATAGTTCTTACTGCCATC
assimilis_IAvH_T2245_Sutamarchan         GCGAACTTAGTTTTCATCATCAGCCTACTCCTAGGGACAACCATCACCATTTCAAGCAACCACTGAGTCTTGGCTTGAGCGGGTCTCGAAATTAACACACTTGCCATCCTCCCATTAATTTCAAAATCTCACCACCCACGAGCCATCGAAGCTGCCACTAAATACTTCCTCACCCAAGCAGCCGCCTCCGCCCTAGTCTTATTCTCCAGCATAACCAACGCATGGTGAACCGGACAATGAGACATCACCCAACTCACTCACCCAACGTCCTGCCTAATCCTAACCTCAGCAGTAGCAATAAAACTCGGACTAGTACCATTCCACTTCTGATTCCCAGAAGTACTTCAAGGCTCCCCCCTCATCACCGGCCTCCTCCTATCCACACTCATAAAACTCCCCCCAATCGCATTACTCTACATAACCTCCCCCTCACTAAACCCCACACTTTTAACTACCCTAGCCATCCTCTCAGCAGCCCTTGGCGGATGAATAGGCCTTAACCAGACACAAATCCGAAAAATCTTAGCTTTCTCTTCTATCTCCCACTTAGGCTGAATGGCGATTATCATCATCTACAACCCCAAACTCACTCTCCTTAACTTCTACCTATATGCTATAATAACCACAGCCGTATTCCTCACCCTGAACACGATCAAAGCACTGAAACTATCCACCCTAATAACCACATGAAGCAAAGCCCCATCTTTAAACACAGTACTACTCCTGACCTTACTCTCCCTAGCTGGTCTCCCTCCTCTAACAGGATTCCTGCCCAAATGACTCATCATTCAAGAACTAACTAAACAAGACATAGCCCCAGCAGCTACACTTATCTCCCTCCTCTCACTACTAAGCCTGTTCTTCTATCTACGCCTCACATACTGCACAACCATTACACTTCCTCCACACACTACAAACCACGTGAAACAATGACGCACTAACAAACCAACCAACGTCGCAATCGCCGTGCTAACCACTATGTCCATTGTCCTCCTTCCTATCTCTCCCATAGTTCTTACTGCCATC
assimilis_IAvH11695_Ucumari              GCGAACTTAGTTTTCATCATCAGCCTACTCCTAGGGACAACCATCACCATTTCAAGCAACCACTGGATCTTGGCTTGAGCGGGTCTCGAAATCAACACACTTGCCATCCTCCCATTAATTTCAAAATCTCACCACCCACGAGCCATCGAAGCTGCCACTAAATACTTCCTCACCCAAGCAGCTGCCTCCGCCCTAGTCTTATTCTCCAGCATAACCAACGCATGGTGAACCGGACAATGAGACATCACCCAACTCACTCACCCAACGTCCTGCCTAATCCTGACCTCAGCAGTAGCAATAAAACTCGGACTAGTACCATTCCACTTCTGATTCCCAGAAGTACTTCAAGGCTCCCCCCTCATCACCGGCCTCCTCCTATCCACACTCATAAAACTCCCCCCAATCGCATTACTCTACATAACCTCCCCCTCACTAAACCCCACACTTTTAACTACCCTAGCCATCCTCTCAGCAGCCCTTGGCGGATGAATAGGCCTTAACCAGACACAAATCCGAAAAATCTTAGCTTTCTCTTCTATCTCCCACTTAGGCTGAATGGCAATTATCATCATCTACAACCCCAAACTCACTCTCCTTAACTTCTACCTATACGCTATAATAACCACAGCCGTATTCCTCACCTTGAACACAATCAAAGCACTGAAACTATCCACCCTAATAACCACATGAAGCAAAGCCCCATCTTTAAACACAGTACTACTCCTGACCTTACTCTCCCTAGCTGGTCTCCCCCCTCTAACAGGATTCCTGCCCAAATGACTCATCATTCAAGAACTAACTAAACAAGACATAGCCCCGGCAGCTACACTTATCTCCCTCCTCTCACTACTAAGCCTGTTCTTCTATCTACGCCTCACATACTGCACAACCATTACACTTCCTCCACACACTACAAACCACGTGAAACAATGACGCACTAACAAACCAACCAACGTCGCAATCGCCGTGCTAACCACTATGTCCATTATCCTCCTTCCTATCTCTCCCATAGTTCTTACTGCCATC
assimilis_IAvH11696_Ucumari              GCGAACTTAGTTTTCATCATCAGCCTACTCCTGGGGACAACCATCACCATTTCAAGCAACCACTGGATCTTGGCTTGAGCGGGTCTCGAAATCAACACACTTGCCATCCTCCCATTAATTTCAAAATCTCACCACCCACGAGCCATCGAAGCTGCCACTAAATACTTCCTCACCCAAGCAGCTGCCTCCGCCCTAGTCTTATTCTCCAGCATAACCAACGCATGGTGAACCGGACAATGAGACATCACCCAACTCACTCACCCAACGTCCTGCCTAATCCTGACCTCAGCAGTAGCAATAAAACTCGGACTAGTACCATTCCACTTCTGATTCCCAGAAGTACTTCAAGGCTCCCCCCTCATCACCGGCCTCCTCCTATCCACACTCATAAAACTCCCCCCAATCGCATTACTCTACATAACCTCCCCCTCACTAAACCCCACACTTTTAACTACCCTAGCCATCCTCTCAGCAGCCCTTGGCGGATGAATAGGCCTTAACCAGACACAAATCCGAAAAATCTTAGCTTTCTCTTCTATCTCCCACTTAGGCTGAATGGCAATTATCATCATCTACAACCCCAAACTCACTCTCCTTAACTTCTACCTATATGCTATAATAACCACAGCCGTATTCCTCACCTTGAACACAATCAAAGCACTGAAACTATCCACCCTAATAACCACATGAAGCAAAGCCCCATCTTTAAACACAGTACTACTCCTGACCTTACTCTCCCTAGCTGGTCTCCCCCCTCTAACAGGATTCCTGCCCAAATGACTCATCATTCAAGAACTAACTAAACAAGACATAGCCCCGGCAGCTACACTTATCTCCCTCCTCTCACTACTAAGCCTGTTCTTCTATCTACGCCTCACATACTGCACAACCATTACACTTCCTCCACACACTACAAACCACGTGAAACAATGACGCACTAACAAACCAACCAACGTCGCAATCGCCGTGCTAACCACTATGTCCATTATCCTCCTTCCTATCTCTCCCATAGTTCTTACTGCCATC
assimilis_LSU_B31669_Cajamarca           GCGAACTTAGTTTTCATCATCAGCCTACTCCTAGGGACAACCATCACCATTTCAAGCAACCACTGGGTCTTAGCTTGAGCGGGTCTCGAAATTAACACACTTGCCATCCTCCCATTAATTTCAAAATCTCACCACCCACGAGCCATCGAAGCTGCCACTAAATACTTCCTCACCCAAGCAGCTGCCTCCGCCCTAGTCTTATTCTCCAGCATAACCAACGCATGGTGAACCGGACAATGAGACATCACCCAACTCACTCACCCAACGTCCTGCCTAATCCTGACCTCAGCAGTAGCAATAAAACTCGGACTAGTACCATTCCACTTCTGATTCCCAGAAGTACTTCAAGGCTCCCCCCTCATCACCGGCCTCCTCCTATCCACACTCATAAAACTCCCCCCAATTGCATTACTCTACATAACCTCCCCCTCACTAAACCCCACACTTTTAACTACCCTAGCCATCCTCTCAGCAGCCCTTGGCGGATGAATAGGCCTTAACCAGACACAAATCCGAAAAATCTTAGCTTTCTCTTCTATCTCCCACTTAGGCTGAATGGCAATTATCATCATCTACAACCCCAAACTCACTCTCCTTAACTTCTACCTATATGCTATAATAACCACAGCCGTATTCCTCACCTTGAACACAATCAAAGCACTGAAACTATCCACCCTAATAACCACATGAAGCAAAGCCCCATCTTTAAACACAGTACTACTCCTGACCTTACTCTCCCTAGCTGGTCTCCCCCCTCTAACAGGATTCCTGCCCAAATGACTCATCATTCAAGAACTAACTAAACAAGACATAGCCCCGGCAGCTACACTTATCTCCCTCCTCTCACTACTAAGCCTGTTCTTCTATCTACGCCTCACATACTGCACAACCATTACACTTCCTCCACACACTACAAACCACGTGAAACAATGACGCACTAACAAACCAACCAACGTCGCAATCGCCGTGCTAACCACTATGTCCATTATCCTCCTTCCTATCTCTCCCATAATTCTTACTGCCATC
assimilis_LSU_B31948_Cajamarca           GCGAACTTAGTTTTCATCATCAGCCTACTCCTAGGGACAACCATCACTATTTCAAGCAACCACTGGATCTTGGCTTGAGCGGGTCTCGAAATTAACACACTTGCCATCCTCCCATTAATTTCAAAATCTCACCACCCACGAGCCATCGAAGCTGCCACTAAATACTTCCTCACCCAAGCAGCTGCCTCCGCCCTAGTCTTATTCTCCAGCATAACCAACGCATGGTGAACCGGACAATGAGACATCACCCAACTCACTCACCCAACGTCCTGCCTAATCCTGACCTCAGCAGTAGCAATAAAACTCGGACTAGTACCATTCCACTTCTGATTCCCAGAAGTACTTCAAGGCTCCCCCCTCATCACCGGCCTCCTCCTATCCACACTCATAAAACTCCCCCCAATCACATTACTCTACATAACCTCCCCCTCACTAAACCCCACACTTTTAACTACCCTAGCCATCCTCTCAGCAGCCCTTGGCGGATGAATAGGCCTTAACCAGACACAAATCCGAAAAATCTTAGCTTTCTCTTCTATCTCCCACTTAGGCTGAATGGCAATTATCATCATCTACAACCCCAAACTCACTCTCCTTAACTTCTACCTATATGCTATAATAACCACAGCCGTATTCCTCACCCTGAACACAATCAAAGCACTGAAACTATCCACCCTAATAACCACATGAAGCAAAGCCCCATCTTTAAACACAGTACTACTCCTGACCTTACTCTCCCTAGCTGGTCTCCCCCCTCTAACAGGATTCCTGCCCAAATGACTCATCATTCAAGAACTAACTAAACAAGACATAGCCCCGGCAGCTACACTTATCTCCCTCCTCTCACTACTAAGCCTGTTCTTCTATCTACGCCTCACATACTGCACAACCATTACACTTCCTCCACACACTACAAGCCACGTGAAACAATGACGCACTAACAAACCAACCAACGTCGCAATCGCCGTGCTAACCACTATATCCATTATCCTCCTTCCTATCTCTCCCATAGTTCTTACTGCCATC
assimilis_LSU_B31970_Cajamarca           GCGAACTTAGTTTTCATCATCAGCCTACTCCTAGGGACAACCATCACCATTTCAAGCAACCACTGGGTCTTAGCTTGAGCGGGTCTCGAAATTAACACACTTGCCATCCTCCCATTAATTTCAAAATCTCACCACCCACGAGCCATCGAAGCTGCCACTAAATACTTCCTCACCCAAGCAGCTGCCTCCGCCCTAGTCTTATTCTCCAGCATAACCAACGCATGGTGAACCGGACAATGAGACATCACCCAACTCACTCACCCAACGTCCTGCCTAATCCTGACCTCAGCAGTAGCAATAAAACTCGGACTAGTACCATTCCACTTCTGATTCCCAGAAGTACTTCAAGGCTCCCCCCTCATCACCGGCCTCCTCCTATCCACACTCATAAAACTCCCCCCAATTGCATTACTCTACATAACCTCCCCCTCACTAAACCCCACACTTTTAACTACCCTAGCCATCCTCTCAGCAGCCCTTGGCGGATGAATAGGCCTTAACCAGACACAAATCCGAAAAATCTTAGCTTTCTCTTCTATCTCCCACTTAGGCTGAATGGCAATTATCATCATCTACAACCCCAAACTCACTCTCCTTAACTTCTACCTATATGCTATAATAACCACAGCCGTATTCCTCACCTTGAACACAATCAAAGCACTGAAACTATCCACCCTAATAACCACATGAAGCAAAGCCCCATCTTTAAACACAGTACTACTCCTGACCTTACTCTCCCTAGCTGGTCTCCCCCCTCTAACAGGATTCCTGCCCAAATGACTCATCATTCAAGAACTAACTAAACAAGACATAGCCCCGGCAGCTACACTTATCTCCCTCCTCTCACTACTAAGCCTGTTCTTCTATCTACGCCTCACATACTGCACAACCATTACACTTCCTCCACACACTACAAACCACGTGAAACAATGACGCACTAACAAACCAACCAACGTCGCAATCGCCGTGCTAACCACTATGTCCATTATCCTCCTTCCTATCTCTCCCATAATTCTTACTGCCATC
assimilis_LSU_B32429_Cajamarca           GCGAACTTAGTTTTCATCATCAGCCTACTCCTAGGGACAACCATCACCATTTCAAGCAACCACTGGATCTTGGCTTGAGCGGGTCTCGAAATTAACACACTTGCCATCCTCCCATTAATTTCAAAATCTCACCACCCACGAGCCATCGAAGCTGCCACTAAATACTTCCTCACCCAAGCAGCTGCCTCCGCCCTAGTCTTATTCTCCAGCATAACCAACGCATGGTGAACCGGACAATGAGACATCACCCAACTCACTCACCCAACGTCCTGCCTAATCCTGACCTCAGCAGTAGCAATAAAACTCGGACTAGTACCATTCCACTTCTGATTCCCAGAAGTACTTCAAGGCTCCCCCCTCATCACCGGCCTCCTCCTATCCACACTCATAAAACTCCCCCCAATCGCATTACTCTACATAACCTCCCCCTCACTAAACCCCACACTTTTAACTACCCTAGCCATCCTCTCAGCAGCCCTTGGCGGATGAATAGGCCTTAACCAGACACAAATCCGAAAAATCTTAGCTTTCTCCTCTATCTCCCACTTAGGCTGAATGGCAATTATCATCATCTACAACCCCAAACTCACTCTCCTTAACTTCTACCTATATGCTATAATAACCACAGCCGTATTCCTCACCTTGAACACAATCAAAGCACTGAAACTATCCACCCTAATAACCACATGAAGCAAAGCCCCATCTTTAAACACAGTACTACTCCTGACCTTACTCTCCCTAGCCGGCCTCCCCCCTCTAACAGGATTCCTGCCCAAATGACTCATCATTCAAGAACTAACTAAACAAGACATAGCCCCGGCAGCTACACTTATCTCCCTCCTCTCACTACTAAGCCTGTTCTTCTATCTACGCCTCACATACTGCACAACCATTACACTTCCTCCACACACTACAAACCACGTGAAACAATGACGCACTAACAAACCAACCAACGTCGCAATCGCCGTGCTAACCACTATATCCATTGTCCTCCTTCCTATCTCCCCCATAATTCTTACTGCCATC
assimilis_LSU_B32460_Cajamarca           GCGAACTTAGTTTTCATCATCAGCCTACTCCTAGGGACAACCATCACCATTTCAAGCAACCACTGGGTCTTAGCTTGAGCGGGTCTCGAAATTAACACACTTGCCATCCTCCCATTAATTTCAAAATCTCACCACCCACGAGCCATCGAAGCTGCCACTAAATACTTCCTCACCCAAGCAGCTGCCTCCGCCCTAGTCTTATTCTCCAGCATAACCAACGCATGGTGAACCGGACAATGAGACATCACCCAACTCACTCACCCAACGTCCTGCCTAATCCTGACCTCAGCAGTAGCAATAAAACTCGGACTAGTACCATTCCACTTCTGATTCCCAGAAGTACTTCAAGGCTCCCCCCTCATCACCGGCCTCCTCCTATCCACACTCATAAAACTCCCCCCAATTGCATTACTCTACATAACCTCCCCCTCACTAAACCCCACACTTTTAACTACCCTAGCCATCCTCTCAGCAGCCCTTGGCGGATGAATAGGCCTTAACCAGACACAAATCCGAAAAATCTTAGCTTTCTCTTCTATCTCCCACTTAGGCTGAATGGCAATTATCATCATCTACAACCCCAAACTCACTCTCCTTAACTTCTACCTATATGCTATAATAACCACAGCCGTATTCCTCACCTTGAACACAATCAAAGCACTGAAACTATCCACCCTAATAACCACATGAAGCAAAGCCCCATCTTTAAACACAGTACTACTCCTGACCTTACTCTCCCTAGCTGGTCTCCCCCCTCTAACAGGATTCCTGCCCAAATGACTCATCATTCAAGAACTAACTAAACAAGACATAGCCCCGGCAGCTACACTTATCTCCCTCCTCTCACTACTAAGCCTGTTCTTCTATCTACGCCTCACATACTGCACAGCCATTACACTTCCTCCACACACTACAAACCACGTGAAACAATGACGCACTAACAAACCAACCAACGTCGCAATCGCCGTGCTAACCACTATGTCCATTATCCTCCTTCCTATCTCTCCCATAATTCTTACTGCCATC
assimilis_ZMUC_134956_Frontino           GCGAACTTAGTTTTCATCATCAGCCTACTCCTAGGGACAACCATCACCATTTCAAGCAACCACTGGGTCTTAGCTTGAGCGGGTCTCGAAATTAACACACTTGCCATCCTCCCATTAATTTCAAAATCTCACCACCCACGAGCCATCGAAGCTGCCACTAAATACTTCCTCACCCAAGCAGCTGCCTCCGCCCTAGTCTTATTCTCCAGCATAACCAACGCATGGTGAACCGGACAATGAGACATCACCCAACTCACTCACCCAACGTCCTGCCTAATCCTAACCTCAGCAGTAGCAATAAAACTCGGACTAGTACCATTCCACTTCTGATTCCCAGAAGTACTTCAAGGCTCCCCCCTCATCACCGGCCTCCTCCTGTCCACACTCATAAAACTCCCCCCAATCGCATTACTCTACATAACCTCCCCCTCACTAAACCCCACACTTTTAACTACCCTAGCCATCCTCTCAGCAGCCCTTGGCGGATGAATAGGCCTTAACCAGACACAAATCCGAAAAATCTTAGCTTTCTCTTCTATCTCCCACTTAGGCTGAATGGCGATTATCATCATCTACAACCCCAAACTCACTCTCCTTAACTTCTACCTATATGCTATAATAACCACAGCCGTATTCCTCACCTTGAACACGATCAAAGCACTGAAACTATCCACCCTAATAACCACATGAAGCAAAGCCCCATCTTTAAACACAGTACTACTCCTGACCTTACTCTCCCTAGCTGGTCTCCCTCCTCTAACAGGATTCCTGCCCAAGTGACTCATCATTCAAGAACTAACTAAACAAGATATAGCCCCGGCAGCTACACTTATCTCCCTCCTCTCACTACTAAGCCTGTTCTTCTATCTACGCCTCACATACTGCACAACCATTACACTTCCTCCACACACTACAAACCACGTGAAACAATGACGCACTAACAAACCAACCAACGTCGCAATCGCCGTGCTAACCACTATGTCCATTATCCTCCTTCCTATCTCCCCTATAGTTCTTACTGCCATC
assimilis_ZMUC_134979_Frontino           GCGAACTTAGTTTTCATCATCAGCCTACTCCTAGGGACAACCATCACCATTTCAAGCAACCACTGGGTCTTAGCTTGAGCGGGTCTCGAAATTAACACACTTGCCATCCTCCCATTAATTTCAAAATCTCACCACCCACGAGCCATCGAAGCTGCCACTAAATACTTCCTCACCCAAGCAGCTGCCTCCGCCCTAGTCTTATTCTCCAGCATAACCAACGCATGGTGAACCGGACAATGAGACATCACCCAACTCACTCACCCAACGTCCTGCCTAATCCTAACCTCAGCAGTAGCAATAAAACTCGGACTAGTACCATTCCACTTCTGATTCCCAGAAGTACTTCAAGGCTCCCCCCTCATCACCGGCCTCCTCCTGTCCACACTCATAAAACTCCCCCCAATCGCATTACTCTACATAACCTCCCCCTCACTAAACCCCACACTTTTAACTACCCTAGCCATCCTCTCAGCAGCCCTTGGCGGATGAATAGGCCTTAACCAGACACAAATCCGAAAAATCTTAGCTTTCTCTTCTATCTCCCACTTAGGCTGAATGGCGATTATCATCATCTACAACCCCAAACTCACTCTCCTTAACTTCTACCTATATGCTATAATAACCACAGCCGTATTCCTCACCTTGAACACGATCAAAGCACTGAAACTATCCACCCTAATAACCACATGAAGCAAAGCCCCATCTTTAAACACAGTACTACTCCTGACCTTACTCTCCCTAGCTGGTCTCCCTCCTCTAACAGGATTCCTGCCCAAGTGACTCATCATTCAAGAACTAACTAAACAAGATATAGCCCCGGCAGCTACACTTATCTCCCTCCTCTCACTACTAAGCCTGTTCTTCTATCTACGCCTCACATACTGCACAACCATTACACTTCCTCCACACACTACAAACCACGTGAAACAATGACGCACTAACAAACCAACCAACGTCGCAATCGCCGTGCTAACCACTATGTCCATTATCCTCCTTCCTATCTCCCCTATAGTTCTTACTGCCATC
assimilis_ZMUC116213_Imbabura            GCGAACTTAGTTTTCATCATCAGCCTACTCCTAGGAACAACCATCACTATTTCAAGCAACCACTGGATCTTGGCTTGAGCGGGTCTCGAAATCAACACACTTGCCGTCCTCCCATTAATTTCAAAATCTCACCACCCACGAGCCATCGAAGCTGCCACTAAATACTTCCTCACCCAAGCAGCTGCCTCCGCCCTAGTCTTATTCTCCAGCATAACCAACGCATGGTGAACCGGACAATGAGACATCACCCAACTCACTCACCCAACGTCCTGCCTAATCCTGACCTCAGCAGTAGCAATAAAACTCGGACTAGTACCATTCCACTTCTGATTCCCAGAAGTACTTCAAGGCTCCCCCCTCATCACCGGCCTCCTCCTATCCACACTCATAAAACTCCCCCCAATCACATTACTCTACATAACCTCCCCCTCACTAAACCCCACACTTTTAACTACCCTAGCCATCCTCTCAGCAGCCCTTGGCGGATGAATAGGCCTTAACCAGACACAAATCCGAAAAATCTTAGCTTTCTCTTCTATCTCCCACTTAGGCTGAATGGCAATTATCATCATCTACAACCCCAAACTCACTCTCCTTAACTTCTACCTATATGCTATAATAACCACAGCCGTATTCCTCACCCTGAACACAATCAAAGCACTGAAACTATCCACCCTAATAACCACATGAAGCAAAGCCCCATCTTTAAACACAGTACTACTCCTGACCTTACTCTCCCTAGCTGGTCTCCCCCCTCTAACAGGATTCCTGCCCAAATGACTCATCATTCAAGAACTAACTAAACAAGACATAGCCCCGGCAGCTACACTTATCTCCCTCCTCTCACTACTAAGCCTGTTCTTCTATCTACGCCTCACATACTGCGCAACCATTACACTTCCTCCACACACTACAAGCCACGTGAAACAATGACGCACTAACAAACCAACCAACGTCGCAATCGCCGTGCTAACCACTATATCCATTATCCTCCTTCCTATCTCTCCCATAGTTCTTACTGCCATC
assimilis_ZMUC116216_Imbabura            GCGAACTTAGTTTTCATCATCAGCCTACTCCTAGGAACAACCATCACTATTTCAAGCAACCACTGGATCTTGGCTTGAGCGGGTCTCGAAATCAACACACTTGCCGTCCTCCCATTAATTTCAAAATCTCACCACCCACGAGCCATCGAAGCTGCCACTAAATACTTCCTCACCCAAGCAGCTGCCTCCGCCCTAGTCTTATTCTCCAGCATAACCAACGCATGGTGAACCGGACAATGAGACATCACCCAACTCACTCACCCAACGTCCTGCCTAATCCTGACCTCAGCAGTAGCAATAAAACTCGGACTAGTACCATTCCACTTCTGATTCCCAGAAGTACTTCAAGGCTCCCCCCTCATCACCGGCCTCCTCCTATCCACACTCATAAAACTCCCCCCAATCACATTACTCTACATAACCTCCCCCTCACTAAACCCCACACTTTTAACTACCCTAGCCATCCTCTCAGCAGCCCTTGGCGGATGAATAGGCCTTAACCAGACACAAATCCGAAAAATCTTAGCTTTCTCTTCTATCTCCCACTTAGGCTGAATGGCAATTATCATCATCTACAACCCCAAACTCACTCTCCTTAACTTCTACCTATATGCTATAATAACCACAGCCGTATTCCTCACCCTGAACACAATCAAAGCACTGAAACTATCCACCCTAATAACCACATGAAGCAAAGCCCCATCTTTAAACACAGTACTACTCCTGACCTTACTCTCCCTAGCTGGTCTCCCCCCTCTAACAGGATTCCTGCCCAAATGACTCATCATTCAAGAACTAACTAAACAAGACATAGCCCCGGCAGCTACACTTATCTCCCTCCTCTCACTACTAAGCCTGTTCTTCTATCTACGCCTCACATACTGCACAACCATTACACTTCCTCCACACACTACAAGCCACGTGAAACAATGACGCACTAACAAACCAACCAACGTCGCAATCGCCGTGCTAACCACTATATCCATTATCCTCCTTCCTATCTCTCCCATAGTTCTTACTGCCATC
assimilis_ZMUC122189_Napo                GCGAACTTAGTTTTCATCATCAGCCTACTCCTAGGGACAACCATCACCATTTCAAGCAACCACTGGATCTTGGCTTGAGCGGGTCTCGAAATTAACACACTTGCCATCCTCCCATTAATTTCAAAATCTCACCACCCACGAGCCATCGAAGCTGCCACTAAATACTTCCTAACCCAAGCAGCTGCCTCCGCCCTAGTCTTATTCTCCAGCATAACCAACGCATGGTGAACCGGACAATGAGACATCACCCAACTCACTCACCCAACGTCCTGCCTAATCCTGACCTCAGCAGTAGCAATAAAACTCGGACTAGTACCATTCCACTTCTGATTCCCAGAAGTACTTCAAGGCTCCCCCCTCATCACCGGCCTCCTCCTATCCACACTCATAAAACTCCCCCCAATCGCATTACTCTACATAACCTCCCCCTCACTAAACCCCACACTTTTAACTACCCTAGCCATCCTCTCAGCAGCCCTTGGCGGATGAATAGGCCTTAACCAGACACAAATCCGAAAAATCTTAGCTTTCTCTTCTATCTCCCACTTAGGCTGAATGACAATTATCATCATCTACAACCCCAAACTCACTCTCCTTAACTTCTACCTATATGCTATAATAACCACAGCCGTATTCCTCACCCTGAACACAATCAAAGCACTAAAACTATCCACCCTAATAACCACATGAAGCAAAGCCCCATCTTTAAACACAGTACTACTCCTGACCTTACTCTCCCTAGCTGGTCTCCCCCCTCTAACAGGATTCCTGCCCAAATGACTCATCATTCAAGAACTAACTAAACAAGACATAGCCCCGGCAGCTACACTTATCTCCCTCCTCTCATTACTAAGCCTGTTCTTCTATCTGCGCCTCACATACTGCACAACCATTACACTTCCTCCACACACTACAAACCACGTGAAACAATGACGCACTAACAAACCAACCAACGTCGCAATCGCCGTGCTAACCACTATGTCCATTATCCTCCTTCCTATCTCCCCCATAGTTCTTACTGCCATC
atricapillus_AMC634_LasAnimas            GCGAGCTTAATCTTCATCATCAGCCTACTCCTAGGAACAACTATCACTATTTCAAGCAACCACTGAGTCCTGGCTTGAGCGGGCCTCGAAATTAACACACTTGCCATCCTCCCATTAATTTCAAAATCTCACCACCCACGAGCCATCGAGGCCGCCACTAAGTATTTCCTCACCCAAGCAGCCGCCTCCGCTCTAGTCCTATTCTCCAGCATAACCAACGCATGATGAACCGGACAATGAGACATCACCCAACTCACCCACCCAACATCCTGCCTAGTCCTGACCTCAGCAGTAGCAATAAAACTCGGACTAGTACCATTCCACTTCTGATTCCCAGAAGTACTTCAAGGCTCCCCCCTCATCACCGGCCTCCTCCTATCCACTCTCATAAAACTCCCCCCAATAGCATTACTCTACATAACCTCCCCCTCACTAAACCCCACACTTTTAACAACCCTAGCCATCCTCTCAGCAGCCCTTGGTGGATGAATAGGCCTTAACCAGACACAAATCCGAAAAATCTTAGCTTTCTCTTCTATCTCCCACTTAGGCTGAATAACAGTCATCATTATCTACAACCCCAAACTCACTCTCCTTAACTTCTACCTGTATGCCATAATAACCACAGCCGTGTTCCTCACCCTAAACACAATCAAAGCATTAAAACTATCCACCCTAATAACTACATGAAGCAAAGTTCCACCTTTAAACACAATACTACTCCTAACCTTACTCTCCCTAGCCGGCCTCCCTCCTCTAACAGGATTCCTACCCAAATGACTTATCATTCAAGAACTGACTAAACAAGACATAGCCCCAACAGCTACACTTATCTCTCTCCTCTCACTACTAAGCCTATTTTTCTATCTACGCCTCACATACTGCACAACTATCACACTTCCCCCACACACTACAAACCACGTGAAGCAATGACGCACTAACAAACCAACCAACGTCACAATCGCCGTACTAACCACCATATCCATCATCCTCCTCCCTATCTCCCCCATAGTTCTTGCTGCCGTT
atricapillus_AMC658_BodegaVieja          GCGAGCTTAATCTTCATCATCAGCCTACTCCTAGGAACAACTATCACTATTTCAAGCAACCACTGAGTCCTGGCTTGAGCGGGCCTCGAAATTAACACACTTGCCATCCTCCCATTAATTTCAAAATCTCACCACCCACGAGCCATCGAGGCCGCCACTAAGTATTTCCTCACCCAAGCAGCCGCCTCCGCTCTAGTCCTATTCTCCAGCATAACCAACGCATGATGAACCGGACAATGAGACATCACCCAACTCACCCACCCAACATCCTGCCTAGTCCTGACCTCAGCAGTAGCAATAAAACTCGGACTAGTACCATTCCACTTCTGATTCCCAGAAGTACTTCAAGGCTCCCCCCTCATCACCGGCCTCCTCCTATCCACTCTCATAAAACTCCCCCCAATAGCATTACTCTACATAACCTCCCCCTCACTAAACCCCACACTTTTAACAACCCTAGCCATCCTCTCAGCAGCCCTTGGTGGATGAATAGGCCTTAACCAGACACAAATCCGAAAAATCTTAGCTTTCTCTTCTATCTCCCACTTAGGCTGAATAACAGTCATCATTATCTACAACCCCAAACTCACTCTCCTTAACTTCTACCTGTATGCCATAATAACCACAGCCGTGTTCCTCACCCTAAACACAATCAAAGCATTAAAACTATCCACCCTAATAACTACATGAAGCAAAGTTCCACCTTTAAACACAATACTACTCCTAACCTTACTCTCCCTAGCCGGCCTCCCTCCTCTAACAGGATTCCTACCCAAATGACTTATCATTCAAGAACTGACTAAACAAGACATAGCCCCAACAGCTACACTTATCTCTCTCCTCTCACTACTAAGCCTATTTTTCTATCTACGCCTCACATACTGCACAACTATCACACTTCCCCCACACACTACAAACCACGTGAAGCAATGACGCACTAACAAACCAACCAACGTCACAATCGCCGTACTAACCACCATATCCATCATCCTCCTCCCTATCTCCCCCATAGTTCTTGCTGCCGTT
atricapillus_IAvH_11697_Pradera          GCGAGCTTAATCTTCATCATCAGCCTACTCCTAGGAACAACTATCACTATTTCAAGCAACCACTGAGTCCTGGCTTGAGCGGGCCTCGAAATTAACACACTTGCCATCCTCCCATTAATTTCAAAATCTCACCACCCACGAGCCATCGAGGCCGCCACTAAGTATTTCCTCACCCAAGCAGCCGCCTCCGCTCTAGTCCTATTCTCCAGCATAACCAACGCATGATGAACCGGACAATGAGACATCACCCAACTCACCCACCCAACATCCTGCCTAGTCCTGACCTCAGCAGTAGCAATAAAACTCGGACTAGTACCATTCCACTTCTGATTCCCAGAAGTACTTCAAGGCTCCCCCCTCATCACCGGCCTCCTCCTATCCACTCTCATAAAACTCCCCCCAATAGCATTACTCTACATAACCTCCCCCTCACTAAACCCCACACTTTTAACAACCCTAGCCATCCTCTCAGCAGCCCTTGGTGGATGAATAGGCCTTAACCAGACACAAATCCGAAAAATCTTAGCTTTCTCTTCTATCTCCCACTTAGGCTGAATAACAGTCATCATTATCTACAACCCCAAACTCACTCTCCTTAACTTCTACCTGTATGCCATAATAACCACAGCCGTGTTCCTCACCCTAAACACAATCAAAGCATTAAAACTATCCACCCTAATAACTACATGAAGCAAAGTTCCACCTTTAAACACAATACTACTCCTAACCTTACTCTCCCTAGCCGGCCTCCCTCCTCTAACAGGATTCCTACCCAAATGACTTATCATTCAAGAACTGACTAAACAAGACATAGCCCCAACAGCTACACTTATCTCTCTCCTCTCACTACTAAGCCTATTTTTCTATCTACGCCTCACATACTGCACAACTATCACACTTCCCCCACACACTACAAACCACGTGAAGCAATGACGCACTAACAAACCAACCAACGTCACAATCGCCGTACTAACCACCATATCCATCATCCTCCTCCCTATCTCCCCCATAGTTCTTGCTGCCGTT
atricapillus_ICN_27218_Dabeiba           GCGAGCTTAATCTTCATCATCAGCCTACTCCTAGGAACAACTATCACTATTTCAAGCAACCACTGAGTCCTGGCTTGAGCGGGCCTCGAAATTAACACACTTGCCATCCTCCCATTAATTTCAAAATCTCACCACCCACGAGCCATCGAGGCCGCCACTAAGTATTTCCTCACCCAAGCAGCCGCCTCCGCTCTAGTCTTATTCTCCAGCATAACCAACGCATGGTGAACCGGACAATGAGACATCACCCAACTCACCCACCCAACATCCTGCCTAGTCCTGACCTCAGCAGTAGCAATAAAACTTGGACTAGTACCATTCCACTTCTGATTCCCAGAAGTACTTCAAGGCTCCCCCCTCATCACCGGCCTCCTCCTATCCACTCTCATAAAACTCCCCCCAATCGCATTACTCTACATAACCTCCCCCTCACTAAACCCCACACTTTTAACAACCCTAGCTATCCTCTCAGCAGCCCTTGGTGGATGAATAGGCCTTAACCAGACACAAATCCGAAAAATTTTAGCTTTCTCTTCTATCTCCCACTTAGGCTGAATAACAGTCATCATTATCTACAACCCCAAACTCACTCTCCTTAACTTCTACCTGTATGCCATAATAACCACAGCCGTGTTCCTCACCTTAAACACAATCAAAGCATTAAAACTATCCACCCTAATAACTACATGAAGCAAAGTTCCACCTTTAAACACAATACTACTCCTAACCTTACTCTCACTAGCCGGCCTCCCTCCTCTAACAGGATTCCTACCCAAATGACTTATCATTCAAGAACTAACTAAACAAGACATAGCCCCAACAGCTACACTTATCTCTCTCCTCTCACTACTAAGCCTATTTTTCTATCTACGCCTCACATACTGCACAACTATCACACTTCCCCCACACACTACAAACCACGTGAAGCAATGACGCACTAACAAACCAACCAACGTCACAATCGCCGTACTAACCACCATATCCATCATCCTCCTCCCTATCTCCCCCATAGTTCTTGCTGCCGTT
atricapillus_ICN_28442_RioBravo          GCGAGCTTAGTCTTCATCATCAGCCTACTCCTAGGAACAACTATCACTATTTCAAGCAACCACTGAGTCCTGGCTTGAGCGGGCCTCGAAATTAATACACTTGCCATCCTCCCATTAATTTCAAAATCTCACCACCCACGAGCCATCGAGGCTGCCACTAAATATTTCCTCACCCAAGCAGCCGCCTCCGCTCTAGTCTTATTCTCCAGCATAACCAACGCATGGTGAACCGGACAATGAGACATCACCCAACTCACCCACCCAACATCCTGCCTAGTCCTGACCTCGGCAGTAGCAATAAAACTTGGACTAGTACCATTCCACTTCTGATTCCCAGAAGTACTTCAAGGTTCCCCCCTCATCACCGGCCTCCTCCTATCCACTCTCATAAAACTCCCTCCAATCGCATTACTCTACATAACCTCCCCCTCACTAAACCCCACACTTTTAACAACCCTAGCTATCCTCTCAACAGCCCTTGGTGGATGAATAGGCCTTAACCAGACACAAATCCGAAAAATCTTAGCTTTCTCTTCTATCTCCCACCTAGGCTGAATAACAATCATCATTATCTACAACCCCAAACTCGCTCTCCTTAACTTCTACCTGTATGCCATAATAACCACAGCCGTGTTCCTCACCTTAAACACAATCAAAGCATTAAAACTATCCACCCTAATAACTACATGAAGCAAAGTTCCACCTTTAAACACAATACTACTCCTAACCTTACTCTCCCTAGCCGGCCTCCCTCCTCTAACAGGATTCCTACCCAAATGACTTATCATTCAAGAACTAACTAAACAAGACATAGCCCCAACAGCTACACTTATCTCCCTCCTCTCACTACTAAGTCTATTTTTCTATCTACGCCTCACATACTGCACAACTATCACACTTCCCCCACACACTACAAACCACGTGAAGCAATGACGCACTAACAAACCAACCAACGTCACAATCGCCGTACTAACCACCATATCCATCATCCTCCTCCCTATCTCCCCCATAGTTCTTGCTGCCGTT
atricapillus_ICN_33290_SJ_Suaita         GCGAGCTTAATCTTCATCATCAGCCTACTCCTAGGAACAACTATCACTATTTCAAGCAACCACTGAGTCCTGGCTTGAGCGGGCCTCGAAATTAACACACTTGCCATCCTTCCATTAATTTCAAAATCTCACCACCCACGAGCCATCGAGGCCGCCACTAAGTATTTCCTCACCCAAGCAGCCGCCTCCGCTCTAGTCCTATTCTCCAGCATAACCAACGCATGATGAACCGGACAATGAGACATCACCCAACTCACCCACCCAACATCCTGCCTAGTCCTGACCTCAGCAGTAGCAATAAAACTCGGACTAGTACCATTCCACTTCTGATTCCCAGAAGTACTTCAAGGCTCCCCCCTCATCACCGGCCTCCTCCTATCCACTCTCATAAAACTCCCCCCAATAGCATTACTCTACATAACCTCCCCCTCACTAAACCCCACACTTTTAACAACCCTAGCCATCCTCTCAGCAGCCCTTGGTGGATGAATAGGCCTTAACCAGACACAAATCCGAAAAATCTTAGCTTTCTCTTCTATCTCCCACTTAGGCTGAATAACAGTCATCATTATCTACAACCCCAAACTCACTCTCCTTAACTTCTACCTGTATGCCATAATAACCACAGGCGTGTTCCTCACCCTAAACACAATCAAAGCATTAAAACTATCCACCCTAATAACTACATGAAGCAAAGTTCCACCTTTAAACACAATACTACTCCTAACCTTACTCTCCCTAGCCGGCCTCCCTCCTCTAACAGGATTCCTACCCAAATGACTTATCATTCAAGAACTGACTAAACAAGACATAGCCCCAACAGCTACACTTATCTCTCTCCTCTCACTACTAAGCCTATTTTTCTATCTACGCCTCACATACTGCACAACTATCACACTTCCCCCACACACTACAAACCACGTGAAGCAATGACGCACTAACAAACCAACCAACGTCACAATCGCCGTACTAACCACCATATCCATCATCCTCCTCCCTATCTCCCCCATAGTTCTTGCTGCCGTT
atricapillus_ICN_33292_SJ_Suaita         GCGAGCTTAATCTTCATCATCAGCCTACTCCTAGGAACAACTATCACTATTTCAAGCAACCACTGAGTCCTGGCTTGAGCGGGCCTCGAAATTAACACACTTGCCATCCTTCCATTAATTTCAAAATCTCACCACCCACGAGCCATCGAGGCCGCCACTAAGTATTTCCTCACCCAAGCAGCCGCCTCCGCTCTAGTCCTATTCTCCAGCATAACCAACGCATGATGAACCGGACAATGAGACATCACCCAACTCACCCACCCAACATCCTGCCTAGTCCTGACCTCAGCAGTAGCAATAAAACTCGGACTAGTACCATTCCACTTCTGATTCCCAGAAGTACTTCAAGGCTCCCCCCTCATCACCGGCCTCCTCCTATCCACTCTCATAAAACTCCCCCCAATAGCATTACTCTACATAACCTCCCCCTCACTAAACCCCACACTTTTAACAACCCTAGCCATCCTCTCAGCAGCCCTTGGTGGATGAATAGGCCTTAACCAGACACAAATCCGAAAAATCTTAGCTTTCTCTTCTATCTCCCACTTAGGCTGAATAACAGTCATCATTATCTACAACCCCAAACTCACTCTCCTTAACTTCTACCTGTATGCCATAATAACCACAGCCGTGTTCCTCACCCTAAACACAATCAAAGCATTAAAACTATCCACCCTAATAACTACATGAAGCAAAGTTCCACCTTTAAACACAATACTACTCCTAACCTTACTCTCCCTAGCCGGCCTCCCTCCTCTAACAGGATTCCTACCCAAATGACTTATCATTCAAGAACTGACTAAACAAGACATAGCCCCAACAGCTACACTTATCTCTCTCCTCTCACTACTAAGCCTATTTTTCTATCTACGCCTCACATACTGCACAACTATCACACTTCCCCCACACACTACAAACCACGTGAAGCAATGACGCACTAACAAACCAACCAACGTCACAATCGCCGTACTAACCACCATATCCATCATCCTCCTCCCTATCTCCCCCATAGTTCTTGCTGCCGTT
atricapillus_ICN16248_LaVega             GCGAGCTTAATCTTCATCATCAGCCTACTCCTAGGAACAACTATCACTATTTCAAGCAATCACTGAGTCCTGGCTTGAGCGGGCCTCGAAATTAACACACTTGCCATCCTCCCATTAATTTCAAAATCTCACCACCCACGAGCCATCGAGGCCGCCACTAAGTATTTCCTCACCCAAGCAGCCGCCTCCGCTCTAGTCTTATTCTCCAGCATAACCAACGCATGATGAACCGGACAATGAGACATCACCCAACTCACCCACCCAACATCCTGCCTAGTCCTGACCTCAGCAGTAGCAATAAAACTTGGACTAGTACCATTCCACTTCTGATTCCCAGAAGTACTTCAAGGCTCCCCCCTCATCACCGGCCTCCTCCTGTCCACTCTCATAAAACTCCCCCCAATAGCATTACTCTACATAACCTCCCCCTCACTAAACCCCACACTTTTAACAACCCTAGCTATCCTCTCAGCAGCCCTTGGTGGATGAATAGGCCTTAACCAGACACAAATCCGAAAAATCTTAGCTTTCTCTTCTATCTCCCACTTAGGCTGAATAACAGTCATCATTATCTACAGCCCCAAACTCACTCTCCTTAACTTCTACCTGTATGCCATAATAACCACAGCCGTGTTCCTCACCTTAAACACAATCAAAGCACTAAAACTATCCACCCTAATAACTACATGAAGCAAAGTTCCACCTTTAAACACAATACTACTCCTAACCTTACTCTCCCTAGCCGGCCTCCCTCCTCTAACAGGATTCCTACCCAAATGACTTATCATTCAAGAACTAACTAAACAAGACATAGCCCCAACAGCTACACTTATCTCTCTCCTCTCACTACTAAGCCTATTTTTCTATCTACGCCTCACATACTGCACAACTATCACACTTCCCCCACACACTACAAACCACGTGAAGCAATGACGCACTAACAAACCAACCAACGTCACAATCGCCGTACTAACCACCATATCCATCATCCTCCTCCCTATCTCCCCCATAGTTCTTGCTGCCGTT
basilicus_IAvH_493_San_Lorenzo           GCGAACTTAGTCTTCATCATCAGCTTACTCCTAGGGACAACCATCACCATTTCAAGCAACCACTGAGTCCTAGCCTGAACGGGCCTCGAAATTAACACACTTGCCATCCTCCCATTAATTTCAAAATCCCACCACCCACGAGCCATCGAGGCCGCCACTAAATACTTCCTCACCCAAGCAGCTGCCTCCGCCCTAGTCCTATTCTCTAGCATAACCAACGCATGATGAACCGGACAATGAGACATCACCCAACTCACCCACCCAACGTCCTGCCTAATCCTGACCTCAGCAGTAGCAATAAAACTCGGACTAGTGCCATTCCACTTCTGATTCCCAGAAGTACTTCAAGGCTCCCCTCTCATCACCGGCCTCCTCCTATCCACTCTCATAAAACTCCCTCCAATCGCATTACTCTACATAACCTCCCCCTCATTAAACCCCACACTCTTAACGACCCTGGCTATCCTCTCAACAGCCTTTGGCGGATGAATAGGCCTTAACCAGACACAAACCCGAAAAATCTTAGCTTTCTCTTCTATTTCCCATTTAGGCTGAATAACAATTATCATCATCTACGACCCCAAACTCACTCTCCTTAACTTCTACCTATATGCCATAATAACCACAGCCGTATTCCTCACCTTAAACTCAATCAAAGCACTGAAACTATCCACCCTAATAACTACATGAAGCAAAGTTCCGTCTTTAAACACAGCGCTACTCCTAACCTTACTCTCCCTAGCCGGCCTCCCCCCTCTAACAGGATTCCTACCCAAATGACTCATCATTCAAGAACTAACTAAACAAGACATAGCCCCGGCAGCTACACTTATCTCCCTCCTCTCGCTACTAAGCCTATTCTTCTATCTACGCCTCACATACTGCACAACCATCACACTCCCTCCACACACTACAAACCACGTGAAACAATGACGCATTAACAAACCAACCAACATCACAATCGCCGTACTAACCACTATATCCATCATCCTCCTTCCTATCTCCCCCATAGTTCTTACCGCCATT
basilicus_ICN_32517_San_Lorenzo          GCGAACTTAGTCTTCATCATCAGCTTACTCCTAGGGACAACCATCACCATTTCAAGCAACCACTGAGTCCTAGCCTGAACGGGCCTCGAAATTAACACACTTGCCATCCTCCCATTAATTTCAAAATCCCACCACCCACGAGCCATCGAGGCCGCCACTAAATACTTCCTCACCCAAGCAGCTGCCTCCGCCCTAGTCCTATTCTCTAGCATAACCAACGCATGATGAACCGGACAATGAGACATCACCCAACTCACCCACCCAACGTCCTGCCTAATCCTGACCTCAGCAGTAGCAATAAAACTCGGACTAGTGCCATTCCACTTCTGATTCCCAGAAGTGNNNNNNNNNNNNNNNNNNNNNNNNNNNNNNNNNNNNNNNNNNNNNNNNNNNNNNNNNNNNNNNNNNNNNNNNNNNNNNNNNNNNNNNNNNNNNNNNNNNNNNNNNNNNNNNNNNNNNNNNNNNNNNNNNNNNNNNNNTGGGGGGTGAATGGGGTTGAATCAGACACAAACCCGAAAAATCTTAGCTTTCTCTTCTATTTCCCATTTAGGCTGAATAACAATCATCATCATCTACGACCCCAAACTCACTCTCCTTAACTTCTACCTATATGCCATAATAACCACAGCCGTATTCCTCACCTTAAACTCAATCAAAGCACTGAAACTATCCACCCTAATAACTACATGAAGCAAAGTTCCGTCTTTAAACACAGCGCTACTCCTAACCTTACTCTCCCTAGCCGGCCTCCCCCCTCTAACAGGATTCCTACCCAAATGACTCATCATTCAAGAACTAACTAAACAAGACATAGCCCCGGCAGCTACACTTATCTCCCTCCTCTCGCTACTAAGCCTATTCTTCTATCTACGCCTCACATACTGCACAACCATCACACTCCCTCCACACACTACAAACCACGTGAAACAATGACGCATTAACAAACCAACCAACATCACAATCGCCGTACTAACCACTATATCCATCATCCTCCTTCCTATCTCCCCCATAGTTCTTACCGCCATT
borelli_JAG2092_Salta                    GCGAACTTAATCTTCATCGTCAGCCTACTCCTGGGAACAACCATCACTATTTCAAGCAACCACTGAGTCCTGGCTTGAGCAGGCCTCGAAATTAACACACTCGCCATCCTCCCATTAATTTCAAAGTCTCACCACCCACGAGCCATCGAAGCTGCCACTAAATATTTCCTCACCCAAGCAGCTGCCTCCGCCCTAGTCTTATTCTCTAGCATAACCAACGCATGATGAACTGGACAATGAGACATCACTCAACTCACTCACCCAATATCCTGCCTAATCCTGACCTCAGCAGTAGCAATAAAACTTGGATTAGTACCATTCCACTTCTGATTCCCAGAAGTACTTCAAGGCTCCCCTCTCATCACTGGCCTTCTCCTATCCACTCTCATAAAACTCCCCCCAATCACATTACTCTACATAACCTCCCCTTCACTAAACCCCACACTTTTAACGACCCTGGCCATCCTCTCAGCGGCCCTTGGCGGATGAATGGGCCTTAACCAGACACAAATCCGAAAAATCTTAGCCTTCTCTTCTATCTCCCATCTAGGCTGAATAACGATTATCATCATCTACAACCCCAAACTCACTCTCCTCAACTTCTACCTATATGCCATAATAACCACAGCCGTGTTCCTCACCTTAAACACAATCAAAGCACTGAAACTATCCACCCTAATAACTACATGAAGCAAAGTTCCATCTTTAAACACAATACTGCTCCTAACTTTACTCTCCCTAGCTGGCCTCCCCCCTCTAACAGGATTCCTACCCAAATTACTCATCATTCAAGAACTAACTAAACAAGACATAGCCCCAGCAGCCACACTTATCTCCCTCCTCTCACTACTAAGCCTATTCTTCTACCTACGCCTCACATACTGCACAACTATTACACTTCCCCCACACACTACAAACCACGTAAAACAATGACGCACTAACAAACCAACCAACCCCGCAATCGCCGTACTAATCACTATATCCATCATCCTCCTTCCTATCTCCCCCATAATTCTTACCGCCATT
borelli_Q3_Tucuman                       GCGAACTTAATCTTCATCGTCAGCCTACTCCTGGGAACAACCATCACTATTTCAAGCAACCACTGAGTCCTGGCTTGAGCAGGCCTCGAAATTAACACACTCGCCATCCTCCCATTAATTTCAAAGTCTCACCACCCACGAGCCATCGAAGCTGCCACTAAATATTTCCTCACCCAAGCAGCTGCCTCCGCCCTAGTCTTATTCTCTAGCATAACCAACGCATGATGAACTGGACAATGAGACATCACTCAACTCACTCACCCAATATCCTGCCTAATCCTGACCTCAGCAGTAGCAATAAAACTTGGATTAGTACCATTCCACTTCTGATTCCCAGAAGTACTTCAAGGCTCCCCTCTCATCACTGGCCTTCTCCTATCCACTCTCATAAAACTCCCCCCAATCACATTACTCTACATAACCTCCCCCTCACTAAACCCCACACTTTTAACGACCCTGGCCATCCTCTCAGCGGCCCTTGGCGGATGAATGGGCCTTAACCAGACACAAATCCGAAAAATCTTAGCCTTCTCTTCTATCTCCCATCTAGGCTGAATAGCGATTATCATCATCTACAACCCCAAACTCACTCTCCTCAACTTCTACCTATATGCCATAATAACCACAGCCGTGTTCCTCACCTTAAACACAATCAAAGCACTGAAACTATCCACCCTAATAACTACATGAAGCAAAGTTCCATCTTTAAACACAATACTACTCCTAACTTTACTCTCCCTAGCTGGCCTCCCCCCTCTAACAGGATTCCTACCCAAATTACTCATCATTCAAGAACTAACTAAACAAGACATAGCCCCAGCAGCCACACTTATCTCCCTCCTCTCACTACTAAGCCTATTCTTCTACCTACGCCTCACATACTGCACAACTATTACACTTCCCCCACACACTACAAACCACGTAAAACAATGACGCACTAACAAACCAACCAACCCCGCAATCGCCGTACTAATCACTATATCCATCATCCTCCTTCCTATCTCCCCCATAATTCTTACCGCCATT
borelli_Q4_Tucuman                       GCGAACTTAATCTTCATCGTCAGCCTACTCCTGGGAACAACCATCACTATTTCAAGCAACCACTGAGTCCTGGCTTGAGCAGGCCTCGAAATTAACACACTCGCCATCCTCCCATTAATTTCAAAGTCTCACCACCCACGAGCCATCGAAGCTGCCACTAAATATTTCCTCACCCAAGCAGCTGCCTCCGCCCTAGTCTTATTCTCTAGCATAACCAACGCATGATGAACTGGACAATGAGACATCACTCAACTCACTCACCCAATATCCTGCCTAATCCTGACCTCAGCAGTAGCAATAAAACTTGGATTAGTACCATTCCACTTCTGATTCCCAGAAGTACTTCAAGGCTCCCCTCTCATCACTGGCCTTCTCCTATCCACTCTCATAAAACTCCCCCCAATCACATTACTCTACATAACCTCCCCCTCACTAAACCCCACACTTTTAACGACCCTGGCCATCCTCTCAGCGGCCCTTGGCGGATGAATGGGCCTTAACCAGACACAAATCCGAAAAATCTTAGCCTTCTCTTCTATCTCCCATCTAGGCTGAATAGCGATTATCATCATCTACAACCCCAAACTCACTCTCCTCAACTTCTACCTATATGCCATAATAACCACAGCCGTGTTCCTCACCTTAAACACAATCAAAGCACTGAAACTATCCACCCTAATAACTACATGAAGCAAAGTTCCATCTTTAAACACAATACTACTCCTAACTTTACTCTCCCTAGCTGGCCTCCCCCCTCTAACAGGATTCCTACCCAAATTACTCATCATTCAAGAACTAACTAAACAAGACATAGCCCCAGCAGCCACACTTATCTCCCTCCTCTCACTATTAAGCCTATTCTTCTACCTACGCCTCACATACTGCACAACTATTACACTTCCCCCACACACTACAAACCACGTAAAACAATGACGCACTAACAAACCAACCAACCCCGCAATCGCCGTACTAATCACTATATCCATCATCCTCCTTCCTATCTCCCCCATAATTCTTACCGCCATT
borelli_WFVZ37050_Jujuy                  GCGAACTTAATCTTCATCGTCAGCCTACTCCTGGGAACAACCATCACTATTTCAAGCAACCACTGAGTCCTGGCTTGAACAGGCCTCGAAATTAACACACTCGCCATCCTCCCATTAATTTCAAAGTCTCACCACCCACGAGCCATCGAAGCTGCCACTAAATATTTCCTCACCCAAGCAGCTGCCTCCGCCCTAGTCTTATTCTCTAGCATAACCAACGCATGATGAACTGGACAATGAGACATCACTCAACTCACTCACCCAATATCCTGCCTAATCCTGACCTCAGCAGTAGCAATAAAACTTGGATTAGTACCATTCCACTTCTGATTCCCAGAAGTACTTCAAGGCTCCCCTCTCATCACTGGCCTTCTCCTATCCACTCTCATAAAACTCCCCCCAATCACATTACTCTACATAACCTCCCCCTCACTAAACCCCACACTTTTAACGACCCTGGCCATCCTCTCAGTGGCCCTTGGCGGATGAATGGGCCTTAACCAGACACAAATCCGCAAAATCTTAGCCTTCTCTTCTATCTCCCATCTAGGCTGAATAGCGATTATCATCATCTACAACCCCAAACTCACTCTCCTCAACTTCTACCTATATGCCATAATAACCACAGCCGTGTTCCTCACCTTAAACACAATCAAAGCACTGAAACTATCCACCCTAATAACTACATGAAGCAAAGTTCCATCTTTAAACACAATACTGCTCCTAACTTTACTCTCCCTAGCTGGCCTCCCCCCTCTAACAGGATTCCTACCCAAATTACTCATCATTCAAGAACTAACTAAACAAGACATAGCCCCAGCAGCCACACTTATCTCCCTCCTCTCACTACTAAGCCTATTCTTCTACCTACGCCTCACATACTGCACAACTATTACACTTCCCCCACACACTACAAACCACGTAAAACAATGACGCACTAACAAACCAACCAACCCCGCAATCGCCGTACTAATCACTATATCCATCATCCTCCTTCCTATCTCCCCCATAATTCTTACCGCCATT
costaricensis_GB130_Las_Cruces           GCAAGTTTAGTCTTCATCACCAGCCTACTCCTAGGAACAACCATCACTATCTCAAGCAACCACTGAATCCTGGCCTGAGCAGGCCTCGAAATTAATACACTTGCCATCCTCCCATTGATCTCAAAATCTCACCACCCACGAGCCATCGAAGCTGCCACTAAATACTTCCTAACCCAAGCAGCTGCCTCCGCCCTAGTCTTATTCGCTAGCATAACTAACGCATGATGAACTGGACAATGAGACATCACCCAACTCACTCACCCAACATCTTGCCTAATCCTGACCTCAGCAGTAGCAATAAAACTCGGACTAGTACCATTCCACTTCTGATTCCCAGAAGTACTTCAAGGCTCCCCCCTCATCACCGGGCTCCTCCTGTCCACTCTCATAAAACTCCCCCCAATCGCATTACTCTACATAACCTCCCCCTCACTAAACCCCACACTTCTAACAACCCTAGCCATCCTCTCAGCAGCCCTTGGCGGATGAATAGGCCTCAACCAGACACAAATCCGAAAAATCCTAGCTTTCTCTTCTATCTCCCACTTAGGCTGAATAGCAATTATTATCGTCTACAACCCTAAACTCACTCTCCTTAACTTCTACCTATACACCATAATAACTGCAGCCGTGTTCCTCACCTTAAACACAATCAAAGCACTGAAACTATCTACCCTAATAACCACATGAAGCAAAGTCCCATCCTTAAACACAATACTACTCCTAACCCTACTCTCCCTAGCTGGTCTCCCTCCTCTAACGGGATTCCTACCTAAATGACTCATCATCCAAGAACTAACTAAACAAGACATAGCTCCAGCAGCTACACTTATCTCTCTCCTCTCACTACTAAGCCTGTTCTTCTATCTACGCCTCACATACTGCACAGCGATTACACTCCCTCCACACACTACAAACCACGCAAAACAATGACGCACTAACAAACCAACCAACATCGCAATCGCCGTACTAACCACTATATCTGTCATCCTCCTCCCCATCTCCCCCATAATCCTTACCGCCATT
costaricensis_GB131_Las_Cruces           GCAAGTTTAGTCTTCATCGCCAGCCTACTCCTAGGAACAACCATCACTATCTCAAGCAACCACTGAATCCTGGCCTGAGCAGGCCTCGAAATTAATACACTTGCCATCCTCCCACTGATCTCAAAATCCCACCACCCACGAGCCATCGAAGCTGCCACTAAATACTTCCTAACCCAAGCAGCTGCCTCCGCCCTAGTCTTATTCGCTAGCATAACTAACGCATGATGAACTGGACAATGGGACATCACCCAACTCACTCACCCAACATCTTGCCTAATCCTGACCTCAGCAGTAGCAATAAAACTCGGACTAGTACCATTCCACTTCTGATTCCCAGAAGTACTTCAAGGCTCCCCCCTCATCACCGGGCTCCTCCTGTCCACTCTCATAAAACTCCCCCCAATCGCATTACTCTACATAACCTCCCCCTCACTAAACCCCACACTTCTAACAACCCTAGCCATCCTCTCAGCAGCCCTTGGCGGATGAATAGGCCTCAACCAGACACAAATCCGAAAAATCTTAGCTTTCTCTTCTATCTCCCACTTAGGCTGAATAGCAATTATTATCGTCTACAACCCTAAACTCACTCTCCTTAACTTCTACCTATACACCATAATAACTGCAGCCGTGTTCCTCACCTTAAACACAATCAAAGCACTGAAACTATCTACCCTAATAACCACATGAAGCAAAGTCCCATCCTTAAACACAATACTACTCCTAACCCTACTCTCCCTAGCTGGTCTCCCTCCTCTAACGGGATTCCTACCTAAATGACTCATCATCCAAGAACTAACTAAACAAGACATAGCTCCAGCAGCTACACTTATCTCTCTCCTCTCACTACTAAGCCTGTTCTTCTATCTACGCCTCACATACTGCACAGCGATTACACTCCCTCCACACACTACAAACCACGCAAAACAATGACGCACTAACAAACCAACCAACATCGCAATCGCCGTACTAACCACTATATCTGTCATCCTCCTCCCCATCTCCCCCATAATCCTTACCGCCATT
costaricensis_WFVZ26697_PotreroGrande    GCAAGTTTAGTCTTCATCACCAGCCTACTCCTAGGAACAACCATCACTATCTCAAGCAACCACTGAATCCTGGCCTGAGCAGGCCTCGAAATTAATACACTTGCCATCCTCCCATTGATCTCAAAATCTCACCACCCACGAGCCATCGAAGCTGCCACTAAATACTTCCTAACCCAAGCAGCTGCCTCTGCCCTAGTCTTATTCGCTAGCATAACTAACGCATGATGAACTGGACAATGAGACATCACCCAACTCACTCACCCAACATCTTGCCTAATCCTGACCTCAGCAGTAGCAATAAAACTCGGACTAGTACCATTCCACTTCTGATTCCCAGAAGTACTTCAAGGCTCCCCCCTCATCACCGGGCTCCTCCTGTCCACTCTCATAAAACTCCCCCCAATCGCATTACTCTACATAACCTCCCCCTCACTAAACCCCACACTTCTAACAACCCTAGCCATCCTCTCAGCAGCCCTTGGCGGATGAATAGGCCTCAACCAGACACAAATCCGAAAAATCCTAGCTTTCTCTTCTATCTCCCACTTAGGCTGAATAGCAATTATTATCGTCTACAACCCTAAACTCACTCTCCTTAACTTCTACCTATACACCATAATAACTGCAGCCGTGTTCCTCACCTTAAACACAATCAAAGCACTGAAACTATCTACCCTAATAACCACATGAAGCAAAGTCCCATCCTTAAACACAATACTACTCCTAACCCTACTCTCCCTAGCTGGTCTCCCTCCTCTAACGGGATTCCTACCTAAATGACTCATCATCCAAGAACTAACTAAACAAGACATAGCTCCAGCAGCTACACTTATCTCTCTCCTCTCACTACTAAGCCTGTTCTTCTATCTACGCCTCACATACTGCACAGCGATTACACTCCCTCCACACACTACAAACCACGCAAAACAATGACGCACTAACAAACCAACCAACATCGCAATCGCCGTACTAACCACTATATCTGTCATCCTCCTCCCCATCTCCCCCATAATCCTTACCGCCATT
fimbriatus_ZMUC_120842_Chuquisaca        GCGAACTTAATCTTCATCATCAGCCTACTCCTGGGAACAACCATCACTATTTCAAGCAACCACTGAGTCCTGGCTTGAGCAGGCCTCGAAATTAACACACTCGCCATCCTCCCATTAATTTCAAAGTCTCACCACCCACGAGCCATCGAAGCTGCCACTAAATATTTCCTCACCCAGGCAGCTGCCTCCGCCCTAGTCTTATTCTCTAGCATAACCAACGCATGATGAACTGGACAATGAGACATCACTCAACTCACCCACCCAATATCCTGCCTAATCCTGACCTCAGCAGTAGCAATAAAACTTGGATTAGTACCATTCCACTTCTGATTCCCAGAAGTACTTCAAGGCTCCCCTCTCATCACTGGCCTTCTCCTATCCACTCTCATAAAACTCCCCCCAATCACATTACTCTACATAACCTCCCCCTCACTAAACCCCACACTTTTAACGACCCTGGCCATCCTCTCAGCGGCCCTTGGCGGATGAATGGGCCTTAACCAGACACAAATCCGAAAAATCTTAGCCTTCTCTTCTATCTCCCATCTAGGCTGAATAGCGATTATCATCATCTACAACCCCAAACTCACTCTCCTCAACTTCTACCTATATGCCATAATAACCACAGCCGTGTTCCTCACCTTAAACACAATCAAAGCACTGAAACTATCCACCCTAATAACTACATGAAGCAAAGTTCCATCTTTAAACACAATACTGCTCCTAACTTTACTCTCCCTAGCTGGCCTCCCCCCTCTAACAGGATTCCTACCCAAATTACTCATCATTCAAGAACTAACTAAACAAGACATAGCCCCAGCAGCCACACTTATCTCCCTCCTCTCACTACTAAGCCTATTCTTCTACCTACGCCTCACATACTGCACAACTATTACACTTCCCCCACACACTACAAACCACGTAAAACAATGACGCACTAACAAACCAACCAACCCCGCAATCGCCGTACTAATCACTATATCCATCATCCTCCTTCCTATCTCCCCCATAATTCTTACCGCCATT
fimbriatus_ZMUC_120843_Chuquisaca        GCGAACTTAATCTTCATCGTCAGCCTACTCCTGGGAACAACCATCACTATTTCAAGCAACCACTGAGTCCTGGCTTGAGCAGGCCTCGAAATTAACACACTCGCCATCCTCCCATTAATTTCAAAGTCTCACCACCCACGAGCCATCGAAGCTGCCACTAAATATTTCCTCACCCAAGCAGCTGCCTCCGCCCTAGTCTTATTCTCTAGCATAACCAACGCATGATGGACTGGACAATGAGACATCACTCAACTCACTCACCCAATATCCTGCCTAATCCTGACCTCAGCAGTAGCAATAAAACTTGGATTAGTACCATTCCACTTCTGATTCCCAGAAGTACTTCAAGGCTCCCCTCTCATCACTGGCCTTCTCCTATCCACTCTCATAAAACTCCCCCCAATCACATTACTCTACATAACCTCCCCCTCACTAAACCCCACACTTTTAACGACCCTGGCCATCCTCTCAGCGGCCCTTGGCGGATGAATGGGCCTTAACCAGACACAAATCCGAAAAATCTTAGCCTTCTCTTCTATCTCCCATCTAGGCTGAATAGCGATTATCATCATCTACAACCCCAAACTCACTCTCCTCAACTTCTACCTATATGCCATAATAACCACAGCCGTGTTCCTCACCTTAAACACAATCAAAGCACTGAAACTATCCACCCTAATAACTACATGAAGCAAAGTTCCATCTTTAAACACAATACTACTCCTAACTTTACTCTCCCTAGCTGGCCTCCCCCCTCTAACAGGATTCCTACCCAAATTACTCATCATTCAAGAACTAACTAAACAAGACATAGCCCCAGCAGCCACACTTATCTCCCTCCTCTCACTACTAAGCCTATTCTTCTACCTACGCCTCACATACTGCACAACTATTACACTTCCCCCACACACTACAAACCACGTAAAACAATGACGCACTAACAAACCAACCAACCCCGCAATCGCCGTACTAATCACTATATCCATCATCCTCCTTCCTATCTCCCCCATAGTTCTTACCGCCATT
larensis_COP72251_Cabudare               GCGAGCTTAGTCTTCATCACCAGCCTACTCCTAGGAACAACTATCACTATTTCAAGCAACCACTGAGTCCTGGCCTGAGCAGGCCTCGAAATTAACACGCTTGCCATCCTCCCATTAATTTCAAAATCTCACCACCCACGAGCCATCGAAGCTGCCACTAAATATTTCCTCACCCAAGCAGCTGCCTCCGCCCTAGTCTTATTCTCTAGCATAACCAACGCATGATGAACCGGACAATGAGATATCACCCAACTCACTCACCCAACGTCCTGCCTAATCCTGACCTCAGCAGTAGCAATAAAACTCGGACTAGCACCATTCCACTTCTGATTCCCAGAAGTACTTCAAGGCTCTCCTCTCATCACCGGTCTCCTCCTATCCACACTCATAAAACTCCCCCCAATCGCATTACTCTACATAACCTCCCCCTCACTAAACCCCACACTTTTAACAACCCTAGCCATCCTCTCAGCAGCCCTTGGCGGATGAATAGGCCTTAACCAGACACAAATCCGAAAAATCTTAGCTTTCTCCTCTATCTCCCACTTAGGCTGAATGACGATTATCATCGTCTATAACCCCAAACTCACTCTCCTTAACNNNNNNNNNNNNNNNNNNNNNNNNNNNNNNNNNNNNNNNNNNNNNNNNNNNNNNNNNNNNNNNNNNNNNNNNNNNNNNNNNNNNNNNNNNNNNNNNNNNNNNNNNNNNNNNNNNNNNNNNNNNNNNNNNNNNNNNNNNNNNNNNNNNNNNNNNNNNNNNNNNNNNNNNNNNNNNNNNNNNNNNNNNNNNNNNNNNNNNNNNNNNNNNNNNNNNNNNNNNNNNNNNNNNNNNNNNNNNNNNNNNNNNNNNNNNNNNNNNNNNNNNNNNNNNNNNNNNNNNNNNNNNNNNNNNNNNNNNNNNNNNNNNNNNNNNNNNNNNNNNNNNNNNNNNNNNNNNNNNNNNNNNNNNNNNNNNNNNNNNNNNNNNNNNNNNNNNNNNNNNNNNNNNNNNNNNNNNNNNNNNNNNNNNNNNNNNNNNNNNNNNNNN
larensis_FGS_3906_Ocana                  GCGAGCTTAGTCTTCATCACCAGCCTACTCCTAGGAACAACTATCACTATTTCAAGCAACCACTGAGTCCTGGCCTGAGCAGGCCTCGAAATTAACACGCTTGCCATCCTCCCATTAATTTCAAAATCTCACCACCCACGAGCCATCGAAGCTGCCACTAAATATTTCCTCACCCAAGCAGCTGCCTCCGCCCTAGTCTTATTCTCTAGCATAACCAACGCATGATGAACCGGACAATGAGATATCACCCAACTCACTCACCCAACGTCCTGCCTAATCCTGACCTCAGCAGTAGCAATAAAACTCGGACTAGCACCATTCCACTTCTGATTCCCAGAAGTACTTCAAGGCTCTCCTCTCATCACCGGTCTCCTCCTATCCACACTCATAAAACTCCCCCCAATCGCATTACTCTACATAACCTCCCCCTCACTAAACCCCACACTTTTAACAACCCTAGCCATCCTCTCAGCAGCCCTTGGCGGATGAATAGGCCTTAACCAGACACAAATCCGAAAAATCTTAGCTTTCTCCTCTATCTCCCACTTAGGCTGAATGACGATTATCATCGTCTATAACCCTAAACTCACTCTCCTTAACTTCTACCTATACGCCATAATAACCACAGCCGTATTCCTCACCTTAAACACGATCAAAGCACTGAAACTATCCACCCTAATAACCACATGAAGCAAAGCTCCCTCTTTAAACACAATACTACTCTTAACCCTACTCTCCCTAGCTGGTCTCCCCCCTCTAACAGGATTCCTGCCCAAATGACTCATCATTCAAGAACTAACTAAACAAGACATAGCTCCAGCAGCTACACTTATCTCCCTCCTCTCACTACTAAGCCTGTTCTTCTATCTACGCCTCACATACTGCACAACTATTACACTTCCCCCACACACTACAAACCACGTGAAACAGTGACGCACTAACAAACCAACCAACATCACAATCGCTGTACTTACCACTATATCCGTTATTCTCCTTCCTATCTCCCCCATAATTCTTACCGCCATT
larensis_JM740_elcerron                  GCGAGCTTAGTCTTCATCACCAGCCTACTCCTAGGAACAACTATCACTATTTCAAGCAACCACTGAGTCCTGGCCTGAGCAGGCCTCGAAATTAACACGCTTGCCATCCTCCCATTAATTTCAAAATCTCACCACCCACGAGCCATCGAAGCTGCCACTAAATATTTCCTCACCCAAGCAGCTGCCTCCGCCCTAGTCTTATTCTCTAGCATAACCAACGCATGATGAACCGGACAATGAGATATCACCCAACTCACTCACCCAACGTCCTGCCTAATCCTGACCTCAGCAGTAGCAATAAAACTCGGACTAGCACCATTCCACTTCTGATTCCCAGAAGTACTTCAAGGCTCTCCTCTCATCACCGGTCTCCTCCTATCCACACTCATAAAACTCCCCCCAATCGCATTACTCTACATAACCTCCCCCTCACTAAACCCCACACTTTTAACGACCCTAGCCATCCTCTCAGCAGCCCTTGGCGGATGAATAGGCCTTAACCAGACACAAATCCGAAAAATCTTAGCTTTCTCCTCTATCTCCCACTTAGGCTGAATGACGATTATCATCGTCTATAACCCTAAACTCACTCTCCTTAACTTCTACCTATACGCCATAATAACCACAGCCGTATTCCTCACCTTAAACACGATCAAAGCACTGAAACTATCCACCCTAATAACCACATGAAGCAAAGCTCCCTCTTTAAACACAATACTACTCTTAACCCTACTCTCCCTAGCTGGTCTCCCCCCTCTAACAGGATTCCTGCCCAAATGACTCATCATTCAAGAACTAACTAAACAAGACATAGCTCCAGCAGCTACACTTATCTCCCTCCTCTCATTACTAAGCCTGTTCTTCTATCTACGCCTCACATACTGCACAACTATTACACTTCCCCCACACACTACAAACCACGTGAAACAGTGACGCACTAACAAACCAACCAACATCACAATCGCNNNNNNNNNNNNNNNNNNNNNNNNNNNNNNNNNNNNNNNNNNNNNNNNNNNNNNNNNNNNN
larensis_JM747_elcerron                  GCGAGCTTAGTCTTCATCACCAGCCTACTCCTAGGAACAACTATCACTATTTCAAGCAACCACTGAGTCCTGGCCTGGGCAGGCCTCGAAATTAACACGCTTGCCATCCTCCCATTAATTTCAAAATCTCACCACCCACGAGCCATCGAAGCTGCCACTAAATATTTCCTCACCCAAGCAGCTGCCTCCGCCCTAGTCTTATTCTCTAGCATAACCAACGCATGATGAACCGGACAATGAGATATCACCCAACTCACTCACCCAACGTCCTGCCTAATCCTGACCTCAGCAGTAGCAATAAAACTCGGACTAGCACCATTCCACTTCTGATTCCCAGAAGTACTTCAAGGCTCTCCTCTCATCACCGGTCTCCTCCTATCCACACTCATAAAACTCCCCCCAATCGCATTACTCTACATAACCTCCCCCTCACTAAACCCCACACTTTTAACGACCCTAGCCATCCTCTCAGCAGCCCTTGGCGGATGAATAGGCCTTAACCAGACACAAATCCGAAAAATCTTAGCTTTCTCCTCTATCTCCCACTTAGGCTGAATGACGATTATCATCGTCTATAACCCTAAACTCACTCTCCTTAACTTCTACCTATACGCCATAATAACCACAGCCGTATTCCTCACCTTAAACACGATCAAAGCACTGAAACTATCCACCCTAATAACCACATGAAGCAAAGCTCCCTCTTTAAACACAATACTACTCTTAACCCTACTCTCCCTAGCTGGTCTCCCCCCTCTAACAGGATTCCTGCCCAAATGACTCATCATTCAAGAACTAACTAAACAAGACATAGCTCCAGCAGCTACACTTATCTCCCTCCTCTCACTACTAAGCCTGTTCTTCTATCTACGCCTCACATACTGCACAACTATTACACTTCCCCCACACACTACAAACCACGTGAAACAGTGACGCACTAACAAACCAACCAACATCACAATCGCTGTACTAACCACTATATCCGTTATTCTCCTTCCTATCTCCCCCATAATTCTTACCGCCATT
nigrifrons_ANSP_5164_Loja                GCGAACTTAGTTTTCATCATCAGCCTACTCCTAGGGACAACCATCACTATTTCAAGCAACCACTGGATCTTGGCTTGAGCGGGTCTCGAAATTAACACACTTGCCATCCTCCCATTAATTTCAAAATCTCACCACCCACGAGCCATCGAAGCTGCCACTAAATACTTCCTCACCCAAGCAGCTGCCTCCGCCCTAGTCTTATTCTCCAGCATAACCAACGCATGGTGAACCGGACAATGAGACATCACCCAACTCACTCACCCAACGTCCTGCCTAATCCTGACCTCAGCAGTAGCAATAAAACTCGGACTAGTACCATTCCACTTCTGATTCCCAGAAGTACTTCAAGGCTCCCCCCTCATCACCGGCCTCCTCCTATCCACACTCATAAAACTCCCCCCAATCACATTACTCTACATAACCTCCCCCTCACTAAACCCCACACTTTTAACTACCCTAGCCATCCTCTCAGCAGCCCTTGGCGGATGAATAGGCCTTAACCAGACACAAATCCGAAAAATCTTAGCTTTCTCTTCTATCTCCCACCTAGGCTGAATGGCAATTATCATCATCTACAACCCCAAACTCACTCTCCTTAACTTCTACCTATATGCTATAATAACCACAGCCGTATTCCTCACCCTGAACACAATCAAAGCACTGAAACTATCCACCCTAATAACCACATGAAGCAAAGCCCCATCTTTAAACACAGTACTACTCCTGACCTTACTCTCCCTAGCTGGTCTCCCCCCTCTAACAGGATTCCTGCCCAAATGACTCATCATTCAAGAACTAACTAAACAAGACATAGCCCCGGCAGCTACACTTATCTCCCTCCTCTCACTACTAAGCCTGTTCTTCTATCTACGCCTCACATACTGCACAACCATTACACTTCCTCCACACACTACAAGCCACGTGAAACAATGACGCACTAACAAACCAACCAACGTCGCAATCGCCGTGCTAACCACTATATCCATTATCCTCCTTCCTATCTCTCCCATAGTTCTTACTGCCATC
nigrifrons_LSU_B405_Piura                GCGAACTTAGTTTTCATCATCAGCCTACTCCTAGGGACAACCATCACCATTTCAAGCAACCACTGGATCTTGGCTTGAGCGGGTCTCGAAATTAACACACTTGCCATCCTCCCATTAATTTCAAAATCTCACCACCCACGAGCCATCGAAGCTGCCACTAAATACTTCCTCACCCAAGCAGCTGCCTCCGCCCTAGTCTTATTCTCCAGCATAACCAACGCATGGTGAACCGGACAATGAGACATCACCCAACTCACTCACCCAACATCCTGCCTAATCCTGACCTCAGCAGTAGCAATAAAACTCGGACTAGTACCATTCCACTTCTGATTCCCAGAAGTACTTCAAGGCTCCCCCCTCATCACCGGCCTCCTCCTATCCACACTCATAAAACTCCCCCCAATCGCATTACTCTACATAACCTCCCCCTCACTAAACCCCACACTTTTAACTACCCTAGCCATCCTCTCAGCAGCCCTTGGCGGATGAATAGGCCTTAACCAGACACAAATCCGAAAAATCTTAGCTTTCTCTTCTATCTCCCACTTAGGCTGAATGGCAATTATCATCATCTACAACCCCAAACTCACTCTCCTTAACTTCTACCTATATGCTATAATAACCACAGCCGTATTCCTCACCCTGAACACAATCAAAGCACTGAAACTATCCACCCTAATAACCACATGAAGCAAAGCCCCATCTTTAAACACAGTACTACTCCTGACCTTACTCTCCCTAGCTGGTCTCCCCCCTCTAACAGGGTTCCTGCCCAAATGACTCATCATTCAAGAACTAACTAAACAAGACATAGCCCCGGCAGCTACACTTATCTCCCTCCTCTCACTACTGAGCCTGTTCTTCTATCTACGCCTCACATACTGCACAACCATTACACTTCCTCCACACACTACAAACCACGTGAAACAATGACGCACTAACAAACCAACCAACGTCGCAATCGCCGTGCTAACCACTATGTCCATTATCCTCCTTCCTATCTCTCCCATAGTTCTTACTGCCATC
nigrifrons_LSU_B427_Piura                GCGAACTTAGTTTTCATCATCAGCCTACTCCTAGGGACAACCATCACCATTTCAAGCAACCACTGGATCTTGGCTTGAGCGGGTCTCGAAATTAACACACTTGCCATCCTCCCATTAATTTCAAAATCTCACCACCCACGAGCCATCGAAGCTGCCACTAAATACTTCCTCACCCAAGCAGCTGCCTCCGCCCTAGTCTTATTCTCCAGCATAACCAACGCATGGTGAACCGGACAATGAGACATCACCCAACTCACTCACCCAACATCCTGCCTAATCCTGACCTCAGCAGTAGCAATAAAACTCGGACTAGTACCATTCCACTTCTGATTCCCAGAAGTACTTCAAGGCTCCCCCCTCATCACCGGCCTCCTCCTATCCACACTCATAAAACTCCCCCCAATCGCATTACTCTACATAACCTCCCCCTCACTAAACCCCACACTTTTAACTACCCTAGCCATCCTCTCAGCAGCCCTTGGCGGATGAATAGGCCTTAACCAGACACAAATCCGAAAAATCTTAGCTTTCTCTTCTATCTCCCACTTAGGCTGAATGGCAATTATCATCATCTACAACCCCAAACTCACTCTCCTTAACTTCTACCTATATGCTATAATAACCACAGCCGTATTCCTCACCCTGAACACAATCAAAGCACTGAAACTATCCACCCTAATAACCACATGAAGCAAAGCCCCATCTTTAAACACAGTACTACTCCTGACCTTACTCTCCCTAGCTGGTCTCCCCCCTCTAACAGGGTTCCTGCCCAAATGACTCATCATTCAAGAACTAACTAAACAAGACATAGCCCCGGCAGCTACACTTATCTCCCTCCTCTCACTACTGAGCCTGTTCTTCTATCTACGCCTCACATACTGCACAACCATTACACTTCCTCCACACACTACAAACCACGTGAAACAATGACGCACTAACAAACCAACCAACGTCGCAATCGCCGTGCTAACCACTATGTCCATTATCCTCCTTCCTATCTCTCCCATAGTTCTTACTGCCATC
nigrifrons_ZMUC_116214_Loja              GCGAACTTAGTTTTCATCATCAGCCTACTCCTAGGGACAACCATCACTATTTCAAGCAACCACTGGATCTTGGCTTGAGCGGGTCTCGAAATTAACACACTTGCCATCCTCCCATTAATTTCAAAATCTCACCACCCACGAGCCATCGAAGCTGCCACTAAATACTTCCTCACCCAAGCAGCTGCCTCCGCCCTAGTCTTATTCTCCAGCATAACCAACGCATGGTGAACCGGACAATGAGACATCACCCAACTCACTCACCCAACGTCCTGCCTAATCCTGACCTCAGCAGTAGCAATAAAACTCGGACTAGTACCATTCCACTTCTGATTCCCAGAAGTACTTCAAGGCTCCCCCCTCATCACCGGCCTCCTCCTATCCACACTCATAAAACTCCCCCCAATCACATTACTCTACATAACCTCCCCCTCACTAAACCCCACACTTTTAACCACCCTAGCCATCCTCTCAGCAGCCCTTGGCGGATGAATAGGCCTTAACCAGACACAAATCCGAAAAATCTTAGCTTTCTCTTCTATCTCCCACTTAGGCTGAATGGCAATTATCATTATCTACAACCCCAAACTCACTCTCCTTAACTTCTACCTATATGCTATAATAACCACAGCCGTATTCCTCACCCTGAACACAATCAAAGCACTGAAACTATCCACCCTAATAACCACATGAAGCAAAGCCCCATCTTTAAACACAGTACTACTCCTGACCTTACTCTCCCTAGCTGGTCTCCCCCCTCTAACAGGATTCCTGCCCAAATGACTCATCATTCAAGAACTAACTAAACAAGACATAGCCCCGGCAGCTACACTTATCTCCCTCCTCTCACTACTAAGCCTGTTCTTCTATCTACGCCTCACATACTGCACAACCATTACACTTCCTCCACACACTACAAGCCACGTGAAACAATGACGCACTAACAAACCAACCAACGTCGCAATCGCCGTGCTAACCACTATATCCATTGTCCTCCTTCCTATCTCTCCCATAGTTCTTACTGCCATC
nigrifrons_ZMUC_116217_Loja              GCGAACTTAGTTTTCATCATCAGCCTACTCCTAGGGACAACCATCACTATTTCAAGCAACCACTGGGTCTTGGCTTGAGCGGGTCTCGAAATTAACACACTTGCCATCCTCCCATTAATTTCAAAATCTCACCACCCACGAGCCATCGAAGCTGCCACTAAATACTTCCTCACCCAAGCAGCTGCCTCCGCCCTAGTCTTATTCTCCAGCATAACCAACGCATGGTGAACCGGACAATGAGACATCACCCAACTCACTCACCCAACGTCCTGCCTAATCCTGACCTCAGCAGTAGCAATAAAACTCGGACTAGTACCATTCCACTTCTGATTCCCAGAAGTACTTCAAGGCTCCCCCCTCATCACCGGCCTCCTCCTATCCACACTCATAAAACTCCCCCCAATCACATTACTCTACATAACCTCCCCCTCACTAAACCCCACACTTTTAACTACCCTAGCCATCCTCTCAGCATCCCTTGGCGGATGAATAGGCCTTAACCAGACACAAATCCGAAAAATCTTAGCTTTCTCTTCTATCTCCCACTTAGGCTGAATGGCAATTATCATCATCTACAACCCCAAACTCACTCTCCTTAACTTCTACCTATATGCTATAATAACCACAGCCGTGTTCCTCACCCTGAACACAATCAAAGCACTGAAACTATCCACCCTAATAACCACATGAAGCAAAGCCCCATCTTTAAACACAGTACTACTCCTGACCTTACTCTCCCTAGCTGGTCTCCCCCCTCTAACAGGATTCCTGCCCAAATGACTCATCATTCAAGAACTAACTAAACAAGACATAGCCCCAGCAGCTACACTTATCTCCCTCCTCTCACTACTAAGCCTGTTCTTCTATCTACGCCTCACATACTGCACAACCATTACACTTCCTCCACACACTACAAGCCACGTGAAACAATGACGCACTAACAAACCAACCAACGTCGCAATCGCCGTGCTAACCACTATATCCATTATCCTCCTTCCTATCTCTCCCATAATTCTTACTGCCATC
nigrifrons_ZMUC_116218_Loja              GCGAACTTAGTTTTCATCATCAGCCTACTCCTAGGGACAACCATCACTATTTCAAGCAACCACTGGGTCTTGGCTTGAGCGGGTCTCGAAATTAACACACTTGCCATCCTCCCATTAATTTCAAAATCTCACCACCCACGAGCCATCGAAGCTGCCACTAAATACTTCCTCACCCAAGCAGCTGCCTCCGCCCTAGTCTTATTCTCCAGCATAACCAACGCATGGTGAACCGGACAATGAGACATCACCCAACTCACTCACCCAACGTCCTGCCTAATCCTGACCTCAGCAGTAGCAATAAAACTCGGACTAGTACCATTCCACTTCTGATTCCCAGAAGTACTTCAAGGCTCCCCCCTCATCACCGGCCTCCTCCTATCCACACTCATAAAACTCCCCCCAATCACATTACTCTACATAACCTCCCCCTCACTAAACCCCACACTTTTAACTACCCTAGCCATCCTCTCAGCATCCCTTGGCGGATGAATAGGCCTTAACCAGACACAAATCCGAAAAATCTTAGCTTTCTCTTCTATCTCCCACTTAGGCTGAATGGCAATTATCATCATCTACAACCCCAAACTCACTCTCCTTAACTTCTACCTATATGCTATAATAACCACAGCCGTGTTCCTCACCCTGAACACAATCAAAGCACTGAAACTATCCACCCTAATAACCACATGAAGCAAAGCCCCATCTTTAAACACAGTACTACTCCTGACCTTACTCTCCCTAGCTGGTCTCCCCCCTCTAACAGGATTCCTGCCCAAATGACTCATCATTCAAGAACTAACTAAACAAGACATAGCCCCAGCAGCTACACTTATCTCCCTCCTCTCACTACTAAGCCTGTTCTTCTATCTACGCCTCACATACTGCACAACCATTACACTTCCTCCACACACTACAAGCCACGTGAAACAATGACGCACTAACAAACCAACCAACGTCGCAATCGCCGTGCTAACCACTATATCCATTATCCTCCTTCCTATCTCTCCCATAATTCTTACTGCCATC
nigrifrons_ZMUC_116219_Loja              GCGAACTTAGTTTTCATCATCAGCCTACTCCTAGGGACAACCATCACTATTTCAAGCAACCACTGGATCTTGGCTTGAGCGGGTCTCGAAATTAACACACTTGCCATCCTCCCATTAATTTCAAAATCTCACCACCCACGAGCCATCGAAGCTGCCACTAAATACTTCCTCACCCAAGCAGCTGCCTCCGCCCTAGTCTTATTCTCCAGCATAACCAACGCATGGTGAACCGGACAATGAGACATCACCCAACTCACTCACCCAACGTCCTGCCTAATCCTGACCTCAGCAGTAGCAATAAAACTCGGACTAGTACCATTCCACTTCTGATTCCCAGAAGTACTTCAAGGCTCCCCCCTCATCACCGGCCTCCTCCTATCCACACTCATAAAACTCCCCCCAATCACATTACTCTACATAACCTCCCCCTCACTAAACCCCACACTTTTAACTACCCTAGCCATCCTCTCAGCAGCCCTTGGCGGATGAATAGGCCTTAACCAGACACAAATCCGAAAAATCTTAGCTTTCTCTTCTATCTCCCACTTAGGCTGAATGGCAATTATCATCATCTACAACCCCAAACTCACTCTCCTTAACTTCTACCTATATGCTATAATAACCACAGCCGTATTCCTCACCCTGAACACAATCAAAGCACTGAAACTATCCACCCTAATAACCACATGAAGCAAAGCCCCATCTTTAAACACAGTACTACTCCTGACCTTACTCTCCCTAGCTGGTCTCCCCCCTCTAACAGGATTCCTGCCCAAATGACTCATCATTCAAGAACTAACTAAACAAGACATAGCCCCAGCAGCTACACTTATCTCCCTCCTCTCACTACTAAGCCTGTTCTTCTATCTACGCCTCACATACTGCACAACCATTACACTTCCTCCACACACTACAAGCCACGTGAAACAATGACGCACTAACAAACCAACCAACGTCGCAATCGCCGTGCTAACCACTATATCCATTATCCTCCTTCCTATCTCTCCCATAGTTCTTACTGCCATC
nigrifrons_ZMUC_116220_Loja              GCGAACTTAGTTTTCATCATCAGCCTACTCCTAGGGACGACCATCACTATTTCAAGCAACCACTGGATCTTGGCTTGAGCGGGTCTCGAAATTAACACACTTGCCATCCTCCCATTAATTTCAAAATCTCACCACCCACGAGCCATCGAAGCTGCCACTAAATACTTCCTCACCCAAGCAGCTGCCTCCGCCCTAGTCTTATTCTCCAGCATAACCAACGCATGGTGAACCGGACAATGAGACATCACCCAACTCACTCACCCAACGTCCTGCCTAATCCTGACCTCAGCAGTAGCAATAAAACTCGGACTAGTACCATTCCACTTCTGATTCCCAGAAGTACTTCAAGGCTCCCCCCTCATCACCGGCCTCCTCCTATCCACACTCATAAAACTCCCCCCAATCACATTACTCTACATAACCTCCCCCTCACTAAACCCCACACTTTTAACTACCCTAGCCATCCTCTCAGCAGCCCTTGGCGGATGAATAGGCCTTAACCAGACACAAATCCGAAAAATCTTAGCTTTCTCTTCTATCTCCCACTTAGGCTGAATGGCAATTATCATCATCTACAACCCCAAACTCACTCTCCTTAACTTCTACCTATATGCTATAATAACCACAGCCGTATTCCTCACCCTGAACACAATCAAAGCACTGAAACTATCCACCCTAATAACCACATGAAGCAAAGCCCCATCTTTAAACACAGTACTACTCCTGACCTTACTCTCCCTAGCTGGTCTCCCCCCTCTAACAGGATTCCTGCCCAAATGACTCATCATTCAAGAACTAACTAAACAAGACATAGCCCCGGCAGCTACACTTATCTCCCTCCTCTCACTACTAAGCCTGTTCTTCTATCTACGCCTCACATACTGCACAACCATTACACTTCCTCCACACACTACAAGCCACGTGAAACAATGACGCACTAACAAACCAACCAACGTCGCAATCGCCGTGCTAACCACTATATCCATTATCCTCCTTCCTATCTCTCCCATAGTTCTTACTGCCATC
nigrifrons_ZMUC_121538_Loja              GCGAACTTAGTTTTCATCATCAGCCTACTCCTAGGGACAACCATCACTATTTCAAGCAACCACTGGATCTTGGCTTGAGCGGGTCTCGAAATTAACACACTTGCCATCCTCCCATTAATTTCAAAATCTCACCACCCACGAGCCATCGAAGCTGCCACTAAATACTTCCTCACCCAAGCAGCTGCCTCCGCCCTAGTCTTATTCTCCAGCATAACCAACGCATGGTGAACCGGACAATGAGACATCACCCAACTCACTCACCCAACGTCCTGCCTAATCCTGACCTCAGCAGTAGCAATAAAACTCGGACTAGTACCATTCCACTTCTGATTCCCAGAAGTACTTCAAGGCTCCCCCCTCATCACCGGCCTCCTCCTATCCACACTCATAAAACTCCCCCCAATCACATTACTCTACATAACCTCCCCCTCACTAAACCCCACACTTTTAACTACCCTAGCCATCCTCTCAGCAGCCCTTGGCGGATGAATAGGCCTTAACCAGACACAAATTCGAAAAATCTTAGCTTTCTCTTCTATCTCCCACTTAGGCTGAATGGCAATTATCATCATCTACAACCCCAAACTCACTCTCCTTAACTTCTACCTATATGCTATAATAACCACAGCCGTATTCCTCACCCTGAACACAATCAAAGCACTGAAACTATCCACCCTAATAACCACATGAAGCAAAGCCCCATCTTTAAACACAGTACTACTCCTGACCTTACTCTCCCTAGCTGGTCTCCCCCCTCTAACAGGATTCCTGCCCAAATGACTCATCATTCAAGAACTAACTAAACAAGACATAGCCCCGGCAGCTACACTTATCTCCCTCCTCTCACTACTAAGCCTGTTCTTCTATCTACGCCTCACATACTGCACAACCATTACACTTCCTCCACACACTACAAGCCACGTGAAACAATGACGCACTAACAAACCAACCAACGTCGCAATCGCCGTGCTAACCACTATATCCATTATCCTCCTTCCTATCTCTCCCATAGTTCTTACTGCCATC
perijanus_COP58258_Perija                GCGAGCCTCATCTTCATCGTCAGCTTACTCCTAGGAACAACCATCACTATTTCAAGCAACCACTGAGTGCTAGCTTGAACGGGCCTCGAAATTAATACGCTTGCCATCCTTCCATTAATTTCAAAATCTCACCACCCACGAGCCATCGAAGCTGCCACTAAATACTTCCTCACCCAAGCAGCTGCCTCCGCCTTGGTCTTATTCTCTAGCATAACCAACGCATGATGAACCGGACAATGAGACATCACCCAGCTCACTCACCCAACGTCTTGCCTAATCCTGACCTCAGCAGTGGCAATAAAACTTGGACTAGTGCCATTCCACTTCTGGTTCCCAGAAGTACTTCAAGGCTCTCCTCTCATCACCGGCCTCCTTCTATCCACTCTCATAAAACTCCCCCCAATCGCATTACTCTACATAACCTCCCCCTCACTAAACCCCACACTTTTAACAACCCTGGCTATCCTCTCAACAGCCCTTGGCGGATGAATAGGCCTCAACCAGACACAAATCCGAAAAATCCTAGCTTTCTCTTCCATCTCCCACTTAGGCTGAATAGCGATTATCATCGTCTACAACCCCAAACTCACTCTCCTTAACTTCTACCTGTATGCCATAATAACCACAGCCGTATTCCTCACCCTAAACTCAATTAAAGCACTGAAACTATCCACCCTAATAACCTCATGAAGCAAAGTTCCATCTCTAAACACAATACTACTCCTAACCTTACTCTCCCTAGCCGGCCTCCCCCCTCTAACAGGATTCCTACCCAAATGACTTATCATCCAGGAACTAACTAAACAAGACATGGCCCCGACAGCTACACTTATCGCCCTCCTCTCACTACTAAGCTTATTCTTCTACCTACGCCTCGCATACTGCACAACTATTACACTCCCTCCACACACTACAAATCACGTAAAACAATGACGCACTAACAAACCAACCAACATCGCAATCGCCGTACTAACCACTCTATNNNNNNNNNNNNNNNNNNNNNNNNNNNNNNNNNNNNNNNNNNNN
perijanus_JMBO034                        GCGAGCCTCATCTTCATCGTCAGCTTACTCCTAGGAACAACCATCACTATTTCAAGCAACCACTGAGTGCTAGCTTGAACGGGCCTCGAAATTAATACGCTTGCCATCCTTCCATTAATCTCAAAATCTCACCACCCACGAGCCATCGAAGCTGCCACTAAATACTTCCTCACCCAAGCAGCTGCCTCCGCCTTGGTCTTATTCTCTAGCATAACCAACGCATGATGAACCGGACAATGAGACATCACCCAGCTCACTCACCCAACGTCTTGCCTAATCCTGACCTCAGCAGTGGCAATAAAACTTGGACTAGTGCCATTCCACTTCTGGTTCCCAGAAGTACTTCAAGGCTCTCCTCTCATCACCGGCCTCCTTCTATCCACTCTCATAAAACTCCCCCCAATCGCATTACTCTACATAACCTCCCCCTCACTAAACCCCACACTTTTAACAACCCTGGCTATCCTCTCAACAGCCCTTGGCGGATGAATAGGCCTCAACCAAACACAAATCCGAAAAATCCTAGCTTTCTCTTCCATCTCCCACTTAGGCTGAATAGCGATTATCATCGTCTACAACCCCAAACTCACTCTCCTTAACTTCTACCTGTATGCCATAATAACCACAGCCGTATTCCTCACCCTAAACTCAATTAAAGCACTGAAACTATCCACCCTAATAACCTCATGAAGCAAAGTTCCATCTCTAAACACAATACTACTCCTAACCTTACTCTCCCTAGCCGGCCTCCCCCCTCTAACAGGATTCCTACCCAAATGACTTATCATCCAGGAACTAACTAAACAAGACATGGCCCCGGCAGCTACACTTATCGCCCTCCTCTCACTACTAAGCTTATTCTTCTACCTACGCCTCGCATACTGCACAACTATTACACTCCCTCCACACACTACAAATCACGTAAAACAATGACGCACTAACAAACCAACCAACATCGCAATCGCCGTACTAACCACTCTATCTATCTTCCTCCTTCCCATCTCCCCTATAATTCTTACCACCATT
phaeopleurus_JM295                       GCGAGCTTAGTCTTCATCATCAGCCTACTCCTAGGAACAACTATCACTATTTCAAGCAACCACTGAGTCCTGGCCTGAGCAGGCCTCGAAATTAATACACTTGCCATCCTCCCACTAATTTCAAAATCTCACCACCCACGAGCCATCGAAGCCGCCACTAAATACTTCCTCACCCAAGCAGCCGCCTCTGCCCTAGTCCTATTCTCCAGCATAACCAACGCATGATGGACCGGACAATGAGACATCACCCAACTCACTCACCCAACATCCTGCCTAATCCTAACCTCAGCAGTAGCAATAAAACTTGGACTAGTACCATTCCACTTCTGATTCCCAGAAGTACTTCAAGGCTCTCCCCTCATCACCGGCCTCCTCCTATCCACTCTCATAAAACTCCCCCCAATCGCATTACTCTACATAACCTCCCCCTCACTAAACCCCACACTTCTAACAACCCTAGCTATCCTCTCAGCAGCCATTGGCGGATGAATAGGCCTTAACCAGACACAAATCCGAAAAATCCTAGCTTTCTCTTCTATCTCCCACTTAGGCTGAATGGCGATTATCATCGTCTACAACCCCAAACTCACTCTCCTTAACTTCTACCTGTACGCCATGATAACCACAGCCGTATTCCTCACCTTAAACACAATCAAAGCACTGAAACTATCCACCCTAATAACCACATGAAGTAAAGTTCCATCTTTAAACACAATGCTCCTCCTAACCCTGCTCTCTCTGGCTGGCCTCCCTCCTCTAACAGGATTCCTACCCAAATGACTCATTATCCAAGAACTAACTAAACAAGACATAGCCCCAGCAGCTACACTCATCTCCCTCCTCTCACTACTAAGCCTATTCTTCTACCTACGCCTGACATACTGCACAGCTATTACACTTCCTCCACACACTACAAACCACGTGAAACAATGACGCACTAACAAACCAACCAACGTCACAATTGCCGTACTAACCACCATATCCATCATCCTCCTTCCTATCTCCCCTATAGTTCTTACTGCCATC
phygas_COP_JLP358_Turimiquire            GCGAACTTAATCTTCATCATCAGCCTACTCCTAGGAACAACTATCACTATTTCAAGCAACCACTGAGTCCTGGCTTGAGCAGGCCTCGAAATTAATACACTTGCCATCCTCCCATTAATTTCAAAATCTCACCACCCACGGGCCATCGAAGCCGCCACTAAATATTTCCTCACCCAAGCAGCTGCCTCTGCCCTAGTCTTATTCTCTAGCATAACCAACGCATGATGAACCGGACAATGAGACATTACCCAAATCACTCACCCAACGTCCTGCCTAGTCCTGACCTCAGCAGTAGCAATAAAACTTGGACTAGTACCATTCCACTTCTGATTCCCAGAAGTACTTCAAGGCTCCCCCCTCATCACCGGCCTTCTCCTATCCACTCTCATAAAACTTCCCCCAATCGCGTTACTCTACATAACCTCCCCCTCACTAAACCCCACACTTTTAACAACCCTGGCTATCCTCTCAGCAGCCCTTGGAGGATGAATAGGCCTTAACCAGACACAAATCCGAAAAATCTTAGCTTTCTCTTCTATCTCCCACTTAGGCTGAATAGCGATTATTATCGTCTACAACCCCAAACTCACTCTCCTTAACTTTTACCTATATGCCATAATGACCACAGCCGTATTCCTCACCTTAAACACAATCAAAGCACTGAAACTATCCACCCTAATAACCACATGAAGCAAAGTTCCACCTTTAAACACAATACTACTCCTAACCCTACTCTCCCTAGCTGGCCTTCCCCCTTTAACAGGATTTCTACCCAAATGACTCATCATTCAAGAATTAACTAAACAAGACATAGCTCCGGCAGCTACACTTATTTCCCTCCTCTCACTACTAAGCCTATTCTTCTACCTACGCCTCACATACTGTGCAGCTATTACACTTCCCCCACACACTACAAACCACGTGAAACAATGACGCACTAACAAACCAACCAACATCACAATCGCCGTACTAACTACCATATCCATCGTCCTCCTTCCTATCTCCCCCATAGTTCTTACCGCTATT
phygas_COP_JLP363_Turimiquire            GCGAGCTTAATCTTCATCATCAGCCTACTCCTAGGAACAACTATCACTATTTCAAGCAACCACTGAGTCCTGGCTTGAGCAGGCCTCGAAATTAATACACTTGCCATCCTCCCATTAATTTCAAAATCTCACCACCCACGGGCCATCGAAGCCGCCACTAAATATTTCCTCACCCAAGCAGCTGCCTCTGCCCTAGTCTTATTCTCTAGCATAACCAACGCATGATGAACCGGACAATGAGACATTACCCAAATCACTCATCCAACGTCCTGCCTAGTCCTGACCTCAGCAGTAGCAATAAAACTTGGACTAGTACCATTCCACTTCTGATTCCCAGAAGTACTTCAAGGCTCCCCCCTTATCACCGGTCTTCTCCTATCCACTCTCATAAAACTTCCCCCAATCGCGTTACTCTACATAACCTCCCCCTCACTAAACCCCACACTTTTAACAACCCTGGCTATCCTCTCAGCAGCCCTTGGAGGATGAATAGGCCTTAACCAGACACAAATCCGAAAAATCTTAGCTTTCTCTTCTATCTCCCACTTAGGCTGAATAGCGATTATTATCGTCTACAACCCCAAACTCACTCTCCTTAACTTTTACCTATATGCCATAATGACCACAGCCGTATTCCTCACCTTAAACACAATCAAAGCACTGAAACTATCCACCCTAATAACCACATGAAGCAAAGTTCCACCTTTAAACACAATACTACTCCTAACCCTACTCTCCCTGGCTGGCCTTCCCCCTTTAACAGGATTTCTACCCAAATGACTCATCATTCAAGAATTAACTAAACAAGACATAGCTCCGGCAGCTACACTTATTTCCCTCCTCTCACTACTAAGCCTATTCTTCTACCTACGCCTCACATACTGTGCAGCTATTACACTTCCCCCACACACTACAAACCACGTGAAACAATGACGCACTAACAAACCAACCAACATCACAATCGCCGTACTAACTACCATATCCATCGTCCTCCTTCCTATCTCCCCCATAGTTCTTACCGCTATT
phygas_JP_248_Paria                      GCGAGCTTAATCTTCATCATCAGCCTACTCCTAGGAACAACCATCACTATTTCAAGCAACCACTGAGTTCTGGCTTGAGCAGGCCTCGAAATTAATACACTTGCCATCCTCCCATTAATTTCAAAATCTCACCACCCACGGGCCATCGAAGCCGCCACTAAATATTTCCTCACCCAAGCAGCTGCCTCTGCCCTAGTCTTATTCTCTAGCATAACCAACGCATGATGAACCGGACAATGAGACATTACCCAAATCACTCACCCAACGTCCTGCCTAGTCCTGACCTCAGCAGTAGCAATAAAACTTGGACTAGTACCATTCCACTTCTGATTCCCAGAAGTACTTCAAGGCTCCCCCCTCATCACCGGCCTTCTCCTATCCACTCTCATAAAACTTCCCCCAATCGCGTTACTCTACATAACCTCCCCCTCACTAAACCCCACACTTTTAACAACCCTGGCTATCCTCTCAGCAGCCCTTGGAGGATGAATAGGCCTTAACCAGACACAAATCCGAAAAATCTTAGTTTTCTCTTCTATCTCCCACTTAGGCTGAATAGCGATTATTATCGTCTACAACCCCAAACTCACTCTCCTTAACTTTTACCTATATGCCATAATGACCACAGCCGTATTCCTCACCTTAAACACAATCAAAGCACTGAAACTATCCACCCTAATAACCACATGAAGCAAAGTTCCACCTTTAAACACAATACTACTCCTAACCCTACTCTCCCTGGCTGGCCTTCCCCCTTTAACAGGATTTCTACCCAAATGACTCATCATTCAAGAATTAACTAAACAAGACATAGCTCCGGCAGCTACACTTATTTCCCTCCTCTCACTACTAAGCCTATTCTTCTACCTACGCCTCACATACTGTGCAGCTATTACACTTCCCCCACACACTACAAACCACGTGAAACAATGACGCACTAACAAACCAACCAACGTCACAATCGCCGTACTAACTACCATATCCATCGTCCTCCTTCCTATCTCCCCCATAGTTCTTACCGCTATT
poliophrys_FMNH_430060_Cusco             GCAAACTTAGTTTTCATCATCAGCTTACTCCTAGGGACAACCATCACCATTTCAAGTAATCACTGGATCCTAGCTTGAGCGGGCCTCGAAATTAACACGCTTGCCATCCTCCCATTAATTTCAAAATCCCACCACCCACGAGCCATCGAAGCTGCCACTAAATACTTCCTCACCCAAGCAGCTGCCTCCGCCCTAGTCTTATTCTCTAGCATAACCAACGCATGATGAACCGGACAGTGAGACATCACCCAACTCACTCACCCAACGTCCTGCCTAATCATGACCTCAGCAGTAGCAATAAAACTCGGACTAGTACCATTTCACTTCTGATTCCCAGAAGTACTTCAAGGCTCCCCCCTCATCACCGGTCTCCTCCTATCCACACTCATAAAACTCCCCCCAATCACATTACTCTACATAACCTCCCCCTCACTAAACCCCACACTTTTAACTACCCTAGCTATCCTCTCAGCAGCCCTTGGCGGATGAATAGGCCTTAACCAGACACAAATCCGAAAAATCTTAGCTTTCTCCTCTATCTCCCACCTAGGCTGAATGGCGATTATCATCATCTACAACCCCAAACTCACTCTCCTTAACTTCTACCTGTATGCTATAATAACCACAGCCGTGTTCCTCGCCCTGAACACGATCAAAGCACTAAAACTATCCACCCTAATAACTACATGAAGCAAAACCCCATCTTTAAACACAGTACTACTCCTAACCTTACTCTCCCTAGCTGGTCTCCCCCCTCTAACAGGATTCCTGCCCAAATGGCTCATCATTCAAGAACTAACTAAACAAGACATAGCCCCGGCAGCTACACTTATCTCCCTCCTCTCACTACTGAGCCTGTTCTTCTACCTGCGCCTCACATACTGCACAACCATCACACTCCCTCCACACACTACAAACCACGTGAAACAATGACGCACTAACAAACCAACCAACGTCATAATCGCCGTACTGACCACTATATCCATTATTCTCCTTCCTATCTCCCCCATAATTCTTACTGCCGTC
poliophrys_FMNH_430061_Cusco             GCAAACTTAGTTTTCATCATCAGCTTACTCCTAGGGACAACCATCACCATTTCAAGCAATCACTGGATCCTAGCTTGAGCGGGCCTCGAAATTAACACGCTTGCCATCCTCCCATTAATTTCAAAATCCCACCACCCACGAGCCATCGAAGCTGCCACTAAATACTTCCTCACCCAAGCAGCTGCCTCCGCCCTAGTCTTATTCTCTAGCATAACCAACGCATGATGAACCGGACAGTGAGACATCACCCAACTCACTCACCCAACGTCCTGCCTAATCATGACCTCAGCAGTAGCAATAAAACTCGGACTAGTACCATTTCACTTCTGATTCCCAGAAGTACTTCAAGGCTCCCCCCTCATCACCGGTCTCCTCCTATCCACACTCATAAAACTCCCCCCAATCACATTACTCTACATAACCTCCCCCTCACTAAACCCCACACTTTTAACTACCCTAGCTATCCTCTCAGTAGCCCTTGGCGGATGAATAGGCCTTAACCAGACACAAATCCGAAAAATCTTAGCTTTCTCCTCTATCTCCCACCTAGGCTGAATGGCGATTATCATCATCTACAACCCCAAACTCACTCTCCTTAACTTCTACCTGTATGCTATAATAACCACAGCCGTGTTCCTCGCCCTGAACACGATCAAAGCACTAAAACTATCCACCCTAATAACTACATGAAGCAAAACCCCATCTTTAAACACAGTACTACTCCTAACCTTACTCTCCCTAGCTGGTCTCCCCCCTCTAACAGGATTCCTGCCCAAATGGCTCATCATTCAAGAACTAACTAAACAAGACATAGCCCCGGCAGCTACACTTATCTCCCTCCTCTCACTACTGAGCCTGTTCTTCTACCTGCGCCTCACATACTGCACAACCATTACACTCCCTCCACACACTACAAACCACGTGAAACAATGACGCACTAACAAACCAACCAACGTCGTAATCGCCGTACTGACCACTATATCCATTATTCTCCTTCCTATCTCCCCCATAATTCTTACTGCCGTC
poliophrys_LSU_B1844_Pasco               GCGAACTTAGTTTTCATCATCAGCTTACTCCTAGGAACAACCATCACCATCTCAAGCAATCACTGAATCCTAGCTTGAGCGGGCCTCGAAATTAATACGCTTGCCATCCTCCCATTAATTTCAAAATCTCACCACCCACGAGCCATCGAAGCTGCCACTAAATACTTCCTCACCCAAGCAGCTGCCTCCACCCTAGTCTTATTCTCTAGCATAACCAACGCATGATGAACCGGACAGTGAGACATCACCCAACTCACTCACCCAACGTCCTGCCTAATCCTGACCTCAGCAGTAGCAATAAAACTCGGACTAGTGCCATTTCACTTCTGATTCCCAGAAGTACTTCAAGGCTCCCCCCTCCTCACCGGTCTCCTCCTATCCACACTCATAAAACTCCCCCCAATCACATTACTCTACATAACCTCCCCCTCATTAAACCCCACACTTTTAACTACCCTAGCCATCCTCTCAGCAGCCCTTGGCGGATGAATAGGCCTTAACCAGACACAAATCCGAAAAATCCTAGCCTTCTCTTCTATCTCCCACTTAGGCTGAATGGCGATTATCATCATCTACAACCCCAAACTCACTCTCCTTAACTTCTACCTGTATGCTATAATAACCACAGCCGTATTCCTCACCCTGAACACGATCAAAGCACTAAAACTATCCACCCTAATAACTACATGAAGCAAAACCCCATCTTTAAACACAGTACTACTCCTAACCTTACTCTCCCTAGCTGGTCTCCCCCCTCTAACAGGATTCCTACCCAAATGGCTCATCATTCAAGAACTAACTAAACAAGATATAGCCCCGGCAGCTACACTTATCTCCCTCCTCTCACTACTGAGCCTATTCTTCTACCTGCGCCTCACATACTGCACAACCATTACACTCCCCCCACACACTACAAACCACGTGAAACAATGACGCACTAACAAACCAACCAACGTCGTAATCGCCGTACTAACCACTATATCCATTATTCTCCTTCCTATCTCCCCCCTAGTTCTTACTGCCATC
poliophrys_LSU_B51279_San_Martin         GCGAACTTAGTTTTCATCATCAGCTTACTCCTAGGAACAACCATCACCATCTCAAGCAATCACTGAGTCCTAGCTTGAGCGGGCCTCGAAATTAACACGCTTGCCATCCTCCCATTAATTTCAAAATCTCACCACCCACGAGCCATCGAAGCTGCCACTAAATACTTCCTCACCCAAGCAGCTGCCTCCACCCTAGTCTTATTCTCTAGCATAACCAACGCATGATGGACCGGACAGTGAGACATCACCCAACTCACTCACCCAACGTCCTGCCTGATCCTGACCTCAGCAGTAGCAATAAAACTCGGACTAGTGCCATTTCACTTCTGATTCCCAGAAGTACTTCAAGGCTCCCCCCTCCTCACCGGTCTCCTCCTATCCACACTCATAAAACTCCCCCCAATCACATTACTCTACATAACCTCCCCCTCACTAAACCCCACACTTTTAACTACCCTAGCCATCCTCTCAGCAGCCCTTGGCGGATGAATAGGCCTTAACCAGACACAAATCCGAAAAATCTTAGCTTTCTCTTCTATCTCCCACTTAGGCTGAATGGCGATTATCATCATCTACAACCCCAAACTCACTCTCCTTAACTTCTACCTGTATGCTATAATAACCACAGCCGTGTTCCTCGCCCTGAACACGATCAAAGCACTAAAACTATCCACCCTAATAACTACATGAAGCAAAACCCCATCTTTAAACACAGTACTACTCCTAACCTTACTCTCCCTAGCTGGTCTCCCCCCTCTAACAGGATTCCTGCCCAAATGGCTCATCATTCAAGAACTAACTAAACAAGACATAGCCCCAGCAGCTACACTTATCTCCCTCCTCTCACTACTGAGCCTGTTCTTCTACCTGCGCCTCACATACTGCACAGCCATCACACTCCCTCCACACACTACAAACCACGTGAAACAATGACGCACTAACAAACCAACCAACGTCGTAATCGCCGTACTAACCACTATATCCATTATTCTCCTTCCTATCTCCCCCATAGTTCTTACTGCCATC
poliophrys_LSU_B51355_La_Libertad        GCGAACTTAGTTTTCATCATCAGCTTACTCCTAGGAACAACCATCACCATCTCAAGCAATCACTGAGTCCTAGCTTGAGCGGGCCTCGAAATTAACACGCTTGCCATCCTCCCATTAATTTCAAAATCTCACCACCCACGAGCCATCGAAGCTGCCACTAAATACTTCCTCACCCAAGCAGCTGCCTCCACCCTAGTCTTATTCTCTAGCATAACCAACGCATGATGGACCGGACAGTGAGACATCACCCAACTCACTCACCCAACGTCCTGCCTGATCCTGACCTCAGCAGTAGCAATAAAACTCGGACTAGTGCCATTTCACTTCTGATTCCCAGAAGTACTTCAAGGCTCCCCCCTCCTCACCGGTCTCCTCCTATCCACACTCATAAAACTCCCCCCAATCACATTACTCTACATAACCTCCCCCTCACTAAACCCCACACTTTTAACTACCCTAGCCATCCTCTCAGCAGCCCTTGGCGGATGAATAGGCCTTAACCAGACACAAATCCGAAAAATCTTAGCTTTCTCTTCTATCTCCCACTTAGGCTGAATGGCGATTATCATCATCTACAACCCCAAACTCACTCTCCTTAACTTCTACCTGTATGCTATAATAACCACAGCCGTGTTCCTCGCCCTGAACACGATCAAAGCACTAAAACTATCCACCCTAATAACTACATGAAGCAAAACCCCATCTTTAAACACAGTACTACTCCTAACCTTACTCTCCCTAGCTGGTCTCCCCCCTCTAACAGGATTCCTGCCCAAATGGCTCATCATTCAAGAACTAACTAAACAAGACATAGCCCCAGCAGCTACACTTATCTCCCTCCTCTCACTACTGAGCCTGTTCTTCTACCTGCGCCTCACATACTGCACAGCCATCACACTCCCTCCACACACTACAAACCACGTGAAACAATGACGCACTAACAAACCAACCAACGTCGTAATCGCCGTACTAACCACTATATCCATTATTCTCCTTCCTATCTCCCCCATAGTTCTTACTGCCATC
poliophrys_LSU_B8129_Pasco               GCGAACTTAATTTTCATCATCAGCTTACTCCTAGGAACAACCATCACCATCTCAAGCAATCACTGAGCCCTAGCTTGAGCGGGCCTCGAAATTAACACGCTTGCCATCCTCCCATTAATTTCAAAATCTCACCACCCACGAGCCATCGAAGCTGCCACTAAATACTTCCTCACCCAAGCAGCTGCCTCCACCCTAGTCTTATTCTCTAGCATAACCAACGCATGATGAACCGGACAGTGAGACATCACCCAACTCACCCACCCAACGTCCTGCTTAATCCTGACCTCAGCAGTAGCAATAAAACTCGGACTAGTGCCATTTCACTTCTGATTCCCAGAAGTACTTCAAGGCTCCCCCCTCCTCACCGGTCTCCTCCTATCCACACTCATAAAACTCCCCCCAATCACATTACTCTACATAACCTCCCCCTCACTAAACCCCACACTTTTAACTACCCTAGCCATCCTCTCAGCAGCCCTTGGCGGATGAATAGGCCTTAACCAGACACAAATCCGAAAAATTTTAGCTTTCTCTTCTATCTCCCACTTAGGCTGAATGGCGATTATCATCATCTACAACCCCAAACTCACTCTCCTTAGCTTCTACCTGTATGCTATAATAACCACAGCCGTGTTCCTCGCCCTGAACACGATCAAAGCACTAAAACTATCCACCCTAATAACTACATGAAGCAAAACCCCATCTTTAAACACAGTACTACTACTAACCTTACTCTCCCTAGCTGGTCTCCCCCCTCTAACAGGATTCCTGCCCAAATGGCTCATCATTCAAGAGCTAACTAAACAAGACATAGCCCCGACAGCTACACTTATCTCCCTCCTCTCACTACTGAGCCTGTTCTTCTACCTGCGCCTCACATACTGCACAACCATCACACTCCCTCCACACACTACAAACCACGTGAAACAATGACGCACTAACAAACCAACCAACGTCGTAATCGCCGTACTAACCACTATATCCATTATTCTCCTTCCTATCTCCCCCATAGTTCTTACTGCCATC
poliophrys_LSU_B8240_Pasco               GCGAACTTAGTTTTCATCATCAGCTTACTCCTAGGAACAACCATCACCATCTCAAGCAATCACTGAGTCCTAGCTTGAGCGGGCCTCGAAATTAACACGCTTGCCATCCTCCCATTAATTTCAAAATCTCACCACCCACGAGCCATCGAAGCTGCCACTAAATACTTCCTCACCCAAGCAGCTGCCTCCACCCTAGTCTTATTCTCTAGCATAACCAACGCATGATGGACCGGACAGTGAGACATCACCCAACTCACTCACCCAACGTCCTGCCTGATCCTGACCTCAGCAGTAGCAATAAAACTCGGACTAGTGCCATTTCACTTCTGATTCCCAGAAGTACTTCAAGGCTCCCCCCTCCTCACCGGTCTCCTCCTATCCACACTCATAAAACTCCCCCCAATCACATTACTCTACATAACCTCCCCCTCACTAAACCCCACACTTTTAACTACCCTAGCCATCCTCTCAGCAGCCCTTGGCGGATGAATAGGCCTTAACCAGACACAAATCCGAAAAATCTTAGCTTTCTCTTCTATCTCCCACTTAGGCTGAATGGCGATTATCATCATCTACAACCCCAAACTCACTCTCCTTAACTTCTACCTGTATGCTATAATAACCACAGCCGTGTTCCTCGCCCTGAACACGATCAAAGCACTAAAACTATCCACCCTAATAACTACATGAAGCAAAACCCCATCTTTAAACACAGTACTACTCCTAACCTTACTCTCCCTAGCTGGTCTCCCCCCTCTAACAGGATTCCTGCCCAAATGGCTCATCATTCAAGAACTAACTAAACAAGACATAGCCCCGGCAGCTACACTTATCTCCCTCCTCTCACTACTGAGCCTGTTCTTCTACCTGCGCCTCACATACTGCACAGCCATCACACTCCCTCCACACACCACAAACCACGTGAAACAATGACGCACTAACAAACCAACCAACGTCGTAATCGCCGTACTAACCACTATATCCATTATTCTCCTTCCTATCTCCCCCATAGTTCTTACTGCCATC
tacarcunae_LSU_B28362_Darien             GCGAGCTTAGTCTTCATCATCAGCCTACTCCTAGGAACAACTATCACTATTTCAAGCAACCACTGAGTCCTGGCTTGAGCGGGCCTCGAGATTAATACACTTGCCATCCTCCCATTAATTTCAAAATCTCACCACCCACGAGCCATCGAGGCTGCCACTAAATATTTCCTCACCCAAGCAGCCGCCTCCGCCCTAGTCTTATTCTCCAGCATAACCAACGCATGGTGAACCGGACAATGAGACATCACCCAACTCACCCACCCAACATCCTGCCTAGTCCTGACTTCGGCAGTAGCAATAAAACTTGGACTAGTACCATTCCACTTCTGATTCCCAGAAGTACTTCAAGGCTCCCCCCTCATCACCGGCCTCCTCCTATCCACTCTCATAAAACTCCCTCCAATCGCATTACTCTACATAACCTCCCCCTCACTAAACCCCACACTTTTAACAACCCTAGCTATCCTCTCAGCAGCCCTTGGTGGATGAATAGGCCTTAACCAAACACAAATCCGAAAAATCTTAGCTTTCTCTTCTATCTCCCACTTAGGCTGAATAACAATCATCATTATCTACAACCCCAAACTCACTCTCCTTAACTTCTACCTGTATGCCATAATAACCACAGCCGTGTTCCTCACCCTAAACACAATCAAAGCATTAAAACTATCCACCCTAATAACTACATGAAGCAAAGTTCCACCTTTAAACACAATACTACTCCTAACCTTACTCTCCCTAGCCGGCCTCCCTCCTCTAACAGGATTCCTGCCCAAATGACTTATCATTCAAGAACTAACTAAACAAGACATAGCCCCAACAGCTACACTTATCTCCCTCCTCTCACTACTAAGCCTATTTTTCTATCTACGCCTCACATACTGCACAACTATCACACTTCCCCCACACACTACAAACCACGTGAAGCAATGACGCACTAACAAACCAACCAACGTCACAATCGCCGTACTAACCACCATATCCATCATCCTCCTCCCTATCTCCCCCATAGTTCTTGCTGCCATT
tacarcunae_LSU_B28367_Darien             GCGAACTTAGTCTTCATCATCAGCCTACTCCTAGGAACAACTATCACTATTTCAAGCAACCACTGAGTCCTGGCTTGAGCGGGCCTCGAGATTAATACACTTGCCATCCTCCCATTAATTTCAAAATCTCACCACCCACGAGCCATCGAGGCTGCCACTAAATATTTCCTCACCCAAGCAGCCGCCTCCGCCCTAGTCTTATTCTCCAGCATAACCAACGCATGGTGAACCGGACAATGAGACATCACCCAACTCACCCACCCAACATCCTGCCTAGTCCTGACTTCAGCAGTAGCAATAAAACTTGGACTAGTACCATTCCACTTCTGATTCCCAGAAGTACTTCAAGGCTCCCCCCTCATCACCGGCCTCCTCCTATCCACTCTCATAAAACTCCCTCCAATCGCATTACTCTACATAACCTCCCCCTCACTAAACCCCACACTTTTAACAACCCTAGCTATCCTCTCAGCAGCCCTTGGTGGATGAATAGGCCTTAACCAAACACAAATCCGAAAAATCTTAGCTTTCTCGTCTATCTCCCACTTAGGCTGAATAACAATCATCATTATCTACAACCCCAAACTCGCTCTCCTTAACTTCTACCTGTATGCCATAATAACTACAGCCGTGTTCCTCACCCTAAACACAATCAAAGCATTAAAACTATCCACCCTAATAACTACATGAAGCAAAGTTCCACCTTTAAACACAATACTACTCCTAACCTTACTCTCCCTAGCCGGCCTCCCTCCTCTAACAGGATTCCTGCCCAAATGACTTATCATTCAAGAACTAACTAAACAAGACATAGCCCCAACAGCTACACTTATCTCCCTCCTCTCACTACTAAGCCTATTTTTCTATCTACGCCTCACATACTGCACAACTATCACACTTCCCCCACACACTACAAACCACGTGAAGCAATGACGCACTAACAAACCAACCAACGTCACAATCGCCGTACTAACCACCATATCCATCATCCTCCTCCCTATCTCCCCCATAGTTCTTGCTGCCGTT
torquatus_AMNH_38_La_Paz                 GCAAGCTTAGTCTTCATCGTCAGCCTACTCCTAGGAACAACCATCACTATTTCAAGCAACCACTGAGTCCTGGCTTGAGCAGGCCTCGAAATTAACACACTCGCCATCCTCCCATTAATTTCAAAGTCTCACCACCCACGAGCCATCGAAGCTGCTACTAAATATTTCCTCACCCAAGCAGCTGCCTCCGCCCTGGTCTTATTCTCTAGCATAACCAACGCATGATGAACTGGACAGTGAGACATCACTCAACTCACTCACCCAATGTCCTGCCTAATCCTGACCTCAGCAGTAGCAATAAAACTTGGACTAGTACCATTCCACTTCTGATTCCCAGAAGTACTTCAAGGCTCCCCTCTCATCACTGGCCTTCTCCTATCCACTCTCATAAAACTCCCCCCAATCGCATTACTCTACATAACCTCCCCCTCACTAAACCCCACACTTTTAACGACCCTAGCCATCCTCTCAGCAGCCCTTGGCGGATGAATGGGCCTTAACCAGACACAAATCCGAAAAATCTTAGCCTTCTCTTCTATCTCCCACCTAGGCTGAATAGCGATTATCATCATCTACAACCCCAAACTCACTCTCCTTAACTTCTACCTGTACGCCATAATAACCACAGCCGTGTTCCTCACCTTAAACACAATCAAAGCACTGAAACTATCCACCCTAATAACTACATGAAGCAAAGTTCCATCTTTAAACACAATACTACTCCTAACTTTGCTCTCCCTAGCCGGCCTCCCCCCTCTAACAGGATTCCTACCCAAATGACTCATCATTCAAGAACTAACTAAACAAGACATAGCCCCAGCAGCTACACTTATCTCTCTCCTCTCACTACTAAGCCTATTCTTCTACCTACGCCTCACATACTGCACAACTATTACACTTCCCCCACACACTACAAACCACGTAAAACAATGACGCACTAACAAACCAACCAACCCCGCAATCGCCGTGCTAATCACTATATCCATCATCCTCCTTCCTATCTCCCCCATAGTTCTTACCATCATT
torquatus_AMNH_CJV379_La_Paz             GCAAGCTTAATCTTCATCGTCAGCCTACTCCTAGGAACAACCATCACTATTTCAAGCAACCACTGAGTCCTGGCTTGAGCAGGCCTCGAAATTAACACACTCGCCATCCTCCCATTAATTTCAAAGTCTCACCACCCACGAGCCATCGAAGCTGCTACTAAATATTTCCTCACCCAAGCAGCTGCCTCCGCCCTGGTCTTATTCTCTAGCATAACCAACGCATGATGAACTGGACAGTGAGACATCACTCAACTCACTCACCCAATGTCCTGCCTAATCCTGACCTCAGCAGTAGCAATAAAACTTGGACTAGTACCATTCCACTTCTGATTCCCAGAAGTACTTCAAGGCTCCCCTCTCATCACTGGCCTTCTCCTATCCACTCTCATAAAACTCCCCCCAATCGCATTACTCTACATAACCTCCCCCTCACTAAACCCCACACTTTTAACGACCCTAGCCATCCTCTCAGCAGCCCTTGGCGGATGAATGGGCCTTAACCAGACACAAATCCGAAAAATCTTAGCCTTCTCTTCTATCTCCCACCTGGGCTGAATAGCGATTATCATCATCTACAACCCCAAACTCACTCTCCTTAACTTCTACCTATACGCCATAATAACCACAGCCGTGTTCCTCACCTTAAACACAATCAAAGCACTGAAACTATCCACCCTAATAACTACATGAAGCAAAGTTCCATCTTTAAACACAATACTACTCCTAACTTTACTCTCCCTAGCCGGCCTCCCCCCTCTAACAGGATTCCTGCCCAAATGACTCATCATTCAAGAACTAACTAAACAAGACATAGCCCCAGCAGCTACACTTATCTCTCTCCTCTCACTACTAAGCCTATTCTTCTACCTACGCCTCACATACTGCACAACTATTACACTTCCCCCACACACTACAAACCACGTAAAACAATGACGCACTAACAAACCAACCAACCCCGCAATCGCCGTGCTAATCACTATATCCATCATCCTCCTTCCTATCTCCCCCATAGTTCTTACCATCATT
torquatus_AMNH_CJV38_Apolobamba          GCAAGCTTAGTCTTCATCGTCAGCCTACTCCTAGGAACAACCATCACTATTTCAAGCAACCACTGAGTCCTGGCTTGAGCAGGCCTCGAAATTAACACACTCGCCATCCTCCCATTAATTTCAAAGTCTCACCACCCACGAGCCATCGAAGCTGCTACTAAATATTTCCTCACCCAAGCAGCTGCCTCCGCCCTGGTCTTATTCTCTAGCATAACCAACGCATGATGAACTGGACAGTGAGACATCACTCAACTCACTCACCCAATGTCCTGCCTAATCCTGACCTCAGCAGTAGCAATAAAACTTGGACTAGTACCATTCCACTTCTGATTCCCAGAAGTACTTCAAGGCTCCCCTCTCATCACTGGCCTTCTCCTATCCACTCTCATAAAACTCCCCCCAATCGCATTACTCTACATAACCTCCCCCTCACTAAACCCCACACTTTTAACGACCCTAGCCATCCTCTCAGCAGCCCTTGGCGGATGAATGGGCCTTAACCAGACACAAATCCGAAAAATCTTAGCCTTCTCTTCTATCTCCCACCTAGGCTGAATAGCGATTATCATCATCTACAACCCCAAACTCACTCTCCTTAACTTCTACCTGTACGCCATAATAACCACAGCCGTGTTCCTCACCTTAAACACAATCAAAGCACTGAAACTATCCACCCTAATAACTACATGAAGCAAAGTTCCATCTTTAAACACAATACTACTCCTAACTTTGCTCTCCCTAGCCGGCCTCCCCCCTCTAACAGGATTCCTACCCAAATGACTCATCATTCAAGAACTAACTAAACAAGACATAGCCCCAGCAGCTACACTTATCTCTCTCCTCTCACTACTAAGCCTATTCTTCTACCTACGCCTCACATACTGCACAACTATTACACTTCCCCCACACACTACAAACCACGTAAAACAATGACGCACTAACAAACCAACCAACCCCGCAATCGCCGTGCTAATCACTATATCCATCATCCTCCTTCCTATCTCCCCCATAGTTCTTACCATCATT
torquatus_AMNH_OMZ102_Apolobamba         GCAAGCTTAGTCTTCATCGTCAGCCTACTCCTAGGAACAACCATCACTATTTCAAGCAACCACTGAGTCCTGGCTTGAGCAGGCCTCGAAATTAACACACTCGCCATCCTCCCATTAATTTCAAAGTCCCACCACCCACGAGCCATCGAAGCTGCTACTAAATATTTCCTCACCCAAGCAGCTGCCTCCGCCCTGGTCTTATTCTCTAGCATAACCAACGCATGATGAACTGGACAGTGAGACATCACTCAACTCACTCACCCAATGTCCTGCCTAATCCTGACCTCAGCAGTAGCAATAAAACTTGGACTAGTACCATTCCACTTCTGATTCCCAGAAGTACTTCAAGGCTCCCCTCTCATCACTGGCCTTCTCCTATCCACTCTCATAAAACTCCCCCCAATCGCATTACTCTACATAACCTCCCCCTCACTAAACCCCACACTTTTAACGACCCTAGCCATCCTCTCAGCAGCCCTTGGCGGATGAATGGGCCTTAACCAGACACAAATCCGAAAAATCTTAGCCTTCTCTTCTATCTCCCACCTAGGCTGAATAGCGATTATCATCATCTACAACCCCAAACTCACTCTCCTTAACTTCTACCTGTACGCCATAATAACCACAGCCGTGTTCCTCACCTTAAACACAATCAAAGCACTGAAACTATCCACCCTAATAACTACATGAAGCAAAGTTCCATCTTTAAACACAATACTACTCCTAACTTTGCTCTCCCTAGCCGGCCTCCCCCCTCTAACAGGATTCCTACCCAAATGACTCATCATTCAAGAACTAACTAAACAAGACATAGCCCCAGCAGCTACACTTATCTCTCTCCTCTCACTACTAAGCCTATTCTTCTACCTACGCCTCACATACTGCACAACTATTACACTTCCCCCACACACTACAAACCACGTAAAACAATGACGCACTAACAAACCAACCAACCCCGCAATCGCCGTGCTAATCACTATATCCATCATCCTCCTTCCTATCTCCCCCATAGTTCTTACCATCATT
torquatus_AMNH_OMZ129_Apolobamba         GCAAGCTTAGTCTTCATCGTCAGCCTACTCCTAGGAACAACCATCACTATTTCAAGCAACCACTGAGTCCTGGCTTGAGCAGGCCTCGAAATTAACACACTCGCCATCCTCCCATTAATTTCAAAGTCTCACCACCCACGAGCCATCGAAGCTGCTACTAAATATTTCCTCACCCAAGCAGCTGCCTCCGCCCTGGTCTTATTCTCTAGCATAACCAACGCATGATGAACTGGACAGTGAGACATCACTCAACTCACTCACCCAATGTCCTGCCTAATCCTGACCTCAGCAGTAGCAATAAAACTTGGACTAGTACCATTCCACTTCTGATTCCCAGAAGTACTTCAAGGCTCCCCTCTCATCACTGGCCTTCTCCTATCCACTCTCATAAAACTCCCCCCAATCGCATTACTCTACATAACCTCCCCCTCACTAAACCCCACACTTTTAACGACCCTAGCCATCCTCTCAGCAGCCCTTGGCGGATGAATGGGCCTTAACCAGACACAAATCCGAAAAATCTTAGCCTTCTCTTCTATCTCCCACCTAGGCTGAATAGCGATTATCATCATCTACAACCCCAAACTCACTCTCCTTAACTTCTACCTGTACGCCATAATAACCACAGCCGTGTTCCTCACCTTAAACACAATCAAAGCACTGAAACTATCCACCCTAATAACTACATGAAGCAAAGTTCCATCTTTAAACACAATACTACTCCTAACTTTACTCTCCCTAGCCGGCCTCCCCCCTCTAACAGGATTCCTACCCAAATGACTCATCATTCAAGAACTAACTAAACAAGACATAGCCCCAGCAGCTACACTTATCTCTCTCCTCTCACTACTAAGCCTATTCTTCTACCTACGCCTCACATACTGCACAACTATTACACTTCCCCCCCACACTACAAACCACGTAAAACAATGACGCACTAACAAACCAACCAACCCCGCAATCGCCGTGCTAATCACTATATCCATCATCCTCCTTCCTATTTCCCCCATAGTTCTTACCATCATT
torquatus_BM_RI114_VillaTunari           GCAAGCTTAGTCTTCATCGTCAGCCTACTCCTAGGAACAACCATCACTATTTCAAGCAACCACTGAGTCCTGGCTTGAGCAGGCCTCGAAATTAACACACTCGCCATCCTCCCATTAATTTCAAAGTCTCACCACCCACGAGCCATCGAAGCTGCTACTAAATATTTCCTCACCCAAGCAGCTGCCTCCGCCCTGGTCTTATTCTCTAGCATAACCAACGCATGATGAACTGGACAGTGAGACATCACTCAACTCACTCACCCAATGTCCTGCCTAATCCTGACCTCAGCAGTAGCAATAAAACTTGGACTAGTACCATTCCACTTCTGATTCCCAGAAGTACTTCAAGGCTCCCCTCTCATCACTGGCCTTCTCCTATCCACTCTCATAAAACTCCCCCCAATCGCATTACTCTACATAACCTCCCCCTCACTAAACCCCACACTTTTAACGACCCTAGCCATCCTCTCAGCAGCCCTTGGCGGATGAATGGGCCTTAACCAGACACAAATCCGAAAAATCTTAGCCTTCTCTTCTATCTCCCACCTAGGCTGAATAGCGATTATCATCATCTACAACCCCAAACTCACTCTCCTTAACTTCTACCTGTACGCCATAATAACCACAGCCGTGTTCCTCACCTTAAACACAATCAAAGCACTGAAACTATCCACCCTAATAACTACATGAAGCAAAGTTCCATCTTTAAACACAATACTACTCCTAACTTTACTCTCCCTAGCCGGCCTCCCCCCTCTAACAGGATTCCTACCCAAATGACTCATCATTCAAGAACTAACTAAACAAGACATAGCCCCAGCAGCTACACTTATCTCTCTCCTCTCACTACTAAGCCTATTCTTCTACCTACGCCTCACATACTGCACAACTATTACACTTCCCCCACACACTACAAACCACGTAAAACAATGACGCACTAACAAACCAACCAACCCCGCAATCGCCGTGCTAATCACTATATCCATCATCCTCCTTCCTATCTCCCCCATAGTTCTTACCATCATT
torquatus_LSU_B1284_La_Paz               GCAAGCTTAGTCTTCATCGTCAGCCTACTCCTAGGAACAACCATCACTATTTCAAGCAACCACTGAGTCCTGGCTTGAGCAGGCCTCGAAATTAACACACTCGCCATCCTCCCATTAATTTCAAAGTCTCACCACCCACGAGCCATCGAAGCTGCTACTAAATATTTCCTCACCCAAGCAGCTGCCTCCACCCTGGTCTTATTCTCTAGCATAACCAACGCATGATGAACTGGACAGTGAGACATCACTCAACTCACTCACCCAATGTCCTGCCTAATCCTGACCTCAGCAGTAGCAATAAAACTTGGACTAGTACCATTCCACTTCTGATTCCCAGAAGTACTTCAAGGCTCCCCTCTCATCACTGGCCTTCTCCTATCCACTCTCATAAAACTCCCCCCAATCGCATTACTCTACATAACCTCCCCCGCACTAAACCCCACACTTTTAACGACCCTAGCCATCCTCTCAGCAGCCCTTGGCGGATGAATGGGCCTTAACCAGACACAAATCCGAAAAATCTTAGCCTTCTCTTCTATCTCCCACCTGGGCTGAATAGCGATTATCATCATCTACAACCCCAAACTCACTCTCCTTAACTTCTACCTATACGCCATAATAACCACAGCCGTGTTCCTCACCTTAAACACAATCAAAGCACTGAAACTATCCACCCTAATAACTACATGAAGCAAAGTTCCATCTTTAAACACAATACTACTCCTAACTTTACTCTCCCTAGCCGGCCTCCCCCCTCTAACAGGATTCCTGCCCAAATGACTCATCATTCAAGAACTAACTAAACAAGACATAGCCCCAGCAGCTACACTTATCTCTCTCCTCTCACTACTAAGCCTATTCTTCTACCTACGCCTCACATACTGCACAACTATTACACTTCCCCCACACACTACAAACCACGTAAAACAATGACGCACTAACAAACCAACCAACCCCGCAATCGCCGTGCTAATCACTATATCCATCATCCTCCTTCCTATCTCCCCCATAGTTCTTACCATCATT
torquatus_LSU_B38932_Chapare             GCAAGCTTAGTCTTCATCGTCAGCCTACTCCTAGGAACAACCATCACTATTTCAAGCAACCACTGAGTCCTGGCTTGAGCAGGCCTCGAAATTAACACACTCGCCATCCTCCCATTAATTTCAAAGTCTCACCACCCACGAGCCATCGAAGCTGCTACTAAATATTTCCTCACCCAAGCAGCTGCCTCCGCCCTGGTCTTATTCTCTAGCATAACCAACGCATGATGAACTGGACAGTGAGACATCACTCAACTCACTCACCCAATGTCCTGCCTAATCCTGACCTCAGCAGTAGCAATAAAACTTGGACTAGTACCATTCCACTTCTGATTCCCAGAAGTACTTCAAGGCTCCCCTCTCATCACTGGCCTTCTCCTATCCACTCTCATAAAACTCCCCCCAATCGCATTACTCTACATAACCTCCCCCTCACTAAACCCCACACTTTTAACGACCCTAGCCATCCTCTCAGCAGCCCTTGGCGGATGAATGGGCCTTAACCAGACACAAATCCGAAAAATCTTAGCCTTCTCTTCTATCTCCCACCTAGGCTGAATAGCGATTATCATCATCTACAACCCCAAACTCACTCTCCTTAACTTCTACCTGTACGCCATAATAACCACAGCCGTGTTCCTCACCTTAAACACAATCAAAGCACTGAAACTATCCACCCTAATAACTACATGAAGCAAAGTTCCATCTTTAAACACAATACTACTCCTAACTTTACTCTCCCTAGCCGGCCTCCCCCCTCTAACAGGATTCCTACCCAAATGACTCATCATTCAAGAACTAACTAAACAAGACATAGCCCCAGCAGCTACACTTATCTCTCTCCTCTCACTACTAAGCCTATTCTTCTACCTACGCCTCACATACTGCACAACTATTACACTTCCCCCACACACTACAAACCACGTAAAACAATGACGCACTAACAAACCAACCAACCCCGCAATCGCCGTGCTAATCACTATATCCATCATCCTCCTTCCTATCTCCCCCATAGTTCTTACCATCATT
torquatus_LSU_B39032_Chapare             GCAAGCTTAGTCTTCATCGTCAGCCTACTCCTAGGAACAACCCTCACTATTTCAAGCAACCACTGAGTCCTGGCTTGAGCAGGCCTCGAAATTAACACACTCGCCATCCTCCCATTAATTTCAAAGTCTCACCACCCACGAGCCATCGAAGCTGCTACTAAATATTTCCTCACCCAAGCAGCTGCCTCCGCCCTGGTCTTATTCTCTAGCATAACCAACGCATGATGAACTGGACAGTGAGACATCACTCAACTCACTCACCCAATGTCCTGCCTAATCCTGACCTCAGCAGTAGCAATAAAACTTGGACTAGTACCATTCCACTTCTGATTCCCAGAAGTACTTCAAGGCTCCCCTCTCATCACTGGCCTTCTCCTATCCACTCTCATAAAACTCCCCCCAATCGCATTACTCTACATAACCTCCCCCTCACTAAACCCCACACTTTTAACGACCCTAGCCATCCTCTCAGCAGCCCTTGGCGGATGAATGGGCCTTAACCAGACACAAATCCGAAAAATCTTAGCCTTCTCTTCTATCTCCCACCTAGGCTGAATAGCGATTATCATCATCTACAACCCCAAACTCACTCTCCTTAACTTCTACCTGTACGCCATAATAACCACAGCCGTGTTCCTCACCTTAAACACAATCAAAGCACTGAAACTATCCACCCTAATAACTACATGAAGCAAAGTTCCATCTTTAAACACAATACTACTCCTAACTTTGCTCTCCCTAGCCGGCCTCCCCCCTCTAACAGGATTCCTACCCAAATGACTCATCATTCAAGAACTAACTAAACAAGACATAGCCCCAGCAGCTACACTTATCTCTCTCCTCTCACTACTAAGCCTATTCTTCTACTTACGCCTCACATACTGCACAACTATTACACTTCCCCCACACACTACAAACCACGTAAAACAATGACGCACTAACAAACCAACCAACCCCGCAATCGCCGTGCTAATCACTATATCCATCATCCTCCTTCCTATCTCCCCCATAGTTCTTACCATCATT
torquatus_LSU_B51275_Puno                GCAAGCTTAGTCTTCATCGTCAGCCTACTCCTAGGAACAACCATCACTATTTCAAGCAACCACTGAGTCCTGGCTTGAGCAGGCCTCGAAATTAACACACTCGCCATCCTCCCATTAATTTCAAAGTCTCACCACCCACGAGCCATCGAAGCTGCTACTAAATATTTCCTCACCCAAGCAGCTGCCTCCGCCCTGGTCTTATTCTCTAGCATAACCAACGCATGATGAACTGGACAGTGAGACATCACTCAACTCACTCACCCAATGTCCTGCCTAATCCTGACCTCAGCAGTAGCAATAAAACTTGGACTAGTACCATTCCACTTCTGATTCCCAGAAGTACTTCAAGGCTCCCCTCTCATCACTGGCCTTCTCCTATCCACTCTCATAAAACTCCCCCCAATCGCATTACTCTACATAACCTCCCCCTCACTAAACCCCACACTTTTAACGACCCTAGCCATCCTCTCAGCAGCCCTTGGCGGATGAATGGGCCTTAACCAGACACAAATCCGAAAAATCTTAGCCTTCTCTTCTATCTCCCACCTAGGCTGAATAGCGATTATCATCATCTACAACCCCAAACTCACTCTCCTTAACTTCTACCTGTACGCCATAATAACCACAGCCGTGTTCCTCACCTTAAACACAATCAAAGCACTGAAACTATCCACCCTAATAACTACATGAAGCAAAGTTCCATCTTTAAACACAATACTACTCCTAACTTTGCTCTCCCTAGCCGGCCTCCCCCCTCTAACAGGATTCCTACCCAAATGACTCATCATTCAAGAACTAACTAAACAAGACATAGCCCCAGCAGCTACACTTATCTCTCTCCTCTCACTACTAAGCCTATTCTTCTACCTACGCCTCACATACTGCACAACTATTACACTTCCCCCACACACTACAAACCACGTAAAACAATGACGCACTAACAAACCAACCAACCCCGCAATCGCCGTGCTAATCACTATATCCATCATCCTCCTTCCTATCTCCCCCATAGTTCTTACCATCATT
torquatus_ZMUC_122899_Cochabamba         GCAAGCTTAGTCTTCATCGTCAGCCTACTCCTAGGAACAACCCTCACTATTTCAAGCAACCACTGAGTCCTGGCTTGAGCAGGCCTCGAAATTAACACACTCGCCATCCTCCCATTAATTTCAAAGTCTCACCACCCACGAGCCATCGAAGCTGCTACTAAATATTTCCTCACCCAAGCAGCTGCCTCCGCCCTGGTCTTATTCTCTAGCATAACCAACGCATGATGAACTGGACAGTGAGACATCACTCAACTCACTCACCCAATGTCCTGCCTAATCCTGACCTCAGCAGTAGCAATAAAACTTGGACTAGTACCATTCCACTTCTGATTCCCAGAAGTACTTCAAGGCTCCCCTCTCATCACTGGCCTTCTCCTATCCACTCTCATAAAACTCCCCCCAATCGCATTACTCTACATAACCTCCCCCTCACTAAACCCCACACTTTTAACGACCCTAGCCATCCTCTCAGCAGCCCTTGGCGGATGAATGGGCCTTAACCAGACACAAATCCGAAAAATCYTAGCCTTCTCYTCTATCTCCCACCTAGGCTGAATAGCGATTATCATCATCTACAACCCCAAACTCACTCTCCTTAACTTCTACCTGTACGCCATAATAACCACAGCCGTGTTCCTCACCTTAAACACAATCAAAGCACTGAAACTATTCACCCTAATAACTACATGAAGCAAAGTTCCATCTTTAAACACAATACTACTCCTAACTTTACTCTCCCTAGCYGGCCTCCCYCCTCTAACAGGATTCCTACCCAAATGACTCATCATTCAAGAACTAACTAAACAAGACATAGCCCCRGCAGCTACACTTATCTCYCTCCTCTCACTACTAAGCCTATTCTTCTANNTACGCCTCACATACTGCACAACTATTACACTTCCTCCACACACTACAAACCACGTRAAACAATGACGCACTAACAAACCAACCAACSCCGCAATCGCCGTGCTAATCACTATATCCATCATCCTCCTTCCTATCTCCCCCATAGTTCTNNNNNNNNNN
torquatus_ZMUC_122904_Cochabamba         GCAAACTTAGTCTTCATCGTCAGCCTACTCCTAGGAACAACCATCACTATTTCAAGCAACCACTGAGTCCTGGCTTGAGCAGGCCTCGAAATTAACACACTCGCCATCCTCCCATTAATTTCAAAGTCTCACCACCCACGAGCCATCGAAGCTGCTACTAAATATTTCCTCACCCAAGCAGCTGCCTCCGCCCTGGTCTTATTCTCTAGCATAACCAACGCATGATGAACTGGACAGTGAGACATCACTCAACTCACTCACCCAATGTCCTGCCTAATCCTGACCTCAGCAGTAGCAATAAAACTTGGACTAGTACCATTCCACTTCTGATTCCCAGAAGTACTTCAAGGCTCCCCTCTCATCACTGGCCTTCTCCTATCCACTCTCATAAAACTCCCCCCAATCGCATTACTCTACATAACCTCCCCCTCACTAAACCCCACACTTTTAACGACCCTAGCCATCCTCTCAGCAGCCCTTGGCGGATGAATGGGCCTTAACCAGACACAAATCCGAAAAATCTTAGCCTTCTCTTCTATCTCCCACCTAGGCTGAATAGCGATTATCATCATCTACAACCCCAAACTCACTCTCCTTAACTTCTACCTGTACGCCATAATAACCACAGCCGTGTTCCTCACCTTAAACACAATCAAAGCACTGAAACTATCCACCCTAATAACTACATGAAGCAAAGTTCCATCTTTAAACACAATACTACTCCTAACTTTACTCTCCCTAGCCGGCCTCCCCCCTCTAACAGGATTCCTACCCAAATGACTCATCATTCAAGAACTAACTAAACAAGACATAGCCCCAGCAGCTACACTTATCTCTCTCCTCTCACTACTAAGCCTATTCTTCTACCTACGCCTCACATACTGCACAACTATTACACTTCCCCCACACACTACAAACCACGTAAAACAATGACGCACTAACAAACCAACCAACCCCGCAATCGCCGTGCTAATCACTATATCCATCATCCTCCTTCCTATCTCCCCCATAGTTCTTACCATCATT
torquatus_ZMUC_122925_Cochabamba         GCAAGCTTAGTCTTCATCGTCAGCCTACTCCTAGGAACAACCATCACTATTTCAAGCAACCACTGAGTCCTGGCTTGAGCAGGCCTCGAAATTAACACACTCGCCATCCTCCCATTAATTTCAAAGTCTCACCACCCACGAGCCATCGAAGCTGCTACTAAATATTTCCTCACCCAAGCAGCTGCCTCCGCCCTGGTCTTATTCTCTAGCATAACCAACGCATGATGAACTGGACAGTGAGACATCACTCAACTCACTCACCCAATGTCCTGCCTAATCCTGACCTCAGCAGTAGCAATAAAACTTGGACTAGTACCATTCCACTTCTGATTCCCAGAAGTACTTCAAGGCTCCCCTCTCATCACTGGCCTTCTCCTATCCACTCTCATAAAACTCCCCCCAATCGCATTACTCTACATAACCTCCCCCTCACTAAACCCCACACTTTTAACGACCCTAGCCATCCTCTCAGCAGCCCTTGGCGGATGAATGGGCCTTAACCAGACACAAATCCGAAAAATCTTAGCCTTCTCTTCTATCTCCCACCTAGGCTGAATAGCGATTATCATCATCTACAACCCCAAACTCACTCTCCTTAACTTCTACCTGTACGCCATAATAACCACAGCCGTGTTCCTCACCTTAAACACAATCAAAGCACTGAAACTATCCACCCTAATAACTACATGAAGCAAAGTTCCATCTTTAAACACAATACTACTCCTAACTTTACTCTCCCTAGCCGGCCTCCCCCCTCTAACAGGATTCCTACCCAAATGACTCATCATTCAAGAACTAACTAAACAAGACATAGCCCCAGCAGCTACACTTATCTCTCTCCTCTCACTACTAAGCCTATTCTTCTACCTACGCCTCACATACTGCACAACTATTACACTTCCCCCCCACACTACAAACCACGTAAAACAATGACGCACTAACAAACCAACCAACCCCGCAATCGCCGTGCTAATCACTATATCCATCATCCTCCTTCCTATCTCCCCCATAGTTCTTACCATCATT
;
end;

[
MrBayes settings for the best-fit model (GTR+I+G) selected by AIC in MrModeltest 2.3
]
