# Supplementary material for: A latitudinal phylogeographic diversity gradient in birds
Source: PLoS Biol. 2017 Apr 13;15(4):e2001073. doi: 10.1371/journal.pbio.2001073 (PMC5390966; doi:10.1371/journal.pbio.2001073)
Supplement: S1 Data — (ZIP) [file pbio.2001073.s015.zip › S1_Data/Artemisiospiza-belli-nevadensis.nex]

#NEXUS
begin data;
	dimensions ntax=48 nchar=1144;
	format datatype=dna missing=? gap=-;
	matrix
	DQ459508	ATGGCCCCCAACCTTCGTAAAAATCACCAAATCCTCAAAATCATCAACGACGCCCTAATCGACCTCCCAACACCATCAAACATCTCAATGTGATGGAACTTCGGATCCCTACTGGGCGTCTGCCTCATCACTCAAATCATTACAGGTCTACTGCTAGCCATACACTACACAGCAGACACCAACC-TAGCCTTCTCCTCCGTCGCTCACATATGCCGAGACGTACAATTCGGCTGACTCATCCGCAATCTCCATGCAAACGGAGCCTCCTTCTTCTTCATTTGCATCTACCTACACATCGGCCGAGGAATCTATTACGGCTCATACCTGTATAAAGAAACCTGAAACGTCGGAATCATCCTCCTCCTAGCCCTCATAGCAACCGCCTTCGTAGGATACGT…
	DQ459512	ATGGCCCCCAATCTTCGTAAAAACCACCAAATCCTTAAAATCATCAACAACGCCCTAATCGACCTCCCAACACCATCCAACATCTCAGTATGATGAAACTTCGGGTCCCTACTGGGCATCTGCCTAATCACTCAAATCGTCACAGGTCTCCTGCTAGCCATACACTACACAGCAGACACCAACC-TAGCCTTCTCCTCCGTCGCCCACACATGCCGAGACGTACAGTTCGGCTGACTCATCCGCAACCTTCACGCAAACGGAGCCTCCTTCTTCTTCATCTGCATCTATCTACACATCGGCCGAGGAATCTACTACGGCTCATACCTAAATAAAGAAACCTGAAACGTCGGAATCATCCTCCTCCTAGCCCTCATAGCAACTGCCTTCGTAGGATATGT…
	DQ459519	ATGGCCCTCAACCTTCGTAAAAACCACCAAATCCTTAAAATCATCAACAATGCCCTAATCGACCTCCCAACACCATCCAACATCTCAGTATGATGAAACTTCGGATCCCTACTGGGCATCTGCCTAATCACTCAAATCGTCACAGGTCTCCTGCTAGCCATACACTACACAGCAGACACCAACC-TAGCCTTCTCTTCCGTCGCCCACACATGCCGAGACGTACAGTTCGGCTGACTCATCCGCAACCTTCACGCAAACGGAGCCTCCTTCTTCTTCATCTGCATCTACCTGCACATCGGCCGAGGAATCTACTACGGCTCATACCTAAATAAAGAGACCTGAAACGTCGGAATCATTCTCCTTCTAGCCCTCATAGCAACCGCCTTCGTAGGATATGT…
	DQ459520	ATGGCCCTCAACCTTCGTAAAAACCACCGAATCCTCAAAATCATCAACAATGCCCTAATCGACCTTCCAACACCATCCAACATCTCAGTATGATGAAACTTTGGATCTCTACTGGGCATCTGCTTAATCACTCAAATCGTCACAGGTCTCCTGCTAGCCATACACTACACAGCAGACATCAACC-TAGCCTTCTCCTCCGTCGCCCACACATGCCGAGACGTACAATTCGGCTGACTCATCCGCAACCTCCACGCAAACGGAGCCTCCTTCTTCTTCATCTGCATCTACCTACACATCGGCCGAGGAATCTACTACGGCTCATACCTAAACAAAGAGACCTGAAACGTCGGAATCATCCTCCTCCTAGCCCTCATAGCAACCGCTTTCGTATTATATGT…
	DQ459521	ATGGCCCCCAACCTTCGTAAAAACCACCAAATCCTCAAAATCATCAACAACGCCCTAATTGACCTCCCAACACCATCAAACATCTCAGTATGATGAAACTTCGGGTCTCTACTGGGCGTCTGCCTAATTACTCAAATCATTACAGGTCTCCTGCTAGCTATACACTACACAGCAGACACCAACC-TAGCCTTCTCCTCCGTCGCCCACACATGCCGAGACGTACAATTCGGATGACTTATCCGCAACCTCCACGCAAACGGAGCCTCCTTCTTCTTCATCTGCATCTACCTACACATCGGCCGAGGCATCTACTACGGCTCATACCTAAACAAAGAAACCTGAAACATCGGAATCATCCTACTTCTAGTCCTCATAGCAACCGCTTTCGTAGGATACGT…
	DQ459522	ATGGCCCTCAACCTTCGTAAAAACCACCGAATCCTTAAAATCATCAACAATGCCCTAATCGACCTTCCAACACCATCCAACATCTCAGTATGATGAAACTTCGGATCCCTACTGGGCATCTGCCTAATCACTCAAATCGTCACAGGTCTCCTGCTAGCCATACACTACACAGCAGACACCAACC-TAGCCTTCTCTTCCGTCGCCCACACATGCCGAGACGTACAGTTCGGCTGACTCATCCGCAACCTTCACGCAAACGGAGCCTCCTTCTTCTTCATCTGCATCTACCTGCACATCGGCCGAGGAATCTACTACGGCTCATACCTAAATAAAGAGACCTGAAACGTCGGAATCATCCTCCTCCTAGCCCTCATAGCAACCGCCTTCGTAGGATATGT…
	EF529934	ATGGCCCTCAATCTTCGTAAAAATCACCAAATCCTCAAAATCATCAACAACGCTCTAATCGACCTCCCAGCACCATCGAACATTTCAACTTGATGAAACTTCGGGTCTCTACTAGGCATCTGCCTAATCACCCAAATCGTCACAGGCCTCTTGCTAGCCATACACTACACAGCAGACACCA-CTCTAGCCTTTTCCTCCGTCGCCCACATATGCCGAGACGTACAATTTGGCTGACTCATCCGCAACCTCCACGCAAACGGAGCCTCCTTCTTCTTCATCTGCATCTACCTTCACATCGGCCGAGGAATCTACTACGGCTCATACCTAAACAAAGAAACCTGAAATATTGGAGTCATCCTCCTCCTAACCCTCATAGCAACTGCCTTCGTAGGATACGT…
	JX218153	ATGGCCCCCAATCTTCGTAAAAACCACCAAATCCTCAAAATCATCAACAACGCCCTAATCGACCTCCCAACCCCATCAAACATCTCAACATGATGAAACTTCGGGTCCCTACTGGGCATCTGCCTAATCACCCAAATCGTTACAGGCCTCCTGCTAGCCATACACTACACAGCAGACACCAACT-TAGCCTTCTCCTCCGTCGCCCACACATGCCGAGACGTACAATTTGGCTGACTTATCCGCAACCTCCACGCAAACGGAGCCTCCTTCTTCTTCATCTGCATCTACCTACATATCGGCCGAGGAATCTATTACGGCTCATACCTAAACAAAGAGACCTGGAACGTTGGAATCATTCTCCTCCTAGCCCTCATAGCAACCGCCTTCGTAGGATACGT…
	JX218154	ATGGCCCCCAATCTTCGTAAAAACCACCAAATCCTCAAAATCATCAACAACGCCCTAATCGACCTCCCAACCCCATCAAACATCTCAACATGATGAAACTTCGGGTCCCTACTGGGCATCTGCCTAATCACCCAAATCGTTACAGGCCTCCTGCTAGCCATACACTACACAGCAGACACCAACT-TAGCCTTCTCCTCCGTCGCCCACACATGCCGAGACGTACAATTTGGCTGACTTATCCGCAACCTCCACGCAAACGGAGCCTCCTTCTTCTTCATCTGCATCTACCTACATATCGGCCGAGGAATCTATTACGGCTCATACCTAAACAAAGAGACCTGGAACGTTGGAATCATTCTCCTCCTAGCCCTCATAGCAACCGCCTTCGTAGGATACGT…
	JX218155	ATGGCCCCCAATCTTCGTAAAAACCACCAAATCCTCAAAATCATCAACAACGCCCTAATTGACCTCCCAACACCATCAAACATCTCAACATGATGAAACTTCGGGTCCCTACTGGGCATCTGCCTAATCACCCAAATCGTTACAGGCCTCCTGCTAGCCATACACTACACAGCAGACACTAACT-TAGCCTTCTCCTCCGTCGCCCACACATGCCGAGACGTACAATTTGGCTGACTTATCCGCAACCTCCACGCAAACGGAGCCTCCTTCTTCTTCATCTGCATCTACCTACATATCGGCCGAGGAATCTATTACGGCTCATACCTAAACAAAGAGACCTGGAACGTTGGAATCATTCTCCTCCTAGCCCTCATAGCAACCGCCTTCGTAGGATACGT…
	JX218156	ATGGCCCCCAATCTTCGTAAAAACCACCAAATCCTCAAAATCATCAACAACGCCCTAATCGACCTCCCAACCCCATCAAACATCTCAACATGATGAAACTTCGGGTCCCTACTGGGCATCTGCCTAATCACCCAAATCGTTACAGGCCTCCTGCTAGCCATACACTACACAGCAGACACCAACT-TAGCCTTCTCCTCCGTCGCCCACACATGCCGAGACGTACAATTTGGCTGACTTATCCGCAACCTCCACGCAAACGGAGCCTCCTTCTTCTTCATCTGCATCTACCTACATATCGGCCGAGGAATCTATTACGGCTCATACCTAAACAAAGAGACCTGGAACGTTGGAATCATTCTCCTCCTAGCCCTCATAGCAACCGCCTTCGTAGGATACGT…
	JX218157	ATGGCCCCCAATCTTCGTAAAAACCACCAAATCCTCAAAATCATCAACAACGCCCTAATCGACCTCCCAACCCCATCAAACATCTCAACATGATGAAACTTCGGGTCCCTACTGGGCATCTGCCTAATCACCCAAATCGTTACAGGCCTCCTGCTAGCCATACACTACACAGCAGACACCAACT-TAGCCTTCTCCTCCGTCGCCCACACATGCCGAGACGTACAATTTGGCTGACTTATCCGCAACCTCCACGCAAACGGAGCCTCCTTCTTCTTCATCTGCATCTACCTACATATCGGCCGAGGAATCTATTACGGCTCATACCTAAACAAAGAGACCTGGAACGTTGGAATCATTCTCCTCCTAGCCCTCATAGCAACCGCCTTCGTAGGATACGT…
	JX218158	ATGGCCCCCAATCTTCGTAAAAACCACCAAATCCTCAAAATCATCAACAACGCCCTAATCGACCTCCCAACCCCATCAAACATCTCAACATGATGAAACTTCGGGTCCCTACTGGGCATCTGCCTAATCACCCAAATCGTTACAGGCCTCCTGCTAGCCATACACTACACAGCAGACACCAACT-TAGCCTTCTCCTCCGTCGCCCACACATGCCGAGACGTACAATTTGGCTGACTTATCCGCAACCTCCACGCAAACGGAGCCTCCTTCTTCTTCATCTGCATCTACCTACATATCGGCCGAGGAATCTATTACGGCTCATACCTAAACAAAGAGACCTGGAACGTTGGAATCATTCTCCTCCTAGCCCTCATAGCAACCGCCTTCGTAGGATACGT…
	JX218159	ATGGCCCCCAATCTTCGTAAAAACCACCAAATCCTCAAAATCATCAACAACGCCCTAATCGACCTCCCAACCCCATCAAACATCTCAACATGATGAAACTTCGGGTCCCTACTGGGCATCTGCCTAATCACCCAAATCGTTACAGGCCTCCTGCTAGCCATACACTACACAGCAGACACCAACT-TAGCCTTCTCCTCCGTCGCCCACACATGCCGAGACGTACAATTTGGCTGACTTATCCGCAACCTCCACGCAAACGGAGCCTCCTTCTTCTTCATCTGCATCTACCTACATATCGGCCGAGGAATCTATTACGGCTCATACCTAAACAAAGAGACCTGGAACGTTGGAATCATTCTCCTCCTAGCCCTCATAGCAACCGCCTTCGTAGGATACGT…
	JX218160	ATGGCCCCCAATCTTCGTAAAAACCACCAAATCCTCAAAATCATCAACAACGCCCTAATCGACCTCCCAACCCCATCAAACATCTCAACATGATGAAACTTCGGGTCCCTACTGGGCATCTGCCTAATCACCCAAATCGTTACAGGCCTCCTGCTAGCCATACACTACACAGCAGACACCAACT-TAGCCTTCTCCTCCGTCGCCCACACATGCCGAGACGTACAATTTGGCTGACTTATCCGCAACCTCCACGCAAACGGAGCCTCCTTCTTCTTCATCTGCATCTACCTACATATCGGCCGAGGAATCTATTACGGCTCATACCTAAACAAAGAGACCTGGAACGTTGGAATCATTCTCCTCCTAGCCCTCATAGCAACCGCCTTCGTAGGATACGT…
	JX218161	ATGGCCCCCAATCTTCGTAAAAACCACCAAATCCTCAAAATCATCAACAACGCCCTAATCGACCTCCCAACCCCATCAAACATCTCAACATGATGAAACTTCGGGTCCCTACTGGGCATCTGCCTAATCACCCAAATCGTTACAGGCCTCCTGCTAGCCATACACTACACAGCAGACACCAACT-TAGCCTTCTCCTCCGTCGCCCACACATGCCGAGACGTACAATTTGGCTGACTTATCCGCAACCTCCACGCAAACGGAGCCTCCTTCTTCTTCATCTGCATCTACCTACATATCGGCCGAGGAATCTATTACGGCTCATACCTAAACAAAGAGACCTGGAACGTTGGAATCATTCTCCTCCTAGCCCTCATAGCAACCGCCTTCGTAGGATACGT…
	JX218162	ATGGCCCCCAATCTTCGTAAAAACCACCAAATCCTCAAAATCATCAACAACGCCCTAATCGACCTCCCAACCCCATCAAACATCTCAACATGATGAAACTTCGGGTCCCTACTGGGCATCTGCCTAATCACCCAAATCGTTACAGGCCTCCTGCTAGCCATACACTACACAGCAGACACCAACT-TAGCCTTCTCCTCCGTCGCCCACACATGCCGAGACGTACAATTTGGCTGACTTATCCGCAACCTCCACGCAAACGGAGCCTCCTTCTTCTTCATCTGCATCTACCTACATATCGGCCGAGGAATCTATTACGGCTCATACCTAAACAAAGAGACCTGGAACGTTGGAATCATTCTCCTCCTAGCCCTCATAGCAACCGCCTTCGTAGGATACGT…
	JX218163	ATGGCCCCCAATCTTCGTAAAAACCACCAAATCCTCAAAATCATCAACAACGCCCTAATCGACCTCCCAACCCCATCAAACATCTCAACATGATGAAACTTCGGGTCCCTACTGGGCATCTGCCTAATCACCCAAATCGTTACAGGCCTCCTGCTAGCCATACACTACACAGCAGACACCAACT-TAGCCTTCTCCTCCGTCGCCCACACATGCCGAGACGTACAATTTGGCTGACTTATCCGCAACCTCCACGCAAACGGAGCCTCCTTCTTCTTCATCTGCATCTACCTACATATCGGCCGAGGAATCTATTACGGCTCATACCTAAACAAAGAGACCTGGAACGTTGGAATCATTCTCCTCCTAGCCCTCATAGCAACCGCCTTCGTAGGATACGT…
	JX218164	ATGGCCCCCAATCTTCGTAAAAACCACCAAATCCTCAAAATCATCAACAACGCCCTAATCGACCTCCCAACCCCATCAAACATCTCAACATGATGAAACTTCGGGTCCCTACTGGGCATCTGCCTAATCACCCAAATCGTTACAGGCCTCCTGCTAGCCATACACTACACAGCAGACACCAACT-TAGCCTTCTCCTCCGTCGCCCACACATGCCGAGACGTACAATTTGGCTGACTTATCCGCAACCTCCACGCAAACGGAGCCTCCTTCTTCTTCATCTGCATCTACCTACATATCGGCCGAGGAATCTATTACGGCTCATACCTAAACAAAGAGACCTGGAACGTTGGAATCATTCTCCTCCTAGCCCTCATAGCAACCGCCTTCGTAGGATACGT…
	JX218165	ATGGCCCCCAATCTTCGTAAAAACCACCAAATCCTCAAAATCATCAACAACGCCCTAATCGACCTCCCAACCCCATCAAACATCTCAACATGATGAAACTTCGGGTCCCTACTGGGCATCTGCCTAATCACCCAAATCGTTACAGGCCTCCTGCTAGCCATACACTACACAGCAGACACCAACT-TAGCCTTCTCCTCCGTCGCCCACACATGCCGAGACGTACAATTTGGCTGACTTATCCGCAACCTCCACGCAAACGGAGCCTCCTTCTTCTTCATCTGCATCTACCTACATATCGGCCGAGGAATCTATTACGGCTCATACCTAAACAAAGAGACCTGGAACGTTGGAATCATTCTCCTCCTAGCCCTCATAGCAACCGCCTTCGTAGGATACGT…
	JX218166	ATGGCCCCCAATCTTCGTAAAAACCACCAAATCCTCAAAATCATCAACAACGCCCTAATCGACCTCCCAACCCCATCAAACATCTCAACATGATGAAACTTCGGGTCCCTACTGGGCATCTGCCTAATCACCCAAATCGTTACAGGCCTCCTGCTAGCCATACACTACACAGCAGACACCAACT-TAGCCTTCTCCTCCGTCGCCCACACATGCCGAGACGTACAATTTGGCTGACTTATCCGCAACCTCCACGCAAACGGAGCCTCCTTCTTCTTCATCTGCATCTACCTACATATCGGCCGAGGAATCTATTACGGCTCATACCTAAACAAAGAGACCTGGAACGTTGGAATCATTCTCCTCCTAGCCCTCATAGCAACCGCCTTCGTAGGATACGT…
	JX218167	ATGGCCCCCAATCTTCGTAAAAACCACCAAATCCTCAAAATCATCAACAACGCCCTAATCGACCTCCCAACCCCATCAAACATCTCAACATGATGAAACTTCGGGTCCCTACTGGGCATCTGCCTAATCACCCAAATCGTTACAGGCCTCCTGCTAGCCATACACTACACAGCAGACACCAACT-TAGCCTTCTCCTCCGTCGCCCACACATGCCGAGACGTACAATTTGGCTGACTTATCCGCAACCTCCACGCAAACGGAGCCTCCTTCTTCTTCATCTGCATCTACCTACATATCGGCCGAGGAATCTATTACGGCTCATACCTAAACAAAGAGACCTGGAACGTTGGAATCATTCTCCTCCTAGCCCTCATAGCAACCGCCTTCGTAGGATACGT…
	JX218168	ATGGCCCCCAATCTTCGTAAAAACCACCAAATCCTCAAAATCATCAACAACGCCCTAATCGACCTCCCAACCCCATCAAACATCTCAACATGATGAAACTTCGGGTCCCTACTGGGCATCTGCCTAATCACCCAAATCGTTACAGGCCTCCTGCTAGCCATACACTACACAGCAGACACCAACT-TAGCCTTCTCCTCCGTCGCCCACACATGCCGAGACGTACAATTTGGCTGACTTATCCGCAACCTCCACGCAAACGGAGCCTCCTTCTTCTTCATCTGCATCTACCTACATATCGGCCGAGGAATCTATTACGGCTCATACCTAAACAAAGAGACCTGGAACGTTGGAATCATTCTCCTCCTAGCCCTCATAGCAACCGCCTTCGTAGGATACGT…
	JX218169	ATGGCCCCCAATCTTCGTAAAAACCACCAAATCCTCAAAATCATCAACAACGCCCTAATTGACCTCCCAACACCATCAAACATCTCAACATGATGAAACTTCGGGTCCCTACTGGGCATCTGCCTAATCACCCAAATCGTTACAGGCCTCCTGCTAGCCATACACTACACAGCAGACACTAACT-TAGCCTTCTCCTCCGTCGCCCACACATGCCGAGACGTACAATTTGGCTGACTTATCCGCAACCTCCACGCAAACGGAGCCTCCTTCTTCTTCATCTGCATCTACCTACATATCGGCCGAGGAATCTATTACGGCTCATACCTAAACAAAGAGACCTGGAACGTTGGAATCATTCTCCTCCTAGCCCTCATAGCAACCGCCTTCGTAGGATACGT…
	JX218170	ATGGCCCCCAATCTTCGTAAAAACCACCAAATCCTCAAAATCATCAACAACGCCCTAATTGACCTCCCAACACCATCAAACATCTCAACATGATGAAACTTCGGGTCCCTACTGGGCATCTGCCTAATCACCCAAATCGTTACAGGCCTCCTGCTAGCCATACACTACACAGCAGACACTAACT-TAGCCTTCTCCTCCGTCGCCCACACATGCCGAGACGTACAATTTGGCTGACTTATCCGCAACCTCCACGCAAACGGAGCCTCCTTCTTCTTCATCTGCATCTACCTACATATCGGCCGAGGAATCTATTACGGCTCATACCTAAACAAAGAGACCTGGAACGTTGGAATCATTCTCCTCCTAGCCCTCATAGCAACCGCCTTCGTAGGATACGT…
	JX218171	ATGGCCCCCAATCTTCGTAAAAACCACCAAATCCTCAAAATCATCAACAACGCCCTAATCGACCTCCCAACCCCATCAAACATCTCAACATGATGAAACTTCGGGTCCCTACTGGGCATCTGCCTAATCACCCAAATCGTTACAGGCCTCCTGCTAGCCATACACTACACAGCAGACACCAACT-TAGCCTTCTCCTCCGTCGCCCACACATGCCGAGACGTACAATTTGGCTGACTTATCCGCAACCTCCACGCAAACGGAGCCTCCTTCTTCTTCATCTGCATCTACCTACATATCGGCCGAGGAATCTATTACGGCTCATACCTAAACAAAGAGACCTGGAACGTTGGAATCATTCTCCTCCTAGCCCTCATAGCAACCGCCTTCGTAGGATACGT…
	JX218172	ATGGCCCCCAATCTTCGTAAAAACCACCAAATCCTCAAAATCATCAACAACGCCCTAATCGACCTCCCAACCCCATCAAACATCTCAACATGATGAAACTTCGGGTCCCTACTGGGCATCTGCCTAATCACCCAAATCGTTACAGGCCTCCTGCTAGCCATACACTACACAGCAGACACCAACT-TAGCCTTCTCCTCCGTCGCCCACACATGCCGAGACGTACAATTTGGCTGACTTATCCGCAACCTCCACGCAAACGGAGCCTCCTTCTTCTTCATCTGCATCTACCTACATATCGGCCGAGGAATCTATTACGGCTCATACCTAAACAAAGAGACCTGGAACGTTGGAATCATTCTCCTCCTAGCCCTCATAGCAACCGCCTTCGTAGGATACGT…
	JX218173	ATGGCCCCCAATCTTCGTAAAAACCACCAAATCCTCAAAATCATCAACAACGCCCTAATCGACCTCCCAACCCCATCAAACATCTCAACATGATGAAACTTCGGGTCCCTACTGGGCATCTGCCTAATCACCCAAATCGTTACAGGCCTCCTGCTAGCCATACACTACACAGCAGACACCAACT-TAGCCTTCTCCTCCGTCGCCCACACATGCCGAGACGTACAATTTGGCTGACTTATCCGCAACCTCCACGCAAACGGAGCCTCCTTCTTCTTCATCTGCATCTACCTACATATCGGCCGAGGAATCTATTACGGCTCATACCTAAACAAAGAGACCTGGAACGTTGGAATCATTCTCCTCCTAGCCCTCATAGCAACCGCCTTCGTAGGATACGT…
	JX218174	ATGGCCCCCAATCTTCGTAAAAACCACCAAATCCTCAAAATCATCAACAACGCCCTAATTGACCTCCCAACACCATCAAACATCTCAACATGATGAAACTTCGGGTCCCTACTGGGCATCTGCCTAATCACCCAAATCGTTACAGGCCTCCTGCTAGCCATACACTACACAGCAGACACTAACT-TAGCCTTCTCCTCCGTCGCCCACACATGCCGAGACGTACAATTTGGCTGACTTATCCGCAACCTCCACGCAAACGGAGCCTCCTTCTTCTTCATCTGCATCTACCTACATATCGGCCGAGGAATCTATTACGGCTCATACCTAAACAAAGAGACCTGGAACGTTGGAATCATTCTCCTCCTAGCCCTCATAGCAACCGCCTTCGTAGGATACGT…
	JX218175	ATGGCCCCCAATCTTCGTAAAAACCACCAAATCCTCAAAATCATCAACAACGCCCTAATTGACCTCCCAACACCATCAAACATCTCAACATGATGAAACTTCGGGTCCCTACTGGGCATCTGCCTAATCACCCAAATCGTTACAGGCCTCCTGCTAGCCATACACTACACAGCAGACACTAACT-TAGCCTTCTCCTCCGTCGCCCACACATGCCGAGACGTACAATTTGGCTGACTTATCCGCAACCTCCACGCAAACGGAGCCTCCTTCTTCTTCATCTGCATCTACCTACATATCGGCCGAGGAATCTATTACGGCTCATACCTAAACAAAGAGACCTGGAACGTTGGAATCATTCTCCTCCTAGCCCTCATAGCAACCGCCTTCGTAGGATACGT…
	JX218176	ATGGCCCCCAATCTTCGTAAAAACCACCAAATCCTCAAAATCATCAACAACGCCCTAATCGACCTCCCAACCCCATCAAACATCTCAACATGATGAAACTTCGGGTCCCTACTGGGCATCTGCCTAATCACCCAAATCGTTACAGGCCTCCTGCTAGCCATACACTACACAGCAGACACCAACT-TAGCCTTCTCCTCCGTCGCCCACACATGCCGAGACGTACAATTTGGCTGACTTATCCGCAACCTCCACGCAAACGGAGCCTCCTTCTTCTTCATCTGCATCTACCTACATATCGGCCGAGGAATCTATTACGGCTCATACCTAAACAAAGAGACCTGGAACGTTGGAATCATTCTCCTCCTAGCCCTCATAGCAACCGCCTTCGTAGGATACGT…
	JX218177	ATGGCCCCCAATCTTCGTAAAAACCACCAAATCCTCAAAATCATCAACAACGCCCTAATCGACCTCCCAACCCCATCAAACATCTCAACATGATGAAACTTCGGGTCCCTACTGGGCATCTGCCTAATCACCCAAATCGTTACAGGCCTCCTGCTAGCCATACACTACACAGCAGACACCAACT-TAGCCTTCTCCTCCGTCGCCCACACATGCCGAGACGTACAATTTGGCTGACTTATCCGCAACCTCCACGCAAACGGAGCCTCCTTCTTCTTCATCTGCATCTACCTACACATCGGCCGAGGAATCTATTACGGCTCATACCTAAACAAAGAGACCTGGAACGTTGGAATCATTCTCCTCCTAGCCCTCATAGCAACCGCCTTCGTAGGGTACGT…
	JX218178	ATGGCCCCCAATCTTCGTAAAAACCACCAAATCCTCAAAATCATCAACAACGCCCTAATCGACCTCCCAACCCCATCAAACATCTCAACATGATGAAACTTCGGGTCCCTACTGGGCATCTGCCTAATCACCCAAATCGTTACAGGCCTCCTGCTAGCCATACACTACACAGCAGACACCAACT-TAGCCTTCTCCTCCGTCGCCCACACATGCCGAGACGTACAATTTGGCTGACTTATCCGCAACCTCCACGCAAACGGAGCCTCCTTCTTCTTCATCTGCATCTACCTACACATCGGCCGAGGAATCTATTACGGCTCATACCTAAACAAAGAGACCTGGAACGTTGGAATCATTCTCCTCCTAGCCCTCATAGCAACCGCCTTCGTAGGGTACGT…
	JX218179	ATGGCCCCCAATCTTCGTAAAAACCACCAAATCCTCAAAATCATCAACAACGCCCTAATCGACCTCCCAACCCCATCAAACATCTCAACATGATGAAACTTCGGGTCCCTACTGGGCATCTGCCTAATCACCCAAATCGTTACAGGCCTCCTGCTAGCCATACACTACACAGCAGACACCAACT-TAGCCTTCTCCTCCGTCGCCCACACATGCCGAGACGTACAATTTGGCTGACTTATCCGCAACCTCCACGCAAACGGAGCCTCCTTCTTCTTCATCTGCATCTACCTACATATCGGCCGAGGAATCTATTACGGCTCATACCTAAACAAAGAGACCTGGAACGTTGGAATCATTCTCCTCCTAGCCCTCATAGCAACCGCCTTCGTAGGATACGT…
	JX218180	ATGGCCCCCAATCTTCGTAAAAACCACCAAATCCTCAAAATCATCAACAACGCCCTAATTGACCTCCCAACACCATCAAACATCTCAACATGATGAAACTTCGGGTCCCTACTGGGCATCTGCCTAATCACCCAAATCGTTACAGGCCTCCTGCTAGCCATACACTACACAGCAGACACTAACT-TAGCCTTCTCCTCCGTCGCCCACACATGCCGAGACGTACAATTTGGCTGACTTATCCGCAACCTCCACGCAAACGGAGCCTCCTTCTTCTTCATCTGCATCTACCTACATATCGGCCGAGGAATCTATTACGGCTCATACCTAAACAAAGAGACCTGGAACGTTGGAATCATTCTCCTCCTAGCCCTCATAGCAACCGCCTTCGTAGGATACGT…
	JX218181	ATGGCCCCCAATCTTCGTAAAAACCACCAAATCCTCAAAATCATCAACAACGCCCTAATTGACCTCCCAACACCATCAAACATCTCAACATGATGAAACTTCGGGTCCCTACTGGGCATCTGCCTAATCACCCAAATCGTTACAGGCCTCCTGCTAGCCATACACTACACAGCAGACACTAACT-TAGCCTTCTCCTCCGTCGCCCACACATGCCGAGACGTACAATTTGGCTGACTTATCCGCAACCTCCACGCAAACGGAGCCTCCTTCTTCTTCATCTGCATCTACCTACATATCGGCCGAGGAATCTATTACGGCTCATACCTAAACAAAGAGACCTGGAACGTTGGAATCATTCTCCTCCTAGCCCTCATAGCAACCGCCTTCGTAGGATACGT…
	JX218188	ATGGCCCCCAATCTTCGTAAAAACCACCAAATCCTCAAAATCATCAACAACGCCCTAATCGACCTCCCAACCCCATCAAACATCTCAACATGATGAAACTTCGGGTCCCTACTGGGCATCTGCCTAATCACCCAAATCGTTACAGGCCTCCTGCTAGCCATACACTACACAGCAGACACCAACT-TAGCCTTCTCCTCCGTCGCCCACACATGCCGAGACGTACAATTTGGCTGACTTATCCGCAACCTCCACGCAAACGGAGCCTCCTTCTTCTTCATCTGCATCTACCTACACATCGGCCGAGGAATCTATTACGGCTCATACCTAAACAAAGAGACCTGGAACGTTGGAATCATTCTCCTCCTAGCCCTCATAGCAACCGCCTTCGTAGGGTACGT…
	JX218189	ATGGCCCCCAATCTTCGTAAAAACCACCAAATCCTCAAAATCATCAACAACGCCCTAATCGACCTCCCAACCCCATCAAACATCTCAACATGATGAAACTTCGGGTCCCTACTGGGCATCTGCCTAATCACCCAAATCGTTACAGGCCTCCTGCTAGCCATACACTACACAGCAGACACCAACT-TAGCCTTCTCCTCCGTCGCCCACACATGCCGAGACGTACAATTTGGCTGACTTATCCGCAACCTCCACGCAAACGGAGCCTCCTTCTTCTTCATCTGCATCTACCTACACATCGGCCGAGGAATCTATTACGGCTCATACCTAAACAAAGAGACCTGGAACGTTGGAATCATTCTCCTCCTAGCCCTCATAGCAACCGCCTTCGTAGGGTACGT…
	JX218190	ATGGCCCCCAATCTTCGTAAAAACCACCAAATCCTCAAAATCATCAACAACGCCCTAATCGACCTCCCAACCCCATCAAACATCTCAACATGATGAAACTTCGGGTCCCTACTGGGCATCTGCCTAATCACCCAAATCGTTACAGGCCTCCTGCTAGCCATACACTACACAGCAGACACCAACT-TAGCCTTCTCCTCCGTCGCCCACACATGCCGAGACGTACAATTTGGCTGACTTATCCGCAACCTCCACGCAAACGGAGCCTCCTTCTTCTTCATCTGCATCTACCTACACATCGGCCGAGGAATCTATTACGGCTCATACCTAAACAAAGAGACCTGGAACGTTGGAATCATTCTCCTCCTAGCCCTCATAGCAACCGCCTTCGTAGGGTACGT…
	JX218191	ATGGCCCCCAATCTTCGTAAAAACCACCAAATCCTCAAAATCATCAACAACGCCCTAATCGACCTCCCAACCCCATCAAACATCTCAACATGATGAAACTTCGGGTCCCTACTGGGCATCTGCCTAATCACCCAAATCGTTACAGGCCTCCTGCTAGCCATACACTACACAGCAGACACCAACT-TAGCCTTCTCCTCCGTCGCCCACACATGCCGAGACGTACAATTTGGCTGACTTATCCGCAACCTCCACGCAAACGGAGCCTCCTTCTTCTTCATCTGCATCTACCTACACATCGGCCGAGGAATCTATTACGGCTCATACCTAAACAAAGAGACCTGGAACGTTGGAATCATTCTCCTCCTAGCCCTCATAGCAACCGCCTTCGTAGGGTACGT…
	JX218192	ATGGCCCCCAATCTTCGTAAAAACCACCAAATCCTCAAAATCATCAACAACGCCCTAATCGACCTCCCAACCCCATCAAACATCTCAACATGATGAAACTTCGGGTCCCTACTGGGCATCTGCCTAATCACCCAAATCGTTACAGGCCTCCTGCTAGCCATACACTACACAGCAGACACCAACT-TAGCCTTCTCCTCCGTCGCCCACACATGCCGAGACGTACAATTTGGCTGACTTATCCGCAACCTCCACGCAAACGGAGCCTCCTTCTTCTTCATCTGCATCTACCTACACATCGGCCGAGGAATCTATTACGGCTCATACCTAAACAAAGAGACCTGGAACGTTGGAATCATTCTCCTCCTAGCCCTCATAGCAACCGCCTTCGTAGGGTACGT…
	JX218193	ATGGCCCCCAATCTTCGTAAAAACCACCAAATCCTCAAAATCATCAACAACGCCCTAATCGACCTCCCAACCCCATCAAACATCTCAACATGATGAAACTTCGGGTCCCTACTGGGCATCTGCCTAATCACCCAAATCGTTACAGGCCTCCTGCTAGCCATACACTACACAGCAGACACCAACT-TAGCCTTCTCCTCCGTCGCCCACACATGCCGAGACGTACAATTTGGCTGACTTATCCGCAACCTCCACGCAAACGGAGCCTCCTTCTTCTTCATCTGCATCTACCTACACATCGGCCGAGGAATCTATTACGGCTCATACCTAAACAAAGAGACCTGGAACGTTGGAATCATTCTCCTCCTAGCCCTCATAGCAACCGCCTTCGTAGGGTACGT…
	JX218194	ATGGCCCCCAATCTTCGTAAAAACCACCAAATCCTCAAAATCATCAACAACGCCCTAATCGACCTCCCAACCCCATCAAACATCTCAACATGATGAAACTTCGGGTCCCTACTGGGCATCTGCCTAATCACCCAAATCGTTACAGGCCTCCTGCTAGCCATACACTACACAGCAGACACCAACT-TAGCCTTCTCCTCCGTCGCCCACACATGCCGAGACGTACAATTTGGCTGACTTATCCGCAACCTCCACGCAAACGGAGCCTCCTTCTTCTTCATCTGCATCTACCTACACATCGGCCGAGGAATCTATTACGGCTCATACCTAAACAAAGAGACCTGGAACGTTGGAATCATTCTCCTCCTAGCCCTCATAGCAACCGCCTTCGTAGGGTACGT…
	JX218195	ATGGCCCCCAATCTTCGTAAAAACCACCAAATCCTCAAAATCATCAACAACGCCCTAATCGACCTCCCAACCCCATCAAACATCTCAACATGATGAAACTTCGGGTCCCTACTGGGCATCTGCCTAATCACCCAAATCGTTACAGGCCTCCTGCTAGCCATACACTACACAGCAGACACCAACT-TAGCCTTCTCCTCCGTCGCCCACACATGCCGAGACGTACAATTTGGCTGACTTATCCGCAACCTCCACGCAAACGGAGCCTCCTTCTTCTTCATCTGCATCTACCTACACATCGGCCGAGGAATCTATTACGGCTCATACCTAAACAAAGAGACCTGGAACGTTGGAATCATTCTCCTCCTAGCCCTCATAGCAACCGCCTTCGTAGGGTACGT…
	JX218196	ATGGCCCCCAATCTTCGTAAAAACCACCAAATCCTCAAAATCATCAACAACGCCCTAATCGACCTCCCAACCCCATCAAACATCTCAACATGATGAAACTTCGGGTCCCTACTGGGCATCTGCCTAATCACCCAAATCGTTACAGGCCTCCTGCTAGCCATACACTACACAGCAGACACCAACT-TAGCCTTCTCCTCCGTCGCCCACACATGCCGAGACGTACAATTTGGCTGACTTATCCGCAACCTCCACGCAAACGGAGCCTCCTTCTTCTTCATCTGCATCTACCTACACATCGGCCGAGGAATCTATTACGGCTCATACCTAAACAAAGAGACCTGGAACGTTGGAATCATTCTCCTCCTAGCCCTCATAGCAACTGCCTTCGTAGGGTACGT…
	JX218197	ATGGCCCCCAATCTTCGTAAAAACCACCAAATCCTCAAAATCATCAACAACGCCCTAATCGACCTCCCAACCCCATCAAACATCTCAACATGATGAAACTTCGGGTCCCTACTGGGCATCTGCCTAATCACCCAAATCGTTACAGGCCTCCTGCTAGCCATACACTACACAGCAGACACCAACT-TAGCCTTCTCCTCCGTCGCCCACACATGCCGAGACGTACAATTTGGCTGACTTATCCGCAACCTCCACGCAAACGGAGCCTCCTTCTTCTTCATCTGCATCTACCTACACATCGGCCGAGGAATCTATTACGGCTCATACCTAAACAAAGAGACCTGGAACGTTGGAATCATTCTCCTCCTAGCCCTCATAGCAACCGCCTTCGTAGGGTACGT…
	JX218198	ATGGCCCCCAATCTTCGTAAAAACCACCAAATCCTCAAAATCATCAACAACGCCCTAATTGACCTCCCAACACCATCAAACATCTCAACATGATGAAACTTCGGGTCCCTACTGGGCATCTGCCTAATCACCCAAATCGTTACAGGCCTCCTGCTAGCCATACACTACACAGCAGACACTAACT-TAGCCTTCTCCTCCGTCGCCCACACATGCCGAGACGTACAATTTGGCTGACTTATCCGCAACCTCCACGCAAACGGAGCCTCCTTCTTCTTCATCTGCATCTACCTACATATCGGCCGAGGAATCTATTACGGCTCATACCTAAACAAAGAGACCTGGAACGTTGGAATCATTCTCCTCCTAGCCCTCATAGCAACCGCCTTCGTAGGATACGT…
	JX218199	ATGGCCCCCAATCTTCGTAAAAACCACCAAATCCTCAAAATCATCAACAACGCCCTAATCGACCTCCCAACCCCATCAAACATCTCAACATGATGAAACTTCGGGTCCCTACTGGGCATCTGCCTAATCACCCAAATCGTTACAGGCCTCCTGCTAGCCATACACTACACAGCAGACACCAACT-TAGCCTTCTCCTCCGTCGCCCACACATGCCGAGACGTACAATTTGGCTGACTTATCCGCAACCTCCACGCAAACGGAGCCTCCTTCTTCTTCATCTGCATCTACCTACACATCGGCCGAGGAATCTATTACGGCTCATACCTAAACAAAGAGACCTGGAACGTTGGAATCATTCTCCTCCTAGCCCTCATAGCAACCGCCTTCGTAGGGTACGT…
;
end;
