# Supplementary material for: A latitudinal phylogeographic diversity gradient in birds
Source: PLoS Biol. 2017 Apr 13;15(4):e2001073. doi: 10.1371/journal.pbio.2001073 (PMC5390966; doi:10.1371/journal.pbio.2001073)
Supplement: S1 Data — (ZIP) [file pbio.2001073.s015.zip › S1_Data/Attila-spadiceus.nex]

#NEXUS
Begin data;
	Dimensions ntax=117 nchar=1045;
	Format datatype=dna gap=? missing=-;
	Matrix
[check]
central_72079PuntarenasCR -------------------ATTTGCTTAATAACCCAAATCATTACTGGCCTACTCCTAGCAATACACTACACCGCAGATACCTCCCTAGCCTTTACCTCAGTTGCACACACATGCCGAAATGTGCAATTTGGCTGACTCATCCGAAATCTTCACGCAAACGGAGCATCCTTCTTCTTTATCTGTATTTACCTCCACATCGGCCGAGGATTCTACTACGGATCCTACTTATACAAAGAGACCTGAAACACAGGGGTCATCCTACTCTTAACTCTCATAGCAACTGCTTTCGTCGGTTACGTTCTCCCATGAGGACAAATATCATTTTGAGGCGCTACAGTAATCACAAATCTCTTTTCAGCAATCCCCTACATT…
central_LSUMZB28208ChiriqPA --------------TAGGAATTTGCTTAATAACCCAAATCATTACTGGCCTACTCCTAGCAATACACTACACCGCAGATACCTCCCTAGCCTTTACCTCAGTTGCACACACATGCCGAAATGTGCAATTTGGCTGACTCATCCGAAATCTTCACGCAAACGGAGCATCCTTCTTCTTTATCTGTATTTACCTCCACATCGGCCGAGGATTCTACTACGGATCCTACTTATACAAAGAGACCTGAAACACAGGGGTCATCCTACTCTTAACTCTCATAGCAACTGCTTTCGTCGGTTACGTTCTCCCATGAGGACAAATATCATTTTGAGGCGCTACAGTAATCACAAATCTCTTTTCAGCAATCCCCTACA…
central_LSUMZB28779ColonPA --------------TAGGAATTTGCTTAATAACCCAAATCATTACTGGCCTACTCCTAGCAATACACTACACCGCAGATACCTCCCTAGCCTTTACCTCAGTTGCACACACATGCCGAAATGTGCAATTTGGCTGACTCATCCGAAATCTTCACGCAAACGGAGCATCCTTCTTCTTTATCTGTATTTACCTCCACATCGGCCGAGGATTCTACTACGGATCCTACTTATACAAAGAGACCTGAAACACAGGGGTCATCCTACTCTTAACTCTCATAGCAACTGCTTTCGTCGGTTACGTTCTCCCATGAGGACAAATATCATTTTGAGGCGCTACAGTAATCACAAATCTCTTTTCAGCAATCCCCTACAT…
central_LSUMZB46698VeragPA --------------TAGGAATTTGCTTAATAACCCAAATCATTACTGGCCTACTCCTAGCAATACACTACACCGCAGATACCTCCCTAGCCTTTACCTCAGTTGCACACATATGCCGAAATGTGCAATTTGGCTGACTCATCCGAAATCTTCACGCAAACGGAGCATCCTTCTTCTTTATCTGTATTTACCTCCACATCGGCCGAGGATTCTACTACGGATCCTACTTATACAAAGAGACCTGAAACACAGGGGTCATCCTACTCTTAACTCTCATAGCAACTGCTTTCGTCGGTTACGTTCTCCCATGAGGACAAATATCATTTTGAGGCGCTACAGTAATCACAAATCTCTTTTCAGCAATCCCCTACAT…
central_LSUMZB55049Honduras --------------TAGGAATTTGCTTAATAACCCAAATCATTACTGGCCTACTCCTAGCAATACACTACACCGCAGATACCTCCCTAGCCTTTACCTCAGTTGCACACACATGCCGAAATGTGCAATTTGGCTGACTCATCCGAAATCTTCACGCAAACGGAGCATCCTTCTTCTTTATCTGTATTTACCTCCACATCGGCCGAGGATTCTACTACGGATCCTACTTATACAAAGAGACCTGAAACACAGGGGTCATCCTACTCTTAACTCTCATAGCAACTGCTTTCGTCGGTTACGTTCTCCCATGAGGACAAATATCATTTTGAGGCGCTACAGTAATCACAAATCTCTTTTCAGCAATCCCCTACA…
central_LSUMZB60697Honduras --------------TAGGAATTTGCTTAATAACCCAAATCATTACTGGCCTACTCCTAGCAATACACTACACCGCAGATACCTCCCTAGCCTTTACCTCAGTTGCACACACATGCCGAAATGTGCAATTTGGCTGACTCATCCGAAATCTTCACGCAAACGGAGCATCCTTCTTCTTTATCTGTATTTACCTTCACATCGGCCGAGGATTCTACTACGGATCCTACTTATACAAAGAGACCTGAAACACAGGGGTCATCCTGCTCTTAACTCTCATAGCAACTGCTTTCGTCGGTTACGTTCTCCCATGAGGACAAATATCATTTTGAGGCGCTACAGTAATCACAAATCTCTTTTCAGCAATCCCCTACA…
central_LSUMZB60798Honduras --------------TAGGAATTTGCTTAATAACCCAAATCATTACTGGCCTACTCCTAGCAATACACTACACCGCAGATACCTCCCTAGCCTTTACCTCAGTTGCACACACATGCCGAAATGTGCAATTTGGCTGACTCATCCGAAATCTTCACGCAAACGGAGCATCCTTCTTCTTTATCTGTATTTACCTCCACATCGGCCGAGGATTCTACTACGGATCCTACTTATACAAAGAGACCTGAAACACAGGGGTCATCCTACTCTTAACTCTCATAGCAACTGCTTTCGTCGGTTACGTTCTCCCATGAGGACAAATATCATTTTGAGGCGCTACAGTAATCACAAATCTCTTTTCAGCAATCCCCTACA…
central_LSUMZB8802ToledoBE --------------TAGGAATCTGCTTAATAACCCAAATCATTACTGGCCTACTCCTAGCAATACACTACACCGCAGATACCTCCCTAGCCTTTACCTCAGTTGCACACACATGCCGAAATGTACAATTTGGCTGACTCATCCGAAATCTTCACGCAAACGGAGCATCCTTCTTCTTTATCTGTATTTACCTCCACATCGGCCGAGGATTCTACTACGGATCCTACTTATACAAAGAGACCTGAAACACAGGGGTCATCCTACTCTTAACTCTCATAGCAACTGCTTTCGTCGGTTACGTTCTCCCATGAGGACAAATATCATTTTGAGGCGCTACAGTAATCACAAATCTCTTTTCAGCAATCCCCTACAT…
central_MBMBRB913YucatanMEX ----GGCTCCCTCCTAGGAATTTGCTTAATAACCCAAATCATTACTGGCCTACTCCTAGCAATACACTACACCGCAGATACCTCCCTAGCCTTTACCTCAGTTGCACACACATGCCGAAATGTACAATTTGGCTGACTCATCCGAAATCTTCACGCAAACGGAGCATCCTTCTTCTTTATCTGTATTTACCTCCACATCGGCCGAGGATTCTACTACGGATCCTACTTATACAAAGAGACCTGAAACACAGGGGTCATCCTACTCTTAACTCTCATAGCAACTGCTTTCGTCGGTTACGTTCTCCCATGAGGACAAATATCATTTTGAGGCGCTACAGTAATCACAAACCTCTTTTCAGCAATCCCCTACA…
central_MBMGMS1017VeraguasPAN ----GGCTCCCTCCTAGGAATTTGCTTAATAACCCAAATCATTACTGGCCTACTCCTAGCAATACACTACACCGCAGATACCTCCCTAGCCTTTACCTCAGTTGCACACACATGCCGAAATGTGCAATTTGGCTGACTCATCCGAAATCTTCACGCAAACGGAGCATCCTTCTTCTTTATCTGTATTTACCTCCACATCGGCCGAGGATTCTACTACGGATCCTACTTATACAAAGAGACCTGAAACACAGGGGTCATCCTACTCTTAACTCTCATAGCAACTGCTTTCGTCGGTTACGTTCTCCCATGAGGACAAATATCATTTTGAGGCGCTACAGTAATCACAAATCTCTTTTCAGCAATCCCCTA…
central_MBMJK04107PAN -----------------------------------------------------------------------------------------------------------------------------------------------------------------------------------------------------------------------------------------------------------------------------------------------------------------------------------------------------------------------------------------…
central_MBMJK04143VeraguasPAN -------------------------------ACCCAAATCATTACTGGCCTACTCCTAGCAATACACTACACCGCAGATACCTCCCTAGCCTTTACCTCAGTTGCACACACATGCCGAAATGTGCAATTTGGCTGACTCATCCGAAATCTTCACGCAAACGGAGCATCCTTCTTCTTTATCTGTATTTACCTCCACATCGGCCGAGGATTCTACTACGGATCCTACTTATACAAAGAGACCTGAAACACAGGGGTCATCCTACTCTTAACTCTCATAGCAACTGCTTTCGTCGGTTACGTTCTCCCATGAGGACAAATATCATTTTGAGGCGCTACAGTAATCACAAATCTCTTTTCAGCAATCCCCTA…
central_MBMJMD100 ---------------------------------------------------------------------------------------------------------------------------------------------------------------------------------------------------------------------------------------------------------------------------------------------------------------------------------------------------------------------------------------------…
central_MBMJMD220PanamaPAN ----------------------------ATAACCCAAATCATTACTGGCCTACTCCTAGCAATACACTACACCGCAGATACCTCCCTAGCCTTTACCTCAGTTGCACACACATGCCGAAATGTGCAATTTGGCTGACTCATCCGAAATCTTCACGCAAACGGAGCATCCTTCTTCTTTATCTGTATTTACCTCCACATCGGCCGAGGATTCTACTACGGATCCTACTTATACAAAGAGACCTGAAACACAGGGGTCATCCTACTCTTAACTCTCATAGCAACTGCTTTCGTCGGTTACGTTCTCCCATGAGGACAAATATCATTTTGAGGCGCTACAGTAATCACAAATCTCTTTTCAGCAATCCCCTACAT…
central_USNM1279BocasdelToroPA --------------TAGGAATTTGCTTAATAACCCAAATCATTACTGGCCTACTCCTAGCAATACACTACACCGCAGATACCTCCCTAGCCTTTACCTCAGTTGCACACACATGCCGAAATGTGCAATTTGGCTGACTCATCCGAAATCTTCACGCAAACGGAGCATCCTTCTTCTTTATCTGTATTTACCTCCACATCGGCCGAGGATTCTACTACGGATCCTACTTATACAAAGAGACCTGAAACACAGGGGTCATCCTACTCTTAACTCTCATAGCAACTGCTTTCGTCGGTTACGTTCTCCCATGAGGACAAATATCATTTTGAGGCGCTACAGTAATCACAAATCTCTTTTCAGCAATCCCCT…
central_USNM1797BocasdelToroPAN --------------TAGGAATTTGCTTAATAACCCAAATCATTACTGGCCTACTCCTAGCAATACACTACACCGCAGATACCTCCCTAGCCTTTACCTCAGTTGCACACATATGCCGAAATGTGCAATTTGGCTGACTCATCCGAAATCTTCACGCAAACGGAGCATCCTTCTTCTTTATCTGTATTTACCTCCACATCGGCCGAGGATTCTACTACGGATCCTACTTATACAAAGAGACCTGAAACACAGGGGTCATCCTACTCTTAACTCTCATAGCAACTGCTTTCGTCGGTTACGTTCTCCCATGAGGACAAATATCATTTTGAGGCGCTACAGTAATCACAAATCTCTTTTCAGCAATCCCC…
central_USNM1918BocasdelToroPAN --------------TAGGAATTTGCTTAATAACCCAAATCATTACTGGCCTACTCCTAGCAATACACTACACCGCAGATACCTCCCTAGCCTTTACCTCAGTTGCACACACATGCCGAAACGTGCAATTTGGCTGACTCATCCGAAATCTTCACGCAAACGGAGCATCCTTCTTCTTTATCTGTATTTACCTCCACATCGGCCGAGGATTCTACTACGGATCCTACTTATACAAAGAGACCTGAAACACAGGGGTCATCCTACTCTTAACTCTCATAGCAACTGCTTTCGTCGGTTACGTTCTCCCATGAGGACAAATATCATTTTGAGGCGCTACAGTAATCACAAATCTCTTTTCAGCAATCCCC…
central_USNM5326ChiriquiPAN ----GGCTCCCTCCTAGGAATTTGCTTAATAACCCAAATCATTACTGGCCTACTCCTAGCAATACACTACACCGCAGATACCTCCCTAGCCTTTACCTCAGTTGCACACATATGCCGAAATGTGCAATTTGGCTGACTCATCCGAAATCTTCACGCAAACGGAGCATCCTTCTTCTTTATCTGTATTTACCTCCACATCGGCCGAGGATTCTACTACGGATCCTACTTATACAAAGAGACCTGAAACACAGGGGTCATCCTACTCTTAACTCTCATAGCAACTGCTTTCGTCGGTTACGTTCTCCCATGAGGACAAATATCATTTTGAGGCGCTACAGTAATCACAAATCTCTTTTCAGCAATCCCCTACA…
central_USNM5364ChiriquiPAN ----GGCTCCCTCCTAGGAATTTGCTTAATAACCCAAATCATTACTGGCCTACTCCTAGCAATACACTACACCGCAGATACCTCCCTAGCCTTTACCTCAGTTGCACACACATGCCGAAATGTGCAATTTGGCTGACTCATCCGAAATCTTCACGCAAACGGAGCATCCTTCTTCTTTATCTGTATTTACCTCCACATCGGCCGAGGATTCTACTACGGATCCTACTTATACAAAGAGACCTGAAACACAGGGGTCATCCTACTCTTAACTCTCATAGCAACTGCTTTCGTCGGTTACGTTCTCCCATGAGGACAAATATCATTTTGAGGCGCTACAGTAATCACAAATCTCTTTTCAGCAATCCCCTACA…
central_UWBM56335LaLuzNIC ----GGCTCCCTCCTAGGAATTTGCTTAATAACCCAAATCATTACTGGCCTACTCCTAGCAATACACTACACCGCAGATACCTCCCTAGCCTTTACCTCAGTTGCACACACATGCCGAAATGTGCAATTTGGCTGACTCATCCGAAATCTTCACGCAAACGGAGCATCCTTCTTCTTTATCTGTATTTACCTCCACATCGGCCGAGGATTCTACTACGGATCCTACTTATACAAAGAGACCTGAAACACAGGGGTCATCCTACTCTTAACTCTCATAGCAACTGCTTTCGTCGGTTACGTTCTCCCATGAGGACAAATATCATTTTGAGGCGCTACAGTAATCACAAATCTCTTTTCAGCAATCCCCTACATT…
central_UWBM56336LaLuzNIC ----GGCTCCCTCCTAGGAATTTGCTTAATAACCCAAATCATTACTGGCCTACTCCTAGCAATACACTACACCGCAGATACCTCCCTAGCCTTTACCTCAGTTGCACACACATGCCGAAATGTGCAATTTGGCTGACTCATCCGAAATCTTCACGCAAACGGAGCATCCTTCTTCTTTATCTGTATTTACCTCCACATCGGCCGAGGATTCTACTACGGATCCTACTTATACAAAGAGACCTGAAACACAGGGGTCATCCTACTCTTAACTCTCATAGCAACTGCTTTCGTCGGTTACGTTCTCCCATGAGGACAAATATCATTTTGAGGCGCTACAGTAATCACAAATCTCTTTTCAGCAATCCCCTACATT…
central_UWBM70012LaLuzNIC ----GGCTCCCTCCTAGGAATTTGCTTAATAACCCAAATCATTACTGGCCTACTCCTAGCAATACACTACACCGCAGATACCTCCCTAGCCTTTACCTCAGTTGCACACACATGCCGAAATGTGCAATTTGGCTGACTCATCCGAAATCTTCACGCAAACGGAGCATCCTTCTTCTTTATCTGTATTTACCTCCACATCGGCCGAGGATTCTACTACGGATCCTACTTATACAAAGAGACCTGAAACACAGGGGTCATCCTACTCTTAACTCTCATAGCAACTGCTTTCGTCGGTTACGTTCTCCCATGAGGACAAATATCATTTTGAGGCGCTACAGTAATCACAAATCTCTTTTCAGCAATCCCCTACATT…
central_UWBM70059LaLuzNIC ----GGCTCCCTCCTAGGAATTTGCTTAATAACCCAAATCATTACTGGCCTACTCCTAGCAATACACTACACCGCAGATACCTCCCTAGCCTTTACCTCAGTTGCACACACATGCCGAAATGTGCAATTTGGCTGACTCATCCGAAATCTTCACGCAAACGGAGCATCCTTCTTCTTTATCTGTATTTACCTCCACATCGGCCGAGGATTCTACTACGGATCCTACTTATACAAAGAGACCTGAAACACAGGGGTCATTCTACTCTTAACTCTCATAGCAACTGCTTTCGTCGGTTACGTTCTCCCATGAGGACAAATATCATTTTGAGGCGCTACAGTAATCACAAATCTCTTTTCAGCAATCCCCTACATT…
central_UWBM77019PanamaPAN ----GGCTCCCTCCTAGGAATTTGCTTAATAACCCAAATCATTACTGGCCTACTCCTAGCAATACACTACACCGCAGATACCTCCCTAGCCTTTACCTCAGTTGCACACACATGCCGAAATGTGCAATTTGGCTGACTCATCCGAAATCTTCACGCAAACGGAGCATCCTTCTTCTTTATCTGTATTTACCTCCACATCGGCCGAGGATTCTACTACGGATCCTACTTATACAAAGAGACCTGAAACACAGGGGTCATCCTACTCTTAACTCTCATAGCAACTGCTTTCGTCGGTTACGTTCTCCCATGAGGACAAATATCATTTTGAGGCGCTACAGTAATCACAAATCTCTTTTCAGCAATCCCCTACAT…
choco_IAvH12502_ValleCO CTTTGGCTCCCTCCTAGGAATTTGCTTAATAACCCAAATCATTACTGGCCTACTCCTAGCAATACACTACACCGCAGATACCTCCCTAGCCTTTACCTCAGTTGCACACACATGCCGAAATGTGCAATTTGGCTGACTCATCCGAAATCTTCACGCAAACGGAGCATCCTTCTTCTTTATCTGTATTTACCTCCACATCGGCCGAGGATTCTACTACGGATCCTACTTATACAAAGAGACCTGAAACACAGGGGTCATCCTACTCTTAACTCTCATAGCAACTGCTTTCGTCGGTTACGTTCTCCCATGAGGACAAATATCATTTTGAGGCGCTACAGTAATCACAAATCTCTTTTCAGCAATCCCCTACATTGG…
choco_LSUMZB2238DarienPA --------------TAGGAATTTGCTTAATAACCCAAATCATTACTGGCCTACTCCTAGCAATACACTACACCGCAGATACCTCCCTAGCCTTTACCTCAGTTGCACACACATGCCGAAATGTGCAATTTGGCTGACTCATCCGAAATCTTCACGCAAACGGAGCATCCTTCTTCTTTATCTGTATTTACCTCCACATCGGCCGAGGATTCTACTACGGATCCTACTTATACAAAGAGACCTGAAACACAGGGGTCATCCTACTCTTAACTCTCATAGCAACTGCTTTCGTCGGTTACGTTCTCCCATGAGGACAAATATCATTTTGAGGCGCTACAGTAATCACAAATCTCTTTTCAGCAATCCCCTACATTG…
choco_LSUMZB26882PanamaPA --------------TAGGAATTTGCTTAATAACCCAAATCATTACTGGCCTACTCCTAGCAATACACTACACCGCAGATACCTCCCTAGCCTTTACCTCAGTTGCACACACATGCCGAAATGTGCAATTTGGCTGACTCATCCGAAATCTTCACGCAAACGGAGCATCCTTCTTCTTTATCTGTATTTACCTCCACATCGGCCGAGGATTCTACTACGGATCCTACTTATACAAAGAGACCTGAAACACAGGGGTCATCCTACTCTTAACTCTCATAGCAACTGCTTTCGTCGGTTACGTTCTCCCATGAGGACAAATATCATTTTGAGGCGCTACAGTAATCACAAATCTCTTTTCAGCAATCCCCTACATT…
choco_LSUMZB28398PanamaPA --------------TAGGAATTTGCTTAATAACCCAAATCATTACTGGCCTACTCCTAGCAATACACTACACCGCAGATACCTCCCTAGCCTTTACCTCAGTTGCACACACATGCCGAAATGTGCAATTTGGCTGACTCATCCGAAATCTTCACGCAAACGGAGCATCCTTCTTCTTTATCTGTATTTACCTCCACATCGGCCGAGGATTCTACTACGGATCCTACTTATACAAAGAGACCTGAAACACAGGGGTCATCCTACTCTTAACTCTCATAGCAACTGCTTTCGTCGGTTACGTTCTCCCATGAGGACAAATATCATTTTGAGGCGCTACAGTAATCACAAATCTCTTTTCAGCAATCCCCTACATT…
choco_LSUMZB29986EsmEC --------------TAGGAATTTGCTTAATAACCCAAATCATTACTGGCCTACTCCTAGCAATACACTACACCGCAGATACCTCCCTAGCCTTTACCTCAGTTGCACACACATGCCGAAATGTGCAATTTGGCTGACTCATCCGAAATCTTCACGCAAACGGAGCATCCTTCTTCTTTATCTGTATTTACCTCCACATCGGCCGAGGATTCTACTACGGATCCTACTTATACAAAGAGACCTGAAACACAGGGGTCATCCTACTCTTAACTCTCATAGCAACTGCTTTCGTCGGTTACGTTCTCCCATGAGGACAAATATCATTTTGAGGCGCTACAGTAATCACAAATCTCTTTTCAGCAATCCCCTACATTGGT…
foothill_IAvH14179_CasanareCO CTTTGGCTCCCTCCTAGGAATTTGCTTAATAGCCCAAATCATTACTGGCCTACTCCTAGCAATACACTACACCGCAGATACCTCCCTAGCCTTTACCTCAGTTGCACACACATGCCGAAATGTGCAATTTGGCTGACTCATCCGAAATCTTCACGCAAACGGAGCATCCTTCTTCTTTATCTGTATTTACCTCCACATCGGCCGAGGATTCTACTACGGATCCTACTTATACAAAGAGACCTGAAACACAGGGGTCATCCTACTCTTAACTCTCATAGCAACTGCTTTCGTCGGTTACGTTCTCCCATGAGGACAAATATCATTTTGAGGCGCTACAGTAATCACAAATCTCTTTTCAGCAATCCCCTA…
foothills_2ML516MonagasVEN ----GGCTCCCTCCTAGGAATTTGCTTAATAACCCAAATCATTACTGGCCTACTCCTAGCAATACACTACACCGCAGATACCTCCCTAGCCTTTACCTCAGTTGCACACACATGCCGAAATGTACAATTTGGCTGACTCATCCGAAATCTTCACGCAAACGGAGCATCCTTCTTCTTTATCTGTATTTACCTCCACATCGGCCGAGGATTCTACTACGGATCCTACTTATACAAAGAGACCTGAAACACAGGGGTCATCCTACTCTTAACTCTCATAGCAACTGCTTTCGTCGGTTACGTTCTCCCATGAGGACAAATATCATTTTGAGGCGCTACAGTAATCACAAATCTCTTTTCAGCAATCCCCTACAT…
guiana_1ML709AmazonasVEN ----GGCTCCCTCCTAGGAATTTGCTTAATAACCCAAATCATTACTGGCCTACTCCTAGCAATACACTACACCGCAGATACCTCCCTAGCCTTTACCTCAGTTGCACACACATGCCGAAATGTACAATTTGGCTGACTCATCCGAAATCTTCACGCAAACGGAGCATCCTTCTTCTTTATCTGTATTTACCTCCACATCGGCCGAGGATTCTACTACGGATCCTACTTATACAAAGAGACCTGAAACACAGGGGTCATCCTACTCTTAACTCTCATAGCAACTGCTTTCGTCGGTTACGTTCTCCCATGAGGACAAATATCATTTTGAGGCGCTACAGTAATCACAAATCTCTTTTCAGCAATCCCCTACATTG…
guiana_3ML929BolivarVEN ----GGCTCCCTCCTAGGAATTTGCTTAATAACCCAAATCATTACTGGCCTACTCCTAGCAATACACTACACCGCAGATACCTCCCTAGCCTTTACCTCAGTTGCACACACATGCCGAAATGTACAATTTGGCTGACTCATCCGAAATCTTCACGCAAACGGAGCATCCTTCTTCTTTATCTGTATTTACCTCCACATCGGCCGAGGATTCTACTACGGATCCTACTTATACAAAGAGACCTGAAACACAGGGGTCATCCTACTCTTAACTCTCATAGCAACTGCTTTCGTCGGTTACGTTCTCCCATGAGGACAAATATCATTTTGAGGCGCTACAGTAATCACAAATCTCTTTTCAGCAATCCCCTACATTGG…
guiana_5ML687AmazonasVEN ----GGCTCCCTCCTAGGAATTTGCTTAATAACCCAAATCATTACTGGCCTACTCCTAGCAATACACTACACCGCAGATACCTCCCTAGCCTTTACCTCAGTTGCACACACATGCCGAAATGTACAATTTGGCTGACTCATCCGAAATCTTCACGCAAACGGAGCATCCTTCTTCTTTATCTGTATTTACCTCCACATCGGCCGAGGATTCTACTACGGATCCTACTTATACAAAGAGACCTGAAACACAGGGGTCATCCTACTCTTAACTCTCATAGCAACTGCTTTCGTCGGTTACGTTCTCCCATGAGGACAAATATCATTTTGAGGCGCTACAGTAATCACAAATCTCTTTTCAGCAATCCCCTACATTG…
guiana_65775SipaliwiniSUR ---------------------------------------------------------------------------------------------------------------------------------------------------------------------------------------------------------------------------------------CAAAGAGACCTGAAACACAGGGGTCATCCTACTCTTAACTCTCATAGCAACTGCTTTCGTCGGTTACGTTCTCCCATGAGGACAAATATCATTTTGAGGCGCTACAGTAATCACAAATCTCTTTTCAGCAATCCCCTACATT…
guiana_LSUMZB45851Suriname2003 --------------TAGGAATTTGCTTAATAACCCAAATCATTACTGGCCTACTCCTAGCAATACACTACACCGCAGATACCTCCCTAGCCTTTACCTCAGTTGCACACACATGCCGAAATGTACAATTTGGCTGACTCATCCGAAATCTTCACGCAAACGGAGCATCCTTCTTCTTTATCTGTATTTACCTCCACATCGGCCGAGGATTCTACTACGGATCCTACTTATACAAAGAGACCTGAAACACAGGGGTCATCCTACTCTTAACTCTCATAGCAACTGCTTTCGTCGGTTACGTTCTCCCATGAGGACAAATATCATTTTGAGGCGCTACAGTAATCACAAATCTCTTTTCAGCAATCCCCT…
guiana_LSUMZB48372GUY --------------TAGGAATTTGCTTAATAACCCAAATCATTACTGGCCTACTCCTAGCAATACACTACACCGCAGATACCTCCCTAGCCTTTACCTCAGTTGCACACACATGCCGAAATGTACAATTTGGCTGACTCATCCGAAATCTTCACGCAAACGGAGCATCCTTCTTCTTTATCTGTATTTACCTCCACATCGGCCGAGGATTCTACTACGGATCCTACTTATACAAAGAGACCTGAAACACAGGGGTCATCCTACTCTTAACTCTCATAGCAACTGCTTTCGTCGGTTACGTTCTCCCATGAGGACAAATATCATTTTGAGGCGCTACAGTAATCACAAATCTCTTTTCAGCAATCCCCTACATTGGTC…
guiana_LSUMZB55279Suriname --------------TAGGAATTTGCTTAATAACCCAAATCATTACTGGCCTACTCCTAGCAATACACTACACCGCAGATACCTCCCTAGCCTTTACCTCAGTTGCACACACATGCCGAAATGTACAATTTGGCTGACTCATCCGAAATCTTCACGCAAACGGAGCATCCTTCTTCTTTATCTGTATTTACCTCCACATCGGCCGAGGATTCTACTACGGATCCTACTTATACAAAGAGACCTGAAACACAGGGGTCATCCTACTCTTAACTCTCATAGCAACTGCTTTCGTCGGTTACGTTCTCCCATGAGGACAAATATCATTTTGAGGCGCTACAGTAATCACAAATCTCTTTTCAGCAATCCCCTACAT…
guiana_LSUMZB65776SipaliwiniSUR --------------TAGGAATTTGCTTAATAACCCAAATCATTACTGGCCTACTCCTAGCAATACACTACACCGCAGATACCTCCCTAGCCTTTACCTCAGTTGCACACACATGCCGAAATGTACAATTTGGCTGACTCATCCGAAATCTTCACGCAAACGGAGCATCCTTCTTCTTTATCTGTATTTACCTCCACATCGGCCGAGGATTCTACTACGGATCCTACTTATACAAAGAGACCTGAAACACAGGGGTCATCCTACTCTTAACTCTCATAGCAACTGCTTTCGTCGGTTACGTTCTCCCATGAGGACAAATATCATTTTGAGGCGCTACAGTAATCACAAATCTCTTTTCAGCAATCCCC…
guiana_USNM10787NorthWestGUY --------------TAGGAATTTGCTTAATAACCCAAATCATTACTGGCCTACTCCTAGCAATACACTACACCGCAGATACCTCCCTAGCCTTTACCTCAGTTGCACACACATGCCGAAATGTACAATTTGGCTGACTCATCCGAAATCTTCACGCAAACGGAGCATCCTTCTTCTTTATCTGTATTTACCTCCACATCGGCCGAGGATTCTACTACGGATCCTACTTATACAAAGAGACCTGAAACACAGGGGTCATCCTACTCTTAACTCTCATAGCAACTGCTTTCGTCGGTTACGTTCTCCCATGAGGACAAATATCATTTTGAGGCGCTACAGTAATCACAAATCTCTTTTCAGCAATCCCCTAC…
guiana_USNM14105KusadGUY --------------TAGGAATTTGCTTAATAACTCAAATCATTACTGGCCTACTCCTAGCAATACACTACACCGCAGATACCTCCCTAGCCTTTACCTCAGTTGCACACACATGCCGAAATGTACAATTTGGCTGACTCATCCGAAATCTTCACGCAAACGGAGCATCCTTCTTCTTTATCTGTATTTACCTCCACATCGGCCGAGGATTCTACTACGGATCCTACTTATACAAAGAGACCTGAAACACAGGGGTCATCCTACTCTTAACTCTCATAGCAACTGCTTTCGTCGGTTACGTTCTCCCATGAGGACAAATATCATTTTGAGGCGCTACAGTAATCACAAATCTCTTTTCAGCAATCCCCTACATTG…
guiana_USNM16000EssequiGUY --------------TAGGAATTTGCTTAATAACCCAAATCATTACTGGCCTACTCCTAGCAATACACTACACCGCAGATACCTCCCTAGCCTTTACCTCAGTTGCACACACATGCCGAAATGTACAATTTGGCTGACTCATCCGAAATCTTCACGCAAACGGAGCATCCTTCTTCTTTATCTGTATTTACCTCCACATCGGCCGAGGATTCTACTACGGATCCTACTTATACAAAGAGACCTGAAACACAGGGGTCATCCTACTCTTAACTCTCATAGCAACTGCTTTCGTCGGTTACGTTCTCCCATGAGGACAAATATCATTTTGAGGCGCTACAGTAATCACAAATCTCTTTTCAGCAATCCCCTACAT…
guiana_USNM19048KopVillGUY --------------TAGGAATTTGCTTAATAACCCAAATCATTACTGGCCTACTCCTAGCAATACACTACACCGCAGATACCTCCCTAGCCTTTACCTCAGTTGCACACACATGCCGAAATGTACAATTTGGCTGACTCATCCGAAATCTTCACGCAAACGGAGCATCCTTCTTCTTTATCTGTATTTACCTCCACATCGGCCGAGGATTCTACTACGGATCCTACTTATACAAAGAGACCTGAAACACAGGGGTCATCCTACTCTTAACTCTCATAGCAACTGCTTTCGTCGGTTACGTTCTCCCATGAGGACAAATATCATTTTGAGGCGCTACAGTAATCACAAATCTCTTTTCAGCAATCCCCTATAT…
guiana_USNM19091KopinangVillageGUY --------------TAGGAATTTGCTTAATAACCCAAATCATTACTGGCCTACTCCTAGCAATACACTACACCGCAGATACCTCCCTAGCCTTTACCTCAGTTGCACACACATGCCGAAATGTACAATTTGGCTGACTCATCCGAAATCTTCACGCAAACGGAGCATCCTTCTTCTTTATCTGTATTTACCTCCACATCGGCCGAGGATTCTACTACGGATCCTACTTATACAAAGAGACCTGAAACACAGGGGTCATCCTACTCTTAACTCTCATAGCAACTGCTTTCGTCGGTTACGTTCTCCCATGAGGACAAATATCATTTTGAGGCGCTACAGTAATCACAAATCTCTTTTCAGCAATC…
guiana_USNM22289UppTakGUY --------------TAGGAATTTGCTTAATAACCCAAATCATTACTGGCCTACTCCTAGCAATACACTACACCGCAGATACCTCCCTAGCCTTTACCTCAGTTGCACACACATGCCGAAATGTACAATTTGGCTGACTCATCCGAAATCTTCACGCAAACGGAGCATCCTTCTTCTTTATCTGTATTTACCTCCACATCGGCCGAGGATTCTACTACGGATCCTACTTATACAAAGAGACCTGAAACACAGGGGTCATCCTACTCTTAACTCTCATAGCAACTGCTTTCGTCGGTTACGTTCTCCCATGAGGACAAATATCATTTTGAGGCGCTACAGTAATCACAAATCTCTTTTCAGCAATCCCCTACATT…
guiana_USNM22320UpperTakutuGUY ----GGCTCCCTCCTAGGAATTTGCTTAATAACCCAAATCATTACTGGCCTACTCCTAGCAATACACTACACCGCAGATACCTCCCTAGCCTTTACCTCAGTTGCACACACATGCCGAAATGTACAATTTGGCTGACTCATCCGAAATCTTCACGCAAACGGAGCATCCTTCTTCTTTATCTGTATTTACCTCCACATCGGCCGAGGATTCTACTACGGATCCTACTTATACAAAGAGACCTGAAACACAGGGGTCATCCTACTCTTAACTCTCATAGCAACTGCTTTCGTCGGTTACGTTCTCCCATGAGGACAAATATCATTTTGAGGCGCTACAGTAATCACAAATCTCTTTTCAGCAATCCCCT…
guiana_USNM5026EssequiboGUY --------------TAGGAATTTGCTTAATAACCCAAATCATTACTGGCCTACTCCTAGCAATACACTACACCGCAGATACCTCCCTAGCCTTTACCTCAGTTGCACACACATGCCGAAATGTACAATTTGGCTGACTCATCCGAAATCTTCACGCAAACGGAGCATCCTTCTTCTTTATCTGTATTTACCTCCACATCGGCCGAGGATTCTACTACGGATCCTACTTATACAAAGAGACCTGAAACACAGGGGTCATCCTACTCTTAACTCTCATAGCAACTGCTTTCGTCGGTTACGTTCTCCCATGAGGACAAATATCATTTTGAGGCGCTACAGTAATCACAAATCTCTTTTCAGCAATCCCCTATA…
imeri_4ML688AmazonasVEN ----GGCTCCCTCCTAGGAATTTGCTTAATAACCCAAATCATTACTGGCCTACTCCTAGCAATACACTACACCGCAGATACCTCCCTAGCCTTTACCTCAGTTGCACACACATGCCGAAATGTACAATTTGGCTGACTCATCCGAAATCTTCACGCAAACGGAGCATCCTTCTTCTTTATCTGTATTTACCTCCACATCGGCCGAGGATTCTACTACGGATCCTACTTATACAAAGAGACCTGAAACACAGGGGTCATCCTACTCTTAACTCTCATAGCAACTGCTTTCGTCGGTTACGTTCTCCCATGAGGACAAATATCATTTTGAGGCGCTACAGTAATCACAAATCTCTTTTCAGCAATCCCCTACATTGG…
inambari_CUJ006BRA ------------------------------------------------------------------------------------------------------------------------------------------------------------------------------------------------------------------------------------------------------------------------------------------TGCTTTCGTCGGTTACGTTCTCCCATGAGGACAAATATCATTTTGAGGCGCTACAGTAATCACAAATCTCTTTTCAGCAATCCCCTACATTGGTCAAA…
inambari_KU466MadreDiosPE --------------TAGGAATTTGCTTAATAACCCAAATCATTACTGGCCTACTCCTAGCAATACACTACACCGCAGATACCTCCCTAGCCTTTACCTCAGTTGCACACACATGCCGAAATGTACAATTTGGCTGACTCATCCGAAATCTTCACGCAAACGGAGCATCCTTCTTCTTTATCTGTATTTACCTCCACATCGGCCGAGGATTCTACTACGGATCCTACTTATACAAAGAGACCTGAAACACAGGGGTCATCCTACTCTTAACTCTCATAGCAACTGCTTTCGTCGGTTACGTTCTCCCATGAGGACAAATATCATTTTGAGGCGCTACAGTAATCACAAATCTCTTTTCAGCAATCCCCTACATT…
inambari_LSUMZB1013LaPazBO --------------TAGGAATTTGCTTAATAACCCAAATCATTACTGGCCTACTCCTAGCAATACACTACACCGCAGATACCTCCCTAGCCTTTACCTCAGTTGCACACACATGCCGAAATGTACAATTTGGCTGACTCATCCGAAATCTTCACGCAAACGGAGCATCCTTCTTCTTTATCTGTATTTACCTCCACATCGGCCGAGGATTCTACTACGGATCCTACTTATACAAAGAGACCTGAAACACAGGGGTCATCCTACTCTTAACTCTCATAGCAACTGCTTTCGTCGGTTACGTTCTCCCATGAGGACAAATATCATTTTGAGGCGCTACAGTAATCACAAATCTCTTTTCAGCAATCCCCTACAT…
inambari_LSUMZB10613UcayPE --------------TAGGAATTTGCTTAATAACCCAAATCATTACTGGCCTACTCCTAGCAATACACTACACCGCAGATACCTCCCTAGCCTTTACCTCAGTTGCACACACATGCCGAAATGTACAATTTGGCTGACTCATCCGAAATCTTCACGCAAACGGAGCATCCTTCTTCTTTATCTGTATTTACCTCCACATCGGCCGAGGATTCTACTACGGATCCTACTTATACAAAGAGACCTGAAACACAGGGGTCATCCTACTCTTAACTCTCATAGCAACTGCTTTCGTCGGTTACGTTCTCCCATGAGGACAAATATCATTTTGAGGCGCTACAGTAATCACAAATCTCTTTTCAGCAATCCCCTACAT…
inambari_LSUMZB10639UcayaliPE --------------TAGGAATTTGCTTAATAACCCAAATCATTACTGGCCTACTCCTAGCAATACACTACACCGCAGATACCTCCCTAGCCTTTACCTCAGTTGCACACACATGCCGAAATGTACAATTTGGCTGACTCATCCGAAATCTTCACGCAAACGGAGCATCCTTCTTCTTTATCTGTATTTACCTCCACATCGGCCGAGGATTCTACTACGGATCCTACTTATACAAAGAGACCTGAAACACAGGGGTCATCCTACTCTTAACTCTCATAGCAACTGCTTTCGTCGGTTACGTTCTCCCATGAGGACAAATATCATTTTGAGGCGCTACAGTAATCACAAATCTCTTTTCAGCAATCCCCTA…
inambari_LSUMZB21231LaPazBO --------------TAGGAATTTGCTTAATAACCCAAATCATTACTGGCCTACTCCTAGCAATACACTACACCGCAGATACCTCCCTAGCCTTTACCTCAGTTGCACACACATGCCGAAATGTACAATTTGGCTGACTCATCCGAAATCTTCACGCAAACGGAGCATCCTTCTTCTTTATCTGTATTTACCTCCACATCGGCCGAGGATTCTACTACGGATCCTACTTATACAAAGAGACCTGAAACACAGGGGTCATCCTACTCTTAACTCTCATAGCAACTGCTTTCGTCGGTTACGTTCTCCCATGAGGACAAATATCATTTTGAGGCGCTACAGTAATCACAAATCTCTTTTCAGCAATCCCCTACA…
inambari_LSUMZB42434LoretoPE --------------TAGGAATTTGCTTATTAACCCAAATCATTACTGGCCTACTCCTAGCAATACACTACACCGCAGATACCTCCCTAGCCTTTACCTCAGTTGCACACACATGCCGAAATGTACAATTTGGCTGACTCATCCGAAATCTTCACGCAAACGGAGCATCCTTCTTCTTTATCTGTATTTACCTCCACATCGGCCGAGGATTCTACTACGGATCCTACTTATACAAAGAGACCTGAAACACAGGGGTCATCCTACTCTTAACTCTCATAGCAACTGCTTTCGTCGGTTACGTTCTCCCATGAGGACAAATATCATTTTGAGGCGCTACAGTAATCACAAATCTCTTTTCAGCAATCCCCTAC…
huallaga_LSUMZB5419SanMartPE --------------TAGGAATTTGCTTAATAACCCAAATCATTACTGGCCTACTCCTAGCAATACACTACACCGCAGATACCTCCCTAGCCTTTACCTCAGTTGCACACACATGCCGAAATGTACAATTTGGCTGACTCATCCGAAATCTTCACGCAAACGGAGCATCCTTCTTCTTTATCTGTATTTACCTCCACATCGGCCGAGGATTCTACTACGGATCCTACTTATACAAAGAGACCTGAAACACAGGGGTCATCCTACTCTTAACTCTCATAGCAACTGCTTTCGTCGGTTACGTTCTCCCATGAGGACAAATATCATTTTGAGGCGCTACAGTAATCACAAATCTCTTTTCAGCAATCCCCTAC…
huallaga_LSUMZB5429SanMartPE --------------TAGGAATTTGCTTAATAACCCAAATCATTACTGGCCTACTCCTAGCAATACACTACACCGCAGATACCTCCCTAGCCTTTACCTCAGTTGCACACACATGCCGAAATGTACAATTTGGCTGACTCATCCGAAATCTTCACGCAAACGGAGCATCCTTCTTCTTTATCTGTATTTACCTCCACATCGGCCGAGGATTCTACTACGGATCCTACTTATACAAAGAGACCTGAAACACAGGGGTCATCCTACTCTTAACTCTCATAGCAACTGCTTTCGTCGGTTACGTTCTCCCATGAGGACAAATATCATTTTGAGGCGCTACAGTAATCACAAATCTCTTTTCAGCAATCCCCTAC…
inambari_LSUMZB9353PandoBO --------------TAGGAATTTGCTTAATAACCCAAATCATTACTGGCCTACTCCTAGCAATACACTACACCGCAGATACCTCCCTAGCCTTTACCTCAGTTGCACACACATGCCGAAATGTACAATTTGGCTGACTCATCCGAAATCTTCACGCAAACGGAGCATCCTTCTTCTTTATCTGTATTTACCTCCACATCGGCCGAGGATTCTACTACGGATCCTACTTATACAAAGAGACCTGAAACACAGGGGTCATCCTACTCTTAACTCTCATAGCAACTGCTTTCGTCGGTTACGTTCTCCCATGAGGACAAATATCATTTTGAGGCGCTACAGTAATCACAAATCTCTTTTCAGCAATCCCCTACAT…
inambari_LSUMZB9413PandoBO --------------TAGGAATTTGCTTAATAACCCAAATCATTACTGGCCTACTCCTAGCAATACACTACACCGCAGATACCTCCCTAGCCTTTACCTCAGTTGCACACACATGCCGAAATGTACAATTTGGCTGACTCATCCGAAATCTTCACGCAAACGGAGCATCCTTCTTCTTTATCTGTATTTACCTCCACATCGGCCGAGGATTCTACTACGGATCCTACTTATACAAAGAGACCTGAAACACAGGGGTCATCCTACTCTTAACTCTCATAGCAACTGCTTTCGTCGGTTACGTTCTCCCATGAGGACAAATATCATTTTGAGGCGCTACAGTAATCACAAATCTCTTTTCAGCAATCCCCTACAT…
inambari_LSUMZB9506PandoBO --------------TAGGAATTTGCTTAATAACCCAAATCATTACTGGCCTACTCCTAGCAATACACTACACCGCAGATACCTCCCTAGCCTTTACCTCAGTTGCACACACATGCCGAAATGTACAATTTGGCTGACTCATCCGAAATCTTCACGCAAACGGAGCATCCTTCTTCTTTATCTGTATTTACCTCCACATCGGCCGAGGATTCTACTACGGATCCTACTTATACAAAGAGACCTGAAACACAGGGGTCATCCTACTCTTAACTCTCATAGCAACTGCTTTCGTCGGTTACGTTCTCCCATGAGGACAAATATCATTTTGAGGCGCTACAGTAATCACAAATCTCTTTTCAGCAATCCCCTACAT…
inambari_MVZ169640MadreDeDiosPE --------------TAGGAATTTGCTTAATAACCCAAATCATTACTGGCCTACTCCTAGCAATACACTACACCGCAGATACCTCCCTAGCCTTTACCTCAGTTGCACACACATGCCGAAATGTACAATTTGGCTGACTCATCCGAAATCTTCACGCAAACGGAGCATCCTTCTTCTTTATCTGTATTTACCTCCACATCGGCCGAGGATTCTACTACGGATCCTACTTATACAAAGAGACCTGAAACACAGGGGTCATCCTACTCTTAACTCTCATAGCAACTGCTTTCGTCGGTTACGTTCTCCCATGAGGACAAATATCATTTTGAGGCGCTACAGTAATCACAAATCTCTTTTCAGCAATCCCC…
inambari_MVZ169642MadresDiosPE --------------TAGGAATTTGCTTAATAACCCAAATCATTACTGGCCTACTCCTAGCAATACACTACACCGCAGATACCTCCCTAGCCTTTACCTCAGTTGCACACACATGCCGAAATGTACAATTTGGCTGACTCATCCGAAATCTTCACGCAAACGGAGCATCCTTCTTCTTTATCTGTATTTACCTCCACATCGGCCGAGGATTCTACTACGGATCCTACTTATACAAAGAGACCTGAAACACAGGGGTCATCCTACTCTTAACTCTCATAGCAACTGCTTTCGTCGGTTACGTTCTCCCATGAGGACAAATATCATTTTGAGGCGCTACAGTAATCACAAATCTCTTTTCAGCAATCCCCT…
inambari_PIME068ParaBRA ----------------------------------------------------------------------------------------------------------------------------------------------CGAAATCTTCACGCAAACGGAGCATCCTTCTTCTTTATCTGTATTTACCTCCACATCGGCCGAGGATTCTACTACGGATCCTACTTATACAAAGAGACCTGAAACACAGGGGTCATCCTACTCTTAACTCTCATAGCAACTGCTTTCGTCGGTTACGTTCTCCCATGAGGACAAATATCATTTTGAGGCGCTACAGTAATCACAAATCTCTTTTCAGCAATCCCCTACATTGG…
inambari_SIL044AmazonasBRA -----------------------------------------------------------------------------------------------------TTGCACACACATGCCGAAATGTACAATTTGGCTGACTCATCCGAAATCTTCACGCAAACGGAGCATCCTTCTTCTTTATCTGTATTTACCTCCACATCGGCCGAGGATTCTACTACGGATCCTACTTATACAAAGAGACCTGAAACACAGGGGTCATCCTACTCTTAACTCTCATAGCAACTGCTTTCGTCGGTTACGTTCTCCCATGAGGACAAATATCATTTTGAGGCGCTACAGTAATCACAAATCTCTTTTCAGCAATCCCCTACAT…
inambari_UFAC1978AcreBRA -------------------------------------------------------------------------------ACCTCCCTAGCCTTTACCTCAGTTGCACACACATGCCGAAATGTACAATTTGGCTGACTCATCCGAAATCTTCACGCAAACGGAGCATCCTTCTTCTTTATCTGTATTTACCTCCACATCGGCCGAGGATTCTACTACGGATCCTACTTATACAAAGAGACCTGAAACACAGGGGTCATCCTACTCTTAACTCTCATAGCAACTGCTTTCGTCGGTTACGTTCTCCCATGAGGACAAATATCATTTTGAGGCGCTACAGTAATCACAAATCTCTTTTCAGCAATCCCCTACATTG…
inambari_UFAC418AcreBRA -----------------------------------------------------------------------------------------------------TTGCACACACATGCCGAAATGTACAATTTGGCTGACTCATCCGAAATCTTCACGCAAACGGAGCATCCTTCTTCTTTATCTGTATTTACCTCCACATCGGCCGAGGATTCTACTACGGATCCTACTTATACAAAGAGACCTGAAACACAGGGGTCATCCTACTCTTAACTCTCATAGCAACTGCTTTCGTCGGTTACGTTCTCCCATGAGGACAAATATCATTTTGAGGCGCTACAGTAATCACAAATCTCTTTTCAGCAATCCCCTACATTGG…
inambari_UFAC437AcreBRA -----------------------------------------------------------------------------------------------------TTGCACACACATGCCGAAATGTACAATTTGGCTGACTCATCCGAAATCTTCACGCAAACGGAGCATCCTTCTTCTTTATCTGTATTTACCTCCACATCGGCCGAGGATTCTACTACGGATCCTACTTATACAAAGAGACCTGAAACACAGGGGTCATCCTACTCTTAACTCTCATAGCAACTGCTTTCGTCGGTTACGTTCTCCCATGAGGACAAATATCATTTTGAGGCGCTACAGTAATCACAAATCTCTTTTCAGCAATCCCCTACATTGG…
isla_MAYA039ParaBRA ----------------------------------------------------------------------------------------------------GTTGCACACACATGCCGAAATGTACAATTTGGCTGACTCATCCGAAATCTTCACGCAAACGGAGCATCCTTCTTCTTTATCTGTATTTACCTCCACATCGGCCGAGGATTCTACTACGGATCCTACTTATACAAAGAAACCTGAAACACAGGGGTCATCCTACTCTTAACTCTCATAGCAACTGCTTTCGTCGGTTACGTTCTCCCATGAGGACAAATATCATTTTGAGGCGCTACAGTAATCACAAATCTCTTTTCAGCAATCCCCTACATTGGTCAA…
magdalena_IAvH13307_CaldasCO CTTTGGCTCCCTCCTAGGAATTTGCTTAATAGCCCAAATCATTACTGGCCTACTCCTAGCAATACACTACACCGCAGATACCTCCCTAGCCTTTACCTCAGTTGCACACACATGCCGAAATGTGCAATTTGGCTGACTCATCCGAAATCTTCACGCAAACGGAGCATCCTTCTTCTTTATCTGTATTTACCTCCACATCGGCCGAGGATTCTACTACGGATCCTACTTATACAAAGAGACCTGAAACACAGGGGTCATCCTACTCTTAACTCTCATAGCAACTGCTTTCGTCGGTTACGTTCTCCCATGAGGACAAATATCATTTTGAGGCGCTACAGTAATCACAAATCTCTTTTCAGCAATCCCCTAC…
magdalena_ANDESBT2215 ----GGCTCCCTCCTAGGAATTTGCTTAATAGCCCAAATCATTACTGGCCTACTCCTAGCAATACACTACACCGCAGATACCTCCCTAGCCTTTACCTCAGTTGCACACACATGCCGAAATGTGCAATTTGGCTGACTCATCCGAAATCTTCACGCAAACGGAGCATCCTTCTTCTTTATCTGTATTTACCTCCACATCGGCCGAGGATTCTACTACGGATCCTACTTATACAAAGAGACCTGAAACACAGGGGTCATCCTACTCTTAACTCTCATAGCAACTGCTTTCGTCGGTTACGTTCTCCCATGAGGACAAATATCATTTTGAGGCGCTACAGTAATCACAAATCTCTTTTCAGCAATCCCCTACATTGGTC…
magdalena_ANDESBT2216 ----------------------------ATAGCCCAAATCATTACTGGCCTACTCCTAGCAATACACTACACCGCAGATACCTCCCTAGCCTTTACCTCAGTTGCACACACATGCCGAAATGTGCAATTTGGCTGACTCATCCGAAATCTTCACGCAAACGGAGCATCCTTCTTCTTTATCTGTATTTACCTCCACATCGGCCGAGGATTCTACTACGGATCCTACTTATACAAAGAGACCTGAAACACAGGGGTCATCCTACTCTTAACTCTCATAGCAACTGCTTTCGTCGGTTACGTTCTCCCATGAGGACAAATATCATTTTGAGGCGCTACAGTAATCACAAATCTCTTTTCAGCAATCCCCTACATTGGTC…
magdalena_ANDESBT592 ----------------------------ATAGCCCAAATCATTACTGGCCTACTCCTAGCAATACACTACACCGCAGATACCTCCCTAGCCTTTACCTCAGTTGCACACACATGCCGAAATGTGCAATTTGGCTGACTCATCCGAAATCTTCACGCAAACGGAGCATCCTTCTTCTTTATCTGTATTTACCTCCACATCGGCCGAGGATTCTACTACGGATCCTACTTATACAAAGAGACCTGAAACACAGGGGTCATCCTACTCTTAACTCTCATAGCAACTGCTTTCGTCGGTTACGTTCTCCCATGAGGACAAATATCATTTTGAGGCGCTACAGTAATCACAAATCTCTTTTCAGCAATCCCCTACATTGGTCA…
mexico_FMNH393989VeracruzMX --------------TAGGAATCTGCTTAATAACCCAAATCATTACTGGCCTACTCCTAGCAATACACTACACCGCAGATACCTCCCTAGCCTTTACCTCAGTTGCACACACATGCCGAAATGTACAATTTGGCTGACTCATCCGAAATCTTCACGCAAACGGAGCATCCTTCTTCTTTATCTGTATTTACCTCCACATCGGCCGAGGATTCTACTACGGATCCTACTTATACAAAGAGACCTGAAACACAGGGGTCATCCTACTCTTAACTCTCATAGCAACTGCTTTCGTCGGTTACGTTCTCCCATGAGGACAAATATCATTTTGAGGCGCTACAGTAATCACAAATCTCTTTTCAGCAATCCCCTACA…
mexico_KU1937CampecheMEX --------------TAGGAATCTGCTTAATAACCCAAATCATTACTGGCCTACTCCTAGCAATACACTACACCGCAGATACCTCCCTAGCCTTTACCTCAGTTGCACACACATGCCGAAATGTACAATTTGGCTGACTCATCCGAAATCTTCACGCAAACGGAGCATCCTTCTTCTTTATCTGTATTTACCTCCACATCGGCCGAGGATTCTACTACGGATCCTACTTATACAAAGAGACCTGAAACACAGGGGTCATCCTACTCTTAACTCTCATAGCAACTGCTTTCGTCGGTTACGTTCTCCCATGAGGACAAATATCATTTTGAGGCGCTACAGTAATCACAAATCTCTTTTCAGCAATCCCCTACATTG…
mexico_KU1976CampecheMX --------------TAGGAATCTGCTTAATAACCCAAATCATTACTGGCCTACTCCTAGCAATACACTACACCGCAGATACCTCCCTAGCCTTTACCTCAGTTGCACACACATGCCGAAATGTACAATTTGGCTGACTCATCCGAAATCTTCACGCAAACGGAGCATCCTTCTTCTTTATCTGTATTTACCTCCACATCGGCCGAGGATTCTACTACGGATCCTACTTATACAAAGAGACCTGAAACACAGGGGTCATCCTACTCTTAACTCTCATAGCAACTGCTTTCGTCGGTTACGTTCTCCCATGAGGACAAATATCATTTTGAGGCGCTACAGTAATCACAAATCTCTTTTCAGCAATCCCCTACATTGG…
mexico_KU2150CampecheMEX --------------TAGGAATCTGCTTAATAACCCAAATCATTACTGGCCTACTCCTAGCAATACACTACACCGCAGATACCTCCCTAGCCTTTACCTCAGTTGCACACACATGCCGAAATGTACAATTTGGCTGACTCATCCGAAATCTTCACGCAAACGGAGCATCCTTCTTCTTTATCTGTATTTACCTCCACATCGGCCGAGGATTCTACTACGGATCCTACTTATACAAAGAGACCTGAAACACAGGGGTCATCCTACTCTTAACTCTCATAGCAACTGCTTTCGTCGGTTACGTTCTCCCATGAGGACAAATATCATTTTGAGGCGCTACAGTAATCACAAATCTCTTTTCAGCAATCCCCTACATTG…
mexico_KU2185CampecheMEX ----GGCTCCCTCCTAGGAATTTGCTTAATAACCCAAATCATTACTGGCCTACTCCTAGCAATACACTACACCGCAGATACCTCCCTAGCCTTTACCTCAGTTGCACACACATGCCGAAATGTGCAATTTGGCTGACTCATCCGAAATCTTCACGCAAACGGAGCATCCTTCTTCTTTATCTGTATTTACCTCCACATCGGCCGAGGATTCTACTACGGATCCTACTTATACAAAGAGACCTGAAACACAGGGGTCATCCTACTCTTAACTCTCATAGCAACTGCTTTCGTCGGTTACGTTCTCCCATGAGGACAAATATCATTTTGAGGCGCTACAGTAATCACAAATCTCTTTTCAGCAATCCCCTACATTG…
mexico_KU530QuintanaRooMX --------------TAGGAATCTGCTTAATAACCCAAATCATTACTGGCCTACTCCTAGCAATACACTACACCGCAGATACCTCCCTAGCCTTTACCTCAGTTGCACACACATGCCGAAATGTACAATTTGGCTGACTCATCCGAAATCTTCACGCAAACGGAGCATCCTTCTTCTTTATCTGTATTTACCTCCACATCGGCCGAGGATTCTACTACGGATCCTACTTATACAAAGAGACCTGAAACACAGGGGTCATCCTACTCTTAACTCTCATAGCAACTGCTTTCGTCGGTTACGTTCTCCCATGAGGACAAATATCATTTTGAGGCGCTACAGTAATCACAAATCTCTTTTCAGCAATCCCCTACATT…
mexico_KU551QuintanaRooMX --------------TAGGAATCTGCTTAATAACCCAAATCATTACTGGCCTACTCCTAGCAATACACTACACCGCAGATACCTCCCTAGCCTTTACCTCAGTTGCACACACATGCCGAAATGTACAATTTGGCTGACTCATCCGAAATCTTCACGCAAACGGAGCATCCTTCTTCTTTATCTGTATTTACCTCCACATCGGCCGAGGATTCTACTACGGATCCTACTTATACAAAGAGACCTGAAACACAGGGGTCATCCTACTCTTAACTCTCATAGCAACTGCTTTCGTCGGTTACGTTCTCCCATGAGGACAAATATCATTTTGAGGCGCTACAGTAATCACAAATCTCTTTTCAGCAATCCCCTACATT…
mexico_MZFC2185CampecheMEX --------------TAGGAATTTGCTTAATAACCCAAATCATTACTGGCCTACTCCTAGCAATACACTACACCGCAGATACCTCCCTAGCCTTTACCTCAGTTGCACACACATGCCGAAATGTGCAATTTGGCTGACTCATCCGAAATCTTCACGCAAACGGAGCATCCTTCTTCTTTATCTGTATTTACCTCCACATCGGCCGAGGATTCTACTACGGATCCTACTTATACAAAGAGACCTGAAACACAGGGGTCATCCTACTCTTAACTCTCATAGCAACTGCTTTCGTCGGTTACGTTCTCCCATGAGGACAAATATCATTTTGAGGCGCTACAGTAATCACAAATCTCTTTTCAGCAATCCCCTACAT…
mexico_MZFC493OaxacaMEX --------------TAGGAATTTGCTTAATAACCCAAATCATTACTGGCCTACTCCTAGCAATACACTACACCGCAGATACCTCCCTAGCCTTTACCTCAGTTGCACACACATGCCGAAATGTACAATTTGGCTGACTCATCCGAAATCTTCACGCAAACGGAGCATCCTTCTTCTTTATCTGTATTTACCTCCACATCGGCCGAGGATTCTACTACGGATCCTACTTATACAAAGAGACCTGAAACACAGGGGTCATCCTACTCTTAACTCTCATAGCAACTGCTTTCGTCGGTTACGTTCTCCCATGAGGACAAATATCATTTTGAGGCGCTACAGTAATCACAAATCTCTTTTCAGCAATCCCCTACATTGG…
mexico_MZFCB2153CampecheMEX --------------TAGGAATTTGCTTAATAACCCAAATCATTACTGGCCTACTCCTAGCAATACACTACACCGCAGATACCTCCCTAGCCTTTACCTCAGTTGCACACACATGCCGAAATGTGCAATTTGGCTGACTCATCCGAAATCTTCACGCAAACGGAGCATCCTTCTTCTTTATCTGTATTTACCTCCACATCGGCCGAGGATTCTACTACGGATCCTACTTATACAAAGAGACCTGAAACACAGGGGTCATCCTACTCTTAACTCTCATAGCAACTGCTTTCGTCGGTTACGTTCTCCCATGAGGACAAATATCATTTTGAGGCGCTACAGTAATCACAAATCTCTTTTCAGCAATCCCCTACA…
mexico_MZFCB2168CampecheMEX --------------TAGGAATTTGCTTAATAACCCAAATCATTACTGGCCTACTCCTAGCAATACACTACACCGCAGATACCTCCCTAGCCTTTACCTCAGTTGCACACACATGCCGAAATGTACAATTTGGCTGACTCATCCGAAATCTTCACGCAAACGGAGCATCCTTCTTCTTTATCTGTATTTACCTCCACATCGGCCGAGGATTCTACTACGGATCCTACTTATACAAAGAGACCTGAAACACAGGGGTCATCCTACTCTTAACTCTCATAGCAACTGCTTTCGTCGGTTACGTTCTCCCATGAGGACAAATATCATTTTGAGGCGCTACAGTAATCACAAATCTCTTTTCAGCAATCCCCTACA…
mexico_MZFCB532QuerMEX --------------TAGGAATCTGCTTAATAACCCAAATCATTACTGGCCTACTCCTAGCAATACACTACACCGCAGATACCTCCCTAGCCTTTACCTCAGTTGCACACACATGCCGAAATGTACAATTTGGCTGACTCATCCGAAATCTTCACGCAAACGGAGCATCCTTCTTCTTTATCTGTATTTACCTCCACATCGGCCGAGGATTCTACTACGGATCCTACTTATACAAAGAGACCTGAAACACAGGGGTCATCCTACTCTTAACTCTCATAGCAACTGCTTTCGTCGGTTACGTTCTCCCATGAGGACAAATATCATTTTGAGGCGCTACAGTAATCACAAATCTCTTTTCAGCAATCCCCTACATTGGT…
napo_FMNH457497AmazonasBRA --------------TAGGAATTTGCTTAATAACCCAAATCATTACTGGCCTACTCCTAGCAATACACTACACCGCAGATACCTCCCTAGCCTTTACCTCAGTTGCACACACATGCCGAAATGTACAATTTGGCTGACTCATCCGAAATCTTCACGCAAACGGAGCATCCTTCTTCTTTATCTGTATTTACCTCCACATCGGCCGAGGATTCTACTACGGATCCTACTTATACAAAGAGACCTGAAACACAGGGGTCATCCTACTCTTAACTCTCATAGCAACTGCTTTCGTCGGTTACGTTCTCCCATGAGGACAAATATCATTTTGAGGCGCTACAGTAATCACAAATCTCTTTTCAGCAATCCCCTACAT…
napo_JAP137AmazonasBRA -----------------------------------------------------------------------------------------------------TTGCACACACATGCCGAAATGTACAATTTGGCTGACTCATCCGAAATCTTCACGCAAACGGAGCATCCTTCTTCTTTATCTGTATTTACCTCCACATCGGCCGAGGATTCTACTACGGATCCTACTTATACAAAGAGACCTGAAACACAGGGGTCATCCTACTCTTAACTCTCATAGCAACTGCTTTCGTCGGTTACGTTCTCCCATGAGGACAAATATCATTTTGAGGCGCTACAGTAATCACAAATCTCTTTTCAGCAATCCCCTACATTGGT…
napo_KU878LoretoPER --------------------------------------------------------------------------------------------------------------------GAAATGTACAATTTGGCTGACTCATCCGAAATCTTCACGCAAACGGAGCATCCTTCTTCTTTATCTGTATTTACCTCCACATCGGCCGAGGATTCTACTACGGATCCTACTTATACAAAGAGACCTGAAACACAGGGGTCATCCTACTCTTAACTCTCATAGCAACTGCTTTCGTCGGTTACGTTCTCCCATGAGGACAAATATCATTTTGAGGCGCTACAGTAATCACAAATCTCTTTTCAGCAATCCCCTACATTGGTCAA…
napo_LSUMZB2843LoretoPE --------------TAGGAATTTGCTTAATAACCCAAATCATTACTGGCCTACTCCTAGCAATACACTACACCGCAGATACCTCCCTAGCCTTTACCTCAGTTGCACACACATGCCGAAATGTACAATTTGGCTGACTCATCCGAAATCTTCACGCAAACGGAGCATCCTTCTTCTTTATCTGTATTTACCTCCACATCGGCCGAGGATTCTACTACGGATCCTACTTATACAAAGAGACCTGAAACACAGGGGTCATCCTACTCTTAACTCTCATAGCAACTGCTTTCGTCGGTTACGTTCTCCCATGAGGACAAATATCATTTTGAGGCGCTACAGTAATCACAAATCTCTTTTCAGCAATCCCCTACATTGG…
napo_LSUMZB2913LoretoPE --------------TAGGAATTTGCTTAATAACCCAAATCATTACTGGCCTACTCCTAGCAATACACTACACCGCAGATACCTCCCTAGCCTTTACCTCAGTTGCACACACATGCCGAAATGTACAATTTGGCTGACTCATCCGAAATCTTCACGCAAACGGAGCATCCTTCTTCTTTATCTGTATTTACCTCCACATCGGCCGAGGATTCTACTACGGATCCTACTTATACAAAGAGACCTGAAACACAGGGGTCATCCTACTCTTAACTCTCATAGCAACTGCTTTCGTCGGTTACGTTCTCCCATGAGGACAAATATCATTTTGAGGCGCTACAGTAATCACAAATCTCTTTTCAGCAATCCCCTACATTGG…
napo_LSUMZB42724LoretoPE --------------TAGGAATTTGCTTAATAACCCAAATCATTACTGGCCTACTCCTAGCAATACACTACACCGCAGATACCTCCCTAGCCTTTTCCTCAGTTGCACACACATGCCGAAATGTACAATTTGGCTGACTCATCCGAAATCTTCACGCAAACGGAGCATCCTTCTTCTTTATCTGTATTTACCTCCACATCGGCCGAGGATTCTACTACGGATCCTACTTATACAAAGAGACCTGAAACACAGGGGTCATCCTACTCTTAACTCTCATAGCAACTGCTTTCGTCGGTTACGTTCTCCCATGAGGACAAATATCATTTTGAGGCGCTACAGTAATCACAAATCTCTTTTCAGCAATCCCCTACATTG…
rondonia_AMANA46ParaBRA ----------------------------------------------------------------------------GATACCTCCCTAGCCTTTACCTCAGTTGCACACACATGCCGAAATGTACAATTTGGCTGACTCATCCGAAATCTTCACGCAAACGGAGCATCCTTCTTCTTTATCTGTATTTACCTCCACATCGGCCGAGGATTCTACTACGGATCCTACTTATACAAAGAGACCTGAAACACAGGGGTCATCCTACTCTTAACTCTCATAGCAACTGCTTTCGTCGGTTACGTTCTCCCATGAGGACAAATATCATTTTGAGGCGCTACGGTAATCACAAATCTCTTTTCAGCAATCCCCTACATTGG…
rondonia_FMNH389961RondoniaBRA --------------TAGGAATTTGCTTAATAACCCAAATCATTACTGGCCTACTCCTAGCAATACACTACACCGCAGATACCTCCCTAGCCTTTACCTCAGTTGCACACACATGCCGAAATGTACAATTTGGCTGACTCATCCGAAATCTTCACGCAAACGGAGCATCCTTCTTCTTTATCTGTATTTACCTCCACATCGGCCGAGGATTCTACTACGGATCCTACTTATACAAAGAGACCTGAAACACAGGGGTCATCCTACTCTTAACTCTCATAGCAACTGCTTTCGTCGGTTACGTTCTCCCATGAGGACAAATATCATTTTGAGGCGCTACAGTAATCACAAATCTCTTTTCAGCAATCCCCT…
rondonia_FPR080AmazonasBRA ----------------------------------------------------------------------------------------------------------------------------------------------CGAAATCTTCACGCAAACGGAGCATCCTTCTTCTTTATCTGTATTTACCTCCACATCGGCCGAGGATTCTACTACGGATCCTACTTATACAAAGAGACCTGAAACACAGGGGTCATCCTACTCTTAACTCTCATAGCAACTGCTTTCGTCGGTTACGTTCTCCCATGAGGACAAATATCATTTTGAGGCGCTACAGTAATCACAAATCTCTTTTCAGCAATCCCCTACAT…
rondonia_LSUMZB12532SantaCrBO --------------TAGGAATTTGCTTAATAACCCAAATCATTACTGGCCTACTCCTAGCAATACACTACACCGCAGATACCTCCCTAGCCTTTACCTCAGTTGCACACACATGCCGAAATGTACAATTTGGCTGACTCATCCGAAATCTTCACGCAAACGGAGCATCCTTCTTCTTTATCTGTATTTACCTCCACATCGGCCGAGGATTCTACTACGGATCCTACTTATACAAAGAGACCTGAAACACAGGGGTCATCCTACTCTTAACTCTCATAGCAACTGCTTTCGTCGGTTACGTTCTCCCATGAGGACAAATATCATTTTGAGGCGCTACAGTAATCACAAATCTCTTTTCAGCAATCCCCTA…
rondonia_LSUMZB12575SantaCrBO --------------TAGGAATTTGCTTAATAACCCAAATCATTACTGGCCTACTCCTAGCAATACACTACACCGCAGATACCTCCCTAGCCTTTACCTCAGTTGCACACACATGCCGAAATGTACAATTTGGCTGACTCATCCGAAATCTTCACGCAAACGGAGCATCCTTCTTCTTTATCTGTATTTACCTCCACATCGGCCGAGGATTCTACTACGGATCCTACTTATACAAAGAGACCTGAAACACAGGGGTCATCCTACTCTTAACTCTCATAGCAACTGCTTTCGTCGGTTACGTTCTCCCATGAGGACAAATATCATTTTGAGGCGCTACAGTAATCACAAATCTCTTTTCAGCAATCCCCTA…
rondonia_LSUMZB12599SantaCrBO --------------TAGGAATTTGCTTAATAACCCAAATCATTACTGGCCTACTCCTAGCAATACACTACACCGCAGATACCTCCCTAGCCTTTACCTCAGTTGCACACACATGCCGAAATGTACAATTTGGCTGACTCATCCGAAATCTTCACGCAAACGGAGCATCCTTCTTCTTTATCTGTATTTACCTCCACATCGGCCGAGGATTCTACTACGGATCCTACTTATACAAAGAGACCTGAAACACAGGGGTCATCCTACTCTTAACTCTCATAGCAACTGCTTTCGTCGGTTACGTTCTCCCATGAGGACAAATATCATTTTGAGGCGCTACAGTAATCACAAATCTCTTTTCAGCAATCCCCTA…
rondonia_LSUMZB12619SantaCrBO --------------TAGGAATTTGCTTAATAACCCAAATCATTACTGGCCTACTCCTAGCAATACACTACACCGCAGATACCTCCCTAGCCTTTACCTCAGTTGCACACACATGCCGAAATGTACAATTTGGCTGACTCATCCGAAATCTTCACGCAAACGGAGCATCCTTCTTCTTTATCTGTATTTACCTCCACATCGGCCGAGGATTCTACTACGGATCCTACTTATACAAAGAGACCTGAAACACAGGGGTCATCCTACTCTTAACTCTCATAGCAACTGCTTTCGTCGGTTACGTTCTCCCATGAGGACAAATATCATTTTGAGGCGCTACAGTAATCACAAATCTCTTTTCAGCAATCCCCTA…
rondonia_LSUMZB15008SantaCrBO --------------TAGGAATTTGCTTAATAACCCAAATCATTACTGGCCTACTCCTAGCAATACACTACACCGCAGATACCTCCCTAGCCTTTACCTCAGTTGCACACACATGCCGAAATGTACAATTTGGCTGACTCATCCGAAATCTTCACGCAAACGGAGCATCCTTCTTCTTTATCTGTATTTACCTCCACATCGGCCGAGGATTCTACTACGGATCCTACTTATACAAAGAGACCTGAAACACAGGGGTCATCCTACTCTTAACTCTCATAGCAACTGCTTTCGTCGGTTACGTTCTCCCATGAGGACAAATATCATTTTGAGGCGCTACAGTAATCACAAATCTCTTTTCAGCAATCCCCTA…
rondonia_PIME036ParaBRA ----------------------------------------------------------------------------GATACCTCCCTAGCCTTTACCTCAGTTGCACACACATGCCGAAATGTACAATTTGGCTGACTCATCCGAAATCTTCACGCAAACGGAGCATCCTTCTTCTTTATCTGTATTTACCTCCACATCGGCCGAGGATTCTACTACGGATCCTACTTATACAAAGAGACCTGAAACACAGGGGTCATCCTACTCTTAACTCTCATAGCAACTGCTTTCGTCGGTTACGTTCTCCCATGAGGACAAATATCATTTTGAGGCGCTACAGTAATCACAAATCTCTTTTCAGCAATCCCCTACATTGG…
mexico_FMNH394276OaxacaMEX --------------TAGGAATTTGCTTAATAACCCAAATCATTACTGGCCTACTCCTAGCAATACACTACACCGCAGATACCTCCCTAGCCTTTACCTCAGTTGCACATACATGCCGAAACGTGCAATTTGGCTGACTCATCCGAAATCTTCACGCAAACGGAGCATCCTTCTTTTTTATCTGTATCTACCTCCACATCGGCCGAGGATTCTACTACGGATCCTACTTATACAAAGAAACCTGAAACACAGGGGTCATCCTACTCTTAGCTCTTATAGCAACTGCTTTTGTTGGTTACGTTCTCCCATGAGGACAAATATCATTTTGAGGCGCTACAGTAATCACAAATCTCTTTTCAGCAATCCCCTACAT…
mexico_FMNH394277OaxacaMX --------------TAGGAATTTGCTTAATAACCCAAATCATTACTGGCCTACTCCTAGCAATACACTACACCGCAGATACCTCCCTAGCCTTTACCTCAGTTGCACATACATGCCGAAACGTGCAATTTGGCTGACTCATCCGAAATCTTCACGCAAACGGAGCATCCTTCTTTTTTATCTGTATCTACCTCCACATCGGCCGAGGATTCTACTACGGATCCTACTTATACAAAGAAACCTGAAACACAGGGGTCATCCTACTCTTAGCTCTTATAGCAACTGCTTTTGTTGGTTACGTTCTCCCATGAGGACAAATATCATTTTGAGGCGCTACAGTAATCACAAATCTCTTTTCAGCAATCCCCTACATT…
mexico_FMNH394278OaxacaMEX --------------TAGGAATTTGCTTAATAACCCAAATCATTACTGGCCTACTCCTAGCAATACACTACACCGCAGATACCTCCCTAGCCTTTACCTCAGTTGCACATACATGCCGAAACGTGCAATTTGGCTGACTCATCCGAAATCTTCACGCAAACGGAGCATCCTTCTTTTTTATCTGTATCTACCTCCACATCGGCCGAGGATTCTACTACGGATCCTACTTATACAAAGAAACCTGAAACACAGGGGTCATCCTACTCTTAGCTCTTATAGCAACTGCTTTTGTTGGTTACGTTCTCCCATGAGGACAAATATCATTTTGAGGCGCTACAGTAATCACAAATCTCTTTTCAGCAATCCCCTACAT…
mexico_MBMJK07159OaxacaMEX ----GGCTCCCTCCTAGGAATTTGCTTAATAACCCAAATCATTACTGGCCTACTCCTAGCAATACACTACACCGCAGATACCTCCCTAGCCTTTACCTCAGTTGCACATACATGCCGAAACGTGCAATTTGGCTGACTCATCCGAAATCTTCACGCAAACGGAGCATCCTTCTTTTTTATCTGTATCTACCTCCACATCGGCCGAGGATTCTACTACGGATCCTACTTATACAAAGAAACCTGAAACACAGGGGTCATCCTACTCTTAGCTCTTATAGCAACTGCTTTTGTTGGTTACGTTCTCCCATGAGGACAAATATCATTTTGAGGCGCTACAGTAATCACAAATCTCTTTTCAGCAATCCCCTACAT…
mexico_MZFC1029OaxacaMEX --------------TAGGAATTTGCTTAATAACCCAAATCATTACTGGCCTACTCCTAGCAATACACTACACCGCAGATACCTCCCTAGCCTTTACCTCAGTTGCACATACATGCCGAAACGTGCAATTTGGCTGACTCATCCGAAATCTTCACGCAAACGGAGCATCCTTCTTTTTTATCTGTATCTACCTCCACATCGGCCGAGGATTCTACTACGGATCCTACTTATACAAAGAAACCTGAAACACAGGGGTCATCCTACTCTTAGCTCTTATAGCAACTGCTTTTGTTGGTTACGTTCTCCCATGAGGACAAATATCATTTTGAGGCGCTACAGTAATCACAAATCTCTTTTCAGCAATCCCCTACATTG…
mexico_MZFC690OaxacaMEX --------------TAGGAATTTGCTTAATAACCCAAATCATTACTGGCCTACTCCTAGCAATACACTACACCGCAGATACCTCCCTAGCCTTTACCTCAGTTGCACATACATGCCGAAACGTGCAATTTGGCTGACTCATCCGAAATCTTCACGCAAACGGAGCATCCTTCTTTTTTATCTGTATCTACCTCCACATCGGCCGAGGATTCTACTACGGATCCTACTTATACAAAGAAACCTGAAACACAGGGGTCATCCTACTCTTAGCTCTTATAGCAACTGCTTTTGTTGGTTACGTTCTCCCATGAGGACAAATATCATTTTGAGGCGCTACAGTAATCACAAATCTCTTTTCAGCAATCCCCTACATTGG…
mexico_MZFCOMVP689OaxMEX --------------TAGGAATTTGCTTAATAACCCAAATCATTACTGGCCTACTCCTAGCAATACACTACACCGCAGATACCTCCCTAGCCTTTACCTCAGTTGCACATACATGCCGAAACGTGCAATTTGGCTGACTCATCCGAAATCTTCACGCAAACGGAGCATCCTTCTTTTTTATCTGTATCTACCTCCACATCGGCCGAGGATTCTACTACGGATCCTACTTATACAAAGAAACCTGAAACACAGGGGTCATCCTACTCTTAGCTCTTATAGCAACTGCTTTTGTTGGTTACGTTCTCCCATGAGGACAAATATCATTTTGAGGCGCTACAGTAATCACAAATCTCTTTTCAGCAATCCCCTACATTG…
mexico_UWBM81460SinaloaMEX ----GGCTCCCTCCTAGGAATTTGCTTAATAACCCAAATCATTACTGGCCTACTCCTAGCAATACACTACACCGCAGATACCTCCCTAGCCTTTACCTCAGTTGCACATACATGCCGAAACGTGCAATTTGGCTGACTCATCCGAAATCTTCACGCAAACGGAGCATCCTTCTTTTTTATCTGTGTCTACCTCCACATCGGCCGAGGATTCTACTACGGATCCTACTTATACAAAGAAACCTGAAACACAGGGGTCATCCTACTCTTAGCTCTTATAGCAACTGCTTTTGTTGGTTACGTTCTCCCATGAGGACAAATATCATTTTGAGGCGCTACAGTAATCACAAATCTCTTTTCAGCAATCCCCTACAT…
xingu_USNM6994ParaBR --------------TAGGAATTTGCTTAATAACCCAAATCATTACTGGCCTACTCCTAGCAATACACTACACCGCAGATACCTCCCTAGCCTTTACCTCAGTTGCACACACATGCCGAAATGTACAATTTGGCTGACTCATCCGAAATCTTCACGCAAACGGAGCATCCTTCTTCTTTATCTGTATTTACCTCCACATCGGCCGAGGATTCTACTACGGATCCTACTTATACAAAGAGACCTGAAACACAGGGGTCATCCTACTCTTAACTCTCATAGCAACTGCTTTCGTCGGTTACGTTCTCCCATGAGGACAAATATCATTTTGAGGCGCTACGGTAATCACAAATCTCTTTTCAGCAATCCCCTACATTGGTCA…
Myiarchus_swainsoni_DQ294512	??????????????TAGGAATCTGTCTAATAACACAAATCATCACCGGCCTCCTCCTAGCAATACACTACACCGCAGACACCACCCTAGCTTTCACCTCAGTCGCCCATACATGCCGAAATGTCCAATTTGGCTGACTCATCCGAAATCTTCACGCAAACGGAGCATCCTTCTTTTTTATTTGCATTTACCTACACATCGGACGAGGACTCTACTATGGATCCTACCTATATAAAGAAACCTGAAACACAGGCGTTATCCTACTCCTAACCCTAATAGCAACTGCCTTCGTCGGCTACGTTCTCCCATGAGGACAAATATCATTCTGAGGTGCTACTGTAATCACCAACCTATTTTCAGCCATTCCCTACATTGGCCAAACACTTGTAGAATGAGCCTG…
Colonia_colonus_UWBM70302	????GGCTCTCTCTTAGGAATCTGCTTAATAACACAAATTATCACCGGTCTTCTACTAGCAATACACTATACCGCAGACACTTCCCTAGCCTTTACATCGGTAGCCCACACATGCCGAAATGTACAATTTGGCTGACTCATTCGAAACCTTCATGCAAACGGAGCATCATTCTTCTTTATCTGCATTTACCTTCACATCGGCCGAGGGTTCTACTATGGTTCCTATTTATATAAAGAAACCTGAAACACTGGCGTCGTGCTCCTCTTAACCCTAATAGCAACAGCTTTCGTCGGCTATGTTCTCCCATGAGGACAGATATCATTTTGAGGCGCTACAGTAATTACTAACCTATTCTCAGCTATCCCCTACATTGGTCAAACACTCGTAGAATGAGCCTG…
Ramphotrigon_ruficauda_DQ294527	CTTTGGTTCCCTCTTAGGAATTTGCCTAATAACACAAATTATCACAGGCCTCCTTCTAGCAATACACTACACTGCAGACACCTCCCTAGCCTTCACCTCAGTAGCCCACACATGCCGAAATGTACAATTCGGATGACTCATTCGGAACCTTCATGCAAACGGAGCATCCTTCTTCTTTATCTGCATCTATCTTCACATCGGACGAGGATTCTACTACGGATCTTACCTCTACAAAGAGACCTGAAACACTGGCGTTGTCCTACTCCTGACCCTAATAGCAACTGCCTTCGTTGGCTACGTCCTCCCATGAGGACAAATATCATTTTGAGGTGCTACAGTGATTACTAACCTATTCTCAGCAATCCCCTACATCGGCCAAACACTCGTAGAATGAGCCTG…
Attila_cinnamomeus_LSUMZB7301_LoretoPE ??????????????TAGGAATTTGCTTAATAACACAAATCATTACTGGTCTACTCCTAGCCATACACTACACTGCAGACACCTCCCTAGCCTTCACCTCAGTCGCACACACATGCCGAAATGTACAATTCGGCTGACTCATCCGAAATCTCCACGCAAACGGAGCATCCTTCTTCTTTATCTGTATTTACCTTCACATCGGCCGAGGGTTCTACTATGGGTCCTACTTATATAAAGAAACCTGAAACACTGGAGTCCTCCTACTCTTAACTCTCATAGCAACTGCTTTTGTCGGCTATGTTCTCCCATGAGGACAAATATCATTCTGAGGCGCTACAGTAATTACTAATCTCTTTTCAGC…
Attila_bolivianus_LSUMZB13074_SantaCruzBOL ??????????????TAGGAATCTGCTTAATAACCCAGATCCTTACCGGCCTACTCCTAGCAATACACTACACCGCAGACACCTCCATAGCCTTTACCTCAGTTGCACACACATGCCGAAACGTACAATTCGGCTGACTCATCCGGAATCTCCACGCAAACGGAGCATCCTTCTTCTTTATTTGCATTTATCTTCACATCGGCCGAGGATTCTACTACGGATCCTACCTATATAAAGAGACCTGAAACACAGGGGTCATCCTACTCCTAACTCTTATAGCAACTGCTTTCGTTGGCTACGTCCTCCCATGAGGACAAATATCATTTTGAGGTGCTACAGTAATTACCAATCTCTTTT…
Attila_citriniventris_KU985 ??????????????TAGGAATCTGCTTAATAACCCAGATCCTTACCGGCCTACTCCTAGCAATACACTACACCGCAGACACCTCCCTAGCCTTTACCTCAGTTGCACATACATGCCGAAACGTACAATTCGGCTGACTCATCCGAAATCTCCACGCAAACGGAGCATCCTTCTTCTTTATTTGCATTTATCTTCACATCGGCCGAGGGTTCTACTACGGATCCTACTTGTATAAAGAAACCTGAAACACAGGAGTTGTCCTACTCTTAACTCTTATAGCAACTGCTTTCGTTGGCTATGTCCTCCCATGAGGGCAAATATCATTTTGAGGCGCTACAGTAATTACCAATCTCTTTTCAGCAATCCCCTACA…
Attila_citriniventris_KU1020_LoretoPE ??????????????TAGGAATCTGCTTAATAACCCAGATCCTTACCGGCCTACTCCTAGCAATACACTACACCGCAGACACCTCCCTAGCCTTTACCTCAGTTGCATACACATGCCGAAACGTACAATTCGGCTGACTCATCCGAAATCTCCACGCAAACGGAGCATCCTTCTTCTTTATTTGCATTTATCTTCACATCGGCCGAGGGTTCTACTACGGATCCTACTTGTATAAAGAAACCTGAAACACAGGAGTTGTCCTACTCTTAACTCTTATAGCAACTGCTTTCGTTGGCTATGTCCTCCCATGAGGGCAAATATCATTTTGAGGCGCTACAGTAATTACCAATCTCTTTTCAGCA…
Attila_citriniventris_LSUMZB4852_LoretoPE	??????????????TAGGAATCTGCTTAATAACCCAGATCCTTACCGGCCTACTCCTAGCAATACACTACACCGCAGACACCTCCCTAGCCTTTACCTCAGTTGCACACACATGCCGAAACGTTCAATTCGGCTGACTCATCCGAAATCTCCACGCAAACGGAGCATCCTTCTTCTTTATTTGCATTTATCTTCACATCGGCCGAGGGTTCTACTACGGATCCTACTTGTATAAAGAAACCTGAAACACAGGAGTTGTCCTACTCTTAACTCTTATAGCAACTGCTTTCGTTGGCTATGTCCTCCCATGAGGGCAAATATCATTTTGAGGCGCTACAGTAATTACCAATCTCTTTTCAGCAATCCCCTACATTGGTCAAACACTCGTAGAATGAGCTTG…
Attila_torridus_LSUMZB7849_ElOroEC	??????????????TAGGAATTTGCTTAATAACCCAAATCGTTACCGGCCTACTCCTAGCAATACACTACACCGCAGATACCTCCCTAGCCTTTGCCTCAGTTGCACACACATGCCGAAACGTACAATTCGGCTGACTCATCCGAAATCTTCACGCAAACGGAGCATCCTTCTTTTTTATCTGTATTTACCTTCACATCGGCCGAGGATTCTACTACGGATCATACTTATATAAAGAAACCTGAAACACAGGGGTCATCCTACTCTTAACCCTCATAGCAACTGCTTTCGTTGGCTATGTTCTCCCGTGAGGACAAATATCATTTTGAGGCGCTACAGTAATCACAAACCTCTTTTCAGCAATCCCCTATATTGGTCAAACACTTGTAGAATGAGCTTG…
	;
End;
