# Supplementary material for: A latitudinal phylogeographic diversity gradient in birds
Source: PLoS Biol. 2017 Apr 13;15(4):e2001073. doi: 10.1371/journal.pbio.2001073 (PMC5390966; doi:10.1371/journal.pbio.2001073)
Supplement: S1 Data — (ZIP) [file pbio.2001073.s015.zip › S1_Data/Aulacorhynchus-prasinus.nex]

#NEXUS
Begin data;
	Dimensions ntax=61 nchar=363;
	Format datatype=DNA gap=- missing=?;
	Matrix
Aulacorhynchus_prasinus_EU285784	------------------CTAATCGCATCATCCAGTATAATCCTAGGCTCTTCCATTGTAATTACAAGTAATCACTGAGCACTAACCTGAACCGGACTAGAAATCAACACACTAGCCATCATTCCAATAATCTCAAAGTCCCACCACCCCCGAGCCATCGAAGCCTCAATCAAATACTTCCTGGTGCAAGCAACCGCTTCAGCCATTATCTTATTCTCAAGTACCATCAATGCCTGATCTACGGGACAATGGGACATCACCCAACTAACCAACCACATATCCTGCCTCCTCCTCACAACAGCAATCGCCATAAAACTAGGCCTAGTACCCTTCCACTTCTGATTTCCAGAAGTACTTCAAGGC
Aulacorhynchus_prasinus_EU285785	------------------CTAATCGCATCATCCAGTATAATCCTAGGCTCTTCCATTGTAATTACAAGTAATCACTGAGCACTAACCTGAACCGGACTAGAAATCAACACACTAGCCATCATTCCAATAATCTCAAAGTCCCACCACCCCCGAGCCATCGAAGCCTCAATCAAATACTTCCTGGTGCAAGCAACCGCTTCAGCCATTATCTTATTCTCAAGTACCATCAATGCCTGATCTACGGGACAATGGGACATCACCCAACTAACCAACCACATATCCTGCCTCCTCCTCACAACAGCAATCGCCATAAAACTAGGCCTAGTACCCTTCCACTTCTGATTTCCAGAAGTACTTCAAGGC
Aulacorhynchus_prasinus_EU285786	------------------CTAATCGCATCATCCAGTATAATCCTAGGCTCTTCCATTGTAATTACAAGTAATCACTGAGCACTAACCTGAACCGGACTAGAAATCAACACACTAGCCATCATTCCAATAATCTCAAAGTCCCACCACCCCCGAGCCATCGAAGCCTCAATCAAATACTTCCTGGTGCAAGCAACCGCTTCAGCCATTATCTTATTCTCAAGTACCATCAATGCCTGATCTACGGGACAATGGGACATCACCCAACTAACCAACCACATATCCTGCCTCCTCCTCACAACAGCAATCGCCATAAAACTAGGCCTAGTACCCTTCCACTTCTGATTTCCAGAAGTACTTCAAGGC
Aulacorhynchus_prasinus_EU285787	------------------CTAATCGCGTCATCCAGTATAATCCTAGGCTCTTCCATTGTAATTACAAGTAATCACTGAGCACTAACCTGAACCGGACTAGAAATCAACACACTAGCCATCATTCCAATAATCTCAAAGTCCCACCACCCCCGAGCCATCGAAGCCTCAATCAAATACTTCCTGGTGCAAGCAACCGCTTCAGCCATTATCTTATTCTCAAGTACCATCAATGCCTGATCTACGGGACAATGGGACATCACCCAACTAACCAACCACATATCCTGCCTCCTCCTCACAACAGCAATCGCCATAAAACTAGGCCTAGTACCCTTCCACTTCTGATTTCCAGAAGTACTTCAAGGC
Aulacorhynchus_prasinus_EU285780	-------------------------------------------------------------------------------------------------------------CACTAGCCATCATTCCAATAATCTCAAAGTCCCACCACCCCCGAGCCATCGAAGCCTCAATCAAATACTTCCTGGTGCAAGCAACCGCTTCAGCCATTATCTTATTCTCAAGTACCATCAATGCCTGATCTACGGGACAATGGGACATCACCCAACTAACCAACCACATATCCTGCCTCCTCCTCACAACAGCAATCGCCATAAAACTAGGCCTAGTACCCTTCCACTTCTGATTTCCAGAAGTACTTCAAGGC
Aulacorhynchus_prasinus_EU285766	ATGAACCCTCATGCAAAACTAATCGCGTCATCCAGTATAATCCTAGGTTCTTCCATTGGAATTACAAGTAATCACTGAGCACTAACCTGAACCGGACTAGAAATCAACACACTAGCGATCATTCCAATAATCTCAAAATCCCACCACCCCCGAGCCATCGAAGCCTCAATTAAATACTTCCTAGTGCAAGCAGCCGCTTCAGCCATTATCTTACTCTCAAGCACCATCAATGCCTGATCTACAGGACAATGGGACATCACCCAACTAACCAACCACATATCCTGCCTCCTCCTCACAACAGCAATCGCCATAAAACTAGGCCTAGTACCCTTCCACTTCTGATTCCCAGAAGTGCTTCAAGGA
Aulacorhynchus_prasinus_EU285767	ATGAACCCTCATGCAAAACTAATCGCGTCATCCAGTATAATCCTAGGTTCTTCCATTGGAATTACAAGTAATCACTGAGCACTAACCTGAACCGGACTAGAAATCAACACACTAGCGATCATTCCAATAATCTCAAAATCCCACCACCCCCGAGCCATCGAAGCCTCAATTAAATACTTCCTAGTGCAAGCAGCCGCTTCAGCCATTATCTTACTCTCAAGCACCATCAATGCCTGATCTACAGGACAATGGGACATCACCCAACTAACCAACCACATATCCTGCCTCCTCCTCACAACAGCAATCGCCATAAAACTAGGCCTAGTACCCTTCCACTTCTGATTCCCAGAAGTGCTTCAAGGA
Aulacorhynchus_prasinus_EU285768	ATGAACCCTCATGCAAAACTAATCGCGTCATCCAGTATAATCCTAGGCTCTTCCATTGTAATTACAAGTAATCACTGAGCACTAACCTGAACCGGACTAGAAATCAACACACTAGCGATCATTCCAATAATCTCAAAATCCCACCACCCCCGAGCCATCGAAGCCTCAATTAAATACTTCCTAGTGCAAGCAGCCGCTTCAGCCATTATCTTACTCTCAAGCACCATCAATGCCTGATCTACAGGACAATGGGACATCACCCAACTAACCAACCACATATCCTGCCTCCTCCTCACAACAGCAATCGCCATAAAACTAGGCCTAGTACCCTTCCACTTCTGATTCCCAGAAGTGCTTCAAGGA
Aulacorhynchus_prasinus_EU285769	ATGAACCCTCATGCAAAACTAATCGCGTCATCCAGTATAATCCTAGGCTCTTCCATTGTAATTACAAGTAATCACTGAGCACTAACCTGAACCGGACTAGAAATCAACACACTAGCGATCATTCCAATAATCTCAAAATCCCACCACCCCCGAGCCATCGAAGCCTCAATTAAATACTTCCTAGTGCAAGCAGCCGCTTCAGCCATTATCTTACTCTCAAGCACCATCAATGCCTGATCTACAGGACAATGGGACATCACCCAACTAACCAACCACATATCCTGCCTCCTCCTCACAACAGCAATCGCCATAAAACTAGGCCTAGTACCCTTCCACTTCTGATTCCCAGAAGTGCTTCAAGGA
Aulacorhynchus_prasinus_EU285770	ATGAACCCTCATGCAAAACTAATCGCGTCATCCAGTATAATCCTAGGCTCTTCCATTGTAATTACAAGTAATCACTGAGCACTAACCTGAACCGGACTAGAAATCAACACACTAGCGATCATTCCAATAATCTCAAAATCCCACCACCCCCGAGCCATCGAAGCCTCAATTAAATACTTCCTAGTGCAAGCAGCCGCTTCAGCCATTATCTTACTCTCAAGCACCATCAATGCCTGATCTACAGGACAATGGGACATCACCCAACTAACCAACCACATATCCTGCCTCCTCCTCACAACAGCAATCGCCATAAAACTAGGCCTAGTACCCTTCCACTTCTGATTCCCAGAAGTGCTTCAAGGA
Aulacorhynchus_prasinus_EU285771	ATGAACCCTCATGCAAAACTAATCGCGTCATCCAGTATAATCCTAGGCTCTTCCATTGTAATTACAAGTAATCACTGAGCACTAACCTGAACCGGACTAGAAATCAACACACTAGCGATCATTCCAATAATCTCAAAATCCCACCACCCCCGAGCCATCGAAGCCTCAATTAAATACTTCCTAGTGCAAGCAGCCGCTTCAGCCATTATCTTACTCTCAAGCACCATCAATGCCTGATCTACAGGACAATGGGACATCACCCAACTAACCAACCACATATCCTGCCTCCTCCTCACAACAGCAATCGCCATAAAACTAGGCCTAGTACCCTTCCACTTCTGATTCCCAGAAGTGCTTCAAGGA
Aulacorhynchus_prasinus_EU285772	ATGAACCCTCATGCAAAACTAATCGCGTCATCCAGTATAATCCTAGGCTCTTCCATTGTAATTACAAGTAATCACTGAGCACTAACCTGAACCGGACTAGAAATCAACACACTAGCGATCATTCCAATAATCTCAAAATCCCACCACCCCCGAGCCATCGAAGCCTCAATTAAATACTTCCTAGTGCAAGCAGCCGCTTCAGCCATTATCTTACTCTCAAGCACCATCAATGCCTGATCTACAGGACAATGGGACATCACCCAACTAACCAACCACATATCCTGCCTCCTCCTCACAACAGCAATCGCCATAAAACTAGGCCTAGTACCCTTCCACTTCTGATTCCCAGAAGTGCTTCAAGGA
Aulacorhynchus_prasinus_EU285773	ATGAACCCTCATGCAAAACTAATCGCGTCATCCAGTATAATCCTAGGCTCTTCCATTGTAATTACAAGTAATCACTGAGCACTAACCTGAACCGGACTAGAAATCAACACACTAGCGATCATTCCAATAATCTCAAAATCCCACCACCCCCGAGCCATCGAAGCCTCAATTAAATACTTCCTAGTGCAAGCAGCCGCTTCAGCCATTATCTTACTCTCAAGCACCATCAATGCCTGATCTACAGGACAATGGGACATCACCCAACTAACCAACCACATATCCTGCCTCCTCCTCACAACAGCAATCGCCATAAAACTAGGCCTAGTACCCTTCCACTTCTGATTCCCAGAAGTGCTTCAAGGA
Aulacorhynchus_prasinus_EU285774	ATGAACCCTCATGCAAAACTAATCGCGTCATCCAGTATAATCCTAGGCTCTTCCATTGTAATTACAAGTAATCACTGAGCACTAACCTGAACCGGACTAGAAATCAACACACTAGCGATCATTCCAATAATCTCAAAATCCCACCACCCCCGAGCCATCGAAGCCTCAATTAAATACTTCCTAGTGCAAGCAGCCGCTTCAGCCATTATCTTACTCTCAAGCACCATCAATGCCTGATCTACAGGACAATGGGACATCACCCAACTAACCAACCACATATCCTGCCTCCTCCTCACAACAGCAATCGCCATAAAACTAGGCCTAGTACCCTTCCACTTCTGATTCCCAGAAGTGCTTCAAGGA
Aulacorhynchus_prasinus_EU285775	ATGAACCCTCATGCAAAACTAATCGCGTCATCCAGTATAATCCTAGGCTCTTCCATTGTAATTACAAGTAATCACTGAGCACTAACCTGAACCGGACTAGAAATCAACACACTAGCGATCATTCCAATAATCTCAAAATCCCACCACCCCCGAGCCATCGAAGCCTCAATTAAATACTTCCTAGTGCAAGCAGCCGCTTCAGCCATTATCTTACTCTCAAGCACCATCAATGCCTGATCTACAGGACAATGGGACATCACCCAACTAACCAACCACATATCCTGCCTCCTCCTCACAACAGCAATCGCCATAAAACTAGGCCTAGTACCCTTCCACTTCTGATTCCCAGAAGTGCTTCAAGGA
Aulacorhynchus_prasinus_EU285776	ATGAACCCTCATGCAAAACTAATCGCGTCATCCAGTATAATCCTAGGCTCTTCCATTGTAATTACAAGTAATCACTGAGCACTAACCTGAACCGGACTAGAAATCAACACACTAGCGATCATTCCAATAATCTCAAAATCCCACCACCCCCGAGCCATCGAAGCCTCAATTAAATACTTCCTAGTGCAAGCAGCCGCTTCAGCCATTATCTTACTCTCAAGCACCATCAATGCCTGATCTACAGGACAATGGGACATCACCCAACTAACCAACCACATATCCTGCCTCCTCCTCACAACAGCAATCGCCATAAAACTAGGCCTAGTACCCTTCCACTTCTGATTCCCAGAAGTGCTTCAAGGA
Aulacorhynchus_prasinus_EU285777	ATGAACCCTCATGCAAAACTAATCGCGTCATCCAGTATAATCCTAGGCTCTTCCATTGTAATTACAAGTAATCACTGAGCACTAACCTGAACCGGACTAGAAATCAACACACTAGCGATCATTCCAATAATCTCAAAATCCCACCACCCCCGAGCCATCGAAGCCTCAATTAAATACTTCCTAGTGCAAGCAACCGCTTCAGCCATTATCTTACTCTCAAGCACCATCAATGCCTGATCTACAGGACAATGGGACATCACCCAACTAACCAACCACATATCCTGCCTCCTCCTCACAACAGCAATCGCCATAAAACTAGGCCTAGTACCCTTCCACTTCTGATTCCCAGAAGTGCTTCAAGGA
Aulacorhynchus_prasinus_EU285778	ATGAACCCTCATGCAAAACTAATCGCGTCATCCAGTATAATCCTAGGCTCTTCCATTGTAATTACAAGTAATCACTGAGCACTAACCTGAACCGGACTAGAAATCAACACACTAGCGATCATTCCAATAATCTCAAAATCCCACCACCCCCGAGCCATCGAAGCCTCAATTAAATACTTCCTAGTGCAAGCAACCGCTTCAGCCATTATCTTACTCTCAAGCACCATCAATGCCTGATCTACAGGACAATGGGACATCACCCAACTAACCAACCACATATCCTGCCTCCTCCTCACAACAGCAATCGCCATAAAACTAGGCCTAGTACCCTTCCACTTCTGATTCCCAGAAGTGCTTCAAGGA
Aulacorhynchus_prasinus_EU285779	ATGAACCCTCATGCAAAACTAATCGCGTCATCCAGTATAATCCTAGGCTCTTCCATTGTAATTACAAGTAATCACTGAGCACTAACCTGAACCGGACTAGAAATCAACACACTAGCGATCATTCCAATAATCTCAAAATCCCACCACCCCCGAGCCATCGAAGCCTCAATTAAATACTTCCTAGTGCAAGCAACCGCTTCAGCCATTATCTTACTCTCAAGCACCATCAATGCCTGATCTACAGGACAATGGGACATCACCCAACTAACCAACCACATATCCTGCCTCCTCCTCACAACAGCAATCGCCATAAAACTAGGCCTAGTACCCTTCCACTTCTGATTCCCAGAAGTGCTTCAAGGA
Aulacorhynchus_prasinus_EU285781	------------------CTAATCGCGTCATCCAGTATAATCCTAGGCTCTTCCATTGTAATTACAAGTAATCACTGAGCACTAACCTGAACCGGACTAGAAATCAACACACTAGCGATCATTCCAATAATCTCAAAATCCCACCACCCCCGAGCCATCGAAGCCTCAATTAAATACTTCCTAGTGCAAGCAGCCGCTTCAGCCATTATCTTACTCTCAAGCACCATCAATGCCTGATCTACAGGACAATGGGACATCACCCAGCTAACCAACCACATATCCTGCCTCCTCCTCACAACAGCAATCGCCATAAAACTAGGCCTAGTACCCTTCCACTTCTGGTTTCCAGAAGTACTTCAAGGC
Aulacorhynchus_prasinus_EU285782	------------------CTAATCGCGTCATCCAGTATAATNCTAGGCTCTTCCATTGTAATTACAAGTAATCACTGAGCACTAACCTGAACCGGACTAGAAATCAACACACTAGCGATCATTCCAATAATCTCAAAATCCCACCACCCCCGAGCCATCGAAGCCTCAATTAAATACTTCCTAGTGCAAGCAGCCGCTTCAGCCATTATCTTACTCTCAAGCACCATCAATGCCTGATCTACAGGACAATGGGACATCACCCAGCTAACCAACTACATATCCTGCCTCCTCCTCACAACAGCAATCGCCATAAAACTAGGCCTAGTACCCTTCCACTTCTGGTTTCCAGAAGTACTTCAAGGC
Aulacorhynchus_prasinus_EU285783	--------------------------------------------------TTCCATTGTAATTACAAGTNATCACTGAGCACTAACCTGAACCGGACTAGAAATCAACACACTAGCGATCATTCCAATAATCTCAAAATCCCACCACCCCCGAGCCATCGAAGCCTCAATTAAATACTTCCTAGTGCAAGCAGCCGCTTCAGCCATTATCTTACTCTCAAGCACCATCAATGCCTGATCTACAGGACAATGGGACATCACCCAGCTAACCAACTACATATCCTGCCTCCTCCTCACAACAGCAATCGCCATAAAACTAGGCCTAGTACCCTTCCACTTCTGGTTTCCAGAAGTACTTCAAGGC
Aulacorhynchus_prasinus_EU285765	ATGAACCCTCACGCAAAACTAATCACATCATCCAGTATAATTCTAGGCTCTTCCATTGTAATTTCAAGCAATCACTGAGCACTAACCTGAACCGGACTAGAAATCAACACACTAGCCATCATTCCAATAATCTCAAAATCCCACCACCCCCGAGCCATCGAAGCCTCAGTCAAATACTTCCTAGTCCAAGCAACCGCTTCAGCCATCATATTGCTCTCAAGCACCATCAATGCCTGATCTACAGGACAATGGGACATCACCCAACTAACCAACCACATATCCTCCCTCCTCCTCACAACAGCAATCTCCATAAAACTAGGCCTAGTACCCTTCCACTTCTGATTCCCAGAAGTGCTTCAAGGA
Aulacorhynchus_prasinus_EU285760	ATGAACCCTCACGCAAAACTAATCACATCATCCAGTATAATTCTAGGCTCTTCCATTGTAATTACAAGCAATCACTGGGCACTAACCTGAACCGGACTGGAAATTAACACACTAGCCATCATTCCAATAATCTCAAAATCCCACCACCCCCGAGCCATCGAAGCCTCAGTTAAATACTTCCTAGTGCAAGCAACCGCCTCAGCCATCATACTACTCTCAAGCACCATCAATGCCTGATCTACGGGACAATGAGACATCACCCAACTAACCAACCACATATCCTGCCTCCTCCTCACAACAGCAATCGCCATAAAACTAGGCCTAGTACCCTTCCACTTCTGATTCCCAGAAGTGCTTCAAGGA
Aulacorhynchus_prasinus_EU285761	ATGAACCCTCACGCAAAACTAATCACATCATCCAGTATAATTCTAGGCTCTTCCATTGTAATTACAAGCAATCACTGGGCACTAACCTGAACCGGACTGGAAATTAACACACTAGCCATCATTCCAATAATCTCAAAATCCCACCACCCCCGAGCCATCGAAGCCTCAGTTAAATACTTCCTAGTGCAAGCAACCGCCTCAGCCATCATACTACTCTCAAGCACCATCAATGCCTGATCTACGGGACAATGAGACATCACCCAACTAACCAACCACATATCCTGCCTCCTCCTCACAACAGCAATCGCCATAAAACTAGGCCTAGTACCCTTCCACTTCTGATTCCCAGAAGTGCTTCAAGGA
Aulacorhynchus_prasinus_EU285762	ATGAACCCTCACGCAAAACTAATCACATCATCCAGTATAATTCTAGGCTCTTCCATTGTAATTACAAGCAATCACTGGGCACTAACCTGAACCGGACTGGAAATTAACACACTAGCCATCATTCCAATAATCTCAAAATCCCACCACCCCCGAGCCATCGAAGCCTCAGTTAAATACTTCCTAGTGCAAGCAACCGCCTCAGCCATCATACTACTCTCAAGCACCATCAATGCCTGATCTACGGGACAATGAGACATCACCCAACTAACCAACCACATATCCTGCCTCCTCCTCACAACAGCAATCGCCATAAAACTAGGCCTAGTACCCTTCCACTTCTGATTCCCAGAAGTGCTTCAAGGA
Aulacorhynchus_prasinus_EU285763	ATGAACCCTCACGCAAAACTAATCACATCATCCAGTATAATTCTAGGCTCTTCCATTGTAATTACAAGCAATCACTGGGCACTAACCTGAACCGGACTGGAAATTAACACACTAGCCATCATTCCAATAATCTCAAAATCCCACCACCCCCGAGCCATCGAAGCCTCAGTTAAATACTTCCTAGTGCAAGCAACCGCCTCAGCCATCATACTACTCTCAAGCACCATCAATGCCTGATCTACGGGACAATGAGACATCACCCAACTAACCAACCACATATCCTGCCTCCTCCTCACAACAGCAATCGCCATAAAACTAGGCCTAGTACCCTTCCACTTCTGATTCCCAGAAGTGCTTCAAGGA
Aulacorhynchus_prasinus_EU285764	ATGAACCCTCACGCAAAACTAATCACATCATCCAGTATAATTCTAGGCTCTTCCATTGTAATTACAAGCAATCACTGGGCACTAACCTGAACCGGACTGGAAATTAACACACTAGCCATCATTCCAATAATCTCAAAATCCCACCACCCCCGAGCCATCGAAGCCTCAGTTAAATACTTCCTAGTGCAAGCAACCGCCTCAGCCATCATACTACTCTCAAGCACCATCAATGCCTGATCTACGGGACAATGAGACATCACCCAACTAACCAACCACATATCCTGCCTCCTCCTCACAACAGCAATCGCCATAAAACTAGGCCTAGTACCCTTCCACTTCTGATTCCCAGAAGTGCTTCAAGGA
Aulacorhynchus_prasinus_EU285735	ATGAACCCTTACGCAAAACTAATCGCGTCATCTAGTATAATTCTAGGCTCTTCCATTGTGATTACAAGCAATCACTGAGCACTAACCTGAACCGGACTAGAAATCAACACACTAGCCATCATTCCAATAATCTCAAAATCCCACCACCCCCGAGCCATTGAAGCCTCAGTTAAATACTTCCTAGTGCAAGCAACCGCTTCAGCCATCATACTACTCTCAAGCACCATCAATGCCTGATCTACAGGACAATGAGATATCACCCAACTAACCAACCACATATCCTGCCTCCTCCTCACAACAGCAATCGCCATAAAACTAGGCCTAGTACCCTTCCACTTCTGATTCCCAGAAGTGCTTCAAGGA
Aulacorhynchus_prasinus_EU285736	ATGAACCCTTACGCAAAACTAATCGCGTCATCTAGTATAATTCTAGGCTCTTCCATTGTGATTACAAGCAATCACTGAGCACTAACCTGAACCGGACTAGAAATCAACACACTAGCCATCATTCCAATAATCTCAAAATCCCACCACCCCCGAGCCATTGAAGCCTCAGTTAAATACTTCCTAGTGCAAGCAACCGCTTCAGCCATCATACTACTCTCAAGCACCATCAATGCCTGATCTACAGGACAATGAGATATCACCCAACTAACCAACCACATATCCTGCCTCCTCCTCACAACAGCAATCGCCATAAAACTAGGCCTAGTACCCTTCCACTTCTGATTCCCAGAAGTGCTTCAAGGA
Aulacorhynchus_prasinus_EU285737	ATGAACCCTTACGCAAAACTAATCGCGTCATCTAGTATAATTCTAGGCTCTTCCATTGTGATTACAAGCAATCACTGAGCACTAACCTGAACCGGACTAGAAATCAACACACTAGCCATCATTCCAATAATCTCAAAATCCCACCACCCCCGAGCCATTGAAGCCTCAGTTAAATACTTCCTAGTGCAAGCAACCGCTTCAGCCATCATACTACTCTCAAGCACCATCAATGCCTGATCTACAGGACAATGAGATATCACCCAACTAACCAACCACATATCCTGCCTCCTCCTCACAACAGCAATCGCCATAAAACTAGGCCTAGTACCCTTCCACTTCTGATTCCCAGAAGTGCTTCAAGGA
Aulacorhynchus_prasinus_EU285738	ATGAACCCCTACGCAAAACTAATCGCGTCATCTAGTATAATTCTAGGCTCTTCCATTGTGATTACAAGCAATCACTGAGCACTAACCTGAACCGGACTAGAAATCAACACACTAGCCATCATTCCAATAATCTCAAAATCCCACCACCCCCGAGCCATTGAAGCCTCGGTTAAATACTTCCTAGTGCAAGCAACCGCTTCAGCCATCATACTACTCTCAAGCACCATCAATGCCTGATCTACAGGACAATGAGATATCACCCAACTAACCAACCACATATCCTGCCTCCTCCTCACAACAGCAATCGCCATAAAACTAGGCCTAGTACCCTTCCACTTCTGATTCCCAGAAGTGCTTCAAGGA
Aulacorhynchus_prasinus_EU285739	ATGAACCCCTACGCAAAACTAATCGCGTCATCTAGTATAATTCTAGGCTCTTCCATTGTGATTACAAGCAATCACTGAGCACTAACCTGAACCGGACTAGAAATCAACACACTAGCCATCATTCCAATAATCTCAAAATCCCACCACCCCCGAGCCATTGAAGCCTCGGTTAAATACTTCCTAGTGCAAGCAACCGCTTCAGCCATCATACTACTCTCAAGCACCATCAATGCCTGATCTACAGGACAATGAGATATCACCCAACTAACCAACCACATATCCTGCCTCCTCCTCACAACAGCAATCGCCATAAAACTAGGCCTAGTACCCTTCCACTTCTGATTCCCAGAAGTGCTTCAAGGA
Aulacorhynchus_prasinus_EU285732	ATGAACCCTTACGCAAAACTAATCGCGTCATCTAGTATAATTCTAGGCTCTTCCATTGTGATTACAAGCAATCACTGAGCACTAACCTGAACCGGACTAGAAATCAACACACTAGCCATCATTCCAATAATCTCAAAATCCCACCACCCCCGAGCCATTGAAGCCTCGGTTAAATACTTCCTAGTGCAAGCAACCGCTTCAGCCATCATACTACTCTCAAGCACCATCAATGCCTGATCTACAGGACAATGAGATATCACCCAACTAACCAACCACATATCCTGCCTCCTCCTCACAACAGCAATCGCCATAAAACTAGGCCTAGTACCCTTCCACTTCTGATTCCCAGAAGTGCTTCAAGGA
Aulacorhynchus_prasinus_EU285733	ATGAACCCTTACGCAAAACTAATCGCGTCATCTAGTATAATTCTAGGCTCTTCCATTGTGATTACAAGCAATCACTGAGCACTAACCTGAACCGGACTAGAAATCAACACACTAGCCATCATTCCAATAATCTCAAAATCCCACCACCCCCGAGCCATTGAAGCCTCGGTTAAATACTTCCTAGTGCAAGCAACCGCTTCAGCCATCATACTACTCTCAAGCACCATCAATGCCTGATCTACAGGACAATGAGATATCACCCAACTAACCAACCACATATCCTGCCTCCTCCTCACAACAGCAATCGCCATAAAACTAGGCCTAGTACCCTTCCACTTCTGATTCCCAGAAGTGCTTCAAGGA
Aulacorhynchus_prasinus_EU285734	ATGAACCCTTACGCAAAACTAATCGCGTCATCTAGTATAATTCTAGGCTCTTCCATTGTGATTACAAGCAATCACTGAGCACTAACCTGAACCGGACTAGAAATCAACACACTAGCCATCATTCCAATAATCTCAAAATCCCACCACCCCCGAGCCATTGAAGCCTCGGTTAAATACTTCCTAGTGCAAGCAACCGCTTCAGCCATCATACTACTCTCAAGCACCATCAATGCCTGATCTACAGGACAATGAGATATCACCCAACTAACCAACCACATATCCTGCCTCCTCCTCACAACAGCAATCGCCATAAAACTAGGCCTAGTACCCTTCCACTTCTGATTCCCAGAAGTGCTTCAAGGA
Aulacorhynchus_prasinus_EU285750	ATGAACCCTCACGCAAAACTAATCGCGTCATCTAGTATAATTCTAGGCTCTTCCATTGTAATTACAAGCAATCACTGAGCATTAACCTGAACTGGACTAGAAATCAACACACTAGCCATCATTCCAATGATCTCAAAATCTCACCACCCCCGAGCCATCGAAGCCTCGGTTAAATACTTCCTAGTACAAGCTACCGCTTCAGCCATCATATTACTCTCAAGCACCATCAATGCCTGATCTACAGGACAATGAGATATCACCCAACTAACCAACCACATATCCTGCCTCCTCCTCACAACAGCAATCGCTATAAAACTAGGCCTAGTACCCTTCCACTTCTGATTCCCAGAAGTGCTTCAAGGA
Aulacorhynchus_prasinus_EU285751	ATGAACCCTCACGCAAAACTAATCGCGTCATCTAGTATAATTCTAGGCTCTTCCATTGTAATTACAAGCAATCACTGAGCATTAACCTGAACTGGACTAGAAATCAACACACTAGCCATCATTCCAATGATCTCAAAATCTCACCACCCCCGAGCCATCGAAGCCTCGGTTAAATACTTCCTAGTACAAGCTACCGCTTCAGCCATCATATTACTCTCAAGCACCATCAATGCCTGATCTACAGGACAATGAGATATCACCCAACTAACCAACCACATATCCTGCCTCCTCCTCACAACAGCAATCGCTATAAAACTAGGCCTAGTACCCTTCCACTTCTGATTCCCAGAAGTGCTTCAAGGA
Aulacorhynchus_prasinus_EU285752	ATGAACCCTCACGCAAAACTAATCGCGTCATCTAGTATAATTCTAGGCTCTTCCATTGTAATTACAAGCAATCACTGAGCATTAACCTGAACTGGACTAGAAATCAACACACTAGCCATCATTCCAATGATCTCAAAATCTCACCACCCCCGAGCCATCGAAGCCTCGGTTAAATACTTCCTAGTACAAGCTACCGCTTCAGCCATCATATTACTCTCAAGCACCATCAATGCCTGATCTACAGGACAATGAGATATCACCCAACTAACCAACCACATATCCTGCCTCCTCCTCACAACAGCAATCGCTATAAAACTAGGCCTAGTACCCTTCCACTTCTGATTCCCAGAAGTGCTTCAAGGA
Aulacorhynchus_prasinus_EU285740	ATGAACCCTCACGCAAAACTAATCGCGTCATCTAGTATAATTCTAGGCTCTTCCATTGTAATTACAAGCAATCACTGAGCATTAACCTGAACCGGACTAGAAATCAACACACTAGCCATCATTCCAATGATCTCAAAATCTCACCACCCCCGAGCCATCGAAGCCTCGGTTAAATACTTCCTAGTACAAGCTACCGCTTCAGCCATCATATTACTCTCAAGCACCATCAATGCCTGATCTACAGGACAATGAGATATCACCCAACTAACCAACCACATATCCTGCCTCCTCCTTACAACAGCAATCGCCATAAAACTAGGCCTAGTACCCTTCCACTTCTGATTCCCAGAAGTGCTTCAAGGA
Aulacorhynchus_prasinus_EU285741	ATGAACCCTCACGCAAAACTAATCGCGTCATCTAGTATAATTCTAGGCTCTTCCATTGTAATTACAAGCAATCACTGAGCATTAACCTGAACCGGACTAGAAATCAACACACTAGCCATCATTCCAATGATCTCAAAATCTCACCACCCCCGAGCCATCGAAGCCTCGGTTAAATACTTCCTAGTACAAGCTACCGCTTCAGCCATCATATTACTCTCAAGCACCATCAATGCCTGATCTACAGGACAATGAGATATCACCCAACTAACCAACCACATATCCTGCCTCCTCCTTACAACAGCAATCGCCATAAAACTAGGCCTAGTACCCTTCCACTTCTGATTCCCAGAAGTGCTTCAAGGA
Aulacorhynchus_prasinus_EU285742	ATGAACCCTCACGCAAAACTAATCGCGTCATCTAGTATAATTCTAGGCTCTTCCATTGTAATTACAAGCAATCACTGAGCATTAACCTGAACCGGACTAGAAATCAACACACTAGCCATCATTCCAATGATCTCAAAATCTCACCACCCCCGAGCCATCGAAGCCTCGGTTAAATACTTCCTAGTACAAGCTACCGCTTCAGCCATCATATTACTCTCAAGCACCATCAATGCCTGATCTACAGGACAATGAGATATCACCCAACTAACCAACCACATATCCTGCCTCCTCCTTACAACAGCAATCGCCATAAAACTAGGCCTAGTACCCTTCCACTTCTGATTCCCAGAAGTGCTTCAAGGA
Aulacorhynchus_prasinus_EU285743	ATGAACCCTCACGCAAAACTAATCGCGTCATCTAGTATAATTCTAGGCTCTTCCATTGTAATTACAAGCAATCACTGAGCATTAACCTGAACCGGACTAGAAATCAACACACTAGCCATCATTCCAATGATCTCAAAATCTCACCACCCCCGAGCCATCGAAGCCTCGGTTAAATACTTCCTAGTACAAGCTACCGCTTCAGCCATCATATTACTCTCAAGCACCATCAATGCCTGATCTACAGGACAATGAGATATCACCCAACTAACCAACCACATATCCTGCCTCCTCCTTACAACAGCAATCGCCATAAAACTAGGCCTAGTACCCTTCCACTTCTGATTCCCAGAAGTGCTTCAAGGA
Aulacorhynchus_prasinus_EU285744	ATGAACCCTCACGCAAAACTAATCGCGTCATCTAGTATAATTCTAGGCTCTTCCATTGTAATTACAAGCAATCACTGAGCATTAACCTGAACCGGACTAGAAATCAACACACTAGCCATCATTCCAATGATCTCAAAATCTCACCACCCCCGAGCCATCGAAGCCTCGGTTAAATACTTCCTAGTACAAGCTACCGCTTCAGCCATCATATTACTCTCAAGCACCATCAATGCCTGATCTACAGGACAATGAGATATCACCCAACTAACCAACCACATATCCTGCCTCCTCCTTACAACAGCAATCGCCATAAAACTAGGCCTAGTACCCTTCCACTTCTGATTCCCAGAAGTGCTTCAAGGA
Aulacorhynchus_prasinus_EU285745	ATGAACCCTCACGCAAAACTAATCGCGTCATCTAGTATAATTCTAGGCTCTTCCATTGTAATTACAAGCAATCACTGAGCATTAACCTGAACCGGACTAGAAATCAACACACTAGCCATCATTCCAATGATCTCAAAATCTCACCACCCCCGAGCCATCGAAGCCTCGGTTAAATACTTCCTAGTACAAGCTACCGCTTCAGCCATCATATTACTCTCAAGCACCATCAATGCCTGATCTACAGGACAATGAGATATCACCCAACTAACCAACCACATATCCTGCCTCCTCCTTACAACAGCAATCGCCATAAAACTAGGCCTAGTACCCTTCCACTTCTGATTCCCAGAAGTGCTTCAAGGA
Aulacorhynchus_prasinus_EU285746	ATGAACCCTCACGCAAAACTAATCGCGTCATCTAGTATAATTCTAGGCTCTTCCATTGTAATTACAAGCAATCACTGAGCATTAACCTGAACCGGACTAGAAATCAACACACTAGCCATCATTCCAATGATCTCAAAATCTCACCACCCCCGAGCCATCGAAGCCTCGGTTAAATACTTCCTAGTACAAGCTACCGCTTCAGCCATCATATTACTCTCAAGCACCATCAATGCCTGATCTACAGGACAATGAGATATCACCCAACTAACCAACCACATATCCTGCCTCCTCCTTACAACAGCAATCGCCATAAAACTAGGCCTAGTACCCTTCCACTTCTGATTCCCAGAAGTGCTTCAAGGA
Aulacorhynchus_prasinus_EU285747	ATGAACCCTCACGCAAAACTAATCGCGTCATCTAGTATAATTCTAGGCTCTTCCATTGTAATTACAAGCAATCACTGAGCATTAACCTGAACCGGACTAGAAATCAACACACTAGCCATCATTCCAATGATCTCAAAATCTCACCACCCCCGAGCCATCGAAGCCTCGGTTAAATACTTCCTAGTACAAGCTACCGCTTCAGCCATCATATTACTCTCAAGCACCATCAATGCCTGATCTACAGGACAATGAGATATCACCCAACTAACCAACCACATATCCTGCCTCCTCCTTACAACAGCAATCGCCATAAAACTAGGCCTAGTACCCTTCCACTTCTGATTCCCAGAAGTGCTTCAAGGA
Aulacorhynchus_prasinus_EU285748	ATGAACCCTCACGCAAAACTAATCGCGTCATCTAGTATAATTCTAGGCTCTTCCATTGTAATTACAAGCAATCACTGAGCATTAACCTGAACCGGACTAGAAATCAACACACTAGCCATCATTCCAATGATCTCAAAATCTCACCACCCCCGAGCCATCGAAGCCTCGGTTAAATACTTCCTAGTACAAGCTACCGCTTCAGCCATCATATTACTCTCAAGCACCATCAATGCCTGATCTACAGGACAATGAGATATCACCCAACTAACCAACCACATATCCTGCCTCCTCCTTACAACAGCAATCGCCATAAAACTAGGCCTAGTACCCTTCCACTTCTGATTCCCAGAAGTGCTTCAAGGA
Aulacorhynchus_prasinus_EU285749	ATGAACCCTCACGCAAAACTAATCGCGTCATCTAGTATAATTCTAGGCTCTTCCATTGTAATTACAAGCAATCACTGAGCATTAACCTGAACCGGACTAGAAATCAACACACTAGCCATCATTCCAATGATCTCAAAATCTCACCACCCCCGAGCCATCGAAGCCTCGGTTAAATACTTCCTAGTACAAGCTACCGCTTCAGCCATCATATTACTCTCAAGCACCATCAATGCCTGATCTACAGGACAATGAGATATCACCCAACTAACCAACCACATATCCTGCCTCCTCCTTACAACAGCAATCGCCATAAAACTAGGCCTAGTACCCTTCCACTTCTGATTCCCAGAAGTGCTTCAAGGA
Aulacorhynchus_prasinus_EU285754	ATGAACCCTCACGCAAAACTAATCGCGTCATCTAGTATAATTCTAGGCTCTTCCATTGTAATTACAAGCAATCACTGAGCATTAACCTGAACCGGACTAGAAATCAACACACTAGCCATCATTCCAATGATCTCAAAATCTCACCACCCCCGAGCCATCGAAGCCTCGGTTAAATACTTCCTAGTACAAGCTACCGCTTCAGCCATCATATTACTCTCAAGCACCATCAATGCCTGATCTACAGGACAATGAGATATCACCCAACTAACCAACCACATATCCTGCCTCCTCCTTACAACAGCAATCGCCATAAAACTAGGCCTAGTACCCTTCCACTTCTGATTCCCAGAAGTGCTTCAAGGA
Aulacorhynchus_prasinus_EU285755	ATGAACCCTCACGCAAAACTAATCGCGTCATCTAGTATAATTCTAGGCTCTTCCATTGTAATTACAAGCAATCACTGAGCATTAACCTGAACCGGACTAGAAATCAACACACTAGCCATCATTCCAATGATCTCAAAATCTCACCACCCCCGAGCCATCGAAGCCTCGGTTAAATACTTCCTAGTACAAGCTACCGCTTCAGCCATCATATTACTCTCAAGCACCATCAATGCCTGATCTACAGGACAATGAGATATCACCCAACTAACCAACCACATATCCTGCCTCCTCCTTACAACAGCAATCGCCATAAAACTAGGCCTAGTACCCTTCCACTTCTGATTCCCAGAAGTGCTTCAAGGA
Aulacorhynchus_prasinus_EU285756	ATGAACCCTCACGCAAAACTAATCGCGTCATCTAGTATAATTCTAGGCTCTTCCATTGTAATTACAAGCAATCACTGAGCATTAACCTGAACCGGACTAGAAATCAACACACTAGCCATCATTCCAATGATCTCAAAATCTCACCACCCCCGAGCCATCGAAGCCTCGGTTAAATACTTCCTAGTACAAGCTACCGCTTCAGCCATCATATTACTCTCAAGCACCATCAATGCCTGATCTACAGGACAATGAGATATCACCCAACTAACCAACCACATATCCTGCCTCCTCCTTACAACAGCAATCGCCATAAAACTAGGCCTAGTACCCTTCCACTTCTGATTCCCAGAAGTGCTTCAAGGA
Aulacorhynchus_prasinus_EU285757	ATGAACCCTCACGCAAAACTAATCGCGTCATCTAGTATAATTCTAGGCTCTTCCATTGTAATTACAAGCAATCACTGAGCATTAACCTGAACCGGACTAGAAATCAACACACTAGCCATCATTCCAATGATCTCAAAATCTCACCACCCCCGAGCCATCGAAGCCTCGGTTAAATACTTCCTAGTACAAGCTACCGCTTCAGCCATCATATTACTCTCAAGCACCATCAATGCCTGATCTACAGGACAATGAGATATCACCCAACTAACCAACCACATATCCTGCCTCCTCCTTACAACAGCAATCGCCATAAAACTAGGCCTAGTACCCTTCCACTTCTGATTCCCAGAAGTGCTTCAAGGA
Aulacorhynchus_prasinus_EU285758	ATGAACCCTCACGCAAAACTAATCGCGTCATCTAGTATAATTCTAGGCTCTTCCATTGTAATTACAAGCAATCACTGAGCATTAACCTGAACCGGACTAGAAATCAACACACTAGCCATCATTCCAATGATCTCAAAATCTCACCACCCCCGAGCCATCGAAGCCTCGGTTAAATACTTCCTAGTACAAGCTACCGCTTCAGCCATCATATTACTCTCAAGCACCATCAATGCCTGATCTACAGGACAATGAGATATCACCCAACTAACCAACCACATATCCTGCCTCCTCCTTACAACAGCAATCGCCATAAAACTAGGCCTAGTACCCTTCCACTTCTGATTCCCAGAAGTGCTTCAAGGA
Aulacorhynchus_prasinus_EU285759	ATGAACCCTCACGCAAAACTAATCGCGTCATCTAGTATAATTCTAGGCTCTTCCATTGTAATTACAAGCAATCACTGAGCATTAACCTGAACCGGACTAGAAATCAACACACTAGCCATCATTCCAATGATCTCAAAATCTCACCACCCCCGAGCCATCGAAGCCTCGGTTAAATACTTCCTAGTACAAGCTACCGCTTCAGCCATCATATTACTCTCAAGCACCATCAATGCCTGATCTACAGGACAATGAGATATCACCCAACTAACCAACCACATATCCTGCCTCCTCCTTACAACAGCAATCGCCATAAAACTAGGCCTAGTACCCTTCCACTTCTGATTCCCAGAAGTGCTTCAAGGA
Aulacorhynchus_prasinus_EU285753	ATGAACCCTCACGCAAAACTAATCGCATCATCTAGTATAATTCTAGGCTCTTCCATTGTAATTACAAGCAATCACTGAGCATTAACCTGAACCGGACTAGAAATCAACACACTAGCCATCATTCCAATGATCTCAAAATCTCACCACCCCCGAGCCATCGAAGCCTCGGTTAAATACTTCCTAGTACAAGCTACCGCTTCAGCCATCATATTACTCTCAAGCACCATCAATGCCTGATCTACAGGACAATGAGATATCACCCAACTAACCAACCACATATCCTGCCTCCTCCTTACAACAGCAATCGCCATAAAACTAGGCCTAGTACCCTTCCACTTCTGATTCCCAGAAGTGCTTCAAGGA
Aulacorhynchus_haematopygus_EU285789	ATGAACCCTCACGCAAAACTAATCGCGTCATCCAGCATAATTCTAGGCTCCCTTATTGTAATCTCAAGCAACCACTGAGCACTGATCTGAACCGGANTAGAAATCAACACCCTAGCCATCATCCCAATAATCTCAAAATCTCATCACCCCCGAGCCATCGAAGCCTCAATTAAATATTTCCTAGTACAAGCAACTGCCTCAGCTATCATCCTACTCTCAAGCACCATTAATGCTTGAACTACGGGACAATGAGATATCACACAACTAACCAACCCCATATCCTGTCTCCTACTCACAGCAGCAATTGCCATAAAACTAGGCCTAGTACCCTTCCACTTTTGATTTCCAGAAGTCCTGCAAGGC
Aulacorhynchus_coeruleicinctis_EU285790	ATGAACCCTCACGCAAAACTAATCGCGTCATCCAGCATAATTCTAGGCTCCTTCATTGTAATTTTAAGTAATCACTGAGCACTGACCTGAGCCGGACTAGAAATCAACACCCTGGCCATCATTCCAATAATCTCAAAATCCCATCACCCCCGAGCCATCGAGGCCTCAATTAAATACTTCCTAGTACAAGCAACTGCTTCAGCTGTCATCCTACTCTCAAGCACTATCAATGCCTGGTCTACAGGACAGTGAGATATTACTCAACTAACCAATCACATATCCTGCCTCCTCCTCACAACAGCAATCGCCATAAAACTAGGCCTAGCACCCTTCCACTTTTGATTCCCAGAAGTCCTACAAGGC
Aulacorhynchus_sulcatus_EU285788	ATGAACCGCCACGCAAAACTAATCGCGTCATCCAGCATAGTTCTAGGCTCCTTCATTGTAATTTCAAGCAATCACTGAACACTCACCTGAACAGGACTAGAAATTAACACCCTGGCCATCATCCCAATAATCTCAAAATCCCATCACCCCCGAGCCATCGAAGCCTCAATTAAATACTTCCTAGTACAAGCAACCGCTTCAGCTATCATCCTACTCTCAAGCACCATCAACGCTTGATCTACAGGACAATGAGATATCACACAACTAACCAATCACATATCCTGCCTCCTCCTCACAGCAGCAATTGCTATAAAACTAGGCCTAGTACCCTTCCACTTTTGATTTCCAGAAGTCCTGCAAGGC
Aulacorhynchus_derbianus_EU285791	ATGAATCCCCACGCAAAACTAATCGCGTCATCCAGTATAATCCTAGGATCCTTCATTGTAATCTCAAGCAATCACTGAGCACTCACCTGAACTGGACTAGAAATCAACACCCTAGCCATCATCCCAATAATCTCAAAATCCCACCACCCCCGAGCCATCGAAGCCTCAATTAAATATTTCCTAGTACAAGCAACTGCTTCGGCTATTATCCTACTCTCAAGCACCATCAACGCTTGATCTACAGGACAATGAGATATCACACAATTAACCAATCACATATCCTGCCTCCTCCTCACAGCTGCAATTGCCATAAAACTAGGCCTAGTACCCTTCCACTTCTGATTCCCAGAAGTGCTTCAAGGA
Aulacorhynchus_derbianus_EU285792	ATGAATCCCCACGCAAAACTAATCGCGTCATCCAGTATAATCCTAGGATCCTTCATTGTAATCTCAAGCAATCACTGAGCACTCACCTGAACTGGACTAGAAATCAACACCCTAGCCATCATCCCAATAATCTCAAAATCCCACCACCCCCGAGCCATCGAAGCCTCAATTAAATATTTCCTAGTACAAGCAACTGCTTCGGCTATTATCCTACTCTCAAGCACCATCAACGCTTGATCTACAGGACAATGAGATATCACACAATTAACCAATCACATATCCTGCCTCCTCCTCACAGCTGCAATTGCCATAAAACTAGGCCTAGTACCCTTCCACTTCTGATTCCCAGAAGTGCTTCAAGGA
	;
End;
