# Supplementary material for: A latitudinal phylogeographic diversity gradient in birds
Source: PLoS Biol. 2017 Apr 13;15(4):e2001073. doi: 10.1371/journal.pbio.2001073 (PMC5390966; doi:10.1371/journal.pbio.2001073)
Supplement: S1 Data — (ZIP) [file pbio.2001073.s015.zip › S1_Data/Automolus-ochrolaemus.nex]

#NEXUS
Begin data;
	Dimensions ntax=168 nchar=1048;
	Format datatype=dna gap=?;
	Matrix
central_72080PuntarenasCR --------------------------GCCTAGGAACACAAATCATCACAGGTCTCTTAATAGCAATACACTACACAGCAGACACTACCCTAGCCTTCACATCAGTAGCCCACACATGCCGTAATGTCCAATTTGGTTGACTAATCCGCAATCTCCATGCAAACGGAGCCTCAATATTCTTCATCTGCATCTATCTCCACATTGGACGAGGGTTCTACTATGGTTCCTATCTATTCAAAGAAACCTGAAATACAGGGGTTATTCTACTTCTAACCCTCATAGCAACAGCCTTTGTAGGCTACGTCCTACCTTGGGGCCAAATATCATTTTGAGGTGCTACAGTTATTACTAACCTCTTTTCAGCAATCCCCTAC…
central_BAR4376LaLuzNIC -----------------TAGGCATCTGTCTAGGAACACAAATCATTACAGGCCTCTTAATAGCAATACACTATACAGCAGACACTACCCTGGCCTTCACATCAGTAGCCCACACATGCCGTAATGTCCAATTCGGTTGGCTAATCCGCAATCTCCATGCAAACGGAGCCTCAATATTCTTCATCTGTATTTACCTTCACATTGGACGAGGATTCTACTACGGCTCATATCTATTCAAAGAAACCTGAAACACAGGAGTTATCCTCCTCCTAACCCTCATAGCAACAGCCTTCGTAGGCTATGTCCTACCCTGAGGCCAAATATCATTTTGAGGTGCTACAGTTATTACTAACCTCTTCTCAGCAATCCCCTATAT…
mexico_FLD343240VeracruzMEX -----------------TAGGCATCTGCCTAGGAACACAAATCATTACAGGCCTCTTAATAGCAATACACTATACAGCAGACACTACCCTGGCCTTCACATCAGTAGCCCACACATGCCGTAATGTCCAATTCGGTTGGCTAATCCGCAATCTCCATGCAAACGGAGCCTCAATATTCTTCATCTGTATTTACCTTCACATTGGACGAGGATTCTACTACGGGTCATATCTATTCAAAGAAACCTGAAACACAGGAGTTATCCTCCTTCTAACCCTCATAGCAACAGCCTTTGTAGGCTACGTCCTACCCTGAGGCCAAATATCATTTTGAGGTGCTACAGTTATTACTAACCTCTTCTCAGCAATCCCCT…
mexico_FLD343241VeracruzMEX -----------------TAGGCATCTGCCTAGGAACACAAATCATTACAGGCCTCTTAATAGCAATACACTATACAGCAGACACTACCCTGGCCTTCACATCAGTAGCCCACACATGCCGTAATGTCCAATTCGGTTGGCTAATCCGCAATCTCCATGCAAACGGAGCCTCAATATTCTTCATCTGTATTTACCTTCACATTGGACGAGGATTCTACTACGGGTCATATCTATTCAAAGAAACCTGAAACACAGGAGTTATCCTCCTTCTAACCCTCATAGCAACAGCCTTTGTAGGCTACGTCCTACCCTGAGGCCAAATATCATTTTGAGGTGCTACAGTTATTACTAACCTCTTCTCAGCAATCCCCT…
mexico_FLD393900VeracruzMEX -----------------TAGGCATCTGCCTAGGAACACAAATCATTACAGGCCTCTTAATAGCAATACACTATACAGCAGACACTACCCTGGCCTTCACATCAGTAGCCCACACATGCCGTAATGTCCAATTCGGTTGGCTAATCCGCAATCTCCATGCAAACGGAGCCTCAATATTCTTCATCTGTATTTACCTTCACATTGGACGAGGATTCTACTACGGGTCATATCTATTCAAAGAAACCTGAAACACAGGAGTTATCCTCCTTCTAACCCTCATAGCAACAGCCTTTGTAGGCTACGTCCTACCCTGAGGCCAAATATCATTTTGAGGTGCTACAGTTATTACTAACCTCTTCTCAGCAATCCCCT…
mexico_FLD393901VeracruzMEX -----------------TAGGCATCTGCCTAGGAACACAAATCATTACAGGCCTCTTAATAGCAATACACTATACAGCAGACACTACCCTGGCCTTCACATCAGTAGCCCACACATGCCGTAATGTCCAATTCGGTTGGCTAATCCGCAATCTCCATGCAAACGGAGCCTCAATATTCTTCATCTGTATTTACCTTCACATTGGACGAGGATTCTACTACGGGTCATATCTATTCAAAGAAACCTGAAACACAGGAGTTATCCTCCTCCTAACCCTCATAGCAACAGCCTTTGTAGGCTACGTCCTACCCTGAGGCCAAATATCATTTTGAGGTGCTACAGTTATTACTAACCTCTTCTCAGCAATCCCCT…
central_LSU16279LimonCR -----------------TAGGCATCTGTCTAGGAACACAAATCATTACAGGCCTCTTAATAGCAATACACTATACAGCAGACACTACCCTGGCCTTCACATCAGTAGCCCACACATGCCGTAATGTCCAATTCGGTTGGCTAATCCGCAATCTCCATGCAAACGGAGCCTCAATATTCTTCATCTGTATTTACCTTCACATTGGACGAGGATTCTACTACGGCTCATACCTATTCAAAGAAACCTGAAACACAGGAGTTATCCTCCTCCTAACCCTCATAGCAACAGCCTTCGTAGGCTATGTCCTACCCTGAGGCCAAATATCATTTTGAGGTGCTACAGTTATTACTAACCTCTTCTCAGCAATCCCCTATAT…
central_LSU3774ToledoBEL -----------------TAGGCATCTGCCTAGGAACACAAATCATTACAGGCCTCTTAATAGCAATACACTATACAGCAGACACTACCCTGGCCTTCACATCAGTAGCCCACACATGCCGTAATGTCCAATTCGGTTGGCTAATCCGCAATCTCCATGCAAACGGAGCCTCAATATTCTTCATCTGTATTTACCTTCACATTGGACGAGGATTCTACTACGGGTCATATCTATTCAAAGAAACCTGAAACACAGGAGTTATCCTCCTTCTAACCCTCATAGCAACAGCCTTTGTAGGCTACGTCCTACCCTGAGGCCAAATATCATTTTGAGGTGCTACAGTTATTACTAACCTCTTCTCAGCAATCCCCTATA…
central_LSU51424BocasdelToroPA -----------------TAGGCATCTGTCTAGGAACACAAATCATTACAGGCCTCTTAATAGCAATACACTATACAGCAGACACTACCCTGGCCTTCACATCAGTAGCCCACACATGCCGTAATGTCCAATTCGGTTGGCTAATCCGCAATCTCCATGCAAACGGAGCCTCAATATTCTTCATCTGTATTTACCTTCACATTGGACGAGGATTCTACTACGGCTCATATCTATTCAAAGAAACCTGAAACACAGGAGTTATCCTCCTCCTAACCCTCATAGCAACAGCCTTTGTAGGCTATGTCCTACCCTGAGGCCAAATATCATTTTGAGGTGCTACAGTTATTACTAACCTCTTCTCAGCAATCC…
central_LSU8766ToledoBEL -----------------TAGGCATCTGCCTAGGAACACAAATCATTACAGGCCTCTTAATAGCAATACACTATACAGCAGACACTACCCTGGCCTTCACATCAGTAGCCCACACATGCCGTAATGTCCAATTCGGTTGGCTAATCCGCAATCTCCATGCAAACGGAGCCTCAATATTCTTCATCTGTATTTACCTTCACATTGGACGAGGATTCTACTACGGGTCATATCTATTCAAAGAAACCTGAAACACAGGAGTTATCCTCCTTCTAACCCTCATAGCAACAGCCTTTGTAGGCTACGTCCTACCCTGAGGCCAAATATCATTTTGAGGTGCTACAGTTATTACTAACCTCTTCTCAGCAATCCCCTATA…
central_MBMDAB1242LaLuzNIC -------GGATCCCTCCTAGGCATCTGTCTAGGAACACAAATCATTACAGGCCTCTTAATAGCAATACACTATACAGCAGACACTACCCTGGCCTTCACATCAGTAGCCCACACATGCCGTAATGTCCAATTCGGTTGGCTAATCCGCAATCTCCATGCAAACGGAGCCTCAATATTCTTCATCTGTATTTACCTTCACATTGGACGAGGATTCTACTACGGCTCATATCTATTCAAAGAAACCTGAAACACAGGAGTTATCCTCCTCCTAACCCTCATAGCAACAGCCTTCGTAGGCTATGTCCTACCCTGAGGCCAAATATCATTTTGAGGTGCTACAGTTATTACTAACCTCTTCTCAGCAATCCCCTA…
central_MBMJMD867ChiriquiPAN ----------------------------------------------ACAGGTCTCTTAATAGCAATACACTACACAGCAGACACTACCCTAGCCTTCACATCAGTAGCCCACACATGCCGTAATGTCCAATTTGGTTGACTAATCCGCAATCTCCATGCAAACGGAGCCTCAATATTCTTCATCTGCATCTATCTCCACATTGGACGAGGATTCTACTATGGTTCCTATCTATTCAAAGAAACCTGAAATACAGGGGTTATTCTACTTCTAACCCTCATAGCAACAGCCTTTGTAGGCTACGTCCTACCTTGGGGCCAAATATCATTTTGAGGTGCTACAGTTATTACTAACCTCTTTTCAGCAATCCCC…
central_MBMJMD874ChiriquiPAN ------------------------------------------CATCACAGGTCTCTTAATAGCAATACACTACACAGCAGACACTACCCTAGCCTTCACATCAGTAGCCCACACATGCCGTAATGTCCAATTTGGTTGACTAATCCGCAATCTCCATGCAAACGGAGCCTCAATATTCTTCATCTGCATCTATCTCCACATTGGACGAGGGTTCTACTATGGTTCCTATCTATTCAAAGAAACCTGAAATACAGGGGTTATTCTACTTCTAACCCTCATAGCAACAGCCTTTGTAGGCTACGTCCTACCTTGGGGCCAAATATCATTTTGAGGTGCTACAGTTATTACTAACCTCTTTTCAGCAATCCCC…
mexico_MZFCHIMA027OaxMEX -----------------TAGGCATCTGCCTAGGAACACAAATCATTACAGGCCTCTTAATAGCAATACACTATACAGCAGACACTACCCTGGCCTTCACATCAGTAGCCCACACATGCCGTAATGTCCAATTCGGTTGGCTAATCCGCAATCTCCATGCAAACGGAGCCTCAATATTCTTCATCTGTATTTACCTTCACATTGGACGAGGATTCTACTACGGGTCATATCTATTCAAAGAAACCTGAAACACAGGAGTTATCCTCCTTCTAACCCTCATAGCAACAGCCTTTGTAGGCTACGTCCTACCCTGAGGCCAAATATCATTTTGAGGTGCTACAGTTATTACTAACCTCTTCTCAGCAATCCCCTATA…
mexico_MZFCHIMA175OaxMEX -----------------TAGGCATCTGCCTAGGAACACAAATCATTACAGGCCTCTTAATAGCAATACACTATACAGCAGACACTACCCTGGCCTTCACATCAGTAGCCCACACATGCCGTAATGTCCAATTCGGTTGGCTAATCCGCAATCTCCATGCAAACGGAGCCTCAATATTCTTCATCTGTATTTACCTTCACATTGGACGAGGATTCTACTACGGGTCATATCTATTCAAAGAAACCTGAAACACAGGAGTTATCCTCCTTCTAACCCTCATAGCAACAGCCTTTGTAGGCTACGTCCTACCCTGAGGCCAAATATCATTTTGAGGTGCTACAGTTATTACTAACCTCTTCTCAGCAATCCCCTATA…
mexico_MZFCYACH238ChiapasMEX -------------------GGCATCTGCCTAGGAACACAAATCATTACAGGCCTCTTAATAGCAATACACTATACAGCAGACACTACCCTGGCCTTCACATCAGTAGCCCACACATGCCGTAATGTCCAATTCGGTTGGCTAATCCGCAATCTCCATGCAAACGGAGCCTCAATATTCTTCATCTGTATTTACCTTCACATTGGACGAGGATTCTACTACGGGTCATATCTATTCAAAGAAACCTGAAACACAGGAGTTATCCTCCTTCTAACCCTCATAGCAACAGCCTTTGTAGGCTACGTCCTACCCTGAGGCCAAATATCATTTTGAGGTGCTACAGTTATTACTAACCTCTTCTCAGCAATCCCC…
mexico_MZFCYACH72ChipasMEX --------------------------------------------TTACAGGCCTCTTAATAGCAATACACTATACAGCAGACACTACCCTGGCCTTCACATCAGTAGCCCACACATGCCGTAATGTCCAATTCGGTTGGCTAATCCGCAATCTCCATGCAAACGGAGCCTCAATATTCTTCATCTGTATTTACCTTCACATTGGACGAGGATTCTACTACGGATCATATCTATTCAAAGAAACCTGAAACACAGGAGTTATCCTCCTTCTAACCCTCATAGCAACAGCCTTTGTAGGCTACGTCCTACCCTGAGGCCAAATATCATTTTGAGGTGCTACAGTTATTACTAACCTCTTCTCAGCAATCCCCTA…
mexico_MZFOMVP562OaxMEX -----------------TAGGCATCTGCCTAGGAACACAAATCATTACAGGCCTCTTAATAGCAATACACTATACAGCAGACACTACCCTGGCCTTCACATCAGTAGCCCACACATGCCGTAATGTCCAATTCGGTTGGCTAATCCGCAATCTCCATGCAAACGGAGCCTCAATATTCTTCATCTGTATTTACCTTCACATTGGACGAGGATTCTACTACGGGTCATATCTATTCAAAGAAACCTGAAACACAGGAGTTATCCTCCTTCTAACCCTCATAGCAACAGCCTTTGTAGGCTACGTCCTACCCTGAGGCCAAATATCATTTTGAGGTGCTACAGTTATTACTAACCTCTTCTCAGCAATCCCCTATAT…
mexico_MZFYACH354ChiapMEX -----------------TAGGCATCTGCCTAGGAACACAAATCATTACAGGCCTCTTAATAGCAATACACTATACAGCAGACACTACCCTGGCCTTCACATCAGTAGCCCACACATGCCGTAATGTCCAATTCGGTTGGCTAATCCGCAATCTCCATGCAAACGGAGCCTCAATATTCTTCATCTGTATTTACCTTCACATTGGACGAGGATTCTACTACGGGTCATATCTATTCAAAGAAACCTGAAACACAGGAGTTATCCTCCTTCTAACCCTCATAGCAACAGCCTTTGTAGGCTACGTCCTACCCTGAGGCCAAATATCATTTTGAGGTGCTACAGTTATTACTAACCTCTTCTCAGCAATCCCCTAT…
mexico_MZFYACH368ChiapMEX -----------------TAGGCATCTGCCTAGGAACACAAATCATTACAGGCCTCTTAATAGCAATACACTATACAGCAGACACTACCCTGGCCTTCACATCAGTAGCCCACACATGCCGTAATGTCCAATTCGGTTGGCTAATCCGCAATCTCCATGCAAACGGAGCCTCAATATTCTTCATCTGTATTTACCTTCACATTGGACGAGGATTCTACTACGGGTCATATCTATTCAAAGAAACCTGAAACACAGGAGTTATCCTCCTTCTAACCCTCATAGCAACAGCCTTTGTAGGCTACGTCCTACCCTGAGGCCAAATATCATTTTGAGGTGCTACAGTTATTACTAACCTCTTCTCAGCAATCCCCTAT…
mexico_MZFYACH400ChiapMEX -----------------TAGGCATCTGCCTAGGAACACAAATCATTACAGGCCTCTTAATAGCAATACACTATACAGCAGACACTACCCTGGCCTTCACATCAGTAGCCCACACATGCCGTAATGTCCAATTCGGTTGGCTAATCCGCAATCTCCATGCAAACGGAGCCTCAATATTCTTCATCTGTATTTACCTTCACATTGGACGAGGATTCTACTACGGGTCATATCTATTCAAAGAAACCTGAAACACAGGAGTTATCCTCCTTCTAACCCTCATAGCAACAGCCTTTGTAGGCTACGTCCTACCCTGAGGCCAAATATCATTTTGAGGTGCTACAGTTATTACTAACCTCTTCTCAGCAATCCCCTAT…
central_USNMB1990BocasDelToroPAN -------GGATCCCTCCTAGGCATCTGTCTAGGAACACAAATCATTACAGGCCTCTTAATAGCAATACACTATACAGCAGACACTACCCTGGCCTTCACATCAGTAGCCCACACATGCCGTAATGTCCAATTCGGTTGGCTAATCCGCAATCTCCATGCAAACGGAGCCTCAATATTCTTCATCTGTATTTACCTTCACATTGGACGAGGATTCTACTACGGCTCATATCTATTCAAAGAAACCTGAAACACAGGAGTTATCCTCCTCCTAACCCTCATAGCAACAGCCTTTGTAGGCTATGTCCTACCCTGAGGCCAAATATCATTTTGAGGTGCTACAGTTATTACTAACCTCTTCTCAGCAAT…
central_UWBM70060LaLuzNIC ???????GGATCCCTCCTAGGCATCTGTCTAGGAACACAAATCATTACAGGCCTCTTAATAGCAATACACTATACAGCAGACACTACCCTGGCCTTCACATCAGTAGCCCACACATGCCGTAATGTCCAATTCGGTTGGCTAATCCGCAATCTCCATGCAAACGGAGCCTCAATATTCTTCATCTGTATTTACCTTCACATTGGACGAGGATTCTACTACGGCTCATATCTATTCAAAGAAACCTGAAACACAGGAGTTATCCTCCTCCTAACCCTCATAGCAACAGCCTTCGTAGGCTATGTCCTACCCTGAGGCCAAATATCATTTTGAGGTGCTACAGTTATTACTAACCTCTTCTCAGCAATCCCCTAT…
choco_ANSP3436ManabiEC -----------------TAGGCATCTGCCTAGGAACACAAATCATTACAGGCCTCCTAATAGCAATACACTACACAGCAGACACTACCCTAGCCTTCACATCAGTAGCCCACACATGCCGCAACGTCCAATTTGGCTGACTAATCCGCAATCTCCATGCAAACGGGGCCTCAATATTCTTTATCTGTATTTACCTTCACATTGGACGAGGTTTCTACTACGGCTCCTATCTATTCAAAGAAACCTGAAATACAGGAGTTATTCTCCTTCTAACCCTCATAGCAACAGCCTTTGTAGGCTATGTCCTACCCTGAGGCCAAATATCATTTTGAGGCGCTACAGTCATTACTAACCTCTTCTCAGCAATCCCCTATATC…
choco_ANSP4306EsmEC -----------------TAGGCATCTGCCTAGGAACACAAATCATTACAGGCCTCCTAATAGCAATACACTACACAGCAGACACTACCCTAGCCTTCACATCAGTAGCCCACACATGCCGCAACGTCCAATTTGGCTGACTAATCCGCAATCTCCATGCAAACGGGGCCTCAATATTCTTTATCTGTATTTACCTTCACATTGGACGAGGTTTCTACTACGGCTCCTATCTATTCAAAGAAACCTGAAATACAGGAGTTATTCTCCTTCTAACCCTCATAGCAACAGCCTTTGTAGGCTATGTCCTACCCTGAGGCCAAATATCATTTTGAGGCGCTACAGTCATTACTAACCTCTTCTCAGCAATCCCCTATATCGGA…
choco_BAR15332PanPA -----------------TAGGCATCTGCCTAGGAACACAAATCATTACAGGCCTCCTAATAGCAATACACTACACAGCAGACACTACCCTAGCCTTCACATCAGTAGCCCACACATGCCGCAACGTCCAATTCGGTTGACTAATCCGCAATCTCCATGCAAACGGGGCCTCAATATTCTTTATCTGTATTTACCTTCACATTGGACGAGGATTCTACTACGGCTCCTATCTATTCAAAGAAACCTGAAATACAGGAGTTATTCTCCTTCTAACCCTCATAGCAACAGCCTTTGTAGGCTATGTCCTACCCTGAGGCCAAATATCATTTTGAGGCGCTACAGTCATTACTAACCTCTTCTCAGCAATCCCCTATATCGGA…
choco_LSU2241DarienPA -----------------TAGGCATCTGCCTAGGAACACAAATCATTACAGGCCTCCTAATAGCAATACACTACACAGCAGACACTACCCTAGCCTTCACATCAGTAGCCCACACATGTCGCAACGTCCAATTCGGTTGACTAATCCGCAATCTCCATGCAAACGGGGCCTCAATATTCTTTATCTGTATTTACCTTCACATTGGACGAGGATTCTACTACGGCTCCTATCTATTCAAAGAAACCTGAAATACAGGAGTTATTCTCCTTCTAACCCTCATAGCAACAGCCTTTGTAGGCTATGTCCTACCCTGAGGCCAAATATCATTTTGAGGCGCTACAGTCATTACTAACCTCTTCTCAGCAATCCCCTATATCG…
choco_LSU26528ColonPA -----------------TAGGCATCTGCCTAGGAACACAAATCATTACAGGCCTCCTAATAGCAATACACTACACAGCAGACACTACCCTAGCCTTCACATCAGTAGCCCACACATGTCGCAACGTCCAATTCGGTTGACTAATCCGCAATCTCCATGCAAACGGGGCCTCAATATTCTTTATCTGTATTTACCTTCACATTGGACGAGGATTCTACTACGGCTCCTATCTATTCAAAGAAACCTGAAATACAGGAGTTATTCTCCTTCTAACCCTCATAGCAACAGCCTTTGTAGGCTATGTCCTACCCTGAGGCCAAATATCATTTTGAGGCGCTACAGTCATTACTAACCTCTTCTCAGCAATCCCCTATATCG…
choco_LSU26537ColonPA -----------------TAGGCATCTGCCTAGGAACACAAATCATTACAGGCCTCCTAATAGCAATGCACTACACAGCAGACACTACCCTAGCCTTCACATCAGTAGCCCACACATGCCGCAACGTCCAATTCGGTTGACTAATCCGCAATCTCCATGCAAACGGGGCCTCAATATTCTTTATCTGTATTTACCTTCACATTGGACGAGGATTCTACTACGGCTCCTATCTATTCAAAGAAACCTGAAATACAGGAGTTATTCTCCTTCTAACCCTCATAGCAACAGCCTTTGTAGGCTATGTCCTACCCTGAGGCCAAATATCATTTTGAGGCGCTACAGTCATTACTAACCTCTTCTCAGCAATCCCCTATATCG…
guiana_48396KopinangVillageGUY -------------------GGCATCTGCCTAGGAACACAAATCATTACAGGCCTCCTAATAGCAATACACTACACAGCAGACACCACCCTAGCCTTCACATCAGTAGCCCACACATGCCGTAACGTCCAATTTGGCTGACTAATCCGCAATCTCCATGCAAACGGAGCCTCAATATTCTTTATCTGTATTTACCTTCACATTGGACGAGGATTCTACTACGGCTCCTATCTATTCAAAGAAACCTGAAATACAGGAGTCATTCTCCTCCTAACCCTCATAGCAACAGCCTTTGTAGGCTACGTCCTACCCTGAGGCCAAATATCATTTTGAGGCGCTACAGTCATTACTAACCTCTTCTCAGCAATCC…
guiana_AMNH12394AmazVZ -----------------TAGGCATCTGCCTAGGAACACAAATCATTACAGGCCTCCTAATAGCAATACACTACACAGCAGACACCACCCTAGCCTTCACATCAGTAGCCCACACATGCCGTAACGTCCAATTTGGCTGACTAATCCGCAATCTCCATGCAAACGGAGCCTCAATATTCTTTATCTGTATTTACCTTCACATTGGACGAGGATTCTACTACGGCTCCTATCTATTCAAAGAAACCTGAAATACAGGAGTCATTCTCCTCCTAACCCTCATAGCAACAGCCTTTGTAGGCTATGTCCTACCCTGAGGCCAAATATCATTTTGAGGCGCTACAGTCATTACTAACCTCTTCTCAGCAATCCCCTATATC…
guiana_AMNH12407AmazVZ -----------------TAGGCATCTGCCTAGGAACACAAATCATTACAGGCCTCCTAATAGCAATACACTACACAGCAGACACCACCCTAGCCTTCACATCAGTAGCCCACACATGCCGTAACGTCCAATTTGGCTGACTAATCCGCAATCTCCATGCAAACGGAGCCTCAATATTCTTTATCTGTATTTACCTTCACATTGGACGAGGATTCTACTACGGCTCCTATCTATTCAAAGAAACCTGAAATACAGGAGTCATTCTCCTCCTAACCCTCATAGCAACAGCCTTTGTAGGCTATGTCCTACCCTGAGGCCAAATATCATTTTGAGGCGCTACAGTCATTACTAACCTCTTCTCAGCAATCCCCTATATC…
guiana_AMNH12688AmazVZ -----------------TAGGCATCTGCCTAGGAACACAAATCATTACAGGCCTCCTAATAGCAATACACTACACAGCAGACACCACCCTAGCCTTCACATCAGTAGCCCACACATGCCGTAACGTCCAATTTGGCTGACTAATCCGCAATCTCCATGCAAACGGAGCCTCAATATTCTTTATCTGTATTTACCTTCACATTGGACGAGGATTCTACTACGGCTCCTATCTATTCAAAGAAACCTGAAATACAGGAGTCATTCTCCTCCTAACCCTCATAGCAACAGCCTTTGTAGGCTATGTCCTACCCTGAGGCCAAATATCATTTTGAGGCGCTACAGTCATTACTAACCTCTTCTCAGCAATCCCCTATATC…
guiana_AMNH14519AmazBR -----------------TAGGCATCTGCCTAGGAACACAAATCATTACAGGCCTCCTAATAGCAATACACTACACAGCAGACACCACCCTAGCCTTCACATCAGTAGCCCACACATGCCGTAACGTCCAATTTGGCTGACTAATCCGCAATCTCCATGCAAACGGAGCCTCAATATTCTTTATCTGTATTTACCTTCACATTGGACGAGGATTCTACTACGGCTCCTATCTATTCAAAGAAACCTGAAATACAGGAGTCATTCTCCTCCTAACCCTCATAGCAACAGCCTTTGTAGGCTATGTCCTACCCTGAGGCCAAATATCATTTTGAGGCGCTACAGTCATTACTAACCTCTTCTCAGCAATCCCCTATATC…
guiana_AMNH14626AmazBR -----------------TAGGCATCTGCCTAGGAACACAAATCATTACAGGCCTCCTAATAGCAATACACTACACAGCAGACACCACCCTAGCCTTCACATCAGTAGCCCACACATGCCGTAACGTCCAATTTGGCTGACTAATCCGCAATCTCCATGCAAACGGAGCCTCAATATTCTTTATCTGTATTTACCTTCACATTGGACGAGGATTCTACTACGGCTCCTATCTATTCAAAGAAACCTGAAATACAGGAGTCATTCTCCTCCTAACCCTCATAGCAACAGCCTTTGTAGGCTACGTCCTACCCTGAGGCCAAATATCATTTTGAGGCGCTACAGTCATTACTAACCTCTTCTCAGCAATCCCCTATATC…
guiana_AMNH2950BolivarVZ -----------------TAGGCATCTGCCTAGGAACACAAATCATTACAGGCCTCCTAATAGCAATACACTACACAGCAGACACCACCCTAGCCTTCACATCAGTAGCCCACACATGCCGTAACGTCCAATTTGGCTGACTAATCCGCAATCTCCATGCAAACGGAGCCTCAATATTCTTTATCTGTATTTACCTTCACATTGGACGAGGATTCTATTACGGCTCCTATCTATTCAAAGAAACCTGAAATACAGGAGTCATTCTCCTCCTAACTCTCATAGCAACAGCCTTTGTAGGCTACGTCCTACCCTGAGGCCAAATATCATTTTGAGGCGCTACAGTCATTACTAACCTCTTCTCAGCAATCCCCTATA…
guiana_AMZ409AmazonasBRA -------GGATCCCTCCTAGGCATCTGCCTAGGAACACAAATCATTACAGGCCTCCTAATAGCAATACACTACACAGCAGACACCACCCTAGCCTTCACATCAGTAGCCCACACATGCCGTAACGTCCAATTTGGCTGACTAATCCGCAATCTCCATGCAAACGGAGCCTCAATATTCTTTATCTGTATTTACCTTCACATTGGACGAGGATTCTACTACGGCTCCTATCTATTCAAAGAAACCTGAAATACAGGAGTCATTCTCCTCCTAACCCTCATAGCAACAGCCTTTGTAGGCTATGTCCTACCCTGAGGCCAAATATCATTTTGAGGCGCTACAGTCATTACTAACCTCTTCTCAGCAATCCCCTATA…
guiana_AMZ518AmazonasBRA -------GGATCCCTCCTAGGCATCTGCCTAGGAACACAAATCATTACAGGCCTCCTAATAGCAATACACTACACAGCAGACACCACCCTAGCCTTCACATCAGTAGCCCACACATGCCGTAACGTCCAATTTGGCTGACTAATCCGCAATCTCCATGCAAACGGAGCCTCAATATTCTTTATCTGTATTTACCTTCACATTGGACGAGGATTCTACTACGGCTCCTATCTATTCAAAGAAACCTGAAATACAGGAGTCATTCTCCTCCTAACCCTCATAGCAACAGCCTTTGTAGGCTACGTCCTACCCTGAGGCCAAATATCATTTTGAGGCGCTACAGTCATTACTAACCTCTTCTCAGCAATCCCCTATA…
guiana_ANSP5716GUY -----------------TAGGCATCTGCCTAGGAACACAAATCATTACAGGCCTCCTAATAGCAATACACTACACAGCAGACACCACCCTAGCCTTCACATCAGTAGCCCACACATGCCGTAACGTCCAATTTGGCTGACTAATCCGCAATCTCCATGCAAACGGAGCCTCAATATTCTTTATCTGTATTTACCTTCACATTGGACGAGGATTCTACTACGGCTCCTATCTATTCAAAGAAACCTGAAATACAGGAGTCATTCTCCTCCTAACCCTCATAGCAACAGCCTTCGTAGGCTACGTCCTACCCTGAGGCCAAATATCATTTTGAGGCGCTACAGTCATTACTAACCTCTTCTCAGCAATCCCCTATATCGGAC…
guiana_IAvH12853_VichadaCO AAATTTCGGATCCCTCCTAGGCATCTGCCTAGGAACACAAATCATTACAGGCCTCCTAATAGCAATACACTACACAGCAGACACCACCCTAGCCTTCACATCAGTAGCCCACACATGCCGTAACGTCCAATTTGGCTGACTAATCCGCAATCTCCATGCAAACGGAGCCTCAATATTCTTTATCTGTATTTACCTTCACATTGGACGAGGATTCTACTACGGCTCCTATCTATTCAAAGAAACCTGAAATACAGGAGTCATTCTCCTCCTAACCCTCATAGCAACAGCCTTTGTAGGCTATGTCCTACCCTGAGGCCAAATATCATTTTGAGGCGCTACAGTCATTACTAACCTCTTCTCAGCAATCCCCTA…
guiana_IAvH14393_VichadaCO -----------------TAGGCATCTGCCTAGGAACACAAATCATTACAGGCCTCCTAATAGCAATACACTACACAGCAGACACCACCCTAGCCTTCACATCAGTAGCCCACACATGCCGTAACGTCCAATTTGGCTGACTAATCCGCAATCTCCATGCAAACGGAGCCTCAATATTCTTTATCTGTATTTACCTTCACATTGGACGAGGATTCTACTACGGCTCCTATCTATTCAAAGAAACCTGAAATACAGGAGTCATTCTCCTCCTAACCCTCATAGCAACAGCCTTTGTAGGCTATGTCCTACCCTGAGGCCAAATATCATTTTGAGGCGCTACAGTCATTACTAACCTCTTCTCAGCAATCCCCTA…
guiana_IAvH14413_VichadaCO AAATTTCGGATCCCTCCTAGGCATCTGCCTAGGAACACAAATCATTACAGGCCTCCTAATAGCAATACACTACACAGCAGACACCACCCTAGCCTTCACATCAGTAGCCCACACATGCCGTAACGTCCAATTTGGCTGACTAATCCGCAATCTCCATGCAAACGGAGCCTCAATATTCTTTATCTGTATTTACCTTCACATTGGACGAGGATTCTACTACGGCTCCTATCTATTCAAAGAAACCTGAAATACAGGAGTCATTCTCCTCCTAACCCTCATAGCAACAGCCTTTGTAGGCTATGTCCTACCCTGAGGCCAAATATCATTTTGAGGCGCTACAGTCATTACTAACCTCTTCTCAGCAATCCCCTA…
guiana_CN031ParaBRA -------GGATCCCTCCTAGGCATCTGCCTAGGAACACAAATCATTACAGGCCTCCTAATAGCAATACACTACACAGCAGACACCACCCTAGCCTTCACATCAGTAGCCCACACATGCCGTAACGTCCAATTTGGCTGACTAATCCGCAATCTCCATGCAAACGGAGCCTCAATATTCTTTATCTGTATTTACCTTCACATTGGACGAGGATTCTACTACGGCTCCTATCTATTCAAAGAAACCTGAAATACAGGAGTCATTCTCCTCCTAACCCTCATAGCAACAGCCTTTGTAGGCTACGTCCTACCCTGAGGCCAAATATCATTTTGAGGCGCTACAGTCATTACTAACCTCTTCTCAGCAATCCCCTATATCGGA…
guiana_CN051ParaBRA -------GGATCCCTCCTAGGCATCTGCCTAGGAACACAAATCATTACAGGCCTCCTAATAGCAATACACTACACAGCAGACACCACCCTAGCCTTCACATCAGTAGCCCACACATGCCGTAACGTCCAATTTGGCTGACTAATCCGCAATCTCCATGCAAACGGAGCCTCAATATTCTTTATCTGTATTTACCTTCACATTGGACGAGGATTCTACTACGGCTCCTATCTATTCAAAGAAACCTGAAATACAGGAGTCATTCTCCTCCTAACCCTCATAGCAACAGCCTTTGTAGGCTACGTCCTACCCTGAGGCCAAATATCATTTTGAGGCGCTACAGTCATTACTAACCTCTTCTCAGCAATCCCCTATATCGGA…
guiana_CN252ParaBRA -------GGATCCCTCCTAGGCATCTGCCTAGGAACACAAATCATTACAGGCCTCCTAATAGCAATACACTACACAGCAGACACCACCCTAGCCTTCACATCAGTAGCCCACACATGCCGTAACGTCCAATTTGGCTGACTAATCCGCAATCTCCATGCAAACGGAGCCTCAATATTCTTTATCTGTATTTACCTTCACATTGGACGAGGATTCTACTACGGCTCCTATCTATTCAAAGAAACCTGAAATACAGGAGTCATTCTCCTCCTAACCCTCATAGCAACAGCCTTTGTAGGCTACGTCCTACCCTGAGGCCAAATATCATTTTGAGGCGCTACAGTCATTACTAACCTCTTCTCAGCAATCCCCTATATCGGA…
guiana_CN650ParaBRA -------GGATCCCTCCTAGGCATCTGCCTAGGAACACAAATCATTACAGGCCTCCTAATAGCAATACACTACACAGCAGACACCACCCTAGCCTTCACATCAGTAGCCCACACATGCCGTAACGTCCAATTTGGCTGACTAATCCGCAATCTCCATGCAAACGGAGCCTCAATATTCTTTATCTGTATTTACCTTCACATTGGACGAGGATTCTACTACGGCTCCTATCTATTCAAAGAAACCTGAAATACAGGAGTCATTCTCCTCCTAACCCTCATAGCAACAGCCTTTGTAGGCTACGTCCTACCCTGAGGCCAAATATCATTTTGAGGCGCTACAGTCATTACTAACCTCTTCTCAGCAATCCCCTATATCGGA…
guiana_CN651ParaBRA -------GGATCCCTCCTAGGCATCTGCCTAGGAACACAAATCATTACAGGCCTCCTAATAGCAATACACTACACAGCAGACACCACCCTAGCCTTCACATCAGTAGCCCACACATGCCGTAACGTCCAATTTGGCTGACTAATCCGCAATCTCCATGCAAACGGAGCCTCAATATTCTTTATCTGTATTTACCTTCACATTGGACGAGGATTCTACTACGGCTCCTATCTATTCAAAGAAACCTGAAATACAGGAGTCATTCTCCTCCTAACCCTCATAGCAACAGCCTTTGTAGGCTACGTCCTACCCTGAGGCCAAATATCATTTTGAGGCGCTACAGTCATTACTAACCTCTTCTCAGCAATCCCCTATATCGGA…
guiana_CN777ParaBRA -------GGATCCCTCCTAGGCATCTGCCTAGGAACACAAATCATTACAGGCCTCCTAATAGCAATACACTACACAGCAGACACCACCCTAGCCTTCACATCAGTAGCCCACACATGCCGTAACGTCCAATTTGGCTGACTAATCCGCAATCTCCATGCAAACGGAGCCTCAATATTCTTTATCTGTATTTACCTTCACATTGGACGAGGATTCTACTACGGCTCCTATCTATTCAAAGAAACCTGAAATACAGGAGTCATTCTCCTCCTAACCCTCATAGCAACAGCCTTTGTAGGCTACGTCCTACCCTGAGGCCAAATATCATTTTGAGGCGCTACAGTCATTACTAACCTCTTCTCAGCAATCCCCTATATCGGG…
guiana_FLD389199RoraimBR -----------------TAGGCATCTGCCTAGGAACACAAATCATTACAGGCCTCCTAATAGCAATACACTACACAGCAGACACCACCCTAGCCTTCACATCAGTAGCCCACACATGCCGTAACGTCCAATTTGGCTGACTAATCCGCAATCTCCATGCAAACGGAGCCTCAATATTCTTTATCTGTATTTACCTTCACATTGGACGAGGATTCTACTACGGCTCCTATCTATTCAAAGAAACCTGAAATACAGGAGTCATTCTCCTCCTAACCCTCATAGCAACAGCCTTTGTAGGCTACGTCCTACCCTGAGGCCAAATATCATTTTGAGGCGCTACAGTCATTACTAACCTCTTCTCAGCAATCCCCTATA…
guiana_FMNH391345AmapaBRA -------------------GGCATCTGCCTAGGAACACAAATCATTACAGGCCTCCTAATAGCAATACACTACACAGCAGACACCACCCTAGCCTTCACATCAGTAGCCCACACATGCCGTAACGTCCAATTTGGCTGACTAATCCGCAATCTCCATGCAAACGGAGCCTCAATATTCTTTATCTGTATTTACCTTCACATTGGACGAGGATTCTACTACGGCTCCTATCTATTCAAAGAAACCTGAAATACAGGAGTCATTCTCCTCCTAACCCTCATAGCAACAGCCTTTGTAGGCTACGTCCTACCCTGAGGCCAAATATCATTTTGAGGCGCTACAGTCATTACTAACCTCTTCTCAGCAATCCCCTAT…
guiana_KU5272GUY -------GGATCCCTCCTAGGCATCTGCCTAGGAACACAAATCATTACAGGCCTCCTAATAGCAATACACTACACAGCAGACACCACCCTAGCCTTCACATCAGTAGCCCACACATGCCGTAACGTCCAATTTGGCTGACTAATCCGCAATCTCCATGCAAACGGAGCCTCAATATTCTTTATCTGTATTTACCTTCACATTGGACGAGGATTCTATTACGGCTCCTATCTATTCAAAGAAACCTGAAATACAGGAGTCATTCTCCTCCTAACTCTCATAGCAACAGCCTTTGTAGGCTACGTCCTACCCTGAGGCCAAATATCATTTTGAGGCGCTACAGTCATTACTAACCTCTTCTCAGCAATCCCCTATATCGGACAA…
guiana_LSU48382KopVillGUY -----------------TAGGCATCTGCCTAGGAACACAAATCATTACAGGCCTCCTAATAGCAATACACTACACAGCAGACACCACCCTAGCCTTCACATCAGTAGCCCACACATGCCGTAATGTCCAATTTGGCTGACTAATCCGCAATCTCCATGCAAACGGAGCCTCAATATTCTTTATCTGTATTTACCTTCACATTGGACGAGGATTCTACTACGGCTCCTATCTATTCAAAGAAACCTGAAATACAGGAGTCATTCTCCTCCTAACCCTCATAGCAACAGCCTTTGTAGGCTACGTCCTACCCTGAGGCCAAATATCATTTTGAGGCGCTACAGTCATTACTAACCTCTTCTCAGCAATCCCCTAT…
guiana_LSU48411KopVillGUY -----------------TAGGCATCTGCCTAGGAACACAAATCATTACAGGCCTCCTAATAGCAATACACTACACAGCAGACACCACCCTAGCCTTCACATCAGTAGCCCACACATGCCGTAACGTCCAATTTGGCTGACTAATCCGCAATCTCCATGCAAACGGAGCCTCAATATTCTTTATCTGTATTTACCTTCACATTGGACGAGGATTCTATTACGGCTCCTATCTATTCAAAGAAACCTGAAATACAGGAGTCATTCTCCTCCTAACTCTCATAGCAACAGCCTTTGTAGGCTACGTCCTACCCTGAGGCCAAATATCATTTTGAGGCGCTACAGTCATTACTAACCTCTTCTCAGCAATCCCCTAT…
guiana_ORX046ParaBRA -------GGATCCCTCCTAGGCATCTGCCTAGGAACACAAATCATTACAGGCCTCCTAATAGCAATACACTACACAGCAGACACCACCCTAGCCTTCACATCAGTAGCCCACACATGCCGTAACGTCCAATTTGGCTGACTAATCCGCAATCTCCATGCAAACGGAGCCTCAATATTCTTTATCTGTATTTACCTTCACATTGGACGAGGATTCTACTACGGCTCCTATCTATTCAAAGAAACCTGAAATACAGGAGTCATTCTCCTCCTAACCCTCATAGCAACAGCCTTTGTAGGCTACGTCCTACCCTGAGGCCAAATATCATTTTGAGGCGCTACAGTCATTACTAACCTCTTCTCAGCAATCCCCTATATCGG…
guiana_ORX056ParaBRA -------GGATCCCTCCTAGGCATCTGCCTAGGAACACAAATCATTACAGGCCTCCTAATAGCAATACACTACACAGCAGACACCACCCTAGCCTTCACATCAGTAGCCCACACATGCCGTAATGTCCAATTTGGCTGACTAATCCGCAATCTCCATGCAAACGGAGCCTCAATATTCTTTATCTGTATTTACCTTCACATTGGACGAGGGTTCTACTACGGCTCCTATCTATTCAAAGAAACCTGAAATACAGGAGTCATTCTCCTCCTAACCCTCATAGCAACAGCCTTTGTAGGCTACGTCCTACCCTGAGGCCAAATATCATTTTGAGGCGCTACAGTCATTACTAACCTCTTCTCAGCAATCCCCTATATCGG…
guiana_SIL060AmazonasBRA -------GGATCCCTCCTAGGCATCTGCCTAGGAACACAAATCATTACAGGCCTCCTAATAGCAATACACTACACAGCAGACACCACCCTAGCTTTCACATCAGTAGCCCACACATGCCGTAACGTCCAATTTGGCTGACTAATCCGCAATCTCCATGCAAACGGAGCCTCAATATTCTTTATCTGTATTTACCTTCACATTGGACGAGGATTCTACTACGGCTCCTATCTATTCAAAGAAACCTGAAATACAGGAGTCATTCTCCTCCTAACCCTCATAGCAACAGCCTTTGTAGGCTACGTCCTACCCTGAGGCCAAATATCATTTTGAGGCGCTACAGTCATTACTAACCTCTTCTCAGCAATCCCCTATA…
guiana_USN11935wUppEssRivGUY -----------------TAGGCATCTGCCTAGGAACACAAATCATTACAGGCCTCCTAATAGCAATACACTACACAGCAGACACCACCCTAGCCTTCACATCAGTAGCCCACACATGCCGTAACGTCCAATTTGGCTGACTAATCCGCAATCTCCATGCAAACGGAGCCTCAATATTCTTTATCTGTATTTACCTTCACATTGGACGAGGATTCTACTACGGCTCCTATCTATTCAAAGAAACCTGAAATACAGGAGTCATTCTCCTCCTAACCCTCATAGCAACAGCCTTTGTAGGCTACGTCCTACCCTGAGGCCAAATATCATTTTGAGGCGCTACAGTCATTACTAACCTCTTCTCAGCAATCCCC…
guiana_USN14589BarimaRivGUY -----------------TAGGCATCTGCCTAGGAACACAAATCATTACAGGCCTCCTAATAGCAATACACTACACAGCAGACACCACCCTAGCCTTCACATCAGTAGCCCACACATGCCGTAACGTCCAATTTGGCTGACTAATCCGCAATCTCCATGCAAACGGAGCCTCAATATTCTTTATCTGTATTTACCTTCACATTGGACGAGGATTCTATTACGGCTCCTATCTATTCAAAGAAACCTGAAATACAGGAGTCATTCTCCTCCTAACTCTCATAGCAACAGCCTTTGTAGGCTACGTCCTACCCTGAGGCCAAATATCATTTTGAGGCGCTACAGTCATTACTAACCTCTTCTCAGCAATCCCCT…
guiana_USNM10423SipuRiverGUY -------------------GGCATCTGCCTAGGAACACAAATCATTACAGGCCTCCTAATAGCAATACACTACACAGCAGACACCACCCTAGCCTTCACATCAGTAGCCCACACATGCCGTAACGTCCAATTTGGCTGACTAATCCGCAATCTCCATGCAAACGGAGCCTCAATATTCTTTATCTGTATTTACCTTCACATTGGACGAGGATTCTACTACGGCTCCTATCTATTCAAAGAAACCTGAAATACAGGAGTCATTCTCCTCCTAACCCTCATAGCAACAGCCTTTGTAGGCTACGTCCTACCCTGAGGCCAAATATCATTTTGAGGCGCTACAGTCATTACTAACCTCTTCTCAGCAATCCCC…
guiana_USNM11390UpperEssequivoGUY -------------------GGCATCTGCCTAGGAACACAAATCATTACAGGCCTCCTAATAGCAATACACTACACAGCAGACACCACCCTAGCCTTCACATCAGTAGCCCACACATGCCGTAACGTCCAATTTGGCTGACTAATCCGCAATCTCCATGCAAACGGAGCCTCAATATTCTTTATCTGTATTTACCTTCACATTGGACGAGGATTCTACTACGGCTCCTATCTATTCAAAGAAACCTGAAATACAGGAGTCATTCTCCTCCTAACCCTCATAGCAACAGCCTTTGTAGGCTACGTCCTACCCTGAGGCCAAATATCATTTTGAGGCGCTACAGTCATTACTAACCTCTTCTCAGCAA…
guiana_USNM11630UpperEssequivoGUY -------------------GGCATCTGCCTAGGAACACAAATCATTACAGGCCTCCTAATAGCAATACACTACACAGCAGACACCACCCTAGCCTTCACATCAGTAGCCCACACATGCCGTAACGTCCAATTTGGCTGACTAATCCGCAATCTCCATGCAAACGGAGCCTCAATATTCTTTATCTGTATTTACCTTCACATTGGACGAGGATTCTACTACGGCTCCTATCTATTCAAAGAAACCTGAAATACAGGAGTCATTCTCCTCCTAACCCTCATAGCAACAGCCTTTGTAGGCTACGTCCTACCCTGAGGCCAAATATCATTTTGAGGCGCTACAGTCATTACTAACCTCTTCTCAGCAA…
guiana_USNM12563GUY -------------------------------GGAACACAAATCATTACAGGCCTCCTAATAGCAATACACTACACAGCAGACACCACCCTAGCCTTCACATCAGTAGCCCACACATGCCGTAACGTCCAATTTGGCTGACTAATCCGCAATCTCCATGCAAACGGAGCCTCAATATTCTTTATCTGTATTTACCTTCACATTGGACGAGGATTCTACTACGGCTCCTATCTATTCAAAGAAACCTGAAATACAGGAGTCATTCTCCTCCTAACCCTCATAGCAACAGCCTTTGTAGGCTACGTCCTACCCTGAGGCCAAATATCATTTTGAGGCGCTACAGTCATTACTAACCTCTTCTCAGCAATCCCCTATATCGGA…
guiana_USNM12761GUY -------GGATCCCTCCTAGGCATCTGCCTAGGAACACAAATCATTACAGGCCTCCTAATAGCAATACACTACACAGCAGACACCACCCTAGCCTTCACATCAGTAGCCCACACATGCCGTAACGTCCAATTTGGCTGACTAATCCGCAATCTCCATGCAAACGGAGCCTCAATATTCTTTATCTGTATTTACCTTCACATTGGACGAGGATTCTACTACGGCTCCTATCTATTCAAAGAAACCTGAAATACAGGAGTCATTCTCCTCCTAACCCTCATAGCAACAGCCTTTGTAGGCTACGTCCTACCCTGAGGCCAAATATCATTTTGAGGCGCTACAGTCATTACTAACCTCTTCTCAGCAATCCCCTATATCGGA…
guiana_USNM14298KakoRiverGUY -------------------GGCATCTGCCTAGGAACACAAATCATTACAGGCCTCCTAATAGCAATACACTACACAGCAGACACCACCCTAGCCTTCACATCAGTAGCCCACACATGCCGTAACGTCCAATTTGGCTGACTAATCCGCAATCTCCATGCAAACGGAGCCTCAATATTCTTTATCTGTATTTACCTTCATATTGGACGAGGATTCTACTACGGCTCCTATCTATTCAAAGAAACCTGAAATACAGGAGTCATTCTCCTCCTAACCCTCATAGCAACAGCCTTTGTAGGCTACGTCCTACCCTGAGGCCAAATATCATTTTGAGGCGCTACAGTCATTACTAACCTCTTCTCAGCAATCCCC…
guiana_USNM4185BerbiceGUY -------------------GGCATCTGCCTAGGAACACAAATCATTACAGGCCTCCTAATAGCAATACACTACACAGCAGACACCACCCTAGCCTTCACATCAGTAGCCCACACATGCCGTAACGTCCAATTTGGCTGACTAATCCGCAATCTCCATGCAAACGGAGCCTCAATATTCTTTATCTGTATTTACCTTCACATTGGACGAGGATTCTACTACGGCTCCTATCTATTCAAAGAAACCTGAAATACAGGAGTCATTCTCCTCCTAACCCTCATAGCAACAGCCTTTGTAGGCTACGTCCTACCCTGAGGCCAAATATCATTTTGAGGCGCTACAGTCATTACTAACCTCTTCTCAGCAATCCCCTAT…
guiana_USNM4187BerbiceGUY ???????????????????GGCATCTGCCTAGGAACACAAATCATTACAGGCCTCCTAATAGCAATACACTACACAGCAGACACCACCCTAGCCTTCACATCAGTAGCCCACACATGCCGTAACGTCCAATTTGGCTGACTAATCCGCAATCTCCATGCAAACGGAGCCTCAATATTCTTTATCTGTATTTACCTTCACATTGGACGAGGATTCTACTACGGCTCCTATCTATTCAAAGAAACCTGAAATACAGGAGTCATTCTCCTCCTAACCCTCATAGCAACAGCCTTTGTAGGCTACGTCCTACCCTGAGGCCAAATATCATTTTGAGGCGCTACAGTCATTACTAACCTCTTCTCAGCAATCCCCTAT…
guiana_USNM9415BaramitaGUY ???????????????????GGCATCTGCCTAGGAACACAAATCATTACAGGCCTCCTAATAGCAATACACTACACAGCAGACACCACCCTAGCCTTCACATCAGTAGCCCACACATGCCGTAACGTCCAATTTGGCTGACTAATCCGCAATCTCCATGCAAACGGAGCCTCAATATTCTTTATCTGTATTTACCTTCACATTGGACGAGGATTCTATTACGGCTCCTATCTATTCAAAGAAACCTGAAATACAGGAGTCATTCTCCTCCTAACTCTCATAGCAACAGCCTTTGTAGGCTACGTCCTACCCTGAGGCCAAATATCATTTTGAGGCGCTACAGTCATTACTAACCTCTTCTCAGCAATCCCCTA…
guiana_USNM9513BaramitaGUY ???????????????????GGCATCTGCCTAGGAACACAAATCATTACAGGCCTCCTAATAGCAATACACTACACAGCAGACACCACCCTAGCCTTCACATCAGTAGCCCACACATGCCGTAACGTCCAATTTGGCTGACTAATCCGCAATCTCCATGCAAACGGAGCCTCAATATTCTTTATCTGTATTTACCTTCACATTGGACGAGGATTCTATTACGGCTCCTATCTATTCAAAGAAACCTGAAATACAGGAGTCATTCTCCTCCTAACTCTCATAGCAACAGCCTTTGTAGGCTACGTCCTACCCTGAGGCCAAATATCATTTTGAGGCGCTACAGTCATTACTAACCTCTTCTCAGCAATCCCCTA…
guiana_USNMB11495UpperEssequiboGUY -------GGATCCCTCCTAGGCATCTGCCTAGGAACACAAATCATTACAGGCCTCCTAATAGCAATACACTACACAGCAGACACCACCCTAGCCTTCACATCAGTAGCCCACACATGCCGTAACGTCCAATTTGGCTGACTAATCCGCAATCTCCATGCAAACGGAGCCTCAATATTCTTTATCTGTATTTACCTTCACATTGGACGAGGATTCTACTACGGCTCCTATCTATTCAAAGAAACCTGAAATACAGGAGTCATTCTCCTCCTAACCCTCATAGCAACAGCCTTTGTAGGCTACGTCCTACCCTGAGGCCAAATATCATTTTGAGGCGCTACAGTCATTACTAACCTCTTCTCAGCA…
guiana_USNMB11694UpperEssequiboGUY -------GGATCCCTCCTAGGCATCTGCCTAGGAACACAAATCATTACAGGCCTCCTAATAGCAATACACTACACAGCAGACACCACCCTAGCCTTCACATCAGTAGCCCACACATGCCGTAACGTCCAATTTGGCTGACTAATCCGCAATCTCCATGCAAACGGAGCCTCAATATTCTTTATCTGTATTTACCTTCACATTGGACGAGGATTCTACTACGGCTCCTATCTATTCAAAGAAACCTGAAATACAGGAGTCATTCTCCTCCTAACCCTCATAGCAACAGCCTTTGTAGGCTACGTCCTACCCTGAGGCCAAATATCATTTTGAGGCGCTACAGTCATTACTAACCTCTTCTCAGCA…
guiana_USNMB11857UpperEssequiboGUY -------GGATCCCTCCTAGGCATCTGCCTAGGAACACAAATCATTACAGGCCTCCTAATAGCAATACACTACACAGCAGACACCACCCTAGCCTTCACATCAGTAGCCCACACATGCCGTAACGTCCAATTTGGCTGACTAATCCGCAATCTCCATGCAAACGGAGCCTCAATATTCTTTATCTGTATTTACCTTCACATTGGACGAGGATTCTACTACGGCTCCTATCTATTCAAAGAAACCTGAAATACAGGAGTCATTCTCCTCCTAACCCTCATAGCAACAGCCTTTGTAGGCTACGTCCTACCCTGAGGCCAAATATCATTTTGAGGCGCTACAGTCATTACTAACCTCTTCTCAGCA…
guiana_USNMB11894UpperEssequiboGUY -------GGATCCCTCCTAGGCATCTGCCTAGGAACACAAATCATTACAGGCCTCCTAATAGCAATACACTACACAGCAGACACCACCCTAGCCTTCACATCAGTAGCCCACACATGCCGTAACGTCCAATTTGGCTGACTAATCCGCAATCTCCATGCAAACGGAGCCTCAATATTCTTTATCTGTATTTACCTTCACATTGGACGAGGATTCTACTACGGCTCCTATCTATTCAAAGAAACCTGAAATACAGGAGTCATTCTCCTCCTAACCCTCATAGCAACAGCCTTTGTAGGCTACGTCCTACCCTGAGGCCAAATATCATTTTGAGGCGCTACAGTCATTACTAACCTCTTCTCAGCA…
guiana_USNMB12776ParabaraGUY -------GGATCCCTCCTAGGCATCTGCCTAGGAACACAAATCATTACAGGCCTCCTAATAGCAATACACTACACAGCAGACACCACCCTAGCCTTCACATCAGTAGCCCACACATGCCGTAACGTCCAATTTGGCTGACTAATCCGCAATCTCCATGCAAACGGAGCCTCAATATTCTTTATCTGTATTTACCTTCACATTGGACGAGGATTCTACTACGGCTCCTATCTATTCAAAGAAACCTGAAATACAGGAGTCATTCTCCTCCTAACCCTCATAGCAACAGCCTTTGTAGGCTACGTCCTACCCTGAGGCCAAATATCATTTTGAGGCGCTACAGTCATTACTAACCTCTTCTCAGCAATCCCC…
guiana_USNMB22212UpperTakutuGUY -------GGATCCCTCCTAGGCATCTGCCTAGGAACACAAATCATTACAGGCCTCCTAATAGCAATACACTACACAGCAGACACCACCCTAGCCTTCACATCAGTAGCCCACACATGCCGTAACGTCCAATTTGGCTGACTAATCCGCAATCTCCATGCAAACGGAGCCTCAATATTCTTTATCTGTATTTACCTTCACATTGGACGAGGATTCTACTACGGCTCCTATCTATTCAAAGAAACCTGAAATACAGGAGTCATTCTCCTCCTAACCCTCATAGCAACAGCCTTCGTAGGCTACGTCCTACCCTGAGGCCAAATATCATTTTGAGGCGCTACAGTCATTACTAACCTCTTCTCAGCAATC…
guiana_USNMB22305UpperTakutuGUY -------GGATCCCTCCTAGGCATCTGCCTAGGAACACAAATCATTACAGGCCTCCTAATAGCAATACACTACACAGCAGACACCACCCTAGCCTTCACATCAGTAGCCCACACATGCCGTAACGTCCAATTTGGCTGACTAATCCGCAATCTCCATGCAAACGGAGCCTCAATATTCTTTATCTGTATTTACCTTCACATTGGACGAGGATTCTACTACGGCTCCTATCTATTCAAAGAAACCTGAAATACAGGAGTCATTCTCCTCCTAACCCTCATAGCAACAGCCTTCGTAGGCTACGTCCTACCCTGAGGCCAAATATCATTTTGAGGCGCTACAGTCATTACTAACCTCTTCTCAGCAATC…
guiana_USNMB22310UpperTakutuGUY -------GGATCCCTCCTAGGCATCTGCCTAGGAACACAAATCATTACAGGCCTCCTAATAGCAATACACTACACAGCAGACACCACCCTAGCCTTCACATCAGTAGCCCACACATGCCGTAACGTCCAATTTGGCTGACTAATCCGCAATCTCCATGCAAACGGAGCCTCAATATTCTTTATCTGTATTTACCTTCACATTGGACGAGGATTCTACTACGGCTCCTATCTATTCAAAGAAACCTGAAATACAGGAGTCATTCTCCTCCTAACCCTCATAGCAACAGCCTTTGTAGGCTACGTCCTACCCTGAGGCCAAATATCATTTTGAGGCGCTACAGTCATTACTAACCTCTTCTCAGCAATC…
guiana_USNMB22318UpperTakutuGUY -------GGATCCCTCCTAGGCATCTGCCTAGGAACACAAATCATTACAGGCCTCCTAATAGCAATACACTACACAGCAGACACCACCCTAGCCTTCACATCAGTAGCCCACACATGCCGTAACGTCCAATTTGGCTGACTAATCCGCAATCTCCATGCAAACGGAGCCTCAATATTCTTTATCTGTATTTACCTTCACATTGGACGAGGATTCTACTACGGCTCCTATCTATTCAAAGAAACCTGAAATACAGGAGTCATTCTCCTCCTAACCCTCATAGCAACAGCCTTCGTAGGCTACGTCCTACCCTGAGGCCAAATATCATTTTGAGGCGCTACAGTCATTACTAACCTCTTCTCAGCAATC…
guiana_USNMB9544BarimaGUY -------GGATCCCTCCTAGGCATCTGCCTAGGAACACAAATCATTACAGGCCTCCTAATAGCAATACACTACACAGCAGACACCACCCTAGCCTTCACATCAGTAGCCCACACATGCCGTAACGTCCAATTTGGCTGACTAATCCGCAATCTCCATGCAAACGGAGCCTCAATATTCTTTATCTGTATTTACCTTCACATTGGACGAGGATTCTATTACGGCTCCTATCTATTCAAAGAAACCTGAAATACAGGAGTCATTCTCCTCCTAACTCTCATAGCAACAGCCTTTGTAGGCTACGTCCTACCCTGAGGCCAAATATCATTTTGAGGCGCTACAGTCATTACTAACCTCTTCTCAGCAATCCCCTAT…
guiana_USNMB9680NorthwestDistrictGUY -------GGATCCCTCCTAGGCATCTGCCTAGGAACACAAATCATTACAGGCCTCCTAATAGCAATACACTACACAGCAGACACCACCCTAGCCTTCACATCAGTAGCCCACACATGCCGTAACGTCCAATTTGGCTGACTAATCCGCAATCTCCATGCAAACGGAGCCTCAATATTCTTTATCTGTATTTACCTTCACATTGGACGAGGATTCTATTACGGCTCCTATCTATTCAAAGAAACCTGAAATACAGGAGTCATTCTCCTCCTAACTCTCATAGCAACAGCCTTTGTAGGCTACGTCCTACCCTGAGGCCAAATATCATTTTGAGGCGCTACAGTCATTACTAACCTCTTCTCAG…
imeri_IAvH11206_CO AAATTTCGGATCCCTCCTAGGCATCTGCCTAGGAACACAAATCATTACAGGCCTCCTAATAGCAATACACTACACAGCAGACACCACCCTAGCCTTCACATCAGTAGCCCACACATGCCGTAACGTCCAATTTGGCTGACTAATCCGCAATCTCCATGCAAACGGAGCCTCAATATTCTTTATCTGTATTTACCTTCACATTGGACGAGGATTCTACTACGGCTCCTATCTATTCAAAGAAACCTGAAATACAGGAGTCATTCTCCTCCTAACCCTCATAGCAACAGCCTTTGTAGGCTATGTCCTACCCTGAGGCCAAATATCATTTTGAGGCGCTACAGTCATTACTAACCTCTTCTCAGCAATCCCCTATATCGGAC…
imeri_IAvH11217_CO AAATTTCGGATCCCTCCTAGGCATCTGCCTAGGAACACAAATCATTACAGGCCTCCTAATAGCAATACACTACACAGCAGACACCACCCTAGCCTTCACATCAGTAGCCCACACATGCCGTAACGTCCAATTTGGCTGACTAATCCGCAATCTCCATGCAAACGGAGCCTCAATATTCTTTATCTGTATTTACCTTCACATTGGACGAGGATTCTACTACGGCTCCTATCTATTCAAAGAAACCTGAAATACAGGAGTCATTCTCCTCCTAACCCTCATAGCAACAGCCTTTGTAGGCTATGTCCTACCCTGAGGCCAAATATCATTTTGAGGCGCTACAGTCATTACTAACCTCTTCTCAGCAATCCCCTATATCGGAC…
imeri_IAvH11229_CO AAATTTCGGATCCCTCCTAGGCATCTGCCTAGGAACACAAATCATTACAGGCCTCCTAATAGCAATACACTACACAGCAGACACCACCCTAGCCTTCACATCAGTAGCCCACACATGCCGTAACGTCCAATTTGGCTGACTAATCCGCAATCTCCATGCAAACGGAGCCTCAATATTCTTTATCTGTATTTACCTTCACATTGGACGAGGATTCTACTACGGCTCCTATCTATTCAAAGAAACCTGAAATACAGGAGTCATTCTCCTCCTAACCCTCATAGCAACAGCCTTTGTAGGCTATGTCCTACCCTGAGGCCAAATATCATTTTGAGGCGCTACAGTCATTACTAACCTCTTCTCAGCAATCCCCTATATCGGAC…
imeri_IAvH14533_AmazonasCO AAATTTCGGATCCCTCCTAGGCATCTGCCTAGGAACACAAATCATTACAGGCCTCCTAATAGCAATACACTACACAGCAGACACCACCCTAGCCTTCACATCAGTAGCCCACACATGCCGTAACGTCCAATTTGGCTGACTAATCCGCAATCTCCATGCAAACGGAGCCTCAATATTCTTTATCTGTATTTACCTTCACATTGGACGAGGATTCTACTACGGCTCCTATCTATTCAAAGAAACCTGAAATACAGGAGTCATTCTCCTCCTAACCCTCATAGCAACAGCCTTTGTAGGCTATGTCCTACCCTGAGGCCAAATATCATTTTGAGGCGCTACAGTCATTACTAACCTCTTCTCAGCAATCCCCTA…
imeri_IAvH14569_AmazonasCO AAATTTCGGATCCCTCCTAGGCATCTGCCTAGGAACACAAATCATTACAGGCCTCCTAATAGCAATACACTACACAGCAGACACCACCCTAGCCTTCACATCAGTAGCCCACACATGCCGTAACGTCCAATTTGGCTGACTAATCCGCAATCTCCATGCAAACGGAGCCTCAATATTCTTTATCTGTATTTACCTTCACATTGGACGAGGATTCTACTACGGCTCCTATCTATTCAAAGAAACCTGAAATACAGGAGTCATTCTCCTCCTAACCCTCATAGCAACAGCCTTTGTAGGCTATGTCCTACCCTGAGGCCAAATATCATTTTGAGGCGCTACAGTCATTACTAACCTCTTCTCAGCAATCCCCTA…
inambari_10514UcayaliPER -------------------GGCATCTGCCTAGGAACACAAATCATTACAGGCCTCCTAATAGCTATACACTACACAGCAGACACTACCTTAGCCTTCACATCAGTAGCCCACACATGTCGTAACGTCCAATTTGGTTGACTAATCCGCAATCTCCATGCAAACGGAGCCTCAATATTCTTTATCTGCATTTACCTTCACATTGGACGAGGATTCTACTACGGCTCCTATCTATTCAAAGAAACCTGAAATACAGGAGTTATTCTCCTTCTAACTCTCATAGCAACAGCCTTTGTAGGCTACGTCCTACCCTGAGGCCAAATATCATTTTGAGGCGCTACAGTCATTACTAACCTCTTCTCAGCAATCCCTTATA…
inambari_2027PascoPER -------------------GGCATCTGCCTAGGAACACAAATCATTACAGGCCTCCTAATAGCTATACACTACACAGCAGACACTACCTTAGCCTTCACATCAGTAGCCCACACATGCCGTAACGTCCAATTTGGTTGACTAATCCGCAATCTCCATGCAAACGGAGCCTCAATATTCTTTATCTGCATTTACCTTCACATTGGACGAGGATTCTACTACGGCTCCTATCTATTCAAAGAAACCTGAAATACAGGAGTTATTCTCCTTCTAACTCTCATAGCAACAGCCTTTGTAGGCTACGTCCTACCCTGAGGCCAAATATCATTTTGAGGCGCTACAGTCATTACTAACCTCTTCTCAGCAATCCCTTATATTG…
inambari_2063PascoPER -------------------GGCATCTGCCTAGGAACACAAATCATTACAGGCCTCCTAATAGCTATACACTACACAGCAGACACTACCTTAGCCTTCACATCAGTAGCCCACACATGCCGTAACGTCCAATTTGGTTGACTAATCCGCAATCTCCATGCAAACGGAGCCTCAATATTCTTTATCTGCATTTACCTTCACATTGGACGAGGATTCTACTACGGCTCCTATCTATTCAAAGAAACCTGAAATACAGGAGTTATTCTCCTTCTAACTCTCATAGCAACAGCCTTTGTAGGCTACGTCCTACCCTGAGGCCAAATATCATTTTGAGGCGCTACAGTCATTACTAACCTCTTCTCAGCAATCCCTTATATTG…
inambari_5123LoretoPER -------------------GGCATCTGCCTAGGAACACAAATCATTACAGGCCTCCTAATAGCTATACACTACACAGCAGACACTACCTTAGCCTTCACATCAGTAGCCCACACATGCCGTAACGTCCAATTTGGTTGACTAATCCGCAATCTCCATGCAAACGGAGCCTCAATATTCTTTATCTGCATTTACCTTCACATTGGACGAGGATTCTACTACGGCTCCTATCTATTCAAAGAAACCTGAAATACAGGAGTTATTCTCCTTCTAACTCTCATAGCAACAGCCTTTGTAGGCTACGTCCTACCCTGAGGCCAAATATCATTTTGAGGCGCTACAGTCATTACTAACCTCTTCTCAGCAATCCCTTATATT…
inambari_8921PandoBOL -------------------GGCATCTGCCTAGGAACACAAATCATTACAGGCCTCCTAATAGCTATACACTACACAGCAGACACTACCTTAGCCTTCACATCAGTAGCCCACACATGCCGTAACGTCCAATTTGGTTGACTAATCCGCAATCTCCATGCAAACGGAGCCTCAATATTCTTTATCTGCATTTACCTTCACATTGGACGAGGATTCTACTACGGCTCCTATCTATTCAAAGAAACCTGAAATACAGGAGTTATTCTCCTTCTAACTCTCATAGCAACAGCCTTTGTAGGCTACGTCCTACCCTGAGGCCAAATATCATTTTGAGGCGCTACAGTCATTACTAACCTCTTCTCAGCAATCCCTTATATTG…
inambari_CUJ159AmazonasBRA -------GGATCCCTCCTAGGCATCTGCCTAGGAACACAAATCATTACAGGCCTCCTAATAGCTATACACTACACAGCAGACACTACCTTAGCCTTCACATCAGTAGCCCACACATGCCGTAACGTCCAATTTGGTTGACTAATCCGCAATCTCCATGCAAACGGAGCCTCAATATTCTTTATCTGCATTTACCTTCACATTGGACGAGGATTCTACTACGGCTCCTATCTATTCAAAGAAACCTGAAATACAGGAGTTATTCTCCTTCTAACTCTCATAGCAACAGCCTTTGTAGGCTACGTCCTACCCTGAGGCCAAATATCATTTTGAGGCGCTACAGTCATTACTAACCTCTTCTCAGCAATCCCTTA…
inambari_ESEC077AcreBRA -------GGATCCCTCCTAGGCATCTGCCTAGGAACACAAATCATTACAGGCCTCCTAATAGCTATACACTACACAGCAGACACTACCTTAGCCTTCACATCAGTAGCCCACACATGCCGTAACGTCCAATTTGGTTGACTAATCCGCAATCTCCATGCAAACGGAGCCTCAATATTCTTTATCTGCATTTACCTTCACATTGGACGAGGATTCTACTACGGCTCCTATCTATTCAAAGAAACCTGAAATACAGGAGTTATTCTCCTTCTAACTCTCATAGCAACAGCCTTTGTAGGCTACGTCCTACCCTGAGGCCAAATATCATTTTGAGGCGCTACAGTCATTACTAACCTCTTCTCAGCAATCCCTTATAT…
inambari_ESEC097AcreBRA -------GGATCCCTCCTAGGCATCTGCCTAGGAACACAAATCATTACAGGCCTCCTAATAGCTATACACTACACAGCAGACACTACCTTAGCCTTCACATCAGTAGCCCACACATGCCGTAACGTCCAATTTGGTTGACTAATCCGCAATCTCCATGCAAACGGAGCCTCAATATTCTTTATCTGCATTTACCTTCACATTGGACGAGGATTCTACTACGGCTCCTATCTATTCAAAGAAACCTGAAATACAGGAGTTATTCTCCTTCTAACTCTCATAGCAACAGCCTTTGTAGGCTACGTCCTACCCTGAGGCCAAATATCATTTTGAGGCGCTACAGTCATTACTAACCTCTTCTCAGCAATCCCTTATAT…
inambari_ESEC115AcreBRA -------GGATCCCTCCTAGGCATCTGCCTAGGAACACAAATCATTACAGGCCTCCTAATAGCTATACACTACACAGCAGACACTACCTTAGCCTTCACATCAGTAGCCCACACATGCCGTAACGTCCAATTTGGTTGACTAATCCGCAATCTCCATGCAAACGGAGCCTCAATATTCTTTATCTGCATTTACCTTCACATTGGACGAGGATTCTACTACGGCTCCTATCTATTCAAAGAAACCTGAAATACAGGAGTTATTCTCCTTCTAACTCTCATAGCAACAGCCTTTGTAGGCTACGTCCTACCCTGAGGCCAAATATCATTTTGAGGCGCTACAGTCATTACTAACCTCTTCTCAGCAATCCCTTATAT…
inambari_ESEC121AcreBRA -------GGATCCCTCCTAGGCATCTGCCTAGGAACACAAATCATTACAGGCCTCCTAATAGCTATACACTACACAGCAGACACTACCTTAGCCTTCACATCAGTAGCCCACACATGCCGTAACGTCCAATTTGGTTGACTAATCCGCAATCTCCATGCAAACGGAGCCTCAATATTCTTTATCTGCATTTACCTTCACATTGGACGAGGATTCTACTACGGCTCCTATCTATTCAAAGAAACCTGAAATACAGGAGTTATTCTCCTTCTAACTCTCATAGCAACAGCCTTTGTAGGCTACGTCCTACCCTGAGGCCAAATATCATTTTGAGGCGCTACAGTCATTACTAACCTCTTCTCAGCAATCCCTTATAT…
inambari_ESEC210AcreBRA ----------------------ATCTGCCTAGGGACACAAATCATTACAGGCCTCCTAATAGCTATACACTACACAGCAGACACTACCTTAGCCTTCACATCAGTAGCCCACACATGCCGTAACGTCCAATTTGGTTGACTAATCCGCAATCTCCATGCAAACGGAGCCTCAATATTCTTTATCTGCATTTACCTTCACATTGGACGAGGATTCTACTACGGCTCCTATCTATTCAAAGAAACCTGAAATACAGGAGTTATCCTCCTTCTAACTCTCATAGCAACAGCCTTTGTAGGCTACGTCCTACCCTGAGGCCAAATATCATTTTGAGGCGCTACAGTCATTACTAACCTCTTCTCAGCAATCCCTTATAT…
inambari_FLD433309MadresDiosPE -----------------TAGGCATCTGCCTAGGAACACAAATCATTACAGGCCTCCTAATAGCTATACACTACACAGCAGACACTACCTTAGCCTTCACATCAGTAGCCCACACATGCCGTAACGTCCAATTTGGTTGACTAATCCGCAATCTCCATGCAAACGGAGCCTCAATATTCTTTATCTGCATTTACCTTCACATTGGACGAGGATTCTACTACGGCTCCTATCTATTCAAAGAAACCTGAAATACAGGAGTTATTCTCCTTCTAACTCTCATAGCAACAGCCTTTGTAGGCTACGTCCTACCCTGAGGCCAAATATCATTTTGAGGCGCTACAGTCATTACTAACCTCTTCTCAGCAATCC…
inambari_FLD433311CuzcoPE -----------------TAGGCATCTGCCTAGGAACACAAATCATTACAGGCCTCCTAATAGCTATACACTACACAGCAGACACTACCTTAGCCTTCACATCAGTAGCCCACACATGCCGTAACGTCCAATTTGGTTGACTAATCCGCAATCTCCATGCAAACGGAGCCTCAATATTCTTTATCTGCATTTACCTTCACATTGGACGAGGATTCTACTACGGCTCCTATCTATTCAAAGAAACCTGAAATACAGGAGTTATTCTCCTTCTAACTCTCATAGCAACAGCCTTTGTAGGCTACGTCCTACCCTGAGGCCAAATATCATTTTGAGGCGCTACAGTCATTACTAACCTCTTCTCAGCAATCCCTTAT…
inambari_FLD433313CuzcoPE -----------------TAGGCATCTGCCTAGGAACACAAATCATTACAGGCCTCCTAATAGCTATACACTACACAGCAGACACTACCTTAGCCTTCACATCAGTAGCCCACACATGCCGTAACGTCCAATTTGGTTGACTAATCCGCAATCTCCATGCAAACGGAGCCTCAATATTCTTTATCTGCATTTACCTTCACATTGGACGAGGATTCTACTACGGCTCCTATCTATTCAAAGAAACCTGAAATACAGGAGTTATTCTCCTTCTAACTCTCATAGCAACAGCCTTTGTAGGCTACGTCCTACCCTGAGGCCAAATATCATTTTGAGGCGCTACAGTCATTACTAACCTCTTCTCAGCAATCCCTTAT…
inambari_FMNH391104LaPazBO -------------------GGCATCTGCCTAGGAACACAAATCATTACAGGCCTCCTAATAGCTATACACTACACAGCAGACACTACCTTAGCCTTCACATCAGTAGCCCACACATGCCGTAACGTCCAATTTGGTTGACTAATCCGCAATCTCCATGCAAACGGAGCCTCAATATTCTTTATCTGCATTTACCTTCACATTGGACGAGGATTCTACTACGGCTCCTATCTATTCAAAGAAACCTGAAATACAGGAGTTATTCTCCTTCTAACTCTCATAGCAACAGCCTTTGTAGGCTACGTCCTACCCTGAGGCCAAATATCATTTTGAGGCGCTACAGTCATTACTAACCTCTTCTCAGCAATCCCTTA…
inambari_FMNH391105LaPazBOL -------------------GGCATCTGCCTAGGAACACAAATCATTACAGGCCTCCTAATAGCTATACACTACACAGCAGACACTACCTTAGCCTTCACATCAGTAGCCCACACATGCCGTAACGTCCAATTTGGTTGACTAATCCGCAATCTCCATGCAAACGGAGCCTCAATATTCTTTATCTGCATTTACCTTCACATTGGACGAGGATTCTACTACGGCTCCTATCTATTCAAAGAAACCTGAAATACAGGAGTTATTCTCCTTCTAACTCTCATAGCAACAGCCTTTGTAGGCTACGTCCTACCCTGAGGCCAAATATCATTTTGAGGCGCTACAGTCATTACTAACCTCTTCTCAGCAATCCCTT…
inambari_FMNH433308CuscoPER -------------------GGCATCTGCCTAGGAACACAAATCATTACAGGCCTCCTAATAGCTATACACTACACAGCAGACACTACCTTAGCCTTCACATCAGTAGCCCACACATGCCGTAACGTCCAATTTGGTTGACTAATCCGCAATCTCCATGCAAACGGAGCCTCAATATTCTTTATCTGCATTTACCTTCACATTGGACGAGGATTCTACTACGGCTCCTATCTATTCAAAGAAACCTGAAATACAGGAGTTATTCTCCTTCTAACTCTCATAGCAACAGCCTTTGTAGGCTACGTCCTACCCTGAGGCCAAATATCATTTTGAGGCGCTACAGTCATTACTAACCTCTTCTCAGCAATCCCTT…
inambari_FMNH433310MadredeDiosPER -------------------GGCATCTGCCTAGGAACACAAATCATTACAGGCCTCCTAATAGCTATACACTACACAGCAGACACTACCTTAGCCTTCACATCAGTAGCCCACACATGCCGTAACGTCCAATTTGGTTGACTAATCCGCAATCTCCATGCAAACGGAGCCTCAATATTCTTTATCTGCATTTACCTTCACATTGGACGAGGATTCTACTACGGCTCCTATCTATTCAAAGAAACCTGAAATACAGGAGTTATTCTCCTTCTAACTCTCATAGCAACAGCCTTTGTAGGCTACGTCCTACCCTGAGGCCAAATATCATTTTGAGGCGCTACAGTCATTACTAACCTCTTCTCAGCAA…
inambari_FMNH433311CuscoPER -------GGATCCCTCCTAGGCATCTGCCTAGGAACACAAATCATTACAGGCCTCCTAATAGCTATACACTACACAGCAGACACTACCTTAGCCTTCACATCAGTAGCCCACACATGCCGTAACGTCCAATTTGGTTGACTAATCCGCAATCTCCATGCAAACGGAGCCTCAATATTCTTTATCTGCATTTACCTTCACATTGGACGAGGATTCTACTACGGCTCCTATCTATTCAAAGAAACCTGAAATACAGGAGTTATTCTCCTTCTAACTCTCATAGCAACAGCCTTTGTAGGCTACGTCCTACCCTGAGGCCAAATATCATTTTGAGGCGCTACAGTCATTACTAACCTCTTCTCAGCAATCCCTT…
inambari_FMNH433312CuscoPER -------------------GGCATCTGCCTAGGAACACAAATCATTACAGGCCTCCTAATAGCTATACACTACACAGCAGACACTACCTTAGCCTTCACATCAGTAGCCCACACATGCCGTAACGTCCAATTTGGTTGACTAATCCGCAATCTCCATGCAAACGGAGCCTCAATATTCTTTATCTGCATTTACCTTCACATTGGACGAGGATTCTACTACGGCTCCTATCTATTCAAAGAAACCTGAAATACAGGAGTTATTCTCCTTCTAACTCTCATAGCAACAGCCTTTGTAGGCTACGTCCTACCCTGAGGCCAAATATCATTTTGAGGCGCTACAGTCATTACTAACCTCTTCTCAGCAATCCCTT…
inambari_KU18542CuscoPER ------------------------------AGGAACACAAATCATTACAGGCCTCCTAATAGCTATACACTACACAGCAGACACTACCTTAGCCTTCACATCAGTAGCCCACACATGCCGTAACGTCCAATTTGGTTGACTAATCCGCAATCTCCATGCAAACGGAGCCTCAATATTCTTTATCTGCATTTACCTTCACATTGGACGAGGATTCTACTACGGCTCCTATCTATTCAAAGAAACCTGAAATACAGGAGTTATTCTCCTTCTAACTCTCATAGCAACAGCCTTTGTAGGCTACGTCCTACCCTGAGGCCAAATATCATTTTGAGGCGCTACAGTCATTACTAACCTCTTCTCAGCAATCCCTTATA…
inambari_KU18566CuscoPER -------------------------------GGAACACAAATCATTACAGGCCTCCTAATAGCTATACACTACACAGCAGACACTACCTTAGCCTTCACATCAGTAGCCCACACATGCCGTAACGTCCAATTTGGTTGACTAATCCGCAATCTCCATGCAAACGGAGCCTCAATATTCTTTATCTGCATTTACCTTCACATTGGACGAGGATTCTACTACGGCTCCTATCTATTCAAAGAAACCTGAAATACAGGAGTTATTCTCCTTCTAACTCTCATAGCAACAGCCTTTGTAGGCTACGTCCTACCCTGAGGCCAAATATCATTTTGAGGCGCTACAGTCATTACTAACCTCTTCTCAGCAATCCCTTATA…
inambari_LSU10655UcayPE -----------------TAGGCATCTGCCTAGGAACACAAATCATTACAGGCCTCCTAATAGCTATACACTACACAGCAGACACTACCTTAGCCTTCACATCAGTAGCCCACACATGCCGTAACGTCCAATTTGGTTGACTAATCCGCAATCTCCATGCAAACGGAGCCTCAATATTCTTTATCTGCATTTACCTTCACATTGGACGAGGATTCTACTACGGCTCCTATCTATTCAAAGAAACCTGAAATACAGGAGTTATTCTCCTTCTAACTCTCATAGCAACAGCCTTTGTAGGCTACGTCCTACCCTGAGGCCAAATATCATTTTGAGGCGCTACAGTCATTACTAACCTCTTCTCAGCAATCCCTTATAT…
inambari_LSU10864UcayPE -----------------TAGGCATCTGCCTAGGAACACAAATCATTACAGGCCTCCTAATAGCTATACACTACACAGCAGACACTACCTTAGCCTTCACATCAGTAGCCCACACATGCCGTAACGTCCAATTTGGTTGACTAATCCGCAATCTCCATGCAAACGGAGCCTCAATATTCTTTATCTGCATTTACCTTCACATTGGACGAGGATTCTACTACGGCTCCTATCTATTCAAAGAAACCTGAAATACAGGAGTTATTCTCCTTCTAACTCTCATAGCAACAGCCTTTGTAGGCTACGTCCTACCCTGAGGCCAAATATCATTTTGAGGCGCTACAGTCATTACTAACCTCTTCTCAGCAATCCCTTATAT…
inambari_LSU11048UcayPE -----------------TAGGCATCTGCCTAGCAACACAAATCATTACAGGCCTCCTAATAGCTATACACTACACAGCAGACACTACCTTAGCCTTCACATCAGTAGCCCACACATGCCGTAACGTCCAATTTGGTTGACTAATCCGCAATCTTCATGCAAACGGAGCCTCAATATTCTTTATCTGCATTTACCTTCACATTGGACGAGGATTCTACTACGGCTCCTATCTATTCAAAGAAACCTGAAATACAGGAGTTATTCTCCTTCTAACTCTCATAGCAACAGCCTTTGTAGGCTACGTCCTACCCTGAGGCCAAATATCATTTTGAGGCGCTACAGTCATTACTAACCTCTTCTCAGCAATCCCTTATAT…
inambari_LSU11164UcayPE -----------------TAGGCATCTGCCTAGGAACACAAATCATTACAGGCCTCCTAATAGCTATACACTACACAGCAGACACTACCTTAGCCTTCACATCAGTAGCCCACACATGCCGTAACGTCCAATTTGGTTGACTAATCCGCAATCTCCATGCAAACGGAGCCTCAATATTCTTTATCTGCATTTACCTTCACATTGGACGAGGATTCTACTACGGCTCCTATCTATTCAAAGAAACCTGAAATACAGGAGTTATTCTCCTTCTAACTCTCATAGCAACAGCCTTTGTAGGCTACGTCCTACCCTGAGGCCAAATATCATTTTGAGGCGCTACAGTCATTACTAACCTCTTCTCAGCAATCCCTTATAT…
inambari_LSU11187UcayPE -----------------TAGGCATCTGCCTAGGGACACAAATCATTACAGGCCTCCTAATAGCTATACACTACACAGCAGACACTACCTTAGCCTTCACATCAGTAGCCCACACATGCCGTAACGTCCAATTTGGTTGACTAATCCGCAATCTCCATGCAAACGGAGCCTCAATATTCTTTATCTGCATTTACCTTCACATTGGACGAGGATTCTACTACGGCTCCTATCTATTCAAAGAAACCTGAAATACAGGAGTTATTCTCCTTCTAACTCTCATAGCAACAGCCTTTGTAGGCTACGTCCTACCCTGAGGCCAAATATCATTTTGAGGCGCTACAGTCATTACTAACCTCTTCTCAGCAATCCCTTATAT…
inambari_LSU11244UcayPE -----------------TAGGCATCTGCCTAGGAACACAAATCATTACAGGCCTCCTAATAGCTATACACTACACAGCAGACACTACCTTAGCCTTCACATCAGTAGCCCACACATGTCGTAACGTCCAATTTGGTTGACTAATCCGCAATCTCCATGCAAACGGAGCCTCAATATTCTTTATCTGCATTTACCTTCACATTGGACGAGGATTCTACTACGGCTCCTATCTATTCAAAGAAACCTGAAATACAGGAGTTATTCTCCTTCTAACTCTCATAGCAACAGCCTTTGTAGGCTACGTCCTACCCTGAGGCCAAATATCATTTTGAGGCGCTACAGTCATTACTAACCTCTTCTCAGCAATCCCTTATAT…
inambari_LSU22613LaPazBO -----------------TAGGCATCTGCCTAGGAACACAAATCATTACAGGCCTCCTAATAGCTATACACTACACAGCAGACACTACCTTAGCCTTCACATCAGTAGCCCACACATGCCGTAACGTCCAATTTGGTTGACTAATCCGCAATCTCCATGCAAACGGAGCCTCAATATTCTTTATCTGCATTTACCTTCACATTGGACGAGGATTCTACTACGGCTCCTATCTATTCAAAGAAACCTGAAATACAGGAGTTATTCTCCTTCTAACTCTCATAGCAACAGCCTTTGTAGGCTACGTCCTACCCTGAGGCCAAATATCATTTTGAGGTGCTACAGTCATTACTAACCTCTTCTCAGCAATCCCTTATA…
inambari_LSU22633LaPazBO -----------------TAGGCATCTGCCTAGGAACACAAATCATTACAGGCCTCCTAATAGCTATACACTACACAGCAGACACTACCTTAGCCTTCACATCAGTAGCCCACACATGCCGTAACGTCCAATTTGGTTGACTAATCCGCAATCTCCATGCAAACGGAGCCTCAATATTCTTTATCTGCATTTACCTTCACATTGGACGAGGATTCTACTACGGCTCCTATCTATTCAAAGAAACCTGAAATACAGGAGTCATTCTCCTTCTAACTCTCATAGCAACAGCCTTTGTAGGCTACGTCCTACCCTGAGGCCAAATATCATTTTGAGGCGCTACAGTCATTACTAACCTCTTCTCAGCAATCCCTTATA…
inambari_LSU22733LaPazBO -----------------TAGGCATCTGCCTAGGAACACAAATCATTACAGGCCTCCTAATAGCTATACACTACACAGCAGACACTACCTTAGCCTTCACATCAGTAGCCCACACATGCCGTAACGTCCAATTTGGTTGACTAATCCGCAATCTCCATGCAAACGGAGCCTCAATATTCTTTATCTGCATTTACCTTCACATTGGACGAGGATTCTACTACGGCTCCTATCTATTCAAAGAAACCTGAAATACAGGAGTTATTCTCCTTCTAACTCTCATAGCAACAGCCTTTGTAGGCTACGTCCTACCCTGAGGCCAAATATCATTTTGAGGCGCTACAGTCATTACTAACCTCTTCTCAGCAATCCCTTATA…
inambari_LSU22841LaPazBO -----------------TAGGCATCTGCCTAGGAACACAAATCATTACAGGCCTCCTAATAGCTATACACTACACAGCAGACACTACCTTAGCCTTCACATCAGTAGCCCACACATGCCGTAACGTCCAATTTGGTTGACTAATCCGCAATCTCCATGCAAACGGAGCCTCAATATTCTTTATCTGCATTTACCTTCACATTGGACGAGGATTCTACTACGGCTCCTATCTATTCAAAGAAACCTGAAATACAGGAGTTATTCTCCTTCTAACTCTCATAGCAACAGCCTTTGTAGGCTACGTCCTACCCTGAGGCCAAATATCATTTTGAGGCGCTACAGTCATTACTAACCTCTTCTCAGCAATCCCTTATA…
inambari_LSU31359RondBR -----------------TAGGCATCTGCCTAGGAACACAAATCATTACAGGCCTCCTAATAGCTATACACTACACAGCAGACACTACCTTAGCCTTCACATCAGTAGCCCACACATGCCGTAACGTCCAATTTGGTTGACTAATCCGCAATCTCCATGCAAACGGAGCCTCAATATTCTTTATCTGCATTTACCTTCACATTGGACGAGGATTCTACTACGGCTCCTATCTATTCAAAGAAACCTGAAATACAGGAGTTATTCTCCTTCTAACTCTCATAGCAACAGCCTTTGTAGGCTACGTCCTACCCTGAGGCCAAATATCATTCTGAGGCGCTACAGTCATTACTAACCTCTTCTCAGCAATCCCTTATAT…
inambari_LSU39944LoretoPE -----------------TAGGCATCTGCCTAGGAACACAAATCATTACAGGCCTCCTAATAGCTATACACTACACAGCAGACACTACCTTAGCCTTCACATCAGTAGCCCACACATGCCGTAACGTCCAATTTGGTTGACTAATCCGCAATCTCCATGCAAACGGAGCCTCAATATTCTTTATCTGCATTTACCTTCACATTGGACGAGGATTCTACTACGGCTCCTATCTATTCAAAGAAACCTGAAATACAGGAGTTATTCTCCTTCTAACTCTCATAGCAACAGCCTTTGTAGGCTACGTCCTACCCTGAGGCCAAATATCATTTTGAGGCGCTACAGTCATTACTAACCTCTTCTCAGCAATCCCTTAT…
inambari_LSU40504LoretoPE -----------------TAGGCATCTGCCTAGGAACACAAATCATTACAGGCCTCCTAATAGCTATACACTACACAGCAGACACTACCTTAGCCTTCACATCAGTAGCCCACACATGCCGTAACGTCCAATTTGGTTGACTAATCCGCAATCTCCATGCAAACGGAGCCTCAATATTCTTTATCTGCATTTACCTTCACATTGGACGAGGATTCTACTACGGCTCCTATCTATTCAAAGAAACCTGAAATACAGGAGTTATTCTCCTTCTAACTCTCATAGCAACAGCCTTTGTAGGCTACGTCCTACCCTGAGGCCAAATATCATTTTGAGGCGCTACAGTCATTACTAACCTCTTCTCAGCAATCCCTTAT…
inambari_LSU40554LoretoPE -----------------TAGGCATCTGCCTAGGAACACAAATCATTACAGGCCTCCTAATAGCTATACACTACACAGCAGACACTACCTTAGCCTTCACATCAGTAGCCCACACATGCCGTAACGTCCAATTTGGTTGACTAATCCGCAATCTCCATGCAAACGGAGCCTCAATATTCTTTATCTGCATTTACCTTCACATTGGACGAGGATTCTACTACGGCTCCTATCTATTCAAAGAAACCTGAAATACAGGAGTTATTCTCCTTCTAACTCTCATAGCAACAGCCTTTGTAGGCTACGTCCTACCCTGAGGCCAAATATCATTTTGAGGCGCTACAGTCATTACTAACCTCTTCTCAGCAATCCCTTAT…
huallaga_LSU46009SanMartPE -----------------TAGGCATCTGCCTAGGAACACAAATCATTACAGGCCTCCTAATAGCTATACACTACACAGCAGACACTACCTTAGCCTTCACATCAGTAGCCCACACATGCCGTAACGTCCAATTTGGTTGACTAATCCGCAATCTCCATGCAAACGGAGCCTCAATATTCTTTATCTGCATTTACCTTCACATTGGACGAGGATTCTACTACGGCTCCTATCTATTCAAAGAAACCTGAAATACAGGAGTTATTCTCCTTCTAACTCTCATAGCAACAGCCTTTGTAGGCTACGTCCTACCCTGAGGCCAAATATCATTTTGAGGCGCTACAGTCATTACTAACCTCTTCTCAGCAATCCCTTA…
huallaga_LSU46133SanMartPE -----------------TAGGCATCTGCCTAGGAACACAAATCATTACAGGCCTCCTAATAGCTATACACTACACAGCAGACACTACCTTAGCCTTCACATCAGTAGCCCACACATGCCGTAACGTCCAATTTGGTTGACTAATCCGCAATCTCCATGCAAACGGAGCCTCAATATTCTTTATCTGCATTTACCTTCACATTGGACGAGGATTCTACTACGGCTCCTATCTATTCAAAGAAACCTGAAATACAGGAGTTATTCTCCTTCTAACTCTCATAGCAACAGCCTTTGTAGGCTACGTCCTACCCTGAGGCCAAATATCATTTTGAGGCGCTACAGTCATTACTAACCTCTTCTCAGCAATCCCTTA…
inambari_LSU8952PandoBO -----------------TAGGCATCTGCCTAGGAACACAAATCATTACAGGCCTCCTAATAGCTATACACTACACAGCAGACACTACCTTAGCCTTCACATCAGTAGCCCACACATGCCGTAACGTCCAATTTGGTTGACTAATCCGCAATCTCCATGCAAACGGAGCCTCAATATTCTTTATCTGCATTTACCTTCACATTGGACGAGGATTCTACTACGGCTCCTATCTATTCAAAGAAACCTGAAATACAGGAGTTATTCTCCTTCTAACTCTCATAGCAACAGCCTTTGTAGGCTACGTCCTACCCTGAGGCCAAATATCATTTTGAGGCGCTACAGTCATTACTAACCTCTTCTCAGCAATCCCTTATAT…
inambari_LSU9255PandoBO -----------------TAGGCATCTGCCTAGGAACACAAATCATTACAGGCCTCCTAATAGCTATACACTACACAGCAGACACTACCTTAGCCTTCACATCAGTAGCCCACACATGCCGTAACGTCCAATTTGGTTGACTAATCCGCAATCTCCATGCAAACGGAGCCTCAATATTCTTTATCTGCATTTACCTTCACATTGGACGAGGATTCTACTACGGCTCCTATCTATTCAAAGAAACCTGAAATACAGGGGTTATTCTCCTTCTAACTCTCATAGCAACAGCCTTTGTAGGCTACGTCCTACCCTGAGGCCAAATATCATTTTGAGGCGCTACAGTCATTACTAACCTCTTCTCAGCAATCCCTTATAT…
inambari_UFAC012AcreBRA -------GGATCCCTCCTAGGCATCTGCCTAGGAACACAAATCATTACAGGCCTCCTAATAGCTATACACTACACAGCAGACACTACCTTAGCCTTCACATCAGTAGCCCACACATGCCGTAACGTCCAATTTGGTTGACTAATCCGCAATCTCCATGCAAACGGAGCCTCAATATTCTTTATCTGCATTTACCTTCACATTGGACGAGGATTCTACTACGGCTCCTATCTATTCAAAGAAACCTGAAATACAGGAGTTATTCTCCTTCTAACTCTCATAGCAACAGCCTTTGTAGGCTACGTCCTACCCTGAGGCCAAATATCATTTTGAGGCGCTACAGTCATTACTAACCTCTTCTCAGCAATCCCTTATAT…
inambari_UFAC060AcreBRA -------GGATCCCTCCTAGGCATCTGCCTAGGAACACAAATCATTACAGGCCTCCTAATAGCTATACACTACACAGCAGACACTACCTTAGCCTTCACATCAGTAGCCCACACATGCCGTAACGTCCAATTTGGTTGACTAATCCGCAATCTCCATGCAAACGGAGCCTCAATATTCTTTATCTGCATTTACCTTCACATTGGACGAGGATTCTACTACGGCTCCTATCTATTCAAAGAAACCTGAAATACAGGAGTTATTCTCCTTCTAACTCTCATAGCAACAGCCTTTGTAGGCTACGTCCTACCCTGAGGCCAAATATCATTTTGAGGCGCTACAGTCATTACTAACCTCTTCTCAGCAATCCCTTACAT…
inambari_UFAC084AcreBRA -------GGATCCCTCCTAGGCATCTGCCTAGGAACACAAATCATTACAGGCCTCCTAATAGCTATACACTACACAGCAGACACTACCTTAGCCTTCACATCAGTAGCCCACACATGCCGTAACGTCCAATTTGGTTGACTAATCCGCAATCTCCATGCAAACGGAGCCTCAATATTCTTTATCTGCATTTACCTTCACATTGGACGAGGATTCTACTACGGCTCCTATCTATTCAAAGAAACCTGAAATACAGGAGTTATTCTCCTTCTAACTCTCATAGCAACAGCCTTTGTAGGCTACGTCCTACCCTGAGGCCAAATATCATTTTGAGGCGCTACAGTCATTACTAACCTCTTCTCAGCAATCCCTTATAT…
inambari_UFAC103AcreBRA -------GGATCCCTCCTAGGCATCTGCCTAGGAACACAAATCATTACAGGCCTCCTAATAGCTATACACTACACAGCAGACACTACCTTAGCCTTCACATCAGTAGCCCACACATGCCGTAACGTCCAATTTGGTTGACTAATCCGCAATCTCCATGCAAACGGAGCCTCAATATTCTTTATCTGCATTTACCTTCACATTGGACGAGGATTCTACTACGGCTCCTATCTATTCAAAGAAACCTGAAATACAGGAGTTATTCTCCTTCTAACTCTCATAGCAACAGCCTTTGTAGGCTACGTCCTACCCTGAGGCCAAATATCATTTTGAGGCGCTACAGTCATTACTAACCTCTTCTCAGCAATCCCTTATAT…
inambari_UFAC506AcreBRA -------GGATCCCTCCTAGGCATCTGCCTAGGAACACAAATCATTACAGGCCTCCTAATAGCTATACACTACACAGCAGACACTACCTTAGCCTTCACATCAGTAGCCCACACATGCCGTAACGTCCAATTTGGTTGACTAATCCGCAATCTCCATGCAAACGGAGCCTCAATATTCTTTATCTGCATTTACCTTCACATTGGACGAGGATTCTACTACGGCTCCTATCTATTCAAAGAAACCTGAAATACAGGAGTTATTCTCCTTCTAACTCTCATAGCAACAGCCTTTGTAGGCTACGTCCTACCCTGAGGCCAAATATCATTTTGAGGCGCTACAGTCATTACTAACCTCTTCTCAGCAATCCCTTATAT…
inambari_UFAC924AcreBRA -------GGATCCCTCCTAGGCATCTGCCTAGGAACACAAATCATTACAGGCCTCCTAATAGCTATACACTACACAGCAGACACTACCTTAGCCTTCACATCAGTAGCCCACACATGCCGTAACGTCCAATTTGGTTGACTAATCCGCAATCTCCATGCAAACGGAGCCTCAATATTCTTTATCTGCATTTACCTTCACATCGGACGAGGATTCTACTACGGCTCCTATCTATTCAAAGAAACCTGAAATACAGGAGTTATTCTCCTTCTAACTCTCATAGCAACAGCCTTTGTAGGCTACGTCCTACCCTGAGGCCAAATATCATTTTGAGGCGCTACAGTCATTACTAACCTCTTCTCAGCAATCCCTTATAT…
magdalena_Aut_ochr_ANDESBT1312 -------GGATCCCTCCTAGGCATCTGCCTAGGAACACAAATCATTACAGGCCTCCTAATAGCAATACACTACACAGCAGACACTACCCTAGCCTTCACATCAGTAGCCCACACATGCCGCAACGTCCAATTCGGTTGACTAATCCGCAATCTCCATGCAAACGGGGCCTCAATATTCTTTATCTGTATTTACCTTCACATTGGACGAGGATTCTACTACGGCTCCTATCTATTCAAAGAAACCTGAAATACAGGAGTTATTCTCCTTCTAACCCTCATAGCAACAGCCTTTGTAGGCTATGTCCTACCCTGAGGCCAAATATCATTTTGAGGCGCTACAGTCATTACTAACCTCTTCTCAGCAATCC…
magdalena_Aut_ochr_ANDESBT521 ----------------------------------ACACAAATCATTACAGGCCTCCTAATAGCAATACACTACACAGCAGACACTACCCTAGCCTTCACATCAGTAGCCCACACATGCCGCAACGTCCAATTCGGTTGACTAATCCGCAATCTCCATGCAAACGGGGCCTCAATATTCTTTATCTGTATTTACCTTCACATTGGACGAGGATTCTACTACGGCTCCTATCTATTCAAAGAAACCTGAAATACAGGAGTTATTCTCCTTCTAACCCTCATAGCAACAGCCTTTGTAGGCTATGTCCTACCCTGAGGCCAAATATCATTTTGAGGCGCTACAGTCATTACTAACCTCTTCTCAGCAATCCC…
napo_4234LoretoPER -------------------GGCATCTGCCTAGGAACACAAATCATTACAGGCCTCCTAATAGCAATACACTACACAGCAGACACCACCCTAGCCTTCACATCAGTAGCCCACACATGCCGTAACGTCCAATTTGGCTGACTAATCCGCAATCTCCATGCAAACGGAGCCTCAATATTCTTTATCTGTATTTACCTTCACATTGGACGAGGATTCTACTACGGCTCCTATCTATTCAAAGAAACCTGAAATACAGGAGTCATTCTCCTCCTAACCCTCATAGCAACAGCCTTTGTAGGCTATGTCCTACCCTGAGGCCAAATATCATTTTGAGGCGCTACAGTCATTACTAACCTCTTCTCAGCAATCCCCTATATCGGAC…
napo_ANSP5854SucuEC -----------------TAGGCATCTGCCTAGGAACACAAATCATTACAGGCCTCCTAATAGCAATACACTACACAGCAGACACCACCCTAGCCTTCACATCAGTAGCCCACACATGCCGTAACGTCCAATTTGGCTGACTAATCCGCAATCTCCATGCAAACGGAGCCTCAATATTCTTTATCTGTATTTACCTTCACATTGGACGAGGATTCTACTACGGCTCCTATCTATTCAAAGAAACCTGAAATACAGGAGTCATTCTCCTCCTAACCCTCATAGCAACAGCCTTTGTAGGCTATGTCCTACCCTGAGGCCAAATATCATTTTGAGGCGCTACAGTCATTACTAACCTCTTCTCAGCAATCCCCTATATCGGA…
napo_ANSP5956SucuEC -----------------TAGGCATCTGCCTAGGAACACAAATCATTACAGGCCTCCTAATAGCAATACACTACACAGCAGACACCACCCTAGCCTTCACATCAGTAGCCCACACATGCCGTAACGTCCAATTTGGCTGACTAATCCGCAATCTCCATGCAAACGGAGCCTCAATATTCTTTATCTGTATTTACCTTCACATTGGACGAGGATTCTACTACGGCTCCTATCTATTCAAAGAAACCTGAAATACAGGAGTCATTCTCCTCCTAACCCTCATAGCAACAGCCTTTGTAGGCTATGTCCTACCCTGAGGCCAAATATCATTTTGAGGCGCTACAGTCATTACTAACCTCTTCTCAGCAATCCCCTATATCGGA…
napo_FLD457890AmazBR -----------------TAGGCATCTGCCTAGGAACACAAATCATTACAGGCCTCCTAATAGCAATACACTACACAGCAGACACCACCCTAGCCTTCACATCAGTAGCCCACACATGCCGTAACGTCCAATTTGGCTGACTAATCCGCAATCTCCATGCAAACGGAGCCTCAATATTCTTTATCTGTATTTACCTTCACATTGGACGAGGATTCTACTACGGCTCCTATCTATTCAAAGAAACCTGAAATACAGGAGTCATTCTCCTCCTAACCCTCATAGCAACAGCCTTTGTAGGCTATGTCCTACCCTGAGGCCAAATATCATTTTGAGGCGCTACAGTCATTACTAACCTCTTCTCAGCAATCCCCTATATCGG…
napo_JAP549AmazonasBRA -------GGATCCCTCCTAGGCATCTGCCTAGGAACACAAATCATTACAGGCCTCCTAATAGCAATACACTACACAGCAGACACCACCCTAGCCTTCACATCAGTAGCCCACACATGCCGTAACGTCCAATTTGGCTGACTAATCCGCAATCTCCATGCAAACGGAGCCTCAATATTCTTTATCTGTATTTACCTTCACATTGGACGAGGATTCTACTACGGCTCCTATCTATTCAAAGAAACCTGAAATACAGGAGTCATTCTCCTCCTAACCCTCATAGCAACAGCCTTTGTAGGCTATGTCCTACCCTGAGGCCAAATATCATTTTGAGGCGCTACAGTCATTACTAACCTCTTCTCAGCAATCCCCTATATC…
napo_LSU4159LoretoPE -----------------TAGGCATCTGCCTAGGAACACAAATCATTACAGGCCTCCTAATAGCAATACACTACACAGCAGACACCACCCTAGCCTTCACATCAGTAGCCCACACATGCCGTAACGTCCAATTTGGCTGACTAATCCGCAATCTCCATGCAAACGGAGCCTCAATATTCTTTATCTGTATTTACCTTCACATTGGACGAGGATTCTACTACGGCTCCTATCTATTCAAAGAAACCTGAAATACAGGAGTCATTCTCCTCCTAACCCTCATAGCAACAGCCTTTGTAGGCTATGTCCTACCCTGAGGCCAAATATCATTTTGAGGCGCTACAGTCATTACTAACCTCTTCTCAGCAATCCCCTATATCGG…
napo_LSU4264LoretoPE -----------------TAGGCATCTGCCTAGGAACACAAATCATTACAGGCCTCCTAATAGCAATACACTACACAGCAGACACCACCCTAGCCTTCACATCAGTAGCCCACACATGCCGTAACGTCCAATTTGGCTGACTAATCCGCAATCTCCATGCAAACGGAGCCTCAATATTCTTTATCTGTATTTACCTTCATATTGGACGAGGATTCTACTACGGCTCCTATCTATTCAAAGAAACCTGAAATACAGGAGTCATTCTCCTCCTAACCCTCATAGCAACAGCCTTTGTAGGCTATGTCCTACCCTGAGGCCAAATATCATTTTGAGGCGCTACAGTCATTACTAACCTCTTCTCAGCAATCCCCTATATCGG…
napo_LSU4353LoretoPE -----------------TAGGCATCTGCCTAGGAACACAAATCATTACAGGCCTCCTAATAGCAATACACTACACAGCAGACACCACCCTAGCCTTCACATCAGTAGCCCACACATGCCGTAACGTCCAATTTGGCTGACTAATCCGCAATCTCCATGCAAACGGAGCCTCAATATTCTTTATCTGTATTTACCTTCACATTGGACGAGGATTCTACTACGGCTCCTATCTATTCAAAGAAACCTGAAATACAGGAGTCATTCTCCTCCTAACCCTCATAGCAACAGCCTTTGTAGGCTATGTCCTACCCTGAGGCCAAATATCATTTTGAGGCGCTACAGTCATTACTAACCTCTTCTCAGCAATCCCCTATATCGG…
rondonia_12375SantaCruzBOL -------------------GGCATCTGCCTAGGAACACAAATCATTACAGGCCTCCTAATAGCTATACACTACACAGCAGACACTACCTTAGCCTTCACATCAGTAGCCCACACATGCCGCAACGTCCAATTTGGTTGACTAATCCGCAATCTCCATGCAAACGGAGCCTCAATATTCTTTATCTGCATTTACCTTCACATTGGACGAGGATTCTACTACGGCTCCTATCTATTTAAAGAAACCTGAAATACAGGAGTTATTCTCCTTCTAACCCTCATAGCAACAGCCTTTGTAGGCTACGTCCTACCCTGAGGCCAAATATCATTTTGAGGCGCTACAGTCATTACTAACCTCTTCTCAGCAATCCCTTA…
rondonia_13829SantaCruzBOL -------------------GGCATCTGCCTAGGAACACAAATCATTACAGGCCTCCTAATAGCTATACACTACACAGCAGACACTACCTTAGCCTTCACATCAGTAGCCCACACATGCCGCAACGTCCAATTTGGTTGACTAATCCGCAATCTCCATGCAAACGGAGCCTCAATATTCTTTATCTGCATTTACCTTCACATTGGACGAGGATTCTACTACGGCTCCTATCTATTTAAAGAAACCTGAAATACAGGAGTTATTCTCCTTCTAACCCTCATAGCAACAGCCTTTGTAGGCTACGTCCTACCCTGAGGCCAAATATCATTTTGAGGCGCTACAGTCATTACTAACCTCTTCTCAGCAATCCCTTA…
rondonia_14484SantaCruzBOL ---------------------------------AACACAAATCATTACAGGCCTCCTAATAGCTATACACTACACAGCAGACACTACCTTAGCCTTCACATCAGTAGCCCACACATGCCGCAACGTCCAATTTGGTTGACTAATCCGCAATCTCCATGCAAACGGAGCCTCAATATTCTTTATCTGCATTTACCTTCACATTGGACGAGGATTCTACTACGGCTCCTATCTATTTAAAGAAACCTGAAATACAGGAGTTATTCTCCTTCTAACCCTCATAGCAACAGCCTTTGTAGGCTACGTCCTACCCTGAGGCCAAATATCATTTTGAGGCGCTACAGTCATTACTAACCTCTTCTCAGCAATCCCTTA…
rondonia_15160SantaCruzBOL -------------------GGCATCTGCCTAGGAACACAAATCATTACAGGCCTCCTAATAGCTATACACTACACAGCAGACACTACCTTAGCCTTCACATCAGTAGCCCACACATGCCGCAACGTCCAATTTGGTTGACTAATCCGCAATCTCCATGCAAACGGAGCCTCAATATTCTTTATCTGCATTTACCTTCACATTGGACGAGGATTCTACTACGGCTCCTATCTATTTAAAGAAACCTGAAATACAGGAGTTATTCTCCTTCTAACCCTCATAGCAACAGCCTTTGTAGGCTACGTCCTACCCTGAGGCCAAATATCATTTTGAGGCGCTACAGTCATTACTAACCTCTTCTCAGCAATCCCTTA…
rondonia_18550SantaCruzBOL -------------------GGCATCTGCCTAGGAACACAAATCATTACAGGCCTCCTAATAGCTATACACTACACAGCAGACACTACCTTAGCCTTCACATCAGTAGCCCACACATGCCGCAACGTCCAATTTGGTTGACTAATCCGCAATCTCCATGCAAACGGAGCCTCAATATTCTTTATCTGCATTTACCTTCACATTGGACGAGGATTCTACTACGGCTCCTATCTATTTAAAGAAACCTGAAATACAGGAGTTATTCTCCTTCTAACCCTCATAGCAACAGCCTTTGTAGGCTACGTCCTACCCTGAGGCCAAATATCATTTTGAGGCGCTACAGTCATTACTAACCTCTTCTCAGCAATCCCTTA…
rondonia_56655 -------GGGTCCCTCCTAGGCATCTGCCTAGGAACACAAATCATTACAGGCCTCCTAATAGCTATACACTACACAGCAGACACTACCTTAGCCTTCACATCAGTAGCCCACACATGCCGCAACGTCCAATTTGGTTGACTAATCCGCAATCTCCATGCAAACGGAGCCTCAATATTCTTTATCTGCATTTACCTTCACATTGGACGAGGATTCTACTACGGCTCCTATCTATTTAAAGAAACCTGAAATACAGGAGTTATTCTCCTTCTAACCCTCATAGCAACAGCCTTTGTAGGCTACGTCCTACCCTGAGGCCAAATATCATTTTGAGGCGCTACAGTCATTACTAACCTCTTCTCAGCAATCCCTTATATCGGACAAAC…
rondonia_6785BeniBOL -------------------GGCATCTGCCTAGGAACACAAATCATTACAGGCCTCCTAATAGCTATACACTACACAGCAGACACTACCTTAGCCTTCACATCAGTAGCCCACACATGCCGTAACGTCCAATTTGGTTGACTAATCCGCAATCTCCATGCAAACGGAGCCTCAATATTCTTTATCTGCATTTACCTTCACATTGGACGAGGATTCTACTACGGCTCCTATCTATTCAAAGAAACCTGAAATACAGGAGTTATTCTCCTTCTAACTCTCATAGCAACAGCCTTTGTAGGCTACGTCCTACCCTGAGGCCAAATATCATTTTGAGGCGCTACAGTCATTACTAACCTCTTCTCAGCAATCCCTTATATTGG…
rondonia_FPR049AmazonasBRA -------GGGTCCCTCCTAGGCATCTGCCTAGGAACACAAATCATTACAGGCCTCCTAATAGCTATACACTACACAGCAGACACTACCTTAGCCTTCACATCAGTAGCCCACACATGCCGCAACGTCCAATTTGGTTGACTAATCCGCAATCTCCATGCAAACGGAGCCTCAATATTCTTTATCTGCATTTACCTTCACATTGGACGAGGATTCTACTACGGCTCCTATCTATTTAAAGAAACCTGAAATACAGGAGTTATTCTCCTTCTAACCCTCATAGCAACAGCCTTTGTAGGCTACGTCCTACCCTGAGGCCAAATATCATTTTGAGGCGCTACAGTCATTACTAACCTCTTCTCAGCAATCCCTTA…
rondonia_LSU12479SantaCruzBO -----------------TAGGCATCTGCCTAGGAACACAAATCATTACAGGCCTCCTAATAGCTATACACTACACAGCAGACACTACCTTAGCCTTCACATCAGTAGCCCACACATGCCGCAACGTCCAATTTGGTTGACTAATCCGCAATCTCCATGCAAACGGAGCCTCAATATTCTTTATCTGCATTTACCTTCACATTGGACGAGGATTCTACTACGGCTCCTATCTATTTAAAGAAACCTGAAATACAGGAGTTATTCTCCTTCTAACCCTCATAGCAACAGCCTTTGTAGGCTACGTCCTACCCTGAGGCCAAATATCATTTTGAGGCGCTACAGTCATTACTAACCTCTTCTCAGCAATCCCT…
rondonia_LSU12537SantaCruzBO -----------------TAGGCATCTGCCTAGGAACACAAATCATTACAGGCCTCCTAATAGCTATACACTACACAGCAGACACTACCTTAGCCTTCACATCAGTAGCCCACACATGCCGCAACGTCCAATTTGGTTGACTAATCCGCAATCTCCATGCAAACGGAGCCTCAATATTCTTTATCTGCATTTACCTTCACATTGGACGAGGATTCTACTACGGCTCCTATCTATTTAAAGAAACCTGAAATACAGGAGTTATTCTCCTTCTAACCCTCATAGCAACAGCCTTTGTAGGCTACGTCCTACCCTGAGGCCAAATATCATTTTGAGGCGCTACAGTCATTACTAACCTCTTCTCAGCAATCCCT…
rondonia_LSU14655SantaCruzBO -----------------TAGGCATCTGCCTAGGAACACAAATCATTACAGGCCTCCTAATAGCTATACACTACACAGCAGACACTACCTTAGCCTTCACATCAGTAGCCCACACATGCCGCAACGTCCAATTTGGTTGACTAATCCGCAATCTCCATGCAAACGGAGCCTCAATATTCTTTATCTGCATTTACCTTCACATTGGACGAGGATTCTACTACGGCTCCTATCTATTTAAAGAAACCTGAAATACAGGAGTTATTCTCCTTCTAACCCTCATAGCAACAGCCTTTGTAGGCTACGTCCTACCCTGAGGCCAAATATCATTTTGAGGCGCTACAGTCATTACTAACCTCTTCTCAGCAATCCCT…
rondonia_LSU18161SantaCruzBO -----------------TAGGCATCTGCCTAGGAACACAAATCATTACAGGCCTCCTAATAGCTATACACTACACAGCAGACACTACCTTAGCCTTCACATCAGTAGCCCACACATGCCGCAACGTCCAATTTGGTTGACTAATCCGCAATCTCCATGCAAACGGAGCCTCAATATTCTTTATCTGCATTTACCTTCACATTGGACGAGGACTCTACTACGGCTCCTATCTATTTAAAGAAACCTGAAATACAGGAGTTATTCTCCTTCTAACCCTCATAGCAACAGCCTTTGTAGGCTACGTCCTACCCTGAGGCCAAATATCATTTTGAGGCGCTACAGTCATTACTAACCTCTTCTCAGCAATCCCT…
rondonia_LSU18197SantaCruzBO -----------------TAGGCATCTGCCTAGGAACACAAATCATTACAGGCCTCCTAATAGCTATACACTACACAGCAGACACTACCTTAGCCTTCACATCAGTAGCCCACACATGCCGCAACGTCCAATTTGGTTGACTAATCCGCAATCTCCATGCAAACGGAGCCTCAATATTCTTTATCTGCATTTACCTTCACATTGGACGAGGATTCTACTACGGCTCCTATCTATTTAAAGAAACCTGAAATACAGGAGTTATTCTCCTTCTAACCCTCATAGCAACAGCCTTTGTAGGCTACGTCCTACCCTGAGGCCAAATATCATTTTGAGGCGCTACAGTCATTACTAACCTCTTCTCAGCAATCCCT…
rondonia_LSU18225SantaCruzBO -----------------TAGGCATCTGCCTAGGAACACAAATCATTACAGGCCTCCTAATAGCTATACACTACACAGCAGACACTACCTTAGCCTTCACATCAGTAGCCCACACATGCCGCAACGTCCAATTTGGTTGACTAATCCGCAATCTCCATGCAAACGGAGCCTCAATATTCTTTATCTGCATTTACCTTCACATTGGACGAGGATTCTACTACGGCTCCTATCTATTTAAAGAAACCTGAAATACAGGAGTTATTCTCCTTCTAACCCTCATAGCAACAGCCTTTGTAGGCTACGTCCTACCCTGAGGCCAAATATCATTTTGAGGCGCTACAGTCATTACTAACCTCTTCTCAGCAATCCCT…
rondonia_LSU18244SantaCruzBO -----------------TAGGCATCTGCCTAGGAACACAAATCATTACAGGCCTCCTAATAGCTATACACTACACAGCAGACACTACCTTAGCCTTCACATCAGTAGCCCACACATGCCGCAACGTCCAATTTGGTTGACTAATCCGCAATCTCCATGCAAACGGAGCCTCAATATTCTTTATCTGCATTTACCTTCACATTGGACGAGGACTCTACTACGGCTCCTATCTATTTAAAGAAACCTGAAATACAGGAGTTATTCTCCTTCTAACCCTCATAGCAACAGCCTTTGTAGGCTACGTCCTACCCTGAGGCCAAATATCATTTTGAGGCGCTACAGTCATTACTAACCTCTTCTCAGCAATCCCT…
rondonia_LSU18444SantaCruzBO -----------------TAGGCATCTGCCTAGGAACACAAATCATTACAGGCCTCCTAATAGCTATACACTACACAGCAGACACTACCTTAGCCTTCACATCAGTAGCCCACACATGCCGCAACGTCCAATTTGGTTGACTAATCCGCAATCTCCATGCAAACGGAGCCTCAATATTCTTTATCTGCATTTACCTTCACATTGGACGAGGATTCTACTACGGCTCCTATCTATTTAAAGAAACCTGAAATACAGGAGTTATTCTCCTTCTAACCCTCATAGCAACAGCCTTTGTAGGCTACGTCCTACCCTGAGGCCAAATATCATTTTGAGGCGCTACAGTCATTACTAACCTCTTCTCAGCAATCCCT…
rondonia_LSU18522SantaCruzBO -----------------TAGGCATCTGCCTAGGAACACAAATCATTACAGGCCTCCTAATAGCTATACACTACACAGCAGACACTACCTTAGCCTTCACATCAGTAGCCCACACATGCCGCAACGTCCAATTTGGTTGACTAATCCGCAATCTCCATGCAAACGGAGCCTCAATATTCTTTATCTGCATTTACCTTCACATTGGACGAGGATTCTACTACGGCTCCTATCTATTTAAAGAAACCTGAAATACAGGAGTTATTCTCCTTCTAACCCTCATAGCAACAGCCTTTGTAGGCTACGTCCTACCCTGAGGCCAAATATCATTTTGAGGCGCTACAGTCATTACTAACCTCTTCTCAGCAATCCCT…
rondonia_LSU36699RondBR -----------------TAGGCATCTGCCTGGGAACACAAATCATTACAGGCCTCCTAATAGCTATACACTACACAGCAGACACTACCTTAGCCTTCACATCAGTAGCCCACACATGCCGCAACGTCCAATTTGGTTGACTAATCCGCAATCTCCATGCAAACGGAGCCTCAATATTCTTTATCTGCATTTACCTTCACATTGGACGAGGATTCTACTACGGCTCCTATCTATTTAAAGAAACCTGAAATACAGGAGTTATTCTCCTTCTAACCCTCATAGCAACAGCCTTTGTAGGCTACGTCCTACCCTGAGGCCAAATATCATTTTGAGGCGCTACAGTCATTACTAACCTCTTCTCAGCAATCCCTTACAT…
rondonia_MAR036AmazonasBRA -------GGGTCCCTCCTAGGCATCTGCCTGGGAACACAAATCATTACAGGCCTCCTAATAGCTATACACTACACAGCAGACACTACCTTAGCCTTCACATCAGTAGCCCACACATGCCGCAACGTCCAATTTGGTTGACTAATCCGCAATCTCCATGCAAACGGAGCCTCAATATTCTTTATCTGCATTTACCTTCACATTGGACGAGGATTCTACTACGGCTCCTATCTATTTAAAGAAACCTGAAATACAGGAGTTATTCTCCTTCTAACCCTCATAGCAACAGCCTTTGTAGGCTACGTCCTACCCTGAGGCCAAATATCATTTTGAGGCGCTACAGTCATTACTAACCTCTTCTCAGCAATCCCTTA…
rondonia_MAR166AmazonasBRA -------GGGTCCCTCCTAGGCATCTGCCTAGGAACACAAATCATTACAGGCCTCCTAATAGCTATACACTACACAGCAGACACTACCTTAGCCTTCACATCAGTAGCCCACACATGCCGCAACGTCCAATTTGGTTGACTAATCCGCAATCTCCATGCAAACGGAGCCTCAATATTCTTTATCTGCATTTACCTTCACATTGGACGAGGATTCTACTACGGCTCCTATCTATTTAAAGAAACCTGAAATACAGGAGTTATTCTCCTTCTAACCCTCATAGCAACAGCCTTTGTAGGCTACGTCCTACCCTGAGGCCAAATATCATTTTGAGGCGCTACAGTCATTACTAACCTCTTCTCAGCAATCCCTTA…
rondonia_MAR174AmazonasBRA ----------------------------------ACACAAATCATTACAGGCCTCCTAATAGCTATACACTACACAGCAGACACTACCTTAGCCTTCACATCAGTAGCCCACACATGCCGCAACGTCCAATTTGGTTGACTAATCCGCAATCTCCATGCAAACGGAGCCTCAATATTCTTTATCTGCATTTACCTTCACATTGGACGAGGATTCTACTACGGCTCCTATCTATTTAAAGAAACCTGAAATACAGGAGTTATTCTCCTTCTAACCCTCATAGCAACAGCCTTTGTAGGCTACGTCCTACCCTGAGGCCAAATATCATTTTGAGGCGCTACAGTCATTACTAACCTCTTCTCAGCAATCCCTTA…
rondonia_MAR188AmazonasBRA -------GGGTCCCTCCTAGGCATCTGCCTAGGAACACAAATCATTACAGGCCTCCTAATAGCTATACACTACACAGCAGACACTACCTTAGCCTTCACATCAGTAGCCCACACATGCCGCAACGTCCAATTTGGTTGACTAATCCGCAATCTCCATGCAAACGGAGCCTCAATATTCTTTATCTGCATTTACCTTCACATTGGACGAGGATTCTACTACGGCTCCTATCTATTTAAAGAAACCTGAAATACAGGAGTTATTCTCCTTCTAACCCTCATAGCAACAGCCTTTGTAGGCTACGTCCTACCCTGAGGCCAAATATCATTTTGAGGCGCTACAGTCATTACTAACCTCTTCTCAGCAATCCCTTA…
rondonia_MAR189AmazonasBRA -------GGGTCCCTCCTAGGCATCTGCCTGGGAACACAAATCATTACAGGCCTCCTAATAGCTATACACTACACAGCAGACACTACCCTAGCCTTCACATCAGTAGCCCACACATGCCGCAACGTCCAATTTGGTTGACTAATCCGCAATCTCCATGCAAACGGAGCCTCAATATTCTTTATCTGCATTTACCTTCACATTGGACGAGGATTCTACTACGGCTCCTATCTATTTAAAGAAACCTGAAATACAGGAGTTATTCTCCTTCTAACCCTCATAGCAACAGCCTTTGTAGGCTACGTCCTACCCTGAGGCCAAATATCATTTTGAGGCGCTACAGTCATTACTAACCTCTTCTCAGCAATCCCTTA…
rondonia_MPDS480RondoniaBRA -------GGGTCCCTCCTAGGCATCTGCCTAGGAACACAAATCATTACAGGCCTCCTAATAGCTATACACTACACAGCAGACACTACCTTAGCCTTCACATCAGTAGCCCACACATGCCGCAACGTCCAATTTGGTTGACTAATCCGCAATCTCCATGCAAACGGAGCCTCAATATTCTTTATCTGCATTTACCTTCACATTGGACGAGGATTCTACTACGGCTCCTATCTATTTAAAGAAACCTGAAATACAGGAGTTATTCTCCTTCTAACCCTCATAGCAACAGCCTTTGTAGGCTACGTCCTACCCTGAGGCCAAATATCATTTTGAGGCGCTACAGTCATTACTAACCTCTTCTCAGCAATCCCTT…
rondonia_OP074RondoniaBOL -------GGGTCCCTCCTAGGCATCTGCCTGGGAACACAAATCATTACAGGCCTCCTAATAGCTATACACTACACAGCAGACACTACCTTAGCCTTCACATCAGTAGCCCACACATGCCGCAACGTCCAATTTGGTTGACTAATCCGCAATCTCCATGCAAACGGAGCCTCAATATTCTTTATCTGCATTTACCTTCACATTGGACGAGGATTCTACTACGGCTCCTATCTATTTAAAGAAACCTGAAATACAGGAGTTATTCTCCTTCTAACCCTCATAGCAACAGCCTTTGTAGGCTACGTCCTACCCTGAGGCCAAATATCATTTTGAGGCGCTACAGTCATTACTAACCTCTTCTCAGCAATCCCTTAC…
Hylocryptus.rubiginosus_11736 AAACTTTGGATCCCTCTTAGGTATCTGTCTAATAACACAAATCATTACAGGCCTCTTAATAGCGATACATTATACAGCAGATACTACCCTAGCTTTTACATCAGTAGCCCACACATGCCGCAACGTCCAATTTGGCTGACTAATCCGCAATCTTCATGCAAATGGAGCCTCAATATTCTTCATTTGCATTTACCTTCACATCGGACGAGGCTTCTACTACGGCTCATATCTATTTAAAGAAACCTGAAACACAGGAGTTATTCTCCTCCTAACTCTTATAGCAACAGCCTTCGTAGGCTATGTCCTGCCATGAGGACAAATATCATTCTGAGGTGCTACAGTCATCACTAACCTCTTCTCAGCAATCCC…
Hyloctistes.subulatus_GQ140085 ?????????????????????????????????????????????????GGTCTCTTAATAGCAATACACTATACAGCAGACACTACCCTAGCCTTCACATCAGTAGCCCACACATGCCGCAACGTTCAATTTGGCTGACTAATCCGTAATCTCCATGCAAATGGAGCCTCAATATTCTTCATCTGCATTTACCTTCACATTGGACGAGGATTCTACTATGGATCCTACCTATTTAAAGAAACCTGAAATACAGGAGTCATTCTCCTCCTAACTCTCATAGCAACTGCCTTCGTAGGCTATGTCCTACCATGAGGCCAAATATCATTTTGAGGTGCTACAGTCATCACTAACCTCTTCTCAGCAATCC…
Automolus.leucophthalmus_AY590048 ?????????????????????????????????????????????????GGCCTCCTAATAGCAATGCACTACACAGCAGACACTACCCTAGCCTTCACATCAGTAGCTCACACATGCCGCAACGTTCAATTCGGCTGACTAATCCGCAATCTCCATGCAAACGGAGCCTCAATATTCTTCATCTGCATCTACCTTCACATTGGACGAGGATTCTACTATGGCTCCTATCTATTTAAAGAAACCTGAAATACAGGAGTTATTCTCCTTCTAACCCTCATAGCAACAGCCTTTGTGGGTTATGTACTACCATGAGGCCAAATATCATTTTGAGGTGCTACAGTCATCACTAACCTCTTTTCAGCAA…
	;
end;
