# Supplementary material for: A latitudinal phylogeographic diversity gradient in birds
Source: PLoS Biol. 2017 Apr 13;15(4):e2001073. doi: 10.1371/journal.pbio.2001073 (PMC5390966; doi:10.1371/journal.pbio.2001073)
Supplement: S1 Data — (ZIP) [file pbio.2001073.s015.zip › S1_Data/Basileuterus-belli.nex]

#NEXUS
BEGIN DATA;
	DIMENSIONS NTAX=77 NCHAR=1032;
	FORMAT DATATYPE = DNA GAP = - MISSING = ?;
	MATRIX
	JX626338-Basileuterus-belli-haplotype06 ATAAACCCCCAAGCAAATCTAATTTTCATCACCAGCCTACTCCTAGGAACAACCATTACCATCTCAAGCAACCATTGAATCATAGCCTGAACCGGCCTTGAAATCAACACGCTTGCCATCCTTCCACTAATCTCAAAATCTCACCACCCGCGAGCCATTGAAGCTGCCACTAAATACTTCCTTACCCAGGCAGCTGCATCCGCTCTAGTTCTATTTTCCAGTATAACTAACGCATGGCATACTGGGCAATGAGACATCACCCAGCTCACCCACCCAACATCCTCCCTAATCCTCACCTCAGCAATCGCAATAAAACTAGGACTAGTACCATTCCACTTCTGATTCCCAGAAGTGCTTCA…
	JX626347-Basileuterus-belli-haplotype15 ATAAACCCCCAAGCAAATCTAATTTTCATCACCAGCTTACTCCTAGGGACAACCATTACCATCTCAAGCAACCATTGAATCATAGCCTGAACCGGCCTTGAAATCAACACGCTTGCCATCCTTCCACTAATCTCAAAATCTCACCACCCGCGAGCCATTGAAGCTGCCACTAAATACTTCCTTACCCAGGCAGCTGCATCCGCTCTAGTTCTATTTTCCAGTATAACTAACGCATGGCATACCGGGCAGTGAGACATCACCCAGCTCACCCACCCAACATCCTCCCTAATTCTCACCTCAGCAATCGCAATAAAACTAGGACTAGTACCATTCCACTTCTGATTCCCAGAAGTGCTTCA…
	JX626354-Basileuterus-belli-haplotype22 ATAAACCCCCAAGCAAATCTAATTTTCATCACCAGCTTACTCCTAGGGACAACCATTACCATCTCAAGCAACCATTGAATCATAGCCTGAACCGGCCTTGAAATCAACACGCTTGCCATCCTTCCACTAATCTCAAAATCTCACCACCCGCGAGCCATTGAAGCTGCCACTAAATACTTCCTTACCCAGGCAGCTGCATCCGCTCTAGTTCTATTTTCCAGTATAACTAATGCATGGCATACTGGGCAGTGAGACATCACCCAGCTCACCCACCCAACATCCTCCCTAATTCTCACCTCAGCAATCGCAATAAAACTAGGACTAGTACCATTCCACTTCTGATTCCCAGAAGTGCTTCA…
	GU376933-Basileuterus-belli-MBM793 -----------------------------------CTTACTCCTAGGGACAACCATTACCATCTCAAGCAACCATTGAATCATAGCCTGAACCGGCCTTGAAATCAACACGCTTGCCATCCTTCCACTAATCTCAAAATCTCACCACCCGCGAGCCATTGAAGCTGCCACTAAATACTTCCTTACCCAGGCAGCTGCATCCGCTCTAGTTCTATTTTCCAGTATAACTAACGCATGGCATACTGGGCAATGAGACATCACCCAGCTCACCCACCCAACGTCCTCCCTAATTCTCACCTCAGCAATCGCAATAAAACTAGGACTAGTACCATTCCACTTCTGATTTCCAGAAGTACTACAAGGCT…
	GU376934-Basileuterus-belli-MBM17644 ATAAACCCCCAAGCAAATCTAATTTTCATCACCAGCTTACTCCTAGGGACAACCATTACCATCTCAAGCAACCATTGAATCATAGCCTGAACCGGCCTTGAAATCAACACGCTTGCCATCCTTCCACTAATCTCAAAATCTCACCACCCGCGAGCCATTGAAGCTGCCACTAAATACTTCCTTACCCAGGCAGCTGCATCCGCTCTAGTTCTATTTTCCAGTATAACTAACGCATGGCATACTGGGCAATGAGACATCACCCAGCTCACCCACCCAACGTCCTCCCTAATTCTCACCTCAGCAATCGCAATAAAACTAGGACTAGTACCATTCCACTTCTGATTTCCAGAAGTACTACAAGG…
	GU376946-Basileuterus-belli-MBM10784 ATAAACCCCCAAGCAAATCTAATTTTCATCACCAGCCTACTCCTAGGAACAACCATTACCATCTCAAGCAACCATTGAATCATAGCCTGAACCGGCCTTGAAATCAACACGCTTGCCATCCTTCCACTAATCTCAAAATCTCACCACCCGCGAGCCATTGAAGCTGCCACTAAATACTTCCTTACCCAGGCAGCTGCATCCGCTCTAGTTCTATTTTCCAGTATAACTAACGCATGGCATACTGGGCAATGAGACATCACCCAGCTCACCCACCCAACATCCTCCCTAATCCTCACCTCAGCAATCGCAATAAAACTAGGACTAGTACCATTCCACTTCTGATTTCCAGAAGTACTACAAGG…
	GU376902-Basileuterus-belli-MBM725 ATAAACCCCCAAGCAAATCTAATTTTCATCACCAGCTTACTCCTAGGGACAACCATTACCATCTCAAGCAACCATTGAATCATAGCCTGAACCGGCCTTGAAATCAACACGCTTGCCATCCTTCCACTAATCTCAAAATCTCACCACCCGCGAGCCATTGAAGCTGCCACTAAATACTTCCTTACCCAGGCAGCTGCATCCGCTCTAGTTCTATTTTCCAGTATAACTAACGCATGGCATACTGGGCAATGAGACATCACCCAGCTTACCCACCCAACATCCTCCCTAATTCTCACCTCAGCAATCGCAATAAAACTAGGACTAGTACCATTCCACTTCTGATTTCCAGAAGTACTACAAGGCT…
	GU376935-Basileuterus-belli-MBM17713 ATAAACCCCCAAGCAAATCTAATTTTCATCACCAGCTTACTCCTAGGGACAACCATTACCATCTCAAGCAACCATTGAATCATAGCCTGAACCGGCCTTGAAATCAACACGCTTGCCATCCTTCCACTAATCTCAAAATCTCACCACCCGCGAGCCATTGAAGCTGCCACTAAATACTTCCTTACCCAGGCAGCTGCATCCGCTCTAGTTCTATTTTCCAGTATAACTAACGCATGGCATACTGGGCAATGAGACATCACCCAGCTCACCCACCCAACGTCCTCCCTAATTCTCACCTCAGCAATCGCAATAAAACTAGGACTAGTACCATTCCACTTCTGATTTCCAGAAGTACTACAAGG…
	GU376932-Basileuterus-belli-MBM17643 ATAAACCCCCAAGCAAATCTAATTTTCATCACCAGCTTACTCCTAGGGACAACCATTACCATCTCAAGCAACCATTGAATCATAGCCTGAACCGGCCTTGAAATCAACACGCTTGCCATCCTTCCACTAATCTCAAAATCTCACCACCCGCGAGCCATTGAAGCTGCCACTAAATACTTCCTTACCCAGGCAGCTGCATCCGCTCTAGTTCTATTTTCCAGTATAACTAACGCATGGCATACTGGGCAATGAGACATCACCCAGCTCACCCACCCAACGTCCTCCCTAATTCTCACCTCAGCAATCGCAATAAAACTAGGACTAGTACCATTCCACTTCTGATTTCCAGAAGTACTACAAGG…
	GU376906-Basileuterus-belli-MBM15536 ATAAACCCCCAAGCAAATCTAATTTTCATCACCAGCTTACTCCTAGGGACAACCATTACCATCTCAAGCAACCATTGAATCATAGCCTGAACCGGCCTTGAAATCAACACGCTTGCCATCCTTCCACTAATCTCAAAATCTCACCACCCGCGAGCCATTGAAGCTGCCACTAAATACTTCCTTACCCAGGCAGCTGCATCCGCTCTAGTTCTATTTTCCAGTATAACTAACGCATGGCATACTGGGCAATGAGACATCACCCAGCTTACCCACCCAACATCCTCCCTAATTCTCACCTCAGCAATCGCAATAAAACTAGGACTAGTACCATTCCACTTCTGATTTCCAGAAGTACTACAAGG…
	GU376915-Basileuterus-belli-MBM15537 ATAAACCCCCAAGCAAATCTAATTTTCATCACCAGCTTACTCCTAGGGACAACCATTACCATCTCAAGCAACCATTGAATCATAGCCTGAACCGGCCTTGAAATCAACACGCTTGCCATCCTTCCACTAATCTCAAAATCTCACCACCCGCGAGCCATTGAAGCTGCCACTAAATACTTCCTTACCCAGGCAGCTGCATCCGCTCTAGTTCTATTTTCCAGCATAACTAACGCATGGCATACTGGGCAATGAGACATCACCCAGCTTACCCACCCAACATCCTCCCTAATTCTCACCTCAGCAATCGCAATAAAACTAGGACTAGTACCATTCCACTTCTGATTTCCAGAAGTACTACAAGG…
	GU376950-Basileuterus-belli-MBM369 ATAAACCCCCAAGCAAATCTAATTTTCATCACCAGCTTACTCCTAGGGACAACCATTACCATCTCAAGCAACCATTGAATCATAGCCTGAACCGGCCTTGAAATCAACACGCTTGCCATCCTTCCACTAATCTCAAAATCTCACCACCCGCGAGCCATTGAAGCTGCCACTAAATACTTCCTTACCCAGGCAGCTGCATCCGCTCTAGTTCTATTTTCCAGTATAACTAACGCATGGCATACTGGGCAATGAGACATCACCCAGCTCACCCACCCAACGTCCTCCCTAATTCTCACCTCAGCAATCGCAATAAAACTAGGACTAGTACCATTCCACTTCTGATTTCCAGAAGTACTACAAGGCT…
	GU376899-Basileuterus-belli-MBM19125 ATAAACCCCCAAGCAAATCTAATTTTCATCACCAGCCTACTCCTAGGGACAACCATTACCATCTCAAGCAACCATTGAATCATAGCCTGAACCGGCCTTGAAATCAACACGCTTGCCATCCTTCCACTAATCTCAAAATCTCACCACCCACGAGCCATTGAAGCTGCCACTAAATACTTCCTTACCCAGGCAGCTGCATCCGCTCTAGTTCTATTTTCCAGTATAACTAACGCATGACATACTGGGCAATGAGACATCACCCAGCTCACCCACCCAACATCCTCCCTAATCCTCACCTCAGCAATCGCAATAAAACTAGGACTAGTACCATTCCACTTCTGATTTCCAGAAGTACTACAAGG…
	GU376936-Basileuterus-belli-MBM10783 ATAAACCCCCAAGCAAATCTAATTTTCATCACCAGCCTACTCCTAGGAACAACCATTACCATCTCAAGCAACCATTGAATCATAGCCTGAACCGGCCTTGAAATCAACACGCTTGCCATCCTTCCACTAATCTCAAAATCTCACCACCCGCGAGCCATTGAAGCTGCCACTAAATACTTCCTTACCCAGGCAGCTGCATCCGCTCTAGTTCTATTTTCCAGTATAACTAACGCATGGCATACTGGGCAATGAGACATCACCCAGCTCACCCACCCAACATCCTCCCTAATCCTCACCTCAGCAATCGCAATAAAACTAGGACTAGTACCATTCCACTTCTGATTTCCAGAAGTACTACAAGG…
	GU376898-Basileuterus-belli-MBM19134 ATAAACCCCCAAGCAAATCTAATTTTCATCACCAGCCTACTCCTAGGGACAACCATTACCATCTCAAGCAACCATTGAATCATAGCCTGAACCGGCCTTGAAATCAACACGCTTGCCATCCTTCCACTAATCTCAAAATCTCACCACCCACGAGCCATTGAAGCTGCCACTAAATACTTCCTTACCCAGGCAGCTGCATCCGCTCTAGTTCTATTTTCCAGTATAACTAACGCATGACATACTGGGCAATGAGACATCACCCAGCTCACCCACCCAACATCCTCCCTAATCCTCACCTCAGCAATCGCAATAAAACTAGGACTAGTACCATTCCACTTCTGATTTCCAGAAGTACTACAAGG…
	GU376895-Basileuterus-belli-MBM19128 ATAAACCCCCAAGCAAATCTAATTTTCATCACCAGCCTACTCCTAGGGACAACCATTACCATCTCAAGCAACCATTGAATCATAGCCTGAACCGGCCTTGAAATCAACACGCTTGCCATCCTTCCACTAATCTCAAAATCTCACCACCCACGAGCCATTGAAGCTGCCACTAAATACTTCCTTACCCAGGCAGCTGCATCCGCTCTAGTTCTATTTTCCAGTATAACTAACGCATGACATACTGGGCAATGAGACATCACCCAGCTCACCCACCCAACATCCTCCCTAATCCTCACCTCAGCAATCGCAATAAAACTAGGACTAGTACCATTCCACTTCTGATTTCCAGAAGTACTACAAGG…
	GU376916-Basileuterus-belli-MBM15540 ATAAACCCCCAAGCAAATCTAATTTTCATCACCAGCTTACTCCTAGGGACAACCATTACCATCTCAAGCAACCATTGAATCATAGCCTGAACCGGCCTTGAAATCAACACGCTTGCCATCCTTCCACTAATCTCAAAATCTCACCACCCGCGAGCCATTGAAGCTGCCACTAAATACTTCCTTACCCAGGCAGCTGCATCCGCTCTAGTTCTATTTTCCAGCATAACTAACGCATGGCATACTGGGCAATGAGACATCACCCAGCTTACCCACCCAACATCCTCCCTAATTCTCACCTCAGCAATCGCAATAAAACTAGGACTAGTACCATTCCACTTCTGATTTCCAGAAGTACTACAAGG…
	GU376919-Basileuterus-belli-MBM1199 ATAAACCCCCAAGCAAATCTAATTTTCATCACCAGCTTACTCCTAGGGACAACCATTACCATCTCAAGCAACCATTGAATCATAGCCTGAACCGGCCTTGAAATCAACACGCTTGCCATCCTTCCACTAATCTCAAAATCTCACCACCCGCGAGCCATTGAAGCTGCCACTAAATACTTCCTTACCCAGGCAGCTGCATCCGCTCTAGTTCTATTTTCCAGTATAACTAACGCATGGCATACTGGGCAATGAGACATCACCCAGCTCACCCACCCAACGTCCTCCCTAATTCTCACCTCAGCAATCGCAATAAAACTAGGACTAGTACCATTCCACTTCTGATTTCCAGAAGTACTACAAGGC…
	GU376918-Basileuterus-belli-MBM663 ATAAACCCCCAAGCAAATCTAATTTTCATCACCAGCTTACTCCTAGGGACAACCATTACCATCTCAAGCAACCATTGAATCATAGCCTGAACCGGCCTTGAAATCAACACGCTTGCCATCCTTCCACTAATCTCAAAATCTCACCACCCGCGAGCCATTGAAGCTGCCACTAAATACTTCCTTACCCAGGCAGCTGCATCCGCTCTAGTTCTATTTTCCAGTATAACTAACGCATGGCATACTGGGCAATGAGACATCACCCAGCTTACCCACCCAACATCCTCCCTAATTCTCACCTCAGCAATCGCAATAAAACTAGGACTAGTACCATTCCACTTCTGATTTCCAGAAGTACTACAAGGCT…
	GU376903-Basileuterus-belli-MBM726 ATAAACCCCCAAGCAAATCTAATTTTCATCACCAGCTTACTCCTAGGGACAACCATTACCATCTCAAGCAACCATTGAATCATAGCCTGAACCGGCCTTGAAATCAACACGCTTGCCATCCTTCCACTAATCTCAAAATCTCACCACCCGCGAGCCATTGAAGCTGCCACTAAATACTTCCTTACCCAGGCAGCTGCATCCGCTCTAGTTCTATTTTCCAGTATAACTAACGCATGGCATACTGGGCAATGAGACATCACCCAGCTTACCCACCCAACATCCTCCCTAATTCTCACCTCAGCAATCGCAATAAAACTAGGACTAGTACCATTCCACTTCTGATTTCCAGAAGTACTACAAGGCT…
	GU376911-Basileuterus-belli-MBM619 ATAAACCCCCAAGCAAATCTAATTTTCATCACCAGCTTACTCCTAGGGACAACCATTACCATCTCAAGCAACCATTGAATCATAGCCTGAACCGGCCTTGAAATCAACACGCTTGCCATCCTTCCACTAATCTCAAAATCTCACCACCCGCGAGCCATTGAAGCTGCCACTAAATACTTCCTTACCCAGGCAGCTGCATCCGCTCTAGTTCTATTTTCCAGTATAACTAACGCATGGCATACTGGGCAATGAGACATCACCCAGCTTACCCACCCAACATCCTCCCTAATTCTCACCTCAGCAATCGCAATAAAACTAGGACTAGTACCATTCCACTTCTGATTTCCAGAAGTACTACAAGGCT…
	GU376920-Basileuterus-belli-AMNH15719 ATAAACCCCCAAGCAAATCTAATTTTCATCACCAGCTTACTCCTAGGGACAACCATTACCATCTCAAGCAACCATTGAATCATAGCCTGAACCGGCCTTGAAATCAACACGCTTGCCATCCTTCCACTAATCTCAAAATCTCACCACCCGCGAGCCATTGAAGCTGCCACTAAATACTTCCTCACTCAGGCAGCTGCATCCGCTCTAGTTCTATTTTCCAGTATAACTAACGCATGGCATACTGGGCAATGAGACATCACCCAGCTTACCCACCCAACATCCTCCCTAATTCTCACCTCAGCAATCGCAATAAAACTAGGACTAGTACCATTCCACTTCTGATTTCCAGAAGTACTACAAG…
	GU376921-Basileuterus-belli-AMNH15720 ATAAACCCCCAAGCAAATCTAATTTTCATCACCAGCTTACTCCTAGGGACAACCATTACCATCTCAAGCAACCATTGAATCATAGCCTGAACCGGCCTTGAAATCAACACGCTTGCCATCCTTCCACTAATCTCAAAATCTCACCACCCGCGAGCCATTGAAGCTGCCACTAAATACTTCCTTACCCAGGCAGCTGCATCCGCTCTAGTTCTATTTTCCAGCATAACTAACGCATGGCATACTGGGCAATGAGACATCACCCAGCTTACCCACCCAACATCCTCCCTAATTCTCACCTCAGCAATCGCAATAAAACTAGGACTAGTACCATTCCACTTCTGATTTCCAGAAGTACTACAAG…
	GU376939-Basileuterus-belli-MBMjk08-070 ATAAACCCCCAAGCAAATCTAATTTTCATCACCAGCCTACTCCTAGGAACAACCATTACCATCTCAAGCAACCATTGAATCATAGCCTGAACCGGCCTTGAAATCAACACGCTTGCCATCCTTCCACTAATCTCAAAATCTCACCACCCGCGAGCCATTGAAGCTGCCACTAAATACTTCCTTACCCAGGCAGCTGCATCCGCTCTAGTTCTATTTTCCAGTATAACTAACGCATGGCATACTGGGCAATGAGACATCACCCAGCTCACCCACCCAACATCCTCCCTAATCCTCACCTCAGCAATCGCAATAAAACTAGGACTAGTACCATTCCACTTCTGATTTCCAGAAGTACTACA…
	GU376900-Basileuterus-belli-MBM15534 ATAAACCCCCAAGCAAATCTAATTTTCATCACCAGCTTACTCCTAGGGACAACCATTACCATCTCAAGCAACCATTGAATCATAGCCTGAACCGGCCTTGAAATCAACACGCTTGCCATCCTTCCACTAATCTCAAAATCTCACCACCCGCGAGCCATTGAAGCTGCCACTAAATACTTCCTTACCCAGGCAGCTGCATCCGCTCTAGTTCTATTTTCCAGTATAACTAACGCATGGCATACTGGGCAATGAGACATCACCCAGCTTACCCACCCAACATCCTCCCTAATTCTCACCTCAGCAATCGCAATAAAACTAGGACTAGTACCATTCCACTTCTGATTTCCAGAAGTACTACAAGG…
	GU376909-Basileuterus-belli-MBM610 ATAAACCCCCAAGCAAATCTAATTTTCATCACCAGCTTACTCCTAGGGACAACCATTACCATCTCAAGCAACCATTGAATCATAGCCTGAACCGGCCTTGAAATCAACACGCTTGCCATCCTTCCACTAATCTCAAAATCTCACCACCCGCGAGCCATTGAAGCTGCCACTAAATACTTCCTTACCCAGGCAGCTGCATCCGCTCTAGTTCTATTTTCCAGTATAACTAACGCATGGCATACTGGGCAATGAGACATCACCCAGCTTACCCACCCAACATCCTCCCTAATTCTCACCTCAGCAATCGCAATAAAACTAGGACTAGTACCATTCCACTTCTGATTTCCAGAAGTACTACAAGGCT…
	GU376949-Basileuterus-belli-MBMT1311 ATAAACCCCCAAGCAAATCTAATTTTCATCACCAGCCTACTCCTAGGAACAACCATTACCATCTCAAGCAACCATTGAATCATAGCCTGAACCGGCCTTGAAATCAACACGCTTGCCATCCTTCCACTAATCTCAAAATCTCACCACCCGCGAGCCATTGAAGCTGCCACTAAATACTTCCTTACCCAGGCAGCTGCATCCGCTCTAGTTCTATTTTCCAGTATAACTAACGCATGGCATACTGGGCAATGAGACATCACCCAGCTCACCCACCCAACATCCTCCCTAATCCTCACCTCAGCAATCGCAATAAAACTAGGACTAGTACCATTCCACTTCTGATTTCCAGAAGTACTACAAGG…
	GU376908-Basileuterus-belli-MBM615 ATAAACCCCCAAGCAAATCTAATTTTCATCACCAGCTTACTCCTAGGGACAACCATTACCATCTCAAGCAACCATTGAATCATAGCCTGAACCGGCCTTGAAATCAACACGCTTGCCATCCTTCCACTAATCTCAAAATCTCACCACCCGCGAGCCATTGAAGCTGCCACTAAATACTTCCTTACCCAGGCAGCTGCATCCGCTCTAGTTCTATTTTCCAGTATAACTAACGCATGGCATACTGGGCAATGAGACATCACCCAGCTTACCCACCCAACATCCTCCCTAATTCTCACCTCAGCAATCGCAATAAAACTAGGACTAGTACCATTCCACTTCTGATTTCCAGAAGTACTACAAGGCT…
	GU376929-Basileuterus-belli-MBM1089 ATAAACCCCCAAGCAAATCTAATTTTCATCACCAGCTTACTCCTAGGGACAACCATTACCATCTCAAGCAACCATTGAATCATAGCCTGAACCGGCCTTGAAATCAACACGCTTGCCATCCTTCCACTAATCTCAAAATCTCACCACCCGCGAGCCATTGAAGCTGCCACTAAATACTTCCTTACCCAGGCAGCTGCATCCGCTCTAGTTCTATTTTCCAGTATAACTAACGCATGGCATACTGGGCAATGAGACATCACCCAGCTCACCCACCCAACGTCCTCCCTAATTCTCACCTCAGCAATCGCAATAAAACTAGGACTAGTACCATTCCACTTCTGATTTCCAGAAGTACTACAAGGC…
	GU376891-Basileuterus-belli-AMNH15693 ATAAACCCCCAAGCAAATCTAATTTTCATCACCAGCTTACTCCTAGGGACAACCATTACCATCTCAAGCAACCATTGAATCATAGCCTGAACCGGCCTTGAAATCAACACGCTTGCCATCCTTCCACTAATCTCAAAATCTCACCACCCGCGAGCCATTGAAGCTGCCACTAAATACTTCCTTACCCAGGCAGCTGCATCCGCTCTAGTTCTATTTTCCAGTATAACTAACGCATGGCATACTGGGCAATGAGACATCACCCAGCTTACCCACCCAACATCCTCCCTAATTCTCACCTCAGCAATCGCAATAAAACTAGGACTAGTACCATTCCACTTCTGATTTCCAGAAGTACTACAAG…
	GU376901-Basileuterus-belli-MBM724 ATAAACCCCCAAGCAAATCTAATTTTCATCACCAGCTTACTCCTAGGGACAACCATTACCATCTCAAGCAACCATTGAATCATAGCCTGAACCGGCCTTGAAATCAACACGCTTGCCATCCTTCCACTAATCTCAAAATCTCACCACCCGCGAGCCATTGAAGCTGCCACTAAATACTTCCTTACCCAGGCAGCTGCATCCGCTCTAGTTCTATTTTCCAGTATAACTAACGCATGGCATACTGGGCAATGAGACATCACCCAGCTTACCCACCCAACATCCTCCCTAATTCTCACCTCAGCAATCGCAATAAAACTAGGACTAGTACCATTCCACTTCTGATTTCCAGAAGTACTACAAGGCT…
	GU376937-Basileuterus-belli-MBM10782 ATAAACCCCCAAGCAAATCTAATCTTCATCACCAGCCTACTCCTAGGAACAACCATTACCATCTCAAGCAACCATTGAATCATAGCCTGAACCGGCCTTGAAATCAACACGCTTGCCATCCTTCCACTAATCTCAAAATCTCACCACCCGCGAGCCATTGAAGCTGCCACTAAATACTTCCTTACCCAGGCAGCTGCATCCGCTCTAGTTCTATTTTCCAGTATAACTAACGCATGGCATACTGGGCAATGAGACATCACCCAGCTCACCCACCCAACATCCTCCCTAATCCTCACCTCAGCAATCGCAATAAAACTAGGACTAGTACCATTCCACTTCTGATTTCCAGAAGTACTACAAGG…
	GU376914-Basileuterus-belli-MBM15538 ATAAACCCCCAAGCAAATCTAATTTTCATCACCAGCCTACTCCTAGGGACAACCATTACCATCTCAAGCAACCATTGAATCATAGCCTGAACCGGCCTTGAAATCAACACGCTTGCCATCCTTCCACTAATCTCAAAATCTCACCACCCGCGAGCCATTGAAGCTGCCACTAAATACTTCCTTACCCAGGCAGCTGCATCCGCTCTAGTTCTATTTTCCAGCATAACTAACGCATGGCATACTGGGCAATGAGACATCACCCAGCTTACCCACCCAACATCCTCCCTAATTCTCACCTCAGCAATCGCAATAAAACTAGGACTAGTACCATTCCACTTCTGATTTCCAGAAGTACTACAAGG…
	GU376948-Basileuterus-belli-MBM10780 ATAAACCCCCAAGCAAATCTAATTTTCATCACCAGCCTACTCCTAGGAACAACCATTACCATCTCAAGCAACCATTGAATCATAGCCTGAACCGGCCTTGAAATCAACACGCTTGCCATCCTTCCACTAATCTCAAAATCTCACCACCCGCGAGCCATTGAAGCTGCCACTAAATACTTCCTTACCCAGGCAGCTGCATCCGCTCTAGTTCTATTTTCCAGTATAACTAACGCATGGCATACTGGGCAATGAGACATCACCCAGCTCACCCACCCAACATCCTCCCTAATCCTCACCTCAGCAATCGCAATAAAACTAGGACTAGTACCATTCCACTTCTGATTTCCAGAAGTACTACAAGG…
	GU376947-Basileuterus-belli-MBM10785 ATAAACCCCCAAGCAAATCTAATTTTCATCACCAGCCTACTCCTAGGAACAACCATTACCATCTCAAGCAACCATTGAATCATAGCCTGAACCGGCCTTGAAATCAACACGCTTGCCATCCTTCCACTAATCTCAAAATCTCACCACCCGCGAGCCATTGAAGCTGCCACTAAATACTTCCTTACCCAGGCAGCTGCATCCGCTCTAGTTCTATTTTCCAGTATAACTAACGCATGGCATACTGGGCAATGAGACATCACCCAGCTCACCCACCCAACATCCTCCCTAATCCTCACCTCAGCAATCGCAATAAAACTAGGACTAGTACCATTCCACTTCTGATTTCCAGAAGTACTACAAGG…
	GU376894-Basileuterus-belli-MBM19131 ATAAACCCCCAAGCAAATCTAATTTTCATCACCAGCCTACTCCTAGGGACAACCATTACCATCTCAAGCAACCATTGAATCATAGCCTGAACCGGCCTTGAAATCAACACGCTTGCCATCCTTCCACTAATCTCAAAATCTCACCACCCACGAGCCATTGAAGCTGCCACTAAATACTTCCTTACCCAGGCAGCTGCATCCGCTCTAGTTCTATTTTCCAGTATAACTAACGCATGACATACTGGGCAATGAGACATCACCCAGCTCACCCACCCAACATCCTCCCTAATCCTCACCTCAGCAATCGCAATAAAACTAGGACTAGTACCATTCCACTTCTGATTTCCAGAAGTACTACAAGG…
	GU376924-Basileuterus-belli-UNAMjk08-131_H ATAAACCCCCAAGCAAATCTAATTTTCATCACCAGCTTACTCCTAGGGACAACCATTACCATCTCAAGCAACCATTGAATCATAGCCTGAACCGGCCTTGAAATCAACACGCTTGCCATCCTTCCACTAATCTCAAAATCTCACCACCCGCGAGCCATTGAAGCTGCCACTAAATACTTCCTTACCCAGGCAGCTGCATCCGCTCTAGTTCTATTTTCCAGTATAACTAACGCATGGCATACTGGGCAATGAGACATCACCCAGCTTACCCACCCAACATCCTCCCTAATTCTCACCTCAGCAATCGCAATAAAACTAGGACTAGTACCATTCCACTTCTGATTTCCAGAAGTACT…
	GU376910-Basileuterus-belli-MBM616 ATAAACCCCCAAGCAAATCTAATTTTCATCACCAGCTTACTCCTAGGGACAACCATTACCATCTCAAGCAACCATTGAATCATAGCCTGAACCGGCCTTGAAATCAACACGCTTGCCATCCTTCCACTAATCTCAAAATCTCACCACCCGCGAGCCATTGAAGCTGCCACTAAATACTTCCTCACCCAGGCAGCTGCATCCGCTCTAGTTCTATTTTCCAGTATAACTAACGCATGGCATACTGGGCAATGAGACATCACCCAGCTTACCCACCCAACATCCTCCCTAATTCTCACCTCAGCAATCGCAATAAAACTAGGACTAGTACCATTCCACTTCTGATTTCCAGAAGTACTACAAGGCT…
	GU376942-Basileuterus-belli-MBM10750 ATAAACCCCCAAGCAAATCTAATTTTCATCACCAGCCTACTCCTAGGAACAACCATTACCATCTCAAGCAACCATTGAATCATAGCCTGAACCGGCCTTGAAATCAACACGCTTGCCATCCTTCCACTAATCTCAAAATCTCACCACCCGCGAGCCATTGAAGCTGCCACTAAATACTTCCTTACCCAGGCAGCTGCATCCGCTCTAGTTCTATTTTCCAGTATAACTAACGCATGGCATACTGGGCAATGAGACATCACCCAGCTCACCCACCCAACATCCTCCCTAATCCTCACCTCAGCAATCGCAATAAAACTAGGACTAGTACCATTCCACTTCTGATTTCCAGAAGTACTACAAGG…
	GU376905-Basileuterus-belli-MBM15721 ATAAACCCCCAAGCAAATCTAATTTTCATCACCAGCTTACTCCTAGGGACAACCATTACCATCTCAAGCAACCATTGAATCATAGCCTGAACCGGCCTTGAAATCAACACGCTTGCCATCCTTCCACTAATCTCAAAATCTCACCACCCGCGAGCCATTGAAGCTGCCACTAAATACTTCCTTACCCAGGCAGCTGCATCCGCTCTAGTTCTATTTTCCAGTATAACTAACGCATGGCATACTGGGCAATGAGACATCACCCAGCTTACCCACCCAACATCCTCCCTAATTCTCACCTCAGCAATCGCAATAAAACTAGGACTAGTACCATTCCACTTCTGATTTCCAGAAGTACTACAAGG…
	GU376925-Basileuterus-belli-MBMjk08-132_H ATAAACCCCCAAGCAAATCTAATTTTCATCACCAGCTTACTCCTAGGGACAACCATTACCATCTCAAGCAACCATTGAATCATAGCCTGAACCGGCCTTGAAATCAACACGCTTGCCATCCTTCCACTAATCTCAAAATCTCACCACCCGCGAGCCATTGAAGCTGCCACTAAATACTTCCTTACCCAGGCAGCTGCATCCGCTCTAGTTCTATTTTCCAGCATAACTAACGCATGGCATACTGGGCAATGAGACATCACCCAGCTTACCCACCCAACATCCTCCCTAATTCTCACCTCAGCAATCGCAATAAAACTAGGACTAGTACCATTCCACTTCTGATTTCCAGAAGTACTA…
	GU376922-Basileuterus-belli-AMNH15721 ATAAACCCCCAAGCAAATCTAATTTTCATCACCAGCTTACTCCTAGGGACAACCATTACCATCTCAAGCAACCATTGAATCATAGCCTGAACCGGCCTTGAAATCAACACGCTTGCCATCCTTCCACTAATCTCAAAATCTCACCACCCGCGAGCCATTGAAGCTGCCACTAAATACTTCCTTACCCAGGCAGCTGCATCCGCTCTAGTTCTATTTTCCAGTATAACTAACGCATGGCATACTGGGCAATGAGACATCACCCAGCTTACCCACCCAACATCCTCCCTAATTCTCACCTCAGCAATCGCAATAAAACTAGGACTAGTACCATTCCACTTCTGATTTCCAGAAGTACTACAAG…
	GU376930-Basileuterus-belli-MBM1091 ATAAACCCCCAAGCAAATCTAATTTTCATCACCAGCTTACTCCTAGGGACAACCATTACCATCTCAAGCAACCATTGAATCATAGCCTGAACCGGCCTTGAAATCAACACGCTTGCCATCCTTCCACTAATCTCAAAATCTCACCACCCGCGAGCCATTGAAGCTGCCACTAAATACTTCCTTACCCAGGCAGCTGCATCCGCTCTAGTTCTATTTTCCAGTATAACTAACGCATGGCATACTGGGCAATGAGACATCACCCAGCTCACCCACCCAACGTCCTCCCTAATTCTCACCTCAGCAATCGCAATAAAACTAGGACTAGTACCATTCCACTTCTGATTTCCAGAAGTACTACAAGGC…
	GU376897-Basileuterus-belli-MBM19132 ATAAACCCCCAAGCAAATCTAATTTTCATCACCAGCCTACTCCTAGGGACAACCATTACCATCTCAAGCAACCATTGAATCATAGCCTGAACCGGCCTTGAAATCAACACGCTTGCCATCCTTCCACTAATCTCAAAATCTCACCACCCACGAGCCATTGAAGCTGCCACTAAATACTTCCTTACCCAGGCAGCTGCATCCGCTCTAGTTCTATTTTCCAGTATAACTAACGCATGACATACTGGGCAATGAGACATCACCCAGCTCACCCACCCAACATCCTCCCTAATCCTCACCTCAGCAATCGCAATAAAACTAGGACTAGTACCATTCCACTTCTGATTTCCAGAAGTACTACAAGG…
	GU376896-Basileuterus-belli-MBM19133 ATAAACCCCCAAGCAAATCTAATTTTCATCACCAGCCTACTCCTAGGGACAACCATTACCATCTCAAGCAACCATTGAATCATAGCCTGAACCGGCCTTGAAATCAACACGCTTGCCATCCTTCCACTAATCTCAAAATCTCACCACCCACGAGCCATTGAAGCTGCCACTAAATACTTCCTTACCCAGGCAGCTGCATCCGCTCTAGTTCTATTTTCCAGTATAACTAACGCATGACATACTGGGCAATGAGACATCACCCAGCTCACCCACCCAACATCCTCCCTAATCCTCACCTCAGCAATCGCAATAAAACTAGGACTAGTACCATTCCACTTCTGATTTCCAGAAGTACTACAAGG…
	GU376927-Basileuterus-belli-UNAMjk08-139_H ATAAACCCCCAAGCAAATCTAATTTTCATCACCAGCTTACTCCTAGGGACAACCATTACCATCTCAAGCAACCATTGAATCATAGCCTGAACCGGCCTTGAAATCAACACGCTTGCCATCCTTCCACTAATCTCAAAATCTCACCACCCGCGAGCCATTGAAGCTGCCACTAAATACTTCCTTACCCAGGCAGCTGCATCCGCTCTAGTTCTATTTTCCAGTATAACTAACGCATGGCATACTGGGCAATGAGACATCACCCAGCTTACCCACCCAACATCCTCCCTAATTCTCACCTCAGCAATCGCAATAAAACTAGGACTAGTACCATTCCACTTCTGATTTCCAGAAGTACT…
	GU376931-Basileuterus-belli-MBM17642 ATAAACCCCCAAGCAAATCTAATTTTCATCACCAGCTTACTCCTAGGGACAACCATTACCATCTCAAGCAACCATTGAATCATAGCCTGAACCGGCCTTGAAATCAACACGCTTGCCATCCTTCCACTAATCTCAAAATCTCACCACCCGCGAGCCATTGAAGCTGCCACTAAATACTTCCTTACCCAGGCAGCTGCATCCGCTCTAGTTCTATTTTCCAGTATAACTAACGCATGGCATACTGGGCAATGAGACATCACCCAGCTCACCCACCCAACGTCCTCCCTAATTCTCACCTCAGCAATCGCAATAAAACTAGGACTAGTACCATTCCACTTCTGATTTCCAGAAGTACTACAAGG…
	GU376928-Basileuterus-belli-MBM1086 ATAAACCCCCAAGCAAATCTAATTTTCATCACCAGCTTACTCCTAGGGACAACCATTACCATCTCAAGCAACCATTGAATCATAGCCTGAACCGGCCTTGAAATCAACACGCTTGCCATCCTTCCACTAATCTCAAAATCTCACCACCCGCGAGCCATTGAAGCTGCCACTAAATACTTCCTTACCCAGGCAGCTGCATCCGCTCTAGTTCTATTTTCCAGTATAACTAACGCATGGCATACTGGGCAATGAGACATCACCCAGCTCACCCACCCAACGTCCTCCCTAATTCTCACCTCAGCAATCGCAATAAAACTAGGACTAGTACCATTCCACTTCTGATTTCCAGAAGTACTACAAGGC…
	GU376923-Basileuterus-belli-UNAMjk08-130_H ATAAACCCCCAAGCAAATCTAATTTTCATCACCAGCTTACTCCTAGGGACAACCATTACCATCTCAAGCAACCATTGAATCATAGCCTGAACCGGCCTTGAAATCAACACGCTTGCCATCCTTCCACTAATCTCAAAATCTCACCACCCGCGAGCCATTGAAGCTGCCACTAAATACTTCCTTACCCAGGCAGCTGCATCCGCTCTAGTTCTATTTTCCAGTATAACTAACGCATGGCATACTGGGCAATGAGACATCACCCAGCTTACCCACCCAACATCCTCCCTAATTCTCACCTCAGCAATCGCAATAAAACTAGGACTAGTACCATTCCACTTCTGATTTCCAGAAGTACT…
	GU376940-Basileuterus-belli-MBM10629 ATAAACCCCCAAGCAAATCTAATTTTCATCACCAGCCTACTCCTAGGAACAACCATTACCATCTCAAGCAACCATTGAATCATAGCCTGAACCGGCCTTGAAATCAACACGCTTGCCATCCTTCCACTAATCTCAAAATCTCACCACCCGCGAGCCATTGAAGCTGCCACTAAATACTTCCTTACCCAGGCAGCTGCATCCGCTCTAGTTCTATTTTCCAGTATAACTAACGCATGGCATACTGGGCAATGAGACATCACCCAGCTCACCCACCCAACATCCTCCCTAATCCTCACCTCAGCAATCGCAATAAAACTAGGACTAGTACCATTCCACTTCTGATTTCCAGAAGTACTACAAGG…
	GU376945-Basileuterus-belli-MBM10781 ATAAACCCCCAAGCAAATCTAATTTTCATCACCAGCCTACTCCTAGGAACAACCATTACCATCTCAAGCAACCATTGAATCATAGCCTGAACCGGCCTTGAAATCAACACGCTTGCCATCCTTCCACTAATCTCAAAATCTCACCACCCGCGAGCCATTGAAGCTGCCACTAAATACTTCCTTACCCAGGCAGCTGCATCCGCTCTAGTTCTATTTTCCAGTATAACTAACGCATGGCATACTGGGCAATGAGACATCACCCAGCTCACCCACCCAACATCCTCCCTAATCCTCACCTCAGCAATCGCAATAAAACTAGGACTAGTACCATTCCACTTCTGATTTCCAGAAGTACTACAAGG…
	GU376892-Basileuterus-belli-MBM19130 ATAAACCCCCAAGCAAATCTAATTTTCATCACCAGCCTACTCCTAGGGACAACCATTACCATCTCAAGCAACCATTGAATCATAGCCTGAACCGGCCTTGAAATCAACACGCTTGCCATCCTTCCACTAATCTCAAAATCTCACCACCCACGAGCCATTGAAGCTGCCACTAAATACTTCCTTACCCAGGCAGCTGCATCCGCTCTAGTTCTATTTTCCAGTATAACTAACGCATGACATACTGGGCAATGAGACATCACCCAGCTCACCCACCCAACATCCTCCCTAATCCTCACCTCAGCAATCGCAATAAAACTAGGACTAGTACCATTCCACTTCTGATTTCCAGAAGTACTACAAGG…
	GU376944-Basileuterus-belli-MBM10749 ATAAACCCCCAAGCAAATCTAATTTTCATCACCAGCCTACTCCTAGGAACAACCATTACCATCTCAAGCAACCATTGAATCATAGCCTGAACCGGCCTTGAAATCAACACGCTTGCCATCCTTCCACTAATCTCAAAATCTCACCACCCGCGAGCCATTGAAGCTGCCACTAAATACTTCCTTACCCAGGCAGCTGCATCCGCTCTAGTTCTATTTTCCAGTATAACTAACGCATGGCATACTGGGCAATGAGACATCACCCAGCTCACCCACCCAACATCCTCCCTAATCCTCACCTCAGCAATCGCAATAAAACTAGGACTAGTACCATTCCACTTCTGATTTCCAGAAGTACTACAAGG…
	GU376926-Basileuterus-belli-UNAMjk08-133_H ATAAACCCCCAAGCAAATCTAATTTTCATCACCAGCTTACTCCTAGGGACAACCATTACCATCTCAAGCAACCATTGAATCATAGCCTGAACCGGCCTTGAAATCAACACGCTTGCCATCCTTCCACTAATCTCAAAATCTCACCACCCGCGAGCCATTGAAGCTGCCACTAAATACTTCCTTACCCAGGCAGCTGCATCCGCTCTAGTTCTATTTTCCAGTATAACTAACGCATGGCATACTGGGCAATGAGACATCACCCAGCTTACCCACCCAACATCCTCCCTAATTCTCACCTCAGCAATCGCAATAAAACTAGGACTAGTACCATTCCACTTCTGATTTCCAGAAGTACT…
	GU376938-Basileuterus-belli-MBM1341 ATAAACCCCCAAGCAAATCTAATTTTCATCACCAGCCTACTCCTAGGAACAACCATTACCATCTCAAGCAACCATTGAATCATAGCCTGAACCGGCCTTGAAATCAACACGCTTGCCATCCTTCCACTAATCTCAAAATCTCACCACCCGCGAGCCATTGAAGCTGCCACTAAATACTTCCTTACCCAGGCAGCTGCATCCGCTCTAGTTCTATTTTCCAGTATAACTAACGCATGGCATACTGGGCAATGAGACATCACCCAGCTCACCCACCCAACATCCTCCCTAATCCTCACCTCAGCAATCGCAATAAAACTAGGACTAGTACCATTCCACTTCTGATTTCCAGAAGTACTACAAGGC…
	GU376893-Basileuterus-belli-MBM19127 ATAAACCCCCAAGCAAATCTAATTTTCATCACCAGCCTACTCCTAGGGACAACCATTACCATCTCAAGCAACCATTGAATCATAGCCTGAACCGGCCTTGAAATCAACACGCTTGCCATCCTTCCACTAATCTCAAAATCTCACCACCCACGAGCCATTGAAGCTGCCACTAAATACTTCCTTACCCAGGCAGCTGCATCCGCTCTAGTTCTATTTTCCAGTATAACTAACGCATGACATACTGGGCAATGAGACATCACCCAGCTCACCCACCCAACATCCTCCCTAATCCTCACCTCAGCAATCGCAATAAAACTAGGACTAGTACCATTCCACTTCTGATTTCCAGAAGTACTACAAGG…
	GU376907-Basileuterus-belli-MBM15719 ATAAACCCCCAAGCAAATCTAATTTTCATCACCAGCTTACTCCTAGGGACAACCATTACCATCTCAAGCAACCATTGAATCATAGCCTGAACCGGCCTTGAAATCAACACGCTTGCCATCCTTCCACTAATCTCAAAATCTCACCACCCGCGAGCCATTGAAGCTGCCACTAAATACTTCCTTACCCAGGCAGCTGCATCCGCTCTAGTTCTATTTTCCAGCATAACTAACGCATGGCATACTGGGCAATGAGACATCACCCAGCTTACCCACCCAACATCCTCCCTAATTCTCACCTCAGCAATCGCAATAAAACTAGGACTAGTACCATTCCACTTCTGATTTCCAGAAGTACTACAAGG…
	GU376913-Basileuterus-belli-MBM622 ATAAACCCCCAAGCAAATCTAATTTTCATCACCAGCTTACTCCTAGGGACAACCATTACCATCTCAAGCAACCATTGAATCATAGCCTGAACCGGCCTTGAAATCAACACGCTTGCCATCCTTCCACTAATCTCAAAATCTCACCACCCGCGAGCCATTGAAGCTGCCACTAAATACTTCCTTACCCAGGCAGCTGCATCCGCTCTAGTTCTATTTTCCAGTATAACTAACGCATGGCATACTGGGCAATGAGACATCACCCAGCTTACCCACCCAACATCCTCCCTAATTCTCACCTCAGCAATCGCAATAAAACTAGGACTAGTACCATTCCACTTCTGATTTCCAGAAGTACTACAAGGCT…
	JQ727222_Basileuterus_basilicus-ANDES-BTNGP ATAAACCCACAAGCAAACCTAATTTTTATCACCAGCCTCCTCCTAGGAACAACCATTACCATCTCAAGCAATCATTGAATCATAGCCTGAGCCGGCCTTGAAATCAACACGCTTGCCATCCTCCCACTAATCTCAAAATCTCACCACCCACGAGCCATTGAAGCTGCCACTAAATACTTCCTCACCCAAGCAGCTGCGTCTGCCCTTGTCCTATTCTCCAGCATGACCAACGCATGGCACACCGGGCAATGAGACATTACACAACTCACTCACCCAGCATCCTCCCTAATTCTCACCTCAGCAATCGCAATAAAACTGGGACTAGTCCCCTTCCATTTCTGATTCCCAGAAGTGC…
	JQ727242_Basileuterus_trifasciatus-LSUMZB-195 ATAAACCCACAAGCAAATCTAATTTTCATCATCAGCTTACTCTTAGGAACAACCATTACCATCTCAAGCAACCATTGAATCATAGCCTGAACCGGCCTTGAAATCAATACGCTTGCCATCCTCCCACTAATCTCAAAATCCCATCACCCACGAGCCATTGAAGCTGCCACTAAATATTTCCTTACCCAATCAGCTGCATCTGCCCTAGTCCTATTCTCAAGTATAACTAACGCATGGCATACTGGACAATGAGATATCACCCAGCTCACCCACCCAACGTCCTCGCTAATTCTCACATCAGCTATCGCAATAAAACTAGGATTAGTCCCATTCCACTTCTGATTTCCAGAAGT…
	GU376943-Basileuterus-belli-MBM10748 ATAAACCCCCAAGCAAATCTAATTTTCATCACCAGCCTACTCCTAGGAACAACCATTACCATCTCAAGCAACCATTGAATCATAGCCTGAACCGGCCTTGAAATCAACACGCTTGCCATCCTTCCACTAATCTCAAAATCTCACCACCCGCGAGCCATTGAAGCTGCCACTAAATACTTCCTTACCCAGGCAGCTGCATCCGCTCTAGTTCTATTTTCCAGTATAACTAACGCATGGCATACTGGGCAATGAGACATCACCCAGCTCACCCACCCAACATCCTCCCTAATCCTCACCTCAGCAATCGCAATAAAACTAGGACTAGTACCATTCCACTTTTGATTTCCAGAAGTACTACAAGG…
	JQ727223_Basileuterus_basilicus-ANDES-BTKCC ATAAACCCACAAGCAAATCTAATTTTTATCACCAGCTTCCTCCTAGGAACAACCATCACCATCTCAAGCAATCATTGAATCATAGCCTGAGCCGGCCTTGAAATCAACACGCTTGCCATCCTCCCACTAATCTCAAAATCTCACCACCCACGAGCCATTGAAGCTGCCACTAAATACTTCCTCACCCAAGCAGCTGCGTCTGCCCTTGTCCTATTCTCCAGCATGACCAACGCATGGCACACCGGGCAATGAGACATTACACAACTCACTCACCCAGCATCCTCCCTAATTCTCACCTCAGCAATCGCAATAAAACTGGGACTAGTCCCCTTCCATTTCTGATTCCCAGAAGTGC…
	GU376941-Basileuterus-belli-MBM10751 ATAAACCCCCAAGCAAATCTAATTTTCATCACCAGCCTACTCCTAGGAACAACCATTACCATCTCAAGCAACCATTGAATCATAGCCTGAACCGGCCTTGAAATCAACACGCTTGCCATCCTTCCACTAATCTCAAAATCTCACCACCCGCGAGCCATTGAAGCTGCCACTAAATACTTCCTTACCCAGGCAGCTGCATCCGCTCTAGTTCTATTTTCCAGTATAACTAACGCATGGCATACTGGGCAATGAGACATCACCCAGCTCACCCACCCAACATCCTCCCTAATCCTCACCTCAGCAATCGCAATAAAACTAGGACTAGTACCATTCCACTTCTGATTTCCAGAAGTACTACAAGG…
	AF383110-Basileuterus-flaveolus ATGAACCCCCAAGCAAACCTAATTTTCATTACTAGCCTACTACTAGGAACAACCATTACCATTTCAAGCAACCATTGAATCATAGCCTGAACCGGCCTTGAAATCAACACGCTTGCCGTCCTCCCACTAATCTCAAAATCCCATCACCCACGAGCCATTGAAGCTGCCACTAAATACTTCCTTACCCAAGCAGCTGCATCTGCCCTAGTCTTATTCTCCAGCATAACCAACGCATGACACACCGGGCAATGAGACATCACTCAGCTCACTCACCCAACATCCTCTCTAATCCTCACCTCAGCAATCGCAATAAAACTGGGACTAGTACCATTTCATTTCTGATTCCCAGAAGTACTCCAAGGCTCCC…
	GU376917-Basileuterus-belli-MBM15720 ATAAACCCCCAAGCAAATCTAATTTTCATCACCAGCTTACTCCTAGGGACAACCATTACCATCTCAAGCAACCATTGAATCATAGCCTGAACCGGCCTTGAAATCAACACGCTTGCCATCCTTCCACTAATCTCAAAATCTCACCACCCGCGAGCCATTGAAGCTGCCACTAAATACTTCCTTACCCAGGCAGCTGCATCCGCTCTAGTTCTATTTTCCAGTATAACTAACGCATGGCATACTGGGCAATGAGACATCACCCAGCTTACCCACCCAACATCCTCCCTAATTCTCACCTCAGCAATCGCAATAAAACTAGGACTAGTACCATTCCACTTCTGATTTCCAGAAGTACTACAAGG…
	AF383125-Euthlypis-lachrymosa ATAAACCCACAAGCAAATCTAATTTTCATTATCAGCCTACTCTTAGGAACAACCATTACCATCTCAAGCAACCATTGAATCATAGCCTGAGCCGGCCTTGAAATCAATACGCTTGCCATCCTGCCACTAATCTCAAAATCTCACCACCCACGAGCCATTGAAGCTGCCACTAAATATTTCCTCACACAAGCAGCTGCATCTGCCCTCGTTTTATTCTCTAGCATGACTAACGCATGACACACCGGACAATGAGACATCACCCAGCTCACTCACCCAGTATCCTCTGTAGTTCTCACCTCAGCAATCGCAATAAAACTAGGACTAGTGCCATTCCACTTCTGATTCCCAGAGGTACTCCAAGGCTCACCA…
	AF281022-Basileuterus-culicivorus ATAAACCCACAAGCAAATCTAATTTTCATTACCAGCTTACTATTAGGAACAACCATTACCATCTCAAGCAACCATTGAATCATAGCCTGAACCGGCCTTGAAATCAACACGCTTGCCATCCTCCCACTAATCTCAAAATCTCATCACCCACGAGCCATTGAAGCTGCCACTAAATATTTCCTTACCCAAGCAGCTGCATCTGCTCTAGTGCTATTCTCCAGTATAACTAACGCATGACACACTGGACAATGAGATATCACCCAGCTCACCCACCCGACATCCTCCCTAATTCTCACCTCAGCAATCGCAATAAAACTAGGCCTAGTACCATTCCACTTCTGATTTCCAGAAGTTCTACAAGGCTC…
	JQ727429-Basileuterus_luteoviridis-LSUMZB1242 ATAAACCCCCAAGCAAATCTAATTTTCATCACCAGCCTACTCCTAGGAACAACCATTACCATCTCAAGCAACCATTGAATCATAGCCTGAACCGGCCTTGAAATCAACACGCTTGCCATCCTCCCACTAATCTCAAAATCTCATCACCCACGGGCCATTGAAGCTGCCACTAAATATTTCCTTACCCAAGCAGCTGCATCTGCCCTTGTTTTATTCTCCAGCATAACCAACGCATGACACACCGGGCAATGAGACATCACCCAACTCACTCACCCAATATCCTCCCTAATCCTCACCTCTGCAATCGCAATAAAACTGGGGCTGGTACCATTCCACTTCTGATTCCCAGAAGT…
	AY030145-Basileuterus-culicivorus ATAAACCCACAAGCAAATCTAATTTTCATTACCAGCTTACTATTAGGAACAACCATTACCATCTCAAGCAACCATTGAATCATAGCCTGAACCGGCCTTGAAATCAACACGCTTGCTATCCTCCCATTAATCTCAAAATCCCATCACCCACGAGCCATTGAAGCTGCCACTAAATATTTCCTTACCCAAGCAGCTGCATCCGCTCTAGTTCTATTCTCCAGTATAACTAACGCATGACACACTGGACAATGAGATATTACCCAGCTCACCCACCCGACATCCTCCCTAATTCTCACCTCAGCAATCGCAATAAAACTAGGCCTAGTACCATTCCACTTCTGATTCCCAGAAGTTCTACAAGGCTC…
	JQ727427-Basileuterus-coronatus-LSUMZB8014 ATAAACCCCCAAGCTAACCTAATTTTCATCACCAGCCTACTCCTAGGAACAACCATTACCATCTCAAGCAACCATTGAATCATAGCCTGAACAGGCCTTGAAATCAACACGCTTGCCGTCCTCCCACTAATCTCAAAATCCCATCACCCACGAGCCATTGAAGCCGCCACTAAATACTTCCTCACCCAAGCAGCTGCATCCGCCCTCGTTTTATTCTCCAGTATAACCAACGCATGACACACTGGGCAATGAGACATCACCCAGCTCACTCACCCAGCATCCTCCCTAATCCTGACCTCAGCAATCGCAATGAAACTAGGACTAGTACCATTCCACTTCTGATTCCCAGAAGTACT…
	GU376912-Basileuterus-belli-MBM15539 ATAAACCCCCAAGCAAATCTAATTTTCATCACCAGCTTACTCCTAGGGACAACCATTACCATCTCAAGCAACCATTGAATCATAGCCTGAACCGGCCTTGAAATCAACACGCTTGCCATCCTTCCACTAATCTCAAAATCTCACCACCCGCGAGCCATTGAAGCTGCCACTAAATACTTCCTTACCCAGGCAGCTGCATCCGCTCTAGTTCTATTTTCCAGCATAACTAACGCATGGCACACTGGGCAATGAGACATCACCCAGCTTACCCACCCAACATCCTCCCTAATTCTCACCTCAGCAATCGCAATAAAACTAGGACTAGTACCATTCCACTTCTGATTTCCAGAAGTACTACAAGG…
	GU376890-Basileuterus-belli-MBM1374 ATAAACCCCCAAGCAAATCTAATTTTCATCACCAGCTTACTCCTAGGGACAACCATTACCATCTCAAGCAACCATTGAATCATAGCCTGAACCGGCCTTGAAATCAACACGCTTGCCATCCTTCCACTAATCTCAAAATCTCACCACCCGCGAGCCATTGAAGCTGCCACTAAATACTTCCTTACCCAGGCAGCTGCATCCGCTCTAGTTCTATTTTCCAGTATAACTAACGCATGGCATACTGGGCAATGAGACATCACCCAGCTTACCCACCCAACATCCTCCCTAATTCTCACCTCAGCAATCGCAATAAAACTAGGACTAGTACCATTCCACTTCTGATTTCCAGAAGTACTACAAGGC…
	GU376904-Basileuterus-belli-MBM727 ATAAACCCCCAAGCAAATCTAATTTTCATCACCAGCTTACTCCTAGGGACAACCATTACCATCTCAAGCAACCATTGAATCATAGCCTGAACCGGCCTTGAAATCAACACGCTTGCCATCCTTCCACTAATCTCAAAATCTCACCACCCGCGAGCCATTGAAGCTGCCACTAAATACTTCCTTACCCAGGCAGCTGCATCCGCTCTAGTTCTATTTTCCAGCATAACTAACGCATGGCATACTGGGCAATGAGACATCACCCAGCTTACCCACCCAACATCCTCCCTAATTCTCACCTCAGCAATCGCAATAAAACTAGGACTAGTACCATTCCACTTCTGATTTCCAGAAGTACTACAAGGCT…
	JQ727428-Basileuterus-nigrocristatus-LSUMZB410 ATAAACCCACAAGCAAACCTAATTTTCATCACTAGCCTACTCCTAGGGACAACTATTACCATCTCAAGCAATCATTGAATCATAGCCTGAACTGGCCTTGAAATCAACACGCTTGCCATCCTCCCACTAATCTCAAAATCTCATCACCCACGATCCATTGAGGCTGCCACTAAATATTTCCTTACCCAAGCAGCTGCATCTGCCCTAGTTTTATTCTCCAGCATAACAAACGCATGACACACCGGACAGTGAGATATCACTCAGCTCACCCACCCAACATCCTCCCTAATCCTCACCTCAGCAATCGCAATAAAACTGGGATTAGTGCCATTTCACTTTTGATTCCCAGAAG…
	JQ727426-Basileuterus-fraseri-LSUMZB66155 ATAAACCCCCAAGCTAACCTAATTTTCATCACCAGTCTACTCCTAGGAACAACCATCACCATCTCAAGCAACCATTGAATCATAGCCTGAGCCGGCCTTGAAATCAATACGCTTGCCATCCTCCCACTAATCTCAAAATCCCATCACCCACGAGCCATTGAAGCCGCCACTAAATATTTCCTCACCCAAGCAGCTGCATCTGCCCTCGTTTTATTCTCCAGCATAACCAACGCATGACACACTGGGCAGTGAGACATCACCCAGCTCACCCACCCAACATCCTCCCTAATCCTAACCTCAGCAGTCGCAATGAAACTAGGACTAGTGCCATTCCACTTCTGATTCCCAGAAGTACTC…
	AF383128-Basileuterus-rubifrons ATGAACCCCCAAGCAAATCTAATTTTCATCGCCAGCCTACTCCTAGGGACAACCATCACCATCTCAAGCAACCACTGAATCATAGCCTGAACCGGCCTTGAAATCAACACGCTTGCTATCCTCCCACTAATCTCAAAATCTCACCACCCGCGAGCCATTGAAGCTGCCACTAAATACTTCCTCACCCAAGCAGCTGCATCCGCTCTAGTTCTATTCTCCAGTATAACTAACGCATGGCACACTGGACAATGAGACATCACCCAACTAACCCACCCAACATCCTCCCTAATCCTCACCTCAGCGGTCGCAATTAAACTAGGACTAGTACCATTCCACTTCTGATTTCCAGAAGTACTACAAGGTTCCC…
	GU932359-Basileuterus-leucophrys ATAAACCCCCAAGCAAATCTAATTTTCATCTCTAGCCTACTCCTAGGAACTACCATTACCATCTCAAGCAACCATTGAATCATAGCCTGAACCGGCCTTGAAATCAACACGCTTGCCATCCTACCACTAATCTCAAAATCTCACCACCCACGGGCCATTGAAGCTGCCACTAAATATTTCCTTACTCAGGCAGCCGCATCTGCCCTAGTTTTATTCTCCAGCATAACCAACGCATGACACACCGGACAATGAGACATCACCCAGCTCACCCACCCAGCATCCTCCCTAATCCTCACCTCAGCAATCGCAATAAAACTAGGGCTAGTGCCATTCCACTTCTGATTCCCAGAAGTACTTCAAGGCTCC…
;
END;
