# Supplementary material for: A latitudinal phylogeographic diversity gradient in birds
Source: PLoS Biol. 2017 Apr 13;15(4):e2001073. doi: 10.1371/journal.pbio.2001073 (PMC5390966; doi:10.1371/journal.pbio.2001073)
Supplement: S1 Data — (ZIP) [file pbio.2001073.s015.zip › S1_Data/Basileuterus-culicivorus.nex]

#NEXUS
BEGIN DATA;
	DIMENSIONS NTAX=136 NCHAR=1055;
	FORMAT DATATYPE = DNA GAP = - MISSING = ?;
	MATRIX
	GU932370-Basileuterus-belli-FMNH-1232-343399 CTTGATGAAACTTCGGATCCCTGCTAGGCATTTGCCTAATCACCCAAATTGTCACAGGTCTCCTGCTAGCCATACACTATACAGCAGACACCAACTTAGCTTTCTCCTCCGTCGCCCACATATGCCGAGACGTACAATTCGGCTGACTAATCCGCAATCTTCACGCAAACGGAGCCTCCTTCTTCTTCATCTGCATCTATCTACATATCGGCCGAGGACTCTACTATGGTTCATACCTAAACAAAGAAACCTGAAATGTCGGAGTCATTCTTCTCTTAACCCTTATAGCAACTGCCTTCGTAGGATACGTCCTGCCATGAGGACAAATATCTTTCTGAGGAGCTACCGTAATTA…
	GU932376-Basileuterus-bivittatus-LSUMNS-B22653 CCTGATGAAACTTCGGATCCCTACTAGGCATCTGTCTAATTACCCAAATCATCACAGGCCTCCTACTAGCCATGCACTACACAGCAGACACCAACCTTGCCTTTTCCTCTGTCGCCCACATATGCCGAGATGTACAGTTCGGCTGACTCATCCGCAATCTACACGCAAACGGAGCCTCTTTCTTCTTTATCTGCATCTACCTCCACATCGGCCGAGGACTCTACTACGGCTCATACCTAAACAAAGAAACCTGAAACATCGGAGTCATTCTTCTCTTAACCCTAATAGCAACTGCTTTCGTAGGATATGTTCTACCATGAGGCCAAATATCATTCTGAGGAGCTAC?GTAAT…
	GU932377-Basileuterus-bivittatus-LSUMNS-B7581 CCTGATGAAACTTCGGATCCCTACTAGGCATCTGTCTAATTACCCAAATTATCACAGGCCTCCTACTAGCCATGCACTACACAGCAGACACCAACCTTGCCTTTTCCTCCGTCGCCCATATATGCCGAGACGTACAGTTCGGCTGACTCATCCGCAATCTACACGCAAACGGAGCTTCTTTCTTCTTCATCTGCATCTACCTGCACATCGGCCGAGGACTCTACTACGGCTCATACCTAAACAAAGAGACCTGAAACATTGGAGTAATTCTCCTCTTAACCCTCATAGCAACAGCCTTCGTAGGATATGTCCTACCATGAGGCCAAATATCATTCTGAGGGGCTACCGTAATT…
	GU932378-Basileuterus-chrysogaster-LSUMNS-B11907 CCTGATGAAACTTCGGATCCCTACTAGGCATCTGCCTAATTACTCAAATCATCACAGGTCTCCTGCTAGCCATACACTATACGGCAGACACTAATCTCGCCTTCTCCTCCGTCGCCCATATATGCCGAGACGTACAGTTCGGCTGACTCATCCGCAATCTACACGCAAACGGAGCCTCCTTCTTCTTCATCTGCATCTACCTACACATCGGCCGAGGACTCTATTACGGCTCATACCTAAACAAAGAAACCTGAAACGTCGGAGTCATTCTTCTCTTAACCCTCATAGCAACCGCTTTCGTAGGATATGTACTACCATGAGGCCAAATATCATTCTGAGGAGCTACTGTA…
	GU932379-Basileuterus-cinereicollis-JP-835 CCTGATGAAACTTCGGATCCCTACTAGGCATCTGCCTAATTACCCAAATTATCACAGGCCTCCTACTAGCCATACACTATACAGCGGACACTAACCTCGCCTTCTCCTCCGTCGCCCACATATGCCGAGACGTGCAGTTCGGCTGACTCATCCGCAACCTACACGCAAACGGAGCCTCCTTCTTCTTCATCTGTATCTACCTACACATCGGCCGAGGACTCTACTATGGCTCCTATCTAAACAAAGAAACCTGAAATGTCGGAGTTATCCTTCTCCTGACCCTCATAGCAACCGCCTTCGTAGGATATGTCCTACCATGAGGCCAAATATCATTCTGAGGAGCTACAGTAATTACA…
	GU932380-Basileuterus-conspicillatus-JP-470 CCTGATGAAACTTCGGATCCCTGCTAGGCATCTGCCTAATTACCCAAATTGTCACAGGCCTCCTACTAGCCATACACTACACAGCGGACACTAACCTCGCCTTCTCCTCCGTTGCCCACATATGCCGAGACGTACAGTTCGGCTGACTCATCCGCAACCTACACGCAAACGGAGCTTCCTTCTTCTTCATCTGCATCTACCTACACATCGGCCGAGGACTCTACTATGGCTCCTACCTAAACAAAGAAACCTGAAATATCGGAGTTATCCTTCTCCTAACCCTCATAGCAACCGCCTTCGTAGGATATGTCCTACCATGAGGCCAAATGTCATTCTGAGGGGCTACAGTAATTAC…
	GU932381-Basileuterus-coronatus-ANSP-499 CCTGATGAAACTTCGGATCCCTGCTAGGCATCTGCCTGATTACCCAAATCATCACAGGCCTCCTACTAGCCATACACTACACAGCAGACACTAACCTCGCCTTCTCCTCCGTTGCCCACATATGCCGAGACGTACAGTTCGGCTGACTCATCCGCAACCTACACGCGAACGGAGCTTCCTTCTTCTTCATCTGCATCTACCTCCACATCGGACGAGGACTCTACTACGGCTCATACCTAAACAAAGAAACCTGAAACATTGGAGTTATCCTTCTCCTGACCCTCATAGCAACCGCTTTCGTAGGATATGTACTGCCATGAGGCCAAATATCATTCTGAGGAGCTACCGTAATTACAAA…
	GU932382-Basileuterus-coronatus-LSUMNS-B8014 CCTGATGAAATTTCGGATCCCTACTAGGCATCTGCCTAATTACCCAAATCATCACAGGCCTCCTACTAGCCATACACTACACAGCAGACACTAGCCTCGCCTTCTCCTCCGTCGCCCACATATGCCGAGACGTACAGTTCGGCTGACTCATCCGCAATCTACACGCAAACGGAGCTTCCTTCTTCTTCATCTGCATCTACCTACACATCGGCCGAGGACTCTACTACGGCTCATACCTAAACAAAGAAACATGAAACATCGGAGTTATTCTTCTCTTAACCCTCATAGCAACCGCCTTCGTAGGATACGTCCTACCATGAGGCCAAATATCATTCTGAGGAGCTACCGTAATTA…
	AF383106-Basileuterus-culicivorus CCTGATGAAACTTTGGATCCCTACTAGGCATCTGCCTAATCACCCAAATCGTCACAGGCCTCCTACTAGCCATACACTACACAGCAGACACTAGCCTCGCCTTCTCCTCCGTCGCCCATATATGCCGAGACGTACAATTTGGCTGACTCATCCGCAACCTCCACGCAAACGGAGCCTCTTTCTTCTTCATCTGCATCTACCTACATATCGGCCGAGGACTCTACTATGGCTCATACCTAAACAAAGAAACCTGAAATGTCGGAGTCCTTCTCCTCTTAGCCCTCATAGCAACTGCCTTCGTAGGATACGTCCTACCATGAGGCCAAATGTCCTTCTGAGGGGCTACCGTAATTACAAACCTATTC…
	AY030119-Basileuterus-culicivorus CCTGATGAAACTTCGGATCTCTACTAGGCATCTGCCTAATCACCCAAATCGTCACAGGCCTCCTACTAGCCATACACTACACAGCAGACACTAACCTCGCCTTCTCCTCCGTCGCCCATATATGCCGAGACGTACAATTCGGCTGACTCATCCGCAACCTCCACGCAAACGGAGCCTCTTTCTTCTTCATCTGCATCTACCTACATATCGGCCGAGGACTCTACTACGGCTCATACCTAAACAAAGAAAC?TGAAATGTCGGAGTCCTTCTTCTCTTAGCACTCATAGCAACTGCCTTCGTAGGGTACGTCCTACCATGAGGCCAAAT?TCCTTCTGAGG?GCTAC?GTAATCACAAACCTATTC…
	GU189067-Basileuterus-culicivorus-AMNHGFB2876 CATGATGAAACTTTGGATCCCTACTAGGCATCTGCCTAATCACCCAAATCGTCACAGGCCTCCTACTAGCCATACACTACACAGCAGACACTAGCCTCGCCTTCTCCTCCGTCGCCCATATGTGCCGAGACGTACAATTCGGCTGACTCATCCGCAACCTCCACGCAAACGGAGCCTCTTTCTTCTTCATCTGCATCTACCTACATATCGGCCGAGGACTCTACTATGGCTCATACCTAAACAAAGAAACCTGAAATGTCGGAGTCCTTCTCCTCTTAGCCCTCATAGCAACTGCCTTCGTAGGATACGTCCTACCATGAGGCCAAATGTCCTTCTGAGGGGCTACCGTAATT…
	GU189068-Basileuterus-culicivorus-AMNHGFB2877 CATGATGAAACTTTGGATCCCTACTAGGCATCTGCCTAATCACCCAAATCGTCACAGGCCTCCTACTAGCCATACACTACACAGCAGACACTAGCCTCGCCTTCTCCTCCGTCGCCCATATGTGCCGAGACGTACAATTTGGCTGACTCATCCGCAACCTCCACGCAAACGGAGCCTCTTTCTTCTTCATCTGCATCTACCTACATATCGGCCGAGGACTCTACTATGGCTCATACCTAAACAAAGAAACCTGAAATGTCGGAGTCCTTCTCCTCTTAGCCCTCATAGCAACTGCCTTCGTAGGATACGTCCTACCATGAGGCCAAATGTCCTTCTGAGGGGCTACCGTAATT…
	GU189069-Basileuterus-culicivorus-AMNHPEP1241 CATGATGAAACTTCGGATCCCTACTAGGCATCTGCCTAATCACCCAAATCGTCACAGGCCTCCTACTAGCCATACACTATACGGCAGACACTAACCTCGCCTTCTCCTCCGTCGCCCATATATGCCGAGACGTACAATTCGGCTGACTCATCCGCAATCTCCACGCAAACGGAGCCTCTTTCTTCTTCATCTGCATCTATCTACATATCGGCCGAGGACTCTACTACGGCTCATACCTAAACAAAGAAACCTGAAATGTCGGAGTCATTCTCCTCTTAGCCCTCATAGCAACTGCCTTCGTAGGATACGTTCTACCATGAGGCCAAATGTCATTCTGAGGAGCTACCGTAATT…
	GU189070-Basileuterus-culicivorus-AMNHPEP1254 CATGATGAAACTTCGGATCCCTACTAGGCATCTGCCTAATCACCCAAATCGTCACAGGCCTCCTACTAGCCATACACTATACGGCAGACACTAACCTCGCCTTCTCCTCCGTCGCCCATATATGCCGAGACGTACAATTCGGCTGACTCATCCGCAATCTCCACGCAAATGGAGCCTCTTTCTTCTTCATCTGCATCTATCTACATATCGGCCGAGGACTCTACTACGGCTCATACCTAAACAAAGAAACCTGAAATGTCGGAGTCATTCTCCTCTTAGCCCTCATAGCAACTGCCTTCGTAGGATACGTTCTACCATGAGGCCAAATGTCATTCTGAGGAGCTACCGTAATT…
	GU189071-Basileuterus-culicivorus-AMNHPEP1255 CATGATGAAACTTCGGATCCCTACTAGGCATCTGCCTAATTACCCAAATTGTCACAGGCCTCCTACTAGCCATACACTATACGGCAGACACTAACCTCGCCTTCTCCTCCGTCGCCCATATATGCCGAGACGTACAATTCGGCTGACTCATCCGCAATCTCCACGCAAACGGAGCCTCTTTCTTCTTCATCTGCATCTATCTACATATCGGCCGAGGACTCTACTACGGCTCATACCTAAACAAAGAAACCTGAAATGTCGGAGTCATTCTCCTCTTAGCCCTCATAGCAACTGCCTTCGTAGGATACGTTCTACCATGAGGCCAAATGTCATTCTGAGGAGCTACCGTAATT…
	GU189072-Basileuterus-culicivorus-AMNHPEP1279 CATGATGAAACTTCGGATCCCTACTAGGCATCTGCCTAATTACCCAAATTGTCACAGGCCTCCTACTAGCCATACACTATACGGCAGACACTAACCTCGCCTTCTCCTCCGTCGCCCATATATGCCGAGACGTACAATTCGGCTGACTCATCCGCAATCTCCACGCAAACGGAGCCTCTTTCTTCTTCATCTGCATCTATCTACATATCGGCCGAGGACTCTACTACGGCTCATACCTAAACAAAGAAACCTGAAATGTCGGAGTCATTCTCCTCTTAGCCCTCATAGCAACTGCCTTCGTAGGGTACGTTCTACCATGAGGCCAAATGTCATTCTGAGGAGCTACCGTAATT…
	GU189073-Basileuterus-culicivorus-AMNHPRS797 CATGATGAAACTTTGGATCCCTACTAGGCATCTGCCTAATCACCCAAATCGTCACAGGCCTCCTACTAGCCATACACTACACAGCAGACACTAGCCTCGCCTTCTCCTCCGTCGCCCATATGTGCCGAGACGTACAATTCGGCTGACTCATCCGCAACCTCCACGCAAACGGAGCCTCTTTCTTCTTCATCTGCATCTACCTACATATCGGCCGAGGACTCTACTATGGCTCATACCTAAACAAAGAAACCTGAAATGTCGGAGTCCTTCTCCTCTTAGCCCTCATAGCAACTGCCTTCGTAGGATACGTCCTACCATGAGGCCAAATGTCCTTCTGAGGGGCTACCGTAATTA…
	GU189074-Basileuterus-culicivorus-AMNHPRS805 CATGATGAAACTTTGGATCCCTACTAGGCATCTGCCTAATCACCCAAATCGTCACAGGCCTCCTACTAGCCATACACTACACAGCAGACACTAGCCTCGCCTTCTCCTCCGTCGCCCATATGTGCCGAGACGTACAATTCGGCTGACTCATCCGCAACCTCCACGCAAACGGAGCCTCTTTCTTCTTCATCTGCATCTACCTACATATCGGCCGAGGACTCTACTATGGCTCATACCTAAACAAAGAAACCTGAAATGTCGGAGTCCTTCTCCTCTTAGCCCTCATAGCAACTGCCTTCGTAGGATACGTCCTACCATGAGGCCAAATGTCCTTCTGAGGGGCTACCGTAATTA…
	GU189075-Basileuterus-culicivorus-AMNHPRS1098 CATGATGAAACTTCGGATCTCTACTAGGCATCTGCCTAATCACCCAAATCGTCACAGGCCTCCTACTAGCCATACACTACACAGCAGACACTAACCTCGCCTTCTCCTCCGTCGCCCATATATGCCGAGACGTACAATTCGGCTGACTCATCCGCAACCTCCACGCAAACGGAGCCTCTTTCTTCTTCATCTGCATCTACCTACATATCGGCCGAGGACTCTACTACGGCTCATACCTAAACAAAGAAACCTGAAATGTCGGAGTCCTTCTTCTCTTAGCACTCATAGCAACTGCTTTCGTAGGGTACGTCCTACCATGAGGCCAAATGTCCTTCTGAGGGGCTACCGTAATC…
	GU189079-Basileuterus-culicivorus-DZ5641 CATGATGAAACTTCGGATCTCTACTAGGCATCTGCCTAATCACCCAAATCGTCACAGGTCTCCTACTAGCCATACACTACACAGCAGACACTAACCTCGCCTTCTCCTCCGTCGCCCATATATGCCGAGACGTACAATTCGGCTGACTCATCCGCAATCTCCACGCAAACGGAGCCTCTTTCTTCTTCATCTGCATCTACCTACATATCGGCCGAGGACTCTACTATGGCTCATACCTAAACAAAGAAACCTGAAATGTCGGAGTCCTTCTTCTCTTAGCACTCATAGCAACTGCCTTCGTAGGGTACGTCCTACCATGAGGCCAAATATCCTTCTGAGGGGCTACCGTAATCACAAA…
	GU189084-Basileuterus-culicivorus-FMNH393946 CATGATGAAACTTCGGATCCCTACTAGGCATCTGCCTAATCACCCAAATCGTCACAGGCCTCCTGCTAGCCATACACTACACAGCAGACACTAACCTCGCTTTCTCCTCTGTCGCCCACATATGCCGAGACGTGCAATTCGGTTGACTCATCCGCAACCTCCACGCAAACGGAGCCTCTTTCTTCTTCATCTGCATCTACCTACACATCGGCCGAGGACTCTACTATGGCTCATACCTAAACAAAGAAACCTGAAATGTCGGAGTCATTCTTCTCTTAGCCCTCATAGCAACTGCCTTCGTAGGATACGTCCTACCATGAGGCCAAATGTCCTTCTGAGGGGCTACCGTAATTA…
	GU189085-Basileuterus-culicivorus-FMNH393947 CATGATGAAACTTCGGATCCCTACTAGGCATCTGCCTAATCACCCAAATCGTCACAGGCCTCCTGCTAGCCATACACTACACAGCAGACACTAACCTCGCTTTCTCCTCTGTCGCCCATATATGCCGAGACGTGCAATTCGGTTGACTCATCCGCAACCTCCACGCAAACGGAGCCTCTTTCTTCTTCATCTGCATCTACCTACACATCGGCCGAGGACTCTACTATGGCTCATACCTAAACAAAGAAACCTGAAATGTCGGAGTCATTCTTCTCTTAGCCCTCATAGCAACTGCCTTCGTAGGATACGTCCTACCATGAGGCCAAATGTCCTTCTGAGGGGCTACCGTAATTA…
	GU189089-Basileuterus-culicivorus-FMNH395798 CATGATGAAACTTCGGATCCCTACTAGGCATCTGCCTAATCACCCAAATCGTCACAGGCCTCCTACTAGCCATACACTACACAGCAGACACTAACCTCGCTTTCTCCTCTGTCGCCCATATATGCCGAGACGTGCAATTCGGCTGACTCATCCGCAACCTCCACGCAAACGGAGCCTCTTTCTTCTTCATCTGCATCTACCTACACATCGGCCGAGGACTCTACTATGGCTCATACCTAAACAAAGAAACCTGAAATGTCGGTGTCCTTCTTCTCTTAGCCCTCATAGCAACTGCCTTCGTAGGATACGTCCTACCATGAGGCCAAATGTCCTTCTGAGGAGCTACCGTAATTA…
	GU189096-Basileuterus-culicivorus-KU1918 CATGATGAAACTTCGGATCCCTACTAGGCATCTGCCTAATCACCCAAATCGTCACAGGCCTCCTGCTAGCCATACACTACACAGCAGACACTAACCTCGCTTTCTCCTCTGTCGCCCACATATGCCGAGACGTGCAATTCGGTTGACTCATCCGCAACCTCCACGCAAACGGAGCCTCTTTCTTCTTCATCTGCATCTACCTACACATCGGCCGAGGACTCTACTATGGCTCATACCTAAACAAAGAAACCTGAAATGTCGGAGTCATTCTTCTCTTAGCCCTCATAGCAACTGCCTTCGTAGGATACGTCCTACCATGAGGCCAAATGTCCTTCTGAGGGGCTACCGTAATTACAAA…
	GU189097-Basileuterus-culicivorus-KU3269 CATGATGAAACTTCGGATCTCTACTAGGCATCTGCCTAATCACCCAAATCGTCACAGGCCTCCTGCTAGCCATACACTACACAGCAGACACTAACCTCGCCTTCTCCTCCGTCGCCCATATATGCCGAGACGTACAATTCGGCTGACTCATCCGCAACCTCCACGCAAACGGAGCCTCTTTCTTCTTCATCTGCATCTACCTACATATCGGCCGAGGACTCTACTACGGCTCATACCTAAACAAAGAAACCTGAAATGTCGGAGTCCTTCTTCTCTTAGCACTCATAGCAACTGCTTTCGTAGGGTACGTCCTACCATGAGGCCAAATGTCCTTCTGAGGGGCTACCGTAATCACAAA…
	GU189098-Basileuterus-culicivorus-KU3390 CATGATGAAACTTCGGATCTCTACTAGGCATCTGCCTAATCACCCAAATCGTCACAGGCCTCCTACTAGCCATACACTACACAGCAGACACTAACCTCGCCTTCTCCTCCGTCGCCCATATATGCCGAGACGTACAATTCGGCTGACTCATCCGCAACCTCCACGCAAACGGAGCCTCTTTCTTCTTCATCTGCATCTACCTACATATCGGCCGAGGACTCTACTACGGCTCATACCTAAACAAAGAAACCTGAAATGTCGGAGTCCTTCTTCTCTTAGCACTCATAGCAACTGCTTTCGTAGGGTACGTCCTACCATGAGGCCAAATGTCCTTCTGAGGGGCTACCGTAATCACAAA…
	GU189099-Basileuterus-culicivorus-KU359 CATGATGAAACTTCGGATCTCTACTAGGCATCTGCCTAATCACCCAAATCGTCACAGGCCTCCTACTAGCCATACACTACACAGCAGACACTAACCTCGCCTTCTCCTCCGTCGCCCATATATGCCGAGACGTACAATTCGGCTGACTCATCCGCAACCTCCACGCAAACGGAGCCTCTTTCTTCTTCATCTGCATCTACCTACATATCGGCCGAGGACTCTACTACGGCTCATACCTAAACAAAGAAACCTGAAATGTCGGAGTCCTTCTTCTCTTAGCACTCATAGCAACTGCCTTCGTAGGGTACGTCCTACCATGAGGCCAAATGTCCTTCTGAGGGGCTACCGTAATCACAAAC…
	GU189100-Basileuterus-culicivorus-KU360 CATGATGAAACTTCGGATCTCTACTAGGCATCTGCCTAATCACCCAAATCGTCACAGGCCTCCTACTAGCCATACACTACACAGCAGACACTAACCTCGCCTTCTCCTCCGTCGCCCATATATGCCGAGACGTACAATTCGGCTGACTCATCCGCAACCTCCACGCAAACGGAGCCTCTTTCTTCTTCATCTGCATCTACCTACATATCGGCCGAGGACTCTACTACGGCTCATACCTAAACAAAGAAACCTGAAATGTCGGAGTCCTTCTTCTCTTAGCACTCATAGCAACTGCCTTCGTAGGGTACGTCCTACCATGAGGCCAAATGTCCTTCTGAGGGGCTACCGTAATCACAAAC…
	GU189108-Basileuterus-culicivorus-KU5924 CATGATGAAACTTCGGATCCCTACTAGGCATCTGCCTAATCACCCAAATCGTCACAGGCCTCCTGCTAGCCATACACTACACAGCAGACACTAACCTCGCTTTCTCCTCTGTCGCCCATATATGCCGAGACGTGCAATTCGGTTGACTCATCCGCAACCTCCACGCAAACGGAGCCTCTTTCTTCTTCATCTGCATCTACCTACACATCGGCCGAGGACTCTACTATGGCTCATACCTAAACAAAGAAACCTGAAATGTCGGAGTCATTCTTCTCTTAGCCCTCATAGCAACTGCCTTCGTAGGATACGTCCTACCATGAGGCCAAATGTCCTTCTGAGGGGCTACCGTAATTACAAA…
	GU189110-Basileuterus-culicivorus-KU5932 CATGATGAAACTTCGGATCCCTACTAGGCATCTGCCTAATCACCCAAATCATCACAGGCCTCCTGCTAGCCATACACTACACAGCAGACACTAACCTCGCTTTCTCCTCTGTCGCCCATATATGCCGAGACGTGCAATTCGGCTGACTCATCCGCAACCTCCACGCAAACGGAGCCTCTTTCTTCTTCATCTGCATCTACCTACACATCGGCCGAGGACTCTACTATGGCTCATACCTAAACAAAGAAACCTGAAATGTCGGAGTCCTCCTTCTCTTAGCCCTCATAGCAACTGCCTTCGTAGGATACGTCCTACCATGAGGCCAAATATCCTTCTGAGGAGCTACCGTAATTACAAA…
	GU189120-Basileuterus-culicivorus-LBEMB0502 CATGATGAAACTTCGGATCTCTACTAGGCATCTGCCTAATCACCCAAATCGTCACAGGCCTCCTACTAGCCATACACTACACAGCAGACACTAACCTCGCCTTCTCCTCCGTCGCCCATATATGCCGAGACGTACAATTCGGCTGACTCATCCGCAACCTCCACGCAAACGGAGCCTCTTTCTTCTTCATCTGCATCTACCTACATATCGGCCGAGGACTCTACTACGGCTCATACCTAAACAAAGAAACCTGAAATGTCGGAGTCCTTCTTCTCTTAGCACTCATAGCAACTGCTTTCGTAGGGTACGTCCTACCATGAGGCCAAATGTCCTTCTGAGGGGCTACCGTAATCAC…
	GU189131-Basileuterus-culicivorus-LBEMB2106 CATGATGAAACTTCGGATCCCTATTAGGCATCTGCCTAATCACCCAAATCGTCACAGGCCTCCTACTAGCCATACACTACACAGCAGACACTAACCTCGCCTTCTCCTCTGTCGCCCATATATGCCGAGACGTACAATTCGGCTGACTCATCCGCAACCTCCACGCAAACGGAGCCTCTTTCTTCTTCATCTGCATCTACCTACATATCGGCCGAGGACTCTACTACGGCTCATACCTAAACAAAGAAACCTGAAATGTCGGAGTCCTTCTCCTCTTAGCCCTCATAGCAACTGCCTTCGTAGGATACGTCCTACCATGAGGCCAAATGTCCTTCTGAGGGGCTACCGTAATCAC…
	GU189132-Basileuterus-culicivorus-LBEMB2144 CATGATGAAACTTCGGATCCCTACTAGGCATCTGCCTAATCACCCAAATCGTCACAGGCCTCCTACTAGCCATACACTACACAGCAGACACTAACCTCGCCTTCTCCTCCGTCGCCCATATATGCCGAGACGTACAATTCGGCTGACTCATCCGCAACCTCCACGCAAACGGAGCCTCTTTCTTCTTTATCTGCATCTACCTACATATCGGCCGAGGACTCTACTACGGCTCATACCTAAACAAAGAAACCTGAAATGTCGGAGTCCTTCTTCTCTTAGCCCTCATAGCAACTGCCTTCGTAGGATACGTCCTACCATGAGGCCAAATGTCCTTCTGAGGGGCTACCGTAATTAC…
	GU189133-Basileuterus-culicivorus-LBEMB2145 CATGATGAAACTTCGGATCCCTACTAGGCATCTGCCTAATCACCCAAATCGTCACAGGCCTCCTACTAGCCATACACTACACAGCAGACACTAACCTCGCCTTCTCCTCCGTCGGCCATATATGCCGAGACGTACAATTCGGCTGACTCATCCGCAACCTCCACGCAAACGGAGCCTCTTTCTTCTTTATCTGCATCTACCTACATATCGGCCGAGGACTCTACTACGGCTCATACCTAAACAAAGAAACCTGAAATGTCGGAGTCCTTCTTCTCTTAGCCCTCATAGCAACTGCCTTCGTAGGGTACGTCCTACCATGAGGCCAAATGTCCTTCTGAGGGGCTACCGTAATTAC…
	GU189134-Basileuterus-culicivorus-LBEMB2146 CATGATGAAACTTCGGATCTCTACTAGGCATCTGCCTAATCACCCAAATCGTCACAGGCCTCCTACTAGCCATACACTACACAGCAGACACTAACCTCGCCTTCTCCTCCGTCGCCCATATATGCCGAGACGTACAATTCGGCTGACTCATCCGCAATCTCCACGCAAACGGAGCCTCTTTCTTCTTCATCTGCATCTACCTACATATCGGCCGAGGACTCTACTATGGCTCATACCTAAACAAAGAAACCTGAAATGTCGGAGTCCTTCTTCTCTTAGCACTCATAGCAACTGCCTTCGTAGGGTACGTCCTACCATGAGGCCAAATGTCCTTCTGAGGGGCTACCGTAATCAC…
	GU189135-Basileuterus-culicivorus-LBEMB2147 CATGATGAAACTTCGGATCCTTACTAGGCATCTGCCTAATCACCCAAATCGTCACAGGCCTCCTACTAGCCATACACTACACAGCAGACACTAACCTCGCCTTCTCCTCCGTCGCCCATATATGCCGAGACGTACAATTCGGCTGACTCATCCGCAACCTCCACGCAAACGGAGCCTCTTTCTTCTTTATCTGCATCTACCTACATATCGGCCGAGGACTCTACTACGGCTCATACCTAAACAAAGAAACCTGAAATGTCGGAGTCCTTCTTCTCTTAGCCCTCATAGCAACTGCCTTCGTAGGGTACGTCCTACCATGAGGCCAAATGTCCTTCTGAGGGGCTACCGTAATTAC…
	GU189136-Basileuterus-culicivorus-LBEMB2149 CATGATGAAACTTCGGATCTCTACTAGGCATCTGCCTAATCACCCAAATCGTCACAGGCCTCCTACTAGCCATACACTACACAGCAGACACTAACCTCGCCTTCTCCTCCGTCGCCCATATATGCCGAGACGTACAATTCGGCTGACTCATCCGCAACCTCCACGCAAACGGAGCCTCTTTCTTCTTCATCTGCATCTACCTACATATCGGCCGAGGACTCTACTACGGCTCATACCTAAACAAAGAAACCTGAAATGTCGGAGTCCTTCTTCTCTTAGCACTCATAGCAACTGCCTTCGTAGGGTACGTCCTACCATGAGGCCAAATGTCCTTCTGAGGGGCTACCGTAATCAC…
	GU189137-Basileuterus-culicivorus-LBEMB2150 CATGATGAAACTTCGGATCCCTACTAGGCATCTGCCTAATCACCCAAATCGTCACAGGCCTCCTACTAGCCATACACTACACAGCAGACACTAACCTCGCCTTCTCCTCCGTCGCCCATATATGCCGAGACGTACAATTCGGCTGACTCATCCGCAACCTCCACGCAAACGGAGCCTCTTTCTTCTTTATCTGCATCTACCTACATATCGGCCGAGGACTCTACTACGGCTCATACCTAAACAAAGAAACCTGAAATGTCGGAGTCCTTCTTCTCTTAGCCCTCATAGCAACTGCCTTCGTAGGGTACGTCCTACCATGAGGCCAAATGTCCTTCTGAGGGGCTACCGTAATCAC…
	GU189138-Basileuterus-culicivorus-LBEMB2195 CATGATGAAACTTCGGATCCCTACTAGGCATCTGCCTAATCACCCAAATCGTCACAGGCCTCCTACTAGCCATACACTACACAGCAGACACTAACCTCGCCTTCTCCTCCGTCGCCCATATATGCCGAGACGTACAATTCGGCTGACTCATCCGCAACCTCCACGCAAACGGAGCCTCTTTCTTCTTTATCTGCATCTACCTACATATCGGCCGAGGACTCTACTACGGCTCATACCTAAACAAAGAAACCTGAAATGTCGGAGTCCTTCTTCTCTTAGCCCTCATAGCAACTGCCTTCGTAGGGTACGTCCTACCATGAGGCCAAATGTCCTTCTGAGGGGCTACCGTAATTAC…
	GU189139-Basileuterus-culicivorus-LBEMB2214 CATGATGAAACTTCGGATCCCTACTAGGCATCTGCCTAATCACCCAAATCGTCACAGGCCTCCTACTAGCCATACACTACACAGCAGACACTAACCTCGCCTTCTCCTCCGTCGCCCATATATGCCGAGACGTACAATTCGGCTGACTCATCCGCAACCTCCACGCAAACGGAGCCTCTTTCTTCTTTATCTGCATCTACCTACATATCGGCCGAGGACTCTACTACGGCTCATACCTAAACAAAGAAACCTGAAATGTCGGAGTCCTTCTTCTCTTAGCCCTCATAGCAACTGCCTTCGTAGGGTACGTCCTACCATGAGGCCAAATGTCCTTCTGAGGGGCTACCGTAATTAC…
	GU189140-Basileuterus-culicivorus-LBEMB2242 CATGATGAAACTTCGGATCCCTACTAGGCATCTGCCTAATCACCCAAATCGTCACAGGCCTCCTACTAGCCATACACTACACAGCAGACACTAACCTCGCCTTCTCCTCTGTCGCCCATATATGCCGAGACGTACAATTCGGCTGACTCATCCGCAACCTCCACGCAAACGGAGCCTCTTTCTTCTTTATCTGCATCTACCTACATATCGGCCGAGGACTCTACTACGGCTCATACCTAAACAAAGAAACCTGAAATGTCGGAGTCCTTCTTCTCTTAGCCCTCATAGCAACTGCCTTCGTAGGGTACGTCCTACCATGAGGCCAAATGTCCTTCTGAGGGGCTACCGTAATTAC…
	GU189141-Basileuterus-culicivorus-LBEMB2243 CATGATGAAACTTCGGATCCCTACTAGGCATCTGCCTAATCACCCAAATCGTCACAGGCCTCCTACTAGCCATACACTACACAGCAGACACTAACCTCGCCTTCTCCTCCGTCGCCCATATATGCCGAGACGTACAATTCGGCTGACTCATCCGCAACCTCCACGCAAACGGAGCCTCTTTCTTCTTTATCTGCATCTACCTACATATCGGCCGAGGACTCTACTACGGCTCATACCTAAACAAAGAAACCTGAAACGTCGGAGTCCTTCTTCTCTTAGCCCTCATAGCAACTGCCTTCGTAGGATACGTCCTACCATGAGGCCAAATGTCCTTCTGAGGGGCTACCGTAATTAC…
	GU189142-Basileuterus-culicivorus-LBEMB2244 CATGATGAAACTTCGGATCCCTACTAGGCATCTGCCTAATCACCCAAATCGTCACAGGCCTCCTACTAGCCATACACTACACAGCAGACACTAACCTCGCCTTCTCCTCCGTCGCCCATATATGCCGAGACGTACAATTCGGCTGACTCATCCGCAACCTCCACGCAAACGGAGCCTCTTTCTTCTTTATCTGCATCTACCTACATATCGGCCGAGGACTCTACTACGGCTCATACCTAAACAAAGAAACCTGAAATGTCGGAGTCCTTCTTCTCTTAGCCCTCATAGCAACTGCCTTCGTAGGGTACGTCCTACCATGAGGCCAAATGTCCTTCTGAGGGGCTACCGTAATTAC…
	GU189143-Basileuterus-culicivorus-LBEMB2293 CATGATGAAACTTCGGATCCCTACTAGGCATCTGCCTAATCACCCAAATCGTCACAGGCCTCCTACTAGCCATACACTACACAGCAGACACTAACCTCGCCTTCTCCTCTGTCGCCCATATATGCCGAGACGTACAATTCGGCTGACTCATCCGCAACCTCCACGCAAACGGAGCCTCTTTCTTCTTCATCTGCATCTACCTACATATCGGCCGAGGACTCTACTACGGCTCATACCTAAACAAAGAAACCTGAAATGTCGGAGTCCTTCTTCTCTTAGCCCTCATAGCAACTGCCTTCGTAGGGTACGTCCTACCATGAGGCCAAATGTCCTTCTGAGGGGCTACCGTAATCAC…
	GU189144-Basileuterus-culicivorus-LBEMB2492 CATGATGAAACTTCGGATCCCTACTAGGCATCTGCCTAATCACCCAAATCGTCACAGGCCTCCTACTAGCCATACATTACACAGCAGACACTAACCTCGCCTTCTCCTCCGTCGCCCATATATGCCGAGACGTACAATTCGGCTGACTCATCCGCAACCTCCACGCAAACGGAGCCTCTTTCTTCTTCATCTGCATCTACCTACATATCGGCCGAGGACTCTACTACGGCTCATACCTAAACAAAGAAACCTGAAATGTCGGAGTCCTTCTTCTCTTAGCCCTCATAGCAACTGCCTTCGTAGGGTACGTCCTACCATGAGGCCAAATGTCCTTCTGAGGGGCTACCGTAATTAC…
	GU189145-Basileuterus-culicivorus-LBEMB2543 CATGATGAAACTTCGGATCTCTACTAGGCATCTGCCTAATCACCCAAATCGTCACAGGCCTCCTACTAGCCATACACTACACAGCAGACACTAACCTCGCCTTCTCCTCCGTCGCCCATATATGCCGAGACGTACAATTCGGCTGACTCATCCGCAACCTCCACGCAAACGGAGCCTCTTTCTTCTTCATCTGCATCTACCTACATATCGGCCGAGGACTCTACTACGGCTCATACCTAAACAAAGAAACCTGAAATGTCGGAGTCCTTCTTCTCTTAGCACTCATAGCAACTGCTTTCGTAGGGTACATCCTACCATGAGGCCAAATGTCCTTCTGAGGGGCTACCGTAATCAC…
	GU189146-Basileuterus-culicivorus-LBEMB2544 CATGATGAAACTTCGGATCTCTACTAGGCATCTGCCTAATCACCCAAATCGTCACAGGCCTCCTACTAGCCATACACTACACAGCAGACACTAACCTCGCCTTCTCCTCCGTCGCCCATATATGCCGAGACGTACAATTCGGCTGACTCATCCGCAACCTCCACGCAAACGGAGCCTCTTTCTTCTTCATCTGCATCTACCTACATATCGGCCGAGGACTCTACTACGGCTCATACCTAAACAAAGAAACCTGAAATGTCGGAGTCCTTCTTCTCTTAGCACTCATAGCAACTGCTTTCGTAGGGTACGTCCTACCATGAGGCCAAATGTCCTTCTGAGGGGCTACCGTAATCAC…
	GU189147-Basileuterus-culicivorus-LBEMB2547 CATGATGAAACTTCGGATCTCTACTAGGCATCTGCCTAATCACCCAAATCGTCACAGGCCTCCTACTAGCCATACACTACACAGCAGACACTAACCTCGCCTTCTCCTCCGTCGCCCATATATGCCGAGACGTACAATTCGGCTGACTCATCCGCAACCTCCACGCAAACGGAGCCTCTTTCTTCTTCATCTGCATCTACCTACATATCGGCCGAGGACTCTACTACGGCTCATACCTAAACAAAGAAACCTGAAATGTCGGAGTCCTTCTTCTCTTAGCACTCATAGCAACTGCCTTCGTAGGGTACGTCCTACCATGAGGCCAAATGTCCTTCTGAGGGGCTACCGTAATCAC…
	GU189148-Basileuterus-culicivorus-LBEMB2640 CATGATGAAACTTCGGATCCCTACTAGGCATCTGCCTAATCACCCAAATCGTCACAGGCCTCCTACTAGCCATACACTACACAGCAGACACTAACCTCGCCTTCTCCTCCGTCGCCCATATATGCCGAGACGTACAATTCGGCTGACTCATCCGCAACCTCCACGCAAACGGAGCCTCTTTCTTCTTCATCTGCATCTACCTACATATCGGCCGAGGACTCTACTACGGCTCATACCTAAACAAAGAAACCTGAAATGTCGGAGTCCTTCTTCTCTTAGCCCTCATAGCAACTGCCTTCGTAGGGTACGTCCTACCATGAGGCCAAATGTCCTTCTGAGGGGCTACCGTAATTAC…
	GU189149-Basileuterus-culicivorus-LBEMB2673 CATGATGAAACTTCGGATCTCTACTAGGCATCTGCCTAATCACCCAAATCGTCACAGGCCTCCTACTAGCCATACACTACACAGCAGACACTAACCTCGCCTTCTCCTCCGTCGCCCATATATGCCGAGACGTACAATTCGGCTGACTCATCCGCAACCTCCACGCAAACGGAGCCTCTTTCTTCTTCATCTGCATCTACCTACATATCGGCCGAGGACTCTACTACGGCTCATACCTAAACAAAGAAACCTGAAATGTCGGAGTCCTTCTCCTCTTAGCACTCATAGCAACTGCTTTCGTAGGGTACGTCCTACCATGAGGCCAAATGTCCTTCTGAGGGGCTACCGTAATCAC…
	GU189150-Basileuterus-culicivorus-LBEMB2674 CATGATGAAACTTCGGATCTCTACTAGGCATCTGCCTAATCACTCAAATCGTCACAGGCCTCCTACTAGCCATACACTACACAGCAGACACTAACCTCGCCTTCTCCTCCGTCGCCCATATATGCCGAGACGTACAATTCGGCTGACTCATCCGCAACCTCCACGCAAACGGAGCCTCCTTCTTCTTCATCTGCATCTACCTACATATCGGCCGAGGACTCTACTACGGCTCATACCTAAACAAAGAGACCTGAAACGTCGGAGTCATCCTCCTCTTAGCCCTCATAGCAACTGCTTTCGTAGGATACGTCCTACCATGAGGCCAAATGTCCTTCTGAGGAGCTACCGTAATCAC…
	GU189151-Basileuterus-culicivorus-LBEMB2675 CATGATGAAACTTCGGATCCCTACTAGGCATCTGCCTAATCACCCAAATCGTCACAGGCCTCCTACTAGCCATACACTACACAGCAGACACTAACCTCGCCTTCTCCTCCGTCGCCCATATATGCCGAGACGTACAATTCGGCTGACTCATCCGCAACCTCCACGCAAACGGAGCCTCTTTCTTCTTCATCTGCATCTACCTACATATCGGCCGAGGACTCTACTACGGCTCATACCTAAACAAAGAAACCTGAAATGTCGGAGTCCTTCTTCTCTTAGCCCTCATAGCAACTGCCTTCGTAGGGTACGTCCTACCATGAGGCCAAATGTCCTTCTGAGGGGCTACCGTAATTAC…
	GU189152-Basileuterus-culicivorus-LBEMB2686 CATGATGAAACTTCGGATCTCTACTAGGCATCTGCCTAATCACCCAAATCGTCACAGGCCTCCTACTAGCCATACACTACACAGCAGACACTAACCTCGCCTTCTCCTCCGTCGCCCATATATGCCGAGACGTACAATTCGGCTGACTCATCCGCAATCTCCACGCAAACGGAGCCTCTTTCTTCTTCATCTGCATCTACCTACATATCGGCCGAGGACTCTACTATGGCTCATACCTAAACAAAGAAACCTGAAATGTCGGAGTCCTTCTTCTCTTAGCACTCATAGCAACTGCCTTCGTAGGGTACGTCCTACCATGAGGCCAAATGTCCTTCTGAGGGGCTACCGTAATCAC…
	GU189153-Basileuterus-culicivorus-LBEMB2711 CATGATGAAACTTCGGATCCCTACTAGGCATCTGCCTAATCACCCAAATCGTCACAGGCCTCCTACTAGCCATACACTACACAGCAGACACTAACCTCGCCTTCTCCTCCGTCGCCCATATATGCCGAGACGTACAATTCGGCTGACTCATCCGCAACCTCCACGCAAACGGAGCCTCTTTCTTCTTCATCTGCATCTACCTACATATCGGCCGAGGACTCTACTACGGCTCATACCTAAACAAAGAAACCTGAAATGTCGGAGTCCTTCTTCTCTTAGCCCTCATAGCAACTGCCTTCGTAGGATACGTCCTACCATGAGGCCAAATGTCCTTCTGAGGGGCTACCGTAATTAC…
	GU189154-Basileuterus-culicivorus-LBEMB2712 CATGATGAAACTTCGGATCCCTACTAGGCATCTGCCTAATCACCCAAATCGTCACAGGCCTCCTACTAGCCATACACTACACAGCAGACACTAACCTCGCCTTCTCCTCCGTCGCCCATATATGCCGAGACGTACAATTCGGCTGACTCATCCGCAACCTCCACGCAAACGGAGCCTCTTTCTTCTTCATCTGCATCTACCTACACATCGGCCGAGGACTCTACTACGGCTCATACCTAAACAAAGAAACCTGAAATGTCGGAGTCCTTCTTCTCTTAGCCCTCATAGCAACTGCCTTCGTAGGGTACGTCCTACCATGAGGCCAAATGTCCTTCTGAGGGGCTACCGTAATCAC…
	GU189155-Basileuterus-culicivorus-LBEMB2713 CATGATGAAACTTCGGATCCCTACTAGGCATCTGCCTAATCACCCAAATCGTCACAGGCCTCCTACTAGCCATACACTACACAGCAGACACTAACCTCGCCTTCTCCTCCGTCGCCCATATATGCCGAGACGTACAATTCGGCTGACTCATCCGCAACCTCCACGCAAACGGAGCCTCTTTCTTCTTTATCTGCATCTACCTACATATCGGCCGAGGACTCTACTACGGCTCATACCTAAACAAAGAAACCTGAAATGTCGGAGTCCTTCTTCTCTTAGCCCTCATAGCAACTGCCTTCGTAGGGTACGTCCTACCATGAGGCCAAATGTCCTTCTGAGGGGCTACCGTAATTAC…
	GU189156-Basileuterus-culicivorus-LBEMB2920 CATGATGAAACTTCGGATCCCTACTAGGCATCTGCCTAATCACCCAAATCGTCACAGGCCTCCTACTAGCCATACACTACACAGCAGACACTAACCTCGCCTTCTCCTCCGTCGCCCATATATGCCGAGACGTACAATTCGGCTGACTCATCCGCAACCTCCACGCAAACGGAGCCTCTTTCTTCTTTATCTGCATCTACCTACATATCGGCCGAGGACTCTACTACGGCTCATACCTAAACAAAGAAACCTGAAATGTCGGAGTCCTTCTTCTCTTAGCCCTCATAGCAACTGCCTTCGTAGGGTACGTCCTACCATGAGGCCAAATGTCCTTCTGAGGGGCTACCGTAATTAC…
	GU189157-Basileuterus-culicivorus-LBEMB2921 CATGATGAAACTTCGGATCTCTACTAGGCATCTGCCTAATCACCCAAATCGTCACAGGCCTCCTACTAGCCATACACTACACAGCAGACACTAACCTCGCCTTCTCCTCCGTCGCCCATATATGCCGAGACGTACAATTCGGCTGACTCATCCGCAATCTCCACGCAAACGGAGCCTCTTTCTTCTTCATCTGCATCTACCTACATATCGGCCGAGGACTCTACTATGGCTCATACCTAAACAAAGAGACCTGAAATGTCGGAGTCCTTCTCCTCTTAGCCCTCATAGCAACTGCCTTCGTAGGGTACGTCCTACCATGAGGCCAAATGTCCTTCTGAGGGGCTACCGTAATCAC…
	GU189158-Basileuterus-culicivorus-LBEMB3124 CATGATGAAACTTCGGATCTCTACTAGGCATCTGCCTAATCACCCAAATCGTCACAGGCCTCCTACTAGCCATACACTACACAGCAGACACTAACCTCGCCTTCTCCTCCGTCGCCCATATATGCCGAGACGTACAATTCGGCTGACTCATCCGCAACCTCCACGCAAACGGAGCCTCTTTCTTCTTCATCTGCATCTACCTACATATCGGCCGAGGACTCTACTACGGCTCATACCTAAACAAAGAAACCTGAAATGTCGGAGTCCTTCTTCTCTTAGCACTCATAGCAACTGCCTTCGTAGGGTACGTCCTACCATGAGGCCAAATGTCCTTCTGAGGGGCTACCGTAATCAC…
	GU189159-Basileuterus-culicivorus-LBEMB3125 CATGATGAAACTTCGGATCTCTACTAGGCATCTGCCTAATCACCCAAATCGTCACAGGTCTCCTACTAGCCATACACTACACAGCAGACACTAACCTCGCCTTCTCCTCCGTCGCCCATATATGCCGAGACGTACAATTCGGCTGACTCATCCGCAATCTCCACGCAAACGGAGCCTCTTTCTTCTTCATCTGCATCTACCTACATATCGGCCGAGGACTCTACTATGGCTCATACCTAAACAAAGAAACCTGAAATGTCGGAGTCCTTCTTCTCTTAGCACTCATAGCAACTGCCTTCGTAGGGTACGTCCTACCATGAGGCCAAATATCCTTCTGAGGGGCTACCGTAATCAC…
	GU189160-Basileuterus-culicivorus-LBEMB3127 CATGATGAAACTTCGGATCTCTACTAGGCATCTGCCTAATCACCCAAATCGTCACAGGCCTCCTACTAGCCATACACTACACAGCAGACACTAACCTCGCCTTCTCCTCCGTCGCCCATATATGCCGAGACGTACAATTCGGCTGACTCATCCGCAACCTCCACGCAAACGGAGCCTCTTTCTTCTTCATCTGCATCTACCTACATATCGGCCGAGGACTCTACTACGGCTCATACCTAAACAAAGAAACCTGAAATGTCGGAGTCCTTCTTCTCTTAGCACTCATAGCAACTGCTTTCGTAGGGTACGTCCTACCATGAGGCCAAATGTCCTTCTGAGGGGCTACCGTAATCAC…
	GU189161-Basileuterus-culicivorus-LBEMB3589 CATGATGAAACTTCGGATCCCTACTAGGCATCTGCCTAATCACCCAAATCGTCACAGGCCTCCTACTAGCCATACACTACACAGCAGACACTAACCTCGCCTTCTCCTCCGTCGCCCACATATGCCGAGACGTACAATTCGGCTGACTCATCCGCAACCTCCACGCGAACGGAGCCTCTTTCTTCTTCATCTGCATCTACCTGCATATCGGCCGAGGACTCTACTACGGCTCATACCTAAACAAAGAAACCTGAAATGTCGGAGTCCTCCTCCTCTTAACCCTCATAGCAACTGCCTTCGTAGGATACGTCCTACCATGAGGCCAAATGTCCTTCTGAGGGGCTACCGTAATCAC…
	GU189162-Basileuterus-culicivorus-LBEM CATGATGAAACTTCGGATCCCTACTAGGCATCTGCCTAATCACCCAAATCGTCACAGGCCTCCTACTAGCCATACACTACACAGCAGACACTAACCTCGCCTTCTCCTCCGTCGCCCATATATGCCGAGACGTACAATTCGGCTGACTCATCCGCAACCTCCACGCGAACGGAGCCTCTTTCTTCTTCATCTGCATCTACCTGCATATCGGCCGAGGACTCTACTACGGCTCATACCTAAACAAAGAAACCTGAAATGTCGGAGTCCTTCTTCTCTTAGCCCTCATAGCAACTGCCTTCGTAGGATACGTCCTACCATGAGGCCAAATGTCCTTCTGAGGGGCTACCGTAATTACAAACC…
	GU189163-Basileuterus-culicivorus-LGEMA824 CATGATGAAACTTCGGATCTCTACTAGGCATCTGCCTAATCACCCAAATCGTCACAGGCCTCCTACTAGCCATACACTACACAGCAGACACTAACCTCGCCTTCTCCTCCGTCGCCCATATATGCCGAGACGTACAATTCGGCTGACTCATCCGCAACCTCCACGCAAACGGAGCCTCTTTCTTCTTCATCTGCATCTACCTACATATCGGCCGAGGACTCTACTACGGCTCATACCTAAACAAAGAGACCTGAAATGTCGGAGTCCTTCTTCTCTTAGCACTCATAGCAACTGCTTTCGTAGGATACGTCCTACCATGAGGCCAAATGTCCTTCTGAGGGGCTACCGTAATCACA…
	GU189164-Basileuterus-culicivorus-LGEMA1122 CATGATGAAACTTCGGATCTCTACTAGGCATCTGCCTAATCACCCAAATCGTCACAGGCCTCCTACTAGCCATACACTACACAGCAGACACTAACCTCGCCTTCTCCTCCGTCGCCCATATATGCCGAGACGTACAATTCGGCTGACTCATCCGCAACCTCCACGCAAACGGAGCCTCTTTCTTCTTCATCTGCATCTACCTACATATCGGCCGAGGACTCTACTACGGCTCATACCTAAACAAAGAAACCTGAAATGTCGGAGTCCTTCTTCTCTTAGCACTCATAGCAACTGCCTTCGTAGGGTACGTCCTACCATGAGGCCAAATGTCCTTCTGAGGGGCTACCGTAATCAC…
	GU189165-Basileuterus-culicivorus-LGEMA1158 CATGATGAAACTTCGGATCTCTACTAGGCATCTGCCTAATCACCCAAATCGTCACAGGCCTCCTACTAGCCATACACTACACAGCAGACACTAACCTCGCCTTCTCCTCCGTCGCCCATATATGCCGAGACGTACAATTCGGCTGACTCATCCGCAACCTCCACGCAAACGGAGCCTCTTTCTTCTTCATCTGCATCTACCTACATATCGGCCGAGGACTCTACTACGGCTCATACCTAAACAAAGAAACCTGAAATGTCGGAGTCCTTCTTCTCTTAGCACTCATAGCAACTGCTTTCGTAGGGTACGTCCTACCATGAGGCCAAATGTCCTTCTGAGGGGCTACCGTAATCAC…
	GU189166-Basileuterus-culicivorus-LGEMA1159 CATGATGAAACTTCGGATCTCTACTAGGCATCTGCCTAATCACCCAAATCGTCACAGGCCTCCTACTAGCCATACACTACACAGCAGACACTAACCTCGCCTTCTCCTCCGTCGCCCATATATGCCGAGACGTACAATTCGGCTGACTCATCCGCAACCTCCACGCAAACGGAGCCTCTTTCTTCTTCATCTGCATCTACCTACATATCGGCCGAGGACTCTACTACGGCTCATACCTAAACAAAGAAACCTGAAATGTCGGAGTCCTTCTTCTCTTAGCACTCATAGCAACTGCTTTCGTAGGGTACGTCCTACCATGAGGCCAAATGTCCTTCTGAGGGGCTACCGTAATCAC…
	GU189168-Basileuterus-culicivorus-LGEMA1246 CATGATGAAACTTCGGATCTCTACTAGGCATCTGCCTAATCACCCAAATCGTCACAGGCCTCCTACTAGCCATACACTACACAGCAGACACTAACCTCGCCTTCTCCTCCGTCGCCCATATATGCCGAGACGTACAATTCGGCTGACTCATCCGCAACCTCCACGCAAACGGAGCCTCTTTCTTCTTCATCTGCATCTACCTACATATCGGCCGAGGACTCTACTACGGCTCATACCTAAACAAAGAAACCTGAAATGTCGGAGTCCTTCTTCTCTTAGCACTCATAGCAACTGCCTTCGTAGGATACGTCCTACCATGAGGCCAAATGTCCTTCTGAGGGGCTACCGTAATCAC…
	GU189169-Basileuterus-culicivorus-LGEMA1248 CATGATGAAACTTCGGATCTTTACTAGGCATCTGCCTAATCACCCAAATCGTCACAGGCCTCCTACTAGCCATACACTACACAGCAGACACTAACCTCGCCTTCTCCTCCGTCGCCCATATATGCCGAGACGTACAATTCGGCTGACTCATCCGCAACCTCCACGCAAACGGAGCCTCTTTCTTCTTCATCTGCATCTACCTACATATCGGCCGAGGACTCTACTACGGCTCATACCTAAACAAAGAAACCTGAAATGTCGGAGTCCTTCTTCTCTTAGCACTCATAGCAACTGCTTTCGTAGGGTACGTCCTACCATGAGGCCAAATGTCCTTCTGAGGGGCTACCGTAATCAC…
	GU189170-Basileuterus-culicivorus-LGEMA1272 CATGATGAAACTTCGGATCTGTACTAGGCATCTGCCTAATCACCCAAATCGTCACAGGCCTCCTACTAGCCATACACTACACAGCAGACACTAACCTCGCCTTCTCCTCCGTCGCCCATATATGCCGAGACGTACAATTCGGCTGACTCATCCGCAACCTCCACGCAAACGGAGCCTCTTTCTTCTTCATCTGCATCTACCTACATATCGGCCGAGGACTCTACTACGGCTCATACCTAAACAAAGAAACCTGAAATGTTGGAGTCCTTCTTCTCTTAGCACTCATAGCAACTGCCTTCGTAGGGTACGTCCTACCATGAGGCCAAATGTCCTTCTGAGGGGCTACCGTAATCAC…
	GU189171-Basileuterus-culicivorus-LGEMA1430 CATGATGAAACTTCGGATCTCTACTAGGCATCTGCCTAATCACCCAAATCGTCACAGGCCTCCTACTAGCCATACACTACACAGCAGACACTAACCTCGCCTTCTCCTCCGTCGCCCACATATGCCGAGACGTACAATTCGGCTGACTCATCCGCAACCTCCACGCAAACGGAGCCTCTTTCTTCTTCATCTGCATCTACCTACATATCGGCCGAGGACTCTACTACGGCTCATACCTAAACAAAGAGACCTGAAATGTCGGAGTCCTTCTTCTCTTAGCACTCATAGCAACTGCCTTCGTAGGATACGTACTACCATGAGGCCAAATGTCCTTCTGAGGAGCTACCGTAATCAC…
	GU189172-Basileuterus-culicivorus-LGEMA1439 CATGATGAAACTTCGGATCTCTACTAGGCATCTGCCTAATCACCCAAATCGTCACAGGCCTCCTACTAGCCATACACTACACAGCAGACACTAACCTCGCCTTCTCCTCTGTCGCCCATATATGCCGAGACGTACAATTCGGCTGACTCATCCGCAACCTCCACGCAAACGGAGCCTCTTTCTTCTTCATCTGCATCTACCTACATATCGGCCGAGGACTCTACTACGGCTCATACCTAAACAAAGAGACCTGAAACGTCGGAGTCATTCTCCTCTTAACCCTCATAGCAACTGCCTTCGTAGGGTACGTCCTACCATGAGGCCAAATGTCCTTCTGAGGGGCTACCGTAATCAC…
	GU189173-Basileuterus-culicivorus-LGEMA1441 CATGATGAAACTTCGGATCTCTACTAGGCATCTGCCTAATCACTCAAATCGTCACAGGCCTCCTGCTAGCCATACACTACACAGCAGACACTAACCTCGCCTTCTCCTCTGTCGCCCATATATGCCGAGACGTACAATTCGGCTGACTCATCCGCAACCTCCACGCAAACGGAGCCTCTTTCTTCTTCATCTGCATCTACCTACATATCGGCCGAGGACTCTACTACGGCTCATACCTAAACAAAGAGACCTGAAATGTCGGAGTCCTCCTCCTCTTAGCCCTCATAGCAACTGCTTTCGTAGGATACGTCCTACCATGAGGCCAAATGTCCTTCTGAGGAGCTACCGTAATCAC…
	GU189174-Basileuterus-culicivorus-LGEMA1765 CATGATGAAACTTCGGATCTCTACTAGGCATCTGCCTAATCACCCAAATCGTCACAGGCCTCCTACTAGCCATACACTACACAGCAGACACTAACCTCGCCTTCTCCTCCGTCGCCCATATATGCCGAGACGTACAATTCGGCTGACTCATCCGCAATCTCCACGCAAACGGAGCCTCTTTCTTCTTCATCTGCATCTACCTACATATCGGCCGAGGACTCTACTACGGCTCATACCTAAACAAAGAAACCTGAAATGTCGGAGTCCTTCTTCTCTTAGCACTCATAGCAACTGCCTTCGTAGGGTACGTCCTACCATGAGGCCAAATGTCCTTCTGAGGGGCTACCGTAATCAC…
	GU189175-Basileuterus-culicivorus-LGEMA2989 CATGATGAAACTTCGGATCTCTACTAGGCATCTGCCTAATCACCCAAATCGTCACAGGCCTCCTACTAGCCATACACTACACAGCAGACACTAACCTCGCCTTCTCCTCCGTCGCCCATATATGCCGAGACGTACAATTCGGCTGACTCATCCGCAATCTCCACGCAAACGGAGCCTCTTTCTTCTTCATCTGCATCTACCTACATATCGGCCGAGGACTCTACTATGGCTCATACCTAAACAAAGAAACCTGAAATGTCGGAGTCCTTCTTCTCTTAGCACTCATAGCAACTGCCTTCGTAGGGTACGTCCTACCATGAGGCCAAATGTCCTTCTGAGGGGCTACCGTAATCAC…
	GU189176-Basileuterus-culicivorus-LGEMA10287 CATGATGAAACTTCGGATCTTTACTAGGCATCTGCCTAATCACCCAAATCGTCACAGGCCTCCTACTAGCCATACACTACACAGCAGACACTAACCTCGCCTTCTCCTCCGTCGCCCATATATGCCGAGACGTACAATTCGGCTGACTCATCCGCAACCTCCACGCAAACGGAGCCTCTTTCTTCTTCATCTGCATCTACCTACATATCGGCCGAGGACTCTACTACGGCTCATACCTAAACAAAGAAACCTGAAATGTCGGAGTCCTTCTTCTCTTAGCACTCATAGCAACTGCCTTCGTAGGGTACGTCCTACCATGAGGCCAAATGTCCTTCTGAGGGGCTACCGTAATCA…
	GU189177-Basileuterus-culicivorus-LGEMA10288 CATGACGAAACTTCGGATCTCTACTAGGCATCTGCCTAATCACCCAAATCGTCACAGGTCTCCTACTAGCCATACACTACACAGCAGACACTAACCTCGCCTTCTCCTCCGTCGCCCATATATGCCGAGACGTACAATTCGGCTGACTCATCCGCAATCTCCACGCAAACGGAGCCTCTTTCTTCTTCATCTGCATCTACCTACATATCGGCCGAGGACTCTACTATGGCTCATACCTAAACAAAAAAACCTGAAATGTCGGAGTCCTTCTTCTCTTAGCACTCATAGCAACTGCCTTCGTAGGGTACGTCCTACCATGAGGCCAAATATCCTTCTGAGGGGCTACCGTAATCA…
	GU189178-Basileuterus-culicivorus-LGEMA11423 CATGATGAAACTTCGGATCTATACTAGGCATCTGCCTAATCACCCAAATCGTCACAGGCCTCCTACTAGCCATACACTACACAGCAGACACTAACCTCGCCTTCTCCTCCGTCGCCCATATATGCCGAGACGTACAATTCGGCTGACTCATCCGCAACCTCCACGCAAACGGAGCCTCTTTCTTCTTCATCTGCATCTACCTACATATCGGCCGAGGACTCTACTACGGCTCATACCTAAACAAAGAAACCTGAAATGTCGGAGTCCTTCTTCTCTTAGCACTCATAGCAACTGCCTTCGTAGGATACGTCCTACCATGAGGCCAAATGTCCTTCTGAGGGGCTACCGTAATCA…
	GU189179-Basileuterus-culicivorus-LGEMA11442 CATGATGAAACTTCGGATCTCTACTAGGCATCTGCCTAATCACCCAAATCGTCACAGGCCTCCTACTAGCCATACACTACACAGCAGACACTAACCTCGCCTTCTCCTCCGTCGCCCATATATGCCGAGACGTACAATTCGGCTGACTCATCCGCAACCTCCACGCAAACGGAGCCTCTTTCTTCTTCATCTGCATTTACCTACATATCGGCCGAGGACTCTACTACGGCTCATACCTAAACAAAGAAACCTGAAACGTCGGAGTCCTTCTTCTCTTAGCACTCATAGCAACTGCCTTCGTAGGGTACGTCCTACCATGAGGCCAAATGTCCTTCTGAGGGGCTACCGTAATCA…
	GU189180-Basileuterus-culicivorus-MPEG61613 CATGATGAAACTTCGGATCCCTACTAGGCATCTGCCTAATCACCCAAATCGTCACAGGCCTCCTACTAGCCATACACTACACAGCAGACACTAACCTCGCCTTCTCCTCCGTCGCCCATATATGCCGAGACGTACAATTCGGCTGACTTATCCGCAACCTCCACGCAAACGGAGCCTCTTTCTTCTTTATCTGCATCTACCTACATATCGGCCGAGGACTCTACTACGGCTCATACCTAAACAAAGAAACCTGAAATGTCGGAGTCCTTCTCCTCTTAGCCCTCATAGCAACTGCCTTCGTAGGGTACGTCCTACCATGAGGCCAAATGTCCTTCTGAGGGGCTACCGTAATTAC…
	GU189181-Basileuterus-culicivorus-MPEG61614 CATGATGAAACTTCGGATCCTTACTAGGCATCTGCCTAATCACCCAAATCGTCACAGGCCTCCTACTAGCCATACACTACACAGCAGACACTAACCTCGCCTTCTCCTCCGTCGCCCATATATGCCGAGACGTACAATTTGGCTGACTCATCCGCAACCTCCACGCAAACGGAGCCTCTTTCTTCTTTATCTGCATCTACCTACATATCGGCCGAGGACTCTACTACGGCTCATACCTAAACAAAGAAACCTGAAATGTCGGAGTCCTTCTTCTCTTAGCCCTCATAGCAACTGCCTTCGTAGGGTACGTCCTACCATGAGGCCAAATGTCCTTCTGAGGGGCTACCGTAATTAC…
	GU189090-Basileuterus-culicivorus-auricapillus-FMNH427306 CATGATGAAACTTCGGATCCCTACTAGGCATCTGCCTAATCACCCAAATCGTCACAGGCCTCCTACTAGCCATACACTACACAGCAGACACTAACCTCGCCTTCTCCTCCGTCGCCCATATATGCCGAGACGTACAATTCGGCTGACTCATCCGCAACCTCCACGCAAACGGAGCCTCTTTCTTCTTTATCTGCATCTACCTACATATCGGCCGAGGACTCTACTACGGCTCATACCTAAACAAAGAAACCTGAAATGTCGGAGTCCTTCTTCTCTTAGCCCTCATAGCAACTGCCTTCGTAGGGTACGTCCTACCATGAGGCCAAATGTCCTTCTGAGGG…
	GU189091-Basileuterus-culicivorus-auricapillus-FMNH427307 CATGATGAAACTTCGGATCCCTACTAGGCATCTGCCTAATCACCCAAATCGTCACAGGCCTCCTACTAGCCATACACTACACAGCAGACACTAGCCTCGCCTTCTCCTCCGTCGCCCATATATGCCGAGACGTACAATTCGGCTGACTCATCCGCAACCTCCACGCAAACGGAGCCTCTTTCTTCTTTATCTGCATCTACCTACATATCGGCCGAGGACTCTACTACGGCTCATACCTAAACAAAGAAACCTGAAATGTCGGAGTCCTTCTTCTCTTAGCCCTCATAGCAACTGCCTTCGTAGGGTACGTCCTACCATGAGGCCAAATGTCCTTCTGAGGG…
	GU189092-Basileuterus-culicivorus-auricapillus-FMNH427308 CATGATGAAACTTCGGATCCCTACTAGGCATCTGCCTAATCACCCAAATCGTCACAGGCCTCCTACTAGCCATACACTACACAGCAGACACTAACCTCGCCTTCTCCTCCGTCGCCCATATATGCCGAGACGTACAATTCGGCTGACTCATCCGCAACCTCCACGCAAACGGAGCCTCTTTCTTCTTTATCTGCATCTACCTACATATCGGCCGAGGACTCTACTACGGCTCATACCTAAATAAAGAGACCTGAAACGTCGGAGTCCTTCTTCTCTTAGCCCTCATAGCAACCGCCTTCGTAGGGTACGTCCTACCATGAGGCCAAATGTCCTTCTGAGGG…
	GU189093-Basileuterus-culicivorus-auricapillus-FMNH427309 CATGATGAAACTTCGGATCCCTACTAGGCATCTGCCTAATCACCCAAATCGTCACAGGCCTCCTACTAGCCATACACTACACAGCAGACACTAACCTCGCCTTCTCCTCCGTCGCCCATATATGCCGAGACGTACAATTCGGCTGACTCATCCGCAACCTCCACGCAAACGGAGCCTCTTTCTTCTTTATCTGCATCTACCTACATATCGGCCGAGGACTCTACTACGGCTCATACCTAAACAAAGAAACCTGAAATGTCGGAGTCCTTCTTCTCTTAGCCCTCATAGCAACTGCCTTCGTAGGGTACGTCCTACCATGAGGCCAAATGTCCTTCTGAGGG…
	GU189088-Basileuterus-culicivorus-azarae-FMNH395479 CATGATGAAACTTCGGATCTCTACTAGGCATCTGCCTAATCACTCAAATCGTCACAGGCCTCCTACTAGCCATACACTACACAGCAGACACTAACCTCGCCTTCTCCTCCGTCGCCCATATATGCCGAGACGTACAATTCGGCTGACTCATCCGCAACCTCCACGCAAACGGAGCCTCTTTCTTCTTCATCTGCATCTACCTACATATCGGCCGAGGACTCTACTACGGCTCATACCTAAACAAAGAGACCTGAAATGTCGGAGTCCTTCTCCTCTTAGCCCTCATAGCAACTGCCTTCGTAGGATACGTCCTACCATGAGGCCAAATGTCCTTCTGAGGGGCTACC…
	GU189083-Basileuterus-culicivorus-culicivorus-FMNH343404 CATGATGAAACTTCGGATCCCTACTAGGCATCTGCCTAATCACCCAGATCGTCACAGGCCTCCTGCTAGCCATACACTACACAGCAGACACTAACCTCGCTTTCTCCTCTGTCGCCCATATATGCCGAGACGTGCAATTCGGCTGACTCATCCGCAACCTCCACGCAAACGGAGCCTCTTTCTTCTTCATCTGCATCTACCTACACATCGGCCGAGGACTCTACTATGGCTCATACCTAAACAAAGAAACCTGAAATGTCGGAGTCATTCTTCTCTTAGCCCTCATAGCAACTGCCTTCGTAGGATACGTCCTACCATGAGGCCAAATGTCCTTCTGAGGGG…
	GU189094-Basileuterus-culicivorus-culicivorus-FMNH434208 CATGATGAAACTTCGGATCCCTACTAGGCATCTGCCTAATCACCCAAATCGTCACAGGCCTCCTGCTAGCCATACACTACACAGCAGACACTAACCTCGCTTTCTCCTCTGTCGCCCATATATGCCGAGACGTGCAATTCGGTTGACTCATCCGCAACCTCCACGCAAACGGAGCCTCTTTCTTCTTCATCTGCATCTACCTACACATCGGCCGAGGACTCTACTATGGCTCATACCTAAACAAAGAAACCTGAAATGTCGGAGTCATTCTTCTCTTAGCCCTCATAGCAACTGCCTTCGTAGGATACGTCCTACCATGAGGCCAAATGTCCTTCTGAGGGG…
	GU189081-Basileuterus-culicivorus-flavescens-FMNH343400 CATGATGAAACTTCGGATCCCTACTAGGCATCTGCCTAATCACCCAAATCGTCACAGGCCTCCTACTAGCCATACACTACACAGCAGACACTAACCTCGCTTTCTCCTCTGTCGCCCATATATGCCGAGACGTGCAATTCGGCTGACTCATCCGCAACCTCCACGCAAACGGAGCCTCTTTCTTCTTCATCTGCATCTACCTACACATCGGCCGAGGACTCTACTATGGCTCATACCTAAACAAAGAAACCTGAAATGTAGGTGTCCTTCTTCTCTTAGCCCTCATAGCAACTGCCTTCGTAGGATACGTCCTACCATGAGGCCAAATGTCCTTCTGAGGAGC…
	GU189082-Basileuterus-culicivorus-flavescens-FMNH343401 CATGATGAAACTTCGGATCCCTACTAGGCATCTGCCTAATCACCCAAATCGTCACAGGCCTCCTACTAGCCATACACTACACAGCAGACACTAACCTCGCTTTCTCCTCTGTCGCCCATATATGCCGAGACGTGCAATTCGGCTGACTCATCCGCAACCTCCACGCAAACGGAGCCTCTTTCTTCTTCATCTGCATCTACCTACACATCGGCCGAGGACTCTACTATGGCTCATACCTAAACAAAGAAACCTGAAATGTCGGTGTCCTTCTTCTCTTAGCCCTCATAGCAACTGCCTTCGTAGGATACGTCCTACCATGAGGCCAAATGTCCTTCTGAGGAGC…
	GU189086-Basileuterus-culicivorus-flavescens-FMNH393948 CATGATGAAACTTCGGATCCCTACTAGGCATCTGCCTAATCACCCAGATCGTCACAGGCCTCCTACTAGCCATACACTACACAGCAGACACTAACCTCGCTTTCTCCTCTGTCGCCCATGTATGCCGAGACGTACAATTCGGCTGACTCATCCGCAACCTCCACGCAAACGGAGCCTCTTTCTTCTTCATCTGCATCTACCTACACATCGGCCGAGGACTCTACTATGGCTCATACCTAAACAAAGAAACCTGAAATGTCGGTGTCCTTCTTCTCTTAGCCCTCATAGCAACTGCCTTCGTAGGATACGTCCTACCATGAGGCCAAATGTCCTTCTGAGGAGC…
	GU189087-Basileuterus-culicivorus-flavescens-FMNH393949 CATGATGAAACTTCGGATCCCTACTAGGCATCTGCCTAATCACCCAAATCGTCACAGGCCTCCTACTAGCCATACACTACACAGCAGACACTAACCTCGCTTTCTCCTCTGTCGCCCATATATGCCGAGACGTGCAATTCGGCTGACTCATCCGCAACCTCCACGCAAACGGAGCCTCTTTCTTCTTCATCTGCATCTACCTACACATCGGCCGAGGACTCTACTATGGCTCATACCTAAACAAAGAAACCTGAAATGTCGGTGTCCTTCTTCTCTTAGCCCTCATAGCAACTGCCTTCGTAGGATACGTCCTACCATGAGGCCAAATGTCCTTCTGAGGAGC…
	GU932383-Basileuterus-fraseri-LSUMNS-B430 CCTGATGAAATTTCGGATCCCTGCTAGGCATCTGCCTAATTACCCAAATTGTCACAGGTCTCCTACTAGCCATGCACTACACAGCAGACACTAACCTTGCCTTCTCTTCCGTCGCCCACATATGCCGAGACGTACAGTTCGGCTGACTCATCCGCAATCTACACGCAAACGGAGCCTCCTTCTTCTTCATCTGCATCTACCTACACATCGGCCGAGGACTCTACTACGGCTCATACCTAAACAAAGAAACCTGAAACGTCGGAGTTATTCTTCTCTTAACCCTCATAGCAACTGCTTTCGTAGGATATGTCCTACCATGAGGCCAAATGTCATTCTGAGGAGCTACCGTAATTACAA…
	GU189076-Basileuterus-hypoleucus-DZ5215 CATGATGAAACTTCGGATCTCTACTAGGCATCTGCCTAATCACCCAAATCGTCACAGGCCTCCTGCTAGCCATACACTACACAGCAGACACTAACCTCGCCTTCTCCTCCGTCGCCCATATATGCCGAGACGTACAATTCGGCTGACTCATCCGCAACCTCCACGCAAACGGAGCCTCTTTCTTCTTCATCTGCATCTACCTACATATCGGCCGAGGACTCTACTACGGCTCATACCTAAACAAAGAAACCTGAAATGTCGGAGTCCTTCTCCTCTTAGCCCTCATAGCAACTGCCTTCGTAGGGTACGTCCTACCATGAGGCCAAATGTCCTTCTGAGGGGCTACCGTAATCACAAAC…
	GU189077-Basileuterus-hypoleucus-DZ5225 CATGATGAAACTTCGGATCCCTACTAGGCATCTGCCTAATCACCCAAATCGTCACAGGCCTCCTACTAGCCATACACTACACAGCAGACACTAACCTCGCCTTCTCCTCCGTCGCCCATATATGCCGAGACGTACAATTCGGCTGACTCATCCGCAACCTCCACGCAAACGGAGCCTCTTTCTTCTTTATCTGCATCTACCTACATATCGGCCGAGGACTCTACTACGGCTCATACCTAAACAAAGAAACCTGAAATGTCGGAGTCCTTCTTCTCTTAGCCCTCATAGCAACTGCCTTCGTAGGGTACGTCCTACCATGAGGCCAAATGTCCTTCTGAGGGGCTACCGTAATTACAAAC…
	GU189078-Basileuterus-hypoleucus-DZ5311 CATGATGAAACTTCGGATCTCTACTAGGCATCTGCCTAATCACCCAAATCGTCACAGGCCTCCTACTAGCCATACACTACACAGCAGACACTAACCTCGCCTTCTCCTCCGTCGCCCATATATGCCGAGACGTACAATTCGGCTGACTCATCCGCAACCTCCACGCAAACGGAGCCTCTTTCTTCTTCATCTGCATCTACCTACATATCGGCCGAGGACTCTACTACGGCTCATACCTAAACAAAGAAACCTGAAATGTCGGAGTCCTTCTTCTCTTAGCACTCATAGCAACTGCTTTCGTAGGGTACGTCCTACCATGAGGCCAAATGTCCTTCTGAGGGGCTACCGTAATCACAAAC…
	GU189095-Basileuterus-hypoleucus-KU100 CATGATGAAACTTCGGATCTCTACTAGGCATCTGCCTAATCACCCAAATCGTCACAGGCCTCCTACTAGCCATACACTACACAGCAGACACTAACCTCGCCTTCTCCTCCGTCGCCCATATATGCCGAGACGTACAATTCGGCTGACTCATCCGCAACCTCCACGCAAACGGAGCCTCTTTCTTCTTCATCTGCATCTACCTACATATCGGCCGAGGACTCTACTACGGCTCATACCTAAACAAAGAAACCTGAAATGTCGGAGTCCTTCTTTTCTTAGCACTCATAGCAACTGCCTTCGTAGGGTACGTCCTACCATGAGGCCAAATGTCCTTCTGAGGGGCTACCGTAATCACAAACC…
	GU189101-Basileuterus-hypoleucus-KU395 CATGATGAAACTTCGGATCTCTACTAGGCATCTGCCTAATCACCCAAATCGTCACAGGCCTCCTACTAGCCATACACTACACAGCAGACACTAACCTCGCCTTCTCCTCCGTCGCCCATATATGCCGAGACGTACAATTCGGCTGACTCATCCGCAACCTCCACGCAAACGGAGCCTCTTTCTTCTTCATCTGCATCTACCTACATATCGGCCGAGGACTCTACTACGGCTCATACCTAAACAAAGAAACCTGAAATGTCGGAGTCCTTCTTCTCTTAGCACTCATAGCAACTGCTTTCGTAGGGTACGTCCTACCATGAGGCCAAATGTCCTTCTGAGGGGCTACCGTAATCACAAACC…
	GU189102-Basileuterus-hypoleucus-KU396 CATGATGAAACTTCGGATCTCTACTAGGCATCTGCCTAATCACCCAAATCGTCACAGGCCTCCTACTAGCCATACACTACACAGCAGACACTAACCTCGCCTTCTCCTCCGTCGCCCATATATGCCGAGACGTACAATTCGGCTGACTCATCCGCAACCTCCACGCAAACGGAGCCTCTTTCTTCTTCATCTGCATCTACCTACATATCGGCCGAGGACTCTACTACGGCTCATACCTAAACAAAGAAACCTGAAATGTCGGAGTCCTTCTTCTCTTAGCACTCATAGCAACTGCCTTCGTAGGATACGTCCTACCATGAGGCCAAATGTCCTTCTGAGGGGCTACCGTAATCACAAACC…
	GU189103-Basileuterus-hypoleucus-KU397 CATGATGAAACTTCGGATCCCTGCTAGGCATCTGCCTAATTACCCAAATCGTCACAGGCCTCCTACTAGCCATACACTACACAGCAGACACTAACCTCGCCTTCTCCTCCGTCGCCCATATATGCCGAGACGTACAATTCGGCTGACTCATCCGCAACCTCCACGCAAACGGAGCCTCTTTCTTCTTTATCTGCATCTACCTACATATCGGCCGAGGACTCTACTACGGCTCATACCTAAACAAAGAAACCTGAAATGTCGGAGTCCTTCTTCTCTTAGCCCTCATAGCAACTGCCTTCGTAGGATACGTCCTACCATGAGGCCAAATGTCCTTCTGAGGGGCTACCGTAATTACAAACC…
	GU189104-Basileuterus-hypoleucus-KU398 CATGATGAAACTTCGGATCTCTACTAGGCATCTGCCTAATCACCCAAATCGTCACAGGCCTCCTACTAGCCATACACTACACAGCAGACACTAACCTCGCCTTCTCCTCCGTCGCCCATATATGCCGAGACGTACAATTCGGCTGACTCATCCGCAACCTCCACGCAAACGGAGCCTCTTTCTTCTTCATCTGCATCTACCTACATATCGGCCGAGGACTCTACTACGGCTCATACCTAAACAAAGAAACCTGAAATGTCGGAGTCCTTCTTCTCTTAGCACTCATAGCAACTGCCTTCGTAGGATACGTCCTACCATGAGGCCAAATGTCCTTCTGAGGGGCTACCGTAATCACAAACC…
	GU189105-Basileuterus-hypoleucus-KU407 CATGATGAAACTTCGGATCCCTGCTAGGCATCTGCCTAATTACCCAAATCGTCACAGGCCTCCTACTAGCCATACACTACACAGCAGACACTAACCTCGCCTTCTCCTCCGTCGCCCATATATGCCGAGACGTACAATTCGGCTGACTCATCCGCAACCTCCACGCAAACGGAGCCTCTTTCTTCTTTATCTGCATCTACCTACATATCGGCCGAGGACTCTACTACGGCTCATACCTAAACAAAGAAACCTGAAATGTCGGAGTCCTTCTTCTCTTAGCCCTCATAGCAACTGCCTTCGTAGGATACGTCCTACCATGAGGCCAAATGTCCTTCTGAGGGGCTACCGTAATTACAAACC…
	GU189106-Basileuterus-hypoleucus-KU410 CATGATGAAACTTCGGATCTCTACTAGGCATCTGCCTAATCACCCAAATCGTCACAGGCCTCCTACTAGCCATACACTACACAGCAGACACTAACCTCGCCTTCTCCTCCGTCGCCCATATATGCCGAGACGTACAATTCGGCTGACTCATCCGCAACCTCCACGCAAACGGAGCCTCTTTCTTCTTCATCTGCATCTACCTACATATCGGCCGAGGACTCTACTACGGCTCATACCTAAACAAAGAAACCTGAAATGTCGGAGTCCTTCTTCTCTTAGCACTCATAGCAACTGCCTTCGTAGGGTACGTCCTACCATGAGGCCAAATGTCCTTCTGAGGGGCTACCGTAATCACAAACC…
	GU189107-Basileuterus-hypoleucus-KU51 CATGATGAAACTTCGGATCTCTACTAGGCATCTGCCTAATCACCCAAATCGTCACAGGCCTCCTACTAGCCATACACTACACAGCAGACACTAACCTCGCCTTCTCCTCCGTCGCCCATATATGCCGAGACGTACAATTCGGCTGACTCATCCGCAACCTCCACGCAAACGGAGCCTCTTTCTTCTTCATCTGCATCTACCTACATATCGGCCGAGGACTCTACTACGGCTCATACCTAAACAAAGAAACCTGAAATGTCGGAGTCCTTCTTCTCTTAGCACTCATAGCAACTGCCTTCGTAGGATACGTCCTACCATGAGGCCAAATGTCCTTCTGAGGGGCTACCGTAATCACAAACCT…
	GU189109-Basileuterus-hypoleucus-KU65 CATGATGAAACTTCGGATCTCTACTAGGCATCTGCCTAATCACCCAAATCGTCACAGGCCTCCTACTAGCCATACACTACACAGCAGACACTAACCTCGCCTTCTCCTCCGTCGCCCATATATGCCGAGACGTACAATTCGGCTGACTCATCCGCAACCTCCACGCAAACGGAGCCTCTTTCTTCTTCATCTGCATCTACCTACATATCGGCCGAGGACTCTACTACGGCTCATACCTAAACAAAGAAACCTGAAATGTCGGAGTCCTTCTTCTCTTAGCACTCATAGCAACTGCCTTCGTAGGGTACGTCCTACCATGAGGCCAAATGTCCTTCTGAGGGGCTACCGTAATCACAAACCT…
	GU189111-Basileuterus-hypoleucus-LBEMB0272 CATGATGAAACTTCGGATCTCTACTAGGCATCTGCCTAATCACCCAAATCGTCACAGGTCTCCTACTAGCCATACACTACACAGCAGACACTAACCTCGCCTTCTCCTCCGTCGCCCATATATGCCGAGACGTACAATTCGGCTGACTCATCCGCAACCTCCACGCAAACGGAGCCTCTTTCTTCTTCATCTGCATCTACCTACATATCGGCCGAGGACTCTACTACGGCTCATACCTAAACAAAGAAACCTGAAATGTCGGAGTCCTTCTTCTCTTAGCACTCATAGCAACTGCCTTCGTAGGGTACGTCCTACCATGAGGCCAAATGTCCTTCTGAGGGGCTACCGTAATCACA…
	GU189112-Basileuterus-hypoleucus-LBEMB0273 CATGATGAAACTTCGGATCCCTACTAGGCATCTGCCTAATCACCCAAATCGTCACAGGCCTCCTACTAGCCATACACTACACAGCAGACACTAACCTCGCCTTCTCCTCCGTCGCCCATATATGCCGAGACGTACAATTCGGCTGACTCATCCGCAACCTCCACGCAAACGGAGCCTCTTTCTTCTTCATCTGCATCTACCTACATATCGGCCGAGGACTCTACTACGGCTCATACCTAAACAAAGAAACCTGAAATGTCGGAGTCCTTCTTCTCTTAGCCCTCATAGCAACTGCCTTCGTAGGGTACGTCCTACCATGAGGCCAAATGTCCTTCTGAGGGGCTACCGTAATTACA…
	GU189113-Basileuterus-hypoleucus-LBEMB0274 CATGATGAAACTTCGGATCTCTACTAGGCATCTGCCTAATCACCCAAATCGTCACAGGCCTCCTACTAGCCATACACTACACAGCAGACACTAACCTCGCCTTCTCCTCCGTCGCCCATATATGCCGAGACGTACAATTCGGCTGACTCATCCGCAACCTCCACGCAAACGGAGCCTCTTTCTTCTTCATCTGCATCTACCTACACATCGGCCGAGGACTCTACTATGGCTCATACCTAAACAAAGAAACCTGAAATGTCGGAGTCCTTCTTCTCTTAGCACTCATAGCAACTGCCTTCGTAGGGTACGTCCTACCATGAGGCCAAATGTCCTTCTGAGGGGCTACCGTAATCACA…
	GU189114-Basileuterus-hypoleucus-LBEMB0275 CATGATGAAACTTCGGATCTCTACTAGGCATCTGCCTAATCACCCAAATCGTCACAGGCCTCCTACTAGCCATACACTACACAGCAGACACTAACCTCGCCTTCTCCTCCGTCGCCCATATATGCCGAGACGTACAATTCGGCTGACTCATCCGCAACCTCCACGCAAACGGAGCCTCTTTCTTCTTCATCTGCATCTACCTACATATCGGCCGAGGACTCTACTACGGCTCATACCTAAACAAAGAAACCTGAAATGTCGGAGTCCTTCTTCTCTTAGCACTCATAGCAACTGCCTTCGTAGGGTACGTCCTACCATGAGGCCAAATGTCCTTCTGAGGGGCTACCGTAATCACA…
	GU189115-Basileuterus-hypoleucus-LBEMB0276 CATGATGAAACTTCGGATCTCTACTAGGCATCTGCCTAATCACCCAAATCGTCACAGGCCTCCTACTAGCCATACACTACACAGCAGACACTAACCTCGCCTTCTCCTCCGTCGCCCATATATGCCGAGACGTACAATTCGGCTGACTCATCCGCAACCTCCACGCAAACGGAGCCTCTTTCTTCTTCATCTGCATCTACCTACACATCGGCCGAGGACTCTACTACGGCTCATACCTAAACAAAGAAACCTGAAATGTCGGAGTCCTTCTTCTCTTAGCACTCATAGCAACTGCCTTCGTAGGGTACGTCCTACCATGAGGCCAAATGTCCTTCTGAGGGGCTACCGTAATCACA…
	GU189116-Basileuterus-hypoleucus-LBEMB0277 CATGATGAAACTTCGGATCTCTACTAGGCATCTGCCTAATCACCCAAATCGTCACAGGTCTCCTACTAGCCATACACTACACAGCAGACACTAACCTCGCCTTCTCCTCCGTCGCCCATATATGCCGAGACGTACAATTCGGCTGACTCATCCGCAATCTCCACGCAAACGGAGCCTCTTTCTTCTTCATCTGCATCTACCTACATATCGGCCGAGGACTCTACTATGGCTCATACCTAAACAAAGAAACCTGAAATGTCGGAGTCCTTCTTCTCTTAGCACTCATAGCAACTGCCTTCGTAGGGTACGTCCTACCATGAGGCCAAATATCCTTCTGAGGGGCTACCGTAATCACA…
	GU189117-Basileuterus-hypoleucus-LBEMB0278 CATGATGAAACTTCGGATCTCTACTAGGCATCTGCCTAATCACCCAAATCGTCACAGGCCTCCTACTAGCCATACACTACACAGCAGACACTAACCTCGCCTTCTCCTCCGTCGCCCATATATGCCGAGACGTACAATTCGGCTGACTCATCCGCAACCTCCACGCAAACGGAGCCTCTTTCTTCTTCATCTGCATCTACCTACATATCGGCCGAGGACTCTACTACGGCTCATACCTAAACAAAGAAACCTGAAATGTCGGAGTCCTTCTTCTCTTAGCACTCATAGCAACTGCCTTCGTAGGGTACGTCCTACCATGAGGCCAAATGTCCTTCTGAGGGGCTACCGTAATCACA…
	GU189118-Basileuterus-hypoleucus-LBEMB0279 CATGATGAAACTTCGGATCTCTACTAGGCATCTGCCTAATCACCCAAATCGTCACAGGCCTCCTACTAGCCATACACTACACAGCAGACACTAACCTCGCCTTCTCCTCCGTCGCCCATATATGCCGAGACGTACAATTCGGCTGACTCATCCGCAACCTCCACGCAAACGGAGCCTCTTTCTTCTTCATCTGCATCTACCTACATATCGGCCGAGGACTCTACTACGGCTCATACCTAAACAAAGAAACCTGAAATGTCGGAGTCCTTCTTCTCTTAGCACTCATAGCAACTGCCTTCGTAGGGTACGTCCTACCATGAGGCCAAATGTCCTTCTGAGGGGCTACCGTAATCACA…
	GU189119-Basileuterus-hypoleucus-LBEMB0280 CATGATGAAACTTCGGATCTCTACTAGGCATCTGCCTAATCACCCAAATCGTCACAGGCCTCCTGCTAGCCATACACTACACAGCAGACACTAACCTCGCCTTCTCCTCCGTCGCCCATATATGCCGAGACGTACAATTCGGCTGACTCATCCGCAACCTCCACGCAAACGGAGCCTCTTTCTTCTTCATCTGCATCTACCTACACATCGGCCGAGGACTCTACTATGGCTCATACCTAAACAAAGAAACCTGAAATGTCGGAGTCCTTCTTCTCTTAGCACTCATAGCAACTGCCTTCGTAGGATACGTCCTACCATGAGGCCAAATGTCCTTCTGAGGGGCTACCGTAATCACA…
	GU189121-Basileuterus-hypoleucus-LBEMB1473 CATGATGAAACTTCGGATCCCTACTAGGCATCTGCCTAATCACCCAAATCGTCACAGGCCTCCTACTAGCCATACACTACACAGCAGACACTAACCTCGCCTTCTCCTCCGTCGCCCATATATGCCGAGACGTACAATTTGGCTGACTCATCCGCAACCTCCACGCAAACGGAGCCTCTTTCTTCTTTATCTGCATCTACCTACACATCGGCCGAGGACTCTACTACGGCTCATACCTAAACAAAGAAACCTGAAATGTCGGAGTCCTTCTTCTCTTAGCCCTCATAGCAACTGCCTTCGTAGGGTACGTCCTTCCATGAGGCCAAATGTCCTTCTGAGGGGCTACCGTAATTACA…
	GU189122-Basileuterus-hypoleucus-LBEMB1491 CATGATGAAACTTCGGATCCCTACTAGGCATCTGCCTAATCACCCAAATCGTCACAGGCCTCCTACTAGCCATACACTACACAGCAGACACTAACCTCGCCTTCTCCTCCGTCGCCCATATATGCCGAGACGTACAATTTGGCTGACTCATCCGCAACCTCCACGCAAACGGAGCCTCTTTCTTCTTTATCTGCATCTACCTACATATCGGCCGAGGACTCTACTACGGCTCATACCTAAACAAAGAAACCTGAAATGTCGGAGTCCTTCTTCTCTTAGCCCTCATAGCAACTGCCTTCGTAGGGTACGTCCTACCATGAGGCCAAATGTCCTTCTGAGGGGCTACCGTAATTACA…
	GU189123-Basileuterus-hypoleucus-LBEMB1476 CATGATGAAACTTCGGATCCCTACTAGGCATCTGCCTAATCACCCAAATCGTCACAGGCCTCCTACTAGCCATACACTACACAGCAGACACTAACCTCGCCTTCTCCTCCGTCGCCCATATATGCCGAGACGTACAATTCGGCTGACTCATCCGCAACCTCCACGCAAACGGAGCCTCTTTCTTCTTTATCTGCATCTACCTACATATCGGCCGAGGACTCTACTACGGCTCATACCTAAACAAAGAAACCTGAAATGTCGGAGTCCTTCTTCTCTTAGCCCTCATAGCAACTGCCTTCGTAGGGTACGTCCTACCATGAGGCCAAATGTCCTTCTGAGGGGCTACCGTAATTACA…
	GU189124-Basileuterus-hypoleucus-LBEMB1487 CATGATGAAACTTCGGATCCCTACTAGGCATCTGCCTAATCACCCAAATCGTCACAGGCCTCCTACTAGCCATACACTACACAGCAGACACTAACCTCGCCTTCTCCTCCGTCGCCCATATATGCCGAGACGTACAATTCGGCTGACTCATCCGCAACCTCCACGCAAACGGAGCCTCTTTCTTCTTTATCTGCATCTACCTACATATCGGCCGAGGACTCTACTACGGCTCATACCTAAACAAAGAAACCTGAAATGTCGGAGTCCTTCTTCTCTTAGCCCTCATAGCAACTGCCTTCGTAGGGTACGTCCTACCATGAGGCCAAATGTCCTTCTGAGGGGCTACCGTAATTACA…
	GU189125-Basileuterus-hypoleucus-LBEMB1613 CATGATGAAACTTCGGATCTCTACTAGGCATCTGCCTAATCACCCAAATCGTCACAGGCCTCCTACTAGCCATACACTACACAGCAGACACTAACCTCGCCTTCTCCTCCGTCGCCCATATATGCCGAGACGTACAATTCGGCTGACTCATCCGCAACCTCCACGCAAACGGAGCCTCTTTCTTCTTCATCTGCATCTACCTACATATCGGCCGAGGACTCTACTACGGCTCATACCTAAACAAAGAAACCTGAAATGTCGGAGTCCTTCTTCTCTTAGCACTCATAGCAACTGCCTTCGTAGGGTACGTCCTACCATGAGGCCAAATGTCCTTCTGAGGGGCTACCGTAATCACA…
	GU189126-Basileuterus-hypoleucus-LBEMB1624 CATGATGAAACTTCGGATCCCTACTAGGCATCTGCCTAATCACCCAAATCGTCACAGGCCTCCTACTAGCCATACACTACACAGCAGACACTAACCTCGCCTTCTCCTCCGTCGCCCATATATGCCGAGACGTACAATTCGGCTGACTCATCCGCAACCTCCACGCAAACGGAGCCTCTTTCTTCTTTATCTGCATCTACCTACATATCGGCCGAGGACTCTACTACGGCTCATACCTAAACAAAGAAACCTGAAATGTCGGAGTCCTTCTTCTCTTAGCCCTCATAGCAACTGCCTTCGTAGGATACGTCCTACCATGAGGCCAAATGTCCTTCTGAGGGGCTACCGTAATTACA…
	GU189127-Basileuterus-hypoleucus-LBEMB1628 CATGATGAAACTTCGGATCCCTACTAGGCATCTGCCTAATCACCCAAATCGTCACAGGCCTCCTACTAGCCATACACTACACAGCAGACACTAACCTCGCCTTCTCCTCCGTCGCCCATATATGCCGAGACGTACAATTCGGCTGACTCATCCGCAACCTCCACGCAAACGGAGCCTCTTTCTTCTTTATCTGCATCTACCTACATATCGGCCGAGGACTCTACTACGGCTCATACCTAAACAAAGAAACCTGAAATGTCGGAGTCCTTCTTCTCTTAGCCCTCATAGCAACTGCCTTCGTAGGGTACGTCCTACCATGAGGCCAAATGTCCTTCTGAGGGGCTACCGTAATTACA…
	GU189128-Basileuterus-hypoleucus-LBEMB1717 CATGATGAAACTTCGGATCCCTACTAGGCATCTGCCTAATCACCCAAATCGTCACAGGCCTCCTACTAGCCATACACTACACAGCAGACACTAACCTCGCCTTCTCCTCCGTCGCCCATATATGCCGAGACGTACAATTCGGCTGACTCATCCGCAACCTCCACGCAAACGGAGCCTCTTTCTTCTTTATCTGCATCTACCTACATATCGGCCGAGGACTCTACTACGGCTCATACCTAAACAAAGAAACCTGAAATGTCGGAGTCCTTCTTCTCTTAGCCCTCATAGCAACTGCCTTCGTAGGGTACGTCCTACCATGAGGCCAAATGTCCTTCTGAGGGGCTACCGTAATTACA…
	GU189129-Basileuterus-hypoleucus-LBEMB1728 CATGATGAAACTTCGGATCCCTACTAGGCATCTGCCTAATCACCCAAATCGTCACAGGCCTCCTACTAGCCATACACTACACAGCAGACACTAACCTCGCCTTCTCCTCCGTCGCCCATATATGCCGAGACGTACAATTCGGCTGACTCATCCGCAACCTCCACGCAAACGGAGCCTCTTTCTTCTTTATCTGCATCTACCTACATATCGGCCGAGGACTCTACTACGGCTCATACCTAAACAAAGAAACCTGAAATGTCGGAGTCCTTCTTCTCTTAGCCCTCATAGCAACTGCCTTCGTAGGATACGTCCTACCATGAGGCCAAATGTCCTTCTGAGGGGCTACCGTAATTACA…
	GU189130-Basileuterus-hypoleucus-LBEMB2057 CATGATGAAACTTCGGATCCCTACTAGGCATCTGCCTAATCACCCAAATCGTCACAGGCCTCCTACTAGCCATACACTACACAGCAGACACTAACCTCGCCTTCTCCTCCGTCGCCCATATATGCCGAGACGTACAATTCGGCTGACTCATCCGCAACCTCCACGCAAACGGAGCCTCTTTCTTCTTCATCTGCATCTACCTACATATCGGCCGAGGACTCTACTACGGCTCATACCTAAACAAAGAAACCTGAAATGTCGGAGTCCTTCTCCTCTTAGCCCTCATAGCAACTGCCTTCGTAGGGTACGTCCTACCATGAGGCCAAATGTCCTTCTGAGGGGCTACCGTAATCACA…
	GU189167-Basileuterus-hypoleucus-LGEMA1242 CATGATGAAACTTCGGATCTCTACTAGGTATCTGCCTAATCACCCAAATCGTCACAGGCCTCCTACTAGCCATACACTACACAGCAGACACTAACCTCGCCTTCTCCTCCGTCGCCCATATATGCCGAGACGTACAATTCGGCTGACTCATCCGCAACCTCCACGCAAACGGAGCCTCTTTCTTCTTCATCTGCATCTACCTACATATCGGCCGAGGACTCTACTACGGCTCATACCTAAACAAAGAAACCTGAAACGTCGGAGTCCTTCTTCTCTTAGCACTCATAGCAACTGCTTTCGTAGGGTACGTCCTACCATGAGGCCAAATGTCCTTCTGAGGGGCTACCGTAATCACA…
	GU932371-Basileuterus-hypoleucus-LSUMNS-B6640 CCTGATGAAACTTCGGATCCCTACTAGGCATCTGCCTAATCACCCAAATCGTCACAGGCCTCCTACTAGCCATACACTACACAGCAGACACTAACCTCGCCTTCTCCTCCGTCGCCCATATATGCCGAGACGTACAATTTGGCTGACTCATCCGCAACCTCCACGCAAACGGAGCCTCTTTCTTCTTTATCTGCATCTACCTACATATCGGCCGAGGACTCTACTACGGCTCATACCTAAACAAAGAAACCTGAAATGTCGGAGTCCTTCTTCTCTTAGCCCTCATAGCAACTGCCTTCGTAGGGTACGTCCTACCATGAGGCCAAATGTCCTTCTGAGGGGCTACCGTAATT…
	GU932375-Euthlypis-lachrymosa-FMNH-4458 CTTGATGAAACTTCGGATCCCTTCTAGGAATCTGCCTGATCACCCAAATCGTCACAGGCCTCCTACTAGCCATACACTACACAGCAGACACCAACTTAGCCTTCGCCTCCGTCGCCCACATATGCCGAGACGTACAATTCGGCTGACTCATCCGCAATCTTCACGCAAACGGAGCATCCTTCTTCTTCATCTGCATCTACTTACATATCGGACGAGGAATCTACTACGGTTCGTACCTAAACAAAGAAACCTGAAACGTTGGAGTTATCCTCCTACTAACCCTAATAGCAACTGCCTTCGTAGGTTATGTCCTACCATGAGGACAAATATCATTCTGAGGAGCTACCGTAATCACAAAC…
	GU932384-Basileuterus-leucoblepharus-UWBM-DAB848 CCTGATGAAACTTCGGATCCCTACTAGGCATCTGCCTAATTACCCAAATCATTACAGGCCTCTTACTAGCCATACACTACACAGCAGACACCAATCTTGCCTTCTCCTCCGTCGCCCACATATGCCGAGACGTACAGTTCGGCTGACTCATCCGCAACCTACACGCAAACGGAGCTTCCTTCTTCTTCATCTGCATCTATCTACATATCGGCCGAGGACTCTACTACGGCTCATACCTAAACAAAGAAACCTGAAACGTCGGAGTCATTCTCCTCTTAACCCTCATAGCAACTGCTTTCGTAGGATATGTCCTACCATGAGGCCAAATATCATTCTGAGGGGCTACCGTA…
	GU932385-Basileuterus-luteoviridis-LSUMNS-B1242 CCTGATGAAACTTCGGATCCCTGCTAGGCATCTGCCTAATCACCCAAATTATCACAGGTCTCCTACTAGCCATGCACTACACAGCAGACACCAACCTCGCCTTCTCCTCCGTCGCCCACATATGCCGAGACGTGCAGTTTGGCTGACTCATCCGCAATCTACACGCAAACGGAGCCTCCTTCTTCTTCATCTGCATCTACCTACACATCGGCCGAGGACTCTACTACGGCTCATACCTAAACAAAGAAACCTGAAACATCGGAGTCATCCTTCTCTTAACCCTCATAGCAACTGCCTTCGTAGGATACGTCCTGCCATGAGGCCAAATGTCATTCTGAGGAGCTACCGTAA…
	GU932372-Basileuterus-melanogenys-LSUMNS-B19913 CTTGATGAAACTTCGGATCCCTACTAGGCATTTGCCTAATTACCCAAATCGTCACAGGCCTCCTACTAGCCATACACTACACAGCAGACACTAACTTAGCCTTCTCCTCTGTCGCCCACATATGCCGAGATGTACAATTCGGCTGATTAATCCGCAATCTTCACGCAAACGGAGCCTCCTTCTTCTTCATCTGCATCTACCTACATATCGGCCGAGGACTCTACTATGGTTCGTACCTAAACAAAGAAACCTGAAATGTAGGAGTCATTCTCCTATTAACCCTCATAGCAACTGCCTTCGTAGGATACGTCCTACCATGAGGCCAAATATCATTCTGAGGGGCTACCGTAA…
	GU932386-Basileuterus-nigrocristatus-LSUMNS-B216 CCTGATGAAACTTCGGATCCCTGCTAGGCATCTGCCTAATCACCCAAATTGTCACAGGACTCCTACTAGCCATACACTATACAGCAGACACCAACCTAGCCTTCTCCTCCGTTGCTCACATATGCCGAGATGTACAATTCGGCTGACTCATCCGCAATCTACACGCAAACGGAGCCTCCTTCTTCTTCATCTGCATCTACCTACATATCGGCCGAGGACTCTACTACGGCTCATACCTAAACAAAGAAACCTGAAACGTTGGAGTCATTCTCCTCTTAACCCTAATAGCAACTGCCTTCGTAGGATACGTCCTACCATGAGGCCAAATGTCATTCTGAGGAGCTACTGTA…
	GU932387-Basileuterus-rivularis-NMNH-LMSB05027 CCTGATGAAACTTCGGATCCCTGCTAGGTATCTGCCTGATCACTCAAATTGTCACAGGACTCCTACTAGCCATACACTACACAGCAGACACTAACCTTGCCTTCTCCTCAGTCGCCCACATATGCCGAGACGTACAATTCGGCTGACTCATCCGCAATCTACATGCAAATGGAGCTTCTTTCTTCTTCATCTGTATTTACCTACATATCGGCCGAGGCCTCTACTACGGCTCATACCTAAACAAAGAGACCTGAAACGTTGGAGTCATCCTCCTCTTAGCCCTCATAGCAACCGCATTCGTAGGATACGTCCTACCATGAGGTCAAATATCCTTCTGAGGAGCTACCGTAAT…
	AY216847-Basileuterus-rufifrons-MNCRNKK244 CCTGATGAAACTTCGGATCCCTGCTAGGCATTTGCCTAATCACCCAAATTGTCACAGGTCTCCTACTAGCCATACACTACACAGCAGACACCAGCCTAGCCTTCTCCTCCGTCGCCCACATATGCCGAGACGTACAATTCGGCTGACTCATCCGCAATCTCCATGCAAACGGAGCCTCCTTCTTCTTCATCTGCATCTACCTACATATCGGCCGAGGACTCTACTATGGTTCGTACCTAAACAAAGAAACCTGAAACATCGGAGTAATTCTCCTCCTGACCCTAATAGCAACTGCCTTCGTAGGATATGTCCTGCCATGAGGACAAATATCATTCTGAGGAGCTACCGTAATTACA…
	GU932388-Basileuterus-signatus-LSUMNS-B1266 CCTGATGAAACTTCGGATCCCTGCTAGGCATCTGCCTAATCACTCAAATTGTCACAGGGCTCCTACTAGCTATACACTATACAGCAGACACTAATCTTGCCTTCTCCTCTGTCGCCCACATATGCCGAGACGTACAATTCGGCTGACTCATCCGCAATCTACACGCAAACGGAGCCTCCTTCTTCTTCATCTGCATCTACCTACACATCGGCCGAGGACTCTACTACGGCTCATACCTAAACAAAGAAACCTGAAACGTCGGAGTCATTCTTCTCTTAACCCTCATAGCAACTGCTTTCGTAGGATATGTCCTGCCATGAGGCCAAATATCATTCTGAGGAGCTACCGTAATCAC…
	GU932373-Basileuterus-trifasciatus-ANSP-1819 CCTGATGAAACTTCGGATCCCTGCTAGGCATTTGCCTAATTACCCAAATTGTCACAGGTCTCCTATTAGCCATACACTACACAGCAGACACCAGCCTCGCTTTCTCTTCCGTAGCCCACATATGCCGAGACGTACAATTCGGCTGACTCATCCGCAACCTCCACGCAAACGGAGCCTCCTTCTTCTTCATCTGCATCTACCTACACATCGGCCGAGGAATCTATTACGGTTCATATCTGAACAAAGAAACCTGAAACGTCGGAGTCATTCTTCTCTTAGCCCTCATAGCAACTGCCTTCGTAGGATACGTCCTACCATGAGGCCAAATATCATTCTGAGGAGCTACCGTGATTA…
	GU932374-Basileuterus-tristriatus-LSUMNS-B26444 CCTGATGAAACTTTGGATCCCTACTAGGCATTTGCCTAATCACCCAAATTGTCACAGGTCTCCTACTAGCCATACACTACACAGCAGACACCAGCCTCGCTTTCTCTTCCGTCGCCCACATATGCCGAGACGTACAATTCGGCTGACTCATCCGCAACCTACACGCAAACGGAGCCTCCTTCTTCTTCATCTGCATCTATCTACACATCGGCCGAGGAATCTATTATGGTTCATACCTAAACAAAGAAACCTGAAACGTCGGAGTCATTCTCCTCTTAGCCCTCATAGCAACTGCCTTCGTAGGATACGTCCTACCATGAGGCCAAATGTCATTCTGAGGGGCTACCGTAA…
;
END;
