# Supplementary material for: A latitudinal phylogeographic diversity gradient in birds
Source: PLoS Biol. 2017 Apr 13;15(4):e2001073. doi: 10.1371/journal.pbio.2001073 (PMC5390966; doi:10.1371/journal.pbio.2001073)
Supplement: S1 Data — (ZIP) [file pbio.2001073.s015.zip › S1_Data/Basileuterus-tristriatus-trifasciatus.nex]

#NEXUS
Begin data;
	Dimensions ntax=221 nchar=1041;
	Format datatype=DNA gap=- missing=?;
	Matrix
Basileuterus_tristriatus_JQ727210	---AACCCACAAGCAAATCTAATTTTCATCATCAGCTTACTCTTAGGAACAACCATCACCATCTCAAGCAACCATTGAATCATAGCCTGAACCGGCCTTGAAATCAATACGCTCGCCATCCTCCCACTAATCTCAAAATCCCACCACCCACGAGCCATTGAAGCTGCCACTAAATATTTCCTTACCCAATCAGCTGCATCTGCCCTAGTCTTATTCTCAAGTATAACCAACGCATGACATACTGGACAGTGGGATATCACCCAACTCACCCACCCAACGTCCTCCCTAATTCTCACATCAGCAATCGCAATAAAACTAGGATTAGTGCCATTCCACTTCTGATTCCCAGAAGTACTCCAAGGTTCACCCTTAACTACCGGCCTCCTTCTATCAACCATT…
Basileuterus_tristriatus_JQ727256	ATAAACCCACAAGCAAATCTAATTTTCATCATCAGCTTACTCTTAGGAACAACCATCACCATCTCAAGCAACCATTGAATCATAGCCTGAACCGGCCTTGAAATCAATACGCTCGCCATCCTCCCACTAATCTCAAAATCCCACCACCCACGAGCCATTGAAGCTGCCACTAAATATTTCCTTACCCAATCAGCTGCATCTGCCCTAGTCTTATTCTCAAGTATAACCAACGCATGACATACTGGACAGTGGGATATCACCCAACTCACCCACCCAACGTCCTCCCTAATTCTCACATCAGCAGTCGCAATAAAACTAGGATTAGTGCCATTCCACTTCTGATTCCCAGAAGTACTCCAAGGTTCACCCTTAACTACCGGCCTCCTTCTATCAACCATT…
Basileuterus_tristriatus_JQ727257	ATAAACCCACAAGCAAATCTAATTTTCATCATCAGCTTACTCTTAGGAACAACCATCACCATCTCAAGCAACCATTGAATCATAGCCTGAACCGGCCTTGAAATCAATACGCTCTCCATCCTCCCACTAATCTCAAAATCCCACCACCCACGAGCCATTGAAGCTGCCACTAAATATTTCCTTACCCAATCAGCTGCATCTGCCCTAGTCTTATTCTCAAGTATAACCAACGCATGACATACTGGACAGTGGGATATCACCCAACTCACCCACCCAACGTCCTCCCTAATTCTCACATCAGCAGTCGCAATAAAACTAGGATTAGTGCCATTCCACTTCTGATTCCCAGAAGTACTCCAAGGTTCACCCTTAACTACCGGCCTCCTTCTATCAACCATT…
Basileuterus_tristriatus_JQ727258	ATAAACCCCCAAGCAAATCTAATTTTCATCATCAGCTTACTCTTAGGAACAACCATCACCATCTCAAGCAACCATTGAATCATAGCCTGAACCGGCCTTGAAATCAATACGCTCTCCATCCTCCCACTAATCTCAAAATCCCACCACCCACGAGCCATTGAAGCTGCCACTAAATATTTCCTTACCCAATCAGCTGCATCTGCCCTAGTCTTATTCTCAAGTATAACCAACGCATGACATACTGGACAGTGGGATATCACCCAACTCACCCACCCAACGTCCTCCCTAATTCTCACATCAGCAGTCGCAATAAAACTAGGATTAGTGCCATTCCACTTCTGATTCCCAGAAGTACTCCAAGGTTCACCCTTAACTACCGGCCTCCTTCTATCAACCATT…
Basileuterus_tristriatus_JQ727253	ATAAACCCACAAGCAAATCTAATTTTCATCATCAGCTTATTCTTAGGAACAACCATCACCATCTCAAGCAACCATTGAATCATAGCCTGGACCGGTCTTGAAATCAATACGCTTGCCATTCTCCCACTAATCTCAAAATCACACCACCCACGAGCCATTGAAGCTGCCACTAAATATTTCCTTACCCAATCAGCTGCATCCGCCCTCGTCTTATTCTCAAGCATAACTAACGCATGGTATACCGGACAGTGAGATATCACCCAACTCACCCACCCAACGTCCTCCCTAATTCTCACATCAGCAATCGCAATAAAACTAGGATTAGTACCATTCCACTTCTGATTTCCAGAAGTACTCCAAGGTTCCCCCTTAACTACCGGCCTCCTTCTATCAACCATT…
Basileuterus_tristriatus_JQ727249	ATAAACCCACAAGCAAATCTAATTTTCATCATCAGCTTATTCTTAGGAACAACCATCACCATCTCAAGCAACCATTGAATCATAGCCTGGACCGGTCTTGAAATCAATACGCTTGCCATTCTCCCACTAATCTCAAAATCACACCACCCACGAGCCATTGAAGCTGCCACTAAATATTTCCTTACCCAATCAGCTGCATCCGCCCTCGTCTTATTCTCAAGCATAACTAACGCATGGTATACCGGACAGTGAGATATCACCCAACTCACCCACCCAACGTCCTCCCTAATTCTCACATCAGCAATCGCAATAAAACTAGGATTAGTACCATTCCACTTCTGATTTCCAGAAGTACTCCAAGGTTCCCCCTTAACTACCGGCCTCCTTCTATCAACCATT…
Basileuterus_tristriatus_JQ727254	ATAAACCCACAAGCAAATCTAATTTTCATCATCAGCTTACTCTTAGGAACAACCATCACCATCTCAAGCAACCATTGAATCATAGCCTGGACCGGTCTTGAAATCAATACGCTTGCCATTCTCCCACTAATCTCAAAATCACACCACCCACGAGCCATTGAAGCTGCCACTAAATATTTCCTTACCCAATCAGCTGCATCCGCCCTCGTCTTATTCTCAAGCATAACTAACGCATGGTATACCGGACAGTGAGATATCACCCAACTCACCCACCCAACGTCCTCCCTAATTCTCACATCAGCAATCGCAATAAAACTAGGATTAGTACCATTCCACTTCTGATTTCCAGAAGTACTCCAAGGTTCCCCCTTAACTACCGGCCTCCTTCTATCAACCATT…
Basileuterus_tristriatus_JQ727255	ATAAACCCACAAGCAAATCTAATTTTCATCATCAGCTTACTCTTAGGAACAACCATCACCATCTCAAGCAACCATTGAATCATAGCCTGGACCGGCCTTGAAATCAATACGCTTGCCATTCTCCCACTAATCTCAAAATCACACCACCCACGAGCCATTGAAGCTGCCACTAAATATTTCCTTACCCAATCAGCTGCATCCGCCCTCGTCTTATTCTCAAGCATAACTAACGCATGGTATACCGGACAGTGAGATATCACCCAACTCACCCACCCAACGTCCTCCCTAATTCTCACATCAGCAATCGCAATAAAACTAGGATTAGTACCATTCCACTTCTGATTTCCAGAAGTACTCCAAGGTTCCCCCTTAACTACCGGCCTCCTTCTATCAACCATT…
Basileuterus_tristriatus_JQ727251	ATAAACCCACAAGCAAATCTAATTTTCATCATCAGCTTACTCTTAGGAACAACCATCACCATCTCAAGCAACCATTGAATCATAGCCTGGACCGGTCTTGAAATCAATACGCTTGCCATTCTCCCACTAATCTCAAAATCACACCACCCACGAGCCATTGAAGCTGCCACTAAATATTTCCTTACCCAATCAGCTGCATCCGCCCTCGTCTTATTCTCAAGCATAACTAACGCATGGTATACCGGACAGTGAGATATCACCCAACTCACCCACCCAACGTCCTCCCTAATTCTCACATCAGCAATCGCAATAAAACTAGGATTAGTACCATTCCACTTCTGATTTCCAGAAGTACTCCAAGGTTCCCCCTTAACTACCGGCCTCCTTCTATCAACCATT…
Basileuterus_tristriatus_JQ727246	ATAAACCCACAAGCAAATCTAATTTTCATCATCAGCTTACTCTTAGGAACAACCATCACCATCTCAAGCAACCATTGAATCATAGCCTGGACCGGTCTTGAAATCAATACGCTTGCCATTCTCCCACTAATCTCAAAATCACACCACCCACGAGCCATTGAAGCTGCCACTAAATATTTCCTTACCCAATCAGCTGCATCCGCCCTCGTCTTATTCTCAAGCATAACTAACGCATGGTATACCGGACAGTGAGATATCACCCAACTCACCCACCCAACGTCCTCCCTAATTCTCACATCAGCAATCGCAATAAAACTAGGATTAGTACCATTCCACTTCTGATTTCCAGAAGTACTCCAAGGTTCCCCCTTAACTACCGGCCTCCTTCTATCAACCATT…
Basileuterus_tristriatus_JQ727250	ATAAACCCACAAGCAAATCTAATTTTCATCATCAGCTTACTCTTAGGAACAACCATCACCATCTCAAGCAACCATTGAATCATAGCCTGGACCGGTCTTGAAATCAATACGCTTGCCATTCTCCCACTAATCTCAAAATCACACCACCCACGAGCCATTGAAGCTGCCACTAAATATTTCCTTACCCAATCAGCTGCATCCGCCCTCGTCTTATTCTCAAGCATAACTAACGCATGGTATACCGGACAGTGAGATATCACCCAACTCACCCACCCAACGTCCTCCCTAATTCTCACATCAGCAATCGCAATAAAACTAGGATTAGTACCATTCCACTTCTGATTTCCAGAAGTACTCCAAGGTTCCCCCTTAACTACCGGCCTCCTTCTATCAACCATT…
Basileuterus_tristriatus_JQ727252	ATAAACCCACAAGCAAATCTAATTTTCATCATCAGCTTACTCTTAGGAACAACCATCACCATCTCAAGCAACCATTGAATCATAGCCTGGACCGGTCTTGAAATCAATACGCTTGCCATTCTCCCACTAATCTCAAAATCACACCACCCACGAGCCATTGAAGCTGCCACTAAATATTTCCTTACCCAATCAGCTGCATCCGCCCTCGTCTTATTCTCAAGCATAACTAACGCATGGTATACCGGACAGTGAGATATCACCCAACTCACCCACCCAACGTCCTCCCTAATTCTCACATCAGCAATCGCAATAAAACTAGGATTAGTACCATTCCACTTCTGATTTCCAGAAGTACTCCAAGGTTCCCCCTTAACTACCGGCCTCCTTCTATCAACCATT…
Basileuterus_tristriatus_JQ727243	ATAAACCCACAAGCAAATCTAATTTTCATCATCAGCTTACTCTTAGGAACAACCATCACCATCTCAAGCAACCATTGAATCATAGCCTGGACCGGTCTTGAAATCAATACGCTTGCCATTCTCCCACTAATCTCAAAATCACACCACCCACGAGCCATTGAAGCTGCCACTAAATATTTCCTTACCCAATCAGCTGCATCCGCCCTCGTCTTATTCTCAAGCATAACTAACGCATGGTATACCGGACAGTGAGATATCACCCAACTCACCCACCCAACGTCCTCCCTAATTCTCACATCAGCAATCGCAATAAAACTAGGATTAGTACCATTCCACTTCTGATTTCCAGAAGTACTCCAAGGTTCCCCCTTAACTACCGGCCTCCTTCTATCAACCATT…
Basileuterus_tristriatus_JQ727248	ATAAACCCACAAGCAAATCTAATTTTCATCATCAGCTTACTCTTAGGAACAACCATCACCATCTCAAGCAACCATTGAATCATAGCCTGGACCGGTCTTGAAATCAATACGCTTGCCATTCTCCCACTAATCTCAAAATCACACCACCCACGAGCCATTGAAGCTGCCACTAAATATTTCCTTACCCAATCAGCTGCATCCGCCCTCGTCTTATTCTCAAGCATAACTAACGCATGGTATACCGGACAGTGAGATATCACCCAACTCACCCACCCAACGTCCTCCCTAATTCTCACATCAGCAATCGCAATAAAACTAGGATTAGTACCATTCCACTTCTGATTTCCAGAAGTACTCCAAGGTTCCCCCTTAACTACCGGCCTCCTTCTATCAACCATT…
Basileuterus_tristriatus_JQ727244	ATAAACCCACAAGCAAATCTAATTTTCATCATCAGCTTACTCTTAGGAACAACCATCACCATCTCAAGCAACCATTGAATCATAGCCTGGACCGGCCTTGAAATCAATACGCTTGCCATTCTCCCACTAATCTCAAAATCACACCACCCACGAGCCATTGAAGCTGCCACTAAATATTTCCTTACCCAATCAGCTGCATCCGCCCTCGTCTTATTCTCAAGCATAACTAACGCATGGTATACCGGACAGTGAGATATCACCCAACTCACCCACCCAACGTCCTCCCTAATTCTCACATCAGCAATCGCAATAAAACTAGGATTAGTACCATTCCACTTCTGATTTCCAGAAGTACTCCAAGGTTCCCCCTTAACTACCGGCCTCCTTCTATCAACCATT…
Basileuterus_tristriatus_JQ727247	ATAAACCCACAAGCAAATCTAATTTTCATCATCAGCTTACTCTTAGGAACAACCATCACCATCTCAAGCAACCATTGAATCATAGCCTGGACCGGCCTTGAAATCAATACGCTTGCCATTCTCCCACTAATCTCAAAATCACACCACCCACGAGCCATTGAAGCTGCCACTAAATATTTCCTTACCCAATCAGCTGCATCCGCCCTCGTCTTATTCTCAAGCATAACTAACGCATGGTATACCGGACAGTGAGATATCACCCAACTCACCCACCCAACGTCCTCCCTAATTCTCACATCAGCAATCGCAATAAAACTAGGATTAGTACCATTCCACTTCTGATTTCCAGAAGTACTCCAAGGTTCCCCCTTAACTACCGGCCTCCTTCTATCAACCATT…
Basileuterus_tristriatus_JQ727245	ATAAACCCACAAGCAAATCTAATTTTCATCATCAGCTTACTCTTAGGAACAACCATCACCATCTCAAGCAACCATTGAATCATAGCCTGGACCGGCCTTGAAATCAATACGCTTGCCATTCTCCCACTAATCTCAAAATCACACCACCCACGAGCCATTGAAGCTGCCACTAAATATTTCCTTACCCAATCAGCTGCATCCGCCCTCGTCTTATTCTCAAGCATAACTAACGCATGGTATACCGGACAGTGAGATATCACCCAACTCACCCACCCAACGTCCTCCCTAATTCTCACATCAGCAATCGCAATAAAACTAGGATTAGTACCATTCCACTTCTGATTTCCAGAAGTACTCCAAGGTTCCCCCTTAACTACCGGCCTCCTTCTATCAACCATT…
Basileuterus_tristriatus_JQ727345	ATAAACCCACAAGCAAATCTAATTTTCATCATCAGCTTACTCTTAGGAACAACCATTACCATCTCAAGCAACCATTGAATCATAGCCTGAACCGGCCTTGAAATCAACACGCTTGCCATCCTCCCGCTAATCTCAAAATCCCACCACCCACGAGCCATTGAAGCTGCCACTAAATATTTCCTCACTCAATCAGCTGCATCTGCTCTAGTCTTATTCTCAAGTATAACTAACGCATGGCATACCGGACAGTGAGATATCACCCAACTCACCCACCCAACGTCCTCCCTAATTCTCACATCAGCAATCGCAATAAAGTTAGGACTAGTACCATTCCACTTCTGATTCCCAGAAGTACTCCAAGGTTCCCCCCTAACCACAGGCCTCCTTCTATCAACCATT…
Basileuterus_tristriatus_JQ727343	ATAAACCCACAAGCAAATCTAATTTTCATCATCAGCTTACTCTTAGGAACAACCATTACCATCTCAAGCAACCATTGAATCATAGCCTGAACCGGCCTTGAAATCAACACGCTTGCCATCCTCCCGCTAATCTCAAAATCCCACCACCCACGAGCCATTGAAGCTGCCACTAAATATTTCCTCACTCAATCAGCTGCATCTGCTCTAGTCTTATTCTCAAGTATAACTAACGCATGGCATACCGGACAGTGAGATATCACCCAACTCACCCACCCAACGTCCTCCCTAATTCTCACATCAGCAATCGCAATAAAGTTAGGACTAGTACCATTCCACTTCTGATTCCCAGAAGTACTCCAAGGTTCCCCCCTAACCACAGGCCTCCTTCTATCAACCATT…
Basileuterus_tristriatus_JQ727340	ATAAACCCACAAGCAAATCTAATTTTCATCATCAGCTTACTCTTAGGAACAACCATTACCATCTCAAGCAACCATTGAATCATAGCCTGAACCGGCCTTGAAATCAACACGCTTGCCATCCTCCCGCTAATCTCAAAATCCCACCACCCACGAGCCATTGAAGCTGCCACTAAATATTTCCTCACTCAATCAGCTGCATCTGCTCTAGTCTTATTCTCAAGTATAACTAACGCATGGCATACCGGACAGTGAGATATCACCCAACTCACCCACCCAACGTCCTCCCTAATTCTCACATCAGCAATCGCAATAAAGTTAGGACTAGTACCATTCCACTTCTGATTCCCAGAAGTACTCCAAGGTTCCCCCCTAACCACAGGCCTCCTTCTATCAACCATT…
Basileuterus_tristriatus_JQ727344	ATAAACCCACAAGCAAATCTAATTTTCATCATCAGCTTACTCCTAGGAACAACCATTACCATCTCAAGCAACCATTGAATCATAGCCTGAACCGGCCTTGAAATCAACGCGCTTGCCATCCTCCCGCTAATCTCAAAATCCCACCACCCACGAGCCATTGAAGCTGCCACTAAATATTTCCTCACTCAATCAGCTGCATCTGCTCTAGTCTTATTCTCAAGTATAACTAACGCATGGCATACCGGACAGTGAGATATCACCCAACTCACCCACCCAACGTCCTCCCTAATTCTCACATCAGCAATCGCAATAAAGTTAGGACTAGTACCATTCCACTTCTGATTCCCAGAAGTACTCCAAGGTTCCCCCCTAACCACAGGCCTCCTTCTATCAACCATT…
Basileuterus_tristriatus_JQ727348	ATAAACCCACAAGCAAATCTAATTTTCATCATCAGCTTACTCTTAGGAACAACCATTACCATCTCAAGCAACCATTGAATCATAGCCTGAACCGGCCTTGAAATCAACACGCTTGCCATCCTCCCGCTAATCTCAAAATCCCACCACCCACGAGCCATTGAAGCTGCCACTAAATATTTCCTCACTCAATCAGCTGCATCTGCTCTAGTCTTATTCTCAAGTATAACTAACGCATGGCATACCGGACAGTGAGATATCACCCAACTCACCCACCCAACGTCCTCCCTAATTCTCACATCAGCAATCGCAATAAAGTTAGGACTAGTACCATTCCACTTCTGATTCCCAGAAGTACTCCAAGGTTCCCCCCTAACCACAGGCCTCCTTCTATCAACCATT…
Basileuterus_tristriatus_JQ727349	ATAAACCCACAAGCAAATCTAATTTTCATCATCAGCTTACTCTTAGGAACAACCATTACCATCTCAAGCAACCATTGAATCATAGCCTGAACCGGCCTTGAAATCAACACGCTTGCCATCCTCCCGCTAATCTCAAAATCCCACCACCCACGAGCCATTGAAGCTGCCACTAAATATTTCCTCACTCAATCAGCTGCATCTGCTCTAGTCTTATTCTCAAGTATAACTAACGCATGGCATACCGGACAGTGAGATATCACCCAACTCACCCACCCAACGTCCTCCCTAATTCTCACATCAGCAATCGCAATAAAGTTAGGACTAGTACCATTCCACTTCTGATTCCCAGAAGTACTCCAAGGTTCCCCCCTAACCACAGGCCTCCTTCTATCAACCATT…
Basileuterus_tristriatus_JQ727215	ATAAACCCACAAGCAAATCTAATTTTCATCATCAGCTTACTCTTAGGAACAACCATTACCATCTCAAGCAACCATTGAATCATAGCCTGAACCGGCCTTGAAATCAACACGCTTGCCATCCTCCCGCTAATCTCAAAATCCCACCACCCACGAGCCATTGAAGCTGCCACTAAATATTTCCTCACTCAATCAGCTGCATCTGCTCTAGTCTTATTCTCAAGTATAACTAACGCATGGCATACCGGACAGTGAGATATCACCCAACTCACCCACCCAACGTCCTCCCTAATTCTCACATCAGCAATCGCAATAAAGTTAGGACTAGTACCATTCCACTTCTGATTCCCAGAAGTACTCCAAGGTTCCCCCCTAACCACAGGCCTCCTTCTATCAACCATT…
Basileuterus_tristriatus_JQ727347	ATAAACCCACAAGCAAATCTAATTTTCATCATCAGCTTACTCTTAGGAACAACCATTACCATCTCAAGCAACCATTGAATCATAGCCTGAACCGGCCTTGAAATCAACACGCTTGCCATCCTCCCGCTAATCTCAAAATCCCACCACCCACGAGCCATTGAAGCTGCCACTAAATATTTCCTCACTCAATCAGCTGCATCTGCTCTAGTCTTATTCTCAAGTATAACTAACGCATGGCATACCGGACAGTGAGATATCACCCAACTCACCCACCCAACGTCCTCCCTAATTCTCACATCAGCAATCGCAATAAAGTTAGGACTAGTACCATTCCACTTCTGATTCCCAGAAGTACTCCAAGGTTCCCCCCTAACCACAGGCCTCCTTCTATCAACCATT…
Basileuterus_tristriatus_JQ727342	ATAAACCCCCAAGCAAATCTAATTTTCATCATCAGCTTACTCTTAGGAACAACCATTACCATCTCAAGCAACCATTGAATCATAGCCTGAACCGGCCTTGAAATCAACACGCTTGCCATCCTCCCGCTAATCTCAAAATCCCACCACCCACGAGCCATTGAAGCTGCCACTAAATATTTCCTCACTCAATCAGCTGCATCTGCTCTAGTCTTATTCTCAAGTATAACTAACGCATGGCATACCGGACAGTGAGATATCACCCAACTCACCCACCCAACGTCCTCCCTAATTCTCACATCAGCAATCGCAATAAAGTTAGGACTAGTACCATTCCACTTCTGATTCCCAGAAGTACTCCAAGGTTCCCCCCTAACCACAGGCCTCCTTCTATCAACCATT…
Basileuterus_tristriatus_JQ727354	ATAAACCCACAAGCAAATCTAATTTTCATCATCAGCTTACTCTTAGGAACAACCATTACCATCTCAAGCAACCATTGAATCATAGCCTGAACCGGCCTTGAAATCAACACGCTTGCCATCCTCCCGCTAATCTCAAAATCCCACCACCCACGAGCCATTGAAGCTGCCACTAAATATTTCCTCACTCAATCAGCTGCATCTGCTCTAGTCTTATTCTCAAGTATAACTAACGCATGGCATACCGGACAGTGAGATATCACCCAACTCACCCACCCAACGTCCTCCCTAATTCTCACATCAGCAATCGCAATAAAGTTAGGACTAGTACCATTCCACTTCTGATTCCCAGAAGTACTCCAAGGTTCCCCCCTAACCACAGGCCTCCTTCTATCAACCATT…
Basileuterus_tristriatus_JQ727346	ATAAACCCACAAGCAAATCTAATTTTCATCATCAGCTTACTCTTAGGAACAACCATTACCATCTCAAGCAACCATTGAATCATAGCCTGAACCGGCCTTGAAATCAACACGCTTGCCATCCTCCCGCTAATCTCAAAATCCCACCACCCACGAGCCATTGAAGCTGCCACTAAATATTTCCTCACTCAATCAGCTGCATCTGCTCTAGTCTTATTCTCAAGTATAACTAACGCATGGCATACCGGACAGTGAGATATCACCCAACTCACCCACCCAACGTCCTCCCTAATTCTCACATCAGCAATCGCAATAAAGTTAGGACTAGTACCATTCCACTTCTGATTCCCAGAAGTACTCCAAGGTTCCCCCCTAACCACAGGCCTCCTTCTATCAACCATT…
Basileuterus_tristriatus_JQ727221	ATAAACCCACAAGCAAATCTAATTTTCATCATCAGCTTACTCTTAGGAACAACCATTACCATCTCAAGCAACCATTGAATCATAGCCTGAACCGGCCTTGAAATCAACACGCTTGCCATCCTCCCGCTAATCTCAAAATCCCACCACCCACGAGCCATTGAAGCTGCCACTAAATATTTCCTCACTCAATCAGCTGCATCTGCTCTAGTCTTATTCTCAAGTATAACTAACGCATGGCATACCGGACAGTGAGATATCACCCAACTCACCCACCCAACGTCCTCCCTAATTCTCACATCAGCAATCGCAATAAAGTTAGGACTAGTACCATTCCACTTCTGATTCCCAGAAGTACTCCAAGGTTCCCCCCTAACCACAGGCCTCCTTCTATCAACCATT…
Basileuterus_tristriatus_JQ727339	ATAAACCCACAAGCAAATCTAATTTTCATCATCAGCTTACTCTTAGGAACAACCATGACCATCTCAAGCAACCATTGAATCATAGCCTGAACCGGCCTTGAAATCAATACGCTCGCCATCCTCCCACTAATCTCAAAATCCCACCACCCACGAGCCATTGAAGCTGCCACTAAATATTTCCTCACTCAATCAGCTGCATCTGCCCTAGTATTATTCTCAAGTATAACTAACGCATGGCATACTGGACAGTGAGATATCACCCAGCTCACCCACCCAACGTCCTCCCTAATTCTCACATCAGCAATCGCAATAAAATTAGGACTAGTACCATTCCACTTCTGATTCCCAGAAGTACTCCAAGGTTCCCCCCTAACCACAGGCCTCCTTCTATCAACCATT…
Basileuterus_tristriatus_JQ727360	ATAAACCCACAAGCAAATCTAATTTTCATCATCAGCTTACTCTTAGGAACAACCATTACCATCTCAAGCAACCATTGAATCATAGCCTGAACCGGCCTTGAAATCAACACGCTTGCCATCCTCCCGCTAATCTCAAAATCCCACCACCCACGAGCCATTGAAGCTGCCACTAAATATTTCCTCACTCAATCAGCTGCATCTGCTCTAGTCTTATTCTCAAGTATAACTAACGCATGGCATACTGGACAGTGAGATATCACCCAGCTCACCCACCCAACGTCCTCCCTAATTCTCACATCAGCAATCGCAATAAAGTTAGGACTAGTACCATTCCACTTCTGATTCCCAGAAGTACTCCAAGGTTCCCCCCTAACCACAGGCCTCCTTCTATCAACCATT…
Basileuterus_tristriatus_JQ727216	ATAAACCCACAAGCAAATCTAATTTTCATCATCAGCTTACTCTTAGGAACAACCATTACCATCTCAAGCAACCATTGAATCATAGCCTGAACCGGCCTTGAAATCAATACGCTCGCCATCCTCCCACTAATCTCAAAATCCCACCACCCACGAGCCATTGAAGCTGCCACTAAATATTTCCTCACTCAATCAGCTGCATCTGCTCTAGTCTTATTCTCAAGTATAACTAACGCATGGCATACTGGACAATGAGATATCACCCAGCTCACCCACCCAACGTCCTCCCTAATTCTCACATCAGCAATCGCAATAAAGTTAGGACTAGTACCATTCCACTTCTGATTCCCAGAAGTACTCCAAGGTTCCCCCCTAACCACAGGCCTCCTTCTATCAACCATT…
Basileuterus_tristriatus_JQ727353	ATAAACCCACAAGCAAATCTAATTTTCATCATCAGCTTACTCTTAGGAACAACCATTACCATCTCAAGCAACCATTGAATCATAGCCTGAACCGGCCTTGAAATCAATACGCTTGCCATCCTCCCACTAATCTCAAAATCCCACCACCCACGAGCCATTGAAGCTGCCACTAAATATTTCCTCACTCAATCAGCTGCATCTGCTCTAGTCTTATTCTCAAGTATAACTAACGCATGGCATACTGGACAGTGAGATATCACCCAGCTCACCCACCCAACGTCCTCCCTAATTCTCACATCAGCAATCGCAATAAAGTTAGGACTAGTACCATTCCACTTCTGATTCCCAGAAGTACTCCAAGGTTCCCCCCTAACCACAGGCCTCCTTCTATCAACCATT…
Basileuterus_tristriatus_JQ727357	ATAAACCCACAAGCAAATCTAATTTTCATCATCAGCCTACTCTTAGGAACAACCATTACCATCTCAAGCAACCATTGAATCATAGCCTGAACCGGCCTTGAAATCAATACGCTTGCCATCCTCCCACTAATCTCAAAATCCCACCACCCACGAGCCATTGAAGCTGCCACTAAATATTTCCTCACTCAATCAGCTGCATCTGCTCTAGTCTTATTCTCAAGTATAACTAACGCATGGCATACTGGACAGTGAGATATCACCCAGCTCACCCACCCAACGTCCTCCCTAATTCTCACATCAGCAATCGCAATAAAGTTAGGACTAGTACCATTCCACTTCTGATTCCCAGAAGTACTCCAAGGTTCCCCCCTAACCACAGGCCTCCTTCTATCAACCATT…
Basileuterus_tristriatus_JQ727351	ATAAACCCACAAGCAAATCTAATTTTCATCATCAGCTTACTCTTAGGAACAACCATTACCATCTCAAGCAACCATTGAATCATAGCCTGAACCGGCCTTGAAATCAATACGCTTGCCATCCTCCCACTAATCTCAAAATCCCACCACCCACGAGCCATTGAAGCTGCCACTAAATATTTCCTCACTCAATCAGCTGCATCTGCTCTAGTCTTATTCTCAAGTATAACTAACGCATGGCATACTGGACAGTGAGATATCACCCAGCTCACCCACCCAACGTCCTCCCTAATTCTCACATCAGCAATCGCAATAAAGTTAGGACTAGTACCATTCCACTTCTGATTCCCAGAAGTACTCCAAGGTTCCCCCCTAACCACAGGCCTCCTTCTATCAACCATT…
Basileuterus_tristriatus_JQ727352	ATAAACCCACAAGCAAATCTAATTTTCATCATCAGCTTACTCTTAGGAACAACCATTACCATCTCAAGCAACCATTGAATCATAGCCTGAACCGGCCTTGAAATCAATACGCTTGCCATCCTCCCACTAATCTCAAAATCCCACCACCCACGAGCCATTGAAGCTGCCACTAAATATTTCCTCACTCAATCAGCTGCATCTGCTCTAGTCTTATTCTCAAGTATAACTAACGCATGGCATACTGGACAGTGAGATATCACCCAGCTCACCCACCCAACGTCCTCCCTAATTCTCACATCAGCAATCGCAATAAAGTTAGGACTAGTACCATTCCACTTCTGATTCCCAGAAGTACTCCAAGGTTCCCCCCTAACCACAGGCCTCCTTCTATCAACCATT…
Basileuterus_tristriatus_JQ727358	ATAAACCCACAAGCAAATCTAATTTTCATCATCAGCTTACTCTTAGGAACAACCATTACCATCTCAAGCAACCATTGAATCATAGCCTGAACCGGCCTTGAAATCAATACGCTTGCCATCCTCCCACTAATCTCAAAATCCCACCACCCACGAGCCATTGAAGCTGCCACTAAATATTTCCTCACTCAATCAGCTGCATCTGCTCTAGTCTTATTCTCAAGTATAACTAACGCATGGCATACTGGACAGTGAGATATCACCCAGCTCACCCACCCAACGTCCTCCCTAATTCTCACATCAGCAATCGCAATAAAGTTAGGACTAGTACCATTCCACTTCTGATTCCCAGAAGTACTCCAAGGTTCCCCCCTAACCACAGGCCTCCTTCTATCAACCATT…
Basileuterus_tristriatus_JQ727355	ATAAACCCACAAGCAAATCTAATTTTCATCATCAGCTTACTCTTAGGAACAACCATTACCATCTCAAGCAACCATTGAATCATAGCCTGAACCGGCCTTGAAATCAATACGCTTGCCATCCTCCCACTAATCTCAAAATCCCACCACCCACGAGCCATTGAAGCTGCCACTAAATATTTCCTCACTCAATCAGCTGCATCTGCTCTAGTCTTATTCTCAAGTATAACTAACGCATGGCATACTGGACAGTGAGATATCACCCAGCTCACCCACCCAACGTCCTCCCTAATTCTCACATCAGCAATCGCAATAAAGCTAGGACTAGTACCATTCCACTTCTGATTCCCAGAAGTACTCCAAGGTTCCCCCCTAACCACAGGCCTCCTTCTATCAACCATT…
Basileuterus_tristriatus_JQ727217	ATAAACCCACAAGCAAATCTAATTTTCATCATCAGCTTACTCTTAGGAACAACCATTACCATCTTAAGCAACCATTGAATCATAGCCTGAACCGGCCTTGAAATCAATACGCTTGCCATCCTCCCGCTAATCTCAAAATCCCACCACCCACGAGCCATTGAAGCTGCCACTAAATATTTCCTCACTCAATCAGCTGCATCTGCTCTAGTCTTATTCTCAAGTATAACTAACGCATGGCATACTGGACAGTGAGATATCACCCAGCTCACCCACCCAACGTCCTCCCTAATTCTCACATCAGCAATCGCAATAAAGTTAGGACTAGTACCATTCCACTTCTGATTCCCAGAAGTACTCCAAGGTTCTCCCCTAACCACAGGCCTCCTTCTATCAACCATT…
Basileuterus_tristriatus_JQ727341	ATAAACCCACAAGCAAATCTAATTTTCATCATCAGCTTACTCTTAGGAACAACCATTACCATCTCAAGCAACCATTGAATCATAGCCTGAACCGGCCTTGAAATCAATACGCTTGCCATCCTCCCGCTAATCTCAAAATCCCACCACCCACGAGCCATTGAAGCTGCCACTAAATATTTCCTCACTCAATCAGCTGCATCTGCTCTAGTCTTATTCTCAAGTATAACTAACGCATGGCATACTGGACAGTGAGATATCACCCAGCTCACCCACCCAACGTCCTCCCTAATTCTCACATCAGCAATCGCAATAAAGTTAGGACTAGTACCATTCCACTTCTGATTCCCAGAAGTACTCCAAGGTTCCCCCCTAACCACAGGCCTCCTTCTATCAACCATT…
Basileuterus_tristriatus_JQ727363	ATAAACCCACAAGCAAATCTAATTTTCATCATCAGCTTACTCTTAGGAACAACCATTACCATCTCAAGCAACCATTGAATCATAGCCTGAACCGGCCTTGAAATCAACACGCTTGCCATCCTCCCGCTAATCTCAAAATCCCACCACCCACGAGCCATTGAAGCTGCCACTAAATATTTCCTCACTCAATCAGCTGCATCTGCTCTAGTCTTATTCTCAAGTATAACTAACGCATGGCATACTGGACAGTGAGATATCACCCAGCTCACCCACCCAACGTCCTCCCTAATTCTCACATCAGCAATCGCAATAAAGTTAGGACTAGTACCATTCCACTTCTGATTCCCAGAAGTACTCCAAGGTTCCCCCCTAACCACAGGCCTCCTTCTATCAACCATT…
Basileuterus_tristriatus_JQ727356	ATAAACCCACAAGCAAATCTAATTTTCATCATCAGCTTACTCTTAGGAACAACCATTACCATCTCAAGCAACCATTGAATCATAGCCTGAACCGGCCTTGAAATCAACACGCTTGCCATCCTCCCGCTAATCTCAAAATCCCACCACCCACGAGCCATTGAAGCTGCCACTAAATATTTCCTCACTCAATCAGCTGCATCTGCTCTAGTCTTATTCTCAAGTATAACTAACGCATGGCATACTGGACAGTGAGATATCACCCAGCTCACCCACCCAACGTCCTCCCTAATTCTCACATCAGCAATCGCAATAAAGTTAGGACTAGTACCATTCCACTTCTGATTCCCAGAAGTACTCCAAGGTTCCCCCCTAACCACAGGCCTCCTTCTATCAACCATT…
Basileuterus_tristriatus_JQ727362	ATAAACCCACAAGCAAATCTAATTTTCATCATCAGCTTACTCTTAGGAACAACCATTACCATCTCAAGCAACCATTGAATCATAGCCTGAACCGGCCTTGAAATCAATACGCTTGCCATCCTCCCGCTAATCTCAAAATCCCACCACCCACGAGCCATTGAAGCTGCCACTAAATATTTCCTCACTCAATCAGCTGCATCTGCTCTAGTCTTATTCTCAAGTATAACTAACGCATGGCATACTGGACAGTGAGATATCACCCAGCTCACCCATCCAACGTCCTCCCTAATTCTCACATCAGCAATCGCAATAAAGTTAGGACTAGTACCATTCCACTTCTGATTCCCAGAAGTACTCCAAGGTTCCCCCCTAACCACAGGCCTCCTTCTATCAACCATT…
Basileuterus_tristriatus_JQ727368	ATAAACCCACAAGCAAATCTAATTTTCATAATCAGCTTACTCTTAGGAACAACCATTACCATCTCAAGCAACCATTGAATCATAGCCTGAACCGGCCTTGAAATCAACACGCTTGCCATCCTCCCGCTAATCTCAAAATCCCACCACCCACGAGCCATTGAAGCTGCCACTAAATATTTCCTCACTCAATCAGCTGCATCTGCTCTAGTCTTATTCTCAAGTATAACTAACGCATGGCATACTGGACAGTGAGATATCACCCAGCTCACCCACCCAACGTCCTCCCTAATTCTCACATCAGCAATCGCAATAAAGTTAGGACTAGTACCATTCCACTTCTGATTCCCAGAAGTACTCCAAGGTTCCCCCCTAACCACAGGCCTCCTTCTATCAACCATT…
Basileuterus_tristriatus_JQ727359	ATAAACCCACAAGCAAATCTAATTTTCATCATCAGCTTACTCTTAGGAACAACCATTACCATCTCAAGCAACCATTGAATCATAGCCTGAACCGGCCTTGAAATCAACACGCTTGCCATCCTCCCGCTAATCTCAAAATCCCACCACCCACGAGCCATTGAAGCTGCCACTAAATATTTCCTCACTCAATCAGCTGCATCTGCTCTAGTCTTATTCTCAAGTATAACTAACGCATGGCATACTGGACAGTGAGATATCACCCAGCTCACCCACCCAACGTCCTCCCTAATTCTCACATCAGCAATCGCAATAAAGTTAGGACTAGTACCATTCCACTTCTGATTCCCAGAAGTACTCCAAGGTTCCCCCCTAACCACAGGCCTCCTTCTATCAACCATT…
Basileuterus_tristriatus_JQ727361	ATAAACCCACAAGCAAATCTAATTTTCATCATCAGCTTACTCTTAGGAACAACCATTACCATCTCAAGCAACCATTGAATCATAGCCTGAACCGGCCTTGAAATCAACACGCTTGCCATCCTCCCGCTAATCTCAAAATCCCACCACCCACGAGCCATTGAAGCTGCCACTAAATATTTCCTCACTCAATCAGCTGCATCTGCTCTAGTCTTATTCTCAAGTATAACTAACGCATGGCATACTGGACAGTGAGATATCACCCAGCTCACCCACCCAACGTCCTCCCTAATTCTCACATCAGCAATCGCAATAAAGTTAGGACTAGTACCATTCCACTTCTGATTCCCAGAAGTACTCCAAGGTTCCCCCCTAACCACAGGCCTCCTTCTATCAACCATT…
Basileuterus_tristriatus_JQ727365	ATAAACCCACAAGCAAATCTAATTTTCATCATCAGCTTACTCTTAGGAACAACCATTACCATCTCAAGCAACCATTGAATCATAGCCTGAACCGGCCTTGAAATCAACACGCTTGCCATCCTCCCGCTAATCTCAAAATCCCACCACCCACGAGCCATTGAAGCTGCCACTAAATATTTCCTCACTCAATCAGCTGCATCTGCTCTAGTCTTATTCTCAAGTATAACTAACGCATGGCATACTGGACAGTGAGATATCACCCAGCTCACCCACCCAACGTCCTCCCTAATTCTCACATCAGCAATCGCAATAAAGTTAGGACTAGTACCATTCCACTTCTGATTCCCAGAAGTACTCCAAGGTTCCCCCCTAACCACAGGCCTCCTTCTATCAACCATT…
Basileuterus_tristriatus_JQ727366	ATAAACCCACAAGCAAATCTAATTTTCATCATCAGCTTACTCTTAGGAACAACCATTACCATCTCAAGCAACCATTGAATCATAGCCTGAACCGGCCTTGAAATCAACACGCTTGCCATCCTCCCGCTAATCTCAAAATCCCACCACCCACGAGCCATTGAAGCTGCCACTAAATATTTCCTCACTCAATCAGCTGCATCTGCTCTAGTCTTATTCTCAAGTATAACTAACGCATGGCATACTGGACAGTGAGATATCACCCAGCTCACCCACCCAACGTCCTCCCTAATTCTCACATCAGCAATCGCAATAAAGTTAGGACTAGTACCATTCCACTTCTGATTCCCAGAAGTACTCCAAGGTTCCCCCCTAACCACAGGCCTCCTTCTATCAACCATT…
Basileuterus_tristriatus_JQ727367	ATAAACCCACAAGCAAATCTAATTTTCATCATCAGCTTACTCTTAGGAACAACCATTACCATCTCAAGCAACCATTGAATCATAGCCTGAACCGGCCTTGAAATCAACACGCTTGCCATCCTCCCGCTAATCTCAAAATCCCACCACCCACGAGCCATTGAAGCTGCCACTAAATATTTCCTCACTCAATCAGCTGCATCTGCTCTAGTCTTATTCTCAAGTATAACTAACGCATGGCATACTGGACAGTGAGATATCACCCAGCTCACCCACCCAACGTCCTCCCTAATTCTCACATCAGCAATCGCAATAAAGTTAGGACTAGTACCATTCCACTTCTGATTCCCAGAAGTACTCCAAGGTTCCCCCCTAACCACAGGCCTCCTTCTATCAACCATT…
Basileuterus_tristriatus_JQ727364	ATAAACCCACAAGCAAATCTAATTTTCATCATCAGCTTACTCTTAGGAACAACCATTACCATCTCAAGCAACCATTGAATCATAGCCTGAACCGGCCTTGAAATCAACACGCTTGCCATCCTCCCGCTAATCTCAAAATCCCACCACCCACGAGCCATTGAAGCTGCCACTAAATATTTCCTCACTCAATCAGCTGCATCTGCTCTAGTCTTATTCTCAAGTATAACTAACGCATGGCATACTGGACAGTGAGATATCACCCAGCTCACCCACCCAACGTCCTCCCTAATTCTCACATCAGCAATCGCAATAAAGTTAGGACTAGTACCATTCCACTTCTGATTCCCAGAAGTACTCCAAGGTTCCCCCCTAACCACAGGCCTCCTTCTATCAACCATT…
Basileuterus_tristriatus_JQ727324	ATAAACCCAGAAGCAAATCTAATTTTCATCATCAGCTTACTCTTAGGAACAACCATCACCATCTCGAGCAACCATTGAATCATGGCCTGAACCGGCCTTGAGATGAATACGCTCGCCATCCTCCCGCTAATCTCAAAATCCCACCACCCACGAGCCATTGAAGCTGCCACTAAATATTTCCTTACCCAATCAGCTGCATCTGCTCTAGTCTTATTCTCAAGTATAACTAACGCATGGCATACCGGACAGTGAGATATCACCCAGCTCACCCACCCAACGTCCTCCCTGATTCTCACATCAGCAATCGCAATAAAACTAGGACTAGTACCATTCCACTTCTGATTCCCAGAAGTACTCCAAGGTTCCCCCTTAACCACAGGCCTCCTTCTATCAACCATT…
Basileuterus_tristriatus_JQ727329	ATAAACCCACAAGCAAATCTAATTTTCATCATCAGCTTACTCTTAGGAACAACCATCACCATCTCAAGCAACCATTGAATCATGGCCTGAACCGGCCTTGAGATCAATACGCTCGCCATCCTCCCACTAATCTCAAAATCCCACCACCCACGAGCCATTGAAGCTGCCACTAAATATTTCCTTACCCAATCAGCTGCATCTGCTCTAGTCCTATTCTCAAGTATAACTAACGCATGGCATACTGGGCAGTGAGATATCACCCAGCTCACCCACCCAACATCCTCCCTAATTCTCACATCAGCAATCGCAATAAAACTAGGACTAGTACCATTCCACTTCTGATTCCCAGAAGTACTCCAAGGTTCCCCCTTAACCACAGGCCTCCTTCTATCAACCATT…
Basileuterus_tristriatus_JQ727325	ATAAACCCCCAGGCAAACCTAATTTTCATCATCAGCTTACTCTTAGGAACAACCATCACCATCTCAAGCAACCATTGAATCATAGCCTGAACCGGCCTTGAGATCAATACGCTTGCCATCCTCCCGCTAATCTCAAAATCCCACCACCCACGAGCCATTGAAGCTGCCACTAAATATTTCCTTACCCAATCAGCTGCATCTGCTCTAGTCCTATTCTCAAGTATAACTAACGCATGGCATACTGGGCAGTGAGATATCACCCAGCTCACCCACCCAACGTCCTCCCTGATTCTCACATCAGCAATCGCAATAAAACTAGGACTAGTACCATTCCACTTCTGATTCCCAGAAGTACTCCAAGGTTCCCCCTTAACCACAGGCCTCCTTCTATCAACCATT…
Basileuterus_tristriatus_JQ727313	ATAAACCCACAAGCAAATCTAATTTTCATCATCAGCTTACTCTTAGGAACAACCATCACCATCTCAAGCAACCATTGAATCATAGCCTGAACCGGCCTTGAGATCAATACGCTTGCCATCCTCCCGCTAATCTCAAAATCCCACCACCCACGAGCCATTGAAGCTGCCACTAAATATTTCCTTACCCAATCAGCTGCATCTGCTCTAGTCCTATTCTCAAGTATAACTAACGCATGGCATACTGGGCAGTGAGATATCACCCAGCTCACCCACCCAACGTCCTCCCTGATTCTCACATCAGCAATCGCAATAAAACTAGGACTAGTACCATTCCACTTCTGATTCCCAGAAGTACTCCAAGGTTCCCCCTTAACCACAGGCCTCCTTCTATCAACCATT…
Basileuterus_tristriatus_JQ727350	ATAAACCCACAAGCAAATCTAATTTTCATCATCAGCTTACTCTTAGGAACAACCATCACCATCTCAAGCAACCATTGAATCATAGCCTGAACCGGCCTTGAGATCAATACGCTTGCCATCCTCCCGCTAATCTCAAAATCCCACCACCCACGAGCCATTGAAGCTGCCACTAAATATTTCCTTACCCAATCAGCTGCATCTGCTCTAGTCCTATTCTCAAGTATAACTAACGCATGGCATACTGGGCAGTGAGATATCACCCAGCTCACCCACCCAACGTCCTCCCTGATTCTCACATCAGCAATCGCAATAAAACTAGGACTAGTACCATTCCACTTCTGATTCCCAGAAGTACTCCAAGGTTCCCCCTTAACCACAGGCCTCCTTCTATCAACCATT…
Basileuterus_tristriatus_JQ727327	ATAAACCCACAAGCAAATCTAATTTTCATCATCAGCTTACTCTTAGGAACAACCATCACCATCTCAAGCAACCATTGAATCATAGCCTGAACCGGCCTTGAGATCAATACGCTTGCCATCCTCCCGCTAATCTCAAAATCCCACCACCCACGAGCCATTGAAGCTGCCACTAAATATTTCCTTACCCAATCAGCTGCATCTGCTCTAGTCCTATTCTCAAGTATAACTAACGCATGGCATACTGGGCAGTGAGATATCACCCAGCTCACCCACCCAACGTCCTCCCTGATTCTCACATCAGCAATCGCAATAAAACTAGGACTAGTACCATTCCACTTCTGATTCCCAGAAGTACTCCAAGGTTCCCCCTTAACCACAGGCCTCCTTCTATCAACCATT…
Basileuterus_tristriatus_JQ727308	ATAAACCCACAAGCAAATCTAATTTTCATCATCAGCTTACTCTTAGGAACAACCATCACCATCTCAAGCAACCATTGAATCATAGCCTGAACCGGCCTTGAGATCAATACGCTTGCTATCCTCCCGCTAATCTCAAAATCCCACCACCCACGAGCCATTGAAGCTGCCACTAAATATTTCCTTACCCAATCAGCTGCATCTGCTCTAGTCTTATTCTCAAGTATAACTAACGCATGGCATACTGGACAGTGAGATATCACCCAGCTCACCCACCCAACGTCCTCCCTGATTCTCACATCAGCAATCGCAATAAAACTAGGACTAGTACCATTCCACTTCTGATTCCCAGAAGTACTCCAAGGTTCCCCCTTAACCACAGGCCTCCTTCTATCAACCATT…
Basileuterus_tristriatus_JQ727304	ATAAACCCACAAGCAAATCTAATTTTCATCATCAGCTTACTCTTAGGAACAACCATCACCATCTCAAGCAACCATTGAATCATAGCCTGAACCGGCCTTGAGATCAATACGCTTGCTATCCTCCCGCTAATCTCAAAATCCCACCACCCACGAGCCATTGAAGCTGCCACTAAATATTTCCTTACCCAATCAGCTGCATCTGCTCTAGTCTTATTCTCAAGTATAACTAACGCATGGCATACTGGACAGTGAGATATCACCCAGCTCACCCACCCAACGTCCTCCCTGATTCTCACATCAGCAATCGCAATAAAACTAGGACTAGTACCATTCCACTTCTGATTCCCAGAAGTACTCCAAGGTTCCCCCTTAACCACAGGCCTCCTTCTATCAACCATT…
Basileuterus_tristriatus_JQ727306	ATAAACCCACAAGCAAATCTAATTTTCATCATCAGCTTACTCTTAGGAACAACCATCACCATCTCAAGCAACCATTGAATCATAGCCTGAACCGGCCTTGAGATCAATACGCTTGCTATCCTCCCGCTAATCTCAAAATCCCACCACCCACGAGCCATTGAAGCTGCCACTAAATATTTCCTTACCCAATCAGCTGCATCTGCTCTAGTCTTATTCTCAAGTATAACTAACGCATGGCATACTGGACAGTGAGATATCACCCAGCTCACCCACCCAACGTCCTCCCTGATTCTCACATCAGCAATCGCAATAAAACTAGGACTAGTACCATTCCACTTCTGATTCCCAGAAGTACTCCAAGGTTCCCCCTTAACCACAGGCCTCCTTCTATCAACCATT…
Basileuterus_tristriatus_JQ727321	ATAAACCCACAAGCAAATCTAATTTTCATCATCAGCTTACTCTTAGGAACAACCATCACCATCTCAAGCAACCATTGAATCATAGCCTGAACCGGCCTTGAGATCAATACGCTTGCTATCCTCCCGCTAATCTCAAAATCCCACCACCCACGAGCCATTGAAGCTGCCACTAAATATTTCCTTACCCAATCAGCTGCATCTGCTCTAGTCTTATTCTCAAGTATAACTAACGCATGGCATACTGGACAGTGAGATATCACCCAGCTCACCCACCCAACGTCCTCCCTGATTCTCACATCAGCAATCGCAATAAAACTAGGACTAGTACCATTCCACTTCTGATTCCCAGAAGTACTCCAAGGTTCCCCCTTAACCACAGGCCTCCTTCTATCAACCATT…
Basileuterus_tristriatus_JQ727305	ATAAACCCACAAGCAAATCTAATTTTCATCATCAGCTTACTCTTAGGAACAACCATCACCATCTCAAGCAACCATTGAATCATAGCCTGAACCGGCCTTGAGATCAATACGCTTGCTATCCTCCCGCTAATCTCAAAATCCCACCACCCACGAGCCATTGAAGCTGCCACTAAATATTTCCTTACCCAATCAGCTGCATCTGCTCTAGTCTTATTCTCAAGTATAACTAACGCATGGCATACTGGACAGTGAGATATCACCCAGCTCACCCACCCAACGTCCTCCCTGATTCTCACATCAGCAATCGCAATAAAACTAGGACTAGTACCATTCCACTTCTGATTCCCAGAAGTACTCCAAGGTTCCCCCTTAACCACAGGCCTCCTTCTATCAACCATT…
Basileuterus_tristriatus_JQ727307	ATAAACCCACAAGCAAATCTAATTTTCATCATCAGCTTACTCTTAGGAACAACCATCACCATCTCAAGCAACCATTGAATCATAGCCTGAACCGGCCTTGAGATCAATACGCTTGCTATCCTCCCGCTAATCTCAAAATCCCACCACCCACGAGCCATTGAAGCTGCCACTAAATATTTCCTTACCCAATCAGCTGCATCTGCTCTAGTCTTATTCTCAAGTATAACTAACGCATGGCATACTGGACAGTGAGATATCACCCAGCTCACCCACCCAACGTCCTCCCTGATTCTCACATCAGCAATCGCAATAAAACTAGGACTAGTACCATTCCACTTCTGATTCCCAGAAGTACTCCAAGGTTCCCCCTTAACCACAGGCCTCCTTCTATCAACCATT…
Basileuterus_tristriatus_JQ727323	ATAAACCCACAAGCAAATCTAATTTTCATCATCAGCTTACTCTTAGGAACAACCATCACCATCTCAAGCAACCATTGAATCATAGCCTGAACCGGCCTTGAGATCAATACGCTTGCTATCCTCCCGCTAATCTCAAAATCCCACCACCCACGAGCCATTGAAGCTGCCACTAAATATTTCCTTACCCAATCAGCTGCATCTGCTCTAGTCTTATTCTCAAGTATAACTAACGCATGGCATACTGGACAGTGAGATATCACCCAGCTCACCCACCCAACGTCCTCCCTGATTCTCACATCAGCAATCGCAATAAAACTAGGACTAGTACCATTCCACTTCTGATTCCCAGAAGTACTCCAAGGTTCCCCCTTAACCACAGGCCTCCTTCTATCAACCATT…
Basileuterus_tristriatus_JQ727319	ATAAACCCACAAGCAAATCTAATTTTCATCATCAGCTTACTCCTAGGAACAACCATCACCATCTCAAGCAACCATTGAATCATAGCCTGAACCGGCCTTGAGATCAATACGCTTGCCATCCTCCCGCTAATCTCAAAATCCCACCACCCACGAGCCATTGAAGCTGCCACTAAATATTTCCTCACCCAATCAGCTGCATCTGCTCTAGTCTTATTCTCAAGTATAACTAACGCATGGCATACTGGACAGTGAGATATCACCCAGCTCACCCACCCAACGTCCTCCCTGATTCTCACATCAGCAATCGCAATAAAACTAGGACTAGTACCATTCCACTTCTGATTCCCAGAAGTACTCCAAGGTTCCCCCTTAACCACAGGCCTCCTTCTATCAACCATT…
Basileuterus_tristriatus_JQ727322	ATAAACCCACAAGCAAATCTAATTTTCATCATCAGCTTACTCTTAGGAACAACCATCACCATCTCAAGCAACCATTGAATCATAGCCTGAACCGGCCTTGAGATCAATACGCTTGCCATCCTCCCGCTAATCTCAAAATCCCACCACCCACGAGCCATTGAAGCTGCCACTAAATATTTCCTCACCCAATCAGCTGCATCTGCTCTAGTCTTATTCTCAAGTATAACTAACGCATGGCATACTGGACAGTGAGATATCACCCAGCTCACCCACCCAACGTCCTCCCTGATTCTCACATCAGCAATCGCAATAAAACTAGGACTAGTACCATTCCACTTCTGATTCCCAGAAGTACTCCAAGGTTCCCCCTTAACCACAGGCCTCCTTCTATCAACCATT…
Basileuterus_tristriatus_JQ727328	ATAAACCCACAAGCAAATCTAATTTTCATCATCAGCTTACTCTTAGGAACAACCATCACCATCTCAAGCAACCATTGAATCATAGCCTGAACCGGCCTTGAGATCAATACGCTTGCCATCCTCCCGCTAATCTCAAAATCCCACCACCCACGAGCCATTGAAGCTGCCACTAAATATTTCCTCACCCAATCAGCTGCATCTGCTCTAGTCTTATTCTCAAGTATAACTAACGCATGGCATACTGGACAGTGAGATATCACCCAGCTCACCCACCCAACGTCCTCCCTGATTCTCACATCAGCAATCGCAATAAAACTAGGACTAGTACCATTCCACTTCTGATTCCCAGAAGTACTCCAAGGTTCCCCCTTAACCACAGGCCTCCTTCTATCAACCATT…
Basileuterus_tristriatus_JQ727333	ATAAACCCACAAGCAAATCTAATTTTCATCATCAGCTTACTCTTAGGAACAACCATCACCATCTCAAGCAACCATTGAATCATAGCCTGAACCGGCCTTGAGATCAATACGCTTGCCATCCTCCCGCTAATCTCAAAATCCCACCACCCACGAGCTATTGAAGCTGCCACTAAATATTTCCTTACCCAATCAGCTGCATCTGCTCTAGTCTTATTCTCAAGTATAACTAACGCATGGCATACTGGACAGTGAGATATCACCCAGCTCACCCACCCAACGTCCTCCCTGATTCTCACATCAGCAATCGCAATAAAACTAGGACTAGTACCATTCCACTTCTGATTCCCAGAAGTACTCCAAGGTTCCCCCTTAACCACAGGCCTCCTTCTATCAACCATT…
Basileuterus_tristriatus_JQ727219	ATAAACCCACAAGCAAATCTAATTTTCATCATCAGCTTACTCTTAGGAACAACCATCACCATCTCAAGCAACCATTGAATCATAGCCTGAACCGGCCTTGAGATCAATACGCTTGCCATCCTCCCGCTAATCTCAAAATCCCACCACCCACGAGCCATTGAAGCTGCCACTAAATATTTCCTTACCCAATCAGCTGCATCTGCTCTAGTCTTATTCTCAAGTATAACTAACGCATGGCATACTGGACAGTGAGATATCACCCAGCTCACCCACCCAACGTCCTCCCTGATTCTCACATCAGCAATCGCAATAAAACTAGGACTAGTACCATTCCACTTCTGATTCCCAGAAGTACTCCAAGGTTCCCCCTTAACCACAGGCCTCCTTCTATCAACCATT…
Basileuterus_tristriatus_JQ727332	ATAAACCCACAAGCAAATCTAATTTTCATCATCAGCTTACTCTTAGGAACAACCATCACCATCTCAAGCAACCATTGAATCATAGCCTGAACCGGCCTTGAGATCAATACGCTTGCCATCCTCCCGCTAATCTCAAAATCCCACCACCCACGAGCTATTGAAGCTGCCACTAAATATTTCCTTACCCAATCAGCTGCATCTGCTCTAGTCTTATTCTCAAGTATAACTAACGCATGGCATACTGGACAGTGAGATATCACCCAGCTCACCCACCCAACGTCCTCCCTGATTCTCACATCAGCAATCGCAATAAAACTAGGACTAGTACCATTCCACTTCTGATTCCCAGAAGTACTCCAAGGTTCCCCCTTAACCACAGGCCTCCTTCTATCAACCATT…
Basileuterus_tristriatus_JQ727334	ATAAACCCACAAGCAAATCTAATTTTCATCATCAGCTTACTCTTAGGAACAACCATCACCATCTCAAGCAACCATTGAATCATAGCCTGAACCGGCCTTGAGATCAATACGCTTGCCATCCTCCCGCTAATCTCAAAATCCCACCACCCACGAGCCATTGAAGCTGCCACTAAATATTTCCTTACCCAATCAGCTGCATCTGCTCTAGTCTTATTCTCAAGTATAACTAACGCATGGCATACTGGACAGTGAGATATCACCCAGCTCACCCACCCAACGTCCTCCCTGATTCTCACATCAGCAATCGCAATAAAACTAGGACTAGTACCATTCCACTTCTGATTCCCAGAAGTACTCCAAGGTTCCCCCTTAACCACAGGCCTCCTTCTATCAACCATT…
Basileuterus_tristriatus_JQ727220	ATAAACCCACAAGCAAATCTAATTTTCATCATCAGCTTACTCTTAGGAACAACCATCACCATCTCAAGCAACCATTGAATCATAGCCTGGACCGGCCTTGAGATCAATACGCTTGCCATCCTCCCGCTAATCTCAAAATCCCACCACCCACGAGCCATTGAAGCTGCCACTAAATATTTCCTTACCCAATCAGCTGCATCTGCTCTAGTCTTATTCTCAAGTATAACTAACGCATGGCATACTGGACAGTGAGATATCACCCAGCTCACCCACCCAACGTCCTCCCTGATTCTCACATCAGCAATCGCAATAAAACTAGGACTAGTACCATTCCACTTCTGATTCCCAGAAGTACTCCAAGGTTCCCCCTTAACCACAGGCCTCCTTCTATCAACCATT…
Basileuterus_tristriatus_JQ727315	ATAAACCCACAAGCAAATCTAATTTTCATCATCAGCTTACTCTTAGGAACAACCATCACCATCTCAAGCAACCATTGAATCATAGCCTGAACCGGCCTTGAGATCAATACGCTTGCCATCCTCCCGCTAATCTCAAAATCCCACCACCCACGAGCCATTGAAGCTGCCACTAAATATTTCCTTACCCAATCAGCTGCATCTGCTCTAGTCTTATTCTCAAGTATAACTAACGCATGGCATACTGGACAGTGAGATATCACCCAGCTCACCCACCCAACGTCCTCCCTGATTCTCACATCAGCAATCGCAATAAAACTAGGACTAGTACCATTCCACTTCTGATTCCCAGAAGTACTCCAAGGTTCCCCCTTAACCACAGGCCTCCTTCTATCAACCATT…
Basileuterus_tristriatus_JQ727316	ATAAACCCACAAGCAAATCTAATTTTCATCATCAGCTTACTCTTAGGAACAACCATCACCATCTCAAGCAACCATTGAATCATAGCCTGAACCGGCCTTGAGATCAATACGCTTGCCATCCTCCCGCTAATCTCAAAATCCCACCACCCACGAGCCATTGAAGCTGCCACTAAATATTTCCTTACCCAATCAGCTGCATCTGCTCTAGTCTTATTCTCAAGTATAACTAACGCATGGCATACTGGACAGTGAGATATCACCCAGCTCACCCACCCAACGTCCTCCCTGATTCTCACATCAGCAATCGCAATAAAACTAGGACTAGTACCATTCCACTTCTGATTCCCAGAAGTACTCCAAGGTTCCCCCTTAACCACAGGCCTCCTTCTATCAACCATT…
Basileuterus_tristriatus_JQ727317	ATAAACCCACAAGCAAATCTAATTTTCATCATCAGCTTACTCTTAGGAACAACCATCACCATCTCAAGCAACCATTGAATCATAGCCTGAACCGGCCTTGAGATCAATACGCTTGCCATCCTCCCGCTAATCTCAAAATCCCACCACCCACGAGCCATTGAAGCTGCCACTAAATATTTCCTTACCCAATCAGCTGCATCTGCTCTAGTCTTATTCTCAAGTATAACTAACGCATGGCATACTGGACAGTGAGATATCACCCAGCTCACCCACCCAACGTCCTCCCTGATTCTCACATCAGCAATCGCAATAAAACTAGGACTAGTACCATTCCACTTCTGATTCCCAGAAGTACTCCAAGGTTCCCCCTTAACCACAGGCCTCCTTCTATCAACCATT…
Basileuterus_tristriatus_JQ727310	ATAAACCCACAAGCAAATCTAATTTTCATCATCAGCTTACTCTTAGGAACAACCATCACCATCTCAAGCAACCATTGAATCATAGCCTGAACCGGCCTTGAGATCAATACGCTTGCCATCCTCCCGCTAATCTCAAAATCCCACCACCCACGAGCCATTGAAGCTGCCACTAAATATTTCCTTACCCAATCAGCTGCATCTGCTCTAGTCTTATTCTCAAGTATAACTAACGCATGGCATACTGGACAGTGAGATATCACCCAGCTCACCCACCCAACGTCCTCCCTGATTCTCACATCAGCAATCGCAATAAAACTAGGACTAGTACCATTCCACTTCTGATTCCCAGAAGTACTCCAAGGTTCCCCCTTAACCACAGGCCTCCTTCTATCAACCATT…
Basileuterus_tristriatus_JQ727314	ATAAACCCACAAGCAAATCTAATTTTCATCATCAGCTTACTCTTAGGAACAACCATCACCATCTCAAGCAACCATTGAATCATAGCCTGAACCGGCCTTGAGATCAATACGCTTGCCATCCTCCCGCTAATCTCAAAATCCCACCACCCACGAGCCATTGAAGCTGCCACTAAATATTTCCTTACCCAATCAGCTGCATCTGCTCTAGTCTTATTCTCAAGTATAACTAACGCATGGCATACTGGACAGTGAGATATCACCCAGCTCACCCACCCAACGTCCTCCCTGATTCTCACATCAGCAATCGCAATAAAACTAGGACTAGTACCATTCCACTTCTGATTCCCAGAAGTACTCCAAGGTTCCCCCTTAACCACAGGCCTCCTTCTATCAACCATT…
Basileuterus_tristriatus_JQ727309	ATAAACCCACAAGCAAATCTAATTTTCATCATCAGCTTACTCTTAGGAACAACCATCACCATCTCAAGCAACCATTGAATCATAGCCTGAACCGGCCTTGAGATCAATACGCTTGCCATCCTCCCGCTAATCTCAAAATCCCACCACCCACGAGCCATTGAAGCTGCCACTAAATATTTCCTTACCCAATCAGCTGCATCTGCTCTAGTCTTATTCTCAAGTATAACTAACGCATGGCATACTGGACAGTGAGATATCACCCAGCTCACCCACCCAACGTCCTCCCTGATTCTCACATCAGCAATCGCAATAAAACTAGGACTAGTACCATTCCACTTCTGATTCCCAGAAGTACTCCAAGGTTCCCCCTTAACCACAGGCCTCCTTCTATCAACCATT…
Basileuterus_tristriatus_JQ727311	ATAAACCCACAAGCAAATCTAATTTTCATCATCAGCTTACTCTTAGGAACAACCATCACCATCTCAAGCAACCATTGAATCATAGCCTGAACCGGCCTTGAGATCAATACGCTTGCCATCCTCCCGCTAATCTCAAAATCCCACCACCCACGAGCCATTGAAGCTGCCACTAAATATTTCCTTACCCAATCAGCTGCATCTGCTCTAGTCTTATTCTCAAGTATAACTAACGCATGGCATACTGGACAGTGAGATATCACCCAGCTCACCCACCCAACGTCCTCCCTGATTCTCACATCAGCAATCGCAATAAAACTAGGACTAGTACCATTCCACTTCTGATTCCCAGAAGTACTCCAAGGTTCCCCCTTAACCACAGGCCTCCTTCTATCAACCATT…
Basileuterus_tristriatus_JQ727312	ATAAACCCACAAGCAAATCTAATTTTCATCATCAGCTTACTCTTAGGAACAACCATCACCATCTCAAGCAACCATTGAATCATAGCCTGAACCGGCCTTGAGATCAATACGCTTGCCATCCTCCCGCTAATCTCAAAATCCCACCACCCACGAGCCATTGAAGCTGCCACTAAATATTTCCTTACCCAATCAGCTGCATCTGCTCTAGTCTTATTCTCAAGTATAACTAACGCATGGCATACTGGACAGTGAGATATCACCCAGCTCACCCACCCAACGTCCTCCCTGATTCTCACATCAGCAATCGCAATAAAACTAGGACTAGTACCATTCCACTTCTGATTCCCAGAAGTACTCCAAGGTTCCCCCTTAACCACAGGCCTCCTTCTATCAACCATT…
Basileuterus_tristriatus_JQ727318	ATAAACCCACAAGCAAATCTAATTTTCATCATCAGCTTACTCTTAGGAACAACCATCACCATCTCAAGCAACCATTGAATCATAGCCTGAACCGGCCTTGAGATCAATACGCTTGCCATCCTCCCGCTAATCTCAAAATCCCACCACCCACGAGCCATTGAAGCTGCCACTAAATATTTCCTTACCCAATCAGCTGCATCTGCTCTAGTCTTATTCTCAAGTATAACTAACGCATGGCATACTGGACAGTGAGATATCACCCAGCTCACCCACCCAACGTCCTCCCTGATTCTCACATCAGCAATCGCAATAAAACTAGGACTAGTACCATTCCACTTCTGATTCCCAGAAGTACTCCAAGGTTCCCCCTTAACCACAGGCCTCCTTCTATCAACCATT…
Basileuterus_tristriatus_JQ727320	ATAAACCCACAAGCAAATCTAATTTTCATCATCAGCTTACTCTTAGGAACAACCATCACCATCTCAAGCAACCATTGAATCATAGCCTGAACCGGCCTTGAGATCAATACGCTTGCCATCCTCCCGCTAATCTCAAAATCCCACCACCCACGAGCCATTGAAGCTGCCACTAAATATTTCCTTACCCAATCAGCTGCATCTGCTCTAGTCTTATTCTCAAGTATAACTAACGCATGGCATACTGGACAGTGAGATATCACCCAGCTCACCCACCCAACGTCCTCCCTGATTCTCACATCAGCAATCGCAATAAAACTAGGACTAGTACCATTCCACTTCTGATTCCCAGAAGTACTCCAAGGTTCCCCCTTAACCACAGGCCTCCTTCTATCAACCATT…
Basileuterus_tristriatus_JQ727326	ATAAACCCACAAGCAAATCTAATTTTCATCATCAGCTTACTCTTAGGAACAACCATCACCATCTCAAGCAACCATTGAATCATAGCCTGAACCGGCCTTGAGATCAATACGCTTGCCATCCTCCCGCTAATCTCAAAATCCCACCACCCACGAGCCATTGAAGCTGCCACTAAATATTTCCTTACCCAATCAGCTGCATCTGCTCTAGTCTTATTCTCAAGTATAACTAACGCATGGCATACTGGACAGTGAGATATCACCCAGCTCACCCACCCAACGTCCTCCCTGATTCTCACATCAGCAATCGCAATAAAACTAGGACTAGTACCATTCCACTTCTGATTCCCAGAAGTACTCCAAGGTTCCCCCTTAACCACAGGCCTCCTTCTATCAACCATT…
Basileuterus_tristriatus_JQ727212	ATAAACCCACAAGCAAATCTAATTTTCATCATCAGCTTACTCTTAGGAACAACCATCACCATCTCAAGCAACCATTGAATCATAGCCTGAACCGGCCTTGAGATCAATACGCTTGCCATCCTCCCGCTAATCTCAAAATCCCACCACCCACGAGCCATTGAAGCTGCCACTAAATATTTCCTTACCCAATCAGCTGCATCTGCTCTAGTCTTATTCTCAAGTATAACTAACGCATGGCATACTGGACAGTGAGATATCACCCAGCTCACCCACCCAACGTCCTCCCTGATTCTCACATCAGCAATCGCAATAAAACTAGGACTAGTACCATTCCACTTCTGATTCCCAGAAGTACTCCAAGGTTCCCCCTTAACCACAGGCCTCCTTCTATCAACCATT…
Basileuterus_tristriatus_JQ727331	ATAAACGCACAAGCAAATCTAATTTTCATCATCAGCTTACTCTTAGGAACAACCATCACCATCTCAAGCAACCATTGAATCATAGCCTGAACCGGCCTTGAGATCAATACGCTTGCCATCCTCCCGCTAATCTCAAAATCCCACCACCCACGAGCTATTGAAGCTGCCACTAAATATTTCCTTACCCAATCAGCTGCATCTGCTCTAGTCTTATTCTCAAGTATAACTAACGCATGGCATACTGGACAGTGAGATATCACCCAGCTCACCCACCCAACGTCCTCCCTGATTCTCACATCAGCAATCGCAATAAAACTAGGACTAGTACCATTCCACTTCTGATTCCCAGAAGTACTCCAAGGTTCCCCCTTAACCACAGGCCTCCTTCTATCAACCATT…
Basileuterus_tristriatus_JQ727213	ATAAACCCACAAGCAAATCTAATTTTCATCATCAGCTTACTCTTAGGAACAACCATCACCATCTCAAGCAACCATTGAATCATAGCCTGAACCGGCCTTGAGATCAATACGCTTGCCATCCTCCCGCTAATCTCAAAATCCCACCACCCACGAGCTATTGAAGCTGCCACTAAATATTTCCTTACCCAATCAGCTGCATCTGCTCTAGTCTTATTCTCAAGTATAACTAACGCATGGCATACTGGACAGTGAGATATCACCCAGCTCACCCACCCAACGTCCTCCCTGATTCTCACATCAGCAATCGCAATAAAACTAGGACTAGTACCATTCCACTTCTGATTCCCAGAAGTACTCCAAGGTTCCCCCTTAACCACAGGCCTCCTTCTATCAACCATT…
Basileuterus_tristriatus_JQ727336	ATAAACCCACAAGCAAATCTAATTTTCATCATCAGCTTACTCTTAGGAACAACCATCACCATCTCAAGCAACCATTGAATCATAGCCTGAACCGGCCTTGAGATCAATACGCTTGCCATCCTCCCGCTAATCTCAAAATCCCACCACCCACGAGCTATTGAAGCTGCCACTAAATATTTCCTTACCCAATCAGCTGCATCTGCTCTAGTCTTATTCTCAAGTATAACTAACGCATGGCATACTGGACAGTGAGATATCACCCAGCTCACCCACCCAACGTCCTCCCTGATTCTCACATCAGCAATCGCAATAAAACTAGGACTAGTACCATTCCACTTCTGATTCCCAGAAGTACTCCAAGGTTCCCCCTTAACCACAGGCCTCCTTCTATCAACCATT…
Basileuterus_tristriatus_JQ727337	ATAAACCCACAAGCAAATCTAATTTTCATCATCAGCTTACTCTTAGGAACAACCATCACCATCTCAAGCAACCATTGAATCATAGCCTGAACCGGCCTTGAGATCAATACGCTTGCCATCCTCCCGCTAATCTCAAAATCCCACCACCCACGAGCTATTGAAGCTGCCACTAAATATTTCCTTACCCAATCAGCTGCATCTGCTCTAGTCTTATTCTCAAGTATAACTAACGCATGGCATACTGGACAGTGAGATATCACCCAGCTCACCCACCCAACGTCCTCCCTGATTCTCACATCAGCAATCGCAATAAAACTAGGACTAGTACCATTCCACTTCTGATTCCCAGAAGTACTCCAAGGTTCCCCCTTAACCACAGGCCTCCTTCTATCAACCATT…
Basileuterus_tristriatus_JQ727335	ATAAACCCACAAGCAAATCTAATTTTCATCATCAGCTTACTCTTAGGAACAACCATCACCATCTCAAGCAACCATTGAATCATAGCCTGAACCGGCCTTGAGATCAATACGCTTGCCATCCTCCCGCTAATCTCAAAATCCCACCACCCACGAGCTATTGAAGCTGCCACTAAATATTTCCTTACCCAATCAGCTGCATCTGCTCTAGTCTTATTCTCAAGTATAACTAACGCATGGCATACTGGACAGTGAGATATCACCCAGCTCACCCACCCAACGTCCTCCCTGATTCTCACATCAGCAATCGCAATAAAACTAGGACTAGTACCATTCCACTTCTGATTCCCAGAAGTACTCCAAGGTTCCCCCTTAACCACAGGCCTCCTTCTATCAACCATT…
Basileuterus_tristriatus_JQ727214	ATAAACCCACAAGCAAATCTAATTTTCATCATCAGCTTACTCTTAGGAACAACCATCACCATCTCAAGCAACCATTGAATCATAGCCTGAACCGGCCTTGAGATCAATACGCTTGCCATCCTCCCGCTAATCTCAAAATCCCACCACCCACGAGCTATTGAAGCTGCCACTAAATATTTCCTTACCCAATCAGCTGCATCTGCTCTAGTCTTATTCTCAAGTATAACTAACGCATGGCATACTGGACAGTGAGATATCACCCAGCTCACCCACCCAACGTCCTCCCTGATTCTCACATCAGCAATCGCAATAAAACTAGGACTAGTACCATTCCACTTCTGATTCCCAGAAGTACTCCAAGGTTCCCCCTTAACCACAGGCCTCCTTCTATCAACCATT…
Basileuterus_tristriatus_JQ727338	ATAAACCCACAAGCAAATCTAATTTTCATCATCAGCTTACTCTTAGGAACAACCATCACCATCTCAAGCAACCATTGAATCATAGCCTGAACCGGCCTTGAGATCAATACGCTTGCCATCCTCCCGCTAATCTCAAAATCCCACCACCCACGAGCTATTGAAGCTGCCACTAAATATTTCCTTACCCAATCAGCTGCATCTGCTCTAGTCTTATTCTCAAGTATAACTAACGCATGGCATACTGGACAGTGAGATATCACCCAGCTCACCCACCCAACGTCCTCCCTGATTCTCACATCAGCAATCGCAATAAAACTAGGACTAGTACCATTCCACTTCTGATTCCCAGAAGTACTCCAAGGTTCCCCCTTAACCACAGGCCTCCTTCTATCAACCATT…
Basileuterus_tristriatus_JQ727330	ATAAACCCACAAGCAAATCTAATTTTCATCATCAGCTTACTCTTAGGAACAACCATCACCATCTCAAGCAACCATTGAATCATAGCCTGAACCGGCCTTGAGATCAATACGCTTGCCATCCTCCCGCTAATCTCAAAATCCCACCACCCACGAGCTATTGAAGCTGCCACTAAATATTTCCTTACCCAATCAGCTGCATCTGCTCTAGTCTTATTCTCAAGTATAACTAACGCATGGCATACTGGACAGTGAGATATCACCCAGCTCACCCACCCAACGTCCTCCCTGATTCTCACATCAGCAATCGCAATAAAACTAGGACTAGTACCATTCCACTTCTGATTCCCAGAAGTACTCCAAGGTTCCCCCTTAACCACAGGCCTCCTTCTATCAACCATT…
Basileuterus_tristriatus_JQ727369	ATAAACCCACAAGCAAATCTAATTTTCATCATCAGCTTACTCCTAGGAACAACCRTTACCAYCTCAAGCAACCATTGAATCATAGCCTGAACCGGCCTTGAGATCAATACGCTTGCCATTCTCCCGCTAATCTCAAAGTCCCACCACCCACGAGCCATCGAAGCTGCCACTAAATACTTCCTTACCCAATCAGCTGCATCTGCCCTAGTCTTATTCTCAAGTATAACCAACGCATGGCATACTGGACAGTGAGATATCACCCAACTCACCCACCCAACATCTTCCCTAATTCTCACATCAGCAATCGCAATAAAACTAGGATTAGTACCATTCCACTTCTGATTTCCAGAAGTACTCCAAGGTTCCCCCTTAACCACCGGACTCCTTCTATCAACCATT…
Basileuterus_tristriatus_JQ727218	-------------------------------------------------------------------------------------------------------------------------------------CAAAGTCCCACCACCCACGAGCCATCGAAGCTGCCACTAAATACTTCCTTACCCAATCAGCTGCATCTGCCCTAGTCTTATTCTCAAGTATAACCAACGCATGGCATACTGGACAGTGAGATATCACCCAACTCACCCACCCAACATCTTCCCTAATTCTCACATCAGCAATCGCAATAAAACTAGGATTAGTACCATTCCACTTCTGATTTCCAGAAGTACTCCAAGGTTCCCCCTTAACCACCGGACTCCTTCTATCAACCATT…
Basileuterus_trifasciatus_JQ727209	ATAAACCCACAAGCAAATCTAATTTTCATCATCAGCTTACTCCTAGGAACAACCATTACCATCTCAAGCAACCATTGAATCATAGCCTGAACCGGCCTTGAAATCAATACGCTTGCCATCCTCCCACTAATCTCAAAATCCCATCACCCACGAGCCATTGAAGCTGCCACTAAATATTTCCTTACCCAATCAGCTGCATCTGCCCTAGTCCTATTCTCAAGTATAACTAACGCATGGCATACTGGACAGTGAGATATCACCCAGCTCACCCACCCAACGTCCTCGCTAATTCTCACATCAGCTATCGCAATAAAACTAGGATTAGTCCCATTCCACTTCTGATTTCCAGAAGTACTCCAAGGTTCCCCCTTAACTACCGGCCTACTTCTATCAACCATT…
Basileuterus_trifasciatus_JQ727229	ATAAACCCACAAGCAAATCTAATTTTCATCATCAGCTTACTCCTAGGAACAACCATTACCATCTCAAGCAACCATTGAATCATAGCCTGAACCGGCCTTGAAATCAATACGCTTGCCATCCTCCCACTAATCTCAAAATCCCATCACCCACGAGCCATTGAAGCTGCCACTAAATATTTCCTTACCCAATCAGCTGCATCTGCCCTAGTCCTATTCTCAAGTATAACTAACGCATGGCATACTGGACAGTGAGATATCACCCAGCTCACCCACCCAACGTCCTCGCTAATTCTCACATCAGCTATCGCAATAAAACTAGGATTAGTCCCATTCCACTTCTGATTTCCAGAAGTACTCCAAGGTTCCCCCTTAACTACCGGCCTACTTCTATCAACCATT…
Basileuterus_trifasciatus_JQ727231	ATAAACCCACAAGCAAATCTAATTTTCATCATCAGCTTACTCCTAGGAACAACCATTACCATCTCAAGCAACCATTGAATCATAGCCTGAACCGGCCTTGAAATCAATACGCTTGCCATCCTCCCACTAATCTCAAAATCCCATCACCCACGAGCCATTGAAGCTGCCACTAAATATTTCCTTACCCAATCAGCTGCATCTGCCCTAGTCCTATTCTCAAGTATAACTAACGCATGGCATACTGGACAGTGAGATATCACCCAGCTCACCCACCCAACGTCCTCGCTAATTCTCACATCAGCTATCGCAATAAAACTAGGATTAGTCCCATTCCACTTCTGATTTCCAGAAGTACTCCAAGGTTCCCCCTTAACTACCGGCCTACTTCTATCAACCATT…
Basileuterus_trifasciatus_JQ727234	ATAAACCCACAAGCAAATCTAATTTTCATCATCAGCTTACTCCTAGGAACAACCATTACCATCTCAAGCAACCATTGAATCATAGCCTGAACCGGCCTTGAAATCAATACGCTTGCCATCCTCCCACTAATCTCAAAATCCCATCACCCACGAGCCATTGAAGCTGCCACTAAATATTTCCTTACCCAATCAGCTGCATCTGCCCTAGTCCTATTCTCAAGTATAACTAACGCATGGCATACTGGACAGTGAGATATCACCCAGCTCACCCACCCAACGTCCTCGCTAATTCTCACATCAGCTATCGCAATAAAACTAGGATTAGTCCCATTCCACTTCTGATTTCCAGAAGTACTCCAAGGTTCCCCCTTAACTACCGGCCTACTTCTATCAACCATT…
Basileuterus_trifasciatus_JQ727224	ATAAACCCACAAGCAAATCTAATTTTCATCATCAGCTTACTCCTAGGAACAACCATTACCATCTCAAGCAACCATTGAATCATAGCCTGAACCGGCCTTGAAATCAATACGCTTGCCATCCTCCCACTAATCTCAAAATCCCATCACCCACGAGCCATTGAAGCTGCCACTAAATATTTCCTTACCCAATCAGCTGCATCTGCCCTAGTCCTATTCTCAAGTATAACTAACGCATGGCATACTGGACAGTGAGATATCACCCAGCTCACCCACCCAACGTCCTCGCTAATTCTCACATCAGCTATCGCAATAAAACTAGGATTAGTCCCATTCCACTTCTGATTTCCAGAAGTACTCCAAGGTTCCCCCTTAACTACCGGCCTACTTCTATCAACCATT…
Basileuterus_trifasciatus_JQ727226	ATAAACCCACAAGCAAATCTAATTTTCATCATCAGCTTACTCCTAGGAACAACCATTACCATCTCAAGCAACCATTGAATCATAGCCTGAACCGGCCTTGAAATCAATACGCTTGCCATCCTCCCACTAATCTCAAAATCCCATCACCCACGAGCCATTGAAGCTGCCACTAAATATTTCCTTACCCAATCAGCTGCATCTGCCCTAGTCCTATTCTCAAGTATAACTAACGCATGGCATACTGGACAGTGAGATATCACCCAGCTCACCCACCCAACGTCCTCGCTAATTCTCACATCAGCTATCGCAATAAAACTAGGATTAGTCCCATTCCACTTCTGATTTCCAGAAGTACTCCAAGGTTCCCCCTTAACTACCGGCCTACTTCTATCAACCATT…
Basileuterus_trifasciatus_JQ727227	ATAAACCCACAAGCAAATCTAATTTTCATCATCAGCTTACTCCTAGGAACAACCATTACCATCTCAAGCAACCATTGAATCATAGCCTGAACCGGCCTTGAAATCAATACGCTTGCCATCCTCCCACTAATCTCAAAATCCCATCACCCACGAGCCATTGAAGCTGCCACTAAATATTTCCTTACCCAATCAGCTGCATCTGCCCTAGTCCTATTCTCAAGTATAACTAACGCATGGCATACTGGACAGTGAGATATCACCCAGCTCACCCACCCAACGTCCTCGCTAATTCTCACATCAGCTATCGCAATAAAACTAGGATTAGTCCCATTCCACTTCTGATTTCCAGAAGTACTCCAAGGTTCCCCCTTAACTACCGGCCTACTTCTATCAACCATT…
Basileuterus_trifasciatus_JQ727233	ATAAACCCACAAGCAAATCTAATTTTCATCATCAGCTTACTCCTAGGAACAACCATTACCATCTCAAGCAACCATTGAATCATAGCCTGAACCGGCCTTGAAATCAATACGCTTGCCATCCTCCCACTAATCTCAAAATCCCATCACCCACGAGCCATTGAAGCTGCCACTAAATATTTCCTTACCCAATCAGCTGCATCTGCCCTAGTCCTATTCTCAAGTATAACTAACGCATGGCATACTGGACAGTGAGATATCACCCAGCTCACCCACCCAACGTCCTCGCTAATTCTCACATCAGCTATCGCAATAAAACTAGGATTAGTCCCATTCCACTTCTGATTTCCAGAAGTACTCCAAGGTTCCCCCTTAACTACCGGCCTACTTCTATCAACCATT…
Basileuterus_trifasciatus_JQ727230	ATAAACCCACAAGCAAATCTAATTTTCATCATCAGCTTACTCCTAGGAACAACCATTACCATCTCAAGCAACCATTGAATCATAGCCTGAACCGGCCTTGAAATCAATACGCTTGCCATCCTCCCACTAATCTCAAAATCCCATCACCCACGAGCCATTGAAGCTGCCACTAAATATTTCCTTACCCAATCAGCTGCATCTGCCCTAGTCCTATTCTCAAGTATAACTAACGCATGGCATACTGGACAGTGAGATATCACCCAGCTCACCCACCCAACGTCCTCGCTAATTCTCACATCAGCTATCGCAATAAAACTAGGATTAGTCCCATTCCACTTCTGATTTCCAGAAGTACTCCAAGGTTCCCCCTTAACTACCGGCCTACTTCTATCAACCATT…
Basileuterus_trifasciatus_JQ727236	ATAAACCCACAAGCAAATCTAATTTTCATCATCAGCTTACTCCTAGGAACAACCATTACCATCTCAAGCAACCATTGAATCATAGCCTGAACCGGCCTTGAAATCAATACGCTTGCCATCCTCCCACTAATCTCAAAATCCCATCACCCACGAGCCATTGAAGCTGCCACTAAATATTTCCTTACCCAATCAGCTGCATCTGCCCTAGTCCTATTCTCAAGTATAACTAACGCATGGCATACTGGACAGTGAGATATCACCCAGCTCACCCACCCAACGTCCTCGCTAATTCTCACATCAGCTATCGCAATAAAACTAGGATTAGTCCCATTCCACTTCTGATTTCCAGAAGTACTCCAAGGTTCCCCCTTAACTACCGGCCTACTTCTATCAACCATT…
Basileuterus_trifasciatus_JQ727235	ATAAACCCACAAGCAAATCTAATTTTCATCATCAGCTTACTCCTAGGAACAACCATTACCATCTCAAGCAACCATTGAATCATAGCCTGAACCGGCCTTGAAATCAATACGCTTGCCATCCTCCCACTAATCTCAAAATCCCATCACCCACGAGCCATTGAAGCTGCCACTAAATATTTCCTTACCCAATCAGCTGCATCTGCCCTAGTCCTATTCTCAAGTATAACTAACGCATGGCATACTGGACAGTGAGATATCACCCAGCTCACCCACCCAACGTCCTCGCTAATTCTCACATCAGCTATCGCAATAAAACTAGGATTAGTCCCATTCCACTTCTGATTTCCAGAAGTACTCCAAGGTTCCCCCTTAACTACCGGCCTACTTCTATCAACCATT…
Basileuterus_trifasciatus_JQ727241	ATAAACCCCCAAGCAAATCTAATTTTCATCATCAGCTTACTCTTAGGAACAACCATTACCATCTCAAGCAACCATTGAATCATAGCCTGAACCGGCCTTGAAATCAATACGCTTGCCATCCTCCCACTAATCTCAAAATCCCATCACCCACGAGCCATTGAAGCTGCCACTAAATATTTCCTTACCCAATCAGCTGCATCTGCCCTAGTCCTATTCTCAAGTATAACTAACGCATGGCATACTGGACAGTGAGATATCACCCAGCTCACCCACCCAACGTCCTCGCTAATTCTCACATCAGCTATCGCAATAAAACTAGGATTAGTCCCATTCCACTTCTGATTTCCAGAAGTACTCCAAGGTTCCCCCCTAACTACCGGCCTACTTCTATCAACCATT…
Basileuterus_trifasciatus_JQ727237	ATAAACCCCCAAGCAAATCTAATTTTCATCATCAGCTTACTCTTAGGAACAACCATTACCATCTCAAGCAACCATTGAATCATAGCCTGAACCGGCCTTGAAATCAATACGCTTGCCATCCTCCCACTAATCTCAAAATCCCATCACCCACGAGCCATTGAAGCTGCCACTAAATATTTCCTTACCCAATCAGCTGCATCTGCCCTAGTCCTATTCTCAAGTATAACTAACGCATGGCATACTGGACAGTGAGATATCACCCAGCTCACCCACCCAACGTCCTCGCTAATTCTCACATCAGCTATCGCAATAAAACTAGGATTAGTCCCATTCCACTTCTGATTTCCAGAAGTACTCCAAGGTTCCCCCCTAACTACCGGCCTACTTCTATCAACCATT…
Basileuterus_trifasciatus_JQ727242	ATAAACCCACAAGCAAATCTAATTTTCATCATCAGCTTACTCTTAGGAACAACCATTACCATCTCAAGCAACCATTGAATCATAGCCTGAACCGGCCTTGAAATCAATACGCTTGCCATCCTCCCACTAATCTCAAAATCCCATCACCCACGAGCCATTGAAGCTGCCACTAAATATTTCCTTACCCAATCAGCTGCATCTGCCCTAGTCCTATTCTCAAGTATAACTAACGCATGGCATACTGGACAATGAGATATCACCCAGCTCACCCACCCAACGTCCTCGCTAATTCTCACATCAGCTATCGCAATAAAACTAGGATTAGTCCCATTCCACTTCTGATTTCCAGAAGTACTCCAAGGTTCCCCCTTAACTACCGGCCTACTTCTATCAACCATT…
Basileuterus_trifasciatus_JQ727240	ATAAACCCACAAGCAAATCTAATTTTCATCATCAGCTTACTCTTAGGAACAACCATTACCATCTCAAGCAACCATTGAATCATAGCCTGAACCGGCCTTGAAATCAATACGCTTGCCATCCTCCCACTAATCTCAAAATCCCATCACCCACGAGCCATTGAAGCTGCCACTAAATATTTCCTTACCCAATCAGCTGCATCTGCCCTAGTCCTATTCTCAAGTATAACTAACGCATGGCATACTGGACAATGAGATATCACCCAGCTCACCCACCCAACGTCCTCGCTAATTCTCACATCAGCTATCGCAATAAAACTAGGATTAGTCCCATTCCACTTCTGATTTCCAGAAGTACTCCAAGGTTCCCCCTTAACTACCGGCCTACTTCTATCAACCATT…
Basileuterus_trifasciatus_JQ727239	ATAAACCCACAAGCAAATCTAATTTTCATCATCAGCTTACTCTTAGGAACAACCATTACCATCTCAAGCAACCATTGAATCATAGCCTGAACCGGCCTTGAAATCAATACGCTTGCCATCCTCCCACTAATCTCAAAATCCCATCACCCACGAGCCATTGAAGCTGCCACTAAATATTTCCTTACCCAATCAGCTGCATCTGCCCTAGTCCTATTCTCAAGTATAACTAACGCATGGCATACTGGACAATGAGATATCACCCAGCTCACCCACCCAACGTCCTCGCTAATTCTCACATCAGCTATCGCAATAAAACTAGGATTAGTCCCATTCCACTTCTGATTTCCAGAAGTACTCCAAGGTTCCCCCTTAACTACCGGCCTACTTCTATCAACCATT…
Basileuterus_trifasciatus_JQ727228	ATAAACCCACAAGCAAATCTAATTTTCATCATCAGCTTACTCTTAGGAACAACCATTACCATCTCAAGCAACCATTGAATCATAGCCTGAACCGGCCTTGAAATCAATACGCTTGCCATCCTCCCACTAATCTCAAAATCCCATCACCCACGAGCCATTGAAGCTGCCACTAAATATTTCCTTACCCAATCAGCTGCATCTGCCCTAGTCCTATTCTCAAGTATAACTAACGCATGGCATACTGGACAGTGAGATATCACCCAGCTCACCCACCCAACGTCCTCGCTAATTCTCACATCAGCTATCGCAATAAAACTAGGATTAGTCCCATTCCACTTCTGATTTCCAGAAGTACTCCAAGGTTCCCCCTTAACTACCGGCCTACTTCTATCAACCATT…
Basileuterus_trifasciatus_JQ727232	ATAAACCCACAAGCAAATCTAATTTTCATCATCAGCTTACTCTTAGGAACAACCATTACCATCTCAAGCAACCATTGAATCATAGCCTGAACCGGCCTTGAAATCAATACGCTTGCCATCCTCCCACTAATCTCAAAATCCCATCACCCACGAGCCATTGAAGCTGCCACTAAATATTTCCTTACCCAATCAGCTGCATCTGCCCTAGTCCTATTCTCAAGTATAACTAACGCATGGCATACTGGACAGTGAGATATCACCCAGCTCACCCACCCAACGTCCTCGCTAATTCTCACATCAGCTATCGCAATAAAACTAGGATTAGTCCCATTCCACTTCTGATTTCCAGAAGTACTCCAAGGTTCCCCCTTAACTACCGGCCTACTTCTATCAACCATT…
Basileuterus_trifasciatus_JQ727225	ATAAACCCACAAGCAAATCTAATTTTCATCATCAGCTTACTCTTAGGAACAACCATTACCATCTCAAGCAACCATTGAATCATAGCCTGAACCGGCCTTGAAATCAATACGCTTGCCATCCTCCCACTAATCTCAAAATCCCATCACCCACGAGCCATTGAAGCTGCCACTAAATATTTCCTTACCCAATCAGCTGCATCTGCCCTAGTCCTATTCTCAAGTATAACTAACGCATGGCATACTGGACAGTGAGATATCACCCAGCTCACCCACCCAACGTCCTCGCTAATTCTCACATCAGCTATCGCAATAAAACTAGGATTAGTCCCATTCCACTTCTGATTTCCAGAAGTACTCCAAGGTTCCCCCTTAACTACCGGCCTACTTCTATCAACCATT…
Basileuterus_trifasciatus_JQ727238	ATAAACCCACAAGCAAATCTAATTTTCATCATCAGCTTACTCTTAGGAACAACCATTACCATCTCAAGCAACCATTGAATCATAGCCTGAACCGGCCTTGAAATCAATACGCTTGCCATCCTTCCACTAATCTCAAAATCCCATCACCCACGAGCCATTGAAGCTGCCACTAAATATTTCCTTACCCAATCAGCTGCATCTGCCCTAGTCCTATTCTCAAGTATAACTAACGCATGGCATACTGGACAGTGAGATATTACCCAGCTCACCCACCCAACGTCCTCGCTAATTCTCACATCAGCTATCGCAATAAAACTAGGATTAGTCCCATTCCACTTCTGATTTCCAGAAGTACTCCAAGGTTCCCCCTTAACTACCGGCCTACTTCTATCAACCATT…
Basileuterus_tristriatus_JQ727211	--------CCAAGCAAATCTAATTTTCATCATCAGCTTACTCCTAGGAACAACCATTACCATCTCAAGCAACCATTGAATCATAGCCTGAACCGGCCTTGAGATCAATACGCTTGCCATCCTCCCACTAATCTCAAAATCCCACCACCCACGAGCCATTGAAGCTGCCACTAAATATTTCCTTACCCAATCAGCTGCATCTGCCCTAATCTTATTCTCAAGTATAACTAACGCATGACACACTGGACAGTGAGATATCACCCAGCTCACCCACCCAACATCCTCCCTAATTCTCACATCAGCAATCGCAATAAAACTAGGATTAGTACCATTCCACTTCTGATTTCCAGAAGTGCTCCAAGGTTCCCCCTTAACTACCGGCCTCCTTCTATCAACCATT…
Basileuterus_tristriatus_JQ727280	ATAAACCCACAAGCAAATCTAATTTTCATCACCAGCTTATTCCTAGGAACAACCATTACCATCTCAAGCAACCATTGAATCATAGCCTGAACCGGCCTTGAAATCAATACGCTTGCCATCCTCCCGCTAATCTCAAAATCCCACCACCCACGAGCCATTGAAGCTGCCACTAAATATTTCCTTACCCAATCAGCTGCATCTGCCCTAGTCTTATTCTCAAGTATAACTAACGCATGACACACTGGACAGTGAGATATCACCCAGCTCACCCACCCAACGTCCTCCCTAATTCTCACATCAGCAATCGCAATAAAACTAGGATTAGTACCATTCCACTTCTGATTTCCAGAAGTACTCCAAGGTTCCCCCTTAACTACCGGCCTCCTTCTATCAACCATT…
Basileuterus_tristriatus_JQ727288	ATAAACCCACAAGCAAATCTAATTTTCATCATCAGCTTACTCCTAGGAACTACCATTACCATCTCAAGCAACCATTGAATCATAGCCTGAACCGGCCTAGAAATCAATACGCTTGCCATCCTCCCGCTAATTTCAAAATCCCACCACCCACGAGCCATTGAAGCTGCCACTAAATATTTCCTAACCCAATCAGCTGCATCTGCCCTAGTCTTATTCTCAAGTATAACTAACGCATGACACACTGGACAGTGAGATATCACCCAGCTCACCCACCCAACATCCTCCCTAATTCTCACATCAGCAATCGCAATAAAACTAGGATTAGTACCATTCCACTTCTGATTTCCAGAAGTACTCCAAGGTTCCCCCTTAACTACCGGCCTCCTTCTATCAACCATT…
Basileuterus_tristriatus_JQ727274	ATAAACCCACAAGCAAATCTAATTTTCATCATCAGCTTACTCCTAGGAACAACCATTACCATCTCAAGCAACCATTGAATCATAGCCTGAACCGGCCTTGAAATCAATACGCTTGCCATCCTACCGCTAATCTCAAAATCCCACCACCCACGAGCCATTGAAGCTGCCACTAAATATTTCCTTACCCAATCAGCTGCATCTGCCCTAGTCTTATTCTCAAGTATAACTAACGCATGACACACTGGACAGTGAGATATCACCCAGCTCACCCACCCAACATCCTCCCTAATTCTCACATCAGCAATCGCAATAAAACTAGGATTAGTACCATTCCACTTCTGATTTCCAGAAGTACTCCAAGGTTCCCCCTTAACTACCGGCCTCCTTCTATCAACCATT…
Basileuterus_tristriatus_JQ727283	ATAAACCCACAAGCAAATCTAATTTTCATCATCAGCTTACTCCTAGGAACAACCATTACCATCTCAAGCAACCATTGAATCATAGCCTGAACCGGCCTTGAAATCAATACGCTTGCCATCCTACCGCTAATCTCAAAATCCCACCACCCACGAGCCATTGAAGCTGCCACTAAATATTTCCTTACCCAATCAGCTGCATCTGCCCTAGTCTTATTCTCAAGTATAACTAACGCATGACACACTGGACAGTGAGATATCACCCAGCTCACCCACCCAACATCCTCCCTAATTCTCACATCAGCAATCGCAATAAAACTAGGATTAGTACCATTCCACTTCTGATTTCCAGAAGTACTCCAAGGTTCCCCCTTAACTACCGGCCTCCTTCTATCAACCATT…
Basileuterus_tristriatus_JQ727284	ATAAACCCACAAGCAAATCTAATTTTCATCATCAGCTTACTCCTAGGAACAACCATTACCATCTCAAGCAACCATTGAATCATAGCCTGAACCGGCCTTGAAATCAATACGCTTGCCATCCTACCGCTAATCTCAAAATCCCACCACCCACGAGCCATTGAAGCTGCCACTAAATATTTCCTTACCCAATCAGCTGCATCTGCCCTAGTCTTATTCTCAAGTATAACTAACGCATGACACACTGGACAGTGAGATATCACCCAGCTCACCCACCCAACATCCTCCCTAATTCTCACATCAGCAATCGCAATAAAACTAGGATTAGTACCATTCCACTTCTGATTTCCAGAAGTACTCCAAGGTTCCCCCTTAACTACCGGCCTCCTTCTATCAACCATT…
Basileuterus_tristriatus_JQ727291	ATAAACCCACAAGCAAATCTAATTTTCATCATCAGCTTACTCCTAGGAACAACCATTACCATCTCAAGCAACCATTGAATCATAGCCTGAACCGGCCTTGAAATCAATACGCTTGCCATCCTACCGCTAATCTCAAAATCCCACCACCCACGAGCCATTGAAGCTGCCACTAAATATTTCCTTACCCAATCAGCTGCATCTGCCCTAGTCTTATTCTCAAGTATAACTAACGCATGACACACTGGACAGTGAGATATCACCCAGCTCACCCACCCAACATCCTCCCTAATTCTCACATCAGCAATCGCAATAAAACTAGGATTAGTACCATTCCACTTCTGATTTCCAGAAGTACTCCAAGGTTCCCCCTTAACTACCGGCCTCCTTCTATCAACCATT…
Basileuterus_tristriatus_JQ727265	ATAAACCCACAAGCAAATCTAATTTTCATCATCAGCTTACTCCTAGGAACAACCATTACCATCTCAAGCAACCATTGAATCATAGCCTGAACCGGCCTTGAAATCAATACGCTTGCCATCCTACCGCTAATCTCAAAATCCCACCACCCACGAGCCATTGAAGCTGCCACTAAATATTTCCTTACCCAATCAGCTGCATCTGCCCTAGTCTTATTCTCAAGTATAACTAACGCATGACACACTGGACAGTGAGATATCACCCAGCTCACCCACCCAACATCCTCCCTAATTCTCACATCAGCAATCGCAATAAAACTAGGATTAGTACCATTCCACTTCTGATTTCCAGAAGTACTCCAAGGTTCCCCCTTAACTACCGGCCTCCTTCTATCAACCATT…
Basileuterus_tristriatus_JQ727271	ATAAACCCACAAGCAAATCTAATTTTCATCATCAGCTTACTCCTAGGAACAACCATTACCATCTCAAGCAACCATTGAATCATAGCCTGAACCGGCCTTGAAATCAATACGCTTGCCATCCTACCGCTAATCTCAAAATCCCACCACCCACGAGCCATTGAAGCTGCCACTAAATATTTCCTTACCCAATCAGCTGCATCTGCCCTAGTCTTATTCTCAAGTATAACTAACGCATGACACACTGGACAGTGAGATATCACCCAGCTCACCCACCCAACATCCTCCCTAATTCTCACATCAGCAATCGCAATAAAACTAGGATTAGTACCATTCCACTTCTGATTTCCAGAAGTACTCCAAGGTTCCCCCTTAACTACCGGCCTCCTTCTATCAACCATT…
Basileuterus_tristriatus_JQ727300	ATAAACCCACAAGCAAATCTAATTTTCATCATCAGCTTACTCCTAGGAACAACCATTACCATCTCAAGCAACCATTGAATCATAGCCTGAACCGGCCTTGAAATCAATACGCTTGCCATCCTCCCGCTAATCTCAAAATCCCACCACCCACGAGCCATTGAAGCTGCCACTAAATATTTCCTTACCCAATCAGCTGCATCTGCCCTAGTCTTATTCTCAAGTATAACTAACGCATGACACACTGGACAGTGAGATATCACCCAGCTCACCCACCCAACATCCTCCCTAATCCTCACATCAGCAATCGCAATAAAACTAGGATTAGTACCATTCCACTTCTGATTTCCAGAAGTACTCCAAGGTTCCCCCTTAACTACCGGCCTCCTTCTATCAACCATT…
Basileuterus_tristriatus_JQ727301	ATAAACCCACAAGCAAATCTAATTTTCATCATCAGCTTACTCCTAGGAACAACCATTACCATCTCAAGCAACCATTGAATCATAGCCTGAACCGGCCTTGAAATCAATACGCTTGCCATCCTCCCGCTAATCTCAAAATCCCACCACCCACGAGCCATTGAAGCTGCCACTAAATATTTCCTTACCCAATCAGCTGCATCTGCCCTAGTCTTATTCTCAAGTATAACTAACGCATGACACACTGGACAGTGAGATATCACCCAGCTCACCCACCCAACATCCTCCCTAATCCTCACATCAGCAATCGCAATAAAACTAGGATTAGTACCATTCCACTTCTGATTTCCAGAAGTACTCCAAGGTTCCCCCTTAACTACCGGCCTCCTTCTATCAACCATT…
Basileuterus_tristriatus_JQ727290	ATAAACCCACAAGCAAATCTAATTTTCATCATCAGCTTACTCCTAGGAACAACCATTACCATCTCAAGCAACCATTGAATCATAGCCTGAGCCGGCCTTGAAATCAATACGCTTGCCATCCTCCCGCTAATCTCAAAATCCCACCACCCACGAGCCATTGAAGCTGCCACTAAATATTTCCTTACCCAATCAGCTGCATCTGCCCTAGTCTTATTCTCAAGTATAACTAACGCATGACACACTGGACAGTGAGATATCACCCAGCTCACCCACCCAACATCCTCCCTAATTCTTACATCAGCAATCGCAATAAAACTAGGATTAGTACCATTCCACTTCTGATTTCCAGAAGTACTCCAAGGTTCCCCCTTAACTACCGGCCTCCTTCTATCAACCATT…
Basileuterus_tristriatus_JQ727281	ATAAACCCACAAGCAAATCTAATTTTCATCATCAGCTTACTCCTAGGAACAACCATCACCATCTCAAGCAACCATTGAATCATAGCCTGAACCGGCCTTGAAATCAATACGCTTGCCATCCTCCCGCTAATCTCAAAATCCCACCACCCACGAGCCATTGAAGCTGCCACTAAATATTTCCTTACCCAATCAGCTGCATCTGCCCTAGTCTTATTCTCAAGTATAACTAACGCATGACACACTGGACAGTGAGATATCACCCAGCTCACCCACCCAACATCCTCCCTAATTCTCACATCAGCAATCGCAATAAAACTAGGATTAGTACCATTCCACTTCTGATTTCCAGAAGTACTCCAAGGTTCCCCCTTAACTACCGGCCTCCTTCTATCAACCATT…
Basileuterus_tristriatus_JQ727277	ATAAACCCACAAGCAAATCTAATTTTCATCATCAGCTTACTCCTAGGAACAACCATCACCATCTCAAGCAACCATTGAATCATAGCCTGAACCGGCCTTGAAATCAATACGCTTGCCATCCTCCCGCTAATCTCAAAATCCCACCACCCACGAGCCATTGAAGCTGCCACTAAATATTTCCTTACCCAATCAGCTGCATCTGCCCTAGTATTATTCTCAAGTATAACTAACGCATGACACACTGGACAGTGAGATATCACCCAGCTCACCCACCCAACATCCTCCCTAATTCTCACATCAGCAATCGCAATAAAACTAGGATTAGTACCATTCCACTTCTGATTTCCAGAAGTACTCCAAGGTTCCCCCTTAACTACCGGCCTCCTTCTATCAACCATT…
Basileuterus_tristriatus_JQ727267	ATAAACCCACAAGCAAATCTAATTTTCATCATCAGCTTACTCCTAGGAACAACCATCACCATCTCAAGCAACCATTGAATCATAGCCTGAACCGGCCTTGAAATCAATACGCTTGCCATCCTCCCGCTAATCTCAAAATCCCACCACCCACGAGCCATTGAAGCTGCCACTAAATATTTCCTTACCCAATCAGCTGCATCTGCCCTAGTATTATTCTCAAGTATAACTAACGCATGACACACTGGACAGTGAGATATCACCCAGCTCACCCACCCAACATCCTCCCTAATTCTCACATCAGCAATCGCAATAAAACTAGGATTAGTACCATTCCACTTCTGATTTCCAGAAGTACTCCAAGGTTCCCCCTTAACTACCGGCCTCCTTCTATCAACCATT…
Basileuterus_tristriatus_JQ727276	ATAAACCCACAAGCAAATCTAATTTTCATCATCAGCTTACTCCTAGGAACAACCATTACCATCTCAAGCAACCATTGAATCATAGCCTGAACCGGCCTTGAAATCAATACGCTTGCCATCCTCCCGCTAATCTCAAAATCCCACCACCCACGAGCCATTGAAGCTGCCACTAAATATTTCCTTACCCAATCAGCTGCATCTGCCCTAGTCTTATTCTCAAGTATAACTAACGCATGACACACTGGACAGTGAGATATCACCCAGCTCACCCACCCAACATCCTCCCTAATTCTCACATCAGCAATCGCAATAAAACTAGGATTAGTACCATTCCACTTCTGATTTCCAGAAGTACTCCAAGGTTCCCCCTTAACTACCGGCCTCCTTTTATCAACCATT…
Basileuterus_tristriatus_JQ727272	ATAAACCCACAAGCAAATCTAATTTTCATCATCAGCTTACTCCTAGGAACAACCATTACCATCTCAAGCAACCATTGAATCATAGCCTGAACCGGCCTTGAAATCAATACGCTTGCCATCCTCCCGCTAATCTCAAAATCCCACCACCCACGAGCCATTGAAGCTGCCACTAAATATTTCCTTACCCAATCAGCTGCATCTGCCCTAGTCTTATTCTCAAGTATAACTAACGCATGACACACTGGACAGTGAGATATCACCCAGCTCACCCACCCAACATCCTCCCTAATTCTCACATCAGCAATCGCAATAAAACTAGGATTAGTACCATTCCACTTCTGATTTCCAGAAGTACTCCAAGGTTCCCCCTTAACTACCGGCCTCCTTTTATCAACCATT…
Basileuterus_tristriatus_JQ727263	ATAAACCCACAAGCAAATCTAATTTTCATCATCAGCTTACTCCTAGGAACAACCATTACCATCTCAAGCAACCATTGAATCATAGCCTGAACCGGCCTTGAAATCAATACGCTTGCCATCCTCCCGCTAATCTCAAAATCCCACCACCCACGAGCCATTGAAGCTGCCACTAAATATTTCCTTACCCAATCAGCTGCATCTGCCCTAGTCTTATTCTCAAGTATAACTAACGCATGACACACTGGACAGTGAGATATCACCCAACTCACCCACCCAACATCCTCCCTAATTCTCACATCAGCAATCGCAATAAAACTAGGATTAGTACCATTCCACTTCTGATTTCCAGAAGTACTCCAAGGTTCCCCCTTAACTACCGGCCTCCTTCTATCAACCATT…
Basileuterus_tristriatus_JQ727292	ATAAACCCACAAGCAAATCTAATTTTCATCATCAGCTTACTCCTAGGAACAACCATTACCATCTCAAGCAACCATTGAATCATAGCCTGAACCGGCCTTGAAATCAATACGCTTGCCATCCTCCCGCTAATCTCAAAATCCCACCACCCACGAGCCATTGAAGCTGCCACTAAATATTTCCTTACCCAATCAGCTGCATCTGCCCTAGTCTTATTCTCAAGTATAACTAACGCATGACACACTGGACAGTGAGATATCACCCAACTCACCCACCCAACATCCTCCCTAATTCTCACATCAGCAATCGCAATAAAACTAGGATTAGTACCATTCCACTTCTGATTTCCAGAAGTACTCCAAGGTTCCCCCTTAACTACCGGCCTCCTTCTATCAACCATT…
Basileuterus_tristriatus_JQ727293	ATAAACCCACAAGCAAATCTAATTTTCATCATCAGCTTACTCCTAGGAACAACCATTACCATCTCAAGCAACCATTGAATCATAGCCTGAACCGGCCTTGAAATCAATACGCTTGCCATCCTCCCGCTAATCTCAAAATCCCACCACCCACGAGCCATTGAAGCTGCCACTAAATATTTCCTTACCCAATCAGCTGCATCTGCCCTAGTCTTATTCTCAAGTATAACTAACGCATGACACACTGGACAGTGAGATATCACCCAACTCACCCACCCAACATCCTCCCTAATTCTCACATCAGCAATCGCAATAAAACTAGGATTAGTACCATTCCACTTCTGATTTCCAGAAGTACTCCAAGGTTCCCCCTTAACTACCGGCCTCCTTCTATCAACCATT…
Basileuterus_tristriatus_JQ727294	ATAAACCCACAAGCAAATCTAATTTTCATCATCAGCTTACTCCTAGGAACAACCATTACCATCTCAAGCAACCATTGAATCATAGCCTGAACCGGCCTTGAAATCAATACGCTTGCCATCCTCCCGCTAATCTCAAAATCCCACCACCCACGAGCCATTGAAGCTGCCACTAAATATTTCCTTACCCAATCAGCTGCATCTGCCCTAGTCTTATTCTCAAGTATAACTAACGCATGACACACTGGACAGTGAGATATCACCCAACTCACCCACCCAACATCCTCCCTAATTCTCACATCAGCAATCGCAATAAAACTAGGATTAGTACCATTCCACTTCTGATTTCCAGAAGTACTCCAAGGTTCCCCCTTAACTACCGGCCTCCTTCTATCAACCATT…
Basileuterus_tristriatus_JQ727299	ATAAACCCACAAGCAAATCTAATTTTCATCATCAGCTTACTCCTAGGAACAACCATTACCATCTCAAGCAACCATTGAATCATAGCCTGAACCGGCCTTGAAATCAATACGCTTGCCATCCTCCCGCTAATCTCAAAATCCCACCACCCACGAGCCATTGAAGCTGCCACTAAATATTTCCTTACCCAATCAGCTGCATCTGCCCTAGTCTTATTCTCAAGTATAACTAACGCATGACACACTGGACAGTGAGATATCACCCAACTCACCCACCCAACATCCTCCCTAATTCTCACATCAGCAATCGCAATAAAACTAGGATTAGTACCATTCCACTTCTGATTTCCAGAAGTACTCCAAGGTTCCCCCTTAACTACCGGCCTCCTTCTATCAACCATT…
Basileuterus_tristriatus_JQ727296	ATAAACCCACAAGCAAATCTAATTTTCATCATCAGCTTACTCCTAGGAACAACCATTACCATCTCAAGCAACCATTGAATCATAGCCTGAACCGGCCTTGAAATCAATACGCTTGCCATCCTCCCGCTAATCTCAAAATCCCACCACCCACGAGCCATTGAAGCTGCCACTAAATATTTCCTTACCCAATCAGCTGCATCTGCCCTAGTCTTATTCTCAAGTATAACTAACGCATGACACACTGGACAGTGAGATATCACCCAACTCACCCACCCAACATCCTCCCTAATTCTCACATCAGCAATCGCAATAAAACTAGGATTAGTACCATTCCACTTCTGATTTCCAGAAGTACTCCAAGGTTCCCCCTTAACTACCGGCCTCCTTCTATCAACCATT…
Basileuterus_tristriatus_JQ727262	ATAAACCCACAAGCAAATCTAATTTTCATCATCAGCTTACTCCTAGGAACAACCATTACCATCTCAAGCAACCATTGAATCATAGCCTGAACCGGCCTTGAAATCAATACGCTTGCCATCCTCCCGCTAATCTCAAAATCCCACCACCCACGAGCCATTGAAGCTGCCACTAAATATTTCCTTACCCAATCAGCTGCATCTGCCCTAGTCTTATTCTCAAGTATAACTAACGCATGACACACTGGACAGTGAGATATCACCCAACTCACCCACCCAACATCCTCCCTAATTCTCACATCAGCAATCGCAATAAAACTAGGATTAGTACCATTCCACTTCTGATTTCCAGAAGTACTCCAAGGTTCCCCCTTAACTACCGGCCTCCTTCTATCAACCATT…
Basileuterus_tristriatus_JQ727273	ATAAACCCACAAGCAAATCTAATTTTCATCATCAGCTTACTCCTAGGAACAACCATTACCATCTCAAGCAACCATTGAATCATAGCCTGAACCGGCCTTGAAATCAATACGCTTGCCATCCTCCCGCTAATCTCAAAATCCCACCACCCACGAGCCATTGAAGCTGCCACTAAATATTTCCTTACCCAATCAGCTGCATCTGCCCTAGTCTTATTCTCAAGTATAACTAACGCATGACACACTGGACAGTGAGATATCACCCAACTCACCCACCCAACATCCTCCCTAATTCTCACATCAGCAATCGCAATAAAACTAGGATTAGTACCATTCCACTTCTGATTTCCAGAAGTACTCCAAGGTTCCCCCTTAACTACCGGCCTCCTTCTATCAACCATT…
Basileuterus_tristriatus_JQ727275	ATAAACCCACAAGCAAATCTAATTTTCATCATCAGCTTACTCCTAGGAACAACCATTACCATCTCAAGCAACCATTGAATCATAGCCTGAACCGGCCTTGAAATCAATACGCTTGCCATCCTCCCGCTAATCTCAAAATCCCACCACCCACGAGCCATTGAAGCTGCCACTAAATATTTCCTTACCCAATCAGCTGCATCTGCCCTAGTCTTATTCTCAAGTATAACTAACGCATGACACACTGGACAGTGAGATATCACCCAACTCACCCACCCAACATCCTCCCTAATTCTCACATCAGCAATCGCAATAAAACTAGGATTAGTACCATTCCACTTCTGATTTCCAGAAGTACTCCAAGGTTCCCCCTTAACTACCGGCCTCCTTCTATCAACCATT…
Basileuterus_tristriatus_JQ727264	ATAAACCCACAAGCAAATCTAATTTTCATCATCAGCTTACTCCTAGGAACAACCATTACCATCTCAAGCAACCATTGAATCATAGCCTGAACCGGCCTTGAAATCAATACGCTTGCCATCCTCCCGCTAATCTCAAAATCCCACCACCCACGAGCCATTGAAGCTGCCACTAAATATTTCCTTACCCAATCAGCTGCATCTGCCCTAGTCTTATTCTCAAGTATAACTAACGCATGACACACTGGACAGTGAGATATCACCCAACTCACCCACCCAACATCCTCCCTAATTCTCACATCAGCAATCGCAATAAAACTAGGATTAGTACCATTCCACTTCTGATTTCCAGAAGTACTCCAAGGTTCCCCCTTAACTACCGGCCTCCTTCTATCAACCATT…
Basileuterus_tristriatus_JQ727266	ATAAACCCACAAGCAAATCTAATTTTCATCATCAGCTTACTCCTAGGAACAACCATTACCATCTCAAGCAACCATTGAATCATAGCCTGAACCGGCCTTGAAATCAATACGCTTGCCATCCTCCCGCTAATCTCAAAATCCCACCACCCACGAGCCATTGAAGCTGCCACTAAATATTTCCTTACCCAATCAGCTGCATCTGCCCTAGTCTTATTCTCAAGTATAACTAACGCATGACACACTGGACAGTGAGATATCACCCAACTCACCCACCCAACATCCTCCCTAATTCTCACATCAGCAATCGCAATAAAACTAGGATTAGTACCATTCCACTTCTGATTTCCAGAAGTACTCCAAGGTTCCCCCTTAACTACCGGCCTCCTTCTATCAACCATT…
Basileuterus_tristriatus_JQ727269	ATAAACCCACAAGCAAATCTAATTTTCATCATCAGCTTACTCCTAGGAACAACCATTACCATCTCAAGCAACCATTGAATCATAGCCTGAACCGGCCTTGAAATCAATACGCTTGCCATCCTCCCGCTAATCTCAAAATCCCACCACCCACGAGCCATTGAAGCTGCCACTAAATATTTCCTTACCCAATCAGCTGCATCTGCCCTAGTCTTATTCTCAAGTATAACTAACGCATGACACACTGGACAGTGAGATATCACCCAACTCACCCACCCAACATCCTCCCTAATTCTCACATCAGCAATCGCAATAAAACTAGGATTAGTACCATTCCACTTCTGATTTCCAGAAGTACTCCAAGGTTCCCCCTTAACTACCGGCCTCCTTCTATCAACCATT…
Basileuterus_tristriatus_JQ727270	ATAAACCCACAAGCAAATCTAATTTTCATCATCAGCTTACTCCTAGGAACAACCATTACCATCTCAAGCAACCATTGAATCATAGCCTGAACCGGCCTTGAAATCAATACGCTTGCCATCCTCCCGCTAATCTCAAAATCCCACCACCCACGAGCCATTGAAGCTGCCACTAAATATTTCCTTACCCAATCAGCTGCATCTGCCCTAGTCTTATTCTCAAGTATAACTAACGCATGACACACTGGACAGTGAGATATCACCCAACTCACCCACCCAACATCCTCCCTAATTCTCACATCAGCAATCGCAATAAAACTAGGATTAGTACCATTCCACTTCTGATTTCCAGAAGTACTCCAAGGTTCCCCCTTAACTACCGGCCTCCTTCTATCAACCATT…
Basileuterus_tristriatus_JQ727297	ATAAACCCACAAGCAAATCTAATTTTCATCATCAGCTTACTCCTAGGAACAACCATTACCATCTCAAGCAACCATTGAATCATAGCCTGAACCGGCCTTGAAATCAATACGCTTGCCATCCTCCCGCTAATCTCAAAATCCCACCACCCACGAGCCATTGAAGCTGCCACTAAATATTTCCTTACCCAATCAGCTGCATCTGCCCTAGTCTTATTCTCAAGTATAACTAACGCATGACACACTGGACAGTGAGATATCACCCAGCTCACCCACCCAACATCCTCCCTAATTCTCACATCAGCAATCGCAATAAAACTAGGATTAGTACCATTCCACTTCTGATTTCCAGAAGTACTCCAAGGTTCCCCCTTAACTACCGGCCTCCTTCTATCAACCATT…
Basileuterus_tristriatus_JQ727298	ATAAACCCACAAGCAAATCTAATTTTCATCATCAGCTTACTCCTAGGAACAACCATTACCATCTCAAGCAACCATTGAATCATAGCCTGAACCGGCCTTGAAATCAATACGCTTGCCATCCTCCCGCTAATCTCAAAATCCCACCACCCACGAGCCATTGAAGCTGCCACTAAATATTTCCTTACCCAATCAGCTGCATCTGCCCTAGTCTTATTCTCAAGTATAACTAACGCATGACACACTGGACAGTGAGATATCACCCAGCTCACCCACCCAACATCCTCCCTAATTCTCACATCAGCAATCGCAATAAAACTAGGATTAGTACCATTCCACTTCTGATTTCCAGAAGTACTCCAAGGTTCCCCCTTAACTACCGGCCTCCTTCTATCAACCATT…
Basileuterus_tristriatus_JQ727278	ATAAACCCACAAGCAAATCTAATTTTCATCATCAGCTTACTCCTAGGAACAACCATTACCATCTCAAGCAACCATTGAATCATAGCCTGAACCGGCCTTGAAATCAATACGCTTGCCATCCTCCCGCTAATCTCAAAATCCCACCACCCACGAGCCATTGAAGCTGCCACTAAATATTTCCTTACCCAATCAGCTGCATCTGCCCTAGTCTTATTCTCAAGTATAACTAACGCATGACACACTGGACAGTGAGATATCACCCAGCTCACCCACCCAACATCCTCCCTAATTCTCACATCAGCAATCGCAATAAAACTAGGATTAGTACCATTCCACTTCTGATTTCCAGAAGTACTCCAAGGTTCCCCCTTAACTACCGGCCTCCTTCTATCAACCATT…
Basileuterus_tristriatus_JQ727279	ATAAACCCACAAGCAAATCTAATTTTCATCATCAGCTTACTCCTAGGAACAACCATTACCATCTCAAGCAACCATTGAATCATAGCCTGAACCGGCCTTGAAATCAATACGCTTGCCATCCTCCCGCTAATCTCAAAATCCCACCACCCACGAGCCATTGAAGCTGCCACTAAATATTTCCTTACCCAATCAGCTGCATCTGCCCTAGTCTTATTCTCAAGTATAACTAACGCATGACACACTGGACAGTGAGATATCACCCAGCTCACCCACCCAACATCCTCCCTAATTCTCACATCAGCAATCGCAATAAAACTAGGATTAGTACCATTTCACTTCTGATTTCCAGAAGTACTCCAAGGTTCCCCCTTAACTACCGGCCTCCTTCTATCAACCATT…
Basileuterus_tristriatus_JQ727282	ATAAACCCACAAGCAAATCTAATTTTCATCATCAGCTTACTCCTAGGAACAACCATTACCATCTCAAGCAACCATTGAATCATAGCCTGAACCGGCCTTGAAATCAATACGCTTGCCATCCTCCCGCTAATCTCAAAATCCCACCACCCACGAGCCATTGAAGCTGCCACTAAATATTTCCTTACCCAATCAGCTGCATCTGCCCTAGTCTTATTCTCAAGTATAACTAACGCATGACACACTGGACAGTGAGATATCACCCAGCTCACCCACCCAACATCCTCCCTAATTCTCACATCAGCAATCGCAATAAAACTAGGATTAGTACCATTTCACTTCTGATTTCCAGAAGTACTCCAAGGTTCCCCCTTAACTACCGGCCTCCTTCTATCAACCATT…
Basileuterus_tristriatus_JQ727303	ATAAACCCACAAGCAAATCTAATTTTCATCATCAGCTTACTCCTAGGAACAACCATTACCATCTCAAGCAACCATTGAATCATAGCCTGAACCGGCCTTGAAATCAATACGCTTGCCATCCTCCCGCTAATCTCAAAATCCCACCACCCACGAGCCATTGAAGCTGCCACTAAATATTTCCTTACCCAATCAGCTGCATCTGCCCTAGTCTTATTCTCAAGTATAACTAACGCATGACACACTGGACAGTGAGATATCACCCAGCTCACCCACCCAACATCCTCCCTAATTCTCACATCAGCAATCGCAATAAAACTAGGATTAGTACCATTCCACTTCTGATTTCCAGAAGTACTCCAAGGTTCCCCCTTAACTACCGGCCTCCTTCTATCAACCATT…
Basileuterus_tristriatus_JQ727286	ATAAACCCACAAGCAAATCTAATTTTCATCATCAGCTTACTCCTAGGAACAACCATTACCATCTCAAGCAACCATTGAATCATAGCCTGAACCGGCCTTGAAATCAATACGCTTGCCATCCTCCCGCTAATCTCAAAATCCCACCACCCACGAGCCATTGAAGCTGCCACTAAATATTTCCTTACCCAATCAGCTGCATCTGCCCTAGTCTTATTCTCAAGTATAACTAACGCATGACACACTGGACAGTGAGATATCACCCAGCTCACCCACCCAACATCCTCCCTAATTCTCACATCAGCAATCGCAATAAAACTAGGATTAGTACCATTCCACTTCTGATTTCCAGAAGTACTCCAAGGTTCCCCCTTAACTACCGGCCTCCTTCTATCAACCATT…
Basileuterus_tristriatus_JQ727295	ATAAACCCACAAGCAAATCTAATTTTCATCATCAGCTTACTCCTAGGAACAACCATTACCATCTCAAGCAACCATTGAATCATAGCCTGAACCGGCCTTGAAATCAATACGCTTGCCATCCTCCCGCTAATCTCAAAATCCCACCACCCACGAGCCATTGAAGCTGCCACTAAATATTTCCTTACCCAATCAGCTGCATCTGCCCTAGTCTTATTCTCAAGTATAACTAACGCATGACACACTGGACAGTGAGATATCACCCAGCTCACCCACCCAACATCCTCCCTAATTCTCACATCAGCAATCGCAATAAAACTAGGATTAGTACCATTCCACTTCTGATTTCCAGAAGTACTCCAAGGTTCCCCCTTAACTACCGGCCTCCTTCTATCAACCATT…
Basileuterus_tristriatus_JQ727302	ATAAACCCACAAGCAAATCTAATTTTCATCATCAGCTTACTCCTAGGAACAACCATTACCATCTCAAGCAACCATTGAATCATAGCCTGAACCGGCCTTGAAATCAATACGCTTGCCATCCTCCCGCTAATCTCAAAATCCCACCACCCACGAGCCATTGAAGCTGCCACTAAATATTTCCTTACCCAATCAGCTGCATCTGCCCTAGTCTTATTCTCAAGTATAACTAACGCATGACACACTGGACAGTGAGATATCACCCAGCTCACCCACCCAACATCCTCCCTAATTCTCACATCAGCAATCGCAATAAAACTAGGATTAGTACCATTCCACTTCTGATTTCCAGAAGTACTCCAAGGTTCCCCCTTAACTACCGGCCTCCTTCTATCAACCATT…
Basileuterus_tristriatus_JQ727289	ATAAACCCACAAGCAAATCTAATTTTCATCATCAGCTTACTCCTAGGAACAACCATTACCATCTCAAGCAACCATTGAATCATAGCCTGAACCGGCCTTGAAATCAATACGCTTGCCATCCTCCCGCTAATCTCAAAATCCCACCACCCACGAGCCATTGAAGCTGCCACTAAATATTTCCTTACCCAATCAGCTGCATCTGCCCTAGTCTTATTCTCAAGTATAACTAACGCATGACACACTGGACAGTGAGATATCACCCAGCTCACCCACCCAACATCCTCCCTAATTCTCACATCAGCAATCGCAATAAAACTAGGATTAGTACCATTCCACTTCTGATTTCCAGAAGTACTCCAAGGTTCCCCCTTAACTACCGGCCTCCTTCTATCAACCATT…
Basileuterus_tristriatus_JQ727285	ATAAACCCACAAGCAAATCTAATTTTCATCATCAGCTTACTCCTAGGAACAACCATTACCATCTCAAGCAACCATTGAATCATAGCCTGAACCGGCCTTGAAATCAATACGCTTGCCATCCTCCCGCTAATCTCAAAATCCCACCACCCACGAGCCATTGAAGCTGCCACTAAATATTTCCTTACCCAATCAGCTGCATCTGCCCTAGTCTTATTCTCAAGTATAACTAACGCATGACACACTGGACAGTGAGATATCACCCAGCTCACCCACCCAACATCCTCCCTAATTCTCACATCAGCAATCGCAATAAAACTAGGATTAGTACCATTCCACTTCTGATTTCCAGAAGTACTCCAAGGTTCCCCCTTAACTACCGGCCTCCTTCTATCAACCATT…
Basileuterus_tristriatus_JQ727259	ATAAACCCACAAGCAAATCTAATTTTCATCATCAGCTTACTCCTAGGAACAACCATTACCATCTCAAGCAACCATTGAATCATAGCCTGAACCGGCCTTGAAATCAATACGCTTGCCATCCTCCCGCTAATCTCAAAATCCCACCACCCACGAGCCATTGAAGCTGCCACTAAATATTTCCTTACCCAATCAGCTGCATCTGCCCTAGTCTTATTCTCAAGTATAACTAACGCATGACACACTGGACAGTGAGATATCACCCAGCTCACCCACCCAACATCCTCCCTAATTCTCACATCAGCAATCGCAATAAAACTAGGATTAGTACCATTCCACTTCTGATTTCCAGAAGTACTCCAAGGTTCCCCCTTAACTACCGGCCTCCTTCTATCAACCATT…
Basileuterus_tristriatus_JQ727260	ATAAACCCACAAGCAAATCTAATTTTCATCATCAGCTTACTCCTAGGAACAACCATTACCATCTCAAGCAACCATTGAATCATAGCCTGAACCGGCCTTGAAATCAATACGCTTGCCATCCTCCCGCTAATCTCAAAATCCCACCACCCACGAGCCATTGAAGCTGCCACTAAATATTTCCTTACCCAATCAGCTGCATCTGCCCTAGTCTTATTCTCAAGTATAACTAACGCATGACACACTGGACAGTGAGATATCACCCAGCTCACCCACCCAACATCCTCCCTAATTCTCACATCAGCAATCGCAATAAAACTAGGATTAGTACCATTCCACTTCTGATTTCCAGAAGTACTCCAAGGTTCCCCCTTAACTACCGGCCTCCTTCTATCAACCATT…
Basileuterus_tristriatus_JQ727261	ATAAACCCACAAGCAAATCTAATTTTCATCATCAGCTTACTCCTAGGAACAACCATTACCATCTCAAGCAACCATTGAATCATAGCCTGAACCGGCCTTGAAATCAATACGCTTGCCATCCTCCCGCTAATCTCAAAATCCCACCACCCACGAGCCATTGAAGCTGCCACTAAATATTTCCTTACCCAATCAGCTGCATCTGCCCTAGTCTTATTCTCAAGTATAACTAACGCATGACACACTGGACAGTGAGATATCACCCAGCTCACCCACCCAACATCCTCCCTAATTCTCACATCAGCAATCGCAATAAAACTAGGATTAGTACCATTCCACTTCTGATTTCCAGAAGTACTCCAAGGTTCCCCCTTAACTACCGGCCTCCTTCTATCAACCATT…
Basileuterus_tristriatus_JQ727268	ATAAACCCACAAGCAAATCTAATTTTCATCATCAGCTTACTCCTAGGAACAACCATTACCATCTCAAGCAACCATTGAATCATAGCCTGAACCGGCCTTGAAATCAATACGCTTGCCATCCTCCCGCTAATCTCAAAATCCCACCACCCACGAGCCATTGAAGCTGCCACTAAATATTTCCTTACCCAATCAGCTGCATCTGCCCTAGTCTTATTCTCAAGTATAACTAACGCATGACACACTGGACAGTGAGATATCACCCAGCTCACCCACCCAACATCCTCCCTAATTCTCACATCAGCAATCGCAATAAAACTAGGATTAGTACCATTCCACTTCTGATTTCCAGAAGTACTCCAAGGTTCCCCCTTAACTACCGGCCTCCTTCTATCAACCATT…
Basileuterus_tristriatus_JQ727287	ATAAACCCACAAGCAAATCTAATTTTCATCATCAGCTTACTCCTAGGAACAACCATTACCATCTCAAGCAACCATTGAATCATAGCCTGAACCGGCCTTGAAATCAATACGCTTGCCATCCTCCCGCTAATCTCAAAATCCCACCACCCACGAGCCATTGAAGCTGCCACTAAATATTTCCTTACCCAATCAGCTGCATCTGCCCTAGTCTTATTCTCAAGTATAACTAACGCATGACACACTGGACAGTGAGATATCACCCAGCTCACCCACCCAACATCCTCCCTAATTCTCACATCAGCAATCGCAATAAAACTAGGATTAGTACCATTCCACTTCTGATTTCCAGAAGTACTCCAAGGTTCCCCCTTAACTACCGGCCTCCTTCTATCAACCATT…
Basileuterus_tristriatus_JQ727418	ATAAACCCACAGGCAAATCTAATTTTCATCATCAGCTTACTCTTAGGAACAACCATTACCATCTCAAGCAACCATTGAATCATAGCCTGAACCGGCCTTGAAATCAATACGCTTGCCATCCTCCCGCTAATCTCAAAATCACACCACCCACGAGCTATTGAAGCTGCCACTAAATACTTCCTTACCCAGTCAGCTGCATCTGCCCTAGTATTATTCTCAAGTATAACTAACGCATGGCATACTGGACAGTGAGATATCACCCAGCTCACCCACCCAACGTCCTCCCTAATTCTCACATCAGCAATCGCAATAAAACTAGGATTAGTACCATTCCACTTCTGATTTCCAGAAGTACTCCAAGGTTCCCCCTTAACTACCGGCCTCCTTCTATCAACCATT…
Basileuterus_tristriatus_JQ727420	ATAAACCCACAGGCAAATCTAATTTTCATCATCAGCTTACTCTTAGGAACAACCATTACCATCTCGAGCAACCATTGAATCATAGCCTGAACCGGCCTTGAAATCAATACGCTTGCCATCCTCCCGCTAATCTCAAAATCACACCACCCACGAGCTATTGAAGCTGCCACCAAATACTTCCTTACCCAGTCAGCTGCATCTGCCCTAGTATTATTCTCAAGTATAACTAACGCATGGCATACTGGACAGTGAGATATCACCCAGCTCACCCACCCAACGTCCTCCCTAATTCTCACATCAGCAATCGCAATAAAACTAGGATTAGTACCATTCCACTTCTGATTTCCAGAAGTACTCCAAGGTTCCCCCTTAACTACCGGCCTCCTTCTATCAACCATT…
Basileuterus_tristriatus_JQ727425	ATAAACCCACAGGCAAATCTAATTTTCATCATCAGCTTACTCTTAGGAACAACCATTACCATCTCAAGCAACCATTGAATCATAGCCTGAACCGGCCTTGAAATCAATACGCTTGCCATCCTCCCGCTAATCTCAAAATCACACCACCCACGAGCTATTGAAGCTGCCACTAAATACTTCCTTACCCAGTCAGCTGCATCTGCCCTAGTATTATTCTCAAGTATAACTAACGCATGGCATACTGGACAGTGAGATATCACCCAGCTCACCCACCCAACGTCCTCCCTAATTCTCACATCAGCAATCGCAATAAAACTAGGATTAGTACCATTCCACTTCTGATTTCCAGAAGTACTCCAAGGTTCCCCCTTAACTACCGGCCTCCTTCTATCAACCATT…
Basileuterus_tristriatus_JQ727414	ATAAACCCACAGGCAAATCTAATTTTCATCATCAGCTTACTCTTAGGAACAACCATTACCATCTCAAGCAACCATTGAATCATAGCCTGAACCGGCCTTGAAATCAATACGCTTGCCATCCTCCCGCTAATCTCAAAATCACACCACCCACGAGCTATTGAAGCTGCCACTAAATACTTCCTTACCCAGTCAGCTGCATCTGCCCTAGTATTATTCTCAAGTATAACCAACGCATGGCATACTGGACAGTGAGATATCACCCAGCTCACCCACCCAACGTCCTCCCTAATTCTCACATCAGCAATCGCAATAAAACTAGGATTAGTACCATTCCACTTCTGATTTCCAGAAGTACTCCAAGGTTCCCCCTTAACTACCGGCCTCCTTCTATCAACCATT…
Basileuterus_tristriatus_JQ727424	ATAAACCCACAGGCAAATCTAATTTTCATCATCAGCTTACTCTTAGGAACAACCATTACCATCTCAAGCAACCATTGAATCATAGCCTGAACCGGCCTTGAAATCAATACGCTTGCCATCCTCCCGCTAATCTCAAAATCACACCACCCACGAGCTATTGAAGCTGCCACTAAATACTTCCTTACCCAGTCAGCTGCATCTGCCCTAGTATTATTCTCAAGTATAACTAACGCATGGCATACTGGACAGTGAGATATCACCCAGCTCACCCACCCAACGTCCTCCCTAATTCTCACATCAGCAATCGCAATAAAACTAGGATTAGTACCATTCCACTTCTGATTTCCAGAAGTACTCCAAGGTTCCCCCTTAACTACCGGCCTCCTTCTATCAACCATT…
Basileuterus_tristriatus_JQ727415	ATAAACCCACAGGCAAATCTAATTTTCATCATCAGCTTACTATTAGGAACAACCATTACCATCTCAAGCAACCATTGAATCATAGCCTGAACCGGCCTTGAAATCAATACGCTTGCCATCCTCCCGCTAATCTCAAAATCACACCACCCACGAGCTATTGAAGCTGCCACTAAATACTTCCTTACCCAGTCAGCTGCATCTGCCCTAGTATTATTCTCAAGTATAACTAACGCATGGCATACTGGACAGTGAGATATCACCCAGCTCACCCACCCAACGTCCTCCCTAATTCTCACATCAGCAATCGCAATAAAACTAGGATTAGTACCATTCCACTTCTGATTTCCAGAAGTACTCCAAGGTTCCCCCTTAACTACCGGCCTCCTTCTATCAACCATT…
Basileuterus_tristriatus_JQ727423	ATAAACCCACAGGCAAATCTAGTTTTCATCATCAGCTTACTCTTAGGAACAACCATTACCATCTCAAGCAATCATTGAATCATAGCCTGAACCGGCCTTGAAATCAATACGCTTGCCATCCTCCCGCTAATCTCAAAATCACACCACCCACGAGCTATTGAAGCTGCCACTAAATACTTCCTTACCCAGTCAGCTGCATCTGCCCTAGTATTATTCTCAAGTATAACTAACGCATGGCATACTGGACAGTGAGATATCACCCAGCTCACCCACCCAACGTCCTCCCTAATTCTCACATCAGCAATCGCAATAAAACTAGGATTAGTACCATTCCACTTCTGATTTCCAGAAGTACTCCAAGGTTCCCCCTTAACTACCGGCCTCCTTCTATCAACCATT…
Basileuterus_tristriatus_JQ727419	ATAAACCCACAGGCAAATCTAATTTTCATCATCAGCTTACTCTTAGGAACAACCATTACCATCTCAAGCAACCATTGAATCATAGCCTGAACCGGCCTTGAAATCAATACGCTTGCCATCCTCCCGCTAATCTCAAAATCACACCACCCACGAGCTATTGAAGCTGCCACTAAATACTTCCTTACCCAGTCAGCTGCATCTGCCCTAGTATTATTCTCAAGTATAACTAACGCATGGCATACTGGACAGTGAGATATCACCCAGCTCACCCACCCAACGTCCTCCCTAATTCTCACATCAGCAATCGCAATAAAACTAGGATTAGTACCATTCCACTTCTGATTTCCAGAAGTACTCCAAGGTTCCCCCTTAACTACCGGCCTTCTTCTATCAACCATT…
Basileuterus_tristriatus_JQ727410	ATAAACCCACAGGCAAATCTAATTTTCATCATCAGCTTACTCTTAGGAACAACCATTACCATCTCAAGCAACCATTGAATCATAGCCTGAACCGGCCTTGAAATCAATACGCTTGCCATCCTCCCGCTAATCTCAAAATCACACCACCCACGAGCTATTGAAGCTGCCACTAAATACTTCCTTACCCAGTCAGCTGCATCTGCCCTAGTATTATTCTCAAGTATAACTAACGCATGGCATACTGGACAGTGAGATATCACCCAGCTCACCCACCCAACGTCCTCCCTAATTCTCACATCAGCAATCGCAATAAAACTAGGATTAGTACCATTCCACTTCTGATTTCCAGAAGTACTCCAAGGTTCCCCCTTAACTACCGGCCTCCTTCTATCAACCATT…
Basileuterus_tristriatus_JQ727411	ATAAACCCACAGGCAAATCTAATTTTCATCATCAGCTTACTCTTAGGAACAACCATTACCATCTCAAGCAACCATTGAATCATAGCCTGAACCGGCCTTGAAATCAATACGCTTGCCATCCTCCCGCTAATCTCAAAATCACACCACCCACGAGCTATTGAAGCTGCCACTAAATACTTCCTTACCCAGTCAGCTGCATCTGCCCTAGTATTATTCTCAAGTATAACTAACGCATGGCATACTGGACAGTGAGATATCACCCAGCTCACCCACCCAACGTCCTCCCTAATTCTCACATCAGCAATCGCAATAAAACTAGGATTAGTACCATTCCACTTCTGATTTCCAGAAGTACTCCAAGGTTCCCCCTTAACTACCGGCCTCCTTCTATCAACCATT…
Basileuterus_tristriatus_JQ727413	ATAAACCCACAGGCAAATCTAATTTTCATCATCAGCTTACTCTTAGGAACAACCATTACCATCTCAAGCAACCATTGAATCATAGCCTGAACCGGCCTTGAAATCAATACGCTTGCCATCCTCCCGCTAATCTCAAAATCACACCACCCACGAGCTATTGAAGCTGCCACTAAATACTTCCTTACCCAGTCAGCTGCATCTGCCCTAGTATTATTCTCAAGTATAACTAACGCATGGCATACTGGACAGTGAGATATCACCCAGCTCACCCACCCAACGTCCTCCCTAATTCTCACATCAGCAATCGCAATAAAACTAGGATTAGTACCATTCCACTTCTGATTTCCAGAAGTACTCCAAGGTTCCCCCTTAACTACCGGCCTCCTTCTATCAACCATT…
Basileuterus_tristriatus_JQ727408	ATAAACCCACAGGCAAATCTAATTTTCATCATCAGCTTACTCTTAGGAACAACCATTACCATCTCAAGCAACCATTGAATCATAGCCTGAACCGGCCTTGAAATCAATACGCTTGCCATCCTCCCGCTAATCTCAAAATCACACCACCCACGAGCTATTGAAGCTGCCACTAAATACTTCCTTACCCAGTCAGCTGCATCTGCCCTAGTATTATTCTCAAGTATAACTAACGCATGGCATACTGGACAGTGAGATATCACCCAGCTCACCCACCCAACGTCCTCCCTAATTCTCACATCAGCAATCGCAATAAAACTAGGATTAGTACCATTCCACTTCTGATTTCCAGAAGTACTCCAAGGTTCCCCCTTAACTACCGGCCTCCTTCTATCAACCATT…
Basileuterus_tristriatus_JQ727409	ATAAACCCACAGGCAAATCTAATTTTCATCATCAGCTTACTCTTAGGAACAACCATTACCATCTCAAGCAACCATTGAATCATAGCCTGAACCGGCCTTGAAATCAATACGCTTGCCATCCTCCCGCTAATCTCAAAATCACACCACCCACGAGCTATTGAAGCTGCCACTAAATACTTCCTTACCCAGTCAGCTGCATCTGCCCTAGTATTATTCTCAAGTATAACTAACGCATGGCATACTGGACAGTGAGATATCACCCAGCTCACCCACCCAACGTCCTCCCTAATTCTCACATCAGCAATCGCAATAAAACTAGGATTAGTACCATTCCACTTCTGATTTCCAGAAGTACTCCAAGGTTCCCCCTTAACTACCGGCCTCCTTCTATCAACCATT…
Basileuterus_tristriatus_JQ727417	ATAAACCCACAGGCAAATCTAATTTTCATCATCAGCTTACTCTTAGGAACAACCATTACCATCTCAAGCAACCATTGAATCATAGCCTGAACCGGCCTTGAAATCAATACGCTTGCCATCCTCCCGCTAATCTCAAAATCACACCACCCACGAGCTATTGAAGCTGCCACTAAATACTTCCTTACCCAGTCAGCTGCATCTGCCCTAGTATTATTCTCAAGTATAACTAACGCATGGCATACTGGACAGTGAGATATCACCCAGCTCACCCACCCAACGTCCTCCCTAATTCTCACATCAGCAATCGCAATAAAACTAGGATTAGTACCATTCCACTTCTGATTTCCAGAAGTACTCCAAGGTTCCCCCTTAACTACCGGCCTCCTTCTATCAACCATT…
Basileuterus_tristriatus_JQ727421	ATAAACCCACAGGCAAATCTAATTTTCATCATCAGCTTACTCTTAGGAACAACCATTACCATCTCAAGCAACCATTGAATCATAGCCTGAACCGGCCTTGAAATCAATACGCTTGCCATCCTCCCGCTAATCTCAAAATCACACCACCCACGAGCTATTGAAGCTGCCACTAAATACTTCCTTACCCAGTCAGCTGCATCTGCCCTAGTATTATTCTCAAGTATAACTAACGCATGGCATACTGGACAGTGAGATATCACCCAGCTCACCCACCCAACGTCCTCCCTAATTCTCACATCAGCAATCGCAATAAAACTAGGATTAGTACCATTCCACTTCTGATTTCCAGAAGTACTCCAAGGTTCCCCCTTAACTACCGGCCTCCTTCTATCAACCATT…
Basileuterus_tristriatus_JQ727416	ATAAACCCACAGGCAAATCTAATTTTCATCATCAGCTTACTCTTAGGAACAACCATTACCATCTCAAGCAACCATTGAATCATAGCCTGAGCCGGCCTTGAAATCAATACGCTTGCCATCCTCCCGCTAATCTCAAAATCACACCACCCACGAGCTATTGAAGCTGCCACTAAATACTTCCTTACCCAGTCAGCTGCATCTGCCCTAGTATTATTCTCAAGTATAACTAACGCATGGCATACTGGACAGTGAGATATCACCCAGCTCACCCACCCAACGTCCTCCCTAATTCTCACATCAGCAATCGCAATAAAACTAGGATTAGTACCATTCCACTTCTGATTTCCAGAAGTACTCCAAGGTTCCCCCTTAACTACCGGCCTCCTTCTATCAACCATT…
Basileuterus_tristriatus_JQ727422	ATAAACCCACAGGCAAATCTAATTTTCATCATCAGCTTACTCTTAGGAACAACCATTACCATCTCAAGCAACCATTGAATCATAGCCTGAGCCGGCCTTGAAATCAATACGCTTGCCATCCTCCCGCTAATCTCAAAATCACACCACCCACGAGCTATTGAAGCTGCCACTAAATACTTCCTTACCCAGTCAGCTGCATCTGCCCTAGTATTATTCTCAAGTATAACTAACGCATGGCATACTGGACAGTGAGATATCACCCAGCTCACCCACCCAACGTCCTCCCTAATTCTCACATCAGCAATCGCAATAAAACTAGGATTAGTACCATTCCACTTCTGATTTCCAGAAGTACTCCAAGGTTCCCCCTTAACTACCGGCCTCCTTCTATCAACCATT…
Basileuterus_tristriatus_JQ727412	ATAAACCCACAGGCAAATCTAATTTTCATCATCAGCTTACTCTTAGGAACAACCATTACCATCTCAAGCAACCATTGAATCATAGCCTGAACCGGCCTTGAAATCAATACGCTTGCCATCCTCCCGCTAATCTCAAAATCACACCACCCACGAGCTATTGAAGCTGCCACTAAATACTTCCTTACCCAGTCAGCTGCATCTGCCCTAGTATTATTCTCAAGTATAACTAACGCATGGCATACTGGACAGTGAGATATCACCCAGCTCACCCACCCAACGTCCTCCCTAATTCTCACATCAGCAATCGCAATAAAACTAGGATTAGTACCATTCCACTTCTGATTTCCAGAAGTACTCCAAGGTTCCCCCTTAACTACCGGCCTCCTTCTATCAACCATT…
Basileuterus_tristriatus_JQ727380	ATAAACCCACAAGCAAATCTAATTTTCATCATCAGCTTACTCCTAGGAACAACCATTACCATCTCAAGCAACCATTGAATCATAGCCTGAACTGGCCTTGAGATCAATACGCTTGCCATCCTCCCGCTAATTTCAAAATCCCACCACCCACGAGCCATTGAAGCTGCCACTAAATATTTCCTTACCCAATCAGCTGCATCTGCCCTAGTCTTATTCTCAAGTATAACAAACGCATGACACACTGGACAGTGAGATATCACCCAACTCACCCACCCAACGTCCTCCCTAATTCTCACATCAGCAATCGCAATAAAACTAGGATTAGTACCATTCCACTTCTGATTTCCAGAAGTACTCCAAGGTTCCCCCTTAACTACCGGACTCCTCCTATCAACCATT…
Basileuterus_tristriatus_JQ727372	ATAAACCCACAAGCAAATCTAATTTTCATCATCAGCTTACTCCTAGGAACAACCATTACCATCTCAAGCAACCATTGAATCATAGCCTGAACTGGCCTCGAGATCAATACGCTTGCCATCCTCCCGCTAATTTCAAAATCCCACCACCCACGAGCCATTGAAGCTGCCACTAAATATTTCCTTACCCAATCAGCTGCATCTGCCCTAGTCTTATTCTCAAGTATAACAAACGCATGACACACTGGACAGTGAGATATCACCCAACTCACCCACCCAACGTCCTCCCTAATTCTCACATCAGCAATCGCAATAAAACTAGGATTAGTACCATTCCACTTCTGATTCCCAGAAGTACTCCAAGGTTCCCCATTAACTACCGGACTCCTCCTATCAACCATT…
Basileuterus_tristriatus_JQ727373	ATAAACCCACAAGCAAATCTAATTTTCATCATCAGCTTACTCCTAGGAACAACCATTACCATCTCAAGCAACCATTGAATCATAGCCTGAACTGGCCTTGAGATCAATACGCTTGCCATCCTCCCGCTAATTTCAAAATCCCACCACCCACGAGCCATTGAAGCTGCCACTAAATATTTCCTTACCCAATCAGCTGCATCTGCCCTAGTCTTATTCTCAAGTATAACAAACGCATGACACACTGGACAGTGAGATATCACCCAACTCACCCACCCAACGTCCTCCCTAATTCTCACATCAGCAATCGCAATAAAACTAGGATTAGTACCATTCCACTTCTGATTCCCAGAAGTACTCCAAGGTTCCCCCTTAACTACCGGACTCCTCCTATCAACCATT…
Basileuterus_tristriatus_JQ727370	ATAAACCCACAAGCAAATCTAATTTTCATCATCAGCTTACTCCTAGGAACAACCATTACCATCTCAAGCAACCATTGAATCATAGCCTGAACTGGCCTTGAGATCAATACGCTTGCCATCCTCCCGCTAATTTCAAAATCCCACCACCCACGAGCCATTGAAGCTGCCACTAAATATTTCCTTACCCAATCAGCTGCATCTGCCCTAGTCTTATTCTCAAGTATAACAAACGCATGACACACTGGACAGTGAGATATCACCCAACTCACCCACCCAACGTCCTCCCTAATTCTCACATCAGCAATCGCAATAAAACTAGGATTAGTACCATTCCACTTCTGATTTCCAGAAGTACTCCAAGGTTCCCCCTTAACTACCGGACTCCTCCTATCAACCATT…
Basileuterus_tristriatus_JQ727386	ATAAACCCACAAGCAAATCTAATTTTCATCATCAGCTTACTCCTAGGAACAACCATTACCATCTCAAGCAACCATTGAATCATAGCCTGAACTGGCCTTGAGATCAATACGCTTGCCATCCTCCCGCTAATTTCAAAATCCCACCACCCACGAGCCATTGAAGCTGCCACTAAATATTTCCTTACCCAATCAGCTGCATCTGCCCTAGTCTTATTCTCAAGTATAACAAACGCATGACACACTGGACAGTGAGATATCACCCAACTCACCCACCCAACGTCCTCCCTAATTCTCACATCAGCAATCGCAATAAAACTAGGATTAGTACCATTCCACTTCTGATTTCCAGAAGTACTCCAAGGTTCCCCCTTAACTACCGGACTCCTCCTATCAACCATT…
Basileuterus_tristriatus_JQ727384	ATAAACCCACAAGCAAATCTAATTTTCATCATCAGCTTACTCCTAGGAACAACCATTACCATCTCAAGCAACCATTGAATCATAGCCTGAACTGGCCTTGAGATCAATACGCTTGCCATCCTCCCGCTAATTTCAAAATCCCACCACCCACGAGCCATTGAAGCTGCCACTAAATATTTCCTTACCCAATCAGCTGCATCTGCCCTAGTCTTATTCTCAAGTATAACAAACGCATGACACACTGGACAGTGAGATATCACCCAACTCACCCACCCAACGTCCTCCCTAATTCTCACATCAGCAATCGCAATAAAACTAGGATTAGTACCATTCCACTTCTGATTTCCAGAAGTACTCCAAGGTTCCCCCTTAACTACCGGACTCCTCCTATCAACCATT…
Basileuterus_tristriatus_JQ727377	ATAAACCCACAAGCAAATCTAATTTTCATCATCAGCTTACTCCTAGGAACAACCATTACCATCTCAAGCAACCATTGAATCATAGCCTGAACTGGCCTTGAGATCAATACGCTTGCCATCCTCCCGCTAATTTCAAAATCCCACCACCCACGAGCCATTGAAGCTGCCACTAAATATTTCCTTACCCAATCAGCTGCATCTGCCCTAGTCTTATTCTCAAGTATAACAAACGCATGACACACTGGACAGTGAGATATCACCCAACTCACCCACCCAACGTCCTCCCTAATTCTCACATCAGCAATCGCAATAAAACTAGGATTAGTACCATTCCACTTCTGATTTCCAGAAGTACTCCAAGGTTCCCCCTTAACTACCGGACTCCTCCTATCAACCATT…
Basileuterus_tristriatus_JQ727378	ATAAACCCACAAGCAAATCTAATTTTCATCATCAGCTTACTCCTAGGAACAACCATTACCATCTCAAGCAACCATTGAATCATAGCCTGAACTGGCCTTGAGATCAATACGCTTGCCATCCTCCCGCTAATTTCAAAATCCCACCACCCACGAGCCATTGAAGCTGCCACTAAATATTTCCTTACCCAATCAGCTGCATCTGCCCTAGTCTTATTCTCAAGTATAACAAACGCATGACACACTGGACAGTGAGATATCACCCAACTCACCCACCCAACGTCCTCCCTAATTCTCACATCAGCAATCGCAATAAAACTAGGATTAGTACCATTCCACTTCTGATTTCCAGAAGTACTCCAAGGTTCCCCCTTAACTACCGGACTCCTCCTATCAACCATT…
Basileuterus_tristriatus_JQ727383	ATAAACCCACAAGCAAATCTAATTTTCATCATCAACTTACTCCTAGGAACAACCATTACCATCTCAAGCAACCATTGAATCATAGCCTGAACTGGCCTTGAGATCAATACGCTTGCCATCCTCCCGCTAATTTCAAAATCCCACCACCCACGAGCCATTGAAGCTGCCACTAAATATTTCCTTACCCAATCAGCTGCATCTGCCCTAGTCTTATTCTCAAGTATAACAAACGCATGACACACTGGACAGTGAGATATCACCCAACTCACCCACCCAACGTCCTCCCTAATTCTCACATCAGCAATCGCAATAAAACTAGGATTAGTACCATTCCACTTCTGATTTCCAGAAGTACTCCAAGGTTCCCCCTTAACTACCGGACTCCTCCTATCAACCATT…
Basileuterus_tristriatus_JQ727374	ATAAACCCTCAAGCAAATCTAATTTTCATCATCAGCTTACTCCTAGGAACAACCATTACCATCTCAAGCAACCATTGAATCATAGCCTGAACTGGCCTTGAGATCAATACGCTTGCCATCCTCCCGCTAATTTCAAAATCCCACCACCCACGAGCCATTGAAGCTGCCACTAAATATTTCCTTACCCAATCAGCTGCATCTGCCCTAGTCTTATTCTCAAGTATAACAAACGCATGACACACTGGACAGTGAGATATCACCCAACTCACCCACCCAACGTCCTCCCTAATTCTCACATCAGCAATCGCAATAAAACTAGGATTAGTACCATTCCACTTCTGATTTCCAGAAGTACTCCAAGGTTCCCCCTTAACTACCGGACTCCTCCTATCAACCATT…
Basileuterus_tristriatus_JQ727375	ATAAACCCACAAGCAAATCTAATTTTCATCATCAGCTTACTCCTAGGAACAACCATTACCATCTCAAGCAACCATTGAATCATGGCCTGAACTGGCCTTGAGATCAATACGCTTGCCATCCTCCCGCTAATTTCAAAATCCCACCACCCACGAGCCATTGAAGCTGCCACTAAATATTTCCTTACCCAATCAGCTGCATCTGCCCTAGTCTTATTCTCAAGTATAACAAACGCATGACACACTGGACAGTGAGATATCACCCAACTCACCCACCCAACGTCCTCCCTAATTCTCACATCAGCAATCGCAATAAAACTAGGATTAGTACCATTCCACTTCTGATTTCCAGAAGTACTCCAAGGTTCCCCCTTAACTACCGGACTCCTCCTATCAACCATT…
Basileuterus_tristriatus_JQ727379	ATAAACCCACAAGCAAATCTAATTTTCATCATCAGCTTACTCCTAGGAACAACCATTACCATCTCAAGCAACCATTGAATCATAGCCTGAACTGGCCTTGAGATCAATACGCTTGCCATCCTCCCGCTAATTTCAAAATCCCACCACCCACGAGCCATTGAAGCTGCCACTAAATATTTCCTTACCCAATCAGCTGCATCCGCCCTAGTCTTATTCTCAAGTATAACAAACGCATGACACACTGGACAGTGAGATATCACCCAACTCACCCACCCAACGTCCTCCCTAATTCTCACATCAGCAATCGCAATAAAACTAGGATTAGTACCATTCCACTTCTGATTTCCAGAAGTACTCCAAGGTTCCCCCTTAACTACCGGACTCCTCCTATCAACCATT…
Basileuterus_tristriatus_JQ727382	ATAAACCCACAAGCAAATCTAATTTTCATCATCAGCTTACTCCTAGGAACAACCATTACCATCTCAAGCAACCATTGAATCATAGCCTGAACTGGCCTTGAGATCAATACGCTTGCCATCCTCCCGCTAATTTCAAAATCCCACCACCCACGAGCCATTGAAGCTGCCACTAAATATTTCCTTACCCAATCAGCTGCATCTGCCCTAGTCTTATTCTCAAGTATAACAAACGCATGACACACTGGACAGTGAGATATCACCCAACTCACCCACCCAACGTCCTCCCTAATTCTCACATCAGCAATCGCAATAAAACTAGGATTAGTACCATTCCACTTCTGATTTCCAGAAGTACTCCAAGGTTCCCCCTTAACTACCGGACTCCTCCTATCAACCATT…
Basileuterus_tristriatus_JQ727385	ATAAACCCACAAGCAAATCTAATTTTCATCATCAGCTTACTCCTAGGAACAACCATTACCATCTCAAGCAACCATTGAATCATAGCCTGAACTGGCCTTGAGATCAATACGCTTGCCATCCTCCCGCTAATTTCAAAATCCCACCACCCACGAGCCATTGAAGCTGCCACTAAATATTTCCTTACCCAATCAGCTGCATCTGCCCTAGTCTTATTCTCAAGTATAACAAACGCATGACACACTGGACAGTGAGATATCACCCAACTCACCCACCCAACGTCCTCCCTAATTCTCACATCAGCAATCGCAATAAAACTAGGATTAGTACCATTCCACTTCTGATTTCCAGAAGTACTCCAAGGTTCCCCCTTAACTACCGGACTCCTCCTATCAACCATT…
Basileuterus_tristriatus_JQ727381	ATAAACCCACAAGCAAATCTAATTTTCATCATCAGCTTACTCCTAGGAACAACCATTACCATCTCAAGCAACCATTGAATCATAGCCTGAACTGGCCTTGAGATCAATACGCTTGCCATCCTCCCGCTAATTTCAAAATCCCACCACCCACGAGCCATTGAAGCTGCCACTAAATATTTCCTTACCCAATCAGCTGCATCTGCCCTAGTCTTATTCTCAAGTATAACAAACGCATGACACACTGGACAGTGAGATATCACCCAACTCACCCACCCAACGTCCTCCCTAATTCTCACATCAGCAATCGCAATAAAACTAGGATTAGTACCATTCCACTTCTGATTTCCAGAAGTACTCCAAGGTTCCCCCTTAACTACCGGACTCCTCCTATCAACCATT…
Basileuterus_tristriatus_JQ727376	ATAAACCCACAAGCAAATCTAATTTTCATCATCAGCTTACTCCTAGGAACAACCATTACCATCTCAAGCAACCATTGAATCATAGCCTGAACTGGCCTTGAGATCAATACGCTTGCCATCCTCCCGCTAATTTCAAAATCCCACCACCCACGAGCCATTGAAGCTGCCACTAAATATTTCCTTACCCAATCAGCTGCATCTGCCCTAGTCTTATTCTCAAGTATAACAAACGCATGACACACTGGACAGTGAGATATCACCCAACTCACCCACCCAACGTCCTCCCTAATTCTCACATCAGCAATCGCAATAAAACTAGGATTAGTACCATTCCACTTCTGATTTCCAGAAGTACTCCAAGGTTCCCCCTTAACTACCGGACTCCTCCTATCAACCATT…
Basileuterus_tristriatus_JQ727387	ATAAACCCACAAGCAAATCTAATTTTCATCATCAGCTTACTCCTAGGAACAACCATTACCATCTCAAGCAACCATTGAATCATAGCCTGAACCGGCCTTGAGATCAATACGCTTGCCATCCTCCCGCTAATCTCAAAGTCCCACCACCCACGAGCCATTGAAGCTGCCACTAAGTATTTCCTTACCCAATCAGCTGCATCTGCCCTAGTCTTATTCTCAAGTATAACTAACGCATGACATACCGGACAGTGAGACATCACCCAGCTCACCCACCCAACGTCCTCCCTAATTCTCACATCAGCAATCGCAATAAAACTAGGATTAGTACCATTCCACTTCTGATTTCCAGAAGTACTCCAAGGTTCCCCCTTAACCACCGGCCTCCTCCTATCAACCATT…
Basileuterus_tristriatus_JQ727402	ATAAACCCACAAGCAAATCTAATTTTCATCATCAGCTTACTCCTAGGAACAACCATTACCATCTCAAGCAACCATTGAATCATAGCCTGAACCGGCCTTGAGATCAATACGCTTGCCATCCTCCCGCTAATCTCAAAGTCCCACCACCCACGAGCCATTGAAGCTGCCACTAAATATTTCCTTACCCAATCAGCTGCATCTGCCCTAGTCTTATTCTCAAGTATAACTAACGCATGACATACCGGACAGTGAGACATCACCCAGCTCACCCACCCAACATCCTCCCTAATTCTCACATCAGCAATCGCAATAAAACTAGGATTAGTACCATTCCACTTCTGATTTCCAGAAGTACTCCAAGGTTCCCCCTTAACCACCGGCCTCCTCCTATCAACCATT…
Basileuterus_tristriatus_JQ727403	ATAAACCCACAAGCAAATCTAATTTTCATCATCAGCTTACTCCTAGGAACAACCATTACCATCTCAAGCAACCATTGAATCATAGCCTGAACCGGCCTTGAGATCAATACGCTTGCCATCCTCCCGCTAATCTCAAAGTCCCACCACCCACGAGCCATTGAAGCTGCCACTAAATATTTCCTTACCCAATCAGCTGCATCTGCCCTAGTCTTATTCTCAAGTATAACTAACGCATGACATACCGGACAGTGAGACATCACCCAGCTCACCCACCCAACGTCCTCCCTAATTCTCACATCAGCAATCGCAATAAAACTAGGATTAGTACCATTCCACTTCTGATTTCCAGAAGTACTCCAAGGTTCCCCCTTAACCACCGGCCTCCTCCTATCAACCATT…
Basileuterus_tristriatus_JQ727404	ATAAACCCCCAAGCAAATCTAATTTTCATCATCAGCTTACTCCTAGGAACAACCATTACCATCTCAAGCAACCATTGAATCATAGCCTGAACCGGCCTTGAGATCAATACGCTTGCCATCCTCCCGCTAATCTCAAAGTCCCACCACCCACGAGCCATTGAAGCTGCCACTAAATATTTCCTTACCCAATCAGCTGCATCTGCCCTAGTCTTATTCTCAAGTATAACTAACGCATGACATACCGGACAGTGAGACATCACCCAGCTCACCCACCCAACGTCCTCCCTAATTCTCACATCAGCAATCGCAATAAAACTAGGATTAGTACCATTCCACTTCTGATTTCCAGAAGTACTCCAAGGTTCCCCCTTAACCACCGGCCTCCTCCTATCAACCATT…
Basileuterus_tristriatus_JQ727394	ATAAACCCACAAGCAAATCTAATTTTCATCATCAGCTTACTCCTAGGAACAACCATTACCATCTCAAGCAACCATTGAATCATAGCCTGAACCGGCCTTGAGATCAATACGCTTGCCATCCTCCCGCTAATCTCAAAGTCCCACCACCCACGAGCCATTGAAGCTGCCACTAAATATTTCCTTACCCAATCAGCTGCATCTGCCCTAGTCTTATTCTCAAGTATAACTAACGCATGACATACCGGACAGTGAGACATCACCCAGCTCACCCACCCAACGTCCTCCCTAATTCTCACATCAGCAATCGCAATAAAACTAGGATTAGTACCATTCCACTTCTGATTTCCAGAAGTACTCCAAGGTTCCCCCTTAACCACCGGCCTCCTCCTATCAACCATT…
Basileuterus_tristriatus_JQ727401	ATAAACCCACAAGCAAATCTAATTTTCATCATCAGCTTACTCCTAGGAACAACCATTACCATCTCAAGCAACCATTGAATCATAGCCTGAACCGGCCTTGAGATCAATACGCTTGCCATCCTCCCGCTAATCTCAAAGTCCCACCACCCACGAGCCATTGAAGCTGCCACTAAATATTTCCTTACCCAATCAGCTGCATCTGCCCTAGTCTTATTCTCAAGTATAACTAACGCATGACATACCGGACAGTGAGACATCACCCAGCTCACCCACCCAACGTCCTCCCTAATTCTCACATCAGCAATCGCAATAAAACTAGGATTAGTACCATTCCACTTCTGATTTCCAGAAGTACTCCAAGGTTCCCCCTTAACCACCGGCCTCCTCCTATCAACCATT…
Basileuterus_tristriatus_JQ727389	ATAAACCCACAAGCAAATCTAATTTTCATCATCAGCTTACTCCTAGGAACAACCATTACCATCTCAAGCAACCATTGAATCATAGCCTGAACCGGCCTTGAGATTAATACGCTTGCCATCCTCCCGCTAATCTCAAAGTCCCACCACCCACGAGCCATTGAAGCTGCCACTAAATATTTCCTTACCCAATCAGCTGCATCTGCCCTAGTCTTATTCTCAAGTATAACTAACGCATGACATACCGGACAGTGAGACATCACCCAGCTCACCCACCCAACGTCCTCCCTAATTCTCACATCAGCAATCGCAATAAAACTAGGATTAGTACCATTCCACTTCTGATTTCCAGAAGTACTCCAAGGTTCCCCCTTAACCACCGGCCTCCTCCTATCAACCATT…
Basileuterus_tristriatus_JQ727395	ATAAACCCACAAGCAAATCTAATTTTCATCATCAGCTTACTCCTAGGAACAACCATTACCATCTCAAGCAACCATTGAATCATAGCCTGAACCGGCCTTGAGATCAATACGCTTGCCATCCTCCCGCTAATCTCAAAGTCCCACCACCCACGAGCCATTGAAGCTGCCACTAAATATTTCCTTACCCAATCAGCTGCATCTGCCCTAGTCTTATTCTCAAGTATAACTAACGCATGACATACCGGACAGTGAGACATCACCCAGCTCACCCACCCAACGTCCTCCCTAATTCTCACATCAGCAATCGCAATAAAACTAGGATTAGTACCATTCCACTTCTGATTTCCAGAAGTACTCCAAGGTTCCCCCTTAACCACCGGCCTCCTCCTATCAACCATT…
Basileuterus_tristriatus_JQ727392	ATAAACCCACAAGCAAATCTAATTTTCATCATCAGCTTACTCCTAGGAACAACCATTACCATCTCAAGCAACCATTGAATCATAGCCTGAACCGGCCTTGAGATCAATACGCTTGCCATCCTCCCGCTAATCTCAAAGTCCCACCACCCACGAGCCATTGAAGCTGCCACTAAATATTTCCTTACCCAATCAGCTGCATCTGCCCTAGTCTTATTCTCAAGTATAACTAACGCATGACATACCGGACAGTGAGACATCACCCAGCTCACCCACCCAACGTCCTCCCTAATTCTCACATCAGCAATCGCAATAAAACTAGGATTAGTACCATTCCACTTCTGATTTCCAGAAGTACTCCAAGGTTCCCCCTTAACCACCGGCCTCCTCCTATCAACCATT…
Basileuterus_tristriatus_JQ727396	ATAAACCCACAAGCAAATCTAATTTTCATCATCAGCTTACTCCTAGGAACAACCATTACCATCTCAAGCAACCATTGAATCATAGCCTGAACCGGCCTTGAGATCAATACGCTTGCCATCCTCCCGCTAATCTCAAAGTCCCACCACCCACGAGCCATTGAAGCTGCCACTAAATATTTCCTTACCCAATCAGCTGCATCTGCCCTAGTCTTATTCTCAAGTATAACTAACGCATGACATACCGGACAGTGAGACATCACCCAGCTCACCCACCCAACGTCCTCCCTAATTCTCACATCAGCAATCGCAATAAAACTAGGATTAGTACCATTCCACTTCTGATTTCCAGAAGTACTCCAAGGTTCCCCCTTAACCACCGGCCTCCTCCTATCAACCATT…
Basileuterus_tristriatus_JQ727397	ATAAACCCACAAGCAAATCTAATTTTCATCATCAGCTTACTCCTAGGAACAACCATTACCATCTCAAGCAACCATTGAATCATAGCCTGAACCGGCCTTGAGATCAATACGCTTGCCATCCTCCCGCTAATCTCAAAGTCCCACCACCCACGAGCCATTGAAGCTGCCACTAAATATTTCCTTACCCAATCAGCTGCATCTGCCCTAGTCTTATTCTCAAGTATAACTAACGCATGACATACCGGACAGTGAGACATCACCCAGCTCACCCACCCAACGTCCTCCCTAATTCTCACATCAGCAATCGCAATAAAACTAGGATTAGTACCATTCCACTTCTGATTTCCAGAAGTACTCCAAGGTTCCCCCTTAACCACCGGCCTCCTCCTATCAACCATT…
Basileuterus_tristriatus_JQ727400	ATAAACCCACAAGCAAATCTAATTTTCATCATCAGCTTACTCCTAGGAACAACCATTACCATCTCAAGCAACCATTGAATCATAGCCTGAACCGGCCTTGAGATCAATACGCTTGCCATCCTCCCGCTAATCTCAAAGTCCCACCACCCACGAGCCATTGAAGCTGCCACTAAATATTTCCTTACCCAATCAGCTGCATCTGCCCTAGTCTTATTCTCAAGTATAACTAACGCATGACATACCGGACAGTGAGACATCACCCAGCTCACCCACCCAACGTCCTCCCTAATTCTCACATCAGCAATCGCAATAAAACTAGGATTAGTACCATTCCACTTCTGATTTCCAGAAGTACTCCAAGGTTCCCCCTTAACCACCGGCCTCCTCCTATCAACCATT…
Basileuterus_tristriatus_JQ727398	ATAAACCCACAAGCAAATCTAATTTTCATCATCAGCTTACTCCTAGGAACAACCATTACCATCTCAAGCAACCATTGAATCATAGCCTGAACCGGCCTTGAGATCAATACGCTTGCCATCCTCCCGCTAATCTCAAAGTCCCACCACCCACGAGCCATTGAAGCTGCCACTAAATATTTCCTTACCCAATCAGCTGCATCTGCCCTAGTCTTATTCTCAAGTATAACTAACGCATGACATACCGGACAGTGAGACATCACCCAGCTCACCCACCCAACGTCCTCCCTAATTCTCACATCAGCAATCGCAATAAAACTAGGATTAGTACCATTCCACTTCTGATTTCCAGAAGTACTCCAAGGTTCCCCCTTAACCACCGGCCTCCTCCTATCAACCATT…
Basileuterus_tristriatus_JQ727391	ATAAACCCACAAGCAAATCTAATTTTCATCATCAGCTTACTCCTAGGAACAACCATTACCATCTCAAGCAACCATTGAATCATAGCCTGAACCGGCCTTGAGATCAATACGCTTGCCATCCTCCCGCTAATCTCAAAGTCCCACCACCCACGAGCCATTGAAGCTGCCACTAAATATTTCCTTACCCAATCAGCTGCATCTGCCCTAGTCTTATTCTCAAGTATAACTAACGCATGACATACCGGACAGTGAGACATCACCCAGCTCACCCACCCAACGTCCTCCCTAATTCTCACATCAGCAATCGCAATAAAACTAGGATTAGTACCATTCCACTTCTGATTTCCAGAAGTACTCCAAGGTTCCCCCTTAACCACCGGCCTCCTCCTATCAACCATT…
Basileuterus_tristriatus_JQ727371	ATAAACCCACAAGCAAATCTAATTTTCATCATCAGCTTACTCCTAGGAACAACCATTACCATCTCAAGCAACCATTGAATCATAGCCTGAACCGGCCTTGAGATCAATACGCTTGCCATCCTCCCGCTAATCTCAAAGTCCCACCACCCACGAGCCATTGAAGCTGCCACTAAATATTTCCTTACCCAATCAGCTGCATCTGCCCTAGTCTTATTCTCAAGTATAACTAACGCATGACATACCGGACAGTGAGACATCACCCAGCTCACCCACCCAACGTCCTCCCTAATCCTCACATCAGCAATCGCAATAAAACTAGGATTAGTACCATTCCACTTCTGATTTCCAGAAGTACTCCAAGGTTCCCCCTTAACCACCGGCCTCCTCCTATCAACCATT…
Basileuterus_tristriatus_JQ727399	ATAAACCCACAAGCAAATCTAATTTTCATCATCAGCTTACTCCTAGGAACAACCATTACCATCTCAAGCAACCATTGAATCATAGCCTGAACCGGCCTTGAGATCAATACGCTTGCCATCCTCCCGCTAATCTCAAAGTCCCACCACCCACGAGCCATTGAAGCTGCCACTAAATATTTCCTTACCCAATCAGCTGCATCTGCCCTAGTCTTATTCTCAAGTATAACTAACGCATGACATACCGGACAGTGAGACATCACCCAGCTCACCCACCCAACGTCCTCCCTAATTCTCACATCAGCAATCGCAATAAAACTAGGATTAGTACCATTCCACTTCTGATTTCCAGAAGTACTCCAAGGTTCCCCCTTAACCACCGGCCTCCTCCTATCAACCATT…
Basileuterus_tristriatus_JQ727393	ATAAACCCACAAGCAAATCTAATTTTCATCATCAGCTTACTCCTAGGAACAACCATTACCATCTCAAGCAACCATTGAATCATAGCCTGAACCGGCCTTGAGATCAATACGCTTGCCATCCTCCCGCTAATCTCAAAGTCCCACCACCCACGAGCCATTGAAGCTGCCACTAAATATTTCCTTACCCAATCAGCTGCATCTGCCCTAGTCTTATTCTCAAGTATAACTAACGCATGACATACCGGACAGTGAGACATCACCCAGCTCACCCACCCAACGTCCTCCCTAATTCTCACATCAGCAATCGCAATAAAACTAGGATTAGTACCATTCCACTTCTGATTTCCAGAAGTACTCCAAGGTTCCCCCTTAACCACCGGCCTCCTCCTATCAACCATT…
Basileuterus_tristriatus_JQ727388	ATAAACCCACAAGCAAATCTAATTTTCATCATCAGCTTACTCCTAGGAACAACCATTACCATCTCAAGCAACCATTGAATCATAGCCTGAACCGGCCTTGAGATCAATACGCTTGCCATCCTCCCGCTAATCTCAAAGTCCCACCACCCACGAGCCATTGAAGCTGCCACTAAATATTTCCTTACCCAATCAGCTGCATCTGCCCTAGTCTTATTCTCAAGTATAACTAACGCATGACATACCGGACAGTGAGACATCACCCAGCTCACCCACCCAACGTCCTCCCTAATTCTCACATCAGCAATCGCAATAAAACTAGGATTAGTACCATTCCACTTCTGATTTCCAGAAGTACTCCAAGGTTCCCCCTTAACCACCGGCCTCCTCCTATCAACCATT…
Basileuterus_tristriatus_JQ727390	ATAAACCCACAAGCAAATCTAATTTTCATCATCAGCTTACTCCTAGGAACAACCATTACCATCTCAAGCAACCATTGAATCATAGCCTGAACCGGCCTTGAGATCAATACGCTTGCCATCCTCCCGCTAATCTCAAAGTCCCACCACCCACGAGCCATTGAAGCTGCCACTAAATATTTCCTTACCCAATCAGCTGCATCTGCCCTAGTCTTATTCTCAAGTATAACTAACGCATGACATACCGGACAGTGAGACATCACCCAGCTCACCCACCCAACGTCCTCCCTAATTCTCACATCAGCAATCGCAATAAAACTAGGATTAGTACCATTCCACTTCTGATTTCCAGAAGTACTCCAAGGTTCCCCCTTAACCACCGGCCTCCTCCTATCAACCATT…
Basileuterus_tristriatus_JQ727407	ATAAACCCACAAGCAAATCTAATTTTCATCATCAGCTTACTCCTAGGAACAACCATTACCATCTCAAGCAACCATTGAATCATAGCCTGAACCGGCCTTGAGATCAATACGCTTGCCATCCTCCCGCTAATCTCAAAATCCCACCACCCACGAGCCATTGAAGCTGCCACTAAATATTTCCTTACCCAATCAGCTGCATCTGCCCTAGTCTTATTCTCAAGTATAACTAACGCATGACATACCGGACAGTGAGATATCACCCAGCTCACCCACCCAACGTCCTCCCTAATTCTCACATCAGCAATCGCAATAAAACTAGGATTAGTACCATTCCACTTCTGATTTCCAGAAGTACTTCAAGGTTCCCCCTTAACTACAGGCCTCCTCCTATCAACCATT…
Basileuterus_tristriatus_JQ727406	ATAAACCCACAAGCAAATCTAATCTTCATCATCAGCTTACTCCTAGGAACAACCATTACCATCTCAAGCAACCATTGAATCATAGCCTGAACCGGCCTTGAGATCAATACGCTTGCCGTCCTCCCGCTAATCTCAAAATCCCACCACCCACGAGCCATTGAAGCTGCCACTAAATATTTCCTTACCCAATCAGCTGCATCTGCCCTAGTCTTATTCTCAAGTATAACTAACGCATGACATACCGGACAGTGAGATATCACCCAGCTCACCCACCCAACCTCCTCCCTAATTCTCACATCAGCAATCGCAATAAAACTAGGATTAGTACCATTCCACTTCTGATTTCCAGAAGTACTTCAAGGTTCCCCCTTAACTACCGGCCTCCTCCTATCAACCATC…
Basileuterus_tristriatus_JQ727405	ATAAACCCACAAGCAAATCTAATCTTCATCATCAGCTTACTCCTAGGAACAACCATTACCATCTCAAGCAACCATTGAATCATAGCCTGAACCGGCCTTGAGATCAATACGCTTGCCGTCCTCCCGCTAATCTCAAAATCCCACCACCCACGAGCCATTGAAGCTGCCACTAAATATTTCCTTACCCAATCAGCTGCATCTGCCCTAGTCTTATTCTCAAGTATAACTAACGCATGACATACCGGACAGTGAGATATCACCCAGCTCACCCACCCAACCTCCTCCCTAATTCTCACATCAGCAATCGCAATAAAACTAGGATTAGTACCATTCCACTTCTGATTTCCAGAAGTACTTCAAGGTTCCCCCTTAACTACCGGCCTCCTCCTATCAACCATC…
Basileuterus_coronatus_JQ727427	ATAAACCCCCAAGCTAACCTAATTTTCATCACCAGCCTACTCCTAGGAACAACCATTACCATCTCAAGCAACCATTGAATCATAGCCTGAACAGGCCTTGAAATCAACACGCTTGCCGTCCTCCCACTAATCTCAAAATCCCATCACCCACGAGCCATTGAAGCCGCCACTAAATACTTCCTCACCCAAGCAGCTGCATCCGCCCTCGTTTTATTCTCCAGTATAACCAACGCATGACACACTGGGCAATGAGACATCACCCAGCTCACTCACCCAGCATCCTCCCTAATCCTGACCTCAGCAATCGCAATGAAACTAGGACTAGTACCATTCCACTTCTGATTCCCAGAAGTACTCCAAGGCTCCCCCTTAACTACCGGTCTCCTTCTATCAACTATC…
Basileuterus_fraseri_JQ727426	ATAAACCCCCAAGCTAACCTAATTTTCATCACCAGTCTACTCCTAGGAACAACCATCACCATCTCAAGCAACCATTGAATCATAGCCTGAGCCGGCCTTGAAATCAATACGCTTGCCATCCTCCCACTAATCTCAAAATCCCATCACCCACGAGCCATTGAAGCCGCCACTAAATATTTCCTCACCCAAGCAGCTGCATCTGCCCTCGTTTTATTCTCCAGCATAACCAACGCATGACACACTGGGCAGTGAGACATCACCCAGCTCACCCACCCAACATCCTCCCTAATCCTAACCTCAGCAGTCGCAATGAAACTAGGACTAGTGCCATTCCACTTCTGATTCCCAGAAGTACTCCAAGGCTCCCCCTTAACTACCGGCCTCCTCCTATCAACCATC…
Basileuterus_basilicus_JQ727223	ATAAACCCACAAGCAAATCTAATTTTTATCACCAGCTTCCTCCTAGGAACAACCATCACCATCTCAAGCAATCATTGAATCATAGCCTGAGCCGGCCTTGAAATCAACACGCTTGCCATCCTCCCACTAATCTCAAAATCTCACCACCCACGAGCCATTGAAGCTGCCACTAAATACTTCCTCACCCAAGCAGCTGCGTCTGCCCTTGTCCTATTCTCCAGCATGACCAACGCATGGCACACCGGGCAATGAGACATTACACAACTCACTCACCCAGCATCCTCCCTAATTCTCACCTCAGCAATCGCAATAAAACTGGGACTAGTCCCCTTCCATTTCTGATTCCCAGAAGTGCTCCAAGGCTCCCCCCTAACCACCGGTCTCCTCCTATCAACCATC…
Basileuterus_basilicus_JQ727222	ATAAACCCACAAGCAAACCTAATTTTTATCACCAGCCTCCTCCTAGGAACAACCATTACCATCTCAAGCAATCATTGAATCATAGCCTGAGCCGGCCTTGAAATCAACACGCTTGCCATCCTCCCACTAATCTCAAAATCTCACCACCCACGAGCCATTGAAGCTGCCACTAAATACTTCCTCACCCAAGCAGCTGCGTCTGCCCTTGTCCTATTCTCCAGCATGACCAACGCATGGCACACCGGGCAATGAGACATTACACAACTCACTCACCCAGCATCCTCCCTAATTCTCACCTCAGCAATCGCAATAAAACTGGGACTAGTCCCCTTCCATTTCTGATTCCCAGAAGTGCTCCAAGGCTCCCCCCTAACCACCGGCCTCCTCCTATCAACCATC…
Basileuterus_luteoviridis_JQ727429	ATAAACCCCCAAGCAAATCTAATTTTCATCACCAGCCTACTCCTAGGAACAACCATTACCATCTCAAGCAACCATTGAATCATAGCCTGAACCGGCCTTGAAATCAACACGCTTGCCATCCTCCCACTAATCTCAAAATCTCATCACCCACGGGCCATTGAAGCTGCCACTAAATATTTCCTTACCCAAGCAGCTGCATCTGCCCTTGTTTTATTCTCCAGCATAACCAACGCATGACACACCGGGCAATGAGACATCACCCAACTCACTCACCCAATATCCTCCCTAATCCTCACCTCTGCAATCGCAATAAAACTGGGGCTGGTACCATTCCACTTCTGATTCCCAGAAGTACTTCAAGGCTCCCCCTTAACCACCGGCCTCCTCCTATCAACTATC…
Basileuterus_nigrocristatus_JQ727428	ATAAACCCACAAGCAAACCTAATTTTCATCACTAGCCTACTCCTAGGGACAACTATTACCATCTCAAGCAATCATTGAATCATAGCCTGAACTGGCCTTGAAATCAACACGCTTGCCATCCTCCCACTAATCTCAAAATCTCATCACCCACGATCCATTGAGGCTGCCACTAAATATTTCCTTACCCAAGCAGCTGCATCTGCCCTAGTTTTATTCTCCAGCATAACAAACGCATGACACACCGGACAGTGAGATATCACTCAGCTCACCCACCCAACATCCTCCCTAATCCTCACCTCAGCAATCGCAATAAAACTGGGATTAGTGCCATTTCACTTTTGATTCCCAGAAGTACTCCAAGGCTCCCCCTTAACCACCGGCCTCCTACTATCAACCATC…
	;
End;
