# Supplementary material for: A latitudinal phylogeographic diversity gradient in birds
Source: PLoS Biol. 2017 Apr 13;15(4):e2001073. doi: 10.1371/journal.pbio.2001073 (PMC5390966; doi:10.1371/journal.pbio.2001073)
Supplement: S1 Data — (ZIP) [file pbio.2001073.s015.zip › S1_Data/Calidris-ptilocnemis.nex]

#NEXUS
Begin data;
	Dimensions ntax=62 nchar=1029;
	Format datatype=DNA gap=- missing=?;
	Matrix
Calidris_maritima_AY156155	TGATGAAATTTCGGATCACTCCTAGGCATCTGCCTCATAACACAAATCCTAACCGGTCTCCTGCTTGCCATGCACTATACTGCAGACACAACCCTGGCCTTCTCATCCGTCGCTCACACATGCCGAAACGTACAATACGGCTGACTAATCCGCAACCTACATGCAAACGGAGCCTCATTCTTTTTCATCTGCATTTACTTCCATATCGGACGAGGCTTTTACTACGGCTCATACCTGTTCAAAGAGACCTGAAACACAGGAGTTATCCTACTACTAACCCTAATAGCAACCGCTTTCGTAGGATACGTACTTCCATGAGGACAAATATCCTTCTGAGGAGCCACAGTCATTACCAACCTATTCTCAGCTATCCCGTACATTGGCCAAACCCTGGTAGAA…
Calidris_maritima_AY156157	TGATGAAATTTCGGATCACTCCTAGGCATCTGCCTCATAACACAAATCCTAACCGGTCTCCTGCTTGCCATGCACTATACTGCAGACACAACCCTGGCCTTCTCATCCGTCGCTCACACATGCCGAAACGTACAATACGGCTGACTAATCCGCAACCTACATGCAAACGGAGCCTCATTCTTTTTCATCTGCATTTACTTCCATATCGGACGAGGCTTTTACTACGGCTCATACCTGTTCAAAGAGACCTGAAACACAGGAGTTATCCTACTACTAACCCTAATAGCAACCGCTTTCGTAGGATACGTACTTCCATGAGGACAAATATCCTTCTGAGGAGCCACAGTCATTACCAACCTATTCTCAGCTATCCCGTACATTGGCCAAACCCTGGTAGAA…
Calidris_maritima_AY156156	TGATGAAATTTCGGATCACTCCTAGGCATCTGCCTCATAACACAAATCCTAACCGGTCTCCTGCTTGCCATGCACTATACTGCAGACACAACCCTGGCCTTCTCATCCGTCGCTCACACATGCCGAAACGTACAATACGGCTGACTAATCCGCAACCTACATGCAAACGGAGCCTCATTCTTTTTCATCTGCATTTACTTCCATATCGGACGAGGCTTTTACTACGGCTCATACCTGTTCAAAGAGACCTGAAACACAGGAGTTATCCTACTACTAACCCTAATAGCAACCGCTTTCGTAGGATACGTACTTCCATGAGGACAAATATCCTTCTGAGGAGCCACAGTCATTACCAACCTATTCTCAGCTATCCCGTACATTGGCCAAACCCTGGTAGAA…
Calidris_maritima_AY156158	TGATGAAATTTCGGATCACTCCTAGGCATCTGCCTCATAACACAAATCCTAACCGGTCTCCTGCTTGCCATGCACTATACTGCAGACACAACCCTGGCCTTCTCATCCGTCGCTCACACATGCCGAAACGTACAATACGGCTGACTAATCCGCAACCTACATGCAAACGGAGCCTCATTCTTTTTCATCTGCATTTACTTCCATATCGGACGAGGCTTTTACTACGGCTCATACCTGTTCAAAGAGACCTGAAACACAGGAGTTATCCTACTACTAACCCTAATAGCAACCGCTTTCGTAGGATACGTACTTCCATGAGGACAAATATCCTTCTGAGGAGCCACAGTCATTACCAACCTATTCTCAGCTATCCCGTACATTGGCCAAACCCTGGTAGAA…
Calidris_ptilocnemis_AY156153	TGATTAAATTTCGGATCACTCCTAGGCATCTGCCTCATAACACAAATCTTGACTGGCCTCCTACTTGCCATACACTATACTGCAGACACAACCCTAGCCTTCTCATCCGTCGCCCACACATGCCGAAACGTACAATACGGCTGACTAATCCGCAACCTACATGCAAACGGAGCCTCATTCTTTTTCATCTGCATTTACTTCCACATCGGACGAGGTTTTTACTATGGCTCATACCTATTCAAAGAGACCTGAAACACAGGAGTTATCCTACTGCTAACCCTAATAGCAACCGCTTTCGTAGGATACGTACTTCCATGAGGACAAATATCCTTCTGAGGAGCCACAGTCATTACCAACCTATTCTCAGCTATCCCGTACATCGGCCAGACCCTAGTAGAA…
Calidris_ptilocnemis_AY156154	TGATGAAATTTCGGATCACTCCTAGGCATCTGCCTCATAACACAAATCTTGACTGGCCTCCTACTTGCCATACACTATACTGCAGACACAACCCTAGCCTTCTCATCCGTCGCCCACACATGCCGAAACGTACAATACGGCTGACTAATCCGCAACCTACATGCAAACGGAGCCTCATTCTTTTTCATCTGCATTTACTTCCACATCGGACGAGGTTTTTACTATGGTTCATACCTATTCAAAGAGACCTGAAACACAGGAGTTATCCTACTGCTAACCCTAATAGCAACCGCTTTCGTAGGATACGTACTTCCATGAGGACAAATATCCTTCTGAGGAGCCACAGTCATTACCAACCTATTCTCAGCTATCCCGTACATCGGCCAGACCCTAGTAGAA…
Calidris_ptilocnemis_AY156234	TGATTAAATTTCGGATCACTCCTAGGCATCTGCCTCATAACACAAATCTTGACTGGCCTCCTACTTGCCATACACTATACTGCAGACACAACCCTAGCCTTCTCATCCGTCGCCCACACATGCCGAAACGTACAATACGGCTGACTAATCCGCAACCTACATGCAAACGGAGCCTCATTCTTTTTCATCTGCATTTACTTCCACATCGGACGAGGTTTTTACTATGGCTCATACCTATTCAAAGAGACCTGAAACACAGGAGTTATCCTACTGCTAACCCTAATTGCAACCGCTTTCGTAGGATACGTACTTCCATGAGGACAAATATCCTTCTGAGGAGCCACAGTCATTACCAACCTATTCTCAGCTATCCCGTACATCGGCCAGACCCTAGTAGAA…
Calidris_ptilocnemis_AY156257	TGATGAAATTTCGGATCACTCCTAGGCATCTGCCTCATAACACAAATCTTGACTGGCCTCCTACTTGCCATACACTATACTGCAGACACAACCCTAGCCTTCTCATCCGTCGCCCACACATGCCGAAACGTACAATACGGCTGACTAATCCGCAACCTACATGCAAACGGAGCCTCATTCTTTTTCATCTGCATTTACTTCCACATCGGACGAGGTTTTTACTATGGCTCATACCTATTCAAAGAGACCTGAAACACAGGAGTTATCCTACTGCTAACCCTAATAGCAACCGCTTTCGTAGGATACGTACTTCCATGAGGACAAATATCCTTCTGAGGAGCCACAGTCATTACCAACCTATTCTCAGCTATCCCGTACATCGGCCAGACCCTAGTAGAA…
Calidris_ptilocnemis_AY156240	TGATGAAATTTCGGATCACTCCTAGGCATCTGCCTCATAACACAAATCTTGACTGGCCTCCTACTTGCCATACACTATACTGCAGACACAACCCTAGCCTTCTCATCCGTCGCCCACACATGCCGAAACGTACAATACGGCTGACTAATCCGCAACCTACATGCAAACGGAGCCTCATTCTTTTTCATCTGCATTTACTTCCACATCGGACGAGGTTTTTACTATGGCTCATACCTATTCAAAGAGACCTGAAACACAGGAGTTATCCTACTGCTAACCCTAATAGCAACCGCTTTCGTAGGATACGTACTTCCATGAGGACAAATATCCTTCTGAGGAGCCACAGTCATTACCAACCTATTCTCAGCTATCCCGTACATCGGCCAGACCCTAGTAGAA…
Calidris_ptilocnemis_AY156137	TGATGAAATTTCGGATCACTCCTAGGCATCTGCCTCATAACACAAATCTTGACTGGCCTCCTACTTGCCATACACTATACTGCAGACACAACCCTAGCCTTCTCATCCGTCGCCCACACATGCCGAAACGTACAATACGGCTGACTAATCCGCAACCTACATGCAAACGGAGCCTCATTCTTTTTCATCTGCATTTACTTCCACATCGGACGAGGTTTTTACTATGGCTCATACCTATTCAAAGAAACCTGAAACACAGGAGTTATCCTACTGCTAACCCTAATAGCAACCGCTTTCGTAGGATACGTACTTCCATGAGGACAAATATCCTTCTGAGGAGCCACAGTCATTACCAACCTATTCTCAGCTATCCCGTACATCGGCCAGACCCTAGTAGAA…
Calidris_ptilocnemis_AY156138	TGATGAAATTTCGGATCACTCCTAGGCATCTGCCTCATAACACAAATCTTGACTGGCCTCCTACTTGCCATACACTATACTGCAGACACAACCCTAGCCTTCTCATCCGTCGCCCACACATGCCGAAACGTACAATACGGCTGACTAATCCGCAACCTACATGCAAACGGAGCCTCATTCTTTTTCATCTGCATTTACTTCCACATCGGACGAGGTTTTTACTATGGCTCATACCTATTCAAAGAAACCTGAAACACAGGAGTTATCCTACTGCTAACCCTAATAGCAACCGCTTTCGTAGGATACGTACTTCCATGAGGACAAATATCCTTCTGAGGAGCCACAGTCATTACCAACCTATTCTCAGCTATCCCGTACATCGGCCAGACCCTAGTAGAA…
Calidris_ptilocnemis_AY156142	TGATGAAATTTCGGATCACTCCTAGGCATCTGCCTCATAACACAAATCTTGACTGGCCTCCTACTTGCCATACACTATACTGCAGACACAACCCTAGCCTTCTCATCCGTCGCCCACACATGCCGAAACGTACAATACGGCTGACTAATCCGCAACCTACATGCAAACGGAGCCTCATTCTTTTTCATCTGCATTTACTTCCACATCGGACGAGGTTTTTACTATGGCTCATACCTATTCAAAGAAACCTGAAACACAGGAGTTATCCTACTGCTAACCCTAATAGCAACCGCTTTCGTAGGATACGTACTTCCATGAGGACAAATATCCTTCTGAGGAGCCACAGTCATTACCAACCTATTCTCAGCTATCCCGTACATCGGCCAGACCCTAGTAGAA…
Calidris_ptilocnemis_AY156143	TGATGAAATTTCGGATCACTCCTAGGCATCTGCCTCATAACACAAATCTTGACTGGCCTCCTACTTGCCATACACTATACTGCAGACACAACCCTAGCCTTCTCATCCGTCGCCCACACATGCCGAAACGTACAATACGGCTGACTAATCCGCAACCTACATGCAAACGGAGCCTCATTCTTTTTCATCTGCATTTACTTCCACATCGGACGAGGTTTTTACTATGGCTCATACCTATTCAAAGAAACCTGAAACACAGGAGTTATCCTACTGCTAACCCTAATAGCAACCGCTTTCGTAGGATACGTACTTCCATGAGGACAAATATCCTTCTGAGGAGCCACAGTCATTACCAACCTATTCTCAGCTATCCCGTACATCGGCCAGACCCTAGTAGAA…
Calidris_ptilocnemis_AY156144	TGATGAAATTTCGGATCACTCCTAGGCATCTGCCTCATAACACAAATCTTGACTGGCCTCCTACTTGCCATACACTATACTGCAGACACAACCCTAGCCTTCTCATCCGTCGCCCACACATGCCGAAACGTACAATACGGCTGACTAATCCGCAACCTACATGCAAACGGAGCCTCATTCTTTTTCATCTGCATTTACTTCCACATCGGACGAGGTTTTTACTATGGCTCATACCTATTCAAAGAAACCTGAAACACAGGAGTTATCCTACTGCTAACCCTAATAGCAACCGCTTTCGTAGGATACGTACTTCCATGAGGACAAATATCCTTCTGAGGAGCCACAGTCATTACCAACCTATTCTCAGCTATCCCGTACATCGGCCAGACCCTAGTAGAA…
Calidris_ptilocnemis_AY156145	TGATGAAATTTCGGATCACTCCTAGGCATCTGCCTCATAACACAAATCTTGACTGGCCTCCTACTTGCCATACACTATACTGCAGACACAACCCTAGCCTTCTCATCCGTCGCCCACACATGCCGAAACGTACAATACGGCTGACTAATCCGCAACCTACATGCAAACGGAGCCTCATTCTTTTTCATCTGCATTTACTTCCACATCGGACGAGGTTTTTACTATGGCTCATACCTATTCAAAGAAACCTGAAACACAGGAGTTATCCTACTGCTAACCCTAATAGCAACCGCTTTCGTAGGATACGTACTTCCATGAGGACAAATATCCTTCTGAGGAGCCACAGTCATTACCAACCTATTCTCAGCTATCCCGTACATCGGCCAGACCCTAGTAGAA…
Calidris_ptilocnemis_AY156146	TGATGAAATTTCGGATCACTCCTAGGCATCTGCCTCATAACACAAATCTTGACTGGCCTCCTACTTGCCATACACTATACTGCAGACACAACCCTAGCCTTCTCATCCGTCGCCCACACATGCCGAAACGTACAATACGGCTGACTAATCCGCAACCTACATGCAAACGGAGCCTCATTCTTTTTCATCTGCATTTACTTCCACATCGGACGAGGTTTTTACTATGGCTCATACCTATTCAAAGAAACCTGAAACACAGGAGTTATCCTACTGCTAACCCTAATAGCAACCGCTTTCGTAGGATACGTACTTCCATGAGGACAAATATCCTTCTGAGGAGCCACAGTCATTACCAACCTATTCTCAGCTATCCCGTACATCGGCCAGACCCTAGTAGAA…
Calidris_ptilocnemis_AY156147	TGATGAAATTTCGGATCACTCCTAGGCATCTGCCTCATAACACAAATCTTGACTGGCCTCCTACTTGCCATACACTATACTGCAGACACAACCCTAGCCTTCTCATCCGTCGCCCACACATGCCGAAACGTACAATACGGCTGACTAATCCGCAACCTACATGCAAACGGAGCCTCATTCTTTTTCATCTGCATTTACTTCCACATCGGACGAGGTTTTTACTATGGCTCATACCTATTCAAAGAAACCTGAAACACAGGAGTTATCCTACTGCTAACCCTAATAGCAACCGCTTTCGTAGGATACGTACTTCCATGAGGACAAATATCCTTCTGAGGAGCCACAGTCATTACCAACCTATTCTCAGCTATCCCGTACATCGGCCAGACCCTAGTAGAA…
Calidris_ptilocnemis_AY156148	TGATGAAATTTCGGATCACTCCTAGGCATCTGCCTCATAACACAAATCTTGACTGGCCTCCTACTTGCCATACACTATACTGCAGACACAACCCTAGCCTTCTCATCCGTCGCCCACACATGCCGAAACGTACAATACGGCTGACTAATCCGCAACCTACATGCAAACGGAGCCTCATTCTTTTTCATCTGCATTTACTTCCACATCGGACGAGGTTTTTACTATGGCTCATACCTATTCAAAGAAACCTGAAACACAGGAGTTATCCTACTGCTAACCCTAATAGCAACCGCTTTCGTAGGATACGTACTTCCATGAGGACAAATATCCTTCTGAGGAGCCACAGTCATTACCAACCTATTCTCAGCTATCCCGTACATCGGCCAGACCCTAGTAGAA…
Calidris_ptilocnemis_AY156149	TGATGAAATTTCGGATCACTCCTAGGCATCTGCCTCATAACACAAATCTTGACTGGCCTCCTACTTGCCATACACTATACTGCAGACACAACCCTAGCCTTCTCATCCGTCGCCCACACATGCCGAAACGTACAATACGGCTGACTAATCCGCAACCTACATGCAAACGGAGCCTCATTCTTTTTCATCTGCATTTACTTCCACATCGGACGAGGTTTTTACTATGGCTCATACCTATTCAAAGAAACCTGAAACACAGGAGTTATCCTACTGCTAACCCTAATAGCAACCGCTTTCGTAGGATACGTACTTCCATGAGGACAAATATCCTTCTGAGGAGCCACAGTCATTACCAACCTATTCTCAGCTATCCCGTACATCGGCCAGACCCTAGTAGAA…
Calidris_ptilocnemis_AY156150	TGATGAAATTTCGGATCACTCCTAGGCATCTGCCTCATAACACAAATCTTGACTGGCCTCCTACTTGCCATACACTATACTGCAGACACAACCCTAGCCTTCTCATCCGTCGCCCACACATGCCGAAACGTACAATACGGCTGACTAATCCGCAACCTACATGCAAACGGAGCCTCATTCTTTTTCATCTGCATTTACTTCCACATCGGACGAGGTTTTTACTATGGCTCATACCTATTCAAAGAAACCTGAAACACAGGAGTTATCCTACTGCTAACCCTAATAGCAACCGCTTTCGTAGGATACGTACTTCCATGAGGACAAATATCCTTCTGAGGAGCCACAGTCATTACCAACCTATTCTCAGCTATCCCGTACATCGGCCAGACCCTAGTAGAA…
Calidris_ptilocnemis_AY156151	TGATGAAATTTCGGATCACTCCTAGGCATCTGCCTCATAACACAAATCTTGACTGGCCTCCTACTTGCCATACACTATACTGCAGACACAACCCTAGCCTTCTCATCCGTCGCCCACACATGCCGAAACGTACAATACGGCTGACTAATCCGCAACCTACATGCAAACGGAGCCTCATTCTTTTTCATCTGCATTTACTTCCACATCGGACGAGGTTTTTACTATGGCTCATACCTATTCAAAGAAACCTGAAACACAGGAGTTATCCTACTGCTAACCCTAATAGCAACCGCTTTCGTAGGATACGTACTTCCATGAGGACAAATATCCTTCTGAGGAGCCACAGTCATTACCAACCTATTCTCAGCTATCCCGTACATCGGCCAGACCCTAGTAGAA…
Calidris_ptilocnemis_AY156152	TGATGAAATTTCGGATCACTCCTAGGCATCTGCCTCATAACACAAATCTTGACTGGCCTCCTACTTGCCATACACTATACTGCAGACACAACCCTAGCCTTCTCATCCGTCGCCCACACATGCCGAAACGTACAATACGGCTGACTAATCCGCAACCTACATGCAAACGGAGCCTCATTCTTTTTCATCTGCATTTACTTCCACATCGGACGAGGTTTTTACTATGGCTCATACCTATTCAAAGAAACCTGAAACACAGGAGTTATCCTACTGCTAACCCTAATAGCAACCGCTTTCGTAGGATACGTACTTCCATGAGGACAAATATCCTTCTGAGGAGCCACAGTCATTACCAACCTATTCTCAGCTATCCCGTACATCGGCCAGACCCTAGTAGAA…
Calidris_ptilocnemis_AY156252	TGATGAAATTTCGGATCACTCCTAGGCATCTGCCTCATAACACAAATCTTGACTGGCCTCCTACTTGCCATACACTATACTGCAGACACAACCCTAGCCTTCTCATCCGTCGCCCACACATGCCGAAACGTACAATACGGCTGACTAATCCGCAACCTACATGCAAACGGAGCCTCATTCTTTTTCATCTGCATTTACTTCCACATCGGACGAGGTTTTTACTATGGCTCATACCTATTCAAAGAAACCTGAAACACAGGAGTTATCCTACTGCTAACCCTAATAGCAACCGCTTTCGTAGGATACGTACTTCCATGAGGACAAATATCCTTCTGAGGAGCCACAGTCATTACCAACCTATTCTCAGCTATCCCGTACATCGGCCAGACCCTAGTAGAA…
Calidris_ptilocnemis_AY156253	TGATGAAATTTCGGATCACTCCTAGGCATCTGCCTCATAACACAAATCTTGACTGGCCTCCTACTTGCCATACACTATACTGCAGACACAACCCTAGCCTTCTCATCCGTCGCCCACACATGCCGAAACGTACAATACGGCTGACTAATCCGCAACCTACATGCAAACGGAGCCTCATTCTTTTTCATCTGCATTTACTTCCACATCGGACGAGGTTTTTACTATGGCTCATACCTATTCAAAGAAACCTGAAACACAGGAGTTATCCTACTGCTAACCCTAATAGCAACCGCTTTCGTAGGATACGTACTTCCATGAGGACAAATATCCTTCTGAGGAGCCACAGTCATTACCAACCTATTCTCAGCTATCCCGTACATCGGCCAGACCCTAGTAGAA…
Calidris_ptilocnemis_AY156140	TGATGAAATTTCGGATCACTCCTAGGCATCTGCCTCATAACACAAATCTTGACTGGCCTCCTACTTGCCATACACTATACTGCAGACACAACCCTAGCCTTCTCATCCGTCGCCCACACATGCCGAAACGTACAATACGGCTGACTAATCCGCAACCTACATGCAAACGGAGCCTCATTCTTTTTCATCTGCATTTACTTCCACATCGGACGAGGTTTTTACTATGGCTCATACCTATTCAAAGAGACCTGAAACACAGGAGTTATCCTACTGCTAACCCTAATAGCAACCGCTTTCGTAGGATACGTACTTCCATGAGGACAAATATCCTTCTGAGGAGCCACAGTCATTACCAACCTATTCTCAGCTATCCCGTACATCGGCCAGACCCTAGTAGAA…
Calidris_ptilocnemis_AY156235	TGATGAAATTTCGGATCACTCCTAGGCATCTGCCTCATAACACAAATCTTGACTGGCCTCCTACTTGCCATACACTATACTGCAGACACAACCCTAGCCTTCTCATCCGTCACCCACACATGCCGAAACGTACAATACGGCTGACTAATCCGCAACCTACATGCAAACGGAGCCTCATTCTTTTTCATCTGCATTTACTTCCACATCGGACGAGGTTTTTACTATGGCTCATACCTATTCAAAGAGACCTGAAACACAGGAGTTATCCTACTGCTAACCCTAATAGCAACCGCTTTCGTAGGATACGTACTTCCATGAGGACAAATATCCTTCTGAGGAGCCACAGTCATTACCAACCTATTCTCAGCTATCCCGTACATCGGCCAGACCCTAGTAGAA…
Calidris_ptilocnemis_AY156237	TGATGAAATTTCGGATCACTCCTAGGCATCTGCCTCATAACACAAATCTTGACTGGCCTCCTACTTGCCATACACTATACTGCAGACACAACCCTAGCCTTCTCATCCGTCGCCCACACATGCCGAAACGTACAATACGGCTGACTAATCCGCAACCTACATGCAAACGGAGCCTCATTCTTTTTCATCTGCATTTACTTCCACATCGGACGAGGTTTTTACTATGGCTCATACCTATTCAAAGAGACCTGAAACACAGGAGTTATCCTACTGCTAACCCTAATAGCAACCGCTTTCGTAGGATACGTACTTCCATGAGGACAAATATCCTTCTGAGGAGCCACAGTCATTACCAACCTATTCTCAGCTATCCCGTACATCGGCCAGACCCTAGTAGAA…
Calidris_ptilocnemis_AY156245	TGATGAAATTTCGGATCACTCCTAGGCATCTGCCTCATAACACAAATCTTGACTGGCCTCCTACTTGCCATACACTATACTGCAGACACAACCCTAGCCTTCTCATCCGTCGCCCACACATGCCGAAACGTACAATACGGCTGACTAATCCGCAACCTACATGCAAACGGAGCCTCATTCTTTTTCATCTGCATTTACTTCCACATCGGACGAGGTTTTTACTATGGCTCATACCTATTCAAAGAGACCTGAAACACAGGAGTTATCCTACTGCTAACCCTAATAGCAACCGCTTTCGTAGGATACGTACTTCCATGAGGACAAATATCCTTCTGAGGAGCCACAGTCATTACCAACCTATTCTCAGCTATCCCGTACATCGGCCAGACCCTAGTAGAA…
Calidris_ptilocnemis_AY156258	TGATGAAATTTCGGATCACTCCTAGGCATCTGCCTCATAACACAAATCTTGACTGGCCTCCTACTTGCCATACACTATACTGCAGACACAACCCTAGCCTTCTCATCCGTCGCCCACACATGCCGAAACGTACAATACGGCTGACTAATCCGCAACCTACATGCAAACGGAGCCTCATTCTTTTTCATCTGCATTTACTTCCACATCGGACGAGGTTTTTACTATGGCTCATACCTATTCAAAGAGACCTGAAACACAGGAGTTATCCTACTGCTAACCCTAATAGCAACCGCTTTCGTAGGATACGTACTTCCATGAGGACAAATATCCTTCTGAGGAGCCACAGTCATTACCAACCTATTCTCAGCTATCCCGTACATCGGCCAAACCCTAGTAGAA…
Calidris_ptilocnemis_AY156139	TGATGAAATTTCGGATCACTCCTAGGCATCTGCCTCATAACACAAATCTTGACTGGCCTCCTACTTGCCATACACTATACTGCAGACACAACCCTAGCCTTCTCATCCGTCGCCCACACATGCCGAAACGTACAATACGGCTGACTAATCCGCAACCTACATGCAAACGGAGCCTCATTCTTTTTCATCTGCATTTACTTCCACATCGGACGAGGTTTTTACTATGGCTCATACCTATTCAAAGAGACCTGAAACACAGGAGTTATCCTACTGCTAACCCTAATAGCAACCGCTTTCGTAGGATACGTACTTCCATGAGGACAAATATCCTTCTGAGGAGCCACAGTCATTACCAACCTATTCTCAGCTATCCCGTACATCGGCCAGACCCTAGTAGAA…
Calidris_ptilocnemis_AY156233	TGATGAAATTTCGGATCACTCCTAGGCATCTGCCTCATAACACAAATCTTGACTGGCCTCCTACTTGCCATACACTATACTGCAGACACAACCCTAGCCTTCTCATCCGTCGCCCACACATGCCGAAACGTACAATACGGCTGACTAATCCGCAACCTACATGCAAACGGAGCCTCATTCTTTTTCATCTGCATTTACTTCCACATCGGACGAGGTTTTTACTATGGCTCATACCTATTCAAAGAGACCTGAAACACAGGAGTTATCCTACTGCTAACCCTAATAGCAACCGCTTTCGTAGGATACGTACTTCCATGAGGACAAATATCCTTCTGAGGAGCCACAGTCATTACCAACCTATTCTCAGCTATCCCGTACATCGGCCAGACCCTAGTAGAA…
Calidris_ptilocnemis_AY156236	TGATGAAATTTCGGATCACTCCTAGGCATCTGCCTCATAACACAAATCTTGACTGGCCTCCTACTTGCCATACACTATACTGCAGACACAACCCTAGCCTTCTCATCCGTCGCCCACACATGCCGAAACGTACAATACGGCTGACTAATCCGCAACCTACATGCAAACGGAGCCTCATTCTTTTTCATCTGCATTTACTTCCACATCGGACGAGGTTTTTACTATGGCTCATACCTATTCAAAGAGACCTGAAACACAGGAGTTATCCTACTGCTAACCCTAATAGCAACCGCTTTCGTAGGATACGTACTTCCATGAGGACAAATATCCTTCTGAGGAGCCACAGTCATTACCAACCTATTCTCAGCTATCCCGTACATCGGCCAGACCCTAGTAGAA…
Calidris_ptilocnemis_AY156238	TGATGAAATTTCGGATCACTCCTAGGCATCTGCCTCATAACACAAATCTTGACTGGCCTCCTACTTGCCATACACTATACTGCAGACACAACCCTAGCCTTCTCATCCGTCGCCCACACATGCCGAAACGTACAATACGGCTGACTAATCCGCAACCTACATGCAAACGGAGCCTCATTCTTTTTCATCTGCATTTACTTCCACATCGGACGAGGTTTTTACTATGGCTCATACCTATTCAAAGAGACCTGAAACACAGGAGTTATCCTACTGCTAACCCTAATAGCAACCGCTTTCGTAGGATACGTACTTCCATGAGGACAAATATCCTTCTGAGGAGCCACAGTCATTACCAACCTATTCTCAGCTATCCCGTACATCGGCCAGACCCTAGTAGAA…
Calidris_ptilocnemis_AY156239	TGATGAAATTTCGGATCACTCCTAGGCATCTGCCTCATAACACAAATCTTGACTGGCCTCCTACTTGCCATACACTATACTGCAGACACAACCCTAGCCTTCTCATCCGTCGCCCACACATGCCGAAACGTACAATACGGCTGACTAATCCGCAACCTACATGCAAACGGAGCCTCATTCTTTTTCATCTGCATTTACTTCCACATCGGACGAGGTTTTTACTATGGCTCATACCTATTCAAAGAGACCTGAAACACAGGAGTTATCCTACTGCTAACCCTAATAGCAACCGCTTTCGTAGGATACGTACTTCCATGAGGACAAATATCCTTCTGAGGAGCCACAGTCATTACCAACCTATTCTCAGCTATCCCGTACATCGGCCAGACCCTAGTAGAA…
Calidris_ptilocnemis_AY156241	TGATGAAATTTCGGATCACTCCTAGGCATCTGCCTCATAACACAAATCTTGACTGGCCTCCTACTTGCCATACACTATACTGCAGACACAACCCTAGCCTTCTCATCCGTCGCCCACACATGCCGAAACGTACAATACGGCTGACTAATCCGCAACCTACATGCAAACGGAGCCTCATTCTTTTTCATCTGCATTTACTTCCACATCGGACGAGGTTTTTACTATGGCTCATACCTATTCAAAGAGACCTGAAACACAGGAGTTATCCTACTGCTAACCCTAATAGCAACCGCTTTCGTAGGATACGTACTTCCATGAGGACAAATATCCTTCTGAGGAGCCACAGTCATTACCAACCTATTCTCAGCTATCCCGTACATCGGCCAGACCCTAGTAGAA…
Calidris_ptilocnemis_AY156242	TGATGAAATTTCGGATCACTCCTAGGCATCTGCCTCATAACACAAATCTTGACTGGCCTCCTACTTGCCATACACTATACTGCAGACACAACCCTAGCCTTCTCATCCGTCGCCCACACATGCCGAAACGTACAATACGGCTGACTAATCCGCAACCTACATGCAAACGGAGCCTCATTCTTTTTCATCTGCATTTACTTCCACATCGGACGAGGTTTTTACTATGGCTCATACCTATTCAAAGAGACCTGAAACACAGGAGTTATCCTACTGCTAACCCTAATAGCAACCGCTTTCGTAGGATACGTACTTCCATGAGGACAAATATCCTTCTGAGGAGCCACAGTCATTACCAACCTATTCTCAGCTATCCCGTACATCGGCCAGACCCTAGTAGAA…
Calidris_ptilocnemis_AY156243	TGATGAAATTTCGGATCACTCCTAGGCATCTGCCTCATAACACAAATCTTGACTGGCCTCCTACTTGCCATACACTATACTGCAGACACAACCCTAGCCTTCTCATCCGTCGCCCACACATGCCGAAACGTACAATACGGCTGACTAATCCGCAACCTACATGCAAACGGAGCCTCATTCTTTTTCATCTGCATTTACTTCCACATCGGACGAGGTTTTTACTATGGCTCATACCTATTCAAAGAGACCTGAAACACAGGAGTTATCCTACTGCTAACCCTAATAGCAACCGCTTTCGTAGGATACGTACTTCCATGAGGACAAATATCCTTCTGAGGAGCCACAGTCATTACCAACCTATTCTCAGCTATCCCGTACATCGGCCAGACCCTAGTAGAA…
Calidris_ptilocnemis_AY156244	TGATGAAATTTCGGATCACTCCTAGGCATCTGCCTCATAACACAAATCTTGACTGGCCTCCTACTTGCCATACACTATACTGCAGACACAACCCTAGCCTTCTCATCCGTCGCCCACACATGCCGAAACGTACAATACGGCTGACTAATCCGCAACCTACATGCAAACGGAGCCTCATTCTTTTTCATCTGCATTTACTTCCACATCGGACGAGGTTTTTACTATGGCTCATACCTATTCAAAGAGACCTGAAACACAGGAGTTATCCTACTGCTAACCCTAATAGCAACCGCTTTCGTAGGATACGTACTTCCATGAGGACAAATATCCTTCTGAGGAGCCACAGTCATTACCAACCTATTCTCAGCTATCCCGTACATCGGCCAGACCCTAGTAGAA…
Calidris_ptilocnemis_AY156246	TGATGAAATTTCGGATCACTCCTAGGCATCTGCCTCATAACACAAATCTTGACTGGCCTCCTACTTGCCATACACTATACTGCAGACACAACCCTAGCCTTCTCATCCGTCGCCCACACATGCCGAAACGTACAATACGGCTGACTAATCCGCAACCTACATGCAAACGGAGCCTCATTCTTTTTCATCTGCATTTACTTCCACATCGGACGAGGTTTTTACTATGGCTCATACCTATTCAAAGAGACCTGAAACACAGGAGTTATCCTACTGCTAACCCTAATAGCAACCGCTTTCGTAGGATACGTACTTCCATGAGGACAAATATCCTTCTGAGGAGCCACAGTCATTACCAACCTATTCTCAGCTATCCCGTACATCGGCCAGACCCTAGTAGAA…
Calidris_ptilocnemis_AY156247	TGATGAAATTTCGGATCACTCCTAGGCATCTGCCTCATAACACAAATCTTGACTGGCCTCCTACTTGCCATACACTATACTGCAGACACAACCCTAGCCTTCTCATCCGTCGCCCACACATGCCGAAACGTACAATACGGCTGACTAATCCGCAACCTACATGCAAACGGAGCCTCATTCTTTTTCATCTGCATTTACTTCCACATCGGACGAGGTTTTTACTATGGCTCATACCTATTCAAAGAGACCTGAAACACAGGAGTTATCCTACTGCTAACCCTAATAGCAACCGCTTTCGTAGGATACGTACTTCCATGAGGACAAATATCCTTCTGAGGAGCCACAGTCATTACCAACCTATTCTCAGCTATCCCGTACATCGGCCAGACCCTAGTAGAA…
Calidris_ptilocnemis_AY156248	TGATGAAATTTCGGATCACTCCTAGGCATCTGCCTCATAACACAAATCTTGACTGGCCTCCTACTTGCCATACACTATACTGCAGACACAACCCTAGCCTTCTCATCCGTCGCCCACACATGCCGAAACGTACAATACGGCTGACTAATCCGCAACCTACATGCAAACGGAGCCTCATTCTTTTTCATCTGCATTTACTTCCACATCGGACGAGGTTTTTACTATGGCTCATACCTATTCAAAGAGACCTGAAACACAGGAGTTATCCTACTGCTAACCCTAATAGCAACCGCTTTCGTAGGATACGTACTTCCATGAGGACAAATATCCTTCTGAGGAGCCACAGTCATTACCAACCTATTCTCAGCTATCCCGTACATCGGCCAGACCCTAGTAGAA…
Calidris_ptilocnemis_AY156249	TGATGAAATTTCGGATCACTCCTAGGCATCTGCCTCATAACACAAATCTTGACTGGCCTCCTACTTGCCATACACTATACTGCAGACACAACCCTAGCCTTCTCATCCGTCGCCCACACATGCCGAAACGTACAATACGGCTGACTAATCCGCAACCTACATGCAAACGGAGCCTCATTCTTTTTCATCTGCATTTACTTCCACATCGGACGAGGTTTTTACTATGGCTCATACCTATTCAAAGAGACCTGAAACACAGGAGTTATCCTACTGCTAACCCTAATAGCAACCGCTTTCGTAGGATACGTACTTCCATGAGGACAAATATCCTTCTGAGGAGCCACAGTCATTACCAACCTATTCTCAGCTATCCCGTACATCGGCCAGACCCTAGTAGAA…
Calidris_ptilocnemis_AY156250	TGATGAAATTTCGGATCACTCCTAGGCATCTGCCTCATAACACAAATCTTGACTGGCCTCCTACTTGCCATACACTATACTGCAGACACAACCCTAGCCTTCTCATCCGTCGCCCACACATGCCGAAACGTACAATACGGCTGACTAATCCGCAACCTACATGCAAACGGAGCCTCATTCTTTTTCATCTGCATTTACTTCCACATCGGACGAGGTTTTTACTATGGCTCATACCTATTCAAAGAGACCTGAAACACAGGAGTTATCCTACTGCTAACCCTAATAGCAACCGCTTTCGTAGGATACGTACTTCCATGAGGACAAATATCCTTCTGAGGAGCCACAGTCATTACCAACCTATTCTCAGCTATCCCGTACATCGGCCAGACCCTAGTAGAA…
Calidris_ptilocnemis_AY156251	TGATGAAATTTCGGATCACTCCTAGGCATCTGCCTCATAACACAAATCTTGACTGGCCTCCTACTTGCCATACACTATACTGCAGACACAACCCTAGCCTTCTCATCCGTCGCCCACACATGCCGAAACGTACAATACGGCTGACTAATCCGCAACCTACATGCAAACGGAGCCTCATTCTTTTTCATCTGCATTTACTTCCACATCGGACGAGGTTTTTACTATGGCTCATACCTATTCAAAGAGACCTGAAACACAGGAGTTATCCTACTGCTAACCCTAATAGCAACCGCTTTCGTAGGATACGTACTTCCATGAGGACAAATATCCTTCTGAGGAGCCACAGTCATTACCAACCTATTCTCAGCTATCCCGTACATCGGCCAGACCCTAGTAGAA…
Calidris_ptilocnemis_AY156261	TGATGAAATTTCGGATCACTCCTAGGCATCTGCCTCATAACACAAATCTTGACTGGCCTCCTACTTGCCATACACTATACTGCAGACACAACCCTAGCCTTCTCATCCGTCGCCCACACATGCCGAAACGTACAATACGGCTGACTAATCCGCAACCTACATGCAAACGGAGCCTCATTCTTTTTCATCTGCATTTACTTCCACATCGGACGAGGTTTTTACTATGGCTCATACCTATTCAAAGAGACCTGAAACACAGGAGTTATCCTACTGCTAACCCTAATAGCAACCGCTTTCGTAGGATACGTACTTCCATGAGGACAAATATCCTTCTGAGGAGCCACAGTCATTACCAACCTATTCTCAGCTATCCCGTACATCGGCCAGACCCTAGTAGAA…
Calidris_ptilocnemis_AY156262	TGATGAAATTTCGGATCACTCCTAGGCATCTGCCTCATAACACAAATCTTGACTGGCCTCCTACTTGCCATACACTATACTGCAGACACAACCCTAGCCTTCTCATCCGTCGCCCACACATGCCGAAACGTACAATACGGCTGACTAATCCGCAACCTACATGCAAACGGAGCCTCATTCTTTTTCATCTGCATTTACTTCCACATCGGACGAGGTTTTTACTATGGCTCATACCTATTCAAAGAGACCTGAAACACAGGAGTTATCCTACTGCTAACCCTAATAGCAACCGCTTTCGTAGGATACGTACTTCCATGAGGACAAATATCCTTCTGAGGAGCCACAGTCATTACCAACCTATTCTCAGCTATCCCGTACATCGGCCAGACCCTAGTAGAA…
Calidris_ptilocnemis_AY156225	TGATGAAATTTCGGATCACTCCTAGGCATCTGCCTCATAACACAAATCTTGACTGGCCTCCTACTTGCCATACACTATACTGCAGACACAACCCTAGCCTTCTCATCCGTCGCCCACACATGCCGAAACGTACAATACGGCTGACTAATCCGCAACCTACATGCAAACGGAGCCTCATTCTTTTTCATCTGCATTTACTTCCACATCGGACGAGGCTTTTACTATGGCTCATACCTATTCAAAGAGACCTGAAACACAGGAGTTATCCTACTGCTAACCCTAATAGCAACCGCTTTCGTAGGATACGTACTTCCATGAGGACAAATATCCTTCTGAGGAGCCACAGTCATTACCAACCTATTCTCAGCTATCCCGTACATCGGCCAGACCCTAGTAGAA…
Calidris_ptilocnemis_AY156232	TGATGAAATTTCGGATCACTCCTAGGCATCTGCCTCATAACACAAATCTTGACTGGCCTCCTACTTGCCATACACTATACTGCAGACACAACCCTAGCCTTCTCATCCGTCGCCCACACATGCCGAAACGTACAATACGGCTGACTAATCCGCAACCTACATGCAAACGGAGCCTCATTCTTTTTCATCTGCATTTACTTCCACATCGGACGAGGCTTTTACTATGGCTCATACCTATTCAAAGAGACCTGAAACACAGGAGTTATCCTACTGCTAACCCTAATAGCAACCGCTTTCGTAGGATACGTACTTCCATGAGGACAAATATCCTTCTGAGGAGCCACAGTCATTACCAACCTATTCTCAGCTATCCCGTACATCGGCCAGACCCTAGTAGAA…
Calidris_ptilocnemis_AY156141	TGATGAAATTTCGGATCACTCCTAGGCATCTGCCTCATAACACAAATCTTGACTGGCCTCCTACTTGCCATACACTATACTGCAGACACAACCCTAGCCTTCTCATCCGTCGCCCACACATGCCGAAACGTACAATACGGCTGACTAATCCGCAACCTACATGCAAACGGAGCCTCATTCTTTTTCATCTGCATTTACTTCCACATCGGACGAGGTTTTTACTATGGCTCATACCTATTCAAAGAGACCTGAAACACAGGAGTTATCCTACTGCTAACCCTAATAGCAACCGCTTTCGTAGGATACGTACTTCCATGAGGACAAATATCCTTCTGAGGAGCCACAATCATTACCAACCTATTCTCAGCTATCCCGTACATCGGCCAGACCCTAGTAGAA…
Calidris_ptilocnemis_AY156223	TGATGAAATTTCGGATCACTCCTAGGCATCTGCCTCATAACACAAATCTTGACTGGCCTCCTACTTGCCATACACTATACTGCAGACACAACCCTAGCCTTCTCATCCGTCGCCCACACATGCCGAAACGTACAATACGGCTGACTAATCCGCAACCTACATGCAAACGGAGCCTCATTCTTTTTCATCTGCATTTACTTCCACATCGGACGAGGTTTTTACTATGGCTCATACCTATTCAAAGAGACCTGAAACACAGGAGTTATCCTACTGCTAACCCTAATAGCAACCGCTTTCGTAGGATACGTACTTCCATGAGGACAAATATCCTTCTGAGGAGCCACAGTCATTACCAACCTATTCTCAGCTATCCCGTACATCGGCCAGACCCTAGTAGAA…
Calidris_ptilocnemis_AY156224	TGATGAAATTTCGGATCACTCCTAGGCATCTGCCTCATAACACAAATCTTGACTGGCCTCCTACTTGCCATACACTATACTGCAGACACAACCCTAGCCTTCTCATCCGTCGCCCACACATGCCGAAACGTACAATACGGCTGACTAATCCGCAACCTACATGCAAACGGAGCCTCATTCTTTTTCATCTGCATTTACTTCCACATCGGACGAGGTTTTTACTATGGCTCATACCTATTCAAAGAGACCTGAAACACAGGAGTTATCCTACTGCTAACCCTAATAGCAACCGCTTTCGTAGGATACGTACTTCCATGAGGACAAATATCCTTCTGAGGAGCCACAGTCATTACCAACCTATTCTCAGCTATCCCGTACATCGGCCAGACCCTAGTAGAA…
Calidris_ptilocnemis_AY156226	TGATGAAATTTCGGATCACTCCTAGGCATCTGCCTCATAACACAAATCTTGACTGGCCTCCTACTTGCCATACACTATACTGCAGACACAACCCTAGCCTTCTCATCCGTCGCCCACACATGCCGAAACGTACAATACGGCTGACTAATCCGCAACCTACATGCAAACGGAGCCTCATTCTTTTTCATCTGCATTTACTTCCACATCGGACGAGGTTTTTACTATGGCTCATACCTATTCAAAGAGACCTGAAACACAGGAGTTATCCTACTGCTAACCCTAATAGCAACCGCTTTCGTAGGATACGTACTTCCATGAGGACAAATATCCTTCTGAGGAGCCACAGTCATTACCAACCTATTCTCAGCTATCCCGTACATCGGCCAGACCCTAGTAGAA…
Calidris_ptilocnemis_AY156227	TGATGAAATTTCGGATCACTCCTAGGCATCTGCCTCATAACACAAATCTTGACTGGCCTCCTACTTGCCATACACTATACTGCAGACACAACCCTAGCCTTCTCATCCGTCGCCCACACATGCCGAAACGTACAATACGGCTGACTAATCCGCAACCTACATGCAAACGGAGCCTCATTCTTTTTCATCTGCATTTACTTCCACATCGGACGAGGTTTTTACTATGGCTCATACCTATTCAAAGAGACCTGAAACACAGGAGTTATCCTACTGCTAACCCTAATAGCAACCGCTTTCGTAGGATACGTACTTCCATGAGGACAAATATCCTTCTGAGGAGCCACAGTCATTACCAACCTATTCTCAGCTATCCCGTACATCGGCCAGACCCTAGTAGAA…
Calidris_ptilocnemis_AY156228	TGATGAAATTTCGGATCACTCCTAGGCATCTGCCTCATAACACAAATCTTGACTGGCCTCCTACTTGCCATACACTATACTGCAGACACAACCCTAGCCTTCTCATCCGTCGCCCACACATGCCGAAACGTACAATACGGCTGACTAATCCGCAACCTACATGCAAACGGAGCCTCATTCTTTTTCATCTGCATTTACTTCCACATCGGACGAGGTTTTTACTATGGCTCATACCTATTCAAAGAGACCTGAAACACAGGAGTTATCCTACTGCTAACCCTAATAGCAACCGCTTTCGTAGGATACGTACTTCCATGAGGACAAATATCCTTCTGAGGAGCCACAGTCATTACCAACCTATTCTCAGCTATCCCGTACATCGGCCAGACCCTAGTAGAA…
Calidris_ptilocnemis_AY156229	TGATGAAATTTCGGATCACTCCTAGGCATCTGCCTCATAACACAAATCTTGACTGGCCTCCTACTTGCCATACACTATACTGCAGACACAACCCTAGCCTTCTCATCCGTCGCCCACACATGCCGAAACGTACAATACGGCTGACTAATCCGCAACCTACATGCAAACGGAGCCTCATTCTTTTTCATCTGCATTTACTTCCACATCGGACGAGGTTTTTACTATGGCTCATACCTATTCAAAGAGACCTGAAACACAGGAGTTATCCTACTGCTAACCCTAATAGCAACCGCTTTCGTAGGATACGTACTTCCATGAGGACAAATATCCTTCTGAGGAGCCACAGTCATTACCAACCTATTCTCAGCTATCCCGTACATCGGCCAGACCCTAGTAGAA…
Calidris_ptilocnemis_AY156230	TGATGAAATTTCGGATCACTCCTAGGCATCTGCCTCATAACACAAATCTTGACTGGCCTCCTACTTGCCATACACTATACTGCAGACACAACCCTAGCCTTCTCATCCGTCGCCCACACATGCCGAAACGTACAATACGGCTGACTAATCCGCAACCTACATGCAAACGGAGCCTCATTCTTTTTCATCTGCATTTACTTCCACATCGGACGAGGTTTTTACTATGGCTCATACCTATTCAAAGAGACCTGAAACACAGGAGTTATCCTACTGCTAACCCTAATAGCAACCGCTTTCGTAGGATACGTACTTCCATGAGGACAAATATCCTTCTGAGGAGCCACAGTCATTACCAACCTATTCTCAGCTATCCCGTACATCGGCCAGACCCTAGTAGAA…
Calidris_ptilocnemis_AY156231	TGATGAAATTTCGGATCACTCCTAGGCATCTGCCTCATAACACAAATCTTGACTGGCCTCCTACTTGCCATACACTATACTGCAGACACAACCCTAGCCTTCTCATCCGTCGCCCACACATGCCGAAACGTACAATACGGCTGACTAATCCGCAACCTACATGCAAACGGAGCCTCATTCTTTTTCATCTGCATTTACTTCCACATCGGACGAGGTTTTTACTATGGCTCATACCTATTCAAAGAGACCTGAAACACAGGAGTTATCCTACTGCTAACCCTAATAGCAACCGCTTTCGTAGGATACGTACTTCCATGAGGACAAATATCCTTCTGAGGAGCCACAGTCATTACCAACCTATTCTCAGCTATCCCGTACATCGGCCAGACCCTAGTAGAA…
Calidris_ptilocnemis_AY156254	TGATGAAATTTCGGATCACTCCTAGGCATCTGCCTCATAACACAAATCTTGACTGGCCTCCTACTTGCCATACACTATACTGCAGACACAACCCTAGCCTTCTCATCCGTCGCCCACACATGCCGAAACGTACAATACGGCTGACTAATCCGCAACCTACATGCAAACGGAGCCTCATTCTTTTTCATCTGCATTTACTTCCACATCGGACGAGGTTTTTACTATGGCTCATACCTATTCAAAGAGACCTGAAACACAGGAGTTATCCTACTGCTAACCCTAATAGCAACCGCTTTCGTAGGATACGTACTTCCATGAGGACAAATATCCTTCTGAGGAGCCACAGTCATTACCAACCTATTCTCAGCTATCCCGTACATCGGCCAGACCCTAGTAGAA…
Calidris_ptilocnemis_AY156255	TGATGAAATTTCGGATCACTCCTAGGCATCTGCCTCATAACACAAATCTTGACTGGCCTCCTACTTGCCATACACTATACTGCAGACACAACCCTAGCCTTCTCATCCGTCGCCCACACATGCCGAAACGTACAATACGGCTGACTAATCCGCAACCTACATGCAAACGGAGCCTCATTCTTTTTCATCTGCATTTACTTCCACATCGGACGAGGTTTTTACTATGGCTCATACCTATTCAAAGAGACCTGAAACACAGGAGTTATCCTACTGCTAACCCTAATAGCAACCGCTTTCGTAGGATACGTACTTCCATGAGGACAAATATCCTTCTGAGGAGCCACAGTCATTACCAACCTATTCTCAGCTATCCCGTACATCGGCCAGACCCTAGTAGAA…
Calidris_ptilocnemis_AY156256	TGATGAAATTTCGGATCACTCCTAGGCATCTGCCTCATAACACAAATCTTGACTGGCCTCCTACTTGCCATACACTATACTGCAGACACAACCCTAGCCTTCTCATCCGTCGCCCACACATGCCGAAACGTACAATACGGCTGACTAATCCGCAACCTACATGCAAACGGAGCCTCATTCTTTTTCATCTGCATTTACTTCCACATCGGACGAGGTTTTTACTATGGCTCATACCTATTCAAAGAGACCTGAAACACAGGAGTTATCCTACTGCTAACCCTAATAGCAACCGCTTTCGTAGGATACGTACTTCCATGAGGACAAATATCCTTCTGAGGAGCCACAGTCATTACCAACCTATTCTCAGCTATCCCGTACATCGGCCAGACCCTAGTAGAA…
Calidris_ptilocnemis_AY156259	TGATGAAATTTCGGATCACTCCTAGGCATCTGCCTCATAACACAAATCTTGACTGGCCTCCTACTTGCCATACACTATACTGCAGACACAACCCTAGCCTTCTCATCCGTCGCCCACACATGCCGAAACGTACAATACGGCTGACTAATCCGCAACCTACATGCAAACGGAGCCTCATTCTTTTTCATCTGCATTTACTTCCACATCGGACGAGGTTTTTACTATGGCTCATACCTATTCAAAGAGACCTGAAACACAGGAGTTATCCTACTGCTAACCCTAATAGCAACCGCTTTCGTAGGATACGTACTTCCATGAGGACAAATATCCTTCTGAGGAGCCACAGTCATTACCAACCTATTCTCAGCTATCCCGTACATCGGCCAGACCCTAGTAGAA…
Calidris_ptilocnemis_AY156260	TGATGAAATTTCGGATCACTCCTAGGCATCTGCCTCATAACACAAATCTTGACTGGCCTCCTACTTGCCATACACTATACTGCAGACACAACCCTAGCCTTCTCATCCGTCGCCCACACATGCCGAAACGTACAATACGGCTGACTAATCCGCAACCTACATGCAAACGGAGCCTCATTCTTTTTCATCTGCATTTACTTCCACATCGGACGAGGTTTTTACTATGGCTCATACCTATTCAAAGAGACCTGAAACACAGGAGTTATCCTACTGCTAACCCTAATAGCAACCGCTTTCGTAGGATACGTACTTCCATGAGGACAAATATCCTTCTGAGGAGCCACAGTCATTACCAACCTATTCTCAGCTATCCCGTACATCGGCCAGACCCTAGTAGAA…
	;
End;
