# Supplementary material for: A latitudinal phylogeographic diversity gradient in birds
Source: PLoS Biol. 2017 Apr 13;15(4):e2001073. doi: 10.1371/journal.pbio.2001073 (PMC5390966; doi:10.1371/journal.pbio.2001073)
Supplement: S1 Data — (ZIP) [file pbio.2001073.s015.zip › S1_Data/Campylopterus-curvipennis.nex]

#NEXUS
BEGIN DATA;
	DIMENSIONS NTAX=163 NCHAR=1407;
	FORMAT DATATYPE = DNA GAP = - MISSING = N;
	MATRIX
	1_Campylopterus_curvipennis_ord_0305 GGATTATGGCTACTGCTACTTCTAGGATGGTTAGTAGGAGTAGTACGCAGGCGGTTAGAGCAGAGATTGCGGGTATGATGGAGAATAGGACTGCGGTGGCTGTTGAGATGAGTTGGATTAGTAGGTGGCCTGCTGTTAGGTTAGCTGTGAGGCGGACTCCTAGGGCTAGAGGGCGGATCAGGAGGCTGGTAGTTTCAATTATGATTAAGGCTGGGATTAGTGGAGTTGGGGTTCCTTCGGGTAGGAGGTGGCCAAGTGAAGCGGATGGTTGGTTTCGGAGGCCTGTGAGTAGAGTGGCTAGTCATAGTGGGAAGGCTAGTGCTAGGTTTATAGATAATTGTGTGGTAGGTGTGAATGTGTAG…
	2_Campylopterus_curvipennis_ord_2305 GGATTATGGCTACTGCTACTTCTAGGATGGTTAGTAGGAGTAGTACGCAGGCGGTTAGAGCAGAGATTGCGGGTATGATGGAGAATAGGACTGCGGTGGCTGTTGAGATGAGTTGGATTAGTAGGTGGCCTGCTGTTAGGTTAGCTGTGAGGCGGACTCCTAGGGCTAGAGGGCGGATCAGGAGGCTGGTAGTTTCAATTATGATTAAGGCTGGGATTAGTGGAGTTGGGGTTCCTTCGGGTAGGAGGTGGCCAAGTGAAGCGGATGGTTGGTTTCGGAGGCCTGTGAGTAGAGTGGCTAGTCATAGTGGGAAGGCTAGTGCTAGGTTTATAGATAATTGTGTGGTAGGTGTGAATGTGTAG…
	3_Campylopterus_curvipennis_ord_3805 GGATTATGGCTACTGCTACTTCTAGGATGGTTAGTAGGAGTAGTACGCAGGCGGTTAGAGCAGAGATTGCGGGTATGATGGAGAATAGGACTGCGGTGGCTGTTGAGATGAGTTGGATTAGTAGGTGGCCTGCTGTTAGGTTAGCTGTGAGGCGGACTCCTAGGGCTAGAGGGCGGATCAGGAGGCTGGTAGTTTCAATTATGATTAAGGCTGGGATTAGTGGAGTTGGGGTTCCTTCGGGTAGGAGGTGGCCAAGTGAAGCGGATGGTTGGTTTCGGAGGCCTGTGAGTAGAGTGGCTAGTCATAGTGGGAAGGCTAGTGCTAGGTTTATAGATAATTGTGTGGTAGGTGTGAATGTGTAG…
	4_Campylopterus_curvipennis_ord_4205 GGATTATGGCTACTGCTACTTCTAGGATGGTTAGTAGGAGTAGTACGCAGGCGGTTAGAGCAGAGATTGCGGGTATGATGGAGAATAGGACTGCGGTGGCTGTTGAGATGAGTTGGATTAGTAGGTGGCCTGCTGTTAGGTTAGCTGTGAGGCGGACTCCTAGGGCTAGAGGGCGGATCAGGAGGCTGGTAGTTTCAATTATGATTAAGGCTGGGATTAGTGGAGTTGGGGTTCCTTCGGGTAGGAGGTGGCCAAGTGAAGCGGATGGTTGGTTTCGGAGGCCTGTGAGTAGAGTGGCTAGTCATAGTGGGAAGGCTAGTGCTAGGTTTATAGATAATTGTGTGGTAGGTGTGAATGTGTAG…
	5_Campylopterus_curvipennis_ord_4405 GGATTATGGCTACTGCTACTTCTAGGATGGTTAGTAGGAGTAGTACGCAGGCGGTTAGAGCAGAGATTGCGGGTATGATGGAGAATAGGACTGCGGTGGCTGTTGAGATGAGTTGGATTAGTAGGTGGCCTGCTGTTAGGTTAGCTGTGAGGCGGACTCCTAGGGCTAGAGGGCGGATCAGGAGGCTGGTAGTTTCAATTATGATTAAGGCTGGGATTAGTGGAGTTGGGGTTCCTTCGGGTAGGAGGTGGCCAAGTGAAGCGGATGGTTGGTTTCGGAGGCCTGTGAGTAGAGTGGCTAGTCATAGTGGGAAGGCTAGTGCTAGGTTTATAGATAATTGTGTGGTAGGTGTGAATGTGTAG…
	6_Campylopterus_curvipennis_ord_5005 GGATTATGGCTACTGCTACTTCTAGGATGGTTAGTAGGAGTAGTACGCAGGCGGTTAGAGCAGAGATTGCGGGTATGATGGAGAATAGGACTGCGGTGGCTGTTGAGATGAGTTGGATTAGTAGGTGGCCTGCTGTTAGGTTAGCTGTGAGGCGGACTCCTAGGGCTAGAGGGCGGATCAGGAGGCTGGTAGTTTCAATTATGATTAAGGCTGGGATTAGTGGAGTTGGGGTTCCTTCGGGTAGGAGGTGGCCAAGTGAAGCGGATGGTTGGTTTCGGAGGCCTGTGAGTAGAGTGGCTAGTCATAGTGGGAAGGCTAGTGCTAGGTTTATAGATAATTGTGTGGTAGGTGTGAATGTGTAG…
	7_Campylopterus_curvipennis_ord_0106 GGATTATGGCTACTGCTACTTCTAGGATGGTTAGTAGGAGTAGTACGCAGGCGGTTAGAGCAGAGATTGCGGGTATGATGGAGAATAGGACTGCGGTGGCTGTTGAGATGAGTTGGATTAGTAGGTGGCCTGCTGTTAGGTTAGCTGTGAGGCGGACTCCTAGGGCTAGAGGGCGGATCAGGAGGCTGGTAGTTTCAATTATGATTAAGGCTGGGATTAGTGGAGTTGGGGTTCCTTCGGGTAGGAGGTGGCCAAGTGAAGCGGATGGTTGGTTTCGGAGGCCTGTGAGTAGAGTGGCTAGTCATAGTGGGAAGGCTAGTGCTAGGTTTATAGATAATTGTGTGGTAGGTGTGAATGTGTAG…
	8_Campylopterus_curvipennis_ord_206 GGATTATGGCTACTGCTACTTCTAGGATGGTTAGTAGGAGTAGTACGCAGGCGGTTAGAGCAGAGATTGCGGGTATGATGGAGAATAGGACTGCGGTGGCTGTTGAGATGAGTTGGATTAGTAGGTGGCCTGCTGTTAGGTTAGCTGTGAGGCGGACTCCTAGGGCTAGAGGGCGGATCAGGAGGCTGGTAGTTTCAATTATGATTAAGGCTGGGATTAGTGGAGTTGGGGTTCCTTCGGGTAGGAGGTGGCCAAGTGAAGCGGATGGTTGGTTTCGGAGGCCTGTGAGTAGAGTGGCTAGTCATAGTGGGAAGGCTAGTGCTAGGTTTATAGATAATTGTGTGGTAGGTGTGAATGTGTAGG…
	9_Campylopterus_curvipennis_ord_706 GGATTATGGCTACTGCTACTTCTAGGATGGTTAGTAGGAGTAGTACGCAGGCGGTTAGAGCAGAGATTGCGGGTATGATGGAGAATAGGACTGCGGTGGCTGTTGAGATGAGTTGGATTAGTAGGTGGCCTGCTGTTAGGTTAGCTGTGAGGCGGACTCCTAGGGCTAGAGGGCGGATCAGGAGGCTGGTAGTTTCAATTATGATTAAGGCTGGGATTAGTGGAGTTGGGGTTCCTTCGGGTAGGAGGTGGCCAAGTGAAGCGGATGGTTGGTTTCGGAGGCCTGTGAGTAGAGTGGCTAGTCATAGTGGGAAGGCTAGTGCTAGGTTTATAGATAATTGTGTGGTAGGTGTGAATGTGTAGG…
	10_Campylopterus_curvipennis_ord_2806 GGATTATGGCTACTGCTACTTCTAGGATGGTTAGTAGGAGTAGTACGCAGGCGGTTAGAGCAGAGATTGCGGGTATGATGGAGAATAGGACTGCGGTGGCTGTTGAGATGAGTTGGATTAGTAGGTGGCCTGCTGTTAGGTTAGCTGTGAGGCGGACTCCTAGGGCTAGAGGGCGGATCAGGAGGCTGGTAGTTTCAATTATGATTAAGGCTGGGATTAGTGGAGTTGGGGTTCCTTCGGGTAGGAGGTGGCCAAGTGAAGCGGATGGTTGGTTTCGGAGGCCTGTGAGTAGAGTGGCTAGTCATAGTGGGAAGGCTAGTGCTAGGTTTATAGATAATTGTGTGGTAGGTGTGAATGTGTA…
	11_Campylopterus_curvipennis_ord_0107 GGATTATGGCTACTGCTACTTCTAGGATGGTTAGTAGGAGTAGTACGCAGGCGGTTAGAGCAGAGATTGCGGGTATGATGGAGAATAGGACTGCGGTGGCTGTTGAGATGAGTTGGATTAGTAGGTGGCCTGCTGTTAGGTTAGCTGTGAGGCGGACTCCTAGGGCTAGAGGGCGGATCAGGAGGCTGGTAGTTTCAATTATGATTAAGGCTGGGATTAGTGGAGTTGGGGTTCCTTCGGGTAGGAGGTGGCCAAGTGAAGCGGATGGTTGGTTTCGGAGGCCTGTGAGTAGAGTGGCTAGTCATAGTGGGAAGGCTAGTGCTAGGTTTATAGATAATTGTGTGGTAGGTGTGAATGTGTA…
	12_Campylopterus_curvipennis_ord_307 GGATTATGGCTACTGCTACTTCTAGGATGGTTAGTAGGAGTAGTACGCAGGCGGTTAGGGCAGAGATTGCGGGTATGATGGAGAATAGGACTGCGGTGGCTGTTGAGATGAGTTGGATTAGTAGGTGGCCTGCTGTTAGGTTAGCTGTGAGGCGGACTCCTAGGGCTAGAGGGCGGATCAGGAGGCTGGTAGTTTCAATTATGATTAAGGCTGGGATTAGTGGAGTTGGGGTTCCTTCGGGTAGGAGGTGGCCAAGTGAAGCGGATGGTTGGTTTCGGAGGCCTGTGAGTAGAGTGGCTAGTCATAGTGGGAAGGCTAGTGCTAGGTTTATAGATAATTGTGTGGTAGGTGTGAATGTGTAG…
	13_Campylopterus_curvipennis_ord_0407 GGATTATGGCTACTGCTACTTCTAGGATGGTTAGTAGGAGTAGTACGCAGGCGGTTAGAGCAGAGATTGCGGGTATGATGGAGAATAGGACTGCGGTGGCTGTTGAGATGAGTTGGATTAGTAGGTGGCCTGCTGTTAGGTTAGCTGTGAGGCGGACTCCTAGGGCTAGAGGGCGGATCAGGAGGCTGGTAGTTTCAATTATGATTAAGGCTGGGATTAGTGGAGTTGGGGTTCCTTCGGGTAGGAGGTGGCCAAGTGAAGCGGATGGTTGGTTTCGGAGGCCTGTGAGTAGAGTGGCTAGTCATAGTGGGAAGGCTAGTGCTAGGTTTATAGATAATTGTGTGGTAGGTGTGAATGTGTA…
	14_Campylopterus_curvipennis_ord_1007 GGATTATGGCTACTGCTACTTCTAGGATGGTTAGTAGGAGTAGTACGCAGGCGGTTAGAGCAGAGATTGCGGGTATGATGGAGAATAGGACTGCGGTGGCTGTTGAGATGAGTTGGATTAGTAGGTGGCCTGCTGTTAGGTTAGCTGTGAGGCGGACTCCTAGGGCTAGAGGGCGGATCAGGAGGCTGGTAGTTTCAATTATGATTAAGGCTGGGATTAGTGGAGTTGGGGTTCCTTCGGGTAGGAGGTGGCCAAGTGAAGCGGATGGTTGGTTTCGGAGGCCTGTGAGTAGAGTGGCTAGTCATAGTGGGAAGGCTAGTGCTAGGTTTATAGATAATTGTGTGGTAGGTGTGAATGTGTA…
	15_Campylopterus_curvipennis_ord_1107 GGATTATGGCTACTGCTACTTCTAGGATGGTTAGTAGGAGTAGTACGCAGGCGGTTAGAGCAGAGATTGCGGGTATGATGGAGAATAGGACTGCGGTGGCTGTTGAGATGAGTTGGATTAGTAGGTGGCCTGCTGTTAGGTTAGCTGTGAGGCGGACTCCTAGGGCTAGAGGGCGGATCAGGAGGCTGGTAGTTTCAATTATGATTAAGGCTGGGATTAGTGGAGTTGGGGTTCCTTCGGGTAGGAGGTGGCCAAGTGAAGCGGATGGTTGGTTTCGGAGGCCTGTGAGTAGAGTGGCTAGCCATAGTGGGAAGGCTAGTGCTAGGTTTATAGATAATTGTGTGGTAGGTGTGAATGTGTA…
	16_Campylopterus_curvipennis_ord_1207 GGATTATGGCTACTGCTACTTCTAGGATGGTTAGTAGGAGTAGTACGCAGGCGGTTAGAGCAGAGATTGCGGGTATGATGGAGAATAGGACTGCGGTGGCTGTTGAGATGAGTTGGATTAGTAGGTGGCCTGCTGTTAGGTTAGCTGTGAGGCGGACTCCTAGGGCTAGAGGGCGGATCAGGAGGCTGGTAGTTTCAATTATGATTAAGGCTGGGATTAGTGGAGTTGGGGTTCCTTCGGGTAGGAGGTGGCCAAGTGAAGCGGATGGTTGGTTTCGGAGGCCTGTGAGTAGAGTGGCTAGTCATAGTGGGAAGGCTAGTGCTAGGTTTATAGATAATTGTGTGGTAGGTGTGAATGTGTA…
	17_Campylopterus_curvipennis_ord_1707 GGATTATGGCTACTGCTACTTCTAGGATGGTTAGTAGGAGTAGTACGCAGGCGGTTAGAGCAGAGATTGCGGGTATGATGGAGAATAGGACTGCGGTGGCTGTTGAGATGAGTTGGATTAGTAGGTGGCCTGCTGTTAGGTTAGCTGTGAGGCGGACTCCTAGGGCTAGAGGGCGGATCAGGAGGCTGGTAGTTTCAATTATGATTAAGGCTGGGATTAGTGGAGTTGGGGTTCCTTCGGGTAGGAGGTGGCCAAGTGAAGCGGATGGTTGGTTTCGGAGGCCTGTGAGTAGAGTGGCTAGTCATAGTGGGAAGGCTAGTGCTAGGTTTATAGATAATTGTGTGGTAGGTGTGAATGTGTA…
	18_Campylopterus_curvipennis_ord_1907 GGATTATGGCTACTGCTACTTCTAGGATGGTTAGTAGGAGTAGTACGCAGGCGGTTAGAGCAGAGATTGCGGGTATGATGGAGAATAGGACTGCGGTGGCTGTTGAGATGAGTTGGATTAGTAGGTGGCCTGCTGTTAGGTTAGCTGTGAGGCGGACTCCTAGGGCTAGAGGGCGGATCAGGAGGCTGGTAGTTTCAATTATGATTAAGGCTGGGATTAGTGGAGTTGGGGTTCCTTCGGGTAGGAGGTGGCCAAGTGAAGCGGATGGTTGGTTTCGGAGGCCTGTGAGTAGAGTGGCTAGTCATAGTGGGAAGGCTAGTGCTAGGTTTATAGATAATTGTGTGGTAGGTGTGAATGTGTA…
	19_Campylopterus_curvipennis_ord_2307 GGATTATGGCTACTGCTACTTCTAGGATGGTTAGTAGGAGTAGTACGCAGGCGGTTAGAGCAGAGATTGCGGGTATGATGGAGAATAGGACTGCGGTGGCTGTTGAGATGAGTTGGATTAGTAGGTGGCCTGCTGTTAGGTTAGCTGTGAGGCGGACTCCTAGGGCTAGAGGGCGGATCAGGAGGCTGGTAGTTTCAATTATGATTAAGGCTGGGATTAGTGGAGTTGGGGTTCCTTCGGGTAGGAGGTGGCCAAGTGAAGCGGATGGTTGGTTTCGGAGGCCTGTGAGTAGAGTGGCTAGTCATAGTGGGAAGGCTAGTGCTAGGTTTATAGATAATTGTGTGGTAGGTGTGAATGTGTA…
	20_Campylopterus_curvipennis_ord_2507 GGATTATGGCTACTGCTACTTCTAGGATGGTTAGTAGGAGTAGTACGCAGGCGGTTAGAGCAGAGATTGCGGGTATGATGGAGAATAGGACTGCGGTGGCTGTTGAGATGAGTTGGATTAGTAGGTGGCCTGCTGTTAGGTTAGCTGTGAGGCGGACTCCTAGGGCTAGAGGGCGGATCAGGAGGCTGGTAGTTTCAATTATGATTAAGGCTGGGATTAGTGGAGTTGGGGTTCCTTCGGGTAGGAGGTGGCCAAGTGAAGCGGATGGTTGGTTTCGGAGGCCTGTGAGTAGAGTGGCTAGTCATAGTGGGAAGGCTAGTGCTAGGTTTATAGATAATTGTGTGGTAGGTGTGAATGTGTA…
	21_Campylopterus_curvipennis_ord_2707 GGATTATGGCTACTGCTACTTCTAGGATGGTTAGTAGGAGTAGTACGCAGGCGGTTAGAGCAGAGATTGCGGGTATGATGGAGAATAGGACTGCGGTGGCTGTTGAGATGAGTTGGATTAGTAGGTGGCCTGCTGTTAGGTTAGCTGTGAGGCGGACTCCTAGGGCTAGAGGGCGGATCAGGAGGCTGGTAGTTTCAATTATGATTAAGGCTGGGATTAGTGGAGTTGGGGTTCCTTCGGGTAGGAGGTGGCCAAGTGAAGCGGATGGTTGGTTTCGGAGGCCTGTGAGTAGAGTGGCTAGTCATAGTGGGAAGGCTAGTGCTAGGTTTATAGATAATTGTGTGGTAGGTGTGAATGTGTA…
	22_Campylopterus_curvipennis_H1 GGATTATGGCTACTGCTACTTCTAGGATGGTTAGTAGGAGTAGTACGCAGGCGGTTAGAGCAGAGATTGCGGGTATGATGGAGAATAGGACTGCGGTGGCTGTTGAGATGAGTTGGATTAGTAGGTGGCCTGCTGTTAGGTTAGCTGTGAGGCGGACTCCTAGGGCTAGAGGGCGGATCAGGAGGCTGGTAGTTTCAATTATGATTAAGGCTGGGATTAGTGGAGTTGGGGTTCCTTCGGGTAGGAGGTGGCCAAGTGAAGCGGATGGTTGGTTTCGGAGGCCTGTGAGTAGAGTGGCTAGTCATAGTGGGAAGGCTAGTGCTAGGTTTATAGATAATTGTGTGGTAGGTGTGAATGTGTAGGGGAG…
	23_Campylopterus_curvipennis_Mac1 GGATTATGGCTACTGCTACTTCTAGGATGGTTAGTAGGAGTAGTACGCAGGCGGTTAGAGCAGAGATTGCGGGTATGATGGAGAATAGGACTGCGGTGGCTGTTGAGATGAGTTGGATTAGTAGGTGGCCTGCTGTTAGGTTAGCTGTGAGGCGGACTCCTAGGGCTAGAGGGCGGATCAGGAGGCTGGTAGTTTCAATTATGATTAAGGCTGGGATTAGTGGAGTTGGGGTTCCTTCGGGTAGGAGGTGGCCAAGTGAAGCGGATGGTTGGTTTCGGAGGCCTGTGAGTAGAGTGGCTAGTCATAGTGGGAAGGCTAGTGCTAGGTTTATAGATAATTGTGTGGTAGGTGTGAATGTGTAGGGG…
	24_Campylopterus_curvipennis_Mac2 GGATTATGGCTACTGCTACTTCTAGGATGGTTAGTAGGAGTAGTACGCAGGCGGTTAGAGCAGAGATTGCGGGTATGATGGAGAATAGGACTGCGGTGGCTGTTGAGATGAGTTGGATTAGTAGGTGGCCTGCTGTTAGGTTAGCTGTGAGGCGGACTCCTAGGGCTAGAGGGCGGATCAGGAGGCTGGTAGTTTCAATTATGATTAAGGCTGGGATTAGTGGAGTTGGGGTTCCTTCGGGTAGGAGGTGGCCAAGTGAAGTGGATGGTTGGTTTCGGAGGCCTGTGAGTAGAGTGGCTAGTCATAGTGGGAAGGCTAGTGCTAGGTTTATAGATAATTGTGTGGTAGGTGTGAATGTGTAGGGG…
	25_Campylopterus_curvipennis_Mac3 GGATTATGGCTACTGCTACTTCTAGGATGGTTAGTAGGAGTAGTACGCAGGCGGTTAGAGCAGAGATTGCGGGTATGATGGAGAATAGGACTGCGGTGGCTGTTGAGATGAGTTGGATTAGTAGGTGGCCTGCTGTTAGGTTAGCTGTGAGGCGGACTCCTAGGGCTAGAGGGCGGATCAGGAGGCTGGTAGTTTCAATTATGATTAAGGCTGGGATTAGTGGAGTTGGGGTTCCTTCGGGTAGGAGGTGGCCAAGTGAAGCGGATGGTTGGTTTCGGAGGCCTGTGAGTAGAGTGGCTAGTCATAGTGGGAAGGCTAGTGCTAGGTTTATAGATAATTGTGTGGTAGGTGTGAATGTGTAGGGG…
	26_Campylopterus_curvipennis_UG1 GGATTATGGCTACTGCTACTTCTAGGATGGTTAGTAGGAGTAGTACGCAGGCGGTTAGAGCAGAGATTGCGGGTATGATGGAGAATAGGACTGCGGTGGCTGTTGAGATGAGTTGGATTAGTAGGTGGCCTGCTGTTAGGTTAGCTGTGAGGCGGACTCCTAGGGCTAGAGGGCGGATCAGGAGGCTGGTAGTTTCAATTATGATTAAGGCTGGGATTAGTGGAGTTGGGGTTCCTTCGGGTAGGAGGTGGCCAAGTGAAGCGGATGGTTGGTTTCGGAGGCCTGTGAGTAGAGTGGCTAGTCATAGTGGGAAGGCTAGTGCTAGGTTTATAGATAATTGTGTGGTAGGTGTGAATGTGTAGGGGA…
	27_Campylopterus_curvipennis_UG2 GGATTATGGCTACTGCTACTTCTAGGATGGTTAGTAGGAGTAGTACGCAGGCGGTTAGAGCAGAGATTGCGGGTATGATGGAGAATAGGACTGCGGTGGCTGTTGAGATGAGTTGGATTAGTAGGTGGCCTGCTGTTAGGTTAGCTGTGAGGCGGACTCCTAGGGCTAGAGGGCGGATCAGGAGGCTGGTAGTTTCAATTATGATTAAGGCTGGGATTAGTGGAGTTGGGGTTCCTTCGGGTAGGAGGTGGCCAAGTGAAGCGGATGGTTGGTTTCGGAGGCCTGTGAGTAGAGTGGCTAGTCATAGCGGGAAGGCTAGTGCTAGGTTTATAGATAATTGTGTGGTAGGTGTGAATGTGTAGGGGA…
	28_Campylopterus_curvipennis_UG3 GGATTATGGCTACTGCTACTTCTAGGATGGTTAGTAGGAGTAGTACGCAGGCGGTTAGAGCAGAGATTGCGGGTATGATGGAGAATAGGACTGCGGTGGCTGTTGAGATGAGTTGGATTAGTAGGTGGCCTGCTGTTAGGTTAGCTGTGAGGCGGACTCCTAGGGCTAGAGGGCGGATCAGGAGGCTGGTAGTTTCAATTATGATTAAGGCTGGGATTAGTGGAGTTGGGGTTCCTTCGGGTAGGAGGTGGCCAAGTGAAGCGGATGGTTGGTTTCGGAGGCCTGTGAGTAGAGTGGCTAGTCATAGTGGGAAGGCTAGTGCTAGGTTTATAGATAATTGTGTGGTAGGTGTGAATGTGTAGGGGA…
	29_Campylopterus_curvipennis_UG4 GGATTATGGCTACTGCTACTTCTAGGATGGTTAGTAGGAGTAGTACGCAGGCGGTTAGAGCAGAGATTGCGGGTATGATGGAGAATAGGACTGCGGTGGCTGTTGAGATGAGTTGGATTAGTAGGTGGCCTGCTGTTAGGTTAGCTGTGAGGCGGACTCCTAGGGCTAGAGGGCGGATCAGGAGGCTGGTAGTTTCAATTATGATTAAGGCTGGGATTAGTGGAGTTGGGGTTCCTTCGGGTAGGAGGTGGCCAAGTGAAGCGGATGGTTGGTTTCGGAGGCCTGTGAGTAGAGTGGCTAGTCATAGTGGGAAGGCTAGTGCTAGGTTTATAGATAATTGTGTGGTAGGTGTGAATGTGTAGGGGA…
	30_Campylopterus_curvipennis_UG5 GGATTATGGCTACTGCTACTTCTAGGATGGTTAGTAGGAGTAGTACGCAGGCGGTTAGAGCAGAGATTGCGGGTATGATGGAGAATAGGACTGCGGTGGCTGTTGAGATGAGTTGGATTAGTAGGTGGCCTGCTGTTAGGTTAGCTGTGAGGCGGACTCCTAGGGCTAGAGGGCGGATCAGGAGGCTGGTAGTTTCAATTATGATTAAGGCTGGGATTAGTGGAGTTGGGGTTCCTTCGGGTAGGAGGTGGCCAAGTGAAGCGGATGGTTGGTTTCGGAGGCCTGTGAGTAGAGTGGCTAGTCATAGCGGGAAGGCTAGTGCTAGGTTTATAGATAATTGTGTGGTAGGTGTGAATGTGTAGGGGA…
	31_Campylopterus_curvipennis_UG6 GGATTATGGCTACTGCTACTTCTAGGATGGTTAGTAGGAGTAGTACGCAGGCGGTTAGAGCAGAGATTGCGGGTATGATGGAGAATAGGACTGCGGTGGCTGTTGAGATGAGTTGGATTAGTAGGTGGCCTGCTGTTAGGTTAGCTGTGAGGCGGACTCCTAGGGCTAGAGGGCGGATCAGGAGGCTGGTAGTTTCAATTATGATTAAGGCTGGGATTAGTGGAGTTGGGGTTCCTTCGGGTAGGAGGTGGCCAAGTGAAGCGGATGGTTGGTTTCGGAGGCCTGTGAGTAGAGTGGCTAGTCATAGTGGGAAGGCTAGTGCTAGGTTTATAGATAATTGTGTGGTAGGTGTGAATGTGTAGGGGA…
	32_Campylopterus_curvipennis_UG7 GGATTATGGCTACTGCTACTTCTAGGATGGTTAGTAGGAGTAGTACGCAGGCGGTTAGAGCAGAGATTGCGGGTATGATGGAGAATAGGACTGCGGTGGCTGTTGAGATGAGTTGGATTAGTAGGTGGCCTGCTGTTAGGTTAGCTGTGAGGCGGACTCCTAGGGCTAGAGGGCGGATCAGGAGGCTGGTAGTTTCAATTATGATTAAGGCTGGGATTAGTGGAGTTGGGGTTCCTTCGGGTAGGAGGTGGCCAAGTGAAGCGGATGGTTGGTTTCGGAGGCCTGTGAGTAGAGTGGCTAGTCATAGTGGGAAGGCTAGTGCTAGGTTTATAGATAATTGTGTGGTAGGTGTGAATGTGTAGGGGA…
	33_Campylopterus_curvipennis_UG8 GGATTATGGCTACTGCTACTTCTAGGATGGTTAGTAGGAGTAGTACGCAGGCGGTTAGAGCAGAGATTGCGGGTATGATGGAGAATAGGACTGCGGTGGCTGTTGAGATGAGTTGGATTAGTAGGTGGCCTGCTGTTAGGTTAGCTGTGAGGCGGACTCCTAGGGCTAGAGGGCGGATCAGGAGGCTGGTAGTTTCAATTATGATTAAGGCTGGGATTAGTGGAGTTGGGGTTCCTTCGGGTAGGAGGTGGCCAAGTGAAGCGGATGGTTGGTTTCGGAGGCCTGTGAGTAGAGTGGCTAGTCATAGTGGGAAGGCTAGTGCTAGGTTTATAGATAATTGTGTGGTAGGTGTGAATGTGTAGGGGA…
	34_Campylopterus_curvipennis_UG9 GGATTATGGCTACTGCTACTTCTAGGATGGTTAGTAGGAGTAGTACGCAGGCGGTTAGAGCAGAGATTGCGGGTATGATGGAGAATAGGACTGCGGTGGCTGTTGAGATGAGTTGGATTAGTAGGTGGCCTGCTGTTAGGTTAGCTGTGAGGCGGACTCCTAGGGCTAGAGGGCGGATCAGGAGGCTGGTAGTTTCAATTATGATTAAGGCTGGGATTAGTGGAGTTGGGGTTCCTTCGGGTAGGAGGTGGCCAAGTGAAGCGGATGGTTGGTTTCGGAGGCCTGTGAGTAGAGTGGCTAGTCATAGCGGGAAGGCTAGTGCTAGGTTTATAGATAATTGTGTGGTAGGTGTGAATGTGTAGGGGA…
	35_Campylopterus_curvipennis_UG10 GGATTATGGCTACTGCTACTTCTAGGATGGTTAGTAGGAGTAGTACGCAGGCGGTTAGAGCAGAGATTGCGGGTATGATGGAGAATAGGACTGCGGTGGCTGTTGAGATGAGTTGGATTAGTAGGTGGCCTGCTGTTAGGTTAGCTGTGAGGCGGACTCCTAGGGCTAGAGGGCGGATCAGGAGGCTGGTAGTTTCAATTATGATTAAGGCTGGGATTAGTGGAGTTGGGGTTCCTTCGGGTAGGAGGTGGCCAAGTGAAGCGGATGGTTGGTTTCGGAGGCCTGTGAGTAGAGTGGCTAGTCATAGTGGGAAGGCTAGTGCTAGGTTTATAGATAATTGTGTGGTAGGTGTGAATGTGTAGGGG…
	36_Campylopterus_curvipennis_UG11 GGATTATGGCTACTGCTACTTCTAGGATGGTTAGTAGGAGTAGTACGCAGGCGGTTAGAGCAGAGATTGCGGGTATGATGGAGAATAGGACTGCGGTGGCTGTTGAGATGAGTTGGATTAGTAGGTGGCCTGCTGTTAGGTTAGCTGTGAGGCGGACTCCTAGGGCTAGAGGGCGGATCAGGAGGCTGGTAGTTTCAATTATGATTAAGGCTGGGATTAGTGGAGTTGGGGTTCCTTCGGGTAGGAGGTGGCCAAGTGAAGCGGATGGTTGGTTTCGGAGGCCTGTGAGTAGAGTGGCTAGTCATAGTGGGAAGGCTAGTGCTAGGTTTATAGATAATTGTGTGGTAGGTGTGAATGTGTAGGGG…
	37_Campylopterus_curvipennis_UG12 GGATTATGGCTACTGCTACTTCTAGGATGGTTAGTAGGAGTAGTACGCAGGCGGTTAGAGCAGAGATTGCGGGTATGATGGAGAATAGGACTGCGGTGGCTGTTGAGATGAGTTGGATTAGTAGGTGGCCTGCTGTTAGGTTAGCTGTGAGGCGGACTCCTAGGGCTAGAGGGCGGATCAGGAGGCTGGTAGTTTCAATTATGATTAAGGCTGGGATTAGTGGAGTTGGGGTTCCTTCGGGTAGGAGGTGGCCAAGTGAAGCGGATGGTTGGTTTCGGAGGCCTGTGAGTAGAGTGGCTAGTCATAGTGGGAAGGCTAGTGCTAGGTTTATAGATAATTGTGTGGTAGGTGTGAATGTGTAGGGG…
	38_Campylopterus_curvipennis_UG13 GGATTATGGCTACTGCTACTTCTAGGATGGTTAGTAGGAGTAGTACGCAGGCGGTTAGAGCAGAGATTGCGGGTATGATGGAGAATAGGACTGCGGTGGCTGTTGAGATGAGTTGGATTAGTAGGTGGCCTGCTGTTAGGTTAGCTGTGAGGCGGACTCCTAGGGCTAGAGGGCGGATCAGGAGGCTGGTAGTTTCAATTATGATTAAGGCTGGGATTAGTGGAGTTGGGGTTCCTTCGGGTAGGAGGTGGCCAAGTGAAGCGGATGGTTGGTTTCGGAGGCCTGTGAGTAGAGTGGCTAGTCATAGTGGGAAGGCTAGTGCTAGGTTTATAGATAATTGTGTGGTAGGTGTGAATGTGTAGGGG…
	39_Campylopterus_curvipennis_Ciel1 GGATTATGGCTACTGCTACTTCTAGGATGGTTAGTAGGAGTAGTACGCAGGCGGTTAGAGCAGAGATTGCGGGTATGATGGAGAATAGGACTGCGGTGGCTGTTGAGATGAGTTGGATTAGTAGGTGGCCTGCTGTTAGGTTAGCTGTGAGGCGGACTCCTAGGGCTAGAGGGCGGATCAGGAGGCTGGTAGTTTCAATTATGATTAAGGCTGGGATTAGTGGAGTTGGGGTTCCTTCGGGTAGGAGGTGGCCAAGTGAAGCGGATGGTTGGTTTCGGAGGCCTGTGAGTAGAGTGGCTAGTCATAGCGGGAAGGCTAGTGCTAGGTTTATAGATAATTGTGTGGTAGGTGTGAATGTGTAGGG…
	40_Campylopterus_curvipennis_Ciel2 GGATTATGGCTACTGCTACTTCTAGGATGGTTAGTAGGAGTAGTACGCAGGCGGTTAGAGCAGAGATTGCGGGTATGATGGAGAATAGGACTGCGGTGGCTGTTGAGATGAGTTGGATTAGTAGGTGGCCTGCTGTTAGGTTAGCTGTGAGGCGGACTCCTAGGGCTAGAGGGCGGATCAGGAGGCTGGTAGTTTCAATTATGATTAAGGCTGGGATTAGTGGAGTTGGGGTTCCTTCGGGTAGGAGGTGGCCAAGTGAAGCGGATGGTTGGTTTCGGAGGCCTGTGAGTAGAGTGGCTAGTCATAGTGGGAAGGCTAGTGCTAGGTTTATAGATAATTGTGTGGTAGGTGTGAATGTGTAGGG…
	41_Campylopterus_curvipennis_Ciel3 GGATTATGGCTACTGCTACTTCTAGGATGGTTAGTAGGAGTAGTACGCAGGCGGTTAGAGCAGAGATTGCGGGTATGATGGAGAATAGGACTGCGGTGGCTGTTGAGATGAGTTGGATTAGTAGGTGGCCTGCTGTTAGGTTAGCTGTGAGGCGGACTCCTAGGGCTAGAGGGCGGATCAGGAGGCTGGTAGTTTCAATTATGATTAAGGCTGGGATTAGTGGAGTTGGGGTTCCTTCGGGTAGGAGGTGGCCAAGTGAAGCGGATGGTTGGTTTCGGAGGCCTGTGAGTAGAGTGGCTAGTCATAGTGGGAAGGCTAGTGCTAGGTTTATAGATAATTGTGTGGTAGGTGTGAATGTGTAGGG…
	42_Campylopterus_curvipennis_Ciel4 GGATTATGGCTACTGCTACTTCTAGGATGGTTAGTAGGAGTAGTACGCAGGCGGTTAGAGCAGAGATTGCGGGTATGATGGAGAATAGGACTGCGGTGGCTGTTGAGATGAGTTGGATTAGTAGGTGGCCTGCTGTTAGGTTAGCTGTGAGGCGGACTCCTAGGGCTAGAGGGCGGATCAGGAGGCTGGTAGTTTCAATTATGATTAAGGCTGGGATTAGTGGAGTTGGGGTTCCTTCGGGTAGGAGGTGGCCAAGTGAAGCGGATGGTTGGTTTCGGAGGCCTGTGAGTAGAGTGGCTAGTCATAGCGGGAAGGCTAGTGCTAGGTTTATAGATAATTGTGTGGTAGGTGTGAATGTGTAGGG…
	43_Campylopterus_curvipennis_Ciel5 GGATTATGGCTACTGCTACTTCTAGGATGGTTAGTAGGAGTAGTACGCAGGCGGTTAGAGCAGAGATTGCGGGTATGATGGAGAATAGGACTGCGGTGGCTGTTGAGATGAGTTGGATTAGTAGGTGGCCTGCTGTTAGGTTAGCTGTGAGGCGGACTCCTAGGGCTAGAGGGCGGATCAGGAGGCTGGTAGTTTCAATTATGATTAAGGCTGGGATTAGTGGAGTTGGGGTTCCTTCGGGTAGGAGGTGGCCAAGTGAAGCGGATGGTTGGTTTCGGAGGCCTGTGAGTAGAGTGGCTAGTCATAGCGGGAAGGCTAGTGCTAGGTTTATAGATAATTGTGTGGTAGGTGTGAATGTGTAGGG…
	44_Campylopterus_curvipennis_Ciel6 GGATTATGGCTACTGCTACTTCTAGGATGGTTAGTAGGAGTAGTACGCAGGCGGTTAGAGCAGAGATTGCGGGTATGATGGAGAATAGGACTGCGGTGGCTGTTGAGATGAGTTGGATTAGTAGGTGGCCTGCTGTTAGGTTAGCTGTGAGGCGGACTCCTAGGGCTAGAGGGCGGATCAGGAGGCTGGTAGTTTCAATTATGATTAAGGCTGGGATTAGTGGAGTTGGGGTTCCTTCGGGTAGGAGGTGGCCAAGTGAAGCGGATGGTTGGTTTCGGAGGCCTGTGAGTAGAGTGGCTAGTCATAGTGGGAAGGCTAGTGCTAGGTTTATAGATAATTGTGTGGTAGGTGTGAATGTGTAGGG…
	45_Campylopterus_curvipennis_Ciel7 GGATTATGGCTACTGCTACTTCTAGGATGGTTAGTAGGAGTAGTACGCAGGCGGTTAGAGCAGAGATTGCGGGTATGATGGAGAATAGGACTGCGGTGGCTGTTGAGATGAGTTGGATTAGTAGGTGGCCTGCTGTTAGGTTAGCTGTGAGGCGGACTCCTAGGGCTAGAGGGCGGATCAGGAGGCTGGTAGTTTCAATTATGATTAAGGCTGGGATTAGTGGAGTTGGGGTTCCTTCGGGTAGGAGGTGGCCAAGTGAAGCGGATGGTTGGTTTCGGAGGCCTGTGAGTAGAGTGGCTAGTCATAGTGGGAAGGCTAGTGCTAGGTTTATAGATAATTGTGTGGTAGGTGTGAATGTGTAGGG…
	46_Campylopterus_curvipennis_Ciel8 GGATTATGGCTACTGCTACTTCTAGGATGGTTAGTAGGAGTAGTACGCAGGCGGTTAGAGCAGAGATTGCGGGTATGATGGAGAATAGGACTGCGGTGGCTGTTGAGATGAGTTGGATTAGTAGGTGGCCTGCTGTTAGGTTAGCTGTGAGGCGGACTCCTAGGGCTAGAGGGCGGATCAGGAGGCTGGTAGTTTCAATTATGATTAAGGCTGGGATTAGTGGAGTTGGGGTTCCTTCGGGTAGGAGGTGGCCAAGTGAAGCGGATGGTTGGTTTCGGAGGCCTGTGAGTAGAGTGGCTAGTCATAGTGGGAAGGCTAGTGCTAGGTTTATAGATAATTGTGTGGTAGGTGTGAATGTGTAGGG…
	47_Campylopterus_curvipennis_Ciel9 GGATTATGGCTACTGCTACTTCTAGGATGGTTAGTAGGAGTAGTACGCAGGCGGTTAGAGCAGAGATTGCGGGTATGATGGAGAATAGGACTGCGGTGGCTGTTGAGATGAGTTGGATTAGTAGGTGGCCTGCTGTTAGGTTAGCTGTGAGGCGGACTCCTAGGGCTAGAGGGCGGATCAGGAGGCTGGTAGTTTCAATTATGATTAAGGCTGGGATTAGTGGAGTTGGGGTTCCTTCGGGTAGGAGGTGGCCAAGTGAAGCGGATGGTTGGTTTCGGAGGCCTGTGAGTAGAGTGGCTAGTCATAGTGGGAAGGCTAGTGCTAGGTTTATAGATAATTGTGTGGTAGGTGTGAATGTGTAGGG…
	48_Campylopterus_curvipennis_Ciel10 GGATTATGGCTACTGCTACTTCTAGGATGGTTAGTAGGAGTAGTACGCAGGCGGTTAGAGCAGAGATTGCGGGTATGATGGAGAATAGGACTGCGGTGGCTGTTGAGATGAGTTGGATTAGTAGGTGGCCTGCTGTTAGGTTAGCTGTGAGGCGGACTCCTAGGGCTAGAGGGCGGATCAGGAGGCTGGTAGTTTCAATTATGATTAAGGCTGGGATTAGTGGAGTTGGGGTTCCTTCGGGTAGGAGGTGGCCAAGTGAAGCGGATGGTTGGTTTCGGAGGCCTGTGAGTAGAGTGGCTAGTCATAGCGGGAAGGCTAGTGCTAGGTTTATAGATAATTGTGTGGTAGGTGTGAATGTGTAGG…
	49_Campylopterus_curvipennis_Ciel11 GGATTATGGCTACTGCTACTTCTAGGATGGTTAGTAGGAGTAGTACGCAGGCGGTTAGAGCAGAGATTGCGGGTATGATGGAGAATAGGACTGCGGTGGCTGTTGAGATGAGTTGGATTAGTAGGTGGCCTGCTGTTAGGTTAGCTGTGAGGCGGACTCCTAGGGCTAGAGGGCGGATCAGGAGGCTGGTAGTTTCAATTATGATTAAGGCTGGGATTAGTGGAGTTGGGGTTCCTTCGGGTAGGAGGTGGCCAAGTGAAGCGGATGGTTGGTTTCGGAGGCCTGTGAGTAGAGTGGCTAGTCATAGTGGGAAGGCTAGTGCTAGGTTTATAGATAATTGTGTGGTAGGTGTGAATGTGTAGG…
	50_Campylopterus_curvipennis_Ciel12 GGATTATGGCTACTGCTACTTCTAGGATGGTTAGTAGGAGTAGTACGCAGGCGGTTAGAGCAGAGATTGCGGGTATGATGGAGAATAGGACTGCGGTGGCTGTTGAGATGAGTTGGATTAGTAGGTGGCCTGCTGTTAGGTTAGCTGTGAGGCGGACTCCTAGGGCTAGAGGGCGGATCAGGAGGCTGGTAGTTTCAATTATGATTAAGGCTGGGATTAGTGGAGTTGGGGTTCCTTCGGGTAGGAGGTGGCCAAGTGAAGCGGATGGTTGGTTTCGGAGGCCTGTGAGTAGAGTGGCTAGTCATAGTGGGAAGGCTAGTGCTAGGTTTATAGATAATTGTGTGGTAGGTGTGAATGTGTAGG…
	51_Campylopterus_curvipennis_Ciel13 GGATTATGGCTACTGCTACTTCTAGGATGGTTAGTAGGAGTAGTACGCAGGCGGTTAGAGCAGAGATTGCGGGTATGATGGAGAATAGGACTGCGGTGGCTGTTGAGATGAGTTGGATTAGTAGGTGGCCTGCTGTTAGGTTAGCTGTGAGGCGGACTCCTAGGGCTAGAGGGCGGATCAGGAGGCTGGTAGTTTCAATTATGATTAAGGCTGGGATTAGTGGAGTTGGGGTTCCTTCGGGTAGGAGGTGGCCAAGTGAAGCGGATGGTTGGTTTCGGAGGCCTGTGAGTAGAGTGGCTAGTCATAGTGGGAAGGCTAGTGCTAGGTTTATAGATAATTGTGTGGTAGGTGTGAATGTGTAGG…
	52_Campylopterus_curvipennis_Ciel14 GGATTATGGCTACTGCTACTTCTAGGATGGTTAGTAGGAGTAGTACGCAGGCGGTTAGAGCAGAGATTGCGGGTATGATGGAGAATAGGACTGCGGTGGCTGTTGAGATGAGTTGGATTAGTAGGTGGCCTGCTGTTAGGTTAGCTGTGAGGCGGACTCCTAGGGCTAGAGGGCGGATCAGGAGGCTGGTAGTTTCAATTATGATTAAGGCTGGGATTAGTGGAGTTGGGGTTCCTTCGGGTAGGAGGTGGCCAAGTGAAGCGGATGGTTGGTTTCGGAGGCCTGTGAGTAGAGTGGCTAGTCATAGCGGGAAGGCTAGTGCTAGGTTTATAGATAATTGTGTGGTAGGTGTGAATGTGTAGG…
	53_Campylopterus_curvipennis_Ciel15 GGATTATGGCTACTGCTACTTCTAGGATGGTTAGTAGGAGTAGTACGCAGGCGGTTAGAGCAGAGATTGCGGGTATGATGGAGAATAGGACTGCGGTGGCTGTTGAGATGAGTTGGATTAGTAGGTGGCCTGCTGTTAGGTTAGCTGTGAGGCGGACTCCTAGGGCTAGAGGGCGGATCAGGAGGCTGGTAGTTTCAATTATGATTAAGGCTGGGATTAGTGGAGTTGGGGTTCCTTCGGGTAGGAGGTGGCCAAGTGAAGCGGATGGTTGGTTTCGGAGGCCTGTGAGTAGAGTGGCTAGTCATAGTGGGAAGGCTAGTGCTAGGTTTATAGATAATTGTGTGGTAGGTGTGAATGTGTAGG…
	54_Campylopterus_curvipennis_Ciel16 GGATTATGGCTACTGCTACTTCTAGGATGGTTAGTAGGAGTAGTACGCAGGCGGTTAGAGCAGAGATTGCGGGTATGATGGAGAATAGGACTGCGGTGGCTGTTGAGATGAGTTGGATTAGTAGGTGGCCTGCTGTTAGGTTAGCTGTGAGGCGGACTCCTAGGGCTAGAGGGCGGATCAGGAGGCTGGTAGTTTCAATTATGATTAAGGCTGGGATTAGTGGAGTTGGGGTTCCTTCGGGTAGGAGGTGGCCAAGTGAAGCGGATGGTTGGTTTCGGAGGCCTGTGAGTAGAGTGGCTAGTCATAGTGGGAAGGCTAGTGCTAGGTTTATAGATAATTGTGTGGTAGGTGTGAATGTGTAGG…
	55_Campylopterus_curvipennis_Ciel17 GGATTATGGCTACTGCTACTTCTAGGATGGTTAGTAGGAGTAGTACGCAGGCGGTTAGAGCAGAGATTGCGGGTATGATGGAGAATAGGACTGCGGTGGCTGTTGAGATGAGTTGGATTAGTAGGTGGCCTGCTGTTAGGTTAGCTGTGAGGCGGACTCCTAGGGCTAGAGGGCGGATCAGGAGGCTGGTAGTTTCAATTATGATTAAGGCTGGGATTAGTGGAGTTGGGGTTCCTTCGGGTAGGAGGTGGCCAAGTGAAGCGGATGGTTGGTTTCGGAGGCCTGTGAGTAGAGTGGCTAGTCATAGTGGGAAGGCTAGTGCTAGGTTTATAGATAATTGTGTGGTAGGTGTGAATGTGTAGG…
	56_Campylopterus_curvipennis_Ciel18 GGATTATGGCTACTGCTACTTCTAGGATGGTTAGTAGGAGTAGTACGCAGGCGGTTAGAGCAGAGATTGCGGGTATGATGGAGAATAGGACTGCGGTGGCTGTTGAGATGAGTTGGATTAGTAGGTGGCCTGCTGTTAGGTTAGCTGTGAGGCGGACTCCTAGGGCTAGAGGGCGGATCAGGAGGCTGGTAGTTTCAATTATGATTAAGGCTGGGATTAGTGGAGTTGGGGTTCCTTCGGGTAGGAGGTGGCCAAGTGAAGCGGATGGTTGGTTTCGGAGGCCTGTGAGTAGAGTGGCTAGTCATAGTGGGAAGGCTAGTGCTAGGTTTATAGATAATTGTGTGGTAGGTGTGAATGTGTAGG…
	57_Campylopterus_curvipennis_GF1 GGATTATGGCTACTGCTACTTCTAGGATGGTTAGTAGGAGTAGTACGCAGGCGGTTAGAGCAGAGATTGCGGGTATGATGGAGAATAGGACTGCGGTGGCTGTTGAGATGAGTTGGATTAGTAGGTGGCCTGCTGTTAGGTTAGCTGTGAGGCGGACTCCTAGGGCTAGAGGGCGGATCAGGAGGCTGGTAGTTTCAATTATGATTAAGGCTGGGATTAGTGGAGTTGGGGTTCCTTCGGGTAGGAGGTGGCCAAGTGAAGCGGATGGTTGGTTTCGGAGGCCTGTGAGTAGAGTGGCTAGTCATAGTGGGAAGGCTAGTGCTAGGTTTATAGATAATTGTGTGGTAGGTGTGAATGTGTAGGGGA…
	58_Campylopterus_curvipennis_GF2 GGATTATGGCTACTGCTACTTCTAGGATGGTTAGTAGGAGTAGTACGCAGGCGGTTAGAGCAGAGATTGCGGGTATGATGGAGAATAGGACTGCGGTGGCTGTTGAGATGAGTTGGATTAGTAGGTGGCCTGCTGTTAGGTTAGCTGTGAGGCGGACTCCTAGGGCTAGAGGGCGGATCAGGAGGCTGGTAGTTTCAATTATGATTAAGGCTGGGATTAGTGGAGTTGGGGTTCCTTCGGGTAGGAGGTGGCCAAGTGAAGCGGATGGTTGGTTTCGGAGGCCTGTGAGTAGAGTGGCTAGTCATAGTGGGAAGGCTAGTGCTAGGTTTATAGATAATTGTGTGGTAGGTGTGAATGTGTAGGGGA…
	59_Campylopterus_curvipennis_GF3 GGATTATGGCTACTGCTACTTCTAGGATGGTTAGTAGGAGTAGTACGCAGGCGGTTAGAGCAGAGATTGCGGGTATGATGGAGAATAGGACTGCGGTGGCTGTTGAGATGAGTTGGATTAGTAGGTGGCCTGCTGTTAGGTTAGCTGTGAGGCGGACTCCTAGGGCTAGAGGGCGGATCAGGAGGCTGGTAGTTTCAATTATGATTAAGGCTGGGATTAGTGGAGTTGGGGTTCCTTCGGGTAGGAGGTGGCCAAGTGAAGCGGATGGTTGGTTTCGGAGGCCTGTGAGTAGAGTGGCTAGTCATAGTGGGAAGGCTAGTGCTAGGTTTATAGATAATTGTGTGGTAGGTGTGAATGTGTAGGGGA…
	60_Campylopterus_curvipennis_GF4 GGATTATGGCTACTGCTACTTCTAGGATGGTTAGTAGGAGTAGTACGCAGGCGGTTAGAGCAGAGATTGCGGGTATGATGGAGAATAGGACTGCGGTGGCTGTTGAGATGAGTTGGATTAGTAGGTGGCCTGCTGTTAGGTTAGCTGTGAGGCGGACTCCTAGGGCTAGAGGGCGGATCAGGAGGCTGGTAGTTTCAATTATGATTAAGGCTGGGATTAGTGGAGTTGGGGTTCCTTCGGGTAGGAGGTGGCCAAGTGAAGCGGATGGTTGGTTTCGGAGGCCTGTGAGTAGAGTGGCTAGTCATAGTGGGAAGGCTAGTGCTAGGTTTATAGATAATTGTGTGGTAGGTGTGAATGTGTAGGGGA…
	61_Campylopterus_curvipennis_EN1 GGATTATGGCTACTGCTACTTCTAGGATGGTTAGTAGGAGTAGTACGCAGGCGGTTAGAGCAGAGATTGCGGGTATGATGGAGAATAGGACTGCGGTGGCTGTTGAGATGAGTTGGATTAGTAGGTGGCCTGCTGTTAGGTTAGCTGTGAGGCGGACTCCTAGGGCTAGAGGGCGGATCAGGAGGCTGGTAGTTTCAATTATGATTAAGGCTGGGATTAGTGGAGTTGGGGTTCCTTCGGGTAGGAGGTGGCCAAGTGAAGCGGATGGTTGGTTTCGGAGGCCTGTGAGTAGAGTGGCTAGTCATAGTGGGAAGGCTAGTGCTAGGTTTATAGATAATTGTGTGGTAGGTGTGAATGTGTAGGGGA…
	62_Campylopterus_curvipennis_EN2 GGATTATGGCTACTGCTACTTCTAGGATGGTTAGTAGGAGTAGTACGCAGGCGGTTAGAGCAGAGATTGCGGGTATGATGGAGAATAGGACTGCGGTGGCTGTTGAGATGAGTTGGATTAGTAGGTGGCCTGCTGTTAGGTTAGCTGTGAGGCGGACTCCTAGGGCTAGAGGGCGGATCAGGAGGCTGGTAGTTTCAATTATGATTAAGGCTGGGATTAGTGGAGTTGGGGTTCCTTCGGGTAGGAGGTGGCCAAGTGAAGCGGATGGTTGGTTTCGGAGGCCTGTGAGTAGAGTGGCTAGTCATAGTGGGAAGGCTAGTGCTAGGTTTATAGATAATTGTGTGGTAGGTGTGAATGTGTAGGGGA…
	63_Campylopterus_curvipennis_EN3 GGATTATGGCTACTGCTACTTCTAGGATGGTTAGTAGGAGTAGTACGCAGGCGGTTAGAGCAGAGATTGCGGGTATGATGGAGAATAGGACTGCGGTGGCTGTTGAGATGAGTTGGATTAGTAGGTGGCCTGCTGTTAGGTTAGCTGTGAGGCGGACTCCTAGGGCTAGAGGGCGGATCAGGAGGCTGGTAGTTTCAATTATGATTAAGGCTGGGATTAGTGGAGTTGGGGTTCCTTCGGGTAGGAGGTGGCCAAGTGAAGCGGATGGTTGGTTTCGGAGGCCTGTGAGTAGAGTGGCTAGTCATAGTGGGAAGGCTAGTGCTAGGTTTATAGATAATTGTGTGGTAGGTGTGAATGTGTAGGGGA…
	64_Campylopterus_curvipennis_EN4 GGATTATGGCTACTGCTACTTCTAGGATGGTTAGTAGGAGTAGTACGCAGGCGGTTAGAGCAGAGATTGCGGGTATGATGGAGAATAGGACTGCGGTGGCTGTTGAGATGAGTTGGATTAGTAGGTGGCCTGCTGTTAGGTTAGCTGTGAGGCGGACTCCTAGGGCTAGAGGGCGGATCAGGAGGCTGGTAGTTTCAATTATGATTAAGGCTGGGATTAGTGGAGTTGGGGTTCCTTCGGGTAGGAGGTGGCCAAGTGAAGCGGATGGTTGGTTTCGGAGGCCTGTGAGTAGAGTGGCTAGTCATAGTGGGAAGGCTAGTGCTAGGTTTATAGATAATTGTGTGGTAGGTGTGAATGTGTAGGGGA…
	65_Campylopterus_curvipennis_EN5 GGATTATGGCTACTGCTACTTCTAGGATGGTTAGTAGGAGTAGTACGCAGGCGGTTAGAGCAGAGATTGCGGGTATGATGGAGAATAGGACTGCGGTGGCTGTTGAGATGAGTTGGATTAGTAGGTGGCCTGCTGTTAGGTTAGCTGTGAGGCGGACTCCTAGGGCTAGAGGGCGGATCAGGAGGCTGGTAGTTTCAATTATGATTAAGGCTGGGATTAGTGGAGTTGGGGTTCCTTCGGGTAGGAGGTGGCCAAGTGAAGCGGATGGTTGGTTTCGGAGGCCTGTGAGTAGAGTGGCTAGTCATAGTGGGAAGGCTAGTGCTAGGTTTATAGATAATTGTGTGGTAGGTGTGAATGTGTAGGGGA…
	66_Campylopterus_curvipennis_EN6 GGATTATGGCTACTGCTACTTCTAGGATGGTTAGTAGGAGTAGTACGCAGGCGGTTAGGGCAGAGATTGCGGGTATGATGGAGAATAGGACTGCGGTGGCTGTTGAGATGAGTTGGATTAGTAGGTGGCCTGCTGTTAGGTTAGCTGTGAGGCGGACTCCTAGGGCTAGAGGGCGGATCAGGAGGCTGGTAGTTTCAATTATGATTAAGGCTGGGATTAGTGGAGTTGGGGTTCCTTCGGGTAGGAGGTGGCCAAGTGAAGCGGATGGTTGGTTTCGGAGGCCTGTGAGTAGAGTGGCTAGTCATAGTGGGAAGGCTAGTGCTAGGTTTATAGATAATTGTGTGGTAGGTGTGAATGTGTAGGGGA…
	67_Campylopterus_curvipennis_AQM1 GGATTATGGCTACTGCTACTTCTAGGATGGTTAGTAGGAGTAGTACGCAGGCGGTTAGAGCAGAGATTGCGGGTATGATGGAGAATAGGACTGCGGTGGCTGTTGAGATGAGTTGGATTAGTAGGTGGCCTGCTGTTAGGTTAGCTGTGAGGCGGACTCCTAGGGCTAGAGGGCGGATCAGGAGGCTGGTAGTTTCAATTATGATTAAGGCTGGGATTAGTGGAGTTGGGGTTCCTTCGGGTAGGAGGTGGCCAAGTGAAGCGGATGGTTGGTTTCGGAGGCCTGTGAGTAGAGTGGCTAGTCATAGTGGGAAGGCTAGTGCTAGGTTTATAGATAATTGTGTGGTAGGTGTGAATGTGTAGGGG…
	68_Campylopterus_curvipennis_AQM2 GGATTATGGCTACTGCTACTTCTAGGATGGTTAGTAGGAGTAGTACGCAGGCGGTTAGAGCAGAGATTGCGGGTATGATGGAGAATAGGACTGCGGTGGCTGTTGAGATGAGTTGGATTAGTAGGTGGCCTGCTGTTAGGTTAGCTGTGAGGCGGACTCCTAGGGCTAGAGGGCGGATCAGGAGGCTGGTAGTTTCAATTATGATTAAGGCTGGGATTAGTGGAGTTGGGGTTCCTTCGGGTAGGAGGTGGCCAAGTGAAGCGGATGGTTGGTTTCGGAGGCCTGTGAGTAGAGTGGCTAGTCATAGTGGGAAGGCTAGTGCTAGGTTTATAGATAATTGTGTGGTAGGTGTGAATGTGTAGGGG…
	69_Campylopterus_curvipennis_AQM3 GGATTATGGCTACTGCTACTTCTAGGATGGTTAGTAGGAGTAGTACGCAGGCGGTTAGAGCAGAGATTGCGGGTATGATGGAGAATAGGACTGCGGTGGCTGTTGAGATGAGTTGGATTAGTAGGTGGCCTGCTGTTAGGTTAGCTGTGAGGCGGACTCCTAGGGCTAGAGGGCGGATCAGGAGGCTGGTAGTTTCAATTATGATTAAGGCTGGGATTAGTGGAGTTGGGGTTCCTTCGGGTAGGAGGTGGCCAAGTGAAGCGGATGGTTGGTTTCGGAGGCCTGTGAGTAGAGTGGCTAGTCATAGCGGGAAGGCTAGTGCTAGGTTTATAGATAATTGTGTGGTAGGTGTGAATGTGTAGGGG…
	70_Campylopterus_curvipennis_AQM4 GGATTATGGCTACTGCTACTTCTAGGATGGTTAGTAGGAGTAGTACGCAGGCGGTTAGAGCAGAGATTGCGGGTATGATGGAGAATAGGACTGCGGTGGCTGTTGAGATGAGTTGGATTAGTAGGTGGCCTGCTGTTAGGTTAGCTGTGAGGCGGACTCCTAGGGCTAGAGGGCGGATCAGGAGGCTGGTAGTTTCAATTATGATTAAGGCTGGGATTAGTGGAGTTGGGGTTCCTTCGGGTAGGAGGTGGCCAAGTGAAGCGGATGGTTGGTTTCGGAGGCCTGTGAGTAGAGTGGCTAGTCATAGTGGGAAGGCTAGTGCTAGGTTTATAGATAATTGTGTGGTAGGTGTGAATGTGTAGGGG…
	71_Campylopterus_curvipennis_Xil1 GGATTATGGCTACTGCTACTTCTAGGATGGTTAGTAGGAGTAGTACGCAGGCGGTTAGAGCAGAGATTGCGGGTATGATGGAGAATAGGACTGCGGTGGCTGTTGAGATGAGTTGGATTAGTAGGTGGCCTGCTGTTAGGTTAGCTGTGAGGCGGACTCCTAGGGCTAGAGGGCGGATCAGGAGGCTGGTAGTTTCAATTATGATTAAGGCTGGGATTAGTGGAGTTGGGGTTCCTTCGGGTAGGAGGTGGCCAAGTGAAGCGGATGGTTGGTTTCGGAGGCCTGTGAGTAGAGTGGCTAGTCATAGCGGGAAGGCTAGTGCTAGGTTTATAGATAATTGTGTGGTAGGTGTGAATGTGTAGGGG…
	72_Campylopterus_curvipennis_Xil2 GGATTATGGCTACTGCTACTTCTAGGATGGTTAGTAGGAGTAGTACGCAGGCGGTTAGAGCAGAGATTGCGGGTATGATGGAGAATAGGACTGCGGTGGCTGTTGAGATGAGTTGGATTAGTAGGTGGCCTGCTGTTAGGTTAGCTGTGAGGCGGACTCCTAGGGCTAGAGGGCGGATCAGGAGGCTGGTAGTTTCAATTATGATTAAGGCTGGGATTAGTGGAGTTGGGGTTCCTTCGGGTAGGAGGTGGCCAAGTGAAGCGGATGGTTGGTTTCGGAGGCCTGTGAGTAGAGTGGCTAGTCATAGTGGGAAGGCTAGTGCTAGGTTTATAGATAATTGTGTGGTAGGTGTGAATGTGTAGGGG…
	73_Campylopterus_curvipennis_Xil3 GGATTATGGCTACTGCTACTTCTAGGATGGTTAGTAGGAGTAGTACGCAGGCGGTTAGAGCAGAGATTGCGGGTATGATGGAGAATAGGACTGCGGTGGCTGTTGAGATGAGTTGGATTAGTAGGTGGCCTGCTGTTAGGTTAGCTGTGAGGCGGACTCCTAGGGCTAGAGGGCGGATCAGGAGGCTGGTAGTTTCAATTATGATTAAGGCTGGGATTAGTGGAGTTGGGGTTCCTTCGGGTAGGAGGTGGCCAAGTGAAGCGGATGGTTGGTTTCGGAGGCCTGTGAGTAGAGTGGCTAGTCATAGTGGGAAGGCTAGTGCTAGGTTTATAGATAATTGTGTGGTAGGTGTGAATGTGTAGGGG…
	74_Campylopterus_curvipennis_Xil4 GGATTATGGCTACTGCTACTTCTAGGATGGTTAGTAGGAGTAGTACGCAGGCGGTTAGAGCAGAGATTGCGGGTATGATGGAGAATAGGACTGCGGTGGCTGTTGAGATGAGTTGGATTAGTAGGTGGCCTGCTGTTAGGTTAGCTGTGAGGCGGACTCCTAGGGCTAGAGGGCGGATCAGGAGGCTGGTAGTTTCAATTATGATTAAGGCTGGGATTAGTGGAGTTGGGGTTCCTTCGGGTAGGAGGTGGCCAAGTGAAGCGGATGGTTGGTTTCGGAGGCCTGTGAGTAGAGTGGCTAGTCATAGTGGGAAGGCTAGTGCTAGGTTTATAGATAATTGTGTGGTAGGTGTGAATGTGTAGGGG…
	75_Campylopterus_curvipennis_Xil5 GGATTATGGCTACTGCTACTTCTAGGATGGTTAGTAGGAGTAGTACGCAGGCGGTTAGAGCAGAGATTGCGGGTATGATGGAGAATAGGACTGCGGTGGCTGTTGAGATGAGTTGGATTAGTAGGTGGCCTGCTGTTAGGTTAGCTGTGAGGCGGACTCCTAGGGCTAGAGGGCGGATCAGGAGGCTGGTAGTTTCAATTATGATTAAGGCTGGGATTAGTGGAGTTGGGGTTCCTTCGGGTAGGAGGTGGCCAAGTGAAGCGGATGGTTGGTTTCGGAGGCCTGTGAGTAGAGTGGCTAGTCATAGTGGGAAGGCTAGTGCTAGGTTTATAGATAATTGTGTGGTAGGTGTGAATGTGTAGGGG…
	76_Campylopterus_curvipennis_Xil6 GGATTATGGCTACTGCTACTTCTAGGATGGTTAGTAGGAGTAGTACGCAGGCGGTTAGAGCAGAGATTGCGGGTATGATGGAGAATAGGACTGCGGTGGCTGTTGAGATGAGTTGGATTAGTAGGTGGCCTGCTGTTAGGTTAGCTGTGAGGCGGACTCCTAGGGCTAGAGGGCGGATCAGGAGGCTGGTAGTTTCAATTATGATTAAGGCTGGGATTAGTGGAGTTGGGGTTCCTTCGGGTAGGAGGTGGCCAAGTGAAGCGGATGGTTGGTTTCGGAGGCCTGTGAGTAGAGTGGCTAGTCATAGTGGGAAGGCTAGTGCTAGGTTTATAGATAATTGTGTGGTAGGTGTGAATGTGTAGGGG…
	77_Campylopterus_curvipennis_Xil7 GGATTATGGCTACTGCTACTTCTAGGATGGTTAGTAGGAGTAGTACGCAGGCGGTTAGAGCAGAGATTGCGGGTATGATGGAGAATAGGACTGCGGTGGCTGTTGAGATGAGTTGGATTAGTAGGTGGCCTGCTGTTAGGTTAGCTGTGAGGCGGACTCCTAGGGCTAGAGGGCGGATCAGGAGGCTGGTAGTTTCAATTATGATTAAGGCTGGGATTAGTGGAGTTGGGGTTCCTTCGGGTAGGAGGTGGCCAAGTGAAGCGGATGGTTGGTTTCGGAGGCCTGTGAGTAGAGTGGCTAGTCATAGTGGGAAGGCTAGTGCTAGGTTTATAGATAATTGTGTGGTAGGTGTGAATGTGTAGGGG…
	78_Campylopterus_curvipennis_Xil8 GGATTATGGCTACTGCTACTTCTAGGATGGTTAGTAGGAGTAGTACGCAGGCGGTTAGAGCAGAGATTGCGGGTATGATGGAGAATAGGACTGCGGTGGCTGTTGAGATGAGTTGGATTAGTAGGTGGCCTGCTGTTAGGTTAGCTGTGAGGCGGACTCCTAGGGCTAGAGGGCGGATCAGGAGGCTGGTAGTTTCAATTATGATTAAGGCTGGGATTAGTGGAGTTGGGGTTCCTTCGGGTAGGAGGTGGCCAAGTGAAGCGGATGGTTGGTTTCGGAGGCCTGTGAGTAGAGTGGCTAGTCATAGTGGGAAGGCTAGTGCTAGGTTTATAGATAATTGTGTGGTAGGTGTGAATGTGTAGGGG…
	79_Campylopterus_curvipennis_Coap1 GGATTATGGCTACTGCTACTTCTAGGATGGTTAGTAGGAGTAGTACGCAGGCGGTTAGAGCAGAGATTGCGGGTATGATGGAGAATAGGACTGCGGTGGCTGTTGAGATGAGTTGGATTAGTAGGTGGCCTGCTGTTAGGTTAGCTGTGAGGCGGACTCCTAGGGCTAGAGGGCGGATCAGGAGGCTGGTAGTTTCAATTATGATTAAGGCTGGGATTAGTGGAGTTGGGGTTCCTTCGGGTAGGAGGTGGCCAAGTGAAGCGGATGGTTGGTTTCGGAGGCCTGTGAGTAGAGTGGCTAGTCATAGTGGGAAGGCTAGTGCTAGGTTTATAGATAATTGTGTGGTAGGTGTGAATGTGTAGGG…
	80_Campylopterus_curvipennis_Coap2 GGATTATGGCTACTGCTACTTCTAGGATGGTTAGTAGGAGTAGTACGCAGGCGGTTAGAGCAGAGATTGCGGGTATGATGGAGAATAGGACTGCGGTGGCTGTTGAGATGAGTTGGATTAGTAGGTGGCCTGCTGTTAGGTTAGCTGTGAGGCGGACTCCTAGGGCTAGAGGGCGGATCAGGAGGCTGGTAGTTTCAATTATGATTAAGGCTGGGATTAGTGGAGTTGGGGTCCCTTCGGGTAGGAGGTGGCCAAGTGAAGCGGATGGTTGGTTTCGGAGGCCTGTGAGTAGAGTGGCTAGTCATAGTGGGAAGGCTAGTGCTAGGTTTATAGATAATTGTGTGGTAGGTGTGAATGTGTAGGG…
	81_Campylopterus_curvipennis_Coap3 GGATTATGGCTACTGCTACTTCTAGGATGGTTAGTAGGAGTAGTACGCAGGCGGTTAGAGCAGAGATTGCGGGTATGATGGAGAATAGGACTGCGGTGGCTGTTGAGATGAGTTGGATTAGTAGGTGGCCTGCTGTTAGGTTAGCTGTGAGGCGGACTCCTAGGGCTAGAGGGCGGATCAGGAGGCTGGTAGTTTCAATTATGATTAAGGCTGGGATTAGTGGAGTTGGGGTTCCTTCGGGTAGGAGGTGGCCAAGTGAAGCGGATGGTTGGTTTCGGAGGCCTGTGAGTAGAGTGGCTAGTCATAGTGGGAAGGCTAGTGCTAGGTTTATAGATAATTGTGTGGTAGGTGTGAATGTGTAGGG…
	82_Campylopterus_curvipennis_Coap4 GGATTATGGCTACTGCTACTTCTAGGATGGTTAGTAGGAGTAGTACGCAGGCGGTTAGAGCAGAGATTGCGGGTATGATGGAGAATAGGACTGCGGTGGCTGTTGAGATGAGTTGGATTAGTAGGTGGCCTGCTGTTAGGTTAGCTGTGAGGCGGACTCCTAGGGCTAGAGGGCGGATCAGGAGGCTGGTAGTTTCAATTATGATTAAGGCTGGGATTAGTGGAGTTGGGGTTCCTTCGGGTAGGAGGTGGCCAAGTGAAGCGGATGGTTGGTTTCGGAGGCCTGTGAGTAGAGTGGCTAGTCATAGTGGGAAGGCTAGTGCTAGGTTTATAGATAATTGTGTGGTAGGTGTGAATGTGTAGGG…
	83_Campylopterus_curvipennis_Coap5 GGATTATGGCTACTGCTACTTCTAGGATGGTTAGTAGGAGTAGTACGCAGGCGGTTAGAGCAGAGATTGCGGGTATGATGGAGAATAGGACTGCGGTGGCTGTTGAGATGAGTTGGATTAGTAGGTGGCCTGCTGTTAGGTTAGCTGTGAGGCGGACTCCTAGGGCTAGAGGGCGGATCAGGAGGCTGGTAGTTTCAATTATGATTAAGGCTGGGATTAGTGGAGTTGGGGTTCCTTCGGGTAGGAGGTGGCCAAGTGAAGCGGATGGTTGGTTTCGGAGGCCTGTGAGTAGAGTGGCTAGTCATAGTGGGAAGGCTAGTGCTAGGTTTATAGATAATTGTGTGGTAGGTGTGAATGTGTAGGG…
	84_Campylopterus_curvipennis_Coap6 GGATTATGGCTACTGCTACTTCTAGGATGGTTAGTAGGAGTAGTACGCAGGCGGTTAGAGCAGAGATTGCGGGTATGATGGAGAATAGGACTGCGGTGGCTGTTGAGATGAGTTGGATTAGTAGGTGGCCTGCTGTTAGGTTAGCTGTGAGGCGGACTCCTAGGGCTAGAGGGCGGATCAGGAGGCTGGTAGTTTCAATTATGATTAAGGCTGGGATTAGTGGAGTTGGGGTTCCTTCGGGTAGGAGGTGGCCAAGTGAAGCGGATGGTTGGTTTCGGAGGCCTGTGAGTAGAGTGGCTAGTCATAGTGGGAAGGCTAGTGCTAGGTTTATAGATAATTGTGTGGTAGGTGTGAATGTGTAGGG…
	85_Campylopterus_curvipennis_Risc1 GGATTATGGCTACTGCTACTTCTAGGATGGTTAGTAGGAGTAGTACGCAGGCGGTTAGGGCAGAGATTGCGGGTATGATGGAGAATAGGACTGCGGTGGCTGTTGAGATGAGTTGGATTAGTAGGTGGCCTGCTGTTAGGTTAGCTGTGAGGCGGACTCCTAGGGCTAGAGGGCGGATCAGGAGGCTGGTAGTTTCAATTATGATTAAGGCTGGGATTAGTGGAGTTGGGGTTCCTTCGGGTAGGAGGTGGCCAAGTGAAGCGGATGGTTGGTTTCGGAGGCCTGTGAGTAGAGTGGCTAGTCATAGTGGGAAGGCTAGTGCTAGGTTTATAGATAATTGTGTGGTAGGTGTGAATGTGTAGGG…
	86_Campylopterus_curvipennis_Risc2 GGATTATGGCTACTGCTACTTCTAGGATGGTTAGTAGGAGTAGTACGCAGGCGGTTAGAGCAGAGATTGCGGGTATGATGGAGAATAGGACTGCGGTGGCTGTTGAGATGAGTTGGATTAGTAGGTGGCCTGCTGTTAGGTTAGCTGTGAGGCGGACTCCTAGGGCTAGAGGGCGGATCAGGAGGCTGGTAGTTTCAATTATGATTAAGGCTGGGATTAGTGGAGTTGGGGTTCCTTCGGGTAGGAGGTGGCCAAGTGAAGCGGATGGTTGGTTTCGGAGGCCTGTGAGTAGAGTGGCTAGTCATAGTGGGAAGGCTAGTGCTAGGTTTATAGATAATTGTGTGGTAGGTGTGAATGTGTAGGG…
	87_Campylopterus_curvipennis_Bris1 GGATTATGGCTACTGCTACTTCTAGGATGGTTAGTAGGAGTAGTACGCAGGCGGTTAGAGCAGAGATTGCGGGTATGATGGAGAATAGGACTGCGGTGGCTGTTGAGATGAGTTGGATTAGTAGGTGGCCTGCTGTTAGGTTAGCTGTGAGGCGGACTCCTAGGGCTAGAGGGCGGATCAGGAGGCTGGTAGTTTCAATTATGATTAAGGCTGGGATTAGTGGAGTTGGGGTTCCTTCGGGTAGGAGGTGGCCAAGTGAAGCGGATGGTTGGTTTCGGAGGCCTGTGAGTAGAGTGGCTAGTCATAGTGGGAAGGCTAGTGCTAGGTTTATAGATAATTGTGTGGTAGGTGTGAATGTGTAGGG…
	88_Campylopterus_curvipennis_Bris2 GGATTATGGCTACTGCTACTTCTAGGATGGTTAGTAGGAGTAGTACGCAGGCGGTTAGAGCAGAGATTGCGGGTATGATGGAGAATAGGACTGCGGTGGCTGTTGAGATGAGTTGGATTAGTAGGTGGCCTGCTGTTAGGTTAGCTGTGAGGCGGACTCCTAGGGCTAGAGGGCGGATCAGGAGGCTGGTAGTTTCAATTATGATTAAGGCTGGGATTAGTGGAGTTGGGGTTCCTTCGGGTAGGAGGTGGCCAAGTGAAGCGGATGGTTGGTTTCGGAGGCCTGTGAGTAGAGTGGCTAGTCATAGTGGGAAGGCTAGTGCTAGGTTTATAGATAATTGTGTGGTAGGTGTGAATGTGTAGGG…
	89_Campylopterus_curvipennis_Bris3 GGATTATGGCTACTGCTACTTCTAGGATGGTTAGTAGGAGTAGTACGCAGGCGGTTAGAGCAGAGATTGCGGGTATGATGGAGAATAGGACTGCGGTGGCTGTTGAGATGAGTTGGATTAGTAGGTGGCCTGCTGTTAGGTTAGCTGTGAGGCGGACTCCTAGGGCTAGAGGGCGGATCAGGAGGCTGGTAGTTTCAATTATGATTAAGGCTGGGATTAGTGGAGTTGGGGTTCCTTCGGGTAGGAGGTGGCCAAGTGAAGCGGATGGTTGGTTTCGGAGGCCTGTGAGTAGAGTGGCTAGTCATAGTGGGAAGGCTAGTGCTAGGTTTATAGATAATTGTGTGGTAGGTGTGAATGTGTAGGG…
	90_Campylopterus_curvipennis_Bris4 GGATTATGGCTACTGCTACTTCTAGGATGGTTAGTAGGAGTAGTACGCAGGCGGTTAGAGCAGAGATTGCGGGTATGATGGAGAATAGGACTGCGGTGGCTGTTGAGATGAGTTGGATTAGTAGGTGGCCTGCTGTTAGGTTAGCTGTGAGGCGGACTCCTAGGGCTAGAGGGCGGATCAGGAGGCTGGTAGTTTCAATTATGATTAAGGCTGGGATTAGTGGAGTTGGGGTTCCTTCGGGTAGGAGGTGGCCAAGTGAAGCGGATGGTTGGTTTCGGAGGCCTGTGAGTAGAGTGGCTAGTCATAGTGGGAAGGCTAGTGCTAGGTTTATAGATAATTGTGTGGTAGGTGTGAATGTGTAGGG…
	91_Campylopterus_curvipennis_Bris5 GGATTATGGCTACTGCTACTTCTAGGATGGTTAGTAGGAGTAGTACGCAGGCGGTTAGAGCAGAGATTGCGGGTATGATGGAGAATAGGACTGCGGTGGCTGTTGAGATGAGTTGGATTAGTAGGTGGCCTGCTGTTAGGTTAGCTGTGAGGCGGACTCCTAGGGCTAGAGGGCGGATCAGGAGGCTGGTAGTTTCAATTATGATTAAGGCTGGGATTAGTGGAGTTGGGGTTCCTTCGGGTAGGAGGTGGCCAAGTGAAGCGGATGGTTGGTTTCGGAGGCCTGTGAGTAGAGTGGCTAGTCATAGTGGGAAGGCTAGTGCTAGGTTTATAGATAATTGTGTGGTAGGTGTGAATGTGTAGGG…
	92_Campylopterus_curvipennis_Bris6 GGATTATGGCTACTGCTACTTCTAGGATGGTTAGTAGGAGTAGTACGCAGGCGGTTAGAGCAGAGATTGCGGGTATGATGGAGAATAGGACTGCGGTGGCTGTTGAGATGAGTTGGATTAGTAGGTGGCCTGCTGTTAGGTTAGCTGTGAGGCGGACTCCTAGGGCTAGAGGGCGGATCAGGAGGCTGGTAGTTTCAATTATGATTAAGGCTGGGATTAGTGGAGTTGGGGTTCCTTCGGGTAGGAGGTGGCCAAGTGAAGCGGATGGTTGGTTTCGGAGGCCTGTGAGTAGAGTGGCTAGTCATAGTGGGAAGGCTAGTGCTAGGTTTATAGATAATTGTGTGGTAGGTGTGAATGTGTAGGG…
	93_Campylopterus_curvipennis_Bris7 GGATTATGGCTACTGCTACTTCTAGGATGGTTAGTAGGAGTAGTACGCAGGCGGTTAGAGCAGAGATTGCGGGTATGATGGAGAATAGGACTGCGGTGGCTGTTGAGATGAGTTGGATTAGTAGGTGGCCTGCTGTTAGGTTAGCTGTGAGGCGGACTCCTAGGGCTAGAGGGCGGATCAGGAGGCTGGTAGTTTCAATTATGATTAAGGCTGGGATTAGTGGAGTTGGGGTTCCTTCGGGTAGGAGGTGGCCAAGTGAAGCGGATGGTTGGTTTCGGAGGCCTGTGAGTAGAGTGGCTAGTCATAGTGGGAAGGCTAGTGCTAGGTTTATAGATAATTGTGTGGTAGGTGTGAATGTGTAGGG…
	94_Campylopterus_curvipennis_Bris10 GGATTATGGCTACTGCTACTTCTAGGATGGTTAGTAGGAGTAGTACGCAGGCGGTTAGAGCAGAGATTGCGGGTATGATGGAGAATAGGACTGCGGTGGCTGTTGAGATGAGTTGGATTAGTAGGTGGCCTGCTGTTAGGTTAGCTGTGAGGCGGACTCCTAGGGCTAGAGGGCGGATCAGGAGGCTGGTAGTTTCAATTATGATTAAGGCTGGGATTAGTGGAGTTGGGGTTCCTTCGGGTAGGAGGTGGCCAAGTGAAGCGGATGGTTGGTTTCGGAGGCCTGTGAGTAGAGTGGCTAGTCATAGTGGGAAGGCTAGTGCTAGGTTTATAGATAATTGTGTGGTAGGTGTGAATGTGTAGG…
	95_Campylopterus_curvipennis_Bris11 GGATTATGGCTACTGCTACTTCTAGGATGGTTAGTAGGAGTAGTACGCAGGCGGTTAGAGCAGAGATTGCGGGTATGATGGAGAATAGGACTGCGGTGGCTGTTGAGATGAGTTGGATTAGTAGGTGGCCTGCTGTTAGGTTAGCTGTGAGGCGGACTCCTAGGGCTAGAGGGCGGATCAGGAGGCTGGTAGTTTCAATTATGATTAAGGCTGGGATTAGTGGAGTTGGGGTTCCTTCGGGTAGGAGGTGGCCAAGTGAAGCGGATGGTTGGTTTCGGAGGCCTGTGAGTAGAGTGGCTAGTCATAGTGGGAAGGCTAGTGCAAGGTTTATAGATAATTGTGTGGTAGGTGTGAATGTGTAGG…
	96_Campylopterus_curvipennis_Bris12 GGATTATGGCTACTGCTACTTCTAGGATGGTTAGTAGGAGTAGTACGCAGGCGGTTAGAGCAGAGATTGCGGGTATGATGGAGAATAGGACTGCGGTGGCTGTTGAGATGAGTTGGATTAGTAGGTGGCCTGCTGTTAGGTTAGCTGTGAGGCGGACTCCTAGGGCTAGAGGGCGGATCAGGAGGCTGGTAGTTTCAATTATGATTAAGGCTGGGATTAGTGGAGTTGGGGTTCCTTCGGGTAGGAGGTGGCCAAGTGAAGCGGATGGTTGGTTTCGGAGGCCTGTGAGTAGAGTGGCTAGTCATAGTGGGAAGGCTAGTGCTAGGTTTATAGATAATTGTGTGGTAGGTGTGAATGTGTAGG…
	97_Campylopterus_curvipennis_Bris13 GGATTATGGCTACTGCTACTTCTAGGATGGTTAGTAGGAGTAGTACGCAGGCGGTTAGAGCAGAGATTGCGGGTATGATGGAGAATAGGACTGCGGTGGCTGTTGAGATGAGTTGGATTAGTAGGTGGCCTGCTGTTAGGTTAGCTGTGAGGCGGACTCCTAGGGCTAGAGGGCGGATCAGGAGGCTGGTAGTTTCAATTATGATTAAGGCTGGGATTAGTGGAGTTGGGGTTCCTTCGGGTAGGAGGTGGCCAAGTGAAGCGGATGGTTGGTTTCGGAGGCCTGTGAGTAGAGTGGCTAGTCATAGTGGGAAGGCTAGTGCTAGGTTTATAGATAATTGTGTGGTAGGTGTGAATGTGTAGG…
	98_Campylopterus_curvipennis_Bris14 GGATTATGGCTACTGCTACTTCTAGGATGGTTAGTAGGAGTAGTACGCAGGCGGTTAGAGCAGAGATTGCGGGTATGATGGAGAATAGGACTGCGGTGGCTGTTGAGATGAGTTGGATTAGTAGGTGGCCTGCTGTTAGGTTAGCTGTGAGGCGGACTCCTAGGGCTAGAGGGCGGATCAGGAGGCTGGTAGTTTCAATTATGATTAAGGCTGGGATTAGTGGAGTTGGGGTTCCTTCGGGTAGGAGGTGGCCAAGTGAAGCGGATGGTTGGTTTCGGAGGCCTGTGAGTAGAGTGGCTAGTCATAGTGGGAAGGCTAGTGCAAGGTTTATAGATAATTGTGTGGTAGGTGTGAATGTGTAGG…
	99_Campylopterus_curvipennis_Bris15 GGATTATGGCTACTGCTACTTCTAGGATGGTTAGTAGGAGTAGTACGCAGGCGGTTAGAGCAGAGATTGCGGGTATGATGGAGAATAGGACTGCGGTGGCTGTTGAGATGAGTTGGATTAGTAGGTGGCCTGCTGTTAGGTTAGCTGTGAGGCGGACTCCTAGGGCTAGAGGGCGGATCAGGAGGCTGGTAGTTTCAATTATGATTAAGGCTGGGATTAGTGGAGTTGGGGTTCCTTCGGGTAGGAGGTGGCCAAGTGAAGCGGATGGTTGGTTTCGGAGGCCTGTGAGTAGAGTGGCTAGTCATAGTGGGAAGGCTAGTGCTAGGTTTATAGATAATTGTGTGGTAGGTGTGAATGTGTAGG…
	100_Campylopterus_curvipennis_Bris16 GGATTATGGCTACTGCTACTTCTAGGATGGTTAGTAGGAGTAGTACGCAGGCGGTTAGAGCAGAGATTGCGGGTATGATGGAGAATAGGACTGCGGTGGCTGTTGAGATGAGTTGGATTAGTAGGTGGCCTGCTGTTAGGTTAGCTGTGAGGCGGACTCCTAGGGCTAGAGGGCGGATCAGGAGGCTGGTAGTTTCAATTATGATTAAGGCTGGGATTAGTGGAGTTGGGGTTCCTTCGGGTAGGAGGTGGCCAAGTGAAGCGGATGGTTGGTTTCGGAGGCCTGTGAGTAGAGTGGCTAGTCATAGTGGGAAGGCTAGTGCTAGGTTTATAGATAATTGTGTGGTAGGTGTGAATGTGTAG…
	101_Campylopterus_curvipennis_Bris17 GGATTATGGCTACTGCTACTTCTAGGATGGTTAGTAGGAGTAGTACGCAGGCGGTTAGAGCAGAGATTGCGGGTATGATGGAGAATAGGACTGCGGTGGCTGTTGAGATGAGTTGGATTAGTAGGTGGCCTGCTGTTAGGTTAGCTGTGAGGCGGACTCCTAGGGCTAGAGGGCGGATCAGGAGGCTGGTAGTTTCAATTATGATTAAGGCTGGGATTAGTGGAGTTGGGGTTCCTTCGGGTAGGAGGTGGCCAAGTGAAGCGGATGGTTGGTTTCGGAGGCCTGTGAGTAGAGTGGCTAGTCATAGCGGGAAGGCTAGTGCTAGGTTTATAGATAATTGTGTGGTAGGTGTGAATGTGTAG…
	102_Campylopterus_curvipennis_Bris18 GGATTATGGCTACTGCTACTTCTAGGATGGTTAGTAGGAGTAGTACGCAGGCGGTTAGAGCAGAGATTGCGGGTATGATGGAGAATAGGACTGCGGTGGCTGTTGAGATGAGTTGGATTAGTAGGTGGCCTGCTGTTAGGTTAGCTGTGAGGCGGACTCCTAGGGCTAGAGGGCGGATCAGGAGGCTGGTAGTTTCAATTATGATTAAGGCTGGGATTAGTGGAGTTGGGGTTCCTTCGGGTAGGAGGTGGCCAAGTGAAGCGGATGGTTGGTTTCGGAGGCCTGTGAGTAGAGTGGCTAGTCATAGTGGGAAGGCTAGTGCTAGGTTTATAGATAATTGTGTGGTAGGTGTGAATGTGTAG…
	103_Campylopterus_curvipennis_Bris19 GGATTATGGCTACTGCTACTTCTAGGATGGTTAGTAGGAGTAGTACGCAGGCGGTTAGAGCAGAGATTGCGGGTATGATGGAGAATAGGACTGCGGTGGCTGTTGAGATGAGTTGGATTAGTAGGTGGCCTGCTGTTAGGTTAGCTGTGAGGCGGACTCCTAGGGCTAGAGGGCGGATCAGGAGGCTGGTAGTTTCAATTATGATTAAGGCTGGGATTAGTGGAGTTGGGGTTCCTTCGGGTAGGAGGTGGCCAAGTGAAGCGGATGGTTGGTTTCGGAGGCCTGTGAGTAGAGTGGCTAGTCATAGTGGGAAGGCTAGTGCTAGGTTTATAGATAATTGTGTGGTAGGTGTGAATGTGTAG…
	104_Campylopterus_curvipennis_Bris20 GGATTATGGCTACTGCTACTTCTAGGATGGTTAGTAGGAGTAGTACGCAGGCGGTTAGAGCAGAGATTGCGGGTATGATGGAGAATAGGACTGCGGTGGCTGTTGAGATGAGTTGGATTAGTAGGTGGCCTGCTGTTAGGTTAGCTGTGAGGCGGACTCCTAGGGCTAGAGGGCGGATCAGGAGGCTGGTAGTTTCAATTATGATTAAGGCTGGGATTAGTGGAGTTGGGGTTCCTTCGGGTAGGAGGTGGCCAAGTGAAGCGGATGGTTGGTTTCGGAGGCCTGTGAGTAGAGTGGCTAGTCATAGTGGGAAGGCTAGTGCTAGGTTTATAGATAATTGTGTGGTAGGTGTGAATGTGTAG…
	105_Campylopterus_curvipennis_Bris22 GGATTATGGCTACTGCTACTTCTAGGATGGTTAGTAGGAGTAGTACGCAGGCGGTTAGAGCAGAGATTGCGGGTATGATGGAGAATAGGACTGCGGTGGCTGTTGAGATGAGTTGGATTAGTAGGTGGCCTGCTGTTAGGTTAGCTGTGAGGCGGACTCCTAGGGCTAGAGGGCGGATCAGGAGGCTGGTAGTTTCAATTATGATTAAGGCTGGGATTAGTGGAGTTGGGGTTCCTTCGGGTAGGAGGTGGCCAAGTGAAGCGGATGGTTGGTTTCGGAGGCCTGTGAGTAGAGTGGCTAGTCATAGTGGGAAGGCTAGTGCTAGGTTTATAGATAATTGTGTGGTAGGTGTGAATGTGTAG…
	106_Campylopterus_curvipennis_Bris23 GGATTATGGCTACTGCTACTTCTAGGATGGTTAGTAGGAGTAGTACGCAGGCGGTTAGAGCAGAGATTGCGGGTATGATGGAGAATAGGACTGCGGTGGCTGTTGAGATGAGTTGGATTAGTAGGTGGCCTGCTGTTAGGTTAGCTGTGAGGCGGACTCCTAGGGCTAGAGGGCGGATCAGGAGGCTGGTAGTTTCAATTATGATTAAGGCTGGGATTAGTGGAGTTGGGGTTCCTTCGGGTAGGAGGTGGCCAAGTGAAGCGGATGGTTGGTTTCGGAGGCCTGTGAGTAGAGTGGCTAGTCATAGCGGGAAGGCTAGTGCTAGGTTTATAGATAATTGTGTGGTAGGTGTGAATGTGTAG…
	107_Campylopterus_curvipennis_Bris24 GGATTATGGCTACTGCTACTTCTAGGATGGTTAGTAGGAGTAGTACGCAGGCGGTTAGAGCAGAGATTGCGGGTATGATGGAGAATAGGACTGCGGTGGCTGTTGAGATGAGTTGGATTAGTAGGTGGCCTGCTGTTAGGTTAGCTGTGAGGCGGACTCCTAGGGCTAGAGGGCGGATCAGGAGGCTGGTAGTTTCAATTATGATTAAGGCTGGGATTAGTGGAGTTGGGGTTCCTTCGGGTAGGAGGTGGCCAAGTGAAGCGGATGGTTGGTTTCGGAGGCCTGTGAGTAGAGTGGCTAGCCATAGTGGGAAGGCTAGTGCTAGGTTTATAGATAATTGTGTGGTAGGTGTGAATGTGTAG…
	108_Campylopterus_curvipennis_Bris25 GGATTATGGCTACTGCTACTTCTAGGATGGTTAGTAGGAGTAGTACGCAGGCGGTTAGAGCAGAGATTGCGGGTATGATGGAGAATAGGACTGCGGTGGCTGTTGAGATGAGTTGGATTAGTAGGTGGCCTGCTGTTAGGTTAGCTGTGAGGCGGACTCCTAGGGCTAGAGGGCGGATCAGGAGGCTGGTAGTTTCAATTATGATTAAGGCTGGGATTAGTGGAGTTGGGGTTCCTTCGGGTAGGAGGTGGCCAAGTGAAGCGGATGGTTGGTTTCGGAGGCCTGTGAGTAGAGTGGCTAGTCATAGCGGGAAGGCTAGTGCTAGGTTTATAGATAATTGTGTGGTAGGTGTGAATGTGTAG…
	109_Campylopterus_curvipennis_Bris26 GGATTATGGCTACTGCTACTTCTAGGATGGTTAGTAGGAGTAGTACGCAGGCGGTTAGAGCAGAGATTGCGGGTATGATGGAGAATAGGACTGCGGTGGCTGTTGAGATGAGTTGGATTAGTAGGTGGCCTGCTGTTAGGTTAGCTGTGAGGCGGACTCCTAGGGCTAGAGGGCGGATCAGGAGGCTGGTAGTTTCAATTATGATTAAGGCTGGGATTAGTGGAGTTGGGGTTCCTTCGGGTAGGAGGTGGCCAAGTGAAGCGGATGGTTGGTTTCGGAGGCCTGTGAGTAGAGTGGCTAGTCATAGTGGGAAGGCTAGTGCTAGGTTTATAGATAATTGTGTGGTAGGTGTGAATGTGTAG…
	110_Campylopterus_curvipennis_Bris27 GGATTATGGCTACTGCTACTTCTAGGATGGTTAGTAGGAGTAGTACGCAGGCGGTTAGAGCAGAGATTGCGGGTATGATGGAGAATAGGACTGCGGTGGCTGTTGAGATGAGTTGGATTAGTAGGTGGCCTGCTGTTAGGTTAGCTGTGAGGCGGACTCCTAGGGCTAGAGGGCGGATCAGGAGGCTGGTAGTTTCAATTATGATTAAGGCTGGGATTAGTGGAGTTGGGGTTCCTTCGGGTAGGAGGTGGCCAAGTGAAGCGGATGGTTGGTTTCGGAGGCCTGTGAGTAGAGTGGCTAGTCATAGTGGGAAGGCTAGTGCTAGGTTTATAGATAATTGTGTGGTAGGTGTGAATGTGTAG…
	111_Campylopterus_curvipennis_Bris28 GGATTATGGCTACTGCTACTTCTAGGATGGTTAGTAGGAGTAGTACGCAGGCGGTTAGAGCAGAGATTGCGGGTATGATGGAGAATAGGACTGCGGTGGCTGTTGAGATGAGTTGGATTAGTAGGTGGCCTGCTGTTAGGTTAGCTGTGAGGCGGACTCCTAGGGCTAGAGGGCGGATCAGGAGGCTGGTAGTTTCAATTATGATTAAGGCTGGGATTAGTGGAGTTGGGGTTCCTTCGGGTAGGAGGTGGCCAAGTGAAGCGGATGGTTGGTTTCGGAGGCCTGTGAGTAGAGTGGCTAGTCATAGCGGGAAGGCTAGTGCTAGGTTTATAGATAATTGTGTGGTAGGTGTGAATGTGTAG…
	112_Campylopterus_curvipennis_Bris29 GGATTATGGCTACTGCTACTTCTAGGATGGTTAGTAGGAGTAGTACGCAGGCGGTTAGAGCAGAGATTGCGGGTATGATGGAGAATAGGACTGCGGTGGCTGTTGAGATGAGTTGGATTAGTAGGTGGCCTGCTGTTAGGTTAGCTGTGAGGCGGACTCCTAGGGCTAGAGGGCGGATCAGGAGGCTGGTAGTTTCAATTATGATTAAGGCTGGGATTAGTGGAGTTGGGGTTCCTTCGGGTAGGAGGTGGCCAAGTGAAGCGGATGGTTGGTTTCGGAGGCCTGTGAGTAGAGTGGCTAGTCATAGTGGGAAGGCTAGTGCTAGGTTTATAGATAATTGTGTGGTAGGTGTGAATGTGTAG…
	113_Campylopterus_curvipennis_Bris30 GGATTATGGCTACTGCTACTTCTAGGATGGTTAGTAGGAGTAGTACGCAGGCGGTTAGAGCAGAGATTGCGGGTATGATGGAGAATAGGACTGCGGTGGCTGTTGAGATGAGTTGGATTAGTAGGTGGCCTGCTGTTAGGTTAGCTGTGAGGCGGACTCCTAGGGCTAGAGGGCGGATCAGGAGGCTGGTAGTTTCAATTATGATTAAGGCTGGGATTAGTGGAGTTGGGGTTCCTTCGGGTAGGAGGTGGCCAAGTGAAGCGGATGGTTGGTTTCGGAGGCCTGTGAGTAGAGTGGCTAGTCATAGTGGGAAGGCTAGTGCTAGGTTTATAGATAATTGTGTGGTAGGTGTGAATGTGTAG…
	114_Campylopterus_curvipennis_Xico1 GGATTATGGCTACTGCTACTTCTAGGATGGTTAGTAGGAGTAGTACGCAGGCGGTTAGAGCAGAGATTGCGGGTATGATGGAGAATAGGACTGCGGTGGCTGTTGAGATGAGTTGGATTAGTAGGTGGCCTGCTGTTAGGTTAGCTGTGAGGCGGACTCCTAGGGCTAGAGGGCGGATCAGGAGGCTGGTAGTTTCAATTATGATTAAGGCTGGGATTAGTGGAGTTGGGGTTCCTTCGGGTAGGAGGTGGCCAAGTGAAGCGGATGGTTGGTTTCGGAGGCCTGTGAGTAGAGTGGCTAGTCATAGTGGGAAGGCTAGTGCTAGGTTTATAGATAATTGTGTGGTAGGTGTGAATGTGTAGG…
	115_Campylopterus_curvipennis_Xico2 GGATTATGGCTACTGCTACTTCTAGGATGGTTAGTAGGAGTAGTACGCAGGCGGTTAGAGCAGAGATTGCGGGTATGATGGAGAATAGGACTGCGGTGGCTGTTGAGATGAGTTGGATTAGTAGGTGGCCTGCTGTTAGGTTAGCTGTGAGGCGGACTCCTAGGGCTAGAGGGCGGATCAGGAGGCTGGTAGTTTCAATTATAATTAAGGCTGGGATTAGTGGAGTTGGGGTTCCTTCGGGTAGGAGGTGGCCAAGTGAAGCGGATGGTTGGTTTCGGAGGCCTGTGAGTAGAGTGGCTAGTCATAGTGGGAAGGCTAGTGCTAGGTTTATAGATAATTGTGTGGTAGGTGTGAATGTGTAGG…
	116_Campylopterus_curvipennis_Xico3 GGATTATGGCTACTGCTACTTCTAGGATGGTTAGTAGGAGTAGTACGCAGGCGGTTAGAGCAGAGATTGCGGGTATGATGGAGAATAGGACTGCGGTGGCTGTTGAGATGAGTTGGATTAGTAGGTGGCCTGCTGTTAGGTTAGCTGTGAGGCGGACTCCTAGGGCTAGAGGGCGGATCAGGAGGCTGGTAGTTTCAATTATAATTAAGGCTGGGATTAGTGGAGTTGGGGTTCCTTCGGGTAGGAGGTGGCCAAGTGAAGCGGATGGTTGGTTTCGGAGGCCTGTGAGTAGAGTGGCTAGTCATAGTGGGAAGGCTAGTGCTAGGTTTATAGATAATTGTGTGGTAGGTGTGAATGTGTAGG…
	117_Campylopterus_curvipennis_Xico4 GGATTATGGCTACTGCTACTTCTAGGATGGTTAGTAGGAGTAGTACGCAGGCGGTTAGAGCAGAGATTGCGGGTATGATGGAGAATAGGACTGCGGTGGCTGTTGAGATGAGTTGGATTAGTAGGTGGCCTGCTGTTAGGTTAGCTGTGAGGCGGACTCCTAGGGCTAGAGGGCGGATCAGGAGGCTGGTAGTTTCAATTATGATTAAGGCTGGGATTAGTGGAGTTGGGGTTCCTTCGGGTAGGAGGTGGCCAAGTGAAGCGGATGGTTGGTTTCGGAGGCCTGTGAGTAGAGTGGCTAGTCATAGTGGGAAGGCTAGTGCTAGGTTTATAGATAATTGTGTGGTAGGTGTGAATGTGTAGG…
	118_Campylopterus_curvipennis_Ama1 GGATTATGGCTACTGCTACTTCTAGGATGGTTAGTAGGAGTAGTACGCAGGCGGTTAGAGCAGAGATTGCGGGTATGATGGAGAATAGGACTGCGGTGGCTGTTGAGATGAGTTGGATTAGTAGGTGGCCTGCTGTTAGGTTAGCTGTGAGGCGGACTCCTAGGGCTAGAGGGCGGATCAGGAGGCTGGTAGTTTCAATTATGATTAAGGCTGGGATTAGTGGAGTTGGGGTTCCTTCGGGTAGGAGGTGGCCAAGTGAAGCGGATGGTTGGTTTCGGAGGCCTGTGAGTAGAGTGGCTAGTCATAGTGGGAAGGCTAGTGCTAGGTTTATAGATAATTGTGTGGTAGGTGTGAATGTGTAGGG…
	119_Campylopterus_curvipennis_Ama2 GGATTATGGCTACTGCTACTTCTAGGATGGTTAGTAGGAGTAGTACGCAGGCGGTTAGAGCAGAGATTGCGGGTATGATGGAGAATAGGACTGCGGTGGCTGTTGAGATGAGTTGGATTAGTAGGTGGCCTGCTGTTAGGTTAGCTGTGAGGCGGACTCCTAGGGCTAGAGGGCGGATCAGGAGGCTGGTAGTTTCAATTATGATTAAGGCTGGGATTAGTGGAGTTGGGGTTCCTTCGGGTAGGAGGTGGCCAAGTGAAGCGGATGGTTGGTTTCGGAGGCCTGTGAGTAGAGTGGCTAGTCATAGTGGGAAGGCTAGTGCTAGGTTTATAGATAATTGTGTGGTAGGTGTGAATGTGTAGGG…
	120_Campylopterus_curvipennis_Ama3 GGATTATGGCTACTGCTACTTCTAGGATGGTTAGTAGGAGTAGTACGCAGGCGGTTAGAGCAGAGATTGCGGGTATGATGGAGAATAGGACTGCGGTGGCTGTTGAGATGAGTTGGATTAGTAGGTGGCCTGCTGTTAGGTTAGCTGTGAGGCGGACTCCTAGGGCTAGAGGGCGGATCAGGAGGCTGGTAGTTTCAATTATGATTAAGGCTGGGATTAGTGGAGTTGGGGTTCCTTCGGGTAGGAGGTGGCCAAGTGAAGCGGATGGTTGGTTTCGGAGGCCTGTGAGTAGAGTGGCTAGTCATAGCGGGAAGGCTAGTGCTAGGTTTATAGATAATTGTGTGGTAGGTGTGAATGTGTAGGG…
	121_Campylopterus_curvipennis_INECOL1 GGATTATGGCTACTGCTACTTCTAGGATGGTTAGTAGGAGTAGTACGCAGGCGGTTAGAGCAGAGATTGCGGGTATGATGGAGAATAGGACTGCGGTGGCTGTTGAGATGAGTTGGATTAGTAGGTGGCCTGCTGTTAGGTTAGCTGTGAGGCGGACTCCTAGGGCTAGAGGGCGGATCAGGAGGCTGGTAGTTTCAATTATGATTAAGGCTGGGATTAGTGGAGTTGGGGTTCCTTCGGGTAGGAGGTGGCCAAGTGAAGCGGATGGTTGGTTTCGGAGGCCTGTGAGTAGAGTGGCTAGTCATAGTGGGAAGGCTAGTGCTAGGTTTATAGATAATTGTGTGGTAGGTGTGAATGTGTA…
	122_Campylopterus_curvipennis_INECOLA GGATTATGGCTACTGCTACTTCTAGGATGGTTAGTAGGAGTAGTACGCAGGCGGTTAGAGCAGAGATTGCGGGTATGATGGAGAATAGGACTGCGGTGGCTGTTGAGATGAGTTGGATTAGTAGGTGGCCTGCTGTTAGGTTAGCTGTGAGGCGGACTCCTAGGGCTAGAGGGCGGATCAGGAGGCTGGTAGTTTCAATTATGATTAAGGCTGGGATTAGTGGAGTTGGGGTTCCTTCGGGTAGGAGGTGGCCAAGTGAAGCGGATGGTTGGTTTCGGAGGCCTGTGAGTAGAGTGGCTAGTCATAGTGGGAAGGCTAGTGCTAGGTTTATAGATAATTGTGTGGTAGGTGTGAATGTGTA…
	123_Campylopterus_curvipennis_INECOLB GGATTATGGCTACTGCTACTTCTAGGATGGTTAGTAGGAGTAGTACGCAGGCGGTTAGAGCAGAGATTGCGGGTATGATGGAGAATAGGACTGCGGTGGCTGTTGAGATGAGTTGGATTAGTAGGTGGCCTGCTGTTAGGTTAGCTGTGAGGCGGACTCCTAGGGCTAGAGGGCGGATCAGGAGGCTGGTAGTTTCAATTATGATTAAGGCTGGGATTAGTGGAGTTGGGGTTCCTTCGGGTAGGAGGTGGCCAAGTGAAGCGGATGGTTGGTTTCGGAGGCCTGTGAGTAGAGTGGCTAGTCATAGTGGGAAGGCTAGTGCTAGGTTTATAGATAATTGTGTGGTAGGTGTGAATGTGTA…
	124_Campylopterus_curvipennis_INECOLC GGATTATGGCTACTGCTACTTCTAGGATGGTTAGTAGGAGTAGTACGCAGGCGGTTAGAGCAGAGATTGCGGGTATGATGGAGAATAGGACTGCGGTGGCTGTTGAGATGAGTTGGATTAGTAGGTGGCCTGCTGTTAGGTTAGCTGTGAGGCGGACTCCTAGGGCTAGAGGGCGGATCAGGAGGCTGGTAGTTTCAATTATGATTAAGGCTGGGATTAGTGGAGTTGGGGTTCCTTCGGGTAGGAGGTGGCCAAGTGAAGCGGATGGTTGGTTTCGGAGGCCTGTGAGTAGAGTGGCTAGTCATAGTGGGAAGGCTAGTGCTAGGTTTATAGATAATTGTGTGGTAGGTGTGAATGTGTA…
	125_Campylopterus_curvipennis_INECOLD GGATTATGGCTACTGCTACTTCTAGGATGGTTAGTAGGAGTAGTACGCAGGCGGTTAGAGCAGAGATTGCGGGTATGATGGAGAATAGGACTGCGGTGGCTGTTGAGATGAGTTGGATTAGTAGGTGGCCTGCTGTTAGGTTAGCTGTGAGGCGGACTCCTAGGGCTAGAGGGCGGATCAGGAGGCTGGTAGTTTCAATTATGATTAAGGCTGGGATTAGTGGAGTTGGGGTTCCTTCGGGTAGGAGGTGGCCAAGTGAAGCGGATGGTTGGTTTCGGAGGCCTGTGAGTAGAGTGGCTAGTCATAGTGGGAAGGCTAGTGCTAGGTTTATAGATAATTGTGTGGTAGGTGTGAATGTGTA…
	126_Campylopterus_curvipennis_CACU156 GGATTATGGCTACTGCTACTTCTAGGATGGTTAGTAGGAGTAGTACGCAGGCGGTTAGAGCAGAGATTGCGGGTATGATGGAGAATAGGACTGCGGTGGCTGTTGAGATGAGTTGGATTAGTAGGTGGCCTGCTGTTAGGTTAGCTGTGAGGCGGACTCCTAGGGCTAGAGGGCGGATCAGGAGGCTGGTAGTTTCAATTATGATTAAGGCTGGGATTAGTGGAGTTGGGGTTCCTTCGGGTAGGAGGTGGCCAAGTGAAGCGGATGGTTGGTTTCGGAGGCCTGTGAGTAGAGTGGCTAGTCATAGCGGGAAGGCTAGTGCTAGGTTTATAGATAATTGTGTGGTAGGTGTGAATGTGTA…
	127_Campylopterus_curvipennis_CACU157 GGATTATGGCTACTGCTACTTCTAGGATGGTTAGTAGGAGTAGTACGCAGGCGGTTAGAGCAGAGATTGCGGGTATGATGGAGAATAGGACTGCGGTGGCTGTTGAGATGAGTTGGATTAGTAGGTGGCCTGCTGTTAGGTTAGCTGTGAGGCGGACTCCTAGGGCTAGAGGGCGGATCAGGAGGCTGGTAGTTTCAATTATGATTAAGGCTGGGATTAGTGGAGTTGGGGTTCCTTCGGGTAGGAGGTGGCCAAGTGAAGCGGATGGTTGGTTTCGGAGGCCTGTGAGTAGAGTGGCTAGTCATAGTGGGAAGGCTAGTGCTAGGTTTATAGATAATTGTGTGGTAGGTGTGAATGTGTA…
	128_Campylopterus_curvipennis_Tux1 GGATTATGGCTACTGCTACTTCTAGGATGGTTAGTAGGAGTAGTACGCAGGCGGTTAGAGCAGAGATTGCGGGTATGATGGAGAATAGGACTGCGGTGGCTGTTGAGATGAGTTGGATTAGTAGGTGGCCTGCTGTTAGGTTAGCTGTGAGGCGGACTCCTAGGGCTAGAGGGCGGATCAGGAGGCTGGTAGTTTCAATTATGATTAAGGCTGGGATTAGTGGAGTTGGGGTTCCTTCGGGTAGGAGGTGGCCAAGTGAAGCGGATGGTTGGTTTCGGAGGCCTGTAAGTAGAGTGGCTAGTCATAGTGGGAAGGCTAGTGCTAGGTTTATAGATAATTGTGTGGTAGGTGTGAATGTGTAGGG…
	129_Campylopterus_curvipennis_Tux2 GGATTATGGCTACTGCTACTTCTAGGATGGTTAGTAGGAGTAGTACGCAGGCGGTTAGAGCAGAGATTGCGGGTATGATGGAGAATAGGACTGCGGTGGCTGTTGAGATGAGTTGGATTAGTAGGTGGCCTGCTGTTAGGTTAGCTGTGAGGCGGACTCCTAGGGCTAGAGGGCGGATCAGGAGGCTGGTAGTTTCAATTATGATTAAGGCTGGGATTAGTGGAGTTGGGGTTCCTTCGGGTAGGAGGTGGCCAAGTGAAGCGGATGGTTGGTTTCGGAGGCCTGTAAGTAGAGTGGCTAGTCATAGTGGGAAGGCTAGTGCTAGGTTTATAGATAATTGTGTGGTAGGTGTGAATGTGTAGGG…
	130_Campylopterus_curvipennis_Tux3 GGATTATGGCTACTGCTACTTCTAGGATGGTTAGTAGGAGTAGTACGCAGGCGGTTAGAGCAGAGATTGCGGGTATGATGGAGAATAGGACTGCGGTGGCTGTTGAGATGAGTTGGATTAGTAGGTGGCCTGCTGTTAGGTTAGCTGTGAGGCGGACTCCTAGGGCTAGAGGGCGGATCAGGAGGCTGGTAGTTTCAATTATGATTAAGGCTGGGATTAGTGGAGTTGGGGTTCCTTCGGGTAGGAGGTGGCCAAGTGAAGCGGATGGTTGGTTTCGGAGGCCTGTAAGTAGAGTGGCTAGTCATAGTGGGAAGGCTAGTGCTAGGTTTATAGATAATTGTGTGGTAGGTGTGAATGTGTAGGG…
	131_Campylopterus_curvipennis_Tux4 GGATTATGGCTACTGCTACTTCTAGGATGGTTAGTAGGAGTAGTACGCAGGCGGTTAGAGCAGAGATTGCGGGTATGATGGAGAATAGGACTGCGGTGGCTGTTGAGATGAGTTGGATTAGTAGGTGGCCTGCTGTTAGGTTAGCTGTGAGGCGGACTCCTAGGGCTAGAGGGCGGATCAGGAGGCTGGTAGTTTCAATTATGATTAAGGCTGGGATTAGTGGAGTTGGGGTTCCTTCGGGTAGGAGGTGGCCAAGTGAAGCGGATGGTTGGTTTCGGAGGCCTGTAAGTAGAGTGGCTAGTCATAGTGGGAAGGCTAGTGCTAGGTTTATAGATAATTGTGTGGTAGGTGTGAATGTGTAGGG…
	132_Campylopterus_curvipennis_Tux5 GGATTATGGCTACTGCTACTTCTAGGATGGTTAGTAGGAGTAGTACGCAGGCGGTTAGAGCAGAGATTGCGGGTATGATGGAGAATAGGACTGCGGTGGCTGTTGAGATGAGTTGGATTAGTAGGTGGCCTGCTGTTAGGTTAGCTGTGAGGCGGACTCCTAGGGCTAGAGGGCGGATCAGGAGGCTGGTAGTTTCAATTATGATTAAGGCTGGGATTAGTGGAGTTGGGGTTCCTTCGGGTAGGAGGTGGCCAAGTGAAGCGGATGGTTGGTTACGGAGGCCTGTAAGTAGAGTGGCTAGTCATAGTGGGAAGGCTAGTGCTAGGTTTATAGATAATTGTGTGGTAGGTGTGAATGTGTAGGG…
	133_Campylopterus_curvipennis_Tux6 GGATTATGGCTACTGCTACTTCTAGGATGGTTAGTAGGAGTAGTACGCAGGCGGTTAGAGCAGAGATTGCGGGTATGATGGAGAATAGGACTGCGGTGGCTGTTGAGATGAGTTGGATTAGTAGGTGGCCTGCTGTTAGGTTAGCTGTGAGGCGGACTCCTAGGGCTAGAGGGCGGATCAGGAGGCTGGTAGTTTCAATTATGATTAAGGCTGGGATTAGTGGAGTTGGGGTTCCTTCGGGTAGGAGGTGGCCAAGTGAAGCGGATGGTTGGTTTCGGAGGCCTGTAAGTAGAGTGGCTAGTCATAGTGGGAAGGCTAGTGCTAGGTTTATAGATAATTGTGTGGTAGGTGTGAATGTGTAGGG…
	134_Campylopterus_curvipennis_Tux7 GGATTATGGCTACTGCTACTTCTAGGATGGTTAGTAGGAGTAGTACGCAGGCGGTTAGAGCAGAGATTGCGGGTATGATGGAGAATAGGACTGCGGTGGCTGTTGAGATGAGTTGGATTAGTAGGTGGCCTGCTGTTAGGTTAGCTGTGAGGCGGACTCCTAGGGCTAGAGGGCGGATCAGGAGGCTGGTAGTTTCAATTATGATTAAGGCTGGGATTAGTGGAGTTGGGGTTCCTTCGGGTAGGAGGTGGCCAAGTGAAGCGGATGGTTGGTTTCGGAGGCCTGTAAGTAGAGTGGCTAGTCATAGTGGGAAGGCTAGTGCTAGGTTTATAGATAATTGTGTGGTAGGTGTGAATGTGTAGGG…
	135_Campylopterus_curvipennis_Tux8 GGATTATGGCTACTGCTACTTCTAGGATGGTTAGTAGGAGTAGTACGCAGGCGGTTAGAGCAGAGATTGCGGGTATGATGGAGAATAGGACTGCGGTGGCTGTTGAGATGAGTTGGATTAGTAGGTGGCCTGCTGTTAGGTTAGCTGTGAGGCGGACTCCTAGGGCTAGAGGGCGGATCAGGAGGCTGGTAGTTTCAATTATGATTAAGGCTGGGATTAGTGGAGTTGGGGTTCCTTCGGGTAGGAGGTGGCCAAGTGAAGCGGATGGTTGGTTTCGGAGGCCTGTAAGTAGAGTGGCTAGTCATAGTGGGAAGGCTAGTGCTAGGTTTATAGATAATTGTGTGGTAGGTGTGAATGTGTAGGG…
	136_Campylopterus_curvipennis_Tux9 GGATTATGGCTACTGCTACTTCTAGGATGGTTAGTAGGAGTAGTACGCAGGCGGTTAGAGCAGAGATTGCGGGTATGATGGAGAATAGGACTGCGGTGGCTGTTGAGATGAGTTGGATTAGTAGGTGGCCTGCTGTTAGGTTAGCTGTGAGGCGGACTCCTAGGGCTAGAGGGCGGATCAGGAGGCTGGTAGTTTCAATTATGATTAAGGCTGGGATTAGTGGAGTTGGGGTTCCTTCGGGTAGGAGGTGGCCAAGTGAAGCGGATGGTTGGTTTCGGAGGCCTGTAAGTAGAGTGGCTAGTCATAGTGGGAAGGCTAGTGCTAGGTTTATAGATAATTGTGTGGTAGGTGTGAATGTGTAGGG…
	137_Campylopterus_curvipennis_Tux10 GGATTATGGCTACTGCTACTTCTAGGATGGTTAGTAGGAGTAGTACGCAGGCGGTTAGAGCAGAGATTGCGGGTATGATGGAGAATAGGACTGCGGTGGCTGTTGAGATGAGTTGGATTAGTAGGTGGCCTGCTGTTAGGTTAGCTGTGAGGCGGACTCCTAGGGCTAGAGGGCGGATCAGGAGGCTGGTAGTTTCAATTATGATTAAGGCTGGGATTAGTGGAGTTGGGGTTCCTTCGGGTAGGAGGTGGCCAAGTGAAGCGGATGGTTGGTTTCGGAGGCCTGTAAGTAGAGTGGCTAGTCATAGTGGGAAGGCTAGTGCTAGGTTTATAGATAATTGTGTGGTAGGTGTGAATGTGTAGG…
	138_Campylopterus_curvipennis_Nopal1 GGATTATGGCTACTGCTACTTCTAGGATGGTTAGTAGGAGTAGTACGCAGGCGGTTAGAGCAGAGATTGCGGGTATGATGGAGAATAGGACTGCGGTGGCTGTTGAGATGAGTTGGATTAGTAGGTGGCCTGCTGTTAGGTTAGCTGTGAGGCGGACTCCTAGGGCTAGAGGGCGGATCAGGAGGCTGGTAGTTTCAATTATGATTAAGGCTGGGATTAGTGGAGTTGGGGTTCCTTCGGGTAGGAGGTGGCCAAGTGAAGCGGATGGTTGGTTTCGGAGGCCTGTGAGTAGAGTGGCTAGTCATAGTGGGAAGGCTAGTGCTAGGTTTATAGATAATTGTGTGGTAGGTGTGAATGTGTAG…
	139_Campylopterus_curvipennis_OAX GGATTATGGCTACTGCTACTTCTAGGATGGTTAGTAGGAGTAGTACGCAGGCGGTTAGAGCAGAGATTGCGGGTATGATGGAGAATAGGACTGTGGTGGCTGTTGAGATGAGTTGGATTAGTAGGTGGCCTGCTGTTAGGTTAGCTGTGAGGCGGACTCCTAGGGCTAGAGGGCGGATCAGGAGGCTGGTAGTTTCAATTATGATTAAGGCTGGGATTAGTGGAGTTGGGGTTCCTTCGGGTAGGAGGTGGCCAAGTGAAGCGGATGGTTGGTTTCGGAGGCCTGTGAGTAGAGTGGCTAGTCATAGTGGGAAGGCTAGTGCTAGGTTTATAGATAATTGTGTGGTAGGTGTGAATGTGTAGGGG…
	140_Campylopterus_curvipennis_Esc1 GGATTATGGCTACTGCTACTTCTAGGATGGTTAGTAGGAGTAGTACGCAGGCGGTTAGTGCAGAGATTGCGGGTATGATGGAGAATAGGACTGCGGTGGCTGTTGAGATGAGTTGGATTAGTAGGTGTCCTGCTGTTAGGTTGGCTGTGAGGCGGACTCCTAGGGCTAGAGGGCGGATCAGAAGGCTGGTAGTTTCAATTATGATTAAGGCCGGAATTAGTGGAGTTGGGGTTCCTTCGGGTAGGAGGTGGCCAAGTGAAGCGGATGGTTGGTTTCGGAGGCCTGTGAGTAGAGTGGCTAGTCATAGTGGGAAGGCTAGTGCTAGGTTTATAGATAATTGTGTGGTAGGTGTGAATGTGTAGGG…
	141_Campylopterus_curvipennis_Bec1 GGATTATGGCTACTGCTACTTCTAGGATGGTTAGTAGGAGTAGTACGCAGGCGGTTAGTGCAGAGATTGCGGGTATGATGGAGAATAGGACTGCGGTGGCTGTTGAGATGAGTTGGATTAGTAGGTGTCCTGCTGTTAGGTTGGCTGTGAGGCGGACTCCTAGGGCTAGAGGGCGGATCAGAAGGCTGGTAGTTTCAATTATGATTAAGGCCGGAATTAGTGGAGTTGGGGTTCCTTCGGGTAGGAGGTGGCCAAGTGAAGCGGATGGTTGGTTTCGGAGGCCTGTGAGTAGAGTGGCTAGTCATAGTGGGAAGGCTAGTGCTAGGTTTATAGATAATTGTGTGGTAGGTGTGAATGTGTAGGG…
	142_Campylopterus_curvipennis_Bec2 GGATTATGGCTACTGCTACTTCTAGGATGGTTAGTAGGAGTAGTACGCAGGCGGTTAGTGCAGAGATTGCGGGTATGATGGAGAATAGAACTGCGGTGGCTGTTGAGATGAGTTGGATTAGTAGGTGTCCTGCTGTTAGGTTGGCTGTGAGGCGGACTCCTAGGGCTAGAGGGCGGATCAGAAGGCTGGTAGTTTCAATTATGATTAAGGCCGGAATTAGTGGAGTTGGGGTTCCTTCGGGTAGGAGGTGGCCAAGTGAAGCGGATGGTTGGTTTCGGAGGCCTGTGAGTAGAGTGGCTAGTCATAGTGGGAAGGCTAGTGCTAGGTTTATAGATAATTGTGTGGTAGGTGTGAATGTGTAGGG…
	143_Campylopterus_curvipennis_20Nov1 GGATTATGGCTACTGCTACTTCTAGGATGGTTAGTAGGAGTAGTACGCAGGCGGTTAGTGCAGAGATTGCGGGTATGATGGAGAATAGAACTGCGGTGGCTGTTGAGATGAGTTGGATTAGTAGGTGTCCTGCTGTTAGGTTGGCTGTGAGGCGGACTCCTAGGGCTAGAGGGCGGATCAGAAGGCTGGTAGTTTCAATTATGATTAAGGCCGGAATTAGTGGAGTTGGGGTTCCTTCGGGTAGGAGGTGGCCAAGTGAAGCGGATGGTTGGTTTCGGAGGCCTGTGAGTAGAGTGGCTAGTCATAGTGGGAAGGCTAGTGCTAGGTTTATAGATAATTGTGTGGTAGGTGTGAATGTGTAG…
	144_Campylopterus_curvipennis_20Nov2 GGATTATGGCTACTGCTACTTCTAGGATGGTTAGTAGGAGTAGTACGCAGGCGGTTAGTGCAGAGATTGCGGGTATGATGGAGAATAGGACTGCGGTGGCTGTTGAGATGAGTTGGATTAGTAGGTGTCCTGCTGTTAGGTTGGCTGTGAGGCGGACTCCTAGGGCTAGAGGGCGGATCAGAAGGCTGGTAGTTTCAATTATGATTAAGGCCGGAATTAGTGGAGTTGGGGTTCCTTCGGGTAGGAGGTGGCCAAGTGAAGCGGATGGTTGGTTTCGGAGGCCTGTGAGTAGAGTGGCTAGTCATAGTGGGAAGGCTAGTGCTAGGTTTATAGATAATTGTGTGGTAGGTGTGAATGTGTAG…
	145_Campylopterus_curvipennis_20Nov3 GGATTATGGCTACTGCTACTTCTAGGATGGTTAGTAGGAGTAGTACGCAGGCGGTTAGTGCAGAGATTGCGGGTATGATGGAGAATAGGACTGCGGTGGCTGTTGAGATGAGTTGGATTAGTAGGTGTCCTGCTGTTAGGTTGGCTGTGAGGCGGACTCCTAGGGCTAGAGGGCGGATCAGAAGGCTGGTAGTTTCAATTATGATTAAGGCCGGAATTAGTGGAGTTGGGGTTCCTTCGGGTAGGAGGTGGCCAAGTGAAGCGGATGGTTGGTTTCGGAGGCCTGTGAGTAGAGTGGCTAGTCATAGTGGGAAGGCTAGTGCTAGGTTTATAGATAATTGTGTGGTAGGTGTGAATGTGTAG…
	146_Campylopterus_curvipennis_20Nov4 GGATTATGGCTACTGCTACTTCTAGGATGGTTAGTAGGAGTAGTACGCAGGCGGTTAGTGCAGAGATTGCGGGTATGATGGAGAATAGGACTGCGGTGGCTGTTGAGATGAGTTGGATTAGTAGGTGTCCTGCTGTTAGGTTGGCTGTGAGGCGGACTCCTAGGGCTAGAGGGCGGATCAGAAGGCTGGTAGTTTCAATTATGATTAAGGCCGGAATTAGTGGAGTTGGGGTTCCTTCGGGTAGGAGGTGGCCAAGTGAAGCGGATGGTTGGTTTCGGAGGCCTGTGAGTAGAGTGGCTAGTCATAGTGGGAAGGCTAGTGCTAGGTTTATAGATAATTGTGTGGTAGGTGTGAATGTGTAG…
	147_Campylopterus_curvipennis_20Nov5 GGATTATGGCTACTGCTACTTCTAGGATGGTTAGTAGGAGTAGTACGCAGGCGGTTAGTGCAGAGATTGCGGGTATGATGGAGAATAGGACTGCGGTGGCTGTTGAGATGAGTTGGATTAGTAGGTGTCCTGCTGTTAGGTTGGCTGTGAGGCGGACTCCTAGGGCTAGAGGGCGGATCAGAAGGCTGGTAGTTTCAATTATGATTAAGGCCGGAATTAGTGGAGTTGGGGTTCCTTCGGGTAGGAGGTGGCCAAGTGAAGCGGATGGTTGGTTTCGGAGGCCTGTGAGTAGAGTGGCTAGTCATAGTGGGAAGGCTAGTGCTAGGTTTATAGATAATTGTGTGGTAGGTGTGAATGTGTAG…
	148_Campylopterus_curvipennis_20Nov6 GGATTATGGCTACTGCTACTTCTAGGATGGTTAGTAGGAGTAGTACGCAGGCGGTTAGTGCAGAGATTGCGGGTATGATGGAGAATAGGACTGCGGTGGCTGTTGAGATGAGTTGGATTAGTAGGTGTCCTGCTGTTAGGTTGGCTGTGAGGCGGACTCCTAGGGCTAGAGGGCGGATCAGAAGGCTGGTAGTTTCAATTATGATTAAGGCCGGAATTAGTGGAGTTGGGGTTCCTTCGGGTAGGAGGTGGCCAAGTGAAGCGGATGGTTGGTTTCGGAGGCCTGTGAGTAGAGTGGCTAGTCATAGTGGGAAGGCTAGTGCTAGGTTTATAGATAATTGTGTGGTAGGTGTGAATGTGTAG…
	149_Campylopterus_curvipennis_20Nov7 GGATTATGGCTACTGCTACTTCTAGGATGGTTAGTAGGAGTAGTACGCAGGCGGTTAGTGCAGAGATTGCGGGTATGATGGAGAATAGGACTGCGGTGGCTGTTGAGATGAGTTGGATTAGTAGGTGTCCTGCTGTTAGGTTGGCTGTGAGGCGGACTCCTAGGGCTAGAGGGCGGATCAGAAGGCTGGTAGTTTCAATTATGATTAAGGCCGGAATTAGTGGAGTTGGGGTTCCTTCGGGTAGGAGGTGGCCAAGTGAAGCGGATGGTTGGTTTCGGAGGCCTGTGAGTAGAGTGGCTAGTCATAGTGGGAAGGCTAGTGCTAGGTTTATAGATAATTGTGTGGTAGGTGTGAATGTGTAG…
	150_Campylopterus_curvipennis_20Nov8 GGATTATGGCTACTGCTACTTCTAGGATGGTTAGTAGGAGTAGTACGCAGGCGGTTAGTGCAGAGATTGCGGGTATGATGGAGAATAGGACTGCGGTGGCTGTTGAGATGAGTTGGATTAGTAGGTGTCCTGCTGTTAGGTTGGCTGTGAGGCGGACTCCTAGGGCTAGAGGGCGGATCAGAAGGCTGGTAGTTTCAATTATGATTAAGGCCGGAATTAGTGGAGTTGGGGTTCCTTCGGGTAGGAGGTGGCCAAGTGAAGCGGATGGTTGGTTTCGGAGGCCTGTGAGTAGAGTGGCTAGTCATAGTGGGAAGGCTAGTGCTAGGTTTATAGATAATTGTGTGGTAGGTGTGAATGTGTAG…
	151_Campylopterus_curvipennis_20Nov9 GGATTATGGCTACTGCTACTTCTAGGATGGTTAGTAGGAGTAGTACGCAGGCGGTTAGTGCAGAGATTGCGGGTATGATGGAGAATAGGACTGCGGTGGCTGTTGAGATGAGTTGGATTAGTAGGTGTCCTGCTGTTAGGTTGGCTGTGAGGCGGACTCCTAGGGCTAGAGGGCGGATCAGAAGGCTGGTAGTTTCAATTATGATTAAGGCCGGAATTAGTGGAGTTGGGGTTCCTTCGGGTAGGAGGTGGCCAAGTGAAGCGGATGGTTGGTTTCGGAGGCCTGTGAGTAGAGTGGCTAGTCATAGTGGGAAGGCTAGTGCTAGGTTTATAGATAATTGTGTGGTAGGTGTGAATGTGTAG…
	152_Campylopterus_curvipennis_20Nov10 GGATTATGGCTACTGCTACTTCTAGGATGGTTAGTAGGAGTAGTACGCAGGCGGTTAGTGCAGAGATTGCGGGTATGATGGAGAATAGGACTGCGGTGGCTGTTGAGATGAGTTGGATTAGTAGGTGTCCTGCTGTTAGGTTGGCTGTGAGGCGGACTCCTAGGGCTAGAGGGCGGATCAGAAGGCTGGTAGTTTCAATTATGATTAAGGCCGGAATTAGTGGAGTTGGGGTTCCTTCGGGTAGGAGGTGGCCAAGTGAAGCGGATGGTTGGTTTCGGAGGCCTGTGAGTAGAGTGGCTAGTCATAGTGGGAAGGCTAGTGCTAGGTTTATAGATAATTGTGTGGTAGGTGTGAATGTGTA…
	153_Campylopterus_curvipennis_20Nov11 GGATTATGGCTACTGCTACTTCTAGGATGGTTAGTAGGAGTAGTACGCAGGCGGTTAGTGCAGAGATTGCGGGTATGATGGAGAATAGGACTGCGGTGGCTGTTGAGATGAGTTGGATTAGTAGGTGTCCTGCTGTTAGGTTGGCTGTGAGGCGGACTCCTAGGGCTAGAGGGCGGATCAGAAGGCTGGTAGTTTCAATTATGATTAAGGCCGGAATTAGTGGAGTTGGGGTTCCTTCGGGTAGGAGGTGGCCAAGTGAAGCGGATGGTTGGTTTCGGAGGCCTGTGAGTAGAGTGGCTAGTCATAGTGGGAAGGCTAGTGCTAGGTTTATAGATAATTGTGTGGTAGGTGTGAATGTGTA…
	154_Campylopterus_curvipennis_20Nov12 GGATTATGGCTACTGCTACTTCTAGGATGGTTAGTAGGAGTAGTACGCAGGCGGTTAGTGCAGAGATTGCGGGTATGATGGAGAATAGGACTGCGGTGGCTGTTGAGATGAGTTGGATTAGTAGGTGTCCTGCTGTTAGGTTGGCTGTGAGGCGGACTCCTAGGGCTAGAGGGCGGATCAGAAGGCTGGTAGTTTCAATTATGATTAAGGCCGGAATTAGTGGAGTTGGGGTTCCTTCGGGTAGGAGGTGGCCAAGTGAAGCGGATGGTTGGTTTCGGAGGCCTGTGAGTAGAGTGGCTAGTCATAGTGGGAAGGCTAGTGCTAGGTTTATAGATAATTGTGTGGTAGGTGTGAATGTGTA…
	155_Campylopterus_curvipennis_20Nov13 GGATTATGGCTACTGCTACTTCTAGGATGGTTAGTAGGAGTAGTACGCAGGCGGTTAGTGCAGAGATTGCGGGTATGATGGAGAATAGGACTGCGGTGGCTGTTGAGATGAGTTGGATTAGTAGGTGTCCTGCTGTTAGGTTGGCTGTGAGGCGGACTCCTAGGGCTAGAGGGCGGATCAGAAGGCTGGTAGTTTCAATTATGATTAAGGCCGGAATTAGTGGAGTTGGGGTTCCTTCGGGTAGGAGGTGGCCAAGTGAAGCGGATGGTTGGTTTCGGAGGCCTGTGAGTAGAGTGGCTAGTCATAGTGGGAAGGCTAGTGCTAGGTTTATAGATAATTGTGTGGTAGGTGTGAATGTGTA…
	156_Campylopterus_curvipennis_20Nov14 GGATTATGGCTACTGCTACTTCTAGGATGGTTAGTAGGAGTAGTACGCAGGCGGTTAGTGCAGAGATTGCGGGTATGATGGAGAATAGGACTGCGGTGGCTGTTGAGATGAGTTGGATTAGTAGGTGTCCTGCTGTTAGGTTGGCTGTGAGGCGGACTCCTAGGGCTAGAGGGCGGATCAGAAGGCTGGTAGTTTCAATTATGATTAAGGCCGGAATTAGTGGAGTTGGGGTTCCTTCGGGTAGGAGGTGGCCAAGTGAAGCGGATGGTTGGTTTCGGAGGCCTGTGAGTAGAGTGGCTAGTCATAGTGGGAAGGCTAGTGCTAGGTTTATAGATAATTGTGTGGTAGGTGTGAATGTGTA…
	157_Campylopterus_curvipennis_20Nov15 GGATTATGGCTACTGCTACTTCTAGGATGGTTAGTAGGAGTAGTACGCAGGCGGTTAGTGCAGAGATTGCGGGTATGATGGAGAATAGGACTGCGGTGGCTGTTGAGATGAGTTGGATTAGTAGGTGTCCTGCTGTTAGGTTGGCTGTGAGGCGGACTCCTAGGGCTAGAGGGCGGATCAGAAGGCTGGTAGTTTCAATTATGATTAAGGCCGGAATTAGTGGAGTTGGGGTTCCTTCGGGTAGGAGGTGGCCAAGTGAAGCGGATGGTTGGTTTCGGAGGCCTGTGAGTAGAGTGGCTAGTCATAGTGGGAAGGCTAGTGCTAGGTTTATAGATAATTGTGTGGTAGGTGTGAATGTGTA…
	158_Campylopterus_curvipennis_3gar1 GGATTATGGCTACTGCTACTTCTAGGATGGTTAGTAGGAGTAGTACGCAGGCGGTTAGTGCAGAGATTGCGGGTATGATGGAGAATAGGACTGCGGTGGCTGTTGAGATGAGTTGGATTAGTAGGTGTCCTGCTGTTAGGTTGGCTGTGAGGCGGACTCCTAGGGCTAGAGGGCGGATCAGAAGGCTGGTAGTTTCAATTATGATTAAGGCCGGAATTAGTGGAGTTGGGGTTCCTTCGGGTAGGAGGTGGCCAAGTGAAGCGGATGGTTGGTTTCGGAGGCCTGTGAGTAGAGTGGCTAGTCATAGTGGGAAGGCTAGTGCTAGGTTTATAGATAATTGTGTGGTAGGTGTGAATGTGTAGG…
	159_Campylopterus_curvipennis_3gar2 GGATTATGGCTACTGCTACTTCTAGGATGGTTAGTAGGAGTAGTACGCAGGCGGTTAGTGCAGAGATTGCGGGTATGATGGAGAATAGGACTGCGGTGGCTGTTGAGATGAGTTGGATTAGTAGGTGTCCTGCTGTTAGGTTGGCTGTGAGGCGGACTCCTAGGGCTAGAGGGCGGATCAGAAGGCTGGTAGTTTCAATTATGATTAAGGCCGGAATTAGTGGAGTTGGGGTTCCTTCGGGTAGGAGGTGGCCAAGTGAAGCGGATGGTTGGTTTCGGAGGCCTGTGAGTAGAGTGGCTAGTCATAGTGGGAAGGCTAGTGCTAGGTTTATAGATAATTGTGTGGTAGGTGTGAATGTGTAGG…
	160_Campylopterus_curvipennis_3gar3 GGATTATGGCTACTGCTACTTCTAGGATGGTTAGTAGGAGTAGTACGCAGGCGGTTAGTGCAGAGATTGCGGGTATGATGGAGAATAGGACTGCGGTGGCTGTTGAGATGAGTTGGATTAGTAGGTGTCCTGCTGTTAGGTTGGCTGTGAGGCGGACTCCTAGGGCTAGAGGGCGGATCAGAAGGCTGGTAGTTTCAATTATGATTAAGGCCGGAATTAGTGGAGTTGGGGTTCCTTCGGGTAGGAGGTGGCCAAGTGAAGCGGATGGTTGGTTTCGGAGGCCTGTGAGTAGAGTGGCTAGTCATAGTGGGAAGGCTAGTGCTAGGTTTATAGATAATTGTGTGGTAGGTGTGAATGTGTAGG…
	161_Campylopterus_hemileucurus GGATTATGGCTACTGCTACTTCTAGGATGGTTAGTAGGAGTAGGATGCAGGCGGTTAGGGCAGAGATAGTGGGTATAATGGAAAATAGAACTGCAGTGGCTGTTGAGATGAGTTGGATCAGTAAGTGCCCCGCGGTTAGGTTGGCTGTGAGGCGTACTCCTAGGGCTAGGGGACGAATTAGGAGGCTAGTGGTTTCGATTATAATTAGGGCCGGGATTAGTGGGGTGGGGGTGCCTTCGGGCAGGAGGTGGCCTAGTGAGGCGGATGGTTGATTTCGGAGGCCCGTGAGGAGGGTGGCCAGTCACAGTGGGAAGGCTAGTGCCAGGTTTATAGATAGTTGTGTAGTGGGAGTGAATGTGTATGGAAGT…
	HQ380755_Campylopterus_largipennis GGATTATGGCTACTGCTACCTCTAGGATGGTTAGTAGGAGAAGGATGCAGGCGGTTAGGGCGGAGATAGCGGGTATGATGGAGAATAGAACTGCGGTGGCTGTTGAGATGAGTTGAATAAGTAAGTGCCCTGCTGTTAGGTTGGCTGTAAGGCGTACTCCTAGGGCTAGGGGGCGAATTAGGAGGCTAGTAGTCTCGATTATGATTAGGGCTGGGATTAGTGGGGTAGGGGTGCCTTCGGGTAGGAGGTGACCTAGTGAGGCGGATGGTTGGTTTCGGAGGCCCGTGAGGAGGGTGGCTAGTCACAGCGGGAAGGCCAGTGCTAGGTTCATGGATAGTTGTGTAGTAGGGGTGAATGTATATGG…
	HQ380754_Campylopterus_rufus GGATTATGGCTACTGCTACCTCTAGGACGGTTAGTAGGAGTAGTACGCAGGCGGTCAATGCAGAGATTGCGGGTATGATGGAGAATAGAACTGCGGTGGCTGTTGAGATAAGTTGGATTAGTAGGTGTCCTGCTGTTAGGTTGGCTGTGAGGCGGACTCCTAGGGCTAAGGGGCGGATCAGGAGGCTGGTAGTTTCGATTATAATTAGGGCTGGGATTAGTGGAGTTGGGGTCCCTTCGGGTAGGAGATGGCCTAGTGAAGCGGACGGTTGGTTTCGGAGGCCTGTGAGTAGGGTAGCTAGTCATAGTGGAAAGGCTAGTGCTAGGTTTATAGATAGTTGTGTAGTGGGTGTGAATGTGTATGGGAGTAG…
;
END;
