# Supplementary material for: A latitudinal phylogeographic diversity gradient in birds
Source: PLoS Biol. 2017 Apr 13;15(4):e2001073. doi: 10.1371/journal.pbio.2001073 (PMC5390966; doi:10.1371/journal.pbio.2001073)
Supplement: S1 Data — (ZIP) [file pbio.2001073.s015.zip › S1_Data/Campylorhynchus-brunneicapillus.nex]

#NEXUS
Begin data;
	Dimensions ntax=62 nchar=298;
	Format datatype=DNA gap=- missing=?;
	Matrix
Campylorhynchus_brunneicapillus_AF291512	GGAGGTGGGGTCTGTCAGTTGGCTGATGTCTCACTGCCCGTTGTGCCATGCATTGGTCATGCTGGAGAACAGGACCAGGGCGGAGGCGGCTGCTNNGACCAGGAAGTACTTAGTTGCAGCTTCGATGGCTCGGGGGTGGTGGGATTTTGAGATTAGCGGTAGAATGGCGAGAGTGTTGATTTCAAGGCCTGCTCAGGCCAGGACTCAGTGGTTGCTTGAGATGGTGATGGTTGTCCCTAGGAGTAGGCTGGTGGTGAAGATTAGCTTTGCTTGGGGGTTCATTAGCAGGGGAAGGGGT
Campylorhynchus_brunneicapillus_AF291513	GGAGGTGGGGTCTGTCAGTTGGCTGATGTCTCACTGCCCGTTGTGCCATGCATTGGTCATGCTGGAGAACAGGACCAGGGCGGAGGCGGCTGCTTGGACCAGGAAGTACTTAGTTGCAGCTTCGATGGCTCGGGGGTGGTGGGATTTTGAGATTAGCGGTAGAATGGCGAGAGTGTTGATTTCAAGGCCTGCTCAGGCCAGGACTCAGTGGTTGCTTGAGATGGTGATGGTTGTCCCTAGGAGTAGGCTGGTGGTGAAGATTAGCTTTGCTTGGGGGTTCATTAGCAGGGGAAGGGGT
Campylorhynchus_brunneicapillus_AF291514	GGAGGTGGGGTCTGTCAGTTGGCTGATGTCTCACTGCCCGTTGTGCCATGCATTGGTCATGCTGGAGAACAGGACCAGGGCGGAGGCGGCTGCTTGGACCAGGAAGTACTTAGTTGCAGCTTCGATGGCTCGGGGGTGGTGGGATTTTGAGATTAGCGGTAGAATGGCGAGAGTGTTGATTTCAAGGCCTGCTCAGGCCAGGACTCAGTGGTTGCTTGAGATGGTGATGGTTGTCCCTAGGAGTAGGCTGGTGGTGAAGATTAGCTTTGCTTGGGGGTTCATTAGCAGGGGAAGGGGT
Campylorhynchus_brunneicapillus_AF291515	GGAGGTGGGGTCTGTCAGTTGGCTGATGTCTCACTGCCCGTTGTGCCATGCATTGGTCATGCTGGAGAACAGGACCAGGGCGGAGGCGGCTGCTTGGACCAGGAAGTACTTAGTTGCAGCTTCGATGGCTCGGGGGTGGTGGGATTTTGAGATTAGCGGTAGAATGGCGAGAGTGTTGATTTCAAGGCCTGCTCAGGCCAGGACTCAGTGGTTGCTTGAGATGGTGATGGTTGTCCCTAGGAGTAGGCTGGTGGTGAAGATTAGCTTTGCTTGGGGGTTCATTAGCAGGGGAAGGGGT
Campylorhynchus_brunneicapillus_AF291516	GGAGGTGGGGTCTGTCAGTTGGCTGATGTCTCACTGCCCGTTGTGCCATGCATTGGTCATGCTGGAGAACAGGACCAGGGCGGAGGCGGCTGCTTGGACCAGGAAGTACTTAGTTGCAGCTTCGATGGCTCGGGGGTGGTGGGATTTTGAGATTAGCGGTAGAATGGCGAGAGTGTTGATTTCAAGGCCTGCTCAGGCCAGGACTCAGTGGTTGCTTGAGATGGTGATGGTTGTCCCTAGGAGTAGGCTGGTGGTGAAGATTAGCTTTGCTTGGGGGTTCATTAGCAGGGGAAGGGGT
Campylorhynchus_brunneicapillus_AF291517	GGAGGTGGGGTCTGTCAGCTGGCTGATGTCTCACTGCCCGTTGTGCCATGCATTGGTCATGCTGGAGAACAGGACCAGGGCGGAGGCGGCTGCTTGGACCAGGAAGTACTTAGTTGCAGCTTCGATGGCTCGGGGGTGGTGGGATTTTGAGATTAGCGGTAGAATGGCGAGAGTGTTGATTTCAAGGCCTGCTCAGGCCAGGACTCAGTGGTTGCTTGAGATGGTGATGGTTGTCCCTAGGAGTAGGCTGGAGGTGAAGATTAGCTTTGCTTGGGGGTTCATTAGCAGGGGAAGGGGT
Campylorhynchus_brunneicapillus_AF291518	GGAGGTGGGGTCTGTCAGTTGGCTGATGTCTCACTGCCCGTTGTGCCATGCATTGGTCATGCTGGAGAACAGGACCAGGGCGGAGGCGGCTGCTTGGACCAGGAAGTACTTAGTTGCAGCTTCGATGGCTCGGGGGTGGTGGGATTTTGAGATTAGCGGTAGAATGGCGAGAGTGTTGATTTCAAGGCCTGCTCAGGCCAGGACTCAGTGGTTGCTTGAGATGGTGATGGTTGTCCCTAGGAGTAGGCTGGTGGTGAAGATTAGCTTTGCTTGGGGGTTCATTAGCAGGGGAAGGGGT
Campylorhynchus_brunneicapillus_AF291519	GGAGGTGGGGTCTGTCAGTTGGCTGATGTCTCACTGCCCGTTGTGCCATGCATTGGTCATGCTGGAGAACAGGACCAGGGCGGAGGCGGCTGCTTGGACCAGGAAGTATTTAGTTGCAGCTTCGATGGCTCGGGGGTGGTGGGATTTTGAGATTAGCGGTAGAATGGCGAGAGTGTTGATTTCAAGGCCTGCTCAGGCCAGGACTCAGTGGTTGCTTGAGATGGTGATGGTTGTCCCTAGGAGTAGGCTGGTGGTGAAGATTAGCTTTGCTTGGGGGTTCATTAGCAGGGGAAGGGGT
Campylorhynchus_brunneicapillus_AF291520	----------------AGCTGGCTGATGTCTCACTGCCCGTTGTGCCATGCATTGGTCATGCTGGAGAACAGGACCAGGGCGGAGGCGGCTGCTTGGACNAGGAAGTACTTAGTTGCAGCTTCGATGGCTCGGGGGTGGTGGGATTTTGAGATTAGCGGTAGAATGGCGAGAGTGTTGATTTCAAGGCCTGCTCAGGCCAGGACTCAGTGGTTGCTTGAGATGGTGATGGTTGTCCCTAGGAGTAGGCTGGTGGTGAAGATTAGCTTTGCTTGGGGGTTCATTAGCAGGGGAAGGGGT
Campylorhynchus_brunneicapillus_AF291521	GGAGGTGGGGTCTGTCAGTTGGCTGATGTCTCACTGCCCGTTGTGCCATGCATTGGTCATGCTGGAGAACAGGACCAGGGCGGAGGCGGCTGCTTGGACCAGGAAGTACTTAGTTGCAGCTTCGATGGCTCGGGGGTGGTGGGATTTTGAGATTAGCGGTAGAATGGCGAGAGTGTTGATTTCAAGGCCTGCTCAGGCCAGGACTCAGTGGTTGCTTGAGATGGTGATGGTTGTCCCTAGGAGTAGGCTGGTGGTGAAGATTAGCTTTGCTTGGGGGTTCATTAGCAGGGGAAGGGGT
Campylorhynchus_brunneicapillus_AF291522	GGAGGTGGGGTCTGTCAGTTGGCTGATGTCTCACTGCCCGTTGTGCCATGCATTGGTCATGCTGGAGAACAGGACCAGGGCGGAGGCGGCTGCTTGGACCAGGAAGTACTTAGTTGCAGCTTCGATGGCTCGGGGGTGGTGGGATTTTGAGATTAGCGGTAGAATGGCGAGAGTGTTGATTTCAAGGCCTGCTCAGGCCAGGACTCAGTGGTTGCTTGAGATGGTGATGGTTGTCCCTAGGAGTAGGCTGGTGGTGAAGATTAGCTTTGCTTGGGGGTTCATTAGCAGGGGAAGGGGT
Campylorhynchus_brunneicapillus_AF291523	GGAGGTGGGGTCTGTCAGTTGGCTGATGTCTCACTGCCCGTTGTGCCATGCATTGGTCATGCTGGAGAACAGGACCAGGGCGGAGGCGGCTGCTTGGACCAGGAAGTACTTAGTTGCAGCTTCGATGGCTCGGGGGTGGTGGGATTTTGAGATTAGCGGTAGAATGGCGAGAGTGTTGATTTCAAGGCCTGCTCAGGCCAGGACTCAGTGGTTGCTTGAGATGGTGATGGTTGTCCCTAGGAGTAGGCTGGTGGTGAAGATTAGCTTTGCTTGGGGGTTCATTAGCAGGGAANGGNGT
Campylorhynchus_brunneicapillus_AF291524	GGAGGTGGGGTCTGTCAGTTGGCTGATGTCTCACTGCCCGTTGTGCCATGCATTGGTCATGCTGGAGAACAGGACCAGGGCGGAGGCGGCTGCTTGGACCAGGAAGTACTTAGTTGCAGCTTCGATGGCTCGGGGGTGGTGGGATTTTGAGATTAGCGGTAGAATGGCGAGAGTGTTGATTTCAAGGCCTGCTCAGGCCAGGACTCAGTGGTTGCTTGAGATGGTGATGGTTGTCCCTAGGAGTAGGCTGGTGGTGAAGATTAGCTTTGCTTGGGGGTTCATTAGCAGGGGAAGGGGT
Campylorhynchus_brunneicapillus_AF291525	GGAGGTGGGGTCTGTCAGTTGGCTGATGTCTCACTGCCCGTTGTGCCATGCATTGGTCATGCTGGAGAACAGGATTAGGGCGGAGGCGGCTGCTTGGACCAGGAAGTACTTAGTTGCAGCTTCGATGGCTCGGGGGTGGTGGGATTTTGAGATTAGCGGTAGAATGGCGAGAGTGTTGATTTCAAGGCCTGCTCAGGCCAGGACTCAGTGGTTGCTTGAGATGGTGATGGTTGTCCCTAGGAGTAGGCTGGTGGTGAAGATTAGCTTTGCTTGGGGGTTCATTAGCAGGGGAAGGGGT
Campylorhynchus_brunneicapillus_AF291526	GGAGGTGGGGTCTGTCAGTTGGCTGATGTCTCACTGCCCGTTGTGCCATGCATTGGTCATGCTGGAGAACAGGACCAGGGCGGAGGCGGCTGCTTGGACCAGGAAGTACTTAGTTGCAGCTTCGATGGCTCGGGGGTGGTGGGATTTTGAGATTAGCGGTAGAATGGCGAGAGTGTTGATTTCAAGGCCTGCTCAGGCCAGGACTCAGTGGTTGCTTGAGATGGTGATGGTTGTCCCTAGGAGTAGGCTGGTGGTGAAGATTAGCTTTGCTTGGGGGTTCATTAGCAGGGGAAGGGGT
Campylorhynchus_brunneicapillus_AF291527	GGAGGTGGGGTCTGTCAGTTGGCTGATGTCTCACTGCCCGTTGTGTCATGCATTGGTCATGCTGGAGAACAGGACCAGGGCGGAGGCGGCTGCTTGGACCAGGAAGTACTTAGTTGCAGCTTCGATGGCTCGGGGGTGGTGGGATTTTGAGATTAGCGGTAGAATGGCGAGAGTGTTGATTTCAAGGCCTGCTCAGGCCAGGACTCAGTGGTTGCTTGAGATGGTGATGGTTGTCCCTAGGAGTAGGCTGGTGGTGAAGATTAGCTTTGCTTGGGGGTTCATTAGCAGGGGAAGGGGT
Campylorhynchus_brunneicapillus_AF291528	GGAGGTGGGGTCTGTCAGTTGGCTGATGTCTCACTGCCCGTTGTGCCATGCATTGGTCATGCTGGAGAACAGGACCAGGGCGGAGGCGGCTGCTTGGACCAGGAAGTACTTAGTTGCAGCTTCGATGGCTCGGGGGTGGTGGGATTTTGAGATTAGCGGTAGAATGGCGAGAGTGTTGATTTCAAGGCCTGCTCAGGCCAGGACTCAGTGGTTGCTTGAGATGGTGATGGTTGTCCCTAGGAGTAGGCTGGTGGTGAAGATTAGCTTTGCTTGGGGGTTCATTAGCAGGGGAAGGGGT
Campylorhynchus_brunneicapillus_AF291529	GGAGGTGGGGTCTGTCAGTTGGCTGATGTCTCACTGCCCGTTGTGCCATGCATTGGTCATGCTGGAGAACAGGACCAGGGCGGAGGCGGCTGCTTGGACCAGGAAGTACTTAGTTGCAGCTTCGATGGCTCGGGGGTGGTGGGATTTTGAGATTAGCGGTAGAATGGCGAGAGTGTTGATTTCAAGGCCTGCTCAGGCCAGGACTCAGTGGTTGCTTGAGATGGTGATGGTTGTCCCTAGGAGTAGGCTGGTGGTGAAGATTAGCTTTGCTTGNGGGTTCATTANCAGGGNAAGGGNT
Campylorhynchus_brunneicapillus_AF291530	GGAGGTGGGGTCTGTCAGTTGGCTGATGTCTCACTGCCCGTTGTGCCATGCATTGGTCATGCTGGAGAACAGGACCAGGGCGGAGGCGGCTGCTTGGACCAGGAAGTACTTAGTTGCAGCTTCGATGGCTCGGGGGTGGTGGGATTTTGAGATTAGCGGTAGAATGGCGAGAGTGTTGATTTCAAGGCCTGCTCAGGCCAGGACTCAGTGGTTGCTTGAGATGGTGATGGTTGTCCCTAGGAGTAGGCTGGTGGTGAAGATTAGCTTTGCTTGGGGG---------------------
Campylorhynchus_brunneicapillus_AF291531	GGAGGTGGGGTCTGTCAGTTGGCTGATGTCTCACTGCCCGTTGTGCCATGCATTGGTCATGCTGGAGAACAGGACCAGGGCGGAGGCGGCTGCTTGGACCAGGAAGTACTTAGTTGCAGCTTCGATGGCTCGGGGGTGGTGGGATTTTGAGATTAGCGGTAGAATGGCGAGAGTGTTGATTTCAAGGCCTGCTCAGGCCAGGACTCAGTGGTTGCTTGAGATGGTGATGGTTGTCCCTAGGAGTAGGCTGGTGGTGAAGATTAGCTTTGCTTGGGGGTTCATTAGCAGGGGAAGGGGT
Campylorhynchus_brunneicapillus_AF291532	GGAGGTGGGGTCTGTCAGCTGGGTGATGTCTCACTGTCCGGTGTGCCATGCATTGGTCATGCTGGAGAACAGGACTAGGGCGGAGGCAGCTGCTTGGACTAGGAAGTACTTAGTTGCGGCTTCGATGGCTCGGGGGTGGTGGGATTTTGAGATTAGTGGTAGGACGGCGAGAGTGTTGATCTCAAGGCCTGCTCAGGCTAGGACTCAGTGGTTGCTTGAGATGGTGATGGTTGTCCCTAGGAGTAGACTGGTGGTGAAGATTAGTTTTGCTTGGGGGTTCATTAGCAGGGGAAGGGGT
Campylorhynchus_brunneicapillus_AF291533	GGAGGTGGGGTCTGTCAGCTGGGTGATGTCTCACTGTCCGGTGTGCCATGCATTGGTCATGCTGGAGAACAGGACTAGGGCGGAGGCAGCTGCTTGGACTAGGAAGTACTTAGTTGCGGCTTCGATGGCTCGGGGGTGGTGGGATTTTGAGATTAGTGGTAGGACGGCGAGAGTGTTGATCTCAAGGCCTGCTCAGGCTAGGACTCAGTGGTTGCTTGAGATGGTGATGGTTGTCCCTAGGAGTAGACTGGTGGTGAAGATTAGTTTTGCTTGGGGGTTCATTAGCAGGGGAAGGGGT
Campylorhynchus_brunneicapillus_AF291534	GGAGGTGGGGTCTGTCAGCTGGGTGATGTCTCACTGTCCGGTGTGCCATGCATTGGTCATGCTGGAGAACAGGACTAGGGCGGAGGCAGCTGCTTGGACTAGGAAGTACTTAGTTGCGGCTTCGATGGCTCGGGGGTGGTGGGATTTTGAGATTAGTGGTAGGACGGCGAGAGTGTTGATCTCAAGGCCTGCTCAGGCTAGGACTCAGTGGTTGCTTGAGATGGTGATGGTTGTCCCTAGGAGTAGACTGGTGGTGAAGATTAGTTTTGCTTGGGGGTTCATTAGCAGGGGAAGGGGT
Campylorhynchus_brunneicapillus_AF291535	GGAGGTGGGGTCTGTCAGCTGGGTGATGTCTCACTGTCCGGTGTGCCATGCATTGGTCATGCTGGAGAACAGGACTAGGGCGGAGGCAGCTGCTNGGACTAGGAAGTACTTAGTTGCGGCTTCGATGGCTCGGGGGTGGTGGGATTTTGAGATTAGTGGTAGGACGGCGAGAGTGTTGATCTCAAGGCCTGCTCAGGCTAGGACTCAGTGGTTGCTTGAGATGGTGATGGTTGTCCCTAGGAGTAGACTGGTGGTGAAGATTAGTTTTGCTTGGGGGTTCATTAGCAGGGGAAGGGGT
Campylorhynchus_brunneicapillus_AF291536	GGAGGTGGGGTCTGTCAGTTGGGTGATGTCTCACTGCCCGGTGTGCCATGCATTGGTCATGCTGGAGAACAGGACCAGGGCGGAGGCGGCTGCTTGGACCAGGAAGTACTTAGTTGCAGCTTCGATGGCTCGGGGGTGGTGGGATTTTGAGATTAGCGGTAGAATGGCTAGAGTGTTGATTTCAAGGCCTGCTCAGGCCAGGACTCAGTGGTTGCTTGAGATGGTGATGGTTGTCCCTAGGAGTAGGCTGGTGGTGAAGATTAGCTTTGCTTGGGGGTTCATTAGCAGGGGAAGGGGT
Campylorhynchus_brunneicapillus_AF291537	GGAGGTGGGGTCTGTCAGTTGGCTGATGTCTCACTGCCCGTTGTGCCATGCATTGGTCATGCTGGAGAACAGGACCAGGGCGGAGGCGGCTGCTTGGACCAGGAAGTACTTAGTTGCAGCTTCGATGGCTCGGGGGTGGTGGGATTTTGAGATTAGCGGTAGAATGGCGAGAGTGTTGATTTCAAGGCCTGCTCAGGCCAGGACTCAGTGGTTGCTTGAGATGGTGATGGTTGTCCCTAGGAGTAGGCTGGTGGTGAAGATTAGCTTTGCTTGGGGGTTCATTAGCAGGGGAAGGGGT
Campylorhynchus_brunneicapillus_AF291538	GGAGGTGGGGTCTGTCAGTTGGCTGATGTCTCACTGCCCGTTGTGCCATGCATTGGTCATGCTGGAGAACAGGACCAGGGCGGAGGCGGCTGCTTGGACCAGGAAGTATTTAGTTGCAGCTTCGATGGCTCGGGGGTGGTGGGATTTTGAGATTAGCGGTAGAATGGCGAGAGTGTTGATTTCAAGGCCTGCTCAGGCCAGGACTCAGTGGTTGCTTGAGATGGTGATGGTTGTCCCTAGGAGTAGGCTGGTGGTGAAGATTAGCTTTNCTTGGGGGTTCATTAGCAGGGGAAGGGGT
Campylorhynchus_brunneicapillus_AF291539	GGAGGTGGGGTCTGTCAGCTGGGTGATGTCTCACTGTCCGGTNTGCCATGCATTGGTCATGCTGGAGAACAGGACTAGGGCGGAGGCAGCTGCTTGGACTAGGAAGTACTTAGTTGCGGCTTCGATGGCTCGGGGGTGGTGGGATTTTGAGATTAGTGGTAGGACGGCGAGAGTGTTGATCTCAAGGCCTGCTCAGGCTAGGACTCAGTGGTTGCTTGAGATGGTGATGGTTGTCCCTAGGAGTAGACTGGTGGTGAAGATTAGTTTTGCTTGGGGGTTCATTAGCAGGGGAAGGGGT
Campylorhynchus_brunneicapillus_AF291540	GGAGGTGGGGTCTGTCAGCTGGGTGATGTCTCACTGTCCGGTGTGCCATGCATTGGTCATGCTGGAGAACAGGACTAGGGCGGAGGCAGCTGCTTGGACTAGGAAGTACTTAGTTGCGGCTTCGATGGCTCGGGGGTGGTGGGATTTTGAGATTAGTGGTAGGACGGCGAGAGTGTTGATCTCAAGGCCTGCTCAGGCTAGGACTCAGTGGTTGCTTGAGATGGTGATGGTTGTCCCTAGGAGTAGACTGGTGGTGAAGATTAGTTTTGCTTGGGGGTTCATTAGCAGGGGAAGGGGT
Campylorhynchus_brunneicapillus_AF291541	GGAGGTGGGGTCTGTCAGCTGGGTGATGTCTCACTGTCCGGTGTGCCATGCATTGGTCATGCTGGAGAACAGGACTAGGGCGGAGGCAGCTGCTTGGACTAGGAAGTACTTAGTTGCGGCTTCGATGGCTCGGGGGTGGTGGGATTTTGAGATTAGTGGTAGGACGGCGAGAGTGTTGATCTCAAGGCCTGCTCAGGCTAGGACTCAGTGGTTGCTTGAGATGGTGATGGTTGTCCCTAGGAGTAGACTGGTGGTGAAGATTAGTTTTGCTTGGGGGTTCATTAGCAGGGGAAGGGGT
Campylorhynchus_brunneicapillus_AF291542	GGAGGNNNNNNNNNNNAGCTGGGTGATGNNTCACTGTCCGGTGTGCCATGCATTGGTCATGCTGGAGAACAGGACTAGGGCGGAGGCAGCTGCTTGGACTAGGAAGTACTTAGTTGCGGCTTCGATGGCTCGGGGGTGGTGGGATTTTGAGATTAGTGGTAGGACGGCGAGAGTGTTGATCTCAAGGCCTGCTCAGGCTAGGACTCAGTGGTTGCTTGAGATGGTGATGGTTGTCCCTAGGAGTAGACTGGTGGTGAAGATTAGTTTTGCTTGGGGGTTCATTAGCAGGGGAAGGGGT
Campylorhynchus_brunneicapillus_AF291543	GGAGGTGGGGTCTGTCAGCTGGGTGATGTCTCACTGTCCGGTGTGCCATGCATTGGTCATGCTGGAGAACAGGACTAGGGCGGAGGCAGCTGCTTGGACTAGGAAGTACTTAGTTGCGGCTTCGATGGCTCGGGGGTGGTGGGATTTTGAGATTAGTGGTAGGACGGCGAGAGTGTTGATCTCAAGGCCTGCTCAGGCTAGGACTCAGTGGTTGCTTGAGATGGTGATGGTTGTCCCTAGGAGTAGACTGGTGGTGAAGATTAGTTTTGCTTGGGGGTTCATTAGCAGGGGAAGGGGT
Campylorhynchus_brunneicapillus_AF291544	GGAGGTGGGGTCTGTCAGTTGGCTGATGTCTCACTGCCNGTTGTGCCATGCATTGGTCATGCTGGAGAACAGGACCAGGGCGGAGGCGGCTGCTTGGACCAGGAAGTACTTAGTTGCAGCTTCGATGGCTCGGGGGTGGTGGGATTTTGAGATTAGCGGTAGAATGGCGAGAGTGTTGATTTCAAGGCCTGCTCAGGCCAGGACTCAGTGGTTGCTTGAGATGGTGATGGTTGTCCCTAGGAGTAGGCTGGTGGTGAANNNTAGCTTTGCTTGGGGGTTCATTAGCAGGGGAAGGGGT
Campylorhynchus_brunneicapillus_AF291545	GGAGGTGGGGTCTGTCAGTTGGCTGATGTCTCACTGCCCGTTGTGCCATGCATTGGTCATGCTGGAGAACAGGACCAGGGCGGAGGCGGCTGCTTGGACCAGGAAGTACTTAGTTGCAGCTTCGATGGCTCGGGGGTGGTGGGATTTTGAGATTAGCGGTAGAATGGCGAGAGTGTTGATTTCAAGGCCTGCTCAGGCCAGGACTCAGTGGTTGCTTGAGATGGTGATGGTTGTCCCTAGGAGTAGGCTGGTGGTGAAGATTAGCTTTGCTTGGGGGTTCATTAGCAGGNNNNGGGGT
Campylorhynchus_brunneicapillus_AF291546	GGAGGTGGGGTCTGTCAGTTGGCTGATGTCTCACTGCCCGTTGTGCCATGCATTGGTCATGCTGGAGAACAGGACCAGGGCGGAGGCGGCTGCTTGGACCAGGAAGTACTTAGTTGCAGCTTCGATGGCTCGGGGGTGGTGGGATTTTGAGATTAGCGGTAGAATGGCGAGAGTGTTGATTTCAAGGCCTGCTCAGGCCAGGACTCAGTGGTTGCTTGAGATGGTGATGGTTGTCCCTAGGAGTAGGCTGGTGGTGAAGNNTAGCTTTGCTTGGGGGTTCATTAGCAGGGGAAGGGGT
Campylorhynchus_brunneicapillus_AF291547	GGAGGTGGGGTCTGTCAGTTGGCTGATGTCTCACTGCCCGTTGTGCCATGCATTGGTCATGCTGGAGAACAGGACCAGGGCGGAGGCGGCTGCTTGGACCAGGAAGTACTTAGTTGCAGCTTCGATGGCTCGGGGGTGGTGGGATTTTGAGATTAGCGGTAGAATGGCGAGAGTGTTGATTTCAAGGCCTGCTCAGGCCAGGACTCAGTGGTTGCTTGAGATGGTGATGGTTGTCCCTAGGAGTAGGCTGGTGGTGAAGATTAGCTTTGCTTGGGGGTTCATTAGCAGGGGAAGGGGT
Campylorhynchus_brunneicapillus_AF291548	GGAGGTGGGGTCTGTCAGTTGGCTGATGTCTCACTGCCCGTTGTGCCATGCATTGGTCATGCTGGAGAACAGGACCAGGGCGGAGGCGGCTGCTTGGACCAGGAAGTACTTAGTTGCAGCTTCGATGGCTCGGGGGTGGTGGGATTTTGAGATTAGCGGTAGAATGGCGAGAGTGTTGATTTCAAGGCCTGCTCAGGCCAGGACTCAGTGGTTGCTTGAGATGGTGATGGTTGTCCCTAGGAGTAGGCTGGTGGTGAAGATTAGCTTTGCTTGGGGGTTCATTAGCAGGGGAAGGGGT
Campylorhynchus_brunneicapillus_AF291549	GGAGGTGGGGTCTGTCAGTTGGCTGATGTCTCACTGCCCGTTGTGCCATGCATTGGTCATGCTGGAGAACAGGACCAGGGCGGAGGCGGCTGCTTGGACCAGGAAGTACTTAGTTGCAGCTTCGATGGCTCGGGGGTGGTGGGATTTTGAGATTAGCGGTAGAATGGCGAGAGTGTTGATTTCAAGGCCTGCTCAGGCCAGGACTCAGTGGTTGCTTGAGATGGTGATGGTTGTCCCTAGGAGTAGGCTGGTGGTGAAGATTAGCTTTGCTTGGGGGTTCATTAGCAGGGGAAGGGGT
Campylorhynchus_brunneicapillus_AF291550	GGAGGTGGGGTCTGTCAGTTGGCTGATGTCTCACTGCCCGTTGTGCCATGCATTGGTCATGCTGGAGAACAGGACCAGGGCGGAGGCGGCTGCTTGGACCAGGAAGTACTTAGTTGCAGCTTCGATGGCTCGGGGGTGGTGGGATTTTGAGATTAGCGGTAGAATGGCGAGAGTGTTGATTTCAAGGCCTGCTCAGGCCAGGACTCAGTGGTTGCTTGAGATGGTGATGGTTGTCCCTAGGAGTAGGCTGGTGGTGAAGATTAGCTTTGCTTGGGGGTTCATTAGCAGGGGAAGGGGT
Campylorhynchus_brunneicapillus_AF291551	GGAGGTGGGGTCTGTCAGTTGGCTGATGTCTCACTGCCCGTTGTGCCATGCATTGGTCATGCTGGAGAACAGGACCAGGGCGGAGGCGGCTGCTTGGACCAGGAAGTACTTAGTTGCAGCTTCGATGGCTCGGGGGTGGTGGGATTTTGAGATTAGCGGTAGAATGGCGAGAGTGTTGATTTCAAGGCCTGCTCAGGCCAGGACTCAATGGTTGCTTGAGATGGTGATGGTTGTCCCTAGGAGTAGGCTGGTGGTGAATATTACCTTTGCTTG-------------------------
Campylorhynchus_brunneicapillus_AF291552	GGAGGTGGGGTCTGTCAGTTGGCTGATGTCTCACTGCCCGTTGTGCCATGCATTGGTCATGCTGGAGAACAGGACCAGGGCGGAGGCGGCTGCTTGGACCAGGAAGTACTTAGTTGCAGCTTCGATGGCTCGGGGGTGGTGGGATTTTGAGATTAGCGGTAGAATGGCGAGAGTGTTGATTTCAAGGCCTGCTCAGGCCAGGACTCAGTGGTTGCTTGAGATGGTGATGGTTGTCCCTAGGAGTAGGCTGGTGGTGAAGATTAGCTTTGCTTGGGGGTTCATTAGCAGGGGAAGGGGT
Campylorhynchus_brunneicapillus_AF291553	GGAGGTGGGGTCTGTCAGTTGGCTGATGTCTCACTGCCCGTTGTGCCATGCATTGGTCATGCTGGAGAACAGGACCAGGGCGGAGGCGGCTGCTTGGACCAGGAAGTACTTAGTTGCAGCTTCGATGGCTCGGGGGTGGTGGGATTTTGAGATTAGCGGTAGAATGGCGAGAGTGTTGATTTCAAGGCCTGCTCAGGCCAGGACTCAGTGGTTGCTTGAGATGGTGATGGTTGTCCCTAGGAGTAGGCTGGTGGTGAAGATTAGCTTTGATTGGGGGTTCATTAGCAGGGGAAGGGGT
Campylorhynchus_brunneicapillus_AF291554	GGAGGTGGGGTCTGTCAGTTGGCTGATGTCTCACTGCCCGTTGTGCCATGCATTGGTCATGCTGGAGAACAGGACCAGGGCGGAGGCGGCTGCTTGGACCAGGAAGTACTTAGTTGCAGCTTCGATGGCTCGGGGGTGGTGGGATTTTGAGATTAGCGGTAGAATGGCGAGAGTGTTGATTTCAAGGCCTGCTCAGGCCAGGACTCAGTGGTTGCTTGAGATGGTGATGGTTGTCCCTAGGAGTAGGCTGGTGGTGAAGATTAGCTTTGCTCGGGGGTTCATTACCAGGGGAAGGGGT
Campylorhynchus_brunneicapillus_AF291555	GGAGGTGGGGTCTGTCAGTTGGCTGATGTCTCACTGCCCGTTGTGCCATGCATTGGTCATGCTGGAGAACAGGACCAGGGCGGAGGCGGCTGCTTGGACCAGGAAGTACTTAGTTGCAGCTTCGATGGCTCGGGGGTGGTGGGATTTTGAGATTAGCGNTAGAATGGCGAGAGTGTTGATTTCAAGGCCTGCTCAGGCCAGGACTCANTGGTTGCTTGAGATGGTGATGGTTGTCCCTANGAGTAGGCTGGNGGTGAAGATTAGCTTTGCTTGGGGGTTCATTACCAGGGGAAGGGGT
Campylorhynchus_brunneicapillus_AF291556	GGAGGTGGGGTCTGTCAGTTGGCTGATGTCTCACTGCCCGTTGTGCCATGCATTGGTCATGCTGGAGAACAGGACCAGGGCGGAGGCGGCTGCTTGGACCAGGAAGTACTTAGTGGCAGCTTCGATGGCTCGGGGGTGGTGGGATTTTGAGATTAGCGGTAGAATGGCGAGAGTGTTGATTTCAAGGCCTGCTCAGGCCAGGACTCAGTGGTTGCTTGAGATGGTGATGGTTGTCCCTAGGAGTAGGCTGGTGGTGAAGATTAGCTTTGCTTGGGGGTTCATTAGCAGGGGAAGGGGT
Campylorhynchus_brunneicapillus_AF291557	GGAGGTGGGGTCTGTCAGCTGGGTGATGTCTCACTGTCCGGTGTGCCATGCATTGGTCATGCTGGAGAACAGGACTAGGGCGGAGGCAGCTGCTTGGACTAGGAAGTACTTAGTTGCGGCTTCGATGGCTCGGGGGTGGTGGGATTTTGAGATTAGTGGTAGGACGGCGAGAGTGTTGATCTCAAGGCCTGCTCAGGCTAGGACTCAGTGGTTGCTTGAGATGGTGATGGTTGTCCCTAGGAGTAGACTGGTGGTGAAGATTAGTTTTGCTTGGGGGTTCATTAGCAGGGGAAGGGGT
Campylorhynchus_brunneicapillus_AF291558	GGAGGTGGGGTCTGTCAGTTGGCTGATGTCTCACTGCCCGTTGTGCCATGCATTGGTCATGCTGGAGAACAGGACCAGGGCGGAGGCGGCTGCTTGGACCAGGAAGTACTTAGTTGCAGCTTCGATGGCTCGGGGGTGGTGGGATTTTGAGATTAGCGGTAGAATGGCGAGAGTGTTGATTTCAAGGCCTGCTCAGGCCAGGACTCAGTGGTTGCTTGAGATGGTGATGGTTGTCCCTAGGAGTAGGCTGGTGGTGAAGATTAGNTTTGCTTGGGGGTTCATTAACAGGGGAAGGGGT
Campylorhynchus_brunneicapillus_AF291559	GGAGGTGGGGTCTGTCAGTTGGCTGATGTCTCACTGCCCGTTGTGCCATGCATTGGTCATGCTGGAGAACAGGACCAGGGCGGAGGCGGCTGCTTGGACCAGGAAGTACTTAGTTGCAGCTTCGATGGCTCGGGGGTGGTGGGATTTTGAGATTAGCGGTAGAATGGCGAGAGTGTTGATTTCAAGGCCTGCTCAGGCCAGGACTCAGTGGTTGCTTGAGATGGTGATGGTTGTCCCTAGGAGTAGGCTGGTGGTGAAGATTAGCTTTGCTTGGGGG---------------------
Campylorhynchus_brunneicapillus_AF291560	GGAGGTGGGGTCTGTCAGTTGGCTGATGTCTCACTGCCCGTTGTGCCATGCATTGGTCATGCTGGAGAACAGGACCAGGGCGGAGGCGGCTGCTTGGACCAGGAAGTACTTAGTTGCAGCTTCGATGGCTCGGGGGTGGTGGGATTTTGAGATTAGCGGTAGAATGGCGAGAGTGTTGATTTCAAGGCCTGCTCAGGCCAGGACTCAGTGGTTGCTTGAGATGGTGATGGTTGTCCCTAGGAGTAGGCTGGTGGTGAAGATTAGCTTTGCTTGGGGGNTNANTNNNNNGGGAANNGG-
Campylorhynchus_brunneicapillus_AF291561	GGAGGTGGGGTCTGTCAGTTGGCTGATGTCTCACTGCCCGTTGTGCCATGCATTGGTCATGCTGGAGAACAGGACCAGGGCGGAGGCGGCTGCTTGGACCAGGAAGTACTTAGTTGCAGCTTCGATGGCTCGGGGGTGGTGGGATTTTGAGATTAGCGGTAGAATGGCGAGAGTGTTGATTTCAAGGCCTGCTCAGGCCAGGACTCAGTGGTTGCTTGAGATGGTGATGGTTGTCCCTAGGAGTAGGCTGGTGGTGAAGATTAGCTTTGCTTGGGGGTTCATTAGCAGGGGAAGGGGT
Campylorhynchus_brunneicapillus_AF291562	GGAGGTGGGGTCTGTCAGCTGGGTGATGTCTCACTGTCCGGTGTGCCATGCATTGGTCATGCTGGAGAACAGGACTAGGGCGGAGGCAGCTGCTTGGACTAGGAAGTACTTAGTTGCGGCTTCGATGGCTCGGGGGTGGTGGGATTTTGAGATTAGTGGTAGGACGGCGAGAGTGTTGATCTCAAGGCCTGCTCAGGCTAGGACTCAGTGGTTGCTTGAGATGGTGATGGTTGTCCCTAGGAGTAGACTGGTGGTGAAGATTAGTTTTGCTTGGGGGTTCATTAGCAGGGGAAGGGGT
Campylorhynchus_brunneicapillus_AF291563	CGAGGTGGGGTCTGTCAGTTGGCTGATGTCTCACTGCCCGTTGTGCCATGCATTGGTCATGCTGGAGAACAGGACCAGGGCGGAGGCGGCTGCTTGGACCAGGAAGTACTTAGTTGCAGCTTCGATGGCTCGGGGGTGGTGGGATTTTGAGATCAGCGGTAGAATGGCGAGAGTGTTGATTTCAAGGCCTGCTCAGGCCAGGACTCAGTGGTTGCTTGAGATGGTGATGGTTGTCCCTAGGAGTANGCTGGNGGTGAAGATTAGCTTTGCTTGGGGGTTTATTACCAGGGGAAGGGGT
Campylorhynchus_brunneicapillus_AF291564	GGAGGTGGGGTCTGTCAGTTGGCTGATGTCTCACTGCCCGTTGTGCCATGCATTGGTCATGCTGGAGAACAGGACCAGGGCGGAGGCGGCTGCTTGGACCAGGAAGTACTTAGTTGCAGCTTCGATGGCTCGGGGGTGGTGGGATTTTGAGATTAGCGGTAGAATGGCGAGAGTGTTGATTTCAAGGCCTGCTCAGGCCAGGACTCAGTGGTTGCTTGAGATGGTGATGGTTGTCCCTAGGAGTAGGCTGGTGGTGAACATTATCTTTCCTTGGGGGTTCATTAGCAGGGGAAGGGGT
Campylorhynchus_brunneicapillus_AF291565	GGAGGTGGGGTCTGTCAGTTGGCTGATGTCTCACTGCCCGTTGTGCCATGCATTGGTCATGCTGGAGAACAGGACCAGGGCGGAGGCGGCTGCTTGGACCAGGAAGTACTTAGTTGCAGCTTCGGTGGCTCGGGGGTGGTGGGATTTTGAGATTAGCGGTAGAATGGCGAGAGTGTTGATTTCAAGGCCTGCTCAGGCCAGGACTCAGTGGTTGCTTGAGATGGTGATGGTTGTCCCTAGGAGTAGGCTGGTGGTGAAGATTAGCTTTG-----------------------------
Campylorhynchus_brunneicapillus_AF291566	GGAGGTGGGGTCTGTCAGTTGGCTGATGTCTCACTGCCCGTTGTGCCATGCATTGGTCATGCTGGAGAACAGGACCAGGGCGGAGGCGGCTGCTTGGACCAGGAAGTACTTAGTTGCAGCTTCGATGGCTCGGGGGTGGTGGGATTTTGAGATTAGCGGTAGAATGGCGAGAGTGTTGATTTCAAGGCCTGCTCAGGCCAGGACTCAGTGGTTGCTTGAGATGGTGATGGTTGTCCCTAGGAGTAGGCTGGTGGTGAAGATTAGCTTTGCTTGGGGGTTCATTAGCAGGGGAAGGGGT
Campylorhynchus_brunneicapillus_AF291567	GGAGGTGGGGTCTGTCAGTTGGCTGATGTCTCACTGCCCGTTGTGCCATGCATTGGTCATGCTGGAGAACAGGACCAGGGCGGAGGCGGCTGCTTGGACCAGGAAGTACTTAGTTGCAGCTTCGATGGCTCGGGGGTGGTGGGATTTTGAGATTAGCGGTAGAATGGCGAGAGTGTTGATTTCAAGGCCTGCTCAGGCCAGGACTCAGTGGTTGCTTGAGATGGTGATGGTTGTCCCTAGGAGTAGGCTGGTGGTGAAGATTAGNTTTGGTTGGGGGTTCAGTAGCACGGGAAGGGAT
Campylorhynchus_brunneicapillus_AF291568	GGAGGTGGGGTCTGTCAGCTGGGTGATGTCTCACTGTCCGGTGTGCCATGCATTGGTCATGCTGGAGAACAGGACTAGGGCGGAGGCAGCTGCTTGGACTAGGAAGTACTTAGTTGCGGCTTCGATGGCTCGGGGGTGGTGGGATTTTGAGATTAGTGGTAGGACGGCGAGAGTGTTGATCTCAAGGCCTGCTCAGGCTAGGACTCAGTGGTTGCTTGAGATGGTGATGGTTGTCCCTAGGAGTAGACTGGTGGTGAAGATTAGTTTTGCTTGGGGGTTCATTAGCAGGGGAAGGGGT
Campylorhynchus_brunneicapillus_AF291569	GGAGGTGGTGTCTGTCAGCTGGGTGATGTCTCACTGTCCGGTGTGCCATGCATTGGTCATGCTGGAGAACAGGACTAGGGCGGAGGCAGCTGCTTGGACTAGGAAGTACTTAGTTGCGGCTTCGATGGCTCGGGGGTGGTGGGATTTTGAGATTAGTGGTAGGACGGCGAGAGTGTTGATCTCAAGGCCTGCTCAGGCTAGGACTCAGTGGTTGCTTGAGATGGTGATGGTTGTCCCTAGGAGTAGACTGGTGGTGAAGATTAGTTTTGCTTGGGGGTTCATTAGCAGGGGAAGGGGT
Campylorhynchus_brunneicapillus_AF291570	GGAGGTGGGGTCTGTCAGCTGGGTGATGTCTCACTGTCCGGTGTGTCATGCATTGGTCATGCTGGAGAACAGGACTAGGGCGGAGGCAGCTGCTTGGACTAGGAAGTACTTAGTTGCGGCTTCGATGGCTCGGGGGTGGTGGGATTTTGAGATTAGTGGTAGGACGGCGAGAGTGTTGATCTCAAGGCCTGCTCAGGCTAGGACTCAGTGGTTGCTTGAGATGGTGATGGTTGTCCCTAGGAGTAGACTGGTGGTGAAGATTAGTTTTGCTTGGGGGTTCATTAGCAGGGGAAGGGGT
Campylorhynchus_brunneicapillus_AF291571	GGAGGTGGGGTCTGTCAGCTGGGTGATGTCTCACTGTCCGGTGTGCCATGCATTGGTCATGCTGGAGAACAGGACTAGGGCGGAGGCAGCTGCTTGGACTAGGAAGTACTTAGTTGCGGCTTCGATGGCTCGGGGGTGGTGGGATTTTGAGATTAGTGGTAGGACGGCGAGAGTGTTGATCTCAAGGCCTGCTCAGGCTAGGACTCAGTGGTTGCTTGAGATGGTGATGGTTGTCCCTAGGAGTAGACTGGTGGTGAAGATTAGTTTTGCTTGGGGGTTCATTAGCAGGGGAAGGGGT
Campylorhynchus_zonatus_AY460229	AGAGGTGGGGTCTGTCAGTTGGCCGATGTCCCACTGCCCGGTGTGCCATGCGTTGGTCATGCTGGAGAACAGGACTAGGGCGGAGGCAGCGGCTTGGACCAGGAAGTACTTAGTTGCGGCTTCGACGGCTCGGGGGTGGTGGGATTTTGAAATCAGCGGTAGGATGGCGAGAGTGTTGATTTCAAGGCCCGCTCAGGCTAGGATTCAGTGGTTGCTTGAGATGGTGATGGTTGTTCCCAGAAGTAGGCTGGCAGTGAAGATTAGTTTTGCTTGGGGGTTCAT----------------
Campylorhynchus_rufinucha_AY460230	AGAGGTGGGGTCTGTTAGTTGGCTAATGTCTCACTGCCCGGTGTGCCACGCGTTGGTCATACTGGAGAACAGGACCAGGGCGGAGGCAGCTGCTTGGACCAGGAAGTATTTAGTTGCGGCTTCGACGGCTCGGGGATGGTGGGACTTTGAGATTAGTGGGAGGATGGCGAGGGTGTTGATTTCGAGGCCTGTTCAGGCCAGAACTCAGTGGTTGCTTGAGATGGTGATGGTTGTTCCTAGGAGTAGGCTGGCAGTGAAGACTAGTTTTGCTTGGGGGTTCAT----------------
	;
End;
