# Supplementary material for: A latitudinal phylogeographic diversity gradient in birds
Source: PLoS Biol. 2017 Apr 13;15(4):e2001073. doi: 10.1371/journal.pbio.2001073 (PMC5390966; doi:10.1371/journal.pbio.2001073)
Supplement: S1 Data — (ZIP) [file pbio.2001073.s015.zip › S1_Data/Campylorhynchus-rufinucha.nex]

#NEXUS

begin data;
dimensions ntax=42 nchar=549;
format datatype=dna missing=? gap=-;
matrix
GQ241946 ATGAACCCCCAAGCAAAACTAGTCTTCACTGCCAGCCTACTCCTAGGAACAACCATCACCATTTCAAGCAACCACTGAGTCCTAGCCTGAACAGGCCTCGAAATCAACACCCTCGCCATCCTCCCATTAATCTCAAAGTCCCACCACCCCCGAGCCGTCGAAGCCGCAACTAAATACTTCCTGGTCCAAGCAGCCGCCTCCGCCCTGGTCCTGTTCTCCAGCATGACTAACGCATGACACACCGGACAATGAGACATCAGCCAGCTAACAGACCCCACCTCTTGCCTAATCCTAACCGCAGCCCTCGCAATAAAACTAGGCCTAGTTCCATTCCACTTCTGATTCCCAGAAGTCCTCCAAGG--CTCCCCTCTCCTCACTGGCCTGCTCCTGTCAACAATCATAAAATTCCCACCCATCACCCTACTATTCATAACCTCTCACTCACTAAACCCAACCCTGCTGGTCACCATGGCCCTCCTCTCCACAGCCCTAGGTGGATGAATAGGCCTAAACCAGACCCAAACCCGAAAAATCCTAGCCTTCTCCT
GQ241947 ATGAACCCCCAAGCAAAACTAGTCTTCACTGCCAGCCTACTCCTAGGAACAACCATCACCATTTCAAGCAACCAGTGAGTCCTAGCCTGAACAGGCCTCGAAATCAACACCCTCGCCATCCTCCCATTAATCTCAAAGTCCCACCACCCCCGAGCCGTCGAAGCCGCAACTAAATACTTCCTGGTCCAAGCAGCCGCCTCCGCCCTGGTCCTGTTCTCCAGCATGACTAACGCATGACACACCGGACAATGAGACATCAGCCAGCTAACAGACCCCACCTCTTGCCTAATCCTAACCGCAGCCCTCGCAATAAAACTAGGCCTAGTTCCATTCCACTTCTGATTCCCAGAAGTCCTCCAAGG--CTCCCCTCTCCTCACTGGCCTGCTCCTGTCAACAATCATAAAATTCCCACCCATCACCCTACTATTCATAACCTCTCACTCACTAAACCCAACCCTGCTGGTCACCATGGCCCTCCTCTCCACAGCCCTAGGTGGATGAATAGGCCTAAACCAGACCCAAACCCGAAAAATCCTAGCCTTCTCCT
GQ241948 ATGAACCCCCAAGCAAAACTAGTCTTCACTGCCAGCCTACTCCTAGGAACAACCATCACCATTTCAAGCAACCAGTGAGTCCTAGCCTGAACAGGCCTCGAAATCAACACCCTCGCCATCCTCCCATTAATCTCAAAGTCCCACCACCCCCGAGCCGTCGAAGCCGCAACTAAATACTTCCTGGTCCAAGCAGCCGCCTCCGCCCTGGTCCTGTTCTCCAGCATGACTAACGCATGACACACCGGACAATGAGACATCAGCCAGCTAACAGACCCCACCTCTTGCCTAATCCTAACCGCAGCCCTCGCAATAAAACTAGGCCTAGTTCCATTCCACTTCTGATTCCCAGAAGTCCTCCAAGG--CTCCCCTCTCCTCACTGGCCTACTCCTGTCAACAATCATAAAATTCCCACCCATCACCCTACTATTCATAACCTCTCACTCACTAAACCCAACCCTGCTGGTCACCATGGCCCTCCTCTCCACAGCCCTAGGTGGATGAATAGGCCTAAACCAGACCCAAACCCGAAAAATCCTAGCCTTCTCCT
GQ241949 ATGAACCCCCAAGCAAAACTAGTCTTCACTGCCAGCCTACTCCTAGGAACAACCATCACCATCTCAAGCAACCACTGAGTTCTGGCCTGAACAGGCCTTGAAATCAACACCCTCGCCATCCTCCCACTAATCTCAAAGTCCCACCATCCCCGAGCCGTCGAAGCCGCAACTAAGTACTTCCTGGTCCAAGCAGCTGCCTCCGCCCTGGTTCTGTTCTCCAGTATGACCAACGCGTGACACACCGGACAGTGAGACATTAGCCAACTAACAGACCCCACCTCTTGCCTAATCCTGACCGCAGCCCTCGCAATAAAACTAGGCCTAGTTCCATTCCACTTCTGATTCCCAGAAGTCCTCCAAGG--CTCCCCTCTCCTTACTGGCCTGCTCCTGTCAACAATCATAAAATTCCCACCCATCACCCTGCTATTCATAACCTCCCACTCACTAAACCCAACCCTACTGGTCACCATGGCCCTCCTCTCCGCAGCCCTAGGGGGATGAATAGGCCTAAACCAAACCCAAACCCGAAAAATCCTAGCCTTCTCCT
GQ241950 ATGAACCCCCAAGCAAAACTAGTCTTCACTGCCAGCCTACTCCTAGGAACAACCATCACCATCTCAAGCAACCACTGAGTTCTGGCCTGAACAGGCCTCGAAATCAACACCCTCGCCATCCTCCCACTAATCTCAAAGTCCCACCATCCCCGAGCCGTCGAAGCCGCAACTAAATACTTCCTGGTCCAAGCAGCTGCCTCCGCCCTGGTCCTGTTCTCCAGTATAACCAACGCGTGGCGCACCGGGCAGTGGGACATTAGCCAACTAACAGACCCCACCTCTTGCCTAATCCTGACCGCAGCCCTCGCAATAAAACTAGGCCTAGTTCCATTCCACTTCTGATTTCCAGAAGTCCTCCAAGG--CTCCCCTCTCCTCACTGGCCTGCTCCTGTCAACAATCATAAAATTCCCACCCATCACCCTGCTATTCATAACCTCCCACTCACTAAACCCAACCCTACTAGTCACCATGGCCCTCCTCTCCGCAGCCCTGGGGGGATGAATAGGCCTAAACCAAACCCAAACCCGAAAAATCCTAGCCTTCTCCT
GQ241951 ATGAACCCCCAAGCAAAACTAGTCTTCACTGCCAGCCTACTCCTAGGAACAACCATCACCATCTCAAGCAACCACTGAGTTCTGGCCTGAACAGGCCTCGAAATCAACACCCTCGCCATCCTCCCACTAATCTCAAAGTCCCACCATCCCCGAGCCGTCGAAGCCGCAACTAAATACTTCCTGGTCCAAGCAGCTGCCTCCGCCCTGGTCCTGTTCTCCAGTATAACCAACGCGTGGCACACCGGGCAGTGGGACATTAGCCAACTAACAGACCCCACCTCTTGCCTAATCCTGACCGCAGCCCTCGCAATAAAACTAGGCCTAGTTCCATTCCACTTCTGATTTCCAGAAGTCCTCCAAGG--CTCCCCTCTCCTCACTGGCCTGCTCCTGTCAACAATCATAAAATTCCCACCCATCACCCTGCTATTCATAACCTCCCACTCACTAAACCCAACCCTACTAGTCACCATGGCCCTCCTCTCCACAGCCCTGGGGGGATGAATAGGCCTAAACCAAACCCAAACCCGAAAAATCCTAGCCTTCTCCT
GQ241952 ATGAACCCCCAAGCAAAACTAGTCTTCACTGCCAGCCTACTCCTAGGAACAACCATCACCATCTCAAGCAACCACTGAGTTCTGGCCTGAACAGGCCTCGAAATCAACACCCTCGCCATCCTCCCACTAATCTCAAAGTCCCACCATCCCCGAGCCGTCGAAGCCGCAACTAAATACTTCCTGGTCCAAGCAGCTGCCTCCGCCCTGGTCCTGTTCTCCAGCATAACCAACGCGTGGCACACCGGGCAGTGGGACATTAGCCAACTAACAGACCCCACCTCTTGCCTAATCCTGACCGCAGCCCTCGCAATAAAACTAGGCCTAGTTCCATTCCACTTCTGATTTCCAGAAGTCCTCCAAGG--CTCCCCTCTCCTCACTGGCCTGCTCCTGTCAACAATCATAAAATTCCCACCCATCACCCTGCTATTCATAACCTCCCACTCACTAAACCCAACCCTACTAGTCACCATGGCCCTCCTCTCCACAGCCCTGGGAGGATGAATAGGCCTAAACCAAACCCAAACCCGAAAAATCCTAGCCTTCTCCT
GQ241953 ATGAACCCCCAAGCAAAACTAGTCTTCACTGCCAGCCTACTCCTAGGAACAACCATCACCATCTCAAGCAACCACTGAGTTCTGGCCTGAACAGGCCTCGAAATCAACACCCTCGCCATCCTCCCACTAATCTCAAAGTCCCACCATCCCCGAGCCGTCGAAGCCGCAACTAAATACTTCCTGGTCCAAGCAGCTGCCTCCGCCCTGGTCCTGTTCTCCAGTATAACCAACGCGTGGCACACCGGGCAGTGGGACATTAGCCAACTAACAGACCCCACCTCTTGCCTAATCCTGACCGCAGCCCTCGCAATAAAACTAGGCCTAGTTCCATTCCACTTCTGATTTCCAGAAGTACTCCAAGG--CTCCCCTCTCCTCACTGGCCTGCTCCTGTCAACAATCATAAAATTCCCACCCATCACCCTGCTATTCATAACCTCCCACTCACTAAACCCAACCCTACTAGTCACCATGGCCCTCCTCTCCGCAGCCCTGGGGGGATGAATAGGCCTAAACCAAACCCAAACCCGAAAAATCCTAGCCTTCTCCT
GQ241954 ATGAACCCCCAAGCAAAACTAGTCTTCACTGCCAGCCTACTCCTAGGAACAACCATCACCATCTCAAGCAACCACTGAGTCCTGGCCTGAACAGGCCTCGAAATCAACACCCTCGCCGTCCTCCCACTAATCTCAAAGTCCCACCACCCTCGAGCCGTCGAAGCCGCAACTAAATACTTCCTGGTCCAAGCAGCTGCCTCCGCCCTGGTCCTGTTCTCTAGCATGACTAACGCATGGCACACCGGACAATGAGACATTAGCCAACTAACAGATCCCACCTCTTGCCTAATCCTGACCGCAGCCCTCGCAATAAAACTAGGCCTAGTTCCATTCCACTTCTGATTCCCAGAAGTCCTCCAAGG--CTCCCCTCTCCTCACTGGCCTGCTCCTGTCAACAATCATAAAATTCCCACCCATCACCCTACTATTCATAACCTCTCACTCACTGAACCCAACCCTACTGGTCACCATGGCCCTCCTCTCCACAGCCCTGGGGGGATGAATAGGCCTAAACCAGACCCAAACCCGAAAGATCCTAGCCTTCTCCT
GQ241955 ATGAACCCCCAAGCAAAACTAGTATTCACTGCCAGCCTACTCCTAGGAACAACCATCACCATCTCAAGCAACCACTGAGTTCTGGCCTGAACAGGCCTTGAAATCAACACCCTCGCCATCCTCCCACTAATCTCAAAGTCCCACCATCCCCGAGCCGTCGAAGCCGCAACTAAGTACTTCCTGGTCCAAGCAGCTGCCTCCGCCCTGGTTCTGTTCTCCAGTATGACCAACGCGTGACACACCGGACAGTGAGACATTAGCCAACTAACAGACCCCACCTCTTGCCTAATCCTGACCGCAGCCCTCGCAATAAAACTAGGCCTAGTTCCATTCCACTTCTGATTCCCAGAAGTCCTCCAAGG--CTCCCCTCTCCTTACTGGCCTGCTCCTGTCAACAATCATAAAATTCCCACCCATCACCCTGCTATTCATAACCTCCCACTCACTAAACCCAACCCTACTGGTCACCATGGCCCTCCTCTCCGCAGCCCTAGGGGGATGAATAGGCCTAAACCAAACCCAAACCCGAAAAATCCTAGCCTTCTCCT
GQ241956 ATGAACCCCCAAGCAAAACTAGTCTTCACTGCCAGCCTACTCCTAGGAACAACCATCACCATCTCAAGCAACCACTGAGTTCTGGCCTGAACAGGCCTTGAAATCAACACCCTCGCCATCCTCCCACTAATCTCAAAGTCCCACCATCCCCGAGCCGTCGAAGCCGCAACTAAGTACTTCCTGGTCCAAGCAGCTGCCTCCGCCCTGGTTCTGTTCTCCAGTATGACCAACGCGTGACACACCGGACAGTGAGACATTAGCCAACTAACAGACCCCACCTCTTGCCTAATCCTGACCGCAGCCCTCGCAATAAAACTAGGCCTAGTTCCATTCCACTTCTGATTCCCAGAAGTCCTCCAAGG--CTCCCCTCTCCTTACTGGCCTGCTCCTGTCAACAATCATAAAATTCCCACCCATCACCCTGCTATTCATAACCTCCCACTCACTAAACCCAACCCTACTGGTCACCATGGCCCTCCTCTCCGCAGCCCTAGGGGGATGAATAGGCCTAAACCAAACCCAAACCCGAAAAATCCTATTCTTCTCAT
GQ241957 ATGAACCCCCAAGCAAAACTAGTCTTCACTGCCAGCCTACTCCTAGGAACAACCATCACCATCTCAAGCAACCACTGAGTTCTGGCCTGAACAGGCCTTGAAATCAACACCCTCGCCATCCTCCCACTAATCTCAAAGTCCCACCATCCCCGAGCCGTCGAAGCCGCAACTAAGTACTTCCTGGTCCAAGCAGCTGCCTCCGCCCTGGTTCTGTTCTCCAGTATGACCAACGCGTGACACACCGGACAGTGAGACATTAGCCAACTAACAGACCCTACCTCTTGCCTAATCCTGACCGCAGCCCTCGCAATAAAACTAGGCCTAGTTCCATTCCACTTCTGATTCCCAGAAGTCCTCCAAGG--CTCCCCTCTCCTTACTGGCCTGCTCCTGTCAACAATCATAAAATTCCCACCCATCACCCTGCTATTCATAACCTCCCACTCACTAAACCCAACCCTACTGGTCACCATGGCCCTCCTCTCCGCAGCCCTAGGGGGATGAATAGGCCTAAACCAAACCCAAACCCGAAAAATCCTAGCCTTCTCCT
GQ241958 ATGAACCCCCAAGCAAAACTAGTCTTCACTGCCAGCCTACTCCTAGGAACAACCATCACCATCTCAAGCAACCACTGAGTCCTGGCCTGAACAGGCCTCGAAATCAACACCCTCGCCGTCCTCCCACTAATCTCAAAGTCCCACCACCCTCGAGCCGTCGAAGCCGCAACTAAATACTTCCTGGTCCAAGCAGCTGCCTCCGCCCTGGTCCTGTTCTCTAGCATGACTAACGCATGGCACACCGGACAATGAGACATTAGCCAACTAACAGATCCCACCTCTTGCCTAATCCTGACCGCAGCCCTCGCAATAAAACTAGGCCTAGTTCCATTCCACTTCTGATTCCCAGAAGTCCTCCAAGG--CTCCCCTCTCCTCACTGGCCTGCTCCTGTCAACAATCATAAAATTCCCACCCATCACCCTACTATTCATAACCTCTCACTCACTGAACCCAACCCTACTGGTCACCATGGCCCTCCTCTCCACAGCCCTGGGCGGATGAATAGGCCTAAACCAGACCCAAACCCGAAAGATCCTAGCCTTCTCCT
GQ241959 ATGAACCCCCAAGCAAAACTAGTCTTCACTGCCAGCCTACTCCTAGGAACAACCATCACCATCTCAAGCAACCACTGAGTCCTGGCCTGAACAGGCCTCGAAATCAACACCCTCGCCATCCTCCCACTAATCTCAAAGTCCCACCACCCTCGAGCCGTCGAAGCCGCAACTAAATACTTCCTGGTCCAAGCAGCTGCCTCCGCCCTGGTCCTGTTCTCCAGCATGACTAACGCATGGCACACCGGACAATGAGACATTAGCCAACTAACAGACCCCACCTCTTGCCTAATCCTGACCGCAGCCCTCGCAATAAAACTAGGCCTAGTTCCATTCCACTTCTGATTCCCAGAAGTCCTCCAAGG--CTCCCCTCTCCTCACTGGCCTGCTCCTGTCAACAATCATAAAATTCCCACCCATCACCCTACTATTCATAACCTCTCACTCACTAAACCCAACCCTACTGGTCACCATGGCCCTCCTCTCCACAGCCCTAGGCGGATGAATAGGCCTAAACCAGACCCAAACCCGAAAGATTCTAGCCTTCTCCT
GQ241960 ATGAACCCCCAAGCAAAACTAGTCTTCACTGCCAGCCTACTCCTAGGAACAACCATCACCATCTCAAGCAACCACTGAGTCCTGGCCTGAACAGGCCTCGAAATCAACACCCTCGCCATCCTCCCACTAATCTCAAAGTCCCACCACCCTCGAGCCGTCGAAGCCGCAACTAAATACTTCCTGGTCCAAGCAGCTGCCTCCGCCCTGGTCCTGTTCTCCAGCATGACTAACGCATGGCACACCGGACAATGAGACATTAGCCAACTAACAGACCCCACCTCTTGCCTAATCCTGACCGCAGCCCTCGCAATAAAACTAGGCCTAGTTCCATTCCACTTCTGATTCCCAGAAGTCCTCCAAGG--CTCCCCTCTCCTCACTGGCCTGCTCCTGTCAACAATCATAAAATTCCCACCCATCACCCTACTATTCATAACCTCTCACTCACTAAACCCAACCCTACTGGTCACCATGGCCCTCCTCTCCACAGCCCTGGGCGGATGAATAGGCCTAAACCAGACCCAAACCCGAAAGATTCTAGCCTTCTCCT
GQ241961 ATGAACCCCCAAGCAAAACTAGTCTTCACTGCCAGCCTACTCCTAGGAACAACCATCACCATCTCAAGCAACCACTGAGTCCTGGCCTGAACAGGCCTCGAAATCAACACCCTCGCCATCCTCCCACTAATCTCAAAGTCCCACCACCCTCGAGCCGTCGAAGCCGCAACTAAATACTTCCTGGTCCAAGCAGCTGCCTCCGCCCTGGTCCTGTTCTCCAGCATGACTAACGCATGGCACACCGGACAATGAGACATTAGCCAACTAACAGACCCCACCTCTTGCCTAATCCTGACCGCAGCCCTCGCAATAAAACTAGGCCTAGTTCCATTCCACTTCTGATTCCCAGAAGTCCTCCAAGG--CTCCCCTCTCCTCACTGGCCTGCTCCTGTCAACAATCATAAAATTCCCACCCATCACCCTACTATTCATAACCTCTCACTCACTAAACCCAACCCTACTGGTCACCATGGCCCTCCTCTCCACAGCCCTAGGGGGATGAATAGGCCTAAACCAGACCCAAACCCGAAAGATTCTAGCCTTCTCCT
GQ241962 ATGAACCCCCAAGCAAAACTAGTCTTCACTGGCAGCCTACTCCTAGGAACAACCATCACCATCTCAAGCAACCACTGAGTCCTGGCCTGAACAGGCCTCGAAATCAACACCCTCGCCATCCTCCCACTAATCTCAAAGTCCCACCACCCTCGAGCCGTCGAAGCCGCAACTAAATACTTCCTGGTCCAAGCAGCTGCCTCCGCCCTGGTCCTGTTCTCCAGCATGACTAACGCATGGCACACCGGACAATGAGACATTAGCCAACTAACAGACCCCACCTCTTGCCTAATCCTGACCGCAGCCCTCGCAATAAAACTAGGCCTAGTTCCATTCCACTTCTGATTCCCAGAAGTCCTCCAAGG--CTCCCCTCTCCTCACTGGCCTGCTCCTGTCAACAATCATAAAATTCCCACCCATCACCCTACTATTCATAACCTCTCACTCACTAAACCCAACCCTACTGGTCACCATGGCCCTCCTCTCCACAGCCCTAGGCGGATGAATAGGCCTAAACCAGACCCAAACCCGAAAGATTCTAGCCTTCTCCT
GQ241963 ATGAACCCCCAAGCAAAAATAGTCTTCACTGCCAGCCTACTCCTAGGAACAACCATCACCATCTCAAGCAACCACTGAGTCCTGGCCTGAACAGGCCTCGAAATCAACACCCTCGCCATCCTCCCACTAATCTCAAAGTCCCACCACCCTCGAGCCGTCGAAGCCGCAACTAAATACTTCCTGGTCCAAGCAGCTGCCTCCGCCCTGGTCCTGTTCTCCAGCATGACTAACGCATGGCACACCGGACAATGAGACATTAGCCAACTAACAGACCCCACCTCTTGCCTAATCCTGACCGCAGCCCTCGCAATAAAACTAGGCCTAGTTCCATTCCACTTCTGATTCCCAGAAGTCCTCCAAGG--CTCCCCTCTCCTCACTGGCCTGCTCCTGTCAACAATCATAAAATTCCCACCCATCACCCTACTATTCATAACCTCTCACTCACTAAACCCAACCCTACTGGTCACCATGGCCCTCCTCTCCACAGCCCTGGGCGGATGAATAGGCCTAAACCAGACCCAAACCCGAAAGATTCTAGCCTTCTCCT
GQ241964 ATGAACCCCCAAGCAAAACTAGTCTTCACTGCCAGCCTACTCCTAGGAACAACCATCACCATCTCAAGCAACCACTGAGTTCTGGCCTGAACAGGCCTCGAAATCAACACCCTCGCCATCCTCCCACTAATCTCAAAGTCCCACCACCCTCGAGCCGTCGAAGCCGCAACTAAATACTTCCTGGTCCAAGCAGCTGCCTCCGCCCTGGTCCTGTTCTCCAGCATGACTAACGCATGGCACACCGGACAATGAGACATTAGCCAACTAACAGACCCCACCTCTTGCCTAATCCTGACCGCAGCCCTCGCAATAAAACTAGGCCTAGTTCCATTCCACTTCTGATTCCCAGAAGTCCTCCAAGG--CTCCCCTCTCCTCACTGGCCTGCTCCTGTCAACAATCATAAAATTCCCACCCATCACCCTACTATTCATAACCTCTCACTCACTAAACCCAACCCTACTGGTCACCATGGCCCTCCTCTCCACAGCCCTGGGCGGATGAATAGGCCTAAACCAGACCCAAACCCGAAAGATTCTAGCCTTCTCCT
GQ241965 ATGAACCCCCAAGCAAAACTAGTCTTCACTGCCAGCCTACTCCTAGGAACAACCATCACCATCTCAAGCAACCACTGAGTCCTGGCCTGAACAGGCCTCGAAATCAACACCCTCGCCATCCTCCCACTAATCTCAAAGTCCCACCACCCTCGAGCCGTCGAAGCCGCAACTAAATACTTCCTGGTCCAAGCAGCTGCCTCCGCCCTGGTCCTGTTCTCCAGCATGACTAACGCATGGCACACCGGACAATGAGACATTAGCCAACTAACAGACCCCACCTCTTGCCTAATCCTGACCGCAGCCCTCGCAATAAAACTAGGCCTAGTTCCATTCCACTTCTGATTCCCAGAAGTCCTCCAAGG--CTCCCCTCTCCTCACTGGCCTGCTCCTGTCAACAATCATAAAATTCCCACCCATCACCCTACTATTCATAACCTCTCACTCACTAAACCCAACCCTACTGGTCACCATGGCCCTCCTCTCCACAGCCCTGGGCGGATGAATAGGCCTAAACCAGACCCAAACCCGAAAGATTCTAGCTTTCTCCT
GQ241966 ATGAACCCCCAAGCAAAACTAGTCTTCACTGCCAGCCTACTCCTAGGAACAACCATCACCATCTCAAGCAACCACTGAGTCCTGGCCTGAACAGGCCTCGAAATCAACACCCTCGCCATCCTCCCACTAATCTCAAAGTCCCACCACCCTCGAGCCGTCGAAGCCGCAACTAAATACTTCCTGGTCCAAGCAGCTGCCTCCGCCCTGGTCCTGTTCTCCAGCATGACTAACGCATGGCACACCGGACAATGAGACATTAGCCAACTAACAGACCCCACCTCTTGCCTAATCCTGACCGCAGCCCTCGCAATAAAACTAGGCCTAGTTCCATTCCACTTCTGATTCCCAGAAGTCCTCCAAGG--CTCCCCTCTCCTCACTGGCCTGCTCCTGTCAACAATCATAAAATTCCCACCCATCACCCTACTATTCATAACCTCTCACTCACTAAACCCAACCCTACTAGTCACCATGGCCCTCCTCTCCACAGCCCTGGGCGGATGAATAGGCCTAAACCAGACCCAAACCCGAAAGATTCTAGCCTTCTCCT
GQ241967 ATGAACCCCCAAGCAAAACTAGTCTTCACTGCCAGCCTACTCCTAGGAACAACCATCACCATCTCAAGCAACCACTGAGTCCTGGCCTGAACAGGCCTCGAAATCAACACCCTCGCCATCCTCCCACTAATCTCAAAGTCCCACCACCCTCGAGCCGTCGAAGCCGCAACTAAATACTTCCTGGTCCAAGCAGCTGCCTCCGCCCTGGTCCTGTTCTCCAGCATGACTAACGCATGGCACACCGGACAATGAGACATTAGCCAACTAACAGACCCCACCTCTTGCCTAATCCTGACCGCAGCCCTCGCAATAAAACTAGGCCTAGTTCCATTCCACTTCTGATTCCCAGAAGTCCTCCAAGG--CTCCCCTCTCCTCACTGGCCTGCTCCTGTCAACAATCATAAAATTCCCACCCATCACCCTACTATTCATAACCTCTCACTCACTAAACCCAACCCTACTGGTCACCATGGCCCTCCTCTCCACAGCCCTGGGGGGATGAATAGGCCTAAACCAGACCCAAACCCGAAAGATTCTAGCCTTCTCCT
GQ241968 ATGAATCCCCAAGCAAAACTAGTCTTCACTGCCAGCCTACTCCTAGGAACAACCATCACCATCTCAAGCAACCACTGAGTCCTGGCCTGAACAGGCCTCGAAATCAACACCCTCGCCATCCTCCCACTAATCTCAAAGTCCCACCACCCTCGGGCCGTCGAAGCCGCAACTAAATACTTCCTGGTCCAAGCAGCTGCCTCCGCCCTGGTCCTGTTCTCCAGCATGACTAACGCATGGCACACCGGACAATGAGACATTAGCCAACTAACAGACCCCACCTCTTGCCTAATCCTGACCGCAGCCCTCGCAATAAAACTAGGCCTAGTTCCATTCCACTTCTGATTCCCAGAAGTCCTCCAAGG--CTCCCCTCTCCTCACTGGCCTGCTCCTGTCAACAATCATAAAATTCCCACCCATCACCCTACTATTCATAACCTCTCACTCACTAAACCCAACCCTACTGGTCACCATGGCCCTCCTCTCCACAGCCCTGGGCGGATGAATAGGCCTAAACCAGACCCAAACCCGAAAGATTCTAGCCTTCTCCT
GQ241969 ATGAACCCCCAAGCAAAACTAGTCTTCACTGCCAGCCTACTCCTAGGAACAACCATCACCATCTCAAGCAACCACTGAGTTCTGGCCTGAACAGGCCTTGAAATCAACACCCTCGCCATCCTCCCACTAATCTCAAAGTCCCACCATCCCCGAGCCGTCGAAGCCGCAACTAAGTACTTCCTGGTCCAAGCAGCTGCCTCCGCCCTGGTTCTGTTCTCCAGTATGACCAACGCGTGACACACCGGACAGTGAGACATTAGCCAACTAACAGACCCCACCTCTTGCCTAATCCTGACCGCAGCCCTCGCAATAAAACTAGGCCTAGTTCCATTCCACTTCTGATTCCCAGAAGTCCTCCAAGG--CTCCCCTCTCCTTACTGGCCTGCTCCTGTCAACAATCATAAAATTCCCACCCATCACCCTGCTATTCATAACCTCCCACTCACTAAACCCAACCCTACTGGTCACCATGGCCCTCCTCTCCGCAGCCCTGGGGGGATGAATAGGCCTAAACCAAACCCAAACCCGAAAAATCCTAGCCTTCTCCT
GQ241970 ATGAACCCCCAAGCAAAACTAGTCTTCACTGCCAGCCTACTCCTAGGAACAACCATCACCATCTCAAGCAACCACTGAGTCCTGGCCTGAACAGGCCTCGAAATCAACACCCTCGCCGTCCTCCCACTAATCTCAAAGTCCCACCACCCTCGAGCCGTCGAAGCCGCAACTAAATACTTCCTGGTCCAAGCAGCTGCCTCCGCCCTGGTCCTGTTCTCTAGCATGACTAACGCATGGCACACCGGACAATGAGACATTAGCCAACTAACAGACCCCACCTCTTGCCTAATCCTGACCGCAGCCCTCGCAATAAAACTAGGCCTAGTTCCATTCCACTTCTGATTCCCAGAAGTCCTCCAAGG--CTCCCCTCTCCTCACTGGCCTGCTCCTGTCAACAATCATAAAATTCCCACCCATCACCCTACTATTCATAACCTCTCACTCACTGAACCCAACCCTACTGGTCACCATGGCCCTCCTCTCCACAGCCCTGGGCGGATGAATAGGCCTAAACCAGACCCAAACCCGAAAGATCCTAGCCTTCTCCT
GQ241971 ATGAACCCCCAAGCAAAACTAGTCTTCACTGCCAGCCTACTCCTAGGAACAACCATCACCATCTCAAGCAACCACTGAGTTCTGGCCTGAACAGGCCTCGAAATCAACACCCTCGCCATCCTCCCACTAATCTCAAAGTCCCACCATCCCCGAGCCGTCGAAGCCGCAACTAAATACTTCCTGGTCCAAGCAGCTGCCTCCGCCCTGGTCCTGTTCTCCAGTATGACCAACGCGTGGCACACCGGGCAGTGAGACATTAGCCAACTAACAGACCCCACCTCTTGCCTAATCCTAACCGCAGCCCTCGCAATAAAACTAGGCCTAGTTCCATTCCACTTCTGATTCCCAGAAGTCCTCCAAGG--CTCCCCTCTCCTCACTGGCCTGCTCCTGTCAACAATCATAAAATTCCCACCCATCACCCTGCTATTCATAACCTCCCACTCACTAAACCCAACCCTACTAGTCACCATGGCCCTCCTCTCCACAGCCCTGGGGGGATGAATAGGCCTAAACCAAACCCAAACCCGAAAAATCCTAGCCTTCTCTT
GQ241972 ATGAACCTCCAAGCAAAACTAGTCTTCACTGCCAGCCTACTCCTAGGAACAACCATCACCATCTCAAGCAACCACTGAGTTCTGGCCTGAACAGGCCTCGAAATCAACACCCTCGCCATCCTCCCACTAATCTCAAAGTCCCACCATCCCCGAGCTGTCGAAGCCGCAACTAAATACTTCCTGGTCCAAGCAGCTGCCTCCGCCCTGGTCCTGTTCTCCAGTATGACCAACGCGTGGCACACCGGGCAGTGAGACATTAGCCAACTAACAGACCCCACCTCTTGCCTAATCCTAACCGCAGCCCTCGCAATAAAACTAGGCCTAGTTCCATTCCACTTCTGATTCCCAGAAGTCCTCCAAGG--CTCCCCTCTCCTCACTGGCCTGCTCCTGTCAACAATCATAAAATTCCCACCCATCACCCTGCTATTCATAACCTCCCACTCACTAAACCCAACCCTACTAGTCACCATGGCCCTCCTCTCCACAGCCCTGGGGGGATGAATAGGCCTAAACCAAACCCAAACCCGAAAAATCCTAGCCTTCTCCT
GQ241973 ATGAACCCCCAAGCAAAACTAGTCTTCACTGCCAGCCTACTCCTAGGAACAACCATCACCATCTCAAGCAACCACTGAGTTCTGGCCTGAACAGGCCTCGAAATCAACACCCTCGCCATCCTCCCACTAATCTCAAAGTCCCACCATCCCCGAGCCGTCGAAGCCGCAACTAAATACTTCCTGGTCCAAGCAGCTGCCTCCGCCCTGGTCCTGTTCTCCAGTATGACCAACGCGTGGCACACCGGGCAGTGAGACATTAGCCAACTAACAGACCCCACCTCTTGCCTAATCCTAACCGCAGCCCTCGCAATAAAACTAGGCCTAGTTCCATTCCACTTCTGATTCCCAGAAGTCCTCCAAGG--CTCCCCTCTCCTCACTGGCCTGCTCCTGTCAACAATCATAAAATTCCCACCCATCACCCTGCTATTCATAACCTCCCACTCACTAAACCCAACCCTACTAGTCACCATGGCCCTCCTCTCCACAGCCCTGGGGGGATGAATAGGCCTAAACCAAACCCAAACCCGAAAAATCCTAGCCTTCTCCT
GQ241974 ATGAACCTCCAAGCAAAACTAGTCTTCACTGCCAGCCTACTCCTAGGAACAACCATCACCATCTCAAGCAACCACTGAGTTCTGGCCTGAACAGGCCTCGAAATCAACACCCTCGCCATCCTCCCACTAATCTCAAAGTCCCACCATCCCCGAGCCGTCGAAGCCGCAACTAAATACTTCCTGGTCCAAGCAGCTGCCTCCGCCCTGGTCCTGTTCTCCAGTATGACCAACGCGTGGCACACCGGGCAGTGAGACATTAGCCAACTAACAGACCCCACCTCTTGCCTAATCCTAACCGCAGCCCTCGCAATAAAACTAGGCCTAGTTCCATTCCACTTCTGATTCCCAGAAGTCCTCCAAGG--CTCCCCTCTCCTCACTGGCCTGCTCCTGTCAACAATCATAAAATTCCCACCCATCACCCTGCTATTCATAACCTCCCACTCACTAAACCCAACCCTACTAGTCACCATGGCCCTCCTCTCCACAGCCCTGGGGGGATGAATAGGCCTAAACCAAACCCAAACCCGAAAAATCCTAGCCTTCTCCT
GQ241975 ATGAACCTCCAAGCAAAACTAGTCTTCACTGCCAGCCTACTCCTAGGAACAACCATCACCATCTCAAGCAACCACTGAGTTCTGGCCTGAACAGGCCTCGAAATCAACACCCTCGCCATCCTCCCACTAATCTCAAAGTCCCACCATCCCCGAGCCGTCGAAGCCGCAACTAAATACTTCCTGGTCCAAGCAGCTGCCTCCGCCCTGGTCCTGTTCTCCAGTATGACCAACGCATGGCACACCGGGCAGTGAGACATTAGCCAACTAACAGACCCCACCTCTTGCCTAATCCTAACCGCAGCCCTCGCAATAAAACTAGGCCTAGTTCCATTCCACTTCTGATTCCCAGAAGTCCTCCAAGG--CTCCCCTCTCCTCACTGGCCTGCTCCTGTCAACAATCATAAAATTCCCACCCATCACCCTGCTATTCATAACCTCCCACTCACTAAACCCAACCCTACTGGTCACCATGGCCCTCCTCTCCACAGCCCTGGGGGGATGAATAGGCCTAAACCAAACCCAAACCCGAAAAATCCTAGCCTTCTCCT
GQ241976 ATGAACCCCCAAGCAAAACTAGTCTTCACTGCCAGCCTACTCCTAGGAACAACCATCACCATCTCAAGCAACCACTGAGTTCTGGCCTGAACAGGCCTCGAAATCAACACCCTCGCCATCCTCCCACTAATCTCAAAATCCCACCATCCCCGAGCCGTCGAAGCTGCAACTAAATACTTCCTGGTCCAAGCAGCTGCCTCCGCCCTGGTCCTGTTCTCCAGTATAACCAACGCGTGGCACACCGGACAGTGGGACATTAGCCAACTAACAGACCCCACCTCTTGCCTAATCCTGACCGCAGCCCTCGCAATAAAACTAGGCCTAGTTCCATTCCACTTCTGATTCCCAGAAGTCCTCCAAGG--CTCCCCTCTCCTACCTGGCCTGCTCCTGTCAACAATCATAAAATTCCCACCCATCACCCTGCTATTCATAACCTCCCACTCACTAAACCCAACCCTACTAGTCACCATGGCCCTCCTCTCCACAGCCCTGGGGGGATGAATAGGCCTAAACCAAACCCAAACCCGAAAAATCCTAGCCTTCTCCT
GQ241977 ATGAACCCCCAAGCAAAACTAGTCTTCACTGCCAGCCTACTCCTAGGAACAACCATCACCATCTCAAGCAACCACTGAGTTCTGGCCTGAACAGGCCTCGAAATCAACACCCTCGCCATCCTCCCACTAATCTCAAAGTCCCACCATCCCCGAGCCGTCGAAGCCGCAACTAAATACTTCCTGGTCCAAGCAGCTGCCTCCGCCCTGGTCCTGTTCTCCAGTATAACCAACGCGTGGCACACCGGGCAGTGGGACATTAGCCAACTAACAGACCCCACCTCTTGCCTAATCCTGACCGCAGCCCTCGCAATAAAACTAGGCCTAGTTCCATTCCACTTCTGATTCCCAGAAGTCCTCCAAGG--CTCCCCTCTCCTCACTGGCCTGCTCCTGTCAACAATCATAAAATTCCCACCCATCACCCTGCTATTCATAACCTCCCACTCACTAAACCCAACCCTACTAGTCACCATGGCCCTCCTCTCCACAGCCCTGGGGGGATGAATAGGCCTAAACCAAACCCAAACCCGAAAAATCCTAGCCTTCTCCT
GQ241978 ATGAACCCCCAAGCAAAACTAGTCTTCACTGCCAGCCTACTCCTAGGAACAACCATCACCATCTCAAGCAACCACTGAGTTCTGGCCTGAACAGGCCTTGAAATCAACACCCTCGCCATCCTCCCACTAATCTCAAAGTCCCACCATCCCCGAGCCGTCGAAGCCGCAACTAATTGCTTCCTGGTCCAAGCAGCTGCCTCCGCCCTGGTTCTGTTCTCCAGTATGACCAACGCGTGACACACCGGACAGTGAGACATTAGCCAACTAACAGACCCCACCTCTTGCCTAATCCTGACCGCAGCCCTCGCAATAAAACTAGGCCTAGTTCCATTCCACTTCTGATTCCCAGAAGTCCTCCAAGG--CTCCCCTCTCCTTACTGGCCTGCTCCTGTCAACAATCATAAAATTCCCACCCATCACCCTGCTATTCATAACCTCCCACTCACTAAACCCAACCCTACTGGTCACCATGGCCCTCCTCTCCGCAGCCCTGGGGGGATGAATAGGCCTAAACCAAACCCAAACCCGAAAAATCCTAGCCTTCTCCT
GQ241979 ATGAACCCCCAAGCAAAACTAGTCTTCACTGCCAGCCTCCTCCTAGGAACAACCATCACCATCTCAAGCAACCACTGAGTTCTGGCCTGAACAGGCCTTGAAATCAACACCCTCGCCATCCTCCCACTAATCTCAAAGTCCCACCATCCCCGAGCCGTCGAAGCCGCAACTAAGTACTTCCTGGTCCAAGCAGCTGCCTCCGCCCTGGTTCTGTTCTCCAGTATGACCAACGCGTGACACACCGGACAGTGAGACATTAGCCAACTAACAGACCCCACCTCTTGCCTAATCCTGACCGCAGCCCTCGCAATAAAACTAGGCCTAGTTCCATTCCACTTCTGATTCCCAGAAGTCCTCCAAGG--CTCCCCTCTCCTTACTGGCCTGCTCCTGTCAACAATCATAAAATTCCCACCCATCACCCTGCTATTCATAACCTCCCACTCACTAAACCCAACCCTACTGGTCACCATGGCCCTCCTCTCCGCAGCCCTAGGGGGATGAATAGGCCTAAACCAAACCCAAACCCGAAAAATCCTAGCCTTCTCCT
GQ241980 ATGAACCCCCAAGCAAAACTAGTCTTCACTGCCAGCCTACTCCTAGGAACAACCATCACCATCTCAAGCAACCACTGAGTCCTGGCCTGAACAGGCCTCGAAATCAACACCCTCGCCATCCTCCCACTAATCTCAAAGTCCCACCACCCTCGAGCCGTCGAAGCCGCAACTAAATACTTCCTGGTCCAAGCAGCTGCCTCCGCCCTGGTCCTGTTCTCCAGCATGACTAACGCATGGCACACCGGACAATGAGACATTAGCCAACTAACAGACCCCACCTCTTGCCTAATCCTGACCGCAGCCCTCGCAATAAAACTAGGCCTAGTTCCATTCCACTTCTGATTCCCAGAAGTCTTCCAAGG--CTCCCCTCTCCTCACTGGCCTGCTCCTGTCAACAATCATAAAATTCCCACCCATCACCCTACTATTCATAACCTCTCACTCACTAAACCCAACCCTACTGGTCACCATGGCCCTCCTCTCCACAGCCCTGGGCGGATGAATAGGCCTAAACCAGACCCAAACCCGAAAGATTCTAGCCTTCTCCT
GQ241981 ATGAACCCCCAAGCAAAACTAGTCTTCACCACCAGCCTGCTTCTAGGAACAACCATCACCATCTCAAGCAACCACTGAGTCCTGGCCTGAACAGGCCTTGAAATCAACACTCTCGCCGTCCTACCACTAATTTCAAAATCCCACCACCCCCGGGCCGTCGAAGCCGCAACTAAGTATTTCCTGGTCCAAGCAGCTGCCTCTGCCCTGGTCCTATTCTCCAGCATGACCAATGCATGGCACACCGGACAGTGAGATATCAGCCAACTGACAGACCCCACCTCTTGCCTAATCTTAACCGCAGCCCTCGCAATAAAACTAGGCCTAGTCCCGTTCCACTTCTGATTCCCGGAAGTCCTACAAGG--CTCCCCCCTCCTCACCGGCCTGCTCCTGTCAACAGTCATAAAATTCCCACCCATCACCCTACTATTCATAACCTCCCCCTCATTAAATCCAACCCTGCTAGTCACCATGGCTCTCCTATCCGCAGCCCTGGGGGGGTGAATGGGCCTGAACCAAACCCAAACCCGAAAAATCCTAGCCTTCTCCT
GQ241982 ATGAACCCCCAAGCAAAACTAGTTTTCACTACCAGCCTACTCCTAGGGACAACCATCACTATCTCGAGCAACCACTGAGTCCTAGCCTGAACAGGCCTTGAAATCAACACCCTCGCCATCCTACCACTAATTTCAAAATCCCACCACCCCCGAGCCATCGAAGCCGCAACTAAATACTTCCTGGTCCAAGCAGCTGCCTCCGCCCTGGTCCTATTCTCCAGCATGACCAACGCATGGCACACCGGACAGTGAGATATTAGCCAACTAACAGACCCCACCTCCTGCCTAATCTTAACCGCAGCCCTCGCAATAAAACTAGGCCTAGTTCCATTCCACTTCTGATTCCCAGAAGTCCTCCAAGGATCTCCC--CTCCTCACAGGCCTGCTCCTATCAACAGTCATAAAATTCCCACCTATCACCCTACTGTTCATGACCTCCCCCTCATTAAACCCAACCCTACTGGTCACCATAGCCCTCCTATCCACAGCCCTAGGGGGATGAATGGGCCTGAACCAAACCCAAACCCGAAAAATCCTGGCCTTTTCCT
GQ241983 ATGAACCCCCAAGCAAAACTAATCTTCATTGCCAGCTTACTTCTGGGAACAACCATCACCATCTCAAGCAACCACTGAGTCCTGGCCTGAACAGGCCTTGAAATCAACACTCTCGCCATCCTGCCACTGATTTCAAAATCCCACCATCCCCGAGCCGTCGAGGCCGCAACTAAATACTTCCTGGTCCAAGCCGCTGCCTCCGCCCTAGTCCTGTTCTCCAGCATGACCAACGCATGGCACACCGGACAGTGAGATATTGGCCAACTAACAAACCCCACCTCTTGCCTAATCTTGACCACAGCCCTCGCAATAAAACTAGGCCTGGTTCCATTCCACTTCTGATTTCCAGAAGTCCTTCAAGGCTCCCCCCTCTCC--ACCGGTCTGCTCCTATCAACAATCATAAAATTCCCACCCATCACCCTACTATTCATAACCTCCCCCTCACTAAACCCAACCTTACTAGTCACCATAGCCCTACTCTCTGCAGCCTTAGGAGGATGAATAGGCCTAAACCAAACCCAAACCCGAAAAATCCTAGCCTTCTCCT
GQ241984 ATGAACCCCCAAGCAAAACTAATCTTCACCACCAGTCTACTCCTAGGGACAACCATCACCATCTCAAGCAACCACTGAGTCCTAGCCTGAGCAGGCCTTGAGATCAACACTCTCGCCGTCCTACCACTAATCTCAAAATCCCACCACCCCCGAGCCATCGAAGCCGCAACTAAGTACTTCCTAGTCCAAGCAGCTGCCTCCGCCCTAGTCCTGTTCTCCAGCATGACCAATGCATGACACACCGGACAGTGAGACATCACCCAGCTGACAGACCCCACCTCCTGCCTAATCCTAACCACAGCCCTCGCAATAAAACTAGGCCTAGTCCCATTCCACTTCTGATTCCCAGAAGTCCTCCAGGGCTCTCCCCTCTCC--ACTGGTCTACTCCTATCGACGATCATAAAATTCCCGCCCATCACTCTACTATTTATAACCTCCCCTTCATTAAACCCAACCCTACTGGTCTCCATAGCTCTTCTCTCCACAGCCCTCGGAGGATGGATAGGCCTAAACCAAACCCAAACCCGAAAGATCCTGGCCTTCTCCT
GQ241985 ATGAACCCCCAAGCAAAACTAGTCTTCATTGCCAGTTTACTTCTAGGAACAACCATCACCGTCTCAAGCAACCACTGAGTCCTGGCCTGAACAGGCCTTGAAATCAACACTCTCGCCATCCTACCACTGATCTCAAAATCCCACCATCCCCGAGCCGTCGAGGCCGCAACTAAATACTTCCTGGTCCAAGCCGCTGCCTCCGCCCTGGTCCTGTTCTCCAGCATGACCAACGCATGGCACACCGGACAATGAGACATCAGCCAACTAACAAACCCCACCTCCTGCCTAATCTTAACCACAGCCCTCGCAATAAAACTGGGCCTAGTTCCGTTCCACTTCTGATTTCCAGAAGTCCTTCAGGGCTCTCCTCTCTCC--ACCGGTCTACTCTTATCAACAATCATAAAATTCCCACCCGTCACCCTGCTATTCATAACCTCCCCTTCACTGAACCCAACCCTATTGGTCACTATGGCCCTGCTCTCTGCAGCTCTAGGAGGATGAATAGGCCTAAACCAGACCCAGACCCGAAAAATCCTGGCCTTCTCCT
GQ241986 ATGAACCCCCAAGCAAAACTAGTCTTCACTGCCAGCCTACTCCTAGGAACAACCATCACCATCTCGAGCAACCACTGAGTTCTGGCCTGAACAGGCCTTGAAATCAACACTCTCGCCATCCTACCGCTAATCTCAAAATCTCACCACCCCCGGGCCATCGAAGCTGCAACTAAGTACTTCCTGGTCCAAGCAGCTGCCTCCGCCCTGGTCCTATTCTCCAGCATGACCAACGCATGGCACACCGGACAGTGAGACATTAGCCAGCTAACAGACCCCACCTCTTGCCTAATCTTAACCGCAGCTCTCGCAATAAAACTAGGACTAGTTCCATTCCACTTCTGATTCCCAGAAGTCCTCCAAGGCTCTCCC--CTCCTCACTGGCCTGCTCCTATCAACAGTCATAAAATTCCCACCCATCACCCTACTATTCATAACCTCCCCCTCATTAAACCCAACCCTTCTAGTCACCATGGCCCTTCTCTCCGCAGCCCTGGGAGGGTGAATAGGCCTAAACCAGACCCAAACCCGAAAAATCCTGGCCTTCTCCT
GQ241987 ATGAACCCCCAAGCAAAACTAATCTTCACCTCCAGCCTGCTCTTAGGAACAACCATCACTATCTCAAGCAACCACTGAGTTCTGGCCTGAACAGGCCTTGAAATCAACACTCTAGCCATCCTACCCCTAATCTCAAAATCCCACCACCCCCGAGCCATCGAAGCCGCAACTAAGTACTTCCTGGTCCAAGCAGCTGCCTCCGCCCTGGTCCTATTCTCCAGCATGACCAACGCATGGCACACCGGACAGTGAGATATTAGCCAACTAACAGACCCCACCTCTTGCCTAATCTTAACCGCAGCCCTCGCAATAAAACTAGGCCTAGTTCCATTCCACTTCTGATTCCCGGAAGTCCTCCAAGG--CTCCCCCCTCCTCACTGGTTTGCTCCTGTCAACAATCATAAAATTCCCACCCATCACCCTATTATTCATAACCTCCCCCTCATTAAACCCAACCCTTCTGGTCACTATGGCCCTCCTCTCCACAGCCCTGGGGGGATGAATAGGCCTAAACCAAACCCAAACCCGAAAAATCCTAGCCTTCTCCT

;
end;
