# Supplementary material for: A latitudinal phylogeographic diversity gradient in birds
Source: PLoS Biol. 2017 Apr 13;15(4):e2001073. doi: 10.1371/journal.pbio.2001073 (PMC5390966; doi:10.1371/journal.pbio.2001073)
Supplement: S1 Data — (ZIP) [file pbio.2001073.s015.zip › S1_Data/Cantorchilus-nigricapillus.nex]

#NEXUS
Begin data;
	Dimensions ntax=23 nchar=842;
	Format datatype=DNA gap=- missing=?;
	Matrix
Thryothorus_rutilus_AY103274	ATGCCCCAACTAAACCCAAACCCATGATTTTTTATCATGCTCATCTCATGACTTACCTTCTCCCTTATCATCCAACCCAAACTACTGACATTCATCTCCATAAACCCACCATCCAACAAAACCCCAACAACCCACAGCACCGCCCCCTGAACCTGACCATGAACCTAAGCTTCTTCGACCAATTCTCAAGCCCATCCCTACTAGGTATCCCCCTGATCCTAATTGCAATACTATTCCCAGCCCTCCTACTCCCCTCCTCAGGTAACCGATGAATCACTGACCGACTCTCAACACTACAACTATGGTTCATCAACCTAGTCACAAAACAACTAATAACCCCACTAGACAAGAAAGGACACAAATGAGCCTTAATCCTGACATCCCTGATAATATTCCTCC…
Thryothorus_rutilus_AY103275	ATGCCCCAACTAAACCCAAACCCATGATTTTTTATCATGCTCATCTCATGACTTACCTTCTCCCTTATCATCCAACCCAAACTACTGACATTCATCTCCATAAACCCACCATCCAACAAAACCCCAACAACCCACAGCACCGCCCCCTGAACCTGACCATGAACCTAAGCTTCTTCGACCAATTCTCAAGCCCATCCCTACTAGGTATCCCCCTGATCCTAATTGCAATACTATTCCCAGCCCTCCTACTCCCCTCCTCAGGTAACCGATGAATCACTGACCGACTCTCAACACTACAACTATGGTTCATCAACCTAGTCACAAAACAACTAATAACCCCACTAGACAAGAAAGGACACAAATGAGCCTTAATCCTGACATCCCTGATAATATTCCTCC…
Thryothorus_rutilus_AY103276	ATGCCTCAACTAAACCCAAACCCATGATTTTTTATCATGCTCATCTCATGACTTACCTTCTCCCTTATCATCCAACCCAAACTACTGACATTCATCTCCATAAACCCACCATCCAACAAAACCCCAACAACCCACAGCACCGCCCCCTGAACCTGACCATGAACCTAAGCTTCTTCGACCAATTCTCAAGCCCATCCCTACTAGGTATCCCCCTGATCCTAATTGCAATACTATTCCCAGCCCTCCTACTCCCCTCCTCAGGTAACCGATGAATCACTGACCGACTCTCAACACTACAACTATGGTTCATCAACCTAGTCACAAAACAACTAATAACCCCACTAGACAAGAAAGGACACAAATGAGCCTTAATCCTGACATCCCTGATAATATTCCTCC…
Thryothorus_semibadius_AY103273	ATGCCTCAACTAAACCCAAACCCATGATTTTTTATCATGCTCACCACATGATTCACTTTCTCCTTCATCATCCAACCAAAACTACTAGCATTCATCACTATAAACCCACCATACAACAAAACACCAACAGCCCCAGACACCAACCCCTGAACCTGACCATGAATCTAAGCTTCTTCGACCAATTCTCAAGCCCCTCCCTACTGGGCATCCCCCTCGCCTTAGTTGCAACACTATTTCCAGCTCTCCTGCTGCCCTCCCCAAACAACCGATGGATCACCGGCCGACTCTCGACGTTACAGCTATGATCTATCAATCTAATTACAAAACAGCTGATAATCCCACTAAACAAAAAAGGACACAAATGAGCCCTAATCCTGACATCCTTAATGTTACTCCTTC…
Thryothorus_nigricapillus_AY103277	ATGCCCCAACTAAACCCAAACCCATGATTTTTTATCATGCTCATCTCGTGATTCACCTTCTCCCTTATCATCCAGCCCAAACTACTGAAATTCATTACTATAAACCCACCATCCAACAAAACACCTACAGCCCCAAGCACCGCCCCCTGAACTTGACCATGAACCTAAGCTTCTTCGACCAGTTCTCAAGCCCCTCCCTACTAGGCATCCCCCTTATTTTAATTGCAATACTATTCCCAGCCCTCCTGCTACCTTCCCCAAACAACCGATGAATCACCGGCCGACTCTCGACATTACAGCTGTGATCTGTCAACCTAATCACAAAACAACTGATAGTCCCACTGGACAAAAAAGGACACAAATGAGCCCTAATCCTGACATCACTAATATTATTCCTCC…
Thryothorus_nigricapillus_AY103278	ATGCCCCAACTAAACCCAAACCCATGGTTTTTTATCATGCTCATCTCGTGATTCACCTTCTCCCTTATCATCCAGCCCAAACTACTGAAATTCATTACTATAAACCCACCATCCAACAAAACACCTACAGCCCCAAGCACCGCCCCCTGAACTTGACCATGAACCTAAGCTTCTTCGACCAATTCTCAAGCCCCTCCCTACTAGGCATCCCCCTTATTTTAATTGCAATACTATTCCCAGCCCTCCTGCTACCTTCCCCAAACAACCGATGAATCACCGGCCGACTCTCGACATTACAGCTGTGATCTGCCAACCTAATCACAAAACAACTGATAGTCCCACTGGACAAAAAAGGACACAAATGAGCCCTAATCCTGACATCACTAATATTATTCCTCC…
Thryothorus_nigricapillus_AY103279	ATGCCCCAACTAAACCCAAACCCATGATTTTTTATCATGCTCATCTCATGATTCACCTTCTCCCTTATCATCCAGCCCAAACTACTGAAATTCATTACTATAAACCCACCATCCAACAAAACACCTACAGCCCCAAGCACCGCCCCCTGAACTTGACCATGAACCTAAGCTTCTTCGACCAATTCTCAAGCCCCTCCCTACTAGGCATCCCCCTTATTTTAATTGCAATACTATTCCCAGCCCTCCTGCTACCTTCCCCAAACAACCGATGAATCACCGGCCGACTCTCGACATTACAGCTGTGATCTGTCAACCTAATCACAAAACAACTGATAGTCCCACTGGACAAAAAAGGGCACAAATGAGCCTTAATCCTGACATCACTAATATTATTCCTCC…
Thryothorus_nigricapillus_AY103289	ATGCCCCAACTAAACCCAAACCCATGATTTTTTATCATGCTCATCTCGTGACTCACCTTCTCCCTTATCATCCAGCCCAAACTACTGAAATTCATTACTATAAACCCACCATCCAACAAAACACCTACAGCCCCAAGCACCGCCCCCTGAACTTGACCATGAACCTAAGCTTCTTCGACCAATTCTCAAGCCCCTCCCTACTAGGCATCCCCCTTATTTTAATTGCAATACTATTCCCAGCCCTCCTGCTACCTTCCCCAAACAACCGATGAATCACCGGCCGACTCTCGACATTACAGCTGTGATCTGTCAACCTAATCACAAAACAACTGATAGTCCCACTGGACAAAAAGGGGCACAAATGAGCCCTAATCCTGACATCACTAATATTATTCCTCC…
Thryothorus_nigricapillus_AY103285	ATGCCCCAACTAAACCCAAACCCATGATTTTTTATCATGCTCATCTCGTGACTCACCTTCTCCCTTATCATCCAGCCCAAACTACTGAAATTCATTACTATAAACCCACCATCCAACAAAACACCTACAGCCCCAAGCACCGCCCCCTGAACTTGACCATGAACCTAAGCTTCTTCGACCAATTCTCAAGCCCCTCCCTACTAGGCATCCCCCTTATTTTAATTGCAATACTATTCCCAGCCCTCCTGCTACCTTCCCCAAACAACCGATGAATCACCGGCCGACTCTCGACATTACAGCTGTGATCTGTCAACCTAATCACAAAACAACTGATAGTCCCACTGGACAAAAAAGGGCACAAATGAGCCCTAATCCTGACATCACTAATATTATTCCTCC…
Thryothorus_nigricapillus_AY103286	ATGCCCCAACTAAACCCAAACCCATGATTTTTTATCATGCTCATCTCGTGACTCACCTTCTCCCTTATCATCCAGCCCAAACTACTGAAATTCATTACTATAAACCCACCATCCAACAAAACACCTACAGCCCCAAGCACCGCCCCCTGAACTTGACCATGAACCTAAGCTTCTTCGACCAATTCTCAAGCCCCTCCCTACTAGGCATCCCCCTTATTTTAATTGCAATACTATTCCCAGCCCTCCTGCTACCTTCCCCAAACAACCGATGAATCACCGGCCGACTCTCGGCATTACAGCTGTGATCTGTCAACCTAATCACAAAACAACTGATAGTCCCACTGGACAAAAAAGGGCACAAATGAGCCCTAATCCTGACATCACTAATATTATTCCTCC…
Thryothorus_nigricapillus_AY103291	ATGCCCCAACTAAACCCAAACCCATGATTTTTTATCATGCTCATCTCGTGACTCACCTTCTCCCTTATCATCAAGCCCAAACTACTGAAATTCATTACTATAAACCCACCATCCAACAAAACACCTACAGCCCCAAGCACCGCCCCCTGAACTTGACCATGAACCTAAGCTTCTTCGACCAATTCTCAAGCCCCTCCCTACTAGGCATCCCCCTTATTTTAATTGCAATACTATTCCCAGCCCTCCTGCTACCTTCCCCAAACAACCGATGAATCACCGGCCGACTCTCGACATTACAGCTGTGATCTGTCAACCTAATCACAAAACAACTGATAGTCCCACTGGACAAAAAAGGGCACAAATGAGCCCTAATCCTGACATCACTAATATTATTCCTCC…
Thryothorus_nigricapillus_AY103280	ATGCCCCAACTAAACCCAAACCCATGATTTTTTATCATGCTCATCTCGTGACTCACCTTCTCCCTTATCATCCAGCCCAAACTACTGAAATTCATTACTATAAACCCACCATCCAACAAAACACCTACAGCCCCAAGCACCGCCCCCTGAACTTGACCATGAACCTAAGCTTCTTCGACCAATTCTCAAGCCCCTCCCTACTAGGCATCCCCCTTATTTTAATTGCAATACTATTCCCAGCCCTCCTGCTACCTTCCCCAAACAACCGATGAATCACCGGCCGACTCTCGACATTACAGCTGTGATCTGTCAACCTAATCACAAAACAACTGATAGTCCCACTGGACAAAAAAGGGCACAAATGAGCCCTAATCCTGACATCACTAATATTATTCCTCC…
Thryothorus_nigricapillus_AY103281	ATGCCCCAACTAAACCCAAACCCATGATTTTTTATCATGCTCATCTCGTGACTCACCTTCTCCCTTATCATCCAGCCCAAACTACTGAAATTCATTACTATAAACCCACCATCCAACAAAACACCTACAGCCCCAAGCACCGCCCCCTGAACTTGACCATGAACCTAAGCTTCTTCGACCAATTCTCAAGCCCCTCCCTACTAGGCATCCCCCTTATTTTAATTGCAATACTATTCCCAGCCCTCCTGCTACCTTCCCCAAACAACCGATGAATCACCGGCCGACTCTCGACATTACAGCTGTGATCTGTCAACCTAATCACAAAACAACTGATAGTCCCACTGGACAAAAAAGGGCACAAATGAGCCCTAATCCTGACATCACTAATATTATTCCTCC…
Thryothorus_nigricapillus_AY103290	ATGCCCCAACTAAACCCAAACCCATGATTTTTTATCATGCTCATCTCGTGACTCACCTTCTCCCTTATCATCCAGCCCAAACTACTGAAATTCATTACTATAAACCCACCATCCAACAAAACACCTACAGCCCCAAGCACCGCCCCCTGAACTTGACCATGAACCTAAGCTTCTTCGACCAATTCTCAAGCCCCTCCCTACTAGGCATCCCCCTTATTTTAATTGCAATACTATTCCCAGCCCTCCTGCTACCTTCCCCAAACAACCGATGAATCACCGGCCGACTCTCGACATTACAGCTGTGATCTGTCAACCTAATCACAAAACAACTGATAGTCCCACTGGACAAAAAAGGGCACAAATGAGCCCTAATCCTGACATCACTAATATTATTCCTCC…
Thryothorus_nigricapillus_AY103282	ATGCCCCAACTAAACCCAAACCCATGATTTTTTATCATGCTCATCTCGTGATTCACCTTCTCCCTTATCATCCAGCCCAAACTACTGAAATTCATTACTATAAACCCACCATCCAACAAAACACCTACAGCCCCAAGCACCGCCCCCTGAACTTGACCATGAACCTAAGCTTCTTCGACCAATTCTCAAGCCCCTCCCTACTAGGCATCCCCCTTATTTTAATTGCAATACTATTCCCAGCCCTCCTGCTACCTTCCCCAAACAACCGATGAATCACCGGCCGACTCTCGACATTACAGCTGTGATCTGTCAACCTAATCACAAAACAACTGATAGTCCCACTGGACAAAAAAGGACACAAATGAGCCCTAATCCTGACATCACTAATATTATTCCTCC…
Thryothorus_nigricapillus_AY103283	ATGCCCCAACTAAACCCAAACCCATGATTTTTTATCATGCTCATCTCGTGATTCACCTTCTCCCTTATCATCCAGCCCAAACTACTGAAATTCATTACTATAAACCCACCATCCAACAAAACACCTACAGCCCCAAGCACCGCCCCCTGAACTTGACCATGAACCTAAGCTTCTTCGACCAATTCTCAAGCCCCTCCCTACTAGGCATCCCCCTTATTTTAATTGCAATACTATTCCCAGCCCTCCTGCTACCTTCCCCAAACAACCGATGAATCACCGGCCGACTCTCGACATTACAGCTGTGATCTGTCAACCTAATCACAAAACAACTGATAGTCCCACTGGACAAAAAAGGNCACAAATGAGCCCTAATCCTGACATCACTAATATTATTCCTCC…
Thryothorus_nigricapillus_AY103284	ATGCCCCAACTAAACCCAAACCCATGATTTTTTATCATGCTCATCTCGTGATTCACCTTCTCCCTTATCATCCAGCCCAAACTACTGAAATTCATTACTATAGACCCACCATCCAACAAAACACCTACAGCCCCAAGCACCGCCCCCTGAACTTGACCATGAACCTAAGCTTCTTCGACCAATTCTCAAGTCCCTCCCTACTAGGCATCCCCCTTATTTTAATTGCAATACTATTCCCAGCCCTCCTGCTACCTTCCCCAAACAACCGATGAATCACCGGCCGACTCTCGACATTACAGCTGTGATCTGTCAACCTAATCACAAAACAACTGATAGTCCCACTGGACAAAAAAGGGCACAAATGAGCCCTAATCCTGACATCACTAATATTATTCCTCC…
Thryothorus_nigricapillus_AY103287	ATGCCCCAACTAAACCCAAACCCATGATTTTTTATCATGCTCATCTCGTGATTCACCTTCTCCCTTATCATCCAGCCCAAACTACTGAAATTCATTACTATAAACCCACCATCCAACAAAACACCTACAGCCCCAAGCACCGCCCCCTGAACTTGACCATGAACCTAAGCTTCTTCGACCAATTCTCAAGTCCCTCCCTACTAGGCATCCCCCTTATTTTAATTGCAATACTATTCCCAGCCCTCCTGCTACCTTCCCCAAACAACCGATGAATCACCGGCCGACTCTCGACATTACAGCTGTGATCTGTCAACCTAATCACAAAACAACTGATAGTCCCACTGGACAAAAAAGGGCACAAATGAGCCCTAATCCTGACATCACTAATATTATTCCTCC…
Thryothorus_nigricapillus_AY103288	ATGCCCCAACTAAACCCAAACCCATGATTTTTTATCATGCTCATCTCGTGATTCACCTTCTCCCTTATCATCCAGCCCAAACTACTGAAATTCATTACTATAAACCCACCATCCAACAAAACACCTACAGCCCCAAGCACCGCCCCCTGAACTTGACCATGAACCTAAGCTTCTTCGACCAATTCTCAAGTCCCTCCCTACTAGGCATCCCCCTTATTTTAATTGCAATACTATTCCCAGCCCTCCTGCTACCTTCCCCAAACAACCGATGAATCACCGGCCGACTCTCGACATTACAGCTGTGATCTGTCAACCTAATCACAAAACAACTGATAGTCCCACTGGACAAAAAAGGGCACAAATGAGCCCTAATCCTGACATCACTAATATTATTCCTCC…
Thryothorus_nigricapillus_AY103292	ATGCCCCAGCTAAACCCAAACCCATGATTTTTTATCATGCTCATCTCATGATTCACCTTCTCCTTTATCATCCAGCCCAAACTACTGAAATTCATTACTATAAACCCACCATCCAACGAAACTCCTACAGCCCCAAACACCGACCCCTGAACTTGACCATGAACCTAAGCTTCTTCGACCAATTCTCAAGCCCCTCCCTACTAGGCATCCCCCTTATTTTAATCGCAATACTATTCCCAGCTCTACTGCTACCTTCCCCAAACAACCGATGGGTCACCGGCCGACTCTCGACATTACAGCTGTGGTCTATCAACCTAATCACAAAACAACTGATAGTCCCACTGGACAAAAAAGGACACAAATGGGCCCTAATCCTGACATCATTAATATTATTCCTCC…
Thryothorus_nigricapillus_AY103293	ATGCCCCAACTAAACCCAAACCCATGATTTTTTATCATGCTCATCTCATGATTCACCTTTTCCTTTATCATCCAGCCCAAGCTACTGAAATTCATTACTATAAACCCACCATCCAACGAAACACCTACAGCCCCAAACACCGACCCCTGAACTTGACCATGAACCTAAGCTTCTTCGACCAATTCTCAAGCCCCTCCCTGCTAGGCATCCCCCTTATTTTAATCGCAATACTATTCCCAGCTCTACTGCTACCTTCCCCAAACAACCGATGGGTCACCGGCCGACTCTCGACATTACAGCTGTGGTCTATCAACCTAATCACAAAACAACTGATAGTCCCACTGGACAAAAAAGGACACAAATGGGCCCTAATCCTGACATCACTAATATTATTCCTCC…
Thryothorus_nigricapillus_AY103294	ATGCCCCAACTAAACCCAAACCCATGGTTTTTTATCATGCTCACCTCATGATTCACCTTCTCCTTTATCATCCAGCCCAAACTACTGAAATTCATTACTATAAACCCACCATCCAACGAAACACCCACAGCCCCAAACACCGCCTCCTGAACCTGACCATGAACCTAAGCTTCTTCGACCAATTCTCAAGCCCCTCCCTACTAGGCATCCCCCTTATTTTAGTTGCAATACTATTCCCAGCTCTCCTGCTACCTTCCCCAAACAACCGATGGGTCACCGGCCGACTCTCGACATTACAGCTGTGGTCTATCAACCTAATCACAAAACAACTGATAGTCCCACTGGACAAGAAAGGGCACAAATGGGCCCTAATCCTGACATCACTAATATTATTCCTCC…
Thryothorus_nigricapillus_AY103295	ATGCCCCAACTAAACCCAAACCCATGGTTTTTTATCATGCTCACCTCATGATTCACCTTCTCCTTTATCATCCAGCCCAAACTACTGAAATTCATTACTATAAACCCACCATCCAACGAAACACCCACAGCCCCAAACACCGCCTCCTGAACCTGACCATGAACCTAAGCTTCTTCGACCAATTCTCAAGCCCCTCCCTACTAGGCATCCCCCTTATTTTAGTTGCAATACTATTCCCAGCTCTCCTGCTACCTTCCCCAAACAACCGATGGGTCACCGGCCGACTCTCGACATTACAGCTGTGGTCTATCAACCTAATCACAAAACAACTAATAGTCCCACTGGACAAGAAAGGGCACAAATGGGCCCTAATCCTGACATCACTAATACTATTCCTCC…
	;
End;
