# Supplementary material for: A latitudinal phylogeographic diversity gradient in birds
Source: PLoS Biol. 2017 Apr 13;15(4):e2001073. doi: 10.1371/journal.pbio.2001073 (PMC5390966; doi:10.1371/journal.pbio.2001073)
Supplement: S1 Data — (ZIP) [file pbio.2001073.s015.zip › S1_Data/Capito-wallacei.nex]

#NEXUS
begin taxa;
	dimensions ntax=19;
	taxlabels
	'C.sp.novKU18266'
	'C.sp.novKU18267'
	'C.sp.novKU18268'
	'C.sp.novKU18269'
	'C.sp.novKU18270'
	'C.sp.novKU18276'
	'C.sp.novKU18278'
	'C.sp.novKU18279'
	'C.wallaceiB27757'
	'C.wallaceiB27758'
	'C.wallaceiB27759'
	'C.wallaceiB27760'
	'C.wallaceiB27861'
	'C.wallaceiB27862'
	'C.wallaceiB27863'
	'C.wallaceiB27914'
	'C.wallaceiB27917'
	'C.wallaceiB27926'
	'C.brunneipectusB25499'
;
end;

begin characters;
	dimensions nchar=1048;
	format datatype=dna missing=? gap=-;
	matrix
	'C.sp.novKU18266'	AAATTTCGGGTCACTCCTTGGTATTTGCCTAGCCACACAAATTATTACCGGACTTCTCCTAGCCACCCACTACACCGCAGATACTTCTTTAGCCTTTTCATCTGTAGCACACACATGCCGAAATGTGCAATATGGCTGACTTATTCGCAACCTTCATGCAAATGGGGCTTCCTTCTTCTTCATCTGCATCTATCTTCACATCGGACGGGGTTTATTCTACGGGTCTTATCTCTTCAAGGAGACCTGAAATATTGGTGTCATCCTTCTCCTCACCCTCATGGCTACGGCTTTTGTAGGATATGTACTTCCATGAGGCCAAATATCATTTTGAGGGGCTACAGTTATCACCAACCTATTCTCAGCCCTCCCTTACATTGGCCAAACCATTGTAGAATGAGCCTGAGGGGGCTTCTCAGTTGACAATCCCACCCTTACTCGATTCTTTGCCCTCCACTTCCTCCTACCATTCATAATCGCGGGACTAACAATTATCCACCTTACATTTCTCCACGAATCTGGTTCAAATAATCCTCTAGGCATTTCTTCAAACTGTGACAAAATTCCCTTCCACCCCTACTTCTCTATCAAAGACGTCCTCGGTTTCGCCTTAATAATCTTTCCACTCACATCCCTCGCCCTATTTTCCCCCAATTTGCTGGGGGACCCAGAAAACTTCTCACCAGCCAATCCATTAGTTACCCCACCCCACATCAAGCCCGAATGATACTTTTTATTTGCCTACGCCATCCTCCGCTCTATTCCCAACAAATTAGGGGGCGTATTAGCTCTTGCCGCTTCCGTCCTAATCCTGTTTCTATCCCCCCTCCTTCATAAGTCAAAACAACGCTCAATAACATTCCGCCCACTCTCCCAACTACTTTTCTGAACCCTCATCGCTAACCTTCTTATCCTAACCTGAATCGGCAGCCAACCTGTCGAACACCCATTTATTATCATTGGCCAACTAGCCTCAATCTCATACTTCACAATCATTCTCATCCTATTCCCCCTTGTCAGCGCACTAGAAAACAAGCTCCTTAATTACTAA
	'C.sp.novKU18267'	AAATTTCGGGTCACTCCTTGGTATTTGCCTAGCCACACAAATTATTACCGGACTTCTCCTAGCCACCCACTACACCGCAGATACTTCTTTAGCCTTTTCATCTGTAGCACACACATGCCGAAATGTGCAATATGGCTGACTTATTCGCAACCTTCATGCAAATGGGGCTTCCTTCTTCTTCATCTGCATCTATCTTCACATCGGACGGGGTTTATTCTACGGGTCTTATCTCTTCAAGGAGACCTGAAATATTGGTGTCATCCTTCTCCTCACCCTCATGGCTACGGCTTTTGTAGGATATGTACTTCCATGAGGCCAAATATCATTTTGAGGGGCTACAGTTATCACCAACCTATTCTCAGCCCTCCCTTACATTGGCCAAACCATTGTAGAATGAGCCTGAGGGGGCTTCTCAGTTGACAATCCCACCCTTACTCGATTCTTTGCCCTCCACTTCCTCCTACCATTCATAATCGCGGGACTAACAATTATCCACCTTACATTTCTCCACGAATCTGGTTCAAATAATCCTCTAGGCATTTCTTCAAACTGTGACAAAATTCCCTTCCACCCCTACTTCTCTATCAAAGACGTCCTCGGTTTCGCCTTAATAATCTTTCCACTCACATCCCTCGCCCTATTTTCCCCCAATTTGCTGGGGGACCCAGAAAACTTCTCACCAGCCAATCCATTAGTTACCCCACCCCACATCAAGCCCGAATGATACTTTTTATTTGCCTACGCCATCCTCCGCTCTATTCCCAACAAATTAGGGGGCGTATTAGCTCTTGCCGCTTCCGTCCTAATCCTGTTTCTATCCCCCCTCCTTCATAAGTCAAAACAACGCTCAATAACATTCCGCCCACTCTCCCAACTACTTTTCTGAACCCTCATCGCTAACCTTCTTATCCTAACCTGAATCGGCAGCCAACCTGTCGAACACCCATTTATTATCATTGGCCAACTAGCCTCAATCTCATACTTCACAATCATTCTCATCCTATTCCCCCTTGTCAGCGCACTAGAAAACAAGCTCCTTAATTACTAA
	'C.sp.novKU18268'	AAATTTCGGGTCACTCCTTGGTATTTGCCTAGCCACACAAATTATTACCGGACTTCTCCTAGCCACCCACTACACCGCAGATACTTCTTTAGCCTTTTCATCTGTAGCACACACATGCCGAAATGTGCAATATGGCTGACTTATTCGCAACCTTCATGCAAATGGGGCTTCCTTCTTCTTCATCTGCATCTATCTTCACATCGGACGGGGTTTATTCTACGGGTCTTATCTCTTCAAGGAGACCTGAAATATTGGTGTCATCCTTCTCCTCACCCTCATGGCTACGGCTTTTGTAGGATATGTACTTCCATGAGGCCAAATATCATTTTGAGGGGCTACAGTTATCACCAACCTATTCTCAGCCCTCCCTTACATTGGCCAAACCATTGTAGAATGAGCCTGAGGGGGCTTCTCAGTTGACAACCCCACCCTTACTCGATTCTTTGCCCTCCACTTCCTCCTACCATTCATAATCGCGGGACTAACAATTATCCACCTTACATTTCTCCACGAATCTGGTTCAAATAATCCTCTAGGCATTTCTTCAAACTGTGACAAAATTCCCTTCCACCCCTACTTCTCTATCAAAGACGTCCTCGGTTTCGCCTTAATAATCTTTCCACTCACATCCCTCGCCCTATTTTCCCCCAATTTGCTGGGGGACCCAGAAAACTTCTCACCAGCCAATCCATTAGTTACCCCACCCCACATCAAGCCCGAATGATACTTTTTATTTGCCTACGCCATCCTCCGCTCTATTCCCAACAAATTAGGGGGCGTATTAGCTCTTGCCGCTTCCGTCCTAATCCTGTTTCTATCCCCCCTCCTTCATAAGTCAAAACAACGCTCAATAACATTCCGTCCACTCTCCCAACTACTTTTCTGAACCCTCATCGCTAACCTTCTTATCCTAACCTGAATCGGCAGCCAACCTGTCGAACACCCATTTATTATCATTGGCCAACTAGCCTCAATCTCATACTTCACAATCATTCTCATCCTATTCCCCCTTGTCAGCGCACTAGAAAACAAGCTCCTTAATTACTAA
	'C.sp.novKU18269'	AAATTTCGGGTCACTCCTTGGTATTTGCCTAGCCACACAAATTATTACCGGACTTCTCCTAGCCACCCACTACACCGCAGATACTTCTTTAGCCTTTTCATCTGTAGCACACACATGCCGAAATGTGCAATATGGCTGACTTATTCGCAACCTTCATGCAAATGGGGCTTCCTTCTTCTTCATCTGCATCTATCTTCACATCGGACGGGGTTTATTCTACGGGTCTTATCTCTTCAAGGAGACCTGAAATATTGGTGTCATCCTTCTCCTCACCCTCATGGCTACGGCTTTTGTAGGATATGTACTTCCATGAGGCCAAATATCATTCTGAGGGGCTACAGTTATCACCAACCTATTCTCAGCCCTCCCTTACATTGGCCAAACCATTGTAGAATGAGCCTGAGGGGGCTTCTCAGTTGACAATCCCACCCTTACTCGATTCTTTGCCCTCCACTTCCTCCTACCATTCATAATCGCGGGACTAACAATTATCCACCTTACATTTCTCCACGAATCTGGTTCAAATAATCCTCTAGGCATTTCTTCAAACTGTGACAAAATTCCCTTCCACCCCTACTTCTCTATCAAAGACGTCCTCGGTTTCGCCTTAATAATCTTTCCACTCACATCCCTCGCCCTATTTTCCCCCAATTTGCTGGGGGACCCAGAAAACTTCTCACCAGCCAATCCATTAGTTACCCCACCCCACATCAAGCCCGAATGATACTTTTTATTTGCCTACGCCATCCTCCGCTCTATTCCCAACAAATTAGGGGGCGTATTAGCTCTTGCCGCTTCCGTCCTAATCCTGTTTCTATCCCCCCTCCTTCATAAGTCAAAACAACGCTCAATAACATTCCGTCCACTCTCCCAACTACTTTTCTGAACCCTCATCGCTAACCTTCTTATCCTAACCTGAATCGGCAGCCAACCTGTCGAACACCCATTTATTATCATTGGCCAACTAGCCTCAATCTCATACTTCACAATCATTCTCATCCTATTCCCCCTTGTCAGCGCACTAGAAAACAAGCTCCTTAATTACTAA
	'C.sp.novKU18270'	AAATTTCGGGTCACTCCTTGGTATTTGCCTAGCCACACAAATTATTACCGGACTTCTCCTAGCCACCCACTACACCGCAGATACTTCTTTAGCCTTTTCATCTGTAGCACACACATGCCGAAATGTGCAATATGGCTGACTTATTCGCAACCTTCATGCAAATGGGGCTTCCTTCTTCTTCATCTGCATCTATCTTCACATCGGACGGGGTTTATTCTACGGGTCTTATCTCTTCAAGGAGACCTGAAATATTGGTGTCATCCTTCTCCTCACCCTCATGGCTACGGCTTTTGTAGGATATGTACTTCCATGAGGCCAAATATCATTTTGAGGGGCTACAGTTATCACCAACCTATTCTCAGCCCTCCCTTACATTGGCCAAACCATTGTAGAATGAGCCTGAGGGGGCTTCTCAGTTGACAATCCCACCCTTACTCGATTCTTTGCCCTCCACTTCCTCCTACCATTCATAATCGCGGGACTAACAATTATCCACCTTACATTTCTCCACGAATCTGGTTCAAATAATCCTCTAGGCATTTCTTCAAACTGTGACAAAATTCCCTTCCACCCCTACTTCTCTATCAAAGACGTCCTCGGTTTCGCCTTAATAATCTTTCCACTCACATCCCTCGCCCTATTTTCCCCCAATTTGCTGGGGGACCCAGAAAACTTCTCACCAGCCAATCCATTAGTTACCCCACCCCACATCAAGCCCGAATGATACTTTTTATTTGCCTACGCCATCCTCCGCTCTATTCCCAACAAATTAGGGGGCGTATTAGCTCTTGCCGCTTCCGTCCTAATCCTGTTTCTATCCCCCCTCCTTCATAAGTCAAAACAACGCTCAATAACATTCCGTCCACTCTCCCAACTACTTTTCTGAACCCTCATCGCTAACCTTCTTATCCTAACCTGAATCGGCAGCCAACCTGTCGAACACCCATTTATTATCATTGGCCAACTAGCCTCAATCTCATACTTCACAATCATTCTCATCCTATTCCCCCTTGTCAGCGCACTAGAAAACAAGCTCCTTAATTACTAA
	'C.sp.novKU18276'	AAATTTCGGGTCACTCCTTGGTATTTGCCTAGCCACACAAATTATTACCGGACTTCTCCTAGCCACCCACTACACCGCAGATACTTCTTTAGCCTTTTCATCTGTAGCACACACATGCCGAAATGTGCAATATGGCTGACTTATTCGCAACCTTCATGCAAATGGGGCTTCCTTCTTCTTCATCTGCATCTATCTTCACATCGGACGGGGTTTATTCTACGGGTCTTATCTCTTCAAGGAGACCTGAAATATTGGTGTCATCCTTCTCCTCACCCTCATGGCTACGGCTTTTGTAGGATATGTACTTCCATGAGGCCAAATATCATTCTGAGGGGCTACAGTTATCACCAACCTATTCTCAGCCCTCCCTTACATTGGCCAAACCATTGTAGAATGAGCCTGAGGGGGCTTCTCAGTTGACAATCCCACCCTTACTCGATTCTTTGCCCTCCACTTCCTCCTACCATTCATAATCGCGGGACTAACAATTATCCACCTTACATTTCTCCACGAATCTGGTTCAAATAATCCTCTAGGCATTTCTTCAAACTGTGACAAAATTCCCTTCCACCCCTACTTCTCTATCAAAGACGTCCTCGGTTTCGCCTTAATAATCTTTCCACTCACATCCCTCGCCCTATTTTCCCCCAATTTGCTGGGGGACCCAGAAAACTTCTCACCAGCCAATCCATTAGTTACCCCACCCCACATCAAGCCCGAATGATACTTTTTATTTGCCTACGCCATCCTCCGCTCTATTCCCAACAAATTAGGGGGCGTATTAGCTCTTGCCGCTTCCGTCCTAATCCTGTTTCTATCCCCCCTCCTTCATAAGTCAAAACAACGCTCAATAACATTCCGTCCACTCTCCCAACTACTTTTCTGAACCCTCATCGCTAACCTTCTTATCCTAACCTGAATCGGCAGCCAACCTGTCGAACACCCATTTATTATCATTGGCCAACTAGCCTCAATCTCATACTTCACAATCATTCTCATCCTATTCCCCCTTGTCAGCGCACTAGAAAACAAGCTCCTTAATTACTAA
	'C.sp.novKU18278'	AAATTTCGGGTCACTCCTTGGTATTTGCCTAGCCACACAAATTATTACCGGACTTCTCCTAGCCACCCACTACACCGCAGATACTTCTTTAGCCTTTTCATCTGTAGCACACACATGCCGAAATGTGCAATATGGCTGACTTATTCGCAACCTTCATGCAAATGGGGCTTCCTTCTTCTTCATCTGCATCTATCTTCACATCGGACGGGGTTTATTCTACGGGTCTTATCTCTTCAAGGAGACCTGAAATATTGGTGTCATCCTTCTCCTCACCCTCATGGCTACGGCTTTTGTAGGATATGTACTTCCATGAGGCCAAATATCATTTTGAGGGGCTACAGTTATCACCAACCTATTCTCAGCCCTCCCTTACATTGGCCAAACCATTGTAGAATGAGCCTGAGGGGGCTTCTCAGTTGACAATCCCACCCTTACTCGATTCTTTGCCCTCCACTTCCTCCTACCATTCATAATCGCGGGACTAACAATTATCCACCTTACATTTCTCCACGAATCTGGTTCAAATAATCCTCTAGGCATTTCTTCAAACTGTGACAAAATTCCCTTCCACCCCTACTTCTCTATCAAAGACGTCCTCGGTTTCGCCTTAATAATCTTTCCACTCACATCCCTCGCCCTATTTTCCCCCAATTTGCTGGGGGACCCAGAAAACTTCTCACCAGCCAATCCATTAGTTACCCCACCCCACATCAAGCCCGAATGATACTTTTTATTTGCCTACGCCATCCTCCGCTCTATTCCCAACAAATTAGGGGGCGTATTAGCTCTTGCCGCTTCCGTCCTAATCCTGTTTCTATCCCCCCTCCTTCATAAGTCAAAACAACGCTCAATAACATTCCGTCCACTCTCCCAACTACTTTTCTGAACCCTCATCGCTAACCTTCTTATCCTAACCTGAATCGGCAGCCAACCTGTCGAACACCCATTTATTATCATTGGCCAACTAGCCTCAATCTCATACTTCACAATCATTCTCATCCTATTCCCCCTTGTCAGCGCACTAGAAAACAAGCTCCTTAATTACTAA
	'C.sp.novKU18279'	AAATTTCGGGTCACTCCTTGGTATTTGCCTAGCCACACAAATTATTACCGGACTTCTCCTAGCCACCCACTACACCGCAGATACTTCTTTAGCCTTTTCATCTGTAGCACACACATGCCGAAATGTGCAATATGGCTGACTTATTCGCAACCTTCATGCAAATGGGGCTTCCTTCTTCTTCATCTGCATCTATCTTCACATCGGACGGGGTTTATTCTACGGGTCTTATCTCTTCAAGGAGACCTGAAATATTGGTGTCATCCTTCTCCTCACCCTCATGGCTACGGCTTTTGTAGGATATGTACTTCCATGAGGCCAAATATCATTTTGAGGGGCTACAGTTATCACCAACCTATTCTCAGCCCTCCCTTACATTGGCCAAACCATTGTAGAATGAGCCTGAGGGGGCTTCTCAGTTGACAATCCCACCCTTACTCGATTCTTTGCCCTCCACTTCCTCCTACCATTCATAATCGCGGGACTAACAATTATCCACCTTACATTTCTCCACGAATCTGGTTCAAATAATCCTCTAGGCATTTCTTCAAACTGTGACAAAATTCCCTTCCACCCCTACTTCTCTATCAAAGACGTCCTCGGTTTCGCCTTAATAATCTTTCCACTCACATCCCTCGCCCTATTTTCCCCCAATTTGCTGGGGGACCCAGAAAACTTCTCACCAGCCAATCCATTAGTTACCCCACCCCACATCAAGCCCGAATGATACTTTTTATTTGCCTACGCCATCCTCCGCTCTATTCCCAACAAATTAGGGGGCGTATTAGCTCTTGCCGCTTCCGTCCTAATCCTGTTTCTATCCCCCCTCCTTCATAAGTCAAAACAACGCTCAATAACATTCCGTCCACTCTCCCAACTACTTTTCTGAACCCTCATCGCTAACCTTCTTATCCTAACCTGAATCGGCAGCCAACCTGTCGAACACCCATTTATTATCATTGGCCAACTAGCCTCAATCTCATACTTCACAATCATTCTCATCCTATTCCCCCTTGTCAGCGCACTAGAAAACAAGCTCCTTAATTACTAA
	'C.wallaceiB27757'	AAATTTCGGATCACTCCTTGGTATTTGCCTAGCCACACAAATTATTACCGGACTTCTCCTAGCCACCCACTACACCGCAGACACTTCTTTAGCCTTTTCATCTGTAGCACATACATGCCGAAATGTCCAATATGGCTGACTTATTCGCAACCTTCATGCAAATGGGGCTTCCTTCTTCTTCATCTGCATCTATCTTCACATCGGACGGGGTTTATTCTACGGGTCTTATCTCTTCAAGGAGACCTGAAATATTGGTGTCATCCTTCTCCTCACCCTCATAGCTACGGCTTTTGTAGGATATGTACTTCCATGAGGCCAAATATCATTTTGAGGGGCTACAGTTATCACCAACCTATTCTCAGCCCTCCCTTACATTGGTCAAACCATTGTAGAATGAGCCTGAGGGGGCTTCTCAGTTGACAATCCCACCCTTACTCGATTCTTTGCCCTCCACTTCCTCCTACCATTCATAATCGCAGGACTAACAATTATCCACCTTACATTTCTCCACGAATCTGGTTCAAATAATCCTCTAGGCATTTCTTCAAACTGTGACAAAATTCCCTTCCACCCCTACTTCTCTATCAAAGACGTCCTCGGTTTCGCCTTAATAATCTTTCCACTCACAACCCTCGCCCTATTTTCCCCCAATTTGCTGGGGGATCCAGAAAACTTCTCACCAGCCAATCCATTAGTTACCCCACCCCACATCAAGCCCGAATGATACTTTTTATTTGCCTACGCCATCCTCCGCTCTATTCCCAACAAATTAGGAGGCGTATTAGCTCTTGCCGCTTCCGTCCTAATCCTGTTTCTATCCCCCCTCCTTCATAAGTCAAAACAACGCTCAATAACATTCCGTCCACTCTCCCAACTACTTTTCTGAGCCCTCATCGCTAACCTTCTTATCCTAACCTGAATCGGCAGCCAACCTGTCGAACACCCATTTATTATCATTGGCCAACTAGCCTCAATCTCATACTTCACTATCATTCTCATCCTATTCCCCCTTGTCAGCGCACTAGAAAACAAGCTCCTTAATTACTAA
	'C.wallaceiB27758'	AAATTTCGGATCACTCCTTGGTATTTGCCTAGCCACACAAATTATTACCGGACTTCTCCTAGCCACCCACTACACCGCAGACACTTCTTTAGCCTTTTCATCTGTAGCACATACATGCCGAAATGTCCAATATGGCTGACTTATTCGCAACCTTCATGCAAATGGGGCTTCCTTCTTCTTCATCTGCATCTATCTTCACATCGGACGGGGTTTATTCTACGGGTCTTATCTCTTCAAGGAGACCTGAAATATTGGTGTCATCCTTCTCCTCACCCTCATAGCTACGGCTTTTGTAGGATATGTACTTCCATGAGGCCAAATATCATTTTGAGGGGCTACAGTTATCACCAACCTATTCTCAGCCCTCCCTTACATTGGTCAAACCATTGTAGAATGAGCCTGAGGGGGCTTCTCAGTTGACAATCCCACCCTTACTCGATTCTTTGCCCTCCACTTCCTCCTACCATTCATAATCGCAGGACTAACAATTATCCACCTTACATTTCTCCACGAATCTGGTTCAAATAATCCTCTAGGCATTTCTTCAAACTGTGACAAAATTCCCTTCCACCCCTACTTCTCTATCAAAGACGTCCTCGGTTTCGCCTTAATAATCTTTCCACTCACAACCCTCGCCCTATTTTCCCCCAATTTGCTGGGGGATCCAGAAAACTTCTCACCAGCCAATCCATTAGTTACCCCACCCCACATCAAGCCCGAATGATACTTTTTATTTGCCTACGCCATCCTCCGCTCTATTCCCAACAAATTAGGGGGCGTATTAGCTCTTGCCGCTTCCGTCCTAATCCTGTTTCTATCCCCCCTCCTTCATAAGTCAAAACAACGCTCAATAACATTCCGTCCACTCTCCCAACTACTTTTCTGAGCCCTCATCGCTAACCTTCTTATCCTAACCTGAATCGGCAGCCAACCTGTCGAACACCCATTTATTATCATTGGCCAACTAGCCTCAATCTCATACTTCACAATCATTCTCATCCTATTCCCCCTTGTCAGCGCACTAGAAAACAAGCTCCTTAACTACTAA
	'C.wallaceiB27759'	AAATTTCGGATCACTCCTTGGTATTTGCCTAGCCACACAAATTATTACCGGACTTCTCCTAGCCACCCACTACACCGCAGACACTTCTTTAGCCTTTTCATCTGTAGCACATACATGCCGAAATGTCCAATATGGCTGACTTATTCGCAACCTTCATGCAAATGGGGCTTCCTTCTTCTTCATCTGCATCTATCTTCACATCGGACGGGGTTTATTCTACGGGTCTTATCTCTTCAAGGAGACCTGAAATATTGGTGTCATCCTTCTCCTCACCCTCATAGCTACGGCTTTTGTAGGATATGTACTTCCATGAGGCCAAATATCATTTTGAGGGGCTACAGTTATCACCAACCTATTCTCAGCCCTCCCTTACATTGGTCAAACCATTGTAGAATGAGCCTGAGGGGGCTTCTCAGTTGACAATCCCACCCTTACTCGATTCTTTGCCCTCCACTTCCTCCTACCATTCATAATCGCAGGACTAACAATTATCCACCTTACATTTCTCCACGAATCTGGTTCAAATAATCCTCTAGGCATTTCTTCAAACTGTGACAAAATTCCCTTCCACCCCTACTTCTCTATCAAAGACGTCCTCGGTTTCGCCTTAATAATCTTTCCACTCACAACCCTCGCCCTATTTTCCCCCAATTTGCTGGGGGATCCAGAAAACTTCTCACCAGCCAATCCATTAGTTACCCCACCCCACATCAAGCCCGAATGATACTTTTTATTTGCCTACGCCATCCTCCGCTCTATTCCCAACAAATTAGGAGGCGTATTAGCTCTTGCCGCTTCCGTCCTAATCCTGTTTCTATCCCCCCTCCTTCATAAGTCAAAACAACGCTCAATAACATTCCGTCCACTCTCCCAACTACTTTTCTGAGCCCTCATCGCTAACCTTCTTATCCTAACCTGAATCGGCAGCCAACCTGTCGAACACCCATTTATTATCATTGGCCAACTAGCCTCAATCTCATACTTCACTATCATTCTCATCCTATTCCCCCTTGTCAGCGCACTAGAAAACAAGCTCCTTAATTACTAA
	'C.wallaceiB27760'	AAATTTCGGATCACTCCTTGGTATTTGCCTAGCCACACAAATTATTACCGGACTTCTCCTAGCCACCCACTACACCGCAGACACTTCTTTAGCCTTTTCATCTGTAGCACATACATGCCGAAACGTCCAATATGGCTGACTTATTCGCAACCTTCATGCAAATGGGGCTTCCTTCTTCTTCATCTGCATCTATCTTCACATCGGACGGGGTTTATTCTACGGGTCTTATCTCTTCAAGGAGACCTGAAATATTGGTGTCATCCTTCTCCTCACCCTCATAGCTACGGCTTTTGTGGGATATGTACTTCCATGAGGCCAAATATCATTTTGAGGGGCTACAGTTATCACCAACCTATTCTCAGCCCTCCCTTACATTGGTCAAACCATTGTAGAATGAGCCTGAGGGGGCTTCTCAGTTGACAATCCCACCCTTACTCGATTCTTTGCCCTCCACTTCCTCCTACCATTCATAATCGCAGGACTAACAATTATCCACCTTACATTTCTCCACGAATCTGGTTCAAATAATCCTCTAGGCATTTCTTCAAACTGTGACAAAATTCCCTTCCACCCCTACTTCTCTATCAAAGACGTCCTCGGTTTCGCCTTAATAATCTTTCCACTCACAACCCTCGCCCTATTTTCCCCCAATTTGCTGGGGGATCCAGAAAACTTCTCACCAGCCAATCCATTAGTTACCCCACCCCACATCAAGCCCGAATGATACTTTTTATTTGCCTACGCCATCCTCCGCTCTATTCCCAACAAATTAGGGGGCGTATTAGCTCTTGCCGCTTCCGTCCTAATCCTGTTTCTATCCCCCCTCCTTCATAAGTCAAAACAACGCTCAATAACATTCCGTCCACTCTCCCAACTACTTTTCTGAGCCCTCATCGCTAACCTTCTTATCCTAACCTGAATCGGCAGCCAACCTGTCGAACACCCATTTATTATCATTGGCCAACTAGCCTCAATCTCATACTTCACAATCATTCTCATCCTATTCCCCCTTGTCAGCGCACTAGAAAACAAGCTCCTTAATTACTAA
	'C.wallaceiB27861'	AAATTTCGGATCACTCCTTGGTATTTGCCTAGCCACACAAATTATTACCGGACTTCTCCTAGCCACCCACTACACCGCAGACACTTCTTTAGCCTTTTCATCTGTAGCACATACATGCCGAAACGTCCAATATGGCTGACTTATTCGCAACCTTCATGCAAATGGGGCTTCCTTCTTCTTCATCTGCATCTATCTTCACATCGGACGGGGTTTATTCTACGGGTCTTATCTCTTCAAGGAGACCTGAAATATTGGTGTCATCCTTCTCCTCACCCTCATAGCTACGGCTTTTGTGGGATATGTACTTCCATGAGGCCAAATATCATTTTGAGGGGCTACAGTTATCACCAACCTATTCTCAGCCCTCCCTTACATTGGTCAAACCATTGTAGAATGAGCCTGAGGGGGCTTCTCAGTTGACAATCCCACCCTTACTCGATTCTTTGCCCTCCACTTCCTCCTACCATTCATAATCGCAGGACTAACAATTATCCACCTTACATTTCTCCACGAATCTGGTTCAAATAATCCTCTAGGCATTTCTTCAAACTGTGACAAAATTCCCTTCCACCCCTACTTCTCTATCAAAGACGTCCTCGGTTTCGCCTTAATAATCTTTCCACTCACAACCCTCGCCCTATTTTCCCCCAATTTGCTGGGGGATCCAGAAAACTTCTCACCAGCCAATCCATTAGTTACCCCACCCCACATCAAGCCCGAATGATACTTTTTATTTGCCTACGCCATCCTCCGCTCTATTCCCAACAAATTAGGGGGCGTATTAGCTCTTGCCGCTTCCGTCCTAATCCTGTTTCTATCCCCCCTCCTTCATAAGTCAAAACAACGCTCAATAACATTCCGTCCACTCTCCCAACTACTTTTCTGAGCCCTCATCGCTAACCTTCTTATCCTAACCTGAATCGGCAGCCAACCTGTCGAACACCCATTTATTATCATTGGCCAACTAGCCTCAATCTCATACTTCACAATCATTCTCATCCTATTCCCCCTTGTCAGCGCACTAGAAAACAAGCTCCTTAATTACTAA
	'C.wallaceiB27862'	AAATTTCGGATCACTCCTTGGTATTTGCCTAGCCACACAAATTATTACCGGACTTCTCCTAGCCACCCACTACACCGCAGACACTTCTTTAGCCTTTTCATCTGTAGCACATACATGCCGAAACGTCCAATATGGCTGACTTATTCGCAACCTTCATGCAAATGGGGCTTCCTTCTTCTTCATCTGCATCTATCTTCACATCGGACGGGGTTTATTCTACGGGTCTTATCTCTTCAAGGAGACCTGAAATATTGGTGTCATCCTTCTCCTCACCCTCATAGCTACGGCTTTTGTGGGATATGTACTTCCATGAGGCCAAATATCATTTTGAGGGGCTACAGTTATCACCAACCTATTCTCAGCCCTCCCTTACATTGGTCAAACCATTGTAGAATGAGCCTGAGGGGGCTTCTCAGTTGACAATCCCACCCTTACTCGATTCTTTGCCCTCCACTTCCTCCTACCATTCATAATCGCAGGACTAACAATTATCCACCTTACATTTCTCCACGAATCTGGTTCAAATAATCCTCTAGGCATTTCTTCAAACTGTGACAAAATTCCCTTCCACCCCTACTTCTCTATCAAAGACGTCCTCGGTTTCGCCTTAATAATCTTTCCACTCACAACCCTCGCCCTATTTTCCCCCAATTTGCTGGGGGATCCAGAAAACTTCTCACCAGCCAATCCATTAGTTACCCCACCCCACATCAAGCCCGAATGATACTTTTTATTTGCCTACGCCATCCTCCGCTCTATTCCCAACAAATTAGGGGGCGTATTAGCTCTTGCCGCTTCCGTCCTAATCCTGTTTCTATCCCCCCTCCTTCATAAGTCAAAACAACGCTCAATAACATTCCGTCCACTCTCCCAACTACTTTTCTGAGCCCTCATCGCTAACCTTCTTATCCTAACCTGAATCGGCAGCCAACCTGTCGAACACCCATTTATTATCATTGGCCAACTAGCCTCAATCTCATACTTCACAATCATTCTCATCCTATTCCCCCTTGTCAGCGCACTAGAAAACAAGCTCCTTAATTACTAA
	'C.wallaceiB27863'	AAATTTCGGATCACTCCTTGGTATTTGCCTAGCCACACAAATTATTACCGGACTTCTCCTAGCCACCCACTACACCGCAGACACTTCTTTAGCCTTTTCATCTGTAGCACATACATGCCGAAACGTCCAATATGGCTGACTTATTCGCAACCTTCATGCAAATGGGGCTTCCTTCTTCTTCATCTGCATCTATCTTCACATCGGACGGGGTTTATTCTACGGGTCTTATCTCTTCAAGGAGACCTGAAATATTGGTGTCATCCTTCTCCTCACCCTCATAGCTACGGCTTTTGTGGGATATGTACTTCCATGAGGCCAAATATCATTTTGAGGGGCTACAGTTATCACCAACCTATTCTCAGCCCTCCCTTACATTGGTCAAACCATTGTAGAATGAGCCTGAGGGGGCTTCTCAGTTGACAATCCCACCCTTACTCGATTCTTTGCCCTCCACTTCCTCCTACCATTCATAATCGCAGGACTAACAATTATCCACCTTACATTTCTCCACGAATCTGGTTCAAATAATCCTCTAGGCATTTCTTCAAACTGTGACAAAATTCCCTTCCACCCCTACTTCTCTATCAAAGACGTCCTCGGTTTCGCCTTAATAATCTTTCCACTCACAACCCTCGCCCTATTTTCCCCCAATTTGCTGGGGGATCCAGAAAACTTCTCACCAGCCAATCCATTAGTTACCCCACCCCACATCAAGCCCGAATGATACTTTTTATTTGCCTACGCCATCCTCCGCTCTATTCCCAACAAATTAGGGGGCGTATTAGCTCTTGCCGCTTCCGTCCTAATCCTGTTTCTATCCCCCCTCCTTCATAAGTCAAAACAACGCTCAATAACATTCCGTCCACTCTCCCAACTACTTTTCTGAGCCCTCATCGCTAACCTTCTTATCCTAACCTGAATCGGCAGCCAACCTGTCGAACACCCATTTATTATCATTGGCCAACTAGCCTCAATCTCATACTTCACAATCATTCTCATCCTATTCCCCCTTGTCAGCGCACTAGAAAACAAGCTCCTTAATTACTAA
	'C.wallaceiB27914'	AAATTTCGGATCACTCCTTGGTATTTGCCTAGCCACACAAATTATTACCGGACTTCTCCTAGCCACCCACTACACCGCAGACACTTCTTTAGCCTTTTCATCTGTAGCACATACATGCCGAAACGTCCAATATGGCTGACTTATTCGCAACCTTCATGCAAATGGGGCTTCCTTCTTCTTCATCTGCATCTATCTTCACATCGGACGGGGTTTATTCTACGGGTCTTATCTCTTCAAGGAGACCTGAAATATTGGTGTCATCCTTCTCCTCACCCTCATAGCTACGGCTTTTGTGGGATATGTACTTCCATGAGGCCAAATATCATTTTGAGGGGCTACAGTTATCACCAACCTATTCTCAGCCCTCCCTTACATTGGTCAAACCATTGTAGAATGAGCCTGAGGGGGCTTCTCAGTTGACAATCCCACCCTTACTCGATTCTTTGCCCTCCACTTCCTCCTACCATTCATAATCGCAGGACTAACAATTATCCACCTTACATTTCTCCACGAATCTGGTTCAAATAATCCTCTAGGCATTTCTTCAAACTGTGACAAAATTCCCTTCCACCCCTACTTCTCTATCAAAGACGTCCTCGGTTTCGCCTTAATAATCTTTCCACTCACAACCCTCGCCCTATTTTCCCCCAATTTGCTGGGGGATCCAGAAAACTTCTCACCAGCCAATCCATTAGTTACCCCACCCCACATCAAGCCCGAATGATACTTTTTATTTGCCTACGCCATCCTCCGCTCTATTCCCAACAAATTAGGGGGCGTATTAGCTCTTGCCGCTTCCGTCCTAATCCTGTTTCTATCCCCCCTCCTTCATAAGTCAAAACAACGCTCAATAACATTCCGTCCACTCTCCCAACTACTTTTCTGAGCCCTCATCGCTAACCTTCTTATCCTAACCTGAATCGGCAGCCAACCTGTCGAACACCCATTTATTATCATTGGCCAACTAGCCTCAATCTCATACTTCACAATCATTCTCATCCTATTCCCCCTTGTCAGCGCACTAGAAAACAAGCTCCTTAATTACTAA
	'C.wallaceiB27917'	AAATTTCGGATCACTCCTTGGTATTTGCCTAGCCACACAAATTATTACCGGACTTCTCCTAGCCACCCACTACACCGCAGACACTTCTTTAGCCTTTTCATCTGTAGCACATACATGCCGAAACGTCCAATATGGCTGACTTATTCGCAACCTTCATGCAAATGGGGCTTCCTTCTTCTTCATCTGCATCTATCTTCACATCGGACGGGGTTTATTCTACGGGTCTTATCTCTTCAAGGAGACCTGAAATATTGGTGTCATCCTTCTCCTCACCCTCATAGCTACGGCTTTTGTGGGATATGTACTTCCATGAGGCCAAATATCATTTTGAGGGGCTACAGTTATCACCAACCTATTCTCAGCCCTCCCTTACATTGGTCAAACCATTGTAGAATGAGCCTGAGGGGGCTTCTCAGTTGACAATCCCACCCTTACTCGATTCTTTGCCCTCCACTTCCTCCTACCATTCATAATCGCAGGACTAACAATTATCCACCTTACATTTCTCCACGAATCTGGTTCAAATAATCCTCTAGGCATTTCTTCAAACTGTGACAAAATTCCCTTCCACCCCTACTTCTCTATCAAAGACGTCCTCGGTTTCGCCTTAATAATCTTTCCACTCACAACCCTCGCCCTATTTTCCCCCAATTTGCTGGGGGATCCAGAAAACTTCTCACCAGCCAATCCATTAGTTACCCCACCCCACATCAAGCCCGAATGATACTTTTTATTTGCCTACGCCATCCTCCGCTCTATTCCCAACAAATTAGGGGGCGTATTAGCTCTTGCCGCTTCCGTCCTAATCCTGTTTCTATCCCCCCTCCTTCATAAGTCAAAACAACGCTCAATAACATTCCGTCCACTCTCCCAACTACTTTTCTGAGCCCTCATCGCTAACCTTCTTATCCTAACCTGAATCGGCAGCCAACCTGTCGAACACCCATTTATTATCATTGGCCAACTAGCCTCAATCTCATACTTCACAATCATTCTCATCCTATTCCCCCTTGTCAGCGCACTAGAAAACAAGCTCCTTAATTACTAA
	'C.wallaceiB27926'	AAATTTCGGATCACTCCTTGGTATTTGCCTAGCCACACAAATTATTACCGGACTTCTCCTAGCCACCCACTACACCGCAGACACTTCTTTAGCCTTTTCATCTGTAGCACATACATGCCGAAACGTCCAATATGGCTGACTTATTCGCAACCTTCATGCAAATGGGGCTTCCTTCTTCTTCATCTGCATCTATCTTCACATCGGACGGGGTTTATTCTACGGGTCTTATCTCTTCAAGGAGACCTGAAATATTGGTGTCATCCTTCTCCTCACCCTCATAGCTACGGCTTTTGTGGGATATGTACTTCCATGAGGCCAAATATCATTTTGAGGGGCTACAGTTATCACCAACCTATTCTCAGCCCTCCCTTACATTGGTCAAACCATTGTAGAATGAGCCTGAGGGGGCTTCTCAGTTGACAATCCCACCCTTACTCGATTCTTTGCCCTCCACTTCCTCCTACCATTCATAATCGCAGGACTAACAATTATCCACCTTACATTTCTCCACGAATCTGGTTCAAATAATCCTCTAGGCATTTCTTCAAACTGTGACAAAATTCCCTTCCACCCCTACTTCTCTATCAAAGACGTCCTCGGTTTCGCCTTAATAATCTTTCCACTCACAACCCTCGCCCTATTTTCCCCCAATTTGCTGGGGGATCCAGAAAACTTCTCACCAGCCAATCCATTAGTTACCCCACCCCACATCAAGCCCGAATGATACTTTTTATTTGCCTACGCCATCCTCCGCTCTATTCCCAACAAATTAGGGGGCGTATTAGCTCTTGCCGCTTCCGTCCTAATCCTGTTTCTATCCCCCCTCCTTCATAAGTCAAAACAACGCTCAATAACATTCCGTCCACTCTCCCAACTACTTTTCTGAGCCCTCATCGCTAACCTTCTTATCCTAACCTGAATCGGCAGCCAACCTGTCGAACACCCATTTATTATCATTGGCCAACTAGCCTCAATCTCATACTTCACAATCATTCTCATCCTATTCCCCCTTGTCAGCGCACTAGAAAACAAGCTCCTTAATTACTAA
	'C.brunneipectusB25499'	AAATTTTGGGTCACTCCTTGGTATCTGCCTTGCCACACAAATTATTACAGGACTTCTCCTAGCCACCCACTACACCGCAGACACTTCTCTAGCTTTCTCATCTGTAGCCCATACATGCCGAAACGTCCAATACGGCTGACTTATCCGCAACCTCCATGCAAATGGAGCCTCTTTCTTCTTCATCTGCATCTACCTTCACATCGGACGAGGCTTATTTTATGGGTCTTATCTCTTCAAAGAAACCTGAAATATTGGTGTTATCCTCCTCCTTACCCTCATAGCTACAGCTTTCGTGGGATATGTTCTTCCATGAGGTCAAATATCATTTTGAGGGGCTACAGTCATCACTAATTTGTTCTCAGCCCTTCCTTACATCGGCCAAACCATTGTAGAATGAGCTTGAGGAGGCTTCTCAGTTGACAACCCCACCCTCACTCGATTTTTTGCCCTTCATTTCCTCCTACCATTTATAATCGCAGGACTGACAATTATTCACCTCACATTTCTCCACGAATCTGGTTCAAACAACCCCCTAGGTATTTCTTCAAACTGTGACAAAATTCCCTTCCACCCCTATTTCTCCATCAAAGACACCCTTGGTTTCGCTTTAATAATTCTCCCACTCACAACCCTTGCTCTATTTTCCCCTAACTTGCTAGGAGACCCAGAAAACTTCTCCCCAGCCAATCCACTAGTTACCCCACCCCACATTAAGCCCGAATGATACTTCTTATTTGCTTACGCCATCCTGCGCTCCATTCCCAACAAATTAGGGGGTGTGTTAGCCCTTGCTGCTTCCGTCCTAATTCTATTCCTATCCCCCCTTCTTCACAACTCAAAACAACGCTCAATAACATTCCGCCCGCTCTCCCAACTACTCTTCTGGGCCCTCGTTGCTAACCTCCTTGTCCTAACCTGAATCGGCAGCCAACCCGTCGAACATCCATTTATTATCATCGGCCAACTAGCCTCAATCTCATACTTCATAATTATTCTCATCCTATTCCCTCTTGTCAGCGCACTAGAAAACAAGCTCCTTAACTACTAA

;
end;
