# Supplementary material for: A latitudinal phylogeographic diversity gradient in birds
Source: PLoS Biol. 2017 Apr 13;15(4):e2001073. doi: 10.1371/journal.pbio.2001073 (PMC5390966; doi:10.1371/journal.pbio.2001073)
Supplement: S1 Data — (ZIP) [file pbio.2001073.s015.zip › S1_Data/Cardellina-pusilla.nex]

#NEXUS
Begin data;
	Dimensions ntax=41 nchar=316;
	Format datatype=DNA gap=- missing=?;
	Matrix
Wilsonia_pusilla_AF499591	AAACTTCGGATCACTACTAGGCATTTGCCTAATTACCCAAATTGTCACAGGTCTCCTACTAGCCATGCATTACACAGCAGACACTAACCTCGCCTTTTCCTCTGTTGCTCACATATGCCGAGACGTACAATTCGGCTGACTCATCCGCAACCTACACGCAAACGGAGCCTCCTTTTTCTTCATTTGCATCTACCTACATATCGGCCGAGGACTCTACTACGGCTCGTATCTAAACAAAGAAACCTGAAACGTCGGAGTCATTCTCCTACTAACCCTCATAGCAACTGCTTTCGTAGGATACGTCCTACCATGAGGA
Wilsonia_pusilla_AF499592	AAACTTCGGATCACTACTAGGCATTTGCCTAATTACCCAAATTGTCACAGGTCTCCTACTAGCCATGCATTACACAGCAGACACTAACCTCGCCTTTTCCTCTGTTGCTCACATATGCCGAGACGTACAATTCGGCTGACTCATCCGCAACCTACACGCAAACGGAGCCTCCTTTTTCTTCATTTGCATCTACCTACATATCGGCCGAGGACTCTACTACGGCTCGTATCTAAACAAAGAAACCTGAAACGTCGGAGTCATTCTCCTCCTAACCCTCATAGCAACTGCTTTCGTAGGATACGTCCTACCATGAGGA
Wilsonia_pusilla_AF499581	AAACTTCGGATCACTACTAGGCATTTGCCTAATTACCCAAATTGTCACAGGTCTCCTACTAGCCATGCATTACACAGCAGACACTAACCTCGCCTTTTCCTCTGTTGCTCACATATGCCGAGACGTACAATTCGGCTGACTCATCCGCAACCTACACGCAAACGGAGCCTCCTTTTTCTTCATTTGCATCTACCTACATATCGGCCGAGGACTCTACTACGGTTCATATCTAAACAAAGAAACCTGAAACGTCGGAGTCATTCTCCTCCTAACCCTCATAGCAACTGCTTTCGTAGGATACGTCCTACCATGAGGA
Wilsonia_pusilla_AF499589	AAACTTCGGATCACTGCTAGGCATTTGCCTAATTACCCAAATTGTCACAGGTCTCCTACTAGCCATGCATTACACAGCAGACACTAACCTCGCCTTTTCCTCTGTTGCTCACATATGCCGAGACGTACAATTCGGCTGACTCATCCGCAACCTACACGCAAACGGAGCCTCCTTTTTCTTCATTTGCATCTACCTACATATCGGCCGAGGACTCTACTACGGTTCGTATCTAAACAAAGAAACCTGAAACGTCGGAGTCATTCTCCTCCTAACCCTCATAGCAACTGCTTTCGTAGGATACGTCCTACCATGAGGA
Wilsonia_pusilla_AF499579	AAACTTCGGATCACTGCTAGGCATTTGCCTAATTACCCAAATTGTCACAGGTCTCCTACTAGCCATGCATTACACAGCAGACACTAACCTCGCCTTTTCCTCTGTTGCTCACATATGCCGAGACGTACAATTCGGCTGACTCATCCGCAACCTACACGCAAACGGAGCCTCCTTTTTCTTCATTTGCATCTACCTACATATCGGCCGAGGACTCTACTACGGTTCATATCTAAACAAAGAAACCTGAAACGTCGGAGTCATTCTCCTCCTAACCCTCATAGCAACTGCTTTCGTAGGATACGTCCTACCATGAGGA
Wilsonia_pusilla_AF499583	AAACTTCGGATCACTACTAGGCATTTGCCTAATTACCCAAATTGTCACAGGCCTCCTACTAGCCATGCATTACACAGCAGACACTAACCTCGCCTTTTCCTCTGTTGCTCACATATGCCGAGACGTACAATTCGGCTGACTCATCCGCAACCTACACGCAAACGGAGCCTCCTTTTTCTTCATTTGCATCTACCTACATATCGGCCGAGGACTCTACTACGGTTCGTATCTAAACAAAGAAACCTGAAACGTCGGAGTCATTCTCCTCCTAACCCTCATAGCAACTGCTTTCGTAGGATACGTCCTACCATGAGGA
Wilsonia_pusilla_AF499585	AAACTTCGGATCACTACTAGGCATTTGCCTAATTACCCAAATTGTCACAGGTCTCCTACTAGCCATGCATTACACAGCAGACACTAACCTCGCCTTTTCCTCTGTTGCTCACATATGCCGAGACGTACAATTCGGCTGACTCATCCGCAACCTACACGCAAACGGAGCCTCCTTTTTCTTCATTTGCATCTACCTACATATCGGCCGAGGACTCTACTACGGTTCGTACCTAAACAAAGAAACCTGAAACGTCGGAGTCATTCTCCTCCTAACCCTCATAGCAACTGCTTTCGTAGGATACGTCCTACCATGAGGA
Wilsonia_pusilla_AF499586	AAACTTCGGATCACTACTAGGCATTTGCCTAATTACCCAAATTGTCACAGGTCTCCTACTAGCCATGCATTACACAGCAGACACTAACCTCGCCTTTTCCTCTGTTGCTCACATATGCCGAGACGTACAATTCGGCTGACTCATCCGCAACCTACACGCAAACGGAGCCTCCTTTTTCTTCATTTGCATCTACCTACACATCGGCCGAGGACTCTACTACGGTTCGTATCTAAACAAAGAAACCTGAAACGTCGGAGTCATTCTCCTCCTAACCCTCATAGCAACTGCTTTCGTAGGATACGTCCTACCATGAGGA
Wilsonia_pusilla_AF499593	AAACTTCGGATCACTACTAGGCATTTGCCTAATTACCCAAATTGTCACAGGTCTCCTACTAGCCATGCATTACACAGCAGACACTAACCTCGCCTTTTCCTCTGTTGCTCACATATGCCGAGACGTACAATTCGGCTGACTCATCCGCAACCTACACGCAAACGGAGCCTCCTTTTTCTTCATTTGCATCTACCTACATATCGGCCGAGGACTCTACTACGGTTCGTATCTAAACAAAGAAACCTGAAATGTCGGAGTCATTCTCCTCCTAACCCTCATAGCAACTGCTTTCGTAGGATACGTCCTACCATGAGGA
Wilsonia_pusilla_AF499590	AAACTTCGGATCACTACTAGGCATTTGCCTAATTACCCAAATTGTCACAGGTCTCCTACTAGCCATGCATTACACAGCAGACACTAACCTCGCCTTTTCCTCTGTTGCTCACATATGCCGAGACGTACAATTCGGCTGACTCATCCGCAACCTACACGCAAACGGAGCCTCCTTTTTCTTCATTTGCATCTACCTACATATCGGCCGAGGACTCTACTACGGTTCGTATCTAAACAAAGAAACCTGAAACGTCGGAGTCATTCTCCTCCTAACCCTCATAGCAACTGCTTTCGTAGGATACGTCCTACCATGAGGA
Wilsonia_pusilla_AF499584	AAACTTCGGATCGCTGCTAGGCATTTGCCTAATTACTCAAATTGTCACAGGTCTCCTACTAGCCATACACTATACAGCTGACACTAACCTCGCCTTTTCCTCTGTTGCTCACATATGCCGAGACGTACAATTCGGTTGACTCATCCGCAATCTACACGCAAACGGAGCCTCCTTTTTCTTCATCTGCATCTACCTACATATCGGCCGAGGACTCTACTACGGTTCATATCTCAACAAAGAGACCTGAAACGTCGGAGTCATTCTCCTCCTAACCCTCATAGCAACTGCCTTCGTAGGATACGTCCTACCATGAGGA
Wilsonia_pusilla_AF499576	AAACTTCGGATCGCTGCTAGGCATTTGCCTAATTACTCAAATTGTCACAGGTCTCCTACTAGCCATACACTATACAGCTGACACTAACCTCGCCTTTTCCTCTGTTGCTCACATATGCCGAGACGTACAATTCGGTTGACTCATCCGCAACCTACACGCAAACGGAGCCTCCTTTTTCTTCATCTGCATCTACCTACATATCGGCCGAGGACTCTACTACGGCTCATATCTCAACAAAGAGACCTGAAACGTCGGAGTCATTCTCCTCCTAGCCCTCATAGCAACTGCTTTCGTAGGATACGTCCTACCATGAGGA
Wilsonia_pusilla_AF499577	AAACTTCGGATCGCTGCTAGGCATTTGCCTAATTACTCAAATTGTCACAGGTCTCCTACTAGCCATACACTATACAGCTGACACTAACCTCGCCTTTTCCTCTGTTGCTCACATATGCCGAGACGTACAATTCGGTTGACTCATCCGCAACCTACACGCAAACGGAGCCTCCTTTTTCTTCATCTGCATCTACCTACATATCGGCCGAGGACTCTACTACGGTTCATATCTCAACAAAGAGACCTGAAACGTCGGAGTCATTCTCCTCCTAGCCCTCATAGCAACTGCTTTCGTAGGATACGTCCTACCATGAGGA
Wilsonia_pusilla_AF499573	AAACTTCGGATCCCTGCTAGGCATTTGCCTAATTACCCAAATTGTCACAGGTCTCCTACTAGCCATACACTATACAGCTGACACTAACCTCGCCTTTTCCTCTGTTGCCCACATATGCCGAGACGTACAATTCGGTTGACTCATCCGCAACCTACACGCAAACGGAGCCTCCTTTTTCTTCATCTGCATCTACCTACATATCGGCCGAGGACTCTACTACGGTTCATATCTTAACAAAGAGACCTGAAATGTCGGAGTCATTCTCCTCCTAACCCTCATAGCAACTGCTTTCGTAGGATACGTCCTACCATGAGGA
Wilsonia_pusilla_AF499580	AAACTTCGGATCGCTACTAGGCATTTGCCTAATTACTCAAATTGTCACAGGTCTCCTACTAGCCATACACTATACAGCTGACACTAACCTCGCCTTTTCCTCTGTTGCTCACATATGCCGAGACGTACAATTCGGTTGACTCATCCGCAACCTACACGCAAACGGAGCCTCCTTTTTCTTCATCTGCATCTACCTACATATCGGCCGAGGACTCTACTACGGTTCATATCTTAACAAAGAGACTTGAAACGTCGGAGTCATTCTCCTCCTAACCCTCATAGCAACTGCTTTCGTAGGATACGTCCTACCATGAGGA
Wilsonia_pusilla_AF499595	AAACTTCGGATCGCTGCTAGGCATTTGCCTAATTACTCAAATTGTCACAGGTCTCCTACTAGCCATACACTATACAGCTGACACTAACCTCGCCTTTTCCTCTGTTGCTCACATATGCCGAGACGTACAATTCGGTTGACTCATCCGCAACCTACACGCAAACGGAGCCTCCTTTTTCTTCATCTGCATCTACCTACATATCGGCCGAGGACTCTACTACGGTTCATACCTTAACAAAGAAACCTGAAACGTCGGAGTCATTCTCCTCCTAACCCTCATAGCAACTGCTTTCGTAGGATACGTCCTACCATGAGGA
Wilsonia_pusilla_AF499582	AAACTTCGGATCGCTGCTAGGCATTTGCCTAATTACTCAAATTGTCACAGGTCTCCTACTAGCCATACACTATACAGCTGACACTAACCTCGCCTTTTCCTCTGTTGCTCACATATGCCGAGACGTACAATTCGGTTGACTCATCCGCAACCTACACGCAAACGGAGCCTCCTTCTTCTTCATCTGCATCTACCTACATATCGGCCGAGGACTCTACTACGGTTCATATCTTAACAAAGAGACCTGAAACGTCGGAGTCATTCTCCTCCTAACCCTCATAGCAACTGCTTTCGTAGGATACGTCCTACCATGAGGA
Wilsonia_pusilla_AF499587	AAACTTCGGATCGCTGCTAGGCATTTGCCTAATTACTCAAATTGTCACAGGTCTCCTACTAGCCATACACTATACAGCTGACACTAACCTCGCCTTTTCCTCTGTTGCCCACATATGCCGAGACGTACAATTCGGCTGACTCATCCGCAACCTACACGCAAACGGAGCCTCCTTCTTCTTCATCTGCATCTACCTACATATCGGCCGAGGACTCTACTACGGTTCATATCTTAACAAAGAGACCTGAAACGTCGGAGTCATTCTCCTCCTAACCCTCATAGCAACTGCTTTCGTAGGATACGTCCTACCATGAGGA
Wilsonia_pusilla_AF499588	AAACTTCGGATCGCTGCTAGGCATTTGCCTAATTACTCAAATTGTCACAGGTCTCCTACTAGCCATACACTATACAGCTGACACTAACCTCGCCTTTTCCTCTGTTGCTCACATATGCCGAGACGTACAATTCGGCTGACTCATCCGCAACCTACACGCAAACGGAGCCTCCTTCTTCTTCATCTGCATCTACCTACATATCGGCCGAGGACTCTACTACGGTTCATATCTTAACAAAGAGACCTGAAACGTCGGAGTCATTCTCCTCCTAACCCTCATAGCAACTGCTTTCGTAGGATACGTCCTACCATGAGGA
Wilsonia_pusilla_AF499565	AAACTTCGGATCGCTGCTAGGCATTTGCCTAATTACTCAAATTGTCACAGGTCTCCTACTAGCCATACACTATACAGCTGACACTAACCTCGCCTTTTCCTCTGTTGCTCACATATGCCGAGACGTACAATTCGGTTGACTCATCCGCAACCTACACGCAAACGGAGCCTCATTTTTCTTCATCTGCATCTACCTACACATCGGCCGAGGACTCTACTACGGTTCATATCTTAACAAAGAGACCTGAAACGTCGGAGTCATTCTCCTCCTAACCCTCATAGCAACTGCTTTCGTAGGATACGTCCTACCATGAGGA
Wilsonia_pusilla_AF499570	AAACTTCGGATCGCTGCTAGGCATTTGCCTAATTACTCAAATTGTCACAGGTCTCCTACTAGCCATACACTATACAGCTGACACTAACCTCGCCTTTTCCTCTGTTGCTCACATATGCCGAGACGTACAATTCGGTTGACTCATCCGCAACCTACACGCAAACGGAGCCTCCTTTTTCTTCATCTGCATCTACCTACACATCGGCCGAGGACTCTACTACGGTTCATATCTTAACAAAGAGACCTGAAACGTCGGAGTCATTCTCCTCCTAACCCTCATAGCAACTGCTTTCGTAGGATACGTCCTACCATGAGGA
Wilsonia_pusilla_AF499574	AAACTTCGGATCGCTGCTAGGCATTTGCCTAATTACTCAAATTGTCACAGGTCTCCTACTAGCCATACACTATACAGCTGACACTAACCTCGCCTTTTCCTCTGTTGCCCACATATGCCGAGACGTACAATTCGGTTGACTCATCCGCAACCTACACGCAAACGGAGCCTCCTTTTTCTTCATCTGCATCTACCTACATATCGGCCGAGGACTCTACTACGGTTCATATCTTAACAAAGAGACCTGAAACGTCGGAGTCATTCTCCTCCTAACCCTCATAGCAACTGCTTTCGTAGGATACGTCCTACCATGAGGA
Wilsonia_pusilla_AF499578	AAACTTCGGATCGCTGCTAGGCATCTGCCTAATTACTCAAATTGTCACAGGTCTCCTACTAGCCATACACTATACAGCTGACACTAACCTCGCCTTTTCCTCTGTTGCTCACATATGCCGAGACGTACAATTCGGTTGACTCATCCGCAACCTACACGCAAACGGAGCCTCCTTTTTCTTCATCTGCATCTACCTACATATCGGCCGAGGACTCTACTACGGTTCATATCTTAACAAAGAGACCTGAAACGTCGGAGTCATTCTCCTCCTAACCCTCATAGCAACTGCTTTCGTAGGATACGTCCTACCATGAGGA
Wilsonia_pusilla_AF499564	AAACTTCGGATCGCTGCTAGGCATTTGCCTAATTACTCAAATTGTCACAGGTCTCCTACTAGCCATACACTATACAGCTGACACTAACCTCGCCTTTTCCTCTGTTGCTCACATATGCCGAGACGTACAATTCGGTTGACTCATCCGCAACTTACACGCAAACGGAGCCTCCTTTTTCTTCATCTGCATCTACCTACATATCGGCCGAGGACTCTACTACGGTTCATATCTTAACAAAGAGACCTGAAACGTCGGAGTCATTCTCCTCCTAACCCTCATAGCAACTGCTTTCGTAGGATACGTCCTACCATGAGGA
Wilsonia_pusilla_AF499563	AAACTTCGGATCGCTGCTAGGCATTTGCCTAATTACTCAAATTGTCACAGGTCTCCTACTAGCCATACACTATACAGCTGACACTAACCTCGCCTTTTCCTCTGTTGCTCACATATGCCGAGACGTACAATTCGGTTGACTCATCCGCAACCTACACGCAAACGGAGCCTCCTTTTTCTTCATCTGCATCTACCTACATATCGGCCGAGGACTCTACTACGGTTCATATCTTAACAAAGAGACCTGAAACGTCGGAGTCATTCTCCTCCTAACCCTCATAGCAACTGCTTTCGTAGGATACGTCCTACCATGAGGA
Wilsonia_pusilla_AF499572	AAACTTCGGATCCCTGCTAGGCATTTGCCTAATTACCCAAATTGTCACAGGTCTCCTACTAGCCATACACTATACAGCTGACACTAACCTCGCCTTTTCCTCTGTTGCTCACATATGCCGAGACGTACAATTCGGTTGACTCATCCGCAACCTACACGCAAACGGAGCCTCCTTTTTCTTCATCTGCATCTACCTACATATCGGCCGAGGACTCTACTACGGTTCATATCTTAACAAAGAGACCTGAAACGTTGGAGTCATTCTCCTCCTAACCCTCATAGCAACTGCTTTCGTAGGATACGTCCTACCATGAGGA
Wilsonia_pusilla_AF499569	AAACTTCGGATCCCTGCTAGGCATTTGCCTAATTACCCAAATTGTCACAGGTCTCCTACTAGCCATACACTATACAGCTGACACTAACCTCGCCTTTTCCTCTGTTGCTCACATATGCCGAGACGTACAATTCGGTTGACTCATCCGCAACCTACACGCAAACGGAGCCTCCTTTTTCTTCATCTGCATCTACCTACATATCGGCCGAGGACTCTACTACGGTTCATACCTTAACAAAGAGACCTGAAACGTCGGAGTCATTCTCCTCCTAACCCTCATAGCAACTGCTTTCGTAGGATACGTCCTACCATGAGGA
Wilsonia_pusilla_AF499571	AAACTTCGGATCCCTGCTAGGCATTTGCCTAATTACCCAAATTGTCACAGGTCTCCTACTAGCCATACACTATACAGCTGACACTAACCTCGCCTTTTCCTCTGTTGCTCACATATGCCGAGACGTACAATTCGGTTGACTCATCCGCAACCTACACGCAAACGGAGCCTCCTTTTTCTTCATCTGCATCTACCTACATATCGGCCGAGGACTCTACTACGGTTCATATCTTAACAAAGAGACCTGAAACGTCGGAGTCATTCTCCTCCTAACCCTCATAGCAACTGCTTTCGTAGGATACGTCCTACCATGAGGA
Wilsonia_pusilla_AF499568	AAACTTCGGATCGCTGCTAGGCATTTGCCTAATTACCCAAATTGTCACAGGTCTCCTACTAGCCATACACTATACAGCTGACACTAACCTCGCCTTTTCCTCTGTTGCTCACATATGCCGAGACGTACAATTCGGCTGACTCATCCGCAACCTACACGCAAACGGAGCCTCCTTTTTCTTCATCTGCATCTACCTACATATCGGCCGAGGACTCTACTACGGTTCATATCTTAACAAAGAGACCTGAAACGTCGGAGTCATTCTCCTCCTAACCCTCATAGCAACTGCTTTCGTAGGATACGTCCTACCATGAGGA
Wilsonia_pusilla_AF499566	AAACTTCGGATCGCTGCTAGGCATTTGCCTAATTACTCAAATTGTCACAGGTCTCCTACTAGCCATACACTATACAGCTGACACTAACCTCGCCTTTTCCTCTGTTGCTCACATATGCCGAGACGTACAATTCGGCTGACTCATCCGCAACCTACACGCAAACGGAGCCTCCTTTTTCTTCATCTGCATCTACCTACATATCGGCCGAGGACTCTACTACGGTTCATATCTTAACAAAGAGACCTGAAACGTCGGAGTCATTCTCCTCCTAACCCTCATAGCAACTGCTTTCGTAGGATACGTCCTACCATGAGGA
Wilsonia_pusilla_AF499594	AAACTTCGGATCGCTGCTAGGCATTTGCCTAATTACCCAAATTGTCACAGGTCTCCTACTAGCCATACACTATACAGCTGACACTAACCTCGCCTTTTCCTCTGTTGCTCACATATGCCGAGACGTACAATTCGGTTGACTCATCCGCAACCTACACGCAAACGGAGCCTCCTTTTTCTTCATCTGCATCTACCTACATATCGGCCGAGGACTCTACTACGGTTCATATCTTAACAAAGAAACCTGAAACGTCGGAGTCATTCTCCTCCTAACCCTCATAGCAACTGCTTTCGTAGGATACGTCCTACCATGAGGA
Wilsonia_pusilla_AF499567	AAACTTCGGATCGCTGCTAGGCATTTGCCTAATTACCCAAATTGTCACAGGTCTCCTACTAGCCATACACTATACAGCTGACACTAACCTCGCCTTTTCCTCTGTTGCTCACATATGCCGAGACGTACAATTCGGTTGACTCATCCGCAACCTACACGCAAACGGAGCCTCCTTTTTCTTCATCTGCATCTACCTACATATCGGCCGAGGACTCTACTACGGTTCATATCTTAACAAAGAGACTTGAAACGTCGGAGTCATTCTCCTCCTAACCCTCATAGCAACTGCTTTCGTAGGATACGTCCTACCATGAGGA
Wilsonia_pusilla_AF499575	AAACTTCGGATCGCTGCTAGGCATTTGCCTAATTACCCAAATTGTCACAGGTCTCCTACTAGCCATACACTATACAGCTGACACTAACCTCGCCTTTTCCTCTGTTGCTCACATATGCCGAGACGTACAATTCGGTTGACTCATCCGCAACCTACACGCAAACGGAGCCTCCTTTTTCTTCATCTGCATCTACCTACATATCGGCCGAGGACTCTACTACGGTTCATATCTTAACAAAGAGACCTGAAACGTCGGAGTCATTCTCCTCCTAACCCTCATAGCAACTGCTTTCGTAGGATACGTCCTACCATGAGGA
Wilsonia_canadensis_AF383016	AAACTTCGGATCCCTGCTAGGCATTTGCTTAATTACCCAAATTGTCACAGGTCTCCTACTCGCCATACACTACACAGCAGACACTAATCTAGCTTTCTCCTCCGTAGCCCATATATGCCGAGACGTACAATTCGGCTGACTCATCCGCAACCTACATGCAAACGGAGCCTCCTTCTTCTTCATCTGCATCTACTTACATATCGGCCGAGGACTCTACTACGGTTCATACCTAAACAAAGAAACCTGAAACGTGGGAGTTATTCTTCTCTTAACCCTCATAGCAACTGCTTTCGTAGGATATGTCCTACCATGAGGA
Wilsonia_canadensis_AY216853	AAACTTCGGATCCCTGCTAGGCATTTGCTTAATTACCCAAATTGTCACAGGCCTCCTACTCGCCATACACTACACAGCAGACACTAACCTAGCTTTCTCCTCCGTAGCCCATATATGCCGAGACGTACAATTCGGCTGACTCATCCGCAACCTACATGCAAACGGAGCCTCCTTCTTCTTCATCTGCATCTACTTACACATCGGCCGAGGACTCTACTACGGTTCGTACCTAAACAAAGAAACCTGAAACGTGGGAGTTATTCTTCTCTTAACCCTTATAGCAACTGCTTTCGTAGGATATGTCCTACCATGAGGA
Cardellina_rubrifrons_AF383026	AAACTTCGGATCCCTGCTAGGCATTTGCCTAATTACTCAAATCGTCACAGGTCTCCTACTAGCTATACACTACACAGCAGACACTAACCTCGCCTTCTCCTCCGTTGCCCACATATGCCGAGACGTACAATTCGGCTGACTCATCCGCAACCTACACGCAAACGGAGCCTCTTTCTTCTTCATCTGCATTTACCTCCATATCGGCCGAGGCCTCTACTACGGTTCATACCTAAACAAAGAAACCTGAAATGTTGGAGTCATTCTTCTCTTAACCCTCATAGCAACTGCTTTCGTAGGATATGTCCTACCATGAGGA
Cardellina_rubrifrons_AY216857	AAACTTCGGATCCCTGCTAGGCATTTGCCTAATTACTCAAATCGTCACAGGTCTCCTACTAGCTATACACTACACAGCAGACACTAACCTCGCCTTCTCCTCCGTTGCCCACATATGCCGAGACGTACAATTCGGCTGACTCATCCGCAACCTACACGCAAACGGAGCCTCTTTCTTCTTCATCTGCATTTACCTCCATATCGGCCGAGGCCTCTACTACGGTTCATACCTAAACAAAGAAACCTGAAATGTTGGAGTCATTCTTCTCTTAACCCTCATAGCAACTGCTTTCGTAGGATATGTCCTACCATGAGGA
Ergaticus_ruber_JQ282553	----------------------------------------------------------------------------------------------------------------------CGAGACGTACAATTCGGCTGACTCATTCGAAACCTACACGCAAACGGAGCCTCTTTCTTCTTCATCTGCATTTACTTACACATCGGCCGAGGACTCTACTATGGTTCATACCTAAACAAAGAAACCTGAAACGTCGGAGTCATTCTTCTCTTAACCCTCATAGCAACTGCTTTCGTAGGATATGTCCTACCATGAGGA
Ergaticus_ruber_JQ282492	----------------------------------------------------------------------------------------------------------------------CGAGACGTACAATTCGGCTGACTCATTCGAAACCTACACGCAAACGGAGCCTCTTTCTTCTTCATCTGCATCTACTTACACATCGGCCGAGGACTCTACTATGGTTCATACCTAAACAAAGAAACCTGAAACGTCGGAGTCATTCTTCTCTTAACCCTCATAGCAACTGCTTTCGTAGGATATGTCCTACCATGAGGA
Ergaticus_versicolor_JQ282547	----------------------------------------------------------------------------------------------------------------------CGAGACGTACAATTCGGCTGACTCATTCGAAACCTACACGCAAACGGAGCCTCTTTCTTCTTCATCTGCATCTACTTACACATCGGCCGAGGACTCTACTATGGTTCATACCTAAACAAAGAAACCTGAAACGTCGGAGTCATTCTTCTCTTAACCCTCATAGCAACCGCTTTCGTAGGGTATGTCCTACCATGAGGA
Ergaticus_versicolor_JQ282546	----------------------------------------------------------------------------------------------------------------------CGAGACGTACAATTCGGCTGACTCATTCGAAACCTACACGCAAACGGAGCCTCTTTCTTCTTCATCTGCATCTACTTACACATCGGCCGAGGACTCTACTATGGTTCATACCTAAACAAAGAAACCTGAAACGTCGGAGTCATTCTTCTCTTAACCCTCATAGCAACCGCTTTCGTAGGGTATGTCCTACCATGAGGA
	;
End;
