# Supplementary material for: A latitudinal phylogeographic diversity gradient in birds
Source: PLoS Biol. 2017 Apr 13;15(4):e2001073. doi: 10.1371/journal.pbio.2001073 (PMC5390966; doi:10.1371/journal.pbio.2001073)
Supplement: S1 Data — (ZIP) [file pbio.2001073.s015.zip › S1_Data/Cardellina-ruber-versicolor.nex]

#NEXUS
BEGIN DATA;
	DIMENSIONS NTAX=82 NCHAR=848;
	FORMAT DATATYPE = DNA GAP = - MISSING = ?;
	MATRIX
	AY216857-Cardellina-rubrifron-LSUMNSB10178 CGAGACGTACAATTCGGCTGACTCATCCGCAACCTACACGCAAACGGAGCCTCTTTCTTCTTCATCTGCATTTACCTCCATATCGGCCGAGGCCTCTACTACGGTTCATACCTAAACAAAGAAACCTGAAATGTTGGAGTCATTCTTCTCTTAACCCTCATAGCAACTGCTTTCGTAGGATATGTCCTACCATGAGGACAAATATCATTCTGAGGAGCTACCGTAATTACAAACCTATTCTCAGCAATCCCTTACATCGGACAGACACTAGTAGAATGAGCCTGAGGAGGATTCTCCGTTGACAACCCCACACTAACCCGATTCTTCGCCCTTCACTTCCTCCTCCCATTCGTCAT…
	JQ282518-Ergaticus-ruber-MZFCMALI04 CGAGACGTACAATTCGGCTGACTCATTCGAAACCTACACGCAAACGGAGCCTCTTTCTTCTTCATCTGCATTTACTTACACATCGGCCGAGGACTCTACTATGGTTCATACCTAAACAAAGAAACCTGAAACGTCGGAGTCATTCTTCTCTTAACCCTCATAGCAACTGCTTTCGTAGGATATGTCCTACCATGAGGACAAATATCATTCTGAGGGGCTACCGTAATTACAAACCTATTCTCAGCAATCCCTTACATCGGACAAACATTAGTAGAATGAGCCTGAGGGGGATTCTCCGTAGACAACCCCACACTAACCCGATTCTTCGCCCTCCACTTCCTTCTCCCATTCGTCATCGTAGGC…
	JQ282525-Ergaticus-ruber-UNLVjmd456 CGAGACGTACAATTCGGCTGACTCATTCGAAACCTACACGCAAACGGAGCCTCTTTCTTCTTCATCTGCATTTACTTACACATCGGCCGAGGACTCTACTATGGTTCATACCTAAACAAAGAAACCTGAAACGTCGGAGTCATTCTTCTCTTAACCCTCATAGCAACTGCTTTCGTAGGATATGTCCTACCATGAGGACAAATATCATTCTGAGGGGCTACCGTAATTACAAACCTATTCTCAGCAATCCCTTACATCGGACAAACATTAGTAGAATGAGCCTGAGGGGGATTCTCCGTAGACAACCCCACACTAACCCGATTCTTCGCCCTCCACTTCCTTCTCCCATTCGTCATCGTAGGC…
	JQ282530-Ergaticus-ruber-UNLVjk04-786 CGAGACGTACAATTCGGCTGACTCATTCGAAACCTACACGCAAACGGAGCCTCTTTCTTCTTCATCTGCATTTACTTACACATCGGCCGAGGACTCTACTATGGTTCATACCTAAACAAAGAAACCTGAAACGTCGGAGTCATTCTTCTCTTAACCCTCATAGCAACTGCTTTCGTAGGATATGTCCTACCATGAGGACAAATATCATTCTGAGGGGCTACCGTAATTACAAACCTATTCTCAGCAATCCCTTACATCGGACAAACATTAGTAGAATGAGCCTGAGGGGGATTCTCCGTAGACAACCCCACACTAACCCGATTCTTCGCCCTCCACTTCCTTCTCCCATTCGTCATCGTAG…
	JQ282553-Ergaticus-ruber-FMNH394172 CGAGACGTACAATTCGGCTGACTCATTCGAAACCTACACGCAAACGGAGCCTCTTTCTTCTTCATCTGCATTTACTTACACATCGGCCGAGGACTCTACTATGGTTCATACCTAAACAAAGAAACCTGAAACGTCGGAGTCATTCTTCTCTTAACCCTCATAGCAACTGCTTTCGTAGGATATGTCCTACCATGAGGACAAATATCATTCTGAGGGGCTACCGTAATTACAAACCTATTCTCAGCAATCCCTTACATCGGACAAACATTAGTAGAATGAGCCTGAGGGGGATTCTCCGTAGACAACCCCACACTAACCCGATTCTTCGCCCTCCACTTCCTTCTCCCATTCGTCATCGTAGGC…
	JQ282483-Ergaticus-ruber-MZFCOMVP0373 CGAGACGTACAATTCGGCTGACTCATTCGAAACCTACACGCAAACGGAGCCTCTTTCTTCTTCATCTGCATCTACTTACACATCGGCCGAGGACTCTACTATGGTTCATACCTAAACAAAGAAACCTGAAACGTCGGAGTCATTCTTCTCTTAACCCTCATAGCAACTGCTTTCGTAGGATATGTCCTACCATGAGGACAAATATCATTCTGAGGGGCTACCGTAATTACAAACCTATTCTCAGCAATCCCTTACATCGGACAAACATTAGTAGAATGAGCCTGAGGGGGATTCTCCGTAGACAACCCCACACTAACCCGATTCTTCGCCCTCCACTTCCTTCTCCCATTCGTCATCGTAG…
	JQ282512-Ergaticus-ruber-MZFCjk04-016 CGAGACGTACAATTCGGCTGACTCATTCGAAACCTACACGCAAACGGAGCCTCTTTCTTCTTCATCTGCATTTACTTACACATCGGCCGAGGACTCTACTATGGTTCATACCTAAACAAAGAAACCTGAAACGTCGGAGTCATTCTTCTCTTAACCCTCATAGCAACTGCTTTCGTAGGATATGTCCTACCATGAGGACAAATATCATTCTGAGGGGCTACCGTAATTACAAACCTATTCTCAGCAATCCCTTACATCGGACAAACATTAGTAGAATGAGCCTGAGGGGGATTCTCCGTAGACAACCCCACACTAACCCGATTCTTCGCCCTCCACTTCCTTCTCCCATTCGTCATCGTAG…
	JQ282524-Ergaticus-ruber-UNLVjmd457 CGAGACGTACAATTCGGCTGACTCATTCGAAACCTACACGCAAACGGAGCCTCTTTCTTCTTCATCTGCATTTACTTACACATCGGCCGAGGACTCTACTATGGTTCATACCTAAACAAAGAAACCTGAAACGTCGGAGTCATTCTTCTCTTAACCCTCATAGCAACTGCTTTCGTAGGATATGTCCTACCATGAGGACAAATATCATTCTGAGGGGCTACCGTAATTACAAACCTATTCTCAGCAATCCCTTACATCGGACAAACATTAGTAGAATGAGCCTGAGGGGGATTCTCCGTAGACAACCCCACACTAACCCGATTCTTCGCCCTCCACTTCCTTCTCCCATTCGTCATCGTAGGC…
	JQ282554-Ergaticus-ruber-MZFCMALI011 CGAGACGTACAATTCGGCTGACTCATTCGAAACCTACACGCAAACGGAGCCTCTTTCTTCTTCATCTGCATTTACTTACACATCGGCCGAGGACTCTACTATGGTTCATACCTAAACAAAGAAACCTGAAACGTCGGAGTCATTCTTCTCTTAACCCTCATAGCAACTGCTTTCGTAGGATATGTCCTACCATGAGGACAAATATCATTCTGAGGGGCTACCGTAATTACAAACCTATTCTCAGCAATCCCTTACATCGGACAAACATTAGTAGAATGAGCCTGAGGGGGATTCTCCGTAGACAACCCCACACTAACCCGATTCTTCGCCCTCCACTTCCTTCTCCCATTCGTCATCGTAGG…
	JQ282496-Ergaticus-ruber-MZFCENT104 CGAGACGTACAATTCGGCTGACTCATTCGAAACCTACACGCAAACGGAGCCTCTTTCTTCTTCATCTGCATTTACTTACACATCGGCCGAGGACTCTACTATGGTTCATACCTAAACAAAGAAACCTGAAACGTCGGAGTCATTCTTCTCTTAACCCTCATAGCAACTGCTTTCGTAGGATATGTCCTACCATGAGGACAAATATCATTCTGAGGGGCTACCGTAATTACAAACCTATTCTCAGCAATCCCTTACATCGGACAAACATTAGTAGAATGAGCCTGAGGGGGATTCTCCGTAGACAACCCCACACTAACCCGATTCTTCGCCCTCCACTTCCTTCTCCCATTCGTCATCGTAGGC…
	JQ282548-Ergaticus-ruber-UNLVdhb5780 CGAGACGTACAATTCGGCTGACTCATTCGAAACCTACACGCAAACGGAGCCTCTTTCTTCTTCATCTGCATTTACTTACACATCGGCCGAGGACTCTACTATGGTTCATACCTAAACAAAGAAACCTGAAACGTCGGAGTCATTCTTCTCTTAACCCTCATAGCAACTGCTTTCGTAGGATATGTCCTACCATGAGGACAAATATCATTCTGAGGGGCTACCGTAATTACAAACCTATTCTCAGCAATCCCTTACATCGGACAAACATTAGTAGAATGAGCCTGAGGGGGATTCTCCGTAGACAACCCCACACTAACCCGATTCTTCGCCCTCCACTTCCTTCTCCCATTCGTCATCGTAGG…
	JQ282508-Ergaticus-ruber-MZFCENT09078 CGAGACGTACAATTCGGCTGACTCATTCGAAACCTACACGCAAACGGAGCCTCTTTCTTCTTCATCTGCATTTACTTACACATCGGCCGAGGACTCTACTATGGTTCATACCTAAACAAAGAAACCTGAAACGTCGGAGTCATTCTTCTCTTAACCCTCATAGCAACTGCTTTCGTAGGATATGTCCTACCATGAGGACAAATATCATTCTGAGGGGCTACCGTAATTACAAACCTATTCTCAGCAATCCCTTACATCGGACAAACATTAGTAGAATGAGCCTGAGGGGGATTCTCCGTAGACAACCCCACACTAACCCGATTCTTCGCCCTCCACTTCCTTCTCCCATTCGTCATCGTAG…
	JQ282561-Ergaticus-ruber-MZFCZETA_01 CGAGACGTACAATTCGGCTGACTCATTCGAAACCTACACGCAAACGGAGCCTCTTTCTTCTTCATCTGCATCTACTTACACATCGGCCGAGGACTCTACTATGGTTCATACCTAAACAAAGAAACCTGAAACGTCGGAGTCATTCTTCTCTTAACCCTCATAGCAACTGCTTTCGTAGGATATGTCCTACCATGAGGACAGATATCATTCTGAGGGGCTACCGTAATTACAAACCTATTCTCAGCAATCCCTTACATCGGACAAACATTAGTAGAATGAGCCTGAGGGGGATTCTCCGTAGACAACCCCACACTAACCCGATTCTTCGCCCTCCACTTCCTTCTCCCATTCGTCATCGTAGG…
	JQ282546-Ergaticus-versicolor-UNLVgav2370 CGAGACGTACAATTCGGCTGACTCATTCGAAACCTACACGCAAACGGAGCCTCTTTCTTCTTCATCTGCATCTACTTACACATCGGCCGAGGACTCTACTATGGTTCATACCTAAACAAAGAAACCTGAAACGTCGGAGTCATTCTTCTCTTAACCCTCATAGCAACCGCTTTCGTAGGGTATGTCCTACCATGAGGACAAATATCATTCTGAGGAGCTACCGTAATTACAAACCTATTCTCAGCAATCCCTTACATCGGACAAACATTAGTAGAATGAGCCTGAGGAGGATTCTCCGTCGACAACCCCACACTAACCCGATTCTTCGCCCTCCACTTCCTCCTCCCATTCGTCATC…
	JQ282517-Ergaticus-ruber-MZFCJK04-207 CGAGACGTACAATTCGGCTGACTCATTCGAAACCTACACGCAAACGGAGCCTCTTTCTTCTTCATCTGCATTTACTTACACATCGGCCGAGGACTCTACTATGGTTCATACCTAAACAAAGAAACCTGAAACGTCGGAGTCATTCTTCTCTTAACCCTCATAGCAACTGCTTTCGTAGGATATGTCCTACCATGAGGACAAATATCATTCTGAGGGGCTACCGTAATTACAAACCTATTCTCAGCAATCCCTTACATCGGACAAACATTAGTAGAATGAGCCTGAGGGGGATTCTCCGTAGACAACCCCACACTAACCCGATTCTTCGCCCTCCACTTCCTTCTCCCATTCGTCATCGTAG…
	JQ282528-Ergaticus-ruber-UNLVjk06-508 CGAGACGTACAATTCGGCTGACTCATTCGAAACCTACACGCAAACGGAGCCTCTTTCTTCTTCATCTGCATTTACTTACACATCGGCCGAGGACTCTACTATGGTTCATACCTAAACAAAGAAACCTGAAACGTCGGAGTCATTCTTCTCTTAACCCTCATAGCAACTGCTTTCGTAGGATATGTCCTACCATGAGGACAAATATCATTCTGAGGGGCTACCGTAATTACAAACCTATTCTCAGCAATCCCTTACATCGGACAAACATTAGTAGAATGAGCCTGAGGGGGATTCTCCGTAGACAACCCCACACTAACCCGATTCTTCGCCCTCCACTTCCTTCTCCCATTCGTCATCGTAG…
	JQ282532-Ergaticus-ruber-UNLVjk04-753 CGAGACGTACAATTCGGCTGACTCATTCGAAACCTACACGCAAACGGAGCCTCTTTCTTCTTCATCTGCATTTACTTACACATCGGCCGAGGACTCTACTATGGTTCATACCTAAACAAAGAAACCTGAAACGTCGGAGTCATTCTTCTCTTAACCCTCATAGCAACTGCTTTCGTAGGATATGTCCTACCATGAGGACAAATATCATTCTGAGGGGCTACCGTAATCACAAACCTATTCTCAGCAATCCCTTACATCGGACAAACATTAGTAGAATGAGCCTGAGGGGGATTCTCCGTAGACAACCCCACACTAACCCGATTCTTCGCCCTCCACTTCCTTCTCCCATTCGTCATCGTAG…
	JQ282534-Ergaticus-ruber-UNLVjk04-351 CGAGACGTACAATTCGGCTGACTCATTCGAAACCTACACGCAAACGGAGCCTCTTTCTTCTTCATCTGCATTTACTTACACATCGGCCGAGGACTCTACTATGGTTCATACCTAAACAAAGAAACCTGAAACGTCGGAGTCATTCTTCTCTTAACCCTCATAGCAACTGCTTTCGTAGGATATGTCCTACCATGAGGACAAATATCATTCTGAGGGGCTACCGTAATTACAAACCTATTCTCAGCAATCCCTTACATCGGACAAACATTAGTAGAATGAGCCTGAGGGGGATTCTCCGTAGACAACCCCACACTAACCCGATTCTTCGCCCTCCACTTCCTTCTCCCATTCGTCATCGTAG…
	JQ282538-Ergaticus-versicolor-UNLVjk02-096 CGAGACGTACAATTCGGCTGACTCATTCGAAACCTACACGCAAACGGAGCCTCTTTCTTCTTCATCTGCATCTACTTACACATCGGCCGAGGACTCTACTATGGTTCATACCTAAACAAAGAAACCTGAAACGTCGGAGTCATTCTTCTCTTAACCCTCATAGCAACCGCTTTCGTAGGGTATGTCCTACCATGAGGACAAATATCATTCTGAGGAGCTACCGTAATTACAAACCTATTCTCAGCAATCCCTTACATCGGACAAACATTAGTAGAATGAGCCTGAGGAGGATTCTCCGTCGACAACCCCACACTAACCCGATTCTTCGCCCTCCACTTCCTCCTCCCATTCGTCAT…
	JQ282550-Ergaticus-ruber-MZFCBIODF06 CGAGACGTACAATTCGGCTGACTCATTCGAAACCTACACGCAAACGGAGCCTCTTTCTTCTTCATCTGCATTTACTTACACATCGGCCGAGGACTCTACTATGGTTCATACCTAAACAAAGAAACCTGAAACGTCGGAGTCATTCTTCTCTTAACCCTCATAGCAACTGCTTTCGTAGGATATGTCCTACCATGAGGACAAATATCATTCTGAGGGGCTACCGTAATTACAAACCTATTCTCAGCAATCCCTTACATCGGACAAACATTAGTAGAATGAGCCTGAGGGGGATTCTCCGTAGACAACCCCACACTAACCCGATTCTTCGCCCTCCACTTCCTTCTCCCATTCGTCATCGTAGG…
	JQ282521-Ergaticus-ruber-UNLVmm494 CGAGACGTACAATTCGGCTGACTCATTCGAAACCTACACGCAAACGGAGCCTCTTTCTTCTTCATCTGCATTTACTTACACATCGGCCGAGGACTCTACTATGGTTCATACCTAAACAAAGAAACCTGAAACGTCGGAGTCATTCTTCTCTTAACCCTCATAGCAACTGCTTTCGTAGGATATGTCCTACCATGAGGACAAATATCATTCTGAGGGGCTACCGTAATTACAAACCTATTCTCAGCAATCCCTTACATCGGACAAACATTAGTAGAATGAGCCTGAGGGGGATTCTCCGTAGACAACCCCACACTAACCCGATTCTTCGCCCTCCACTTCCTTCTCCCATTCGTCATCGTAGGCC…
	JQ282552-Ergaticus-ruber-FMNH394171 CGAGACGTACAATTCGGCTGACTCATTCGAAACCTACACGCAAACGGAGCCTCTTTCTTCTTCATCTGCATTTACTTACACATCGGCCGAGGACTCTACTATGGTTCATACCTAAACAAAGAAACCTGAAACGTCGGAGTCATTCTTCTCTTAACCCTCATAGCAACTGCTTTCGTAGGATATGTCCTACCATGAGGACAAATATCATTCTGAGGGGCTACCGTAATTACAAACCTATTCTCAGCAATCCCTTACATCGGACAAACATTAGTAGAATGAGCCTGAGGGGGATTCTCCGTAGACAACCCCACACTAACCCGATTCTTCGCCCTCCACTTCCTTCTCCCATTCGTCATCGTAGGC…
	JQ282551-Ergaticus-ruber-MZFCBIODF05 CGAGACGTACAATTCGGCTGACTCATTCGAAACCTACACGCAAACGGAGCCTCTTTCTTCTTCATCTGCATTTACTTACACATCGGCCGAGGACTCTACTATGGTTCATACCTAAACAAAGAAACCTGAAACGTCGGAGTCATTCTTCTCTTAACCCTCATAGCAACTGCTTTCGTAGGATATGTCCTACCATGAGGACAAATATCATTCTGAGGGGCTACCGTAATTACAAACCTATTCTCAGCAATCCCTTACATCGGACAAACATTAGTAGAATGAGCCTGAGGGGGATTCTCCGTAGACAACCCCACACTAACCCGATTCTTCGCCCTCCACTTCCTTCTCCCATTCGTCATCGTAGG…
	JQ282529-Ergaticus-ruber-UNLVjk06-450 CGAGACGTACAATTCGGCTGACTCATTCGAAACCTACACGCAAACGGAGCCTCTTTCTTCTTCATCTGCATTTACTTACACATCGGCCGAGGACTCTACTATGGTTCATACCTAAACAAAGAAACCTGAAACGTCGGAGTCATTCTTCTCTTAACCCTCATAGCAACTGCTTTCGTAGGATATGTCCTACCATGAGGACAAATATCATTCTGAGGGGCTACCGTAATTACAAACCTATTCTCAGCAATCCCTTACATCGGACAAACATTAGTAGAATGAGCCTGAGGAGGATTCTCCGTAGACAACCCCACACTAACCCGATTCTTCGCCCTCCACTTCCTTCTCCCATTCGTCATCGTAG…
	JQ282543-Ergaticus-ruber-UNLVgms1455 CGAGACGTACAATTCGGCTGACTCATTCGAAACCTACACGCAAACGGAGCCTCTTTCTTCTTCATCTGCATTTACTTACACATCGGCCGAGGACTCTACTATGGTTCATACCTAAACAAAGAAACCTGAAACGTCGGAGTCATTCTTCTCTTAACCCTCATAGCAACTGCTTTCGTAGGATATGTCCTACCATGAGGACAAATATCATTCTGAGGGGCTACCGTAATTACAAACCTATTCTCAGCAATCCCTTACATCGGACAAACATTAGTAGAATGAGCCTGAGGGGGATTCTCCGTAGACAACCCCACACTAACCCGATTCTTCGCCCTCCACTTCCTTCTCCCATTCGTCATCGTAGG…
	JQ282533-Ergaticus-ruber-UNLVjk04-353 CGAGACGTACAATTCGGCTGACTCATTCGAAACCTACACGCAAACGGAGCCTCTTTCTTCTTCATCTGCATTTACTTACACATCGGCCGAGGACTCTACTATGGTTCATACCTAAACAAAGAAACCTGAAACGTCGGAGTCATTCTTCTCTTAACCCTCATAGCAACTGCTTTCGTAGGATATGTCCTACCATGAGGACAAATATCATTCTGAGGGGCTACCGTAATTACAAACCTATTCTCAGCAATCCCTTACATCGGACAAACATTAGTAGAATGAGCCTGAGGGGGATTCTCCGTAGACAACCCCACACTAACCCGATTCTTCGCCCTCCACTTCCTTCTCCCATTCGTCATCGTAG…
	JQ282531-Ergaticus-ruber-UNLVjk04-754 CGAGACGTACAATTCGGCTGACTCATTCGAAACCTACACGCAAACGGAGCCTCTTTCTTCTTCATCTGCATTTACTTACACATCGGCCGAGGACTCTACTATGGTTCATACCTAAACAAAGAAACCTGAAACGTCGGAGTCATTCTTCTCTTAACCCTCATAGCAACTGCTTTCGTAGGATATGTCCTACCATGAGGACAAATATCATTCTGAGGGGCTACCGTAATTACAAACCTATTCTCAGCAATCCCTTACATCGGACAAACATTAGTAGAATGAGCCTGAGGGGGATTCTCCGTAGACAACCCCACACTAACCCGATTCTTCGCCCTCCACTTCCTTCTCCCATTCGTCATCGTAG…
	JQ282487-Ergaticus-ruber-MZFCOMVP0314 CGAGACGTACAATTCGGCTGACTCATTCGAAACCTACACGCAAACGGAGCCTCTTTCTTCTTCATCTGCATCTACTTACACATCGGCCGAGGACTCTACTATGGTTCATACCTAAACAAAGAAACCTGAAACGTCGGAGTCATTCTTCTCTTAACCCTCATAGCAACTGCTTTCGTAGGATATGTCCTACCATGAGGACAAATATCATTCTGAGGGGCTACCGTAATTACAAACCTATTCTCAGCAATCCCTTACATCGGACAAACATTAGTAGAATGAGCCTGAGGGGGATTCTCCGTAGACAACCCCACACTAACCCGATTCTTCGCCCTCCACTTCCTTCTCCCATTCGTCATCGTAG…
	JQ282511-Ergaticus-ruber-MZFCMT409 CGAGACGTACAATTCGGCTGACTCATTCGAAACCTACACGCAAACGGAGCCTCTTTCTTCTTCATCTGCATTTACTTACACATCGGCCGAGGACTCTACTATGGTTCATACCTAAACAAAGAAACCTGAAACGTCGGAGTCATTCTTCTCTTAACCCTCATAGCAACTGCTTTCGTAGGATATGTCCTACCATGAGGACAAATATCATTCTGAGGGGCTACCGTAATTACAAACCTATTCTCAGCAATCCCTTACATCGGACAAACATTAGTAGAATGAGCCTGAGGGGGATTCTCCGTAGACAACCCCACACTAACCCGATTCTTCGCCCTCCACTTCCTTCTCCCATTCGTCATCGTAGGCC…
	JQ282535-Ergaticus-ruber-UNLVjk04-349 CGAGACGTACAATTCGGCTGACTCATTCGAAACCTACACGCAAACGGAGCCTCTTTCTTCTTCATCTGCATTTACTTACACATCGGCCGAGGACTCTACTATGGTTCATACCTAAACAAAGAAACCTGAAACGTCGGAGTCATTCTTCTCTTAACCCTCATAGCAACTGCTTTCGTAGGATATGTCCTACCATGAGGACAAATATCATTCTGAGGGGCTACCGTAATTACAAACCTATTCTCAGCAATCCCTTACATCGGACAAACATTAGTAGAATGAGCCTGAGGGGGATTCTCCGTAGACAACCCCACACTAACCCGATTCTTCGCCCTCCACTTCCTTCTCCCATTCGTCATCGTAG…
	JQ282502-Ergaticus-ruber-MZFCBIODF29 CGAGACGTACAATTCGGCTGACTCATTCGAAACCTACACGCAAACGGAGCCTCTTTCTTCTTCATCTGCATTTACTTACACATCGGCCGAGGACTCTACTATGGTTCATACCTAAACAAAGAAACCTGAAACGTCGGAGTCATTCTTCTCTTAACCCTCATAGCAACTGCTTTCGTAGGATATGTCCTACCATGAGGACAAATATCATTCTGAGGGGCTACCGTAATTACAAACCTATTCTCAGCAATCCCTTACATCGGACAAACATTAGTAGAATGAGCCTGAGGGGGATTCTCCGTAGACAACCCCACACTAACCCGATTCTTCGCCCTCCACTTCCTTCTCCCATTCGTCATCGTAGG…
	JQ282497-Ergaticus-ruber-MZFCENT105 CGAGACGTACAATTCGGCTGACTCATTCGAAACCTACACGCAAACGGAGCCTCTTTCTTCTTCATCTGCATTTACTTACACATCGGCCGAGGACTCTACTATGGTTCATACCTAAACAAAGAAACCTGAAACGTCGGAGTCATTCTTCTCTTAACCCTCATAGCAACTGCTTTCGTAGGATATGTCCTACCATGAGGACAAATATCATTCTGAGGGGCTACCGTAATTACAAACCTATTCTCAGCAATCCCTTACATCGGACAAACATTAGTAGAATGAGCCTGAGGGGGATTCTCCGTAGACAACCCCACACTAACCCGATTCTTCGCCCTCCACTTCCTTCTCCCATTCGTCATCGTAGGC…
	JQ282540-Ergaticus-ruber-UNLVgms1490 CGAGACGTACAATTCGGCTGACTCATTCGAAACCTACACGCAAACGGAGCCTCTTTCTTCTTCATCTGCATTTACTTACACATCGGCCGAGGACTCTACTATGGTTCATACCTAAACAAAGAAACCTGAAACGTCGGAGTCATTCTTCTCTTAACCCTCATAGCAACTGCTTTCGTAGGATATGTCCTACCATGAGGACAAATATCATTCTGAGGGGCTACCGTAATTACAAACCTATTCTCAGCAATCCCTTACATCGGACAAACATTAGTAGAATGAGCCTGAGGGGGATTCTCCGTAGACAACCCCACACTAACCCGATTCTTCGCCCTCCACTTCCTTCTCCCATTCGTCATCGTAGG…
	JQ282527-Ergaticus-ruber-UNLVjk06-509 CGAGACGTACAATTCGGCTGACTCATTCGAAACCTACACGCAAACGGAGCCTCTTTCTTCTTCATCTGCATTTACTTACACATCGGCCGAGGACTCTACTATGGTTCATACCTAAACAAAGAAACCTGAAACGTCGGAGTCATTCTTCTCTTAACCCTCATAGCAACTGCTTTCGTAGGATATGTCCTACCATGAGGACAAATATCATTCTGAGGGGCTACCGTAATTACAAACCTATTCTCAGCAATCCCTTACATCGGACAAACATTAGTAGAATGAGCCTGAGGGGGATTCTCCGTAGACAACCCCACACTAACCCGATTCTTCGCCCTCCACTTCCTTCTCCCATTCGTCATCGTAG…
	JQ282544-Ergaticus-ruber-UNLVgms1456 CGAGACGTACAATTCGGCTGACTCATTCGAAACCTACACGCAAACGGAGCCTCTTTCTTCTTCATCTGCATTTACTTACACATCGGCCGAGGACTCTACTATGGTTCATACCTAAACAAAGAAACCTGAAACGTCGGAGTCATTCTTCTCTTAACCCTCATAGCAACTGCTTTCGTAGGATATGTCCTACCATGAGGACAAATATCATTCTGAGGGGCTACCGTAATTACAAACCTATTCTCAGCAATCCCTTACATCGGACAAACATTAGTAGAATGAGCCTGAGGGGGATTCTCCGTAGACAACCCCACACTAACCCGATTCTTCGCCCTCCACTTCCTTCTCCCATTCGTCATCGTAGG…
	JQ282519-Ergaticus-ruber-UNLVmm520 CGAGACGTACAATTCGGCTGACTCATTCGAAACCTACACGCAAACGGAGCCTCTTTCTTCTTCATCTGCATTTACTTACACATCGGCCGAGGACTCTACTATGGTTCATACCTAAACAAAGAAACCTGAAACGTCGGAGTCATTCTTCTCTTAACCCTCATAGCAACTGCTTTCGTAGGATATGTCCTACCATGAGGACAAATATCATTCTGAGGGGCTACCGTAATTACAAACCTATTCTCAGCAATCCCTTACATCGGACAAACATTAGTAGAATGAGCCTGAGGGGGATTCTCCGTAGACAACCCCACACTAACCCGATTCTTCGCCCTCCACTTCCTTCTCCCATTCGTCATCGTAGGCC…
	JQ282505-Ergaticus-ruber-MZFCENT09068 CGAGACGTACAATTCGGCTGACTCATTCGAAACCTACACGCAAACGGAGCCTCTTTCTTCTTCATCTGCATTTACTTACACATCGGCCGAGGACTCTACTATGGTTCATACCTAAACAAAGAAACCTGAAACGTCGGAGTCATTCTTCTCTTAACCCTCATAGCAACTGCTTTCGTAGGATATGTCCTACCATGAGGACAAATATCATTCTGAGGGGCTACCGTAATTACAAACCTATTCTCAGCAATCCCTTACATCGGACAAACATTAGTAGAATGAGCCTGAGGGGGATTCTCCGTAGACAACCCCACACTAACCCGATTCTTCGCCCTCCACTTCCTTCTCCCATTCGTCATCGTAG…
	JQ282536-Ergaticus-ruber-UNLVjk04-080 CGAGACGTACAATTCGGCTGACTCATTCGAAACCTACACGCAAACGGAGCCTCTTTCTTCTTCATCTGCATCTACTTACACATCGGCCGAGGACTCTACTATGGTTCATACCTAAACAAAGAAACCTGAAACGTCGGAGTCATTCTTCTCTTAACCCTCATAGCAACTGCTTTCGTAGGATATGTCCTACCATGAGGACAAATATCATTCTGAGGGGCTACCGTAATTACAAACCTATTCTCAGCAATCCCTTACATCGGACAAACATTAGTAGAATGAGCCTGAGGGGGATTCTCCGTAGACAACCCCACACTAACCCGATTCTTCGCCCTCCACTTCCTTCTCCCATTCGTCATCGTAG…
	JQ282504-Ergaticus-ruber-MZFCMFOR221 CGAGACGTACAATTCGGCTGACTCATTCGAAACCTACACGCAAACGGAGCCTCTTTCTTCTTCATCTGCATTTACTTACACATCGGCCGAGGACTCTACTATGGTTCATACCTAAACAAAGAAACCTGAAACGTCGGAGTCATTCTTCTCTTAACCCTCATAGCAACTGCTTTCGTAGGATATGTCCTACCATGAGGACAAATATCATTCTGAGGGGCTACCGTAATTACAAACCTATTCTCAGCAATCCCTTACATCGGACAAACATTAGTAGAATGAGCCTGAGGGGGATTCTCCGTAGACAACCCCACACTAACCCGATTCTTCGCCCTCCACTTCCTTCTCCCATTCGTCATCGTAGG…
	JQ282507-Ergaticus-ruber-MZFCENT09076 CGAGACGTACAATTCGGCTGACTCATTCGAAACCTACACGCAAACGGAGCCTCTTTCTTCTTCATCTGCATTTACTTACACATCGGCCGAGGACTCTACTATGGTTCATACCTAAACAAAGAAACCTGAAACGTCGGAGTCATTCTTCTCTTAACCCTCATAGCAACTGCTTTCGTAGGATATGTCCTACCATGAGGACAAATATCATTCTGAGGGGCTACCGTAATTACAAACCTATTCTCAGCAATCCCTTACATCGGACAAACATTAGTAGAATGAGCCTGAGGGGGATTCTCCGTAGACAACCCCACACTAACCCGATTCTTCGCCCTCCACTTCCTTCTCCCATTCGTCATCGTAG…
	JQ282545-Ergaticus-ruber-UNLVgms1491 CGAGACGTACAATTCGGCTGACTCATTCGAAACCTACACGCAAACGGAGCCTCTTTCTTCTTCATCTGCATTTACTTACACATCGGCCGAGGACTCTACTATGGTTCATACCTAAACAAAGAAACCTGAAACGTCGGAGTCATTCTTCTCTTAACCCTCATAGCAACTGCTTTCGTAGGATATGTCCTACCATGAGGACAAATATCATTCTGAGGGGCTACCGTAATTACAAACCTATTCTCAGCAATCCCTTACATCGGACAAACATTAGTAGAATGAGCCTGAGGGGGATTCTCCGTAGACAACCCCACACTAACCCGATTCTTCGCCCTCCACTTCCTTCTCCCATTCGTCATCGTAGG…
	JQ282500-Ergaticus-ruber-MZFCBIODF027 CGAGACGTACAATTCGGCTGACTCATTCGAAACCTACACGCAAACGGAGCCTCTTTCTTCTTCATCTGCATTTACTTACACATCGGCCGAGGACTCTACTATGGTTCATACCTAAACAAAGAAACCTGAAACGTCGGAGTCATTCTTCTCTTAACCCTCATAGCAACTGCTTTCGTAGGATATGTCCTACCATGAGGACAAATATCATTCTGAGGGGCTACCGTAATTACAAACCTATTCTCAGCAATCCCTTACATCGGACAAACATTAGTAGAATGAGCCTGAGGGGGATTCTCCGTAGACAACCCCACACTAACCCGATTCTTCGCCCTCCACTTCCTTCTCCCATTCGTCATCGTAG…
	JQ282495-Ergaticus-ruber-MZFCBMM510 CGAGACGTACAATTCGGCTGACTCATTCGAAACCTACACGCAAACGGAGCCTCTTTCTTCTTCATCTGCATTTACTTACACATCGGCCGAGGACTCTACTATGGTTCATACCTAAACAAAGAAACCTGAAACGTCGGAGTCATTCTTCTCTTAACCCTCATAGCAACTGCTTTCGTAGGATATGTCCTACCATGAGGACAAATATCATTCTGAGGGGCTACCGTAATTACAAACCTATTCTCAGCAATCCCTTACATCGGACAAACATTAGTAGAATGAGCCTGAGGGGGATTCTCCGTAGACAACCCCACACTAACCCGATTCTTCGCCCTCCACTTCCTTCTCCCATTCGTCATCGTAGGC…
	JQ282516-Ergaticus-ruber-MZFCJK04-206 CGAGACGTACAATTCGGCTGACTCATTCGAAACCTACACGCAAACGGAGCCTCTTTCTTCTTCATCTGCATTTACTTACACATCGGCCGAGGACTCTACTATGGTTCATACCTAAACAAAGAAACCTGAAACGTCGGAGTCATTCTTCTCTTAACCCTCATAGCAACTGCTTTCGTAGGATATGTCCTACCATGAGGACAAATATCATTCTGAGGGGCTACCGTAATTACAAACCTATTCTCAGCAATCCCTTACATCGGACAAACATTAGTAGAATGAGCCTGAGGGGGATTCTCCGTAGACAACCCCACACTAACCCGATTCTTCGCCCTCCACTTCCTTCTCCCATTCGTCATCGTAG…
	JQ282506-Ergaticus-ruber-MZFCENT09072 CGAGACGTACAATTCGGCTGACTCATTCGAAACCTACACGCAAACGGAGCCTCTTTCTTCTTCATCTGCATTTACTTACACATCGGCCGAGGACTCTACTATGGTTCATACCTAAACAAAGAAACCTGAAACGTCGGAGTCATTCTTCTCTTAACCCTCATAGCAACTGCTTTCGTAGGATATGTCCTACCATGAGGACAAATATCATTCTGAGGGGCTACCGTAATTACAAACCTATTCTCAGCAATCCCTTACATCGGACAAACATTAGTAGAATGAGCCTGAGGGGGATTCTCCGTAGACAACCCCACACTAACCCGATTCTTCGCCCTCCACTTCCTTCTCCCATTCGTCATCGTAG…
	JQ282556-Ergaticus-ruber-UNLVmm500 CGAGACGTACAATTCGGCTGACTCATTCGAAACCTACACGCAAACGGAGCCTCTTTCTTCTTCATCTGCATTTACTTACACATCGGCCGAGGACTCTACTATGGTTCATACCTAAACAAAGAAACCTGAAACGTCGGAGTCATTCTTCTCTTAACCCTCATAGCAACTGCTTTCGTAGGATATGTCCTACCATGAGGACAAATATCATTCTGAGGGGCTACCGTAATTACAAACCTATTCTCAGCAATCCCTTACATCGGACAAACATTAGTAGAATGAGCCTGAGGGGGATTCTCCGTAGACAACCCCACACTAACCCGATTCTTCGCCCTCCACTTCCTTCTCCCATTCGTCATCGTAGGCC…
	JQ282549-Ergaticus-ruber-MZFCBIODF07 CGAGACGTACAATTCGGCTGACTCATTCGAAACCTACACGCAAACGGAGCCTCTTTCTTCTTCATCTGCATTTACTTACACATCGGCCGAGGACTCTACTATGGTTCATACCTAAACAAAGAAACCTGAAACGTCGGAGTCATTCTTCTCTTAACCCTCATAGCAACTGCTTTCGTAGGATATGTCCTACCATGAGGACAAATATCATTCTGAGGGGCTACCGTAATTACAAACCTATTCTCAGCAATCCCTTACATCGGACAAACATTAGTAGAATGAGCCTGAGGGGGATTCTCCGTAGACAACCCCACACTAACCCGATTCTTCGCCCTCCACTTCCTTCTCCCATTCGTCATCGTAGG…
	JQ282541-Ergaticus-ruber-UNLVgms1475 CGAGACGTACAATTCGGCTGACTCATTCGAAACCTACACGCAAACGGAGCCTCTTTCTTCTTCATCTGCATTTACTTACACATCGGCCGAGGACTCTACTATGGTTCATACCTAAACAAAGAAACCTGAAACGTCGGAGTCATTCTTCTCTTAACCCTCATAGCAACTGCTTTCGTAGGATATGTCCTACCATGAGGACAAATATCATTCTGAGGGGCTACCGTAATTACAAACCTATTCTCAGCAATCCCTTACATCGGACAAACATTAGTAGAATGAGCCTGAGGGGGATTCTCCGTAGACAACCCCACACTAACCCGATTCTTCGCCCTCCACTTCCTTCTCCCATTCGTCATCGTAGG…
	JQ282510-Ergaticus-ruber-MZFCSEK116 CGAGACGTACAATTCGGCTGACTCATTCGAAACCTACACGCAAACGGAGCCTCTTTCTTCTTCATCTGCATTTACTTACACATCGGCCGAGGACTCTACTATGGTTCATACCTAAACAAAGAAACCTGAAACGTCGGAGTCATTCTTCTCTTAACCCTCATAGCAACTGCTTTCGTAGGATATGTCCTACCATGAGGACAAATATCATTCTGAGGGGCTACCGTAATTACAAACCTATTCTCAGCAATCCCTTACATCGGACAAACATTAGTAGAATGAGCCTGAGGGGGATTCTCCGTAGACAACCCCACACTAACCCGATTCTTCGCCCTCCACTTCCTTCTCCCATTCGTCATCGTAGGC…
	JQ282486-Ergaticus-ruber-MZFCOMVP0358 CGAGACGTACAATTCGGCTGACTCATTCGAAACCTACACGCAAACGGAGCCTCTTTCTTCTTCATCTGCATCTACTTACACATCGGCCGAGGACTCTACTATGGTTCATACCTAAACAAAGAAACCTGAAACGTCGGAGTCATTCTTCTCTTAACCCTCATAGCAACTGCTTTCGTAGGATATGTCCTACCATGAGGACAAATATCATTCTGAGGGGCTACCGTAATTACAAACCTATTCTCAGCAATCCCTTACATCGGACAAACATTAGTAGAATGAGCCTGAGGGGGATTCTCCGTAGACAACCCCACACTAACCCGATTCTTCGCCCTCCACTTCCTTCTCCCATTCGTCATCGTAG…
	JQ282515-Ergaticus-ruber-MZFCJK04-171 CGAGACGTACAATTCGGCTGACTCATTCGAAACCTACACGCAAACGGAGCCTCTTTCTTCTTCATCTGCATTTACTTACACATCGGCCGAGGACTCTACTATGGTTCATACCTAAACAAAGAAACCTGAAACGTCGGAGTCATTCTTCTCTTAACCCTCATAGCAACTGCTTTCGTAGGATATGTCCTACCATGAGGACAAATATCATTCTGAGGGGCTACCGTAATTACAAACCTATTCTCAGCAATCCCTTACATCGGACAAACATTAGTAGAATGAGCCTGAGGGGGATTCTCCGTAGACAACCCCACACTAACCCGATTCTTCGCCCTCCACTTCCTTCTCCCATTCGTCATCGTAG…
	JQ282485-Ergaticus-ruber-MZFCOMVP0357 CGAGACGTACAATTCGGCTGACTCATTCGAAACCTACACGCAAACGGAGCCTCTTTCTTCTTCATCTGCATCTACTTACACATCGGCCGAGGACTCTACTATGGTTCATACCTAAACAAAGAAACCTGAAACGTCGGAGTCATTCTTCTCTTAACCCTCATAGCAACTGCTTTCGTAGGATATGTCCTACCATGAGGACAAATATCATTCTGAGGGGCTACCGTAATTACAAACCTATTCTCAGCAATCCCTTACATCGGACAAACATTAGTAGAATGAGCCTGAGGGGGATTCTCCGTAGACAACCCCACACTAACCCGATTCTTCGCCCTCCACTTCCTTCTCCCATTCGTCATCGTAG…
	JQ282484-Ergaticus-ruber-MZFCOMVP138 CGAGACGTACAATTCGGCTGACTCATTCGAAACCTACACGCAAACGGAGCCTCTTTCTTCTTCATCTGCATCTACTTACACATCGGCCGAGGACTCTACTATGGTTCATACCTAAACAAAGAAACCTGAAACGTCGGAGTCATTCTTCTCTTAACCCTCATAGCAACTGCTTTCGTAGGATATGTCCTACCATGAGGACAAATATCATTCTGAGGGGCTACCGTAATTACAAACCTATTCTCAGCAATCCCTTACATCGGACAAACATTAGTAGAATGAGCCTGAGGGGGATTCTCCGTAGACAACCCCACACTAACCCGATTCTTCGCCCTCCACTTCCTTCTCCCATTCGTCATCGTAGG…
	JQ282492-Ergaticus-ruber-MZFC0119 CGAGACGTACAATTCGGCTGACTCATTCGAAACCTACACGCAAACGGAGCCTCTTTCTTCTTCATCTGCATCTACTTACACATCGGCCGAGGACTCTACTATGGTTCATACCTAAACAAAGAAACCTGAAACGTCGGAGTCATTCTTCTCTTAACCCTCATAGCAACTGCTTTCGTAGGATATGTCCTACCATGAGGACAAATATCATTCTGAGGGGCTACCGTAATTACAAACCTATTCTCAGCAATCCCTTACATCGGACAAACATTAGTAGAATGAGCCTGAGGGGGATTCTCCGTAGACAACCCCACACTAACCCGATTCTTCGCCCTCCACTTCCTTCTCCCATTCGTCATCGTAGGCCT…
	JQ282526-Ergaticus-ruber-UNLVjk08-322 CGAGACGTACAATTCGGCTGACTCATTCGAAACCTACACGCAAACGGAGCCTCTTTCTTCTTCATCTGCATTTACTTACACATCGGCCGAGGACTCTACTATGGTTCATACCTAAACAAAGAAACCTGAAACGTCGGAGTCATTCTTCTCTTAACCCTCATAGCAACTGCTTTCGTAGGATATGTCCTACCATGAGGACAAATATCATTCTGAGGGGCTACCGTAATTACAAACCTATTCTCAGCAATCCCTTACATCGGACAAACATTAGTAGAATGAGCCTGAGGGGGATTCTCCGTAGACAACCCCACACTAACCCGATTCTTCGCCCTCCACTTCCTTCTCCCATTCGTCATCGTAG…
	JQ282557-Ergaticus-ruber-UNLVmm451 CGAGACGTACAATTCGGCTGACTCATTCGAAACCTACACGCAAACGGAGCCTCTTTCTTCTTCATCTGCATTTACTTACACATCGGCCGAGGACTCTACTATGGTTCATACCTAAACAAAGAAACCTGAAACGTCGGAGTCATTCTTCTCTTAACCCTCATAGCAACTGCTTTCGTAGGATATGTCCTACCATGAGGACAAATATCATTCTGAGGGGCTACCGTAATCACAAACCTATTCTCAGCAATCCCTTACATCGGACAAACATTAGTAGAATGAGCCTGAGGGGGATTCTCCGTAGACAACCCCACACTAACCCGATTCTTCGCCCTCCACTTCCTTCTCCCATTCGTCATCGTAGGCC…
	JQ282489-Ergaticus-ruber-MZFCOMVP0415 CGAGACGTACAATTCGGCTGACTCATTCGAAACCTACACGCAAACGGAGCCTCTTTCTTCTTCATCTGCATCTACTTACACATCGGCCGAGGACTCTACTATGGTTCATACCTAAACAAAGAAACCTGAAACGTCGGAGTCATTCTTCTCTTAACCCTCATAGCAACTGCTTTCGTAGGATATGTCCTACCATGAGGACAAATATCATTCTGAGGGGCTACCGTAATTACAAACCTATTCTCAGCAATCCCTTACATCGGACAAACATTAGTAGAATGAGCCTGAGGGGGATTCTCCGTAGACAACCCCACACTAACCCGATTCTTCGCCCTCCACTTCCTTCTCCCATTCGTCATCGTAG…
	JQ282560-Ergaticus-versicolor-UCLA03N1073 CGAGACGTACAATTCGGCTGACTCATTCGAAACCTACACGCAAACGGAGCCTCTTTCTTCTTCATCTGCATCTACTTACACATCGGCCGAGGACTCTACTATGGTTCATACCTAAACAAAGAAACCTGAAACGTCGGAGTCATTCTTCTCTTAACCCTCATAGCAACCGCTTTCGTAGGGTATGTCCTACCATGAGGACAAATATCATTCTGAGGAGCTACCGTAATTACAAACCTATTCTCAGCAATCCCTTACATCGGACAAACATTAGTAGAATGAGCCTGAGGAGGATTCTCCGTCGACAACCCCACACTAACCCGATTCTTCGCCCTCCACTTCCTCCTCCCATTCGTCATC…
	JQ282555-Ergaticus-ruber-MZFCBIODF050 CGAGACGTACAATTCGGCTGACTCATTCGAAACCTACACGCAAACGGAGCCTCTTTCTTCTTCATCTGCATTTACTTACACATCGGCCGAGGACTCTACTATGGTTCATACCTAAACAAAGAAACCTGAAACGTCGGAGTCATTCTTCTCTTAACCCTCATAGCAACTGCTTTCGTAGGATATGTCCTACCATGAGGACAAATATCATTCTGAGGGGCTACCGTAATTACAAACCTATTCTCAGCAATCCCTTACATCGGACAAACATTAGTAGAATGAGCCTGAGGGGGATTCTCCGTAGACAACCCCACACTAACCCGATTCTTCGCCCTCCACTTCCTTCTCCCATTCGTCATCGTAG…
	JQ282514-Ergaticus-ruber-MZFCjk04-167 CGAGACGTACAATTCGGCTGACTCATTCGAAACCTACACGCAAACGGAGCCTCTTTCTTCTTCATCTGCATTTACTTACACATCGGCCGAGGACTCTACTATGGTTCATACCTAAACAAAGAAACCTGAAACGTCGGAGTCATTCTTCTCTTAACCCTCATAGCAACTGCTTTCGTAGGATATGTCCTACCATGAGGACAAATATCATTCTGAGGGGCTACCGTAATTACAAACCTATTCTCAGCAATCCCTTACATCGGACAAACATTAGTAGAATGAGCCTGAGGGGGATTCTCCGTAGACAACCCCACACTAACCCGATTCTTCGCCCTCCACTTCCTTCTCCCATTCGTCATCGTAG…
	JQ282558-Ergaticus-ruber-UNLVjmd424 CGAGACGTACAATTCGGCTGACTCATTCGAAACCTACACGCAAACGGAGCCTCTTTCTTCTTCATCTGCATCTACTTACACATCGGCCGAGGACTCTACTATGGTTCATACCTAAACAAAGAAACCTGAAACGTCGGAGTCATTCTTCTCTTAACCCTCATAGCAACTGCTTTCGTAGGATATGTCCTACCATGAGGACAAATATCATTCTGAGGGGCTACCGTAATTACAAACCTATTCTCAGCAATCCCTTACATCGGACAAACATTAGTAGAATGAGCCTGAGGGGGATTCTCCGTAGACAACCCCACACTAACCCGATTCTTCGCCCTCCACTTCCTTCTCCCATTCGTCATCGTAGGC…
	JQ282490-Ergaticus-ruber-MZFCOMVP0094 CGAGACGTACAATTCGGCTGACTCATTCGAAACCTACACGCAAACGGAGCCTCTTTCTTCTTCATCTGCATCTACTTACACATCGGCCGAGGACTCTACTATGGTTCATACCTAAACAAAGAAACCTGAAACGTCGGAGTCATTCTTCTCTTAACCCTCATAGCAACTGCTTTCGTAGGATATGTCCTACCATGAGGACAAATATCATTCTGAGGGGCTACCGTAATTACAAACCTATTCTCAGCAATCCCTTACATCGGACAAACATTAGTAGAATGAGCCTGAGGGGGATTCTCCGTAGACAACCCCACACTAACCCGATTCTTCGCCCTCCACTTCCTTCTCCCATTCGTCATCGTAG…
	JQ282523-Ergaticus-ruber-UNLVjmd474 CGAGACGTACAATTCGGCTGACTCATTCGAAACCTACACGCAAACGGAGCCTCTTTCTTCTTCATCTGCATTTACTTACACATCGGCCGAGGACTCTACTATGGTTCATACCTAAACAAAGAAACCTGAAACGTCGGAGTCATTCTTCTCTTAACCCTCATAGCAACTGCTTTCGTAGGATATGTCCTACCATGAGGACAAATATCATTCTGAGGGGCTACCGTAATTACAAACCTATTCTCAGCAATCCCTTACATCGGACAAACATTAGTAGAATGAGCCTGAGGGGGATTCTCCGTAGACAACCCCACACTAACCCGATTCTTCGCCCTCCACTTCCTTCTCCCATTCGTCATCGTAGGC…
	JQ282522-Ergaticus-ruber-UNLVmm445 CGAGACGTACAATTCGGCTGACTCATTCGAAACCTACACGCAAACGGAGCCTCTTTCTTCTTCATCTGCATTTACTTACACATCGGCCGAGGACTCTACTATGGTTCATACCTAAACAAAGAAACCTGAAACGTCGGAGTCATTCTTCTCTTAACCCTCATAGCAACTGCTTTCGTAGGATATGTCCTACCATGAGGACAAATATCATTCTGAGGGGCTACCGTAATTACAAACCTATTCTCAGCAATCCCTTACATCGGACAAACATTAGTAGAATGAGCCTGAGGGGGATTCTCCGTAGACAACCCCACACTAACCCGATTCTTCGCCCTCCACTTCCTTCTCCCATTCGTCATCGTAGGCC…
	JQ282520-Ergaticus-ruber-UNLVmm513 CGAGACGTACAATTCGGCTGACTCATTCGAAACCTACACGCAAACGGAGCCTCTTTCTTCTTCATCTGCATTTACTTACACATCGGCCGAGGACTCTACTATGGTTCATACCTAAACAAAGAAACCTGAAACGTCGGAGTCATTCTTCTCTTAACCCTCATAGCAACTGCTTTCGTAGGATATGTCCTACCATGAGGACAAATATCATTCTGAGGGGCTACCGTAATTACAAACCTATTCTCAGCAATCCCTTACATCGGACAAACATTAGTAGAATGAGCCTGAGGGGGATTCTCCGTAGACAACCCCACACTAACCCGATTCTTCGCCCTCCACTTCCTTCTCCCATTCGTCATCGTAGGCC…
	JQ282562-Ergaticus-ruber-MZFCPBSMS_05 CGAGACGTACAATTCGGCTGACTCATTCGAAACCTACACGCAAACGGAGCCTCTTTCTTCTTCATCTGCATCTACTTACACATCGGCCGAGGACTCTACTACGGTTCATACCTAAACAAAGAAACCTGAAACGTCGGAGTCATTCTTCTCTTAACCCTCATAGCAACTGCTTTCGTAGGATATGTCCTACCATGAGGACAAATATCATTCTGAGGGGCTACCGTAATTACAAACCTATTCTCAGCAATCCCTTACATCGGACAAACATTAGTAGAATGAGCCTGAGGGGGATTCTCCGTAGACAACCCCACACTAACCCGATTCTTCGCCCTCCACTTCCTTCTCCCATTCGTCATCGTAG…
	JQ282537-Ergaticus-ruber-UNLVjk04-079 CGAGACGTACAATTCGGCTGACTCATTCGAAACCTACACGCAAACGGAGCCTCTTTCTTCTTCATCTGCATCTACTTACACATCGGCCGAGGACTCTACTATGGTTCATACCTAAACAAAGAAACCTGAAACGTCGGAGTCATTCTTCTCTTAACCCTCATAGCAACTGCTTTCGTAGGATATGTCCTACCATGAGGACAAATATCATTCTGAGGGGCTACCGTAATTACAAACCTATTCTCAGCAATCCCTTACATCGGACAAACATTAGTAGAATGAGCCTGAGGGGGATTCTCCGTAGACAACCCCACACTAACCCGATTCTTCGCCCTCCACTTCCTTCTCCCATTCGTCATCGTAG…
	JQ282503-Ergaticus-ruber-MZFCMAG09 CGAGACGTACAATTCGGCTGACTCATTCGAAACCTACACGCAAACGGAGCCTCTTTCTTCTTCATCTGCATTTACTTACACATCGGCCGAGGACTCTACTATGGTTCATACCTAAACAAAGAAACCTGAAACGTCGGAGTCATTCTTCTCTTAACCCTCATAGCAACTGCTTTCGTAGGATATGTCCTACCATGAGGACAAATATCATTCTGAGGGGCTACCGTAATTACAAACCTATTCTCAGCAATCCCTTACATCGGACAAACATTAGTAGAATGAGCCTGAGGGGGATTCTCCGTAGACAACCCCACACTAACCCGATTCTTCGCCCTCCACTTCCTTCTCCCATTCGTCATCGTAGGCC…
	JQ282488-Ergaticus-ruber-MZFCOMVP124 CGAGACGTACAATTCGGCTGACTCATTCGAAACCTACACGCAAACGGAGCCTCTTTCTTCTTCATCTGCATCTACTTACACATCGGCCGAGGACTCTACTATGGTTCATACCTAAACAAAGAAACCTGAAACGTCGGAGTCATTCTTCTCTTAACCCTCATAGCAACTGCTTTCGTAGGATATGTCCTACCATGAGGACAAATATCATTCTGAGGGGCTACCGTAATTACAAACCTATTCTCAGCAATCCCTTACATCGGACAAACATTAGTAGAATGAGCCTGAGGGGGATTCTCCGTAGACAACCCCACACTAACCCGATTCTTCGCCCTCCACTTCCTTCTCCCATTCGTCATCGTAGG…
	JQ282509-Ergaticus-ruber-MZFCSEK115 CGAGACGTACAATTCGGCTGACTCATTCGAAACCTACACGCAAACGGAGCCTCTTTCTTCTTCATCTGCATTTACTTACACATCGGCCGAGGACTCTACTATGGTTCATACCTAAACAAAGAAACCTGAAACGTCGGAGTCATTCTTCTCTTAACCCTCATAGCAACTGCTTTCGTAGGATATGTCCTACCATGAGGACAAATATCATTCTGAGGGGCTACCGTAATTACAAACCTATTCTCAGCAATCCCTTACATCGGACAAACATTAGTAGAATGAGCCTGAGGGGGATTCTCCGTAGACAACCCCACACTAACCCGATTCTTCGCCCTCCACTTCCTTCTCCCATTCGTCATCGTAGGC…
	JQ282482-Ergaticus-versicolor-MZFCBMM870 CGAGACGTACAATTCGGCTGACTCATTCGAAACCTACACGCAAACGGAGCCTCTTTCTTCTTCATCTGCATCTACTTACACATCGGCCGAGGACTCTACTATGGTTCATACCTAAACAAAGAAACCTGAAACGTCGGAGTCATTCTTCTCTTAACCCTAATAGCAACCGCTTTCGTAGGGTATGTCCTACCATGAGGACAAATATCATTCTGAGGAGCTACCGTAATTACAAACCTATTCTCAGCAATCCCTTACATCGGACAAACATTAGTAGAATGAGCCTGAGGAGGATTCTCCGTCGACAACCCCACACTAACCCGATTCTTCGCCCTCCACTTCCTCCTCCCATTCGTCATCG…
	JQ282542-Ergaticus-ruber-UNLVgms1457 CGAGACGTACAATTCGGCTGACTCATTCGAAACCTACACGCAAACGGAGCCTCTTTCTTCTTCATCTGCATTTACTTACACATCGGCCGAGGACTCTACTATGGTTCATACCTAAACAAAGAAACCTGAAACGTCGGAGTCATTCTTCTCTTAACCCTCATAGCAACTGCTTTCGTAGGATATGTCCTACCATGAGGACAAATATCATTCTGAGGGGCTACCGTAATTACAAACCTATTCTCAGCAATCCCTTACATCGGACAAACATTAGTAGAATGAGCCTGAGGGGGATTCTCCGTAGACAACCCCACACTAACCCGATTCTTCGCCCTCCACTTCCTTCTCCCATTCGTCATCGTAGG…
	JQ282501-Ergaticus-ruber-MZFCBIODF28 CGAGACGTACAATTCGGCTGACTCATTCGAAACCTACACGCAAACGGAGCCTCTTTCTTCTTCATCTGCATTTACTTACACATCGGCCGAGGACTCTACTATGGTTCATACCTAAACAAAGAAACCTGAAACGTCGGAGTCATTCTTCTCTTAACCCTCATAGCAACTGCTTTCGTAGGATATGTCCTACCATGAGGACAAATATCATTCTGAGGGGCTACCGTAATTACAAACCTATTCTCAGCAATCCCTTACATCGGACAAACATTAGTAGAATGAGCCTGAGGGGGATTCTCCGTAGACAACCCCACACTAACCCGATTCTTCGCCCTCCACTTCCTTCTCCCATTCGTCATCGTAGG…
	JQ282513-Ergaticus-ruber-MZFCJK04-156 CGAGACGTACAATTCGGCTGACTCATTCGAAACCTACACGCAAACGGAGCCTCTTTCTTCTTCATCTGCATTTACTTACACATCGGCCGAGGACTCTACTATGGTTCATACCTAAACAAAGAAACCTGAAACGTCGGAGTCATTCTTCTCTTAACCCTCATAGCAACTGCTTTCGTAGGATATGTCCTACCATGAGGACAAATATCATTCTGAGGGGCTACCGTAATTACAAACCTATTCTCAGCAATCCCTTACATCGGACAAACATTAGTAGAATGAGCCTGAGGGGGATTCTCCGTAGACAACCCCACACTAACCCGATTCTTCGCCCTCCACTTCCTTCTCCCATTCGTCATCGTAG…
	JQ282491-Ergaticus-ruber-MZFCOMVP0787 CGAGACGTACAATTCGGCTGACTCATTCGAAACCTACACGCAAACGGAGCCTCTTTCTTCTTCATCTGCATCTACTTACACATCGGCCGAGGACTCTACTATGGTTCATACCTAAACAAAGAAACCTGAAACGTCGGAGTCATTCTTCTCTTAACCCTCATAGCAACTGCTTTCGTAGGATATGTCCTACCATGAGGACAAATATCATTCTGAGGGGCTACCGTAATTACAAACCTATTCTCAGCAATCCCTTACATCGGACAAACATTAGTAGAATGAGCCTGAGGGGGATTCTCCGTAGACAACCCCACACTAACCCGATTCTTCGCCCTCCACTTCCTTCTCCCATTCGTCATCGTAG…
	JQ282498-Ergaticus-ruber-MZFCFD117 CGAGACGTACAATTCGGCTGACTCATTCGAAACCTACACGCAAACGGAGCCTCTTTCTTCTTCATCTGCATTTACTTACACATCGGCCGAGGACTCTACTATGGTTCATACCTAAACAAAGAAACCTGAAACGTCGGAGTCATTCTTCTCTTAACCCTCATAGCAACTGCTTTCGTAGGATATGTCCTACCATGAGGACAAATATCATTCTGAGGGGCTACCGTAATTACAAACCTATTCTCAGCAATCCCTTACATCGGACAAACATTAGTAGAATGAGCCTGAGGGGGATTCTCCGTAGACAACCCCACACTAACCCGATTCTTCGCCCTCCACTTCCTTCTCCCATTCGTCATCGTAGGCC…
	JQ282539-Ergaticus-versicolor-UNLVjk02-050 CGAGACGTACAATTCGGCTGACTCATTCGAAACCTACACGCAAACGGAGCCTCTTTCTTCTTCATCTGCATCTACTTACACATCGGCCGAGGACTCTACTATGGTTCATACCTAAACAAAGAAACCTGAAACGTCGGAGTCATTCTTCTCTTAACCCTCATAGCAACCGCTTTCGTAGGGTATGTCCTACCATGAGGACAAATATCATTCTGAGGAGCTACCGTAATTACAAACCTATTCTCAGCAATCCCTTACATCGGACAAACATTAGTAGAATGAGCCTGAGGAGGATTCTCCGTCGACAACCCCACACTAACCCGATTCTTCGCCCTCCACTTCCTCCTCCCATTCGTCAT…
	JQ282547-Ergaticus-versicolor-UNLVgav2349 CGAGACGTACAATTCGGCTGACTCATTCGAAACCTACACGCAAACGGAGCCTCTTTCTTCTTCATCTGCATCTACTTACACATCGGCCGAGGACTCTACTATGGTTCATACCTAAACAAAGAAACCTGAAACGTCGGAGTCATTCTTCTCTTAACCCTCATAGCAACCGCTTTCGTAGGGTATGTCCTACCATGAGGACAAATATCATTCTGAGGAGCTACCGTAATTACAAACCTATTCTCAGCAATCCCTTACATCGGACAAACATTAGTAGAATGAGCCTGAGGAGGATTCTCCGTCGACAACCCCACACTAACCCGATTCTTCGCCCTCCACTTCCTCCTCCCATTCGTCATC…
	JQ282494-Ergaticus-ruber-MZFCVGR1054 CGAGACGTACAATTCGGCTGACTCATTCGAAACCTACACGCAAACGGAGCCTCTTTCTTCTTCATCTGCATCTACTTACACATCGGCCGAGGACTCTACTATGGTTCATACCTAAACAAAGAAACCTGAAACGTCGGAGTCATTCTTCTCTTAACCCTCATAGCAACTGCTTTCGTAGGATATGTCCTACCATGAGGACAGATATCATTCTGAGGGGCTACCGTAATTACAAACCTATTCTCAGCAATCCCTTACATCGGACAAACATTAGTAGAATGAGCCTGAGGGGGATTCTCCGTAGACAACCCCACACTAACCCGATTCTTCGCCCTCCACTTCCTTCTCCCATTCGTCATCGTAGG…
	JQ282493-Ergaticus-ruber-MZFCRFC2800 CGAGACGTACAGTTCGGCTGACTCATTCGAAACCTACACGCAAACGGAGCCTCTTTCTTCTTCATCTGCATCTACTTACACATCGGCCGAGGACTCTACTATGGTTCATACCTAAACAAAGAAACCTGAAACGTCGGAGTCATTCTTCTCTTAACCCTCATAGCAACTGCTTTCGTAGGATATGTCCTACCATGAGGACAGATATCATTCTGAGGGGCTACCGTAATTACAAACCTATTCTCAGCAATCCCTTACATCGGACAAACATTAGTAGAATGAGCCTGAGGGGGATTCTCCGTAGACAACCCCACACTAACCCGATTCTTCGCCCTCCACTTCCTTCTCCCATTCGTCATCGTAGG…
	JQ282559-Ergaticus-ruber-UNLVgms1516 CGAGACGTACAATTCGGCTGACTCATTCGAAACCTACACGCAAACGGAGCCTCTTTCTTCTTCATCTGCATTTACTTACACATCGGCCGAGGACTCTACTATGGTTCATACCTAAACAAAGAAACCTGAAACGTCGGAGTCATTCTTCTCTTAACCCTCATAGCAACTGCTTTCGTAGGATATGTCCTACCATGAGGACAAATATCATTCTGAGGGGCTACCGTAATCACAAACCTATTCTCAGCAATCCCTTACATCGGACAAACATTAGTAGAATGAGCCTGAGGGGGATTCTCCGTAGACAACCCCACACTAACCCGATTCTTCGCCCTCCACTTCCTTCTCCCATTCGTCATCGTAGG…
	JQ282499-Ergaticus-ruber-MZFCBIODF26 CGAGACGTACAATTCGGCTGACTCATTCGAAACCTACACGCAAACGGAGCCTCTTTCTTCTTCATCTGCATTTACTTACACATCGGCCGAGGACTCTACTATGGTTCATACCTAAACAAAGAAACCTGAAACGTCGGAGTCATTCTTCTCTTAACCCTCATAGCAACTGCTTTCGTAGGATATGTCCTACCATGAGGACAAATATCATTCTGAGGGGCTACCGTAATTACAAACCTATTCTCAGCAATCCCTTACATCGGACAAACATTAGTAGAATGAGCCTGAGGGGGATTCTCCGTAGACAACCCCACACTAACCCGATTCTTCGCCCTCCACTTCCTTCTCCCATTCGTCATCGTAGG…
;
END;
