# Supplementary material for: A latitudinal phylogeographic diversity gradient in birds
Source: PLoS Biol. 2017 Apr 13;15(4):e2001073. doi: 10.1371/journal.pbio.2001073 (PMC5390966; doi:10.1371/journal.pbio.2001073)
Supplement: S1 Data — (ZIP) [file pbio.2001073.s015.zip › S1_Data/Cardinalis-cardinalis.nex]

#NEXUS 

Begin data;
	Dimensions ntax=164 nchar=1041;
	Format datatype=dna missing=?;
	Matrix
Micho_3                 ATGAATCCCCAAGCAACCCTAATTTTCATCACCAGCCTTATACTAGGGACAACCATCACTATCTCAAGCAACCATTGAATTATAGCCTGAACCGGACTAGAAATTAATACACTCGCCATTCTCCCACTAATCTCAAAATCTCACCACCCACGGGCTATCGAAGCCGCTACTAAGTACTTCTTAACCCAAGCAGCCGCCTCCGCCCTAGTCCTATTTTCTAGCATGACTAACGCATGGCACACCGGACAATGAGACATCACCCAACTAACTCACCCCACATCCTGCCTGATCCTTACTTCAGCAATCGCGATAAAACTAGGACTGGTCCCATTCCACTTTTGATTCCCAGAAGTACTTCAAGGCTCTCCTCTTATTACCGGTCTTATCCTATCTACCATTATAAAACTCCCCCCAATCGCACTACTCTACATAACTTCACCCTCACTTAATCCAGCCCTTTTAACTACCCTAGCCATTCTTTCAACAGCCTTAGGCGGATGAATGGGCCTTAACCAAACACAAATCCGAAAAATCCTGGCATTCTCTTCTATTTCCCACCTAGGCTGAATAGCAATCATCATTGTCTACAACCCCAAACTTACCCTGCTCAACTTCTACCTTTACGCTGTAATAACTGCAACCATCTTCCTCACTCTAAACACAACCAAAGTGCTCAAACTATCTACCCTAATAACTGCATGAACTAAAGCCCCATCCCTAAACACAATGCTGCTCCTAGCCCTACTCTCTCTTGCAGGACTCCCCCCTCTAACAGGATTCCTACCTAAGTGACTTATTATTCAAGAACTAACTAAACAAGACATAGCCCTAGCAGCTACCCTCATCTCCCTTCTCTCTCTACTAAGCCTATTCTTCTACCTCCGCTTAGCATACTGCACAGCAATCACACTCCCCCCACATACTACAAATCACATAAAACAATGACGTACTAACAAGCCAACTAACGTCACAATCGCTATCCTGACCACCATTACCATCATACTCCTCCCCATCGCCCCTGTGATCCTCACCACTGTCTAA
Micho_4                 ATGAATCCCCAAGCAACCCTAATTTTCATCACCAGCCTTATACTAGGGACAACCATCACTATCTCAAGCAACCATTGAATTATAGCCTGAACCGGACTAGAAATTAATACACTCGCCATTCTCCCACTAATCTCAAAATCTCACCACCCACGGGCTATCGAAGCCGCTACTAAGTACTTCTTAACCCAAGCAGCCGCCTCCGCCCTAGTCCTATTTTCTAGCATGACTAACGCATGGCACACCGGACAATGAGACATCACCCAACTAACTCACCCCACATCCTGCCTGATCCTTACTTCAGCAATCGCGATAAAACTAGGACTGGTCCCATTCCACTTTTGATTCCCAGAAGTACTTCAAGGCTCTCCTCTTATTACCGGTCTTATCCTATCTACCATTATAAAACTCCCCCCAATCGCACTACTCTACATAACTTCACCCTCACTTAATCCAGCCCTTTTAACTACCCTAGCCATTCTTTCAACAGCCTTAGGCGGATGAATGGGCCTTAACCAAACACAAATCCGAAAAATCCTGGCATTCTCTTCTATTTCCCACCTAGGCTGAATAGCAATCATCATTGTCTACAACCCCAAACTTACCCTGCTCAACTTCTACCTTTACGCTGTAATAACTGCAACCATCTTCCTCACTCTAAACACAACCAAAGTGCTCAAACTATCTACCCTAATAACTGCATGAACTAAAGCCCCATCCCTAAACACAATGCTGCTCCTAGCCCTACTCTCTCTTGCAGGACTCCCCCCTCTAACAGGATTCCTACCTAAGTGACTTATTATTCAAGAACTAACTAAACAAGACATAGCCCTAGCAGCTACCCTCATCTCCCTTCTCTCTCTACTAAGCCTATTCTTCTACCTCCGCTTAGCATACTGCACAGCAATCACACTCCCCCCACATACTACAAATCACATAAAACAATGACGTACTAACAAGCCAACTAACGTCACAATCGCTATCCTGACCACCATTACCATCATACTCCTCCCCATCGCCCCTGTGATCCTCACCACTGTCTAA
Micho_5                 ATGAATCCCCAAGCAACCCTAATTTTCATCACCAGCCTTATACTAGGGACAACCATCACTATCTCAAGCAACCATTGAATTATAGCCTGAACCGGACTAGAAATTAATACACTCGCCATTCTCCCACTAATCTCAAAATCTCACCACCCACGGGCTATCGAAGCCGCTACTAAGTACTTCTTAACCCAAGCAGCCGCCTCCGCCCTAGTCCTATTTTCTAGCATGACTAACGCATGGCACACCGGACAATGAGACATCACCCAACTAACTCACCCCACATCCTGCCTGATCCTTACTTCAGCAATCGCGATAAAACTAGGACTGGTCCCATTCCACTTTTGATTCCCAGAAGTACTTCAAGGCTCTCCTCTTATTACCGGTCTTATCCTATCTACCATTATAAAACTCCCCCCAATCGCACTACTCTACATAACTTCACCCTCACTTAATCCAGCCCTTTTAACTACCCTAGCCATTCTTTCAACAGCCTTAGGCGGATGAATGGGCCTTAACCAAACACAAATCCGAAAAATCCTGGCATTCTCTTCTATTTCCCACCTAGGCTGAATAGCAATCATCATTGTCTACAACCCCAAACTTACCCTGCTCAACTTCTACCTTTACGCTGTAATAACTGCAACCATCTTCCTCACTCTAAACACAACCAAAGTGCTCAAACTATCTACCCTAATAACTGCATGAACTAAAGCCCCATCCCTAAACACAATGCTGCTCCTAGCCCTACTCTCTCTTGCAGGACTCCCCCCTCTAACAGGATTCCTACCTAAGTGACTTATTATTCAAGAACTAACTAAACAAGACATAGCCCTAGCAGCTACCCTCATCTCCCTTCTCTCTCTACTAAGCCTATTCTTCTACCTCCGCTTAGCATACTGCACAGCAATCACACTCCCCCCACATACTACAAATCACATAAAACAATGACGTACTAACAAGCCAACTAACGTCACAATCGCTATCCTGACCACCATTACCATCATACTCCTCCCCATCGCCCCTGTGATCCTCACCACTGTCTAA
Micho_6                 ATGAATCCCCAAGCAACCCTAATTTTCATCACCAGCCTTATACTAGGGACAACCATCACTATCTCAAGCAACCATTGAATTATAGCCTGAACCGGACTAGAAATTAATACACTCGCCATTCTCCCACTAATCTCAAAATCTCACCACCCACGGGCTATCGAAGCCGCTACTAAGTACTTCTTAACCCAAGCAGCCGCCTCCGCCCTAGTCCTATTTTCTAGCATGACTAACGCATGGCACACCGGACAATGAGACATCACCCAACTAACTCACCCCACATCCTGCCTGATCCTTACTTCAGCAATCGCGATAAAACTAGGACTGGTCCCATTCCACTTTTGATTCCCAGAAGTACTTCAAGGCTCTCCTCTTATTACCGGTCTTATCCTATCTACCATTATAAAACTCCCCCCAATCGCACTACTCTACATAACTTCACCCTCACTTAATCCAGCCCTTTTAACTACCCTAGCCATTCTTTCAACAGCCTTAGGCGGATGAATGGGCCTTAACCAAACACAAATCCGAAAAATCCTGGCATTCTCTTCTATTTCCCACCTAGGCTGAATAGCAATCATCATTGTCTACAACCCCAAACTTACCCTGCTCAACTTCTACCTTTACGCTGTAATAACTGCAACCATCTTCCTCACTCTAAACACAACCAAAGTGCTCAAACTATCTACCCTAATAACTGCATGAACTAAAGCCCCATCCCTAAACACAATGCTGCTCCTAGCCCTACTCTCTCTTGCAGGACTCCCCCCTCTAACAGGATTCCTACCTAAGTGACTTATTATTCAAGAACTAACTAAACAAGACATAGCCCTAGCAGCTACCCTCATCTCCCTTCTCTCTCTACTAAGCCTATTCTTCTACCTCCGCTTAGCATACTGCACAGCAATCACACTCCCCCCACATACTACAAATCACATAAAACAATGACGTACTAACAAGCCAACTAACGTCACAATCGCTATCCTGACCACCATTACCATCATACTCCTCCCCATCGCCCCTGTGATCCTCACCACTGTCTAA
Micho_7                 ATGAATCCCCAAGCAACCCTAATTTTCATCACCAGCCTTATACTAGGGACAACCATCACTATCTCAAGCAACCATTGAATTATAGCCTGAACCGGACTAGAAATTAATACACTCGCCATTCTCCCACTAATCTCAAAATCTCACCACCCACGGGCTATCGAAGCCGCTACTAAGTACTTCTTAACCCAAGCAGCCGCCTCCGCCCTAGTCCTATTTTCTAGCATGACTAACGCATGGCACACCGGACAATGAGACATCACCCAACTAACTCACCCCACATCCTGCCTGATCCTTACTTCAGCAATCGCGATAAAACTAGGACTGGTCCCATTCCACTTTTGATTCCCAGAAGTACTTCAAGGCTCTCCTCTTATTACCGGTCTTATCCTATCTACCATTATAAAACTCCCCCCAATCGCACTACTCTACATAACTTCACCCTCACTTAATCCAGCCCTTTTAACTACCCTAGCCATTCTTTCAACAGCCTTAGGCGGATGAATGGGCCTTAACCAAACACAAATCCGAAAAATCCTGGCATTCTCTTCTATTTCCCACCTAGGCTGAATAGCAATCATCATTGTCTACAACCCCAAACTTACCCTGCTCAACTTCTACCTTTACGCTGTAATAACTGCAACCATCTTCCTCACTCTAAACACAACCAAAGTGCTCAAACTATCTACCCTAATAACTGCATGAACTAAAGCCCCATCCCTAAACACAATGCTGCTCCTAGCCCTACTCTCTCTTGCAGGACTCCCCCCTCTAACAGGATTCCTACCTAAGTGACTTATTATTCAAGAACTAACTAAACAAGACATAGCCCTAGCAGCTACCCTCATCTCCCTTCTCTCTCTACTAAGCCTATTCTTCTACCTCCGCTTAGCATACTGCACAGCAATCACACTCCCCCCACATACTACAAATCACATAAAACAATGACGTACTAACAAGCCAACTAACGTCACAATCGCTATCCTGACCACCATTACCATCATACTCCTCCCCATCGCCCCTGTGATCCTCACCACTGTCTAA
Micho_8                 ATGAATCCCCAAGCAACCCTAATTTTCATCACCAGCCTTATACTAGGGACAACCATCACTATCTCAAGCAACCATTGAATTATAGCCTGAACCGGACTAGAAATTAATACACTCGCCATTCTCCCACTAATCTCAAAATCTCACCACCCACGGGCTATCGAAGCCGCTACTAAGTACTTCTTAACCCAAGCAGCCGCCTCCGCCCTAGTCCTATTTTCTAGCATGACTAACGCATGGCACACCGGACAATGAGACATCACCCAACTAACTCACCCCACATCCTGCCTGATCCTTACTTCAGCAATCGCGATAAAACTAGGACTGGTCCCATTCCACTTTTGATTCCCAGAAGTACTTCAAGGCTCTCCTCTTATTACCGGTCTTATCCTATCTACCATTATAAAACTCCCCCCAATCGCACTACTCTACATAACTTCACCCTCACTTAATCCAGCCCTTTTAACTACCCTAGCCATTCTTTCAACAGCCTTAGGCGGATGAATGGGCCTTAACCAAACACAAATCCGAAAAATCCTGGCATTCTCTTCTATTTCCCACCTAGGCTGAATAGCAATCATCATTGTCTACAACCCCAAACTTACCCTGCTCAACTTCTACCTTTACGCTGTAATAACTGCAACCATCTTCCTCACTCTAAACACAACCAAAGTGCTCAAACTATCTACCCTAATAACTGCATGAACTAAAGCCCCATCCCTAAACACAATGCTGCTCCTAGCCCTACTCTCTCTTGCAGGACTCCCCCCTCTAACAGGATTCCTACCTAAGTGACTTATTATTCAAGAACTAACTAAACAAGACATAGCCCTAGCAGCTACCCTCATCTCCCTTCTCTCTCTACTAAGCCTATTCTTCTACCTCCGCTTAGCATACTGCACAGCAATCACACTCCCCCCACATACTACAAATCACATAAAACAATGACGTACTAACAAGCCAACTAACGTCACAATCGCTATCCTGACCACCATTACCATCATACTCCTCCCCATCGCCCCTGTGATCCTCACCACTGTCTAA
Guerr_1                 ATGAATCCCCAAGCAACCCTAATTTTCATCACCAGCCTTATACTAGGGACAACCATCACTATCTCAAGCAACCATTGAATTATAGCCTGAACCGGACTAGAAATTAATACACTCGCCATTCTCCCACTAATCTCAAAATCTCACCACCCACGGGCTATCGAAGCCGCTACTAAGTACTTCTTAACCCAAGCAGCCGCCTCCGCCCTAGTCCTATTTTCCAGCATGACTAACGCATGGCACACCGGACAATGAGACATCACCCAACTAACTCACCCCACATCCTGCCTGATCCTTACTTCAGCAATCGCGATAAAACTAGGACTGGTCCCATTCCACTTTTGATTCCCAGAAGTACTTCAAGGCTCTCCTCTTATTACCGGTCTTATCCTATCTACCATTATAAAACTCCCCCCAATCGCACTACTCTACATAACTTCACCCTCACTTAATCCAGCCCTTTTAACTACCCTAGCCATTCTTTCAACAGCCTTAGGCGGATGAATGGGCCTTAACCAAACACAAATCCGAAAAATCCTGGCATTCTCTTCTATTTCCCACCTAGGCTGAATAGCAATCATCATTGTCTACAACCCCAAACTTACCCTGCTCAACTTCTACCTTTACGCTGTAATAACTGCAACCATCTTCCTCACTCTAAACACAACCAAAGTGCTCAAACTATCTACCCTAATAACTGCATGAACTAAAGCCCCATCCCTAAACACAATGCTGCTCCTGGCCCTACTCTCTCTTGCAGGACTCCCCCCTCTAACAGGATTCCTACCTAAGTGACTTATTATTCAAGAACTAACTAAACAAGACATAGCCCTAGCAGCTACCCTCATCTCCCTTCTCTCTCTACTAAGCCTATTCTTCTACCTCCGCTTAGCATACTGCACAGCAATCACACTCCCCCCACATACTACAAATCACATAAAACAATGACGTACTAACAAGCCAACTAACGTCACAATCGCTATCCTGACCACCATTACCATCATACTCCTCCCCATCGCCCCTGTGATCCTCACCACTGTCTAA
Oaxaca_1                ATGAATCCCCAAGCAACCCTAATTTTCATCACCAGCCTTATACTAGGGACAACCATCACTATCTCAAGCAACCATTGAATTATAGCCTGAACCGGACTAGAAATTAATACACTCGCCATTCTCCCACTAATCTCAAAATCTCACCACCCACGGGCTATCGAAGCCGCTACTAAGTACTTCTTAACCCAAGCAGCCGCCTCCGCCCTAGTCCTATTTTCTAGCATGACTAACGCATGGCACACCGGACAATGAGACATCACCCAACTAACTCACCCCACATCCTGCCTGATCCTTACTTCAGCAATCGCGATAAAACTAGGACTGGTCCCATTCCACTTTTGATTCCCAGAAGTACTTCAAGGCTCTCCTCTTATTACCGGTCTTATCCTATCTACCATTATAAAACTCCCCCCAATCGCACTACTCTACATAACTTCACCCTCACTTAATCCAGCCCTTTTAACTACCCTAGCCATTCTTTCAACAGCCTTAGGCGGATGAATGGGCCTTAACCAAACACAAATCCGAAAAATCCTGGCATTCTCTTCTATTTCCCACCTAGGCTGAATAGCAATCATCATTGTCTACAACCCCAAACTTACCCTGCTCAACTTCTACCTTTACGCTGTAATAACTGCAACCATCTTCCTCACTCTAAACACAACCAAAGTGCTCAAACTATCTACCCTAATAACTGCATGAACTAAAGCCCCATCCCTAAACACAATGCTGCTCCTGGCCCTACTCTCTCTTGCAGGACTCCCCCCTCTAACAGGATTCCTACCTAAGTGACTTATTATTCAAGAACTAACTAAACAAGACATAGCCCTAGCAGCTACCCTCATCTCCCTTCTCTCTCTACTAAGCCTATTCTTCTACCTCCGCTTAGCATACTGCACAGCAATCACACTCCCCCCACATACTACAAATCACATAAAACAATGACGTACTAACAAGCCAACTAACGTCACAATCGCTATCCTGACCACCATTACCATCATACTCCTCCCCATCGCCCCTGTGATCCTCACCACTGTCTAA
Coa_1                   ATGAATCCCCAAGCAACCCTAATTTTCATCACCAGCCTTATACTAGGGACAACCATCACTATCTCAAGCAACCATTGAATTATAGCCTGAACTGGCCTAGAAATTAATACACTCGCCATTCTCCCACTGATCTCAAAGTCTCACCACCCACGAGCCATCGAAGCCGCTACTAAGTACTTCTTAACCCAGGCAGCCGCTTCTGCCCTGGTCCTATTCTCTAGCATAACTAATGCATGGCACACCGGACAGTGAGATATCACTCAACTAACTCACCCCACATCCTGCCTGATCCTTACTTCAGCAATCGCAATAAAACTAGGACTGGTCCCATTCCACTTCTGATTCCCAGAAGTACTTCAAGGCTCTCCTCTTACTACCGGTCTTATCCTATCTACCATTATAAAACTCCCCCCAATCGCACTACTCTACATAACTTCCCCCTCACTTAATCCAGCCCTCTTAACTACCTTAGCTATCCTCTCAACAGCCCTAGGCGGATGAATGGGCCTTAACCAAACACAAATCCGAAAAATCCTAGCATTCTCTTCTATCTCCCACCTAGGCTGAATGGCAATCATCATCGTCTACAACCCCAAACTTACCCTGCTCAACTTCTACCTTTACGCTGTAATAACTGCAACCATCTTCCTTACTCTAAACACAACCAAAGTACTCAAACTGTCTACCCTAATAACTGCATGAACTAAAGCTCCATCCCTAAACACAATGCTACTCCTAGCCCTACTCTCCCTTGCAGGACTCCCTCCTCTAACAGGATTCCTACCCAAATGACTTATTATTCAAGAACTAACTAAACAAGACATAGCCCTAGCAGCCACCCTCATCTCCCTTCTCTCTCTGCTAAGCCTGTTCTTCTACCTCCGCTTAGCATACTGCACAGCAATCACACTCCCCCCACACACCACAAATCACATAAAACAATGACGTACTAACAAGCCGACTAACGTCACAATCGCTATCCTGACCACCATTACTATCATACTCCTCCCCATTGCCCCTATGATCCTCACCATCGTCTAA
Coa_2                   ATGAATCCCCAAGCAACCCTAATTTTCATCACCAGCCTTATACTAGGGACAACCATCACTATCTCAAGCAACCATTGAATTATAGCCTGAACTGGCCTAGAAATTAATACACTCGCCATTCTCCCACTGATCTCAAAGTCTCACCACCCACGAGCCATCGAAGCCGCTACTAAGTACTTCTTAACCCAAGCAGCCGCTTCTGCCCTGGTCCTATTCTCTAGCATAACTAATGCATGGCACACCGGACAGTGAGATATCACTCAACTAACTCACCCCACATCCTGCCTGATCCTTACTTCAGCAATCGCAATAAAACTAGGACTGGTCCCATTCCACTTCTGATTCCCAGAAGTACTTCAAGGCTCTCCTCTTACTACCGGTCTTATCCTATCTACCATTATAAAACTCCCCCCAATCGCACTACTCTACATAACTTCCCCCTCACTTAATCCAGCCCTCTTAACTACCTTAGCTATCCTCTCAACAGCCCTAGGCGGATGAATGGGCCTTAACCAAACACAAATCCGAAAAATCCTAGCATTCTCTTCTATCTCTCACCTAGGCTGAATGGCAATCATCATCGTCTACAACCCCAAACTTACCCTGCTCAACTTCTACCTTTACGCTGTAATAACTGCAACCATCTTTCTTACTCTAAACACAACCAAAGTACTCAAACTGTCTACCCTAATAACTGCATGAACTAAAGCTCCATCCCTAAACACAATGCTACTCCTAGCCCTACTCTCCCTTGCAGGACTCCCTCCTCTAACAGGATTCCTACCCAAATGACTTATTATTCAAGAACTAACTAAACAAGACATAGCCCTAGCAGCCACCCTCATCTCCCTTCTCTCTCTGCTAAGCCTGTTCTTCTACCTCCGCTTAGCATACTGCACAGCAATCACACTCCCCCCACACACCACAAATCACATAAAACAATGACGTACTAACAAGCCGACTAACGTCACAATCGCTATCCTGACCACCATTACTATCATACTCCTCCCCATCGCCCCTATGATCCTCACCATCGTCTAA
Coa_3                   ATGAATCCCCAAGCAACCCTAATTTTCATCACCAGCCTTATACTAGGGACAACCATCACTATCTCAAGCAACCATTGAATTATAGCCTGAACTGGCCTAGAAATTAATACACTCGCCATTCTCCCACTGATCTCAAAGTCTCACCACCCACGAGCCATCGAAGCCGCTACTAAGTACTTCTTAACCCAGGCAGCCGCTTCTGCCCTGGTCCTATTCTCTAGCATAACTAATGCATGGCACACCGGACAGTGAGATATCACTCAACTAACTCACCCCACATCCTGCCTGATCCTTACTTCAGCAATCGCAATAAAACTAGGACTGGTCCCATTCCACTTCTGATTCCCAGAAGTACTTCAAGGCTCTCCTCTTACTACCGGTCTTATCCTATCTACCATTATAAAACTCCCCCCAATCGCACTACTCTACATAACTTCCCCCTCACTTAATCCAGCCCTCTTAACTACCTTAGCTATCCTCTCAACAGCCCTAGGCGGATGAATGGGCCTTAACCAAACACAAATCCGAAAAATCCTAGCATTCTCTTCTATCTCCCACCTAGGCTGAATGGCAATCATCATCGTCTACAACCCCAAACTTACCCTGCTCAACTTCTACCTTTACGCTGTAATAACTGCAACCATCTTCCTTACTCTAAACACAACCAAAGTACTCAAACTGTCTACCCTAATAACTGCATGAACTAAAGCTCCATCCCTAAACACAATGCTACTCCTAGCCCTACTCTCCCTTGCAGGACTCCCTCCTCTAACAGGATTCCTACCCAAATGACTTATTATTCAAGAACTAACTAAACAAGACATAGCCCTAGCAGCCACCCTCATCTCCCTTCTCTCTCTGCTAAGCCTGTTCTTCTACCTCCGCTTAGCATACTGCACAGCAATCACACTCCCCCCACACACCACAAATCACATAAAACAATGACGTACTAACAAGCCGACTAACGTCACAATCGCTATCCTGACCACCATTACTATCATACTCCTCCCCATCGCCCCTATGATCCTCACCATCGTCTAA
Coa_3b                  ATGAATCCCCAAGCAACCCTAATTTTCATCACCAGCCTTATACTAGGGACAACCATCACTATCTCAAGCAACCATTGAATTATAGCCTGAACTGGCCTAGAAATTAATACACTCGCCATTCTCCCACTGATCTCAAAGTCTCACCACCCACGAGCCATCGAAGCCGCTACTAAGTACTTCTTAACCCAGGCAGCCGCTTCTGCCCTGGTCCTATTCTCTAGCATAACTAATGCATGGCACACCGGACAGTGAGATATCACTCAACTAACTCACCCCACATCCTGCCTGATCCTTACTTCAGCAATCGCAATAAAACTAGGACTGGTCCCATTCCACTTCTGATTCCCAGAAGTACTTCAAGGCTCTCCTCTTACTACCGGTCTTATCCTATCTACCATTATAAAACTCCCCCCAATCGCACTACTCTACATAACTTCCCCCTCACTTAATCCAGCCCTCTTAACTACCTTAGCTATCCTCTCAACAGCCCTAGGCGGATGAATGGGCCTTAACCAAACACAAATCCGAAAAATCCTAGCATTCTCTTCTATCTCCCACCTAGGCTGAATGGCAATCATCATCGTCTACAACCCCAAACTTACCCTGCTCAACTTCTACCTTTACGCTGTAATAACTGCAACCATCTTCCTTACTCTAAACACAACCAAAGTACTCAAACTGTCTACCCTAATAACTGCATGAACTAAAGCTCCATCCCTAAACACAATGCTACTCCTAGCCCTACTCTCCCTTGCAGGACTCCCTCCTCTAACAGGATTCCTACCCAAATGACTTATTATTCAAGAACTAACTAAACAAGACATAGCCCTAGCAGCCACCCTCATCTCCCTTCTCTCTCTGCTAAGCCTGTTCTTCTACCTCCGCTTAGCATACTGCACAGCAATCACACTCCCCCCACACACCACAAATCACATAAAACAATGACGTACTAACAAGCCGACTAACGTCACAATCGCTATCCTGACCACCATTACTATCATACTCCTCCCCATCGCCCCTATGATCCTCACCATCGTCTAA
Coa_4                   ATGAATCCCCAAGCAACCCTAATTTTCATCACCAGCCTTATACTAGGGACAACCATCACTATCTCAAGCAACCATTGAATTATAGCCTGAACTGGCCTAGAAATTAATACACTCGCCATTCTCCCACTGATCTCAAAGTCTCACCACCCACGAGCCATCGAAGCCGCTACTAAGTACTTCTTAACCCAGGCAGCCGCTTCTGCCCTGGTCCTATTCTCTAGCATAACTAATGCATGGCACACCGGACAGTGAGATATCACTCAACTAACTCACCCCACATCCTGCCTGATCCTTACTTCAGCAATCGCAATAAAACTAGGACTGGTCCCATTCCACTTCTGATTCCCAGAAGTACTTCAAGGCTCTCCTCTTACTACCGGTCTTATCTTATCTACCATTATAAAACTCCCCCCAATCGCACTACTCTACATAACTTCCCCCTCACTTAATCCAGCCCTCTTAACTACCTTAGCTATCCTCTCAACAGCCCTAGGCGGATGAATGGGCCTTAACCAAACACAAATCCGAAAAATCCTAGCATTCTCTTCTATCTCCCACCTAGGCTGAATGGCAATCATCATCGTCTACAACCCCAAACTTACCCTGCTCAACTTCTACCTTTACGCTGTAATAACTGCAACCATCTTCCTTACTCTAAACACAACCAAAGTACTCAAACTGTCTACCCTAATAACTGCATGAACTAAAGCTCCATCCCTAAACACAATGCTACTCCTAGCCCTACTCTCCCTTGCAGGACTCCCTCCTCTAACAGGATTCCTACCCAAATGACTTATTATTCAAGAACTAACTAAACAAGACATAGCCCTAGCAGCCACCCTCATCTCCCTTCTCTCTCTGCTAAGCCTGTTCTTCTACCTCCGCTTAGCATACTGCACAGCAATCACACTCCCCCCACACACCACAAATCACATAAAACAATGACGTACTAACAAGCCGACTAACGTCACAATCGCTATCCTGACCACCATTACTATCATACTCCTCCCCATTGCCCCTATGATCCTCACCATCGTCTAA
Coa_5                   ATGAATCCCCAAGCAACCCTAATTTTCATCACCAGCCTTATACTAGGGACAACCATCACTATCTCAAGCAACCATTGAATTATAGCCTGAACTGGCCTAGAAATTAATACACTCGCCATTCTCCCACTGATCTCAAAGTCTCACCACCCACGAGCCATCGAAGCCGCTACTAAGTACTTCTTAACCCAAGCAGCCGCTTCTGCCCTGGTCCTATTCTCTAGCATAACTAATGCATGGCACACCGGACAGTGAGATATCACTCAACTAACTCACCCCACATCCTGCCTGATCCTTACTTCAGCAATCGCAATAAAACTAGGACTGGTCCCATTCCACTTCTGATTCCCAGAAGTACTTCAAGGCTCTCCTCTTACTACCGGTCTTATCCTATCTACCATTATAAAACTCCCCCCAATCGCACTACTCTACATAACTTCCCCCTCACTTAATCCAGCCCTTTTAACTACCTTAGCTATCCTCTCAACAGCCCTAGGCGGATGAATGGGCCTTAACCAAACACAAATCCGAAAAATCCTAGCATTCTCTTCTATCTCTCACCTAGGCTGAATGGCAATCATCATCGTCTACAACCCCAAACTTACCCTGCTCAACTTCTACCTTTACGCTGTAATAACTGCAACCATCTTTCTTACTCTAAACACAACCAAAGTACTCAAACTGTCTACCCTAATAACTGCATGAACTAAAGCTCCATCCCTAAACACAATGCTACTCCTAGCCCTACTCTCCCTTGCAGGACTCCCTCCTCTAACAGGATTCCTACCCAAATGACTTATTATTCAAGAACTAACTAAACAAGACATAGCCCTAGCAGCCACCCTCATCTCCCTTCTCTCTCTGCTAAGCCTGTTCTTCTACCTCCGCTTAGCATACTGCACAGCAATCACACTCCCCCCACACACCACAAATCACATAAAACAATGACGTACTAACAAGCCGACTAACGTCACAATCGCTATCCTGACCACCATTACTATCATACTCCTCCCCATCGCCCCTATGATCCTCACCATCGTCTAA
Coa_6                   ATGAATCCCCAAGCAACCCTAATTTTCATCACCAGCCTTATACTAGGGACAACCATCACTATCTCAAGCAACCATTGAATTATAGCCTGAACTGGCCTAGAAATTAATACACTCGCCATTCTCCCACTGATCTCAAAGTCTCACCACCCACGAGCCATCGAAGCCGCTACTAAGTACTTCTTAACCCAAGCAGCCGCTTCTGCCCTGGTCCTATTCTCTAGCATAACTAATGCATGGCACACCGGACAGTGAGATATCACTCAACTAACTCACCCCACATCCTGCCTGATCCTTACTTCAGCAATCGCAATAAAACTAGGACTGGTCCCATTCCACTTCTGATTCCCAGAAGTACTTCAAGGCTCTCCTCTTACTACCGGTCTTATCCTATCTACCATTATAAAACTCCCCCCAATCGCACTACTCTACATAACTTCCCCCTCACTTAATCCAGCCCTCTTAACTACCTTAGCTATCCTCTCAACAGCCCTAGGCGGATGAATGGGCCTTAACCAAACACAAATCCGAAAAATCCTAGCATTCTCTTCTATCTCTCACCTAGGCTGAATGGCAATCATCATCGTCTACAACCCCAAACTTACCCTGCTCAACTTCTACCTTTACGCTGTAATAACTGCAACCATCTTTCTTACTCTAAACACAACCAAAGTACTCAAACTGTCTACCCTAATAACTGCATGAACTAAAGCTCCATCCCTAAACACAATGCTACTCCTAGCCCTACTCTCCCTTGCAGGACTCCCTCCTCTAACAGGATTCCTACCCAAATGACTTATTATTCAAGAACTAACTAAACAAGACATAGCCCTAGCAGCCACCCTCATCTCCCTTCTCTCTCTGCTAAGCCTGTTCTTCTACCTCCGCTTAGCATACTGCACAGCAATCACACTCCCCCCACACACCACAAATCACATAAAACAATGACGTACTAACAAGCCGACTAACGTCACAATCGCTATCCTGACCACCATTACTATCATACTCCTCCCCATCGCCCCTATGATCCTCACCATCGTCTAA
Coa_7                   ATGAATCCCCAAGCAACCCTAATTTTCATCACCAGCCTTATACTAGGGACAACCATCACTATCTCAAGCAACCATTGAATTATAGCCTGAACCGGCCTAGAAATTAATACACTCGCCATTCTCCCACTGATCTCAAAGTCTCACCACCCACGAGCCATCGAAGCCGCTACTAAGTACTTCTTAACCCAGGCAGCCGCTTCTGCCCTGGTCCTATTCTCTAGCATAACTAATGCATGGCACACCGGACAGTGAGATATCACTCAACTAACTCACCCCACATCCTGCCTGATCCTTACTTCAGCAATCGCAATAAAACTAGGACTGGTCCCATTCCACTTCTGATTCCCAGAAGTACTTCAAGGCTCTCCTCTTACTACCGGTCTTATCCTATCTACCATTATAAAACTCCCCCCAATCGCACTACTCTACATAACTTCCCCCTCACTTAATCCAGCCCTCTTAACTACCTTAGCTATCCTCTCAACAGCCCTAGGCGGATGAATGGGCCTTAACCAAACACAAATCCGAAAAATCCTAGCATTCTCTTCTATCTCCCACCTAGGCTGAATGGCAATCATCATCGTCTACAACCCCAAACTTACCCTGCTCAACTTCTACCTTTACGCTGTAATAACTGCAACCATCTTCCTTACTCTAAACACAACCAAAGTACTCAAACTGTCTACCCTAATAACTGCATGAACTAAAGCTCCATCCCTAAACACAATGCTACTCCTAGCCCTACTCTCCCTTGCAGGACTCCCTCCTCTAACAGGATTCCTACCCAAATGACTTATTATTCAAGAACTAACTAAACAAGACATAGCCCTAGCAGCCACCCTCATCTCCCTTCTCTCTCTGCTAAGCCTGTTCTTCTACCTCCGCTTAGCATACTGCACAGCAATCACACTCCCCCCACACACCACAAATCACATAAAACAATGACGTACTAACAAGCCGACTAACGTCACAATCGCTATCCTGACCACCATTACTATCATACTCCTCCCCATTGCCCCTATGATCCTCACCATCGTCTAA
N_Leon_1                ATGAATCCCCAAGCAACCCTAATTTTCATCACCAGCCTTATACTAGGGACAACCATCACTATTTCAAGCAACCATTGAATTATAGCCTGAACTGGCCTAGAAATTAATACACTCGCCATTCTCCCACTGATCTCAAAGTCTCACCACCCACGAGCCATCGAAGCCGCTACTAAGTACTTCTTAACCCAAGCAGCCGCTTCTGCCCTGGTCCTATTCTCTAGCATAACTAATGCATGGCACACCGGACAGTGAGATATCACTCAACTAACTCACCCCACATCCTGCCTGATCCTTACTTCAGCAATCGCAATAAAACTAGGACTGGTCCCATTCCACTTCTGATTCCCAGAAGTACTTCAAGGCTCTCCTCTTACTACCGGTCTTATCCTATCTACCATTATAAAACTCCCCCCAATCGCACTACTCTACATAACTTCCCCCTCACTTAATCCAGCCCTCTTAACTACCTTAGCTATCCTCTCAACAGCCCTAGGCGGATGAATGGGCCTTAACCAAACACAAATCCGAAAAATCCTAGCATTCTCTTCTATCTCTCACCTAGGCTGAATGGCAATCATCATCGTCTACAACCCCAAACTTACCCTGCTCAACTTCTACCTTTACGCTGTAATAACTGCAACCATCTTTCTTACTCTAAACACAACCAAAGTACTCAAACTGTCTACCCTAATAACTGCATGAACTAAAGCTCCATCCCTAAACACAATGCTACTCCTAGCCCTACTCTCCCTTGCAGGACTCCCTCCTCTAACAGGATTCCTACCCAAATGACTTATTATTCAAGAACTAACTAAACAAGACATAGCCCTAGCAGCCACCCTCATCTCCCTTCTCTCTCTGCTAAGCCTGTTCTTCTACCTCCGCTTAGCATACTGCACAGCAATCACACTCCCCCCACACACCACAAATCACATAAAACAATGACGTACTAACAAGCCGACTAACGTCACAATCGCTATCCTGACCACCATTACTATCATACTCCTCCCCATCGCCCCTATGATCCTCACCATCGTCTAA
N_Leon_2                ATGAATCCCCAAGCAACCCTAATTTTCATCACCAGCCTTATACTAGGGACAACCATCACTATCTCAAGCAACCATTGAATTATAGCCTGAACTGGCCTAGAAATTAATACACTCGCCATTCTCCCACTGATCTCAAAGTCTCACCACCCACGAGCCATCGAAGCCGCTACTAAGTACTTCTTAACCCAGGCAGCCGCTTCTGCCCTGGTCCTATTCTCTAGCATAACTAATGCATGGCACACCGGACAGTGAGATATCACTCAACTAACTCACCCCACATCCTGCCTGATCCTTACTTCAGCAATCGCAATAAAACTAGGACTGGTCCCATTCCACTTCTGATTCCCAGAAGTACTTCAAGGCTCTCCTCTTACTACCGGTCTTATCCTATCTACCATTATAAAACTCCCCCCAATCGCACTACTCTACATAACTTCCCCCTCACTTAATCCAGCCCTCTTAACTACCTTAGCTATCCTCTCAACAGCCCTAGGCGGATGAATGGGCCTTAACCAAACACAAATCCGAAAAATCCTAGCATTCTCTTCTATCTCCCACCTAGGCTGAATGGCAATCATCATCGTCTACAACCCCAAACTTACCCTGCTCAACTTCTACCTTTACGCTGTAATAACTGCAACCATCTTTCTTACTCTAAACACAACCAAAGTACTCAAACTGTCTACCCTAATAACTGCATGAACTAAAGCTCCATCCCTAAACACAATGCTACTCCTAGCCCTACTCTCCCTTGCAGGACTCCCTCCTCTAACAGGATTCCTACCCAAATGACTTATTATTCAAGAACTAACTAAACAAGACATAGCCCTAGCAGCCACCCTCATCTCCCTTCTCTCTCTGCTAAGCCTGTTCTTCTACCTCCGCTTAGCATACTGCACAGCAATCACACTTCCCCCACACACCACAAATCACATAAAACAATGACGTACTAACAAGCCGACTAACGTCACAATCGCTATCCTGACCACCATTACTATCATACTCCTCCCCATCGCCCCTATGATCCTCACCATCGTCTAA
Tam_1                   ATGAATCCCCAAGCAACCCTAATTTTCATCACCAGCCTTATACTAGGGACAACCATCACTATCTCAAGCAACCATTGAATTATAGCCTGAACTGGCCTAGAAATTAATACACTCGCCATTCTCCCACTGATCTCAAAGTCTCACCACCCACGAGCCATCGAAGCCGCTACTAAGTACTTCTTAACCCAAGCAGCCGCTTCTGCCCTGGTCCTATTCTCTAGCATAACTAATGCATGGCACACCGGACAGTGAGATATCACTCAACTAACTCACCCCACATCCTGCCTGATCCTTACTTCAGCAATCGCAATAAAACTAGGACTGGTCCCATTCCACTTCTGATTCCCAGAAGTACTTCAAGGCTCTCCTCTTACTACCGGTCTTATCCTATCTACCATTATAAAACTCCCCCCAATCGCACTACTCTACATAACTTCCCCCTCACTTAATCCAGCCCTCTTAACTACCTTAGCTATCCTCTCAACAGCCCTAGGCGGATGAATGGGCCTTAACCAAACACAAATCCGAAAAATCCTAGCATTCTCTTCTATCTCTCACCTAGGCTGAATGGCAATCATCATCGTCTACAACCCCAAACTTACCCTGCTCAACTTCTACCTTTACGCTGTAATAACTGCAACCATCTTTCTTACTCTAAACACAACCAAAGTACTCAAACTGTCTACCCTAATAACTGCATGAACTAAAGCTCCATCCCTAAACACAATGCTACTCCTAGCCCTACTCTCCCTTGCAGGACTCCCTCCTCTAACAGGATTCCTACCCAAATGACTTATTATTCAAGAACTAACTAAACAAGACATAGCCCTAGCAGCCACCCTCATCTCCCTTCTCTCTCTGCTAAGCCTGTTCTTCTACCTCCGCTTAGCATACTGCACAGCAATCACACTCCCCCCACACACCACAAATCACATAAAACAATGACGTACTAACAAGCCGACTAACGTCACAATCGCTATCCTGACCACCATTACTATCATACTCCTCCCCATCGCCCCTATGATCCTCACCATCGTCTAA
Tam_2                   ATGAATCCCCAAGCAACCCTAATTTTCATCACCAGCCTTATACTAGGGACAACCATCACTATCTCAAGCAACCATTGAATTATAGCCTGAACTGGCCTAGAAATTAATACACTCGCCATTCTCCCACTGATCTCAAAGTCTCACCACCCACGAGCCATCGAAGCCGCTACTAAGTACTTCTTAACCCAAGCAGCCGCTTCTGCCCTGGTCCTATTCTCTAGCATAACTAATGCATGGCACACCGGACAGTGAGATATCACTCAACTAACTCACCCCACATCCTGCCTAATCCTTACTTCAGCAATCGCAATAAAACTAGGACTGGTCCCATTCCACTTCTGATTCCCAGAAGTACTTCAAGGCTCTCCTCTTACTACCGGTCTTATCCTATCTACCATTATAAAACTCCCCCCAATCGCACTACTCTACATAACTTCCCCCTCACTTAATCCAGCCCTCTTAACTACCTTAGCTATCCTCTCAACAGCCCTAGGCGGATGAATGGGCCTTAACCAAACACAAATCCGAAAAATCCTAGCATTCTCTTCTATCTCCCACCTAGGCTGAATGGCAATCATCATCGTCTACAACCCCAAACTTACCCTGCTCAACTTCTACCTTTACGCTGTAATAACTGCAACCATCTTCCTTACTCTAAACACAACCAAAGTACTCAAACTGTCTACCCTAATAACTGCATGAACTAAAGCTCCATCCCTAAACACAATGCTACTCCTAGCCCTACTCTCCCTTGCAGGACTCCCTCCTCTAACAGGATTCCTACCCAAATGACTTATTATTCAAGAACTAACTAAACAAGACATAGCCCTAGCAGCCACCCTCATCTCCCTTCTCTCTCTGCTAAGCCTGTTCTTCTACCTCCGCTTAGCATACTGCACAGCAATCACACTCCCCCCACACACCACAAATCACATAAAACAATGACGTACTAACAAGCCGACTAACGTCACAATCGCTATCCTGACCACCATTACTATCATACTCCTCCCCATTGCCCCTATGATCCTCACCATCGTCTAA
Tam_3                   ATGAATCCCCAAGCAACCCTAATTTTCATCACCAGCCTTATACTAGGGACAACCATCACTATCTCAAGCAACCATTGAATTATAGCCTGAACTGGCCTAGAAATTAATACACTCGCCATTCTCCCACTGATCTCAAAGTCTCACCACCCACGAGCCATCGAAGCCGCTACTAAATACTTCTTAACCCAGGCAGCCGCTTCTGCCCTGGTCCTATTCTCTAGCATAACTAATGCATGGCACACCGGACAGTGAGATATCACTCAACTAACTCACCCCACATCCTGCCTGATCCTTACTTCAGCAATCGCAATAAAACTAGGACTGGTCCCATTCCACTTCTGATTCCCAGAAGTACTTCAAGGCTCTCCTCTTACTACCGGTCTTATCCTATCTACCATTATAAAACTCCCCCCAATCGCACTACTCTACATAACTTCCCCCTCACTTAATCCAGCCCTCTTAACTACCTTAGCTATCCTCTCAACAGCCCTAGGCGGATGAATGGGCCTTAACCAAACACAAATCCGAAAAATCCTAGCATTCTCTTCTATCTCCCACCTAGGCTGAATGGCAATCATCATCGTCTACAACCCCAAACTTACCCTGCTCAACTTCTACCTTTACGCTGTAATAACTGCAACCATCTTCCTTACTCTAAACACAACCAAAGTACTCAAACTGTCTACCCTAATAACTGCATGAACTAAAGCTCCATCCCTAAACACAATGCTACTCCTAGCCCTACTCTCCCTTGCAGGACTCCCTCCTCTAACAGGATTCCTACCCAAATGACTTATCATTCAAGAACTAACTAAACAAGACATAGCCCTAGCAGCCACCCTTATCTCCCTTCTCTCTCTGCTAAGCCTGTTCTTCTACCTCCGCTTAGCATAGTGCACAGCAATCACACTCCCCCCACACACCACAAATCACATAAAACAATGACGTACTAACAAGCCGACTAACGTCACAATCGCTATCCTGACCACCATTACTATCATACTCCTCCCCATCGCCCCTATGATCCTCACCATCGTCTAA
Tam_4 			ATGAATCCCCAAGCAACCCTAATTTTCATCACCAGCCTTATACTAGGGACAACCATCACTATCTCAAGCAACCATTGAATTATAGCCTGAACTGGCCTAGAAATTAACACACTCGCCATTCTCCCACTGATCTCAAAGTCTCACCACCCACGAGCCATCGAAGCCGCTACTAAGTACTTCTTAACCCAGGCAGCCGCTTCTGCCCTGGTCCTATTCTCTAGCATAACTAATGCATGGCACACCGGACAGTGAGATATCACTCAACTAACTCACCCCACATCCTGCCTGATCCTTACTTCAGCAATCGCAATAAAACTAGGACTGGTCCCATTCCACTTCTGATTCCCAGAAGTACTTCAAGGCTCTCCTCTTACTACCGGTCTTATCCTATCTACCATTATAAAACTCCCCCCAATCGCACTACTCTACATAACTTCCCCCTCACTTAATCCAGCCCTCTTAACTACCTTAGCTATCCTCTCAACAGCCCTAGGCGGATGAATGGGCCTTAACCAAACACAAATCCGAAAAATCCTAGCATTCTCTTCTATCTCCCACCTAGGCTGAATGGCAATCATCATCGTCTACAACCCCAAACTTACCCTGCTCAACTTCTACCTTTACGCTGTAATAACTGCAACCATCTTCCTTACTCTAAACACAACCAAAGTACTCAAACTGTCTACCCTAATAACTGCATGAACTAAAGCTCCATCCCTAAACACAATGCTACTCCTAGCCCTACTCTCCCTTGCAGGACTCCCTCCTCTAACAGGATTCCTACCCAAATGACTTATTATTCAAGAACTAACTAAACAAGACATAGCCCTAGCAGCCACCCTCATCTCCCTTCTCTCTCTGCTAAGCCTGTTCTTCTACCTCCGCTTAGCATACTGCACAGCAATCACACTCCCCCCACACACCACAAATCACATAAAACAATGACGTACTAACAAGCCGACTAACGTCACAATCGCTATCCTGACCACCATTACTATCATACTCCTCCCCATTGCCCCTATGATCCTCACCATCGTCTAA
Tam_5 			ATGAATCCCCAAGCAACCCTAATTTTCATCACCAGCCTTATACTAGGGACAACCATCACTATCTCAAGCAACCATTGAATTATAGCCTGAACTGGCCTAGAAATTAATACACTCGCCATTCTCCCACTGATCTCAAAGTCTCACCACCCACGAGCCATCGAAGCCGCTACTAAGTACTTCTTAACCCAGGCAGCCGCTTCTGCCCTGGTCCTATTCTCTAGCATAACTAATGCATGGCACACCGGACAGTGAGATATCACTCAACTAACTCACCCCACATCCTGCCTGATCCTTACTTCAGCAATCGCAATAAAACTAGGACTGGTCCCATTCCACTTCTGATTCCCAGAAGTACTTCAAGGCTCTCCTCTTACTACCGGTCTTATCCTATCTACCATTATAAAACTCCCCCCAATCGCACTACTCTACATAACTTCCCCCTCACTTAATCCAGCCCTCTTAACTACCTTAGCTATCCTCTCAACAGCCCTAGGCGGATGAATGGGCCTTAACCAAACACAAATCCGAAAAATCCTAGCATTCTCTTCTATCTCCCACCTAGGCTGAATGGCAATCATCATCGTCTACAACCCCAAACTTACCCTGCTCAACTTCTACCTTTACGCTGTAATAACTGCAACCATCTTCCTTACCCTAAACACAACCAAAGTACTCAAACTGTCTACCCTAATAACTGCATGAACTAAAGCTCCATCCCTAAACACAATGCTACTCCTAGCCCTACTCTCCCTTGCAGGACTCCCTCCTCTAACAGGATTCCTACCCAAATGACTTATTATTCAAGAACTAACTAAACAAGACATAGCCCTAGCAGCCACCCTCATTCCCCTTCTCTCTCTGCTAAGCCGGTTCTTCTACCTCCGCTTAGCATACTGCACAGCAATCACACTCCCCCCACACACCACAAATCACATAAAACAATGACGTACTAACAAGCCGACTAACGTCACAATCGCTATCCTGACCACCATTACTATCATACTCCTCCCCATTGCCCCTATGATCCTCACCATCGTCTAA
Tam_6 			ATGAATCCCCAAGCAACCCTAATTTTCATCACCAGCCTTATACTAGGGACAACCATCACTATCTCAAGCAACCATTGAATTATAGCCTGAACTGGCCTAGAAATTAATACACTCGCCATTCTCCCACTGATCTCAAAGTCTCACCACCCACGAGCCATCGAAGCCGCTACTAAGTACTTCTTAACCCAGGCAGCCGCTTCTGCCCTAGTCCTATTCTCTAGCATAACTAATGCATGGCACACCGGACAGTGAGATATCACTCAACTAACTCACCCCACATCCTGCCTGATCCTTACTTCAGCAATCGCAATAAAACTAGGACTGGTCCCATTCCACTTCTGATTCCCAGAAGTACTTCAAGGCTCTCCTCTTACTACCGGTCTTATCCTATCTACCATTATAAAACTCCCCCCAATCGCACTACTCTACATAACTTCCCCCTCACTTAATCCAGCCCTCTTAACTACCTTAGCTATCCTCTCAACAGCCCTAGGCGGATGAATGGGCCTTAACCAAACACAAATCCGAAAAATCCTAGCATTCTCTTCTATCTCCCACCTAGGCTGAATGGCAATCATCATCGTCTACAACCCCAAACTTACCCTGCTCAACTTCTACCTTTACGCTGTAATAACTGCAACCATCTTCCTTACTCTAAACACAACCAAAGTACTCAAACTGTCTACCCTAATAACTGCATGAACTAAAGCTCCATCCCTAAACACAATGCTACTCCTAGCCCTACTCTCCCTTGCAGGACTCCCTCCTCTAACAGGATTCCTACCCAAATGACTTATTATTCAAGAACTAACTAAACAAGACATAGCCCTAGCAGCCACCCTCATCTCCCTTCTCTCTCTGCTAAGCCTGTTCTTCTACCTCCGCTTAGCATACTGCACAGCAATCACACTCCCCCCACACACCACAAATCACATAAAACAATGACGTACTAACAAGCCGACTAACGTCACAATCGCTATCCTGACCACCATTACTATCATACTCCTCCCCATTGCCCCTATGATCCTCACCATCGTCTAA
Que_1                   ATGAATCCCCAAGCAACCCTAATTTTCATCACCAGCCTTATACTAGGGACAACCATCACTATCTCAAGCAACCATTGAATTATAGCCTGAACTGGCCTAGAAATTAATACACTCGCCATTCTCCCACTGATCTCAAAGTCTCACCACCCACGAGCCATCGAAGCCGCTACTAAGTACTTCTTAACCCAGGCAGCCGCTTCTGCCCTGGTCCTATTCTCTAGCATAACTAATGCATGGCACACCGGACAGTGAGATATCACTCAACTAACTCACCCCACATCCTGCCTGATCCTTACTTCAGCTATCGCAATAAAACTAGGACTGGTCCCATTCCACTTCTGATTCCCAGAAGTACTTCAAGGCTCTCCTCTTACTACCGGTCTTATCCTATCTACCATTATAAAACTCCCCCCAATCGCACTACTCTACATAACTTCCCCCTCACTTAATCCAGCCCTCTTAACTACCTTAGCTATCCTCTCAACAGCCCTAGGCGGATGAATGGGCCTTAACCAAACACAAATCCGAAAAATCCTAGCATTCTCTTCTATCTCCCACCTAGGCTGAATGGCAATCATCATCGTCTACAACCCCAAACTTACCCTGCTCAACTTCTACCTTTACGCTGTGATAACTGCAACCATCTTCCTTACTCTAAACACAACCAAAGTACTCAAACTGTCTACCCTAATAACTGCATGAACTAAAGCTCCATCCCTAAACACAATGCTACTCCTAGCCCTACTCTCCCTTGCAGGACTCCCTCCTCTAACAGGATTCCTACCCAAATGACTTATTATTCAAGAACTAACTAAACAAGACATAGCCCTAGCAGCCACCCTCATCTCCCTTCTCTCTCTGCTAAGCCTGTTCTTCTACCTCCGCTTAGCATACTGCACAGCAATCACACTCCCCCCACACACCACAAATCACATAAAACAATGACGTACTAACAAGCCGACTAACGTCACAATCGCTATCCTGACCACCATTACTATCATACTCCTCCCCATTGCCCCTATGATCCTCACCATCGTCTAA
Que_2                   ATGAATCCCCAAGCAACCCTAATTTTCATCACCAGCCTTATACTAGGGACAACCATCACTATCTCAAGCAACCATTGAATTATAGCCTGAACTGGCCTAGAAATTAATACACTCGCCATTCTCCCACTGATCTCAAAGTCTCACCACCCACGAGCCATCGAAGCCGCTACTAAGTACTTCTTAACCCAGGCAGCCGCTTCTGCCCTAGTCCTATTCTCTAGCATAACTAATGCATGACACACCGGACAGTGAGATATCACTCAACTAACTCACCCCACATCCTGCCTGATCCTTACTTCAGCAATCGCAATAAAACTAGGACTGGTCCCATTCCACTTCTGATTCCCAGAAGTACTTCAAGGCTCTCCTCTTACTACCGGTCTTATCCTATCTACCATTATAAAACTCCCCCCAATCGCACTACTCTACATAACTTCCCCCTCACTTAATCCAGCCCTCTTAACTACCTTAGCTATCCTCTCAACAGCCCTAGGCGGATGAATGGGCCTTAACCAAACACAAATCCGAAAAATCCTAGCATTCTCTTCTATCTCCCACCTAGGCTGAATGGCAATCATCATCGTCTACAACCCCAAACTTACCCTGCTCAACTTCTACCTTTACGCTGTAATAACTGCAACCATCTTCCTTACTCTAAACACAACCAAAGTACTCAAACTGTCTACCCTGATAACTGCATGAACTAAAGCTCCATCCCTAAACACAATGCTACTCCTAGCCCTACTCTCCCTTGCAGGACTCCCTCCTCTAACAGGATTCCTACCCAAATGACTTATTATTCAAGAACTAACTAAACAAGACATAGCCCTAGCAGCCACCCTCATCTCCCTTCTCTCTCTGCTAAGCCTGTTCTTCTACCTCCGCTTAGCATACTGCACAGCAATCACACTCCCCCCACACACCACAAATCACATAAAACAATGACGTACTAACAAGCCGACTAACGTCACAATCGCTATCCTGACCACCATTACTATCATACTCCTCCCCATCGCCCCTATGATCCTCACCATCGTCTAA
Vera_1                  ATGAATCCCCAAGCAACCCTAATTTTCATCACCAGCCTTATACTAGGGACAACCATCACTATCTCAAGCAACCATTGAATTATAGCCTGAACTGGCCTAGAAATTAATACACTCGCCATTCTCCCACTGATCTCAAAGTCTCACCACCCACGAGCCATCGAAGCCGCTACTAAGTACTTCTTAACCCAGGCAGCCGCTTCTGCCCTGGTCCTATTCTCTAGCATAACTAATGCATGGCACACCGGACAGTGAGATATCACCCAACTAACTCACCCCACATCCTGCCTGATCCTTACTTCAGCAATCGCAATAAAACTAGGACTGGTCCCATTCCACTTCTGATTCCCAGAAGTACTTCAAGGCTCTCCTCTTACTACCGGTCTTATCCTATCTACCATTATAAAACTCCCCCCAATCGCACTACTCTACATAACTTCCCCCTCACTTAATCCAGCCCTCTTAACTACCTTAGCTATCCTCTCAACAGCCCTAGGCGGATGAATGGGCCTTAACCAAACACAAATCCGAAAAATCCTAGCATTCTCTTCTATCTCCCACCTAGGCTGAATGGCAATCATCATCGTCTACAACCCCAAACTTACCCTGCTCAACTTCTACCTTTACGCTGTAATAACTGCAACCATCTTCCTTACTCTAAACACAACCAAAGTACTCAAACTGTCTACCCTAATAACTGCATGAACTAAAGCTCCATCCCTAAACACAATGCTACTCCTAGCCCTACTCTCCCTTGCAGGACTCCCTCCTCTAACAGGATTCCTACCCAAATGACTTATTATTCAAGAACTAACTAAACAAGACATAGCCCTAGCAGCCACCCTCATCTCCCTTCTCTCTCTGCTAAGCCTGTTCTTCTACCTCCGCTTAGCATACTGCACAGCAATCACACTCCCCCCACACACCACAAATCACATAAAACAATGACGTACTGACAAGCCAACTAACGTCACAATCGCTATCCTGACCACCATTACTATCATACTCCTCCCCATCGCCCCCATGATCCTCACCATCGTCTAA
New_Mex_2a              ATGAATCCCCAAGCAACCCTAATTTTCATCACCAGCCTTATACTAGGGACAACCATCACTATCTCAAGCAACCATTGAATTATAGCCTGAACTGGCCTAGAAATTAATACACTCGCCATTCTCCCACTGATCTCAAAGTCTCACCACCCACGGGCCATCGAAGCCGCTACTAAATACTTCTTAACCCAGGCAGCCGCTTCTGCCCTGGTCCTATTCTCTAGCATAACTAATGCATGGCACACCGGACAGTGAGATATCACTCAACTAACTCACCCCACATCCTGCCTGATCCTTACTTCAGCAATCGCAATAAAACTAGGACTGGTCCCATTCCACTTCTGATTCCCAGAAGTACTTCAAGGCTCTCCTCTTACTACCGGCCTTATCCTATCTACCATTATAAAACTCCCCCCAATCGCACTACTCTACATAACTTCCCCCTCACTTAATCCAGCCCTCTTAACTACCTTAGCTATCCTCTCAACAGCCCTAGGCGGATGAATGGGCCTTAACCAAACACAAATCCGAAAAATCCTAGCATTCTCTTCTATCTCCCACCTAGGCTGAATGGCAATCATCATCGTCTACAACCCCAAACTTACCCTGCTCAACTTCTACCTTTACGCTGTAATAACTGCAACCATCTTCCTTACTCTAAACACAACCAAAGTACTCAAACTGTCTACCCTAATAACTGCATGAACTAAAGCTCCATCCCTAAACACAATGCTACTCCTAGCCCTACTCTCCCTTGCAGGACTCCCTCCTCTAACAGGATTCCTACCCAAATGACTTATTATTCAAGAACTAACTAAACAAGACATAGCCCTAGCAGCCACCCTTATCTCCCTTCTCTCTCTGCTAAGCCTGTTCTTCTACCTCCGCTTAGCATACTGCACAGCAATCACACTCCCCCCACACACCACAAATCACATAAAACAATGACGTACTAACAAGCCGACTAACGTCACAATCGCTATCCTGACCACCATTACTATCATACTCCTCCCCATCGCCCCTATGATCCTCACCATCGTCTAA
New_Mex_1a              ATGAATCCCCAAGCAACCCTAATTTTCATCACCAGCCTTATACTAGGGACAACCATCACTATCTCAAGCAACCATTGAATTATAGCCTGAACTGGCCTAGAAATTAATACACTCGCCATTCTCCCACTGATCTCAAAGTCTCACCACCCACGAGCCATCGAAGCCGCTACTAAGTACTTCTTAACCCAGGCAGCCGCTTCTGCCCTGGTCCTATTCTCTAGCATAACTAATGCATGGCACACCGGACAGTGAGATATCACTCAACTAACTCACCCCACATCCTGCCTGATCCTTACTTCAGCAATCGCAATAAAACTAGGACTGGTCCCATTCCACTTCTGATTCCCAGAAGTACTTCAAGGCTCTCCTCTTACTACCGGTCTTATCCTATCTACCATTATAAAACTCCCCCCAATCGCACTACTCTACATAACTTCCCCCTCACTTAATCCAGCCCTCTTAACTACCTTAGCTATCCTCTCAACAGCCCTAGGCGGATGAATGGGCCTTAACCAAACACAAATCCGAAAAATCCTAGCATTCTCTTCTATCTCCCACCTAGGCTGAATGGCAATCATCATCGTCTACAACCCCAAACTTACCCTGCTCAACTTCTACCTTTACGCTGTAATAACTGCAACCATCTTCCTTACTCTAAACACAACCAAAGTACTCAAACTGTCTACCCTAATAACTGCATGAACTAAAGCTCCATCCCTAAACACAATGCTACTCCTAGCCCTACTCTCCCTTGCAGGACTCCCTCCTCTAACAGGATTCCTACCCAAATGACTTATTATTCAAGAACTAACTAAACAAGACATAGCCCTAGCAGCCACCCTCATCTCCCTTCTCTCTCTGCTAAGCCTGTTCTTCTACCTCCGCTTAGCATACTGCACAGCAATCACACTCCCCCCACACACCACAAATCACATAAAACAATGACGTACTAACAAGCCGACTAACGTCACAATCGCTATCCTGACCACCATTACTATCATACTCCTCCCCATTGCCCCTATGATCCTCACCATCGTCTAA
Texas_2                 ATGAATCCCCAAGCAACCCTAATTTTCATCACCAGCCTTATACTAGGGACAACCATCACTATCTCAAGCAACCATTGAATTATAGCCTGAACTGGCCTAGAAATTAATACACTCGCCATTCTCCCACTGATCTCAAAGTCTCACCACCCACGAGCCATCGAAGCCGCTACTAAATACTTCTTAACCCAGGCAGCCGCTTCTGCCCTGGTCCTATTCTCTAGCATAACTAATGCATGGCACACCGGACAGTGAGATATCACTCAACTAACTCACCCCACATCCTGCCTGATCCTTACTTCAGCAATCGCAATAAAACTAGGACTGGTCCCATTCCACTTCTGATTCCCAGAAGTACTTCAAGGCTCTCCTCTTACTACCGGTCTTATCCTATCTACCATTATAAAACTCCCCCCAATCGCACTACTCTACATAACTTCCCCCTCACTTAATCCAGCCCTCTTAACTACCTTAGCTATCCTCTCAACAGCCCTAGGCGGATGAATGGGCCTTAACCAAACACAAATCCGAAAAATCCTAGCATTCTCTTCTATCTCCCACCTAGGCTGAATGGCAATCATCATCGTCTACAACCCCAAACTTACTCTGCTCAACTTCTACCTTTACGCTGTAATAACTGCAACCATCTTCCTTACTCTAAACACAACCAAAGTACTCAAACTGTCTACCCTAATAACTGCATGAACTAAAGCTCCATCCCTAAACACAATGCTACTCCTAGCCCTACTCTCCCTTGCAGGACTCCCTCCTCTAACAGGATTCCTACCCAAATGACTTATTATTCAAGAACTAACTAAACAAGACATAGCCCTAGCAGCCACCCTTATCTCCCTTCTCTCTCTGCTAAGCCTGTTCTTCTACCTCCGCTTAGCATACTGCACAGCAATCACACTCCCCCCACACACCACAAATCACATAAAACAATGACGTACTAACAAGCCGACTAACGTCACAATCGCTATCCTGACCACCATTACTATCATACTCCTCCCCATCGCCCCTATGATCCTCACCATCGTCTAA
Texas_3                 ATGAATCCCCAAGCAACCCTAATTTTCATCACCAGCCTTATACTAGGGACAACCATCACTATCTCAAGCAACCATTGAATTATAGCCTGAACTGGCCTAGAAATTAATACACTCGCCATTCTCCCACTGATCTCAAAGTCTCACCACCCACGAGCCATCGAAGCCGCTACTAAATACTTCTTAACCCAGGCAGCCGCTTCTGCCCTGGTCCTATTCTCTAGCATAACTAATGCATGGCACACCGGACAGTGAGATATCACTCAACTAACTCACCCCACATCCTGCCTGATCCTTACTTCAGCAATCGCAATAAAACTAGGACTGGTCCCATTCCACTTCTGATTCCCAGAAGTACTTCAAGGCTCTCCTCTTACTACCGGTCTTATCCTATCTACCATTATAAAACTCCCCCCAATCGCACTACTCTACATAACTTCCCCCTCACTTAATCCAGCCCTCTTAACTACCTTAGCTATCCTCTCAACAGCCCTAGGCGGATGAATGGGCCTTAACCAAACACAAATCCGAAAAATCCTAGCATTCTCTTCTATCTCCCACCTAGGCTGAATGGCAATCATCATCGTCTACAACCCCAAACTTACCCTGCTCAACTTCTACCTTTACGCTGTAATAACTGCAACCATCTTCCTTACTCTAAACACAACCAAAGTACTCAAACTGTCTACCCTAATAACTGCATGAACTAAAGCTCCATCCCTAAACACAATGCTACTCCTAGCCCTACTCTCCCTTGCAGGACTCCCTCCTCTAACAGGATTCCTACCCAAATGACTTATCATTCAAGAACTAACTAAACAAGACATAGCCCTAGCAGCCACCCTTATCTCCCTTCTCTCTCTGCTAAGCCTGTTCTTCTACCTCCGCTTAGCATACTGCACAGCAATCACACTCCCCCCACACACCACAAATCACATAAAACAATGACGTACTAACAAGCCGACTAACGTCACAATCGCTATCCTGACCACCATTACTATCATACTCCTCCCCATCGCCCCTATGATCCTCACCATCGTCTAA
Texas_4                 ATGAATCCCCAAGCAACCCTAATTTTCATCACCAGCCTTATACTAGGGACAACCATCACTATCTCAAGCAACCATTGAATTATAGCCTGAACTGGCCTAGAAATTAATACACTCGCCATTCTCCCACTGATCTCAAAGTCTCACCACCCACGAGCCATCGAAGCCGCTACTAAGTACTTCTTAACCCAGGCAGCCGCTTCTGCCCTGGTCCTATTCTCTAGCATAACTAATGCATGGCACACCGGACAGTGAGATATCACTCAACTAACTCACCCCACATCCTGCCTGATCCTTACTTCAGCAATCGCAATAAAACTAGGACTGGTCCCATTCCACTTCTGATTCCCAGAAGTGCTTCAAGGCTCTCCTCTTACTACCGGTCTTATCCTATCTACCATTATAAAACTCCCCCCAATCGCACTACTCTACATAACTTCCCCCTCACTTAATCCAGCCCTCTTAACTACCTTAGCTATCCTCTCAACAGCCCTAGGCGGATGAATGGGCCTTAACCAAACACAAATCCGAAAAATCCTAGCATTCTCTTCTATCTCCCACCTAGGCTGAATGGCAATCATCATCGTCTACAACCCCAAACTTACCCTGCTCAACTTCTACCTTTACGCTGTAATAACTGCAACCATCTTCCTTACTCTAAACACAACCAAAGTACTCAAACTGTCTACCCTAATAACTGCATGAACTAAAGCTCCATCCCTAAACACAATGCTACTCCTAGCCCTACTCTCCCTTGCAGGACTCCCTCCTCTAACAGGATTCCTACCCAAATGACTTATTATTCAAGAACTAACTAAACAAGACATAGCCCTAGCAGCCACCCTCATCTCCCTTCTCTCTCTGCTAAGCCTGTTCTTCTACCTCCGCTTAGCATACTGCACAGCAATCACACTCCCCCCACACACCACAAATCACATAAAACAATGACGTACTAACAAGCCGACTAACGTCACAATCGCTATCCTGACCACCATTACTATCATACTCCTCCCCATTGCCCCTATGATCCTCACCATCGTCTAA
Texas_5                 ATGAATCCCCAAGCAACCCTAATTTTCATCACCAGCCTTATACTAGGGACAACCATCACTATCTCAAGCAACCATTGAATTATAGCCTGAACTGGCCTAGAAATTAATACACTCGCCATTCTCCCACTGATCTCAAAGTCTCACCACCCACGAGCCATCGAAGCCGCTACTAAGTACTTCTTAACCCAGGCAGCCGCTTCTGCCCTGGTCCTATTCTCTAGCATAACTAATGCATGGCACACCGGACAGTGAGATATCACTCAACTAACTCACCCCACATCCTGCCTGATCCTTACTTCAGCAATCGCAATAAAACTAGGACTGGTCCCATTCCACTTCTGATTCCCAGAAGTGCTTCAAGGCTCTCCTCTTACTACCGGTCTTATCCTATCTACCATTATAAAACTCCCCCCAATCGCACTACTCTACATAACTTCCCCCTCACTTAATCCAGCCCTCTTAACTACCTTAGCTATCCTCTCAACAGCCCTAGGCGGATGAATGGGCCTTAACCAAACACAAATCCGAAAAATCCTAGCATTCTCTTCTATCTCCCACCTAGGCTGAATGGCAATCATCATCGTCTACAACCCCAAACTTACCCTGCTCAACTTCTACCTTTACGCTGTAATAACTGCAACCATCTTCCTTACTCTAAACACAACCAAAGTACTCAAACTGTCTACCCTAATAACTGCATGAACTAAAGCTCCATCCCTAAACACAATGCTACTCCTAGCCCTACTCTCCCTTGCAGGACTCCCTCCTCTAACAGGATTCCTACCCAAATGACTTATTATTCAAGAACTAACTAAACAAGACATAGCCCTAGCAGCCACCCTCATCTCCCTTCTCTCTCTGCTAAGCCTGTTCTTCTACCTCCGCTTAGCATACTGCACAGCAATCACACTCCCCCCACACACCACAAATCACATAAAACAATGACGTACTAACAAGCCGACTAACGTGTCAATCGCTATCCTGACCACCATTACTATCATACTCCTCCCCATTGCCCCTATGATCCTCACCATCGTCTAA
Texas_6                 ATGAATCCCCAAGCAACCCTAATTTTCATCACCAGCCTTATACTAGGGACAACCATCACTATCTCAAGCAACCATTGAATTATAGCCTGAACTGGCCTAGAAATTAATACACTCGCCATTCTCCCACTGATCTCAAAGTCTCACCACCCACGAGCCATCGAAGCCGCTACTAAGTACTTCTTAACCCAGGCAGCCGCTTCTGCCCTGGTCCTATTCTCTAGCATAACTAATGCATGGCACACCGGACAGTGAGATATCACTCAACTAACTCACCCCACATCCTGCCTGATCCTTACTTCAGCAATCGCAATAAAACTAGGACTGGTCCCATTCCACTTCTGATTCCCAGAAGTACTTCAAGGCTCTCCTCTTACTACCGGTCTTATCCTATCTACCATTATAAAACTCCCCCCAATCGCACTACTCTACATAACTTCCCCCTCACTTAATCCAGCCCTCTTAACTACCTTAGCTATCCTCTCAACAGCCCTAGGCGGATGAATGGGCCTTAACCAAACACAAATCCGAAAAATCCTAGCATTCTCTTCTATCTCCCACCTAGGCTGAATGGCAATCATCATCGTCTACAACCCCAAACTTACCCTGCTCAACTTCTACCTTTACGCTGTAATAACTGCAACCATCTTCCTTACTCTAAACACAACCAAAGTACTCAAACTGTCTACCCTAATAACTGCATGAACTAAAGCTCCATCCCTAAACACAATGCTACTCCTAGCCCTACTCTCCCTTGCAGGACTCCCTCCTCTAACAGGATTCCTACCCAAATGACTTATTATTCAAGAACTAACTAAACAAGACATAGCCCTAGCAGCCACCCTCATCTCCCTTCTCTCTCTGCTAAGCCTGTTCTTCTACCTCCGCTTAGCATACTGCACAGCAATCACACTCCCCCCACACACCACAAATCACATAAAACAATGACGTACTAACAAGCCGACTAACGTCACAATCGCTATCCTGACCACCATTACTATCATACTCCTCCCCATTGCCCCTATGATCCTCACCATCGTCTAA
Texas_7                 ATGAATCCCCAAGCAACCCTAATTTTCATCACCAGCCTTATACTAGGGACAACCATCACTATCTCAAGCAACCATTGAATTATAGCCTGAACTGGCCTAGAAATTAATACACTCGCCATTCTCCCACTGATCTCAAAGTCTCACCACCCACGAGCCATCGAAGCCGCTACTAAATACTTCTTAACCCAGGCAGCCGCTTCTGCCCTGGTCCTATTCTCTAGCATAACTAATGCATGGCACACCGGACAGTGAGATATCACTCAACTAACTCACCCCACATCCTGCCTGATCCTTACTTCAGCAATCGCAATAAAACTAGGACTGGTCCCATTCCACTTCTGATTCCCAGAAGTACTTCAAGGCTCTCCTCTTACCACCGGTCTTATCCTATCTACCATTATAAAACTCCCCCCAATCGCACTACTCTACATAACTTCCCCCTCACTTAATCCAGCCCTCTTAACTACCTTAGCTATCCTCTCAACAGCCCTAGGCGGATGAATGGGCCTTAACCAAACACAAATCCGAAAAATCCTAGCATTCTCTTCTATCTCCCACCTAGGCTGAATGGCAATCATCATCGTCTACAACCCCAAACTTACCCTGCTCAACTTCTACCTTTACGCTGTAATAACTGCAACCATCTTCCTTACTCTAAACACAACCAAAGTACTCAAACTGTCTACCCTAATAACTGCATGAACTAAAGCTCCATCCCTAAACACAATGCTACTCCTAGCCCTACTCTCCCTTGCAGGACTCCCTCCTCTAACAGGATTCCTACCCAAATGACTTATTATTCAAGAACTAACTAAACAAGACATAGCCCTAGCAGCCACCCTTATCTCCCTTCTCTCTCTGCTAAGCCTGTTCTTCTACCTCCGCTTAGCATACTGCACAGCAATCACACTCCCCCCACACACCACAAATCACATAAAACAATGACGTACTAACAAGCCGACTAACGTCACAATCGCTATCCTGACCACCATTACTATCATACTCCTCCCCATCGCCCCTATGATCCTCACCATCGTCTAA
Texas_8                 ATGAATCCCCAAGCAACCCTAATTTTCATCACCAGCCTTATACTAGGGACAACCATCACTATCTCAAGCAACCATTGAATTATAGCCTGAACTGGCCTAGAAATTAATACACTCGCCATTCTCCCACTGATCTCAAAGTCTCACCACCCACGAGCCATCGAAGCCGCTACTAAGTACTTCTTAACCCAAGCAGCCGCTTCTGCCCTGGTCCTATTCTCTAGCATAACTAATGCATGGCACACCGGACAGTGAGATATCACTCAACTAACTCACCCCACATCCTGCCTGATCCTTACTTCAGCAATCGCAATAAAACTAGGACTGGTCCCATTCCACTTCTGATTCCCAGAAGTACTTCAAGGCTCTCCTCTTACTACCGGTCTTATCCTATCTACCATTATAAAACTCCCCCCAATCGCACTACTCTACATAACTTCCCCCTCACTTAATCCAGCCCTCTTAACTACCTTAGCTATCCTCTCAACAGCCCTAGGCGGATGAATGGGCCTTAACCAAACACAAATCCGAAAAATCCTAGCATTCTCTTCTATCTCTCACCTAGGCTGAATGGCAATCATCATCGTCTACAACCCCAAACTTACCCTGCTCAACTTCTACCTTTACGCTGTAATAACTGCAACCATCTTTCTTACTCTAAACACAACCAAAGTACTCAAACTGTCTACCCTAATAACTGCATGAACTAAAGCTCCATCCCTAAACACAATGCTACTCCTAGCCCTACTCTCCCTTGCAGGACTCCCTCCTCTAACAGGATTCCTACCCAAATGACTTATTATTCAAGAACTAACTAAACAAGACATAGCCCTAGCAGCCACCCTCATCTCCCTTCTCTCTCTGCTAAGCCTGTTCTTCTACCTCCGCTTAGCATACTGCACAGCAATCACACTCCCCCCACACACCACAAATCACATAAAACAATGACGTACTAACAAGCCGACTAACGTCACAATCGCTATCCTGACCACCATTACTATCATACTCCTCCCCATCGCCCCTATGATCCTCACCATCGTCTAA
Texas_9                 ATGAATCCCCAAGCAACCCTAATTTTCATCACCAGCCTTATACTAGGGACAACCATCACTATCTCAAGCAACCATTGAATTATAGCCTGAACTGGCCTAGAAATTAATACACTCGCCATTCTCCCACTGATCTCAAAGTCTCACCACCCACGAGCCATCGAAGCCGCTACTAAGTACTTCTTAACCCAGGCAGCCGCTTCTGCCCTGGTCCTATTCTCTAGCATAACTAATGCATGGCACACCGGACAGTGAGATATCACTCAACTAACTCACCCCACATCCTGCCTGATCCTTACTTCAGCAATCGCAATAAAACTAGGACTGGTCCCATTCCACTTCTGATTCCCAGAAGTACTTCAAGGCTCTCCTCTTACTACCGGTCTTATCCTATCTACCATTATAAAACTCCCCCCAATCGCACTACTCTACATAACTTCCCCCTCACTTAATCCAGCCCTCTTAACTACCTTAGCTATCCTCTCAACAGCCCTAGGCGGATGAATGGGCCTTAACCAAACACAAATCCGAAAAATCCTAGCATTCTCTTCTATCTCCCACCTAGGCTGAATGGCAATCATCATCGTCTACAACCCCAAACTTACCCTGCTCAACTTCTACCTTTACGCTGTAATAACTGCAACCATCTTCCTTACTCTAAACACAACCAAAGTACTCAAACTGTCTACCCTAATAACTGCATGAACTAAAGCTCCATCCCTAAACACAATGCTACTCCTAGCCCTACTCTCCCTTGCAGGACTCCCTCCTCTAACAGGATTCCTACCCAAATGACTTATTATTCAAGAACTAACTAAACAAGACATAGCCCTAGCAGCCACCCTCATCTCCCTTCTCTCTCTGCTAAGCCTGTTCTTCTACCTCCGCTTAGCATACTGCACAGCAATCACACTCCCCCCACACACCACAAATCACATAAAACAATGACGTACTAACAAGCCGACTAACGTCACAATCGCTATCCTGACCACCATTACTATCATACTCCTCCCCATCGCCCCTATGATCCTCACCATCGTCTAA
Texas_10                ATGAATCCCCAAGCAACCCTAATTTTCATCACCAGCCTTATACTAGGGACAACCATCACTATCTCAAGCAACCATTGAATTATAGCCTGAACTGGCCTAGAAATTAATACACTCGCCATTCTCCCACTGATCTCAAAGTCTCACCACCCACGAGCCATCGAAGCCGCTACTAAGTACTTCTTAACCCAGGCAGCCGCTTCTGCCCTGGTCCTATTCTCTAGCATAACTAATGCATGGCACACCGGACAGTGAGATATCACTCAACTAACTCACCCCACATCCTGCCTGATCCTTACTTCAGCAATCGCAATAAAACTAGGACTGGTCCCATTCCACTTCTGATTCCCAGAAGTACTTCAAGGCTCTCCTCTTACTACCGGTCTTATCCTATCTACCATTATAAAACTCCCCCCAATCGCACTACTCTACATAACTTCCCCCTCACTTAATCCAGCCCTCTTAACTACCTTAGCTATCCTCTCAACAGCCCTAGGCGGATGAATGGGCCTTAACCAAACACAAATCCGAAAAATCCTAGCATTCTCTTCTATCTCCCACCTAGGCTGAATGGCAATCATCATCGTCTACAACCCCAAACTTACCCTGCTCAACTTCTACCTTTACGCTGTAATAACTGCAACCATCTTCCTTACTCTAAACACAACCAAAGTACTCAAACTGTCTACCCTAATAACTGCATGAACTAAAGCTCCATCCCTAAACACAATGCTACTCCTAGCCCTACTCTCCCTTGCAGGACTCCCTCCTCTAACAGGATTCCTACCCAAATGACTTATTATTCAAGAACTAACTAAACAAGACATAGCCCTAGCAGCCACCCTCATCTCCCTTCTCTCTCTGCTAAGCCTGTTCTTCTACCTCCGCTTAGCATACTGCACAGCAATCACACTCCCCCCACACACCACAAATCACATAAAACAATGACGTACTAACAAGCCGACTAACGTCACAATCGCTATCCTGACCACCATTACTATCATACTCCTCCCCATTGCCCCTATGATCCTCACCATCGTCTAA
Texas_11                ATGAATCCCCAAGCAACCCTAATTTTCATCACCAGCCTTATACTAGGGACAACCATCACTATCTCAAGCAACCATTGAATTATAGCCTGAACTGGCCTAGAAATTAATACACTCGCCATTCTCCCACTGATCTCAAAGTCTCACCACCCACGAGCCATCGAAGCCGCTACTAAATACTTCTTAACCCAGGCAGCCGCTTCTGCCCTGGTCCTATTCTCTAGCATAACTAATGCATGGCACACCGGACAGTGAGATATCACTCAACTAACTCACCCCACATCCTGCCTGATCCTTACTTCAGCAATCGCAATAAAACTAGGACTGGTCCCATTCCACTTCTGATTCCCAGAAGTACTTCAAGGCTCTCCTCTTACTACCGGTCTTATCCTATCTACCATTATAAAACTCCCCCCAATCGCACTACTCTACATAACTTCCCCCTCACTTAATCCAGCCCTCTTAACTACCTTAGCTATCCTCTCAACAGCCCTAGGCGGATGAATGGGCCTTAACCAAACACAAATCCGAAAAATCCTAGCATTCTCTTCTATCTCCCACCTAGGCTGAATGGCAATCATCATCGTCTACAACCCCAAACTTACCCTGCTCAACTTCTACCTTTACGCTGTAATAACTGCAACCATCTTCCTTACTCTAAACACAACCAAAGTACTCAAACTGTCTACCCTAATAACTGCATGAACTAAAGCTCCATCCCTAAACACAATGCTACTCCTAGCCCTACTCTCCCTTGCAGGACTCCCTCCTCTAACAGGATTCCTACCCAAATGACTTATCATTCAAGAACTAAGTAAACAAGACATAGCCCTAGCAGCCACCCTTATCTCCCTTCTCTCTCTGCTAAGCCTGTTCTTCTACCTCCGCTTAGCATACTGCACAGCAATCACACTCCCCCCACACACCACAAATCACATAAAACAATGACGTACTAACAAGCCGACTAACGTCACAATCGCTATCCTGACCACCATTACTATCATACTCCTCCCCATCGCCCCTATGATCCTCACCATCGTCTAA
Okla_1                  ATGAATCCCCAAGCAACCCTAATTTTCATCACCAGCCTTATACTAGGGACAACCATCACTATCTCAAGCAACCATTGAATTATAGCCTGAACTGGCCTAGAAATTAATACACTCGCCATTCTCCCACTGATCTCAAAGTCTCACCACCCACGAGCCATCGAAGCCGCTACTAAGTACTTCTTAACCCAGGCAGCCGCTTCTGCCCTGGTCCTATTCTCTAGCATAACTAATGCATGGCACACCGGACAGTGAGATATCACTCAACTAACTCACCCCACATCCTGCCTGATCCTTACTTCAGCAATCGCAATAAAACTAGGACTGGTCCCATTCCACTTCTGATTCCCAGAAGTACTTCAAGGCTCTCCTCTTACTACCGGTCTTATCCTATCTACCATTATAAAACTCCCCCCAATCGCACTACTCTACATAACTTCCCCCTCACTTAATCCAGCCCTCTTAACTACCTTAGCTATCCTCTCAACAGCCCTAGGCGGATGAATGGGCCTTAACCAAACACAAATCCGAAAAATCCTAGCATTCTCTTCTATCTCCCACCTAGGCTGAATGGCAATCATCATCGTCTACAACCCCAAACTTACCCTGCTCAACTTCTACCTTTACGCTGTAATAACTGCAACCATCTTCCTTACTCTAAACACAACCAAAGTACTCAAACTGTCTACCCTAATAACTGCATGAACTAAAGCTCCATCCCTAAACACAATGCTACTCCTAGCCCTACTCTCCCTTGCAGGACTCCCTCCTCTAACAGGATTCCTACCCAAATGACTTATTATTCAAGAACTAACTAAACAAGACATAGCCCTAGCAGCCACCCTCATCTCCCTTCTCTCTCTGCTAAGCCTGTTCTTCTACCTCCGCTTAGCATACTGCACAGCAATCACACTCCCCCCACACACCACAAATCACATAAAACAATGACGTACTAACAAGCCGACTAACGTCACAATCGCTATCCTGACCACCATTACTATCATACTCCTCCCCATCGCCCCTATGATCCTCACCATCGTCTAA
Okla_2                  ATGAATCCCCAAGCAACCCTAATTTTCATCACCAGCCTTATACTAGGGACAACCATCACTATCTCAAGCAACCATTGAATTATAGCCTGAACTGGCCTAGAAATTAATACACTCGCCATTCTCCCACTGATCTCAAAGTCTCACCACCCACGAGCCATCGAAGCCGCTACTAAATACTTCTTAACCCAGGCAGCCGCTTCTGCCCTGGTCCTATTCTCTAGCATAACTAATGCATGGCACACCGGACAGTGAGATATCACTCAACTAACTCACCCCACATCCTGCCTGATCCTTACTTCAGCAATCGCAATAAAACTAGGACTGGTCCCATTCCACTTCTGATTCCCAGAAGTACTTCAAGGCTCTCCTCTTACTACCGGTCTTATCCTATCTACCATTATAAAACTCCCCCCAATCGCACTACTCTACATAACTTCCCCCTCACTTAATCCAGCCCTCTTAACTACCTTAGCTATCCTCTCAACAGCCCTAGGTGGATGAATGGGCCTTAACCAAACACAAATCCGAAAAATCCTAGCATTCTCTTCTATTTCCCACCTAGGCTGAATGGCAATCATCATCGTCTACAACCCCAAACTTACCCTGCTCAACTTCTACCTTTACGCTGTAATAACTGCAACCATCTTCCTTACTCTAAACACAACCAAAGTACTCAAACTGTCTACCCTAATAACTGCATGAACTAAAGCTCCATCCCTAAACACAATGCTACTCCTAGCCCTACTCTCCCTTGCAGGACTCCCTCCTCTAACAGGATTCCTACCCAAATGACTTATTATTCAAGAACTAACTAAACAAGACATAGCCCTAGCAGCCACCCTTATCTCCCTTCTCTCTCTGCTAAGCCTGTTCTTCTACCTCCGCTTAGCATACTGCACAGCAATCACACTCCCCCCACACACCACAAATCACATAAAACAATGACGTACTAACAAGCCGACTAACGTCACAATCGCTATCCTGACCACCATTACTATCATACTCCTCCCCATCGCCCCTATGATCCTCACCATCGTCTAA
Okla_3                  ATGAATCCCCAAGCAACCCTAATTTTCATCACCAGCCTTATACTAGGGACAACCATCACTATCTCAAGCAACCATTGAATTATAGCCTGAACTGGCCTAGAAATTAATACACTCGCCATTCTCCCACTGATCTCAAAGTCTCACCACCCACGAGCCATCGAAGCCGCTACTAAGTACTTCTTAACCCAGGCAGCCGCTTCTGCCCTGGTCCTATTCTCTAGCATAACTAATGCATGGCACACCGGACAGTGAGATATCACTCAACTAACTCACCCCACATCCTGCCTGATCCTTACTTCAGCAATCGCAATAAAACTAGGACTGGTCCCATTCCACTTCTGATTCCCAGAAGTACTTCAAGGCTCTCCTCTTACTACCGGTCTTATCCTATCTACCATTATAAAACTCCCCCCAATCGCACTACTCTACATAACTTCCCCCTCACTTAATCCAGCCCTCCTAACTACCTTAGCTATCCTCTCAACAGCCCTAGGCGGATGAATGGGCCTTAACCAAACACAAATCCGAAAAATCCTAGCATTCTCTTCTATCTCCCACCTAGGCTGAATGGCAATCATCATCGTCTACAACCCCAAACTTACCCTGCTCAACTTCTACCTTTACGCTGTAATAACTGCAACCATCTTCCTTACTCTAAACACAACCAAAGTACTCAAACTGTCTACCCTAATAACTGCATGAACTAAAGCTCCATCCCTAAACACAATGCTACTCCTAGCCCTACTCTCCCTTGCAGGACTCCCTCCTCTAACAGGATTCCTACCCAAATGACTTATTATTCAAGAACTAACTAAACAAGACATAGCCCTAGCAGCCACCCTCATCTCCCTTCTCTCTCTGCTAAGCCTGTTCTTCTACCTCCGCTTAGCATACTGCACAGCAATCACACTCCCCCCACACACCACAAATCACATAAAACAATGACGTACTAACAAGCCGACTAACGTCACAATCGCTATCCTGACCACCATTACTATCATACTCCTCCCCATCGCCCCTATGATCCTCACCATCGTCTAA
Okla_4                  ATGAATCCCCAAGCAACCCTAATTTTCATCACCAGCCTTATACTAGGGACAACCATCACTATCTCAAGCAACCATTGAATTATAGCCTGAACTGGCCTAGAAATTAATACACTCGCCATTCTCCCACTGATCTCAAAGTCTCACCACCCACGAGCCATCGAAGCCGCTACTAAGTACTTCTTAACCCAGGCAGCCGCTTCTGCCCTGGTCCTATTCTCTAGCATAACTAATGCATGGCACACCGGACAGTGAGATATCACTCAACTAACTCACCCCACATCCTGCCTGATCCTTACTTCAGCAATCGCAATAAAACTAGGACTGGTCCCATTCCACTTCTGATTCCCAGAAGTACTTCAAGGCTCTCCTCTTACTACCGGTCTTATCCTATCTACCATTATAAAACTCCCCCCAATCGCACTACTCTACATAACTTCCCCCTCACTTAATCCAGCCCTCTTAACTACCTTAGCTATCCTCTCAACAGCCCTAGGCGGATGAATGGGCCTTAACCAAACACAAATCCGAAAAATCCTAGCATTCTCTTCTATCTCCCACCTAGGCTGAATGGCAATCATCATCGTCTACAACCCCAAACTTACCCTGCTCAACTTCTACCTTTACGCTGTAATAACTGCAACCATCTTCCTTACTCTAAACACAACCAAAGTACTCAAACTGTCTACCCTAATAACTGCATGAACTAAAGCTCCATCCCTAAACACAATGCTACTCCTAGCCCTACTCTCCCTTGCAGGACTCCCTCCTCTAACAGGATTCCTACCCAAATGACTTATTATTCAAGAACTAACTAAACAAGACATAGCCCTAGCAGCCACCCTCATCTCCCTTCTCTCTCTGCTAAGCCTGTTCTTCTACCTCCGCTTAGCATACTGCACAGCAATCACACTCCCCCCACACACCACAAATCACATAAAACAATGACGTACTAACAAGCCGACTAACGTCACAATCGCTATCCTGACCACCATTACTATCATACTCCTCCCCATTGCCCCTATGATCCTCACCATCGTCTAA
Okla_5                  ATGAATCCCCAAGCAACCCTAATTTTCATCACCAGCCTTATACTAGGGACAACCATCACTATCTCAAGCAACCATTGAATTATAGCCTGAACTGGCCTAGAAATTAATACACTCGCCATTCTCCCACTGATCTCAAAGTCTCACCACCCACGAGCCATCGAAGCCGCTACTAAGTACTTCTTAACCCAGGCAGCCGCTTCTGCCCTGGTCCTATTCTCTAGCATAACTAATGCATGGCACACCGGACAGTGAGATATCACTCAACTAACTCACCCCACATCCTGCCTGATCCTTACTTCAGCAATCGCAATAAAACTAGGACTGGTCCCATTCCACTTCTGATTCCCAGAAGTACTTCAAGGCTCTCCTCTTACTACCGGTCTTATCCTATCTACCATTATAAAACTCCCCCCAATCGCACTACTCTACATAACTTCCCCCTCACTTAATCCAGCCCTCTTAACTACCTTAGCTATCCTCTCAACAGCCCTAGGCGGATGAATGGGCCTTAACCAAACACAAATCCGAAAAATCCTAGCATTCTCTTCTATCTCCCACCTAGGCTGAATGGCAATCATCATCGTCTACAACCCCAAACTTACCCTGCTCAACTTCTACCTTTACGCTGTAATAACTGCAACCATCTTCCTTACTCTAAACACAACCAAAGTACTCAAACTGTCTACCCTAATAACTGCATGAACTAAAGCTCCATCCCTAAACACAATGCTACTCCTAGCCCTACTCTCCCTTGCAGGACTCCCTCCTCTAACAGGATTCCTACCCAAATGACTTATTATTCAAGAACTAACTAAACAAGACATAGCCCTAGCAGCCACCCTCATCTCCCTTCTCTCTCTGCTAAGCCTGTTCTTCTACCTCCGCTTAGCATACTGCACAGCAATCACACTCCCCCCACACACCACAAATCACATAAAACAATGACGTACTAACAAGCCGACTAACGTCACAATCGCTATCCTGACCACCATTACTATCATACTCCTCCCCATTGCCCCTATGATCCTCACCATCGTCTAA
Okla_6                  ATGAATCCCCAAGCAACCCTAATTTTCATCACCAGCCTTATACTAGGGACAACCATCACTATCTCAAGCAACCATTGAATTATAGCCTGAACTGGCCTAGAAATTAATACACTCGCCATTCTCCCACTGATCTCAAAGTCTCACCACCCACGAGCCATCGAAGCCGCTACTAAGTACTTCTTAACCCAGGCAGCCGCTTCTGCCCTGGTCCTATTCTCTAGCATAACTAATGCATGGCACACCGGACAGTGAGATATCACTCAACTAACTCACCCCACATCCTGCCTGATCCTTACTTCAGCAATCGCAATAAAACTAGGACTGGTCCCATTCCACTTCTGATTCCCAGAAGTACTTCAAGGCTCTCCTCTTACTACCGGTCTTATCCTATCTACCATTATAAAACTCCCCCCAATCGCACTACTCTACATAACTTCCCCCTCACTTAATCCAGCCCTCTTAACTACCTTAGCTATCCTCTCAACAGCCCTAGGCGGATGAATAGGCCTTAACCAAACACAAATCCGAAAAATCCTAGCATTCTCTTCTATCTCCCACCTAGGCTGAATGGCAATCATCATCGTCTACAACCCCAAACTTACCCTGCTCAACTTCTACCTTTACGCTGTAATAACTGCAACCATCTTCCTTACTCTAAACACAACCAAAGTACTCAAACTGTCTACCCTAATAACTGCATGAACTAAAGCTCCATCCCTAAACACAATGCTACTCCTAGCCTTACTCTCCCTTGCAGGACTCCCTCCTCTAACAGGATTCCTACCCAAATGACTTATTATTCAAGAACTAACTAAACAAGACATAGCCCTAGCAGCCACCCTCATCTCCCTTCTCTCTCTGCTAAGCCTGTTCTTCTACCTCCGCTTAGCATACTGCACAGCAATCACACTCCCCCCACACACCACAAATCACATAAAACAATGACGTACTAACAAGCCGACTAACGTCACAATCGCTATCCTGACCACCATTACTGTCATACTCCTCCCCATCGCCCCTATGATCCTCACCATCGTCTAA
Okla_7                  ATGAATCCCCAAGCAACCCTAATTTTCATCACCAGCCTTATACTAGGGACAACCATCACTATCTCAAGCAACCATTGAATTATAGCCTGAACTGGCCTAGAAATTAATACACTCGCCATTCTCCCACTGATCTCAAAGTCTCACCACCCACGAGCCATCGAAGCCGCTACTAAATACTTCTTAACCCAGGCAGCCGCTTCTGCCCTGGTCCTATTCTCTAGCATAACTAATGCATGGCACACCGGACAGTGAGATATCACTCAACTAACTCACCCCACATCCTGCCTGATCCTTACTTCAGCAATCGCAATAAAACTAGGACTGGTCCCATTCCACTTCTGATTCCCAGAAGTACTTCAAGGCTCTCCTCTTACTACCGGTCTTATCCTATCTACCATTATAAAACTCCCCCCAATCGCACTACTCTACATAACTTCCCCCTCACTTAATCCAGCCCTCTTAACTACCTTAGCTATCCTCTCAACAGCCCTAGGCGGATGAATGGGCCTTAACCAAACACAAATCCGAAAAATCCTAGCATTCTCTTCTATCTCCCACCTAGGCTGAATGGCAATCATCATCGTCTACAACCCCAAACTTACCCTGCTCAACTTCTACCTTTACGCTGTAATAACTGCAACCATCTTCCTTACTCTAAACACAACCAAAGTACTCAAACTGTCTACCCTAATAACTGCATGAACTAAAGCTCCATCCCTAAACACAATGCTACTCCTAGCCCTACTCTCCCTTGCAGGACTCCCTCCTCTAACAGGATTCCTACCCAAATGACTTATCATTCAAGAACTAACTAAACAAGACATAGCCCTAGCAGCCACCCTTATCTCCCTTCTCTCTCTGCTAAGCCTGTTCTTCTACCTCCGCTTAGCATACTGCACAGCAATCACACTCCCCCCACACACCACAAATCACATAAAACAATGACGTACTAACAAGCCGACTAACGTCACAATCGCTATCCTGACCACCATTACTATCATACTCCTCCCCATCGCCCCTATGATCCTCACCATCGTCTAA
Okla_8                  ATGAATCCCCAAGCAACCCTAATTTTCATCACCAGCCTTATACTAGGGACAACCATCACTATCTCAAGCAACCATTGAATTATAGCCTGAACTGGCCTAGAAATTAATACACTCGCCATTCTCCCACTGATCTCAAAGTCTCACCACCCACGAGCCATCGAAGCCGCTACTAAATACTTCTTAACCCAGGCAGCCGCTTCTGCCCTGGTCCTATTCTCTAGCATAACTAATGCATGGCACACCGGACAGTGAGATATCACTCAACTAACTCACCCCACATCCTGCCTGATCCTTACTTCAGCAATCGCAATAAAACTAGGACTGGTCCCATTCCACTTCTGATTCCCAGAAGTACTTCAAGGCTCTCCTCTTACTACCGGTCTTATCCTATCTACCATTATAAAACTCCCCCCAATCGCACTACTCTACATAACTTCCCCCTCACTTAATCCAGCCCTCTTAACTACCTTAGCTATCCTCTCAACAGCCCTAGGCGGATGAATGGGCCTTAACCAAACACAAATCCGAAAAATCCTAGCATTCTCTTCTATCTCCCACCTAGGCTGAATGGCAATCATCATCGTCTACAACCCCAAACTTACCCTGCTCAACTTCTACCTTTACGCTGTAATAACTGCAACCATCTTCCTTACTCTAAACACAACCAAAGTACTCAAACTGTCTACCCTAATAACTGCATGAACTAAAGCTCCATCCCTAAACACAATGCTACTCCTAGCCCTACTCTCCCTTGCAGGACTCCCTCCTCTAACAGGATTCCTACCCAAATGACTTATCATTCAAGAACTAACTAAACAAGACATAGCCCTAGCAGCCACCCTTATCTCCCTTCTCTCTCTGCTAAGCCTGTTCTTCTACCTCCGCTTAGCATACTGCACAGCAATCACACTCCCCCCACACACCACAAATCACATAAAACAATGACGTACTAACAAGCCGACTAACGTCACAATCGCTATCCTGACCACCATTACTATCATACTCCTCCCCATCGCCCCTATGATCCTCACCATCGTCTAA
Okla_9                  ATGAATCCCCAAGCAACCCTAATTTTCATCACCAGCCTTATACTAGGGACAACCATCACTATCTCAAGCAACCATTGAATTATAGCCTGAACTGGCCTAGAAATTAATACACTCGCCATTCTCCCACTGATCTCAAAGTCTCACCACCCACGAGCCATCGAAGCCGCTACTAAGTACTTCTTAACCCAGGCAGCCGCTTCTGCCCTGGTCCTATTCTCTAGCATAACTAATGCATGGCACACCGGACAGTGAGATATCACTCAACTAACTCACCCCACATCCTGCCTGATCCTTACTTCAGCAATCGCAATAAAACTAGGACTGGTCCCATTCCACTTCTGATTCCCAGAAGTACTTCAAGGCTCTCCTCTTACTACCGGTCTTATCCTATCTACCATTATAAAACTCCCCCCAATCGCACTACTCTACATAACTTCCCCCTCACTTAATCCAGCCCTCTTAACTACCTTAGCTATCCTCTCAACAGCCCTAGGCGGATGAATGGGCCTTAACCAAACACAAATCCGAAAAATCCTAGCATTCTCTTCTATCTCCCACCTAGGCTGAATGGCAATCATCATCGTCTACAACCCCAAACTTACCCTGCTCAACTTCTACCTTTACGCTGTAATAACTGCAACCATCTTCCTTACTCTAAACACAACCAAAGTACTCAAACTGTCTACCCTAATAACTGCATGAACTAAAGCTCCATCCCTAAACACAATGCTACTCCTAGCCCTACTCTCCCTTGCAGGACTCCCTCCTCTAACAGGATTCCTACCCAAATGACTTATTATTCAAGAACTAACTAAACAAGACATAGCCCTAGCAGCCACCCTCATCTCCCTTCTCTCTCTGCTAAGCCTGTTCTTCTACCTCCGCTTAGCATACTGCACAGCAATCACACTCCCCCCACACACCACAAATCACATAAAACAATGACGTACTAACAAGCCGACTAACGTCACAATCGCTATCCTGACCACCATTACTATCATACTCCTCCCCATCGCCCCTATGATCCTCACCATCGTCTAA
Okla_10                 ATGAATCCCCAAGCAACCCTAATTTTCATCACCAGCCTTATACTAGGGACAACCATCACTATCTCAAGCAACCATTGAATTATAGCCTGAACTGGCCTAGAAATTAATACACTCGCCATTCTCCCACTGATCTCAAAGTCTCACCACCCACGAGCCATCGAAGCCGCTACTAAGTACTTCTTAACCCAGGCAGCCGCTTCTGCCCTGGTCCTATTCTCTAGCATAACTAATGCATGGCACACCGGACAGTGAGATATCACTCAACTAACTCACCCCACATCCTGCCTGATCCTTACTTCAGCAATCGCAATAAAACTAGGACTGGTCCCATTCCACTTCTGATTCCCAGAAGTACTTCAAGGCTCTCCTCTTACTACCGGTCTTATCCTATCTACCATTATAAAACTCCCCCCAATCGCACTACTCTACATAACTTCCCCCTCACTTAATCCAGCCCTCTTAACTACCTTAGCTATCCTCTCAACAGCCCTAGGCGGATGAATGGGCCTTAACCAAACACAAATCCGAAAAATCCTAGCATTCTCTTCTATCTCCCACCTAGGCTGAATGGCAATCATCATCGTCTACAACCCCAAACTTACCCTGCTCAACTTCTACCTTTACGCTGTAATAACTGCAACCATCTTCCTTACTCTAAACACAACCAAAGTACTCAAACTGTCTACCCTAATAACTGCATGAACTAAAGCTCCATCCCTAAACACAATGCTACTCCTAGCCCTACTCTCCCTTGCAGGACTCCCTCCTCTAACAGGATTCCTACCCAAATGACTTATTATCCAAGAACTAACTAAACAAGACATAGCCCTAGCAGCCACCCTCATCTCCCTTCTCTCTCTGCTAAGCCTGTTCTTCTACCTCCGCTTAGCATACTGCACAGCAATCACACTCCCCCCACACACCACAAATCACATAAAACAATGACGTACTAACAAGCCAACTAACGTCACAATCGCTATCCTGACCACCATTACTATCATACTCCTCCCCATCGCCCCTATGATCCTCACCATCGTCTAA
Kansas_1                ATGAATCCCCAAGCAACCCTAATTTTCATCACCAGCCTTATACTAGGGACAACCATCACTATCTCAAGCAACCATTGAATTATAGCCTGAACTGGCCTAGAAATTAATACACTCGCCATTCTCCCACTGATCTCAAAGTCTCACCACCCACGAGCCATCGAAGCTGCTACTAAGTACTTCTTAACCCAGGCAGCCGCTTCTGCCCTGGTCCTATTCTCTAGCATAACTAATGCATGGCACACCGGACAGTGAGATATCACTCAACTAACTCACCCCACATCCTGCCTGATCCTTACTTCAGCAATCGCAATAAAACTAGGACTGGCCCCATTCCACTTCTGATTCCCAGAAGTACTTCAAGGCTCTCCTCTCACTACCGGTCTTATCCTATCTACCATTATAAAACTCCCCCCAATCGCACTACTCTACATAACTTCCCCCTCACTTAATCCAGCCCTCTTAACTACCTTAGCTATCCTCTCAACAGCCCTAGGCGGATGAATGGGCCTTAACCAAACACAAATCCGAAAAATCCTAGCATTCTCTTCTATCTCTCACCTAGGCTGAATGGCAATCATCATCGTCTACAACCCCAAACTTACCCTGCTCAACTTCTACCTTTACGCTGTAATAACTGCAACCATCTTCCTTACTCTAAACACAACCAAAGTACTCAAACTGTCCACCCTAATAACTGCATGAACTAAAGCTCCATCCCTAAACACAATGCTACTCCTAGCCCTACTCTCCCTTGCAGGACTCCCTCCTCTAACAGGATTCCTACCCAAATGACTTATTATTCAAGAACTAACTAAACAAGACATAGCCCTAGCAGCCACCCTCATCTCCCTTCTCTCTCTGCTAAGCCTGTTCTTCTACCTCCGCTTAGCATACTGCACAGCAATCACACTCCCCCCACACACCACAAATCACATAAAACAATGACGTACTAACAAGCCGACTAACGTCACAATCGCTATCCTGACCACCATTACTATCATACTCCTCCCCAT?GCCCCTATGATCCTCACCATCGTCTAA
Kansas_2                ATGAATCCCCAAGCAACCCTAATTTTCATCACCAGCCTTATACTAGGGACAACCATCACTATCTCAAGCAACCATTGAATTATAGCCTGAACTGGCCTAGAAATTAATACACTCGCCATTCTCCCACTGATCTCAAAGTCTCACCACCCACGAGCCATCGAAGCCGCTACTAAGTACTTCTTAACCCAGGCAGCCGCTTCTGCCCTAGTCCTATTCTCTAGCATAACTAATGCATGACACACCGGACAGTGAGATATCACTCAACTAACTCACCCCACATCCTGCCTGATCCTTACTTCAGCAATCGCAATAAAACTAGGACTGGTCCCATTCCACTTCTGATTCCCAGAAGTACTTCAAGGCTCTCCTCTTACTACCGGTCTTATCCTATCTACCATTATAAAACTCCCCCCAATCGCACTACTCTACATAACTTCCCCCTCACTTAATCCAGCCCTCTTAACTACCTTAGCTATCCTCTCAACAGCCCTAGGCGGATGAATGGGCCTTAACCAAACACAAATCCGAAAAATCCTAGCATTCTCTTCTATCTCCCACCTAGGCTGAATGGCAATCATCATCGTCTACAACCCCAAACTTACCCTGCTCAACTTCTACCTTTACGCTGTAATGACTGCAACCATCTTCCTTACTCTAAACACAACCAAAGTACTCAAACTGTCTACCCTGATAACTGCATGAACTAAAGCTCCATCCCTAAACACAATGCTACTCCTAGCCCTACTCTCCCTTGCAGGACTCCCTCCTCTAACAGGATTCCTACCCAAATGACTTATTATTCAAGAACTAACTAAACAAGACATAGCCCTAGCAGCCACCCTCATCTCCCTTCTCTCTCTGCTAAGCCTGTTCTTCTACCTCCGCTTAGCATACTGCACAGCAATCACACTCCCCCCACACACCACAAATCACATAAAACAATGACGTACTAACAAGCCGACTAACGTCACAATCGCTATCCTGACCACCATTACTATCATACTCCTCCCCATCGCCCCTATGATCCTCACCATCGTCTAA
Kansas_3                ATGAATCCCCAAGCAACCCTAATTTTCATCACCAGCCTTATACTAGGGACAACCATCACTATCTCAAGCAACCATTGAATTATAGCCTGAACTGGCCTAGAAATTAATACACTCGCCATTCTCCCACTGATCTCAAAGTCTCACCACCCACGAGCCATCGAAGCCGCTACTAAATACTTCTTAACCCAGGCAGCCGCTTCTGCCCTGGTCCTATTCTCTAGCATAACTAATGCATGGCACACCGGACAGTGAGATATCACTCAACTAACTCACCCCACATCCTGCCTGATCCTTACTTCAGCAATCGCAATAAAACTAGGACTGGTCCCATTCCACTTCTGATTCCCAGAAGTACTTCAAGGCTCTCCTCTTACTACCGGTCTTATCCTATCTACCATTATAAAACTCCCCCCAATCGCACTACTCTACATAACTTCCCCCTCACTTAATCCAGCCCTCTTAACTACCTTAGCTATCCTCTCAACAGCCCTAGGCGGATGAATGGGCCTTAACCAAACACAAATCCGAAAAATCCTAGCATTCTCTTCTATCTCCCACCTAGGCTGAATGGCAATCATCATCGTCTACAACCCCAAACTTACCCTGCTCAACTTCTACCTTTACGCTGTAATAACTGCAACCATCTTCCTTACTCTAAACACAACCAAAGTACTCAAACTGTCTACCCTAATAACTGCATGAACTAAAGCTCCATCCCTAAACACAATGCTACTCCTAGCCCTACTCTCCCTTGCAGGACTCCCTCCTCTAACAGGATTCCTACCCAAATGACTTATTATTCAAGAACTAACTAAACAAGACATAGCCCTAGCAGCCACCCTTATCTCCCTTCTCTCTCTGCTAAGCCTGTTCTTCTACCTCCGCTTAGCATACTGCACAGCAATCACACTCCCCCCACACACCACAAATCACATAAAACAATGACGTACTAACAAGCCGACTAACGTCACAATCGCTATCCTGACCACCATTACTATCATACTCCTCCCCATCGCCCCTATGATCCTCACCATCGTCTAA
Kansas_4                ATGAATCCCCAAGCAACCCTAATTTTCATCACCAGCCTTATACTAGGGACAACCATCACTATCTCAAGCAACCATTGAATTATAGCCTGAACTGGCCTAGAAATTAATACACTCGCCATTCTCCCACTGATCTCAAAGTCTCACCACCCACGAGCCATCGAAGCCGCTACTAAGTACTTCTTAACCCAGGCAGCCGCTTCTGCCCTGGTCCTATTCTCTAGCATAACTAATGCATGGCACACCGGACAGTGAGATATCACTCAACTAACTCACCCCACATCCTGCCTGATCCTTACTTCAGCAATCGCAATAAAACTAGGACTGGTCCCATTCCACTTCTGATTCCCAGAAGTACTTCAAGGCTCTCCTCTTACTACCGGTCTTATCCTATCTACCATTATAAAACTCCCCCCAATCGCACTACTCTACATAACTTCCCCCTCACTTAATCCAGCCCTCTTAACTACCTTAGCTATCCTCTCAACAGCCCTAGGCGGATGAATGGGCCTTAACCAAACACAAATCCGAAAAATCCTAGCATTCTCTTCTATCTCCCACCTAGGCTGAATGGCAATCATCATCGTCTACAACCCCAAACTTACCCTGCTCAACTTCTACCTTTACGCTGTAATAACTGCAACCATCTTCCTTACTCTAAACACAACCAAAGTACTCAAACTGTCTACCCTAATAACTGCATGAACTAAAGCTCCATCCCTAAACACAATGCTACTCCTAGCCCTACTCTCCCTTGCAGGACTCCCTCCTCTAACAGGATTCCTACCCAAATGACTTATTATTCAAGAACTAACTAAACAAGACATAGCCCTAGCAGCCACCCTCATCTCCCTTCTCTCTCTGCTAAGCCTGTTCTTCTACCTCCGCTTAGCATACTGCACAGCAATCACACTCCCCCCACACACCACAAATCACATAAAACAATGACGTACTAACAAGCCGACTAACGTCACAATCGCTATCCTGACCACCATTACTATCATACTCCTCCCCATTGCCCCTATGATCCTCACCATCGTCTAA
Kansas_5                ATGAATCCCCAAGCAACCCTAATTTTCATCACCAGCCTTATACTAGGGACAACCATCACTATCTCAAGCAACCATTGAATTATAGCCTGAACTGGCCTAGAAATTAATACACTCGCCATTCTCCCACTGATCTCAAAGTCTCACCACCCACGAGCCATCGAAGCCGCTACTAAATACTTCTTAACCCAGGCAGCCGCTTCTGCCCTGGTCCTATTCTCTAGCATAACTAATGCATGGCACACCGGACAGTGAGATATCACTCAACTAACTCACCCCACATCCTGCCTGATCCTTACTTCAGCAATCGCAATAAAACTAGGACTGGTCCCATTCCACTTCTGATTCCCAGAAGTACTTCAAGGCTCTCCTCTTACTACCGGTCTTATCCTATCTACCATTATAAAACTCCCCCCAATCGCACTACTCTACATAACTTCCCCCTCACTTAATCCAGCCCTCTTAACTACCTTAGCTATCCTCTCAACAGCCCTAGGCGGATGAATGGGCCTTAACCAAACACAAATCCGAAAAATCCTAGCATTCTCTTCTATCTCCCACCTAGGCTGAATGGCAATCATCATCGTCTACAACCCCAAACTTACCCTGCTCAACTTCTACCTTTACGCTGTAATAACTGCAACCATCTTCCTTACTCTAAACACAACCAAAGTACTCAAACTGTCTACCCTAATAACTGCATGAACTAAAGCTCCATCCCTAAACACAATGCTACTCCTAGCCCTACTCTCCCTTGCAGGACTCCCTCCTCTAACAGGATTCCTACCCAAATGACTTATTATTCAAGAACTAACTAAACAAGACATAGCCCTAGCAGCCACCCTTATCTCCCTTCTCTCTCTGCTAAGCCTGTTCTTCTACCTCCGCTTAGCATACTGCACAGCAATCACACTCCCCCCACACACCACAAATCACATAAAACAATGACGTACTAACAAGCCGACTAACGTCACAATCGCTATCCTGACCACCATTACTATCATACTCCTCCCCATCGCCCCTATGATCCTCACCATCGTCTAA
Minn_1                  ATGAATCCCCAAGCAACCCTAATTTTCATCACCAGCCTTATACTAGGGACAACCATCACTATCTCAAGCAACCATTGAATTATAGCCTGAACTGGCCTAGAAATTAATACACTCGCCATTCTCCCACTGATCTCAAAGTCCCACCACCCACGAGCCATCGAAGCCGCTACTAAGTACTTCTTAACCCAGGCAGCCGCTTCTGCCCTGGTCCTATTCTCTAGCATAACTAATGCATGACACACCGGACAGTGAGATATCACTCAACTAACTCACCCCACATCCTGCCTGATCCTTACTTCAGCAATCGCAATTAAACTAGGACTGGTCCCATTCCACTTCTGATTCCCAGAAGTACTTCAAGGCTCTCCTCTTACTACCGGTCTTATCCTATCTACCATTATAAAACTCCCCCCAATCGCACTACTCTACATAACTTCCCCCTCACTTAATCCAGCCCTCTTAACTACCTTAGCTATCCTCTCAACAGCCCTAGGCGGATGAATGGGCCTTAACCAAACACAAATCCGAAAAATCCTAGCATTCTCTTCTATCTCCCACCTAGGCTGAATGGCAATCATCATCGTCTACAACCCCAAACTTACCCTGCTCAACTTCTACCTTTACGCTGTAATAACTGCAACCATCTTCCTTACTCTAAACACAACCAAAGTGCTCAAACTGTCTACCCTAATAACTGCATGAACTAAAGCTCCATCCCTAAACACAATGCTACTCCTAGCCCTACTCTCCCTTGCAGGACTCCCTCCTCTAACAGGATTCCTACCCAAATGACTTATTATTCAAGAACTAACTAAACAAGACATAGCCCTAGCAGCCACCCTCATCTCCCTTCTCTCTCTGCTAAGCCTGTTCTTCTACCTCCGCTTAGCATACTGCACAGCAATCACACTCCCCCCACACACCACAAATCACATAAAACAATGACGTACTAACAAGCCGACTAACGTCACAATCGCTATCCTGACCACCATTACTATCATACTCCTCCCCATTGCCCCTATGATCCTCACCATCGTCTAA
Minn_2                  ATGAATCCCCAAGCAACCCTAATTTTCATCACCAGCCTTATACTAGGGACAACCATCACTATCTCAAGCAACCATTGAATTATAGCCTGAACTGGCCTAGAAATTAATACACTCGCCATTCTCCCACTGATCTCAAAGTCTCACCACCCACGAGCCATCGAAGCCGCTACTAAATACTTCTTAACCCAGGCAGCCGCTTCTGCCCTGGTCCTATTCTCTAGCATAACTAATGCATGGCACACCGGACAGTGAGATATCACTCAACTAACTCACCCCACATCCTGCCTGATCCTTACTTCAGCAATCGCAATAAAACTAGGACTGGTCCCATTCCACTTCTGATTCCCAGAAGTACTTCAAGGCTCTCCTCTTACTACCGGTCTTATCCTATCTACCATTATAAAACTCCCCCCAATCGCACTACTCTACATAACTTCCCCCTCACTTAATCCAGCCCTCTTAACTACCTTAGCTATCCTCTCAACAGCCCTAGGCGGATGAATGGGCCTTAACCAAACACAAATCCGAAAAATCCTAGCATTCTCTTCTATCTCCCACCTAGGCTGAATGGCAATCATCATCGTCTACAACCCCAAACTTACCCTGCTCAACTTCTACCTTTACGCTGTAATAACTGCAACCATCTTCCTTACTCTAAACACAACCAAAGTACTCAAACTGTCTACCCTAATAACTGCATGAACTAAAGCTCCATCCCTAAACACAATGCTACTCCTAGCCCTACTCTCCCTTGCAGGACTCCCTCCTCTAACAGGATTTCTACCCAAATGACTTATTATTCAAGAACTAACTAAACAAGACATAGCCCTAGCAGCCACCCTTATCTCCCTTCTCTCTCTGCTAAGCCTGTTCTTCTACCTCCGCTTAGCATACTGCACAGCAATCACACTCCCCCCACACACCACAAATCACATAAAACAATGACGTACTAACAAGCCGACTAACGTCACAATCGCTATCCTGACCACCATTACTATCATACTCCTCCCCATCGCCCCTATGATCCTCACCATCGTCTAA
Minn_3                  ATGAATCCCCAAGCAACCCTAATTTTCATCACCAGCCTTATACTAGGGACAACCATCACTATCTCAAGCAACCATTGAATTATAGCCTGAACTGGCCTAGAAATTAATACACTCGCCATTCTCCCACTGATCTCAAAGTCTCACCACCCACGAGCCATCGAAGCCGCTACTAAATACTTCTTAACCCAGGCAGCCGCTTCTGCCCTGGTCCTATTCTCTAGCATAACTAATGCATGGCACACCGGACAGTGAGATATCACTCAACTAACTCACCCCACATCCTGCCTGATCCTTACTTCAGCAATCGCAATAAAACTAGGACTGGTCCCATTCCACTTCTGATTCCCAGAAGTACTTCAAGGCTCTCCTCTTACTACCGGTCTTATCCTATCTACCATTATAAAACTCCCCCCAATCGCACTACTCTACATAACTTCCCCCTCACTTAATCCAGCCCTCTTAACTACCTTAGCTATCCTCTCAACAGCCCTAGGCGGATGAATGGGCCTTAACCAAACACAAATCCGAAAAATCCTAGCATTCTCTTCTATCTCCCACCTAGGCTGAATGGCAATCATCATCGTCTACAACCCCAAACTTACCCTGCTCAACTTCTACCTTTACGCTGTAATAACTGCAACCATCTTCCTTACTCTAAACACAACCAAAGTACTCAAACTGTCTACCCTAATAACTGCATGAACTAAAGCTCCATCCCTAAACACAATGCTACTCCTAGCCCTACTCTCCCTTGCAGGACTCCCTCCTCTAACAGGATTTCTACCCAAATGACTTATTATTCAAGAACTAACTAAACAAGACATAGCCCTAGCAGCCACCCTTATCTCCCTTCTCTCTCTGCTAAGCCTGTTCTTCTACCTCCGCTTAGCATACTGCACAGCAATCACACTCCCCCCACACACCACAAATCACATAAAACAATGACGTACTAACAAGCCGACTAACGTCACAATCGCTATCCTGACCACCATTACTATCATACTCCTCCCCATCGCCCCTATGATCCTCACCATCGTCTAA
Minn_4                  ATGAATCCCCAAGCAACCCTAATTTTCATCACCAGCCTTATACTAGGGACAACCATCACTATCTCAAGCAACCATTGAATTATAGCCTGAACTGGCCTAGAAATTAATACACTCGCCATTCTCCCACTGATCTCAAAGTCTCACCACCCACGAGCCATCGAAGCCGCTACTAAATACTTCTTAACCCAGGCAGCCGCTTCTGCCCTGGTCCTATTCTCTAGCATAACTAATGCATGGCACACCGGACAGTGAGATATCACTCAACTAACTCACCCCACATCCTGCCTGATCCTTACTTCAGCAATCGCAATAAAACTAGGACTGGTCCCATTCCACTTCTGATTCCCAGAAGTACTTCAAGGCTCTCCTCTTACTACCGGTCTTATCCTATCTACCATTATAAAACTCCCCCCAATCGCACTACTCTACATAACTTCCCCCTCACTTAACCCAGCCCTCTTAACTACCTTAGCTATCCTCTCAACAGCCCTAGGCGGATGAATGGGCCTTAACCAAACACAAATCCGAAAAATCCTAGCATTCTCTTCTATCTCCCACCTAGGCTGAATGGCAATCATCATCGTCTACAACCCCAAACTTACTCTGCTCAACTTCTACCTTTACGCTGTAATAACTGCAACCATCTTCCTTACTCTAAACACAACCAAAGTACTCAAACTGTCTACCCTAATAACTGCATGAACTAAAGCTCCATCCCTAAACACAATGCTACTCCTAGCCCTACTCTCCCTTGCAGGACTCCCTCCTCTAACAGGATTCCTACCCAAATGACTTATTATTCAAGAACTAACTAAACAAGACATAGCCCTAGCAGCCACCCTTATCTCCCTTCTCTCTCTGCTAAGCCTGTTCTTCTACCTCCGCTTAGCATACTGCACAGCAATCACACTCCCCCCACACACCACAAATCACATAAAACAATGACGTACTAACAAGCCGACTAACGTCACAATCGCTATCCTGACCACCATTACTATCATACTCCTCCCCATCGCCCCTATGATCCTCACCATCGTCTAA
Minn_5                  ATGAATCCCCAAGCAACCCTAATTTTCATCACCAGCCTTATACTAGGGACAACCATCACTATCTCAAGCAACCATTGAATTATAGCCTGAACTGGCCTAGAAATTAATACACTCGCCATTCTCCCACTGATCTCAAAGTCTCACCACCCACGAGCCATCGAAGCCGCTACTAAGTACTTCTTAACCCAGGCAGCCGCTTCTGCCCTGGTCCTATTCTCTAGCATAACTAATGCATGGCACACCGGACAGTGAGATATCACTCAACTAACTCACCCCACATCCTGCCTGATCCTTACTTCAGCAATCGCAATAAAACTAGGACTGGTCCCATTCCACTTCTGATTCCCAGAAGTACTTCAAGGCTCTCCTCTTACTACCGGTCTTATCCTATCTACCATTATAAAACTCCCCCCAATCGCACTACTCTACATAACTTCCCCCTCACTTAATCCAGCCCTCTTAACTACCTTAGCTATCCTCTCAACAGCCCTAGGCGGATGAATGGGCCTTAACCAAACACAAATCCGAAAAATCCTAGCATTCTCTTCTATCTCCCACCTAGGCTGAATGGCAATCATCATCGTCTACAACCCCAAACTTACCCTGCTCAACTTCTACCTTTACGCTGTAATAACTGCAACCATCTTCCTTACTCTAAACACAACCAAAGTACTCAAACTGTCTACCCTAATAACTGCATGAACTAAAGCTCCATCCCTAAACACAATGCTACTCCTAGCCCTACTCTCCCTTGCAGGACTCCCTCCTCTAACAGGATTCCTACCCAAATGACTTATTATTCAAGAACTAACTAAACAAGACATAGCCCTAGCAGCCACCCTCATCTCCCTTCTCTCTCTGCTAAGCCTGTTCTTCTACCTCCGCTTAGCATACTGCACAGCAATCACACTCCCCCCACACACCACAAATCACATAAAACAATGACGTACTAACAAGCCGACTAACGTCACAATCGCTATCCTGACCACCATTACTATCATACTCCTCCCCATCGCCCCTATGATCCTCACCATCGTCTAA
Minn_6                  ATGAATCCCCAAGCAACCCTAATTTTCATCACCAGCCTTATACTAGGGACAACCATCACTATCTCAAGCAACCATTGAATTATAGCCTGAACTGGCCTAGAAATTAATACACTCGCCATTCTCCCACTGATCTCAAAGTCTCACCACCCACGAGCCATCGAAGCCGCTACTAAATACTTCTTAACCCAGGCAGCCGCTTCTGCCCTGGTCCTATTCTCTAGCATAACTAATGCATGGCACACCGGACAGTGAGATATCACTCAACTAACTCACCCCACATCCTGCCTGATCCTTACTTCAGCAATCGCAATAAAACTAGGACTGGTCCCATTCCACTTCTGATTCCCAGAAGTACTTCAAGGCTCTCCTCTTACTACCGGTCTTATCCTATCTACCATTATAAAACTCCCCCCAATCGCACTACTCTACATAACTTCCCCCTCACTTAATCCAGCCCTCTTAACTACCTTAGCTATCCTCTCAACAGCCCTAGGCGGATGAATGGGCCTTAACCAAACACAAATCCGAAAAATCCTAGCATTCTCTTCTATCTCCCACCTAGGCTGAATGGCAATCATCATCGTCTACAACCCCAAACTTACCCTGCTCAACTTCTACCTTTACGCTGTAATAACTGCAACCATCTTCCTTACTCTAAACACAACCAAAGTACTCAAACTGTCTACCCTAATAACTGCATGAACTAAAGCTCCATCCCTAAACACAATGCTACTCCTAGCCCTACTCTCCCTTGCAGGACTCCCTCCTCTAACAGGATTTCTACCCAAATGACTTATTATTCAAGAACTAACTAAACAAGACATAGCCCTAGCAGCCACCCTTATCTCCCTTCTCTCTCTGCTAAGCCTGTTCTTCTACCTCCGCTTAGCATACTGCACAGCAATCACACTCCCCCCACACACCACAAATCACATAAAACAATGACGTACTAACAAGCCGACTAACGTCACAATCGCTATCCTGACCACCATTACTATCATACTCCTCCCCATCGCCCCTATGATCCTCACCATCGTCTAA
Minn_8                  ATGAATCCCCAAGCAACCCTAATTTTCATCACCAGCCTTATACTAGGGACAACCATCACTATCTCAAGCAACCATTGAATTATAGCCTGAACTGGCCTAGAAATTAATACACTCGCCATTCTCCCACTGATCTCAAAGTCTCACCACCCACGGGCCATCGAAGCCGCTACTAAATACTTCTTAACCCAGGCAGCCGCTTCTGCCCTGGTCCTATTCTCTAGCATAACTAATGCATGGCACACCGGACAGTGAGATATCACTCAACTAACTCACCCCACATCCTGCCTGATCCTTACTTCAGCAATCGCAATAAAACTAGGACTGGTCCCATTCCACTTCTGATTCCCAGAAGTACTTCAAGGCTCTCCTCTTACTACCGGCCTTATCCTATCTACCATTATAAAACTCCCCCCAATCGCACTACTCTACATAACTTCCCCCTCACTTAATCCAGCCCTCTTAACTACCTTAGCTATCCTCTCAACAGCCCTAGGCGGATGAATGGGCCTTAACCAAACACAAATCCGAAAAATCCTAGCATTCTCTTCTATCTCCCACCTAGGCTGAATGGCAATCATCATCGTCTACAACCCCAAACTTACCCTGCTCAACTTCTACCTTTACGCTGTAATAACTGCAACCATCTTCCTTACTCTAAACACAACCAAAGTACTTAAACTGTCTACCCTAATAACTGCATGAACTAAAGCTCCATCCCTAAACACAATGCTACTCCTAGCCCTACTCTCCCTTGCAGGACTCCCTCCTCTAACAGGATTCCTACCCAAATGACTTATTATTCAAGAACTAACTAAACAAGACATAGCCCTAGCAGCCACCCTTATCTCCCTTCTCTCTCTGCTAAGCCTGTTCTTCTACCTCCGCTTAGCATACTGCACAGCAATCACACTCCCCCCACACACCACAAATCACATAAAACAATGACGTACTAACAAGCCGACTAACGTCACAATCGCTATCCTGACCACCATTACTATCATACTCCTCCCCATCGCCCCTATGATCCTCACCATCGTCTAA
Minn_9                  ATGAATCCCCAAGCAACCCTAATTTTCATCACCAGCCTTATACTAGGGACAACCATCACTATCTCAAGCAACCATTGAATTATAGCCTGAACTGGCCTAGAAATTAATACACTCGCCATTCTCCCACTGATCTCAAAGTCTCACCACCCACGAGCCATCGAAGCCGCTACTAAGTACTTCTTAACCCAGGCAGCCGCTTCTGCCCTGGTCCTATTCTCTAGCATAACTAATGCATGGCACACCGGACAGTGAGATATCACTCAACTAACTCACCCCACATCCTGCCTGATCCTTACTTCAGCAATCGCAATAAAACTAGGACTGGTCCCATTCCACTTCTGATTCCCAGAAGTACTTCAAGGCTCTCCTCTTACTACCGGTCTTATCCTATCTACCATTATAAAACTCCCCCCAATCGCACTACTCTACATAACTTCCCCCTCACTTAATCCAGCCCTCTTAACTACCTTAGCTATCCTCTCAACAGCCCTAGGCGGATGAATGGGCCTTAACCAAACACAAATCCGAAAAATCCTAGCATTCTCTTCTATCTCCCACCTAGGCTGAATGGCAATCATCATCGTCTACAACCCCAAACTTACCCTGCTCAACTTCTACCTTTACGCTGTAATAACTGCAACCATCTTCCTTACTCTAAACACAACCAAAGTACTCAAACTGTCTACCCTAATAACTGCATGAACTAAAGCTCCATCCCTAAACACAATGCTACTCCTAGCCCTACTCTCCCTTGCAGGACTCCCTCCTCTAACAGGATTCCTACCCAAATGACTTATTATTCAAGAACTAACTAAACAAGACATAGCCCTAGCAGCCACCCTCATCTCCCTTCTCTCTCTGCTAAGCCTGTTCTTCTACCTCCGCTTAGCATACTGCACAGCAATCACACTCCCCCCACACACCACAAATCACATAAAACAATGACGTACTAACAAGCCGACTAACGTCACAATCGCTATCCTGACCACCATTACTATCATACTCCTCCCCATTGCCCCTATGATCCTCACCATCGTCTAA
Wis_1                   ATGAATCCCCAAGCAACCCTAATTTTCATCACCAGCCTTATACTAGGGACAACCATCACTATCTCAAGCAACCATTGAATTATAGCCTGAACTGGCCTAGAAATTAATACACTCGCCATTCTCCCACTGATCTCAAAGTCTCACCACCCACGAGCCATCGAAGCCGCTACTAAGTACTTCTTAACCCAGGCAGCCGCTTCTGCCCTGGTCCTATTCTCTAGCATGACTAATGCATGGCACACCGGACAGTGAGATATCACTCAACTAACTCACCCCACATCCTGCCTGATCCTTACTTCAGCAATCGCAATAAAACTAGGACTGGTCCCATTCCACTTCTGATTCCCAGAAGTACTTCAAGGCTCTCCTCTTACTACCGGTCTTATCCTATCTACCATTATAAAACTCCCCCCAATCGCACTACTCTACATAACTTCCCCCTCACTTAATCCAGCCCTCTTAACTACCTTAGCTATCCTCTCAACAGCCCTAGGCGGATGAATGGGCCTTAACCAAACACAAATCCGAAAAATCCTAGCATTCTCTTCTATCTCCCACCTAGGCTGAATGGCAATCATCATCGTCTACAACCCCAAACTTACCCTGCTCAACTTCTACCTTTACGCTGTAATAACTGCAACCATCTTCCTTACTCTAAACACAACCAAAGTACTCAAACTGTCTACCCTAATAACTGCATGAACTAAAGCTCCATCCCTAAACACAATGCTACTCCTAGCCCTACTCTCCCTTGCAGGACTCCCTCCTCTAACAGGATTCCTACCCAAATGACTTATTATTCAAGAACTAACTAAACAAGACATAGCCCTAGCAGCCACCCTCATCTCCCTTCTCTCTCTGCTAAGCCTGTTCTTCTACCTCCGCTTAGCATACTGCACAGCAATCACACTCCCCCCACACACCACAAATCACATAAAACAATGACGTACTAACAAGCCGACTAACGTCACAATCGCTATCCTGACCACCATTACTATCATACTCCTCCCCATCGCCCCTATGATCCTCACCATCGTCTAA
Louis_1                 ATGAATCCCCAAGCAACCCTAATTTTCATCACCAGCCTTATACTAGGGACAACCATCACTATCTCAAGCAACCATTGAATTATAGCCTGAACTGGCCTAGAAATTAATACACTCGCCATTCTCCCACTGATCTCAAAGTCTCACCACCCACGAGCCATCGAAGCCGCTACTAAGTACTTCTTAACCCAGGCAGCCGCTTCTGCCCTGGTCCTATTCTCTAGCATAACTAATGCATGGCACACCGGACAGTGAGATATCACTCAACTAACTCACCCCACATCCTGCCTGATCCTTACTTCAGCAATCGCAATAAAACTAGGACTGGTCCCATTCCACTTCTGATTCCCAGAAGTACTTCAAGGCTCTCCTCTTACTACCGGTCTTATCCTATCTACCATTATAAAACTCCCCCCAATCGCACTACTCTACATAACTTCCCCCTCACTTAATCCAGCCCTCTTAACTACCTTAGCTATCCTCTCAACAGCCCTAGGCGGATGAATGGGCCTTAACCAAACACAAATCCGAAAAATCCTAGCATTCTCTTCTATCTCCCACCTAGGCTGAATGGCAATCATCATCGTCTACAACCCCAAACTTACCCTGCTCAACTTCTACCTTTACGCTGTAATAACTGCAACCATCTTCCTTACTCTAAACACAACCAAAGTACTCAAACTGTCTACCCTAATAACTGCATGAACTAAAGCTCCATCCCTAAACACAATGCTACTCCTAGCCCTACTCTCCCTTGCAGGACTCCCTCCTCTAACAGGATTCCTACCCAAATGACTTATTATTCAAGAACTAACTAAACAAGACATAGCCCTAGCAGCCACCCTCATCTCCCTTCTCTCTCTGCTAAGCCTGTTCTTCTACCTCCGCTTAGCATACTGCACAGCAATCACACTCCCCCCACACACCACAAATCACATAAAACAATGACGTACTAACAAGCCGACTAACGTCACAATCGCTATCCTGACCACCATTACTATCATACTCCTCCCCATCGCCCCTATGATCCTCACCATCGTCTAA
Louis_2                 ATGAATCCCCAAGCAACCCTAATTTTCATCACCAGCCTTATACTAGGGACAACCATCACTATCTCAAGCAACCATTGAATTATAGCCTGAACTGGCCTAGAAATTAATACACTCGCCATTCTCCCACTGATCTCAAAGTCTCACCACCCACGAGCCATCGAAGCCGCTACTAAATACTTCTTAACCCAGGCAGCTGCTTCTGCCCTGGTCCTATTCTCTAGCATAACTAATGCATGGCACACCGGACAGTGAGATATCACTCAACTAACTCACCCCACATCCTGCCTGATCCTTACTTCAGCAATCGCAATAAAACTAGGACTGGTCCCATTCCACTTCTGATTCCCAGAAGTACTTCAAGGCTCTCCTCTTACTACCGGTCTTATCCTATCTACCATTATAAAACTCCCCCCAATCGCACTACTCTACATAACTTCCCCCTCACTTAATCCAGCCCTCTTAACTACCTTAGCTATCCTCTCAACAGCCCTAGGCGGATGAATGGGCCTTAACCAAACACAAATCCGAAAAATCCTAGCATTCTCTTCTATCTCCCACCTAGGCTGAATGGCAATCATCATCGTCTACAACCCCAAACTTACCCTGCTCAACTTCTACCTTTACGCTGTAATAACTGCAACCATCTTCCTTACTCTAAACACAACCAAAGTACTCAAACTGTCTACCCTAATAACTGCATGAACTAAAGCTCCATCCCTAAACACAATGCTACTCCTAGCCCTACTCTCCCTTGCAGGACTCCCTCCTCTAACAGGATTCCTACCCAAATGACTCATCATTCAAGAACTAACTAAACAAGACATAGCCCTAGCAGCCACCCTTATCTCCCTTCTCTCTCTGCTAAGCCTGTTCTTCTACCTCCGCTTAGCATACTGCACAGCAATCACACTCCCCCCACACACCACAAATCACATAAAACAATGACGTACTAACAAGCCGACTAACGTCACAATCGCTATCCTGACCACCATTACTATCATACTCCTCCCCATCGCCCCTATGATCCTCACCATCGTCTAA
Louis_3                 ATGAATCCCCAAGCAACCCTAATTTTCATCACCAGCCTTATACTAGGGACAACCATCACTATCTCAAGCAACCATTGAATTATAGCCTGAACTGGCCTAGAAATTAATACACTCGCCATTCTCCCACTGATCTCAAAGTCTCACCACCCACGAGCCATCGAAGCCGCTACTAAGTACTTCTTAACCCAGGCAGCCGCTTCTGCCCTGGTCCTATTCTCTAGCATAACTAATGCATGGCACACCGGACAGTGAGATATCACTCAACTAACTCACCCCACATCCTGCCTGATCCTTACTTCAGCAATCGCAATAAAACTAGGACTGGTCCCATTCCACTTCTGATTCCCAGAAGTACTTCAAGGCTCTCCTCTTACTACCGGTCTTATCCTATCTACCATTATAAAACTCCCCCCAATCGCACTACTCTACATAACTTCCCCCTCACTTAATCCAGCCCTCTTAACTACCTTAGCTATCCTCTCAACAGCCCTAGGCGGATGAATGGGCCTTAACCAAACACAAATCCGAAAAATCCTAGCATTCTCTTCTATCTCCCACCTAGGCTGAATGGCAATCATCATCGTCTACAACCCCAAACTTACCCTGCTCAACTTCTACCTTTACGCTGTAATAACTGCAACCATCTTCCTTACTCTAAACACAACCAAAGTACTCAAACTGTCTACCCTAATAACTGCATGAACTAAAGCTCCATCCCTAAACACAATGCTACTCCTAGCCCTACTCTCCCTTGCAGGACTCCCTCCTCTAACAGGATTCCTACCCAAATGACTTATTATTCAAGAACTAACTAAACAAGACATAGCCCTAGCAGCCACCCTCATCTCCCTTCTCTCTCTGCTAAGCCTGTTCTTCTACCTCCGCTTAGCATACTGCACAGCAATCACACTCCCCCCACACACCACAAATCACATAAAACAATGACGTACTAACAAGCCGACTAACGTCACAATCGCTATCCTGACCACCATCACTATCATACTCCTCCCCATCGCCCCTATGATCCTCACCATCGTCTAA
Louis_4                 ATGAATCCCCAAGCAACCCTAATTTTCATCACCAGCCTTATACTAGGGACAACCATCACTATCTCAAGCAACCATTGAATTATAGCCTGAACTGGCCTAGAAATTAATACACTCGCCATTCTCCCACTGATCTCAAAGTCTCACCACCCACGAGCCATCGAAGCCGCTACTAAATACTTCTTAACCCAGGCAGCCGCTTCTGCCCTGGTCCTATTCTCTAGCATAACTAATGCATGGCACACCGGACAGTGAGATATCACTCAACTAACTCACCCCACATCCTGCCTGATCCTTACTTCAGCAATCGCAATAAAACTAGGACTGGTCCCATTCCACTTCTGATTCCCAGAAGTACTTCAAGGCTCTCCTCTTACTACCGGTCTTATCCTATCTACCATTATAAAACTCCCCCCAATCGCACTACTCTACATAACTTCCCCCTCACTTAATCCAGCCCTCTTAACTACCTTAGCTATCCTCTCAACAGCCCTAGGCGGATGAATGGGCCTTAACCAAACACAAATCCGAAAAATCCTAGCATTCTCTTCTATCTCCCACCTAGGCTGAATGGCAATCATCATCGTCTACAACCCCAAACTTACTCTGCTCAACTTCTACCTTTACGCTGTAATAACTGCAACCATCTTCCTTACTCTAAACACAACCAAAGTACTCAAACTGTCTACCCTAATAACTGCATGAACTAAAGCTCCATCCCTAAACACAATGCTACTCCTAGCCCTACTCTCCCTTGCAGGACTCCCTCCTCTAACAGGATTCCTACCCAAATGACTTATTATTCAAGAACTAACTAAACAAGACATAGCCCTAGCAGCCACCCTTATCTCCCTTCTCTCTCTGCTAAGCCTGTTCTTCTACCTCCGCTTAGCATACTGCACAGCAATCACACTCCCCCCACACACCACAAATCACATAAAACAATGACGTACTAACAAGCCGACTAACGTCACAATCGCTATCCTGACCACCATTACTATCATACTCCTCCCCATCGCCCCTATGATCCTCACCATCGTCTAA
Louis_5                 ATGAATCCCCAAGCAACCCTAATTTTCATCACCAGCCTTATACTAGGGACAACCATCACTATCTCAAGCAACCATTGAATTATAGCCTGAACTGGCCTAGAAATTAATACACTCGCCATTCTCCCACTGATCTCAAAGTCTCACCACCCACGAGCCATCGAAGCCGCTACTAAATACTTCTTAACCCAGGCAGCCGCTTCTGCCCTGGTCCTATTCTCTAGCATAACTAATGCATGGCACACCGGACAGTGAGATATCACTCAACTAACTCACCCCACATCCTGCCTGATCCTTACTTCAGCAATCGCAATAAAACTAGGACTGGTCCCATTCCACTTCTGATTCCCAGAAGTACTTCAAGGCTCTCCTCTTACTACCGGTCTTATCCTATCTACCATTATAAAACTCCCCCCAATCGCACTACTCTACATAACTTCCCCCTCACTTAATCCAGCCCTCTTAACTACCTTAGCTATCCTCTCAACAGCCCTAGGCGGATGAATGGGCCTTAACCAAACACAAATCCGAAAAATCCTAGCATTCTCTTCTATCTCCCACCTAGGCTGAATGGCAATCATCATCGTCTACAACCCCAAACTTACCCTGCTCAACTTCTACCTTTACGCTGTAATAACTGCAACCATCTTCCTTACTCTAAACACAACCAAAGTACTCAAACTGTCTACCCTGATAACTGCATGAACTAAAGCTCCATCCCTAAACACAATGCTACTCCTAGCCCTACTCTCCCTTGCAGGACTCCCTCCTCTAACAGGATTCCTACCCAAATGACTTATCATTCAAGAACTAACTAAACAAGACATAGCCCTAGCAGCCACCCTTATCTCCCTTCTCTCTCTGCTAAGCCTGTTCTTCTACCTCCGCTTAGCATACTGCACAGCAATCACACTCCCCCCACACACCACAAATCACATAAAACAATGACGTACTAACAAGCCGACTAACGTCACAATCGCTATCCTGACCACCATTACTATCATACTCCTCCCCATCGCCCCTATGATCCTCACCATCGTCTAA
Louis_6                 ATGAATCCCCAAGCAACCCTAATTTTCATCACCAGCCTTATACTAGGGACAACCATCACTATCTCAAGCAACCATTGAATTATAGCCTGAACTGGCCTAGAAATTAATACACTCGCCATTCTCCCACTGATCTCAAAGTCTCACCACCCACGAGCCATCGAAGCCGCTACTAAATACTTCTTAACCCAGGCAGCCGCTTCTGCCCTGGTCCTATTCTCTAGCATAACTAATGCATGGCACACCGGACAGTGAGATATCACTCAACTAACTCACCCCACATCCTGCCTGATCCTTACTTCAGCAATCGCAATAAAACTAGGACTGGTCCCATTCCACTTCTGATTCCCAGAAGTACTTCAAGGCTCTCCTCTTACTACCGGTCTTATCCTATCTACCATTATAAAACTCCCCCCAATCGCACTACTCTACATAACTTCCCCCTCACTTAATCCAGCCCTCTTAACTACCTTAGCTATCCTCTCAACAGCCCTAGGCGGATGAATGGGCCTTAACCAAACACAAATCCGAAAAATCCTAGCATTCTCTTCTATCTCCCACCTAGGCTGAATGGCAATCATCATCGTCTACAACCCCAAACTTACTCTGCTCAACTTCTACCTTTACGCTGTAATAACTGCAACCATCTTCCTTACTCTAAACACAACCAAAGTACTCAAACTGTCTACCCTAATAACTGCATGAACTAAAGCTCCATCCCTAAACACAATGCTACTCCTAGCCCTACTCTCCCTTGCAGGACTCCCTCCTCTAACAGGATTCCTACCCAAATGACTTATTATTCAAGAACTAACTAAACAAGACATAGCCCTAGCAGCCACCCTTATCTCCCTTCTCTCTCTGCTAAGCCTGTTCTTCTACCTCCGCTTAGCATACTGCACAGCAATCACACTCCCCCCACACACCACAAATCACATAAAACAATGACGTACTAACAAGCCGACTAACGTCACAATCGCTATCCTGACCACCATTACTATCATACTCCTCCCCATCGCCCCTATGATCCTCACCATCGTCTAA
Louis_7                 ATGAATCCCCAAGCAACCCTAATTTTCATCACCAGCCTTATACTAGGGACAACCATCACTATCTCAAGCAACCATTGAATTATAGCCTGAACTGGCCTAGAAATTAATACACTCGCCATTCTCCCACTGATCTCAAAGTCTCACCACCCACGAGCCATCGAAGCCGCTACTAAATACTTCTTAACCCAGGCAGCCGCTTCTGCCCTGGTCCTATTCTCTAGCATAACTAATGCATGGCACACCGGACAGTGAGATATCACTCAACTAACTCACCCCACATCCTGCCTGATCCTTACTTCAGCAATCGCAATAAAACTAGGACTGGTCCCATTCCACTTCTGATTCCCAGAAGTACTTCAAGGCTCTCCTCTTACTACCGGTCTTATCCTATCTACCATTATAAAACTCCCCCCAATCGCACTACTCTACATAACTTCCCCCTCACTTAATCCAGCCCTCTTAACTACCTTAGCTATCCTCTCAACAGCCCTAGGCGGATGAATGGGCCTTAACCAAACACAAATCCGAAAAATCCTAGCATTCTCTTCTATCTCCCACCTAGGCTGAATGGCAATCATCATCGTCTACAACCCCAAACTTACCCTGCTCAACTTCTACCTTTACGCTGTAATAACTGCAACCATCTTCCTTACTCTAAACACAACCAAAGTACTCAAACTGTCTACCCTAATAACTGCATGAACTAAAGCTCCATCCCTAAACACAATACTACTCCTAGCCCTACTCTCCCTTGCAGGACTCCCCCCTCTAACAGGATTCCTACCCAAATGACTTATTATTCAAGAACTAACTAAACAAGACATAGCCCTAGCAGCCACCCTTATCTCCCTTCTCTCTCTGCTAAGCCTGTTCTTCTACCTCCGCTTAGCATACTGCACAGCAATCACACTCCCCCCACACACCACAAATCACATAAAACAATGACGTACTAACAAGCCGACTAACGTCACAATCGCTATCCTGACCACCATTACTATCATACTCCTCCCCATCGCCCCTATGATCCTCACCATCGTCTAA
Louis_8                 ATGAATCCCCAAGCAACCCTAATTTTCATCACCAGCCTTATACTAGGGACAACCATCACTATCTCAAGCAACCATTGAATTATAGCCTGAACTGGCCTAGAAATTAATACACTCGCCATTCTCCCACTGATCTCAAAGTCTCACCACCCACGAGCCATCGAAGCCGCTACTAAATACTTCTTAACCCAGGCAGCCGCTTCTGCCCTGGTCCTATTCTCTAGCATAACTAATGCATGGCACACCGGACAGTGAGATATCACTCAACTAACTCACCCCACATCCTGCCTGATCCTTACTTCAGCAATCGCAATAAAACTAGGACTGGTCCCATTCCACTTCTGATTCCCAGAAGTACTTCAAGGCTCTCCTCTTACTACCGGTCTTATCCTATCTACCATTATAAAACTCCCCCCAATCGCACTACTCTACATAACTTCCCCCTCACTTAATCCAGCCCTCTTAACTACCTTAGCTATCCTCTCAACAGCCCTAGGCGGATGAATGGGCCTTAACCAAACACAAATCCGAAAAATCCTAGCATTCTCTTCTATCTCCCACCTAGGCTGAATGGCAATCATCATCGTCTACAACCCCAAACTTACCCTGCTCAACTTCTACCTTTACGCTGTAATAACTGCAACCATCTTCCTTACTCTAAACACAACCAAAGTACTCAAACTGTCTACCCTAATAACTGCATGAACTAAAGCTCCATCCCTAAACACAATGCTACTCCTAGCCCTACTCTCCCTTGCAGGACTCCCTCCTCTAACAGGATTCCTACCCAAATGACTTATTATTCAAGAACTAACTAAACAAGACATAGCCCTAGCAGCCACCCTTATCTCCCTTCTCTCTCTGCTAAGCCTGTTCTTCTACCTCCGCTTAGCATACTGCACAGCAATCACACTCCCCCCACACACCACAAATCACATAAAACAATGACGTACTAACAAGCCGACTAACGTCACAATCGCTATCCTGACCACCATTACTATCATACTCCTCCCCATCGCCCCTATGATCCTCACCATCGTCTAA
Louis_9                 ATGAATCCCCAAGCAACCCTAATTTTCATCACCAGCCTTATACTAGGGACAACCATCACTATCTCAAGCAACCATTGAATTATAGCCTGAACTGGCCTAGAAATTAATACACTCGCCATCCTCCCACTGATCTCAAAGTCTCACCACCCACGAGCCATCGAAGCCGCTACTAAGTACTTCTTAACCCAGGCAGCCGCTTCTGCCCTAGTCCTATTCTCTAGCATAACTAATGCATGACACACCGGACAGTGAGATATCACTCAACTAACTCACCCCACATCCTGCCTGATCCTTACTTCAGCAATCGCAATAAAACTAGGACTGGTCCCATTCCACTTCTGATTCCCAGAAGTACTTCAAGGCTCTCCTCTTACTACCGGTCTTATCTTATCTACCATTATAAAACTCCCCCCAATCGCACTACTCTACATAACTTCCCCTTCACTTAATCCAGCCCTCTTAACTACCTTAGCTATCCTCTCAACAGCCCTAGGCGGATGAATGGGCCTTAACCAAACACAAATCCGAAAAATCCTAGCATTCTCTTCTATCTCCCACCTAGGCTGAATGGCAATCATCATCGTCTACAACCCCAAACTTACCCTGCTCAACTTCTACCTTTACGCTGTAATAACTGCAACCATCTTCCTTACTCTAAACACAACCAAAGTACTCAAACTGTCTACCCTGATAACTGCATGAACTAAAGCTCCATCCCTAAACACAATGCTACTCCTAGCCCTACTCTCCCTTGCAGGACTCCCTCCTCTAACAGGATTCTTACCCAAATGACTTATTATTCAAGAACTAACTAAACAAGACATAGCCCTAGCAGCCACCCTCATCTCCCTTCTCTCTCTGCTAAGCCTGTTCTTCTACCTCCGCTTAGCATACTGCACAGCAATCACACTCCCCCCACACACCACAAATCACATAAAACAATGACGTACTAACAAGCCGACTAACGTCACAATCGCTATCCTGACCACCATTACTATCATACTCCTCCCCATCGCCCCTATGATCCTCACCATCGTCTAA
Georiga_1               ATGAATCCCCAAGCAACCCTAATTTTCATCACCAGCCTTATACTAGGGACAACCATCACTATCTCAAGCAACCATTGAATTATAGCCTGAACTGGCCTAGAAATTAATACACTCGCCATTCTCCCACTGATCTCAAAGTCTCACCACCCACGAGCCATCGAAGCCGCTACTAAATACTTCTTAACCCAGGCAGCCGCTTCTGCCCTGGTCCTATTCTCTAGCATAACTAATGCATGGCACACCGGACAGTGAGATATCACTCAACTAACTCACCCCACATCCTGCCTGATCCTTACTTCAGCAATCGCAATAAAACTAGGACTGGTCCCATTCCACTTCTGATTCCCAGAAGTACTTCAAGGCTCTCCTCTTACTACCGGTCTTATCCTATCTACCATTATAAAACTCCCCCCAATCGCACTACTCTACATAACTTCCCCCTCACTTAATCCAGCCCTCTTAACTACCTTAGCTATCCTCTCAACAGCCCTAGGCGGATGAATGGGCCTTAACCAAACACAAATCCGAAAAATCCTAGCATTCTCTTCTATCTCCCACCTAGGCTGAATGGCAATCATCATCGTCTACAACCCCAAACTTACCCTGCTCAACTTCTACCTTTACGCTGTAATAACTGCAACCATCTTCCTTACTCTAAACACAACCAAAGTACTCAAACTGTCTACCCTAATAACTGCATGAACTAAAGCTCCATCCCTAAACACAATGCTACTCCTAGCCCTACTCTCCCTTGCAGGACTCCCTCCTCTAACAGGATTCCTACCCAAATGACTTATCATTCAAGAACTAACTAAACAAGACATAGCCCTAGCAGCCACCCTTATCTCCCTTCTCTCTCTGCTAAGCCTGTTCTTCTACCTCCGCTTAGCATACTGCACAGCAATCACACTCCCCCCACACACCACAAATCACATAAAACAATGACGTACTAACAAGCCGACTAACGTCACAATCGCTATCCTGACCACCATTACTATCATACTCCTCCCCATCGCCCCTATGATCCTCACCATCGTCTAA
Georiga_2               ATGAATCCCCAAGCAACCCTAATTTTCATCACCAGCCTTATACTAGGGACAACCATCACTATCTCAAGCAACCATTGAATTATAGCCTGAACTGGCCTAGAAATTAATACACTCGCCATTCTCCCACTGATCTCAAAGTCCCACCACCCACGAGCCATCGAAGCCGCTACTAAGTACTTCTTAACCCAGGCAGCCGCTTCTGCCCTGGTCCTATTCTCTAGCATAACTAATGCATGACACACCGGACAGTGAGATATCACTCAACTAACTCACCCCACATCCTGCCTGATCCTTACTTCAGCAATCGCAATAAAACTAGGACTGGTCCCATTCCACTTCTGATTCCCAGAAGTACTTCAAGGCTCTCCTCTTACTACCGGTCTTATCCTATCTACCATTATAAAACTCCCCCCAATCGCACTACTCTACATAACTTCCCCCTCACTTAATCCAGCCCTCTTAACTACCTTAGCTATCCTCTCAACAGCCCTAGGCGGATGAATGGGCCTTAACCAAACACAAATCCGAAAAATCCTAGCATTCTCTTCTATCTCCCACCTAGGCTGAATGGCAATCATCATCGTCTACAACCCCAAACTTACCCTGCTCAACTTCTACCTTTACGCTGTAATAACTGCAACCATCTTCCTTACTCTAAACACAACCAAAGTACTCAAACTGTCTACCCTAATAACTGCATGAACTAAAGCTCCATCCCTAAACACAATGCTACTCCTAGCCCTACTCTCCCTTGCAGGACTCCCTCCTCTAACAGGATTCCTACCCAAATGACTTATTATTCAAGAACTAACTAAACAAGACATAGCCCTAGCAGCCACCCTCATCTCCCTTCTCTCTCTGCTAAGCCTGTTCTTCTACCTCCGCTTAGCATACTGCACAGCAATCACACTCCCCCCACACACCACAAATCACATAAAACAATGACGTACTAACAAGCCGACTAACGTCACAATCGCTATCCTGACCACCATTACTATCATACTCCTCCCCAT?GCCCCTATGATCCTCACCATCGTCTAA
Georiga_3               ATGAATCCCCAAGCAACCCTAATTTTCATCACCAGCCTTATACTAGGGACAACCATCACTATCTCAAGCAACCATTGAATTATAGCCTGAACTGGCCTAGAAATTAATACACTCGCCATTCTCCCACTGATCTCAAAGTCTCACCACCCACGAGCCATCGAAGCCGCTACTAAATACTTCTTAACCCAGGCAGCCGCTTCTGCCCTGGTCCTATTCTCTAGCATAACTAATGCATGGCACACCGGACAGTGAGATATCACTCAACTAACTCACCCCACATCCTGCCTGATCCTTACTTCAGCAATCGCAATAAAACTAGGACTGGTCCCATTCCACTTCTGATTCCCAGAAGTACTTCAAGGCTCTCCTCTTACTACCGGTCTTATCCTATCTACCATTATAAAACTCCCCCCAATCGCACTACTCTACATAACTTCCCCCTCACTTAATCCAGCCCTCTTAACTACCTTAGCTATCCTCTCAACAGCCCTAGGCGGATGAATGGGCCTTAACCAAACACAAATCCGAAAAATCCTAGCATTCTCTTCTATCTCCCACCTAGGCTGAATGGCAATCATCATCGTCTACAACCCCAAACTTACCCTGCTCAACTTCTACCTTTACGCTGTAATAACTGCAACCATCTTCCTTACTCTAAACACAACCAAAGTACTCAAACTGTCTACCCTAATAACTGCATGAACTAAAGCTCCATCCCTAAACACAATGCTACTCCTAGCCCTACTCTCCCTTGCAGGACTCCCTCCTCTAACAGGATTCCTACCCAAATGACTCATCATTCAAGAACTAACTAAACAAGACATAGCCCTAGCAGCCACCCTTATCTCCCTTCTCTCTCTGCTAAGCCTGTTCTTCTACCTCCGCTTAGCATACTGCACAGCAATCACACTCCCCCCACACACCACAAATCACATAAAACAATGACGTACTAACAAGCCGACTAACGTCACAATCGCTATCCTGACCACCATTACTATCATACTCCTCCCCATGGCCCCTATGATCCTCACCATCGTCTAA
Florida_1               ATGAATCCCCAAGCAACCCTAATTTTCATCACCAGCCTTATACTAGGGACAACCATCACTATCTCAAGCAACCATTGAATTATAGCCTGAACTGGCCTAGAAATTAATACACTCGCCATTCTCCCACTGATCTCAAAGTCTCACCACCCACGAGCCATCGAAGCCGCTACTAAATACTTCTTAACCCAGGCAGCCGCTTCTGCCCTGGTCCTATTCTCTAGCATAACTAATGCATGGCACACCGGACAGTGAGATATCACTCAACTAACTCACCCCACATCCTGCCTGATCCTTACTTCAGCAATCGCAATAAAACTAGGACTGGTCCCATTCCACTTCTGATTCCCAGAAGTACTTCAAGGCTCTCCTCTCACTACCGGTCTTATCCTATCTACCATTATAAAACTCCCCCCAATCGCACTACTCTACATAACTTCCCCCTCACTTAATCCAGCCCTCTTAACTACCTTAGCTATCCTCTCAACAGCCCTAGGCGGATGAATGGGCCTTAACCAAACACAAATCCGAAAAATCCTAGCATTCTCTTCTATCTCCCACCTAGGCTGAATGGCAATCATCATCGTCTACAACCCCAAACTTACCCTGCTCAACTTCTACCTTTACGCTGTAATAACTGCAACCATCTTCCTTACTCTAAACACAACCAAAGTACTCAAACTGTCTACCCTAATAACTGCATGAGCTAAAGCTCCATCCCTAAACACAATGCTACTCCTAGCCCTACTCTCCCTTGCAGGACTCCCTCCTCTAACAGGATTTCTACCCAAATGACTTATTATTCAAGAACTAACTAAACAAGACATAGCCCTAGCAGCCACCCTTATCTCCCTTCTCTCTCTGCTAAGCCTGTTCTTCTACCTCCGCTTAGCATACTGCACAGCAATCACACTCCCCCCACACACCACAAATCACATAAAACAATGACGTACTAACAAGCCGATTAACGTCACAATCGCTATCCTGACCACCATTACTATCATACTCCTCCCCATCGCCCCTATGATCCTCACCATCGTCTAA
Florida_2               ATGAATCCCCAAGCAACCCTAATTTTCATCACCAGCCTTATACTAGGGACAACCATCACTATCTCAAGCAACCATTGAATTATAGCCTGAACTGGCCTAGAAATTAATACACTCGCCATTCTCCCACTGATCTCAAAGTCTCACCACCCACGAGCCATCGAAGCCGCTACTAAGTACTTCTTAACCCAGGCAGCCGCTTCTGCCCTGGTCCTATTCTCTAGCATAACTAATGCATGGCACACCGGACAGTGAGATATCACTCAACTAACTCACCCCACATCCTGCCTGATCCTTACTTCAGCAATCGCAATAAAACTAGGACTGGTCCCATTCCACTTCTGATTCCCAGAAGTACTTCAAGGCTCTCCTCTTACTACCGGTCTTATCCTATCTACCATTATAAAACTCCCCCCAATCGCACTACTCTACATAACTTCCCCCTCACTTAATCCAGCCCTCTTAACTACCTTAGCTATCCTCTCAACAGCCCTAGGCGGATGAATGGGCCTTAACCAAACACAAATCCGAAAAATCCTAGCATTCTCTTCTATCTCCCACCTAGGCTGAATGGCAATCATCATCGTCTACAACCCCAAACTTACCCTGCTCAACTTCTACCTTTACGCTGTAATAACTGCAACCATCTTTCTTACTCTAAACACAACCAAAGTACTCAAACTGTCTACCCTAATAACTGCATGAACTAAAGCTCCATCCCTAAACACAATGCTACTCCTAGCCCTACTCTCCCTTGCAGGACTCCCTCCTCTAACAGGATTCCTACCCAAATGACTTATTATTCAAGAACTAACTAAACAAGACATAGCCCTAGCAGCCACCCTCATCTCCCTTCTCTCTCTGCTAAGCCTGTTCTTCTACCTCCGCTTAGCATACTGCACAGCAATCACACTCCCCCCACACACCACAAATCACATAAAACAATGACGTACTAACAAGCCGACTAACGTCACAATCGCTATCCTGACCACCATTACTATCATACTCCTCCCCATCGCCCCTATGATCCTCACCATCGTCTAA
Florida_3               ATGAATCCCCAAGCAACCCTAATTTTCATCACCAGCCTTATACTAGGGACAACCATCACTATCTCAAGCAACCATTGAATTATAGCCTGAACTGGCCTAGAAATTAATACACTCGCCATTCTCCCACTGATCTCAAAGTCTCACCACCCACGAGCCATCGAAGCCGCTACTAAATACTTCTTAACCCAGGCAGCCGCTTCTGCCCTGGTCCTATTCTCTAGCATAACTAATGCATGGCACACCGGACAGTGAGATATCACTCAACTAACTCACCCCACATCCTGCCTGATCCTTACTTCAGCAATCGCAATAAAACTAGGACTGGTCCCATTCCACTTCTGATTCCCAGAAGTACTTCAAGGCTCTCCTCTTACTACCGGTCTTATCCTATCTACCATTATAAAACTCCCCCCAATCGCACTACTCTACATAACTTCCCCCTCACTTAATCCAGCCCTCTTAACTACCTTAGCTATCCTCTCAACAGCCCTAGGCGGATGAATGGGCCTTAACCAAACACAAATCCGAAAAATCCTAGCATTCTCTTCTATCTCCCACCTAGGCTGAATGGCAATCATCATCGTCTACAACCCCAAACTTACCCTGCTCAACTTCTACCTTTACGCTGTAATAACTGCAACCATCTTCCTTACTCTAAACACAACCAAAGTACTCAAACTGTCTACCCTAATAACTGCATGAACTAAAGCTCCATCCCTAAACACAATGCTACTCCTAGCCCTACTCTCCCTTGCAGGACTCCCTCCTCTAACAGGATTCCTACCCAAATGACTTATCATTCAAGAACTAACTAAACAAGACATAGCCCTAGCAGCCACCCTTATCTCCCTTCTCTCTCTGCTAAGCCTGTTCTTCTACCTCCGCTTAGCATACTGCACAGCAATCACACTCCCCCCACACACCACAAATCACATAAAACAATGACGTACTAACAAGCCGACTAACGTCACAATCGCTATCCTGACCACCATTACTATCATACTCCTCCCCATCGCCCCTATGATCCTCACCATCGTCTAA
Florida_4               ATGAATCCCCAAGCAACCCTAATTTTCATCACCAGCCTTATACTAGGGACAACCATCACTATCTCAAGCAACCATTGAATTATAGCCTGAACTGGCCTAGAAATTAATACACTCGCCATTCTCCCACTGATCTCAAAGTCTCACCACCCACGAGCCATCGAAGCCGCTACTAAATACTTCTTAACCCAGGCAGCCGCTTCTGCCCTGGTCCTATTCTCTAGCATAACTAATGCATGGCACACCGGACAGTGAGATATCACTCAACTAACTCACCCCACATCCTGCCTGATCCTTACTTCAGCAATCGCAATAAAACTAGGACTGGTCCCATTCCACTTCTGATTCCCAGAAGTACTTCAAGGCTCTCCTCTTACTACCGGTCTTATCCTATCTACCATTATAAAACTCCCCCCAATCGCACTACTCTACATAACTTCCCCCTCACTTAATCCAGCCCTCTTAACTACCTTAGCAATCCTCTCAACAGCCCTAGGCGGATGAATGGGCCTTAACCAAACACAAATCCGAAAAATCCTAGCATTCTCTTCTATCTCCCACCTAGGCTGAATGGCAATCATCATCGTCTACAACCCCAAACTTACCCTGCTCAACTTCTACCTTTACGCTGTAATAACTGCAACCATCTTCCTTACTCTAAACACAACCAAAGTACTCAAACTGTCTACCCTAATAACTGCATGAGCTAAAGCTCCATCCCTAAACACAATGCTACTCCTAGCCCTACTCTCCCTTGCAGGACTCCCTCCTCTAACAGGATTTCTACCCAAATGACTTATTATTCAAGAACTAACTAAACAAGACATAGCCCTAACAGCCACCCTTATCTCCCTTCTCTCTCTGCTAAGCCTGTTCTTCTACCTCCGCTTAGCATACTGCACAGCAATCACACTCCCCCCACACACCACAAATCACATAAAACAATGACGTACTAACAAGCCGACTAACGTCACAATCGCTATCCTGACCACCATTACTATCATACTCCTCCCCATCGCCCCTATGATCCTCACCATCGTCTAA
Florida_5               ATGAATCCCCAAGCAACCCTAATTTTCATCACCAGCCTTATACTAGGGACAACCATCACTATCTCAAGCAACCATTGAATTATAGCCTGAACTGGCCTAGAAATTAATACACTCGCCATTCTCCCACTGATCTCAAAGTCTCACCACCCACGAGCCATCGAAGCCGCTACTAAATACTTCTTAACCCAGGCAGCCGCTTCTGCCCTGGTCCTATTCTCTAGCATAACTAATGCATGGCACACCGGACAGTGAGATATCACTCAACTAACTCACCCCACATCCTGCCTGATCCTTACTTCAGCAATCGCAATAAAACTAGGACTGGTCCCATTCCACTTCTGATTCCCAGAAGTACTTCAAGGCTCTCCTCTTACTACCGGTCTTATCCTATCTACCATTATAAAACTCCCCCCAATCGCACTACTCTACATAACTTCCCCCTCACTTAATCCAGCCCTCTTAACTACCTTAGCTATCCTCTCAACAGCCCTAGGCGGATGAATGGGCCTTAACCAAACACAAATCCGAAAAATCCTAGCATTCTCTTCTATCTCCCACCTAGGCTGAATGGCAATCATCATCGTCTACAACCCCAAACTTACCCTGCTCAACTTCTACCTTTACGCTGTAATAACTGCAACCATCTTCCTTACTCTAAACACAACCAAAGTACTCAAACTGTCTACCCTAATAACTGCATGAACTAAAGCTCCATCCCTAAACACAATGCTACTCCTAGCCCTACTCTCCCTTGCAGGACTCCCTCCTCTAACAGGATTCCTACCCAAATGACTTATTATTCAAGAACTAACTAAACAAGACATAGCCCTAGCAGCCACCCTTATCTCCCTTCTCTCTCTGCTAAGCCTGTTCTTCTACCTCCGCTTAGCATACTGCACAGCAATCACACTCCCCCCACACACCACAAATCACATAAAACAATGACGTACTAACAAGCCGACTAACGTCACAATCGCTATCCTGACCACCATTACTATCATACTCCTCCCCATCGCCCCTATGATCCTCACCATCGTCTAA
Florida_6               ATGAATCCCCAAGCAACCCTAATTTTCATCACCAGCCTTATACTAGGGACAACCATCACTATCTCAAGCAACCATTGAATTATAGCCTGAACTGGCCTAGAAATTAATACACTCGCCATTCTCCCACTGATCTCAAAGTCTCACCACCCACGAGCCATCGAAGCCGCTACTAAGTACTTCTTAACCCAGGCAGCCGCTTCTGCCCTGGTCCTATTCTCTAGCATAACTAATGCATGGCACACCGGACAGTGAGATATCACTCAACTAACTCACCCCACATCCTGCCTGATCCTTACTTCAGCAATCGCAATAAAACTAGGACTGGTCCCATTCCACTTCTGATTCCCAGAAGTACTTCAAGGCTCTCCTCTTACTACCGGTCTTATCCTATCTACCATTATAAAACTCCCCCCAATCGCACTACTCTACATAACTTCCCCCTCACTTAATCCAGCCCTCTTAACTACCTTAGCTATCCTCTCAACAGCCCTAGGCGGATGAATGGGCCTTAACCAAACACAAATCCGAAAAATCCTAGCATTCTCTTCTATCTCCCACCTAGGCTGAATGGCAATCATCATCGTCTACAACCCCAAACTTACCCTGCTCAACTTCTACCTTTACGCTGTAATAACTGCAACCATCTTTCTTACTCTAAACACAACCAAAGTACTCAAACTGTCTACCCTAATAACTGCATGAACTAAAGCTCCATCCCTAAACACAATGCTACTCCTAGCCCTACTCTCCCTTGCAGGACTCCCTCCTCTAACAGGATTCCTACCCAAATGACTTATTATTCAAGAACTAACTAAACAAGACATAGCCCTAGCAGCCACCCTCATCTCCCTTCTCTCTCTGCTAAGCCTGTTCTTCTACCTCCGCTTAGCATACTGCACAGCAATCACACTCCCCCCACACACCACAAATCACATAAAACAATGACGTACTAACAAGCCGACTAACGTCACAATCGCTATCCTGACCACCATTACTATCATACTCCTCCCCATCGCCCCTATGATCCTCACCATCGTCTAA
New_York_1              ATGAATCCCCAAGCAACCCTAATTTTCATCACCAGCCTTATACTAGGGACAACCATCACTATCTCAAGCAACCATTGAATTATAGCCTGAACTGGCCTAGAAATTAATACACTCGCCATTCTCCCACTGATCTCAAAGTCTCACCACCCACGAGCCATCGAAGCCGCTACTAAATACTTCTTAACCCAGGCAGCCGCTTCTGCCCTGGTCCTATTCTCTAGCATAACTAATGCATGGCACACCGGACAGTGAGATATCACTCAACTAACTCACCCCACATCCTGCCTGATCCTTACTTCAGCAATCGCAATAAAACTAGGACTGGTCCCATTCCACTTCTGATTCCCAGAAGTACTTCAAGGCTCTCCTCTTACTACCGGTCTTATCCTATCTACCATTATAAAACTCCCCCCAATCGCACTACTCTACATAACTTCCCCCTCACTTAATCCAGCCCTCTTAACTACCTTAGCTATCCTCTCAACAGCCCTAGGCGGATGAATGGGCCTTAACCAAACACAAATCCGAAAAATCCTAGCATTCTCTTCTATCTCCCACCTAGGCTGAATGGCAATCATCATCGTCTACAACCCCAAACTTACCCTGCTCAACTTCTACCTTTACGCTGTAATAACTGCAACCATCTTCCTTACTCTAAACACAACCAAAGTACTCAAACTGTCTACCCTAATAACTGCATGAACTAAAGCTCCATCCCTAAACACAATACTACTCCTAGCCCTACTCTCCCTTGCAGGACTCCCTCCTCTAACAGGATTCCTACCCAAATGACTTATCATTCAAGAACTAACTAAACAAGACATAGCCCTAGCAGCCACCCTTATCTCCCTTCTCTCTCTGCTAAGCCTGTTCTTCTACCTCCGCTTAGCATACTGCACAGCAATCACACTCCCCCCACACACCACAAATCACATAAAACAATGACGTACTAACAAACCGACTAACGTCACAATCGCTATCCTGACCACCATTACTATCATACTCCTCCCCATCGCCCCTATGATCCTTACCATCGTCTAA
New_York_2              ATGAATCCCCAAGCAACCCTAATTTTCATCACCAGCCTTATACTAGGGACAACCATCACTATCTCAAGCAACCATTGAATTATAGCCTGAACTGGCCTAGAAATTAATACACTCGCCATTCTCCCACTGATCTCAAAGTCTCACCACCCACGAGCCATCGAAGCCGCTACTAAGTACTTCTTAACCCAGGCAGCCGCTTCTGCCCTAGTCCTATTCTCTAGCATAACTAATGCATGACACACCGGACAGTGAGATATCACTCAACTAACTCACCCCACATCCTGCCTGATCCTTACTTCAGCAATCGCAATAAAACTAGGACTGGTCCCATTCCACTTCTGATTCCCAGAAGTACTTCAAGGCTCTCCTCTTACTACCGGTCTTATCCTATCTACCATTATAAAACTCCCCCCAATCGCACTACTCTACATAACTTCCCCCTCACTTAATCCAGCCCTCTTAACTACCTTAGCTATCCTCTCAACAGCCCTAGGCGGATGAATGGGCCTTAACCAAACACAAATCCGAAAAATCCTAGCATTCTCTTCTATCTCCCACCTAGGCTGAATGGCAATCATCATCGTCTACAACCCCAAACTTACCCTGCTCAACTTCTACCTTTACGCTGTAATAACTGCAACCATCTTCCTTACTCTAAACACAACCAAAGTACTCAAACTGTCTACCCTGATAACTGCATGAACTAAAGCTCCATCCCTAAACACAATGCTACTCCTAGCCCTACTCTCCCTTGCAGGACTCCCTCCTCTAACAGGATTCCTACCCAAATGACTTATTATTCAAGAACTAACTAAACAAGACATAGCCCTAGCAGCCACCCTCATCTCCCTTCTCTCTCTGCTAAGCCTGTTCTTCTACCTCCGCTTAGCATACTGCACAGCAATCACACTCCCCCCACACACCACAAATCACATAAAACAATGACGTACTAACAAGCCGACTAACGTCACAATCGCTATCCTGACCACCATTACTATCATACTCCTCCCCATCGCCCCTATGATCCTCACCATCGTCTAA
New_York_2a             ATGAATCCCCAAGCAACCCTAATTTTCATCACCAGCCTTATACTAGGGACAACCATCACTATCTCAAGCAACCATTGAATTATAGCCTGAACTGGCCTAGAAATTAATACACTCGCCATTCTCCCACTGATCTCAAAGTCTCACCACCCACGAGCCATCGAAGCCGCTACTAAATACTTCTTAACCCAGGCAGCCGCTTCTGCCCTGGTCCTATTCTCTAGCATAACTAATGCATGGCACACCGGACAGTGAGATATCACTCAACTAACTCACCCCACATCCTGCCTGATCCTTACTTCAGCAATCGCAATAAAACTAGGACTGGTCCCATTCCACTTCTGATTCCCAGAAGTACTTCAAGGCTCTCCTCTTACTACCGGTCTTATCCTATCTACCATTATAAAACTCCCCCCAATCGCACTACTCTACATAACTTCCCCCTCACTTAATCCAGCCCTCTTAACTACCTTAGCTATCCTCTCAACAGCCCTAGGCGGATGAATGGGCCTTAACCAAACACAAATCCGAAAAATCCTAGCATTCTCTTCTATCTCCCACCTAGGCTGAATGGCAATCATCATCGTCTACAACCCCAAACTTACCCTGCTCAACTTCTACCTTTACGCTGTAATAACTGCAACCATCTTCCTTACTCTAAACACAACCAAAGTACTCAAACTGTCTACCCTAATAACTGCATGAACTAAAGCTCCATCCCTAAACACAATGCTACTCCTAGCCCTACTCTCCCTTGCAGGACTCCCTCCTCTAACAGGATTCCTACCCAAATGACTTATTATTCAAGAACTAACTAAACAAGACATAGCCCTAGCAGCCACCCTTATCTCCCTTCTCTCTCTGCTAAGCCTGTTCTTCTACCTCCGCTTAGCATACTGCACAGCAATCACACTCCCCCCACACACCACAAATCACATAAAACAATGACGTACTAACAAGCCGACTAACGTCACAATCGCTATCCTGACCACCATTACTATCATACTCCTCCCCATCGCCCCTATGATCCTCACCATCGTCTAA
New_york_3a             ATGAATCCCCAAGCAACCCTAATTTTCATCACCAGCCTTATACTAGGGACAACCATCACTATCTCAAGCAACCATTGAATTATAGCCTGAACTGGCCTAGAAATTAATACACTCGCCATTCTCCCACTGATCTCAAAGTCTCACCACCCACGAGCCATCGAAGCCGCTACTAAATACTTCTTAACCCAGGCAGCTGCTTCTGCCCTGGTCCTATTCTCTAGCATAACTAATGCATGGCACACCGGACAGTGAGATATCACTCAACTAACTCACCCCACATCCTGCCTGATCCTTACTTCAGCAATCGCAATAAAACTAGGACTGGTCCCATTCCACTTCTGATTCCCAGAAGTACTTCAAGGCTCTCCTCTTACTACCGGTCTTATCCTATCTACCATTATAAAACTCCCCCCAATCGCACTACTCTACATAACTTCCCCCTCACTTAATCCAGCCCTCTTAACTACCTTAGCTATCCTCTCAACAGCCCTAGGCGGATGAATGGGCCTTAACCAAACACAAATCCGAAAAATCCTAGCATTCTCTTCTATCTCCCACCTAGGCTGAATGGCAATCATCATCGTCTACAACCCCAAACTTACCCTGCTCAACTTCTACCTTTACGCTGTAATAACTGCAACCATCTTCCTTACTCTAAACACAACCAAAGTACTCAAACTGTCTACCCTAATAACTGCATGAACTAAAGCTCCATCCCTAAACACAATGCTACTCCTAGCCCTACTCTCCCTTGCAGGACTCCCTCCTCTAACAGGATTCCTACCCAAATGACTCATCATTCAAGAACTAACTAAACAAGACATAGCCCTAGCAGCCACCCTTATCTCCCTTCTCTCTCTGCTAAGCCTGTTCTTCTACCTCCGCTTAGCATACTGCACAGCAATCACACTCCCCCCACACACCACAAATCACATAAAACAATGACGTACTAACAAGCCGACTAACGTCACAATCGCTATCCTGACCACCATTACTATCATACTCCTCCCCATCGCCCCTATGATCCTCACCATCGTCTAA
New_York_3              ATGAATCCCCAAGCAACCCTAATTTTCATCACCAGCCTTATACTAGGGACAACCATCACTATCTCAAGCAACCATTGAATTATAGCCTGAACTGGCCTAGAAATTAATACACTCGCCATTCTCCCACTGATCTCAAAGTCTCACCACCCACGAGCCATCGAAGCCGCTACTAAGTACTTCTTAACCCAGGCAGCCGCTTCTGCCCTGGTCCTATTCTCTAGCATAACTAATGCATGGCACACCGGACAGTGAGATATCACTCAACTAACTCACCCCACATCCTGCCTGATCCTTACTTCAGCAATCGCAATAAAACTAGGACTGGTCCCATTCCACTTCTGATTCCCAGAAGTACTTCAAGGCTCTCCTCTTACTACCGGTCTTATCCTATCTACCATTATAAAACTCCCCCCAATCGCACTACTCTACATAACTTCCCCCTCACTTAATCCAGCCCTCTTAACTACCTTAGCTATCCTCTCAACAGCCCTAGGCGGATGAATGGGCCTTAACCAAACACAAATCCGAAAAATCCTAGCATTCTCTTCTATCTCCCACCTAGGCTGAATGGCAATCATCATCGTCTACAACCCCAAACTTACCCTGCTCAACTTCTACCTTTACGCTGTAATAACTGCAACCATCTTCCTTACTCTAAACACAACCAAAGTACTCAAACTGTCTACCCTAATAACTGCATGAACTAAAGCTCCATCCCTAAACACAATGCTACTCCTAGCCCTACTCTCCCTTGCAGGACTCCCTCCTCTAACAGGATTCCTACCCAAATGACTTATTATTCAAGAACTAACTAAACAAGACATAGCCCTAGCAGCCACCCTCATCTCCCTTCTCTCTCTGCTAAGCCTGTTCTTCTACCTCCGCTTAGCATACTGCACAGCAATCACACTCCCCCCACACACCACAAATCACATAAAACAATGACGTACTAACAAGCCGACTAACGTCACAATCGCTATCCTGACCACCATTACTATCATACTCCTCCCCATCGCCCCTATGATCCTCACCATCGTCTAA
New_York_4              ATGAATCCCCAAGCAACCCTAATTTTCATCACCAGCCTTATACTAGGGACAACCATCACTATCTCAAGCAACCATTGAATTATAGCCTGAACTGGCCTAGAAATTAATACACTCGCCATTCTCCCACTGATCTCAAAGTCTCACCACCCACGAGCCATCGAAGCCGCTACTAAATACTTCTTAACCCAGGCAGCCGCTTCTGCCCTGGTCCTATTCTCTAGCATAACTAATGCATGGCACACCGGACAGTGAGATATCACTCAACTAACTCACCCCACATCCTGCCTGATCCTTACTTCAGCAATCGCAATAAAACTAGGACTGGTCCCATTCCACTTCTGATTCCCAGAAGTACTTCAAGGCTCTCCTCTTACTACCGGTCTTATCCTATCTACCATTATAAAACTCCCCCCAATCGCACTACTCTACATAACTTCCCCCTCACTTAATCCAGCCCTCTTAACTACCTTAGCTATCCTCTCAACAGCCCTAGGCGGATGAATGGGCCTTAACCAAACACAAATCCGAAAAATCCTAGCATTCTCTTCTATCTCCCACCTAGGCTGAATAGCAATCATCATCGTCTACAACCCCAAACTTACCCTGCTCAACTTCTACCTTTACGCTGTAATAACTGCAACCATCTTCCTTACTCTAAACACAACCAAAGTACTCAAACTGTCTACCCTAATAACTGCATGAACTAAAGCTCCATCCCTAAACACAATGCTACTCCTAGCCCTACTCTCCCTTGCAGGACTCCCTCCTCTAACAGGATTCCTACCCAAATGACTTATCATTCAAGAACTAACTAAACAAGACATAGCCCTAGCAGCCACCCTTATCTCCCTTCTCTCTCTGCTAAGCCTGTTCTTCTACCTCCGCTTAGCATACTGCACAGCAATCACACTCCCCCCACACACCACAAATCACATAAAACAATGACGTACTAACAAGCCGACTAACGTCACAATCGCTATCCTGACCACCATTACTATCATACTCCTCCCCATCGCCCCTATGATCCTCACCATCGTCTAA
New_York_5              ATGAATCCCCAAGCAACCCTAATTTTCATCACCAGCCTTATACTAGGGACAACCATCACTATCTCAAGCAACCATTGAATTATAGCCTGAACTGGCCTAGAAATTAATACACTCGCCATTCTCCCACTGATCTCAAAGTCTCACCACCCACGAGCCATCGAAGCCGCTACTAAATACTTCTTAACCCAGGCAGCCGCTTCTGCCCTGGTCCTATTCTCTAGCATAACTAATGCATGGCACACCGGACAGTGAGATATCACTCAACTAACTCACCCCACATCCTGCCTGATCCTTACTTCAGCAATCGCAATAAAACTAGGACTGGTCCCATTCCACTTCTGATTCCCAGAAGTACTTCAAGGCTCTCCTCTTACTACCGGTCTTATCCTATCTACCATTATAAAACTCCCCCCAATCGCACTACTCTACATAACTTCCCCCTCACTTAATCCAGCCCTCTTAACTACCTTAGCTATCCTCTCAACAGCCCTAGGCGGATGAATGGGCCTTAACCAAACACAAATCCGAAAAATCCTAGCATTCTCTTCTATCTCCCACCTAGGCTGAATAGCAATCATCATCGTCTACAACCCCAAACTTACCCTGCTCAACTTCTACCTTTACGCTGTAATAACTGCAACCATCTTCCTTACTCTAAACACAACCAAAGTACTCAAACTGTCTACCCTAATAACTGCATGAACTAAAGCTCCATCCCTAAACACAATGCTACTCCTAGCCCTACTCTCCCTTGCAGGACTCCCTCCTCTAACAGGATTCCTACCCAAATGACTTATCATTCAAGAACTAACTAAACAAGACATAGCCCTAGCAGCCACCCTTATCTCCCTTCTCTCTCTGCTAAGCCTGTTCTTCTACCTCCGCTTAGCATACTGCACAGCAATCACACTCCCCCCACACACCACAAATCACATAAAACAATGACGTACTAACAAGCCGACTAACGTCACAATCGCTATCCTGACCACCATTACTATCATACTCCTCCCCATCGCCCCTATGATCCTCACCATCGTCTAA
New_York_6              ATGAATCCCCAAGCAACCCTAATTTTCATCACCAGCCTTATACTAGGGACAACCATCACTATCTCAAGCAACCATTGAATTATAGCCTGAACTGGCCTAGAAATTAATACACTCGCCATTCTCCCACTGATCTCAAAGTCTCACCACCCACGAGCCATCGAAGCCGCTACTAAGTACTTCTTAACCCAGGCAGCCGCTTCTGCCCTGGTCCTATTCTCTAGCATAACTAATGCATGGCACACCGGACAGTGAGATATCACTCAACTAACTCACCCCACATCCTGCCTGATCCTTACTTCAGCAATCGCAATAAAACTAGGACTGGTCCCATTCCACTTCTGATTCCCAGAAGTACTTCAAGGCTCTCCTCTTACTACCGGTCTTATCCTATCTACCATTATAAAACTCCCCCCAATCGCACTACTCTACATAACTTCCCCCTCACTTAATCCAGCCCTCTTAACTACCTTAGCTATCCTCTCAACAGCCCTAGGCGGATGAATGGGCCTTAACCAAACACAAATCCGAAAAATCCTAGCATTCTCTTCTATCTCCCACCTAGGCTGAATGGCAATTATCATCGTCTACAACCCCAAACTTACCCTGCTCAACTTCTACCTTTACGCTGTAATAACTGCAACCATCTTCCTTACTCTAAACACAACCAAAGTACTCAAACTGTCTACCCTAATAACTGCATGAACTAAAGCTCCATCCCTAAACACAATGCTACTCCTAGCCCTACTCTCCCTTGCAGGACTCCCTCCTCTAACAGGATTCCTACCCAAATGACTTATTATTCAAGAACTAACTAAACAAGACATAGCCCTAGCAGCCACCCTCATCTCCCTTCTCTCTCTGCTAAGCCTGTTCTTCTACCTCCGCTTAGCATACTGCACAGCAATCACACTCCCCCCACACACCACAAATCACATAAAACAATGACGTACTAACAAGCCGACTAACGTCACAATCGCTATCCTGACCACCATTACTATCATACTCCTCCCCATCGCCCCTATGATCCTCACCATCGTCTAA
New_York_7              ATGAATCCCCAAGCAACCCTAATTTTCATCACCAGCCTTATACTAGGGACAACCATCACTATCTCAAGCAACCATTGAATTATAGCCTGAACTGGCCTAGAAATTAATACACTCGCCATTCTCCCACTGATCTCAAAGTCTCACCACCCACGAGCCATCGAAGCCGCTACTAAATACTTCTTAACCCAGGCAGCCGCTTCTGCCCTGGTCCTATTCTCTAGCATAACTAATGCATGGCACACCGGACAGTGAGATATCACTCAACTAACTCACCCCACATCCTGCCTGATCCTCACTTCAGCAATCGCAATAAAACTAGGACTGGTCCCATTCCACTTCTGATTCCCAGAAGTACTTCAAGGCTCTCCTCTTACTACCGGTCTTATCCTATCTACCATTATAAAACTCCCCCCAATCGCACTACTCTACATAACTTCCCCCTCACTTAATCCAGCCCTCTTAACTACCTTAGCTATCCTCTCAACAGCCCTAGGCGGATGAATGGGCCTTAACCAAACACAAATCCGAAAAATCCTAGCATTCTCTTCTATCTCCCACCTAGGCTGAATGGCAATCATCATCGTCTACAACCCCAAACTTACCCTGCTCAACTTCTACCTTTACGCTGTAATAACTGCAACCATCTTCCTTACTCTAAACACAACCAAAGTACTCAAACTGTCTACCCTAATAACTGCATGAACTAAAGCTCCATCCCTAAACACAATGCTACTCCTAGCCCTACTCTCCCTTGCAGGACTCCCTCCTCTAACAGGATTCCTACCCAAATGACTTATTATTCAAGAACTAACTAAACAAGACATAGCCCTAGCAGCCACCCTTATCTCCCTTCTCTCTCTGCTAAGCCTGTTCTTCTACCTCCGCTTAGCATACTGCACAGCAATCACACTCCCCCCACACACCACAAATCACATAAAACAATGACGTACTAACAAGCCGACTAACGTCACAATCGCTATCCTGACCACTATTACTATCATACTCCTCCCCATCGCCCCTATGATCCTCACCATCGTCTAA
Yuc_1                   ATGAATCCCCAAGCAACCCTAATTTTCATCACCAGCCTTATACTAGGGACAACCATCACTATCTCAAGCAACCATTGAATTATAGCCTGAACTGGCCTAGAAATTAATACACTCGCCATTCTCCCACTGATCTCAAAGTCTCACCACCCACGAGCCATCGAAGCCGCTACTAAGTACTTCTTAACCCAGGCAGCTGCTTCTGCCCTGGTCCTATTCTCTAGCATAACTAATGCATGACACACCGGACAGTGAGATATTACCCAACTAACTCACCCCACATCCTGCCTGATCCTTACTTCAGCAATCGCAATAAAACTAGGACTGGTCCCATTCCACTTCTGATTCCCAGAAGTACTTCAAGGCTCTCCTCTTACTACCGGTCTTATCCTATCTACCATTATAAAACTCCCCCCAATCGCACTACTCTACATAACTTCCCCTTCACTTAATCCAGCCCTCTTAACTACCTTAGCTATCCTCTCAACAGCCTTAGGCGGATGAATGGGCCTTAACCAAACACAAATCCGAAAAATCCTAGCATTCTCTTCTATCTCCCACCTAGGCTGAATGGCAATCATCATCGTCTACAACCCCAAACTTACCCTGCTCAACTTCTACCTTTACGCTGTAATAACTGCAACCATCTTCCTCACTCTAAACACAACCAAAGTACTCAAACTATCTACTCTATTAACTGCATGAACTAAAGCTCCATCCCTAAACACAATACTACTCCTAGCCCTACTCTCCCTTGCAGGACTCCCTCCTCTAACAGGATTCCTACCCAAATGACTTATTATTCAAGAACTAACTAAACAAGACATAGCCCTAGCAGCCACCCTCATCTCCCTTCTCTCTCTGCTAAGCCTGTTCTTCTACCTCCGCTTAGCATACTGCACAGCAATCACACTCCCCCCACACACCACAAATCACATAAAACAATGACGTACTAACAAGCCGACTAACGTCACAATCGCTATCCTGACCACCATTACTATCATACTCCTCCCCATCGCCCCTATGATCCTCACCATCGTCTAA
Yuc_2                   ATGAATCCCCAAGCAACCCTAATTTTCATCACCAGCCTTATACTAGGGACAACCATCACTATCTCAAGCAACCATTGAATTATAGCCTGAACTGGCCTAGAAATTAATACACTCGCCATTCTCCCACTGATCTCAAAGTCTCACCACCCACGAGCCATCGAAGCCGCTACTAAGTACTTCTTAACCCAGGCAGCTGCTTCTGCCCTGGTCCTATTCTCTAGCATAACTAATGCATGACACACTGGACAGTGAGATATTACCCAACTAACTCACCCCACATCCTGCCTGATCCTTACTTCAGCAATCGCAATAAAACTAGGACTGGTCCCATTCCACTTCTGATTCCCAGAAGTACTTCAAGGCTCTCCTCTTACTACCGGTCTTATCCTATCTACCATTATAAAACTCCCCCCAATCGCACTACTCTACATAACTTCCCCTTCACTTAATCCAGCCCTCTTAACTACCTTAGCTATCCTCTCAACAGCCTTAGGCGGATGAATGGGCCTTAACCAAACACAAATCCGAAAAATCCTAGCATTCTCTTCTATCTCCCACCTAGGCTGAATGGCAATCATCATCGTCTACAACCCCAAACTTACCCTGCTCAACTTCTACCTTTACGCTGTAATAACTGCAACCATCTTCCTCACTCTAAACACAACCAAAGTACTCAAACTATCTACTCTAATAACTGCATGAACTAAAGCTCCATCCCTAAACACAATACTACTCCTAGCCCTACTCTCCCTTGCAGGACTCCCTCCTCTAACAGGATTCCTACCCAAATGACTTATTATTCAAGAACTAACTAAACAAGACATAGCCCTAGCAGCCACCCTCATCTCCCTTCTCTCTCTGCTAAGCCTGTTCTTCTACCTCCGCTTAGCATACTGCACAGCAATCACACTCCCCCCACACACCACAAATCACATAAAACAATGACGTACTAACAAGCCGACTAACGTCACAATCGCTATCCTGACCACCATTACTATCATACTCCTCCCCATCACCCCTATGATCCTCACCATCGTCTAA
Yuc_3                   ATGAATCCCCAAGCAACCCTAATTTTCATCACCAGCCTTATACTAGGGACAACCATCACTATCTCAAGCAACCATTGAATTATAGCCTGAACTGGCCTAGAAATTAATACACTCGCCATTCTCCCACTGATCTCAAAGTCTCACCACCCACGAGCCATCGAAGCCGCTACTAAGTACTTCTTAACCCAGGCAGCTGCTTCTGCCCTGGTCCTATTCTCTAGCATAACTAATGCATGACACACCGGACAGTGAGATATTACCCAACTAACTCACCCCACATCCTGCCTGATCCTTACTTCAGCAATCGCAATAAAACTAGGACTGGTCCCATTCCACTTCTGATTCCCAGAAGTACTTCAAGGCTCTCCTCTTACTACCGGTCTTATCCTATCTACCATTATAAAACTCCCCCCAATCGCACTACTCTACATAACTTCCCCTTCACTTAATCCAGCCCTCTTAACTACCTTAGCTATCCTCTCAACAGCCTTAGGCGGATGAATGGGCCTTAACCAAACACAAATCCGAAAAATCCTAGCATTCTCTTCTATCTCCCACCTAGGCTGAATGGCAATCATCATCGTCTACAACCCCAAACTTACCCTGCTCAACTTCTACCTTTACGCTGTAATAACTGCAACCATCTTCCTCACTCTAAACACAACCAAAGTACTCAAACTATCTACTCTATTAACTGCATGAACTAAAGCTCCATCCCTAAACACAATACTACTCCTAGCCCTACTCTCCCTTGCAGGACTCCCTCCTCTAACAGGATTCCTACCCAAATGACTTATTATTCAAGAACTAACTAAACAAGACATAGCCCTAGCAGCCACCCTCATCTCCCTTCTCTCTCTGCTAAGCCTGTTCTTCTACCTCCGCTTAGCATACTGCACAGCAATCACACTCCCCCCACACACCACAAATCACATAAAACAATGACGTACTAACAAGCCGACTAACGTCACAATCGCTATCCTGACCACCATTACTATCATACTCCTCCCCATCGCCCCTATGATCCTCACCATCGTCTAA
Yuc_4                   ATGAATCCCCAAGCAACCCTAATTTTCATCACCAGCCTTATACTAGGGACAACCATCACTATCTCAAGCAACCATTGAATTATAGCCTGAACTGGCCTAGAAATTAATACACTCGCCATTCTCCCACTGATCTCAAAGTCTCACCACCCACGAGCCATCGAAGCCGCTACTAAGTACTTCTTAACCCAGGCAGCTGCTTCTGCCCTGGTCCTATTCTCTAGCATAACTAATGCATGACACACTGGACAGTGAGATATTACCCAACTAACTCACCCCACATCCTGCCTGATCCTTACTTCAGCAATCGCAATAAAACTAGGACTGGTCCCATTCCACTTCTGATTCCCAGAAGTACTTCAAGGCTCTCCTCTTACTACCGGTCTTATCCTATCTACCATTATAAAACTCCCCCCAATCGCACTACTCTACATAACTTCCCCTTCACTTAATCCAGCCCTCTTAACTACCTTAGCTATCCTCTCAACAGCCTTAGGCGGATGAATGGGCCTTAACCAAACACAAATCCGAAAAATCCTAGCATTCTCTTCTATCTCCCACCTAGGCTGAATGGCAATCATCATCGTCTACAACCCCAAACTTACCCTGCTCAACTTCTACCTTTACGCTGTAATAACTGCAACCATCTTCCTCACTCTAAACACAACCAAAGTACTCAAACTATCTACTCTAATAACTGCATGAACTAAAGCTCCATCCCTAAACACAATACTACTCCTAGCCCTACTCTCCCTTGCAGGACTCCCTCCTCTAACAGGATTCCTACCCAAATGACTTATTATTCAAGAACTAACTAAACAAGACATAGCCCTAGCAGCCACCCTCATCTCCCTTCTCTCTCTGCTAAGCCTGTTCTTCTACCTCCGCTTAGCATACTGCACAGCAATCACACTCCCCCCACACACCACAAATCACATAAAACAATGACGTACTAACAAGCCGACTAACGTCACAATCGCTATCCTGACCACCATTACTATCATACTCCTCCCCATCACCCCTATGATCCTCACCATCGTCTAA
Yuc_5                   ATGAATCCCCAAGCAACCCTAATTTTCATCACCAGCCTTATACTAGGGACAACCATCACTATCTCAAGCAACCATTGAATTATAGCCTGAACTGGCCTAGAAATTAATACACTCGCCATTCTCCCACTGATCTCAAAGTCTCACCACCCACGAGCCATCGAAGCCGCTACTAAGTACTTCTTAACCCAGGCAGCTGCTTCTGCCCTGGTCCTATTCTCTAGCATAACTAATGCATGACACACCGGACAGTGAGATATTACCCAACTAACTCACCCCACATCCTGCCTGATCCTTACTTCAGCAATCGCAATAAAACTAGGACTGGTCCCATTCCACTTCTGATTCCCAGAAGTACTTCAAGGCTCTCCTCTTACTACCGGTCTTATCCTATCTACCATTATAAAACTCCCCCCAATCGCACTACTCTACATAACTTCCCCTTCACTTAATCCAGCCCTCTTAACTACCTTAGCTATCCTCTCAACAGCCTTAGGCGGATGAATGGGCCTTAACCAAACACAAATCCGAAAAATCCTAGCATTCTCTTCTATCTCCCACCTAGGCTGAATGGCAATCATCATCGTCTACAACCCCAAACTTACCCTGCTCAACTTCTACCTTTACGCTGTAATAACTGCAACCATCTTCCTCACTCTAAACACAACCAAAGTACTCAAACTATCTACTCTATTAACTGCATGAACTAAAGCTCCATCCCTAAACACAATACTACTCCTAGCCCTACTCTCCCTTGCAGGACTCCCTCCTCTAACAGGATTCCTACCCAAATGACTTATTATTCAAGAACTAACTAAACAAGACATAGCCCTAGCAGCCACCCTCATCTCCCTTCTCTCTCTGCTAAGCCTGTTCTTCTACCTCCGCTTAGCATACTGCACAGCAATCACACTCCCCCCACACACCACAAATCACATAAAACAATGACGTACTAACAAGCCGACTAACGTCACAATCGCTATCCTGACCACCATTACTATCATACTCCTCCCCATCGCCCCTATGATCCTCACCATCGTCTAA
Yuc_6                   ATGAATCCCCAAGCAACCCTAATTTTCATCACCAGCCTTATACTAGGGACAACCATCACTATCTCAAGCAACCATTGAATTATAGCCTGAACTGGCCTAGAAATTAATACACTCGCCATTCTCCCACTGATCTCAAAGTCTCACCACCCACGAGCCATCGAAGCCGCTACTAAGTACTTCTTAACCCAGGCAGCTGCTTCTGCCCTGGTCCTATTCTCTAGCATAACTAATGCATGACACACTGGACAGTGAGATATTACCCAACTAACTCACCCCACATCCTGCCTGATCCTTACTTCAGCAATCGCAATAAAACTAGGACTGGTCCCATTCCACTTCTGATTCCCAGAAGTACTTCAAGGCTCTCCTCTTACTACCGGTCTTATCCTATCTACCATTATAAAACTCCCCCCAATCGCACTACTCTACATAACTTCCCCTTCACTTAATCCAGCCCTCTTAACTACCTTAGCTATCCTCTCAACAGCCTTAGGCGGATGAATGGGCCTTAACCAAACACAAATCCGAAAAATCCTAGCATTCTCTTCTATCTCCCACCTAGGCTGAATGGCAATCATCATCGTCTACAACCCCAAACTTACCCTGCTCAACTTCTACCTTTACGCTGTAATAACTGCAACCATCTTCCTCACTCTAAACACAACCAAAGTACTCAAACTATCTACTCTAATAACTGCATGAACTAAAGCTCCATCCCTAAACACAATACTACTCCTAGCCCTACTCTCCCTTGCAGGACTCCCTCCTCTAACAGGATTCCTACCCAAATGACTTATTATTCAAGAACTAACTAAACAAGACATAGCCCTAGCAGCCACCCTCATCTCCCTTCTCTCTCTGCTAAGCCTGTTCTTCTACCTCCGCTTAGCATACTGCACAGCAATCACACTCCCCCCACACACCACAAATCACATAAAACAATGACGTACTAACAAGCCGACTAACGTCACAATCGCTATCCTGACCACCATTACTATCATACTCCTCCCCATCACCCCTATGATCCTCACCATCGTCTAA
Yuc_7                   ATGAATCCCCAAGCAACCCTAATTTTCATCACCAGCCTTATACTAGGGACAACCATCACTATCTCAAGCAACCATTGAATTATAGCCTGAACTGGCCTAGAAATTAATACACTCGCCATTCTCCCACTGATCTCAAAGTCTCACCACCCACGAGCCATCGAAGCCGCTACTAAGTACTTCTTAACCCAGGCAGCTGCTTCTGCCCTGGTCCTATTCTCTAGCATAACTAATGCATGACACACTGGACAGTGAGATATTACCCAACTAACTCACCCCACATCCTGCCTGATCCTTACTTCAGCAATCGCAATAAAACTAGGACTGGTCCCATTCCACTTCTGATTCCCAGAAGTACTTCAAGGCTCTCCTCTTACTACCGGTCTTATCCTATCTACCATTATAAAACTCCCCCCAATCGCACTACTCTACATAACTTCCCCTTCACTTAATCCAGCCCTCTTAACTACCTTAGCTATCCTCTCAACAGCCTTAGGCGGATGAATGGGCCTTAACCAAACACAAATCCGAAAAATCCTAGCATTCTCTTCTATCTCCCACCTAGGCTGAATGGCAATCATCATCGTCTACAACCCCAAACTTACCCTGCTCAACTTCTACCTTTACGCTGTAATAACTGCAACCATCTTCCTCACTCTAAACACAACCAAAGTACTCAAACTATCTACTCTAATAACTGCATGAACTAAAGCTCCATCCCTAAACACAATACTACTCCTAGCCCTACTCTCCCTTGCAGGACTCCCTCCTCTAACAGGATTCCTACCCAAATGACTTATTATTCAAGAACTAACTAAACAAGACATAGCCCTAGCAGCCACCCTCATCTCCCTTCTCTCTCTGCTAAGCCTGTTCTTCTACCTCCGCTTAGCATACTGCACAGCAATCACACTCCCCCCACACACCACAAATCACATAAAACAATGACGTACTAACAAGCCGACTAACGTCACAATCGCTATCCTGACCACCATTACTATCATACTCCTCCCCATCACCCCTATGATCCTCACCATCGTCTAA
Yuc_8                   ATGAATCCCCAAGCAACCCTAATTTTCATCACCAGCCTTATACTAGGGACAACCATCACTATCTCAAGCAACCATTGAATTATAGCCTGAACTGGCCTAGAAATTAATACACTCGCCATTCTCCCACTGATCTCAAAGTCTCACCACCCACGAGCCATCGAAGCCGCTACTAAGTACTTCTTAACCCAGGCAGCTGCTTCTGCCCTGGTCCTATTCTCTAGCATAACTAATGCATGACACACTGGACAGTGAGATATTACCCAACTAACTCACCCCACATCCTGCCTGATCCTTACTTCAGCAATCGCAATAAAACTAGGACTGGTCCCATTCCACTTCTGATTCCCAGAAGTACTTCAAGGCTCTCCTCTTACTACCGGTCTTATCCTATCTACCATTATAAAACTCCCCCCAATCGCACTACTCTACATAACTTCCCCTTCACTTAATCCAGCCCTCTTAACTACCTTAGCTATCCTCTCAACAGCCTTAGGCGGATGAATGGGCCTTAACCAAACACAAATCCGAAAAATCCTAGCATTCTCTTCTATCTCCCACCTAGGCTGAATGGCAATCATCATCGTCTACAACCCCAAACTTACCCTGCTCAACTTCTACCTTTACGCTGTAATAACTGCAACCATCTTCCTCACTCTAAACACAACCAAAGTACTCAAACTATCTACTCTAATAACTGCATGAACTAAAGCTCCATCCCTAAACACAATACTACTCCTAGCCCTACTCTCCCTTGCAGGACTCCCTCCTCTAACAGGATTCCTACCCAAATGACTTATTATTCAAGAACTAACTAAACAAGACATAGCCCTAGCAGCCACCCTCATCTCCCTTCTCTCTCTGCTAAGCCTGTTCTTCTACCTCCGCTTAGCATACTGCACAGCAATCACACTCCCCCCACACACCACAAATCACATAAAACAATGACGTACTAACAAGCCGACTAACGTCACAATCGCTATCCTGACCACCATTACTATCATACTCCTCCCCATCACCCCTATGATCCTCACCATCGTCTAA
Yuc_9                   ATGAATCCCCAAGCAACCCTAATTTTCATCACCAGCCTTATACTAGGGACAACCATCACTATCTCAAGCAACCATTGAATTATAGCCTGAACTGGCCTAGAAATTAATACACTCGCCATTCTCCCACTGATCTCAAAGTCTCACCACCCACGAGCCATCGAAGCCGCTACTAAGTACTTCTTAACCCAGGCAGCTGCTTCTGCCCTGGTCCTATTCTCTAGCATAACTAATGCATGACACACTGGACAGTGAGATATTACCCAACTAACTCACCCCACATCCTGCCTGATCCTTACTTCAGCAATCGCAATAAAACTAGGACTGGTCCCATTCCACTTCTGATTCCCAGAAGTACTTCAAGGCTCTCCTCTTACTACCGGTCTTATCCTATCTACCATTATAAAACTCCCCCCAATCGCACTACTCTACATAACTTCCCCTTCACTTAATCCAGCCCTCTTAACTACCTTAGCTATCCTCTCAACAGCCTTAGGCGGATGAATGGGCCTTAACCAAACACAAATCCGAAAAATCCTAGCATTCTCTTCTATCTCCCACCTAGGCTGAATGGCAATCATCATCGTCTACAACCCCAAACTTACCCTGCTCAACTTTTACCTTTACGCTGTAATAACTGCAACCATCTTCCTCACTCTAAACACAACCAAAGTACTCAAACTATCTACTCTAATAACTGCATGAACTAAAGCTCCATCCCTAAACACAATACTACTCCTAGCCCTACTCTCCCTTGCAGGACTCCCTCCTCTAACAGGATTCCTACCCAAATGACTTATTATTCAAGAACTAACTAAACAAGACATAGCCCTAGCAGCCACCCTCATCTCCCTTCTCTCTCTGCTAAGCCTGTTCTTCTACCTCCGCTTAGCATACTGCACAGCAATCACACTCCCCCCACACACCACAAATCACATAAAACAATGACGTACTAACAAGCCGACTAACGTCACAATCGCTATCCTGACCACCATTACTATCATACTCCTCCCCATCACCCCTATGATCCTCACCATCGTCTAA
Yuc_10                  ATGAATCCCCAAGCAACCCTAATTTTCATCACCAGCCTTATACTAGGGACAACCATCACTATCTCAAGCAACCATTGAATTATAGCCTGAACTGGCCTAGAAATTAATACACTCGCCATTCTCCCACTGATCTCAAAGTCTCACCACCCACGAGCCATCGAAGCCGCTACTAAGTACTTCTTAACCCAGGCAGCTGCTTCTGCCCTGGTCCTATTCTCTAGCATAACTAATGCATGACACACCGGACAGTGAGATATTACCCAACTAACTCACCCCACATCCTGCCTGATCCTTACTTCAGCAATCGCAATAAAACTAGGACTGGTCCCATTCCACTTCTGATTCCCAGAAGTACTTCAAGGCTCTCCTCTTACTACCGGTCTTATCCTATCTACCATTATAAAACTCCCCCCAATCGCACTACTCTACATAACTTCCCCTTCACTTAATCCAGCCCTCTTAACTACCTTAGCTATCCTCTCAACAGCCTTAGGCGGATGAATGGGCCTTAACCAAACACAAATCCGAAAAATCCTAGCATTCTCTTCTATCTCCCACCTAGGCTGAATGGCAATCATCATCGTCTACAACCCCAAACTTACCCTGCTCAACTTCTACCTTTACGCTGTAATAACTGCAACCATCTTCCTCACTCTAAACACAACCAAAGTACTCAAACTATCTACTCTATTAACTGCATGAACTAAAGCTCCATCCCTAAACACAATACTACTCCTAGCCCTACTCTCCCTTGCAGGACTCCCTCCTCTAACAGGATTCCTACCCAAATGACTTATTATTCAAGAACTAACTAAACAAGACATAGCCCTAGCAGCCACCCTCATCTCCCTTCTCTCTCTGCTAAGCCTGTTCTTCTACCTCCGCTTAGCATACTGCACAGCAATCACACTCCCCCCACACACCACAAATCACATAAAACAATGACGTACTAACAAGCCGACTAACGTCACAATCGCTATCCTGACCACCATTACTATCATACTCCTCCCCATCGCCCCTATGATCCTCACCATCGTCTAA
Camp_1                  ATGAATCCCCAAGCAACCCTAATTTTCATCACCAGCCTTATACTAGGGACAACCATCACTATCTCAAGCAACCATTGAATTATAGCCTGAACTGGCCTAGAAATTAATACACTCGCCATTCTCCCACTGATCTCAAAGTCTCACCACCCACGAGCCATCGAAGCCGCTACTAAGTACTTCTTAACCCAGGCAGCTGCTTCTGCCCTGGTCCTATTCTCTAGCATAACTAATGCATGACACACCGGACAGTGAGATATTACCCAACTAACTCACCCCACATCCTGCCTGATCCTTACTTCAGCAATCGCAATAAAACTAGGACTGGTCCCATTCCACTTCTGATTCCCAGAAGTACTTCAAGGCTCTCCTCTTACTACCGGTCTTATCCTATCTACCATTATAAAACTCCCCCCAATCGCACTACTCTACATAACTTCCCCTTCACTTAATCCAGCCCTCTTAACTACCTTAGCTATCCTCTCAACAGCCTTAGGCGGATGAATGGGCCTTAACCAAACACAAATCCGAAAAATCCTAGCATTCTCTTCTATCTCCCACCTAGGCTGAATGGCAATCATCATCGTCTACAACCCCAAACTTACCCTGCTCAACTTCTACCTTTACGCTGTAATAACTGCAACCATCTTCCTCACTCTAAACACAACCAAAGTACTCAAACTATCTACTCTATTAACTGCATGAACTAAAGCTCCATCCCTAAACACAATACTACTCCTAGCCCTACTCTCCCTTGCAGGACTCCCTCCTCTAACAGGATTCCTACCCAAATGACTTATTATTCAAGAACTAACTAAACAAGACATAGCCCTAGCAGCCACCCTCATCTCCCTTCTCTCTCTGCTAAGCCTGTTCTTCTACCTCCGCTTAGCATACTGCACAGCAATCACACTCCCCCCACACACCACAAATCACATAAAACAATGACGTACTAACAAGCCGACTAACGTCACAATCGCTATCCTGACCACCATTACTATCATACTCCTCCCCATCGCCCCTATGATCCTCACCATCGTCTAA
Cozumel_1               ATGAATCCCCAAGCAACCCTAATTTTCATCACCAGCCTTATACTAGGGACAACCATCACTATCTCAAGCAACCATTGAATTATAGCCTGAACTGGTCTAGAAATTAATACACTCGCCATTCTCCCACTGATCTCAAAGTCTCACCACCCACGAGCCATCGAAGCCGCTACTAAGTACTTCTTAACCCAGGCAGCTGCTTCTGCCCTAGTCCTATTCTCTAGCATAACTAATGCATGACACACCGGACAGTGAGATATTACCCAACTAACTCACCCCACATCCTGCCTGATCCTTACTTCCGCAATCGCAATAAAACTAGGACTGGTCCCATTCCACTTCTGATTCCCAGAAGTACTTCAAGGCTCTCCTCTTACTACCGGTCTTATCCTATCTACCATTATAAAACTCCCCCCAATCGCACTACTCTACATAACTTCCCCTTCACTTAATCCAGCCCTCTTAACTACCTTAGCTATCCTCTCAACAGCCCTAGGCGGATGAATGGGCCTTAACCAAACACAAATCCGAAAAATCCTAGCATTCTCTTCTATCTCCCACCTAGGCTGAATGGCAATCATCATCGTCTACAACCCCAAACTTACCCTGCTCAACTTCTACCTTTACGCTGTAATAACTGCAACCATCTTCCTCACTCTAAACACAACCAAAGTACTCAAACTATCTACTCTAATAACTGCATGAACTAAAGCTCCATCCCTAAACACAATACTACTCCTAGCCCTACTCTCCCTTGCAGGACTCCCTCCTCTAACAGGATTCCTACCCAAATGACTTATTATTCAAGAACTAACTAAACAAGACATAGCCCTAGCAGCCACCCTCATCTCCCTTCTCTCTCTACTAAGCCTGTTCTTCTACCTCCGCTTAGCATACTGCACAGCAATCACACTCCCCCCACACACCACAAATCACATAAAACAATGACGTACTAACAAGCCAACTAACGTCACAATCGCTATCCTGACCACCATTACTATCATACTCCTCCCCATCACCCCTATGATCCTCACCATCGTCTAA
Cozumel_2               ATGAATCCCCAAGCAACCCTAATTTTCATCACCAGCCTTATACTAGGGACAACCATCACTATCTCAAGCAACCATTGAATTATAGCCTGAACTGGTCTAGAAATTAATACACTCGCCATTCTCCCACTGATCTCAAAGTCTCACCACCCACGAGCCATCGAAGCCGCTACTAAGTACTTCTTAACCCAGGCAGCTGCTTCTGCCCTAGTCCTATTCTCTAGCATAACTAATGCATGACACACCGGACAGTGAGATATTACCCAACTAACTCACCCCACATCCTGCCTGATCCTTACTTCCGCAATCGCAATAAAACTAGGACTGGTCCCATTCCACTTCTGATTCCCAGAAGTACTTCAAGGCTCTCCTCTTACTACCGGTCTTATCCTATCTACCATTATAAAACTCCCCCCAATCGCACTACTCTACATAACTTCCCCTTCACTTAATCCAGCCCTCTTAACTACCTTAGCTATCCTCTCAACAGCCCTAGGCGGATGAATGGGCCTTAACCAAACACAAATCCGAAAAATCCTAGCATTCTCTTCTATCTCCCACCTAGGCTGAATGGCAATCATCATCGTCTACAACCCCAAACTTACCCTGCTCAACTTCTACCTTTACGCTGTAATAACTGCAACCATCTTCCTCACTCTAAACACAACCAAAGTACTCAAACTATCTACTCTAATAACTGCATGAACTAAAGCTCCATCCCTAAACACAATACTACTCCTAGCCCTACTCTCCCTTGCAGGACTCCCTCCTCTAACAGGATTCCTACCCAAATGACTTATTATTCAAGAACTAACTAAACAAGACATAGCCCTAGCAGCCACCCTCATCTCCCTTCTCTCTCTACTAAGCCTGTTCTTCTACCTCCGCTTAGCATACTGCACAGCAATCACACTCCCCCCACACACCACAAATCACATAAAACAATGACGTACTAACAAGCCAACTAACGTCACAATCGCTATCCTGACCACCATTACTATCATACTCCTCCCCATCACCCCTATGATCCTCACCATCGTCTAA
Cozumel_3               ATGAATCCCCAAGCAACCCTAATTTTCATCACCAGCCTTATACTAGGGACAACCATCACTATCTCAAGCAACCATTGAATTATAGCCTGAACTGGTCTAGAAATTAATACACTCGCCATTCTCCCACTGATCTCAAAGTCTCACCACCCACGAGCCATCGAAGCCGCTACTAAGTACTTCTTAACCCAGGCAGCTGCTTCTGCCCTAGTCCTATTCTCTAGCATAACTAATGCATGACACACCGGACAGTGAGATATTACCCAACTAACTCACCCCACATCCTGCCTGATCCTTACTTCCGCAATCGCAATAAAACTAGGACTGGTCCCATTCCACTTCTGATTCCCAGAAGTACTTCAAGGCTCTCCTCTTACTACCGGTCTTATCCTATCTACCATTATAAAACTCCCCCCAATCGCACTACTCTACATAACTTCCCCTTCACTTAATCCAGCCCTCTTAACTACCTTAGCTATCCTCTCAACAGCCCTAGGCGGATGAATGGGCCTTAACCAAACACAAGTCCGAAAAATCCTAGCATTCTCTTCTATCTCCCACCTAGGCTGAATGGCAATCATCATCGTCTACAACCCCAAACTTACCCTGCTCAACTTCTACCTTTACGCTGTAATAACTGCAACCATCTTCCTCACTCTAAACACAACCAAAGTACTCAAACTATCTACTCTAATAACTGCATGAACTAAAGCTCCATCCCTAAACACAATACTACTCCTAGCCCTACTCTCCCTTGCAGGACTCCCTCCTCTAACAGGATTCCTACCCAAATGACTTATTATTCAAGAACTAACTAAACAAGACATAGCCCTAGCAGCCACCCTCATCTCCCTTCTCTCTCTACTAAGCCTGTTCTTCTACCTCCGCTTAGCATACTGCACAGCAATCACACTCCCCCCACACACCACAAATCACATAAAACAATGACGTACTAACAAGCCAACTAACGTCACAATCGCTATCCTGACCACCATTACTATCATACTCCTCCCCATCACCCCTATGATCCTCACCATCGTCTAA
Cozumel_4               ATGAATCCCCAAGCAACCCTAATTTTCATCACCAGCCTTATACTAGGGACAACCATCACTATCTCAAGCAACCATTGAATTATAGCCTGAACTGGTCTAGAAATTAATACACTCGCCATTCTCCCACTGATCTCAAAGTCTCACCACCCACGAGCCATCGAAGCCGCTACTAAGTACTTCTTAACCCAGGCAGCTGCTTCTGCCCTAGTCCTATTCTCTAGCATAACTAATGCATGACACACCGGACAGTGAGATATTACCCAACTAACTCACCCCACATCCTGCCTGATCCTTACTTCCGCAATCGCAATAAAACTAGGACTGGTCCCATTCCACTTCTGATTCCCAGAAGTACTTCAAGGCTCTCCTCTTACTACCGGTCTTATCCTATCTACCATTATAAAACTCCCCCCAATCGCACTACTCTACATAACTTCCCCTTCACTTAATCCAGCCCTCTTAACTACCTTAGCTATCCTCTCAACAGCCCTAGGCGGATGAATGGGCCTTAACCAAACACAAATCCGAAAAATCCTAGCATTCTCTTCTATCTCCCACCTAGGCTGAATGGCAATCATCATCGTCTACAACCCCAAACTTACCCTGCTCAACTTCTACCTTTACGCTGTAATAACTGCAACCATCTTCCTCACTCTAAACACAACCAAAGTACTCAAACTATCTACTCTAATAACTGCATGAACTAAAGCTCCATCCCTAAACACAATACTACTCCTAGCCCTACTCTCCCTTGCAGGACTCCCTCCTCTAACAGGATTCCTACCCAAATGACTTATTATTCAAGAACTAACTAAACAAGACATAGCCCTAGCAGCCACCCTCATCTCCCTTCTCTCTCTACTAAGCCTGTTCTTCTACCTCCGCTTAGCATACTGCACAGCAATCACACTCCCCCCACACACCACAAATCACATAAAACAATGACGTACTAACAAGCCAACTAACGTCACAATCGCTATCCTGACCACCATTACTATCATACTCCTCCCCATCACCCCTATGATCCTCACCATCGTCTAA
Cozumel_5               ATGAATCCCCAAGCAACCCTAATTTTCATCACCAGCCTTATACTAGGGACAACCATCACTATCTCAAGCAACCATTGAATTATAGCCTGAACTGGTCTAGAAATTAATACACTCGCCATTCTCCCACTGATCTCAAAGTCTCACCACCCACGAGCCATCGAAGCCGCTACTAAGTACTTCTTAACCCAGGCAGCTGCTTCTGCCCTAGTCCTATTCTCTAGCATAACTAATGCATGACACACCGGACAGTGAGATATTACCCAACTAACTCACCCCACATCCTGCCTGATCCTTACTTCCGCAATCGCAATAAAACTAGGACTGGTCCCATTCCACTTCTGATTCCCAGAAGTACTTCAAGGCTCTCCTCTTACTACCGGTCTTATCCTATCTACCATTATAAAACTCCCCCCAATCGCACTACTCTACATAACTTCCCCTTCACTTAATCCAGCCCTCTTAACTACCTTAGCTATCCTCTCAACAGCCCTAGGCGGATGAATGGGCCTTAACCAAACACAAATCCGAAAAATCCTAGCATTCTCTTCTATCTCCCACCTAGGCTGAATGGCAATCATCATCGTCTACAACCCCAAACTTACCCTGCTCAACTTCTACCTTTACGCTGTAATAACTGCAACCATCTTCCTCACTCTAAACACAACCAAAGTACTCAAACTATCTACTCTAATAACTGCATGAACTAAAGCTCCATCCCTAAACACAATACTACTCCTAGCCCTACTCTCCCTTGCAGGACTCCCTCCTCTAACAGGATTCCTACCCAAATGACTTATTATTCAAGAACTAACTAAACAAGACATAGCCCTAGCAGCCACCCTCATCTCCCTTCTCTCTCTACTAAGCCTGTTCTTCTACCTCCGCTTAGCATACTGCACAGCAATCACACTCCCCCCACACACCACAAATCACATAAAACAATGACGTACTAACAAGCCAACTAACGTCACAATCGCTATCCTGACCACCATTACTATCATACTCCTCCCCATCACCCCTATGATCCTCACCATCGTCTAA
Cozumel_6               ATGAATCCCCAAGCAACCCTAATTTTCATCACCAGCCTTATACTAGGGACAACCATCACTATCTCAAGCAACCATTGAATTATAGCCTGAACTGGTCTAGAAATTAATACACTCGCCATTCTCCCACTGATCTCAAAGTCTCACCACCCACGAGCCATCGAAGCCGCTACTAAGTACTTCTTAACCCAGGCAGCTGCTTCTGCCCTAGTCCTATTCTCTAGCATAACTAATGCATGACACACCGGACAGTGAGATATTACCCAACTAACTCACCCCACATCCTGCCTGATCCTTACTTCCGCAATCGCAATAAAACTAGGACTGGTCCCATTCCACTTCTGATTCCCAGAAGTACTTCAAGGCTCTCCTCTTACTACCGGTCTTATCCTATCTACCATTATAAAACTCCCCCCAATCGCACTACTCTACATAACTTCCCCTTCACTTAATCCAGCCCTCTTAACTACCTTAGCTATCCTCTCAACAGCCCTAGGCGGATGAATGGGCCTTAACCAAACACAAATCCGAAAAATCCTAGCATTCTCTTCTATCTCCCACCTAGGCTGAATGGCAATCATCATCGTCTACAACCCCAAACTTACCCTGCTCAACTTCTACCTTTACGCTGTAATAACTGCAACCATCTTCCTCACTCTAAACACAACCAAAGTACTCAAACTATCTACTCTAATAACTGCATGAACTAAAGCTCCATCCCTAAACACAATACTACTCCTAGCCCTACTCTCCCTTGCAGGACTCCCTCCTCTAACAGGATTCCTACCCAAATGACTTATTATTCAAGAACTAACTAAACAAGACATAGCCCTAGCAGCCACCCTCATCTCCCTTCTCTCTCTACTAAGCCTGTTCTTCTACCTCCGCTTAGCATACTGCACAGCAATCACACTCCCCCCACACACCACAAATCACATAAAACAATGACGTACTAACAAGCCAACTAACGTCACAATCGCTATCCTGACCACCATTACTATCATACTCCTCCCCATCACCCCTATGATCCTCACCATCGTCTAA
Cozumel_7               ATGAATCCCCAAGCAACCCTAATTTTCATCACCAGCCTTATACTAGGGACAACCATCACTATCTCAAGCAACCATTGAATTATAGCCTGAACTGGTCTAGAAATTAATACACTCGCCATTCTCCCACTGATCTCAAAGTCTCACCACCCACGAGCCATCGAAGCCGCTACTAAGTACTTCTTAACCCAGGCAGCTGCTTCTGCCCTAGTCCTATTCTCTAGCATAACTAATGCATGACACACCGGACAGTGAGATATTACCCAACTAACTCACCCCACATCCTGCCTGATCCTTACTTCCGCAATCGCAATAAAACTAGGACTGGTCCCATTCCACTTCTGATTCCCAGAAGTACTTCAAGGCTCTCCTCTTACTACCGGTCTTATCCTATCTACCATTATAAAACTCCCCCCAATCGCACTACTCTACATAACTTCCCCTTCACTTAATCCAGCCCTCTTAACTACCTTAGCTATCCTCTCAACAGCCCTAGGCGGATGAATGGGCCTTAACCAAACACAAATCCGAAAAATCCTAGCATTCTCTTCTATCTCCCACCTAGGCTGAATGGCAATCATCATCGTCTACAACCCCAAACTTACCCTGCTCAACTTCTACCTTTACGCTGTAATAACTGCAACCATCTTCCTCACTCTAAACACAACCAAAGTACTCAAACTATCTACTCTAATAACTGCATGAACTAAAGCTCCATCCCTAAACACAATACTACTCCTAGCCCTACTCTCCCTTGCAGGACTCCCTCCTCTAACAGGATTCCTACCCAAATGACTTATTATTCAAGAACTAACTAAACAAGACATAGCCCTAGCAGCCACCCTCATCTCCCTTCTCTCTCTACTAAGCCTGTTCTTCTACCTCCGCTTAGCATACTGCACAGCAATCACACTCCCCCCACACACCACAAATCACATAAAACAATGACGTACTAACAAGCCAACTAACGTCACAATCGCTATCCTGACCACCATTACTATCATACTCCTCCCCATCACCCCTATGATCCTCACCATCGTCTAA
Cozumel_8               ATGAATCCCCAAGCAACCCTAATTTTCATCACCAGCCTTATACTAGGGACAACCATCACTATCTCAAGCAACCATTGAATTATAGCCTGAACTGGTCTAGAAATTAATACACTCGCCATTCTCCCACTGATCTCAAAGTCTCACCACCCACGAGCCATCGAAGCCGCTACTAAGTACTTCTTAACCCAGGCAGCTGCTTCTGCCCTAGTCCTATTCTCTAGCATAACTAATGCATGACACACCGGACAGTGAGATATTACCCAACTAACTCACCCCACATCCTGCCTGATCCTTACTTCCGCAATCGCAATAAAACTAGGACTGGTCCCATTCCACTTCTGATTCCCAGAAGTACTTCAAGGCTCTCCTCTTACTACCGGTCTTATCCTATCTACCATTATAAAACTCCCCCCAATCGCACTACTCTACATAACTTCCCCTTCACTTAATCCAGCCCTCTTAACTACCTTAGCTATCCTCTCAACAGCCCTAGGCGGATGAATGGGCCTTAACCAAACACAAATCCGAAAAATCCTAGCATTCTCTTCTATCTCCCACCTAGGCTGAATGGCAATCATCATCGTCTACAACCCCAAACTTACCCTGCTCAACTTCTACCTTTACGCTGTAATAACTGCAACCATCTTCCTCACTCTAAACACAACCAAAGTACTCAAACTATCTACTCTAATAACTGCATGAACTAAAGCTCCATCCCTAAACACAATACTACTCCTAGCCCTACTCTCCCTTGCAGGACTCCCTCCTCTAACAGGATTCCTACCCAAATGACTTATTATTCAAGAACTAACTAAACAAGACATAGCCCTAGCAGCCACCCTCATCTCCCTTCTCTCTCTACTAAGCCTGTTCTTCTACCTCCGCTTAGCATACTGCACAGCAATCACACTCCCCCCACACACCACAAATCACATAAAACAATGACGTACTAACAAGCCAACTAACGTCACAATCGCTATCCTGACCACCATTACTATCATACTCCTCCCCATCACCCCTATGATCCTCACCATCGTCTAA
New_Mex_1b              ATGAATCCCCAAGCAGCCCTAATTTTCATCGCCAGCCTTATACTAGGGACAACCATCACTATCTCAAGCAACCATTGAATTATAGCCTGAACTGGCCTAGAAATTAATACACTCGCCATTCTCCCACTGATCTCAAAGTCTCACCACCCACGAGCCATCGAAGCCGCTACTAAGTACTTCTTAACCCAAGCAGCCGCTTCTGCCCTAGTCCTATTCTCTAGCATAACTAACGCATGATACACCGGGCAGTGAGATATCACTCAACTAACTCACCCCACATCCTGCCTAATCCTCACTTCAGCAATCGCAATAAAACTAGGACTGGTTCCATTCCACTTCTGATTCCCAGAAGTACTTCAAGGCTCTCCTCTTACTACCGGTCTTATCCTATCTACCATTATAAAACTCCCCCCAATCACACTACTTTACATAACTTCACCCTCACTTAATCCAGCCCTCTTAACTACCTTAGCTATCCTCTCAACAGCCTTGGGCGGATGAATGGGCCTTAACCAGACACAAATCCGAAAAATCCTAGCATTCTCTTCTATCTCCCACCTAGGCTGAATGGCAATCATCATCGTCTACAACCCCAAACTTACCCTGCTCAACTTCTACCTTTACGCTGTAATAACTGCAACCATCTTCCTCACTCTAAACACAACCAAAGTACTCAAACTATCTACCCTAATGACTGCATGAACTAAAGCTCCATCCCTAAACACAATGCTACTCCTAGCCCTACTCTCTCTTGCAGGACTCCCTCCCCTAACAGGATTCCTACCTAAATGACTTATTATTCAAGAGCTAACTAAACAAGACATAGCCCTAGCAGCTACCCTCATCTCCCTTCTCTCTCTGTTAAGCCTGTTCTTCTACCTCCGCTTAGCGTACTGCACAGCAATCACACTCCCCCCACACACTACAAATCACATAAAACAATGACGTACTAACAAGCCGACTAACGTCACAATCGCTATCCTGACCACCATTACCGTCATACTCCTCCCCATTGCCCCTATGATCCTCACCATTGTCTAA
New_Mex_2b              ATGAATCCCCAAGCAGCCCTAATTTTCATCGCCAGCCTTATACTAGGGACAACCATCACTATCTCAAGCAACCATTGAATTATAGCCTGAACTGGCCTAGAAATTAATACACTCGCCATTCTCCCACTGATCTCAAAGTCTCACCACCCACGAGCCATCGAAGCCGCTACTAAGTACTTCTTAACCCAAGCAGCCGCTTCTGCCCTAGTCCTATTCTCTAGCATAACTAACGCATGATACACCGGGCAGTGAGATATCACTCAACTAACTCACCCCACATCCTGCCTAATCCTCACTTCAGCAATCGCAATAAAACTAGGACTGGTTCCATTCCACTTCTGATTCCCAGAAGTACTTCAAGGCTCTCCTCTTACTACCGGTCTTATCCTATCTACCATTATAAAACTCCCCCCAATCACACTACTTTACATAACTTCACCCTCACTTAATCCAGCCCTCTTAACTACCTTAGCTATCCTCTCAACAGCCTTGGGCGGATGAATGGGCCTTAACCAGACACAAATCCGAAAAATCCTAGCATTCTCTTCTATCTCCCACCTAGGCTGAATGGCAATCATCATCGTCTACAACCCCAAACTTACCCTGCTCAACTTCTACCTTTACGCTGTAATAACTGCAACCATCTTCCTCACTCTAAACACAACCAAAGTACTCAAACTATCTACCCTAATGACTGCATGAACTAAAGCTCCATCCCTAAACACAATGCTACTCCTAGCCCTACTCTCTCTTGCAGGACTCCCTCCCCTAACAGGATTCCTACCTAAATGACTTATTATTCAAGAGCTAACTAAACAAGACATAGCCCTAGCAGCTACCCTCATCTCCCTTCTCTCTCTGTTAAGCCTGTTCTTCTACCTCCGCTTAGCGTACTGCACAGCAATCACACTCCCCCCACACACTACAAATCACATAAAACAATGACGTACTAACAAGCCGACTAACGTCACAATCGCTATCCTGACCACCATTACCGTCATACTCCTCCCCATTGCCCCTATGATCCTCACCATTGTCTAA
Ariz_1                  ATGAATCCCCAAGCAGCCCTAATTTTCATCGCCAGCCTTATACTAGGGACAACCATCACTATCTCAAGCAACCATTGAATTATAGCCTGAACTGGCCTAGAAATTAATACACTCGCCATTCTCCCACTGATCTCAAAGTCTCACCACCCACGAGCCATCGAAGCCGCTACTAAGTACTTCTTAACCCAAGCAGCCGCTTCTGCCCTAGTCCTATTCTCTAGCATAACTAACGCATGATACACCGGGCAGTGAGATATCACTCAACTAACTCACCCCACATCCTGCCTAATCCTCACTTCAGCAATCGCAATAAAACTAGGACTGGTTCCATTCCACTTCTGATTCCCAGAAGTACTTCAAGGCTCTCCTCTTACTACCGGTCTTATCCTATCTACCATTATAAAACTCCCCCCAATCACACTACTTTACATAACTTCACCCTCACTTAATCCAGCCCTCTTAACTACCTTAGCTATCCTCTCAACAGCCTTGGGCGGATGAATGGGCCTTAACCAGACACAAATCCGAAAAATCCTAGCATTCTCTTCTATCTCCCACCTAGGCTGAATGGCAATCATCATCGTCTACAACCCCAAACTTACCCTGCTCAACTTCTACCTTTACGCTGTAATAACTGCAACCATCTTCCTCACTCTAAACACAACCAAAGTACTCAAACTATCTACCCTAATGACTGCATGAACTAAAGCTCCATCCCTAAACACAATGCTACTCCTAGCCCTACTCTCTCTTGCAGGACTCCCTCCCCTAACAGGATTCCTACCTAAATGACTTATTATTCAAGAGCTAACTAAACAAGACATAGCCCTAGCAGCTACCCTCATCTCCCTTCTCTCTCTGTTAAGCCTGTTCTTCTACCTCCGCTTAGCGTACTGCACAGCAATCACACTCCCCCCACACACTACAAATCACATAAAACAATGACGTACTAACAAGCCGACTAACGTCACAATCGCTATCCTGACCACCATTACCGTCATACTCCTCCCCATTGCCCCTATGATCCTCACCATTGTCTAA
Ariz_2                  ATGAATCCCCAAGCAGCCCTAATTTTCATCGCCAGCCTTATACTAGGGACAACCATCACTATCTCAAGCAACCATTGAATTATAGCCTGAACTGGCCTAGAAATTAATACACTCGCCATTCTCCCACTGATCTCAAAGTCTCACCACCCACGAGCCATCGAAGCCGCTACTAAGTACTTCTTAACCCAAGCAGCCGCTTCTGCCCTAGTCCTATTCTCTAGCATAACTAACGCATGATACACCGGGCAGTGAGATATCACTCAACTAACTCACCCCACATCCTGCCTAATCCTCACTTCAGCAATCGCAATAAAACTAGGACTGGTTCCATTCCACTTCTGATTCCCAGAAGTACTTCAAGGCTCTCCTCTTACTACCGGTCTTATCCTATCTACCATTATAAAACTCCCCCCAATCACACTACTTTACATAACTTCACCCTCACTTAATCCAGCCCTCTTAACTACCTTAGCTATCCTCTCAACAGCCTTGGGCGGATGAATGGGCCTTAACCAGACACAAATCCGAAAAATCCTAGCATTCTCTTCTATCTCCCACCTAGGCTGAATGGCAATCATCATCGTCTACAACCCCAAACTTACCCTGCTCAACTTCTACCTTTACGCTGTAATAACTGCAACCATCTTCCTCACTCTAAACACAACCAAAGTACTCAAACTATCTACCCTAATGACTGCATGAACTAAAGCTCCATCCCTAAACACAATGCTACTCCTAGCCCTACTCTCTCTTGCAGGACTCCCTCCCCTAACAGGATTCCTACCTAAATGACTTATTATTCAAGAGCTAACTAAACAAGACATAGCCCTAGCAGCTACCCTCATCTCCCTTCTCTCTCTGTTAAGCCTGTTCTTCTACCTCCGCTTAGCGTACTGCACAGCAATCACACTCCCCCCACACACTACAAATCACATAAAACAATGACGTACTAACAAGCCGACTAACGTCACAATCGCTATCCTGACCACCATTACCGTCATACTCCTCCCCATTGCCCCTATGATCCTCACCATTGTCTAA
Ariz_3                  ATGAATCCCCAAGCAGCCCTAATTTTCATCGCCAGCCTTATACTAGGGACAACCATCACTATCTCAAGCAACCATTGAATTATAGCCTGAACTGGCCTAGAAATTAATACACTCGCCATTCTCCCACTGATCTCAAAGTCTCACCACCCACGAGCCATCGAAGCCGCTACTAAGTACTTCTTAACCCAAGCAGCCGCTTCTGCCCTAGTCCTATTCTCTAGCATAACTAACGCATGATACACCGGGCAGTGAGATATCACTCAACTAACTCACCCCACATCCTGCCTAATCCTCACTTCAGCAATCGCAATAAAACTAGGACTGGTTCCATTCCACTTCTGATTCCCAGAAGTACTTCAAGGCTCTCCTCTTACTACCGGTCTTATCCTATCTACCATTATAAAACTCCCCCCAATCACACTACTTTACATAACTTCACCCTCACTTAATCCAGCCCTCTTAACTACCTTAGCTATCCTCTCAACAGCCTTGGGCGGATGAATGGGCCTTAACCAGACACAAATCCGAAAAATCCTAGCATTCTCTTCTATCTCCCACCTAGGCTGAATGGCAATCATCATCGTCTACAACCCCAAACTTACCCTGCTCAACTTCTACCTTTACGCTGTAATAACTGCAACCATCTTCCTCACTCTAAACACAACCAAAGTACTCAAACTATCTACCCTAATGACTGCATGAACTAAAGCTCCATCCCTAAACACAATGCTACTCCTAGCCCTACTCTCTCTTGCAGGACTCCCTCCCCTAACAGGATTCCTACCTAAATGACTTATTATTCAAGAGCTAACTAAACAAGACATAGCCCTAGCAGCTACCCTCATCTCCCTTCTCTCTCTGTTAAGCCTGTTCTTCTACCTCCGCTTAGCGTACTGCACAGCAATCACACTCCCCCCACACACTACAAATCACATAAAACAATGACGTACTAACAAGCCGACTAACGTCACAATCGCTATCCTGACCACCATTACCGTCATACTCCTCCCCATTGCCCCTATGATCCTCACCATTGTCTAA
Ariz_4                  ATGAATCCCCAAGCAGCCCTAATTTTCATCGCCAGCCTTATACTAGGGACAACCATCACTATCTCAAGCAACCATTGAATTATAGCCTGAACTGGCCTAGAAATTAATACACTCGCCATTCTCCCACTGATCTCAAAGTCTCACCACCCACGAGCCATCGAAGCCGCTACTAAGTACTTCTTAACCCAAGCAGCCGCTTCTGCCCTAGTCCTATTCTCTAGCATAACTAACGCATGATACACCGGGCAGTGAGATATCACTCAACTAACTCACCCCACATCCTGCCTAATCCTCACTTCAGCAATCGCAATAAAACTAGGACTGGTTCCATTCCACTTCTGATTCCCAGAAGTACTTCAAGGCTCTCCTCTTACTACCGGTCTTATCCTATCTACCATTATAAAACTCCCCCCAATCACACTACTTTACATAACTTCACCCTCACTTAATCCAGCCCTCTTAACTACCTTAGCTATCCTCTCAACAGCCTTGGGCGGATGAATGGGCCTTAACCAGACACAAATCCGAAAAATCCTAGCATTCTCTTCTATCTCCCACCTAGGCTGAATGGCAATCATCATCGTCTACAACCCCAAACTTACCCTGCTCAACTTCTACCTTTACGCTGTAATAACTGCAACCATCTTCCTCACTCTAAACACAACCAAAGTACTCAAACTATCTACCCTAATGACTGCATGAACTAAAGCTCCATCCCTAAACACAATGCTACTCCTAGCCCTACTCTCTCTTGCAGGACTCCCTCCCCTAACAGGATTCCTACCTAAATGACTTATTATTCAAGAGCTAACTAAACAAGACATAGCCCTAGCAGCTACCCTCATCTCCCTTCTCTCTCTGTTAAGCCTGTTCTTCTACCTCCGCTTAGCGTACTGCACAGCAATCACACTCCCCCCACACACTACAAATCACATAAAACAATGACGTACTAACAAGCCGACTAACGTCACAATCGCTATCCTGACCACCATTACCGTCATACTCCTCCCCATTGCCCCTATGATCCTCACCATTGTCTAA
Ariz_5                  ATGAATCCCCAAGCAGCCCTAATTTTCATCGCCAGCCTTATACTAGGGACAACCATCACTATCTCAAGCAACCATTGAATTATAGCCTGAACTGGCCTAGAAATTAATACACTCGCCATTCTCCCACTGATCTCAAAGTCTCACCACCCACGAGCCATCGAAGCCGCTACTAAGTACTTCTTAACCCAAGCAGCCGCTTCTGCCCTAGTCCTATTCTCTAGCATAACTAACGCATGATACACCGGGCAGTGAGATATCACTCAACTAACTCACCCCACATCCTGCCTAATCCTCACTTCAGCAATCGCAATAAAACTAGGACTGGTTCCATTCCACTTCTGATTCCCAGAAGTACTTCAAGGCTCTCCTCTTACTACCGGTCTTATCCTATCTACCATTATAAAACTCCCCCCAATCACACTACTTTACATAACTTCACCCTCACTTAATCCAGCCCTCTTAACTACCTTAGCTATCCTCTCAACAGCCTTGGGCGGATGAATGGGCCTTAACCAGACACAAATCCGAAAAATCCTAGCATTCTCTTCTATCTCCCACCTAGGCTGAATGGCAATCATCATCGTCTACAACCCCAAACTTACCCTGCTCAACTTCTACCTTTACGCTGTAATAACTGCAACCATCTTCCTCACTCTAAACACAACCAAAGTACTCAAACTATCTACCCTAATGACTGCATGAACTAAAGCTCCATCCCTAAACACAATGCTACTCCTAGCCCTACTCTCTCTTGCAGGACTCCCTCCCCTAACAGGATTCCTACCTAAATGACTTATTATTCAAGAGCTAACTAAACAAGACATAGCCCTAGCAGCTACCCTCATCTCCCTTCTCTCTCTGTTAAGCCTGTTCTTCTACCTCCGCTTAGCGTACTGCACAGCAATCACACTCCCCCCACACACTACAAATCACATAAAACAATGACGTACTAACAAGCCGACTAACGTCACAATCGCTATCCTGACCACCATTACCGTCATACTCCTCCCCATTGCCCCTATGATCCTCACCATTGTCTAA
Ariz_6                  ATGAATCCCCAAGCAGCCCTAATTTTCATCGCCAGCCTTATACTAGGGACAACCATCACTATCTCAAGCAACCATTGAATTATAGCCTGAACTGGCCTAGAAATTAATACACTCGCCATTCTCCCACTGATCTCAAAGTCTCACCACCCACGAGCCATCGAAGCCGCTACTAAGTACTTCTTAACCCAAGCAGCCGCTTCTGCCCTAGTCCTATTCTCTAGCATAACTAACGCATGATACACCGGGCAGTGAGATATCACTCAACTAACTCACCCCACATCCTGCCTAATCCTCACTTCAGCAATCGCAATAAAACTAGGACTGGTTCCATTCCACTTCTGATTCCCAGAAGTACTTCAAGGCTCTCCTCTTACTACCGGTCTTATCCTATCTACCATTATAAAACTCCCCCCAATCACACTACTTTACATAACTTCACCCTCACTTAATCCAGCCCTCTTAACTACCTTAGCTATCCTCTCAACAGCCTTGGGCGGATGAATGGGCCTTAACCAGACACAAATCCGAAAAATCCTAGCATTCTCTTCTATCTCCCACCTAGGCTGAATGGCAATCATCATCGTCTACAACCCCAAACTTACCCTGCTCAACTTCTACCTTTACGCTGTAATAACTGCAACCATCTTCCTCACTCTAAACACAACCAAAGTACTCAAACTATCTACCCTAATGACTGCATGAACTAAAGCTCCATCCCTAAACACAATGCTACTCCTAGCCCTACTCTCTCTTGCAGGACTCCCTCCCCTAACAGGATTCCTACCTAAATGACTTATTATTCAAGAGCTAACTAAACAAGACATAGCCCTAGCAGCTACCCTCATCTCCCTTCTCTCTCTGTTAAGCCTGTTCTTCTACCTCCGCTTAGCGTACTGCACAGCAATCACACTCCCCCCACACACTACAAATCACATAAAACAATGACGTACTAACAAGCCGACTAACGTCACAATCGCTATCCTGACCACCATTACCGTCATACTCCTCCCCATTGCCCCTATGATCCTCACCATTGTCTAA
Ariz_7                  ATGAATCCCCAAGCAGCCCTAATTTTCATCGCCAGCCTTATACTAGGGACAACCATCACTATCTCAAGCAACCATTGAATTATAGCCTGAACTGGCCTAGAAATTAATACACTCGCCATTCTCCCACTGATCTCAAAGTCTCACCACCCACGAGCCATCGAAGCCGCTACTAAGTACTTCTTAACCCAAGCAGCCGCTTCTGCCCTAGTCCTATTCTCTAGCATAACTAACGCATGATACACCGGGCAGTGAGATATCACTCAACTAACTCACCCCACATCCTGCCTAATCCTCACTTCAGCAATCGCAATAAAACTAGGACTGGTTCCATTCCACTTCTGATTCCCAGAAGTACTTCAAGGCTCTCCTCTTACTACCGGTCTTATCCTATCTACCATTATAAAACTCCCCCCAATCACACTACTTTACATAACTTCACCCTCACTTAATCCAGCCCTCTTAACTACCTTAGCTATCCTCTCAACAGCCTTGGGCGGATGAATGGGCCTTAACCAGACACAAATCCGAAAAATCCTAGCATTCTCTTCTATCTCCCACCTAGGCTGAATGGCAATCATCATCGTCTACAACCCCAAACTTACCCTGCTCAACTTCTACCTTTACGCTGTAATAACTGCAACCATCTTCCTCACTCTAAACACAACCAAAGTACTCAAACTATCTACCCTAATGACTGCATGAACTAAAGCTCCATCCCTAAACACAATGCTACTCCTAGCCCTACTCTCTCTTGCAGGACTCCCTCCCCTAACAGGATTCCTACCTAAATGACTTATTATTCAAGAGCTAACTAAACAAGACATAGCCCTAGCAGCTACCCTCATCTCCCTTCTCTCTCTGTTAAGCCTGTTCTTCTACCTCCGCTTAGCGTACTGCACAGCAATCACACTCCCCCCACACACTACAAATCACATAAAACAATGACGTACTAACAAGCCGACTAACGTCACAATCGCTATCCTGACCACCATTACCGTCATACTCCTCCCCATTGCCCCTATGATCCTCACCATTGTCTAA
Ariz_8                  ATGAATCCCCAAGCAGCCCTAATTTTCATCGCCAGCCTTATACTAGGGACAACCATCACTATCTCAAGCAACCATTGAATTATAGCCTGAACTGGCCTAGAAATTAATACACTCGCCATTCTCCCACTGATCTCAAAGTCTCACCACCCACGAGCCATCGAAGCCGCTACTAAGTACTTCTTAACCCAAGCAGCCGCTTCTGCCCTAGTCCTATTCTCTAGCATAACTAACGCATGATACACCGGGCAGTGAGATATCACTCAACTAACTCACCCCACATCCTGCCTAATCCTCACTTCAGCAATCGCAATAAAACTAGGACTGGTTCCATTCCACTTCTGATTCCCAGAAGTACTTCAAGGCTCTCCTCTTACTACCGGTCTTATCCTATCTACCATTATAAAACTCCCCCCAATCACACTACTTTACATAACTTCACCCTCACTTAATCCAGCCCTCTTAACTACCTTAGCTATCCTCTCAACAGCCTTGGGCGGATGAATGGGCCTTAACCAGACACAAATCCGAAAAATCCTAGCATTCTCTTCTATCTCCCACCTAGGCTGAATGGCAATCATCATCGTCTACAACCCCAAACTTACCCTGCTCAACTTCTACCTTTACGCTGTAATAACTGCAACCATCTTCCTCACTCTAAACACAACCAAAGTACTCAAACTATCTACCCTAATGACTGCATGAACTAAAGCTCCATCCCTAAACACAATGCTACTCCTAGCCCTACTCTCTCTTGCAGGACTCCCTCCCCTAACAGGATTCCTACCTAAATGACTTATTATTCAAGAGCTAACTAAACAAGACATAGCCCTAGCAGCTACCCTCATCTCCCTTCTCTCTCTGTTAAGCCTGTTCTTCTACCTCCGCTTAGCGTACTGCACAGCAATCACACTCCCCCCACACACTACAAATCACATAAAACAATGACGTACTAACAAGCCGACTAACGTCACAATCGCTATCCTGACCACCATTACCGTCATACTCCTCCCCATTGCCCCTATGATCCTCACCATTGTCTAA
Ariz_9                  ATGAATCCCCAAGCAGCCCTAATTTTCATCGCCAGCCTTATACTAGGGACAACCATCACTATCTCAAGCAACCATTGAATTATAGCCTGAACTGGCCTAGAAATTAATACACTCGCCATTCTCCCACTGATCTCAAAGTCTCACCACCCACGAGCCATCGAAGCCGCTACTAAGTACTTCTTAACCCAAGCAGCCGCTTCTGCCCTAGTCCTATTCTCTAGCATAACTAACGCATGATACACCGGACAGTGAGATATCACTCAACTAACTCACCCCACATCCTGCCTAATCCTCACTTCAGCAATCGCAATAAAACTAGGACTGGTTCCATTCCACTTCTGATTCCCAGAAGTACTTCAAGGCTCTCCTCTTACTACCGGTCTTATCCTATCTACCATTATAAAACTCCCCCCAATCACACTACTTTACATAACTTCACCCTCACTTAATCCAGCCCTCTTAACTACCTTAGCTATCCTCTCAACAGCCTTGGGCGGATGAATGGGCCTTAACCAGACACAAATCCGAAAAATCCTAGCATTCTCTTCTATCTCCCACCTAGGCTGAATGGCAATCATCATCGTCTACAACCCCAAACTTACCCTGCTCAACTTCTACCTTTACGCTGTAATAACTGCAACCATCTTCCTCACTCTAAACACAACCAAAGTACTCAAACTATCTACCCTAATGACTGCATGAACTAAAGCTCCATCCCTAAACACAATGCTACTCCTAGCCCTACTCTCTCTTGCAGGACTCCCTCCCCTAACAGGATTCCTACCTAAATGACTTATTATTCAAGAGCTAACTAAACAAGACATAGCCCTAGCAGCTACCCTCATCTCCCTTCTCTCTCTGTTAAGCCTGTTCTTCTACCTCCGCTTAGCGTACTGCACAGCAATCACACTCCCCCCACACACTACAAATCACATAAAACAATGACGTACTAACAAGCCGACTAACGTCACAATCGCTATCCTGACCACCATTACCGTCATACTCCTCCCCATTGCCCCTATGATCCTCACCATTGTCTAA
Tiburon_1               ATGAATCCCCAAGCAGCCCTAATTTTCATCGCCAGCCTTATACTAGGGACAACCATCACTATCTCAAGCAACCATTGAATTATAGCCTGAACTGGCCTAGAAATTAATACACTCGCCATTCTCCCACTGATCTCAAAGTCTCACCACCCACGAGCCATCGAAGCCGCTACTAAGTACTTCTTAACCCAAGCAGCCGCTTCTGCCCTAGTCCTATTCTCTAGCATAACTAACGCATGATACACCGGGCAGTGAGATATCACTCAACTAACTCACCCCACATCCTGCCTAATCCTCACTTCAGCAATCGCAATAAAACTAGGACTGGTTCCATTCCACTTCTGATTCCCAGAAGTACTTCAAGGCTCTCCTCTTACTACCGGTCTTATCCTATCTACCATTATAAAACTCCCCCCAATCACACTACTTTACATAACTTCGCCCTCACTTAATCCAACCCTCTTAACTACCCTAGCTATCCTCTCAACAGCCTTGGGCGGATGAATGGGCCTTAACCAGACACAAATCCGAAAAATCCTAGCATTCTCTTCTATCTCCCACCTAGGCTGAATGGCAATCATCATCGTCTACAACCCCAAACTTACCCTGCTCAACTTCTACCTTTACGCTGTAATAACTGCAACCATCTTCCTCACTCTAAACACAACCAAAGTACTCAAACTATCTACCCTAATGACTGCATGAACTAAAGCTCCATCCCTAAACACAATGCTACTCCTAGCCCTACTCTCTCTTGCAGGACTCCCTCCCCTAACAGGATTCCTACCTAAATGACTTATTATTCAAGAGCTAACTAAACAAGACATAGCCCTAGCAGCTACCCTCATCTCCCTTCTCTCTCTGTTAAGCCTGTTCTTCTACCTCCGCTTAGCGTACTGCACAGCAATCACACTCCCCCCACACACTACAAATCACATAAAACAATGACGTACTAACAAGCCGACTAACGTCACAATCGCTATCCTGACCACCATTACCGTCATACTCCTCCCCATTGCCCCTATGATCCTCACCATTGTCTAA
Tiburon_2               ATGAATCCCCAAGCAGCCCTAATTTTCATCGCCAGCCTTATACTAGGGACAACCATCACTATCTCAAGCAACCATTGAATTATAGCCTGAACTGGCCTAGAAATTAATACACTCGCCATTCTCCCACTGATCTCAAAGTCTCACCACCCACGAGCCATCGAAGCCGCTACTAAGTACTTCTTAACCCAAGCAGCCGCTTCTGCCCTAGTCCTATTCTCTAGCATAACTAACGCATGATACACCGGGCAGTGAGATATCACTCAACTAACTCACCCCACATCCTGCCTAATCCTCACTTCAGCAATCGCAATAAAACTAGGACTGGTTCCATTCCACTTCTGATTCCCAGAAGTACTTCAAGGCTCTCCTCTTACTACCGGTCTTATCCTATCTACCATTATAAAACTCCCCCCAATCACACTACTTTACATAACTTCGCCCTCACTTAATCCAACCCTCTTAACTACCCTAGCTATCCTCTCAACAGCCTTGGGCGGATGAATGGGCCTTAACCAGACACAAATCCGAAAAATCCTAGCATTCTCTTCTATCTCCCACCTAGGCTGAATGGCAATCATCATCGTCTACAACCCCAAACTTACCCTGCTCAACTTCTACCTTTACGCTGTAATAACTGCAACCATCTTCCTCACTCTAAACACAACCAAAGTACTCAAACTATCTACCCTAATGACTGCATGAACTAAAGCTCCATCCCTAAACACAATGCTACTCCTAGCCCTACTCTCTCTTGCAGGACTCCCTCCCCTAACAGGATTCCTACCTAAATGACTTATTATTCAAGAGCTAACTAAACAAGACATAGCCCTAGCAGCTACCCTCATCTCCCTTCTCTCTCTGTTAAGCCTGTTCTTCTACCTCCGCTTAGCGTACTGCACAGCAATCACACTCCCCCCACACACTACAAATCACATAAAACAATGACGTACTAACAAGCCGACTAACGTCACAATCGCTATCCTGACCACCATTACCGTCATACTCCTCCCCATTGCCCCTATGATCCTCACCATTGTCTAA
Tiburon_3               ATGAATCCCCAAGCAGCCCTAATTTTCGTCGCCAGCCTTATACTAGGGACAACCATCACTATCTCAAGCAACCATTGAATTATGGCCTGAACTGGCCTAGAAATTAATACACTCGCCATTCTCCCACTGATCTCAAAGTCTCACCACCCACGAGCCATCGAAGCCGCTACTAAGTACTTCTTAACCCAAGCAGCCGCTTCTGCCCTAGTCCTATTCTCTAGCATAACTAACGCATGATACACCGGGCAGTGAGATATCACTCAACTAACTCACCCCACATCCTGCCTAATCCTCACTTCAGCAATCGCAATAAAACTAGGACTGGTTCCATTCCACTTCTGATTCCCAGAAGTACTTCAAGGCTCTCCTCTTACTACCGGTCTTATCCTATCTACCATTATAAAACTCCCCCCAATCACACTACTTTACATAACTTCGCCCTCACTTAATCCAGCCCTCTTAACTACCTTAGCTATCCTCTCAACAGCCCTGGGCGGATGAATGGGCCTTAACCAGACACAAATCCGAAAAATCCTAGCATTCTCTTCTATCTCCCACCTAGGCTGAATGGCAATCATCATCGTCTACAACCCCAAACTTACCCTGCTCAACTTCTACCTTTACGCTGTAATAACTGCAACCATCTTCCTCACTCTAAACACAACCAAAGTACTCAAACTATCTACCCTAATGACTGCATGAACTAAAGCTCCATCCCTAAACACAATGCTACTCCTAGCCCTACTCTCTCTTGCAGGACTCCCTCCCCTAACAGGATTCCTACCTAAATGACTTATTATTCAAGAGCTAACTAAACAAGACATAGCCCTAGCAGCTACCCTCATCTCCCTTCTCTCTCTGTTAAGCCTGTTCTTCTACCTCCGCTTAGCGTACTGCACAGCAATCACACTCCCCCCACACACTACAAATCACATAAAACAATGACGTACTAACAAGCCGACTAACGTCACAATCGCTATCCTGACCACCATTACCGTCATACTCCTCCCCATTGCCCCTATGATCCTCACCATTGTCTAA
Tiburon_4               ATGAATCCCCAAGCAGCCCTAATTTTCGTCGCCAGCCTTATACTAGGGACAACCATCACCATCTCAAGCAACCATTGAATTATGGCCTGAACTGGCCTAGAAATTAATACACTCGCCATTCTCCCACTGATCTCAAAGTCTCACCACCCACGAGCCATCGAAGCCGCTACTAAGTACTTCTTAACCCAAGCAGCCGCTTCTGCCCTAGTCCTATTCTCTAGCATAACTAACGCATGATACACCGGGCAGTGAGATATCACTCAACTAACTCACCCCACATCCTGCCTAATCCTCACTTCAGCAATCGCAATAAAACTAGGACTGGTTCCATTCCACTTCTGATTCCCAGAAGTACTTCAAGGCTCTCCTCTTACTACCGGTCTTATCCTATCTACCATTATAAAACTCCCCCCAATCACACTACTTTACATAACTTCGCCCTCACTTAATCCAGCCCTCTTAACTACCTTAGCTATCCTCTCAACAGCCCTGGGCGGATGAATGGGCCTTAACCAGACACAAATCCGAAAAATCCTAGCATTCTCTTCTATCTCCCACCTAGGCTGAATGGCAATCATCATCGTCTACAACCCCAAACTTACCCTGCTCAACTTCTACCTTTACGCTGTAATAACTGCAACCATCTTCCTCACTCTAAACACAACCAAAGTACTCAAACTATCTACCCTAATGACTGCATGAACTAAAGCTCCATCCCTAAACACAATGCTACTCCTAGCCCTACTCTCTCTTGCAGGACTCCCTCCCCTAACAGGATTCCTACCTAAATGACTTATTATTCAAGAGCTAACTAAACAAGACATAGCCCTAGCAGCTACCCTCATCTCCCTTCTCTCTCTGTTAAGCCTGTTCTTCTACCTCCGCTTAGCGTACTGCACAGCAATCACACTCCCCCCACACACTACAAATCACATAAAACAATGACGTACTAACAAGCCGACTAACGTCACAATCGCTATCCTGACCACCATTACCGTCATACTCCTCCCCATTGCCCCTATGATCCTCACCATTGTCTAA
Baja_1                  ATGAATCCCCAAGCAGCCCTAATTTTCATCGCCAGCCTTATACTAGGGACAACCATCACTATCTCAAGCAACCATTGAATTATAGCCTGAACTGGCCTAGAAATTAATACACTCGCCATTCTCCCACTGATCTCAAAGTCTCACCACCCACGAGCCATCGAAGCCGCTACTAAGTACTTCTTAACCCAAGCAGCCGCTTCTGCCCTAGTCCTATTCTCTAGCATAACTAACGCATGATACACCGGACAGTGAGATATCACTCAACTAACTCACCCCACATCCTGCCTAATCCTCACTTCAGCAATCGCAATAAAACTAGGACTGGTTCCATTCCACTTCTGATTCCCAGAAGTACTTCAAGGCTCTCCTCTTACTACCGGTCTTATCCTATCTACCATTATAAAACTCCCCCCAATCACACTACTTTACATAACTTCACCCTCACTTAATCCAGCCCTCTTAACTACCTTAGCTATCCTCTCAACAGCCTTGGGCGGATGAATGGGCCTTAACCAGACACAAATCCGAAAAATCCTAGCATTCTCTTCTATCTCCCACCTAGGCTGAATGGCAATCATCATCGTCTACAACCCCAAACTTACCCTGCTCAACTTCTACCTTTACGCTGTAATAACTGCAACCATCTTCCTCACTCTAAACACAACCAAAGTACTCAAACTATCTACCCTAATGACTGCATGAACTAAAGCTCCATCCCTAAACACAATGCTACTCCTAGCCCTACTCTCTCTTGCAGGACTCCCTCCCCTAACAGGATTCCTACCTAAATGACTTATTATTCAAGAGCTAACTAAACAAGACATAGCCCTAGCAGCTACCCTCATCTCCCTTCTCTCTCTGTTAAGCCTGTTCTTCTACCTCCGCTTAGCGTACTGCACAGCAATCACACTCCCCCCACACACTACAAATCACATAAAACAATGACGTACTAACAAGCCGACTAACGTCACAATCGCTATCCTGACCACCATTACCGTCATACTCCTCCCCATTGCCCCTATGATCCTCACCATTGTCTAA
Baja_2                  ATGAATCCCCAAGCAGCCCTAATTTTCATCGCCAGCCTTATACTAGGGACAACCATCACTATCTCAAGCAACCATTGAATTATAGCCTGAACTGGCCTAGAAATTAATACACTCGCCATTCTCCCACTGATCTCAAAGTCTCACCACCCACGAGCCATCGAAGCCGCTACTAAGTACTTCTTAACCCAAGCAGCCGCTTCTGCCCTAGTCCTATTCTCTAGCATAACTAACGCATGATACACCGGGCAGTGAGATATCACTCAACTAACTCACCCCACATCCTGCCTAATCCTCACTTCAGCAATCGCAATAAAACTAGGACTGGTTCCATTCCACTTCTGATTCCCAGAAGTACTTCAAGGCTCTCCTCTTACTACCGGTCTTATCCTATCTACCATTATAAAACTCCCCCCAATCACACTACTTTACATAACTTCGCCCTCACTTAATCCAGCCCTCTTAACTACCTTAGCTATCCTCTCAACAGCCTTGGGCGGATGAATGGGCCTTAACCAGACACAAATCCGAAAAATCCTAGCATTCTCTTCTATCTCCCACCTAGGCTGAATGGCAATCATCATCGTCTACAACCCCAAACTTACCCTGCTCAACTTCTACCTTTACGCTGTAATAACTGCAACCATCTTCCTCACTCTAAACACAACCAAAGTACTCAAACTATCTACCCTAATGACTGCATGAACTAAAGCTCCATCCCTAAACACAATGCTACTCCTAGCCCTACTCTCTCTTGCAGGACTCCCTCCCCTAACAGGATTCCTACCTAAATGACTTATTATTCAAGAGCTAACTAAACAAGACATAGCCCTAGCAGCTACCCTCATCTCCCTTCTCTCTCTGTTAAGCCTGTTCTTCTACCTCCGCTTAGCGTACTGCACAGCAATCACACTCCCCCCACACACTACAAATCACATAAAACAATGACGTACTAACAAGCCGACTAACGTCACAATCGCTATCCTGACCACCATTACCGTCATACTCCTCCCCATTGCCCCTATGATCCTCACCATTGTCTAA
Baja_3                  ATGAATCCCCAAGCAGCCCTAATTTTCATCGCCAGCCTTATACTAGGGACAACCATCACTATCTCAAGCAACCATTGAATTATAGCCTGAACTGGCCTAGAAATTAATACACTCGCCATTCTCCCACTGATCTCAAAGTCTCACCACCCACGAGCCATCGAAGCCGCTACTAAGTACTTCTTAACCCAAGCAGCCGCTTCTGCCCTAGTCCTATTCTCTAGCATAACTAACGCATGATACACCGGGCAGTGAGATATCACTCAACTAACTCACCCCACATCCTGCCTAATCCTCACTTCAGCAATCGCAATAAAACTAGGACTGGTTCCATTCCACTTCTGATTCCCAGAAGTACTTCAAGGCTCTCCTCTTACTACCGGTCTTATCCTATCTACCATTATAAAACTCCCCCCAATCACACTACTTTACATAACTTCGCCCTCACTTAATCCAGCCCTCTTAACTACCTTAGCTATCCTCTCAACAGCCTTGGGCGGATGAATGGGCCTTAACCAGACACAAATCCGAAAAATCCTAGCATTCTCTTCTATCTCCCACCTAGGCTGAATGGCAATCATCATCGTCTACAACCCCAAACTTACCCTGCTCAACTTCTACCTTTACGCTGTAATAACTGCAACCATCTTCCTCACTCTAAACACAACCAAAGTACTCAAACTATCTACCCTAATGACTGCATGAACTAAAGCTCCATCCCTAAACACAATGCTACTCCTAGCCCTACTCTCTCTTGCAGGACTCCCTCCCCTAACAGGATTCCTACCTAAATGACTTATTATTCAAGAGCTAACTAAACAAGACATAGCCCTAGCAGCTACCCTCATCTCCCTTCTCTCTCTGTTAAGCCTGTTCTTCTACCTCCGCTTAGCGTACTGCACAGCAATCACACTCCCCCCACACACTACAAATCACATAAAACAATGACGTACTAACAAGCCGACTAACGTCACAATCGCTATCCTGACCACCATTACCGTCATACTCCTCCCCATTGCCCCTATGATCCTCACCATTGTCTAA
Baja_5                  ATGAATCCCCAAGCAGCCCTAATTTTCATCGCCAGCCTTATACTAGGGACAACCATCACTATCTCAAGCAACCATTGAATTATAGCCTGAACTGGCCTAGAAATTAATACACTCGCCATTCTCCCACTGATCTCAAAGTCTCACCACCCACGAGCCATCGAAGCCGCTACTAAGTACTTCTTAACCCAAGCAGCCGCTTCTGCCCTAGTCCTATTCTCTAGCATAACTAACGCATGATACACCGGGCAGTGAGATATCACTCAACTAACTCACCCCACATCCTGCCTAATCCTCACTTCAGCAATCGCAATAAAACTAGGACTGGTTCCATTCCACTTCTGATTCCCAGAAGTACTTCAAGGCTCTCCTCTTACTACCGGTCTTATCCTATCTACCATTATAAAACTCCCCCCCATCACACTACTTTACATAACTTCGCCCTCACTTAATCCAGCCCTCTTAACTACCTTAGCTATCCTCTCAACAGCCTTGGGCGGATGAATGGGCCTTAACCAGACACAAATCCGAAAAATCCTAGCATTCTCTTCTATCTCCCACCTAGGCTGAATGGCAATCATCATCGTCTACAACCCCAAACTTACCCTGCTCAACTTCTACCTTTACGCTGTAATAACTGCAACCATCTTCCTCACTCTAAACACAACCAAAGTACTCAAACTATCTACCCTAATGACTGCATGAACTAAAGCTCCATCCCTAAACACAATGCTACTCCTAGCCCTACTCTCTCTCGCAGGACTCCCTCCCCTAACAGGATTCCTACCTAAATGACTTATTATTCAAGAGCTAACTAAACAAGACATAGCCCTAGCAGCTACCCTCATCTCCCTTCTCTCTCTGTTAAGCCTGTTCTTCTACCTCCGCTTAGCGTACTGCACAGCAATCACACTCCCCCCACACACTACAAATCACATAAAACAATGACGTACTAACAAGCCGACTAACGTCACAATCGCTATCCTGACCACCATTACCGTCATACTCCTCCCCATTGCCCCTATGATCCTCACCATTGTCTAA
Baja_4                  ATGAATCCCCAAGCAGCCCTAATTTTCATCGCCAGCCTTATACTAGGGACAACCATCACTATCTCAAGCAACCATTGAATTATAGCCTGAACTGGCCTAGAAATTAATACACTCGCCATTCTCCCACTGATCTCAAAGTCTCACCACCCACGAGCCATCGAAGCCGCTACTAAGTACTTCTTAACCCAAGCAGCCGCTTCTGCCCTAGTCCTATTCTCTAGCATAACTAACGCATGATACACCGGGCAGTGAGATATCACTCAACTAACTCACCCCACATCCTGCCTAATCCTCACTTCAGCAATCGCAATAAAACTAGGACTGGTTCCATTCCACTTCTGATTCCCAGAAGTACTTCAAGGCTCTCCTCTTACTACCGGTCTTATCCTATCTACCATTATAAAACTCCCCCCAATCACACTACTTTACATAACTTCGCCCTCACTTAATCCAGCCCTCTTAACTACCTTAGCTATCCTCTCAACAGCCTTGGGCGGATGAATGGGCCTTAACCAGACACAAATCCGAAAAATCCTAGCATTCTCTTCTATCTCCCACCTAGGCTGAATGGCAATCATCATCGTCTACAACCCCAAACTTACCCTGCTCAACTTCTACCTTTACGCTGTAATAACTGCAACCATCTTCCTCACTCTAAACACAACCAAAGTACTCAAACTATCTACCCTAATGACTGCATGAACTAAAGCTCCATCCCTAAACACAATGCTACTCCTAGCCCTACTCTCTCTTGCAGGACTCCCTCCCCTAACAGGATTCCTACCTAAATGACTTATTATTCAAGAGCTAACTAAACAAGACATAGCCCTAGCAGCTACCCTCATCTCCCTTCTCTCTCTGTTAAGCCTGTTCTTCTACCTCCGCTTAGCGTACTGCACAGCAATCACACTCCCCCCACACACTACAAATCACATAAAACAATGACGTACTAACAAGCCGACTAACGTCACAATCGCTATCCTGACCACCATTACCGTCATACTCCTCCCCATTGCCCCTATGATCCTCACCATTGTCTAA
Baja_6                  ATGAATCCCCAAGCAGCCCTAATTTTCATCGCCAGCCTTATACTAGGGACAACCATCACTATCTCAAGCAACCATTGAATTATAGCCTGAACTGGCCTAGAAATTAATACACTCGCCATTCTCCCACTGATCTCAAAGTCTCACCACCCACGAGCCATCGAAGCCGCTACTAAGTACTTCTTAACCCAAGCAGCCGCTTCTGCCCTAGTCCTATTCTCTAGCATAACTAACGCATGATACACCGGGCAGTGAGATATCACTCAACTAACTCACCCCACATCCTGCCTAATCCTCACTTCAGCAATCGCAATAAAACTAGGACTGGTTCCATTCCACTTCTGATTCCCAGAAGTACTTCAAGGCTCTCCTCTTACTACCGGTCTTATCCTATCTACCATTATAAAACTCCCCCCAATCACACTACTTTACATAACTTCACCCTCACTTAATCCAGCCCTCTTAACTACCTTAGCTATCCTCTCAACAGCCTTGGGCGGATGAATGGGCCTTAACCAGACACAAATCCGAAAAATCCTAGCATTCTCTTCTATCTCCCACCTAGGCTGAATGGCAATCATCATCGTCTACAACCCCAAACTTACCCTGCTCAACTTCTACCTTTACGCTGTAATAACTGCAACCATCTTCCTCACTCTAAACACAACCAAAGTACTCAAACTATCTACCCTAATGACTGCATGAACTAAAGCTCCATCCCTAAACACAATGCTACTCCTAGCCCTACTCTCTCTTGCAGGACTCCCTCCCCTAACAGGATTCCTACCTAAATGACTTATTATTCAAGAGCTAACTAAACAAGACATAGCCCTAGCAGCTACCCTCATCTCCCTTCTCTCTCTGTTAAGCCTGTTCTTCTACCTCCGCTTAGCGTACTGCACAGCAATCACACTCCCCCCACACACTACAAATCACATAAAACAATGACGTACTAACAAGCCGACTAACGTCACAATCGCTATCCTGACCACCATTACCGTCATACTCCTCCCCATTGCCCCTATGATCCTCACCATTGTCTAA
Baja_7                  ATGAATCCCCAAGCAGCCCTAATTTTCATCGCCAGCCTTATACTAGGGACAACCATCACTATCTCAAGCAACCATTGAATTATGGCCTGAACTGGCCTAGAAATTAATACACTCGCCATTCTCCCACTGATCTCAAAGTCTCACCACCCACGAGCCATCGAAGCCGCTACTAAGTACTTCTTAACCCAAGCAGCCGCTTCTGCCCTAGTCCTATTCTCTAGCATAACTAACGCATGATACACCGGGCAGTGAGATATCACTCAACTAACTCACCCCACATCCTGCCTAATCCTCACTTCAGCAATCGCAATAAAACTAGGACTGGTTCCATTCCACTTCTGATTCCCAGAAGTACTTCAAGGCTCTCCTCTTACTACCGGTCTTATCCTATCTACCATTATAAAACTCCCCCCAATCACACTACTTTACATAACTTCGCCCTCACTTAATCCAGCCCTCTTAACTACCTTAGCTATCCTCTCAACAGCCTTGGGCGGATGAATGGGCCTTAACCAGACACAAATCCGAAAAATCCTAGCATTCTCTTCTATCTCCCACCTAGGCTGAATGGCAATCATCATCGTCTACAACCCCAAACTTACCCTGCTCAACTTCTACCTTTACGCTGTAATAACTGCAACCATCTTCCTCACTCTAAACACAACCAAAGTACTCAAACTATCTACCCTAATGACTGCATGAACTAAAGCTCCATCCCTAAACACAATGCTACTCCTAGCCCTACTCTCTCTTGCAGGACTCCCTCCCCTAACAGGATTCCTACCTAAATGACTTATTATTCAAGAGCTAACTAAACAAGACATAGCCCTAGCAGCTACCCTCATCTCCCTTCTCTCTCTGTTAAGCCTGTTCTTCTACCTCCGCTTAGCGTACTGCACAGCAATCACACTCCCCCCACACACTACAAATCACATAAAACAATGACGTACTAACAAGCCGACTAACGTCACAATCGCTATCCTGACCACCATTACCGTCATACTCCTCCCCATTGCCCCTATGATCCTCACCATTGTCTAA
Baja_8                  ATGAATCCCCAAGCAGCCCTAATTTTCATCGCCAGCCTTATACTAGGGACAACCATCACTATCTCAAGCAACCATTGAATTATAGCCTGAACTGGCCTAGAAATTAATACACTCGCCATTCTCCCACTGATCTCAAAGTCTCACCACCCACGAGCCATCGAAGCCGCTACTAAGTACTTCTTAACCCAAGCAGCCGCTTCTGCCCTAGTCCTATTCTCTAGCATAACTAACGCATGATACACCGGGCAGTGAGATATCACTCAACTAACTCACCCCACATCCTGCCTAATCCTCACTTCAGCAATCGCAATAAAACTAGGACTGGTTCCATTCCACTTCTGATTCCCAGAAGTACTTCAAGGCTCTCCTCTTACTACCGGTCTTATCCTATCTACCATCATAAAACTCCCCCCAATCACACTACTTTACATAACTTCACCCTCACTTAATCCAGCCCTCTTAACTACCTTAGCTATCCTCTCAACAGCCTTGGGCGGATGAATGGGCCTTAACCAGACACAAATCCGAAAAATCCTAGCATTCTCTTCTATCTCCCACCTAGGCTGAATGGCAATCATCATCGTCTACAACCCCAAACTTACCCTGCTCAACTTCTACCTTTACGCTGTAATAACTGCAACCATCTTCCTCACTCTAAACACAACCAAAGTACTCAAACTATCTACCCTAATGACTGCATGAACTAAAGCTCCATCCCTAAACACAATGCTACTCCTAGCCCTACTCTCTCTTGCAGGACTCCCTCCCCTAACAGGATTCCTACCTAAATGACTTATTATTCAAGAGCTAACTAAACAAGACATAGCCCTAGCAGCTACCCTCATCTCCCTTCTCTCTCTGTTAAGCCTGTTCTTCTACCTCCGCTTAGCGTACTGCACAGCAATCACACTCCCCCCACACACTACAAATCACATAAAACAATGACGTACTAACAAGCCGACTAACGTCACAATCGCTATCCTGACCACCATTACCGTCATACTCCTCCCCATTGCCCCTATGATCCTCACCATTGTCTAA
Baja_9                  ATGAATCCCCAAGCAGCCCTAATTTTCATCGCCAGCCTTATACTAGGGACAACCATCACTATCTCAAGCAACCATTGAATTATAGCCTGAACTGGCCTAGAAATTAATACACTCGCCATTCTCCCACTGATCTCAAAGTCTCACCACCCACGAGCCATCGAAGCCGCTACTAAGTACTTCTTAACCCAAGCAGCCGCTTCTGCCCTAGTCCTATTCTCTAGCATAACTAACGCATGATACACCGGGCAGTGAGATATCACTCAACTAACTCACCCCACATCCTGCCTAATCCTCACTTCAGCAATCGCAATAAAACTAGGACTGGTTCCATTCCACTTCTGATTCCCAGAAGTACTTCAAGGCTCTCCTCTCACTACCGGTCTTATCCTATCTACCATTATAAAACTCCCCCCAATCACACTACTTTACATAACTTCGCCCTCACTTAATCCAGCCCTCTTAACTACCTTAGCTATCCTCTCAACAGCCTTGGGCGGATGAATGGGCCTTAACCAGACACAAATCCGAAAAATCCTAGCATTCTCTTCTATCTCCCACCTAGGCTGAATGGCAATCATCATCGTCTACAACCCCAAACTTACCCTGCTCAACTTCTACCTTTACGCTGTAATAACTGCAACCATCTTCCTCACTCTAAACACAACCAAAGTACTCAAACTATCTACCCTAATGACTGCATGAACTAAAGCTCCATCCCTAAACACAATGCTACTCCTAGCCCTACTCTCTCTTGCAGGACTCCCTCCCCTAACAGGATTCCTACCTAAATGACTTATTATTCAAGAGCTAACTAAACAAGACATAGCCCTAGCAGCTACCCTCATCTCCCTTCTCTCTCTGTTAAGCCTGTTCTTCTACCTCCGCTTAGCGTACTGCACAGCAATCACACTCCCCCCACACACTACAAATCACATAAAACAATGACGTACTAACAAGCCGACTAACGTCACAATCGCTATCCTGACCACCATTACCGTCATACTCCTCCCCATTGCCCCTATGATCCTCACCATTGTCTAA
Baja_11                 ATGAATCCCCAAGCAGCCCTAATTTTCATCGCCAGCCTTATACTAGGGACAACCATCACTATCTCAAGCAACCATTGAATTATAGCCTGAACTGGCCTAGAAATTAATACACTCGCCATTCTCCCACTGATCTCAAAGTCTCACCACCCACGAGCCATCGAAGCCGCTACTAAGTACTTCTTAACCCAAGCAGCCGCTTCTGCCCTAGTCCTATTCTCTAGCATAACTAACGCATGATACACCGGGCAGTGAGATATCACTCAACTAACTCACCCCACATCCTGCCTAATCCTCACTTCAGCAATCGCAATAAAACTAGGACTGGTTCCATTCCACTTCTGATTCCCAGAAGTACTTCAAGGCTCTCCTCTTACTACCGGTCTTATCCTATCTACCATTATAAAACTCCCCCCAATCACACTACTTTACATAACTTCGCCCTCACTTAATCCAGCCCTCTTAACTACCTTAGCTATCCTCTCAACAGCCTTGGGCGGATGAATGGGCCTTAACCAGACACAAATCCGAAAAATCCTAGCATTCTCTTCTATCTCCCACCTAGGCTGAATGGCAATCATCATCGTCTACAACCCCAAACTTACCCTGCTCAACTTCTACCTTTACGCTGTAATAACTGCAACCATCTTCCTCACTCTAAACACAACCAAAGTACTCAAACTATCTACCCTAATGACTGCATGAACTAAAGCTCCATCCCTAAACACAATGCTACTCCTAGCCCTACTCTCTCTTGCAGGACTCCCTCCCCTAACAGGATTCCTACCTAAATGACTTATTATTCAAGAGCTAACTAAACAAGACATAGCCCTAGCAGCTACCCTCATCTCCCTTCTCTCTCTGTTAAGCCTGTTCTTCTACCTCCGCTTAGCGTACTGCACAGCAATCACACTCCCCCCACACACTACAAATCACATAAAACAATGACGTACTAACAAGCCGACTAACGTCACAATCGCTATCCTGACCACCATTACCGTCATACTCCTCCCCATTGCCCCTATGATCCTCACCATTGTCTAA
Baja_12                 ATGAATCCCCAAGCAGCCCTAATTTTCATCGCCAGCCTTATACTAGGGACAACCATCACTATCTCAAGCAACCATTGAATTATAGCCTGAACTGGCCTAGAAATTAATACACTCGCCATTCTCCCACTGATCTCAAAGTCTCACCACCCACGAGCCATCGAAGCCGCTACTAAGTACTTCTTAACCCAAGCAGCCGCTTCTGCCCTAGTCCTATTCTCTAGCATAACTAACGCATGATACACCGGGCAGTGAGATATCACTCAACTAACTCACCCCACATCCTGCCTAATCCTCACTTCAGCAATCGCAATAAAACTAGGACTGGTTCCATTCCACTTCTGATTCCCAGAAGTACTTCAAGGCTCTCCTCTTACTACCGGTCTTATCCTATCTACCATTATAAAACTCCCCCCAATCACACTACTTTACATAACTTCACCCTCACTTAATCCAGCCCTCTTAACTACCTTAGCTATCCTCTCAACAGCCTTGGGCGGATGAATGGGCCTTAACCAGACACAAATCCGAAAAATCCTAGCATTCTCTTCTATCTCCCACCTAGGCTGAATGGCAATCATCATCGTCTACAACCCCAAACTTACCCTACTCAACTTCTACCTTTACGCTGTAATAACTGCAACCATCTTCCTCACTCTAAACACAACCAAAGTACTCAAACTATCTACCCTAATGACTGCATGAACTAAAGCTCCATCCCTAAACACAATGCTACTCCTAGCCCTACTCTCTCTTGCAGGACTCCCTCCCCTAACAGGATTCCTACCTAAATGACTTATTATTCAAGAGCTAACTAAACAAGACATAGCCCTAGCAGCTACCCTCATCTCCCTTCTCTCTCTGTTAAGCCTGTTCTTCTACCTCCGCTTAGCGTACTGCACAGCAATCACACTCCCCCCACACACTACAAATCACATAAAACAATGACGTACTAACAAGCCGACTAACGTCACAATCGCTATCCTGACCACCATTACCGTCATACTCCTCCCCATTGCCCCTATGATCCTCACCATTGTCTAA
San_Cat_1               ATGAATCCCCAAGCAGCCCTAATTTTCATCGCCAGCCTTATACTAGGGACAACCATCACTATCTCAAGCAACCATTGAATTATAGCCTGAACTGGCCTAGAAATTAATACACTCGCCATTCTCCCACTGATCTCAAAGTCTCACCACCCACGAGCCATCGAAGCCGCTACTAAGTACTTCTTAACCCAAGCAGCCGCTTCTGCCCTAGTCCTATTCTCTAGCATAACTAACGCATGATACACCGGGCAGTGAGATATCACTCAACTAACTCACCCCACATCCTGCCTAATCCTCACTTCAGCAATCGCAATAAAACTAGGACTGGTTCCATTCCACTTCTGATTCCCAGAAGTACTTCAAGGCTCTCCTCTTACTACCGGTCTTATCCTATCTACCATTATAAAACTCCCCCCAATCACACTACTTTACATAACTTCGCCCTCACTTAATCCAGCCCTCTTAACTACCTTAGCTATCCTCTCAACAGCCTTGGGCGGATGAATGGGCCTTAACCAGACACAAATCCGAAAAATCCTAGCATTCTCTTCTATCTCCCACCTAGGCTGAATGGCAATCATCATCGTCTACAACCCCAAACTTACCCTGCTCAACTTCTACCTTTACGCTGTAATAACTGCAACCATCTTCCTCACTCTAAACACAACCAAAGTACTCAAACTATCTACCCTAATGACTGCATGAACTAAAGCTCCATCCCTAAACACAATGCTACTCCTAGCCCTACTCTCTCTTGCAGGACTCCCTCCCCTAACAGGATTCCTACCTAAATGACTTATTATTCAAGAGCTAACTAAACAAGACATAGCCCTGGCAGCTACCCTCATCTCCCTTCTCTCTCTATTAAGCCTGTTCTTCTACCTCCGCTTAGCGTACTGCACAGCAATCACACTCCCCCCACACACTACAAATCACATAAAACAATGACGTACTAACAAGCCGACTAACGTCACAATCGCTATCCTGACCACCATTACCGTCATACTCCTCCCCATTGCCCCTATGATCCTCACCATTGTCTAA
San_Jose_1              ATGAATCCCCAAGCAGCCCTAATTTTCATCGCCAGCCTTATACTAGGGACAACCATCACTATCTCAAGCAACCATTGAATTATAGCCTGAACTGGCCTAGAAATTAATACACTCGCCATTCTCCCACTGATCTCAAAGTCTCACCACCCACGAGCCATCGAAGCCGCTACTAAGTACTTCTTAACCCAAGCAGCCGCTTCTGCCCTAGTCCTATTCTCTAGCATAACTAACGCATGATACACCGGGCAGTGAGATATCACTCAACTAACTCACCCCACATCCTGCCTAATCCTCACTTCAGCAATCGCAATAAAACTAGGACTGGTTCCATTCCACTTCTGATTCCCAGAAGTACTTCAAGGCTCTCCTCTTACTACCGGTCTTATCCTATCTACCATTATAAAACTCCCCCCAATCACACTACTTTACATAACTTCGCCCTCACTTAATCCAGCCCTCTTAACTACCTTAGCTATCCTCTCAACAGCCTTGGGCGGATGAATGGGCCTTAACCAGACACAAATCCGAAAAATCCTAGCATTCTCTTCTATCTCCCACCTAGGCTGAATGGCAATCATCATCGTCTACAACCCCAAACTTACCCTGCTCAACTTCTACCTTTACGCTGTAATAACTGCAACCATCTTCCTCACTCTAAACACAACCAAAGTACTCAAACTATCTACCCTAATGACTGCATGAACTAAAGCTCCATCCCTAAACACAATGCTACTCCTAGCCCTACTCTCTCTTGCAGGACTCCCTCCCCTAACAGGATTCCTACCTAAATGACTTATTATTCAAGAGCTAACTAAACAAGACATAGCCCTAGCAGCTACCCTCATCTCCCTTCTCTCTCTGTTAAGCCTGTTCTTCTACCTCCGCTTAGCGTACTGCACAGCAATCACACTCCCCCCACACACTACAAATCACATAAAACAATGACGTACTAACAAGCCGACTAACGTCACAATCGCTATCCTGACCACCATTACCGTCATACTCCTCCCCATTGCCCCTATGATCCTCACCATTGTCTAA
Sinaloa_1               ATGAATCCCCAAGCAGCCCTAATTTTCATCGCCAGCCTTATACTAGGGACAACCATCACTATCTCAAGCAACCATTGAATTATAGCCTGAACTGGCCTAGAAATTAATACACTCGCCATTCTCCCACTGATCTCAAAGTCTCACCACCCACGAGCCATCGAAGCCGCTACTAAGTACTTCTTAACCCAAGCAGCCGCTTCTGCCCTAGTCCTATTCTCTAGCATAACTAACGCATGATACACCGGGCAGTGAGATATCACTCAACTAACTCACCCCACATCCTGCCTAATCCTCACTTCAGCAATCGCAATAAAACTAGGACTGGTTCCATTCCACTTCTGATTCCCAGAAGTACTTCAAGGCTCTCCTCTTACTACCGGTCTTATCCTATCTACCATTATAAAACTCCCCCCAATCACACTACTTTACATAACTTCGCCCTCACTTAATCCAGCCCTCTTAACTACCTTAGCTATCCTCTCAACAGCCTTGGGCGGATGAATGGGCCTTAACCAGACACAAATCCGAAAAATCCTAGCATTCTCTTCTATCTCCCACCTAGGCTGAATGGCAATCATCATCGTCTACAACCCCAAACTTACCCTGCTCAACTTCTACCTTTACGCTGTAATAACTGCAACCATCTTCCTCACTCTAAACACAACCAAAGTACTCAAACTATCTACCCTAATGACTGCATGAACTAAAGCTCCATCCCTAAACACAATGCTACTCCTAGCCCTACTCTCTCTTGCAGGACTCCCTCCCCTAACAGGATTCCTACCTAAATGACTTATTATTCAAGAGCTAACTAAACAAGACATAGCCCTAGCAGCTACCCTCATCTCCCTTCTCTCTCTGTTAAGCCTGTTCTTCTACCTCCGCTTAGCGTACTGCACAGCAATCACACTCCCCCCACACACTACAAATCACATAAAACAATGACGTACTAACAAGCCAACTAACGTCACAATCGCTATCCTGACCACCATTACCGTCATACTCCTCCCCATTGCCCCTATGATCCTCACCATTGTCTAA
Sinaloa_2               ATGAATCCCCAAGCAGCCCTAATTTTCATCGCCAGCCTTATACTAGGGACAACCATCACTATCTCAAGCAACCATTGAATTATAGCCTGAACTGGCCTAGAAATTAATACACTCGCCATTCTCCCACTGATCTCAAAGTCTCACCACCCACGAGCCATCGAAGCCGCTACTAAGTACTTCTTAACCCAAGCAGCCGCTTCTGCCCTAGTCCTATTCTCTAGCATAACTAACGCATGATACACCGGGCAGTGAGATATCACTCAACTAACTCACCCCACATCCTGCCTAATCCTCACTTCAGCAATCGCAATAAAACTAGGACTGGTTCCATTCCACTTCTGATTCCCAGAAGTACTTCAAGGCTCTCCTCTTACTACCGGTCTTATCCTATCTACCATTATAAAACTCCCCCCAATCACACTACTTTACATAACTTCGCCCTCACTTAATCCAGCCCTCTTAACTACCTTAGCTATCCTCTCAACAGCCTTGGGCGGATGAATGGGCCTTAACCAGACACAAATCCGAAAAATCCTAGCATTCTCTTCTATCTCCCACCTAGGCTGAATGGCAATCATCATCGTCTACAACCCCAAACTTACCCTGCTCAACTTCTACCTTTACGCTGTAATAACTGCAACCATCTTCCTCACTCTAAACACAACCAAAGTACTCAAACTATCTACCCTAATGACTGCATGAACTAAAGCTCCATCCCTAAACACAATGCTACTCCTAGCCCTACTCTCTCTTGCAGGACTCCCTCCCCTAACAGGATTCCTACCTAAATGACTTATTATTCAAGAGCTAACTAAACAAGACATAGCCCTAGCAGCTACCCTCATCTCCCTTCTCTCTCTGTTAAGCCTGTTCTTCTACCTCCGCTTAGCGTACTGCACAGCAATCACACTCCCCCCACACACTACAAATCACATAAAACAATGACGTACTAACAAGCCGACTAACGTCACAATCGCTATCCTGACCACCATTACCGTCATACTCCTCCCCATTGCCCCTATGATCCTCACCATTGTCTAA
Sinaloa_3               ATGAATCCCCAAGCAGCCCTAATTTTCATCGCCAGCCTTATACTAGGGACAACCATCACTATCTCAAGCAACCATTGAATTATAGCCTGAACTGGCCTAGAAATTAATACACTCGCCATTCTCCCACTGATCTCAAAGTCTCACCACCCACGAGCCATCGAAGCCGCTACTAAGTACTTCTTAACCCAAGCAGCCGCTTCTGCCCTAGTCCTATTCTCTAGCATAACTAACGCATGATACACCGGGCAGTGAGATATCACTCAACTAACTCACCCCACATCCTGCCTAATCCTCACTTCAGCAATCGCAATAAAACTAGGACTGGTTCCATTCCACTTCTGATTCCCAGAAGTACTTCAAGGCTCTCCTCTTACTACCGGTCTTATCCTATCTACCATTATAAAACTCCCCCCAATCACACTACTTTACATAACTTCGCCCTCACTTAATCCAGCCCTCTTAACTACCTTAGCTATCCTCTCAACAGCCTTGGGCGGATGAATGGGCCTTAACCAGACACAAATCCGAAAAATCCTAGCATTCTCTTCTATCTCCCACCTAGGCTGAATGGCAATCATCATCGTTTACAACCCCAAACTTACCCTGCTCAACTTCTACCTTTACGCTGTAATAACTGCAACCATCTTCCTCACTCTAAACACAACCAAAGTACTCAAACTATCTACCCTAATGACTGCATGAACTAAAGCTCCATCCCTAAACACAATGCTACTCCTAGCCCTACTCTCTCTTGCAGGACTCCCTCCCCTAACAGGATTCCTACCTAAATGACTTATTATTCAAGAGCTAACTAAACAAGACATAGCCCTAGCAGCTACCCTCATCTCCCTTCTCTCTCTGTTAAGCCTGTTCTTCTACCTCCGCTTAGCGTACTGCACAGCAATCACACTCCCCCCACACACTACAAATCACATAAAACAATGACGTACTAACAAGCCGACTAACGTCACAATCGCTATCCTGACCACCATTACCGTCATACTCCTCCCCATTGCCCCTATGATCCTCACCATTGTCTAA
Sinaloa_4               ATGAATCCCCAAGCAGCCCTAATTTTCGTCGCCAGCCTTATACTAGGGACAACCATCACTATCTCAAGCAACCATTGAATTATGGCCTGAACTGGCCTAGAAATTAATACACTCGCCATTCTCCCACTGATCTCAAAGTCTCACCACCCACGAGCCATCGAAGCCGCTACTAAGTACTTCTTAACCCAAGCAGCCGCTTCTGCCCTAGTCCTATTCTCTAGCATAACTAACGCATGATACACCGGGCAGTGAGATATCACTCAACTAACTCACCCCACATCCTGCCTAATCCTCACTTCAGCAATCGCAATAAAACTAGGACTGGTTCCATTCCACTTCTGATTCCCAGAAGTACTTCAAGGCTCTCCTCTTACTACCGGTCTTATCCTATCTACCATTATAAAACTCCCCCCAATCACACTACTTTACATAACTTCGCCCTCACTTAATCCAGCCCTCTTAACTACCTTAGCTATCCTCTCAACAGCCCTGGGCGGATGAATGGGCCTTAACCAGACACAAATCCGAAAAATCCTAGCATTCTCTTCTATCTCCCACCTAGGCTGAATGGCAATCATCATCGTCTACAACCCCAAACTTACCCTGCTCAACTTCTACCTTTACGCTGTAATAACTGCAACCATCTTCCTCACTCTAAACACAACCAAAGTACTCAAACTATCTACCCTAATGACTGCATGAACTAAAGCTCCATCCCTAAACACAATGCTACTCCTAGCCCTACTCTCTCTTGCAGGACTCCCTCCCCTAACAGGATTCCTACCTAAATGACTTATTATTCAAGAGCTAACTAAACAAGACATAGCCCTAGCAGCTACCCTCATCTCCCTTCTCTCTCTGTTAAGCCTGTTCTTCTACCTCCGCTTAGCGTACTGCACAGCAATCACACTCCCCCCACACACTACAAATCACATAAAACAATGACGTACTAACAAGCCGACTAACGTCACAATCGCTATCCTGACCACCATTACCGTCATACTCCTCCCCATTGCCCCTATGATCCTCACCATTGTCTAA
Sinaloa_5               ATGAATCCCCAAGCAGCCCTAATTTTCATCGCCAGCCTTATACTAGGGACAACCATCACTATCTCAAGCAACCATTGAATTATAGCCTGAACTGGCCTAGAAATTAATACACTCGCCATTCTCCCACTGATCTCAAAGTCTCACCACCCACGAGCCATCGAAGCCGCTACTAAGTACTTCTTAACCCAAGCAGCCGCTTCTGCCCTAGTCCTATTCTCTAGCATAACTAACGCATGATACACCGGGCAGTGAGATATCACTCAACTAACTCACCCCACATCCTGCCTAATCCTCACTTCAGCAATCGCAATAAAACTAGGACTGGTTCCATTCCACTTCTGATTCCCAGAAGTACTTCAAGGCTCTCCTCTTACTACCGGTCTTATCCTATCTACCATTATAAAACTCCCCCCAATCACACTACTTTACATAACTTCGCCCTCACTTAATCCAGCCCTCTTAACTACCCTAGCTATCCTCTCAACAGCCTTGGGCGGATGAATGGGCCTTAACCAGACACAAATCCGAAAAATCCTAGCATTCTCTTCTATCTCCCACCTAGGCTGAATGGCAATCATCATCGTCTACAACCCCAAACTTACCCTGCTCAACTTCTACCTTTACGCTGTAATAACTGCAACCATCTTCCTCACTCTAAACACAACCAAAGTACTCAAACTATCTACCCTAATGACTGCATGAACTAAAGCTCCATCCCTAAACACAATGCTACTCCTAGCCCTACTCTCTCTTGCAGGACTCCCTCCCCTAACAGGATTCCTACCTAAATGACTTATTATTCAAGAGCTAACTAAACAAGACATAGCCCTAGCAGCTACCCTCATCTCCCTTCTCTCTCTGTTAAGCCTGTTCTTCTACCTCCGCTTAGCGTACTGCACAGCAATCACACTCCCCCCACACACTACAAATCACATAAAACAATGACGTACTAACAAGCCGACTAACGTCACAATCGCTATCCTGACCACCATTACCGTCATACTCCTCCCCATTGCCCCTATGATCCTCACCATTGTCTAA
Sinaloa_6               ATGAATCCCCAAGCAGCCCTAATTTTCATCGCCAGCCTTATACTAGGGACAACCATCACTATCTCAAGCAACCATTGAATTATAGCCTGAACTGGCCTAGAAATTAATACACTCGCCATTCTCCCACTGATCTCAAAGTCTCACCACCCACGAGCCATCGAAGCCGCTACTAAGTACTTCTTAACCCAAGCAGCCGCTTCTGCCCTAGTCCTATTCTCTAGCATAACTAACGCATGATACACCGGGCAGTGAGATATCACTCAACTAACTCACCCCACATCCTGCCTAATCCTCACTTCAGCAATCGCAATAAAACTAGGACTGGTTCCATTCCACTTCTGATTCCCAGAAGTACTTCAAGGCTCTCCTCTTACTACCGGTCTTATCCTATCTACCATTATAAAACTCCCCCCAATCACACTACTTTACATAACTTCACCCTCACTTAATCCAGCCCTCTTAACTACCTTAGCTATCCTCTCAACAGCCTTGGGCGGATGAATGGGCCTTAACCAGACACAAATCCGAAAAATCCTAGCATTCTCTTCTATCTCCCACCTAGGCTGAATGGCAATCATCATCGTCTACAACCCCAAACTTACCCTGCTCAACTTCTACCTTTACGCTGTAATAACTGCAACCATCTTCCTCACTCTAAACACAACCAAAGTACTCAAACTATCTACCCTAATGACTGCATGAACTAAAGCTCCATCCCTAAACACAATGCTACTCCTAGCCCTACTCTCTCTTGCAGGACTCCCTCCCCTAACAGGATTCCTACCTAAATGACTTATTATTCAAGAGCTAACTAAACAAGACATAGCCCTAGCAGCTACCCTCATCTCCCTTCTCTCTCTGTTAAGCCTGTTCTTCTACCTCCGCTTAGCGTACTGCACAGCAATCACACTCCCCCCACACACTACAAATCACATAAAACAATGACGTACTAACAAGCCGACTAACGTCACAATCGCTATCCTGATCACCATTACCGTCATACTCCTCCCCATTGCCCCTATGATCCTCACCATTGTCTAA
Sinaloa_7               ATGAATCCCCAAGCAGCCCTAATTTTCATCGCCAGCCTTATACTAGGGACAACCATCACTATCTCAAGCAACCATTGAATTATAGCCTGAACTGGCCTAGAAATTAATACACTCGCCATTCTCCCACTGATCTCAAAGTCTCACCACCCACGAGCCATCGAAGCCGCTACTAAGTACTTCTTAACCCAAGCAGCCGCTTCTGCCCTAGTCCTATTCTCTAGCATAACTAACGCATGATACACCGGGCAGTGAGATATCACTCAACTAACTCACCCCACATCCTGCCTAATCCTCACTTCAGCAATCGCAATAAAACTAGGACTGGTTCCATTCCACTTCTGATTCCCAGAAGTACTTCAAGGCTCTCCTCTTACTACCGGTCTTATCCTATCTACCATTATAAAACTCCCCCCAATCACACTACTTTACATGACTTCGCCCTCACTTAATCCAGCCCTCTTAACTACCTTAGCTATCCTCTCAACAGCCTTGGGCGGATGAATGGGCCTTAACCAGACACAAATCCGAAAAATCCTAGCATTCTCTTCTATCTCCCACCTAGGCTGAATGGCAATCATCATCGTCTACAACCCCAAACTTACCCTGCTCAACTTCTACCTTTACGCTGTAATAACTGCAACCATCTTCCTCACTCTAAACACAACCAAAGTACTCAAACTATCTACCCTAATGACTGCATGAACTAAAGCTCCATCCCTAAACACAATGCTACTCCTAGCCCTACTCTCTCTTGCAGGACTCCCTCCCCTAACAGGATTCCTACCTAAATGACTTATTATTCAAGAGCTAACTAAACAAGACATAGCCCTAGCAGCTACCCTCATCTCCCTTCTCTCTCTGTTAAGCCTGTTCTTCTACCTCCGCTTAGCGTACTGCACAGCAATCACACTCCCCCCACACACTACAAATCACATAAAACAATGACGTACTAACAAGCCGACTAACGTCACAATCGCTATCCTGACCACCATTACCGTCATACTCCTCCCCATTGCCCCTATGATCCTCACCATTGTCTAA
Sinaloa_8               ATGAATCCCCAAGCAGCCCTAATTTTCATCGCCAGCCTTATGCTAGGGACAACCATCACTATCTCAAGCAACCATTGAATTATAGCCTGAACTGGCCTAGAAATTAATACACTCGCCATTCTCCCACTGATCTCAAAGTCTCACCACCCACGAGCCATCGAAGCCGCTACTAAGTACTTCTTAACCCAAGCAGCCGCTTCTGCCCTAGTCCTATTCTCTAGCATAACCAACGCATGATACACCGGGCAGTGAGATATCACTCAACTAACTCACCCCACATCCTGCCTAATCCTCACTTCAGCAATCGCAATAAAACTAGGACTGGTTCCATTCCACTTCTGATTCCCAGAAGTACTTCAAGGCTCTCCTCTTACTACCGGTCTTATCCTATCTACCATTATAAAACTCCCCCCAATCACACTACTTTACATAACTTCGCCCTCACTTAATCCAGCCCTCTTAACTACCTTAGCTATCCTCTCAACAGCCTTGGGCGGATGAATGGGCCTTAACCAGACACAAATCCGAAAAATCCTAGCATTCTCTTCTATCTCCCACCTAGGCTGAATGGCAATCATCATCGTCTACAACCCCAAACTTACCCTGCTCAACTTCTACCTTTACGCTGTAATAACTGCAACCATCTTCCTCACTCTAAACACAACCAAAGTACTCAAACTATCTACCCTAATGACTGCATGAACTAAAGCTCCATCCCTAAACACAATGCTACTCCTAGCCCTACTCTCTCTTGCAGGACTCCCTCCCCTAACAGGATTCCTACCTAAATGACTTATTATTCAAGAGCTAACTAAACAAGACATAGCCCTAGCAGCTACCCTCATCTCCCTTCTCTCTCTGTTAAGCCTGTTCTTCTACCTCCGCTTAGCGTACTGCACAGCAATCACACTCCCCCCACACACTACAAATCACATAAAACAATGACGTACTAACAAGCCGACTAACGTCACAATCGCTATCCTGACCACCATTACCGTCATACTCCTCCCCATTGCCCCTATGATCCTCACCATTGTCTAA
Sinaloa_9               ATGAATCCCCAAGCAGCCCTAATTTTCATCGCCAGCCTTATACTAGGGACAACCATCACTATCTCAAGCAACCATTGAATTATAGCCTGAACTGGCCTAGAAATTAATACACTCGCCATTCTCCCACTGATCTCAAAGTCTCACCACCCACGAGCCATCGAAGCCGCTACTAAGTACTTCTTAACCCAAGCAGCCGCTTCTGCCCTAGTCCTATTCTCTAGCATAACTAACGCATGATACACCGGGCAGTGAGATATCACTCAACTAACTCACCCCACATCCTGCCTAATCCTCACTTCAGCAATCGCAATAAAACTAGGACTGGTTCCATTCCACTTCTGATTCCCAGAAGTACTTCAAGGCTCTCCTCTTACTACCGGTCTTATCCTATCTACCATTATAAAACTCCCCCCAATCACACTACTTTACATAACTTCACCCTCACTTAATCCAGCCCTCTTAACTACCTTAGCTATCCTCTCAACAGCCTTGGGCGGATGAATGGGCCTTAACCAGACACAAATCCGAAAAATCCTAGCATTCTCTTCTATCTCCCACCTAGGCTGAATGGCAATCATCATCGTCTACAACCCCAAACTTACCCTGCTCAACTTCTACCTTTACGCTGTAATAACTGCAACCATCTTCCTCACTCTAAACACAACCAAAGTACTCAAACTATCTACCCTAATGACTGCATGAACTAAAGCTCCATCCCTAAACACAATGCTACTCCTAGCCCTACTCTCTCTTGCAGGACTCCCTCCCCTAACAGGATTCCTACCTAAATGACTTATTATTCAAGAGCTAACTAAACAAGACATAGCCCTAGCAGCTACCCTCATCTCCCTTCTCTCTCTGTTAAGCCTGTTCTTCTACCTCCGCTTAGCGTACTGCACAGCAATCACACTCCCCCCACACACTACAAATCACATAAAACAATGACGTACTAACAAGCCGACTAACGTCACAATCGCTATCCTGACCACCATTACCGTCATACTCCTCCCCATTGCCCCTATGATCCTCACCATTGTCTAA
Sinaloa_10              ATGAATCCCCAAGCAGCCCTAATTTTCATCGCCAGCCTTATACTAGGGACAACCATCACTATCTCAAGCAACCATTGAATTATAGCCTGAACTGGCCTAGAAATTAATACACTCGCCATTCTCCCACTGATCTCAAAGTCTCACCACCCACGAGCCATCGAAGCCGCTACTAAGTACTTCTTAACCCAAGCAGCCGCTTCTGCCCTAGTCCTATTCTCTAGCATAACTAACGCATGATACACCGGGCAGTGAGATATCACTCAACTAACTCACCCCACATCCTGCCTAATCCTCACTTCAGCAATCGCAATAAAACTAGGACTGGTTCCATTCCACTTCTGATTCCCAGAAGTACTTCAAGGCTCTCCTCTTACTACCGGTCTTATCCTATCTACCATTATAAAACTCCCCCCAATCACACTACTTTACATAACTTCACCCTCACTTAATCCAGCCCTCTTAACTACCTTAGCTATCCTCTCAACAGCCTTGGGCGGATGAATGGGCCTTAACCAGACACAAATCCGAAAAATCCTAGCATTCTCTTCTATCTCCCACCTAGGCTGAATGGCAATCATCATCGTCTACAACCCCAAACTTACCCTGCTCAACTTCTACCTTTACGCTGTAATAACTGCAACCATCTTCCTCACTCTAAACACAACCAAAGTACTCAAACTATCTACCCTAATGACTGCATGAACTAAAGCTCCATCCCTAAACACAATGCTACTCCTAGCCCTACTCTCTCTTGCAGGACTCCCTCCCCTAACAGGATTCCTACCTAAATGACTTATTATTCAAGAGCTAACTAAACAAGACATAGCCCTAGCAGCTACCCTCATCTCCCTTCTCTCTCTGTTAAGCCTGTTCTTCTACCTCCGCTTAGCGTACTGCACAGCAATCACACTCCCCCCACACACTACAAATCACATAAAACAATGACGTACTAACAAGCCGACTAACGTCACAATCGCTATCCTGACCACCATTACCGTCATACTCCTCCCCATTGCCCCTATGATCCTCACCATTGTCTAA
Sinaloa_11              ATGAATCCCCAAGCAGCCCTAATTTTCATCGCCAGCCTTATACTAGGGACAACCATCACTATCTCAAGCAACCATTGAATTATAGCCTGAACTGGCCTAGAAATTAATACACTCGCCATTCTCCCACTGATCTCAAAGTCTCACCACCCACGAGCCATCGAAGCCGCTACTAAGTACTTCTTAACCCAAGCAGCCGCTTCTGCCCTAGTCCTATTCTCTAGCATAACTAACGCATGATACACCGGGCAGTGAGATATCACTCAACTAACTCACCCCACATCCTGCCTAATCCTCACTTCAGCAATCGCAATAAAACTAGGACTGGTTCCATTCCACTTCTGATTCCCAGAAGTACTTCAAGGCTCTCCTCTTACTACCGGTCTTATCCTATCTACCATTATAAAACTCCCCCCAATCGCACTACTTTACATAACTTCACCCTCACTTAATCCAGCCCTCTTAACTACCTTAGCTATCCTCTCAACAGCCTTGGGCGGATGAATGGGCCTTAACCAGACACAAATCCGAAAAATCCTAGCATTCTCTTCTATCTCCCACCTAGGCTGAATGGCAATCATCATCGTCTACAACCCCAAACTTACCCTGCTCAACTTCTACCTTTACGCTGTAATAACTGCAACCATCTTCCTCACTCTAAACACAACCAAAGTACTCAAACTATCTACCCTAATGACTGCATGAACTAAAGCTCCATCCCTAAACACAATGCTACTCCTAGCCCTACTCTCTCTTGCAGGACTCCCTCCCCTAACAGGATTCCTACCTAAATGACTTATTATTCAAGAGCTAACTAAACAAGACATAGCCCTAGCAGCTACCCTCATCTCCCTTCTCTCTCTGTTAAGCCTGTTCTTCTACCTCCGCTTAGCGTACTGCACAGCAATCACACTCCCCCCACACACTACAAATCACATAAAACAATGACGTACTAACAAGCCGACTAACGTCACAATCGCTATCCTGACCACCATTACCGTCATACTCCTCCCCATTGCCCCTATGATCCTCACCATTGTCTAA
Sinaloa_12              ATGAATCCCCAAGCAGCCCTAATTTTCATCGCCAGCCTTATACTAGGGACAACCATCACTATCTCAAGCAACCATTGAATTATAGCCTGAACTGGCCTAGAAATTAATACACTCGCCATTCTCCCACTGATCTCAAAGTCTCACCACCCACGAGCCATCGAAGCCGCTACTAAGTACTTCTTAACCCAAGCAGCCGCTTCTGCCCTAGTCCTATTCTCTAGCATAACTAACGCATGATACACCGGGCAGTGAGATATCACTCAACTAACTCACCCCACATCCTGCCTAATCCTCACTTCAGCAATCGCAATAAAACTAGGACTGGTTCCATTCCACTTCTGATTCCCAGAAGTACTTCAAGGCTCTCCTCTTACTACCGGTCTTATCCTATCTACCATTATAAAACTCCCCCCAATCACACTACTTTACATAACTTCACCCTCACTTAATCCAGCCCTCTTAACTACCTTAGCTATCCTCTCAACAGCCTTGGGCGGATGAATGGGCCTTAACCAGACACAAATCCGAAAAATCCTAGCATTCTCTTCTATCTCCCACCTAGGCTGAATGGCAATCATCATCGTCTACAACCCCAAACTTACCCTGCTCAACTTCTACCTTTACGCTGTAATAACTGCAACCATCTTCCTCACTCTAAACACAACCAAAGTACTCAAACTATCTACCCTAATGACTGCATGAACTAAAGCTCCATCCCTAAACACAATGCTACTCCTAGCCCTACTCTCTCTTGCAGGACTCCCTCCCCTAACAGGATTCCTACCTAAATGACTTATTATTCAAGAGCTAACTAAACAAGACATAGCCCTAGCAGCTACCCTCATCTCCCTTCTCTCTCTGTTAAGCCTGTTCTTCTACCTCCGCTTAGCGTACTGCACAGCAATCACACTCCCCCCACACACTACAAATCACATAAAACAATGACGTACTAACAAGCCGACTAACGTCACAATCGCTATCCTGACCACCATTACCGTCATACTCCTCCCCATTGCCCCTATGATCCTCACCATTGTCTAA
Sinaloa_13              ATGAATCCCCAAGCAGCCCTAATTTTCATCGCCAGCCTTATACTAGGGACAACCATCACTATCTCAAGCAACCATTGAATTATAGCCTGAACTGGCCTAGAAATTAATACACTCGCCATTCTCCCACTGATCTCAAAGTCCCACCACCCACGAGCCATCGAAGCCGCTACTAAGTACTTCTTAACCCAAGCAGCCGCTTCTGCCCTAGTCCTATTCTCTAGCATAACTAACGCATGATACACCGGACAGTGAGATATCACTCAACTAACTCACCCCACATCCTGCCTAATCCTCACTTCAGCAATCGCAATAAAACTAGGACTGGTTCCATTCCACTTCTGATTCCCAGAAGTACTTCAAGGCTCTCCTCTTACTACCGGTCTTATCCTATCTACCATTATAAAACTCCCCCCAATCACACTACTTTACATAACTTCACCCTCACTTAATCCAGCCCTCTTAACTACCTTAGCTATCCTCTCAACAGCCTTGGGCGGATGAATGGGCCTTAACCAGACACAAATCCGAAAAATCCTAGCATTCTCTTCTATCTCCCACCTAGGCTGAATGGCAATCATCATCGTCTACAACCCCAAACTTACCCTGCTCAACTTCTACCTTTACGCTGTAATAACTGCAACCATCTTCCTCACTCTAAACACAACCAAAGTACTCAAACTATCTACCCTAATGACTGCATGAACTAAAGCTCCATCCCTAAACACAATGCTACTCCTAGCCCTACTCTCTCTTGCAGGACTCCCTCCCCTAACAGGATTCCTACCTAAATGACTTATTATTCAAGAGCTAACTAAACAAGACATAGCCCTAGCAGCTACCCTCATCTCCCTTCTCTCTCTGTTAAGCCTGTTCTTCTACCTCCGCTTAGCGTACTGCACAGCAATCACACTCCCCCCACACACTACAAATCACATAAAACAATGACGTACTAACAAGCCGACTAACGTCACAATCGCTATCCTGACCACCATTACCGTCATACTCCTCCCCATTGCCCCTATGATCCTCACCATTGTCTAA
Sinaloa_14              ATGAATCCCCAAGCAGCCCTAATTTTCATCGCCAGCCTTATACTAGGGACAACCATCACTATCTCAAGCAACCATTGAATTATAGCCTGAACTGGCCTAGAAATTAATACACTCGCCATTCTCCCACTGATCTCAAAGTCTCACCACCCACGAGCCATCGAAGCCGCTACTAAGTACTTCTTAACCCAAGCAGCCGCTTCTGCCCTAGTCCTATTCTCTAGCATAACTAACGCATGATACACCGGGCAGTGAGATATCACTCAACTAACTCACCCCACATCCTGCCTAATCCTCACTTCAGCAATCGCAATAAAACTAGGACTGGTTCCATTCCACTTCTGATTCCCAGAAGTACTTCAAGGCTCTCCTCTTACTACCGGTCTTATCCTATCTACCATTATAAAACTCCCCCCAATCACACTACTTTACATAACTTCACCCTCACTTAATCCAGCCCTCTTAACTACCTTAGCTATCCTCTCAACAGCCTTGGGCGGATGAATGGGCCTTAACCAGACACAAATCCGAAAAATCCTAGCATTCTCTTCTATCTCCCACCTAGGCTGAATGGCAATCATCATCGTCTACAACCCCAAACTTACCCTACTCAACTTCTACCTTTACGCTGTAATAACTGCAACCATCTTCCTCACTCTAAACACAACCAAAGTACTCAAACTATCTACCCTAATGACTGCATGAACTAAAGCTCCATCCCTAAACACAATGCTACTCCTAGCCCTACTCTCTCTTGCAGGACTCCCTCCCCTAACAGGATTCCTACCTAAATGACTTATTATTCAAGAGCTAACTAAACAAGACATAGCCCTAGCAGCTACCCTCATCTCCCTTCTCTCTCTGTTAAGCCTGTTCTTCTACCTCCGCTTAGCGTACTGCACAGCAATCACACTCCCCCCACACACTACAAATCACATAAAACAATGACGTACTAACAAGCCGACTAACGTCACAATCGCTATCCTGACCACCATTACCGTCATACTCCTCCCCATTGCCCCTATGATCCTCACCATTGTCTAA
Sinaloa_15              ATGAATCCCCAAGCAGCCCTAATTTTCATCGCCAGCCTTATACTAGGGACAACCATCACTATCTCAAGCAACCATTGAATTATAGCCTGAACTGGCCTAGAAATTAATACACTCGCCATTCTCCCACTGATCTCAAAGTCTCACCACCCACGAGCCATCGAAGCCGCTACTAAGTACTTCTTAACCCAAGCAGCCGCTTCTGCCCTAGTCCTATTCTCTAGCATAACTAACGCATGATACACCGGGCAGTGAGATATCACTCAACTAACTCACCCCACATCCTGCCTAATCCTCACTTCAGCAATCGCAATAAAACTAGGACTGGTTCCATTCCACTTCTGATTCCCAGAAGTACTTCAAGGCTCTCCTCTTACTACCGGTCTTATCCTATCTACCATTATAAAACTCCCCCCAATCACACTACTTTACATAACTTCGCCCTCACTTAATCCAGCCCTCTTAACTACCTTAGCTATCCTCTCAACAGCCTTGGGCGGATGAATGGGCCTTAACCAGACACAAATCCGAAAAATCCTAGCATTCTCTTCTATCTCCCACCTAGGCTGAATGGCAATCATCATCGTCTACAACCCCAAACTTACCCTGCTCAACTTCTACCTTTACGCTGTAATAACTGCAACCATCTTCCTCACTCTAAACACAACCAAAGTACTCAAACTATCTACCCTAATGACTGCATGAACTAAAGCTCCATCCCTAAACACAATGCTACTCCTAGCCCTACTCTCTCTTGCAGGACTCCCTCCCCTAACAGGATTCCTACCTAAATGACTTATTATTCAAGAGCTAACTAAACAAGACATAGCCCTAGCAGCTACCATCATCTCCCTTCTCTCTCTGTTAAGCCTGTTCTTCTACCTCCGCTTAGCGTACTGCACAGCAATCACACTCCCCCCACACACTACAAATCACATAAAACAATGACGTACTAACAAGCCGACTAACGTCACAATCGCTATCCTGACCACCATTACCGTCATACTCCTCCCCATTGCCCCTATGATCCTCACCATTGTCTAA
Sinaloa_16              ATGAATCCCCAAGCAGCCCTAATTTTCATCGCCAGCCTTATACTAGGGACAACCATCACTATCTCAAGCAACCATTGAATTATAGCCTGAACTGGCCTAGAAATTAATACACTCGCCATTCTCCCACTGATCTCAAAGTCTCACCACCCACGAGCCATCGAAGCCGCTACTAAGTACTTCTTAACCCAAGCAGCCGCTTCTGCCCTAGTCCTATTCTCTAGCATAACTAACGCATGATACACCGGGCAGTGAGATATCACTCAACTAACTCACCCCACATCCTGCCTAATCCTCACTTCAGCAATCGCAATAAAACTAGGACTGGTTCCATTCCACTTCTGATTCCCAGAAGTACTTCAAGGCTCTCCTCTTACTACCGGTCTTATCCTATCTACCATTATAAAACTCCCCCCAATCACACTACTTTACATGACTTCGCCCTCACTTAATCCAGCCCTCTTAACTACCTTAGCTATCCTCTCAACAGCCTTGGGCGGATGAATGGGCCTTAACCAGACACAAATCCGAAAAATCCTAGCATTCTCTTCTATCTCCCACCTAGGCTGAATGGCAATCATCATCGTCTACAACCCCAAACTTACCCTGCTCAACTTCTACCTTTACGCTGTAATAACTGCAACCATCTTCCTCACTCTAAACACAACCAAAGTACTCAAACTATCTACCCTAATGACTGCATGAACTAAAGCTCCATCCCTAAACACAATGCTACTCCTAGCCCTACTCTCTCTTGCAGGACTCCCTCCCCTAACAGGATTCCTACCTAAATGACTTATTATTCAAGAGCTAACTAAACAAGACATAGCCCTAGCAGCTACCCTCATCTCCCTTCTCTCTCTGTTAAGCCTGTTCTTCTACCTCCGCTTAGCGTACTGCACAGCAATCACACTCCCCCCACACACTACAAATCACATAAAACAATGACGTACTAACAAGCCGACTAACGTCACAATCGCTATCCTGACCACCATTACCGTCATACTCCTCCCCATTGCCCCTATGATCCTCACCATTGTCTAA
Sinaloa_17              ATGAATCCCCAAGCAGCCCTAATTTTCATCGCCAGCCTTATACTAGGGACAACCATCACTATCTCAAGCAACCATTGAATTATAGCCTGAACTGGCCTAGAAATTAATACACTCGCCATTCTCCCACTGATCTCAAAGTCTCACCACCCACGAGCCATCGAAGCCGCTACTAAGTACTTCTTAACCCAAGCAGCCGCTTCTGCCCTAGTCCTATTCTCTAGCATAACTAACGCATGATACACCGGGCAGTGAGATATCACTCAACTAACTCACCCCACATCCTGCCTAATCCTCACTTCAGCAATCGCAATAAAACTAGGACTGGTTCCATTCCACTTCTGATTCCCAGAAGTACTTCAAGGCTCTCCTCTTACTACCGGTCTTATCCTATCTACCATTATAAAACTCCCCCCAATCACACTACTTTACATAACTTCACCCTCACTTAATCCAGCCCTCTTAACTACCTTAGCTATCCTCTCAACAGCCTTGGGCGGATGAATGGGCCTTAACCAGACACAAATCCGAAAAATCCTAGCATTCTCTTCTATCTCCCACCTAGGCTGAATGGCAATCATCATCGTCTACAACCCCAAACTTACCCTGCTCAACTTCTACCTTTACGCTGTAATAACTGCAACCATCTTCCTCACTCTAAACACAACCAAAGTACTCAAACTATCTACCCTAATGACTGCATGAACTAAAGCTCCATCCCTAAACACAATGCTACTCCTAGCCCTACTCTCTCTTGCAGGACTCCCTCCCCTAACAGGATTCCTACCTAAATGACTTATTATTCAAGAGCTAACTAAACAAGACATAGCCCTAGCAGCTACCCTCATCTCCCTTCTCTCTCTGTTAAGCCTGTTCTTCTACCTCCGCTTAGCGTACTGCACAGCAATCACACTCCCCCCACACACTACAAATCACATAAAACAATGACGTACTAACAAGCCGACTAACGTCACAATCGCTATCCTGACCACCATTACCGTCATACTCCTCCCCATTGCCCCTATGATCCTCACCATTGTCTAA
Sinaloa_18              ATGAATCCCCAAGCAGCCCTAATTTTCATCGCCAGCCTTATACTAGGGACAACCATCACTATCTCAAGCAACCATTGAATTATAGCCTGAACTGGCCTAGAAATTAATACACTCGCCATTCTCCCACTGATCTCAAAGTCTCACCACCCACGAGCCATCGAAGCCGCTACTAAGTACTTCTTAACCCAAGCAGCCGCTTCTGCCCTAGTCCTATTCTCTAGCATAACTAACGCATGATACACCGGGCAGTGAGATATCACTCAACTAACTCACCCCACATCCTGCCTAATCCTCACTTCAGCAATCGCAATAAAACTAGGACTGGTTCCATTCCACTTCTGATTCCCAGAAGTACTTCAAGGCTCTCCTCTTACTACCGGTCTTATCCTATCTACCATTATAAAACTCCCCCCAATCACACTACTTTACATAACTTCACCCTCACTTAATCCAGCCCTCTTAACTACCTTAGCTATCCTCTCAACAGCCTTGGGCGGATGAATGGGCCTTAACCAGACACAAATCCGAAAAATCCTAGCATTCTCTTCTATCTCCCACCTAGGCTGAATGGCAATCATCATCGTCTACAACCCCAAACTTACCCTGCTCAACTTCTACCTTTACGCTGTAATAACTGCAACCATCTTCCTCACTCTAAACACAACCAAAGTACTCAAACTATCTACCCTAATGACTGCATGAACTAAAGCTCCATCCCTAAACACAATGCTACTCCTAGCCCTACTCTCTCTTGCAGGACTCCCTCCCCTAACAGGATTCCTACCTAAATGACTTATTATTCAAGAGCTAACTAAACAAGACATAGCCCTAGCAGCTACCCTCATCTCCCTTCTCTCTCTGTTAAGCCTGTTCTTCTACCTCCGCTTAGCGTACTGCACAGCAATCACACTCCCCCCACACACTACAAATCACATAAAACAATGACGTACTAACAAGCCGACTAACGTCACAATCGCTATCCTGACCACCATTACCGTCATACTCCTCCCCATTGCCCCTATGATCCTCACCATTGTCTAA
Sinaloa_19              ATGAATCCCCAAGCAGCCCTAATTTTCATCGCCAGCCTTATACTAGGGACAACCATCACTATCTCAAGCAACCATTGAATTATAGCCTGAACTGGCCTAGAAATTAATACACTCGCCATTCTCCCACTGATCTCAAAGTCTCACCACCCACGAGCCATCGAAGCCGCTACTAAGTACTTCTTAACCCAAGCAGCCGCTTCTGCCCTAGTCCTATTCTCTAGCATAACTAACGCATGATACACCGGGCAGTGAGATATCACTCAACTAACTCACCCCACATCCTGCCTAATCCTCACTTCAGCAATCGCAATAAAACTAGGACTGGTTCCATTCCACTTCTGATTCCCAGAAGTACTTCAAGGCTCTCCTCTTACTACCGGTCTTATCCTATCTACCATTATAAAACTCCCCCCAATCACACTACTTTACATAACTTCACCCTCACTTAATCCAGCCCTCTTAACTACCTTAGCTATCCTCTCAACAGCCTTGGGCGGATGAATGGGCCTTAACCAGACACAAATCCGAAAAATCCTAGCATTCTCTTCTATCTCCCACCTAGGCTGAATGGCAATCATCATCGTCTACAACCCCAAACTTACCCTGCTCAACTTCTACCTTTACGCTGTAATAACTGCAACCATCTTCCTCACTCTAAACACAACCAAAGTACTCAAACTATCTACCCTAATGACTGCATGAACTAAAGCTCCATCCCTAAACACAATGCTACTCCTAGCCCTACTCTCTCTTGCAGGACTCCCTCCCCTAACAGGATTCCTACCTAAATGACTTATTATTCAAGAGCTAACTAAACAAGACATAGCCCTAGCAGCTACCCTCATCTCCCTTCTCTCTCTGTTAAGCCTGTTCTTCTACCTCCGCTTAGCGTACTGCACAGCAATCACACTCCCCCCACACACTACAAATCACATAAAACAATGACGTACTAACAAGCCGACTAACGTCACAATCGCTATCCTGACCACCATTACCGTCATACTCCTCCCCATTGCCCCTATGATCCTCACCATTGTCTAA
Marias_1                ATGAATCCCCAAGCAGCCCTAATTTTCATCGCCAGCCTTATACTAGGGACAACCATCACTATCTCAAGCAACCATTGAATTATGGCCTGAACTGGCCTAGAAATTAATACACTAGCCATTCTCCCACTGATCTCAAAGTCTCACCACCCGCGAGCCATCGAAGCCGCTACTAAGTACTTCTTAACCCAAGCAGCCGCTTCTGCCCTGGTCCTATTCTCTAGCATAACTAATGCATGGTGTACCGGGCAGTGAGATATCACCCAACTAACCCACCCCACATCCTGCCTGATCCTCACTTCAGCAATCGCAATAAAACTAGGACTGGTTCCATTCCACTTCTGATTCCCAGAAGTACTTCAAGGCTCTCCTCTTACTACCGGTCTTATCCTATCTACCATTATAAAACTCCCCCCAATCGCACTACTCTACATAACTTCGCCCTCACTTAATCCAGCCCTATTAACTACCTTAGCTATCCTCTCAACAGCCTTAGGCGGATGAATGGGCCTTAACCAGACACAAATCCGAAAAATCCTAGCATTCTCTTCTATCTCCCACCTAGGCTGAATGGCAATCATCATCGTCTACAACCCCAAACTTACCCTGCTCAACTTCTACCTCTACGCCGTAATAACCGCAGCCATCTTCCTCACTCTAAACACAACCAAAGTACTTAAACTGTCTACCCTAATAGCTGCATGAACTAAAGCTCCATCCCTAAACACAATGCTACTCCTAGCCCTACTCTCTCTTGCAGGACTCCCTCCTCTAACAGGATTCCTACCTAAATGACTTATTATTCAAGAGCTAACTAAACAAGACATAGCCCTAGCAGCTACCCTCATCTCCCTTCTCTCTCTGTTAAGCCTATTCTTCTACCTCCGCTTAGCATACTGCGCAGCAATCACACTCCCCCCACACACTACAAATCACATAAAACAATGACGCACTAACAAGCCGATTAACGTCACAGTCGCTATCCTGACCACCATTACCGTCATACTCCTCCCCATCGCCCCTATGATTCTCACTATTGTCTAA
Marias_4                ATGAATCCCCAAGCAGCCCTAATTTTCATCGCCAGCCTTATACTAGGGACAACCATCACTATCTCAAGCAACCATTGAATTATGGCCTGAACTGGCCTAGAAATTAATACACTAGCCATTCTCCCACTGATCTCAAAGTCTCACCACCCGCGAGCCATCGAAGCCGCTACTAAGTACTTCTTAACCCAAGCAGCCGCTTCTGCCCTGGTCCTATTCTCTAGCATAACTAATGCATGGTGTACCGGGCAGTGAGATATCACCCAACTAACCCACCCCACATCCTGCCTGATCCTCACTTCAGCAATCGCAATAAAACTAGGACTGGTTCCATTCCACTTCTGATTCCCAGAAGTACTTCAAGGCTCTCCTCTTACTACCGGTCTTATCCTATCTACCATTATAAAACTCCCCCCAATCGCACTACTCTACATAACTTCGCCCTCACTTAATCCAGCCCTATTAACTACCTTAGCTATCCTCTCAACAGCCTTAGGCGGATGAATGGGCCTTAACCAGACACAAATCCGAAAAATCCTAGCATTCTCTTCTATCTCCCACCTAGGCTGAATGGCAATCATCATCGTCTACAACCCCAAACTTACCCTGCTCAACTTCTACCTCTACGCCGTAATAACCGCAGCCATCTTCCTCACTCTAAACACAACCAAAGTACTTAAACTGTCTACCCTAATAGCTGCATGAACTAAAGCTCCATCCCTAAACACAATGCTACTCCTAGCCCTACTCTCTCTTGCAGGACTCCCTCCTCTAACAGGATTCCTACCTAAATGACTTATTATTCAAGAGCTAACTAAACAAGACATAGCCCTAGCAGCTACCCTCATCTCCCTTCTCTCTCTGTTAAGCCTATTCTTCTACCTCCGCTTAGCATACTGCGCAGCAATCACACTCCCCCCACACACTACAAATCACATAAAACAATGACGCACTAACAAGCCGATTAACGTCACAGTCGCTATCCTGACCACCATTACCGTCATACTCCTCCCCATCGCCCCTATGATTCTCACTATTGTCTAA
Marias_5                ATGAATCCCCAAGCAGCCCTAATTTTCATCGCCAGCCTTATACTAGGGACAACCATCACTATCTCAAGCAACCATTGAATTATGGCCTGAACTGGCCTAGAAATTAATACACTAGCCATTCTCCCACTGATCTCAAAGTCTCACCACCCGCGAGCCATCGAAGCCGCTACTAAGTACTTCTTAACCCAAGCAGCCGCTTCTGCCCTGGTCCTATTCTCTAGCATAACTAATGCATGGTGTACCGGGCAGTGAGATATCACCCAACTAACCCACCCCACATCCTGCCTGATCCTCACTTCAGCAATCGCAATAAAACTAGGACTGGTTCCATTCCACTTCTGATTCCCAGAAGTACTTCAAGGCTCTCCTCTTACTACCGGTCTTATCCTATCTACCATTATAAAACTCCCCCCAATCGCACTACTCTACATAACTTCGCCCTCACTTAATCCAGCCCTATTAACTACCTTAGCTATCCTCTCAACAGCCTTAGGCGGATGAATGGGCCTTAACCAGACACAAATCCGAAAAATCCTAGCATTCTCTTCTATCTCCCACCTAGGCTGAATGGCAATCATCATCGTCTACAACCCCAAACTTACCCTGCTCAACTTCTACCTCTACGCCGTAATAACCGCAGCCATCTTCCTCACTCTAAACACAACCAAAGTACTTAAACTGTCTACCCTAATAGCTGCATGAACTAAAGCTCCATCCCTAAACACAATGCTACTCCTAGCCCTACTCTCTCTTGCAGGACTCCCTCCTCTAACAGGATTCCTACCTAAATGACTTATTATTCAAGAGCTAACTAAACAAGACATAGCCCTAGCAGCTACCCTCATCTCCCTTCTCTCTCTGTTAAGCCTATTCTTCTACCTCCGCTTAGCATACTGCGCAGCAATCACACTCCCCCCACACACTACAAATCACATAAAACAATGACGCACTAACAAGCCGATTAACGTCACAGTCGCTATCCTGACCACCATTACCGTCATACTCCTCCCCATCGCCCCTATGATTCTCACTATTGTCTAA
Marias_3                ATGAATCCCCAAGCAGCCCTAATTTTCATCGCCAGCCTTATACTAGGGACAACCATCACTATCTCAAGCAACCATTGAATTATGGCCTGAACTGGCCTAGAAATTAATACACTAGCCATTCTCCCACTGATCTCAAAGTCTCACCACCCGCGAGCCATCGAAGCCGCTACTAAGTACTTCTTAACCCAAGCAGCCGCTTCTGCCCTGGTCCTATTCTCTAGCATAACTAATGCATGGTGTACCGGGCAGTGAGATATCACCCAACTAACCCACCCCACATCCTGCCTGATCCTCACTTCAGCAATCGCAATAAAACTAGGACTGGTCCCATTCCACTTCTGATTCCCAGAAGTACTTCAAGGCTCTCCTCTTACTACCGGTCTTATCCTATCTACCATTATAAAACTCCCCCCGATCGCACTACTCTACATAACTTCGCCCTCACTTAATCCAGCCCTATTAACTACCTTAGCTATCCTCTCAACAGCCTTAGGCGGATGAATGGGCCTTAACCAGACACAAATCCGAAAAATCCTAGCATTCTCTTCTATCTCCCACCTAGGCTGAATAGCAATCATCATCGTCTACAACCCCAAACTTACCCTGCTCAACTTCTACCTCTACGCCGTAATAACCGCAGCCATCTTCCTCACTCTAAACACAACCAAAGTACTTAAACTGTCTACCCTAATAGCTGCATGAACTAAAGCTCCATCCCTAAACACAATGCTACTCCTAGCCCTACTCTCTCTTGCAGGACTCCCTCCTCTAACAGGATTCCTACCTAAATGACTTATTATTCAAGAGCTAACTAAACAAGACATAGCCCTAGCAGCTACCCTCATCTCCCTTCTCTCTCTGTTAAGCCTATTCTTCTACCTCCGCTTAGCATACTGCGCAGCAATCACACTCCCCCCACACACTACAAATCACATAAAACAATGACGCACTAACAAGCCGATTAACGTCACAGTCGCTATCCTGACCACCATTACCGTCATACTCCTCCCCATCGCCCCTATGATTCTCACTATTGTCTAA
Marias_2                ATGAATCCCCAAGCAGCCCTAATTTTCATCGCCAGCCTTATACTAGGGACAACCATCACTATCTCAAGCAACCATTGAATTATGGCCTGAACTGGCCTAGAAATTAATACACTAGCCATTCTCCCACTGATCTCAAAGTCTCACCACCCGCGAGCCATCGAAGCCGCTACTAAGTACTTCTTAACCCAAGCAGCCGCTTCTGCCCTAGTCCTATTCTCTAGCATAACTAATGCATGGTGTACCGGGCAGTGAGATATCACCCAACTAACCCACCCCACATCCTGCCTGATCCTCACTTCAGCAATCGCAATAAAACTAGGACTGGTCCCATTCCACTTCTGATTCCCAGAAGTACTTCAAGGCTCTCCTCTTACTACCGGTCTTATCCTATCTACCATTATAAAACTCCCCCCAATCGCACTACTCTACATAACTTCGCCCTCACTTAATCCAGCCCTATTAACTACCTTAGCTATCCTCTCAACAGCCTTAGGCGGATGAATGGGCCTTAACCAGACACAAATCCGAAAAATCCTAGCATTCTCTTCTATCTCCCACCTAGGCTGAATGGCAATCATCATCGTCTACAACCCCAAACTTACCCTGCTCAACTTCTACCTCTACGCCGTAATAACCGCAGCCATCTTCCTCACTCTAAACACAACCAAAGTACTTAAACTGTCTACCCTAATAGCTGCATGAACTAAAGCTCCATCCCTAAACACAATGCTACTCCTAGCCCTACTCTCTCTTGCAGGACTCCCTCCTCTAACAGGATTCCTACCTAAATGACTTATTATTCAAGAGCTAACTAAACAAGACATAGCCCTAGCAGCTACCCTCATCTCCCTTCTCTCTCTGTTAAGCCTATTCTTCTACCTCCGCTTAGCATACTGCGCAGCAATCACACTCCCCCCACACACTACAAATCACATAAAACAATGACGCACTAACAAGCCGATTAACGTCACAGTCGCTATCCTGACCACCATTACCGTCATACTCCTCCCCATCGCCCCTATGATTCTCACTATTGTCTAA
Marias_6                ATGAATCCCCAAGCAGCCCTAATTTTCATCGCCAGCCTTATACTAGGGACAACCATCACTATCTCAAGCAACCATTGAATTATGGCCTGAACTGGCCTAGAAATTAATACACTAGCCATTCTCCCACTGATCTCAAAGTCTCACCACCCGCGAGCCATCGAAGCCGCTACTAAGTACTTCTTAACCCAAGCAGCCGCTTCTGCCCTAGTCCTATTCTCTAGCATAACTAATGCATGGTGTACCGGGCAGTGAGATATCACCCAACTAACCCACCCCACATCCTGCCTGATCCTCACTTCAGCAATCGCAATAAAACTAGGACTGGTCCCATTCCACTTCTGATTCCCAGAAGTACTTCAAGGCTCTCCTCTTACTACCGGTCTTATCCTATCTACCATTATAAAACTCCCCCCAATCGCACTACTCTACATAACTTCGCCCTCACTTAATCCAGCCCTATTAACTACCTTAGCTATCCTCTCAACAGCCTTAGGCGGATGAATGGGCCTTAACCAGACACAAATCCGAAAAATCCTAGCATTCTCTTCTATCTCCCACCTAGGCTGAATGGCAATCATCATCGTCTACAACCCCAAACTTACCCTGCTCAACTTCTACCTCTACGCCGTAATAACCGCAGCCATCTTCCTCACTCTAAACACAACCAAAGTACTTAAACTGTCTACCCTAATAGCTGCATGAACTAAAGCTCCATCCCTAAACACAATGCTACTCCTAGCCCTACTCTCTCTTGCAGGACTCCCTCCTCTAACAGGATTCCTACCTAAATGACTTATTATTCAAGAGCTAACTAAACAAGACATAGCCCTAGCAGCTACCCTCATCTCCCTTCTCTCTCTGTTAAGCCTATTCTTCTACCTCCGCTTAGCATACTGCGCAGCAATCACACTCCCCCCACACACTACAAATCACATAAAACAATGACGCACTAACAAGCCGATTAACGTCACAGTCGCTATCCTGACCACCATTACCGTCATACTCCTCCCCATCGCCCCTATGATTCTCACTATTGTCTAA
Cardinalis_phoeniceus   ATGAACCCCCAAGCAAACCTAATTTTCATCTCCAGCCTCCTCCTAGGAACGACCATCACCATCTCAAGCAACCATTGAATCATAGCCTGGACTGGCCTGGAAATCAACACACTTGCCATTCTTCCACTGATCTCAAAATCCCACCACCCGCGGGCCATCGAAGCCGCTACTAAGTACTTCTTAACCCAAGCAGCTGCTTCTGCCCTAGTCTTATTCTCCAGCATAACTAACGCATGGCATACTGGACAGTGAGACATTACCCAACTAACCCACCCTACATCTTGCTTGATCCTCACTTCAGCAATCGCGATAAAACTAGGACTGGTCCCATTCCACTTCTGATTCCCAGAAGTACTCCAAGGCTCTCCTCTTACTACCGGTCTTCTCCTATCTACCATTATAAAACTACCCCCAATCGCATTACTCTACATAACCTCCCCCTCACTTAACCCAACCCTCTTAACTACCCTAGCTATTTTCTCAACAGCCCTGGGAGGATGAATAGGCCTTAACCAGACACAAGTCCGAAAAATCCTAGCCTTCTCTTCTATCTCCCACCTGGGCTGAATAGCAATCATCATTATCTACAACCCCAAGCTTACCCTACTTAACTTTTATCTCTATGCTGTAATAACCGCAACCGTCTTCCTCACTCTAAACACAACCAAAGTGCTCAAACTATCTACCCTAATAACTGCATGAACGAAAGCCCCATCTCTTAATACAATGCTACTCCTAGCCCTACTCTCCCTTGCAGGACTTCCCCCTCTAACAGGATTTCTACCCAAATGGCTCATTATCCAAGAGCTGACTAAACAAGACATAGCCCTAGCAGCCACTCTCATTTCCCTCCTCTCCCTACTAAGCCTATTCTTCTACCTCCGCCTAGCATACTGTACGACAATCACACTCCCTCCTCACACTACAAATCATATAAAACAATGACGCACTAGCAAATCAACCAGCACCACAATCGCCATCTTGACAACCATGACTATCATACTCCTCCCCATCTCCCCTATGATTCTCACCATTGTCTAA
Cardinalis_sinuatus     ATGAATCCCCAAGCAAGCCTAATTTTTACCACCAGCCTTCTCCTGGGAACAACTATCACTATCTCAAGCAACCATTGAATTATAGCCTGAACTGGCTTGGAAATCAACACACTCGCCATCCTTCCACTAATCTCAAAATCCCACCATCCACGGGCCATCGAAGCCGCTACTAAGTACTTCTTAACCCAAGCAGCTGCTTCTGCCCTAGTCTTATTCTCCAGCATAACTAACGCATGACATACTGGACAATGAGACATCACCCAACTAACTCACCCCACATCTTGCCTGATCCTCACTTCAGCAATCGCAATAAAACTGGGACTAGTCCCATTCCACTTCTGATTCCCAGAAGTACTTCAAGGCTCTCCTCTTACTACTGGCCTTCTCCTATCTACCATTATAAAACTCCCCCCAATCGCACTACTCTACATAACTTCCTCCTCACTCAACCCAACCCTCTTAACTATCCTGGCTATTTTCTCAACAGCTTTAGGAGGATGAATAGGCCTTAACCAAACACAAATCCGAAAAATCCTGGCTTTCTCTTCTATCTCCCATCTAGGCTGAATAGCAATCATCATTGTCTACAACCCCAAACTTACTCTCCTCAACTTCTACCTTTACGCCGTAATAACTACAACCATCTTCCTCACTCTAAACACAACCAAAGTACTCAAATTATCCACCTTAATAACTGCATGAGCTAAAGCCCCATCCCTAAACACAATACTACTCTTGTCCCTACTCTCCCTTGCAGGACTCCCCCCTCTGACAGGATTCCTGCCCAAATGACTTATTATCCAAGAACTGACTAAACAAGACATGGCCCTAGCAGCTACCCTCATCTCCCTCCTCTCTCTACTAAGCCTATTCTTCTACTTACGCCTAGCATACTGCACAACAATCACACTCCCCCCGCACACTACAAATCACATAAAACAATGACGTACTAACAAGCCAACTAGCGTCACAATTGCTATCTTGACCACCATAACCCTCATACTCCTCCCCATCTCCCCTATGATCCTCACCATTGTCTAA
	;
End;
begin mrbayes;
log start filename=Cardinalis_cardinalis.log replace;
charset ND2  = 1-1041;
Prset statefreqpr=dirichlet(1,1,1,1);
Lset  nst=6  rates=invgamma;
unlink statefreq=(all);
unlink revmat=(all);
unlink shape=(all);
unlink pinvar=(all);
unlink correlation=(all);
set autoclose=yes;
mcmcp ngen=4000000 printfreq=1000 samplefreq=1000 nchains=4 savebrlens=yes temp=0.07 startingtree=random filename=Cardinalis_cardinalis;
mcmc;
end;
