# Supplementary material for: A latitudinal phylogeographic diversity gradient in birds
Source: PLoS Biol. 2017 Apr 13;15(4):e2001073. doi: 10.1371/journal.pbio.2001073 (PMC5390966; doi:10.1371/journal.pbio.2001073)
Supplement: S1 Data — (ZIP) [file pbio.2001073.s015.zip › S1_Data/Catharus-fuscater.nex]

#NEXUS

begin data;
   dimensions ntax=71 nchar=1041;
   format datatype=dna gap=- missing=N interleave=no;
   matrix

mexicanus.AY049522 ATGAACCCACAAGCAAAACTAATCTGCACTATTAGCCTCTTACTAGGAACAACCATCACCCTCTCAAGCAGCCACTGGGCATTAGCCTGGACTGGGCTCGAAATCAACACTCTAGCCATTCTACCTCTAATCGCCAAATCCCACCACCCCCGATCCATCGAGGCCGCAACCAAATACTTCCTAGTTCAAGCAGCCGCCTCCGCCCTAATCCTATTCTCCAGCATAACCAACGCATGGCACACCGGACAATGAGAGATTACTCAACTAACCCACCCAATCTCGTGCCTGATTTTAACCACAGCCATCGCAATAAAACTGGGGTTAGTCCCATTCCACTTCTGATTTCCTGAAGTACTTCAGGGCTGCTCCCTAATTACAGGCCTTCTCCTATCCACAGCCATAAAACTCCCGCCAATCACGCTACTCTTCATAACTTCCCAATCACTAAACCACACCCCATTAATCATTATAGCCATTCTCTCTGCAGCACTAGGGGGGTGAATAGGGCTAAACCAAACACAAACCCGAAAAATCCTGGCATTCTCATCCATCTCCCACCTAGGCTGAATATCTATCATCCTCATCTACAGCCCCAAACTAGCCATACTAAACTTCTACCTATACGTACTTATCACTGCAACTGTATTCTTGACCCTTAACTCAATTAAAACCTTAAACTTCCCCACACTAATAACCACTTGAGCAAAAACCCCCACACTAAGTGCAATACTAATACTCACACTCCTCTCACTAGCAGGCCTTCCTCCCCTAACAGGCTTCCTCCCCAAATGACTCATTATCCAAGAACTAACGAAGCAAGACATAGCACCAACAGCAATAATCATGGCCCTCCTATCTCTACTAAGCCTATTTTTCTACCTACGGCTCGCATACTGCGCAACAATCACACTCCCCCCTCACACTACCAACCATATGAAACAATGACATATTAACAAGCCAGTCAACCCCCTAGTCGCCACTGTAGTCACTATGTCTATCGCCCTCCTACCCATCTCACCCATAATTTTGACCACCGTCTAA
dryas.AY049516 GTGAACCCGCAAGCAAAACTAATCTGCGCCATCAGCCTCCTCCTAGGCACAACCACCACCCTCTCAAGCAACCACTGGATCTTAGCCTGAACCGGACTTGAAATTAACACTCTAGCCATTCTACCTTTAATCGCTAAATCCCACCACCCCCGATCCATTGAAGCCGCAACCAAATACTTCCTAGTACAAGCAGCTGCTTCAGCCCTAATCCTATTCTCTAGCATAACCAACGCATGATATACCGGACAGTGAGAAATCACCCAACTAACCCACCCAGTCTCGTGCCTAATTCTAACCACAGCCATCGCAATAAAATTGGGACTGGTACCATTCCACTTTTGATTCCCTGAACTGCTCCAGGGCTGCTCCCTAATTACAGGCCTTCTCCTATCTACGGGCATAAAACTACCACCAATTACTCTACTCTTCATAACCTCCCAATCACTAAGCCACACCCCACTAATCACTATGGGCATTCTCTCCGCAGCACTAGGAGGATGAATGGGACTAAACCAAACACAAACTCGAAAAATCCTAGCCTTCTCATCCATCTCCCACCTAGGTTGAATATCTATTATCCTTATCTACAGCCCCAAACTAGCCATAATAAACTTCTACTTATACGTACTCATCACTGCAGCTGTATTCCTGACCCTAAACTCAATCAAAACCCTAAACCTCCCCACACTGATAACCACCTGAGCAAAAACCCCAACAGTAAGTGCCATGGTGATGCTCACACTTCTCTCAGTAGCAGGCCTTCCCCCTCTAACAGGCTTCCTTCGTAAATGATTTATTATCCAAGAACTAACAAAACAAGACATAGCGCCAGCAGCAGTAATCATGGCCCTCCTATCCCTACTAAGCCTATTTTTCTACCTCCGACTTGCATACTGCGCAACAATTACACTTCCCCCTCATACTACTAACCACATGAAACAATGACACATTAACAAGCCAACCAACCCCCTGGTCGCTATCGTAGTCATCATATCCACCACCCTACTTCCCATTTCGCCCATAATCTTAGCTATTGTCTAA
100003_LaPazBO NNNNNNNNNNNNNNNNNNNNNNNNNNNNNNNNNNNNNNNNNNNNNGGAACAACCACCGCCCTCTCAAGCAACCACTGAGTCCTAGCTTGAGCTGGACTTGAAATCAACACTTTAGCCATTCTACCTTTAATTGCCAAATCCCACCATCCCCGATCCATTGAAGCCGCAACTAAATACTTCCTAGTACAAGCAGCCGCCTCGGCCCTAATCCTGTTCTCCAGCATAACCAACGCATGACACACCGGACAATGAGAAATCACCCAACTAACCCACCCAATCTCGTGTCTGATTCTAACTACAGCCATCGCAATAAAACTAGGACTGGCACCATTCCACTTCTGATTTCCAGAAGTACTTCAAGGCTGCCCCCTAATCACAGGCCTTCTCCTATCTACGGCCATAAAACTCCCGCCAATCGCGTTGCTTTTCATAACCTCCCAATCATTAAGCTACACCCCACTGATCACCATGGCTATTCTCTCTGCTGCACTAGGAGGGTGAGCAGGACTAAACCAGACACAAACTCGAAAAATCCTGGCCTTCTCATCCATCTCCCACCTGGGCTGAATATCTATCATCCTTATCTACAGCCCCAAACTAGCCATACTAAACTTCTACTTATACGTAATTATAACTGCAGCTGTATTTCTTACCCTAAACTCAATCAAAACCTTAAACCTCTCAACACTAATGACCACCTGAGCAAAAACCCCCACACTAAGTGCAATATTAATGCTCACACTCCTATCACTAGCGGGCCTCCCCCCTCTAACAGGCTTCCTCCCTAAATGATCCATCATCCAAGAACTAACAAAGCAAGACATAATACCAGCAGCAGTAGCCATAGCTCTCCTATCCCTACTAAGCCTATTCTTCTACCTCCGACTTGCGTACTGTGCAACAATCACACTCCCCCCTCACACCACCAACCACATGAAACAATGGCACATTAACAAACCAGTCAGCCCTCTGATCGCCATCCTATCCGCCATATCCACCACCCTCCTTCCCATTTCACCTNNNNNNNNNNNNNNNNNNNNN
1367_PirreDarienPA GTGAACCCACAAGCAAAACTAATCTGCACCATTAGCCTTATCCTAGGGACAACCACCACCCTCTCAAGCAACCACTGAGTCCTGGCTTGAACTGGACTTGAGATCAACACTTTAGCCATTTTACCCCTAATTGCCAAATCCCACCACCCCCGATCCATTGAAGCCGCAACTAAATACTTCCTAGTACAAGCAGCCGCCTCAGCCCTAATCCTGTTCTCCAGCATAACCAACGCATGACACACCGGACAATGAGAAATCACTCAACTAACTCACCCAATCTCGTGCCTGATCCTAACCACAGCCATTGCAATAAAACTAGGCCTAGTACCATTCCACTTCTGATTCCCAGAAGTACTTCAGGGCTGCTCCCTAATCACAGGCCTTCTCCTATCTACGGTCATAAAACTCCCACCAATTACGCTACTCTTCATAACTTCCCAATCACTGAGCTACACCCCACTAGTCACCATGGGCATCCTCTCTGCAGCACTAGGGGGGTGAACAGGACTAAACCAAACACAAACTCGAAAAATCCTAGCCTTCTCATCCATCTCCCACCTGGGCTGAATATCTATTATCCTTGTCTACAACCCCAAACTAGCCATACTAAACTTCTTCTTATACGTGCTTATAACTGCAGCCGTATTCTTAACCCTAAACTCAATCAAAACCTTAAACCTCCCAACACTAATAACCACCTGAGCAAAAGCCCCCACACTAAGCGCAATGCTAATAATCACACTTCTCTCACTGGCGGGCCTTCCCCCTCTAACAGGCTTCCTCCCTAAATGACTCATCATCCAAGAACTAACAAAACAAGACATAGTACCAGCAGCAGTAGCCATGGCTCTCCTATCCCTACTAAGCCTATTCTTCTATCTCCGACTCGCGTACTGTGCAACAATTACACTCCCCCCTCACACCACCAACCACATAAAACAATGACACATTAACAAGCCGATCAGCCCCCTGATCGCCATCCTAACTATCATGTCCGCCACCCTCCTCCCCATTTCACCCACAATTTTGACTACCATCTAA
1368_PirreDarienPA NNNNNNNNNNNNGCAAAACTAATCTGCACCATTAGCCTTATCCTAGGGACAACCACCACCCTCTCAAGCAACCACTGAGTCCTGGCTTGAACTGGACTTGAGATCAACACTTTAGCCATTTTACCCCTAATTGCCAAATCCCACCACCCCCGATCCATTGAAGCCGCAACTAAATACTTCCTAGTACAAGCAGCCGCCTCAGCCCTAATCCTGTTCTCCAGCATAACCAACGCATGACACACCGGACAATGAGAAATCACTCAACTAACTCACCCAATCTCGTGCCTGATCCTAACCACAGCCATTGCAATAAAACTAGGACTAGTACCATTCCACTTCTGATTCCCAGAAGTACTTCARGGCTGCTCCCTAATCACAGGCCTTCTCCTATCTACGGTCATAAAACTCCCACCAATTACGCTACTCTTCATAACTTCCCAATCACTGAGCTACACCCCACTAGTCACCATGGCCATCCTCTCTGCAGCACTAGGGGGGTGAACAGGACTAAACCAAACACAAACTCGAAAAATTCTAGCCTTCTCATCCATCTCCCACCTGGGCTGAATATCTATTATCCTTGTCTACAACCCCAAACTAGCCATACTAAACTTCTTCTTATACGTGCTTATAACTGCAGCCGTATTCTTAACCCTAAACTCAATCAAAACCTTAAACCTCCCAACACTAATAACCACCTGAGCAAAAGCCCCCACACTAAGCGCAATGCTAATAATCACACTTCTCTCACTGGCGGGCCTTCCCCCTCTAACAGGCTTCCTCCCTAAATGACTCATCATCCAAGAACTAACAAAACAAGACATAGTACCAGCAGCAGTAGCCATGGCTCTCCTATCCCTACTAAGCCTATTCTTCTACCTCCGACTCGCGTACTGTGCAACAATTACACTCCCCCCTCACACCACCAACCACATAAAACAATGACACATTAACAAGCCGATCAGCCCCCTGATCGCCATCCTAACTATCATGTCCGCCACCCTCCTCCCCATTTCACCCANNNNNNNNNNNNNNNNNNNN
1369_PirreDarienPA GTGAACCCACAAGCAAAACTAATCTGCACCATTAGCCTTATCCTAGGGACAACCACCACCCTCTCAAGCAACCACTGAGTCCTGGCTTGAACTGGACTTGAGATCAACACTTTAGCCATTTTACCCCTAATTGCCAAATCCCACCACCCCCGATCCATTGAAGCCGCAACTAAATACTTCCTAGTACAAGCAGCCGCCTCAGCCCTAATCCTGTTCTCCAGCATACCCAACGCATGACACACCGGACAATGAGAAATCACTCAACTAACTCACCCAATCTCGTGCCTGATCCTAACCACAGCCATTGCAATAAAACTAGGACTAGTACCATTCCACTTCTGATTCCCAGAAGTACTTCAAGGCTGCTCCCTAATCACAGGCCTTCTCCTATCTACGGTCATAAAACTCCCACCAATTACGCTGCTCTTCATAACTTCCCAATCACTGAGCTACACCCCACTAGTCACCATGGCCATCCTCTCTGCAGCACTAGGGGGGTGAACAGGACTAAACCAAACACAAACTCGAAAAATTCTAGCCTTCTCATCCATCTCCCACCTGGGCTGAATATCTATTATCCTTGTCTACAACCCCAAACTAGCCATACTAAACTTCTTCTTATACGTGCTTATAACTGCAGCCGTATTCTTAACCCTAAACTCAATCAAAACCTTAAACCTCCCAACACTAATAACCACCTGAGCAAAAGCCCCCACACTAAGCGCAATGCTAATAATCACACTTCTCTCACTGGCGGGCCTTCCCCCTCTAACAGGCTTCCTCCCTAAATGACTCATCATCCAAGAACTAACAAAACAAGACATAGTACCAGCAGCAGTAGCCATGGCTCTCCTATCCCTACTAAGCCTATTCTTCTACCTCCGACTCGCGTACTGTGCAACAATTACACTCCCCCCTCACACCACCAACCACATAAAACAATGACACATTAACAAGCCGATCAGCCCCCTGATCGCCATCCTAACTATCATGTCCGCCACCCTCCTCCCCATTTCACCCACAATTTTGTCTACCATCTAA
1656_PascoPE GTGAACCCACAAGCAAAACTAATCTGTGCCATTAGCCTTATTCTAGGAACAACCACCACCCTCTCAAGCAACCACTGAGTCCTAGCTTGAACTGGGCTTGAAATCAACACTTTAGCCATTCTACCTTTAATTGCCAAATCCCACCACCCCCGATCCATTGAAGCCGCAACTAAATACTTCCTAGTACAAGCAGCCGCCTCGGCCCTAATCCTATTCTCCAGCATAATCAACGCATGACACACCGGACAATGAGAAATCACCCAACTAACCAACCCAATCTCGTGCCTGATTCTAACCGCAGCTATCGCAATAAAACTAGGACTGGTGCCATTCCACTTCTGATTCCCAGAAGTACTTCAAGGCTGCTCCCTAATCACAGGCCTTCTCCTATCTACGATCATAAAACTCCCACCAATCACGCTGCTCTTCATAACCTCCCAATCACTGAGCCACACCCCACTAATCACCATAGCTATTCTCTCTGCAGCGCTAGGAGGGTGAGCAGGACTAAACCAGACACAAACTCGAAAAATCCTGGCCTTCTCATCCATCTCCCACCTGGGCTGAATATCTATCATCCTTGTCTACAGCCCCAAACTAGCTATACTAAACTTCTACTTATACGTGCTTATAACTGCAGCTGTATTCCTAACCCTAAACTCAATCAAAACCTTAAACCTCCCAACACTGATAACCACCTGAGCAAAAACCCCCGCACTAAGTGCTATACTAATACTCACACTTCTCTCACTAGCGGGCCTTCCCCCTCTAACAGGCTTTCTCCCCAAATGATTCATCATCCAAGAACTAACAAAACAAGACATAGTACTAGCAGCAGTGACCATGGCTCTCCTATCTCTACTGAGCCTATTCTTCTATCTTCGACTTGCGTACTGTGCAACAATTACACTCCCCCCTCACACTACTAACCACATGAAACAATGACACATTAACAAACCAATCAGCCCCCTGGTCGCCATCCTAGCCGCCATGTCCACCACCCTCCTCCCCATTTCACCCATAATTTTGACTACCATTTAA
2182_PirreDarienPA GTGAACCCACAAGCAAAACTAATCTGCACCATTAGCCTTATCCTAGGGACAACCACCACCCTCTCAAGCAACCACTGAGTCCTGGCTTGAACTGGACTTGAGATCAACACTTTAGCCATTTTACCCCTAATTGCCAAATCCCACCACCCCCGATCCATTGAAGCCGCAACTAAATACTTCCTAGTACAAGCAGCCGCCTCAGCCCTAATCCTGTTCTCCAGCATAACCAACGCATGACACACCGGACAATGAGAAATCACTCAACTAACTCACCCAATCTCGTGCCTGATCCTAACCACAGCCATTGCAATAAAACTAGGACTAGTACCATTCCACTTCTGATTCCCAGAAGTACTTCAAGGCTGCTCCCTAATCACAGGCCTTCTCCTATCTACGGTCATAAAACTCCCACCAATTACGCTACTCTTCATAACTTCCCAATCACTGAGCTACACCCCACTAGTCACCATGGCCATCCTCTCTGCAGCACTAGGGGGGTGAACAGGACTAAACCAAACACAAACTCGAAAAATTCTAGCCTTCTCATCCATCTCCCACCTGGGCTGAATATCTATTATCCTTGTCTACAACCCCAAACTAGCCATACTAAACTTCTTCTTATACGTGCTTATAACTGCAGCCGTATTCTTAACCCTAAACTCAATCAAAACCTTAAACCTCCCAACACTAATAACCACCTGAGCAAAAGCCCCCACACTAAGCGCAATGCTAATAATCACACTTCTCTCACTGGCGGGCCTTCCCCCTCTAACAGGCTTCCTCCCTAAATGACTCATCATCCAAGAACTAACAAAACAAGACATAGTACCAGCAGCAGTAGCCATGGCTCTCCTATCCCTACTAAGCCTATTCTTCTACCTCCGACTCGCGTACTGTGCAACAATTACACTCCCCCCTCACACCACCAACCACATAAAACAATGACACATTAACAAGCCGATCAGCCCCCTGATCGCCATCCTAACTATCATGTCCGCCACCCTCCTCCCCATTTCACCCACAATTTTGACTACCATCTAA
223_CajamarcaPE GTGAACCCACAAGCAAAACTAATCTGCGCCATTAGCCTTATTCTAGGAACAACCACCACCCTCTCAAGCAACCACTGAGCCCTAGCTTGAACTGGGCTTGAAATCAACACTTTAGCCATTCTACCTTTAATTGCCAAATCCCACCACCCCCGATCCATTGAAGCCGCAACTAAATACTTCCTAGTACAAGCAGCCGCCTCGGCCCTAATCCTATTCTCCAGCATAATCAACGCATGACACACCGGACAATGAGAAATCACCCAACTAACCAACCCAATCTCGTGTATGATTCTAACCGCAGCCATCGCAATAAAACTAGGGCTGGTGCCATTCCACTTCTGATTCCCAGAAGTACTTCAAGGCTGCTCCCTAATCACAGGCCTTCTCCTATCTACAATCATAAAACTCCCACCAATCACGCTGCTCTTCATAACCTCCCAATCACTGAGCTACACCCCACTAGTCACCATAGCCGTTCTCTCTGCAGCACTAGGAGGGTGAGCAGGACTAAACCAGACACAAACTCGAAAAATCCTGGCCTTCTCATCCATCTCCCACCTGGGCTGAATATCTATCATCCTTGTCTACAGCCCCAAACTAGCTATACTAAACTTCTACCTATACGTGCTTATAACTGCAGCGGTATTCTTAACCCTAAACTCAATCAAAACCTTAAACCTCCCAACACTGATAACCACCTGAGCAAAAACCCCCGCACTAAGCGCAATACTAATACTCACACTTCTCTCACTAGCAGGCCTTCCCCCTCTAACAGGCTTTCTCCCTAAATGATTCATCATCCAAGAACTAACAAAACAAGACATAATACTAGCAGCAGTAACCATGGCTCTCCTATCTCTACTGAGCCTATTCTTCTATCTTCGACTTGCGTACTGTGCAACAATTACACTCCCCCCTCACACTACTAACCACATGAAACAATGACACATTAACAAACCAATCAGCCCCCTAGTCGCCATCCTAACCGCCATGTCCACCACCCTCCTCCCCATTTCGCCCATAATTTTGACTACCATTTAA
28363_PanamaPA GTGAACCCACAAGCAAAACTAATCTGCACCATTAGCCTTATCCTAGGAACAACCACCACCCTCTCAAGCAACCACTGAGTCCTAGCTTGAACTGGACTTGAGATCAACACTTTAGCCATTTTACCCTTAATTGCCAAATCCCACCACCCCCGATCCATTGAAGCCGCAACTAAATACTTCCTAGTACAAGCAGCCGCCTCAGCCCTAATCCTATTCTCCAGCATAACCAACGCATGACACACTGGACAATGAGAAATCACTCAACTAACCCACCCAATCTCGTGCCTGATCCTAACCACAGCCATTGCAATAAAACTAGGACTGGTACCATTCCACTTCTGATTCCCAGAAGTGCTTCAAGGCTGCTCCCTAATCACAGGCCTTCTCCTATCTACGGTCATAAAACTCCCACCAATTACACTGCTCTTCATAACCTCCCAATCACTGAGCTACACCCCACTAGTCACCATGGCCATCCTCTCTGCAGCACTAGGAGGGTGAACAGGACTAAACCAGACACAAACTCGAAAAATCTTAGCCTTCTCATCCATCTCCCACCTAGGCTGAATATCTATTATCCTCGTCTACAACCCCAAACTAGCCATACTGAACTTCTACCTATACGTGCTTATAACTGCAGCTGTATTCTTAACCCTAAACTCAATCAAAACCTTAAACCTCCCAACACTAATAACCACCTGAGCAAAAACCCCCACACTAAGTGCAATGTTAATAATCACACTTCTCTCACTGGCGGGCCTTCCTCCTCTAACAGGCTTCCTCCCTAAATGACTCATCATCCAAGAACTAACAAAACAAGACATAGTACCAGCAGCAGTAGCCATAGCTCTCCTGTCCCTACTAAGCCTGTTCTTCTACCTCCGACTCGCATACTGTGCAACAATCACACTCCCCCCTCACACCACCAACCACATAAAACAGTGACACATTAACAAGCCAATCAGCCCCCTGATTGCCATCCTAACCATCATGTCCGCCACCCTTCTCCCCATTTCACCCACAATTTTGACTACCATCTAA
31771_CajamarcaPE GTGAACCCACAAGCAAAACTAATCTGCGCCATTAGCCTTATTCTAGGAACAACCACCACCCTCTCAAGCAACCACTGAGTCCTAGCTTGAACTGGGCTTGAAATCAACACTTTAGCCATTCTACCTTTAATTGCCAAATCCCACCACCCCCGATCCATTGAAGCCGCAACTAAATACTTCCTAGTACAAGCAGCCGCCTCGGCCCTAATCCTATTCTCCAGCATAATCAACGCATGACACACCGGACAATGAGAAATCACCCAACTAACCAACCCAATCTCGTGTATGATTCTAACCGCAGCCATCGCAATAAAACTAGGGCTGGTGCCATTCCACTTCTGATTCCCAGAAGTACTTCAAGGCTGCTCCCTAATCACAGGCCTTCTCCTATCTACAATCATAAAACTCCCACCAATCACGCTACTCTTCATAACCTCCCAATCACTGAGCTACACCCCACTAGTCACCATAGCTGTTCTCTCTGCAGCACTAGGAGGGTGAGCAGGACTAAACCAGACGCAAACTCGAAAAATCCTGGCCTTCTCATCCATCTCCCACCTGGGCTGAATATCTATCATCCTTGTCTACAGCCCCAAACTAGCTATACTAAACTTCTACTTATACGTGCTTATAACTGCAGCGGTATTCTTAACCCTAAACTCAATCAAAACCTTAAACCTCCCAACACTGATAACCACCTGAGCAAAAACCCCCGCACTAAGCGCAATACTAATACTCACACTTCTCTCACTAGCAGGCCTTCCCCCTCTAACAGGCTTTCTCCCCAAATGATTCATCATCCAAGAACTAACAAAACAAGACATAGTACTAGCAGCAGTAACCATGGCTCTCCTATCTCTACTGAGCCTATTCTTCTATCTTCGACTTGCGTACTGTGCAACAATTACACTCCCCCCTCACACTACTAACCACATGAAACAATGACACATTAACAAACCAATCAGCCCCCTGGTCGCCATCCTAACCGCCATGTCCACCACCCTCCTCCCCATTTCGCCCATAATTCTGACTACCATTTAA
32319_CajamarcaPE GTGAACCCACAAGCAAAACTAATCTGCGCCATTAGCCTTATTCTAGGAACAACCACCACCCTCTCAAGCAACCACTGAGTCCTAGCTTGAACTGGGCTTGAAATCAACACTTTAGCCATTCTACCTTTAATTGCCAAATCCCACCACCCCCGATCCATTGAAGCCGCAACTAAATACTTCCTAGTACAAGCAGCCGCCTCGGCCCTAATCCTATTCTCCAGCATAATCAACGCATGACACACCGGACAATGAGAAATCACCCAACTAACCAACCCAATCTCGTGTATGATTCTAACCGCAGCCATCGCAATAAAACTAGGGCTGGTGCCATTCCACTTCTGATTCCCAGAAGTACTTCAAGGCTGCTCCCTAATCACAGGCCTTCTCCTATCTACAATCATAAAACTCCCACCAATCACGCTACTCTTCATAACCTCCCAATCACTGAGCTACACCCCACTAGTCACCATAGCTGTTCTCTCTGCAGCACTAGGAGGGTGAGCAGGACTAAACCAGACGCAAACTCGAAAAATCCTGGCCTTCTCATCCATCTCCCACCTGGGCTGAATATCTATCATCCTTGTCTACAGCCCCAAACTAGCTATACTAAACTTCTACTTATACGTGCTTATAACTGCAGCGGTATTCTTAACCCTAAACTCAATCAAAACCTTAAACCTCCCAACACTGATAACCACCTGAGCAAAAACCCCCGCACTAAGCGCAATACTAATACTCACACTTCTCTCACTAGCAGGCCTTCCCCCTCTAACAGGCTTTCTCCCCAAATGATTCATCATCCAAGAACTAACAAAACAAGACATAGTACTAGCAGCAGTAACCATGGCTCTCCTATCTCTACTGAGCCTATTCTTCTATCTTCGACTTGCGTACTGTGCAACAATTACACTCCCCCCTCACACTACTAACCACATGAAACAATGACACATTAACAAACCAATCAGCCCCCTGGTCGCCATCCTAACCGCCATGTCCACCACCCTCCTCCCCATTTCGCCCATAATTCTGACTACCATTTAA
44473_SnMartinPE GTGAACCCACAAGCAAAACTAATCTGTGCCATTAGCCTTATTCTAGGAACAACCACCACCCTCTCAAGCAACCACTGAGTCCTAGCTTGAACTGGGCTTGAAATCAACACTTTAGCCATTCTACCTTTAATTGCCAAATCCCACCACCCCCGATCCATTGAAGCCGCAACTAAATACTTCCTAGTACAAGCAGCCGCCTCGGCCCTAATCCTATTCTCCAGCATAATCAACGCATGACACACCGGACAATGAGAAATCACCCAACTAACCAACCCAATCTCGTGTCTGATTCTAACCGCAGCTATCGCAATAAAACTAGGACTGGTGCCATTCCACTTCTGATTCCCAGAAGTACTTCAAGGCTGCTCCCTAATCACAGGCCTTCTCCTATCTACGATCATAAAACTCCCACCAATCACGCTGCTCTTCATAACCTCCCAATCACTGAGCCACACCCCACTAATCACCATAGCTATTCTCTCTGCAGCGCTAGGAGGGTGAGCAGGACTAAACCAGACACAAACTCGAAAAATCCTGGCCTTCTCATCCATCTCCCACCTGGGCTGAATATCTATCATCCTTGTCTACAGCCCCAAACTAGCTATACTAAACTTCTACTTATACGTGCTTATAACTGCAGCTGTATTCCTAACCCTAAACTCAATCAAAACCTTAAACCTCCCAACACTGATAACCACCTGAGCAAAAACCCCCGCACTAAGTGCTATACTAATACTCACACTTCTCTCACTAGCGGGCCTTCCCCCTCTAACAGGCTTTCTCCCCAAATGATTCATCATCCAAGAACTAACAAAACAAGACATAGTACTAGCAGCAGTGACCATGGCTCTCCTATCTCTACTGAGCCTATTCTTCTATCTTCGACTTGCGTACTGTGCAACAATTACACTCCCCCCTCACACTATTAACCACATGAAACAATGACACATTAACAAACCAATCAGCCCCCTGGTCGCCATCCTAGCCGTCATGTCCACCACCCTCCTCCCCATTTCACCCATAATTTTGACTACCATTTAA
72031_CartagoCR GTGAACCCACAAGCAAAACTAATCTGCACCATTAGCCTTATCCTAGGAACAACCACCACCCTCTCAAGCAACCACTGAGTCCTAGCTTGAACTGGACTTGAGATCAACACTTTAGCCATTCTGCCTTTAATTGCCAAATCCCACCACCCCCGATCCATTGAAGCCGCAACCAAATACTTCCTAGTACAAGCAGCCGCCTCAGCCCTAATCCTATTCTCCAGCATAACCAACGCATGACACACCGGACAATGAGAAATCACCCAACTAACCCACCCAATCTCATGCCTGATTCTAACCACAGCCATCGCAATAAAACTAGGACTAGTGCCATTCCACTTCTGATTCCCAGAAGTACTTCAAGGCTGCTCCCTAACCACAGGCCTTCTCCTATCTACGGTCATAAAACTCCCACCAATTACGCTACTCTTTATAACCTCCCAATCACTAAGCTACGCCCCACTAATCGCTATAGCTATTCTTTCTGCAGCACTAGGAGGGTGAACAGGGCTAAACCAGACACAAACCCGAAAAATCCTAGCCTTCTCATCCATTTCCCACCTAGGCTGAGTATCTATCATCCTTGCCTACAACCCCAAACTAGCCATACTAAACTTCTACCTATATGTACCTATAACCGCAGCTGTATTCTTAACCCTAAACTCAATCAAAACCTTAAACCTCCAGACACTAATAACTACCTGAGCAAAAACCCCCACACTAAGTGCAATACTAATACTCATACTTCTCTCACTAGCGGGCCTTCCCCCTCTAACGGGCTTCCTCCCCAAATGATTCATCATCCAAGAACTAACAAAACAAGACATAGTACCAGCAGCAGTGACCATGGCTCTCCTATCCCTACTAAGCCTATTCTTCTACCTCCGACTCGCATACTGTGCAACAATTACACTCCCCCCTCACACCACCAACCACATTAAACAATGACACACTAACAAACCAATCAGCCCCCTGGTCGCCATCTTAGCCACCGTATCCACCATCCTCCTTCCCATTTCACCTATAATTTTGACTATCATTTAA
7985_PascoPE GTGAACCCACAAGCAAAACTAATCTGTGCCATTAGCCTTATTCTAGGAACAACCACCACCCTCTCAAGCAACCACTGAGTCCTAGCTTGAACTGGGCTTGAAATCAACACTTTAGCCATTCTACCTTTAATTGCCAAATCCCACCACCCCCGATCCATTGAAGCCGCAACTAAATACTTCCTAGTACAAGCAGCCGCCTCGGCCCTAATCCTATTCTCCAGCATAATCAACGCATGACACACCGGACAATGAGAAATCACCCAACTAACCAACCCAATCTCGTGTCTGATTCTAACCGCAGCTATCGCAATAAAACTAGGACTGGTGCCATTCCACTTCTGATTCCCAGAAGTACTTCAAGGCTGCTCCCTAATTACAGGCCTTCTCCTATCTACGATCATAAAACTCCCACCAATCACGCTGCTCTTCATAACCTCCCAATCACTGAGCCACACCCCACTAATCACCATAGCTATTCTTTCTGCAGCGCTAGGAGGGTGAGCAGGACTAAACCAGACACAAACTCGAAAAATCCTGGCCTTCTCATCCATCTCCCACCTGGGCTGAATATCTATCATCCTTGTCTACAGCCCCAAACTAGCTATACTAAACTTCTACTTATACGTGCTTATAACTGCAGCTGTATTCCTAACCCTAAACTCAATCAAAACCTTAAACCTCCCAACACTGATAACCACCTGAGCAAAAACCCCCGCACTAAGTGCTATACTAATACTCACACTTCTCTCACTAGCGGGCCTTCCCCCTCTAACAGGCTTTCTCCCCAAATGATTCATCATCCAAGAACTAACAAAACAAGACATAGTACTAGCAGCAGTGACCATGGCTCTCCTATCTCTACTGAGCCTATTCTTCTATCTTCGACTTGCGTACTGTGCAACAATTACACTCCCCCCTCACACTACTAACCACATGAAACAATGACACATTAACAAACCAATCAGCCCCCTGGTCGCCATCCTAGCCGTCATGTCCACCACCCTCCTCCCCATTTCACCCATAATTTTGACTACCATTTAA
AM.DOT2496_LaPazBO GTGAACCCACAAGCAAAACTAATCTGCACCATTAGCCTTATCCTAGGAACAACCACCGCCCTCTCAAGCAACCACTGAGTCCTAGCTTGAGCTGGACTTGAAATCAACACTTTAGCCATTCTACCTTTAATTGCCAAATCCCACCATCCCCGATCCATTGAAGCCGCAACTAAATACTTCCTAGTACAAGCAGCCGCCTCGGCCCTAATCCTGTTCTCCAGCATAACCAACGCATGACACACCGGACAATGAGAAATCACCCAACTAACCCACCCAATCTCGTGTCTGATTCTAACTACAGCCATCGCAATAAAACTAGGACTGGCACCATTCCACTTCTGATTCCCAGAAGTACTTCAAGGCTGCCCCCTAATCACAGGCCTTCTCCTATCTACGGCCATAAAACTCCCGCCAATCGCGTTGCTTTTCATAACCTCCCAATCATTAAGCTACACCCCACTGATCACCATGGCTATTCTCTCTGCTGCACTAGGAGGGTGAGCAGGACTAAACCAGACACAAACTCGAAAAATCCTGGCCTTCTCATCCATCTCCCACCTGGGCTGAATATCTATCATCCTTATCTACAGCCCCAAACTAGCCATACTAAACTTCTACTTATACGTAATTATAACTGCAGCTGTATTCTTAACCCTAAACTCAATCAAAACCTTAAACCTCTCAACACTAATGACCACCTGAGCAAAAACCCCCACACTAAGTGCAATATTAATGCTCACACTCCTATCACTAGCGGGCCTCCCCCCTCTAACAGGCTTCCTCCCTAAATGATCCATCATCCAAGAACTAACAAAACAAGACATAATACCAGCAGCAGTAGCCATAGCTCTCCTATCCCTACTAAGCCTATTCTTCTACCTCCGACTTGCGTACTGTGCAACAATCACACTCCCCCCTCACACCACCAACCACATGAAACAATGGCACATTAACAAACCAGTCAGCCCTCTGATCGCCATCCTAACCGCCATATCCACCACCCTCCTTCCCATTTCACCTATAATTTTGGCTATCATTTAA
AM.DOT2606_LaPazBO GTGAACCCACAAGCAAAACTAATCTGCACCATTAGCCTTATCCTAGGAACAACCACCGCCCTCTCAAGCAACCACTGAGTCCTAGCTTGAGCTGGACTTGAAATCAACACTTTAGCCATTCTACCTTTAATTGCCAAATCCCACCATCCCCGATCCATTGAAGCCGCAACTAAATACTTCCTAGTACAAGCAGCCGCCTCGGCCCTAATCCTGTTCTCCAGCATAACCAACGCATGACACACCGGACAATGAGAAATCACCCAACTAACCCACCCAATCTCGTGTCTGATTCTAACTACAGCCATCGCAATAAAACTAGGACTGGCACCATTCCACTTCTGATTCCCAGAAGTACTTCAAGGCTGCCCCCTAATCACAGGCCTTCTCCTATCTACGGCCATAAAACTCCCGCCAATCGCGTTGCTTTTCATAACCTCCCAATCATTAAGCTACACCCCACTGATCACCATGGCTATTCTCTCTGCTGCACTAGGAGGGTGAGCAGGACTAAACCAGACACAAACTCGAAAAATCCTGGCCTTCTCATCCATCTCCCACCTGGGCTGAATATCTATCATCCTTATCTACAGCCCCAAACTAGCCATACTAAACTTCTACTTATACGTAATTATAACTGCAGCTGTATTCTTAACCCTAAACTCAATCAAAACCTTAAACCTCTCAACACTAATGACCACCTGAGCAAAAACCCCCACACTAAGTGCAATATTAATGCTCACACTCCTATCACTAGCGGGCCTCCCCCCTCTAACAGGCTTCCTCCCTAAATGATCCATCATCCAAGAACTAACAAAACAAGACATAATACCAGCAGCAGTAGCCATAGCTCTCCTATCCCTACTAAGCCTATTCTTCTACCTCCGACTTGCGTACTGTGCAACAATCACACTCCCCCCTCACACCACCAACCACATGAAACAATGGCACATTAACAAACCAGTCAGCCCTCTGATCGCCATCCTAACCGCCATATCCACCACCCTCCTTCCCATTTCACCTATAATTTTGGCTATCATTTAA
AMC1042_PerijaCO GTGAACCCACAAGCAAAACTAATCTGCACCATTAGCCTTATCCTAGGAACAACCACCACCCTCTCAAGCAACCACTGAGCCCTAGCTTGAACCGGACTTGAGATCAACACTTTAGCCATTCTACCTTTAATTGCCAAATCCCACCACCCCCGATCCATTGAAGCTGCAACTAAATACTTCCTAGTACAAGCAACCGCCTCGGCCCTAATCCTGTTCTCCAGCATAACCAACGCATGGCACACCGGACAATGAGAAATCACCCAACTAACCCATCCAGTCTCGTGCCTGATTCTAACCACAGCCATCGCAATAAAACTAGGGCTGGTACCATTCCACTTCTGATTCCCAGAAGTACTTCAAGGCTGCTCCCTAATCACAGGCCTCCTCCTATCTACGGCCATAAAACTCCCACCAATCACGCTACTATTCATAACCTCCCAATCACTGAGCTACACCCCACTAATCATCATGGCTATTCTCTCTGCAGCACTAGGAGGGTGAGCAGGAATGAACCAAACACAAACTCGAAAAATCCTAGCCTTCTCATCCATCTCCCACCTGGGCTGAATATCTATTATCCTTATCTACAGCCCTAAACTAGCCATACTGAACTTCTACCTATACGTGCTTATAACTGCAGCTGTATTCTTAACCCTAAACTCAATCAAAACCTTAAACCTCTCAACACTAATAACCACCTGAGCAAAAACCCCCGCACTAAGTGCAATATTAATGCTCACACTCCTCTCACTAGCGGGCCTTCCCCCTCTAACAGGCTTCCTCCCTAAATGATTCATCATCCAAGAACTAACAAAACAAGACATAGTGCCAGCAGCAGTAATCATGGCTCTTCTATCCCTACTAAGCCTATTCTTCTACCTCCGACTCGCGTACTGTGCAACAATTACACTCCCCCCTCACACCACCAACCACATGAAACAATGACACATCAACAAACCAATCAGCCCCATGGTCGCCATCTTAACTGCCATGTCCACCACCCTCCTCCCCATTTCACCCATAATCTTGACTACCATTTAA
AMC932_Orocue_STachCO GTGAACCCACAAGCAAAACTAATCTGCACCATTAGCCTTATCCTAGGAACAACCACCACCCTCTCAAGCAACCACTGAGCCCTAGCTTGAACCGGGCTTGAGATCAACACTTTAGCCATTCTACCTTTAATTGCCAAATCCCACCACCCCCGATCCATTGAAGCTGCAACTAAATACTTCCTAGTACAAGCAACCGCCTCGGCCCTAATCCTGTTCTCCAGCATAACCAACGCATGGCACACCGGACAATGAGAAATTACCCAACTAACCCACCCAGTCTCGTCCCTGATTCTAACCACAGCCATCGCAATAAAACTAGGGCTGGTACCATTCCACTTCTGATTCCCAGAAGTACTTCAAGGCTGCTCCCTAATCACAGGCCTCCTCCTATCTACGGCCATAAAACTCCCACCAATCACGCTACTATTCATAACCTCCCAATCACTGAGCTACACCCCTCTAATCATCATGGCTATTCTCTCTGCAGCACTAGGAGGGTGAGCAGGAATAAACCAAACACAAACTCGAAAAATCCTAGCCTTCTCATCCATCTCCCACCTGGGCTGAATATCTATTATCCTTATCTACAGCCCTAAACTAGCCATACTGAACTTCTACCTATACGTGCTTATAACTGCAGCTGTATTCTTAACCCTAAACTCAATCAAAACCTTAAACCTCTCAACACTAATAACCACCTGAGCAAAAACCCCCGCACTAAGTGCAATATTAATGCTCACACTCCTCTCACTAGCGGGCCTTCCCCCTCTAACAGGCTTCCTCCCTAAATGATTTATCATCCAAGAACTAACAAAACAAGACATAGTGCCAGCAGCAGTAATCATGGCTCTTCTATCCCTACTAAGCCTATTCTTCTACCTCCGACTCGCGTACTGTGCAACAATTACACTCCCCCCTCACACCACCAACCACATGAAACAATGACACATCAACAAACCAATCAGCCCCCTGGTCGCCATCTTAACTGCCATGTCCACCACCCTCCTCCCCATTTCACCCATAATCTTGACTACCATTTAA
ANSP15576_CarchiEC GTGAACCCACAAGCAAAACTAATCTGCGCCATTAGCCTTATTCTAGGAACAACCACCACCCTCTCAAGCAACCACTGAGTCCTAGCTTGAACTGGGCTTGAAATCAACACTTTAGCCATTCTACCTTTAATTGCCAAATCCCACCACCCCCGATCCATTGAAGCCGCAACTAAATACTTCCTAGTACAAGCAGCCGCCTCGGCCCTAATCCTATTCTCCAGCATAATCAACGCATGACACACTGGACAATGAGAAATCACCCAACTAACCAACCCAATCTCGTGTATGATTCTAACCGCAGCCATCGCAATAAAACTAGGGCTGGTGCCATTCCACTTCTGATTCCCAGAAGTACTTCAAGGCTGCTCCCTAATCACAGGCCTTCTCCTATCTACAATCATAAAACTCCCACCAATCACGCTGCTCTTCATAACCTCCCAATCACTGAGCTACACCCCACTAGTCACCATAGCTGTTCTCTCTGCAGCACTAGGAGGGTGAGCAGGACTAAACCAGACACAAACTCGAAAAATCCTGGCCTTCTCATCCATCTCCCACCTGGGCTGAATATCTATCATCCTTGTCTACAGCCCCAAACTAGCTATACTAAACTTCTACTTATACGTGCTTATAACTGCAGCGGTATTCTTAACCCTAAACTCAATCAAAACCTTAAACCTCCCAACACTGATAACCACCTGAGCAAAAACCCCCGCACTAAGCGCAATACTTATACTCACACTTCTCTCACTAGCAGGCCTTCCCCCTCTAACAGGCTTTCTCCCTAAATGATTCATCATCCAAGAACTAACAAAACAAGACATAGTACTAGCAGCAGTAACCATGGCTCTCCTATCTCTACTGAGCCTATTCTTCTATCTTCGACTTGCGTACTGTGCAACAATTACACTCCCCCCTCACACTACTAACCACATGAAACAATGACACATTAACAAACCAATCAGCCCCCTGGTCGCCATCCTAACCGCCATGTCCACCACCCTCCTCCCCATTTCGCCCATAATTCTGACTACCATTTAA
ANSP15577_CarchiEC GTGAACCCACAAGCAAAACTAATCTGCGCCATTAGCCTTATTCTAGGAACAACCACCACCCTCTCAAGCAACCACTGAGTCCTAGCTTGAACTGGGCTTGAAATCAACACTTTAGCCATTCTACCTTTAATTGCCAAATCCCACCACCCCCGATCCATTGAAGCCGCAACTAAATACTTCCTAGTACAAGCAGCCGCCTCGGCCCTAATCCTATTCTCCAGCATAATCAACGCATGACACACTGGACAATGAGAAATCACCCAACTAACCAACCCAATCTCGTGTATGATTCTAACCGCAGCCATCGCAATAAAACTAGGGCTGGTGCCATTCCACTTCTGATTCCCAGAAGTACTTCAAGGCTGCTCCCTAATCACAGGCCTTCTCCTATCTACAATCATAAAACTCCCACCAATCACGCTGCTCTTCATAACCTCCCAATCACTGAGCTACACCCCACTAGTCACCATAGCTGTTCTCTCTGCAGCACTAGGAGGGTGAGCAGGACTAAACCAGACACAAACTCGAAAAATCCTGGCCTTCTCATCCATCTCCCACCTGGGCTGAATATCTATCATCCTTGTCTACAGCCCCAAACTAGCTATACTAAACTTCTACTTATACGTGCTTATAACTGCAGCGGTATTCTTAACCCTAAACTCAATCAAAACCTTAAACCTCCCAACACTGATAACCACCTGAGCAAAAACCCCCGCACTAAGCGCAATACTTATACTCACACTTCTCTCACTAGCAGGCCTTCCCCCTCTAACAGGCTTTCTCCCTAAATGATTCATCATCCAAGAACTAACAAAACAAGACATAGTACTAGCAGCAGTAACCATGGCTCTCCTATCTCTACTGAGCCTATTCTTCTATCTTCGACTTGCGTACTGTGCAACAATTACACTCCCCCCTCACACTACTAACCACATGAAACAATGACACATTAACAAACCAATCAGCCCCCTGGTCGCCATCCTAACCGCCATGTCCACCACCCTCCTCCCCATTTCGCCCATAATTCTGACTACCATTTAA
ANSP15578_CarchiEC GTGAACCCACAAGCAAAACTAATCTGCGCCATTAGCCTTATTCTAGGAACAACCACCACCCTCTCAAGCAACCACTGAGTCCTAGCTTGAACTGGGCTTGAAATCAACACTTTAGCCATTCTACCTTTAATTGCCAAATCCCACCACCCCCGATCCATTGAAGCCGCAACTAAATACTTCCTAGTACAAGCAGCCGCCTCGGCCCTAATCCTATTCTCCAGCATAATCAACGCATGACACACTGGACAATGAGAAATCACCCAACTAACCAACCCAATCTCGTGTATGATTCTAACCGCAGCCATCGCAATAAAACTAGGGCTGGTGCCATTCCACTTCTGATTCCCAGAAGTACTTCAAGGCTGCTCCCTAATCACAGGCCTTCTCCTATCTACAATCATAAAACTCCCACCAATCACGCTGCTCTTCATAACCTCCCAATCACTGAGCTACACCCCACTAGTCACCATAGCTGTTCTCTCTGCAGCACTAGGAGGGTGAGCAGGACTAAACCAGACACAAACTCGAAAAATCCTGGCCTTCTCATCCATCTCCCACCTGGGCTGAATATCTATCATCCTTGTCTACAGCCCCAAACTAGCTATACTAAACTTCTACTTATACGTGCTTATAACTGCAGCGGTATTCTTAACCCTAAACTCAATCAAAACCTTAAACCTCCCAACACTGATAACCACCTGAGCAAAAACCCCCGCACTAAGCGCAATACTTATACTCACACTTCTCTCACTAGCAGGCCTTCCCCCTCTAACAGGCTTTCTCCCTAAATGATTCATCATCCAAGAACTAACAAAACAAGACATAGTACTAGCAGCAGTAACCATGGCTCTCCTATCTCTACTGAGCCTATTCTTCTATCTTCGACTTGCGTACTGTGCAACAATTACACTCCCCCCTCACACTACTAACCACATGAAACAATGACACATTAACAAACCAATCAGCCCCCTGGTCGCCATCCTAACCGCCATGTCCACCACCCTCCTCCCCATCTCGCCCATAATTCTGACTACCATTTAA
ANSP15617_CarchiEC GTGAACCCACAAGCAAAACTAATCTGCGCCATTAGCCTTATTCTAGGAACAACCACCACCCTCTCAAGCAACCACTGAGTCCTAGCTTGAACTGGGCTTGAAATCAACACTTTAGCCATTCTACCTTTAATTGCCAAATCCCACCACCCCCGATCCATTGAAGCCGCAACTAAATACTTCCTAGTACAAGCAGCCGCCTCGGCCCTAATCCTATTCTCCAGCATAATCAACGCATGACACACTGGACAATGAGAAATCACCCAACTAACCAACCCAATCTCGTGTATGATTCTAACCGCAGCCATCGCAATAAAACTAGGGCTGGTGCCATTCCACTTCTGATTCCCAGAAGTACTTCAAGGCTGCTCCCTAATCACAGGCCTTCTCCTATCTACAATCATAAAACTCCCACCAATCACGCTGCTCTTCATAACCTCCCAATCACTGAGCTACACCCCACTAGTCACCATAGCTGTTCTCTCTGCAGCACTAGGAGGGTGAGCAGGACTAAACCAGACACAAACTCGAAAAATCCTGGCCTTCTCATCCATCTCCCACCTGGGCTGAATATCTATCATCCTTGTCTACAGCCCCAAACTAGCTATACTAAACTTCTACTTATACGTGCTTATAACTGCAGCGGTATTCTTAACCCTAAACTCAATCAAAACCTTAAACCTCCCAACACTGATAACCACCTGAGCAAAAACCCCCGCACTAAGCGCAATACTTATACTCACACTTCTCTCACTAGCAGGCCTTCCCCCTCTAACAGGCTTTCTCCCTAAATGATTCATCATCCAAGAACTAACAAAACAAGACATAGTACTAGCAGCAGTAACCATGGCTCTCCTATCTCTACTGAGCCTATTCTTCTATCTTCGACTTGCGTACTGTGCAACAATTACACTCCCCCCTCACACTACTAACCACATGAAACAATGACACATTAACAAACCAATCAGCCCCCTGGTCGCCATCCTAACCGCCATGTCCACCACCCTCCTCCCCATTTCGCCCATAATTCTGACTACCATTTAA
ANSP15618_CarchEC GTGAACCCACAAGCAAAACTAATCTGCGCCATTAGCCTTATTCTAGGAACAACCACCACCCTCTCAAGCAACCACTGAGTCCTAGCTTGAACTGGGCTTGAAATCAACACTTTAGCCATTCTACCTTTAATTGCCAAATCCCACCACCCCCGATCCATTGAAGCCGCAACTAAATACTTCCTAGTACAAGCAGCCGCCTCGGCCCTAATCCTATTCTCCAGCATAATCAACGCATGACACACTGGACAATGAGAAATCACCCAACTAACCAACCCAATCTCGTGTATGATTCTAACCGCAGCCATCGCAATAAAACTAGGGCTGGTGCCATTCCACTTCTGATTCCCAGAAGTACTTCAAGGCTGCTCCCTAATCACAGGCCTTCTCCTATCTACAATCATAAAACTCCCACCAATCACGCTGCTCTTCATAACCTCCCAATCACTGAGCTACACCCCACTAGTCACCATAGCTGTTCTCTCTGCAGCACTAGGAGGGTGAGCAGGACTAAACCAGACACAAACTCGAAAAATCCTGGCCTTCTCATCCATCTCCCACCTGGGCTGAATATCTATCATCCTTGTCTACAGCCCCAAACTAGCTATACTAAACTTCTACTTATACGTGCTTATAACTGCAGCGGTATTCTTAACCCTAAACTCAATCAAAACCTTAAACCTCCCAACACTGATAACCACCTGAGCAAAAACCCCCGCACTAAGCGCAATACTTATACTCACACTTCTCTCACTAGCAGGCCTTCCCCCTCTAACAGGCTTTCTCCCTAAATGATTCATCATCCAAGAACTAACAAAACAAGACATAGTACTAGCAGCAGTAACCATGGCTCTCCTATCTCTACTGAGCCTATTCTTCTATCTTCGACTTGCGTACTGTGCAACAATTACACTCCCCCCTCACACTACTAACCACATGAAACAATGACACATTAACAAACCAATCAGCCCCCTGGTCGCCATCCTAACCGCCATGTCCACCACCCTCCTCCCCATTTCGCCCATAATTCTGACTACCATTTAA
ANSP15620_CarchiEC GTGAACCCACAAGCAAAACTAATCTGCGCCATTAGCCTTATTCTAGGAACAACCACCACCCTCTCAAGCAACCACTGAGTCCTAGCTTGAACTGGGCTTGAAATCAACACTTTAGCCATTCTACCTTTAATTGCCAAATCCCACCACCCCCGATCCATTGAAGCCGCAACTAAATACTTCCTAGTACAAGCAGCCGCCTCGGCCCTAATCCTATTCTCCAGCATAATCAACGCATGACACACTGGACAATGAGAAATCACCCAACTAACCAACCCAATCTCGTGTATGATTCTAACCGCAGCCATCGCAATAAAACTAGGGCTGGTGCCATTCCACTTCTGATTCCCAGAAGTACTTCAAGGCTGCTCCCTAATCACAGGCCTTCTCCTATCTACAATCATAAAACTCCCACCAATCACGCTGCTCTTCATAACCTCCCAATCACTGAGCTACACCCCACTAGTCACCATAGCTGTTCTCTCTGCAGCACTAGGAGGGTGAGCAGGACTAAACCAGACACAAACTCGAAAAATCCTGGCCTTCTCATCCATCTCCCACCTGGGCTGAATATCTATCATCCTTGTCTACAGCCCCAAACTAGCTATACTAAACTTCTACTTATACGTGCTTATAACTGCAGCGGTATTCTTAACCCTAAACTCAATCAAAACCTTAAACCTCCCAACACTGATAACCACCTGAGCAAAAACCCCCGCACTAAGCGCAATACTTATACTCACACTTCTCTCACTAGCAGGCCTTCCCCCTCTAACAGGCTTTCTCCCTAAATGATTCATCATCCAAGAACTAACAAAACAAGACATAGTACTAGCAGCAGTAACCATGGCTCTCCTATCTCTACTGAGCCTATTCTTCTATCTTCGACTTGCGTACTGTGCAACAATTACACTCCCCCCTCACACTACTAACCACATGAAACAATGACACATTAACAAACCAATCAGCCCCCTGGTCGCCATCCTAACCGCCATGTCCACCACCCTCCTCCCCATTTCGCCCATAATTCTGACTACCATTTAA
ANSP15636_CarchiEC GTGAACCCACAAGCAAAACTAATCTGCGCCATTAGCCTTATTCTAGGAACAACCACCACCCTCTCAAGCAACCACTGAGTCCTAGCTTGAACTGGGCTTGAAATCAACACTTTAGCCATTCTACCTTTAATTGCCAAATCCCACCACCCCCGATCCATTGAAGCCGCAACTAAATACTTCCTAGTACAAGCAGCCGCCTCGGCCCTAATCCTATTCTCCAGCATAATCAACGCATGACACACTGGACAATGAGAAATCACCCAACTAACCAACCCAATCTCGTGTATGATTCTAACCGCAGCCATCGCAATAAAACTAGGGCTGGTGCCATTCCACTTCTGATTCCCAGAAGTACTTCAAGGCTGCTCCCTAATCACAGGCCTTCTCCTATCTACAATCATAAAACTCCCACCAATCACGCTGCTCTTCATAACCTCCCAATCACTGAGCTACACCCCACTAGTCACCATAGCTGTTCTCTCTGCAGCACTAGGAGGGTGAGCAGGACTAAACCAGACACAAACTCGAAAAATCCTGGCCTTCTCATCCATCTCCCACCTGGGCTGAATATCTATCATCCTTGTCTACAGCCCCAAACTAGCTATACTAAACTTCTACTTATACGTGCTTATAACTGCAGCGGTATTCTTAACCCTAAACTCAATCAAAACCTTAAACCTCCCAACACTGATAACCACCTGAGCAAAAACCCCCGCACTAAGCGCAATACTTATACTCACACTTCTCTCACTAGCAGGCCTTCCCCCTCTAACAGGCTTTCTCCCTAAATGATTCATCATCCAAGAACTAACAAAACAAGACATAGTACTAGCAGCAGTAACCATGGCTCTCCTATCTCTACTGAGCCTATTCTTCTATCTTCGACTTGCGTACTGTGCAACAATTACACTCCCCCCTCACACTACTAACCACATGAAACAATGACACATTAACAAACCAATCAGCCCCCTGGTCGCCATCCTAACCGCCATGTCCACCACCCTCCTCCCCATTTCGCCCATAATTCTGCCAACGAGCGAA
ANSP19576_ZamoraEC GTGAACCCACAAGCAAAACTAATCTGCACCATTAGCCTTATTCTAGGAACAACCACCACCCTCTCAAGCAACCACTGAGCCCTAGCTTGAACTGGGCTTGAAATCAACACTTTAGCCATTCTACCTTTAATTGCCAAATCCCACCACCCCCGATCCATTGAAGCCGCAACTAAATACTTCCTAGTACAAGCAGCCGCCTCGGCCCTAATCCTATTCTCCAGCATAATCAACGCATGACACACCGGACAATGAGAAATCACCCAACTAACCAACCCAATCTCGTGTATGATTCTAACCGCAGCCATCGCAATAAAACTAGGGCTGGTGCCATTCCACTTCTGATTCCCAGAAGTACTTCAAGGCTGCTCCCTAATCACAGGCCTTCTCCTATCTACAATCATAAAACTCCCACCAATCACGCTGCTCTTCATAACCTCCCAATCACTGAGCTACACCCCACTAGTCACCATAGCCGTTCTCTCTGCAGCACTAGGAGGGTGAGCAGGACTAAACCAGACACAAACTCGAAAAATCCTGGCCTTCTCATCCATCTCCCACCTGGGCTGAATATCTATCATCCTTGTCTACAGCCCCAAACTAGCTATACTAAACTTCTACTTATACGTGCTTATAACTGCAGCGGTATTCTTAACCCTAAACTCAATCAAAACCTTAAACCTCCCAACACTGATAACCACCTGAGCAAAAACCCCCGCACTAAGCGCAATACTAATACTCACACTTCTCTCACTAGCAGGCCTTCCCCCTCTAACAGGCTTTCTCCCTAAATGATTCATCATCCAAGAACTAACAAAACAAGACATAGTACTAGCAGCAGTAACCATGGCTCTCCTATCTCTACTGAGCCTATTCTTCTATCTTCGACTTGCGTACTGTGCAACAATTACACTCCCCCCTCACACTACTAACCACATGAAACAATGACACATTAACAAACCAATCAGCCCCCTGGTCGCTATCCTAACCGCCATGTCCACCACCCTCCTCCCCATTTCGCCCATAATNNNNNNNNNNNNNNNN
FM398317_CuscoPE GTGAACCCACAAGCAAAACTAATCTGCACCATTAGCCTTATCCTAGGAACAACCACCGCCCTCTCAAGCAACCACTGAGTCCTAGCTTGAGCTGGACTTGAAATCAACACTTTAGCCATTCTACCTTTAATTGCCAAATCCCACCATCCCCGATCCATTGAAGCCGCAACTAAATACTTCCTAGTACAAGCAGCCGCCTCGGCCCTAATCCTGTTCTCCAGCATAACCAACGCATGACACACCGGACAATGAGAAATCACCCAACTAACCCACCCAATCTCGTGTCTGATTCTAACTACAGCCATCGCAATAAAACTAGGACTGGCACCATTCCACTTCTGATTTCCAGAAGTACTTCAAGGCTGCCCCCTAATCACAGGCCTTCTCCTATCTACGGCCATAAAACTCCCGCCAATCGCGTTGCTTTTCATAACCTCCCAATCATTAAGCTACACCCCACTGATCACCATGGCTATTCTCTCTGCTGCACTAGGAGGGTGAGCAGGACTAAACCAGACACAAACTCGAAAAATCCTGGCCTTCTCATCCATCTCCCACCTGGGCTGAATATCTATCATCCTTATCTACAGCCCCAAACTAGCCATACTAAACTTCTACTTATACGTAATTATAACTGCAGCTGTATTCTTAACCCTAAACTCAATCAAAACCTTAAACCTCTCAACACTAATGACCACCTGAGCAAAAACCCCCACACTAAGTGCAATATTAATGCTCACACTCCTATCACTAGCGGGCCTCCCCCCTCTAACAGGCTTCCTCCCTAAATGATCCATCATCCAAGAACTAACAAAACAAGACATAATACCAGCAGCAGTAGCCATAGCTCTCCTATCCCTACTAAGCCTATTCTTCTACCTCCGACTTGCGTACTGTGCAACAATCACACTCCCCCCTCACACCACCAACCACATGAAACAATGGCATATTAACAAACCAGTCAGCCCTCTGATCGCCATCCTAACCGCCATATCCACCACCCTCCTTCCCATTTCACCTATAATTTTGGCTATCATTTAA
FM398318_CuscoPE GTGAACCCACAAGCAAAACTAATCTGCACCATTAGCCTTATCCTAGGAACAACCACCGCCCTCTCAAGCAACCACTGAGTCCTAGCTTGAGCTGGACTTGAAATCAACACTTTAGCCATTCTACCTTTAATTGCCAAATCCCACCATCCCCGATCCATTGAAGCCGCAACTAAATACTTCCTAGTACAAGCAGCCGCCTCGGCCCTAATCCTGTTCTCCAGCATAACCAACGCATGACACACCGGACAATGAGAAATCACCCAACTAACCCACCCAATCTCGTGTCTGATTCTAACTACAGCCATCGCAATAAAACTAGGACTGGCACCATTCCACTTCTGATTTCCAGAAGTACTTCAAGGCTGCCCCCTAATCACAGGCCTTCTCCTATCTACGGCCATAAAACTCCCGCCAATCGCGTTGCTTTTCATAACCTCCCAATCATTAAGCTACACCCCACTGATCACCATGGCTATTCTCTCTGCTGCACTAGGAGGGTGAGCAGGACTAAACCAGACACAAACTCGAAAAATCCTGGCCTTCTCATCCATCTCCCACCTGGGCTGAATATCTATCATCCTTATCTACAGCCCCAAACTAGCCATACTAAACTTCTACTTATACGTAATTATAACTGCAGCTGTATTCTTAACCCTAAACTCAATCAAAACCTTAAACCTCTCAACACTAATGACCACCTGAGCAAAAACCCCCACACTAAGTGCAATATTAATGCTCACACTCCTATCACTAGCGGGCCTCCCCCCTCTAACAGGCTTCCTCCCTAAATGATCCATCATCCAAGAACTAACAAAACAAGACATAATACCAGCAGCAGTAGCCATAGCTCTCCTATCCCTACTAAGCCTATTCTTCTACCTCCGACTTGCGTACTGTGCAACAATCACACTCCCCCCTCACACCACCAACCACATGAAACAATGGCACATTAACAAACCAGTCAGCCCTCTGATCGCCATCCTAACCGCCATATCCACCACCCTCCTTCCCATTTCACCCATAATTTTGGCTATCATTTAA
FM430057_CuscoPE GTGAACCCACAAGCAAAACTAATCTGCACCATCAGCCTTATCCTAGGAACAACCACCGCCCTCTCAAGCAACCACTGAGTCCTAGCTTGAGCTGGACTTGAAATCAACACTTTAGCCATTCTACCTTTAATTGCCAAATCCCACCATCCCCGATCCATTGAAGCCGCAACTAAATACTTCCTAGTACAAGCAGCCGCCTCGGCCCTAATCCTGTTCTCCAGCATAACCAACGCATGACACACCGGACAATGAGAAATCACCCAACTAACCCACCCAATCTCGTGTCTGATTCTAACTACAGCCATCGCAATAAAACTAGGACTGGCACCATTCCACTTCTGATTTCCAGAAGTACTTCAAGGCTGCCCCCTAATCACAGGCCTTCTCCTATCTACGGCCATAAAACTCCCGCCAATCGCGTTGCTTTTCATAACCTCCCAATCATTAAGCTACACCCCACTGATCACCATGGCTATTCTCTCTGCTGCACTAGGAGGGTGAGCAGGACTAAACCAGACACAAACTCGAAAAATCCTGGCCTTCTCATCCATCTCCCACCTGGGCTGAATATCTATCATCCTTATCTACAGCCCCAAACTAGCCATACTAAACTTCTACTTATACGTAATTATAACTGCAGCTGTATTCTTAACCCTAAACTCAATCAAAACCTTAAACCTCTCAACACTAATGACCACCTGAGCAAAAACCCCCACACTAAGTGCAATATTAATGCTCACACTCCTATCACTAGCGGGCCTCCCCCCTCTAACAGGCTTCCTCCCTAAATGATCCATCATCCAAGAACTAACAAAACAAGACATAATACCAGCAGCAGTAGCCATAGCTCTCCTATCCCTACTAAGCCTATTCTTCTACCTCCGACTTGCGTACTGTGCAACAATCACACTCCCCCCTCACACCACCAACCACATGAAACAATGGCACATTAACAAACCAGTCAGCCCTCTGATCGCCATCCTAACCGCCATATCCACCACCCTCCTTCCCATCTCACCCATAATTTTGGCTATCATTTAA
FM433738_CuscoPE GTGAACCCACAAGCAAAACTAATCTGCACCATTAGCCTTATCCTAGGAACAACCACCGCCCTCTCAAGCAACCACTGAGTCCTAGCTTGAGCTGGACTTGAAATCAACACTTTAGCCATTCTACCTTTAATTGCCAAATCCCACCATCCCCGATCCATTGAAGCCGCAACTAAATACTTCCTAGTACAAGCAGCCGCCTCGGCCCTAATCCTGTTCTCCAGCATAACCAACGCATGACACACCGGACAATGAGAAATCACCCAACTAACCCACCCAATCTCGTGTCTGATTCTAACTACAGCCATCGCAATAAAACTAGGACTGGCACCATTCCACTTCTGATTTCCAGAAGTACTTCAAGGCTGCCCCCTAATCACAGGCCTTCTCCTATCTACGGCCATAAAACTCCCGCCAATCGCGTTGCTTTTCATAACCTCCCAATCATTAAGCTACACCCCACTGATCACCATGGCTATTCTCTCTGCTGCACTAGGAGGGTGAGCAGGACTAAACCAGACACAAACTCGAAAAATCCTGGCCTTCTCATCCATCTCCCACCTGGGCTGAATATCTATCATCCTTATCTACAGCCCCAAACTAGCCATACTAAACTTCTACTTATACGTAATTATAACTGCAGCTGTATTCTTAACCCTAAACTCAATCAAAACCTTAAACCTCTCAACACTAATGACTACCTGAGCAAAAACCCCCACACTAAGTGCAATATTAATGCTCACACTCCTATCACTAGCGGGCCTCCCCCCTCTAACAGGCTTCCTCCCTAAATGATCCATCATCCAAGAACTAACAAAACAAGACATAATACCAGCAGCAGTAGCCATAGCTCTCCTATCCCTACTAAGCCTATTCTTCTACCTCCGACTTGCGTACTGTGCAACAATCACACTCCCCCCTCACACCACCAACCACATGAAACAATGGCACATTAACAAACCAGTCAGCCCTCTGATCGCCATCCTAACCGCCATATCCACCACCCTCCTTCCCATTTCACCCATAATTTTGGCTATCATTTAA
FM433739_CuscoPE GTGAACCCACAAGCAAAACTAATCTGCACCATCAGCCTTATCCTAGGAACAACCACCGCCCTCTCAAGCAACCACTGAGTCCTAGCTTGAGCTGGACTTGAAATCAACACTTTAGCCATTCTACCTTTAATTGCCAAATCCCACCATCCCCGATCCATTGAAGCCGCAACTAAATACTTCCTAGTACAAGCAGCCGCCTCGGCCCTAATCCTGTTCTCCAGCATAACCAACGCATGACACACCGGACAATGAGAAATCACCCAACTAACCCACCCAATCTCGTGTCTGATTCTAACTACAGCCATCGCAATAAAACTAGGACTGGCACCATTCCACTTCTGATTTCCAGAAGTACTTCAAGGCTGCCCCCTAATCACAGGCCTTCTCCTATCTACGGCCATAAAACTCCCGCCAATCGCGTTGCTTTTCATAACCTCCCAATCATTAAGCTACACCCCACTGATCACCATGGCTATTCTCTCTGCTGCACTAGGAGGGTGAGCAGGACTAAACCAGACACAAACTCGAAAAATCCTGGCCTTCTCATCCATCTCCCACCTGGGCTGAATATCTATCATCCTTATCTACAGCCCCAAACTAGCCATACTAAACTTCTACTTATACGTAATTATAACTGCAGCTGTATTCTTAACCCTAAACTCAATCAAAACCTTAAACCTCTCAACACTAATGACCACCTGAGCAAAAACCCCCACACTAAGTGCAATATTAATGCTCACACTCCTATCACTAGCGGGCCTCCCCCCTCTAACAGGCTTCCTCCCTAAATGATCCATCATCCAAGAACTAACAAAACAAGACATAATACCAGCAGCAGTAGCCATAGCTCTCCTATCCCTACTAAGCCTATTCTTCTACCTCCGACTTGCGTACTGTGCAACAATCACACTCCCCCCTCACACCACCAACCACATGAAACAATGGCACATTAACAAACCAGTCAGCCCTCTGATCGCCATCCTAACCGCCATATCCACCACCCTCCTTCCCATCTCACCCATAATTTTGGCTATCATTTAA
FM433740_CuscoPE GTGAACCCACAAGCAAAACTAATCTGCACCATTAGCCTTATCCTAGGAACAACCACCGCCCTCTCAAGCAACCACTGAGTCCTAGCTTGAGCTGGACTTGAAATCAACACTTTAGCCATTCTACCTTTAATTGCCAAATCCCACCATCCCCGATCCATTGAAGCCGCAACTAAATACTTCCTAGTACAAGCAGCCGCCTCGGCCCTAATCCTGTTCTCCAGCATAACCAACGCATGACACACCGGACAATGAGAAATCACCCAACTAACCCACCCAATCTCGTGTCTGATTCTAACTACAGCCATCGCAATAAAACTAGGACTGGCACCATTCCACTTCTGATTTCCAGAAGTACTTCAAGGCTGCCCCCTAATCACAGGCCTTCTCCTATCTACGGCCATAAAACTCCCGCCAATCGCGTTGCTTTTCATAACCTCCCAATCATTAAGCTACACCCCACTGATCACCATGGCTATTCTCTCTGCTGCACTAGGAGGGTGAGCAGGACTAAACCAGACACAAACTCGAAAAATCCTGGCCTTCTCATCCATCTCCCACCTGGGCTGAATATCTATCATCCTTATCTACAGCCCCAAACTAGCCATACTAAACTTCTACTTATACGTAATTATAACTGCAGCTGTATTCTTAACCCTAAACTCAATCAAAACCTTAAACCTCTCAACACTAATGACCACCTGAGCAAAAACCCCCACACTAAGTGCAATATTAATGCTCACACTCCTATCACTAGCGGGCCTCCCCCCTCTAACAGGCTTCCTCCCTAAATGATCCATCATCCAAGAACTAACAAAACAAGACATAATACCAGCAGCAGTAGCCATAGCTCTCCTATCCCTACTAAGCCTATTCTTCTACCTCCGACTTGCGTACTGTGCAACAATCACACTCCCCCCTCACACCACCAACCACATGAAACAATGGCACATTAACAAACCAGTCAGCCCTCTGATCGCCATCCTAACCGCCATATCCACCACCCTCCTTCCCATCTCACCCATAATTTTGGCTATCATTTAA
FM433741_CuscoPE GTGAACCCACAAGCAAAACTAATCTGCACCATTAGCCTTATCCTAGGAACAACCACCGCCCTCTCAAGCAACCACTGAGTCCTAGCTTGAGCTGGACTTGAAATCAACACTTTAGCCATTCTACCTTTAATTGCCAAATCCCACCATCCCCGATCCATTGAAGCCGCAACTAAATACTTCCTAGTACAAGCAGCCGCCTCGGCCCTAATCCTGTTCTCCAGCATAACCAACGCATGACACACCGGACAATGAGAAATCACCCAACTAACCCACCCAATCTCGTGTCTGATTCTAACTACAGCCATCGCAATAAAACTAGGACTGGCACCATTCCACTTCTGATTTCCAGAAGTACTTCAAGGCTGCCCCCTAATCACAGGCCTTCTCCTATCTACGGCCATAAAACTCCCGCCAATCGCGTTGCTTTTCATAACCTCCCAATCATTAAGCTACACCCCACTGATCACCATGGCTATTCTCTCTGCTGCACTAGGAGGGTGAGCAGGACTAAACCAGACACAAACTCGAAAAATCCTGGCCTTCTCATCCATCTCCCACCTGGGCTGAATATCTATCATCCTTATCTACAGCCCCAAACTAGCCATACTAAACTTCTACTTATACGTAATTATAACTGCAGCTGTATTCTTAACCCTAAACTCAATCAAAACCTTAAACCTCTCAACACTAATGACCACCTGAGCAAAAACCCCCACACTAAGTGCAATATTAATGCTCACACTCCTATCACTAGCGGGCCTCCCCCCTCTAACAGGCTTCCTCCCTAAATGATCCATCATCCAAGAACTAACAAAACAAGACATAATACCAGCAGCAGTAGCCATAGCTCTCCTATCCCTACTAAGCCTATTCTTCTACCTCCGACTTGCGTACTGTGCAACAATCACACTCCCCCCTCACACCACCAACCACATGAAACAATGGCACATTAACAAACCAGTCAGCCCTCTGATCGCCATCCTAACCGCCATATCCACCACCCTCCTTCCCATCTCACCCATAATTTTGGCTATCATTTAA
FM433742_CuscoPE GTGAACCCACAAGCAAAACTAATCTGCACCATTAGCCTTATCCTAGGAACAACCACCGCCCTCTCAAGCAACCACTGAGTCCTAGCTTGAGCTGGACTTGAAATCAACACTTTAGCCATTCTACCTTTAATTGCCAAATCCCACCATCCCCGATCCATTGAAGCCGCAACTAAATACTTCCTAGTACAAGCAGCCGCCTCGGCCCTAATCCTGTTCTCCAGCATAACCAACGCATGACACACCGGACAATGAGAAATCACCCAACTAACCCACCCAATCTCGTGTCTGATTCTAACTACAGCCATCGCAATAAAACTAGGACTGGCACCATTCCACTTCTGATTTCCAGAAGTACTTCAAGGCTGCCCCCTAATCACAGGCCTTCTCCTATCTACGGCCATAAAACTCCCGCCAATCGCGTTGCTTTTCATAACCTCCCAATCATTAAGCTACACCCCACTGATCACCATGGCTATTCTCTCTGCTGCACTAGGAGGGTGAGCAGGACTAAACCAGACACAAACTCGAAAAATCCTGGCCTTCTCATCCATCTCCCACCTGGGCTGAATATCTATCATCCTTATCTACAGCCCCAAACTAGCCATACTAAACTTCTACTTATACGTAATTATAACTGCAGCTGTATTCTTAACCCTAAACTCAATCAAAACCTTAAACCTCTCAACACTAATGACCACCTGAGCAAAAACCCCCACACTAAGTGCAATATTAATGCTCACACTCCTATCACTAGCGGGCCTCCCCCCTCTAACAGGCTTCCTCCCTAAATGATCCATCATCCAAGAACTAACAAAACAAGACATAATACCAGCAGCAGTAGCCATAGCTCTCCTATCCCTACTAAGCCTATTCTTCTACCTCCGACTTGCGTACTGTGCAACAATCACACTCCCCCCTCACACCACCAACCACATGAAACAATGGCACATTAACAAACCAGTCAGCCCTCTGATCGCCATCCTAACCGCCATATCCACCACCCTCCTTCCCATCTCACCCATAATTTTGGCTATCATTTAA
FM433743_CuscoPE GTGAACCCACAAGCAAAACTAATCTGCACCATTAGCCTTATCCTAGGAACAACCACCGCCCTCTCAAGCAACCACTGAGTCCTAGCTTGAGCTGGACTTGAAATCAACACTTTAGCCATTCTACCTTTAATTGCCAAATCCCACCATCCCCGATCCATTGAAGCCGCAACTAAATACTTCCTAGTACAAGCAGCCGCCTCGGCCCTAATCCTGTTCTCCAGCATAACCAACGCATGACACACCGGACAATGAGAAATCACCCAACTAACCCACCCAATCTCGTGTCTGATTCTAACTACAGCCATCGCAATAAAACTAGGACTGGCACCATTCCACTTCTGATTTCCAGAAGTACTTCAAGGCTGCCCCCTAATCACAGGCCTTCTCCTATCTACGGCCATAAAACTCCCGCCAATCGCGTTGCTTTTCATAACCTCCCAATCATTAAGCTACACCCCACTGATCACCATGGCTATTCTCTCTGCTGCACTAGGAGGGTGAGCAGGACTAAACCAGACACAAACTCGAAAAATCCTGGCCTTCTCATCCATCTCCCACCTGGGCTGAATATCTATCATCCTTATCTACAGCCCCAAACTAGCCATACTAAACTTCTACTTATACGTAATTATAACTGCAGCTGTATTCTTAACCCTAAACTCAATCAAAACCTTAAACCTCTCAACACTAATGACCACCTGAGCAAAAACCCCCACACTAAGTGCAATATTAATGCTCACACTCCTATCACTAGCGGGCCTCCCCCCTCTAACAGGCTTCCTCCCTAAATGATCCATCATCCAAGAACTAACAAAACAAGACATAATACCAGCAGCAGTAGCCATAGCTCTCCTATCCCTACTAAGCCTATTCTTCTACCTCCGACTTGCGTACTGTGCAACAATCACACTCCCCCCTCACACCACCAACCACATGAAACAATGGCACATTAACAAACCAGTCAGCCCTCTGATCGCCATCCTAACCGCCATATCCACCACCCTCCTTCCCATCTCACCCATAATTTTGGCTATCATTTAA
FM433744_CuscoPE GTGAACCCACAAGCAAAACTAATCTGCACCATTAGCCTTATCCTAGGAACAACCACCGCCCTCTCAAGCAACCACTGAGTCCTAGCTTGAGCTGGACTTGAAATCAACACTTTAGCCATTCTACCTTTAATTGCCAAATCCCACCATCCCCGATCCATTGAAGCCGCAACTAAATACTTCCTAGTACAAGCAGCCGCCTCGGCCCTAATCCTGTTCTCCAGCATAACCAACGCATGACACACCGGACAATGAGAAATCACCCAACTAACCCACCCAATCTCGTGTCTGATTCTAACTACAGCCATCGCAATAAAACTAGGACTGGCACCATTCCACTTCTGATTTCCAGAAGTACTTCAAGGCTGCCCCCTAATCACAGGCCTTCTCCTATCTACGGCCATAAAACTCCCGCCAATCGCGTTGCTTTTCATAACCTCCCAATCATTAAGCTACACCCCACTGATCACCATGGCTATTCTCTCTGCTGCACTAGGAGGGTGAGCAGGACTAAACCAGACACAAACTCGAAAAATCCTGGCCTTCTCATCCATCTCCCACCTGGGCTGAATATCTATCATCCTTATCTACAGCCCCAAACTAGCCATACTAAACTTCTACTTATACGTAATTATAACTGCAGCTGTATTCTTAACCCTAAACTCAATCAAAACCTTAAACCTCTCAACACTAATGACCACCTGAGCAAAAACCCCCACACTAAGTGCAATATTAATGCTCACACTCCTATCACTAGCGGGCCTCCCCCCTCTAACAGGCTTCCTCCCTAAATGATCCATCATCCAAGAACTAACAAAACAAGACATAATACCAGCAGCAGTAGCCATAGCTCTCCTATCCCTACTAAGCCTATTCTTCTACCTCCGACTTGCGTACTGTGCAACAATCACACTCCCCCCTCACACCACCAACCACATGAAACAATGGCACATTAACAAACCAGTCAGCCCTCTGATCGCCATCCTAACCGCCATATCCACCACCCTCCTTCCCATCTCACCCATAATTTTGGCTATCATTTAA
IAvH.BT11429_Orocue_STachCO GTGAACCCACAAGCAAAACTAATCTGCACCATTAGCCTTATCCTAGGAACAACCACCACCCTCTCAAGCAACCACTGAGCCCTAGCTTGAACCGGACTTGAGATCAACACTTTAGCCATTCTACCTTTAATTGCCAAATCCCACCACCCCCGATCCATTGAAGCTGCAACTAAATACTTCCTAGTACAAGCAACCGCCTCGGCCCTAATCCTGTTCTCCAGCATAACCAACGCATGGCACACCGGACAATGAGAAATTACCCAACTAACCCACCCAGTCTCGTCCCTGATTCTAACCACAGCCATCGCAATAAAACTAGGGCTGGTACCATTCCACTTCTGATTCCCAGAAGTACTTCAAGGCTGCTCCCTAATCACAGGCCTCCTCCTATCTACGGCCATAAAACTCCCACCAATCACGCTACTATTCATAACCTCCCAATCACTGAGCTACACCCCTCTAATCATCATGGCTATTCTCTCTGCAGCACTAGGAGGGTGAGCAGGAATAAACCAAACACAAACTCGAAAAATCCTAGCCTTCTCATCCATCTCCCACCTGGGCTGAATATCTATTATCCTTATCTACAGCCCTAAACTAGCCATACTGAACTTCTACCTATACGTGCTTATAACTGCAGCTGTATTCTTAACCCTAAACTCAATCAAAACCTTAAACCTCTCAACACTAATAACCACCTGAGCAAAAACCCCCGCACTAAGTGCAATATTAATGCTCACACTCCTCTCACTAGCGGGCCTTCCCCCTCTAACNNNNNNNNNNNNNNNNNNNNNNNNNNNNNNNNNNNNNNNNNNNNNNNNNNNNNNNNNNNNNNNNNNNNNNNNNNNNNNNNNNNNNNNNNNNNNNNNNNNNNNNNNNNNNNNNNNNNNNNNNNNNNNNNNNNNNNNNNNNNNNNNNNNNNNNNNNNNNNNNNNNNNNNNNNNNNNNNNNNNNNNNNNNNNNNNNNNNNNNNNNNNNNNNNNNNNNNNNNNNNNNNNNNNNNNNNNNNNNNNNNNNNNNNNNNNNNNNNNNNNNNNNNNN
IAvH.BT1621_CaldasCO GTGAACCCACAAGCAAAACTAATATGCGCTATTAGCCTTATCCTAGGAACAACCACCACTCTCTCAAGCAACCACTGAGTCCTAGCTTGAACTGGACTTGAGATTAACACTTTAGCCATTTTACCTTTAATCGCCAAATCTCACCACCCCCGATCCATTGAAGCCGCAACTAAGTACTTCCTAGTACAAGCAGCCGCCTCGGCCCTAATCCTGTTTTCCAGCATAACCAACGCATGACACACAGGACAATGGGAAATCACTCAACTAACCCACCCAGTCTCGTGCCTGATTCTAACCACAGCCATCGCAATAAAACTAGGGCTAGTGCCATTCCACTTCTGATTCCCAGAAGTACTTCAAGGCTGCTCCCTAATCACAGGCCTTCTACTATCTACGGTCATAAAACTCCCACCAATTACGCTGCTCTTCATGACCTCTCAATCACTGAGCTACACCCCTCTAATCACCATAGCCATCCTCTCTGCAGCACTAGGAGGGTGAACAGGACTAAACCAGACACAAACTCGAAAAATCCTGGCCTTCTCATCCATCTCCCACCTAGGCTGAATATCTATTATCCTTGTCTACAGCCCCAAACTAGCCATACTAAACTTCTACTTATACGTACTTATAACTGCAGCTGTATTCTTAACCCTAAACTCAATCAAAACCTTAAACCTCTCAACACTAATAACCACCTGAGCAAAAACCCCCACACTAAGTGCTATATTAATACTCACACTTCTCTCACTAGCGGGCCTTCCCCCTCTAACAGGCTTCCTCCCTAAATGACTCATCATCCAAGAACTGACAAAACAAGACATAGTACCAGCAGCAATAGCCATAGCCCTCCTATCCCTACTAAGCCTATTCTTCTACCTCCGACTCGCGTACTGTGCAACAATTACACTCCCCCCTCACACCACCAACCACATGAAGCAATGACACACTAACAAACCAATCAGCCCCCTGATCGCCATCCTAACCGCCGTATCCACCGCCCTCCTTCCCATTTCACCCATAATTTTAACTACCATTTAA
IAvH.BT1770_Cucutilla_STachCO GTGAACCCACAAGCAAAACTAATCTGCACCATTAGCCTTATCCTAGGAACAACCACCACCCTCTCAAGCAACCACTGAGCCCTAGCTTGAACCGGACTTGAGATCAACACTTTAGCCATTCTACCTTTAATTGCCAAATCCCACCACCCCCGATCCATTGAAGCTGCAACTAAATACTTCCTAGTACAAGCAACCGCCTCAGCCCTAATCCTGTTCTCCAGCATAACCAACGCATGGCACACCGGACAATGAGAAATTACCCAACTAACCCACCCAGTCTCGTGCCTGATTCTAACCACAGCCATCGCAATAAAACTAGGGCTGGTACCATTCCACTTCTGATTCCCAGAAGTACTTCAAGGCTGCTCCCTAATCACAGGCCTCCTCCTATCTACGGCCATAAAACTCCCACCAATCACGCTACTATTCATAACCTCCCAATCACTGAGCTACACCCCACTAATCATCATGGCTATTCTCTCTGCAGCACTAGGAGGGTGAGCAGGAATAAACCAAACACAAACTCGAAAAATCCTAGCCTTCTCATCCATCTCCCACCTGGGCTGAATATCTATTATCCTTATCTACAGCCCTAAACTAGCCATACTGAACTTCTACCTATACGTGCTTATAACTGCAGCTGTATTCTTAACCCTAAACTCAATCAAAACCTTAAACCTCTCAACACTAATAACCACCTGAGCAAAAACCCCCGCACTAAGTGCAATATTAATGCTCACACTCCTCTCACTAGCGGGCCTTCCCCCTCTAACAGGCTTCCTCCCTAAATGATTCATCATCCAAGAACTAACAAAACAAGACATAGTGCCAGCAGCAGTAATCATGGCTCTTCTATCCCTACTAAGCCTATTCTTCTACCTCCGACTCGCGTACTGTGCAACAATTACACTCCCCCCTCACACCACCAACCACATGAAACAATGACACATCAACAAACCAATCAGCCCCCTGGTCGCCATCTTAACTGCCATGTCCACCACCCTCCTCCCCATTTCACCCATAATCTTGACTGCCATTTAA
IAvH.BT1796_Cucutilla_STachCO GTGAACCCACAAGCAAAACTAATCTGCACCATTAGCCTTATCCTAGGAACAACCACCACCCTCTCAAGCAACCACTGAGCCCTAGCTTGAACCGGACTTGAGATCAACACTTTAGCCATTCTACCTTTAATTGCCAAATCCCACCACCCCCGATCCATTGAAGCTGCAACTAAATACTTCCTAGTACAAGCAACCGCCTCAGCCCTAATCCTGTTCTCCAGCATAACCAACGCATGGCACACCGGACAATGAGAAATTACCCAACTAACCCACCCAGTCTCGTGCCTGATTCTAACCACAGCCATCGCAATAAAACTAGGGCTGGTACCATTCCACTTCTGATTCCCAGAAGTGCTTCAAGGCTGCTCCCTAATCACAGGCCTCCTCCTATCTACGGCCATAAAACTCCCACCAATCACGCTACTATTCATAACCTCCCAATCACTGAGCTACACCCCACTAATCATCATGGCTATTCTCTCTGCAGCACTAGGAGGGTGAGCAGGAATAAACCAAACACAAACTCGAAAAATCCTAGCCTTCTCATCCATCTCCCACCTGGGCTGAATATCTATTATCCTTATCTACAGCCCTAAACTAGCCATACTGAACTTCTACCTATACGTGCTTATAACTGCAGCTGTATTCTTAACCCTAAACTCAATCAAAACCTTAAACCTCTCAACACTAATAACCACCTGAGCAAAAACCCCCGCACTAAGTGCAATATTAATGCTCACACTCCTCTCACTAGCGGGCCTTCCCCCTCTAACAGGCTTCCTCCCTAAATGATTCATCATCCAAGAACTAACAAAACAAGACATAGTGCCAGCAGCAGTAATCATGGCTCTTCTATCCCTACTAAGCCTATTCTTCTACCTCCGACTCGCGTACTGTGCAACAATTACACTCCCACCTCACACCACCAACCACATGAAACAATGACACATCAACAAACCAATCAGCCCCCTGGTCGCCATCTTAACTGCCATGTCCACCACCCTCCTCCCCATTTCACCCATAATCTTGACTGCCATTTAA
IAvH.BT462_StaMartaCO GTGAACCCACAAGCAAAACTAATCTGCACCATTAGCCTTATCCTAGGAACAACCACCACCCTCTCAAGCAACCACTGAGCCCTAGCTTGAACTGGACTTGAGATCAACACTTTAGCCATTCTACCTTTAATTGCTAAATCCCACCACCCCCGGTCCATTGAAGCCGCAACCAAATACTTCCTAGTACAAGCAGCCGCCTCGGCCCTAATCCTGTTCTCCAGCATGACCAATGCATGGCACACCGGACAGTGGGAAATCACCCAACTAACCCACCCAACCTCGTGCCTGATTCTAACCACAGCCATCGCAATAAAACTAGGGCTAGTGCCATTCCACTTCTGATTCCCAGAAGTACTTCAAGGCTGCTCCCTAATCACAGGCCTCCTCCTATCTACGGCCATAAAACTCCCACCAATCACGCTGCTCTTCATAACCTCCCAATCACTGAGCTACACCCCACTAATCATCATGGCTATTCTCTCTGCAGCACTAGGAGGGTGAGCAGGACTAAACCAGACACAGACTCGAAAAATCCTGGCCTTCTCGTCCATCTCCCACCTGGGCTGAATATCTATTATCCTTGTCTACAACCCCAAACTAGCCATACTAAACTTCTACCTATATGTGCTTATAACTGCAGCTGTATTCTTAACCCTAAACTCAATCAAAACCTTAAACCTCTCAACACTAATAACCACCTGAGCAAAAACCCCTGCATTAAGTGCAATATTAATACTCACACTTCTCTCACTAGCGGGCCTTCCCCCTCTAACAGGCTTCCTCCCCAAATGATTCATCATCCAAGAACTAACAAAACAAGACATAGTACCAGCAGCAATAATCATGGCTCTTCTATCCCTACTAAGCCTATTCTTCTACCTCCGACTCGCGTACTGTGCAACAATTACACTCCCCCCTCACACCACCAACCACATGAAACAATGACACATTAACAAACCAATCAGCCCCCTGGTCGCCATCCTAACTGCCATGTCCACCACCCTCCTCCCCATTTCACCCATAATCTTGACCACCATTTAA
IAvH.BT5282_FrontinoAntCO GTGAACCCACAAGCAAAACTAATATGCGCTATTAGCCTTATCCTAGGAACAACCACCACTCTCTCAAGCAACCACTGAGTCCTAGCTTGAACTGGACTTGAGATTAACACTTTAGCCATTTTACCTTTAATCGCCAAATCTCACCACCCCCGATCCATTGAAGCCGCAACTAAGTACTTCCTAGTACAAGCAGCCGCCTCGGCCCTAATCCTGTTTTCCAGCATAACCAACGCATGACACACAGGACAATGGGAAATCACTCAACTAACCCACCCAGTCTCGTGCCTGATTCTAACCACAGCCATCGCAATAAAACTAGGGCTAGTGCCATTCCACTTCTGATTCCCAGAAGTACTTCAAGGCTGCTCCCTAATCACAGGCCTTCTACTATCTACGGTCATAAAACTCCCACCAATTACGCTGCTCTTCATGACCTCTCAATCACTGAGCTACACCCCTCTAATCACCATAGCCATCCTCTCTGCAGCACTAGGAGGGTGAACAGGACTAAACCAGACACAAACTCGAAAAATCCTGGCCTTCTCATCCATCTCCCACCTAGGCTGAATATCTATTATCCTTGTCTACAGCCCCAAACTAGCCATACTAAACTTCTACTTATACGTACTTATAACTGCAGCTGTATTCTTAACCCTAAACTCAATCAAAACCTTAAACCTCTCAACACTAATAACCACCTGAGCAAAAACCCCCACACTAAGTGCTATATTAATACTCACACTTCTCTCACTAGCGGGCCTTCCCCCTCTAACAGGCTTCCTCCCTAAATGACTCATCATCCAAGAACTGACAAAACAAGACATAGTACCAGCAGCAATAGCCATAGCCCTCCTATCCCTACTAAGCCTATTCTTCTACCTCCGACTCGCGTACTGTGCAACAATTACACTCCCCCCTCACACCACCAACCACATGAAGCAATGACACACTAACAAACCAATCAGCCCCCTGATCGCCATCCTAACCGCCGTATCCACCGCCCTCCTTCCCATTTCACCCATAATTTTAACTACCATTTAA
IAvH.BT5337_PiedecuestaSantCO GTGAACCCACAAGCAAAACTAATCTGCACCATTAGCCTTATCCTAGGAACAACCACCACCCTCTCAAGCAACCACTGAGCCCTAGCTTGAACCGGACTTGAGATCAACACTTTAGCCATTCTACCTTTAATTGCCAAATCCCACCACCCCCGATCCATTGAAGCTGCAACTAAATACTTCCTAGTACAAGCAACCGCCTCAGCCCTAATCCTGTTCTCCAGCATAACCAACGCATGGCACACCGGACAATGAGAAATTACCCAACTAACCCACCCAGTCTCGTGCCTGATTCTAACCACAGCCATCGCAATAAAACTAGGGCTGGTACCATTCCACTTCTGATTCCCAGAAGTACTTCAAGGCTGCTCCCTAATCACAGGCCTCCTCCTATCTACGGCCATAAAACTCCCACCAATCACGCTACTATTCATAACCTCCCAATCACTGAGCTACACCCCACTAATCATCATGGCTATTCTCTCTGCAGCACTAGGAGGGTGAGCAGGAATAAACCAAACACAAACTCGAAAAATCCTAGCCTTCTCATCCATCTCCCACCTGGGCTGAATATCTATTATCCTTATCTACAGCCCTAAACTAGCCATACTGAACTTCTACCTATACGTGCTTATAACTGCAGCTGTATTCTTAACCCTAAACTCAATCAAAACCTTAAACCTCTCAACACTAATAACCACCTGAGCAAAAACCCCCGCACTAAGTGCAATATTAATGCTCACACTCCTCTCACTAGCGGGCCTTCCCCCTCTAACAGGCTTCCTCCCTAAATGATTCATCATCCAAGAACTAACAAAACAAGACATAGTGCCAGCAGCAGTAATCATGGCTCTTCTATCCCTACTAAGCCTATTCTTCTACCTCCGACTCGCGTACTGTGCAACAATTACACTCCCCCCTCACACCACCAACCACATGAAACAATGACACATCAACAAACCAATCAGCCCCCTGGTCGCCATCTTAACTGCCATGTCCACCACCCTCCTCCCCATTTCACCCATAATCTTGACTGCCATTTAA
IAvH.BT5340_PiedecuestaSantCO GTGAACCCACAAGCAAAACTAATCTGCACCATTAGCCTTATCCTAGGAACAACCACCACCCTCTCAAGCAACCACTGAGCCCTAGCTTGAACCGGACTTGAGATCAACACTTTAGCCATTCTACCTTTAATTGCCAAATCCCACCACCCCCGATCCATTGAAGCTGCAACTAAATACTTCCTAGTACAAGCAACCGCCTCAGCCCTAATCCTGTTCTCCAGCATAACCAACGCATGGCACACCGGACAATGAGAAATTACCCAACTAACCCACCCAGTCTCGTGCCTGATTCTAACCACAGCCATCGCAATAAAACTAGGGCTGGTACCATTCCACTTCTGATTCCCAGAAGTACTTCAAGGCTGCTCCCTAATCACAGGCCTCCTCCTATCTACGGCCATAAAACTCCCACCAATCACGCTACTATTCATAACCTCCCAATCACTGAGCTACACCCCACTAATCATCATGGCTATTCTCTCTGCAGCACTAGGAGGGTGAGCAGGAATAAACCAAACACAAACTCGAAAAATCCTAGCCTTCTCATCCATCTCCCACCTGGGCTGAATATCTATTATCCTTATCTACAGCCCTAAACTAGCCATACTGAACTTCTACCTATACGTGCTTATAACTGCAGCTGTATTCTTAACCCTAAACTCAATCAAAACCTTAAACCTCTCAACACTAATAACCACCTGAGCAAAAACCCCCGCACTAAGTGCAATATTAATGCTCACACTCCTCTCACTAGCGGGCCTTCCCCCTCTAACAGGCTTCCTCCCTAAATGATTCATCATCCAAGAACTAACAAAACAAGACATAGTGCCAGCAGCAGTAATCATGGCTCTTCTATCCCTACTAAGCCTATTCTTCTACCTCCGACTCGCGTACTGTGCAACAATTACACTCCCCCCTCACACCACCAACCACATGAAACAATGACACATCAACAAACCAATCAGCCCCCTGGTCGCCATCTTAACTGCCATGTCCACCACCCTCCTCCCCATTTCACCCATAATCTTGACTGCCATTTAA
IAvH.BT5342_PiedecuestaSantCO GTGAACCCACAAGCAAAACTAATCTGCACCATTAGCCTTATCCTAGGAACAACCACCACCCTGTCAAGCAACCACTGAGCCCTAGCTTGAACCGGACTTGAGATCAACACTTTAGCCATTCTACCTTTAATTGCCAAATCCCACCACCCCCGATCCATTGAAGCTGCAACTAAATACTTCCTAGTACAAGCAACCGCCTCAGCCCTAATCCTGTTCTCCAGCATAACCAACGCATGGCACACCGGACAATGAGAAATTACCCAACTAACCCACCCAGTCTCGTGCCTGATTCTAACCACAGCCATCGCAATAAAACTAGGGCTGGTACCATTCCACTTCTGATTCCCAGAAGTACTTCAAGGCTGCTCCCTAATCACAGGCCTCCTCCTATCTACGGCCATAAAACTCCCACCAATCACGCTACTATTCATAACCTCCCAATCACTGAGCTACACCCCACTAATCATCATGGCTATTCTCTCTGCAGCACTAGGAGGGTGAGCAGGAATAAACCAAACACAAACTCGAAAAATCCTAGCCTTCTCATCCATCTCCCACCTGGGCTGAATATCTATTATCCTTATCTACAGCCCTAAACTAGCCATACTGAACTTCTACCTATACGTGCTTATAACTGCAGCTGTATTCTTAACCCTAAACTCAATCAAAACCTTAAACCTCTCAACACTAATAACCACCTGAGCAAAAACCCCCGCACTAAGTGCAATATTAATGCTCACACTCCTCTCACTAGCGGGCCTTCCCCCTCTAACAGGCTTCCTCCCTAAATGATTCATCATCCAAGAACTAACAAAACAAGACATAGTGCCAGCAGCAGTAATCATGGCTCTTCTATCCCTACTAAGCCTATTCTTCTACCTCCGACTCGCGTACTGTGCAACAATTACACTCCCCCCTCACACCACCAACCACATGAAACAATGACACATCAACAAACCAATCAGCCCCCTGGTCGCCATCTTAACTGCCATGTCCACCACCCTCCTCCCCATTTCACCCATAATCTTGACTGCCATTTAA
IAvH.BT5354_PiedecuestaSantCO GTGAACCCACAAGCAAAACTAATCTGCACCATTAGCCTTATCCTAGGAACAACCACCACCCTCTCAAGCAACCACTGAGCCCTAGCTTGAACCGGACTTGAGATCAACACTTTAGCCATTCTACCTTTAATTGCCAAATCCCACCACCCCCGATCCATTGAAGCTGCAACTAAATACTTCCTAGTACAAGCAACCGCCTCAGCCCTAATCCTGTTCTCCAGCATAACCAACGCATGGCACACCGGACAATGAGAAATTACCCAACTAACCCACCCAGTCTCGTGCCTGATTCTAACCACAGCCATCGCAATAAAACTAGGGCTGGTACCATTCCACTTCTGATTCCCAGAAGTACTTCAAGGCTGCTCCCTAATCACAGGCCTCCTCCTATCTACGGCCATAAAACTCCCACCAATCACGCTACTATTCATAACCTCCCAATCACTGAGCTACACCCCACTAATCATCATGGCTATTCTCTCTGCAGCACTAGGAGGGTGAGCAGGAATAAACCAAACACAAACTCGAAAAATCCTAGCCTTCTCATCCATCTCCCACCTGGGCTGAATATCTATTATCCTTATCTACAGCCCTAAACTAGCCATACTGAACTTCTACCTATACGTGCTTATAACTGCAGCTGTATTCTTAACCCTAAACTCAATCAAAACCTTAAACCTCTCAACACTAATAACCACCTGAGCAAAAACCCCCGCACTAAGTGCAATATTAATGCTCACACTCCTCTCACTGGCGGGCCTTCCCCCTCTAACAGGCTTCCTCCCTAAATGATTCATCATCCAAGAACTAACAAAACAAGACATAGTGCCAGCAGCAGTAATCATGGCTCTTCTATCCCTACTAAGCCTATTCTTCTACCTCCGACTCGCGTACTGTGCAACAATTACACTCCCCCCTCACACCACCAACCACATGAAACAATGACACATCAACAAACCAATCAGCCCCCTGGTCGCCATCTTAACTGCCATGTCCACCACCCTCCTCCCCATTTCACCCATAATCTTGACTGCCATTTAA
IAvH.BT5376_PiedecuestaSantCO GTGAACCCACAAGCAAAACTAATCTGCACCATTAGCCTTATCCTAGGAACAACCACCACCCTCTCAAGCAACCACTGAGCCCTAGCTTGAACCGGACTTGAGATCAACACTTTAGCCATTCTACCTTTAATTGCCAAATCCCACCACCCCCGATCCATTGAAGCTGCAACTAAATACTTCCTAGTACAAGCAACCGCCTCAGCCCTAATCCTGTTCTCCAGCATAACCAACGCATGGCACACCGGACAATGAGAAATTACCCAACTAACCCACCCAGTCTCGTGCCTGATTCTAACCACAGCCATCGCAATAAAACTAGGGCTGGTACCATTCCACTTCTGATTCCCAGAAGTACTTCAAGGCTGCTCCCTAATCACAGGCCTCCTCCTATCTACGGCCATAAAACTCCCACCAATCACGCTACTATTCATAACCTCCCAATCACTGAGCTACACCCCACTAATCATCATGGCTATTCTCTCTGCAGCACTAGGAGGGTGAGCAGGAATAAACCAAACACAAACTCGAAAAATCCTAGCCTTCTCATCCATCTCCCACCTGGGCTGAATATCTATTATCCTTATCTACAGCCCTAAACTAGCCATACTGAACTTCTACCTATACGTGCTTATAACTGCAGCTGTATTCTTAACCCTAAACTCAATCAAAACCTTAAACCTCTCAACACTAATAACCACCTGAGCAAAAACCCCCGCACTAAGTGCAATATTAATGCTCACACTCCTCTCACTAGCGGGCCTTCCCCCTCTAACAGGCTTCCTCCCTAAATGATTCATCATCCAAGAACTAACAAAACAAGACATAGTGCCAGCAGCAGTAATCATGGCTCTTCTATCCCTACTAAGCCTATTCTTCTACCTCCGACTCGCGTACTGTGCAACAATTACACTCCCCCCTCACACCACCAACCACATGAAACAATGACACATCAACAAACCAATCAGCCCCCTGGTCGCCATCTTAACTGCCATGTCCACCACCCTCCTCCCCATTTCACCCATAATCTTGACTGCCATTTAA
IAvH.BT8605_PerijaCO GTGAACCCACAAGCAAAACTAATCTGCACCATTAGCCTTATCCTAGGAACAACCACCACCCTCTCAAGCAACCACTGAGCCCTAGCTTGAACCGGACTTGAGATCAACACTTTAGCCATTCTACCTTTAATTGCCAAATCCCACCACCCCCGATCCATTGAAGCTGCAACTAAATACTTCCTAGTACAAGCAACCGCCTCGGCCCTAATCCTGTTCTCCAGCATAACCAACGCATGGCACACCGGACAATGAGAAATCACCCAACTAACCCATCCAGTCTCGTGCCTGATTCTAACCACAGCCATCGCAATAAAACTAGGGCTGGTACCATTCCACTTCTGATTCCCAGAAGTACTTCAAGGCTGCTCCCTAATCACAGGCCTCCTCCTATCTACGGCCATAAAACTCCCACCAATCACGCTACTATTCATAACCTCCCAATCACTGAGCTACACCCCACTAATCATCATGGCTATTCTCTCTGCAGCACTAGGAGGGTGAGCAGGAATGAACCAAACACAAACTCGAAAAATCCTAGCCTTCTCATCCATCTCCCACCTGGGCTGAATATCTATTATCCTTATCTACAGCCCTAAACTAGCCATACTGAACTTCTACCTATACGTGCTTATAACTGCAGCTGTATTCTTAACCCTAAACTCAATCAAAACCTTAAACCTCTCAACACTAATAACCACCTGAGCAAAAACCCCCGCACTAAGTGCAATATTAATGCTCACACTCCTCTCACTAGCGGGCCTTCCCCCTCTAACAGGCTTCCTYCCTAAATGATTCATCATCCAAGAACTAACAAAACAAGACATAGTGCCAGCAGCAGTAATCATGGCTCTTCTATCCNNNNNNNNNNNNNNNNNNNNNNNNNNNNNNNNNNNNNNNNNNNNNNNNNNNNNNNNNNNNNNNNNNNNNNNNNNNNNNNNNNNNNNNNNNNNNNNNNNNNNNNNNNNNNNNNNNNNNNNNNNNNNNNNNNNNNNNNNNNNNNNNNNNNNNNNNNNNNNNNNNNNNNNNNNNNNNNNNNNNNNN
JEA1022_TakarkunaDarienCO GTGAACCCACAAGCAAAACTAATCTGCACCATTAGCCTTATCCTAGGAACAACCACCACCCTCTCAAGCAACCACTGAGTCCTAGCTTGAACTGGACTTGAGATCAACACTTTAGCCATTTTACCCTTAATTGCCAAATCCCACCACCCCCGATCCATTGAAGCTGCAACTAAATACTTCCTAGTACAAGCAGCCGCCTCAGCCCTAATCCTATTCTCCAGCATAACCAACGCATGACACACTGGACAATGAGAAATCACTCAACTAACCCACCCAATCTCGTGCCTGATCCTAACCACAGCCATTGCAATAAAACTAGGACTGGTACCATTCCACTTCTGATTCCCAGAAGTGCTTCAAGGCTGCTCCCTAATCACAGGCCTTCTCCTATCTACGGTCATAAAACTCCCACCAATTACACTACTCTTCATAACCTCCCAATCACTGAGCTACACCCCACTAGTCACCATGGCCATCCTCTCTGCAGCACTAGGAGGGTGAACAGGACTAAACCAGACACAAACTCGAAAAATCTTAGCCTTCTCATCCATCTCCCACCTAGGCTGAATATCTATTATCCTCGTCTACAACCCCAAACTAGCCATACTGAACTTCTACCTATACGTGCTTATAACTGCAGCTGTATTCTTAACCCTAAACTCAATCAAAACCTTAAACCTCCCAACACTAATAACCACCTGAGCAAAAACCCCCACACTAAGTGCAATGTTAATAATCACACTTCTCTCACTGGCGGGCCTTCCTCCTCTAACAGGCTTCCTCCCTAAATGACTCATCATCCAAGAACTAACAAAACAAGACATAGTACCAGCAGCAGTAGCCATAGCTCTCCTGTCCCTACTAAGCCTGTTCTTCTACCTCCGACTCGCATACTGTGCAACAATCACACTCCCCCCTCACACCACCAACCACATAAAACAGTGACACATTAACAAGCCAATCAGCCCCCTGATTGCCATCCTAACCATCATGTCCGCCACCCTTCTCCCCATTTCACCCACAATTTTGACTACCATCTAA
JM125_TrujilloVE GTGAACCCACAAGCAAAACTAATCTGCACCATTAGCCTTATCCTAGGAACAACCACCACCCTCTCAAGCAACCACTGAGCCCTAGCTTGAACCGGACTTGAGATCAACACTTTAGCCATTCTACCTTTAATTGCCAAATCCCACCACCCCCGATCCATTGAAGCTGCAACTAAATACTTCCTAGTACAAGCAACCGCCTCGGCCCTAATCCTGTTCTCCAGCATAACCAACGCATGGCACACCGGACAATGAGAAATTACCCAACTAACCCACCCAGTCTCGTCCCTGATTCTAACCACAGCCATCGCAATAAAACTAGGGCTGGTACCATTCCACTTCTGATTCCCAGAAGTACTTCAAGGCTGCTCCCTAATCACAGGCCTCCTCCTATCTACGGCCATAAAACTCCCACCAATCACGCTACTATTCATAACCTCCCAATCACTGAGCTACACCCCTCTAATCATCATGGCTATTCTCTCTGCAGCACTAGGAGGGTGAGCAGGAATAAACCAAACACAAACTCGAAAAATCCTAGCCTTCTCATCCATCTCCCACCTGGGCTGAATATCTATTATCCTTATCTACAGCCCTAAACTAGCCATACTGAACTTCTACCTATACGTGCTTATAACTGCAGCTGTATTCTTAACCCTAAACTCAATCAAAACCTTAAACCTCTCAACACTAATAACCACCTGAGCAAAAACCCCCGCACTAAGTGCAATATTAATGCTCACACTCCTCTCACTAGCGGGCCTTCCCCCTCTAACAGGCTTCCTCCCTAAATGATTTATCATCCAAGAACTAACAAAACAAGACATAGTGCCAGCAGCAGTAATCATGGCTCTTCTATCCCTACTAAGCCTATTCTTCTACCTCCGACTCGCGTACTGTGCAACAATTACACTCCCCCCTCACACCACCAACCACATGAAACAATGACACATCAACAAACCAATCAGCCCCCTGGTCGCCATCTTAACTGCCATGTCCACCACCCTCCTCCCCATTTCACCCATAATCTTGACTACCATTTAA
JM986_Mesa_NTachVE GTGAACCCACAAGCAAAACTAATCTGCACCATTAGCCTTATCCTAGGAACAACCACCACCCTCTCAAGCAACCACTGAGCCCTAGCTTGAACCGGACTTGAGATCAACACTTTAGCCATTCTACCTTTAATTGCCAAATCCCACCACCCCCGATCCATTGAAGCTGCAACTAAATACTTCCTAGTACAAGCAACCGCCTCGGCCCTAATCCTGTTCTCCAGCATAACCAACGCATGGCACACCGGACAATGAGAAATTACCCAACTAACCCACCCAGTCTCGTCCCTGATTCTAACCACAGCCATCGCAATAAAACTAGGGCTGGTACCATTCCACTTCTGATTCCCAGAAGTACTTCAAGGCTGCTCCCTAATCACAGGCCTCCTCCTATCTACGGCCATAAAACTCCCACCAATCACGCTACTATTCATAACCTCCCAATCACTGAGCTACACCCCACTAATCATCATGGCTATTCTCTCTACAGCACTAGGAGGGTGAGCAGGAATAAACCAAACACAAACTCGAAAAATCCTAGCCTTCTCATCCATCTCCCACCTGGGCTGAATATCTATTATCCTTATCTACAGCCCTAAACTAGCCATACTGAACTTCTACCTATACGTGCTTATAACTGCAGCTGTATTCTTAACCCTAAATTCAATCAAAACCTTAAACCTCTCAACACTAATAACCACCTGAGCAAAAACCCCCGCACTAAGTGCAATATTAATGCTCACACTCCTCTCACTAGCGGGCCTTCCCCCTCTAACAGGCTTCCTCCCTAAATGATTCATCATCCAAGAACTAACAAAACAAGACATAGTGCCAGCAGCAGTAATCATGGCTCTTCTATCCCTACTAAGCCTATTCTTCTACCTCCGACTCGCGTACTGTGCAACAATTACACTCCCCCCTCACACCACCAACCACATGAAACAATGACACATCAACAAACCAATCAGCCCCCTGGTCGCCATCTTAACTGCCATGTCCACCACCCTCCTCCCCATTTCACCCATAATCTTGACTACCATTTAA
JMBO19_PerijaCO GTGAACCCCCAAGCAAAACTAATCTGCACCATTAGCCTTATCCTAGGAACAACCACCACCCTCTCAAGCAACCACTGAGCCCTAGCTTGAACCGGACTTGAGATCAACACTTTAGCCATTCTACCTTTAATTGCCAAATCCCACCACCCCCGATCCATTGAAGCTGCAACTAAATACTTCCTAGTACAAGCAACCGCCTCGGCCCTAATCCTGTTCTCCAGCATAACCAACGCATGGCACACCGGACAATGAGAAATCACCCAACTAACCCACCCAGTCTCGTGCCTGATTCTAACCACAGCCATCGCAATAAAACTAGGGCTGGTACCATTCCACTTCTGATTCCCAGAAGTACTTCAAGGCTGCTCCCTAATCACAGGCCTCCTCCTATCTACGGCCATAAAACTCCCACCAATCACGCTACTATTCATAACCTCCCAATCACTGAGCTACACCCCACTAATCATCATGGCTATTCTCTCTGCAGCACTAGGAGGGTGAGCAGGAATGAACCAAACACAAACTCGAAAAATCCTAGCCTTCTCATCCATCTCCCACCTGGGCTGAATATCTATTATCCTTATCTACAGCCCTAAACTAGCCATACTGAACTTCTACCTATACGTGCTTATAACTGCAGCTGTATTCTTAACCCTAAACTCAATCAAAACCTTAAACCTCTCAACACTAATAACCACCTGAGCAAAAACCCCCGCACTAAGTGCAATATTAATGCTCACACTCCTCTCACTAGCGGGCCTTCCCCCTCTAACAGGCTTCCTCCCTAAATGATTCATCATCCAAGAACTAACAAAACAAGACATAGTGCCAGCAGCAGTAATCATGGCTCTTCTATCCCTACTAAGCCTATTCTTCTACCTCCGACTCGCGTACTGTGCAACAATTACACTCCCCCCTCACACCACCAACCACATGAAACAATGACACATCAACAAACCAATCAGCCCCATGGTCGCCATCTTAACTGCCATGTCCACCACCCTCCTCCCCATTTCACCCATAATCTTGACTACCATTTAA
KCC113_Lajon_NTachVE GTGAACCCACAAGCAAAACTAATCTGCACCATTAGCCTTATCCTAGGAACAACCACCACCCTCTCAAGCAACCACTGAGCCCTAGCTTGAACCGGACTTGAGATCAACACTTTAGCCATTCTACCTTTAATTGCCAAATCCCACCACCCCCGATCCATTGAAGCTGCAACTAAATACTTCCTAGTACAAGCAACCGCCTCGGCCCTAATCCTGTTCTCCAGCATAACCAACGCATGGCACACCGGACAATGAGAAATTACCCAACTAACCCACCCAGTCTCGTCCCTGATTCTAACCACAGCCATCGCAATAAAACTAGGGCTGGTACCATTCCACTTCTGATTCCCAGAAGTACTTCAAGGCTGCTCCCTAATCACAGGCCTCCTCCTATCTACGGCCATAAAACTCCCACCAATCACGCTACTATTCATAACCTCCCAATCACTGAGCTACACCCCACTAATCATCATGGCTATTCTCTCTACAGCACTAGGAGGGTGAGCAGGAATAAACCAAACACAAACTCGAAAAATCCTAGCCTTCTCATCCATCTCCCACCTGGGCTGAATATCTATTATCCTTATCTACAGCCCTAAACTAGCCATACTGAACTTCTACCTATACGTGCTTATAACTGCAGCTGTATTCTTAACCCTAAATTCAATCAAAACCTTAAACCTCTCAACACTAATAACCACCTGAGCAAAAACCCCCGCACTAAGTGCAATATTAATGCTCACACTCCTCTCACTAGCGGGCCTTCCCCCTCTAACAGGCTTCCTCCCTAAATGATTCATCATCCAAGAACTAACAAAACAAGACATAGTGCTAGCAGCAGTAATCATGGCTCTTCTATCCCTACTAAGCCTATTCTTCTACCTCCGACTCGCGTACTGTGCAACAATTACACTCCCCCCTCACACCACCAACCACATGAAACAATGACACATCAACAAACCAATCAGCCCCCTGGTCGCCATCTTAACTGCCATGTCCACCACCCTCCTCCCCATTTCACCCATAATCTTGACTACCATTTAA
KCC284_Delirio_STachVE GTGAACCCACAAGCAAAACTAATCTGCACCATTAGCCTTATCCTAGGAACAACCACCACCCTCTCAAGCAACCACTGAGCCCTAGCTTGAACCGGACTTGAGATCAACACTTTAGCCATTCTACCTTTAATTGCCAAATCCCACCACCCCCGATCCATTGAAGCTGCAACTAAATACTTCCTAGTACAAGCAACCGCCTCGGCCCTAATCCTGTTCTCCAGCATAACCAACGCATGGCACACCGGACAATGAGAAATTACCCAACTAACCCACCCAGTCTCGTCCCTGATTCTAACCACAGCCATCGCAATAAAACTAGGGCTGGTACCATTCCACTTCTGATTCCCAGAAGTACTTCAAGGCTGCTCCCTAATCACAGGCCTCCTCCTATCTACGGCCATAAAACTCCCACCAATCACGCTACTATTCATAACCTCCCAATCACTGAGCTACACCCCTCTAATCATCATGGCTATTCTCTCTGCAGCACTAGGAGGGTGAGCAGGAATAAACCAAACACAAACTCGAAAAATCCTAGCCTTCTCATCCATCTCCCACCTGGGCTGAATATCTATTATCCTTGTCTACAGCCCTAAACTAGCCATACTGAACTTCTACCTATACGTGCTTATAACTGCAGCTGTATTCTTAACCCTAAACTCAATCAAAACCTTAAACCTCTCAACACTAATAACCACCTGAGCAAAAACCCCCGCACTAAGTGCAATATTAATGCTCACACTCCTCTCACTAGCGGGCCTTCCCCCTCTAACAGGCTTCCTCCCTAAATGATTTATCATCCAAGAACTAACAAAACAAGACATAGTGCCAGCAGCAGTAATCATGGCTCTTCTATCCCTACTAAGCCTATTCTTCTACCTCCGACTCGCGTACTGTGCAACAATTACACTCCCCCCTCACACCACCAACCACATGAAACAATGACACATCAACAAACCAATCAGCCCCCTGGTCGCCATCTTAACTGCCATGTCCACCACCCTCCTCCCCATTTCACCCATAATCTTGACTACCATTTAA
KCC82_Mesa_NTachVE GTGAACCCACAAGCAAAACTAATCTGCACCATTAGCCTTATCCTAGGAACAACCACCACCCTCTCAAGCAACCACTGAGCCCTAGCTTGAACCGGACTTGAGATCAACACTTTAGCCATTCTACCTTTAATTGCCAAATCCCACCACCCCCGATCCATTGAAGCTGCAACTAAATACTTCCTAGTACAAGCAACCGCCTCGGCCCTAATCCTGTTCTCCAGCATAACCAACGCATGGCACACCGGACAATGAGAAATTACCCAACTAACCCACCCAGTCTCGTCCCTGATTCTAACCACAGCCATCGCAATAAAACTAGGGCTGGTACCATTCCACTTCTGATTCCCAGAAGTACTTCAAGGCTGCTCCCTAATCACAGGCCTCCTCCTATCTACGGCCATAAAACTCCCACCAATCACGCTACTATTCATAACCTCCCAATCACTGAGCTACACCCCACTAATCATCATGGCTATTCTCTCTACAGCACTAGGAGGGTGAGCAGGAATAAACCAAACACAAACTCGAAAAATCCTAGCCTTCTCATCCATCTCCCACCTGGGCTGAATATCTATTATCCTTATCTACAGCCCTAAACTAGCCATACTGAACTTCTACCTATACGTGCTTATAACTGCAGCTGTATTCTTAACCCTAAATTCAATCAAAACCTTAAACCTCTCAACACTAATAACCACCTGAGCAAAAACCCCCGCACTAAGTGCAATATTAATGCTCACACTCCTCTCACTAGCGGGCCTTCCCCCTCTAACAGGCTTCCTCCCTAAATGATTCATCATCCAAGAACTAACAAAACAAGACATAGTGCCAGCAGCAGTAATCATGGCTCTTCTATCCCTACTAAGCCTATTCTTCTACCTCCGACTCGCGTACTGTGCAACAATTACACTCCCCCCTCACACCACCAACCACATGAAACAATGACACATCAACAAACCAATCAGCCCCCTGGTCGCCATCTTAACTGCCATGTCCACCACCCTCCTCCCCATTTCACCCATAATCTTGACTACCATTTAA
KCC89_Mesa_NTachVE GTGAACCCACAAGCAAAACTAATCTGCACCATTAGCCTTATCCTAGGAACAACCACCACCCTCTCAAGCAACCACTGAGCCCTAGCTTGAACCGGACTTGAGATCAACACTTTAGCCATTCTACCTTTAATTGCCAAATCCCACCACCCCCGATCCATTGAAGCTGCAACTAAATACTTCCTAGTACAAGCAACCGCCTCGGCCCTAATCCTGTTCTCCAGCATAACCAACGCATGGCACACCGGACAATGAGAAATTACCCAACTAACCCACCCAGTCTCGTCCCTGATTCTAACCACAGCCATCGCAATAAAACTAGGGCTGGTACCATTCCACTTCTGATTCCCAGAAGTACTTCAAGGCTGCTCCCTAATCACAGGCCTCCTCCTATCTACGGCCATAAAACTCCCACCAATCACGCTACTATTCATAACCTCCCAATCACTGAGCTACACCCCACTAATCATCATGGCTATTCTCTCTACAGCACTAGGAGGGTGAGCAGGAATAAACCAAACACAAACTCGAAAAATCCTAGCCTTCTCATCCATCTCCCACCTGGGCTGAATATCTATTATCCTTATCTACAGCCCTAAACTAGCCATACTGAACTTCTACCTATACGTGCTTATAACTGCAGCTGTATTCTTAACCCTAAATTCAATCAAAACCTTAAACCTCTCAACACTAATAACCACCTGAGCAAAAACCCCCGCACTAAGTGCAATATTAATGCTCACACTCCTCTCACTAGCGGGCCTTCCCCCTCTAACAGGCTTCCTCCCTAAATGATTCATCATCCAAGAACTAACAAAACAAGACATAGTGCCAGCAGCAGTAATCATGGCTCTTCTATCCCTACTAAGCCTATTCTTCTACCTCCGACTCGCGTACTGTGCAACAATTACACTCCCCCCTCACACCACCAACCACATGAAACAATGACACATCAACAAACCAATCAGCCCCCTGGTCGCCATCTTAACTGCCATGTCCACCACCCTCCTCCCCATTTCACCCATAATCTTGACTACCATTTAA
KU14733_Peru GTGAACCCACAAGCAAAACTAATCTGTGCCATTAGCCTTATTCTAGGAACAACCACCACCCTCTCAAGCAACCACTGAGTCCTAGCTTGAACTGGGCTTGAAATCAACACTTTAGCCATTCTACCTTTAATTGCCAAATCCCACCACCCCCGATCCATTGAAGCCGCAACTAAATACTTCCTAGTACAAGCAGCCGCCTCGGCCCTAATCCTATTCTCCAGCATAATCAACGCATGACACACCGGACAATGAGAAATCACCCAACTAACCAACCCAATCTCGTGTCTGATTCTAACCGCAGCTATCGCAATAAAACTAGGACTGGTGCCATTCCACTTCTGATTCCCAGAAGTACTTCAAGGCTGCTCCCTAACCACAGGCCTTCTCCTATCTACGATCATAAAACTCCCACCAATCACGCTGCTCTTCATAACCTCCCAATCACTGAGCCACACCCCACTAATCACCATAGCTATTCTCTCTGCAGCGCTAGGAGGGTGAGCAGGACTAAACCAGACACAAACTCGAAAAATCCTGGCCTTCTCATCCATCTCCCACCTGGGCTGAATATCTATCATCCTTGTCTACAGCCCCAAACTAGCTATACTAAACTTCTACTTATACGTGCTTATAACTGCAGCTGTATTCCTAACCCTAAACTCAATCAAAACCTTAAACCTCCCAACACTGATAACCACCTGAGCAAAAACCCCCGCACTAAGTGCTATACTAATACTCACACTTCTCTCACTAGCGGGCCTTCCCCCTCTAACAGGCTTTCTCCCCAAATGATTCATCATCCAAGAACTAACAAAACAAGACATAGTACTAGCAGCAGTGACCATGGCTCTCCTATCTCTACTGAGCCTATTCTTCTATCTTCGACTTGCGTACTGTGCAACAATTACACTCCCCCCTCACACTACTAACCACATGAAACAATGACACATTAACAAACCAATCAGCCCCCTGGTCGCCATCCTAGCCGCCATGTCCACCACCCTCCTCCCCATTTCACCCATAATTTTGACTACCATTTAA
KU16863_AyacuchoPE GTGAACCCACAAGCAAAACTAATCTGTGCCATTAGCCTTATTCTAGGAACAACCACCACCCTCTCAAGCAACCACTGAGTCCTAGCTTGAACTGGGCTTGAAATCAACACTTTAGCCATTCTACCTTTAATTGCCAAATCCCACCACCCCCGATCCATTGAAGCCGCAACTAAATACTTCCTAGTACAAGCAGCCGCCTCGGCCCTAATCCTATTCTCCAGCATAATCAACGCATGACACACCGGACAATGAGAAATCACCCAACTAACCAACCCAATCTCGTGCCTGATTCTAACCGCAGCTATCGCAATAAAACTAGGACTGGTGCCATTCCACTTCTGATTCCCAGAAGTACTTCAAGGCTGCTCCCTAATCACAGGCCTTCTCCTATCTACGATCATAAAACTCCCACCAATCACGCTGCTCTTCATAACCTCCCAATCACTGAGCCACACCCCACTAATCACCATAGCTATTCTCTCTGCAGCGCTAGGAGGGTGAGCAGGACTAAACCAGACACAAACTCGAAAAATCCTGGCCTTCTCATCCATCTCCCACCTGGGCTGAATATCTATCATCCTTGTCTACAGCCCCAAACTAGCTATACTAAACTTCTACTTATACGTGCTTATAACTGCAGCTGTATTCCTAACCCTAAACTCAATCAAAACCTTAAACCTCCCAACACTGATAACCACCTGAGCAAAAACCCCCGCACTAAGTGCTATACTAATACTCACACTTCTCTCACTAGCGGGCCTTCCCCCTCTAACAGGCTTTCTCCCCAAATGATTCATCATCCAAGAACTAACAAAACAAGACATAGTACTAGCAGCAGTGACCATGGCTCTCCTATCTCTACTGAGCCTATTCTTCTATCTTCGACTTGCGTACTGTGCAACAATTACACTCCCCCCTCACACTACTAACCACATGAAACAATGACACATTAACAAACCAATCAGCCCCCTGGTCGCCATCCTAGCCGCCATGTCCACCACCCTCCTCCCCATTTCACCCATAATTTTGACTACCATTTAA
NGP34_PerijaCO GTGAACCCACAAGCAAAACTAATCTGCACCATTAGCCTTATCCTAGGAACAACCACCACCCTCTCAAGCAACCACTGAGCCCTAGCTTGAACCGGACTTGAGATCAACACTTTAGCCATTCTACCTTTAATTGCCAAATCCCACCACCCCCGATCCATTGAAGCTGCAACTAAATACTTCCTAGTACAAGCAACCGCCTCGGCCCTAATCCTGTTCTCCAGCATAACCAACGCATGGCACACCGGACAATGAGAAATCACCCAACTAACCCACCCAGTCTCGTGCCTGATTCTAACCACAGCCATCGCAATAAAACTAGGGCTGGTACCATTCCACTTCTGATTCCCAGAAGTACTTCAAGGCTGCTCCCTAATCACAGGCCTCCTCCTATCTACGGCCATAAAACTCCCACCAATCACGCTACTATTCATAACCTCCCAATCACTGAGCTACACCCCACTAATCATCATGGCTATTCTCTCTGCAGCACTAGGAGGGTGAGCAGGAATGAACCAAACACAAACTCGAAAAATCCTAGCCTTCTCATCCATCTCCCACCTGGGCTGAATATCTATTATCCTTATCTACAGCCCTAAACTAGCCATACTGAACTTCTACCTATACGTGCTTATAACTGCAGCTGTATTCTTAACCCTAAACTCAATCAAAACCTTAAACCTCTCAACACTAATAACCACCTGAGCAAAAACCCCCGCACTAAGTGCAATATTAATGCTCACACTCCTCTCACTAGCGGGCCTTCCCCCTCTAACAGGCTTCCTCCCTAAATGATTCATCATCCAAGAACTAACAAAACAAGACATAGTGCCAGCAGCAGTAATCATGGCTCTTCTATCCCTACTAAGCCTATTCTTCTACCTCCGACTCGCGTACTGTGCAACAATTACACTCCCCCCTCACACCACCAACCACATGAAACAATGACACATCAACAAACCAATCAGCCCCATGGTCGCCATCTTAACTGCCATGTCCACCACCCTCCTCCCCATTTCACCCATAATCTTGACTACCATTTAA
SS1162_Orocue_STachCO GTGAACCCACAAGCAAAACTAATCTGCACCATTAGCCTTATCCTAGGAACAACCACCACCCTCTCAAGCAACCACTGAGCCCTAGCTTGAACCGGACTTGAGATCAACACTTTAGCCATTCTACCTTTAATTGCCAAATCCCACCACCCCCGATCCATTGAAGCTGCAACTAAATACTTCCTAGTACAAGCAACCGCCTCGGCCCTAATCCTGTTCTCCAGCATAACCAACGCATGGCACACCGGACAATGAGAAATTACCCAACTAACCCACCCAGTCTCGTCCCTGATTCTAACCACAGCCATCGCAATAAAACTAGGGCTGGTACCATTCCACTTCTGATTCCCAGAAGTACTTCAAGGCTGCTCCCTAATCACAGGCCTCCTCCTATCTACGGCCATAAAACTCCCACCAATCACGCTACTATTCATAACCTCCCAATCACTGAGCTACACCCCTCTAATCATCATGGCTATTCTCTCTGCAGCACTAGGAGGGTGAGCAGGAATAAACCAAACACAAACTCGAAAAATCCTAGCCTTCTCATCCATCTCCCACCTGGGCTGAATATCTATTATCCTTATCTACAGCCCTAAACTAGCCATACTGAACTTCTACCTATACGTGCTTATAACTGCAGCTGTATTCTTAACCCTAAACTCAATCAAAACCTTAAACCTCTCAACACTAATAACCACCTGAGCAAAAACCCCCGCACTAAGTGCAATATTAATGCTCACACTCCTCTCACTAGCGGGCCTTCCCCCTCTAACAGGCTTCCTCCCTAAATGATTTATCATCCAAGAACTAACAAAACAAGACATAGTGCCAGCAGCAGTAATCATGGCTCTTCTATCCCTACTAAGCCTATTCTTCTACCTCCGACTCGCGTACTGTGCAACAATTACACTCCCCCCTCACACCACCAACCACATGAAACAATGACACATCAACAAACCAATCAGCCCCCTGGTCGCCATCTTAACTGCCATGTCCACCACCCTCCTCCCCATTTCACCCATAATCTTGACTACCATTTAA
US1433_ChiriquiPA GTGAACCCACAAGCAAAACTAATCTGCACCATTAGCCTTATCCTAGGAACAACCACCACCCTCTCAAGCAACCACTGAGTCCTAGCTTGAACTGGACTTGAGATCAACACTTTAGCCATTCTGCCTTTAATTGCCAAATCCCACCACCCCCGATCCATTGAAGCCGCAACCAAATACTTCCTAGTACAAGCAGCCGCCTCAGCCCTAATCCTATTCTCCAGCATAACCAACGCATGACACACCGGACAATGAGAAATCACCCAACTAACCCACCCAATCTCATGCCTGATTCTAACCACAGCCATCGCAATAAAACTAGGACTAGTGCCATTCCACTTCTGATTCCCAGAAGTACTTCAAGGCTGCTCCCTAACCACAGGCCTTCTCCTATCTACGGTCATAAAACTCCCACCAATTACGCTACTCTTTATAACCTCCCAATCACTAAGCTACGCCCCACTAATCGCTATAGCTATTCTTTCTGCAGCACTAGGAGGGTGAACAGGGCTAAACCAGACACAAACCCGAAAAATCCTAGCCTTCTCATCCATTTCCCACCTAGGCTGAGTATCTATCATCCTTGCCTACAACCCCAAACTAGCCATACTAAACTTCTACCTATATGTACCTATAACCGCAGCTGTATTCTTAACCCTAAACTCAATCAAAACCTTAAACCTCCCGACACTAATAACTACCTGAGCAAAAACCCCCACACTAAGTGCAATACTAATACTCATACTTCTCTCACTAGCGGGCCTTCCCCCTCTAACGGGCTTCCTCCCCAAATGATTCATCATCCAAGAACTAACAAAACAAGACATAGTACCAGCAGCAGTGACCATGGCTCTCCTATCCCTACTAAGCCTATTCTTCTACCTCCGACTCGCATACTGTGCAACAATTACACTCCCCCCTCACACCACCAACCACATTAAACAATGACACACTAACAAACCAATCAGCCCCCTGGTCGCCATCTTAGCCACCGTATCCACCATCCTCCTTCCCATTTCACCCATAATTTTGACTATCATTTAA
US1460_ChiriquiPA GTGAACCCACAAGCAAAACTAATCTGCACCATTAGCCTTATCCTAGGAACAACCACCACCCTCTCAAGCAACCACTGAGTCCTAGCTTGAACTGGACTTGAGATCAACACTTTAGCCATTCTGCCTTTAATTGCCAAATCCCACCACCCCCGATCCATTGAAGCCGCAACCAAATACTTCCTAGTACAAGCAGCCGCCTCAGCCCTAATCCTATTCTCCAGCATAACCAACGCATGACACACCGGACAATGAGAAATCACCCAACTAACCCACCCAATCTCATGCCTGATTCTAACCACAGCCATCGCAATAAAACTAGGACTAGTGCCATTCCACTTCTGATTCCCAGAAGTACTTCAAGGCTGCTCCCTAACCACAGGCCTTCTCCTATCTACGGTCATAAAACTCCCACCAATTACGCTACTCTTTATAACCTCCCAATCACTAAGCTACGCCCCACTAATCGCTATAGCTATTCTTTCTGCAGCACTAGGAGGGTGAACAGGGCTAAACCAGACACAAACCCGAAAAATCCTAGCCTTCTCATCCATTTCCCACCTAGGCTGAGTATCTATCATCCTTGCCTACAACCCCAAACTAGCCATACTAAACTTCTACCTATATGTACCTATAACCGCAGCTGTATTCTTAACCCTAAACTCAATCAAAACCTTAAACCTCCCGACACTAATAACTACCTGAGCAAAAACCCCCACACTAAGTGCAATACTAATACTCATACTTCTCTCACTAGCGGGCCTTCCCCCTCTAACGGGCTTCCTCCCCAAATGATTCATCATCCAAGAACTAACAAAACAAGACATAGTACCAGCAGCAGTGACCATGGCTCTCCTATCCCTACTAAGCCTATTCTTCTACCTCCGACTCGCATACTGTGCAACAATTACACTCCCCCCTCACACCACCAACCACATTAAACAATGACACACTAACAAACCAATCAGCCCCCTGGTCGCCATCTTAGCCACCGTATCCACCATCCTCCTTCCCATTTCACCTATAATTTTGACTATCATTTAA
US1481_ChiriquiPA GTGAACCCACAAGCAAAACTAATCTGCACCATTAGCCTTATCCTAGGAACAACCACCACCCTCTCAAGCAACCACTGAGTCCTAGCTTGAACTGGACTTGAGATCAACACTTTAGCCATTCTGCCTTTAATTGCCAAATCCCACCACCCCCGATCCATTGAAGCCGCAACCAAATACTTCCTAGTACAAGCAGCCGCCTCAGCCCTAATCCTATTCTCCAGCATAACCAACGCATGACACACCGGACAATGAGAAATCACCCAACTAACCCACCCAATCTCATGCCTGATTCTAACCACAGCCATCGCAATAAAACTAGGACTAGTGCCATTCCACTTCTGATTCCCAGAAGTACTTCAAGGCTGCTCCCTAACCACAGGCCTTCTCCTATCTACGGTCATAAAACTCCCACCAATTACGCTACTCTTTATAACCTCTCAATCACTAAGCTACGCCCCACTAATCGCTATAGCTATTCTTTCTGCAGCACTAGGAGGGTGAACAGGGCTAAACCAGACACAAACCCGAAAAATCCTAGCCTTCTCATCCATTTCCCACCTAGGCTGAGTATCTATCATCCTTGCCTACAACCCCAAACTAGCCATACTAAACTTCTACCTATATGTACCTATAACCGCAGCTGTATTCTTAACCCTAAACTCAATCAAAACCTTAAACCTCCCGACACTAATAACTACCTGAGCAAAAACCCCCACACTAAGTGCAATACTAATACTCATACTTCTCTCACTAGCGGGCCTTCCCCCTCTAACGGGCTTCCTCCCCAAATGATTCATCATCCAAGAACTAACAAAACAAGACATAGTACCAGCAGCAGTGACCATGGCTCTCCTATCCCTACTAAGCCTATTCTTCTACCTCCGACTCGCATACTGTGCAACAATTACACTCCCCCCTCACACCACCAACCACATTAAACAATGACACACTAACAAACCAATCAGCCCCCTGGTCGCCATCTTAGCCACCGTATCCACCACCCTCCTTCCCATTTCACCTATAATTTTGACTATCATTTAA
US1517_ChiriquiPA GTGAACCCACAAGCAAAACTAATCTGCACCATTAGCCTTATCCTAGGAACAACCACCACCCTCTCAAGCAACCACTGAGTCCTAGCTTGAACTGGACTTGAGATCAACACTTTAGCCATTCTGCCTTTAATTGCCAAATCCCACCACCCCCGATCCATTGAAGCCGCAACCAAATACTTCCTAGTACAAGCAGCCGCCTCAGCCCTAATCCTATTCTCCAGCATAACCAACGCATGACACACCGGACAATGAGAAATCACCCAACTAACCCACCCAATCTCATGCCTGATTCTAACCACAGCCATCGCAATAAAACTAGGACTAGTGCCATTCCACTTCTGATTCCCAGAAGTACTTCAAGGCTGCTCCCTAACCACAGGCCTTCTCCTATCTACGGTCATAAAACTCCCACCAATTACGCTACTCTTTATAACCTCCCAATCACTAAGCTACGCCCCACTAATCGCTATAGCTATTCTTTCTGCAGCACTAGGAGGGTGAACAGGGCTAAACCAGACACAAACCCGAAAAATCCTAGCCTTCTCATCCATTTCCCACCTAGGCTGAGTATCTATCATCCTTGCCTACAACCCCAAACTAGCCATACTAAACTTCTACCTATATGTACCTATAACCGCAGCTGTATTCTTAACCCTAAACTCAATCAAAACCTTAAACCTCCCGACACTAATAACTACCTGAGCAAAAACCCCCACACTAAGTGCAATACTAATACTCATACTTCTCTCACTAGCGGGCCTTCCCCCTCTAACGGGCTTCCTCCCCAAATGATTCATCATCCAAGAACTAACAAAACAAGACATAGTACCAGCAGCAGTGACCATGGCTCTCCTATCCCTACTAAGCCTATTCTTCTACCTCCGACTCGCATACTGTGCAACAATTACACTCCCCCCTCACACCACCAACCACATTAAACAATGACACACTAACAAACCAATCAGCCCCCTGGTCGCCATCTTAGCCACCGTATCCACCACCCTCCTTCCCATTTCACCTATAATTTTGACTATCATTTAA
US1537_ChiriquiPA GTGAACCCACAAGCAAAACTAATCTGCACCATTAGCCTTATCCTAGGAACAACCACCACCCTCTCAAGCAACCACTGAGTCCTAGCTTGAACTGGACTTGAGATCAACACTTTAGCCATTCTGCCTTTAATTGCCAAATCCCACCACCCCCGATCCATTGAAGCCGCAACCAAATACTTCCTAGTACAAGCAGCCGCCTCAGCCCTAATCCTATTCTCCAGCATAACCAACGCATGACACACCGGACAATGAGAAATCACCCAACTAACCCACCCAATCTCATGCCTGATTCTAACCACAGCCATCGCAATAAAACTAGGACTAGTGCCATTCCACTTCTGATTCCCAGAAGTACTTCAAGGCTGCTCCCTAACCACAGGCCTTCTCCTATCTACGGTCATAAAACTCCCACCAATTACGCTACTCTTTATAACCTCCCAATCACTAAGCTACGCCCCACTAATCGCTATAGCTATTCTTTCTGCAGCACTAGGAGGGTGAACAGGGCTAAACCAGACACAAACCCGAAAAATCCTAGCCTTCTCATCCATTTCCCACCTAGGCTGAGTATCTATCATCCTTGCCTACAACCCCAAACTAGCCATACTAAACTTCTACCTATATGTACCTATAACCGCAGCTGTATTCTTAACCCTAAACTCAATCAAAACCTTAAACCTCCCGACACTAATAACTACCTGAGCAAAAACCCCCACACTAAGTGCAATACTAATACTCATACTTCTCTCACTAGCGGGCCTTCCCCCTCTAACGGGCTTCCTCCCCAAATGATTCATCATCCAAGAACTAACAAAACAAGACATAGTACCAGCAGCAGTGACCATGGCTCTCCTATCCCTACTAAGCCTATTCTTCTACCTCCGACTCGCATACTGTGCAACAATTACACTCCCCCCTCACACCACCAACCACATTAAACAATGACACACTAACAAACCAATCAGCCCCCTGGTCGCCATCTTAGCCACCGTATCCACCATCCTCCTTCCCATTTCACCTATAATTTTGACTATCATTTAA
US5287_ChiriquiPA GTGAACCCACAAGCAAAACTAATCTGCACCATTAGCCTTATCCTAGGAACAACCACCACCCTCTCAAGCAACCACTGAGTCCTAGCTTGAACTGGACTTGAGATCAACACTTTAGCCATTCTGCCTTTAATTGCCAAATCCCACCACCCCCGATCCATTGAAGCCGCAACCAAATACTTCCTAGTACAAGCAGCCGCCTCAGCCCTAATCCTATTCTCCAGCATAACCAACGCATGACACACCGGACAATGAGAAATCACCCAACTAACCCACCCAATCTCATGCCTGATTCTAACCACAGCCATCGCAATAAAACTAGGACTAGTGCCATTCCACTTCTGATTCCCAGAAGTACTTCAAGGCTGCTCCCTAACCACAGGCCTTCTCCTATCTACGGTCATAAAACTCCCACCAATTACGCTACTCTTTATAACCTCCCAATCACTAAGCTACGCCCCACTAATCGCTATAGCTATTCTTTCTGCAGCACTAGGAGGGTGAACAGGGCTAAACCAGACACAAACCCGAAAAATCCTAGCCTTCTCATCCATTTCCCACCTAGGCTGAGTATCTATCATCCTTGCCTACAACCCCAAACTAGCCATACTAAACTTCTACCTATATGTACCTATAACCGCAGCTGTATTCTTAACCCTAAACTCAATCAAAACCTTAAACCTCCCGACACTAATAACTACCTGAGCAAAAACCCCCACACTAAGTGCAATACTAATACTCATACTTCTCTCACTAGCGGGCCTTCCCCCTCTAACGGGCTTCCTCCCCAAATGATTCATCATCCAAGAACTAACAAAACAAGACATAGTACCAGCAGCAGTGACCATGGCTCTCCTATCCCTACTAAGCCTATTCTTCTACCTCCGACTCGCATACTGTGCAACAATTACACTCCCCCCTCACACCACCAACCACATTAAACAATGACACACTAACAAACCAATCAGCCCCCTGGTCGCCATCTTAGCCACCGTATCCACCATCCTCCTTCCCATTTCACCTATAATTTTGACTATCATTTAA
US5310_ChiriquiPA GTGAACCCACAAGCAAAACTAATCTGCACCATTAGCCTTATCCTAGGAACAACCACCACCCTCTCAAGCAACCACTGAGTCCTAGCTTGAACTGGACTTGAGATCAACACTTTAGCCATTCTGCCTTTAATTGCCAAATCCCACCACCCCCGATCCATTGAAGCCGCAACCAAATACTTCCTAGTACAAGCAGCCGCCTCAGCCCTAATCCTATTCTCCAGCATAACCAACGCATGACACACCGGACAATGAGAAATCACCCAACTAACCCACCCAATCTCATGCCTGATTCTAACCACAGCCATCGCAATAAAACTAGGACTAGTGCCATTCCACTTCTGATTCCCAGAAGTACTTCAAGGCTGCTCCCTAACCACAGGCCTTCTCCTATCTACGGTCATAAAACTCCCACCAATTACGCTACTCTTTATAACCTCCCAATCACTAAGCTACGCCCCACTAATCGCTATAGCTATTCTTTCTGCAGCACTAGGAGGGTGAACAGGGCTAAACCAGACACAAACCCGAAAAATCCTAGCCTTCTCATCCATTTCCCACCTAGGCTGAGTATCTATCATCCTTGCCTACAACCCCAAACTAGCCATACTAAACTTCTACCTATATGTACCTATAACCGCAGCTGTATTCTTAACCCTAAACTCAATCAAAACCTTAAACCTCCCGACACTAATAACTACCTGAGCAAAAACCCCCACACTAAGTGCAATACTAATACTCATACTTCTCTCACTAGCGGGCCTTCCCCCTCTAACGGGCTTCCTCCCCAAATGATTCATCATCCAAGAACTAACAAAACAAGACATAGTACCAGCAGCAGTGACCATGGCTCTCCTATCCCTACTAAGCCTATTCTTCTACCTCCGACTCGCATACTGTGCAACAATTACACTCCCCCCTCACACCACCAACCACATTAAACAATGACACACTAACAAACCAATCAGCCCCCTGGTCGCCATCTTAGCCACCGTATCCACCATCCTCCTTCCCATTTCACCTATAATTTTGACTATCATTTAA
US5426_ChiriquiPA GTGAACCCACAAGCAAAACTAATCTGCACCATTAGCCTTATCCTAGGAACAACCACCACCCTCTCAAGCAACCACTGAGTCCTAGCTTGAACTGGACTTGAGATCAACACTTTAGCCATTCTGCCTTTAATTGCCAAATCCCACCACCCCCGATCCATTGAAGCCGCAACCAAATACTTCCTAGTACAAGCAGCCGCCTCAGCCCTAATCCTATTCTCCAGCATAACCAACGCATGACACACCGGACAATGAGAAATCACCCAACTAACCCACCCAATCTCATGCCTGATTCTAACCACAGCCATCGCAATAAAACTAGGACTAGTGCCATTCCACTTCTGATTCCCAGAAGTACTTCAAGGCTGCTCCCTAACCACAGGCCTTCTCCTATCTACGGTCATAAAACTCCCACCAATTACGCTACTCTTTATAACCTCCCAATCACTAAGCTACGCCCCACTAATCGCTATAGCTATTCTTTCTGCAGCACTAGGAGGGTGAACAGGGCTAAACCAGACACAAACCCGAAAAATCCTAGCCTTCTCATCCATTTCCCACCTAGGCTGAGTATCTATCATCCTTGCCTACAACCCCAAACTAGCCATACTAAACTTCTACCTATATGTACCTATAACCGCAGCTGTATTCTTAACCCTAAACTCAATCAAAACCTTAAACCTCCCGACACTAATAACTACCTGAGCAAAAACCCCCACACTAAGTGCAATACTAATACTCATACTTCTCTCACTAGCGGGCCTTCCCCCTCTAACGGGCTTCCTCCCCAAATGATTCATCATCCAAGAACTAACAAAACAAGACATAGTACCAGCAGCAGTGACCATGGCTCTCCTATCCCTACTAAGCCTATTCTTCTACCTCCGACTCGCATACTGTGCAACAATTACACTCCCCCCTCACACCACCAACCACATTAAACAATGACACACTAACAAACCAATCAGCCCCCTGGTCGCCATCTTAGCCACCGTATCCACCATCCTCCTTCCCATTTCACCTATAATTTTGACTATCATTTAA
US5490_ChiriquiPA GTGAACCCACAAGCAAAACTAATCTGCACCATTAGCCTTATCCTAGGAACAACCACCACCCTCTCAAGCAACCACTGAGTCCTAGCTTGAACTGGACTTGAGATCAACACTTTAGCCATTCTGCCTTTAATTGCCAAATCCCACCACCCCCGATCCATTGAAGCCGCAACCAAATACTTCCTAGTACAAGCAGCCGCCTCAGCCCTAATCCTATTCTCCAGCATAACCAACGCATGACACACCGGACAATGAGAAATCACCCAACTAACCCACCCAATCTCATGCCTGATTCTAACCACAGCCATCGCAATAAAACTAGGACTAGTGCCATTCCACTTCTGATTCCCAGAAGTACTTCAAGGCTGCTCCCTAACCACAGGCCTTCTCCTATCTACGGTCATAAAACTCCCACCAATTACGCTACTCTTTATAACCTCCCAATCACTAAGCTACGCCCCACTAATCGCTATAGCTATTCTTTCTGCAGCACTAGGAGGGTGAACAGGGCTAAACCAGACACAAACCCGAAAAATCCTAGCCTTCTCATCCATTTCCCACCTAGGCTGAGTATCTATCATCCTTGCCTACAACCCCAAACTAGCCATACTAAACTTCTACCTATATGTACCTATAACCGCAGCTGTATTCTTAACCCTAAACTCAATCAAAACCTTAAACCTCCCGACACTAATAACTACCTGAGCAAAAACCCCCACACTAAGTGCAATACTAATACTCATACTTCTCTCACTAGCGGGCCTTCCCCCTCTAACGGGCTTCCTCCCCAAATGATTCATCATCCAAGAACTAACAAAACAAGACATAGTACTAGCAGCAGTGACCATGGCTCTCCTATCCCTACTAAGCCTATTCTTCTACCTCCGACTCGCATACTGTGCAACAATTACACTCCCCCCTCACACCACCAACCACATTAAACAATGACACACTAACAAACCAATCAGCCCCCTGGTCGCCATCTTAGCCACCGTATCCACCATCCTCCTTCCCATTTCACCTATAATTTTGACTATCATTTAA
YPL76_Mesa_NTachVE GTGAACCCACAAGCAAAACTAATCTGCACCATTAGCCTTATCCTAGGAACAACCACCACCCTCTCAAGCAACCACTGAGCCCTAGCTTGAACCGGACTTGAGATCAACACTTTAGCCATTCTACCTTTAATTGCCAAATCCCACCACCCCCGATCCATTGAAGCTGCAACTAAATACTTCCTAGTACAAGCAACCGCCTCGGCCCTAATCCTGTTCTCCAGCATAACCAACGCATGGCACACCGGACAATGAGAAATTACCCAACTAACCCACCCAGTCTCGTCCCTGATTCTAACCACAGCCATCGCAATAAAACTAGGGCTGGTACCATTCCACTTCTGATTCCCAGAAGTACTTCAAGGCTGCTCCCTAATCACAGGCCTCCTCCTATCTACGGCCATAAAACTCCCACCAATCACGCTACTATTCATAACCTCCCAATCACTGAGCTACACCCCACTAATCATCATGGCTATTCTCTCTACAGCACTAGGAGGGTGAGCAGGAATAAACCAAACACAAACTCGAAAAATCCTAGCCTTCTCATCCATCTCCCACCTGGGCTGAATATCTATTATCCTTATCTACAGCCCTAAACTAGCCATACTGAACTTCTACCTATACGTGCTTATAACTGCAGCTGTATTCTTAACCCTAAATTCAATCAAAACCTTAAACCTCTCAACACTAATAACCACCTGAGCAAAAACCCCCGCACTAAGTGCAATATTAATGCTCACACTCCTCTCACTAGCGGGCCTTCCCCCTCTAACAGGCTTCCTCCCTAAATGATTCATCATCCAAGAACTAACAAAACAAGACATAGTGCTAGCAGCAGTAATCATGGCTCTTCTATCCCTACTAAGCCTATTCTTCTACCTCCGACTCGCGTACTGTGCAACAATTACACTCCCCCCTCACACCACCAACCACATGAAACAATGACACATCAACAAACCAATCAGCCCCCTGGTCGCCATCTTAACTGCCATGTCCACCACCCTCCTCCCCATTTCACCCATAATCTTGACTACCATTTAA
;
end;

[
MrBayes settings for the best-fit model (GTR+G) selected by AIC in MrModeltest 2.3
]
