# Supplementary material for: A latitudinal phylogeographic diversity gradient in birds
Source: PLoS Biol. 2017 Apr 13;15(4):e2001073. doi: 10.1371/journal.pbio.2001073 (PMC5390966; doi:10.1371/journal.pbio.2001073)
Supplement: S1 Data — (ZIP) [file pbio.2001073.s015.zip › S1_Data/Catharus-occidentalis.nex~]

#NEXUS

BEGIN DATA;
	DIMENSIONS  NTAX=32 NCHAR=1041;
	FORMAT DATATYPE = DNA GAP = - MISSING = ?;
	MATRIX
	JK04045         ATGAACCCACAAGCAAAACTAATTTGCACCATTAGCCTCCTCCTCGGAACAACCATCACCCTCTCAAGCAACCACTGAGTCCTAGCCTGAACCGGACTCGAAATCAACACCTTGGCCATTCTACCTTTAATCGCCAAATCCCACCATCCCCGGTCCATTGAAGCTGCAACTAAATACTTCCTCACACAAGCAGCCGCTTCGGCCCTAATCCTATTCTCCAGCATAACCAATGCATGGCATACCGGACAGTGAGACATCACTCAGCTAACCTGCCCAACCTCATGCCTGATCCTAACCGCAGCCATTGCAATAAAACTTGGACTGGTACCATTCCACTTTTGATTCCCAGAAGTACTCCAAGGCTGCCCACTAACCACAGGACTTCTACTATCTACCGCTATAAAACTACCACCAATCACACTACTTTACATGACCTCTCAATCACTAGACCACGCCCCAATGGTCATCATAGCCATTCTCTCTGCAGCCCTGGGAGGGTGAATAGGACTGAACCAGACACAAACCCGAAAAATCCTAGCCTTCTCATCCATCTCCCACCTAGGCTGAATATCCATTATCCTAGTCTACAGCCCCAAACTAGCTATGTTAAACTTCTACCTATATGTACTGATTACTGCAGCAGTATTCCTGACCCTGAACTCGATCAAAACTCTTAACCTCTCCACACTAATGACCACCTGAACAAAAACCCCAGCACTCAGTGCAACATTAATACTTACCCTCCTCTCACTCGCAGGCCTACCCCCTCTAACAGGCTTCCTGCCCAAATGACTCATCATCCAAGAACTAACAAAACAAGACATAGCGCCGGTAGCAGTAATTATAGCCCTCCTATCCCTACTAAGCCTGTTCTTCTACCTCCGACTCGCATACTGTGCAACAATTACACTCCCCCCTCACACTACCAACCACATAAAACAGTGACACATTAACAAGCCAATCAGCCCCCTAGTTGCCACTCTAGTCACCATGTCCACCGTCCTCCTCCCTATTTCACCCACAATCCTGGCCGCTGTTTAA
	JMD433          ATGAACCCACAAGCAAAACTAATTTGCACCATTAGCCTCCTCCTCGGAACAACCATCACCCTCTCAAGCAACCACTGAGTCCTAGCCTGAACCGGACTCGAAATCAACACCTTGGCCATTCTACCTTTAATCGCCAAATCCCACCATCCCCGGTCCATTGAAGCTGCAACTAAATACTTCCTCACACAAGCAGCCGCTTCGGCCCTAATCCTATTCTCCAGCATAACCAATGCATGGCATACCGGACAGTGAGACATCACTCAGCTAACCTGCCCAACCTCATGCCTGATCCTAACCGCAGCCATTGCAATAAAACTTGGACTGGTACCATTCCACTTTTGATTCCCAGAAGTACTCCAAGGCTGCCCACTAACCACAGGACTTCTACTATCTACCGCTATAAAACTACCACCAATCACACTACTTTACATGACCTCTCAATCACTAGACCACGCCCCAATGGTCACCATAGCCATTCTCTCTGCAGCCCTGGGAGGATGAATAGGACTGAACCAAACACAAACCCGAAAAATCCTAGCCTTCTCATCCATCTCCCACCTAGGCTGAATATCCATTATCCTAGTCTACAGCCCCAAACTAGCTATGTTAAACTTCTACCTATATGTACTGATTACTGCAGCAGTATTCCTGACCCTGAACTCGATCAAAACTCTTAACCTCTCCACACTAATGACCACCTGAACAAAAACCCCAGCACTCAGTGCAACATTAATACTTACCCTCCTCTCACTCGCAGGCCTACCCCCTCTAACAGGCTTCCTGCCCAAATGACTCATCATCCAAGAACTAACAAAACAAGACATAGCGCCGGTAGCAGTAATTATAGCCCTCCTATCCCTACTAAGCCTGTTCTTCTACCTCCGACTCGCATACTGTGCAACAATTACACTCCCCCCTCACACTACCAACCACATAAAACAGTGACACATTAACAAGCCAATCAGCCCCCTAGTTGCCACTCTAGTCACCATGTCCATCGTCCTCCTCCCTATTTCACCCACAATCCTGGCCACTGTTTAA
	JK06594         ATGAACCCACAAGCAAAACTAATTTGCACCATTAGCCTCCTCCTCGGAACAACCATCACCCTCTCAAGCAACCACTGAGTCCTAGCCTGAACCGGACTCGAAATCAACACCTTGGCCATTCTACCTTTAATCGCCAAATCCCACCATCCCCGGTCCATTGAAGCTGCAACTAAATACTTCCTCACACAAGCAGCCGCTTCGGCCCTAATCCTATTCTCCAGCATAACCAATGCATGGCATACCGGACAGTGAGACATCACTCAGCTAACCTGCCCAACCTCATGCCTGATCCTAACCGCAGCCATTGCAATAAAACTTGGACTGGTACCATTCCACTTTTGATTCCCAGAAGTACTCCAAGGCTGCCCACTAACCACAGGACTTCTACTATCTACCGCTATAAAACTACCACCAATCACACTACTTTACATGACCTCTCAATCACTAGACCACGCCCCAATGGTCACCATAGCCATTCTCTCTGCAGCCCTGGGAGGATGAATAGGACTGAACCAAACACAAACCCGAAAAATCCTAGCCTTCTCATCCATCTCCCACCTAGGCTGAATATCCATTATCCTAGTCTACAGCCCCAAACTAGCTATGTTAAACTTCTACCTATATGTACTGATTACTGCAGCAGTATTCCTGACCCTGAACTCGATCAAAACTCTTAACCTCTCCACACTAATGACCACCTGAACAAAAACCCCAGCACTCAGTGCAACATTAATACTTACCCTCCTCTCACTCGCAGGCCTACCCCCTCTAACAGGCTTCCTGCCCAAATGACTCATCATCCAAGAACTAACAAAACAAGACATAGCGCCGGTAGCAGTAATTATAGCCCTCCTATCCCTACTAAGCCTGTTCTTCTACCTCCGACTCGCATACTGTGCAACAATTACACTCCCCCCTCACACTACCAACCACATAAAACAGTGACACATTAACAAGCCAATCAGCCCCCTAGTTGCCACTCTAGTCACCATGTCCATCGTCCTCCTCCCTATTTCACCCACAATCCTGGCCACTGTTTAA
	jmd489          ATGAACCCACAAGCAAAACTAATTTGCACCATTAGCCTCCTCCTCGGAACAACCATCACCCTCTCAAGCAACCACTGAGTCCTAGCCTGAACCGGACTCGAAATCAACACCTTGGCCATTCTACCTTTAATCGCCAAACCCCACCATCCCCGGTCCATTGAAGCTGCAACTAAATACTTCCTCACACAAGCAGCCGCTTCGGCCCTAATCCTATTCTCCAGCATAACCAATGCATGGCATACCGGACAGTGAGACATCACTCAGCTAACCTGCCCAACCTCATGCCTGATCCTAACCGCAGCCATTGCAATAAAACTTGGACTGGTACCATTCCACTTTTGATTCCCAGAAGTACTCCAAGGCTGCCCACTAACCACAGGACTTCTACTATCTACCGCTATAAAACTACCACCAATCACACTACTTTACATGACCTCTCAATCACTAGACCACGCCCCAATGGTCACCATAGCCATTCTCTCTGCAGCCCTGGGAGGATGAATAGGACTGAACCAAACACAAACCCGAAAAATCCTAGCCTTCTCATCCATCTCCCACCTAGGCTGAATATCCATTATCCTAGTCTACAGCCCCAAACTAGCTATGTTAAACTTCTACCTATATGTACTGATTACTGCAGCAGTATTCCTGACCCTGAACTCGATCAAAACTCTTAACCTCTCCACACTAATGACCACCTGAACAAAAACCCCAGCACTCAGTGCAACATTAATACTTACCCTCCTCTCACTCGCAGGCCTACCCCCTCTAACAGGCTTCCTGCCCAAATGACTCATCATCCAAGAACTAACAAAACAAGACATAGCGCCGGTAGCAGTAATTATAGCCCTCCTATCCCTACTAAGCCTGTTCTTCTACCTCCGACTCGCATACTGTGCAACAATTACACTCCCCCCTCACACTACCAACCACATAAAACAGTGACACATTAACAAGCCAATCAGCCCCCTAGTTGCCACTCTAGTCACCATGTCCATCGTCCTCCTCCCTATTTCACCCACAATCCTGGCCACTGTTTAA
	MM453          ATGAACCCACAAGCAAAACTAATTTGCACCATTAGCCTCCTCCTCGGAACAACCATCACCCTCTCAAGCAACCACTGAGTCCTAGCCTGAACCGGACTCGAAATCAACACCTTGGCCATTCTACCTTTAATCGCCAAATCCCACCATCCCCGGTCCATTGAAGCTGCAACTAAATACTTCCTCACACAAGCAGCCGCTTCGGCCCTAATCCTATTCTCCAGCATAACCAATGCATGGCATACCGGACAGTGAGACATCACTCAGCTAACCTGCCCAACCTCATGCCTGATCCTAACCGCAGCCATTGCAATAAAACTTGGACTGGTACCATTCCACTTTTGATTCCCAGAAGTACTCCAAGGCTGCCCACTAACCACAGGACTTCTACTATCTACCGCTATAAAACTACCACCAATCACACTACTTTACATGACCTCTCAATCACTAGACCACGCCCCAATGGTCACCATAGCCATTCTCTCTGCAGCCCTGGGAGGGTGAATAGGACTGAACCAAACACAAACCCGAAAAATCCTAGCCTTCTCATCCATCTCCCACCTAGGCTGAATATCCATTATCCTAGTCTACAGCCCCAAACTAGCTATGTTAAACTTCTACCTATATGTACTGATTACTGCAGCAGTATTCCTGACCCTGAACTCGATCAAAACTCTCAACCTCTCCACACTAATGACCACCTGAACAAAAACCCCAGCACTCAGTGCAACATTAATACTCACCCTCCTCTCACTCGCAGGCCTACCCCCTCTAACAGGCTTCCTGCCCAAATGACTCATCATCCAAGAACTAACAAAACAAGACATAGCGCCGGTAGCAGTAATTATAGCCCTCCTATCCCTACTAAGCCTGTTCTTCTACCTCCGACTCGCATACTGTGCAACAATTACACTCCCCCCTCACACTACCAACCACATAAAACAGTGACACATTAACAAGCCAATCAGCCCCCTAGTTGCCACTCTAGTCACCATGTCCATCGTCCTCCTCCCTATTTCACCCACAATCCTGGCCACTGTTTAA
	JK06458        ATGAACCCACAAGCAAAACTAATTTGCACCATTAGCCTCCTCCTCGGAACAACCATCACCCTCTCAAGCAACCACTGAGTCCTAGCCTGAACCGGACTCGAAATCAACACCTTGGCCATTCTACCTTTAATCGCCAAATCCCACCATCCCCGGTCCATTGAAGCTGCAACTAAATACTTCCTCACACAAGCAGCCGCTTCGGCCCTAATCCTATTCTCCAGCATAACCAATGCATGGCATACCGGACAGTGAGACATCACTCAGCTAACCTGCCCAACCTCATGCCTGATCCTAACCGCAGCCATTGCAATAAAACTTGGACTGGTACCATTCCACTTTTGATTCCCAGAAGTACTCCAAGGCTGCCCACTAACCACAGGACTTCTACTATCTACCGCTATAAAACTACCACCAATCACACTACTTTACATGACCTCTCAATCACTAGACCACGCCCCAATGGTCACCATAGCCATTCTCTCTGCAGCCCTGGGAGGGTGAATAGGACTGAACCAAACACAAACCCGAAAAATCCTAGCCTTCTCATCCATCTCCCACCTAGGCTGAATATCCATTATCCTAGTCTACAGCCCCAAACTAGCTATGTTAAACTTCTACCTATATGTACTGATTACTGCAGCAGTATTCCTGACCCTGAACTCGATCAAAACCCTTAACCTCTCCACACTAATGACCACCTGAACAAAAACCCCAGCACTCAGTGCAACATTAATACTTACCCTCCTCTCACTCGCAGGCCTACCCCCTCTAACAGGCTTCCTGCCCAAATGACTCATCATCCAAGAACTAACAAAACAAGACATAGCGCCGGTAGCAGTAATTATAGCCCTCCTATCCCTACTAAGCCTGTTCTTCTACCTCCGACTCGCATACTGTGCAACAATTACACTCCCCCCTCACACTACTAACCACATAAAACAGTGACACATTAACAAGCCAATCAGCCCCCTAGTTGCCACTCTAGTCACCATGTCCATCGTCCTCCTCCCTATTTCACCCACAATCCTGGCCACTGTTTAA
	JK06476        ATGAACCCACAAGCAAAACTAATTTGCACCATTAGCCTCCTCCTCGGAACAACCATCACCCTCTCAAGCAACCACTGAGTCCTAGCCTGAACCGGACTCGAAATCAACACCTTGGCCATTCTACCTTTAATCGCCAAATCCCACCATCCTCGGTCCATTGAAGCTGCAACTAAATACTTCCTCACACAAGCAGCCGCTTCGGCCCTAATCCTATTCTCCAGCATAACCAATGCATGGCATACCGGACAGTGAGACATCACTCAGCTAACCTGCCCAACCTCATGCCTGATCCTAACCGCAGCCATTGCAATAAAACTTGGACTGGTACCATTCCACTTTTGATTCCCAGAAGTACTCCAAGGCTGCCCACTAACCACAGGACTTCTACTATCTACCGCTATAAAACTACCACCAATCACACTACTTTACATGACCTCTCAATCACTAGACCACGCCCCAATGGTCACCATAGCCATTCTCTCTGCAGCCCTGGGAGGGTGAATAGGACTGAACCAAACACAAACCCGAAAAATCCTAGCCTTCTCATCCATCTCCCACCTAGGCTGAATATCCATTATCCTAGTCTACAGCCCCAAACTAGCTATGTTAAACTTCTACCTATATGTACTGATTACTGCAGCAGTATTCCTGACCCTGAACTCGATCAAAACTCTTAACCTCTCCACACTAATGACCACCTGAACAAAAACCCCAGCACTCAGTGCAACATTAATACTTACCCTCCTCTCACTCGCAGGCCTACCCCCTCTAACAGGCTTCCTGCCCAAATGACTCATCATCCAAGAACTAACAAAACAAGACATAGCGCCGGTAGCAGTAATTATAGCCCTCCTATCCCTACTAAGCCTGTTCTTCTACCTCCGACTCGCATACTGTGCAACAATTACACTCCCCCCTCACACTACCAACCACATAAAACAGTGACACATTAACAAGCCAATCAGCCCCCTAGTTGCCACTCTAGTCACCATGTCCATCGTCCTCCTCCCTATTTCACCCACAATCCTGGCCACTGTTTAA
	MM349          ATGAACCCACAAGCAAAACTAATTTGCACCATTAGCCTCCTCCTCGGAACAACCATCACCCTCTCAAGCAACCACTGAGTCCTAGCCTGAACCGGACTCGAAATCAACACCTTGGCCATTCTACCTTTAATCGCCAAATCCCACCATCCCCGGTCCATTGAAGCTGCAACTAAATACTTCCTCACACAAGCAGCCGCTTCGGCCCTAATCCTATTCTCCAGCATAACCAATGCATGGCATACCGGACAGTGAGACATCACTCAGCTAACCTGCCCAACCTCATGCCTGATCCTAACCGCAGCCATTGCAATAAAACTTGGACTGGTACCATTCCACTTTTGATTCCCAGAAGTACTCCAAGGCTGCCCACTAACCACAGGACTTCTACTATCTACCGCTATAAAACTACCACCAATCACACTACTTTACATGACCTCTCAATCACTAGACCACGCCCCAATGGTCACCATAGCCATTCTCTCTGCAGCCCTGGGAGGGTGAATGGGACTGAACCAAACACAAACCCGAAAAATCCTAGCCTTCTCATCCATCTCCCACCTAGGCTGAATATCCATTATCCTAGTCTACAGCCCCAAACTAGCTATGTTAAACTTCTACCTATATGTACTGATTACTGCAGCAGTATTCCTGACCCTGAACTCGATCAAAACTCTTAACCTCTCCACACTAATGACCACCTGAACAAAAACCCCAGCACTCAGTGCAACATTAATACTCACCCTCCTCTCACTCGCAGGCCTACCCCCTCTAACAGGCTTCCTGCCCAAATGACTCATCATCCAAGAACTAACAAAACAAGACATAACGCCGGTAGCAGTAATTATAGCCCTCCTATCCCTACTAAGCCTGTTCTTCTACCTCCGACTCGCATACTGTGCAACAATTACACTCCCCCCTCACACTACTAACCACATAAAACAGTGACACATTAACAAGCCAATCAGCCCCCTAGTTGCCACTCTAGTCACCATGTCCATCGTCCTCCTCCCTATTTCACCCACAATCCTGGCCACTGTTTAA
	343304		  GTGAACCCACAAGCAAAACTAATTTGCACCATTAGCCTCCTCCTCGGAACAACCATCACCCTCTCAAGCAACCACTGAGTCCTAGCCTGAACCGGACTCGAAATCAACACCTTGGCCATTCTACCTTTAATCGCCAAATCCCACCATCCCCGGTCCATTGAAGCTGCAACTAAATACTTCCTCACACAAGCAGCCGCTTCGGCCCTAATCCTATTCTCCAGCATAACCAATGCATGGCATACCGGACAGTGAGACATCACTCAGCTAACCTGCCCAACCTCATGCCTGATCCTAACCGCAGCCATTGCAATAAAACTTGGACTGGTACCATTCCACTTTTGATTCCCAGAAGTACTCCAGGGCTGCCCACTAACCACAGGACTTCTACTATCTACCGCTATAAAACTACCACCAATCACACTACTTTACATGACCTCTCAATCACTAAACCACGCCCCAATGGTCACCATAGCCATTCTCTCTGCAGCCCTGGGAGGGTGAATAGGACTGAACCAAACACAAACCCGAAAAATCCTAGCCTTCTCATCCATCTCCCACCTAGGCTGAATATCCATTATCCTAGTCTACAGCCCCAAACTAGCTATGTTAAACTTCTACCTATATGTACTGATTACTGCAGCAGTATTCCTGACCCTGAACTCGATCAAAACTCTTAACCTCTCCACACTAATGACCACCTGAACAAAAACCCCAGCACTCAGTGCAACATTAATACTTACCCTCCTCTCACTCGCAGGCCTACCCCCTCTAACAGGCTTCCTGCCCAAATGACTCATCATCCAAGAACTAACAAAACAAGACATAGCGCCGGTAGCAGTAATTATAGCCCTCCTATCCCTACTAAGCCTGTTCTTCTACCTCCGACTCGCATACTGTGCAACAATTACACTCCCCCCTCACACTACCAACCACATAAAACAGTGACACATTAACAAGCCAATCAGCCCCCTAGTTGCCACTCTAGTCACCATGTCCATCGTCCTCCTCCCTATTTCACCCACAATCCTGGCCACTGTTTAA
	SFSU97n4116      ?????????????????????????????????????????????GGAACAACCATCACCCTCTCAAGCAACCACTGAGTCCTAGCCTGAACCGGACTCGAAATCAACACCTTGGCCATTCTACCTTTAATCGCCAAATCCCACCATCCCCGGTCCATTGAAGCTGCAACTAAATACTTCCTCACACAAGCAGCCGCTTCGGCCCTAATCCTATTCTCCAGCATAACCAATGCATGGCATACCGGACAGTGAGACATCACTCAGCTAACCTGCCCAACCTCATGCCTGATCCTAACCGCAGCCATTGCAATAAAACTTGGACTGGTACCATTCCACTTTTGATTCCCAGAAGTACTCCAAGGCTGCCCACTAACCACAGGACTTCTACTATCTACCGCTATAAAACTACCACCAATCACACTACTTTACATGACCTCCCAATCACTAGACCACGCCCCAATGGTCACCATAGCCATTCTCTCTGCAGCCCTGGGAGGGTGAATAGGACTGAACCAAACACAAACCCGAAAAATCCTAGCCTTCTCATCCATCTCCCACCTAGGCTGAATATCCATTATCCTAGTCTACAGCCCCAAACTAGCTATGTTAAACTTCTACCTATATGTACTGATTACTGCAGCAGTATTCCTGACCCTGAACTCGATCAAAACTCTTAACCTCTCCACACTAATGACCACCTGAACAAAAACCCCAGCACTCAGTGCAACATTAATACTTACCCTCCTCTCACTCGCAGGCCTACCCCCTCTAACAGGCTTCCTGCCCAAATGACTCATCATCCAAGAACTAACAAAACAAGACATAGCGCCGGTAGCAGTAATTATAGCCCTCCTATCCCTACTAAGCCTGTTCTTCTACCTCCGACTCGCATACTGTGCAACAATTACACTCCCCCCTCACACTACCAACCACATAAAACAGTGACACATTAACAAGCCAATCAACCCCCTAGTTGCCACTCTAGTCACCATGTCCATCGTCCTCCTCCCTATTTCACCC?????????????????????
	GMS561           ATGAACCCACAAGCAAAACTAATTTGCACCATTAGCCTCCTCCTCGGAACAACCATCACCCTCTCAAGCAACCACTGAGTCCTAGCCTGAACCGGACTCGAAATCAACACCTTGGCCATTCTACCTTTAATCGCCAAATCTCACCATCCCCGGTCCATTGAAGCTGCAACTAAATACTTCCTCACACAAGCAGCCGCTTCAGCCCTAATCCTATTCTCCAGCATAACCAATGCATGGCATACCGGACAGTGAGACATCACTCAGCTAACCTGCCCAACCTCATGCCTGATCCTAACCGCAGCCATTGCAATAAAACTTGGGCTGGTACCATTCCACTTTTGATTCCCAGAAGTACTCCAAGGCTCCCCACTAACCACAGGACTTCTACTATCTACCGCTATAAAACTACCACCAATCACACTACTTTACATGACCTCTCAATCACTAGACCACGCCCCAATGGTCACCATAGCCATTCTCTCTGCAGCCCTGGGAGGGTGAATAGGACTGAACCAAACACAAACCCGAAAAATCCTAGCCTTCTCATCCATCTCCCACCTAGGCTGAATATCCATTATCCTAGTCTACAGCCCCAAACTAGCTATGTTAAACTTCTACCTATATGTACTGATTACTGCAGCAGTATTCCTGACCCTGAACTCGATCAAAACTCTTAACCTCTCCACACTAATGACCACCTGAACAAAAACCCCAGCACTCAGTGCAACATTAATACTTACCCTCCTCTCACTCGCAGGCCTACCCCCTCTAACAGGCTTCCTGCCCAAATGACTCATCATCCAAGAACTAACAAAACAAGACATAGCGCCGGTAGCAGTAATTATAGCCCTCCTATCCCTACTAAGCCTGTTCTTCTACCTCCGACTCGCATACTGTGCAACAATTACACTCCCCCCTCACACTACCAACCACATAAAACAGTGACACATTAACAAGCCAATCAGCCCCCTAGTTGCCACTCTAGTCACCATGTCCATCGTCCTCCTCCCTATTTCACCCACAATCCTGGCCACTGTTTAA
	gms553           ATGAACCCACAAGCAAAACTAATTTGCACCATTAGCCTCCTCCTCGGAACAACCATCACCCTCTCAAGCAACCACTGAGTCCTAGCCTGAACCGGACTCGAAATCAACACCTTGGCCATTCTACCTTTAATCGCCAAATCCCACCATCCCCGGTCCATTGAAGCTGCAACTAAATACTTCCTCACACAAGCAGCCGCTTCGGCCCTAATCCTATTCTCCAGCATAACCAATGCATGGCATACCGGACAGTGAGACATCACTCAGCTAACCTGCCCAACCTCATGCCTGATCCTAACCGCAGCCATTGCAATAAAACTTGGGCTGGTACCATTCCACTTTTGATTCCCAGAAGTACTCCAAGGCTCCCCACTAACCACAGGACTTCTACTATCTACCGCTATAAAACTACCACCAATCACACTACTTTACATGACCTCTCAATCACTAGACCACGCCCCAATGGTCACCATAGCCATTCTCTCTGCAGCCCTGGGAGGGTGAATAGGACTGAACCAAACACAAACCCGAAAAATCCTAGCCTTCTCATCCATCTCCCACCTAGGCTGAATATCCATTATCCTAGTCTACAGCCCCAAACTAGCTATGTTAAACTTCTACCTATATGTACTGATTACTGCAGCAGTATTCCTGACCCTGAACTCGATCAAAACTCTTAACCTCTCCACACTAATGACCACCTGAACAAAAACCCCAGCACTCAGTGCAACATTAATACTTACCCTCCTCTCACTCGCAGGCCTACCCCCTCTAACAGGCTTCCTGCCCAAATGACTCATCATCCAAGAACTAACAAAACAAGACATAGCGCCGGTAGCAGTAATTATAGCCCTCCTATCCCTACTAAGCCTGTTCTTCTACCTCCGACTCGCATACTGTGCAACAATTACACTCCCCCCTCACACTACCAACCACATAAAACAGTGACACATTAACAAGCCAATCAGCCCCCTAGTTGCCACTCTAGTCACCATGTCCATCGTCCTCCTCCCTATTTCACCCACAATCCTGGCCACTGTTTAA
	DHB5765          ATGAACCCACAAGCAAAACTAATTTGCACCATTAGCCTCCTCCTCGGAACAACCATCACCCTCTCAAGCAACCACTGAGTCCTAGCCTGAACCGGACTCGAAATCAACACCTTGGCCATTCTACCTTTAATCGCCAAATCCCACCATCCCCGGTCCATTGAAGCTGCAACTAAATACTTCCTCACACAAGCAGCCGCTTCGGCCCTAATCCTATTCTCCAGCATAACCAATGCATGGCATACCGGACAGTGAGACATCACTCAGCTAACCTGCCCAACCTCATGCCTGATCCTAACCGCAGCCATTGCAATAAAACTTGGACTGGTACCATTCCACTTTTGATTCCCAGAAGTACTCCAAGGCTGCCCACTAACCACAGGACTTCTACTATCTACCGCTATAAAACTACCACCAATCACACTACTTTACATGACCTCTCAATCACTAGACCACGCCCCAATGGTCACCATAGCCATTCTCTCTGCAGCCCTGGGAGGGTGAATAGGACTGAACCAAACACAAACCCGAAAAATCCTAGCCTTCTCATCCATCTCCCACCTAGGCTGAATATCCATTATCCTAGTCTACAGCCCCAAACTAGCTATGTTAAACTTCTACCTATATGTACTGATTACTGCAGCAGTATTCCTGACCCTGAACTCGATCAAAACTCTTAACCTCTCCACACTAATGACCACCTGAACAAAAACCCCAGCACTCAGTGCAACATTAATACTTACCCTCCTCTCACTCGCAGGCCTACCCCCTCTAACAGGCTTCCTGCCCAAATGACTCATTATCCAAGAACTAACAAAACAAGACATAGCGCCGGTAGCAGTAATTATAGCCCTCCTATCCCTACTAAGCCTGTTCTTCTACCTCCGACTCGCATACTGTGCAACAATTACACTCCCCCCTCACACTACCAACCACATAAAACAGTGACACATTAACAAGCCAATCAGCCCCCTAGTTGCCACTCTAGTCACCATGTCCATCGTCCTCCTCCCTATTTCACCCACAATCCTGGCCACTGTTTAA
	JK08259          ATGAACCCACAAGCAAAACTAATTTGCACCATTAGCCTCCTCCTCGGAACAACCATCACCCTCTCAAGCAACCACTGAGTCCTAGCCTGAACCGGACTCGAAATCAACACCTTGGCCATTCTACCTTTAATCGCCAAATCCCACCATCCCCGGTCCATTGAAGCTGCAACTAAATACTTCCTCACACAAGCAGCCGCTTCGGCCCTAATCCTATTCTCCAGCATAACCAATGCATGGCATACCGGACAGTGAGACATCACTCAGCTAACCTGCCCAACCTCATGCCTGATCCTAACCGCAGCCATTGCAATAAAACTTGGACTGGTACCATTCCACTTTTGATTCCCAGAAGTACTCCAAGGCTGCCCACTAACCACAGGACTTCTACTATCTACCGCTATAAAACTACCACCAATCACACTACTTTACATGACCTCTCAATCACTAGACCACGCCCCAATGGTCACCATAGCCATTCTCTCTGCAGCCCTGGGAGGGTGAATAGGACTGAACCAAACACAAACCCGAAAAATCCTAGCCTTCTCATCCATCTCCCACCTAGGCTGAATATCCATTATCCTAGTCTACAGCCCCAAACTAGCTATGTTAAACTTCTACCTATATGTACTGATTACTGCAGCAGTATTCCTGACCCTGAACTCGATCAAAACCCTTAACCTCTCCACACTAATGACCACCTGAACAAAAACCCCAGCACTCAGTGCAACATTAATACTTACCCTCCTCTCACTCGCAGGCCTACCCCCTCTAACAGGCTTCCTGCCCAAATGACTCATCATCCAAGAACTAACAAAACAAGACATAGCGCCGGTAGCAGTAATTATAGCCCTCCTATCCCTACTAAGCCTGTTCTTCTACCTCCGACTCGCATACTGTGCAACAATTACACTCCCCCCTCACACTACTAACCACATAAAACAGTGACACATTAACAAGCCAATCAGCCCCCTAGTTGCCACTCTAGTCACCATGTCCATCGTCCTCCTCCCTATTTCACCCACAATCCTGGCCACTGTTTAA
	jmd473           ATGAACCCACAAGCAAAACTAATTTGCACCATTAGCCTCCTCCTCGGAACAACCATCACCCTCTCAAGCAACCACTGAGTCCTAGCCTGAACCGGACTCGAAATCAACACCTTGGCCATTCTACCTTTAATCGCCAAATCCCACCATCCCCGGTCCATTGAAGCTGCAACTAAATACTTCCTCACACAAGCAGCCGCTTCGGCCCTAATCCTATTCTCCAGCATAACCAATGCATGGCATACCGGACAGTGAGACATCACTCAGCTAACCTGCCCAACCTCATGCCTGATCCTAACCGCAGCCATTGCAATAAAACTTGGACTGGTACCATTCCACTTTTGATTCCCAGAAGTACTCCAAGGCTGCCCACTAACCACAGGACTTCTACTATCTACCGCTATAAAACTACCACCAATCACACTACTTTACATGACCTCTCAATCACTAGACCACGCCCCAATGGTCACCATAGCCATTCTCTCTGCAGCCCTGGGAGGGTGAATAGGACTGAACCAAACACAAACCCGAAAAATCCTAGCCTTCTCATCCATCTCCCACCTAGGCTGAATATCCATTATCCTAGTCTACAGCCCCAAACTAGCTATGTTAAACTTCTACCTATATGTACTGATTACTGCAGCAGTATTCCTGACCCTGAACTCGATCAAAACCCTTAACCTCTCCACACTAATGACCACCTGAACAAAAACCCCAGCACTCAGTGCAACATTAATACTTACCCTCCTCTCACTCGCAGGCCTACCCCCTCTAACAGGCTTCCTGCCCAAATGACTCATCATCCAAGAACTAACAAAACAAGACATAGCGCCGGTAGCAGTAATTATAGCCCTCCTATCCCTACTAAGCCTGTTCTTCTACCTCCGACTCGCATACTGTGCAACAATTACACTCCCCCCTCACACTACTAACCACATAAAACAGTGACACATTAACAAGCCAATCAGCCCCCTAGTTGCCACTCTAGTCACCATGTCCATCGTCCTCCTCCCTATTTCACCCACAATCCTGGCCACTGTTTAA
	JK04705           ATGAACCCACAAGCAAAACTAATTTGCACCATTAGCCTCCTCCTCGGAACAACCATCACCCTCTCAAGCAACCACTGAGTCCTAGCCTGAACCGGACTCGAAATCAACACCTTGGCCATTCTACCTTTAATCGCCAAATCCCACCATCCCCGGTCCATTGAAGCTGCAACTAAATACTTCCTCACACAAGCAGCCGCTTCGGCCCTAATCCTATTCTCCAGCATAACCAATGCATGGCATACCGGACAGTGAGACATCACTCAGCTAACCTGCCCAACCTCATGCCTGATCCTAACCGCAGCCATTGCAATAAAACTTGGACTGGTACCATTCCACTTTTGATTCCCAGAAGTACTCCAAGGCTGCCCACTAACCACAGGACTTCTACTATCTACCGCTATAAAACTACCACCAATCACACTACTTTACATGACCTCTCAATCACTAGACCACGCCCCAATGGTCACCATAGCCATTCTCTCTGCAGCCCTGGGAGGGTGAATAGGACTGAACCAAACACAAACCCGAAAAATCCTAGCCTTCTCATCCATCTCCCACCTAGGCTGAATATCCATTATCCTAGTCTACAGCCCCAAACTAGCTATGTTAAACTTCTACCTATATGTACTGATTACTGCAGCAGTATTCCTGACCCTGAACTCGATCAAAACCCTTAACCTCTCCACACTAATGACCACCTGAACAAAAACCCCAGCACTCAGTGCAACATTAATACTTACCCTCCTCTCACTCGCAGGCCTACCCCCTCTAACAGGCTTCCTGCCCAAATGACTCATCATCCAAGAACTAACAAAACAAGACATAGCGCCGGTAGCAGTAATTATAGCCCTCCTATCCCTACTAAGCCTGTTCTTCTACCTCCGACTCGCATACTGTGCAACAATTACACTCCCCCCTCACACTACTAACCACATAAAACAGTGACACATTAACAAGCCAATCAGCCCCCTAGTTGCCACTCTAGTCACCATGTCCATCGTCCTCCTCCCTATTTCACCCACAATCCTGGCCACTGTTTAA
	JK04764           ATGAACCCACAAGCAAAACTAATTTGCACCATTAGCCTCCTCCTCGGAACAACCATCACCCTCTCAAGCAACCACTGAGTCCTAGCCTGAACCGGACTCGAAATCAACACCTTGGCCATTCTACCTTTAATCGCCAAATCCCACCATCCCCGGTCCATTGAAGCTGCAACTAAATACTTCCTCACACAAGCAGCCGCTTCGGCCCTAATCCTATTCTCCAGCATAACCAATGCATGGCATACCGGACAGTGAGACATCACTCAGCTAACCTGCCCAACCTCATGCCTGATCCTAACCGCAGCCATTGCAATAAAACTTGGACTGGTACCATTCCACTTTTGATTCCCAGAAGTACTCCAAGGCTGCCCACTAACCACAGGACTTCTACTATCTACCGCTATAAAACTACCACCAATCACACTACTTTACATGACCTCTCAATCACTAGACCACGCCCCAATGGTCACCATAGCCATTCTCTCTGCAGCCCTGGGAGGGTGAATAGGACTGAACCAAACACAAACCCGAAAAATCCTAGCCTTCTCATCCATCTCCCACCTAGGCTGAATATCCATTATCCTAGTCTACAGCCCCAAACTAGCTATGTTAAACTTCTACCTATATGTACTGATTACTGCAGCAGTATTCCTGACCCTGAACTCGATCAAAACTCTTAACCTCTCCACACTAATGACCACCTGAACAAAAACCCCAGCACTCAGTGCAACATTAATACTTACCCTCCTCTCACTCGCAGGCCTACCCCCTCTAACAGGCTTCCTGCCCAAATGACTCATCATCCAAGAACTAACAAAACAAGACATAGCGCCGGTAGCAGTAATTATAGCCCTCCTATCCCTACTAAGCCTGTTCTTCTACCTCCGACTCGCATACTGTGCAACAATTACACTCCCCCCTCACACTACCAACCACATAAAACAGTGACACATTAACAAGCCAATCAGCCCCCTAGTTGCCACTCTAGTCACCATGTCCATCGTCCTCCTCCCTATTTCACCCACAATCCTGGCCACTGTTTAA
	dhb5781           ATGAACCCACAAGCAAAACTAATTTGCACCATTAGCCTCCTCCTCGGAACAACCATCACCCTCTCAAGCAACCACTGAGTCCTAGCCTGAACCGGACTCGAAATCAACACCTTGGCCATTCTACCTTTAATCGCCAAATCCCACCATCCCCGGTCCATTGAAGCTGCAACTAAATACTTCCTCACACAAGCAGCCGCTTCGGCCCTAATCCTATTCTCCAGCATAACCAATGCATGGCATACCGGACAGTGAGACATCACTCAGCTAACCTGCCCAACCTCATGCCTGATCCTAACCGCAGCCATTGCAATAAAACTTGGACTGGTACCATTCCACTTTTGATTCCCAGAAGTACTCCAAGGCTGCCCACTAACCACAGGACTTCTACTATCTACCGCTATAAAACTACCACCAATCACACTACTTTACATGACCTCTCAATCACTAGACCACGCCCCAATGGTCACCATAGCCATTCTCTCTGCAGCCCTGGGAGGGTGAATAGGACTGAACCAAACACAAACCCGAAAAATCCTAGCCTTCTCATCCATCTCCCACCTAGGCTGAATATCCATTATCCTAGTCTACAGCCCCAAACTAGCTATGTTAAACTTCTACCTATATGTACTGATTACTGCAGCAGTATTCCTGACCCTGAACTCGATCAAAACCCTTAACCTCTCCACACTAATGACCACCTGAACAAAAACCCCAGCACTCAGTGCAACATTAATACTTACCCTCCTCTCACTCGCAGGCCTACCCCCTCTAACAGGCTTCCTGCCCAAATGACTCATCATCCAAGAACTAACAAAACAAGACATAGCCCCGGTAGCAGTAATTATAGCCCTCCTATCCCTACTAAGCCTGTTCTTCTACCTCCGACTCGCATACTGTGCAACAATTACACTCCCCCCTCACACTACTAACCACATAAAACAGTGACACATTAACAAGCCAATCAGCCCCCTAGTTGCCACTCTAGTCACCATGTCCATCGTCCTCCTCCCTATTTCACCCACAATCCTGGCCACTGTTTAA
	JK08124          ATGAACCCACAAGCAAAACTAATTTGCACCATTAGCCTCCTCCTCGGAACAACCATCACCCTCTCAAGCAACCACTGAGTCCTAGCCTGAACCGGACTCGAAATCAACACCTTGGCCATTCTACCTTTAATCGCCAAATCCCACCATCCCCGGTCCATTGAAGCTGCAACTAAATACTTCCTCACACAAGCAGCCGCTTCGGCCCTAATCCTATTCTCCAGCATAACCAATGCATGGCATACCGGACAGTGAGACATCACTCAGCTAACCTGCCCAACCTCATGCCTGATCCTAACCGCAGCCATTGCAATAAAACTTGGACTGGTACCATTCCACTTTTGATTCCCAGAAGTACTCCAAGGCTGCCCACTAACCACAGGACTTCTACTATCTACCGCTATAAAACTACCACCAATCACACTACTTTACATGACCTCTCAATCACTAGACCACGCCCCAATGGTCACCATAGCCATTCTCTCTGCAGCCCTGGGAGGGTGAATAGGACTGAACCAAACACAAACCCGAAAAATCCTAGCCTTCTCATCCATCTCCCACCTAGGCTGAATATCCATTATCCTAGTCTACAGCCCCAAACTAGCTATGTTAAACTTCTACCTATATGTACTGATTACTGCAGCAATATTCCTGACCCTGAACTCGATCAAAACCCTTAACCTCTCCACACTAATGACCACCTGAACAAAAACCCCAGCACTCAGTGCAACATTAATACTTACCCTCCTCTCACTCGCAGGCCTACCCCCTCTAACAGGCTTCCTGCCCAAATGACTCATCATCCAAGAACTAACAAAACAAGACATAGCGCCGGTAGCAGTAATTATAGCCCTCCTATCCCTACTAAGCCTGTTCTTCTACCTCCGACTCGCATACTGTGCAACAATTACACTCCCCCCTCACACTACTAACCACATAAAACAGTGACACATTAACAAGCCAATCAGCCCCCTAGTTGCCACTCTAGTCACCATGTCCATCGTCCTCCTCCCTATTTCACCCACAATCCTGGCCACTGTTTAA
	JK08125          ATGAACCCACAAGCAAAACTAATTTGCACCATTAGCCTCCTCCTCGGAACAACCATCACCCTCTCAAGCAACCACTGAGTCCTAGCCTGAACCGGACTCGAAATCAACACCTTGGCCATTCTACCTTTAATCGCCAAATCCCACCATCCCCGGTCCATTGAAGCTGCAACTAAATACTTCCTCACACAAGCAGCCGCTTCGGCCCTAATCCTATTCTCCAGCATAACCAATGCATGGCATACCGGACAGTGAGACATCACTCAGCTAACCTGCCCAACCTCATGCCTGATCCTAACCGCAGCCATTGCAATAAAACTTGGACTGGTACCATTCCACTTTTGATTCCCAGAAGTACTCCAAGGCTGCCCACTAACCACAGGACTTCTACTATCTACCGCTATAAAACTACCACCAATCACACTACTTTACATGACCTCTCAATCACTAGACCACGCCCCAATGGTCACCATAGCCATTCTCTCTGCAGCCCTGGGAGGGTGAATAGGACTGAACCAAACACAAACCCGAAAAATCCTAGCCTTCTCATCCATCTCCCACCTAGGCTGAATATCCATTATCCTAGTCTACAGCCCCAAACTAGCTATGTTAAACTTCTACCTATATGTACTGATTACTGCAGCAGTATTCCTGACCCTGAACTCGATCAAAACCCTTAACCTCTCCACACTAATGACCACCTGAACAAAAACCCCAGCACTCAGTGCAACATTAATACTTACCCTCCTCTCACTCGCAGGCCTACCCCCTCTAACAGGCTTCCTGCCCAAATGACTCATCATCCAAGAACTAACAAAACAAGACATAGCGCCGGTAGCAGTAATTATAGCCCTCCTATCCCTACTAAGCCTGTTCTTCTACCTCCGACTCGCATACTGTGCAACAATTACACTCCCCCCTCACACTACTAACCACATAAAACAGTGACACATTAACAAGCCAATCAGCCCCCTAGTTGCCACTCTAGTCACCATGTCCATCGTCCTCCTCCCTATTTCACCCACAATCCTGGCCACTGTTTAA
	JK08129          ATGAACCCACAAGCAAAACTAATTTGCACCATTAGCCTCCTCCTCGGAACAACCATCACCCTCTCAAGCAACCACTGAGTCCTAGCCTGAACCGGACTCGAAATCAACACCTTGGCCATTCTACCTTTAATCGCCAAATCCCACCATCCCCGGTCCATTGAAGCTGCAACTAAATACTTCCTCACACAAGCAGCCGCTTCGGCCCTAATCCTATTCTCCAGCATAACCAATGCATGGCATACCGGACAGTGAGACATCACTCAGCTAACCTGCCCAACCTCATGCCTGATCCTAACCGCAGCCATTGCAATAAAACTTGGACTGGTACCATTCCACTTTTGATTCCCAGAAGTACTCCAAGGCTGCCCACTAACCACAGGACTTCTACTATCTACCGCTATAAAACTACCACCAATCACACTACTTTACATGACCTCTCAATCACTAGACCACGCCCCAATGGTCACCATAGCCATTCTCTCTGCAGCCCTGGGAGGGTGAATAGGACTGAACCAAACACAAACCCGAAAAATCCTAGCCTTCTCATCCATCTCCCACCTAGGCTGAATATCCATTATCCTAGTCTACAGCCCCAAACTAGCTATGTTAAACTTCTACCTATATGTACTGATTACTGCAGCAGTATTCCTGACCCTGAACTCGATCAAAACTCTTAACCTCTCCACACTAATGACCACCTGAACAAAAACCCCAGCACTCAGTGCAACATTAATACTTACCCTCCTCTCACTCGCAGGCCTACCCCCTCTAACAGGCTTCCTGCCCAAATGACTCATCATCCAAGAACTAACAAAACAAGACATAGCGCCGGTAGCAGTAATTATAGCCCTCCTATCCCTACTAAGCCTGTTCTTCTACCTCCGACTCGCATACTGTGCAACAATTACACTCCCCCCTCACACTACCAACCACATAAAACAGTGACACATTAACAAGCCAATCAGCCCCCTAGTTGCCACTCTAGTCACCATGTCCATCGTCCTCCTCCCTATTTCACCCACAATCCTGGCCACTGTTTAA
	JK10065        ATGAACCCACAAGCAAAACTAATTTGCACCATTAGCCTCCTCCTCGGAACAACCATCACCCTCTCAAGCAACCACTGAGTCCTAGCCTGAACCGGACTCGAAATCAACACCTTGGCCATTCTACCTTTAATCGCCAAATCCCACCATCCCCGGTCCATTGAAGCTGCAACTAAATACTTCCTCACACAAGCAGCCGCTTCGGCCCTAATCCTATTCTCCAGCATAACCAATGCATGGCATACCGGACAGTGAGACATCACTCAGCTAACCTGCCCAACCTCATGCCTGATCCTAACCGCAGCCATTGCAATAAAACTTGGGCTGGTACCATTCCACTTTTGATTCCCAGAAGTACTCCAAGGCTCCCCACTAACCACAGGACTTCTACTATCTACCGCTATAAAACTACCACCAATCACACTACTTTACATGACCTCTCAATCACTAGACCACGCCCCAATGGTCACCATAGCCATTCTCTCTGCAGCCCTGGGAGGGTGAATAGGACTGAACCAAACACAAACCCGAAAAATCCTAGCCTTCTCATCCATCTCCCACCTAGGCTGAATATCCATTATCCTAGTCTACAGCCCCAAACTAGCTATGTTAAACTTCTACCTATATGTACTGATTACTGCAGCAGTATTCCTGACCCTGAACTCGATCAAAACTCTTAACCTCTCCACACTAATGACCACCTGAACAAAAACCCCAGCACTCAGTGCAACATTAATACTTACCCTCCTCTCACTCGCAGGCCTACCCCCTCTAACAGGCTTCCTGCCCAAATGACTCATCATCCAAGAACTAACAAAACAAGACATAGCGCCGGTAGCAGTAATTATAGCCCTCCTATCCCTACTAAGCCTGTTCTTCTACCTCCGACTCGCATACTGTGCAACAATTACACTCCCCCCTCACACTACCAACCACATAAAACAGTGACACATTAACAAGCCAATCAGCCCCCTAGTTGCCACTCTAGTCACCATGTCCATCGTCCTCCTCCCTATTTCACCCACAATCCTGGCCACTGTTTAA
	JK10095        ATGAACCCACAAGCAAAACTAATTTGCACCATTAGCCTCCTCCTCGGAACAACCATCACCCTCTCAAGCAACCACTGAGTCCTAGCCTGAACCGGACTCGAAATCAACACCTTGGCCATTCTACCTTTAATCGCCAAATCCCACCATCCCCGGTCCATTGAAGCTGCAACTAAATACTTCCTCACACAAGCAGCCGCTTCAGCCCTAATCCTATTCTCCAGCATAACCAATGCATGGCATACCGGACAGTGAGACATCACTCAGCTAACCTGCCCAACCTCATGCCTGATCCTAACCGCAGCCATTGCAATAAAACTTGGGCTGGTACCATTCCACTTTTGATTCCCAGAAGTACTCCAAGGCTCCCCACTAACCACAGGACTTCTACTATCTACCGCTATAAAACTACCACCAATCACACTACTTTACATGACCTCTCAATCACTAGACCACGCCCCAATGGTCACCATAGCCATTCTCTCTGCAGCCCTGGGAGGGTGAATAGGACTGAACCAAACACAAACCCGAAAAATCCTAGCCTTCTCATCCATCTCCCACCTAGGCTGAATATCCATTATCCTAGTCTACAGCCCCAAACTAGCTATGTTAAACTTCTACCTATATGTACTGATTACTGCAGCAGTATTCCTGACCCTGAACTCGATCAAAACTCTTAACCTCTCCACACTAATGACCACCTGAACAAAAACCCCAGCACTCAGTGCAACATTAATACTTACCCTCCTCTCACTCGCAGGCCTACCCCCTCTAACAGGCTTCCTGCCCAAATGACTCATCATCCAAGAACTAACAAAACAAGACATAGCGCCGGTAGCAGTAATTATAGCCCTCCTATCCCTACTAAGCCTGTTCTTCTACCTCCGACTCGCATACTGTGCAACAATTACACTCCCCCCTCACACTACCAACCACATAAAACAGTGACACATTAACAAGCCAATCAGCCCCCTAGTTGCCACTCTAGTCACCATGTCCATCGTCCTCCTCCCTATTTCACCCACAATCCTGGCCACTGTTTAA
	JK10096        ATGAACCCACAAGCAAAACTAATTTGCACCATTAGCCTCCTCCTCGGAACAACCATCACCCTCTCAAGCAACCACTGAGTCCTAGCCTGAACCGGACTCGAAATCAACACCTTGGCCATTCTACCTTTAATCGCCAAATCCCACCATCCCCGGTCCATTGAAGCTGCAACTAAATACTTCCTCACACAAGCAGCCGCTTCGGCCCTAATCCTATTCTCCAGCATAACCAATGCATGGCATACCGGACAGTGAGACATCACTCAGCTAACCTGCCCAACCTCATGCCTGATCCTAACCGCAGCCATTGCAATAAAACTTGGGCTGGTACCATTCCACTTTTGATTCCCAGAAGTACTCCAAGGCTCCCCACTAACCACAGGACTTCTACTATCTACCGCTATAAAACTACCACCAATCACACTACTTTACATGACCTCTCAATCACTAGACCACGCCCCAATGGTCACCATAGCCATTCTCTCTGCAGCCCTGGGAGGGTGAATAGGACTGAACCAAACACAAACCCGAAAAATCCTAGCCTTCTCATCCATCTCCCACCTAGGCTGAATATCCATTATCCTAGTCTACAGCCCCAAACTAGCTATGTTAAACTTCTACCTATATGTACTGATTACTGCAGCAGTATTCCTGACCCTGAACTCGATCAAAACTCTTAACCTCTCCACACTAATGACCACCTGAACAAAAACCCCAGCACTCAGTGCAACATTAATACTTACCCTCCTCTCACTCGCAGGCCTACCCCCTCTAACAGGCTTCCTGCCCAAATGACTCATCATCCAAGAACTAACAAAACAAGACATAGCGCCGGTAGCAGTAATTATAGCCCTTCTATCCCTACTAAGCCTGTTCTTCTACCTCCGACTCGCATACTGTGCAACAATTACACTCCCCCCTCACACTACCAACCACATAAAACAGTGACACATTAACAAGCCAATCAGCCCCCTAGTTGCCACTCTAGTCACCATGTCCATCGTCCTCCTCCCTATTTCACCCACAATCCTGGCCACTGTTTAA
	MM623              ATGAACCCACAAGCAAAACTAATTTGCACCATTAGCCTCCTCCTCGGAACAACCATCACCCTCTCAAGCAACCACTGAGTCCTAGCCTGAACCGGACTCGAAATCAACACCTTGGCCATTCTACCTTTAATCGCCAAATCCCACCATCCCCGGTCCATTGAAGCTGCAACTAAATACTTCCTCACACAAGCAGCCGCTTCGGCCCTAATCCTATTCTCCAGCATAACCAATGCATGGCATACCGGACAGTGAGACATCACTCAGCTAACCTGCCCAACCTCATGCCTGATCCTAACCGCAGCCATTGCAATAAAACTTGGACTGGTACCATTCCACTTTTGATTCCCAGAAGTACTCCAAGGCTGCCCACTAACCACAGGACTTCTACTATCTACCGCTATAAAACTACCACCAATCACACTACTTTACATGACCTCTCAATCACTAGACCACGCCCCAATGGTCACCATAGCCATTCTCTCTGCAGCCCTGGGAGGGTGAATAGGACTGAACCAAACACAAACCCGAAAAATCCTAGCCTTCTCATCCATCTCCCACCTAGGCTGAATATCCATTATCCTAGTCTACAGCCCCAAACTAGCTATGTTAAACTTCTACCTATATGTACTGATTACTGCAGCAGTATTCCTGACCCTGAACTCGATCAAAACCCTTAACCTCTCCACACTAATGACCACCTGAACAAAAACCCCAGCACTCAGTGCAACATTAATACTTACCCTCCTCTCACTCGCAGGCCTACCCCCTCTAACAGGCTTCCTGCCCAAATGACTCATCATCCAAGAACTAACAAAACAAGACATAGCGCCGGTAGCAGTAATTATAGCCCTCCTATCCCTACTAAGCCTGTTCTTCTACCTCCGACTCGCATACTGTGCAACAATTACACTCCCCCCTCACACTACTAACCACATAAAACAGTGACACATTAACAAGCCAATCAGCCCCCTAGTTGCCACTCTAGTCACCATGTCCATCGTCCTCCTCCCTATTTCACCCACAATCCTGGCCACTGTTTAA
	MM675          ATGAACCCACAAGCAAAACTAATTTGCACCATTAGCCTCCTCCTCGGAACAACCATCACCCTCTCAAGCAACCACTGAGTCCTAGCCTGAACCGGACTCGAAATCAACACCTTGGCCATTCTACCTTTAATCGCCAAATCCCACCATCCCCGGTCCATTGAAGCTGCAACTAAATACTTCCTCACACAAGCAGCCGCTTCGGCCCTAATCCTATTCTCCAGCATAACCAATGCATGGCATACCGGACAGTGAGACATCACTCAGCTAACCTGCCCAACCTCATGCCTGATCCTAACCGCAGCCATTGCAATAAAACTTGGACTGGTACCATTCCACTTTTGATTCCCAGAAGTACTCCAAGGCTGCCCACTAACCACAGGACTTCTACTATCTACCGCTATAAAACTACCACCAATCACACTACTTTACATGACCTCTCAATCACTAGACCACGCCCCAATGGTCACCATAGCCATTCTCTCTGCAGCCCTGGGAGGGTGAATAGGACTGAACCAAACACAAACCCGAAAAATCCTAGCCTTCTCATCCATCTCCCACCTAGGCTGAATATCCATTATCCTAGTCTACAGCCCCAAACTAGCCATGTTAAACTTCTACCTATATGTACTGATTACTGCAGCAGTATTCCTGACCCTGAACTCGATCAAAACTCTTAACCTCTCCACACTAATGACCACCTGAACAAAAACCCCAGCACTCAGTGCAACATTAATACTTACCCTCCTCTCACTCGCAGGCCTACCCCCTCTAACAGGCTTCCTGCCCAAATGACTCATCATCCAAGAACTAACAAAACAAGACATAGCGCCGGTAGCAGTAATTATAGCCCTCCTATCCCTACTAAGCCTGTTCTTCTACCTCCGACTCGCATACTGTGCAACAATTACACTCCCCCCTCACACTACCAACCACATAAAACAGTGACACATTAACAAGCCAATCAGCCCCCTAGTTGCCACTCTAGTCACCATGTCCATCGTCCTCCTCCCTATTTCACCCACAATCCTGGCCACTGTTTAA
	MM676          ATGAACCCACAAGCAAAACTAATTTGCACCATTAGCCTCCTCCTCGGAACAACCATCACCCTCTCAAGTAACCACTGAGTCCTAGCCTGAACCGGACTCGAAATCAACACCTTGGCCATTCTACCTTTAATCGCCAAATCCCACCATCCCCGGTCCATTGAAGCTGCAACTAAATACTTCCTCACACAAGCAGCCGCTTCGGCCCTAATCCTATTCTCCAGCATAACCAATGCATGGCATACCGGACAGTGAGACATCACTCAGCTAACCTGCCCAACCTCATGCCTGATCCTAACCGCAGCCATTGCAATAAAACTTGGACTGGTACCATTCCACTTTTGATTCCCAGAAGTACTCCAAGGCTGCCCACTAACCACAGGACTTCTACTATCTACCGCTATAAAACTACCACCAATCACACTACTTTACATGACCTCTCAATCACTAGACCACGCCCCAATGGTCACCATAGCCATTCTCTCTGCAGCCCTGGGAGGATGAATAGGACTGAACCAAACACAAACCCGAAAAATCCTAGCCTTCTCATCCATCTCCCACCTAGGCTGAATATCCATTATCCTAGTCTACAGCCCCAAACTAGCTATGTTAAACTTCTACCTATATGTACTGATTACTACAGCAGTATTCCTGACCCTGAACTCGATCAAAACTCTTAACCTCTCCACACTAATGACCACCTGAACAAAAACCCCAGCACTCAGTGCAACATTAATACTTACCCTCCTCTCACTCGCAGGCCTACCCCCTCTAACAGGCTTCCTGCCCAAATGACTCATCATCCAAGAACTAACAAAACAAGACATAGCGCCGGTAGCAGTAATTATAGCCCTCCTATCCCTACTAAGCCTGTTCTTCTACCTCCGACTCGCATACTGTGCAACAATTACACTCCCCCCTCACACTACCAACCACATAAAACAGTGACACATTAACAAGCCAATCAGCCCCCTAGTTGCCACTCTAGTCACCATGTCCATCGTCCTCCTCCCTATTTCACCCACAATCCTGGCCACTGTTTAA
	MM706          ATGAACCCACAAGCAAAACTAATTTGCACCATTAGCCTCCTCCTCGGAACAACCATCACCCTCTCAAGCAACCACTGAGTCCTAGCCTGAACCGGACTCGAAATCAACACCTTGGCCATTCTACCTTTAATCGCCAAATCCCACCATCCCCGGTCCATTGAAGCTGCAACTAAATACTTCCTCACACAAGCAGCCGCTTCGGCCCTAATCCTATTCTCCAGCATAACCAATGCATGGCATACCGGACAGTGAGACATCACTCAGCTAACCTGCCCAACCTCATGCCTGATCCTAACCGCAGCCATTGCAATAAAACTTGGACTGGTACCATTCCACTTTTGATTCCCAGAAGTACTCCAAGGCTGCCCACTAACCACAGGACTTCTACTATCTACCGCTATAAAACTACCACCAATCACACTACTTTACATGACCTCTCAATCACTAGACCACGCCCCAATGGTCACCATAGCCATTCTCTCTGCAGCCCTGGGAGGGTGAATAGGACTGAACCAAACACAAACCCGAAAAATCCTAGCCTTCTCATCCATCTCCCACCTAGGCTGAATATCCATTATCCTAGTCTACAGCCCCAAACTAGCTATGTTAAACTTCTACCTATATGTACTGATTACTGCAGCAGTATTCCTGACCCTGAACTCGATCAAAACTCTTAACCTCTCCACACTAATGACCACCTGAACAAAAACCCCAGCACTCAGTGCAACATTAATACTTACCCTCCTCTCACTCGCAGGCCTACCCCCTCTAACAGGCTTCCTGCCCAAATGACTCATCATCCAAGAACTAACAAAACAAGACATAGCGCCGGTAGCAGTAATTATAGCCCTCCTATCCCTACTAAGCCTGTTCTTCTACCTCCGACTCGCATACTGTGCAACAATTACACTCCCCCCTCACACTACCAACCACATAAAACAGTGACACATTAACAAGCCAATCAGCCCCCTAGTTGCCACTCTAGTCACCATGTCCATCGTCCTCCTCCCTATTTCACCCACAATCCTGGCCACTGTTTAA
	UAM13412             GTGAACCCACAAGCAAAACTAATTTGCACTATTAGCCTTCTCCTAGGAACAACCATCACCCTCTCAAGCAACCACTGAGCCCTAGCCTGAACCGGGCTAGAAATCAACACCTTAGCCATTCTACCTCTAATCGCCAAATCCCACCATCCCCGGTCCATTGAAGCTGCGACTAAATACTTCCTCACACAAGCAGCCGCTTCAGCCCTAATCCTGTTCTCTAGTATAACCAATGCATGGCATACCGGACAGTGAGACATCACCCAACTAACCTGCCCAACCTCATGCCTAATCCTAACCGCAGCCATCGCAATAAAACTGGGACTGGTGCCGTTCCACTTTTGATTCCCAGAAGTACTCCAGGGCTGCTCCCTAACCACAGGCCTTCTCCTGTCTACGGCTATGAAACTACCACCAATCACACTACTCTACATAACCTCCCAATCTCTAAACCACACCCCAATGGTCACTATAGCCATCCTCTCTGCAGCCCTAGGGGGGTGAATAGGACTGAACCAAACACAAACCCGAAAAATCTTAGCCTTCTCATCCATCTCCCATCTAGGTTGAATATCTATTATCCTAGTCTACAGCCCCAAACTAGCTATATTAAACTTCTACTTGTACGTACTAATCACTGCAGCAGTATTCTTGACCCTGAACTCAATCAAAACTCTTAACCTCTCCACACTAATAACTACCTGAACAAAAACCCCAGCACTCAGTGCAACATTAATGCTTACCCTCCTATCACTTGCAGGCCTTCCCCCTCTAACAGGCTTCCTGCCCAAATGACTCATCATCCAAGAATTAACAAAACAAGATATAGCACCAATAGCAGTAGTCATAGCCCTCCTATCCCTACTAAGCCTGTTCTTCTACCTCCGACTCGCATACTGTGCAACAATCACACTACCCCCTCACACCACCAACCACATAAAACAGTGACACATTAATAAGCCAACCAGCCCCCTAGTTGCTACTCTAGTCACCATATCCATCGTCCTCCTCCCCATTTCACCCACTATCCTGGCCACTGTTTAA
	MVZ177246                  GTGAACCCACAAGCAAAACTAATTTGCACTATTAGCCTTCTCCTAGGAACAACCATCACCCTCTCAAGCAACCACTGAGCCCTAGCCTGAACCGGACTAGAAATCAACACCTTAGCCATTCTACCTCTAATCGCCAAATCCCACCATCCCCGGTCCATTGAAGCTGCGACTAAATACTTCCTCACACAAGCAGCCGCTTCGGCCCTAATCCTGTTCTCTAGTATAACCAATGCATGGCATACCGGACAGTGAGACATCACCCAACTAACCTGCCCAACCTCATGCCTAATCCTAACCGCAGCCATCGCAATAAAACTGGGACTGGTGCCGTTCCACTTTTGATTCCCAGAAGTACTCCAAGGCTGCTCCCTAACCACAGGCCTTCTCCTGTCTACGGCTATGAAACTACCACCAATCACACTACTCTACATAACCTCCCAATCTCTAAACCACACCCCAATGGTCACTATAGCCATCCTCTCTGCAGCCCTAGGGGGGTGAATAGGACTAAACCAAACACAAACCCGAAAAATCTTAGCCTTCTCATCCATCTCCCATCTAGGTTGAATATCTATTATCCTAGTCTACAGCCCCAACTTAGCTATATTAAACTTCTACTTGTACGTACTAATCACTGCAGCAGTATTCTTGACCCTGAACTCAATCAAAACTCTTAACCTCTCCACACTAATAACTACCTGAACAAAAACCCCAGCACTCAGTGCAACATTAATGCTTACCCTCCTATCACTTGCAGGCCTTCCCCCTCTAACAGGCTTCCTGCCCAAATGACTCATCATCCAAGAATTAACAAAACAAGATATAGCACCGATAGCAGTAATCATAGCCCTCCTATCCCTACTAAGCCTGTTCTTCTACCTCCGACTCGCATACTGTGCAACAATCACACTACCCCCTCACACCACCAACCACATAAAACAGTGACACATTAATAAGCCAACCAGCCCCCTAGTTGCTACTCTAGTCACCATATCCATCGTCCTCCTCCCCATTTCACCCACTATCCTGACCACT??????
	BTS05086            ATGAACCCACAAGCAAAACTAATTTGCACTATTAGCCTTCTCCTAGGAACAACCATCACCCTCTCAAGCAACCACTGAGCCCTAGCCTGAACCGGACTAGAAATCAACACCTTAGCCATTCTACCTCTAATCGCCAAATCCCACCATCCCCGGTCCATTGAAGCTGCGACTAAATACTTCCTCACACAAGCAGCCGCTTCGGCCCTAATCCTGTTCTCTAGTATAACCAATGCATGGCATACCGGACAGTGAGACATCACCCAACTAACCTGCCCAACCTCATGCCTAATCCTAACCGCAGCCATCGCAATAAAACTGGGACTGGTGCCGTTCCACTTTTGATTTCCAGAAGTACTCCAAGGCTGCTCCCTAACCACAGGCCTTCTCCTGTCTACGGCTATAAAACTACCACCAATCACACTACTCTACATAACCTCCCAATCTCTAAACCACACCCCAATGGTCACTATAGCCATCCTCTCTGCAGCCCTAGGGGGGTGAATAGGACTGAACCAAACACAAACCCGAAAAATCTTAGCCTTCTCATCTATCTCACATCTAGGTTGAATATCTATTATCCTAGTCTACAGCCCCAAACTAGCTATATTAAACTTCTACTTGTACGTACTAATCACTGCAGCAGTATTCTTGACCCTGAACTCAATCAAAACTCTTAACCTCTCCACACTAATAACTACCTGAACAAAAACCCCAGCGCTCAGTGCAACATTAATACTTACCCTCCTTTCACTTGCAGGCCTTCCCCCTCTAACAGGCTTCCTACCCAAATGACTCATCATCCAAGAATTAACAAAACAAGATATAGCACCGATAGCAGTAATCATAGCCCTCCTATCCCTATTAAGCCTGTTCTTCTACCTCCGACTCGCATACTGTGCAACAATCACACTGCCCCCTCACACCACCAACCACATAAAACAGTGACACATTAATAAGCCAACCAGCCCCCTAGTTGCTACTCTAGTCACCATATCCATCGTCCTCCTCCCCATTTCACCCACTATCCTGACCACTGTTTAA
	CAH183              ATGAACCCACAAGCAAAACTAATTTGCACTATTAGCCTTCTCCTAGGAACAACCATCACCCTCTCAAGCAACCACTGAGCCCTAGCCTGAACCGGACTAGAAATCAACACCTTAGCCATTCTACCTCTAATCGCCAAATCCCACCATCCCCGGTCCATTGAAGCTGCGACTAAATACTTCCTCACACAAGCAGCCGCTTCGGCCCTAATCCTGTTCTCTAGTATAACCAATGCATGGCATACCGGACAGTGAGACATCACCCAACTAACCTGCCCAACCTCATGCCTAATCCTAACCGCAGCCATCGCAATAAAACTGGGACTGGTGCCGTTCCACTTTTGATTTCCAGAAGTGCTCCAAGGCTGCTCCCTAACCACAGGCCTTCTCCTGTCTACGGCTATAAAACTACCACCAATCACACTACTCTACATAACCTCCCAATCTCTAAACCACACCCCAATGGTCACTATAGCCATCCTCTCTGCAGCCCTAGGGGGGTGAATAGGACTGAACCAAACACAAACCCGAAAAATCTTAGCCTTCTCATCTATCTCACATCTAGGTTGAATATCTATTATCCTAGTCTACAGCCCCAAACTAGCTATATTAAACTTCTACTTGTACGTACTAATCACTGCAGCAGTATTCTTGACCCTGAACTCAATCAAAACTCTTAACCTCTCCACACTAATAACTACCTGAACAAAAACCCCAGCGCTCAGTGCAACATTAATACTTACCCTCCTTTCACTTGCAGGCCTTCCCCCTCTAACAGGCTTCCTACCCAAATGACTCATCATCCAAGAATTAACAAAACAAGATATAGCACCGATAGCAGTAATCATAGCCCTCCTATCCCTATTAAGCCTGTTCTTCTACCTCCGACTCGCATACTGTGCAACAATCACACTGCCCCCTCACACCACCAACCACATAAAACAGTGACACATTAATAAGCCAACCAGCCCCCTAGTTGCTACTCTAGTCACCATATCCATCGTCCTCCTCCCCATTTCACCCACTATCCTGACCACTGTTTAA

;


END;
