# Supplementary material for: A latitudinal phylogeographic diversity gradient in birds
Source: PLoS Biol. 2017 Apr 13;15(4):e2001073. doi: 10.1371/journal.pbio.2001073 (PMC5390966; doi:10.1371/journal.pbio.2001073)
Supplement: S1 Data — (ZIP) [file pbio.2001073.s015.zip › S1_Data/Ceratopipra-chloromeros-mentalis-erythrocephala-rubrocapilla.nex]

#NEXUS
begin data;
	dimensions ntax=73	nchar=1041;
	format datatype=dna missing=? gap=-;
	matrix
	Pipra_rubrocapilla_LSU4788	ATGAATCCTCAAGCTAAATTAATCTCCACAATAAGCTTATTCTTAGGGACCTCTATCACAATTTCAAGTAATCACTGAATAACAGCATGAATCGGCTTAGAAATTAACACTTTAGCTATCCTCCCCTTAATTTCTAAAAACCACCATCCACGGGCCATTGAAGCTTCTACTAAATACTTTCTAACCCAAGCAACTGCATCCACACTGCTCCTATTTGCCTCAATAACTAACGCATGATTCTCTGGCCAATGGGACATCACCCAACTAACACACCCCCTATCATGTATACTACTAACAATTGCAATTTCAATCAAACTAGGCTTAGTCCCATTCCACTTCTGATTTCCAGAAGTCCTTCAAGGCTCAACCATAACAACATGCCTCTTACTAGCTACAGTT…
	Pipra_rubrocapilla_LSU15228	ATGAATCCTCAAGCTAAATTAATCTCCACAATAAGCTTATTCTTAGGGACCTCTATCACAATTTCAAGTAATCACTGAATAACAGCATGAATCGGCTTAGAAATTAACACTTTAGCTATCCTCCCCTTAATTTCTAAAAACCACCATCCACGGGCCATTGAAGCTTCTACTAAATACTTTCTAACCCAAGCAACTGCATCCACACTGCTCCTATTTGCCTCAATAACTAACGCATGATCCTCTGGCCAATGGGACATCACCCAACTAACACACCCCCTATCATGTATACTACTAACAATTGCAATTTCAATCAAACTAGGCTTAGTCCCATTCCACTTCTGATTTCCAGAAGTCCTTCAAGGCTCAACCATTACAACATGCCTCTTACTAGCTACAGTT…
	Pipra_erythrocephala_LSU1359	ATGAATCCTCAAGCTAAATCAATCTCCGCAATAAGCTTATTCTTAGGAACCTCTATCACAATTTCAAGTAACCACTGAGTAACAGCATGAATCGGCTTAGAAATTAACACTTTAGCTATCCTCCCCTTAATCTCTAAAAACCACCATCCACGGGCCATTGAAGCTTCTACTAAATACTTTCTAACCCAAGCAACTGCATCCACACTGCTCCTATTTGCCACCATAACTAATGCATGATTCTCTGGCCAATGGGACATCACCCAGCTAACACACCCTATATCATGCATACTACTAACAATTGCAATTTCAATTAAACTAGGCTTAGTCCCATTCCACTTCTGATTTCCAGAAGTCCTTCAAGGCTCAACCATAATAACATGTCTCTTGCTAGCTACAGTT…
	Pipra_erythrocephala_LSU1353	ATGAATCCTCAAGCTAAATCAATCTCCGCAATAAGCTTATTCTTAGGAACCTCTATCACAATTTCAAGTAACCACTGAGTAACAGCATGAATCGGCTTAGAAATTAACACTTTAGCTATCCTCCCCTTAATCTCTAAAAACCACCATCCACGGGCCATTGAAGCTTCTACTAAATACTTTCTAACCCAAGCAACTGCATCCACACTGCTCCTATTTGCCACCATAACTAATGCATGATTCTCTGGCCAATGGGACATCACCCAGCTAACACACCCTATATCATGCACACTACTAACAATTGCAATTTCAATTAAACTAGGCTTAGTCCCATTCCACTTCTGATTTCCAGAAGTCCTTCAAGGCTCAACCATAATAACATGTCTCTTGCTAGCTACAGTT…
	Pipra_chloromeros_LSU941	ATGAATCCTCAAGCTAAATTAATCTCCACAATAAGCTTATGCTTAGGAACCTCTATCACAATTTCAAGTAATCACTGAATAACAGCATGAATCGGCTTAGAAATTAACACTTTAGCTATCCTCCCCTTAATTTCTAAAAACCACCATCCACGGGCCATTGAAGCTTCTACTAAATACTTTCTAACCCAAGCAACTGCATCCACACTGCTCCTATTTGCCTCTATGACTAACGCATGATTCTCTAGCCAATGGGACATCACCCAACTAACACACCCCATATCATGCATACTTCTAACAATTGCAATTTCAATCAAACTAGGCTTAGTCCCATTCCACTTCTGATTTCCAGAAGTCCTTCAAGGCTCAGCCATAACAACATGCCTCCTACTAGCTACAATT…
	Pipra_chloromeros_LSU1001	ATGAATCCTCAAGCTAAATTAATCTCCACAATAAGCTTATGCTTAGGAACCTCTATCACAATTTCAAGTAATCACTGAATAACAGCATGAATCGGCTTAGAAATTAACACTTTAGCTATCCTCCCCTTAATTTCTAAAAACCACCATCCACGGGCCATTGAAGCTTCTACTAAATACTTTCTAACCCAAGCAACTGCATCCACACTGCTCCTATTTGCCTCTATGACTAACGCATGATTCTCTGGCCAATGGGACATCACCCAACTAACACACCCCATATCATGCATACTTCTAACAATTGCAATTTCAATCAAACTAGGCTTAGTCCCATTCCACTTCTGATTTCCAGAAGTCCTTCAAGGCTCAGCCATAACAACATGCCTCCTACTAGCTACAATT…
	Pipra_erythrocephala_LSU7014	ATGAATCCTCAAGCTAAATTAATCTCCGCAATAAGCTTATTCTTAGGAACCTCTATCACAATTTCAAGCAACCACTGAGTAACAGCATGAATCGGCTTAGAAATTAACACTTTAGCTATCCTCCCCTTAATCTCTAAAAACCACCATCCACGGGCCATTGAAGCTTCTACTAAATACTTTCTAACCCAAGCAACTGCATCCACACTGCTCCTATTTGCCACCATAACTAATGCATGATTCTCTGGCCAATGGGACATCACCCAGCTAACACACCCTATATCATGCATACTACTAACAATTGCAATTTCAATTAAACTAGGCTTAGTCCCATTCCACTTCTGATTTCCAGAAGTCCTTCAAGGCTCAACCATAATAACATGTCTCTTGCTAGCTACAGTT…
	Pipra_rubrocapilla_LSU12517	ATGAATCCTCAAGCTAAATTAATCTCCACAATAAGCTTATTCTTAGGGACCTCCATCACAATTTCAAGTAATCACTGAATAACAGCATGAATCGGCTTAGAAATTAACACTTTAGCTATCCTCCCCTTAATTTCTAAAAACCACCATCCACGGGCCATTGAAGCTTCTACTAAATACTTTCTAACCCAAGCAACTGCATCCACACTGCTCCTATTTGCCTCAATAACTAACGCATGATTCTCTGGCCAATGGGACATCACCCAACTAACACACCCCCTATCATGTATACTACTAACAATTGCAATTTCAATCAAACTAGGCTTAGTCCCATTCCACTTCTGATTTCCAGAAGTCCTTCAAGGCTCAACCATAACAACATGCCTCTTACTAGCTACAGTT…
	Pipra_chloromeros_LSU960	ATGAATCCTCAAGCTAAATTAATCTCCACAATAAGCTTATGCTTAGGAACCTCTATCACAATTTCAAGTAATCACTGAATAACAGCATGAATCGGCTTAGAAATTAACACTTTAGCTATCCTCCCCTTAATTTCTAAAAACCACCATCCACGGGCCATTGAAGCTTCTACTAAATACTTTCTAACCCAAGCAACTGCATCCACACTGCTCCTATTTGCCTCTATGACTAACGCATGATTCTCTGGCCAATGGGACATCACCCAACTAACACACCCCATATCATGCATACTTCTAACAATTGCAATTTCAATCAAACTAGGCTTAGTCCCATTCCACTTCTGATTTCCAGAAGTCCTTCAAGGCTCAGCCATAACAACATGCCTCCTACTAGCTACAATT…
	Pipra_erythrocephala_LSU4322	ATGAATCCTCAAGCTAAATTAATCTCCGCAATAAGCTTATTCTTAGGAACCTCTATCACAATTTCAAGCAACCACTGAGTAACAGCATGAATCGGCTTAGAAATTAACACTTTAGCTATCCTCCCCTTAATCTCTAAAAACCACCATCCACGGGCCATTGAAGCTTCTACTAAATACTTTCTAACCCAAGCAACTGCATCCACACTGCTCCTATTTGCCACCATAACTAATGCATGATTCTCTGGCCAATGGGACATCACCCAGCTAACACACCCTATATCATGCATACTACTAACAATTGCAATTTCAATTAAACTAGGCTTAGTCCCATTCCACTTCTGATTTCCAGAAGTCCTTCAAGGCTCAACCATAATAACATGTCTCTTGCTAGCTACAGTT…
	Pipra_rubrocapilla_LSU14813	ATGAATCCTCAAGCTAAATTAATCTCCACAATAAGCTTATTCTTAGGGACCTCTATCACAATTTCAAGTAATCACTGAATAACAGCATGAATCGGCTTAGAAATTAACACTTTAGCTATCCTCCCCTTAATTTCTAAAAACCACCATCCACGGGCCATTGAAGCTTCTACTAAATACTTTCTAACCCAAGCAACTGCATCCACACTGCTCCTATTTGCCTCAATAACTAACGCATGATTCTCTGGCCAATGGGACATCACCCAACTAACACACCCCCTATCATGTATACTACTAACAATTGCAATTTCAATCAAACTAGGCTTAGTCCCATTCCACTTCTGATTTCCAGAAGTCCTTCAAGGCTCAACCATAACAACATGCCTCTTACTAGCTACAGTT…
	Pipra_chloromeros_LSU1036	ATGAATCCTCAAGCTAAATTAATCTCCACAATAAGCTTATGCTTAGGAACCTCTATCACAATTTCAAGTAATCACTGAATAACAGCATGAATCGGCTTAGAAATTAACACTTTAGCTATCCTCCCCTTAATTTCTAAAAACCACCATCCACGGGCCATTGAAGCTTCTACTAAATACTTTCTAACCCAAGCAACTGCATCCACACTGCTCCTATTTGCCTCTATGACTAACGCATGATTCTCTGGCCAATGGGACATCACCCAACTAACACACCCCATATCATGCATACTTCTAACAATTGCAATTTCAATCAAACTAGGCTTAGTCCCATTCCACTTCTGATTTCCAGAAGTCCTTCAAGGCTCAGCCATAACAACATGCCTCCTACTAGCTACAATT…
	Pipra_erythrocephala_LSU7384	ATGAATCCTCAAGCTAAATTAATCTCCGCAATAAGCTTATTCTTAGGAACCTCTATCACAATTTCAAGCAACCACTGAGTAACAGCATGAATCGGCTTAGAAATTAACACTTTAGCTATCCTCCCCTTAATCTCTAAAAACCACCATCCACGGGCCATTGAAGCTTCTACTAAATACTTTCTAACCCAAGCAACTGCATCCACACTGCTCCTATTTGCCACCATAACTAATGCATGATTCTCTGGCCAATGGGACATCACCCAGCTAACACACCCTATATCATGCATACTACTAACAATTGCAATTTCAATTAAACTAGGCTTAGTCCCATTCCACTTCTGATTTCCAGAAGTCCTTCAAGGCTCAACCATAATAACATGTCTCTTGCTAGCTACAGTT…
	Pipra_erythrocephala_LSU2137	ATGAATCCTCAAGCTAAATCAATCTCCGCAATAAGCTTATTCTTAGGAACCTCTATCACAATTTCAAGTAACCACTGAGTAACAGCATGAATCGGCTTAGAAATTAACACTTTAGCTATCCTCCCCTTAATCTCTAAAAACCACCATCCACGGGCCATTGAAGCTTCTACTAAATACTTTCTAACCCAAGCAACTGCATCCACACTGCTCCTATTTGCCACCATAACTAATGCATGATTCTCTGGCCAATGGGACATCACCCAGCTAACACACCCTATATCATGCATACTACTAACAATTGCAATTTCAATTAAACTAGGCTTAGTCCCATTCCACTTCTGATTTCCAGAAGTCCTTCAAGGCTCAACCATAATAACATGTCTCTTGCTAGCTACAGTT…
	Pipra_erythrocephala_LSU2255	ATGAATCCTCAAGATAAATCAATCTCCGCAATAAGCTTATTCTTAGGAACCTCTATCACAATTTCAAGTAACCACTGAGTAACAGCATGAATCGGCTTAGAAATTAACACTTTAGCTATCCTCCCCTTAATCTCTAAAAACCACCATCCACGGGCCATTGAAGCTTCTACTAAATACTTTCTAACCCAAGCAACTGCATCCACACTGCTCCTATTTGCCACCATAACTAATGCATGATTCTCTGGCCAATGGGACATCACCCAGCTAACACACCCTATATCATGCATACTACTAACAATTGCAATTTCAATTAAACTAGGCTTAGTCCCATTCCACTTCTGATTTCCAGAAGTCCTTCAAGGCTCAACCATAATAACATGTCTCTTGCTAGCTACAGTT…
	Pipra_erythrocephala_LSU2615	ATGAATCCTCAAGCTAAATTAATCTCCGCAATAAGCTTATTCTTAGGAACCTCTATCACAATTTCAAGCAACCACTGAGTAACAGCATGAATCGGCTTAGAAATTAACACTTTAGCTATCCTCCCCTTAATCTCTAAAAACCACCATCCACGGGCCATTGAAGCTTCTACTAAATACTTTCTAACCCAAGCAACTGCATCCACACTGCTCCTATTTGCCACCATAACTAATGCATGATTCTCTGGCCAATGGGACATCACCCAGCTAACACACCCTATATCATGCATACTACTAACAATTGCAATTTCAATTAAACTAGGCTTAGTCCCATTCCACTTCTGATTTCCAGAAGTCCTTCAAGGCTCAACCATAATAACATGTCTCTTGCTAGCTACAGTT…
	Pipra_rubrocapilla_LSU14902	ATGAATCCTCAAGCTAAATTAATCTCCACAATAAGCTTATTCTTAGGGACCTCTATCACAATTTCAAGTAATCACTGAATAACAGCATGAATCGGCTTAGAAATTAACACTTTAGCTATCCTCCCCTTAATTTCTAAAAACCACCATCCACGGGCCATTGAAGCTTCTACTAAATACTTTCTAACCCAAGCAACTGCATCCACACTGCTCCTATTTGCCTCAATAACTAACGCATGATTCTCTGGCCAATGGGACATCACCCAACTAACACACCCCCTATCATGTATACTACTAACAATTGCAATTTCAATCAAACTAGGCTTAGTCCCATTCCACTTCTGATTTCCAGAAGTCCTTCAAGGCTCAACCATAACAACATGCCTCTTACTAGCTACAGTT…
	Pipra_erythrocephala_LSU6972	ATGAATCCTCAAGCTAAATTAATCTCCGCAATAAGCTTATTCTTAGGAACCTCTATCACAATTTCAAGCAACCACTGAGTAACAGCATGAATCGGCTTAGAAATTAACACTTTAGCTATCCTCCCCTTAATCTCTAAAAACCACCATCCACGGGCCATTGAAGCTTCTACTAAATACTTTCTAACCCAAGCAACTGCATCCACACTGCTCCTATTTGCCACCATAACTAATGCATGATTCTCTGGCCAATGGGACATCACCCAGCTAACACACCCTATATCATGCATACTACTAACAATTGCAATTTCAATTAAACTAGGCTTAGTCCCATTCCACTTCTGATTTCCAGAAGTCCTTCAAGGCTCAACCATAATAACATGTCTCTTGCTAGCTACAGTT…
	Pipra_erythrocephala_LSU2115	ATGAATCCTCAAGCTAAATCAATCTCCGCAATAAGCTTATTCTTAGGAACCTCTATCACAATTTCAAGTAACCACTGAGTAACAGCATGAATCGGCTTAGAAATTAACACTTTAGCTATCCTCCCCTTAATCTCTAAAAACCACCATCCACGGGCCATTGAAGCTTCTACTAAATACTTTCTAACCCAAGCAACTGCATCCACACTGCTCCTATTTGCCACCATAACTAATGCATGATTCTCTGGCCAATGGGACATCACCCAGCTAACACACCCTATATCATGCATACTACTAACAATTGCAATTTCAATTAAACTAGGCTTAGTCCCATTCCACTTCTGATTTCCAGAAGTCCTTCAAGGCTCAACCATAATAACATGTCTCTTGCTAGCTACAGTT…
	Manacus_vitellinus_LSU28624	ATGAATCCCCAAGCTAAACTAATCTCCACAATAAGCCTGCTCTTAGGAACCTCAATCACAATTTCAAGTAGCCACTGAATAATAGCATGGGTCGGCTTAGAAATTAACACTTTAGCTATTCTCCCATTAATCTCTAAAAGCCACCATCCACGAGCCATTGAAGCCTCTACTAAATACTTTCTAACCCAGGCAGCCGCATCCACGCTACTTCTATTCTCCAGCATGACCAATGCATGATTCTCTGGCCAATGGGACATCACCCAACTAACCCACCCCATATCATGCATACTACTAACTATTGCAATCTCAATTAAACTAGGCTTAGTCCCATTTCATTTCTGATTTCCAGAAGTTCTTCAAGGCTCAACTATGACAACATGCCTCCTACTGGCCACAGTC…
	Pipra_mentalis_FJ231660	ATGAATCCTCAAGCTAAATTAATCTCCACAATAAGCTTATTCTTAGGAACCTCTATCACAATTTCAAGCAACCACTGAATAACAGCATGAATCGGCTTAGAAATTAACACTTTAGCTATCCTCCCCCTAATCTCTAAAAACCACCACCCACGGGCCATTGAAGCTTCTACTAAATACTTTCTAACCCAAGCAACTGCATCCACACTACTCCTATTTGCCACCATAACTAACGCATGATTCTCTGGTCAATGGGACATCACCCAGCTAACACACCCCATATCATGCATACTACTAACAATTGCAATTTCAATTAAACTAGGTTTAGTCCCATTCCACTTCTGATTTCCAGAAGTCCTTCAAGGCTCAACCATGATAACATGCCTCTTGCTAGCTACAATT…
	Pipra_mentalis_FJ176000	ATGAATCCTCAAGCTAAATTAATCTCCACAATAAGCTTATTCTTAGGAACCTCTATCACAATTTCAAGCAACCACTGAATAACAGCATGAATCGGCTTAGAAATTAACACTTTAGCTATCCTCCCCCTAATCTCTAAAAACCACCACCCACGGGCCATTGAAGCTTCTACTAAATACTTTCTAACCCAAGCAACTGCATCCACACTACTCCTATTTGCCACCATAACTAACGCATGATTCTCTGGTCAATGGGACATCACCCAGCTAACACACCCCATATCATGCATACTACTAACAATTGCAATTTCAATTAAACTAGGTTTAGTCCCATTCCACTTCTGATTTCCAGAAGTCCTTCAAGGCTCAACCATGATAACATGCCTCTTGCTAGCTACAATT…
	Pipra_mentalis_FJ231666	ATGAATCCTCAAGCTAAATTAATCTCCACAATAAGCTTATTCTTAGGAACCTCTATCACAATTTCAAGCAACCACTGAATAACAGCATGAATCGGCTTAGAAATTAACACTTTAGCTATCCTCCCCCTAATCTCTAAAAACCACCACCCACGGGCCATTGAAGCTTCTACTAAATACTTTCTAACCCAAGCAACTGCATCCACACTACTCCTATTTGCCACCATAACTAACGCATGATTCTCTGGTCAATGGGACATCACCCAGCTAACACACCCCATATCATGCATACTACTAACAATTGCAATTTCAATTAAACTAGGTTTAGTCCCATTCCACTTCTGATTTCCAGAAGTCCTTCAAGGCTCAACCATGATAACATGCCTCTTGCTAGCTACAATT…
	Pipra_mentalis_FJ175999	ATGAATCCTCAAGCTAAATTAATCTCCACAATAAGCTTATTCTTAGGAACCTCTATCACAATTTCAAGCAACCACTGAATAACAGCATGAATCGGCTTAGAAATTAACACTTTAGCTATCCTCCCCCTAATCTCTAAAAACCACCACCCACGGGCCATTGAAGCTTCTACTAAATACTTTCTAACCCAAGCAACTGCATCCACACTACTCCTATTTGCCACCATAACTAACGCATGATTCTCTGGTCAATGGGACATCACCCAGCTAACACACCCCATATCATGCATACTACTAACAATTGCAATTTCAATTAAACTAGGTTTAGTCCCATTCCACTTCTGATTTCCAGAAGTCCTTCAAGGCTCAACCATGATAACATGCCTCTTGCTAGCTACAATT…
	Pipra_mentalis_FJ231653	ATGAATCCTCAAGCTAAATTAATCTCCACAATAAGCTTATTCTTAGGAACCTCTATCACAATTTCAAGCAACCACTGAATAACAGCATGAATCGGCTTAGAAATTAACACTTTAGCTATCCTCCCCCTAATCTCTAAAAACCACCACCCACGGGCCATTGAAGCTTCTACTAAATACTTTCTAACCCAAGCAACTGCATCCACACTACTCCTATTTGCCACCATAACTAACGCATGATTCTCTGGTCAATGGGACATCACCCAGCTAACACACCCCATATCATGCATACTACTAACAATTGCAATTTCAATTAAACTAGGTTTAGTCCCATTCCACTTCTGATTTCCAGAAGTCCTTCAAGGCTCAACCATGATAACATGCCTCTTGCTAGCTACAATT…
	Pipra_mentalis_FJ231658	ATGAATCCTCAAGCTAAATTAATCTCCACAATAAGCTTATTCTTAGGAACCTCTATCACAATTTCAAGCAACCACTGAATAACAGCATGAATCGGCTTAGAAATTAACACTTTAGCTATCCTCCCCCTAATCTCTAAAAACCACCACCCACGGGCCATTGAAGCTTCTACTAAATACTTTCTAACCCAAGCAACTGCATCCACACTACTCCTATTTGCCACCATAACTAACGCATGATTCTCTGGTCAATGGGACATCACCCAGCTAACACACCCCATATCATGCATACTACTAACAATTGCAATTTCAATTAAACTAGGTTTAGTCCCATTCCACTTCTGATTTCCAGAAGTCCTTCAAGGCTCAACCATGATAACATGCCTCTTGCTAGCTACAATT…
	Pipra_mentalis_FJ231654	ATGAATCCTCAAGCTAAATTAATCTCCACAATAAGCTTATTCTTAGGAACCTCTATCACAATTTCAAGCAACCACTGAATAACAGCATGAATCGGCTTAGAAATTAACACTTTAGCTATCCTCCCCCTAATCTCTAAAAACCACCACCCACGGGCCATTGAAGCTTCTACTAAATACTTTCTAACCCAAGCAACTGCATCCACACTACTCCTATTTGCCACCATAACTAACGCATGATTCTCTGGTCAATGGGACATCACCCAGCTAACACACCCCATATCATGCATACTACTAACAATTGCAATTTCAATTAAACTAGGTTTAGTCCCATTCCACTTCTGATTTCCAGAAGTCCTTCAAGGCTCAACCATGATAACATGCCTCTTGCTAGCTACAATT…
	Pipra_mentalis_FJ231661	ATGAATCCTCAAGCTAAATTAATCTCCACAATAAGCTTATTCTTAGGAACCTCTATCACAATTTCAAGCAACCACTGAATAACAGCATGAATCGGCTTAGAAATTAACACTTTAGCTATCCTCCCCCTAATCTCTAAAAACCACCACCCACGGGCCATTGAAGCTTCTACTAAATACTTTCTAACCCAAGCAACTGCATCCACACTACTCCTATTTGCCACCATAACTAACGCATGATTCTCTGGTCAATGGGACATCACCCAGCTAACACACCCCATATCATGCATACTACTAACAATTGCAATTTCAATTAAACTAGGTTTAGTCCCATTCCACTTCTGATTTCCAGAAGTCCTTCAAGGCTCAACCATGATAACATGCCTCTTGCTAGCTACAATT…
	Pipra_mentalis_FJ231659	ATGAATCCTCAAGCTAAATTAATCTCCACAATAAGCTTATTCTTAGGAACCTCTATCACAATTTCAAGCAACCACTGAATAACAGCATGAATCGGCTTAGAAATTAACACTTTAGCTATCCTCCCCCTAATCTCTAAAAACCACCACCCACGGGCCATTGAAGCTTCTACTAAATACTTTCTAACCCAAGCAACTGCATCCACACTACTCCTATTTGCCACCATAACTAACGCATGATTCTCTGGTCAATGGGACATCACCCAGCTAACACACCCCATATCATGCATACTACTAACAATTGCAATTTCAATTAAACTAGGTTTAGTCCCATTCCACTTCTGATTTCCAGAAGTCCTTCAAGGCTCAACCATGATAACATGCCTCTTGCTAGCTACAATT…
	Pipra_mentalis_FJ175994	ATGAATCCTCAAGCTAAATTAATCTCCACAATAAGCTTATTCTTAGGAACCTCTATCACAATTTCAAGCAACCACTGAATAACAGCATGAATCGGCTTAGAAATTAACACTTTAGCTATCCTCCCCCTAATCTCTAAAAACCACCACCCACGGGCCATTGAAGCTTCTACTAAATACTTTCTAACCCAAGCAACTGCATCCACACTACTCCTATTTGCCACCATAACTAACGCATGATTCTCTGGTCAATGGGACATCACCCAGCTAACACACCCCATATCATGCATACTACTAACAATTGCAATTTCAATTAAACTAGGTTTAGTCCCATTCCACTTCTGATTTCCAGAAGTCCTTCAAGGCTCAACCATGATAACATGCCTCTTGCTAGCTACAATT…
	Pipra_mentalis_FJ175997	ATGAATCCTCAAGCTAAATTAATCTCCACAATAAGCTTATTCTTAGGAACCTCTATCACAATTTCAAGCAACCACTGAATAACAGCATGAATCGGCTTAGAAATTAACACTTTAGCTATCCTCCCCCTAATCTCTAAAAACCACCACCCACGGGCCATTGAAGCTTCTACTAAATACTTTCTAACCCAAGCAACTGCATCCACACTACTCCTATTTGCCACCATAACTAACGCATGATTCTCTGGTCAATGGGACATCACCCAGCTAACACACCCCATATCATGCATACTACTAACAATTGCGATTTCAATTAAACTAGGTTTAGTCCCATTCCACTTCTGATTTCCAGAAGTCCTTCAAGGCTCAACCATGATAACATGCCTCTTGCTAGCTACAATT…
	Pipra_mentalis_FJ176010	ATGAATCCTCAAGCTAAATTAATCTCCACAATAAGCTTGTTCTTAGGAACCTCTATCACAATTTCAAGCAACCACTGAATAACAGCATGAATCGGCTTAGAAATTAACACTTTAGCTATCCTCCCCCTAATCTCTAAAAACCACCACCCACGGGCCATTGAAGCTTCTACTAAATACTTTCTAACCCAAGCAACTGCATCCACACTACTCCTATTTGCCACCATAACTAACGCATGATTCTCTGGTCAATGGGACATCACCCAGCTAACACACCCCATATCATGCATACTACTAACAATTGCAATTTCAATTAAACTAGGTTTAGTCCCATTCCACTTCTGATTTCCAGAAGTCCTTCAAGGCTCAACCATGATAACATGCCTCTTACTAGCTACAATT…
	Pipra_mentalis_FJ231662	ATGAATCCTCAAGCTAAATTAATCTCCACAATAAGCTTATTCTTAGGAACCTCTATCACAATTTCAAGCAACCACTGAATAACAGCATGAATCGGCTTAGAAATTAACACTTTAGCTATCCTCCCCCTAATCTCTAAAAACCACCACCCACGGGCCATTGAAGCTTCTACTAAATACTTTCTAACCCAAGCAACTGCATCCACACTACTCCTATTTGCCACCATAACTAACGCATGATTCTCTGGTCAATGGGACATCACCCAGCTAACACACCCCATATCATGCATACTACTAACAATTGCAATTTCAATTAAACTAGGTTTAGTCCCATTCCACTTCTGATTTCCAGAAGTCCTTCAAGGCTCAACCATGATAACATGCCTCTTGCTAGCTACAATT…
	Pipra_mentalis_FJ175995	ATGAATCCTCAAGCTAAATTAATCTCCACAATAAGCTTATTCTTAGGAACCTCTATCACAATTTCAAGCAACCACTGAATAACAGCATGAATCGGCTTAGAAATTAACACTTTAGCTATCCTCCCCCTAATCTCTAAAAACCACCACCCACGGGCCATTGAAGCTTCTACTAAATACTTTCTAACCCAAGCAACTGCATCCACACTACTCCTATTTGCCACCATAACTAACGCATGATTCTCTGGTCAATGGGACATCACCCAGCTAACACACCCCATATCATGCATACTACTAACAATTGCAATTTCAATTAAACTAGGTTTAGTCCCATTCCACTTCTGATTTCCAGAAGTCCTTCAAGGCTCAACCATGATAACATGCCTCTTGCTAGCTACAATT…
	Pipra_mentalis_FJ175996	ATGAATCCTCAAGCTAAATTAATCTCCACAATAAGCTTATTCTTAGGAACCTCTATCACAATTTCAAGCAACCACTGAATAACAGCATGAATCGGCTTAGAAATTAACACTTTAGCTATCCTCCCCCTAATCTCTAAAAACCACCACCCACGGGCCATTGAAGCTTCTACTAAATACTTTCTAACCCAAGCAACTGCATCCACACTACTCCTATTTGCCACCATAACTAACGCATGATTCTCTGGTCAATGGGACATCACCCAGCTAACACACCCCATATCATGCATACTACTAACAATTGCGATTTCAATTAAACTAGGTTTAGTCCCATTCCACTTCTGATTTCCAGAAGTCCTTCAAGGCTCAACCATGATAACATGCCTCTTGCTAGCTACAATT…
	Pipra_mentalis_FJ176007	ATGAATCCTCAAGCTAAATTAATCTCCACAATAAGCTTGTTCTTAGGAACCTCTATCACAATTTCAAGCAACCACTGAATAACAGCATGAATCGGCTTAGAAATTAACACTTTAGCTATCCTCCCCCTAATCTCTAAAAACCACCACCCACGGGCCATTGAAGCTTCTACTAAATACTTTCTAACCCAAGCAACTGCATCCACACTACTCCTATTTGCCACCATAACTAACGCATGATTCTCTGGTCAATGGGACATCACCCAGCTAACACACCCCATATCATGCATACTACTAACAATTGCAATTTCAATTAAACTAGGTTTAGTCCCATTCCACTTCTGATTTCCAGAAGTCCTTCAAGGCTCAACCATGATAACATGCCTCTTACTAGCTACAATT…
	Pipra_mentalis_FJ231652	ATGAATCCTCAAGCTAAATTAATCTCCACAATAAGCTTATTCTTAGGAACCTCTATCACAATTTCAAGCAACCACTGAATAACAGCATGAATCGGCTTAGAAATTAACACTTTAGCTATCCTCCCCCTAATCTCTAAAAACCACCACCCACGGGCCATTGAAGCTTCTACTAAATACTTTCTAACCCAAGCAACTGCATCCACACTACTCCTATTTGCCACCATAACTAACGCATGATTCTCTGGTCAATGGGACATCACCCAGCTAACACACCCCATATCATGCATACTACTAACAATTGCAATTTCAATTAAACTAGGTTTAGTCCCATTCCACTTCTGATTTCCAGAAGTCCTTCAAGGCTCAACCATGATAACATGCCTCTTGCTAGCTACAATT…
	Pipra_mentalis_FJ176005	ATGAATCCTCAAGCTAAATTAATCTCCACAATAAGCTTATTCTTAGGAACCTCTATCACAATTTCAAGCAACCACTGAATAACAGCATGAATCGGCTTAGAAATTAACACTTTAGCTATCCTCCCCCTAATCTCTAAAAACCACCACCCACGGGCCATTGAAGCTTCTACTAAATACTTTCTAACCCAAGCAACTGCATCCACACTACTCCTATTTGCCACCATAACTAACGCATGATTCTCTGGTCAATGGGACATCACCCAGCTAACACACCCCATATCATGCATACTACTAACAATTGCAATTTCAATTAAACTAGGTTTAGTCCCATTCCACTTCTGATTTCCAGAAGTCCTTCAAGGCTCAACCATGATAACATGCCTCTTGCTAGCTACAATT…
	Pipra_mentalis_FJ175991	ATGAATCCTCAAGCTAAATTAATCTCCACAATAAGCTTATTCTTAGGAACCTCTATCACAATTTCAAGCAACCACTGAATAACAGCATGAATCGGCTTAGAAATTAACACTTTAGCTATCCTCCCCCTAATCTCTAAAAACCACCACCCACGGGCCATTGAAGCTTCTACTAAATACTTTCTAACCCAAGCAACTGCATCCACACTACTCCTATTTGCCACCATAACTAACGCATGATTCTCTGGTCAATGGGACATCACCCAGCTAACACACCCCATATCATGCATACTACTAACAATTGCAATTTCAATTAAACTAGGTTTAGTCCCATTCCACTTCTGATTTCCAGAAGTCCTTCAAGGCTCAACCATGATAACATGCCTCTTGCTAGCTACAATT…
	Pipra_mentalis_FJ231650	ATGAATCCTCAAGCTAAATTAATCTCCACAATAAGCTTATTCTTAGGAACCTCTATCACAATTTCAAGCAACCACTGAATAACAGCATGAATCGGCTTAGAAATTAACACTTTAGCTATCCTCCCCCTAATCTCTAAAAACCACCACCCACGGGCCATTGAAGCTTCTACTAAATACTTTCTAACCCAAGCAACTGCATCCACACTACTCCTATTTGCCACCATAACTAACGCATGATTCTCTGGTCAATGGGACATCACCCAGCTAACACACCCCATATCATGCATACTACTAACAATTGCAATTTCAATTAAACTAGGTTTAGTCCCATTCCACTTCTGATTTCCAGAAGTCCTTCAAGGCTCAACCATGATAACATGCCTCTTGCTAGCTACAATT…
	Pipra_mentalis_FJ231651	ATGAATCCTCAAGCTAAATTAATCTCCACAATAAGCTTATTCTTAGGAACCTCTATCACAATTTCAAGCAACCACTGAATAACAGCATGAATCGGCTTAGAAATTAACACTTTAGCTATCCTCCCCCTAATCTCTAAAAACCACCACCCACGGGCCATTGAAGCTTCTACTAAATACTTTCTAACCCAAGCAACTGCATCCACACTACTCCTATTTGCCACCATAACTAACACATGATTCTCTGGTCAATGGGACATCACCCAGCTAACACACCCCATATCATGCATACTACTAACAATTGCAATTTCAATTAAACTAGGTTTAGTCCCATTCCACTTCTGATTTCCAGAAGTCCTTCAAGGCTCAACCATGATAACATGCCTCTTGCTAGCTACAATT…
	Pipra_mentalis_FJ176006	ATGAATCCTCAAGCTAAATTAATCTCCACAATAAGCTTATTCTTAGGAACCTCTATCACAATTTCAAGCAACCACTGAATAACAGCATGAATCGGCTTAGAAATTAACACTTTAGCTATCCTCCCCCTAATCTCTAAAAACCACCACCCACGGGCCATTGAAGCTTCTACTAAATACTTTCTAACCCAAGCAACTGCATCCACACTACTCCTATTTGCCACCATAACTAACGCATGATTCTCTGGTCAATGGGACATCACCCAGCTAACACACCCCATATCATGCATACTACTAACAATTGCAATTTCAATTAAACTAGGTTTAGTCCCATTCCACTTCTGATTTCCAGAAGTCCTTCAAGGCTCAACCATGATAACATGCCTCTTACTAGCTACAATT…
	Pipra_mentalis_FJ231657	ATGAATCCTCAAGCTAAATTAATCTCCACAATAAGCTTATTCTTAGGAACCTCTATCACAATTTCAAGCAACCACTGAATAACAGCATGAATCGGCTTAGAAATTAACACTTTAGCTATCCTCCCCCTAATCTCTAAAAACCACCACCCACGGGCCATTGAAGCTTCTACTAAATACTTTCTAACCCAAGCAACTGCATCCACACTACTCCTATTTGCCACCATAACTAACGCATGATTCTCTGGTCAATGGGACATCACCCAGCTAACACACCCCATATCATGCATACTACTAACAATTGCAATTTCAATTAAACTAGGTTTAGTCCCATTCCACTTCTGATTTCCAGAAGTCCTTCAAGGCTCAACCATGATAACATGCCTCTTGCTAGCTACAATT…
	Pipra_mentalis_FJ176008	ATGAATCCTCAAGCTAAATTAATCTCCACAATAAGCTTGTTCTTAGGAACCTCTATCACAATTTCAAGCAACCACTGAATAACAGCATGAATCGGCTTAGAAATTAACACTTTAGCTATCCTCCCCCTAATCTCTAAAAACCACCACCCACGGGCCATTGAAGCTTCTACTAAATACTTTCTAACCCAAGCAACTGCATCCACACTACTCCTATTTGCCACCATAACTAACGCATGATTCTCTGGTCAATGGGACATCACCCAGCTAACACACCCCATATCATGCATACTACTAACAATTGCAATTTCAATTAAACTAGGTTTAGTCCCATTCCACTTCTGATTTCCAGAAGTCCTTCAAGGCTCAACCATGATAACATGCCTCTTACTAGCTACAATT…
	Pipra_mentalis_GU985509	-------------CTAAATTAATCTCCACAATAAGCTTATTCTTAGGAACCTCTATCACAATTTCAAGCAACCACTGAATAACAGCATGAATCGGCTTAGAAATTAACACTTTAGCTATCCTCCCCCTAATCTCTAAAAACCACCACCCACGGGCCATTGAAGCTTCTACTAAATACTTTCTAACCCAAGCAACTGCATCCACACTACTCCTATTTGCCACCATAACTAACGCATGATTCTCTGGTCAATGGGACATCACCCAGCTAACACACCCCATATCATGCATACTACTAACAATTGCAATTTCAATTAAACTAGGTTTAGTCCCATTCCACTTCTGATTTCCAGAAGTCCTTCAAGGCTCAACCATGATAACATGCCTCTTGCTAGCTACAATT…
	Pipra_mentalis_FJ176003	ATGAATCCTCAAGCTAAATTAATCTCCACAATAAGCTTATTCTTAGGAACCTCTATCACAATTTCAAGCAACCACTGAATAACAGCATGAATCGGCTTAGAAATTAACACTTTAGCTATCCTCCCCCTAATCTCTAAAAACCACCACCCACGGGCCATTGAAGCTTCTACTAAATACTTTCTAACCCAAGCAACTGCATCCACACTACTCCTATTTGCCACCATAACTAACGCATGATTCTCTGGTCAATGGGACATCACCCAGCTAACACACCCCATATCATGCATACTACTAACAATTGCAATTTCAATTAAACTAGGTTTAGTCCCATTCCACTTCTGATTTCCAGAAGTCCTTCAAGGCTCAACCATGATAACATGCCTCTTGCTAGCTACAATT…
	Pipra_mentalis_FJ231665	ATGAATCCTCAAGCTAAATTAATCTCCACAATAAGCTTATTCTTAGGAACCTCTATCACAATTTCAAGCAACCACTGAATAACAGCATGAATCGGCTTAGAAATTAACACTTTAGCTATCCTCCCCCTAATCTCTAAAAACCACCACCCACGGGCCATTGAAGCTTCTACTAAATACTTTCTAACCCAAGCAACTGCATCCACACTACTCCTATTTGCCACCATAACTAACGCATGATTCTCTGGTCAATGGGACATCACCCAGCTAACACACCCCATATCATGCATACTACTAACAATTGCAATTTCAATTAAACTAGGTTTAGTCCCATTCCACTTCTGATTTCCAGAAGTCCTTCAAGGCTCAACCATGATAACATGCCTCTTGCTAGCTACAATT…
	Pipra_mentalis_FJ176011	ATGAATCCTCAAGCTAAATTAATCTCCACAATAAGCTTATTCTTAGGAACCTCTATCACAATTTCAAGCAACCACTGAATAACAGCATGAATCGGCTTAGAAATTAACACTTTAGCTATCCTCCCCCTAATCTCTAAAAACCACCACCCACGGGCCATTGAAGCTTCTACTAAATACTTTCTAACCCAAGCAACTGCATCCACACTACTCCTATTTGCCACCATAACTAACGCATGATTCTCTGGTCAATGGGACATCACCCAGCTAACACACCCCATATCATGCATACTACTAACAATTGCAATTTCAATTAAACTAGGTTTAGTCCCATTCCACTTCTGATTTCCAGAAGTCCTTCAAGGCTCAACCATGATAACATGCCTCTTACTAGCTACAATT…
	Pipra_mentalis_FJ176009	ATGAATCCTCAAGCTAAATTAATCTCCACAATAAGCTTGTTCTTAGGAACCTCTATCACAATTTCAAGCAACCACTGAATAACAGCATGAATCGGCTTAGAAATTAACACTTTAGCTATCCTCCCCCTAATCTCTAAAAACCACCACCCACGGGCCATTGAAGCTTCTACTAAATACTTTCTAACCCAAGCAACTGCATCCACACTACTCCTATTTGCCACCATAACTAACGCATGATTCTCTGGTCAATGGGACATCACCCAGCTAACACACCCCATATCATGCATACTACTAACAATTGCAATTTCAATTAAACTAGGTTTAGTCCCATTCCACTTCTGATTTCCAGAAGTCCTTCAAGGCTCAACCATGATAACATGCCTCTTACTAGCTACAATT…
	Pipra_mentalis_GU985510	-------------CTAAATTAATCTCCACAATAAGCTTATTCTTAGGAACCTCTATCACAATTTCAAGCAACCACTGAATAACAGCATGAATCGGCTTAGAAATTAACACTTTAGCTATCCTCCCCCTAATCTCTAAAAACCACCACCCACGGGCCATTGAAGCTTCTACTAAATACTTTCTAACCCAAGCAACTGCATCCACACTACTCCTATTTGCCACCATAACTAACGCATGATTCTCTGGTCAATGGGACATCACCCAGCTAACACACCCCATATCATGCATACTACTAACAATTGCAATTTCAATTAAACTAGGTTTAGTCCCATTCCACTTCTGATTTCCAGAAGTCCTTCAAGGCTCAACCATGATAACATGCCTCTTGCTAGCTACAATT…
	Pipra_mentalis_FJ176013	ATGAACCCTCAAGCTAAATTAATCTCCACAATAAGCTTGTTCTTAGGAACCTCTATCACAATTTCAAGCAACCACTGAATAACAGCATGAATCGGCTTAGAAATTAACACTTTAGCTATCCTCCCCCTAATCTCTAAAAACCACCACCCACGGGCCATTGAAGCTTCTACTAAATACTTTCTAACCCAAGCAACTGCATCCACACTACTCCTATTTGCCACCATAACTAACGCATGATTCTCTGGTCAATGGGACATCACCCAGCTAACACACCCCATATCATGCATACTACTAACAATTGCAATTTCAATTAAACTAGGTTTAGTCCCATTCCACTTCTGATTTCCAGAAGTCCTTCAAGGCTCAACCATGATAACATGCCTCTTACTAGCTACAATT…
	Pipra_mentalis_FJ231655	ATGAATCCTCAAGCTAAATTAATCTCCACAATAAGCTTATTCTTAGGAACCTCTATCACAATTTCAAGCAACCACTGAATAACAGCATGAGTCGGCTTAGAAATTAACACTTTAGCTATCCTCCCCCTAATCTCTAAAAACCACCACCCACGGGCCATTGAAGCTTCTACTAAATACTTTCTAACCCAAGCAACTGCATCCACACTACTCCTATTTGCCACCATAACTAACGCATGATTCTCTGGTCAATGGGACATCACCCAGCTAACACACCCCATATCATGCATACTACTAACAATTGCAATTTCAATTAAACTAGGTTTAGTCCCATTCCACTTCTGATTTCCAGAAGTCCTTCAAGGCTCAACCATGATAACATGCCTCTTGCTAGCTACAATT…
	Pipra_mentalis_DQ294535	ATGAATCCTCAAGCTAAATTAATCTCCACAATAAGCTTATTCTTAGGAACCTCTATCACAATTTCAAGCAACCACTGAATAACAGCATGAATCGGCTTAGAAATTAACACTTTAGCTATCCTCCCCCTAATCTCTAAAAACCACCACCCACGGGCCATTGAAGCTTCTACTAAATACTTTCTAACCCAAGCAACTGCATCCACACTACTCCTATTTGCCACCATAACTAACGCATGATTCTCTGGTCAATGGGACATCACCCAGCTAACACACCCCATATCATGCATACTACTAACAATTGCAATTTCAATTAAACTAGGTTTAGTCCCATTCCACTTCTGATTTCCAGAAGTCCTTCAAGGCTCAACCATGATAACATGCCTCTTGCTAGCTACAATT…
	Pipra_mentalis_FJ231644	ATGAATCCTCAAGCTAAATTAATCTCCACAATAAGCTTATTCTTAGGAACCTCTATCACAATTTCAAGCAACCACTGAATAACAGCATGAATCGGCTTAGAAATTAACACTTTAGCTATCCTCCCCCTAATCTCTAAAAACCACCACCCACGGGCCATTGAAGCTTCTACTAAATACTTTCTAACCCAAGCAACTGCATCCACACTACTCCTATTTGCCACCATAACTAACGCATGATTCTCTGGTCAATGGGACATCACCCAGCTAACACACCCCATATCATGCATACTACTAACAATTGCAATTTCAATTAAACTAGGTTTAGTCCCATTCCACTTCTGATTTCCAGAAGTCCTTCAAGGCTCAACCATGATAACATGCCTCTTGCTAGCTACAATT…
	Pipra_mentalis_FJ231668	ATGAATCCTCAAGCTAAATTAATCTCCACAATAAGCTTATTCTTAGGAACCTCTATCACAATTTCAAGCAACCACTGAATAACAGCATGAATCGGCTTAGAAATTAACACTTTAGCTATCCTCCCCCTAATCTCTAAAAACCACCACCCACGGGCCATTGAAGCTTCTACTAAATACTTTCTAACCCAAGCAACTGCATCCACACTACTCCTATTTGCCACCATAACTAACGCATGATTCTCTGGTCAATGGGACATCACCCAGCTAACACACCCCATATCATGCATACTACTAACAATTGCAATTTCAATTAAACTAGGTTTAGTCCCATTCCACTTCTGATTTCCAGAAGTCCTTCAAGGCTCAACCATGATAACATGCCTCTTGCTAGCTACAATT…
	Pipra_mentalis_FJ231648	ATGAATCCTCAAGCTAAATTAATCTCCACAATAAGCTTATTCTTAGGAACCTCTATCACAATTTCAAGCAACCACTGAATAACAGCATGAATCGGCTTAGAAATTAACACTTTAGCTATCCTCCCCCTAATCTCTAAAAACCACCACCCACGGGCCATTGAAGCTTCTACTAAATACTTTCTAACCCAAGCAACTGCATCCACACTACTCCTATTTGCCACCATAACTAACGCATGATTCTCTGGTCAATGGGACATCACCCAGCTAACACACCCCATATCATGCATACTACTAACAATTGCAATTTCAATTAAACTAGGTTTAGTCCCATTCCACTTCTGATTTCCAGAAGTCCTTCAAGGCTCAACCATGATAACATGCCTCTTGCTAGCTACAATT…
	Pipra_mentalis_FJ231646	ATGAATCCTCAAGCTAAATTAATCTCCACAATAAGCTTATTCTTAGGAACCTCTATCACAATTTCAAGCAACCACTGAATAACAGCATGAATCGGCTTAGAAATTAACACTTTAGCTATCCTCCCCCTAATCTCTAAAAACCACCACCCACGGGCCATTGAAGCTTCTACTAAATACTTTCTAACCCAAGCAACTGCATCCACACTACTCCTATTTGCCACCATAACTAACGCATGATTCTCTGGTCAATGGGACATCACCCAGCTAACACACCCCATATCATGCATACTACTAACAATTGCAATTTCAATTAAACTAGGTTTAGTCCCATTCCACTTCTGATTTCCAGAAGTCCTTCAAGGCTCAACCATGATAACATGCCTCTTGCTAGCTACAATT…
	Pipra_mentalis_FJ175998	ATGAATCCTCCAGCTAAATTAATCTCCACAATAAGCTTATTCTTAGGAACCTCTATCACAATTTCAAGCAACCACTGAATAACAGCATGAATCGGCTTAGAAATTAACACTTTAGCTATCCTCCCCCTAATCTCTAAAAACCACCACCCACGGGCCATTGAAGCTTCTACTAAATACTTTCTAACCCAAGCAACTGCATCCACACTACTCCTATTTGCCACCATAACTAACGCATGATTCTCTGGTCAATGGGACATCACCCAGCTAACACACCCCATATCATGCATACTACTAACAATTGCAATTTCAATTAAACTAGGTTTAGTCCCATTCCACTTCTGATTTCCAGAAGTCCTTCAAGGCTCAACCATGATAACATGCCTCTTGCTAGCTACAATT…
	Pipra_mentalis_FJ231647	ATGAATCCTCAAGCTAAATTAATCTCCACAATAAGCTTATTCTTAGGAACCTCTATCACAATTTCAAGCAACCACTGAATAACAGCATGAATCGGCTTAGAAATTAACACTTTAGCTATCCTCCCCCTAATCTCTAAAAACCACCACCCACGGGCCATTGAAGCTTCTACTAAATACTTTCTAACCCAAGCAACTGCATCCACACTACTCCTATTTGCCACCATAACTAACGCATGATTCTCTGGTCAATGGGACATCACCCAGCTAACACACCCCATATCATGCATACTACTAACAATTGCAATTTCAATTAAACTAGGTTTAGTCCCATTCCACTTCTGATTTCCAGAAGTCCTTCAAGGCTCAACCATGATAACATGCCTCTTGCTAGCTACAATT…
	Pipra_mentalis_FJ231663	ATGAATCCTCAAGCTAAATTAATCTCCACAATAAGCTTATTCTTAGGAACCTCTATCACAATTTCAAGCAACCACTGAATAACAGCATGAATCGGCTTAGAAATTAACACTTTAGCTATCCTCCCCCTAATCTCTAAAAACCACCACCCACGGGCCATTGAAGCTTCTACTAAATACTTTCTAACCCAAGCAACTGCATCCACACTACTCCTATTTGCCACCATAACTAACGCATGATTCTCTGGTCAATGGGACATCACCCAGCTAACACACCCCATATCATGCATACTACTAACAATTGCAATTTCAATTAAACTAGGTTTAGTCCCATTCCACTTCTGATTTCCAGAAGTCCTTCAAGGCTCAACCATGATAACATGCCTCTTGCTAGCTACAATT…
	Pipra_mentalis_FJ176004	ATGAATCCTCAAGCTAAATTAATCTCCACAATAAGCTTATTCTTAGGAACCTCTATCACAATTTCAAGCAACCACTGAATAACAGCATGAATCGGCTTAGAAATTAACACTTTAGCTATCCTCCCCCTAATCTCTAAAAACCACCACCCACGGGCCATTGAAGCTTCTACTAAATACTTTCTAACCCAAGCAACTGCATCCACACTACTCCTATTTGCCACCATAACTAACGCATGATTCTCTGGTCAATGGGACATCACCCAGCTAACACACCCCATATCATGCATACTACTAACAATTGCAATTTCAATTAAACTAGGTTTAGTCCCATTCCACTTCTGATTTCCAGAAGTCCTTCAAGGCTCAACCATGATAACATGCCTCTTGCTAGCTACAATT…
	Pipra_mentalis_FJ176001	ATGAATCCTCAAGCTAAATTAATCTCCACAATAAGCTTATTCTTAGGAACCTCTATCACAATTTCAAGCAACCACTGAATAACAGCATGAATCGGCTTAGAAATTAACACTTTAGCTATCCTCCCCCTAATCTCTAAAAACCACCACCCACGGGCCATTGAAGCTTCTACTAAATACTTTCTAACCCAAGCAACTGCATCCACACTACTCCTATTTGCCACCATAACTAACGCATGATTCTCTGGTCAATGGGACATCACCCAGCTAACACACCCCATATCATGCATACTACTAACAATTGCAATTTCAATTAAACTAGGTTTAGTCCCATTCCACTTCTGATTTCCAGAAGTCCTTCAAGGCTCAACCATGATAACATGCCTCTTGCTAGCTACAATT…
	Pipra_mentalis_FJ176012	ATGAATCCTCAAGCTAAATTAATCTCCACAATAAGCTTATTCTTAGGAACCTCTATCACAATTTCAAGCAACCACTGAATAACAGCATGAATCGGCTTAGAAATTAACACTTTAGCTATCCTCCCCCTAATCTCTAAAAACCACCACCCACGGGCCATTGAAGCTTCTACTAAATACTTTCTAACCCAAGCAACTGCATCCACACTACTCCTATTTGCCACCATAACTAACGCATGATTCTCTGGTCAATGGGACATCACCCAGCTAACACACCCCATATCATGCATACTACTAACAATTGCAATTTCAATTAAACTAGGTTTAGTCCCATTCCACTTCTGATTTCCAGAAGTCCTTCAAGGCTCAACCATGATAACATGCCTCTTGCTAGCTACAATT…
	Pipra_mentalis_FJ231649	ATGAATCCTCAAGCTAAATTAATCTCCACAATAAGCTTATTCTTAGGAACCTCTATCACAATTTCAAGCAACCACTGAATAACAGCATGAATCGGCTTAGAAATTAACACTTTAGCTATCCTCCCCCTAATCTCTAAAAACCACCACCCACGGGCCATTGAAGCTTCTACTAAATACTTTCTAACCCAAGCAACTGCATCCACACTACTCCTATTTGCCACCATAACTAACGCATGATTCTCTGGTCAATGGGACATCACCCAGCTAACACACCCCATATCATGCATACTACTAACAATTGCAATTTCAATTAAACTAGGTTTAGTCCCATTCCACTTCTGATTTCCAGAAGTCCTTCAAGGCTCAACCATGATAACATGCCTCTTGCTAGCTACAATT…
	Pipra_mentalis_FJ231645	ATGAATCCTCAAGCTAAATTAATCTCCACAATAAGCTTATTCTTAGGAACCTCTATCACAATTTCAAGCAACCACTGAATAACAGCATGAATCGGCTTAGAAATTAACACTTTAGCTATCCTCCCCCTAATCTCTAAAAACCACCACCCACGGGCCATTGAAGCTTCTACTAAATACTTTCTAACCCAAGCAACTGCATCCACACTACTCCTATTTGCCACCATAACTAACGCATGATTCTCTGGTCAATGGGACATCACCCAGCTAACACACCCCATATCATGCATACTACTAACAATTGCAATTTCAATTAAACTAGGTTTAGTCCCATTCCACTTCTGATTTCCAGAAGTCCTTCAAGGCTCAACCATGATAACATGCCTCTTGCTAGCTACAATT…
	Pipra_mentalis_FJ175992	ATGAATCCTCAAGCTAAATTAATCTCCACAATAAGCTTATTCTTAGGAACCTCTATCACAATTTCAAGCAACCACTGAATAACAGCATGAATCGGCTTAGAAATTAACACTTTAGCTATCCTCCCCCTAATCTCTAAAAACCACCACCCACGGGCCATTGAAGCTTCTACTAAATACTTTCTAACCCAAGCAACTGCATCCACACTACTCCTATTTGCCACCATAACTAACGCATGATTCTCTGGTCAATGGGACATCACCCAGCTAACACACCCCATATCATGCATACTACTAACAATTGCAATTTCAATTAAACTAGGTTTAGTCCCATTCCACTTCTGATTTCCAGAAGTCCTTCAAGGCTCAACCATGATAACATGCCTCTTGCTAGCTACAATT…
	Pipra_mentalis_FJ231656	ATGAATCCTCAAGCTAAATTAATCTCCACAATAAGCTTATTCTTAGGAACCTCTATCACAATTTCAAGCAACCACTGAATAACAGCATGAATCGGCTTAGAAATTAACACTTTAGCTATCCTCCCCCTAATCTCTAAAAACCACCACCCACGGGCCATTGAAGCTTCTACTAAATACTTTCTAACCCAAGCAACTGCATCCACACTACTCCTATTTGCCACCATAACTAACGCATGATTCTCTGGTCAATGGGACATCACCCAGCTAACACACCCCATATCATGCATACTACTAACAATTGCAATTTCAATTAAACTAGGTTTAGTCCCATTCCACTTCTGATTTCCAGAAGTCCTTCAAGGCTCAACCATGATAACATGCCTCTTGCTAGCTACAATT…
	Pipra_mentalis_FJ231664	ATGAATCCTCAAGCTAAATTAATCTCCACAATAAGCTTATTCTTAGGAACCTCTATCACAATTTCAAGCAACCACTGAATAACAGCATGAATCGGCTTAGAAATTAACACTTTAGCTATCCTCCCCCTAATCTCTAAAAACCACCACCCACGGGCCATTGAAGCTTCTACTAAATACTTTCTAACCCAAGCAACTGCATCCACACTACTCCTATTTGCCACCATAACTAACGCATGATTCTCTGGTCAATGGGACATCACCCAGCTAACACACCCCATATCATGCATACTACTAACAATTGCAATTTCAATTAAACTAGGTTTAGTCCCATTCCACTTCTGATTTCCAGAAGTCCTTCAAGGCTCAACCATGATAACATGCCTCTTGCTAGCTACAATT…
	Pipra_mentalis_FJ231669	ATGAATCCTCAAGCTAAATTAATCTCCACAATAAGCTTATTCTTAGGAACCTCTATCACAATTTCAAGCAACCACTGAATAACAGCATGAATCGGCTTAGAAATTAACACTTTAGCTATCCTCCCCCTAATCTCTAAAAACCACCACCCACGGGCCATTGAAGCTTCTACTAAATACTTTCTAACCCAAGCAACTGCATCCACACTACTCCTATTTGCCACCATAACTAACGCATGATTCTCTGGTCAATGGGACATCACCCAGCTAACACACCCCATATCATGCATACTACTAACAATTGCAATTTCAATTAAACTAGGTTTAGTCCCATTCCACTTCTGATTTCCAGAAGTCCTTCAAGGCTCAACCATGATAACATGCCTCTTGCTAGCTACAATT…
	Pipra_mentalis_FJ231667	ATGAATCCTCAAGCTAAATTAATCTCCACAATAAGCTTATTCTTAGGAACCTCTATCACAATTTCAAGCAACCACTGAATAACAGCATGAATCGGCTTAGAAATTAACACTTTAGCTATCCTCCCCCTAATCTCTAAAAACCACCACCCACGGGCCATTGAAGCTTCTACTAAATACTTTCTAACCCAAGCAACTGCATCCACACTACTCCTATTTGCCACCATAACTAACGCATGATTCTCTGGTCAATGGGACATCACCCAGCTAACACACCCCATATCATGCATACTACTAACAATTGCAATTTCAATTAAACTAGGTTTAGTCCCATTCCACTTCTGATTTCCAGAAGTCCTTCAAGGCTCAACCATGATAACATGCCTCTTGTTAGCTACAATT…
	Pipra_mentalis_FJ175993	ATGAATCCTCAAGCTAAATTAATCTCCACAATAAGCTTATTCTTAGGAACCTCTATCACAATTTCAAGCAACCACTGAATAACAGCATGAATCGGCTTAGAAATTAACACTTTAGCTATCCTCCCCCTAATCTCTAAAAACCACCACCCACGGGCCATTGAAGCTTCTACTAAATACTTTCTAACCCAAGCAACTGCATCCACACTACTCCTATTTGCCACCATAACTAACGCATGATTCTCTGGTCAATGGGACATCACCCAGCTAACACACCCCATATCATGCATACTACTAACAATTGCAATTTCAATTAAACTAGGTTTAGTCCCATTCCACTTCTGATTTCCAGAAGTCCTTCAAGGCTCAACCATGATAACATGCCTCTTGCTAGCTACAATT…
	Pipra_mentalis_FJ176002	ATGAATCCTCAAGCTAAATTAATCTCCACAATAAGCTTATTCTTAGGAACCTCTATCACAATTTCAAGCAACCACTGAATAACAGCATGAATCGGCTTAGAAATTAACACTTTAGCTATCCTCCCCCTAATCTCTAAAAACCACCACCCACGGGCCATTGAAGCTTCTACTAAATACTTTCTAACCCAAGCAACTGCATCCACACTACTCCTATTTGCCACCATAACTAACGCATGATTCTCTGGTCAATGGGACATCACCCAGCTAACACACCCCATATCATGCATACTACTAACAATTGCAATTTCAATTAAACTAGGTTTAGTCCCATTCCACTTCTGATTTCCAGAAGTCCTTCAAGGCTCAACCATGATAACATGCCTCTTGCTAGCTACAATT…
	Dixiphia_pipra_EF501952	ATGAATCCTCAAGCTAAATTAATCTCTACAACAAGCTTACTCTTGGGAACCTCCATCACAATTTCAAGCAACCACTGAATAACAGCATGAATTGGCTTARAGATTAACACTTTAGCTATCCTTCCCTTAATCTCTAAAACCCACCATCCACGAGCCATTGAAGCTTCTACTAAATACTTTCTGACCCAAGCAACCGCATCCACACTACTCCTATTTGCTAGCATGATCAACGCATGATTTTCTGGTCAATGAGACATCACCCAACTAACCCACCCTATATCATGCATACTATCAACAGTTGCAATTTCAATCAAACTAGGCTTAGTCCCATTCCATTTCTGATTTCCAGAAGTCCTTCAAGGCTCAACCATAACAACATGCCTCCTACTAGCTACAATC…
;
end;
