# Supplementary material for: A latitudinal phylogeographic diversity gradient in birds
Source: PLoS Biol. 2017 Apr 13;15(4):e2001073. doi: 10.1371/journal.pbio.2001073 (PMC5390966; doi:10.1371/journal.pbio.2001073)
Supplement: S1 Data — (ZIP) [file pbio.2001073.s015.zip › S1_Data/Certhia-americana.nex]

#NEXUS
begin data;
	dimensions ntax=381 nchar=1041;
	format datatype=dna missing=? ;
	matrix
	GU376958	ATGAACCCCCAAGCAAAACTGATCTTCGCCCTTAGCCTAACTCTAGGCACAACCCTCACAATCTCAAGTAACCATTGAATTATAGCCTGAACCGGGCTTGAAATCAATACCCTAGCCATCCTCCCACTAATCTCAAAATCTCACCACCCCCGCGCCATTGAAGCTGCAACCAAGTACTTCTTAGTTCAAGCAGCTGCCTCCGCCTTAGTCCTGTTTTCAAGCATAACCAATGCCTGACACACTGGCCAATGGGATATCACCCAGCTATCACACCCAACTTCATGCCTAATCTTAACTGTAGCTCTTGCAATAAAACTAGGCCTAGTGCCATTCCACTTCTGATTCCCAGAAGTCCTCCAAGGCTCTTCCCTAATTGTAGGTCTTCTCCTATCCACTCTC…
	GU376959	ATGAACCCCCAAGCAAAACTGATCTTCGCCCTTAGCCTAACTCTAGGCACAACCCTCACAATCTCAAGCAACCATTGAATTATAGCCTGAACCGGGCTTGAAATCAATACCCTAGCCATCCTCCCACTAATCTCAAAATCTCACCACCCCCGCGCCATTGAAGCTGCAACCAAGTACTTCTTAGTTCAAGCAGCTGCCTCCGCCTTAGTCCTGTTTTCAAGCATAACCAATGCCTGACACACTGGCCAATGGGATATCACCCAGCTATCACACCCAACTTCATGCCTAATCTTAACTGTAGCTCTTGCAATAAAACTAGGCCTAGTGCCATTCCACTTCTGATTCCCAGAAGTCCTCCAAGGCTCTTCCCTAATTGTAGGTCTTCTCCTATCCACTCTC…
	GU376960	ATGAACCCCCAAGCAAAACTGATCTTCGCCCTTAGCCTAACTCTAGGCACAACCCTCACAATCTCCAGTACCCATTGAATTATAGCCTGAACCGGGCTTGAAATCAATACCCTAGCCATCCTCCCACTAATCTCAAAATCTCACCACCCCCGCGCCATTGAAGCTGCAACCAAGTACTTCTTAGTTCAAGCAGCTGCCTCCGCCTTAGTCCTGTTTTCAAGCATAACCAATGCCTGACACACTGGCCAATGGGATATCACCCAACTATCACACCCAACTTCATGCCTAATCTTAACTGTAGCTCTTGCAATAAAACTAGGCCTAGTGCCATTCCACTTCTGATTCCCAGAAGTCCTCCAAGGCTCTTCCCTAATTGTGGGTCTTCTCCTATCCACTCTC…
	GU376961	ATGAACCCCCAAGGAAAACTGATCTTCGCCCTTAGCCTAACTCTAGGCACAACCCTCACAATCTCAAGCAACCATTGAATTATAGCCTGAACCGGGCTTGAAATCAATACCCTAGCCATCCTCCCACTAATCTCAAAATCTCACCACCCCCGCGCCATTGAAGCTGCAACCAAGTACTTCTTAGTTCAAGCAGCTGCCTCCGCCTTAGTCCTGTTTTCAAGCATAACCAATGCCTGACACACTGGCCAATGGGATATCACCCAGCTATCACACCCAACTTCATGCCTAATCTTAACTGTAGCTCTTGCAATAAAACTAGGCCTAGTGCCATTCCACTTCTGATTCCCAGAAGTCCTCCAAGGCTCTTCCCTAATTGTAGGTCTTCTCCTATCCACTCTC…
	GU376962	ATGAACCCCCAAGGAAAACTGATCTTCGCCCTTAGCCTAACTCTAGGCACAACCCTCACAATCTCAAGTAACCATTGAATTATAGCCTGAACCGGGCTTGAAATCAATACCCTAGCCATCCTCCCACTAATCTCAAAATCTCACCACCCCCGCGCCATTGAAGCTGCAACCAAGTACTTCTTAGTTCAAGCAGCTGCCTCCGCCTTAGTCCTGTTTTCAAGCATAACCAATGCCTGACACACTGGCCAATGGGATATCACCCAGCTATCACACCCAACTTCATGCCTAATCTTAACTGTAGCTCTTGCAATAAAACTAGGCCTAGTGCCATTCCACTTCTGATTCCCAGAAGTCCTCCAAGGCTCTTCCCTAATTGTAGGTCTTCTCCTATCCACTCTC…
	GU376963	ATGAACCCCCAAGCAAAATTGATCTTCGTCCTTAGCCTAACTCTAGGCACAACCCTCACAATCTCAAGTAACCAATGAATTATAGCCTGAACCGGGCTTGAAATCAATACCCTAGCCATCCTCCCACTAATCTCAAAATCTCACCACCCCCGCGCCATTGAAGCTGCAACCAAGTACTTCTTAGTTCAAGCAGCTGCCTCCGCCTTAGTCCTGTTTTCAAGCATAACCAATGCCTGACACACTGGCCAATGGGATATCACCCAGCTATCACACCCAACTTCATGCCTAATCTTAACTGTAGCTCTTGCAATAAAACTAGGCCTAGTGCCATTCCACTTCTGATTCCCAGAAGTCCTCCAAGGCTCTTCCCTAATTGTAGGTCTTCTCCTATCCACTCTC…
	GU376964	ATGAACCCCCAAGCAAAACTGATCTTCGCCCTTAGCCTAACTCTAGGCACAACCCTCACAATCTCAAGTAACCATTGAATTATAGCCTGAACCGGGCTTGAAATCAATACCCTAGCCATCCTCCCACTAATCTCAAAATCTCACCACCCCCGCGCCATTGAAGCTGCAACCAAGTACTTCTTAGTTCAAGCAGCTGCCTCCGCCTTAGTCCTGTTTTCAAGCATAACCAATGCCTGACACACTGGCCAATGGGATATCACCCAGCTATCACACCCAACTTCATGCCTAATCTTAACTGTAGCTCTTGCAATAAAACTAGGCCTAGTGCCATTCCACTTCTGATTCCCAGAAGTCCTCCAAGGCTCTTCCCTAATTGTAGGTCTTCTCCTATCCACTCTC…
	GU376965	ATGAACCCCCAAGCAAAACTGATCTTCGCCCTTAGCCTAACTCTAGGCACAACCCTCACAATCTCAAGTAACCATGGAATTATAGCCTGAACCGGGCTTGAAATCAATACCCTAGCCATCCTCCCACTAATCTCAAAATCTCACCACCCCCGCGCCATTGAAGCTGCAACCAAGTACTTCTTAGTTCAAGCAGCTGCCTCCGCCTTAGTCCTGTTTTCAAGCATAACCAATGCCTGACACACTGGCCAATGGGATATCACCCAGCTATCACACCCAACTTCATGCCTAATCTTAACTGTAGCTCTTGCAATAAAACTAGGCCTAGTGCCATTCCACTTCTGATTCCCAGAAGTCCTCCAAGGCTCTTCCCTAATTGTAGGTCTTCTCCTATCCACTCTC…
	GU376966	ATGAACCCCCAAGCAAAACTGATCTTCGCCCTTAGCCTAACTCTAGGCACAACCCTCACAATCTCAAGTAACCATTGAATTATAGCCTGAACCGGGCTTGAAATCAATACCCTAGCCATCCTCCCACTAATCTCAAAATCTCACCACCCCCGCGCCATTGAAGCTGCAACCAAGTACTTCTTAGTTCAAGCAGCTGCCTCCGCCTTAGTCCTGTTTTCAAGCATAACCAATGCCTGACACACTGGCCAATGGGATATCACCCAGCTATCACACCCAACTTCATGCCTAATCTTAACTGTAGCTCTTGCAATAAAACTAGGCCTAGTGCCATTCCACTTCTGATTCCCAGAAGTCCTCCAAGGCTCTTCCCTAATTGTAGGTCTTCTCCTATCCACTCTC…
	GU376967	ATGAACCCCCAAGCAAAACTGATCTTCGCCCTTAGCCTAACTCTAGGCACAACCCTCACAATCTCAAGTAACCATTGAATTATAGCCTGAACCGGGCTTGAAATCAATACCCTAGCCATCCTCCCACTAATCTCAAAATCTCACCACCCCCGCGCCATTGAAGCTGCAACCAAGTACTTCTTAGTTCAAGCAGCTGCCTCCGCCTTAGTCCTGTTTTCAAGCATAACCAATGCCTGACACACTGGCCAATGGGATATCACCCAGCTATCACACCCAACTTCATGCCTAATCTTAACTGTAGCTCTTGCAATAAAACTAGGCCTAGTGCCATTCCACTTCTGATTCCCAGAAGTCCTCCAAGGCTCTTCCCTAATTGTAGGTCTTCTCCTATCCACTCTC…
	GU376968	ATGAACCCCCAAGCAAAACTGATCTTCGCCCTTAGCCTAACTCTAGGCACAACCCTCACAAGCTCAAGTAACCATTGAATTATAGCCTGAACCGGGCTTGAAATCAATACCCTAGCCATCCTCCCACTAATCTCAAAATCTCACCACCCCCGCGCCATTGAAGCTGCAACCAAGTACTTCTTAGTTCAAGCAGCTGCCTCCGCCTTAGTCCTGTTTTCAAGCATAACCAATGCCTGACACACTGGCCAATGGGATATCACCCAGCTATCACACCCAACTTCATGCCTAATCTTAACTGTAGCTCTTGCAATAAAACTAGGCCTAGTGCCATTCCACTTCTGATTCCCAGAAGTCCTCCAAGGCTCTTCCCTAATTGTAGGTCTTCTCCTATCCACTCTC…
	GU376969	ATGAACCCCCAAGCAAAACTGATCTTCGCCCTTAGCCTAACTCTAGGCACAACCCTCACAATCTCAAGTAACCATTGAATTATAGCCTGAACCGGGCTTGAAATCAATACCCTAGCCATCCTCCCACTAATCTCAAAATCTCACCACCCCCGCGCCATTGAAGCTGCAACCAAGTACTTCTTAGTTCAAGCAGCTGCCTCCGCCTTAGTCCTGTTTTCAAGCATAACCAATGCCTGACACACTGGCCAATGGGATATCACCCAGCTATCACACCCAACTTCATGCCTAATCTTAACTGTAGCTCTTGCAATAAAACTAGGCCTAGTGCCATTCCACTTCTGATTCCCAGAAGTCCTCCAAGGCTCTTCCCTAATTGTAGGTCTTCTCCTATCCACTCTC…
	GU376970	ATGAACCCCCAAGCAAAACTGATCTTCGCCCTTAGCCTAACTCTAGGCACAACCCTCACAATCTCAAGTAACCATTGAATTATAGCCTGAACCGGGCTTGAAATCAATACCCTAGCCATCCTCCCACTAATCTCAAAATCTCACCACCCCCGCGCCATTGAAGCTGCAACCAAGTACTTCTTAGTTCAAGCAGCTGCCTCCGCCTTAGTCCTGTTTTCAAGCATAACCAATGCCTGACACACTGGCCAATGGGATATCACCCAGCTATCACACCCAACTTCATGCCTAATCTTAACTGTAGCTCTTGCAATAAAACTAGGCCTAGTGCCATTCCACTTCTGATTCCCAGAAGTCCTCCAAGGCTCTTCCCTAATTGTAGGTCTTCTCCTATCCACTCTC…
	GU376971	ATGAACCCCCAAGCAAAACTGATCTTCGCCCTTAGCCTAACTCTAGGCACAACCCTCACAATCTCAAGTAACCATTGAATTATAGCCTGAACCGGGCTTGAAATCAATACCCTAGCCATCCTCCCACTAATCTCAAAATCTCACCACCCCCGCGCCATTGAAGCTGCAACCAAGTACTTCTTAGTTCAAGCAGCTGCCTCCGCCTTAGTCCTGTTTTCAAGCATAACCAATGCCTGACACACTGGCCAATGGGATATCACCCAGCTATCACACCCAACTTCATGCCTAATCTTAACTGTAGCTCTTGCAATAAAACTAGGCCTAGTGCCATTCCACTTCTGATTCCCAGAAGTCCTCCAAGGCTCTTCCCTAATTGTAGGTCTTCTCCTATCCACTCTC…
	GU376972	ATGAACCCCCAAGCAAAACTGATCTTCGCCCTTAGCCTAACTCTAGGCACAACCCTCACAATCTCAAGTAACCATTGAATTATAGCCTGAACCGGGCTTGAAATCAATACCCTAGCCATCCTCCCACTAATCTCAAAATCTCACCACCCCCGCGCCATTGAAGCTGCAACCAAGTACTTCTTAGTTCAAGCAGCTGCCTCCGCCTTAGTCCTGTTTTCAAGCATAACCAATGCCTGACACACTGGCCAATGGGATATCACCCAGCTATCACACCCAACTTCATGCCTAATCTTAACTGTAGCTCTTGCAATAAAACTAGGCCTAGTGCCATTCCACTTCTGATTCCCAGAAGTCCTCCAAGGCTCTTCCCTAATTGTAGGTCTTCTCCTATCCACTCTC…
	GU376973	ATGAACCCCCAAGCTAAACTGATCTTCGCCCTTAGCCTAACTCTAGGCACAACCCTCACAATCTCAAGTAACCATTGAATTATAGCCTGAACCGGGCTTGAAATCAATACCCTAGCCATCCTCCCACTAATCTCAAAATCTCACCACCCCCGCGCCATTGAAGCTGCAACCAAGTACTTCTTAGTTCAAGCAGCTGCCTCCGCCTTAGTCCTGTTTTCAAGCATAACCAATGCCTGACACACTGGCCAATGGGATATCACCCAGCTATCACACCCAACTTCATGCCTAATCTTAACTGTAGCTCTTGCAATAAAACTAGGCCTAGTGCCATTCCACTTCTGATTCCCAGAAGTCCTCCAAGGCTCTTCCCTAATTGTAGGTCTTCTCCTATCCACTCTC…
	GU376974	ATGAACCCCCAAGCAAAACTGATCTTCGCCCTTAGCCTAACTCTAGGCACAACCCTCACAATCTCAAGTAACCATTGAATTATAGCCTGAACCGGGCTTGAAATCAATACCCTAGCCATCCTCCCACTAATCTCAAAATCTCACCACCCCCGCGCCATTGAAGCTGCAACCAAGTACTTCTTAGTTCAAGCAGCTGCCTCCGCCTTAGTCCTGTTTTCAAGCATAACCAATGCCTGACACACTGGCCAATGGGATATCACCCAGCTATCACACCCAACTTCATGCCTAATCTTAACTGTAGCTCTTGCAATAAAACTAGGCCTAGTGCCATTCCACTTCTGATTCCCAGAAGTCCTCCAAGGCTCTTCCCTAATTGTAGGTCTTCTCCTATCCACTCTC…
	GU376975	ATGAACCCCCAAGCAAAACTGATCTTCGCCCTTAGCCTAACTCTAGGCACAACCCTCACAATCTCAAGCAACCATTGAATTATAGCCTGAACCGGGCTTGAAATCAATACCCTAGCCATCCTCCCACTAATCTCAAAATCTCACCACCCTCGCGCCATTGAAGCTGCAACCAAGTACTTCTTAGTTCAAGCAGCTGCCTCCGCCTTAGTCCTGTTTTCAAGCATAACCAATGCCTGACACACTGGCCAATGGGATATCACCCAGCTATCACACCCAACTTCATGCCTAATCTTAACTGTAGCTCTTGCAATAAAACTAGGCCTAGTGCCATTCCACTTCTGATTCCCAGAAGTCCTCCAAGGTTCTTCCCTAATTGTAGGTCTTCTCCTATCCACTCTC…
	GU376976	ATGAACCCCCAAGCAAAACTGATCTTCGCCCTTAGCCTAACTCTAGGCACAACCCTCACAATCTCAAGCAACCATTGAATTATAGCCTGAACCGGGCTTGAAATCAATACCCTAGCCATCCTCCCACTAATCTCAAAATCTCACCACCCTCGCGCCATTGAAGCTGCAACCAAGTACTTCTTAGTTCAAGCAGCTGCCTCCGCCTTAGTCCTGTTTTCAAGCATAACCAATGCCTGACACACTGGCCAATGGGATATCACCCAGCTATCACACCCAACTTCATGCCTAATCTTAACTGTAGCTCTTGCAATAAAACTAGGCCTAGTGCCATTCCACTTCTGATTCCCAGAAGTCCTCCAAGGTTCTTCCCTAATTGTAGGTCTTCTCCTATCCACTCTC…
	GU376977	ATGAACCCCCAAGCAAAACTGATCTTCGCCCTTAGCCTAACTCTAGGCACAACCCTCACAATCTCAAGCAACCATTGAATTATAGCCTGAACCGGGCTTGAAATCAATACCCTAGCCATCCTCCCACTAATCTCAAAATCTCACCACCCTCGCGCCATTGAAGCTGCAACCAAGTACTTCTTAGTTCAAGCAGCTGCCTCCGCCTTAGTCCTGTTTTCAAGCATAACCAATGCCTGACACACTGGCCAATGGGATATCACCCAGCTATCACACCCAACTTCATGCCTAATCTTAACTGTAGCTCTTGCAATAAAACTAGGCCTAGTGCCATTCCACTTCTGATTCCCAGAAGTCCTCCAAGGTTCTTCCCTAATTGTAGGTCTTCTCCTATCCACTCTC…
	GU376978	ATGAACCCCCAAGCAAAACTGATCTTCGCCCTTAGCCTAACTCTAGGCACAACCCTCACAATCTCAAGCAACCATTGAATTATAGCCTGAACCGGGCTTGAAATCAATACCCTAGCCATCCTCCCACTAATCTCAAAATCTCACCACCCTCGCGCCATTGAAGCTGCAACCAAGTACTTCTTAGTTCAAGCAGCTGCCTCCGCCTTAGTCCTGTTTTCAAGCATAACCAATGCCTGACACACTGGCCAATGGGATATCACCCAGCTATCACACCCAACTTCATGCCTAATCTTAACTGTAGCTCTTGCAATAAAACTAGGCCTAGTGCCATTCCACTTCTGATTCCCAGAAGTCCTCCAAGGTTCTTCCCTAATTGTAGGTCTTCTCCTATCCACTCTC…
	GU376979	ATGAACCCCCAAGCAAAACTGATCTTCGCCCTTAGCCTAACTCTAGGCACAACCCTCACAATCTCAAGCAACCATTGAATTATAGCCTGAACCGGGCTTGAAATCAATACCCTAGCCATCCTCCCGCTAATCTCAAAATCTCACCACCCTCGCGCCATTGAAGCTGCAACCAAGTACTTCTTAGTTCAAGCAGCTGCCTCCGCCTTAGTCCTGTTTTCAAGCATAACCAATGCCTGACACACTGGCCAATGGGATATCACCCAGCTATCACACCCAACTTCATGCCTAATCTTAACTGTAGCTCTTGCAATAAAACTAGGCCTAGTGCCATTCCACTTCTGATTCCCAGAAGTCCTCCAAGGTTCTTCCCTAATTGTAGGTCTTCTCCTATCCACTCTC…
	GU376980	ATGAACCCCCAAGCAAAACTGATCTTCGCCCTTAGCCTAACTCTAGGCACAACCCTCACAATCTCAAGCAACCATTGAATTATAGCCTGAACCGGGCTTGAAATCAATACCCTAGCCATCCTCCCACTAATCTCAAAATCTCACCACCCTCGCGCCATTGAAGCTGCAACCAAGTACTTCTTAGTTCAAGCAGCTGCCTCCGCCTTAGTCCTGTTTTCAAGCATAACCAATGCCTGACACACTGGCCAATGGGATATCACCCAACTATCACACCCAACTTCATGCCTAATCTTAACTGTAGCTCTTGCAATAAAACTAGGCCTAGTGCCATTCCACTTCTGATTCCCAGAAGTCCTCCAAGGTTCTTCCCTAATTGTAGGTCTTCTCCTATCCACTCTC…
	GU376981	ATGAACCCCCAAGCAAAACTGATCTTCGCCCTTAGCCTAACTCTAGGCACAACCCTCACAATCTCAAGCAACCATTGAATTATAGCCTGAACCGGGCTTGAAATCAATACCCTAGCCATCCTCCCACTAATCTCAAAATCTCACCACCCTCGCGCCATTGAAGCTGCAACCAAGTACTTCTTAGTTCAAGCAGCTGCCTCCGCCTTAGTCCTGTTTTCAAGCATAACCAATGCCTGACACACTGGCCAATGGGATATCACCCAGCTATCACACCCAACTTCATGCCTAATCTTAACTGTAGCTCTTGCAATAAAACTAGGCCTAGTGCCATTCCACTTCTGATTCCCAGAAGTCCTCCAAGGTTCTTCCCTAATTGTAGGTCTTCTCCTATCCACTCTC…
	GU376982	ATGAACCCCCAAGCAAAACTGATCTTCGCCCTTAGCCTAACTCTAGGCACAACCCTCACAATCTCAAGCAACCATTGAATTATAGCCTGAACCGGGCTTGAAATCAATACCCTAGCCATCCTCCCGCTAATCTCAAAATCTCACCACCCTCGCGCCATTGAAGCTGCAACCAAGTACTTCTTAGTTCAAGCAGCTGCCTCCGCCTTAGTCCTGTTTTCAAGCATAACCAATGCCTGACACACTGGCCAATGGGATATCACCCAGCTATCACACCCAACTTCATGCCTAATCTTAACTGTAGCTCTTGCAATAAAACTAGGCCTAGTGCCATTCCACTTCTGATTCCCAGAAGTCCTCCAAGGTTCTTCCCTAATTGTAGGTCTTCTCCTATCCACTCTC…
	GU376983	ATGAACCCCCAAGCAAAACTGATCTTCGCCCTTAGCCTAACTCTAGGCACAACCCTCACAATCTCAAGCAACCATTGAATTATAGCCTGAACCGGGCTTGAAATCAATACCCTAGCCATCCTCCCACTAATCTCAAAATCTCACCACCCTCGCGCCATTGAAGCTGCAACCAAGTACTTCTTAGTTCAAGCAGCTGCCTCCGCCTTAGTCCTGTTTTCAAGCATAACCAATGCCTGACACACTGGCCAATGGGATATCACCCAGCTATCACACCCAACTTCATGCCTAATCTTAACTGTAGCTCTTGCAATAAAACTAGGCCTAGTGCCATTCCACTTCTGATTCCCAGAAGTCCTCCAAGGTTCTTCCCTAATTGTAGGTCTTCTCCTATCCACTCTC…
	GU376984	ATGAACCCCCAAGCAAAACTGATCTTCACCCTTAGCCTAACTCTAGGCACAACCCTCACAATCTCAAGCAACCATTGAATTATAGCCTGAACCGGGCTTGAAATCAATACCCTAGCCATCCTCCCGCTAATCTCAAAATCTCACCACCCTCGCGCCATTGAAGCTGCAACCAAGTACTTCTTAGTTCAAGCAGCTGCCTCCGCCTTACTCCTGTTTTCAAGCATAACCAATGCCTGACACACTGGCCAATGGGATATCACCCAGCTATCACACCCAACTTCATGCCTAATCTTAACTGTAGCTCTTGCAATAAAACTAGGCCTAGTGCCATTCCACTTCTGATTCCCAGAAGTCCTCCAAGGTTCTTCCCTAATTGTAGGTCTTCTCCTATCCACTCTC…
	GU376985	ATGAACCCCCAAGCAAAACTGATCTTCGCCCTTAGCCTAACTCTAGGCACAACCCTCACAATCTCAAGCAACCATTGAATTATAGCCTGAACCGGGCTTGAAATCAATACCCTAGCCATCCTCCCACTAATCTCAAAATCTCACCACCCTCGCGCCATTGAAGCTGCAACCAAGTACTTCTTAGTTCAAGCAGCTGCCTCCGCCTTAGTCCTGTTTTCAAGCATAACCAATGCCTGACACACTGGCCAATGGGATATCACCCAGCTATCACACCCAACTTCATGCCTAATCTTAACTGTAGCTCTTGCAATAAAACTAGGCCTAGTGCCATTCCACTTCTGATTCCCAGAAGTCCTCCAAGGTTCTTCCCTAATTGTAGGTCTTCTCCTATCCACTCTC…
	GU376986	ATGAACCCCCAAGCAAAACTGATCTTCGCCCTTAGCCTAACTCTAGGCACAACCCTCACAATCTCAAGCAACCATTGAATTATAGCCTGAACCGGGCTTGAAATCAATACCCTAGCCATCCTCCCACTAATCTCAAAATCTCACCACCCTCGCGCCATTGAAGCTGCAACCAAGTACTTCTTAGTTCAAGCAGCTGCCTCCGCCTTAGTCCTGTTTTCAAGCATAACCAATGCCTGACACACTGGCCAATGGGATATCACCCAGCTATCACACCCAACTTCATGCCTAATCTTAACTGTAGCTCTTGCAATAAAACTAGGCCTAGTGCCATTCCACTTCTGATTCCCAGAAGTCCTCCAAGGTTCTTCCCTAATTGTAGGTCTTCTCCTATCCACTCTC…
	GU376987	ATGAACCCCCAAGCAAAACTGATCTTCGCCCTTAGCCTAACTCTAGGCACAACCCTCACAATCTCAAGCAACCATTGAATTATGGCCTGAACCGGGCTTGAAATCAATACCCTAGCCATCCTCCCACTAATCTCAAAATCTCACCACCCTCGCGCCATTGAAGCTGCAACCAAGTACTTCTTAGTTCAAGCAGCCGCCTCCGCCTTAGTCCTGTTTTCAAGCATAACTAATGCCTGACACACTGGCCAATGGGATATCACCCAGCTATCACACCCAACTTCATGCCTAATCTTAACTGTAGCTCTTGCAATAAAACTAGGCCTAGTGCCATTCCACTTCTGATTCCCAGAAGTCCTCCAAGGCTCTTCCCTAATTGTAGGTCTTCTCCTATCCACTCTC…
	GU376988	ATGAACCCCCAAGCAAAACTGATCTTCGCCCTTAGCCTAACTCTAGGCACAACCCTCACAATCTCAAGCAACCATTGAATTATGGCCTGAACCGGGCTTGAAATCAATACCCTAGCCATCCTCCCACTAATCTCAAAATCTCACCACCCTCGCGCCATTGAAGCTGCAACCAAGTACTTCTTAGTTCAAGCAGCCGCCTCCGCCTTAGTCCTGTTTTCAAGCATAACTAATGCCTGACACACTGGCCAATGGGATATCACCCAGCTATCACACCCAACTTCATGCCTAATCTTAACTGTAGCTCTTGCAATAAAACTAGGCCTAGTGCCATTCCACTTCTGATTCCCAGAAGTCCTCCAAGGCTCTTCCCTAATTGTAGGTCTTCTCCTATCCACTCTC…
	GU376989	ATGAACCCCCAAGCAAAACTGATCTTCGCCCTTAGCCTAACTCTAGGCACAACCCTCACAATCTCAAGCAACCATTGAATTATGGCCTGAACCGGGCTTGAAATCAATACCCTAGCCATCCTCCCACTAATCTCAAAATCTCACCACCCTCGCGCCATTGAAGCTGCAACCAAGTACTTCTTAGTTCAAGCAGCCGCCTCCGCCTTAGTCCTGTTTTCAAGCATAACTAATGCCTGACACACTGGCCAATGGGATATCACCCAGCTATCACACCCAACTTCATGCCTAATCTTAACTGTAGCTCTTGCAATAAAACTAGGCCTAGTGCCATTCCACTTCTGATTCCCAGAAGTCCTCCAAGGCTCTTCCCTAATTGTAGGTCTTCTCCTATCCACTCTC…
	GU376990	ATGAACCCCCAAGCAAAACTGATCTTCGCCCTTAGCCTAACTCTAGGCACAACCCTCACAATCTCAAGTAACCATTGAATTATGGCCTGAACCGGGTTTGAAATCAATACCCTAGCCATCCTCCCACTAATCTCAAAATCTCACCACCCTCGCGCCATTGAAGCTGCAACCAAGTACTTCTTAGTTCAAGCAGCCGCCTCCGCCTTAGTCCTGTTTTCAAGCATAACTAATGCCTGACACACTGGCCAATGGGATATCACCCAGCTATCACACCCAACTTCATGCCTAATCTTAACTGTAGCTCTTGCAATAAAACTAGGCCTAGTGCCATTCCACTTCTGATTCCCAGAAGTCCTCCAAGGCTCTTCCCTAATTGTAGGTCTTCTCCTATCCACTCTC…
	GU376991	ATGAACCCCCAAGCAAAACTTATCTTCGCCCTTAGCCTAACTCTAGGCACAACCCTCACAATTTCAAGCAACCATTGGATTATAGCCTGAACCGGGCTTGAATTCAATACCCTAGCCATCCTCCAACTAATCTCAAAATCTCACCACCCTCGCGCCATTGAAGTTGCAACCAAGTACTTCTTAGTTCAAGCAGCTGCCTCCGCCTTAGTCCTGTTTTCAAGCATAACCAATGCCTGACACACTGGCCAATGGGATATCACCCAGCTATCACACCCAACTTCATGCCTAATCTTAACTGTAGCTCTTGCAATAAAACTAGGCCTAGTGCCATTCCACTTCTGATTCCCAGAAGTCCTCCAAGGTTCTTCCCTAATTGTAGGTCTTCTCCTATCCACTCTC…
	HQ644440	ATGAACCCCCAAGCAAAACTGATCTTCGCCCTTAGCCTGACCCTAGGCACAACCCTCACAATTTCAAGCAACCACTGAATTATAGCCTGAACCGGGCTTGAAATCAACACCCTAGCCATTCTCCCACTAATCTCAAAATCCCACCACCCCCGTGCCATTGAAGCTGCAACTAAGTATTTCCTAGTTCAAGCAGCCGCCTCTGCCTTAGTCCTATTCTCAAGCATGACCAATGCTTGATATACCGGCCAGTGGGATATCACCCAATTATCACATCCAATTTCATGTCTAGTCCTAACTGTAGCTCTCGCGATAAAACTAGGCCTAGTCCCATTCCACTTCTGATTCCCAGAGGTCCTTCAAGGCTCTTCCCTAATCGTAGGCCTCCTCCTATCTACCCTC…
	HQ644441	ATGAACCCCCAAGCAAAACTGATCTTCGCCCTTAGCCTGACCCTAGGCACAACCCTCACAATTTCAAGCAACCACTGAATTATAGCCTGAACCGGGCTTGAAATCAACACCCTAGCCATTCTCCCACTAATCTCAAAATCTCACCACCCCCGTGCCATTGAAGCTGCAACTAAGTATTTCCTGGTTCAAGCAGCTGCCTCTGCATTAGTCCTATTCTCAAGCATGACCAATGCTTGATATACCGGCCAGTGAGATATCACCCAATTATCACATCCAATTTCATGTCTAGTCCTAACTGTAGCTCTCGCGATAAAACTAGGCCTAGTCCCATTCCACTTCTGATTCCCAGAGGTCCTTCAAGGCTCTTCCCTAATCGTAGGCCTCCTCCTATCTACCCTC…
	HQ644442	ATGAACCCCCAGGCAAAACTGATCTTCGCCCTTAGCCTGACCCTAGGCACAACCCTCACAATTTCAAGCAACCACTGAATTATAGCCTGAACCGGGCTTGAAATCAACACCCTAGCCATTCTCCCACTAATCTCAAAATCCCACCACCCCCGTGCCATTGAAGCTGCAACTAAGTATTTCCTAGTTCAAGCAGCTGCCTCTGCCTTAGTCCTATTCTCAAGCATGACCAATGCTTGATATACCGGCCAGTGGGATATCACCCAATTATCACATCCAATTTCATGTCTAGTCCTAACTGTAGCTCTCGCGATAAAACTAGGCCTAGTCCCATTCCACTTCTGATTCCCAGAGGTCCTTCAAGGCTCTTCCCTAATCGTAGGCCTCCTCCTATCTACCCTC…
	HQ644443	ATGAACCCCCAAGCAAAACTGATCTTCGCCCTTAGCCTGACCCTAGGCACAACCCTCACAATTTCAAGCAACCACTGAATTATAGCCTGAACCGGGCTTGAAATCAACACCCTAGCCATTCTCCCACTAATCTCAAAATCCCACCACCCCCGTGCCATTGAAGCTGCAACTAAGTATTTCCTAGTTCAAGCAGCTGCCTCTGCCTTAGTCCTATTCTCAAGCATGACCAATGCTTGATATACCGGCCAGTGGGATATCACCCAATTATCACATCCAATTTCATGTCTAGTCCTAACTGTAGCTCTCGCGATAAAACTAGGCCTAGTCCCATTCCACTTCTGATTCCCAGAGGTCCTTCAAGGCTCTTCCCTAATCGTAGGCCTCCTCCTATCTACCCTC…
	HQ644444	ATGAACCCCCAAGCAAAACTGATCTTCGCCCTTAGCCTGACCCTAGGCACAACCCTCACAATTTCAAGCAACCACTGAATTATAGCCTGAACCGGGCTTGAAATCAACACCCTAGCCATTCTCCCACTAATCTCAAAATCCCACCACCCCCGTGCCATTGAAGCTGCAACTAAGTATTTCCTAGTTCAAGCAGCTGCCTCTGCCTTAGTCCTATTCTCAAGCATGACCAATGCTTGATATACCGGCCAGTGGGATATCACCCAATTATCACATCCAATTTCATGTCTAGTCCTAACTGTAGCTCTCGCGATAAAACTAGGCCTAGTCCCATTCCACTTCTGATTCCCAGAGGTCCTTCAAGGCTCTTCCCTAATCGTAGGCCTCCTCCTATCTACCCTC…
	HQ644445	ATGAACCCCCAAGCAAAACTGATCTTTGCCCTTAGCCTAACCCTAGGCACAACCCTCACAATCTCAAGCAATCATTGAATTTTGGCCTGAACCGGGCTTGAAATCAACACCCTAGCCATTCTCCCACTAATCTCAAAATCTCACCACCCCCGTGCCATTGAAGCTGCAACTAAGTACTTCTTAGTTCAAGCAGCCGCCTCCGCCCTAGTCCTATTCTCTAGCATAACCAATGCCTGACACACTGGCCAATGAGACATCACCCAACTATCACACCCAACTTCATGTTTAATCTTAACTGTAGCCCTCGCAATAAAACTGGGCCTAGTCCCATTCCACTTCTGATTCCCAGAAGTCCTCCAAGGCTCCTCTCTAATTGTAGGCCTCCTCCTATCTACCCTC…
	HQ644446	ATGAACCCCCAAGCAAAACTGATCTTCGCCCTTAGCCTAACTCTAGGCACAACCCTCACAATCTCAAGCAACCATTGAATTATAGCCTGAACCGGGCTTGAAATCAATACCCTAGCCATCCTCCCACTAATCTCAAAATCTCACCACCCTCGCGCCATTGAAGCTGCAACCAAGTACTTCTTAGTTCAAGCAGCTGCCTCCGCCTTAGTCCTGTTTTCAAGCATAACCAATGCCTGACACACTGGCCAATGGGATATCACCCAGCTATCACACCCAACTTCATGCCTAATCTTAACTGTAGCTCTTGCAATAAAACTAGGCCTAGTGCCATTCCACTTCTGATTCCCAGAAGTCCTCCAAGGTTCTTCCCTAATTGTAGGTCTTCTCCTATCCACTCTC…
	HQ644447	ATGAACCCCCAAGCAAAACTGATCTTCGCCCTTAGCCTAACTCTAGGCACAACCCTCACAATCTCAAGCAACCATTGAATTATAGCCTGAACCGGGCTTGAAATCAATACCCTAGCCATCCTCCCACTAATCTCAAAATCTCACCACCCTCGCGCCATTGAAGCTGCAACCAAGTACTTCTTAGTTCAAGCAGCTGCCTCCGCCTTAGTCCTGTTTTCAAGCATAACCAATGCCTGACACACTGGCCAATGGGATATCACCCAGCTATCACACCCAACTTCATGCCTAATCTTAACTGTAGCTCTTGCAATAAAACTAGGCCTAGTGCCATTCCACTTCTGATTCCCAGAAGTCCTCCAAGGTTCTTCCCTAATTGTAGGTCTTCTCCTATCCACTCTC…
	HQ644448	ATGAACCCCCAAGCAAAACTGATCTTCGCCCTTAGCCTAACTCTAGGCACAACCCTCACAATCTCAAGCAACCATTGAATTATGGCCTGAACCGGGCTTGAAATCAATACCCTAGCCATCCTCCCACTAATCTCAAAATCTCACCACCCTCGCGCCATTGAAGCTGCAACCAAGTACTTCTTAGTTCAAGCAGCCGCCTCCGCCTTAGTCCTGTTTTCAAGCATAACTAATGCCTGACACACTGGCCAATGGGATATCACCCAGCTATCACACCCAACTTCATGCCTAATCTTAACTGTAGCTCTTGCAATAAAACTAGGCCTAGTGCCATTCCACTTCTGATTCCCAGAAGTCCTCCAAGGCTCTTCCCTAATTGTAGGTCTTCTCCTATCCACTCTC…
	HQ644449	ATGAACCCCCAAGCAAAACTGATCTTCGCCCTTAGCCTAACTCTAGGCACAACCCTCACAATCTCAAGCAACCATTGAATTATGGCCTGAACCGGGCTTGAAATCAATACCCTAGCCATCCTCCCACTAATCTCAAAATCTCACCACCCTCGCGCCATTGAAGCTGCAACCAAGTACTTCTTAGTTCAAGCAGCCGCCTCCGCCTTAGTCCTGTTTTCAAGCATAACTAATGCCTGACACACTGGCCAATGGGATATCACCCAGCTATCACACCCAACTTCATGCCTAATCTTAACTGTAGCTCTTGCAATAAAACTAGGCCTAGTGCCATTCCACTTCTGATTCCCAGAAGTCCTCCAAGGCTCTTCCCTAATTGTAGGTCTTCTCCTATCCACTCTC…
	HQ644450	ATGAACCCCCAAGCAAAACTGATCTTCGCCCTTAGCCTAACTCTAGGCACAACCCTCACAATCTCAAGCAACCATTGAATTATGGCCTGAACCGGGCTTGAAATCAATACCCTAGCCATCCTCCCACTAATCTCAAAATCTCACCACCCTCGCGCCATTGAAGCTGCAACCAAGTACTTCTTAGTTCAAGCAGCCGCCTCCGCCTTAGTCCTGTTTTCAAGCATAACTAATGCCTGACACACTGGCCAATGGGATATCACCCAGCTATCACACCCAACTTCATGCCTAATCTTAACTGTAGCTCTTGCAATAAAACTAGGCCTAGTGCCATTCCACTTCTGATTCCCAGAAGTCCTCCAAGGCTCTTCCCTAATTGTAGGTCTTCTCCTATCCACTCTC…
	HQ644451	ATGAACCCCCAAGCAAAACTGATCTTCGCCCTTAGCCTAACTCTAGGCACAACCCTCACAATCTCAAGTAACCATTGAATTATGGCCTGAACCGGGTTTGAAATCAATACCCTAGCCATCCTCCCACTAATCTCAAAATCTCACCACCCTCGCGCCATTGAAGCTGCAACCAAGTACTTCTTAGTTCAAGCAGCCGCCTCCGCCTTAGTCCTGTTTTCAAGCATAACTAATGCCTGACACACTGGCCAATGGGATATCACCCAGCTATCACACCCAACTTCATGCCTAATCTTAACTGTAGCTCTTGCAATAAAACTAGGCCTAGTGCCATTCCACTTCTGATTCCCAGAAGTCCTCCAAGGCTCTTCCCTAATTGTAGGTCTTCTCCTATCCACTCTC…
	HQ644452	ATGAACCCCCAAGCAAAACTTATCTTCGCCCTTAGCCTAACTCTAGGCACAACCCTCACAATTTCAAGCAACCATTGGATTATAGCCTGAACCGGGCTTGAATTCAATACCCTAGCCATCCTCCAACTAATCTCAAAATCTCACCACCCTCGCGCCATTGAAGTTGCAACCAAGTACTTCTTAGTTCAAGCAGCTGCCTCCGCCTTAGTCCTGTTTTCAAGCATAACCAATGCCTGACACACTGGCCAATGGGATATCACCCAGCTATCACACCCAACTTCATGCCTAATCTTAACTGTAGCTCTTGCAATAAAACTAGGCCTAGTGCCATTCCACTTCTGATTCCCAGAAGTCCTCCAAGGTTCTTCCCTAATTGTAGGTCTTCTCCTATCCACTCTC…
	HQ644453	ATGAACCCCCAAGCAAAACTGATCTTCGCCCTTAGCCTAACTCTAGGCACAACCCTCACAATCTCAAGCAACCATTGAATTATGGCCTGAACCGGGCTTGAAATCAATACCCTAGCCATCCTCCCACTAATCTCAAAATCTCACCACCCTCGCGCCATTGAAGCTGCAACCAAGTACTTCTTAGTTCAAGCAGCCGCCTCCGCCTTAGTCCTGTTTTCAAGCATAACTAATGCCTGACACACTGGCCAATGGGATATCACCCAGCTATCACACCCAACTTCATGCCTAATCTTAACTGTAGCTCTTGCAATAAAACTAGGCCTAGTGCCATTCCACTTCTGATTCCCAGAAGTCCTCCAAGGCTCTTCCCTAATTGTAGGTCTTCTCCTATCCACTCTC…
	HQ644454	ATGAACCCCCAAGCAAAACTGATCTTCGCCCTTAGCCTAACTCTAGGCACAACCCTCACAATCTCAAGCAACCATTGAATTATGGCCTGAACCGGGCTTGAAATCAATACCCTAGCCATCCTCCCACTAATCTCAAAATCTCACCACCCTCGCGCCATTGAAGCTGCAACCAAGTACTTCTTAGTTCAAGCAGCCGCCTCCGCCTTAGTCCTGTTTTCAAGCATAACTAATGCCTGACACACTGGCCAATGGGATATCACCCAGCTATCACACCCAACTTCATGCCTAATCTTAACTGTAGCTCTTGCAATAAAACTAGGCCTAGTGCCATTCCACTTCTGATTCCCAGAAGTCCTCCAAGGCTCTTCCCTAATTGTAGGTCTTCTCCTATCCACTCTC…
	HQ644455	ATGAACCCCCAAGCAAAACTGATTTTCGCCCTTAGCCTAACTCTAGGCACAACCCTCACAATCTCAAGCAACCATTGAATTATAGCCTGAACCGGACTTGAAATCAATACCCTGGCTATCCTCCCACTAATCTCAAAATCTCACCACCCCCGCGCCATTGAAGCTGCAACCAAGTACTTCTTAGTTCAAGCAGCCGCCTCTGCCTTAGTCCTGTTCTCAAGCATAACCAATGCTTGACACACTGGCCAATGGGATATCACCCAACTATCACACCCAACTTCATGCCTGATCTTAACTGTAGCCCTTGCAATAAAACTAGGCCTAGTACCATTCCACTTCTGATTCCCAGAAGTCCTCCAAGGCTCTTCCCTAATTGTAGGCCTCCTCCTATCCACTCTC…
	HQ644456	ATGAACCCCCAAGCAAAACTGATTTTCGCCCTTAGCCTTCCTCTAGGCACAACCCTCACAATCTCAAGCAACCATTGAATTATAGCCTGAACCGGACTTGAAATCAATACCCTGGCTATCCTCCCACTAATCTCAAAATCTCACCACCCCCGCGCCATTGAAGCTGCAACCAAGTACTTCTTAGTTCAAGCAGCCGCCTCTACCTTAGTCCTGTTCTCAAGCATGACCAATGCTTGACACACTGGCCAATGGGATATCACCCAACTATCGCACCCAACTTCATGCCTAATCCTAACTGTAGCCCTTGCAATAAAACTAGGCCTAGTACCATTCCACTTCTGATTCCCAGAAGTCCTCCAAGGCTCTTCCCTAATTGTAGGCCTCCTCCTATCCACTCTT…
	HQ644457	ATGAACCCCCAAGCAAAACTGATTTTCGCCCTTAGCCTAACTCTAGGCACAACCCTCACAATCTCAAGCAACCATTGAATTATAGCCTGAACCGGACTTGAAATCAATACCCTGGCTATCCTCCCACTAATCTCAAAATCTCATCACCCCCGCGCCATTGAAGCTGCAACCAAGTACTTCTTAGTTCAAGCAGCTGCCTCTGCCTTAGTCCTGTTCTCAAGCATAACCAATGCTTGACACACTGGCCAATGGGATATTACCCAACTATCGCACCCAACTTCATGCCTGATCTTAACTGTAGCTCTTGCAATAAAACTAGGCCTAGTTCCATTCCACTTCTGATTCCCAGAAGTCCTCCAAGGTTCTTCCCTAATTGTAGGCCTCCTCCTATCCACTCTC…
	HQ644458	ATGAACCCCCAAGCAAAACTGATTTTCGCCCTTAGCCTAACTCTAGGCACAACCCTCACAATCTCAAGCAACCATTGAATTATAGCCTGAACCGGACTTGAAATCAATACCCTGGCTATCCTCCCACTAATCTCAAAATCTCATCACCCCCGCGCCATTGAAGCTGCAACCAAGTACTTCTTAGTTCAAGCAGCTGCCTCTGCCTTAGTCCTGTTCTCAAGCATAACCAATGCTTGACACACTGGCCAATGGGATATTACCCAACTATCGCACCCAACTTCATGCCTGATCTTAACTGTAGCTCTTGCAATAAAACTAGGCCTAGTTCCATTCCACTTCTGATTCCCAGAAGTCCTCCAAGGTTCTTCCCTAATTGTAGGCCTCCTCCTATCCACTCTC…
	HQ644459	ATGAACCCCCAAGCAAAACTGATTTTCGCCCTTAGCCTAACTCTAGGCACAACCCTCACAATCTCAAGCAACCATTGAATTATAGCCTGAACCGGACTTGAAATCAATACCCTGGCTATCCTCCCACTAATCTCAAAATCTCATCACCCCCGCGCCATTGAAGCTGCAACCAAGTACTTCTTAGTTCAAGCAGCTGCCTCTGCCTTAGTCCTGTTCTCAAGCATAACCAATGCTTGACACACTGGCCAATGGGATATTACCCAACTATCGCACCCAACTTCATGCCTGATCTTAACTGTAGCTCTTGCAATAAAACTAGGCCTAGTTCCATTCCACTTCTGATTCCCAGAAGTCCTCCAAGGTTCTTCCCTAATTGTAGGCCTCCTCCTATCCACTCTC…
	HQ644460	ATGAACCCCCAAGCAAAACTGATTTTCGCCCTTAGCCTAACTCTAGGCACAACCCTCACAATCTCAAGCAACCATTGAATTATAGCCTGAACCGGACTTGAAATCAATACCCTGGCTATCCTCCCACTAATCTCAAAATCTCATCACCCCCGCGCCATTGAAGCTGCAACCAAGTACTTCTTAGTTCAAGCAGCTGCCTCTGCCTTAGTCCTGTTCTCAAGCATAACCAATGCTTGACACACTGGCCAATGGGATATTACCCAACTATCGCACCCAACTTCATGCCTGATCTTAACTGTAGCTCTTGCAATAAAACTAGGCCTAGTTCCATTCCACTTCTGATTCCCAGAAGTCCTCCAAGGTTCTTCCCTAATTGTAGGCCTCCTCCTATCCACTCTC…
	HQ644461	ATGAACCCCCAAGCAAAACTGATTTTCGCCCTTAGCCTAACTCTAGGCACAACCCTCACAATCTCAAGCAACCATTGAATTATAGCCTGAACCGGACTTGAAATCAATACCCTGGCTATCCTCCCACTAATCTCAAAATCTCATCACCCCCGCGCCATTGAAGCTGCAACCAAGTACTTCTTAGTTCAAGCAGCTGCCTCTGCCTTAGTCCTGTTCTCAAGCATAACCAATGCTTGACACACTGGCCAATGGGATATTACCCAACTATCGCACCCAACTTCATGCCTGATCTTAACTGTAGCTCTTGCAATAAAACTAGGCCTAGTTCCATTCCACTTCTGATTCCCAGAAGTCCTCCAAGGTTCTTCCCTAATTGTAGGCCTCCTCCTATCCACTCTC…
	HQ644462	ATGAACCCCCAAGCAAAACTGATTTTCGCCCTTAGCCTAACTCTAGGCACAACCCTCACAATCTCAAGCAACCATTGAATTATAGCCTGAACCGGACTTGAAATCAATACCCTGGCTATCCTCCCACTAATCTCAAAATCTCATCACCCCCGCGCCATTGAAGCTGCAACCAAGTACTTCTTAGTTCAAGCAGCTGCCTCTGCCTTAGTCCTGTTCTCAAGCATAACCAATGCTTGACACACTGGCCAATGGGATATCACCCAACTATCGCACCCAACTTCATGCCTGATCTTAACTGTAGCTCTTGCAATAAAACTAGGCCTAGTTCCATTCCACTTCTGATTCCCAGAAGTCCTCCAAGGTTCTTCCCTAATTGTAGGCCTCCTCCTATCCACTCTC…
	HQ644463	ATGAACCCCCAAGCAAAACTGATTTTCGCCCTTAGCCTAACTCTAGGCACAACCCTCACAATTTCAAGCAACCATTGAATTATAGCCTGAACCGGACTTGAAATCAATACCCTGGCTATCCTCCCACTAATCTCAAAATCTCATCACCCCCGCGCCATTGAAGCTGCAACCAAGTACTTCTTAGTTCAAGCAGCTGCCTCTGCCTTAGTCCTGTTCTCAAGCATAACCAATGCTTGACACACTGGCCAATGGGATATTACCCAACTATCGCACCCAACTTCATGCCTGATCTTAACTGTAGCTCTTGCAATAAAACTAGGCCTAGTTCCATTCCACTTCTGATTCCCAGAAGTCCTCCAAGGTTCTTCCCTAATTGTAGGCCTCCTCCTATCCACTCTC…
	HQ644464	ATGAACCCCCAAGCAAAACTGATTTTCGCCCTTAGCCTAACTCTAGGCACAACCCTCACAATCTCAAGCAACCATTGAATTATAGCCTGAACCGGACTTGAAATCAATACCCTGGCTATCCTCCCACTAATCTCAAAATCTCATCACCCCCGCGCCATTGAAGCTGCAACCAAGTACTTCTTAGTTCAAGCAGCTGCCTCTGCCTTAGTCCTGTTCTCAAGCATAACCAATGCTTGACACACTGGCCAATGGGATATTACCCAACTATCGCACCCAACTTCATGCCTGATCTTAACTGTAGCTCTTGCAATAAAACTAGGCCTAGTTCCATTCCACTTCTGATTCCCAGAAGTCCTCCAAGGTTCTTCCCTAATTGTAGGCCTCCTCCTATCCACTCTC…
	HQ644465	ATGAACCCCCAAGCAAAACTGATTTTCGCCCTTAGCCTAACTCTAGGCACAACCCTCACAATCTCAAGCAACCATTGAATTATAGCCTGAACCGGACTTGAAATCAATACCCTGGCTATCCTCCCACTAATCTCAAAATCTCATCACCCCCGCGCCATTGAAGCTGCAACCAAGTACTTCTTAGTTCAAGCAGCTGCCTCTGCCTTAGTCCTGTTCTCAAGCATAACCAATGCTTGACACACTGGCCAATGGGATATTACCCAACTATCGCACCCAACTTCATGCCTGATCTTAACTGTAGCTCTTGCAATAAAACTAGGCCTAGTTCCATTCCACTTCTGATTCCCAGAAGTCCTCCAAGGTTCTTCCCTAATTGTAGGCCTCCTCCTATCCACTCTC…
	HQ644466	ATGAACCCCCAAGCAAAACTGATTTTCGCCCTTAGCCTAACTCTAGGCACAACCCCCACAATCTCAAGCAACCATTGAATTATAGCCTGAACCGGACTTGAAATCAATACCCTGGCTATCCTCCCACTAATCTCAAAATCTCATCACCCCCGCGCCATTGAAGCTGCAACCAAGTACTTCTTAGTTCAAGCAGCTGCCTCTGCCTTAGTCCTGTTCTCAAGCATAACCAATGCTTGACACACTGGCCAATGGGATATTACCCAACTATCGCACCCAACTTCATGCCTGATCTTAACTGTAGCTCTTGCAATAAAACTAGGCCTAGTTCCATTCCACTTCTGATTCCCAGAAGTCCTCCAAGGTTCTTCCCTAATTGTAGGCCTCCTCCTATCCACTCTC…
	HQ644467	ATGAACCCCCAAGCAAAACTGATTTTCGCCCTTAGCCTAACTCTAGGCACAACCCTCACAATCTCAAGCAACCATTGAATTATAGCCTGAACCGGACTTGAAATCAATACCCTGGCTATCCTCCCACTAATCTCAAAATCTCACCACCCCCGCGCCATTGAAGCTGCAACCAAGTACTTCTTAGTTCAAGCAGCCGCCTCTGCCTTAGTCCTGTTCTCAAGCATAACCAATGCTTGACACACTGGCCAATGGGATATCACCCAACTATCACACCCAACTTCATGCCTGATCTTAACTGTAGCCCTTGCAATAAAACTAGGCCTAGTACCATTCCACTTCTGATTCCCAGAAGTCCTCCAAGGCTCTTCCCTAATTGTAGGCCTCCTCCTATCCACTCTC…
	HQ644468	ATGAACCCCCAAGCAAAACTGATTTCCGCCCTTAGCCTAACTCTAGGCACAACCCTCACAATCTCAAGCAACCATTGAATTATAGCCTGAACCGGACTTGAAATCAATACCCTGGCTATCCTCCCACTAATCTCAAAATCTCACCACCCCCGCGCCATTGAAGCTGCAACCAAGTACTTCTTAGTTCAAGCAGCCGCCTCTGCCTTAGTCCTGTTCTCAAGCATAACCAATGCTTGACACACTGGCCAATGGGATATCACCCAACTATCACACCCAACTTCATGCCTGATCTTAACTGTAGCCCTTGCAATAAAACTAGGCCTAGTACCATTCCACTTCTGATTCCCAGAAGTCCTCCAAGGCTCTTCCCTAATTGTAGGCCTCCTCCTATCCACTCTC…
	HQ644469	ATGAACCCCCAAGCAAAACTGATTTTCGCCCTTAGCCTAACTCTAGGCACAACCCTCACAATCTCAAGCAACCATTGAATTATAGCCTGAACCGGACTTGAAATCAATACCCTGGCTATCCTCCCACTAATCTCAAAATCTCACCACCCCCGCGCCATTGAAGCTGCAACCAAGTACTTCTTAGTTCAAGCAGCCGCCTCTGCCTTAGTCCTGTTCTCAAGCATAACCAATGCTTGACACACTGGCCAATGGGATATCACCCAACTATCACACCCAACTTCATGCCTGATCTTAACTGTAGCCCTTGCAATAAAACTAGGCCTAGTACCATTCCACTTCTGATTCCCAGAAGTCCTCCAAGGCTCTTCCCTAATTGTAGGCCTCCTCCTATCCACTCTC…
	HQ644470	ATGAACCCCCAAGCAAAACTGATTTTCGCCCTTAGCCTAACTCTAGGCACAACCCTCACAATTTCAAGCAACCATTGAATTATAGCCTGAACCGGACTTGAAATCAATACCCTGGCTATCCTCCCACTAATCTCAAAATCTCACCACCCCCGCGCCATTGAAGCTGCAACCAAGTACTTCTTAGTTCAAGCAGCCGCCTCTGCCTTAGTCCTGTTCTCAAGCATAACCAATGCTTGACACACTGGCCAATGGGATATCACCCAACTATCACACCCAACTTCATGCCTGATCTTAACTGTAGCCCTTGCAATAAAACTAGGCCTAGTACCATTCCACTTCTGATTCCCAGAAGTCCTCCAAGGCTCTTCCCTAATTGTAGGCCTCCTCCTATCCACTCTC…
	HQ644471	ATGAACCCCCAAGCAAAACTGATTTTCGCCCTTAGCCTAACTCTAGGCACAACCCTCACAATCTCAAGCAACCATTGAATTATAGCCTGAACCGGACTTGAAATCAATACCCTGGCTATCCTCCCACTAATCTCAAAATCTCACCACCCCCGCGCCATTGAAGCTGCAACCAAGTACTTCTTAGTTCAAGCAGCCGCCTCTGCCTTAGTCCTGTTCTCAAGCATAACCAATGCTTGACACACTGGCCAATGGGATATCACCCAACTATCACACCCAACTTCATGCCTGATCTTAACTGTAGCCCTTGCAATAAAACTAGGCCTAGTACCATTCCACTTCTGATTCCCAGAAGTCCTCCAAGGCTCTTCCCTAATTGTAGGCCTCCTCCTATCCACTCTC…
	HQ644472	ATGAACCCCCAAGCAAAACTGATTTTCGCCCTTAGCCTAACTCTAGGCACAACCCCCACAATCTCAAGCAACCATTGAATTATAGCCTGAACCGGACTTGAAATCAATACCCTGGCTATCCTCCCACTAATCTCAAAATCTCACCACCCCCGCGCCATTGAAGCTGCAACCAAGTACTTCTTAGTTCAAGCAGCCGCCTCTGCCTTAGTCCTGTTCTCAAGCATAACCAATGCTTGACACACTGGCCAATGGGATATCACCCAACTATCACATCCAACTTCATGCCTGATCTTAACTGTAGCCCTTGCAATAAAACTAGGCCTAGTACCATTCCACTTCTGATTCCCAGAAGTCCTCCAAGGCTCTTCCCTAATTGTAGGCCTCCTCCTATCCACTCTC…
	HQ644473	ATGAACCCCCAAGCAAAACTGATTTTCGCCCTTAGCCTAACTCTAGGCACAACCCTCACAATCTCAAGCAACCATTGAATTATAGCCTGAACCGGACTTGAAATCAATACCCTGGCTATCCTCCCACTAATCTCAAAATCTCACCACCCCCGCGCCATTGAAGCTGCAACCAAGTACTTCTTAGTTCAAGCAGCCGCCTCTGCCTTAGTCCTGTTCTCAAGCATAACCAATGCTTGACACACTGGCCAATGGGATATCACCCAACTATCACACCCAACTTCATGCCTGATCTTAACTGTAGCCCTTGCAATAAAACTAGGCCTAGTACCATTCCACTTCTGATTCCCAGAAGTCCTCCAAGGCTCTTCCCTAATTGTAGGCCTCCTCCTATCCACCCTC…
	HQ644474	ATGAACCCCCAAGCAAAACTGATTTTCGCCCTTAGCCTAACTCTAGGCACAACCCTCACAATCTCAAGCAACCATTGAATTATAGCCTGAACCGGACTTGAAATCAATACCCTGGCTATCCTCCCACTAATCTCAAAATCTCACCACCCCCGCGCCATTGAAGCTGCAACCAAGTACTTCTTAGTTCAAGCAGCCGCCTCTGCCTTAGTCCTGTTCTCAAGCATAACCAATGCTTGACACACTGGCCAATGGGATATCACCCAACTATCACACCCAACTTCATGCCTGATCTTAACTGTAGCCCTTGCAATAAAACTAGGCCTAGTACCATTCCACTTCTGATTCCCAGAAGTCCTCCAAGGCTCTTCCCTAATTGTAGGCCTCCTCCTATCCACTCTC…
	HQ644475	ATGAACCCCCAAGCAAAACTGATTTTCGCCCTTAGCCTAACTCTAGGCACAACCCTCACAATCTCAAGCAACCATTGAATTATAGCCTGAACCGGACTTGAAATCAATACCCTGGCTATCCTCCCACTAATCTCAAAATCTCACCACCCCCGCGCCATTGAAGCTGCGACCAAGTACTTCTTAGTTCAAGCAGCCGCCTCTGCCTTAGTCCTGTTCTCAAGTATAACCAATGCTTGACACACTGGCCAATGGGATATCACCCAACTATCACACCCAACTTCATGCCTGATCTTAACTGTAGCCCTTGCAATAAAACTAGGCCTAGTACCATTCCACTTCTGATTCCCAGAAGTCCTCCAAGGCTCTTCCCTAATTGTAGGCCTCCTCCTATCCACTCTC…
	HQ644476	ATGAACCCCCAAGCAAAACTGATTTTCGCCCTTAGCCTAACTCTAGGCACAACCCTCACAATCTCAAGCAACCATTGAATTATAGCCTGAACCGGACTTGAAATCAATACCCTGGCTATCCTCCCACTAATCTCAAAATCTCACCACCCCCGCGCCATTGAAGCTGCAACCAAGTACTTCTTAGTTCAAGCAGCCGCCTCTGCCTTAGTCCTGTTCTCAAGCATAACCAATGCTTGACACACTGGCCAATGGGATATCACCCAACTATCACACCCAACTTCATGCCTGATCTTAACTGTAGCCCTTGCAATAAAACTAGGCCTAGTACCATTCCACTTCTGATTCCCAGAAGTCCTCCAAGGCTCTTCCCTAATTGTAGGCCTCCTCCTATCCACTCTC…
	HQ644477	ATGAACCCCCAAGCAAAACTGATTTTCGCCCTTAGCCTAACTCTAGGCACAACCCTCACAATCTCAAGCAACCATTGAATTATAGCCTGAACCGGACTTGAAATCAATACCCTGGCTATCCTCCCACTAATCTCAAAATCTCACCACCCCCGCGCCATTGAAGCTGCAACCAAGTACTTCTTAGTTCAAGCAGCCGCCTCTGCCTTAGTCCTGTTCTCAAGCATAACCAATGCTTGACACACTGGCCAATGGGATATCACCCAACTATCACACCCAACTTCATGCCTGATCTTAACTGTAGCCCTTGCAATAAAACTAGGCCTAGTACCATTCCACTTCTGATTCCCAGAAGTCCTCCAAGGCTCTTCCCTAATTGTAGGCCTCCTCCTATCCACTCTC…
	HQ644478	ATGAACCCCCAAGCAAAACTGATCTTCGCCCTTAGCCTAACTCTAGGCACAACCCTCACAATCTCAAGCAACCATTGAATTATAGCCTGAACCGGGCTTGAAATCAATACCCTAGCCATCCTCCCACTAATCTCAAAATCTCACCACCCTCGCGCCATTGAAGCTGCAACCAAGTACTTCTTAGTTCAAGCAGCTGCCTCCGCCTTAGTCCTGTTTTCAAGCATAACCAATGCCTGACACACTGGCCAATGGGATATCACCCAGCTATCACACCCAACTTCATGCCTAATCTTAACTGTAGCTCTTGCAATAAAACTAGGCCTAGTGCCATTCCACTTCTGATTCCCAGAAGTCCTCCAAGGTTCTTCCCTAATTGTAGGTCTTCTCCTATCCACTCTC…
	HQ644479	ATGAACCCCCAAGCAAAACTGATCTTCGCCCTTAGCCTAACTCTAGGCACAACCCTCACAATCTCAAGCAACCATTGAATTATAGCCTGAACCGGGCTTGAAATCAATACCCTAGCCATCCTCCCACTAATCTCAAAATCTCACCACCCTCGCGCCATTGAAGCTGCAACCAAGTACTTCTTAGTTCAAGCAGCTGCCTCCGCCTTAGTCCTGTTTTCAAGCATAACCAATGCCTGACACACTGGCCAATGGGATATCACCCAGCTATCACACCCAACTTCATGCCTAATCTTAACTGTAGCTCTTGCAATAAAACTAGGCCTAGTGCCATTCCACTTCTGATTCCCAGAAGTCCTCCAAGGTTCTTCCCTAATTGTAGGTCTTCTCCTATCCACTCTC…
	HQ644480	ATGAACCCCCAAGCAAAACTGATCTTCGCCCTTAGCCTAACTCTAGGCACAACCCTCACAATCTCAAGCAACCATTGAATTATAGCCTGAACCGGGCTTGAAATCAATACCCTAGCCATCCTCCCACTAATCTCAAAATCTCACCACCCTCGCGCCATTGAAGCTGCAACCAAGTACTTCTTAGTTCAAGCAGCTGCCTCCGCCTTAGTCCTGTTTTCAAGCATAACCAATGCCTGACACACTGGCCAATGGGATATCACCCAGCTATCACACCCAACTTCATGCCTAATCTTAACTGTAGCTCTTGCAATAAAACTAGGCCTAGTGCCATTCCACTTCTGATTCCCAGAAGTCCTCCAAGGTTCTTCCCTAATTGTAGGTCTTCTCCTATCCACTCTC…
	HQ644481	ATGAACCCCCAAGCAAAACTGATCTTCGCCCTTAGCCTAACTCTAGGCACAACCCTCACAATCTCAAGCAACCATTGAATTATAGCCTGAACCGGGCTTGAAATCAATACCCTAGCCATCCTCCCACTAATCTCAAAATCTCACCACCCTCGCGCCATTGAAGCTGCAACCAAGTACTTCTTAGTTCAAGCAGCTGCCTCCGCCTTAGTCCTGTTTTCAAGCATAACCAATGCCTGACACACTGGCCAATGGGATATCACCCAGCTATCACACCCAACTTCATGCCTAATCTTAACTGTAGCTCTTGCAATAAAACTAGGCCTAGTGCCATTCCACTTCTGATTCCCAGAAGTCCTCCAAGGTTCTTCCCTAATTGTAGGTCTTCTCCTATCCACTCTC…
	HQ644482	ATGAACCCCCAAGCAAAACTGATCTTCGCCCTTAGCCTAACTCTAGGCACAACCCTCACAATCTCAAGCAACCATTGAATTATAGCCTGAACCGGGCTTGAAATCAATACCCTAGCCATCCTCCCGCTAATCTCAAAATCTCACCACCCTCGCGCCATTGAAGCTGCAACCAAGTACTTCTTAGTTCAAGCAGCTGCCTCCGCCTTAGTCCTGTTTTCAAGCATAACCAATGCCTGACACACTGGCCAATGGGATATCACCCAGCTATCACACCCAACTTCATGCCTAATCTTAACTGTAGCTCTTGCAATAAAACTAGGCCTAGTGCCATTCCACTTCTGATTCCCAGAAGTCCTCCAAGGTTCTTCCCTAATTGTAGGTCTTCTCCTATCCACTCTC…
	HQ644483	ATGAACCCCCAAGCAAAACTGATCTTCGCCCTTAGCCTAACTCTAGGCACAACCCTCACAATCTCAAGCAACCATTGAATTATAGCCTGAACCGGGCTTGAAATCAATACCCTAGCCATCCTCCCACTAATCTCAAAATCTCACCACCCTCGCGCCATTGAAGCTGCAACCAAGTACTTCTTAGTTCAAGCAGCTGCCTCCGCCTTAGTCCTGTTTTCAAGCATAACCAATGCCTGACACACTGGCCAATGGGATATCACCCAACTATCACACCCAACTTCATGCCTAATCTTAACTGTAGCTCTTGCAATAAAACTAGGCCTAGTGCCATTCCACTTCTGATTCCCAGAAGTCCTCCAAGGTTCTTCCCTAATTGTAGGTCTTCTCCTATCCACTCTC…
	HQ644484	ATGAACCCCCAAGCAAAACTGATCTTCGCCCTTAGCCTAACTCTAGGCACAACCCTCACAATCTCAAGCAACCATTGAATTATAGCCTGAACCGGGCTTGAAATCAATACCCTAGCCATCCTCCCACTAATCTCAAAATCTCACCACCCTCGCGCCATTGAAGCTGCAACCAAGTACTTCTTAGTTCAAGCAGCTGCCTCCGCCTTAGTCCTGTTTTCAAGCATAACCAATGCCTGACACACTGGCCAATGGGATATCACCCAGCTATCACACCCAACTTCATGCCTAATCTTAACTGTAGCTCTTGCAATAAAACTAGGCCTAGTGCCATTCCACTTCTGATTCCCAGAAGTCCTCCAAGGTTCTTCCCTAATTGTAGGTCTTCTCCTATCCACTCTC…
	HQ644485	ATGAACCCCCAAGCAAAACTGATCTTCGCCCTTAGCCTAACTCTAGGCACAACCCTCACAATCTCAAGCAACCATTGAATTATAGCCTGAACCGGGCTTGAAATCAATACCCTAGCCATCCTCCCGCTAATCTCAAAATCTCACCACCCTCGCGCCATTGAAGCTGCAACCAAGTACTTCTTAGTTCAAGCAGCTGCCTCCGCCTTAGTCCTGTTTTCAAGCATAACCAATGCCTGACACACTGGCCAATGGGATATCACCCAGCTATCACACCCAACTTCATGCCTAATCTTAACTGTAGCTCTTGCAATAAAACTAGGCCTAGTGCCATTCCACTTCTGATTCCCAGAAGTCCTCCAAGGTTCTTCCCTAATTGTAGGTCTTCTCCTATCCACTCTC…
	HQ644486	ATGAACCCCCAAGCAAAACTGATCTTCGCCCTTAGCCTAACTCTAGGCACAACCCTCACAATCTCAAGCAACCATTGAATTATAGCCTGAACCGGGCTTGAAATCAATACCCTAGCCATCCTCCCACTAATCTCAAAATCTCACCACCCTCGCGCCATTGAAGCTGCAACCAAGTACTTCTTAGTTCAAGCAGCTGCCTCCGCCTTAGTCCTGTTTTCAAGCATAACCAATGCCTGACACACTGGCCAATGGGATATCACCCAGCTATCACACCCAACTTCATGCCTAATCTTAACTGTAGCTCTTGCAATAAAACTAGGCCTAGTGCCATTCCACTTCTGATTCCCAGAAGTCCTCCAAGGTTCTTCCCTAATTGTAGGTCTTCTCCTATCCACTCTC…
	HQ644487	ATGAACCCCCAAGCAAAACTGATCTTCACCCTTAGCCTAACTCTAGGCACAACCCTCACAATCTCAAGCAACCATTGAATTATAGCCTGAACCGGGCTTGAAATCAATACCCTAGCCATCCTCCCGCTAATCTCAAAATCTCACCACCCTCGCGCCATTGAAGCTGCAACCAAGTACTTCTTAGTTCAAGCAGCTGCCTCCGCCTTACTCCTGTTTTCAAGCATAACCAATGCCTGACACACTGGCCAATGGGATATCACCCAGCTATCACACCCAACTTCATGCCTAATCTTAACTGTAGCTCTTGCAATAAAACTAGGCCTAGTGCCATTCCACTTCTGATTCCCAGAAGTCCTCCAAGGTTCTTCCCTAATTGTAGGTCTTCTCCTATCCACTCTC…
	HQ644488	ATGAACCCCCAAGCAAAACTGATCTTCGCCCTTAGCCTAACTCTAGGCACAACCCTCACAATCTCAAGTAACCATTGAATTATAGCCTGAACCGGGCTTGAAATCAATACCCTAGCCATCCTCCCACTAATCTCAAAATCTCACCACCCCCGCGCCATTGAAGCTGCAACCAAGTACTTCTTAGTTCAAGCAGCTGCCTCCGCCTTAGTCCTGTTTTCAAGCATAACCAATGCCTGACACACTGGCCAATGGGATATCACCCAGCTATCACACCCAACTTCATGCCTAATCTTAACTGTAGCTCTTGCAATAAAACTAGGCCTAGTGCCATTCCACTTCTGATTCCCAGAAGTCCTCCAAGGCTCTTCCCTAATTGTAGGTCTTCTCCTATCCACTCTC…
	HQ644489	ATGAACCCCCAAGCAAAACTGATCTTCGCCCTTAGCCTAACTCTAGGCACAACCCTCACAATCTCAAGTAACCATTGAATTATAGCCTGAACCGGGCTTGAAATCAATACCCTAGCCATCCTCCCACTAATCTCAAAATCTCACCACCCCCGCGCCATTGAAGCTGCAACCAAGTACTTCTTAGTTCAAGCAGCTGCCTCCGCCTTAGTCCTGTTTTCAAGCATAACCAATGCCTGACACACTGGCCAATGGGATATCACCCAGCTATCACACCCAACTTCATGCCTAATCTTAACTGTAGCTCTTGCAATAAAACTAGGCCTAGTGCCATTCCACTTCTGATTCCCAGAAGTCCTCCAAGGCTCTTCCCTAATTGTAGGTCTTCTCCTATCCACTCTC…
	HQ644490	ATGAACCCCCAAGCAAAACTGATCTTCGCCCTTAGCCTAACTCTAGGCACAACCCTCACAATCTCAAGTAACCATTGAATTATAGCCTGAACCGGGCTTGAAATCAATACCCTAGCCATCCTCCCACTAATCTCAAAATCTCACCACCCCCGCGCCATTGAAGCTGCAACCAAGTACTTCTTAGTTCAAGCAGCTGCCTCCGCCTTAGTCCTGTTTTCAAGCATAACCAATGCCTGACACACTGGCCAATGGGATATCACCCAGCTATCACACCCAACTTCATGCCTAATCTTAACTGTAGCTCTTGCAATAAAACTAGGCCTAGTGCCATTCCACTTCTGATTCCCAGAAGTCCTCCAAGGCTCTTCCCTAATTGTAGGTCTTCTCCTATCCACTCTC…
	HQ644491	ATGAACCCCCAAGCAAAACTGATCTTCGCCCTTAGCCTAACTCTAGGCACAACCCTCACAATCTCAAGTAACCATTGAATTATAGCCTGAACCGGGCTTGAAATCAATACCCTAGCCATCCTCCCACTAATCTCAAAATCTCACCACCCCCGCGCCATTGAAGCTGCAACCAAGTACTTCTTAGTTCAAGCAGCTGCCTCCGCCTTAGTCCTGTTTTCAAGCATAACCAATGCCTGACACACTGGCCAATGGGATATCACCCAGCTATCACACCCAACTTCATGCCTAATCTTAACTGTAGCTCTTGCAATAAAACTAGGCCTAGTGCCATTCCACTTCTGATTCCCAGAAGTCCTCCAAGGCTCTTCCCTAATTGTAGGTCTTCTCCTATCCACTCTC…
	HQ644492	ATGAACCCCCAAGCAAAACTGATCTTCGCCCTTAGCCTAACTCTAGGCACAACCCTCACAATCTCAAGCAACCATTGAATTATAGCCTGAACCGGGCTTGAAATCAATACCCTAGCCATCCTCCCACTAATCTCAAAATCTCACCACCCCCGCGCCATTGAAGCTGCAACCAAGTACTTCTTAGTTCAAGCAGCTGCCTCCGCCTTAGTCCTGTTTTCAAGCATAACCAATGCCTGACACACTGGCCAATGGGATATCACCCAGCTATCACACCCAACTTCATGCCTAATCTTAACTGTAGCTCTTGCAATAAAACTAGGCCTAGTGCCATTCCACTTCTGATTCCCAGAAGTCCTCCAAGGCTCTTCCCTAATTGTAGGCCTTCTCCTATCCACTCTC…
	HQ644493	ATGAACCCCCAAGCAAAACTGATCTTCGCCCTTAGCCTAACTCTAGGCACAACCCTCACAATCTCAAGTAACCATTGAATTATAGCCTGAACCGGGCTTGAAATCAATACCCTAGCCATCCTCCCACTAATCTCAAAATCTCACCACCCCCGCGCCATTGAAGCTGCAACCAAGTACTTCTTAGTTCAAGCAGCTGCCTCCGCCTTAGTCCTGTTTTCAAGCATAACCAATGCCTGACACACTGGCCAATGGGATATCACCCAGCTATCACACCCAACTTCATGCCTAATCTTAACTGTAGCTCTTGCAATAAAACTAGGCCTAGTGCCATTCCACTTCTGATTCCCAGAAGTCCTCCAAGGCTCTTCCCTAATTGTAGGTCTTCTCCTATCCACTCTC…
	HQ644494	ATGAACCCCCAAGCAAAACTGATCTTCGCCCTTAGCCTAACTCTAGGCACAACCCTCACAATCTCAAGTAACCATTGAATTATAGCCTGAACCGGGCTTGAAATCAATACCCTAGCCATCCTCCCACTAATCTCAAAATCTCACCACCCCCGCGCCATTGAAGCTGCAACCAAGTACTTCTTAGTTCAAGCAGCTGCCTCCGCCTTAGTCCTGTTTTCAAGCATAACCAATGCCTGACACACTGGCCAATGGGATATCACCCAGCTATCACACCCAACTTCATGCCTAATCTTAACTGTAGCTCTTGCAATAAAACTAGGCCTAGTGCCATTCCACTTCTGATTCCCAGAAGTCCTCCAAGGCTCTTCCCTAATTGTAGGCCTTCTCCTATCCACTCTC…
	HQ644495	ATGAACCCCCAAGCAAAACTGATCTTCGCCCTTAGCCTAACTCTAGGCACAACCCTCACAATCTCAAGTAACCATTGAATTATAGCCTGAACCGGGCTTGAAATCAATACCCTAGCCATCCTCCCACTAATCTCAAAATCTCACCACCCCCGCGCCATTGAAGCTGCAACCAAGTACTTCTTAGTTCAAGCAGCTGCCTCCGCCTTAGTCCTGTTTTCAAGCATAACCAATGCCTGACACACTGGCCAATGGGATATCACCCAGCTATCACACCCAACTTCATGCCTAATCTTAACTGTAGCTCTTGCAATAAAACTAGGCCTAGTGCCATTCCACTTCTGATTCCCAGAAGTCCTCCAAGGCTCTTCCCTAATTGTAGGTCTTCTCCTATCCACTCTC…
	HQ644496	ATGAACCCCCAAGCTAAACTGATCTTCGCCCTTAGCCTAACTCTAGGCACAACCCTCACAATCTCAAGTAACCATTGAATTATAGCCTGAACCGGGCTTGAAATCAATACCCTAGCCATCCTCCCACTAATCTCAAAATCTCACCACCCCCGCGCCATTGAAGCTGCAACCAAGTACTTCTTAGTTCAAGCAGCTGCCTCCGCCTTAGTCCTGTTTTCAAGCATAACCAATGCCTGACACACTGGCCAATGGGATATCACCCAGCTATCACACCCAACTTCATGCCTAATCTTAACTGTAGCTCTTGCAATAAAACTAGGCCTAGTGCCATTCCACTTCTGATTCCCAGAAGTCCTCCAAGGCTCTTCCCTAATTGTAGGTCTTCTCCTATCCACTCTC…
	HQ644497	ATGAACCCCCAAGCAAAACTGATCTTCGCCCTTAGCCTAACTCTAGGCACAACCCTCACAATCTCAAGTAACCATTGAATTATAGCCTGAACCGGGCTTGAAATCAATACCCTAGCCATCCTCCCACTAATCTCAAAATCTCACCACCCCCGCGCCATTGAAGCTGCAACCAAGTACTTCTTAGTTCAAGCAGCTGCCTCCGCCTTAGTCCTGTTTTCAAGCATAACCAATGCCTGACACACTGGCCAATGGGATATCACCCAGCTATCACACCCAACTTCATGCCTAATCTTAACTGTAGCTCTTGCAATAAAACTAGGCCTAGTGCCATTCCACTTCTGATTCCCAGAAGTCCTCCAAGGCTCTTCCCTAATTGTAGGTCTTCTCCTATCCACTCTC…
	HQ644498	ATGAACCCCCAAGCAAAACTGATCTTCGCCCTTAGCCTAACTCTAGGCACAACCCTCACAATCTCAAGTAACCATTGAATTATAGCCTGAACCGGGCTTGAAATCAATACCCTAGCCATCCTCCCACTAATCTCAAAATCTCACCACCCCCGCGCCATTGAAGCTGCAACCAAGTACTTCTTAGTTCAAGCAGCTGCCTCCGCCTTAGTCCTGTTTTCAAGCATAACCAATGCCTGACACACTGGCCAATGGGATATCACCCAGCTATCACACCCAACTTCATGCCTAATCTTAACTGTAGCTCTTGCAATAAAACTAGGCCTAGTGCCATTCCACTTCTGATTCCCAGAAGTCCTCCAAGGCTCTTCCCTAATTGTAGGTCTTCTCCTATCCACTCTC…
	HQ644499	ATGAACCCCCAAGCAAAACTGATCTTCGCCCTTAGCCTAACTCTAGGCACAACCCTCACAATCTCAAGTAACCATTGAATTATAGCCTGAACCGGGCTTGAAATCAATACCCTAGCCATCCTCCCACTAATCTCAAAATCTCACCACCCCCGCGCCATTGAAGCTGCAACCAAGTACTTCTTAGTTCAAGCAGCTGCCTCCGCCTTAGTCCTGTTTTCAAGCATAACCAATGCCTGACACACTGGCCAATGGGATATCACCCAGCTATCACACCCAACTTCATGCCTAATCTTAACTGTAGCTCTTGCAATAAAACTAGGCCTAGTGCCATTCCACTTCTGATTCCCAGAAGTCCTCCAAGGCTCTTCCCTAATTGTAGGTCTTCTCCTATCCACTCTC…
	HQ644500	ATGAACCCCCAAGCAAAACTGATCTTCGCCCTTAGCCTAACTCTAGGCACAACCCTCACAATCTCAAGTAACCATTGAATTATAGCCTGAACCGGGCTTGAAATCAATACCCTAGCCATCCTCCCACTAATCTCAAAATCTCACCACCCCCGCGCCATTGAAGCTGCAACCAAGTACTTCTTAGTTCAAGCAGCTGCCTCCGCCTTAGTCCTGTTTTCAAGCATAACCAATGCCTGACACACTGGCCAATGGGATATCACCCAGCTATCACACCCAACTTCATGCCTAATCTTAACTGTAGCTCTTGCAATAAAACTAGGCCTAGTGCCATTCCACTTCTGATTCCCAGAAGTCCTCCAAGGCTCTTCCCTAATTGTAGGTCTTCTCCTATCCACTCTC…
	HQ644501	ATGAACCCCCAAGCAAAACTGATCTTCGCCCTTAGCCTAACTCTAGGCACAACCCTCACAATCTCAAGTAACCATTGAATTATAGCCTGAACCGGGCTTGAAATCAATACCCTAGCCATCCTCCCACTAATCTCAAAATCTCACCACCCCCGCGCCATTGAAGCTGCAACCAAGTACTTCTTAGTTCAAGCAGCTGCCTCCGCCTTAGTCCTGTTTTCAAGCATAACCAATGCCTGACACACTGGCCAATGGGATATCACCCAGCTATCACACCCAACTTCATGCCTAATCTTAACTGTAGCTCTTGCAATAAAACTAGGCCTAGTGCCATTCCACTTCTGATTCCCAGAAGTCCTCCAAGGCTCTTCCCTAATTGTAGGTCTTCTCCTATCCACTCTC…
	HQ644502	ATGAACCCCCAAGCAAAACTGATCTTCGCCCTTAGCCTAACTCTAGGCACAACCCTCACAATCTCAAGTAACCATTGAATTATAGCCTGAACCGGGCTTGAAATCAATACCCTAGCCATCCTCCCACTAATCTCAAAATCTCACCACCCCCGCGCCATTGAAGCTGCAACCAAGTACTTCTTAGTTCAAGCAGCTGCCTCCGCCTTAGTCCTGTTTTCAAGCATAACCAATGCCTGACACACTGGCCAATGGGATATCACCCAGCTATCACACCCAACTTCATGCCTAATCTTAACTGTAGCTCTTGCAATAAAACTAGGCCTAGTGCCATTCCACTTCTGATTCCCAGAAGTCCTCCAAGGCTCTTCCCTAATTGTAGGTCTTCTCCTATCCACTCTC…
	HQ644503	ATGAACCCCCAAGCAAAACTGATCTTCGCCCTTAGCCTAACTCTAGGCACAACCCTCACAATCTCAAGTAACCATTGAATTATAGCCTGAACCGGGCTTGAAATCAATACCCTAGCCATCCTCCCACTAATCTCAAAATCTCACCACCCCCGCGCCATTGAAGCTGCAACCAAGTACTTCTTAGTTCAAGCAGCTGCCTCCGCCTTAGTCCTGTTTTCAAGCATAACCAATGCCTGACACACTGGCCAATGGGATATCACCCAGCTATCACACCCAACTTCATGCCTAATCTTAACTGTAGCTCTTGCAATAAAACTAGGCCTAGTGCCATTCCACTTCTGATTCCCAGAAGTCCTCCAAGGCTCTTCCCTAATTGTAGGTCTTCTCCTATCCACTCTC…
	HQ644504	ATGAACCCCCAAGCAAAACTGATCTTCGCCCTTAGCCTAACTCTAGGCACAACCCTCACAATCTCAAGTAACCATTGAATTATAGCCTGAACCGGGCTTGAAATCAATACCCTAGCCATCCTCCCACTAATCTCAAAATCTCACCACCCCCGCGCCATTGAAGCTGCAACCAAGTACTTCTTAGTTCAAGCAGCTGCCTCCGCCTTAGTCCTGTTTTCAAGCATAACCAATGCCTGACACACTGGCCAATGGGATATCACCCAGCTATCACACCCAACTTCATGCCTAATCTTAACTGTAGCTCTTGCAATAAAACTAGGCCTAGTGCCATTCCACTTCTGATTCCCAGAAGTCCTCCAAGGCTCTTCCCTAATTGTAGGTCTTCTCCTATCCACTCTC…
	HQ644505	ATGAACCCCCAAGCAAAACTGATCTTCGCCCTTAGCCTAACTCTAGGCACAACCCTCACAATCTCAAGTAACCATTGAATTATAGCCTGAACCGGGCTTGAAATCAATACCCTAGCCATCCTCCCACTAATCTCAAAATCTCACCACCCCCGCGCCATTGAAGCTGCAACCAAGTACTTTTTAGTTCAAGCAGCTGCCTCCGCCTTAGTCCTGTTTTCAAGCATAACCAATGCCTGACACACTGGCCAATGGGATATCACCCAGCTATCACACCCAACTTCATGCCTAATCTTAACTGTAGCTCTTGCAATAAAACTAGGCCTAGTGCCATTCCACTTCTGATTCCCAGAAGTCCTCCAAGGCTCTTCCCTAATTGTAGGTCTTCTCCTATCCACTCTC…
	HQ644506	ATGAACCCCCAAGCAAAACTGATCTTCGCCCTTAGCCTAACTCTAGGCACAACCCTCACAATCTCAAGTAACCATTGAATTATAGCCTGAACCGGGCTTGAAATCAATACCCTAGCCATCCTCCCACTAATCTCAAAATCTCACCACCCCCGCGCCATTGAAGCTGCAACCAAGTACTTCTTAGTTCAAGCAGCTGCCTCCGCCTTAGTCCTGTTTTCAAGCATAACCAATGCCTGACACACTGGCCAATGGGATATCACCCAACTATCACACCCAACTTCATGCCTAATCTTAACTGTAGCTCTTGCAATAAAACTAGGCCTAGTGCCATTCCACTTCTGATTCCCAGAAGTCCTCCAAGGCTCTTCCCTAATTGTGGGTCTTCTCCTATCCACTCTC…
	HQ644507	ATGAACCCCCAAGCAAAACTGATCTTCGCCCTTAGCCTAACTCTAGGCACAACCCTCACAATCTCAAGTAACCATTGAATTATAGCCTGAACCGGGCTTGAAATCAATACCCTAGCCATCCTCCCACTAATCTCAAAATCTCACCACCCCCGCGCCATTGAAGCTGCAACCAAGTACTTCTTAGTTCAAGCAGCTGCCTCCGCCTTAGTCCTGTTTTCAAGCATAACCAATGCCTGACACACTGGCCAATGGGATATCACCCAGCTATCACACCCAACTTCATGCCTAATCTTAACTGTAGCTCTTGCAATAAAACTAGGCCTAGTGCCATTCCACTTCTGATTCCCAGAAGTCCTCCAAGGCTCTTCCCTAATTGTAGGTCTTCTCCTATCCACTCTC…
	HQ644508	ATGAACCCCCAAGCAAAACTGATCTTCGCCCTTAGCCTAACTCTAGGCACAACCCTCACAATCTCAAGTAACCATTGAATTATAGCCTGAACCGGGCTTGAAATCAATACCCTAGCCATCCTCCCACTAATCTCAAAATCTCACCACCCCCGCGCCATTGAAGCTGCAACCAAGTACTTCTTAGTTCAAGCAGCTGCCTCCGCCTTAGTCCTGTTTTCAAGCATAACCAATGCCTGACACACTGGCCAATGGGATATCACCCAGCTATCACACCCAACTTCATGCCTAATCTTAACTGTAGCTCTTGCAATAAAACTAGGCCTAGTGCCATTCCACTTCTGATTCCCAGAAGTCCTCCAAGGCTCTTCCCTAATTGTAGGTCTTCTCCTATCCACTCTC…
	HQ644509	ATGAACCCCCAAGCAAAACTGATCTTCGCCCTTAGCCTAACTCTAGGCACAACCCTCACAATCTCAAGCAACCATTGAATTATAGCCTGAACCGGGCTTGAAATCAATACCCTAGCCATCCTCCCACTAATCTCAAAATCTCACCACCCCCGCGCCATTGAAGCTGCAACCAAGTACTTCTTAGTTCAAGCAGCTGCCTCCGCCTTAGTCCTGTTTTCAAGCATAACCAATGCCTGACACACTGGCCAATGGGATATCACCCAGCTATCACACCCAACTTCATGCCTAATCTTAACTGTAGCTCTTGCAATAAAACTAGGCCTAGTGCCATTCCACTTCTGATTCCCAGAAGTCCTCCAAGGCTCTTCCCTAATTGTAGGTCTTCTCCTATCCACTCTC…
	HQ644510	ATGAACCCCCAAGCAAAACTGATCTTCGCCCTTAGCCTAACTCTAGGCACAACCCTCACAATCTCCAGTACCCATTGAATTATAGCCTGAACCGGGCTTGAAATCAATACCCTAGCCATCCTCCCACTAATCTCAAAATCTCACCACCCCCGCGCCATTGAAGCTGCAACCAAGTACTTCTTAGTTCAAGCAGCTGCCTCCGCCTTAGTCCTGTTTTCAAGCATAACCAATGCCTGACACACTGGCCAATGGGATATCACCCAACTATCACACCCAACTTCATGCCTAATCTTAACTGTAGCTCTTGCAATAAAACTAGGCCTAGTGCCATTCCACTTCTGATTCCCAGAAGTCCTCCAAGGCTCTTCCCTAATTGTGGGTCTTCTCCTATCCACTCTC…
	HQ644511	ATGAACCCCCAAGGAAAACTGATCTTCGCCCTTAGCCTAACTCTAGGCACAACCCTCACAATCTCAAGCAACCATTGAATTATAGCCTGAACCGGGCTTGAAATCAATACCCTAGCCATCCTCCCACTAATCTCAAAATCTCACCACCCCCGCGCCATTGAAGCTGCAACCAAGTACTTCTTAGTTCAAGCAGCTGCCTCCGCCTTAGTCCTGTTTTCAAGCATAACCAATGCCTGACACACTGGCCAATGGGATATCACCCAGCTATCACACCCAACTTCATGCCTAATCTTAACTGTAGCTCTTGCAATAAAACTAGGCCTAGTGCCATTCCACTTCTGATTCCCAGAAGTCCTCCAAGGCTCTTCCCTAATTGTAGGTCTTCTCCTATCCACTCTC…
	HQ644512	ATGAACCCCCAAGGAAAACTGATCTTCGCCCTTAGCCTAACTCTAGGCACAACCCTCACAATCTCAAGTAACCATTGAATTATAGCCTGAACCGGGCTTGAAATCAATACCCTAGCCATCCTCCCACTAATCTCAAAATCTCACCACCCCCGCGCCATTGAAGCTGCAACCAAGTACTTCTTAGTTCAAGCAGCTGCCTCCGCCTTAGTCCTGTTTTCAAGCATAACCAATGCCTGACACACTGGCCAATGGGATATCACCCAGCTATCACACCCAACTTCATGCCTAATCTTAACTGTAGCTCTTGCAATAAAACTAGGCCTAGTGCCATTCCACTTCTGATTCCCAGAAGTCCTCCAAGGCTCTTCCCTAATTGTAGGTCTTCTCCTATCCACTCTC…
	HQ644513	ATGAACCCCCAAGCAAAATTGATCTTCGTCCTTAGCCTAACTCTAGGCACAACCCTCACAATCTCAAGTAACCAATGAATTATAGCCTGAACCGGGCTTGAAATCAATACCCTAGCCATCCTCCCACTAATCTCAAAATCTCACCACCCCCGCGCCATTGAAGCTGCAACCAAGTACTTCTTAGTTCAAGCAGCTGCCTCCGCCTTAGTCCTGTTTTCAAGCATAACCAATGCCTGACACACTGGCCAATGGGATATCACCCAGCTATCACACCCAACTTCATGCCTAATCTTAACTGTAGCTCTTGCAATAAAACTAGGCCTAGTGCCATTCCACTTCTGATTCCCAGAAGTCCTCCAAGGCTCTTCCCTAATTGTAGGTCTTCTCCTATCCACTCTC…
	HQ644514	ATGAACCCCCAAGCAAAACTGATCTTCGCCCTTAGCCTAACTCTAGGCACAACCCTCACAATCTCAAGTAACCATTGAATTATAGCCTGAACCGGGCTTGAAATCAATACCCTAGCCATCCTCCCACTAATCTCAAAATCTCACCACCCCCGCGCCATTGAAGCTGCAACCAAGTACTTCTTAGTTCAAGCAGCTGCCTCCGCCTTAGTCCTGTTTTCAAGCATAACCAATGCCTGACACACTGGCCAATGGGATATCACCCAGCTATCACACCCAACTTCATGCCTAATCTTAACTGTAGCTCTTGCAATAAAACTAGGCCTAGTGCCATTCCACTTCTGATTCCCAGAAGTCCTCCAAGGCTCTTCCCTAATTGTAGGTCTTCTCCTATCCACTCTC…
	HQ644515	ATGAACCCCCAAGCAAAACTGATCTTCGCCCTTAGCCTAACTCTAGGCACAACCCTCACAATCTCAAGTAACCATGGAATTATAGCCTGAACCGGGCTTGAAATCAATACCCTAGCCATCCTCCCACTAATCTCAAAATCTCACCACCCCCGCGCCATTGAAGCTGCAACCAAGTACTTCTTAGTTCAAGCAGCTGCCTCCGCCTTAGTCCTGTTTTCAAGCATAACCAATGCCTGACACACTGGCCAATGGGATATCACCCAGCTATCACACCCAACTTCATGCCTAATCTTAACTGTAGCTCTTGCAATAAAACTAGGCCTAGTGCCATTCCACTTCTGATTCCCAGAAGTCCTCCAAGGCTCTTCCCTAATTGTAGGTCTTCTCCTATCCACTCTC…
	HQ644516	ATGAACCCCCAAGCAAAACTGATCTTCGCCCTTAGCCTAACTCTAGGCACAACCCTCACAATCTCAAGTAACCATTGAATTATAGCCTGAACCGGGCTTGAAATCAATACCCTAGCCATCCTCCCACTAATCTCAAAATCTCACCACCCCCGCGCCATTGAAGCTGCAACCAAGTACTTCTTAGTTCAAGCAGCTGCCTCCGCCTTAGTCCTGTTTTCAAGCATAACCAATGCCTGACACACTGGCCAATGGGATATCACCCAGCTATCACACCCAACTTCATGCCTAATCTTAACTGTAGCTCTTGCAATAAAACTAGGCCTAGTGCCATTCCACTTCTGATTCCCAGAAGTCCTCCAAGGCTCTTCCCTAATTGTAGGTCTTCTCCTATCCACTCTC…
	HQ644517	ATGAACCCCCAAGCAAAACTGATCTTCGCCCTTAGCCTAACTCTAGGCACAACCCTCACAATCTCAAGTAACCATTGAATTATAGCCTGAACCGGGCTTGAAATCAATACCCTAGCCATCCTCCCACTAATCTCAAAATCTCACCACCCCCGCGCCATTGAAGCTGCAACCAAGTACTTCTTAGTTCAAGCAGCTGCCTCCGCCTTAGTCCTGTTTTCAAGCATAACCAATGCCTGACACACTGGCCAATGGGATATCACCCAGCTATCACACCCAACTTCATGCCTAATCTTAACTGTAGCTCTTGCAATAAAACTAGGCCTAGTGCCATTCCACTTCTGATTCCCAGAAGTCCTCCAAGGCTCTTCCCTAATTGTAGGTCTTCTCCTATCCACTCTC…
	HQ644518	ATGAACCCCCAAGCAAAACTGATCTTCGCCCTTAGCCTAACTCTAGGCACAACCCTCACAAGCTCAAGTAACCATTGAATTATAGCCTGAACCGGGCTTGAAATCAATACCCTAGCCATCCTCCCACTAATCTCAAAATCTCACCACCCCCGCGCCATTGAAGCTGCAACCAAGTACTTCTTAGTTCAAGCAGCTGCCTCCGCCTTAGTCCTGTTTTCAAGCATAACCAATGCCTGACACACTGGCCAATGGGATATCACCCAGCTATCACACCCAACTTCATGCCTAATCTTAACTGTAGCTCTTGCAATAAAACTAGGCCTAGTGCCATTCCACTTCTGATTCCCAGAAGTCCTCCAAGGCTCTTCCCTAATTGTAGGTCTTCTCCTATCCACTCTC…
	HQ644519	ATGAACCCCCAAGCAAAACTGATCTTCGCCCTTAGCCTAACTCTAGGCACAACCCTCACAATCTCAAGTAACCATTGAATTATAGCCTGAACCGGGCTTGAAATCAATACCCTAGCCATCCTCCCACTAATCTCAAAATCTCACCACCCCCGCGCCATTGAAGCTGCAACCAAGTACTTCTTAGTTCAAGCAGCTGCCTCCGCCTTAGTCCTGTTTTCAAGCATAACCAATGCCTGACACACTGGCCAATGGGATATCACCCAGCTATCACACCCAACTTCATGCCTAATCTTAACTGTAGCTCTTGCAATAAAACTAGGCCTAGTGCCATTCCACTTCTGATTCCCAGAAGTCCTCCAAGGCTCTTCCCTAATTGTAGGTCTTCTCCTATCCACTCTC…
	HQ644520	ATGAACCCCCAAGCAAAACTGATCTTCGCCCTTAGCCTAACTCTAGGCACAACCCTCACAATCTCAAGTAACCATTGAATTATAGCCTGAACCGGGCTTGAAATCAATACCCTAGCCATCCTCCCACTAATCTCAAAATCTCACCACCCCCGCGCCATTGAAGCTGCAACCAAGTACTTCTTAGTTCAAGCAGCTGCCTCCGCCTTAGTCCTGTTTTCAAGCATAACCAATGCCTGACACACTGGCCAATGGGATATCACCCAGCTATCACACCCAACTTCATGCCTAATCTTAACTGTAGCTCTTGCAATAAAACTAGGCCTAGTGCCATTCCACTTCTGATTCCCAGAAGTCCTCCAAGGCTCTTCCCTAATTGTAGGTCTTCTCCTATCCACTCTC…
	HQ644521	ATGAACCCCCAAGCAAAACTGATCTTCGCCCTTAGCCTAACTCTAGGCACAACCCTCACAATCTCAAGTAACCATTGAATTATAGCCTGAACCGGGCTTGAAATCAATACCCTAGCCATCCTCCCACTAATCTCAAAATCTCACCACCCCCGCGCCATTGAAGCTGCAACCAAGTACTTCTTAGTTCAAGCAGCTGCCTCCGCCTTAGTCCTGTTTTCAAGCATAACCAATGCCTGACACACTGGCCAATGGGATATCACCCAGCTATCACACCCAACTTCATGCCTAATCTTAACTGTAGCTCTTGCAATAAAACTAGGCCTAGTGCCATTCCACTTCTGATTCCCAGAAGTCCTCCAAGGCTCTTCCCTAATTGTAGGTCTTCTCCTATCCACTCTC…
	HQ644522	ATGAACCCCCAAGCAAAACTGATCTTCGCCCTTAGCCTAACTCTAGGCACAACCCTCACAATCTCAAGTAACCATTGAATTATAGCCTGAACCGGGCTTGAAATCAATACCCTAGCCATCCTCCCACTAATCTCAAAATCTCACCACCCCCGCGCCATTGAAGCTGCAACCAAGTACTTCTTAGTTCAAGCAGCTGCCTCCGCCTTAGTCCTGTTTTCAAGCATAACCAATGCCTGACACACTGGCCAATGGGATATCACCCAGCTATCACACCCAACTTCATGCCTAATCTTAACTGTAGCTCTTGCAATAAAACTAGGCCTAGTGCCATTCCACTTCTGATTCCCAGAAGTCCTCCAAGGCTCTTCCCTAATTGTAGGTCTTCTCCTATCCACTCTC…
	HQ644523	ATGAACCCCCAAGCAAAACTGATCTTCGCCCTTAGCCTAACTCTAGGCACAACCCTCACAATCTCAAGTAACCATTGAATTATAGCCTGAACCGGGCTTGAAATCAATACCCTAGCCATCCTCCCACTAATCTCAAAATCTCACCACCCCCGCGCCATTGAAGCTGCAACCAAGTACTTCTTAGTTCAAGCAGCTGCCTCCGCCTTAGTCCTGTTTTCAAGCATAACCAATGCCTGACACACTGGCCAATGGGATATCACCCAGCTATCACACCCAACTTCATGCCTAATCTTAACTGTAGCTCTTGCAATAAAACTAGGCCTAGTGCCATTCCACTTCTGATTCCCAGAAGTCCTCCAAGGCTCTTCCCTAATTGTAGGTCTTCTCCTATCCACTCTC…
	HQ644524	ATGAACCCCCAAGCAAAACTGATCTTCGCCCTTAGCCTAACTCTAGGCACAACCCCCACAATCTCAAGTAACCATTGAATTATAGCCTGAACCGGGCTTGAAATCAATACCCTAGCCATCCTCCCACTAATCTCAAAATCTCACCACCCCCGCGCCATTGAAGCTGCAACCAAGTACTTCTTAGTTCAAGCAGCTGCCTCCGCCTTAGTCCTGTTTTCAAGCATAACCAATGCCTGACACACTGGCCAATGGGATATCACCCAGCTATCACACCCAACTTCATGCCTAATCTTAACTGTAGCTCTTGCAATAAAACTAGGCCTAGTGCCATTCCACTTCTGATTCCCAGAAGTCCTCCAAGGCTCTTCCCTAATTGTAGGCCTTCTCCTATCCACTCTC…
	HQ644525	ATGAACCCCCAAGCAAAACTGATCTTCGCCCTTAGCCTAACTCTAGGCACAACCCTCACAATCTCAAGTAACCATTGAATTATAGCCTGAACCGGGCTTGAAATCAATACCCTAGCCATCCTCCCACTAATCTCAAAATCTCACCACCCCCGCGCCATTGAAGCTGCAACCAAGTACTTCTTAGTTCAAGCAGCTGCCTCCGCCTTAGTCCTGTTTTCAAGCATAACCAATGCCTGACACACTGGCCAATGGGATATCACCCAGCTATCACACCCAACTTCATGCCTAATCTTAACTGTAGCTCTTGCAATAAAACTAGGCCTAGTGCCATTCCACTTCTGATTCCCAGAAGTCCTCCAAGGCTCTTCCCTAATTGTAGGCCTTCTCCTATCCACTCTC…
	HQ644526	ATGAACCCCCAAGCAAAACTGATCTTCGCCCTTAGCCTAACTCTAGGCACAACCCTCACAATCTCAAGTAACCATTGAATTATAGCCTGAACCGGGCTTGAAATCAATACCCTAGCCATCCTCCCACTAATCTCAAAATCTCACCACCCCCGCGCCATTGAAGCTGCAACCAAGTACTTCTTAGTTCAAGCAGCTGCCTCCGCCTTAGTCCTGTTTTCAAGCATAACCAATGCCTGACACACTGGCCAATGGGATATCACCCAGCTATCACACCCAACTTCATGCCTAATCTTAACTGTAGCTCTTGCAATAAAACTAGGCCTAGTGCCATTCCACTTCTGATTCCCAGAAGTCCTCCAAGGCTCTTCCCTAATTGTAGGCCTTCTCCTATCCACTCTC…
	HQ644527	ATGAACCCCCAAGCAAAACTGATCTTCGCCCTTAGCCTAACTCTAGGCACAACCCTCACAATCTCAAGTAACCATTGAATTATAGCCTGAACCGGGCTTGAAATCAATACCCTAGCCATCCTCCCACTAATCTCAAAATCTCACCACCCCCGCGCCATTGAAGCTGCAACCAAGTACTTCTTAGTCCAAGCAGCTGCCTCCGCCTTAGTCCTGTTTTCAAGCATAACCAATGCCTGACACACTGGCCAATGGGATATCACCCAGCTATCACACCCAACTTCATGCCTAATCTTAACTGTAGCTCTTGCAATAAAACTAGGCCTAGTGCCATTCCACTTCTGATTCCCAGAAGTCCTCCAAGGCTCTTCCCTAATTGTAGGTCTTCTCCTATCCACTCTC…
	HQ644528	ATGAACCCCCAAGCAAAACTGATCTTCGCCCTTAGCCTAACTCTAGGCACAACCCTCACAATCTCAAGTAACCATTGAATTATAGCCTGAACCGGGCTTGAAATCAATACCCTAGCCATCCTCCCACTAATCTCAAAATCTCACCACCCCCGCGCCATTGAAGCTGCAACCAAGTACATCTTAGTTCAAGCAGCTGCCTCCGCCTTAGTCCTGTTTTCAAGCATAACCAATGCCTGACACACTGGCCAATGGGATATCACCCAGCTATCACACCCAACTTCATGCCTAATCTTAACTGTAGCTCTCGCAATAAAACTAGGCCTAGTGCCATTCCACTTCTGATTCCCAGAAGTCCTCCAAGGCTCTTCCCTAATTGTAGGCCTTCTCCTATCCACTCTC…
	HQ644529	ATGAACCCCCAAGCAAAACTGATCTTCGCCCTTAGCCTAACTCTAGGCACAACCCTCACAATCTCAAGTACCCATGGAATTATAGCCTGAACCGGGCTTGAAATCAATACCCTAGCCATCCTCCCACTAATCTCAAAATCTCACCACCCCCGCGCCATTGAAGCTGCAACCAAGTACTTCTTAGTTCAAGCAGCTGCCTCCGCCTTAGTCCTGTTTTCAAGCATAACCAATGCCTGACACACTGGCCAATGGGATATCACCCAGCTATCACACCCAACTTCATGCCTAATCTTAACTGTAGCTCTTGCAATAAAACTAGGCCTAGTGCCATTCCACTTCTGATTCCCAGAAGTCCTCCAAGGCTCTTCCCTAATTGTAGGTCTTCTCCTATCCACTCTC…
	HQ644530	ATGAACCCCCAAGCAAAACTGACCTTCGCCCTTAGCCTAACTCTAGGCACAACCCTCACAATCTCAAGTACCCATTGAATTATAGCCTGAACCGGGCTTGAAATCAATACCCTAGCCATCCTCCCACTAATCTCAAAATCTCACCACCCCCGCGCCATTGAAGCTGCAACCAAGTACTTCTTAGTTCAAGCAGCTGCCTCCGCCTTAGTCCTGTTTTCAAGCATAACCAATGCCTGACACACTGGCCAATGGGATATCACCCAGCTATCACACCCAACTTCATGCCTAATCTTAACTGTAGCTCTTGCAATAAAACTAGGCCTAGTGCCATTCCACTTCTGATTCCCAGAAGTCCTCCAAGGCTCTTCCCTAATTGTAGGTCTTCTCCTATCCACTCTC…
	HQ644531	ATGAACCCCCAAGCAAAACTGATCTTCGCCCTTAGCCTAACTCTAGGCACAACCCTCACAATCTCAAGTAACCATTGAATTATAGCCTGAACCGGGCTTGAAATCAATACCCTAGCCATCCTCCCACTAATCTCAAAATCTCACCACCCCCGCGCCATTGAAGCTGCAACCAAGTACTTCTTAGTTCAAGCAGCTGCCTCCGCCTTAGTCCTGTTTTCAAGCATAACCAATGCCTGACACACTGGCCAATGGGATATCACCCAGCTATCACACCCAACTTCATGCCTAATCTTAACTGTAGCTCTTGCAATAAAACTAGGCCTAGTGCCATTCCACTTCTGATTCCCAGAAGTCCTCCAAGGCTCTTCCCTAATTGTAGGTCTTCTCCTATCCACTCTC…
	HQ644532	ATGAACCCCCAAGCAAAACTGATCTTCACCCTTAGCCTAACTCTAGGCACAACCCTCACAATCTCAAGTAACCATTGAATTATAGCCTGAACCGGGCTTGAAATCAATACCCTAGCCATCCTCCCACTAATCTCAAAATCTCACCACCCCCGCGCCATTGAAGCTGCAACCAAGTACTTCTTAGTTCAAGCAGCTGCCTCCGCCTTAGTCCTGTTTTCAAGCATAACCAATGCCTGACACACTGGCCAATGGGATATCACCCAGCTATCACACCCAACTTCATGCCTAATCTTAACTGTAGCTCTTGCAATAAAACTAGGCCTAGTGCCATTCCACTTCTGATTCCCAGAAGTCCTCCAAGGCTCTTCCCTAATTGTAGGTCTTCTCCTATCCACTCTC…
	HQ644533	ATGAACCCCCAAGCAAAACTGATCTTCACCCTTAGCCTAACTCTAGGCACAACCCTCACAATCTCAAGTAACCATTGAATTATAGCCTGAACCGGGCTTGAAATCAATACCCTAGCCATCCTCCCACTAATCTCAAAATCTCACCACCCCCGCGCCATTGAAGCTGCAACCAAGTACTTCTTAGTTCAAGCAGCTGCCTCCGCCTTAGTCCTGTTTTCAAGCATAACCAATGCCTGACACACTGGCCAATGGGATATCACCCAGCTATCACACCCAACTTCATGCCTAATCTTAACTGTAGCTCTTGCAATAAAACTAGGCCTAGTGCCATTCCACTTCTGATTCCCAGAAGTCCTCCAAGGCTCTTCCCTAATTGTAGGTCTTCTCCTATCCACTCTC…
	HQ644534	ATGAACCCCCAAGCAAAACTGATCTTCGCCCTTAGCCTAACTCTAGGCACAACCCTCACAATCTCAAGTAACCATTGAATTATAGCCTGAACCGGGCTTGAAATCAATACCCTAGCCATCCTCCCACTAATCTCAAAATCTCACCACCCCCGCGCCATTGAAGCTGCAACCAAGTACTTCTTAGTTCAAGCAGCTGCCTCCGCCTTAGTCCTGTTTTCAAGCATAACCAATGCCTGACACACTGGCCAATGGGATATCACCCAGCTATCACACCCAACTTCATGCCTAATCTTAACTGTAGCTCTTGCAATAAAACTAGGCCTAGTGCCATTCCACTTCTGATTCCCAGAAGTCCTCCAAGGCTCTTCCCTAATTGTAGGTCTTCTCCTATCCACTCTC…
	HQ644535	ATGAACCCCCAAGCAAAACTGATCTTCGCCCTTAGCCTAACTCTAGGCACAACCCTCACAATCTCAAGTAACCATTGAATTATAGCCTGAACCGGGCTTGAAATCAATACCCTAGCCATCCTCCCACTAATCTCAAAATCTCACCACCCCCGCGCCATTGAAGCTGCAACCAAGTACTTCTTAGTTCAAGCAGCTGCCTCCGCCTTAGTCCTGTTTTCAAGCATAACCAATGCCTGACACACTGGCCAATGGGATATCACCCAGCTATCACACCCAACTTCATGCCTAATCTTAACTGTAGCTCTTGCAATAAAACTAGGCCTAGTGCCATTCCACTTCTGATTCCCAGAAGTCCTCCAAGGCTCTTCCCTAATTGTAGGTCTTCTCCTATCCACTCTC…
	HQ644536	ATGAACCCCCAAGCAAAACTGATCTTCGCCCTTAGCCTAACTCTAGGCACAACCCTCACAATCTCAAGTAACCATTGAATTATAGCCTGAACCGGGCTTGAAATCAATACCCTAGCCATCCTCCCACTAATCTCAAAATCTCACCACCCCCGCGCCATTGAAGCTGCAACCAAGTACTTCTTAGTTCAAGCAGCTGCCTCCGCCTTAGTCCTGTTTTCAAGCATAACCAATGCCTGACACACTGGCCAATGGGATATCACCCAGCTATCACACCCAACTTCATGCCTAATCTTAACTGTAGCTCTTGCAATAAAACTAGGCCTAGTGCCATTCCACTTCTGATTCCCAGAAGTCCTCCAAGGCTCTTCCCTAATTGTAGGTCTTCTCCTATCCACTCTC…
	HQ644537	ATGAACCCCCAAGCAAAACTGATCTTCGCCCTTAGCCTAACTCTAGGCACAACCCTCACAATCTCAAGTAACCATTGAATTATAGCCTGAACCGGGCTTGAAATCAATACCCTAGCCATCCTCCCACTAATCTCAAAATCTCACCACCCCCGCGCCATTGAAGCTGCAACCAAGTACTTCTTAGTTCAAGCAGCTGCCTCCGCCTTAGTCCTGTTTTCAAGCATAACCAATGCCTGACACACTGGCCAATGGGATATCACCCAGCTATCACACCCAACTTCATGCCTAATCTTAACTGTAGCTCTTGCAATAAAACTAGGCCTAGTGCCATTCCACTTCTGATTCCCAGAAGTCCTCCAAGGCTCTTCCCTAATTGTAGGTCTTCTCCTATCCACTCTC…
	HQ644538	ATGAACCCCCAAGCAAAACTGATCTTCGCCCTTAGCCTAACTCTAGGCACAACCCTCACAATCTCAAGTAACCATTGAATTATAGCCTGAACCGGGCTTGAAATCAATACCCTAGCCATCCTCCCACTAATCTCAAAATCTCACCACCCCCGCGCCATTGAAGCTGCAACCAAGTACTTCTTAGTTCAAGCAGCTGCCTCCGCCTTAGTCCTGTTTTCAAGCATAACCAATGCCTGACACACTGGCCAATGGGATATCACCCAGCTATCACACCCAACTTCATGCCTAATCTTAACTGTAGCTCTTGCAATAAAACTAGGCCTAGTGCCATTCCACTTCTGATTCCCAGAAGTCCTCCAAGGCTCTTCCCTAATTGTAGGTCTTCTCCTATCCACTCTC…
	HQ644539	ATGAACCCCCAAGCAAAACTGATCTTCGCCCTTAGCCTAACTCTAGGCACAACCCTCACAATCTCAAGTAACCATTGAATTATAGCCTGAACCGGGCTTGAAATCAATACCCTAGCCATCCTCCCACTAATCTCAAAATCTCACCACCCCCGCGCCATTGAAGCTGCAACCAAGTACTTCTTAGTTCAAGCAGCTGCCTCCGCCTTAGTCCTGTTTTCAAGCATAACCAATGCCTGACACACTGGCCAATGGGATATCACCCAGCTATCACACCCAACTTCATGCCTAATCTTAACTGTAGCTCTTGCAATAAAACTAGGCCTAGTGCCATTCCACTTCTGATTCCCAGAAGTCCTCCAAGGCTCTTCCCTAATTGTAGGTCTTCTCCTATCCACTCTC…
	HQ644540	ATGAACCCCCAAGCAAAACTGATCTTCGCCCTTAGCCTAACTCTAGGCACAACCCTCACAATCTCAAGTAACCATTGAATTATAGCCTGAACCGGGCTTGAAATCAATACCCTAGCCATCCTCCCACTAATCTCAAAATCTCACCACCCCCGCGCCATTGAAGCTGCAACCAAGTACTTCTTAGTTCAAGCAGCTGCCTCCGCCTTAGTCCTGTTTTCAAGCATAACCAATGCCTGACACACTGGCCAATGGGATATCACCCAGCTATCACACCCAACTTCATGCCTAATCTTAACTGTAGCTCTTGCAATAAAACTAGGCCTAGTGCCATTCCACTTCTGATTCCCAGAAGTCCTCCAAGGCTCTTCCCTAATTGTAGGTCTTCTCCTATCCACTCTC…
	HQ644541	ATGAACCCCCAAGCAAAACTGATCTTCGCCCTTAGCCTAACTCTAGGCACAACCCTCACAATCTCAAGTAACCATTGAATTATAGCCTGAACCGGGCTTGAAATCAATACCCTAGCCATCCTCCCACTAATCTCAAAATCTCACCACCCCCGCGCCATTGAAGCTGCAACCAAGTACTTCTTAGTTCAAGCAGCTGCCTCCGCCTTAGTCCTGTTTTCAAGCATAACCAATGCCTGACACACTGGCCAATGGGATATCACCCAGCTATCACACCCAACTTCATGCCTAATCTTAACTGTAGCTCTTGCAATAAAACTAGGCCTAGTGCCATTCCACTTCTGATTCCCAGAAGTCCTCCAAGGCTCTTCCCTAATTGTAGGTCTTCTCCTATCCACTCTC…
	HQ644542	ATGAACCCCCAAGCAAAACTGATTTTCGCCCTTAGCCTAACTCTAGGCACAACCCTCACAATCTCAAGCAACCATTGAATTATAGCCTGAACCGGACTTGAAATCAATACCCTGGCTATCCTCCCACTAATCTCAAAATCTCATCACCCCCGCGCCATTGAAGCTGCAACCAAGTACTTCTTAGTTCAAGCAGCTGCCTCTGCCTTAGTCCTGTTCTCAAGCATAACCAATGCTTGACACACTGGCCAATGGGATATTACCCAACTATCGCACCCAACTTCATGCCTGATCTTAACTGTAGCTCTTGCAATAAAACTAGGCCTAGTTCCATTCCACTTCTGATTCCCAGAAGTCCTCCAAGGTTCTTCCCTAATTGTAGGCCTCCTCCTATCCACTCTC…
	HQ644543	ATGAACCCCCAAGCAAAACTGATTTTCGCCCTTAGCCTAACTCTAGGCACAACCCTCACAATCTCAAGCAACCATTGAATTATAGCCTGAACCGGACTTGAAATCAATACCCTGGCTATCCTCCCACTAATCTCAAAATCTCATCACCCCCGCGCCATTGAAGCTGCAACCAAGTACTTCTTAGTTCAAGCAGCTGCCTCTGCCTTAGTCCTGTTCTCAAGCATAACCAATGCTTGACACACTGGCCAATGGGATATCACCCAACTATCGCACCCAACTTCATGCCTGATCTTAACTGTAGCTCTTGCAATAAAACTAGGCCTAGTTCCATTCCACTTCTGATTCCCAGAAGTCCTCCAAGGTTCTTCCCTAATTGTAGGCCTCCTCCTATCCACTCTC…
	HQ644544	ATGAACCCCCAAGCAAAACTGATTTTCGCCCTTAGCCTAACTCTAGGCACAACCCTCACAATCTCAAGCAACCATTGAATTATAGCCTGAACCGGACTTGAAATCAATACCCTGGCTATCCTCCCACTAATCTCAAAATCTCATCACCCCCGCGCCATTGAAGCTGCAACCAAGTACTTCTTAGTTCAAGCAGCTGCCTCTGCCTTAGTCCTGTTCTCAAGCATAACCAATGCTTGACACACTGGCCAATGGGATATCACCCAACTATCGCACCCAACTTCATGCCTGATCTTAACTGTAGCTCTTGCAATAAAACTAGGCCTAGTTCCATTCCACTTCTGATTCCCAGAAGTCCTCCAAGGTTCTTCCCTAATTGTAGGCCTCCTCCTATCCACTCTC…
	HQ644545	ATGAACCCCCAAGCAAAACTGATTTTCGCCCTTAGCCTAACTCTAGGCACAACCCTCACAATCTCAAGCAACCATTGAATTATAGCCTGAACCGGACTTGAAATCAATACCCTGGCTATCCTCCCACTAATCTCAAAATCTCATCACCCCCGCGCCATTGAAGCTGCAACCAAGTACTTCTTAGTTCAAGCAGCTGCCTCTGCCTTAGTCCTGTTCTCAAGCATAACCAATGCTTGACACACTGGCCAATGGGATATTACCCAACTATCGCACCCAACTTCATGCCTGATCTTAACTGTAGCTCTTGCAATAAAACTAGGCCTAGTTCCATTCCACTTCTGATTCCCAGAAGTCCTCCAAGGTTCTTCCCTAATTGTAGGCCTCCTCCTATCCACTCTC…
	HQ644546	ATGAACCCCCAAGCAAAACTGATTTTCGCCCTTAGCCTAACTCTAGGCACAACCCTCACAATCTCAAGCAACCATTGAATTATAGCCTGAACCGGACTTGAAATCAATACCCTGGCTATCCTCCCACTAATCTCAAAATCTCATCACCCCCGCGCCATTGAAGCTGCAACCAAGTACTTCTTAGTTCAAGCAGCTGCCTCTGCCTTAGTCCTGTTCTCAAGCATAACCAATGCTTGACACACTGGCCAATGGGATATTACCCAACTATCGCACCCAACTTCATGCCTGATCTTAACTGTAGCTCTTGCAATAAAACTAGGCCTAGTTCCATTCCACTTCTGATTCCCAGAAGTCCTCCAAGGTTCTTCCCTAATTGTAGGCCTCCTCCTATCCACTCTC…
	HQ644547	ATGAACCCCCAAGCAAAACTGATTTTCGCCCTTAGCCTAACTCTAGGCACAACCCTCACAATCTCAAGCAACCATTGAATTATAGCCTGAACCGGACTTGAAATCAATACCCTGGCTATCCTCCCACTAATCTCAAAATCTCATCACCCCCGCGCCATTGAAGCTGCAACCAAGTACTTCTTAGTTCAAGCAGCTGCCTCTGCCTTAGTCCTGTTCTCAAGCATAACCAATGCTTGACACACTGGCCAATGGGATATCACCCAACTATCGCACCCAACTTCATGCCTGATCTTAACTGTAGCTCTTGCAATAAAACTAGGCCTAGTTCCATTCCACTTCTGATTCCCAGAAGTCCTCCAAGGTTCTTCCCTAATTGTAGGCCTCCTCCTATCCACTCTC…
	HQ644548	ATGAACCCCCAAGCAAAACTGATCTTCGCCCTTAGCCTAACTCTAGGCACAACCCTCACAATCTCAAGTAACCATTGAATTATAGCCTGAACCGGGCTTGAAATCAATACCCTAGCCATCCTCCCACTAATCTCAAAATCTCACCACCCCCGCGCCATTGAAGCTGCAACCAAGTACTTCTTAGTTCAAGCAGCTGCCTCCGCCTTAGTCCTGTTTTCAAGCATAACCAATGCCTGACACACTGGCCAATGGGATATCACCCAGCTATCACACCCAACTTCATGCCTAATCTTAACTGTAGCTCTTGCAATAAAACTAGGCCTAGTGCCATTCCACTTCTGATTCCCAGAAGTCCTCCAAGGCTCTTCCCTAATTGTAGGCCTTCTCCTATCCACTCTC…
	HQ644549	ATGAACCCCCAAGCAAAACTGATCTTCGCCCTTAGCCTAACTCTAGGCACAACCCTCACAATCTCAAGTAACCATTGAATTATAGCCTGAACCGGGCTTGAAATCAATACCCTAGCCATCCTCCCACTAATCTCAAAATCTCACCACCCCCGCGCCATTGAAGCTGCAACCAAGTACTTCTTAGTTCAAGCAGCTGCCTCCGCCTTAGTCCTGTTTTCAAGCATAACCAATGCCTGACACACTGGCCAATGGGATATCACCCAGCTATCACACCCAACTTCATGCCTAATCTTAACTGTAGCTCTTGCAATAAAACTAGGCCTAGTGCCATTCCACTTCTGATTCCCAGAAGTCCTCCAAGGCTCTTCCCTAATTGTAGGTCTTCTCCTATCCACTCTC…
	HQ644550	ATGAACCCCCAAGCAAAACTGATCTTCGCCCTTAGCCTAACTCTAGGCACAACCATCACAATCTCAAATAACAACTGAATTATAGCCTGAACCGGGCTCGAAATCAATCCCCTAGCCATCCTCCCACTAATCTCAAAATCTCACCACCCCCGCGCCATTGAAGCTGCAACCAAGTACTTCTTAGTTCAAGCAGCTGCCTCCGCCTTAGTCCTGTTTTCAAGCATAACCAATGCCTGACACACTGGCCAATGGGATATCACCCAGCTATCACACCCAACTTCATGCCTAATCTTAACTGTAGCTCTTGCAATAAAACTAGGCCTAGTGCCATTCCACTTCTGATTCCCAGAAGTCCTCCAAGGCTCTTCCCTAATTGTAGGTCTTCTCCTATCCACTCTC…
	HQ644551	ATGAACCCCCAAGCAAAACTGATCTTCGCCCTTAGCCTAACTCTAGGCACAACCCTCACAATCTCAAGTAACCATTGAATTATAGCCTGAACCGGGCTTGAAATCAATACCCTAGCCATCCTCCCACTAATCTCAAAATCTCACCACCCCCGCGCCATTGAAGCTGCAACCAAGTACTTCTTAGTTCAAGCAGCTGCCTCCGCCTTAGTCCTGTTTTCAAGCATAACCAATGCCTGACACACTGGCCAATGGGATATCACCCAGCTATCACACCCAACTTCATGCCTAATCTTAACTGTAGCTCTTGCAATAAAACTAGGCCTAGTGCCATTCCACTTCTGATTCCCAGAAGTCCTCCAAGGCTCTTCCCTAATTGTAGGTCTTCTCCTATCCACTCTC…
	HQ644552	ATGAACCCCCAAGCAAAACTGATCTTCGCCCTTAGCCTAACTCTAGGCACAACCCTCACAATCTCAAGTAACCATTGAATTATAGCCTGAACCGGGCTTGAAATCAATACCCTAGCCATCCTCCCACTAATCTCAAAATCTCACCACCCCCGCGCCATTGAAGCTGCAACCAAGTACTTCTTAGTTCAAGCAGCTGCCTCCGCCTTAGTCCTGTTTTCAAGCATAACCAATGCCTGACACACTGGCCAATGGGATATCACCCAGCTATCACACCCAACTTCATGCCTAATCTTAACTGTAGCTCTTGCAATAAAACTAGGCCTAGTGCCATTCCACTTCTGATTCCCAGAAGTCCTCCAAGGCTCTTCCCTAATTGTAGGTCTTCTCCTATCCACTCTC…
	HQ644553	ATGAACCCCCAAGCAAAATTGATCTTCGCCCTTAGCCTAACTCTAGGCACAACCCTCACAATTTCAAGTAACCATTGAATTATAGCCTGAACCGGGCTTGAAATCAATACCCTAGCCATCTTCCCACTAATCTCAAAATCTCACCACCCCCGCGGCATTGAAGCTGCAACCAAGTACTTCTTAGTTCAAGCAGCTGCCTCCGCCTTAGTCCTGTTTTCAAGCATAACCAATGCCTGACACACTGGCCAATGGGATATCACCCAGCTATCACACCCAACTTCATGCCTAATCTTAACTGTAGCTCTTGCAATAAAACTAGGCCTAGTGCCATTCCACTTCTGATTCCCAGAAGTCCTCCAAGGCTCTTCCCTAATTGTAGGTCTTCTCCTATCCACTCTC…
	HQ644554	ATGAACCCCCAAGCAAAATTGATCTTCGCCCTTAGCCTAACTCTAGGCACAACCCTCACAATTTCAAGTAACCCTTTATTTATAGCTTGAACCGGGGTTGAAATCAATACCCTAGCCATCCTCCCACTAATCTCCAAATCTCACCACCCCCGCGCCATTGAAGCTGCAACCAAGTACTTCTTAGTTCAAGCAGCTGCCTTCGCCTTAGTCCTGTTTTCAAGCATAACCAATGCCTGACACACTGGCCAATGGGATATCACCCAGCTATCACACCCAACTTCATGCCTAATCTTAACTGTAGCTCTTGCAATAAAACTAGGCCTAGTGCCATTCCACTTCTGATTCCCAGAAGTCCTCCAAGGCTCTTCCCTAATTGTAGGTCTTCTCCTATCCACTCTC…
	HQ644555	ATGAACCCCCAAGCAAAACTGATCTTCGCCCTTAGCCTAACTCTAGGCACAACCCCCACAATCTCAAGTAACCATTGAATTATAGCCTGAACCGGGCTTGAAATCAATACCCTAGCCATCCTCCCACTAATCTCAAAATCTCACCACCCCCGCGCCATTGAAGCTGCAACCAAGTACTTCTTAGTTCAAGCAGCTGCCTCCGCCTTAGTCCTGTTTTCAAGCATAACCAATGCCTGACACACTGGCCAATGGGATATCACCCAGCTATCACACCCAACTTCATGCCTAATCTTAACTGTAGCTCTTGCAATAAAACTAGGCCTAGTGCCATTCCACTTCTGATTCCCAGAAGTCCTCCAAGGCTCTTCCCTAATTGTAGGTCTTCTCCTATCCACTCTC…
	HQ644556	ATGAACCCCCAAGGAAAACTGATCTTCGCCCTTAGCCTAACTCTAGGCACAACCCTCACAATCTCAAGTAACCATTGAATTATAGCCTGAACCGGGCTTGAAATCAATACCCTAGCCATCCTCCCACTAATCTCAAAATCTCACCACCCCCGCGCCATTGAAGCTGCAACCAAGTACTTCTTAGTTCAAGCAGCTGCCTCCGCCTTAGTCCTGTTTTCAAGCATAACCAATGCCTGACACACTGGCCAATGGGATATCACCCAGCTATCACACCCAACTTCATGCCTAATCTTAACTGTAGCTCTTGCAATAAAACTAGGCCTAGTGCCATTCCACTTCTGATTCCCAGAAGTCCTCCAAGGCTCTTCCCTAATTGTAGGTCTTCTCCTATCCACTCTC…
	HQ644557	ATGAACCCCCAAGCAAAACTGATCTTCGCCCTTAGCCTAACTCTAGGCACAACCCTCACAATTTCAAGTAACCATTGAATTATAGCCTGAACCGGGCTTGAAATCAATACCCTAGCCATCCTCCCACTAATCTCAAAATCTCACCACCCCCGCGCCATTGAAGCTGCAACCAAGTACTTCTTAGTTCAAGCAGCTGCCTCCGCCTTAGTCCTGTTTTCAAGCATAACCAATGCCTGACACACTGGCCAATGGGATATCACCCAGCTATCACACCCAACTTCATGCCTAATCTTAACTGTAGCTCTTGCAATAAAACTAGGCCTAGTGCCATTCCACTTCTGATTCCCAGAAGTCCTCCAAGGCTCTTCCCTAATTGTAGGTCTTCTCCTATCCACTCTC…
	HQ644558	ATGAACCCCCAAGCAAAACTGATCTTCGCCCTTAGCCTAACTCTAGGCACAACCCTCACAATCTCAAGTAACCATTGAATTATAGCCTGAACCGGGCTTGAAATCAATACCCTAGCCATCCTCCCACTAATCTCAAAATCTCACCACCCCCGCGCCATTGAAGCTGCAACCAAGTACTTCTTAGTCCAAGCAGCTGCCTCCGCCTTAGTCCTGTTTTCAAGCATAACCAATGCCTGACACACTGGCCAATGGGATATCACCCAGCTATCACACCCAACTTCATGCCTAATCTTAACTGTAGCTCTTGCAATAAAACTAGGCCTAGTGCCATTCCACTTCTGATTCCCAGAAGTCCTCCAAGGCTCTTCCCTAATTGTAGGTCTTCTCCTATCCACTCTC…
	HQ644559	ATGAACCCCCAAGCAAAACTGATCTTCGCCCTTAGCCTAACTCTAGGCACAACCCTCACAATCTCAAGTAACCATTGAATTATAGCCTGAACCGGGCTTGAAATCAATACCCTAGCCATCCTCCCACTAATCTCAAAATCTCACCACCCCCGCGCCATTGAAGCTGCAACCAAGTACTTCTTAGTTCAAGCAGCTGCCTCCGCCTTAGTCCTGTTTTCAAGCATAACCAATGCCTGACACACTGGCCAATGGGATATCACCCAGCTATCACACCCAACTTCATGCCTAATCTTAACTGTAGCTCTTGCAATAAAACTAGGCCTAGTGCCATTCCACTTCTGATTCCCAGAAGTCCTCCAAGGCTCTTCCCTAATTGTAGGTCTTCTCCTATCCACTCTC…
	HQ644560	ATGAACCCCCAAGCAAAACTGATCTTCGCCCTTAGCCTAACTCTAGGCACAACCCTCACAATCTCAAGTAACCATTGAATTATAGCCTGAACCGGGCTTGAAATCAATACCCTAGCCATCCTCCCACTAATCTCAAAATCTCACCACCCCCGCGCCATTGAAGCTGCAACCAAGTACTTCTTAGTTCAAGCAGCTGCCTCCGCCTTAGTCCTGTTTTCAAGCATAACCAATGCCTGACACACTGGCCAATGGGATATCACCCAGCTATCACACCCAACTTCATGCCTAATCTTAACTGTAGCTCTTGCAATAAAACTAGGCCTAGTGCCATTCCACTTCTGATTCCCAGAAGTCCTCCAAGGCTCTTCCCTAATTGTAGGTCTTCTCCTATCCACTCTC…
	HQ644561	ATGAACCCCCAAGCAAAACTGATCTTCGCCCTTAGCCTAACTCTAGGCACAACCCTCACAATCTCAAGTAACCATTGAATTATAGCCTGAACCGGGCTTGAAATCAATACCCTAGCCATCCTCCCACTAATCTCAAAATCTCACCACCCCCGCGCCATTGAAGCTGCAACCAAGTACTTCTTAGTTCAAGCAGCTGCCTCCGCCTTAGTCCTGTTTTCAAGCATAACCAATGCCTGACACACTGGCCAATGGGATATCACCCAGCTATCACACCCAACTTCATGCCTAATCTTAACTGTAGCTCTTGCAATAAAACTAGGCCTAGTGCCATTCCACTTCTGATTCCCAGAAGTCCTCCAAGGCTCTTCCCTAATTGTAGGCCTTCTCCTATCCACTCTC…
	HQ644562	ATGAACCCCCAAGCAAAACTGATCTTCGCCCTTAGCCTAACTCTAGGCACAACCCTCACAATCTCAAGTAACCATTGAATTATAGCCTGAACCGGGCTTGAAATCAATACCCTAGCCATCCTCCCACTAATCTCAAAATCTCACCACCCCCGCGCCATTGAAGCTGCAACCAAGTACTTCTTAGTTCAAGCAGCTGCCTCCGCCTTAGTCCTGTTTTCAAGCATAACCAATGCCTGACACACTGGCCAATGGGATATCACCCAGCTATCACACCCAACTTCATGCCTAATCTTAACTGTAGCTCTTGCAATAAAACTAGGCCTAGTGCCATTCCACTTCTGATTCCCAGAAGTCCTCCAAGGCTCTTCCCTAATTGTAGGTCTTCTCCTATCCACTCTC…
	HQ644563	ATGAACCCCCAAGCAAAACTGATCTTCGCCCTTAGCCTAACTCTAGGCACAACCCTCACAATCTCAAGTAACCATTGAATTATAGCCTGAACCGGGCTTGAAATCAATACCCTAGCCATCCTCCCACTAATCTCAAAATCTCACCACCCCCGCGCCATTGAAGCTGCAACCAAGTACTTCTTAGTTCAAGCAGCTGCCTCCGCCTTAGTCCTGTTTTCAAGCATAACCAATGCCTGACACACTGGCCAATGGGATATCACCCAGCTATCACACCCAACTTCATGCCTAATCTTAACTGTAGCTCTTGCAATAAAACTAGGCCTAGTGCCATTCCACTTCTGATTCCCAGAAGTCCTCCAAGGCTCTTCCCTAATTGTAGGTCTTCTCCTATCCACTCTC…
	HQ644564	ATGAACCCCCAAGCAAAACTGATCTTCGCCCTTAGCCTAACTCTAGGCACAACCCTCACAATCTCAAGTAACCATTGAATTATAGCCTGAACCGGGCTTGAAATCAATACCCTAGCCATCCTCCCACTAATCTCAAAATCTCACCACCCCCGCGCCATTGAAGCTGCAACCAAGTACTTCTTAGTTCAAGCAGCTGCCTCCGCCTTAGTCCTGTTTTCAAGCATAACCAATGCCTGACACACTGGCCAATGGGATATCACCCAGCTATCACACCCAACTTCATGCCTAATCTTAACTGTAGCTCTTGCAATAAAACTAGGCCTAGTGCCATTCCACTTCTGATTCCCAGAAGTCCTCCAAGGCTCTTCCCTAATTGTAGGTCTTCTCCTATCCACTCTC…
	HQ644565	ATGAACCCCCAAGCAAAACTGATCTTCGCCCTTAGCCTAACTCTAGGCACAACCCTCACAATCTCAAGTAACCATTGAATTATNGCCTGAACCGGGCTTGAAATCAATACCCTAGCCATCCTCCCACTAATCTCAAAATCTCACCACCCCCGCGCCATTGAAGCTGCAACCAAGTACTTCTTAGTTCAAGCAGCTGCCTCCGCCTTAGTCCTGTTTTCAAGCATAACCAATGCCTGACACACTGGCCAATGGGATATCACCCAGCTATCACACCCAACTTCATGCCTAATCTTAACTGTAGCTCTTGCAATAAAACTAGGCCTAGTGCCATTCCACTTCTGATTCCCAGAAGTCCTCCAAGGCTCTTCCCTAATTGTAGGCCTTCTCCTATCCACTCTC…
	HQ644566	ATGAACCCCCAAGCAAAACTGATTTTCGCCCTTAGCCTAACTCTAGGCACAACCCTCACAATCTCAAGCAACCATTGAATTATAGCCTGAACCGGACTTGAAATCAATACCCTGGCTATCCTCCCACTAATCTCAAAATCTCACCACCCCCGCGCCATTGAAGCTGCAACCAAGTACTTCTTAGTTCAAGCAGCCGCCTCTACCTTAGTCCTGTTCTCAAGCATGACCAATGCTTGACACACTGGCCAATGGGATATCACCCAACTATCGCACCCAACTTCATGCCTAATCCTAACTGTAGCCCTTGCAATAAAACTAGGCCTAGTACCATTCCACTTCTGATTCCCAGAAGTCCTCCAAGGCTCCTCCCTAATTGTAGGCCTCCTCCTATCCACTCTT…
	HQ644567	ATGAACCCCCAAGCAAAACTGATTTTCGCCCTTAGCCTAACTCTAGGCACAACCCTCACAATCTCAAGCAACCATTGAATTATAGCCTGAACCGGACTTGAAATCAATACCCTGGCTATCCTCCCACTAATCTCAAAATCTCACCACCCCCGCGCCATTGAAGCTGCAACCAAGTACTTCTTAGTTCAAGCAGCCGCCTCTACCTTAGTCCTGTTCTCAAGCATGACCAATGCTTGACACACTGGCCAATGGGATATCACCCAACTATCGCACCCAACTTCATGCCTAATCCTAACTGTAGCCCTTGCAATAAAACTAGGCCTAGTACCATTCCACTTCTGATTCCCAGAAGTCCTCCAAGGCTCCTCCCTAATTGTAGGCCTCCTCCTATCCACTCTT…
	HQ644568	ATGAACCCCCAAGCAAAACTGATTTTCGCCCTTAGCCTAACTCTAGGCACAACCCTCACAATCTCAAGCAACCATTGAATTATAGCCTGAACCGGACTTGAAATCAATACCCTGGCTATCCTCCCACTAATCTCAAAATCTCACCACCCCCGCGCCATTGAAGCTGCAACCAAGTACTTCTTAGTTCAAGCAGCCGCCTCTACCTTAGTCCTGTTCTCAAGCATGACCAATGCTTGACACACTGGCCAATGGGATATCACCCAACTATCGCACCCAACTTCATGCCTAATCCTAACTGTAGCCCTTGCAATAAAACTAGGCCTAGTACCATTCCACTTCTGATTCCCAGAAGTCCTCCAAGGCTCCTCCCTAATTGTAGGCCTCCTCCTATCCACTCTT…
	HQ644569	ATGAACCCCCAAGCAAAACTGATTTTCGCCCTTAGCCTAACTCTAGGCACAACCCTCACAATCTCAAGCAACCATTGAATTATAGCCTGAACCGGACTTGAAATCAATACCCTGGCTATCCTCCCACTAATCTCAAAATCTCACCACCCCCGCGCCATTGAAGCTGCAACCAAGTACTTCTTAGTTCAAGCAGCCGCCTCTACCTTAGTCCTGTTCTCAAGCATGACCAATGCTTGACACACTGGCCAATGGGATATCACCCAACTATCGCACCCAACTTCATGCCTAATCCTAACTGTAGCCCTTGCAATAAAACTAGGCCTAGTACCATTCCACTTCTGATTCCCAGAAGTCCTCCAAGGCTCCTCCCTAATTGTAGGCCTCCTCCTATCCACTCTT…
	HQ644570	ATGAACCCCCAAGCAAAACTGATTTTCGCCCTTAGCCTAACTCTAGGCACAACCCTCACAATCTCAAGCAACCATTGAATTATAGCCTGAACCGGACTTGAAATCAATACCCTGGCTATCCTCCCACTAATCTCAAAATCTCACCACCCCCGCGCCATTGAAGCTGCAACCAAGTACTTCTTAGTTCAAGCAGCCGCCTCTACCTTAGTCCTGTTCTCAAGCATGACCAATGCTTGACACACTGGCCAATGGGATATCACCCAACTATCGCACCCAACTTCATGCCTAATCCTAACTGTAGCCCTTGCAATAAAACTAGGCCTAGTACCATTCCACTTCTGATTCCCAGAAGTCCTCCAAGGCTCTTCCCTAATTGTAGGCCTCCTCCTATCCACTCTT…
	HQ644571	ATGAACCCCCAAGCAAAACTGATTTTCGCCCTTAGCCTAACTCTAGGCACAACCCTCACAATCTCAAGCAACCATTGAATTATAGCCTGAACCGGACTTGAAATCAATACCCTGGCTATCCTCCCACTAATCTCAAAATCTCACCACCCCCGCGCCATTGAAGCTGCAACCAAGTACTTCTTAGTTCAAGCAGCCGCCTCTACCTTAGTCCTGTTCTCAAGCATGACCAATGCTTGACACACTGGCCAATGGGATATCACCCAACTATCGCACCCAACTTCATGCCTAATCCTAACTGTAGCCCTTGCAATAAAACTAGGCCTAGTACCATTCCACTTCTGATTCCCAGAAGTCCTCCAAGGCTCCTCCCTAATTGTAGGCCTCCTCCTATCCACTCTT…
	HQ644572	ATGAACCCCCAAGCAAAACTGATTTTCGCCCTTAGCCTAACTCTAGGCACAACCCCCACAATCTCAAGCAACCATTGAATTATAGCCTGAACCGGACTTGAAATCAATACCCTGGCTATCCTCCCACTAATCTCAAAATCTCACCACCCCCGCGCCATTGAAGCTGCAACCAAGTACTTCTTAGTTCAAGCAGCCGCCTCTACCTTAGTCCTGTTCTCAAGCATGACCAATGCTTGACACACTGGCCAATGGGATATCACCCAACTATCGCACCCAACTTCATGCCTAATCCTAACTGTAGCCCTTGCAATAAAACTAGGCCTAGTACCATTCCACTTCTGATTCCCAGAAGTCCTCCAAGGCTCCTCCCTAATTGTAGGCCTCCTCCTATCCACTCTT…
	HQ644573	ATGAACCCCCAAGCAAAACTGATTTTCGCCCTTAGCCTAACTCTAGGCACAACCCTCACAATCTCAAGCAACCATTGAATTATAGCCTGAACCGGACTTGAAATCAATACCCTGGCTATCCTCCCACTAATCTCAAAATCTCACCACCCCCGCGCCATTGAAGCTGCAACCAAGTACTTCTTAGTTCAAGCAGCCGCCTCTACCTTAGTCCTGTTCTCAAGCATGACCAATGCTTGACACACTGGCCAATGGGATATCACCCAACTATCGCACCCAACTTCATGCCTAATCCTAACTGTAGCCCTTGCAATAAAACTAGGCCTAGTACCATTCCACTTCTGATTCCCAGAAGTCCTCCAAGGCTCTTCCCTAATTGTAGGCCTCCTCCTATCCACTCTT…
	HQ644574	ATGAACCCCCAAGCAAAACTGATTTTCGCCCTTAGCCTAACTCTAGGCACAACCCCCACAATCTCAAGCAACCATTGAATTATAGCCTGAACCGGACTTGAAATCAATACCCTGGCTATCCTCCCACTAATCTCAAAATCTCACCACCCCCGCGCCATTGAAGCTGCAACCAAGTACTTCTTAGTTCAAGCAGCCGCCTCTACCTTAGTCCTGTTCTCAAGCATGACCAATGCTTGACACACTGGCCAATGGGATATCACCCAACTATCGCACCCAACTTCATGCCTAATCCTAACTGTAGCCCTTGCAATAAAACTAGGCCTAGTACCATTCCACTTCTGATTCCCAGAAGTCCTCCAAGGCTCTTCCCTAATTGTAGGCCTCCTCCTATCCACTCTT…
	HQ644575	ATGAACCCCCAAGCAAAACTGATCTTCGCCCTTAGCCTAACTCTAGGCACAACCCTCACAATCTCAAGTAACCATTGAATTATAGCCTGAACCGGGCTTGAAATCAATACCCTAGCCATCCTCCCACTAATCTCAAAATCTCACCACCCCCGCGCCATTGAAGCTGCAACCAAGTACTTCTTAGTTCAAGCAGCTGCCTCCGCCTTAGTCCTGTTTTCAAGCATAACCAATGCCTGACACACTGGCCAATGGGATATCACCCAGCTATCACACCCAACTTCATGCCTAATCTTAACTGTAGCTCTTGCAATAAAACTAGGCCTAGTGCCATTCCACTTCTGATTCCCAGAAGTCCTCCAAGGCTCTTCCCTAATTGTAGGTCTTCTCCTATCCACTCTC…
	HQ644576	ATGAACCCCCAAGCAAAACTGATTTTCGCCCTTAGCCTAACTCTAGGCACAACCCTCACAATCTCAAGCAACCATTGAATTATAGCCTGAACCGGACTTGAAATCAATACCCTGGCTATCCTCCCACTAATCTCAAAATCTCACCACCCCCGCGCCATTGAAGCTGCAACCAAGTACTTCTTAGTTCAAGCAGCCGCCTCTACCTTAGTCCTGTTCTCAAGCATGACCAATGCTTGACACACTGGCCAATGGGATATCACCCAACTATCGCACCCAACTTCATGCCTAATCCTAACTGTAGCCCTTGCAATAAAACTAGGCCTAGTACCATTCCACTTCTGATTCCCAGAAGTCCTCCAAGGCTCTTCCCTAATTGTAGGCCTCCTCCTATCCACTCTT…
	HQ644577	ATGAACCCCCAAGCAAAACTGATTTTCGCCCTTAGCCTAACTCTAGGCACAACCCTCACAATCTCAAGCAACCATTGAATTATAGCCTGAACCGGACTTGAAATCAATACCCTGGCTATCCTCCCACTAATCTCAAAATCTCACCACCCCCGCGCCATTGAAGCTGCAACCAAGTACTTCTTAGTTCAAGCAGCCGCCTCTACCTTAGTCCTGTTCTCAAGCATGACCAATGCTTGACACACTGGCCAATGGGATATCACCCAACTATCGCACCCAACTTCATGCCTAATCCTAACTGTAGCCCTTGCAATAAAACTAGGCCTAGTACCATTCCACTTCTGATTCCCAGAAGTCCTCCAAGGCTCTTCCCTAATTGTAGGCCTCCTCCTATCCACTCTT…
	HQ644578	ATGAACCCCCAAGCAAAACTGATTTTCGCCCTTAGCCTAACTCTAGGCACAACCCTCACAATCTCAAGCAACCATTGAATTATAGCCTGAACCGGACTTGAAATCAATACCCTGGCTATCCTCCCACTAATCTCAAAATCTCACCACCCCCGCGCCATTGAAGCTGCAACCAAGTACTTCTTAGTTCAAGCAGCCGCCTCTACCTTAGTCCTGTTCTCAAGCATGACCAATGCTTGACACACTGGCCAATGGGATATCACCCAACTATCGCACCCAACTTCATGCCTAATCCTAACTGTAGCCCTTGCAATAAAACTAGGCCTAGTACCATTCCACTTCTGATTCCCAGAAGTCCTCCAAGGCTCTTCCCTAATTGTAGGCCTCCTCCTATCCACTCTT…
	HQ644579	ATGAACCCCCAAGCAAAACTGATTTTCGCCCTTAGCCTAACTCTAGGCACAACCCTCACAATCTCAAGCAACCATTGAATTATAGCCTGAACCGGACTTGAAATCAATACCCTGGCTATCCTCCCACTAATCTCAAAATCTCACCACCCCCGCGCCATTGAAGCTGCAACCAAGTACTTCTTAGTTCAAGCAGCCGCCTCTACCTTAGTCCTGTTCTCAAGCATGACCAATGCTTGACACACTGGCCAATGGGATATCACCCAACTATCGCACCCAACTTCATGCCTAATCCTAACTGTAGCCCTTGCAATAAAACTAGGCCTAGTACCATTCCACTTCTGATTCCCAGAAGTCCTCCAAGGCTCTTCCCTAATTGTAGGCCTCCTCCTATCCACTCTT…
	HQ644580	ATGAACCCCCAAGCAAAACTGATTTTCGCCCTTAGCCTAACTCTAGGCACAACCCTCACAATCTCAAGCAACCATTGAATTATAGCCTGAACCGGACTTGAAATCAATACCCTGGCTATCCTCCCACTAATCTCAAAATCTCATCACCCCCGCGCCATTGAAGCTGCAACCAAGTACTTCTTAGTTCAAGCAGCTGCCTCTGCCTTAGTCCTGTTCTCAAGCATAACCAATGCTTGACACACTGGCCAATGGGATATTACCCAACTATCGCACCCAACTTCATGCCTGATCTTAACTGTAGCTCTTGCAATAAAACTAGGCCTAGTTCCATTCCACTTCTGATTCCCAGAAGTCCTCCAAGGTTCTTCCCTAATTGTAGGCCTCCTCCTATCCACTCTC…
	HQ644581	ATGAACCCCCAAGCAAAACTGATTTTCGCCCTTAGCCTAACTCTAGGCACAACCCTCACAATCTCAAGCAACCATTGAATTATAGCCTGAACCGGACTTGAAATCAATACCCTGGCTATCCTCCCACTAATCTCAAAATCTCATCACCCCCGCGCCATTGAAGCTGCAACCAAGTACTTCTTAGTTCAAGCAGCTGCCTCTGCCTTAGTCCTGTTCTCAAGCATAACCAATGCTTGACACACTGGCCAATGGGATATTACCCAACTATCGCACCCAACTTCATGCCTGATCTTAACTGTAGCTCTTGCAATAAAACTAGGCCTAGTTCCATTCCACTTCTGATTCCCAGAAGTCCTCCAAGGTTCTTCCCTAATTGTAGGCCTCCTCCTATCCACTCTC…
	HQ644582	ATGAACCCCCAAGCAAAACTGATTTTCGCCCTTAGCCTAACTCTAGGCACAACCCTCACAATCTCAAGCAACCATTGAATTATAGCCTGAACCGGACTTGAAATCAATACCCTGGCTATCCTCCCACTAATCTCAAAATCTCATCACCCCCGCGCCATTGAAGCTGCAACCAAGTACTTCTTAGTTCAAGCAGCTGCCTCTGCCTTAGTCCTGTTCTCAAGCATAACCAATGCTTGACACACTGGCCAATGGGATATTACCCAACTATCGCACCCAACTTCATGCCTGATCTTAACTGTAGCTCTTGCAATAAAACTAGGCCTAGTTCCATTCCACTTCTGATTCCCAGAAGTCCTCCAAGGTTCTTCCCTAATTGTAGGCCTCCTCCTATCCACTCTC…
	HQ644583	ATGAACCCCCAAGCAAAACTGATTTTCGCCCTTAGCCTAACTCTAGGCACAACCCTCACAATCTCAAGCAACCATTGAATTATAGCCTGAACCGGACTTGAAATCAATACCCTGGCTATCCTCCCACTAATCTCAAAATCTCATCACCCCCGCGCCATTGAAGCTGCAACCAAGTACTTCTTAGTTCAAGCAGCTGCCTCTGCCTTAGTCCTGTTCTCAAGCATAACCAATGCTTGACACACTGGCCAATGGGATATTACCCAACTATCGCACCCAACTTCATGCCTGATCTTAACTGTAGCTCTTGCAATAAAACTAGGCCTAGTTCCATTCCACTTCTGATTCCCAGAAGTCCTCCAAGGTTCTTCCCTAATTGTAGGCCTCCTCCTATCCACTCTC…
	HQ644584	ATGAACCCCCAAGCAAAACTGATTTTCGCCCTTAGCCTAACTCTAGGCACAACCCACACAATCTCAAGCAACCATTGAATTATAGCCTGAACCGGACTTGAAATCAATACCCTGGCTATCCTCCCACTAATCTCAAAATCTCATCACCCCCGCGCCATTGAAGCTGCAACCAAGTACTTCTTAGTTCAAGCAGCTGCCTCTGCCTTAGTCCTGTTCTCAAGCATAACCAATGCTTGACACACTGGCCAATGGGATATTACCCAACTATCGCACCCAACTTCATGCCTGATCTTAACTGTAGCTCTTGCAATAAAACTAGGCCTAGTTCCATTCCACTTCTGATTCCCAGAAGTCCTCCAAGGTTCTTCCCTAATTGTAGGCCTCCTCCTATCCACTCTC…
	HQ644585	ATGAACCCCCAAGCAAAACTGATTTTCGCCCTTAGCCTAACTCTAGGCACAACCCTCACAATCTCAAGCAACCATTGAATTATAGCCTGAACCGGACTTGAAATCAATACCCTGGCTATCCTCCCACTAATCTCAAAATCTCATCACCCCCGCGCCATTGAAGCTGCAACCAAGTACTTCTTAGTTCAAGCAGCTGCCTCTGCCTTAGTCCTGTTCTCAAGCATAACCAATGCTTGACACACTGGCCAATGGGATATTACCCAACTATCGCACCCAACTTCATGCCTGATCTTAACTGTAGCTCTTGCAATAAAACTAGGCCTAGTTCCATTCCACTTCTGATTCCCAGAAGTCCTCCAAGGTTCTTCCCTAATTGTAGGCCTCCTCCTATCCACTCTC…
	HQ644586	ATGAACCCCCAAGCAAAACTGATTTTCGCCCTTAGCCTAACTCTAGGCACAACCCTCACAATCTCAAGCAACCATTGAATTATAGCCTGAACCGGACTTGAAATCAATACCCTGGCTATCCTCCCACTAATCTCAAAATCTCATCACCCCCGCGCCATTGAAGCTGCAACCAAGTACTTCTTAGTTCAAGCAGCTGCCTCTGCCTTAGTCCTGTTCTCAAGCATAACCAATGCTTGACACACTGGCCAATGGGATATTACCCAACTATCGCACCCAACTTCATGCCTGATCTTAACTGTAGCTCTTGCAATAAAACTAGGCCTAGTTCCATTCCACTTCTGATTCCCAGAAGTCCTCCAAGGTTCTTCCCTAATTGTAGGCCTCCTCCTATCCACTCTC…
	HQ644587	ATGAACCCCCAAGCAAAACTGATTTTCGCCCTTAGCCTAACTCTAGGCACAACCCTCACAATCTCAAGCAACCATTGAATTATAGCCTGAACCGGACTTGAAATCAATACCCTGGCTATCCTCCCACTAATCTCAAAATCTCATCACCCCCGCGCCATTGAAGCTGCAACCAAGTACTTCTTAGTTCAAGCAGCTGCCTCTGCCTTAGTCCTGTTCTCAAGCATAACCAATGCTTGACACACTGGCCAATGGGATATTACCCAACTATCGCACCCAACTTCATGCCTGATCTTAACTGTAGCTCTTGCAATAAAACTAGGCCTAGTTCCATTCCACTTCTGATTCCCAGAAGTCCTCCAAGGTTCTTCCCTAATTGTAGGCCTCCTCCTATCCACTCTC…
	HQ644588	ATGAACCCCCAAGCAAAACTGATTTTCGCCCTTAGCCTAACTCTAGGCACAACCCTCACAATCTCAAGCAACCATTGAATTATAGCCTGAACCGGACTTGAAATCAATACCCTGGCTATCCTCCCACTAATCTCAAAATCTCATCACCCCCGCGCCATTGAAGCTGCAACCAAGTACTTCTTAGTTCAAGCAGCTGCCTCTGCCTTAGTCCTGTTCTCAAGCATAACCAATGCTTGACACACTGGCCAATGGGATATTACCCAACTATCGCACCCAACTTCATGCCTGATCTTAACTGTAGCTCTTGCAATAAAACTAGGCCTAGTTCCATTCCACTTCTGATTCCCAGAAGTCCTCCAAGGTTCTTCCCTAATTGTAGGCCTCCTCCTATCCACTCTC…
	HQ644589	ATGAACCCCCAAGCAAAACTGATTTTCGCCCTTAGCCTAACTCTAGGCACAACCCTCACAATCTCAAGCAACCATTGAATTATAGCCTGAACCGGACTTGAAATCAATACCCTGGCTATCCTCCCACTAATCTCAAAATCTCATCACCCCCGCGCCATTGAAGCTGCAACCAAGTACTTCTTAGTTCAAGCAGCTGCCTCTGCCTTAGTCCTGTTCTCAAGCATAACCAATGCTTGACACACTGGCCAATGGGATATTACCCAACTATCGCACCCAACTTCATGCCTGATCTTAACTGTAGCTCTTGCAATAAAACTAGGCCTAGTTCCATTCCACTTCTGATTCCCAGAAGTCCTCCAAGGTTCTTCCCTAATTGTAGGCCTCCTCCTATCCACTCTC…
	HQ644590	ATGAACCCCCAAGCAAAACTGATTTTCGCCCTTAGCCTAACTCTAGGCACAACCCTCACAATCTCAAGCAACCATTGAATTATAGCCTGAACCGGACTTGAAATCAATACCCTGGCTATCCTCCCACTAATCTCAAAATCTCATCACCCCCGCGCCATTGAAGCTGCAACCAAGTACTTCTTAGTTCAAGCAGCTGCCTCTGCCTTAGTCCTGTTCTCAAGCATAACCAATGCTTGACACACTGGCCAATGGGATATTACCCAACTATCGCACCCAACTTCATGCCTGATCTTAACTGTAGCTCTTGCAATAAAACTAGGCCTAGTTCCATTCCACTTCTGATTCCCAGAAGTCCTCCAAGGTTCTTCCCTAATTGTAGGCCTCCTCCTATCCACTCTC…
	HQ644591	ATGAACCCCCAAGCAAAACTGATTTTCGCCCTTAGCCTAACTCTAGGCACAACCCTCACAATCTCAAGCAACCATTGAATTATAGCCTGAACCGGACTTGAAATCAATACCCTGGCTATCCTCCCACTAATCTCAAAATCTCATCACCCCCGCGCCATTGAAGCTGCAACCAAGTACTTCTTAGTTCAAGCAGCTGCCTCTGCCTTAGTCCTGTTCTCAAGCATAACCAATGCTTGACACACTGGCCAATGGGATATTACCCAACTATCGCACCCAACTTCATGCCTGATCTTAACTGTAGCTCTTGCAATAAAACTAGGCCTAGTTCCATTCCACTTCTGATTCCCAGAAGTCCTCCAAGGTTCTTCCCTAATTGTAGGCCTCCTCCTATCCACTCTC…
	HQ644592	ATGAACCCCCAAGCAAAACTGATTTTCGCCCTTAGCCTAACTCTAGGCACAACCCTCACAATCTCAAGCAACCATTGAATTATAGCCTGAACCGGACTTGAAATCAATACCCTGGCTATCCTCCCACTAATCTCAAAATCTCATCACCCCCGCGCCATTGAAGCTGCAACCAAGTACTTCTTAGTTCAAGCAGCTGCCTCTGCCTTAGTCCTGTTCTCAAGCATAACCAATGCTTGACACACTGGCCAATGGGATATTACCCAACTATCGCACCCAACTTCATGCCTGATCTTAACTGTAGCTCTTGCAATAAAACTAGGCCTAGTTCCATTCCACTTCTGATTCCCAGAAGTCCTCCAAGGTTCTTCCCTAATTGTAGGCCTCCTCCTATCCACTCTC…
	HQ644593	ATGAACCCCCAAGCAAAACTGATTTTCGCCCTTAGCCTAACTCTAGGCACAACCCTCACAATCTCAAGCAACCATTGAATTATAGCCTGAACCGGACTTGAAATCAATACCCTGGCTATCCTCCCACTAATCTCAAAATCTCATCACCCCCGCGCCATTGAAGCTGCAACCAAGTACTTCTTAGTTCAAGCAGCTGCCTCTGCCTTAGTCCTGTTCTCAAGCATAACCAATGCTTGACACACTGGCCAATGGGATATTACCCAACTATCGCACCCAACTTCATGCCTGATCTTAACTGTAGCTCTTGCAATAAAACTAGGCCTAGTTCCATTCCACTTCTGATTCCCAGAAGTCCTCCAAGGTTCTTCCCTAATTGTAGGCCTCCTCCTATCCACTCTC…
	HQ644594	ATGAACCCCCAAGCAAAACTGATTTTCGCCCTTAGCCTAACTCTAGGCACAACCCTCACAATCTCAAGCAACCATTGAATTATAGCCTGAACCGGACTTGAAATCAATACCCTGGCTATCCTCCCACTAATCTCAAAATCTCATCACCCCCGCGCCATTGAAGCTGCAACCAAGTACTTCTTAGTTCAAGCAGCTGCCTCTGCCTTAGTCCTGTTCTCAAGCATAACCAATGCTTGACACACTGGCCAATGGGATATTACCCAACTATCGCACCCAACTTCATGCCTGATCTTAACTGTAGCTCTTGCAATAAAACTAGGCCTAGTTCCATTCCACTTCTGATTCCCAGAAGTCCTCCAAGGTTCTTCCCTAATTGTAGGCCTCCTCCTATCCACTCTC…
	HQ644595	ATGAACCCCCAAGCAAAACTGATTTTCGCCCTTAGCCTAACTCTAGGCACAACCCTCACAATCTCAAGCAACCATTGAATTATAGCCTGAACCGGACTTGAAATCAATACCCTGGCTATCCTCCCACTAATCTCAAAATCTCATCACCCCCGCGCCATTGAAGCTGCAACCAAGTACTTCTTAGTTCAAGCAGCTGCCTCTGCCTTAGTCCTGTTCTCAAGCATAACCAATGCTTGACACACTGGCCAATGGGATATTACCCAACTATCGCACCCAACTTCATGCCTGATCTTAACTGTAGCTCTTGCAATAAAACTAGGCCTAGTTCCATTCCACTTCTGATTCCCAGAAGTCCTCCAAGGTTCTTCCCTAATTGTAGGCCTCCTCCTATCCACTCTC…
	HQ644596	ATGAACCCCCAAGCAAAACTGATTTTCGCCCTTAGCCTAACTCTAGGCACAACCCTCACAATCTCAAGCAACCATTGAATTATAGCCTGAACCGGACTTGAAATCAATACCCTGGCTATCCTCCCACTAATCTCAAAATCTCATCACCCCCGCGCCATTGAAGCTGCAACCAAGTACTTCTTAGTTCAAGCAGCTGCCTCTGCCTTAGTCCTGTTCTCAAGCATAACCAATGCTTGACACACTGGCCAATGGGATATTACCCAACTATCGCACCCAACTTCATGCCTGATCTTAACTGTAGCTCTTGCAATAAAACTAGGCCTAGTTCCATTCCACTTCTGATTCCCAGAAGTCCTCCAAGGTTCTTCCCTAATTGTAGGCCTCCTCCTATCCACTCTC…
	HQ644597	ATGAACCCCCAAGCAAAACTGATTTTCGCCCTTAGCCTAACTCTAGGCACAACCCTCACAATCTCAAGCAACCATTGAATTATAGCCTGAACCGGACTTGAAATCAATACCCTGGCTATCCTCCCACTAATCTCAAAATCTCATCACCCCCGCGCCATTGAAGCTGCAACCAAGTACTTCTTAGTTCAAGCAGCTGCCTCTGCCTTAGTCCTGTTCTCAAGCATAACCAATGCTTGACACACTGGCCAATGGGATATTACCCAACTATCGCACCCAACTTCATGCCTGATCTTAACTGTAGCTCTTGCAATAAAACTAGGCCTAGTTCCATTCCACTTCTGATTCCCAGAAGTCCTCCAAGGTTCTTCCCTAATTGTAGGCCTCCTCCTATCCACTCTC…
	HQ644598	ATGAACCCCCAAGCAAAACTGATTTTCGCCCTTAGCCTAACTCTAGGCACAACCCTCACAATCTCAAGCAACCATTGAATTATAGCCTGAACCGGACTTGAAATCAATACCCTGGCTATCCTCCCACTAATCTCAAAATCTCATCACCCCCGCGCCATTGAAGCTGCAACCAAGTACTTCTTAGTTCAAGCAGCTGCCTCTGCCTTAGTCCTGTTCTCAAGCATAACCAATGCTTGACACACTGGCCAATGGGATATTACCCAACTATCGCACCCAACTTCATGCCTGATCTTAACTGTAGCTCTTGCAATAAAACTAGGCCTAGTTCCATTCCACTTCTGATTCCCAGAAGTCCTCCAAGGTTCTTCCCTAATTGTAGGCCTCCTCCTATCCACTCTC…
	HQ644599	ATGAACCCCCAAGCAAAACTGATTTTCGCCCTTAGCCTAACTCTAGGCACAACCCTCACAATCTCAAGCAACCATTGAATTATAGCCTGAACCGGACTTGAAATCAATACCCTGGCTATCCTCCCACTAATCTCAAAATCTCATCACCCCCGCGCCATTGAAGCTGCAACCAAGTACTTCTTAGTTCAAGCAGCTGCCTCTGCCTTAGTCCTGTTCTCAAGCATAACCAATGCTTGACACACTGGCCAATGGGATATTACCCAACTATCGCACCCAACTTCATGCCTGATCTTAACTGTAGCTCTTGCAATAAAACTAGGCCTAGTTCCATTCCACTTCTGATTCCCAGAAGTCCTCCAAGGTTCTTCCCTAATTGTAGGCCTCCTCCTATCCACTCTC…
	HQ644600	ATGAACCCCCAAGCAAAACTGATTTTCGCCCTTAGCCTAACTCTAGGCACAACCCTCACAATCTCAAGCAACCATTGAATTATAGCCTGAACCGGACTTGAAATCAATACCCTGGCTATCCTCCCACTAATCTCAAAATCTCATCACCCCCGCGCCATTGAAGCTGCAACCAAGTACTTCTTAGTTCAAGCAGCTGCCTCTGCCTTAGTCCTGTTCTCAAGCATAACCAATGCTTGACACACTGGCCAATGGGATATTACCCAACTATCGCACCCAACTTCATGCCTGATCTTAACTGTAGCTCTTGCAATAAAACTAGGCCTAGTTCCATTCCACTTCTGATTCCCAGAAGTCCTCCAAGGTTCTTCCCTAATTGTAGGCCTCCTCCTATCCACTCTC…
	HQ644601	ATGAACCCCCAAGCAAAACTGATTTTCGCCCTTAGCCTAACTCTAGGCACAACCCTCACAATCTCAAGCAACCATTGAATTATAGCCTGAACCGGACTTGAAATCAATACCCTGGCTATCCTCCCACTAATCTCAAAATCTCACCACCCCCGCGCCATTGAAGCTGCAACCAAGTACTTCTTAGTTCAAGCAGCCGCCTCTACCTTAGTCCTGTTCTCAAGCATGACCAATGCTTGACACACTGGCCAATGGGATATCACCCAACTATCGCACCCAACTTCATGCCTAATCCTAACTGTAGCCCTTGCAATAAAACTAGGCCTAGTACCATTCCACTTCTGATTCCCAGAAGTCCTCCAAGGCTCTTCCCTAATTGTAGGCCTCCTCCTATCCACTCTT…
	HQ644602	ATGAACCCCCAAGCAAAACTGATTTTCGCCCTTAGCCTAACTCTAGGCACAACCCTCACAATCTCAAGCAACCATTGAATTATAGCCTGAACCGGACTTGAAATCAATACCCTGGCTATCCTCCCACTAATCTCAAAATCTCATCACCCCCGCGCCATTGAAGCTGCAACCAAGTACTTCTTAGTTCAAGCAGCTGCCTCTGCCTTAGTCCTGTTCTCAAGCATAACCAATGCTTGACACACTGGCCAATGGGATATTACCCAACTATCGCACCCAACTTCATGCCTGATCTTAACTGTAGCTCTTGCAATAAAACTAGGCCTAGTTCCATTCCACTTCTGATTCCCAGAAGTCCTCCAAGGTTCTTCCCTAATTGTAGGCCTCCTCCTATCCACTCTC…
	HQ644603	ATGAACCCCCAAGCAAAACTGATTTTCGCCCTTAGCCTAACTCTAGGCACAACCCTCACAATCTCAAGCAACCATTGAATTATAGCCTGAACCGGACTTGAAATCAATACCCTGGCTATCCTCCCACTAATCTCAAAATCTCACCACCCCCGCGCCATTGAAGCTGCAACCAAGTACTTCTTAGTTCAAGCAGCCGCCTCTACCTTAGTCCTGTTCTCAAGCATGACCAATGCTTGACACACTGGCCAATGGGATATCACCCAACTATCGCACCCAACTTCATGCCTAATCCTAACTGTAGCCCTTGCAATAAAACTAGGCCTAGTACCATTCCACTTCTGATTCCCAGAAGTCCTCCAAGGCTCTTCCCTAATTGTAGGCCTCCTCCTATCCACTCTT…
	HQ644604	ATGAACCCCCAAGCAAAACTGATTTTCGCCCTTAGCCTAACTCTAGGCACAACCCTCACAATCTCAAGCAACCATTGAATTATAGCCTGAACCGGACTTGAAATCAATACCCTGGCTATCCTCCCACTAATCTCAAAATCTCATCACCCCCGCGCCATTGAAGCTGCAACCAAGTACTTCTTAGTTCAAGCAGCTGCCTCTGCCTTAGTCCTGTTCTCAAGCATAACCAATGCTTGACACACTGGCCAATGGGATATTACCCAACTATCGCACCCAACTTCATGCCTGATCTTAACTGTAGCTCTTGCAATAAAACTAGGCCTAGTTCCATTCCACTTCTGATTCCCAGAAGTCCTCCAAGGTTCTTCCCTAATTGTAGGCCTCCTCCTATCCACTCTC…
	HQ644605	ATGAACCCCCAAGCAAAACTGATTTTCGCCCTTAGCCTAACTCTAGGCACAACCCTCACAATCTCAAGCAACCATTGAATTATAGCCTGAACCGGACTTGAAATCAATACCCTGGCTATCCTCCCACTAATCTCAAAATCTCATCACCCCCGCGCCATTGAAGCTGCAACCAAGTACTTCTTAGTTCAAGCAGCTGCCTCTGCCTTAGTCCTGTTCTCAAGCATAACCAATGCTTGACACACTGGCCAATGGGATATTACCCAACTATCGCACCCAACTTCATGCCTGATCTTAACTGTAGCTCTTGCAATAAAACTAGGCCTAGTTCCATTCCACTTCTGATTCCCAGAAGTCCTCCAAGGTTCTTCCCTAATTGTAGGCCTCCTCCTATCCACTCTC…
	HQ644606	ATGAACCCCCAAGCAAAACTGATTTTCGCCCTTAGCCTAACTCTAGGCACAACCCTCACAATCTCAAGCAACCATTGAATTATAGCCTGAACCGGACTTGAAATCAATACCCTGGCTATCCTCCCACTAATCTCAAAATCTCATCACCCCCGCGCCATTGAAGCTGCAACCAAGTACTTCTTAGTTCAAGCAGCCGCCTCTGCCTTAGTCCTGTTCTCAAGCATAACCAATGCTTGACACACTGGCCAATGGGATATTACCCAACTATCGCACCCAACTTCATGCCTGATCTTAACTGTAGCTCTTGCAATAAAACTAGGCCTAGTTCCATTCCACTTCTGATTCCCAGAAGTCCTCCAAGGTTCTTCCCTAATTGTAGGCCTCCTCCTATCCACTCTC…
	HQ644607	ATGAACCCCCAAGCAAAACTGATTTTCGCCCTTAGCCTAACTCTAGGCACAACCCTCACAATCTCAAGCAACCATTGAATTATAGCCTGAACCGGACTTGAAATCAATACCCTGGCTATCCTCCCACTAATCTCAAAATCTCATCACCCCCGCGCCATTGAAGCTGCAACCAAGTACTTCTTAGTTCAAGCAGCTGCCTCTGCCTTAGTCCTGTTCTCAAGCATAACCAATGCTTGACACACTGGCCAATGGGATATTACCCAACTATCGCACCCAACTTCATGCCTGATCTTAACTGTAGCTCTTGCAATAAAACTAGGCCTAGTTCCATTCCACTTCTGATTCCCAGAAGTCCTCCAAGGTTCTTCCCTAATTGTAGGCCTCCTCCTATCCACTCTC…
	HQ644608	ATGAACCCCCAAGCAAAACTGATTTTCGCCCTTAGCCTAACTCTAGGCACAACCCTCACAATCTCAAGCAACCATTGAATTATAGCCTGAACCGGACTTGAAATCAATACCCTGGCTATCCTCCCACTAATCTCAAAATCTCATCACCCCCGCGCCATTGAAGCTGCAACCAAGTACTTCTTAGTTCAAGCAGCTGCCTCTGCCTTAGTCCTGTTCTCAAGCATAACCAATGCTTGACACACTGGCCAATGGGATATTACCCAACTATCGCACCCAACTTCATGCCTGATCTTAACTGTAGCTCTTGCAATAAAACTAGGCCTAGTTCCATTCCACTTCTGATTCCCAGAAGTCCTCCAAGGTTCTTCCCTAATTGTAGGCCTCCTCCTATCCACTCTC…
	HQ644609	ATGAACCCCCAAGCAAAACTGATTTTCGCCCTTAGCCTAACTCTAGGCACAACCCACACAATCTCAAGCAACCATTGAATTATAGCCTGAACCGGACTTGAAATCAATACCCTGGCTATCCTCCCACTAATCTCAAAATCTCATCACCCCCGCGCCATTGAAGCTGCAACCAAGTACTTCTTAGTTCAAGCAGCTGCCTCTGCCTTAGTCCTGTTCTCAAGCATAACCAATGCTTGACACACTGGCCAATGGGATATTACCCAACTATCGCACCCAACTTCATGCCTGATCTTAACTGTAGCTCTTGCAATAAAACTAGGCCTAGTTCCATTCCACTTCTGATTCCCAGAAGTCCTCCAAGGTTCTTCCCTAATTGTAGGCCTCCTCCTATCCACTCTC…
	HQ644610	ATGAACCCCCAAGCAAAACTGATTTTCGCCCTTAGCCTAACTCTAGGCACAACCCTCACAATCTCAAGCAACCATTGAATTATAGCCTGAACCGGACTTGAAATCAATACCTTGGCTATCCTCCCACTAATCTCAAAATCTCATCACCCCCGCGCCATTGAAGCTGCAACCAAGTACTTCTTAGTTCAAGCAGCTGCCTCTGCCTTAGTCCTGTTCTCAAGCATAACCAATGCTTGACACACTGGCCAATGGGATATTACCCAACTATCGCACCCAACTTCATGCCTGATCTTAACTGTAGCTCTTGCAATAAAACTAGGCCTAGTTCCATTCCACTTCTGATTCCCAGAAGTCCTCCAAGGTTCTTCCCTAATTGTAGGCCTCCTCCTATCCACTCTC…
	HQ644611	ATGAACCCCCAAGCAAAACTGATTTTCGCCCTTAGCCTAACTCTAGGCACAACCCTCACAATCTCAAGCAACCATTGAATTATAGCCTGAACCGGACTTGAAATCAATACCCTGGCTATCCTCCCACTAATCTCAAAATCTCATCACCCCCGCGCCATTGAAGCTGCAACCAAGTACTTCTTAGTTCAAGCAGCTGCCTCTGCCTTAGTCCTGTTCTCAAGCATAACCAATGCTTGACACACTGGCCAATGGGATATTACCCAACTATCGCACCCAACTTCATGCCTGATCTTAACTGTAGCTCTTGCAATAAAACTAGGCCTAGTTCCATTCCACTTCTGATTCCCAGAAGTCCTCCAAGGTTCTTCCCTAATTGTAGGCCTCCTCCTATCCACTCTC…
	HQ644612	ATGAACCCCCAAGCAAAACTGATTTTCGCCCTTAGCCTAACTCTAGGCACAACCCTCACAATCTCAAGCAACCATTGAATTATAGCCTGAACCGGACTTGAAATCAATACCCTGGCTATCCTCCCACTAATCTCAAAATCTCATCACCCCCGCGCCATTGAAGCTGCAACCAAGTACTTCTTAGTTCAAGCAGCTGCCTCTGCCTTAGTCCTGTTCTCAAGCATAACCAATGCTTGACACACTGGCCAATGGGATATTACCCAACTATCGCACCCAACTTCATGCCTGATCTTAACTGTAGCTCTTGCAATAAAACTAGGCCTAGTTCCATTCCACTTCTGATTCCCAGAAGTCCTCCAAGGTTCTTCCCTAATTGTAGGCCTCCTCCTATCCACTCTC…
	HQ644613	ATGAACCCCCAAGCAAAACTGATTTTCGCCCTTAGCCTAACTCTAGGCACAACCCTCACAATCTCAAGCAACCATTGAATTATAGCCTGAACCGGACTTGAAATCAATACCCTGGCTATCCTCCCACTAATCTCAAAATCTCATCACCCCCGCGCCATTGAAGCTGCAACCAAGTACTTCTTAGTTCAAGCAGCTGCCTCTGCCTTAGTCCTGTTCTCAAGCATAACCAATGCTTGACACACTGGCCAATGGGATATTACCCAACTATCGCACCCAACTTCATGCCTGATCTTAACTGTAGCTCTTGCAATAAAACTAGGCCTAGTTCCATTCCACTTCTGATTCCCAGAAGTCCTCCAAGGTTCTTCCCTAATTGTAGGCCTCCTCCTATCCACTCTC…
	HQ644614	ATGAACCCCCAAGCAAAACTGATTTTCGCCCTTAGCCTAACTCTAGGCACAACCCTCACAATCTCAAGCAACCATTGAATTATAGCCTGAACCGGACTTGAAATCAATACCCTGGCTATCCTCCCACTAATCTCAAAATCTCATCACCCCCGCGCCATTGAAGCTGCAACCAAGTACTTCTTAGTTCAAGCAGCTGCCTCTGCCTTAGTCCTGTTCTCAAGCATAACCAATGCTTGACACACTGGCCAATGGGATATTACCCAACTATCGCACCCAACTTCATGCCTGATCTTAACTGTAGCTCTTGCAATAAAACTAGGCCTAGTTCCATTCCACTTCTGATTCCCAGAAGTCCTCCAAGGTTCTTCCCTAATTGTAGGCCTCCTCCTATCCACTCTC…
	HQ644615	ATGAACCCCCAAGCAAAACTGATTTTCGCCCTTAGCCTAACTCTAGGCACAACCCTCACAATCTCAAGCAACCATTGAATTATAGCCTGAACCGGACTTGAAATCAATACCCTGGCTATCCTCCCACTAATCTCAAAATCTCATCACCCCCGCGCCATTGAAGCTGCAACCAAGTACTTCTTAGTTCAAGCAGCTGCCTCTGCCTTAGTCCTGTTCTCAAGCATAACCAATGCTTGACACACTGGCCAATGGGATATTACCCAACTATCGCACCCAACTTCATGCCTGATCTTAACTGTAGCTCTTGCAATAAAACTAGGCCTAGTTCCATTCCACTTCTGATTCCCAGAAGTCCTCCAAGGTTCTTCCCTAATTGTAGGCCTCCTCCTATCCACTCTC…
	HQ644616	ATGAACCCCCAAGCAAAACTGATTTTCGCCCTTAGCCTAACTCTAGGCACAACCCTCACAATCTCAAGCAACCATTGAATTATAGCCTGAACCGGACTTGAAATCAATACCCTGGCTATCCTCCCACTAATCTCAAAATCTCATCACCCCCGCGCCATTGAAGCTGCAACCAAGTACTTCTTAGTTCAAGCAGCTGCCTCTGCCTTAGTCCTGTTCTCAAGCATAACCAATGCTTGACACACTGGCCAATGGGATATTACCCAACTATCGCACCCAACTTCATGCCTGATCTTAACTGTAGCTCTTGCAATAAAACTAGGCCTAGTTCCATTCCACTTCTGATTCCCAGAAGTCCTCCAAGGTTCTTCCCTAATTGTAGGCCTCCTCCTATCCACTCTC…
	HQ644617	ATGAACCCCCAAGCAAAACTGATTTTCGCCCTTAGCCTAACTCTAGGCACAACCCTCACAATCTCAAGCAACCATTGAATTATAGCCTGAACCGGACTTGAAATCAATACCCTGGCTATCCTCCCACTAATCTCAAAATCTCATCACCCCCGCGCCATTGAAGCTGCAACCAAGTACTTCTTAGTTCAAGCAGCTGCCTCTGCCTTAGTCCTGTTCTCAAGCATAACCAATGCTTGACACACTGGCCAATGGGATATTACCCAACTATCGCACCCAACTTCATGCCTGATCTTAACTGTAGCTCTTGCAATAAAACTAGGCCTAGTTCCATTCCACTTCTGATTCCCAGAAGTCCTCCAAGGTTCTTCCCTAATTGTAGGCCTCCTCCTATCCACTCTC…
	HQ644618	ATGAACCCCCAAGCAAAACTGATTTTCGCCCTTAGCCTAACTCTAGGCACAACCCTCACAATCTCAAGCAACCATTGAATTATAGCCTGAACCGGACTTGAAATCAATACCCTGGCTATCCTCCCACTAATCTCAAAATCTCATCACCCCCGCGCCATTGAAGCTGCAACCAAGTACTTCTTAGTTCAAGCAGCTGCCTCTGCCTTAGTCCTGTTCTCAAGCATAACCAATGCTTGACACACTGGCCAATGGGATATTACCCAACTATCGCACCCAACTTCATGCCTGATCTTAACTGTAGCTCTTGCAATAAAACTAGGCCTAGTTCCATTCCACTTCTGATTCCCAGAAGTCCTCCAAGGTTCTTCCCTAATTGTAGGCCTCCTCCTATCCACTCTC…
	HQ644619	ATGAACCCCCAAGCAAAACTGATTTTCGCCCTTAGCCTAACTCTAGGCACAACCCTCACAATCTCAAGCAACCATTGAATTATAGCCTGAACCGGACTTGAAATCAATACCCTGGCTATCCTCCCACTAATCTCAAAATCTCATCACCCCCGCGCCATTGAAGCTGCAACCAAGTACTTCTTAGTTCAAGCAGCTGCCTCTGCCTTAGTCCTGTTCTCAAGCATAACCAATGCTTGACACACTGGCCAATGGGATATTACCCAACTATCGCACCCAACTTCATGCCTGATCTTAACTGTAGCTCTTGCAATAAAACTAGGCCTAGTTCCATTCCACTTCTGATTCCCAGAAGTCCTCCAAGGTTCTTCCCTAATTGTAGGCCTCCTCCTATCCACTCTC…
	HQ644620	ATGAACCCCCAAGCAAAACTGATTTTCGCCCTTAGCCTAACTCTAGGCACAACCCTCACAATCTCAAGCAACCATTGAATTATAGCCTGAACCGGACTTGAAATCAATACCCTGGCTATCCTCCCACTAATCTCAAAATCTCATCACCCCCGCGCCATTGAAGCTGCAACCAAGTACTTCTTAGTTCAAGCAGCTGCCTCTGCCTTAGTCCTGTTCTCAAGCATAACCAATGCTTGACACACTGGCCAATGGGATATTACCCAACTATCGCACCCAACTTCATGCCTGATCTTAACTGTAGCTCTTGCAATAAAACTAGGCCTAGTTCCATTCCACTTCTGATTCCCAGAAGTCCTCCAAGGTTCTTCCCTAATTGTAGGCCTCCTCCTATCCACTCTC…
	HQ644621	ATGAACCCCCAAGCAAAACTGATTTTCGCCCTTAGCCTAACTCTAGGCACAACCCTCACAATCTCAAGCAACCATTGAATTATAGCCTGAACCGGACTTGAAATCAATACCCTGGCTATCCTCCCACTAATCTCAAAATCTCATCACCCCCGCGCCATTGAAGCTGCAACCAAGTACTTCTTAGTTCAAGCAGCTGCCTCTGCCTTAGTCCTGTTCTCAAGCATAACCAATGCTTGACACACTGGCCAATGGGATATTACCCAACTATCGCACCCAACTTCATGCCTGATCTTAACTGTAGCTCTTGCAATAAAACTAGGCCTAGTTCCATTCCACTTCTGATTCCCAGAAGTCCTCCAAGGTTCTTCCCTAATTGTAGGCCTCCTCCTATCCACTCTC…
	HQ644622	ATGAACCCCCAAGCAAAACTGATTTTCGCCCTTAGCCTAACTCTAGGCACAACCCTCACAATCTCAAGCAACCATTGAATTATAGCCTGAACCGGACTTGAAATCAATACCCTGGCTATCCTCCCACTAATCTCAAAATCTCATCACCCCCGCGCCATTGAAGCTGCAACCAAGTACTTCTTAGTTCAAGCAGCTGCCTCTGCCTTAGTCCTGTTCTCAAGCATAACCAATGCTTGACACACTGGCCAATGGGATATTACCCAACTATCGCACCCAACTTCATGCCTGATCTTAACTGTAGCTCTTGCAATAAAACTAGGCCTAGTTCCATTCCACTTCTGATTCCCAGAAGTCCTCCAAGGTTCTTCCCTAATTGTAGGCCTCCTCCTATCCACTCTC…
	HQ644623	ATGAACCCCCAAGCAAAACTGATTTTCGCCCTTAGCCTAACTCTAGGCACAACCCTCACAATCTCAAGCAACCATTGAATTATAGCCTGAACCGGACTTGAAATCAATACCCTGGCTATCCTCCCACTAATCTCAAAATCTCATCACCCCCGCGCCATTGAAGCTGCAACCAAGTACTTCTTAGTTCAAGCAGCTGCCTCTGCCTTAGTCCTGTTCTCAAGCATAACCAATGCTTGACACACTGGCCAATGGGATATTACCCAACTATCGCACCCAACTTCATGCCTGATCTTAACTGTAGCTCTTGCAATAAAACTAGGCCTAGTTCCATTCCACTTCTGATTCCCAGAAGTCCTCCAAGGTTCTTCCCTAATTGTAGGCCTCCTCCTATCCACTCTC…
	HQ644624	ATGAACCCCCAAGCAAAACTGATTTTCGCCCTTAGCCTAACTCTAGGCACAACCCTCACAATCTCAAGCAACCATTGAATTATAGCCTGAACCGGACTTGAAATCAATACCCTGGCTATCCTCCCACTAATCTCAAAATCTCATCACCCCCGCGCCATTGAAGCTGCAACCAAGTACTTCTTAGTTCAAGCAGCTGCCTCTGCCTTAGTCCTGTTCTCAAGCATAACCAATGCTTGACACACTGGCCAATGGGATATTACCCAACTATCGCACCCAACTTCATGCCTGATCTTAACTGTAGCTCTTGCAATAAAACTAGGCCTAGTTCCATTCCACTTCTGATTCCCAGAAGTCCTCCAAGGTTCTTCCCTAATTGTAGGCCTCCTCCTATCCACTCTC…
	HQ644625	ATGAACCCCCAAGCAAAACTGATTTTCGCCCTTAGCCTAACTCTAGGCACAACCCTCACAATTTCAAGCAACCATTGAATTATAGCCTGAACCGGACTTGAAATCAATACCCTGGCTATCCTCCCACTAATCTCAAAATCTCATCACCCCCGCGCCATTGAAGCTGCAACCAAGTACTTCTTAGTTCAAGCAGCTGCCTCTGCCTTAGTCCTGTTCTCAAGCATAACCAATGCTTGACACACTGGCCAATGGGATATTACCCAACTATCGCACCCAACTTCATGCCTGATCTTAACTGTAGCTCTTGCAATAAAACTAGGCCTAGTTCCATTCCACTTCTGATTCCCAGAAGTCCTCCAAGGTTCTTCCCTAATTGTAGGCCTCCTCCTATCCACTCTC…
	HQ644626	ATGAACCCCCAAGCAAAACTGATTTTCGCCCTTAGCCTAACTCTAGGCACAACCCTCACAATCTCAAGCAACCATTGAATTATAGCCTGAACCGGACTGGAAATCAATACCCTGGCTATCCTCCCACTAATCTCAAAATCTCATCACCCCCGCGCCATTGAAGCTGCAACCAAGTACTTCTTAGTTCAAGCAGCTGCCTCTGCCTTAGTCCTGTTCTCAAGCATAACCAATGCTTGACACACTGGCCAATGGGATATTACCCAACTATCGCACCCAACTTCATGCCTGATCTTAACTGTAGCTCTTGCAATAAAACTAGGCCTAGTTCCATTCCACTTCTGATTCCCAGAAGTCCTCCAAGGTTCTTCCCTAATTGTAGGCCTCCTCCTATCCACTCTC…
	HQ644627	ATGAACCCCCAAGCAAAACTGATTTTCGCCCTTAGCCTAACTCTAGGCACAACCCTCACAATCTCAAGCAACCATTGAATTATAGCCTGAACCGGACCTGAAATCAATACCCTGGCTATCCTCCCACTAATCTCAAAATCTCATCACCCCCGCGCCATTGAAGCTGCAACCAAGTACTTCTTAGTTCAAGCAGCTGCCTCTGCCTTAGTCCTGTTCTCAAGCATAACCAATGCTTGACACACTGGCCAATGGGATATTACCCAACTATCGCACCCAACTTCATGCCTGATCTTAACTGTAGCTCTTGCAATAAAACTAGGCCTAGTTCCATTCCACTTCTGATTCCCAGAAGTCCTCCAAGGTTCTTCCCTAATTGTAGGCCTCCTCCTATCCACTCTC…
	HQ644628	ATGAACCCCCAAGCAAAACTGATTTTCGCCCTTAGCCTAACTCTAGGCACAACCCTCACAATCTCAAGCAACCATTGAATTATAGCCTGAACCGGACTTGAAATCAATACCCTGGCTATCCTCCCACTAATCTCAAAATCTCATCACCCCCGCGCCATTGAAGCTGCAACCAAGTACTTCTTAGTTCAAGCAGCTGCCTCTGCCTTAGTCCTGTTCTCAAGCATAACCAATGCTTGACACACTGGCCAATGGGATATTACCCAACTATCGCACCCAACTTCATGCCTGATCTTAACTGTAGCTCTTGCAATAAAACTAGGCCTAGTTCCATTCCACTTCTGATTCCCAGAAGTCCTCCAAGGTTCTTCCCTAATTGTAGGCCTCCTCCTATCCACTCTC…
	HQ644629	ATGAACCCCCAAGCAAAACTGATTTTCGCCCTTAGCCTAACTCTAGGCACAACCCTCACAATCTCAAGCAACCATTGAATTATAGCCTGAACCGGACTTGAAATCAATACCCTGGCTATCCTCCCACTAATCTCAAAATCTCATCACCCCCGCGCCATTGAAGCTGCAACCAAGTACTTCTTAGTTCAAGCAGCTGCCTCTGCCTTAGTCCTGTTCTCAAGCATAACCAATGCTTGACACACTGGCCAATGGGATATTACCCAACTATCGCACCCAACTTCATGCCTGATCTTAACTGTAGCTCTTGCAATAAAACTAGGCCTAGTTCCATTCCACTTCTGATTCCCAGAAGTCCTCCAAGGTTCTTCCCTAATTGTAGGCCTCCTCCTATCCACTCTC…
	HQ644630	ATGAACCCCCAAGCAAAACTGATTTTCGCCCTTAGCCTAACTCTAGGCACAACCCTCACAATCTCAAGCAACCATTGAATTATAGCCTGAACCGGACTTGAAATCAATACCCTGGCTATCCTCCCACTAATCTCAAAATCTCATCACCCCCGCGCCATTGAAGCTGCAACCAAGTACTTCTTAGTTCAAGCAGCTGCCTCTGCCTTAGTCCTGTTCTCAAGCATAACCAATGCTTGACACACTGGCCAATGGGATATTACCCAACTATCGCACCCAACTTCATGCCTGATCTTAACTGTAGCTCTTGCAATAAAACTAGGCCTAGTTCCATTCCACTTCTGATTCCCAGAAGTCCTCCAAGGTTCTTCCCTAATTGTAGGCCTCCTCCTATCCACTCTC…
	HQ644631	ATGAACCCCCAAGCAAAACTGATTTTCGCCCTTAGCCTAACTCTAGGCACAACCCTCACAATCTCAAGCAACCATTGAATTATAGCCTGAACCGGACTTGAAATCAATACCCTGGCTATCCTCCCACTAATCTCAAAATCTCATCACCCCCGCGCCATTGAAGCTGCAACCAAGTACTTCTTAGTTCAAGCAGCTGCCTCTGCCTTAGTCCTGTTCTCAAGCATAACCAATGCTTGACACACTGGCCAATGGGATATTACCCAACTATCGCACCCAACTTCATGCCTGATCTTAACTGTAGCTCTTGCAATAAAACTAGGCCTAGTTCCATTCCACTTCTGATTCCCAGAAGTCCTCCAAGGTTCTTCCCTAATTGTAGGCCTCCTCCTATCCACTCTC…
	HQ644632	ATGAACCCCCAAGCAAAACTGATTTTCGCCCTTAGCCTAACTCTAGGCACAACCCTCACAATCTCAAGCAACCATTGAATTATAGCCTGAACCGGACTTGAAATCAATACCCTGGCTATCCTCCCACTAATCTCAAAATCTCATCACCCCCGCGCCATTGAAGCTGCAACCAAGTACTTCTTAGTTCAAGCAGCTGCCTCTGCCTTAGTCCTGTTCTCAAGCATAACCAATGCTTGACACACTGGCCAATGGGATATTACCCAACTATCGCACCCAACTTCATGCCTGATCTTAACTGTAGCTCTTGCAATAAAACTAGGCCTAGTTCCATTCCACTTCTGATTCCCAGAAGTCCTCCAAGGTTCTTCCCTAATTGTAGGCCTCCTCCTATCCACTCTC…
	HQ644633	ATGAACCCCCAAGCAAAACTGATTTTCGCCCTTAGCCTAACTCTAGGCACAACCCTCACAATCTCAAGCAACCATTGAATTATAGCCTGAACCGGACTTGAAATCAATACCCTGGCTATCCTCCCACTAATCTCAAAATCTCATCACCCCCGCGCCATTGAAGCTGCAACCAAGTACTTCTTAGTTCAAGCAGCTGCCTCTGCCTTAGTCCTGTTCTCAAGCATAACCAATGCTTGACACACTGGCCAATGGGATATTACCCAACTATCGCACCCAACTTCATGCCTGATCTTAACTGTAGCTCTTGCAATAAAACTAGGCCTAGTTCCATTCCACTTCTGATTCCCAGAAGTCCTCCAAGGTTCTTCCCTAATTGTAGGCCTCCTCCTATCCACTCTC…
	HQ644634	ATGAACCCCCAAGCAAAACTGATTTTCGCCCTTAGCCTAACTCTAGGCACAACCCTCACAATCTCAAGCAACCATTGAATTATAGCCTGAACCGGACTTGAAATCAATACCCTGGCTATCCTCCCACTAATCTCAAAATCTCATCACCCCCGCGCCATTGAAGCTGCAACCAAGTACTTCTTAGTTCAAGCAGCTGCCTCTGCCTTAGTCCTGTTCTCAAGCATAACCAATGCTTGACACACTGGCCAATGGGATATTACCCAACTATCGCACCCAACTTCATGCCTGATCTTAACTGTAGCTCTTGCAATAAAACTAGGCCTAGTTCCATTCCACTTCTGATTCCCAGAAGTCCTCCAAGGTTCTTCCCTAATTGTAGGCCTCCTCCTATCCACTCTC…
	HQ644635	ATGAACCCCCAAGCAAAACTGATTTTCGCCCTTAGCCTAACTCTAGGCACAACCCTCACAATCTCAAGCAACCATTGAATTATAGCCTGAACCGGACTTGAAATCAATACCCTGGCTATCCTCCCACTAATCTCAAAATCTCATCACCCCCGCGCCATTGAAGCTGCAACCAAGTACTTCTTAGTTCAAGCAGCTGCCTCTGCCTTAGTCCTGTTCTCAAGCATAACCAATGCTTGACACACTGGCCAATGGGATATTACCCAACTATCGCACCCAACTTCATGCCTGATCTTAACTGTAGCTCTTGCAATAAAACTAGGCCTAGTTCCATTCCACTTCTGATTCCCAGAAGTCCTCCAAGGTTCTTCCCTAATTGTGGGCCTCCTCCTATCCACTCTC…
	HQ644636	ATGAACCCCCAAGCAAAACTGATTTTCGCCCTTAGCCTAACTCTAGGCACAACCCTCACAATCTCAAGCAACCATTGAATTATAGCCTGAACCGGACTTGAAATCAATACCCTGGCTATCCTCCCACTAATCTCAAAATCTCATCACCCCCGCGCCATTGAAGCTGCAACCAAGTACTTCTTAGTTCAAGCAGCTGCCTCTGCCTTAGTCCTGTTCTCAAGCATAACCAATGCTTGACACACTGGCCAATGGGATATTACCCAACTATCGCACCCAACTTCATGCCTGATCTTAACTGTAGCTCTTGCAATAAAACTAGGCCTAGTTCCATTCCACTTCTGATTCCCAGAAGTCCTCCAAGGTTCTTCCCTAATTGTAGGCCTCCTCCTATCCACTCTC…
	HQ644637	ATGAACCCCCAAGCAAAACTGATTTTCGCCCTTAGCCTAACTCTAGGCACAACCCTCACAATCTCAAGCAACCATTGAATTATAGCCTGAACCGGACTTGAAATCAATACCCTGGCTATCCTCCCACTAATCTCAAAATCTCATCACCCCCGCGCCATTGAAGCTGCAACCAAGTACTTCTTAGTTCAAGCAGCTGCCTCTGCCTTAGTCCTGTTCTCAAGCATAACCAATGCTTGACACACTGGCCAATGGGATATTACCCAACTATCGCACCCAACTTCATGCCTGATCTTAACTGTAGCTCTTGCAATAAAACTAGGCCTAGTTCCATTCCACTTCTGATTCCCAGAAGTCCTCCAAGGTTCTTCCCTAATTGTAGGCCTCCTCCTATCCACTCTC…
	HQ644638	ATGAACCCCCAAGCAAAACTGATTTTCGCCCTTAGCCTAACTCTAGGCACAACCCTCACAATCTCAAGCAACCATTGAATTATAGCCTGAACCGGACTTGAAATCAATACCCTGGCTATCCTCCCACTAATCTCAAAATCTCATCACCCCCGCGCCATTGAAGCTGCAACCAAGTACTTCTTAGTTCAAGCAGCTGCCTCTGCCTTAGTCCTGTTCTCAAGCATAACCAATGCTTGACACACTGGCCAATGGGATATTACCCAACTATCGCACCCAACTTCATGCCTGATCTTAACTGTAGCTCTTGCAATAAAACTAGGCCTAGTTCCATTCCACTTCTGATTCCCAGAAGTCCTCCAAGGTTCTTCCCTAATTGTAGGCCTCCTCCTATCCACTCTC…
	HQ644639	ATGAACCCCCAAGCAAAACTGATTTTCGCCCTTAGCCTAACTCTAGGCACAACCCTCACAATCTCAAGCAACCATTGAATTATAGCCTGAACCGGACTTGAAATCAATACCCTGGCTATCCTCCCACTAATCTCAAAATCTCATCACCCCCGCGCCATTGAAGCTGCAACCAAGTACTTCTTAGTTCAAGCAGCTGCCTCTGCCTTAGTCCTGTTCTCAAGCATAACCAATGCTTGACACACTGGCCAATGGGATATTACCCAACTATCGCACCCAACTTCATGCCTGATCTTAACTGTAGCTCTTGCAATAAAACTAGGCCTAGTTCCATTCCACTTCTGATTCCCAGAAGTCCTCCAAGGTTCTTCCCTAATTGTAGGCCTCCTCCTATCCACTCTC…
	HQ644640	ATGAACCCCCAAGCAAAACTGATTTTCGCCCTTAGCCTAACTCTAGGCACAACCCTCACAATCTCAAGCAACCATTGAATTATAGCCTGAACCGGACTTGAAATCAATACCCTGGCTATCCTCCCACTAATCTCAAAATCTCATCACCCCCGCGCCATTGAAGCTGCAACCAAGTACTTCTTAGTTCAAGCAGCTGCCTCTGCCTTAGTCCTGTTCTCAAGCATAACCAATGCTTGACACACTGGCCAATGGGATATTACCCAACTATCGCACCCAACTTCATGCCTGATCTTAACTGTAGCTCTTGCAATAAAACTAGGCCTAGTTCCATTCCACTTCTGATTCCCAGAAGTCCTCCAAGGTTCTTCCCTAATTGTAGGCCTCCTCCTATCCACTCTC…
	HQ644641	ATGAACCCCCAAGCAAAACTGATTTTCGCCCTTAGCCTAACTCTAGGCACAACCCTCACAATCTCAAGCAACCATTGAATTATAGCCTGAACCGGACTTGAAATCAATACCCTGGCTATCCTCCCACTAATCTCAAAATCTCATCACCCCCGCGCCATTGAAGCTGCAACCAAGTACTTCTTAGTTCAAGCAGCTGCCTCTGCCTTAGTCCTGTTCTCAAGCATAACCAATGCTTGACACACTGGCCAATGGGATATTACCCAACTATCGCACCCAACTTCATGCCTGATCTTAACTGTAGCTCTTGCAATAAAACTAGGCCTAGTTCCATTCCACTTCTGATTCCCAGAAGTCCTCCAAGGTTCTTCCCTAATTGTAGGCCTCCTCCTATCCACTCTC…
	HQ644642	ATGAACCCCCAAGCAAAACTGATTTTCGCCCTTAGCCTAACTCTAGGCACAACCCTCACAATCTCAAGCAACCATTGAATTATAGCCTGAACCGGACTTGAAATCAATACCCTGGCTATCCTCCCACTAATCTCAAAATCTCATCACCCCCGCGCCATTGAAGCTGCAACCAAGTACTTCTTAGTTCAAGCAGCTGCCTCTGCCTTAGTCCTGTTCTCAAGCATAACCAATGCTTGACACACTGGCCAATGGGATATTACCCAACTATCGCACCCAACTTCATGCCTGATCTTAACTGTAGCTCTTGCAATAAAACTAGGCCTAGTTCCATTCCACTTCTGATTCCCAGAAGTCCTCCAAGGTTCTTCCCTAATTGTAGGCCTCCTCCTATCCACTCTC…
	HQ644643	ATGAACCCCCAAGCAAAACTGATTTTCGCCCTTAGCCTAACTCTAGGCACAACCCTCACAATCTCAAGCAACCATTGAATTATAGCCTGAACCGGACTTGAAATCAATACCCTGGCTATCCTCCCACTAATCTCAAAATCTCATCACCCCCGCGCCATTGAAGCTGCAACCAAGTACTTCTTAGTTCAAGCAGCTGCCTCTGCCTTAGTCCTGTTCTCAAGCATAACCAATGCTTGACACACTGGCCAATGGGATATTACCCAACTATCGCACCCAACTTCATGCCTGATCTTAACTGTAGCTCTTGCAATAAAACTAGGCCTAGTTCCATTCCACTTCTGATTCCCAGAAGTCCTCCAAGGTTCTTCCCTAATTGTAGGCCTCCTCCTATCCACTCTC…
	HQ644644	ATGAACCCCCAAGCAAAACTGATTTTCGCCCTTAGCCTAACTCTAGGCACAACCCTCACAATCTCAAGCAACCATTGAATTATAGCCTGAACCGGACTTGAAATCAATACCCTGGCTATCCTCCCACTAATCTCAAAATCTCATCACCCCCGCGCCATTGAAGCTGCAACCAAGTACTTCTTAGTTCAAGCAGCTGCCTCTGCCTTAGTCCTGTTCTCAAGCATAACCAATGCTTGACACACTGGCCAATGGGATATTACCCAACTATCGCACCCAACTTCATGCCTGATCTTAACTGTAGCTCTTGCAATAAAACTAGGCCTAGTTCCATTCCACTTCTGATTCCCAGAAGTCCTCCAAGGTTCTTCCCTAATTGTAGGCCTCCTCCTATCCACTCTC…
	HQ644645	ATGAACCCCCAAGCAAAACTGATTTTCGCCCTTAGCCTAACTCTAGGCACAACCCTCACAAACTCAAGCAACCATTGAATTATAGCCTGAACCGGACTTGAAATCAATACCCTGGCTATCCTCCCACTAATCTCAAAATCTCATCACCCCCGCGCCATTGAAGCTGCAACCAAGTACTTCTTAGTTCAAGCAGCTGCCTCTGCCTTAGTCCTGTTCTCAAGCATAACCAATGCTTGACACACTGGCCAATGGGATATTACCCAACTATCGCACCCAACTTCATGCCTGATCTTAACTGTAGCTCTTGCAATAAAACTAGGCCTAGTTCCATTCCACTTCTGATTCCCAGAAGTCCTCCAAGGTTCTTCCCTAATTGTAGGCCTCCTCCTATCCACTCTC…
	HQ644646	ATGAACCCCCAAGCAAAACTGATTTTCGCCCTTAGCCTAACTCTAGGCACAACCCTCACAATCTCAAGCAACCATTGAATTATAGCCTGAACCGGACTTGAAATCAATACCCTGGCTATCCTCCCACTAATCTCAAAATCTCATCACCCCCGCGCCATTGAAGCTGCAACCAAGTACTTCTTAGTTCAAGCAGCTGCCTCCGCCTTAGTCCTGTTCTCAAGCATAACCAATGCTTGACACACTGGCCAATGGGATATTACCCAACTATCGCACCCAACTTCATGCCTGATCTTAACTGTAGCTCTTGCAATAAAACTAGGCCTAGTTCCATTCCACTTCTGATTCCCAGAAGTCCTCCAAGGTTCTTCCCTAATTGTAGGCCTCCTCCTATCCACTCTC…
	HQ644647	ATGAACCCCCAAGCAAAACTGATTTTCGCCCTTAGCCTAACTCTAGGCACAACCCTCACAATCTCAAGCAACCATTGAATTATAGCCTGAACCGGACTTGAAATCAATACCCTGGCTATCCTCCCACTAATCTCAAAATCTCATCACCCCCGCGCCATTGAAGCTGCAACCAAGTACTTCTTAGTTCAAGCAGCTGCCTCTGCCTTAGTCCTGTTCTCAAGCATAACCAATGCTTGACACACTGGCCAATGGGATATTACCCAACTATCGCACCCAACTTCATGCCTGATCTTAACTGTAGCTCTTGCAATAAAACTAGGCCTAGTTCCATTCCACTTCTGATTCCCAGAAGTCCTCCAAGGTTCTTCCCTAATTGTAGGCCTCCTCCTATCCACTCTC…
	HQ644648	ATGAACCCCCAAGCAAAACTGATTTTCGCCCTTAGCCTAACTCTAGGCACAACCCTCACAATCTCAAGCAACCATTGAATTATAGCCTGAACCGGACTTGAAATCAATACCCTGGCTATCCTCCCACTAATCTCAAAATCTCATCACCCCCGCGCCATTGAAGCTGCAACCAAGTACTTCTTAGTTCAAGCAGCTGCCTCTGCCTTAGTCCTGTTCTCAAGCATAACCAATGCTTGACACACTGGCCAATGGGATATTACCCAACTATCGCACCCAACTTCATGCCTGATCTTAACTGTAGCTCTTGCAATAAAACTAGGCCTAGTTCCATTCCACTTCTGATTCCCAGAAGTCCTCCAAGGTTCTTCCCTAATTGTAGGCCTCCTCCTATCCACTCTC…
	HQ644649	ATGAACCCCCAAGCAAAACTGATTTTCGCCCTTAGCCTAACTCTAGGCACAACCCTCACAATCTCAAGCAACCATTGAATTATAGCCTGAACCGGACTTGAAATCAATACCCTGGCTATCCTCCCACTAATCTCAAAATCTCATCACCCCCGCGCCATTGAAGCTGCAACCAAGTACTTCTTAGTTCAAGCAGCTGCCTCTGCCTTAGTCCTGTTCTCAAGCATAACCAATGCTTGACACACTGGCCAATGGGATATTACCCAACTATCGCACCCAACTTCATGCCTGATCTTAACTGTAGCTCTTGCAATAAAACTAGGCCTAGTTCCATTCCACTTCTGATTCCCAGAAGTCCTCCAAGGTTCTTCCCTAATTGTAGGCCTCCTCCTATCCACTCTC…
	HQ644650	ATGAACCCCCAAGCAAAACTGATTTTCGCCCTTAGCCTAACTCTAGGCACAACCCTCACAATCTCAAGCAACCATTGAATTATAGCCTGAACCGGACTTGAAATCAATACCCTGGCTATCCTCCCACTAATCTCAAAATCTCATCACCCCCGCGCCATTGAAGCTGCAACCAAGTACTTCTTAGTTCAAGCAGCTGCCTCTGCCTTAGTCCTGTTCTCAAGCATAACCAATGCTTGACACACTGGCCAATGGGATATTACCCAACTATCGCACCCAACTTCATGCCTGATCTTAACTGTAGCTCTTGCAATAAAACTAGGCCTAGTTCCATTCCACTTCTGATTCCCAGAAGTCCTCCAAGGTTCTTCCCTAATTGTAGGCCTCCTCCTATCCACTCTC…
	HQ644651	ATGAACCCCCAAGCAAAACTGATTTTCGCCCTTAGCCTAACTCTAGGCACAACCCTCACAATCTCAAGCAACCATTGAATTATAGCCTGAACCGGACTTGAAATCAATACCCTGGCTATCCTCCCACTAATCTCAAAATCTCATCACCCCCGCGCCATTGAAGCTGCAACCAAGTACTTCTTAGTTCAAGCAGCTGCCTCTGCCTTAGTCCTGTTCTCAAGCATAACCAATGCTTGACACACTGGCCAATGGGATATTACCCAACTATCGCACCCAACTTCATGCCTGATCTTAACTGTAGCTCTTGCAATAAAACTAGGCCTAGTTCCATTCCACTTCTGATTCCCAGAAGTCCTCCAAGGTTCTTCCCTAATTGTAGGCCTCCTCCTATCCACTCTC…
	HQ644652	ATGAACCCCCAAGCAAAACTGATTTTCGCCCTTAGCCTAACTCTAGGCACAACCCTCACCATTTCAAGCAACCATTGAATTATAGCCTGAACCGGACTTGAAATCAATACCCTGGCTATCCTCCCACTAATCTCAAAATCTCATCACCCCCGCGCCATTGAAGCTGCAACCAAGTACTTCTTAGTTCAAGCAGCTGCCTCTGCCTTAGTCCTGTTCTCAAGCATAACCAATGCTTGACACACTGGCCAATGGGATATTACCCAACTATCGCACCCAACTTCATGCCTGATCTTAACTGTAGCTCTTGCAATAAAACTAGGCCTAGTTCCATTCCACTTCTGATTCCCAGAAGTCCTCCAAGGTTCTTCCCTAATTGTAGGCCTCCTCCTATCCACTCTC…
	HQ644653	ATGAACCCCCAAGCAAAACTGATTTTCGCCCTTAGCCTAACTCTAGGCACAACCCTCACAATCTCAAGCAACCATTGAATTATAGCCTGAACCGGACTTGAAATCAATACCCTGGCTATCCTCCCACTAATCTCAAAATCTCATCACCCCCGCGCCATTGAAGCTGCAACCAAGTACTTCTTAGTTCAAGCAGCTGCCTCTGCCTTAGTCCTGTTCTCAAGCATAACCAATGCTTGACACACTGGCCAATGGGATATTACCCAACTATCGCACCCAACTTCATGCCTGATCTTAACTGTAGCTCTTGCAATAAAACTAGGCCTAGTTCCATTCCACTTCTGATTCCCAGAAGTCCTCCAAGGTTCTTCCCTAATTGTAGGCCTCCTCCTATCCACTCTC…
	HQ644654	ATGAACCCCCAAGCAAAACTGATTTTCGCCCTTAGCCTAACTCTAGGCACAACCCTCACAATCTCAAGCAACCATTGAATTATAGCCTGAACCGGACTTGAAATCAATACCCTGGCTATCCTCCCACTAATCTCAAAATCTCATCACCCCCGCGCCATTGAAGCTGCAACCAAGTACTTCTTAGTTCAAGCAGCTGCCTCTGCCTTAGTCCTGTTCTCAAGCATAACCAATGCTTGACACACTGGCCAATGGGATATTACCCAACTATCGCACCCAACTTCATGCCTGATCTTAACTGTAGCTCTTGCAATAAAACTAGGCCTAGTTCCATTCCACTTCTGATTCCCAGAAGTCCTCCAAGGTTCTTCCCTAATTGTAGGCCTCCTCCTATCCACTCTC…
	HQ644655	ATGAACCCCCAAGCAAAACTGATTTTCGCCCTTAGCCTAACTCTAGGCACAACCCTCACAATCTCAAGCAACCATTGAATTATAGCCTGAACCGGACTTGAAATCAATACCCTGGCTATCCTCCCACTAATCTCAAAATCTCATCACCCCCGCGCCATTGAAGCTGCAACCAAGTACTTCTTAGTTCAAGCAGCTGCCTCTGCCTTAGTCCTGTTCTCAAGCATAACCAATGCTTGACACACTGGCCAATGGGATATTACCCAACTATCGCACCCAACTTCATGCCTGATCTTAACTGTAGCTCTTGCAATAAAACTAGGCCTAGTTCCATTCCACTTCTGATTCCCAGAAGTCCTCCAAGGTTCTTCCCTAATTGTAGGCCTCCTCCTATCCACTCTC…
	HQ644656	ATGAACCCCCAAGCAAAACTGATTTTCGCCCTTAGCCTAACTCTAGGCACAACCCTCACAATCTCAAGCAACCATTGAATTATAGCCTGAACCGGACTTGAAATCAATACCCTGGCTATCCTCCCACTAATCTCAAAATCTCATCACCCCCGCGCCATTGAAGCTGCAACCAAGTACTTCTTAGTTCAAGCAGCTGCCTCTGCCTTAGTCCTGTTCTCAAGCATAACCAATGCTTGACACACTGGCCAATGGGATATTACCCAACTATCGCACCCAACTTCATGCCTGATCTTAACTGTAGCTCTTGCAATAAAACTAGGCCTAGTTCCATTCCACTTCTGATTCCCAGAAGTCCTCCAAGGTTCTTCCCTAATTGTAGGCCTCCTCCTATCCACTCTC…
	HQ644657	ATGAACCCCCAAGCAAAACTGATTTTCGCCCTTAGCCTAACTCTAGGCACAACCCTCACAATCTCAAGCAACCATTGAATTATAGCCTGAACCGGACTTGAAATCAATACCCTGGCTATCCTCCCACTAATCTCAAAATCTCACCACCCCCGCGCCATTGAAGCTGCAACCAAGTACTTCTTAGTTCAAGCAGCCGCCTCTACCTTAGTCCTGTTCTCAAGCATGACCAATGCTTGACACACTGGCCAATGGGATATCACCCAACTATCGCACCCAACTTCATGCCTAATCCTAACTGTAGCCCTTGCAATAAAACTAGGCCTAGTACCATTCCACTTCTGATTCCCAGAAGTCCTCCAAGGCTCCTCCCTAATTGTAGGCCTCCTCCTATCCACTCTT…
	HQ644658	ATGAACCCCCAAGCAAAACTGATTTTCGCCCTTAGCCTAACTCTAGGCACAACCCTCACAATCCCAAGCAACCATTGAATTATAGCCTGAACCGGGCTTGAAATCAATACCCTGGCTATCCTCCCACTAATCTCAAAATCTCACCACCCCCGCGCCATTGAAGCTGCAACCAAGTACTTCTTAGTTCAAGCAGCCGCCTCTACCTTAGTCCTGTTCTCAAGCATGACCAATGCTTGACACACTGGCCAATGGGATATCACCCAACTATCGCACCCAACTTCATGCCTAATCCTAACTGTAGCCCTTGCAATAAAACTAGGCCTAGTACCATTCCACTTCTGATTCCCAGAAGTCCTCCAAGGCTCTTCCCTAATTGTAGGCCTCCTCCTATCCACTCTT…
	HQ644659	ATGAACCCCCAAGCAAAACTGATTTTCGCCCTTAGCCTAACTCTAGGCACAACCCTCACAATCTCAAGCAACCATTGAATTATAGCCTGAACCGGACTTGAAATCAATACCCTGGCTATCCTCCCACTAATCTCAAAATCTCACCACCCCCGCGCCATTGAAGCTGCAACCAAGTACTTCTTAGTTCAAGCAGCCGCCTCTACCTTAGTCCTGTTCTCAAGCATGACCAATGCTTGACACACTGGCCAATGGGATATCACCCAACTATCGCACCCAACTTCATGCCTAATCCTAACTGTAGCCCTTGCAATAAAACTAGGCCTAGTACCATTCCACTTCTGATTCCCAGAAGTCCTCCAAGGCTCTTCCCTAATTGTAGGCCTCCTCCTATCCACTCTT…
	HQ644660	ATGAACCCCCAAGCAAAACTGATTTTCGCCCTTAGCCTAACTCTAGGCACAACCCTCACAATTTCAAGCAACCATTGAATTATAGCCTGGACCGGACTTGAAATCCATACCCTGGCTATCCTCCCACTAATCTCAAAATCTCACCACCCCCGCGCCATTGAAGCTGCAACCAAGTACTTCTTAGTTCAAGCAGCCGCCTCTACCTTAGTCCTGTTCTCAAGCATGACCAATGCTTGACACACTGGCCAATGGGATATCACCCAACTATCGCACCCAACTTCATGCCTAATCCTAACTGTAGCCCTTGCAATAAAACTAGGCCTAGTACCATTCCACTTCTGATTCCCAGAAGTCCTCCAAGGCTCTTCCCTAATTGTAGGCCTCCTCCTATCCACTCTT…
	HQ644661	ATGAACCCCCAAGCAAAACTGATTTTCGCCCTTAGCCTAACTCTAGGCACAACCCTCACAATCTCAAGCAACCATTGAATTATAGCCTGAACCGGACTTGAAATCAATACCCTGGCTATCCTCCCACTAATCTCAAAATCTCACCACCCCCGCGCCATTGAAGCTGCAACCAAGTACTTCTTAGTTCAAGCAGCCGCCTCTACCTTAGTCCTGTTCTCAAGCATGACCAATGCTTGACACACTGGCCAATGGGATATCACCCAACTATCGCACCCAACTTCATGCCTAATCCTAACTGTAGCCCTTGCAATAAAACTAGGCCTAGTACCATTCCACTTCTGATTCCCAGAAGTCCTCCAAGGCTCTTCCCTAATTGTAGGCCTCCTCCTATCCACTCTT…
	HQ644662	ATGAACCCCCAAGCAAAACTGATTTTCGCCCTTAGCCTAACTCTAGGCACAACCCTCACAATCTCAAGCAACCATTGAATTATAGCCTGAACCGGACTTGAAATCAATACCCTGGCTATCCTCCCACTAATCTCAAAATCTCACCACCCCCGCGCCATTGAAGCTGCAACCAAGTACTTCTTAGTTCAAGCAGCCGCCTCTACCTTAGTCCTGTTCTCAAGCATGACCAATGCTTGACACACTGGCCAATGGGATATCACCCAACTATCGCACCCAACTTCATGCCTAATCCTAACTGTAGCCCTTGCAATAAAACTAGGCCTAGTACCATTCCACTTCTGATTCCCAGAAGTCCTCCAAGGCTCTTCCCTAATTGTAGGCCTCCTCCTATCCACTCTT…
	HQ644663	ATGAACCCCCAAGCAAAACTGATTTTCGCCCTTAGCCTAACTCTAGGCACAACCCTCACAATCTCAAGCAACCATTGAATTATAGCCTGAACCGGACTTGAAATCAATACCCTGGCTATCCTCCCACTAATCTCAAAATCTCACCACCCCCGCGCCATTGAAGCTGCAACCAAGTACTTCTTAGTTCAAGCAGCCGCCTCTACCTTAGTCCTGTTCTCAAGCATGACCAATGCTTGACACACTGGCCAATGGGATATCACCCAACTATCGCACCCAACTTCATGCCTAATCCTAACTGTAGCCCTTGCAATAAAACTAGGCCTAGTACCATTCCACTTCTGATTCCCAGAAGTCCTCCAAGGCTCTTCCCTAATTGTAGGCCTCCTCCTATCCACTCTT…
	HQ644664	ATGAACCCCCAAGCAAAACTGATTTTCGCCCTTAGCCTAACTCTAGGCACAACCCTCACAATCTCAAGCAACCATTGAATTATAGCCTGAACCGGACTTGAAATCAATACCCTGGCTATCCTCCCACTAATCTCAAAATCTCACCACCCCCGCGCCATTGAAGCTGCAACCAAGTACTTCTTAGTTCAAGCAGCCGCCTCTACCTTAGTCCTGTTCTCAAGCATGACCAATGCTTGACACACTGGCCAATGGGATATCACCCAACTATCGCACCCAACTTCATGCCTAATCCTAACTGTAGCCCTTGCAATAAAACTAGGCCTAGTACCATTCCACTTCTGATTCCCAGAAGTCCTCCAAGGCTCCTCCCTAATTGTAGGCCTCCTCCTATCCACTCTT…
	HQ644665	ATGAACCCCCAAGCAAAACTGATTTTCGCCCTTAGCCTAACTCTAGGCACAACCCTCACAATCTCAAGCAACCATTGAATTATAGCCTGAACCGGACTTGAAATCAATACCCTGGCTATCCTCCCACTAATCTCAAAATCTCACCACCCCCGCGCCATTGAAGCTGCAACCAAGTACTTCTTAGTTCAAGCAGCCGCCTCTACCTTAGTCCTGTTCTCAAGCATGACCAATGCTTGACACACTGGCCAATGGGATATCACCCAACTATCGCACCCAACTTCATGCCTAATCCTAACTGTAGCCCTTGCAATAAAACTAGGCCTAGTACCATTCCACTTCTGATTCCCAGAAGTCCTCCAAGGCTCCTCCCTAATTGTAGGCCTCCTCCTATCCACTCTT…
	HQ644666	ATGAACCCCCAAGCAAAACTGATTTTCGCCCTTAGCCTAACTCTAGGCACAACCCTCACAATCTCAAGCAACCATTGAATTATAGCCTGAACCGGACTTGAAATCAATACCCTGGCTATCCTCCCACTAATCTCAAAATCTCACCACCCCCGCGCCATTGAAGCTGCAACCAAGTACTTCTTAGTTCAAGCAGCCGCCTCTACCTTAGTCCTGTTCTCAAGCATGACCAATGCTTGACACACTGGCCAATGGGATATCACCCAACTATCGCACCCAACTTCATGCCTAATCCTAACTGTAGCCCTTGCAATAAAACTAGGCCTAGTACCATTCCACTTCTGATTCCCAGAAGTCCTCCAAGGCTCTTCCCTAATTGTAGGCCTCCTCCTATCCACTCTT…
	HQ644667	ATGAACCCCCAAGCAAAACTGATTTTCGCCCTTAGCCTAACTCTAGGCACAACCCTCACAATCTCAAGCAACCATTGAATTATAGCCTGAACCGGACTTGAAATCAATACCCTGGCTATCCTCCCACTAATCTCAAAATCTCACCACCCCCGCGCCATTGAAGCTGCAACCAAGTACTTCTTAGTTCAAGCAGCCGCCTCTACCTTAGTCCTGTTCTCAAGCATGACCAATGCTTGACACACTGGCCAATGGGATATCACCCAACTATCGCACCCAACTTCATGCCTAATCCTAACTGTAGCCCTTGCAATAAAACTAGGCCTAGTACCATTCCACTTCTGATTCCCAGAAGTCCTCCAAGGCTCTTCCCTAATTGTAGGCCTCCTCCTATCCACTCTT…
	HQ644668	ATGAACCCCCAAGCAAAACTGATTTTCGCCCTTAGCCTAACTCTAGGCACAACCCTCACAATCTCAAGCAACCATTGAATTATAGCCTGAACCGGACTTGAAATCAATACCCTGGCTATCCTCCCACTAATCTCAAAATCTCATCACCCCCGCGCCATTGAAGCTGCAACCAAGTACTTCTTAGTTCAAGCAGCTGCCTCTGCCTTAGTCCTGTTCTCAAGCATAACCAATGCTTGACACACTGGCCAATGGGATATTACCCAACTATCGCACCCAACTTCATGCCTGATCTTAACTGTAGCTCTTGCAATAAAACTAGGCCTAGTTCCATTCCACTTCTGATTCCCAGAAGTCCTCCAAGGTTCTTCCCTAATTGTAGGCCTCCTCCTATCCACTCTC…
	HQ644669	ATGAACCCCCAAGCAAAACTGATTTTCGCCCTTAGCCTAACTCTAGGCACAACCCTCACAATCTCAAGCAACCATTGAATTATAGCCTGAACCGGACTTGAAATCAATACCCTGGCTATCCTCCCACTAATCTCAAAATCTCACCACCCCCGCGCCATTGAAGCTGCAACCAAGTACTTCTTAGTTCAAGCAGCCGCCTCTACCTTAGTCCTGTTCTCAAGCATGACCAATGCTTGACACACTGGCCAATGGGATATCACCCAACTATCGCACCCAACTTCATGCCTAATCCTAACTGTAGCCCTTGCAATAAAACTAGGCCTAGTACCATTCCACTTCTGATTCCCAGAAGTCCTCCAAGGCTCTTCCCTAATTGTAGGCCTCCTCCTATCCACTCTT…
	HQ644670	ATGAACCCCCAAGCAAAACTGATTTTCGCCCTTAGCCTAACTCTAGGCACAACCCTCACAATCTCAAGCAACCATTGAATTATAGCCTGAACCGGACTTGAAATCAATACCCTGGCTATCCTCCCACTAATCTCAAAATCTCACCACCCCCGCGCCATTGAAGCTGCAACCAAGTACTTCTTAGTTCAAGCAGCCGCCTCTACCTTAGTCCTGTTCTCAAGCATGACCAATGCTTGACACACTGGCCAATGGGATATCACCCAACTATCGCACCCAACTTCATGCCTAATCCTAACTGTAGCCCTTGCAATAAAACTAGGCCTAGTACCATTCCACTTCTGATTCCCAGAAGTCCTCCAAGGCTCCTCCCTAATTGTAGGCCTCCTCCTATCCACTCTT…
	HQ644671	ATGAACCCCCAAGCAAAACTGATTTTCGCCCTTAGCCTAACTCTAGGCACAACCCTCACAATCTCAAGCAACCATTGAATTATAGCCTGAACCGGACTTGAAATCAATACCCTGGCTATCCTCCCACTAATCTCAAAATCTCACCACCCCCGCGCCATTGAAGCTGCAACCAAGTACTTCTTAGTTCAAGCAGCCGCCTCTGCCTTAGTCCTGTTCTCAAGCATAACCAATGCTTGACACACTGGCCAATGGGATATCACCCAACTATCACACCCAACTTCATGCCTGATCTTAACTGTAGCCCTTGCAATAAAACTAGGCCTAGTACCATTCCACTTCTGATTCCCAGAAGTCCTCCAAGGCTCTTCCCTAATTGTAGGCCTCCTCCTATCCACTCTC…
	HQ644672	ATGAACCCCCAAGCAAAACTGATTTTCGCCCTTAGCCTAACTCTAGGCACAACCCTCACAATCTCAAGCAACCATTGAATTATAGCCTGAACCGGACTTGAAATCAATACCCTGGCTATCCTCCCACTAATCTCAAAATCTCACCACCCCCGCGCCATTGAAGCTGCAACCAAGTACTTCTTAGTTCAAGCAGCCGCCTCTGCCTTAGTCCTGTTCTCAAGCATAACCAATGCTTGACACACTGGCCAATGGGATATCACCCAACTATCACACCCAACTTCATGCCTGATCTTAACTGTAGCCCTTGCAATAAAACTAGGCCTAGTACCATTCCACTTCTGATTCCCAGAAGTCCTCCAAGGCTCTTCCCTAATTGTAGGCCTCCTCCTATCCACTCTC…
	HQ644673	ATGAACCCCCAAGCAAAACTGATTTTCGCCCTTAGCCTAACTCTAGGCACAACCCTCACAATCTCAAGCAACCATTGAATTATAGCCTGAACCGGACTTGAAATCAATACCCTGGCTATCCTCCCACTAATCTCAAAATCTCACCACCCCCGCGCCATTGAAGCTGCAACCAAGTACTTCTTAGTTCAAGCAGCCGCCTCTGCCTTAGTCCTGTTCTCAAGCATAACCAATGCTTGACACACTGGCCAATGGGATATCACCCAACTATCACACCCAACTTCATGCCTGATCTTAACTGTAGCCCTTGCAATAAAACTAGGCCTAGTACCATTCCACTTCTGATTCCCAGAAGTCCTCCAAGGCTCTTCCCTAATTGTAGGCCTCCTCCTATCCACTCTC…
	HQ644674	ATGAACCCCCAAGCAAAACTGATTTTCGCCCTTAGCCTAACTCTAGGCACAACCCTCACAATCTCAAGCAACCATTGAATTATAGCCTGAACCGGACTTGAAATCAATACCCTGGCTATCCTCCCACTAATCTCAAAATCTCACCACCCCCGCGCCATTGAAGCTGCAACCAAGTACTTCTTAGTTCAAGCAGCCGCCTCTGCCTTAGTCCTGTTCTCAAGCATAACCAATGCTTGACACACTGGCCAATGGGATATCACCCAACTATCACACCCAACTTCATGCCTGATCTTAACTGTAGCCCTTGCAATAAAACTAGGCCTAGTACCATTCCACTTCTGATTCCCAGAAGTCCTCCAAGGCTCTTCCCTAATTGTAGGCCTCCTCCTATCCACTCTC…
	HQ644675	ATGAACCCCCAAGCAAAACTGATTTTCGCCCTTAGCCTAACTCTAGGCACAACCCTCACAATCTCAAGCAACCATTGAATTATAGCCTGAACCGGACTTGAAATCAATACCCTGGCTATCCTCCCACTAATCTCAAAATCTCACCACCCCCGCGCCATTGAAGCTGCAACCAAGTACTTCTTAGTTCAAGCAGCCGCCTCTGCCTTAGTCCTGTTCTCAAGCATAACCAATGCTTGACACACTGGCCAATGGGATATCACCCAACTATCACACCCAACTTCATGCCTGATCTTAACTGTAGCCCTTGCAATAAAACTAGGCCTAGTACCATTCCACTTCTGATTCCCAGAAGTCCTCCAAGGCTCTTCCCTAATTGTAGGCCTCCTCCTATCCACTCTC…
	HQ644676	ATGAACCCCCAAGCAAAACTGATTTTCGCCCTTAGCCTAACTCTAGGCACAACCCTCACAATCTCAAGCAACCATTGAATTATAGCCTGAACCGGACTTGAAATCAATACCCTGGCTATCCTCCCACTAATCTCAAAATCTCACCACCCCCGCGCCATTGAAGCTGCGACCAAGTACTTCTTAGTTCAAGCAGCCGCCTCTGCCTTAGTCCTGTTCTCAAGCATAACCAATGCTTGACACACTGGCCAATGGGATATCACCCAACTATCACACCCAACTTCATGCCTGATCTTAACTGTAGCCCTTGCAATAAAACTAGGCCTAGTACCATTCCACTTCTGATTCCCAGAAGTCCTCCAAGGCTCTTCCCTAATTGTAGGCCTCCTCCTATCCACTCTC…
	HQ644677	ATGAACCCCCAAGCAAAACTGATTTTCGCCCTTAGCCTAACTCTAGGCACAACCCTCACAATCTCAAGCAACCATTGAATTATAGCCTGAACCGGACTTGAAATCAATACCCTGGCTATCCTCCCACTAATCTCAAAATCTCACCACCCCCGCGCCATTGAAGCTGCAACCAAGTACTTCTTAGTTCAAGCAGCCGCCTCTGCCTTAGTCCTGTTCTCAAGCATAACCAATGCTTGACACACTGGCCAATGGGATATCACCCAACTATCACACCCAACTTCATGCCTGATCTTAACTGTAGCCCTTGCAATAAAACTAGGCCTAGTACCATTCCACTTCTGATTCCCAGAAGTCCTCCAAGGCTCTTCCCTAATTGTAGGCCTCCTCCTATCCACTCTC…
	HQ644678	ATGAACCCCCAAGCAAAACTGATTTTCGCCCTTAGCCTAACTCTAGGCACAACCCTCACAATCTCAAGCAACCATTGAATTATAGCCTGAACCGGACTTGAAATCAATACCCTGGCTATCCTCCCACTAATCTCAAAATCTCACCACCCCCGCGCCATTGAAGCTGCAACCAAGTACTTCTTAGTTCAAGCAGCCGCCTCTGCCTTAGTCCTGTTCTCAAGCATAACCAATGCTTGACACACTGGCCAATGGGATATCACCCAACTATCACACCCAACTTCATGCCTGATCTTAACTGTAGCCCTTGCAATAAAACTAGGCCTAGTACCATTCCACTTCTGATTCCCAGAAGTCCTCCAAGGCTCTTCCCTAATTGTAGGCCTCCTCCTATCCACTCTC…
	HQ644679	ATGAACCCCCAAGCAAAACTGATTTTCGCCCTTAGCCTAACTCTAGGCACAACCCTCACAATCTCAAGCAACCATTGAATTATAGCCTGAACCGGACTTGAAATCAATACCCTGGCTATCCTCCCACTAATCTCAAAATCTCACCACCCCCGCGCCATTGAAGCTGCAACCAAGTACTTCTTAGTTCAAGCAGCCGCCTCTGCCTTAGTCCTGTTCTCAAGCATAACCAATGCTTGACACACTGGCCAATGGGATATCACCCAACTATCACACCCAACTTCATGCCTGATCTTAACTGTAGCCCTTGCAATAAAACTAGGCCTAGTACCATTCCACTTCTGATTCCCAGAAGTCCTCCAAGGCTCTTCCCTAATTGTAGGCCTCCTCCTATCCACCCTC…
	HQ644680	ATGAACCCCCAAGCAAAACTGATTTTCGCCCTTAGCCTAACTCTAGGCACAACCCTCACAATCTCAAGCAACCATTGAATTATAGCCTGAACCGGACTTGAAATCAATACCCTGGCTATCCTCCCACTAATCTCAAAATCTCACCACCCCCGCGCCATTGAAGCTGCAACCAAGTACTTCTTAGTTCAAGCAGCCGCCTCTGCCTTAGTCCTGTTCTCAAGCATAACCAATGCTTGACACACTGGCCAATGGGATATCACCCAACTATCACACCCAACTTCATGCCTGATCTTAACTGTAGCCCTTGCAATAAAACTAGGCCTAGTACCATTCCACTTCTGATTCCCAGAAGTCCTCCAAGGCTCTTCCCTAATTGTAGGCCTCCTCCTATCCACTCTC…
	HQ644681	ATGAACCCCCAAGCAAAACTGATTTTCGCCCTTAGCCTAACTCTAGGCACAACCCTCACAATCTCAAGCAACCATTGAATTATAGCCTGAACCGGACTTGAAATCAATACCCTGGCTATCCTCCCACTAATCTCAAAATCTCACCACCCCCGCGCCATTGAAGCTGCAACCAAGTACTTCTTAGTTCAAGCAGCCGCCTCTGCCTTAGTCCTGTTCTCAAGCATAACCAATGCTTGACACACTGGCCAATGGGATATCACCCAACTATCACACCCAACTTCATGCCTGATCTTAACTGTAGCCCTTGCAATAAAACTAGGCCTAGTACCATTCCACTTCTGATTCCCAGAAGTCCTCCAAGGCTCTTCCCTAATTGTAGGCCTCCTCCTATCCACCCTC…
	HQ644682	ATGAACCCCCAAGCAAAACTGATTTTCGCCCTTAGCCTAACTCTAGGCACAACCCTCACAATCTCAAGCAACCATTGAATTATAGCCTGAACCGGACTTGAAATCAATACCCTGGCTATCCTCCCACTAATCTCAAAATCTCACCACCCCCGCGCCATTGAAGCTGCAACCAAGTACTTCTTAGTTCAAGCAGCCGCCTCTGCCTTAGTCCTGTTCTCAAGCATAACCAATGCTTGACACACTGGCCAATGGGATATCACCCAACTATCACACCCAACTTCATGCCTGATCTTAACTGTAGCCCTTGCAATAAAACTAGGCCTAGTACCATTCCACTTCTGATTCCCAGAAGTCCTCCAAGGCTCTTCCCTAATTGTAGGCCTCCTCCTATCCACCCTC…
	HQ644683	ATGAACCCCCAAGCAAAACTGATTTTCGCCCTTAGCCTAACTCTAGGCACAACCCTCACAATCTCAAGCAACCATTGAATTATAGCCTGAACCGGACTTGAAATCAATACCCTGGCTATCCTCCCACTAATCTCAAAATCTCACCACCCCCGCGCCATTGAAGCTGCAACCAAGTACTTCTTAGTTCAAGCAGCCGCCTCTGCCTTAGTCCTGTTCTCAAGCATAACCAATGCTTGACACACTGGCCAATGGGATATCACCCAACTATCACACCCAACTTCATGCCTGATCTTAACTGTAGCCCTTGCAATAAAACTAGGCCTAGTACCATTCCACTTCTGATTCCCAGAAGTCCTCCAAGGCTCTTCCCTAATTGTAGGCCTCCTCCTATCCACTCTC…
	HQ644684	ATGAACCCCCAAGCAAAACTGATTTTCGCCCTTAGCCTAACTCTAGGCACAACCCTCACAATCTCAAGCAACCATTGAATTATAGCCTGAACCGGACTTGAAATCAATACCCTGGCTATCCTCCCACTAATCTCAAAATCTCACCACCCCCGCGCCATTGAAGCTGCAACCAAGTACTTCTTAGTTCAAGCAGCCGCCTCTGCCTTAGTCCTGTTCTCAAGCATAACCAATGCTTGACACACTGGCCAATGGGATATCACCCAACTATCACACCCAACTTCATGCCTGATCTTAACTGTAGCCCTTGCAATAAAACTAGGCCTAGTACCATTCCACTTCTGATTCCCAGAAGTCCTCCAAGGCTCTTCCCTAATTGTAGGCCTCCTCCTATCCACCCTC…
	HQ644685	ATGAACCCCCAAGCAAAACTGATTTTCGCCCTTAGCCTAACTCTAGGCACAACCCTCACAATCTCAAGCAACCATTGAATTATAGCCTGAACCGGACTTGAAATCAATACCCTGGCTATCCTCCCACTAATCTCAAAATCTCACCACCCCCGCGCCATTGAAGCTGCAACCAAGTACTTCTTAGTTCAAGCAGCCGCCTCTGCCTTAGTCCTGTTCTCAAGCATAACCAATGCTTGACACACTGGCCAATGGGATATCACCCAACTATCACACCCAACTTCATGCCTGATCTTAACTGTAGCCCTTGCAATAAAACTAGGCCTAGTACCATTCCACTTCTGATTCCCAGAAGTCCTCCAAGGCTCTTCCCTAATTGTAGGCCTCCTCCTATCCACTCTC…
	HQ644686	ATGAACCCCCAAGCAAAACTGATTTTCGCCCTTAGCCTAACTCTAGGCACAACCCTCACAATCTCAAGCAACCATTGAATTATAGCCTGAACCGGACTTGAAATCAATACCCTGGCTATCCTCCCACTAATCTCAAAATCTCACCACCCCCGCGCCATTGAAGCTGCGACCAAGTACTTCTTAGTTCAAGCAGCCGCCTCTGCCTTAGTCCTGTTCTCAAGCATAACCAATGCTTGACACACTGGCCAATGGGATATCACCCAACTATCACACCCAACTTCATGCCTGATCTTAACTGTAGCCCTTGCAATAAAACTAGGCCTAGTACCATTCCACTTCTGATTCCCAGAAGTCCTCCAAGGCTCTTCCCTAATTGTAGGCCTCCTCCTATCCACTCTC…
	HQ644687	ATGAACCCCCAAGCAAAACTGATTTTCGCCCTTAGCCTAACTCTAGGCACAACCCTCACAATCTCAAGCAACCATTGAATTATAGCCTGAACCGGACTTGAAATCAATACCCTGGCTATCCTCCCACTAATCTCAAAATCTCACCACCCCCGCGCCATTGAAGCTGCAACCAAGTACTTCTTAGTTCAAGCAGCCGCCTCTACCTTAGTCCTGTTCTCAAGCATGACCAATGCTTGACACACTGGCCAATGGGATATCACCCAACTATCGCACCCAACTTCATGCCTAATCCTAACTGTAGCCCTTGCAATAAAACTAGGCCTAGTACCATTCCACTTCTGATTCCCAGAAGTCCTCCAAGGCTCCTCCCTAATTGTAGGCCTCCTCCTATCCACTCTT…
	HQ644688	ATGAACCCCCAAGCAAAACTGATTTTCGCCCTTAGCCTAACTCTAGGCACAACCCTCACAATCTCAAGCAACCATTGAATTATAGCCTGAACCGGACTTGAAATCAATACCCTGGCTATCCTCCCACTAATCTCAAAATCTCACCACCCCCGCGCCATTGAAGCTGCAACCAAGTACTTCTTAGTTCAAGCAGCCGCCTCTACCTTAGTCCTGTTCTCAAGCATGACCAATGCTTGACACACTGGCCAATGGGATATCACCCAACTATCGCACCCAACTTCATGCCTAATCCTAACTGTAGCCCTTGCAATAAAACTAGGCCTAGTACCATTCCACTTCTGATTCCCAGAAGTCCTCCAAGGCTCCTCCCTAATTGTAGGCCTCCTCCTATCCACTCTT…
	HQ644689	ATGAACCCCCAAGCAAAACTGATTTTCGCCCTTAGCCTAACTCTAGGCACAACCCTCACAATCTCAAGCAACCATTGAATTATAGCCTGAACCGGACTTGAAATCAATACCCTGGCTATCCTCCCACTAATCTCAAAATCTCACCACCCCCGCGCCATTGAAGCTGCAACCAAGTACTTCTTAGTTCAAGCAGCCGCCTCTACCTTAGTCCTGTTCTCAAGCATGACCAATGCTTGACACACTGGCCAATGGGATATCACCCAACTATCGCACCCAACTTCATGCCTAATCCTAACTGTAGCCCTTGCAATAAAACTAGGCCTAGTACCATTCCACTTCTGATTCCCAGAAGTCCTCCAAGGCTCCTCCCTAATTGTAGGCCTCCTCCTATCCACTCTT…
	HQ644690	ATGAACCCCCAAGCAAAACTGATTTTCGCCCTTAGCCTAACTCTAGGCACAACCCTCACAATCTCAAGCAACCATTGAATTATAGCCTGAACCGGACTTGAAATCAATACCCTGGCTATCCTCCCACTAATCTCAAAATCTCACCACCCCCGCGCCATTGAAGCTGCAACCAAGTACTTCTTAGTTCAAGCAGCCGCCTCTACCTTAGTCCTGTTCTCAAGCATGACCAATGCTTGACACACTGGCCAATGGGATATCACCCAACTATCGCACCCAACTTCATGCCTAATCCTAACTGTAGCCCTTGCAATAAAACTAGGCCTAGTACCATTCCACTTCTGATTCCCAGAAGTCCTCCAAGGCTCCTCCCTAATTGTAGGCCTCCTCCTATCCACTCTT…
	HQ644691	ATGAACCCCCAAGCAAAACTGATTTTCGCCCTTAGCCTAACTCTAGGCACAACCCTCACAATCTCAAGCAACCATTGAATTATAGCCTGAACCGGACTTGAAATCAATACCCTGGCTATCCTCCCACTAATCTCAAAATCTCACCACCCCCGCGCCATTGAAGCTGCAACCAAGTACTTCTTAGTTCAAGCAGCCGCCTCTACCTTAGTCCTGTTCTCAAGCATGACCAATGCTTGACACACTGGCCAATGGGATATCACCCAACTATCGCACCCAACTTCATGCCTAATCCTAACTGTAGCCCTTGCAATAAAACTAGGCCTAGTACCATTCCACTTCTGATTCCCAGAAGTCCTCCAAGGCTCCTCCCTAATTGTAGGCCTCCTCCTATCCACTCTT…
	HQ644692	ATGAACCCCCAAGCAAAACTGATTTTCGCCCTTAGCCTAACTCTAGGCACAACCCTCACAATCTCAAGCAACCATTGAATTATAGCCTGAACCGGACTTGAAATCAATACCCTGGCTATCCTCCCACTAATCTCAAAATCTCACCACCCCCGCGCCATTGAAGCTGCAACCAAGTACTTCTTAGTTCAAGCAGCCGCCTCTACCTTAGTCCTGTTCTCAAGCATGACCAATGCTTGACACACTGGCCAATGGGATATCACCCAACTATCGCACCCAACTTCATGCCTAATCCTAACTGTAGCCCTTGCAATAAAACTAGGCCTAGTACCATTCCACTTCTGATTCCCAGAAGTCCTCCAAGGCTCCTCCCTAATTGTAGGCCTCCTCCTATCCACTCTT…
	HQ644693	ATGAACCCCCAAGCAAAACTGATTTTCGCCCTTAGCCTAACTCTAGGCACAACCCCCACAATCTCAAGCAACCATTGAATTATAGCCTGAACCGGACTTGAAATCAATACCCTGGCTATCCTCCCACTAATCTCAAAATCTCACCACCCCCGCGCCATTGAAGCTGCAACCAAGTACTTCTTAGTTCAAGCAGCCGCCTCTACCTTAGTCCTGTTCTCAAGCATGACCAATGCTTGACACACTGGCCAATGGGATATCACCCAACTATCGCACCCAACTTCATGCCTAATCCTAACTGTAGCCCTTGCAATAAAACTAGGCCTAGTACCATTCCACTTCTGATTCCCAGAAGTCCTCCAAGGCTCTTCCCTAATTGTAGGCCTCCTCCTATCCACTCTT…
	HQ644694	ATGAACCCCCAAGCAAAACTGATTTTCGCCCTTAGCCTAACTGTAGGCACAACCCTCACAATTTCAAGCAACCATTGAATTATAGCCTGAACCGAACTTGAAACCAATACCCTGGCTATCCTCCCACTAATCTCAAAATCTCACCACCCCCGCGCCATTGAAGCTGCAACCAAGTACTTCTTAGTTCAAGCAGCCGCCTCTACCTTAGTCCTGTTCTCAAGCATGACCAATGCTTGACACACTGGCCAATGGGATATCACCCAACTATCGCACCCAACTTCATGCCTAATCCTAACTGTAGCCCTTGCAATAAAACTAGGCCTAGTACCATTCCACTTCTGATTCCCAGAAGTCCTCCAAGGCTCCTCCCTAATTGTAGGCCTCCTCCTATCCACTCTT…
	HQ644695	ATGAACCCCCAAGCAAAACTGATTTTCGCCCTTAGCCTAACTCTAGGCACAACCCTCACAACCTCAAGCAACCATTGAATTATAGCCTGAACCGGACTTGAAATCAATACCCTGGCTATCCTCCCACTAATCTCAAAATCTCACCACCCCCGCGCCATTGAAGCTGCAACCAAGTACTTCTTAGTTCAAGCAGCCGCCTCTACCTTAGTCCTGTTCTCAAGCATGACCAATGCTTGACACACTGGCCAATGGGATATCACCCAACTATCGCACCCAACTTCATGCCTAATCCTAACTGTAGCCCTTGCAATAAAACTAGGCCTAGTACCATTCCACTTCTGATTCCCAGAAGTCCTCCAAGGCTCTTCCCTAATTGTAGGCCTCCTCCTATCCACTCTT…
	HQ644696	ATGAACCCCCAAGCAAAACTGATTTTCGCCCTTAGCCTAACTCTAGGCACAACCCTCACAATCTCAAGCAACCATTGAATTATAGCCTGAACCGGACTTGAAATCAATACCCTGGCTATCCTCCCACTAATCTCAAAATCTCACCACCCCCGCGCCATTGAAGCTGCAACCAAGTACTTCTTAGTTCAAGCAGCCGCCTCTACCTTAGTCCTGTTCTCAAGCATGACCAATGCTTGACACACTGGCCAATGGGATATCACCCAACTATCGCACCCAACTTCATGCCTAATCCTAACTGTAGCCCTTGCAATAAAACTAGGCCTAGTACCATTCCACTTCTGATTCCCAGAAGTCCTCCAAGGCTCTTCCCTAATTGTAGGCCTCCTCCTATCCACTCTT…
	HQ644697	ATGAACCCCCAAGCAAAACTGATTTTCGCCCTTAGCCTAACTCTAGGCACAACCCTCACAATCTCAAGCAACCATTGAATTATAGCCTGAACCGGACTTGAAATCAATACCCTGGCTATCCTCCCACTAATCTCAAAATCTCATCACCCCCGCGCCATTGAAGCTGCAACCAAGTACTTCTTAGTTCAAGCAGCTGCCTCTGCCTTAGTCCTGTTCTCAAGCATAACCAATGCTTGACACACTGGCCAATGGGATATTACCCAACTATCGCACCCAACTTCATGCCTGATCTTAACTGTAGCTCTTGCAATAAAACTAGGCCTAGTTCCATTCCACTTCTGATTCCCAGAAGTCCTCCAAGGTTCTTCCCTAATTGTAGGCCTCCTCCTATCCACTCTC…
	HQ644698	ATGAACCCCCAAGCAAAACTGATTTTCGCCCTTAGCCTAACTCTAGGCACAACCCTCACAATCTCAAGCAACCATTGAATTATAGCCTGAACCGGACTTGAAATCAATACCCTGGCTATCCTCCCACTAATCTCAAAATCTCACCACCCCCGCGCCATTGAAGCTGCAACCAAGTACTTCTTAGTTCAAGCAGCCGCCTCTACCTTAGTCCTGTTCTCAAGCATGACCAATGCTTGACACACTGGCCAATGGGATATCACCCAACTATCGCACCCAACTTCATGCCTAATCCTAACTGTAGCCCTTGCAATAAAACTAGGCCTAGTACCATTCCACTTCTGATTCCCAGAAGTCCTCCAAGGCTCCTCCCTAATTGTAGGCCTCCTCCTATCCACTCTT…
	HQ644699	ATGAACCCCCAAGCAAAACTGATTTTCGCCCTTAGCCTAACTCTAGGCACAACCCTCACAATCTCAAGCAACCATTGAATTATAGCCTGAACCGGACTTGAAATCAATACCCTGGCTATCCTCCCACTAATCTCAAAATCTCACCACCCCCGCGCCATTGAAGCTGCAACCAAGTACTTCTTAGTTCAAGCAGCCGCCTCTACCTTAGTCCTGTTCTCAAGCATGACCAATGCTTGACACACTGGCCAATGGGATATCACCCAACTATCGCACCCAACTTCATGCCTAATCCTAACTGTAGCCCTTGCAATAAAACTAGGCCTAGTACCATTCCACTTCTGATTCCCAGAAGTCCTCCAAGGCTCTTCCCTAATTGTAGGCCTCCTCCTATCCACTCTT…
	HQ644700	ATGAACCCCCAAGCAAAACTGATTTTCGCCCTTAGCCTAACTCTAGGCACAACCCTCACAATCTCAAGCAACCATTGAATTATAGCCTGAACCGGACTTGAAATCAATACCCTGGCTATCCTCCCACTAATCTCAAAATCTCACCACCCCCGCGCCATTGAAGCTGCAACCAAGTACTTCTTAGTTCAAGCAGCCGCCTCTACCTTAGTCCTGTTCTCAAGCATGACCAATGCTTGACACACTGGCCAATGGGATATCACCCAACTATCGCACCCAACTTCATGCCTAATCCTAACTGTAGCCCTTGCAATAAAACTAGGCCTAGTACCATTCCACTTCTGATTCCCAGAAGTCCTCCAAGGCTCTTCCCTAATTGTAGGCCTCCTCCTATCCACTCTT…
	HQ644701	ATGAACCCCCAAGCAAAACTGATTTTCGCCCTTAGCCTAACTCTAGGCACAACCCTCACAATCTCAAGCAACCATTGAATTATAGCCTGAACCGGACTTGAAATCAATACCCTGGCTATCCTCCCACTAATCTCAAAATCTCACCACCCCCGCGCCATTGAAGCTGCAACCAAGTACTTCTTAGTTCAAGCAGCCGCCTCTACCTTAGTCCTGTTCTCAAGCATGACCAATGCTTGACACACTGGCCAATGGGATATCACCCAACTATCGCACCCAACTTCATGCCTAATCCTAACTGTAGCCCTTGCAATAAAACTAGGCCTAGTACCATTCCACTTCTGATTCCCAGAAGTCCTCCAAGGCTCTTCCCTAATTGTAGGCCTCCTCCTATCCACTCTT…
	HQ644702	ATGAACCCCCAAGCAAAACTGATTTTCGCCCTTAGCCTAACTCTAGGCACAACCCTCACAATCTCAAGCAACCATTGAATTATAGCCTGAACCGGACTTGAAATCAATACCCTGGCTATCCTCCCACTAATCTCAAAATCTCACCACCCCCGCGCCATTGAAGCTGCAACCAAGTACTTCTTAGTTCAAGCAGCCGCCTCTACCTTAGTCCTGTTCTCAAGCATGACCAATGCTTGACACACTGGCCAATGGGATATCACCCAACTATCGCACCCAACTTCATGCCTAATCCTAACTGTAGCCCTTGCAATAAAACTAGGCCTAGTACCATTCCACTTCTGATTCCCAGAAGTCCTCCAAGGCTCCTCCCTAATTGTAGGCCTCCTCCTATCCACTCTT…
	HQ644703	ATGAACCCCCAAGCAAAACTGATTTTCGCCCTTAGCCTAACTCTAGGCACAACCCTCACAATCTCAAGCAACCATTGAATTATAGCCTGAACCGGACTTGAAATCAATACCCTGGCTATCCTCCCACTAATCTCAAAATCTCACCACCCCCGCGCCATTGAAGCTGCAACCAAGTACTTCTTAGTTCAAGCAGCCGCCTCTACCTTAGTCCTGTTCTCAAGCATGACCAATGCTTGACACACTGGCCAATGGGATATCACCCAACTATCGCACCCAACTTCATGCCTAATCCTAACTGTAGCCCTTGCAATAAAACTAGGCCTAGTACCATTCCACTTCTGATTCCCAGAAGTCCTCCAAGGCTCTTCCCTAATTGTAGGCCTCCTCCTATCCACTCTT…
	HQ644704	ATGAACCCCCAAGCAAAACTGATTTTCGCCCTTAGCCTAACTCTAGGCACAACCCTCACAATCTCAAGCAACCATTGAATTATAGCCTGAACCGGACTTGAAATCAATACCCTGGCTATCCTCCCACTAATCTCAAAATCTCACCACCCCCGCGCCATTGAAGCTGCAACCAAGTACTTCTTAGTTCAAGCAGCCGCCTCTACCTTAGTCCTGTTCTCAAGCATGACCAATGCTTGACACACTGGCCAATGGGATATCACCCAACTATCGCACCCAACTTCATGCCTAATCCTAACTGTAGCCCTTGCAATAAAACTAGGCCTAGTACCATTCCACTTCTGATTCCCAGAAGTCCTCCAAGGCTCTTCCCTAATTGTAGGCCTCCTCCTATCCACTCTT…
	HQ644705	ATGAACCCCCAAGCAAAACTGATTTTCGCCCTTAGCCTAACTCTAGGCACAACCCTCACAATCTCAAGCAACCATTGAATTATAGCCTGAACCGGACTTGAAATCAATACCCTGGCTATCCTCCCACTAATCTCAAAATCTCACCACCCCCGCGCCATTGAAGCTGCAACCAAGTACTTCTTAGTTCAAGCAGCCGCCTCTACCTTAGTCCTGTTCTCAAGCATGACCAATGCTTGACACACTGGCCAATGGGATATCACCCAACTATCGCACCCAACTTCATGCCTAATCCTAACTGTAGCCCTTGCAATAAAACTAGGCCTAGTACCATTCCACTTCTGATTCCCAGAAGTCCTCCAAGGCTCTTCCCTAATTGTAGGCCTCCTCCTATCCACTCTT…
	HQ644706	ATGAACCCCCAAGCAAAACTGATTTTCGCCCTTAGCCTAACTCTAGGCACAACCCTCACAATCTCAAGCAACCATTGAATTATAGCCTGAACCGGACTTGAAATCAATACCCTGGCTATCCTCCCACTAATCTCAAAATCTCACCACCCCCGCGCCATTGAAGCTGCAACCAAGTACTTCTTAGTTCAAGCAGCCGCCTCTACCTTAGTCCTGTTCTCAAGCATGACCAATGCTTGACACACTGGCCAATGGGATATCACCCAACTATCGCACCCAACTTCATGCCTAATCCTAACTGTAGCCCTTGCAATAAAACTAGGCCTAGTACCATTCCACTTCTGATTCCCAGAAGTCCTCCAAGGCTCTTCCCTAATTGTAGGCCTCCTCCTATCCACTCTT…
	HQ644707	ATGAACCCCCAAGCAAAACTGATTTTCGCCCTTAGCCTAACTCTAGGCACAACCCTCACAATCTCAAGCAACCATTGAATTATAGCCTGAACCGGACTTGAAATCAATACCCTGGCTATCCTCCCACTAATCTCAAAATCTCACCACCCCCGCGCCATTGAAGCTGCAACCAAGTACTTCTTAGTTCAAGCAGCCGCCTCTACCTTAGTCCTGTTCTCAAGCATGACCAATGCTTGACACACTGGCCAATGGGATATCACCCAACTATCGCACCCAACTTCATGCCTAATCCTAACTGTAGCCCTTGCAATAAAACTAGGCCTAGTACCATTCCACTTCTGATTCCCAGAAGTCCTCCAAGGCTCTTCCCTAATTGTAGGCCTCCTCCTATCCACTCTT…
	HQ644708	ATGAACCCCCAAGCAAAACTGATTTTCGCCCTTAGCCTAACTCTAGGCACAACCCTCACAATCTCAAGCAACCATTGAATTATAGCCTGAACCGGACTTGAAATCAATACCCTGGCTATCCTCCCACTAATCTCAAAATCTCACCACCCCCGCGCCATTGAAGCTGCAACCAAGTACTTCTTAGTTCAAGCAGCCGCCTCTACCTTAGTCCTGTTCTCAAGCATGACCAATGCTTGACACACTGGCCAATGGGATATCACCCAACTATCGCACCCAACTTCATGCCTAATCCTAACTGTAGCCCTTGCAATAAAACTAGGCCTAGTACCATTCCACTTCTGATTCCCAGAAGTCCTCCAAGGCTCTTCCCTAATTGTAGGCCTCCTCCTATCCACTCTT…
	HQ644709	ATGAACCCCCAAGCAAAACTGATTTTCGCCCTTAGCCTAACTCTAGGCACAACCCTCACAATCTCAAGCAACCATTGAATTATAGCCTGAACCGGACTTGAAATCAATACCCTGGCTATCCTCCCACTAATCTCAAAATCTCACCACCCCCGCGCCATTGAAGCTGCAACCAAGTACTTCTTAGTTCAAGCAGCCGCCTCTACCTTAGTCCTGTTCTCAAGCATGACCAATGCTTGACACACTGGCCAATGGGATATCACCCAACTATCGCACCCAACTTCATGCCTAATCCTAACTGTAGCCCTTGCAATAAAACTAGGCCTAGTACCATTCCACTTCTGATTCCCAGAAGTCCTCCAAGGCTCCTCCCTAATTGTAGGCCTCCTCCTATCCACTCTT…
	HQ644710	ATGAACCCCCAAGCAAAACTGATTTTCGCCCTTAGCCTAACTCTAGGCACAACCCTCACAATCTCAAGCAACCATTGAATTATAGCCTGAACCGGACTTGAAATCAATACCCTGGCTATCCTCCCACTAATCTCAAAATCTCATCACCCCCGCGCCATTGAAGCTGCAACCAAGTACTTCTTAGTTCAAGCAGCTGCCTCTGCCTTAGTCCTGTTCTCAAGCATAACCAATGCTTGACACACTGGCCAATGGGATATTACCCAACTATCGCACCCAACTTCATGCCTGATCTTAACTGTAGCTCTTGCAATAAAACTAGGCCTAGTTCCATTCCACTTCTGATTCCCAGAAGTCCTCCAAGGTTCTTCCCTAATTGTAGGCCTCCTCCTATCCACTCTC…
	HQ644711	ATGAACCCCCAAGCAAAACTGATTTTCGCCCTTAGCCTAACTCTAGGCACAACCCTCACAATCTCAAGCAACCATTGAATTATAGCCTGAACCGGACTTGAAATCAATACCCTGGCTATCCTCCCACTAATCTCAAAATCTCATCACCCCCGCGCCATTGAAGCTGCAACCAAGTACTTCTTAGTTCAAGCAGCTGCCTCTGCCTTAGTCCTGTTCTCAAGCATAACCAATGCTTGACACACTGGCCAATGGGATATTACCCAACTATCGCACCCAACTTCATGCCTGATCTTAACTGTAGCTCTTGCAATAAAACTAGGCCTAGTTCCATTCCACTTCTGATTCCCAGAAGTCCTCCAAGGTTCTTCCCTAATTGTAGGCCTCCTCCTATCCACTCTC…
	HQ644712	ATGAACCCCCAAGCAAAACTGATTTTCGCCCTTAGCCTAACTCTAGGCACAACCCTCACAATCTCAAGCAACCATTGAATTATAGCCTGAACCGGACTTGAAATCAATACCCTGGCTATCCTCCCACTAATCTCAAAATCTCATCACCCCCGCGCCATTGAAGCTGCAACCAAGTACTTCTTAGTTCAAGCAGCTGCCTCTGCCTTAGTCCTGTTCTCAAGCATAACCAATGCTTGACACACTGGCCAATGGGATATTACCCAACTATCGCACCCAACTTCATGCCTGATCTTAACTGTAGCTCTTGCAATAAAACTAGGCCTAGTTCCATTCCACTTCTGATTCCCAGAAGTCCTCCAAGGTTCTTCCCTAATTGTAGGCCTCCTCCTATCCACTCTC…
	HQ644713	ATGAACCCCCAAGCAAAACTGATTTTCGCCCTTAGCCTAACTCTAGGCACAACCCTCACAATCTCAAGCAACCATTGAATTATAGCCTGAACCGGACTTGAAATCAATACCCTGGCTATCCTCCCACTAATCTCAAAATCTCATCACCCCCGCGCCATTGAAGCTGCAACCAAGTACTTCTTAGTTCAAGCAGCTGCCTCTGCCTTAGTCCTGTTCTCAAGCATAACCAATGCTTGACACACTGGCCAATGGGATATTACCCAACTATCGCACCCAACTTCATGCCTGATCTTAACTGTAGCTCTTGCAATAAAACTAGGCCTAGTTCCATTCCACTTCTGATTCCCAGAAGTCCTCCAAGGTTCTTCCCTAATTGTAGGCCTCCTCCTATCCACTCTC…
	HQ644714	ATGAACCCCCAAGCAAAACTGATTTTCGCCCTTAGCCTAACTCTAGGCACAACCCTCACAATCTCAAGCAACCATTGAATTATAGCCTGAACCGGACTTGAAATCAATACCCTGGCTATCCTCCCACTAATCTCAAAATCTCATCACCCCCGCGCCATTGAAGCTGCAACCAAGTACTTCTTAGTTCAAGCAGCTGCCTCTGCCTTAGTCCTGTTCTCAAGCATAACCAATGCTTGACACACTGGCCAATGGGATATTACCCAACTATCGCACCCAACTTCATGCCTGATCTTAACTGTAGCTCTTGCAATAAAACTAGGCCTAGTTCCATTCCACTTCTGATTCCCAGAAGTCCTCCAAGGTTCTTCCCTAATTGTAGGCCTCCTCCTATCCACTCTC…
	HQ644715	ATGAACCCCCAAGCAAAACTGATTTTCGCCCTTAGCCTAACTCTAGGCACAACCCTCACAATCTCAAGCAACCATTGAATTATAGCCTGAACCGGACTTGAAATCAATACCCTGGCTATCCTCCCACTAATCTCAAAATCTCATCACCCCCGCGCCATTGAAGCTGCAACCAAGTACTTCTTAGTTCAAGCAGCTGCCTCTGCCTTAGTCCTGTTCTCAAGCATAACCAATGCTTGACACACTGGCCAATGGGATATTACCCAACTATCGCACCCAACTTCATGCCTGATCTTAACTGTAGCCCTTGCAATAAAACTAGGCCTAGTTCCATTCCACTTCTGATTCCCAGAAGTCCTCCAAGGTTCTTCCCTAATTGTAGGCCTCCTCCTATCCACTCTC…
	HQ644716	ATGAACCCCCAAGCAAAACTGATTTTCGCCCTTAGCCTAACTCTAGGCACAACCCTCACAATCTCAAGCAACCATTGAATTATAGCCTGAACCGGACTTGAAATCAATACCCTGGCTATCCTCCCACTAATCTCAAAATCTCATCACCCCCGCGCCATTGAAGCTGCAACCAAGTACTTCTTAGTTCAAGCAGCTGCCTCTGCCTTAGTCCTGTTCTCAAGCATAACCAATGCTTGACACACTGGCCAATGGGATATTACCCAACTATCGCACCCAACTTCATGCCTGATCTTAACTGTAGCCCTTGCAATAAAACTAGGCCTAGTTCCATTCCACTTCTGATTCCCAGAAGTCCTCCAAGGTTCTTCCCTAATTGTAGGCCTCCTCCTATCCACTCTC…
	HQ644717	ATGAACCCCCAAGCAAAACTGATTTTCGCCCTTAGCCTAACTCTAGGCACAACCCTCACAATCTCAAGCAACCATTGAATTATAGCCTGAACCGGACTTGAAATCAATACCCTGGCTATCCTCCCACTAATCTCAAAATCTCATCACCCCCGCGCCATTGAAGCTGCAACCAAGTACTTCTTAGTTCAAGCAGCTGCCTCTGCCTTAGTCCTGTTCTCAAGCATAACCAATGCTTGACACACTGGCCAATGGGATATTACCCAGCTATCGCACCCAACTTCATGCCTGATCTTAACTGTAGCTCTTGCAATAAAACTAGGCCTAGTTCCATTCCACTTCTGATTCCCAGAAGTCCTCCAAGGTTCTTCCCTAATTGTAGGCCTCCTCCTATCCACTCTC…
	HQ644718	ATGAACCCCCAAGCAAAACTGATTTTCGCCCTTAGCCTAACTCTAGGCACAACCCTCACAATCTCAAGCAACCATTGAATTATAGCCTGAACCGGACTTGAAATCAATACCCTGGCTATCCTCCCACTAATCTCAAAATCTCATCACCCCCGCGCCATTGAAGCTGCAACCAAGTACTTCTTAGTTCAAGCAGCTGCCTCTGCCTTAGTCCTGTTCTCAAGCATAACCAATGCTTGACACACTGGCCAATGGGATATTACCCAACTATCGCACCCAACTTCATGCCTGATCTTAACTGTAGCTCTTGCAATAAAACTAGGCCTAGTTCCATTCCACTTCTGATTCCCAGAAGTCCTCCAAGGTTCTTCCCTAATTGTAGGCCTCCTCCTATCCACTCTC…
	HQ644719	ATGAACCCCCAAGCAAAACTGATTTTCGCCCTTAGCCTAACTCTAGGCACAACCCTCACAATCTCAAGCAACCATTGAATTATAGCCTGAACCGGACTTGAAATCAATACCCTGGCTATCCTCCCACTAATCTCAAAATCTCATCACCCCCGCGCCATTGAAGCTGCAACCAAGTACTTCTTAGTTCAAGCAGCTGCCTCTGCCTTAGTCCTGTTCTCAAGCATAACCAATGCTTGACACACTGGCCAATGGGATATTACCCAACTATCGCACCCAACTTCATGCCTGATCTTAACTGTAGCTCTTGCAATAAAACTAGGCCTAGTTCCATTCCACTTCTGATTCCCAGAAGTCCTCCAAGGTTCTTCCCTAATTGTAGGCCTCCTCCTATCCACTCTC…
	HQ644720	ATGAACCCCCAAGCAAAACTGATTTTCGCCCTTAGCCTAACTCTAGGCACAACCCTCACAATCTCAAGCAACCATTGAATTATAGCCTGAACCGGACTTGAAATCAATACCCTGGCTATCCTCCCACTAATCTCAAAATCTCATCACCCCCGCGCCATTGAAGCTGCAACCAAGTACTTCTTAGTTCAAGCAGCTGCCTCTGCCTTAGTCCTGTTCTCAAGCATAACCAATGCTTGACACACTGGCCAATGGGATATTACCCAACTATCGCACCCAACTTCATGCCTGATCTTAACTGTAGCTCTTGCAATAAAACTAGGCCTAGTTCCATTCCACTTCTGATTCCCAGAAGTCCTCCAAGGTTCTTCCCTAATTGTAGGCCTCCTCCTATCCACTCTC…
	HQ644721	ATGAACCCCCAAGCAAAACTGATTTTCGCCCTTAGCCTAACTCTAGGCACAACCCTCACAATCTCAAGCAACCATTGAATTATAGCCTGAACCGGACTTGAAATCAATACCCTGGCTATCCTCCCACTAATCTCAAAATCTCATCACCCCCGCGCCATTGAAGCTGCAACCAAGTACTTCTTAGTTCAAGCAGCTGCCTCTGCCTTAGTCCTGTTCTCAAGCATAACCAATGCTTGACACACTGGCCAATGGGATATCACCCAACTATCGCACCCAACTTCATGCCTGATCTTAACTGTAGCTCTTGCAATAAAACTAGGCCTAGTTCCATTCCACTTCTGATTCCCAGAAGTCCTCCAAGGTTCTTCCCTAATTGTAGGCCTCCTCCTATCCACTCTC…
	HQ644722	ATGAACCCCCAAGCAAAACTGATTTTCGCCCTTAGCCTAACTCTAGGCACAACCCTCACAATCTCAAGCAACCATTGAATTATAGCCTGAACCGGACTTGAAATCAATACCCTGGCTATCCTCCCACTAATCTCAAAATCTCATCACCCCCGCGCCATTGAAGCTGCAACCAAGTACTTCTTAGTTCAAGCAGCTGCCTCTGCCTTAGTCCTGTTCTCAAGCATAACCAATGCTTGACACACTGGCCAATGGGATATTACCCAACTATCGCACCCAACTTCATGCCTGATCTTAACTGTAGCTCTTGCAATAAAACTAGGCCTAGTTCCATTCCACTTCTGATTCCCAGAAGTCCTCCAAGGTTCTTCCCTAATTGTAGGCCTCCTCCTATCCACTCTC…
	HQ644723	ATGAACCCCCAAGCAAAACTGATTTTCGCCCTTAGCCTAACTCTAGGCACAACCCTCACAATCTCAAGCAACCATTGAATTATAGCCTGAACCGGACTTGAAATCAATACCCTGGCTATCCTCCCACTAATCTCAAAATCTCATCACCCCCGCGCCATTGAAGCTGCAACCAAGTACTTCTTAGTTCAAGCAGCTGCCTCTGCCTTAGTCCTGTTCTCAAGCATAACCAATGCTTGACACACTGGCCAATGGGATATTACCCAACTATCGCACCCAACTTCATGCCTGATCTTAACTGTAGCTCTTGCAATAAAACTAGGCCTAGTTCCATTCCACTTCTGATTCCCAGAAGTCCTCCAAGGTTCTTCCCTAATTGTAGGCCTCCTCCTATCCACTCTC…
	HQ644724	ATGAACCCCCAAGCAAAACTGATTTTCGCCCTTAGCCTAACTCTAGGCACAACCCTCACAATCTCAAGCAACCATTGAATTATAGCCTGAACCGGACTTGAAATCAATACCCTGGCTATCCTCCCACTAATCTCAAAATCTCATCACCCCCGCGCCATTGAAGCTGCAACCAAGTACTTCTTAGTTCAAGCAGCTGCCTCTGCCTTAGTCCTGTTCTCAAGCATAACCAATGCTTGACACACTGGCCAATGGGATATTACCCAACTATCGCACCCAACTTCATGCCTGATCTTAACTGTAGCTCTTGCAATAAAACTAGGCCTAGTTCCATTCCACTTCTGATTCCCAGAAGTCCTCCAAGGTTCTTCCCTAATTGTAGGCCTCCTCCTATCCACTCTC…
	HQ644725	ATGAACCCCCAAGCAAAACTGATTTTCGCCCTTAGCCTAACTCTAGGCACAACCCTCACAATCTCAAGCAACCATTGAATTATAGCCTGAACCGGACTTGAAATCAATACCCTGGCTATCCTCCCACTAATCTCAAAATCTCATCACCCCCGCGCCATTGAAGCTGCAACCAAGTACTTCTTAGTTCAAGCAGCTGCCTCTGCCTTAGTCCTGTTCTCAAGCATAACCAATGCTTGACACACTGGCCAATGGGATATTACCCAACTATCGCACCCAACTTCATGCCTGATCTTAACTGTAGCTCTTGCAATAAAACTAGGCCTAGTTCCATTCCACTTCTGATTCCCAGAAGTCCTCCAAGGTTCTTCCCTAATTGTAGGCCTCCTCCTATCCACTCTC…
	HQ644726	ATGAACCCCCAAGCAAAACTGATTTTCGCCCTTAGCCTAACTCTAGGCACAACCCTCACAATCTCAAGCAACCATTGAATTATAGCCTGAACCGGACTTGAAATCAATACCCTGGCTATCCTCCCACTAATCTCAAAATCTCACCACCCCCGCGCCATTGAAGCTGCAACCAAGTACTTCTTAGTTCAAGCAGCTGCCTCTGCCTTAGTCCTGTTCTCAAGCATAACCAATGCTTGACACACTGGCCAATGGGATATTACCCAACTATCGCACCCAACTTCATGCCTGATCTTAACTGTAGCTCTTGCAATAAAACTAGGCCTAGTTCCATTCCACTTCTGATTCCCAGAAGTCCTCCAAGGTTCTTCCCTAATTGTAGGCCTCCTCCTATCCACTCTC…
	HQ644727	ATGAACCCCCAAGCAAAACTGATTTTCGCCCTTAGCCTAACTCTAGGCACAACCCTCACAATCTCAAGCAACCATTGAATTATAGCCTGAACCGGACTTGAAATCAATACCCTGGCTATCCTCCCACTAATCTCAAAATCTCACCACCCCCGCGCCATTGAAGCTGCAACCAAGTACTTCTTAGTTCAAGCAGCCGCCTCTACCTTAGTCCTGTTCTCAAGCATGACCAATGCTTGACACACTGGCCAATGGGATATCACCCAACTATCGCACCCAACTTCATGCCTAATCCTAACTGTAGCCCTTGCAATAAAACTAGGCCTAGTACCATTCCACTTCTGATTCCCAGAAGTCCTCCAAGGCTCTTCCCTAATTGTAGGCCTCCTCCTATCCACTCTT…
	HQ644728	ATGAACCCCCAAGCAAAACTGATTTTCGCCCTTAGCCTAACTCTAGGCACAACCCTCACAATCTCAAGCAACCATTGAATTATAGCCTGAACCGGACTTGAAATCAATACCCTGGCTATCCTCCCACTAATCTCAAAATCTCATCACCCCCGCGCCATTGAAGCTGCAACCAAGTACTTCTTAGTTCAAGCAGCTGCCTCTGCCTTAGTCCTGTTCTCAAGCATAACCAATGCTTGACACACTGGCCAATGGGATATTACCCAACTATCGCACCCAACTTCATGCCTGATCTTAACTGTAGCTCTTGCAATAAAACTAGGCCTAGTTCCATTCCACTTCTGATTCCCAGAAGTCCTCCAAGGTTCTTCCCTAATTGTAGGCCTCCTCCTATCCACTCTC…
	HQ644729	ATGAACCCCCAAGCAAAACTGATTTTCGCCCTTAGCCTAACTCTAGGCACAACCCTCACAATCTCAAGCAACCATTGAATTATAGCCTGAACCGGACTTGAAATCAATACCCTGGCTATCCTCCCACTAATCTCAAAATCTCATCACCCCCGCGCCATTGAAGCTGCAACCAAGTACTTCTTAGTTCAAGCAGCTGCCTCTGCCTTAGTCCTGTTCTCAAGCATAACCAATGCTTGACACACTGGCCAATGGGATATTACCCAACTATCGCACCCAACTTCATGCCTGATCTTAACTGTAGCTCTTGCAATAAAACTAGGCCTAGTTCCATTCCACTTCTGATTCCCAGAAGTCCTCCAAGGTTCTTCCCTAATTGTAGGCCTCCTCCTATCCACTCTC…
	HQ644730	ATGAACCCCCAAGCAAAACTGATTTTCGCCCTTAGCCTAACTCTAGGCACAACCCTCACAATCTCAAGCAACCATTGAATTATAGCCTGAACCGGACTTGAAATCAATACCCTGGCTATCCTCCCACTAATCTCAAAATCTCATCACCCCCGCGCCATTGAAGCTGCAACCAAGTACTTCTTAGTTCAAGCAGCTGCCTCTGCCTTAGTCCTGTTCTCAAGCATAACCAATGCTTGACACACTGGCCAATGGGATATTACCCAACTATCGCACCCAACTTCATGCCTGATCTTAACTGTAGCTCTTGCAATAAAACTAGGCCTAGTTCCATTCCACTTCTGATTCCCAGAAGTCCTCCAAGGTTCTTCCCTAATTGTAGGCCTCCTCCTATCCACTCTC…
	HQ644731	ATGAACCCCCAAGCAAAACTGATTTTCGCCCTTAGCCTAACTCTAGGCACAACCCTCACAATCTCAAGCAACCATTGAATTATAGCCTGAACCGGACTTGAAATCAATACCCTGGCTATCCTCCCACTAATCTCAAAATCTCATCACCCCCGCGCCATTGAAGCTGCAACCAAGTACTTCTTAGTTCAAGCAGCTGCCTCTGCCTTAGTCCTGTTCTCAAGCATAACCAATGCTTGACACACTGGCCAATGGGATATTACCCAACTATCGCACCCAACTTCATGCCTGATCTTAACTGTAGCTCTTGCAATAAAACTAGGCCTAGTTCCATTCCACTTCTGATTCCCAGAAGTCCTCCAAGGTTCTTCCCTAATTGTAGGCCTCCTCCTATCCACTCTC…
	HQ644732	ATGAACCCCCAAGCAAAACTGATTTTCGCCCTTAGCCTAACTCTAGGCACAACCCTCACAATCTCAAGCAACCATTGAATTATAGCCTGAACCGGACTTGAAATCAATACCCTGGCTATCCTCCCACTAATCTCAAAATCTCATCACCCCCGCGCCATTGAAGCTGCAACCAAGTACTTCTTAGTTCAAGCAGCTGCCTCTGCCTTAGTCCTGTTCTCAAGCATAACCAATGCTTGACACACTGGCCAATGGGATATTACCCAACTATCGCACCCAACTTCATGCCTGATCTTAACTGTAGCTCTTGCAATAAAACTAGGCCTAGTTCCATTCCACTTCTGATTCCCAGAAGTCCTCCAAGGTTCTTCCCTAATTGTAGGCCTCCTCCTATCCACTCTC…
	HQ644733	ATGAACCCCCAAGCAAAACTGATTTTCGCCCTTAGCCTAACTCTAGGCACAACCCTCACAATCTCAAGCAACCATTGAATTATAGCCTGAACCGGACTTGAAATCAATACCCTGGCTATCCTCCCACTAATCTCAAAATCTCATCACCCCCGCGCCATTGAAGCTGCAACCAAGTACTTCTTAGTTCAAGCAGCTGCCTCTGCCTTAGTCCTGTTCTCAAGCATAACCAATGCTTGACACACTGGCCAATGGGATATTACCCAACTATCGCACCCAACTTCATGCCTGATCTTAACTGTAGCTCTTGCAATAAAACTAGGCCTAGTTCCATTCCACTTCTGATTCCCAGAAGTCCTCCAAGGTTCTTCCCTAATTGTAGGCCTCCTCCTATCCACTCTC…
	HQ644734	ATGAACCCCCAAGCAAAACTGATTTTCGCCCTTAGCCTAACTCTAGGCACAACCCTCACAATCTCAAGCAACCATTGAATTATAGCCTGAACCGGACTTGAAATCAATACCCTGGCTATCCTCCCACTAATCTCAAAATCTCATCACCCCCGCGCCATTGAAGCTGCAACCAAGTACTTCTTAGTTCAAGCAGCTGCCTCTGCCTTAGTCCTGTTCTCAAGCATAACCAATGCTTGACACACTGGCCAATGGGATATTACCCAACTATCGCACCCAACTTCATGCCTGATCTTAACTGTAGCTCTTGCAATAAAACTAGGCCTAGTTCCATTCCACTTCTGATTCCCAGAAGTCCTCCAAGGTTCTTCCCTAATTGTAGGCCTCCTCCTATCCACTCTC…
	HQ644735	ATGAACCCCCAAGCAAAACTGATTTTCGCCCTTAGCCTAACTCTAGGCACAACCCTCACAATCTCAAGCAACCATTGAATTATAGCCTGAACCGGACTTGAAATCAATACCCTAGCTATCCTCCCACTAATCTCAAAATCTCACCACCCCCGCGCCATTGAAGCTGCAACCAAGTACTTCTTAGTTCAAGCAGCCGCCTCTACCTTAGTCCTGTTCTCAAGCATGACCAATGCTTGACACACTGGCCAATGGGATATCACCCAACTATCGCACCCAACTTCATGCCTAATCCTAACTGTAGCCCTTGCAATAAAACTAGGCCTAGTACCATTCCACTTCTGATTCCCAGAAGTCCTCCAAGGCTCTTCCCTAATTGTAGGCCTCCTCCTATCCACTCTT…
	HQ644736	ATGAACCCCCAAGCAAAACTGATTTTCGCCCTTAGCCTAACTCTAGGCACAACCCTCACAATCTCAAGCAACCATTGAATTATAGCCTGAACCGGACTTGAAATCAATACCCTGGCTATCCTCCCACTAATCTCAAAATCTCATCACCCCCGCGCCATTGAAGCTGCAACCAAGTACTTCTTAGTTCAAGCAGCTGCCTCTGCCTTAGTCCTGTTCTCAAGCATAACCAATGCTTGACACACTGGCCAATGGGATATTACCCAACTATCGCACCCAACTTCATGCCTGATCTTAACTGTAGCTCTTGCAATAAAACTAGGCCTAGTTCCATTCCACTTCTGATTCCCAGAAGTCCTCCAAGGTTCTTCCCTAATTGTAGGCCTCCTCCTATCCACTCTC…
	HQ644737	ATGAACCCCCAAGCAAAACTGATTTTCGCCCTTAGCCTAACTCTAGGCACAACCCTCACAATCTCAAGCAACCATTGAATTATAGCCTGAACCGGACTTGAAATCAATACCCTGGCTATCCTCCCACTAATCTCAAAATCTCATCACCCCCGCGCCATTGAAGCTGCAACCAAGTACTTCTTAGTTCAAGCAGCTGCCTCTGCCTTAGTCCTGTTCTCAAGCATAACCAATGCTTGACACACTGGCCAATGGGATATTACCCAACTATCGCACCCAACTTCATGCCTGATCTTAACTGTAGCTCTTGCAATAAAACTAGGCCTAGTTCCATTCCACTTCTGATTCCCAGAAGTCCTCCAAGGTTCTTCCCTAATTGTAGGCCTCCTCCTATCCACTCTC…
	HQ644738	ATGAACCCCCAAGCAAAACTGATTTTCGCCCTTAGCCTAACTCTAGGCACAACCCTCACAATCTCAAGCAACCATTGAATTATAGCCTGAACCGGACTTGAAATCAATACCCTGGCTATCCTCCCACTAATCTCAAAATCTCATCACCCCCGCGCCATTGAAGCTGCAACCAAGTACTTCTTAGTTCAAGCAGCTGCCTCTGCCTTAGTCCTGTTCTCAAGCATAACCAATGCTTGACACACTGGCCAATGGGATATTACCCAACTATCGCACCCAACTTCATGCCTGATCTTAACTGTAGCTCTTGCAATAAAACTAGGCCTAGTTCCATTCCACTTCTGATTCCCAGAAGTCCTCCAAGGTTCTTCCCTAATTGTAGGCCTCCTCCTATCCACTCTC…
	HQ644739	ATGAACCCCCAAGCAAAACTGATTTTCGCCCTTAGCCTAACTCTAGGCACAACCCTCACAATCTCAAGCAACCATTGAATTATAGCCTGAACCGGACTTGAAATCAATACCCTGGCTATCCTCCCACTAATCTCAAAATCTCACCACCCCCGCGCCATTGAAGCTGCAACCAAGTACTTCTTAGTTCAAGCAGCCGCCTCTACCTTAGTCCTGTTCTCAAGCATGACCAATGCTTGACACACTGGCCAATGGGATATCACCCAACTATCGCACCCAACTTCATGCCTAATCCTAACTGTAGCCCTTGCAATAAAACTAGGCCTAGTACCATTCCACTTCTGATTCCCAGAAGTCCTCCAAGGCTCTTCCCTAATTGTAGGCCTCCTCCTATCCACTCTT…
	HQ644740	ATGAACCCCCAAGCAAAACTGATTTTCGCCCTTAGCCTAACTCTAGGCACAACCCTCACAATCTCAAGCAACCATTGAATTATAGCCTGAACCGGACTTGAAATCAATACCCTGGCTATCCTCCCACTAATCTCAAAATCTCACCACCCCCGCGCCATTGAAGCTGCAACCAAGTACTTCTTAGTTCAAGCAGCCGCCTCTACCTTAGTCCTGTTCTCAAGCATGACCAATGCTTGACACACTGGCCAATGGGATATCACCCAACTATCGCACCCAACTTCATGCCTAATCCTAACTGTAGCCCTTGCAATAAAACTAGGCCTAGTACCATTCCACTTCTGATTCCCAGAAGTCCTCCAAGGCTCTTCCCTAATTGTAGGCCTCCTCCTATCCACTCTT…
	HQ644741	ATGAACCCCCAAGCAAAACTGATTTTCGCCCTTAGCCTAACTCTAGGCACAACCCTCACAATCTCAAGCAACCATTGAATTATAGCCTGAACCGGACTTGAAATCAATACCCTGGCTATCCTCCCACTAATCTCAAAATCTCATCACCCCCGCGCCATTGAAGCTGCAACCAAGTACTTCTTAGTTCAAGCAGCTGCCTCTGCCTTAGTCCTGTTCTCAAGCATAACCAATGCTTGACACACTGGCCAATGGGATATTACCCAACTATCGCACCCAACTTCATGCCTGATCTTAACTGTAGCTCTTGCAATAAAACTAGGCCTAGTTCCATTCCACTTCTGATTCCCAGAAGTCCTCCAAGGTTCTTCCCTAATTGTAGGCCTCCTCCTATCCACTCTC…
	HQ644742	ATGAACCCCCAAGCAAAACTGATTTTCGCCCTTAGCCTAACTCTAGGCACAACCCTCACAATCTCAAGCAACCATTGAATTATAGCCTGAACCGGACTTGAAATCAATACCCTGGCTATCCTCCCACTAATCTCAAAATCTCATCACCCCCGCGCCATTGAAGCTGCAACCAAGTACTTCTTAGTTCAAGCAGCTGCCTCTGCCTTAGTCCTGTTCTCAAGCATAACCAATGCTTGACACACTGGCCAATGGGATATTACCCAACTATCGCACCCAACTTCATGCCTGATCTTAACTGTAGCTCTTGCAATAAAACTAGGCCTAGTTCCATTCCACTTCTGATTCCCAGAAGTCCTCCAAGGTTCTTCCCTAATTGTAGGCCTCCTCCTATCCACTCTC…
	HQ644743	ATGAACCCCCAAGCAAAACTGATTTTCGCCCTTAGCCTAACTCTAGGCACAACCCTCACAATCTCAAGCAACCATTGAATTATAGCCTGAACCGGACTTGAAATCAATACCCTGGCTATCCTCCCACTAATCTCAAAATCTCACCACCCCCGCGCCATTGAAGCTGCAACCAAGTACTTCTTAGTTCAAGCAGCCGCCTCTACCTTAGTCCTGTTCTCAAGCATGACCAATGCTTGACACACTGGCCAATGGGATATCACCCAACTATCGCACCCAACTTCATGCCTAATCCTAACTGTAGCCCTTGCAATAAAACTAGGCCTAGTACCATTCCACTTCTGATTCCCAGAAGTCCTCCAAGGCTCTTCCCTAATTGTAGGCCTCCTCCTATCCACTCTT…
	HQ644744	ATGAACCCCCAAGCAAAACTGATTTTCGCCCTTAGCCTAACTCTAGGCACAACCCTCACAATCTCAAGCAACCATTGAATTATAGCCTGAACCGGACTTGAAATCAATACCCTGGCTATCCTCCCACTAATCTCAAAATCTCACCACCCCCGCGCCATTGAAGCTGCAACCAAGTACTTCTTAGTTCAAGCAGCCGCCTCTACCTTAGTCCTGTTCTCAAGCATGACCAATGCTTGACACACTGGCCAATGGGATATCACCCAACTATCGCACCCAACTTCATGCCTAATCCTAACTGTAGCCCTTGCAATAAAACTAGGCCTAGTACCATTCCACTTCTGATTCCCAGAAGTCCTCCAAGGCTCCTCCCTAATTGTAGGCCTCCTCCTATCCACTCTT…
	HQ644745	ATGAACCCCCAAGCAAAACTGATTTTCGCCCTTAGCCTAACTCTAGGCACAACCCTCACAATCTCAAGCAACCATTGAATTATAGCCTGAACCGGACTTGAAATCAATACCCTGGCTATCCTCCCACTAATCTCAAAATCTCACCACCCCCGCGCCATTGAAGCTGCAACCAAGTACTTCTTAGTTCAAGCAGCCGCCTCTACCTTAGTCCTGTTCTCAAGCATGACCAATGCTTGACACACTGGCCAATGGGATATCACCCAACTATCGCACCCAACTTCATGCCTAATCCTAACTGTAGCCCTTGCAATAAAACTAGGCCTAGTACCATTCCACTTCTGATTCCCAGAAGTCCTCCAAGGCTCTTCCCTAATTGTAGGCCTCCTCCTATCCACTCTT…
	HQ644746	ATGAACCCCCAAGCAAAACTGATTTTCCCCCTTAGCCTAACTCTAGGCACAACCCTCACAATCTCAAGCAACCATTGAATTATAGCCTGAACCGGACTTGAAATCAATACCCTGGCTATCCTCCCACTAATCTCAAAATCTCACCACCCCCGCGCCATTGAAGCTGCAACCAAGTACTTCTTAGTTCAAGCAGCCGCCTCTACCTTAGTCCTGTTCTCAAGCATGACCAATGCTTGACACACTGGCCAATGGGATATCACCCAACTATCGCACCCAACTTCATGCCTAATCCTAACTGTAGCCCTTGCAATAAAACTAGGCCTAGTACCATTCCACTTCTGATTCCCAGAAGTCCTCCAAGGCTCTTCCCTAATTGTAGGCCTCCTCCTATCCACTCTT…
	HQ644747	ATGAACCCCCAAGCAAAACTGATTTTCGCCCTTAGCCTAACTCTAGGCACAACCCTCACAATCTCAAGCAACCATTGAATTATAGCCTGAACCGGACTTGAAATCAATACCCTGGCTATCCTCCCACTAATCTCAAAATCTCACCACCCCCGCGCCATTGAAGCTGCAACCAAGTACTTCTTAGTTCAAGCAGCCGCCTCTACCTTAGTCCTGTTCTCAAGCATGACCAATGCTTGACACACTGGCCAATGGGATATCACCCAACTATCGCACCCAACTTCATGCCTAATCCTAACTGTAGCCCTTGCAATAAAACTAGGCCTAGTACCATTCCACTTCTGATTCCCAGAAGTCCTCCAAGGCTCCTCCCTAATTGTAGGCCTCCTCCTATCCACTCTT…
	HQ644748	ATGAACCCCCAAGCAAAACTGATTTTCGCCCTTAGCCTAACTCTAGGCACAACCCTCACAATCTCAAGCAACCATTGAATTATAGCCTGAACCGGACTTGAAATCAATACCCTGGCTATCCTCCCACTAATCTCAAAATCTCACCACCCCCGCGCCATTGAAGCTGCAACCAAGTACTTCTTAGTTCAAGCAGCCGCCTCTACCTTAGTCCTGTTCTCAAGCATGACCAATGCTTGACACACTGGCCAATGGGATATCACCCAACTATCGCACCCAACTTCATGCCTAATCCTAACTGTAGCCCTTGCAATAAAACTAGGCCTAGTACCATTCCACTTCTGATTCCCAGAAGTCCTCCAAGGCTCCTCCCTAATTGTAGGCCTCCTCCTATCCACTCTT…
	HQ644749	ATGAACCCCCAAGCAAAACTGATTTTCGCCCTTAGCCTAACTCTAGGCACAACCCTCACAATCTCAAGCAACCATTGAATTATAGCCTGAACCGGACTTGAAATCAATACCCTGGCTATCCTCCCACTAATCTCAAAATCTCATCACCCCCGCGCCATTGAAGCTGCAACCAAGTACTTCTTAGTTCAAGCAGCTGCCTCTGCCTTAGTCCTGTTCTCAAGCATAACCAATGCTTGACACACTGGCCAATGGGATATTACCCAACTATCGCACCCAACTTCATGCCTGATCTTAACTGTAGCTCTTGCAATAAAACTAGGCCTAGTTCCATTCCACTTCTGATTCCCAGAAGTCCTCCAAGGTTCTTCCCTAATTGTAGGCCTCCTCCTATCCACTCTC…
	HQ644750	ATGAACCCCCAAGCAAAACTGATTTTCGCCCTTAGCCTAACTCTAGGCACAACCCTCACAATCTCAAGCAACCATTGAATTATAGCCTGAACCGGACTTGAAATCAATACCCTGGCTATCCTCCCACTAATCTCAAAATCTCACCACCCCCGCGCCATTGAAGCTGCAACCAAGTACTTCTTAGTTCAAGCAGCCGCCTCTACCTTAGTCCTGTTCTCAAGCATGACCAATGCTTGACACACTGGCCAATGGGATATCACCCAACTATCGCACCCAACTTCATGCCTAATCCTAACTGTAGCCCTTGCAATAAAACTAGGCCTAGTACCATTCCACTTCTGATTCCCAGAAGTCCTCCAAGGCTCTTCCCTAATTGTAGGCCTCCTCCTATCCACTCTT…
	HQ644751	ATGAACCCCCAAGCAAAACTGATTTTCGCCCTTAGCCTAACTCTAGGCACAACCCTCACAATCTCAAGCAACCATTGAATTATAGCCTGAACCGGACTTGAAATCAATACCCTGGCTATCCTCCCACTAATCTCAAAATCTCACCACCCCCGCGCCATTGAAGCTGCAACCAAGTACTTCTTAGTTCAAGCAGCCGCCTCTACCTTAGTCCTGTTCTCAAGCATGACCAATGCTTGACACACTGGCCAATGGGATATCACCCAACTATCGCACCCAACTTCATGCCTAATCCTAACTGTAGCCCTTGCAATAAAACTAGGCCTAGTACCATTCCACTTCTGATTCCCAGAAGTCCTCCAAGGCTCTTCCCTAATTGTAGGCCTCCTCCTATCCACTCTT…
	HQ644752	ATGAACCCCCAAGCAAAACTGATTTTCGCCCTTAGCCTAACTCTAGGCACAACCCTCACAATCTCAAGCAACCATTGAATTATAGCCTGAACCGGACTTGAAATCAATACCCTGGCTATCCTCCCACTAATCTCAAAATCTCACCACCCCCGCGCCATTGAAGCTGCAACCAAGTACTTCTTAGTTCAAGCAGCCGCCTCTACCTTAGTCCTGTTCTCAAGCATGACCAATGCTTGACACACTGGCCAATGGGATATCACCCAACTATCGCACCCAACTTCATGCCTAATCCTAACTGTAGCCCTTGCAATAAAACTAGGCCTAGTACCATTCCACTTCTGATTCCCAGAAGTCCTCCAAGGCTCTTCCCTAATTGTAGGCCTCCTCCTATCCACTCTT…
	HQ644753	ATGAACCCCCAAGCAAAACTGATTTTCGCCCTTAGCCTAACTCTAGGCACAACCCTCACAATCTCAAGCAACCATTGAATTATAGCCTGAACCGGACTTGAAATCAATACCCTGGCTATCCTCCCACTAATCTCAAAATCTCACCACCCCCGCGCCATTGAAGCTGCAACCAAGTACTTCTTAGTTCAAGCAGCCGCCTCTACCTTAGTCCTGTTCTCAAGCATGACCAATGCTTGACACACTGGCCAATGGGATATCACCCAACTATCGCACCCAACTTCATGCCTAATCCTAACTGTAGCCCTTGCAATAAAACTAGGCCTAGTACCATTCCACTTCTGATTCCCAGAAGTCCTCCAAGGCTCTTCCCTAATTGTAGGCCTCCTCCTATCCACTCTT…
	HQ644754	ATGAACCCCCAAGCAAAACTGATTTTCGCCCTTAGCCTAACTCTAGGCACAACCCTCACAATCTCAAGCAACCATTGAATTATAGCCTGAACCGGACTTGAAATCAATACCCTGGCTATCCTCCCACTAATCTCAAAATCTCACCACCCCCGCGCCATTGAAGCTGCAACCAAGTACTTCTTAGTTCAAGCAGCCGCCTCTACCTTAGTCCTGTTCTCAAGCATGACCAATGCTTGACACACTGGCCAATGGGATATCACCCAACTATCGCACCCAACTTCATGCCTAATCCTAACTGTAGCCCTTGCAATAAAACTAGGCCTAGTACCATTCCACTTCTGATTCCCAGAAGTCCTCCAAGGCTCTTCCCTAATTGTAGGCCTCCTCCTATCCACTCTT…
	HQ644755	ATGAACCCCCAAGCAAAACTGATTTTCGCCCTTAGCCTAACTCTAGGCACAACCCTCACAATCTCAAGCAACCATTGAATTATAGCCTGAACCGGACTTGAAATCAATACCCTGGCTATCCTCCCACTAATCTCAAAATCTCACCACCCCCGCGCCATTGAAGCTGCAACCAAGTACTTCTTAGTTCAAGCAGCCGCCTCTACCTTAGTCCTGTTCTCAAGCATGACCAATGCTTGACACACTGGCCAATGGGATATCACCCAACTATCGCACCCAACTTCATGCCTAATCCTAACTGTAGCCCTTGCAATAAAACTAGGCCTAGTACCATTCCACTTCTGATTCCCAGAAGTCCTCCAAGGCTCTTCCCTAATTGTAGGCCTCCTCCTATCCACTCTT…
	HQ644756	ATGAACCCCCAAGCAAAACTGATTTTCGCCCTTAGCCTAACTCTAGGCACAACCCTCACAATCTCAAGCAACCATTGAATTATAGCCTGAACCGGACTTGAAATCAATACCCTGGCTATCCTCCCACTAATCTCAAAATCTCACCACCCCCGCGCCATTGAAGCTGCAACCAAGTACTTCTTAGTTCAAGCAGCCGCCTCTACCTTAGTCCTGTTCTCAAGCATGACCAATGCTTGACACACTGGCCAATGGGATATCACCCAACTATCGCACCCAACTTCATGCCTAATCCTAACTGTAGCCCTTGCAATAAAACTAGGCCTAGTACCATTCCACTTCTGATTCCCAGAAGTCCTCCAAGGCTCTTCCCTAATTGTAGGCCTCCTCCTATCCACTCTT…
	HQ644757	ATGAACCCCCAAGCAAAACTGATTTTCGCCCTTAGCCTAACTCTAGGCACAACCCTCACAATCTCAAGCAACCATTGAATTATAGCCTGAACCGGACTTGAAATCAATACCCTGGCTATCCTCCCACTAATCTCAAAATCTCACCACCCCCGCGCCATTGAAGCTGCAACCAAGTACTTCTTAGTTCAAGCAGCCGCCTCTACCTTAGTCCTGTTCTCAAGCATGACCAATGCTTGACACACTGGCCAATGGGATATCACCCAACTATCGCACCCAACTTCATGCCTAATCCTAACTGTAGCCCTTGCAATAAAACTAGGCCTAGTACCATTCCACTTCTGATTCCCAGAAGTCCTCCAAGGCTCCTCCCTAATTGTAGGCCTCCTCCTATCCACTCTT…
	HQ644758	ATGAACCCCCAAGCAAAACTGATTTTCGCCCTTAGCCTAACTCTAGGCACAACCCTCACAATCTCAAGCAACCATTGAATTATAGCCTGAACCGGACTTGAAATCAATACCCTGGCTATCCTCCCACTAATCTCAAAATCTCACCACCCCCGCGCCATTGAAGCTGCAACCAAGTACTTCTTAGTTCAAGCAGCCGCCTCTACCTTAGTCCTGTTCTCAAGCATGACCAATGCTTGACACACTGGCCAATGGGATATCACCCAACTATCGCACCCAACTTCATGCCTAATCCTAACTGTAGCCCTTGCAATAAAACTAGGCCTAGTACCATTCCACTTCTGATTCCCAGAAGTCCTCCAAGGCTCCTCCCTAATTGTAGGCCTCCTCCTATCCACTCTT…
	HQ644759	ATGAACCCCCAAGCAAAACTGATTTTCGCCCTTAGCCTAACTCTAGGCACAACCCTCACAATCTCAAGCAACCATTGAATTATAGCCTGAACCGGACTTGAAATCAATACCCTGGCTATCCTCCCACTAATCTCAAAATCTCACCACCCCCGCGCCATTGAAGCTGCAACCAAGTACTTCTTAGTTCAAGCAGCCGCCTCTACCTTAGTCCTGTTCTCAAGCATGACCAATGCTTGACACACTGGCCAATGGGATATCACCCAACTATCGCACCCAACTTCATGCCTAATCCTAACTGTAGCCCTTGCAATAAAACTAGGCCTAGTACCATTCCACTTCTGATTCCCAGAAGTCCTCCAAGGCTCCTCCCTAATTGTAGGCCTCCTCCTATCCACTCTT…
	HQ644760	ATGAACCCCCAAGCAAAACTGATTTTCGCCCTTAGCCTAACTCTAGGCACAACCCTCACAATCTCAAGCAACCATTGAATTATAGCCTGAACCGGACTTGAAATCAATACCCTGGCTATCCTCCCACTAATCTCAAAATCTCACCACCCCCGCGCCATTGAAGCTGCAACCAAGTACTTCTTAGTTCAAGCAGCCGCCTCTACCTTAGTCCTGTTCTCAAGCATGACCAATGCTTGACACACTGGCCAATGGGATATCACCCAACTATCGCACCCAACTTCATGCCTAATCCTAACTGTAGCCCTTGCAATAAAACTAGGCCTAGTACCATTCCACTTCTGATTCCCAGAAGTCCTCCAAGGCTCCTCCCTAATTGTAGGCCTCCTCCTATCCACTCTT…
	HQ644761	ATGAACCCCCAAGCAAAACTGATTTTCGCCCTTAGCCTAACTCTAGGCACAACCCTCACAATCTCAAGCAACCATTGAATTATAGCCTGAACCGGACTTGAAATCAATACCCTGGCTATCCTCCCACTAATCTCAAAATCTCACCACCCCCGCGCCATTGAAGCTGCAACCAAGTACTTCTTAGTTCAAGCAGCCGCCTCTACCTTAGTCCTGTTCTCAAGCATGACCAATGCTTGACACACTGGCCAATGGGATATCACCCAACTATCGCACCCAACTTCATGCCTAATCCTAACTGTAGCCCTTGCAATAAAACTAGGCCTAGTACCATTCCACTTCTGATTCCCAGAAGTCCTCCAAGGCTCCTCCCTAATTGTAGGCCTCCTCCTATCCACTCTT…
	HQ644762	ATGAACCCCCAAGCAAAACTGATTTTCGCCCTTAGCCTAACTCTAGGCACAACCCTCACAATCTCAAGCAACCATTGAATTATAGCCTGAACCGGACTTGAAATCAATACCCTGGCTATCCTCCCACTAATCTCAAAATCTCACCACCCCCGCGCCATTGAAGCTGCAACCAAGTACTTCTTAGTTCAAGCAGCCGCCTCTACCTTAGTCCTGTTCTCAAGCATGACCAATGCTTGACACACTGGCCAATGGGATATCACCCAACTATCGCACCCAACTTCATGCCTAATCCTAACTGTAGCCCTTGCAATAAAACTAGGCCTAGTACCATTCCACTTCTGATTCCCAGAAGTCCTCCAAGGCTCTTCCCTAATTGTAGGCCTCCTCCTATCCACTCTT…
	HQ644763	ATGAACCCCCAAGCAAAACTGATTTTCGCCCTTAGCCTAACTCTAGGCACAACCCTCACAATCTCAAGCAACCATTGAATTATAGCCTGAACCGGACTTGAAATCAATACCCTGGCTATCCTCCCACTAATCTCAAAATCTCACCACCCCCGCGCCATTGAAGCTGCAACCAAGTACTTCTTAGTTCAAGCAGCCGCCTCTACCTTAGTCCTGTTCTCAAGCATGACCAATGCTTGACACACTGGCCAATGGGATATCACCCAACTATCGCACCCAACTTCATGCCTAATCCTAACTGTAGCCCTTGCAATAAAACTAGGCCTAGTACCATTCCACTTCTGATTCCCAGAAGTCCTCCAAGGCTCTTCCCTAATTGTAGGCCTCCTCCTATCCACTCTT…
	HQ644764	ATGAACCCCCAAGCAAAACTGATTTTCGCCCTTAGCCTAACTCTAGGCACAACCCTCACAATCTCAAGCAACCATTGAATTATAGCCTGAACCGGACTTGAAATCAATACCCTGGCTATCCTCCCACTAATCTCAAAATCTCACCACCCCCGCGCCATTGAAGCTGCAACCAAGTACTTCTTAGTTCAAGCAGCCGCCTCTACCTTAGTCCTGTTCTCAAGCATGACCAATGCTTGACACACTGGCCAATGGGATATCACCCAACTATCGCACCCAACTTCATGCCTAATCCTAACTGTAGCCCTTGCAATAAAACTAGGCCTAGTACCATTCCACTTCTGATTCCCAGAAGTCCTCCAAGGCTCTTCCCTAATTGTAGGCCTCCTCCTATCCACTCTT…
	HQ644765	ATGAACCCCCAAGCAAAACTGATTTTCGCCCTTAGCCTAACTCTAGGCACAACCCTCACAATCTCAAGCAACCATTGAATTATAGCCTGAACCGGACTTGAAATCAATACCCTGGCTATCCTCCCACTAATCTCAAAATCTCACCACCCCCGCGCCATTGAAGCTGCAACCAAGTACTTCTTAGTTCAAGCAGCCGCCTCTACCTTAGTCCTGTTCTCAAGCATGACCAATGCTTGACACACTGGCCAATGGGATATCACCCAACTATCGCACCCAACTTCATGCCTAATCCTAACTGTAGCCCTTGCAATAAAACTAGGCCTAGTACCATTCCACTTCTGATTCCCAGAAGTCCTCCAAGGCTCTTCCCTAATTGTAGGCCTCCTCCTATCCACTCTT…
	HQ644766	ATGAACCCCCAAGCAAAACTGATTTTCGCCCTTAGCCTAACTCTAGGCACAACCCTCACAATCTCAAGCAACCATTGAATTATAGCCTGAACCGGACTTGAAATCAATACCCTGGCTATCCTCCCACTAATCTCAAAATCTCACCACCCCCGCGCCATTGAAGCTGCAACCAAGTACTTCTTAGTTCAAGCAGCCGCCTCTACCTTAGTCCTGTTCTCAAGCATGACCAATGCTTGACACACTGGCCAATGGGATATCACCCAACTATCGCACCCAACTTCATGCCTAATCCTAACTGTAGCCCTTGCAATAAAACTAGGCCTAGTACCATTCCACTTCTGATTCCCAGAAGTCCTCCAAGGCTCTTCCCTAATTGTAGGCCTCCTCCTATCCACTCTT…
	HQ644767	ATGAACCCCCAAGCAAAACTGATTTTCGCCCTTAGCCTAACTCTAGGCACAACCCTCACAATCTCAAGCAACCATTGAATTATAGCCTGAACCGGGCTTGAAATCAATACCCTGGCTATCCTCCCACTAATCTCAAAATCTCACCACCCCCGCGCCATTGAAGCTGCAACCAAGTACTTCTTAGTTCAAGCAGCCGCCTCTACCTTAGTCCTGTTCTCAAGCATGACCAATGCTTGACACACTGGCCAATGGGATATCACCCAACTATCGCACCCAACTTCATGCCTAATCCTAACTGTAGCCCTTGCAATAAAACTAGGCCTAGTACCATTCCACTTCTGATTCCCAGAAGTCCTCCAAGGCTCCTCCCTAATTGTAGGCCTCCTCCTATCCACTCTT…
	HQ644768	ATGAACCCCCAAGCAAAACTGATTTTCGCCCTTAGCCTAACTCTAGGCACAACCCTCACAATTTCAAGCAACCATTGAATTATAGCCTGAACCGGACTTGAAATCAATACCCTGGCTATCCTCCCACTAATCTCAAAATCTCACCACCCCCGCGCCATTGAAGCTGCAACCAAGTACTTCTTAGTTCAAGCAGCCGCCTCTACCTTAGTCCTGTTCTCAAGCATGACCAATGCTTGACACACTGGCCAATGGGATATCACCCAACTATCGCACCCAACTTCATGCCTAATCCTAACTGTAGCCCTTGCAATAAAACTAGGCCTAGTACCATTCCACTTCTGATTCCCAGAAGTCCTCCAAGGCTCTTCCCTAATTGTAGGCCTCCTCCTATCCACTCTT…
	HQ644769	ATGAACCCCCAAGCAAAACTGATTTTCGCCCTTAGCCTAACTCTAGGCACAACCCTCACAATCTCAAGCAACCATTGAATTATAGCCTGAACCGGACTTGAAATCAATACCCTGGCTATCCTCCCACTAATCTCAAAATCTCATCACCCCCGCGCCATTGAAGCTGCAACCAAGTACTTCTTAGTTCAAGCAGCTGCCTCTGCCTTAGTCCTGTTCTCAAGCATAACCAATGCTTGACACACTGGCCAATGGGATATTACCCAACTATCGCACCCAACTTCATGCCTGATCTTAACTGTAGCTCTTGCAATAAAACTAGGCCTAGTTCCATTCCACTTCTGATTCCCAGAAGTCCTCCAAGGTTCTTCCCTAATTGTAGGCCTCCTCCTATCCACTCTC…
	HQ644770	ATGAACCCCCAAGCAAAACTGATTTTCGCCCTTAGCCTAACTCTAGGCACAACCCTCACAATCTCAAGCAACCATTGAATTATAGCCTGAACCGGACTTGAAATCAATACCCTGGCTATCCTCCCACTAATCTCAAAATCTCATCACCCCCGCGCCATTGAAGCTGCAACCAAGTACTTCTTAGTTCAAGCAGCTGCCTCTGCCTTAGTCCTGTTCTCAAGCATAACCAATGCTTGACACACTGGCCAATGGGATATTACCCAACTATCGCACCCAACTTCATGCCTGATCTTAACTGTAGCTCTTGCAATAAAACTAGGCCTAGTTCCATTCCACTTCTGATTCCCAGAAGTCCTCCAAGGTTCTTCCCTAATTGTAGGCCTCCTCCTATCCACTCTC…
	HQ644771	ATGAACCCCCAAGCAAAACTGATTTTCGCCCTTAGCCTAACTCTAGGCACAACCCTCACAATCTCAAGCAACCATTGAATTATAGCCTGAACCGGACTTGAAATCAATACCCTGGCTATCCTCCCACTAATCTCAAAATCTCATCACCCCCGCGCCATTGAAGCTGCAACCAAGTACTTCTTAGTTCAAGCAGCTGCCTCTGCCTTAGTCCTGTTCTCAAGCATAACCAATGCTTGACACACTGGCCAATGGGATATTACCCAACTATCGCACCCAACTTCATGCCTGATCTTAACTGTAGCTCTTGCAATAAAACTAGGCCTAGTTCCATTCCACTTCTGATTCCCAGAAGTCCTCCAAGGTTCTTCCCTAATTGTAGGCCTCCTCCTATCCACTCTC…
	HQ644772	ATGAACCCCCAAGCAAAACTGATTTTCGCCCTTAGCCTAACTCTAGGCACAACCCTCACAATCTCAAGCAACCATTGAATTATAGCCTGAACCGGACTTGAAATCAATACCCTGGCTATCCTCCCACTAATCTCAAAATCTCATCACCCCCGCGCCATTGAAGCTGCAACCAAGTACTTCTTAGTTCAAGCAGCTGCCTCTGCCTTAGTCCTGTTCTCAAGCATAACCAATGCTTGACACACTGGCCAATGGGATATTACCCAACTATCGCACCCAACTTCATGCCTGATCTTAACTGTAGCTCTTGCAATAAAACTAGGCCTAGTTCCATTCCACTTCTGATTCCCAGAAGTCCTCCAAGGTTCTTCCCTAATTGTAGGCCTCCTCCTATCCACTCTC…
	HQ644773	ATGAACCCCCAAGCAAAACTGATTTTCGCCCTTAGCCTAACTCTAGGCACAACCCTCACAATCTCAAGCAACCATTGAATTATAGCCTGAACCGGACTTGAAATCAATACCCTGGCTATCCTCCCACTAATCTCAAAATCTCATCACCCCCGCGCCATTGAAGCTGCAACCAAGTACTTCTTAGTTCAAGCAGCTGCCTCTGCCTTAGTCCTGTTCTCAAGCATAACCAATGCTTGACACACTGGCCAATGGGATATTACCCAACTATCGCACCCAACTTCATGCCTGATCTTAACTGTAGCTCTTGCAATAAAACTAGGCCTAGTTCCATTCCACTTCTGATTCCCAGAAGTCCTCCAAGGTTCTTCCCTAATTGTAGGCCTCCTCCTATCCACTCTC…
	HQ644774	ATGAACCCCCAAGCAAAACTGATTTTCGCCCTTAGCCTAACTCTAGGCACAACCCTCACAATCTCAAGCAACCATTGAATTATAGCCTGAACCGGACTTGAAATCAATACCCTGGCTATCCTCCCACTAATCTCAAAATCTCATCACCCCCGCGCCATTGAAGCTGCAACCAAGTACTTCTTAGTTCAAGCAGCTGCCTCTGCCTTAGTCCTGTTCTCAAGCATAACCAATGCTTGACACACTGGCCAATGGGATATTACCCAACTATCGCACCCAACTTCATGCCTGATCTTAACTGTAGCTCTTGCAATAAAACTAGGCCTAGTTCCATTCCACTTCTGATTCCCAGAAGTCCTCCAAGGTTCTTCCCTAATTGTAGGCCTCCTCCTATCCACTCTC…
	HQ644775	ATGAACCCCCAAGCAAAACTGATTTTCGCCCTTAGCCTAACTCTAGGCACAACCCTCACAATCTCAAGCAACCATTGAATTATAGCCTGAACCGGACTTGAAATCAATACCCTGGCTATCCTCCCACTAATCTCAAAATCTCACCACCCCCGCGCCATTGAAGCTGCAACCAAGTACTTCTTAGTTCAAGCAGCCGCCTCTACCTTAGTCCTGTTCTCAAGCATGACCAATGCTTGACACACTGGCCAATGGGATATCACCCAACTATCGCACCCAACTTCATGCCTAATCCTAACTGTAGCCCTTGCAATAAAACTAGGCCTAGTACCATTCCACTTCTGATTCCCAGAAGTCCTCCAAGGCTCTTCCCTAATTGTAGGCCTCCTCCTATCCACTCTT…
	HQ644776	ATGAACCCCCAAGCAAAACTGATTTTCGCCCTTAGCCTAACTCTAGGCACAACCCTCACAATCTCAAGCAACCATTGAATTATAGCCTGAACCGGACTTGAAATCAATACCCTGGCTATCCTCCCACTAATCTCAAAATCTCACCACCCCCGCGCCATTGAAGCTGCAACCAAGTACTTCTTAGTTCAAGCAGCCGCCTCTACCTTAGTCCTGTTCTCAAGCATGACCAATGCTTGACACACTGGCCAATGGGATATCACCCAACTATCGCACCCAACTTCATGCCTAATCCTAACTGTAGCCCTTGCAATAAAACTAGGCCTAGTACCATTCCACTTCTGATTCCCAGAAGTCCTCCAAGGCTCTTCCCTAATTGTAGGCCTCCTCCTATCCACTCTT…
	HQ644777	ATGAACCCCCAAGCAAAACTGATTTTCGCCCTTAGCCTAACTCTAGGCACAACCCTCACAATCTCAAGCAACCATTGAATTATAGCCTGAACCGGACTTGAAATCAATACCCTGGCTATCCTCCCACTAATCTCAAAATCTCATCACCCCCGCGCCATTGAAGCTGCAACCAAGTACTTCTTAGTTCAAGCAGCTGCCTCTGCCTTAGTCCTGTTCTCAAGCATAACCAATGCTTGACACACTGGCCAATGGGATATTACCCAACTATCGCACCCAACTTCATGCCTGATCTTAACTGTAGCTCTTGCAATAAAACTAGGCCTAGTTCCATTCCACTTCTGATTCCCAGAAGTCCTCCAAGGTTCTTCCCTAATTGTAGGCCTCCTCCTATCCACTCTC…
	HQ644778	ATGAACCCCCAAGCAAAACTGATCTTCGCCCTTAGCCTAACTCTAGGCACAACCCTCACAATCTCAAGCAACCATTGAATTATAGCCTGAACCGGACTTGAAATCAATACCCTGGCTATCCTCCCACTAATCTCAAAATCTCACCACCCCCGCGCCATTGAAGCTGCAACCAAGTACTTCTTAGTTCAAGCAGCCGCCTCTGCCTTAGTCCTGTTCTCAAGCATAACCAATGCTTGACACACTGGCCAATGGGATATCACCCAACTATCACACCCAACTTCATGCCTGATCTTAACTGTAGCCCTTGCAATAAAACTAGGCCTAGTACCATTCCACTTCTGATTCCCAGAAGTCCTCCAAGGCTCTTCCCTAATTGTAGGCCTCCTCCTATCCACTCTC…
	HQ644779	ATGAACCCCCAAGCAAAACTGATTTTCGCCCTTAGCCTAACTCTAGGCACAACCCTCACAATCTCAAGCAACCATTGAATTATAGCCTGAACCGGACTTGAAATCAATACCCTGGCTATCCTCCCACTAATCTCAAAATCTCACCACCCCCGCGCCATTGAAGCTGCAACCAAGTACTTCTTAGTTCAAGCAGCCGCCTCTACCTTAGTCCTGTTCTCAAGCATGACCAATGCTTGACACACTGGCCAATGGGATATCACCCAACTATCGCACCCAACTTCATGCCTAATCCTAACTGTAGCCCTTGCAATAAAACTAGGCCTAGTACCATTCCACTTCTGATTCCCAGAAGTCCTCCAAGGCTCTTCCCTAATTGTAGGCCTCCTCCTATCCACTCTT…
	HQ644780	ATGAACCCCCAAGCAAAACTGATTTTCGCCCTTAGCCTAACTCTAGGCACAACCCTCACAATCTCAAGCAACCATTGAATTATAGCCTGAACCGGACTTGAAATCAATACCCTGGCTATCCTCCCACTAATCTCAAAATCTCACCACCCCCGCGCCATTGAAGCTGCAACCAAGTACTTCTTAGTTCAAGCAGCCGCCTCTACCTTAGTCCTGTTCTCAAGCATGACCAATGCTTGACACACTGGCCAATGGGATATCACCCAACTATCGCACCCAACTTCATGCCTAATCCTAACTGTAGCCCTTGCAATAAAACTAGGCCTAGTACCATTCCACTTCTGATTCCCAGAAGTCCTCCAAGGCTCTTCCCTAATTGTAGGCCTCCTCCTATCCACTCTT…
	HQ644781	ATGAACCCCCAAGCAAAACTGATCTTCGCCCTTAGCCTAACTCTAGGCACAACCCTCACAATCTCAAGTAACCATTGAATTATAGCCTGAACCGGGCTTGAAATCAATACCCTAGCCATCCTCCCACTAATCTCAAAATCTCACCACCCCCGCGCCATTGAAGCTGCAACCAAGTACTTCTTAGTTCAAGCAGCTGCCTCCGCCTTAGTCCTGTTTTCAAGCATAACCAATGCCTGACACACTGGCCAATGGGATATCACCCAGCTATCACACCCAACTTCATGCCTAATCTTAACTGTAGCTCTTGCAATAAAACTAGGCCTAGTGCCATTCCACTTCTGATTCCCAGAAGTCCTCCAAGGCTCTTCCCTAATTGTAGGTCTTCTCCTATCCACTCTC…
	HQ644782	ATGAACCCCCAAGCAAAACTGATCTTCGCCCTTAGCCTAACTCTAGGCACAACCCTCACAATCTCAAGTAACCATTGAATTATAGCCTGAACCGGGCTTGAAATCAATACCCTAGCCATCCTCCCACTAATCTCAAAATCTCACCACCCCCGCGCCATTGAAGCTGCAACCAAGTACTTCTTAGTTCAAGCAGCTGCCTCCGCCTTAGTCCTGTTTTCAAGCATAACCAATGCCTGACACACTGGCCAATGGGATATCACCCAGCTATCACACCCAACTTCATGCCTAATCTTAACTGTAGCTCTTGCAATAAAACTAGGCCTAGTGCCATTCCACTTCTGATTCCCAGAAGTCCTCCAAGGCTCTTCCCTAATTGTAGGTCTTCTCCTATCCACTCTC…
	HQ644783	ATGAACCCCCAAGCAAAACTGATCTTCGCCCTTAGCCTAACTCTAGGCACAACCCTCACAATCTCAAGTAACCATTGAATTATAGCCTGAACCGGGCTTGAAATCAATACCCTAGCCATCCTCCCACTAATCTCAAAATCTCACCACCCCCGCGCCATTGAAGCTGCAACCAAGTACTTCTTAGTTCAAGCAGCTGCCTCCGCCTTAGTCCTGTTTTCAAGCATAACCAATGCCTGACACACTGGCCAATGGGATATCACCCAGCTATCACACCCAACTTCATGCCTAATCTTAACTGTAGCTCTTGCAATAAAACTAGGCCTAGTGCCATTCCACTTCTGATTCCCAGAAGTCCTCCAAGGCTCTTCCCTAATTGTAGGTCTTCTCCTATCCACTCTC…
	HQ644784	ATGAACCCCCAAGCAAAACTGATTTTCGCCCTTAGCCTAACTCTAGGCACAACCCTCACAATCTCAAGCAACCATTGAATTATAGCCTGAACCGGACTTGAAATCAATACCCTGGCTATCCTCCCACTAATCTCAAAATCTCATCACCCCCGCGCCATTGAAGCTGCAACCAAGTACTTCTTAGTTCAAGCAGCTGCCTCTGCCTTAGTCCTGTTCTCAAGCATAACCAATGCTTGACACACTGGCCAATGGGATATTACCCAACTATCGCACCCAACTTCATGCCTGATCTTAACTGTAGCTCTTGCAATAAAACTAGGCCTAGTTCCATTCCACTTCTGATTCCCAGAAGTCCTCCAAGGTTCTTCCCTAATTGTAGGCCTCCTCCTATCCACTCTC…
	HQ644785	ATGAACCCCCAAGCAAAACTGATTTTCGCCCTTAGCCTAACTCTAGGCACAACCCTCACAATCTCAAGCAACCATTGAATTATAGCCTGAACCGGACTTGAAATCAATACCCTGGCTATCCTCCCACTAATCTCAAAATCTCACCACCCCCGCGCCATTGAAGCTGCAACCAAGTACTTCTTAGTTCAAGCAGCCGCCTCTACCTTAGTCCTGTTCTCAAGCATGACCAATGCTTGACACACTGGCCAATGGGATATCACCCAACTATCGCACCCAACTTCATGCCTAATCCTAACTGTAGCCCTTGCAATAAAACTAGGCCTAGTACCATTCCACTTCTGATTCCCAGAAGTCCTCCAAGGCTCTTCCCTAATTGTAGGCCTCCTCCTATCCACTCTT…
	HQ644786	ATGAACCCCCAAGCAAAACTGATTTTCGCCCTTAGCCTAACTCTAGGCACAACCCTCACAATCTCAAGCAACCATTGAATTATAGCCTGAACCGGACTTGAAATCAATACCCTGGCTATCCTCCCACTAATCTCAAAATCTCATCACCCCCGCGCCATTGAAGCTGCAACCAAGTACTTCTTAGTTCAAGCAGCTGCCTCTGCCTTAGTCCTGTTCTCAAGCATAACCAATGCTTGACACACTGGCCAATGGGATATTACCCAACTATCGCACCCAACTTCATGCCTGATCTTAACTGTAGCTCTTGCAATAAAACTAGGCCTAGTTCCATTCCACTTCTGATTCCCAGAAGTCCTCCAAGGTTCTTCCCTAATTGTAGGCCTCCTCCTATCCACTCTC…
;
end;
