# Supplementary material for: A latitudinal phylogeographic diversity gradient in birds
Source: PLoS Biol. 2017 Apr 13;15(4):e2001073. doi: 10.1371/journal.pbio.2001073 (PMC5390966; doi:10.1371/journal.pbio.2001073)
Supplement: S1 Data — (ZIP) [file pbio.2001073.s015.zip › S1_Data/Chamaea-fasciata.nex]

#NEXUS
BEGIN DATA;
	DIMENSIONS NTAX=62 NCHAR=1143;
	FORMAT DATATYPE = DNA GAP = - MISSING = ?;
	MATRIX
	DQ109818 ATGGCTCCCAACTTACGTAAAAACCACCCTATCCTAAAAATCGTCAATGACGCCCTAATTGACCTTCCAACACCATCAAACATCTCATCTTGATGAAACTTCGGATCACTTCTAGGCATGTGCCTAATCACACAAATCGTCACAGGCCTACTACTAGCTATACATTACACCGCAGACACTTCACTAGCCTTCTCCTCCGTAGCTCACATATGCCGAGACGTCCAATTCGGCTGACTCATCCGCAATCTACATGCAAACGGAGCCTCATTCTTTTTTATCTGCATCTACCTACACATTGGACGAGGATTCTACTACGGCTCTTATCTCAACAAAGAAACATGAAACGTAGGAGTTCTCCTCCTACTTGCACTCATAGCCACTGCTTTCGTA…
	DQ109819 ATGGCTCCCAACTTACGTAAAAACCACCCTATCCTAAAAATCGTCAATGACGCCCTAATTGACCTTCCAACACCATCAAACATCTCATCTTGATGAAACTTCGGATCACTTCTAGGCATGTGCCTAATCACACAAATCGTCACAGGCCTACTACTAGCTATACATTACACCGCAGACACTTCACTAGCCTTCTCCTCCGTAGCTCACATATGCCGAGACGTCCAATTCGGCTGACTCATCCGCAATCTACATGCAAACGGAGCCTCATTCTTTTTTATCTGCATCTACCTACACATTGGACGAGGATTCTACTACGGCTCTTATCTCAACAAAGAAACATGAAACGTAGGAGTTCTCCTCCTACTTGCACTCATAGCCACTGCTTTCGTA…
	DQ109820 ATGGCTCCCAACTTACGTAAAAACCACCCTATCCTAAAAATCGTCAATGACGCCCTAATTGACCTTCCAACACCATCAAACATCTCATCTTGATGAAACTTCGGATCACTTCTAGGCATGTGCCTAATCACACAAATCGTCACAGGCCTACTACTAGCTATACATTACACCGCAGACACTTCACTAGCCTTCTCCTCCGTAGCTCACATATGCCGAGACGTCCAATTCGGCTGACTCATCCGCAATCTACATGCAAACGGAGCCTCATTCTTTTTTATCTGCATCTACCTACACATTGGACGAGGATTCT?CTACGGCTCTTATCTCAACAAAGAAACATGAAACGTAGGAGTTCTCCT?CTACTTGCACTCATAGCCACTGCTTTCGTA…
	DQ109821 ATGGCTCCCAACTTACGTAAAAACCACCCTATCCTAAAAATCGTCAATGACGCCCTAATTGACCTTCCAACACCATCAAACATCTCATCTTGATGAAACTTCGGATCACTTCTAGGCATGTGCCTAATCACACAAATCGTCACAGGCCTACTACTAGCTATACATTACACCGCAGACACTTCACTAGCCTTCTCCTCCGTAGCTCACATATGCCGAGACGTCCAATTCGGCTGACTCATCCGCAATCTACATGCAAACGGAGCCTCATTCTTTTTTATCTGCATCTACCTACACATTGGACGAGGATTCTACTACGGCTCTTATCTCAACAAAGAAACATGAAACGTAGGAGTTCTCCTCCTACTTGCACTCATAGCCACTGCTTTCGTA…
	DQ109822 ATGGCTCCCAACTTACGTAAAAACCACCCTATCCTAAAAATCGTCAATGACGCCCTAATTGACCTTCCAACACCATCAAACATCTCATCTTGATGAAACTTCGGATCACTTCTAGGCATGTGCCTAATCACACAAATCGTCACAGGCCTACTACTAGCTATACATTACACCGCAGACACTTCACTAGCCTTCTCCTCCGTAGCTCACATATGCCGAGACGTCCAATTCGGCTGACTCATCCGCAATCTACATGCAAACGGAGCCTCATTCTTTTTTATCTGCATCTACCTACACATTGGACGAGGATTCTACTACGGCTCTTATCTCAACAAAGAAACATGAAACGTAGGAGTTCTCCTCCTACTTGCACTCATAGCCACTGCTTTCGTA…
	DQ109823 ATGGCTCCCAACTTACGTAAAAACCACCCTATCCTAAAAATCGTCAATGACGCCCTAATTGACCTTCCAACACCATCAAACATCTCATCTTGATGAAACTTCGGATCACTTCTAGGCATGTGCCTAATCACACAAATCGTCACAGGCCTACTACTAGCTATACATTACACCGCAGACACTTCACTAGCCTTCTCCTCCGTAGCTCACATATGCCGAGACGTCCAATTCGGCTGACTCATCCGCAATCTACATGCAAACGGAGCCTCATTCTTTTTTATCTGCATCTACCTACACATTGGACGAGGATTCTACTACGGCTCTTATCTCAACAAAGAAACATGAAACGTAGGAGTTCTCCTCCTACTTGCACTCATAGCCACTGCTTTCGTA…
	DQ109824 ATGGCTCCCAACTTACGTAAAAACCACCCTATCCTAAAAATCGTCAATGACGCCCTAATTGACCTTCCAACACCATCAAACATCTCATCTTGATGAAACTTCGGATCACTTCTAGGCATGTGCCTAATCACACAAATCGTCACAGGCCTACTACTAGCTATACATTACACCGCAGACACTTCACTAGCCTTCTCCTCCGTAGCTCACATATGCCGAGACGTCCAATTCGGCTGACTCATCCGCAATCTACATGCAAACGGAGCCTCATTCTTTTTTATCTGCATCTACCTACACATTGGACGAGGATTCTACTACGGCTCTTATCTCAACAAAGAAACATGAAACGTAGGAGTTCTCCTCCAACTTGCACTCATAGCCACTGCTTTCGTA…
	DQ109825 ATGGCTCCCAACTTACGTAAAAACCACCCTATCCTAAAAATCGTCAATGACGCCCTAATTGACCTTCCAACACCATCAAACATCTCATCTTGATGAAACTTCGGATCACTTCTAGGCATGTGCCTAATCACACAAATCGTCACAGGCCTACTACTAGCTATACATTACACCGCAGACACTTCACTAGCCTTCTCCTCCGTAGCTCACATATGCCGAGACGTCCAATTCGGCTGACTCATCCGCAATCTACATGCAAACGGAGCCTCATTCTTTTTTATCTGCATCTACCTACACATTGGACGAGGATTCTACTACGGCTCTTATCTCAACAAAGAAACATGAAACGTAGGAGTTCTCCTCCTACTTGCACTCATAGCCACTGCTTTCGTA…
	DQ109826 ATGGCTCCCAACTTACGTAAAAACCACCCTATCCTAAAAATCGTCAATGACGCCCTAATTGACCTTCCAACACCATCAAACATCTCATCTTGATGAAACTTCGGATCACTTCTAGGCATGTGCCTAATCACACAAATCGTCACAGGCCTACTACTAGCTATACATTACACCCCAGACACTTCACTAGCCTTCTCCTCCGTAGCTCACATATGCCGAGACGTCCAATTCGGCTGACTCATCCGCAATCTACATGCGAACGGAGCCTCATTCTTTTTTATCTGCATCTACCTACACATTGGACGAGGATTCTACTACGGCTCTTATCTCAACAAAGAAACATGAAACGTAGGAGTTCTCCTCCTACTTGCACTCATAGCCACTGCTTTCGTA…
	DQ109827 ATGGCTCCCAACTTACGTAAAAACCACCCTATCCTAAAAATCGTCAATGACGCCCTAATTGACCTTCCAACACCATCAAACATCTCATCTTGATGAAACTTCGGATCACTTCTAGGCATGTGTCTAATCACACAAATCGTCACAGGCCTACTACTAGCTATACATTACACCGCAGACACTTCACTAGCCTTCTCCTCCGTAGCTCACATATGCCGAGACGTCCAATTCGGCTGACTCATCCGCAATCTACATGCAAACGGAGCCTCATTCTTTTTTATCTGCATCTACCTACACATTGGACGAGGATTCTACTACGGCTCTTATCTCAACAAAGAAACATGAAACGTAGGAGTTCTCCTCCTACTTGCACTCATAGCCACTGCTTTCGTA…
	DQ109828 ATGGCTCCCAACTTACGTAAAAACCACCCTATCCTAAAAATCGTCAATGACGCCCTAATTGACCTTCCAACACCATCAAACATCTCATCTTGATGAAACTTCGGATCACTTCTAGGCATGTGCCTAATCACACAAATCGTCACAGGCCTACTACTAGCTATACATTACACCGCAGACACTTCACTAGCCTTCTCCTCCGTAGCTCACATATGCCGAGACGTCCAATTCGGCTGACTCATCCGCAATCTACATGCAAACGGAGCCTCATTCTTTTTTATCTGCATCTACCTACACATTGGACGAGGATTCTACTACGGCTCTTATCTCAACAAAGAAACATGAAACGTAGGAGTTCTCCTCCTACTTGCACTCATAGCCACTGCTTTCGTA…
	DQ109829 ATGGCTCCCAACTTACGTAAAAACCACCCTATCCTAAAAATCGTCAATGACGCCCTAATTGACCTTCCAACACCATCAAACATCTCATCTTGATGAAACTTCGGATCACTTCTAGGCATGTGCCTAATCACACAAATCGTCACAGGCCTACTACTAGCTATACATTACACCGCAGACACTTCACTAGCCTTCTCCTCCGTAGCTCACATATGCCGAGACGTCCAATTCGGCTGACTCATCCGCAATCTACATGCAAACGGAGCCTCATTCTTTTTTATCTGCATCTACCTACACATTGGACGAGGATTCTACTACGGCTCTTATCTCAACAAAGAAACATGAAACGTAGGAGTTCTCCTCCTACTTGCACTCATAGCCACTGCTTTCGTA…
	DQ109830 ATGGCTCCCAACTTACGTAAAAACCACCCTATCCTAAAAATCGTCAATGACGCCCTAATTGACCTTCCAACACCATCAAACATCTCATCTTGATGAAACTTCGGATCACTTCTAGGCATGTGCCTAATCACACAAATCGTCACAGGCCTACTACTAGCTATACATTACACCGCAGACACTTCACTAGCCTTCTCCTCCGTAGCTCACATATGCCGAGACGTCCAATTCGGCTGACTCATCCGCAATCTACATGCAAACGGAGCCTCATTCTTTTTTATCTGCATCTACCTACACATTGGACGAGGATTCTACTACGGCTCTTATCTCAACAAAGAAACATGAAACGTAGGAGTTCTCCTCCTACTTGCACTCATAGCCACTGCTTTCGTA…
	DQ109831 ATGGCTCCCAACTTACGTAAAAACCACCCTATCCTAAAAATCGTCAATGACGCCCTAATTGACCTTCCAACACCATCAAACATCTCATCTTGATGAAACTTCGGATCACTTCTAGGCATGTGCCTAATCACACAAATCGTCACAGGCCTACTACTAGCTATACATTACACCGCAGACACTTCACTAGCCTTCTCCTCCGTAGCTCACATATGCCGAGACGTCCAATTCGGCTGACTCATCCGCAATCTACATGCAAACGGAGCCTCATTCTTTTTTATCTGCATCTACCTACACATTGGACGAGGATTCTACTACGGCTCTTATCTCAACAAAGAAACATGAAACGTAGGGGTTCTCCTCCTACTTGCACTCATAGCCACTGCTTTCGTA…
	DQ109832 ATGGCTCCCAACTTACGTAAAAACCACCCTATCCTAAAAATCGTCAATGACGCCCTAATTGACCTTCCAACACCATCAAACATCTCATCTTGATGAAACTTCGGATCACTTCTAGGCATGTGCCTAATCACACAAATCGTCACAGGCCTACTACTAGCTATACATTACACCGCAGACACTTCACTAGCCTTCTCCTCCGTAGCTCACATATGCCGAGACGTCCAATTCGGCTGACTCATCCGCAATCTACATGCAAACGGAGCCTCATTCTTTTTTATCTGCATCTACCTACACATTGGACGAGGATTCTACTACGGCTCTTATCTCAACAAAGAAACATGAAACGTAGGAGTTCTCCTCCTACTTGCACTCATAGCCACTGCTTTCGTA…
	DQ109833 ATGGCTCCCAACTTACGTAAAAACCACCCTATCCTAAAAATCGTCAATGACGCCCTAATTGACCTTCCAACACCATCAAACATCTCATCTTGATGAAACTTCGGATCACTTCTAGGCATGTGCCTAATCACACAAATCGTCACAGGCCTACTACTAGCTATACATTACACCGCAGACACTTCACTAGCCTTCTCCTCCGTAGCTCACATATGCCGAGACGTCCAATTCGGCTGACTCATCCGCAATCTACATGCAAACGGAGCCTCATTCTTTTTTATCTGCATCTACCTACACATTGGACGAGGATTCTACTACGGCTCTTATCTCAACAAAGAAACATGAAACGTAGGAGTTCTCCTCCTACTTGCACTCATAGCCACTGCTTTCGTA…
	DQ109834 ATGGCTCCCAACTTACGTAAAAACCACCCTATCCTAAAAATCGTCAATGACGCCCTAATTGACCTTCCAACACCATCAAACATCTCATCTTGATGAAACTTCGGATCACTTCTAGGCATGTGCCTAATCACACAAATCGTCACAGGCCTACTACTAGCTATACATTACACCGCAGACACTTCACTAGCCTTCTCCTCCGTAGCTCACATATGCCGAGACGTCCAATTCGGCTGACTCATCCGCAATCTACATGCAAACGGAGCCTCATTCTTTTTTATCTGCATCTACCTACACATTGGACGAGGATTCTACTACGGCTCTTATCTCAACAAAGAAACATGAAACGTAGGAGTTCTCCTCCTACTTGCACTCATAGCCACTGCTTTCGTA…
	DQ109835 ATGGCTCCCAACTTACGTAAAAACCACCCTATCCTAAAAATCGTCAATGACGCCCTAATTGACCTTCCAACACCATCAAACATCTCATCTTGATGAAACTTCGGATCACTTCTAGGCATGTGCCTAATCACACAAATCGTCACAGGCCTACTACTAGCTATACATTACACCGCAGACACTTCACTAGCCTTCTCCTCCGTAGCTCACATATGCCGAGACGTCCAATTCGGCTGACTCATCCGCAATCTACATGCAAACGGAGCCTCATTCTTTTTTATCTGCATCTACCTACACATTGGACGAGGATTCTACTACGGCTCTTATCTCAACAAAGAAACATGAAACGTAGGAGTTCTCCTCCTACTTGCACTCATAGCCACTGCTTTCGTA…
	DQ109836 ATGGCTCCCAACTTACGTAAAAACCACCCTATCCTAAAAATCGTCAATGACGCCCTAATTGACCTTCCAACACCATCAAACATCTCATCTTGATGAAACTTCGGATCACTTCTAGGCATGTGCCTAATCACACAAATCGTCACAGGCCTACTACTAGCTATACATTACACCGCAGACACTTCACTAGCCTTCTCCTCCGTAGCTCACATATGCCGAGACGTCCAATTCGGCTGACTCATCCGCAATCTACATGCAAACGGAGCCTCATTCTTTTTTATCTGCATCTACCTACACATTGGACGAGGATTCTACTACGGCTCTTATCTCAACAAAGAAACATGAAACGTAGGAGTTCTCCTCCTACTTGCACTCATAGCCACTGCTTTCGTA…
	DQ109837 ATGGCTCCCAACTTACGTAAAAACCACCCTATCCTAAAAATCGTCAATGACGCCCTAATTGACCTTCCAACACCATCAAACATCTCATCTTGATGAAACTTCGGATCACTTCTAGGCATGTGCCTAATCACACAAATCGTCACAGGCCTACTACTAGCTATACATTACACCGCAGACACTTCACTAGCCTTCTCCTCCGTAGCTCACATATGCCGAGACGTCCAATTCGGCTGACTCATCCGCAATCTACATGCAAACGGAGCCTCATTCTTTTTTATCTGCATCTACCTACACATTGGACGAGGATTCTACTACGGCTCTTATCTCAACAAAGAAACATGAAACGTAGGAGTTCTCCTCCTACTTGCACTCATAGCCACTGCTTTCGTA…
	DQ109838 ATGGCTCCCAACTTACGTAAAAACCACCCTATCCTAAAAATCGTCAATGACGCCCTAATTGACCTTCCAACACCATCAAACATCTCATCTTGATGAAACTTCGGATCACTTCTAGGCATGTGCCTAATCACACAAATCGTCACAGGCCTACTACTAGCTATACATTACACCGCAGACACTTCACTAGCCTTCTCCTCCGTAGCTCACATATGCCGAGACGTCCAATTCGGCTGACTCATCCGCAATCTACATGCAAACGGAGCCTCATTCTTTTTTATCTGCATCTACCTACACATTGGACGAGGATTCTACTACGGCTCTTATCTCAACAAAGAAACATGAAACGTAGGAGTTCTCCTCCTACTTGCACTCATAGCCACTGCTTTCGTA…
	DQ109839 ATGGCTCCCAACTTACGTAAAAACCACCCTATCCTAAAAATCGTCAATGACGCCCTAATTGACCTTCCAACACCATCAAACATCTCATCTTGATGAAACTTCGGATCACTTCTAGGCATGTGCCTAATCACACAAATCGTCACAGGCCTACTACTAGCTATACATTACACCGCAGACACTTCACTAGCCTTCTCCTCCGTAGCTCACATATGCCGAGACGTCCAATTCGGCTGACTCATCCGCAATCTACATGCAAACGGAGCCTCATTCTTTTTTATCTGCATCTACCTACACATTGGACGAGGATTCTACTACGGCTCTTATCTCAACAAAGAAACATGAAACGTAGGAGTTCTCCTCCTACTTGCACTCATAGCCACTGCTTTCGTA…
	DQ109840 ATGGCTCCCAACTTACGTAAAAACCACCCTATCCTAAAAATCGTCAATGACGCCCTAATTGACCTTCCAACACCATCAAACATCTCATCTTGATGAAACTTCGGATCACTTCTAGGCATGTGCCTAATCACACAAATCGTCACAGGCCTACTACTAGCTATACATTACACCGCAGACACTTCACTAGCCTTCTCCTCCGTAGCTCACATATGCCGAGACGTCCAATTCGGCTGACTCATCCGCAATCTACATGCAAACGGAGCCTCATTCTTTTTTATCTGCATCTACCTACACATTGGACGAGGATTCTACTACGGCTCTTATCTCAACAAAGAAACATGAAACGTAGGAGTTCTCCTCCTACTTGCACTCATAGCCACTGCTTTCGTA…
	DQ109841 ATGGCTCCCAACTTACGTAAAAACCACCCTATCCTAAAAATCGTCAATGACGCCCTAATTGACCTTCCAACACCATCAAACATCTCATCTTGATGAAACTTCGGATCACTTCTAGGCATGTGCCTAATCACACAAATCGTCACAGGCCTACTACTAGCTATACATTACACCGCAGACACTTCACTAGCCTTCTCCTCCGTAGCTCACATATGCCGAGACGTCCAATTCGGCTGACTCATCCGCAATCTACATGCAAACGGAGCCTCATTCTTTTTTATCTGCATCTACCTACACATTGGACGAGGATTCTACTACGGCTCTTATCTCAACAAAGAAACATGAAACGTAGGAGTTCTCCTCCTACTTGCACTCATAGCCACTGCTTTCGTA…
	DQ109842 ATGGCTCCCAACTTACGTAAAAACCACCCTATCCTAAAAATCGTCAATGACGCCCTAATTGACCTTCCAACACCATCAAACATCTCATCTTGATGAAACTTCGGATCACTTCTAGGCATGTGCCTAATCACACAAATCGTCACAGGCCTACTACTAGCTATACATTACACCGCAGACACTTCACTAGCCTTCTCCTCCGTAGCTCACATATGCCGAGACGTCCAATTCGGCTGACTCATCCGCAATCTACATGCAAACGGAGCCTCATTCTTTTTTATCTGCATCTACCTACACATTGGACGAGGATTCTACTACGGCTCTTATCTCAACAAAGAAACATGAAACGTAGGAGTTCTCCTCCTACTTGCACTCATAGCCACTGCTTTCGTA…
	DQ109843 ATGGCTCCCAACTTACGTAAAAACCACCCTATCCTAAAAATCGTCAATGACGCCCTAATTGACCTTCCAACACCATCAAACATCTCATCTTGATGAAACTTCGGATCACTTCTAGGCATGTGCCTAATCACACAAATCGTCACAGGCCTACTACTAGCTATACATTACACCGCAGACACTTCACTAGCCTTCTCCTCCGTAGCTCACATATGCCGAGACGTCCAATTCGGCTGACTCATCCGCAATCTACATGCAAACGGAGCCTCATTCTTTTTTATCTGCATCTACCTACACATTGGACGAGGATTCTACTACGGCTCTTATCTCAACAAAGAAACATGAAACGTAGGAGTTCTCCTCCTACTTGCACTCATAGCCACTGCTTTCGTA…
	DQ109844 ATGGCTCCCAACTTACGTAAAAACCACCCTATCCTAAAAATCGTCAATGACGCCCTAATTGACCTTCCAACACCATCAAACATCTCATCTTGATGAAACTTCGGATCACTTCTAGGCATGTGCCTAATCACACAAATCGTCACAGGCCTACTACTAGCTATACATTACACCGCAGACACTTCACTAGCCTTCTCCTCCGTAGCTCACATATGCCGAGACGTCCAATTCGGCTGACTCATCCGCAATCTACATGCGAACGGAGCCTCATTCTTTTTTATCTGCATCTACCTACACATTGGACGAGGATTCTACTACGGCTCTTATCTCAACAAAGAAACATGAAACGTAGGAGTTCTCCTCCTACTTGCACTCATAGCCACTGCTTTCGTA…
	DQ109845 ATGGCTCCCAACTTACGTAAAAACCACCCTATCCTAAAAATCGTCAATGACGCCCTAATTGACCTTCCAACACCATCAAACATCTCATCTTGATGAAACTTCGGATCACTTCTAGGCATGTGCCTAATCACACAAATCGTCACAGGCCTACTACTAGCTATACATTACACCCCAGACACTTCACTAGCCTTCTCCTCCGTAGCTCACATATGCCGAGACGTCCAATTCGGCTGACTCATCCGCAATCTACATGCGAACGGAGCCTCATTCTTTTTTATCTGCATCTACCTACACATTGGACGAGGATTCTACTACGGCTCTTATCTCAACAAAGAAACATGAAACGTAGGAGTTCTCCTCCTACTTGCACTCATAGCCACTGCTTTCGTA…
	DQ109846 ATGGCTCCCAACTTACGTAAAAACCACCCTATCCTAAAAATCGTCAATGACGCCCTAATTGACCTTCCAACACCATCAAACATCTCATCTTGATGAAACTTCGGATCACTTCTAGGCATGTGCCTAATCACACAAATCGTCACAGGCCTACTACTAGCTATACATTACACCGCAGACACTTCACTAGCCTTCTCCTCCGTAGCTCACATATGCCGAGACGTCCAATTCGGCTGACTCATCCGCAATCTACATGCAAACGGAGCCTCATTCTTTTTTATCTGCATCTACCTACACATTGGACGAGGATTCTACTACGGCTCTTATCTCAACAAAGAAACATGAAACGTAGGAGTTCTCCTCCTACTTGCACTCATAGCCACTGCTTTCGTA…
	DQ109847 ATGGCTCCCAACTTACGTAAAAACCACCCTATCCTAAAAATCGTCAATGACGCCCTAATTGACCTTCCAACACCATCAAACATCTCATCTTGATGAAACTTCGGATCACTTCTAGGCATGTGCCTAATCACACAAATCGTCACAGGCCTACTACTAGCTATACATTACACCGCAGACACTTCACTAGCCTTCTCCTCCGTAGCTCACATATGCCGAGACGTCCAATTCGGCTGACTCATCCGCAATCTACATGCAAACGGAGCCTCATTCTTTTTTATCTGCATCTACCTACACATTGGACGAGGATTCTACTACGGCTCTTATCTCAACAAAGAAACATGAAACGTAGGAGTTCTCCTCCTACTTGCACTCATAGCCACTGCTTTCGTA…
	DQ109848 ATGGCTCCCAACTTACGTAAAAACCACCCTATCCTAAAAATCGTCAATGACGCCCTAATTGACCTTCCAACACCATCAAACATCTCATCTTGATGAAACTTCGGATCACTTCTAGGCATGTGCCTAATCACACAAATCGTCACAGGCCTACTACTAGCTATACATTACACCGCAGACACTTCACTAGCCTTCTCCTCCGTAGCTCACATATGCCGAGACGTCCAATTCGGCTGACTCATCCGCAATCTACATGCAAACGGAGCCTCATTCTTTTTTATCTGCATCTACCTACACATTGGACGAGGATTCTACTACGGCTCTTATCTCAACAAAGAAACATGAAACGTAGGAGTTCTCCTCCTACTTGCACTCATAGCCACTGCTTTCGTA…
	DQ109849 ATGGCTCCCAACTTACGTAAAAACCACCCTATCCTAAAAATCGTCAATGACGCCCTAATTGACCTTCCAACACCATCAAACATCTCATCTTGATGAAACTTCGGATCACTTCTAGGCATGTGCCTAATCACACAAATCGTCACAGGCCTACTACTAGCTATACATTACACCGCAGACACTTCACTAGCCTTCTCCTCCGTAGCTCACATATGCCGAGACGTCCAATTCGGCTGACTCATCCGCAATCTACATGCAAACGGAGCCTCATTCTTTTTTATCTGCATCTACCTACACATTGGACGAGGATTCTACTACGGCTCTTATCTCAACAAAGAAACATGAAACGTAGGAGTTCTCCTCCTACTTGCACTCATAGCCACTGCTTTCGTA…
	DQ109850 ATGGCTCCCAACTTACGTAAAAACCACCCTATCCTAAAAATCGTCAATGACGCCCTAATTGACCTTCCAACACCATCAAACATCTCATCTTGATGAAACTTCGGATCACTTCTAGGCATGTGCCTAATCACACAAATCGTCACAGGCCTACTACTAGCTATACATTACACCGCAGACACTTCACTAGCCTTCTCCTCCGTAGCTCACATATGCCGAGACGTCCAATTCGGCTGACTCATCCGCAATCTACATGCAAACGGAGCCTCATTCTTTTTTATCTGCATCTACCTACACATTGGACGAGGATTCTACTACGGCTCTTATCTCAACAAAGAAACATGAAACGTAGGAGTTCTCCTCCTACTTGCACTCATAGCCACTGCTTTCGTA…
	DQ109851 ATGGCTCCCAACTTACGTAAAAACCACCCTATCCTAAAAATCGTCAATGACGCCCTAATTGACCTTCCAACACCATCAAACATCTCATCTTGATGAAACTTCGGATCACTTCTAGGCATGTGCCTAATCACACAAATCGTCACAGGCCTACTACTAGCTATACATTACACCGCAGACACTTCACTAGCCTTCTCCTCCGTAGCTCACATATGCCGAGACGTCCAATTCGGCTGACTCATCCGCAATCTACATGCAAACGGAGCCTCATTCTTTTTTATCTGCATCTACCTACACATTGGACGAGGATTCTACTACGGCTCTTATCTCAACAAAGAAACATGAAACGTAGGAGTTCTCCTCCTACTTGCACTCATAGCCACTGCTTTCG?A…
	DQ109852 ---GCTCCCAACTTACGTAAAAACCACCCTATCCTAAAAATCGTCAATGACGCCCTAATTGACCTTCCAACACCATCAAACATCTCATCTTGATGAAACTTCGGATCACTTCTAGGCATGTGCCTAATCACACAAATCGTCACAGGCCTACTACTAGCTATACATTACACCGCAGACACTTCACTAGCCTTCTCCTCCGTAGCTCACATATGCCGAGACGTCCAATTCGGCTGACTCATCCGCAATCTACATGCAAACGGAGCCTCATTCTTTTTTATCTGCATCTACCTACACATTGGACGAGGATTCTACTACGGCTCTTATCTCAACAAAGAAACATGAAACGTAGGAGTTCTCCTACTACTTGCACTCATAGCCACTGCTTTCGTA…
	DQ109853 ATGGCTCCCAACTTACGTAAAAACCACCCTATCCTAAAAATCGTCAATGACGCCCTAATTGACCTTCCAACACCATCAAACATCTCATCTTGATGAAACTTCGGATCACTTCTAGGCATGTGCCTAATCACACAAATCGTCACAGGCCTACTACTAGCTATACATTACACCGCAGACACTTCACTAGCCTTCTCCTCCGTAGCTCACATATGCCGAGACGTCCAATTCGGCTGACTCATCCGCAATCTACATGCAAACGGAGCCTCATTCTTTTTTATCTGCATCTACCTACACATTGGACGAGGATTCTACTACGGCTCTTATCTCAACAAAGAAACATGAAACGTAGGAGTTCTCCTCCTACTTGCACTCATAGCCACTGCTTTCGTA…
	DQ109854 ATGGCTCCCAACTTACGTAAAAACCACCCTATCCTAAAAATCGTCAATGACGCCCTAATTGACCTTCCAACACCATCAAACATCTCATCTTGATGAAACTTCGGATCACTTCTAGGCATGTGCCTAATCACACAAATCGTCACAGGCCTACTACTAGCTATACATTACACCGCAGACACTTCACTAGCCTTCTCCTCCGTAGCTCACATATGCCGAGACGTCCAATTCGGCTGACTCATCCGCAATCTACATGCAAACGGAGCCTCATTCTTTTTTATCTGCATCTACCTACACATTGGACGAGGATTCTACTACGGCTCTTATCTCAACAAAGAAACATGAAACGTAGGAGTTCTCCTCCTACTTGCACTCATAGCCACTGCTTTCGTA…
	DQ109855 ATGGCTCCCAACTTACGTAAAAACCACCCTATCCTAAAAATCGTCAATGACGCCCTAATTGACCTTCCAACACCATCAAACATCTCATCTTGATGAAACTTCGGATCACTTCTAGGCATGTGCCTAATCACACAAATCGTCACAGGCCTACTACTAGCTATACATTACACCGCAGACACTTCACTAGCCTTCTCCTCCGTAGCTCACATATGCCGAGACGTCCAATTCGGCTGACTCATCCGCAATCTACATGCAAACGGAGCCTCATTCTTTTTTATCTGCATCTACCTACACATTGGACGAGGATTCTACTACGGCTCTTATCTCAACAAAGAAACATGAAACGTAGGAGTTCTCCTCCTACTTGCACTCATAGCCACTGCTTTCGTA…
	DQ109856 ATGGCTCCCAACTTACGTAAAAACCACCCTATCCTAAAAATCGTCAATGACGCCCTAATTGACCTTCCAACACCATCAAACATCTCATCTTGATGAAACTTCGGATCACTTCTAGGCATGTGCCTAATCACACAAATCGTCACAGGCCTACTACTAGCTATACATTACACCGCAGACACTTCACTAGCCTTCTCCTCCGTAGCTCACATATGCCGAGACGTCCAATTCGGCTGACTCATCCGCAATCTACATGCAAACGGAGCCTCATTCTTTTTTATCTGCATCTACCTACACATTGGACGAGGATTCTACTACGGCTCTTATCTCAACAAAGAAACATGAAACGTAGGAGTTCTCCTCCTACTTGCACTCATAGCCACTGCTTTCGTA…
	DQ109857 ATGGCTCCCAACTTACGTAAA?ACCACCCTATCCTAAAAATCGTCAATGACGCCCTAATTGACCTTCCAACACCATCAAACATCTCATCTTGATGAAACTTCGGATCACTTCTAGGCATGTGCCTAATCACACAAATCGTCACAGGCCTACTACTAGCTATACATTACACCGCAGACACTTCACTAGCCTTCTCCTCCGTAGCTCACATATGCCGAGACGTCCAATTCGGCTGACTCATCCGCAATCTACATGCAAACGGAGCCTCATTCTTTTTTATCTGCATCTACCTACACATTGGACGAGGATTCTACTACGGCTCTTATCTCAACAAAGAAACATGAAACGTAGGAGTTCTCCTCCTACTTGCACTCATAGCCACTGCTTTCGTA…
	DQ109858 ATGGCTCCCAACTTACGTAAAAACCACCCTATCCTAAAAATCGTCAATGACGCCCTAATTGACCTTCCAACACCATCAAACATCTCATCTTGATGAAACTTCGGATCACTTCTAGGCATGTGCCTAATCACACAAATCGTCACAGGCCTACTACTAGCTATACATTACACCCCAGACACTTCACTAGCCTTCTCCTCCGTAGCTCACATATGCCGAGACGTCCAATTCGGCTGACTCATCCGCAATCTACATGCGAACGGAGCCTCATTCTTTTTTATCTGCATCTACCTACACATTGGACGAGGATTCTACTACGGCTCTTATCTCAACAAAGAAACATGAAACGTAGGAGTTCTCCTCCTACTTGCACTCATAGCCACTGCTTTCGTA…
	DQ109859 ATGGCTCCCAACTTACGTAAAAACCACCCTATCCTAAAAATCGTCAATGACGCCCTAATTGACCTTCCAACACCATCAAACATCTCATCTTGATGAAACTTCGGATCACTTCTAGGCATGTGCCTAATCACACAAATCGTCACAGGCCTACTACTAGCTATACATTACACCGCAGACACTTCACTAGCCTTCTCCTCCGTAGCTCACATATGCCGAGACGTCCAATTCGGCTGACTCATCCGCAATCTACATGCAAACGGAGCCTCATTCTTTTTTATCTGCATCTACCTACACATTGGACGAGGATTCTACTACGGCTCTTATCTCAACAAAGAAACATGAAACGTAGGAGTTCTCCTCCTACTTGCACTCATAGCCACTGCTTTCGTA…
	DQ109860 ATGGCTCCCAACTTACGTAAAAACCACCCTATCCTAAAAATCGTCAATGACGCCCTAATTGACCTTCCAACACCATCAAACATCTCATCTTGATGAAACTTCGGATCACTTCTAGGCATGTGCCTAATCACACAAATCGTCACAGGCCTACTACTAGCTATACATTACACCGCAGACACTTCACTAGCCTTCTCCTCCGTAGCTCACATATGCCGAGACGTCCAATTCGGCTGACTCATCCGCAATCTACATGCAAACGGAGCCTCATTCTTTTTTATCTGCATCTACCTACACATTGGACGAGGATTCTACTACGGCTCTTATCTCAACAAAGAAACATGAAACGTAGGAGTTCTCCTCCTACTTGCACTCATAGCCACTGCTTTCGTA…
	DQ109861 ATGGCTCCCAACTTACGTAAAAACCACCCTATCCTAAAAATCGTCAATGACGCCCTAATTGACCTTCCAACACCATCAAACATCTCATCTTGATGAAACTTCGGATCACTTCTAGGCATGTGCCTAATCACACAAATCGTCACAGGCCTACTACTAGCTATACATTACACCGCAGACACTTCACTAGCCTTCTCCTCCGTAGCTCACATATGCCGAGACGTCCAATTCGGCTGACTCATCCGCAATCTACATGCAAACGGAGCCTCATTCTTTTTTATCTGCATCTACCTACACATTGGACGAGGATTCTACTACGGCTCTTATCTCAACAAAGAAACATGAAACGTAGGAGTTCTCCTCCTACTTGCACTCATAGCCACTGCTTTCGTA…
	DQ109862 ATGGCTCCCAACTTACGTAAAAACCACCCTATCCTAAAAATCGTCAATGACGCCCTAATTGACCTTCCAACACCATCAAACATCTCATCTTGATGAAACTTCGGATCACTTCTAGGCATGTGCCTAATCACACAAATCGTCACAGGCCTACTACTAGCTATACATTACACCGCAGACACTTCACTAGCCTTCTCCTCCGTAGCTCACATATGCCGAGACGTCCAATTCGGCTGACTCATCCGCAATCTACATGCAAACGGAGCCTCATTCTTTTTTATCTGCATCTACCTACACATTGGACGAGGATTCTACTACGGCTCTTATCTCAACAAAGAAACATGAAACGTAGGAGTTCTCCTCCTACTTGCACTCATAGCCACTGCTTTCGTA…
	DQ109863 ATGGCTCCCAACTTACGTAAAAACCACCCTATCCTAAAAATCGTCAATGACGCCCTAATTGACCTTCCAACACCATCAAACATCTCATCTTGATGAAACTTCGGATCACTTCTAGGCATGTGCCTAATCACACAAATCGTCACAGGCCTACTACTAGCTATACATTACACCGCAGACACTTCACTAGCCTTCTCCTCCGTAGCTCACATATGCCGAGACGTCCAATTCGGCTGACTCATCCGCAATCTACATGCAAACGGAGCCTCATTCTTTTTTATCTGCATCTACCTACACATTGGACGAGGATTCTACTACGGCTCTTATCTCAACAAAGAAACATGAAACGTAGGAGTTCTCCTCCTACTTGCACTCATAGCCACTGCTTTCGTA…
	DQ109864 ATGGCTCCCAACTTACGTAAAAACCACCCTATCCTAAAAATCGTCAATGACGCCCTAATTGACCTTCCAACACCATCAAACATCTCATCTTGATGAAACTTCGGATCACTTCTAGGCATGTGCCTAATCACACAAATCGTCACAGGCCTACTACTAGCTATACATTACACCGCAGACACTTCACTAGCCTTCTCCTCCGTAGCTCACATATGCCGAGACGTCCAATTCGGCTGACTCATCCGCAATCTACATGCAAACGGAGCCTCATTCTTTTTTATCTGCATCTACCTACACATTGGACGAGGATTCTACTACGGCTCTTATCTCAACAAAGAAACATGAAACGTAGGAGTTCTCCTCCTACTTGCACTCATAGCCACTGCTTTCGTA…
	DQ109865 ATGGCTCCCAACTTACGTAAAAACCACCCTATCCTAAAAATCGTCAATGACGCCCTAATTGACCTTCCAACACCATCAAACATCTCATCTTGATGAAACTTCGGATCACTTCTAGGCATGTGCCTAATCACACAAATCGTCACAGGCCTACTACTAGCTATACATTACACCGCAGACACTTCACTAGCCTTCTCCTCCGTAGCTCACATATGCCGAGACGTCCAATTCGGCTGACTCATCCGCAATCTACATGCAAACGGAGCCTCATTCTTTTTTATCTGCATCTACCTACACATTGGACGAGGATTCTACTACGGCTCTTATCTCAACAAAGAAACATGAAACGTAGGAGTTCTCCTCCTACTTGCACTCATAGCCACTGCTTTCGTA…
	DQ109866 ATGGCTCCCAACTTACGTAAAAACCACCCTATCCTAAAAATCGTCAATGACGCCCTAATTGACCTTCCAACACCATCAAACATCTCATCTTGATGAAACTTCGGATCACTTCTAGGCATGTGCCTAATCACACAAATCGTCACAGGCCTACTACTAGCTATACATTACACCGCAGACACTTCACTAGCCTTCTCCTCCGTAGCTCACATATGCCGAGACGTCCAATTCGGCTGACTCATCCGCAATCTACATGCAAACGGAGCCTCATTCTTTTTTATCTGCATCTACCTACACATTGGACGAGGATTCTACTACGGCTCTTATCTCAACAAAGAAACATGAAACGTAGGAGTTCTCCTCCTACTTGCACTCATAGCCACTGCTTTCGTA…
	DQ109867 ATGGCTCCCAACTTACGTAAAAACCACCCTATCCTAAAAATCGTCAATGACGCCCTAATTGACCTTCCAACACCATCAAACATCTCATCTTGATGAAACTTCGGATCACTTCTAGGCATGTGCCTAATCACACAAATCGTCACAGGCCTACTACTAGCTATACATTACACCGCAGACACTTCACTAGCCTTCTCCTCCGTAGCTCACATATGCCGAGACGTCCAATTCGGCTGACTCATCCGCAATCTACATGCAAACGGAGCCTCATTCTTTTTTATCTGCATCTACCTACACATTGGACGAGGATTCTACTACGGCTCTTATCTCAACAAAGAAACATGAAACGTAGGAGTTCTCCTCCTACTTGCACTCATAGCCACTGCTTTCGTA…
	DQ109868 ATGGCTCCCAACTTACGTAAAAACCACCCTATCCTAAAAATCGTCAATGACGCCCTAATTGACCTTCCAACACCATCAAACATCTCATCTTGATGAAACTTCGGATCACTTCTAGGCATGTGCCTAATCACACAAATCGTCACAGGCCTACTACTAGCTATACATTACACCGCAGACACTTCACTAGCCTTCTCCTCCGTAGCTCACATATGCCGAGACGTCCAATTCGGCTGACTCATCCGCAATCTACATGCAAACGGAGCCTCATTCTTTTTTATCTGCATCTACCTACACATTGGACGAGGATTCTACTACGGCTCTTATCTCAACAAAGAAACATGAAACGTAGGGGTTCTCCTCCTACTTGCACTCATAGCCACTGCTTTCGTA…
	DQ109869 ATGGCTCCCAACTTACGTAAAAACCACCCTATCCTAAAAATCGTCAATGACGCCCTAATTGACCTTCCAACACCATCAAACATCTCATCTTGATGAAACTTCGGATCACTTCTAGGCATGTGCCTAATCACACAAATCGTCACAGGCCTACTACTAGCTATACATTACACCGCAGACACTTCACTAGCCTTCTCCTCCGTAGCTCACATATGCCGAGACGTCCAATTCGGCTGACTCATCCGCAATCTACATGCAAACGGAGCCTCATTCTTTTTTATCTGCATCTACCTACACATTGGACGAGGATTCTACTACGGCTCTTATCTCAACAAAGAAACATGAAACGTAGGAGTTCTCCTCCTACTTGCACTCATAGCCACTGCTTTCGTA…
	DQ109870 ATGGCTCCCAACTTACGTAAAAACCACCCTATCCTAAAAATCGTCAATGACGCCCTAATTGACCTTCCAACACCATCAAACATCTCATCTTGATGAAACTTCGGATCACTTCTAGGCATGTGCCTAATCACACAAATCGTCACAGGCCTACTACTAGCTATACATTACACCGCAGACACTTCACTAGCCTTCTCCTCCGTAGCTCACATATGCCGAGACGTCCAATTCGGCTGACTCATCCGCAATCTACATGCAAACGGAGCCTCATTCTTTTTTATCTGCATCTACCTACACATTGGACGAGGATTCTACTACGGCTCTTATCTCAACAAAGAAACATGAAACGTAGGAGTTCTCCTCCTACTTGCACTCATAGCCACTGCTTTCGTA…
	DQ109871 ATGGCTCCCAACTTACGTAAAAACCACCCTATCCTAAAAATCGTCAATGACGCCCTAATTGACCTTCCAACACCATCAAACATCTCATCTTGATGAAACTTCGGATCACTTCTAGGCATGTGCCTAATCACACAAATCGTCACAGGCCTACTACTAGCTATACATTACACCGCAGACACTTCACTAGCCTTCTCCTCCGTAGCTCACATATGCCGAGACGTCCAATTCGGCTGACTCATCCGCAATCTACATGCAAACGGAGCCTCATTCTTTTTTATCTGCATCTACCTACACATTGGACGAGGATTCTACTACGGCTCTTATCTCAACAAAGAAACATGAAACGTAGGAGTTCTCCTCCTACTTGCACTCATAGCCACTGCTTTCGTA…
	DQ109872 ATGGCTCCCAACTTACGTAAAAACCACCCTATCCTAAAAATCGTCAATGACGCCCTAATTGACCTTCCAACACCATCAAACATCTCATCTTGATGAAACTTCGGATCACTTCTAGGCATGTGCCTAATCACACAAATCGTCACAGGCCTACTACTAGCTATACATTACACCGCAGACACTTCACTAGCCTTCTCCTCCGTAGCTCACATATGCCGAGACGTCCAATTCGGCTGACTCATCCGCAATCTACATGCAAACGGAGCCTCATTCTTTTTTATCTGCATCTACCTACACATTGGACGAGGATTCTACTACGGCTCTTATCTCAACAAAGAAACATGAAACGTAGGAGTTCTCCTCCTACTTGCACTCATAGCCACTGCTTTCGTA…
	DQ109873 ATGGCTCCCAACTTACGTAAAAACCACCCTATCCTAAAAAT?GTCAATGACGCCCTAATTGACCTTCCAACACCATCAAACATCTCATCTTGATGAAACTTCGGATCACTTCTAGGCATGTGCCTAATCACACAAATCGTCACAGGCCTACTACTAGCTATACATTACACCGCAGACACTTCACTAGCCTTCTCCTCCGTAGCTCACATATGCCGAGACGTCCAATTCGGCTGACTCATCCGCAATCTACATGCAAACGGAGCCTCATTCTTTTTTATCTGCATCTACCTACACATTGGACGAGGATTCTACTACGGCTCTTATCTCAACAAAGAAACATGAAACGTAGGAGTTCTCCTCCTACTTGCACTCATAGCCACTGCTTTCGTA…
	DQ109874 ATGGCTCCCAACTTACGTAAAAACCACCCTATCCTAAAAATCGTCAATGACGCCCTA?TTGACCTTCCAACACCATCAAACATCT?ATCTTGATGAAACTTCGGATCACTTCTAGGCATGTGCCTAATCACACAAATCGTCACAGGCCTACTACTAGCTATACATTACACCGCAGACACTTCACTAGCCTTCTCCTCCGTAGCTCACATATGCCGAGACGTCCAATTCGGCTGACTCATCCGCAATCTACATGCAAACGGAGCCTCATTCTTTTTTATCTGCATCTACCTACACATTGGACGAGGATTCTACTACGGCTCTTATCTCAACAAAGAAACATGAAACGTAGGAGTTCTCCTCCTACTTGCACTCATAGCCACTGCTTTCGTA…
	DQ109875 ATGGCTCCCAACTTACGTAAAAACCACCCTATCCTAAAAATCGTCAATGACGCCCTAATTGACCTTCCAACACCATCAAACATCTCATCTTGATGAAACTTCGGATCACTTCTAGGCATGTGCCTAATCACACAAATCGTCACAGGCCTACTACTAGCTATACATTACACCGCAGACACTTCACTAGCCTTCTCCTCCGTAGCTCACATATGCCGAGACGTCCAATTCGGCTGACTCATCCGCAATCTACATGCAAACGGAGCCTCATTCTTTTTTATCTGCATCTACCTACACATTGGACGAGGATTCTACTACGGCTCTTATCTCAACAAAGAAACATGAAACGTAGGAGTTCTCCTCCTACTTGCACTCATAGCCACTGCTTTCGTA…
	DQ109876 ATGGCTCCCAACTTACGTAAAAACCACCCTATCCTAAAAATCGTCAATGACGCCCTAATTGACCTTCCAACACCATCAAACATCTCATCTTGATGAAACTTCGGATCACTTCTAGGCATGTGCCTAATCACACAAATCGTCACAGGCCTACTACTAGCTATACATTACACCGCAGACACTTCACTAGCCTTCTCCTCCGTAGCTCACATATGCCGAGACGTCCAATTCGGCTGACTCATCCGCAATCTACATGCAAACGGAGCCTCATTCTTTTTTATCTGCATCTACCTACACATTGGACGAGGATTCTACTACGGCTCTTATCTCAACAAAGAAACATGAAACGTAGGAGTTCTCCTCCTACTTGCACTCATAGCCACTGCTTTCG?A…
	JN827012 --------------------------------------------------------------------------------------------------------------------------------------------------------------------------------CACCTCACTCGCTTTCTCCTCCGTAGCCCATATATGCCGAGACGTACAATTCGGCTGACTCATCCGCAACCTGCACGCTAACGGAGCTTCTCTATTCTTCATCTGCATCTATCTACACATTGGCCGAGGATTCTACTACGGCTCTTACCTAAACAAAGAAACCTGAAATATCGGAGTTGTTCTCCTACTTGCACTAATAGCCACCGCTTTCGTA…
	JN827013 --------------------------------------------------------------------------------------------------------------------------------------------------------------------------------CACCTCACTCGCTTTCTCCTCCGTAGCCCATATATGCCGAGACGTACAATTCGGCTGACTCATCCGCAACCTGCACGCTAACGGAGCTTCTCTATTCTTCATCTGCATCTATCTACACATTGGCCGAGGATTCTACTACGGCTCTTACCTAAACAAAGAAACCTGAAATATCGGAGTTGTTCTCCTACTTGCACTAATAGCCACCGCTTTCGTA…
	JX236381 ATGGCTCTCAATCTACGTAAAAACCACCCCATCAT?AAAATCGTCAATGACGCTTTAATCGACCTTCCTACTCCTTCAAACATCTCATCATGATGAAACTTCGGATCACTTCTAGGCATGTGCTTAATTACACAAATTATCACAGGCCTACTACTAGCCATGCACTACACAGCAGACACCTCACTCGCTTTCTCCTCCGTAGCCCATATATGCCGAGACGTACAATTCGGCTGACTCATCCGCAACCTGCACGCTAACGGAGCTTCTCTATTCTTCATCTGCATCTATCTACACATTGGCCGAGGATTCTACTACGGCTCTTACCTAAACAAAGAAACCTGAAAT?????????????????????????????????????????????…
;
END;
