# Supplementary material for: A latitudinal phylogeographic diversity gradient in birds
Source: PLoS Biol. 2017 Apr 13;15(4):e2001073. doi: 10.1371/journal.pbio.2001073 (PMC5390966; doi:10.1371/journal.pbio.2001073)
Supplement: S1 Data — (ZIP) [file pbio.2001073.s015.zip › S1_Data/Charadrius-montanus.nex]

#NEXUS
Begin data;
	Dimensions ntax=55 nchar=268;
	Format datatype=DNA gap=- missing=?;
	Matrix
Charadrius_montanus_AY794552	CGAGAGATTGGTTAGAACAGGG-TTGTTGGAGGGGGACTGCAGGTATGGGCGGTGGCCAAGCATAGTAGGTACTTAAGCACTGTCGTATCTATTGATT--GGGGTATGTATAACCTACCAT-ATGATGGTT-TTAGTATAATC-ACCAGGAGT-TGTTCCGTGGTCCATGATGGATCTTGCGCTTTAGGTGGTATGT-ACGGGATCAGAGAGTATGTCTGAGTGAAATAGTAATGGATTTAGTACATGCAGAGGTATGTATATGGGGA
Charadrius_montanus_AY794553	CGAGAGATTGGTTAGAACAGGG-TTGTTGGAGGGGGACTGCAGGTATGGGCGGTGGCCAAGCATAGTAGGTACTTAAGCACTGTCGTATCTATTGATT--GGGGTATGTATAACCTACCAT-ATGATGGTT-TTAGTATAATT-ACCAGGAAT-TGTTCCGTGGTCCATGATGGATCTTGCGCTTTAGGTGGTATGT-ACGGGATCAGAGAATATGTCTGGGTGAAATAGTAATGAATTTAGTACATGCAGAGGTATGTATATGGGGA
Charadrius_montanus_AY794554	CGAGAGATGGGTTAGAACAGGG-TTGTTGGAGGGGGACTGCAGGTATGGGCGGTGGCCAAGCATAGTAGGTACTTAAGCACTGTCGTATCTATTGATT--GGGGTATGTATAACCTACCAT-ATGATGGTT-TTAGTATAATT-ACCAGGAAT-TGTTCCGTGGTCCATGATGGATCTTGCGCTTTAGGTGGTATGT-ACGGGATCAGAGAATATGTCTGGGTGAAATAGTAATGAATTTAGTACATGCAGAGGTATGTATATGGGGA
Charadrius_montanus_AY794555	CGAGAGATTGGTTAGAACAGGG-TTGTTGGAGGGGGACTGCAGGTATGGGCGGTGGCCAAGCATAGTAGGTACTTAAGCACTGTCGTATCTATTGATT--GGGGTATGTATAACCTACCAT-ATGATGGTT-TTAGTATAATT-ACCAGGAAT-TGTTCCGTGGTCCATGATGGATCTTGCGCTTTAGGTGGTATGT-ACGGGATCAGAGAGTATGTCTGGGTGAAATAGTAATGGATTTAGTACATGCAGAGGTATGTATATGGGGG
Charadrius_montanus_AY794556	CGAGAGATTGGTTAGAACAGGG-TTGTTGGAGGGGGACTGCAGGTATGGGCGGTGGCCAAGCATAGTAGGTACTTAAGCACTGTCGTATCTATTGATT--GGGGTATGTATAACCTACCAT-ATGATGGTT-TTAGTATAATT-ACCAGGAAT-TGTTCCGTGGTCCATGATGGATCTTGCGCTTTAGGTGGTATGT-ACGGGATCAGAGAATATGTCTGGGTGAAATAGTAATGGATTTAGTACATGCAGAGGTATGTATATGGGGA
Charadrius_montanus_AY794557	CGAGAGATTGGTTAGAACAGGG-TTGTTGGAGGGGGACTGCAGGTATGGGCGGTGGCCAAGCATAGTAGGTACTTAAGCACTGTCGTATCTATTGATT--GGGGTATGTATAACCTATCAT-ATGATGGTT-TTAGTATAATT-ACCAGGAGT-TGTTCCGTGGTCCATGATGGATCTTGCGCTTTAGGTGGTATGT-ACGGGATCAGAGAATATGTCTGGGTGAAATAGTAATGAATTTAGTACATGCAGAGGTATGTATATGGGGA
Charadrius_montanus_AY794558	CGAGAGATTGGTTAGAACAGGG-TTGTTGGAGGGGGACTGCAGGTATGGGCGGTGGCCAAGCATAGTAGGTACTTAAGCACTGTCGTATCTATTGATT--GGGGTATGTATAACCTACCAT-ATGATGGTT-TTAGTATAATC-ACCAGGAAT-TGTTCCGTGGTCCATGATGGATCTTGCGCTTTAGGTGGTATGT-ACGGGATCAGAGAGTATGTCTGAGTGAAATAGTAATGGATTTAGTACATGCAGAGGTATGTATATGGGG-
Charadrius_montanus_AY794559	CGAGAGATTGGTTAGAACAGGG-TTGTTGGAGGGGGACTGCAGGTATGGGCGGTGGCCAAGCATAGTAGGTACTTAAGCACTGTCGTATCTATTGATT--GGGGTATGTATAACCTACCAT-ATGATGGTT-TTAGTATAATT-ACCAGGAAT-TGTTCCGTGGTCCATGATGGATCTTGCACTTGAGGTGTTATGT-ACGGGATCAGAGAATATGTCTGGGTGAAATAGTAATGGATTTAGTACATGCAGAGGTATGTATATGGGGA
Charadrius_montanus_AY794560	CGAGAGATTGGTTAGAACAGGG-TTGTTGGAGGGGGACTGCAGGTATGGGCGGTGGCCAAGCATAGTAGGTACTTAAGCACTGTCGTATCTATTGATT--GGGGTATGTATAACCTACCAT-ATGATGGTT-TTAGTATAATT-ACCAGGAAT-TGTTCCGTGGTCCATGATGGATCTTGCGCTTTAAGTGGTATGT-ACGGGATCAGAGAATATGTCTGGGTGAAATAGTAATGGATTTAGTACATGCAGAGGTATGTATATGGGGA
Charadrius_montanus_AY794561	CGAGAGATTGGTTAGAACAGGG-TTGTTGGAGGGGGACTGCAGGTATGGGCGGTGGCCAAGCATAGTAGGTACTTAAGCACTGTCGTATCTATTGATT--GGGGTATGTATAACCTACCAT-ATGATGGTT-TTAGTATAATT-ACCAGGAGT-TGTTCCGTGGTCCATGATGGATCTTGCGCTTTAGGTGGTATGT-ACGGGATCAGAGAATATGTCTGGGTGAAATAGTAATGAATTTAGTACATGCAGAGGTATGTATATGGGG-
Charadrius_montanus_AY794562	CGAGAGATTGGTTAGAACAGGG-TTGTTGGAGGGGGACTGCAGGTATGGGCGGTGGCCAAGCATAGTAGGTACTTAAGCACTGTCGTATCTATTGATT--GGGGTATGTATAACCTACCAT-ATGATGGTT-TTAGTATAATT-ATCAGGAAT-TGTTCCGTGGTCCATGATGGATCTTGCGCTTGAGGTGGTATGT-ACGGGATCAGAGAATATGTCTGGGTGAAATAGTAATGGATTTAGTACATGCAGAGGTATGTATATGGGGA
Charadrius_montanus_AY794563	CGAGAGATTGGTTAGAACAGGG-TTGTTGGAGGGGGACTGCAGGTATGGGCGGTGGCCAAGCATAGTAGGTACTTAAGCACTGTCGTATCTATTGATT--GGGGTATGTATAACCTACCAT-ATGATGGTT-TTAGTATAATT-ACCAGGAAT-TGTTCCGTGGTCCATGATGGATCTTGCGCTTGAGGTGGTATGT-ACGGGATCAGAGAATATGTCTGGGTGAAATAGTAATGGATTTAGTACATGCAGAGGTATGTATATGGGGA
Charadrius_montanus_AY794564	CGAGAGATTGGTTAGAACAGGG-TTGTTGGAGGGGGACTGCAGGTATGGGCGGTGGCCAAGCATAGTAGGTACTTAAGCACTGTCGTATCTATTGATT--GGGGTATGTATAACCTACCAT-ATGATGGTT-TTAGTATAATT-ACCAGGAAT-TGTTCCGTGGTCCATGATAGATCTTGCGCTTTAAGTGGTATGT-ACGGGATCAGAGAATATGTCTGGGTGAAATAGTAATGGATTTAGTACATGCAGAGGTATGTATATGGGGA
Charadrius_montanus_AY794565	CGAGAGATTGGTTAGAACAGGG-TTGTTGGAGGGGGACTGCAGGTATGGGCGGTGGCCAAGCATAGTAGGTACTTAAGCACTGTCGTATCTATTGATT--GGGGTATGTATAACCTACCAT-ATGATGGTT-TTAGTATAATT-ACCAGGGAT-TGTTCCGTGGTCCATGATGGATCTTGCGCTTTAGGTGGTATGT-ACGGGATCAGAGAATATGTCTGGGTGAAATAGTAATGAATTTAGTACATGCAGAGGTATGTATATGGGG-
Charadrius_montanus_AY794566	CGAGAGATTGGTTAGAACAGGG-TTGTTGGAGGGGGACTGCAGGTATGGGCGGTGGCCAAGCATAGTAGGTACTTAAGCACTGTCGTATCTATTGATT--GGGGTATGTATAACCTACCAT-ATGATGGTT-TTAGTATAATT-ATCAGGAAT-TGTTCCGTGGTTCATGATGGATCTTGCGCTTTAGGTGGTATGT-ACGGGATCAGAGAATATGTCTGGGTGAAATAGTAATGGATTTAGTACATGCAGAGGTATGTATATGGGGA
Charadrius_montanus_AY794567	CGAGAGATTGGTTAGAACAGGG-TTGTTGGAGGGGGACTGCAGGTATGGGCGGTGGCCAAGCATAGTAGGTACTTAAGCACTGTCGTATCTATTGATT--GGGGTATGTATAACCTACCAT-ATGATGGTT-TTAGTATAATT-ATCAGGGAT-TGTTCCGTGGTCCATGATGGATCTTGCGCTTTAGGTGGTATGT-ACGAGATCAGAGAGTATGTCTGGGTGAAATAGTAATGGATTTAGTACATGCAGAGGTATGTATATGGGG-
Charadrius_montanus_AY794568	CGAGAGATTGGTTAGAACAGGG-TTGTTGGAGGGGGACTGCAGGTATGGGCGGTGGCCAAGCATAGTAGGTACTTAAGCACTGTCGTATCTATTGATT--GGGGTATGTATAACCTACCAT-ATGATGGTT-TTAGTATAATT-ACCAGGAAT-TGTTCCGTGGTCCATGATGGATCTTGCGCTTTAGGTAGTATGT-ACGAGATCAGAGAGTATGTCTGGGTGAAATAGTAATGGATTTAGTACATGCAGAGGTATGTATATGGGG-
Charadrius_montanus_AY794569	CGAGAGATTGGTTAGAACAGGG-TTGTTGGAGGGGGACTGCAGGTATGGGCGGTGGCCAAGCATAGTAGGTACTTAAGCACTGTCGTATCTATTGATT--GGGGTATGTATAACCTACCAT-ATGATGGTT-TTAGTATAATT-ACCAGGAAT-TGTTCCGTGGTCCATGATGGATCTTGCGCTTTAGGTGATATGT-ACGGGATCAGAGAATATGTCTGGGTGAAATAGTAATGGATTTAGTACATGCAGAGGTATGTATATGGGGA
Charadrius_montanus_AY794570	CGAGAGATTGGTTAGAACAGGG-TTGTTGGAGGGGGACTGCAGGTATGGGCGGTGGCCAAGCATAGTAGGTACTTAAGCACTGTCGTATCTATTGATT--GGGGTATGTATAACCTACCAT-ATGATGGTT-TTAGTATAATT-ACCAGGAAT-TATTCCGTGGTCCATGATGGATCTTGTACTTTAAGTGGTATGT-ACGGGATCAGAGAGTATGTCTGGGTGAAATAGTAATGGATTTAGTACATGCAGAGGTATGTATATGGGGA
Charadrius_montanus_AY794571	CGAGAGATTGGTTAGAACAGGG-TTGTTGGAGGGGGACTGCAGGTATGGGCGGTGGCCAAGCATAGTAGGTACTTAAGCACTGTCGTATCTATTGATT--GGGGTATGTATAACCTACCAT-ATGATGGTT-TTAGTATAATT-ACCAGGAAT-TGTTCCGTGATCCATGATGGATCTTGCGCTTTAGGTGGTATGT-ACGAGATCAGAGAGTATGTCTGGGTGAAATAGTAATGGATTTAGTACATGCAGAGGTATGTATATGGGGA
Charadrius_montanus_AY794572	CGAGAGATTGGTTAGAACAGGG-TTGTTGGAGGGGGACTGCAGGTATGGGCGGTGGCCAAGCATAGTAGGTACTTAAGCACTGTCGTATCTATTGATT--GGGGTATGTATAACCTACCAT-ATGATGGTT-TTAGTATAATT-ATCAGGAAT-TGTTCCGTGGTCCATGATGGATCTTGCGCTTTAGGTGGTATGT-ACGGGATCAGAGAATATGTCTGGGTGAAATAGTAATGAATTTAGTACATGCAGAGGTATGTATATGGGGA
Charadrius_montanus_AY794573	CGAGAGATTGGTTAGAACAGGG-TTGTTGGAGGGGGACTGCAGGTATGGGCGGTGGCCAAGCATAGTAGGTACTTAAGCACTGTCGTATCTATTGATT--GGGGTATGTATAACCTACCAT-ATGATGGTT-TTAGTATAATT-ATCAGGAAT-TGTTCCGTGGTCCATGATGGATCTTGCGCTTTAGGTGGTATGT-ACGGGATCAGAGAATATGTCTGGGTGAAATAGTAATGGATTTAGTACATGCAGAGGTATGTATATGGGGA
Charadrius_montanus_AY794574	CGAGAGATTGGTTAGAACAGGG-TTGTTGGAGGGGGACTGCAGGTATGGGCGGTGGCCAAGCATAGTAGGTACTTAAGCACTGTCGTATCTATTGATT--GGGGTATGTATAACCTACCAT-ATGATGGTT-TTAGTATAATT-ATCAGGAAT-TGTTCCGTGGTCCATGATGGATCTTGCGCTTTAAGTGGTATGT-ACGGGATCAGAGAATATGTCTGGGTGAAATAGTAATGGATTTAGTACATGCAGAGGTATGTATATGGGGA
Charadrius_montanus_AY794575	CGAGAGATTGGTTAGAACAGGG-TTGTTGGAGGGGGACTGCAGGTATGGGCGGTGGCCAAGCATAGTAGGTACTTAAGCACTGTCGTATCTATTGATT--GGGGTATGTATAACCTACCAT-ATAATGGTT-TTAGTATAATT-ACCAGGAAT-TGTTCCGTGGTCCATGATGGATCTTGCGCTTTAGGTGGTATGT-ACGGGATCAGAGAATATGTCTGGGTGAAATAGTAATGGATTTAGTACATGCAGAGGTATGTATATGGGGA
Charadrius_montanus_AY794576	CGAGAGATTGGTTAGAACAGGG-TTGTTGGAGGGGGACTGCAGGTATGGGCGGTGGCCAAGCATAGTAGGTACTTAAGCACTGTCGTATCTATTGATT--GGGGTATGTATAACCTACCAT-ATGATGGTT-TTAGTATAATT-ACCAGGAAT-TGTTCCGTGGTCCATGATGGATCTTGCACTTTAAGTGGTATGT-ACGGGATCAGAGGGTATGTCTGGGTGAAATAGTAATGGATTTAGTACATGCAGAGGTATGTATATGGGGA
Charadrius_montanus_AY794577	CGAGAGATTGGTTAGAACAGGG-TTGTTGGAGGGGGACTGCAGGTATGGGCGGTGGCCAAGCATAGTAGGTACTTAAGCACTGTCGTATCTATTGATT--GGGGTATGTATAACCTACCAT-ATGATGGTT-TTAGTATAATT-ATCAGGAAT-TGTTCCGTAGTTCATGATGGATCTTGCGCTTTAGGTGGTATGT-ACGGGATCAGAGAATATGTCTGGGTGAAATAGTAATGGATTTAGTACATGCAGAGGTATGTATATGGGGA
Charadrius_montanus_AY794578	CGAGAGATTGGTTAGAACAGGG-TTGTTGGAGGGGGACTGCAGGTATGGGCGGTGGCCAAGCATAGTAGGTACTTAAGCACTGTCGTATCTATTGATT--GGGGTATGTATAACCTACCAT-ATGATGGTT-TTAGTATAATT-ACCAGGAAT-TGTTCCGTGGTCCATGATGGATCTTGTACTTTAAGTGGTATGT-ACGGGATCAGAGGGTATGTCTGGGTGAAATAGTAATGAATTTAGTACATGCAGAGGTATGTATATGGGGA
Charadrius_montanus_AY794579	CGAGAGATTGGTTAGAACAGGG-TTGTTGGAGGGGGACTGCAGGTATGGGCGGTGGCCAAGCATAGTAGGTACTTAAGCACTGTCGTATCTATTGATT--GGGGTATGTATAACCTACCAT-ATGATGGTTGTTAGTATAATT-ACCAGGAAT-TGTTCCGTGGTCCATGATGGATCTTGCGCTTTAAGTGATATGT-ACGGGATCAGAGAATATGTCTGGGTGAAATAGTAATGGATTTAGTACATGCAGAGGTATGTATATGGGGA
Charadrius_montanus_AY794580	CGAGAGATTGGTTAGAACAGGG-TTGTTGGAGGGGGACTGCAGGTATGGGCGGTGGCCAAGCATAGTAGGTACTTAAGCACTGTCGTATCTATTGATT--GGGGTATGTATAACCTACCAT-ATGATGGTTGTTAGTATAATTGACCAGGAGT-TGTTCCGTGGTCCATGATGGATCTTGCGCTTTAGGTGGTATGT-ACGGGATCAGAGAATATGTCTGGGTGAAATAGTAATGAATTTAGTACATGCAGAGGTATGTATATGGGGA
Charadrius_montanus_AY794581	CGAGAGATTGGTTAGAACAGGG-TTGTTGGAGGGGGACTGCAGGTATGGGCGGTGGCCAAGCATAGTAGGTACTTAAGCACTGTCGTATCTATTGATT--GGGGTATGTATAACCTACCAT-ATGATGGTT-TTAGTATAATT-ACCAGGAAT-TGTTCCGTGGTCCATGATGGATCTTGCGCTTTAAGTGATATGT-ACGGGATCAGAGAATATGTCTGGGTGAAATAGTAATGGATTTAGTACATGCAGAGGTATGTATATGGGGA
Charadrius_montanus_AY794582	CGAGAGATTGGTTAGAACAGGG-TTGTTGGAGGGGGACTGCAGGTATGGGCGGTGGCCAAGCATAGTAGGTACTTAAGCACTGTCGTATCTATTGATT--GGGGTATGTATAACCTACCAT-ATGATGGTTGTTAGTATAATTGACCAGGAAT-TGTTCCGTGGTCCATGATGGATCTTGCGCTTTAGGTGATATGT-ACGGGATCAGAGAATATGTCTGGGTGAAATAGTAATGGATTTAGTACATGCAGAGGTATGTATATGGGGA
Charadrius_montanus_AY794583	CGAGAGATTGGTTAGAACAGGG-TTGTTGGAGGGGGACTGCAGGTATGGGCGGTGGCCAAGCATAGTAGGTACTTAAGCACTGTCGTATCTATTGATT--GGGGTATGTATAACCTACCAT-ATGATGGTTGTTAGTATAATT-ATCAGGAAT-TGTTCCGTGGTTCATGATGGATCTTGCGCTTTAGGTGGTATGT-ACGGGATCAGAGAATATGTCTGGGTGAAATAGTAATGGATTTAGTACATGCAGAGGTATGTATATGGGGA
Charadrius_montanus_AY794584	CGAGAGATTGGTTAGAACAGGG-TTGTTGGAGGGGGACTGCAGGTATGGGCGGTGGCCAAGCATAGTAGGTACTTAAGCACTGTCGTATCTATTGATT--GGGGTATGTATAACCTACCAT-ATGATGGTT-TTAGTATAATT-ACCAGGAAT-TGTTCCGTGATCCATGATGGATCTTGCGCTTTAGATGGTATGT-ACGGGATCAGAGAATATGTCTGGGTGAAATAGTAATGGATTTAGTACATGCAGAGGTATGTATATGGGGA
Charadrius_montanus_AY794585	CGAGAGATTGGTTAGAGCAGGG-TTGTTGGAGGGGGACTGCAGGTATGGGCGGTGGCCAAGCATAGTAGGTACTTAAGCACTGTCGTATCTATTGATT--GGGGTATGTATAACCTACCAT-ATGATGGTT-TTAGTATAATT-ACCAGGAAT-TGTTCCGTGGTCCATGATGGATCTTGCGCTTTAGGTGGTATGT-ACGGGATCAGAGAATATGTCTGGGTGAAATAGTAATGAATTTAGTACATGCAGAGGTATGTATATGGGGA
Charadrius_montanus_AY794586	CGAGAGATTGGTTAGAACAGGG-TTGTTGGAGGGGGACTGCAGGTATGGGCGGTGGCCAAGCATAGTAGGTACTTAAGCACTGTCGTATCTATTAATT--GGGGTATGTATAACCTACCAT-ATGATGGTT-TTAGTATAATT-ACCAGGAAT-TGTTCCGTGGTCCATGATGGATCTTGTGCTTTAGGTGGTATGT-ACGGGATCAGAGAATATGTCTGGGTGAAATAGTAATGGATTTAGTACATGCAGAGGTATGTATATGGGGA
Charadrius_montanus_AY794587	CGAGAGATTGGTTAGAACAGGG-TTATTGGAGGGGGACTGCAGGTATGGGCGGTGGCCAAGCATAGTAGGTACTTAAGCACTGTCGTATCTATTGATT--GGGGTATGTATAACCTACCAT-ATGATGGTT-TTAGTATAATT-ACCAGGAGT-TGTTCCATGGTCCATGATGGATCTTGCGCTTTAGGTGGTATGT-ACGGGATCAGAGAATATGTCTGGGTGAAATAGTAATGGATTTAGTACATGCAGAGGTATGTATATGGGGA
Charadrius_montanus_AY794588	CGAGAGATTGGTTAGAACAGGG-TTGTTGGAGGGGGACTGCAGGTATGGGCGGTGGCCAAGCATAGTAGGTACTTAAGCACTGTCGTATCTATTGATT--GGAGTATGTATAACCTACCAT-ATGATGGTT-TTAGTATAATT-ACCAGGAAT-TGTTCCGTGGTCCATGATGGATCTTGTGCTTTAGGTGGTATGT-ACGGGATCAGAGAATATGTCTGGGTGAAATAGTAATGGATTTAGTACATGCAGAGGTATGTATATGGGGA
Charadrius_montanus_AY794589	CGAGAGATTGGTTAGAACAGGG-TTGTTGGAGGGGGACTGCAGGTATGGGCGGTGGCCAAGCATAGTAGGTACTTAAGCACTGTCGTATCTATTGATT--GGGGTATGTATAACCTACCAT-ATGATGGTT-TTAGTATAATC-ACCAGGAAT-TGTTCCGTGGTCCATGATGGATCTAGCGCTTTAGGTGGTATGT-ACGGGATCAGAGAGTATGTCTGAGTGAAATAGTAATGGATTTAGTACATGCAGAGGTATGTATATGGGGA
Charadrius_montanus_AY794590	CGAGAGATTGGTTAGAACAGGG-TTGTTGGAGGGGGACTGCAGGTATGGGCGGTGGCCAAGCATAGTAGGTACTTAAGCACTGTCGTATCTATTGATT--GGGGTATGTATAACCTACCAT-ATGATGGTT-TTAGTATAATT-ACCAGGAAT-TGTTCCGTGGTCCATGATGGATCTAGCGCTTTAAGTGGTATGT-ACGGGATCAGAGAATATGTCTGGGTGAAATAGTAATGGATTTAGTACATGCAGAGGTATGTATATGGGGA
Charadrius_montanus_AY794591	CGAGAGATTGGTTAGAACAGGG-TTGTTGGAGGGGGACTGCAGGTATGGGCGGTGGCCAAGCATAGTAGGTACTTAAGCACTGTCGTATCTATTGATT--GGGGTATGTATAACCTACCAT-ATGATGGTT-TTAGTATAATT-ACCAGGAAT-TGTTCCGTGGTCCATGATGGATCTAGCGCTTTAGGTGATATGT-ACGGGATCAGAGAATATGTCTGGGTGAAATAGTAATGGATTTAGTACATGCAGAGGTATGTATATGGGGA
Charadrius_montanus_AY794592	CGAGAGATTGGTTGGAACAGGG-TTGTTGGAGGGGGACTGCAAGTATGGGCGGTGGCCAAGCATAGTAGGTACTTAAGCACTGTCGTATCTATTAATT--GGGGTATGTATAACCTACCAT-ATGATGGTT-TTAGTATAATT-ACTAGGGAT-TGTTCCGTGGTCCATGATGTATCTTGCGCTTTAGGTGGTATGT-ACGGGATCAGAGAGTATGTCTGGGTGAAATAGTAATGGATTTAGTACATGCAGAGGTATGTATATGGGGA
Charadrius_montanus_AY794593	CGAGAGATTGGTTAGAACAGGG-TTGTTGGAGGGGGACTGCAGGTATGGGCGGTGGCCAAGCATAGTAGGTACTTAAGTACTGTCGTATCTATTGATT--GGGGTATGTATAACCTACCAT-ATGATGGTT-TTAGTATAATT-ACCAGGAAT-TGTTCCGTGGTCCATGATGGATCTTGCGCTTTAGGTGATATGT-ACGGGATCAGAGAATATGTCTGGGTGAAATAGTAATGGATTTAGTACATGCAGAGGTATGTATATGGGGA
Charadrius_montanus_AY794594	CGAGAGATTGGTTGGAACAGGG-TTGTTGGAGGGGGACTGCAGGTATGGGCGGTGGCCAAGCATAGTAGGTACTTAAGCACTGTCGTATCTATTAATT--GGGGTATGTATAACCTACCAT-ATGATGGTT-TTAGTATAATT-ACTAGGGAT-TGTTCCGTGGTCCATGATGTATCTTGCGCTTTAGGTGGTATGT-ACGGGATCAGAGAGTATGTCTGGGTGAAATAGTAATGGATTTAGTACATGCAGAGGTATGTATATGGGGA
Charadrius_montanus_AY794595	CGAGAGATTGGTTAGAACAGGG-TTGTTGGAGGGGGACTGCAGGTATGGGCGGTGGCCAAGCATAGTAGGTACTTAAGCACTGTCGTATCTATTGATT--GGGGTATGTATAACCTACCAT-ATGATGGTT-TTAGTATAATC-ACCAGGAAT-TGTTCCGTGGTCCATGATGGATCTTGCGCTTTAGGTGGTATGT-ACGGGATCAGAGAGTATGTCTGGGTGAAATAGTAATGGATTTAGTACATGCAGAGGTATGTATATGGGGA
Charadrius_montanus_AY794596	CGAGAGATTGGTTAGAACAGGG-TTGTTGGAGGGGGACTGCAGGTATGGGCGGTGGCCAAGCATAGTAGGTACTTAAGCACTGTCGTATCTATTGATT--GGGGTATGTATAGCCTACCAT-ATGATGGTT-TTAGTATAATT-ACCAGGAAT-TGTTCCGTGGTCCATGATGGATCTTGCGCTTTAGGTGGTATGT-ACGGGATCAGAGAGTATGTCTGAGTGAAATAGTAATGGATTTAGTACATGCAGAGGTATGTATATGGGGA
Charadrius_montanus_AY794597	CGAGAGATTGGTTAGAACAGGG-TTATTGGAGGGGGACTGCAGGTATGGGCGGTGGCCAAGCATAGTAGGTACTTAAGCACTGTCGTATCTATTGATT--GGGGTATGTATAACCTACCAT-ATGATGGTT-TTAGTATAATT-ACCAGGAGT-TGTTCCATGGTCCATGATGGATCTAGCGCTTTAGGTGGTATGT-ACGGGATCAGAGAATATGTCTGGGTGAAATAGTAATGGATTTAGTACATGCAGAGGTATGTATATGGGGA
Charadrius_montanus_AY794598	CGAGAGATTGGTTAGAACAGGG-TTGTTGGAGGGGGACTGCAGGTATGGGCGGTGGCCAAGCATAGTAGGTACTTAAGCACTGTCGTATCTATTGATT--GGGGTATGTATAACCTACCAT-ATGATGGTT-TTAGTATAATT-ACCAGGAAT-TGTTCCGTGGTCCATGATGGATCTAGCGCTTTAGGTGGTATGT-ACGGGATCAGAGAATATGTCTGGGTGAAATAGTAATGGATTTAGTACATGCAGAGGTATGTATATGGGGA
Charadrius_alexandrinus_EF215696	CGAGAGATTGCTTCGAGCAGGGATTATTGGAGAGGGACTGCAAGTATGGGCGGTAACCAAGCATAGTAGGTACTTAGGCACTGTCGTATC-ATTAATTAATGGTTATGTATAACCTATCATTAGGATGGTT-TTAGTATAATT-ACTAGGAATCTGTTCCGTGGTCCATGATGAGTTCTGTGCTTTGGGTGATATGTGATGAGA--AGAGGGTATGTCCAGTTAAAATGGTAATGAATTTAGTACATGCAGGAGTATGTATATAGGGG
Charadrius_alexandrinus_EF215697	CGAGAGATTGCTTCGAGCAGGGGTTATTGGAGGGGGACTGCAAGTATGGGCGGTAACCAAGCATAGTAGGTACTTAGGCACTGTCGTATC-ATTAATTAATGGTTATGTATAACCTATCATTAGGATGGTT-TTAGTATAATT-ACTAGGAATCTGTTCCGTGGTCCATGATGAGTTCTGTGCTTTGGGTGATATGTGATGGGG--AGAGGGTATGTCCAGTTAAAATAGTAATGAATTATGTACATGCAGGAGTATGTAAATAGGGG
Charadrius_montanus_EF215698	CGAGAGATTGGTTAGAACAGGG-TTGTTGGAGGGGGACTGCAGGTATGGGCGGTGGCCAAGCATAGTAGGTACTTAAGCACTGTCGTATCTATTGATT--GGGGTATGTATAACCTACCAT-ATGATGGTT-TTAGTATAATT-ACCAGGAAT-TGTTCCGTGGTCCATGATGGATCTTGCGCTTTAGGTGGTATGT-ACGGGATCAGAGAATATGTCTGGGTGAAATAGTAATGGATTTAGTACATGCAGAGGTATGTATATGGGGA
Charadrius_montanus_EF215699	CGAGAGATTGGTTAGAACAGGG-TTGTTGGAGGGGGACTGCAGGTATGGGCGGTGGCCAAGCATAGTAGGTACTTAAGCACTGTCGTATCTATTGATT--GGGGTATGTATAACCTACCAT-ATGATGGTT-TTAGTATAATT-ACCAGGAGT-TGTTCCGTGGTCCATGATGGATCTTGCGCTTTAGGTGGTATGT-ACGGGATCAGAGAATATGTCTGGGTGAAATAGTAATGAATTTAGTACATGCAGAGGTATGTATATGGGGA
Charadrius_montanus_EF215700	CGAGAGATTGGTTAGAACAGGG-TTGTTGGAGGGGGACTGCAGGTATGGGCGGTGGCCAAGCATAGTAGGTACTTAAGCACTGTCGTATCTATTGATT--GGGGTATGTATAACCTACCAT-ATGATGGTT-TTAGTATAATT-ACCAGGAAT-TGTTCCGTGGTCCATGATGGATCTTGCGCTTTAGGTGGTATGT-ACGGGATCAGAGAATATGTCTGGGTGAAATAGTAATGAATTTAGTACATGCAGAGGTATGTATATGGGGA
Charadrius_montanus_EF215701	CGAGAGATTGGTTAGAACAGGG-TTGTTGGAGGGGGACTGCAGGTATGGGCGGTGGCCAAGCATAGTAGGTACTTAAGCACTGTCGTATCTATTGATT--GGGGTATGTATAACCTACCAT-ATGATGGTT-TTAGTATAATT-ATCAGGGAT-TGTTCCGTGGTCCATGATGGATCTTGCGCTTTAGGTGGTATGT-ACGAGATCAGAGAGTATGTCTGGGTGAAATAGTAATGGATTTAGTACATGCAGAGGTATGTATATGGGGA
Charadrius_montanus_EF215702	CGAGAGATTGGTTAGAACAGGG-TTGTTGGAGGGGGACTGCAGGTATGGGCGGTGGCCAAGCATAGTAGGTACTTAAGCACTGTCGTATCTATTGATT--GGGGTATGTATAACCTACCAT-ATGATGGTT-TTAGTATAATT-ACCAGGGAT-TGTTCCGTGGTCCATGATGGATCTTGCGCTTTAGGTGGTATGT-ACGGGATCAGAGAATATGTCTGGGTGAAATAGTAATGAATTTAGTACATGCAGAGGTATGTATATGGGGA
Charadrius_montanus_EF215703	CGAGAGATTGGTTAGAACAGGG-TTGTTGGAGGGGGACTGCAGGTATGGGCGGTGGCCAAGCATAGTAGGTACTTAAGCACTGTCGTATCTATTGATT--GGGGTATGTATAACCTACCAT-ATGATGGTT-TTAGTATAATT-ACCAGGGAT-TGTTCCGTGGTCCATGATGGATCTTGCGCTTTAGGTGGTATGT-ACGGGATCAGAGAATATGTCTGGGTGAAATAGTAATGAATTTAGTACATGCAGAGGTATGTATATGGGGA
	;
End;
