# Supplementary material for: A latitudinal phylogeographic diversity gradient in birds
Source: PLoS Biol. 2017 Apr 13;15(4):e2001073. doi: 10.1371/journal.pbio.2001073 (PMC5390966; doi:10.1371/journal.pbio.2001073)
Supplement: S1 Data — (ZIP) [file pbio.2001073.s015.zip › S1_Data/Charadrius-nivosus.nex]

#NEXUS
Begin data;
	Dimensions ntax=172 nchar=709;
	Format datatype=DNA gap=- missing=?;
	Matrix
Charadrius_montanus_EF215701	TTTTTTCCGTCACATGCTG--ACTTTTTTCCGTCACATGCTGACTTTTTTCCCATGTCCCTTTTTGCATTAATCCATTATCCCCATATACATACCTCTGCATGTACTAAATCCATTACTATTTCACCCAGACATACTCTCTGATCTCGTACATACCACCTAAAGCGCAAGATCCATCATGGACCACGGAACA-ATCCCTGATAATTATACTAAAACCATCAT-ATGGTAGGTTATACATACCC--CAATCAATAGATACGACAGTGCTTAAGTACCTACTATGCTTGGCCACCGCCCATACCTGCAGTCCCCCTCCAACAA-CCCTGTTCTAACCAATCTCTCGAAGTATACAAGGCAGGTACCAGGTGGATTTATTAGTCGAACACCTCACGTGAAAT…
Charadrius_montanus_EF215698	TTTTTTCCGTCACATGCTG--ACTTTTTTCCGTCACATGCTGACTTTTTTTCCATGTCCCTTTTTGCATTAATCCATTATCCCCATATACATACCTCTGCATGTACTAAATCCATTACTATTTCACCCAGACATATTCTCTGATCCCGTACATACCACCTAAAGCGCAAGATCCATCATGGACCACGGAACA-ATTCCTGGTAATTATACTAAAACCATCAT-ATGGTAGGTTATACATACCC--CAATCAATAGATACGACAGTGCTTAAGTACCTACTATGCTTGGCCACCGCCCATACCTGCAGTCCCCCTCCAACAA-CCCTGTTCTAACCAATCTCTCGAAGTATACAAGGCAGGTACCAGGTGGATTTATTAGTCGAACACCTCACGTGAAAT…
Charadrius_montanus_EF215699	TTTTTTCCGTCACATGCTG--ACTTTTTTCCGTCACATGCTGACTTTTTTTCCATGTCCCTTTTTGCATTAATCCATTATCCCCATATACATACCTCTGCATGTACTAAATTCATTACTATTTCACCCAGACATATTCTCTGATCCCGTACATACCACCTAAAGCGCAAGATCCATCATGGACCACGGAACA-ACTCCTGGTAATTATACTAAAACCATCAT-ATGGTAGGTTATACATACCC--CAATCAATAGATACGACAGTGCTTAAGTACCTACTATGCTTGGCCACCGCCCATACCTGCAGTCCCCCTCCAACAA-CCCTGTTCTAACCAATCTCTCGAAGTATACAAGGCAGGTACCAGGTGGATTTATTAGTCGAACACCTCACGTGAAAT…
Charadrius_montanus_EF215702	TTTTTTCCGTCACATGCTG--ACTTTTTTCCGTCACATGCTGACTTTTTTTCCATGTCCCTTTTTGCATTAATCCATTATCCCCATATACATACCTCTGCATGTACTAAATTCATTACTATTTCACCCAGACATATTCTCTGATCCCGTACATACCACCTAAAGCGCAAGATCCATCATGGACCACGGAACA-ATCCCTGGTAATTATACTAAAACCATCAT-ATGGTAGGTTATACATACCC--CAATCAATAGATACGACAGTGCTTAAGTACCTACTATGCTTGGCCACCGCCCATACCTGCAGTCCCCCTCCAACAA-CCCTGTTCTAACCAATCTCTCGAAGTATACAAGGCAGGTACCAGGTGGATTTATTAGTCGAACACCTCACGTGAAAT…
Charadrius_montanus_EF215703	TTTTTTCCGTCACATGCTG--ACTTTTTTCCGTCACATGCTGACTTTTTTTCCATGTCCCTTTTTGCATTAATCCATTATCCCCATATACATACCTCTGCATGTACTAAATTCATTACTATTTCACCCAGACATATTCTCTGATCCCGTACATACCACCTAAAGCGCAAGATCCATCATGGACCACGGAACA-ATCCCTGGTAATTATACTAAAACCATCAT-ATGGTAGGTTATACATACCC--CAATCAATAGATACGACAGTGCTTAAGTACCTACTATGCTTGGCCACCGCCCATACCTGCAGTCCCCCTCCAACAA-CCCTGTTCTAACCAATCTCTCGAAGTATACAAGGCAGGTACCAGGTGGATTTATTAGTCGAACACCTCACGTGAAAT…
Charadrius_montanus_EF215700	TTTTTTCCGTCACATGCTG--ACTTTTTTCCGTCACATGCTGACTTTTTTTCCATGTCCCTTTTTGCATTAATCCATTATCCCCATATACATACCTCTGCATGTACTAAATTCATTACTATTTCACCCAGACATATTCTCTGATCCCGTACATACCACCTAAAGCGCAAGATCCATCATGGACCACGGAACA-ATTCCTGGTAATTATACTAAAACCATCAT-ATGGTAGGTTATACATACCC--CAATCAATAGATACGACAGTGCTTAAGTACCTACTATGCTTGGCCACCGCCCATACCTGCAGTCCCCCTCCAACAA-CCCTGTTCTAACCAATCTCTCGAAGTATACAAGGCAGGTACCAGGTGGATTTATTAGTCGAACACCTCACGTGAAAT…
Charadrius_alexandrinus_EF215685	--ATTCTCGTNACATGNTG--ACTTTTCTCCGTCACATGCCAA-TTTTTCTCTATGTCTTTATTTGCATTAATCCATTACCCCTATATACATACTCCTGCATGTACTAAGTTCATTACTATTTTAACTGGACATACCCTCCCCCCTATCACATATCACCCAAAGTACGGAACTCATCATGGACCACGGAACAGATTCCTAGTAATTATACTAAAATCATCCTAATGATAGGTTATACATAACTATTAATTAAT-GATACGACAGTGCCTAAGTACCTACTATGCTTGGTTACCGCCCATACTTGCAGTCCCCCTCCAATAACCCCTGCTCGAAGCAATCTCTCGAGGTATACAAGGCAGGTGCCAGGTGGATTTATTAGTCGAACACCTCACGTGAAAT…
Charadrius_alexandrinus_EF215680	TTTTTTCCGTCACATGCTG--ACTTTTTTCCGTCACATGCCAA-TTTTTCTCTATGTCTTTATTTGCATTAATCCATTACCCCTATATACATACTCCTGCATGTACTAAGTTCATTACTATTTTGACTGGACATACCCTCCCCCCTACCACATATCACCCAAAGTACGGAACTCATCATGGACCACGGAACAGATTCCTAGTAATTATACTAAAATCATCCTAATGATAGGTTATACATAACTATTAATTAAT-GATACGACAGTGCCTAAGTACCTACTATGCTTGGTTACCGCCCATACTTGCAGTCCCCCTCCAATAACCCCTGCTCGAAGCAATCTCTCGAGGTATACAAGGCAGGTGCCAGGTGGATTTATTAGTCGAACACCTCACGTGAAAT…
Charadrius_alexandrinus_EF215682	TTTTCTCCGTCACATGCTG--ACTTTTCTCCGTCACATGCCAA-TTTTTCTCTATGTCTTTATTTGCATTAATCCATTACCCCTATATACATACTCCTGCATGTACTAAGTTCATTACTATTTTGACTGGACATACCCTCCCCCCTACCACATATCACCCAAAGTACGGAACTCATCATGGACCACGGAACAGATTCCTAGTAATTATACTAAAATCATCCTAATGATAGGTTATACATAACTATTAATTAAT-GATACGACAGTGCCTAAGTACCTACTATGCTTGGTTACCGCCCATACTTGCAGTCCCCCTCCAATAACCCCTGCTCGAAGCAATCTCTCGAGGTATACAAGGCAGGTGCCAGGTGGATTTATTAGTCGAACACCTCACGTGAAAT…
Charadrius_alexandrinus_EF215677	TTTTCTCCGTCACATGCTG--ACTTTTCTCCGTCACATGCCAA-TTTTTCTCTATGTCTTTATTTGCATTAATCCATTACCCCTATATACATACTCCTGCATGTACTAAGTTCATTACTATTTTAACTGGACATACCCTCCCCCCTACCACATATCACCCAAAGTACGGAACTCATCATGGACCACGGAACAGATTCCTAGTAATTATACTAAAATCATCCTAATGATAGGTTATACATAACTATTAATTAAT-GATACGACAGTGCCTAAGTACCTACTATGCTTGGTTACCGCCCATACTTGCAGTCCCCCTCCAATAACCCCTGCTCGAAGCAATCTCTCGAGGTATACAAGGCAGGTGCCAGGTGGATTTATTAGTCGAACACCTCACGTGAAAT…
Charadrius_alexandrinus_EF215678	TTTTCTCCGTCACATGCTG--ACTTTTCTCCGTCACATGCCAA-TTTTTCTCTATGTCTTTATTTGCATTAATCCATTACCCCTATATACATACTCCTGCATGTACTAAGTTCATTACTATTTTAACTGGACATACCCTCCCCCCTACCACATATCACCCAAAGTACGGAACTCATCATGGACCACGGAACAGATTCCTAGTAATTATACTAAAATCATCCTAATGATAGGTTATACATAACTATTAATTAAT-GATACGACAGTGCCTAAGTACCTACTATGCTTGGTTACCGCCCATACTTGCAGTCCCCCTCCAATAACCCCTGCTCGAAGCAATCTCTCGAGGTATACAAGGCAGGTGCCAGGTGGATTTATTAGTCGAACACCTCACGTGAAAT…
Charadrius_alexandrinus_EF215679	TTTTCTCCGTCACATGCTG--ACTTTTCTCCGTCACATGCCAA-TTTTTCTCTATGTCTTTATTTGCATTAATCCATTACCCCTATATACATACTCCTGCATGTACTAAGTTCATTACTATTTTAACTGGACATACCCTCCCCCCTACCACATATCACCCAAAGTACGGAACTCATCATGGACCACGGAACAGATTCCTAGTAATTATACTAAAATCATCCTAATGATAGGTTATACATAACTATTAATTAAT-GATACGACAGTGCCTAAGTACCTACTATGCTTGGTTACCGCCCATACTTGCAGTCCCCCTCCAATAACCCCTGCTCGAAGCAATCTCTCGAGGTATACAAGGCAGGTGCCAGGTGGATTTATTAGTCGAACACCTCACGTGAAAT…
Charadrius_alexandrinus_EF215676	TTTTCTCCGTCACATGCTG--ACTTTTCTCCGTCACATGCCAA-TTTTTCTCTATGTCTTTATTTGCATTAATCCATTACCCCTATATACATACTCCTGCATGTACTAAGTTCATTACTATTTTAACTGGACATACCCTCCCCCCTATCACATATCACCCAAAGTACGGAACTCATCATGGACCACGGAACAGATTCCTAGTAATTATACTAAAATCATCCTAATGATAGGTTATACATAACTATTAATTAAT-GATACGACAGTGCCTAAGTACCTACTATGCTTGGTTACCGCCCATACTTGCAGTCCCCCTCCAATAACCCCTGCTCGAAGCAATCTCTCGAGGTATACAAGGCAGGTGCCAGGTGGATTTATTAGTCGAACACCTCACGTGAAAT…
Charadrius_alexandrinus_EF215681	-TTTCTCCGTCACATGCTG--ACTTTTCTCCGTCACATGCCAA-TTTTTCTCTATGTCTTTATTTGCATTAATCCATTACCCCTATATACATACTCCTGCATGTACTAAGTTCATTACTATTTTAACTGGACATACCCTCCCCCCTATCACATATCACCCAAAGTACGGAACTCATCATGGACCACGGAACAGATTCCTAGTAATTATACTAAAATCATCCTAATGATAGGTTATACATAACTATTAATTAAT-GATACGACAGTGCCTAAGTACCTACTATGCTTGGTTACCGCCCATACTTGCAGTCCCCCTCCAATAACCCCTGCTCGAAGCAATCTCTCGAGGTATACAAGGCAGGTGCCAGGTGGATTTATTAGTCGAACACCTCACGTGAAAT…
Charadrius_alexandrinus_EF215697	-----------GCA-GCTG--ACTTTTTTCCGTCACATGCCAA-TTTTTCTCTATGTCTTTATTTGCATTAATCCATTACCCCTATTTACATACTCCTGCATGTACATAATTCATTACTATTTTAACTGGACATACCCTCTCCCC-ATCACATATCACCCAAAGCACAGAACTCATCATGGACCACGGAACAGATTCCTAGTAATTATACTAAAACCATCCTAATGATAGGTTATACATAACCATTAATTAAT-GATACGACAGTGCCTAAGTACCTACTATGCTTGGTTACCGCCCATACTTGCAGTCCCCCTCCAATAACCCCTGCTCGAAGCAATCTCTCGAGGTATACAAGGCAGGTGCCAGGTGGATTTATTAGTCGAACACCTCACGTGAAAT…
Charadrius_alexandrinus_EF215616	TTTTTTCCGTCCAATGCTG--ACTTTTTTCCGTCACATGCCAA-TTTTTCTTTATGTCTTTATTTGCATTAATCCATTACCCCTATATACATATTCCTGCATGTATTAAGTTCATTACTATTTTAACTGGACATACCCCCCCCCCTATCACATATCACCCAAAGCACAGAACTCATCATGGACCACGGAACAGATTCCTAGTAATTATACTAAAACCATCCTAATGGTAGGTTATACATAACTATTAATTAAT-GATACGACAGTGCCTAAGTACCTACTATGCTTGGTTACCGCCCATACTTGCAGTCCCCCTCCAATAACCCCTGCTCGAAGCAATCTCTCGAGGTATACAAGGCAGGTGCCAGGTGGATTTATTAGTCGAACACCTCACGTGAAAT…
Charadrius_alexandrinus_EF215648	TTTTCTCCGTCACATGCTG--ACTTTTTTCCGTCACATGCCAA-TTTTTCTCTATGTCTTTATTTGCATTAATCCATTACCCCTATATACATACTCCTGCATGTACTAAGTTCATTACTATCTTAACTGGACATACCCTCCCCCCTACCACATATCATCCAAAGCACAGAACTCATCATGGACCACGGAACAGATTCCTAGTAATTATACTAAAACCATCCTAATGATAGGTTATACATAACTATTAATTAAT-GATACGACAGTGCCTAAGTACCTACTATGCTTGGTTACCGCCCATACTTGCAGTCCCCCTCCAATAATCCCTGCTCGAAGCAATCTCTCGAGGTATACAAGGCAGGTGCCAGGTGGATTTATTAGTCGAACACCTCACGTGAAAT…
Charadrius_alexandrinus_EF215674	---------------GCAGNNGNTTTTTTCCGTCACATGCCAA-TTTTTCTCTATGTCTTTATTTGCATTAATCCATTACCCCTATATACATACTCCTGCATGTACTAAGTTCATTACTATTTTAACTGGACATACCCTCTCCCC-ATCACATATCACCCAAAGCACAGAACTCATCATGGACCACGGAACAGATTCCTAGTAATTATACTAAAACCATCCTAATGATAGGTTATACATAACCATTAATTAAT-GATACGACAGTGCCTAAGTACCTACTATGCTTGGTTACCGCCCATACTTGCAGTCCCCCTCCAATAACCCCTGCTCGAAGCAATCTCTCGAGGTATACAAGGCAGGTGCCAGGTGGATTTATTAGTCGAACACCTCACGTGAAAT…
Charadrius_alexandrinus_EF215675	-----------GCA-GCTG--NCNTTTTTCCGTCACATGCCAA-TTTTTCTCTATGTCTTTATTTGCATTAATCCATTACCCCTATATACATACTCCTGCATGTACTAAGTTCATTACTATTTTAACTGGACATACCCCCCTCCCTATCACATATCACCCAAAGCACAGAACTCATCATGGACCACGGAACAGATTCCTAGTAATTATACTAAAACCATCCTAATGATAGGTTATACATAACCATTAATTAAT-GATACGACAGTGCCTAAGTACCTACTATGCTTGGTTACCGCCCATACTTGCAGTCCCCCTCCAATAACCCCTGCTCGAAGCAATCTCTCGAGGTATACAAGGCAGGTGCCAGGTGGATTTATTAGTCGAACACCTCACGTGAAAT…
Charadrius_alexandrinus_EF215545	TTTTTTCCGTCACATGCTG--ACTTTTTTCCGTCACATGCCAA-TTTTTCTCTATGTCTTTATTTGCATTAATCCATTACCCCTATATATATACTCCTGCATGTACTAAGTTCATTACTATTTTAACTGGACATACCCCCCCCTCTATCACATATCACCCAAAGCACAGAACTCATCATGGACCACGGAACAGGTTCCTAGTAATTATACTAAAACCATCCTAATGATAGGTTATACATAACTATTAATTAAT-GATACGACAGTGCCTAAGTACCTACTATGCTTGGTTACCGCCCATACTTGCAGTCCCCCTCCAATAACCCCTGCTCGAAGCAATCTCTCGAGGTATACAAGGCAGGTGCCAGGTGGATTTATTAGTCGAACACCTCACGTGAAAT…
Charadrius_alexandrinus_EF215560	TTTTTTCCGTCACATGCTG--ACTTTTTTCCGTCACATGCCAA-TTTTTCTCTATGTCTTTATTTGCATTAATCCATTACCCCTATATACATACTCCTGCATGTACTAAGTTCATTACTATTTTAACTGGACATACCCCCCCCTCTATCACATATCACCCAAAGCACAGAACTCATCATGGACCACGGAACAGGTTCCTAGTAATTATACTAAAACCATCCTAATGGTAGGTTATACATAACTATTAATTAAT-GATACGACAGTGCCTAAGTACCTACTATGCTTGGTTACCGCCCATACTTGCAGTCCCCCTCCAATAACCCCTGCTCGAAGCAATCTCTCGAGGTATACAAGGCAGGTGCCAGGTGGATTTATTAGTCGAACACCTCACGTGAAAT…
Charadrius_alexandrinus_EF215672	----------CGCCAGCGG--NCTTTTTTCCGTCACATGCCAA-TTTTTCTCTATGTCTTTATTTGCATTAATCCATTACCCCTATATACATACTCCTGCATGTACTAAGTTCATTACTATTTTAACTGGACATACCCCCCTCCCTATCACATATCACCCAAAGCACAGAACTCATCATGGACCACGGAACAGATTCCTAGTAATTATACTAAAACCATCCTAATGGTAGGTTATACATAACTATTAATTAAT-GATACGACAGTGCCTAAGTACCTACTATGCTTGGTTACCGCCCATACTTGCAGTCCCCCTCCAATAACCCCTGCTCGAAGCAATCTCTCGAGGTATACAAGGCAGGTGCCAGGTGGATTTATTAGTCGAACACCTCACGTGAAAT…
Charadrius_alexandrinus_EF215673	-------GGGCGCNTGCGG--AATTTTTTCCGTCACATGCCAA-TTTTTCTCTATGTCTTTATTTGCATTAATCCATTACCCCTATATACATACTCCTGCATGTACTAAGTTCATTACTATTTTAACTGGACATACCCCCCTCCCTATCACATATCACCCAAAGCACAGAACTCATCATGGACCACGGAACAGATTCCTAGTAATTATACTAAAACCATCCTAATGGTAGGTTATACATAACTATTAATTAAT-GATACGACAGTGCCTAAGTACCTACTATGCTTGGTTACCGCCCATACTTGCAGTCCCCCTCCAATAACCCCTGCTCGAAGCAATCTCTCGAGGTATACAAGGCAGGTGCCAGGTGGATTTATTAGTCGAACACCTCACGTGAAAT…
Charadrius_alexandrinus_EF215689	-------GATCGNA-GCTG--ACTTTTTTCCGTCACATGCCAA-TTTTTCTCTATGTCTTTATTTGCATTAATCCATTACCCCTATATACATACTCCTGCATGTACTAAGTTCATTACTATTTTAACTGGACATACCC-CCCCCCTATCACATATCACCCAAAGCACAGAATTCATCATGGACCACGGAACAGATTCCTAGTAATTATACTAAAACCATCCTAATGGTAGGTTATACATAACTATTAATTAAT-GATACGACAGTGCCTAAGTACCTACTATGCTTGGTTACCGCCCATACTTGCAGTCCCCCTCCAATAACCCCTGCTCGAAGCAATCTCTCGAGGTATACAAGGCAGGTGCCAGGTGGATTTATTAGTCGAACACCTCACGTGAAAT…
Charadrius_alexandrinus_EF215690	---------TCGCNGGCGG--ACTTTTTTCCGTCACATGCCAA-TTTTTCTCTATGTCTTTATTTGCATTAATCCATTACCCCTATATACATACTCCTGCATGTACTAAGTTCATTACTATTTTAACTGGACATACCCCCCTCCCTATCACATATCACCCAAAGCACAGAACTCATCATGGACCACGGAACAGATTCCTAGTAATTATACTAAAACCATCCTAATGGTAGGTTATACATAACTATTAATTAAT-GATACGACAGTGCCTAAGTACCTACTATGCTTGGTTACCGCCCATACTTGCAGTCCCCCTCCAATAACCCCTGCTCGAAGCAATCTCTCGAGGTATACAAGGCAGGTGCCAGGTGGATTTATTAGTCGAACACCTCACGTGAAAT…
Charadrius_alexandrinus_EF215641	TTTTTTCCGTCACATGCTG--ACTTTTTTCCGTCACATGCCAA-TTTTTCTTTATGTCTTTATTTGCATTAATCCATTACCCCTATATACATACTCCTGCATGTACTAAGTTCATTACTATTTTAACTGGACATACCCCCCCCCCTATCACATATCACCCAAAGCACAGAATTCATCATGGACCACGGAACAGATTCCTAGTAATTATACTAAAACCATCCTAATGGTAGGTTATACATAACTATTAATTAAT-GATACGACAGTGCCTAAGTACCTACTATGCTTGGTTACCGCCCATACTTGCAGTCCCCCTCCAATAACCCCTGCTCGAAGCAATCTCTCGAGGTATACAAGGCAGGTGCCAGGTGGATTTATTAGTCGAACACCTCACGTGAAAT…
Charadrius_alexandrinus_EF215637	TTTTTTCCGTCACATGCTG--ACTTTTTTCCGTCACATGCCAA-TTTTTCTCTATGTCTTTATTTGCATTAATCCATTACCCCTATATACATACTCCTGCATGTACTAAGTTCATTACTATTTTAACTGGACATACCCTCCCCCCTACCACATATCACCCAAAGCACAGAACTCATCATGGACCACGGAACAGATTCCTAGTAATTATACTAAAACCATCCTAATGGTAGGTTATACATAACTATTAATTAAT-GATACGACAGTGCCTAAGTACCTACTATGCTTGGTTACCGCCCATACTTGCAGTCCCCCTCCAATAACCCCTGCTCGAAGCAATCTCTCGAGGTATACAAGGCAGGTGCCAGGTGGATTTATTAGTCGAACACCTCACGTGAAAT…
Charadrius_alexandrinus_EF215548	TTTTTTCCGTCACATGCTG--ACTTTTTTCCGTCACATGCCAA-TTTTTCTCTATGTCTTTATTTGCATTAATCCATTACCCCTATATACATACTCCTGCATGTACTAAGTTCATTACTATTTTAACTGGACATACCCTCCCCCCCACCACATATCACCCAAAGCACAGAACTCATCATGGACCACGGAACAGATTCCTAGTAATTATACTAAAACCATCCTAATGGTAGGTTATACATGACTATTAATTAAT-GATACGACAGTGCCTAAGTACCTACTATGCTTGGTTACCGCCCATACTTGCAGTCCCCCTCCAATAACCCCTGCTCGAAGCAATCTCTCGAGGTATACAAGGCAGGTGCCAGGTGGATTTATTAGTCGAACACCTCACGTGAAAT…
Charadrius_alexandrinus_EF215688	TTTTTCCGNCNNAAGGCTG--ACTTTTTTCCGTCACATGCCAA-TTTTTCTCTATGTCTTTATTTGCATTAATCCATTACCCCTATATACATACTCCTGCATGTACTAAGTTCATTACTATTTTAACTGGACATACCCCCCTCCCTATCACATATCACCCAAAGCACAGAACTCATCATGGACCACGGAACAGATTCCTAGTAATTATACTAAAACCATCCTAATGGTAGGTTATACATAACTATTAATTAAT-GATACGACAGTGCCTAAGTACCTACTATGCTTGGTTACCGCCCATACTTGCAGTCCCCCTCCAATAACCCCTGCTCGAAGCAATCTCTCGAGGTATACAAGGCAGGTGCCAGGTGGATTTATTAGTCGAACACCTCACGTGAAAT…
Charadrius_alexandrinus_EF215686	-----------------TG--ACTTTTCTCCGTCACATGCCAA-TTTTTCTCTATGTCTTTATTTGCATTAATCCATTACCCCTATATACATACTCCTGCATGTACTAAGTTCATTACTATTTTAACTGGACATACCCCCCTCCCTATCACATATCACCCAAAGCACAGAACTCATCATGGACCACGGAACAGATTCCTAGTAATTATACTAAAACCATCCTAATGGTAGGTTATACATAACTATTAATTAAT-GATACGACAGTGCCTAAGTACCTACTATGCTTGGTTACCGCCCATACTTGCAGTCCCCCTCCAATAACCCCTGCTCGAAGCAATCTCTCGAGGTATACAAGGCAGGTGCCAGGTGGATTTATTAGTCGAACACCTCACGTGAAAT…
Charadrius_alexandrinus_EF215598	TTTTTTCCGTCACATGCTG--ACTTTTTTCCGTCACATGCCAA-TTTTTCTCTATGTCTTTATTTGCATTAATCCATTACCCCTATATACATACTCCTGCATGTACTAAGTTCATTACTATTTTAACTGGACATACCCCCCTCCCTATCACATATCACCCAAAGCACAGAATTCATCATGGACCACGGAACAGATTCCTAGTAATTATACTAAAACCATCCTAATGGTAGGTTATACATAACTATCAATTAAT-GATACGACAGTGCCTAAGTACCTACTATGCTTGGTTACCGCCCATACTTGCAGTCCCCCTCCAATAACCCCTGCTCGAAGCAATCTCTCGAGGTATACAAGGCAGGTGCCAGGTGGATTTATTAGTCGAACACCTCACGTGAAAT…
Charadrius_alexandrinus_EF215610	TTTTTTCCGTCACATGCTG--ACTTTTTTCCGTCACATGCCAA-TTTTTCTCTATGTCTTTATTTGCATTAATCCATTACCCCTATATACATACTCCTGCATGTACTAAGTTCATTACTATTTTAACTGGACATACCCCCCTCCCTATCACATATCACCCAAAGCACAGAATTCATCATGGACCACGGAACAGATTCCTAGTAATTATACTAAAACCATCCTAATGGTAGGTTATACATAACTATTAATTAAT-GATACGACAGTGCCTAAGTACCTACTATGCTTGGTTACCGCCCATACTTGCAGTCCCCCTCCAATAACCCCTGCTCGAAGCAATCTCTCGAGGTATACAAGGCAGGTGCCAGGTGGATTTATTAGTCGAACACCTCACGTGAAAT…
Charadrius_alexandrinus_EF215537	TTTTTTCCGTCACATGCTG--ACTTTTTTCCGTCACATGCCAA-TTTTTCTCTATGTCTTTATTTGCATTAATCCATTACCCCTATATACATACTCCTGCATGTACTAAGTTCATTACTATTTTAACTGGACATACCCCCCTCCCTATCACATATCACCCAAAGCACAGAACTCATCATGGACCACGGAACAGATTCCTAGTAATTATACTAAAACCATCCTAATGGTAGGTTATACATAACTATTAATTAAT-GATACGACAGTGCCTAAGTACCTACTACGCTTGGTTACCGCCCATACTTGCAGTCCCCCTCCAATAACCCCTGCTCGAAGCAATCTCTCGAGGTATACAAGGCAGGTGCCAGGTGGATTTATTAGTCGAACACCTCACGTGAAAT…
Charadrius_alexandrinus_EF215547	TTTTTTCCGTCACATGCTG--ACTTTTTTCCGTCACATGCCAA-TTTTTCTCTATGTCTTTATTTGCATTAATCCATTACCCCTATATACATACTCCTGCATGTACTAAGTTCATTACTATTTTAACTGGACATACCCCCCTCCCTATCACATATCACCCAAAGCACAGAACTCATCATGGACCACGGAACAGATTCCTAGTAATTATACTAAAACCATCCTAATGGTAGGTTATACATAACTATTAATTAAT-GATACGACAGTGCCTAAGTACCTACTACGCTTGGTTACCGCCCATACTTGCAGTCCCCCTCCAATAACCCCTGCTCGAAGCAATCTCTCGAGGTATACAAGGCAGGTGCCAGGTGGATTTATTAGTCGAACACCTCACGTGAAAT…
Charadrius_alexandrinus_EF215550	TTTTTTCCGTCACATGCTG--ACTTTTTTCCGTCACATGCCAA-TTTTTCTCTATGTCTTTATTTGCATTAATCCATTACCCCTATATACATACTCCTGCATGTACTAAGTTCATTACTATTTTAACTGGACATACCCCCCTCCCTATCACATATCACCCAAAGCACAGAACTCATCATGGACCACGGAACAGATTCCTAGTAATTATACTAAAACCATCCTAATGGTAGGTTATACATAACTATTAATTAAT-GATACGACAGTGCCTAAGTACCTACTACGCTTGGTTACCGCCCATACTTGCAGTCCCCCTCCAATAACCCCTGCTCGAAGCAATCTCTCGAGGTATACAAGGCAGGTGCCAGGTGGATTTATTAGTCGAACACCTCACGTGAAAT…
Charadrius_alexandrinus_EF215559	TTTTTTCCGTCACATGCTG--ACTTTTTTCCGTCACATGCCAA-TTTTTCTCTATGTCTTTATTTGCATTAATCCATTACCCCTATATACATACTCCTGCATGTACTAAGTTCATTACTATTTTAACTGGACATACCCCCCTCCCTATCACATATCACCCAAAGCACAGAACTCATCATGGACCACGGAACAGATTCCTAGTAATTATACTAAAACCATCCTAATGGTAGGTTATACATAACTATTAATTAAT-GATACGACAGTGCCTAAGTACCTACTACGCTTGGTTACCGCCCATACTTGCAGTCCCCCTCCAATAACCCCTGCTCGAAGCAATCTCTCGAGGTATACAAGGCAGGTGCCAGGTGGATTTATTAGTCGAACACCTCACGTGAAAT…
Charadrius_alexandrinus_EF215561	TTTTTTCCGTCACATGCTG--ACTTTTTTCCGTCACATGCCAA-TTTTTCTCTATGTCTTTATTTGCATTAATCCATTACCCCTATATACATACTCCTGCATGTACTAAGTTCATTACTATTTTAACTGGACATACCCCCCTCCCTATCACATATCACCCAAAGCACAGAACTCATCATGGACCACGGAACAGATTCCTAGTAATTATACTAAAACCATCCTAATGGTAGGTTATACATAACTATTAATTAAT-GATACGACAGTGCCTAAGTACCTACTACGCTTGGTTACCGCCCATACTTGCAGTCCCCCTCCAATAACCCCTGCTCGAAGCAATCTCTCGAGGTATACAAGGCAGGTGCCAGGTGGATTTATTAGTCGAACACCTCACGTGAAAT…
Charadrius_alexandrinus_EF215625	TTTTTTCCGTCACATGCTG--ACTTTTTTCCGTCACATGCCAA-TTTTTCTCTATGTCCTTATTTGCATTAATCCATTACCCCTATATACATACTCCTGCATGTACTAAGTTCATTACTATTTTAACTGGACATACCCCCCTCCCTATCACATATCACCCAAAGCACAGAACTCATCATGGACCACGGAACAGATTCCTAGTAATTATACTAAAACCATCCTAATGGTAGGTTATACATAACTATTAATTAAT-GATACGACAGTGCCTAAGTACCTACTATGCTTGGTTACCGCCCATACTTGCAGTCCCCCTCCAATAACCCCTGCTCGAAGCAATCTCTCGAGGTATACAAGGCAGGTGCCAGGTGGATTTATTAGTCGAACACCTCACGTGAAAT…
Charadrius_alexandrinus_EF215569	TTTTTTCCGTCACATGCTG--ACTTTTTTCCGTCACATGCCAA-TTTTTCTCTATGTCTTTATTTGCATTAATCCATTACCCCTATATACATACTCCTGCATGTACTAAGTTCATTACTATTTTAACTGGACATACCCCCCTCCCTATCACATATCACCCAAAGCACAGAACTCATCATGGACCACGGAACAGATTCCTAGTAATTATACTAAAACCATCCTAATGGTAGGTTATACATAACTATTAATTAAT-GATACGACAGTGCCTAAGTACCTACTATGCTTGGTTACCGCCCATACTTGCAGTCCCCCTCCAATAACCCCTGCTCGAAGCAATCTCTCGAGGTATACAAGGCAGGTGCCAGGTGGATTTATTAGTCGAACACCTCACGTGAAAT…
Charadrius_alexandrinus_EF215570	TTTTTTCCGTCACATGCTG--ACTTTTTTCCGTCACATGCCAA-TTTTTCTCTATGTCTTTATTTGCATTAATCCATTACCCCTATATACATACTCCTGCATGTACTAAGTTCATTACTATTTTAACTGGACATACCCCCCTCCCTATCACATATCACCCAAAGCACAGAACTCATCATGGACCACGGAACAGATTCCTAGTAATTATACTAAAACCATCCTAATGGTAGGTTATACATAACTATTAATTAAT-GATACGACAGTGCCTAAGTACCTACTATGCTTGGTTACCGCCCATACTTGCAGTCCCCCTCCAATAACCCCTGCTCGAAGCAATCTCTCGAGGTATACAAGGCAGGTGCCAGGTGGATTTATTAGTCGAACACCTCACGTGAAAT…
Charadrius_alexandrinus_EF215574	TTTTTTCCGTCACATGCTG--ACTTTTTTCCGTCACATGCCAA-TTTTTCTCTATGTCTTTATTTGCATTAATCCATTACCCCTATATACATACTCCTGCATGTACTAAGTTCATTACTATTTTAACTGGACATACCCCCCTCCCTATCACATATCACCCAAAGCACAGAACTCATCATGGACCACGGAACAGATTCCTAGTAATTATACTAAAACCATCCTAATGGTAGGTTATACATAACTATTAATTAAT-GATACGACAGTGCCTAAGTACCTACTATGCTTGGTTACCGCCCATACTTGCAGTCCCCCTCCAATAACCCCTGCTCGAAGCAATCTCTCGAGGTATACAAGGCAGGTGCCAGGTGGATTTATTAGTCGAACACCTCACGTGAAAT…
Charadrius_alexandrinus_EF215581	TTTTTTCCGTCACATGCTG--ACTTTTTTCCGTCACATGCCAA-TTTTTCTCTATGTCTTTATTTGCATTAATCCATTACCCCTATATACATACTCCTGCATGTACTAAGTTCATTACTATTTTAACTGGACATACCCCCCTCCCTATCACATATCACCCAAAGCACAGAACTCATCATGGACCACGGAACAGATTCCTAGTAATTATACTAAAACCATCCTAATGGTAGGTTATACATAACTATTAATTAAT-GATACGACAGTGCCTAAGTACCTACTATGCTTGGTTACCGCCCATACTTGCAGTCCCCCTCCAATAACCCCTGCTCGAAGCAATCTCTCGAGGTATACAAGGCAGGTGCCAGGTGGATTTATTAGTCGAACACCTCACGTGAAAT…
Charadrius_alexandrinus_EF215586	TTTTTTCCGTCACATGCTG--ACTTTTTTCCGTCACATGCCAA-TTTTTCTCTATGTCTTTATTTGCATTAATCCATTACCCCTATATACATACTCCTGCATGTACTAAGTTCATTACTATTTTAACTGGACATACCCCCCTCCCTATCACATATCACCCAAAGCACAGAACTCATCATGGACCACGGAACAGATTCCTAGTAATTATACTAAAACCATCCTAATGGTAGGTTATACATAACTATTAATTAAT-GATACGACAGTGCCTAAGTACCTACTATGCTTGGTTACCGCCCATACTTGCAGTCCCCCTCCAATAACCCCTGCTCGAAGCAATCTCTCGAGGTATACAAGGCAGGTGCCAGGTGGATTTATTAGTCGAACACCTCACGTGAAAT…
Charadrius_alexandrinus_EF215589	TTTTTTCCGTCACATGCTG--ACTTTTTTCCGTCACATGCCAA-TTTTTCTCTATGTCTTTATTTGCATTAATCCATTACCCCTATATACATACTCCTGCATGTACTAAGTTCATTACTATTTTAACTGGACATACCCCCCTCCCTATCACATATCACCCAAAGCACAGAACTCATCATGGACCACGGAACAGATTCCTAGTAATTATACTAAAACCATCCTAATGGTAGGTTATACATAACTATTAATTAAT-GATACGACAGTGCCTAAGTACCTACTATGCTTGGTTACCGCCCATACTTGCAGTCCCCCTCCAATAACCCCTGCTCGAAGCAATCTCTCGAGGTATACAAGGCAGGTGCCAGGTGGATTTATTAGTCGAACACCTCACGTGAAAT…
Charadrius_alexandrinus_EF215599	TTTTTTCCGTCACATGCTG--ACTTTTTTCCGTCACATGCCAA-TTTTTCTCTATGTCTTTATTTGCATTAATCCATTACCCCTATATACATACTCCTGCATGTACTAAGTTCATTACTATTTTAACTGGACATACCCCCCTCCCTATCACATATCACCCAAAGCACAGAACTCATCATGGACCACGGAACAGATTCCTAGTAATTATACTAAAACCATCCTAATGGTAGGTTATACATAACTATTAATTAAT-GATACGACAGTGCCTAAGTACCTACTATGCTTGGTTACCGCCCATACTTGCAGTCCCCCTCCAATAACCCCTGCTCGAAGCAATCTCTCGAGGTATACAAGGCAGGTGCCAGGTGGATTTATTAGTCGAACACCTCACGTGAAAT…
Charadrius_alexandrinus_EF215601	TTTTTTCCGTCACATGCTG--ACTTTTTTCCGTCACATGCCAA-TTTTTCTCTATGTCTTTATTTGCATTAATCCATTACCCCTATATACATACTCCTGCATGTACTAAGTTCATTACTATTTTAACTGGACATACCCCCCTCCCTATCACATATCACCCAAAGCACAGAACTCATCATGGACCACGGAACAGATTCCTAGTAATTATACTAAAACCATCCTAATGGTAGGTTATACATAACTATTAATTAAT-GATACGACAGTGCCTAAGTACCTACTATGCTTGGTTACCGCCCATACTTGCAGTCCCCCTCCAATAACCCCTGCTCGAAGCAATCTCTCGAGGTATACAAGGCAGGTGCCAGGTGGATTTATTAGTCGAACACCTCACGTGAAAT…
Charadrius_alexandrinus_EF215604	TTTTTTCCGTCACATGCTG--ACTTTTTTCCGTCACATGCCAA-TTTTTCTCTATGTCTTTATTTGCATTAATCCATTACCCCTATATACATACTCCTGCATGTACTAAGTTCATTACTATTTTAACTGGACATACCCCCCTCCCTATCACATATCACCCAAAGCACAGAACTCATCATGGACCACGGAACAGATTCCTAGTAATTATACTAAAACCATCCTAATGGTAGGTTATACATAACTATTAATTAAT-GATACGACAGTGCCTAAGTACCTACTATGCTTGGTTACCGCCCATACTTGCAGTCCCCCTCCAATAACCCCTGCTCGAAGCAATCTCTCGAGGTATACAAGGCAGGTGCCAGGTGGATTTATTAGTCGAACACCTCACGTGAAAT…
Charadrius_alexandrinus_EF215606	TTTTTTCCGTCACATGCTG--ACTTTTTTCCGTCACATGCCAA-TTTTTCTCTATGTCTTTATTTGCATTAATCCATTACCCCTATATACATACTCCTGCATGTACTAAGTTCATTACTATTTTAACTGGACATACCCCCCTCCCTATCACATATCACCCAAAGCACAGAACTCATCATGGACCACGGAACAGATTCCTAGTAATTATACTAAAACCATCCTAATGGTAGGTTATACATAACTATTAATTAAT-GATACGACAGTGCCTAAGTACCTACTATGCTTGGTTACCGCCCATACTTGCAGTCCCCCTCCAATAACCCCTGCTCGAAGCAATCTCTCGAGGTATACAAGGCAGGTGCCAGGTGGATTTATTAGTCGAACACCTCACGTGAAAT…
Charadrius_alexandrinus_EF215612	TTTTTTCCGTCACATGCTG--ACTTTTTTCCGTCACATGCCAA-TTTTTCTCTATGTCTTTATTTGCATTAATCCATTACCCCTATATACATACTCCTGCATGTACTAAGTTCATTACTATTTTAACTGGACATACCCCCCTCCCTATCACATATCACCCAAAGCACAGAACTCATCATGGACCACGGAACAGATTCCTAGTAATTATACTAAAACCATCCTAATGGTAGGTTATACATAACTATTAATTAAT-GATACGACAGTGCCTAAGTACCTACTATGCTTGGTTACCGCCCATACTTGCAGTCCCCCTCCAATAACCCCTGCTCGAAGCAATCTCTCGAGGTATACAAGGCAGGTGCCAGGTGGATTTATTAGTCGAACACCTCACGTGAAAT…
Charadrius_alexandrinus_EF215617	TTTTTTCCGTCACATGCTG--ACTTTTTTCCGTCACATGCCAA-TTTTTCTCTATGTCTTTATTTGCATTAATCCATTACCCCTATATACATACTCCTGCATGTACTAAGTTCATTACTATTTTAACTGGACATACCCCCCTCCCTATCACATATCACCCAAAGCACAGAACTCATCATGGACCACGGAACAGATTCCTAGTAATTATACTAAAACCATCCTAATGGTAGGTTATACATAACTATTAATTAAT-GATACGACAGTGCCTAAGTACCTACTATGCTTGGTTACCGCCCATACTTGCAGTCCCCCTCCAATAACCCCTGCTCGAAGCAATCTCTCGAGGTATACAAGGCAGGTGCCAGGTGGATTTATTAGTCGAACACCTCACGTGAAAT…
Charadrius_alexandrinus_EF215627	TTTTTTCCGTCACATGCTG--ACTTTTTTCCGTCACATGCCAA-TTTTTCTCTATGTCTTTATTTGCATTAATCCATTACCCCTATATACATACTCCTGCATGTACTAAGTTCATTACTATTTTAACTGGACATACCCCCCTCCCTATCACATATCACCCAAAGCACAGAACTCATCATGGACCACGGAACAGATTCCTAGTAATTATACTAAAACCATCCTAATGGTAGGTTATACATAACTATTAATTAAT-GATACGACAGTGCCTAAGTACCTACTATGCTTGGTTACCGCCCATACTTGCAGTCCCCCTCCAATAACCCCTGCTCGAAGCAATCTCTCGAGGTATACAAGGCAGGTGCCAGGTGGATTTATTAGTCGAACACCTCACGTGAAAT…
Charadrius_alexandrinus_EF215628	TTTTTTCCGTCACATGCTG--ACTTTTTTCCGTCACATGCCAA-TTTTTCTCTATGTCTTTATTTGCATTAATCCATTACCCCTATATACATACTCCTGCATGTACTAAGTTCATTACTATTTTAACTGGACATACCCCCCTCCCTATCACATATCACCCAAAGCACAGAACTCATCATGGACCACGGAACAGATTCCTAGTAATTATACTAAAACCATCCTAATGGTAGGTTATACATAACTATTAATTAAT-GATACGACAGTGCCTAAGTACCTACTATGCTTGGTTACCGCCCATACTTGCAGTCCCCCTCCAATAACCCCTGCTCGAAGCAATCTCTCGAGGTATACAAGGCAGGTGCCAGGTGGATTTATTAGTCGAACACCTCACGTGAAAT…
Charadrius_alexandrinus_EF215629	TTTTTTCCGTCACATGCTG--ACTTTTTTCCGTCACATGCCAA-TTTTTCTCTATGTCTTTATTTGCATTAATCCATTACCCCTATATACATACTCCTGCATGTACTAAGTTCATTACTATTTTAACTGGACATACCCCCCTCCCTATCACATATCACCCAAAGCACAGAACTCATCATGGACCACGGAACAGATTCCTAGTAATTATACTAAAACCATCCTAATGGTAGGTTATACATAACTATTAATTAAT-GATACGACAGTGCCTAAGTACCTACTATGCTTGGTTACCGCCCATACTTGCAGTCCCCCTCCAATAACCCCTGCTCGAAGCAATCTCTCGAGGTATACAAGGCAGGTGCCAGGTGGATTTATTAGTCGAACACCTCACGTGAAAT…
Charadrius_alexandrinus_EF215650	TTTTTTCCGTCACATGCTG--ACTTTTTTCCGTCACATGCCAA-TTTTTCTCTATGTCTTTATTTGCATTAATCCATTACCCCTATATACATACTCCTGCATGTACTAAGTTCATTACTATTTTAACTGGACATACCCCCCTCCCTATCACATATCACCCAAAGCACAGAACTCATCATGGACCACGGAACAGATTCCTAGTAATTATACTAAAACCATCCTAATGGTAGGTTATACATAACTATTAATTAAT-GATACGACAGTGCCTAAGTACCTACTATGCTTGGTTACCGCCCATACTTGCAGTCCCCCTCCAATAACCCCTGCTCGAAGCAATCTCTCGAGGTATACAAGGCAGGTGCCAGGTGGATTTATTAGTCGAACACCTCACGTGAAAT…
Charadrius_alexandrinus_EF215620	TTTTTTCCGTCACATGCTG--ACTTTTTTCCGTCACATGCCAA-TTTTTCTTTATGTCTTTATTTGCATTAATCCATTACCCCTATATACATACTCCTGCATGTACTAAGTTCATTACTATTTTAACTGGACATACCCTCCCCCCTACCACATATCACCCAAAGCACAGAACTCATCATGGACCACGGAACAGATTCCTAGTAATTATACTAAAACCATCCTAATGATAGGTTATACATAACTATTAATTAAT-GATACGACAGTGCCTAAGTACCTACTATGCTTGGTTACCGCCCATACTTGCAGTCCCCCTCCAATAACCCCTGCTCGAAGCAATCTCTCGAGGTATACAAGGCAGGTGCCAGGTGGATTTATTAGTCGAACACCTCACGTGAAAT…
Charadrius_alexandrinus_EF215649	TTTTTTCCGTCACATGCTG--ACTTTTTTCCGTCACATGCCAA-TTTTTCTTTATGTCTTTATTTGCATTAATCCATTACCCCTATATACATACTCCTGCATGTACTAAGTTCATTACTATTTTAACTGGACATACCCTCCCCCCTACCACATATCACCCAAAGCACAGAACTCATCATGGACCACGGAACAGATTCCTAGTAATTATACTAAAACCATCCTAATGATAGGTTATACATAACTATTAATTAAT-GATACGACAGTGCCTAAGTACCTACTATGCTTGGTTACCGCCCATACTTGCAGTCCCCCTCCAATAACCCCTGCTCGAAGCAATCTCTCGAGGTATACAAGGCAGGTGCCAGGTGGATTTATTAGTCGAACACCTCACGTGAAAT…
Charadrius_alexandrinus_EF215534	TTTTTTCCGTCACATGCTG--ACTTTTTTCCGTCACATGCCAA-TTTTTCTTTATGTCTTTATTTGCATTAATCCATTACCCCTATATACATACTCCTGCATGTACTAAGTTCATTACTATTTTAACTGGACATACCCTCCCCCCTACCACATATCACCCAAAGCACAGAACTCATCATGGACCACGGAACAGATTCCTAGTAATTATACTAAAACCATCCTAATGGTAGGTTATACATAACTATTAATTAAT-GATACGACAGTGCCTAAGTACCTACTATGCTTGGTTACCGCCCATACTTGCAGTCCCCCTCCAATAACCCCTGCTCGAAGCAATCTCTCGAGGTATACAAGGCAGGTGCCAGGTGGATTTATTAGTCGAACACCTCACGTGAAAT…
Charadrius_alexandrinus_EF215597	TTTTTTCCGTCACATGCTG--ACTTTTTTCCGTCACATGCCAA-TTTTTCTCTATGTCTTTATTTGCATTAATCCATTACCCCTATATACATACTCCTGCATGTACTAAGTTCATTACTATTTTAACTGGACATACCCTCCCCCCTACCACATATCACCCAAAGCACAGAACTCATCATGGACCACGGAACAGATTCCTAGTAATTATACTAAAACCATCCTAATGGTAGGTTATACATAACTATTAATTAAT-GATACGACAGTGCCTAAGTACCTACTATGCTTGGTTACCGCCCATACTTGCAGTCCCCCTCCAATAACCCCTGCTCGAAGCAATCTCTCGAGGTATACAAGGCAGGTGCCAGGTGGATTTATTAGTCGAACACCTCACGTGAAAT…
Charadrius_alexandrinus_EF215623	TTTTTTCCGTCACATGCTG--ACTTTTTTCCGTCACATGCCAA-TTTTTCTCTATGTCTTTATTTGCATTAATCCATTACCCCTATATACATACTCCTGCATGTACTAAGTTCATTACTATTTTAACTGGACATACCCTCCCCCTTACCACATATCACCCAAAGCACAGAACTCATCATGGACCACGGAACAGATTCCTAGTAATTATACTAAAACCATCCTAATGGTAGGTTATACATAACTATTAATTAAT-GATACGACAGTGCCTAAGTACCTACTATGCTTGGTTACCGCCCATACTTGCAGTCCCCCTCCAATAACCCCTGCTCGAAGCAATCTCTCGAGGTATACAAGGCAGGTGCCAGGTGGATTTATTAGTCGAACACCTCACGTGAAAT…
Charadrius_alexandrinus_EF215564	TTTTTTCCGTCACATGCTG--ACTTTTTTCCGTCACATGCCAA-TTTTTCTCTATGTCTTTATTTGCATTAATCCATTACCCCTATATACATACTCCTGCATGTACTAAGTTCATTACTATTTTAACTGGACATACCCCCCCCCCTACCACATATCACCCAAAGCACAGAACTCATCATGGACCACGGAACAGATTCCTAGTAATTATACTAAAACCATCCTAATGGTAGGTTATACATAACTATTAATTAAT-GATACGACAGTGCCTAAGTACCTACTATGCTTGGTTACCGCCCATACTTGCAGTCCCCCTCCAATAACCCCTGCTCGAAGCAATCTCTCGAGGTATACAAGGCAGGTGCCAGGTGGATTTATTAGTCGAACACCTCACGTGAAAT…
Charadrius_alexandrinus_EF215615	TTTTTTCCGTCACATGCTG--ACTTTTTTCCGTCACATGCCAA-TTTTTCTCTATGTCTTTATTTGCATTAATCCATTACCCCTATATACATACTCCTGCATGTACTAAGTTCATTACTATTTTAACTGGACATACCCTCCCCCCTACCACATATCACCCAAAGCACGGAACTCATCATGGACCACGGAACAGATTCCTAGTAATTATACTAAAACCATCCTAATGGTAGGTTATACATAACTATTAATTAAT-GATACGACAGTGCCTAAGTACCTACTATGCTTGGTTACCGCCCATACTTGCAGTCCCCCTCCAATAACCCCTGCTCGAAGCAATCTCTCGAGGTATACAAGGCAGGTGCCAGGTGGATTTATTAGTCGAACACCTCACGTGAAAT…
Charadrius_alexandrinus_EF215618	TTTTTTCCGTCACATGCTG--ACTTTTTTCCGTCACATGCCAA-TTTTTCTCTATGTCTTTATTTGCATTAATCCATTACCCCTATATACATACTCCTGCATGTACTAAGTTCATTACTATTTTAACTGGACATACCCTCCCCCCTACCACATATCACCCAAAGCACAGAATTCATCATGGACCACGGAACAGATTCCTAGTAATTATACTAAAACCATCCTAATGGTAGGTTATACATAACTATTAATTAAT-GATACGACAGTGCCTAAGTACCTACTATGCTTGGTTACCGCCCATACTTGCAGTCCCCCTCCAATAACCCCTGCTCGAAGCAATCTCTCGAGGTATACAAGGCAGGTGCCAGGTGGATTTATTAGTCGAACACCTCACGTGAAAT…
Charadrius_alexandrinus_EF215656	TTTTTTCCGTCACATGCTG--ACTTTTTTCCGTCACATGCCAA-TTTTTCTCTATGTCTTTATTTGCATTAATCCATTACCCCTATATACATACTCCTGCATGTACTAAGTTCATTACTATTTTAACTGGACATACCCTCCCCCCTACCACATATCACCCAAAGCACAGAACTCATCATGGACCACGGAACAGATTCCTAGTAATTATACTAAAACCATCCTAATGGTAGGTTATACATAACTATTAATTAAT-GATACGACAGTGCCTAAGTACCTACTATGCTTGGTTACCGCCCATACTTGCAGTCCCCCTCCAATAACCCCTGCTCGAAGCAATCTCTCGAGGTATACAAGGCAGGTGCCAGGTGGATTTATTAGTCGAACACCTCACGTGAAAT…
Charadrius_alexandrinus_EF215532	TTTTTTCCGTCACATGCTG--ACTTTTTTCCGTCACATGCCAA-TTTTTCTCTATGTCTTTATTTGCATTAATCCATTACCCCTATATACATACTCCTGCATGTACTAAGTTCATTACTATTTTAACTGGACATACCCTCCCCCCTACCACATATCACCCAAAGCACAGAACTCATCATGGACCACGGAACAGATTCCTAGTAATTATACTAAAACCATCCTAATGGTAGGTTATACATAACTATTAATTAAT-GATACGACAGTGCCTAAGTACCTACTATGCTTGGTTACCGCCCATACTTGCAGTCCCCCTCCAATAACCCCTGCTCGAAGCAATCTCTCGAGGTATACAAGGCAGGTGCCAGGTGGATTTATTAGTCGAACACCTCACGTGAAAT…
Charadrius_alexandrinus_EF215533	TTTTTTCCGTCACATGCTG--ACTTTTTTCCGTCACATGCCAA-TTTTTCTCTATGTCTTTATTTGCATTAATCCATTACCCCTATATACATACTCCTGCATGTACTAAGTTCATTACTATTTTAACTGGACATACCCTCCCCCCTACCACATATCACCCAAAGCACAGAACTCATCATGGACCACGGAACAGATTCCTAGTAATTATACTAAAACCATCCTAATGGTAGGTTATACATAACTATTAATTAAT-GATACGACAGTGCCTAAGTACCTACTATGCTTGGTTACCGCCCATACTTGCAGTCCCCCTCCAATAACCCCTGCTCGAAGCAATCTCTCGAGGTATACAAGGCAGGTGCCAGGTGGATTTATTAGTCGAACACCTCACGTGAAAT…
Charadrius_alexandrinus_EF215536	TTTTTTCCGTCACATGCTG--ACTTTTTTCCGTCACATGCCAA-TTTTTCTCTATGTCTTTATTTGCATTAATCCATTACCCCTATATACATACTCCTGCATGTACTAAGTTCATTACTATTTTAACTGGACATACCCTCCCCCCTACCACATATCACCCAAAGCACAGAACTCATCATGGACCACGGAACAGATTCCTAGTAATTATACTAAAACCATCCTAATGGTAGGTTATACATAACTATTAATTAAT-GATACGACAGTGCCTAAGTACCTACTATGCTTGGTTACCGCCCATACTTGCAGTCCCCCTCCAATAACCCCTGCTCGAAGCAATCTCTCGAGGTATACAAGGCAGGTGCCAGGTGGATTTATTAGTCGAACACCTCACGTGAAAT…
Charadrius_alexandrinus_EF215539	TTTTTTCCGTCACATGCTG--ACTTTTTTCCGTCACATGCCAA-TTTTTCTCTATGTCTTTATTTGCATTAATCCATTACCCCTATATACATACTCCTGCATGTACTAAGTTCATTACTATTTTAACTGGACATACCCTCCCCCCTACCACATATCACCCAAAGCACAGAACTCATCATGGACCACGGAACAGATTCCTAGTAATTATACTAAAACCATCCTAATGGTAGGTTATACATAACTATTAATTAAT-GATACGACAGTGCCTAAGTACCTACTATGCTTGGTTACCGCCCATACTTGCAGTCCCCCTCCAATAACCCCTGCTCGAAGCAATCTCTCGAGGTATACAAGGCAGGTGCCAGGTGGATTTATTAGTCGAACACCTCACGTGAAAT…
Charadrius_alexandrinus_EF215542	TTTTTTCCGTCACATGCTG--ACTTTTTTCCGTCACATGCCAA-TTTTTCTCTATGTCTTTATTTGCATTAATCCATTACCCCTATATACATACTCCTGCATGTACTAAGTTCATTACTATTTTAACTGGACATACCCTCCCCCCTACCACATATCACCCAAAGCACAGAACTCATCATGGACCACGGAACAGATTCCTAGTAATTATACTAAAACCATCCTAATGGTAGGTTATACATAACTATTAATTAAT-GATACGACAGTGCCTAAGTACCTACTATGCTTGGTTACCGCCCATACTTGCAGTCCCCCTCCAATAACCCCTGCTCGAAGCAATCTCTCGAGGTATACAAGGCAGGTGCCAGGTGGATTTATTAGTCGAACACCTCACGTGAAAT…
Charadrius_alexandrinus_EF215544	TTTTTTCCGTCACATGCTG--ACTTTTTTCCGTCACATGCCAA-TTTTTCTCTATGTCTTTATTTGCATTAATCCATTACCCCTATATACATACTCCTGCATGTACTAAGTTCATTACTATTTTAACTGGACATACCCTCCCCCCTACCACATATCACCCAAAGCACAGAACTCATCATGGACCACGGAACAGATTCCTAGTAATTATACTAAAACCATCCTAATGGTAGGTTATACATAACTATTAATTAAT-GATACGACAGTGCCTAAGTACCTACTATGCTTGGTTACCGCCCATACTTGCAGTCCCCCTCCAATAACCCCTGCTCGAAGCAATCTCTCGAGGTATACAAGGCAGGTGCCAGGTGGATTTATTAGTCGAACACCTCACGTGAAAT…
Charadrius_alexandrinus_EF215546	TTTTTTCCGTCACATGCTG--ACTTTTTTCCGTCACATGCCAA-TTTTTCTCTATGTCTTTATTTGCATTAATCCATTACCCCTATATACATACTCCTGCATGTACTAAGTTCATTACTATTTTAACTGGACATACCCTCCCCCCTACCACATATCACCCAAAGCACAGAACTCATCATGGACCACGGAACAGATTCCTAGTAATTATACTAAAACCATCCTAATGGTAGGTTATACATAACTATTAATTAAT-GATACGACAGTGCCTAAGTACCTACTATGCTTGGTTACCGCCCATACTTGCAGTCCCCCTCCAATAACCCCTGCTCGAAGCAATCTCTCGAGGTATACAAGGCAGGTGCCAGGTGGATTTATTAGTCGAACACCTCACGTGAAAT…
Charadrius_alexandrinus_EF215555	TTTTTTCCGTCACATGCTG--ACTTTTTTCCGTCACATGCCAA-TTTTTCTCTATGTCTTTATTTGCATTAATCCATTACCCCTATATACATACTCCTGCATGTACTAAGTTCATTACTATTTTAACTGGACATACCCTCCCCCCTACCACATATCACCCAAAGCACAGAACTCATCATGGACCACGGAACAGATTCCTAGTAATTATACTAAAACCATCCTAATGGTAGGTTATACATAACTATTAATTAAT-GATACGACAGTGCCTAAGTACCTACTATGCTTGGTTACCGCCCATACTTGCAGTCCCCCTCCAATAACCCCTGCTCGAAGCAATCTCTCGAGGTATACAAGGCAGGTGCCAGGTGGATTTATTAGTCGAACACCTCACGTGAAAT…
Charadrius_alexandrinus_EF215556	TTTTTTCCGTCACATGCTG--ACTTTTTTCCGTCACATGCCAA-TTTTTCTCTATGTCTTTATTTGCATTAATCCATTACCCCTATATACATACTCCTGCATGTACTAAGTTCATTACTATTTTAACTGGACATACCCTCCCCCCTACCACATATCACCCAAAGCACAGAACTCATCATGGACCACGGAACAGATTCCTAGTAATTATACTAAAACCATCCTAATGGTAGGTTATACATAACTATTAATTAAT-GATACGACAGTGCCTAAGTACCTACTATGCTTGGTTACCGCCCATACTTGCAGTCCCCCTCCAATAACCCCTGCTCGAAGCAATCTCTCGAGGTATACAAGGCAGGTGCCAGGTGGATTTATTAGTCGAACACCTCACGTGAAAT…
Charadrius_alexandrinus_EF215558	TTTTTTCCGTCACATGCTG--ACTTTTTTCCGTCACATGCCAA-TTTTTCTCTATGTCTTTATTTGCATTAATCCATTACCCCTATATACATACTCCTGCATGTACTAAGTTCATTACTATTTTAACTGGACATACCCTCCCCCCTACCACATATCACCCAAAGCACAGAACTCATCATGGACCACGGAACAGATTCCTAGTAATTATACTAAAACCATCCTAATGGTAGGTTATACATAACTATTAATTAAT-GATACGACAGTGCCTAAGTACCTACTATGCTTGGTTACCGCCCATACTTGCAGTCCCCCTCCAATAACCCCTGCTCGAAGCAATCTCTCGAGGTATACAAGGCAGGTGCCAGGTGGATTTATTAGTCGAACACCTCACGTGAAAT…
Charadrius_alexandrinus_EF215571	TTTTTTCCGTCACATGCTG--ACTTTTTTCCGTCACATGCCAA-TTTTTCTCTATGTCTTTATTTGCATTAATCCATTACCCCTATATACATACTCCTGCATGTACTAAGTTCATTACTATTTTAACTGGACATACCCTCCCCCCTACCACATATCACCCAAAGCACAGAACTCATCATGGACCACGGAACAGATTCCTAGTAATTATACTAAAACCATCCTAATGGTAGGTTATACATAACTATTAATTAAT-GATACGACAGTGCCTAAGTACCTACTATGCTTGGTTACCGCCCATACTTGCAGTCCCCCTCCAATAACCCCTGCTCGAAGCAATCTCTCGAGGTATACAAGGCAGGTGCCAGGTGGATTTATTAGTCGAACACCTCACGTGAAAT…
Charadrius_alexandrinus_EF215572	TTTTTTCCGTCACATGCTG--ACTTTTTTCCGTCACATGCCAA-TTTTTCTCTATGTCTTTATTTGCATTAATCCATTACCCCTATATACATACTCCTGCATGTACTAAGTTCATTACTATTTTAACTGGACATACCCTCCCCCCTACCACATATCACCCAAAGCACAGAACTCATCATGGACCACGGAACAGATTCCTAGTAATTATACTAAAACCATCCTAATGGTAGGTTATACATAACTATTAATTAAT-GATACGACAGTGCCTAAGTACCTACTATGCTTGGTTACCGCCCATACTTGCAGTCCCCCTCCAATAACCCCTGCTCGAAGCAATCTCTCGAGGTATACAAGGCAGGTGCCAGGTGGATTTATTAGTCGAACACCTCACGTGAAAT…
Charadrius_alexandrinus_EF215576	TTTTTTCCGTCACATGCTG--ACTTTTTTCCGTCACATGCCAA-TTTTTCTCTATGTCTTTATTTGCATTAATCCATTACCCCTATATACATACTCCTGCATGTACTAAGTTCATTACTATTTTAACTGGACATACCCTCCCCCCTACCACATATCACCCAAAGCACAGAACTCATCATGGACCACGGAACAGATTCCTAGTAATTATACTAAAACCATCCTAATGGTAGGTTATACATAACTATTAATTAAT-GATACGACAGTGCCTAAGTACCTACTATGCTTGGTTACCGCCCATACTTGCAGTCCCCCTCCAATAACCCCTGCTCGAAGCAATCTCTCGAGGTATACAAGGCAGGTGCCAGGTGGATTTATTAGTCGAACACCTCACGTGAAAT…
Charadrius_alexandrinus_EF215577	TTTTTTCCGTCACATGCTG--ACTTTTTTCCGTCACATGCCAA-TTTTTCTCTATGTCTTTATTTGCATTAATCCATTACCCCTATATACATACTCCTGCATGTACTAAGTTCATTACTATTTTAACTGGACATACCCTCCCCCCTACCACATATCACCCAAAGCACAGAACTCATCATGGACCACGGAACAGATTCCTAGTAATTATACTAAAACCATCCTAATGGTAGGTTATACATAACTATTAATTAAT-GATACGACAGTGCCTAAGTACCTACTATGCTTGGTTACCGCCCATACTTGCAGTCCCCCTCCAATAACCCCTGCTCGAAGCAATCTCTCGAGGTATACAAGGCAGGTGCCAGGTGGATTTATTAGTCGAACACCTCACGTGAAAT…
Charadrius_alexandrinus_EF215582	TTTTTTCCGTCACATGCTG--ACTTTTTTCCGTCACATGCCAA-TTTTTCTCTATGTCTTTATTTGCATTAATCCATTACCCCTATATACATACTCCTGCATGTACTAAGTTCATTACTATTTTAACTGGACATACCCTCCCCCCTACCACATATCACCCAAAGCACAGAACTCATCATGGACCACGGAACAGATTCCTAGTAATTATACTAAAACCATCCTAATGGTAGGTTATACATAACTATTAATTAAT-GATACGACAGTGCCTAAGTACCTACTATGCTTGGTTACCGCCCATACTTGCAGTCCCCCTCCAATAACCCCTGCTCGAAGCAATCTCTCGAGGTATACAAGGCAGGTGCCAGGTGGATTTATTAGTCGAACACCTCACGTGAAAT…
Charadrius_alexandrinus_EF215583	TTTTTTCCGTCACATGCTG--ACTTTTTTCCGTCACATGCCAA-TTTTTCTCTATGTCTTTATTTGCATTAATCCATTACCCCTATATACATACTCCTGCATGTACTAAGTTCATTACTATTTTAACTGGACATACCCTCCCCCCTACCACATATCACCCAAAGCACAGAACTCATCATGGACCACGGAACAGATTCCTAGTAATTATACTAAAACCATCCTAATGGTAGGTTATACATAACTATTAATTAAT-GATACGACAGTGCCTAAGTACCTACTATGCTTGGTTACCGCCCATACTTGCAGTCCCCCTCCAATAACCCCTGCTCGAAGCAATCTCTCGAGGTATACAAGGCAGGTGCCAGGTGGATTTATTAGTCGAACACCTCACGTGAAAT…
Charadrius_alexandrinus_EF215585	TTTTTTCCGTCACATGCTG--ACTTTTTTCCGTCACATGCCAA-TTTTTCTCTATGTCTTTATTTGCATTAATCCATTACCCCTATATACATACTCCTGCATGTACTAAGTTCATTACTATTTTAACTGGACATACCCTCCCCCCTACCACATATCACCCAAAGCACAGAACTCATCATGGACCACGGAACAGATTCCTAGTAATTATACTAAAACCATCCTAATGGTAGGTTATACATAACTATTAATTAAT-GATACGACAGTGCCTAAGTACCTACTATGCTTGGTTACCGCCCATACTTGCAGTCCCCCTCCAATAACCCCTGCTCGAAGCAATCTCTCGAGGTATACAAGGCAGGTGCCAGGTGGATTTATTAGTCGAACACCTCACGTGAAAT…
Charadrius_alexandrinus_EF215591	TTTTTTCCGTCACATGCTG--ACTTTTTTCCGTCACATGCCAA-TTTTTCTCTATGTCTTTATTTGCATTAATCCATTACCCCTATATACATACTCCTGCATGTACTAAGTTCATTACTATTTTAACTGGACATACCCTCCCCCCTACCACATATCACCCAAAGCACAGAACTCATCATGGACCACGGAACAGATTCCTAGTAATTATACTAAAACCATCCTAATGGTAGGTTATACATAACTATTAATTAAT-GATACGACAGTGCCTAAGTACCTACTATGCTTGGTTACCGCCCATACTTGCAGTCCCCCTCCAATAACCCCTGCTCGAAGCAATCTCTCGAGGTATACAAGGCAGGTGCCAGGTGGATTTATTAGTCGAACACCTCACGTGAAAT…
Charadrius_alexandrinus_EF215593	TTTTTTCCGTCACATGCTG--ACTTTTTTCCGTCACATGCCAA-TTTTTCTCTATGTCTTTATTTGCATTAATCCATTACCCCTATATACATACTCCTGCATGTACTAAGTTCATTACTATTTTAACTGGACATACCCTCCCCCCTACCACATATCACCCAAAGCACAGAACTCATCATGGACCACGGAACAGATTCCTAGTAATTATACTAAAACCATCCTAATGGTAGGTTATACATAACTATTAATTAAT-GATACGACAGTGCCTAAGTACCTACTATGCTTGGTTACCGCCCATACTTGCAGTCCCCCTCCAATAACCCCTGCTCGAAGCAATCTCTCGAGGTATACAAGGCAGGTGCCAGGTGGATTTATTAGTCGAACACCTCACGTGAAAT…
Charadrius_alexandrinus_EF215594	TTTTTTCCGTCACATGCTG--ACTTTTTTCCGTCACATGCCAA-TTTTTCTCTATGTCTTTATTTGCATTAATCCATTACCCCTATATACATACTCCTGCATGTACTAAGTTCATTACTATTTTAACTGGACATACCCTCCCCCCTACCACATATCACCCAAAGCACAGAACTCATCATGGACCACGGAACAGATTCCTAGTAATTATACTAAAACCATCCTAATGGTAGGTTATACATAACTATTAATTAAT-GATACGACAGTGCCTAAGTACCTACTATGCTTGGTTACCGCCCATACTTGCAGTCCCCCTCCAATAACCCCTGCTCGAAGCAATCTCTCGAGGTATACAAGGCAGGTGCCAGGTGGATTTATTAGTCGAACACCTCACGTGAAAT…
Charadrius_alexandrinus_EF215595	TTTTTTCCGTCACATGCTG--ACTTTTTTCCGTCACATGCCAA-TTTTTCTCTATGTCTTTATTTGCATTAATCCATTACCCCTATATACATACTCCTGCATGTACTAAGTTCATTACTATTTTAACTGGACATACCCTCCCCCCTACCACATATCACCCAAAGCACAGAACTCATCATGGACCACGGAACAGATTCCTAGTAATTATACTAAAACCATCCTAATGGTAGGTTATACATAACTATTAATTAAT-GATACGACAGTGCCTAAGTACCTACTATGCTTGGTTACCGCCCATACTTGCAGTCCCCCTCCAATAACCCCTGCTCGAAGCAATCTCTCGAGGTATACAAGGCAGGTGCCAGGTGGATTTATTAGTCGAACACCTCACGTGAAAT…
Charadrius_alexandrinus_EF215596	TTTTTTCCGTCACATGCTG--ACTTTTTTCCGTCACATGCCAA-TTTTTCTCTATGTCTTTATTTGCATTAATCCATTACCCCTATATACATACTCCTGCATGTACTAAGTTCATTACTATTTTAACTGGACATACCCTCCCCCCTACCACATATCACCCAAAGCACAGAACTCATCATGGACCACGGAACAGATTCCTAGTAATTATACTAAAACCATCCTAATGGTAGGTTATACATAACTATTAATTAAT-GATACGACAGTGCCTAAGTACCTACTATGCTTGGTTACCGCCCATACTTGCAGTCCCCCTCCAATAACCCCTGCTCGAAGCAATCTCTCGAGGTATACAAGGCAGGTGCCAGGTGGATTTATTAGTCGAACACCTCACGTGAAAT…
Charadrius_alexandrinus_EF215600	TTTTTTCCGTCACATGCTG--ACTTTTTTCCGTCACATGCCAA-TTTTTCTCTATGTCTTTATTTGCATTAATCCATTACCCCTATATACATACTCCTGCATGTACTAAGTTCATTACTATTTTAACTGGACATACCCTCCCCCCTACCACATATCACCCAAAGCACAGAACTCATCATGGACCACGGAACAGATTCCTAGTAATTATACTAAAACCATCCTAATGGTAGGTTATACATAACTATTAATTAAT-GATACGACAGTGCCTAAGTACCTACTATGCTTGGTTACCGCCCATACTTGCAGTCCCCCTCCAATAACCCCTGCTCGAAGCAATCTCTCGAGGTATACAAGGCAGGTGCCAGGTGGATTTATTAGTCGAACACCTCACGTGAAAT…
Charadrius_alexandrinus_EF215602	TTTTTTCCGTCACATGCTG--ACTTTTTTCCGTCACATGCCAA-TTTTTCTCTATGTCTTTATTTGCATTAATCCATTACCCCTATATACATACTCCTGCATGTACTAAGTTCATTACTATTTTAACTGGACATACCCTCCCCCCTACCACATATCACCCAAAGCACAGAACTCATCATGGACCACGGAACAGATTCCTAGTAATTATACTAAAACCATCCTAATGGTAGGTTATACATAACTATTAATTAAT-GATACGACAGTGCCTAAGTACCTACTATGCTTGGTTACCGCCCATACTTGCAGTCCCCCTCCAATAACCCCTGCTCGAAGCAATCTCTCGAGGTATACAAGGCAGGTGCCAGGTGGATTTATTAGTCGAACACCTCACGTGAAAT…
Charadrius_alexandrinus_EF215605	TTTTTTCCGTCACATGCTG--ACTTTTTTCCGTCACATGCCAA-TTTTTCTCTATGTCTTTATTTGCATTAATCCATTACCCCTATATACATACTCCTGCATGTACTAAGTTCATTACTATTTTAACTGGACATACCCTCCCCCCTACCACATATCACCCAAAGCACAGAACTCATCATGGACCACGGAACAGATTCCTAGTAATTATACTAAAACCATCCTAATGGTAGGTTATACATAACTATTAATTAAT-GATACGACAGTGCCTAAGTACCTACTATGCTTGGTTACCGCCCATACTTGCAGTCCCCCTCCAATAACCCCTGCTCGAAGCAATCTCTCGAGGTATACAAGGCAGGTGCCAGGTGGATTTATTAGTCGAACACCTCACGTGAAAT…
Charadrius_alexandrinus_EF215607	TTTTTTCCGTCACATGCTG--ACTTTTTTCCGTCACATGCCAA-TTTTTCTCTATGTCTTTATTTGCATTAATCCATTACCCCTATATACATACTCCTGCATGTACTAAGTTCATTACTATTTTAACTGGACATACCCTCCCCCCTACCACATATCACCCAAAGCACAGAACTCATCATGGACCACGGAACAGATTCCTAGTAATTATACTAAAACCATCCTAATGGTAGGTTATACATAACTATTAATTAAT-GATACGACAGTGCCTAAGTACCTACTATGCTTGGTTACCGCCCATACTTGCAGTCCCCCTCCAATAACCCCTGCTCGAAGCAATCTCTCGAGGTATACAAGGCAGGTGCCAGGTGGATTTATTAGTCGAACACCTCACGTGAAAT…
Charadrius_alexandrinus_EF215609	TTTTTTCCGTCACATGCTG--ACTTTTTTCCGTCACATGCCAA-TTTTTCTCTATGTCTTTATTTGCATTAATCCATTACCCCTATATACATACTCCTGCATGTACTAAGTTCATTACTATTTTAACTGGACATACCCTCCCCCCTACCACATATCACCCAAAGCACAGAACTCATCATGGACCACGGAACAGATTCCTAGTAATTATACTAAAACCATCCTAATGGTAGGTTATACATAACTATTAATTAAT-GATACGACAGTGCCTAAGTACCTACTATGCTTGGTTACCGCCCATACTTGCAGTCCCCCTCCAATAACCCCTGCTCGAAGCAATCTCTCGAGGTATACAAGGCAGGTGCCAGGTGGATTTATTAGTCGAACACCTCACGTGAAAT…
Charadrius_alexandrinus_EF215614	TTTTTTCCGTCACATGCTG--ACTTTTTTCCGTCACATGCCAA-TTTTTCTCTATGTCTTTATTTGCATTAATCCATTACCCCTATATACATACTCCTGCATGTACTAAGTTCATTACTATTTTAACTGGACATACCCTCCCCCCTACCACATATCACCCAAAGCACAGAACTCATCATGGACCACGGAACAGATTCCTAGTAATTATACTAAAACCATCCTAATGGTAGGTTATACATAACTATTAATTAAT-GATACGACAGTGCCTAAGTACCTACTATGCTTGGTTACCGCCCATACTTGCAGTCCCCCTCCAATAACCCCTGCTCGAAGCAATCTCTCGAGGTATACAAGGCAGGTGCCAGGTGGATTTATTAGTCGAACACCTCACGTGAAAT…
Charadrius_alexandrinus_EF215619	TTTTTTCCGTCACATGCTG--ACTTTTTTCCGTCACATGCCAA-TTTTTCTCTATGTCTTTATTTGCATTAATCCATTACCCCTATATACATACTCCTGCATGTACTAAGTTCATTACTATTTTAACTGGACATACCCTCCCCCCTACCACATATCACCCAAAGCACAGAACTCATCATGGACCACGGAACAGATTCCTAGTAATTATACTAAAACCATCCTAATGGTAGGTTATACATAACTATTAATTAAT-GATACGACAGTGCCTAAGTACCTACTATGCTTGGTTACCGCCCATACTTGCAGTCCCCCTCCAATAACCCCTGCTCGAAGCAATCTCTCGAGGTATACAAGGCAGGTGCCAGGTGGATTTATTAGTCGAACACCTCACGTGAAAT…
Charadrius_alexandrinus_EF215621	TTTTTTCCGTCACATGCTG--ACTTTTTTCCGTCACATGCCAA-TTTTTCTCTATGTCTTTATTTGCATTAATCCATTACCCCTATATACATACTCCTGCATGTACTAAGTTCATTACTATTTTAACTGGACATACCCTCCCCCCTACCACATATCACCCAAAGCACAGAACTCATCATGGACCACGGAACAGATTCCTAGTAATTATACTAAAACCATCCTAATGGTAGGTTATACATAACTATTAATTAAT-GATACGACAGTGCCTAAGTACCTACTATGCTTGGTTACCGCCCATACTTGCAGTCCCCCTCCAATAACCCCTGCTCGAAGCAATCTCTCGAGGTATACAAGGCAGGTGCCAGGTGGATTTATTAGTCGAACACCTCACGTGAAAT…
Charadrius_alexandrinus_EF215630	TTTTTTCCGTCACATGCTG--ACTTTTTTCCGTCACATGCCAA-TTTTTCTCTATGTCTTTATTTGCATTAATCCATTACCCCTATATACATACTCCTGCATGTACTAAGTTCATTACTATTTTAACTGGACATACCCTCCCCCCTACCACATATCACCCAAAGCACAGAACTCATCATGGACCACGGAACAGATTCCTAGTAATTATACTAAAACCATCCTAATGGTAGGTTATACATAACTATTAATTAAT-GATACGACAGTGCCTAAGTACCTACTATGCTTGGTTACCGCCCATACTTGCAGTCCCCCTCCAATAACCCCTGCTCGAAGCAATCTCTCGAGGTATACAAGGCAGGTGCCAGGTGGATTTATTAGTCGAACACCTCACGTGAAAT…
Charadrius_alexandrinus_EF215631	TTTTTTCCGTCACATGCTG--ACTTTTTTCCGTCACATGCCAA-TTTTTCTCTATGTCTTTATTTGCATTAATCCATTACCCCTATATACATACTCCTGCATGTACTAAGTTCATTACTATTTTAACTGGACATACCCTCCCCCCTACCACATATCACCCAAAGCACAGAACTCATCATGGACCACGGAACAGATTCCTAGTAATTATACTAAAACCATCCTAATGGTAGGTTATACATAACTATTAATTAAT-GATACGACAGTGCCTAAGTACCTACTATGCTTGGTTACCGCCCATACTTGCAGTCCCCCTCCAATAACCCCTGCTCGAAGCAATCTCTCGAGGTATACAAGGCAGGTGCCAGGTGGATTTATTAGTCGAACACCTCACGTGAAAT…
Charadrius_alexandrinus_EF215633	TTTTTTCCGTCACATGCTG--ACTTTTTTCCGTCACATGCCAA-TTTTTCTCTATGTCTTTATTTGCATTAATCCATTACCCCTATATACATACTCCTGCATGTACTAAGTTCATTACTATTTTAACTGGACATACCCTCCCCCCTACCACATATCACCCAAAGCACAGAACTCATCATGGACCACGGAACAGATTCCTAGTAATTATACTAAAACCATCCTAATGGTAGGTTATACATAACTATTAATTAAT-GATACGACAGTGCCTAAGTACCTACTATGCTTGGTTACCGCCCATACTTGCAGTCCCCCTCCAATAACCCCTGCTCGAAGCAATCTCTCGAGGTATACAAGGCAGGTGCCAGGTGGATTTATTAGTCGAACACCTCACGTGAAAT…
Charadrius_alexandrinus_EF215635	TTTTTTCCGTCACATGCTG--ACTTTTTTCCGTCACATGCCAA-TTTTTCTCTATGTCTTTATTTGCATTAATCCATTACCCCTATATACATACTCCTGCATGTACTAAGTTCATTACTATTTTAACTGGACATACCCTCCCCCCTACCACATATCACCCAAAGCACAGAACTCATCATGGACCACGGAACAGATTCCTAGTAATTATACTAAAACCATCCTAATGGTAGGTTATACATAACTATTAATTAAT-GATACGACAGTGCCTAAGTACCTACTATGCTTGGTTACCGCCCATACTTGCAGTCCCCCTCCAATAACCCCTGCTCGAAGCAATCTCTCGAGGTATACAAGGCAGGTGCCAGGTGGATTTATTAGTCGAACACCTCACGTGAAAT…
Charadrius_alexandrinus_EF215639	TTTTTTCCGTCACATGCTG--ACTTTTTTCCGTCACATGCCAA-TTTTTCTCTATGTCTTTATTTGCATTAATCCATTACCCCTATATACATACTCCTGCATGTACTAAGTTCATTACTATTTTAACTGGACATACCCTCCCCCCTACCACATATCACCCAAAGCACAGAACTCATCATGGACCACGGAACAGATTCCTAGTAATTATACTAAAACCATCCTAATGGTAGGTTATACATAACTATTAATTAAT-GATACGACAGTGCCTAAGTACCTACTATGCTTGGTTACCGCCCATACTTGCAGTCCCCCTCCAATAACCCCTGCTCGAAGCAATCTCTCGAGGTATACAAGGCAGGTGCCAGGTGGATTTATTAGTCGAACACCTCACGTGAAAT…
Charadrius_alexandrinus_EF215645	TTTTTTCCGTCACATGCTG--ACTTTTTTCCGTCACATGCCAA-TTTTTCTCTATGTCTTTATTTGCATTAATCCATTACCCCTATATACATACTCCTGCATGTACTAAGTTCATTACTATTTTAACTGGACATACCCTCCCCCCTACCACATATCACCCAAAGCACAGAACTCATCATGGACCACGGAACAGATTCCTAGTAATTATACTAAAACCATCCTAATGGTAGGTTATACATAACTATTAATTAAT-GATACGACAGTGCCTAAGTACCTACTATGCTTGGTTACCGCCCATACTTGCAGTCCCCCTCCAATAACCCCTGCTCGAAGCAATCTCTCGAGGTATACAAGGCAGGTGCCAGGTGGATTTATTAGTCGAACACCTCACGTGAAAT…
Charadrius_alexandrinus_EF215646	TTTTTTCCGTCACATGCTG--ACTTTTTTCCGTCACATGCCAA-TTTTTCTCTATGTCTTTATTTGCATTAATCCATTACCCCTATATACATACTCCTGCATGTACTAAGTTCATTACTATTTTAACTGGACATACCCTCCCCCCTACCACATATCACCCAAAGCACAGAACTCATCATGGACCACGGAACAGATTCCTAGTAATTATACTAAAACCATCCTAATGGTAGGTTATACATAACTATTAATTAAT-GATACGACAGTGCCTAAGTACCTACTATGCTTGGTTACCGCCCATACTTGCAGTCCCCCTCCAATAACCCCTGCTCGAAGCAATCTCTCGAGGTATACAAGGCAGGTGCCAGGTGGATTTATTAGTCGAACACCTCACGTGAAAT…
Charadrius_alexandrinus_EF215647	TTTTTTCCGTCACATGCTG--ACTTTTTTCCGTCACATGCCAA-TTTTTCTCTATGTCTTTATTTGCATTAATCCATTACCCCTATATACATACTCCTGCATGTACTAAGTTCATTACTATTTTAACTGGACATACCCTCCCCCCTACCACATATCACCCAAAGCACAGAACTCATCATGGACCACGGAACAGATTCCTAGTAATTATACTAAAACCATCCTAATGGTAGGTTATACATAACTATTAATTAAT-GATACGACAGTGCCTAAGTACCTACTATGCTTGGTTACCGCCCATACTTGCAGTCCCCCTCCAATAACCCCTGCTCGAAGCAATCTCTCGAGGTATACAAGGCAGGTGCCAGGTGGATTTATTAGTCGAACACCTCACGTGAAAT…
Charadrius_alexandrinus_EF215652	TTTTTTCCGTCACATGCTG--ACTTTTTTCCGTCACATGCCAA-TTTTTCTCTATGTCTTTATTTGCATTAATCCATTACCCCTATATACATACTCCTGCATGTACTAAGTTCATTACTATTTTAACTGGACATACCCTCCCCCCTACCACATATCACCCAAAGCACAGAACTCATCATGGACCACGGAACAGATTCCTAGTAATTATACTAAAACCATCCTAATGGTAGGTTATACATAACTATTAATTAAT-GATACGACAGTGCCTAAGTACCTACTATGCTTGGTTACCGCCCATACTTGCAGTCCCCCTCCAATAACCCCTGCTCGAAGCAATCTCTCGAGGTATACAAGGCAGGTGCCAGGTGGATTTATTAGTCGAACACCTCACGTGAAAT…
Charadrius_alexandrinus_EF215653	TTTTTTCCGTCACATGCTG--ACTTTTTTCCGTCACATGCCAA-TTTTTCTCTATGTCTTTATTTGCATTAATCCATTACCCCTATATACATACTCCTGCATGTACTAAGTTCATTACTATTTTAACTGGACATACCCTCCCCCCTACCACATATCACCCAAAGCACAGAACTCATCATGGACCACGGAACAGATTCCTAGTAATTATACTAAAACCATCCTAATGGTAGGTTATACATAACTATTAATTAAT-GATACGACAGTGCCTAAGTACCTACTATGCTTGGTTACCGCCCATACTTGCAGTCCCCCTCCAATAACCCCTGCTCGAAGCAATCTCTCGAGGTATACAAGGCAGGTGCCAGGTGGATTTATTAGTCGAACACCTCACGTGAAAT…
Charadrius_alexandrinus_EF215654	TTTTTTCCGTCACATGCTG--ACTTTTTTCCGTCACATGCCAA-TTTTTCTCTATGTCTTTATTTGCATTAATCCATTACCCCTATATACATACTCCTGCATGTACTAAGTTCATTACTATTTTAACTGGACATACCCTCCCCCCTACCACATATCACCCAAAGCACAGAACTCATCATGGACCACGGAACAGATTCCTAGTAATTATACTAAAACCATCCTAATGGTAGGTTATACATAACTATTAATTAAT-GATACGACAGTGCCTAAGTACCTACTATGCTTGGTTACCGCCCATACTTGCAGTCCCCCTCCAATAACCCCTGCTCGAAGCAATCTCTCGAGGTATACAAGGCAGGTGCCAGGTGGATTTATTAGTCGAACACCTCACGTGAAAT…
Charadrius_alexandrinus_EF215655	TTTTTTCCGTCACATGCTG--ACTTTTTTCCGTCACATGCCAA-TTTTTCTCTATGTCTTTATTTGCATTAATCCATTACCCCTATATACATACTCCTGCATGTACTAAGTTCATTACTATTTTAACTGGACATACCCTCCCCCCTACCACATATCACCCAAAGCACAGAACTCATCATGGACCACGGAACAGATTCCTAGTAATTATACTAAAACCATCCTAATGGTAGGTTATACATAACTATTAATTAAT-GATACGACAGTGCCTAAGTACCTACTATGCTTGGTTACCGCCCATACTTGCAGTCCCCCTCCAATAACCCCTGCTCGAAGCAATCTCTCGAGGTATACAAGGCAGGTGCCAGGTGGATTTATTAGTCGAACACCTCACGTGAAAT…
Charadrius_alexandrinus_EF215659	TTTTTTCCGTCACATGCTG--ACTTTTTTCCGTCACATGCCAA-TTTTTCTCTATGTCTTTATTTGCATTAATCCATTACCCCTATATACATACTCCTGCATGTACTAAGTTCATTACTATTTTAACTGGACATACCCTCCCCCCTACCACATATCACCCAAAGCACAGAACTCATCATGGACCACGGAACAGATTCCTAGTAATTATACTAAAACCATCCTAATGGTAGGTTATACATAACTATTAATTAAT-GATACGACAGTGCCTAAGTACCTACTATGCTTGGTTACCGCCCATACTTGCAGTCCCCCTCCAATAACCCCTGCTCGAAGCAATCTCTCGAGGTATACAAGGCAGGTGCCAGGTGGATTTATTAGTCGAACACCTCACGTGAAAT…
Charadrius_alexandrinus_EF215664	TTTTTTCCGTCACATGCTG--ACTTTTTTCCGTCACATGCCAA-TTTTTCTCTATGTCTTTATTTGCATTAATCCATTACCCCTATATACATACTCCTGCATGTACTAAGTTCATTACTATTTTAACTGGACATACCCTCCCCCCTACCACATATCACCCAAAGCACAGAACTCATCATGGACCACGGAACAGATTCCTAGTAATTATACTAAAACCATCCTAATGGTAGGTTATACATAACTATTAATTAAT-GATACGACAGTGCCTAAGTACCTACTATGCTTGGTTACCGCCCATACTTGCAGTCCCCCTCCAATAACCCCTGCTCGAAGCAATCTCTCGAGGTATACAAGGCAGGTGCCAGGTGGATTTATTAGTCGAACACCTCACGTGAAAT…
Charadrius_alexandrinus_EF215665	TTTTTTCCGTCACATGCTG--ACTTTTTTCCGTCACATGCCAA-TTTTTCTCTATGTCTTTATTTGCATTAATCCATTACCCCTATATACATACTCCTGCATGTACTAAGTTCATTACTATTTTAACTGGACATACCCTCCCCCCTACCACATATCACCCAAAGCACAGAACTCATCATGGACCACGGAACAGATTCCTAGTAATTATACTAAAACCATCCTAATGGTAGGTTATACATAACTATTAATTAAT-GATACGACAGTGCCTAAGTACCTACTATGCTTGGTTACCGCCCATACTTGCAGTCCCCCTCCAATAACCCCTGCTCGAAGCAATCTCTCGAGGTATACAAGGCAGGTGCCAGGTGGATTTATTAGTCGAACACCTCACGTGAAAT…
Charadrius_alexandrinus_EF215554	TTTTTTCCGTCACATGCTG--ACTTTTTTCCGTCACATGCCAA-TTTTTCTCTATGTCTTTATTTGCATTAATCCATTACCCCTATATACATACTCCTGCATGTACTAAGTTCATTACTATTTTAACTGGACATACCCCCCCTCCTATCACATATCACCCAAAGCACAGAACTCATCATGGACCACGGAACAGATTCCTAGTAATTATACTAAAACCATCCTAATGATAGGTTATACATAACTATTAATTAAT-GATACGACAGTGCCTAAGTACCTACTATGCTTGGTTACCGCCCATACTTGCAGTCCCCCTCCAATAACCCCTGCTCGAAGCAATCTCTCGAGGTATACAAGGCAGGTGCCAGGTGGATTTATTAGTCGAACACCTCACGTGAAAT…
Charadrius_alexandrinus_EF215624	TTTTTTCCGTCACATGCTG--ACTTTTTTCCGTCACATGCCAA-TTTTTCTCTATGTCTTTATTTGCATTAATCCATTACCCCTATATACATACTCCTGCATGTACTAAGTTCATTACTATTTTAACTGGACATACCCCCCCCCCTATCACATATCACCCAAAGCACAGAACTCATCATGGACCACGGAACAGATTCCTAGTAATTATACTAAAACCATCCTAATGATAGGTTATACATAACTATTAATTAAT-GATACGACAGTGCCTAAGTACCTACTATGCTTGGTTACCGCCCATACTTGCAGTCCCCCTCCAATAACCCCTGCTCGAAGCAATCTCTCGAGGTATACAAGGCAGGTGCCAGGTGGATTTATTAGTCGAACACCTCACGTGAAAT…
Charadrius_alexandrinus_EF215636	TTTTTTCCGTCACATGCTG--ACTTTTTTCCGTCACATGCCAA-TTTTTCTCTATGTCTTTATTTGCATTAATCCATTACCCCTATATACATACTCCTGCATGTACTAAGTTCATTACTATTTTAACTGGACATACCCCCCCCCCTATCACATATCACCCAAAGCACAGAACTCATCATGGACCACGGAACAGATTCCTAGTAATTATACTAAAACCATCCTAATGATAGGTTATACATAACTATTAATTAAT-GATACGACAGTGCCTAAGTACCTACTATGCTTGGTTACCGCCCATACTTGCAGTCCCCCTCCAATAACCCCTGCTCGAAGCAATCTCTCGAGGTATACAAGGCAGGTGCCAGGTGGATTTATTAGTCGAACACCTCACGTGAAAT…
Charadrius_alexandrinus_EF215684	----------------------------TCCGTCACATGCCAA-TTTTTCTCTATGTCTTTATTTGCATTAATCCATTACCCCTATATACATACTCCTGCATGTACTAAGTTCATTACTATTTTAACTGGACATACCC-CCCCCCTATCACATATCACCCAAAGCACAGAACTCATCATGGACCACGGAACAGATTCCTAGTAATTATACTAAAACCATCCTAATGATAGGTTATACATAACTATTAATTAAT-GATACGACAGTGCCTAAGTACCTACTATGCTTGGTTACCGCCCATACTTGCAGTCCCCCTCCAATAACCCCTGCTCGAAGCAATCTCTCGAGGTATACAAGGCAGGTGCCAGGTGGATTTATTAGTCGAACACCTCACGTGAAAT…
Charadrius_alexandrinus_EF215640	TTTTTTCCGTCACATGCTG--ACTTTTTTCCGTCACATGCCAA-TTTTTCTCTATGTCTTTATTTGCATTAATCCATTACCCCTATATACATACTCCTGCATGTACTAAGTTCATTACTATTTTAACTGGACATACCCCCCCTCCTATCACATATCACCCAAAGCACAGAACTCATCATGGACCACGGAACAGATTCCTAGTAATTATACTAAAACCATCCTAATGGTAGGTTATACATAACTATTAATTAAT-GATACGACAGTGCCTAAGTACCTACTATGCTTGGTTACCGCCCATACTTGCAGTCCCCCTCCAATAACCCCTGCTCGAAGCAATCTCTCGAGGTATACAAGGCAGGTGCCAGGTGGATTTATTAGTCGAACACCTCACGTGAAAT…
Charadrius_alexandrinus_EF215642	TTTTTTCCGTCACATGCTG--ACTTTTTTCCGTCACATGCCAA-TTTTTCTCTATGTCTTTATTTGCATTAATCCATTACCCCTATATACATACTCCTGCATGTACTAAGTTCATTACTATTTTAACTGGACATACCCCCCCTCCTATCACATATCACCCAAAGCACAGAACTCATCATGGACCACGGAACAGATTCCTAGTAATTATACTAAAACCATCCTAATGGTAGGTTATACATAACTATTAATTAAT-GATACGACAGTGCCTAAGTACCTACTATGCTTGGTTACCGCCCATACTTGCAGTCCCCCTCCAATAACCCCTGCTCGAAGCAATCTCTCGAGGTATACAAGGCAGGTGCCAGGTGGATTTATTAGTCGAACACCTCACGTGAAAT…
Charadrius_alexandrinus_EF215643	TTTTTTCCGTCACATGCTG--ACTTTTTTCCGTCACATGCCAA-TTTTTCTCTATGTCTTTATTTGCATTAATCCATTACCCCTATATACATACTCCTGCATGTACTAAGTTCATTACTATTTTAACTGGACATACCCCCCCTCCTATCACATATCACCCAAAGCACAGAACTCATCATGGACCACGGAACAGATTCCTAGTAATTATACTAAAACCATCCTAATGGTAGGTTATACATAACTATTAATTAAT-GATACGACAGTGCCTAAGTACCTACTATGCTTGGTTACCGCCCATACTTGCAGTCCCCCTCCAATAACCCCTGCTCGAAGCAATCTCTCGAGGTATACAAGGCAGGTGCCAGGTGGATTTATTAGTCGAACACCTCACGTGAAAT…
Charadrius_alexandrinus_EF215622	TTTTTTCCGTCACATGCTG--ACTTTTTTCCGTCACATGCCAA-TTTTTCTCTATGTCTTTATTTGCATTAATCCATTACCCCTATATACATACTCCTGCATGTACTAAGTTCATTACTATTTTAACTGGACATACCCCCCCTCCTATCACATATCACCCAAAGCACAGAACTCATCATGGACCACGGAACAGATTCCTAGTAATTATACTAAAACCATCCTAATGGTAGGTTATACATAACTATTAATTAAT-GATACGACAGTGCCTAAGTACCTACTATGCTTGGTTACCGCCCATACTTGCAGTCCCCCTCCAATAACCCCTGCTCGAAGCAATCTCTCGAGGTATACAAGGCAGGTGCCAGGTGGATTTATTAGTCGAACACCTCACGTGAAAT…
Charadrius_alexandrinus_EF215638	TTTTTTCCGTCACATGCTG--ACTTTTTTCCGTCACATGCCAA-TTTTTCTCTATGTCTTTATTTGCATTAATCCATTACCCCTATATACATACTCCTGCATGTACTAAGTTCATTACTATTTTAACTGGACATACCCCCCCTCCTATCACATATCACCCAAAGCACAGAACTCATCATGGACCACGGAACAGATTCCTAGTAATTATACTAAAACCATCCTAATGGTAGGTTATACATAACTATTAATTAAT-GATACGACAGTGCCTAAGTACCTACTATGCTTGGTTACCGCCCATACTTGCAGTCCCCCTCCAATAACCCCTGCTCGAAGCAATCTCTCGAGGTATACAAGGCAGGTGCCAGGTGGATTTATTAGTCGAACACCTCACGTGAAAT…
Charadrius_alexandrinus_EF215644	TTTTTTCCGTCACATGCTG--ACTTTTTTCCGTCACATGCCAA-TTTTTCTCTATGTCTTTATTTGCATTAATCCATTACCCCTATATACATACTCCTGCATGTACTAAGTTCATTACTATTTTAACTGGACATACCCCCCCTCCTATCACATATCACCCAAAGCACAGAACTCATCATGGACCACGGAACAGATTCCTAGTAATTATACTAAAACCATCCTAATGGTAGGTTATACATAACTATTAATTAAT-GATACGACAGTGCCTAAGTACCTACTATGCTTGGTTACCGCCCATACTTGCAGTCCCCCTCCAATAACCCCTGCTCGAAGCAATCTCTCGAGGTATACAAGGCAGGTGCCAGGTGGATTTATTAGTCGAACACCTCACGTGAAAT…
Charadrius_alexandrinus_EF215657	TTTTTTCCGTCACATGCTG--ACTTTTTTCCGTCACATGCCAA-TTTTTCTCTATGTCTTTATTTGCATTAATCCATTACCCCTATATACATACTCCTGCATGTACTAAGTTCATTACTATTTTAACTGGACATACCCCCCCTCCTATCACATATCACCCAAAGCACAGAACTCATCATGGACCACGGAACAGATTCCTAGTAATTATACTAAAACCATCCTAATGGTAGGTTATACATAACTATTAATTAAT-GATACGACAGTGCCTAAGTACCTACTATGCTTGGTTACCGCCCATACTTGCAGTCCCCCTCCAATAACCCCTGCTCGAAGCAATCTCTCGAGGTATACAAGGCAGGTGCCAGGTGGATTTATTAGTCGAACACCTCACGTGAAAT…
Charadrius_alexandrinus_EF215662	TTTTTTCCGTCACATGCTG--ACTTTTTTCCGTCACATGCCAA-TTTTTCTCTATGTCTTTATTTGCATTAATCCATTACCCCTATATACATACTCCTGCATGTACTAAGTTCATTACTATTTTAACTGGACATACCCCCCCTCCTATCACATATCACCCAAAGCACAGAACTCATCATGGACCACGGAACAGATTCCTAGTAATTATACTAAAACCATCCTAATGGTAGGTTATACATAACTATTAATTAAT-GATACGACAGTGCCTAAGTACCTACTATGCTTGGTTACCGCCCATACTTGCAGTCCCCCTCCAATAACCCCTGCTCGAAGCAATCTCTCGAGGTATACAAGGCAGGTGCCAGGTGGATTTATTAGTCGAACACCTCACGTGAAAT…
Charadrius_alexandrinus_EF215666	TTTTTTCCGTCACATGCTG--ACTTTTTTCCGTCACATGCCAA-TTTTTCTCTATGTCTTTATTTGCATTAATCCATTACCCCTATATACATACTCCTGCATGTACTAAGTTCATTACTATTTTAACTGGACATACCCCCCCTCCTATCACATATCACCCAAAGCACAGAACTCATCATGGACCACGGAACAGATTCCTAGTAATTATACTAAAACCATCCTAATGGTAGGTTATACATAACTATTAATTAAT-GATACGACAGTGCCTAAGTACCTACTATGCTTGGTTACCGCCCATACTTGCAGTCCCCCTCCAATAACCCCTGCTCGAAGCAATCTCTCGAGGTATACAAGGCAGGTGCCAGGTGGATTTATTAGTCGAACACCTCACGTGAAAT…
Charadrius_alexandrinus_EF215535	TTTTTTCCGTCACATGCTG--ACTTTTTTCCGTCACATGCCAA-TTTTTCTCTATGTCTTTATTTGCATTAATCCATTACCCCTATATACATACTCCTGCATGTACTAAGTTCATTACTATTTTAACTGGACATACCCTCCCCCCTATCACATATCACCCAAAGCACAGAACTCATCATGGACCACGGAACAGATTCCTAGTAATTATACTAAAACCATCCTAATGGTAGGTTATACATAACTATTAATTAAT-GATACGACAGTGCCTAAGTACCTACTATGCTTGGTTACCGCCCATACTTGCAGTCCCCCTCCAATAACCCCTGCTCGAAGCAATCTCTCGAGGTATACAAGGCAGGTGCCAGGTGGATTTATTAGTCGAACACCTCACGTGAAAT…
Charadrius_alexandrinus_EF215651	TTTTTTCCGTCACATGCTG--ACTTTTTTCCGTCACATGCCAA-TTTTTCTCTATGTCTTTATTTGCATTAATCCATTACCCCTATATACATACTCCTGCATGTACTAAGTTCATTACTATTTTAACTGGACATACCCTCCCCCCTATCACATATCACCCAAAGCACAGAACTCATCATGGACCACGGAACAGATTCCTAGTAATTATACTAAAACCATCCTAATGGTAGGTTATACATAACTATTAATTAAT-GATACGACAGTGCCTAAGTACCTACTATGCTTGGTTACCGCCCATACTTGCAGTCCCCCTCCAATAACCCCTGCTCGAAGCAATCTCTCGAGGTATACAAGGCAGGTGCCAGGTGGATTTATTAGTCGAACACCTCACGTGAAAT…
Charadrius_alexandrinus_EF215538	TTTTTTCCGTCACATGCTG--ACTTTTTTCCGTCACATGCCAA-TTTTTCTCTATGTCTTTATTTGCATTAATCCATTACCCCTATATACATACTCCTGCATGTACTAAGTTCATTACTATTTTAACTGGACATACCCTCCCCCCTACCACATATCACCCAAAGCACAGAACTCATCATGGACCACGGAACAGATTCCTAGTAATTATACTAAAACCATCCTAATGGTAGGTTATACATAACTATTAATTAAT-GATACGACAGTGCCTAAGTACCTACTATGCTTGGTTACCGCCCATACTTGCAGTCCCCCTCCAATAACCCCTGCTCGAAGCAATCTCTCGAGGTATACAAGGCAGGTGCCAGGTGGATTTATTAGTCGAACACCTCACGTGAAAT…
Charadrius_alexandrinus_EF215540	TTTTTTCCGTCACATGCTG--ACTTTTTTCCGTCACATGCCAA-TTTTTCTCTATGTCTTTATTTGCATTAATCCATTACCCCTATATACATACTCCTGCATGTACTAAGTTCATTACTATTTTAACTGGACATACCCTCCCCCCTACCACATATCACCCAAAGCACAGAACTCATCATGGACCACGGAACAGATTCCTAGTAATTATACTAAAACCATCCTAATGGTAGGTTATACATAACTATTAATTAAT-GATACGACAGTGCCTAAGTACCTACTATGCTTGGTTACCGCCCATACTTGCAGTCCCCCTCCAATAACCCCTGCTCGAAGCAATCTCTCGAGGTATACAAGGCAGGTGCCAGGTGGATTTATTAGTCGAACACCTCACGTGAAAT…
Charadrius_alexandrinus_EF215552	TTTTTTCCGTCACATGCTG--ACTTTTTTCCGTCACATGCCAA-TTTTTCTCTATGTCTTTATTTGCATTAATCCATTACCCCTATATACATACTCCTGCATGTACTAAGTTCATTACTATTTTAACTGGACATACCCTCCCCCCTACCACATATCACCCAAAGCACAGAACTCATCATGGACCACGGAACAGATTCCTAGTAATTATACTAAAACCATCCTAATGGTAGGTTATACATAACTATTAATTAAT-GATACGACAGTGCCTAAGTACCTACTATGCTTGGTTACCGCCCATACTTGCAGTCCCCCTCCAATAACCCCTGCTCGAAGCAATCTCTCGAGGTATACAAGGCAGGTGCCAGGTGGATTTATTAGTCGAACACCTCACGTGAAAT…
Charadrius_alexandrinus_EF215575	TTTTTTCCGTCACATGCTG--ACTTTTTTCCGTCACATGCCAA-TTTTTCTCTATGTCTTTATTTGCATTAATCCATTACCCCTATATACATACTCCTGCATGTACTAAGTTCATTACTATTTTAACTGGACATACCCTCCCCCCTACCACATATCACCCAAAGCACAGAACTCATCATGGACCACGGAACAGATTCCTAGTAATTATACTAAAACCATCCTAATGGTAGGTTATACATAACTATTAATTAAT-GATACGACAGTGCCTAAGTACCTACTATGCTTGGTTACCGCCCATACTTGCAGTCCCCCTCCAATAACCCCTGCTCGAAGCAATCTCTCGAGGTATACAAGGCAGGTGCCAGGTGGATTTATTAGTCGAACACCTCACGTGAAAT…
Charadrius_alexandrinus_EF215578	TTTTTTCCGTCACATGCTG--ACTTTTTTCCGTCACATGCCAA-TTTTTCTCTATGTCTTTATTTGCATTAATCCATTACCCCTATATACATACTCCTGCATGTACTAAGTTCATTACTATTTTAACTGGACATACCCTCCCCCCTACCACATATCACCCAAAGCACAGAACTCATCATGGACCACGGAACAGATTCCTAGTAATTATACTAAAACCATCCTAATGGTAGGTTATACATAACTATTAATTAAT-GATACGACAGTGCCTAAGTACCTACTATGCTTGGTTACCGCCCATACTTGCAGTCCCCCTCCAATAACCCCTGCTCGAAGCAATCTCTCGAGGTATACAAGGCAGGTGCCAGGTGGATTTATTAGTCGAACACCTCACGTGAAAT…
Charadrius_alexandrinus_EF215580	TTTTTTCCGTCACATGCTG--ACTTTTTTCCGTCACATGCCAA-TTTTTCTCTATGTCTTTATTTGCATTAATCCATTACCCCTATATACATACTCCTGCATGTACTAAGTTCATTACTATTTTAACTGGACATACCCTCCCCCCTACCACATATCACCCAAAGCACAGAACTCATCATGGACCACGGAACAGATTCCTAGTAATTATACTAAAACCATCCTAATGGTAGGTTATACATAACTATTAATTAAT-GATACGACAGTGCCTAAGTACCTACTATGCTTGGTTACCGCCCATACTTGCAGTCCCCCTCCAATAACCCCTGCTCGAAGCAATCTCTCGAGGTATACAAGGCAGGTGCCAGGTGGATTTATTAGTCGAACACCTCACGTGAAAT…
Charadrius_alexandrinus_EF215584	TTTTTTCCGTCACATGCTG--ACTTTTTTCCGTCACATGCCAA-TTTTTCTCTATGTCTTTATTTGCATTAATCCATTACCCCTATATACATACTCCTGCATGTACTAAGTTCATTACTATTTTAACTGGACATACCCTCCCCCCTACCACATATCACCCAAAGCACAGAACTCATCATGGACCACGGAACAGATTCCTAGTAATTATACTAAAACCATCCTAATGGTAGGTTATACATAACTATTAATTAAT-GATACGACAGTGCCTAAGTACCTACTATGCTTGGTTACCGCCCATACTTGCAGTCCCCCTCCAATAACCCCTGCTCGAAGCAATCTCTCGAGGTATACAAGGCAGGTGCCAGGTGGATTTATTAGTCGAACACCTCACGTGAAAT…
Charadrius_alexandrinus_EF215588	TTTTTTCCGTCACATGCTG--ACTTTTTTCCGTCACATGCCAA-TTTTTCTCTATGTCTTTATTTGCATTAATCCATTACCCCTATATACATACTCCTGCATGTACTAAGTTCATTACTATTTTAACTGGACATACCCTCCCCCCTACCACATATCACCCAAAGCACAGAACTCATCATGGACCACGGAACAGATTCCTAGTAATTATACTAAAACCATCCTAATGGTAGGTTATACATAACTATTAATTAAT-GATACGACAGTGCCTAAGTACCTACTATGCTTGGTTACCGCCCATACTTGCAGTCCCCCTCCAATAACCCCTGCTCGAAGCAATCTCTCGAGGTATACAAGGCAGGTGCCAGGTGGATTTATTAGTCGAACACCTCACGTGAAAT…
Charadrius_alexandrinus_EF215565	TTTTTTCCGTCACATGCTG--ACTTTTTTCCGTCACATGCCAA-TTTTTCTCTATGTCCTTATTTGCATTAATCCATTACCCCTATATACATACTCCTGCATGTACTAAGTTCATTACTATTTTAACTGGACATACCCTCCCCCCCACCACATATCACCCAAAGCACAGAACTCATCATGGACCACGGAACAGATTCCTAGTAATTATACTAAAACCATCCTAATGGTAGGTTATACATAACTATTAATTAAT-GATACGACAGTGCCTAAGTACCTACTATGCTTGGTTACCGCCCATACTTGCAGTCCCCCTCCAATAACCCCTGCTCGAAGCAATCTCTCGAGGTATACAAGGCAGGTGCCAGGTGGATTTATTAGTCGAACACCTCACGTGAAAT…
Charadrius_alexandrinus_EF215603	TTTTTTCCGTCACATGCTG--ACTTTTTTCCGTCACATGCCAA-TTTTTCTCTATGTCCTTATTTGCATTAATCCATTACCCCTATATACATACTCCTGCATGTACTAAGTTCATTACTATTTTAACTGGACATACCCTCCCCCCTACCACATATCACCCAAAGCACAGAACTCATCATGGACCACGGAACAGATTCCTAGTAATTATACTAAAACCATCCTAATGGTAGGTTATACATAACTATTAATTAAT-GATACGACAGTGCCTAAGTACCTACTATGCTTGGTTACCGCCCATACTTGCAGTCCCCCTCCAATAACCCCTGCTCGAAGCAATCTCTCGAGGTATACAAGGCAGGTGCCAGGTGGATTTATTAGTCGAACACCTCACGTGAAAT…
Charadrius_alexandrinus_EF215563	TTTTTTCCGTCACATGCTG--ACTTTTTTCCGTCACATGCCAA-TTTTTCTCTATGTCCTTATTTGCATTAATCCATTACCCCTATATACATACTCCTGCATGTACTAAGTTCATTACTATTTTAACTGGACATACCCTCCCCCCTACCACATATCACCCAAAGCACAGAACTCATCATGGACCACGGAACAGATTCCTAGTAATTATACTAAAACCATCCTAATGGTAGGTTATACATAACTATTAATTAAT-GATACGACAGTGCCTAAGTACCTACTATGCTTGGTTACCGCCCATACTTGCAGTCCCCCTCCAATAACCCCTGCTCGAAGCAATCTCTCGAGGTATACAAGGCAGGTGCCAGGTGGATTTATTAGTCGAACACCTCACGTGAAAT…
Charadrius_alexandrinus_EF215587	TTTTTTCCGTCACATGCTG--ACTTTTTTCCGTCACATGCCAA-TTTTTCTCTATGTCCTTATTTGCATTAATCCATTACCCCTATATACATACTCCTGCATGTACTAAGTTCATTACTATTTTAACTGGACATACCCTCCCCCCTACCACATATCACCCAAAGCACAGAACTCATCATGGACCACGGAACAGATTCCTAGTAATTATACTAAAACCATCCTAATGGTAGGTTATACATAACTATTAATTAAT-GATACGACAGTGCCTAAGTACCTACTATGCTTGGTTACCGCCCATACTTGCAGTCCCCCTCCAATAACCCCTGCTCGAAGCAATCTCTCGAGGTATACAAGGCAGGTGCCAGGTGGATTTATTAGTCGAACACCTCACGTGAAAT…
Charadrius_alexandrinus_EF215634	TTTTTTCCGTCGCATGCTG--ACTTTTTTCCGTCACATGCCAA-TTTTTCTCTATGTCTTTATTTGCATTAATCCATTACCCCTATATACATACTCCTGCATGTACTAAGTTCATTACTATTTTAACTGGACATACCCCCCCCCCTATCACATATCACCCAAAGTACAGAACTCATCATGGACCACGGAACAGATTCCTAGTAATTATACTAAAACCATCCTAATGGTAGGTTATACATAACTATTAATTAAT-GATACGACAGTGCCTAAGTACCTACTATGCTTGGTTACCGCCCATACTTGCAGTCCCCCTCCAATAACCCCTGCTCGAAGCAATCTCTCGAGGTATACAAGGCAGGTGCCAGGTGGATTTATTAGTCGAACACCTCACGTGAAAT…
Charadrius_alexandrinus_EF215549	TTTTTTCCGTCACATGCTG--ACTTTTTTCCGTCCCATGCCAA-TTTTTCTCTATGTCTTTATTTGCATTAATCCATTACCCCTATATACATACTCCTGCATGTACTAAGTTCATTACTATTTTAACTGGACATACCCCCCCCCCTATCACATATCACCCAAAGTACAGAACTCATCATGGACCACGGAACAGATTCCTAGTAATTATACTAAAACCATCCTAATGGTAGGTTATACATAACTATTAATTAAT-GATACGACAGTGCCTAAGTACCTACTATGCTTGGTTACCGCCCATACTTGCAGTCCCCCTCCAATAACCCCTGCTCGAAGCAATCTCTCGAGGTATACAAGGCAGGTGCCAGGTGGATTTATTAGTCGAACACCTCACGTGAAAT…
Charadrius_alexandrinus_EF215551	TTTTTTCCGTCACATGCTG--ACTTTTTTCCGTCACATGCCAA-TTTTTCTTTATGTCTTTATTTGCATTAATCCATTACCCCTATATACATACTCCTGCATGTACTAAGTTCATTACTATTTTAACTGGACATACCCCCCCCCCTATCACATATCACCCAAAGTACAGAACTCATCATGGACCACGGAACAGATTCCTAGTAATTATACTAAAACCATCCTAATGGTAGGTTATACATAACTATTAATTAAT-GATACGACAGTGCCTAAGTACCTACTATGCTTGGTTACCGCCCATACTTGCAGTCCCCCTCCAATAACCCCTGCTCGAAGCAATCTCTCGAGGTATACAAGGCAGGTGCCAGGTGGATTTATTAGTCGAACACCTCACGTGAAAT…
Charadrius_alexandrinus_EF215611	TTTTTTCCGTCACATGCTG--ACTTTTTTCCGTCACATGCCAA-TTTTTCTCTATGTCTTTATTTGCATTAATCCATTACCCCTATATACATACTCCTGCATGTACTAAGTTCATTACTATTTTAACTGGACATACCCCTCCCCCTATCACATATCACCCAAAGTACAGAACTCATCATGGACCACGGAACAGATTCCTAGTAATTATACTAAAACCATCCTAATGGTAGGTTATACATAACTATTAATTAAT-GATACGACAGTGCCTAAGTACCTACTATGCTTGGTTACCGCCCATACTTGCAGTCCCCCTCCAATAACCCCTGCTCGAAGCAATCTCTCGAGGTATACAAGGCAGGTGCCAGGTGGATTTATTAGTCGAACACCTCACGTGAAAT…
Charadrius_alexandrinus_EF215543	TTTTTTCCGTCACATGCTG--ACTTTTTTCCGTCACATGCCAA-TTTTTCTCTATGTCTTTATTTGCATTAATCCATTACCCCTATATACATACTCCTGCATGTACTAAGTTCATTACTATTTTAACTGGACATACCCCCCCCCCTATCACATATCACCCAAAGTACAGAACTCATCATGGACCACGGAACAGATTCCTAGTAATTATACTAAAACCATCCTAATGGTAGGTTATACATAACTATTAATTAAT-GATACGACAGTGCCTAAGTACCTACTATGCTTGGTTACCGCCCATACTTGCAGTCCCCCTCCAATAACCCCTGCTCGAAGCAATCTCTCGAGGTATACAAGGCAGGTGCCAGGTGGATTTATTAGTCGAACACCTCACGTGAAAT…
Charadrius_alexandrinus_EF215553	TTTTTTCCGTCACATGCTG--ACTTTTTTCCGTCACATGCCAA-TTTTTCTCTATGTCTTTATTTGCATTAATCCATTACCCCTATATACATACTCCTGCATGTACTAAGTTCATTACTATTTTAACTGGACATACCCCCCCCCCTATCACATATCACCCAAAGTACAGAACTCATCATGGACCACGGAACAGATTCCTAGTAATTATACTAAAACCATCCTAATGGTAGGTTATACATAACTATTAATTAAT-GATACGACAGTGCCTAAGTACCTACTATGCTTGGTTACCGCCCATACTTGCAGTCCCCCTCCAATAACCCCTGCTCGAAGCAATCTCTCGAGGTATACAAGGCAGGTGCCAGGTGGATTTATTAGTCGAACACCTCACGTGAAAT…
Charadrius_alexandrinus_EF215557	TTTTTTCCGTCACATGCTG--ACTTTTTTCCGTCACATGCCAA-TTTTTCTCTATGTCTTTATTTGCATTAATCCATTACCCCTATATACATACTCCTGCATGTACTAAGTTCATTACTATTTTAACTGGACATACCCCCCCCCCTATCACATATCACCCAAAGTACAGAACTCATCATGGACCACGGAACAGATTCCTAGTAATTATACTAAAACCATCCTAATGGTAGGTTATACATAACTATTAATTAAT-GATACGACAGTGCCTAAGTACCTACTATGCTTGGTTACCGCCCATACTTGCAGTCCCCCTCCAATAACCCCTGCTCGAAGCAATCTCTCGAGGTATACAAGGCAGGTGCCAGGTGGATTTATTAGTCGAACACCTCACGTGAAAT…
Charadrius_alexandrinus_EF215626	TTTTTTCCGTCACATGCTG--ACTTTTTTCCGTCACATGCCAA-TTTTTCTCTATGTCTTTATTTGCATTAATCCATTACCCCTATATACATACTCCTGCATGTACTAAGTTCATTACTATTTTAACTGGACATACCCCCCCCCCTATCACATATCACCCAAAGTACAGAACTCATCATGGACCACGGAACAGATTCCTAGTAATTATACTAAAACCATCCTAATGGTAGGTTATACATAACTATTAATTAAT-GATACGACAGTGCCTAAGTACCTACTATGCTTGGTTACCGCCCATACTTGCAGTCCCCCTCCAATAACCCCTGCTCGAAGCAATCTCTCGAGGTATACAAGGCAGGTGCCAGGTGGATTTATTAGTCGAACACCTCACGTGAAAT…
Charadrius_alexandrinus_EF215669	TTTTTTCCGTCACATGCTG--ACTTTTTTCCGTCACATGCCAA-TTTTTCTCTATGTCTTTATTTGCATTAATCCATTACCCCTATATACATACTCCTGCATGTACTAAGTTCATTACTATTTTAACTGGACATACCCCCCCCCCTATCACATATCACCCAAAGTACAGAACTCATCATGGACCACGGAACAGATTCCTAGTAATTATACTAAAACCATCCTAATGGTAGGTTATACATAACTATTAATTAAT-GATACGACAGTGCCTAAGTACCTACTATGCTTGGTTACCGCCCATACTTGCAGTCCCCCTCCAATAACCCCTGCTCGAAGCAATCTCTCGAGGTATACAAGGCAGGTGCCAGGTGGATTTATTAGTCGAACACCTCACGTGAAAT…
Charadrius_alexandrinus_EF215670	TTTTTTCCGTCACATGCTG--ACTTTTTTCCGTCACATGCCAA-TTTTTCTCTATGTCTTTATTTGCATTAATCCATTACCCCTATATACATACTCCTGCATGTACTAAGTTCATTACTATTTTAACTGGACATACCCCCCCCCCTATCACATATCACCCAAAGTACAGAACTCATCATGGACCACGGAACAGATTCCTAGTAATTATACTAAAACCATCCTAATGGTAGGTTATACATAACTATTAATTAAT-GATACGACAGTGCCTAAGTACCTACTATGCTTGGTTACCGCCCATACTTGCAGTCCCCCTCCAATAACCCCTGCTCGAAGCAATCTCTCGAGGTATACAAGGCAGGTGCCAGGTGGATTTATTAGTCGAACACCTCACGTGAAAT…
Charadrius_alexandrinus_EF215671	TTTTTTCCGTCACATGCTG--ACTTTTTTCCGTCACATGCCAA-TTTTTCTCTATGTCTTTATTTGCATTAATCCATTACCCCTATATACATACTCCTGCATGTACTAAGTTCATTACTATTTTAACTGGACATACCCCCCCCCCTATCACATATCACCCAAAGTACAGAACTCATCATGGACCACGGAACAGATTCCTAGTAATTATACTAAAACCATCCTAATGGTAGGTTATACATAACTATTAATTAAT-GATACGACAGTGCCTAAGTACCTACTATGCTTGGTTACCGCCCATACTTGCAGTCCCCCTCCAATAACCCCTGCTCGAAGCAATCTCTCGAGGTATACAAGGCAGGTGCCAGGTGGATTTATTAGTCGAACACCTCACGTGAAAT…
Charadrius_alexandrinus_EF215567	TTTTTTCCGTCACATGCTG--ACTTTTTTCCGTCACATGCCAA-TTTTTCTTTATGTCTTTATTTGCATTAATCCATTACCCCTATATACATACTCCTGCATGTACTAAGTTCATTACTATTTTAACTGGACATACCCCCCCCCCTATCACATATCACCCAAAGCACAGAACTCATCATGGACCACGGAACAGATTCCTAGTAATTATACTAAAACCATCCTAATGGTAGGTTATACATAACTATTAATTAAT-GATACGACAGTGCCTAAGTACCTACTATGCTTGGTTACCGCCCATACTTGCAGTCCCCCTCCAATAACCCCTGCTCGAAGCAATCTCTCGAGGTATACAAGGCAGGTGCCAGGTGGATTTATTAGTCGAACACCTCACGTGAAAT…
Charadrius_alexandrinus_EF215632	TTTTTTCCGTCACATGCTG--ACTTTTTTCCGTCACATGCCAA-TTTTTCTCTATGTCTTTATTTGCATTAATCCATTACCCCTATATACATACTCCTGCATGTACTAAGTTCATTACTATTTTAACTGGACATACCCCCCCCCCTATCACATATCACCCAAAGCACAGAACTCATCATGGACCACGGAACAGATTCCTAGTAATTATACTAAAACCATCCTAATGGTAGGTTATACATAACTATTAATTAAT-GATACGACAGTGCCTAAGTACCTACTATGCTTGGTTACCGCCCATACTTGCAGTCCCCCTCCAATAACCCCTGCTCGAAGCAATCTCTCGAGGTATACAAGGCAGGTGCCAGGTGGATTTATTAGTCGAACACCTCACGTGAAAT…
Charadrius_alexandrinus_EF215541	TTTTTTCCGTCACATGCTG--ACTTTTTTCCGTCACATGCCAA-TTTTTCTCTATGTCTTTATTTGCATTAATCCATTACCCCTATATACATACTCCTGCATGTACTAAGTTCATTACTATTTTAACTGGACATACCCCCCCCCCTATCACATATCACCCAAAGCACAGAACTCATCATGGACCACGGAACAGACTCCTAGTAATTATACTAAAACCATCCTAATGGTAGGTTATACATAACTATTAATTAAT-GATACGACAGTGCCTAAGTACCTACTATGCTTGGTTACCGCCCATACTTGCAGTCCCCCTCCAATAACCCCTGCTCGAAGCAATCTCTCGAGGTATACAAGGCAGGTGCCAGGTGGATTTATTAGTCGAACACCTCACGTGAAAT…
Charadrius_alexandrinus_EF215562	TTTTTTCCGTCACATGCTG--ACTTTTTTCCGTCACATGCCAA-TTTTTCTCTATGTCTTTATTTGCATTAATCCATTACCCCTATATACATACTCCTGCATGTATTAAGTTCATTACTATTTTAACTGGACATACCCCCCCCCCTATCACATATCACCCAAAGCACAGAACTCATCATGGACCACGGAACAGATTCCTAGTAATTATACTAAAACCATCCTAATGGTAGGTTATACATAACTATTAATTAAT-GATACGACAGTGCCTAAGTACCTACTATGCTTGGTTACCGCCCATACTTGCAGTCCCCCTCCAATAACCCCTGCTCGAAGCAATCTCTCGAGGTATACAAGGCAGGTGCCAGGTGGATTTATTAGTCGAACACCTCACGTGAAAT…
Charadrius_alexandrinus_EF215573	TTTTTTCCGTCACATGCTG--ACTTTTTTCCGTCACATGCCAA-TTTTTCTCTATGTCTTTATTTGCATTAATCCATTACCCCTATATACATACTCCTGCATGTACTAAGTTCATTACTATTTTAACTGGACATACCCCCCCCCCTATCACATATCACCCAAAGCACAGAACTCATCATGGACCACGGAACAGATTCCTAGTAATTATACTAAAACCATCTTAATGGTAGGTTATACATAACTATTAATTAAT-GATACGACAGTGCCTAAGTACCTACTATGCTTGGTTACCGCCCATACTTGCAGTCCCCCTCCAATAACCCCTGCTCGAAGCAATCTCTCGAGGTATACAAGGCAGGTGCCAGGTGGATTTATTAGTCGAACACCTCACGTGAAAT…
Charadrius_alexandrinus_EF215579	TTTTTTCCGTCACATGCTG--ACTTTTTTCCGTCACATGCCAA-TTTTTCTCTATGTCTTTATTTGCATTAATCCATTACCCCTATATACATACTCCTGCATGTACTAAGTTCATTACTATTTTAACTGGACATACCCCCCCCCCTATCACATATCACCCAAAGCACAGAACTCATCATGGACCACGGAACAGATTCCTAGTAATTATACTAAAACCATCCTAATGGTAGGTTATACATAACTATTAATTAAT-GATACGACAGTGCCTAAGTACCTACTATGCTTGGTTACCGCCCATACTTGCAGTCCCCCTCCAATAACCCCTGCTCGAAGCAATCTCTCGAGGTATACAAGGCAGGTGCCAGGTGGATTTATTAGTCGAACACCTCACGTGAAAT…
Charadrius_alexandrinus_EF215660	TTTTTTCCGTCACATGCTG--ACTTTTTTCGGTCACATGCCAA-TTTTTCTCTATGTCTTTATTTGCATTAATCCATTACCCCTATATACATACTCCTGCATGTACTAAGTTCATTACTATTTTAACTGGACATACCCCCCCCCCTATCACATATCACCCAAAGCACAGAACTCATCATGGACCACGGAACAGATTCCTAGTAATTATACTAAAACCATCCTAATGGTAGGTTATACATAACTATTAATTAAT-GATACGACAGTGCCTAAGTACCTACTATGCTTGGTTACCGCCCATACTTGCAGTCCCCCTCCAATAACCCCTGCTCGAAGCAATCTCTCGAGGTATACAAGGCAGGTGCCAGGTGGATTTATTAGTCGAACACCTCACGTGAAAT…
Charadrius_alexandrinus_EF215661	TTTTTTCCGTCACATGCTG--ACTTTTTTCGGTCACATGCCAA-TTTTTCTCTATGTCTTTATTTGCATTAATCCATTACCCCTATATACATACTCCTGCATGTACTAAGTTCATTACTATTTTAACTGGACATACCCCCCCCCCTATCACATATCACCCAAAGCACAGAACTCATCATGGACCACGGAACAGATTCCTAGTAATTATACTAAAACCATCCTAATGGTAGGTTATACATAACTATTAATTAAT-GATACGACAGTGCCTAAGTACCTACTATGCTTGGTTACCGCCCATACTTGCAGTCCCCCTCCAATAACCCCTGCTCGAAGCAATCTCTCGAGGTATACAAGGCAGGTGCCAGGTGGATTTATTAGTCGAACACCTCACGTGAAAT…
Charadrius_alexandrinus_EF215566	TTTTTTCCGTCACATGCTG--ACTTTTTTCCGTCACATGCCAA-TTTTTCTCTATGTCTTTATTTGCATTAATCCATTACCCCTATATACATACTCCTGCATGTACTAAGTTCATTACTATTTTAACTGGACATACCCCCCCCCCTATCACATATCACCCAAAGCACAGAACTCATCATGGACCACGGAACAGATTCCTAGTAATTATACTAAAACCATCCTAATGGTAGGTTATACATAACTATTAATTAAT-GATACGACAGTGCCTAAGTACCTACTATGCTTGGTTACCGCCCATACTTGCAGTCCCCCTCCAATAACCCCTGCTCGAAGCAATCTCTCGAGGTATACAAGGCAGGTGCCAGGTGGATTTATTAGTCGAACACCTCACGTGAAAT…
Charadrius_alexandrinus_EF215568	TTTTTTCCGTCACATGCTG--ACTTTTTTCCGTCACATGCCAA-TTTTTCTCTATGTCTTTATTTGCATTAATCCATTACCCCTATATACATACTCCTGCATGTACTAAGTTCATTACTATTTTAACTGGACATACCCCCCCCCCTATCACATATCACCCAAAGCACAGAACTCATCATGGACCACGGAACAGATTCCTAGTAATTATACTAAAACCATCCTAATGGTAGGTTATACATAACTATTAATTAAT-GATACGACAGTGCCTAAGTACCTACTATGCTTGGTTACCGCCCATACTTGCAGTCCCCCTCCAATAACCCCTGCTCGAAGCAATCTCTCGAGGTATACAAGGCAGGTGCCAGGTGGATTTATTAGTCGAACACCTCACGTGAAAT…
Charadrius_alexandrinus_EF215590	TTTTTTCCGTCACATGCTG--ACTTTTTTCCGTCACATGCCAA-TTTTTCTCTATGTCTTTATTTGCATTAATCCATTACCCCTATATACATACTCCTGCATGTACTAAGTTCATTACTATTTTAACTGGACATACCCCCCCCCCTATCACATATCACCCAAAGCACAGAACTCATCATGGACCACGGAACAGATTCCTAGTAATTATACTAAAACCATCCTAATGGTAGGTTATACATAACTATTAATTAAT-GATACGACAGTGCCTAAGTACCTACTATGCTTGGTTACCGCCCATACTTGCAGTCCCCCTCCAATAACCCCTGCTCGAAGCAATCTCTCGAGGTATACAAGGCAGGTGCCAGGTGGATTTATTAGTCGAACACCTCACGTGAAAT…
Charadrius_alexandrinus_EF215592	TTTTTTCCGTCACATGCTG--ACTTTTTTCCGTCACATGCCAA-TTTTTCTCTATGTCTTTATTTGCATTAATCCATTACCCCTATATACATACTCCTGCATGTACTAAGTTCATTACTATTTTAACTGGACATACCCCCCCCCCTATCACATATCACCCAAAGCACAGAACTCATCATGGACCACGGAACAGATTCCTAGTAATTATACTAAAACCATCCTAATGGTAGGTTATACATAACTATTAATTAAT-GATACGACAGTGCCTAAGTACCTACTATGCTTGGTTACCGCCCATACTTGCAGTCCCCCTCCAATAACCCCTGCTCGAAGCAATCTCTCGAGGTATACAAGGCAGGTGCCAGGTGGATTTATTAGTCGAACACCTCACGTGAAAT…
Charadrius_alexandrinus_EF215608	TTTTTTCCGTCACATGCTG--ACTTTTTTCCGTCACATGCCAA-TTTTTCTCTATGTCTTTATTTGCATTAATCCATTACCCCTATATACATACTCCTGCATGTACTAAGTTCATTACTATTTTAACTGGACATACCCCCCCCCCTATCACATATCACCCAAAGCACAGAACTCATCATGGACCACGGAACAGATTCCTAGTAATTATACTAAAACCATCCTAATGGTAGGTTATACATAACTATTAATTAAT-GATACGACAGTGCCTAAGTACCTACTATGCTTGGTTACCGCCCATACTTGCAGTCCCCCTCCAATAACCCCTGCTCGAAGCAATCTCTCGAGGTATACAAGGCAGGTGCCAGGTGGATTTATTAGTCGAACACCTCACGTGAAAT…
Charadrius_alexandrinus_EF215613	TTTTTTCCGTCACATGCTG--ACTTTTTTCCGTCACATGCCAA-TTTTTCTCTATGTCTTTATTTGCATTAATCCATTACCCCTATATACATACTCCTGCATGTACTAAGTTCATTACTATTTTAACTGGACATACCCCCCCCCCTATCACATATCACCCAAAGCACAGAACTCATCATGGACCACGGAACAGATTCCTAGTAATTATACTAAAACCATCCTAATGGTAGGTTATACATAACTATTAATTAAT-GATACGACAGTGCCTAAGTACCTACTATGCTTGGTTACCGCCCATACTTGCAGTCCCCCTCCAATAACCCCTGCTCGAAGCAATCTCTCGAGGTATACAAGGCAGGTGCCAGGTGGATTTATTAGTCGAACACCTCACGTGAAAT…
Charadrius_alexandrinus_EF215658	TTTTTTCCGTCACATGCTG--ACTTTTTTCCGTCACATGCCAA-TTTTTCTCTATGTCTTTATTTGCATTAATCCATTACCCCTATATACATACTCCTGCATGTACTAAGTTCATTACTATTTTAACTGGACATACCCCCCCCCCTATCACATATCACCCAAAGCACAGAACTCATCATGGACCACGGAACAGATTCCTAGTAATTATACTAAAACCATCCTAATGGTAGGTTATACATAACTATTAATTAAT-GATACGACAGTGCCTAAGTACCTACTATGCTTGGTTACCGCCCATACTTGCAGTCCCCCTCCAATAACCCCTGCTCGAAGCAATCTCTCGAGGTATACAAGGCAGGTGCCAGGTGGATTTATTAGTCGAACACCTCACGTGAAAT…
Charadrius_alexandrinus_EF215663	TTTTTTCCGTCACATGCTG--ACTTTTTTCCGTCACATGCCAA-TTTTTCTCTATGTCTTTATTTGCATTAATCCATTACCCCTATATACATACTCCTGCATGTACTAAGTTCATTACTATTTTAACTGGACATACCCCCCCCCCTATCACATATCACCCAAAGCACAGAACTCATCATGGACCACGGAACAGATTCCTAGTAATTATACTAAAACCATCCTAATGGTAGGTTATACATAACTATTAATTAAT-GATACGACAGTGCCTAAGTACCTACTATGCTTGGTTACCGCCCATACTTGCAGTCCCCCTCCAATAACCCCTGCTCGAAGCAATCTCTCGAGGTATACAAGGCAGGTGCCAGGTGGATTTATTAGTCGAACACCTCACGTGAAAT…
Charadrius_alexandrinus_EF215667	TTTTTTCCGTCACATGCTG--ACTTTTTTCCGTCACATGCCAA-TTTTTCTCTATGTCTTTATTTGCATTAATCCATTACCCCTATATACATACTCCTGCATGTACTAAGTTCATTACTATTTTAACTGGACATACCCCCCCCCCTATCACATATCACCCAAAGCACAGAACTCATCATGGACCACGGAACAGATTCCTAGTAATTATACTAAAACCATCCTAATGGTAGGTTATACATAACTATTAATTAAT-GATACGACAGTGCCTAAGTACCTACTATGCTTGGTTACCGCCCATACTTGCAGTCCCCCTCCAATAACCCCTGCTCGAAGCAATCTCTCGAGGTATACAAGGCAGGTGCCAGGTGGATTTATTAGTCGAACACCTCACGTGAAAT…
Charadrius_alexandrinus_EF215668	TTTTTTCCGTCACATGCTG--ACTTTTTTCCGTCACATGCCAA-TTTTTCTCTATGTCTTTATTTGCATTAATCCATTACCCCTATATACATACTCCTGCATGTACTAAGTTCATTACTATTTTAACTGGACATACCCCCCCCCCTATCACATATCACCCAAAGCACAGAACTCATCATGGACCACGGAACAGATTCCTAGTAATTATACTAAAACCATCCTAATGGTAGGTTATACATAACTATTAATTAAT-GATACGACAGTGCCTAAGTACCTACTATGCTTGGTTACCGCCCATACTTGCAGTCCCCCTCCAATAACCCCTGCTCGAAGCAATCTCTCGAGGTATACAAGGCAGGTGCCAGGTGGATTTATTAGTCGAACACCTCACGTGAAAT…
Charadrius_alexandrinus_EF215691	TNNNNTCAGCG------TG--ACTTTTTTCCGTCACATGCCAA-TTTTTCTCTATGTCTTTATTTGCATTAATCCATTACCCCTATATACATACTCCTGCATGTACTAAGTTCATTACTATTTTAACTGGACATACCCTCTCCCC-ATCACATATCACCCAAAGTACAGAACTCATCATGGACCACGGAACAGATTCCTAGTAATTATACTAAAACCATCCTAATGATAGGTTATACATAACCATTAATTAAT-GATACGACAGTGCCTAAGTACCTACTATGCTTGGTTACCGCCCATACTTGCAGTCCCCCTCCAATAACCCCTGCTCGAAGCAATCTCTCGAGGTATACAAGGCAGGTGCCAGGTGGATTTATTAGTCGAACACCTCACGTGAAAT…
Charadrius_alexandrinus_EF215694	TTTTTTCCGTCACATGCTG--ACTTTTTTCCGTCACATGCCAA-TTTTTCTCTATGTCTTTATTTGCATTAATCCATTACCCCTATATACATACTCCTGCATGTACTAAATTCATTACCATTTTAACTGGACATACCCTCTTCCC-ATCACATATCACCCAAAGCACAGAACTCATCATGGACCACGGAACAGATTCCTAGTAATTATACTAAAACCATCCTAATGATAGGTTATACATAACCATTAATTAAT-GATACGACAGTGCCTAAGTACCTACTATGCTTGGTTACCGCCCATACTTGCAGTCCCTCTCCAATAACCCCTGCTCGAAGCAATCTCTCGAAGTATACAAGGCAGGTGCCAGGTGGATTTATTAGTCGAACACCTCACGTGAAAT…
Charadrius_alexandrinus_EF215696	TTTTTTCCGTCACATGCTG--ACTTTTTTCCGTCACATGCCAA-TTTTTCTCTATGTCTTTATTTGCATTAATCCATTACCCCTATATACATACTCCTGCATGTACTAAATTCATTACCATTTTAACTGGACATACCCTCTTCTC-ATCACATATCACCCAAAGCACAGAACTCATCATGGACCACGGAACAGATTCCTAGTAATTATACTAAAACCATCCTAATGATAGGTTATACATAACCATTAATTAAT-GATACGACAGTGCCTAAGTACCTACTATGCTTGGTTACCGCCCATACTTGCAGTCCCTCTCCAATAATCCCTGCTCGAAGCAATCTCTCGAGGTATACAAGGCAGGTGCCAGGTGGATTTATTAGTCGAACACCTCACGTGAAAT…
Charadrius_alexandrinus_EF215695	-----TNNGTN--ATGCTG--ACTTTTTTCCGTCACATGCCAA-TTTTTCTCTATGTCTTTATTTGCATTAATCCATTACCCCTATATACATACTCCTGCATGTACTAAATTCATTACTATTTTAACTGGACATACCCTCTCCCC-ATCACATATCACCCAAAGCACAGAACTCATCATGGACCACGGAACAGATTCCTAGTAATTATACTAAAACCATCCTAATGATAGGTTATACATAACCATTAATTAAT-GATACGACAGTGCCTAAGTACCTACTATGCTTGGTTACCGCCCATACTTGCAGTCCCCCTCCAATAACCCCTGCTCGAAGCAATCTCTCGAGGTATACAAGGCAGGTGCCAGGTGGATTTATTAGTCGAACACCTCACGTGAAAT…
Charadrius_alexandrinus_EF215692	TTTTTTCCGTCACATGCTG--ACTTTTTTCCGTCACATGCCAA-TTTTTCTCTATGTCTTTACTTGCATTAATCCATTACCCCTATATACATACTCCTGCATGTACTAAATTCATTACTATTTTAACTGGACATACCCTCTCCCC-ATCACATATCACCCAAAGCACAGAACTCATCATGGACCACGGAACAGATTCCTAGTAATTATACTAAAACCATCCTAATGATAGGTTATACATAACCATTAATTAAT-GATACGACAGTGCCTAAGTACCTACTATGCTTGGTTACCGCCCATACTTGCAGTCCCCCTCCAATAACCCCTGCTCGAAGCAATCTCTCGAGGTATACAAGGCAGGTGCCAGGTGGATTTATTAGTCGAACACCTCACGTGAAAT…
Charadrius_alexandrinus_EF215683	------CCGTCACATGCTG--ACTTTTTTCCGTCACATGCCAA-TTTTTCTCTATGTCTTTATTTGCATTAATCCATTACCCCTATATACATACTCCTGCATGTACTAAGTTCATTACTATTTTAACTGGACATACCCTCTCCCC-ATCACATATCACCCAAAGCACAGAACTCATCATGGACCACGGAACAGATTCCTAGTAATTATACTAAAACCATCCTAATGATAGGTTATACATAACCATTAATTAAT-GATACGACAGTGCCTAAGTACCTACTATGCTTGGTTACCGCCCATACTTGCAGTCCCCCTCCAATAACCCCTGCTCGAAGCAATCTCTCGAGGTATACAAGGCAGGTGCCAGGTGGATTTATTAGTCGAACACCTCACGTGAAAT…
Charadrius_alexandrinus_EF215687	TTTTTTNCGTCACATGCTG--ACTTTTTTCCGTCACATGCCAA-TTTTTCTCTATGTCTTTATTTGCATTAATCCATTACCCCTATATACATACTCCTGCATGTACTAAGTTCATTACTATTTTAACTGGACATACCCTCTCCCC-ATCACATATCACCCAAAGCACAGAACTCATCATGGACCACGGAACAGATTCCTAGTAATTATACTAAAACCATCCTAATGATAGGTTATACATAACCATTAATTAAT-GATACGACAGTGCCTAAGTACCTACTATGCTTGGTTACCGCCCATACTTGCAGTCCCCCTCCAATAACCCCTGCTCGAAGCAATCTCTCGAGGTATACAAGGCAGGTGCCAGGTGGATTTATTAGTCGAACACCTCACGTGAAAT…
Charadrius_alexandrinus_EF215693	---------CGNNATGCTG--ACTTTTTTCCGTCACATGCCAA-TTTTTCTCTATGTCTTTATTTGCATTAATCCATTACCCCTATATACATACTCCTGCATGTACTAAATTCATTACTATTTTAACTGGACATACCCTCTCCCC-ATCACATATCACCCAAAGCACAGAACTCATCATGGACCACGGAACAGATTCCTAGTAATTATACTAAAACCATCCTAATGATAGGTTATACATAACCATTAATTAAT-GATACGACAGTGCCTAAGTACCTACTATGCTTGGTTACCGCCCATACTTGCAGTCCCCCTCCAATAACCCCTGCTCGAAGCAATCTCTCGAGGTATACAAGGCAGGTGCCAGGTGGATTTATTAGTCGAACACCTCACGTGAAAT…
	;
End;
