# Supplementary material for: A latitudinal phylogeographic diversity gradient in birds
Source: PLoS Biol. 2017 Apr 13;15(4):e2001073. doi: 10.1371/journal.pbio.2001073 (PMC5390966; doi:10.1371/journal.pbio.2001073)
Supplement: S1 Data — (ZIP) [file pbio.2001073.s015.zip › S1_Data/Chlorophanes-spiza.nex]

#NEXUS
Begin data;
	Dimensions ntax=75 nchar=1143;
	Format datatype=dna gap=-;
	Matrix
Iridophanes_pulcherrima ??????????????????????????????????????????????????????????????????????????????????????????????????CTTCGGATCCCTACTAGGCCTCTGCCTAATTACCCAAATCTTCACAGGCCTCCTACTAGCAATACACTACACAGCAGACACCAACCTAGCCTTCTCCTCCGTCGCCCATATATGCCGAGACGTACAATTTGGCTGACTCATCCGCAATCTACATGCAAACGGAGCCTCCTTCTTTTTCATCTGCATCTACCTACACATTGGCCGAGGAATCTACTACGGCTCATACCTGAACAAAGAAACCTGAAATATCGGAGTCATTCTCCTCCTAACTCTCATG…
Coryphospingus_pileatus_FJ799870 ATGGCCCCAAACCTTCGTAAAAACCACCAAATCCTAAAAATCATCAACGACGCCCTAATCGACCTACCAGCACCCTCAAACATCTCAACATGATGAAACTTCGGATCCCTACTAGGCCTCTGCCTAATTACTCAAATCGTCACAGGCCTCCTACTAGCTATGCACTACACAGCCGACACCAGCCTAGCCTTCTCCTCCGTCGCCCACATATGCCGAGACGTACAATTCGGCTGACTCATCCGCAACCTTCATGCAAACGGAGCTTCCTTCTTCTTCATCTGCATCTACCTACACATTGGCCGAGGACTTTACTACGGCTCATACCTCAACAAAGAGACCTGAAACGTCGGAGTCATCCTCCTTCTA…
Schistochlamys_melanopis_AY383102 ATGGCTCTCAACCTTCGTAAAAACCACCAAATCCTAAAAATCATCAACAACGCCCTAATCGACCTCCCAACACCACCAAACATTTCAACATGATGAAACTTCGGATCCCTGCTAGGCGTTTGCCTAATCACTCAAATCGTCACAGGCCTACTACTAGCTATACACTATACAGCAGACACTAACTTAGCCTTCTCCTCCGTTGCCCACATATGCCGAGACGTGCAATTCGGATGACTCATCCGCAACCTCCACGCCAACGGAGCTTCCTTCTTCTTCATCTGCATCTACCTACACATCGGCCGAGGAATCTACTACGGCTCATACCTAAACAAAGAAACCTGAAACGTCGGAGTTATTCTACTCCT…
central_71963PuntarenasCR ???????????????????????????????????????????????????????????????????????????????????????????????????????????????????????CTGCCTAATTACTCAAATCGTCACAGGCCTCCTACTAGCTATACATTACACAGCAGACACCAACCTAGCCTTCTCCTCCGTCGCCCACATATGCCGAGACGTACAATTTGGCTGACTCATCCGCAATCTACATGCTAATGGAGCCTCCTTCTTCTTCATCTGCATCTACCTACACATTGGCCGAGGAATTTACTACGGCTCATACCTAAACAAAGAAACCTGAAACATTGGAGTCATCCTCCTCCTAACCCTCA…
central_72165SanJoseCR ???????????????????????????????????????????????????????????????????????????????????????????????????????????????????????CTGCCTAATTACTCAAATCGTCACAGGCCTCCTACTAGCTATACATTACACAGCAGACACCAACCTAGCCTTCTCCTCCGTCGCCCACATATGCCGAGACGTACAATTTGGCTGACTCATCCGCAATCTACATGCTAACGGAGCCTCCTTCTTCTTCATCTGCATCTACCTACACATTGGCCGAGGAATTTACTACGGCTCATACCTAAACAAAGAAACCTGAAACATTGGAGTCATCCTCCTCCTAACCCTCATGG…
central_GU215292LaCeibaHON ATGG?CC??AACCTTCGTAAAAACCACCGAATCCTAAAAATTATCAACAANGCCCTAATCGACCTCCCAACACCATCAAACATCTCAACATGATGAAACTTTGGATCCCTACTAGGCCTCTGCCTAATTACTCAAATCGTCACAGGCCTCCTACTAGCTATACATTACACAGCAGACACCAACCTAGCCTTCTCCTCCGTCGCCCACATATGCCGAGACGTACAATTTGGCTGACTCATCCGCAATCTACATGCTAACGGAGCCTCCTTCTTCTTCATCTGCATCTACCTACACATTGGCCGAGGAATTTACTACGGCTCATACCTAAACAAAGAAACCTGAAACATTGGAGTCATCCTCCTCCTAACCCTC…
central_LSUMZ16555ColonPAN ?????????????????????????????????????????????????????????????????????????????????????????????????????????????????AGGCCTCTGCCTAATTACTCAAATCGTCACAGGCCTTCTACTAGCTATACATTACACAGCAGACACCAACCTAGCCTTCTCCTCCGTCGCCCACATATGCCGAGACGTACAATTTGGCTGACTCATCCGCAATCTACATGCTAACGGAGCCTCCTTCTTCTTCATCTGCATCTACCTACACATTGGCCGAGGAATTTACTACGGCTCATACCTAAACAAAGAAACCTGAAACATTGGAGTCATCCTCCTCCTAACCCTC…
central_MBMDAB1008LaLuzNIC ????????????????????????????????????????????????????????????????????????????????????????????????????????????????????????TGCCTAATTACTCAAATCGTCACAGGCCTTCTACTAGCTATACATTACACAGCAGACACCAACCTAGCCTTCTCCTCCGTCGCCCACATATGCCGAGACGTACAATTTGGCTGACTCATCCGCAATCTACATGCTAACGGAGCCTCCTTCTTCTTCATCTGCATCTACCTACACATTGGCCGAGGAATTTACTACGGCTCATACCTAAACAAAGAAACCTGAAACATCGGAGTCATCCTCCTCCTAACCCTC…
central_MBMDAB1186LaLuzNIC ???????????????????????????????????????????????????????????????????????????????????????????????????????????????????????CTGCCTAATTACTCAAATCGTCACAGGCCTTCTACTAGCTATACATTACACAGCAGACACCAACCTAGCCTTCTCCTCCGTCGCCCACATATGCCGAGACGTACAATTTGGCTGACTCATCCGCAATCTACATGCTAACGGAGCCTCCTTCTTCTTCATCTGCATCTACCTACACATTGGCCGAGGAATTTACTACGGCTCATACCTAAACAAAGAAACCTGAAACATTGGAGTCATCCTCCTCCTAACCCTC…
central_MBMGMS158LaCeibaHON ???????????????????????????????????????????????????????????????????????????????????????????????????????????????????????????????TTACTCAAATCGTCACAGGCCTTCTACTAGCTATACATTACACAGCAGACACCAACCTAGCCTTCTCCTCCGTCGCCCACATATGCCGAGACGTACAATTTGGCTGACTCATCCGCAATCTACATGCTAACGGAGCCTCCTTCTTCTTCATCTGCATCTACCTACACATTGGCCGAGGAATTTACTACGGCTCATACCTAAACAAAGAAACCTGAAACATTGGAGTCATCCTCCTCCTAACCCT…
central_USNMB1243BocasDelToroPAN ATGGCCCTTAACCTTCGTAAAAACCACCGAATCCTAAAAATTATCAACAACGCCCTAATCGACCTCCCAACACCATCWAACATCTCAACATGATGAAACTTTGGATCCCTACTAGGCCTCTGCCTAATTACTCAAATCGTCACAGGCCTTCTACTAGCTATACATTACACAGCAGACACCAACCTAGCCTTCTCCTCCGTCGCCCACATATGCCGAGACGTACAATTTGGCTGACTCATCCGCAATCTACATGCTAACGGAGCCTCCTTCTTCTTCATCTGCATCTACCTACACATTGGCCGAGGAATTTACTACGGCTCATACCTAAACAAAGAAACCTGAAACATTGGAGTCATCCTCCTCCTA…
central_USNMB295BocasDelToroPAN ATGGCCCTTAACCTTCGTAAAAACCACCGAATCCTAAAAATTATCAACAACGCCCTAATCGACCTCCCAACACCATCWAACATCTCAACATGAYGAAACTTTGGATCCCTACTAGGCCTCTGCCTAATTACTCAAATCGTCACAGGCCTTCTACTAGCTATACATTACACAGCAGACACCAACCTAGCCTTCTCCTCCGTCGCCCACATATGCCGAGACGTACAATTTGGCTGACTCATCCGCAATCTACATGCTAACGGAGCCTCCTTCTTCTTCATCTGCATCTACCTACACATTGGCCGAGGAATTTACTACGGCTCATACCTAAACAAAGAAACCTGAAACATTGGAGTCATCCTCCTCCTAA…
central_USNMB469BocasDelToroPAN ATGGCCCTTAACCTTCGTAAAAACCACCGAATCCTAAAAATTATCAACAACGCCCTAATCGACCTCCCAACACCATCWAACATCTCAACATGATGAAACTTTGGATCCCTACTAGGCCTCTGCCTAATTACTCAAATCGTCACAGGCCTTCTACTAGCTATACATTACACAGCAGACACCAACCTAGCCTTCTCCTCCGTCGCCCACATATGCCGAGACGTACAATTTGGCTGACTCATCCGCAATCTACATGCTAACGGAGCCTCCTTCTTCTTCATCTGCATCTACCTACACATTGGCCGAGGAATTTACTACGGCTCATACCTAAACAAAGAAACCTGAAACATTGGAGTCATCCTCCTCCTAA…
central_USNMB536BocasDelToroPAN ATGGCCCTTAACCTTCGTAAAAACCACCGAATCCTAAAAATTATCAACAACGCCCTAATCGACCTCCCAACACCATCWAACATCTCAACATGATGAAACTTTGGATCCCTACTAGGCCTCTGCCTAATTACTCAAATCGTCACAGGCCTTCTACTAGCTATACATTACACAGCAGACACCAACCTAGCCTTCTCCTCCGTCGCCCACATATGCCGAGACGTACAATTTGGCTGACTCATCCGCAATCTACATGCTAACGGAGCCTCCTTCTTCTTCATCTGCATCTACCTACACATTGGCCGAGGAATTTACTACGGCTCATACCTAAACAAAGAAACCTGAAACATTGGAGTCATCCTCCTCCTAA…
central_USNMB537BocasDelToroPAN ATGGCCCTTAACCTTCGTAAAAACCACCGAATCCTAAAAATTATCAACAACGCCCTAATCGACCTCCCAACACCATCWAACATCTCAACATGATGAAACTTTGGATCCCTACTAGGCCTCTGCCTAATTACTCAAATCGTCACAGGCCTTCTACTAGCTATACATTACACAGCAGACACCAACCTAGCCTTCTCCTCCGTCGCCCACATATGCCGAGACGTACAATTTGGCTGACTCATCCGCAATCTACATGCTAACGGAGCCTCCTTCTTCTTCATCTGCATCTACCTACACATTGGCCGAGGAATTTACTACGGCTCATACCTAAACAAAGAAACCTGAAACATTGGAGTCATCCTCCTCCTAA…
central_UWBM56021LaLuzNIC ?????????AACCTTCGTAAAAACCACCGAATCCTAAAAATTATCAACAACGCCCTAATCGACCTCCCAACACCATCWAACATCTCAACATGATGAAACTTTGGATCCCTACTAGGCCTCTGCCTAATTACTCAAATCGTCACAGGCCTTCTACTAGCTATACATTACACAGCAGACACCAACCTAGCCTTCTCCTCCGTCGCCCACATATGCCGAGACGTACAATTTGGCTGACTCATCCGCAATCTACATGCTAACGGAGCCTCCTTCTTCTTCATCTGCATCTACCTACACATTGGCCGAGGAATTTACTACGGCTCATACCTAAACAAAGAAACCTGAAACATTGGAGTCATCCTCCTCCTAACCCTCA…
central_UWBM69945LaLuzNIC ATGGCCCTTAACCTTCGTAAAAACCACCGAATCCTAAAAATTATCAACAACGCCCTAATCGACCTCCCAACACCATCWAACATCTCAACATGATGAAACTTTGGATCCCTACTAGGCCTCTGCCTAATTACTCAAATCGTCACAGGCCTTCTACTAGCTATACATTACACAGCAGACACCAACCTAGCCTTCTCCTCCGTCGCCCACATATGCCGAGACGTACAATTTGGCTGACTCATCCGCAATCTACATGCTAACGGAGCCTCCTTCTTCTTCATCTGCATCTACCTACACATTGGCCGAGGAATTTACTACGGCTCATACCTAAACAAAGAAACCTGAAACATCGGAGTCATCCTCCTCCTAACCCTCA…
central_UWBM70037LaLuzNIC ATGGCCCTTAACCTTCGTAAAAACCACCGAATCCTAAAAATTATCAACAACGCCCTAATCGACCTCCCAACACCATCWAACATCTCAACATGATGAAACTTTGGATCCCTACTAGGCCTCTGCCTAATTACTCAAATCGTCACAGGCCTTCTACTAGCTATACATTACACAGCAGACACCAACCTAGCCTTCTCCTCCGTCGCCCACATATGCCGAGACGTACAATTTGGCTGACTCATCCGCAATCTACATGCTAACGGAGCCTCCTTCTTCTTCATCTGCATCTACCTACACATTGGCCGAGGAATTTACTACGGCTCATACCTAAACAAAGAAACCTGAAACATTGGAGTCATCCTCCTCCTAACCCTCA…
choco_ANSP2453EsmeraldasECU ?????????????????????????????????????????????????????????????????????????????????????????????????????????????????AGGCCTCTGCCTAATTACTCAAATCGTCACAGGCCTTCTACTAGCTATACATTACACAGCAGACACCAACCTAGCCTTCTCCTCCGTCGCCCACATATGCCGAGACGTACAATTTGGCTGACTCATCCGCAATCTACATGCTAACGGAGCCTCCTTCTTCTTCATCTGCATCTACCTACACATTGGCCGAGGAATTTACTACGGCTCATACCTAAACAAAGAAACCTGAAACATTGGAGTCATCCTCCTCCTAACCCT…
choco_LSUMZ2131DarienPAN ?????????????????????????????????????????????????????????????????????????????????????????????????????????????????AGGCCTCTGCCTAATTACTCAAATCGTCACAGGCCTTCTACTAGCTATACATTACACAGCAGACACCAACCTAGCCTTCTCCTCCGTCGCCCACATATGCCGAGACGTACAATTTGGCTGACTCATCCGCAATCTACATGCTAACGGAGCCTCCTTCTTCTTCATCTGCATCTACCTACACATTGGCCGAGGAATTTACTACGGCTCATACCTAAACAAAGAAACCTGAAACATTGGAGTCATCCTCCTCCTAACCCTCAT…
choco_LSUMZ2226DarienPAN ?????????????????????????????????????????????????????????????????????????????????????????????????????????????????AGGCCTCTGCCTAATTACTCAAATCGTCACAGGCCTTCTACTAGCTATACATTACACAGCAGACACCAACCTAGCCTTCTCCTCCGTCGCCCACATATGCCGAGACGTACAATTTGGCTGACTCATCCGCAATCTACATGCTAACGGAGCCTCCTTCTTCTTCATCTGCATCTACCTACACATTGGCCGAGGAATTTACTACGGCTCATACCTAAACAAAGAAACCTGAAACATTGGAGTCATCCTCCTCCTAACCCTCAT…
foothills_6ML1371BarinasVEN ATGGCCCTTAACCTTCGTAAAAACCACCGAATCCTAAAAATCATCAACAACGCCCTAATCGACCTCCCAACACCATCAAACATCTCARCATGATGAAACTTTGGATCCCTACTAGGCCTCTGCCTAATTACTCAAATCGTCACAGGCCTTCTACTAGCTATACATTACACAGCAGACACCAACCTAGCCTTCTCCTCCGTCGCCCACATATGCCGAGACGTACAATTTGGCTGACTCATCCGCAATCTGCATGCTAACGGAGCCTCCTTCTTCTTCATCTGCATCTACCTACACATTGGCCGAGGAATTTACTACGGCTCATACCTAAACAAAGAAACCTGAAACATTGGAGTCATCCTCCTCCTAACCCT…
guiana_48357GUY ??????????????????????????????????????????????????????????????????????????????????????????????????????????????????????????????????????????????CAGGCCTTCTACTAGCTATACATTACACAGCAGACACCAACCTAGCCTTCTCCTCCGTCGCCCACATATGCCGAGACGTACAATTTGGCTGACTCATCCGCAATCTACATGCTAACGGAGCCTCCTTCTTCTTCATCTGCATCTACCTACACATTGGCCGAGGAATTTACTACGGCTCATACCTAAACAAAGAAACCTGAAACATTGGAGTCATCCTCCTCCTAACCCTCATGGCCACTGC…
guiana_ANSP21441PotaroSiparuniGUY ???????????????????????????????????????????????????????????????????????????????????????????????????????????????????????????????????????ATCGTCACAGGCCTTCTACTAGCTATACATTACACAGCAGACACCAACCTAGCCTTCTCCTCCGTCGCCCACATATGCCGAGACGTACAATTTGGCTGACTCATCCGCAATCTACATGCTAACGGAGCCTCCTTCTTCTTCATCTGCATCTACCTACACATTGGCCGAGGAATTTACTACGGCTCATACCTAAACAAAGAAACCTGAAACATTGGAGTCATCCTCCTCCT…
guiana_ANSP21615PotaroSiparuniGUY ?????????????????????????????????????????????????????????????????????????????????????????????????????????????????????????????????????AAATCGTCACAGGCCTTCTACTAGCTATACATTACACAGCAGACACCAACCTAGCCTTCTCCTCCGTCGCCCACATATGCCGAGACGTACAATTTGGCTGACTCATCCGCAATCTACATGCTAACGGAGCCTCCTTCTTCTTCATCTGCATCTACCTACACATTGGCCGAGGAATTTACTACGGCTCATACCTAAACAAAGAAACCTGAAACATTGGAGTCATCCTCCTCCT…
guiana_ANSP21619PotaroSiparuniGUY ??????????????????????????????????????????????????????????????????????????????????????????????????????????????????????????????????CTCAAATCGTCACAGGCCTTCTACTAGCTATACATTACACAGCAGACACCAACCTAGCCTTCTCCTCCGTCGCCCACATATGCCGAGACGTACAATTTGGCTGACTCATCCGCAATCTACATGCTAACGGAGCCTCCTTCTTCTTCATCTGCATCTACCTACACATTGGCCGAGGAATTTACTACGGCTCATACCTAAACAAAGAAACCTGAAACATTGGAGTCATCCTCCTCCT…
guiana_ANSP21622PotaroSiparuniGUY ????????????????????????????????????????????????????????????????????????????????????????????????????????????????????????????????????????TCGTCACAGGCCTTCTACTAGCTATACATTACACAGCAGACACCAACCTAGCCTTCTCCTCCGTCGCCCACATATGCCGAGACGTACAATTTGGCTGACTCATCCGCAATCTACATGCTAACGGAGCCTCCTTCTTCTTCATCTGCATCTACCTACACATTGGCCGAGGAATTTACTACGGCTCATACCTAAACAAAGAAACCTGAAACATTGGAGTCATCCTCCTCCT…
guiana_ANSP26377PotaroSiparuniGUY ??????????????????????????????????????????????????????????????????????????????????????????????????????????????????????????????????????AATCGTCACAGGCCTTCTACTAGCTATACATTACACAGCAGACACCAACCTAGCCTTCTCCTCCGTCGCCCACATATGCCGAGACGTACAATTTGGCTGACTCATCCGCAATCTACATGCTAACGGAGCCTCCTTCTTCTTCATCTGCATCTACTTACACATTGGCCGAGGAATTTACTACGGCTCATACCTAAACAAAGAAACCTGAAACATTGGAGTCATCCTCCTCCT…
guiana_CN438ParaBRA ????????????????????????????????????????????????????????????????????????????????????????????????????????ATCCCTACTAGGCCTCTGCCTAATTACTCAAATCGTCACAGGCCTTCTACTAGCTATACATTACACAGCAGACACCAACCTAGCCTTCTCCTCCGTCGCCCACATATGCCGAGACGTACAATTTGGCTGACTCATCCGCAATCTACATGCTAACGGAGCCTCCTTCTTCTTCATCTGCATCTACCTACACATTGGCCGAGGAATTTACTACGGCTCATACCTAAACAAAGAAACCTGAAACATTGGAGTCATCCTCCTCCTAACCCTCATGGCCA…
guiana_CN503ParaBRA ????????????????????????????????????????????????????????????????????????????????????????????????????????ATCCCTACTAGGCCTCTGCCTAATTACTCAAATCGTCACAGGCCTTCTACTAGCTATACATTACACAGCAGACACCAACCTAGCCTTCTCCTCCGTCGCCCACATATGCCGAGACGTACAATTTGGCTGACTCATCCGCAATCTACATGCTAACGGAGCCTCCTTCTTCTTCATCTGCATCTACCTACACATTGGCCGAGGAATTTACTACGGCTCATACCTAAACAAAGAAACCTGAAACATTGGAGTCATCCTCCTCCTAACCCTCATGGCCA…
guiana_KU1270IwokramaReserveGUY ????????????????????????????????????????????????????????????????????????????????????????????????????????????????????????????????????????????????????????????????????????????????????????????????????????????????????????????????????????????????????????????????????????????????????????????????????????????????????TTACTACGGCTCATACCTAAACAAAGAAACCTGAAACATTGGAGTCATCCTCCTCCTAA…
guiana_KU1397IwokramaReserveGUY ?????????????????????????????????????????????????????????????????????????????????????????????????????????????????????????????????????????????????????????????????????????????????????????????????????????????????????????????????????????????????????????????????????????????????????????????????????CATTGGCCGAGGAATTTACTACGGCTCATACCTAAACAAAGAAACCTGAAACATTGGAGTCATCCTCCTCCTAA…
guiana_LSUMZ48389GUY ?????????????????????????????????????????????????????????????????????????????????????????????????????????????????AGGCCTCTGCCTAATTACTCAAATCGTCACAGGCCTTCTACTAGCTATACATTACACAGCAGACACCAACCTAGCCTTCTCCTCCGTCGCCCACATATGCCGAGACGTACAATTTGGCTGACTCATCCGCAATCTACATGCTAACGGAGCCTCCTTCTTCTTCATCTGCATCTACCTACACATTGGCCGAGGAATTTACTACGGCTCATACCTAAACAAAGAAACCTGAAACATTGGAGTCATCCTCCTCCTAACCCTCATGGCC…
guiana_USNMB14224LindenGUY ????????????????????????????????????????????????????????????????????????????????????????????????????????ATCCCTACTAGGCCTCTGCCTAATTACTCAAATCGTCACAGGCCTTCTACTAGCTATACATTACACAGCAGACACCAACCTAGCCTTCTCCTCCGTCGCCCACATATGCCGAGACGTACAATTTGGCTGACTCATCCGCAATCTACATGCTAACGGAGCCTCCTTCTTCTTCATCTGCATCTACCTACACATTGGCCGAGGAATTTACTACGGCTCATACCTAAACAAAGAAACCTGAAACATTGGAGTCATCCTCCTCCTAACCCTC…
guiana_USNMB14369KakoRiverGUY ATGGCCCTTAACCTTCGTAAAAACCACCGAATCCTAAAAATCATCAACAACGCCCTAATCGACCTCCCAACACCATCWAACATCTCAACATGAYGAAACTTTGGATCCCTACTAGGCCTCTGCCTAATTACTCAAATCGTCACAGGCCTTCTACTAGCTATACATTACACAGCAGACACCAACCTAGCCTTCTCCTCCGTCGCCCACATATGCCGAGACGTACAATTTGGCTGACTCATCCGCAATCTACATGCTAACGGAGCCTCCTTCTTCTTCATCTGCATCTACCTACACATTGGCCGAGGAATTTACTACGGCTCATACCTAAACAAAGAAACCTGAAACATTGGAGTCATCCTCCTCCTAACC…
guiana_USNMB14370KakoRiverGUY ATGGCCCTTAACCTTCGTAAAAACCACCGAATCCTAAAAATCATCAACAACGCCCTGATCGACCTCCCAACACCATCAAACATCTCAACATGAYGAAACTTTGGATCCCTACTAGGCCTCTGCCTAATTACTCAAATCGTCACAGGCCTTCTACTAGCTATACATTACACAGCAGACACCAACCTAGCCTTCTCCTCCGTCGCCCACATATGCCGAGACGTACAATTTGGCTGACTCATCCGCAATCTACATGCTAACGGAGCCTCCTTCTTCTTCATCTGCATCTACCTACACATTGGCCGAGGAATTTACTACGGCTCATACCTAAACAAAGAAACCTGAAACATTGGAGTCATCCTCCTCCTAACC…
guiana_USNMB14385KakoRiverGUY ATGGCCCTTAACCTTCGTAAAAACCACCGAATCCTAAAAATCATCAACAACGCCCTGATCGACCTCCCAACACCATCAAACATCTCAACATGATGAAACTTTGGATCCCTACTAGGCCTCTGCCTAATTACTCAAATCGTCACAGGCCTTCTACTAGCTATACATTACACAGCAGACACCAACCTAGCCTTCTCCTCCGTCGCCCACATATGCCGAGACGTACAATTTGGCTGACTCATCCGCAATCTACATGCTAACGGAGCCTCCTTCTTCTTCATCTGCATCTACCTACACATTGGCCGAGGAATTTACTACGGCTCATACCTAAACAAAGAAACCTGAAACATTGGAGTCATCCTCCTCCTAACC…
guiana_USNMB19094KopinangVillageGUY ATGGCCCTTAACCTTCGTAAAAACCACCGAATCCTAAAAATCATCAACAACGCCCTAATCGACCTCCCAACACCATCAAACATCTCAACATGATGAAACTTTGGATCCCTACTAGGCCTCTGCCTAATTACTCAAATCGTCACAGGCCTTCTACTAGCTATACATTACACAGCAGACACCAACCTAGCCTTCTCCTCCGTCGCCCACATATGCCGAGACGTACAATTTGGCTGACTCATCCGCAATCTACATGCTAACGGAGCCTCCTTCTTCTTCATCTGCATCTACCTACACATTGGCCGAGGAATTTACTACGGCTCATACCTAAACAAAGAAACCTGAAACATTGGAGTCATCCTCCTC…
guiana_USNMB19128KopinangVillageGUY ATGGCCCTTAACCTTCGTAAAAACCACCGAATCCTAAAAATCATCAACAACGCCCTGATCGACCTCCCAACACCATCAAACATCTCAACATGATGAAACTTTGGATCCCTACTAGGCCTCTGCCTAATTACTCAAATCGTCACAGGCCTTCTACTAGCTATACATTACACAGCAGACACCAACCTAGCCTTCTCCTCCGTCGCCCACATATGCCGAGACGTACAATTTGGCTGACTCATCCGCAATCTACATGCTAACGGAGCCTCCTTCTTCTTCATCTGCATCTACCTACACATTGGCCGAGGAATTTACTACGGCTCATACCTAAACAAAGAAACCTGAAACATTGGAGTCATCCTCCTC…
guiana_USNMB19238KopinangVillageGUY ATGGCCCTTAACCTTCGTAAAAACCACCGAATCCTAAAAATCATCAACAACGCCCTGATCGACCTCCCAACACCATCWAACATCTCAACATGATGAAACTTTGGATCCCTACTAGGCCTCTGCCTAATTACTCAAATCGTCACAGGCCTTCTACTAGCTATACATTACACAGCAGACACCAACCTAGCCTTCTCCTCCGTCGCCCACATATGCCGAGACGTACAATTTGGCTGACTCATCCGCAATCTACATGCTAACGGAGCCTCCTTCTTCTTCATCTGCATCTACCTACACATTGGCCGAGGAATTTACTACGGCTCATACCTAAACAAAGAAACCTGAAACATTGGAGTCATCCTCCTC…
guiana_USNMB4289UpperDemeraraGUY ATGGCCCTTAACCTTCGTAAAAACCACCGAATCCTAAAAATCATCAACAACGCCCTAATCGACCTCCCAACACCATCWAACATCTCAACATGATGAAACTTTGGATCCCTACTAGGCCTCTGCCTAATTACTCAAATCGTCACAGGCCTTCTACTAGCTATACATTACACAGCAGACACCAACCTAGCCTTCTCCTCCGTCGCCCACATATGCCGAGACGTACAATTTGGCTGACTCATCCGCAATCTACATGCTAACGGAGCCTCCTTCTTCTTCATCTGCATCTACTTACACATTGGCCGAGGAATTTACTACGGCTCATACCTAAACAAAGAAACCTGAAACATTGGAGTCATCCTCCTCCTA…
guiana_USNMB4291BerbiceGUY ATGGCCCTTAACCTTCGTAAAAACCACCGAATCCTAAAAATCATCAACAACGCCCTGATCGACCTCCCAACACCATCWAACATCTCAACATGATGAAACTTTGGATCCCTACTAGGCCTCTGCCTAATTACTCAAATCGTCACAGGCCTTCTACTAGCTATACATTACACAGCAGACACCAACCTAGCCTTCTCCTCCGTCGCCCACATATGCCGAGACGTACAATTTGGCTGACTCATCCGCAATCTACATGCTAACGGAGCCTCCTTCTTCTTCATCTGCATCTACCTACACATTGGCCGAGGAATTTACTACGGCTCATACCTAAACAAAGAAACCTGAAACATTGGAGTCATCCTCCTCCTAACCCTC…
guiana_USNMB5175CuyuniGUY ATGGCCCTTAACCTTCGTAAAAACCACCGAATCCTAAAAATCATCAACAACGCCCTGATCGACCTCCCAACACCATCAAACATCTCAACATGATGAAACTTTGGATCCCTACTAGGCCTCTGCCTAATTACTCAAATCGTCACAGGCCTTCTACTAGCTATACATTACACAGCAGACACCAACCTAGCCTTCTCCTCCGTCGCCCACATATGCCGAGACGTACAATTTGGCTGACTCATCCGCAATCTACATGCTAACGGAGCCTCCTTCTTCTTCATCTGCATCTACCTACACATTGGCCGAGGAATTTACTACGGCTCATACCTAAACAAAGAAACCTGAAACATTGGAGTCATCCTCCTCCTAACCCTCA…
inambari_22857LaPazBOL ??????????????????????????????????????????????????????????????????????????????????????????????????????????????????????????????ATTACTCAAATCGTCACAGGCCTTCTACTAGCTATACATTACACAGCAGACACCAACCTAGCCTTCTCCTCCGTCGCCCACATATGCCGAGACGTACAATTTGGCTGACTCATCCGCAATCTACATGCTAACGGAGCCTCCTTCTTCTTCATCTGCATCTACCTACACATTGGCCGAGGAATTTACTACGGCTCATACCTAAACAAAGAAACCTGAAACATTGGAGTCATCCTCCTCCTAACCCTCATGG…
inambari_27495LoretoPER ???????????????????????????????????????????????????????????????????????????????????????????????????????????????????????????????TTACTCAAATTGTCACAGGCCTTCTACTAGCTATACATTACACAGCAGACACCAACCTAGCCTTCTCCTCCGTCGCCCACATATGCCGAGACGTACAATTTGGCTGACTCATCCGCAATCTACATGCTAACGGAGCCTCCTTCTTCTTCATCTGCATCTACCTACACATTGGCCGAGGAATTTACTACGGCTCATACCTAAACAAAGAAACCTGAAACATTGGAGTCATCCTCCTCCTAACCCTCATG…
inambari_27558LoretoPER ????????????????????????????????????????????????????????????????????????????????????????????????????????????????????????????????????????TCGTCACAGGCCTTCTACTAGCTATACATTACACAGCAGACACCAACCTAGCCTTCTCCTCCGTCGCCCACATATGCCGAGACGTACAATTTGGCTGACTCATCCGCAATCTACATGCTAACGGAGCCTCCTTCTTCTTCATCTGCATCTACCTACACATTGGCCGAGGAATTTACTACGGCTCATACCTAAACAAAGAAACCTGAAACATTGGAGTCATCCTCCTCCTAACCCTCATG…
inambari_28016LoretoPER ??????????????????????????????????????????????????????????????????????????????????????????????????????????????????????????????ATTACTCAAATCGTCACAGGCCTTCTACTAGCTATACATTACACAGCAGACACCAACCTAGCCTTCTCCTCCGTCGCCCACATATGCCGAGACGTACAATTTGGCTGACTCATCCGCAATCTACATGCTAACGGAGCCTCCTTCTTCTTCATCTGCATCTACCTACACATTGGCCGAGGAATTTACTACGGCTCATACCTAAACAAAGAAACCTGAAACATTGGAGTCATCCTCCTCCTAACCCTCATG…
inambari_LSUMZ22731LaPazBOL ?????????????????????????????????????????????????????????????????????????????????????????????????????????????????AGGCCTCTGCCTAATTACTCAAATCGTCACAGGCCTTCTACTAGCTATACATTACACAGCAGACACCAACCTAGCCTTCTCCTCCGTCGCCCACATATGCCGAGACGTACAATTTGGCTGACTCATCCGCAATCTACATGCTAACGGAGCCTCCTTCTTCTTCATCTGCATCTACCTACACATTGGCCGAGGAATTTACTACGGCTCATACCTAAACAAAGAAACCTGAAACATTGGAGTCATCCTCCTCCTAACCCT…
inambari_LSUMZ27666LoretoPER ?????????????????????????????????????????????????????????????????????????????????????????????????????????????????AGGCCTCTGCCTAATTACTCAAATCGTCACAGGCCTTCTACTAGCTATACATTACACAGCAGACACCAACCTAGCCTTCTCCTCCGTCGCCCACATATGCCGAGACGTACAATTTGGCTGACTCATCCGCAATCTACATGCTAACGGAGCCTCCTTCTTCTTCATCTGCATCTACCTACACATTGGCCGAGGAATTTACTACGGCTCATACCTAAACAAAGAAACCTGAAACATTGGAGTCATCCTCCTCCTAACCC…
inambari_LSUMZ28014LoretoPER ?????????????????????????????????????????????????????????????????????????????????????????????????????????????????AGGCCTCTGCCTAATTACTCAAATCGTCACAGGCCTTCTACTAGCTATACATTACACAGCAGACACCAACCTAGCCTTCTCCTCCGTCGCCCACATATGCCGAGACGTACAATTTGGCTGACTCATCCGCAATCTACATGCTAACGGAGCCTCCTTCTTCTTCATCTGCATCTACCTACACATTGGCCGAGGAATTTACTACGGCTCATACCTAAACAAAGAAACCTGAAACATTGGAGTCATCCTCCTCCTAACCC…
inambari_LSUMZ9048PandoBOL ?????????????????????????????????????????????????????????????????????????????????????????????????????????????????AGGCCTCTGCCTAATTACTCAAATCGTCACAGGCCTTCTACTAGCTATACATTACACAGCAGACACCAACCTAGCCTTCTCCTCCGTCGCCCACATATGCCGAGACGTACAATTTGGCTGACTCATCCGCAATCTACATGCTAACGGAGCCTCCTTCTTCTTCATCTGCATCTACCTACACATTGGCCGAGGAATTTACTACGGCTCATACCTAAACAAAGAAACCTGAAACATTGGAGTCATCCTCCTCCTAACCCTC…
magdalena_ICN30199_AntioquiaCO ??????????????????????????????????????????????????????????????????????????????????????AGCATGATGAAACTTTGGATCCCTACTAGGCCTCTGCCTAATTACTCAAATCGTCACAGGCCTTCTACTAGCTATACATTACACAGCAGACACCAACCTAGCCTTCTCCTCCGTCGCCCACATATGCCGAGACGTACAATTTGGCTGACTCATCCGCAATCTACATGCTAACGGAGCCTCCTTCTTCTTCATCTGCATCTACCTACACATTGGCCGAGGAATTTACTACGGCTCATACCTAAACAAAGAAACCTGAAACATTGGAGTCATCCTCCTCCTAAC…
magdalena_ICN32556_CundinamarcaCO ??????????????????????????????????????????????????????????????????????????????????????AGCATGATGAAACTTTGGATCCCTACTAGGCCTCTGCCTAATTACTCAAATCGTCACAGGCCTTCTACTAGCTATACATTACACAGCAGACACCAACCTAGCCTTCTCCTCCGTCGCCCACATATGCCGAGACGTACAATTTGGCTGACTCATCCGCAATCTACATGCTAACGGAGCCTCCTTCTTCTTCATCTGCATCTACCTACACATTGGCCGAGGAATTTACTACGGCTCATACCTAAACAAAGAAACCTGAAACATTGGAGTCATCCTCCTCCT…
napo_2696LoretoPER ??????????????????????????????????????????????????????????????????????????????????????????????????????????????????????????????ATTACTCAAATCGTCACAGGCCTTCTACTAGCTATACATTACACAGCAGACACCAACCTAGCCTTCTCCTCCGTCGCCCACATATGCCGAGACGTACAATTTGGCTGACTCATCCGCAATCTACATGCTAACGGAGCCTCCTTCTTCTTCATCTGCATCTACCTACACATTGGCCGAGGAATTTACTACGGCTCATACCTAAACAAAGAAACCTGAAACATTGGAGTCATCCTCCTCCTAACCCTCATGGCCAC…
napo_2838LoretoPER ??????????????????????????????????????????????????????????????????????????????????????????????????CTTTGGATCCCTACTAGGCCTCTGCCTAATTACTCAAATCGTCACAGGCCTTCTACTAGCTATACATTACACAGCAGACACCAACCTAGCCTTCTCCTCCGTCGCCCACATATGCCGAGACGTACAATTTGGCTGACTCATCCGCAATCTACATGCTAACGGAGCCTCCTTCTTCTTCATCTGCATCTACCTACACATTGGCCGAGGAATTTACTACGGCTCATACCTAAACAAAGAAACCTGAAACATTGGAGTCATCCTCCTCCTAACCCTCATGGCCAC…
napo_2845LoretoPER ??????????????????????????????????????????????????????????????????????????????????????????????????????????????????????????????ATTACTCAAATCATCACAGGCCTTCTACTAGCTATACATTACACAGCAGACACCAACCTAGCCTTCTCCTCCGTCGCCCACATATGCCGAGACGTACAATTTGGCTGACTCATCCGCAATCTACATGCTAACGGAGCCTCCTTCTTCTTCATCTGCATCTACCTACACATTGGCCGAGGAATTTACTACGGCTCATACCTAAACAAAGAAACCTGAAACATTGGAGTCATCCTCCTCCTAACCCTCATGGCCAC…
napo_2966LoretoPER ?????????????????????????????????????????????????????????????????????????????????????????????????????????????????????????????AATTACTCAAATCGTCACAGGCCTTCTACTAGCTATACATTACACAGCAGACACCAACCTAGCCTTCTCCTCCGTCGCCCACATATGCCGAGACGTACAATTTGGCTGACTCATCCGCAATCTACATGCTAACGGAGCCTCCTTCTTCTTCATCTGCATCTACCTACACATTGGCCGAGGAATTTACTACGGCTCATACCTAAACAAAGAAACCTGAAACATTGGAGTCATCCTCCTCCTAACCCTCATGGCCAC…
huallaga_42570LoretoPER ?????????????????????????????????????????????????????????????????????????????????????????????????????????????????????????GCCTAATTACTCAAATCGTCACAGGCCTTCTACTAGCTATACATTACACAGCAGACACCAACCTAGCCTTCTCCTCCGTCGCCCACATATGCCGAGACGTACAATTTGGCTGACTCATCCGCAATCTACATGCTAACGGAGCCTCCTTCTTCTTCATCTGCATCTACCTACACATTGGCCGAGGAATTTACTACGGCTCATACCTAAACAAAGAAACCTGAAACATTGGAGTCATCCTCCTCCTAACCCTCATG…
napo_7030LoretoPER ????????????????????????????????????????????????????????????????????????????????????????????????????????????????????????????????????????TCGTCACAGGCCTTCTACTAGCTATACATTACACAGCAGACACCAACCTAGCCTTCTCCTCCGTCGCCCACATATGCCGAGACGTACAATTTGGCTGACTCATCCGCAATCTACATGCTAACGGAGCCTCCTTCTTCTTCATCTGCATCTACCTACACATTGGCCGAGGAATTTACTACGGCTCATACCTAAACAAAGAAACCTGAAACATCGGAGTCATCCTCCTCCTAACCCTCATGGCCAC…
napo_JAP051AmazonasBRA ????????????????????????????????????????????????????????????????????????????????????????????????????????ATCCCTACTAGGCCTCTGCCTAATTACTCAAATCGTCACAGGCCTTCTACTAGCTATACATTACACAGCAGACACCAACCTAGCCTTCTCCTCCGTCGCCCACATATGCCGAGACGTACAATTTGGCTGACTCATCCGCAATCTACATGCTAACGGAGCCTCCTTCTTCTTCATCTGCATCTACCTACACATCGGCCGAGGAATTTACTACGGCTCATACCTAAACAAAGAAACCTGAAACATTGGAGTCATCCTCCTCCTAACCCTCATGG…
napo_LSUMZ2727LoretoPER ?????????????????????????????????????????????????????????????????????????????????????????????????????????????????AGGCCTCTGCCTAATTACTCAAATCGTCACAGGCCTTCTACTAGCTATACATTACACAGCAGACACCAACCTAGCCTTCTCCTCCGTCGCCCACATATGCCGAGACGTACAATTTGGCTGACTCATCCGCAATCTACATGCTAACGGAGCCTCCTTCTTCTTCATCTGCATCTACCTACACATTGGCCGAGGAATTTACTACGGCTCATACCTAAACAAAGAAACCTGAAACATTGGAGTCATCCTCCTCCTAACCCTCATG…
napo_LSUMZ2783LoretoPER ?????????????????????????????????????????????????????????????????????????????????????????????????????????????????AGGCCTCTGCCTAATTACTCAAATCGTCACAGGCCTTCTACTAGCTATACATTACACAGCAGACACCAACCTAGCCTTCTCCTCCGTCGCCCACATATGCCGAGACGTACAATTTGGCTGACTCATCCGCAATCTACATGCTAACGGAGCCTCCTTCTTCTTCATCTGCATCTACCTACACATTGGCCGAGGAATTTACTACGGCTCATACCTAAACAAAGAAACCTGAAACATTGGAGTCATCCTCCTCCTAACCCTCATG…
napo_LSUMZ2861LoretoPER ?????????????????????????????????????????????????????????????????????????????????????????????????????????????????AGGCCTCTGCCTAATTACTCAAATCGTCACAGGCCTTCTACTAGCTATACATTACACAGCAGACACCAACCTAGCCTTCTCCTCCGTCGCCCACATATGCCGAGACGTACAATTTGGCTGACTCATCCGCAATCTACATGCTAACGGAGCCTCCTTCTTCTTCATCTGCATCTACCTACACATTGGCCGAGGAATTTACTACGGCTCATACCTAAACAAAGAAACCTGAAACATTGGAGTCATCCTCCTCCTAACCCTCATG…
huallaga_LSUMZ42292LoretoPER ?????????????????????????????????????????????????????????????????????????????????????????????????????????????????AGGCCTCTGCCTAATTACTCAAATCGTCACAGGCCTTCTACTAGCTATACATTACACAGCAGACACCAACCTAGCCTTCTCCTCCGTCGCCCACATATGCCGAGACGTACAATTTGGCTGACTCATCCGCAATCTACATGCTAACGGAGCCTCCTTCTTCTTCATCTGCATCTACCTACACATTGGCCGAGGAATTTACTACGGCTCATACCTAAACAAAGAAACCTGAAACATTGGAGTCATCCTCCTCCTAACCC…
huallaga_LSUMZ42349LoretoPER ?????????????????????????????????????????????????????????????????????????????????????????????????????????????????AGGCCTCTGCCTAATTACTCAAATCGTCACAGGCCTTCTACTAGCTATACATTACACAGCAGACACCAACCTAGCCTTCTCCTCCGTCGCCCACATATGCCGAGACGTACAATTTGGCTGACTCATCCGCAATCTACATGCTAACGGAGCCTCCTTCTTCTTCATCTGCATCTACCTACACATTGGCCGAGGAATTTACTACGGCTCATACCTAAACAAAGAAACCTGAAACATTGGAGTCATCCTCCTCCTAACCC…
huallaga_LSUMZ42539LoretoPER ?????????????????????????????????????????????????????????????????????????????????????????????????????????????????AGGCCTCTGCCTAATTACTCAAATCGTCACAGGCCTTCTACTAGCTATACATTACACAGCAGACACCAACCTAGCCTTCTCCTCCGTCGCCCACATATGCCGAGACGTACAATTTGGCTGACTCATCCGCAATCTACATGCTAACGGAGCCTCCTTCTTCTTCATCTGCATCTACCTACACATTGGCCGAGGAATTTACTACGGCTCATACCTAAACAAAGAAACCTGAAACATCGGAGTCATCCTCCTCCTAACCC…
huallaga_LSUMZ5431SanMartinPER ?????????????????????????????????????????????????????????????????????????????????????????????????????????????????AGGCCTCTGCCTAATTACTCAAATCGTCACAGGCCTTCTACTAGCTATACATTACACAGCAGACACCAACCTAGCCTTCTCCTCCGTCGCCCACATATGCCGAGACGTACAATTTGGCTGACTCATCCGCAATCTACATGCTAACGGAGCCTCCTTCTTCTTCATCTGCATCTACCTACACATTGGCCGAGGAATTTACTACGGCTCATACCTAAACAAAGAAACCTGAAACATTGGAGTCATCCTCCTCCTAAC…
rondonia_12328SantaCruzBOL ??????????????????????????????????????????????????????????????????????????????????????????????????????????????????????????????ATTACTCAAATCGTCACAGGCCTTCTACTAGCTATACATTACACAGCAGACACCAACCTAGCCTTCTCCTCCGTCGCCCACATATGCCGAGACGTACAATTTGGCTGACTCATCCGCAATCTACATGCCAACGGAGCCTCCTTCTTCTTCATCTGCATCTACCTACACATTGGCCGAGGAATTTACTACGGCTCATACCTAAACAAAGAAACCTGAAACATTGGAGTCATCCTCCTCCTAACCCTC…
rondonia_18302SantaCruzBOL ??????????????????????????????????????????????????????????????????????????????????????????????????????????????????????????????ATTACTCAAATCGTCACAGGCCTTCTACTAGCTATACATTACACAGCAGACACCAACCTAGCCTTCTCCTCCGTCGCCCACATATGCCGAGACGTACAATTCGGCTGACTTATCCGCAATCTACATGCTAACGGAGCCTCCTTCTTCTTCATCTGCATCTACCTACACATTGGCCGAGGAATTTACTACGGCTCATACCTAAACAAAGAAACCTGAAACATTGGAGTCATCCTCCTCCTAACCCTC…
rondonia_LSUMZ12296SantaCruzBOL ?????????????????????????????????????????????????????????????????????????????????????????????????????????????????AGGCCTCTGCCTAATTACTCAAATCGTCACAGGCCTTCTACTAGCTATACATTACACAGCAGACACCAACCTAGCCTTCTCCTCCGTCGCCCACATATGCCGAGACGTACAATTTGGCTGACTCATCCGCAATCTACATGCCAACGGAGCCTCCTTCTTCTTCATCTGCATCTACCTACACATTGGCCGAGGAATTTACTACGGCTCATACCTAAACAAAGAAACCTGAAACATTGGAGTCATCCTCCTCCTAA…
rondonia_LSUMZ12339SantaCruzBOL ?????????????????????????????????????????????????????????????????????????????????????????????????????????????????AGGCCTCTGCCTAATTACTCAAATCGTCACAGGCCTTCTACTAGCTATACATTACACAGCAGACACCAACCTAGCCTTCTCCTCCGTCGCCCACATATGCCGAGACGTACAATTTGGCTGACTCATCCGCAATCTACATGCCAACGGAGCCTCCTTCTTCTTCATCTGCATCTACCTACACATTGGCCGAGGAATTTACTACGGCTCATACCTAAACAAAGAAACCTGAAACATTGGAGTCATCCTCCTCCTAA…
rondonia_LSUMZ12486SantaCruzBOL ?????????????????????????????????????????????????????????????????????????????????????????????????????????????????AGGCCTCTGCCTAATTACTCAAATCGTCACAGGCCTTCTACTAGCTATACATTACACAGCAGACACCAACCTAGCCTTCTCCTCCGTCGCCCACATATGCCGAGACGTACAATTTGGCTGACTCATCCGCAATCTACATGCCAACGGAGCCTCCTTCTTCTTCATCTGCATCTACCTACACATTGGCCGAGGAATTTACTACGGCTCATACCTAAACAAAGAAACCTGAAACATTGGAGTCATCCTCCTCCTAA…
tapajos_CN338ParaBRA ????????????????????????????????????????????????????????????????????????????????????????????????????????ATCCCTACTAGGCCTCTGCCTAATTACTCAAATCGTCACAGGCCTTCTACTAGCTATACATTACACAGCAGACACCAACCTAGCCTTCTCCTCCGTCGCCCACATATGCCGAGACGTACAATTTGGCTGACTCATCCGCAATCTACATGCTAACGGAGCCTCCTTCTTCTTCATCTGCATCTACCTACACATTGGCCGAGGAATTTACTACGGCTCATACCTAAACAAAGAAACCTGAAACATTGGAGTCATCCTCCTCCTAACCCTCATGGCC…
trinidad_GU215293LasLapisTRI ?????????AACCTTCGTAAAAACCACCGAATCCTAAAAATCATCAACAACGCCCTGATCGACCTCCCAACACCATCAAACATCTCAACATGATGAAACTTTGGATCCCTACTAGGCCTCTGCCTAATTACTCAAATCGTCACAGGCCTTCTACTAGCTATACATTACACAGCAGACACCAACCTAGCCTTCTCCTCCGTCGCCCACATATGCCGAGACGTACAATTTGGCTGACTCATCCGCAATCTACATGCTAACGGAGCCTCCTTCTTCTTCATCTGCATCTACCTACACATTGGCCGAGGAATTTACTACGGCTCATACCTAAACAAAGAAACCTGAAACATTGGAGTCATCCTCCTCCTAACCC…
xingu_PPBIO235ParaBRA ????????????????????????????????????????????????????????????????????????????????????????????????????????ATCCCTACTAGGCCTCTGCCTAATTACTCAAATCGTCACAGGCCTTCTACTAGCTATACATTACACAGCAGACACCAACCTAGCCTTCTCCTCCGTCGCCCACATATGCCGAGACGTACAATTTGGCTGACTCATCCGCAATCTACATGCTAACGGAGCCTCCTTCTTCTTCATCTGCATCTACCTACACATTGGCCGAGGAATTTACTACGGCTCATACCTAAACAAAGAAACCTGAAACATTGGAGTCATCCTCCTCCTAACCCTCATGGC…
	;
End;
