# Supplementary material for: A latitudinal phylogeographic diversity gradient in birds
Source: PLoS Biol. 2017 Apr 13;15(4):e2001073. doi: 10.1371/journal.pbio.2001073 (PMC5390966; doi:10.1371/journal.pbio.2001073)
Supplement: S1 Data — (ZIP) [file pbio.2001073.s015.zip › S1_Data/Chlorospingus-ophthalmicus-semifuscus-inornatus-tacarcunae.nex]

#NEXUS
Begin data;
	Dimensions ntax=161 nchar=978;
	Format datatype=DNA gap=- missing=?;
	Matrix
Pselliophorus_luteoviridis_EU427646	----------------------------------------------------------------------------------------------------------------------------------------ATGCCTCAACTAAACCCTGGCCCTTGATTTTTTATCATGATCGCTTCATGACTGACCTTTTCCCTAATCATCCAACCCAAACTCCTCTCATTCGTAACAATAAACCCCCCTTCCAACAAACCTCCCATCACCCCAAGCACTACCCCCTGAACCTGACCATGAACGTAGCCTTCTTTGACCAATTCTCAAGCCCATCCTTCCTAGGCATCCCACTTGTCCTCATCTCAATAACATTCCCAGCCCTCCTACTACCAACCCTAGAC…
Chlorospingus_pileatus_EU427636	----------------------------------------------------------------------------------------------------------------------------------------ATGCCCCAACTAAACCCCAGCCCCTGATTTTTTATCATGATCACTTCATGACTCACCTTCTCTCTAATCATCCAACCCAAACTCCTCTCATTCGTAACAATAAACCCCATTCCTAACAAACCGCCCGCCGTTCCAAGTACTACTCCCTGAGCCTGACCATGAACATAAGCTTCTTTGACCAATTCTCAAGCCCATCACTCCTAGGAATCCCACTAATCCTTGTCGCAACAACATTCCCAGCCCTCTTACTCCCATCTCTAGAC…
Chlorospingus_pileatus_EU427637	----------------------------------------------------------------------------------------------------------------------------------------ATGCCCCAACTAAACCCCAGCCCCTGATTTTTTATCATGATCACTTCATGACTCACCTTCTCTCTAATCATCCAACCCAAACTCCTCTCATTCGTAACAATAAACCCCATTCCTAACAAACCGCCCGCCGCTCCAAGTACTACTCCCTGAGCCTGACCATGAACATAAGCTTCTTTGACCAATTCTCAAGCCCATCACTCCTAGGAATCCCACTAATCCTTGTCGCAACAACATTCCCAGCCCTCTTACTCCCATCTCTAGAC…
Chlorospingus_pileatus_EU427638	----------------------------------------------------------------------------------------------------------------------------------------ATGCCCCAACTAAACCCCAGCCCCTGATTTTTTATCATGATCACTTCATGACTCACCTTCTCTCTAATCATCCAACCCAAACTCCTCTCATTCGTAACAATAAACCCCATTCCTAACAAACCGCCCGCCGCTCCAAGTACTACTCCCTGAGCCTGACCATGAACATAAGCTTCTTTGACCAATTCTCAAGCCCATCACTCCTAGGAATCCCACTAATCCTTGTCGCAACAACATTCCCAGCCCTCTTACTCCCATCTCTAGAC…
Chlorospingus_pileatus_EU427634	----------------------------------------------------------------------------------------------------------------------------------------ATGCCCCAACTAAACCCCAGCCCCTGATTTTTTATCATGATCACTTCATGACTCACCTTCTCTCTAATCATCCAACCCAAACTCCTCTCATTCGTAACAATAAACCCCATTCCTAACAAACCGCCCGCCGTTCCAAGTACCACTCCCTGAGCCTGACCATGAACATAAGCTTCTTTGACCAATTCTCAAGCCCATCACTCCTAGGAATCCCACTAATCCTTGTCGCAACAACATTCCCAGCCCTCTTACTCCCATCTCTAGAC…
Chlorospingus_pileatus_EU427635	----------------------------------------------------------------------------------------------------------------------------------------ATGCCCCAACTAAACCCCAGCCCCTGATTTTTTATCATGATCACTTCATGACTCACCTTCTCTCTAATCATCCAACCCAAACTCCTCTCATTCGTAACAATAAACCCCATTCCTAACAAACCGCCCGCCGTTCCAAGTACCACTCCCTGAGCCTGACCATGAACATAAGCTTCTTTGACCAATTCTCAAGCCCATCACTCCTAGGAATCCCACTAATCCTTGTCGCAACAACATTCCCAGCCCTCTTACTCCCATCTCTAGAC…
Chlorospingus_ophthalmicus_EU594968	---------------------------------GAAAGCTGATCTTCCCTGATATCATCTCAATCATTAAGAAGCTATGAATCAGCATTAGCCTTTTAAGCTAAAGAAAGAGGGAT--CCCCCCCTCCTTAATGATATGCCTCAACTAAACCCCAACCCCTGATTTTTTATCATGATCACTTCATGGCTCACCTTCTCCCTAATCATCCAGCCCAAACTTCTCTCATTCGTAACGATGAATCCCCCTTCTAACAAACCACCCGCCGCTCCGAGCACCACTCCTTGAACCTGACCATGAACATAAGCTTCTTCGACCAATTCTCAAGTCCATCATTCCTAGGAATCCCACTAGTCCTAGTCGCAATAACATTCCCAGCCCTCCTAATCCCATCCCTAGAT…
Chlorospingus_ophthalmicus_AY609285	ATCGTAGTAGAATCTACCCCACTCGCTAACTTTGAAAGCTGATCTTCCCTGATATCATCTCAATCATTAAGAAGCTATGAATCAGCATTAGCCTTTTAAGCTAAAGAAAGAGGGATCCCCCCCCCTCCTTAATGATATGCCTCAACTAAACCCCAACCCCTGATTTTTTATCATGATCACTTCATGGCTCACCTTCTCCCTAATCATCCAGCCCAAACTTCTCTCATTCGTAACGATGAATCCCCCTTCTAACAAACCACCCGCCGCTCCGAGCACCACTCCTTGAACCTGACCATGAACATAAGCTTCTTCGACCAATTCTCAAGTCCATCATTCCTAGGAATCCCACTAGTCCTCGTCGCAATAACATTCCCAGCCCTCCTAATCCCATCCCTAGAT…
Chlorospingus_ophthalmicus_EU427583	----------------------------------------------------------------------------------------------------------------------------------------ATGCCTCAACTAAACCCCAACCCCTGATTTTTTATCAGGATCACTTCATGGCTCACCTTCTCCCTAATCATCCAGCCCAAACTTCTCTCATTCGTAACGATGAATCCCCCTTCTAACAAACCACCCGCCGCTCCGAGCACCACTCCTTGAACCTGACCATGAACATAAGCTTCTTCGACCAATTCTCAAGTCCATCATTCCTAGGAATCCCACTAGTCCTCGTCGCAATAACATTCCCAGCCCTCCTAATCCCATCCCTAGAT…
Chlorospingus_ophthalmicus_EU427585	----------------------------------------------------------------------------------------------------------------------------------------ATGCCTCAACTAAACCCCAACCCCTGATTTTTTATCATGATCACTTCATGGCTCACCTTCTCCCTAATCATCCAGCCCAAACTTCTCTCATTCGTAACGATGAATCCCCCTTCTAACAAACCACCCGCCGCTCCGAGCACCACTCCTTGAACCTGACCATGAACATAAGCTTCTTCGACCAATTCTCAAGTCCATCATTCCTAGGAATCCCACTAGTCCTCGTCGCAATAACATTCCCAGCCCTCCTAATCCCATCCCTAGAT…
Chlorospingus_ophthalmicus_AY609284	ATCGTAGTAGAATCTACCCCACTCGCTAACTTTGAAAGCTGATCTTCCCTGATATCATCTCAATCATTAAGAAGCTATGAATCAGCATTAGCCTTTTAAGCTAAAGAAAGAGGGAT-CCCCCCCCTCCTTAATGATATGCCTCAACTAAACCCCAACCCCTGATTTTTTATCATGATCACTTCATGGCTCACCTTCTCCCTAATCATCCAGCCCAAACTTCTCTCATTCGTAACGATGAATCCCCCTTCTAACAAACCACCCGCCGCTCCGAGCACCACTCCTTGAACCTGACCATGAACATAAGCTTCTTCGACCAATTCTCAAGTCCATCATTCCTAGGAATCCCACTAGTCCTCGTCGCAATAACATTCCCAGCCCTCCTAATCCCATCCCTAGAT…
Chlorospingus_ophthalmicus_EU427584	----------------------------------------------------------------------------------------------------------------------------------------ATGCCTCAACTAAACCCCAACCCCTGATTTTTTATCATGATCACTTCATGGCTCACCTTCTCCCTAATCATCCAGCCCAAACTTCTCTCATTCGTAACGATGAATCCCCCTTCTAACAAACCACCCGCCGCTCCGAGCACCACTCCTTGAACCTGACCATGAACATAAGCTTCTTCGACCAATTCTCAAGTCCATCATTCCTAGGAATCCCACTAGTCCTCGTCGCAATAACATTCCCAGCCCTCCTAATCCCATCCCTAGAT…
Chlorospingus_ophthalmicus_EU427586	----------------------------------------------------------------------------------------------------------------------------------------ATGCCTCAACTAAACCCCAACCCCTGATTTTTTATCATGATCACTTCATGGCTCACCTTCTCCCTAATCATCCAGCCCAAACTTCTCTCATTCGTAACGATGAATCCCCCTTCTAACAAACCACCCGCCGCTCCGAGCACCACTCCTTGAACCTGACCATGAACATAAGCTTCTTCGACCAATTCTCAAGTCCATCATTCCTAGGAATCCCACTAGTCCTCGTCGCAATAACATTCCCAGCCCTCCTAATCCCATCCCTAGAT…
Chlorospingus_ophthalmicus_EU594962	---------------------------------GAAAGCTGATCTTCCCTGATATCATCTCAATCATTAAGAAGCTATGAATCAGCATTAGCCTTTTAAGCTAAAGAAAGAGGGATCCCCCCCCCTCCTTAATGATATGCCTCAACTAAACCCCAACCCCTGATTTTTTATCATGATCACTTCATGGCTCACCTTCTCCCTAATCATCCAGCCCAAACTTCTCTCATTCGTAACGATGAATCCCCCTTCTAACAAACCACCCGCCGCTCCGAGCACCACTCCTTGAACCTGACCATGAACATAAGCTTCTTCGACCAATTCTCAAGTCCATCATTCCTAGGAATCCCACTAGTCCTCGTCGCAATAACATTCCCAGCCCTCCTAATCCCATCCCTAGAT…
Chlorospingus_ophthalmicus_EU594963	---------------------------------GAAAGCTGATCTTCCCTGATATCATCTCAATCATTAAGAAGCTATGAATCAGCATTAGCCTTTTAAGCTAAAGAAAGAGGGAT-CCCCCCCCTCCTTAATGATATGCCTCAACTAAACCCCAACCCCTGATTTTTTATCATGATCACTTCATGGCTCACCTTCTCCCTAATCATCCAGCCCAAACTTCTCTCATTCGTAACGATGAATCCCCCTTCTAACAAACCACCCGCCGCTCCGAGCACCACTCCTTGAACCTGACCATGAACATAAGCTTCTTCGACCAATTCTCAAGTCCATCATTCCTAGGAATCCCACTAGTCCTCGTCGCAATAACATTCCCAGCCCTCCTAATCCCATCCCTAGAT…
Chlorospingus_ophthalmicus_EU594964	---------------------------------GAAAGCTGATCTTCCCTGATATCATCTCAATCATTAAGAAGCTATGAATCAGCATTAGCCTTTTAAGCTAAAGAAAGAGGGAT-CCCCCCCCTCCTTAATGATATGCCTCAACTAAACCCCAACCCCTGATTTTTTATCATGATCACTTCATGGCTCACCTTCTCCCTAATCATCCAGCCCAAACTTCTCTCATTCGTAACGATGAATCCCCCTTCTAACAAACCACCCGCCGCTCCGAGCACCACTCCTTGAACCTGACCATGAACATAAGCTTCTTCGACCAATTCTCAAGTCCATCATTCCTAGGAATCCCACTAGTCCTCGTCGCAATAACATTCCCAGCCCTCCTAATCCCATCCCTAGAT…
Chlorospingus_ophthalmicus_EU594966	---------------------------------GAAAGCTGATCTTCCCTGATATCATCTCAATCATTAAGAAGCTATGAATCAGCATTAGCCTTTTAAGCTAAAGAAAGAGGGAT-CCCCCCCCTCCTTAATGATATGCCTCAACTAAACCCCAACCCCTGATTTTTTATCATGATCACTTCATGGCTCACCTTCTCCCTAATCATCCAGCCCAAACTTCTCTCATTCGTAACGATGAATCCCCCTTCTAACAAACCACCCGCCGCTCCGAGCACCACTCCTTGAACCTGACCATGAACATAAGCTTCTTCGACCAATTCTCAAGTCCATCATTCCTAGGAATCCCACTAGTCCTCGTCGCAATAACATTCCCAGCCCTCCTAATCCCATCCCTAGAT…
Chlorospingus_ophthalmicus_EU594967	---------------------------------GAAAGCTGATCTTCCCTGATATCATCTCAATCATTAAGAAGCTATGAATCAGCATTAGCCTTTTAAGCTAAAGAAAGAGGGAT-CCCCCCCCTCCTTAATGATATGCCTCAACTAAACCCCAACCCCTGATTTTTTATCATGATCACTTCATGGCTCACCTTCTCCCTAATCATCCAGCCCAAACTTCTCTCATTCGTAACGATGAATCCCCCTTCTAACAAACCACCCGCCGCTCCGAGCACCACTCCTTGAACCTGACCATGAACATAAGCTTCTTCGACCAATTCTCAAGTCCATCATTCCTAGGAATCCCACTAGTCCTCGTCGCAATAACATTCCCAGCCCTCCTAATCCCATCCCTAGAT…
Chlorospingus_ophthalmicus_EU594965	---------------------------------GAAAGCTGATCTTCCCTGATATCATCTCAATCATTAAGAAGCTATGAATCAGCATTAGCCTTTTAAGCTAAAGAAAGAGGGAT--CCCCCCCTCCTTAATGATATGCCTCAACTAAACCCCAACCCCTGATTTTTTATCATGATCACTTCATGGCTCACCTTCTCCCTAATCATCCAGCCCAAACTTCTCTCATTCGTAACGATGAATCCCCCTTCTAACAAACCACCCGCCGCTCCGAGCACCACTCCTTGAACCTGACCATGAACATAAGCTTCTTCGACCAATTCTCAAGTCCATCATTCCTAGGAATCCCACTAGTCCTCGTCGCAATAACATTCCCAGCCCTCCTAATCCCATCCCTAGAT…
Chlorospingus_ophthalmicus_AY609294	ATCGTAGTAGAATCTACTCCACTCGCTAACTTTGAAAGCTGATCCTCTCTGATATCATCCTAACCATTAAGAAGCTATGAATCAGCATTAGCCTTTTAAGCTAAAGAAAGAGGGAT--CCCCCCCTCCTTAATGATATGCCTCAACTAAACCCCAACCCCTGATTTTTTATCATGATCACTTCATGACTCACCTTCTCCCTAATTATCCAGCCTAAACTTCTCTCATTCGTAACAATGAACCCTCTTTCCAGCAAACCGCCTGCCGCTCCAAGCACCACCCCTTGAACCTGACCATGAACGTAAGCTTCTTCGACCAATTCTCAAGTCCATCATTCCTAGGAATCCCACTAGTCCTCGTCGCAATAACATTCCCAGCCCTCCTACTCCCATCTCTGGAC…
Chlorospingus_ophthalmicus_AY609295	ATCGTAGTAGAATCTACTCCACTCGCTAACTTTGAAAGCTGATCCTCTCTGATATCATCCTAACCATTAAGAAGCTATGAATCAGCATTAGCCTTTTAAGCTAAAGAAAGAGGGAT--CCCCCCCTCCTTAATGATATGCCTCAACTAAACCCCAACCCCTGATTTTTTATCATGATCACTTCATGACTCACCTTCTCCCTAATTATCCAGCCTAAACTTCTCTCATTCGTAACAATGAACCCTCTTTCCAGCAAACCGCCTGCCGCTCCAAGCACCACCCCTTGAACCTGACCATGAACGTAAGCTTCTTCGACCAATTCTCAAGTCCATCATTCCTAGGAATCCCACTAGTCCTCGTCGCAATAACATTCCCAGCCCTCCTACTCCCATCTCTGGAC…
Chlorospingus_ophthalmicus_AY609293	ATCGTAGTAGAATCTACTCCACTCGCTAACTTTGAAAGCTGATCCTCTCTGATATCATCCTAACCATTAAGAAGCTATGAATCAGCATTAGCCTTTTAAGCTAAAGAAAGAGGGAC-TCCCCCCCTCCTTAATGATATGCCTCAACTAAACCCCAACCCCTGATTTTTTATCATGATCACTTCATGACTCACCTTCTCCCTAATTATCCAACCTAAACTTCTCTCATTCGTAACAATGAACCCTCTTTCCAGCAAACCGCCTGCCGCTCCAAGCACCACCCCTTGAACCTGACCATGAACGTAAGCTTCTTCGACCAATTCTCAAGTCCATCATTCCTAGGAATCCCACTAGTTCTCGTCGCAATAACATTCCCAGCCCTCCTACTCCCATCTCTGGAC…
Chlorospingus_ophthalmicus_EU427588	----------------------------------------------------------------------------------------------------------------------------------------ATGCCTCAACTAAACCCCAACCCCTGATTTTTTATCATGATCACTTCATGACTCACCTTCTCCCTAATTATCCAACCTAAACTTCTCTCATTCGTAACAATGAACCCTCTTTCCAGCAAACCGCCTGCCGCTCCAAGCACCACCCCTTGAACCTGACCATGAACGTAAGCTTCTTCGACCAATTCTCAAGTCCATCATTCCTAGGAATCCCACTAGTTCTCGTCGCAATAACATTCCCAGCCCTCCTACTCCCATCTCTGGAC…
Chlorospingus_ophthalmicus_EU427587	----------------------------------------------------------------------------------------------------------------------------------------ATGCCTCAACTAAACCCCAACCCCTGATTTTTTATCATGATCACTTCATGACTCACCTTCTCCCTAATTATCCAACCTAAACTTCTCTCATTCGTAACAATGAACCCTCTTTCCAGCAAACCGCCTGCCGCTCCAAGCACCACCCCTTGAACCTGACCATGAACGTAAGCTTCTTCGACCAATTCTCAAGTCCATCATTCCTAGGAATCCCACTAGTTCTCGTCGCAATAACATTCCCAGCCCTCCTACTCCCATCTCTGGAC…
Chlorospingus_ophthalmicus_EU427589	----------------------------------------------------------------------------------------------------------------------------------------ATGCCTCAACTAAACCCCAACCCCTGATTTTTTATCATGATCACTTCATGACTCACCTTCTCCCTAATTATCCAACCTAAACTTCTCTCATTCGTAACAATGAACCCTCTTTCCAGCAAACCGCCTGCCGCTCCAAGCACCACCCCTTGAACCTGACCATGAACGTAAGCTTCTTCGACCAATTCTCAAGTCCATCATTCCTAGGAATCCCACTAGTTCTCGTCGCAATAACATTCCCAGCCCTCCTACTCCCATCTCTGGAC…
Chlorospingus_ophthalmicus_EU427590	----------------------------------------------------------------------------------------------------------------------------------------ATGCCTCAACTAAACCCCAACCCCTGATTTTTTATCATGATCACTTCATGACTCACCTTCTCCCTAATTATCCAACCTAAACTTCTCTCATTCGTAACAATGAACCCTCTTTCCAGCAAACCGCCTGCCGCTCCAAGCACCACCCCTTGAACCTGACCATGAACGTAAGCTTCTTCGACCAATTCTCAAGTCCATCATTCCTAGGAATCCCACTAGTTCTCGTCGCAATAACATTCCCAGCCCTCCTACTCCCATCTCTGGAC…
Chlorospingus_ophthalmicus_EU594969	---------------------------------GAAAGCTGATCCTCTCTGATATCATCCTAACCATTAAGAAGCTATGAATCAGCATTAGCCTTTTAAGCTAAAGAAAGAGGGAC-TCCCCCCCTCCTTAATGATATGCCTCAACTAAACCCCAACCCCTGATTTTTTATCATGATCACTTCATGACTCACCTTCTCCCTAATTATCCAACCTAAACTTCTCTCATTCGTAACAATGAACCCTCTTTCCAGCAAACCGCCTGCCGCTCCAAGCACCACCCCTTGAACCTGACCATGAACGTAAGCTTCTTCGACCAATTCTCAAGTCCATCATTCCTAGGAATCCCACTAGTTCTCGTCGCAATAACATTCCCAGCCCTCCTACTCCCATCTCTGGAC…
Chlorospingus_ophthalmicus_EU594970	---------------------------------GAAAGCTGATCCTCTCTGATATCATCCTAACCATTAAGAAGCTATGAATCAGCATTAGCCTTTTAAGCTAAAGAAAGAGGGAC--TCCCCCCTCCTTAATGATATGCCTCAACTAAACCCCAACCCCTGATTTTTTATCATGATCACTTCATGACTCACCTTCTCCCTAATTATCCAACCTAAACTTCTCTCATTCGTAACAATGAACCCTCTTTCCAGCAAACCGCCTGCCGCTCCAAGCACCACCCCTTGAACCTGACCATGAACGTAAGCTTCTTCGACCAATTCTCAAGTCCATCATTCCTAGGAATCCCACTAGTTCTCGTCGCAATAACATTCCCAGCCCTCCTACTCCCATCTCTGGAC…
Chlorospingus_ophthalmicus_EU594971	---------------------------------GAAAGCTGATCCTCTCTGATATCATCCTAACCATTAAGAAGCTATGAATCAGCATTAGCCTTTTAAGCTAAAGAAAGAGGGAT-CCCCCCCCTCCTTAATGATATGCCTCAACTAAACCCCAACCCCTGATTTTTTATCATGATCACTTCATGACTCACCTTCTCCCTAATTATCCAACCTAAACTTCTCTCATTCGTAACAATGAACCCTCTTTCCAGCAAACCGCCTGCCGCTCCAAGCACCACCCCTTGAACCTGACCATGAACGTAAGCTTCTTCGACCAATTCTCAAGTCCATCATTCCTAGGAATCCCACTAGTTCTCGTCGCAATAACATTCCCAGCCCTCCTACTCCCATCTCTGGAC…
Chlorospingus_ophthalmicus_EU594973	---------------------------------GAAAGCTGATCCTCTCTGATATCATCCTAACCATTAAGAAGCTATGAATCAGCATTAGCCTTTTAAGCTAAAGAAAGAGGGAT-CCCCCCCCTCCTTAATGATATGCCTCAACTAAACCCCAACCCCTGATTTTTTATCATGATCACTTCATGACTCACCTTCTCCCTAATTATCCAACCTAAACTTCTCTCATTCGTAACAATGAACCCTCTTTCCAGCAAACCGCCTGCCGCTCCAAGCACCACCCCTTGAACCTGACCATGAACGTAAGCTTCTTCGACCAATTCTCAAGTCCATCATTCCTAGGAATCCCACTAGTTCTCGTCGCAATAACATTCCCAGCCCTCCTACTCCCATCTCTGGAC…
Chlorospingus_ophthalmicus_EU594972	---------------------------------GAAAGCTGATCCTCTCTGATATCATCCTAACCATTAAGAAGCTATGAATCAGCATTAGCCTTTTAAGCTAAAGAAAGAGGGAT-CCCCCCCCTCCTTAATGATATGCCTCAACTAAACCCCAACCCCTGATTTTTTATCATGATCACTTCATGACTCACCTTCTCCCTAATTATCCAACCTAAACTTCTCTCATTCGTAACAATGAACCCTCTTTCCAGCAAACCGCCTGCCGCTCCAAGCACCACCCCTTGAACCTGACCATGAACGTAAGCTTCTTCGACCAATTCTCAAGTCCATCATTCCTAGGAATCCCACTAGTTCTCGTCGCAATAACATTCCCAGCCCTCCTACTCCCATCTCTGGAC…
Chlorospingus_ophthalmicus_AY609287	--CGTAGTAGAATCTACCCCACTCGCTAACTTTGAAAGCTGATCCTCCCTAATATCATCCTAATCATTAAGAAGCTATGAATCAGCATTAGCCTTTTAAGCTAAAGAAAGAGGGAT-CCCCCCCCTCCTTAATGATATGCCTCAACTAAACCCCAACCCCTGATTTTTTATCATGATCACTTCATGACTCACCTTCTCCCTAATCATCCAACCTAAACTTCTCTCATTCGTAACAATAAACCCTCTTTCCAGCAAACCACCCGCCGCTCCAAGCACCACCCCCTGAACCTGACCATGAACGTAAGCTTCTTCGACCAATTCTCAAGCCCATCATTCCTAGGAATTCCACTAGTCCTCGTCGCAATAACATTCCCAGCCCTCCTACTACCATCCCTAGAC…
Chlorospingus_ophthalmicus_AY609286	ATCGTAGTAGAATCTACCCCACTCGCTAACTTTGAAAGCTGATCCTCCCTAATATCATCCTAATCATTAAGAAGCTATGAATCAGCATTAGCCTTTTAAGCTAAAGAAAGAGGGAC--CCCCCCCTCCTTAATGATATGCCTCAACTAAACCCCAACCCCTGATTTTTTATCATGATCACTTCATGACTCACCTTCTCCCTAATCATCCAACCTAAACTTCTCTCATTCGTAACAATAAACCCTCTTTCCAGCAAACCACCCGCCGCTCCAAGCACCACCCCCTGAACCTGACCATGAACGTAAGCTTCTTCGACCAATTCTCAAGCCCATCATTCCTAGGAATTCCACTAGTCCTCGTCGCAATAACATTCCCAGCCCTCCTACTACCATCCCTAGAC…
Chlorospingus_ophthalmicus_AY609288	--CGTAGTAGAATCTACCCCACTCGCTAACTTTGAAAGCTGATCCTCCCTAATATCATCCTAATCATTAAGAAGCTATGAATCAGCATTAGCCTTTTAAGCTAAAGAAAGAGGGAT--CCCCCCCTCCTTAATGATATGCCTCAACTAAACCCCAACCCCTGATTTTTTATCATGATCACTTCATGACTCACCTTCTCCCTAATCATCCAACCTAAACTTCTCTCATTCGTAACAATAAACCCTCTTTCCAGCAAACCACCCGCCGCTCCAAGCACCACCCCCTGAACCTGACCATGAACGTAAGCTTCTTCGACCAATTCTCAAGCCCATCATTCCTAGGAATTCCACTAGTCCTCGTCGCAATAACATTCCCAGCCCTCCTACTACCATCCCTAGAC…
Chlorospingus_ophthalmicus_AY609290	ATCGTGATAGAATCTACCCCACTCGCTAACTTTGAAAGCTGATCCTCCCTAATNTCATCCTAATCATTAAGAAGCTATGAATCAGCATTAGCCTTTTAAGCTAAAGAAAGAGGGAT-CCCCCCCCTCCTTAATGATATGCCTCAACTAAACCCCAACCCCTGATTTTTTATCATGATCACTTCATGACTCACCTTCTCCCTAATCATCCAACCTAAACTTCTCTCATTCGTAACAATAAACCCTCTTTCCAGCAAACCACCCGCCGCTCCAAGCACCACCCCCTGAACCTGACCATGAACGTAAGCTTCTTCGACCAATTCTCAAGCCCATCATTCCTAGGAATTCCACTAGTCCTCGTCGCAATAACATTCCCAGCCCTCCTACTACCATCCCTAGAC…
Chlorospingus_ophthalmicus_EU427591	----------------------------------------------------------------------------------------------------------------------------------------ATGCCTCAACTAAACCCCAACCCCTGATTTTTTATCATGATCACTTCATGACTCACCTTCTCCCTAATCATCCAACCTAAACTTCTCTCATTCGTAACAATAAACCCTCTTTCCAGCAAACCACCCGCCGCTCCAAGCACCACCCCCTGAACCTGACCATGAACGTAAGCTTCTTCGACCAATTCTCAAGCCCATCATTCCTAGGAATTCCACTAGTCCTCGTCGCAATAACATTCCCAGCCCTCCTACTACCATCCCTAGAC…
Chlorospingus_ophthalmicus_AY609289	ATCGTGATAGAATCTACCCCACTCGCTAACTTTGAAAGCTGATCCTCCCTAATNTCATCCTAATCATTAAGAAGCTATGAATCAGCATTAGCCTTTTAAGCTAAAGAAAGAGGGAT--CCCCCCCTCCTTAATGATATGCCTCAACTAAACCCCAACCCCTGATTTTTTATCATGATCACTTCATGACTCACCTTCTCCCTAATCATCCAACCTAAACTTCTCTCATTCGTAACAATAAACCCTCTTTCCAGCAAACCACCCGCCGCTCCAAGCACCACCCCCTGAACCTGACCATGAACGTAAGCTTCTTCGACCAATTCTCAAGCCCATCATTCCTAGGAATTCCACTAGTCCTCGTCGCAATAACATTCCCAGCCCTCCTACTACCATCCCTAGAC…
Chlorospingus_ophthalmicus_AY609280	----TAGTAGAATCTACCCCACTCGCTAACTTTGAAAGCTGATCCTCCCTGATATCATCCTAATCATTAAGAAGCTATGAATCAGCATTAGCCTTTTAAGCTAAAGAAAGAGGGAC-CCCTCCCCTCCTTAATGATATGCCCCAACTAAACCCCAACCCCTGATTTTTTATCATGATCACTTCATGACTCACCTTCTCCCTAATTATCCAACCTAAACTTCTCTCATTCGTGACAATAAACCCTCTCTCCAGCAAACCACCCGCCGCTCCAAGTACCACCCCCTGAACCTGACCATGAACGTAAGCTTCTTCGACCAATTCTCAAGTCCATCATTCCTAGGAATTCCACTAGTCCTCGTCGCAATAACATTCCCAGCCCTTCTACTCCCATCCTTAGAC…
Chlorospingus_ophthalmicus_AY609278	----------AATCTACCCCACTCGCTAACTTTGAAAGCTGATCCTCCCTGATATCATCCTAATCATTAAGAAGCTATGAATCAGCATTAGCCTTTTAAGCTAAAGAAAGAGGGAC-CCCCCCCCTCCTTAATGATATGCCCCAACTAAACCCCAACCCCTGATTTTTTATCATGATCACTTCATGACTCACCTTCTCCCTAATTATCCAACCTAAACTTCTCTCATTCGTGACAATAAACCCTCTCTCCAGCAAACCACCCGCCGCTCCAAGTACCACCCCCTGAACCTGACCATGAACGTAAGCTTCTTCGACCAATTCTCAAGTCCATCACTCCTAGGAATTCCACTAGTCCTCGTCGCAATAACATTCCCAGCCCTTCTACTCCCATCCTTAGAC…
Chlorospingus_ophthalmicus_EU594960	---------------------------------GAAAGCTGATCCTCCCTGATATCATCCTAATCATTAAGAAGCTATGAATCAGCATTAGCCTTTTAAGCTAAAGAAAGAGGGAC-CCCTCCCCTCCTTAATGATATGCCCCAACTAAACCCCAACCCCTGATTTTTTATCATGATCACTTCATGACTCACCTTCTCCCTAATTATCCAACCTAAACTTCTCTCATTCGTGACAATAAACCCTCTCTCCAGCAAACCACCCGCCGCTCCAAGTACCACCCCCTGAACCTGACCATGAACGTAAGCTTCTTCGACCAATTCTCAAGTCCATCATTCCTAGGAATTCCACTAGTCCTCGTCGCAATAACATTCCCAGCCCTTCTACTCCCATCCTTAGAC…
Chlorospingus_ophthalmicus_EU427577	----------------------------------------------------------------------------------------------------------------------------------------ATGCCCCAACTAAACCCCAACCCCTGATTTTTTATCATGATCACTTCATGACTCACCTTCTCCCTAATTATCCAACCTAAACTTCTCTCATTCGTGACAATAAACCCTCTNTCCAGCAAACCACCCGCCGCTCCAAGTACCACCCCCTGAACCTGACCATGAACGTAAGCTTCTTCGACCAATTCTCAAGTCCATCACTCCTAGGAATTCCACTAGTCCTCGTCGCAATAACATTCCCAGCCCTTCTACTCCCATCCTTAGAC…
Chlorospingus_ophthalmicus_EU594946	---------------------------------GAAAGCTGATCCTCCCTGATATCATCCTAATCATTAAGAAGCTATGAATCAGCATTAGCCTTTTAAGCTAAAGAAAGAGGGAC-CCCCCCCCTCCTTAATGATATGCCCCAACTAAACCCCAACCCCTGATTTTTTATCATGATCACTTCATGACTCACCTTCTCCCTAATTATCCAACCTAAACTTCTCTCATTCGTGACAATAAACCCTCTCTCCAGCAAACCACCCGCCGCTCCAAGTACCACCCCCTGAACCTGACCATGAACGTAAGCTTCTTCGACCAATTCTCAAGTCCATCACTCCTAGGAATTCCACTAGTCCTCGTCGCAATAACATTCCCAGCCCTTCTACTCCCATCCTTAGAC…
Chlorospingus_ophthalmicus_AY609277	ATCGTAGTAGAATCTACCCCACTCGCTAACTTTGAAAGCTGATCCTCCCTGATATCATCCTAATCATTAAGAAGCTATGAATCAGCATTAGCCTTTTAAGCTAAAGAAAGAGGGAC-CCCCCCCCTCCTTAATGATATGCCCCAACTAAACCCCAACCCCTGATTTTTTATCATGATCACTTCATGACTCACCTTCTCCCTAATTATCCAACCTAAACTTCTCTCATTCGTGACAATAAACCCTCTCTCCAGCAAACCACCCGCCGCTCCAAGTACCACCCCCTGAACCTGACCATGAACGTAAGCTTCTTCGACCAATTCTCAAGTCCATCATTCCTAGGAATTCCACTAGTCCTCGTCGCAACAACATTCCCAGCCCTTCTACTCCCATCCTTAGAC…
Chlorospingus_ophthalmicus_AY609276	ATCGTAGTAGAATCTACCCCACTCGCTAACTTTGAAAGCTGATCCTCCCTGATATCATCCTAATCATTAAGAAGCTATGAATCAGCATTAGCCTTTTAAGCTAAAGAAAGAGGGAC--CCCCCCCTCCTTAATGATATGCCCCAACTAAACCCCAACCCCTGATTTTTTATCATGATCACTTCATGACTCACCTTCTCCCTAATTATCCAACCTAAACTTCTCTCATTCGTGACAATAAACCCTCTCTCCAGCAAACCACCCGCCGCTCCAAGTACCACCCCCTGAACCTGACCATGAACGTAAGCTTCTTCGACCAATTCTCAAGTCCATCATTCCTAGGAATTCCACTAGTCCTCGTCGCAACAACATTCCCAGCCCTTCTACTCCCATCCTTAGAC…
Chlorospingus_ophthalmicus_EU594958	---------------------------------GAAAGCTGATCCTCCCTGATATCATCCTAATCATTAAGAAGCTATGAATCAGCATTAGCCTTTTAAGCTAAAGAAAGAGGGAC--CCCCCCCTCCTTAATGATATGCCCCAACTAAACCCCAACCCCTGATTTTTTATNATGATCACTTCATGACTCACCTTCTCCCTAATTATCCAACCTAAACTTCTCTCATTCGTGACAATAAACCCTCTCTCCAGCAAACCACCCGCCGCTCCAAGTACCACCCCCTGAACCTGACCATGAACGTAAGCTTCTTCGACCAATTCTCAAGTCCATCACTCCTAGGAATTCCACTAGTCCTCGTCGCAATAACATTCCCAGCCCTTCTACTCCCATCCTTAGAC…
Chlorospingus_ophthalmicus_EU594959	---------------------------------GAAAGCTGATCCTCCCTGATATCATCCTAATCATTAAGAAGCTATGAATCAGCATTAGCCTTTTAAGCTAAAGAAAGAGGGAC--CCCCCCCTCCTTAATGATATGCCCCAACTAAACCCCAACCCCTGATTTTTTATNATGATCACTTCATGACTCACCTTCTCCCTAATTATCCAACCTAAACTTCTCTCATTCGTGACAATAAACCCTCTCTCCAGCAAACCACCCGCCGCTCCAAGTACCACCCCCTGAACCTGACCATGAACGTAAGCTTCTTCGACCAATTCTCAAGTCCATCACTCCTAGGAATTCCACTAGTCCTCGTCGCAATAACATTCCCAGCCCTTCTACTCCCATCCTTAGAC…
Chlorospingus_ophthalmicus_EU594947	---------------------------------GAAAGCTGATCCTCCCTGANATCATCCTAATCATTAAGAAGCTATGAATCAGCATTAGCCTTTTAAGCTAAAGAAAGAGGGAC--CCCCCCCTCCTTAATGATATGCCCCAACTAAACCCCAACCCCTGATTTTTTATCATGATCACTTCATGACTCACCTTCTCCCTAATTATCCAACCTAAACTTCTCTCATTCGTGACAATAAACCCTCTCTCCAGCAAACCACCCGCCGCTCCAAGTACCACCCCCTGAACCTGACCATGAACGTAAGCTTCTTCGACCAATTCTCAAGTCCATCACTCCTAGGAATTCCACTAGTCCTCGTCGCAATAACATTCCCAGCCCTTCTACTCCCATCCTTAGAC…
Chlorospingus_ophthalmicus_AY609279	ATCGTAGTAGAATCTACCCCACTCGCTAACTTTGAAAGCTGATCCTCCCTGATATCATCCTAATCATTAAGAAGCTATGAATCAGCATTAGCCTTTTAAGCTAAAGAAAGAGGGAC--CCCCCCCTCCTTAATGATATGCCCCAACTAAACCCCAACCCCTGATTTTTTATCATGATCACTTCATGACTCACCTTCTCCCTAATTATCCAACCTAAACTTCTCTCATTCGTGACAATAAACCCTCTCTCCAGCAAACCACCCGCCGCTCCAAGTACCACCCCCTGAACCTGACCATGAACGTAAGCTTCTTCGACCAATTCTCAAGTCCATCATTCCTAGGAATTCCACTAGTCCTCGTCGCAATAACATTCCCAGCCCTTCTACTCCCATCCTTAGAC…
Chlorospingus_ophthalmicus_EU594951	---------------------------------GAAAGCTGATCCTCCCTGATATCATCCTAATCATTAAGAAGCTATGAATCAGCATTAGCCTTTTAAGCTAAAGAAAGAGGGAC--CCCCCCCTCCTTAATGATATGCCCCAACTAAACCCCAACCCCTGATTTTTTATCATGATCACTTCATGACTCACCTTCTCCCTAATTATCCAACCTAAACTTCTCTCATTCGTGACAATAAACCCTCTCTCCAGCAAACCACCCGCCGCTCCAAGTACCACCCCCTGAACCTGACCATGAACGTAAGCTTCTTCGACCAATTCTCAAGTCCATCATTCCTAGGAATTCCACTAGTCCTCGTCGCAATAACATTCCCAGCCCTTCTACTCCCATCCTTAGAC…
Chlorospingus_ophthalmicus_EU594952	---------------------------------GAAAGCTGATCCTCCCTGATATCATCCTAATCATTAAGAAGCTATGAATCAGCATTAGCCTTTTAAGCTAAAGAAAGAGGGAC--CCCCCCCTCCTTAATGATATGCCCCAACTAAACCCCAACCCCTGATTTTTTATCATGATCACTTCATGACTCACCTTCTCCCTAATTATCCAACCTAAACTTCTCTCATTCGTGACAATAAACCCTCTCTCCAGCAAACCGCCCGCCGCTCCAAGTACCACCCCCTGAACCTGACCATGAACGTAAGCTTCTTCGACCAATTCTCAAGTCCATCACTCCTAGGAATTCCACTAGTCCTCGTCGCAATAACATTCCCAGCCCTTCTACTCCCATCCTTAGAC…
Chlorospingus_ophthalmicus_EU594954	---------------------------------GAAAGCTGATCCTCCCTGATATCATCCTAATCATTAAGAAGCTATGAATCAGCATTAGCCTTTTAAGCTAAAGAAAGAGGGAC--CCCCCCCTCCTTAATGATATGCCCCAACTAAACCCCAACCCCTGATTTTTTATCATGATCACTTCATGACTCACCTTCTCCCTAATTATCCAACCTAAACTTCTCTCATTCGTGACAATAAACCCTCTCTCCAGCAAACCACCCGCCGCTCCAAGCACCACCCCCTGAACCTGACCATGAACGTAAGCTTCTTCGACCAATTCTCAAGTCCATCACTCCTAGGAATTCCACTAGTCCTCGTCGCAATAACATTCCCAGCCCTTCTACTCCCATCCTTAGAC…
Chlorospingus_ophthalmicus_EU594949	---------------------------------GAAAGCTGATCCTCCCTGATATCATCCTAATCATTAAGAAGCTATGAATCAGCATTAGCCTTTTAAGCTAAAGAAAGAGGGAC-CCCCCCCCTCCTTAATGATATGCCCCAACTAAACCCCAACCCCTGATTTTTTATCATGATCACTTCATGACTCACCTTCTCCCTAATTATCCAACCTAAACTTCTCTCATTCGTGACAATAAACCCTCTCTCCAGCAAACCACCCGCCGCTCCAAGTACCACCCCCTGAACCTGACCATGAACGTAAGCTTCTTCGACCAATTCTCAAGTCCATCACTCCTAGGAATTCCACTAGTCCTCGTCGCAATAACATTCCCAGCCCTTCTACTCCCATCCTTAGAC…
Chlorospingus_ophthalmicus_EU594950	---------------------------------GAAAGCTGATCCTCCCTGATATCATCCTAATCATTAAGAAGCTATGAATCAGCATTAGCCTTTTAAGCTAAAGAAAGAGGGAC--CCCCCCCTCCTTAATGATATGCCCCAACTAAACCCCAACCCCTGATTTTTTATCATGATCACTTCATGACTCACCTTCTCCCTAATTATCCAACCTAAACTTCTCTCATTCGTGACAATAAACCCTCTCTCCAGCAAACCACCCGCCGCTCCAAGTACCACCCCCTGAACCTGACCATGAACGTAAGCTTCTTCGACCAATTCTCAAGTCCATCACTCCTAGGAATTCCACTAGTCCTCGTCGCAATAACATTCCCAGCCCTTCTACTCCCATCCTTAGAC…
Chlorospingus_ophthalmicus_EU594953	---------------------------------GAAAGCTGATCCTCCCTGATATCATCCTAATCATTAAGAAGCTATGAATCAGCATTAGCCTTTTAAGCTAAAGAAAGAGGGAC--CCCCCCCTCCTTAATGATATGCCCCAACTAAACCCCAACCCCTGATTTTTTATCATGATCACTTCATGACTCACCTTCTCCCTAATTATCCAACCTAAACTTCTCTCATTCGTGACAATAAACCCTCTCTCCAGCAAACCACCCGCCGCTCCAAGTACCACCCCCTGAACCTGACCATGAACGTAAGCTTCTTCGACCAATTCTCAAGTCCATCACTCCTAGGAATTCCACTAGTCCTCGTCGCAATAACATTCCCAGCCCTTCTACTCCCATCCTTAGAC…
Chlorospingus_ophthalmicus_EU594957	---------------------------------GAAAGCTGATCCTCCCTGATATCATCCTAATCATTAAGAAGCTATGAATCAGCATTAGCCTTTTAAGCTAAAGAAAGAGGGAC--CCCCCCCTCCTTAATGATATGCCCCAACTAAACCCCAACCCCTGATTTTTTATCATGATCACTTCATGACTCACCTTCTCCCTAATTATCCAACCTAAACTTCTCTCATTCGTGACAATAAACCCTCTCTCCAGCAAACCACCCGCCGCTCCAAGTACCACCCCCTGAACCTGACCATGAACGTAAGCTTCTTCGACCAATTCTCAAGTCCATCACTCCTAGGAATTCCACTAGTCCTCGTCGCAATAACATTCCCAGCCCTTCTACTCCCATCCTTAGAC…
Chlorospingus_ophthalmicus_EU594948	---------------------------------GAAAGCTGATCCTCCCTGATATCATCCTAATCATTAAGAAGCTATGAATCAGCATTAGCCTTTTAAGCTAAAGAAAGAGGGAC-CCCCCCCCTCCTTAATGATATGCCCCAACTAAACCCCAACCCCTGATTTTTTATCATGATCACTTCATGACTCACCTTCTCCCTAATTATCCAACCTAAACTTCTCTCATTCGTGACAATAAACCCTCTCTCCAGCAAACCACCCGCCGCTCCAAGTACCACCCCCTGAACCTGACCATGAACGTAAGCTTCTTCGACCAATTCTCAAGTCCATCACTCCTAGGAATTCCACTAGTCCTCGTCGCAATAACATTCCCAGCCCTTCTACTCCCATCCTTAGAC…
Chlorospingus_ophthalmicus_EU594961	---------------------------------GAAAGCTGATCCTCCCTGATATCATCCTAATCATTAAGAAGCTATGAATCAGCATTAGCCTTTTAAGCTAAAGAAAGAGGGAC-CCCTCCCCTCCTTAATGATATGCCCCAACTAAACCCCAACCCCTGATTTTTTATCATGATCACTTCATGACTCACCTTCTCCCTAATTATCCAACCTAAACTTCTCTCATTCGTGACAATAAACCCTCTCTCCAGCAAACCACCCGCCGCTCCAAGTACCACCCCCTGAACCTGACCATGAACGTAAGCTTCTTCGACCAATTCTCAAGTCCATCACTCCTAGGAATTCCACTAGTCCTCGTCGCAATAACATTCCCAGCCCTTCTACTCCCATCCTTAGAC…
Chlorospingus_ophthalmicus_EU427578	----------------------------------------------------------------------------------------------------------------------------------------ATGCCCCAACTAAACCCCAACCCCTGATTTTTTATCATGATCACTTCATGACTCACCTTCTCCCTAATTATCCAACCTAAACTTCTCTCATTCGTGACAATAAACCCTCTCTCCAGCAAACCACCCGCCGCTCCAAGTACCACCCCCTGAACCTGACCATGAACGTAAGCTTCTTCGACCAATTCTCAAGTCCATCACTCCTAGGAATTCCACTAGTCCTCGTCGCAATAACATTCCCAGCCCTTCTACTCCCATCCTTAGAC…
Chlorospingus_ophthalmicus_EU427579	----------------------------------------------------------------------------------------------------------------------------------------ATGCCCCAACTAAACCCCAACCCCTGATTTTTTATCATGATCACTTCATGACTCACCTTCTCCCTAATTATCCAACCTAAACTTCTCTCATTCGTGACAATAAACCCTCTCTCCAGCAAACCACCCGCCGCTCCAAGTACCACCCCCTGAACCTGACCATGAACGTAAGCTTCTTCGACCAATTCTCAAGTCCATCACTCCTAGGAATTCCACTAGTCCTCGTCGCAATAACATTCCCAGCCCTTCTACTCCCATCCTTAGAC…
Chlorospingus_ophthalmicus_EU594955	---------------------------------GAAAGCNGATCCTCCCTGATATCATCCTAATCATTAAGAAGCTATGAATCAGCATTAGCCTTTTAAGCTAAAGAAAGAGGGAC--CCCCCCCTCCTTAATGATATGCCCCAACTAAACCCCAACCCCTGATTTTTTATCATGATCACTTCATGACTCACCTTCTCCCTAATTATCCAACCTAAACTTCTCTCATTCGTGACAATAAACCCTCTCTCCAGCAAACCACCCGCCGCTCCAAGTACCACCCCCTGAACCTGACCATGAACGTAAGCTTCTTCGACCAATTCTCAAGTCCATCACTCCTAGGAATTCCACTAGTCCTCGTCGCAATAACATTCCCAGCCCTTCTACTCCCATCCTTAGAC…
Chlorospingus_ophthalmicus_EU594956	---------------------------------GAAAGCTGATCCTCCCTGATATCATCCTAATCATTAAGAAGCTATGAATCAGCATTAGCCTTTTAAGCTAAAGAAAGAGGGAC--CCCCCCCTCCTTAATGATATGCCCCAACTAAACCCCAACCCCTGATTTTTTATCATGATCACTTCATGACTCACCTTCTCCCTAATTATCCAACCTAAACTTCTCTCATTCGTGACAATAAACCCTCTCTCCAGCAAACCACCCGCCGCTCCAAGTACCACCCCCTGAACCTGACCATGAACGTAAGCTTCTTCGACCAATTCTCAAGTCCATCACTCCTAGGAATTCCACTAGTCCTCGTCGCAATAACATTCCCAGCCCTTCTACTCCCATCCTTAGAC…
Chlorospingus_ophthalmicus_EU594945	---------------------------------GAAAGCTGATCCTCCCTGATATCATCCTAATCATTAAGAAGCTATGAATCAGCATTAGCCTTTTAAGCTAAAGAAAGAGGGAC-CCCCCCCCTCCTTAATGATATGCCCCAACTAAACCCCAACCCCTGATTTTTTATCATGATCACTTCATGACTCACCTTCTCCCTAATTATCCAACCTAAACTTCTCTCATTCGTGACAATAAACCCTCTCTCCAGCAAACCACCCGCCGCTCCAAGTACCACCCCCTGAACCTGACCATGAACGTAAGCTTCTTCGACCAATTCTCAAGTCCATCACTCCTAGGAATTCCACTAGTCCTCGTCGCAATAACATTCCCAGCCCTTCTACTCCCATCCTTAGAC…
Chlorospingus_ophthalmicus_AY609275	-----------------------------CTTTGAAAGCTGATCCTCCCTGATATCATCCTAATCATTAAGAAGCTATGAATCAGCATTAGCCTTTTAAGCTAAAGAAAGAGGGAC--CCCCCCCTCCTTAATGATATGCCCCAACTAAACCCCAACCCCTGATTTTTTATCATGATCACTTCATGACTCACCTTCTCCCTAATTATCCAACCTAAACTTCTCTCATTCGTGACAATAAACCCTCTCTCCAGCAAACCACCCGCCGCTCCAAGTACCACCCCCTGAACCTGACCATGAACGTAAGCTTCTTCGACCAATTCTCAAGTCCATCACTCCTAGGAATTCCACTAGTCCTCGTCGCAATAACATTCCCAGCCCTTCTACTCCCATCCTTAGAC…
Chlorospingus_ophthalmicus_EU594981	---------------------------------GAAAGCTGATCCTCCCTAATATCATCCTAATCATTAAGAAGCTATGAATCAGCATTAGCCTTTTAAGCTAAAGAAAGAGGGAC--CCCCCCCTCCTTAATGATATGCCCCAACTAAACCCCAACCCCTGATTTTTTATCATGATCACTTCATGGCTCACCTTCTCCCTAATTATCCAACCTAAACTTCTCTCATTCGTGACAATAAACCCTCTCTCCAGCAAACCACCCGCCGCTCCAAGTACCACCCCCTGAACCTGACCATGAACGTAAGCTTCTTCGACCAATTCTCAAGTCCATCATTCCTAGGAATTCCACTAGTCCTCGTCGCAATAACATTCCCAGCCCTTCTACTCCCATCCCTAGAC…
Chlorospingus_ophthalmicus_AY609281	-----AGTAGAATCTACCCCACTTGCTAACTTTGAAAGCTGATCCTCCCTAATATCATCCTAATCATTAAGAAGCTATGAATCAGCATTAGCCTTTTAAGCTAAAGAAAGAGGGAC-CCCCCCCCTCCTTAATGATATGCCCCAACTAAACCCCAACCCCTGATTTTTTATCATGATCACTTCATGGCTCACCTTYTCCCTAATTATCCAACCTAAACTTCTCTCATTCGTGACAATAAACCCTCTCTCCAGCAAACCACCCGCTGCTCCAAGTACCACCCCCTGAACCTGACCATGAACGTAAGCTTCTTCGACCAATTCTCAAGTCCATCATTCCTAGGAATTCCGCTAGTCCTCGTCGCAATAACATTCCCAGCCCTTCTACTCCCATCCTTAGAC…
Chlorospingus_ophthalmicus_EU427580	----------------------------------------------------------------------------------------------------------------------------------------ATGCCCCAACTAAACCCCAACCCCTGATTTTTTATCATGATCACTTCATGGCTCACCTTCTCCCTAATTATCCAACCTAAACTTCTCTCATTCGTGACAATAAACCCTCTCTCCAGCAAACCACCCGCTGCTCCAAATACCACCCCCTGAACCTGACCATGAACGTAAGCTTCTTCGACCAATTCTCAAGTCCATCATTCCTAGGAATTCCGCTAGTCCTCGTCGCAATAACATTCCCAGCCCTTCTACTCCCATCCTTAGAC…
Chlorospingus_ophthalmicus_EU594979	---------------------------------GAAAGCTGATCCTCCCTAATATCATCCTAATCATTAAGAAGCTATGAATCAGCATTAGCCTTTTAAGCTAAAGAAAGAGGGAC--CCCCCCCTCCTTAATGATATGCCCCAACTAAACCCCAACCCCTGATTTTTTATCATGATCACTTCATGGCTCACCTTCTCCCTAATTATCCAACCTAAACTTCTCTCATTCGTGACAATAAACCCTCTCTCCAGCAAACCACCCGCTGCTCCAAATACCACCCCCTGAACCTGACCATGAACGTAAGCTTCTTCGACCAATTCTCAAGTCCATCATTCCTAGGAATTCCGCTAGTCCTCGTCGCAATAACATTCCCAGCCCTTCTACTCCCATCCTTAGAC…
Chlorospingus_ophthalmicus_AY609282	ATCGTAGTAGAATCTACCCCACTCGCTAACTTTGAAAGCTGATCCTCCCTAATATCATCCTAATCATTAAGAAGCTATGAATCAGCATTAGCCTTTTAAGCTAAAGAAAGAGGGAC-CCCCCCCCTCCTTAATGATATGCCCCAACTAAACCCCAACCCCTGATTTTTTATCATGATCACTTCATGGCTCACCTTYTCCCTAATTATCCAACCTAAACTTCTCTCATTCGTGACAATAAACCCTCTCTCCAGCAAACCACCCGCTGCTCCAAGTACCACCCCCTGAACCTGACCATGAACGTAAGCTTCTTCGACCAATTCTCAAGTCCATCATTCCTAGGAATTCCACTAGTCCTCGTCGCAATAACATTCCCAGCCCTTCTACTCCCATCCCTAGAC…
Chlorospingus_ophthalmicus_EU594980	---------------------------------GAAAGCTGATCCTCCCTAATATCATCCTAATCATTAAGAAGCTATGAATCAGCATTAGCCTTTTAAGCTAAAGAAAGAGGGAC-CCCCCCCCTCCTTAATGATATGCCCCAACTAAACCCCAACCCCTGATTTTTTATCATGATCACTTCATGGCTCACCTTCTCCCTAATTATCCAACCTAAACTTCTCTCATTCGTGACAATAAACCCTCTCTCCAGCAAACCACCCGCTGCTCCAAGTACCACCCCCTGAACCTGACCATGAACGTAAGCTTCTTCGACCAATTCTCAAGTCCATCATTCCTAGGAATTCCACTAGTCCTCGTCGCAATAACATTCCCAGCCCTTCTACTCCCATCCCTAGAC…
Chlorospingus_ophthalmicus_EU594982	---------------------------------GAAAGCTGATCCTCCCTAATATCATCCTAATCATTAAGAAGCTATGAATCAGCATTAGCCTTTTAAGCTAAAGAAAGAGGGAC-CCCCCCCCTCCTTAATGATATGCCCCAACTAAACCCCAACCCCTGATTTTTTATCATGATCACTTCATGGCTCACCTTCTCCCTAATTATCCAACCTAAACTTCTCTCATTCGTGACAATAAACCCTCTCTCCAGCAAACCACCCGCTGCTCCAAGTACCACCCCCTGAACCTGACCATGAACGTAAGCTTCTTCGACCAATTCTCAAGTCCATCATTCCTAGGAATTCCACTAGTCCTCGTCGCAATAACATTCCCAGCCCTTCTACTCCCATCCCTAGAC…
Chlorospingus_ophthalmicus_EU427582	----------------------------------------------------------------------------------------------------------------------------------------ATGCCCCAACTAAACCCCAACCCCTGATTTTTTATCATGATCACTTCATGGCTCACCTTCTCCCTAATTATCCAACCTAAACTTCTCTCATTCGTGACAATAAACCCTCTCTCCAGCAAACCACCCGCTGCTCCAAATACCACCCCCTGAACCTGACCATGAACGTAAGCTTCTTCGACCAATTCTCAAGTCCATCATTCCTAGGAATTCCACTAGTCCTCGTCGCAATAACATTCCCAGCCCTTCTACTCCCATCCTTAGAC…
Chlorospingus_ophthalmicus_EU427581	----------------------------------------------------------------------------------------------------------------------------------------ATGCCCCAACTAAACCCCAACCCCTGATTTTTTATCATGATCACTTCATGGCTCACCTTCTCCCTAATTATCCAACCTAAACTTCTCTCATTCGTGACAATAAACCCTCTCTCCAGCAAACCACCCGCTGCTCCAAGTACCACCCCCTGAACCTGACCATGAACGTAAGCTTCTTCGACCAATTCTCAAGTCCATCATTCCTAGGAATTCCACTAGTCCTCGTCGCAATAACATTCCCAGCCCTTCTACTCCCATCCTTAGAC…
Chlorospingus_ophthalmicus_EU594975	---------------------------------GAAAGCTGATCCTCCCTAATATCATCCTAATCATTAAGAAGCTATGAATCAGCATTAGCCTTTTAAGCTAAAGAAAGAGGGAC--CCCCCCCTCCTTAATGATATGCCCCAACTAAACCCCAACCCCTGATTTTTTATCATGATCACTTCATGGCTCACCTTCTCCCTAATTATCCAACCTAAACTTCTCTCATTCGTGACAATAAACCCTCTCTCCAGCAAACCACCCGCTGCTCCAAGTACCACCCCCTGAACCTGACCATGAACGTAAGCTTCTTCGACCAATTCTCAAGTCCATCATTCCTAGGAATTCCACTAGTCCTCGTCGCAATAACATTCCCAGCCCTTCTACTCCCATCCTTAGAC…
Chlorospingus_ophthalmicus_AY609283	ATCGTAGTAGAATCTACCCCACTCGCTAACTTTGAAAGCTGATCCTCCCTAATATCATCCTAATCATTAAGAAGCTATGAATCAGCATTAGCCTTTTAAGCTAAAGAAAGAGGGAC--CCCCCCCTCCTTAATGATATGCCCCAACTAAACCCCAACCCCTGATTTTTTATCATGATCACTTCATGGCTCACCTTCTCCCTAATTATCCAACCTAAACTTCTCTCATTCGTGACAATAAACCCTCTCTCCAGCAAACCACCCGCTGCTCCAAGTACCACCCCCTGAACCTGACCATGAACGTAAGCTTCTTCGACCAATTCTCAAGTCCATCATTCCTAGGAATTCCACTAGTCCTCGTCGCAATAACATTCCCAGCCCTTCTACTCCCATCCTTAGAC…
Chlorospingus_ophthalmicus_EU594974	---------------------------------GAAAGCTGATCCTCCCTAATATCATCCTAATCATTAAGAAGCTATGAATCAGCATTAGCCTTTTAAGCTAAAGAAAGAGGGAC--CCCCCCCTCCTTAATGATATGCCCCAACTAAACCCCAACCCCTGATTTTTTATCATGATCACTTCATGGCTCACCTTCTCCCTAATTATCCAACCTAAACTTCTCTCATTCGTGACAATAAACCCTCTCTCCAGCAAACCACCCGCTGCTCCAAGTACCACCCCCTGAACCTGACCATGAACGTAAGCTTCTTCGACCAATTCTCAAGTCCATCATTCCTAGGAATTCCACTAGTCCTCGTCGCAATAACATTCCCAGCCCTTCTACTCCCATCCTTAGAC…
Chlorospingus_ophthalmicus_EU594978	---------------------------------GAAAGCTGATCCTCCCTAATATCATCCTAATCATTAAGAAGCTATGAATCAGCATTAGCCTTTTAAGCTAAAGAAAGAGGGAC--CCCCCCCTCCTTAATGATATGCCCCAACTAAACCCCAACCCCTGATTTTTTATCATGATCACTTCATGGCTCACCTTCTCCCTAATTATCCAACCTAAACTTCTCTCATTCGTGACAATAAACCCTCTCTCCAGCAAACCACCCGCTGCTCCAAGTACCACCCCCTGAACCTGACCATGAACGTAAGCTTCTTCGACCAATTCTCAAGTCCATCATTCCTAGGAATTCCACTAGTCCTCGTCGCAATAACATTCCCAGCCCTTCTACTCCCATCCTTAGAC…
Chlorospingus_ophthalmicus_EU594976	---------------------------------GAAAGCTGATCCTCCCTAATATCATCCTAATCATTAAGAAGCTATGAATCAGCATTAGCCTTTTAAGCTAAAGAAAGAGGGAC--CCCCCCCTCCTTAATGATATGCCCCAACTAAACCCCAACCCCTGATTTTTTATCATGATCACTTCATGGCTCACCTTCTCCCTAATTATCCAACCTAAACTTCTCTCATTCGTGACAATAAACCCTCTCTCCAGCAAACCACCCGCCGCTCCAAGTACCACCCCCTGAACCTGACCATGAACGTAAGCTTCTTCGACCAATTCTCAAGTCCATCATTCCTAGGAATTCCACTAGTCCTCGTCGCAATAACATTCCCAGCCCTTCTACTCCCATCCCTAGAC…
Chlorospingus_ophthalmicus_EU594977	---------------------------------GAAAGCTGATCCTCCCTAATATCATCCTAATCATTAAGAAGCTATGAATCAGCATTAGCCTTTTAAGCTAAAGAAAGAGGGAC-CCCCCCCCTCCTTAATGATATGCCCCAACTAAACCCCAACCCCTGATTTTTTATCATGATCACTTCATGGCTCACCTTCTCCCTAATTATCCAACCTAAACTTCTCTCATTCGTGACAATAAACCCTCTCTCCAGCAAACCACCCGCCGCTCCAAGTACCACCCCCTGAACCTGACCATGAACATAAGCTTCTTCGACCAATTCTCAAGTCCATCATTCCTAGGAATTCCACTAGTCCTCGTCGCAATAACATTCCCAGCCCTTCTACTCCCATCCCTAGAC…
Chlorospingus_tacarcunae_EU427644	----------------------------------------------------------------------------------------------------------------------------------------ATGCCTCAACTAAACCCCAACCCCTGATTTTTTATCATGATCACTTCATGACTCACCTTCTCCCTAATCATCCAACCCAAACTTCTCTCATTCGTAACAATAAACCCCCCTTCCAACAAACCGCCCGCCGCTCCAAGTACCACCCCCTGAACCTGACCATGAACATAAGCTTCTTTGACCAATTCTCAAGCCCATCATTCCTAGGAATCCCACTAGTCCTTATCGCAATAACATTCCCAGCCCTCTTACTCCCATCCCTAGAC…
Chlorospingus_tacarcunae_EU427645	----------------------------------------------------------------------------------------------------------------------------------------ATGCCTCAACTAAACCCCAACCCCTGATTTTTTATCATGATCACTTCATGACTCACCTTCTCCCTAATCATCCAACCCAAACTTCTCTCATTCGTAACAATAAACCCCCCTTCCAACAAACCGCCCGCCGCTCCAAGTACCACCCCCTGAACCTGACCATGAACATAAGCTTCTTTGACCAATTCTCAAGCCCATCATTCCTAGGAATCCCACTAGTCCTTATCGCAATAACATTCCCAGCCCTCTTACTCCCATCCCTAGAC…
Chlorospingus_ophthalmicus_EU427627	----------------------------------------------------------------------------------------------------------------------------------------ATGCCTCAACTAAACCCCAACCCCTGATTTTTTATCATGATCACTTCATGACTCACTTTCTCCCTAATCATCCAGCCCAAACTCCTCTCATTCGTGACAATAAACCCCCCTTCCAACAAACCGCCCGCCGCTCCAAGCACCACTCCCTGAACCTGACCATGAACATAAGCTTCTTCGACCAATTCTCAAGCCCATCCCTCCTAGGAATCCCACTAGTCCTCATCGCAACAACATTCCCAGCCCTCCTACTCCCATCTCTAGAC…
Chlorospingus_ophthalmicus_EU427626	----------------------------------------------------------------------------------------------------------------------------------------ATGCCTCAACTAAACCCCAACCCCTGATTTTTTATCATGATCACTTCATGACTCACTTTCTCCCTAATCATCCAGCCCAAACTCCTCTCATTCGTGACAATAAACCCCCCTTCCAACAAACCACCCGCCGCTCCAAGCACCACTCCCTGAACCTGACCATGAACATAAGCTTCTTCGACCAATTCTCAAGCCCATCGCTCCTAGGAATCCCACTAGTCCTCATCGCAACAACGTTCCCAGCCCTCTTACTCCCATCTCTAGAC…
Chlorospingus_ophthalmicus_EU427628	----------------------------------------------------------------------------------------------------------------------------------------ATGCCTCAACTAAACCCCAACCCCTGATTTTTTATCATGATCACTTCATGACTCACTTTCTCCCTAATCATCCAGCCCAAACTCCTCTCATTCGTGACAATAAACCCCCCTTCCAACAAACCACCCGCCGCTCCAAGCACCACTCCCTGAACCTGACCATGAACATAAGCTTCTTCGACCAATTCTCAAGCCCATCGCTCCTAGGAATCCCACTANTCCTCATCGCAACAACGTTCCCAGCCCTCTTACTCCCATCTCTAGAC…
Chlorospingus_semifuscus_EU427640	----------------------------------------------------------------------------------------------------------------------------------------ATGCCTCAACTAAACCCCAATCCCTGATTTTTTATCATGATCACTTCATGACTTACCTTCTCCCTAATCATCCAACCTAAACTTCTCTCATTCGTGACAATAAACCCCCCTTCCAACAAACCACCCACTGCTCCAAGTACCACTCCCTGAACCTGACCATGAACATAAGCTTCTTTGACCAATTCTCAAGCCCATCGCTCCTAGGAATCCCACTAGTCCTCATCGCAATAACATTCCCCGCCCTCTTACTCCCATCCTTAGAC…
Chlorospingus_semifuscus_EU427641	----------------------------------------------------------------------------------------------------------------------------------------ATGCCTCAACTAAACCCCAATCCCTGATTTTTTATCATGATCACTTCATGACTTACCTTCTCCCTAATCATCCAACCTAAACTTCTCTCATTCGTGACAATAAACCCCCCTTCCAACAAACCACCCACTGCTCCAAGTACCACTCCCTGAACCTGACCATGAACATAAGCTTCTTTGACCAATTCTCAAGCCCATCACTCCTAGGAATCCCACTAGTCCTCATCGCAATAACATTCCCCGCCCTCTTACTCCCATCCTTAGAC…
Chlorospingus_semifuscus_EU427639	----------------------------------------------------------------------------------------------------------------------------------------ATGCCTCAACTAAACCCCAATCCCTGATTTTTTATCATGATCACTTCATGACTTACCTTCTCCCTAATCATCCAACCTAAACTTCTCTCATTCGTGACAATAAACCCCCCTTCCAACAAACCACCCACTGCTCCAAGTACCACTCCCTGAACCTGACCATGAACATAAGCTTCTTTGACCAATTCTCAAGCCCATCGCTCCTAGGAATCCCACTAGTCCTCATCGCAATAACATTCCCCGCCCTCTTACTCCCATCCTTAGAC…
Chlorospingus_ophthalmicus_AY609300	-----------------------------------------------CCTAATATCATCTTAATCATTAAGAAGCTATGAATCAGCATTAGCCTTTTAAGCTAAAGAAAGAGGGAT-CTCCCCCCTCCTTAATGATATGCCTCAACTAAACCCCAGCCCCTGATTTTTTATNATGATCACTTCATGACTCACCTTCTCCCTAATAATCCAACCTAAACTTCTCTCATTCGTCACAATAAATCCCCCTTGCAACAAACCACCCACTGCCCCAAGTACCACTCCCTGAACCTGACCATGAACATAAGCTTCTTTGACCAATTCTCAAGCCCATCATTCCTAGGAATCCCACTAGTCCTCATCGCAATAACATTCCCAGCCCTCTTACTCCCATCCCTAGAC…
Chlorospingus_ophthalmicus_EU595005	---------------------------------GAAAGCTGATCCTCCCTAATATCATCTTAATCATTAAGAAGCTATGAATCAGCATTAGCCTTTTAAGCTAAAGAAAGAGGGAT-CTCCCCCCTCCTTAATGATATGCCTCAACTAAACCCCAGCCCCTGATTTTTTATCATGATCACTTCATGACTCACCTTCTCCCTAATCATCCAACCTAAACTTCTCTCATTCGTAACAATAAATCCCCCTTCCAACAAACCACCCACTGCCCCAAGTACCACTCCCTGAACCTGACCATGAACATAAGCTTCTTTGACCAATTCTCAAGCCCATCATTCCTAGGAATCCCACTAGTCCTCATCGCAATAACATTCCCAGCCCTCTTACTCCCATCCCTAGAC…
Chlorospingus_ophthalmicus_AY609298	ATCGTAGTAGAATCTACCCCACTCGCTAACTTTGAAAGCTGATCCTCCCTAATATCATCCTAATCATTAAGAAGCTATGAATCAGCATTAGCCTTTTAAGCTAAAGAAAGAGGGAT-CTCCCCCCTCCTTAATGATATGCCTCAACTAAACCCCAGCCCCTGATTTTTTATCATGATCACTTCATGACTCACCTTCTCCCTAATCATCCAACCTAAACTTCTCTCATTCGTAACAATAAATCCCCCTTCCAACAAACCACCCACTGCCCCAAGTACCACTCCCTGAACCTGACCATGAACATAAGCTTCTTTGACCAATTCTCAAGCCCATCATTCCTAGGAATCCCACTAGTCCTCATCGCAATAACATTCCCAGCCCTCTTACTCCCATCCCTAGAC…
Chlorospingus_ophthalmicus_AY609299	ATCGTAGTAGAATCTACCCCACTCGCTAACTTTGAAAGCTGATCCTCCCTAATATCATCCTAATCATTAAGAAGCTATGAATCAGCATTAGCCTTTTAAGCTAAAGAAAGAGGGAT-CTCCCCCCTCCTTAATGATATGCCTCAACTAAACCCCAGCCCCTGATTTTTTATCATGATCACTTCATGACTCACCTTCTCCCTAATCATCCAACCTAAACTTCTCTCATTCGTAACAATAAATCCCCCTTCCAACAAACCACCCACTGCCCCAAGTACCACTCCCTGAACCTGACCATGAACATAAGCTTCTTTGACCAATTCTCAAGCCCATCATTCCTAGGAATCCCACTAGTCCTCATCGCAATAACATTCCCAGCCCTCTTACTCCCATCCCTAGAC…
Chlorospingus_ophthalmicus_EU427629	----------------------------------------------------------------------------------------------------------------------------------------ATGCCTCAACTAAACCCCAGCCCCTGATTTTTTATCATGATCACTTCATGACTCACCTTCTCCCTAATCATCCAACCTAAACTTCTCTCATTCGTAACAATAAATCCCCCTTCCAACAAACCACCCACTGCCCCAAGTACCACTCCCTGAACCTGACCATGAACATAAGCTTCTTTGACCAATTCTCAAGCCCATCATTCCTAGGAATCCCACTAGTCCTCATCGCAATAACATTCCCAGCCCTCTTACTCCCATCCCTAGAC…
Chlorospingus_ophthalmicus_EU427630	----------------------------------------------------------------------------------------------------------------------------------------ATGCCTCAACTAAACCCCAGCCCCTGATTTTTTATCATGATCACTTCATGACTCACCTTCTCCCTAATCATCCAACCTAAACTTCTCTCATTCGTAACAATAAATCCCCCTTCCAACAAACCACCCACTGCCCCAAGTACCACTCCCTGAACCTGACCATGAACATAAGCTTCTTTGACCAATTCTCAAGCCCATCATTCCTAGGAATCCCACTAGTCCTCATCGCAATAACATTCCCAGCCCTCTTACTCCCATCCCTAGAC…
Chlorospingus_ophthalmicus_EU427633	----------------------------------------------------------------------------------------------------------------------------------------ATGCCTCAACTAAACCCCAGCCCCTGATTTTTTATCATGATCACTTCATGACTCACCTTCTCCCTAATCATCCAACCTAAACTTCTCTCATTCGTAACAATAAATCCCCCTTCCAACAAACCACCCACTGCCCCAAGTACCACTCCCTGAACCTGACCATGAACATAAGCTTCTTTGACCAATTCTCAAGCCCATCATTCCTAGGAATCCCACTAGTCCTCATCGCAATAACATTCCCAGCCCTCTTACTCCCATCCCTAGAC…
Chlorospingus_ophthalmicus_EU427631	----------------------------------------------------------------------------------------------------------------------------------------ATGCCTCAACTAAACCCCAGCCCCTGATTTTTTATCATGATCACTTCATGACTCACCTTCTCCCTAATCATCCAACCTAAACTTCTCTCATTCGTAACAATAAATCCCCCTTCCAACAAACCACCCACTGCCCCAAGTACCACTCCCTGAACCTGACCATGAACATAAGCTTCTTTGACCAATTCTCAAGCCCATCATTCCTAGGAATCCCACTAGTCCTCATCGCAATAACATTCCCAGCCCTCTTACTCCCATCCCTAGAC…
Chlorospingus_ophthalmicus_EU427632	----------------------------------------------------------------------------------------------------------------------------------------ATGCCTCAACTAAACCCCAGCCCCTGATTTTTTATCATGATCACTTCATGACTCACCTTCTCCCTAATCATCCAACCTAAACTTCTCTCATTCGTAACAATAAATCCCCCTTCCAACAAACCACCCACTGCCCCAAGTACCACTCCCTGAACCTGACCATGAACATAAGCTTCTTTGACCAATTCTCAAGCCCATCATTCCTAGGAATCCCACTAGTCCTCATCGCAATAACATTCCCAGCCCTCTTACTCCCATCCCTAGAC…
Chlorospingus_ophthalmicus_EU595006	---------------------------------GAAAGCTGATCCTCCCTAATATCATCTTAATCATTAAGAAGCTATGAATCAGCATTAGCCTTTTAAGCTAAAGAAAGAGGGAT-CTCCCCCCTCCTTAATGATATGCCTCAACTAAACCCCAGCCCCTGATTTTTTATCATGATCACTTCATGACTCACCTTCTCCCTAATAATCCAACCTAAACTTCTCTCATTCGTAACAATAAATCCCCCTTCCAACAAACCACCCACTGCCCCAAGTACCACTCCCTGAACCTGACCATGAACATAAGCTTCTTTGACCAATTCTCAAGCCCATCATTCCTAGGAATCCCACTAGTCCTCATCGCAATAACATTCCCAGCCCTCTTACTCCCATCCCTAGAC…
Chlorospingus_ophthalmicus_EU594998	---------------------------------GAAAGCTGATCTTCCCTAATATCATCTTAATCATTAAGAAGCTATGAATCAGCATTAGCCTTTTAAGCTAAAGAAAGAGGGAT--TCCCCCCTCCTTAATGATATGCCTCAACTAAACCCCAACCCCTGATTTTTTATCATGATCACTTCATGACTCACCTTCTCCCTAATCATCCAACCTAAACTTCTCTCATTCGTAACAATGAACCCTCCTTCCAACAAACCGCCTGCCGCTCCAAGCACCACTCCCTGAACCTGACCATGAACATAAGCTTCTTTGACCAATTCTCAAGCCCATCATTCCTAGGAATCCCATTAGTTCTCATTGCAATAACATTCCCAGCCCTCCTACTCCCATCCCTAGAC…
Chlorospingus_ophthalmicus_EU427604	----------------------------------------------------------------------------------------------------------------------------------------ATGCCTCAACTAAACCCCAACCCCTGATTTTTTATCATGATCACTTCATGACTCACCTTCTCCCTAATCATCCAACCTAAACTTCTCTCATTCGTAACAATGAACCCTCCTTCCAACAAACCGCCTGCCGCTCCAAGCACCACTCCCTGAACCTGACCATGAACATAAGCTTCTTTGACCAATTCTCAAGCCCATCATTCCTAGGAATCCCATTAGTTCTCATTGCAATAACATTCCCAGCCCTCCTACTCCCATCCCTAGAC…
Chlorospingus_ophthalmicus_EU427605	----------------------------------------------------------------------------------------------------------------------------------------ATGCCTCAACTAAACCCCAACCCCTGATTTTTTATCATGATCACTTCATGACTCACCTTCTCCCTAATCATCCAACCTAAACTTCTCTCATTCGTAACAATGAACCCTCCTTCCAACAAACCGCCTGCCGCTCCAAGCACCACTCCCTGAACCTGACCATGAACATAAGCTTCTTTGACCAATTCTCAAGCCCATCATTCCTAGGAATCCCATTAGTTCTCATTGCAATAACATTCCCAGCCCTCCTACTCCCATCCCTAGAC…
Chlorospingus_ophthalmicus_EU594999	---------------------------------GAAAGCTGATCTTCCCTAATATCATCTTAATCATTAAGAAGCTATGAATCAGCATTAGCCTTTTAAGCTAAAGAAAGAGGGAT--TCCCCCCTCCTTAATGATATGCCTCAACTAAACCCCAACCCCTGATTTTTTATCATGATCACTTCATGACTCACCTTCTCCCTAATCATCCAACCTAAACTTCTCTCATTCGTAACAATGAACCCTCCTTCCAACAAACCGCCTGCCGCTCCAAGCACCACTCCCTGAACCTGACCATGAACATAAGCTTCTTTGACCAATTCTCAAGCCCATCATTCCTAGGAATCCCATTAGTTCTCATTGCAATAACATTCCCAGCCCTCCTACTCCCATCCCTAGAC…
Chlorospingus_ophthalmicus_EU427606	----------------------------------------------------------------------------------------------------------------------------------------ATGCCTCAACTAAACCCCAACCCCTGATTTTTTATCATGATCACTTCATGACTCACCTTCTCCCTAATCATCCAACCTAAACTTCTCTCATTCGTAACAATGAACCCTCCTTCCAACAAACCGCCTGCCGCTCCAAGCACCACTCCCTGAACCTGACCATGAACATAAGCTTCTTTGACCAATTCTCAAGCCCATCATTCCTAGGAATCCCATTAGTTCTCATTGCAATAACATTCCCAGCCCTCCTACTCCCATCCCTAGAC…
Chlorospingus_ophthalmicus_EU427607	----------------------------------------------------------------------------------------------------------------------------------------ATGCCTCAACTAAACCCCAACCCCTGATTTTTTATCATGATCACTTCATGACTCACCTTCTCCCTAATCATCCAACCTAAACTTCTCTCATTCGTAACAATGAACCCTCCTTCCAACAAACCGCCTGCCGCTCCAAGCACCACTCCCTGAACCTGACCATGAACATAAGCTTCTTTGACCAATTCTCAAGCCCATCATTCCTAGGAATCCCATTAGTTCTCATTGCAATAACATTCCCAGCCCTCCTACTCCCATCCCTAGAC…
Chlorospingus_ophthalmicus_EU427602	----------------------------------------------------------------------------------------------------------------------------------------ATGCCTCAACTAAACCCCAACCCCTGATTTTTTATCATGATCACTTCATGACTCACCTTCTCCCTAATCATCCAACCTAAACTTCTCTCATTCGTAACAATGAACCCTCCTTCCAACAAACCGCCTGCCGCTCCAAGCACCACTCCCTGAACCTGACCATGAACATAAGCTTCTTTGACCAATTCTCAAGCCCATCATTCCTAGGAATCCCATTAGTTCTCATTGCAATAACATTCCCAGCCCTCCTACTCCCATCCCTAGAC…
Chlorospingus_ophthalmicus_EU594997	---------------------------------GAAAGCTGATCCTCCCTAATATCATCTTAATCATTAAGAAGCTATGAACCAGCATTAGCCTTTTAAGCTAAAGAAAGAGGGAT--TCCCCCCTCCTTAATGATATGCCTCAACTAAACCCCAACCCCTGATTTTTTATCATGATCACTTCATGACTCACCTTCTCCCTAATCATCCAACCTAAACTTCTCTCATTCGTAACAATGAACCCTCCTTCCAACAAACCGCCTGCCGCTCCAAGCACCACTCCCTGAACCTGACCATGAACATAAGCTTCTTTGACCAATTCTCAAGCCCATCATTCCTAGGAATCCCATTAGTTCTCATTGCAATAACATTCCCAGCCCTCCTACTCCCATCCCTAGAC…
Chlorospingus_ophthalmicus_EU427603	----------------------------------------------------------------------------------------------------------------------------------------ATGCCTCAACTAAACCCCAACCCCTGATTTTTTATCATGATCACTTCATGACTCACCTTCTCCCTAATCATCCAACCTAAACTTCTCTCATTCGTAACAATGAACCCTCCTTCCAACAAACCGCCTGCCGCTCCAAGCACCACTCCCTGAACCTGACCATGAACATAAGCTTCTTTGACCAATTCTCAAGCCCATCATTCCTAGGAATCCCATTAGTTCTCATTGCAATAACATTCCCAGCCCTCCTACTCCCATCCCTAGAC…
Chlorospingus_ophthalmicus_EU595000	---------------------------------GAAAGCTGATCTTCCCTAATATCATCTTAATCATTAAGAAGCTATGAATCAGCATTAGCCTTTTAAGCTAAAGAAAGAGGGAT--TCCCCCCTCCTTAATGATATGCCTCAACTAAACCCCAACCCCTGATTTTTTATCATGATCACTTCATGACTCACCTTCTCCCTAATCATCCAACCTAAACTTCTCTCATTCGTAACAATAAACCCTCCTTCCAACAAACCGCCTGCCGCTCCAAGCACCACTCCCTGAACCTGACCATGAACATAAGCTTCTTTGACCAATTCTCAAGCCCATCATTCCTAGGAATCCCATTAGTTCTCATTGCAATAACATTCCCAGCCCTCCTACTCCCATCCCTAGAC…
Chlorospingus_ophthalmicus_EU595003	---------------------------------GAAAGCTGATCTTCCCTAATATCATCTTAATCATTAAGAAGCTATGAATCAGCATTAGCCTTTTAAGCTAAAGAAAGAGGGAT-TCCCCCCCTCCTTAATGATATGCCTCAACTAAACCCCAACCCCTGATTTTTTATCATGATCACTTCATGACTCACCTTCTCCCTAATCATCCAACCTAAACTTCTCTCATTCGTAACAATAAACCCTCCTTCCAACAAACCGCCTGCCGCTCCAAGCACCACTCCCTGAACCTGACCATGAACATAAGCTTCTTTGACCAATTCTCAAGCCCATCATTCCTAGGAATCCCATTAGTTCTCATTGCAATAACATTCCCAGCCCTCCTACTCCCATCCCTAGAC…
Chlorospingus_ophthalmicus_EU595001	---------------------------------GAAAGCTGATCTTCCCTAATATCATCTTAATCATTAAGAAGCTATGAATCAGCATTAGCCTTTTAAGCTAAAGAAAGAGGGAT--TCCCCCCTCCTTAATGATATGCCTCAACTAAACCCCAACCCCTGATTTTTTATCATGATCACTTCATGACTCACCTTCTCCCTAATCATCCAACCTAAACTTCTCTCATTCGTAACAATAAACCCTCCTTCTAACAAACCGCCTGCCGCTCCAAGCACCACTCCCTGAACCTGACCATGAACATAAGCTTCTTTGACCAATTCTCAAGCCCATCATTCCTAGGAATCCCATTAGTTCTCATTGCAATAACATTCCCAGCCCTCCTACTCCCATCCCTAGAC…
Chlorospingus_ophthalmicus_EU427608	----------------------------------------------------------------------------------------------------------------------------------------ATGCCTCAACTAAACCCCAACCCCTGATTTTTTATCATGATCACTTCATGACTCACCTTCTCCCTAATCATCCAACCTAAACTTCTCTCATTCGTAACAATAAACCCTCCTTCTAACAAACCGCCTGCCGCTCCAAGCACCACTCCCTGAACCTGACCATGAACATAAGCTTCTTTGACCAATTCTCAAGCCCATCATTCCTAGGAATCCCATTAGTTCTCATTGCAATAACATTCCCAGCCCTCCTACTCCCATCCCTAGAC…
Chlorospingus_ophthalmicus_EU427609	----------------------------------------------------------------------------------------------------------------------------------------ATGCCTCAACTAAACCCCAACCCCTGATTTTTTATCATGATCACTTCATGACTCACCTTCTCCCTAATCATCCAACCTAAACTTCTCTCATTCGTAACAATAAACCCTCCTTCTAACAAACCGCCTGCCGCTCCAAGCACCACTCCCTGAACCTGACCATGAACATAAGCTTCTTTGACCAATTCTCAAGCCCATCATTCCTAGGAATCCCATTAGTTCTCATTGCAATAACATTCCCAGCCCTCCTACTCCCATCCCTAGAC…
Chlorospingus_ophthalmicus_EU427610	----------------------------------------------------------------------------------------------------------------------------------------ATGCCTCAACTAAACCCCAACCCCTGATTTTTTATCATGATCACTTCATGACTCACCTTCTCCCTAATCATCCAACCTAAACTTCTCTCATTCGTAACAATAAACCCTCCTTCTAACAAACCGCCTGCCGCTCCAAGCACCACTCCCTGAACCTGACCATGAACATAAGCTTCTTTGACCAATTCTCAAGCCCATCATTCCTAGGAATCCCATTAGTTCTCATTGCAATAACATTCCCAGCCCTCCTACTCCCATCCCTAGAC…
Chlorospingus_ophthalmicus_EU427611	----------------------------------------------------------------------------------------------------------------------------------------ATGCCTCAACTAAACCCCAACCCCTGATTTTTTATCATGATCACTTCATGACTCACCTTCTCCCTAATCATCCAACCTAAACTTCTCTCATTCGTAACAATAAACCCTCCTTCTAACAAACCGCCTGCCGCTCCAAGCACCACTCCCTGAACCTGACCATGAACATAAGCTTCTTTGACCAATTCTCAAGCCCATCATTCCTAGGAATCCCATTAGTTCTCATTGCAATAACATTCCCAGCCCTCCTACTCCCATCCCTAGAC…
Chlorospingus_ophthalmicus_EU427612	----------------------------------------------------------------------------------------------------------------------------------------ATGCCTCAACTAAACCCCAACCCCTGATTTTTTATCATGATCACTTCATGACTCACCTTCTCCCTAATCATCCAACCTAAACTTCTCTCATTCGTAACAATAAACCCTCCTTCCAACAAACCGCCTGCCGCTCCAAGCACCACTCCCTGAACCTGACCATGAACATAAGCTTCTTTGACCAATTCTCAAGCCCATCATTCCTAGGAATCCCATTAGTTCTCATTGCAATAACATTCCCAGCCCTCCTACTCCCATCCCTAGAC…
Chlorospingus_ophthalmicus_EU427613	----------------------------------------------------------------------------------------------------------------------------------------ATGCCTCAACTAAACCCCAACCCCTGATTTTTTATCATGATCACTTCATGACTCACCTTCTCCCTAATCATCCAACCTAAACTTCTCTCATTCGTAACAATAAACCCTCCTTCCAACAAACCGCCTGCCGCTCCAAGCACCACTCCCTGAACCTGACCATGAACATAAGCTTCTTTGACCAATTCTCAAGCCCATCATTCCTAGGAATCCCATTAGTTCTCATTGCAATAACATTCCCAGCCCTCCTACTCCCATCCCTAGAC…
Chlorospingus_ophthalmicus_EU427614	----------------------------------------------------------------------------------------------------------------------------------------ATGCCTCAACTAAACCCCAACCCCTGATTTTTTATCATGATCACTTCATGACTCACCTTCTCCCTAATCATCCAACCTAAACTTCTCTCATTCGTAACAATAAACCCTCCTTCCAACAAACCGCCTGCCGCTCCAAGCACCACTCCCTGAACCTGACCATGAACATAAGCTTCTTTGACCAATTCTCAAGCCCATCATTCCTAGGAATCCCATTAGTTCTCATTGCAATAACATTCCCAGCCCTCCTACTCCCATCCCTAGAC…
Chlorospingus_ophthalmicus_EU427615	----------------------------------------------------------------------------------------------------------------------------------------ATGCCTCAACTAAACCCCAACCCCTGATTTTTTATCATGATCACTTCATGACTCACCTTCTCCCTAATCATCCAACCTAAACTTCTCTCATTCGTAACAATAAACCCTCCTTCCAACAAACCGCCTGCCGCTCCAAGCACCACTCCCTGAACCTGACCATGAACATAAGCTTCTTTGACCAATTCTCAAGCCCATCATTCCTAGGAATCCCATTAGTTCTCATTGCAATAACATTCCCAGCCCTCCTACTCCCATCCCTAGAC…
Chlorospingus_ophthalmicus_EU595004	---------------------------------GAAAGCTGATCTTCCCTAATATCATCTTAATCATTAAGAAGCTATGAATCAGCATTAGCCTTTTAAGCTAAAGAAAGAGGGAT--TCCCCCCTCCTTAATGATATGCCTCAACTAAACCCCAACCCCTGATTTTTTATCATGATCACTTCATGACTCACCTTCTCCCTAATCATCCAACCTAAACTTCTCTCATTCGTAACAATAAACCCTCCTTCTAACAAACCGCCTGCCGCTCCAAGCACCACTCCCTGAACCTGACCATGAACATAAGCTTCTTTGACCAATTCTCAAGCCCATCATTCCTAGGAATCCCATTAGTTCTCATTGCAATAACATTCCCAGCCCTCCTACTCCCATCCCTAGAC…
Chlorospingus_ophthalmicus_EU595002	---------------------------------GAAAGCTGATCTTCCCTAATATCATCTTAATCATTAAGAAGCTATGAATCAGCATTAGCCTTTTAAGCTAAAGAAAGAGGGAT--TCCCCCCTCCTTAATGATATGCCTCAACTAAACCCCAACCCCTGATTTTTTATCATGATCACTTCATGACTCACCTTCTCCCTAATCATCCAACCTAAACTTCTCTCATTCGTAACAATAAACCCTCCTTCTAACAAACCGCCTGCCGCTCCAAGCACCACTCCCTGAACCTGACCATGAACATAAGCTTCTTTGACCAATTCTCAAGCCCATCATTCCTAGGAATCCCATTAGTTCTCATTGCAATAACATTCCCAGCCCTCCTACTCCCATCCCTAGAC…
Chlorospingus_ophthalmicus_AY609291	ATCGTAGTAGAATCTACCCCACTTGCTAACTTTGAAAGCTGATCCTCCCTAATATCATCTTAATCATTAAGAAGCTATGAATCAGCATTAGCCTTTTAAGCTAAAGAAAGAGGGAT--CCCCCCCTCCTTAATGATATGCCTCAACTAAACCCCAACCCCTGATTTTTTATCATGATCACTTCATGACTCACCTTCTCCCTAATCATCCAGCCTAAACTTCTCTCATTCGTAACAATAAACCCTCCTTCCAACAAACCACCTGCTGCTCCAAGCACCACTCCCTGAACCTGACCATGAACATAAGCTTCTTCGACCAATTCTCAAGCCCATCCTTCCTAGGAATCCCATTAGTCCTCATTGCAATAACATTCCCAGCCCTCTTACTCCCATCCCTAGAC…
Chlorospingus_ophthalmicus_AY609292	ATCGTAGTAGAATCTACCCCACTTGCTAACTTTGAAAGCTGATCCTCCCTAATATCATCTTAATCATTAAGAAGCTATGAATCAGCATTAGCCTTTTAAGCTAAAGAAAGAGGGAT--CCCCCCCTCCTTAATGATATGCCTCAACTAAACCCCAACCCCTGATTTTTTATCATGATCACTTCATGACTCACCTTCTCCCTAATCATCCAGCCTAAACTTCTCTCATTCGTAACAATAAACCCTCCTTCCAACAAACCACCTGCTGCTCCAAGCACCACTCCCTGAACCTGACCATGAACATAAGCTTCTTCGACCAATTCTCAAGCCCATCCTTCCTAGGAATCCCATTAGTCCTCATTGCAATAACATTCCCAGCCCTCTTACTCCCATCCCTAGAC…
Chlorospingus_ophthalmicus_EU427593	----------------------------------------------------------------------------------------------------------------------------------------ATGCCTCAACTAAACCCCAACCCCTGATTTTTTATCATGATCACTTCATGACTCACCTTCTCCCTAATCATCCAGCCTAAACTTCTCTCATTCGTAACAATAAACCCTCCTTCCAACAAACCACCTGCTGCTCCAAGCACCACTCCCTGAACCTGACCATGAACATAAGCTTCTTCGACCAATTCTCAAGCCCATCCTTCCTAGGAATCCCATTAGTCCTCATTGCAATAACATTCCCAGCCCTCTTACTCCCATCCCTAGAC…
Chlorospingus_ophthalmicus_EU594984	---------------------------------GAAAGCTGATCCTCCCTAATATCATCTTAATCATTAAGAAGCTATGAATCAGCATTAGCCTTTTAAGCTAAAGAAAGAGGGAT--CCCCCCCTCCTTAATGATATGCCTCAACTAAACCCCAACCCCTGATTTTTTATCATGATCACTTCATGACTCACCTTCTCCCTAATCATCCAGCCTAAACTTCTCTCATTCGTAACAATAAACCCTCCTTCCAACAAACCACCTGCTGCTCCAAGCACCACTCCCTGAACCTGACCATGAACATAAGCTTCTTCGACCAATTCTCAAGCCCATCCTTCCTAGGAATCCCATTAGTCCTCATTGCAATAACATTCCCAGCCCTCTTACTCCCATCCCTAGAC…
Chlorospingus_ophthalmicus_EU594985	---------------------------------GAAAGCTGATCCTCCCTAATATCATCTTAATCATTAAGAAGCTATGAATCAGCATTAGCCTTTTAAGCTAAAGAAAGAGGGAT--CCCCCCCTCCTTAATGATATGCCTCAACTAAACCCCAACCCCTGATTTTTTATCATGATCACTTCATGACTCACCTTCTCCCTAATCATCCAGCCTAAACTTCTCTCATTCGTAACAATAAACCCTCCTTCCAACAAACCACCTGCTGCTCCAAGCACCACTCCCTGAACCTGACCATGAACATAAGCTTCTTCGACCAATTCTCAAGCCCATCCTTCCTAGGAATCCCATTAGTCCTCATTGCAATAACATTCCCAGCCCTCTTACTCCCATCCCTAGAC…
Chlorospingus_ophthalmicus_EU594983	---------------------------------GAAAGCTGATCCTCCCTAATATCATCTCAATCATTAAGAAGCTATGAATCAGCATTAGCCTTTTAAGCTAAAGAAAGAGGGAT--CCCCCCCTCCTTAATGATATGCCTCAACTAAACCCCAACCCCTGATTTTTTATCATGATCACTTCATGACTCACCTTCTCCCTAATCATCCAGCCTAAACTTCTCTCATTCGTAACAATAAACCCTCCTTCCAACAAACCACCTGCTGCTCCAAGCACCACTCCCTGAACCTGACCATGAACATAAGCTTCTTCGACCAATTCTCAAGCCCATCCTTCCTAGGAATCCCATTAGTCCTCATTGCAATAACATTCCCAGCCCTCTTACTCCCATCCCTAGAC…
Chlorospingus_ophthalmicus_EU427592	----------------------------------------------------------------------------------------------------------------------------------------ATGCCTCAACTAAACCCCAACCCCTGATTTTTTATCATGATCACTTCATGACTCACCTTCTCCCTAATCATCCAGCCTAAACTTCTCTCATTCGTAACAATAAACCCTCCTTCCAACAAACCACCTGCTGCTCCAAGCACCACTCCCTGAACCTGACCATGAACATAAGCTTCTTCGACCAATTCTCAAGCCCATCCTTCCTAGGAATCCCATTAGTCCTCATTGCAATAACATTCCCAGCCCTCTTACTCCCATCCCTAGAC…
Chlorospingus_ophthalmicus_EU427594	----------------------------------------------------------------------------------------------------------------------------------------ATGCCTCAACTAAACCCCAACCCCTGATTTTTTATCATGATCACTTCATGACTCACCTTCTCCCTAATCATCCAGCCTAAACTTCTCTCATTCGTAACAATAAACCCTCCTTCCAACAAACCACCTGCTGCTCCAAGCACCACTCCCTGAACCTGACCATGAACATAAGCTTCTTCGACCAATTCTCAAGCCCATCCTTCCTAGGAATCCCATTAGTCCTCATTGCAATAACATTCCCAGCCCTCTTACTCCCATCCCTAGAC…
Chlorospingus_ophthalmicus_EU427601	----------------------------------------------------------------------------------------------------------------------------------------ATGCCTCAACTAAACCCCAACCCCTGATTTTTTATCATGATCACTTCATGACTCACCTTCTCCCTAATCATCCAGCCTAAAATTCTCTCATTCGTAACAATAAACCCTCCTTCCAACAAGCCACCTACTGCTCCAAGCACCACTCCCTGAACCTGACCATGAACATAAGCTTCTTTGACCAATTCTCAAGCCCATCCTTCCTAGGAATTCCATTAGTCCTCATTGCAATAACATTCCCAGCCCTCTTACTCCCATCCCTAGAC…
Chlorospingus_ophthalmicus_EU594995	---------------------------------GAAAGCTGATCCTCCCTAATATCATCTTAATCATTAAGAAGCTATGAATCAGCATTAGCCTTTTAAGCTAAAGAAAGAGGGAT--CCCCCCCTCCTTAATGATATGCCTCAACTAAACCCCAACCCCTGATTTTTTATCATGATCACTTCATGACTCACCTTCTCCCTAATCATCCAGCCTAAAATTCTCTCATTCGTAACAATAAACCCTCCTTCCAACAAGCCACCTACTGCTCCAAGCACCACTCCCTGAACCTGACCATGAACATAAGCTTCTTTGACCAATTCTCAAGCCCATCCTTCCTAGGAATTCCATTAGTCCTCATTGCAATAACATTCCCAGCCCTCTTACTCCCATCCCTAGAC…
Chlorospingus_ophthalmicus_EU594996	---------------------------------GAAAGCTGATCCTCCCTAATATCATCTTAATCATTAAGAAGCTATGAATCAGCATTAGCCTTTTAAGCTAAAGAAAGAGGGAT--CCCCCCCTCCTTAATGATATGCCTCAACTAAACCCCAACCCCTGATTTTTTATCATGATCACTTCATGACTCACCTTCTCCCTAATCATCCAGCCTAAAATTCTCTCATTCGTAACAATAAACCCTCCTTCCAACAAGCCACCTACTGCTCCAAGCACCACTCCCTGAACCTGACCATGAACATAAGCTTCTTTGACCAATTCTCAAGCCCATCCTTCCTAGGAATTCCATTAGTCCTCATTGCAATAACATTCCCAGCCCTCTTACTCCCATCCCTAGAC…
Chlorospingus_ophthalmicus_EU594994	---------------------------------GAAAGCTGATCCTCCCTAATATCATCTTAATCATTAAGAAGCTATGAATCAGCATTAGCCTTTTAAGCTAAAGAAAGAGGGAT--CCCCCCCTCCTTAATGATATGCCTCAACTAAACCCCAACCCCTGATTTTTTATCATGATCACTTCATGACTCACCTTCTCCCTAATCATCCAGCCTAAAATTCTCTCATTCGTAACAATAAACCCTCCTTCCAACAAGCCACCTACTGCTCCAAGCACCACTCCCTGAACCTGACCATGAACATAAGCTTCTTTGACCAATTCTCAAGCCCATCCTTCCTAGGAATTCCATTAGTCCTCATTGCAATAACATTCCCAGCCCTCTTACTCCCATCCCTAGAC…
Chlorospingus_ophthalmicus_EU594992	---------------------------------GAAAGCTGATCCTCCCTAATATCATCTTAATCATTAAGAAGCTATGAATCAGCATTAGCCTTTTAAGCTAAAGAAAGAGGGAT-CCCCCCCCTCCTTAATGATATGCCTCAACTAAACCCCAACCCCTGATTTTTTATCATGATCACTTCATGACTCACCTTCTCCCTAATCATCCAGCCTAAAATTCTCTCATTCGTAACAATAAACCCTCCTTCCAACAAACCACCTGCTGCTCCAAGCACCACTCCCTGAACCTGACCATGAACATAAGCTTCTTTGACCAATTCTCAAGCCCATCCTTCCTAGGAATTCCATTAGTCCTCATTGCAATAACATTCCCAGCCCTCTTACTCCCATCCCTAGAC…
Chlorospingus_ophthalmicus_EU594991	---------------------------------GAAAGCTGATCCTCCCTAATATCATCTTAATCATTAAGAAGCTATGAATCAGCATTAGCCTTTTAAGCTAAAGAAAGAGGGAT--CCCCCCCTCCTTAATGATATGCCTCAACTAAACCCCAACCCCTGATTTTTTATCATGATCACTTCATGACTCACCTTCTCCCTAATCATCCAGCCTAAAATTCTCTCATTCGTAACAATAAACCCTCCTTCCAACAAACCACCTGCTGCTCCAAGCACCACTCCCTGAACCTGACCATGAACATAAGCTTCTTTGACCAATTCTCAAGCCCATCCTTCCTAGGAATTCCATTAGTCCTCATTGCAATAACATTCCCAGCCCTCTTACTCCCATCCCTAGAC…
Chlorospingus_ophthalmicus_EU427598	----------------------------------------------------------------------------------------------------------------------------------------ATGCCTCAACTAAACCCCAACCCCTGATTTTTTATCATGATCACTTCATGACTCACCTTCTCCCTAATCATCCAGCCTAAAATTCTCTCATTCGTAACAATAAACCCTCCTTCCAACAAACCACCTGCTGCTCCAAGCACCACTCCCTGAACCTGACCATGAACATAAGCTTCTTTGACCAATTCTCAAGCCCATCCTTCCTAGGAATTCCATTAGTCCTCATTGCAATAACATTCCCAGCCCTCTTACTCCCATCCCTAGAC…
Chlorospingus_ophthalmicus_EU594993	---------------------------------GAAAGCTGATCCTCCCTAATATCATCTTAATCATTAAGAAGCTATGAATCAGCATTAGCCTTTTAAGCTAAAGAAAGAGGGAT--CCCCCCCTCCTTAATGATATGCCTCAACTAAACCCCAACCCCTGATTTTTTATCATGATCACTTCATGACTCACCTTCTCCTTAATCATCCAGCCTAAAATTCTCTCATTCGTAACAATAAACCCTCCTTCCAACAAACCACCTGCTGCTCCAAGCACCACTCCCTGAACCTGACCATGAACATAAGCTTCTTTGACCAATTCTCAAGCCCATCCTTCCTAGGAATTCCATTAGTCCTCATTGCAATAACATTCCCAGCCCTCTTACTCCCATCCCTAGAC…
Chlorospingus_ophthalmicus_EU427597	----------------------------------------------------------------------------------------------------------------------------------------ATGCCTCAACTAAACCCCAACCCCTGATTTTTTATCATGATCACTTCATGACTCACCTTCTCCTTAATCATCCAGCCTAAAATTCTCTCATTCGTAACAATAAACCCTCCTTCCAACAAACCACCTGCTGCTCCAAGCACCACTCCCTGAACCTGACCATGAACATAAGCTTCTTTGACCAATTCTCAAGCCCATCCTTCCTAGGAATTCCATTAGTCCTCATTGCAATAACATTCCCAGCCCTCTTACTCCCATCCCTAGAC…
Chlorospingus_ophthalmicus_EU427596	----------------------------------------------------------------------------------------------------------------------------------------ATGCCTCAACTAAACCCCAACCCCTGATTTTTTATCATGATCACTTCATGACTCACCTTCTCCCTAATCATCCAGCCTAAAATTCTCTCATTCGTAACAATAAACCCTCCTTCCAACAAGCCACCTGCTGCTCCAAGCACCACTCCCTGAACCTGACCATGAACATAAGCTTCTTTGACCAATTCTCAAGCCCATCCTTCCTAGGAATTCCATTAGTCCTCATTGCAATAACATTCCCAGCCCTCTTACTCCCATCCCTAGAC…
Chlorospingus_ophthalmicus_EU427595	----------------------------------------------------------------------------------------------------------------------------------------ATGCCTCAACTAAACCCCAACCCCTGATTTTTTATCATGATCACTTCATGACTCACCTTCTCCCTAATCATCCAGCCTAAAATTCTCTCATTCGTAACAATAAACCCTCCTTCCAACAAGCCACCTGCTGCTCCAAGCACCACTCCCTGAACCTGACCATGAACATAAGCTTCTTTGACCAATTCTCAAGCCCATCCTTCCTAGGAATTCCATTAGTCCTCATTGCAATAACATTCCCAGCCCTCTTACTCCCATCCCTAGAC…
Chlorospingus_ophthalmicus_EU594987	---------------------------------GAAAGCTGATCCTCCCTAATATCATCTTAATCATTAAGAAGCTATGAATCAGCATTAGCCTTTTAAGCTAAAGAAAGAGGGAT--CCCCCCCTCCTTAATGATATGCCTCAACTAAACCCCAACCCCTGATTTTTTATCATGATCACTTCATGACTCACCTTCTCCCTAATCATCCAGCCTAAAATTCTCTCATTCGTAACAACAAACCCTCCTTCCAACAAGCCACCTGCTGCTCCAAGCACCACTCCCTGAACCTGACCATGAACATAAGCTTCTTTGACCAATTCTCAAGCCCATCCTTCCTAGGAATTCCATTAGTCCTCATTGCAATAACATTCCCAGCCCTCTTACTCCCATCCCTAGAC…
Chlorospingus_ophthalmicus_EU594989	---------------------------------GAAAGCTGATCCTCCCTAATATCATCTTAATCATTAAGAAGCTATGAATCAGCATTAGCCTTTTAAGCTAAAGAAAGAGGGAT--CCCCCCCTCCTTAATGATATGCCTCAACTAAACCCCAACCCCTGATTTTTTATCATGATCACTTCATGACTCACCTTCTCCCTAATCATCCAGCCTAAAATTCTCTCATTCGTAACAATAAACCCTCCTTCCAACAAGCCACCTGCTGCTCCAAGCACCACTCCCTGAACCTGACCATGAACATAAGCTTCTTTGACCAATTCTCAAGCCCATCCTTCCTAGGAATTCCATTAGTCCTCATTGCAATAACATTCCCAGCCCTCTTACTCCCATCCCTAGAC…
Chlorospingus_ophthalmicus_EU594990	---------------------------------GAAAGCTGATCCTCCCTAATATCATCTTAATCATTAAGAAGCTATGAATCAGCATTAGCCTTTTAAGCTAAAGAAAGAGGGAT--CCCCCCCTCCTTAATGATATGCCTCAACTAAACCCCAACCCCTGATTTTTTATCATGATCACTTCATGACTCACCTTCTCCCTAATCATCCAGCCTAAAATTCTCTCATTCGTAACAATAAACCCTCCTTCCAACAAGCCACCTGCTGCTCCAAGCACCACTCCCTGAACCTGACCATGAACATAAGCTTCTTTGACCAATTCTCAAGCCCATCCTTCCTAGGAATTCCATTAGTCCTCATTGCAATAACATTCCCAGCCCTCTTACTCCCATCCCTAGAC…
Chlorospingus_ophthalmicus_EU427600	----------------------------------------------------------------------------------------------------------------------------------------ATGCCTCAACTAAACCCCAACCCCTGATTTTTTATCATGATCACTTCATGACTCACCTTCTCCCTAATCATCCAGCCTAAAATTCTCTCATTCGTAACAATAAACCCTCCTTCCAACAAGCCACCTGCTGCTCCAAGCACCACTCCCTGAACCTGACCATGAACATAAGCTTCTTTGACCAATTCTCAAGCCCATCCTTCCTAGGAATTCCATTAGTCCTCATTGCAATAACATTCCCAGCCCTCTTACTCCCATCCCTAGAC…
Chlorospingus_ophthalmicus_EU427599	----------------------------------------------------------------------------------------------------------------------------------------ATGCCTCAACTAAACCCCAACCCCTGATTTTTTATCATGATCACTTCATGACTCACCTTCTCCCTAATCATCCAGCCTAAAATTCTCTCATTCGTAACAATAAACCCTCCTTCCAACAAGCCACCTGCTGCTCCAAGCACCACTCCCTGAACCTGACCATGAACATAAGCTTCTTTGACCAATTCTCAAGCCCATCCTTCCTAGGAATTCCATTAGTCCTCATTGCAATAACATTCCCAGCCCTCTTACTCCCATCCCTAGAC…
Chlorospingus_ophthalmicus_EU594988	---------------------------------GAAAGCTGATCCTCCCTAATATCATCTTAATCATTAAGAAGCTATGAATCAGCATTAGCCTTTTAAGCTAAAGAAAGAGGGAT--CCCCCCCTCCTTAATGATATGCCTCAACTAAACCCCAACCCCTGATTTTTTATCATGATCACTTCATGACTCACCTTCTCCCTAATCATCCAGCCTAAAATTCTCTCATTCGTAACAATAAACCCTCCTTCCAACAAGCCACCTGCTGCTCCAAGCACCACTCCCTGAACCTGACCATGAACATAAGCTTCTTTGACCAATTCTCAAGCCCATCCTTCCTAGGAATTCCATTAGTCCTCATTGCAATAACATTCCCAGCCCTCTTACTCCCATCCCTAGAC…
Chlorospingus_ophthalmicus_AY609296	-TCGTAGTAGAATCTACCCCACTTGCTAACTTTGAAAGCTGATCCTCCCTAATATCATCTTAATCATTAAGAAGCTATGAATCAGCATTAGCCTTTTAAGCTAAAGAAAGAGGGAT--CCCCCCCTCCTTAATGATATGCCTCAACTAAACCCCAACCCCTGATTTTTTATCATGATCACTTCATGACTCACCTTCTCCCTAATCATCCAGCCTAAAATTCTCTCATTCGTAACAATAAACCCTCCTTCCAACAAGCCACCTGCTGCTCCAAGCACCACTCCCTGAACCTGACCATGAACATAAGCTTCTTTGACCAATTCTCAAGCCCATCCTTCCTAGGAATTCCATTAGTCCTCATTGCAATAACATTCCCAGCCCTCTTACTCCCATCCCTAGAC…
Chlorospingus_ophthalmicus_AY609297	----------AATCTACCCCACTTGCTAACTTTGAAAGCTGATCCTCCCTAATATCATCTTAATCATTAAGAAGCTATGAATCAGCATTAGCCTTTTAAGCTAAAGAAAGAGGGAT--CCCCCCCTCCTTAATGATATGCCTCAACTAAACCCCAACCCCTGATTTTTTATCATGATCACTTCATGACTCACCTTCTCCCTAATCATCCAGCCTAAAATTCTCTCATTCGTAACAATAAACCCTCCTTCCAACAAGCCACCTGCTGCTCCAAGCACCACTCCCTGAACCTGACCATGAACATAAGCTTCTTTGACCAATTCTCAAGCCCATCCTTCCTAGGAATTCCATTAGTCCTCATTGCAATAACATTCCCAGCCCTCTTACTCCCATCCCTAGAC…
Chlorospingus_ophthalmicus_EU594986	---------------------------------GAAAGCTGATCCTCCCTAATATCATCTTAATCATTAAGAAGCTATGAATCAGCATTAGCCTTTTAAGCTAAAGAAAGAGGGAT--CCCCCCCTCCTTAATGATATGCCTCAACTAAACCCCAACCCCTGATTTTTTATCATGATCACTTCATGACTCACCTTCTCCCTAATCATCCAGCCTAAAATTCTCTCATTCGTAACAATAAACCCTCCTTCCAACAAGCCACCTGCTGCTCCAAGCACCACTCCCTGAACCTGACCATGAACATAAGCTTCTTTGACCAATTCTCAAGCCCATCCTTCCTAGGAATTCCATTAGTCCTCATTGCAATAACATTCCCAGCCCTCTTACTCCCATCCCTAGAC…
Chlorospingus_inornatus_EU427642	----------------------------------------------------------------------------------------------------------------------------------------ATGCCCCAATTAAACCCTAACCCCTGATTTTTTATCATGATCACTTCATGACTCACCTTCTCTCTAATCATCCAACCTAAACTTCTCTCGTTCGTAACAATAAACCCCCCTTCCAACAAACCGCCCGCCGCTCCAAGCACCACTCCCTGAACCTGACCATGAACATAAGCTTCTTTGACCAATTCTCAAGCCCATCGTTCCTAGGAATCCCACTAGTCCTCATCGCAATAACATTCCCAGCCCTCCTACTCCCATCCCTAGAC…
Chlorospingus_inornatus_EU427643	----------------------------------------------------------------------------------------------------------------------------------------ATGCCCCAATTAAACCCTAACCCCTGATTTTTTATCATGATCACTTCATGACTCACCTTCTCTCTAATCATCCAACCTAAACTTCTCTCGTTCGTAACAATAAACCCCCCTTCCAACAAACCGCCCGCCGCTCCAAGCACCACTCCCTGAACCTGACCATGAACATAAGCTTCTTTGACCAATTCTCAAGCCCATCGTTCCTAGGAATCCCACTAGTCCTCATCGCAATAACATTCCCAGCCCTCCTACTCCCATCCCTAGAC…
Chlorospingus_ophthalmicus_EU427623	----------------------------------------------------------------------------------------------------------------------------------------ATGCCTCAACTAAACCCCAACCCCTGATTTTTTATCATGATCACTTCATGACTCACCTTCTCTCTAATCATCCAACCTAAACTTCTCTCATTCGTAACAATAAACCCCCCTTCCAACAAACCACCTGCCGCCCCAAGCACCACTCCCTGAACCTGACCATGAACATAAGCTTCTTCGACCAATTCTCAAGCCCATCATTCCTAGGAATCCCACTAGTCCTCATCGCAATAACATTCCCAGCCCTCCTACTCCCATCCCTAGAC…
Chlorospingus_ophthalmicus_EU427624	----------------------------------------------------------------------------------------------------------------------------------------ATGCCTCAACTAAACCCCAACCCCTGATTTTTTATCATGATCACTTCATGACTCACCTTCTCTCTAATCATCCAACCTAAACTTCTCTCATTCGTAACAATAAACCCCCCTTCCAACAAACCACCTGCCGCCCCAAGCACCACTCCCTGAACCTGACCATGAACATAAGCTTCTTTGACCAATTCTCAAGCCCATCATTCCTAGGAATCCCACTAGTCCTCATCGCAATAACATTCCCAGCCCTCCTACTCCCATCCCTAGAC…
Chlorospingus_ophthalmicus_EU427616	----------------------------------------------------------------------------------------------------------------------------------------ATGCCTCAACTAAACCCCAACCCCTGATTTTTTATCATGATCACTTCATGACTCACCTTCTCTCTAATCATCCAACCTAAACTTCTCTCATTCGTAACAATAAACCCCCCTTCCAACAAACCACCTGCCGCCCCAAGCACCACTCCCTGAACCTGACCATGAACATAAGCTTCTTTGACCAATTCTCAAGCCCATCATTCCTAGGAATCCCACTAGTCCTCATCGCAATAACATTCCCAGCCCTCCTACTCCCATCCCTAGAC…
Chlorospingus_ophthalmicus_EU427622	----------------------------------------------------------------------------------------------------------------------------------------ATGCCTCAACTAAACCCCAACCCCTGATTTTTTATCATGATCACTTCATGACTCACCTTCTCTCTAATCATCCAACCTAAACTTCTCTCATTCGTAACAATAAACCCCCCTTCCAACAAACCACCTGCCGCCCCAAGCACCACTCCCTGAACCTGACCATGAACATAAGCTTCTTTGACCAATTCTCAAGCCCATCATTCCTAGGAATCCCACTAGTCCTCATCGCAATAACATTCCCAGCCCTCCTACTCCCATCCCTAGAC…
Chlorospingus_ophthalmicus_EU427625	----------------------------------------------------------------------------------------------------------------------------------------ATGCCTCAACTAAACCCCAACCCCTGATTTTTTATCATGATCACTTCATGACTCACCTTCTCTCTAATCATCCAACCTAAACTTCTCTCATTCGTAACAATAAACCCCCCTTCCAACAAACCACCTGCCGCCCCAAGCACCACTCCCTGAACCTGACCATGAACATAAGCTTCTTTGACCAATTCTCAAGCCCATCATTCCTAGGAATCCCACTAGTCCTCATCGCAATAACATTCCCAGCCCTCCTACTCCCATCCCTAGAC…
Chlorospingus_ophthalmicus_EU427618	----------------------------------------------------------------------------------------------------------------------------------------ATGCCTCAACTAAACCCCAACCCCTGATTTTTTATCATGATCACTTCATGACTCACCTTCTCTCTAATCATCCAACCTAAACTTCTCTCATTCGTAACAATAAACCCCCCTTCCAACAAACCACCTGCCGCCCCAAGCACCACTCCCTGAACCTGACCATGAACATAAGCTTCTTCGACCAATTCTCAAGCCCATCATTCCTAGGAATCCCACTAGTCCTCATCGCAATAACATTCCCAGCCCTCCTACTCCCATCCCTAGAC…
Chlorospingus_ophthalmicus_EU427619	----------------------------------------------------------------------------------------------------------------------------------------ATGCCTCAACTAAACCCCAACCCCTGATTTTTTATCATGATCACTTCATGACTCACCTTCTCTCTAATCATCCAACCTAAACTTCTCTCATTCGTAACAATAAACCCCCCTTCCAACAAACCACCTGCCGCCCCAAGCACCACTCCCTGAACCTGACCATGAACATAAGCTTCTTCGACCAATTCTCAAGCCCATCATTCCTAGGAATCCCACTAGTCCTCATCGCAATAACATTCCCAGCCCTCCTACTCCCATCCCTAGAC…
Chlorospingus_ophthalmicus_EU427617	----------------------------------------------------------------------------------------------------------------------------------------ATGCCTCAACTAAACCCCAACCCCTGATTTTTTATCATGATCACTTCATGACTCACCTTCTCTCTAATCATCCAACCTAAACTTCTCTCATTCGTAACAATAAACCCCCCTTCCAACAAACCACCTGCCGCCCCAAGCACCACTCCCTGAACCTGACCATGAACATAAGCTTCTTCGACCAATTCTCAAGCCCATCATTCCTAGGAATCCCACTAGTCCTCATCGCAATAACATTCCCAGCCCTCCTACTCCCATCCCTAGAC…
Chlorospingus_ophthalmicus_EU595009	---------------------------------GAAAGCTGATCCTCCCTAATATCATCTTAATCATTAAGAAGCTATGAATCAGCATTAGCCTTTTAAGCTAAAGAAAGAGGGAT-CCCCCCCCTCCTTAATGATATGCCTCAACTAAACCCCAACCCCTGATTTTTTATCATGATCACTTCATGACTCACCTTCTCTCTAATCATCCAACCTAAACTTCTCTCATTCGTAACAATAAACCCCCCTTCCAACAAACCACCTGCCGCCCCAAGCACCACTCCCTGAACCTGACCATGAACATAAGCTTCTTTGACCAATTCTCAAGCCCATCATTCCTAGGAATCCCACTAGTCCTCATCGCAATAACATTCCCAGCCCTCCTACTCCCATCCCTAGAC…
Chlorospingus_ophthalmicus_EU595007	---------------------------------GAAAGCTGATCCTCCCTAATATCATCTTAATCATTAAGAAGCTATGAATCAGCATTAGCCTTTTAAGCTAAAGAAAGAGGGAT-CCCCCCCCTCCTTAATGATATGCCTCAACTAAACCCCAACCCCTGATTTTTTATCATGATCACTTCATGACTCACCTTCTCTCTAATCATCCAACCTAAACTTCTCTCATTCGTAACAATAAACCCCCCTTCCAACAAACCACCTGCCGCCCCAAGCACCACTCCCTGAACCTGACCATGAACATAAGCTTCTTTGACCAATTCTCAAGCCCATCATTCCTAGGAATCCCACTAGTCCTCATCGCAATAACATTCCCAGCCCTCCTACTCCCATCCCTAGAC…
Chlorospingus_ophthalmicus_EU595008	---------------------------------GAAAGCTGATCCTCCCTAATATCATCTTAATCATTAAGAAGCTATGAATCAGCATTAGCCTTTTAAGCTAAAGAAAGAGGGAT-CCCCCCCCTCCTTAATGATATGCCTCAACTAAACCCCAACCCCTGATTTTTTATCATGATCACTTCATGACTCACCTTCTCTCTAATCATCCAACCTAAACTTCTCTCATTCGTAACAATAAACCCCCCTTCCAACAAACCACCTGCCGCCCCAAGCACCACTCCCTGAACCTGACCATGAACATAAGCTTCTTTGACCAATTCTCAAGCCCATCATTCCTAGGAATCCCACTAGTCCTCATCGCAATAACATTCCCAGCCCTCCTACTCCCATCCCTAGAC…
Chlorospingus_ophthalmicus_EU427620	----------------------------------------------------------------------------------------------------------------------------------------ATGCCTCAACTAAACCCCAACCCCTGATTTTTTATCATGATCACTTCATGACTCACCTTCTCTCTAATCATCCAACCTAAACTTCTCTCATTCGTAACAATAAACCCCCCTTCCAACAAACCACCTGCCGCCCCAAGCACCACTCCCTGAACCTGACCATGAACATAAGCTTCTTTGACCAATTCTCAAGCCCATCATTCCTAGGAATCCCACTAGTCCTCATCGCAATAACATTCCCAGCCCTCCTACTCCCATCCCTAGAC…
Chlorospingus_ophthalmicus_EU427621	----------------------------------------------------------------------------------------------------------------------------------------ATGCCTCAACTAAACCCCAACCCCTGATTTTTTATCATGATCACTTCATGACTCACCTTCTCTCTAATCATCCAACCTAAACTTCTCTCATTCGTAACAATAAACCCCCCTTCCAACAAACCACCTGCCGCCCCAAGCACCACTCCCTGAACCTGACCATGAACATAAGCTTCTTTGACCAATTCTCAAGCCCATCATTCCTAGGAATCCCACTAGTCCTCATCGCAATAACATTCCCAGCCCTCCTACTCCCATCCCTAGAC…
	;
End;
