# Supplementary material for: A latitudinal phylogeographic diversity gradient in birds
Source: PLoS Biol. 2017 Apr 13;15(4):e2001073. doi: 10.1371/journal.pbio.2001073 (PMC5390966; doi:10.1371/journal.pbio.2001073)
Supplement: S1 Data — (ZIP) [file pbio.2001073.s015.zip › S1_Data/Chrysomus-icterocephalus.nex]

#NEXUS
Begin data;
	Dimensions ntax=51 nchar=1038;
	Format datatype=DNA gap=- missing=?;
	Matrix
Chrysomus_icterocephalus_HQ289837	--------------------------------------ACTTCTAGGGACAACTATCACCATCTCAAGCAACCACTGAATCATAGCTTGAACTGGCCTCGAAATTAATACACTCGCCATCCTCCCATTAATCTCTAAATCTCACCACCCGCGAGCCATTGAAGCCGCCACTAAATATTTCCTGACCCAGGCAGCTGCCTCTGCCCTAATCTTATTCTCCAGCATAACCAACGCATGACATACCGGACAATGAGACATCACCCAACTTACCCATCCAACATCCTGCCTAATTTTTACATCAGCAGTCGCAATAAAACTAGGATTAGTGCCATTCCATTTCTGATTTCCAGAAGTACTCCAAGGCTCTCCCCTCACTACTGGCCTACTCCTATCTACTGTC…
Chrysomus_icterocephalus_HQ289835	--------------------------------------ACTTCTAGGGACAACTATCACCATCTCAAGCAACCACTGAATCATAGCTTGAACTGGCCTCGAAATTAATACACTCGCCATCCTCCCATTAATCTCTAAATCTCACCACCCGCGAGCCATTGAAGCCGCCACTAAATACTTCCTGACCCAGGCAGCTGCCTCTGCCCTAATCTTATTCTCCAGCATAACCAACGCATGACATACCGGACAATGAGACATCACCCAACTTACCCATCCAACATCCTGCCTAATTTTTACATCAGCAGTCGCAATAAAACTAGGATTAGTGCCATTCCATTTCTGATTTCCAGAAGTACTCCAAGGCTCTCCCCTCACTACTGGCCTACTCCTATCTACTGTC…
Chrysomus_icterocephalus_HQ289848	--------------------------------------ACTTCTAGGAACAACTATCACCATCTCAAGCAACCACTGAATCATAGCTTGAACTGGCCTCGAAATTAATACACTCGCCATCCTCCCATTAATCTCTAAATCTCACCACCCGCGAGCCATTGAAGCCGCCACTAAATACTTCCTGACCCAGGCAGCTGCCTCTGCCCTAATCTTATTCTCCAGCATAACCAACGCATGACATACCGGACAATGAGACATCACCCAACTTACCCATCCAACATCCTGCCTAATTTTTACATCAGCAGTCGCGATAAAACTAGGATTAGTGCCATTCCATTTCTGATTTCCAGAAGTACTCCAAGGCTCTCCCCTCACTACTGGCCTACTCCTATCTACTGTC…
Chrysomus_icterocephalus_HQ289853	--------------------------------------ACTTCTAGGAACAACTATCACCATCTCAAGCAACCACTGAATCATAGCTTGAACTGGCCTCGAAATTAATACACTCGCCATCCTCCCATTAATCTCTAAATCTCACCACCCGCGAGCCATTGAAGCCGCCACTAAATACTTCCTGACCCAGGCAGCTGCCTCTGCCCTAATCTTATTCTCCAGCATAACCAACGCATGACATACCGGACAATGAGACATCACCCAACTTACCCATCCAACATCCTGCCTAATTTTTACATCAGCAGTCGCGATAAAACTAGGATTAGTGCCATTCCATTTCTGATTTCCAGAAGTACTCCAAGGCTCTCCCCTCACTACTGGCCTACTCCTATCTACTGTC…
Chrysomus_icterocephalus_HQ289857	--------------------------------------ACTTCTAGGAACAACTATCACCATCTCAAGCAACCACTGAATCATAGCTTGAACTGGCCTCGAAATTAATACACTCGCCATCCTCCCATTAATCTCTAAATCTCACCACCCGCGAGCCATTGAAGCCGCCACTAAATACTTCCTGACCCAGGCAGCTGCCTCTGCCCTAATCTTATTCTCCAGCATAACCAACGCATGACATACCGGACAATGAGACATCACCCAACTTACCCATCCAACATCCTGCCTAATTTTTACATCAGCAGTCGCAATAAAACTAGGATTAGTGCCATTCCATTTCTGATTTCCAGAAGTACTCCAAGGCTCTCCCCTCACTACTGGCCTACTCCTATCTACTGTC…
Chrysomus_icterocephalus_HQ289841	--------------------------------------ACTTCTAGGGACAACTATCACCATCTCAAGCAACCACTGAATCATAGCTTGAACTGGCCTCGAAATTAATACACTCGCCATCCTCCCATTAATCTCTAAATCTCACCACCCGCGAGCCATTGAAGCCGCCACTAAATACTTCCTGACCCAGGCAGCTGCCTCTGCCCTAATCTTATTCTCCAGCATAACCAACGCATGACATACCGGACAATGAGACATCACCCAACTTACCCATCCAACATCCTGCCTAATTTTTACATCAGCAGTCGCAATAAAACTAGGATTAGTGCCATTCCATTTCTGATTTCCAGAAGTACTCCAAGGCTCTCCCCTCACTACTGGCCTACTCCTATCTACTGTC…
Chrysomus_icterocephalus_HQ289819	--------------------------------------ACTTCTAGGGACAACCATCACCATCTCAAGCAACCACTGAATCATAGCTTGAACTGGCCTCGAAATTAATACACTCGCCATCCTCCCATTAATCTCTAAATCTCACCACCCGCGAGCCATTGAAGCCGCCACTAAATACTTCCTGACCCAGGCAGCTGCCTCTGCCCTAATCTTATTCTCCAGCATGACCAACGCATGACATACCGGACAATGAGACATCACCCAACTTACCCATCCAACATCCTGCCTAATTTTTACATCAGCAGTCGCAATAAAACTAGGATTAGTGCCATTCCATTTCTGATTTCCAGAAGTACTCCAAGGCTCTCCCCTCACTACTGGCCTACTCCTATCTACTGTC…
Chrysomus_icterocephalus_HQ289851	--------------------------------------ACTTCTAGGGACAACCATCACCATCTCAAGCAACCACTGAATCATAGCTTGAACTGGCCTCGAAATTAATACACTCGCCATCCTCCCATTAATCTCTAAATCTCACCACCCGCGAGCCATTGAAGCCGCCACTAAATACTTCCTGACCCAGGCAGCTGCCTCTGCCCTAATCTTATTCTCCAGCATGACCAACGCATGACATACCGGACAATGAGACATCACCCAACTTACCCATCCAACATCCTGCCTAATTTTTACATCAGCAGTCGCAATAAAACTAGGATTAGTGCCATTCCATTTCTGATTTCCAGAAGTACTCCAAGGCTCTCCCCTCACTACTGGCCTACTCCTATCTACTGTC…
Chrysomus_icterocephalus_HQ289821	--------------------------------------ACTTCTAGGGACAACTATCACCATCTCAAGCAACCACTGAATCATAGCTTGAACTGGCCTCGAAATTAATACACTCGCCATCCTCCCATTAATCTCTAAATCTCACCACCCGCGAGCCATTGAAGCCGCCACTAAATACTTCCTGACCCAGGCAGCTGCCTCTGCCCTAATCTTATTCTCCAGCATAACCAACGCATGACATACCGGACAATGAGACATCACCCAACTTACCCATCCAACATCCTGCCTAATTTTTACATCAGCAGTCGCAATAAAACTAGGATTAGTGCCATTCCATTTCTGATTTCCAGAAGTACTCCAAGGCTCTCCCCTCACTACTGGCCTACTCCTATCTACTGTC…
Chrysomus_icterocephalus_HQ289815	--------------------------------------ACTTCTAGGGACAACTATCACCATCTCAAGCAACCACTGAATCATAGCTTGAACTGGCCTCGAAATTAATACACTCGCCATCCTCCCATTAATCTCTAAATCTCACCACCCGCGAGCCATTGAAGCCGCCACTAAATACTTCCTGACCCAGGCAGCTGCCTCTGCCCTAATCTTATTCTCCAGCATAACCAACGCATGACATACCGGACAATGAGACATCACCCAACTTACCCATCCAACATCCTGCCTAATTTTTACATCAGCAGTCGCAATAAAACTAGGATTAGTGCCATTCCATTTCTGATTTCCAGAAGTACTCCAAGGCTCTCCCCTCACTACTGGCCTACTCCTATCTACTGTC…
Chrysomus_icterocephalus_HQ289818	--------------------------------------ACTTCTAGGGACAACTATCACCATCTCAAGCAACCACTGAATCATAGCTTGAACTGGCCTCGAAATTAATACACTCGCCATCCTCCCATTAATCTCTAAATCTCACCACCCGCGAGCCATTGAAGCCGCCACTAAATACTTCCTGACCCAGGCAGCTGCCTCTGCCCTAATCTTATTCTCCAGCATAACCAACGCATGACATACCGGACAATGAGACATCACCCAACTTACCCATCCAACATCCTGCCTAATTTTTACATCAGCAGTCGCAATAAAACTAGGATTAGTGCCATTCCATTTCTGATTTCCAGAAGTACTCCAAGGCTCTCCCCTCACTACTGGCCTACTCCTATCTACTGTC…
Chrysomus_icterocephalus_HQ289829	--------------------------------------ACTTCTAGGGACAACTATCACCATCTCAAGCAACCACTGAATCATAGCTTGAACTGGCCTCGAAATTAATACACTCGCCATCCTCCCATTAATCTCTAAATCTCACCACCCGCGAGCCATTGAAGCCGCCACTAAATACTTCCTGACCCAGGCAGCTGCCTCTGCCCTAATCTTATTCTCCAGCATAACCAACGCATGACATACCGGACAATGAGACATCACCCAACTTACCCATCCAACATCCTGCCTAATTTTTACATCAGCAGTCGCAATAAAACTAGGATTAGTGCCATTCCATTTCTGATTTCCAGAAGTACTCCAAGGCTCTCCCCTCACTACTGGCCTACTCCTATCTACTGTC…
Chrysomus_icterocephalus_HQ289833	--------------------------------------ACTTCTAGGGACAACTATCACCATCTCAAGCAACCACTGAATCATAGCTTGAACTGGCCTCGAAATTAATACACTCGCCATCCTCCCATTAATCTCTAAATCTCACCACCCGCGAGCCATTGAAGCCGCCACTAAATACTTCCTGACCCAGGCAGCTGCCTCTGCCCTAATCTTATTCTCCAGCATAACCAACGCATGACATACCGGACAATGAGACATCACCCAACTTACCCATCCAACATCCTGCCTAATCTTTACATCAGCAGTCGCAATAAAACTAGGATTAGTGCCATTCCATTTCTGATTTCCAGAAGTACTCCAAGGCTCTCCCCTCACTACTGGCCTACTCCTATCTACTGTC…
Chrysomus_icterocephalus_HQ289838	--------------------------------------ACTTCTAGGGACAACTATCACCATCTCAAGCAACCACTGAATCATAGCTTGAACTGGCCTCGAAATTAATACACTCGCCATCCTCCCATTAATCTCTAAATCTCACCACCCGCGAGCCATTGAAGCCGCCACTAAATACTTCCTGACCCAGGCAGCTGCCTCTGCCCTAATCTTATTCTCCAGCATAACCAACGCATGACATACCGGACAATGAGACATCACCCAACTTACCCATCCAACATCCTGCCTAATTTTTACATCAGCAGTCGCAATAAAACTAGGATTAGTGCCATTCCATTTCTGATTTCCAGAAGTACTCCAAGGCTCTCCCCTCACTACTGGCCTACTCCTATCTACTGTC…
Chrysomus_icterocephalus_HQ289816	--------------------------------------ACTTCTAGGGACAACTATCACCATCTCAAGCAACCACTGAATCATAGCTTGAACTGGCCTCGAAATTAATACACTCGCCATCCTCCCATTAATCTCTAAATCTCACCACCCGCGAGCCATTGAAGCCGCCACTAAATACTTCCTGACCCAGGCAGCTGCCTCTGCCCTAATCTTATTCTCCAGCATAACCAACGCATGACATACCGGACAATGAGACATCACCCAACTTACCCATCCAACATCCTGCCTAATTTTTACATCAGCAGTCGCAATAAAACTAGGATTAGTGCCATTCCATTTCTGATTTCCAGAAGTACTCCAAGGCTCTCCCCTCACTACTGGCCTACTCCTATCTACTGTC…
Chrysomus_icterocephalus_HQ289820	--------------------------------------ACTTCTAGGGACAACTATCACCATCTCAAGCAACCACTGAATCATAGCTTGAACTGGCCTCGAAATTAATACACTCGCCATCCTCCCATTAATCTCTAAATCTCACCACCCGCGAGCCATTGAAGCCGCCACTAAATACTTCCTGACCCAGGCAGCTGCCTCTGCCCTAATCTTATTCTCCAGCATAACCAACGCATGACATACCGGACAATGAGACATCACCCAACTTACCCATCCAACATCCTGCCTAATTTTTACATCAGCAGTCGCAATAAAACTAGGATTAGTGCCATTCCATTTCTGATTTCCAGAAGTACTCCAAGGCTCTCCCCTCACTACTGGCCTACTCCTATCTACTGTC…
Chrysomus_icterocephalus_HQ289822	--------------------------------------ACTTCTAGGGACAACTATCACCATCTCAAGCAACCACTGAATCATAGCTTGAACTGGCCTCGAAATTAATACACTCGCCATCCTCCCATTAATCTCTAAATCTCACCACCCGCGAGCCATTGAAGCCGCCACTAAATACTTCCTGACCCAGGCAGCTGCCTCTGCCCTAATCTTATTCTCCAGCATAACCAACGCATGACATACCGGACAATGAGACATCACCCAACTTACCCATCCAACATCCTGCCTAATTTTTACATCAGCAGTCGCAATAAAACTAGGATTAGTGCCATTCCATTTCTGATTTCCAGAAGTACTCCAAGGCTCTCCCCTCACTACTGGCCTACTCCTATCTACTGTC…
Chrysomus_icterocephalus_HQ289823	--------------------------------------ACTTCTAGGGACAACTATCACCATCTCAAGCAACCACTGAATCATAGCTTGAACTGGCCTCGAAATTAATACACTCGCCATCCTCCCATTAATCTCTAAATCTCACCACCCGCGAGCCATTGAAGCCGCCACTAAATACTTCCTGACCCAGGCAGCTGCCTCTGCCCTAATCTTATTCTCCAGCATAACCAACGCATGACATACCGGACAATGAGACATCACCCAACTTACCCATCCAACATCCTGCCTAATTTTTACATCAGCAGTCGCAATAAAACTAGGATTAGTGCCATTCCATTTCTGATTTCCAGAAGTACTCCAAGGCTCTCCCCTCACTACTGGCCTACTCCTATCTACTGTC…
Chrysomus_icterocephalus_HQ289834	--------------------------------------ACTTCTAGGGACAACTATCACCATCTCAAGCAACCACTGAATCATAGCTTGAACTGGCCTCGAAATTAATACACTCGCCATCCTCCCATTAATCTCTAAATCTCACCACCCGCGAGCCATTGAAGCCGCCACTAAATACTTCCTGACCCAGGCAGCTGCCTCTGCCCTAATCTTATTCTCCAGCATAACCAACGCATGACATACCGGACAATGAGACATCACCCAACTTACCCATCCAACATCCTGCCTAATTTTTACATCAGCAGTCGCAATAAAACTAGGATTAGTGCCATTCCATTTCTGATTTCCAGAAGTACTCCAAGGCTCTCCCCTCACTACTGGCCTACTCCTATCTACTGTC…
Chrysomus_icterocephalus_HQ289840	--------------------------------------ACTTCTAGGGACAACTATCACCATCTCAAGCAACCACTGAATCATAGCTTGAACTGGCCTCGAAATTAATACACTCGCCATCCTCCCATTAATCTCTAAATCTCACCACCCGCGAGCCATTGAAGCCGCCACTAAATACTTCCTGACCCAGGCAGCTGCCTCTGCCCTAATCTTATTCTCCAGCATAACCAACGCATGACATACCGGACAATGAGACATCACCCAACTTACCCATCCAACATCCTGCCTAATTTTTACATCAGCAGTCGCAATAAAACTAGGATTAGTGCCATTCCATTTCTGATTTCCAGAAGTACTCCAAGGCTCTCCCCTCACTACTGGCCTACTCCTATCTACTGTC…
Chrysomus_icterocephalus_HQ289849	--------------------------------------ACTTCTAGGGACAACTATCACCATCTCAAGCAACCACTGAATCATAGCTTGAACTGGCCTCGAAATTAATACACTCGCCATCCTCCCATTAATCTCTAAATCTCACCACCCGCGAGCCATTGAAGCCGCCACTAAATACTTCCTGACCCAGGCAGCTGCCTCCGCCCTAATCTTATTCTCCAGCATAACCAACGCATGACATACCGGACAATGAGACATCACCCAACTTACCCATCCAACATCCTGCCTAATTTTTACATCAGCAGTCGCAATAAAACTAGGATTAGTGCCATTCCATTTCTGATTTCCAGAAGTACTCCAAGGCTCTCCCCTCACTACTGGCCTACTCCTATCTACTGTC…
Chrysomus_icterocephalus_HQ289826	--------------------------------------ACTTCTAGGGACAACTATCACCATCTCAAGCAACCACTGAATCATAGCTTGAACTGGCCTCGAAATTAATACACTCGCCATCCTCCCATTAATCTCTAAATCTCACCACCCGCGAGCCATTGAAGCCGCCACTAAATACTTCCTGACCCAGGCAGCTGCCTCCGCCCTAATCTTATTCTCCAGCATAACCAACGCATGACATACCGGACAATGAGACATCACCCAACTTACCCATCCAACATCCTGCCTAATTTTTACATCAGCAGTCGCAATAAAACTAGGATTAGTGCCATTCCATTTCTGATTTCCAGAAGTACTCCAAGGCTCTCCCCTCACTACTGGCCTACTCCTATCTACTGTC…
Chrysomus_icterocephalus_HQ289827	--------------------------------------ACTTCTAGGGACAACTATCACCATCTCAAGCAACCACTGAATCATAGCTTGAACTGGCCTCGAAATTAATACACTCGCCATCCTCCCATTAATCTCTAAATCTCACCACCCGCGAGCCATTGAAGCCGCCACTAAATACTTCCTGACCCAGGCAGCTGCCTCCGCCCTAATCTTATTCTCCAGCATAACCAACGCATGACATACCGGACAATGAGACATCACCCAACTTACCCATCCAACATCCTGCCTAATTTTTACATCAGCAGTCGCAATAAAACTAGGATTAGTGCCATTCCATTTCTGATTTCCAGAAGTACTCCAAGGCTCTCCCCTCACTACTGGCCTACTCCTATCTACTGTC…
Chrysomus_icterocephalus_HQ289852	--------------------------------------ACTTCTAGGGACAACTATCACCATCTCAAGCAACCACTGAATCATAGCTTGAACTGGCCTCGAAATTAATACACTCGCCATCCTCCCATTAATCTCTAAATCTCACCACCCGCGAGCCATTGAAGCCGCCACTAAATACTTCCTGACCCAGGCAGCTGCCTCCGCCCTAATCTTATTCTCCAGCATAACCAACGCATGACATACCGGACAATGAGACATCACCCAACTTACCCATCCAACATCCTGCCTAATTTTTACATCAGCAGTCGCAATAAAACTAGGATTAGTGCCATTCCATTTCTGATTTCCAGAAGTACTCCAAGGCTCTCCCCTCACTACTGGCCTACTCCTATCTACTGTC…
Chrysomus_icterocephalus_HQ289856	--------------------------------------ACTTCTAGGGACAACTATCACCATCTCAAGCAACCACTGAATCATAGCTTGAACTGGCCTCGAAATTAATACACTCGCCATCCTCCCATTAATCTCTAAATCTCACCACCCGCGAGCCATTGAAGCCGCCACTAAATACTTCCTGACCCAGGCAGCTGCCTCCGCCCTAATCTTATTCTCCAGCATAACCAACGCATGACATACCGGACAATGAGACATCACCCAACTTACCCATCCAACATCCTGCCTAATTTTTACATCAGCAGTCGCAATAAAACTAGGATTAGTGCCATTCCATTTCTGATTTCCAGAAGTACTCCAAGGCTCTCCCCTCACTACTGGCCTACTCCTATCTACTGTC…
Chrysomus_icterocephalus_HQ289855	--------------------------------------ACTTCTAGGGACAACTATCACCATCTCAAGCAACCACTGAATTATAGCTTGAACTGGCCTCGAAATTAATACACTCGCCATCCTCCCATTAATCTCTAAATCTCACCACCCGCGAGCCATTGAAGCCGCCACTAAATACTTCCTGACCCAGGCAGCTGCCTCTGCCCTAATCTTATTCTCCAGCATAACCAACGCATGACATACCGGACAATGAGACATCACCCAACTTACCCATCCAACATCCTGCCTAATTTTTACATCAGCAGTCGCAATAAAACTAGGATTAGTGCCATTCCATTTCTGATTTCCAGAAGTACTCCAAGGCTCTCCCCTCACTACTGGCCTACTCCTATCTACTGTC…
Chrysomus_icterocephalus_HQ289846	--------------------------------------ACTTCTAGGGACAACTATCACCATCTCAAGCAACCACTGAATCATAGCTTGAACTGGCCTCGAAATTAATACACTCGCCATCCTCCCATTAATCTCTAAATCTCACCACCCGCGAGCCATTGAAGCCGCCACTAAATACTTCCTGACCCAGGCAGCTGCCTCTGCCCTAATCTTATTCTCCAGCATAACCAACGCATGACATACCGGACAATGAGACATCACCCAACTTACCCATCCAACATCCTGCCTAATTTTTACATCAGCAGTCGCAATAAAACTAGGATTAGTGCCATTCCATTTCTGATTTCCAGAAGTACTCCAAGGCTCTCCCCTCACTACTGGCCTACTCCTATCTACTGTC…
Chrysomus_icterocephalus_HQ289847	--------------------------------------ACTTCTAGGGACAACTATCACCATCTCAAGCAACCACTGAATCATAGCTTGAACTGGCCTCGAAATTAATACACTCGCCATCCTCCCATTAATCTCTAAATCTCACCACCCGCGAGCCATTGAAGCCGCCACTAAATACTTCCTGACCCAGGCAGCTGCCTCTGCCCTAATCTTATTCTCCAGCATAACCAACGCATGACATACCGGACAATGAGACATCACCCAACTTACCCATCCAACATCCTGCCTAATTTTTACATCAGCAGTCGCAATAAAACTAGGATTAGTGCCATTCCATTTCTGATTTCCAGAAGTACTCCAAGGCTCTCCCCTCACTACTGGCCTACTCCTATCTACTGTC…
Chrysomus_icterocephalus_HQ289854	--------------------------------------ACTTCTAGGGACAACTATCACCATCTCAAGCAACCACTGAATCATAGCTTGAACTGGCCTCGAAATTAATACACTCGCCATCCTCCCATTAATCTCTAAATCTCACCACCCGCGAGCCATTGAAGCCGCCACTAAATACTTCCTGACCCAGGCAGCTGCCTCTGCCCTAATCTTATTCTCCAGCATAACCAACGCATGACATACCGGACAATGAGACATCACCCAACTTACCCATCCAACATCCTGCCTAATTTTTACATCAGCAGTCGCAATAAAACTAGGATTAGTGCCATTCCATTTCTGATTTCCAGAAGTACTCCAAGGCTCTCCCCTCACTACTGGCCTACTCCTATCTACTGTC…
Chrysomus_icterocephalus_HQ289812	--------------------------------------ACTTCTAGGGACAACTATCACCATCTCAAGCAACCACTGAATCATAGCTTGAACTGGCCTCGAAATTAATACACTCGCCATCCTCCCATTAATCTCTAAATCTCACCACCCGCGAGCCATTGAAGCCGCCACTAAATACTTCCTGACCCAGGCAGCTGCCTCTGCCCTAATCTTATTCTCCAGCATAACCAACGCATGACATACCGGACAATGAGACATCACCCAACTTACCCATCCAACATCCTGCCTAATTTTTACATCAGCAGTCGCAATAAAACTAGGATTAGTGCCATTCCATTTCTGATTTCCAGAAGTACTCCAAGGCTCTCCCCTCACTACTGGCCTACTCCTATCTACTGTC…
Chrysomus_icterocephalus_HQ289813	--------------------------------------ACTTCTAGGGACAACTATCACCATCTCAAGCAACCACTGAATCATAGCTTGAACTGGCCTCGAAATTAATACACTCGCCATCCTCCCATTAATCTCTAAATCTCACCACCCGCGAGCCATTGAAGCCGCCACTAAATACTTCCTGACCCAGGCAGCTGCCTCTGCCCTAATCTTATTCTCCAGCATAACCAACGCATGACATACCGGACAATGAGACATCACCCAACTTACCCATCCAACATCCTGCCTAATTTTTACATCAGCAGTCGCAATAAAACTAGGATTAGTGCCATTCCATTTCTGATTTCCAGAAGTACTCCAAGGCTCTCCCCTCACTACTGGCCTACTTCTATCTACTGTC…
Chrysomus_icterocephalus_HQ289814	--------------------------------------ACTTCTAGGGACAACTATCACCATCTCAAGCAACCACTGAATCATAGCTTGAACTGGCCTCGAAATTAATACACTCGCCATCCTCCCATTAATCTCTAAATCTCACCACCCGCGAGCCATTGAAGCCGCCACTAAATACTTCCTGACCCAGGCAGCTGCCTCTGCCCTAATCTTATTCTCCAGCATAACCAACGCATGACATACCGGACAATGAGACATCACCCAACTTACCCATCCAACATCCTGCCTAATTTTTACATCAGCAGTCGCAATAAAACTAGGATTAGTGCCATTCCATTTCTGATTTCCAGAAGTACTCCAAGGCTCTCCCCTCACTACTGGCCTACTTCTATCTACTGTC…
Chrysomus_icterocephalus_HQ289817	--------------------------------------ACTTCTAGGGACGACTATCACCATCTCAAGCAACCACTGAATCATAGCTTGAACTGGCCTCGAAATTAATACACTCGCCATCCTCCCATTAATCTCTAAATCTCACCACCCGCGAGCCATTGAAGCCGCCACTAAATACTTCCTGACCCAGGCAGCTGCCTCTGCCCTAATCTTATTCTCCAGCATAACCAACGCATGACATACCGGACAATGAGACATCACCCAACTTACCCATCCAACATCCTGCCTAATTTTTACATCAGCAGTCGCAATAAAACTAGGATTAGTGCCATTCCATTTCTGATTTCCAGAAGTACTCCAAGGCTCTCCCCTCACTACTGGCCTACTCCTATCTACTGTC…
Chrysomus_icterocephalus_HQ289839	--------------------------------------ACTTCTAGGGACGACTATCACCATCTCAAGCAACCACTGAATCATAGCTTGAACTGGCCTCGAAATTAATACACTCGCCATCCTCCCATTAATCTCTAAATCTCACCACCCGCGAGCCATTGAAGCCGCCACTAAATACTTCCTGACCCAGGCAGCTGCCTCTGCCCTAATCTTATTCTCCAGCATAACCAACGCATGACATACCGGACAATGAGACATCACCCAACTTACCCATCCAACATCCTGCCTAATTTTTACATCAGCAGTCGCAATAAAACTAGGATTAGTGCCATTCCATTTCTGATTTCCAGAAGTACTCCAAGGCTCTCCCCTCACTACTGGCCTACTCCTATCTACTGTC…
Chrysomus_icterocephalus_HQ289831	--------------------------------------ACTTCTAGGGACAACTATCACCATCTCAAGCAACCACTGAATCATAGCTTGAACTGGCCTCGAAATTAATACACTCGCCATCCTCCCATTAATCTCTAAATCTCACCACCCGCGAGCCATTGAAGCCGCCACTAAATACTTCCTGACCCAGGCAGCTGCCTCTGCCCTAATCTTATTCTCCAGCATAACCAACGCATGACATACCGGACAATGAGACATCACCCAACTTACCCATCCAACATCCTGCCTAATTTTTACATCAGCAGTCGCAATAAAACTAGGATTAGTGCCATTCCATTTCTGATTTCCAGAAGTACTCCAAGGCTCTCCCCTCACTACTGGCCTACTCCTATCTACTGTC…
Chrysomus_icterocephalus_HQ289836	--------------------------------------ACTTCTAGGGACAACTATCACCATCTCAAGCAACCACTGAATCATAGCTTGAACTGGCCTCGAAATTAATACACTCGCCATCCTCCCATTAATCTCTAAATCTCACCACCCGCGAGCCATTGAAGCCGCCACTAAATACTTCCTGACCCAGGCAGCTGCCTCTGCCCTAATCTTATTCTCCAGCATAACCAACGCATGACATACCGGACAATGAGACATCACCCAACTTACCCATCCAACATCCTGCCTAATTTTTACATCAGCAGTCGCAATAAAACTAGGATTAGTGCCATTCCATTTCTGATTTCCAGAAGTACTCCAAGGCTCTCCCCTCACTACTGGCCTACTCCTATCTACTGTC…
Chrysomus_icterocephalus_HQ289842	--------------------------------------ACTTCTAGGGACAACTATCACCATCTCAAGCAACCACTGAATCATAGCTTGAACTGGCCTCGAAATTAATACACTCGCCATCCTCCCATTAATCTCTAAATCTCACCACCCGCGAGCCATTGAAGCCGCCACTAAATACTTCCTGACCCAGGCAGCTGCCTCTGCCCTAATCTTATTCTCCAGCATAACCAACGCATGACATACCGGACAATGAGACATCACCCAACTTACCCATCCAACATCCTGCCTAATTTTTACATCAGCAGTCGCAATAAAACTAGGATTAGTGCCATTCCATTTCTGATTTCCAGAAGTACTCCAAGGCTCTCCCCTCACTACTGGCCTACTCCTATCTACTGTC…
Chrysomus_icterocephalus_HQ289845	--------------------------------------ACTTCTAGGGACAACTATCACCATCTCAAGCAACCACTGAATCATAGCTTGAACTGGCCTCGAAATTAATACACTCGCCATCCTCCCATTAATCTCTAAATCTCACCACCCGCGAGCCATTGAAGCCGCCACTAAATACTTCCTGACCCAGGCAGCTGCCTCTGCCCTAATCTTATTCTCCAGCATAACCAACGCATGACATACCGGACAATGAGACATCACCCAACTTACCCATCCAACATCCTGCCTAATTTTTACATCAGCAGTCGCAATAAAACTAGGATTAGTGCCATTCCATTTCTGATTTCCAGAAGTACTCCAAGGCTCTCCCCTCACTACTGGCCTACTCCTATCTACTGTC…
Chrysomus_icterocephalus_HQ289810	--------------------------------------ACTTCTAGGGACAACTATCACCATCTCAAGCAACCACTGAATCATAGCTTGAACTGGCCTCGAAATTAATACACTCGCCATCCTCCCATTAATCTCTAAATCTCACCACCCGCGAGCCATTGAAGCCGCCACTAAATACTTCCTGACCCAGGCAGCTGCCTCTGCCCTAATCTTATTCTCCAGCATAACCAACGCATGACATACCGGACAATGAGACATCACCCAACTTACCCATCCAACATCCTGCCTAATTTTTACATCAGCAGTCGCAATAAAACTAGGATTAGTGCCATTCCATTTCTGATTTCCAGAAGTACTCCAAGGCTCTCCCCTCACTACTGGCCTACTCCTATCTACTGTC…
Chrysomus_icterocephalus_HQ289811	--------------------------------------ACTTCTAGGGACAACTATCACCATCTCAAGCAACCACTGAATCATAGCTTGAACTGGCCTCGAAATTAATACACTCGCCATCCTCCCATTAATCTCTAAATCTCACCACCCGCGAGCCATTGAAGCCGCCACTAAATACTTCCTGACCCAGGCAGCTGCCTCTGCCCTAATCTTATTCTCCAGCATAACCAACGCATGACATACCGGACAATGAGACATCACCCAACTTACCCATCCAACATCCTGCCTAATTTTTACATCAGCAGTCGCAATAAAACTAGGATTAGTGCCATTCCATTTCTGATTTCCAGAAGTACTCCAAGGCTCTCCCCTCACTACTGGCCTACTCCTATCTACTGTC…
Chrysomus_icterocephalus_HQ289824	--------------------------------------ACTTCTAGGGACAACTATCACCATCTCAAGCAACCACTGAATCATAGCTTGAACTGGCCTCGAAATTAATACACTCGCCATCCTCCCATTAATCTCTAAATCTCACCACCCGCGAGCCATTGAAGCCGCCACTAAATACTTCCTGACCCAGGCAGCTGCCTCTGCCCTAATCTTATTCTCCAGCATAACCAACGCATGACATACCGGACAATGAGACATCACCCAACTTACCCATCCAACATCCTGCCTAATTTTTACATCAGCAGTCGCAATAAAACTAGGATTAGTGCCATTCCATTTCTGATTTCCAGAAGTACTCCAAGGCTCTCCCCTCACTACTGGCCTACTCCTATCTACTGTC…
Chrysomus_icterocephalus_HQ289825	--------------------------------------ACTTCTAGGGACAACTATCACCATCTCAAGCAACCACTGAATCATAGCTTGAACTGGCCTCGAAATTAATACACTCGCCATCCTCCCATTAATCTCTAAATCTCACCACCCGCGAGCCATTGAAGCCGCCACTAAATACTTCCTGACCCAGGCAGCTGCCTCTGCCCTAATCTTATTCTCCAGCATAACCAACGCATGACATACCGGACAATGAGACATCACCCAACTTACCCATCCAACATCCTGCCTAATTTTTACATCAGCAGTCGCAATAAAACTAGGATTAGTGCCATTCCATTTCTGATTTCCAGAAGTACTCCAAGGCTCTCCCCTCACTACTGGCCTACTCCTATCTACTGTC…
Chrysomus_icterocephalus_HQ289828	--------------------------------------ACTTCTAGGGACAACTATCACCATCTCAAGCAACCACTGAATCATAGCTTGAACTGGCCTCGAAATTAATACACTCGCCATCCTCCCATTAATCTCTAAATCTCACCACCCGCGAGCCATTGAAGCCGCCACTAAATACTTCCTGACCCAGGCAGCTGCCTCTGCCCTAATCTTATTCTCCAGCATAACCAACGCATGACATACCGGACAATGAGACATCACCCAACTTACCCATCCAACATCCTGCCTAATTTTTACATCAGCAGTCGCAATAAAACTAGGATTAGTGCCATTCCATTTCTGATTTCCAGAAGTACTCCAAGGCTCTCCCCTCACTACTGGCCTACTCCTATCTACTGTC…
Chrysomus_icterocephalus_HQ289830	--------------------------------------ACTTCTAGGGACAACTATCACCATCTCAAGCAACCACTGAATCATAGCTTGAACTGGCCTCGAAATTAATACACTCGCCATCCTCCCATTAATCTCTAAATCTCACCACCCGCGAGCCATTGAAGCCGCCACTAAATACTTCCTGACCCAGGCAGCTGCCTCTGCCCTAATCTTATTCTCCAGCATAACCAACGCATGACATACCGGACAATGAGACATCACCCAACTTACCCATCCAACATCCTGCCTAATTTTTACATCAGCAGTCGCAATAAAACTAGGATTAGTGCCATTCCATTTCTGATTTCCAGAAGTACTCCAAGGCTCTCCCCTCACTACTGGCCTACTCCTATCTACTGTC…
Chrysomus_icterocephalus_HQ289832	--------------------------------------ACTTCTAGGGACAACTATCACCATCTCAAGCAACCACTGAATCATAGCTTGAACTGGCCTCGAAATTAATACACTCGCCATCCTCCCATTAATCTCTAAATCTCACCACCCGCGAGCCATTGAAGCCGCCACTAAATACTTCCTGACCCAGGCAGCTGCCTCTGCCCTAATCTTATTCTCCAGCATAACCAACGCATGACATACCGGACAATGAGACATCACCCAACTTACCCATCCAACATCCTGCCTAATTTTTACATCAGCAGTCGCAATAAAACTAGGATTAGTGCCATTCCATTTCTGATTTCCAGAAGTACTCCAAGGCTCTCCCCTCACTACTGGCCTACTCCTATCTACTGTC…
Chrysomus_icterocephalus_HQ289843	--------------------------------------ACTTCTAGGGACAACTATCACCATCTCAAGCAACCACTGAATCATAGCTTGAACTGGCCTCGAAATTAATACACTCGCCATCCTCCCATTAATCTCTAAATCTCACCACCCGCGAGCCATTGAAGCCGCCACTAAATACTTCCTGACCCAGGCAGCTGCCTCTGCCCTAATCTTATTCTCCAGCATAACCAACGCATGACATACCGGACAATGAGACATCACCCAACTTACCCATCCAACATCCTGCCTAATTTTTACATCAGCAGTCGCAATAAAACTAGGATTAGTGCCATTCCATTTCTGATTTCCAGAAGTACTCCAAGGCTCTCCCCTCACTACTGGCCTACTCCTATCTACTGTC…
Chrysomus_icterocephalus_HQ289844	--------------------------------------ACTTCTAGGGACAACTATCACCATCTCAAGCAACCACTGAATCATAGCTTGAACTGGCCTCGAAATTAATACACTCGCCATCCTCCCATTAATCTCTAAATCTCACCACCCGCGAGCCATTGAAGCCGCCACTAAATACTTCCTGACCCAGGCAGCTGCCTCTGCCCTAATCTTATTCTCCAGCATAACCAACGCATGACATACCGGACAATGAGACATCACCCAACTTACCCATCCAACATCCTGCCTAATTTTTACATCAGCAGTCGCAATAAAACTAGGATTAGTGCCATTCCATTTCTGATTTCCAGAAGTACTCCAAGGCTCTCCCCTCACTACTGGCCTACTCCTATCTACTGTC…
Chrysomus_icterocephalus_HQ289850	--------------------------------------ACTTCTAGGGACAACTATCACCATCTCAAGCAACCACTGAATCATAGCTTGAACTGGCCTCGAAATTAATACACTCGCCATCCTCCCATTAATCTCTAAATCTCACCACCCGCGAGCCATTGAAGCCGCCACTAAATACTTCCTGACCCAGGCAGCTGCCTCTGCCCTAATCTTATTCTCCAGCATAACCAACGCATGACATACCGGACAATGAGACATCACCCAACTTACCCATCCAACATCCTGCCTAATTTTTACATCAGCAGTCGCAATAAAACTAGGATTAGTGCCATTCCATTTCTGATTTCCAGAAGTACTCCAAGGCTCTCCCCTCACTACTGGCCTACTCCTATCTACTGTC…
Xanthopsar_flavus_AF109938	ATGAACCCCCAAGCCAGCCTGATTTTCACCACTAGCCTACTTCTAGGGACAACTATCACCATCTCAAGTAACCACTGAGTAATAGCCTGAACCGGCCTAGAAATTAACACACTTGCCATCCTCCCATTAATCTCTAAATCCCACCACCCACGGGCCATTGAAGCTGCCACTAAATACTTCCTAACCCAAGCAGCTGCCTCTGCCCTTGTCTTATTCTCCAGCATAACCAATGCATGATACACCGGACAATGAGACATTACCCAACTTACCCACCCAACATCCTGCCTAATTCTTACCTCAGCAATCGCAATAAAACTAGGACTAGTGCCATTCCATTTCTGATTCCCAGAAGTACTCCAAGGCTCTCCCCTCACTACTGGCCTACTCCTATCTACTATC…
Pseudoleistes_guirahuro_AF109936	ATGAACCCCCAAGCAAGCCTGATTTTCACCGCTAGCCTACTTCTAGGGACAACTATCACCATCTCAAGCAACCACTGAATCATAGCTTGAACCGGCCTAGAAATTAACACACTTGCCATCCTCCCATTAATCTCTAAATCCCACCACCCACGGGCCATCGAAGCTGCCACTAAATACTTCCTGACCCAAGCAGCTGCCTCTGCCCTTGTCTTATTCTCCAGCATAACCAATGCATGACAAACCGGACAATGGGACATTACCCAACTTACCCACCCAACATCCTGCCTGATTCTTACCTCAGCAATCGCGATAAAACTAGGACTAGTGCCATTCCATTTCTGATTCCCAGAAGTACTCCAAGGCTCTCCCCTCACTACTGGCCTACTCCTATCTACTATC…
Pseudoleistes_virescens_AF109937	ATGAACCTATTAGCCAGCCTGATTTTCACCGCTAGCCTACTTCTAGGGACAACCATCACCATCTCAAGCAACCACTGAATCATAGCTTGAGCCGGCCTAGAAATTAACACACTTGCCATCCTCCCATTAATCTCTAAATCCCACCACCCACGGGCCATTGAAGCTGCCACTAAATACTTCCTGACCCAAGCAGCTGCCTCTGCCCTTGTCTTATTCTCCAGCATAACCAATGCATGACACACCGGACAATGAGACATTACCCAACTTACCCACCCAACATCCTGCCTGATTCTTACCTCAGCAATCGCAATAAAACTAGGACTAGTGCCATTCCATTTCTGATTCCCAGAAGTACTCCAAGGCTCTCCCCTCACTACTGGCCTACTCCTATCTACTATC…
	;
End;
