# Supplementary material for: A latitudinal phylogeographic diversity gradient in birds
Source: PLoS Biol. 2017 Apr 13;15(4):e2001073. doi: 10.1371/journal.pbio.2001073 (PMC5390966; doi:10.1371/journal.pbio.2001073)
Supplement: S1 Data — (ZIP) [file pbio.2001073.s015.zip › S1_Data/Cinclodes-fuscus-olrogi-oustaleti-comechingonus-antarcticus.nex]

#NEXUS
Begin data;
	Dimensions ntax=70 nchar=351;
	Format datatype=DNA gap=- missing=?;
	Matrix
Cinclodes_pabsti_AY613366	ATTAACATAATCTCATTTATACTAATCTTATCCCTAGCCCTAAGCACTTTTCTAACCACATTAAACTTCTGACTGGCACAAACAAACCCAGACTCAGAAAAATTATCACCATACGAGTGTGGATTTGACCCTCTAGGATCTGCTCGACTCCCATTCTCTATTCGATTTTTTCTAGTCGCAATCCTATTCCTTTTATTTGACCTAGAAATTGCTCTTTTACTTCCCCTGCCATGAGCTACTCAACTACAATTACCTCTCTCTACTCTCACCTGAACCTCCATTATCATTCTTTTACTAACACTAGGACTAGTATACGAATGAATCCAAGGAGGCTTAGAATGAGCAGAATAA
Cinclodes_antarcticus_AY613353	ATTAACATAATCTCATTCATACTAATTCTATCCCTAGCCTTAAGCACCTTTTTAACCACATTAAACTTCTGATTAGCACAAATAAACCCAGACTCAGAAAAATTATCACCATACGAATGTGGGTTTGATCCCTTAGGATCTGCTCGACTCCCATTCTCTATCCGATTTTTCCTAGTCGCAATCCTATTCCTCCTGTTTGACCTAGAAATTGCCCTCTTACTTCCCCTACCATGAGCTACCCAACTACAATTACCCCTCTCTACTCTTACCTGAACCTCCACTATTATCCTCCTACTAACACTAGGACTAGTATACGAATGAACCCAAGGAGGCTTAGAATGAGCAGAATAA
Cinclodes_fuscus_AY613359	ATTAACATAATCTCATTCATACTAATTCTATCCCTAGCCTTAAGCACCTTTTTAACCACATTAAACTTCTGATTAGCACAAATAAACCCAGACTCAGAAAAGTTATCACCATACGAATGTGGGTTTGATCCCTTAGGATCTGCTCGACTCCCATTCTCTATCCGATTTTTCCTAGTCGCAATCCTATTCCTCTTGTTTGACCTAGAAATTGCCCTCTTACTTCCCCTACCATGAGCTACCCAACTACAATTACCCCTCTCTACTCTCACCTGAACCTCCACTATTATCCTCCTACTAACACTAGGACTAGTATACGAATGAACCCAAGGAGGCTTAGAATGAGCAGAATAA
Cinclodes_fuscus_AY613360	ATTAACATAATCTCATTCATACTAATTCTATCCCTAGCCTTAAGCACCTTTTTAACCACATTAAACTTCTGATTAGCACAAATAAACCCAGACTCAGAAAAGTTATCACCATACGAATGTGGGTTTGATCCCTTAGGATCTGCTCGACTCCCATTCTCTATCCGATTTTTCCTAGTCGCAATCCTATTCCTCTTGTTTGACCTAGAAATTGCCCTCTTACTTCCCCTACCATGAGCTACCCAACTACAATTACCCCTCTCTACTCTCACCTGAACCTCCACTATTATCCTCCTACTAACACTAGGACTAGTATACGAATGAACCCAAGGAGGCTTAGAATGAGCAGAATAA
Cinclodes_fuscus_FJ799456	ATTAACATAATCTCATTCATACTAATTCTATCCCTAGCCTTAAGCACCTTTTTAACCACATTAAACTTCTGATTAGCACAAATAAACCCAGACTCAGAAAAGTTATCACCATACGAATGTGGGTTTGATCCCTTAGGATCTGCTCGACTCCCATTCTCTATCCGATTTTTCCTAGTCGCAATCCTATTCCTCTTGTTTGACCTAGAAATTGCCCTCTTACTTCCCCTACCATGAGCTACCCAACTACAATTACCCCTCTCTACTCTCACCTGAACCTCCACTATTATCCTCCTACTAACACTAGGACTAGTATACGAATGAACCCAAGGAGGCTTAGAATGAGCAGAATAA
Cinclodes_fuscus_FJ799457	ATTAACATAATCTCATTCATACTAATTCTATCCCTAGCCTTAAGCACCTTTTTAACCACATTAAACTTCTGATTAGCACAAATAAACCCAGACTCAGAAAAGTTATCACCATACGAATGTGGGTTTGATCCCTTAGGATCTGCTCGACTCCCATTCTCTATCCGATTTTTCCTAGTCGCAATCCTATTCCTCTTGTTTGACCTAGAAATTGCCCTCTTACTTCCCCTACCATGAGCTACCCAACTACAATTACCCCTCTCTACTCTCACCTGAACCTCCACTATTATCCTCCTACTAACACTAGGACTAGTATACGAATGAACCCAAGGAGGCTTAGAATGAGCAGAATAA
Cinclodes_fuscus_FJ799458	ATTAACATAATCTCATTCATACTAATTCTATCCCTAGCCTTAAGCACCTTTTTAACCACATTAAACTTCTGATTAGCACAAATAAACCCAGACTCAGAAAAGTTATCACCATACGAATGTGGGTTTGATCCCTTAGGATCTGCTCGACTCCCATTCTCTATCCGATTTTTCCTAGTCGCAATCCTATTCCTCTTGTTTGACCTAGAAATTGCCCTCTTACTTCCCCTACCATGAGCTACCCAACTACAATTACCCCTCTCTACTCTCACCTGAACCTCCACTATTATCCTCCTACTAACACTAGGACTAGTATACGAATGAACCCAAGGAGGCTTAGAATGAGCAGAATAA
Cinclodes_fuscus_FJ799459	ATTAACATAATCTCATTCATACTAATTCTATCCCTAGCCTTAAGCACCTTTTTAACCACATTAAACTTCTGATTAGCACAAATAAACCCAGACTCAGAAAAGTTATCACCATACGAATGTGGGTTTGATCCCTTAGGATCTGCTCGACTCCCATTCTCTATCCGATTTTTCCTAGTCGCAATCCTATTCCTCTTGTTTGACCTAGAAATTGCCCTCTTACTTCCCCTACCATGAGCTACCCAACTACAATTACCCCTCTCTACTCTCACCTGAACCTCCACTATTATCCTCCTACTAACACTAGGACTAGTATACGAATGAACCCAAGGAGGCTTAGAATGAGCAGAATAA
Cinclodes_fuscus_FJ799460	ATTAACATAATCTCATTCATACTAATTCTATCCCTAGCCTTAAGCACCTTTTTAACCACATTAAACTTCTGATTAGCACAAATAAACCCAGACTCAGAAAAGTTATCACCATACGAATGTGGGTTTGATCCCTTAGGATCTGCTCGACTCCCATTCTCTATCCGATTTTTCCTAGTCGCAATCCTATTCCTCTTGTTTGACCTAGAAATTGCCCTCTTACTTCCCCTACCATGAGCTACCCAACTACAATTACCCCTCTCTACTCTCACCTGAACCTCCACTATTATCCTCCTACTAACACTAGGACTAGTATACGAATGAACCCAAGGAGGCTTAGAATGAGCAGAATAA
Cinclodes_fuscus_FJ799461	ATTAACATAATCTCATTCATACTAATTCTATCCCTAGCCTTAAGCACCTTTTTAACCACATTAAACTTCTGATTAGCACAAATAAACCCAGACTCAGAAAAGTTATCACCATACGAATGTGGGTTTGATCCCTTAGGATCTGCTCGACTCCCATTCTCTATCCGATTTTTCCTAGTCGCAATCCTATTCCTCTTGTTTGACCTAGAAATTGCCCTCTTACTTCCCCTACCATGAGCTACCCAACTACAATTACCCCTCTCTACTCTCACCTGAACCTCCACTATTATCCTCCTACTAACACTAGGACTAGTATACGAATGAACCCAAGGAGGCTTAGAATGAGCAGAATAA
Cinclodes_fuscus_FJ799462	ATTAACATAATCTCATTCATACTAATTCTATCCCTAGCCTTAAGCACCTTTTTAACCACATTAAACTTCTGATTAGCACAAATAAACCCAGACTCAGAAAAGTTATCACCATACGAATGTGGGTTTGATCCCTTAGGATCTGCTCGACTCCCATTCTCTATCCGATTTTTCCTAGTCGCAATCCTATTCCTCTTGTTTGACCTAGAAATTGCCCTCTTACTTCCCCTACCATGAGCTACCCAACTACAATTACCCCTCTCTACTCTCACCTGAACCTCCACTATTATCCTCCTACTAACACTAGGACTAGTATACGAATGAACCCAAGGAGGCTTAGAATGAGCAGAATAA
Cinclodes_fuscus_FJ799463	ATTAACATAATCTCATTCATACTAATTCTATCCCTAGCCTTAAGCACCTTTTTAACCACATTAAACTTCTGATTAGCACAAATAAACCCAGACTCAGAAAAGTTATCACCATACGAATGTGGGTTTGATCCCTTAGGATCTGCTCGACTCCCATTCTCTATCCGATTTTTCCTAGTCGCAATCCTATTCCTCTTGTTTGACCTAGAAATTGCCCTCTTACTTCCCCTACCATGAGCTACCCAACTACAATTACCCCTCTCTACTCTCACCTGAACCTCCACTATTATCCTCCTACTAACACTAGGACTAGTATACGAATGAACCCAAGGAGGCTTAGAATGAGCAGAATAA
Cinclodes_fuscus_FJ799464	ATTAACATAATCTCATTCATACTAATTCTATCCCTAGCCTTAAGCACCTTTTTAACCACATTAAACTTCTGATTAGCACAAATAAACCCAGACTCAGAAAAGTTATCACCATACGAATGTGGGTTTGATCCCTTAGGATCTGCTCGACTCCCATTCTCTATCCGATTTTTCCTAGTCGCAATCCTATTCCTCTTGTTTGACCTAGAAATTGCCCTCTTACTTCCCCTACCATGAGCTACCCAACTACAATTACCCCTCTCTACTCTCACCTGAACCTCCACTATTATCCTCCTACTAACACTAGGACTAGTATACGAATGAACCCAAGGAGGCTTAGAATGAGCAGAATAA
Cinclodes_fuscus_FJ799466	ATTAACATAATCTCATTCATACTAATTCTATCCCTAGCCTTAAGCACCTTTTTAACCACATTAAACTTCTGATTAGCACAAATAAACCCAGACTCAGAAAAGTTATCACCATACGAATGTGGGTTTGATCCCTTAGGATCTGCTCGACTCCCATTCTCTATCCGATTTTTCCTAGTCGCAATCCTATTCCTCTTGTTTGACCTAGAAATTGCCCTCTTACTTCCCCTACCATGAGCTACCCAACTACAATTACCCCTCTCTACTCTCACCTGAACCTCCACTATTATCCTCCTACTAACACTAGGACTAGTATACGAATGAACCCAAGGAGGCTTAGAATGAGCAGAATAA
Cinclodes_fuscus_FJ799465	ATTAACATAATCTCATTCATACTAATTCTATCCCTAGCCTTAAGCACCTTTTTAACCACATTAAACTTCTGATTAGCACAAATAAACCCAGACTCAGAAAAGTTATCACCATACGAATGTGGGTTTGATCCCTTAGGATCTGCTCGACTCCCATTCTCTATCCGATTTTTCCTAGTCGCAATCCTATTTCTCTTGTTTGACCTAGAAATTGCCCTCTTACTTCCCCTACCATGAGCTACCCAACTACAATTACCCCTCTCTACTCTCACCTGAACCTCCACTATTATCCTCCTACTAACACTAGGACTAGTATACGAATGAACCCAAGGAGGCTTAGAATGAGCAGAATAA
Cinclodes_comechingonus_AY613356	ATCAACATAATCTCATTTATATTAATTTTATCTCTAGCCTTAAGCACTTTTCTAACCATATTAAACTTCTGATTAGCACAAACAAACCCAGACTCAGAAAAATTATCGCCATATGAATGTGGATTTGACCCTTTAGGATCTGCTCGACTCCCATTCTCTATTCGATTTTTCCTAGTCGCAATCCTATTCCTCTTATTTGACCTAGAAATTGCCCTCTTACTTCCCCTACCATGAGCTACCCAACTACAATTACCCCTCTCCACTCTCATCTGAACCTCCACTATCATCCTCCTACTAACACTAGGATTAGTATACGAATGAACCCAAGGAGGCTTAGAATGGGCAGAATAA
Cinclodes_comechingonus_AY613357	ATCAACATAATCTCATTTATATTAATTTTATCTCTAGCCTTAAGCACTTTTCTAACCATATTAAACTTCTGATTAGCACAAACAAACCCAGACTCAGAAAAATTATCGCCATATGAATGTGGATTTGACCCTTTAGGATCTGCTCGACTCCCATTCTCTATTCGATTTTTCCTAGTCGCAATCCTATTCCTCTTATTTGACCTAGAAATTGCCCTCTTACTTCCCCTACCATGAGCTACCCAACTACAATTACCCCTCTCCACTCTCATCTGAACCTCCACTATCATCCTCCTACTAACACTAGGATTAGTATACGAATGAACCCAAGGAGGCTTAGAATGGGCAGAATAA
Cinclodes_fuscus_FJ799419	ATTAACATAATCTCATTCATACTAATTTTATCCCTGGCCCTAAGCACTTTTTTAACCACATTAAACTTCTGACTAGCCCAAACAAACCCAGACTCAGAAAAATTATCGCCATACGAATGTGGATTTGACCCCTTAGGATCTGCTCGACTCCCATTCTCTATCCGATTTTTCCTAGTCGCAATCCTATTCCTCTTATTTGACCTAGAAATTGCCCTCTTACTTCCCCTACCATGAGCTACCCAACTACAATTACCCCTCTCCACTCTCATCTGAACCTCCACTATCATCCTCCTACTAACACTAGGACTAGTATACGAATGAACCCAAGGAGGCTTAGAATGGGCAGAATAA
Cinclodes_fuscus_FJ799420	ATTAACATAATCTCATTCATACTAATTTTATCCCTGGCCCTAAGCACTTTTTTAACCACATTAAACTTCTGACTAGCCCAAACAAACCCAGACTCAGAAAAATTATCGCCATACGAATGTGGATTTGACCCCTTAGGATCTGCTCGACTCCCATTCTCTATCCGATTTTTCCTAGTCGCAATCCTATTCCTCTTATTTGACCTAGAAATTGCCCTCTTACTTCCCCTACCATGAGCTACCCAACTACAATTACCCCTCTCCACTCTCATCTGAACCTCCACTATCATCCTCCTACTAACACTAGGACTAGTATACGAATGAACCCAAGGAGGCTTAGAATGGGCAGAATAA
Cinclodes_fuscus_FJ799421	ATTAACATAATCTCATTCATACTAATTTTATCCCTGGCCCTAAGCACTTTTTTAACCACATTAAACTTCTGACTAGCCCAAACAAACCCAGACTCAGAAAAATTATCGCCATACGAATGTGGATTTGACCCCTTAGGATCTGCTCGACTCCCATTCTCTATCCGATTTTTCCTAGTCGCAATCCTATTCCTCTTATTTGACCTAGAAATTGCCCTCTTACTTCCCCTACCATGAGCTACCCAACTACAATTACCCCTCTCCACTCTCATCTGAACCTCCACTATCATCCTCCTACTAACACTAGGACTAGTATACGAATGAACCCAAGGAGGCTTAGAATGGGCAGAATAA
Cinclodes_fuscus_FJ799426	ATTAACATAATCTCATTCATACTAATTTTATCCCTGGCCCTAAGCACTTTTTTAACCACATTAAACTTCTGACTAGCCCAAACAAACCCAGACTCAGAAAAATTATCGCCATACGAATGTGGATTTGACCCCTTAGGATCTGCTCGACTCCCATTCTCTATCCGATTTTTCCTAGTCGCAATCCTATTCCTCTTATTTGACCTAGAAATTGCCCTCTTACTTCCCCTACCATGAGCTACCCAACTACAATTACCCCTCTCCACTCTCATCTGAACCTCCACTATCATCCTCCTACTAACACTAGGACTAGTATACGAATGAACCCAAGGAGGCTTAGAATGGGCAGAATAA
Cinclodes_olrogi_AY613362	ATTAACATAATCTCATTCATACTAATTTTATCCCTAGCCCTAAGCACTTTTTTAACCACATTAAACTTCTGACTAGCACAAACAAACCCAGACTCAGAAAAATTATCGCCATACGAATGTGGATTTGACCCCTTAGGATCTGCTCGACTCCCATTCTCTATCCGATTTTTCCTAGTCGCAATCCTATTCCTCTTATTTGACCTAGAAATTGCCCTCTTACTTCCCCTACCATGAGCTACCCAACTACAACTACCCCTCTCCACTCTCATCTGAACCTCCACTATCATCCTCCTACTAACACTAGGACTAGTATACGAATGAACCCAAGGAGGCTTAGAATGGGCAGAATAA
Cinclodes_olrogi_AY613363	ATTAACATAATCTCATTCATACTAATTTTATCCCTAGCCCTAAGCACTTTTTTAACCACATTAAACTTCTGACTAGCACAAACAAACCCAGACTCAGAAAAATTATCGCCATACGAATGTGGATTTGACCCCTTAGGATCTGCTCGACTCCCATTCTCTATCCGATTTTTCCTAGTCGCAATCCTATTCCTCTTATTTGACCTAGAAATTGCCCTCTTACTTCCCCTACCATGAGCTACCCAACTACAACTACCCCTCTCCACTCTCATCTGAACCTCCACTATCATCCTCCTACTAACACTAGGACTAGTATACGAATGAACCCAAGGAGGCTTAGAATGGGCAGAATAA
Cinclodes_oustaleti_AY613364	ATTAACATAATCTCATTCATACTAATTTTATCCCTAGCCCTAAGCACTTTTTTAACCACATTAAACTTCTGACTAGCACAAACAAACCCAGACTCAGAAAAATTATCGCCATACGAATGTGGATTTGACCCCTTAGGATCTGCTCGACTCCCATTCTCTATCCGATTTTTCCTAGTCGCAATCCTATTCCTCTTATTTGACCTAGAAATTGCCCTCTTACTTCCCCTACCATGAGCTACCCAACTACAATTACCCCTCTCCACTCTCATCTGAACCTCCACTATTATCCTCCTACTAACACTAGGACTAGTATACGAATGAACCCAAGGAGGCTTAGAATGGGCAGAATAA
Cinclodes_oustaleti_AY613365	ATTAACATAATCTCATTCATACTAATTTTATCCCTAGCCCTAAGCACTTTTTTAACCACATTAAACTTCTGACTAGCACAAACAAACCCAGACTCAGAAAAATTATCGCCATACGAATGTGGATTTGACCCCTTAGGATCTGCTCGACTCCCATTCTCTATCCGATTTTTCCTAGTCGCAATCCTATTCCTCTTATTTGACCTAGAAATTGCCCTCTTACTTCCCCTACCATGAGCTACCCAACTACAATTACCCCTCTCCACTCTCATCTGAACCTCCACTATTATCCTCCTACTAACACTAGGACTAGTATACGAATGAACCCAAGGAGGCTTAGAATGGGCAGAATAA
Cinclodes_fuscus_FJ799454	ATTAACATAATCTCATTCATACTAATTTTATCCCTAGCCCTAAGCACTTTTTTAACCACATTAAACTTCTGACTAGCACAAACAAACCCAGACTCAGAAAAATTATCGCCATACGAATGTGGATTTGACCCCTTAGGATCTGCTCGACTCCCATTCTCTATCCGATTTTTCCTAGTCGCAATCCTATTCCTCTTATTTGACCTAGAAATTGCCCTCTTACTTCCCCTACCATGAGCTACCCAACTACAATTACCCCTCTCCACTCTCATCTGAACCTCCACTATTATCCTCCTACTAACACTAGGACTAGTATACGAATGAACCCAAGGAGGCTTAGAATGGGCAGAATAA
Cinclodes_fuscus_FJ799455	ATTAACATAATCTCATTCATACTAATTTTATCCCTAGCCCTAAGCACTTTTTTAACCACATTAAACTTCTGACTAGCACAAACAAACCCAGACTCAGAAAAATTATCGCCATACGAATGTGGATTTGACCCCTTAGGATCTGCTCGACTCCCATTCTCTATCCGATTTTTCCTAGTCGCAATCCTATTCCTCTTATTTGACCTAGAAATTGCCCTCTTACTTCCCCTACCATGAGCTACCCAACTACAATTACCCCTCTCCACTCTCATCTGAACCTCCACTATTATCCTCCTACTAACACTAGGACTAGTATACGAATGAACCCAAGGAGGCTTAGAATGGGCAGAATAA
Cinclodes_fuscus_FJ799438	ATTAACATAATCTCATTCATACTAATTTTATCCCTAGCCCTAAGCACTTTTTTAACCACATTAAACTTCTGACTAGCACAAACAAACCCAGACTCAGAAAAATTATCGCCATACGAATGTGGATTTGACCCCTTAGGATCTGCTCGACTCCCATTCTCTATCCGATTTTTCCTAATCGCAATCCTATTCCTCTTATTTGACCTAGAAATTGCCCTCTTACTTCCCCTACCATGAGCTACCCAACTACAATTACCCCTCTCCACTCTCATCTGAACCTCCACTATCATCCTCCTACTAACACTAGGACTAGTATACGAATGAACCCAAGGAGGCTTAGAATGGGCAGAATAA
Cinclodes_fuscus_FJ799442	ATTAACATAATCTCATTCATACTAATTTTATCCCTAGCCCTAAGCACTTTTTTAACCACATTAAACTTCTGACTAGCACAAACAAACCCAGATTCAGAAAAATTATCGCCATACGAATGTGGATTTGACCCCTTAGGATCTGCTCGACTCCCATTCTCTATCCGATTTTTCCTAGTCGCAATCCTATTCCTCTTATTTGACCTAGAAATTGCCCTCTTACTTCCCCTACCATGAGCTACCCAACTACAATTACCCCTCTCCACTCTCATCTGAACCTCCACTATCATCCTCCTACTAACACTAGGACTAGTATACGAATGAACCCAAGGAGGCTTAGAATGGGCAGAATAA
Cinclodes_fuscus_FJ799422	ATTAACATAATCTCATTCATACTAATTTTATCCCTAGCCCTAAGCACTTTTTTAACCACATTAAACTTCTGACTAGCACAAACAAACCCAGACTCAGAAAAATTATCGCCATACGAATGTGGATTTGACCCCTTAGGATCTGCTCGACTCCCATTCTCTATCCGATTTTTCCTAGTCGCAATCCTATTCCTCTTATTTGACCTAGAAATTGCCCTCTTACTTCCCCTACCATGAGCTACCCAACTACAATTACCCCTCTCCACTCTCATCTGAACCTCCACTATCATCCTCCTACTAACACTAGGACTAGTATACGAATGAACCCAAGGAGGCTTAGAATGGGCAGAATAA
Cinclodes_fuscus_FJ799423	ATTAACATAATCTCATTCATACTAATTTTATCCCTAGCCCTAAGCACTTTTTTAACCACATTAAACTTCTGACTAGCACAAACAAACCCAGACTCAGAAAAATTATCGCCATACGAATGTGGATTTGACCCCTTAGGATCTGCTCGACTCCCATTCTCTATCCGATTTTTCCTAGTCGCAATCCTATTCCTCTTATTTGACCTAGAAATTGCCCTCTTACTTCCCCTACCATGAGCTACCCAACTACAATTACCCCTCTCCACTCTCATCTGAACCTCCACTATCATCCTCCTACTAACACTAGGACTAGTATACGAATGAACCCAAGGAGGCTTAGAATGGGCAGAATAA
Cinclodes_fuscus_FJ799424	ATTAACATAATCTCATTCATACTAATTTTATCCCTAGCCCTAAGCACTTTTTTAACCACATTAAACTTCTGACTAGCACAAACAAACCCAGACTCAGAAAAATTATCGCCATACGAATGTGGATTTGACCCCTTAGGATCTGCTCGACTCCCATTCTCTATCCGATTTTTCCTAGTCGCAATCCTATTCCTCTTATTTGACCTAGAAATTGCCCTCTTACTTCCCCTACCATGAGCTACCCAACTACAATTACCCCTCTCCACTCTCATCTGAACCTCCACTATCATCCTCCTACTAACACTAGGACTAGTATACGAATGAACCCAAGGAGGCTTAGAATGGGCAGAATAA
Cinclodes_fuscus_FJ799425	ATTAACATAATCTCATTCATACTAATTTTATCCCTAGCCCTAAGCACTTTTTTAACCACATTAAACTTCTGACTAGCACAAACAAACCCAGACTCAGAAAAATTATCGCCATACGAATGTGGATTTGACCCCTTAGGATCTGCTCGACTCCCATTCTCTATCCGATTTTTCCTAGTCGCAATCCTATTCCTCTTATTTGACCTAGAAATTGCCCTCTTACTTCCCCTACCATGAGCTACCCAACTACAATTACCCCTCTCCACTCTCATCTGAACCTCCACTATCATCCTCCTACTAACACTAGGACTAGTATACGAATGAACCCAAGGAGGCTTAGAATGGGCAGAATAA
Cinclodes_fuscus_FJ799427	ATTAACATAATCTCATTCATACTAATTTTATCCCTAGCCCTAAGCACTTTTTTAACCACATTAAACTTCTGACTAGCACAAACAAACCCAGACTCAGAAAAATTATCGCCATACGAATGTGGATTTGACCCCTTAGGATCTGCTCGACTCCCATTCTCTATCCGATTTTTCCTAGTCGCAATCCTATTCCTCTTATTTGACCTAGAAATTGCCCTCTTACTTCCCCTACCATGAGCTACCCAACTACAATTACCCCTCTCCACTCTCATCTGAACCTCCACTATCATCCTCCTACTAACACTAGGACTAGTATACGAATGAACCCAAGGAGGCTTAGAATGGGCAGAATAA
Cinclodes_fuscus_FJ799428	ATTAACATAATCTCATTCATACTAATTTTATCCCTAGCCCTAAGCACTTTTTTAACCACATTAAACTTCTGACTAGCACAAACAAACCCAGACTCAGAAAAATTATCGCCATACGAATGTGGATTTGACCCCTTAGGATCTGCTCGACTCCCATTCTCTATCCGATTTTTCCTAGTCGCAATCCTATTCCTCTTATTTGACCTAGAAATTGCCCTCTTACTTCCCCTACCATGAGCTACCCAACTACAATTACCCCTCTCCACTCTCATCTGAACCTCCACTATCATCCTCCTACTAACACTAGGACTAGTATACGAATGAACCCAAGGAGGCTTAGAATGGGCAGAATAA
Cinclodes_fuscus_FJ799429	ATTAACATAATCTCATTCATACTAATTTTATCCCTAGCCCTAAGCACTTTTTTAACCACATTAAACTTCTGACTAGCACAAACAAACCCAGACTCAGAAAAATTATCGCCATACGAATGTGGATTTGACCCCTTAGGATCTGCTCGACTCCCATTCTCTATCCGATTTTTCCTAGTCGCAATCCTATTCCTCTTATTTGACCTAGAAATTGCCCTCTTACTTCCCCTACCATGAGCTACCCAACTACAATTACCCCTCTCCACTCTCATCTGAACCTCCACTATCATCCTCCTACTAACACTAGGACTAGTATACGAATGAACCCAAGGAGGCTTAGAATGGGCAGAATAA
Cinclodes_fuscus_FJ799430	ATTAACATAATCTCATTCATACTAATTTTATCCCTAGCCCTAAGCACTTTTTTAACCACATTAAACTTCTGACTAGCACAAACAAACCCAGACTCAGAAAAATTATCGCCATACGAATGTGGATTTGACCCCTTAGGATCTGCTCGACTCCCATTCTCTATCCGATTTTTCCTAGTCGCAATCCTATTCCTCTTATTTGACCTAGAAATTGCCCTCTTACTTCCCCTACCATGAGCTACCCAACTACAATTACCCCTCTCCACTCTCATCTGAACCTCCACTATCATCCTCCTACTAACACTAGGACTAGTATACGAATGAACCCAAGGAGGCTTAGAATGGGCAGAATAA
Cinclodes_fuscus_FJ799431	ATTAACATAATCTCATTCATACTAATTTTATCCCTAGCCCTAAGCACTTTTTTAACCACATTAAACTTCTGACTAGCACAAACAAACCCAGACTCAGAAAAATTATCGCCATACGAATGTGGATTTGACCCCTTAGGATCTGCTCGACTCCCATTCTCTATCCGATTTTTCCTAGTCGCAATCCTATTCCTCTTATTTGACCTAGAAATTGCCCTCTTACTTCCCCTACCATGAGCTACCCAACTACAATTACCCCTCTCCACTCTCATCTGAACCTCCACTATCATCCTCCTACTAACACTAGGACTAGTATACGAATGAACCCAAGGAGGCTTAGAATGGGCAGAATAA
Cinclodes_fuscus_FJ799432	ATTAACATAATCTCATTCATACTAATTTTATCCCTAGCCCTAAGCACTTTTTTAACCACATTAAACTTCTGACTAGCACAAACAAACCCAGACTCAGAAAAATTATCGCCATACGAATGTGGATTTGACCCCTTAGGATCTGCTCGACTCCCATTCTCTATCCGATTTTTCCTAGTCGCAATCCTATTCCTCTTATTTGACCTAGAAATTGCCCTCTTACTTCCCCTACCATGAGCTACCCAACTACAATTACCCCTCTCCACTCTCATCTGAACCTCCACTATCATCCTCCTACTAACACTAGGACTAGTATACGAATGAACCCAAGGAGGCTTAGAATGGGCAGAATAA
Cinclodes_fuscus_FJ799433	ATTAACATAATCTCATTCATACTAATTTTATCCCTAGCCCTAAGCACTTTTTTAACCACATTAAACTTCTGACTAGCACAAACAAACCCAGACTCAGAAAAATTATCGCCATACGAATGTGGATTTGACCCCTTAGGATCTGCTCGACTCCCATTCTCTATCCGATTTTTCCTAGTCGCAATCCTATTCCTCTTATTTGACCTAGAAATTGCCCTCTTACTTCCCCTACCATGAGCTACCCAACTACAATTACCCCTCTCCACTCTCATCTGAACCTCCACTATCATCCTCCTACTAACACTAGGACTAGTATACGAATGAACCCAAGGAGGCTTAGAATGGGCAGAATAA
Cinclodes_fuscus_FJ799434	ATTAACATAATCTCATTCATACTAATTTTATCCCTAGCCCTAAGCACTTTTTTAACCACATTAAACTTCTGACTAGCACAAACAAACCCAGACTCAGAAAAATTATCGCCATACGAATGTGGATTTGACCCCTTAGGATCTGCTCGACTCCCATTCTCTATCCGATTTTTCCTAGTCGCAATCCTATTCCTCTTATTTGACCTAGAAATTGCCCTCTTACTTCCCCTACCATGAGCTACCCAACTACAATTACCCCTCTCCACTCTCATCTGAACCTCCACTATCATCCTCCTACTAACACTAGGACTAGTATACGAATGAACCCAAGGAGGCTTAGAATGGGCAGAATAA
Cinclodes_fuscus_FJ799435	ATTAACATAATCTCATTCATACTAATTTTATCCCTAGCCCTAAGCACTTTTTTAACCACATTAAACTTCTGACTAGCACAAACAAACCCAGACTCAGAAAAATTATCGCCATACGAATGTGGATTTGACCCCTTAGGATCTGCTCGACTCCCATTCTCTATCCGATTTTTCCTAGTCGCAATCCTATTCCTCTTATTTGACCTAGAAATTGCCCTCTTACTTCCCCTACCATGAGCTACCCAACTACAATTACCCCTCTCCACTCTCATCTGAACCTCCACTATCATCCTCCTACTAACACTAGGACTAGTATACGAATGAACCCAAGGAGGCTTAGAATGGGCAGAATAA
Cinclodes_fuscus_FJ799436	ATTAACATAATCTCATTCATACTAATTTTATCCCTAGCCCTAAGCACTTTTTTAACCACATTAAACTTCTGACTAGCACAAACAAACCCAGACTCAGAAAAATTATCGCCATACGAATGTGGATTTGACCCCTTAGGATCTGCTCGACTCCCATTCTCTATCCGATTTTTCCTAGTCGCAATCCTATTCCTCTTATTTGACCTAGAAATTGCCCTCTTACTTCCCCTACCATGAGCTACCCAACTACAATTACCCCTCTCCACTCTCATCTGAACCTCCACTATCATCCTCCTACTAACACTAGGACTAGTATACGAATGAACCCAAGGAGGCTTAGAATGGGCAGAATAA
Cinclodes_fuscus_FJ799437	ATTAACATAATCTCATTCATACTAATTTTATCCCTAGCCCTAAGCACTTTTTTAACCACATTAAACTTCTGACTAGCACAAACAAACCCAGACTCAGAAAAATTATCGCCATACGAATGTGGATTTGACCCCTTAGGATCTGCTCGACTCCCATTCTCTATCCGATTTTTCCTAGTCGCAATCCTATTCCTCTTATTTGACCTAGAAATTGCCCTCTTACTTCCCCTACCATGAGCTACCCAACTACAATTACCCCTCTCCACTCTCATCTGAACCTCCACTATCATCCTCCTACTAACACTAGGACTAGTATACGAATGAACCCAAGGAGGCTTAGAATGGGCAGAATAA
Cinclodes_fuscus_FJ799439	ATTAACATAATCTCATTCATACTAATTTTATCCCTAGCCCTAAGCACTTTTTTAACCACATTAAACTTCTGACTAGCACAAACAAACCCAGACTCAGAAAAATTATCGCCATACGAATGTGGATTTGACCCCTTAGGATCTGCTCGACTCCCATTCTCTATCCGATTTTTCCTAGTCGCAATCCTATTCCTCTTATTTGACCTAGAAATTGCCCTCTTACTTCCCCTACCATGAGCTACCCAACTACAATTACCCCTCTCCACTCTCATCTGAACCTCCACTATCATCCTCCTACTAACACTAGGACTAGTATACGAATGAACCCAAGGAGGCTTAGAATGGGCAGAATAA
Cinclodes_fuscus_FJ799440	ATTAACATAATCTCATTCATACTAATTTTATCCCTAGCCCTAAGCACTTTTTTAACCACATTAAACTTCTGACTAGCACAAACAAACCCAGACTCAGAAAAATTATCGCCATACGAATGTGGATTTGACCCCTTAGGATCTGCTCGACTCCCATTCTCTATCCGATTTTTCCTAGTCGCAATCCTATTCCTCTTATTTGACCTAGAAATTGCCCTCTTACTTCCCCTACCATGAGCTACCCAACTACAATTACCCCTCTCCACTCTCATCTGAACCTCCACTATCATCCTCCTACTAACACTAGGACTAGTATACGAATGAACCCAAGGAGGCTTAGAATGGGCAGAATAA
Cinclodes_fuscus_FJ799441	ATTAACATAATCTCATTCATACTAATTTTATCCCTAGCCCTAAGCACTTTTTTAACCACATTAAACTTCTGACTAGCACAAACAAACCCAGACTCAGAAAAATTATCGCCATACGAATGTGGATTTGACCCCTTAGGATCTGCTCGACTCCCATTCTCTATCCGATTTTTCCTAGTCGCAATCCTATTCCTCTTATTTGACCTAGAAATTGCCCTCTTACTTCCCCTACCATGAGCTACCCAACTACAATTACCCCTCTCCACTCTCATCTGAACCTCCACTATCATCCTCCTACTAACACTAGGACTAGTATACGAATGAACCCAAGGAGGCTTAGAATGGGCAGAATAA
Cinclodes_fuscus_FJ799443	ATTAACATAATCTCATTCATACTAATTTTATCCCTAGCCCTAAGCACTTTTTTAACCACATTAAACTTCTGACTAGCACAAACAAACCCAGACTCAGAAAAATTATCGCCATACGAATGTGGATTTGACCCCTTAGGATCTGCTCGACTCCCATTCTCTATCCGATTTTTCCTAGTCGCAATCCTATTCCTCTTATTTGACCTAGAAATTGCCCTCTTACTTCCCCTACCATGAGCTACCCAACTACAATTACCCCTCTCCACTCTCATCTGAACCTCCACTATCATCCTCCTACTAACACTAGGACTAGTATACGAATGAACCCAAGGAGGCTTAGAATGGGCAGAATAA
Cinclodes_fuscus_FJ799444	ATTAACATAATCTCATTCATACTAATTTTATCCCTAGCCCTAAGCACTTTTTTAACCACATTAAACTTCTGACTAGCACAAACAAACCCAGACTCAGAAAAATTATCGCCATACGAATGTGGATTTGACCCCTTAGGATCTGCTCGACTCCCATTCTCTATCCGATTTTTCCTAGTCGCAATCCTATTCCTCTTATTTGACCTAGAAATTGCCCTCTTACTTCCCCTACCATGAGCTACCCAACTACAATTACCCCTCTCCACTCTCATCTGAACCTCCACTATCATCCTCCTACTAACACTAGGACTAGTATACGAATGAACCCAAGGAGGCTTAGAATGGGCAGAATAA
Cinclodes_fuscus_FJ799445	ATTAACATAATCTCATTCATACTAATTTTATCCCTAGCCCTAAGCACTTTTTTAACCACATTAAACTTCTGACTAGCACAAACAAACCCAGACTCAGAAAAATTATCGCCATACGAATGTGGATTTGACCCCTTAGGATCTGCTCGACTCCCATTCTCTATCCGATTTTTCCTAGTCGCAATCCTATTCCTCTTATTTGACCTAGAAATTGCCCTCTTACTTCCCCTACCATGAGCTACCCAACTACAATTACCCCTCTCCACTCTCATCTGAACCTCCACTATCATCCTCCTACTAACACTAGGACTAGTATACGAATGAACCCAAGGAGGCTTAGAATGGGCAGAATAA
Cinclodes_fuscus_FJ799446	ATTAACATAATCTCATTCATACTAATTTTATCCCTAGCCCTAAGCACTTTTTTAACCACATTAAACTTCTGACTAGCACAAACAAACCCAGACTCAGAAAAATTATCGCCATACGAATGTGGATTTGACCCCTTAGGATCTGCTCGACTCCCATTCTCTATCCGATTTTTCCTAGTCGCAATCCTATTCCTCTTATTTGACCTAGAAATTGCCCTCTTACTTCCCCTACCATGAGCTACCCAACTACAATTACCCCTCTCCACTCTCATCTGAACCTCCACTATCATCCTCCTACTAACACTAGGACTAGTATACGAATGAACCCAAGGAGGCTTAGAATGGGCAGAATAA
Cinclodes_fuscus_FJ799447	ATTAACATAATCTCATTCATACTAATTTTATCCCTAGCCCTAAGCACTTTTTTAACCACATTAAACTTCTGACTAGCACAAACAAACCCAGACTCAGAAAAATTATCGCCATACGAATGTGGATTTGACCCCTTAGGATCTGCTCGACTCCCATTCTCTATCCGATTTTTCCTAGTCGCAATCCTATTCCTCTTATTTGACCTAGAAATTGCCCTCTTACTTCCCCTACCATGAGCTACCCAACTACAATTACCCCTCTCCACTCTCATCTGAACCTCCACTATCATCCTCCTACTAACACTAGGACTAGTATACGAATGAACCCAAGGAGGCTTAGAATGGGCAGAATAA
Cinclodes_fuscus_FJ799448	ATTAACATAATCTCATTCATACTAATTTTATCCCTAGCCCTAAGCACTTTTTTAACCACATTAAACTTCTGACTAGCACAAACAAACCCAGACTCAGAAAAATTATCGCCATACGAATGTGGATTTGACCCCTTAGGATCTGCTCGACTCCCATTCTCTATCCGATTTTTCCTAGTCGCAATCCTATTCCTCTTATTTGACCTAGAAATTGCCCTCTTACTTCCCCTACCATGAGCTACCCAACTACAATTACCCCTCTCCACTCTCATCTGAACCTCCACTATCATCCTCCTACTAACACTAGGACTAGTATACGAATGAACCCAAGGAGGCTTAGAATGGGCAGAATAA
Cinclodes_fuscus_FJ799449	ATTAACATAATCTCATTCATACTAATTTTATCCCTAGCCCTAAGCACTTTTTTAACCACATTAAACTTCTGACTAGCACAAACAAACCCAGACTCAGAAAAATTATCGCCATACGAATGTGGATTTGACCCCTTAGGATCTGCTCGACTCCCATTCTCTATCCGATTTTTCCTAGTCGCAATCCTATTCCTCTTATTTGACCTAGAAATTGCCCTCTTACTTCCCCTACCATGAGCTACCCAACTACAATTACCCCTCTCCACTCTCATCTGAACCTCCACTATCATCCTCCTACTAACACTAGGACTAGTATACGAATGAACCCAAGGAGGCTTAGAATGGGCAGAATAA
Cinclodes_fuscus_FJ799450	ATTAACATAATCTCATTCATACTAATTTTATCCCTAGCCCTAAGCACTTTTTTAACCACATTAAACTTCTGACTAGCACAAACAAACCCAGACTCAGAAAAATTATCGCCATACGAATGTGGATTTGACCCCTTAGGATCTGCTCGACTCCCATTCTCTATCCGATTTTTCCTAGTCGCAATCCTATTCCTCTTATTTGACCTAGAAATTGCCCTCTTACTTCCCCTACCATGAGCTACCCAACTACAATTACCCCTCTCCACTCTCATCTGAACCTCCACTATCATCCTCCTACTAACACTAGGACTAGTATACGAATGAACCCAAGGAGGCTTAGAATGGGCAGAATAA
Cinclodes_fuscus_FJ799451	ATTAACATAATCTCATTCATACTAATTTTATCCCTAGCCCTAAGCACTTTTTTAACCACATTAAACTTCTGACTAGCACAAACAAACCCAGACTCAGAAAAATTATCGCCATACGAATGTGGATTTGACCCCTTAGGATCTGCTCGACTCCCATTCTCTATCCGATTTTTCCTAGTCGCAATCCTATTCCTCTTATTTGACCTAGAAATTGCCCTCTTACTTCCCCTACCATGAGCTACCCAACTACAATTACCCCTCTCCACTCTCATCTGAACCTCCACTATCATCCTCCTACTAACACTAGGACTAGTATACGAATGAACCCAAGGAGGCTTAGAATGGGCAGAATAA
Cinclodes_fuscus_FJ799452	ATTAACATAATCTCATTCATACTAATTTTATCCCTAGCCCTAAGCACTTTTTTAACCACATTAAACTTCTGACTAGCACAAACAAACCCAGACTCAGAAAAATTATCGCCATACGAATGTGGATTTGACCCCTTAGGATCTGCTCGACTCCCATTCTCTATCCGATTTTTCCTAGTCGCAATCCTATTCCTCTTATTTGACCTAGAAATTGCCCTCTTACTTCCCCTACCATGAGCTACCCAACTACAATTACCCCTCTCCACTCTCATCTGAACCTCCACTATCATCCTCCTACTAACACTAGGACTAGTATACGAATGAACCCAAGGAGGCTTAGAATGGGCAGAATAA
Cinclodes_fuscus_FJ799453	ATTAACATAATCTCATTCATACTAATTTTATCCCTAGCCCTAAGCACTTTTTTAACCACATTAAACTTCTGACTAGCACAAACAAACCCAGACTCAGAAAAATTATCGCCATACGAATGTGGATTTGACCCCTTAGGATCTGCTCGACTCCCATTCTCTATCCGATTTTTCCTAGTCGCAATCCTATTCCTCTTATTTGACCTAGAAATTGCCCTCTTACTTCCCCTACCATGAGCTACCCAACTACAATTACCCCTCTCCACTCTCATCTGAACCTCCACTATCATCCTCCTACTAACACTAGGACTAGTATACGAATGAACCCAAGGAGGCTTAGAATGGGCAGAATAA
Cinclodes_fuscus_FJ799415	ATTAACATAATCTCATTCATACTAATTTTATCCCTAGCCCTAAGCACTTTTTTAACCACATTAAACTTCTGACTAGCACAAACAAACCCAGACTCAGANAAATTATCGCCATACGAATGTGGATTTGACCCCTTAGGATCTGCTCGACTCCCATTCTCTATCCGATTTTTCCTAGTCGCAATCCTATTCCTCTTATTTGACCTAGAAATTGCCCTCTTACTTCCCCTACCATGAGCTACCCAACTACAATTACCCCTCTCCACTCTCATCTGAACCTCCACTATTATCCTGCTACTAACAATAGGACTAATATACGAATGAACCCAAGGAGGCTTAGAGTGAGCAGAATAA
Cinclodes_fuscus_FJ799416	ATTAACATAATCTCATTCATACTAATTTTATCCCTAGCCCTAAGCACTTTTTTAACCACATTAAACTTCTGACTAGCACAAACAAACCCAGACTCAGANAAATTATCGCCATACGAATGTGGATTTGACCCCTTAGGATCTGCTCGACTCCCATTCTCTATCCGATTTTTCCTAGTCGCAATCCTATTCCTCTTATTTGACCTAGAAATTGCCCTCTTACTTCCCCTACCATGAGCTACCCAACTACAATTACCCCTCTCCACTCTCATCTGAACCTCCACTATTATCCTGCTACTAACAATAGGACTAATATACGAATGAACCCAAGGAGGCTTAGAGTGAGCAGAATAA
Cinclodes_fuscus_FJ799414	ATTAACATAATCTCATTCATACTAATTTTATCCCTAGCCCTAAGCACCTTTTTAACCACATTAAACTTCTGACTAGCACAAACAAACCCAGACTCAGAAAAATTATCGCCATACGAATGTGGATTTGACCCCTTAGGATCTGCTCGACTCCCATTCTCTATCCGATTTTTCCTAGTCGCAATCCTATTCCTCTTATTTGACCTAGAAATTGCCCTCTTACTTCCCCTACCATGAGCTACCCAACTACAATTACCCCTCTCCACTCTCATCTGAACCTCCACTATTATCCTCCTACTAACACTAGGACTAATATACGAATGAACCCAAGGAGGCTTAGAATGAGCAGAATAA
Cinclodes_fuscus_FJ799417	ATTAACATAATCTCATTCATACTAATTTTATCCCTAGCCCTAAGCACTTTTTTAACCACATTAAACTTCTGACTAGCACAAACAAACCCAGACTCAGAAAAATTATCGCCATACGAATGTGGATTTGACCCCTTAGGATCTGCTCGACTCCCATTCTCTATCCGATTTTTCCTAGTCGCAATCCTATTCCTCTTATTTGACCTAGAAATTGCCCTCTTACTTCCCCTACCATGAGCTACCCAACTACAATTACCCCTCTCCACTCTCATCTGAACCTCCACTATTATCCTCCTACTAACACTAGGACTAATATACGAATGAACCCAAGGAGGCTTAGAGTGAGCAGAATAA
Cinclodes_fuscus_FJ799418	ATCAACATAATCTCATTCATACTAATTTTATCCCTAGCCCTAAGCACTTTTTTAACCACATTAAACTTCTGACTAGCACAAACAAACCCAGACTCAGAAAAATTATCGCCATACGAATGTGGATTTGACCCCTTAGGATCTGCTCGACTCCCATTCTCTATCCGATTTTTCCTAGTCGCAATCCTATTCCTCTTATTTGACCTAGAAATTGCCCTCTTACTTCCCCTACCATGAGCTACCCAACTACAATTACCCCTCTCCACTCTCATCTGAACCTCCACTATTATCCTCCTACTAACACTAGGACTAATATACGAATGAACCCAAGGAGGCTTAGAGTGAGCAGAATAA
Cinclodes_patagonicus_AY613368	ATTAACATAATCTCATTCATACTAATTTTATCCCTAGCCCTAAGTACTTTTTTAACCACATTAAACTTTTGACTGGCACAAATGAACCCAGACTCAGAAAAATTATCACCATACGAGTGTGGATTCGACCCCCTAGGTTCTGCTCGACTTCCATTCTCTATCCGATTTTTCCTAGTCGCAATCCTATTCCTTTTATTTGATCTAGAAATTGCCCTCTTACTCCCCCTACCATGAGCCACTCAGCTACAATTACCCCTCTCTACTCTCACCTGAACCTCTACTATTATCCTCCTACTAACACTAGGACTAATATACGAATGAACCCAAGGAGGCTTAGAATGAGCAGAATAA
Cinclodes_nigrofumosus_AY613361	ATTAACATAATCTCATTCATACTAATTTTATCCCTAGCCCTAAGTACTTTTTTAACCACATTAAACTTTTGACTGGCACAAATAAACCCTGACTCAGAAAAATTATCACCATACGAATGTGGATTCGACCCCCTAGGTTCTGCTCGACTTCCATTCTCTATTCGATTTTTCCTAGTCGCAATCCTATTCCTTTTATTTGACCTAGAAATTGCCCTCTTACTCCCCCTACCATGAGCCACTCAACTACAATCACCCCTCTCTACTCTCACCTGAACCTCTACTATTATCCTCCTACTAACACTAGGACTAGTGTACGAATGAACCCAAGGAGGCTTAGAATGAGCAGAATAA
Cinclodes_taczanowskii_AY613369	ATTAACATAATCTCATTCATACTAATTTTATCCCTAGCCCTAAGTACTTTTTTAACCACATTAAACTTTTGACTGGCACAAATAAACCCTGACTCAGAAAAATTATCACCATACGAATGTGGATTCGACCCCCTAGGTTCTGCTCGACTTCCATTCTCTATTCGATTTTTCCTAGTCGCAATCCTATTCCTTTTATTTGACCTAGAAATTGCCCTCTTACTCCCCCTACCATGAGCCACTCAACTACAATCACCCCTCTCTACTCTCACCTGAACCTCTACTATTATCCTCCTACTAACACTAGGATTAGTGTACGAATGAACCCAAGGAGGCTTAGAATGAGCAGAATAA
Cinclodes_excelsior_AY613358	ATTAACATAATCTCATTCATACTAATTTTATCCCTAGCCCTAAGTACTTTTTTAACCACATTAAACTTTTGACTAGCACAAACAAACCCAGACTCAGAAAAATTATCACCATACGAGTGTGGATTTGACCCTTTAGGATCTGCTCGACTCCCATTCTCCATCCGATTTTTCCTAGTCGCAATCCTATTCCTTTTATTTGACCTAGAAATCGCCCTCTTACTCCCCCTACCATGAGCTACCCAACTACAATTACCCCTCTCTACTCTTACCTGAACCTCTACTATCATCCTCCTACTAACACTAGGACTAGTATACGAATGAACCCAAGGAGGCTTAGAATGAGCAGAATAA
Cinclodes_aricomae_AY613354	ATTAACATAATCTCATTCATACTAATTTTATCCCTAGCCCTAAGTACTTTTTTAACCACATTAAACTTTTGACTGGCACAAATAAACCCAGATTCAGAAAAATTATCACCATACGAGTGTGGATTCGACCCTTTAGGATCTGCTCGACTCCCATTCTCCATTCGATTTTTCCTAGTCGCAATCCTATTCCTCTTATTTGACCTAGAAATCGCCCTCTTACTCCCCCTACCATGAGCTACTCAACTACAATTACCCCTCTCTACTCTCACCTGAACCTCTACTATTATCCTCCTACTAACACTAGGACTAGTATACGAATGAACCCAAGGAGGCTTAGAATGAGCTGAATAA
Cinclodes_atacamensis_AY613355	ATTAACATAATCTCATTCATACTAATTTTATCCCTAACCCTAAGCACTTTTTTAACCACATTAAACTTTTGACTGGCACAAATAAACCCAGACTCAGAAAAATTATCACCATACGAGTGTGGATTCGACCCTTTAGGATCCGCTCGACTCCCATTCTCCATCCGATTTTTCCTAGTCGCAATCCTATTCCTTTTATTTGACCTAGAAATTGCCCTCTTACTCCCCCTACCATGAGCTACTCAACTACAATTACCCTTCTCTACTCTCACCTGAACCTCTACTATTATTCTCCTACTAACACTAGGACTAGTATACGAATGAACCCAAGGAGGCTTAGAATGAGCAGAATAA
Cinclodes_palliatus_AY613367	ATTAACATAATCTCATTCATACTAATTTTATCCCTAGCCCTAAGTACTTTTTTAACCACATTAAACTTTTGACTGGCACAAATAAACCCAGACTCAGAAAAACTATCACCATACGAGTGTGGGTTCGACCCTTTAGGATCTGCCCGACTCCCATTCTCCATCCGATTTTTCCTAGTCGCAATCCTATTCCTTTTATTTGACCTAGAAATTGCCCTCTTACTCCCCCTACCATGGGCTACTCAACTACAATTACCCCTCTCTACTCTCACTTGAACCTCTACTATTATTCTCCTACTAACACTAGGACTAGTATACGAATGAACCCAAGGAGGCTTAGAATGAGCAGAATAA
	;
End;
