# Supplementary material for: A latitudinal phylogeographic diversity gradient in birds
Source: PLoS Biol. 2017 Apr 13;15(4):e2001073. doi: 10.1371/journal.pbio.2001073 (PMC5390966; doi:10.1371/journal.pbio.2001073)
Supplement: S1 Data — (ZIP) [file pbio.2001073.s015.zip › S1_Data/Colonia-colonus.nex]

#NEXUS
Begin data;
	Dimensions ntax=20 nchar=999;
	Format datatype=dna gap=-;
	Matrix
atlantic_KU3640ItapuaPAR GGTCTTCTACTAGCAATACACTATACCGCAGATACTTCTCTAGCCTTTACATCGGTAGCCCACACATGCCGGAATGTACAATTTGGCTGACTCATTCGAAACCTTCATGCAAACGGAGCATCATTCTTCTTTATCTGCATTTACCTTCACATCGGCCGAGGGTTCTACTATGGTTCCTATTTATATAAAGAAACCTGAAACACTGGCGTCGTGCTCCTCTTAACCCTAATAGCAACAGCTTTCGTCGGCTATGTTCTCCCATGAGGACAGATATCATTTTGAGGCGCTACAGTAATTACCAACCTATTCTCAGCTATCCCCTACATTGGTCAAACACTCGTAGAATGAGCCTGAGGTGGGTTCTCAGTTGATAA…
atlantic_KU3657ItapuaPAR GGTCTTCTACTAGCAATACACTATACCGCAGACACTTCCCTAGCCTTTACATCGGTAGCCCACACATGCCGAAATGTACAATTTGGCTGACTCATTCGAAACCTTCATGCAAACGGAGCATCATTCTTCTTTATCTGCATTTACCTTCACATCGGCCGAGGGTTCTACTATGGTTCCTATTTATATAAAGAAACCTGAAACACTGGCGTCGTGCTCCTCTTAACCCTAATAGCAACAGCTTTCGTCGGCTATGTTCTCCCATGAGGACAGATATCATTTTGAGGCGCTACAGTAATTACTAACCTATTCTCAGCTATCCCCTACATTGGTCAAACACTCGTAGAATGAGCCTGAGGTGGGTTCTCAGTTGATAA…
atlantic_UWBM70302MisionesARG GGTCTTCTACTAGCAATACACTATACCGCAGACACTTCCCTAGCCTTTACATCGGTAGCCCACACATGCCGAAATGTACAATTTGGCTGACTCATTCGAAACCTTCATGCAAACGGAGCATCATTCTTCTTTATCTGCATTTACCTTCACATCGGCCGAGGGTTCTACTATGGTTCCTATTTATATAAAGAAACCTGAAACACTGGCGTCGTGCTCCTCTTAACCCTAATAGCAACAGCTTTCGTCGGCTATGTTCTCCCATGAGGACAGATATCATTTTGAGGCGCTACAGTAATTACTAACCTATTCTCAGCTATCCCCTACATTGGTCAAACACTCGTAGAATGAGCCTGAGGTGGGTTCTCAGTT…
central_LSUMZ28471ColonPAN GGCCTCCTACTAGCAATACACTACACCGCAGATACCTCCCTAGCCTTTACATCAGTAGCTCACACATGCCGAAACGTACAATTCGGCTGACTCATTCGAAACCTTCATGCAAACGGAGCATCATTCTTCTTCATTTGTATTTACCTTCATATCGGCCGAGGATTCTACTACGGTTCTTACTTATATAAAGAAACCTGAAACACCGGTGTTGTACTCCTCTTAACCCTAATAGCAACTGCTTTCGTTGGCTATGTTCTCCCATGAGGACAAATATCATTCTGAGGTGCTACAGTAATTACCAATTTATTCTCAGCCATCCCCTACATTGGCCAAACACTCGTAGAATGAGCCTGAGGCGGATTCTCAGTTGAT…
central_MBM18304VeraguasPAN GGCCTCCTACTAGCAATACACTACACCGCAGATACCTCCCTAGCCTTTACATCAGTAGCTCACACATGCCGAAACGTACAATTCGGCTGACTCATTCGAAACCTTCATGCAAACGGAGCATCATTCTTCTTCATTTGTATTTACCTTCATATCGGCCGAGGATTCTACTACGGTTCTTACTTATATAAAGAAACCTGAAACACCGGTGTTGTACTCCTCTTAACCCTAATAGCAACTGCTTTCGTTGGCTATGTTCTCCCATGAGGACAAATATCATTCTGAGGTGCTACAGTAATTACCAATTTATTCTCAGCCATCCCCTACATTGGCCAAACACTCGTAGAATGAGCCTGAGGCGGATTCTCAGTTGA…
central_MBMGMS1191ColonPAN GGCCTCCTACTAGCAATACACTACACCGCAGATACCTCCCTAGCCTTTACATCAGTAGCTCACACATGCCGAAACGTACAATTCGGCTGACTCATTCGAAACCTTCATGCAAACGGAGCATCATTCTTCTTCATTTGTATTTACCTTCATATCGGCCGAGGATTCTACTACGGTTCTTACTTATATAAAGAAACCTGAAACACCGGTGTTGTACTCCTCTTAACCCTAATAGCAACTGCTTTCGTTGGCTATGTTCTCCCATGAGGACAAATATCATTCTGAGGTGCTACAGTAATTACCAATTTATTCTCAGCCATCCCCTACATTGGCCAAACACTCGTAGAATGAGCCTGAGGCGGATTCTCAGTTGAT…
central_USNMB279BocasDelToroPAN GGCCTCCTACTAGCAATACACTACACCGCAGATACCTCCCTAGCCTTTACATCAGTAGCTCACACATGCCGAAACGTACAATTCGGCTGACTCATTCGAAACCTTCATGCAAACGGAGCATCATTCTTCTTCATTTGTATTTACCTTCATATCGGCCGAGGATTCTACTACGGTTCTTACTTATATAAAGAAACCTGAAACACCGGTGTTGTACTCCTCTTAACCCTAATAGCAACTGCTTTCGTTGGCTATGTTCTCCCATGAGGACAAATATCATTCTGAGGTGCTACAGTAATTACCAATTTATTCTCAGCCATCCCCTACATTGGCCAAACACTCGTAGAATGAGCCTGAGGCGGATTCTCAG…
choco_LSUMZ11941EsmeraldasECU GGCCTCCTACTAGCAATACACTACACCGCAGATACCTCCCTAGCCTTTACATCAGTAGCTCACACATGCCGAAACGTACAATTCGGCTGACTCATTCGAAACCTCCATGCAAACGGAGCATCATTCTTCTTCATTTGTATTTACCTTCATATCGGCCGAGGATTCTACTACGGTTCTTACTTATATAAAGAAACCTGAAACACCGGTGTTGTACTCCTCTTAACCCTAATAGCAACTGCTTTCGTTGGCTATGTTCTCCCATGAGGACAAATATCATTCTGAGGTGCTACAGTAATTACCAATTTATTCTCAGCCATCCCCTACATTGGCCAAACACTCGTAGAATGAGCCTGAGGCGGATTCTCAGTT…
guiana_MPDS0432RoraimaBRA GGCCTCCTACTAGCAATGCACTACACCGCAGATACTTCCCTAGCCTTTACATCAGTAGCTCACACATGCCGAAACGTACAATTTGGCTGACTCATTCGAAACCTTCATGCAAATGGAGCATCATTCTTCTTTATCTGTATTTACCTTCATATCGGCCGAGGATTCTACTACGGTTCTTACTTATACAAAGAAACCTGAAACACCGGTGTTGCACTCCTCTTAACCCTAATAGCAACTGCTTTCGTTGGCTATGTTCTCCCATGAGGACAAATATCATTCTGAGGTGCTACAGTAATTACCAATTTATTCTCAGCCATCCCCTACATTGGCCAAACACTCGTAGAATGAGCCTGAGGCGGGTTCTCAGTTGACA…
guiana_USNMB9288NorthwestDistrictGUY GGCCTCCTACTAGCAATGCACTACACCGCAGATACTTCCCTAGCCTTTACATCAGTAGCTCACACATGCCGAAACGTACAATTTGGCTGACTCATTCGAAACCTTCATGCAAACGGAGCATCATTCTTCTTTATCTGTATTTACCTCCATATCGGCCGAGGATTCTACTACGGTTCTTACTTATATAAAGAAACCTGAAACACCGGCGTTGTACTCCTCTTGACCTTAATAGCAACTGCTTTCGTTGGCTATGTTCTCCCATGAGGACAAATATCATTTTGAGGCGCTACAGTAATTACCAACTTATTCTCAGCCATCCCTTACATTGGCCAAACACTCGTAGAATGAGCCTGAGGCGGATT…
inambari_DQ294494FMNH323355MadreDeDiosPER GGTCTTCTACTAGCAATACACTATACCGCAGATACTTCTCTAGCCTTTACATCGGTAGCCCACACATGCCGGAATGTACAATTTGGCTGACTCATTCGAAACCTTCATGCAAACGGAGCATCATTCTTCTTTATCTGCATTTACCTTCACATCGGCCGAGGGTTCTACTATGGTTCCTATTTATATAAAGAAACCTGAAACACTGGCGTCGTGCTCCTCTTAACCCTAATAGCAACAGCTTTCGTCGGCTATGTTCTCCCATGAGGACAGATATCATTTTGAGGCGCTACAGTAATTACCAACCTATTCTCAGCTATCCCCTACATTGGTCAAACACTCGTAGAATGAGCCTGAGGT…
inambari_KU21521PunoPER GGTCTTCTACTAGCAATACACTATACCGCAGATACTTCTCTAGCCTTTACATCGGTAGCCCACACATGCCGGAATGTACAATTTGGCTGACTCATTCGAAACCTTCATGCAAACGGAGCATCATTCTTCTTTATCTGCATTTACCTTCACATCGGCCGAGGGTTCTACTATGGTTCCTATTTATATAAAGAAACCTGAAACACTGGCGTCGTGCTCCTCTTAACCCTAATAGCAACAGCTTTCGTCGGCTATGTTCTCCCATGAGGACAGATATCATTTTGAGGCGCTACAGTAATTACCAACCTATTCTCAGCTATCCCCTACATTGGTCAAACACTCGTAGAATGAGCCTGAGGTGGGTTCTCAGTTGATAAC…
inambari_KU21560PunoPER GGTCTTCTACTAGCAATACACTATACCGCAGACACTTCCCTAGCCTTTACATCGGTAGCCCACACATGCCGAAATGTACAATTTGGCTGACTCATTCGAAACCTTCATGCAAACGGAGCATCATTCTTCTTTATCTGCATTTACCTTCACATCGGCCGAGGGTTCTACTATGGTTCCTATTTATATAAAGAAACCTGAAACACTGGCGTCGTGCTCCTCTTAACCCTAATAGCAACAGCTTTCGTCGGCTATGTTCTCCCATGAGGACAGATATCATTTTGAGGCGCTACAGTAATTACTAACCTATTCTCAGCTATCCCCTACATTGGTCAAACACTCGTAGAATGAGCCTGAGGTGGGTTCTCAGTTGATAAC…
inambari_LSUMZ10676UcayaliPER GGTCTTCTACTAGCAATACACTATACCGCAGATACTTCTCTAGCCTTTACATCGGTAGCCCACACATGCCGGAATGTACAATTTGGCTGACTCATTCGAAACCTTCATGCAAACGGAGCATCATTCTTCTTTATCTGCATTTACCTTCACATCGGCCGAGGGTTCTACTATGGTTCCTATTTATATAAAGAAACCTGAAACACTGGCATCGTGCTCCTCTTAACCCTAATAGCAACAGCTTTCGTCGGCTATGTTCTCCCATGAGGACAGATATCATTTTGAGGCGCTACAGTAATTACCAACCTATTCTCAGCTATCCCCTACATTGGTCAAACACTCGTAGAATGAGCCTGAGGTGGGTTCTCAGTT…
huallaga_LSUMZ43993SanMartinPER GGTCTTCTACTAGCAATACACTATACCGCAGATACTTCTCTAGCCTTTACATCGGTAGCCCACACATGCCGGAATGTACAATTTGGCTGACTCATTCGAAACCTTCATGCAAACGGAGCATCATTCTTCTTTATCTGCATTTACCTTCACATCGGCCGAGGGTTCTACTATGGTTCCTATTTATATAAAGAAACCTGAAACACTGGCGTCGTGCTCCTCTTAACCCTAATAGCAACAGCTTTCGTCGGCTATGTTCTCCCATGAGGACAGATATCATTTTGAGGCGCTACAGTAATTACCAACCTATTCTCAGCTATCCCCTACATTGGTCAAACACTCGTAGAATGAGCCTGAGGTGGGTTCTCAG…
inambari_LSUMZ954LaPazBOL GGTCTTCTACTAGCAATACACTATACCGCAGATACTTCTCTAGCCTTTACATCGGTAGCCCACACATGCCGGAATGTACAATTTGGCTGACTCATTCGAAACCTTCATGCAAACGGAGCATCATTCTTCTTTATCTGCATTTACCTTCACATCGGCCGAGGGTTCTACTATGGTTCCTATTTATATAAAGAAACCTGAAACACTGGCGTCGTGCTCCTCTTAACCCTAATAGCAACAGCTTTCGTCGGCTATGTTCTCCCATGAGGACAGATATCATTTTGAGGCGCTACAGTAATTACCAACCTATTCTCAGCTATCCCCTACATTGGTCAAACACTCGTAGAATGAGCCTGAGGTGGGTTCTCAGTTGATA…
napo_LSUMZ5941MoronaECU GGTCTTCTACTAGCAATACACTATACCGCAGATACTTCTCTAGCCTTTACATCGGTAGCCCACACATGCCGGAATGTACAATTTGGCTGACTCATTCGAAACCTTCATGCAAACGGAGCATCATTCTTCTTTATCTGCATTTACCTTCACATCGGCCGAGGGTTCTACTATGGTTCCTATTTATATAAAGAAACCTGAAACACTGGCGTCGTGCTCCTCTTAACCCTAATAGCAACAGCTTTCGTCGGCTATGTTCTCCCATGAGGACAGATATCATTTTGAGGCGCTACAGTAATTACCAACCTATTCTCAGCTATCCCCTACATTGGTCAAACACTCGTAGAATGAGCCTGAGGTGGGTTCTCAGTTGATAAC…
napo_LSUMZ5945MoronaECU GGCCTCCTACTAGCAATGCACTACACCGCAGATACCTCCCTAGCCTTTACATCAGTAGCTCACACATGTCGAAACGTACAATTTGGCTGACTCATTCGAAACCTTCATGCAAATGGAGCATCATTCTTCTTTATCTGTATTTACCTTCATATCGGCCGAGGATTCTACTACGGTTCTTACTTATACAAAGAAACCTGAAACACCGGTGTTGCACTCCTCTTAACCCTAATAGCAACTGCTTTCGTTGGCTATGTTCTCCCATGAGGACAAATATCATTCTGAGGTGCTACAGTAATTACCAATTTATTCTCAGCCATCCCCTACATTGGCCAAACACTCGTAGAATGAGCCTGAGGCGGGTTCTCAGTTGACAAC…
Sublegatus_modestus_AF447623 GGCCTCCTACTAGCAATACACTACACTGCAGATACCTCTCTAGCCTTTACATCAGTCGCCCATACATGCCGAAACGTACAATTCGGATGACTCATCCGAAATCTTCATGCAAACGGAGCATCCTTCTTTTTTATCTGCATTTATTTACACATCGGACGAGGATTCTACTACGGATCTTATCTATTCAAAGAAACCTGAAATACTGGTGTCATCCTACTACTAACCCTAATAGCAACCGCTTTTGTTGGCTATGTCCTTCCATGAGGACAAATATCATTCTGGGGCGCTACAGTAATTACCAACTTATTTTCAGCAATCCCATACATCGGCCAAACACTCGTAGAATGAGCTTGAGGCGGATTCTCAGTTG…
Empidonax_flavescens_AF447599 GGTCTCCTCCTAGCAATACACTACACTGCAGACACTTCCCTAGCTTTCATATCAGTTGCCCACACATGCCGAAACGTCCAATTCGGCTGACTCATCCGAAACCTTCATGCAAACGGAGCATCCTTCTTTTTCATCTGTATCTACTTACACATCGGACGGGGATTTTACTACGGATCCTATCTATATAAAGAAACCTGAAACACAGGCGTTGTCCTTCTTCTAACCCTAATAGCTACTGCTTTCGTCGGCTATGTACTTCCATGAGGACAAATATCATTCTGAGGCGCTACAGTAATTACCAACCTATTCTCAGCTATTCCCTACATCGGCCAAACACTCGTAGAATGAGCCTGAGGAGGATTCTCAGTC…
	;
End;
