# Supplementary material for: A latitudinal phylogeographic diversity gradient in birds
Source: PLoS Biol. 2017 Apr 13;15(4):e2001073. doi: 10.1371/journal.pbio.2001073 (PMC5390966; doi:10.1371/journal.pbio.2001073)
Supplement: S1 Data — (ZIP) [file pbio.2001073.s015.zip › S1_Data/Corvus-corax-cryptoleucus.nex]

#NEXUS
BEGIN DATA;
	DIMENSIONS NTAX=47 NCHAR=307;
	FORMAT DATATYPE = DNA GAP = - MISSING = ?;
	MATRIX
	AY005928 CTTCGGATCCTTACTAGGCCTATGTCTAACTGTACAAATCATCACAGGCCTACTACTAGCCATACACTACACAGCAGACACCTCCCTAGCTTTCACCTCTGTGGCCCACACATGCCGAGACGTACAATTCGGATGACTAATCCGAAACCTCCACGCAAACGGAGCCTCATTCTTTTTCATTTGCATCTACCTACACATCGGCCGAGGAATTTATTACGGTTCATACCTAAACAAAAAAACCTGAAATATCGGAGTAATCCTTCTCCTTACACTAATAGCAACTGCCTTCGTAGGATATGTTCTGCCT
	AY005929 CTTCGGATCCCTACTAGGCCTTTGCCTCATCACGCAAATCATCACAGGCCTACTACTAGCTATACACTACACAGCAGACACCTCCCTAGCCTTCACCTCTGTAGCTCACACATGCCGAAACGTACAGTTCGGATGACTAATCCGAAACCTCCACGCAAACGGAGCCTCCTTCTTCTTCATTTGCATCTACCTACATATCGGCCGAGGAATCTATTACGGTTCATACCTAAACAAAGAAACCTGAAACATCGGAGTAATCCTTCTCCTAACACTAATAGCAACTGCCTTCGTAGGATATGTCCTACCC
	AY005930 CTTTGGATCCCTACTAGGCCTATGCCTCATCACACAAATTATCACAGGCCTACTACTAGCTATACATTACACAGCAGATACCTCCCTAGCCTTCACCTCTGTAGCCCACATATGCCGAAACGTACAGTTCGGATGACTAATTCGAAACCTTCATGCAAATGGAGCTTCCCTTTTTTTCATTTGCATCTACCTACACATCGGCCGAGGATTTTATTACGGTTCATACCTAAACAAAGAAACCTGAAACATTGGAGTAATTCTTCTCCTAACACTGATAGCAACCGCCTTCGTAGGATATGTCCTACCA
	AY005931 CTTTGGATCCCTACTAGGCCTCTGCCTAATTACACAAATCATCACAGGCCTGCTACTAGCCATACACTATACAGCAGACACCTCCCTAGCCTTCACCTCTGTAGCCCACATATGCCGAAACGTACAATTCGGATGACTAATCCGAAACCTCCACGCAAATGGAGCCTCTTTCTTCTTCATTTGCATCTACTTACACATCGGCCGAGGAATCTACTATGGTTCTTACCTAAACAAAGAAACCTGAAACATCGGAGTAATCCTTCTTCTAACACTAATAGCAACTGCCTTCGTAGGATACGTCCTACCC
	AY005932 CTTTGGATCCCTACTAGGCCTCTGCCTAATTACACAAATCATCACAGGCCTGCTACTAGCCATACACTATACAGCAGACACCTCCCTAGCCTTCACCTCCGTAGCCCACATATGCCGAAACGTACAATTCGGATGACTAATCCGAAACCTCCACGCAAATGGAGCCTCTTTCTTCTTCATTTGCATCTACTTACACATCGGCCGAGGAATCTACTATGGTTCTTACCTAAACAAAGAAACCTGAAACATCGGAGTAATCCTTCTTCTAACACTAATAGCAACTGCCTTCGTAGGATACGTCCTACCC
	AY005933 CTTTGGATCCCTACTAGGCCTCTGCCTAATTACACAAATCATCACAGGCCTGCTACTAGCCATACACTATACAGCAGATACCTCCCTAGCCTTTGCCTCCGTAGCCCACATATGCCGAGACGTACAATTCGGATGACTAATCCGAAACCTCCACGCAAATGGAGCCTCTTTCTTCTTCATTTGTATCTACTTACACATCGGCCGAGGAATTTATTACGGTTCATACCTAAACAAAGAAACCTGAAATATCGGAGTAATCCTTCTTCTAACACTAATAGCAACTGCCTTCGTAGGATACGTCCTACCC
	AY005934 CTTTGGATCCCTACTAGGCCTCTGCCTAATTACACAAATCATCACAGGCCTGCTACTAGCCATACACTATACAGCAGATACCTCCCTAGCCTTTGCCTCCGTAGCCCACATATGCCGAGA?GTACAATTCGGATGACTAATCCGAAACCTCCACGCAAATGGAGCCTCTTTCTTCTTCATTTGTATCTACTTACACATCGGCCGAGGAATTTATTACGGTTCATACCTAAACAAAGAAACCTGAAATATCGGAGTAATCCTTCTTCTAACACTAATAGCAACTGCCTTCGTAGGATAC?TCCTACCC
	AY005935 CTTTGGATCCCTACTAGGCCTCTGCCTAATTACACAAATCATCACAGGCCTGCTACTAGCCATACACTATACAGCAGATACCTCCCTAGCCTTTGCCTCCGTAGCCCACATATGCCGAGA?GTACAATTCGGATGACTAATCCGAAACCTCCACGCAAATGGAGCCTCTTTCTTCTTCATTTGTATCTACTTACACATCGGCCGAGGAATTTATTACGGTTCATACCTAAACAAAGAAACCTGAAATATCGGAGTAATCCTTCTTCTAACACTAATAGCAACTGCCTTCGTAGGATAC?TCCTACCC
	AY005936 CTTTGGATCCCTACTAGGCCTCTGCCTAATTACACAAATCATCACAGGCCTGCTACTAGCCATACACTATACAGCAGATACCTCCCTAGCCTTTGCCTCCGTAGCCCACATATGCCGAGACGTACAATTCGGATGACTAATCCGAAACCTCCACGCAAATGGAGCCTCTTTCTTCTTCATTTGTATCTACTTACACATCGGCCGAGGAATTTATTACGGTTCATACCTAAACAAAGAAACCTGAAATATCGGAGTAATCCTTCTTCTAACACTAATAGCAACTGCCTTCGTAGGATACGTCCTACCC
	AY005937 CTTTGGATCCCTACTAGGCCTCTGCCTAATTACACAAATCATCACAGGCCTGCTACTAGCCATACACTATACAGCAGATACCTCCCTAGCCTTTGCCTCCGTAGCCCACATATGCCGAGA?GTACAATTCGGATGACTAATCCGAAACCTCCACGCAAATGGAGCCTCTTTCTTCTTCATTTGTATCTACTTACACATCGGCCGAGGAATTTATTACGGTTCATACCTAAACAAAGAAACCTGAAATATCGGAGTAATCCTTCTTCTAACACTAATAGCAACTGCCTTCGTAGGATAC?TCCTACCC
	AY005938 CTTTGGATCCCTACTAGGCCTCTGCCTAATTACACAAATCATCACAGGCCTGCTACTAGCCATACACTATACAGCAGATACCTCCCTAGCCTTTGCCTCCGTAGCCCACATATGCCGAGACGTACAATTCGGATGACTAATCCGAAACCTCCACGCAAATGGAGCCTCTTTCTTCTTCATTTGTATCTACTTACACATCGGCCGAGGAATTTATTACGGTTCATACCTAAACAAAGAAACCTGAAATATCGGAGTAATCCTTCTTCTAACACTAATAGCAACTGCCTT-------------------
	AY005939 CTTTGGATCCCTACTAGGCCTCTGCCTAATTACACAAATCATCACAGGCCTGCTACTAGCCATACACTATACAGCAGATACCTCCCTAGCCTTTGCCTCCGTAGCCCACATATGCCGAGACGTACAATTCGGATGACTAATCCGAAACCTCCACGCAAATGGAGCCTCTTTCTTCTTCAT?TGTATCTACTTACACATCGGCCGAGGAATTTATTACGGTTCATACCTAAACAAAGAAACCTGAAATATCGGAGTAATCCTTCTTCTAACACTAATAGCAACTGCCTTCGTAGGATACGTCCTACCC
	AY005940 CTTTGGATCCCTACTAGGCCTCTGCCTAATTACACAAATCATCACAGGCCTGCTACTAGCCATACACTATACAGCAGATACCTCCCTAGCCTTTGCCTCCGTAGCCCACATATGCCGAGACGTACAATTCGGATGACTAATCCGAAACCTCCACGCAAATGGAGCCTCTTTCTTCTTCAT?TGTATCTACTTACACATCGGCCGAGGAATTTATTACGGTTCATACCTAAACAAAGAAACCTGAAATATCGGAGTAATCCTTCTTCTAACACTAATAGCAACTGCCTTCGTAGGATACGTCCTACCC
	AY005941 CTTTGGATCCCTACTAGGCCTCTGCCTAATTACACAAATCATCACAGGCCTGCTACTAGCCATACACTATACAGCAGACACCTCCCTAGCCTTCACCTCTGTAGCCCACATATGCCGAAACGTACAATTCGGATGACTAATCCGAAACCTCCACGCAAATGGAGCCTCTTTCTTCTTCATTTGCATCTACTTACACATCGGCCGAGGAATCTACTATGGTTCTTACCTAAACAAAGAAACCTGAAACATCGGAGTAATCCTTCTTCTAACACTAATAGCAACTGCCTTCGTAGGATACGTCCTACCC
	AY005942 CTTTGGATCCCTACTAGGCCTCTGCCTAATTACACAAATCATCACAGGCCTGCTACTAGCCATACACTATACAGCAGACACCTCCCTAGCCTTCACCTCTGTAGCCCACATATGCCGAAACGTACAATTCGGATGACTAATCCGAAACCTCCACGCAAATGGAGCCTCTTTCTTCTTCATTTGCATCTACTTACACATCGGCCGAGGAATCTACTATGGTTCTTACCTAAACAAAGAAACCTGAAACATCGGAGTAATCCTTCTTCTAACACTAATAGCAACTGCCTTCGTAGGATACGTCCTACCC
	AY005943 CTTTGGATCCCTACTAGGCCTCTGCCTAATTACACAAATCATCACAGGCCTGCTACTAGCCATACACTATACAGCAGACACCTCCCTAGCCTTCACCTCTGTAGCCCACATATGCCGAAACGTACAATTCGGATGACTAATCCGAAACCTCCACGCAAATGGAGCCTCTTTCTTCTTCATTTGCATCTACTTACACATCGGCCGAGGAATCTACTATGGTTCTTACCTAAACAAAGAAACCTGAAACATCGGAGTAATCCTTCTTCTAACACTAATAGCAACTGCCTTCGTAGGATACGTCCTACCC
	AY005944 CTTTGGATCCCTACTAGGCCTCTGCCTAATTACACAAATCATCACAGGCCTGCTACTAGCCATACACTATACAGCAGACACCTCCCTAGCCTTCACCTCTGTAGCCCACATATGCCGAAACGTACAATTCGGATGACTAATCCGAAACCTCCACGCAAATGGAGCCTCTTTCTTCTTCATTTGCATCTACTTACACATCGGCCGAGGAATCTACTATGGTTCTTACCTAAACAAAGAAACCTGAAACATCGGAGTAATCCTTCTTCTAACACTAATAGCAACTGCCTTCGTAGGATACGTCCTACCC
	AY005945 CTTTGGATCCCTACTAGGCCTCTGCCTAATTACACAAATCATCACAGGCCTGCTACTAGCCATACACTATACAGCAGATACCTCCCTAGCCTTTGCCTCCGTAGCCCACATATGCCGAGACGTACAATTCGGATGACTAATCCGAAACCTCCACGCAAATGGAGCCTCTTTCTTCTTCATTTGTATCTACTTACACATCGGCCGAGGAATTTATTACGGTTCATACCTAAACAAAGAAACCTGAAATATCGGAGTAATCCTTCTTCTAACACTAATAGCAACTGCCTTCGTAGGATACGTCCTACCC
	AY005946 CTTTGGATCCCTACTAGGCCTCTGCCTAATTACACAAATCATCACAGGCCTGCTACTAGCCATACACTATACAGCAGATACCTCCCTAGCCTTTGCCTCCGTAGCCCACATATGCCGAGACGTACAATTCGGATGACTAATCCGAAACCTCCACGCAAATGGAGCCTCTTTCTTCTTCATCTGTATCTACTTACACATCGGCCGAGGAATTTATTACGGTTCATACCTAAACAAAGAAACCTGAAATATCGGAGTAATCCTTCTTCTAACACTAATAGCAACTGCCTTCGTAGGATACGTCCTACCC
	AY005947 CTTTGGATCCCTACTAGGCCTCTGCCTAATTACACAAATCATCACAGGCCTGCTACTAGCCATACACTATACAGCAGACACCTCCCTAGCCTTCACCTCTGTAGCCCACATATGCCGAAACGTACAATTCGGATGACTAATCCGAAACCTCCACGCAAATGGAGCCTCTTTCTTCTTCATTTGCATCTACTTACACATCGGCCGAGGAATCTACTATGGTTCTTACCTAAACAAAGAAACCTGAAACATCGGAGTAATCCTTCTTCTAACACTAATAGCAACTGCCTTCGTAGGATACGTCCTACCC
	AY005948 CTTTGGATCCCTACTAGGCCTCTGCCTAATTACACAAATCATCACAGGCCTGCTACTAGCCATACACTATACAGCAGATACCTCCCTAGCCTTTGCCTCCGTAGCCCACATATGCCGAGACGTACAATTCGGATGACTAATCCGAAACCTCCACGCAAATGGAGCCTCTTTCTTCTTCATCTGTATCTACTTACACATCGGCCGAGGAATTTATTACGGTTCATACCTAAACAAAGAAACCTGAAATATCGGAGTAATCCTTCTTCTAACACTAATAGCAACTGCCTTCGTAGGATACGTCCTACCC
	AY005949 CTTTGGATCCCTACTAGGCCTCTGCCTAATTACACAAATCATCACAGGCCTGCTACTAGCCATACACTATACAGCAGATACCTCCCTAGCCTTTGCCTCCGTAGCCCACATATGCCGAGACGTACAATTCGGATGACTAATCCGAAACCTCCACGCAAATGGAGCCTCTTTCTTCTTCATTTGTATCTACTTACACATCGGCCGAGGAATTTATTACGGTTCATACCTAAACAAAGAAACCTGAAATATCGGAGTAATCCTTCTTCTAACACTAATAGCAACTGCCTTCGTAGGATACGTCCTACCC
	AY005950 CTTTGGATCCCTACTAGGCCTCTGCCTAATTACACAAATCATCACAGGCCTGCTACTAGCCATACACTATACAGCAGATACCTCCCTAGCCTTTGCCTCCGTAGCCCACATATGCCGAGACGTACAATTCGGATGACTAATCCGAAACCTCCACGCAAATGGAGCCTCTTTCTTCTTCATTTGTATCTACTTACACATCGGCCGAGGAATTTATTACGGTTCATACCTAAACAAAGAAACCTGAAATATCGGAGTAATCCTTCTTCTAACACTAATAGCAACTGCCTTCGTAGGATACGTCCTACCC
	AY005951 CTTTGGATCCCTACTAGGCCTCTGCCTAATTACACAAATCATCACAGGCCTGCTACTAGCCATACACTATACAGCAGACACCTCCCTAGCCTTCACCTCCGTAGCCCACATATGCCGA?ACGTACAATTCGGATGACTAATCCGAAACCTCCACGCAAATGGAGCCTCTTTCTTCTTCATTTGCATCTACTTACACATCGGCCGAGGAATCTACTATGGTTCTTACCTAAACAAAGAAACCTGAAACATCGGAGTAATCCTTCTTCTAACACTAATAGCAACTGCCTTCGTAGGATAC?TCCTACCC
	AY005952 ---------CCTACTAGGCCTCTGCCTAATTACACAAATCATCACAGGCCTGCTACTAGCCATACACTATACAGCAGACACCTCCCTAGCCTTCACCTCCGTAGCCCACATATGCCGA?ACGTACAATTCGGATGACTAATCCGAAACCTCCACGCAAATGGAGCCTCTTTCTTCTTCATTTGCATCTACTTACACATCGGCCGAGGAATCTACTATGGTTCTTACCTAAACAAAGAAACCTGAAACATCGGAGTAATCCTTCTTCTAACACTAATAGCAACTGCCTTCGTAGGATAC?TCCTACCC
	AY005953 CTTTGGATCCCTACTAGGCCTCTGCCTAATTACACAAATCATCACAGGCCTGCTACTAGCCATACACTATACAGCAGACACCTCCCTAGCCTTCACCTCTGTAGCCCACATATGCCGA?ACGTACAATTCGGATGACTAATCCGAAACCTCCACGCAAATGGAGCCTCTTTCTTCTTCATTTGCATCTACTTACACATCGGCCGAGGAATCTACTATGGTTCTTACCTAAACAAAGAAACCTGAAACATCGGAGTAATCCTTCTTCTAACACTAATAGCAACTGCCTTCGTAGG-------------
	AY005954 CTTTGGATCCCTACTAGGCCTCTGCCTAATTACACAAATCATCACAGGCCTGCTACTAGCCATACACTATACAGCAGACACCTCCCTAGCCTTCACCTCTGTAGCCCACATATGCCGAAACGTACAATTCGGATGACTAATCCGAAACCTCCACGCAAATGGAGCCTCTTTCTTCTTCATTTGCATCTACTTACACATCGGCCGAGGAATCTACTATGGTTCTTACCTAAACAAAGAAACCTGAAACATCGGAGTAATCCTTCTTCTAACACTAATAGCAACTGCCTTCGTAGGATACGTCCTACCC
	AY005955 CTTTGGATCCCT?ATAGGCCTCTGCCTAATTACACAAATCATCACAGGCCTGCTACTAGCCATACACTATACAGCAGACACCTCCCTAGCCTTCACCTCTGTAGCCCACATATGCCGAAAAGTACAATTCGGATGACTAATCCGAAACCTCCACGCAAATGGAGCCTCTTTCTTCTTCATTTGCATCTACTTACACATCGGCCGAGGAATCTACTATGGTTCTTACCTAAACAAAGAAACCTGAAACATCGGAGTAATCCTTCTTCTAACACTAATAGCAACTGCCTTCTTAGGATACGTCCTACCC
	AY005956 CTTTGGATCCCTACTAGGCCTCTGCCTAATTACACAAATCATCACAGGCCTGCTACTAGCCATACACTATACAGCAGACACCTCCCTAGCCTTCACCTCTGTAGCCCACATATGCCGAAACGTACAATTCGGATGACTAATCCGAAACCTCCACGCAAATGGAGCCTCTTTCTTCTTCATTTGCATCTACTTACACATCGGCCGAGGAATCTACTATGGTTCTTACCTAAACAAAGAAACCTGAAACATCGGAGTAATCCTTCTTCTAACACTAATAGCAACTGCCTTCGTAGGATACGTCCTACCC
	AY005957 CTTTGGATCCCTACTAGGCCTCTGCCTAATTACACAAATCATCACAGGCCTGCTACTAGCCATACACTATACAGCAGACACCTCCCTAGCCTTCACCTCTGTAGCCCACATATGCCGAAACGTACAATTCGGATGACTAATCCGAAACCTCCACGCAAATGGAGCCTCTTTCTTCTTCATTTGCATCTACTTACACATCGGCCGAGGAATCTACTATGGTTCTTACCTAAACAAAGAAACCTGAAACATCGGAGTAATCCTTCTTCTAACACTAATAGCAACTGCCTTCGTAGGATACGTCCTACCC
	AY005958 CTTTGGATCCCTACTAGGCCTCTGCCTAATTACACAAATCATCACAGGCCTGCTACTAGCCATACACTATACAGCAGACACCTCCCTAGCCTTCACCTCTGTAGCCCACATATGCCGAAACGTACAATTCGGATGACTAATCCGAAACCTCCACGCAAATGGAGCCTCTTTCTTCTTCATTTGCATCTACTTACACATCGGCCGAGGAATCTACTATGGTTCTTACCTAAACAAAGAAACCTGAAACATCGGAGTAATCCTTCTTCTAACACTAATAGCAACTGCCTTCGTAGGATACGTCCTACCC
	AY005961 CTTTGGATCCCTACTAGGCCTCTGCCTAATTACACAAATCATCACAGGCCTGCTACTAGCCATACACTATACAGCAGACACCTCCCTAGCCTTCACCTCTGTAGCCCACATATGCCGAAACGTACAATTCGGATGACTAATCCGAAACCTCCACGCAAA?GGAGCCTCTTTCTTCTTCATTTGCATCTACTTACACATCGGCCGAGGA?TCTACTATGGTTCTTACCTAAACAAAGAAACCTGAAACATCGGAGTAATCCTTCTTCTAACACTAATAGCAACTGCCTTCGTAGGATACTTCCTACCC
	AY005962 CTTTGGATCCCTACTAGGCCTCTGCCTAATTACACAAATCATCACAGGCCTGCTACTAGCCATACACTATACAGCAGACACCTCCCTAGCCTTCACCTCTGTAGCCCACATATGCCGAAACGTACAATTCGGATGACTAATCCGAAACCTCCACGCAAACGGAGCCTCTTTCTTCTTCATTTGCATCTACTTACACATCGGCCGAGGATTCTACTATGGTTCTTACCTAAACAAAGAAACCTGAAACATCGGAGTAATCCTTCTTCTAACACTAATAGCAACTGCCTTCGTAGGATACGTCCTACCC
	AY005967 CTTTGGATCCCTACTAGGCCTCTGCCTAATTACACAAATCATCACAGGCCTGCTACTAGCCATACACTATACAGCAGATACCTCCCTAGCCTTTGCCTCCGTAGCCCACATATGCCGAGACGTACAATTCGGATGACTAATCCGAAACCTCCACGCAAATGGAGCCTCTTTCTTCTTCATTTGTATCTACTTACACATCGGCCGAGGAATTTATTACGGTTCATACCTAAACAAAGAAACCTGAAATATCGGAGTAATCCTTCTTCTAACACTAATAGCAACTGCCTTCGTAGGATACGTCCTACCC
	AY005968 CTTTGGATCCCTACTAGGCCTCTGCCTAATTACACAAATCATCACAGGCCTGCTACTAGCCATACACTATACAGCAGACACCTCCCTAGCCTTCACCTCTGTAGCCCACATATGCCGAAACGTACAATTCGGATGACTAATCCGAAACCTCCACGCAAATGGAGCCTCTTTCTTCTTCATTTGCATCTACTTACACATCGGCCGAGGAATCTACTATGGTTCTTACCTAAACAAAGAAACCTGAAACATCGGAGTAATCCTTCTTCTAACACTAATAGCAACTGCCTTCGTAGGATACGTCCTACCC
	AY005969 ---------CCTACTAGGCCTCTGCCTAATTACACAAATCATCACAGGCCTGCTACTAGCCATACACTATACAGCAGACACCTCCCTAGCCTTCACCTCTGTAGCCCACATATGCCGAAACGTACAATTCGGATGACTAATCCGAAACCTCCACGCAAATGGAGCCTCTTTCTTCTTCATTTGCATCTACTTACACATCGGCCGAGGAATCTACTATGGTTCTTACCTAAACAAAGAAACCTGAAACATCGGAGTAATCCTTCTTCTAACACTAATAGCAACTGCCTTCGTAGGATACGTCCTACCC
	AY005970 CTTTGGATCCCTACTAGGCCTCTGCCTAATTACACAAATCATCACAGGCCTGCTACTAGCCATACACTATACAGCAGACACCTCCCTAGCCTTCACCTCCGTAGCCCACATATGCCGAAACGTACAATTCGGATGACTAATCCGAAACCTCCACGCAAATGGAGCCTCTTTCTTCTTCATTTGCATCTACTTACACATCGGCCGAGGAATCTACTATGGTTCTTACCTAAACAAAGAAACCTGAAACATCGGAGTAATCCTTCTTCTAACACTAATAGCAACTGCCTTCGTAGGATACGTCCTACCC
	AY005971 CTTTGGATCCCTACTAGGCCTCTGCCTAATTACACAAATCATCACAGGCCTGCTACTAGCCATACACTATACAGCAGACACCTCCCTAGCCTTCACCTCCGTAGCCCACATATGCCGAAACGTACAATTCGGATGACTAATCCGAAACCTCCACGCAAATGGAGCCTCTTTCTTCTTCATTTGCATCTACTTACACATCGGCCGAGGAATCTACTATGGTTCTTACCTAAACAAAGAAACCTGAAACATCGGAGTAATCCTTCTTCTAACACTAATAGCAACTGCCTTCGTAGGATACGTCCTACCC
	AY005972 CTTTGGATCCCTACTAGGCCTCTGCCTAATTACACAAATCATCACAGGCCTGCTACTAGCCATACACTATACAGCAGACACCTCCCTAGCCTTCACCTCTGTAGCCCACATATGCCGA?ACGTACAATTCGGATGACTAATCCGAAACCTCCACGCAAATGGAGCCTCTTTCTTCTTCATTTGCATCTACTTACACATCGGCCGAGGAATCTACTATGGTTCTTACCTAAACAAAGAAACCTGAAACATCGGAGTTATCCTTCTTCTAACACTAATAGCAACTGCCTTCGTAGGATACGTCCTACCC
	AY005973 ---------------------------------ACAAATCATCACAGGCCTGCTACTAGCCATACACTATACAGCAGATACCTCCCTAGCCTTTGCCTCCGTAGCCCACATATGCCGAGACGTACAATTCGGATGACTAATCCGAAACCTCCACGCAAATGGAGCCTCTTTCTTCTTCATTTGTATCTACTTACACATCGGCCGAGGAATTTATTACGGTTC?TACCTAAACAAAGAAACCTGAAATATCGGAGTAATCCTTCTTCTAACACTAATAGCAACTGCCTTCTTAGGATACGTCCTACCC
	AY005974 CTTTGGATCCCTACTAGGCCTCTGCCTAATTACACAAATCATCACAGGCCTGCTACTAGCCATACACTATACAGCAGACACCTCCCTAGCCTTCACCTCTGTAGCCCACATATGCCGAAACGTACAATTCGGATGACTAATCCGAAACCTCCACGCAAATGGAGCCTCTTTCTTCTTCATTTGCATCTACTTACACATCGGCCGAGGAATCTACTATGGTTCTTACCTAAACAAAGAAACCTGAAACATCGGAGTAATCCTTCTTCTAACACTAATAGCAACTGCCTTCGTAGGATACGTCCTACCC
	AY005975 CTTTGGATCCCTACTAGGCCTCTGCCTAATCACACAAATCATCACAGGCCTGCTACTAGCCATACACTACACAGCAGATACTTCCCTAGCCTTCGCCTCCGTAGCCCACATATGCCGAGACGTACAATTCGGATGACTAATCCGAAACCTCCACGCAAATGGAGCCTCTTTCTTCTTCATTTGTATCTACTTACACATCGGCCGAGGAATTTATTACGGTTCATACCTAAACAAAGAAACCTGAAATATCGGAGTAATCCTTCTCCTAACACTAATAGCAACTGCCTTCGTAGGATACGTCCTACCC
	AY005976 CTTTGGATCCCTACTAGGCCTCTGCCTAATCACACAAATCATCACAGGCCTGCTACTAGCCATACACTACACAGCAGATACTTCCCTAGCCTTCGCCTCCGTAGCCCACATATGCCGAGACGTACAATTCGGATGACTAATCCGAAACCTCCACGCAAATGGAGCCTCTTTCTTCTTCATTTGTATCTACTTACACATCGGCCGAGGAATTTATTACGGTTCATACCTAAACAAAGAAACCTGAAATATCGGAGTAATCCTTCTCCTAACACTAATAGCAACTGCCTTCGTAGGATACGTCCTACCC
	AY005977 CTTTGGATCCCTACTAGGCCTCTGCCTAATCACACAAATCATCACAGGCCTGCTACTAGCCATACACTACACAGCAGATACTTCCCTAGCCTTCGCCTCCGTAGCCCACATATGCCGAGACGTACAATTCGGATGACTAATCCGAAACCTCCACGCAAATGGAGCCTCTTTCTTCTTCATTTGTATCTACTTACACATCGGCCGAGGAATTTATTACGGTTCATACCTAAACAAAAAAACCTGAAATATCGGAGTAATCCTTCTCCTAACACTAATAGCAACTGCCTTCGTAGGATACGTCCTACCC
	AY005978 CTTTGGATCCCTACTAGGCCTCTGCCTAATCACACAAATCATCACAGGCCTGCTACTAGCCATACACTACACAGCAGATACTTCCCTAGCCTTCGCCTCCGTAGCCCACATATGCCGAGACGTACAATTCGGATGACTAATCCGAAACCTCCACGCAAATGGAGCCTCTTTCTTCTTCATTTGTATCTACTTACACATCGGCCGAGGAATTTATTACGGTTCATACCTAAACAAAGAAACCTGAAATATCGGAGTAATCCTTCTCCTAACACTAATAGCAACTGCCTTCGTAGGATACGTCCTACCC
	AY005979 CTTTGGATCCCTACTAGGCCTCTGCCTAATCACACAAATCATCACAGGCCTGCTGCTAGCCATACACTACACAGCAGATACTTCCCTAGCCTTCGCCTCTGTAGCCCACATATGCCGAGACGTACAATTTGGATGACTAATCCGAAACCTCCACGCAAATGGAGCCTCTTTCTTCTTCATTTGTATCTACTTACACATCGGCCGAGGAATTTATTACGGTTCATACCTAAACAAAGAAACCTGAAATATCGGAGTAATCCTTCTCCTAACACTAATAGCAACTGCCTTCGTAGGATACGTTCTACCC
	AY005980 CTTTGGATCCCTACTAGGCCTCTGCCTAATCACACAAATCATCACAGGCCTGCTGCTAGCCATACACTACACAGCAGATACTTCCCTAGCCTTCGCCTCTGTAGCCCACATATGCCGAGACGTACAATTTGGATGACTAATCCGAAACCTCCACGCAAATGGAGCCTCTTTCTTCTTCATTTGTATCTACTTACACATCGGCCGAGGAATTTATTACGGTTCATACCTAAACAAAGAAACCTGAAATATCGGAGTAATCCTTCTCCTAACACTAATAGCAACTGCCTTCGTAGGATACGTCCTACCC
;
END;
