# Supplementary material for: A latitudinal phylogeographic diversity gradient in birds
Source: PLoS Biol. 2017 Apr 13;15(4):e2001073. doi: 10.1371/journal.pbio.2001073 (PMC5390966; doi:10.1371/journal.pbio.2001073)
Supplement: S1 Data — (ZIP) [file pbio.2001073.s015.zip › S1_Data/Cranioleuca-antisiensis-baroni.nex]

#NEXUS
BEGIN DATA;
	DIMENSIONS NTAX=185 NCHAR=711;
	FORMAT DATATYPE = DNA GAP = - MISSING = ?;
	MATRIX
	cra_ery CCACGAGCTACTGAAGCCGCAACCAAATACTTTCTAGTCCAAGCAGCAGCATCAACCCTACTACTATTCTCTAGCACAACCAATGCATTATTCACAGGACAATGGGATATCACACAACTTACCCACCCAATCTCATGTCTACTCATAACGACAGCCATCTCAATCAAACTAGGCCTAGTTCCATTCCACTTCTGATTCCCCGAAGTACTTCAAGGTTCATCCCTAACCACAGGTCTACTCTTAGCCACAGTAATGAAATTCCCACCCATTACACTTATTCTACTAACATCCCCCTCCCTTAATCACACCCTATTAACTATCATGGCTATCTCCTCAGCCGCTCTAGGAGGATGAACAGGCCTAAACCAAACTCAAACCCGAAAAATCCTAG…
	cra_ant_ANSP16757 CCACGAGCTACTGAAGCCGCAACCAAATACTTTCTAGTCCAAGCAGCAGCATCAACCCTACTACTATTCTCTAGCACAACCAATGCATTATTCACCGGACAATGAGATATCACACAACTTACCCACCCAATCTCATGTCTACTCATAACAACAGCCATCTCAATCAAACTAGGCCTAGTTCCATTCCACTTCTGATTCCCCGAAGTACTTCAAGGTTCATCCCTAACCACAGGTCTACTCCTAGCCACAGTCATAAAATTCCCACCCATTACACTTATTCTACTAACATCCCCCTCCCTTAATCACACCCTATTAACTATCATAGCTATCTTCTCAGCCGCACTAGGAGGATGAACAGGCCTAAACCAAACTCAAACCCGA…
	cra_cur_LSUMZ8175 CCACGAGCTACTGAAGCCGCAACCAAATACTTTCTAGTCCAAGCAGCAGCATCAACCCTACTATTATTCTCTAGCACAACCAATGCATTATTCACCGGACAATGAGATATCACACAACTTACCCACCCAATCTCATGTCTACTCATAACAACAGCCATCTCAATCAAACTAGGCCTAGTTCCATTCCACTTCTGATTCCCCGAAGTACTTCAAGGTTCATCCCTAACCACAGGTCTACTCCTAGCCACAGTCATAAAATTCCCACCCATTACACTTATTCTACTAACATCCCCCTCCCTTAATCACACCCTATTAACTATCATAGCTATCTCCTCAGCCGCACTAGGAGGATGAACAGGCCTAAACCAAACTCAAACCCGA…
	cra_ant_ANSP18961 CCACGAGCTACTGAAGCCGCAACCAAATACTTTCTAGTCCAAGCAGCAGCATCAACCCTACTACTATTCTCTAGCACAACCAATGCATTATTCACCGGACAATGAGATATCACACAACTTACCCACCCAATCTCATGTCTACTCATAACAACAGCCATCTCAATCAAACTAGGCCTAGTTCCATTCCACTTCTGATTCCCCGAAGTACTTCAAGGTTCATCCCTAACCACAGGTCTACTCCTAGCCACAGTCATAAAATTCCCACCCATTACACTTATTCTACTAACATCCCCCTCCCTTAATCACACCCTATTAACTATCATAGCTATCTTCTCAGCCGCACTAGGAGGATGAACAGGCCTAAACCAAACTCAAACCCGA…
	cra_ant_FMNH391886 CCACGAGCTACTGAAGCCGCAACCAAATACTTTCTAGTCCAAGCAGCAGCATCAACCCTACTACTATTCTCTAGCACAACCAATGCATTATTCACCGGACAATGAGATATCACACAACTTACCCACCCAATCTCATGTCTACTCATAACAACAGCCATCTCAATCAAACTAGGCCTAGTTCCATTCCACTTCTGATTCCCCGAAGTACTTCAAGGTTCATCCCTAACCACAGGTCTACTCCTAGCCACAGTCATAAAATTCCCACCCATTACACTCATTCTACTAACATCCCACTCCCTTAATCACACCCTACTAACTATCATAGCTATCTCTTCAGCCGCACTAGGAGGATGAACAGGCCTAAACCAAACTCAAATCCG…
	cra_ant_FMNH391889 CCACGAGCTACTGAAGCCGCAACCAAATACTTTCTAGTCCAAGCAGCAGCATCAACCCTACTACTATTCTCTAGCACAACCAATGCATTATTCACCGGACAATGAGATATCACACAACTTACCCACCCAATCTCATGTCTACTCATAACAACAGCCATCTCAATCAAACTAGGCCTAGTTCCATTCCACTTCTGATTCCCCGAAGTACTTCAAGGTTCATCCCTAACCACAGGTCTACTCCTAGCCACAGTCATAAAATTCCCACCCATTACACTCATTCTACTAACATCCCACTCCCTTAATCACACCCTACTAACTATCATAGCTATCTCTTCAGCCGCACTAGGAGGATGAACAGGCCTAAACCAAACTCAAATCCG…
	cra_ant_FMNH391891 CCACGAGCTACTGAAGCCGCAACCAAATACTTTCTAGTCCAAGCAGCAGCATCAACCCTACTACTATTCTCTAGCACAACCAATGCATTATTCACCGGACAATGAGATATCACACAACTTACCCACCCAATCTCATGTCTACTCATAACAACAGCCATCTCAATCAAACTAGGCCTAGTTCCATTCCACTTCTGATTCCCCGAAGTACTTCAAGGTTCATCCCTAACCACAGGTCTACTCCTAGCCACAGTCATAAAATTCCCACCCATTACACTCATTCTACTAACATCCCACTCCCTTAATCACACCCTACTAACTATCATAGCTATCTCTTCAGCCGCACTAGGAGGATGAACAGGCCTAAACCAAACTCAAATCCG…
	cra_ant_FMNH391888 CCACGAGCTACTGAAGCCGCAACCAAATACTTTCTAGTCCAAGCAGCAGCATCAACCCTACTACTATTCTCTAGCACAACCAATGCATTATTCACCGGACAATGAGATATCACACAACTTACCCACCCAATCTCATGTCTACTCATAACAACAGCCATCTCAATCAAACTAGGCCTAGTTCCATTCCACTTCTGATTCCCCGAAGTACTTCAAGGTTCATCCCTAACCACAGGTCTACTCCTAGCCACAGTCATAAAATTCCCACCCATTACACTCATTCTACTAACATCCCACTCCCTTAATCACACCCTACTAACTATCATAGCTATCTCTTCAGCCGCACTAGGAGGATGAACAGGCCTAAACCAAACTCAAATCCG…
	cra_ant_FMNH391885 CCACGAGCTACTGAAGCCGCAACCAAATACTTTCTAGTCCAAGCAGCAGCATCAACCCTACTACTATTCTCTAGCACAACCAATGCATTATTCACCGGACAATGAGATATCACACAACTTACCCACCCAATCTCATGTCTACTCATAACAACAGCCATCTCAATCAAACTAGGCCTAGTTCCATTCCACTTCTGATTCCCCGAAGTACTTCAAGGTTCATCCCTAACCACAGGTCTACTCCTAGCCACAGTCATAAAATTCCCACCCATTACACTCATTCTACTAACATCCCACTCCCTTAATCACACCCTACTAACTATCATAGCTATCTCTTCAGCCGCACTAGGAGGATGAACAGGCCTAAACCAAACTCAAATCCG…
	cra_ant_FMNH391887 CCACGAGCTACTGAAGCCGCAACCAAATACTTTCTAGTCCAAGCAGCAGCATCAACCCTACTACTATTCTCTAGCACAACCAATGCATTATTCACCGGACAATGAGATATCACACAACTTACCCACCCAATCTCATGTCTACTCATAACAACAGCCATCTCAATCAAACTAGGCCTAGTTCCATTCCACTTCTGATTCCCCGAAGTACTTCAAGGTTCATCCCTAACCACAGGTCTACTCCTAGCCACAGTCATAAAATTCCCACCCATTACACTCATTCTACTAACATCCCACTCCCTTAATCACACCCTACTAACTATCATAGCTATCTCTTCAGCCGCACTAGGAGGATGAACAGGCCTAAACCAAACTCAAATCCG…
	cra_ant_FMNH391884 CCACGAGCTACTGAAGCCGCAACCAAATACTTTCTAGTCCAAGCAGCAGCATCAACCCTACTACTATTCTCTAGCACAACCAATGCATTATTCACCGGACAATGAGATATCACACAACTTACCCACCCAATCTCATGTCTACTCATAACAACAGCCATCTCAATCAAACTAGGCCTAGTTCCATTCCACTTCTGATTCCCCGAAGTACTTCAAGGTTCATCCCTAACCACAGGTCTACTCCTAGCCACAGTCATAAAATTCCCACCCATTACACTCATTCTACTAACATCCCACTCCCTTAATCACACCCTACTAACTATCATAGCTATCTCTTCAGCCGCACTAGGAGGATGAACAGGCCTAAACCAAACTCAAATCCG…
	cra_cur_ANSP19157 CCACGAGCTACTGAAGCCGCAACCAAATACTTTCTAGTCCAAGCAGCAGCATCAACCCTACTACTATTCTCTAGCACAACCAATGCATTATTCACCGGACAATGAGATATCACACAACTTACCCACCCAATCTCATGTCTACTCATAACAACAGCCATCTCAATCAAACTAGGCCTAGTTCCATTCCACTTCTGATTCCCCGAAGTACTTCAAGGTTCATCCCTAACCACAGGTCTACTCCTAGCCACAGTCATAAAATTCCCACCCATTACACTTATTCTACTAACATCCCCCTCCCTTAATCACACCCTATTAACTATCATAGCTATCTTCTCAGCCGCACTAGGAGGATGAACAGGCCTAAACCAAACTCAAACCCGA…
	cra_ant_FMNH391890 CCACGAGCTACTGAAGCCGCAACCAAATACTTTCTAGTCCAAGCAGCAGCATCAACCCTACTACTATTCTCTAGCACAACCAATGCATTATTCACCGGACAATGAGATATCACACAACTTACCCACCCAATCTCATGTCTACTCATAACAACAGCCATCTCAATCAAACTAGGCCTAGTTCCATTCCACTTCTGATTCCCCGAAGTACTTCAAGGTTCATCCCTAACCACAGGTCTACTCCTAGCCACAGTCATAAAATTCCCACCCATTACACTCATTCTACTAACATCCCACTCCCTTAATCACACCCTACTAACTATCATAGCTATCTCTTCAGCCGCACTAGGAGGATGAACAGGCCTAAACCAAACTCAAATCCG…
	cra_cur_LSUMZ22647 CCACGAGCTACTGAAGCCGCAACCAAATACTTTCTAGTCCAAGCAGCAGCATCAACCCTACTACTATTCTCAAGCACAACCAATGCATTATTCACCGGACAATGGGATATCACACAACTCACCCACCCAATCTCATGTCTACTCATAACAACAGCCATCTCAATCAAACTAGGCCTAGTTCCATTCCACTTCTGATTCCCCGAAGTACTTCAAGGTTCATCCCTAACCACAGGTCTACTCCTAGCCACAGTCATAAAATTCCCACCCATCACACTTATTCTACTAACATCCCCTTCCCTTAATCACACCCTACTAACTATCATGGCTATCTCCTCAGCTGCCCTAGGAGGATGAACAGGCCTAAACCAAACTCAAACCCG…
	cra_cur_LSUMZ43876 CCACGAGCTACTGAAGCCGCAACCAAATACTTTCTAGTCCAAGCAGCAGCATCAACCCTACTATTATTCTCTAGCACAACCAATGCATTATTCACCGGACAATGAGATATCACACAACTTACCCACCCAATCTCATGTCTACTCATAACAACAGCCATCTCAATCAAACTAGGCCTAGTTCCATTCCACTTCTGATTCCCCGAAGTACTTCAAGGTTCATCCCTAACCACAGGTCTACTCCTAGCCACAGTCATAAAATTCCCACCCATTACACTTATTCTACTAACATCCCCCTCCCTTAATCACACCCTATTAACTATCATAGCTATCTCCTCAGCCGCACTAGGAGGATGAACAGGCCTAAACCAAACTCAAACCCG…
	cra_cur_LSUMZ22894 CCACGAGCTACTGAAGCCGCAACCAAATACTTTCTAGTCCAAGCAGCAGCATCAACCCTACTACTATTCTCAAGCACAACCAATGCATTATTCACCGGACAATGGGATATCACACAACTCACCCACCCAATCTCATGTCTACTCATAACAACAGCCATCTCAATCAAACTAGGCCTAGTTCCATTCCACTTCTGATTCCCCGAAGTACTTCAAGGTTCATCCCTAACCACAGGTCTACTCCTAGCCACAGTCATAAAATTCCCACCCATCACACTTATTCTACTAACATCCCCTTCCCTTAATCACACCCTACTAACTATCATGGCTATCTCCTCAGCTGCCCTAGGAGGATGAACAGGCCTAAACCAAACTCAAACCCG…
	cra_cur_LSUMZ6032 CCGCGAGCTACTGAAGCCGCAACCAAATACTTTCTAGTCCAAGCAGCAGCATCAACCCTACTACTATTCTCTAGCACAACCAATGCATTATTCACCGGACAATGAGATATCACACAACTTACCCACCCAATCTCATGTCTACTCATAACAACAGCCATCTCAATCAAACTAGGCCTAGTTCCATTCCACTTCTGATTCCCCGAAGTACTTCAAGGTTCATCCCTAACCACAGGTCTACTCCTAGCCACAGTCATAAAATTCCCACCCATTACACTTATTCTACTAACATCCCCCTCCCTTAATCACACCCTATTAACTATCATAGCTATCTCCTCAGCCGCACTAGGAGGATGAACAGGCCTAAACCAAACTCAAACCCGA…
	cra_ant_ANSP20211 CCACGAGCTACTGAAGCCGCAACCAAATACTTTCTAGTCCAAGCAGCAGCATCAACCCTACTACTATTCTCTAGCACAACCAATGCATTATTCACCGGACAATGAGATATCACACAACTTACCCACCCAATCTCATGTCTACTCATAACAACAGCCATCTCAATCAAACTAGGCCTAGTTCCATTCCACTTCTGATTCCCCGAAGTACTTCAAGGTTCATCCCTAACCACAGGTCTACTCCTAGCCACAGTCATAAAATTCCCACCCATTACACTTATTCTACTAACATCCCCCTCCCTTAATCACACCCTATTAACTATCATAGCTATCTCCTCAGCCGCACTAGGAGGATGAACAGGCCTAAACCAAACTCAAACCCGA…
	cra_ant_LSUMZ31683 CCACGAGCTACTGAAGCCGCAACCAAATACTTTCTAGTCCAAGCAGCAGCATCAACCCTACTACTATTCTCTAGCACAACCAATGCATTATTCACCGGACAATGAGATATCACACAACTTACCCACCCAATCTCATGTCTACTCATAACAACAGCCATCTCAATCAAACTAGGCCTAGTTCCATTCCACTTCTGATTCCCCGAAGTACTTCAAGGTTCATCCCTAACCACAGGTCTACTCCTAGCCACAGTCATAAAATTCCCACCCATTACACTTATTCTACTAACATCCCCCTCCCTTAATCACACCCTATTAACTATCATAGCTATCTCCTCAGCCGCACTAGGAGGATGAACAGGCCTAAACCAAACTCAAACCCG…
	cra_ant_LSUMZ31685 CCACGAGCTACTGAAGCCGCAACCAAATACTTTCTAGTCCAAGCAGCAGCATCAACCCTACTACTATTCTCTAGCACAACCAATGCATTATTCACCGGACAATGAGATATCACACAACTTACCCACCCAATCTCATGTCTACTCATAACAACAGCCATCTCAATCAAACTAGGCCTAGTTCCATTCCACTTCTGATTCCCCGAAGTACTTCAAGGTTCATCCCTAACCACAGGTCTACTCCTAGCCACAGTCATAAAATTCCCACCCATTACACTTATTCTACTAACATCCCCCTCCCTTAATCACACCCTATTAACTATCATAGCTATCTCCTCAGCCGCACTAGGAGGATGAACAGGCCTAAACCAAACTCAAACCCG…
	cra_ant_72859_Amazonas_Duraznopampa CCACGAGCTACTGAAGCCGCAACCAAATACTTTCTAGTCCAAGCAGCAGCATCAACCCTACTACTATTCTCTAGCACAACCAATGCATTATTCACCGGACAATGAGATATCACACAACTTACCCACCCAATCTCATGCCTACTCATAACAACAGCCATCTCAATCAAACTAGGCCTAGTTCCATTCCACTTCTGATTCCCCGAAGTACTTCAAGGTTCATCCCTAACCACAGGTCTACTCCTAGCCACAGTCATAAAATTCCCACCCATTACACTTATTCTACTAACATCCCCCTCCCTTAATCACACCCTATTAACTATCATAGCTATCTCCTCAGCCGCACTAGGAGGATGAACAGGCCTA…
	cra_ant_72826_LaLibertad_Suyubamba CCACGAGCTACTGAAGCCGCAACCAAATACTTTCTAGTCCAAGCAGCAGCATCAACCCTACTACTATTCTCTAGCACAACCAATGCATTATTCACCGGACAATGAGATATCACACAACTTACCCACCCAATCTCATGTCTACTCATAACAACAGCCATCTCAATCAAACTAGGCCTAGTTCCATTCCACTTCTGATTCCCCGAAGTACTTCAAGGTTCATCCCTAACCACAGGTCTACTCCTAGCCACAGTCATAAAATTCCCACCCATTACACTCATTCTACTAACATCCCACTCCCTTAATCACACCCTACTAACTATCATAGCTATCTCTTCAGCCGCACTAGGAGGATGAACAGGCCTAA…
	cra_ant_72777_Lima_Quichas CCACGAGCTACTGAAGCCGCAACCAAATACTTTCTAGTCCAAGCAGCAGCATCAACCCTACTACTATTCTCTAGCACAACCAATGCATTATTCACCGGACAATGAGATATCACACAACTTACCCACCCAATCTCATGTCTACTCATAACAACAGCCATCTCAATCAAACTAGGCCTAGTTCCATTCCACTTCTGATTCCCCGAAGTACTTCAAGGTTCATCCCTAACCACAGGTCTACTCCTAGCCACAGTCATAAAATTCCCACCCATTACACTCATTCTACTAACATCCCACTCCCTTAATCACACCCTACTAACTATCATAGCTATCTCTTCAGCCGCACTAGGAGGATGAACAGGCCTAAACCAAACT…
	cra_ant_72890_Lima_Huamatanga CCACGAGCTACTGAAGCCGCAACCAAATACTTTCTAGTCCAAGCAGCAGCATCAACCCTACTACTATTCTCTAGCACAACCAATGCATTATTCACCGGACAATGAGATATCACACAACTTACCCACCCAATCTCATGTCTACTCATAACAACAGCCATCTCAATCAAACTAGGCCTAGTTCCATTCCACTTCTGATTCCCCGAAGTACTTCAAGGTTCATCCCTAACCACAGGTCTACTCCTAGCCACAGTCATAAAATTCCCACCCATTACACTCATTCTACTAACATCCCACTCCCTTAATCACACCCTACTAACTATCATAGCTATCTCTTCAGCCGCACTAGGAGGATGAACAGGCCTAAACCAA…
	cra_ant_72882_Cajamarca_Llama CCACGAGCTACTGAAGCCGCAACCAAATACTTTCTAGTCCAAGCAGCAGCATCAACCCTACTACTATTCTCTAGCACAACCAATGCATTATTCACCGGACAATGAGATATCACACAACTTACCCACCCAATCTCATGTCTACTCATAACAACAGCCATCTCAATCAAACTAGGCCTAGTTCCATTCCACTTCTGATTCCCCGAAGTACTTCAAGGTTCATCCCTAACCACAGGTCTACTCCTAGCCACAGTCATAAAATTCCCACCCATTACACTTATTCTACTAACATCCCCCTCCCTTAATCACACCCTATTAACTATCATAGCTATCTCCTCAGCCGCACTAGGAGGATGAACAGGCCTAAACCAA…
	cra_ant_72870_Piura_Landirca CCACGAGCTACTGAAGCCGCAACCAAATACTTTCTAGTCCAAGCAGCAGCATCAACCCTACTACTATTCTCTAGCACAACCAATGCATTATTCACCGGACAATGAGATATCACACAACTTACCCACCCAATCTCATGTCTACTCATAACAACAGCCATCTCAATCAAACTAGGCCTAGTTCCATTCCACTTCTGATTCCCCGAAGTACTTCAAGGTTCATCCCTAACCACAGGTCTACTCCTAGCCACAGTCATAAAATTCCCACCCATTACACTTATTCTACTAACATCCCCCTCCCTTAATCACACCCTATTAACTATCATAGCTATCTCCTCAGCCGCACTAGGAGGATGAACAGGCCTAAACCAAA…
	cra_ant_67179_Tumbes_Amotape CCACGAGCTACTGAAGCCGCAACCAAATACTTTCTAGTCCAAGCAGCAGCATCAACCCTACTACTATTCTCTAGCACAACCAATGCATTATTCACCGGACAATGAGATATCACACAACTTACCCACCCAATCTCATGTCTACTCATAACAACAGCCATCTCAATCAAACTAGGTCTAGTTCCATTCCACTTCTGATTCCCCGAAGTACTTCAAGGTTCATCCCTAACCACAGGTCTACTCCTAGCCACAGTCATAAAATTCCCACCCATTACACTCATTCTACTAACATCCCACTCCCTTAATCACACCCTACTAACTATCATAGCTATCTCCTCAGCCGCACTAGGAGGATGAACAGGCCTAAACCAAA…
	cra_ant_72856_Amazonas_Duraznopampa CCACGAGCTACTGAAGCCGCAACCAAATACTTTCTAGTCCAAGCAGCAGCATCAACCCTACTACTATTCTCTAGCACAACCAATGCATTATTCACCGGACAATGAGATATCACACAACTTACCCACCCAATCTCATGTCTACTCATAACAACAGCCATCTCAATCAAACTAGGCCTAGTTCCATTCCACTTCTGATTCCCCGAAGTACTTCAAGGTTCATCCCTAACCACAGGTCTACTCCTAGCCACAGTCATAAAATTCCCACCCATTACACTCATTCTACTAACATCCCACTCCCTTAATCACACCCTACTAACTATCATAGCTATCTCCTCAGCCGCACTAGGAGGATGAACAGGCCTA…
	cra_ant_72892_Lima_Huamatanga CCACGAGCTACTGAAGCCGCAACCAAATACTTTCTAGTCCAAGCAGCAGCATCAACCCTACTACTATTCTCTAGCACAACCAATGCATTATTCACCGGACAATGAGATATCACACAACTTACCCACCCAATCTCATGTCTACTCATAACAACAGCCATCTCAATCAAACTAGGCCTAGTTCCATTCCACTTCTGATTCCCCGAAGTACTTCAAGGTTCATCCCTAACCACAGGTCTACTCCTAGCCACAGTCATAAAATTCCCACCCATTACACTCATTCTACTAACATCCCACTCCCTTAATCACACCCTACTAACTATCATAGCTATCTCTTCAGCCGCACTAGGAGGATGAACAGGCCTAAACCAA…
	cra_ant_72766_Huanuco_Mitotambo CCACGAGCTACTGAAGCCGCAACCAAATACTTTCTAGTCCAAGCAGCAGCATCAACCCTACTACTATTCTCTAGCACAACCAATGCATTATTCACCGGACAATGAGATATCACACAACTTACCCACCCAATCTCATGCCTACTCATAACAACAGCCATCTCAATCAAACTAGGCCTAGTTCCATTCCACTTCTGATTCCCCGAAGTACTTCAAGGTTCATCCCTAACCACAGGTCTACTCCTAGCCACAGTCATAAAATTCCCACCCATTACACTCATTCTACTAACATCCCCCTCCCTTAATCACACCCTACTAACTATCATAGCTATCTCCTCAGCCGCACTAGGAGGATGAACAGGCCTAAACC…
	cra_ant_72818_LaLibertad_Suyubamba CCACGAGCTACTGAAGCCGCAACCAAATACTTTCTAGTCCAAGCAGCAGCATCAACCCTACTACTATTCTCTAGCACAACCAATGCATTATTCACCGGACAATGAGATATCACACAACTTACCCACCCAATCTCATGTCTACTCATAACAACAGCCATCTCAATCAAACTAGGCCTAGTTCCATTCCACTTCTGATTCCCCGAAGTACTTCAAGGTTCATCCCTAACCACAGGTCTACTCCTAGCCACAGTCATAAAATTCCCACCCATTACACTCATTCTACTAACATCCCACTCCCTTAATCACACCCTACTAACTATCATAGCTATCTCTTCAGCCGCACTAGGAGGATGAACAGGCCTAA…
	cra_ant_72911_Ancash_Pacar CCACGAGCTACTGAAGCCGCAACCAAATACTTTCTAGTCCAAGCAGCAGCATCAACCCTACTACTATTCTCTAGCACAACCAATGCATTATTCACCGGACAATGAGATATCACACAACTTACCCACCCAATCTCATGTCTACTCATAACAACAGCCATCTCAATCAAACTAGGCCTAGTTCCATTCCACTTCTGATTCCCCGAAGTACTTCAAGGTTCATCCCTAACCACAGGTCTACTCCTAGCCACAGTCATAAAATTCCCACCCATTACACTCATTCTACTAACATCCCACTCCCTTAATCACACCCTACTAACTATCATAGCTATCTCCTCAGCCGCACTAGGAGGATGAACAGGCCTAAACCAAACT…
	cra_ant_72763_Huanuco_Acomayo CCACGAGCTACTGAAGCCGCAACCAAATACTTTCTAGTCCAAGCAGCAGCATCAACCCTACTACTATTCTCTAGCACAACCAATGCATTATTCACCGGACAATGAGATATCACACAACTTACCCACCCAATCTCATGTCTACTCATAACAACAGCCATCTCAATCAAACTAGGCCTAGTTCCATTCCACTTCTGATTCCCCGAAGTACTTCAAGGTTCATCCCTAACCACAGGTCTACTCCTAGCCACAGTCATAAAATTCCCACCCATTACACTCATTCTACTAACATCCCACTCCCTTAATCACACCCTACTAACTATCATAGCTATCTCTTCAGCCGCACTAGGAGGATGAACAGGCCTAAACCAA…
	cra_ant_72827_LaLibertad_ElMolino CCACGAGCTACTGAAGCCGCAACCAAATACTTTCTAGTCCAAGCAGCAGCATCAACCCTACTACTATTCTCTAGCACAACCAATGCATTATTCACCGGACAATGAGATATCACACAACTTACCCACCCAATCTCATGTCTACTCATAACAACAGCCATCTCAATCAAACTAGGCCTAGTTCCATTCCACTTCTGATTCCCCGAAGTACTTCAAGGTTCATCCCTAACCACAGGTCTACTCCTAGCCACAGTCATAAAATTCCCACCCATTACACTCATTCTACTAACATCCCACTCCCTTAATCACACCCTACTAACTATCATAGCTATCTCTTCAGCCGCACTAGGAGGATGAACAGGCCTAAA…
	cra_ant_72782_Lima_Quichas CCACGAGCTACTGAAGCCGCAACCAAATACTTTCTAGTCCAAGCAGCAGCATCAACCCTACTACTATTCTCTAGCACAACCAATGCATTATTCACCGGACAATGAGATATCACACAACTTACCCACCCAATCTCATGTCTACTCATAACAACAGCCATCTCAATCAAACTAGGCCTAGTTCCATTCCACTTCTGATTCCCCGAAGTACTTCAAGGTTCATCCCTAACCACAGGTCTACTCCTAGCCACAGTCATAAAATTCCCACCCATTACACTCATTCTACTAACATCCCACTCCCTTAATCACACCCTACTAACTATCATAGCTATCTCTTCAGCCGCACTAGGAGGATGAACAGGCCTAAACCAAACT…
	cra_ant_72819_LaLibertad_Suyubamba CCACGAGCTACTGAAGCCGCAACCAAATACTTTCTAGTCCAAGCAGCAGCATCAACCCTACTACTATTCTCTAGCACAACCAATGCATTATTCACCGGACAATGAGATATCACACAACTTACCCACCCAATCTCATGTCTACTCATAACAACAGCCATCTCAATCAAACTAGGCCTAGTTCCATTCCACTTCTGATTCCCCGAAGTACTTCAAGGTTCATCCCTAACCACAGGTCTACTCCTAGCCACAGTCATAAAATTCCCACCCATTACACTCATTCTACTAACATCCCACTCCCTTAATCACACCCTACTAACTATCATAGCTATCTCTTCAGCCGCACTAGGAGGATGAACAGGCCTAA…
	cra_ant_72799_Huanuco_CarpaChavin CCACGAGCTACTGAAGCCGCAACCAAATACTTTCTAGTCCAAGCAGCAGCATCAACCCTACTACTATTCTCTAGCACAACCAATGCATTATTCACCGGACAATGAGATATCACACAACTTACCCACCCAATCTCATGTCTACTCATAACAACAGCCATCTCAATCAAACTAGGCCTAGTTCCATTCCACTTCTGATTCCCCGAAGTACTTCAAGGTTCATCCCTAACCACAGGTCTACTCCTAGCCACAGTCATAAAATTCCCACCCATTACACTCATTCTACTAACATCCCACTCCCTTAATCACACCCTACTAACTATCATAGCTATCTCTTCAGCCGCACTAGGAGGATGAACAGGCCTAAA…
	cra_ant_72847_Cajamarca_Celendin CCACGAGCTACTGAAGCCGCAACCAAATACTTTCTAGTCCAAGCAGCAGCATCAACCCTACTACTATTCTCTAGCACAACCAATGCATTATTCACCGGACAATGAGATATCACACAACTTACCCACCCAATCTCATGTCTACTCATAACAACAGCCATCTCAATCAAACTAGGCCTAGTTCCATTCCACTTCTGATTCCCCGAAGTACTTCAAGGTTCATCCCTAACCACAGGTCTACTCCTAGCCACAGTCATAAAATTCCCACCCATTACACTTATTCTACTAACATCCCCCTCCCTTAATCACACCCTATTAACTATCATAGCTATCTCCTCAGCCGCACTAGGAGGATGAACAGGCCTAAAC…
	cra_ant_72858_Amazonas_Duraznopampa CCACGAGCTACTGAAGCCGCAACCAAATACTTTCTAGTCCAAGCAGCAGCATCAACCCTACTACTATTCTCTAGCACAACCAATGCATTATTCACCGGACAATGAGATATCACACAACTTACCCACCCAATCTCATGCCTACTCATAACAACAGCCATCTCAATCAAACTAGGCCTAGTTCCATTCCACTTCTGATTCCCCGAAGTACTTCAAGGTTCATCCCTAACCACAGGTCTACTCCTAGCCACAGTCATAAAATTCCCACCCATTACACTTATTCTACTAACATCCCCCTCCCTTAATCACACCCTATTAACTATCATAGCTATCTCCTCAGCCGCACTAGGAGGATGAACAGGCCTA…
	cra_ant_72899_Ancash_Chinchan CCACGAGCTACTGAAGCCGCAACCAAATACTTTCTAGTCCAAGCAGCAGCATCAACCCTACTACTATTCTCTAGCACAACCAATGCATTATTCACCGGACAATGAGATATCACACAACTTACCCACCCAATCTCATGTCTACTCATAACAACAGCCATCTCAATCAAACTAGGCCTAGTTCCATTCCACTTCTGATTCCCCGAAGTACTTCAAGGTTCATCCCTAACCACAGGTCTACTCCTAGCCACAGTCATAAAATTCCCACCCATTACACTCATTCTACTAACATCCCACTCCCTTAATCACACCCTACTAACTATCATAGCTATCTCTTCAGCCGCACTAGGAGGATGAACAGGCCTAAACCAA…
	cra_ant_72881_Cajamarca_Llama CCACGAGCTACTGAAGCCGCAACCAAATACTTTCTAGTCCAAGCAGCAGCATCAACCCTACTACTATTCTCTAGCACAACCAATGCATTATTCACCGGACAATGAGATATCACACAACTTACCCACCCAATCTCATGTCTACTCATAACAACAGCCATCTCAATCAAACTAGGCCTAGTTCCATTCCACTTCTGATTCCCCGAAGTACTTCAAGGTTCATCCCTAACCACAGGTCTACTCCTAGCCACAGTCATAAAATTCCCACCCATTACACTTATTCTACTAACATCCCCCTCCCTTAATCACGCCCTATTAACTATCATAGCTATCTCCTCAGCCGCACTAGGAGGATGAACAGGCCTAAACCAA…
	cra_ant_67166_Tumbes_Amotape CCACGAGCTACTGAAGCCGCAACCAAATACTTTCTAGTCCAAGCAGCAGCATCAACCCTACTACTATTCTCTAGCACAACCAATGCATTATTCACCGGACAATGAGATATCACACAACTTACCCACCCAATCTCATGTCTACTCATAACAACAGCCATCTCAATCAAACTAGGTCTAGTTCCATTCCACTTCTGATTCCCCGAAGTACTTCAAGGTTCATCCCTAACCACAGGTCTACTCCTAGCCACAGTCATAAAATTCCCACCCATTACACTCATTCTACTAACATCCCACTCCCTTAATCACACCCTACTAACTATCATAGCTATCTCCTCAGCCGCACTAGGAGGATGAACAGGCCTAAACCAAA…
	cra_ant_72902_Ancash_Chinchan CCACGAGCTACTGAAGCCGCAACCAAATACTTTCTAGTCCAAGCAGCAGCATCAACCCTACTACTATTCTCTAGCACAACCAATGCATTATTCACCGGACAATGAGATATCACACAACTTACCCACCCAATCTCATGCCTACTCATAACAACAGCCATCTCAATCAAACTAGGCCTAGTTCCATTCCACTTCTGATTCCCCGAAGTACTTCAAGGTTCATCCCTAACCACAGGTCTACTCCTAGCCACAGTCATAAAATTCCCACCCATTACACTCATTCTACTAACATCCCCCTCCCTTAATCACACCCTACTAACTATCATAGCTATCTCCTCAGCCGCACTAGGAGGATGAACAGGCCTAAACCAA…
	cra_ant_72904_Ancash_Pacar CCACGAGCTACTGAAGCCGCAACCAAATACTTTCTAGTCCAAGCAGCAGCATCAACCCTACTACTATTCTCTAGCACAACCAATGCATTATTCACCGGACAATGAGATATCACACAACTTACCCACCCAATCTCATGTCTACTCATAACAACAGCCATCTCAATCAAACTAGGCCTAGTTCCATTCCACTTCTGATTCCCCGAAGTACTTCAAGGTTCATCCCTAACCACAGGTCTACTCCTAGCCACAGTCATAAAATTCCCACCCATTACACTCATTCTACTAACATCCCACTCCCTTAATCACACCCTACTAACTATCATAGCTATCTCCTCAGCCGCACTAGGAGGATGAACAGGCCTAAACCAAACT…
	cra_ant_72896_Ancash_Chinchan CCACGAGCTACTGAAGCCGCAACCAAATACTTTCTAGTCCAAGCAGCAGCATCAACCCTACTACTATTCTCTAGCACAACCAATGCATTATTCACCGGACAATGAGATATCACACAACTTACCCACCCAATCTCATGTCTACTCATAACAACAGCCATCTCAATCAAACTAGGCCTAGTTCCATTCCACTTCTGATTCCCCGAAGTACTTCAAGGTTCATCCCTAACCACAGGTCTACTCCTAGCCACAGTCATAAAATTCCCACCCATTACACTCATTCTACTAACATCCCACTCCCTTAATCACACCCTACTAACTATCATAGCTATCTCTTCAGCCGCACTAGGAGGATGAACAGGCCTAAACCAA…
	cra_ant_72809_Ancash_Macate CCACGAGCTACTGAAGCCGCAACCAAATACTTTCTAGTCCAAGCAGCAGCATCAACCCTACTACTATTCTCTAGCACAACCAATGCATTATTCACCGGACAATGAGATATCACACAACTTACCCACCCAATCTCATGTCTACTCATAACAACAGCCATCTCAATCAAACTAGGCCTAGTTCCATTCCACTTCTGATTCCCCGAAGTACTTCAAGGTTCATCCCTAACCACAGGTCTACTCCTAGCCACAGTCATAAAATTCCCACCCATTACACTCATTCTACTAACATCCCACTCCCTTAATCACACCCTACTAACTATCATAGCTATCTCCTCAGCCGCACTAGGAGGATGAACAGGCCTAAACCAAAC…
	cra_ant_72764_Huanuco_Acomayo CCACGAGCTACTGAAGCCGCAACCAAATACTTTCTAGTCCAAGCAGCAGCATCAACCCTACTACTATTCTCTAGCACAACCAATGCATTATTCACCGGACAATGAGATATCACACAACTTACCCACCCAATCTCATGCCTACTCATAACAACAGCCATCTCAATCAAACTAGGCCTAGTTCCATTCCACTTCTGATTCCCCGAAGTACTTCAAGGTTCATCCCTAACCACAGGTCTACTCCTAGCCACAGTCATAAAATTCCCACCCATTACACTCATTCTACTAACATCCCCCTCCCTTAATCACACCCTACTAACTATCATAGCTATCTCCTCAGCCGCACTAGGAGGATGAACAGGCCTAAACCAA…
	cra_ant_72863_Piura_Landirca CCACGAGCTACTGAAGCCGCAACCAAATACTTTCTAGTCCAAGCAGCAGCATCAACCCTACTACTATTCTCTAGCACAACCAATGCATTATTCACCGGACAATGAGATATCACACAACTTACCCACCCAATCTCATGTCTACTCATAACAACAGCCATCTCAATCAAACTAGGCCTAGTTCCATTCCACTTCTGATTCCCCGAAGTACTTCAAGGTTCATCCCTAACCACAGGTCTACTCCTAGCCACAGTCATAAAATTCCCACCCATTACACTTATTCTACTAACATCCCCCTCCCTTAATCACACCCTATTAACTATCATAGCTATCTCCTCAGCCGCACTAGGAGGATGAACAGGCCTAAACCAAA…
	cra_ant_72883_Cajamarca_Llama CCACGAGCTACTGAAGCCGCAACCAAATACTTTCTAGTCCAAGCAGCAGCATCAACCCTACTACTATTCTCTAGCACAACCAATGCATTATTCACCGGACAATGAGATATCACACAACTTACCCACCCAATCTCATGTCTACTCATAACAACAGCCATCTCAATCAAACTAGGCCTAGTTCCATTCCACTTCTGATTCCCCGAAGTACTTCAAGGTTCATCCCTAACCACAGGTCTACTCCTAGCCACAGTCATAAAATTCCCACCCATTACACTTATTCTACTAACATCCCCCTCCCTTAATCACACCCTATTAACTATCATAGCTATCTCCTCAGCCGCACTAGGAGGATGAACAGGCCTAAACCAA…
	cra_ant_72835_LaLibertad_ElMolino CCACGAGCTACTGAAGCCGCAACCAAATACTTTCTAGTCCAAGCAGCAGCATCAACCCTACTACTATTCTCTAGCACAACCAATGCATTATTCACCGGACAATGAGATATCACACAACTTACCCACCCAATCTCATGTCTACTCATAACAACAGCCATCTCAATCAAACTAGGCCTAGTTCCATTCCACTTCTGATTCCCCGAAGTACTTCAAGGTTCATCCCTAACCACAGGTCTACTCCTAGCCACAGTCATAAAATTCCCACCCATTACACTCATTCTACTAACATCCCACTCCCTTAATCACACCCTACTAACTATCATAGCTATCTCTTCAGCCGCACTAGGAGGATGAACAGGCCTAAA…
	cra_ant_72861_Amazonas_Duraznopampa CCACGAGCTACTGAAGCCGCAACCAAATACTTTCTAGTCCAAGCAGCAGCATCAACCCTACTACTATTCTCTAGCACAACCAATGCATTATTCACCGGACAATGAGATATCACACAACTTACCCACCCAATCTCATGTCTACTCATAACAACAGCCATCTCAATCAAACTAGGCCTAGTTCCATTCCACTTCTGATTCCCCGAAGTACTTCAAGGTTCATCCCTAACCACAGGTCTACTCCTAGCCACAGTCATAAAATTCCCACCCATTACACTCATTCTACTAACATCCCACTCCCTTAATCACACCCTACTAACTATCATAGCTATCTCCTCAGCCGCACTAGGAGGATGAACAGGCCTA…
	cra_ant_72851_Cajamarca_Celendin CCACGAGCTACTGAAGCCGCAACCAAATACTTTCTAGTCCAAGCAGCAGCATCAACCCTACTACTATTCTCTAGCACAACCAATGCATTATTCACCGGACAATGAGATATCACACAACTTACCCACCCAATCTCATGTCTACTCATAACAACAGCCATCTCAATCAAACTAGGCCTAGTTCCATTCCACTTCTGATTCCCCGAAGTACTTCAAGGTTCATCCCTAACCACAGGTCTACTCCTAGCCACAGTCATAAAATTCCCACCCATTACACTCATTCTACTAACATCCCACTCCCTTAATCACACCCTACTAACTATCATAGCTATCTCTTCAGCCGCACTAGGAGGATGAACAGGCCTAAAC…
	cra_ant_72837_Cajamarca_Contumaza CCACGAGCTACTGAAGCCGCAACCAAATACTTTCTAGTCCAAGCAGCAGCATCAACCCTACTACTATTCTCTAGCACAACCAATGCATTATTCACCGGACAATGAGATATCACACAACTTACCCACCCAATCTCATGTCTACTCATAACAACAGCCATCTCAATCAAACTAGGCCTAGTTCCATTCCACTTCTGATTCCCCGAAGTACTTCAAGGTTCATCCCTAACCACAGGTCTACTCCTAGCCACAGTCATAAAATTCCCACCCATTACACTCATTCTACTAACATCCCACTCCCTTAATCACACCCTACTAACTATCATAGCTATCTCTTCAGCCGCACTAGGAGGATGAACAGGCCTAAA…
	cra_ant_72849_Cajamarca_Celendin CCACGAGCTACTGAAGCCGCAACCAAATACTTTCTAGTCCAAGCAGCAGCATCAACCCTACTACTATTCTCTAGCACAACCAATGCATTATTCACCGGACAATGAGATATCACACAACTTACCCACCCAATCTCATGTCTACTCATAACAACAGCCATCTCAATCAAACTAGGCCTAGTTCCATTCCACTTCTGATTCCCCGAAGTACTTCAAGGTTCATCCCTAACCACAGGTCTACTCCTAGCCACAGTCATAAAATTCCCACCCATTACACTCATTCTACTAACATCCCACTCCCTTAATCACACCCTACTAACTATCATAGCTATCTCCTCAGCCGCACTAGGAGGATGAACAGGCCTAAAC…
	cra_ant_72841_Cajamarca_Contumaza CCACGAGCTACTGAAGCCGCAACCAAATACTTTCTAGTCCAAGCAGCAGCATCAACCCTACTACTATTCTCTAGCACAACCAATGCATTATTCACCGGACAATGAGATATCACACAACTTACCCACCCAATCTCATGTCTACTCATAACAACAGCCATCTCAATCAAACTAGGCCTAGTTCCATTCCACTTCTGATTCCCCGAAGTACTTCAAGGTTCATCCCTAACCACAGGTCTACTCCTAGCCACAGTCATAAAATTCCCACCCATTACACTCATTCTACTAACATCCCACTCCCTTAATCACACCCTACTAACTATCATAGCTATCTCTTCAGCCGCACTAGGAGGATGAACAGGCCTAAA…
	cra_ant_72910_Ancash_Pacar CCACGAGCTACTGAAGCCGCAACCAAATACTTTCTAGTCCAAGCAGCAGCATCAACCCTACTACTATTCTCTAGCACAACCAATGCATTATTCACCGGACAATGAGATATCACACAACTTACCCACCCAATCTCATGTCTACTCATAACAACAGCCATCTCAATCAAACTAGGCCTAGTTCCATTCCACTTCTGATTCCCCGAAGTACTTCAAGGTTCATCCCTAACCACAGGTCTACTCCTAGCCACAGTCATAAAATTCCCACCCATTACACTCATTCTACTAACATCCCACTCCCTTAATCACACCCTACTAACTATCATAGCTATCTCCTCAGCCGCACTAGGAGGATGAACAGGCCTAAACCAAACT…
	cra_ant_72829_LaLibertad_ElMolino CCACGAGCTACTGAAGCCGCAACCAAATACTTTCTAGTCCAAGCAGCAGCATCAACCCTACTACTATTCTCTAGCACAACCAATGCATTATTCACCGGACAATGAGATATCACACAACTTACCCACCCAATCTCATGTCTACTCATAACAACAGCCATCTCAATCAAACTAGGCCTAGTTCCATTCCACTTCTGATTCCCCGAAGTACTTCAAGGTTCATCCCTAACCACAGGTCTACTCCTAGCCACAGTCATAAAATTCCCACCCATTACACTCATTCTACTAACATCCCACTCCCTTAATCACACCCTACTAACTATCATAGCTATCTCCTCAGCCGCACTAGGAGGATGAACAGGCCTAAA…
	cra_ant_67136_Tumbes_Amotape CCACGAGCTACTGAAGCCGCAACCAAATACTTTCTAGTCCAAGCAGCAGCATCAACCCTACTACTATTCTCTAGCACAACCAATGCATTATTCACCGGACAATGAGATATCACACAACTTACCCACCCAATCTCATGTCTACTCATAACAACAGCCATCTCAATCAAACTAGGTCTAGTTCCATTCCACTTCTGATTCCCCGAAGTACTTCAAGGTTCATCCCTAACCACAGGTCTACTCCTAGCCACAGTCATAAAATTCCCACCCATTACACTCATTCTACTAACATCCCACTCCCTTAATCACACCCTACTAACTATCATAGCTATCTCCTCAGCCGCACTAGGAGGATGAACAGGCCTAAACCAAA…
	cra_ant_72786_Lima_Quichas CCACGAGCTACTGAAGCCGCAACCAAATACTTTCTAGTCCAAGCAGCAGCATCAACCCTACTACTATTCTCTAGCACAACCAATGCATTATTCACCGGACAATGAGATATCACACAACTTACCCACCCAATCTCATGTCTACTCATAACAACAGCCATCTCAATCAAACTAGGCCTAGTTCCATTCCACTTCTGATTCCCCGAAGTACTTCAAGGTTCATCCCTAACCACAGGTCTACTCCTAGCCACAGTCATAAAATTCCCACCCATTACACTCATTCTACTAACATCCCACTCCCTTAATCACACCCTACTAACTATCATAGCTATCTCTTCAGCCGCACTAGGAGGATGAACAGGCCTAAACCAAACT…
	cra_ant_72767_Huanuco_Mitotambo CCACGAGCTACTGAAGCCGCAACCAAATACTTTCTAGTCCAAGCAGCAGCATCAACCCTACTACTATTCTCTAGCACAACCAATGCATTATTCACCGGACAATGAGATATCACACAACTTACCCACCCAATCTCATGCCTACTCATAACAACAGCCATCTCAATCAAACTAGGCCTAGTTCCATTCCACTTCTGATTCCCCGAAGTACTTCAAGGTTCATCCCTAACCACAGGTCTACTCCTAGCCACAGTCATAAAATTCCCACCCATTACACTCATTCTACTAACATCCCCCTCCCTTAATCACACCCTACTAACTATCATAGCTATCTCCTCAGCCGCACTAGGAGGATGAACAGGCCTAAACC…
	cra_ant_72793_Huanuco_CarpaChavin CCACGAGCTACTGAAGCCGCAACCAAATACTTTCTAGTCCAAGCAGCAGCATCAACCCTACTACTATTCTCTAGCACAACCAATGCATTATTCACCGGACAATGAGATATCACACAACTTACCCACCCAATCTCATGTCTACTCATAACAACAGCCATCTCAATCAAACTAGGCCTAGTTCCATTCCACTTCTGATTCCCCGAAGTACTTCAAGGTTCATCCCTAACCACAGGTCTACTCCTAGCCACAGTCATAAAATTCCCACCCATTACACTCATTCTACTAACATCCCACTCCCTTAATCACACCCTACTAACTATCATAGCTATCTCTTCAGCCGCACTAGGAGGATGAACAGGCCTAAA…
	cra_ant_72886_Cajamarca_Llama CCACGAGCTACTGAAGCCGCAACCAAATACTTTCTAGTCCAAGCAGCAGCATCAACCCTACTACTATTCTCTAGCACAACCAATGCATTATTCACCGGACAATGAGATATCACACAACTTACCCACCCAATCTCATGTCTACTCATAACAACAGCCATCTCAATCAAACTAGGCCTAGTTCCATTCCACTTCTGATTCCCCGAAGTACTTCAAGGTTCATCCCTAACCACAGGTCTACTCCTAGCCACAGTCATAAAATTCCCACCCATTACACTTATTCTACTAACATCCCCCTCCCTTAATCACACCCTATTAACTATCATAGCTATCTCCTCAGCCGCACTAGGAGGATGAACAGGCCTAAACCAA…
	cra_ant_72787_Lima_Quichas CCACGAGCTACTGAAGCCGCAACCAAATACTTTCTAGTCCAAGCAGCAGCATCAACCCTACTACTATTCTCTAGCACAACCAATGCATTATTCACCGGACAATGAGATATCACACAACTTACCCACCCAATCTCATGTCTACTCATAACAACAGCCATCTCAATCAAACTAGGCCTAGTTCCATTCCACTTCTGATTCCCCGAAGTACTTCAAGGTTCATCCCTAACCACAGGTCTACTCCTAGCCACAGTCATAAAATTCCCACCCATTACACTCATTCTACTAACATCCCACTCCCTTAATCACACCCTACTAACTATCATAGCTATCTCTTCAGCCGCACTAGGAGGATGAACAGGCCTAAACCAAACT…
	cra_ant_72783_Lima_Quichas CCACGAGCTACTGAAGCCGCAACCAAATACTTTCTAGTCCAAGCAGCAGCATCAACCCTACTACTATTCTCTAGCACAACCAATGCATTATTCACCGGACAATGAGATATCACACAACTTACCCACCCAATCTCATGTCTACTCATAACAACAGCCATCTCAATCAAACTAGGCCTAGTTCCATTCCACTTCTGATTCCCCGAAGTACTTCAAGGTTCATCCCTAACCACAGGTCTACTCCTAGCCACAGTCATAAAATTCCCACCCATTACACTCATTCTACTAACATCCCACTCCCTTAATCACACCCTACTAACTATCATAGCTATCTCTTCAGCCGCACTAGGAGGATGAACAGGCCTAAACCAAACT…
	cra_ant_67127_Tumbes_Amotape CCACGAGCTACTGAAGCCGCAACCAAATACTTTCTAGTCCAAGCAGCAGCATCAACCCTACTACTATTCTCTAGCACAACCAATGCATTATTCACCGGACAATGAGATATCACACAACTTACCCACCCAATCTCATGTCTACTCATAACAACAGCCATCTCAATCAAACTAGGTCTAGTTCCATTCCACTTCTGATTCCCCGAAGTACTTCAAGGTTCATCCCTAACCACAGGTCTACTCCTAGCCACAGTCATAAAATTCCCACCCATTACACTCATTCTACTAACATCCCACTCCCTTAATCACACCCTACTAACTATCATAGCTATCTCCTCAGCCGCACTAGGAGGATGAACAGGCCTAAACCAAA…
	cra_ant_72797_Huanuco_CarpaChavin CCACGAGCTACTGAAGCCGCAACCAAATACTTTCTAGTCCAAGCAGCAGCATCAACCCTACTACTATTCTCTAGCACAACCAATGCATTATTCACCGGACAATGAGATATCACACAACTTACCCACCCAATCTCATGTCTACTCATAACAACAGCCATCTCAATCAAACTAGGCCTAGTTCCATTCCACTTCTGATTCCCCGAAGTACTTCAAGGTTCATCCCTAACCACAGGTCTACTCCTAGCCACAGTCATAAAATTCCCACCCATTACACTCATTCTACTAACATCCCACTCCCTTAATCACACCCTACTAACTATCATAGCTATCTCTTCAGCCGCACTAGGAGGATGAACAGGCCTAAA…
	cra_ant_72788_Huanuco_Chavinillo CCACGAGCTACTGAAGCCGCAACCAAATACTTTCTAGTCCAAGCAGCAGCATCAACCCTACTACTATTCTCTAGCACAACCAATGCATTATTCACCGGACAATGAGATATCACACAACTTACCCACCCAATCTCATGTCTACTCATAACAACAGCCATCTCAATCAAACTAGGCCTAGTTCCATTCCACTTCTGATTCCCCGAAGTACTTCAAGGTTCATCCCTAACCACAGGTCTACTCCTAGCCACAGTCATAAAATTCCCACCCATTACACTCATTCTACTAACATCCCACTCCCTTAATCACACCCTACTAACTATCATAGCTATCTCTTCAGCCGCACTAGGAGGATGAACAGGCCTAAAC…
	cra_ant_72895_Ancash_Chinchan CCACGAGCTACTGAAGCCGCAACCAAATACTTTCTAGTCCAAGCAGCAGCATCAACCCTACTACTATTCTCTAGCACAACCAATGCATTATTCACCGGACAATGAGATATCACACAACTTACCCACCCAATCTCATGTCTACTCATAACAACAGCCATCTCAATCAAACTAGGCCTAGTTCCATTCCACTTCTGATTCCCCGAAGTACTTCAAGGTTCATCCCTAACCACAGGTCTACTCCTAGCCACAGTCATAAAATTCCCACCCATTACACTCATTCTACTAACATCCCACTCCCTTAATCACACCCTACTAACTATCATAGCTATCTCTTCAGCCGCACTAGGAGGATGAACAGGCCTAAACCAA…
	cra_ant_72853_Amazonas_Duraznopampa CCACGAGCTACTGAAGCCGCAACCAAATACTTTCTAGTCCAAGCAGCAGCATCAACCCTACTACTATTCTCTAGCACAACCAATGCATTATTCACCGGACAATGAGATATCACACAACTTACCCACCCAATCTCATGTCTACTCATAACAACAGCCATCTCAATCAAACTAGGCCTAGTTCCATTCCACTTCTGATTCCCCGAAGTACTTCAAGGTTCATCCCTAACCACAGGTCTACTCCTAGCCACAGTCATAAAATTCCCACCCATTACACTTATTCTACTAACATCCCCCTCCCTTAATCACACCCTATTAACTATCATAGCTATCTCCTCAGCCGCACTAGGAGGATGAACAGGCCTA…
	cra_ant_72894_Ancash_Chinchan CCACGAGCTACTGAAGCCGCAACCAAATACTTTCTAGTCCAAGCAGCAGCATCAACCCTACTACTATTCTCTAGCACAACCAATGCATTATTCACCGGACAATGAGATATCACACAACTTACCCACCCAATCTCATGTCTACTCATAACAACAGCCATCTCAATCAAACTAGGCCTAGTTCCATTCCACTTCTGATTCCCCGAAGTACTTCAAGGTTCATCCCTAACCACAGGTCTACTCCTAGCCACAGTCATAAAATTCCCACCCATTACACTCATTCTACTAACATCCCACTCCCTTAATCACACCCTACTAACTATCATAGCTATCTCTTCAGCCGCACTAGGAGGATGAACAGGCCTAAACCAA…
	cra_ant_72905_Ancash_Pacar CCACGAGCTACTGAAGCCGCAACCAAATACTTTCTAGTCCAAGCAGCAGCATCAACCCTACTACTATTCTCTAGCACAACCAATGCATTATTCACCGGACAATGAGATATCACACAACTTACCCACCCAATCTCATGTCTACTCATAACAACAGCCATCTCAATCAAACTAGGCCTAGTTCCATTCCACTTCTGATTCCCCGAAGTACTTCAAGGTTCATCCCTAACCACAGGTCTACTCCTAGCCACAGTCATAAAATTCCCACCCATTACACTCATTCTACTAACATCCCACTCCCTTAATCACACCCTACTAACTATCATAGCTATCTCCTCAGCCGCACTAGGAGGATGAACAGGCCTAAACCAAACT…
	cra_ant_72873_Piura_Canchaque CCACGAGCTACTGAAGCCGCAACCAAATACTTTCTAGTCCAAGCAGCAGCATCAACCCTACTACTATTCTCTAGCACAACCAATGCATTATTCACCGGACAATGAGATATCACACAACTTACCCACCCAATCTCATGTCTACTCATAACAACAGCCATCTCAATCAAACTAGGCCTAGTTCCATTCCACTTCTGATTCCCCGAAGTACTTCAAGGTTCATCCCTAACCACAGGTCTACTCCTAGCCACAGTCATAAAATTCCCACCCATTACACTTATTCTACTAACATCCCCCTCCCTTAATCACACCCTATTAACTATCATAGCTATCTCCTCAGCCGCACTAGGAGGATGAACAGGCCTAAACCAA…
	cra_ant_72848_Cajamarca_Celendin CCACGAGCTACTGAAGCCGCAACCAAATACTTTCTAGTCCAAGCAGCAGCATCAACCCTACTACTATTCTCTAGCACAACCAATGCATTATTCACCGGACAATGAGATATCACACAACTTACCCACCCAATCTCATGTCTACTCATAACAACAGCCATCTCAATCAAACTAGGCCTAGTTCCATTCCACTTCTGATTCCCCGAAGTACTTCAAGGTTCATCCCTAACCACAGGTCTACTCCTAGCCACAGTCATAAAATTCCCACCCATTACACTTATTCTACTAACATCCCCCTCCCTTAATCACACCCTATTAACTATCATAGCTATCTCCTCAGCCGCACTAGGAGGATGAACAGGCCTAAAC…
	cra_ant_72865_Piura_Landirca CCACGAGCTACTGAAGCCGCAACCAAATACTTTCTAGTCCAAGCAGCAGCATCAACCCTACTACTATTCTCTAGCACAACCAATGCATTATTCACCGGACAATGAGATATCACACAACTTACCCACCCAATCTCATGTCTACTCATAACAACAGCCATCTCAATCAAACTAGGCCTAGTTCCATTCCACTTCTGATTCCCCGAAGTACTTCAAGGTTCATCCCTAACCACAGGTCTACTCCTAGCCACAGTCATAAAATTCCCACCCATTACACTTATTCTACTAACATCCCCCTCCCTTAATCACACCCTATTAACTACCATAGCTATCTCCTCAGCCGCACTAGGAGGATGAACAGGCCTAAACCAAA…
	cra_ant_72800_Huanuco_CarpaChavin CCACGAGCTACTGAAGCCGCAACCAAATACTTTCTAGTCCAAGCAGCAGCATCAACCCTACTACTATTCTCTAGCACAACCAATGCATTATTCACCGGACAATGAGATATCACACAACTTACCCACCCAATCTCATGTCTACTCATAACAACAGCCATCTCAATCAAACTAGGCCTAGTTCCATTCCACTTCTGATTCCCCGAAGTACTTCAAGGTTCATCCCTAACCACAGGTCTACTCCTAGCCACAGTCATAAAATTCCCACCCATTACACTCATTCTACTAACATCCCACTCCCTTAATCACACCCTACTAACTATCATAGCTATCTCTTCAGCCGCACTAGGAGGATGAACAGGCCTAAA…
	cra_ant_72875_Piura_Canchaque CCACGAGCTACTGAAGCCGCAACCAAATACTTTCTAGTCCAAGCAGCAGCATCAACCCTACTACTATTCTCTAGCACAACCAATGCATTATTCACCGGACAATGAGATATCACACAACTTACCCACCCAATCTCATGTCTACTCATAACAACAGCCATCTCAATCAAACTAGGCCTAGTTCCATTCCACTTCTGATTCCCCGAAGTACTTCAAGGTTCATCCCTAACCACAGGTCTACTCCTAGCCACAGTCATAAAATTCCCACCCATTACACTTATTCTACTAACATCCCCCTCCCTTAATCACACCCTATTAACTATCATAGCTATCTTCTCAGCCGCACTAGGAGGATGAACAGGCCTAAACCAA…
	cra_ant_72879_Cajamarca_Llama CCACGAGCTACTGAAGCCGCAACCAAATACTTTCTAGTCCAAGCAGCAGCATCAACCCTACTACTATTCTCTAGCACAACCAATGCATTATTCACCGGACAATGAGATATCACACAACTTACCCACCCAATCTCATGTCTACTCATAACAACAGCCATCTCAATCAAACTAGGCCTAGTTCCATTCCACTTCTGATTCCCCGAAGTACTTCAAGGTTCATCCCTAACCACAGGTCTACTCCTAGCCACAGTCATAAAATTCCCACCCATTACACTTATTCTACTAACATCCCCCTCCCTTAATCACACCCTATTAACTATCATAGCTATCTCCTCAGCCGCACTAGGAGGATGAACAGGCCTAAACCAA…
	cra_ant_67273_Tumbes_Amotape CCACGAGCTACTGAAGCCGCAACCAAATACTTTCTAGTCCAAGCAGCAGCATCAACCCTATTACTATTCTCTAGCACAACCAATGCATTATTCACCGGACAATGAGATATCACACAACTTACCCACCCAATCTCATGTCTACTCATAACAACAGCCATCTCAATCAAACTAGGTCTAGTTCCATTCCACTTCTGATTCCCCGAAGTACTTCAAGGTTCATCCCTAACCACAGGTCTACTCCTAGCCACAGTCATAAAATTCCCACCCATTACACTCATTCTACTAACATCCCACTCCCTTAATCACACCCTACTAACTATCATAGCTATCTCCTCAGCCGCACTAGGAGGATGAACAGGCCTAAACCAAA…
	cra_ant_72784_Lima_Quichas CCACGAGCTACTGAAGCCGCAACCAAATACTTTCTAGTCCAAGCAGCAGCATCAACCCTACTACTATTCTCTAGCACAACCAATGCATTATTCACCGGACAATGAGATATCACACAACTTACCCACCCAATCTCATGTCTACTCATAACAACAGCCATCTCAATCAAACTAGGCCTAGTTCCATTCCACTTCTGATTCCCCGAAGTACTTCAAGGTTCATCCCTAACCACAGGTCTACTCCTAGCCACAGTCATAAAATTCCCACCCATTACACTCATTCTACTAACATCCCACTCCCTTAATCACACCCTACTAACTATCATAGCTATCTCTTCAGCCGCACTAGGAGGATGAACAGGCCTAAACCAAACT…
	cra_ant_72871_Piura_Landirca CCACGAGCTACTGAAGCCGCAACCAAATACTTTCTAGTCCAAGCAGCAGCATCAACCCTACTACTATTCTCTAGCACAACCAATGCATTATTCACCGGACAATGAGATATCACACAACTTACCCACCCAATCTCATGTCTACTCATAACAACAGCCATCTCAATCAAACTAGGCCTAGTTCCATTCCACTTCTGATTCCCCGAAGTACTTCAAGGTTCATCCCTAACCACAGGTCTACTCCTAGCCACAGTCATAAAATTCCCACCCATTACACTTATTCTACTAACATCCCCCTCCCTTAATCACACCCTATTAACTATCATAGCTATCTCCTCAGCCGCACTAGGAGGATGAACAGGCCTAAACCAAA…
	cra_ant_72807_Ancash_Macate CCACGAGCTACTGAAGCCGCAACCAAATACTTTCTAGTCCAAGCAGCAGCATCAACCCTACTACTATTCTCTAGCACAACCAATGCATTATTCACCGGACAATGAGATATCACACAACTTACCCACCCAATCTCATGTCTACTCATAACAACAGCCATCTCAATCAAACTAGGCCTAGTTCCATTCCACTTCTGATTCCCCGAAGTACTTCAAGGTTCATCCCTAACCACAGGTCTACTCCTAGCCACAGTCATAAAATTCCCACCCATTACACTCATTCTACTAACATCCCACTCCCTTAATCACACCCTACTAACTATCATAGCTATCTCCTCAGCCGCACTAGGAGGATGAACAGGCCTAAACCAAAC…
	cra_ant_72785_Lima_Quichas CCACGAGCTACTGAAGCCGCAACCAAATACTTTCTAGTCCAAGCAGCAGCATCAACCCTACTACTATTCTCTAGCACAACCAATGCATTATTCACCGGACAATGAGATATCACACAACTTACCCACCCAATCTCATGTCTACTCATAACAACAGCCATCTCAATCAAACTAGGCCTAGTTCCATTCCACTTCTGATTCCCCGAAGTACTTCAAGGTTCATCCCTAACCACAGGTCTACTCCTAGCCACAGTCATAAAATTCCCACCCATTACACTCATTCTACTAACATCCCACTCCCTTAATCACACCCTACTAACTATCATAGCTATCTCTTCAGCCGCACTAGGAGGATGAACAGGCCTAAACCAAACT…
	cra_ant_72864_Piura_Landirca CCACGAGCTACTGAAGCCGCAACCAAATACTTTCTAGTCCAAGCAGCAGCATCAACCCTACTACTATTCTCTAGCACAACCAATGCATTATTCACCGGACAATGAGATATCACACAACTTACCCACCCAATCTCATGTCTACTCATAACAACAGCCATCTCAATCAAACTAGGCCTAGTTCCATTCCACTTCTGATTCCCCGAAGTACTTCAAGGTTCATCCCTAACCACAGGTCTACTCCTAGCCACAGTCATAAAATTCCCACCCATTACACTTATTCTACTAACATCCCCCTCCCTTAATCACACCCTATTAACTATCATAGCTATCTCCTCAGCCGCACTAGGAGGATGAACAGGCCTAAACCAAA…
	cra_ant_72756_Pasco_LaQuinua CCACGAGCTACTGAAGCCGCAACCAAATACTTTCTAGTCCAAGCAGCAGCATCAACCCTACTACTATTCTCTAGCACAACCAATGCATTATTCACCGGACAATGAGATATCACACAACTTACCCACCCAATCTCATGCCTACTCATAACAACAGCCATCTCAATCAAACTAGGCCTAGTTCCATTCCACTTCTGATTCCCCGAAGTACTTCAAGGTTCATCCCTAACCACAGGTCTACTCCTAGCCACAGTCATAAAATTCCCACCCATTACACTCATTCTACTAACATCCCCCTCCCTTAATCACACCCTACTAACTATCATAGCTATCTCCTCAGCCGCACTAGGAGGATGAACAGGCCTAAACCAAA…
	cra_ant_72802_Huanuco_CarpaChavin CCACGAGCTACTGAAGCCGCAACCAAATACTTTCTAGTCCAAGCAGCAGCATCAACCCTACTACTATTCTCTAGCACAACCAATGCATTATTCACCGGACAATGAGATATCACACAACTTACCCACCCAATCTCATGTCTACTCATAACAACAGCCATCTCAATCAAACTAGGCCTAGTTCCATTCCACTTCTGATTCCCCGAAGTACTTCAAGGTTCATCCCTAACCACAGGTCTACTCCTAGCCACAGTCATAAAATTCCCACCCATTACACTCATTCTACTAACATCCCACTCCCTTAATCACACCCTACTAACTATCATAGCTATCTCTTCAGCCGCACTAGGAGGATGAACAGGCCTAAA…
	cra_ant_72805_Huanuco_CarpaChavin CCACGAGCTACTGAAGCCGCAACCAAATACTTTCTAGTCCAAGCAGCAGCATCAACCCTACTACTATTCTCTAGCACAACCAATGCATTATTCACCGGACAATGAGATATCACACAACTTACCCACCCAATCTCATGTCTACTCATAACAACAGCCATCTCAATCAAACTAGGCCTAGTTCCATTCCACTTCTGATTCCCCGAAGTACTTCAAGGTTCATCCCTAACCACAGGTCTACTCCTAGCCACAGTCATAAAATTCCCACCCATTACACTCATTCTACTAACATCCCACTCCCTTAATCACACCCTACTAACTATCATAGCTATCTCTTCAGCCGCACTAGGAGGATGAACAGGCCTAAA…
	cra_ant_72811_Ancash_Macate CCACGAGCTACTGAAGCCGCAACCAAATACTTTCTAGTCCAAGCAGCAGCATCAACCCTACTACTATTCTCTAGCACAACCAATGCATTATTCACCGGACAATGAGATATCACACAACTTACCCACCCAATCTCATGTCTACTCATAACAACAGCCATCTCAATCAAACTAGGCCTAGTTCCATTCCACTTCTGATTCCCCGAAGTACTTCAAGGTTCATCCCTAACCACAGGTCTACTCCTAGCCACAGTCATAAAATTCCCACCCATTACACTCATTCTACTAACATCCCACTCCCTTAATCACACCCTACTAACTATCATAGCTATCTCCTCAGCCGCACTAGGAGGATGAACAGGCCTAAACCAAAC…
	cra_ant_72825_LaLibertad_Suyubamba CCACGAGCTACTGAAGCCGCAACCAAATACTTTCTAGTCCAAGCAGCAGCATCAACCCTACTACTATTCTCTAGCACAACCAATGCATTATTCACCGGACAATGAGATATCACACAACTTACCCACCCAATCTCATGTCTACTCATAACAACAGCCATCTCAATCAAACTAGGCCTAGTTCCATTCCACTTCTGATTCCCCGAAGTACTTCAAGGTTCATCCCTAACCACAGGTCTACTCCTAGCCACAGTCATAAAATTCCCACCCATTACACTCATTCTACTAACATCCCACTCCCTTAATCACACCCTACTAACTATCATAGCTATCTCTTCAGCCGCACTAGGAGGATGAACAGGCCTAA…
	cra_ant_72832_LaLibertad_ElMolino CCACGAGCTACTGAAGCCGCAACCAAATACTTTCTAGTCCAAGCAGCAGCATCAACCCTACTACTATTCTCTAGCACAACCAATGCATTATTCACCGGACAATGAGATATCACACAACTTACCCACCCAATCTCATGCCTACTCATAACAACAGCCATCTCAATCAAACTAGGCCTAGTTCCATTCCACTTCTGATTCCCCGAAGTACTTCAAGGTTCATCCCTAACCACAGGTCTACTCCTAGCCACAGTCATAAAATTCCCACCCATTACACTCATTCTACTAACATCCCCCTCCCTTAATCACACCCTACTAACTATCATAGCTATCTCCTCAGCCGCACTAGGAGGATGAACAGGCCTAAA…
	cra_ant_72907_Ancash_Pacar CCACGAGCTACTGAAGCCGCAACCAAATACTTTCTAGTCCAAGCAGCAGCATCAACCCTACTACTATTCTCTAGCACAACCAATGCATTATTCACCGGACAATGAGATATCACACAACTTACCCACCCAATCTCATGTCTACTCATAACAACAGCCATCTCAATCAAACTAGGCCTAGTTCCATTCCACTTCTGATTCCCCGAAGTACTTCAAGGTTCATCCCTAACCACAGGTCTACTCCTAGCCACAGTCATAAAATTCCCACCCATTACACTCATTCTACTAACATCCCACTCCCTTAATCACACCCTACTAACTATCATAGCTATCTCTTCAGCCGCACTAGGAGGATGAACAGGCCTAAACCAAACT…
	cra_ant_72757_Pasco_LaQuinua CCACGAGCTACTGAAGCCGCAACCAAATACTTTCTAGTCCAAGCAGCAGCATCAACCCTACTACTATTCTCTAGCACAACCAATGCATTATTCACCGGACAATGAGATATCACACAACTTACCCACCCAATCTCATGCCTACTCATAACAACAGCCATCTCAATCAAACTAGGCCTAGTTCCATTCCACTTCTGATTCCCCGAAGTACTTCAAGGTTCATCCCTAACCACAGGTCTACTCCTAGCCACAGTCATAAAATTCCCACCCATTACACTCATTCTACTAACATCCCCCTCCCTTAATCACACCCTACTAACTATCATAGCTATCTCCTCAGCCGCACTAGGAGGATGAACAGGCCTAAACCAAA…
	cra_ant_72814_Ancash_Macate CCACGAGCTACTGAAGCCGCAACCAAATACTTTCTAGTCCAAGCAGCAGCATCAACCCTACTACTATTCTCTAGCACAACCAATGCATTATTCACCGGACAATGAGATATCACACAACTTACCCACCCAATCTCATGTCTACTCATAACAACAGCCATCTCAATCAAACTAGGCCTAGTTCCATTCCACTTCTGATTCCCCGAAGTACTTCAAGGTTCATCCCTAACCACAGGTCTACTCCTAGCCACAGTCATAAAATTCCCACCCATTACACTCATTCTACTAACATCCCACTCCCTTAATCACACCCTACTAACTATCATAGCTATCTCTTCAGCCGCACTAGGAGGATGAACAGGCCTAAACCAAAC…
	cra_ant_72780_Lima_Quichas CCACGAGCTACTGAAGCCGCAACCAAATACTTTCTAGTCCAAGCAGCAGCATCAACCCTACTACTATTCTCTAGCACAACCAATGCATTATTCACCGGACAATGAGATATCACACAACTTACCCACCCAATCTCATGTCTACTCATAACAACAGCCATCTCAATCAAACTAGGCCTAGTTCCATTCCACTTCTGATTCCCCGAAGTACTTCAAGGTTCATCCCTAACCACAGGTCTACTCCTAGCCACAGTCATAAAATTCCCACCCATTACACTCATTCTACTAACATCCCACTCCCTTAATCACACCCTACTAACTATCATAGCTATCTCTTCAGCCGCACTAGGAGGATGAACAGGCCTAAACCAAACT…
	cra_ant_72887_Cajamarca_Llama CCACGAGCTACTGAAGCCGCAACCAAATACTTTCTAGTCCAAGCAGCAGCATCAACCCTACTACTATTCTCTAGCACAACCAATGCATTATTCACCGGACAATGAGATATCACACAACTTACCCACCCAATCTCATGTCTACTCATAACAACAGCCATCTCAATCAAACTAGGCCTAGTTCCATTCCACTTCTGATTCCCCGAAGTACTTCAAGGTTCATCCCTAACCACAGGTCTACTCCTAGCCACAGTCATAAAATTCCCACCCATTACACTTATTCTACTAACATCCCCCTCCCTTAATCACACCCTATTAACTATCATAGCTATCTCCTCAGCCGCACTAGGAGGATGAACAGGCCTAAACCAA…
	cra_ant_72813_Ancash_Macate CCACGAGCTACTGAAGCCGCAACCAAATACTTTCTAGTCCAAGCAGCAGCATCAACCCTACTACTATTCTCTAGCACAACCAATGCATTATTCACCGGACAATGAGATATCACACAACTTACCCACCCAATCTCATGTCTACTCATAACAACAGCCATCTCAATCAAACTAGGCCTAGTTCCATTCCACTTCTGATTCCCCGAAGTACTTCAAGGTTCATCCCTAACCACAGGTCTACTCCTAGCCACAGTCATAAAATTCCCACCCATTACACTCATTCTACTAACATCCCACTCCCTTAATCACACCCTACTAACTATCATAGCTATCTCCTCAGCCGCACTAGGAGGATGAACAGGCCTAAACCAAAC…
	cra_ant_72844_Cajamarca_Celendin CCACGAGCTACTGAAGCCGCAACCAAATACTTTCTAGTCCAAGCAGCAGCATCAACCCTACTACTATTCTCTAGCACAACCAATGCATTATTCACCGGACAATGAGATATCACACAACTTACCCACCCAATCTCATGTCTACTCATAACAACAGCCATCTCAATCAAACTAGGCCTAGTTCCATTCCACTTCTGATTCCCCGAAGTACTTCAAGGTTCATCCCTAACCACAGGTCTACTCCTAGCCACAGTCATAAAATTCCCACCCATTACACTCATTCTACTAACATCCCACTCCCTTAATCACACCCTACTAACTATCATAGCTATCTCTTCAGCCGCACTAGGAGGATGAACAGGCCTAAAC…
	cra_ant_72755_Pasco_LaQuinua CCACGAGCTACTGAAGCCGCAACCAAATACTTTCTAGTCCAAGCAGCAGCATCAACCCTACTACTATTCTCTAGCACAACCAATGCATTATTCACCGGACAATGAGATATCACACAACTTACCCACCCAATCTCATGCCTACTCATAACAACAGCCATCTCAATCAAACTAGGCCTAGTTCCATTCCACTTCTGATTCCCCGAAGTACTTCAAGGTTCATCCCTAACCACAGGTCTACTCCTAGCCACAGTCATAAAATTCCCACCCATTACACTCATTCTACTAACATCCCCCTCCCTTAATCACACCCTACTAACTATCATAGCTATCTCCTCAGCCGCACTAGGAGGATGAACAGGCCTAAACCAAA…
	cra_ant_72765_Huanuco_Acomayo CCACGAGCTACTGAAGCCGCAACCAAATACTTTCTAGTCCAAGCAGCAGCATCAACCCTACTACTATTCTCTAGCACAACCAATGCATTATTCACCGGACAATGAGATATCACACAACTTACCCACCCAATCTCATGCCTACTCATAACAACAGCCATCTCAATCAAACTAGGCCTAGTTCCATTCCACTTCTGATTCCCCGAAGTACTTCAAGGTTCATCCCTAACCACAGGTCTACTCCTAGCCACAGTCATAAAATTCCCACCCATTACACTCATTCTACTAACATCCCCCTCCCTTAATCACACCCTACTAACTATCATAGCTATCTCCTCAGCCGCACTAGGAGGATGAACAGGCCTAAACCAA…
	cra_ant_67201_Tumbes_Amotape CCACGAGCTACTGAAGCCGCAACCAAATACTTTCTAGTCCAAGCAGCAGCATCAACCCTACTACTATTCTCTAGCACAACCAATGCATTATTCACCGGACAATGAGATATCACACAACTTACCCACCCAATCTCATGTCTACTCATAACAACAGCCATCTCAATCAAACTAGGTCTAGTTCCATTCCACTTCTGATTCCCCGAAGTACTTCAAGGTTCATCCCTAACCACAGGTCTACTCCTAGCCACAGTCATAAAATTCCCACCCATTACACTCATTCTACTAACATCCCACTCCCTTAATCACACCCTACTAACTATCATAGCTATCTCCTCAGCCGCACTAGGAGGATGAACAGGCCTAAACCAAA…
	cra_ant_72852_Amazonas_Duraznopampa CCACGAGCTACTGAAGCCGCAACCAAATACTTTCTAGTCCAAGCAGCAGCATCAACCCTACTACTATTCTCTAGCACAACCAATGCATTATTCACCGGACAATGAGATATCACACAACTTACCCACCCAATCTCATGTCTACTCATAACAACAGCCATCTCAATCAAACTAGGCCTAGTTCCATTCCACTTCTGATTCCCCGAAGTACTTCAAGGTTCATCCCTAACCACAGGTCTACTCCTAGCCACAGTCATAAAATTCCCACCCATTACACTTATTCTACTAACATCCCCCTCCCTTAATCACACCCTATTAACTATCATAGCTATCTCCTCAGCCGCACTAGGAGGATGAACAGGCCTA…
	cra_ant_72912_Ancash_Pacar CCACGAGCTACTGAAGCCGCAACCAAATACTTTCTAGTCCAAGCAGCAGCATCAACCCTACTACTATTCTCTAGCACAACCAATGCATTATTCACCGGACAATGAGATATCACACAACTTACCCACCCAATCTCATGTCTACTCATAACAACAGCCATCTCAATCAAACTAGGCCTAGTTCCATTCCACTTCTGATTCCCCGAAGTACTTCAAGGTTCATCCCTAACCACAGGTCTACTCCTAGCCACAGTCATAAAATTCCCACCCATTACACTCATTCTACTAACATCCCACTCCCTTAATCACACCCTACTAACTATCATAGCTATCTCTTCAGCCGCACTAGGAGGATGAACAGGCCTAAACCAAACT…
	cra_ant_72840_Cajamarca_Contumaza CCACGAGCTACTGAAGCCGCAACCAAATACTTTCTAGTCCAAGCAGCAGCATCAACCCTACTACTATTCTCTAGCACAACCAATGCATTATTCACCGGACAATGAGATATCACACAACTTACCCACCCAATCTCATGTCTACTCATAACAACAGCCATCTCAATCAAACTAGGCCTAGTTCCATTCCACTTCTGATTCCCCGAAGTACTTCAAGGTTCATCCCTAACCACAGGTCTACTCCTAGCCACAGTCATAAAATTCCCACCCATTACACTCATTCTACTAACATCCCACTCCCTTAATCACACCCTACTAACTATCATAGCTATCTCTTCAGCCGCACTAGGAGGATGAACAGGCCTAAA…
	cra_ant_72789_Huanuco_Chavinillo CCACGAGCTACTGAAGCCGCAACCAAATACTTTCTAGTCCAAGCAGCAGCATCAACCCTACTACTATTCTCTAGCACAACCAATGCATTATTCACCGGACAATGAGATATCACACAACTTACCCACCCAATCTCATGTCTACTCATAACAACAGCCATCTCAATCAAACTAGGCCTAGTTCCATTCCACTTCTGATTCCCCGAAGTACTTCAAGGTTCATCCCTAACCACAGGTCTACTCCTAGCCACAGTCATAAAATTCCCACCCATTACACTCATTCTACTAACATCCCACTCCCTTAATCACACCCTACTAACTATCATAGCTATCTCTTCAGCCGCACTAGGAGGATGAACAGGCCTAAAC…
	cra_ant_72781_Lima_Quichas CCACGAGCTACTGAAGCCGCAACCAAATACTTTCTAGTCCAAGCAGCAGCATCAACCCTACTACTATTCTCTAGCACAACCAATGCATTATTCACCGGACAATGAGATATCACACAACTTACCCACCCAATCTCATGTCTACTCATAACAACAGCCATCTCAATCAAACTAGGCCTAGTTCCATTCCACTTCTGATTCCCCGAAGTACTTCAAGGTTCATCCCTAACCACAGGTCTACTCCTAGCCACAGTCATAAAATTCCCACCCATTACACTCATTCTACTAACATCCCACTCCCTTAATCACACCCTACTAACTATCATAGCTATCTCTTCAGCCGCACTAGGAGGATGAACAGGCCTAAACCAAACT…
	cra_ant_72868_Piura_Landirca CCACGAGCTACTGAAGCCGCAACCAAATACTTTCTAGTCCAAGCAGCAGCATCAACCCTACTACTATTCTCTAGCACAACCAATGCATTATTCACCGGACAATGAGATATCACACAACTTACCCACCCAATCTCATGTCTACTCATAACAACAGCCATCTCAATCAAACTAGGCCTAGTTCCATTCCACTTCTGATTCCCCGAAGTACTTCAAGGTTCATCCCTAACCACAGGTCTACTCCTAGCCACAGTCATAAAATTCCCACCCATTACACTTATTCTACTAACATCCCCCTCCCTTAATCACACCCTATTAACTATCATAGCTATCTTCTCAGCCGCACTAGGAGGATGAACAGGCCTAAACCAAA…
	cra_ant_72774_Huanuco_Mitotambo CCACGAGCTACTGAAGCCGCAACCAAATACTTTCTAGTCCAAGCAGCAGCATCAACCCTACTACTATTCTCTAGCACAACCAATGCATTATTCACCGGACAATGAGATATCACACAACTTACCCACCCAATCTCATGCCTACTCATAACAACAGCCATCTCAATCAAACTAGGCCTAGTTCCATTCCACTTCTGATTCCCCGAAGTACTTCAAGGTTCATCCCTAACCACAGGTCTACTCCTAGCCACAGTCATAAAATTCCCACCCATTACACTCATTCTACTAACATCCCCCTCCCTTAATCACACCCTACTAACTATCATAGCTATCTCCTCAGCCGCACTAGGAGGATGAACAGGCCTAAACC…
	cra_ant_72866_Piura_Landirca CCACGAGCTACTGAAGCCGCAACCAAATACTTTCTAGTCCAAGCAGCAGCATCAACCCTACTACTATTCTCTAGCACAACCAATGCATTATTCACCGGACAATGAGATATCACACAACTTACCCACCCAATCTCATGTCTACTCATAACAACAGCCATCTCAATCAAACTAGGCCTAGTTCCATTCCACTTCTGATTCCCCGAAGTACTTCAAGGTTCATCCCTAACCACAGGTCTACTCCTAGCCACAGTCATAAAATTCCCACCCATTACACTTATTCTACTAACATCCCCCTCCCTTAATCACACCCTATTAACTATCATAGCTATCTCCTCAGCCGCACTAGGAGGATGAACAGGCCTAAACCAAA…
	cra_ant_72909_Ancash_Pacar CCACGAGCTACTGAAGCCGCAACCAAATACTTTCTAGTCCAAGCAGCAGCATCAACCCTACTACTATTCTCTAGCACAACCAATGCATTATTCACCGGACAATGAGATATCACACAACTTACCCACCCAATCTCATGTCTACTCATAACAACAGCCATCTCAATCAAACTAGGCCTAGTTCCATTCCACTTCTGATTCCCCGAAGTACTTCAAGGTTCATCCCTAACCACAGGTCTACTCCTAGCCACAGTCATAAAATTCCCACCCATTACACTCATTCTACTAACATCCCACTCCCTTAATCACACCCTACTAACTATCATAGCTATCTCCTCAGCCGCACTAGGAGGATGAACAGGCCTAAACCAAACT…
	cra_ant_72857_Amazonas_Duraznopampa CCACGAGCTACTGAAGCCGCAACCAAATACTTTCTAGTCCAAGCAGCAGCATCAACCCTACTACTATTCTCTAGCACAACCAATGCATTATTCACCGGACAATGAGATATCACACAACTTACCCACCCAATCTCATGTCTACTCATAACAACAGCCATCTCAATCAAACTAGGCCTAGTTCCATTCCACTTCTGATTCCCCGAAGTACTTCAAGGTTCATCCCTAACCACAGGTCTACTCCTAGCCACAGTCATAAAATTCCCACCCATTACACTTATTCTACTAACATCCCCCTCCCTTAATCACACCCTATTAACTATCATAGCTATCTCCTCAGCCGCACTAGGAGGATGAACAGGCCTA…
	cra_ant_72869_Piura_Landirca CCACGAGCTACTGAAGCCGCAACCAAATACTTTCTAGTCCAAGCAGCAGCATCAACCCTACTACTATTCTCTAGCACAACCAATGCATTATTCACCGGACAATGAGATATCACACAACTTACCCACCCAATCTCATGTCTACTCATAACAACAGCCATCTCAATCAAACTAGGCCTAGTTCCATTCCACTTCTGATTCCCCGAAGTACTTCAAGGTTCATCCCTAACCACAGGTCTACTCCTAGCCACAGTCATAAAATTCCCACCCATTACACTTATTCTACTAACATCCCCCTCCCTTAATCACACCCTATTAACTACCATAGCTATCTCCTCAGCCGCACTAGGAGGATGAACAGGCCTAAACCAAA…
	cra_ant_72801_Huanuco_CarpaChavin CCACGAGCTACTGAAGCCGCAACCAAATACTTTCTAGTCCAAGCAGCAGCATCAACCCTACTACTATTCTCTAGCACAACCAATGCATTATTCACCGGACAATGAGATATCACACAACTTACCCACCCAATCTCATGTCTACTCATAACAACAGCCATCTCAATCAAACTAGGCCTAGTTCCATTCCACTTCTGATTCCCCGAAGTACTTCAAGGTTCATCCCTAACCACAGGTCTACTCCTAGCCACAGTCATAAAATTCCCACCCATTACACTCATTCTACTAACATCCCACTCCCTTAATCACACCCTACTAACTATCATAGCTATCTCTTCAGCCGCACTAGGAGGATGAACAGGCCTAAA…
	cra_ant_72908_Ancash_Pacar CCACGAGCTACTGAAGCCGCAACCAAATACTTTCTAGTCCAAGCAGCAGCATCAACCCTACTACTATTCTCTAGCACAACCAATGCATTATTCACCGGACAATGAGATATCACACAACTTACCCACCCAATCTCATGTCTACTCATAACAACAGCCATCTCAATCAAACTAGGCCTAGTTCCATTCCACTTCTGATTCCCCGAAGTACTTCAAGGTTCATCCCTAACCACAGGTCTACTCCTAGCCACAGTCATAAAATTCCCACCCATTACACTCATTCTACTAACATCCCACTCCCTTAATCACACCCTACTAACTATCATAGCTATCTCTTCAGCCGCACTAGGAGGATGAACAGGCCTAAACCAAACT…
	cra_ant_72816_LaLibertad_Suyubamba CCACGAGCTACTGAAGCCGCAACCAAATACTTTCTAGTCCAAGCAGCAGCATCAACCCTACTACTATTCTCTAGCACAACCAATGCATTATTCACCGGACAATGAGATATCACACAACTTACCCACCCAATCTCATGTCTACTCATAACAACAGCCATCTCAATCAAACTAGGCCTAGTTCCATTCCACTTCTGATTCCCCGAAGTACTTCAAGGTTCATCCCTAACCACAGGTCTACTCCTAGCCACAGTCATAAAATTCCCACCCATTACACTCATTCTACTAACATCCCACTCCCTTAATCACACCCTACTAACTATCATAGCTATCTCTTCAGCCGCACTAGGAGGATGAACAGGCCTAA…
	cra_ant_72878_Piura_Canchaque CCACGAGCTACTGAAGCCGCAACCAAATACTTTCTAGTCCAAGCAGCAGCATCAACCCTACTACTATTCTCTAGCACAACCAATGCATTATTCACCGGACAATGAGATATCACACAACTTACCCACCCAATCTCATGTCTACTCATAACAACAGCCATCTCAATCAAACTAGGCCTAGTTCCATTCCACTTCTGATTCCCCGAAGTACTTCAAGGTTCATCCCTAACCACAGGTCTACTCCTAGCCACAGTCATAAAATTCCCACCCATTACACTTATTCTACTAACATCCCCCTCCCTTAATCACACCCTATTAACTATCATAGCTATCTCCTCAGCCGCACTAGGAGGATGAACAGGCCTAAACCAA…
	cra_ant_72884_Cajamarca_Llama CCACGAGCTACTGAAGCCGCAACCAAATACTTTCTAGTCCAAGCAGCAGCATCAACCCTACTACTATTCTCTAGCACAACCAATGCATTATTCACCGGACAATGAGATATCACACAACTTACCCACCCAATCTCATGTCTACTCATAACAACAGCCATCTCAATCAAACTAGGCCTAGTTCCATTCCACTTCTGATTCCCCGAAGTACTTCAAGGTTCATCCCTAACCACAGGTCTACTCCTAGCCACAGTCATAAAATTCCCACCCATTACACTTATTCTACTAACATCCCCCTCCCTTAATCACACCCTATTAACTATCATAGCTATCTCCTCAGCCGCACTAGGAGGATGAACAGGCCTAAACCAA…
	cra_ant_72754_Pasco_LaQuinua CCACGAGCTACTGAAGCCGCAACCAAATACTTTCTAGTCCAAGCAGCAGCATCAACCCTACTACTATTCTCTAGCACAACCAATGCATTATTCACCGGACAATGAGATATCACACAACTTACCCACCCAATCTCATGCCTACTCATAACAACAGCCATCTCAATCAAACTAGGCCTAGTTCCATTCCACTTCTGATTCCCCGAAGTACTTCAAGGTTCATCCCTAACCACAGGTCTACTCCTAGCCACAGTCATAAAATTCCCACCCATTACACTCATTCTACTAACATCCCCCTCCCTTAATCACACCCTACTAACTATCATAGCTATCTCCTCAGCCGCACTAGGAGGATGAACAGGCCTAAACCAAA…
	cra_ant_72842_Cajamarca_Celendin CCACGAGCTACTGAAGCCGCAACCAAATACTTTCTAGTCCAAGCAGCAGCATCAACCCTACTACTATTCTCTAGCACAACCAATGCATTATTCACCGGACAATGAGATATCACACAACTTACCCACCCAATCTCATGTCTACTCATAACAACAGCCATCTCAATCAAACTAGGCCTAGTTCCATTCCACTTCTGATTCCCCGAAGTACTTCAAGGTTCATCCCTAACCACAGGTCTACTCCTAGCCACAGTCATAAAATTCCCACCCATTACACTTATTCTACTAACATCCCCCTCCCTTAATCACACCCTATTAACTATCATAGCTATCTCCTCAGCCGCACTAGGAGGATGAACAGGCCTAAAC…
	cra_ant_72808_Ancash_Macate CCACGAGCTACTGAAGCCGCAACCAAATACTTTCTAGTCCAAGCAGCAGCATCAACCCTACTACTATTCTCTAGCACAACCAATGCATTATTCACCGGACAATGAGATATCACACAACTTACCCACCCAATCTCATGTCTACTCATAACAACAGCCATCTCAATCAAACTAGGCCTAGTTCCATTCCACTTCTGATTCCCCGAAGTACTTCAAGGTTCATCCCTAACCACAGGTCTACTCCTAGCCACAGTCATAAAATTCCCACCCATTACACTCATTCTACTAACATCCCACTCCCTTAATCACACCCTACTAACTATCATAGCTATCTCCTCAGCCGCACTAGGAGGATGAACAGGCCTAAACCAAAC…
	cra_ant_72891_Lima_Huamatanga CCACGAGCTACTGAAGCCGCAACCAAATACTTTCTAGTCCAAGCAGCAGCATCAACCCTACTACTATTCTCTAGCACAACCAATGCATTATTCACCGGACAATGAGATATCACACAACTTACCCACCCAATCTCATGTCTACTCATAACAACAGCCATCTCAATCAAACTAGGCCTAGTTCCATTCCACTTCTGATTCCCCGAAGTACTTCAAGGTTCATCCCTAACCACAGGTCTACTCCTAGCCACAGTCATAAAATTCCCACCCATTACACTCATTCTACTAACATCCCACTCCCTTAATCACACCCTACTAACTATCATAGCTATCTCTTCAGCCGCACTAGGAGGATGAACAGGCCTAAACCAA…
	cra_ant_72817_LaLibertad_Suyubamba CCACGAGCTACTGAAGCCGCAACCAAATACTTTCTAGTCCAAGCAGCAGCATCAACCCTACTACTATTCTCTAGCACAACCAATGCATTATTCACCGGACAATGAGATATCACACAACTTACCCACCCAATCTCATGTCTACTCATAACAACAGCCATCTCAATCAAACTAGGCCTAGTTCCATTCCACTTCTGATTCCCCGAAGTACTTCAAGGTTCATCCCTAACCACAGGTCTACTCCTAGCCACAGTCATAAAATTCCCACCCATTACACTCATTCTACTAACATCCCACTCCCTTAATCACACCCTACTAACTATCATAGCTATCTCTTCAGCCGCACTAGGAGGATGAACAGGCCTAA…
	cra_ant_72900_Ancash_Chinchan CCACGAGCTACTGAAGCCGCAACCAAATACTTTCTAGTCCAAGCAGCAGCATCAACCCTACTACTATTCTCTAGCACAACCAATGCATTATTCACCGGACAATGAGATATCACACAACTTACCCACCCAATCTCATGTCTACTCATAACAACAGCCATCTCAATCAAACTAGGCCTAGTTCCATTCCACTTCTGATTCCCCGAAGTACTTCAAGGTTCATCCCTAACCACAGGTCTACTCCTAGCCACAGTCATAAAATTCCCACCCATTACACTCATTCTACTAACATCCCACTCCCTTAATCACACCCTACTAACTATCATAGCTATCTCTTCAGCCGCACTAGGAGGATGAACAGGCCTAAACCAA…
	cra_ant_72790_Huanuco_Chavinillo CCACGAGCTACTGAAGCCGCAACCAAATACTTTCTAGTCCAAGCAGCAGCATCAACCCTACTACTATTCTCTAGCACAACCAATGCATTATTCACCGGACAATGAGATATCACACAACTTACCCACCCAATCTCATGTCTACTCATAACAACAGCCATCTCAATCAAACTAGGCCTAGTTCCATTCCACTTCTGATTCCCCGAAGTACTTCAAGGTTCATCCCTAACCACAGGTCTACTCCTAGCCACAGTCATAAAATTCCCACCCATTACACTCATTCTACTAACATCCCACTCCCTTAATCACACCCTACTAACTATCATAGCTATCTCTTCAGCCGCACTAGGAGGATGAACAGGCCTAAAC…
	cra_ant_72874_Piura_Canchaque CCACGAGCTACTGAAGCCGCAACCAAATACTTTCTAGTCCAAGCAGCAGCATCAACCCTACTACTATTCTCTAGCACAACCAATGCATTATTCACCGGACAATGAGATATCACACAACTTACCCACCCAATCTCATGTCTACTCATAACAACAGCCATCTCAATCAAACTAGGCCTAGTTCCATTCCACTTCTGATTCCCCGAAGTACTTCAAGGTTCATCCCTAACCACAGGTCTACTCCTAGCCACAGTCATAAAATTCCCACCCATTACACTTATTCTACTAACATCCCCCTCCCTTAATCACACCCTATTAACTATCATAGCTATCTCCTCAGCCGCACTAGGAGGATGAACAGGCCTAAACCAA…
	cra_ant_72804_Huanuco_CarpaChavin CCACGAGCTACTGAAGCCGCAACCAAATACTTTCTAGTCCAAGCAGCAGCATCAACCCTACTACTATTCTCTAGCACAACCAATGCATTATTCACCGGACAATGAGATATCACACAACTTACCCACCCAATCTCATGTCTACTCATAACAACAGCCATCTCAATCAAACTAGGCCTAGTTCCATTCCACTTCTGATTCCCCGAAGTACTTCAAGGTTCATCCCTAACCACAGGTCTACTCCTAGCCACAGTCATAAAATTCCCACCCATTACACTCATTCTACTAACATCCCACTCCCTTAATCACACCCTACTAACTATCATAGCTATCTCTTCAGCCGCACTAGGAGGATGAACAGGCCTAAA…
	cra_ant_72810_Ancash_Macate CCACGAGCTACTGAAGCCGCAACCAAATACTTTCTAGTCCAAGCAGCAGCATCAACCCTACTACTATTCTCTAGCACAACCAATGCATTATTCACCGGACAATGAGATATCACACAACTTACCCACCCAATCTCATGTCTACTCATAACAACAGCCATCTCAATCAAACTAGGCCTAGTTCCATTCCACTTCTGATTCCCCGAAGTACTTCAAGGTTCATCCCTAACCACAGGTCTACTCCTAGCCACAGTCATAAAATTCCCACCCATTACACTCATTCTACTAACATCCCACTCCCTTAATCACACCCTACTAACTATCATAGCTATCTCTTCAGCCGCACTAGGAGGATGAACAGGCCTAAACCAAAC…
	cra_ant_72758_Pasco_LaQuinua CCACGAGCTACTGAAGCCGCAACCAAATACTTTCTAGTCCAAGCAGCAGCATCAACCCTACTACTATTCTCTAGCACAACCAATGCATTATTCACCGGACAATGAGATATCACACAACTTACCCACCCAATCTCATGCCTACTCATAACAACAGCCATCTCAATCAAACTAGGCCTAGTTCCATTCCACTTCTGATTCCCCGAAGTACTTCAAGGTTCATCCCTAACCACAGGTCTACTCCTAGCCACAGTCATAAAATTCCCACCCATTACACTCATTCTACTAACATCCCCCTCCCTTAATCACACCCTACTAACTATCATAGCTATCTCCTCAGCCGCACTAGGAGGATGAACAGGCCTAAACCAAA…
	cra_ant_72855_Amazonas_Duraznopampa CCACGAGCTACTGAAGCCGCAACCAAATACTTTCTAGTCCAAGCAGCAGCATCAACCCTACTACTATTCTCTAGCACAACCAATGCATTATTCACCGGACAATGAGATATCACACAACTTACCCACCCAATCTCATGCCTACTCATAACAACAGCCATCTCAATCAAACTAGGCCTAGTTCCATTCCACTTCTGATTCCCCGAAGTACTTCAAGGTTCATCCCTAACCACAGGTCTACTCCTAGCCACAGTCATAAAATTCCCACCCATTACACTTATTCTACTAACATCCCCCTCCCTTAATCACACCCTATTAACTATCATAGCTATCTCCTCAGCCGCACTAGGAGGATGAACAGGCCTA…
	cra_ant_72778_Lima_Quichas CCACGAGCTACTGAAGCCGCAACCAAATACTTTCTAGTCCAAGCAGCAGCATCAACCCTACTACTATTCTCTAGCACAACCAATGCATTATTCACCGGACAATGAGATATCACACAACTTACCCACCCAATCTCATGTCTACTCATAACAACAGCCATCTCAATCAAACTAGGCCTAGTTCCATTCCACTTCTGATTCCCCGAAGTACTTCAAGGTTCATCCCTAACCACAGGTCTACTCCTAGCCACAGTCATAAAATTCCCACCCATTACACTCATTCTACTAACATCCCACTCCCTTAATCACACCCTACTAACTATCATAGCTATCTCTTCAGCCGCACTAGGAGGATGAACAGGCCTAAACCAAACT…
	cra_ant_72877_Piura_Canchaque CCACGAGCTACTGAAGCCGCAACCAAATACTTTCTAGTCCAAGCAGCAGCATCAACCCTACTACTATTCTCTAGCACAACCAATGCATTATTCACCGGACAATGAGATATCACACAACTTACCCACCCAATCTCATGTCTACTCATAACAACAGCCATCTCAATCAAACTAGGCCTAGTTCCATTCCACTTCTGATTCCCCGAAGTACTTCAAGGTTCATCCCTAACCACAGGTCTACTCCTAGCCACAGTCATAAAATTCCCACCCATTACACTTATTCTACTAACATCCCCCTCCCTTAATCACACCCTATTAACTATCATAGCTATCTTCTCAGCCGCACTAGGAGGATGAACAGGCCTAAACCAA…
	cra_ant_72762_Huanuco_Acomayo CCACGAGCTACTGAAGCCGCAACCAAATACTTTCTAGTCCAAGCAGCAGCATCAACCCTACTACTATTCTCTAGCACAACCAATGCATTATTCACCGGACAATGAGATATCACACAACTTACCCACCCAATCTCATGCCTACTCATAACAACAGCCATCTCAATCAAACTAGGCCTAGTTCCATTCCACTTCTGATTCCCCGAAGTACTTCAAGGTTCATCCCTAACCACAGGTCTACTCCTAGCCACAGTCATAAAATTCCCACCCATTACACTCATTCTACTAACATCCCCCTCCCTTAATCACACCCTACTAACTATCATAGCTATCTCCTCAGCCGCACTAGGAGGATGAACAGGCCTAAACCAA…
	cra_ant_72823_LaLibertad_Suyubamba CCACGAGCTACTGAAGCCGCAACCAAATACTTTCTAGTCCAAGCAGCAGCATCAACCCTACTACTATTCTCTAGCACAACCAATGCATTATTCACCGGACAATGAGATATCACACAACTTACCCACCCAATCTCATGTCTACTCATAACAACAGCCATCTCAATCAAACTAGGCCTAGTTCCATTCCACTTCTGATTCCCCGAAGTACTTCAAGGTTCATCCCTAACCACAGGTCTACTCCTAGCCACAGTCATAAAATTCCCACCCATTACACTCATTCTACTAACATCCCACTCCCTTAATCACACCCTACTAACTATCATAGCTATCTCTTCAGCCGCACTAGGAGGATGAACAGGCCTAA…
	cra_ant_72833_LaLibertad_ElMolino CCACGAGCTACTGAAGCCGCAACCAAATACTTTCTAGTCCAAGCAGCAGCATCAACCCTACTACTATTCTCTAGCACAACCAATGCATTATTCACCGGACAATGAGATATCACACAACTTACCCACCCAATCTCATGCCTACTCATAACAACAGCCATCTCAATCAAACTAGGCCTAGTTCCATTCCACTTCTGATTCCCCGAAGTACTTCAAGGTTCATCCCTAACCACAGGTCTACTCCTAGCCACAGTCATAAAATTCCCACCCATTACACTCATTCTACTAACATCCCCCTCCCTTAATCACACCCTACTAACTATCATAGCTATCTCCTCAGCCGCACTAGGAGGATGAACAGGCCTAAA…
	cra_ant_72759_Pasco_LaQuinua CCACGAGCTACTGAAGCCGCAACCAAATACTTTCTAGTCCAAGCAGCAGCATCAACCCTACTACTATTCTCTAGCACAACCAATGCATTATTCACCGGACAATGAGATATCACACAACTTACCCACCCAATCTCATGCCTACTCATAACAACAGCCATCTCAATCAAACTAGGCCTAGTTCCATTCCACTTCTGATTCCCCGAAGTACTTCAAGGTTCATCCCTAACCACAGGTCTACTCCTAGCCACAGTCATAAAATTCCCACCCATTACACTCATTCTACTAACATCCCCCTCCCTTAATCACACCCTACTAACTATCATAGCTATCTCCTCAGCCGCACTAGGAGGATGAACAGGCCTAAACCAAA…
	cra_ant_72760_Pasco_LaQuinua CCACGAGCTACTGAAGCCGCAACCAAATACTTTCTAGTCCAAGCAGCAGCATCAACCCTACTACTATTCTCTAGCACAACCAATGCATTATTCACCGGACAATGAGATATCACACAACTTACCCACCCAATCTCATGCCTACTCATAACAACAGCCATCTCAATCAAACTAGGCCTAGTTCCATTCCACTTCTGATTCCCCGAAGTACTTCAAGGTTCATCCCTAACCACAGGTCTACTCCTAGCCACAGTCATAAAATTCCCACCCATTACACTCATTCTACTAACATCCCCCTCCCTTAATCACACCCTACTAACTATCATAGCTATCTCCTCAGCCGCACTAGGAGGATGAACAGGCCTAAACCAAA…
	cra_ant_72803_Huanuco_CarpaChavin CCACGAGCTACTGAAGCCGCAACCAAATACTTTCTAGTCCAAGCAGCAGCATCAACCCTACTACTATTCTCTAGCACAACCAATGCATTATTCACCGGACAATGAGATATCACACAACTTACCCACCCAATCTCATGTCTACTCATAACAACAGCCATCTCAATCAAACTAGGCCTAGTTCCATTCCACTTCTGATTCCCCGAAGTACTTCAAGGTTCATCCCTAACCACAGGTCTACTCCTAGCCACAGTCATAAAATTCCCACCCATTACACTCATTCTACTAACATCCCACTCCCTTAATCACACCCTACTAACTATCATAGCTATCTCTTCAGCCGCACTAGGAGGATGAACAGGCCTAAA…
	cra_ant_72795_Huanuco_CarpaChavin CCACGAGCTACTGAAGCCGCAACCAAATACTTTCTAGTCCAAGCAGCAGCATCAACCCTACTACTATTCTCTAGCACAACCAATGCATTATTCACCGGACAATGAGATATCACACAACTTACCCACCCAATCTCATGTCTACTCATAACAACAGCCATCTCAATCAAACTAGGCCTAGTTCCATTCCACTTCTGATTCCCCGAAGTACTTCAAGGTTCATCCCTAACCACAGGTCTACTCCTAGCCACAGTCATAAAATTCCCACCCATTACACTCATTCTACTAACATCCCACTCCCTTAATCACACCCTACTAACTATCATAGCTATCTCTTCAGCCGCACTAGGAGGATGAACAGGCCTAAA…
	cra_ant_72806_Ancash_Macate CCACGAGCTACTGAAGCCGCAACCAAATACTTTCTAGTCCAAGCAGCAGCATCAACCCTACTACTATTCTCTAGCACAACCAATGCATTATTCACCGGACAATGAGATATCACACAACTTACCCACCCAATCTCATGTCTACTCATAACAACAGCCATCTCAATCAAACTAGGCCTAGTTCCATTCCACTTCTGATTCCCCGAAGTACTTCAAGGTTCATCCCTAACCACAGGTCTACTCCTAGCCACAGTCATAAAATTCCCACCCATTACACTCATTCTACTAACATCCCACTCCCTTAATCACACCCTACTAACTATCATAGCTATCTCTTCAGCCGCACTAGGAGGATGAACAGGCCTAAACCAAAC…
	cra_ant_72779_Lima_Quichas CCACGAGCTACTGAAGCCGCAACCAAATACTTTCTAGTCCAAGCAGCAGCATCAACCCTACTACTATTCTCTAGCACAACCAATGCATTATTCACCGGACAATGAGATATCACACAACTTACCCACCCAATCTCATGTCTACTCATAACAACAGCCATCTCAATCAAACTAGGCCTAGTTCCATTCCACTTCTGATTCCCCGAAGTACTTCAAGGTTCATCCCTAACCACAGGTCTACTCCTAGCCACAGTCATAAAATTCCCACCCATTACACTCATTCTACTAACATCCCACTCCCTTAATCACACCCTACTAACTATCATAGCTATCTCTTCAGCCGCACTAGGAGGATGAACAGGCCTAAACCAAACT…
	cra_ant_72834_LaLibertad_ElMolino CCACGAGCTACTGAAGCCGCAACCAAATACTTTCTAGTCCAAGCAGCAGCATCAACCCTACTACTATTCTCTAGCACAACCAATGCATTATTCACCGGACAATGAGATATCACACAACTTACCCACCCAATCTCATGTCTACTCATAACAACAGCCATCTCAATCAAACTAGGCCTAGTTCCATTCCACTTCTGATTCCCCGAAGTACTTCAAGGTTCATCCCTAACCACAGGTCTACTCCTAGCCACAGTCATAAAATTCCCACCCATTACACTCATTCTACTAACATCCCACTCCCTTAATCACACCCTACTAACTATCATAGCTATCTCTTCAGCCGCACTAGGAGGATGAACAGGCCTAAA…
	cra_ant_72862_Piura_Landirca CCACGAGCTACTGAAGCCGCAACCAAATACTTTCTAGTCCAAGCAGCAGCATCAACCCTACTACTATTCTCTAGCACAACCAATGCATTATTCACCGGACAATGAGATATCACACAACTTACCCACCCAATCTCATGTCTACTCATAACAACAGCCATCTCAATCAAACTAGGCCTAGTTCCATTCCACTTCTGATTCCCCGAAGTACTTCAAGGTTCATCCCTAACCACAGGTCTACTCCTAGCCACAGTCATAAAATTCCCACCCATTACACTTATTCTACTAACATCCCCCTCCCTTAATCACACCCTATTAACTATCATAGCTATCTCCTCAGCCGCACTAGGAGGATGAACAGGCCTAAACCAAA…
	cra_ant_67257_Tumbes_Amotape CCACGAGCTACTGAAGCCGCAACCAAATACTTTCTAGTCCAAGCAGCAGCATCAACCCTACTACTATTCTCTAGCACAACCAATGCATTATTCACCGGACAATGAGATATCACACAACTTACCCACCCAATCTCATGTCTACTCATAACAACAGCCATCTCAATCAAACTAGGTCTAGTTCCATTCCACTTCTGATTCCCCGAAGTACTTCAAGGTTCATCCCTAACCACAGGTCTACTCCTAGCCACAGTCATAAAATTCCCACCCATTACACTCATTCTACTAACATCCCACTCCCTTAATCACACCCTACTAACTATCATAGCTATCTCCTCAGCCGCACTAGGAGGATGAACAGGCCTAAACCAAA…
	cra_ant_72794_Huanuco_CarpaChavin CCACGAGCTACTGAAGCCGCAACCAAATACTTTCTAGTCCAAGCAGCAGCATCAACCCTACTACTATTCTCTAGCACAACCAATGCATTATTCACCGGACAATGAGATATCACACAACTTACCCACCCAATCTCATGTCTACTCATAACAACAGCCATCTCAATCAAACTAGGCCTAGTTCCATTCCACTTCTGATTCCCCGAAGTACTTCAAGGTTCATCCCTAACCACAGGTCTACTCCTAGCCACAGTCATAAAATTCCCACCCATTACACTCATTCTACTAACATCCCACTCCCTTAATCACACCCTACTAACTATCATAGCTATCTCTTCAGCCGCACTAGGAGGATGAACAGGCCTAAA…
	cra_ant_72880_Cajamarca_Llama CCACGAGCTACTGAAGCCGCAACCAAATACTTTCTAGTCCAAGCAGCAGCATCAACCCTACTACTATTCTCTAGCACAACCAATGCATTATTCACCGGACAATGAGATATCACACAACTTACCCACCCAATCTCATGTCTACTCATAACAACAGCCATCTCAATCAAACTAGGCCTAGTTCCATTCCACTTCTGATTCCCCGAAGTACTTCAAGGTTCATCCCTAACCACAGGTCTACTCCTAGCCACAGTCATAAAATTCCCACCCATTACACTTATTCTACTAACATCCCCCTCCCTTAATCACACCCTATTAACTATCATAGCTATCTCCTCAGCCGCACTAGGAGGATGAACAGGCCTAAACCAA…
	cra_ant_72775_Huanuco_Mitotambo CCACGAGCTACTGAAGCCGCAACCAAATACTTTCTAGTCCAAGCAGCAGCATCAACCCTACTACTATTCTCTAGCACAACCAATGCATTATTCACCGGACAATGAGATATCACACAACTTACCCACCCAATCTCATGCCTACTCATAACAACAGCCATCTCAATCAAACTAGGCCTAGTTCCATTCCACTTCTGATTCCCCGAAGTACTTCAAGGTTCATCCCTAACCACAGGTCTACTCCTAGCCACAGTCATAAAATTCCCACCCATTACACTCATTCTACTAACATCCCCCTCCCTTAATCACACCCTACTAACTATCATAGCTATCTCCTCAGCCGCACTAGGAGGATGAACAGGCCTAAACC…
	cra_ant_72773_Huanuco_Mitotambo CCACGAGCTACTGAAGCCGCAACCAAATACTTTCTAGTCCAAGCAGCAGCATCAACCCTACTACTATTCTCTAGCACAACCAATGCATTATTCACCGGACAATGAGATATCACACAACTTACCCACCCAATCTCATGCCTACTCATAACAACAGCCATCTCAATCAAACTAGGCCTAGTTCCATTCCACTTCTGATTCCCCGAAGTACTTCAAGGTTCATCCCTAACCACAGGTCTACTCCTAGCCACAGTCATAAAATTCCCACCCATTACACTCATTCTACTAACATCCCCCTCCCTTAATCACACCCTACTAACTATCATAGCTATCTCCTCAGCCGCACTAGGAGGATGAACAGGCCTAAACC…
	cra_ant_72791_Huanuco_Chavinillo CCACGAGCTACTGAAGCCGCAACCAAATACTTTCTAGTCCAAGCAGCAGCATCAACCCTACTACTATTCTCTAGCACAACCAATGCATTATTCACCGGACAATGAGATATCACACAACTTACCCACCCAATCTCATGTCTACTCATAACAACAGCCATCTCAATCAAACTAGGCCTAGTTCCATTCCACTTCTGATTCCCCGAAGTACTTCAAGGTTCATCCCTAACCACAGGTCTACTCCTAGCCACAGTCATAAAATTCCCACCCATTACACTCATTCTACTAACATCCCACTCCCTTAATCACACCCTACTAACTATCATAGCTATCTCTTCAGCCGCACTAGGAGGATGAACAGGCCTAAAC…
	cra_ant_72830_LaLibertad_ElMolino CCACGAGCTACTGAAGCCGCAACCAAATACTTTCTAGTCCAAGCAGCAGCATCAACCCTACTACTATTCTCTAGCACAACCAATGCATTATTCACCGGACAATGAGATATCACACAACTTACCCACCCAATCTCATGTCTACTCATAACAACAGCCATCTCAATCAAACTAGGCCTAGTTCCATTCCACTTCTGATTCCCCGAAGTACTTCAAGGTTCATCCCTAACCACAGGTCTACTCCTAGCCACAGTCATAAAATTCCCACCCATTACACTCATTCTACTAACATCCCACTCCCTTAATCACACCCTACTAACTATCATAGCTATCTCCTCAGCCGCACTAGGAGGATGAACAGGCCTAAA…
	cra_ant_72901_Ancash_Chinchan CCACGAGCTACTGAAGCCGCAACCAAATACTTTCTAGTCCAAGCAGCAGCATCAACCCTACTACTATTCTCTAGCACAACCAATGCATTATTCACCGGACAATGAGATATCACACAACTTACCCACCCAATCTCATGTCTACTCATAACAACAGCCATCTCAATCAAACTAGGCCTAGTTCCATTCCACTTCTGATTCCCCGAAGTACTTCAAGGTTCATCCCTAACCACAGGTCTACTCCTAGCCACAGTCATAAAATTCCCACCCATTACACTCATTCTACTAACATCCCACTCCCTTAATCACACCCTACTAACTATCATAGCTATCTCTTCAGCCGCACTAGGAGGATGAACAGGCCTAAACCAA…
	cra_ant_72771_Huanuco_Mitotambo CCACGAGCTACTGAAGCCGCAACCAAATACTTTCTAGTCCAAGCAGCAGCATCAACCCTACTACTATTCTCTAGCACAACCAATGCATTATTCACCGGACAATGAGATATCACACAACTTACCCACCCAATCTCATGCCTACTCATAACAACAGCCATCTCAATCAAACTAGGCCTAGTTCCATTCCACTTCTGATTCCCCGAAGTACTTCAAGGTTCATCCCTAACCACAGGTCTACTCCTAGCCACAGTCATAAAATTCCCACCCATTACACTCATTCTACTAACATCCCCCTCCCTTAATCACACCCTACTAACTATCATAGCTATCTCCTCAGCCGCACTAGGAGGATGAACAGGCCTAAACC…
	cra_ant_72821_LaLibertad_Suyubamba CCACGAGCTACTGAAGCCGCAACCAAATACTTTCTAGTCCAAGCAGCAGCATCAACCCTACTACTATTCTCTAGCACAACCAATGCATTATTCACCGGACAATGAGATATCACACAACTTACCCACCCAATCTCATGTCTACTCATAACAACAGCCATCTCAATCAAACTAGGCCTAGTTCCATTCCACTTCTGATTCCCCGAAGTACTTCAAGGTTCATCCCTAACCACAGGTCTACTCCTAGCCACAGTCATAAAATTCCCACCCATTACACTCATTCTACTAACATCCCACTCCCTTAATCACACCCTACTAACTATCATAGCTATCTCTTCAGCCGCACTAGGAGGATGAACAGGCCTAA…
	cra_ant_72831_LaLibertad_ElMolino CCACGAGCTACTGAAGCCGCAACCAAATACTTTCTAGTCCAAGCAGCAGCATCAACCCTACTACTATTCTCTAGCACAACCAATGCATTATTCACCGGACAATGAGATATCACACAACTTACCCACCCAATCTCATGTCTACTCATAACAACAGCCATCTCAATCAAACTAGGCCTAGTTCCATTCCACTTCTGATTCCCCGAAGTACTTCAAGGTTCATCCCTAACCACAGGTCTACTCCTAGCCACAGTCATAAAATTCCCACCCATTACACTCATTCTACTAACATCCCACTCCCTTAATCACACCCTACTAACTATCATAGCTATCTCCTCAGCCGCACTAGGAGGATGAACAGGCCTAAA…
	cra_ant_72867_Piura_Landirca CCACGAGCTACTGAAGCCGCAACCAAATACTTTCTAGTCCAAGCAGCAGCATCAACCCTACTACTATTCTCTAGCACAACCAATGCATTATTCACCGGACAATGAGATATCACACAACTTACCCACCCAATCTCATGTCTACTCATAACAACAGCCATCTCAATCAAACTAGGCCTAGTTCCATTCCACTTCTGATTCCCCGAAGTACTTCAAGGTTCATCCCTAACCACAGGTCTACTCCTAGCCACAGTCATAAAATTCCCACCCATTACACTTATTCTACTAACATCCCCCTCCCTTAATCACGCCCTATTAACTATCATAGCTATCTCCTCAGCCGCACTAGGAGGATGAACAGGCCTAAACCAAA…
	cra_ant_72839_Cajamarca_Contumaza CCACGAGCTACTGAAGCCGCAACCAAATACTTTCTAGTCCAAGCAGCAGCATCAACCCTACTACTATTCTCTAGCACAACCAATGCATTATTCACCGGACAATGAGATATCACACAACTTACCCACCCAATCTCATGTCTACTCATAACAACAGCCATCTCAATCAAACTAGGCCTAGTTCCATTCCACTTCTGATTCCCCGAAGTACTTCAAGGTTCATCCCTAACCACAGGTCTACTCCTAGCCACAGTCATAAAATTCCCACCCATTACACTTATTCTACTAACATCCCCCTCCCTTAATCACACCCTATTAACTATCATAGCTATCTCCTCAGCCGCACTAGGAGGATGAACAGGCCTAAA…
	cra_ant_72776_Lima_Quichas CCACGAGCTACTGAAGCCGCAACCAAATACTTTCTAGTCCAAGCAGCAGCATCAACCCTACTACTATTCTCTAGCACAACCAATGCATTATTCACCGGACAATGAGATATCACACAACTTACCCACCCAATCTCATGTCTACTCATAACAACAGCCATCTCAATCAAACTAGGCCTAGTTCCATTCCACTTCTGATTCCCCGAAGTACTTCAAGGTTCATCCCTAACCACAGGTCTACTCCTAGCCACAGTCATAAAATTCCCACCCATTACACTCATTCTACTAACATCCCACTCCCTTAATCACACCCTACTAACTATCATAGCTATCTCTTCAGCCGCACTAGGAGGATGAACAGGCCTAAACCAAACT…
	cra_ant_72872_Piura_Landirca CCACGAGCTACTGAAGCCGCAACCAAATACTTTCTAGTCCAAGCAGCAGCATCAACCCTACTACTATTCTCTAGCACAACCAATGCATTATTCACCGGACAATGAGATATCACACAACTTACCCACCCAATCTCATGTCTACTCATAACAACAGCCATCTCAATCAAACTAGGCCTAGTTCCATTCCACTTCTGATTCCCCGAAGTACTTCAAGGTTCATCCCTAACCACAGGTCTACTCCTAGCCACAGTCATAAAATTCCCACCCATTACACTTATTCTACTAACATCCCCCTCCCTTAATCACACCCTATTAACTATCATAGCTATCTCCTCAGCCGCACTAGGAGGATGAACAGGCCTAAACCAAA…
	cra_ant_72906_Ancash_Pacar CCACGAGCTACTGAAGCCGCAACCAAATACTTTCTAGTCCAAGCAGCAGCATCAACCCTACTACTATTCTCTAGCACAACCAATGCATTATTCACCGGACAATGAGATATCACACAACTTACCCACCCAATCTCATGTCTACTCATAACAACAGCCATCTCAATCAAACTAGGCCTAGTTCCATTCCACTTCTGATTCCCCGAAGTACTTCAAGGTTCATCCCTAACCACAGGTCTACTCCTAGCCACAGTCATAAAATTCCCACCCATTACACTCATTCTACTAACATCCCACTCCCTTAATCACACCCTACTAACTATCATAGCTATCTCCTCAGCCGCACTAGGAGGATGAACAGGCCTAAACCAAACT…
	cra_ant_72850_Cajamarca_Celendin CCACGAGCTACTGAAGCCGCAACCAAATACTTTCTAGTCCAAGCAGCAGCATCAACCCTACTACTATTCTCTAGCACAACCAATGCATTATTCACCGGACAATGAGATATCACACAACTTACCCACCCAATCTCATGTCTACTCATAACAACAGCCATCTCAATCAAACTAGGCCTAGTTCCATTCCACTTCTGATTCCCCGAAGTACTTCAAGGTTCATCCCTAACCACAGGTCTACTCCTAGCCACAGTCATAAAATTCCCACCCATTACACTCATTCTACTAACATCCCACTCCCTTAATCACACCCTACTAACTATCATAGCTATCTCTTCAGCCGCACTAGGAGGATGAACAGGCCTAAAC…
	cra_ant_72885_Cajamarca_Llama CCACGAGCTACTGAAGCCGCAACCAAATACTTTCTAGTCCAAGCAGCAGCATCAACCCTACTACTATTCTCTAGCACAACCAATGCATTATTCACCGGACAATGAGATATCACACAACTTACCCACCCAATCTCATGTCTACTCATAACAACAGCCATCTCAATCAAACTAGGCCTAGTTCCATTCCACTTCTGATTCCCCGAAGTACTTCAAGGTTCATCCCTAACCACAGGTCTACTCCTAGCCACAGTCATAAAATTCCCACCCATTACACTTATTCTACTAACATCCCCCTCCCTTAATCACGCCCTATTAACTATCATAGCTATCTCCTCAGCCGCACTAGGAGGATGAACAGGCCTAAACCAA…
	cra_ant_72860_Amazonas_Duraznopampa CCACGAGCTACTGAAGCCGCAACCAAATACTTTCTAGTCCAAGCAGCAGCATCAACCCTACTACTATTCTCTAGCACAACCAATGCATTATTCACCGGACAATGAGATATCACACAACTTACCCACCCAATCTCATGCCTACTCATAACAACAGCCATCTCAATCAAACTAGGCCTAGTTCCATTCCACTTCTGATTCCCCGAAGTACTTCAAGGTTCATCCCTAACCACAGGTCTACTCCTAGCCACAGTCATAAAATTCCCACCCATTACACTTATTCTACTAACATCCCCCTCCCTTAATCACACCCTATTAACTATCATAGCTATCTCCTCAGCCGCACTAGGAGGATGAACAGGCCTA…
	cra_ant_72772_Huanuco_Mitotambo CCACGAGCTACTGAAGCCGCAACCAAATACTTTCTAGTCCAAGCAGCAGCATCAACCCTACTACTATTCTCTAGCACAACCAATGCATTATTCACCGGACAATGAGATATCACACAACTTACCCACCCAATCTCATGCCTACTCATAACAACAGCCATCTCAATCAAACTAGGCCTAGTTCCATTCCACTTCTGATTCCCCGAAGTACTTCAAGGTTCATCCCTAACCACAGGTCTACTCCTAGCCACAGTCATAAAATTCCCACCCATTACACTCATTCTACTAACATCCCCCTCCCTTAATCACACCCTACTAACTATCATAGCTATCTCCTCAGCCGCACTAGGAGGATGAACAGGCCTAAACC…
	cra_ant_72796_Huanuco_CarpaChavin CCACGAGCTACTGAAGCCGCAACCAAATACTTTCTAGTCCAAGCAGCAGCATCAACCCTACTACTATTCTCTAGCACAACCAATGCATTATTCACCGGACAATGAGATATCACACAACTTACCCACCCAATCTCATGTCTACTCATAACAACAGCCATCTCAATCAAACTAGGCCTAGTTCCATTCCACTTCTGATTCCCCGAAGTACTTCAAGGTTCATCCCTAACCACAGGTCTACTCCTAGCCACAGTCATAAAATTCCCACCCATTACACTCATTCTACTAACATCCCACTCCCTTAATCACACCCTACTAACTATCATAGCTATCTCTTCAGCCGCACTAGGAGGATGAACAGGCCTAAA…
	cra_ant_67126_Tumbes_Amotape CCACGAGCTACTGAAGCCGCAACCAAATACTTTCTAGTCCAAGCAGCAGCATCAACCCTACTACTATTCTCTAGCACAACCAATGCATTATTCACCGGACAATGAGATATCACACAACTTACCCACCCAATCTCATGTCTACTCATAACAACAGCCATCTCAATCAAACTAGGTCTAGTTCCATTCCACTTCTGATTCCCCGAAGTACTCCAAGGTTCATCCCTAACCACAGGTCTACTCCTAGCCACAGTCATAAAATTCCCACCCATTACACTCATTCTACTAACATCCCACTCCCTTAATCACACCCTACTAACTATCATAGCTATCTCCTCAGCCGCACTAGGAGGATGAACAGGCCTAAACCAAA…
	cra_ant_72897_Ancash_Chinchan CCACGAGCTACTGAAGCCGCAACCAAATACTTTCTAGTCCAAGCAGCAGCATCAACCCTACTACTATTCTCTAGCACAACCAATGCATTATTCACCGGACAATGAGATATCACACAACTTACCCACCCAATCTCATGTCTACTCATAACAACAGCCATCTCAATCAAACTAGGCCTAGTTCCATTCCACTTCTGATTCCCCGAAGTACTTCAAGGTTCATCCCTAACCACAGGTCTACTCCTAGCCACAGTCATAAAATTCCCACCCATTACACTCATTCTACTAACATCCCACTCCCTTAATCACACCCTACTAACTATCATAGCTATCTCTTCAGCCGCACTAGGAGGATGAACAGGCCTAAACCAA…
	cra_ant_72828_LaLibertad_ElMolino CCACGAGCTACTGAAGCCGCAACCAAATACTTTCTAGTCCAAGCAGCAGCATCAACCCTACTACTATTCTCTAGCACAACCAATGCATTATTCACCGGACAATGAGATATCACACAACTTACCCACCCAATCTCATGCCTACTCATAACAACAGCCATCTCAATCAAACTAGGCCTAGTTCCATTCCACTTCTGATTCCCCGAAGTACTTCAAGGTTCATCCCTAACCACAGGTCTACTCCTAGCCACAGTCATAAAATTCCCACCCATTACACTCATTCTACTAACATCCCCCTCCCTTAATCACACCCTACTAACTATCATAGCTATCTCCTCAGCCGCACTAGGAGGATGAACAGGCCTAAA…
	cra_ant_72792_Huanuco_Chavinillo CCACGAGCTACTGAAGCCGCAACCAAATACTTTCTAGTCCAAGCAGCAGCATCAACCCTACTACTATTCTCTAGCACAACCAATGCATTATTCACCGGACAATGAGATATCACACAACTTACCCACCCAATCTCATGTCTACTCATAACAACAGCCATCTCAATCAAACTAGGCCTAGTTCCATTCCACTTCTGATTCCCCGAAGTACTTCAAGGTTCATCCCTAACCACAGGTCTACTCCTAGCCACAGTCATAAAATTCCCACCCATTACACTCATTCTACTAACATCCCACTCCCTTAATCACACCCTACTAACTATCATAGCTATCTCTTCAGCCGCACTAGGAGGATGAACAGGCCTAAAC…
	cra_ant_72815_Ancash_Macate CCACGAGCTACTGAAGCCGCAACCAAATACTTTCTAGTCCAAGCAGCAGCATCAACCCTACTACTATTCTCTAGCACAACCAATGCATTATTCACCGGACAATGAGATATCACACAACTTACCCACCCAATCTCATGTCTACTCATAACAACAGCCATCTCAATCAAACTAGGCCTAGTTCCATTCCACTTCTGATTCCCCGAAGTACTTCAAGGTTCATCCCTAACCACAGGTCTACTCCTAGCCACAGTCATAAAATTCCCACCCATTACACTCATTCTACTAACATCCCACTCCCTTAATCACACCCTACTAACTATCATAGCTATCTCTTCAGCCGCACTAGGAGGATGAACAGGCCTAAACCAAAC…
	cra_ant_72845_Cajamarca_Celendin CCACGAGCTACTGAAGCCGCAACCAAATACTTTCTAGTCCAAGCAGCAGCATCAACCCTACTACTATTCTCTAGCACAACCAATGCATTATTCACCGGACAATGAGATATCACACAACTTACCCACCCAATCTCATGTCTACTCATAACAACAGCCATCTCAATCAAACTAGGCCTAGTTCCATTCCACTTCTGATTCCCCGAAGTACTTCAAGGTTCATCCCTAACCACAGGTCTACTCCTAGCCACAGTCATAAAATTCCCACCCATTACACTCATTCTACTAACATCCCACTCCCTTAATCACACCCTACTAACTATCATAGCTATCTCTTCAGCCGCACTAGGAGGATGAACAGGCCTAAAC…
	cra_ant_67177_Tumbes_Amotape CCACGAGCTACTGAAGCCGCAACCAAATACTTTCTAGTCCAAGCAGCAGCATCAACCCTACTACTATTCTCTAGCACAACCAATGCATTATTCACCGGACAATGAGATATCACACAACTTACCCACCCAATCTCATGTCTACTCATAACAACAGCCATCTCAATCAAACTAGGTCTAGTTCCATTCCACTTCTGATTCCCCGAAGTACTTCAAGGTTCATCCCTAACCACAGGTCTACTCCTAGCCACAGTCATAAAATTCCCACCCATTACACTCATTCTACTAACATCCCACTCCCTTAATCACACCCTACTAACTATCATAGCTATCTCCTCAGCCGCACTAGGAGGATGAACAGGCCTAAACCAAA…
	cra_ant_72843_Cajamarca_Celendin CCACGAGCTACTGAAGCCGCAACCAAATACTTTCTAGTCCAAGCAGCAGCATCAACCCTACTACTATTCTCTAGCACAACCAATGCATTATTCACCGGACAATGAGATATCACACAACTTACCCACCCAATCTCATGTCTACTCATAACAACAGCCATCTCAATCAAACTAGGCCTAGTTCCATTCCACTTCTGATTCCCCGAAGTACTTCAAGGTTCATCCCTAACCACAGGTCTACTCCTAGCCACAGTCATAAAATTCCCACCCATTACACTCATTCTACTAACATCCCACTCCCTTAATCACACCCTACTAACTATCATAGCTATCTCTTCAGCCGCACTAGGAGGATGAACAGGCCTAAAC…
	cra_ant_72761_Huanuco_Acomayo CCACGAGCTACTGAAGCCGCAACCAAATACTTTCTAGTCCAAGCAGCAGCATCAACCCTACTACTATTCTCTAGCACAACCAATGCATTATTCACCGGACAATGAGATATCACACAACTTACCCACCCAATCTCATGTCTACTCATAACAACAGCCATCTCAATCAAACTAGGCCTAGTTCCATTCCACTTCTGATTCCCCGAAGTACTTCAAGGTTCATCCCTAACCACAGGTCTACTCCTAGCCACAGTCATAAAATTCCCACCCATTACACTCATTCTACTAACATCCCACTCCCTTAATCACACCCTACTAACTATCATAGCTATCTCTTCAGCCGCACTAGGAGGATGAACAGGCCTAAACCAA…
	cra_ant_72798_Huanuco_CarpaChavin CCACGAGCTACTGAAGCCGCAACCAAATACTTTCTAGTCCAAGCAGCAGCATCAACCCTACTACTATTCTCTAGCACAACCAATGCATTATTCACCGGACAATGAGATATCACACAACTTACCCACCCAATCTCATGTCTACTCATAACAACAGCCATCTCAATCAAACTAGGCCTAGTTCCATTCCACTTCTGATTCCCCGAAGTACTTCAAGGTTCATCCCTAACCACAGGTCTACTCCTAGCCACAGTCATAAAATTCCCACCCATTACACTCATTCTACTAACATCCCACTCCCTTAATCACACCCTACTAACTATCATAGCTATCTCTTCAGCCGCACTAGGAGGATGAACAGGCCTAAA…
	cra_ant_72889_Lima_Huamatanga CCACGAGCTACTGAAGCCGCAACCAAATACTTTCTAGTCCAAGCAGCAGCATCAACCCTACTACTATTCTCTAGCACAACCAATGCATTATTCACCGGACAATGAGATATCACACAACTTACCCACCCAATCTCATGTCTACTCATAACAACAGCCATCTCAATCAAACTAGGCCTAGTTCCATTCCACTTCTGATTCCCCGAAGTACTTCAAGGTTCATCCCTAACCACAGGTCTACTCCTAGCCACAGTCATAAAATTCCCACCCATTACACTCATTCTACTAACATCCCACTCCCTTAATCACACCCTACTAACTATCATAGCTATCTCTTCAGCCGCACTAGGAGGATGAACAGGCCTAAACCAA…
	cra_ant_72822_LaLibertad_Suyubamba CCACGAGCTACTGAAGCCGCAACCAAATACTTTCTAGTCCAAGCAGCAGCATCAACCCTACTACTATTCTCTAGCACAACCAATGCATTATTCACCGGACAATGAGATATCACACAACTTACCCACCCAATCTCATGTCTACTCATAACAACAGCCATCTCAATCAAACTAGGCCTAGTTCCATTCCACTTCTGATTCCCCGAAGTACTTCAAGGTTCATCCCTAACCACAGGTCTACTCCTAGCCACAGTCATAAAATTCCCACCCATTACACTCATTCTACTAACATCCCACTCCCTTAATCACACCCTACTAACTATCATAGCTATCTCTTCAGCCGCACTAGGAGGATGAACAGGCCTAA…
	cra_ant_72836_LaLibertad_ElMolino CCACGAGCTACTGAAGCCGCAACCAAATACTTTCTAGTCCAAGCAGCAGCATCAACCCTACTACTATTCTCTAGCACAACCAATGCATTATTCACCGGACAATGAGATATCACACAACTTACCCACCCAATCTCATGTCTACTCATAACAACAGCCATCTCAATCAAACTAGGCCTAGTTCCATTCCACTTCTGATTCCCCGAAGTACTTCAAGGTTCATCCCTAACCACAGGTCTACTCCTAGCCACAGTCATAAAATTCCCACCCATTACACTCATTCTACTAACATCCCACTCCCTTAATCACACCCTACTAACTATCATAGCTATCTCTTCAGCCGCACTAGGAGGATGAACAGGCCTAAA…
	cra_ant_72898_Ancash_Chinchan CCACGAGCTACTGAAGCCGCAACCAAATACTTTCTAGTCCAAGCAGCAGCATCAACCCTACTACTATTCTCTAGCACAACCAATGCATTATTCACCGGACAATGAGATATCACACAACTTACCCACCCAATCTCATGTCTACTCATAACAACAGCCATCTCAATCAAACTAGGCCTAGTTCCATTCCACTTCTGATTCCCCGAAGTACTTCAAGGTTCATCCCTAACCACAGGTCTACTCCTAGCCACAGTCATAAAATTCCCACCCATTACACTCATTCTACTAACATCCCACTCCCTTAATCACACCCTACTAACTATCATAGCTATCTCTTCAGCCGCACTAGGAGGATGAACAGGCCTAAACCAA…
	cra_ant_72770_Huanuco_Mitotambo CCACGAGCTACTGAAGCCGCAACCAAATACTTTCTAGTCCAAGCAGCAGCATCAACCCTACTACTATTCTCTAGCACAACCAATGCATTATTCACCGGACAATGAGATATCACACAACTTACCCACCCAATCTCATGCCTACTCATAACAACAGCCATCTCAATCAAACTAGGCCTAGTTCCATTCCACTTCTGATTCCCCGAAGTACTTCAAGGTTCATCCCTAACCACAGGTCTACTCCTAGCCACAGTCATAAAATTCCCACCCATTACACTCATTCTACTAACATCCCCCTCCCTTAATCACACCCTACTAACTATCATAGCTATCTCCTCAGCCGCACTAGGAGGATGAACAGGCCTAAACC…
	cra_ant_72812_Ancash_Macate CCACGAGCTACTGAAGCCGCAACCAAATACTTTCTAGTCCAAGCAGCAGCATCAACCCTACTACTATTCTCTAGCACAACCAATGCATTATTCACCGGACAATGAGATATCACACAACTTACCCACCCAATCTCATGTCTACTCATAACAACAGCCATCTCAATCAAACTAGGCCTAGTTCCATTCCACTTCTGATTCCCCGAAGTACTTCAAGGTTCATCCCTAACCACAGGTCTACTCCTAGCCACAGTCATAAAATTCCCACCCATTACACTCATTCTACTAACATCCCACTCCCTTAATCACACCCTACTAACTATCATAGCTATCTCTTCAGCCGCACTAGGAGGATGAACAGGCCTAAACCAAAC…
	cra_ant_72846_Cajamarca_Celendin CCACGAGCTACTGAAGCCGCAACCAAATACTTTCTAGTCCAAGCAGCAGCATCAACCCTACTACTATTCTCTAGCACAACCAATGCATTATTCACCGGACAATGAGATATCACACAACTTACCCACCCAATCTCATGTCTACTCATAACAACAGCCATCTCAATCAAACTAGGCCTAGTTCCATTCCACTTCTGATTCCCCGAAGTACTTCAAGGTTCATCCCTAACCACAGGTCTACTCCTAGCCACAGTCATAAAATTCCCACCCATTACACTTATTCTACTAACATCCCCCTCCCTTAATCACACCCTATTAACTATCATAGCTATCTCCTCAGCCGCACTAGGAGGATGAACAGGCCTAAAC…
	cra_ant_67243_Tumbes_Amotape CCACGAGCTACTGAAGCCGCAACCAAATACTTTCTAGTCCAAGCAGCAGCATCAACCCTACTACTATTCTCTAGCACAACCAATGCATTATTCACCGGACAATGAGATATCACACAACTTACCCACCCAATCTCATGTCTACTCATAACAACAGCCATCTCAATCAAACTAGGTCTAGTTCCATTCCACTTCTGATTCCCCGAAGTACTTCAAGGTTCATCCCTAACCACAGGTCTACTCCTAGCCACAGTCATAAAATTCCCACCCATTACACTCATTCTACTAACATCCCACTCCCTTAATCACACCCTACTAACTATCATAGCTATCTCCTCAGCCGCACTAGGAGGATGAACAGGCCTAAACCAAA…
	cra_ant_72876_Piura_Canchaque CCACGAGCTACTGAAGCCGCAACCAAATACTTTCTAGTCCAAGCAGCAGCATCAACCCTACTACTATTCTCTAGCACAACCAATGCATTATTCACCGGACAATGAGATATCACACAACTTACCCACCCAATCTCATGTCTACTCATAACAACAGCCATCTCAATCAAACTAGGCCTAGTTCCATTCCACTTCTGATTCCCCGAAGTACTTCAAGGTTCATCCCTAACCACAGGTCTACTCCTAGCCACAGTCATAAAATTCCCACCCATTACACTTATTCTACTAACATCCCCCTCCCTTAATCACACCCTATTAACTATCATAGCTATCTCCTCAGCCGCACTAGGAGGATGAACAGGCCTAAACCAA…
	cra_ant_72768_Huanuco_Mitotambo CCACGAGCTACTGAAGCCGCAACCAAATACTTTCTAGTCCAAGCAGCAGCATCAACCCTACTACTATTCTCTAGCACAACCAATGCATTATTCACCGGACAATGAGATATCACACAACTTACCCACCCAATCTCATGCCTACTCATAACAACAGCCATCTCAATCAAACTAGGCCTAGTTCCATTCCACTTCTGATTCCCCGAAGTACTTCAAGGTTCATCCCTAACCACAGGTCTACTCCTAGCCACAGTCATAAAATTCCCACCCATTACACTCATTCTACTAACATCCCCCTCCCTTAATCACACCCTACTAACTATCATAGCTATCTCCTCAGCCGCACTAGGAGGATGAACAGGCCTAAACC…
	cra_ant_72824_LaLibertad_Suyubamba CCACGAGCTACTGAAGCCGCAACCAAATACTTTCTAGTCCAAGCAGCAGCATCAACCCTACTACTATTCTCTAGCACAACCAATGCATTATTCACCGGACAATGAGATATCACACAACTTACCCACCCAATCTCATGTCTACTCATAACAACAGCCATCTCAATCAAACTAGGCCTAGTTCCATTCCACTTCTGATTCCCCGAAGTACTTCAAGGTTCATCCCTAACCACAGGTCTACTCCTAGCCACAGTCATAAAATTCCCACCCATTACACTCATTCTACTAACATCCCACTCCCTTAATCACACCCTACTAACTATCATAGCTATCTCTTCAGCCGCACTAGGAGGATGAACAGGCCTAA…
	cra_ant_72820_LaLibertad_Suyubamba CCACGAGCTACTGAAGCCGCAACCAAATACTTTCTAGTCCAAGCAGCAGCATCAACCCTACTACTATTCTCTAGCACAACCAATGCATTATTCACCGGACAATGAGATATCACACAACTTACCCACCCAATCTCATGTCTACTCATAACAACAGCCATCTCAATCAAACTAGGCCTAGTTCCATTCCACTTCTGATTCCCCGAAGTACTTCAAGGTTCATCCCTAACCACAGGTCTACTCCTAGCCACAGTCATAAAATTCCCACCCATTACACTCATTCTACTAACATCCCACTCCCTTAATCACACCCTACTAACTATCATAGCTATCTCTTCAGCCGCACTAGGAGGATGAACAGGCCTAA…
	cra_ant_72854_Amazonas_Duraznopampa CCACGAGCTACTGAAGCCGCAACCAAATACTTTCTAGTCCAAGCAGCAGCATCAACCCTACTACTATTCTCTAGCACAACCAATGCATTATTCACCGGACAATGAGATATCACACAACTTACCCACCCAATCTCATGCCTACTCATAACAACAGCCATCTCAATCAAACTAGGCCTAGTTCCATTCCACTTCTGATTCCCCGAAGTACTTCAAGGTTCATCCCTAACCACAGGTCTACTCCTAGCCACAGTCATAAAATTCCCACCCATTACACTTATTCTACTAACATCCCCCTCCCTTAATCACACCCTATTAACTATCATAGCTATCTCCTCAGCCGCACTAGGAGGATGAACAGGCCTA…
	cra_ant_72769_Huanuco_Mitotambo -------------------------------------------------------------------------------------------------------------------------------------------------------------------------------------------------------------------------------------------------------------------------------------------------------------------------------------------------------------------------------…
;
END;
