# Supplementary material for: A latitudinal phylogeographic diversity gradient in birds
Source: PLoS Biol. 2017 Apr 13;15(4):e2001073. doi: 10.1371/journal.pbio.2001073 (PMC5390966; doi:10.1371/journal.pbio.2001073)
Supplement: S1 Data — (ZIP) [file pbio.2001073.s015.zip › S1_Data/Cyanerpes-caeruleus.nex]

#NEXUS 

Begin data;
	Dimensions ntax=48 nchar=1045;
	Format datatype=dna gap=-;
	Matrix
Tersina_viridis_USNM11711 CTTCGGATCCCTACTAGGCCTCTGCTTAATCACCCAAATCGTCACAGGCCTCCTACTAGCCATACACTACACAGCAGACACCAGTCTCGCCTTCTCCTCCGTCGCCCACATATGCCGAGACGTGCAATTCGGATGACTCATCCGCAACCTCCACGCAAATGGAGCCTCCTTCTTCTTCATCTGCATCTACCTACACATCGGCCGAGGAATCTACTACGGCTCATACCTAAACAAAGAAACCTGAAACGTCGGAGTCATCCTTCTCCTCGCCCTCATAGCAACCGCCTTCGTAGGATATGTCCTGCCATGAGGCCAAATATCATTCTGAGGAGCTACCGTCATCACAAACCTATTCTCTGCCATCCCATACATCGGACAAACACTAGTAGAATGAGCTTGAGGTGGATTCTCCGTCGACAACCCCACACTCACCCGATTCTTCGCCCTCCACTTCCTACTCCCATTCCTTATCGTAGGCCTCACACTTGTCCACCTCACATTCCTCCACGAAACAGGATCAAACAACCCCCTAGGCATCCCCCCGGACTGCGACAAAATCCCTTTCCACCCATACTACACTATCAAAGACATCCTAGGGTTCGTACTAATACTCGCCCTACTCGTCTCACTAGCCCTATTCTCCCCTAACCTCCTAGGAGACCCAGAAAATTTTACCCCAGCCAATCCACTAGTCACTCCTCCCCACATTAAACCCGAATGATACTTCCTATTTGCCTACGCCATCCTTCGATCCATCCCAAACAAACTAGGAGGCGTACTAGCCCTAGCCGCTTCAATCCTTGTTCTATTCCTCATACCACTACTTCACACATCAAAACTACGATCAATGACCTTCCGCCCTCTATCACAAATCCTATTCTGAACCCTAGTCGCCAACGTCCTGGTCCTAACCTGAGTAGGCAGCCAACCAGTAGAACACCCCTTCATCATCATTGGCCAACTAGCCTCATTCACCTACTTCCTTATCATCCTAGTCCTATTCCCCCTCGCGGCCCTCTTGGAAAATAAACTACTCAAACTCTAG
Schistochlamys_melanopsis_AF006250 CTTCGGATCCCTGCTAGGCGTCTGCCTAATCACTCAAATCGTCACAGGCCTCCTACTAGCTATACACTACACAGCAGACACTA?CTTAGCCTTCTCCTCCGTAGCCCACATATGCCGAGACGTGCAATTCGGATGACTCATCCGCAACCTCCACGC?AACGGAGCTTCCTTCTTCTTCATCTGCATCTACCTACACATCGGCCGAGGAATCTACTACGGCTCATACCTAAACAAAGAAACCTGAAAC?TCGGAGTTATCCT??TCCTAGCC?TCATAGCAAC?GCCTTCGTAGGATACGTCCTACCATGAGGACAAATATCCTTCTGAGGAGCTACCGTAATCACAAACCTATTCTCAGCCATTCCCTATATCGGCCAAACACTAGTCGAATGAGCCTGAGGAGGATTCTCCGTCGACAACCCCACACTCACTCGATTCTTCGCCCTCCACTTCCTCCTCCCATTCGTTATCGTAGGCCTCACACTCGTTCACCTCACCTTCCTCCACGAAACAGGCTCAAACAACCCCACAGGTATCCCCTCAGACTGTGACAAAATCCCCTTCCATCCATACTACACTATCAAAGACATCCTAGGATTTGCACTAATACTCTCCCTACTCGTCTCACTAGCCCTATTTGCCCCCAACCTACTAGGAGACCCAGAAAACTTCACACCAGCCAACCCACTAGTCACTCCCCCTCACATCAAACCCGAATGATACTTCCTATTCGCCTACGCCATCTTACGATCCATCCCAAACAAATTAGGAGGCGTACTAGCCCTAGCTGCATCAATCCTAGTCCTATTCCTCATACCACTACTCCACACATCAAAACTACGATCAATAACTTTCCGCCCCCTATCACAAATCCTATTCTGAACCCTAGTCGCCAACATCCTCATTCTAACCTGAGTAGGCAGCCAACCAGTAGAACACCCATTCATCATCATCGGACAGCTAGCCTCATTCACATACTTCCTAATCATCCTAGTTCTATTCCCCCTCGCGGCCGTCCTGGAAAATAAATTACTAAAACTCT??
Cyanerpes_cyaneus_GU215299 CTTTGGATCCCTACTAGGCCTATGCTTAATTACCCAAATCATCACAGGCCTCCTACTAGCCATACACTACACAGCAGACACCAACCTTGCCTTCTCCTCCGTCGCCCATATATGCCGAGACGTCCAATTCGGATGACTCATCCGCAACCTCCACGCAAACGGAGCCTCCTTCTTCTTCATTTGCATCTACCTACACATCGGCCGAGGACTCTACTACGGCTCATACCTAAACAAAGAGACGTGGAACGTAGGAGTGATCCTACTACTAACCCTCATAGCAACCGCCTTTGTAGGATATGTCCTACCATGAGGCCAAATATCATTCTGAGGGGCTACTGTCATCACAAACCTACTCTCAGCCATCCCCTACATCGGACAAACACTAGTCGAATGAGCCTGAGGAGGATTCTCCGTAGACAACCCCACACTCACCCGATTCTTCACCCTTCACTTCCTCCTCCCATTCGTCATCGTAGGCCTCACACTAGTCCATCTCACTTTCCTCCACGAAACAGGCTCAAACAACCCACTAGGCATCCCCCCAGACTGCGACAAAATCCCTTTCCACCCATACTACACTATCAAAGACATCCTAGGATTCGTACTAATACTCTCCCTACTCGTCTCACTAGCCCTGTTCGCCCCCAACCTCCTAGGCGACCCAGAAAACTTCACACCAGCCAACCCACTAGTAACACCCCCTCATATCAAACCAGAGTGATACTTCCTATTTGCCTACGCCATCCTTCGATCCATCCCAAGCAAACTAGGAGGCGTACTAGCCCTAGCCGCCTCAATCCTAGTCCTATTCCTCACCCCTCTACTCCATACATCAAAATTACGATCAATAACCTTCCGCCCCCTATCACAGATCCTATTCTGGACCCTAGTCGCCAACGTCCTCGTCCTAACCTGAGTAGGAAGCCAACCTGTAGAACACCCATTCATCATCATCGGGCAACTGGCCTCATTCACATACTTCCTAATTATCCTAGTATTATTCCCCCTCGCGGCCGCCCTGGAAAATAAACTACTTAAGCTCT??
Cyanerpes_cyaneus_EF529958 CTTTGGATCCCTACTAGGCCTATGCTTAATTACCCAAATCATCACAGGCCTCCTACTAGCCATACACTACACAGCAGACACCAACCTTGCCTTCTCCTCCGTCGCCCATATATGCCGAGACGTCCAATTCGGATGACTCATCCGCAACCTCCACGCAAACGGAGCCTCCTTCTTCTTCATTTGCATCTACCTACACATCGGCCGAGGACTCTACTACGGCTCATACCTAAACAAAGAGACGTGGAACGTAGGAGTGATCCTACTACTAACCCTCATAGCAACCGCCTTTGTAGGATATGTCCTACCATGAGGCCAAATATCATTCTGAGGGGCTACTGTCATCACAAACCTACTCTCAGCCATCCCCTACATCGGACAAACACTAGTCGAATGAGCCTGAGGAGGATTCTCCGTAGACAACCCCACACTCACCCGATTCTTCACCCTTCACTTCCTCCTCCCATTCGTCATCGTAGGCCTCACACTAGTCCATCTCACTTTCCTCCACGAAACAGGCTCAAACAACCCACTAGGCATCCCCCCAGACTGCGACAAAATCCCTTTCCACCCATACTACACTATCAAAGACATCCTAGGATTCGTACTAATACTCTCCCTACTCGTCTCACTAGCCCTGTTCGCCCCCAACCTCCTAGGCGACCCAGAAAACTTCACACCAGCCAACCCACTAGTAACACCCCCTCATATCAAACCAGAGTGATACTTCCTATTTGCCTACGCCATCCTTCGATCCATCCCAAGCAAACTAGGAGGCGTACTAGCCCTAGCCGCCTCAATCCTAGTCCTATTCCTCACCCCTCTACTCCATACATCAAAATTACGATCAATAACCTTCCGCCCCCTATCACAGATCCTATTCTGGACCCTAGTCGCCAACGTCCTCGTCCTAACCTGAGTAGGAAGCCAACCTGTAGAACACCCATTCATCATCATCGGGCAACTGGCCTCATTCACATACTTCCTAATTATCCTAGTATTATTCCCCCTCGCGGCCGCCCTGGAAAATAAACTACTTAAGCTCT??
Cyanerpes_cyaneus_GU215300 CTTTGGATCCCTACTAGGCCTATGCTTAATTACCCAAATCATCACAGGCCTCCTACTAGCCATACACTACACAGCAGACACCAACCTTGCCTTCTCCTCCGTCGCCCATATATGCCGAGACGTCCAATTCGGATGACTCATCCGCAACCTCCACGCAAACGGAGCCTCCTTCTTCTTCATTTGCATCTACCTACACATCGGCCGAGGACTCTACTACGGCTCATACCTAAACAAAGAGACGTGGAACGTAGGAGTGATCCTACTACTAACCCTCATAGCAACCGCCTTTGTAGGATATGTCCTACCATGAGGCCAAATATCATTCTGAGGGGCTACTGTCATCACAAACCTACTCTCAGCCATCCCCTACATCGGACAAACACTAGTCGAATGAGCCTGAGGAGGATTCTCCGTAGACAACCCCACACTCACCCGATTCTTCACCCTTCACTTCCTCCTCCCATTCGTCATCGTAGGCCTCACACTAGTCCATCTCACTTTCCTCCACGAAACAGGCTCAAACAACCCACTAGGCATCCCCCCAGACTGCGACAAAATCCCTTTCCACCCATACTACACTATCAAAGACATCCTAGGATTCGTACTAATACTCTCCCTACTCGTCTCACTAGCCCTGTTCGCCCCCAACCTCCTAGGCGACCCAGAAAACTTCACACCAGCCAACCCACTAGTAACACCCCCTCATATCAAACCAGAGTGATACTTCCTATTTGCCTACGCCATCCTTCGATCCATCCCAAGCAAA?TAGGAGG?GTACTAGCCCTAGCCGCCTCAATCCTAGTCCTATTCCTCACCCCTCTACTCCATACATCAAAATTACGATCAATAACCTTCCGCCCCCTATCACAGATCCTATTCTGGACCCTAGTCGCCAACGTCCTCGTCCTAACCTGAGTAGGAAGCCAACCTGTAGAACACCCATTCATCATCATCGGGCAACTGGCCTCATTCACATACTTCCTA????????????????????????????????????????????????????????????
Cyanerpes_cyaneus_GU215301 CTTTGGATCCCTACTAGGCCTATGCTTAATTACCCAAATCATCACAGGCCTCCTACTAGCCATACACTACACAGCAGACACCAACCTTGCCTTCTCCTCCGTCGCCCATATATGCCGAGACGTCCAATTCGGATGACTCATCCGCAACCTCCACGCAAACGGAGCCTCCTTCTTCTTCATTTGCATCTACCTACACATCGGCCGAGGACTCTACTACGGCTCATACCTAAACAAAGAGACGTGGAACGTAGGAGTGATCCTACTACTAACCCTCATAGCAACCGCCTTTGTAGGATATGTCCTACCATGAGGCCAAATATCATTCTGAGGGGCTACTGTCATCACAAACCTACTCTCAGCCATCCCCTACATCGGACAAACACTAGTCGAATGAGCCTGAGGAGGATTCTCCGTAGACAACCCCACACTCACCCGATTCTTCACCCTTCACTTCCTCCTCCCATTCGTCATCGTAGGCCTCACACTAGTCCATCTCACTTTCCTCCACGAAACAGGCTCAAACAACCCACTAGGCATCCCCCCAGACTGCGACAAAATCCCTTTCCACCCATACTACACTATCAAAGACATCCTAGGATTCGTACTAATACTCTCCCTACTCGTCTCACTAGCCCTGTTCGCCCCCAACCTCCTAGGCGACCCAGAAAACTTCACACCAGCCAACCCACTAGTAACACCCCCTCATATCAAACCAGAGTGATACTTCCTATTTGCCTACGCCATCCTTCGATCCATCCCAAGCAAACTAGGAGGCGTACTAGCCCTAGCCGCCTCAATCCTAGTCCTATTCCTCACCCCTCTACTCCATACATCAAAATTACGATCTATAACCTTCCGCCCCCTATCACAGATCCTATTCTGGACCCTAGTTGCCAACGTCCTCGTCCTAACCTGAGTAGGAAGCCAACCTGTAGAACACCCATTCATCATCATCGGGCAACTGGCCTCATTCACATACTTCCTAATTATCCTAGTATTATTCCCCCTCGCGGCCGCCCTGGAAAATAAACTACTTAAGCT????
Cyanerpes_cyaneus_FJ799873 CTTTGGATCCCTACTAGGCCTATGCTTAATTACCCAAATCATCACAGGCCTCCTACTAGCCATACACTACACAGCAGACACCAACCTTGCCTTCTCCTCCGTCGCCCATATATGCCGAGACGTCCAATTCGGATGACTCATCCGCAACCTCCACGCAAACGGAGCCTCCTTCTTCTTCATTTGCATCTACCTACACATCGGCCGAGGACTCTACTACGGCTCATACCTAAACAAAGAGACGTGGAACGTAGGAGTGATCCTACTACTAACCCTCATAGCAACCGCCTTTGTAGGATATGTCCTACCATGAGGCCAAATATCATTCTGAGGGGCTACTGTCATCACAAACCTACTCTCAGCCATCCCCTACATCGGACAAACACTAGTCGAATGAGCCTGAGGAGGATTCTCCGTAGACAACCCCACACTCACCCGATTCTTCACCCTTCACTTCCTCCTCCCATTCGTCATAGTAGGCCTCACACTAGTCCATCTCACTTTCCTCCACGAAACAGGCTCAAACAACCCACTAGGCATCCCCCCAGACTGCGACAAAATCCCTTTCCACCCATACTACACTATCAAAGACATCCTAGGATTCGTACTAATACTCTCCCTACTCGTCTCACTAGCCCTGTTCGCCCCCAACCTCCTAGGCGACCCAGAAAACTTCACACCAGCCAACCCACTAGTAACACCCCCTCATATCAAACCAGAGTGATACTTCCTATTTGCCTACGCCATCCTTCGATCCATCCCAAGCAAACTAGGAGGCGTACTAGCCCTAGCCGCCTCAATCCTAGTCCTATTCCTCACCCCTCTACTCCATACATCAAAATTACGATCGATAACCTTCCGCCCCCTATCACAGATCCTATTCTGGACCCTAGTTGCCAACGTCCTCGTCCTAACCTGAGTAGGAAGCCAACCTGTAGAACACCCATTCATCATCATCGGGCAACTGGCCTCATTCACATACTTCCTAATTATCCTAGTATTATTCCCCCTCGCGGCCGCCCTGGAAAATAAACTACTTAAGCTCT??
Cyanerpes_nitidus_GU215303 CTTCGGATCCCTACTAGGCCTCTGCCTAATTACCCAGATCATCACAGGCCTCCTACTAGCCATACACTATACAGCAGACACCAACCTTGCCTTCTCCTCCGTCGCCCACATATGCCGAGACGTCCAATTCGGATGACTCATCCGCAACCTCCACGCAAACGGAGCCTCCTTCTTCTTCATCTGCATCTACCTACACATCGGCCGCGGACTCTACTACGGCTCATACCTGAACAAAGAAACCTGAAACATTGGAGTCATCCTACTTCTAGCCCTCATAGCAACTGCCTTTGTAGGATACGTCCTACCATGAGGCCAAATATCATTCTGAGGAGCTACCGTCATCACCAATCTATTCTCAGCTATCCCCTACATCGGACAAACACTAGTCGAATGAGCCTGAGGCGGATTCTCTGTAGACAACCCCACACTCACCCGATTCTTTGCTCTTCACTTCCTCCTCCCATTCGTCATCGTAGGCCTCACACTTGTCCATCTCACTTTCCTCCACGATACAGGCTCAAACAACCCACTAGGCATCCCCCCGGACTGCGACAAAATCCCATTCCACCCATACTACACCATCAAAGACATCCTGGGATTCGTGCTAATACTTTCCCTGCTCGTCTCACTAGCTCTATTCGCCCCTAACCTCCTAGGCGACCCAGAAAACTTCACACCAGCCAATCCACTAGTAACCCCACCCCACATTAAACCTGAATGATACTTCCTATTCGCCTACGCCATTCTCCGATCCATCCCAAACAAATTGGGAGGCGTACTGGCCTTAGCCGCCTCAATTTTAGTCCTATTCCTCACACCCTTACTTCACACATCAAAACTACGATCAATAACTTTCCGCCCTCTGTCACAAATCCTATTCTGAACCCTAGTTGCCAACGTCCTAATCCTAACCTGAGTGGGCAGCCAACCCGTAGAACACCCATTCATCATCATCGGACAACTAGCCTCATTCACGTACTTCCTAATCATCCTAGTTTTATTTCCCCTCGCAGCCCTCCTGGAAAATAAACTACTTAAACTCT??
Cyanerpes_nitidus_AY190167 CTTCGGATCCCTATTAGGCCTCTGCCTAATTACCCAGATCATCACAGGCCTCCTACTAGCCATACACTATACAGCAGACACCAACCTTGCCTTCTCCTCCGTCGCCCACATATGCCGAGACGTCCAATTCGGATGACTCATCCGCAACCTCCACGCAAACGGAGCCTCCTTCTTCTTCATCTGCATCTACCTACACATCGGCCGCGGACTCTACTACGGCTCATACCTGAACAAAGAAACCTGAAACATTGGAGTCATCCTACTTCTAGCCCTCATAGCAACTGCCTTTGTAGGATACGTCCTACCATGAGGCCAAATATCATTCTGAGGAGCTACCGTCATCACCAATCTATTCTCAGCTATCCCCTACATCGGACAAACACTAGTCGAATGAGCCTGAGGCGGATTCTCTGTAGACAACCCCACACTCACCCGATTCTTTGCTCTTCACTTCCTCCTCCCATTCGTCATCGTAGGCCTCACACTTGTCCATCTCACTTTCCTCCACGATACAGGCTCAAACAACCCACTAGGCATCCCCCCGGACTGCGACAAAATCCCATTCCACCCATACTACACCATCAAAGACATCCTGGGATTCGTGCTAATACTTTCCCTGCTCGTCTCACTAGCTCTATTCGCCCCTAACCTCCTAGGCGACCCAGAAAACTTCACACCAGCCAATCCACTAGTAACCCCACCCCACATTAAACCTGAATGATACTTCCTATTCGCCTACGCCATTCTCCGATCCATCCCAAACAAATTGGGAGGCGTACTGGCCTTAGCCGCCTCAATTTTAGTCCTATTCCTCACACCCTTACTTCACACATCAAAACTACGATCAATAACTTTCCGCCCTCTGTCACAAATCCTATTCTGAACCCTAGTTGCCAACGTCCTAATCCTAACCTGAGTGGGCAGCCAACCCGTAGAACACCCATTCATCATCATCGGACAACTAGCCTCATTCACGTACTTCCTAATCATCCTAGTTTTATTTCCCCTCGCAGCCCTCCTGGAAAATAAACTACTTAAACTCT??
magdalena_Cyan.cae_ICN36721_AntioquiaCO  CTTCGGATCCCTACTAGGCCTCTGCCTAATCACCCAAATCGTCACAGGCCTCCTACTAGCCATACATTACACAGCAGACACCAACCTCGCTTTCTCATCCGTTGCCCACATATGCCGAGACGTCCAATTCGGATGACTCATCCGCAACCTCCACGCAAACGGAGCCTCCTTCTTCTTCATCTGCATCTACCTACACATTGGCCGCGGACTCTACTACGGCTCATACCTAAACAAAGAAACCTGAAACATCGGAGTTATCCTACTCCTGACCCTCATAGCAACCGCCTTCGTAGGATATGTCCTGCCATGAGGACAAATGTCATTTTGAGGGGCTACCGTCATCACTAACCTATTCTCAGCCATCCCCTACATCGGACAGACACTAGTCGAATGAGCCTGAGGTGGATTCTCCGTAGACAACCCCACACTCACCCGATTCTTCGCCCTGCACTTCCTCCTCCCATTCGTCATCGTAGGCCTCACACTCGTCCATCTCACCTTCCTCCACGANAC????????????????????????????????????????????????????????????????????????????????????????????????????????????????????????????????????????????????????????????????????????????????????????????????????????????????????????????????????????????????????????????????????????????????????????????????????????????????????????????????????????????????????????????????????????????????????????????????????????????????????????????????????????????????????????????????????????????????????????????????????????????????????????????????????????????????????
magdalena_Cyan.cae_ICN37290_CordobaCO    CTTCGGATCCCTACTAGGCCTCTGCCTAATCACCCAAATCGTCACAGGCCTCCTACTAGCCATACATTACACAGCAGACACCAACCTCGCTTTCTCATCCGTTGCCCACATATGCCGAGACGTCCAATTCGGATGACTCATCCGCAACCTCCACGCAAACGGAGCCTCCTTCTTCTTCATCTGCATCTACCTACACATTGGCCGCGGACTCTACTACGGCTCATACCTAAACAAAGAAACCTGAAACATCGGAGTTATCCTACTCCTGACCCTCATAGCAACCGCCTTCGTAGGATATGTCCTGCCATGAGGACAAATGTCATTTTGAGGGGCTACCGTCATCACTAACCTATTCTCAGCCATCCCCTACATCGGACAGACACTAGTCGAATGAGCCTGAGGTGGATTCTCCGTAGACAACCCCACACTCACCCGATTCTTCGCCCTGCACTTCCTCCTCCCATTCGTCATCGTAGGCCTCACACTCGTCCATCTCACCTTCCTCCACGACACAGGCTCAAACAATCCTCTAGGCATCCCCCCAGACTGTGACAAAATCCCCTTCCACCCATACTACACCATCAAAGACATCCTAGGATTCGTACTAATACTTTCCCTACTCGTCTCACTAGCCCTGTTCGCTCCCAACCTCCTAGGCGACCCAGAAAACTTCACACCAGCCAACCCACTAGTAACTCCTCCTCACATCAAACCTGAATGATACTTCCTATTTGCCTACGCCATCCTCCGATCCATCCCAAATAAACTAGGAGGCGTATTAGCCCTAGCCGCCTCAATTCTAGTCCTATTCCTCACACCACTACTCCATACATCAAAACTACGATCAATAACCTTCCGCCCCCTGTCCCAAATCCTATTCTGAACCCTAGTCGCCAACGTCCTAATCCTAACCTGAGTGGGCAGCCAACCCGTAGAACACCCATTCATCATCATCGGACAGCTAGCCTCGTTCACATACTTCCTAATCATCCTAGTTTTATTCCCCCTCGCAGCCCTCCTGGAAAATAAACTACTTAAACTCTAA
napo_Cyan.cae_ICN34292_AmazonasCO    CTTCGGATCCCTACTAGGCCTCTGCCTAATCGCCCAAATCGTCACAGGCCTCCTACTAGCCATACATTACACAGCAGACACCAGCCTCGCTTTCTCATCCGTTGCCCACATATGCCGAGACGTCCAATTCGGATGACTCATCCGCAACCTCCACGCAAACGGAGCCTCCTTCTTCTTCATCTGCATCTACCTACACATCGGCCGCGGACTCTACTACGGCTCATACCTAAACAAAGAAACCTGAAACATCGGAGTTATCCTACTCCTAACCCTCATAGCAACCGCCTTCGTAGGATATGTCCTGCCATGAGGACAAATATCATTTTGAGGGGCTACCGTCATCACTAATCTATTCTCAGCCATCCCCTACATCGGACAAACACTAGTCGAATGAGCCTGAGGTGGATTCTCCGTAGACAACCCCACACTCACCCGATTCTTCGCCCTGCACTTCCTCCTCCCATTCGTCATCGTAGGCCTTACGCTCGTCCATCTCACCTTCCTCCACGACACAGGCTCAAACAACCCTCTAGGCATCCCCCCGGACTGCGACAAAATCCCCTTCCACCCATACTACACCATCAAAGACATCCTAGGATTCGTACTAATACTCTCCCTACTCGTCTCACTAGCCCTGTTCGCCCCCAACCTCCTAGGCGACCCAGAAAACTTCACACCAGCCAACCCGCTAGTAACTCCTCCTCACATCAAACCTGAATGATACTTCCTATTTGCTTACACCATCCTCCGATCCATCCCAAATAAACTAGGAGGCGTATTAGCCCTAGCCGCCTCAATTCTAGTCCTATTCCTCACACCACTACTTCACACATCAAAACTACGATCAATAACCTTCCGCCCCCTATCCCAAATCCTATTCTGAACCCTAGTCGCCAACGTCCTAGTCCTAACCTGAGTAGGCAGCCAACCCGTAGAGCACCCATTCATCATCATCGGACAGCTAGCCTCGTTCACATACTTCCTAATCATCCTAGTTTTATTCCCCCTCGCGGCCCTCCTGGAAAATAAACTACTTAAACTCTAA
magdalena_Cyan.cae_ICN37289_CordobaCO    ????GGATCCCTACTAGGCCTCTGCCTAATCACCCAAATCGTCACAGGCCTTCTACTAGCCATACATTACACAGCAGACACCAACCTCGCTTTCTCATCCGTTGCCCACATATGCCGAGACGTCCAATTCGGATGACTCATCCGCAACCTCCACGCAAACGGAGCCTCCTTCTTCTTCATCTGCATCTACCTACACATTGGCCGCGGACTCTACTACGGCTCATACCTAAACAAAGAAACCTGAAACATCGGAGTTATCCTACTCCTGACCCTCATAGCAACCGCCTTCGTAGGATATGTCCTGCCATGAGGACAAATGTCATTTTGAGGGGCTACCGTCATCACTAACCTACTCTCAGCCATCCCCTACATCGGACAGACACTAGTCGAATGAGCCTGAGGTGGATTCTCCGTAGACAACCCCACACTCACCCGATTCTTCGCCCTGCACTTCCTCCTCCCATTCGTCATCGTAGGCCTCACACTCGTCCATCTCACCTTCCTCCACGAAAC????????????????????????????????????????????????????????????????????????????????????????????????????????????????????????????????????????????????????????????????????????????????????????????????????????????????????????????????????????????????????????????????????????????????????????????????????????????????????????????????????????????????????????????????????????????????????????????????????????????????????????????????????????????????????????????????????????????????????????????????????????????????????????????????????????????????????
trinidad_GU215298SimlaTRI            CTTCGGATCCCTACTAGGCCTCTGCCTAATCGCCCAAATTGTCACAGGCCTCCTACTAGCCATACATTACACAGCAGACACCAACCTCGCTTTCTCATCCGTTGCCCACATATGCCGAGACGTCCAATTCGGATGACTCATCCGCAACCTCCACGCAAACGGAGCCTCCTTCTTCTTCATCTGCATCTACCTACACATCGGCCGCGGACTCTACTACGGCTCATACCTAAACAAAGAAACCTGAAACATCGGAGTTATCCTACTCCTAACCCTCATAGCAACCGCCTTCGTAGGATATGTCCTGCCATGAGGACAAATATCATTTTGAGGGGCTACCGTCATCACCAATCTATTCTCAGCCATCCCCTACATCGGACAGACACTAGTCGAATGAGCCTGAGGTGGATTCTCCGTAGACAACCCCACACTCACCCGATTCTTCGCCCTGCACTTCCTTCTCCCATTCGTCATCGTAGGCCTCACGCTCGTCCATCTCACCTTTCTCCACGACACAGGCTCAAACAACCCTCTAGGCATCCCCCCGGACTGCGACAAAATCCCCTTCCACCCATACTACACCATCAAAGACATCCTAGGATTCGTACTAATACTCTCCCTACTCGTCTCACTAGCCCTGTTCGCCCCCAACCTCCTAGGCGACCCAGAAAACTTCACACCAGCCAACCCACTAGTAACTCCTCCTCACATCAAACCTGAATGATACTTCCTATTTGCTTACGCCATCCTCCGATCCATCCCAAATAAACTAGGAGGCGTATTAGCCCTAGCCGCCTCAATTCTAGTCCTATTCCTCACACCACTACTTCACACATCAAAACTACGATCAATAACCTTCCGCCCCCTATCCCAAATCCTATTCTGAACCCTAGTCGCCAACGTCCTAGTCCTAACCTGAGTAGGCAGCCAACCCGTAGAGCACCCATTCATCATCATCGGACAGCTAGCCTCATTCACATACTTCCTAATCATCCTAGTTTTATTCCCCCTCGCGGCCCTCCTGGAAAATAAACTACTCAAACT????
huallaga_LSUMZB5404SanMartinPER          CTTCGGATCCCTACTAGGCCTCTGCCTAATCGCCCAAATCGTCACAGGCCTCCTACTAGCCATACATTACACAGCAGACACCAGCCTCGCTTTCTCATCCGTTGCCCACATATGCCGAGACGTCCAATTCGGATGACTCATCCGCAACCTCCACGCAAACGGAGCCTCCTTCTTCTTCATCTGCATCTACCTACACATCGGCCGCGGACTCTACTACGGCTCATACCTAAACAAAGAAACCTGAAACATCGGAGTTATCCTACTCCTAACCCTCATAGCAACCGCCTTCGTAGGATATGTCCTGCCATGAGGACAAATATCATTTTGAGGGGCTACCGTCATCACTAATCTATTCTCAGCCATCCCCTACATCGGACAAACACTAGTCGAATGAGCCTGAGGTGGATTCTCCGTAGACAACCCCACACTCACCCGATTCTTCGCCCTGCACTTCCTCCTCCCATTCGTCATCGTAGGCCTTACGCTCGTCCATCTCACCTTCCTCCACGACACAGGCTCAAACAACCCTCTAGGCATCCCCCCGGACTGCGACAAAATCCCCTTCCACCCATACTACACCATCAAAGACATCCTAGGATTCGTACTAATACTCTCCCTACTCGTCTCACTAGCCCTGTTCGCCCCCAACCTCCTAGGCGACCCAGAAAACTTCACACCAGCCAACCCGCTAGTAACTCCTCCTCACATCAAACCTGAATGATACTTCCTATTTGCTTACGCCATCCTCCGATCCATCCCAAATAAACTAGGAGGCGTATTAGCCCTAGCCGCCTCAATTCTAGTCCTATTCCTCACACCACTACTTCACACATCAAAACTACGATCAATAACCTTCCGCCCCCTATCCCAAATCCTATTCTGAACCCTAGTCGCCAACGTCCTAGTCCTAACCTGAGTAGGCAGCCAACCCGTAGAGCACCCATTCATCATCATCGGACAGCTAGCCTCGTTCACATACTTCCTAATCATCCTAGTTTTATTCCCCCTCGCGGCCCTCCTGGAAAATAAACTACTTAAACTCT??
choco_LSUMZB11825EsmeraldasECU       CTTCGGATCCCTACTAGGCCTCTGCCTAACCACCCAAATCGTCACAGGCCTCCTACTATCCATACATTACACAGCAGACACCAACCTCGCTTTCTCATCCGTTGCCCACATATGCCGAGACGTCCAATTCGGATGACTCATCCGCAACCTCCACGCAAACGGAGCCTCCTTCTTCTTCATCTGCATCTACCTACACATTGGCCGCGGACTCTACTACGGCTCATACCTAAACAAAGAAACCTGAAACATCGGAGTTATCCTACTCCTGACCCTCATAGCAACCGCCTTCGTAGGATATGTCCTGCCATGAGGACAAATGTCATTTTGAGGGGCTACCGTCATCACTAACCTATTCTCAGCCATCCCCTACATCGGACAGACACTAGTCGAATGAGCCTGAGGTGGATTCTCCGTAGACAACCCCACACTCACCCGATTCTTCGCCCTGCACTTCCTCCTCCCATTCGTCATCGTAGGCCTCACACTCGTCCATCTCACCTTCCTCCACGACACAGGCTCAAACAATCCTCTAGGCATCCCCCCAGACTGTGACAAAATCCCCTTCCACCCATACTACACCATCAAAGACATCCTAGGATTCGTACTAATACTCTCCCTACTCGTCTCACTAGCCCTGTTCGCTCCCAACCTCCTAGGCGACCCAGAAAACTTCACACCAGCCAACCCACTAGTAACTCCTCCTCACATCAAACCTGAATGATACTTCCTATTTGCCTACGCCATCCTCCGATCCATCCCAAACAAACTAGGAGGCGTATTAGCCCTAGCCGCCTCAATTCTAGTCCTATTCCTCACACCACTACTCCATACATCAAAACTACGATCAATAACCTTCCGCCCCCTGTCCCAAATCCTATTCTGAACCCTAGTCGCCAACGTCCTAATCCTAACCTGAGTGGGCAGCCAACCCGTAGAACACCCATTCATCATCATCGGACAGCTAGCCTCGTTCACATACTTCCTAATCATCCTAGTTTTATTCCCCCTCGCAGCCCTCCTGGAAAATAAACTACTTAAACTCT??
napo_LSUMZB2730LoretoPER             CTTCGGATCCCTACTAGGCCTCTGCCTAATCGCCCAAATCGTCACAGGCCTCCTACTAGCCATACATTACACAGCAGACACCAGCCTCGCTTTCTCATCCGTTGCCCACATATGCCGAGACGTCCAATTCGGATGACTCATCCGCAACCTCCACGCAAACGGAGCCTCCTTCTTCTTCATCTGCATCTACCTACACATCGGCCGCGGACTCTACTACGGCTCATACCTAAACAAAGAAACCTGAAACATCGGAATTATCCTACTCCTAACCCTCATAGCAACCGCCTTCGTAGGATATGTCCTGCCATGAGGACAAATATCATTTTGAGGGGCTACCGTCATCACTAATCTATTCTCAGCCATCCCCTACATCGGACAAACACTAGTCGAATGAGCCTGAGGTGGATTCTCCGTAGACAACCCCACACTCACCCGATTCTTCGCCCTGCACTTCCTCCTCCCATTCGTCATCGTAGGCCTTACGCTCGTCCATCTCACCTTCCTCCACGACACAGGCTCAAACAACCCTCTAGGCATCCCCCCGGACTGCGACAAAATCCCCTTCCACCCATACTACACCATCAAAGACATCCTAGGATTCGTACTAATACTCTCCCTACTCGTCTCACTAGCCCTGTTCGCCCCCAACCTCCTAGGCGACCCAGAAAACTTCACACCAGCCAACCCGCTAGTAACTCCTCCTCACATCAAACCTGAATGATACTTCCTATTTGCTTACGCCATCCTCCGATCCATCCCAAATAAACTAGGAGGCGTATTAGCCCTAGCCGCCTCAATTCTAGTCCTATTCCTCACACCACTACTTCACACATCAAAACTACGATCAATAACCTTCCGCCCCCTATCCCAAATCCTATTCTGAACCCTAGTCGCCAACGTCCTAGTCCTAACCTGAGTAGGCAGCCAACCCGTAGAGCACCCATTCATCATCATCGGACAGCTAGCCTCGTTCACATACTTCCTAATCATCCTAGTTTTATTCCCCCTCGCGGCCCTCCTGGAAAATAAACTACTTAAACTCT??
guiana_LSUMZB7554AmazonasVEN         CTTCGGATCCCTACTAGGCCTCTGCCTAATCGCCCAAATCGTCACAGGCCTCCTACTAGCCATACATTACACAGCAGACACCAACCTCGCTTTCTCATCCGTTGCCCACATATGCCGAGACGTCCAATTCGGATGACTCATCCGCAACCTCCACGCAAACGGAGCCTCCTTCTTCTTCATCTGCATCTACCTACACATCGGCCGCGGACTCTACTACGGCTCATACCTAAACAAAGAAACCTGAAACATCGGAGTTATCCTACTCCTAACCCTCATAGCAACCGCCTTCGTAGGATATGTCCTGCCATGAGGACAAATATCATTTTGAGGGGCTACCGTCATCACTAATCTATTCTCAGCCATCCCCTACATCGGACAAACACTAGTCGAATGAGCCTGAGGTGGATTCTCCGTAGACAACCCCACACTCACCCGATTCTTCGCCCTGCACTTCCTCCTCCCATTCGTTATCGTAGGCCTCACGCTCGTCCATCTCACCTTCCTCCACGACACAGGCTCAAACAACCCTCTAGGCATCCCCCCGGACTGCGACAAAATCCCCTTCCACCCATACTACACCATCAAAGACATCCTAGGATTCGTACTAATACTCTCCCTACTCGTCTCACTAGCCCTGTTCGCCCCCAACCTCCTAGGCGACCCAGAAAACTTCACACCAGCCAACCCACTAGTAACTCCCCCTCACATCAAACCTGAATGATACTTCCTATTTGCTTACGCCATCCTCCGATCCATCCCAAATAAACTAGGAGGCGTATTAGCCCTAGCCGCCTCAATTCTAGTCCTATTCCTCACACCGCTACTTCACACATCAAAACTACGATCAATAACCTTCCGCCCCCTATCCCAAATCCTATTCTGAACCCTAGTCGCCAACGTCCTAGTCCTAACCTGAGTAGGCAGCCAACCCGTAGAGCACCCATTCATCATCATCGGACAGCTAGCCTCGTTCACATACTTCCTAATCATCCTAGTTTTATTCCCCCTCGCGGCCCTCCTGGAAAATAAACTACTTAAACTCT??
rondonia_12906SantaCruzBOL           CTTCGGATCCCTACTAGGCCTCTGCCTAATCGCCCAAATCGTCACAGGCCTCCTACTAGCCATACATTACACAGCAGACACCAACCTCGCTTTCTCATCCGTTGCCCACATATGCCGAGACGTCCAATTCGGATGACTCATCCGCAACCTCCACGCAAACGGAGCCTCCTTCTTCTTCATCTGCATCTACCTACACATCGGCCGCGGACTCTACTACGGCTCATACCTAAACAAAGAAACCTGAAACATCGGAGTTATCCTACTCCTAATCCTCATAGCAACCGCCTTCGTAGGATATGTCCTGCCATGAGGACAAATATCATTTTGAGGGGCTACCGTCATCACTAATCTATTCTCAGCCATCCCCTACATCGGACAAACACTAGTCGAATGAGCCTGAGGTGGATTCTCCGTAGACAACCCCACACTCACCCGATTCTTCGCCCTGCACTTCCTCCTCCCATTCGTCATCGTAGGCCTCACGCTCGTCCATCTCACCTTCCTCCACGACACAGGCTCAAACAACCCTCTAGGCATCCCCCCGGACTGCGACAAAATCCCCTTCCACCCATACTACACCATCAAAGACATCCTAGGATTCGTACTAATACTCTCCCTACTCGTCTCACTAGCCCTGTTCGCCCCCAACCTCCTAGGCGACCCAGAAAACTTCACACCAGCCAACCCACTAGTAACTCCCCCTCACATCAAACCTGAATGATACTTCCTATTTGCTTACGCCATCCTCCGATCCATCCCAAATAAACTAGGAGGCGTATTAGCCCTAGCCGCCTCAATTCTAGTCCTATTCCTCACACCACTACTTCACACATCAAAACTACGATCAATAACCTTCCGCCCCCTATCCCAAATCCTATTCTGAACCCTAGTCGCCAACATCCTAGTCCTAACCTGAGTAGGCAGCCAACCCGTAGAGCACCCATTCATCATCATCGGACAGCTAGCCTCGTTCACATACTTCCTAATCATCCTAGTTTTATTCCCCCTCGCGGCCCTCCTGGAAAATAAACTACTTAAACTCTAA
inambari_1983PascoPER                ?????????????????????????????TCGCCCAAATCGTCACAGGCCTCCTACTAGCCATACATTACACAGCAGACACCAACCTCGCTTTCTCATCCGTTGCCCACATATGCCGAGACGTCCAATTCGGATGACTCATCCGCAACCTCCACGCAAACGGAGCCTCCTTCTTCTTCATCTGCATCTACCTACACATCGGCCGCGGACTCTACTACGGCTCATACCTAAACAAAGAAACCTGAAACATCGGAGTTATCCTACTCCTAACCCTCATAGCAACCGCCTTCGTAGGATATGTCCTGCCATGAGGACAAATATCATTTTGAGGGGCTACCGTCATCACTAATCTATTCTCAGCCATCCCCTACATCGGACAAACGCTAGTCGAATGAGCCTGAGGTGGATTCTCCGTAGACAACCCCACACTCACCCGATTCTTCGCCCTGCACTTCCTCCTCCCATTCGTCATCGTAGGCCTCACGCTCGTCCATCTCACCTTCCTCCACGACACAGGCTCAAACAACCCTCTAGGCATCCCCCCGGACTGCGACAAAATCCCCTTCCACCCATACTACACCATCAAAGACATCCTAGGATTCGTACTAATACTCTCCCTACTCGTCTCACTAGCCCTGTTCGCCCCCAACCTCCTAGGCGACCCAGAAAACTTCACACCAGCCAACCCACTAGTAACTCCTCCTCACATCAAACCTGAATGATACTTCCTATTTGCTTACGCCATCCTCCGATCCATCCCAAATAAACTAGGAGGCGTATTAGCCCTAGCCGCCTCAATTCTAGTCCTATTCCTCACACCACTACTTCACACATCAAAACTACGATCAATAACCTTCCGCCCCCTATCCCAAATCCTATTCTGAACCCTAGTCGCCAACGTCCTAGTCCTAACCTGAGTAGGCAGCCAACCCGTAGAGCACCCATTCATCATCATCGGACAGCTAGCCTCGTTCACATACTTCCTAATCATCCTAGTTTTATTCCCCCTCGCGGCCCTCCTGGAAAATAAACTACTTAAACTCTAA
huallaga_42532LoretoPER                  ????????????????????????????ATCGCCCAAATCGTCACAGGCCTCCTACTAGCCATACATTACACAGCAGACACCAACCTCGCTTTCTCATCCGTTGCCCACATATGCCGAGACGTCCAATTCGGATGACTCATCCGCAACCTCCACGCAAACGGAGCCTCCTTCTTCTTCATCTGCATCTACCTACACATCGGCCGCGGACTCTACTACGGCTCATACCTAAACAAAGAAACCTGAAACATCGGAGTTATCCTACTCCTAACCCTCATAGCAACCGCCTTCGTAGGATATGTCCTGCCATGAGGACAAATATCATTTTGAGGGGCTACCGTCATCACTAATCTATTCTCAGCCATCCCCTACATCGGACAAACACTAGTCGAATGAGCCTGAGGTGGATTCTCCGTAGACAACCCCACACTCACCCGATTCTTCGCCCTGCACTTCCTCCTCCCATTCGTCATCGTAGGCCTCACGCTCGTCCATCTCACCTTCCTCCACGACACAGGCTCAAACAACCCTCTAGGCATCCCCCCGGACTGCGACAAAATCCCCTTCCACCCATACTACACCATCAAAGACATCCTAGGATTCGTACTAATACTCTCCCTACTCGTCTCACTAGCCCTGTTCGCCCCCAACCTCCTAGGCGACCCAGAAAACTTCACACCAGCCAACCCACTAGTAACTCCCCCTCACATCAAACCTGAATGATACTTCCTATTTGCTTACGCCATCCTCCGATCCATCCCAAATAAACTAGGAGGCGTATTAGCCCTAGCCGCCTCAATTCTAGTCCTATTCCTCACACCACTACTTCACACATCAAAACTACGATCAATAACCTTCCGCCCCCTATCCCAAATCCTATTCTGAACCCTAGTCGCCAACGTCCTAGTCCTAACCTGAGTAGGCAGCCAACCCGTAGAGCACCCATTCATCATCATCGGACAGCTAGCCTCGTTCACATACTTCCTAATCATCCTAGTTTTATTCCCCCTCGCGGCCCTCCTGGAAAATAAACTACTTAAACTCTAA
napo_43042LoretoPER                  ?????????????????????????????TCGCCCAAATCGTCACAGGCCTCCTACTAGCCATACATTACACAGCAGACACCAGCCTCGCTTTCTCATCCGTTGCCCACATATGCCGAGACGTCCAATTCGGATGACTCATCCGCAACCTCCACGCAAACGGAGCCTCCTTCTTCTTCATCTGCATCTACCTACACATCGGCCGCGGACTCTACTACGGCTCATACCTAAACAAAGAAACCTGAAACATCGGAGTTATCCTACTCCTAACCCTCATAGCAACCGCCTTCGTAGGATATGTCCTGCCATGAGGACAAATATCATTTTGAGGGGCTACCGTCATCACTAATCTACTCTCAGCCATCCCCTACATCGGACAAACACTAGTCGAATGAGCCTGAGGTGGATTCTCCGTAGACAACCCCACACTCACCCGATTCTTCGCCCTGCACTTCCTCCTCCCATTCGTCATCGTAGGCCTTACGCTCGTCCATCTCACCTTCCTCCACGACACAGGCTCAAACAACCCTCTAGGCATCCCCCCGGACTGCGACAAAATCCCCTTCCACCCATACTACACCATCAAAGACATCCTAGGATTCGTACTAATACTCTCCCTACTCGTCTCACTAGCCCTGTTCGCCCCCAACCTCCTAGGCGACCCAGAAAACTTCACACCAGCCAACCCGCTAGTAACTCCTCCTCACATCAAACCTGAATGATACTTCCTATTTGCTTACGCCATCCTCCGATCCATCCCAAATAAACTAGGAGGCGTATTAGCCCTAGCCGCCTCAATTCTAGTCCTATTCCTCACACCACTACTTCACACATCAAAACTACGATCAATAACCTTCCGCCCCCTATCCCAAATCCTATTCTGAACCCTAGTCGCCAACGTCCTAGTCCTAACCTGAGTAGGCAGCCAACCCGTAGAGCACCCATTCATCATCATCGGACAGCTAGCCTCGTTCACATACTTCCTAATCATCCTAGTTTTATTCCCCCTCGCGGCCCTCCTGGAAAATAAACTACTTAAACTCTAA
inambari_9049PandoBOL                ????????????????????????????ATCGCCCAAATCGTCACAGGCCTCCTACTAGCCATACATTACACAGCAGACACCAACCTCGCTTTCTCATCCGTTGCCCACATATGCCGAGACGTCCAATTCGGATGACTCATCCGCAACCTCCACGCAAACGGAGCCTCCTTCTTCTTCATCTGCATCTACCTACACATCGGCCGCGGACTCTACTACGGCTCATACCTAAACAAAGAAACCTGAAACATCGGAGTTATCCTACTCCTAACCCTCATAGCAACCGCCTTCGTAGGATATGTCCTGCCATGAGGACAAATATCATTTTGAGGGGCTACCGTCATCACTAATCTATTCTCAGCCATCCCCTACATCGGACAAACACTAGTCGAATGAGCCTGAGGTGGATTCTCCGTAGACAACCCCACACTCACCCGATTCTTCGCCCTGCACTTCCTCCTCCCATTCGTCATCGTAGGCCTCACGCTCGCCCATCTCACCTTCCTCCACGACACAGGCTCAAACAACCCTCTAGGCATCCCCCCGGACTGCGACAAAATCCCCTTCCACCCATACTACACCATCAAAGACATCCTAGGATTCGTACTAATACTCTCCCTACTCGTCTCACTAGCCCTGTTCGCCCCCAACCTCCTAGGCGACCCAGAAAACTTCACACCAGCCAACCCACTAGTAACTCCCCCTCACATCAAACCTGAATGATACTTCCTATTTGCTTACGCCATCCTCCGATCCATCCCAAATAAACTAGGAGGCGTATTAGCCCTAGCCGCCTCAATTCTAGTCCTATTCCTCACACCACTACTTCACACATCAAAACTACGATCAATAACCTTCCGCCCCCTATCCCAAATCCTATTCTGAACCCTAGTCGCCAACGTCCTAGTCCTAACCTGAGTAGGCAGCCAACCCGTAGAGCACCCATTCATCATCATCGGACAGCTAGCCTCGTTCACATACTTCCTAATCATCCTAGTTTTATTCCCCCTCGCGGCCCTCCTGGAAAATAAACTACTTAAACTCTAA
rondonia_AMANA40ParaBRA              ??????ATCCCTACTAGGCCTCTGCCTAATCGCCCAAATCGTCACAGGCCTCCTACTAGCCATACATTACACAGCAGACACCAACCTCGCTTTCTCATCCGTTGCCCACATATGCCGAGACGTCCAATTCGGATGACTCATCCGCAACCTCCACGCAAACGGAGCCTCCTTCTTCTTCATCTGCATCTACCTACACATCGGCCGCGGACTCTACTACGGCTCATACCTAAACAAAGAAACCTGAAACATCGGAGTTATCCTACTCCTAACCCTCATAGCAACCGCCTTCGTAGGATATGTCCTGCCATGAGGACAAATATCATTTTGAGGGGCTACCGTCATCACTAATCTATTCTCAGCCATCCCCTACATCGGACAAACACTAGTCGAATGAGCCTGAGGTGGATTCTCCGTAGACAACCCCACACTCACCCGATTCTTCGCCCTGCACTTCCTCCTCCCATTCGTCATCGTAGGCCTCACGCTCGTCCATCTCACCTTCCTCCACGACACAGGCTCAAACAACCCTCTAGGCATCCCCCCGGACTGCGACAAAATCCCCTTCCACCCATACTACACCATCAAAGACATCCTAGGATTCGTACTAATACTCTCCCTACTCGTCTCACTAGCCCTGTTCGCCCCCAACCTCCTAGGCGACCCAGAAAACTTCACACCAGCCAACCCACTAGTAACTCCCCCTCACATCAAACCTGAATGATACTTCCTATTTGCTTACGCCATCCTCCGATCCATCCCAAATAAACTAGGAGGCGTATTAGCCCTAGCCGCCTCAATTCTAGTCCTATTCCTCACACCACTACTTCACACATCAAAACTACGATCAATAACCTTCCGCCCCCTATCCCAAATCCTATTCTGAACCCTAGTCGCCAACGTCCTAGTCCTAACCTGAGTAGGCAGCCAACCCGTAGAGCACCCATTCATCATCATCGGACAGCTAGCCTCGTTCACATACTTCCTAATCATCCTAGTTTTATTCCCCCTCG???????????????????????????????????
rondonia_AMANA42ParaBRA              ??????ATCCCTACTAGGCCTCTGCCTAATCGCCCAAATCGTCACAGGCCTCCTACTAGCCATACATTACACAGCAGACACCAACCTCGCTTTCTCATCCGTTGCCCACATATGCCGAGACGTCCAATTCGGATGACTCATCCGCAACCTCCACGCAAACGGAGCCTCCTTCTTCTTCATCTGCATCTACCTACACATCGGCCGCGGACTCTACTACGGCTCATACCTAAACAAAGAAACCTGAAACATCGGAGTTATCCTACTCCTAACCCTCATAGCAACCGCCTTCGTAGGATATGTCCTGCCATGAGGACAAATATCATTTTGAGGGGCTACCGTCATCACTAATCTATTCTCAGCCATCCCCTACATCGGACAAACACTAGTCGAATGAGCCTGAGGTGGATTCTCCGTAGACAACCCCACACTCACCCGATTCTTCGCCCTGCACTTCCTCCTCCCATTCGTCATCGTAGGCCTCACGCTCGTCCATCTCACCTTCCTCCACGACACAGGCTCAAACAACCCTCTAGGCATCCCCCCGGACTGCGACAAAATCCCCTTCCACCCATACTACACCATCAAAGACATCCTAGGATTCGTACTAATACTCTCCCTACTCGTCTCACTAGCCCTGTTCGCCCCCAACCTCCTAGGCGACCCAGAAAACTTCACACCAGCCAACCCACTAGTAACTCCCCCTCACATCAAACCTGAATGATACTTCCTATTTGCTTACGCCATCCTCCGATCCATCCCAAATAAACTAGGAGGCGTATTAGCCCTAGCCGCCTCAATTCTAGTCCTATTCCTCACACCACTACTTCACACATCAAAACTACGATCAATAACCTTCCGCCCCCTATCCCAAATCCTATTCTGAACCCTAGTCGCCAACGTCCTAGTCCTAACCTGAGTAGGCAGCCAACCCGTAGAGCACCCATTCATCATCATCGGACAGCTAGCCTCGTTCACATACTTCCTAATCATCCTAGTTTTATTCCCC???????????????????????????????????????
inambari_AMZ519AmazonasBRA           ??????ATCCCTACTAGGCCTCTGCCTAATCGCCCAAATCGTCACAGGCCTCCTACTAGCCATACATTACACAGCAGACACCAACCTCGCTTTCTCATCCGTTGCCCACATATGCCGAGACGTCCAATTCGGATGACTCATCCGCAACCTCCACGCAAACGGAGCCTCCTTCTTCTTCATCTGCATCTACCTACACATCGGCCGCGGACTCTACTACGGCTCATACCTAAACAAAGAAACCTGAAACATCGGAGTTATCCTACTCCTAACCCTCATAGCAACCGCCTTCGTAGGATATGTCCTGCCATGAGGACAAATATCATTTTGAGGGGCTACCGTCATCACTAATCTATTCTCAGCCATCCCCTACATCGGACAAACACTAGTCGAATGAGCCTGAGGTGGATTCTCCGTAGACAACCCCACACTCACCCGATTCTTCGCCCTGCACTTCCTCCTCCCATTCGTCATCGTAGGCCTCACGCTCGTCCATCTCACCTTCCTCCACGACACAGGCTCAAACAACCCTCTAGGCATCCCCCCGGACTGCGACAAAATCCCCTTCCACCCATACTACACCATCAAAGACATCCTAGGATTCGTACTAATACTCTCCCTACTCGTCTCACTAGCCCTGTTCGCCCCCAACCTCCTAGGCGACCCAGAAAACTTCACACCAGCCAACCCACTAGTAACTCCCCCTCACATCAAACCTGAATGATACTTCCTATTTGCTTACGCCATCCTCCGATCCATCCCAAATAAACTAGGAGGCGTATTAGCCCTAGCCGCCTCAATTCTAGTCCTATTCCTCACACCACTACTTCACACATCAAAACTACGATCAATAACCTTCCGCCCCCTATCCCAAATCCTATTCTGAACCCTAGTCGCCAACGTCCTAGTCCTAACCTGAGTAGGCAGCCAACCCGTAGAGCACCCATTCATCATCATCGGACAGCTAGCCTCGTTCACATACTTCCTAATCATCCTAGTTTTATTCCC????????????????????????????????????????
guiana_KU5795EBarimaRiverGUY         ?????????????????????????????TCGCCCAAATTGTCACAGGCCTCCTACTAGCCATACATTACACAGCAGACACCAACCTCGCTTTCTCATCCGTTGCCCACATATGCCGAGACGTCCAATTCGGATGACTCATCCGCAACCTCCACGCAAACGGAGCCTCCTTCTTCTTCATCTGCATCTACCTACACATCGGCCGCGGACTCTACTACGGCTCATACCTAAACAAAGAAACCTGAAACATCGGAGTTATCCTACTCCTAACCCTCATAGCAACCGCCTTCGTAGGATATGTCCTGCCATGAGGACAAATATCATTTTGAGGGGCTACCGTCATCACCAATCTATTCTCAGCCATCCCCTACATCGGACAGACACTAGTCGAATGAGCCTGAGGTGGATTCTCCGTAGACAACCCCACACTCACCCGATTCTTCGCCCTGCACTTCCTTCTCCCATTCGTCATCGTAGGCCTCACGCTCGTCCATCTCACCTTCCTCCACGACACAGGCTCAAACAACCCTCTAGGCATCCCCCCGGACTGCGACAAAATCCCCTTCCACCCATACTACACCATCAAAGACATCCTAGGATTCGTACTAATACTCTCCCTACTCGTCTCACTAGCCCTGTTCGCCCCCAACCTCCTAGGCGACCCAGAAAACTTCACACCAGCCAACCCACTAGTAACTCCTCCCCACATCAAACCTGAATGATACTTCCTATTTGCTTACGCCATCCTCCGATCCATCCCAAATAAACTAGGAGGCGTATTAGCCCTAGCCGCCTCAATTCTAGTCCTATTCCTCACACCACTACTTCACACATCAAAACTACGATCAATAACCTTCCGCCCCCTATCCCAAATCCTATTCTGAACCCTAGTCGCCAACGTCCTAGTCCTAACCTGAGTAGGCAGCCAACCCGTAGAGCACCCATTCATCATCATCGGACAGCTAGCCTCATTCACATACTTCCTAATCATCCTAGTTTTATTCCCCCTCGCGGCCCTCCTGGAAAATAAACTACTCAAACTCTAG
inambari_PUC219AmazonasBRA           ??????ATCCCTACTAGGCCTCTGCCTAATCGCCCAAATCGTCACAGGCCTCCTACTAGCCATACATTACACAGCAGACACCAACCTCGCTTTCTCATCCGTTGCCCACATATGCCGAGACGTCCAATTCGGATGACTCATCCGCAACCTCCACGCAAACGGAGCCTCCTTCTTCTTCATCTGCATCTACCTACACATCGGTCGCGGACTCTACTACGGCTCATACCTAAACAAAGAAACCTGAAACATCGGAGTTATCCTACTCCTAACCCTCATAGCAACCGCCTTCGTAGGATATGTCCTGCCATGAGGACAAATATCATTTTGAGGGGCTACCGTCATCACCAATCTATTCTCAGCCATCCCCTACATCGGACAAACACTAGTCGAATGAGCCTGAGGTGGATTCTCCGTAGACAACCCCACACTCACCCGATTCTTCGCCCTGCACTTCCTCCTCCCATTCGTCATCGTAGGCCTCACGCTCGTCCATCTCACCTTCCTCCACGACACAGGCTCAAACAACCCTCTAGGCATCCCCCCGGACTGCGACAAAATCCCCTTCCACCCATACTACACCATCAAAGACATCCTAGGATTCGTACTAATACTCTCCCTACTCGTCTCACTAGCCCTGTTCGCCCCCAACCTCCTAGGCGACCCAGAAAACTTCACACCAGCCAACCCACTAGTAACTCCTCCTCACATTAAACCTGAATGATACTTCCTATTTGCTTACGCCATCCTCCGATCCATCCCAAATAAACTAGGAGGCGTATTAGCCCTAGCCGCCTCAATTCTAGTCCTATTCCTCACACCACTACTTCACACGTCAAAACTACGATCAATAACCTTCCGCCCCCTATCCCAAATCCTATTCTGAACCCTAGTCGCCAACGTCCTAGTCCTAACCTGAGTAGGCAGCCAACCCGTAGAGCACCCATTCATCATCATCGGACAGCTAGCCTCGTTCACATACTTCCTAATCATCC?????????????????????????????????????????????????????
inambari_UFAC1070AcreBRA             ??????ATCCCTACTAGGCCTCTGCCTAATCACCCAAATCGTCACAGGCCTCCTACTAGCCATACATTACACAGCAGACACCAACCTCGCTTTCTCATCCGTTGCCCACATATGCCGAGACGTCCAATTCGGATGACTCATCCGCAACCTCCACGCAAACGGAGCCTCCTTCTTCTTCATCTGCATCTACCTACACATCGGTCGCGGACTCTACTACGGCTCATACCTAAACAAAGAAACCTGAAACATCGGAGTTATCCTACTCCTAACCCTCATAGCAACCGCCTTCGTAGGATATGTCCTGCCATGAGGACAAATATCATTTTGAGGGGCTACCGTCATCACTAATCTATTCTCAGCCATCCCCTACATCGGACAAACACTAGTCGAATGAGCCTGAGGTGGATTCTCCGTAGACAACCCCACACTCACCCGATTCTTCGCCCTGCACTTCCTCCTCCCATTCGTCATCGTAGGCCTCACGCTCGTCCATCTCACCTTCCTCCACGACACAGGCTCAAACAACCCTCTAGGCATCCCCCCGGACTGCGACAAAATCCCCTTCCACCCATACTACACCATCAAAGACATCCTAGGATTCGTACTAATACTCTCCCTACTCGTCTCACTAGCCCTGTTCGCCCCCAACCTCCTAGGCGACCCAGAAAACTTCACACCAGCCAACCCACTAGTAACTCCTCCTCACATTAAACCTGAATGATACTTCCTATTTGCTTACGCCATCCTCCGATCCATCCCAAATAAACTAGGAGGCGTATTAGCCCTAGCCGCCTCAATTCTAGTCCTATTCCTCACACCACTACTTCACACATCAAAACTACGATCAATAACCTTCCGCCCCCTATCCCAAATCCTATTTTGAACCCTAGTCGCCAACGTCCTAGTCCTAACCTGAGTAGGCAGCCAACCCGTAGAGCACCCATTCATCATCATCGGACAGCTAGCCTCGTTCACATACTTCCTAATCATCCTAGTTTTATTCCCCCTTGCGGCCCTCTAGGAAAATAAACTACT??????????
foothills_8ML1207BarinasVEN                ?????????????????????????????TCGCCCAAATCGTCACAGGCCTCCTACTAGCCATACATTACACAGCAGACACCAACCTCGCTTTCTCATCCGTTGCCCACATATGCCGAGACGTCCAATTCGGATGACTCATCCGCAACCTCCACGCAAACGGAGCCTCCTTCTTCTTCATCTGCATCTACCTACACATCGGCCGCGGACTCTACTACGGCTCATACCTAAACAAAGAAACCTGAAACATCGGAGTTATCCTACTCCTAACCCTCATAGCAACCGCCTTCGTAGGATATGTCCTGCCATGAGGACAAATATCATTCTGAGGGGCTACCGTCATCACTAATCTATTCTCAGCCATCCCCTACATCGGACAAACACTAGTCGAATGAGCCTGAGGTGGATTCTCCGTAGACAACCCCACACTCACCCGATTCTTCGCCCTGCACTTCCTCCTCCCATTCGTCATCGTAGGCCTCACGCTCGTCCATCTCACCTTCCTCCACGACACAGGCTCAAACAACCCTCTAGGCATCCCCCCGGACTGCGACAAAATCCCCTTCCACCCATACTACACCATCAAAGACATCCTAGGATTCGTACTAATACTCTCCCTACTCGTCTCACTAGCCCTGTTCGCCCCCAACCTCCTAGGCGACCCAGAAAACTTCACACCAGCCAACCCACTAGTAACTCCTCCTCACATCAAACCTGAATGATACTTCCTATTTGCTTACGCCATCCTCCGATCCATCCCAAATAAACTAGGAGGCGTATTAGCCCTAGCCGCCTCAATTCTAGTCCTATTCCTCACACCACTACTTCACACATCAAAACTACGATCAATAACCTTCCGCCCCCTATCCCAAATCCTATTCTGAACCCTAGTCGCCAACGTCCTAGTCCTAACCTGAGTAGGCAGCCAACCCGTAGAGCACCCATTCATCATCATCGGACAGCTAGCCTCGTTCACATACTTCCTAATCATCCTAGTTTTATTCCCCCTTGCGGCCCTCCTGGAAAATAAACTACTTAAACTCTAA
guiana_AMZ205AmazonasBRA             ??????????????????????TGCCTAATCGCCCAAATCGTCACAGGCCTCCTACTAGCCATACATTACACAGCAGACACCAACCTCGCTTTCTCATCCGTTGCCCACATATGCCGAGACGTCCAATTCGGATGACTCATCCGCAACCTCCACGCAAACGGAGCCTCCTTCTTCTTCATCTGCATCTACCTACACATCGGTCGCGGACTCTACTACGGCTCATACCTAAACAAAGAAACCTGAAACATCGGAGTTATCCTACTCCTAACCCTCATAGCAACCGCCTTCGTAGGATATGTCCTGCCATGAGGACAAATATCATTTTGAGGGGCTACCGTCATCACCAATCTATTCTCAGCCATCCCCTACATCGGACAAACACTAGTCGAATGAGCCTGAGGTGGATTCTCCGTAGACAACCCCACACTCACCCGATTCTTCGCCCTGCACTTCCTCCTCCCATTCGTCATCGTAGGCCTCACGCTCGTCCATATCACCTTCCTCCACGACACAGGCTCAAACAACCCTCTAGGCATCCCCCCGGACTGCGACAAAATCCCCTTCCACCCATACTACACCATCAAAGACATCCTAGGATTCGTACTAATACTCTCCCTACTCGTCTCACTAGCCCTGTTCGCCCCCAACCTCCTAGGCGACCCAGAAAACTTCACACCAGCCAACCCACTAGTAACTCCTCCTCACATTAAACCTGAATGATACTTCCTATTTGCTTACGCCATCCTCCGATCCATCCCAAATAAACTAGGAGGCGTATTAGCCCTAGCCGCCTCAATTCTAGTCCTATTCCTCACACCACTACTTCACACGTCAAAACTACGATCAATAACCTTCCGCCCCCTATCCCAAATCCTATTCTGAACCCTAGTCGCCAACGTCCTAGTCCTAACCTGAGTAGGCAGCCAACCCGTAGAGCACCCATTCATCATCATCGGACAGCTAGCCTCGTTCACATACTTCCTAATCATCCTAGTTTTATTCCCCCTCGCGGCCCTCCTGGAAAATAAACTACTTAAACTCTAA
guiana_ANSP21402PotaroSiparuniGUY    ??????????????????????????????CGCCCAAATCGTCACAGGCCTCCTACTAGCCATACATTACACAGCAGACACCAACCTCGCTTTCTCATCCGTTGCCCACATATGCCGAGACGTCCAATTCGGATGACTCATCCGCAACCTCCACGCAAACGGAGCCTCCTTCTTCTTCATCTGCATCTACCTACACATCGGCCGCGGACTCTACTACGGCTCATACCTAAACAAAGAAACCTGAAACATCGGAGTTATCCTACTCCTAACCCTCATAGCAACCGCCTTCGTAGGATATGTCCTGCCATGAGGACAAATATCATTTTGAGGGGCTACCGTCATCACTAATCTACTCTCAGCCATCCCCTACATCGGACAAACACTAGTCGAATGAGCCTGAGGTGGATTCTCCGTAGACAACCCCACACTCACCCGATTCTTCGCCCTGCACTTCCTTCTCCCATTCGTCATCGTAGGCCTCACGCTCGTCCATCTCACCTTCCTCCACGACACAGGCTCAAACAACCCTCTAGGCATCCCCCCGGACTGCGACAAAATCCCCTTCCACCCATACTACACCATCAAAGACATCCTAGGATTCGTACTAATACTCTCCCTACTCGTCTCACTAGCCCTGTTCGCCCCCAACCTCCTAGGCGACCCAGAAAACTTCACACCAGCCAACCCACTAGTAACTCCTCCTCACATCAAACCTGAATGATACTTCCTATTTGCTTACGCCATCCTCCGATCCATCCCAAATAAACTAGGAGGCGTATTAGCCCTAGCCGCCTCAATTCTAGTCCTATTCCTCACACCACTACTTCACACATCAAAACTACGATCAATAACCTTCCGCCCCCTATCCCAAATCCTATTCTGAACCCTAGTCGCCAACGTCCTAGTCCTAACCTGAGTAGGCAGCCAACCCGTAGAGCACCCATTCATCATCATCGGACAGCTAGCCTCGTTCACATACTTCCTAATCATCCTAGTTTTATTCCCCCTCGCGGCCCTCCTGGAAAATAAACTACTCAAACTCTAA
guiana_NSP21530KabocalliGUY          ???????????????????????????????GCCCAAATCGTCACAGGCCTCCTACTAGCCATACATTACACAGCAGACACCAACCTCGCTTTCTCATCCGTTGCCCACATATGCCGAGACGTCCAATTCGGATGACTCATCCGCAACCTCCACGCAAACGGAGCCTCCTTCTTCTTCATCTGCATCTACCTACACATCGGCCGCGGACTCTACTACGGCTCATACCTAAACAAAAAAACCTGAAACATCGGAGTTATCCTACTCCTAACCCTCATAGCAACCGCCTTCGTAGGATATGTCCTGCCATGAGGACAAATATCATTTTGAGGGGCTACCGTCATCACTAATCTATTCTCAGCCATCCCCTACATCGGACAAACACTAGTCGAATGAGCCTGAGGTGGATTCTCCGTAGACAACCCCACACTCACCCGATTCTTCGCCCTGCACTTCCTCCTCCCATTCGTCATCGTAGGCCTCACGCTCGTCCATCTCACCTTCCTCCACGACACAGGCTCAAACAACCCTCTAGGCATCCCCCCGGACTGCGACAAAATCCCCTTCCACCCATACTACACCATCAAAGACATCCTAGGATTCGTACTAATACTCTCCCTACTCGTCTCACTAGCCCTGTTCGCCCCCAACCTCCTAGGCGACCCAGAAAACTTCACACCAGCCAACCCACTGGTAACTCCCCCTCACATCAAACCTGAATGATACTTCCTATTTGCTTACGCCATCCTCCGATCCATCCCAAACAAACTAGGAGGCGTATTAGCCCTAGCCGCCTCAATTCTAGTCCTATTCCTCACACCACTACTTCACACATCAAAACTACGATCAATAACCTTCCGCCCCCTATCCCAAATCCTNTTCTGAACCCTAGTCGCCAACGTCCTAGTCCTAACCTGAGTAGGCAGCCAACCCGTAGAGCACCCATTCATCATCATCGGACAGCTAGCCTCGTTCACATACTTCCTAATCATCCTAGTTTTATTCCCCCTCGCGGCCCTCCTGGAAAATAAACTACTTAAACTCTAA
guiana_ANSP21531PotaroSiparuniGUY    ?????????????????????????????????????????????????????????????ATACATTACACAGCAGACACCAACCTCGCTTTCTCATCCGTTGCCCACATATGCCGAGACGTCCAATTCGGATGACTCATCCGCAACCTCCACGCAAACGGAGCCTCCTTCTTCTTCATCTGCATCTACCTACACATCGGCCGCGGACTCTACTACGGCTCATACCTAAACAAAGAAACCTGAAACATCGGAGTTATCCTACTCCTAACCCTCATAGCAACCGCCTTCGTAGGATATGTCCTGCCATGAGGACAAATATCATTTTGAGGGGCTACCGTCATCACCAATCTATTCTCAGCCATCCCCTACATCGGACAGACACTAGTCGAATGAGCCTGAGGTGGATTCTCCGTAGACAACCCCACACTCACCCGATTCTTCGCCCTGCACTTCCTTCTCCCATTCGTCATCGTAGGCCTCACGCTCGTCCANCTCACCTTCCTCCACGACACAGGCTCNAACAACCCTCTAGGCATCCCCCCGGAC?????????????????????????????????????????CATCCTAGGATTCGTACTNATACTCTCNCKACTCGTCTCACTAGCCCTGTTCGCCCCCAACCTCCTAGGCGACCCAGAAAACTTCACACCAGCCAACCCACTAGTAACTCCTCCTCACATCAAACCTGAATGATACTTCCTATTTGCTTACGCCATCCTCCGATCCATCCCAAATAAACTAGGAGGCGTATTAGCCCTAGCCGCCTCAATTCTAGTCCTATTCCTCACACCACTACTTCACACATCAAAACTACGATCAATAACCTTCCGCCCCCTATCCCAAATCCTATTCTGAACCCTAGTCGCCAACGTCCTAGTCCTAACCTGAGTAGGCAGCCAACCCGTAGAGCACCCATTCATCATCATCGGACAGCTAGCCTCATTCACATACTTCCTAATCATCCTAGTTTTATTCCCCCTCGCGGCCCTCCTGGAAAATAAACTACTCAAACTCTAG
guiana_ANSP21681OnverwagtGUY         ???????????????????????????AATCGCCCAAATTGTCACAGGCCTCCTACTAGCCATACATTACACAGCAGACACCAACCTCGCTTTCTCATCCGTTGCCCACATATGCCGAGACGTCCAATTCGGATGACTCATCCGCAACCTCCACGCAAACGGAGCCTCCTTCTTCTTCATCTGCATCTACCTACACATCGGCCGCGGACTCTACTACGGCTCATACCTAAACAAAGAAACCTGAAACATCGGAGTTATCCTACTCCTAACCCTCATAGCAACCGCCTTCGTAGGATATGTCCTGCCATGAGGACAAATATCATTTTGAGGGGCTACCGTCATCACCAATCTATTCTCAGCCATCCCCTACATCGGACAGACACTAGTCGAATGAGCCTGAGGTGGATTCTCCGTAGACAACCCCACACTCACCCGATTCTTCGCCCTGCACTTCCTTCTCCCATTCGTCATCGTAGGCCTCACGCTCGCCCATCTCACCTTCCTCCACGACACAGGCTCAAACAACCCTCTAGGCATCCCCCCGGACTGCGACAAAATCCCCTTCCACCCATACTACACCATCAAAGACATCCTAGGATTCGTACTAATACTCTCCCTACTCGTTTCACTAGCCCTGTTCGCCCCCAACCTCCTAGGCGACCCAGAAAACTTCACACCAGCCAACCCACTAGTAACTCCTCCTCACATCAAACCTGAATGATACTTCCTATTTGCTTACGCCATCCTCCGATCCATCCCAAATAAACTAGGAGGCGTATTAGCCCTAGCCGCCTCAATTCTTGTCCTATTCCTCACACCACTACTTCACACATCAAAACTACGATCAATAACCTTCCGCCCCCTATCCCAAATCCTATTCTGAACCCTAGTCGCCAACGTCCTAGTCCTAACCTGAGTAGGCAGCCAACCCGTAGAGCACCCATTCATCATCATCGGACAGCTAGCCTCATTCACATACTTCCTAATCATCCTAGTTTTATTCCCCCTCGCGGCCCTCCTGGAAAATAAACTAC???????????
guiana_ANSP21825PotaroSiparuniGUY    ????????????????????????????ATCGCCCAAATTGTCACAGGCCTCCTACTAGCCATACATTACACAGCAGACACCAACCTCGCTTTCTCATCCGTTGCCCACATATGCCGAGACGTCCAATTCGGATGACTCATCCGCAACCTCCACGCAAACGGAGCCTCCTTCTTCTTCATCTGCATCTACCTACACATCGGCCGCGGACTCTACTACGGCTCATACCTAAACAAAGAAACCTGAAACATCGGAGTTATCCTACTCCTAACCCTCATAGCAACCGCCTTCGTAGGATATGTCCTGCCATGAGGACAAATATCATTTTGAGGGGCTACCGTCATCACCAATCTATTCTCAGCCATCCCCTACATCGGACAGACACTAGTCGAATGAGCCTGAGGTGGATTCTCCGTAGACAACCCCACACTCACCCGATTCTTCGCCCTGCACTTCCTTCTCCCATTCGTCATCGTAGGCCTCACGCTCGTCCATCTCACCTTCCTCCACGACACAGGCTCAAACAACCCTCTAGGCATCCCCCCGGACTGCGACAAAATCCCCTTCCACCCATACTACACCATCAAAGACATCCTAGGATTCGTACTAATACTCTCCCTACTCGTCTCACTAGCCCTGTTCGCCCCCAACCTCCTAGGCGACCCAGAAAACTTCACACCAGCCAACCCACTAGTAACTCCTCCTCACATCAAACCTGAATGATACTTCCTATTTGCTTACGCCATCCTCCGATCCATCCCAAATAAATTAGGAGGCGTATTAGCCCTAGCCGCCTCAATTCTAGTCCTATTCCTCACACCACTACTTCACACATCAAAACTACGATCAATAACCTTCCGCCCCCTATCCCAAATCCTATTCTGAACCCTAGTCGCCAACGTCCTAGTCCTAACCTGAGTAGGCAGCCAACCCGTAGAGCACCCATTCATCATCATCGGACAGCTAGCCTCATTCACATACTTCCTAATCATCCTAGTTTTATTCCCCCTCGCGGCCCTCCTGGAAAATAAACTACTCAAACTCTAG
inambari_UFAC1982AcreBRA             ???????????????AGGCCTCTGCCTAATCGCCCAAATCGTCACAGGCCTCCTACTAGCCATACATTACACAGCAGACACCAACCTCGCTTTCTCATCCGTTGCCCACATATGCCGAGACGTCCAATTCGGATGACTCATCCGCAACCTCCACGCAAACGGAGCCTCCTTCTTCTTCATCTGCATCTACCTACACATCGGCCGCGGACTCTACTACGGCTCATACCTAAACAAAGAAACCTGAAACATCGGAGTTATCCTACTCCTAGCCCTCATAGCAACCGCCTTCGTAGGATATGTCCTGCCATGAGGACAAATATCATTTTGAGGGGCTACCGTCATCACTAATCTATTCTCAGCCATCCCCTACATCGGACAAACACTAGTCGAATGAGCCTGAGGTGGATTCTCCGTAGACAACCCCACACTCACCCGATTCTTCGCCCTGCACTTCCTCCTCCCATTCGTCATCGTAGGCCTCACGCTCGTCCATCTCACCTTCCTCCACGACACAGGCTCAAACAACCCTCTAGGCATCCCCCCGGACTGCGACAAAATCCCCTTCCACCCATACTACACCATCAAAGACATCCTAGGATTCGTACTAATACTCTCCCTACTCGTCTCACTAGCCCTGTTCGCCCCCAACCTCCTAGGCGACCCAGAAAACTTCACACCAGCCAACCCACTAGTAACTCCCCCTCACATCAAACCTGAATGATACTTCCTATTTGCTTACGCCATCCTCCGATCCATCCCAAATAAACTAGGAGGCGTATTAGCCCTAGCCGCCTCAATTCTAGTCCTATTCCTCACACCACTACTTCACACATCAAAACTACGATCAATAACCTTCCGCCCCCTATCCCAAATCCTATTCTGAACCCTAGTCGCCAACATCCTAGTCCTAACCTGAGTAGGCAGCCAACCCGTAGAGCACCCATTCATCATCATCGGACAGCTAGCCTCGTTCACATACTTCCTAATCATCCTAGTTTTATTCCCCCTCGCGGCCCTCCTGGAAAATAAACTACTTAAACTCTAA
guiana_USNMB11703UpperEssequiboGUY   CTTCGGATCCCTACTAGGCCTCTGCCTAATCGCCCAAATCGTCACAGGCCTCCTACTAGCCATACATTACACAGCAGACACCAACCTCGCTTTCTCATCCGTTGCCCACATATGCCGAGACGTCCAATTCGGATGACTCATCCGCAACCTCCACGCAAACGGAGCCTCCTTCTTCTTCATCTGCATCTACCTACACATCGGCCGCGGACTCTACTACGGCTCATACCTAAACAAAGAAACCTGAAACATCGGAGTTATCCTACTCCTAACCCTCATAGCAACCGCCTTCGTAGGATATGTCCTGCCATGAGGACAAATATCATTTTGAGGGGCTACCGTCATCACTAATCTATTCTCAGCCATCCCCTACATCGGACAAACACTAGTCGAATGAGCCTGAGGTGGATTCTCCGTAGACAACCCCACACTCACCCGATTCTTCGCCCTGCACTTCCTCCTCCCATTCGTCATCGTAGGCCTCACGCTCGTCCATCTCACCTTCCTCCACGACACAGGCTCAAACAACCCTCTAGGCATCCCCCCGGACTGCGACAAAATCCCCTTCCACCCATACTACACCATCAAAGACATCCTAGGATTCGTACTAATACTCTCCCTACTCGTCTCACTAGCCCTGTTCGCCCCCAACCTCCTAGGCGACCCAGAAAACTTCACACCAGCCAACCCACTAGTAACTCCTCCTCACATCAAACCTGAATGATACTTCCTATTTGCTTACGCCATCCTCCGATCCATCCCAAATAAACTAGGAGGCGTATTAGCCCTAGCCGCCTCAATTCTAGTCCTATTCCTCACACCACTACTTCACACATCAAAACTACGATCGATAACCTTCCGCCCCCTATCCCAAATCCTATTCTGAACCCTAGTCGCCAACGTCCTAGTCCTAACCTGAGTAGGCAGCCAACCCGTAGAGCACCCATTCATCATCATCGGACAGCTAGCCTCGTTCACATACTTCCTAATCATCCTAGTTTTATTCCCCCTCGCGGCCCTCCTGGAAAATAAACTACTTAAGCTCTAA
guiana_USNMB15680MountRoraimaGUY     CTTCGGATCCCTACTAGGCCTCTGCCTAATCGCCCAAATTGTCACAGGCCTCCTACTAGCCATACATTACACAGCAGACACCAACCTCGCTTTCTCATCCGTTGCCCACATATGCCGAGACGTCCAATTCGGATGACTCATCCGCAACCTCCACGCAAACGGAGCCTCCTTCTTCTTCATCTGCATCTACCTACACATCGGCCGCGGACTCTACTACGGCTCATACCTAAACAAAGAAACCTGAAACATCGGAGTTATCCTACTCCTAACCCTCATAGCAACCGCCTTCGTAGGATATGTCCTGCCATGAGGACAAATATCATTTTGAGGGGCTACCGTCATCACCAATCTATTCTCAGCCATCCCCTACATCGGACAGACACTAGTCGAATGAGCCTGAGGTGGATTCTCCGTAGACAACCCCACACTCACCCGATTCTTCGCCCTGCACTTCCTTCTCCCATTCGTCATCGTAGGCCTCACGCTCGTCCATCTCACCTTCCTCCACGACACAGGCTCAAACAACCCTCTAGGCATCCCCCCGGACTGCGACAAAATCCCCTTCCACCCATACTACACCATCAAAGACATCCTAGGATTCGTACTAATACTCTCCCTACTCGTTTCACTAGCCCTGTTCGCCCCCAACCTCCTAGGCGACCCAGAAAACTTCACACCAGCCAACCCACTAGTAACTCCTCCTCACATCAAACCTGAATGATACTTCCTATTTGCTTACGCCATCCTCCGATCCATCCCAAATAAACTAGGAGGCGTATTAGCCCTAGCCGCCTCAATTCTTGTCCTATTCCTCACACCACTACTTCACACATCAAAACTACGATCAATAACCTTCCGCCCCCTATCCCAAATCCTATTCTGAACCCTAGTCGCCAACGTCCTAGTCCTAACCTGAGTAGGCAGCCAACCCGTAGAGCACCCATTCATCATCATCGGACAGCTAGCCTCATTCACATACTTCCTAATCATCCTAGTTTTATTCCCCCTCGCGGCCCTCCTGGAAAATAAACTACTCAAACTCTA?
guiana_USNMB23614CuyuniMazaruniGUY   CTTTGGATCCCTACTAGGCCTCTGCCTAATCGCCCAAATTGTCACAGGCCTCCTACTAGCCATACATTACACAGCAGACACCAACCTCGCTTTCTCATCCGTTGCCCACATATGCCGAGACGTCCAATTCGGATGACTCATCCGCAACCTCCACGCAAACGGAGCCTCCTTCTTCTTCATCTGCATCTACCTACACATCGGCCGCGGACTCTACTACGGCTCATACCTAAACAAAGAAACCTGAAACATCGGAGTTATCCTACTCCTAACCCTCATAGCAACCGCCTTCGTAGGATATGTCCTGCCATGAGGACAAATATCATTTTGAGGGGCTACCGTCATCACTAATCTATTCTCAGCCATCCCCTACATCGGACAGACACTAGTCGAATGAGCCTGAGGTGGATTCTCCGTAGACAACCCCACACTCACCCGATTCTTCGCCCTGCACTTCCTTCTCCCATTCGTCATCGTAGGCCTCACGCTCGTCCATCTCACCTTCCTCCACGACACAGGCTCAAACAACCCTCTAGGCATCCCCCCGGACTGCGACAAAATCCCCTTCCACCCATACTACACCATCAAAGACATCCTAGGATTCGTACTAATACTCTCCCTACTCGTCTCACTAGCCCTGTTCGCCCCCAACCTCCTAGGCGACCCAGAAAACTTCACACCAGCCAACCCACTAGTAACTCCTCCTCACATCAAACCTGAATGATACTTCCTATTTGCTTACGCCATCCTCCGATCCATCCCAAATAAACTAGGAGGCGTATTAGCCCTAGCCGCCTCAATTCTAGTCCTATTCCTCACACCACTACTTCACACATCAAAACTACGATCAATAACCTTCCGCCCCCTATCCCAAATCCTATTCTGAACCCTAGTCGCCAACATCCTAGTCCTAACCTGAGTAGGCAGCCAACCCGTAGAGCACCCATTCATCATCATCGGACAGCTAGCCTCATTCACATACTTCCTAATCATCCTAGTTTTATTCCCCCTCGCGGCCCTCCTGGAAAATAAACTACTCAAACTCTAG
guiana_USNMB23627CuyuniMazaruniGUY   CTTCGGATCCCTACTAGGCCTCTGCCTAATCGCCCAAATTGTCACAGGCCTCCTACTAGCCATACATTACACAGCAGACACCAACCTCGCTTTCTCATCCGTTGCCCACATATGCCGAGACGTCCAATTCGGATGACTCATCCGCAACCTCCACGCAAACGGAGCCTCCTTCTTCTTCATCTGCATCTACCTACACATCGGCCGCGGACTCTACTACGGCTCATACCTAAACAAAGAAACCTGAAACATCGGAGTTATCCTACTCCTAACCCTCATAGCAACCGCCTTCGTAGGATATGTCCTGCCATGAGGACAAATATCATTTTGAGGGGCTACCGTCATCACCAATCTATTCTCAGCCATCCCCTACATCGGACAGACACTAGTCGAATGAGCCTGAGGTGGATTCTCCGTAGACAACCCCACACTCACCCGATTCTTCGCCCTGCACTTCCTTCTCCCATTCGTCATCGTAGGCCTCACGCTCGTCCATCTCACCTTCCTCCACGACACAGGCTCAAACAACCCTCTAGGCATCCCCCCGGACTGCGACAAAATCCCCTTCCACCCATACTACACCATCAAAGACATCCTAGGATTCGTACTAATACTCTCCCTACTCGTCTCACTAGCCCTGTTCGCCCCCAACCTCCTAGGCGACCCAGAAAACTTCACACCAGCCAACCCACTAGCAACTCCTCCTCACATCAAACCTGAATGATACTTCCTATTTGCTTACGCCATCCTCCGATCCATCCCAAATAAACTAGGAGGCGTATTAGCCCTAGCCGCCTCAATTCTAGTCCTATTCCTCACACCACTACTTCACACATCAAAACTACGATCAATAACCTTCCGCCCCCTATCCCAAATCCTATTCTGAACCCTAGTCGCCAACGTCCTAGTCCTAACCTGAGTAGGCAGCCAACCCGTAGAGCACCCATTCATCATCATCGGACAGCTAGCCTCATTCACATACTTCCTAATCATCCTAGTTTTATTCCCCCTCGCGGCCCTCCTGGAAAATAAACTACTCAAACTCTAG
guiana_USNMB23630CuyuniMazaruniGUY   CTTCGGATCCCTACTAGGCCTCTGCCTAATCGCCCAAATTGTCACAGGCCTCCTACTAGCCATACATTACACAGCAGACACCAACCTCGCTTTCTCATCCGTTGCCCACATATGCCGAGACGTCCAATTCGGATGACTCATCCGCAACCTCCACGCAAACGGAGCCTCCTTCTTCTTCATCTGCATCTACCTACACATCGGCCGCGGACTCTACTACGGCTCATACCTAAACAAAGAAACCTGAAACATCGGAGTTATCCTACTCCTAACCCTCATAGCAACCGCCTTCGTAGGATATGTCCTGCCATGAGGACAAATATCATTTTGAGGGGCTACCGTCATCACCAATCTATTCTCAGCCATCCCCTACATCGGACAGACACTAGTCGAATGAGCCTGAGGTGGATTCTCCGTAGACAACCCCACACTCACCCGATTCTTCGCCCTGCACTTCCTTCTCCCATTCGTCATCGTAGGCCTCACGCTCGTCCATCTCACCTTCCTCCACGACACAGGCTCAAACAACCCTCTAGGCATCCCCCCGGACTGCGACAAAATCCCCTTCCACCCATACTACACCATCAAAGACATCCTAGGATTCGTACTAATACTCTCCCTACTCGTCTCACTAGCCCTGTTCGCCCCCAACCTCCTAGGCGACCCAGAAAACTTCACACCAGCCAACCCACTAGTAACTCCTCCTCACATCAAACCTGAATGATACTTCCTATTTGCTTACGCCATCCTCCGATCCATCCCAAATAAACTAGGAGGCGTATTAGCCCTAGCCGCCTCAATTCTAGTCCTATTCCTCACACCACTACTTCACACATCAAAACTACGATCAATAACCTTCCGCCCCCTATCCCAAATCCTATTCTGAACCCTAGTCGCCAACGTCCTAGTCCTAACCTGAGTAGGCAGCCAACCCGTAGAGCACCCATTCATCATCATCGGACAGCTAGCCTCATTCACATACTTCCTAATCATCCTAGTTTTATTCCCCCTCGCGGCCCTCCTGGAAAATAAACTACTCAAACT????
guiana_USNMB23643CuyuniMazaruniGUY   CTTCGGATCCCTACTAGGCCTCTGCCTAATCACCCAAATCGTCACAGGCCTCCTACTAGCCATACATTACACAGCAGACACCAGCCTCGCTTTCTCATCCGTTGCCCACATATGCCGAGACGTCCAATTCGGATGACTCATCCGCAACCTCCACGCAAACGGAGCCTCCTTCTTCTTCATCTGCATCTACCTACACATCGGCCGCGGACTCTACTACGGCTCATACCTAAACAAAGAAACCTGAAACATCGGAGTTATCCTACTCCTAACCCTCATAGCAACCGCCTTCGTAGGATATGTCCTGCCATGAGGACAAATATCATTTTGAGGGGCTACCGTCATCACTAATCTATTCTCAGCCATCCCCTACATCGGACAAACACTAGTCGAATGAGCCTGAGGTGGATTCTCCGTAGACAACCCCACACTCACCCGATTCTTCGCCCTGCACTTCCTCCTCCCATTCGTCATCGTAGGCCTTACGCTCGTCCATCTCACCTTCCTCCACGACACAGGCTCAAACAACCCTCTAGGCATCCCCCCGGACTGCGACAAAATCCCCTTCCACCCATACTACACCATCAAAGACATCCTAGGATTCGTACTAATACTCTCCCTACTCGTCTCACTAGCCCTGTTCGCCCCCAACCTCCTAGGCGACCCAGAAAACTTCACACCAGCCAACCCGCTAGTAACTCCTCCTCACATCAAACCTGAATGATACTTCCTATTTGCTTACGCCATCCTCCGATCCATCCCAAATAAACTAGGAGGCGTATTAGCCCTAGCCGCCTCAATTCTAGTCCTATTCCTCACACCACTACTTCACACATCAAAACTACGATCAATAACCTTCCGCCCCCTATCCCAAATCCTATTCTGAACCCTAGTCGCCAACGTCCTAGTCCTAACCTGAGTAGGCAGCCAACCCGTAGAGCACCCATTCATCATCATCGGACAGCTAGCCTCGTTCACATACTTCCTAATCATCCTAGTTTTATTCCCCCTCGCGGCCCTCCTGGAAAATAAACTACTTAAACTCTA?
guiana_USNMB23650CuyuniMazaruniGUY   CTTCGGATCCCTACTAGGCCTCTGCCTAATCGCCCAAATTGTCACAGGCCTCCTACTAGCCATACATTACACAGCAGACACCAACCTCGCTTTCTCATCCGTTGCCCACATATGCCGAGACGTCCAATTCGGATGACTCATCCGCAACCTCCACGCAAACGGAGCCTCCTTCTTCTTCATCTGCATCTACCTACACATCGGCCGCGGACTCTACTACGGCTCATACCTAAACAAAGAAACCTGAAACATCGGAGTTATCCTACTCCTAACCCTCATAGCAACCGCCTTCGTAGGATATGTCCTGCCATGAGGACAAATATCATTTTGAGGGGCTACCGTCATCACCAATCTATTCTCAGCCATCCCCTACATCGGACAGACACTAGTCGAATGAGCCTGAGGTGGATTCTCCGTAGACAACCCCACACTCACCCGATTCTTCGCCCTGCACTTCCTTCTCCCATTCGTCATCGTAGGCCTCACGCTCGTCCATCTCACCTTCCTCCACGACACAGGCTCAAACAACCCTCTAGGCATCCCCCCGGACTGCGACAAAATCCCCTTCCACCCATACTACACCATCAAAGACATCCTAGGATTCGTACTAATACTTTCCCTACTCGTCTCACTAGCCCTGTTCGCCCCCAACCTCCTAGGCGACCCAGAAAACTTCACACCAGCCAACCCACTAGTAACTCCTCCTCACATCAAACCTGAATGATACTTCCTATTTGCTTACGCCATCCTCCGATCCATCCCAAATAAACTAGGAGGCGTATTAGCCCTAGCCGCCTCAATTCTAGTCCTATTCCTCACACCACTACTTCACACATCAAAACTACGATCAATAACCTTCCGCCCCCTATCCCAAATCCTATTCTGAACCCTAGTCGCCAACGTCCTAGTCCTAACCTGAGTAGGCAGCCAACCCGTAGAGCACCCATTCATCATCATCGGACAGCTAGCCTCATTCACATACTTCCTAATCATCCTAGTTTTATTCCCCCTCGCGGCCCTCCTGGAAAATAAACTACTCAAACTCTAG
guiana_USNMB23695CuyuniMazaruniGUY   CTTCGGATCCCTACTAGGCCTCTGCCTAATCGCCCAAATTGTCACAGGCCTCCTACTAGCCATACATTACACAGCAGACACCAACCTCGCTTTCTCATCCGTTGCCCACATATGCCGAGACGTCCAATTCGGATGACTCATCCGCAACCTCCACGCAAACGGAGCCTCCTTCTTCTTCATCTGCATCTACCTACACATCGGCCGCGGACTCTACTACGGCTCATACCTAAACAAAGAAACCTGAAACATCGGAGTTATCCTACTCCTAACCCTCATAGCAACCGCCTTCGTAGGATATGTCCTGCCATGAGGACAAATATCATTTTGAGGGGCTACCGTCATCACCAATCTATTCTCAGCCATCCCCTACATCGGACAGACACTAGTCGAATGAGCCTGAGGTGGATTCTCCGTAGACAACCCCACACTCACCCGATTCTTCGCCCTGCACTTCCTTCTCCCATTCGTCATCGTAGGCCTCACGCTCGTCCATCTCACCTTCCTCCACGACACAGGCTCAAACAACCCTCTAGGCATCCCCCCGGACTGCGACAAAATCCCCTTCCACCCATACTACACCATCAAAGACATCCTAGGATTCGTACTAATACTCTCCCTACTCGTCTCACTAGCCCTGTTCGCCCCCAACCTCCTAGGCGACCCAGAAAACTTCACACCAGCCAACCCACTAGTAACTCCTCCTCACATCAAGCCTGAATGATACTTCCTATTTGCTTACGCCATCCTCCGATCCATCCCAAATAAACTAGGAGGCGTATTAGCCCTAGCCGCCTCAATTCTTGTCCTATTCCTCACACCACTACTTCACACATCAAAACTACGATCAATAACCTTCCGCCCCCTATCCCAAATCCTATTCTGAACCCTAGTCGCCAACGTCCTAGTCCTAACCTGAGTAGGCAGCCAACCCGTAGAGCACCCATTCATCATCATCGGACAGCTAGCCTCATTCACATACTTCCTAATCATCCTAGTTTTATTCCCCCTCGCGGCCCTCCTGGAAAATAAACTACTCAAACTCTAG
guiana_USNMB5124CuyuniMazaruniGUY    CTTTGGATCCCTACTAGGCCTCTGCCTAATCGCCCAAATTGTCACAGGCCTCCTACTAGCCATACATTACACAGCAGACACCAACCTCGCTTTCTCATCCGTTGCCCACATATGCCGAGACGTCCAATTCGGATGACTCATCCGCAACCTCCACGCAAACGGAGCCTCCTTCTTCTTCATCTGCATCTACCTACACATCGGCCGCGGACTCTACTACGGCTCATACCTAAACAAAGAAACCTGAAACATCGGAGTTATCCTACTCCTAACCCTCATAGCAACCGCCTTCGTAGGATATGTCCTGCCATGAGGACAAATATCATTTTGAGGGGCTACCGTCATCACTAATCTATTCTCAGCCATCCCCTACATCGGACAGACACTAGTCGAATGAGCCTGAGGTGGATTCTCCGTAGACAACCCCACACTCACCCGATTCTTCGCCCTGCACTTCCTTCTCCCATTCGTCATCGTAGGCCTCACGCTCGTCCATCTCACCTTCCTCCACGACACAGGCTCAAACAACCCTCTAGGCATCCCCCCGGACTGCGACAAAATCCCCTTCCACCCATACTACACCATCAAAGACATCCTAGGATTCGTACTAATACTCTCCCTACTCGTCTCACTAGCCCTGTTCGCCCCCAACCTCCTAGGCGACCCAGAAAACTTCACACCAGCCAACCCACTAGTAACTCCTCCTCACATCAAACCTGAATGATACTTCCTATTTGCTTACGCCATCCTCCGATCCATCCCAAATAAACTAGGAGGCGTATTAGCCCTAGCCGCCTCAATTCTAGTCCTATTCCTCACACCACTACTTCACACATCAAAACTACGATCAATAACCTTCCGCCCCCTATCCCAAATCCTATTCTGAACCCTAGTCGCCAACATCCTAGTCCTAACCTGAGTAGGCAGCCAACCCGTAGAGCACCCATTCATCATCATCGGACAGCTAGCCTCATTCACATACTTCCTAATCATCCTAGTTTTATTCCCCCTCGCGGCCCTCCTGGAAAATAAACTACTCAAACTC???
guiana_USNMB5251EssequiboGUY         CTTTGGATCCCTACTAGGCCTCTGCCTAATCGCCCAAATTGTCACAGGCCTCCTACTAGCCATACATTACACAGCAGACACCAACCTCGCTTTCTCATCCGTTGCCCACATATGCCGAGACGTCCAATTCGGATGACTCATCCGCAACCTCCACGCAAACGGAGCCTCCTTCTTCTTCATCTGCATCTACCTACACATCGGCCGCGGACTCTACTACGGCTCATACCTAAACAAAGAAACCTGAAACATCGGAGTTATCCTACTCCTAACCCTCATAGCAACCGCCTTCGTAGGATATGTCCTGCCATGAGGACAAATATCATTTTGAGGGGCTACCGTCATCACTAATCTATTCTCAGCCATCCCCTACATCGGACAGACACTAGTCGAATGAGCCTGAGGTGGATTCTCCGTAGACAACCCCACACTCACCCGATTCTTCGCCCTGCACTTCCTTCTCCCATTCGTCATCGTAGGCCTCACGCTCGTCCATCTCACCTTCCTCCACGACACAGGCTCAAACAACCCTCTAGGCATCCCCCCGGACTGCGACAAAATCCCCTTCCACCCATACTACACCATCAAAGACATCCTAGGATTCGTACTAATACTCTCCCTACTCGTCTCACTAGCCCTGTTCGCCCCCAACCTCCTAGGCGACCCAGAAAACTTCACACCAGCCAACCCACTAGTAACTCCTCCTCACATCAAACCTGAATGATACTTCCTATTTGCTTATGCCATCCTCCGATCCATCCCAAATAAACTAGGAGGCGTATTAGCCCTAGCCGCCTCAATTCTAGTCCTATTCCTCACACCACTACTTCACACATCAAAACTACGATCAATAACCTTCCGCCCCCTATCCCAAATCCTATTCTGAACCCTAGTCGCCAACGTCCTAGTCCTAACCTGAGTAGGCAGCCAACCCGTAGAGCACCCATTCATCATCATCGGACAGCTAGCCTCATTCACATACTTCCTAATCATCCTAGTTTTATTCCCCCTCGCGGCCCTCCTGGAAAATAAACTACTCAAACTCTAG
guiana_USNMB9500NorthwestDistrictGUY CTTTGGATCCCTACTAGGCCTCTGCCTAATCGCCCAAATTGTCACAGGCCTCCTACTAGCCATACATTACACAGCAGACACCAACCTCGCTTTCTCATCCGTTGCCCACATATGCCGAGACGTCCAATTCGGATGACTCATCCGCAGCCTCCACGCAAACGGAGCCTCCTTCTTCTTCATCTGCATCTACCTACACATCGGCCGCGGACTCTACTACGGCTCATACCTAAACAAAGAAACCTGAAACATCGGAGTTATCCTACTCCTAACCCTCATAGCAACCGCCTTCGTAGGATATGTCCTGCCATGAGGACAAATATCATTTTGAGGGGCTACCGTCATCACTAATCTATTCTCAGCCATCCCCTACATCGGACAGACACTAGTCGAATGAGCCTGAGGTGGATTCTCCGTAGACAACCCCACACTCACCCGATTCTTCGCCCTGCACTTCCTTCTCCCATTCGTCATCGTAGGCCTCACGCTCGTCCATCTCACCTTCCTCCACGACACAGGCTCAAACAACCCTCTAGGCATCCCCCCGGACTGCGACAAAATCCCCTTCCACCCATACTACACCATCAAAGACATCCTAGGATTCGTACTAATACTCTCCCTACTCGTCTCACTAGCCCTGTTCGCCCCCAACCTCCTAGGCGACCCAGAAAACTTCACACCAGCCAACCCACTAGTAACTCCTCCTCACATCAAACCTGAATGATACTTCCTATTTGCTTACGCCATCCTCCGATCCATCCCAAATAAACTAGGAGGCGTATTAGCCCTAGCCGCCTCAATTCTAGTCCTATTCCTCACACCACTACTTCACACATCAAAACTACGATCAATAACCTTCCGCCCCCTATCCCAAATCCTATTCTGAACCCTAGTCGCCAACGTCCTAGTCCTAACCTGAGTAGGCAGCCAACCCGTAGAGCACCCATTCATCATCATCGGACAGCTAGCCTCATTCACATACTTCCTAATCATCCTAGTTTTATTCCCCCTCGCGGCCCTCCTGGAAAATAAACTACTCAAACTCTAG
	;
End;
