# Supplementary material for: A latitudinal phylogeographic diversity gradient in birds
Source: PLoS Biol. 2017 Apr 13;15(4):e2001073. doi: 10.1371/journal.pbio.2001073 (PMC5390966; doi:10.1371/journal.pbio.2001073)
Supplement: S1 Data — (ZIP) [file pbio.2001073.s015.zip › S1_Data/Cyanocitta-stelleri.nex~]

#NEXUS
BEGIN DATA;
	DIMENSIONS NTAX=217 NCHAR=1041;
	FORMAT DATATYPE = DNA GAP = - MISSING = ?;
	MATRIX
	AGH68 ATGAACCCCCAAGCAAAACTAATTTTCATTATTAGCCTACTCCTAGGAACAACCATCACAATCTCTAGCAACCATTGAGTGATGGCCTGAACGGGCCTTGAAATTAACACACTCGCCATCTTACCCCTAATTTCAAAATCTCACCACCCCCGAGCCATTGAAGCAGCAACCAAATACTTCCTAGTACAAGCAGCTGCTTCAACCCTTGTCCTCTTCTCCAGCATGACTAATGCTTGATTCACCGGACAATGAGATATTACTCAAATAACCCATCCAACATCCTCTCTAATCCTAACCGCAGCTATTTCAATAAAACTAGGATTAGCCCCATTTCATTTCTGATTCCCAGAAGTCCTACAAGGTTCCCCTCTGATAACTGGTCTTCTTCTTTCC…
	AGH69 ATGAACCCCCAAGCAAAACTAATTTTCATTATTAGCCTACTCCTAGGAACAACCATCACAATCTCTAGCAACCATTGAGTGATGGCCTGAACGGGCCTTGAAATTAACACACTCGCCATCTTACCCCTAATTTCAAAATCTCACCACCCCCGAGCCATTGAAGCAGCAACCAAATACTTCCTAGTACAAGCAGCTGCTTCAACCCTTGTCCTCTTCTCCAGCATGACTAATGCTTGATTCACCGGACAATGAGACATTACTCAAATAACCCATCCAACATCCTCTCTAATCCTAACCGCAGCTATTTCAATAAAACTAGGATTAGCCCCATTTCATTTCTGATTCCCAGAAGTCCTACAAGGTTCCCCTCTGATAACTGGTCTTCTTCTTTCC…
	MAGH1 ATGAACCCCCAAGCAAAACTAATTTTCATTATTAGCCTACTCCTAGGAACAACCATCACAATCTCTAGCAACCATTGAGTGATGGCCTGAACGGGCCTTGAAATTAACACACTCGCCATCTTACCCCTAATTTCAAAATCTCACCACCCCCGAGCCATTGAAGCAGCAACCAAATACTTCCTAGTACAAGCAGCTGCTTCAACCCTTGTCCTCTTCTCCAGCATGACTAATGCTTGATTCACCGGACAATGAGACATTACTCAAATAACCCATCCAACATCCTCTCTAATCCTAACCGCAGCTATTTCAATAAAACTAGGATTAGCCCCATTTCATTTCTGATTCCCAGAAGTCCTACAAGGTTCCCCTCTGATAACTGGCCTTCTTCTTTCC…
	Po17754 ???????????????????????????????????????????????????????????????????????????????????????????????????????????????????????????????????????????????????????????????????????????????????????????????????????????????????????????????????????????????????????????????????????????????????????????????????????????????????????????????????????????????????????????????????????????????????????????????????????…
	Po17784 ???????????????????????????????????????????????????????????????????????????????????????????????????????????????????????????????????????????????????????????????????????????????????????????????????????????????????????????????????????????????????????????????????????????????????????????????????????????????????????????????????????????????????????????????????????????????????????????????????????…
	MVZ178996 ATGAATCCCCAAGCAAAACTAATCTTCATCATTAGCCTACTCCTAGGAACAACCATCACAATCTCTAGCAACCATTGAGTAATGGCCTGAACTGGCCTTGAAATTAATACACTCGCTATCTTACCCTTAATCTCAAAGTCTCACCACCCCCGAGCCATTGAAGCAGCAACTAAATACTTCCTAGTACAAGCAGCTGCTTCAACTCTAGTTCTATTCTCCAGCATAACCAATGCTTGATCCACCGGACAATGAGACATTACTCAAATAACCCACCCAACATCTTCTCTAATCCTGACCGCAGCTATTTCAATAAAACTAGGATTGGCTCCATTTCATTTCTGATTCCCAGAAGTCCTACAAGGCTCCCCTCTAATAACTGGCCTTCTTCT…
	MVZ178997 ATGAATCCCCAAGCAAAACTAATCTTCATCATTAGCCTACTCCTAGGAACAACCATCACAATCTCTAGCAACCATTGAGTAATGGCCTGAACTGGCCTTGAAATTAATACACTCGCTATCTTACCCTTAATCTCAAAGTCTCACCACCCCCGAGCCATTGAAGCAGCAACTAAATACTTCCTAGTACAAGCAGCTGCTTCAACTCTAGTTCTATTCTCCAGCATAACCAATGCTTGATCCACCGGACAATGAGACATTACTCAAATAACCCACCCAACATCTTCTCTAATCCTGACCGCAGCTATTTCAATAAAACTAGGATTGGCTCCATTTCATTTCTGATTCCCAGAAGTCCTACAAGGCTCCCCTCTAATAACTGGCCTTCTTCT…
	MVZ177788 ATGAATCCCCAAGCAAAACTAATCTTCATCATTAGCCTACTCCTAGGAACAACCATCACAATCTCTAGCAACCATTGAGTAATGGCCTGAACTGGCCTTGAAATTAATACACTCGCTATCTTACCCTTAATCTCAAAGTCTCACCACCCCCGAGCCATTGAAGCAGCAACTAAATACTTCCTAGTACAAGCAGCTGCTTCAACTCTAGTTCTATTCTCCAGCATAACCAATGCTTGATCCACCGGACAATGAGACATTACTCAAATAACCCACCCAACATCTTCTCTAATCCTAACCGCAGCTATTTCAATAAAACTAGGATTGGCTCCATTTCATTTCTGATTCCCAGAAGTCCTACAAGGCTCCCCTCTAATAACTGGCCTTCTTCT…
	MVZ178524 ATGAATCCCCAAGCAAAACTAATCTTCATCATTAGCCTACTCCTAGGAACAACCATCACAATCTCTAGCAACCATTGAGTAATGGCCTGAACTGGCCTTGAAATTAATACACTCGCTATCTTACCCTTAATCTCAAAGTCTCACCACCCCCGAGCCATTGAAGCAGCAACTAAATACTTCCTAGTACAAGCAGCTGCTTCAACTCTAGTTCTATTCTCCAGCATAACCAATGCTTGATCCACCGGACAATGAGACATTACTCAAATAACCCACCCAACATCTTCTCTAATCCTGACCGCAGCTATTTCAATAAAACTAGGATTGGCTCCATTTCATTTCTGATTCCCAGAAGTCCTACAAGGCTCCCCTCTAATAACTGGCCTTCTTCT…
	MVZ178525 ATGAATCCCCAAGCAAAACTAATCTTCATCATTAGCCTACTCCTAGGAACAACCATCACAATCTCTAGCAACCATTGAGTAATGGCCTGAACTGGCCTTGAAATTAATACACTCGCTATCTTACCCTTAATCTCAAAGTCTCACCACCCCCGAGCCATTGAAGCAGCAACTAAATACTTCCTAGTACAAGCAGCTGCTTCAACTCTAGTTCTATTCTCCAGCATAACCAATGCTTGATCCACCGGACAATGAGACATTACTCAAATAACCCACCCAACATCTTCTCTAATCCTGACCGCAGCTATTTCAATAAAACTAGGATTGGCTCCATTTCATTTCTGATTCCCAGAAGTCCTACAAGGCTCCCCTCTAATAACTGGCCTTCTTCT…
	MVZ177255 ATGAATCCCCAAGCAAAACTAATCTTCATCATTAGCCTACTCCTAGGAACAACCATCACAATCTCTAGCAACCATTGAGTAATGGCCTGAACTGGCCTTGAAATTAATACACTCGCTATCTTACCCTTAATCTCAAAGTCTCACCACCCCCGAGCCATTGAAGCAGCAACTAAATACTTCCTAGTACAAGCAGCTGCTTCAACTCTAGTTCTATTCTCCAGCATAACCAATGCTTGATCCACCGGACAATGAGACATTACTCAAATAACCCACCCAACATCTTCTCTAATCCTGACCGCAGCTATTTCAATAAAACTAGGATTGGCTCCATTTCATTTCTGATTTCCAGAAGTCCTACAAGGCTCCCCTCTAATAACTGGCCTTCTTCT…
	MVZ177256 ATGAATCCCCAAGCAAAACTAATCTTCATCATTAGCCTACTCCTAGGAACAACCATCACAATCTCTAGCAACCATTGAGTAATGGCCTGAACTGGCCTTGAAATTAATACACTCGCTATCTTACCCTTAATCTCAAAGTCTCACCACCCCCGAGCCATTGAAGCAGCAACTAAATACTTCCTAGTACAAGCAGCTGCTTCAACTCTAGTTCTATTCTCCAGCATAACCAATGCTTGATCCACCGGACAATGAGACATTACTCAAATAACCCACCCAACATCTTCTCTAATCCTGACCGCAGCTATTTCAATAAAACTAGGATTGGCTCCATTTCATTTCTGATTCCCAGAAGTCCTACAAGGCTCCCCTCTAATAACTGGCCTTCTTCT…
	MVZ177973 ATGAATCCCCAAGCAAAACTAATCTTCATCATTAGCCTACTCCTAGGAACAACCATCACAATCTCTAGCAACCATTGAGTAATGGCCTGAACTGGTCTTGAAATTAATACACTCGCTATCTTACCCTTAATCTCAAAGTCTCACCACCCCCGAGCCATTGAAGCAGCAACTAAATACTTCCTAGTACAAGCAGCTGCTTCAACTCTAGTTCTATTCTCCAGCATAACCAATGCTTGATCCACCGGACAATGAGACATTACTCAAATAACCCACCCAACATCTTCTCTAATCCTGACCGCAGCTATTTCAATAAAACTAGGATTGGCTCCATTTCATTTCTGATTCCCAGAAGTCCTACAAGGCTCCCCTCTAATAACTGGCCTTCTTCT…
	MVZ179196 ATGAATCCCCAAGCAAAACTAATCTTCATCATTAGCCTACTCCTAGGAACAACCATCACAATCTCTAGCAACCATTGAGTAATGGCCTGAACTGGCCTTGAAATTAATACACTCGCTATCTTACCCTTAATCTCAAAGTCTCACCACCCCCGAGCCATTGAAGCAGCAACTAAATACTTCCTAGTACAAGCAGCTGCTTCAACTCTAGTTCTATTCTCCAGCATAACCAATGCTTGATCCACCGGACAATGAGACATTACTCAAATAACCCACCCAACATCTTCTCTAATCCTGACCGCAGCTATTTCAATAAAACTAGGATTGGCTCCATTTCATTTCTGATTCCCAGAAGTCCTACAAGGCTCCCCTCTAATAACTGGCCTTCTTCT…
	MVZ178990 ATGAATCCCCAAGCAAAACTAATCTTTATCATTAGCCTACTCCTAGGAACAACCATCACAATCTCTAGCAACCATTGAGTAATGGCCTGAACTGGCCTTGAAATTAATACACTCGCTATCTTACCCTTAATCTCAAAGTCTCACCACCCCCGAGCCATTGAAGCAGCAACTAAATACTTCCTAGTACAAGCAGCTGCTTCAACTCTAGTTCTATTCTCCAGCATAACCAATGCTTGATCCACCGGACAATGAGACATTACTCAAATAACCCACCCAACATCTTCTCTAATCCTGACCGCAGCTATTTCAATAAAACTAGGATTGGCTCCATTTCATTTCTGATTCCCAGAAGTCCTACAAGGCTCCCCTCTAATAACTGGCCTTCTTCT…
	MVZ178991 ATGAATCCCCAAGCAAAACTAATCTTCATCATTAGCCTACTCCTAGGAACAACCATCACAATCTCTAGCAACCATTGAGTAATGGCCTGAACTGGCCTTGAAATTAATACACTCGCTATCTTACCCTTAATCTCAAAGTCTCACCACCCCCGAGCCATTGAAGCAGCAACTAAATACTTCCTAGTACAAGCAGCTGCTTCAACTCTAGTTCTATTCTCCAGCATAACCAATGCTTGATCCACCGGACAATGAGACATTACTCAAATAACCCACCCAACATCTTCTCTAATCCTGACCGCAGCTATTTCAATAAAACTAGGATTGGCTCCATTTCATTTCTGATTCCCAGAAGTCCTACAAGGCTCCCCTCTAATAACTGGCCTTCTTCT…
	IMVZ180595 ATGAATCCCCAAGCAAAACTAATCTTCATCATTAGCCTACTCCTAGGAACAACCATCACAATCTCTAGCAACCATTGAGTAATGGCCTGAACTGGCCTTGAAATTAATACACTCGCTATCTTACCCTTAATCTCAAAGTCTCACCACCCCCGAGCCATTGAAGCAGCAACTAAATACTTCCTAGTACAAGCAGCTGCTTCAACTCTAGTTCTATTCTCCAGCATAACCAATGCTTGATCCACCGGACAATGAGACATTACTCAAATAACCCACCCAACATCTTCTCTAATCCTGACCGCAGCTATTTCAATAAAACTAGGATTGGCTCCATTTCATTTCTGATTCCCAGAAGTCCTACAAGGCTCCCCTCTAATAACTGGCCTTCTTC…
	MVZ180596 ATGAATCCCCAAGCAAAACTAATCTTCATCATTAGCCTACTCCTAGGAACAACCATCACAATCTCTAGCAACCATTGAGTAATGGCCTGAACTGGCCTTGAAATTAATACACTCGCTATCTTACCCTTAATCTCAAAGTCTCACCACCCCCGAGCCATTGAAGCAGCAACTAAATACTTCCTAGTACAAGCAGCTGCTTCAACTCTAGTTCTATTCTCCAGCATAACCAATGCTTGATCCACCGGACAATGAGACATTACTCAAATAACCCACCCAACATCTTCTCTAATCCTGACCGCAGCTATTTCAATAAAACTAGGATTGGCTCCATTTCATTTCTGATTCCCAGAAGTCCTACAAGGCTCCCCTCTAATAACTGGCCTTCTTCT…
	MVZ180597 ATGAATCCCCAAGCAAAACTAATCTTCATCATTAGCCTACTCCTAGGAACAACCATCACAATCTCTAGCAACCATTGAGTAATGGCCTGAACTGGCCTTGAAATTAATACACTCGCTATCTTACCCTTAATCTCAAAGTCTCACCACCCCCGAGCCATTGAAGCAGCAACTAAATACTTCCTAGTACAAGCAGCTGCTTCAACTCTAGTTCTATTCTCCAGCATAACCAATGCTTGATCCACCGGACAATGAGACATTACTCAAATAACCCACCCAACATCTTCTCTAATCCTGACCGCAGCTATTTCAATAAAACTAGGATTGGCTCCATTTCATTTCTGATTCCCAGAAGTCCTACAAGGCTCCCCTCTAATAACTGGCCTTCTTCT…
	MVZ180605 ATGAATCCCCAAGCAAAACTAATCTTCATCATTAGCCTACTCCTAGGAACAACCATCACAATCTCTAGCAACCATTGAGTAATGGCCTGAACTGGCCTTGAAATTAATACACTCGCTATCTTACCCTTAATCTCAAAGTCTCACCACCCCCGAGCCATTGAAGCAGCAACTAAATACTTCCTAGTACAAGCAGCTGCTTCAACTCTAGTTCTATTCTCCAGCATAACCAATGCTTGATCCACCGGACAATGAGACATTACTCAAATAACCCACCCAACATCTTCTCTAATCCTGACCGCAGCTATTTCAATAAAACTAGGATTGGCTCCATTTCATTTCTGATTCCCAGAAGTCCTACAAGGCTCCCCTCTAATAACTGGCCTTCTTCT…
	MVZ180606 ATGAATCCCCAAGCAAAACTAATCTTCATCATTAGCCTACTCCTAGGAACAACCATCACAATCTCTAGCAACCATTGAGTAATGGCCTGAACTGGCCTTGAAATTAATACACTCGCTATCTTACCCTTAATCTCAAAGTCTCACCACCCCCGAGCCATTGAAGCAGCAACTAAATACTTCCTAGTACAAGCAGCTGCTTCAACTCTAGTTCTATTCTCCAGCATAACCAATGCTTGATCCACCGGACAATGAGACATTACTCAAATAACCCACCCAACATCTTCTCTAATCCTGACCGCAGCTATTTCAATAAAACTAGGATTGGCTCCATTTCATTTCTGATTCCCAGAAGTCCTACAAGGCTCCCCTCTAATAACTGGCCTTCTTCT…
	MVZ177638 ATGAATCCCCAAGCAAAACTAATCTTCATCATTAGCCTACTCCTAGGAACAACCATCACAATCTCTAGCAACCATTGAGTAATGGCCTGAACTGGCCTTGAAATTAATACACTCGCTATCTTACCCTTAATCTCAAAGTCTCACCACCCCCGAGCCATTGAAGCAGCAACTAAATACTTCTTAGTACAAGCAGCTGCTTCAACTCTAGTTCTATTCTCCAGCATAACCAATGCTTGATCCACTGGACAATGAGACATTACTCAAATAACCCACCCAACATCTTCTCTAATCCTGACCGCAGCTATTTCAATAAAACTAGGATTGGCTCCATTTCATTTCTGATTCCCAGAAGTCCTACAAGGCTCCCCTCTAATAACTGGCCTTCTTCT…
	MVZ177639 ATGAATCCCCAAGCAAAACTAATCTTCATCATTAGCCTACTCCTAGGAACAACCATCACAATCTCTAGCAACCATTGAGTAATGGCCTGAACTGGCCTTGAAATTAATACACTCGCTATCTTACCCTTAATCTCAAAGTCTCACCACCCCCGAGCCATTGAAGCAGCAACTAAATACTTCCTAGTACAAGCAGCTGCTTCAACTCTAGTTCTATTCTCCAGCATAACCAATGCTTGATCCACCGGACAATGAGACATTACTCAAATAACCCACCCAACATCTTCTCTAATCCTGACCGCAGCTATTTCAATAAAACTAGGATTGGCTCCATTTCATTTCTGATTCCCAGAAGTCCTACAAGGCTCCCCTCTAATAACTGGCCTTCTTCT…
	MVZ179772 ATGAATCCCCAAGCAAAACTAATCTTCATCATTAGCCTACTCCTAGGAACAACCATCACAATCTCTAGCAACCATTGAGTAATGGCCTGAACTGGCCTTGAAATTAATACACTCGCTATCTTACCCTTAATCTCAAAGTCTCACCACCCCCGAGCCATTGAAGCAGCAACTAAATACTTCCTAGTACAAGCAGCTGCTTCAACTCTAGTTCTATTCTCCAGCATAACCAATGCTTGATCCACCGGACAATGAGACATTACTCAAATAACCCACCCAACATCTTCTCTAATCCTGACCGCAGCTATTTCAATAAAACTAGGATTGGCTCCATTTCATTTCTGATTCCCAGAAGTCCTACAAGGCTCCCCTCTAATAACTGGCCTTCTTCT…
	MVZ179773 ATGAATCCCCAAGCAAAACTAATCTTCATCATTAGCCTACTCCTAGGAACAACCATCACAATCTCTAGCAACCATTGAGTAATGGCCTGAACTGGCCTTGAAATTAATACACTCGCTATCTTACCCTTAATCTCAAAGTCTCACCACCCCCGAGCCATTGAAGCAGCAACTAAATACTTCCTAGTACAAGCAGCTGCTTCAACTCTAGTTCTATTCTCCAGCATAACCAATGCTTGATCCACCGGACAATGAGACATTACTCAAATAACCCACCCAACATCTTCTCTAATCCTGACCGCAGCTATTTCAATAAAACTAGGATTGGCTCCATTTCATTTCTGATTCCCAGAAGTCCTACAAGGCTCCCCTCTAATAACTGGCCTTCTTCT…
	MVZ177629 ATGAATCCCCAAGCAAAACTAATCTTCATCATTAGCCTACTCCTAGGAACAACCATCACAATCTCTAGCAACCATTGAGTAATGGCCTGAACTGGCCTTGAAATTAATACACTCGCTATTTTACCCTTAATCTCAAAGTCTCACCACCCCCGAGCCATTGAAGCAGCAACTAAATACTTCCTAGTACAAGCAGCTGCTTCAACTCTAGTTCTATTCTCCAGCATAACCAATGCTTGATCCACCGGACAATGAGACATTACTCAAATAACCCACCCAACATCTTCTCTAATCCTGACCGCAGCTATTTCAATAAAACTAGGATTGGCTCCATTTCATTTCTGATTCCCAGAAGTCCTACAAGGCTCCCCTCTAATAACTGGCCTTCTTCT…
	MVZ179436 ATGAATCCCCAAGCAAAACTAATCTTCATCATTAGCCTACTCCTAGGAACAACCATCACAATCTCTAGCAACCATTGAGTAATGGCCTGAACTGGCCTTGAAATTAATACACTCGCTATCTTACCCTTAATCTCAAAGTCTCACCACCCCCGAGCCATTGAAGCAGCAACTAAATACTTCCTAGTACAAGCAGCTGCTTCAACTCTAGTTCTATTCTCCAGCATAACCAATGCTTGATCCACCGGACAATGAGACATTACTCAAATAACCCACCCAACATCTTCTCTAATCCTGACCGCAGCTATTTCAATAAAACTAGGATTGGCTCCATTTCATTTCTGATTCCCAGAAGTCCTACAAGGCTCCCCTCTAATAACTGGCCTTCTTCT…
	MVZ179489 ATGAATCCCCAAGCAAAACTAATCTTCATCATTAGCCTACTCCTAGGAACAACCATCACAATCTCTAGCAACCATTGAGTAATGGCCTGAACTGGCCTTGAAATTAATACACTCGCTATCTTACCCTTAATCTCAAAGTCTCACCACCCCCGAGCCATTGAAGCAGCAACTAAATACTTCCTAGTACAAGCAGCTGCTTCAACTCTAGTTCTATTCTCCAGCATAACCAATGCTTGATCCACCGGACAATGAGACATTACTCAAATAACCCACCCAACATCTTCTCTAATCCTGACCGCAGCTATTTCAATAAAACTAGGATTGGCTCCATTTCATTTCTGATTCCCAGAAGTCCTACAAGGCTCCCCTCTAATAACTGGCCTTCTTCT…
	MVZ179490 ATGAATCCCCAAGCAAAACTAATCTTCATCATTAGCCTACTCCTAGGAACAACCATCACAATCTCTAGCAACCATTGAGTAATGGCCTGAACTGGCCTTGAAATTAATACACTCGCTATCTTACCCTTAATCTCAAAGTCTCACCACCCCCGAGCCATTGAAGCAGCAACTAAATACTTCCTAGTACAAGCAGCTGCTTCAACTCTAGTTCTATTCTCCAGCATAACCAATGCTTGATCCACCGGACAATGAGACATTACTCAAATAACCCACCCAACATCTTCTCTAATCCTGACCGCAGCTATTTCAATAAAACTAGGATTGGCTCCATTTCATTTCTGATTCCCAGAAGTCCTACAAGGCTCCCCTCTAATAACTGGCCTTCTTCT…
	MVZ179491 ATGAATCCCCAAGCAAAACTAATCTTCATCATTAGCCTACTCCTAGGAACAACCATCACAATCTCTAGCAACCATTGAGTAATGGCCTGAACTGGCCTTGAAATTAATACACTCGCTATCTTACCCTTAATCTCAAAGTCTCACCACCCCCGAGCCATTGAAGCAGCAACTAAATACTTCCTAGTACAAGCAGCTGCTTCAACTCTAGTTCTATTCTCCAGCATAACCAATGCTTGATCCACCGGACAATGAGACATTACTCAAATAACCCACCCAACATCTTCTCTAATCCTGACCGCAGCTATTTCAATAAAACTAGGATTGGCTCCATTTCATTTCTGATTCCCAGAAGTCCTACAAGGCTCCCCTCTAATAACTGGCCTTCTTCT…
	MVZ178930 ATGAATCCCCAAGCAAAACTAATCTTCATCATTAGCCTACTCCTAGGAACAACCATCACAATCTCTAGCAACCATTGAGTAATGGCCTGAACTGGCCTTGAAATTAATACACTCGCTATCTTACCCTTAATCTCAAAGTCTCACCACCCCCGAGCCATTGAAGCAGCAACTAAATACTTCCTAGTACAAGCAGCTGCTTCAACTCTAGTTCTATTCTCCAGCATAACCAATGCTTGATCCACCGGACAATGAGACATTACTCAAATAACCCACCCAACATCTTCTCTAATCCTGACCGCAGCTATTTCAATAAAACTAGGATTGGCTCCATTTCATTTCTGATTCCCAGAAGTCCTACAAGGCTCCCCTCTAATAACTGGCCTTCTTCT…
	MVZ178931 ATGAATCCCCAAGCAAAACTAATCTTCATCATTAGCCTACTCCTAGGAACAACCATCACAATCTCTAGCAACCATTGAGTAATGGCCTGAACTGGCCTTGAAATTAATACACTCGCTATCTTACCCTTAATCTCAAAGTCTCACCACCCCCGAGCCATTGAAGCAGCAACTAAATACTTCCTAGTACAAGCAGCTGCTTCAACTCTAGTTCTATTCTCCAGCATAACCAATGCTTGATCCACCGGACAATGAGACATTACTCAAATAACCCACCCAACATCTTCTCTAATCCTGACCGCAGCTATTTCAATAAAACTAGGATTGGCTCCATTTCATTTCTGATTCCCAGAAGTCCTACAAGGCTCCCCTCTAATAACTGGCCTTCTTCT…
	MVZ178932 ATGAATCCCCAAGCAAAACTAATCTTCATCATTAGCCTACTCCTAGGAACAACCATCACAATCTCTAGCAACCATTGAGTAATGGCCTGAACTGGCCTTGAAATTAATACACTCGCTATCTTACCCTTAATCTCAAAGTCTCACCACCCCCGAGCCATTGAAGCAGCAACTAAATACTTCCTAGTACAAGCAGCTGCTTCAACTCTAGTTCTATTCTCCAGCATAACCAATGCTTGATCCACCGGACAATGAGACATTACTCAAATAACCCACCCAACATCTTCTCTAATCCTGACCGCAGCTATTTCAATAAAACTAGGATTGGCTCCATTTCATTTCTGATTCCCAGAAGTCCTACAAGGCTCCCCTCTAATAACTGGCCTTCTTCT…
	MVZ178945 ATGAATCCCCAAGCAAAACTAATCTTCATCATTAGCCTACTCCTAGGAACAACCATCACAATCTCTAGCAACCATTGAGTAATGGCCTGAACTGGCCTTGAAATTAATACACTCGCTATCTTACCCTTAATCTCAAAGTCTCACCACCCCCGAGCCATTGAAGCAGCAACTAAATACTTCCTAGTACAAGCAGCTGCTTCAACTCTAGTTCTATTCTCCAGCATAACCAATGCTTGATCCACCGGACAATGAGACATTACTCAAATAACCCACCCAACATCTTCTCTAATCCTGACCGCAGCTATTTCAATAAAACTAGGATTGGCTCCATTTCATTTCTGATTCCCAGAAGTCCTACAAGGCTCCCCTCTAATAACTGGCCTTCTTCT…
	MVZ178946 ATGAATCCCCAAGCAAAACTAATCTTCATCATTAGCCTACTCCTAGGAACAACCATCACAATCTCTAGCAACCATTGAGTAATGGCCTGAACTGGCCTTGAAATTAATACACTCGCTATCTTACCCTTAATCTCAAAGTCTCACCACCCCCGAGCCATTGAAGCAGCAACTAAATACTTCCTAGTACAAGCAGCTGCTTCAACTCTAGTTCTATTCTCCAGCATAACCAATGCTTGATCCACCGGACAATGAGACATTACTCAAATAACCCACCCAACATCTTCTCTAATCCTGACCGCAGCTATTTCAATAAAACTAGGATTGGCTCCATTTCATTTCTGATTCCCAGAAGTCCTACAAGGCTCCCCTCTAATAACTGGCCTTCTTCT…
	MVZ181877 ATGAATCCCCAAGCAAAACTAATCTTCATCATTAGCCTACTCCTAGGAACAACCATCACAATCTCTAGCAACCATTGAGTAATGGCCTGAACTGGCCTTGAAATTAATACACTCGCTATCTTACCCTTAATCTCAAAGTCTCACCACCCCCGAGCCATTGAAGCAGCAACTAAATACTTCCTAGTACAAGCAGCTGCTTCAACTCTAGTTCTATTCTCCAGCATAACCAATGCTTGATCCACCGGACAATGAGACATTACTCAAATAACCCACCCAACATCTTCTCTAATCCTGACCGCAGCTATTTCAATAAAACTAGGATTGGCTCCATTTCATTTCTGATTCCCAGAAGTCCTACAAGGCTCCCCTCTAATAACTGGCCTTCTTCT…
	MVZ181878 ATGAATCCCCAAGCAAAACTAATCTTCATCATTAGCCTACTCCTAGGAACAACCATCACAATCTCTAGCAACCATTGAGTAATGGCCTGAACTGGCCTTGAAATTAATACACTCGCTATCTTACCCTTAATCTCAAAGTCTCACCACCCCCGAGCCATTGAAGCAGCAACTAAATACTTCCTAGTACAAGCAGCTGCTTCAACTCTAGTTCTATTCTCCAGCATAACCAATGCTTGATCCACCGGACAATGAGACATTACTCAAATAACCCACCCAACATCTTCTCTAATCCTGACCGCAGCTATTTCAATAAAACTAGGATTGGCTCCATTTCATTTCTGATTCCCAGAAGTCCTACAAGGCTCCCCTCTAATAACTGGCCTTCTTCT…
	MVZ181879 ATGAATCCCCAAGCAAAACTAATCTTCATCATTAGCCTACTCCTAGGAACAACCATCACAATCTCTAGCAACCATTGAGTAATGGCCTGAACTGGCCTTGAAATTAATACACTCGCTATCTTACCCTTAATCTCAAAGTCTCACCACCCCCGAGCCATTGAAGCAGCAACTAAATACTTCCTAGTACAAGCAGCTGCTTCAACTCTAGTTCTATTCTCCAGCATAACCAATGCTTGATCCACCGGACAATGAGACATTACTCAAATAACCCACCCAACATCTTCTCTAATCCTGACCGCAGCTATTTCAATAAAACTAGGATTGGCTCCATTTCATTTCTGATTCCCAGAAGTCCTACAAGGCTCCCCTCTAATAACTGGCCTTCTTCT…
	MVZ182150 ATGAATCCCCAAGCAAAACTAATCTTCATCATTAGCCTACTCCTAGGAACAACCATCACAATCTCTAGCAACCATTGAGTAATGGCCTGAACTGGCCTTGAAATTAATACACTCGCTATCTTACCCTTAATCTCAAAGTCTCACCACCCCCGAGCCATTGAAGCAGCAACTAAATACTTCCTAGTACAAGCAGCTGCTTCAACTCTAGTTCTATTCTCCAGCATAACCAATGCTTGATCCACCGGACAATGAGACATTACTCAAATAACCCACCCAACATCTTCTCTAATCCTGACCGCAGCTATTTCAATAAAACTAGGATTGGCTCCATTTCATTTCTGATTCCCAGAAGTCCTACAAGGCTCCCCTCTAATAACTGGCCTTCTTCT…
	MVZ182151 ATGAATCCCCAAGCAAAACTAATCTTCATCATTAGCCTACTCCTAGGAACAACCATCACAATCTCTAGCAACCATTGAGTAATGGCCTGAACTGGCCTTGAAATTAATACACTCGCTATCTTACCCTTAATCTCAAAGTCTCACCACCCCCGAGCCATTGAAGCAGCAACTAAATACTTCCTAGTACAAGCAGCTGCTTCAACTCTAGTTCTATTCTCCAGCATAACCAATGCTTGATCCACCGGACAATGAGACATTACTCAAATAACCCACCCAACATCTTCTCTAATCCTGACCGCAGCTATTTCAATAAAACTAGGATTGGCTCCATTTCATTTCTGATTCCCAGAAGTCCTACAAGGCTCCCCTCTAATAACTGGCCTTCTTCT…
	MVZ181893 ATGAATCCCCAAGCAAAACTAATCTTCATCATTAGCCTACTCCTAGGAACAACCATCACAATCTCTAGCAACCATTGAGTAATGGCCTGAACTGGCCTTGAAATTAATACACTCGCTATCTTACCCTTAATCTCAAAGTCTCACCACCCCCGAGCCATTGAAGCAGCAACTAAATACTTCCTAGTACAAGCAGCTGCTTCAACTCTAGTTCTATTCTCCAGCATAACCAATGCTTGATCCACCGGACAATGAGACATTACTCAAATAACCCACCCAACATCTTCTCTAATCCTGACCGCAGCTATTTCAATAAAACTAGGATTGGCTCCATTTCATTTCTGATTCCCAGAAGTCCTACAAGGCTCCCCTCTAATAACTGGCCTTCTTCT…
	MVZ181894 ATGAATCCCCAAGCAAAACTAATCTTCATCATTAGCCTACTCCTAGGAACAACCATCACAATCTCTAGCAACCATTGAGTAATGGCCTGAACTGGCCTTGAAATTAATACACTCGCTATCTTACCCTTAATCTCAAAGTCTCACCACCCCCGAGCCATTGAAGCAGCAACTAAATACTTCCTAGTACAAGCAGCTGCTTCAACTCTAGTTCTATTCTCCAGCATAACCAATGCTTGATCCACCGGACAATGAGACATTACTCAAATAACCCACCCAACATCTTCTCTAATCCTGACCGCAGCTATTTCAATAAAACTAGGATTGGCTCCATTTCATTTCTGATTCCCAGAAGTCCTACAAGGCTCCCCTCTAATAACTGGCCTTCTTCT…
	MVZ181895 ATGAATCCCCAAGCAAAACTAATCTTCATCATTAGCCTACTCCTAGGAACAACCATCACAATCTCTAGCAACCATTGAGTAATGGCCTGAACTGGCCTTGAAATTAATACACTCGCTATCTTACCCTTAATCTCAAAGTCTCACCACCCCCGAGCCATTGAAGCAGCAACTAAATACTTCCTAGTACAAGCAGCTGCTTCAACTCTAGTTCTATTCTCCAGCATAACCAATGCTTGATCCACCGGACAATGAGACATTACTCAAATAACCCACCCAACATCTTCTCTAATCCTGACCGCAGCTATTTCAATAAAACTAGGATTGGCTCCATTTCATTTCTGATTCCCAGAAGTCCTACAAGGCTCCCCTCTAATAACTGGCCTTCTTCT…
	MVZ180627 ATGAATCCCCAAGCAAAACTAATCTTCATCATTAGCCTACTCCTAGGAACAACCATCACAATCTCTAGCAACCATTGAGTAATGGCCTGAACTGGCCTTGAAATTAATACACTCGCTATCTTACCCTTAATCTCAAAGTCTCACCACCCCCGAGCCATTGAAGCAGCAACTAAATACTTCCTAGTACAAGCAGCTGCTTCAACTCTAGTTCTATTCTCCAGCATAACCAATGCTTGATCCACTGGACAATGAGACATTACTCAAATAACCCACCCAACATCTTCTCTAATCCTGACCGCAGCTATTTCAATAAAACTAGGATTGGCTCCATTTCATTTCTGATTCCCAGAAGTCCTACAAGGCTCCCCTCTAATAACTGGCCTTCTTCT…
	MVZ180628 ATGAATCCCCAAGCAAAACTAATCTTCATCATTAGCCTACTCCTAGGAACAACCATCACAATCTCTAGCAACCATTGAGTAATGGCCTGAACTGGCCTTGAAATTAATACACTCGCTATCTTACCCTTAATCTCAAAATCTCACCACCCCCGAGCCATTGAAGCAGCAACTAAATACTTCCTAGTACAAGCAGCTGCTTCAACTCTAGTTCTATTCTCCAGCATAACCAATGCTTGATCCACCGGACAATGAGACATTACTCAAATAACCCACCCAACATCTTCTCTAATCCTGACCGCAGCTATTTCAATAAAACTAGGATTGGCTCCATTTCATTTCTGATTCCCAGAAGTCCTACAAGGCTCCCCTCTAATAACTGGCCTTCTTCT…
	MVZ182139 ATGAATCCCCAAGCAAAACTAATCTTCATCATTAGCCTACTCCTAGGAACAACCATCACAATCTCTAGCAACCATTGAGTAATGGCCTGAACTGGCCTTGAAATTAATACACTCGCTATCTTACCCTTAATCTCAAAGTCTCACCACCCCCGAGCCATTGAAGCAGCAACTAAATACTTCCTAGTACAAGCAGCTGCTTCAACTCTAGTTCTATTCTCCAGCATAACCAATGCTTGATCCACCGGACAATGAGACATTACTCAAATAACCCACCCAACATCTTCTCTAATCCTGACCGCAGCTATTTCAATAAAACTAGGATTGGCTCCATTTCATTTCTGATTCCCAGAAGTCCTACAAGGCTCCCCTCTAATAACTGGCCTTCTTCT…
	MVZ182140 ATGAATCCCCAAGCAAAACTAATCTTCATCATTAGCCTACTCCTAGGAACAACCATCACAATCTCTAGCAACCATTGAGTAATGGCCTGAACTGGCCTTGAAATTAATACACTCGCTATCTTACCCTTAATCTCAAAGTCTCACCACCCCCGAGCCATTGAAGCAGCAACTAAATACTTCCTAGTACAAGCAGCTGCTTCAACTCTAGTTCTATTCTCCAGCATAACCAATGCTTGATCCACCGGACAATGAGACATTACTCAAATAACCCACCCAACATCTTCTCTAATCCTAACCGCAGCTATTTCAATAAAACTAGGATTGGCTCCATTTCATTTCTGATTCCCAGAAGTCCTACAAGGCTCCCCTCTAATAACTGGCCTTCTTCT…
	MVZ182141 ATGAATCCCCAAGCAAAACTAATCTTCATCATTAGCCTACTCCTAGGAACAACCATCACAATCTCTAGCAACCATTGAGTAATGGCCTGAACTGGCCTTGAAATTAATACACTCGCTATCTTACCCTTAATCTCAAAGTCTCACCACCCCCGAGCCATTGAAGCAGCAACTAAATACTTCCTAGTACAAGCAGCTGCTTCAACTCTAGTTCTATTCTCCAGCATAACCAATGCTTGATCCACCGGACAATGAGACATTACTCAAATAACCCACCCAACATCTTCTCTAATCCTAACCGCAGCTATTTCAATAAAACTAGGATTGGCTCCATTTCATTTCTGATTCCCAGAAGTCCTACAAGGCTCCCCTCTAATAACTGGCCTTCTTCT…
	clp004 ATGAACCCCCAAGCAAAACTAATCTTCATCATTAGCCTACTCCTAGGAACAACCATCACAATCTCTAGCAACCATTGAGTAATGGCCTGAACTGGCCTTGAAATTAATACACTCGCTATCTTACCCTTAATCTCAAAGTCTCACCACCCCCGAGCCATTGAAGCAGCAACTAAATACTTCCTAGTACAAGCAGCTGCTTCAACTCTAGTTCTATTCTCCAGCATAACCAATGCTTGATCCACCGGACAATGAGACATTACTCAAATAACCCACCCAACATCTTCTCTAATCCTGACCGCAGCTATTTCAATAAAACTAGGATTGGCTCCATTTCATTTCTGATTCCCAGAAGTCCTACAAGGCTCCCCTCTAATAACTGGCCTTCTTCTTTC…
	clp001 ATGAACCCCCAAGCAAAACTAATCTTCATCATTAGCCTACTCCTAGGAACAACCATCACAATCTCTAGCAACCATTGAGTAATGGCCTGAACTGGCCTTGAAATTAATACACTCGCTATCTTACCCTTAATCTCAAAGTCTCACCACCCCCGAGCCATTGAAGCAGCAACTAAATACTTCCTAGTACAAGCAGCTGCTTCAACTCTAGTTCTATTCTCCAGCATAACCAATGCTTGATCCACCGGACAATGAGACATTACTCAAATAACCCACCCAACATCTTCTCTAATCCTGACCGCAGCTATTTCAATAAAACTAGGATTGGCTCCATTTCATTTCTGATTCCCAGAAGTCCTACAAGGCTCCCCTCTAATAACTGGCCTTCTTCTTTC…
	clp005 ATGAACCCCCAAGCAAAACTAATCTTCATCATTAGCCTACTCCTAGGAACAACCATCACAATCTCTAGCAACCATTGAGTAATGGCCTGAACTGGCCTTGAAATTAATACACTCGCTATCTTACCCTTAATCTCAAAGTCTCACCACCCCCGAGCCATTGAAGCAGCAACTAAATACTTCCTAGTACAAGCAGCTGCTTCAACTCTAGTTCTATTCTCCAGCATAACCAATGCTTGATCCACCGGACAATGAGACATTACTCAAATAACCCACCCAACATCTTCTCTAATCCTGACCGCAGCTATTTCAATAAAACTAGGATTGGCTCCATTTCATTTCTGATTCCCAGAAGTCCTACAAGGCTCCCCTCTAATAACTGGCCTTCTTCTTTC…
	clp006 ATGAACCCCCAAGCAAAACTAATCTTCATCATTAGCCTACTCCTAGGAACAACCATCACAATCTCTAGCAACCATTGAGTAATGGCCTGAACTGGCCTTGAAATTAATACACTCGCTATCTTACCCTTAATCTCAAAGTCTCACCACCCCCGAGCCATTGAAGCAGCAACTAAATACTTCCTAGTACAAGCAGCTGCTTCAACTCTAGTTCTATTCTCCAGCATAACCAATGCTTGATCCACCGGACAATGAGACATTACTCAAATAACCCACCCAACATCTTCTCTAATCCTGACCGCAGCTATTTCAATAAAACTAGGATTGGCTCCATTTCATTTCTGATTCCCAGAAGTCCTACAAGGCTCCCCTCTAATAACTGGCCTTCTTCTTTC…
	clp011 ATGAACCCCCAAGCAAAACTAATCTTCATCATTAGCCTACTCCTAGGAACAACCATCACAATCTCTAGCAACCATTGAGTAATGGCCTGAACTGGCCTTGAAATTAATACACTCGCTATCTTACCCTTAATCTCAAAGTCTCACCACCCCCGAGCCATTGAAGCAGCAACTAAATACTTCCTAGTACAAGCAGCTGCTTCAACTCTAGTTCTATTCTCCAGCATAACCAATGCTTGATCCACCGGACAATGAGACATTACTCAAATAACCCACCCAACATCTTCTCTAATCCTGACCGCAGCTATTTCAATAAAACTAGGATTGGCTCCATTTCATTTCTGATTCCCAGAAGTCCTACAAGGCTCCCCTCTAATAACTGGCCTTCTTCTTTC…
	clp012 ATGAACCCCCAAGCAAAACTAATCTTCATCATTAGCCTACTCCTAGGAACAACCATCACAATCTCTAGCAACCATTGAGTAATGGCCTGAACTGGCCTTGAAATTAATACACTCGCTATCTTACCCTTAATCTCAAAGTCTCACCACCCCCGAGCCATTGAAGCAGCAACTAAATACTTCCTAGTACAAGCAGCTGCTTCAACTCTAGTTCTATTCTCCAGCATAACCAATGCTTGATCCACCGGACAATGAGACATTACTCAAATAACCCACCCAACATCTTCTCTAATCCTGACCGCAGCTATTTCAATAAAACTAGGATTGGCTCCATTTCATTTCTGATTCCCAGAAGTCCTACAAGGCTCCCCTCTAATAACTGGCCTTCTTCTTTC…
	clp013 ATGAACCCCCAAGCAAAACTAATCTTCATCATTAGCCTACTCCTAGGAACAACCATCACAATCTCTAGCAACCATTGAGTAATGGCCTGAACTGGCCTTGAAATTAATACACTCGCTATCTTACCCTTAATCTCAAAGTCTCACCACCCCCGAGCCATTGAAGCAGCAACTAAATACTTCCTAGTACAAGCAGCTGCTTCAACTCTAGTTCTATTCTCCAGCATAACCAATGCTTGATCCACCGGACAATGAGACATTACTCAAATAACCCACCCAACATCTTCTCTAATCCTGACCGCAGCTATTTCAATAAAACTAGGATTGGCTCCATTTCATTTCTGATTCCCAGAAGTCCTACAAGGCTCCCCTCTAATAACTGGCCTTCTTCTTTC…
	clp025 ATGAACCCCCAAGCAAAACTAATCTTCATCATTAGCCTACTCCTAGGAACAACCATCACAATCTCTAGCAACCATTGAGTAATGGCCTGAACTGGCCTTGAAATTAATACACTCGCTATCTTACCCTTAATCTCAAAGTCTCACCACCCCCGAGCCATTGAAGCAGCAACTAAATACTTCCTAGTACAAGCAGCTGCTTCAACTCTAGTTCTATTCTCCAGCATAACCAATGCTTGATCCACCGGACAATGAGACATTACTCAAATAACCCACCCAACATCTTCTCTAATCCTGACCGCAGCTATTTCAATAAAACTAGGATTGGCTCCATTTCATTTCTGATTCCCAGAAGTCCTACAAGGCTCCCCTCTAATAACTGGCCTTCTTCTTTC…
	clp027 ATGAATCCCCAAGCAAAACTAATCTTCATCATTAGCCTACTCCTAGGAACAACCATCACAATCTCTAGCAACCATTGAGTAATGGCCTGAACTGGCCTTGAAATTAATACACTCGCTATCTTACCCTTAATCTCAAAGTCTCACCACCCCCGAGCCATTGAAGCAGCAACTAAATACTTCCTAGTACAAGCAGCTGCTTCAACTCTAGTTCTATTCTCCAGCATAACCAATGCTTGATCCACCGGACAATGAGACATTACTCAAATAACCCACCCAACATCTTCTCTAATCCTGACCGCAGCTATTTCAATAAAACTAGGATTGGCTCCATTTCATTTCTGATTCCCAGAAGTCCTACAAGGCTCCCCTCTAATAACTGGCCTTCTTCTTTC…
	clp028 ATGAATCCCCAAGCAAAACTAATCTTCATCATTAGCCTACTCCTAGGAACAACCATCACAATCTCTAGCAACCATTGAGTAATGGCCTGAACTGGCCTTGAAATTAATACACTCGCTATCTTACCCTTAATCTCAAAGTCTCACCACCCCCGAGCCATTGAAGCAGCAACTAAATACTTCCTAGTACAAGCAGCTGCTTCAACTCTAGTTCTATTCTCCAGCATAACCAATGCTTGATCCACCGGACAATGAGACATTACTCAAATAACCCACCCAACATCTTCTCTAATCCTGACCGCAGCTATTTCAATAAAACTAGGATTGGCTCCATTTCATTTCTGATTCCCAGAAGTCCTACAAGGCTCCCCTCTAATAACTGGCCTTCTTCTTTC…
	uamx1402 ATGAATCCCCAAGCAAAACTAATCTTCATCATTAGCCTACTCCTAGGAACAACCATCACAATCTCTAGCAACCATTGAGTAATGGCCTGAACTGGCCTTGAAATTAATACACTCGCTATCTTACCCTTAATCTCAAAGTCTCACCACCCCCGAGCCATTGAAGCAGCAACTAAATACTTCCTAGTACAAGCAGCTGCTTCAACTCTAGTTCTATTCTCCAGCATAACCAATGCTTGATCCACCGGACAATGAGACATTACTCAAATAACCCACCCAACATCTTCTCTAATCCTGACCGCAGCTATTTCAATAAAACTAGGATTGGCTCCATTTCATTTCTGATTCCCAGAAGTCCTACAAGGCTCCCCTCTAATAACTGGCCTTCTTCTT…
	uamx534 ATGAATCCCCAAGCAAAACTAATCTTCATCGTTAGCCTACTCCTAGGAACAACCATCACAATCTCTAGCAACCATTGAGTAATGGCCTGAACTGGCCTTGAAATTAATACACTCGCTATCTTACCCTTAATCTCAAAGTCTCACCACCCCCGAGCCATTGAAGCAGCAACTAAATACTTCCTAGTACAAGCAGCTGCTTCAACTCTAGTTCTATTCTCCAGCATAACCAATGCTTGATCCACCGGACAATGAGACATTACTCAAATAACCCACCCAACATCTTCTCTAATCCTGACCGCAGCTATTTCAATAAAACTAGGATTGGCTCCATTTCATTTCTGATTCCCAGAAGTCCTACAAGGCTCCCCTCTAATAACTGGCCTTCTTCTTT…
	uamx579 ATGAATCCCCAAGCAAAACTAATCTTCATCATTAGCCTACTCCTAGGAACAACCATCACAATCTCTAGCAACCATTGAGTAATGGCCTGAACTGGCCTTGAAATTAATACACTCGCTATCTTACCCTTAATCTCAAAGTCTCACCACCCCCGAGCCATTGAAGCAGCAACTAAATACTTCCTAGTACAAGCAGCTGCTTCAACTCTAGTTCTATTCTCCAGCATAACCAATGCTTGATCCACCGGACAATGAGACATTACTCAAATAACCCACCCAACATCTTCTCTAATCCTGACCGCAGCTATTTCAATAAAACTAGGATTGGCTCCATTTCATTTCTGATTCCCAGAAGTCCTACAAGGCTCCCCTCTAATAACTGGCCTTCTTCTTT…
	uamx1893 ATGAATCCCCAAGCAAAACTAATCTTCATCATTAGCCTACTCCTAGGAACAACCATCACAATCTCTAGCAACCATTGAGTAATGGCCTGAACTGGCCTTGAAATTAATACACTCGCTATCTTACCCTTAATCTCAAAGTCTCACCACCCCCGAGCCATTGAAGCAGCAACTAAATACTTCCTAGTACAAGCAGCTGCTTCAACTCTAGTACTATTCTCCAGCATAACCAATGCTTGATCCACCGGACAATGAGACATTACTCAAATAACCCACCCAACATCTTCTCTAATCCTGACCGCAGCTATTTCAATAAAACTAGGATTGGCTCCATTTCATTTCTGATTCCCAGAAGTCCTACAAGGCTCCCCTCTAATAACTGGCCTTCTTCTT…
	uamx1894 ATGAATCCCCAAGCAAAACTAATCTTCATCATTAGCCTACTCCTAGGAACAACCATCACAATCTCTAGCAACCATTGAGTAATGGCCTGAACTGGCCTTGAAATTAATACACTCGCTATCTTACCCTTAATCTCAAAGTCTCACCACCCCCGAGCCATTGAAGCAGCAACTAAATACTTCCTAGTACAAGCAGCTGCTTCAACTCTAGTACTATTCTCCAGCATAACCAATGCTTGATCCACCGGACAATGAGACATTACTCAAATAACCCACCCAACATCTTCTCTAATCCTGACCGCAGCTATTTCAATAAAACTAGGATTGGCTCCATTTCATTTCTGATTCCCAGAAGTCCTACAAGGCTCCCCTCTAATAACTGGCCTTCTTCTT…
	uamx1923 ATGAATCCCCAAGCAAAACTAATCTTCATCATTAGCCTACTCCTAGGAACAACCATCACAATCTCTAGCAACCATTGAGTAATGGCCTGAACTGGCCTTGAAATTAATACACTCGCTATCTTACCCTTAATCTCAAAGTCTCACCACCCCCGAGCCATTGAAGCAGCAACTAAATACTTCCTAGTACAAGCAGCTGCTTCAACTCTAGTTCTATTCTCCAGCATAACCAATGCTTGATCCACCGGACAATGAGACATTACTCAAATAACCCACCCAACATCTTCTCTAATCCTGACCGCAGCTATTTCAATAAAACTAGGATTGGCTCCATTTCATTTCTGATTCCCAGAAGTCCTACAAGGCTCCCCTCTAATAACTGGCCTTCTTCTT…
	abj010 ATGAATCCCCAAGCAAAACTAATCTTCATCATTAGCCTACTCCTAGGAACAACCATCACAATCTCTAGCAACCATTGAGTAATGGCCTGAACTGGCCTTGAAATTAATACACTCGCTATCTTACCCTTAATCTCAAAGTCTCACCACCCCCGAGCCATTGAAGCAGCAACTAAATACTTCCTAGTACAAGCAGCTGCTTCAACTCTAGTTCTATTCTCCAGCATAACCAATGCTTGATCCACTGGACAATGAGACATTACTCAAATAACCCACCCAACATCTTCTCTAATCCTGACCGCAGCTATTTCAATAAAACTAGGATTGGCTCCATTTCATTTCTGATTCCCAGAAGTCCTACAAGGCTCCCCTCTAATAACTGGCCTTCTTCTTTC…
	abj071 ATGAATCCCCAAGCAAAACTAATCTTCATCATTAGCCTACTCCTAGGAACAACCATCACAATCTCTAGCAACCATTGAGTAATGGCCTGAACTGGCCTTGAAATTAATACACTCGCTATCTTACCCTTAATCTCAAAGTCTCACCACCCCCGAGCCATTGAAGCAGCAACTAAATACTTCCTAGTACAAGCAGCTGCTTCAACTCTAGTTCTATTCTCCAGCATAACCAATGCTTGATCCACCGGACAATGAGACATTACTCAAATAACCCACCCAACATCTTCTCTAATCCTGACCGCAGCTATTTCAATAAAACTAGGATTGGCTCCATTTCATTTCTGATTCCCAGAAGTCCTACAAGGCTCCCCTCTAATAACTGGCCTTCTTCTTTC…
	uamx1831 ATGAATCCCCAAGCAAAACTAATCTTCATCATTAGCCTACTCCTAGGAACAACCATCACAATCTCTAGCAACCATTGAGTAATGGCCTGAACTGGCCTTGAAATTAATACACTCGCTATCTTACCCTTAATCTCAAAGTCTCACCACCCCCGAGCCATTGAAGCAGCAACTAAATACTTCCTAGTACAAGCAGCTGCTTCAACTCTAGTTCTATTCTCCAGCATAACCAATGCTTGATCCACCGGACAATGAGACATTACTCAAATAACCCACCCAACATCTTCTCTAATCCTGACCGCAGCTATTTCAATAAAACTAGGATTGGCTCCATTTCATTTCTGATTCCCAGAAGTCCTACAAGGCTCCCCTCTAATAACTGGCCTTCTTCTT…
	ksw2339 ATGAATCCCCAAGCAAAACTAATCTTCATCATTAGCCTACTCCTAGGAACAACCATCACAATCTCTAGCAACCATTGAGTAATGGCCTGAACTGGCCTTGAAATTAATACACTCGCTATCTTACCCTTAATCTCAAAGTCTCACCACCCCCGAGCCATTGAAGCAGCAACTAAATACTTCCTAGTACAAGCAGCTGCTTCAACTCTAGTTCTATTCTCCAGCATAACCAATGCTTGATCCACCGGACAATGAGATATTACTCAAATAACCCACCCAACATCTTCTCTAATCCTGACCGCAGCTATTTCAATAAAACTAGGATTGGCTCCATTTCATTTCTGATTCCCAGAAGTCCTACAAGGCTCCCCTCTAATAACTGGCCTTCTTCTTT…
	ksw2340 ATGAATCCCCAAGCAAAACTAATCTTCATCATTAGCCTACTCCTAGGAACAACCATCACAATCTCTAGCAACCATTGAGTAATGGCCTGAACTGGCCTTGAAATTAATACACTCGCTATCTTACCCTTAATCTCAAAGTCTCACCACCCCCGAGCCATTGAAGCAGCAACTAAATACTTCCTAGTACAAGCAGCTGCTTCAACTCTAGTTCTATTCTCCAGCATAACCAATGCTTGATCCACCGGACAATGAGACATTACTCAAATAACCCACCCAACATCTTCTCTAATCCTGACCGCAGCTATTTCAATAAAACTAGGATTGGCTCCATTTCATTTCTGATTCCCAGAAGTCCTACAAGGCTCCCCTCTAATAACTGGCCTTCTTCTTT…
	ksw2341 ATGAATCCCCAAGCAAAACTAATCTTCATCATTAGCCTACTCCTAGGAACAACCATCACAATCTCTAGCAACCATTGAGTAATGGCCTGAACTGGCCTTGAAATTAATACACTCGCTATCTTACCCTTAATCTCAAAGTCTCACCACCCCCGAGCCATTGAAGCAGCAACTAAATACTTCCTAGTACAAGCAGCTGCTTCAACTCTAGTTCTATTCTCCAGCATAACCAATGCTTGATCCACCGGACAATGAGACATTACTCAAATAACCCACCCAACATCTTCTCTAATCCTGACCGCAGCTATTTCAATAAAACTAGGATTGGCTCCATTTCATTTCTGATTCCCAGAAGTCCTACAAGGCTCCCCTCTAATAACTGGCCTTCTTCTTT…
	JK04651 ATGAACCCCCAAGCAAAACTAATTTTCATTATTAGCCTACTCCTAGGAACAACCATCACAATCTCTAGCAACCATTGAGTGATGGCCTGAACGGGCCTTGAAATTAACACACTCGCCATCTTACCCCTAATTTCAAAATCTCACCACCCCCGAGCCATTGAAGCAGCAACCAAATACTTCCTAGTACAAGCAGCTGCTTCAACCCTTGTCCTCTTCTCCAGCATGACTAATGCTTGATTCACCGGACAATGAGACATTACTCAAATAACCCATCCAACATCCTCTCTAATCCTAACCGCAGCTATTTCAATAAAACTAGGATTAGCCCCATTTCATTTCTGATTCCCAGAAGTCCTACAAGGTTCCCCTCTGATAACTGGTCTTCTTCTTT…
	GMS1364 ATGAACCCCCAAGCAAAACTAATTTTCATTATTAGCCTACTCCTAGGAACAACCATCACAATCTCTAGCAACCATTGAGTGATGGCCTGAACGGGCCTTGAAATTAACACACTCGCCATCTTACCCCTAATTTCAAAATCTCACCACCCCCGAGCCATTGAAGCAGCAACCAAATACTTCCTAGTACAAGCAGCTGCTTCAACCCTTGTCCTCTTCTCCAGCATGACTAATGCTTGATTCACCGGACAATGAGACATTACTCAAATAACCCATCCAACATCCTCTCTAATCCTAACCGCAGCTATTTCAATAAAACTAGGATTAGCCCCATTTCATTTCTGATTCCCAGAAGTCCTACAAGGTTCCCCTCTGATAACTGGTCTTCTTCTTT…
	GMS1365 ATGAACCCCCAAGCAAAACTAATTTTCATTATTAGCCTACTCCTAGGAACAACCATCACAATCTCTAGCAACCATTGAGTGATGGCCTGAACGGGCCTTGAAATTAACACACTCGCCATCTTACCCCTAATTTCAAAATCTCACCACCCCCGAGCCATTGAAGCAGCAACCAAATACTTCCTAGTACAAGCAGCTGCTTCAACCCTTGTCCTCTTCTCCAGCATGACTAATGCTTGATTCACCGGACAATGAGACATTACTCAAATAACCCATCCAACATCCTCTCTAATCCTAACCGCAGCTATTTCAATAAAACTAGGATTAGCCCCATTTCATTTCTGATTCCCAGAAGTCCTACAAGGTTCCCCTCTGATAACTGGTCTTCTTCTTT…
	GMS1366 ATGAACCCCCAAGCAAAACTAATTTTCATTATTAGCCTACTCCTAGGAACAACCATCACAATCTCTAGCAACCATTGAGTGATGGCCTGAACGGGCCTTGAAATTAACACACTCGCCATCTTACCCCTAATTTCAAAATCTCACCACCCCCGAGCCATTGAAGCAGCAACCAAATACTTCCTAGTACAAGCAGCTGCTTCAACCCTTGTCCTCTTCTCCAGCATGACTAATGCTTGATTCACCGGACAATGAGACATTACTCAAATAACCCATCCAACATCCTCTCTAATCCTAACCGCAGCTATTTCAATAAAACTAGGATTAGCCCCATTTCATTTCTGATTCCCAGAAGTCCTACAAGGTTCCCCTCTGATAACTGGTCTTCTTCTTT…
	GMS1367 ATGAACCCCCAAGCAAAACTAATTTTCATTATTAGCCTACTCCTAGGAACAACCATCACAATCTCTAGCAACCATTGAGTGATGGCCTGAACGGGCCTTGAAATTAACACACTCGCCATCTTACCCCTAATTTCAAAATCTCACCACCCCCGAGCCATTGAAGCAGCAACCAAATACTTCCTAGTACAAGCAGCTGCTTCAACCCTTGTCCTCTTCTCCAGCATGACTAATGCTTGATTCACCGGACAATGAGACATTACTCAAATAACCCATCCAACATCCTCTCTAATCCTAACCGCAGCTATTTCAATAAAACTAGGATTAGCCCCATTTCATTTCTGATTCCCAGAAGTCCTACAAGGTTCCCCTCTGATAACTGGTCTTCTTCTTT…
	GMS1389 ATGAACCCCCAAGCAAAACTAATTTTCATTATTAGCCTACTCCTAGGAACAACCATCACAATCTCTAGCAACCATTGAGTGATGGCCTGAACGGGCCTTGAAATTAACACACTCGCCATCTTACCCCTAATTTCAAAATCTCACCACCCCCGAGCCATTGAAGCAGCAACCAAATACTTCCTAGTACAAGCAGCTGCTTCAACCCTTGTCCTCTTCTCCAGCATGACTAATGCTTGATTCACCGGACAATGAGACATTACTCAAATAACCCATCCAACATCCTCTCTAATCCTAACCGCAGCTATTTCAATAAAACTAGGATTAGCCCCATTTCATTTCTGATTCCCAGAAGTCCTACAAGGTTCCCCTCTGATAACTGGTCTTCTTCTTT…
	JK04609 ATGAACCCCCAAGCAAAACTAATTTTCATTATTAGCCTACTCCTAGGAACAACCATCACAATCTCTAGCAACCATTGAGTGATGGCCTGAACGGGCCTTGAAATTAACACACTCGCCATCTTACCCCTAATTTCAAAATCTCACCACCCCCGAGCCATTGAAGCAGCAACCAAATACTTCCTAGTACAAGCAGCTGCTTCAACCCTTGTCCTCTTCTCCAGCATGACTAATGCTTGATTCACCGGACAATGAGACATTACTCAAATAACCCATCCAACATCCTCTCTAATCCTAACCGCAGCTATTTCAATAAAACTAGGATTAGCCCCATTTCATTTCTGATTCCCAGAAGTCCTACAAGGTTCCCCTCTGATAACTGGTCTTCTTCTTT…
	JK04610 ATGAACCCCCAAGCAAAACTAATTTTCATTATTAGCCTACTCCTAGGAACAACCATCACAATCTCTAGCAACCATTGAGTGATGGCCTGAACGGGCCTTGAAATTAACACACTCGCCATCTTACCCCTAATTTCAAAATCTCACCACCCCCGAGCCATTGAAGCAGCAACCAAATACTTCCTAGTACAAGCAGCTGCTTCAACCCTTGTCCTCTTCTCCAGCATGACTAATGCTTGATTCACCGGACAATGAGACATTACTCAAATAACCCATCCAACATCCTCTCTAATCCTAACCGCAGCTATTTCAATAAAACTAGGATTAGCCCCATTTCATTTCTGATTCCCAGAAGTCCTACAAGGTTCCCCTCTGATAACTGGTCTTCTTCTTT…
	JK04633 ATGAACCCCCAAGCAAAACTAATTTTCATTATTAGCCTACTCCTAGGAACAACCATCACAATCTCTAGCAACCATTGAGTGATGGCCTGAACGGGCCTTGAAATTAACACACTCGCCATCTTACCCCTAATTTCAAAATCTCACCACCCCCGAGCCATTGAAGCAGCAACCAAATACTTCCTAGTACAAGCAGCTGCTTCAACCCTTGTCCTCTTCTCCAGCATGACTAATGCTTGATTCACCGGACAATGAGACATTACTCAAATAACCCATCCAACATCCTCTCTAATCCTAACCGCAGCTATTTCAATAAAACTAGGATTAGCCCCATTTCATTTCTGATTCCCAGAAGTCCTACAAGGTTCCCCTCTGATAACTGGTCTTCTTCTTT…
	PO26782 ATGAACCCCCAAGCAAAACTAATTTTCATTATTAGCCTACTCCTAGGAACAACCATCACAATCTCTAGCAACCATTGAGTGATGGCCTGAACGGGCCTTGAAATTAACACACTCGCCATCTTACCCCTAATTTCAAAATCTCACCACCCCCGAGCCATTGAAGCAGCAACCAAATACTTCCTAGTACAAGCAGCTGCTTCAACCCTTGTCCTCTTCTCCAGCATGACTAATGCTTGATTCACCGGACAATGAGACATTACTCAAATAACCCATCCAACATCCTCTCTAATCCTAACCGCAGCTATTTCAATAAAACTAGGATTAGCCCCATTTCATTTCTGATTCCCAGAAGTCCTACAAGGTTCCCCTCTGATAACTGGCCTTCTTCTTT…
	P007479 ATGAACCCCCAAGCAAAACTAATTTTCATTATTAGCCTACTCCTAGGAACAACCATCACAATCTCTAGCAACCATTGAGTGATGGCCTGAACGGGCCTTGAAATTAACACACTCGCCATCTTACCCCTAATTTCAAAATCTCACCACCCCCGAGCCATTGAAGCAGCAACCAAATACTTCCTAGTACAAGCAGCTGCTTCAACCCTTGTCCTCTTCTCCAGCATGACTAATGCTTGATTCACCGGACAATGAGACATTACTCAAATAACCCATCCAACATCCTCTCTAATCCTAACCGCAGCTATTTCAATAAAACTAGGATTAGCCCCATTTCATTTCTGATTCCCAGAAGTCCTACAAGGTTCCCCTCTGATAACTGGTCTTCTTCTTT…
	P004397 ATGAACCCCCAAGCAAAACTAATTTTCATTATTAGCCTACTCCTAGGAACAACCATCACAATCTCTAGCAACCATTGAGTGATGGCCTGAACGGGCCTTGAAATTAACACACTCGCCATCTTACCCCTAATTTCAAAATCTCACCACCCCCGAGCCATTGAAGCAGCAACCAAATACTTCCTAGTACAAGCAGCTGCTTCAACCCTTGTCCTCTTCTCCAGCATGACTAATGCTTGATTCACCGGACAATGAGATATTACTCAAATAACCCATCCAACATCCTCTCTAATCCTAACCGCAGCTATTTCAATAAAACTAGGATTAGCCCCATTTCATTTCTGATTCCCAGAAGTCCTACAAGGTTCCCCTCTGATAACTGGTCTTCTTCTTT…
	GMS477 ATGAACCCCCAAGCAAAACTAATTTTCATTATTAGCCTACTCCTAGGAACAACCATCACAATCTCTAGCAACCATTGAGTGATGGCCTGAACGGGCCTTGAAATTAACACACTCGCCATCTTACCCCTAATTTCAAAATCTCACCACCCCCGAGCCATTGAAGCAGCAACTAAATACTTCCTAGTACAAGCAGCTGCTTCAACCCTTGTCCTCTTCTCCAGCATGACTAATGCTTGATTCACCGGACAATGAGACATTACTCAAATAACCCATCCAACATCCTCTCTAATCCTAACCGCAGCTATTTCAATAAAACTAGGATTAGCCCCATTTCATTTCTGATTCCCAGAAGTCCTACAAGGTTCCCCTCTGATAACTGGTCTTCTTCTTTC…
	GMS485 ATGAACCCCCAAGCAAAACTAATTTTCATTATTAGCCTACTCCTAGGAACAACCATCACAATCTCTAGCAACCATTGAGTGATGGCCTGAACGGGCCTTGAAATTAACACACTCGCCATCTTACCCCTAATTTCAAAATCTCACCACCCCCGAGCCATTGAAGCAGCAACCAAATACTTCCTAGTACAAGCAGCTGCTTCAACCCTTGTCCTCTTCTCCAGCATGACTAATGCTTGATTCACCGGACAATGAGATATTACTCAAATAACCCATCCAACATCCTCTCTAATCCTAACCGCAGCTATTTCAATAAAACTAGGATTAGCCCCATTTCATTTCTGATTCCCAGAAGTCCTACAAGGTTCCCCTCTGATAACTGGTCTTCTTCTTTC…
	GMS489 ATGAACCCCCAAGCAAAACTAATTTTCATTATTAGCCTACTCCTAGGAACAACCATCACAATCTCTAGCAACCATTGAGTGATGGCCTGAACGGGCCTTGAAATTAACACACTCGCCATCTTACCCCTAATTTCAAAATCTCACCACCCCCGAGCCATTGAAGCAGCAACTAAATACTTCCTAGTACAAGCAGCTGCTTCAACCCTTGTCCTCTTCTCCAGCATGACTAATGCTTGATTCACCGGACAATGAGACATTACTCAAATAACCCATCCAACATCCTCTCTACTCCTAACCGCAGCTATTTCAATAAAACTAGGATTAGCCCCATTTCATTTCTGATTCCCAGAAGTCCTACAAGGTTCCCCTCTGATAACTGGTCTTCTTCTTTC…
	JMD425 ATGAACCCCCGAGCAAAACTAATTTTCATTATTAGCCTACTCCTAGGAACAACCATCACAATCTCTAGCAACCATTGAGTGATGGCCTGAACCGGCCTTGAAATTAATACACTCGCCATCTTACCCCTAATTTCAAAATCCCACCACCCCCGAGCCATTGAAGCAGCAACCAAATACTTCCTAGTACAAGCAGCTGCTTCAACCCTTGTTCTCTTCTCCAGCATGACTAATGCCTGATTCACCGGACAATGAGACATTACTCAAATAACCCACCCAACATCTTCTCTAATCCTGACCGCAGCTATTTCAATAAAACTAGGGTTAGCACCATTCCATTTCTGATTCCCAGAAGTCCTACAAGGTTCCCCTTTAATAACTGGTCTCCTTCTCTC…
	Po4410 ATGAACCCCCAAGCAAAACTAATTTTCATTATTAGCCTACTCCTAGGAACAACCATCACAATCTCTAGCAACCATTGAGTGATGGCCTGAACCGGCCTTGAAATCAATACACTCGCCATCTTACCCCTAATTTCAAAATCCCACCACCCCCGAGCCATTGAAGCAGCAACCAAATACTTCCTAGTACAAGCAGCTGCTTCAACCCTTGTTCTCTTCTCCAGCATGACTAATGCCTGATTCACCGGACAATGAGACATTACTCAAATAACCCACCCAACATCTTCTCTAATCCTGACCGCAGCTATTTCAATAAAACTAGGGTTAGCACCATTCCATTTCTGATTCCCAGAAGTCCTACAAGGTTCCCCTTTAATAACTGGTCTCCTTCTCTC…
	Po04394 ATGAACCCCCAAGCAAAACTAATTTTCATTATTAGCCTACTCCTAGGAACAACCATCACAATCTCTAGCAACCATTGAGTGATGGCCTGAACGGGCCTTGAAATTAACACACTCGCCATCTTACCCCTAATTTCAAAATCTCACCACCCCCGAGCCATTGAAGCAGCAACCAAATACTTCCTAGTACAAGCAGCTGCTTCAACCCTTGTCCTCTTCTCCAGCATGACTAATGCTTGATTCACCGGACAATGAGACATTACTCAAATAACCCATCCAACATCCTCTCTAATCCTAACCGCAGCTATTTCAATAAAACTAGGATTAGCCCCATTTCATTTCTGATTCCCAGAAGTCCTACAAGGTTCCCCTCTGATAACTGGTCTTCTTCTTT…
	Po04395 ?????????????????????ATTTTCATTAT?AGCCTACTCCTAGGAACAACCATCACAATCTCTAGCAACCATTGAGTGATGGCCTGAACGGGCCTTGAAATTAACACACTCGCCATCTTACCCCTAATTTCAAAATCTCACCACCCCCGAGCCATTGAAGCAGCAACCAAATACTTCCTAGTACAAGCAGCTGCTTCAACCCTTGTCCTCTTCTCCAGCATGACTAATGCTTGATTCACCGGACAATGAGACATTACTCAAATAACCCATCCAACATCCTCTCTAATCCTAACCGCAGCTATTTCAATAAAACTAGGATTAGCCCCATTTCATTTCTGATTCCCAGAAGTCCTACAAGGTTCCCCTCTGATAACTGGTCTTCTTCTTT…
	JMD485 ATGAACCCCCGAGCAAAACTAATTTTCATTATTAGCCTACTCCTAGGAACAACCATCACAATCTCTAGCAACCATTGAGTGATGGCCTGAACGGGCCTTGAAATTAACACACTCGCTATCTTACCCCTAATTTCAAAATCTCACCACCCCCGAGCCATTGAAGCAGCAACCAAATACTTCCTAGTACAAGCAGCTGCTTCAACCCTTGTCCTCTTCTCCAGCATGACTAATGCTTGATTCACCGGACAATGAGACATTACTCAAATAACCCATCCAACATCCTCTCTAATCCTAACCGCAGCTATTTCAATAAAACTAGGATTAGCCCCATTTCATTTCTGATTCCCAGAAGTCCTACAAGGTTCCCCTCTGATAACTGGTCTTCTTCTTTC…
	GMS1505 ATGAACCCCCAAGCAAAACTAATTTTCATTATTAGCCTACTCCTAGGAACAACCATCACAATCTCTAGCAACCATTGAGTGATGGCCTGAACGGGCCTTGAAATTAACACACTCGCCATCTTACCCCTAATTTCAAAATCTCACCACCCCCGAGCCATTGAAGCAGCAACCAAATACTTCCTAGTACAAGCAGCTGCTTCAACCCTTGTCCTCTTCTCCAGCATGACTAATGCTTGATTCACCGGACAATGAGACATTACTCAAATAACCCATCCAACATCCTCTCTAATCCTAACCGCAGCTATTTCAATAAAACTAGGATTAGCCCCATTTCATTTCTGATTCCCAGAAGTCCTACAAGGTTCCCCTCTGATAACTGGTGTTGTTCTTT…
	GMS1393 ATGAACCCCCAAGCAAAACTAATTTTCATTATTAGCCTACTCCTAGGAACAACCATCACAATCTCTAGCAACCATTGAGTGATGGCCTGAACCGGCCTTGAAATTAATACACTCGCCATCTTACCCCTAATTTCAAAATCCCACCACCCCCGAGCCATTGAAGCAGCAACCAAATACTTCCTAGTACAAGCAGCTGCTTCAACCCTTGTTCTCTTCTCCAGCATGACTAATGCCTGATTCACCGGACAATGAGACATTACTCAAATAACCCACCCAACATCTTCTCTAATCCTGACCGCAGCTATTTCAATAAAACTAGGATTAGCACCATTCCATTTCTGATTCCCAGAAGTCCTACAAGGTTCCCCTTTAATAACTGGTCTTCTTCTTT…
	dhb4415 ATGAACCCCCAAGCAAAACTAATTTTCATTGTTAGCCTACTCCTAGGAACAACCATCACAATCTCTAGCAACCATTGAGTGATAGCCTGAACCGGCCTTGAAATCAACACACTCGCCATCTTACCCCTAATTTCAAAATCCCACCACCCCCGAGCCATTGAAGCAGCAACCAAATACTTCCTAGTACAAGCAGCTGCTTCAACCCTTGTTCTCTTCTCCAGCATGACTAATGCTTGCTTCACCGGACAATGAGACATTACTCAAATAACCCACCCAACATCTTCTCTAATCCTGACCGCAGCTATTTCAATAAAACTAGGATTAGCACCATTCCATTTCTGATTCCCAGAAGTACTACAAGGTTCCCCTCTAATAACTGGTCTTCTTCTTT…
	DHB4713 ATGAACCCCCAAGCAAAACTAATTTTCATTGTTAGCCTACTCCTAGGAACAACCATCACAATCTCTAGCAACCATTGAGTGATAGCCTGAACCGGCCTTGAAATCAACACACTCGCCATCTTACCCCTAATTTCAAAATCCCACCACCCCCGAGCCATTGAAGCAGCAACCAAATACTTCCTAGTACAAGCAGCTGCTTCAACCCTTGTTCTCTTCTCCAGCATGACTAATGCTTGCTTCACCGGACAATGAGACATTACTCAAATAACCCACCCAACATCTTCTCTAATCCTGACCGCAGCTATTTCAATAAAACTAGGATTAGCACCATTCCATTTCTGATTCCCAGAAGTACTACAAGGTTCCCCTCTAATAACTGGTCTTCTTCTTT…
	DHB4712 ATGAACCCCCAAGCAAAACTAATTTTCATTGTTAGCCTACTCCTAGGAACAACCATCACAATCTCTAGCAACCATTGAGTGATAGCCTGAACCGGCCTTGAAATCAACACACTCGCCATCTTACCCCTAATTTCAAAATCCCACCACCCCCGAGCCATTGAAGCAGCAACCAAATACTTCCTAGTACAAGCAGCTGCTTCAACCCTTGTTCTCTTCTCCAGCATGACTAATGCTTGCTTCACCGGACAATGAGACATTACTCAAATAACCCACCCAACATCTTCTCTAATCCTGACCGCAGCTATTTCAATAAAACTAGGATTAGCACCATTCCATTTCTGATTCCCAGAAGTACTACAAGGTTCCCCTCTAATAACTGGTCTTCTTCTTT…
	JK02263 ATGAACCCCCAAGCAAAACTAATTTTCATTGTTAGCCTACTCCTAGGAACAACCATCACAATCTCTAGCAACCATTGAGTGATAGCCTGAACCGGCCTTGAAATCAACACACTCGCCATCTTACCCCTAATTTCAAAATCCCACCACCCCCGAGCCATTGAAGCAGCAACCAAATACTTCCTAGTACAAGCAGCTGCTTCAACCCTTGTTCTCTTCTCCAGCATGACTAATGCTTGCTTCACCGGACAATGAGACATTACTCAAATAACCCACCCAACATCTTCTCTAATCCTGACCGCAGCTATTTCAATAAAACTAGGATTAGCACCATTCCATTTCTGATTCCCAGAAGTACTACAAGGTTCCCCTCTAATAACTGGTCTTCTTCTTT…
	CAH011 ATGAATCCCCAAGCAAAACTAATCTTCATCATTAGCCTACTCCTAGGAACAACCATCACAATCTCTAGCAACCATTGAGTAATGGCCTGAACTGGCCTTGAAATTAATACACTCGCTATCTTACCCTTAATCTCAAAGTCTCACCACCCCCGAGCCATTGAAGCAGCAACTAAATACTTCCTAGTACAAGCAGCTGCTTCAACTCTAGTTCTATTCTCCAGCATAACCAATGCTTGATCCACCGGACAATGAGACATTACTCAAATAACCCACCCAACATCTTCTCTAATCCTGACCGCAGCTATTTCAATAAAACTAGGATTGGCTCCATTTCATTTCTGATTCCCAGAAGTCCTACAAGGCTCCCCTCTAATAACTGGCCTTCTTCTTTC…
	CAH013 ATGAATCCCCAAGCAAAACTAATCTTCATCATTAGCCTACTCCTAGGAACAACCATCACAATCTCTAGCAACCATTGAGTAATGGCCTGAACTGGCCTTGAAATTAATACACTCGCTATCTTACCCTTAATCTCAAAGTCTCACCACCCCCGAGCCATTGAAGCAGCAACTAAATACTTCCTAGTACAAGCAGCTGCTTCAACTCTAGTTCTATTCTCCAGCATAACCAATGCTTGATCCACCGGACAATGAGACATTACTCAAATAACCCACCCAACATCTTCTCTAATCCTGACCGCAGCTATTTCAATAAAACTAGGATTGGCTCCATTTCATTTCTGATTCCCAGAAGTCCTACAAGGCTCCCCTCTAATAACTGGCCTTCTTCTTTC…
	CAH019 ATGAATCCCCAAGCAAAACTAATCTTCATCATTAGCCTACTCCTAGGAACAACCATCACAATCTCTAGCAACCATTGAGTAATGGCCTGAACTGGCCTTGAAATTAATACACTCGCTATCTTACCCTTAATCTCAAAGTCTCACCACCCCCGAGCCATTGAAGCAGCAACTAAATACTTCCTAGTACAAGCAGCTGCTTCAACTCTAGTTCTATTCTCCAGCATAACCAATGCTTGATCCACCGGACAATGAGACATTACTCAAATAACCCACCCAACATCTTCTCTAATCCTAACCGCAGCTATTTCAATAAAACTAGGATTGGCTCCATTTCATTTCTGATTCCCAGAAGTCCTACAAGGCTCCCCTCTAATAACTGGCCTTCTTCTTTC…
	DHB5333 ATGAATCCCCAAGCAAAACTAATCTTCATCATTAGCCTACTCCTAGGAACAACCATCACAATCTCTAGCAACCATTGAGTAATGGCCTGAACTGGCCTTGAAATTAATACACTCGCTATCTTACCCTTAATCTCAAAGTCTCACCACCCCCGAGCCATTGAAGCAGCAACTAAATACTTCCTAGTACAAGCAGCTGCTTCAACTCTAGTTCTATTCTCCAGCATAACCAATGCTTGATCCACCGGACAATGAGACATTACTCAAATAACCCACCCAACATCTTCTCTAATCCTGACCGCAGCTATTTCAATAAAACTAGGATTGGCTCCATTTCATTTCTGATTCCCAGAAGTCCTACAAGGCTCCCCTCTAATAACTGGCCTTCTTCTTT…
	DHB5334 ATGAATCCCCAAGCAAAACTAATCTTCATCATTAGCCTACTCCTAGGAACAACCATCACAATCTCTAGCAACCATTGAGTAATGGCCTGAACTGGCCTTGAAATTAATACACTCGCTATCTTACCCTTAATCTCAAAGTCTCACCACCCCCGAGCCATTGAAGCAGCAACTAAATACTTCCTAGTACAAGCAGCTGCTTCAACTCTAGTTCTATTCTCCAGCATAACCAATGCTTGATCCACCGGACAATGAGACATTACTCAAATAACCCACCCAACATCTTCTCTAATCCTGACCGCAGCTATTTCAATAAAACTAGGATTGGCTCCATTTCATTTCTGATTCCCAGAAGTCCTACAAGGCTCCCCTCTAATAACTGGCCTTCTTCTTT…
	DHB5335 ATGAATCCCCAAGCAAAACTAATCTTCATCATTAGCCTACTCCTAGGAACAACCATCACAATCTCTAGCAACCATTGAGTAATGGCCTGAACTGGCCTTGAAATTAATACACTCGCTATCTTACCCTTAATCTCAAAATCTCACCACCCCCGAGCCATTGAAGCAGCAACTAAATACTTCCTAGTACAAGCAGCTGCTTCAACTCTAGTTCTATTCTCCAGCATAACCAATGCTTGATCCACCGGACAATGAGACATTACTCAAATAACCCACCCAACATCTTCTCTAATCCTGACCGCAGCTATTTCAATAAAACTAGGATTGGCTCCATTTCATTTCTGATTCCCAGAAGTCCTACAAGGCTCCCCTCTAATAACTGGCCTTCTTCTTT…
	DHB5336 ATGAACCCCCAAGCAAAACTAATCTTCATCATTAGCCTACTCCTAGGAACAACCATCACAATCTCTAGCAACCATTGAGTAATGGCCTGAACTGGCCTTGAAATTAATACACTCGCTATCTTACCCTTAATCTCAAAGTCTCACCACCCCCGAGCCATTGAAGCAGCAACTAAATACTTCCTAGTACAAGCAGCTGCTTCAACTCTAGTTCTATTCTCCAGCATAACCAATGCTTGATCCACCGGACAATGAGACATTACTCAAATAACCCACCCAACATCTTCTCTAATCCTGACCGCAGCTATTTCAATAAAACTAGGATTGGCTCCATTTCATTTCTGATTCCCAGAAGTCCTACAAGGCTCCCCTCTAATAACTGGCCTTCTTCTTT…
	DHB5344 ATGAATCCCCAAGCAAAACTAATCTTCATCATTAGCCTACTCCTAGGAACAACCATCACAATCTCTAGCAACCATTGAGTAATGGCCTGAACTGGCCTTGAAATTAATACACTCGCTATCTTACCCTTAATCTCAAAGTCTCACCACCCCCGAGCCATTGAAGCAGCAACTAAATACTTCCTAGTACAAGCAGCTGCTTCAACTCTAGTTCTATTCTCCAGCATAACCAATGCTTGATCCACCGGACAATGAGACATTACTCAAATAACCCACCCAACATCTTCTCTAATCCTAACCGCAGCTATTTCAATAAAACTAGGATTGGCTCCATTTCATTTCTGATTCCCAGAAGTCCTACAAGGCTCCCCTCTAATAACTGGCCTTCTTCTTT…
	DHB5345 ATGAATCCCCAAGCAAAACTAATCTTCATCATTAGCCTACTCCTAGGAACAACCATCACAATCTCTAGCAACCATTGAGTAATGGCCTGAACTGGCCTTGAAATTAATACACTCGCTATCTTACCCTTAATCTCAAAGTCTCACCACCCCCGAGCCATTGAAGCAGCAACTAAATACTTCCTAGTACAAGCAGCTGCTTCAACTCTAGTTCTATTCTCCAGCATAACCAATGCTTGATCCACCGGACAATGAGACATTACTCAAATAACCCACCCAACATCTTCTCTAATCCTAACCGCAGCTATTTCAATAAAACTAGGATTGGCTCCATTTCATTTCTGATTCCCAGAAGTCCTACAAGGCTCCCCTCTAATAACTGGCCTTCTTCTTT…
	DHB5359 ATGAATCCCCAAGCAAAACTAATCTTCATCATTAGCCTACTCCTAGGAACAACCATCACAATCTCTAGCAACCATTGAGTAATGGCCTGAACTGGCCTTGAAATTAATACACTCGCTATCTTACCCTTAATCTCAAAGTCTCACCACCCCCGAGCCATTGAAGCAGCAACTAAATACTTCCTAGTACAAGCAGCTGCTTCAACTCTAGTTCTATTCTCCAGCATAACCAATGCTTGATCCACCGGACAATGAGACATTACTCAAATAACCCACCCAACATCTTCTCTAATCCTGACCGCAGCTATTTCAATAAAACTAGGATTGGCTCCATTTCATTTCTGATTCCCAGAAGTCCTACAAGGCTCCCCTCTAATAACTGGCCTTCTTCTTT…
	DHB5360 ATGAATCCCCAAGCAAAACTAATCTTCATCATTAGCCTACTCCTAGGAACAACCATCACAATCTCTAGCAACCATTGAGTAATGGCCTGAACTGGCCTTGAAATTAATACACTCGCTATCTTACCCTTAATCTCAAAGTCTCACCACCCCCGAGCCATTGAAGCAGCAACTAAATACTTCCTAGTACAAGCAGCTGCTTCAACTCTAGTTCTATTCTCCAGCATAACCAATGCTTGATCCACCGGACAATGAGACATTACTCAAATAACCCACCCAACATCTTCTCTAATCCTGACCGCAGCTATTTCAATAAAACTAGGATTGGCTCCATTTCATTTCTGATTCCCAGAAGTCCTACAAGGCTCCCCTCTAATAACTGGCCTTCTTCTTT…
	DHB5605 ATGAATCCCCAAGCAAAACTAATCTTCATCATTAGCCTACTCCTAGGAACAACCATCACAATCTCTAGCAACCATTGAGTAATGGCCTGAACTGGCCTTGAAATTAATACACTCGCTATCTTACCCTTAATCTCAAAGTCTCACCACCCCCGAGCCATTGAAGCAGCAACTAAATACTTCCTAGTACAAGCAGCTGCTTCAACTCTAGTTCTATTCTCCAGCATAACCAATGCTTGATCCACCGGACAATGAGACATTACTCAAATAACCCACCCAACATCTTCTCTAATCCTAACCGCAGCTATTTCAATAAAACTAGGATTGGCTCCATTTCATTTCTGATTCCCAGAAGTCCTACAAGGCTCCCCTCTAATAACTGGCCTTCTTCTTT…
	DHB5606 ATGAATCCCCAAGCAAAACTAATCTTCATCATTAGCCTACTCCTAGGAACAACCATCACAATCTCTAGCAACCATTGAGTAATGGCCTGAACTGGCCTTGAAATTAATACACTCGCTATCTTACCCTTAATCTCAAAGTCTCACCACCCCCGAGCCATTGAAGCAGCAACTAAATACTTCCTAGTACAAGCAGCTGCTTCAACTCTAGTTCTATTCTCCAGCATAACCAATGCTTGATCCACCGGACAATGAGACATTACTCAAATAACCCACCCAACATCTTCTCTAATCCTAACCGCAGCTATTTCAATAAAACTAGGATTGGCTCCATTTCATTTCTGATTCCCAGAAGTCCTACAAGGCTCCCCTCTAATAACTGGCCTTCTTCTTT…
	MM006 ATGAATCCCCAAGCAAAACTAATCTTCATCATTAGCCTACTCCTAGGAACAACCATCACAATCTCTAGCAACCATTGAGTAATGGCCTGAACTGGCCTTGAAATTAATACACTCGCTATCTTACCCTTAATCTCAAAGTCTCACCACCCCCGAGCCATTGAAGCAGCAACTAAATACTTCCTAGTACAAGCAGCTGCTTCAACTCTAGTTCTATTCTCCAGCATAACCAATGCTTGATCCACCGGACAATGAGACATTACTCAAATAACCCACCCAACATCTTCTCTAATCCTGACCGCAGCTATTTCAATAAAACTAGGATTGGCTCCATTTCATTTCTGATTCCCAGAAGTCCTACAAGGCTCCCCTCTAATAACTGGCCTTCTTCTTTCC…
	DHB2305 ATGAACCCCCAAGCAAAACTAATTTTCATTATTAGCCTACTCCTAGGAACAACCATCACAATCTCTAGCAACCATTGAGTGATGGCCTGAACGGGCCTTGAAATTAACACACTCGCCATCTTACCCCTAATCTCAAAATCTCACCACCCCCGAGCCATTGAAGCAGCAACCAAATACTTCCTAGTACAAGCAGCTGCTTCAACCCTTGTCCTCTTCTCCAGCATGACTAATGCTTGATTCACCGGACAATGAGACATTACTCAAATAACCCATCCAACATCCTCTCTAATCCTAACCGCAGCTATTTCAATAAAACTAGGATTAGCCCCATTTCATTTCTGATTCCCAGAAGTCCTACAAGGTTCCCCTCTGATAACTGGTCTTCTTCTTT…
	DHB4763 ATGAACCCCCAAGCAAAACTAATTTTCATTATTAGCCTACTCCTAGGAACAACCATCACAATCTCTAGCAACCATTGAGTGATGGCCTGAACGGGCCTTGAAATTAACACACTCGCCATCTTACCCCTAATTTCAAAATCTCACCACCCCCGAGCCATTGAAGCAGCAACCAAATACTTCCTAGTACAAGCAGCTGCTTCAACCCTTGTCCTCTTCTCCAGCATGACTAATGCTTGATTCACCGGACAATGAGACATTACTCAAATAACCCATCCAACATCCTCTCTAATCCTAACCGCAGCTATTTCAATAAAACTAGGATTAGCCCCATTTCATTTCTGATTCCCAGAAGTCCTACAAGGTTCCCCTCTGATAACTGGTCTTCTTCTTT…
	DHB4764 ATGAACCCCCAAGCAAAACTAATTTTCATTATTAGCCTACTCCTAGGAACAACCATCACAATCTCTAGCAACCATTGAGTGATGGCCTGAACGGGCCTTGAAATTAACACACTCGCCATCTTACCCCTAATTTCAAAATCTCACCACCCCCGAGCCATTGAAGCAGCAACCAAATACTTCCTAGTACAAGCAGCTGCTTCAACCCTTGTCCTCTTCTCCAGCATGACTAATGCTTGATTCACCGGACAATGAGACATTACTCAAATAACCCATCCAACATCCTCTCTAATCCTAACCGCAGCTATTTCAATAAAACTAGGATTAGCCCCATTTCATTTCTGATTCCCAGAAGTCCTACAAGGTTCCCCTCTGATAACTGGTCTTCTTCTTT…
	DHB4765 ATGAACCCCCAAGCAAAACTAATTTTCATTATTAGCCTACTCCTAGGAACAACCATCACAATCTCTAGCAACCATTGAGTGATGGCCTGAACGGGCCTTGAAATTAACACACTCGCCATCTTACCCCTAATTTCAAAATCTCACCACCCCCGAGCCATTGAAGCAGCAACCAAATACTTCCTAGTACAAGCAGCTGCTTCAACCCTTGTCCTCTTCTCCAGCATGACTAATGCTTGATTCACCGGACAATGAGACATTACTCAAATAACCCATCCAACATCCTCTCTAATCCTAACCGCAGCTATTTCAATAAAACTAGGATTAGCCCCATTTCATTTCTGATTCCCAGAAGTCCTACAAGGTTCCCCTCTGATAACTGGTCTTCTTCTTT…
	DHB2515 ATGAACCCCCAAGCAAAACTAATTTTCATTATTAGCCTACTCCTAGGAACAACCATCACAATCTCTAGCAACCATTGAGTGATGGCCTGAACGGGCCTTGAAATTAACACACTCGCCATCTTACCCCTAATTTCAAAATCTCACCACCCCCGAGCCATTGAAGCAGCAACCAAATACTTCCTAGTACAAGCAGCTGCTTCAACCCTTGTCCTCTTCTCCAGCATGACTAATGCTTGATTCACCGGACAATGAGACATTACTCAAATAACCCATCCAACATCCTCTCTAATCCTAACCGCAGCTATTTCAATAAAACTAGGATTAGCCCCATTTCATTTCTGATTCCCAGAAGTCCTACAAGGTTCCCCTCTGATAACTGGTCTTCTTCTTT…
	DHB3620 ATGAACCCCCAAGCAAAACTAATTTTCATTATTAGCCTACTCCTAGGAACAACCATCACAATCTCTAGCAACCATTGAGTGATGGCCTGAACGGGCCTTGAAATTAACACACTCGCCATCTTACCCCTAATTTCAAAATCTCACCACCCCCGAGCCATTGAAGCAGCAACCAAATACTTCCTAGTACAAGCAGCTGCTTCAACCCTTGTCCTCTTCTCCAGCATGACTAATGCTTGATTCACCGGACAATGAGACATTACTCAAATAACCCATCCAACATCCTCTCTAATCCTAACCGCAGCTATTTCAATAAAACTAGGATTAGCCCCATTTCATTTCTGATTCCCAGAAGTCCTACAAGGTTCCCCTCTGATAACTGGTCTTCTTCTTT…
	DHB3924 ATGAACCCCCAAGCAAAACTAATTTTCATTATTAGCCTACTCCTAGGAACAACCATCACAATCTCTAGCAACCATTGAGTGATGGCCTGAACGGGCCTTGAAATTAACACACTCGCCATCTTACCCCTAATTTCAAAATCTCACCACCCCCGAGCCATTGAAGCAGCAACCAAATACTTCCTAGTACAAGCAGCTGCTTCAACCCTTGTCCTCTTCTCCAGCATGACTAATGCTTGATTCACCGGACAATGAGACATTACTCAAATAACCCATCCAACATCCTCTCTAATCCTAACCGCAGCTATCTCAATAAAACTAGGATTAGCCCCATTTCATTTCTGATTCCCAGAAGTCCTACAAGGTTCCCCTCTGATAACTGGTCTTCTTCTTT…
	DHB5069 ATGAACCCCCAAGCAAAACTAATTTTCATTACTAGCCTACTCCTAGGAACAACCATCACAATCTCTAGCAACCATTGAGTGATGGCCTGAACGGGCCTTGAAATTAACACACTCGCCATCTTACCCCTAATTTCAAAATCTCACCACCCCCGAGCCATTGAAGCAGCAACCAAATACTTCCTAGTACAAGCAGCTGCTTCAACCCTTGTCCTCTTCTCCAGCATGACTAATGCTTGATTCACCGGACAATGAGACATTACTCAAATAACCCATCCAACATCCTCTCTAATCCTAACCGCAGCTATTTCAATAAAACTAGGATTAGCCCCATTTCATTTCTGATTCCCAGAAGTCCTACAAGGTTCCCCTCTGATAACTGGTCTTCTTCTTT…
	DHB5070 ATGAACCCCCAAGCAAAACTAATTTTCATTATTAGCCTACTCCTAGGAACAACCATCACAATCTCTAGCAACCATTGAGTGATGGCCTGAACGGGCCTTGAAATTAACACACTCGCCATCTTACCCCTAATTTCAAAATCTCACCACCCCCGAGCCATTGAAGCAGCAACCAAATACTTCCTAGTACAAGCAGCTGCTTCAACCCTTGTCCTCTTCTCCAGCATGACTAATGCTTGATTCACCGGACAATGAGACATTACTCAAATAACCCATCCAACATCCTCTCTAATCCTAACCGCAGCTATTTCAATAAAACTAGGATTAGCCCCATTTCATTTCTGATTCCCAGAAGTCCTACAAGGTTCCCCTCTGATAACTGGTCTTCTTCTTT…
	DHB5090 ATGAACCCCCAAGCAAAACTTATTTTCATTATTAGCCTACTCCTAGGAACAACCATCACAATCTCTAGCAACCATTGAGTGATGGCCTGAACGGGCCTTGAAATTAACACACTCGCCATCTTACCCCTAATTTCAAAATCTCACCACCCCCGAGCCATTGAAGCAGCAACCAAATACTTCCTAGTACAAGCAGCTGCTTCAACCCTTGTCCTCTTCTCCAGCATGACTAATGCTTGATTCACCGGACAATGAGACATTACTCAAATAACCCATCCAACATCCTCTCTAATCCTAACCGCAGCTATTTCAATAAAACTAGGATTAGCCCCATTTCATTTCTGATTCCCAGAAGTCCTACAAGGTTCCCCTCTGATAACTGGTCTTCTTCTTT…
	DHB5091 ATGAACCCCCAAGCAAAACTAATTTTCATTATTAGCCTACTCCTAGGAACAACCATCACAATCTCTAGCAACCATTGAGTGATGGCCTGAACGGGCCTTGAAATTAACACACTCGCCATCTTACCCCTAATTTCAAAATCTCACCACCCCCGAGCCATTGAAGCAGCAACCAAATACTTCCTAGTACAAGCAGCTGCTTCAACCCTTGTCCTCTTCTCCAGCATGACTAATGCTTGATTCACCGGACAATGAGACATTACTCAAATAACCCATCCAACATCCTCTCTAATCCTAACCGCAGCTATTTCAATAAAACTAGGATTAGCCCCATTTCATTTCTGATTCCCAGAAGTCCTACAAGGTTCCCCTCTGATAACTGGTCTTCTTCTTT…
	DHB5198 ATGAACCCCCAAGCAAAACTAATTTTCATTATTAGCCTACTCCTAGGAACAACCATCACAATCTCTAGCAACCATTGAGTGATGGCCTGAACGGGCCTTGAAATTAACACACTCGCCATCTTACCCCTAATTTCAAAATCTCACCACCCCCGAGCCATTGAAGCAGCAACCAAATACTTCCTAGTACAAGCAGCTGCTTCAACCCTTGTCCTCTTCTCCAGCATGACTAATGCTTGATTCACCGGACAATGAGACATTACTCAAATAACCCATCCAACATCCTCTCTAATCCTAACCGCAGCTATTTCAATAAAACTAGGATTAGCCCCATTTCATTTCTGATTCCCAGAAGTCCTACAAGGTTCCCCTCTGATAACTGGTCTTCTTCTTT…
	DHB5199 ATGAACCCCCAAGCAAAACTAATTTTCATTATTAGCCTACTCCTAGGAACAACCATCACAATCTCTAGCAACCATTGAGTGATGGCCTGAACGGGCCTTGAAATTAACACACTCGCCATCTTACCCCTAATTTCAAAATCTCACCACCCCCGAGCCATTGAAGCAGCAACCAAATACTTCCTAGTACAAGCAGCTGCTTCAACCCTTGTCCTCTTCTCCAGCATGACTAATGCTTGATTCACCGGACAATGAGACATTACTCAAATAACCCATCCAACATCCTCTCTAATCCTAACCGCAGCTATTTCAATAAAACTAGGATTAGCCCCATTTCATTTCTGATTCCCAGAAGTCCTACAAGGTTCCCCTCTGATAACTGGTCTTCTTCTTT…
	DHB5476 ATGAATCCCCAAGCAAAACTAATCTTCATCATTAGCCTACTCCTAGGAACAACCATCACAATCTCTAGCAACCATTGAGTAATGGCCTGAACTGGCCTTGAAATTAATACACTCGCTATCTTACCCTTAATCTCAAAGTCTCACCACCCCCGAGCCATTGAAGCAGCAACTAAATACTTCCTAGTACAAGCAGCTGCTTCAACTCTAGTTCTATTCTCCAGCATAACCAATGCTTGATCCACCGGACAATGAGACATTACTCAAATAACCCACCCAACATCTTCTCTAATCCTAACCGCAGCTATTTCAATAAAACTAGGATTGGCTCCATTTCATTTCTGATTCCCAGAAGTCCTACAAGGCTCCCCTCTAATAACTGGCCTTCTTCTTT…
	DHB5477 ATGAATCCCCAAGCAAAACTAATCTTCATCATTAGCCTACTCCTAGGAACAACCATCACAATCTCTAGCAACCATTGAGTAATGGCCTGAACTGGCCTTGAAATTAATACACTCGCTATCTTACCCTTAATCTCAAAGTCTCACCACCCCCGAGCCATTGAAGCAGCAACTAAATACTTCCTAGTACAAGCAGCTGCTTCAACTCTAGTTCTATTCTCCAGCATAACCAATGCTTGATCCACCGGACAATGAGACATTACTCAAATAACCCACCCAACATCTTCTCTAATCCTGACCGCAGCTATTTCAATAAAACTAGGATTGGCTCCATTTCATTTCTGATTCCCAGAAGTCCTACAAGGCTCCCCTCTAATAACTGGCCTTCTTCTTT…
	JJD03 ATGAATCCCCAAGCAAAACTAATCTTCATCATTAGCCTACTCCTAGGAACAACCATCACAATCTCTAGCAACCATTGAGTAATGGCCTGAACTGGCCTTGAAATTAATACACTCGCTATCTTACCCTTAATCTCAAAGTCTCACCACCCCCGAGCCATTGAAGCAGCAACTAAATACTTCCTAGTACAAGCAGCTGCTTCAACTCTAGTTCTATTCTCCAGCATAACCAATGCTTGATCCACCGGACAATGAGACATTACTCAAATAACCCACCCAACATCTTCTCTAATCCTGACCGCAGCTATTTCAATAAAACTAGGATTGGCTCCATTTCATTTCTGATTCCCAGAAGTCCTACAAGGCTCCCCTCTAATAACTGGCCTTCTTCTTTCC…
	LAH01 ATGAATCCCCAAGCAAAACTAATCTTCATCATTAGCCTACTCCTAGGAACAACCATCACAATCTCTAGCAACCATTGAGTAATGGCCTGAACTGGCCTTGAAATTAATACACTCGCTATCTTACCCTTAATCTCAAAGTCTCACCACCCCCGAGCCATTGAAGCAGCAACTAAATACTTCCTAGTACAAGCAGCTGCTTCAACTCTAGTTCTATTCTCCAGCATAACCAATGCTTGATCCACCGGACAATGAGACATTACTCAAATAACCCACCCAACATCTTCTCTAATCCTGACCGCAGCTATTTCAATAAAACTAGGATTGGCTCCATTTCATTTCTGATTCCCAGAAGTCCTACAAGGCTCCCCTCTAATAACTGGCCTTCTTCTTTCC…
	LAH04 ATGAATCCCCAAGCAAAACTAATCTTCATCATTAGCCTACTCCTAGGAACAACCATCACAATCTCTAGCAACCATTGAGTAATGGCCTGAACTGGCCTTGAAATTAATACACTCGCTATCTTACCCTTAATCTCAAAGTCTCACCACCCCCGAGCCATTGAAGCAGCAACTAAATACTTCCTAGTACAAGCAGCTGCTTCAACTCTAGTTCTATTCTCCAGCATAACCAATGCTTGATCCACCGGACAATGAGACATTACTCAAATAACCCACCCAACATCTTCTCTAATCCTGACCGCAGCTATTTCAATAAAACTAGGATTGGCTCCATTTCATTTCTGATTCCCAGAAGTCCTACAAGGCTCCCCTCTAATAACTGGCCTTCTTCTTTCC…
	CAH012 ATGAATCCCCAAGCAAAACTAATCTTCATCATTAGCCTACTCCTAGGAACAACCATCACAATCTCTAGCAACCATTGAGTAATGGCCTGAACTGGCCTTGAAATTAATACACTCGCTATCTTACCCTTAATCTCAAAGTCTCACCACCCCCGAGCCATTGAAGCAGCAACTAAATACTTCCTAGTACAAGCAGCTGCTTCAACTCTAGTTCTATTCTCCAGCATAACCAATGCTTGATCCACCGGACAATGAGACATTACTCAAATAACCCACCCAACATCTTCTCTAATCCTGACCGCAGCTATTTCAATAAAACTAGGATTGGCTCCATTTCATTTCTGATTCCCAGAAGTCCTACAAGGCTCCCCTCTAATAACTGGCCTTCTTCTTTC…
	CAH032 ATGAATCCCCAAGCAAAACTAATCTTCATCATTAGCCTACTCCTAGGAACAACCATCACAATCTCTAGCAACCATTGAGTAATGGCCTGAACTGGCCTTGAAATTAATACACTCGCTATCTTACCCTTAATCTCAAAGTCTCACCACCCCCGAGCCATTGAAGCAGCAACTAAATACTTCCTAGTACAAGCAGCTGCTTCAACTCTAGTTCTATTCTCCAGCATAACCAATGCTTGATCCACCGGACAATGAGACATTACTCAAATAACCCACCCAACATCTTCTCTAATCCTGACCGCAGCTATTTCAATAAAACTAGGATTGGCTCCATTTCATTTCTGATTCCCAGAAGTCCTACAAGGCTCCCCTCTAATAACTGGCCTTCTTCTTTC…
	CAH033 ATGAATCCCCAAGCAAAACTAATCTTCATCATTAGCCTACTCCTAGGAACAACCATCACAATCTCTAGCAACCATTGAGTAATGGCCTGAACTGGCCTTGAAATTAATACACTCGCTATCTTACCCTTAATCTCAAAGTCTCACCACCCCCGAGCCATTGAAGCAGCAACTAAATACTTCCTAGTACAAGCAGCTGCTTCAACTCTAGTTCTATTCTCCAGCATAACCAATGCTTGATCCACCGGACAATGAGACATTACTCAAATAACCCACCCAACATCTTCTCTAATCCTGACCGCAGCTATTTCAATAAAACTAGGATTGGCTCCATTTCATTTCTGATTCCCAGAAGTCCTACAAGGCTCCCCTCTAATAACTGGCCTTCTTCTTTC…
	CAH034 ATGAATCCCCAAGCAAAACTAATCTTCATCATTAGCCTACTCCTAGGAACAACCATCACAATCTCTAGCAACCATTGAGTAATGGCCTGAACTGGCCTTGAAATTAATACACTCGCTATCTTACCCTTAATCTCAAAGTCTCACCACCCCCGAGCCATTGAAGCAGCAACTAAATACTTCCTAGTACAAGCAGCTGCTTCAACTCTAGTTCTATTCTCCAGCATAACCAATGCTTGATCCACCGGACAATGAGACATTACTCAAATAACCCACCCAACATCTTCTCTAATCCTGACCGCAGCTATTTCAATAAAACTAGGATTGGCTCCATTTCATTTCTGATTCCCAGAAGTCCTACAAGGCTCCCCTCTAATAACTGGCCTTCTTCTTTC…
	CAH084 ATGAACCCCCAAGCAAAACTAATTTTCATTATTAGCCTACTCCTAGGAACAACCATCACAATCTCTAGCAACCATTGAGTGATGGCCTGAACGGGCCTTGAAATTAACACACTCGCCATCTTACCCCTAATTTCAAAATCTCACCACCCCCGAGCCATTGAAGCAGCAACCAAATACTTCCTAGTACAAGCAGCTGCTTCAACCCTTGTCCTCTTCTCCAGCATGACTAATGCTTGATTCACCGGACAATGAGACATTACTCAAATAACCCATCCAACATCCTCTCTAATCCTAACCGCAGCTATTTCAATTAAACTAGGATTAGCCCCATTTCATTTCTGATTCCCAGAAGTCCTACAAGGTTCCCCTCTGATAACTGGTCTTCTTCTTTC…
	CAH092 ATGAACCCCCAAGCAAAACTAATTTTCATTATTAGCCTACTCCTAGGAACAACCATCACAATCTCTAGCAACCATTGAGTGATGGCCTGAACGGGCCTTGAAATTAACACACTCGCCATCTTACCCCTAATTTCAAAATCTCACCACCCCCGAGCCATTGAAGCAGCAACCAAATACTTCCTAGTACAAGCAGCTGCTTCAACCCTTGTCCTCTTCTCCAGCATGACTAATGCTTGATTCACCGGACAATGAGACATTACTCAAATAACCCATCCAACATCCTCTCTAATCCTAACCGCAGCTATTTCAATAAAACTAGGATTAGCCCCATTTCATTTCTGATTCCCAGAAGTCCTACAAGGTTCCCCTCTGATAACTGGTCTTCTTCTTTC…
	CAH113 ATGAACCCCCAAGCAAAACTAATTTTCATTATTAGCCTACTCCTAGGAACAACCATCACAATCTCTAGCAACCATTGAGTGATGGCCTGAACGGGCCTTGAAATTAACACACTCGCCATCTTACCCCTAATTTCAAAATCTCACCACCCCCGAGCCATTGAAGCAGCAACCAAATACTTCCTAGTACAAGCAGCTGCTTCAACCCTTGTCCTCTTCTCCAGCATGACTAATGCTTGATTCACCGGACAATGAGACATTACTCAAATAACCCATCCAACATCCTCTCTAATCCTAACCGCAGCTATTTCAATAAAACTAGGATTAGCCCCATTTCATTTCTGATTCCCAGAAGTCCTACAAGGTTCCCCTCTGATAACTGGTCTTCTTCTTTC…
	CAH117 ATGAACCCCCAAGCAAAACTAATTTTCATTATTAGCCTACTCCTAGGAACAACCATCACAATCTCTAGCAACCATTGAGTGATGGCCTGAACGGGCCTTGAAATTAACACACTCGCCATCTTACCCCTAATTTCAAAATCTCACCACCCCCGAGCCATTGAAGCAGCAACCAAATACTTCCTAGTACAAGCAGCTGCTTCAACCCTTGTCCTCTTCTCCAGCATGACTAATGCTTGATTCACCGGACAATGAGACATTACTCAAATAACCCATCCAACATCCTCTCTAATCCTAACCGCAGCTATTTCAATAAAACTAGGATTAGCCCCATTTCATTTCTGATTCCCAGAAGTCCTACAAGGTTCCCCTCTGATAACTGGTCTTCTTCTTTC…
	DHB2516 ATGAACCCCCAAGCAAAACTAATTTTCATTATTAGCCTACTCCTAGGAACAACCATCACAATCTCTAGCAACCATTGAGTGATGGCCTGAACGGGCCTTGAAATTAACACACTCGCCATCTTACCCCTAATTTCAAAATCTCACCACCCCCGAGCCATTGAAGCAGCAACCAAATACTTCCTAGTACAAGCAGCTGCTTCAACCCTTGTCCTCTTCTCCAGCATGACTAATGCTTGATTCACCGGACAATGAGACATTACTCAAATAACCCATCCAACATCCTCTCTAATCCTAACCGCAGCTATTTCAATAAAACTAGGATTAGCCCCATTTCATTTCTGATTCCCAGAAGTCCTACAAGGTTCCCCTCTGATAACTGGTCTTCTTCTTT…
	DHB2517 ATGAACCCCCAAGCAAAACTAATTTTCATTATTAGCCTACTCCTAGGAACAACCATCACAATCTCTAGCAACCATTGAGTGATGGCCTGAACGGGCCTTGAAATTAACACACTCGCCATCTTACCCCTAATTTCAAAATCTCACCACCCCCGAGCCATTGAAGCAGCAACCAAATACTTCCTAGTACAAGCAGCTGCTTCAACCCTTGTCCTCTTCTCCAGCATGACTAATGCTTGATTCACCGGACAATGAGACATTACTCAAATAACCCATCCAACATCCTCTCTAATCCTAACCGCAGCTATTTCAATAAAACTAGGATTAGCCCCATTTCATTTCTGATTCCCAGAAGTCCTACAAGGTTCCCCTCTGATAACTGGTCTTCTTCTTT…
	DHB3019 ATGAACCCCCAAGCAAAACTAATTTTCATTATTAGCCTACTCCTAGGAACAACCATCACAATCTCTAGCAACCATTGAGTGATGGCCTGAACGGGCCTTGAAATTAACACACTCGCCATCTTACCCCTAATTTCAAAATCTCACCACCCCCGAGCCATTGAAGCAGCAACCAAATACTTCCTAGTACAAGCAGCTGCTTCAACCCTTGTCCTCTTCTCCAGCATGACTAATGCTTGATTCACCGGACAATGAGACATTACTCAAATAACCCATCCAACATCCTCTCTAATCCTAACCGCAGCTATTTCAATAAAACTAGGATTAGCCCCATTTCATTTCTGATTCCCAGAAGTCCTACAAGGTTCCCCTCTGATAACTGGTCTTCTTCTTT…
	DHB3902 ATGAACCCCCAAGCAAAACTAATTTTCATTATTAGCCTACTCCTAGGAACAACCATCACAATCTCTAGCAACCATTGAGTGATGGCCTGAACGGGCCTTGAAATTAACACACTCGCCATCTTACCCCTAATTTCAAAATCTCACCACCCCCGAGCCATTGAAGCAGCAACCAAATACTTCCTAGTACAAGCAGCTGCTTCAACCCTTGTCCTCTTCTCCAGCATGACTAATGCTTGATTCACCGGACAATGAGACATTACTCAAATAACCCATCCAACATCCTCTCTAATCCTAACCGCAGCTATTTCAATAAAACTAGGATTAGCCCCATTTCATTTCTGATTCCCAGAAGTCCTACAAGGTTCCCCTCTGATAACTGGTCTTCTTCTTT…
	DHB3925 ATGAACCCCCAAGCAAAACTAATTTTCATTATTAGCCTACTCCTAGGAACAACCATCACAATCTCTAGCAACCATTGAGTGATGGCCTGAACGGGCCTTGAAATTAATACACTCGCCATCTTACCCCTAATTTCAAAATCTCACCACCCCCGAGCCATTGAAGCAGCAACCAAATACTTCCTAGTACAAGCAGCTGCTTCAACCCTTGTCCTCTTCTCCAGCATGACTAATGCTTGATTCACCGGACAATGAGACATTACTCAAATAACCCATCCAACATCCTCTCTAATCCTAACCGCAGCTATTTCAATAAAACTAGGATTAGCCCCATTTCATTTCTGATTCCCAGAAGTCCTACAAGGTTCCCCTCTGATAACTGGTCTTCTTCTTT…
	DHB3951 ATGAACCCCCAAGCAAAACTAATCTTCATTATTAGCCTACTCCTAGGAACAACCATCACAATCTCTAGCAACCATTGAGTGATGGCCTGAACGGGCCTTGAAATTAACACACTCGCCATCTTACCCCTAATTTCAAAATCTCACCACCCCCGAGCCATTGAAGCAGCAACCAAATACTTCCTAGTACAAGCAGCTGCTTCAACCCTTGTCCTCTTCTCCAGCATGACTAATGCTTGATTCACCGGACAATGAGACATTACTCAAATAACCCATCCAACATCCTCTCTAATCCTAACCGCAGCTATTTCAATAAAACTAGGATTAGCCCCATTTCATTTCTGATTCCCAGAAGTCCTACAAGGTTCCCCTCTGATAACTGGTCTTCTTCTTT…
	DHB4917 ATGAATCCCCAAGCAAAACTAATCTTCATCATTAGCCTACTCCTAGGAACAACCATCACAATCTCTAGCAACCATTGAGTAATGGCCTGAACTGGCCTTGAAATTAATACACTCGCTATCTTACCCTTAATCTCAAAGTCTCACCACCCCCGAGCCATTGAAGCAGCAACTAAATACTTCCTAGTACAAGCAGCTGCTTCAACTCTAGTTCTATTCTCCAGCATAACCAATGCTTGATCCACCGGACAATGAGACATTACTCAAATAACCCACCCAACATCTTCTCTAATCCTGACCGCAGCTATTTCAATAAAACTAGGATTGGCTCCATTTCATTTCTGATTCCCAGAAGTCCTACAAGGCTCCCCTCTAATAACTGGCCTTCTTCTTT…
	DHB5066 ATGAACCCCCAAGCAAAACTAATTTTCATTATTAGCCTACTCCTAGGAACAACCATCACAATCTCTAGCAACCATTGAGTGATGGCCTGAACGGGCCTTGAAATTAACACACTCGCCATCTTACCCCTAATTTCAAAATCTCACCACCCCCGAGCCATTGAAGCAGCAACCAAATACTTCCTAGTACAAGCAGCTGCTTCAACCCTTGTCCTCTTCTCCAGCATGACTAATGCTTGATTCACCGGACAATGAGACATTACTCAAATAACCCATCCAACATCCTCTCTAATCCTAACCGCAGCTATTTCAATAAAACTAGGATTAGCCCCATTTCATTTCTGATTCCCAGAAGTCCTACAAGGTTCCCCTCTGATAACTGGTCTTCTTCTTT…
	DHB5087 ATGAACCCCCAAGCAAAACTAATTTTCATTATTAGCCTACTCCTAGGAACAACCATCACAATCTCTAGCAACCATTGAGTGATGGCCTGAACGGGCCTTGAAATTAACACACTCGCCATCTTACCCCTAATTTCAAAATCTCACCACCCCCGAGCCATTGAAGCAGCAACCAAATACTTCCTAGTACAAGCAGCTGCTTCAACCCTTGTCCTCTTCTCCAGCATGACTAATGCTTGATTCACCGGACAATGAGACATTACTCAAATAACCCATCCAACATCCTCTCTAATCCTAACCGCAGCTATTTCAATAAAACTAGGATTAGCCCCATTTCATTTCTGATTCCCAGAAGTCCTACAAGGTTCCCCTCTGATAACTGGTCTTCTTCTTT…
	DHB5193 ATGAACCCCCAAGCAAAACTAATTTTCATTATTAGCCTACTCCTAGGAACAACCATCACAATCTCTAGCAACCATTGAGTGATGGCCTGAACGGGCCTTGAAATTAACACACTCGCCATCTTACCCCTAATCTCAAAATCTCACCACCCCCGAGCCATTGAAGCAGCAACCAAATACTTCCTAGTACAAGCAGCTGCTTCAACCCTTGTCCTCTTCTCCAGCATGACTAATGCTTGATTCACCGGACAATGAGACATTACTCAAATAACCCATCCAACATCCTCTCTAATCCTAACCGCAGCTATTTCAATAAAACTAGGATTAGCCCCATTTCATTTCTGATTCCCAGAAGTCCTACAAGGTTCCCCTCTGATAACTGGTCTTCTTCTTT…
	DHB5361 ATGAATCCCCAAGCAAAACTAATCTTCATCATTAGCCTACTCCTAGGAACAACCATCACAATCTCTAGCAACCATTGAGTAATGGCCTGAACTGGCCTTGAAATTAATACACTCGCTATCTTACCCTTAATCTCAAAGTCTCACCACCCCCGAGCCATTGAAGCAGCAACTAAATACTTCCTAGTACAAGCAGCTGCTTCAACTCTAGTTCTATTCTCCAGCATAACCAATGCTTGATCCACCGGACAATGAGACATTACTCAAATAACCCACCCAACATCTTCTCTAATCCTGACCGCAGCTATTTCAATAAAACTAGGATTGGCTCCATTTCATTTCTGATTCCCAGAAGTCCTACAAGGCTCCCCTCTAATAACTGGCCTTCTTCTTT…
	DHB5387 ATGAATCCCCAAGCAAAACTAATCTTCATCATTAGCCTACTCCTAGGAACAACCATCACAATCTCTAGCAACCATTGAGTAATGGCCTGAACTGGCCTTGAAATTAATACACTCGCTATCTTACCCTTAATCTCAAAGTCTCACCACCCCCGAGCCATTGAAGCAGCAACTAAATACTTCCTAGTACAAGCAGCTGCTTCAACTCTAGTTCTATTCTCCAGCATAACCAATGCTTGATCCACCGGACAATGAGACATTACTCAAATAACCCACCCAACATCTTCTCTAATCCTGACCGCAGCTATTTCAATAAAACTAGGATTGGCTCCATTTCATTTCTGATTCCCAGAAGTCCTACAAGGCTCCCCTCTAATAACTGGCCTTCTTCTTT…
	DHB5472 ATGAATCCCCAAGCAAAACTAATCTTCATCATTAGCCTACTCCTAGGAACAACCATCACAATCTCTAGCAACCATTGAGTAATGGCCTGAACTGGCCTTGAAATTAATACACTCGCTATCTTACCCTTAATCTCAAAGTCTCACCACCCCCGAGCCATTGAAGCAGCAACTAAATACTTCCTAGTACAAGCAGCTGCTTCAACTCTAGTTCTATTCTCCAGCATAACCAATGCTTGATCCACCGGACAATGAGACATTACTCAAATAACCCACCCAACATCTTCTCTAATCCTAACCGCAGCTATTTCAATAAAACTAGGATTGGCTCCATTTCATTTCTGATTCCCAGAAGTCCTACAAGGCTCCCCTCTAATAACTGGCCTTCTTCTTT…
	DHB5473 ATGAATCCCCAAGCAAAACTAATCTTCATCATTAGCCTACTCCTAGGAACAACCATCACAATCTCTAGCAACCATTGAGTAATGGCCTGAACTGGCCTTGAAATTAATACACTCGCTATCTTACCCTTAATCTCAAAGTCTCACCACCCCCGAGCCATTGAAGCAGCAACTAAATACTTCCTAGTACAAGCAGCTGCTTCAACTCTAGTTCTATTCTCCAGCATAACCAATGCTTGATCCACCGGACAATGAGACATTACTCAAATAACCCACCCAACATCTTCTCTAATCCTGACCGCAGCTATTTCAATAAAACTAGGATTGGCTCCATTTCATTTCTGATTCCCAGAAGTCCTACAAGGCTCCCCTCTAATAACTGGCCTTCTTCTTT…
	DHB5474 ATGAATCCCCAAGCAAAACTAATCTTCATCATTAGCCTACTCCTAGGAACAACCATCACAATCTCTAGCAACCATTGAGTAATGGCCTGAACTGGCCTTGAAATTAATACACTCGCTATCTTACCCTTAATCTCAAAGTCTCACCACCCCCGAGCCATTGAAGCAGCAACTAAATACTTCCTAGTACAAGCAGCTGCTTCAACTCTAGTTCTATTCTCCAGCATAACCAATGCTTGATCCACTGGACAATGAGACATTACTCAAATAACCCACCCAACATCTTCTCTAATCCTGACCGCAGCTATTTCAATAAAACTAGGATTGGCTCCATTTCATTTCTGATTCCCAGAAGTCCTACAAGGCTCCCCTCTAATAACTGGCCTTCTTCTTT…
	DHB5598 ATGAATCCCCAAGCAAAACTAATCTTCATCATTAGCCTACTCCTAGGAACAACCATCACAATCTCTAGCAACCATTGAGTAATGGCCTGAACTGGCCTTGAAATTAATACACTCGCTATCTTACCCTTAATCTCAAAGTCTCACCACCCCCGAGCCATTGAAGCAGCAACTAAATACTTCCTAGTACAAGCAGCTGCTTCAACTCTAGTTCTATTCTCCAGCATAACCAATGCTTGATCCACCGGACAATGAGACATTACTCAAATAACCCACCCAACATCTTCTCTAATCCTGACCGCAGCTATTTCAATAAAACTAGGATTGGCTCCATTTCATTTCTGATTCCCAGAAGTCCTACAAGGCTCCCCTCTAATAACTGGCCTTCTTCTTT…
	GMS502 ATGAACCCCCAAGCAAAACTAATTTTCATTATTAGCCTACTCCTAGGAACAACCATCACAATCTCTAGCAACCATTGAGTGATGGCCTGAACGGGCCTTGAAATTAACACACTCGCCATCTTACCCCTAATTTCAAAATCTCACCACCCCCGAGCCATTGAAGCAGCAACTAAATACTTCCTAGTACAAGCAGCTGCTTCAACCCTTGTCCTCTTCTCCAGCATGACTAATGCTTGATTCACCGGACAATGAGACATTACTCAAATAACCCATCCAACATCCTCTCTAATCCTAACCGCAGCTATTTCAATAAAACTAGGATTAGCCCCATTTCATTTCTGATTCCCAGAAGTCCTACAAGGTTCCCCTCTGATAACTGGTCTTCTTCTTTC…
	JK03166 ATGAACCCCCAAGCAAAACTAATTTTCATTATTAGCCTACTCCTAGGAACAACCATCACAATCTCTAGCAACCATTGAGTGATGGCCTGAACGGGCCTTGAAATTAACACACTCGCCATCTTACCCCTAATTTCAAAATCTCACCACCCCCGAGCCATTGAAGCAGCAACTAAATACTTCCTAGTACAAGCAGCTGCTTCAACCCTTGTCCTCTTCTCCAGCATGACTAATGCTTGATTCACCGGACAATGAGACATTACTCAAATAACCCATCCAACATCCTCTCTACTCCTAACCGCAGCTATTTCAATAAAACTAGGATTAGCCCCATTTCATTTCTGATTCCCAGAAGTCCTACAAGGTTCCCCTCTGATAACTGGTCTTCTTCTTT…
	JK04570 ATGAACCCCCAAGCAAAACTAATTTTCATTATTAGCCTACTCCTAGGAACAACCATCACAATCTCTAGCAACCATTGAGTGATGGCCTGAACGGGCCTTGAAATTAACACACTCGCCATCTTACCCCTAATTTCAAAATCTCACCACCCCCGAGCCATTGAAGCAGCAACCAAATACTTCCTAGTACAAGCAGCTGCTTCAACCCTTGTCCTCTTCTCCAGCATGACTAATGCTTGATTCACCGGACAATGAGACATTACTCAAATAACCCATCCAACATCCTCTCTAATCCTAACCGCAGCTATTTCAATAAAACTAGGATTAGCCCCATTTCATTTCTGATTCCCAGAAGTCCTACAAGGTTCCTCTCTGATAACTGGTCTTCTTCTTT…
	JK04585 ATGAACCCCCAAGCAAAACTAATTTTCATTATTAGCCTACTCCTAGGAACAACCATCACAATCTCTAGCAACCATTGAGTGATGGCCTGAACGGGCCTTGAAATTAACACACTCGCCATCTTACCCCTAATTTCAAAATCTCACCACCCCCGAGCCATTGAAGCAGCAACCAAATACTTCCTAGTACAAGCAGCTGCTTCAACCCTTGTCCTCTTCTCCAGCATGACTAATGCTTGATTCACCGGACAATGAGACATTACTCAAATAACCCATCCAACATCCTCTCTAATCCTAACCGCAGCTATTTCAATAAAACTAGGATTAGCCCCATTTCATTTCTGATTCCCAGAAGTCCTACAAGGTTCCCCTCTGATAACTGGTCTTCTTCTTT…
	JK04596 ATGAACCCCCAAGCAAAACTAATTTTCATTATTAGCCTACTCCTAGGAACAACCATCACAATCTCTAGCAACCATTGAGTGATGGCCTGAACGGGCCTTGAAATTAACACACTCGCCATCTTACCCCTAATTTCAAAATCTCACCACCCCCGAGCCATTGAAGCAGCAACCAAATACTTCCTAGTACAAGCAGCTGCTTCAACCCTTGTCCTCTTCTCCAGCATGACTAATGCTTGATTCACCGGACAATGAGACATTACTCAAATAACCCATCCAACATCCTCTCTAATCCTAACCGCAGCTATTTCAATAAAACTAGGATTAGCCCCATTTCATTTCTGATTCCCAGAAGTCCTACAAGGTTCCCCTCTGATAACTGGTCTTCTTCTTT…
	JSB140 ATGAACCCCCAAGCAAAACTAATTTTCATTATTAGCCTACTCCTAGGAACAACCATCACAATCTCTAGCAACCATTGAGTGATGGCCTGAACGGGCCTTGAAATTAACACACTCGCCATCTTACCCCTAATTTCAAAATCTCACCACCCCCGAGCCATTGAAGCAGCAACCAAATACTTCCTAGTACAAGCAGCTGCTTCAACCCTTGTCCTCTTCTCCAGCATGACTAATGCTTGATTCACCGGACAATGAGACATTACTCAAATAACCCATCCAACATCCTCTCTAATCCTAACCGCAGCTATTTCAATAAAACTAGGATTAGCCCCATTTCATTTCTGATTCCCAGAAGTCCTACAAGGTTCCCCTCTGATAACTGGTCTTCTTCTTTC…
	JK05034 ATGAACCCCCAAGCAAAACTAATTTTCATTATTAGCCTACTCCTAGGAACAACCATCACAATCTCTAGCAACCATTGAGTGATGGCCTGAACGGGCCTTGAAATTAACACACTCGCCATCTTACCCCTAATTTCAAAATCTCACCACCCCCGAGCCATTGAAGCAGCAACCAAATACTTCCTAGTACAAGCAGCTGCTTCAACCCTTGTCCTCTTCTCCAGCATGACTAATGCTTGATTCACCGGACAATGAGACATTACTCAAATAACCCATCCAACATCCTCTCTAATCCTAACCGCAGCTATTTCAATAAAACTAGGATTAGCCCCATTTCATTTCTGATTCCCAGAAGTCCTACAAGGTTCCCCTCTGATAACTGGTCTTCTTCTTT…
	JK05047 ATGAACCCCCAAGCAAAACTAATTTTCATTCTTAGCCTACTCCTAGGAACAACCATCACAATCTCTAGCAACCATTGAGTGATGGCCTGAACGGGCCTTGAAATTAACACACTCGCCATCTTACCCCTAATTTCAAAATCTCACCACCCCCGAGCCATTGAAGCAGCAACCAAATACTTCCTAGTACAAGCAGCTGCTTCAACCCTTGTCCTCTTCTCCAGCATGACTAATGCTTGATTCACCGGACAATGAGACATTACTCAAATAACCCATCCAACATCCTCTCTAATCCTAACCGCAGCTATTTCAATAAAACTAGGATTAGCCCCATTTCATTTCTGATTCCCAGAAGTCCTACAAGGTTCCCCTCTGATAACTGGTCTTCTTCTTT…
	JK05054 ATGAACCCCCAAGCAAAACTAATTTTCATTATTAGCCTACTCCTAGGAACAACCATCACAATCTCTAGCAACCATTGAGTGATGGCCTGAACGGGCCTTGAAATTAACACACTCGCCATCTTACCCCTAATTTCAAAATCTCACCACCCCCGAGCCATTGAAGCAGCAACCAAATACTTCCTAGTACAAGCAGCTGCTTCAACCCTTGTCCTCTTCTCCAGCATGACTAATGCTTGATTCACCGGACAATGAGACATTACTCAAATAACCCATCCAACATCCTCTCTAATCCTAACCGCAGCTATTTCAATAAAACTAGGATTAGCCCCATTTCATTTCTGATTCCCAGAAGTCCTACAAGGTTCCCCTCTGATAACTGGTCTTCTTCTTT…
	JK05057 ATGAACCCCCAAGCAAAACTAATTTTCATTATTAGCCTACTCCTAGGAACAACCATCACAATCTCTAGCAACCATTGAGTGATGGCCTGAACGGGCCTTGAAATTAACACACTCGCCATCTTACCCCTAATTTCAAAATCTCACCACCCCCGAGCCATTGAAGCAGCAACCAAATACTTCCTAGTACAAGCAGCTGCTTCAACCCTTGTCCTCTTCTCCAGCATGACTAATGCTTGATTCACCGGACAATGAGACATTACTCAAATAACCCATCCAACATCCTCTCTAATCCTAACCGCAGCTATTTCAATAAAACTAGGATTAGCCCCATTTCATTTCTGATTCCCAGAAGTCCTACAAGGTTCCCCTCTGATAACTGGTCTTCTTCTTT…
	JK05169 ATGAACCCCCAAGCAAAACTAATTTTCATTATTAGCCTACTCCTAGGAACAACCATCACAATCTCTAGCAACCATTGAGTGATGGCCTGAACGGGCCTTGAAATTAACACACTCGCCATCTTACCCCTAATTTCAAAATCTCACCACCCCCGAGCCATTGAAGCAGCAACCAAATACTTCCTAGTACAAGCAGCTGCTTCAACCCTTGTCCTCTTCTCCAGCATGACTAATGCTTGATTCACCGGACAATGAGACATTACTCAAATAACCCATCCAACATCCTCTCTAATCCTAACCGCAGCTATTTCAATAAAACTAGGATTAGCCCCATTTCATTTCTGATTCCCAGAAGTCCTACAAGGTTCCCCTCTAATAACTGGTCTTCTTCTTT…
	JK05171 ATGAACCCCCAAGCAAAACTAATTTTCATTATTAGCCTACTCCTAGGAACAACCATCACAATCTCTAGCAACCATTGAGTGATGGCCTGAACGGGCCTTGAAATTAACACACTCGCCATCTTACCCCTAATTTCAAAATCTCACCACCCCCGAGCCATTGAAGCAGCAACCAAATACTTCCTAGTACAAGCAGCTGCTTCAACCCTTGTCCTCTTCTCCAGCATGACTAATGCTTGATTCACCGGACAATGAGACATTACTCAAATAACCCATCCAACATCCTCTCTAATCCTAACCGCAGCTATTTCAATAAAACTAGGATTAGCCCCATTTCATTTCTGATTCCCAGAAGTCCTACAAGGTTCCCCTCTGATAACTGGTCTTCTTCTTT…
	JK05175 ATGAACCCCCAAGCAAAACTAATTTTCATTATTAGCCTACTCCTAGGAACAACCATCACAATCTCTAGCAACCATTGAGTGATGGCCTGAACGGGCCTTGAAATTAACACACTCGCCATCTTACCCCTAATTTCAAAATCTCACCACCCCCGAGCCATTGAAGCAGCAACCAAATACTTCCTAGTACAAGCAGCTGCTTCAACCCTTGTCCTCTTCTCCAGCATGACTAATGCTTGATTCACCGGACAATGAGACATTACTCAAATAACCCATCCAACATCCTCTCTAATCCTAACCGCAGCTATTTCAATAAAACTAGGATTAGCCCCATTTCATTTCTGATTCCCAGAAGTCCTACAAGGTTCCCCTCTGATAACTGGTCTTCTTCTTT…
	RC05001 ATGAACCCCCAAGCAAAACTAATTTTCATTATTAGCCTACTCCTAGGAACAACCATCACAATCTCTAGCAACCATTGAGTGATGGCCTGAACGGGCCTTGAAATTAACACACTCGCCATCTTACCCCTAATTTCAAAATCTCACCACCCCCGAGCCATTGAAGCAGCAACCAAATACTTCCTAGTACAAGCAGCTGCTTCAACCCTTGTCCTCTTCTCCAGCATGACTAATGCTTGATTCACCGGACAATGAGACATTACTCAAATAACCCATCCAACATCCTCTCTAATCCTAACCGCAGCTATTTCAATAAAACTAGGATTAGCCCCATTTCATTTCTGATTCCCAGAAGTCCTACAAGGTTCCCCTCTGATAACTGGTCTTCTTCTTT…
	RC05004 ATGAACCCCCAAGCAAAACTAATTTTCATTATTAGCCTACTCCTAGGAACAACCATCACAATCTCTAGCAACCATTGAGTGATGGCCTGAACGGGCCTTGAAATTAACACACTCGCCATCTTACCCCTAATTTCAAAATCTCACCACCCCCGAGCCATTGAAGCAGCAACCAAATACTTCCTAGTACAAGCAGCTGCTTCAACCCTTGTCCTCTTCTCCAGCATGACTAATGCTTGATTCACCGGACAATGAGACATTACTCAAATAACCCATCCAACATCCTCTCTAATCCTAACCGCAGCTATTTCAATAAAACTAGGATTAGCCCCATTTCATTTCTGATTCCCAGAAGTCCTACAAGGTTCCCCTCTGATAACTGGTCTTCTTCTTT…
	RC05005 ATGAACCCCCAAGCAAAACTAATTTTCATTATTAGCCTACTCCTAGGAACAACCATCACAATCTCTAGCAACCATTGAGTGATGGCCTGAACGGGCCTTGAAATTAACACACTCGCCATCTTACCCCTAATTTCAAAATCTCACCACCCCCGAGCCATTGAAGCAGCAACCAAATACTTCCTAGTACAAGCAGCTGCTTCAACCCTTGTCCTCTTCTCCAGCATGACTAATGCTTGATTCACCGGACAATGAGACATTACTCAAATAACCCATCCAACATCCTCTCTAATCCTAACCGCAGCTATTTCAATAAAACTAGGATTAGCCCCATTTCATTTCTGATTCCCAGAAGTCCTACAAGGTTCCCCTCTGATAACTGGTCTTCTTCTTT…
	RJC06004 ATGAACCCCCAAGCAAAACTAATTTTCATTATTAGCCTACTCCTAGGAACAACCATCACAATCTCTAGCAACCATTGAGTGATGGCCTGAACGGGCCTTGAAATTAACACACTCGCCATCTTACCCCTAATTTCAAAATCTCACCACCCCCGAGCCATTGAAGCAGCAACCAAATACTTCCTAGTACAAGCAGCTGCTTCAACCCTTGTCCTCTTCTCCAGCATGACTAATGCTTGATTCACCGGACAATGAGACATTACTCAAATAACCCATCCAACATCCTCTCTAATCCTAACCGCAGCTATTTCAATAAAACTAGGATTAGCCCCATTTCATTTCTGATTCCCAGAAGTCCTACAAGGTTCCCCTCTGATAACTGGTCTTCTTCTT…
	RJC05006 ATGAATCCCCAAGCAAAACTAATCTTCATCATTAGCCTACTCCTAGGAACAACCATCACAATCTCTAGCAACCATTGAGTAATGGCCTGAACTGGCCTTGAAATTAATACACTCGCTATCTTACCCTTAATCTCAAAGTCTCACCACCCCCGAGCCATTGAAGCAGCAACTAAATACTTCCTAGTACAAGCAGCTGCTTCAACTCTAGTTCTATTCTCCAGCATAACCAATGCTTGATCCACCGGACAATGAGACATTACTCAAATAACCCACCCAACATCTTCTCTAATCCTGACCGCAGCTATTTCAATAAAACTAGGATTGGCTCCATTTCATTTCTGATTCCCAGAAGTCCTACAAGGCTCCCCTCTAATAACTGGCCTTCTTCTT…
	RJC05007 ATGAATCCCCAAGCAAAACTAATCTTCATCATTAGCCTACTCCTAGGAACAACCATCACAATCTCTAGCAACCATTGAGTAATGGCCTGAACTGGCCTTGAAATTAATACACTCGCTATCTTACCCTTAATCTCAAAGTCTCACCACCCCCGAGCCATTGAAGCAGCAACTAAATACTTCTTAGTACAAGCAGCTGCTTCAACTCTAGTTCTATTCTCCAGCATAACCAATGCTTGATCCACTGGACAATGAGACATTACTCAAATAACCCACCCAACATCTTCTCTAATCCTGACCGCAGCTATTTCAATAAAACTAGGATTGGCTCCATTTCATTTCTGATTCCCAGAAGTCCTACAAGGCTCCCCTCTAATAACTGGCCTTCTTCTT…
	RJC05008 ATGAATCCCCAAGCAAAACTAATCTTCATCATTAGCCTACTCCTAGGAACAACCATCACAATCTCTAGCAACCATTGAGTAATGGCCTGAACTGGCCTTGAAATTAATACACTCGCTATCTTACCCTTAATCTCAAAGTCTCACCACCCCCGAGCCATTGAAGCAGCAACTAAATACTTCCTAGTACAAGCAGCTGCTTCAACTCTAGTTCTATTCTCCAGCATAACCAATGCTTGATCCACCGGACAATGAGACATTACTCAAATAACCCACCCAACATCTTCTCTAATCCTGACCGCAGCTATTTCAATAAAACTAGGATTGGCTCCATTTCATTTCTGATTCCCAGAAGTCCTACAAGGCTCCCCTCTAATAACTGGCCTTCTTCTT…
	RJC06003 ATGAACCCCCAAGCAAAACTAATCTTCATCATTAGCCTACTCCTAGGAACAACCATCACAATCTCTAGCAACCATTGAGTAATGGCCTGAACTGGCCTTGAAATTAATACACTCGCTATCTTACCCTTAATCTCAAAGTCTCACCACCCCCGAGCCATTGAAGCAGCAACTAAATACTTCCTAGTACAAGCAGCTGCTTCAACTCTAGTTCTATTCTCCAGCATAACCAATGCTTGATCCACCGGACAATGAGACATTACTCAAATAACCCACCCAACATCTTCTCTAATCCTGACCGCAGCTATTTCAATAAAACTAGGATTGGCTCCATTTCATTTCTGATTCCCAGAAGTCCTACAAGGCTCCCCTCTAATAACTGGCCTTCTTCTT…
	JSB263 ATGAATCCCCAAGCAAAACTAATCTTCATCATTAGCCTACTCCTAGGAACAACCATCACAATCTCTAGCAACCATTGAGTAATGGCCTGAACTGGCCTTGAAATTAATACACTCGCTATCTTACCCTTAATCTCAAAGTCTCACCACCCCCGAGCCATTGAAGCAGCAACTAAATACTTCCTAGTACAAGCAGCTGCTTCAACTCTAGTTCTATTCTCCAGCATAACCAATGCTTGATCCACCGGACAATGAGACATTACTCAAATAACCCACCCAACATCTTCTCTAATCCTGACCGCAGCTATTTCAATAAAACTAGGATTGGCTCCATTTCATTTCTGATTCCCAGAAGTCCTACAAGGCTCCCCTCTAATAACTGGCCTTCTTCTTTC…
	JK9496 ATGAATCCCCAAGCAAAACTAATCTTCATCATTAGCCTATTCCTAGGAACAACCATCACAATCTCTAGCAACCATTGAGTAATGGCCTGAACTGGCCTTGAAATTAATACACTCGCTATCTTACCCTTAATCTCAAAGTCTCACCACCCCCGAGCCATTGAAGCAGCAACTAAATACTTCCTAGTACAAGCAGCTGCTTCAACTCTAGTTCTATTCTCCAGCATAACCAATGCTTGATCCACCGGACAATGAGACATTACTCAAATAACCCACCCAACATCTTCTCTAATCCTGACCGCAGCTATTTCAATAAAACTAGGATTGGCTCCATTTCATTTCTGATTCCCAGAAGTCCTACAAGGCTCCCCTCTAATAACTGGCCTTCTTCTTTC…
	JK9495 ATGAATCCCCAAGCAAAACTAATCTTCATCATTAGCCTACTCCTAGGAACAACCATCACAATCTCTAGCAACCATTGAGTAATGGCCTGAACTGGCCTTGAAATTAATACACTCGCTATCTTACCCTTAATCTCAAAGTCTCACCACCCCCGAGCCATTGAAGCAGCAACTAAATACTTCCTAGTACAAGCAGCTGCTTCAACTCTAGTTCTATTCTCCAGCATAACCAATGCTTGATCCACCGGACAATGAGACATTACTCAAATAACCCACCCAACATCTTCTCTAATCCTGACCGCAGCTATTTCAATAAAACTAGGATTGGCTCCATTTCATTTCTGATTCCCAGAAGTCCTACAAGGCTCCCCTCTAATAACTGGCCTTCTTCTTTC…
	RJC06006 ATGAACCCCCAAGCAAAACTAATCTTCATCATTAGCCTACTCCTAGGAACAACCATCACAATCTCTAGCAACCATTGAGTAATGGCCTGAACTGGCCTTGAAATTAATACACTCGCTATCTTACCCTTAATCTCAAAGTCTCACCACCCCCGAGCCATTGAAGCAGCAACTAAATACTTCCTAGTACAAGCAGCTGCTTCAACTCTAGTTCTATTCTCCAGCATAACCAATGCTTGATCCACCGGACAATGAGACATTACTCAAATAACCCACCCAACATCTTCTCTAATCCTGACCGCAGCTATTTCAATAAAACTAGGATTGGCTCCATTTCATTTCTGATTCCCAGAAGTCCTACAAGGCTCCCCTCTAATAACTGGCCTTCTTCTT…
	JSB313 ATGAATCCCCAAGCAAAACTAATCTTCATCATTAGCCTACTCCTAGGAACAACCATCACAATCTCTAGCAACCATTGAGTAATGGCCTGAACTGGCCTTGAAATTAATACACTCGCTATCTTACCCTTAATCTCAAAGTCTCACCACCCCCGAGCCATTGAAGCAGCAACTAAATACTTCCTAGTACAAGCAGCTGCTTCAACTCTAGTTCTATTCTCCAGCATAACCAATGCTTGATCCACCGGACAATGAGACATTACTCAAATAACCCACCCAACATCTTCTCTAATCCTGACCGCAGCTATTTCAATAAAACTAGGATTGGCTCCATTTCATTTCTGATTCCCAGAAGTCCTACAAGGCTCCCCTCTAATAACTGGCCTTCTTCTTTC…
	CAH222 ATGAATCCCCAAGCAAAACTAATCTTCATCATTAGCCTACTCCTAGGAACAACCATCACAATCTCTAGCAACCATTGAGTAATGGCCTGAACTGGCCTTGAAATTAATACACTCGCTATCTTACCCTTAATCTCAAAGTCTCACCACCCCCGAGCCATTGAAGCAGCAACTAAATACTTCCTAGTACAAGCAGCTGCTTCAACTCTAGTTCTATTCTCCAGCATAACCAATGCTTGATCCACCGGACAATGAGACATTACTCAAATAACCCACCCAACATCTTCTCTAATCCTGACCGCAGCTATTTCAATAAAACTAGGATTGGCTCCATTTCATTTCTGATTCCCAGAAGTCCTACAAGGCTCCCCTCTAATAACTGGCCTTCTTCTTTC…
	JK05241 ATGAACCCCCAAGCAAAACTAATTTTCATTATTAGCCTACTCCTAGGAACAACCATCACAATCTCTAGCAACCATTGAGTGATGGCCTGAACGGGCCTTGAAATTAACACACTCGCCATCTTACCCCTAATTTCAAAATCTCACCACCCCCGAGCCATTGAAGCAGCAACCAAATACTTCCTAGTACAAGCAGCTGCTTCAACCCTTGTCCTCTTCTCCAGCATGACTAATGCTTGATTCACCGGACAATGAGACATTACTCAAATAACCCATCCAACATCCTCTCTAATCCTAACCGCAGCTATTTCAATAAAACTAGGATTAGCCCCATTTCATTTCTGATTCCCAGAAGTCCTACAAGGTTCCCCTCTGATAACTGGTCTTCTTCTTT…
	CAH221 ATGAATCCCCAAGCAAAACTAATCTTCATCATTAGCCTACTCCTAGGAACAACCATCACAATCTCTAGCAACCATTGAGTAATGGCCTGAACTGGCCTTGAAATTAATACACTCGCTATCTTACCCTTAATCTCAAAGTCTCACCACCCCCGAGCCATTGAAGCAGCAACTAAATACTTCCTAGTACAAGCAGCTGCTTCAACTCTAGTTCTATTCTCCAGCATAACCAATGCTTGATCCACCGGACAATGAGACATTACTCAAATAACCCACCCAACATCTTCTCTAATCCTGACCGCAGCTATTTCAATAAAACTAGGATTGGCTCCATTTCATTTCTGATTCCCAGAAGTCCTACAAGGCTCCCCTCTAATAACTGGCCTTCTTCTTTC…
	RJC06071 ATGAATCCCCAAGCAAAACTAATCTTCATCATTAGCCTACTCCTAGGAACAACCATCACAATCTCTAGCAACCATTGAGTAATGGCCTGAACTGGCCTTGAAATTAATACACTCGCTATCTTACCCTTAATCTCAAAGTCTCACCACCCCCGAGCCATTGAAGCAGCAACTAAATACTTCCTAGTACAAGCAGCTGCTTCAACTCTAGTTCTATTCTCCAGCATAACCAATGCTTGATCCACCGGACAATGAGACATTACTCAAATAACCCACCCAACATCTTCTCTAATCCTGACCGCAGCTATTTCAATAAAACTAGGATTGGCTCCATTTCATTTCTGATTCCCAGAAGTCCTACAAGGCTCCCCTCTAATAACTGGCCTTCTTCTT…
	RJC06072 ATGAATCCCCAAGCAAAACTAATCTTCATCATTAGCCTACTCCTAGGAACAACCATCACAATCTCTAGCAACCATTGAGTAATGGCCTGAACTGGCCTTGAAATTAATACACTCGCTATCTTACCCTTAATCTCAAAGTCTCACCACCCCCGAGCCATTGAAGCAGCAACTAAATACTTCCTAGTACAAGCAGCTGCTTCAACTCTAGTTCTATTCTCCAGCATAACCAATGCTTGATCCACCGGACAATGAGACATTACTCAAATAACCCACCCAACATCTTCTCTAATCCTAACCGCAGCTATTTCAATAAAACTAGGATTGGCTCCATTTCATTTCTGATTCCCAGAAGTCCTACAAGGCTCCCCTCTAATAACTGGCCTTCTTCTT…
	RJC06075 ATGAATCCCCAAGCAAAACTAATCTTCATCATTAGCCTACTCCTAGGAACAACCATCACAATCTCTAGCAACCATTGAGTAATGGCCTGAACTGGCCTTGAAATTAATACACTCGCTATCTTACCCTTAATCTCAAAGTCTCACCACCCCCGAGCCATTGAAGCAGCAACTAAATACTTCCTAGTACAAGCAGCTGCTTCAACTCTAGTTCTATTCTCCAGCATAACCAATGCTTGATCCACCGGACAATGAGACATTACTCAAATAACCCACCCAACATCTTCTCTAATCCTGACCGCAGCTATTTCAATAAAACTAGGATTGGCTCCATTTCATTTCTGATTCCCAGAAGTCCTACAAGGCTCCCCTCTAATAACTGGCCTTCTTCTT…
	BTS06258 ATGAATCCCCAAGCAAAACTAATCTTCATCATTAGCCTACTCCTAGGAACAACCATCACAATCTCTAGCAACCATTGAGTAATGGCCTGAACTGGCCTTGAAATCAATACACTCGCTATCTTACCCTTAATCTCAAAGTCTCACCACCCCCGAGCCATTGAAGCAGCAACTAAATACTTCCTAGTACAAGCAGCTGCTTCAACTCTAGTTCTATTCTCCAGCATAACCAATGCTTGATCCACCGGACAATGAGACATTACTCAAATAACCCACCCAACATCTTCTCTAATCCTAACCGCAGCTATTTCAATAAAACTAGGATTGGCTCCATTTCATTTCTGATTCCCAGAAGTCCTACAAGGCTCCCCTCTAATAACTGGCCTTCTTCTT…
	JK06802 ATGAATCCCCAAGCAAAACTAATCTTCATCATTAGCCTACTCCTAGGAACAACCATCACAATCTCTAGCAACCATTGAGTAATGGCCTGAACTGGCCTTGAAATTAATACACTCGCTATCTTACCCTTAATCTCAAAGTCTCACCACCCCCGAGCCATTGAAGCAGCAACTAAATACTTCCTAGTACAAGCAGCTGCTTCAACTCTAGTTCTATTCTCCAGCATAACCAATGCTTGATCCACCGGACAATGAGACATTACTCAAATAACCCACCCAACATCTTCTCTAATCCTAACCGCAGCTATTTCAATAAAACTAGGATTGGCTCCATTTCATTTCTGATTCCCAGAAGTCCTACAAGGCTCCCCTCTAATAACTGGCCTTCTTCTTT…
	JMD996 ATGAATCCCCAAGCAAAACTAATCTTCATCATTAGCCTACTCCTAGGAACAACCATCACAATCTCTAGCAACCATTGAGTAATGGCCTGAACTGGCCTTGAAATTAATACACTCGCTATCTTACCCTTAATCTCAAAGTCTCACCACCCCCGAGCCATTGAAGCAGCAACTAAATACTTCCTAGTACAAGCAGCTGCTTCAACTCTAGTTCTATTCTCCAGCATAACCAATGCTTGATCCACCGGACAATGAGACATTACTCAAATAACCCACCCAACATCTTCTCTAATCCTGACCGCAGCTATTTCAATAAAACTAGGATTGGCTCCATTTCATTTCTGATTCCCAGAAGTCCTACAAGGCTCCCCTCTAATAACTGGCCTTCTTCTTTC…
	JK06800 ATGAATCCCCAAGCAAAACTAATCTTCATCATTAGCCTACTCCTAGGAACAACCATCACAATCTCTAGCAACCATTGAGTAATGGCCTGAACTGGCCTTGAAATTAATACACTCGCTATCTTACCCTTAATCTCAAAGTCTCACCACCCCCGAGCCATTGAAGCAGCAACTAAATACTTCCTAGTACAAGCAGCTGCTTCAACTCTAGTTCTATTCTCCAGCATAACCAATGCTTGATCCACCGGACAATGAGACATTACTCAAATAACCCACCCAACATCTTCTCTAATCCTGACCGCAGCTATTTCAATAAAACTAGGATTGGCTCCATTTCATTTCTGATTCCCAGAAGTCCTACAAGGCTCCCCTCTAATAACTGGCCTTCTTCTTT…
	RB97 ATGAATCCCCAAGCAAAACTAATCTTCATCATTAGCCTACTCCTAGGAACAACCATCACAATCTCTAGCAACCATTGAGTAATGGCCTGAACTGGCCTTGAAATTAATACACTCGCTATCTTACCCTTAATCTCAAAGTCTCACCACCCCCGAGCCATTGAAGCAGCAACTAAATACTTCCTAGTACAAGCAGCTGCTTCAACTCTAGTTCTATTCTCCAGCATAACCAATGCTTGATCCACCGGACAATGAGACATTACTCAAATAACCCACCCAACATCTTCTCTAATCCTGACCGCAGCTATTTCAATAAAACTAGGATTGGCTCCATTTCATTTCTGATTCCCAGAAGTCCTACAAGGCTCCCCTCTAATAACTGGCCTTCTTCTTTCCA…
	RJC06078 ATGAATCCCCAAGCAAAACTAATCTTCATCATTAGCCTACTCCTAGGAACAACCATCACAATCTCTAGCAACCATTGAGTAATGGCCTGAACTGGCCTTGAAATTAATACACTCGCTATCTTACCCTTAATCTCAAAGTCTCACCACCCCCGAGCCATTGAAGCAGCAACTAAATACTTCCTAGTACAAGCAGCTGCTTCAACTCTAGTTCTATTCTCCAGCATAACCAATGCTTGATCCACCGGACAATGAGACATTACTCAAATAACCCACCCAACATCTTCTCTAATCCTGACCGCAGCTATTTCAATAAAACTAGGATTGGCTCCATTTCATTTCTGATTCCCAGAAGTCCTACAAGGCTCCCCTCTAATAACTGGCCTTCTTCTT…
	RJC06074 ATGAATCCCCAAGCAAAACTAATCTTCATCATTAGCCTACTCCTAGGAACAACCATCACAATCTCTAGCAACCATTGAGTAATGGCCTGAACTGGCCTTGAAATTAATACACTCGCTATCTTACCCTTAATCTCAAAGTCTCACCACCCCCGAGCCATTGAAGCAGCAACTAAATACTTCCTAGTACAAGCAGCTGCTTCAACTCTAGTTCTATTCTCCAGCATAACCAATGCTTGATCCACCGGACAATGAGACATTACTCAAATAACCCACCCAACATCTTCTCTAATCCTGACCGCAGCTATTTCAATAAAACTAGGATTGGCTCCATTTCATTTCTGATTCCCAGAAGTCCTACAAGGCTCCCCTCTAATAACTGGCCTTCTTCTT…
	RJC06079 ATGAATCCCCAAGCAAAACTAATCTTCATCATTAGCCTACTCCTAGGAACAACCATCACAATCTCTAGCAACCATTGAGTAATGGCCTGAACTGGCCTTGAAATTAATACACTCGCTATCTTACCCTTAATCTCAAAGTCTCACCACCCCCGAGCCATTGAAGCAGCAACTAAATACTTCCTAGTACAAGCAGCTGCTTCAACTCTAGTTCTATTCTCCAGCATAACCAATGCTTGATCCACCGGACAATGAGACATTACTCAAATAACCCACCCAACATCTTCTCTAATCCTGACCGCAGCTATTTCAATAAAACTAGGATTGGCTCCATTTCATTTCTGATTCCCAGAAGTCCTACAAGGCTCCCCTCTAATAACTGGCCTTCTTCTT…
	CAH219 ATGAATCCCCAAGCAAAACTAATCTTCATCATTAGCCTACTCCTAGGAACAACCATCACAATCTCTAGCAACCATTGAGTAATGGCCTGAACTGGCCTTGAAATTAATACACTCGCTATCTTACCCTTAATCTCAAAGTCTCACCACCCCCGAGCCATTGAAGCAGCAACTAAATACTTCCTAGTACAAGCAGCTGCTTCAACTCTAGTTCTATTCTCCAGCATAACCAATGCTTGATCCACCGGACAATGAGACATTACTCAAATAACCCACCCAACATCTTCTCTAATCCTGACCGCAGCTATTTCAATAAAACTAGGATTGGCTCCATTTCATTTCTGATTCCCAGAAGTCCTACAAGGCTCCCCTCTAATAACTGGCCTTCTTCTTTC…
	RJC06073 ATGAATCCCCAAGCAAAACTAATCTTCATCATTAGCCTACTCCTAGGAACAACCATCACAATCTCTAGCAACCATTGAGTAATGGCCTGAACTGGCCTTGAAATTAATACACTCGCTATCTTACCCTTAATCTCAAAGTCTCACCACCCCCGAGCCATTGAAGCAGCAACTAAATACTTCCTAGTACAAGCAGCTGCTTCAACTCTAGTTCTATTCTCCAGCATAACCAATGCTTGATCCACCGGACAATGAGACATTACTCAAATAACCCACCCAACATCTTCTCTAATCCTGACCGCAGCTATTTCAATAAAACTAGGATTGGCTCCATTTCATTTCTGATTCCCAGAAGTCCTACAAGGCTCCCCTCTAATAACTGGCCTTCTTCTT…
	RJC06068 ATGAATCCCCAAGCAAAACTAATCTTCATCATTAGCCTACTCCTAGGAACAACCATCACAATCTCTAGCAACCATTGAGTAATGGCCTGAACTGGCCTTGAAATTAATACACTCGCTATTTTACCCTTAATCTCAAAGTCTCACCACCCCCGAGCCATTGAAGCAGCAACTAAATACTTCCTAGTACAAGCAGCTGCTTCAACTCTAGTTCTATTCTCCAGCATAACCAATGCTTGATCCACCGGACAATGAGACATTACTCAAATAACCCACCCAACATCTTCTCTAATCCTGACCGCAGCTATTTCAATAAAACTAGGATTGGCTCCATTTCATTTCTGATTCCCAGAAGTCCTACAAGGCTCCCCTCTAATAACTGGCCTTCTTCTT…
	RJC06069 ATGAATCCCCAAGCAAAACTAATCTTCATCATTAGCCTACTCCTAGGAACAACCATCACAATCTCTAGCAACCATTGAGTAATGGCCTGAACTGGCCTTGAAATTAATACACTCGCTATCTTACCCTTAATCTCAAAGTCTCACCACCCCCGAGCCATTGAAGCAGCAACTAAATACTTCCTAGTACAAGCAGCTGCTTCAACTCTAGTTCTATTCTCCAGCATAACCAATGCTTGATCCACCGGACAATGAGACATTACTCAAATAACCCACCCAACATCTTCTCTAATCCTGACCGCAGCTATTTCAATAAAACTAGGATTGGCTCCATTTCATTTCTGATTCCCAGAAGTCCTACAAGGCTCCCCTCTAATAACTGGCCTTCTTCTT…
	RJC06063 ATGAATCCCCAAGCAAAACTAATCTTCATCATTAGCCTACTCCTAGGAACAACCATCACAATCTCTAGCAACCATTGAGTAATGGCCTGAACTGGCCTTGAAATTAATACACTCGCTATCTTACCCTTAATCTCAAAGTCTCACCACCCCCGAGCCATTGAAGCAGCAACTAAATATTTCCTAGTACAAGCAGCTGCTTCAACTCTAGTTCTATTCTCCAGCATAACCAATGCTTGATCCACCGGACAATGAGACATTACTCAAATAACCCACCCAACATCTTCTCTAATCCTAACCGCAGCTATTTCAATGAAACTAGGATTGGCTCCATTTCATTTCTGATTCCCAGAAGTCCTACAAGGCTCCCCTCTAATAACTGGCCTTCTTCTT…
	RJC06064 ATGAATCCCCAAGCAAAACTAATCTTCATCATTAGCCTACTCCTAGGAACAACCATCACAATCTCTAGCAACCATTGAGTAATGGCCTGAACTGGCCTTGAAATTAATACACTCGCTATCTTACCCTTAATCTCAAAGTCTCACCACCCCCGAGCCATTGAAGCAGCAACTAAATATTTCCTAGTACAAGCAGCTGCTTCAACTCTAGTTCTATTCTCCAGCATAACCAATGCTTGATCCACCGGACAATGAGACATTACTCAAATAACCCACCCAACATCTTCTCTAATCCTAACCGCAGCTATTTCAATGAAACTAGGATTGGCTCCATTTCATTTCTGATTCCCAGAAGTCCTACAAGGCTCCCCTCTAATAACTGGCCTTCTTCTT…
	RJC06065 ATGAATCCCCAAGCAAAACTAATCTTCATCATTAGCCTACTCCTAGGAACAACCATCACAATCTCTAGCAACCATTGAGTAATGGCCTGAACTGGCCTTGAAATTAATACACTCGCTATCTTACCCTTAATCTCAAAGTCTCACCACCCCCGAGCCATTGAAGCAGCAACTAAATACTTCCTAGTACAAGCAGCTGCTTCAACTCTAGTTCTATTCTCCAGCATAACCAATGCTTGATCCACCGGACAATGAGACATTACTCAAATAACCCACCCAACATCTTCTCTAATCCTGACCGCAGCTATTTCAATAAAACTAGGATTGGCTCCATTTCATTTCTGATTCCCAGAAGTCCTACAAGGCTCCCCTCTAATAACTGGCCTTCTTCTT…
	BTS06256 ATGAATCCCCAAGCAAAACTAATCTTCATCATTAGCCTACTCCTAGGAACAACCATCACAATCTCTAGCAACCATTGAGTAATGGCCTGAACTGGCCTTGAAATTAATACACTCGCTATCTTACCCTTAATCTCAAAGTCTCACCACCCCCGAGCCATTGAAGCAGCAACTAAATACTTCCTAGTACAAGCAGCTGCTTCAACTCTAGTTCTATTCTCCAGCATAACCAATGCTTGATCCACCGGACAATGAGACATTACTCAAATAACCCACCCAACATCTTCTCTAATCCTGACCGCAGCTATTTCAATAAAACTAGGATTGGCTCCATTTCATTTCTGATTCCCAGAAGTCCTACAAGGCTCCCCTCTAATAACTGGCCTTCTTCTT…
	BTS06257 ATGAATCCCCAAGCAAAACTAATCTTCATCATTAGCCTACTCCTAGGAACAACCATCACAATCTCTAGCAACCATTGAGTAATGGCCTGAACTGGCCTTGAAATTAATACACTCGCTATCTTACCCTTAATCTCAAAGTCTCACCACCCCCGAGCCATTGAAGCAGCAACTAAATACTTCCTAGTACAAGCAGCTGCTTCAACTCTAGTTCTATTCTCCAGCATAACCAATGCTTGATCCACCGGACAATGAGACATTACTCAAATAACCCACCCAACATCTTCTCTAATCCTGACCGCAGCTATTTCAATAAAACTAGGATTGGCTCCATTTCATTTCTGATTCCCAGAAGTCCTACAAGGCTCCCCTCTAATAACTGGCCTTCTTCTT…
	JSB317 ATGAATCCCCAAGCAAAACTAATCTTCATCATTAGCCTACTCCTAGGAACAACCATCACAATCTCTAGCAACCATTGAGTAATGGCCTGAACTGGCCTTGAAATTAATACACTCGCTATCTTACCCTTAATCTCAAAGTCTCACCACCCCCGAGCCATTGAAGCAGCAACTAAATACTTCCTAGTACAAGCAGCTGCTTCAACTCTAGTTCTATTCTCCAGCATAACCAATGCTTGATCCACCGGACAATGAGACATTACTCAAATAACCCACCCAACATCTTCTCTAATCCTGACCGCAGCTATTTCAATAAAACTAGGATTGGCTCCATTTCATTTCTGATTCCCAGAAGTCCTACAAGGCTCCCCTCTAATAACTGGCCTTCTTCTTTC…
	JK95060 ATGAATCCCCAAGCAAAACTAATCTTCATCATTAGCCTACTCCTAGGAACAACCATCACAATCTCTAGCAACCATTGAGTAATGGCCTGAACTGGCCTTGAAATTAATACACTCGCTATCTTACCCTTAATCTCAAAGTCTCACCACCCCCGAGCCATTGAAGCAGCAACTAAATACTTCCTAGTACAAGCAGCTGCTTCAACTCTAGTTCTATTCTCCAGCATAACCAATGCTTGATCCACCGGACAATGAGACATTACTCAAATAACCCACCCAACATCTTCTCTAATCCTGACCGCAGCTATTTCAATAAAACTAGGATTGGCTCCATTTCATTTCTGATTCCCAGAAGTCCTACAAGGCTCCCCTCTAATAACTGGCCTTCTTCTTT…
	JK95061 ATGAATCCCCAAGCAAAACTAATCTTCATCATTAGCCTACTCCTAGGAACAACCATCACAATCTCTAGCAACCATTGAGTAATGGCCTGAACTGGCCTTGAAATTAATACACTCGCTATCTTACCCTTAATCTCAAAGTCTCACCACCCCCGAGCCATTGAAGCAGCAACTAAATACTTCCTAGTACAAGCAGCTGCTTCAACTCTAGTTCTATTCTCCAGCATAACCAATGCTTGATCCACCGGACAATGAGACATTACTCAAATAACCCACCCAACATCTTCTCTAATCCTGACCGCAGCTATTTCAATAAAACTAGGATTGGCTCCATTTCATTTCTGATTCCCAGAAGTCCTACAAGGCTCCCCTCTAATAACTGGCCTTCTTCTTT…
	RJC06070 ATGAATCCCCAAGCAAAACTAATCTTCATCATTAGCCTACTCCTAGGAACAACCATCACAATCTCTAGCAACCATTGAGTAATGGCCTGAACTGGCCTTGAAATTAATACACTCGCTATCTTACCCTTAATCTCAAAGTCTCACCACCCCCGAGCCATTGAAGCAGCAACTAAATACTTCCTAGTACAAGCAGCTGCTTCAACTCTAGTTCTATTCTCCAGCATAACCAATGCTTGATCCACTGGACAATGAGACATTACTCAAATAACCCACCCAACATCTTCTCTAATCCTGACCGCAGCTATTTCAATAAAACTAGGATTGGCTCCATTTCATTTCTGATTCCCAGAAGTCCTACAAGGCTCCCCTCTAATAACTGGCCTTCTTCTT…
	DHB5848 ATGAATCCCCAAGCAAAACTAATCTTCATCATTAGCCTACTCCTAGGAACAACCATCACAATCTCTAGCAACCATTGAGTAATGGCCTGAACTGGCCTTGAAATTAATACACTCGCTATCTTACCCTTAATCTCAAAGTCTCACCACCCCCGAGCCATTGAAGCAGCAACTAAATACTTCCTAGTACAAGCAGCTGCTTCAACTCTAGTTCTATTCTCCAGCATAACCAATGCTTGATCCACTGGACAATGAGACATTACTCAAATAACCCACCCAACATCTTCTCTAATCCTGACCGCAGCTATTTCAATAAAACTAGGATTGGCTCCATTTCATTTCTGATTCCCAGAAGTCCTACAAGGCTCCCCTCTAATAACTGGCCTTCTTCTTT…
	CAH218 ATGAATCCCCAAGCAAAACTAATCTTCATCATTAGCCTACTCCTAGGAACAACCATCACAATCTCTAGCAACCATTGAGTAATGGCCTGAACTGGCCTTGAAATTAATACACTCGCTATCTTACCCTTAATCTCAAAGTCTCACCACCCCCGAGCCATTGAAGCAGCAACTAAATACTTCCTAGTACAAGCAGCTGCTTCAACTCTAGTTCTATTCTCCAGCATAACCAATGCTTGATCCACCGGACAATGAGACATTACTCAAATAACCCACCCAACATCTTCTCTAATCCTGACCGCAGCTATTTCAATAAAACTAGGATTGGCTCCATTTCATTTCTGATTCCCAGAAGTCCTACAAGGCTCCCCTCTAATAACTGGCCTTCTTCTTTC…
	RB36 ATGAATCCCCAAGCAAAACTAATCTTCATCATTAGCCTACTCCTAGGAACAACCATCACAATCTCTAGCAACCATTGAGTAATGGCCTGAACTGGCCTTGAAATTAATACACTCGCTATCTTACCCTTAATCTCAAAGTCTCACCACCCCCGAGCCATTGAAGCAGCAACTAAATACTTCCTAGTACAAGCAGCTGCTTCAACTCTAGTTCTATTCTCCAGCATAACCAATGCTTGATCCACCGGACAATGAGACATTACTCAAATAACCCACCCAACATCTTCTCTAATCCTGACCGCAGCTATTTCAATAAAACTAGGATTGGCTCCATTTCATTTCTGATTCCCAGAAGTCCTACAAGGCTCCCCTCTAATAACTGGCCTTCTTCTTTCCA…
	BTS06255 ATGAATCCCCAAGCAAAACTAATCTTCATCATTAGCCTACTCCTAGGAACAACCATCACAATCTCTAGCAACCATTGAGTAATGGCCTGAACTGGCCTTGAAATTAATACACTCGCTATCTTACCCTTAATCTCAAAGTCTCACCACCCCCGAGCCATTGAAGCAGCAACTAAATACTTCCTAGTACAAGCAGCTGCTTCAACTCTAGTTCTATTCTCCAGCATAACCAATGCTTGATCCACCGGACAATGAGACATTACTCAAATAACCCACCCAACATCTTCTCTAATCCTAACCGCAGCTATTTCAATAAAACTAGGATTGGCTCCATTTCATTTCTGATTCCCAGAAGTCCTACAAGGCTCCCCTCTAATAACTGGCCTTCTTCTT…
	CAH220 ATGAATCCCCAAGCAAAACTAATCTTCATCATTAGCCTACTCCTAGGAACAACCATCACAATCTCTAGCAACCATTGAGTAATGGCCTGAACTGGCCTTGAAATTAATACACTCGCTATCTTACCCTTAATCTCAAAGTCTCACCACCCCCGAGCCATTGAAGCAGCAACTAAATACTTCCTAGTACAAGCAGCTGCTTCAACTCTAGTTCTATTCTCCAGCATAACCAATGCTTGATCCACCGGACAATGAGACATTACTCAAATAACCCACCCAACATCTTCTCTAATCCTGACCGCAGCTATTTCAATAAAACTAGGATTGGCTCCATTTCATTTCTGATTCCCAGAAGTCCTACAAGGCTCCCCTCTAATAACTGGCCTTCTTCTTTC…
	JSB320 ATGAATCCCCAAGCAAAACTAATCTTCATCATTAGCCTACTCCTAGGAACAACCATCACAATCTCTAGCAACCATTGAGTAATGGCCTGAACTGGCCTTGAAATTAATACACTCGCTATCTTACCCTTAATCTCAAAGTCTCACCACCCCCGAGCCATTGAAGCAGCAACTAAATACTTCCTAGTACAAGCAGCTGCTTCAACTCTAGTTCTATTCTCCAGCATAACCAATGCTTGATCCACCGGACAATGAGACATTACTCAAATAACCCACCCAACATCTTCTCTAATCCTGACCGCAGCTATTTCAATAAAACTAGGATTGGCTCCATTTCATTTCTGATTCCCAGAAGTCCTACAAGGCTCCCCTCTAATAACTGGCCTTCTTCTTTC…
	RB35 ATGAATCCCCAAGCAAAACTAATCTTCATCATTAGCCTACTCCTAGGAACAACCATCACAATCTCTAGCAACCATTGAGTAATGGCCTGAACTGGCCTTGAAATTAATACACTCGCTATCTTACCCTTAATCTCAAAGTCTCACCACCCCCGAGCCATTGAAGCAGCAACTAAATACTTCCTAGTACAAGCAGCTGCTTCAACTCTAGTTCTATTCTCCAGCATAACCAATGCTTGATCCACCGGACAATGAGACATTACTCAAATAACCCACCCAACATCTTCTCTAATCCTGACCGCAGCTATTTCAATAAAACTAGGATTGGCTCCATTTCATTTCTGATTCCCAGAAGTCCTACAAGGCTCCCCTCTAATAACTGGCCTTCTTCTTTCCA…
	RB58 ATGAATCCCCAAGCAAAACTAATCTTCATCATTAGCCTACTCCTAGGAACAACCATCACAATCTCTAGCAACCATTGAGTAATGGCCTGAACTGGCCTTGAAATTAATACACTCGCTATCTTACCCTTAATCTCAAAGTCTCACCACCCCCGAGCCATTGAAGCAGCAACTAAATACTTCCTAGTACAAGCAGCTGCTTCAACTCTAGTTCTATTCTCCAGCATAACCAATGCTTGATCCACCGGACAATGAGACATTACTCAAATAACCCACCCAACATCTTCTCTAATCCTGACCGCAGCTATTTCAATAAAACTAGGATTGGCTCCATTTCATTTCTGATTCCCAGAAGTCCTACAAGGCTCCCCTCTAATAACTGGCCTTCTTCTTTCCA…
	JK95110 ATGAATCCCCAAGCAAAACTAATCTTCATCATTAGCCTACTCCTAGGAACAACCATCACAATCTCTAGCAACCATTGAGTAATGGCCTGAACTGGCCTTGAAATTAATACACTCGCTATCTTACCCTTAATCTCAAAGTCTCACCACCCCCGAGCCATTGAAGCAGCAACTAAATACTTCCTAGTACAAGCAGCTGCTTCAACTCTAGTTCTATTCTCCAGCATAACCAATGCTTGATCCACCGGACAATGAGACATTACTCAAATAACCCACCCAACATCTTCTCTAATCCTGACCGCAGCTATTTCAATAAAACTAGGATTGGCTCCATTTCATTTCTGATTCCCAGAAGTCCTACAAGGCTCCCCTCTAATAACTGGCCTTCTTCTTT…
	DHB5736 ATGAACCCCCAAGCAAAACTGATCTTCACTACCAGCCTGCTCCTAGGAACAACCATCACAATCTCCAGCAACCATTGAGTAATGGCTTGAACTGGTCTTGAGATCAACACACTCGCCATTTTACCCCTAATCTCAAAATCTCACCACCCCCGAGCCATCGAGGCCGCAACCAAATACTTCCTAGTACAAGCAGCTGCTTCAACCCTAGTTCTGTTCTCCAGCATGACTAATGCTTGATATACTGGACAATGAGACATTACTCAAATAACCCACCCAACCTCCTCCCTAATCCTAACCGCAGCCATCTCAATAAAACTAGGATTAGTTCCATTTCACTTCTGATTCCCAGAAGTCCTACAAGGCTCCCCATTAATAACCGGCCTTCTCCTCT…
	DHB5752 ATGAACCCCCAAGCAAAACTGATCTTCACTACCAGCCTGCTCCTAGGAACAACCATCACAATCTCCAGCAACCATTGAGTAATGGCTTGAACTGGTCTTGAGATCAACACACTCGCCATTTTACCCCTAATCTCAAAATCTCACCACCCCCGAGCCATCGAGGCCGCAACCAAATACTTCCTAGTACAAGCAGCTGCTTCAACCCTAGTTCTGTTCTCCAGCATGACTAATGCTTGATATACTGGACAATGAGACATTACTCAAATAACCCACCCAACCTCCTCCCTAATCCTAACCGCAGCCATCTCAATAAAACTAGGATTAGTTCCATTTCACTTCTGATTCCCAGAAGTCCTACAAGGCTCCCCATTAATAACTGGCCTTCTCCTCT…
	Cyanocittagenbank_OR ATGAATCCCCAAGCAAAACTAATCTTCATCATTAGCCTACTCCTAGGAACAACCATCACAATCTCTAGCAACCATTGAGTAATGGCCTGAACTGGCCTTGAAATTAATACACTCGCTATCTTACCCTTAATCTCAAAGTCTCACCACCCCCGAGCCATTGAAGCAGCAACTAAATACTTCCTAGTACAAGCAGCTGCTTCAACTCTAGTTCTATTCTCCAGCATAACCAATGCTTGATCCACCGGACAATGAGACATTACTCAAATAACCCACCCAACATCTTCTCTAATCCTAACCGCAGCTATTTCAATAAAACTAGGATTGGCTCCATTTCATTTCTGATTCCCAGAAGTCCTACAAGGCTCCCCTCTAATAACT…
;
END;
