# Supplementary material for: A latitudinal phylogeographic diversity gradient in birds
Source: PLoS Biol. 2017 Apr 13;15(4):e2001073. doi: 10.1371/journal.pbio.2001073 (PMC5390966; doi:10.1371/journal.pbio.2001073)
Supplement: S1 Data — (ZIP) [file pbio.2001073.s015.zip › S1_Data/Cyanocompsa-cyanoides.nex]

#NEXUS 

Begin data;
	Dimensions ntax=96 nchar=1038;
	Format datatype=dna gap=: missing=?;
	Matrix

Cy_brissoni_1BOLsantacruz    	??????????????????????????CCTCCCCAGCCTACTATAAGAGACAACCATTACCATCTCAAGCAACCATTGAGTTTTAGCCTGAACTGGCCTTGAAATTAACACACTTGCCATCCTCCCACTAATCTCAAAATCCCACCACCCACGAGCTATTGAAGCCGCTACTAAATACTTCTTGACCCAAGCAGCCGCCTCTGCCCTAGTTCTATTCTCCAGCATGACCAATGCGTGACACACCGGACAATGGGATATCACCCAACTTACCCATCCAATATCCTGCCTAATTCTCACCTCAGCAATCGCAATAAAACTAGGACTAGTTCCATTCCACTTCTGATTCCCAGAAGTACTCCAAGGTTCTCCCCTCACCACCGGCCTCCTTCTATCCACTATCATAAAACTCCCTCCAATCACACTACTCTACATAACCTCACCCTCACTAAACCCAACTCTATTAACTACTCTAGCCATCCTTTCAACAGCCATTGGAGGATGAATGGGCCTTAACCAAACACAAATCCGAAAAGTACTAGCCTTCTCTTCCATCTCCCATTTAGGCTGAATAGCGATCATCATCATTTACAACCCTAAACTCACCCTCCTCAACTTCTACCTCTATACAATAATAACTGCAACCATCTTCCTTGCCCTAAATACAACTAAAGTCCTGAAACTATCCACCCTAATAACTACATGAACCAAAGCCCCATCTCTGAATACAATACTACTCCTAACATTACTCTCCCTAGCAGGACTACCCCCTCTAACAGGATTCCTGCCTAAATGACTTATCATCCAAGAACTAACTAAACAGGATATGGCTCCAGCAGCCACACTCATGTCTCTACTCTCCCTACTAAGCTTATTCTTCTACCTCCGTCTCGCATATTGCACAACAATCACACTCCCTCCACATACCACAAACCACATAAAACAATGACGAACTATCAAGCCAACCAGCATCACAATTGCTATTTTAACCACTAT??????????????????????????????????????????????
Cy_brissoni_2PAR             	????????????????????AATTTTCATCACCAGCCTACTATTAGGAACAACCATTACCATCTCAAGCAACCATTGAGTTTTAGCCTGAACTGGCCTTGAAATTAACACACTTGCCATCCTCCCACTAATCTCAAAATCCCACCACCCACGAGCTATTGAAGCCGCTACTAAATACTTCTTGACCCAAGCAGCCGCCTCTGCCCTAGTTCTATTCTCCAGCATGACCAATGCATGACACACCGGACAATGGGATATCACCCAACTTACCCACCCAATATCCTGCCTAATTCTCACCTCAGCAATCGCAATAAAACTAGGACTAGTTCCATTCCACTTCTGATTCCCAGAAGTACTCCAAGGTTCTCCCCTCACCACCGGCCTCCTTCTATCCACTATCATAAAACTCCCTCCAATCACACTACTCTACATAACCTCACCCTCACTAAACCCAACTCTATTAACTACTCTAGCCATCCTTTCAACAGCCATTGGAGGATGAATGGGCCTTAACCAAACACAAATCCGAAAAGTACTAGCCTTCTCTTCTATCTCCCATTTAGGCTGAATAGCGATCATCATCATTTACAACCCTAAACTCACCCTCCTCAACTTCTACCTCTATACAATAATAACTGCAACCATCTTCCTTGCCCTAAATACAACTAAAGTCCTGAAACTATCCACCCTAATAACTACATGAACCAAAGCCCCATCTCTGAATACAATACTACTCCTAACATTACTCTCCCTAGCAGGACTACCCCCTCTAACAGGATTCCTGCCTAAATGACTTATCATCCAAGAACTAACTAAACAGGATATGGCTCCAGCAGCCACACTCATCTCTCTACTCTCCCTACTAAGCTTATTCTTCTACCTCCGTCTCGCATATTGCACAACAATCACACTCCCTCCACATACCACAAACCACATAAAACAATGACGAACTATCAAGCCAACCAGCATCACAATTGCTATTTTAACC???????????????????????????????????????????????????
Cy_brissoni_3BRApernambuco   	ATGAATCCTCTGGCAAACCTAATTTTCATCACCAGCCTACTACTAGGAACAACCATTACCATCTCAAGCAACCACTGAGTTTTAGCCTGGACTGGCCTTGAAATTAACACACTTGCCATCCTCCCACTAATCTCAAAATCCCACCACCCACGAGCTATTGAAGCCGCTACTAAATACTTCTTAACCCAAGCAGCCGCCTCTGCCCTAGTTCTATTCTCCAGCATAACCAATGCATGACACACCGGACAATGGGATATCACCCAACTTACCCATCCAATATCCTGCCTAATTCTTACCTCAGCAATCGCAATAAAACTAGGACTAGTTCCATTCCACTTCTGATTCCCAGAAGTACTCCAAGGTTCTCCCCTCACCACCGGCCTCCTTCTATCCACTATCATAAAACTCCCTCCAATCACACTACTCTACATAACCTCACCCTCACTAAACCCAACCCTATTAACTACTATAGCCATCCTTTCAACAGCCATTGGAGGATGAATGGGCCTTAACCAAACACAAATCCGAAAAGTACTAGCCTTCTCCTCCATCTCCCATTTAGGCTGAATAGCGATCATCATCGTCTACAACCCTAAACTCACTCTCCTCAACTTCTACCTCTACACAATGATAACCGCAACCATCTTCCTTGCCCTAAATACAACTAAAGTCCTGAAACTATCCACCCTAATAACCACATGAACCAAAGCCCCATCTCTGAACACAATACTACTCCTAACTTTACTCTCCCTAGCAGGACTACCTCCTCTAACAGGATTCTTACCTAAATGACTTATCATCCAAGAACTAACTAAACAGGATATGGCTCCAGCAGCCACACTCATCTCTCTACTTTCCCTACTAAGCTTATTCTTCTACCTCCGCCTCGCATACTGCACAACAATCACACTCCCTCCACACACCACAAACCACATAAAACAATGACGAACTATCAAGCCAACCAGCATCACAATTGCTATCTTAACCACTATGTCCGTCATACTTCTTCCCATCTCCCCCATAATTCTCACC??????
Cy_brissoni_4BRAsergipe      	ATGAATCCTCTGGCAAACCTAATTTTCATCACCAGCCTACTACTAGGAACAACCATTACCATCTCAAGCAACCACTGAGTTTTAGCCTGGACTGGCCTTGAAATTAACACACTTGCCATCCTCCCACTAATCTCAAAATCCCACCACCCACGAGCTATTGAAGCCGCTACTAAATACTTCTTAACCCAAGCAGCCGCCTCTGCCCTAGTTCTATTCTCCAGCATAACCAATGCATGACACACCGGACAGTGGGATATCACCCAACTTACCCATCCAATATCCTGCCTAATTCTTACCTCAGCAATCGCAATAAAACTAGGACTAGTCCCATTCCACTTCTGATTCCCAGAAGTACTCCAAGGTTCTCCCCTCACCACCGGCCTCCTTCTATCCACTATCATAAAACTCCCTCCAATCACACTACTCTACATAACCTCACCCTCACTAAACCCAACCCTATTAACTACTATAGCCATCCTTTCAACAGCCATTGGAGGATGAATGGGCCTTAACCAAACACAAATCCGAAAAGTACTAGCCTTCTCCTCCATCTCCCATTTAGGCTGAATAGCGATCATCATCGTCTACAACCCTAAACTCACTCTCCTCAACTTCTACCTCTACACAATGATAACCGCAACCATCTTCCTTGCCCTAAATACAACTAAAGTCCTGAAACTATCCACCCTAATAACCACATGAACCAAAGCCCCATCTCTGAACACAATACTACTCCTAACTTTACTCTCCCTAGCAGGACTACCTCCTCTAACAGGATTCTTACCTAAATGACTTATCATCCAAGAACTAACTAAACAGGATATGGCTCCAGCAGCCACACTCATCTCTCTACTTTCCCTACTAAGCTTATTCTTCTACCTCCGCCTCGCATACTGCACAACAATCACACTCCCTCCACACACCACAAACCACATAAAACAATGACGAACTATCAAGCCAACCAGCATCACAATTGCTATCTTAACCACTATGTCCGTCATACTTCTTCCCATCTCCCCCATAATTGTC?????????
Cy_brissoni_5PAR             	?????????ATGGCAAACCTAATTTTCATCACCAGCCTACTACTAGGAACAACCATTACCATCTCAAGCAACCACTGAGTTTTAGCCTGGACTGGCCTTGAAATTAACACACTTGCCATCCTCCCACTAATCTCAAAATCCCACCACCCACGAGCTATTGAAGCCGCTACTAAATACTTCTTAACCCAAGCAGCCGCCTCTGCCCTAGTTCTATTCTCCAGCATAACCAATGCATGACACACCGGACAATGGGATATCACCCAACTTACCCATCCAATATCCTGCCTAATTCTTACCTCAGCAATCGCAATAAAACTAGGACTAGTTCCATTCCACTTCTGATTCCCAGAAGTACTCCAAGGTTCTCCCCTCACCACCGGCCTCCTTCTATCAACTATCATAAAACTCCCTCCAATCACACTACTCTACATAACCTCACCCTCACTAAACCCAACCCTATTAACTACTATAGCCATCCTTTCAACAGCCATTGGAGGATGAATGGGCCTTAACCAAACACAAATCCGAAAAGTACTAGCCTTCTCCTCCATCTCCCATTTAGGCTGAATAGCGATCATCATCATCTACAACCCTAAACTCACTCTCCTCAACTTCTACCTCTACACAATAATAACTGCAACCATCTTCCTTGCCCTAAATACAACTAAAGTCCTGAAACTATCCACCCTAATAACCACATGAACCAAAGCCCCATCTCTGAACACAATACTACTCCTAACTTTACTCTCCCTAGCAGGACTACCTCCCCTAACAGGATTCCTGCCTAAATGACTTATCATCCAAGAACTAACTAAACAGGATATGGCCCCAGCAGCCACACTCATCTCTCTACTTTCCCTACTAAGCTTGTTCTTCTACCTCCGCCTCGCATACTGCACAACAATCACACTCCCTCCACACACCACAAACCACATAAAACAATGACGAACTATCAAGCCAACCAGCATCACAATTGCTATCTTAACCACTATGTCCGTCATACTTCTTCCCATCTCCCCCATAATTCTCACCAT????
Cy_brissoni_6Argsalta        	??????????????????????????????????????????????????????????????????????????????????????????????????????????????????????????????????????AAAATCCCACCACCCACGAGCTATTGAAGCCGCTACTAAATACTTCTTGACCCAAGCAGCCGCCTCTGCCCTAGTTCTATTCTCCAGCATGACCAATGCATGACACACCGGACAATGGGATATCACCCAACTTACCCATCCAATATCCTGCCTAATTCTCACCTCAGCAATCGCAATAAAACTAGGGCTAGTTCCATTCCACTTCTGATTCCCAGAAGTACTCCAAGGTTCTCCCCTCACCACCGGCCTCCTTCTATCCACTATCATAAAACTCCCTCCAATCACACTACTCTACATAACCTCACCCTCACTAAACCCAACTCTATTAACTACTCTAGCCATCCTTTCAACAGCCATTGGAGGATGAATGGGCCTTAACCAAACACAAATCCGAAAAGTACTAGCCTTCTCTTCCATCTCCCATTTAGGCTGAATAGCGATCATCATCATTTACAACCCTAAACTCACCCTCCTCAACTTCTACCTCTATACAATAATAACTGCAACCATCTTCCTTGCCCTAAATACAACTAAAGTCCTGAAACTATCCACCCTAATAACTACATGAACCAAAGCCCCATCTCTGAATACAATACTACTCCTAACATTACTCTCCCTAGCAGGACTACCCCCTCTAACAGGATTCCTGCCTAAATGACTTATCATCCAAGAACTAACTAAACAGGATATGGCTCCAGCAGCCACACTCATCTCTCTACTCTCCCTACTAAGCTTATTCTTCTACCTCCGTCTGGCATATTGCACAACAATCACACTGCCTCCACATACCACAAACCACATAA?????????????????????????????????????????????????????????????????????????????????????????????????????
Cy_brissoni_7ARGtucuman	     	ATGAATCCTCTGGCAAACCTAATTTTCATCACCAGCCTACTATTAGGAACAACCATTACCATCTCAAGCAACCATTGAGTTTTAGCCTGAACTGGCCTTGAAATTAACACACTTGCCATCCTCCCACTAATCTCAAAATCCCACCACCCACGAGCTATTGAAGCCGCTACTAAATACTTCTTGACCCAAGCAGCCGCCTCTGCCCTAGTTCTATTCTCCAGCATGACCAATGCATGACACACCGGACAATGGGATATCACCCAACTTACCCATCCAATATCCTGCCTAATTCTCACCTCAGCAATCGCAATAAAACTAGGACTAGTTCCATTCCACTTCTGATTCCCAGAAGTACTCCAAGGTTCTCCCCTCACCACCGGCCTCCTTCTATCCACTATCATAAAACTCCCTCCAATCACACTACTCTACATAACCTCACCCTCACTAAACCCAACTCTATTAACTACTCTAGCCATCCTTTCAACAGCCATTGGAGGATGAATGGGCCTTAACCAAACACAAATCCGAAAAGTACTAGCCTTCTCTTCCATCTCCCATTTAGGCTGAATAGCGATCATCATCATTTACAACCCTAAACTCACCCTCCTCAACTTCTACCTCTATACAATAATAACTGCAACCATCTTCCTTGCCCTAAATACAACTAAAGTCCTGAAACTATCCACCCTAATAACTACATGAACCAAAGCCCCATCTCTGAATACAATACTACTCCTAACATTACTCTCCCTAGCAGGACTACCCCCTCTAACAGGATTCCTGCCTAAATGACTTATCATCCAAGAACTAACTAAACAGGATATGGCTCCAGCAGCCACACTCATCTCTCTACTCTCCCTACTAAGCTTATTCTTCTACCTCCGTCTCGCATATTGCACAACAATCACACTCCCTCCACATACCACAAACCACATAAAACAATGACGAACTATCAAGCCAACCAGCATCACAATTGCTATTTTAACCACTATGTCCGTCATACTTCTTCCCATCTCCCCCATAATTCTCACCATTATC
Cy_brissoni_8ARGcorrientes   	ATGAATCCTCTGGCAAACCTAATTTTCATCACCAGCCTACTATTAGGAACAACCATTACCATCTCAAGCAACCATTGAGTTTTAGCCTGAACTGGCCTTGAAATTAACACACTTGCCATCCTCCCACTAATCTCAAAATCCCACCACCCACGAGCTATTGAAGCCGCTACTAAATACTTCTTGACCCAAGCAGCCGCCTCTGCCCTAGTTCTATTCTCCAGCATGACCAATGCATGACACACCGGACAATGGGATATCACCCAACTTACCCATCCAATATCCTGCCTAATTCTCACCTCAGCAATCGCAATAAAACTAGGACTAGTTCCATTCCACTTCTGATTCCCAGAAGTACTCCAAGGTTCTCCCCTCACCACCGGCCTCCTTCTATCCACTATCATAAAACTCCCTCCAATCACACTACTCTACATAACCTCACCCTCACTAAACCCAACTCTATTAACTACTCTAGCCATCCTTTCAACAGCCATTGGAGGATGAATGGGCCTTAACCAAACACAAATCCGAAAAGTACTAGCCTTCTCCTCCATCTCCCATTTAGGCTGAATAGCGATCATCATCATTTACAACCCTAAACTCACCCTCCTCAACTTCTACCTCTATACAATAATAACTGCAACCATCTTCCTTGCCCTAAATACAACTAAAGTCCTGAAACTATCCACCCTAATAACTACATGAACCAAAGCCCCATCTCTGAATACAATACTACTCCTAACATTACTCTCCCTAGCAGGACTACCCCCTCTAACAGGATTCCTGCCTAAATGACTTATCATCCAAGAACTAACTAAACAGGATATGGCTCCAGCAGCCACACTCATCTCTCTACTCTCCCTACTAAGCTTATTCTTCTACCTCCGTCTCGCATATTGCACAACAATCACACTCCCTCCACATACCACAAACCACATAAAACAATGACGAACTATCAAGCCAACCAGCATCACAATTGCTATTTTAACCACTATGTCCGTCATACTTCTTCCCATCTCCCCCATAATTCTCACCATTATC
Cy_brissoni_9BOLsantacruz    	ATGAATCCTCTGGCAAACCTAATTTTCATCACCAGCCTACTATTAGGAACAACCATTACCATCTCAAGCAACCATTGAGTTTTAGCCTGAACTGGCCTTGAAATTAACACACTTGCCATCCTCCCACTAATCTCAAAATCCCACCACCCACGAGCTATTGAAGCCGCTACTAAATACTTCTTGACCCAAGCAGCCGCCTCTGCCCTAGTTCTATTCTCCAGCATGACCAATGCATGACACACCGGACAATGGGATATCACCCAACTTACCCATCCAATATCCTGCCTAATTCTCACCTCAGCAATCGCAATAAAACTAGGACTAGTTCCATTCCACTTCTGATTCCCAGAAGTACTCCAAGGTTCTCCCCTCACCACCGGCCTCCTTCTATCCACTATCATAAAACTCCCTCCAATCACACTACTCTACATAACCTCACCCTCACTAAACCCAACTCTATTAACTACTCTAGCCATCCTTTCAACAGCCATTGGAGGATGAATGGGCCTTAACCAAACACAAATCCGAAAAGTACTAGCCTTCTCTTCCATCTCCCATTTAGGCTGAATAGCGATCATCATCATTTACAACCCTAAACTCACCCTCCTCAACTTCTACCTCTATACAATAATAACTGCAACCATCTTCCTTGCCCTAAATACAACTAAAGTCCTGAAACTATCCACCCTAATAACTACATGAACCAAAGCCCCATCTCTGAATACAATACTACTCCTAACATTACTCTCCCTAGCAGGACTACCCCCTCTAACAGGATTCCTGCCTAAATGACTTATCATCCAAGAACTAACTAAACAGGATATGGCTCCAGCAGCCACACTCATCTCTCTACTCTCCCTACTAAGCTTATTCTTCTACCTCCGTCTCGCATATTGCACAACAATCACACTCCCTCCACATACCACAAACCACATAAAACAATGACGAACTATCAAGCCAACCAGCATCACAATTGCTATTTTAACCACTATGTCCGTCATACTTCTTCCCATCTCCCCCATAATTCTCACCATTATC
Cy_cyanoides_1BOLsantacruz   	ATGAATCCCCTGGCAAACCTAATCTTCATCACCAGCCTACTCCTAGGAACAACCATCACCATCTCAAGCAACCATTGAATTATAGCTTGGACCGGCCTTGAAATTAACACACTTGCCGTTCTCCCACTGATCTCAAAATCCCACCATCCACGAGCCATTGAAGCCGCCACTAAATACTTTTTAACCCAAGCAGCTGCTTCTGCCCTAGTCTTATTCTCCAGCATGACTAATGCTTGACATACCGGACAATGAGATATCACCCAACTTACTCACCCAGTATCTTGCCTAATTCTTACCTCAGCAATCGCAATAAAACTAGGACTAGTCCCATTCCACTTCTGATTCCCGGAAGTACTTCAAGGCTCTCCCCTCATCACCGGCCTTCTTCTATCTACTATCATAAAACTCCCTCCGATCGCATTACTCTACATAACTTCACCCTCACTAAACCCAACCCTACTAACCACCCTAGCTATCCTTTCAACAGCCGTTGGAGGATGAATAGGCCTTAACCAAACACAAATCCGGAAAGTACTAGCCTTCTCCTCCATCTCCCATTTAGGCTGAATAGCGATCATCATTGTCTACAACCCCAAACTTACCCTCCTCAACTTCTACCTCTACACAATAATAACTGCAACCATCTTCCTTGCCCTAAACACAACCAAAGTCCTAAAACTATCTACCCTAATAACCACATGGACCAAAGCCCCATCCCTGAACACAATGCTACTTCTGACCTTACTCTCCCTTGCAGGACTCCCCCCTCTAACAGGATTCCTACCCAAATGACTCATCATTCAAGAGCTAACTAAACAAGATATAGCCCCAGCAGCTACACTTATCTCTCTACTTTCCCTACTAAGCCTATTCTTCTACCTTCGTCTAGCATACTGCGCAACAATCACACTTCCTCCACACACCACAAACCACATAAAACAATGACGAACCATCAAGCCAACTAACATCACAATCGCTGTTTTAACCACTATGTCCGTCATGCTTCTCCCTATCTCCCCTATAATTCTCACCATTGTC
Cy_cyanoides_2HONatlant      	??GAATCCCCTAGCAAACCTAGTTTTCATCATCAGCCTACTTTTAGGGACAACCATTACCATCTCAAGTAACCATTGAATTATGGCCTGGACCGGCCTTGAAATTAACACACTTGCCATCCTCCCGCTAATCTCAAAATCCCACCATCCACGAGCTATTGAAGCCGCTACTAAGTACTTCTTAACCCAGGCAGCCGCTTCCGCCCTAGTCCTATTCTCCAGCATGACCAATGCATGGCACACCGGACAATGGGACATCACTCAACTTACCCACCCAACATCCTGCCTAATTCTTACCTCAGCAATCGCAATAAAACTGGGACTAGTCCCATTCCATTTCTGATTCCCAGAAGTACTTCAGGGTTCTCCACTAATCACCGGCCTCCTCCTATCCACTATCATAAAACTCCCTCCAATCACATTACTCTACATAACTTCACCCTCACTAAGTCCAACCCTATTAACCACCCTAGCCCTCCTCTCAACAGCCATTGGAGGATGAATAGGCCTTAACCAAACACAAATCCGAAAAGTATTAGCCTTCTCCTCCATCTCCCATTTAGGCTGAATAGCGATCATCATCGTATACAACCCTAAACTTACCCTCCTCAACTTCTACCTATACACAATAATAACTGCAACCATCTTTCTTGCCCTAAATACAACCAAAGTCCTAAAACTATCCACCCTAATAACCACATGAACCAAAGCCCCATCCCTAAACGCAATACTACTCTTAACCCTACTTTCCCTTGCAGGACTTCCTCCTCTAACAGGATTCCTACCTAAATGACTCATCATTCAAGAACTAACTAAACAAGATATAGCCCCAGCAGCTACGCTCATCTCTCTACTTTCCCTACTAAGCCTATTTTTCTACCTTCGCCTCGCATACTGCGCAACAATTACACTTCCCCCGCACACCACAAACCACATAAAACAATGACGAACTACCAAGCCAACTAGCACCACAATCGCTGTTTTAGCCACTATATCCGTCATGCTTCTCCCCGTCTCCCCTATAATTCTCACCATTGT?
Cy_cyanoides_3PERmadredios   	ATGAATCCCCTGGCAAACCTAATCTTCATCACCAGCCTACTCCTAGGAACAACCATCACCATCTCAAGCAACCATTGAATTATAGCTTGGACCGGCCTTGAAATTAACACACTTGCCGTTCTCCCACTGATCTCAAAATCCCACCATCCACGAGCCATTGAAGCTGCCACTAAATACTTTTTAACCCAAGCAGCTGCTTCTGCCCTAGTCTTATTCTCCAGCATGACTAATGCATGACATACCGGACAATGAGATATCACCCAACTTACTCACCCAGTATCTTGCCTAATTCTTACCTCAGCAATCGCAATAAAACTAGGACTAGTTCCATTCCACTTCTGATTCCCGGAAGTACTTCAAGGCTCTCCCCTCATCACCGGTCTTCTTCTATCCACTATCATAAAACTCCCTCCGATCGCATTACTCTACATAACTTCACCCTCACTAAACCCAACCCTACTAACCACTCTAGCTATCCTTTCAACAGCCGTTGGGGGATGAATAGGCCTTAACCAAACACAAATCCGGAAAGTGCTAGCCTTCTCCTCCATCTCCCATTTAGGCTGAATAGCGATCATCATTGTCTACAACCCCAAACTTACCCTCCTCAACTTCTACCTCTACACAATAATAACTGCAACCATCTTCCTTGCCCTAAACACAACCAAAGTCCTGAAACTATCCACCCTAATAACCACATGAACCAAAGCCCCATCCCTGAACACAATGCTACTTCTGACCTTACTCTCCCTTGCAGGACTCCCCCCTCTAACAGGATTCCTACCCAAATGACTCATCATTCAAGAGCTAACTAAACAAGATATAGCCCCAGCAGCTACACTTATCTCTCTACTTTCCCTACTAAGCCTATTCTTCTACCTTCGTCTAGCATATTGCGCAACAATCACACTTCCTCCACACACCACAAACCACATAAAACAATGGCGAACCATCAAGCCAACTAACATCACAATCGCTGTTTTAACCACTATGTCCGTCATGCTTCTCCCTATCTCCCCTATAATTCTCACCATTGTC
Cy_cyanoides_4PERcuzco       	ATGAATCCCCTGGCAAACCTAATCTTCATCACCAGCCTACTCCTAGGAACAACCATCACCATCTCAAGCAACCATTGAATTATAGCTTGGACCGGCCTTGAAATTAATACACTTGCCGTTCTCCCACTGATCTCAAAATCCCACCATCCACGAGCCATTGAAGCTGCCACTAAATACTTTTTAACCCAAGCAGCTGCTTCTGCCCTAGTCTTATTCTCCAGCATGACTAATGCATGACATACCGGACAATGAGATATCACCCAACTTACTCACCCAGTATCTTGCCTAATTCTTACCTCAGCAATCGCAATAAAACTGGGACTAGTTCCATTCCACTTCTGATTCCCGGAAGTACTTCAAGGCTCTCCCCTCATCACCGGCCTTCTTCTATCCACTATCATAAAACTCCCTCCGATCGCATTACTCTACATAACTTCACCCTCACTAAACCCAACCCTACTAACCACTCTAGCTATCCTTTCAACAGCCGTTGGGGGATGAATAGGCCTTAACCAAACACAAATCCGGAAAGTACTAGCCTTCTCCTCCATCTCCCATTTAGGCTGAATAGCGATCATCATTGTCTACAACCCCAAACTTACCCTCCTCAACTTCTACCTCTACACAATAATAACTGCAACCATCTTCCTTGCCCTAAACACAACCAAAGTCCTGAAACTATCCACCCTAATAACCACATGAACCAAAGCCCCATCCCTGAACACAATGCTACTTCTGACCTTACTCTCCCTTGCAGGACTCCCCCCTCTAACAGGATTCCTACCCAAATGACTCATCATTCAAGAGCTAACTAAACAAGATATAGCCCCAGCAGCTACACTTATCTCTCTACTTTCCCTACTAAGCCTATTCTTCTACCTTCGTCTAGCATATTGCGCAACAATCACACTTCCTCCACACACCACAAACCACATAAAACAATGACGAACCATCAAGCCAACTAACATCACAATCGCTGTTTTAACCACTATGTCCGTCATGCTTCTCCCTATCTCCCCTATAATTCTCACCATTGT?
Cy_cyanoide_5MXveracruz      	??????????????????????????????????????????????????????????????????????????????????????????????????????????????????????????????????????AAAATCCCACCATCCACGAGCTATTGAAGCCGCTACTAAGTACTTCTTAACCCAGGCAGCCGCTTCTGCCCTAGTCCTATTCTCCAGCATGACCAATGCATGGCACACCGGACAATGGGACATCACTCAACTTACCCACCCAACATCCTGCCTAATTCTTACCTCAGCAATCGCAATAAAACTGGGACTAGTCCCATTCCATTTCTGATTCCCAGAAGTACTTCAGGGTTCTCCACTAATCACCGGCCTCCTCCTATCCACTATCATAAAACTCCCTCCAATCACATTACTCTACATAACTTCACCCTCACTAAGTCCAACCCTATTAACCACCCTAGCCCTCCTCTCAACAGCCATTGGAGGATGAATAGGCCTTAACCAAACACAGATCCGAAAAGTATTAGCCTTCTCCTCCATCTCCCATTTAGGCTGAATAGCGATCATCATCGTATACAACCCTAAACTTACCCTCCTCAACTTCTACCTATACACAATAATAACTGCAACCATCTTTCTTGCCCTAAATACAACCAAAGTCCTAAAACTATCCACCCTAATAACCACATGAACCAAAGCCCCATCCCTAAACGCAATACTACTCTTAACCCTACTTTCCCTTGCAGGACTTCCTCCTCTAACAGGATTCCTACCTAAATGACTCATCATTCAAGAACTAACTAAACAAGATATAGCCCCAGCAGCTACGCTCATCTCTCTACTTTCCCTACTAAGCCTATTTTTCTACCTT????????????????????????????????????????????????????????????????????????????????????????????????????????????????????????????????????????????????????????????
Cy_cyanoides_6PERmadredios   	ATGAATCCCCTGGCAAACCTAATCTTCATCACCAGCCTACTCCTAGGAACAACCATCACCATCTCAAGCAACCATTGAATTATAGCTTGGACCGGCCTTGAAATTAACACACTTGCCGTTCTCCCACTGATCTCAAAATCCCACCATCCACGAGCCATTGAAGCTGCCACTAAATACTTTTTAACCCAAGCAGCTGCTTCTGCCCTAGTCTTATTCTCCAGCATGACTAATGCATGACATACCGGACAATGAGATATCACCCAACTTACTCACCCAGTATCTTGCCTAATTCTTACCTCAGCAATCGCAATAAAACTAGGACTAGTTCCATTCCACTTCTGATTCCCGGAAGTACTTCAAGGCTCTCCCCTCATCACCGGTCTTCTTCTATCCACTATCATAAAACTCCCTCCGATCGCATTACTCTACATAACTTCACCCTCACTAAACCCAACCCTACTAACCACTCTAGCTATCCTTTCAACAGCCGTTGGGGGATGAATAGGCCTTAACCAAACACAAATCCGGAAAGTGCTAGCCTTCTCCTCCATCTCCCATTTAGGCTGAATAGCGATCATCATTGTCTACAACCCCAAACTTACCCTCCTCAACTTCTACCTCTACACAATAATAACTGCAACCATCTTCCTTGCCCTAAACACAACCAAAGTCCTGAAACTATCCACCCTAATAACCACATGAACCAAAGCCCCATCCCTGAACACAATGCTACTTCTGACCTTACTCTCCCTTGCAGGACTCCCCCCTCTAACAGGATTCCTACCCAAATGACTCATCATTCAAGAGCTAACTAAACAAGATATAGCCCCAGCAGCTACACTTATCTCTCTACTTTCCCTACTAAGCCTATTCTTCTACCTTCGTCTAGCATATTGCGCAACAATCACACTTCCTCCACACACCACAAACCACATAAAACAATGGCGAACCATCAAGCCAACTAACATCACAATCGCTGTTTTAACCACTATGTCCGTCATGCTTCTCCCTATCTCCCCTATAATTCTCACCATTGTC
Cy_cyanoides_7PERloreto      	ATGAATCCCCTGGCAAACCTAATCTTCATCACCAGCCTACTCCTAGGAACAACCATCACCATCTCAAGCAACCATTGAATTATAGCTTGGACCGGCCTTGAAATTAACACACTTGCCGTTCTCCCACTGATCTCAAAATCCCACCATCCACGAGCCATTGAAGCTGCCACTAAATACTTTTTAACCCAAGCAGCTGCTTCTGCCCTAGTCTTATTCTCCAGCATGACTAATGCATGACATACCGGACAATGAGATATCACCCAACTTACTCACCCAGTATCTTGCCTAATTCTTACCTCAGCAATCGCAATAAAACTAGGACTAGTTCCATTCCACTTCTGATTCCCGGAAGTACTTCAAGGCTCTCCCCTCATCACCGGCCTTCTTCTATCCACTATCATAAAACTCCCTCCGATCGCATTACTCTACATAACTTCACCCTCACTAAACCCAACCCTACTAACCACTCTAGCTATCCTTTCAACAGCCGTTGGGGGATGAATAGGCCTTAACCAAACACAAATCCGGAAAGTACTAGCCTTCTCCTCCATCTCCCATTTAGGCTGAATAGCGATCATCATTGTCTACAACCCCAAACTTACCCTCCTCAACTTCTACCTCTACACAATAATAACTGCAACCATCTTCCTTGCCCTAAACACAACCAAAGTCCTGAAACTATCCACCCTAATAACCACATGAACCAAAGCCCCATCCCTGAACACAATGCTACTTCTGACCTTACTCTCCCTTGCAGGACTCCCCCCTCTAACAGGATTCCTACCCAAATGACTCATCATTCAAGAGCTAACTAAACAAGATATAGCCCCAGCAGCTACACTTATCTCTCTACTTTCCCTACTAAGCCTATTCTTCTACCTTCGTCTAGCATATTGTGCAACAATCACACTTCCTCCACACACCACAAACCACATAAAACAATGACGAACCATCAAGCCAACTAACATCACAATCGCTGTTTTAACCACTATGTCCGTCATGCTTCTCCCTATCTCCCCTATAATTCTCACCATTGTC
Cy_cyanoides_8NICatlantnorte 	ATGAATCCCCTAGCAAACCTAGTTTTCATCATCAGCCTACTTTTAGGGACAACCATTACCATCTCAAGTAACCATTGAATTATGGCCTGGACCGGCCTTGAAATTAACACACTTGCCATCCTCCCGCTAATCTCAAAATCCCACCATCCACGAGCTATTGAAGCCGCTACTAAGTACTTCTTAACCCAGGCAGCCGCTTCCGCCCTAGTCCTATTTTCCAGCATGACCAATGCATGGCACACCGGACAATGGGACATCACTCAACTTACCCACCCAACATCCTGCCTAATTCTTACCTCAGCAATCGCAATAAAACTGGGACTAGTCCCATTCCATTTCTGATTCCCAGAAGTACTTCAGGGTTCTCCACTAATCACCGGCCTCCTCCTATCCACTATCATAAAACTCCCTCCAATCACATTACTCTACATAACTTCACCCTCACTAAGTCCAACCCTATTAACCACCCTAGCCCTCCTCTCAACAGCCATTGGAGGATGAATAGGCCTTAACCAAACACAGATCCGAAAAGTATTAGCCTTCTCCTCCATCTCCCATTTAGGCTGAATAGCGATCATCATCGTATACAACCCTAAACTTACCCTCCTCAACTTCTACCTATACACAATAATAACTGCAACCATCTTTCTTGCCCTAAATACAACCAAAGTCCTAAAACTATCCACCCTAATAACCACATGAACCAAAGCCCCATCCCTAAACGCAATACTACTCTTAACCCTACTTTCCCTTGCAGGACTTCCTCCTCTAACAGGATTCCTACCTAAATGACTCATCATTCAAGAACTAACTAAACAAGATATAGCCCCAGCAGCTACGCTCATCTCTCTACTTTCCCTACTAAGCCTATTTTTCTACCTTCGCCTCGCATACTGCGCAACAATTACACTTCCCCCGCACACCACAAACCACATAAAACAATGACGAACTACCAAGCCAACTAGCACCACAATCGCTGTTTTAGCCACTATATCCGTCATGCTTCTCCCCGTCTCCCCTATAATTCTCACCATTGT?
Cy_cyanoides_9VENamazona     	?????????????????????????????????????????????????????????????TCTCAAGCAACCATTGAATTATAGCTTGGACCGGCCTTGAAATTAACACACTTGCCGTTCTCCCACTGATCTCAAAATCCCACCATCCACGAGCCATTGAAGCTGCCACTAAATACTTTTTAACCCAAGCAGCTGCTTCTGCCCTAGTCTTATTCTCCAGCATGACTAACGCATGACATACCGGACAATGAGATATCACCCAACTTACTCACCCAGTATCTTGCCTAATCCTTACCTCAGCAATCGCAATAAAACTAGGACTAGTTCCATTCCACTTCTGATTCCCAGAAGTACTTCAAGGCTCTCCCCTCATCACCGGCCTTCTTCTATCCACTATCATAAAACTCCCTCCGATCGCATTACTCTACATAACTTCACCCTCACTAAACCCAACCCTACTAACCACTCTAGCTATCCTTTCAACAGCCGTTGGGGGATGAATAGGCCTTAACCAAACACAAATCCGGAAAGTACTAGCCTTCTCCTCCATCTCCCATTTAGGCTGAATAGCGATCATCATTGTCTACAACCCCAAACTTACCCTCCTCAACTTCTACCTCTACACAATAATAACTGCAACCATCTTCCTTGCCCTAAACACAACCAAAGTCCTGAAACTATCCACCCTAATAACCACATGAACCAAAGCCCCATCCCTGAACACAATGCTACTTCTGACCTTACTCTCCCTTGCAGGACTCCCCCCTCTAACAGGATTCCTACCCAAATGACTCATCATTCAAGAGCTAACTAAACAAGATATAGCCCCAGCAGCTACACTTATCTCTCTACTTTCCCTACTAAGCCTATTCTTCTACCTTCGTCTAGCATATTGCGCAACAATCACACTTCCTCCACACACCACAAACCACATAAAACAATGACGA??????????????????????????????????????????????????????????????????????????????????????????
Cy_cyanoides_10GUY           	ATGAATCCCCTGGCAAACCTAATCTTCATCACCAGCCTACTCCTAGGAACAACCATCACCATCTCAAGCAACCATTGAATTATAGCTTGGACCGGCCTTGAAATTAACACACTTGCCGTTCTCCCACTGATCTCAAAATCCCACCACCCACGAGCCATTGAAGCTGCCACTAAATACTTTTTAACCCAAGCAGCTGCTTCTGCCCTAGTCTTATTCTCCAGCATGACTAATGCTTGACATACCGGACAATGAGATATCACCCAACTTACTCACCCAGTATCTTGCCTAATTCTTACCTCAGCAATCGCAATAAAACTAGGACTAGTCCCATTCCACTTCTGATTCCCGGAAGTACTTCAAGGCTCTCCCCTCATCACCGGCCTTCTTCTATCTACTATCATAAAACTCCCTCCGATCGCATTACTCTACATAACTTCACCCTCACTAAACCCAACCCTACTAACCACCCTAGCTATCCTTTCAACAGCCGTTGGAGGATGAATAGGCCTTAACCAAACACAAATCCGGAAAGTACTAGCCTTCTCCTCCATCTCCCATTTAGGCTGAATAGCGATCATCATTGTCTACAACCCCAAACTTACCCTCCTCAACTTCTACCTCTACACAATAATAACTGCAACCATCTTCCTTGCCCTAAACACAACCAAAGTCCTAAAACTATCTACCCTAATAACCACATGGACCAAAGCCCCATCCCTGAACACAATGCTACTTCTGACCTTACTCTCCCTTGCAGGACTCCCCCCTCTAACAGGATTCCTACCCAAATGACTCATCATTCAAGAGCTAACTAAACAAGATATAGCCCCAGCAGCTACACTTATCTCTCTACTTTCCCTACTAAGCCTATTCTTCTACCTTCGTCTAGCATACTGCGCAACAATCACACTTCCTCCACACACCACAAACCACATAAAACAATGACGAACCATCAAGCCAACTAACATCACAATCGCTGTTTTAACCACTATGTCCGTCATGCTTCTCCCTATCTCCCCTATAATTCTCACCATTGTC
Cy_cyanoides_11HONcopan      	????????????????????????????????????????????????????????????????????????????????????????????????CTTGAAATTAACACACTTGCCATCCTCCCGCTAATCTCAAAATCCCACCATCCACGAGCTATTGAAGCCGCTACTAAGTACTTCTTAACCCAGGCAGCCGCTTCTGCCCTAGTCCTATTCTCCAGCATGACCAATGCATGGCACACCGGACAATGGGACATCACTCAACTTACCCACCCAACATCCTGCCTAATTCTTACCTCAGCAATCGCAATAAAACTGGGACTAGTCCCATTCCATTTCTGATTCCCAGAAGTACTTCAGGGTTCTCCACTAATCACCGGCCTCCTCCTATCCACTATCATAAAACTCCCTCCAATCACATTACTCTACATAACTTCACCCTCACTAAGTCCAACCCTATTAACCACCCTAGCCCTCCTCTCAACAGCCATTGGAGGATGAATAGGCCTTAACCAAACACAGATCCGAAAAGTATTAGCCTTCTCCTCCATCTCCCATTTAGGCTGAATAGCGATCATCATCGTATACAACCCTAAACTTACCCTCCTCAACTTCTACCTATACACAATAATAACTGCAACCATCTTTCTTGCCCTAAATACAACCAAAGTCCTAAAACTATCCACCCTAATAACCACATGAACCAAAGCCCCATCCCTAAACGCAATACTACTCTTAACCCTACTTTCCCTTGCAGGACTTCCTCCTCTAACAGGATTCCTACCTAAATGACTCATCATTCAAGAACTAACTAAACAAGATATAGCCCCAGCAGCTACGCTCATCTCTCTACTTTCCCTACTAAGCCTATTTTTCTACCTTCGCCTCGCATACTGCGCAACAATTACACTTCCCCCGCACACCACAAACCACATAAAACAATGA?????????????????????????????????????????????????????????????????????????????????????????????
Cy_cyanoides_12GUY           	???????????????????????????????????????????????????????????????????????????????TTATAGCTTGGACCGGCCTTGAAATTAAGACACTTGCCGTTCTCCCACTGATCTCAAAATCCCACCACCCACGAGCCATTGAAGCTGCCACTAAATACTTTTTAACCCAAGCAGCTGCTTCTGCCCTAGTCTTATTCTCCAGCATGACTAATGCTTGACATACCGGACAATGAGATATCACCCAACTTACTCACCCAGTATCTTGCCTAATTCTTACCTCAGCAATCGCAATAAAACTAGGACTAGTCCCATTCCACTTCTGATTCCCGGAAGTACTTCAAGGCTCTCCCCTCATCACCGGCCTTCTTCTATCTACTATCATAAAACTCCCTCCGATCGCATTACTCTACATAACTTCACCCTCACTAAACCCAACCCTACTAACCACCCTAGCTATCCTTTCAACAGCCGTTGGAGGATGAATAGGCCTTAACCAAACACAAATCCGGAAAGTACTAGCCTTCTCCTCCATCTCCCATTTAGGCTGAATAGCGATCATCATTGTCTACAACCCCAAACTTACCCTCCTCAACTTCTACCTCTACACAATAATAACTGCAACCATCTTCCTTGCCCTAAACACAACCAAAGTCCTAAAACTATCTACCCTAATAACCACATGGACCAAAGCCCCATCCCTGAACACAATGCTACTTCTGACCTTACTCTCCCTTGCAGGACTCCCCCCTCTAACAGGATTCCTACCCAAATGACTCATCATTCAAGAGCTAACTAAACAAGATATAGCCCCAGCAGCTACACTTATCTCTCTACTTTCCCTACTAAGCCTATTCTTCTACCTTCGTCTAGCATACTGCGCAACAATCACACTTCCTCCGCACACCACAAACCACATAAGACAATGACGA??????????????????????????????????????????????????????????????????????????????????????????
Cy_cyanoides_13VENamazonas   	ATGAATCCCCTGGCAAACCTAATCTTCATCACCAGCCTACTCCTAGGAACAACCATCACCATCTCAAGCAACCATTGAATTATAGCTTGGACCGGCCTTGAAATTAACACACTTGCCGTTCTCCCACTGATCTCAAAATCCCACCATCCACGAGCCATTGAAGCTGCCACTAAATACTTTTTAACCCAAGCAGCTGCTTCTGCCCTAGTCTTATTCTCCAGCATGACTAATGCTTGACATACCGGACAATGAGATATCACCCAACTTACTCACCCAGTATCTTGCCTAATTCTTACCTCAGCAATCGCAATAAAACTAGGACTAGTCCCATTCCACTTCTGATTCCCGGAAGTACTTCAAGGCTCTCCCCTCATCACCGGCCTTCTTCTATCTACTATCATAAAACTCCCTCCGATCGCATTACTCTACATAACTTCACCCTCACTAAACCCAACCCTACTAACCACCCTAGCTATCCTTTCAACAGCCGTTGGAGGATGAATAGGCCTTAACCAAACACAAATCCGGAAAGTACTAGCCTTCTCCTCCATCTCCCATTTAGGCTGAATAGCGATCATCATTGTCTACAACCCCAAACTTACCCTCCTCAACTTCTACCTCTACACAATAATAACTGCAACCATCTTCCTTGCCCTAAACACAACCAAAGTCCTAAAACTATCTACCCTAATAACCACATGGACCAAAGCCCCATCCCTGAACACAATGCTACTTCTGACCTTACTCTCCCTTGCAGGACTCCCCCCTCTAACAGGATTCCTACCCAAATGACTCATCATTCAAGAGCTAACTAAACAAGATATAGCCCCAGCAGCTACACTTATCTCTCTACTTTCCCTACTAAGCCTATTCTTCTACCTTCGTCTAGCATACTGCGCAACAATCACACTTCCTCCACACACCACAAACCACATAAAACAATGACGAACCATCAAGCCAACTAACATCACAATCGCTGTTTTAACCACTATGTCCGTCATGCTTCTCCCTATCTCCCCTATAATTCTCACCATTGTC
Cy_cyanoides_14VENmanagas    	ATGAATCCCCTGGCAAACCTAATCTTCATCACCAGCCTACTCCTAGGAACAACCATCACCATCTCAAGCAACCATTGAATTATAGCTTGGACCGGCCTTGAAATTAACACACTTGCCGTTCTCCCACTGATCTCAAAATCCCACCATCCACGAGCCATTGAAGCTGCCACTAAATACTTTTTAACCCAAGCAGCTGCTTCTGCCCTAGTCTTATTCTCCAGCATGACTAATGCTTGACATACCGGACAATGAGATATCACCCAACTTACTCACCCAGTATCTTGCCTAATTCTTACCTCAGCAATCGCAATAAAACTAGGACTAGTCCCATTCCACTTCTGATTCCCAGAAGTACTTCAAGGCTCTCCCCTCATCACCGGCCTTCTTCTATCTACTATCATAAAACTCCCTCCGATCGCATTACTCTACATAACTTCACCCTCACTAAACCCAACCCTACTAACCACCCTAGCTATCCTTTCAACAGCCGTTGGAGGATGAATAGGCCTTAACCAAACACAAATCCGGAAAGTACTAGCCTTCTCCTCCATCTCCCATTTAGGCTGAATAGCGATCATCATTGTCTACAACCCCAAACTTACCCTCCTCAACTTCTACCTCTACACAATAATAACTGCAACCATCTTCCTTGCCCTAAACACAACCAAAGTCCTAAAACTATCTACCCTAATAACCACATGGACCAAAGCCCCATCCCTGAACACAATGCTACTTCTGACCTTACTCTCCCTTGCAGGACTCCCCCCTCTAACAGGATTCCTACCCAAATGACTCATCATTCAAGAGCTAACTAAACAAGATATAGCCCCAGCAGCTACACTTATCTCCCTACTTTCCCTACTAAGCCTATTCTTCTACCTTCGCCTAGCATACTGCGCAACAATCACACTTCCTCCACACACCACAAACCACATAAAACAATGACGAACCATCAAGCCAACTAACATCACAATCGCTGTTCTAACCACTATGTCCGTCATGCTTCTCCCTATCTCCCCTATAATTCTCACCATTGTC
Cy_cyanoides_15VENfalcon     	ATGAATCCCCTAGCAAACCTAATTTTCATCGCCAGCTTACTTTTAGGGACAACCATTGCCATCTCAAGCAACCATTGAATTATGGCCTGGACCGGCCTTGAAATCAACACACTTGCCATTCTCCCACTAATCTCAAAATCCCACCATCCACGAGCTATTGAAGCCGCTACTAAATACTTCTTAACCCAGGCAGCTGCTTCTGCTCTAGTCTTATTCTCCAGCATAACCAATGCATGGCACACCGGACAATGAGACATCACTCAACTTACCCATCCAATATCCTGCCTAATTCTTACTTCAGCGATCGCAATAAAACTGGGGCTAGTTCCATTTCACTTCTGATTCCCAGAAGTACTTCAGGGTTCTCCACTAATCACCGGCCTCCTCCTATCCACTATCATAAAACTCCCTCCAATCACATTACTCTACATGACCTCACCCTCACTAAACCCAGCCCTATTAACTACCCTAGCCCTCCTTTCAACAGCCATTGGAGGATGAATGGGCCTTAACCAGACACAAATCCGAAAAGTACTAGCCTTCTCCTCCATCTCCCATTTAGGCTGAATAGTGATCATCATCATCTACAACCCTAAACTTACTCTCCTCAACTTCTACCTATACACAATAATAACCGCAACCATCTTTCTTGCCCTAAATACAACCAAAGTCCTAAAACTATCCACCCTAATAACCACATGAACCAAAGCCCCATCCCTGAACGCAATGCTACTCTTAACCCTACTTTCCCTCGCAGGACTTCCCCCTCTAACAGGATTCTTACCTAAATGACTCATCATTCAAGAACTAACTAAGCAAGATATAGCCCCAGCAGCTACGCTCATCTCTCTACTTTCCCTACTAAGCCTATTTTTCTACCTTCGCCTCGCATATTGCGCAACAATCACACTTCCCCCACACACCACAAACCACATAAAACAATGACGAACTATCAAACCAACTAGCATCACAATTGCTGTTTTAACCACTATGTCCGTCATGCTTCTCCCCGTCTCCCCTATAATTCTCACTATTATC
Cy_cyanoides_16BELtoledo     	ATGAATCCCCTAGCAAACCTAGTTTTCATCATCAGCCTACTTTTAGGGACAACCATTACCATCTCAAGTAACCATTGAATTATGGCCTGGACCGGCCTTGAAATTAACACACTTGCCATCCTCCCGCTAATCTCAAAATCCCACCATCCACGAGCTATTGAAGCCGCTACTAAGTACTTCTTAACCCAGGCAGCCGCTTCTGCCCTAGTCCTATTCTCCAGCATGACCAATGCATGGCACACCGGACAATGGGACATCACTCAACTTACCCACCCAACATCCTGCCTAATTCTTACCTCAGCAATCGCAATAAAACTGGGACTAGTCCCATTCCATTTCTGATTCCCAGAAGTACTTCAGGGTTCTCCACTAATCACCGGCCTCCTCCTATCCACTATCATAAAACTCCCTCCAATCACATTACTCTACATAACTTCACCCTCACTAAGTCCAACCCTATTAACCACCCTAGCCCTCCTCTCAACAGCCATTGGAGGATGAATAGGCCTTAACCAAACACAGATCCGAAAAGTATTAGCCTTCTCCTCCATCTCCCATTTAGGCTGAATAGCGATCATCATCGTATACAACCCTAAACTTACCCTCCTCAACTTCTACCTATACACAATAATAACTGCAACCATCTTTCTTGCCCTAAATACAACCAAAGTCCTAAAACTATCCACCCTAATAACCACATGAACCAAAGCCCCATCCCTAAACGCAATACTACTCTTAACCCTACTTTCCCTTGCAGGACTTCCTCCTCTAACAGGATTCCTACCTAAATGACTCATCATTCAAGAACTAACTAAACAAGATATAGCCCCAGCAGCTACGCTCATCTCTCTACTTTCCCTACTAAGCCTATTTTTCTACCTTCGCCTCGCATACTGCGCAACAATTACACTTCCCCCGCACACCACAAACCACATAAAACAATGACGAACTACCAAGCCAACCAGCACCACAATTGCTGTTTTAGCCACTATATCCGTCATGCTTCTCCCCGTCTCCCCTATAATTCTCACCATTGTT
Cy_cyanoides_17BELtoledo     	ATGAATCCCCTAGCAAACCTAGTTTTCATCATCAGCCTACTTTTAGGGACAACCATTACCATCTCAAGTAACCATTGAATTATGGCCTGGACCGGCCTTGAAATTAACACACTTGCCATCCTCCCGCTAATCTCAAAATCCCACCATCCACGAGCTATTGAAGCCGCTACTAAGTACTTCTTAACCCAGGCAGCCGCTTCCGCCCTAGTCCTATTCTCCAGCATGACCAATGCATGGCACACCGGACAATGGGACATCACTCAACTTACCCACCCAACATCCTGCCTAATTCTTACCTCAGCAATCGCAATAAAACTGGGACTAGTCCCATTCCATTTCTGATTCCCAGAAGTACTTCAGGGTTCTCCACTAATCACCGGCCTCCTCCTATCCACTATCATAAAACTCCCTCCAATCACATTACTCTACATAACTTCACCCTCACTAAGTCCAACCCTATTAACCACCCTAGCCCTCCTCTCAACAGCCATTGGAGGATGAATAGGCCTTAACCAAACACAGATCCGAAAAGTATTAGCCTTCTCCTCCATCTCCCATTTAGGCTGAATAGCGATCATCATCGTATACAACCCTAAACTTACCCTCCTCAACTTCTACCTATACACAATAATAACTGCAACCATCTTTCTTGCCCTAAATACAACCAAAGTCCTAAAACTATCCACCCTAATAACCACATGAACCAAAGCCCCATCCCTAAACGCAATACTACTCTTAACCCTACTTTCCCTTGCAGGACTTCCTCCTCTAACAGGATTCCTACCTAAATGACTCATCATTCAAGAACTAACTAAACAAGATATAGCCCCAGCAGCTACGCTCATCTCTCTACTTTCCCTACTAAGCCTATTTTTCTACCTTCGCCTCGCATACTGCGCAACAATTACACTTCCCCCGCACACCACAAACCACATAAAACAATGACGAACTACCAAGCCAACCAGCACCACAATTGCTGTTTTAGCCACTATATCCGTCATGCTTCTCCCCGTCTCCCCTATAATTCTCACCATTGTT
Cy_cyanoides_18PANbocas      	ATGAATCCCCTAGCAAACCTAGTTTTCATCATCAGCCTACTTTTAGGGACAACCATTACCATCTCAAGTAACCATTGAATTATGGCCTGGACCGGCCTTGAAATTAACACACTTGCCATCCTCCCGCTAATCTCAAAATCCCACCATCCACGAGCTATTGAAGCCGCTACTAAGTACTTCTTAACCCAGGCAGCCGCTTCCGCCCTAGTCCTATTCTCCAGCATGACCAATGCATGGCACACCGGACAATGGGACATCACTCAACTTACCCACCCAACATCCTGCCTAATTCTTACCTCAGCAATCGCAATAAAACTGGGACTAGTCCCATTCCATTTCTGATTCCCAGAAGTACTTCAGGGTTCTCCACTAATCACCGGCCTCCTCCTATCCACTATCATAAAACTCCCTCCAATCACATTACTCTACATAACTTCACCCTCACTAAGTCCAACCCTATTAACCACCCTAGCCCTCCTCTCAACAGCCATTGGAGGATGAATAGGCCTTAACCAAACACAAATCCGAAAAGTATTAGCCTTCTCCTCCATCTCCCATTTAGGCTGAATAGCGATCATCATCGTATACAACCCTAAACTTACCCTCCTCAACTTCTACCTATACACAATAATAACTGCAACCATCTTTCTTGCCCTAAATACAACCAAAGTCCTAAAACTATCCACCCTAATAACCACATGAACCAAAGCCCCATCCCTAAACGCAATACTACTCTTAACCCTACTTTCCCTTGCAGGACTTCCTCCTCTAACAGGATTCCTACCTAAATGACTCATCATTCAAGAACTAACTAAACAAGATATAGCCCCAGCAGCTACGCTCATCTCTCTACTTTCCCTACTAAGCCTATTTTTCTACCTTCGCCTCGCATACTGCGCAACAATTACACTTCCCCCGCACACCACAAACCACATAAAACAATGACGAACTACCAAGCCAACTAGCACCACAATCGCTGTTTTAGCCACTATATCCGTCATGCTTCTCCCCGTCTCCCCTATAATTCTCACCATTGTT
Cy_cyanoides_19PANsantafe    	ATGAATCCCCTAGCAAACCTAATTTTCATCGCCAGCTTACTTTTAGGGACAACCATTGCCATCTCAAGCAACCATTGAATTATGGCCTGGACCGGCCTTGAAATTAACACACTCGCCATTCTCCCACTAATCTCAAAATCCCACCATCCACGAGCTATTGAAGCCGCCACTAAATACTTCTTAACCCAGGCAGCTGCTTCTGCCCTAGTCTTATTCTCCAGCATGACCAATGCATGGCACACCGGACAATGAGACATCACTCAACTTACCCATCCAATATCCTGCCTAATTCTTACTTCAGCGATCGCAATAAAACTAGGGCTGGTTCCATTTCACTTCTGATTCCCAGAAGTACTTCAAGGTTCTCCACTAATCACCGGCCTCCTCCTATCTACTATCATAAAACTCCCTCCAATCACATTACTCTACATAACCTCACCCTCACTAAATCCAGCCCTATTAACTACCCTAGCCCTCCTTTCAACAGCCATTGGAGGATGAATGGGCCTTAACCAGACACAAATCCGAAAAGTACTAGCCTTTTCCTCCATCTCCCATTTAGGCTGAATAGCGATCATCATCATCTACAACCCTAAACTCACTCTCCTCAACTTCTACCTATACACAATAATAACCGCAACCATCTTTCTTGCCCTAAATACAACCAAAGTCCTAAAACTATCCACCCTAATAACCACATGAACCAAAGCCCCATCCCTGAACGCAATGCTACTCTTAACCCTACTTTCCCTCGCAGGACTTCCCCCTCTAACAGGATTCTTACCTAAATGACTCATCATTCAAGAACTAACTAAGCAAGATATAGCCCCAGCAGCTACGCTCATCTCTCTGCTCTCCCTACTAAGCCTATTTTTCTACCTTCGCCTCGCATATTGCGCAACAATCACACTTCCCCCACACACCACAAACCACATAAAACAATGACGAACTATCAAACCAACTAGCATCACAATCGCTGTTTTAACCACTATGTCCGTCATGCTTCTCCCCGTCTCCCCTATAATTCTCACTATTATC
Cy_cyanoides_20PANpanama     	ATGAATCCCCTAGCAAACCTAATTTTCATCGCCAGCTTACTTTTAGGGACAACCATTACCATCTCAAGCAACCATTGAATTATGGCCTGGACCGGCCTTGAAATTAACACACTCGCCATTCTCCCACTAATCTCAAAATCCCACCATCCACGAGCTATTGAAGCCGCCACTAAATACTTCTTAACCCAGGCAGCTGCTTCTGCCCTAGTCTTATTCTCCAGCATGACCAATGCATGGCACACCGGACAATGAGACATCACTCAACTTACCCATCCAATATCCTGCCTAATTCTTACTTCAGCGATCGCAATAAAACTAGGGCTGGTTCCATTTCACTTCTGATTCCCAGAAGTACTTCAAGGTTCTCCACTAATCACCGGCCTCCTCCTATCTACTATCATAAAACTCCCTCCAATCACATTACTCTACATAACCTCACCCTCACTAAATCCAGCCCTATTAACTACCCTAGCCCTCCTTTCAACAGCCATTGGAGGATGAATGGGCCTTAACCAGACACAAATCCGAAAAGTACTAGCCTTTTCCTCCATCTCCCATTTAGGCTGAATAGCGATCATCATCATCTACAACCCTAAACTCACTCTCCTCAACTTCTACCTATACACAATAATAACCGCAACCATCTTTATTGCCCTAAATACAACCAAAGTCCTAAAACTATCCACCCTAATAACCACATGAACCAAAGCCCCATCCCTGAACGCAATGCTACTCTTAACCCTACTTTCCCTCGCAGGACTTCCCCCTCTAACAGGATTCTTACCTAAATGACTCATCATTCAAGANCTAACTAAGCAAGATATAGCCCCAGCAGCTACGCTCATCTCTCTGCTCTCCCTACTAAGCCTATTTTTCTACCTTCGCCTCGCATATTGCGCAACAATCACACTTCCCCCACACACCACAAACCACATAAAACAATGACGAACTATCAAACCAACTAGCATCACAATCGCTGTTTTAACCACTATGTCCGTCATGCTTCTCCCCGTCTCCCCTATAATTCTCACTATTATC
Cy_cyanoides_21PANdarien     	ATGAATCCTCTAGCAAACCTAATTTTCATCGCCAGCTTACTTTTAGGGACAACCATTGCCATCTCAAGCAACCATTGAATTATGGCCTGGACCGGCCTTGAAATTAACACACTCGCCATTCTCCCACTAATCTCAAAATCCCACCATCCACGAGCTATTGAAGCCGCTACTAAATACTTCTTAACCCAGGCAGCTGCTTCTGCTCTAGTCTTATTCTCCAGCATGACCAATGCATGGCACACCGGACAATGAGACATCACTCAACTTACCCATCCAATATCCTGCCTAATTCTTACTTCAGCGATCGCAATAAAACTAGGGCTGGTTCCATTTCACTTCTGATTCCCAGAAGTACTTCAAGGTTCTCCACTAATCACCGGCCTCCTCCTATCTACTATCATAAAACTCCCTCCAATCACATTACTCTACATAACCTCACCCTCACTAAATCCAGCCCTATTAACTACCCTAGCCCTCCTTTCAACAGCCATTGGAGGATGAATGGGCCTTAACCAGACACAAATCCGAAAAGTACTAGCCTTTTCCTCCATCTCCCATTTAGGCTGAATAGCGATCATCATCATCTACAACCCTAAACTCACTCTCCTCAACTTCTACCTATACACAATAATAACCGCAACCATCTTTCTTGCCCTAAATACAACCAAAGTCCTAAAACTATCCACCCTAATAACCACATGAACCAAAGCCCCATCCCTGAACGCAATGCTACTCTTAACCCTACTTTCCCTCGCAGGACTTCCCCCTCTAACAGGATTCTTACCTAAATGACTCATCATTCAAGAACTAACTAAGCAAGATATAGCCCCAGCAGCTACGCTCATCTCTCTGCTCTCCCTACTAAGCCTATTTTTCTACCTTCGCCTCGCATATTGCGCAACAATCACACTTCCCCCACACACCACAAACCACATAAAACAATGACGAACTATCAAACCAACTAGCATCACAATCGCTGTTTTAACCACTATGTCCGTCATGCTTCTCCCCGTCTCCCCTATAATTCTCACTATTATC
Cy_cyanoides_22PERucayali    	ATGAATCCCCTGGCAAACCTAATCTTCATCACCAGCCTACTCCTAGGAACAACCATCACCATCTCAAGCAACCATTGAATTATAGCTTGGACCGGCCTTGAAATTAACACACTTGCCGTTCTCCCACTGATCTCAAAATCCCACCATCCACGAGCCATTGAAGCTGCCACTAAATACTTTTTAACCCAAGCAGCTGCTTCTGCCCTAGTCTTATTCTCCAGCATGACTAATGCATGACATACCGGACAATGAGATATCACCCAACTTACTCACCCAGTATCTTGCCTAATTCTTACCTCAGCAATCGCAATAAAACTAGGACTAGTTCCATTCCACTTCTGATTCCCGGAAGTACTTCAAGGCTCTCCCCTCATCACCGGCCTTCTTCTATCCACTATCATAAAACTCCCTCCGATCGCATTACTCTACATAACTTCACCCTCACTAAACCCAACCCTACTAACCACTCTAGCTATCCTTTCAACAGCCGTTGGGGGATGAATAGGCCTTAACCAAACACAAATCCGGAAAGTACTAGCCTTCTCCTCCATCTCTCATTTAGGCTGAATAGCGATCATCATTGTCTACAACCCCAAACTTACCCTCCTCAACTTCTACCTCTACACAATAATAACTGCAACCATCTTCCTTGCCCTAAACACAACCAAAGTCCTGAAACTATCCACCCTAATAACCACATGAACCAAAGCCCCATCCCTGAACACAATGCTACTTCTGACCTTACTCTCCCTTGCAGGACTTCCCCCTCTAACAGGATTCCTACCCAAATGACTCATCATTCAAGAGCTAACTAAACAAGATATAGCCCCAGCAGCTACACTTATCTCTCTACTTTCCCTACTAAGCCTATTCTTCTACCTTCGTCTAGCATATTGCGCAACAATCACACTTCCTCCACACACCACAAACCACATAAAACAATGACGAACCATCAAGCCAACTAACATCACAATCGCTGTTTTAACCACTATGTCCGTCATGCTTCTCCCTATCTCCCCTATAATTCTCACCATTGTC
Cy_cyanoides_23BRAmatogros	ATGAATCCCCTGGCAAACCTAATCTTCATCACCAGCCTACTCCTAGGAACAACCATCACCATCTCAAGCAACCATTGAATTATAGCTTGGACCGGCCTTGAAATTAACACACTTGCCGTTCTCCCACTGATCTCAAAATCCCACCATCCACGAGCCATTGAAGCTGCCACTAAATACTTTTTAACCCAAGCAGCTGCTTCTGCCCTAGTCTTATTCTCCAGCATGACTAATGCTTGACATACCGGACAATGAGATATCACCCAACTTACTCACCCAGTATCTTGCCTAATTCTTACCTCAGCAATCGCAATAAAACTAGGACTAGTCCCATTCCACTTCTGATTCCCGGAAGTACTTCAAGGCTCTCCCCTCATCACCGGCCTTCTTCTATCTACTATCATAAAACTCCCTCCGATCGCATTACTCTACATAACTTCACCCTCACTAAACCCAACCCTACTAACCACCCTAGCTATCCTTTCAACAGCCGTTGGAGGATGAATAGGCCTTAACCAAACACAAATCCGGAAAGTACTAGCCTTCTCCTCCATCTCCCATTTAGGCTGAATAGCGATCATCATTGTCTACAACCCCAAACTTACCCTCCTCAACTTCTACCTCTACACAATAATAACTGCAACCATCTTCCTTGCCCTAAACACAACCAAAGTCCTAAAACTATCTACCCTAATAACCACATGGACCAAAGCCCCATCCCTGAACACAATGCTACTTCTGACCTTACTCTCCCTTGCAGGACTCCCCCCTCTAACAGGATTCCTACCCAAATGACTCATCATTCAAGAGCTAACTAAACAAGATATAGCCCCAGCAGCTACACTTATCTCCCTACTTTCCCTACTAAGCCTATTCTTCTACCTTCGTCTAGCATACTGCGCAACAATCACACTTCCTCCACACACCACAAACCACATAAAACAATGACGAACCATCAAGCCAACTAACATCACAATCGCTGTTTTAACCACTATGTCCGTCATGCTTCTCCCCATCTCCCCTATAATTCTCACCATTGTC
Cy_cyanoides_24BRApara		ATGAATCCCCTGGCAAACCTAATCTTCATCACCAGCCTACTCCTAGGAACAACCATCACCATCTCAAGCAACCATTGAATTATAGCTTGGACCGGCCTTGAAATTAACACACTTGCCGTTCTCCCACTGATCTCAAAATCCCACCATCCACGAGCCATTGAAGCTGCCACTAAATACTTTTTAACCCAAGCAGCTGCTTCTGCCCTAGTCTTATTCTCCAGCATGACTAATGCTTGACATACCGGACAATGAGATATCACCCAACTTACTCACCCAGTATCTTGCCTAATTCTTACCTCAGCAATCGCAATAAAACTAGGACTAGTCCCATTCCACTTCTGATTCCCGGAAGTACTTCAAGGCTCTCCCCTCATCACCGGCCTTCTTCTATCTACTATCATAAAACTCCCTCCGATCGCATTACTCTACATAACTTCACCCTCACTAAACCCAACCCTACTAACCACCCTAGCTATCCTTTCAACAGCCGTCGGAGGATGAATAGGCCTTAACCAAACACAAATCCGGAAAGTACTAGCCTTCTCCTCCATCTCCCATTTAGGCTGAATAGCGATCATCATTGTCTACAACCCCAAACTTACCCTCCTCAACTTCTACCTCTACACAATAATAACTGCAACCATCTTCCTTGCCCTAAACACAACCAAAGTCCTAAAACTATCTACCCTAATAACCACATGGACCAAAGCCCCATCCCTGAACACAATGCTACTTCTGACCTTACTCTCCCTTGCAGGACTCCCCCCTCTAACAGGATTCCTACCCAAATGACTCATCATTCAAGAGCTAACTAAACAAGATATAGCCCCAGCAGCTACACTTATCTCCCTACTTTCCCTACTAAGCCTATTCTTCTACCTTCGTCTAGCATACTGCGCAACAATCACACTTCCTCCACACACCACAAACCACATAAAACAATGACGAACCATCAAGCCAACTAACATCACAATCGCTGTTTTAACCACTATGTCCGTCATGCTTCTCCCTATCTCCCCTATAATTCTCACCATTGTC
Cy_cyanoides_25ECUesmerald	ATGAATCCCCTAGCAAACCTAATTTTCATCGCCAGCTTACTTTTAGGGACAACCATTGCCATCTCAAGCAACCATTGAATTATAGCCTGGACCGGCCTTGAAATTAACACACTCGCCATTCTCCCACTAATCTCAAAATCCCACCATCCACGAGCTATTGAAGCCGCCACTAAATACTTCTTAACCCAGGCAGCTGCTTCTGCCCTAGTCTTATTCTCCAGCATGACCAATGCATGGCACACCGGACAATGAGACATCACTCAACTTACCCATCCAATATCCTGCCTAATTCTTACTTCAGCGATCGCAATAAAACTAGGGCTGGTTCCATTTCACTTCTGATTCCCAGAAGTACTTCAAGGTTCTCCACTAATCACCGGCCTCCTCCTATCTACTATCATAAAACTCCCTCCAATCACATTACTCTACATAACCTCACCCTCACTAAATCCAGCCCTATTAACTACCCTAGCCCTCCTTTCAACAGCCATTGGAGGATGAATGGGCCTTAACCAGACACAAATCCGAAAAGTACTAGCCTTTTCCTCCATCTCCCATTTAGGCTGAATAGCGATCATCATCATCTACAACCCTAAACTCACTCTCCTCAACTTCTACCTATACACAATAATAACCGCAACCATCTTTCTTGCCCTAAATACAACCAAAGTCCTAAAACTATCCACCCTAATAACCACATGAACCAAAGCCCCATCCCTGAACGCAATGCTACTCTTAACCCTACTTTCCCTCGCAGGACTTCCCCCTCTAACAGGATTCTTACCTAAATGACTCATCATTCAAGAACTAACTAAGCAAGATATAGCCCCAGCAGCTACGCTCATCTCTCTGCTCTCCCTACTAAGCCTATTTTTCTACCTTCGCCTCGCATATTGCGCAACAATCACACTTCCCCCACACACCACAAACCACATAAAACAATGACGAACTATCAAACCAACTAGCATCACAATCGCTGTTTTAACCACTATGTCCGTCATGCTTCTCCCCGTCTCCCCTATAATTCTCACTATTATC
Cy_cyanoides_26ECUpastaza	ATGAATCCCCTGGCAAACCTAATCTTCATCACCAGCCTACTCCTAGGAACAACCATCACCATCTCAAGCAACCATTGAATTATAGCTTGGACCGGCCTTGAAATTAACACACTTGCCGTTCTCCCACTGATCTCAAAATCCCACCATCCACGAGCCATTGAAGCTGCCACTAAATACTTTTTAACCCAAGCAGCTGCTTCTGCCCTAGTCTTATTCTCCAGCATGACTAATGCATGACATACCGGACAATGAGATATCACCCAACTTACTCACCCAGTATCTTGTCTAATTCTTACCTCAGCAATCGCAATAAAACTAGGACTAGTTCCATTCCACTTCTGATTCCCGGAAGTACTTCAAGGCTCTCCCCTCATCACCGGCCTTCTTCTATCCACTATCATAAAACTCCCTCCGATCGCATTACTCTATATAACTTCACCCTCACTAAACCCAACCCTACTAACCACTCTAGCTATCCTTTCAACAGCCATTGGAGGATGAATAGGCCTTAACCAAACACAAATCCGAAAAGTACTAGCCTTCTCCTCCATCTCCCATTTAGGCTGAATAGCGATCATCATTGTCTACAACCCCAAACTTACCCTCCTCAACTTCTACCTCTACACAATAATAACTGCAACCATCTTCCTTGCCCTAAACACAACCAAAGTCCTAAAACTATCCACCCTAATAACCACATGAACCAAAGCCCCATCCCTGAACACAATGCTACTTCTGACCCTACTCTCCCTTGCAGGACTCCCCCCTCTAACAGGATTCCTACCCAAATGACTCATCATTCAAGAGCTAACTAAACAAGATATAGCCCCAGCAGCTACACTTATCTCTCTACTTTCCCTACTAAGCCTATTCTTCTACCTTCGTCTAGCATATTGCGCAACAATCACACTTCCTCCACACACCACAAACCACATAAAACAATGACGAACCATCAAGCCAACTAGCATCACAATCGCTGTTTTAACCACTATGTCCGTCATGCTTCTCCCTATCTCCCCTATAATTCTCACCATTGTC
Cy_cyanoides_27MXveracruz	ATGAATCCCCTAGCAAACCTAGTTTTCATCATCAGCCTACTTTTAGGAACAACCATTACCATCTCAAGTAACCATTGAATTATGGCCTGGACCGGCCTTGAAATTAACACACTTGCCATCCTCCCGCTGATCTCAAAATCCCACCATCCACGAGCTATTGAAGCCGCTACTAAGTACTTCTTAACCCAGGCAGCCGCTTCTGCCCTAGTCCTATTCTCCAGCATGACCAATGCATGGCACACCGGACAATGGGACATCACCCAGCTTACTCATCCAACATCCTGCCTAATTCTTACCTCAGCAATCGCAATAAAACTGGGACTAGTCCCATTCCACTTCTGATTCCCAGAAGTACTTCAGGGTTCTCCACTAATCACCGGCCTCCTCCTATCCACTATCATAAAACTCCCTCCAATCACACTACTCTACATAACCTCACCCTCATTGAACCCAACCCTACTAACTACCCTAGCCATCCTCTCAACAGCCATTGGAGGATGAATAGGTCTTAACCAAACACAGATCCGAAAAGTATTAGCCTTCTCCTCCATCTCCCATTTAGGCTGAATAGCGATCATCATCGTATACAACCCTAAACTTACCCTCCTCAACTTCTACCTATACACAATAATAACTGCAACCATCTTTCTTGCCCTAAATACAACCAAAGTCCTAAAACTATCCACCCTAATAACCACATGAACCAAAGCCCCATCCCTAAACGCAATACTACTCTTAACCCTACTTTCCCTTGCAGGACTTCCTCCTCTAACAGGATTCCTACCTAAATGACTCATCATTCAAGAACTAACTAAACAAGATATAGCCCCAGCAGCTACGCTCATCTCTCTACTTTCCCTACTAAGCCTATTTTTCTACCTTCGCCTCGCATACTGCGCAACAATTACACTTCCCCCGCACACCACAAACCACATAAAACAATGACGAACTACCAAGCCAACCAGCACCACAATTGCTGTTTTAGCCACTATATCCGTCATGCTTCTCCCCGTCTCCCCTATAATTCTCACCATTGTT
Cy_cyanoides_28MXveracruz	ATGAATCCCCTACCAAACCTAGTTTTCATCATCAGCCTACTTTTAGGGACAACCATTACCATCTCAAGTAACCATTGAATTATGGCCTGGACCGGCCTTGAAATTAACACACTTGCCATCCTCCCGCTAATCTCAAAATCCCACCATCCACGAGCTATTGAAGCCGCTACTAAGTACTTCTTAACCCAGGCAGCCGCTTCTGCCCTAGTCCTATTCTCCAGCATGACCAATGCATGGCACACCGGACAATGGGACATCACTCAACTTACCCACCCAACATCCTGCCTAATTCTTACCTCAGCAATCGCAATAAAACTGGGACTAGTCCCATTCCATTTCTGATTCCCAGAAGTACTTCAGGGTTCTCCACTAATCACCGGCCTCCTCCTATCCACTATCATAAAACTCCCTCCAATCACATTACTCTACATAACTTCACCCTCACTAAGTCCAACCCTATTAACCACCCTAGCCCTCCTCTCAACAGCCATTGGAGGATGAATAGGCCTTAACCAAACACAGATCCGAAAAGTATTAGCCTTCTCCTCCATCTCCCATTTAGGCTGAATAGCGATCATCATCGTATACAACCCTAAACTTACCCTCCTCAACTTCTACCTATACACAATAATAACTGCAACCATCTTTCTTGCCCTAAATACAACCAAAGTCCTAAAACTATCCACCCTAATAACCACATGAACCAAAGCCCCATCCCTAAACGCAATACTACTCTTAACCCTACTTTCCCTTGCAGGACTTCCTCCTCTAACAGGATTCCTACCTAAATGACTCATCATTCAAGAACTAACTAAACAAGATATAGCCCCAGCAGCTACGCTCATCTCTCTACTTTCCCTACTAAGCCTATTTTTCTACCTTCGCCTCGCATACTGCGCAACAATTACACTTCCCCCGCACACCACAAACCACATAAAACAATGACGAACTACCAAGCCAACCAGCACCACAATTGCTGTTTTAGCCACTATATCCGTCATGCTTCTCCCCGTCTCCCCTATAATTCTCACCATTGTT
Cy_cyanoides_29MXveracruz	ATGAATCCCCTAGCAAACCTAGTTTTCATCATCAGCCTACTTTTAGGGACAACCATTACCATCTCAAGTAACCATTGAATTATGGCCTGGACCGGCCTTGAAATTAACACACTTGCCATCCTCCCGCTAATCTCAAAATCCCACCATCCACGAGCTATTGAAGCCGCTACTAAGTACTTCTTAACCCAGGCAGCCGCTTCTGCCCTAGTCCTATTCTCCAGCATGACCAATGCATGGCACACCGGACAATGGGACATCACTCAACTTACCCACCCAACATCCTGCCTAATTCTTACCTCAGCAATCGCAATAAAACTGGGACTAGTCCCATTCCATTTCTGATTCCCAGAAGTACTTCAGGGTTCTCCACTAATCACCGGCCTCCTCCTATCCACTATCATAAAACTCCCTCCAATCACATTACTCTACATAACTTCACCCTCACTAAGTCCAACCCTATTAACCACCCTAGCCCTCCTCTCAACAGCCATTGGAGGATGAATAGGCCTTAACCAAACACAGATCCGAAAAGTATTAGCCTTCTCCTCCATCTCCCATTTAGGCTGAATAGCGATCATCATCGTATACAACCCTAAACTTACCCTCCTCAACTTCTACCTATACACAATAATAACTGCAACCATCTTTCTTGCCCTAAATACAACCAAAGTCCTAAAACTATCCACCCTAATAACCACATGAACCAAAGCCCCATCCCTAAACGCAATACTACTCTTAACCCTACTTTCCCTTGCAGGACTTCCTCCTCTAACAGGATTCCTACCTAAATGACTCATCATTCAAGAACTAACTAAACAAGATATAGCCCCAGCAGCTACGCTCATCTCTCTACTTTCCCTACTAAGCCTATTTTTCTACCTTCGCCTCGCATACTGCGCAACAATTACACTTCCCCCGCACACCACAAACCACATAAAACAATGACGAACTACCAAGCCAACCAGCACCACAATTGCTGTTTTAGCCACTATATCCGTCATGCTTCTCCCCGTCTCCCCTATAATTCTCACCATTGTT
Cy_cyanoides_30BELtoledo	ATGAATCCCCTAGCAAACCTAGTTTTCATCATCAGCCTACTTTTAGGGACAACCATTACCATCTCAAGTAACCATTGAATTATGGCCTGGACCGGCCTTGAAATTAACACACTTGCCATCCTCCCGCTAATCTCAAAATCCCACCATCCACGAGCTATTGAAGCCGCTACTAAGTACTTCTTAACCCAGGCAGCCGCTTCTGCCCTAGTCCTATTCTCCAGCATGACCAATGCATGGCACACCGGACAATGGGACATCACTCAACTTACCCACCCAACATCCTGCCTAATTCTTACCTCAGCAATCGCAATAAAACTGGGACTAGTCCCATTCCATTTCTGATTCCCAGAAGTACTTCAGGGTTCTCCACTAATCACCGGCCTCCTCCTATCCACTATCATAAAACTCCCTCCAATCACATTACTCTACATAACTTCACCCTCACTAAGTCCAACCCTATTAACCACCCTAGCCCTCCTCTCAACAGCCATTGGAGGATGAATAGGCCTTAACCAAACACAGATCCGAAAAGTATTAGCCTTCTCCTCCATCTCCCATTTAGGCTGAATAGCGATCATCATCGTATACAACCCTAAACTTACCCTCCTCAACTTCTACCTATACACAATAATAACTGCAACCATCTTTCTTGCCCTAAATACAACCAAAGTCCTAAAACTATCCACCCTAATAACCACATGAACCAAAGCCCCATCCCTAAACGCAATACTACTCTTAACCCTACTTTCCCTTGCAGGACTTCCTCCTCTAACAGGATTCCTACCTAAATGACTCATCATTCAAGAACTAACTAAACAAGATATAGCCCCAGCAGCTACGCTCATCTCTCTACTTTCCCTACTAAGCCTATTTTTCTACCTTCGCCTCGCATACTGCGCAACAATCACACTTCCCCCGCACACCACAAACCACATAAAACAATGACGAACTACCAAGCCAACCAGCACCACAATTGCTGTTTTAGCCACTATATCCGTCATGCTTCTCCCCGTCTCCCCTATAATTCTCACCATTGTT
Cy_cyanoides_31BELtoledo	ATGAATCCCCTAGCAAACCTAGTTTTCATCATCAGCCTACTTTTAGGGACAACCATTACCATCTCAAGTAACCATTGAATTATGGCCTGGACCGGCCTTGAAATTAACACACTTGCCATCCTCCCGCTAATCTCAAAATCCCACCATCCACGAGCTATTGAAGCCGCTACTAAGTACTTCTTAACCCAGGCAGCCGCTTCTGCCCTAGTCCTATTCTCCAGCATGACCAATGCATGGCACACCGGACAATGGGACATCACTCAACTTACCCACCCAACATCCTGCCTAATTCTTACCTCAGCAATCGCAATAAAACTGGGACTAGTCCCATTCCATTTCTGATTCCCAGAAGTACTTCAGGGTTCTCCACTAATCACCGGCCTCCTCCTATCCACTATCATAAAACTCCCTCCAATCACATTACTCTACATAACTTCACCCTCACTAAGTCCAACCCTATTAACCACCCTAGCCCTCCTCTCAACAGCCATTGGAGGATGAATAGGCCTTAACCAAACACAGATCCGAAAAGTATTAGCCTTCTCCTCCATCTCCCATTTAGGCTGAATAGCGATCATCATCGTATACAACCCTAAACTTACCCTCCTCAACTTCTACCTATACACAATAATAACTGCAACCATCTTTCTTGCCCTAAATACAACCAAAGTCCTAAAACTATCCACCCTAATAACCACATGAACCAAAGCCCCATCCCTAAACGCAATACTACTCTTAACCCTACTTTCCCTTGCAGGACTTCCTCCTCTAACAGGATTCCTACCTAAATGACTCATCATTCAAGAACTAACTAAACAAGATATAGCCCCAGCAGCTACGCTCATCTCTCTACTTTCCCTACTAAGCCTATTTTTCTACCTTCGCCTCGCATACTGCGCAACAATTACACTTCCCCCGCACACCACAAACCACATAAAACAATGACGAACTACCAAGCCAACCAGCACCACAATTGCTGTTTTAGCCACTATATCCGTCATGCTTCTCCCCGTCTCCCCTATAATTCTCACCATTGTT
Cy_cyanoides_32PANpanama	ATGAATCCCCTAGCAAACCTAATTTTCATCGCCAGCTTACTTTTAGGGACAACCATTGCCATCTCAAGCAACCATTGAATTATGGCCTGGACCGGCCTTGAAATTAACACACTCGCCATTCTCCCACTAATCTCAAAATCCCACCATCCACGAGCTATTGAAGCCGCCACTAAATACTTCTTAACCCAGGCAGCTGCTTCTGCCCTAGTCTTATTCTCCAGCATGACCAATGCATGGCACACCGGACAATGAGACATCACTCAACTTACCCATCCAATATCCTGCCTAATTCTTACTTCAGCGATCGCAATAAAACTAGGGCTGGTTCCATTTCACTTCTGATTCCCAGAAGTACTTCAAGGTTCTCCACTAATCACCGGCCTCCTCCTATCTACTATCATAAAACTCCCTCCAATCACATTACTCTACATAACCTCACCCTCACTAAATCCAGCCCTATTAACTACCCTAGCCCTCCTTTCAACAGCCATTGGAGGATGAATGGGCCTTAACCAGACACAAATCCGAAAAGTACTAGCCTTTTCCTCCATCTCCCATTTAGGCTGAATAGCGATCATCATCATCTACAACCCTAAACTCACTCTCCTCAACTTCTACCTATACACAATAATAACCGCAACCATCTTTCTTGCCCTAAATACAACCAAAGTCCTAAAACTATCCACCCTAATAACCACATGAACCAAAGCCCCATCCCTGAACGCAATGCTACTCTTAACCCTACTTTCCCTCGCAGGACTTCCCCCTCTAACAGGATTCTTACCTAAATGACTCATCATTCAAGAACTAACTAAGCAAGATATAGCCCCAGCAGCTACGCTCATCTCTCTGCTCTCCCTACTAAGCCTATTTTTCTACCTTCGCCTCGCATATTGCGCAACAATCACACTTCCCCCACACACCACAAACCACATAAAACAATGACGAACTATCAAACCAACTAGCATCACAATCGCTGTTTTAACCACTATGTCCGTCATGCTTCTCCCCGTCTCCCCTATAATTCTCACTATTATC
Cy_cyanoides_33PANpanama	ATGAATCCCCTAGCAAACCTAATTTTCATCGCCAGCTTACTTTTAGGGACAACCATTACCATCTCAAGCAACCATTGAATTATGGCCTGGACCGGCCTTGAAATTAACACACTCGCCATTCTCCCACTAATCTCAAAATCCCACCATCCACGAGCTATTGAAGCCGCCACTAAATACTTCTTAACCCAGGCAGCTGCTTCTGCCCTAGTCTTATTCTCCAGCATGACCAATGCATGGCACACCGGACAATGAGACATCACTCAACTTACCCATCCAATATCCTGCCTAATTCTTACTTCAGCGATCGCAATAAAACTAGGGCTGGTTCCATTTCACTTCTGATTCCCAGAAGTACTTCAAGNTTCTCCACTAATCACCGGCCTCCTCCTATCTACTATCATAAAACTCCCTCCAATCACATTACTCTACATAACCTCACCCTCACTAAATCCAGCCCTATTAACTACCCTAGCCCTCCTTTCAACAGCCATTGGAGGATGAATGGGCCTTAACCAGACACAAATCCGAAAAGTACTAGCCTTTTCCTCCATCTCCCATTTAGGCTGAATAGCGATCATCATCATCTACAACCCTAAACTCACTCTCCTCAACTTCTACCTATACACAATAATAACCGCAACCATCTTTCTTGCCCTAAATACAACCAAAGTCCTAAAACTATCCACCCTAATAACCACATGAACCAAAGCCCCATCCCTGAACGCAATGCTACTCTTAACCCTACTTTCCCTCGCAGGACTTCCCCCTCTAACAGGATTCTTACCTAAATGACTCATCATTCAAGAACTAACTAAGCAAGATATAGCCCCAGCAGCTACGCTCATCTCTCTGCTCTCCCTACTAAGCCTATTTTTCTACCTTCGCCTCGCATATTGCGCAACAATCACACTTCCCCCACACACCACAAACCACATAAAACAATGACGAACTATCAAACCAACTAGCATCACAATCGCTGTTTTAACCACTATGTCCGTCATGCTTCTCCCCGTCTCCCCTATAATTCTCACTATTATC
Cy_cyanoides_34PANcocle		ATGAATCCCCTAGCAAACCTAATTTTCATCGCCAGCTTACTTTTAGGGACAACCATTGCCATCTCAAGCAACCATTGAATTATGGCCTGGACCGGCCTTGAAATTAACACACTCGCCATTCTCCCACTAATCTCAAAATCCCACCATCCACGAGCTATTGAAGCCGCTACTAAATACTTCTTAACCCAGGCAGCTGCTTCTGCTCTAGTCTTATTCTCCAGCATGACCAATGCATGGCACACCGGACAATGAGACATCACTCAACTTACCCATCCAATATCCTGCCTAATTCTTACTTCAGCGATCGCAATAAAACTAGGGCTGGTTCCATTTCACTTCTGATTCCCAGAAGTACTTCAAGGTTCTCCACTAATCACCGGCCTCCTCCTATCTACTATCATAAAACTCCCTCCAATCACATTACTCTACATAACCTCACCCTCACTAAATCCAGCCCTATTAACTACCCTAGCCCTCCTTTCAACAGCCATTGGAGGATGAATGGGCCTTAACCAGACACAAATCCGAAAAGTACTAGCCTTTTCCTCCATCTCCCATTTAGGCTGAATAGCGATCATCATCATCTACAACCCTAAACTCACTCTCCTCAACTTCTACCTATACACAATAATAACCGCAACCATCTTTCTTGCCCTAAATACAACCAAAGTCCTAAAACTATCCACCCTAATAACCACATGAACCAAAGCCCCATCCCTGAACGCAATGCTACTCTTAACCCTACTTTCCCTCGCAGGACTTCCCCCTCTAACAGGATTCTTACCTAAATGACTCATCATTCAAGAACTAACTAAGCAAGATATAGCCCCAGCAGCTACGCTCATCTCTCTGCTCTCCCTACTAAGCCTATTTTTCTACCTTCGCCTCGCATATTGCGCAACAATCACACTTCCCCCACACACCACAAACCACATAAAACAATGACGAACTATCAAACCAACTAGCATCACAATCGCTGTTTTAACCACTATGTCCGTCATGCTTCTCCCCGTCTCCCCTATAATTCTCACTATTATC
Cy_cyanoides_35PANcocle		ATGAATCCCCTAGCAAACCTAATTTTCATCGCCAGCTTACTTTTAGGGACAACCATTGCCATCTCAAGCAACCATTGAATTATGGCCTGGACCGGCCTTGAAATTAACACACTCGCCATTCTCCCACTAATCTCAAAATCCCACCATCCACGAGCTATTGAAGCCGCTACTAAATACTTCTTAACCCAGGCAGCTGCTTCTGCTCTAGTCTTATTCTCCAGCATGACCAATGCATGGCACACCGGACAATGAGACATCACTCAACTTACCCATCCAATATCCTGCCTAATTCTTACTTCAGCGATCGCAATAAAACTAGGGCTGGTTCCATTTCACTTCTGATTCCCAGAAGTACTTCAAGGTTCTCCACTAATCACCGGCCTCCTCCTATCTACTATCATAAAACTCCCTCCAATCACATTACTCTACATAACCTCACCCTCACTAAATCCAGCCCTATTAACTACCCTAGCCCTCCTTTCAACAGCCATTGGAGGATGAATGGGCCTTAACCAGACACAAATCCGAAAAGTACTAGCCTTTTCCTCCATCTCCCATTTAGGCTGAATAGCGATCATCATCATCTACAACCCTAAACTCACTCTCCTCAACTTCTACCTATACACAATAATAACCGCAACCATCTTTCTTGCCCTAAATACAACCAAAGTCCTAAAACTATCCACCCTAATAACCACATGAACCAAAGCCCCATCCCTGAACGCAATGCTACTCTTAACCCTACTTTCCCTCGCAGGACTTCCCCCTCTAACAGGATTCTTACCTAAATGACTCATCATTCAAGAACTAACTAAGCAAGATATAGCCCCAGCAGCTACGCTCATCTCTCTGCTCTCCCTACTAAGCCTATTTTTCTACCTTCGCCTCGCATATTGCGCAACAATCACACTTCCCCCACACACCACAAACCACATAAAACAATGACGAACTATCAAACCAACTAGCATCACAATCGCTGTTTTAACCACTATGTCCGTCATGCTTCTCCCCGTCTCCCCTATAATTCTCACTATTATC
Cy_cyanoides_36PANpanama	ATGAATCCCCTAGCAAACCTAATTTTCATCGCCAGCTTACTTTTAGGGACAACCATTGCCATCTCAAGCAACCATTGAATTATGGCCTGGACCGGCCTTGAAATTAACACACTCGCCATTCTCCCACTAATCTCAAAATCCCACCATCCACGAGCTATTGAAGCCGCCACTAAATACTTCTTAACCCAGGCAGCTGCTTCTGCCCTAGTCTTATTCTCCAGCATGACCAATGCATGGCACACCGGACAATGAGACATCACTCAACTTACCCATCCAATATCCTGCCTAATTCTTACTTCAGCGATCGCAATAAAACTAGGGCTGGTTCCATTTCACTTCTGATTCCCAGAAGTACTTCAAGGTTCTCCACTAATCACCGGCCTCCTCCTATCTACTATCATAAAACTCCCTCCAATCACATTACTCTACATAACCTCACCCTCACTAAATCCAGCCCTATTAACTACCCTAGCCCTCCTTTCAACAGCCATTGGAGGATGAATGGGCCTTAACCAGACACAAATCCGAAAAGTACTAGCCTTTTCCTCCATCTCCCATTTAGGCTGAATAGCGATCATCATCATCTACAACCCTAAACTCACTCTCCTCAACTTCTACCTATACACAATAATAACCGCAACCATCTTTCTTGCCCTAAATACAACCAAAGTCCTAAAACTATCCACCCTAATAACCACATGAACCAAAGCCCCATCCCTGAACGCAATGCTACTCTTAACCCTACTTTCCCTCGCAGGACTTCCCCCTCTAACAGGATTCTTACCTAAATGACTCATCATTCAAGAACTAACTAAGCAAGATATAGCCCCAGCAGCTACGCTCATCTCTCTGCTCTCCCTACTAAGCCTATTTTTCTACCTTCGCCTCGCATATTGCGCAACAATCACACTTCCCCCACACACCACAAACCACATAAAACAATGACGAACTATCAAACCAACTAGCATCACAATCGCTGTTTTAACCACTATGTCCGTCATGCTTCTCCCCGTCTCCCCTATAATTCTCACTATTATC
Cy_cyanoides_37PAnpanama	ATGAATCCCCTAGCAAACCTAATTTTCATCGCCAGCTTACTTTTAGGGACAACCATTACCATCTCAAGCAACCATTGAATTATGGCCTGGACCGGCCTTGAAATTAACACACTCGCCATTCTCCCACTAATCTCAAAATCCCACCATCCACGAGCTATTGAAGCCGCCACTAAATACTTCTTAACCCAGGCAGCTGCTTCTGCCCTAGTCTTATTCTCCAGCATGACCAATGCATGGCACACCGGACAATGAGACATCACTCAACTTACCCATCCAATATCCTGCCTAATTCTTACTTCAGCGATCGCAATAAAACTAGGGCTGGTTCCATTTCACTTCTGATTCCCAGAAGTACTTCAAGGTTCTCCACTAATCACCGGCCTCCTCCTATCTACTATCATAAAACTCCCTCCAATCACATTACTCTACATAACCTCACCCTCACTAAATCCAGCCCTATTAACTACCCTAGCCCTCCTTTCAACAGCCATTGGAGGATGAATGGGCCTTAACCAGACACAAATCCGAAAAGTACTAGCCTTTTCCTCCATCTCCCATTTAGGCTGAATAGCGATCATCATCATCTACAACCCTAAACTCACTCTCCTCAACTTCTACCTATACACAATAATAACCGCAACCATCTTTATTGCCCTAAATACAACCAAAGTCCTAAAACTATCCACCCTAATAACCACATGAACCAAAGCCCCATCCCTGAACGCAATGCTACTCTTAACCCTACTTTCCCTCGCAGGACTTCCCCCTCTAACAGGATTCTTACCTAAATGACTCATCATTCAAGAACTAACTAAGCAAGATATAGCCCCAGCAGCTACGCTCATCTCTCTGCTCTCCCTACTAAGCCTATTTTTCTACCTTCGCCTCGCATATTGCGCAACAATCACACTTCCCCCACACACCACAAACCACATAAAACAATGACGAACTATCAAACCAACTAGCATCACAATCGCTGTTTTAACCACTATGTCCGTCATGCTTCTCCCCGTCTCCCCTATAATTCTCACTATTATC
Cy_cyanoides_38PANdarien	ATGAATCCCCTAGCAAACCTAATTTTCATCGCCAGCTTACTTTTAGGGACAACCATTGCCATCTCAAGCAACCATTGAATTATGGCCTGGACCGGCCTTGAAATTAACACACTCGCCATTCTCCCACTAATCTCAAAATCCCACCATCCACGAGCTATTGAAGCCGCCACTAAATACTTCTTAACCCAGGCAGCTGCTTCTGCCCTAGTCTTATTCTCCAGCATGACCAATGCATGGCACACCGGACAATGAGACATCACTCAACTTACCCATCCAATATCCTGCCTAATTCTTACTTCAGCGATCGCAATAAAACTAGGGCTGGTTCCATTTCACTTCTGATTCCCAGAAGTACTTCAAGGTTCTCCACTAATCACCGGCCTCCTCCTATCTACTATCATAAAACTCCCTCCAATCACATTACTCTACATAACCTCACCCTCACTAAATCCAGCCCTATTAACTACCCTAGCCCTCCTTTCAACAGCCATTGGAGGATGAATGGGCCTTAACCAGACACAAATCCGAAAAGTACTAGCCTTTTCCTCCATCTCCCATTTAGGCTGAATAGCGATCATCATCATCTACAACCCTAAACTCACTCTCCTCAACTTCTACCTATACACAATAATAACCGCAACCATCTTTCTTGCCCTAAATACAACCAAAGTCCTAAAACTATCCACCCTAATAACCACATGAACCAAAGCCCCATCCCTGAACGCAATGCTACTCTTAACCCTACTTTCCCTCGCAGGACTTCCCCCTCTAACAGGATTCTTACCTAAATGACTCATCATTCAAGAACTAACTAAGCAAGATATAGCCCCAGCAGCTACGCTCATCTCTCTGCTCTCCCTACTAAGCCTATTTTTCTACCTTCGCCTCGCATATTGCGCAACAATCACACTTCCCCCACACACCACAAACCACATAAAACAATGACGAACTATCAAACCAACTAGCATCACAATCGCTGTTTTAACCACTATGTCCGTCATGCTTCTCCCCGTCTCCCCTATAATTCTCACTATTATC
Cy_cyanoides_39PANbocas		ATGAATCCCCTAGCAAACCTAGTTTTCATCATCAGCCTACTTTTAGGGACAACCATTACCATCTCAAGTAACCATTGAATTATGGCCTGGACCGGCCTTGAAATTAACACACTTGCCATCCTCCCGCTAATCTCAAAATCCCACCATCCACGAGCTATTGAAGCCGCTACTAAGTACTTCTTAACCCAGGCAGCCGCTTCCGCCCTAGTCCTATTCTCCAGCATGACCAATGCATGGCACACCGGACAATGGGACATCACTCAACTTACCCACCCAACATCCTGCCTAATTCTTACCTCAGCAATCGCAATAAAACTGGGACTAGTCCCATTCCATTTCTGATTCCCAGAAGTACTTCAGGGTTCTCCACTAATCACCGGCCTCCTCCTATCCACTATCATAAAACTCCCTCCAATCACATTACTCTACATAACTTCACCCTCACTAAGTCCAACCCTATTAACCACCCTAGCCCTCCTCTCAACAGCCATTGGAGGATGAATAGGCCTTAACCAAACACAAATCCGAAAAGTATTAGCCTTCTCCTCCATCTCCCATTTAGGCTGAATAGCGATCATCATCGTATACAACCCTAAACTTACCCTCCTCAACTTCTACCTATACACAATAATAACTGCAACCATCTTTCTTGCCCTAAATACAACCAAAGTCCTAAAACTATCCACCCTAATAACCACATGAACCAAAGCCCCATCCCTAAACGCAATACTACTCTTAACCCTACTTTCCCTTGCAGGACTTCCTCCTCTAACAGGATTCCTACCTAAATGACTCATCATTCAAGAACTAACTAAACAAGATATAGCCCCAGCAGCTACGCTCATCTCTCTACTTTCCCTACTAAGCCTATTTTTCTACCTTCGCCTCGCATACTGCGCAACAATTACACTTCCCCCGCACACCACAAACCACATAAAACAATGACGAACTACCAAGCCAACTAGCACCACAATCGCTGTTTTAGCCACTATATCCGTCATGCTTCTCCCCGTCTCCCCTATAATTCTCACCATTGTT
Cy_cyanoides_40MXtabasco	ATGAATCCCCTAGCAAACCTAGTTTTCATCATCAGCCTACTTTTAGGGACAACCATTACCATCTCAAGTAACCATTGAATTATGGCCTGGACCGGCCTTGAAATTAACACACTTGCCATCCTCCCGCTAATCTCAAAATCCCACCATCCACGAGCTATTGAAGCCGCTACTAAGTACTTCTTAACCCAGGCAGCCGCTTCTGCCCTAGTCCTATTCTCCAGCATGACCAATGCATGGCACACCGGACAATGGGACATCACTCAACTTACCCACCCAACATCCTGCCTAATTCTTACCTCAGCAATCGCAATAAAACTGGGACTAGTCCCATTCCATTTCTGATTCCCAGAAGTACTTCAGGGTTCTCCACTAATCACCGGCCTCCTCCTATCCACTATCATAAAACTCCCTCCAATCACATTACTCTACATAACTTCACCCTCACTAAGTCCAACCCTATTAACCACCCTAGCCCTCCTCTCAACAGCCATTGGAGGATGAATAGGCCTTAACCAAACACAGATCCGAAAAGTATTAGCCTTCTCCTCCATCTCCCATTTAGGCTGAATAGCGATCATCATCGTATACAACCCTAAACTTACCCTCCTCAACTTCTACCTATACACAATAATAACTGCAACCATCTTTCTTGCCCTAAATACAACCAAAGTCCTAAAACTATCCACCCTAATAACCACATGAACCAAAGCCCCATCCCTAAACGCAATACTACTCTTAACCCTACTTTCCCTTGCAGGACTTCCTCCTCTAACAGGATTCCTACCTAAATGACTCATCATTCAAGAACTAACTAAACAAGATATAGCCCCAGCAGCTACGCTCATCTCTCTACTTTCCCTACTAAGCCTATTTTTCTACCTTCGCCTCGCATACTGCGCAACAATTACACTTCCCCCGCACACCACAAACCACATAAAACAATGACGAACTACCAAGCCAACCAGCACCACAATTGCTGTTTTAGCCACTATATCCGTCATGCTTCTCCCCGTCTCCCCTATAATTCTCACCATTGTT
Cy_cyanoides_41MXveracruz	ATGAATCCCCTAGCAAACCTAGTTTTCATCATCAGCCTACTTTTAGGGACAACCATTACCATCTCAAGTAACCATTGAATTATGGCCTGGACCGGCCTTGAAATTAACACACTTGCCATCCTCCCGCTAATCTCAAAATCCCACCATCCACGAGCTATTGAAGCCGCTACTAAGTACTTCTTAACCCAGGCAGCCGCTTCTGCCCTAGTCCTATTCTCCAGCATGACCAATGCATGGCACACCGGACAATGGGACATCACTCAACTTACCCACCCAACATCCTGCCTAATTCTTACCTCAGCAATCGCAATAAAACTGGGACTAGTCCCATTCCATTTCTGATTCCCAGAAGTACTTCAGGGTTCTCCACTAATCACCGGCCTCCTCCTATCCACTATCATAAAACTCCCTCCAATCACATTACTCTACATAACTTCACCCTCACTAAGTCCAACCCTATTAACCACCCTAGCCCTACTCTCAACAGCCATTGGAGGATGAATAGGCCTTAACCAAACACAGATCCGAAAAGTATTAGCCTTCTCCTCCATCTCCCATTTAGGCTGAATAGCGATCATCATCGTATACAACCCTAAACTTACCCTCCTCAACTTCTACCTATACACAATAATAACTGCAACCATCTTTCTTGCCCTAAATACAACCAAAGTCCTAAAACTATCCACCCTAATAACCACATGAACCAAAGCCCCATCCCTAAACGCAATACTACTCTTAACCCTACTTTCCCTTGCAGGACTTCCTCCTCTAACAGGATTCCTACCTAAATGACTCATCATTCAAGAACTAACTAAACAAGATATAGCCCCAGCAGCTACGCTCATCTCTCTACTTTCCCTACTAAGCCTATTTTTCTACCTTCGCCTCGCATACTGCGCAACAATTACACTTCCCCCGCACACCACAAACCACATAAAACAATGACGAACTACCAAGCCAACCAGCACCACAATTGCTGTTTTAGCCACTATATCCGTCATGCTTCTCCCCGTCTCCCCTATAATTCTCACCATTGTT
Cy_cyanoides_42MXveracruz   ATGAATCCCCTAGCAAACCTAGTTTTCATCATCAGCCTACTTTTAGGGACAACCATTACCATCTCAAGTAACCATTGAATTATGGCCTGAACCGGCCTTGAAATTAACACACTTGCCATCCTCCCGCTAATCTCAAAATCCCACCATCCACGAGCTATTGAAGCCGCTACTAAGTACTTCTTAACCCAGGCAGCCGCTTCTGCCCTAGTCCTATTCTCCAGCATGACCAATGCATGGCACACCGGACAATGGGACATCACTCAACTTACCCACCCAACATCCTGCCTAATTCTTACCTCAGCAATCGCAATAAAACTGGGACTAGTCCCATTCCATTTCTGATTCCCAGAAGTACTTCAGGGTTCTCCACTAATCACCGGCCTCCTCCTATCCACTATCATAAAACTCCCTCCAATCACATTACTCTACATAACTTCACCCTCACTAAGTCCAACCCTATTAACCACCCTAGCCCTCCTCTCAACAGCCATTGGAGGATGAATAGGCCTTAACCAAACACAGATCCGAAAAGTATTAGCCTTCTCCTCCATCTCCCATTTAGGCTGAATAGCGATCATCATCGTATACAACCCTAAACTTACCCTCCTCAACTTCTACCTATACACAATAATAACTGCAACCATCTTTCTTGCCCTAAATACAACCAAAGTCCTAAAACTATCCACCCTAATAACCACATGAACCAAAGCCCCATCCCTAAACGCAATACTACTCTTAACCCTACTTTCCCTTGCAGGACTTCCTCCTCTAACAGGATTCCTACCTAAATGACTCATCATTCAAGAACTAACTAAACAAGATATAGCCCCAGCAGCTACGCTCATCTCTCTACTTTCCCTACTAAGCCTATTTTTCTACCTTCGCCTCGCATACTGCGCAACAATTACACTTCCCCCGCACACCACAAACCACATAAAACAATGACGAACTACCAAGCCAACCAGCACCACAATTGCTGTTTTAGCCACTATATCCGTCATGCTTCTCCCCGTCTCCCCTATAATTCTCACCATTGTT
Cy_cyanoides_43MXveracruz   ATGAATCCCCTAGCAAACCTAGTTTTCATCATCAGCCTACTTTTAGGGACAACCATTACCATCTCAAGTAACCATTGAATTATGGCCTGGACCGGCCTTGAAATTAACACACTTGCCATCCTCCCGCTAATCTCAAAATCCCACCATCCACGAGCTATTGAAGCCGCTACTAAGTACTTCTTAACCCAGGCAGCCGCTTCTGCCCTAGTCCTATTCTCCAGCATGACCAATGCATGGCACACCGGACAATGGGACATCACTCAACTTACCCACCCAACATCCTGCCTAATTCTTACCTCAGCAATCGCAATAAAACTGGGACTAGTCCCATTCCATTTCTGATTCCCAGAAGTACTTCAGGGTTCTCCACTAATCACCGGCCTCCTCCTATCCACTATCATAAAACTCCCTCCAATCACATTACTCTACATAACTTCACCCTCACTAAGTCCAACCCTATTAACCACCCTAGCCCTACTCTCAACAGCCATTGGAGGATGAATAGGCCTTAACCAAACACAGATCCGAAAAGTATTAGCCTTCTCCTCCATCTCCCATTTAGGCTGAATAGCGATCATCATCGTATACAACCCTAAACTTACCCTCCTCAACTTCTACCTATACACAATAATAACTGCAACCATCTTTCTTGCCCTAAATACAACCAAAGTCCTAAAACTATCCACCCTAATAACCACATGAACCAAAGCCCCATCCCTAAACGCAATACTACTCTTAACCCTACTTTCCCTTGCAGGACTTCCTCCTCTAACAGGATTCCTACCTAAATGACTCATCATTCAAGAACTAACTAAACAAGATATAGCCCCAGCAGCTACGCTCATCTCTCTACTTTCCCTACTAAGCCTATTTTTCTACCTTCGCCTCGCATACTGCGCAACAATTACACTTCCCCCGCACACCACAAACCACATAAAACAATGACGAACTACCAAGCCAACCAGCACCACAATTGCTGTTTTAGCCACTATATCCGTCATGCTTCTCCCCGTCTCCCCTATAATTCTCACCATTGTT
Cy_cyanoides_44MXveracruz   ATGAATCCCCTAGCAAACCTAGTTTTCATCATCAGCCTACTTTTAGGGACAACCATTACCATCTCAAGTAACCATTGAATTATGGCCTGAACCGGCCTTGAAATTAACACACTTGCCATCCTCCCGCTAATCTCAAAATCCCACCATCCACGAGCTATTGAAGCCGCTACTAAGTACTTCTTAACCCAGGCAGCCGCTTCTGCCCTAGTCCTATTCTCCAGCATGACCAATGCATGGCACACCGGACAATGGGACATCACTCAACTTACCCACCCAACATCCTGCCTAATTCTTACCTCAGCAATCGCAATAAAACTGGGACTAGTCCCATTCCATTTCTGATTCCCAGAAGTACTTCAGGGTTCTCCACTAATCACCGGCCTCCTCCTATCCACTATCATAAAACTCCCTCCAATCACATTACTCTACATAACTTCACCCTCACTAAGTCCAACCCTATTAACCACCCTAGCCCTCCTCTCAACAGCCATTGGAGGATGAATAGGCCTTAACCAAACACAGATCCGAAAAGTATTAGCCTTCTCCTCCATCTCCCATTTAGGCTGAATAGCGATCATCATCGTATACAACCCTAAACTTACCCTCCTCAACTTCTACCTATACACAATAATAACTGCAACCATCTTTCTTGCCCTAAATACAACCAAAGTCCTAAAACTATCCACCCTAATAACCACATGAACCAAAGCCCCATCCCTAAACGCAATACTACTCTTAACCCTACTTTCCCTTGCAGGACTTCCTCCTCTAACAGGATTCCTACCTAAATGACTCATCATTCAAGAACTAACTAAACAAGATATAGCCCCAGCAGCTACGCTCATCTCTCTACTTTCCCTACTAAGCCTATTTTTCTACCTTCGCCTCGCATACTGCGCAACAATTACACTTCCCCCGCACACCACAAACCACATAAAACAATGACGAACTACCAAGCCAACCAGCACCACAATTGCTGTTTTAGCCACTATATCCGTCATGCTTCTCCCCGTCTCCCCTATAATTCTCACCATTGTT
Cy_cyanoides_45BEL		    ATGAATCCCCTAGCAAACCTAGTTTTCATCATCAGCCTACTTTTAGGGACAACCATTACCATCTCAAGTAACCATTGAATTATGGCCTGGACCGGCCTTGAAATTAACACACTTGCCATCCTCCCGCTAATCTCAAAATCCCACCATCCACGAGCTATTGAAGCCGCTACTAAGTACTTCTTAACCCAGGCAGCCGCTTCTGCCCTAGTCCTATTCTCCAGCATGACCAATGCATGGCACACCGGACAATGGGACATCACTCAACTTACCCACCCAACATCCTGCCTAATTCTTACCTCAGCAATCGCAATAAAACTGGGACTAGTCCCATTCCATTTCTGATTCCCAGAAGTACTTCAAGGTTCTCCACTAATCACCGGCCTCCTCCTATCCACTATCATAAAACTCCCTCCAATCACATTACTCTACATAACTTCACCCTCACTAAGTCCAACCCTATTAACCACCCTAGCCCTCCTCTCAACAGCCATTGGAGGATGAATAGGCCTTAACCAAACACAGATCCGAAAAGTATTAGCCTTCTCCTCCATCTCCCATTTAGGCTGAATAGCGATCATCATCGTATACAACCCTAAACTTACCCTCCTCAACTTCTACCTATACACAATAATAACTGCAACCATCTTTCTTGCCCTAAATACAACCAAAGTCCTAAAACTATCCACCCTAATAACCACATGAACCAAAGCCCCATCCCTAAACGCAATACTACTCTTAACCCTACTTTCCCTTGCAGGACTTCCTCCTCTAACAGGATTCCTACCTAAATGACTCATCATTCAAGAACTAACTAAACAAGATATAGCCCCAGCAGCTACGCTCATCTCTCTACTTTCCCTACTAAGCCTATTTTTCTACCTTCGCCTCGCATACTGCGCAACAATCACACTTCCCCCGCACACCACAAACCACATAAAACAATGACGAACTACCAAGCCAACCAGCACCACAATTGCTGTTTTAGCCACTATATCCGTCATGCTTCTCCCCGTCTCCCCTATAATTCTCACCATTGTT
Cy_cyanoides_46BEL		    ATGAATCCCCTAGCAAACCTAGTTTTCATCATCAGCCTACTTTTAGGGACAACCATTACCATCTCAAGTAACCATTGAATTATGGCCTGGACCGGCCTTGAAATTAACACACTTGCCATCCTCCCGCTAATCTCAAAATCCCACCATCCACGAGCTATTGAAGCCGCTACTAAGTACTTCTTAACCCAGGCAGCCGCTTCTGCCCTAGTCCTATTCTCCAGCATGACCAATGCATGGCACACCGGACAATGGGACATCACTCAACTTACCCACCCAACATCCTGCCTAATTCTTACCTCAGCAATCGCAATAAAACTGGGACTAGTCCCATTCCATTTCTGATTCCCAGAAGTACTTCAAGGTTCTCCACTAATCACCGGCCTCCTCCTATCCACTATCATAAAACTCCCTCCAATCACATTACTCTACATAACTTCACCCTCACTAAGTCCAACCCTATTAACCACCCTAGCCCTCCTCTCAACAGCCATTGGAGGATGAATAGGCCTTAACCAAACACAGATCCGAAAAGTATTAGCCTTCTCCTCCATCTCCCATTTAGGCTGAATAGCGATCATCATCGTATACAACCCTAAACTTACCCTCCTCAACTTCTACCTATACACAATAATAACTGCAACCATCTTTCTTGCCCTAAATACAACCAAAGTCCTAAAACTATCCACCCTAATAACCACATGAACCAAAGCCCCATCCCTAAACGCAATACTACTCTTAACCCTACTTTCCCTTGCAGGACTTCCTCCTCTAACAGGATTCCTACCTAAATGACTCATCATTCAAGAACTAACTAAACAAGATATAGCCCCAGCAGCTACGCTCATCTCTCTACTTTCCCTACTAAGCCTATTTTTCTACCTTCGCCTCGCATACTGCGCAACAATCACACTTCCCCCGCACACCACAAACCACATAAAACAATGACGAACTACCAAGCCAACCAGCACCACAATTGCTGTTTTAGCCACTATATCCGTCATGCTTCTCCCCGTCTCCCCTATAATTCTCACCATTGTT
Cy_cyanoides_47BEL		    ATGAATCCCCTAGCAAACCTAGTTTTCATCATCAGCCTACTTTTAGGGACAACCATTACCATCTCAAGTAACCATTGAATTATGGCCTGGACCGGCCTTGAAATTAACACACTTGCCATCCTCCCGCTAATCTCAAAATCCCACCATCCACGAGCTATTGAAGCCGCTACTAAGTACTTCTTAACCCAGGCAGCCGCTTCCGCCCTAGTCCTATTCTCCAGCATGACCAATGCATGGCACACCGGACAATGGGACATCACTCAACTTACCCACCCAACATCCTGCCTAATTCTTACCTCAGCAATCGCAATAAAACTGGGACTAGTCCCATTCCATTTCTGATTCCCAGAAGTACTTCAGGGTTCTCCACTAATCACCGGCCTCCTCCTATCCACTATCATAAAACTCCCTCCAATCACATTACTCTACATAACTTCACCCTCACTAAGTCCAACCCTATTAACCACCCTAGCCCTCCTCTCAACAGCCATTGGAGGATGAATAGGCCTTAACCAAACACAGATCCGAAAAGTATTAGCCTTCTCCTCCATCTCCCATTTAGGCTGAATAGCGATCATCATCGTATACAACCCTAAACTTACCCTCCTCAACTTCTACCTATACACAATAATAACTGCAACCATCTTTCTTGCCCTAAATACAACCAAAGTCCTAAAACTATCCACCCTAATAACCACATGAACCAAAGCCCCATCCCTAAACGCAATACTACTCTTAACCCTACTTTCCCTTGCAGGACTTCCTCCTCTAACAGGATTCCTACCTAAATGACTCATCATTCAAGAACTAACTAAACAAGATATAGCCCCAGCAGCTACGCTCATCTCTCTACTTTCCCTACTAAGCCTATTTTTCTACCTTCGCCTCGCATACTGCGCAACAATTACACTTCCCCCGCACACCACAAACCACATAAAACAATGACGAACTACCAAGCCAACCAGCACCACAATTGCTGTTTTAGCCACTATATCCGTCATGCTTCTCCCCGTCTCCCCTATAATTCTCACCATTGTT
Cy_cyanoides_48BEL		    ATGAATCCCCTAGCAAACCTAGTTTTCATCATCAGCCTACTTTTAGGGACAACCATTACCATCTCAAGTAACCATTGAATTATGGCCTGGACCGGCCTTGAAATTAACACACTTGCCATCCTCCCGCTAATCTCAAAATCCCACCATCCACGAGCTATTGAAGCCGCTACTAAGTACTTCTTAACCCAGGCAGCCGCTTCCGCCCTAGTCCTATTCTCCAGCATGACCAATGCATGGCACACCGGACAATGGGACATCACTCAACTTACCCACCCAACATCCTGCCTAATTCTTACCTCAGCAATCGCAATAAAACTGGGACTAGTCCCATTCCATTTCTGATTCCCAGAAGTACTTCAGGGTTCTCCACTAATCACCGGCCTCCTCCTATCCACTATCATAAAACTCCCTCCAATCACATTACTCTACATAACTTCACCCTCACTAAGTCCAACCCTATTAACCACCCTAGCCCTCCTCTCAACAGCCATTGGAGGATGAATAGGCCTTAACCAAACACAGATCCGAAAAGTATTAGCCTTCTCCTCCATCTCCCATTTAGGCTGAATAGCGATCATCATCGTATACAACCCTAAACTTACCCTCCTCAACTTCTACCTATACACAATAATAACTGCAACCATCTTTCTTGCCCTAAATACAACCAAAGTCCTAAAACTATCCACCCTAATAACCACATGAACCAAAGCCCCATCCCTAAACGCAATACTACTCTTAACCCTACTTTCCCTTGCAGGACTTCCTCCTCTAACAGGATTCCTACCTAAATGACTCATCATTCAAGAACTAACTAAACAAGATATAGCCCCAGCAGCTACGCTCATCTCTCTACTTTCCCTACTAAGCCTATTTTTCTACCTTCGCCTCGCATACTGCGCAACAATTACACTTCCCCCGCACACCACAAACCACATAAAACAATGACGAACTACCAAGCCAACCAGCACCACAATTGCTGTTTTAGCCACTATATCCGTCATGCTTCTCCCCGTCTCCCCTATAATTCTCACCATTGTT
Cy_cyanoides_49BEL		    ATGAATCCCCTAGCAAACCTAGTTTTCATCATCAGCCTACTTTTAGGGACAACCATTACCATCTCAAGTAACCATTGAATTATGGCCTGGACCGGCCTTGAAATTAACACACTTGCCATCCTCCCGCTAATCTCAAAATCCCACCATCCACGAGCTATTGAAGCCGCTACTAAGTACTTCTTAACCCAGGCAGCCGCTTCTGCCCTAGTCCTATTCTCCAGCATGACCAATGCATGGCACACCGGACAATGGGACATCACTCAACTTACCCACCCAACATCCTGCCTAATTCTTACCTCAGCAATCGCAATAAAACTGGGACTAGTCCCATTCCATTTCTGATTCCCAGAAGTACTTCAGGGTTCTCCACTAATCACCGGCCTCCTCCTATCCACTATCATAAAACTCCCTCCAATCACATTACTCTACATAACTTCACCCTCACTAAGTCCAACCCTATTAACCACCCTAGCCCTCCTCTCAACAGCCATTGGAGGATGAATAGGCCTTAACCAAACACAGATCCGAAAAGTATTAGCCTTCTCCTCCATCTCCCATTTAGGCTGAATAGCGATCATCATCGTATACAACCCTAAACTTACCCTCCTCAACTTCTACCTATACACAATAATAACTGCAACCATCTTTCTTGCCCTAAATACAACCAAAGTCCTAAAACTATCCACCCTAATAACCACATGAACCAAAGCCCCATCCCTAAACGCAATACTACTCTTAACCCTACTTTCCCTTGCAGGACTTCCTCCTCTAACAGGATTCCTACCTAAATGACTCATCATTCAAGAACTAACTAAACAAGATATAGCCCCAGCAGCTACGCTCATCTCTCTACTTTCCCTACTAAGCCTATTTTTCTACCTTCGCCTCGCATACTGCGCAACAATCACACTTCCCCCGCACACCACAAACCACATAAAACAATGACGAACTACCAAGCCAACCAGCACCACAATTGCTGTTTTAGCCACTATATCCGTCATGCTTCTCCCCGTCTCCCCTATAATTCTCACCATTGTT
Cy_cyanoides_50PAN		    ATGAATCCTCTAGCAAACCTAATTTTCATCGCCAGCTTACTTTTAGGGACAACCATTGCCATCTCAAGCAACCATTGAATTATGGCCTGGACCGGCCTTGAAATTAACACACTCGCCATTCTCCCACTAATCTCAAAATCCCACCATCCACGAGCTATTGAAGCCGCTACTAAATACTTCTTAACCCAGGCAGCTGCTTCTGCTCTAGTCTTATTCTCCAGCATGACCAATGCATGGCACACCGGACAATGAGACATCACTCAACTTACCCATCCAATATCCTGCCTAATTCTTACTTCAGCGATCGCAATAAAACTAGGGCTGGTTCCATTTCACTTCTGATTCCCAGAAGTACTTCAAGGTTCTCCACTAATCACCGGCCTCCTCCTATCTACTATCATAAAACTCCCTCCAATCACATTACTCTACATAACCTCACCCTCACTAAATCCAGCCCTATTAACTACCCTAGCCCTCCTTTCAACAGCCATTGGAGGATGAATGGGCCTTAACCAGACACAAATCCGAAAAGTACTAGCCTTTTCCTCCATCTCCCATTTAGGCTGAATAGCGATCATCATCATCTACAACCCTAAACTCACTCTCCTCAACTTCTACCTATACACAATAATAACCGCAACCATCTTTCTTGCCCTAAATACAACCAAAGTCCTAAAACTATCCACCCTAATAACCACATGAACCAAAGCCCCATCCCTGAACGCAATGCTACTCTTAACCCTACTTTCCCTCGCAGGACTTCCCCCTCTAACAGGATTCTTACCTAAATGACTCATCATTCAAGAACTAACTAAGCAAGATATAGCCCCAGCAGCTACGCTCATCTCTCTGCTCTCCCTACTAAGCCTATTTTTCTACCTTCGCCTCGCATATTGCGCAACAATCACACTTCCCCCACACACCACAAACCACATAAAACAATGACGAACTATCAAACCAACTAGCATCACAATCGCTGTTTTAACCACTATGTCCGTCATGCTTCTCCCCGTCTCCCCTATAATTCTCACTATTATC
Cy_cyanoides_51PAN		    ATGAATCCCCTAGCAAACCTAATTTTCATCGCCAGCTTACTTTTAGGGACAACCATTGCCATCTCAAGCAACCATTGAATTATGGCCTGGACCGGCCTTGAAATTAACACACTCGCCATTCTCCCACTAATCTCAAAATCCCACCATCCACGAGCTATTGAAGCCGCCACTAAATACTTCTTAACCCAGGCAGCTGCTTCTGCCCTAGTCTTATTCTCCAGCATGACCAATGCATGGCACACCGGACAATGAGACATCACTCAACTTACCCATCCAATATCCTGCCTAATTCTTACTTCAGCGATCGCAATAAAACTAGGGCTGGTTCCATTTCACTTCTGATTCCCAGAAGTACTTCAAGGTTCTCCACTAATCACCGGCCTCCTCCTATCTACTATCATAAAACTCCCTCCAATCACATTACTCTACATAACCTCACCCTCACTAAATCCAGCCCTATTAACTACCCTAGCCCTCCTTTCAACAGCCATTGGAGGATGAATGGGCCTTAACCAGACACAAATCCGAAAAGTACTAGCCTTTTCCTCCATCTCCCATTTAGGCTGAATAGCGATCATCATCATCTACAACCCTAAACTCACTCTCCTCAACTTCTACCTATACACAATAATAACCGCAACCATCTTTCTTGCCCTAAATACAACCAAAGTCCTAAAACTATCCACCCTAATAACCACATGAACCAAAGCCCCATCCCTGAACGCAATGCTACTCTTAACCCTACTTTCCCTCGCAGGACTTCCCCCTCTAACAGGATTCTTACCTAAATGACTCATCATTCAAGAACTAACTAAGCAAGATATAGCCCCAGCAGCTACGCTCATCTCTCTGCTCTCCCTACTAAGCCTATTTTTCTACCTTCGCCTCGCATATTGCGCAACAATCACACTTCCCCCACACACCACAAACCACATAAAACAATGACGAACTATCAAACCAACTAGCATCACAATCGCTGTTTTAACCACTATGTCCGTCATGCTTCTCCCCGTCTCCCCTATAATTCTCACTATTATC
Cy_cyanoides_52PAN		    ATGAATCCCCTAGCAAACCTAATTTTCATCGCCAGCTTACTTTTAGGGACAACCATTACCATCTCAAGCAACCATTGAATTATGGCCTGGACCGGCCTTGAAATTAACACACTCGCCATTCTCCCACTAATCTCAAAATCCCACCATCCACGAGCTATTGAAGCCGCCACTAAATACTTCTTAACCCAGGCAGCTGCTTCTGCCCTAGTCTTATTCTCCAGCATGACCAATGCATGGCACACCGGACAATGAGACATCACTCAACTTACCCATCCAATATCCTGCCTAATTCTTACTTCAGCGATCGCAATAAAACTAGGGCTGGTTCCATTTCACTTCTGATTCCCAGAAGTACTTCAAGGTTCTCCACTAATCACCGGCCTCCTCCTATCTACTATCATAAAACTCCCTCCAATCACATTACTCTACATAACCTCACCCTCACTAAATCCAGCCCTATTAACTACCCTAGCCCTCCTTTCAACAGCCATTGGAGGATGAATGGGCCTTAACCAGACACAAATCCGAAAAGTACTAGCCTTTTCCTCCATCTCCCATTTAGGCTGAATAGCGATCATCATCATCTACAACCCTAAACTCACTCTCCTCAACTTCTACCTATACACAATAATAACCGCAACCATCTTTATTGCCCTAAATACAACCAAAGTCCTAAAACTATCCACCCTAATAACCACATGAACCAAAGCCCCATCCCTGAACGCAATGCTACTCTTAACCCTACTTTCCCTCGCAGGACTTCCCCCTCTAACAGGATTCTTACCTAAATGACTCATCATTCAAGAACTAACTAAGCAAGATATAGCCCCAGCAGCTACGCTCATCTCTCTGCTCTCCCTACTAAGCCTATTTTTCTACCTTCGCCTCGCATATTGCGCAACAATCACACTTCCCCCACACACCACAAACCACATAAAACAATGACGAACTATCAAACCAACTAGCATCACAATCGCTGTTTTAACCACTATGTCCGTCATGCTTCTCCCCGTCTCCCCTATAATTCTCACTATTATC
Cy_cyanoides_53PANdarien	ATGAATCCCCTAGCAAACCTAATTTTCATCACCAGCTTACTTTTAGGGACAACCATTGCCATCTCAAGCAACCATTGAATTATGGCCTGGACCGGCCTTGAAATTAACACACTCGCCATTCTCCCACTAATCTCAAAATCCCACCATCCACGAGCTATTGAAGCCGCCACTAAATACTTCTTAACCCAGGCAGCTGCTTCTGCCCTAGTCTTATTCTCCAGCATGACCAATGCATGGCACACCGGACAATGAGACATCACTCAACTTACCCATCCAATATCCTGCCTAATTCTTACTTCAGCGATCGCAATAAAACTAGGGCTGGTTCCATTTCACTTCTGATTCCCAGAAGTACTTCAAGGTTCTCCACTAATCACCGGCCTCCTCCTATCTACTATCATAAAACTCCCTCCAATCACATTACTCTACATAACCTCACCCTCACTAAATCCAGCCCTATTAACTACCCTAGCCCTCCTTTCAACAGCCATTGGAGGATGAATGGGCCTTAACCAGACACAAATCCGAAAAGTACTAGCCTTTTCCTCCATCTCCCATTTAGGCTGAATAGCGATCATCATCATCTACAACCCTAAACTCACTCTCCTCAACTTCTACCTATACACAATAATAACCGCAACCATCTTTCTTGCCCTAAATACAACCAAAGTCCTAAAACTATCCACCCTAATAACCACATGAACCAAAGCCCCATCCCTGAACGCAATGCTACTCTTAACCCTACTTTCCCTCGCAGGACTTCCCCCTCTAACAGGATTCTTACCTAAATGACTCATCATTCAAGAACTAACTAAGCAAGATATAGCCCCAGCAGCTACGCTCATCTCTCTGCTCTCCCTACTAAGCCTATTTTTCTACCTTCGCCTCGCATATTGCGCAACAATCACACTTCCCCCACACACCACAAACCACATAAAACAATGACGAACTATCAAACCAACTAGCATCACAATCGCTGTTTTAACCACTATGTCCGTCATGCTTCTCCCCGTCTCCCCTATAATTCTCACTATNATC
Cy_cyanoides_54PANdarien	ATGAATCCCCTAGCAAACCTAATTTTCATCGCCAGCTTACTTTTAGGGACAACCATTGCCATCTCAAGCAACCATTGAATTATGGCCTGGACCGGCCTTGAAATTAACACACTCGCCATTCTCCCACTAATCTCAAAATCCCACCATCCACGAGCTATTGAAGCCGCCACTAAATACTTCTTAACCCAGGCAGCTGCTTCTGCCCTAGTCTTATTCTCCAGCATGACCAATGCATGGCACACCGGACAATGAGACATCACTCAACTTACCCATCCAATATCCTGCCTAATTCTTACTTCAGCGATCGCAATAAAACTAGGGCTGGTTCCATTTCACTTCTGATTCCCAGAAGTACTTCAAGGTTCTCCACTAATCACCGGCCTCCTCCTATCTACTATCATAAAACTCCCTCCAATCACATTACTCTACATAACCTCACCCTCACTAAATCCAGCCCTATTAACTACCCTAGCCCTCCTTTCAACAGCCATTGGAGGATGAATGGGCCTTAACCAGACACAAATCCGAAAAGTACTAGCCTTTTCCTCCATCTCCCATTTAGGCTGAATAGCGATCATCATCATCTACAACCCTAAACTCACTCTCCTCAACTTCTACCTATACACAATAATAACCGCAACCATCTTTCTTGCCCTAAATACAACCAAAGTCCTAAAACTATCCACCCTAATAACCACATGAACCAAAGCCCCATCCCTGAACGCAATGCTACTCTTAACCCTACTTTCCCTCGCAGGACTTCCCCCTCTAACAGGATTCTTACCTAAATGACTCATCATTCAAGAACTAACTAAGCAAGATATAGCCCCAGCAGCTACGCTCATCTCTCTGCTCTCCCTACTAAGCCTATTTTTCTACCTTCGCCTCGCATATTGCGCAACAATCACACTTCCCCCACACACCACAAACCACATAAAACAATGACGAACTATCAAACCAACTAGCATCACAATCGCTGTTTTAACCACTATGTCCGTCATGCTTCTCCCCGTCTCCCCTATAATTCTCACTATTATC
Cy_cyanoides_55PANcocle		ATGAATCCCCTAGCAAACCTAATTTTCATCGCCAGCTTACTTTTAGGGACAACCATTGCCATCTCAAGCAACCATTGAATTATGGCCTGGACCGGCCTTGAAATTAACACACTCGCCATTCTCCCACTAATCTCAAAATCCCACCATCCACGAGCTATTGAAGCCGCCACTAAATACTTCTTAACCCAGGCAGCTGCTTCTGCCCTAGTCTTATTCTCCAGCATGACCAATGCATGGCACACCGGACAATGAGACATCACTCAACTTACCCATCCAATATCCTGCCTAATTCTTACTTCAGCGATCGCAATAAAACTAGGGCTGGTTCCATTTCACTTCTGATTCCCAGAAGTACTTCAAGGTTCTCCACTAATCACCGGCCTCCTCCTATCTACTATCATAAAACTCCCTCCAATCACATTACTCTACATAACCTCACCCTCACTAAATCCAGCCCTATTAACTACCCTAGCCCTCCTTTCAACAGCCATTGGAGGATGAATGGGCCTTAACCAGACACAAATCCGAAAAGTACTAGCCTTTTCCTCCATCTCCCATTTAGGCTGAATAGCGATCATCATCATCTACAACCCTAAACTCACTCTCCTCAACTTCTACCTATACACAATAATAACCGCAACCATCTTTCTTGCCCTAAATACAACCAAAGTCCTAAAACTATCCACCCTAATAACCACATGAACCAAAGCCCCATCCCTGAACGCAATGCTACTCTTAACCCTACTTTCCCTCGCAGGACTTCCCCCTCTAACAGGATTCTTACCTAAATGACTCATCATTCAAGAACTAACTAAGCAAGATATAG????????????????????????????????????????????????????????????????????????????????????????????????????????????????????????????????????????????????????????????????????????????????????????????????????????????????????
Cy_cyanoides_56MXoaxaca		ATGAATCCCCTAGCAAACCTAGTTTTCATCATCAGCCTACTTTTAGGGACAACCATTACCATCTCAAGTAACCATTGAATTATGGCCTGGACCGGCCTTGAAATTAACACACTTGCCATCCTCCCGCTAATCTCAAAATCCCACCATCCACGAGCTATTGAAGCCGCTACTAAGTACTTCTTAACCCAGGCAGCCGCTTCTGCCCTAGTCCTATTCTCCAGCATGACCAATGCATGGCACACCGGACAATGGGACATCACTCAACTTACCCACCCAACATCCTGCCTAATTCTTACCTCAGCAATCGCAATAAAACTGGGACTAGTCCCATTCCATTTCTGATTCCCAGAAGTACTTCAGGGTTCTCCACTAATCACCGGCCTCCTCCTATCCACTATCATAAAACTCCCTCCAATCACATTACTCTACATAACTTCACCCTCACTAAGTCCAACCCTATTAACCACCCTAGCCCTCCTCTCAACAGCCATTGGAGGATGAATAGGCCTTAACCAAACACAGATCCGAAAAGTATTAGCCTTCTCCTCCATCTCCCATTTAGGCTGAATAGCGATCATCATCGTATACAACCCTAAACTTACCCTCCTCAACTTCTACCTATACACAATAATAACTGCAACCATCTTTCTTGCCCTAAATACAACCAAAGTCCTAAAACTATCCACCCTAATAACCACATGAACCAAAGCCCCATCCCTAAACGCAATACTACTCTTAACCCTACTTTCCCTTGCAGGACTTCCTCCTCTAACAGGATTCCTACCTAAATGACTCATCATTCAAGAACTAACTAAACAAGATATAGCCCCAGCAGCTACGCTCATCTCTCTACTTTCCCTACTAAGCCTATTTTTCTACCTTCGCCTCGCATACTGCGCAACAATTACACTTCCCCCGCACACCACAAACCACATAAAACAATGACGAACTACCAAGCCAACCAGCACCACAATTGCTGTTTTAGCCACTATATCCGTCATGCTTCTCCCCGTCTCCCCTATAATTCTCACCATTGTT
Cy_cyanoides_57MXoaxaxca	ATGAATCCCCTAGCAAACCTAGTTTTCATCATCAGCCTACTTTTAGGGACAACCATTACCATCTCAAGTAACCATTGAATTATGGCCTGGACCGGCCTTGAAATTAACACACTTGCCATCCTCCCGCTAATCTCAAAATCCCACCATCCACGAGCTATTGAAGCCGCTACTAAGTACTTCTTAACCCAGGCAGCCGCTTCTGCCCTAGTCCTATTCTCCAGCATGACCAATGCATGGCACACCGGACAATGGGACATCACTCAACTTACTCACCCAACATCCTGCCTAATTCTTACCTCAGCAATCGCAATAAAACTGGGACTAGTCCCATTCCATTTCTGATTCCCAGAAGTACTTCAGGGTTCTCCACTAATCACCGGCCTCCTCCTATCCACTATCATAAAACTCCCTCCAATCACATTACTCTACATAACTTCACCCTCACTAAGTCCAACCCTATTAACCACCCTAGCCCTCCTCTCAACAGCCATTGGAGGATGAATAGGCCTTAACCAAACACAGATCCGAAAAGTATTAGCCTTCTCCTCCATCTCCCATTTAGGCTGAATAGCGATCATCATCGTATACAACCCTAAACTTACCCTCCTCAACTTCTACCTATACACAATAATAACTGCAACCATCTTTCTTGCCCTAAATACAACCAAAGTCCTAAAACTATCCACCCTAATAACCACATGAACCAAAGCCCCATCCCTAAACGCAATACTACTCTTAACCCTACTTTCCCTTGCAGGACTTCCTCCTCTAACAGGATTCCTACCTAAATGACTCATCATTCAAGAACTAACTAAACAAGATATAGCCCCAGCAGCTACGCTCATCTCTCTACTTTCCCTACTAAGCCTATTTTTCTACCTTCGCCTCGCATACTGCGCAACAATTACACTTCCCCCGCACACCACAAACCACATAAAACAATGACGAACTACCAAGCCAACCAGCACCACAATTGCTGTTTTAGCCACTATATCCGTCATGCTTCTCCCCGTCTCCCCTATAATTCTCACCATTGTT
Cy_cyanoides_58MXchiapas	ATGAATCCCCTAGCAAACCTAGTTTTCATCATCAGCCTACTTTTAGGGACAACCATTACCATCTCAAGTAACCATTGAATTATGGCCTGGACCGGCCTTGAAATTAACACACTTGCCATCCTCCCGCTAATCTCAAAATCCCACCATCCACGAGCTATTGAAGCCGCTACTAAGTACTTCTTAACCCAGGCAGCCGCTTCTGCCCTAGTCCTATTCTCCAGCATGACCAATGCATGGCACACCGGACAATGGGACATCACTCAACTTACCCACCCAACATCCTGCCTAATTCTTACCTCAGCAATCGCAATAAAACTGGGACTAGTCCCATTCCATTTCTGATTCCCAGAAGTACTTCAGGGTTCTCCACTAATCACCGGCCTCCTCCTATCCACTATCATAAAACTCCCTCCAATCACATTACTCTACATAACTTCACCCTCACTAAGTCCAACCCTATTAACCACCCTAGCCCTCCTCTCAACAGCCATTGGAGGATGAATAGGCCTTAACCAAACACAGATCCGAAAAGTATTAGCCTTCTCCTCCATCTCCCATTTAGGCTGAATAGCGATCATCATCGTATACAACCCTAAACTTACCCTCCTCAACTTCTACCTATACACAATAATAACTGCAACCATCTTTCTTGCCCTAAATACAACCAAAGTCCTAAAACTATCCACCCTAATAACCACATGAACCAAAGCCCCATCCCTAAACGCAATACTACTCTTAACCCTACTTTCCCTTGCAGGACTTCCTCCTCTAACAGGATTCCTACCTAAATGACTCATCATTCAAGAACTAACTAAACAAGATATAGCCCCAGCAGCTACGCTCATCTCTCTACTTTCCCTACTAAGCCTATTTTTCTACCTTCGCCTCGCATACTGCGCAACAATTACACTTCCCCCGCACACCACAAACCACATAAAACAATGACGAACTACCAAGCCAACCAGCACCACAATTGCTGTTTTAGCCACTATATCCGTCATGCTTCTCCCCGTCTCCCCTATAATTCTCACCATTGTT
Cy_cyanoides_59MXchiapas	ATGAATCCCCTAGCAAACCTAGTTTTCATCATCAGCCTACTTTTAGGGACAACCATTACCATCTCAAGTAACCATTGAATTATGGCCTGGACCGGCCTTGAAATTAACACACTTGCCATCCTCCCGCTAATCTCAAAATCCCACCATCCACGAGCTATTGAAGCCGCTACTAAGTACTTCTTAACCCAGGCAGCCGCTTCTGCCCTAGTCCTATTCTCCAGCATGACCAATGCATGGCACACCGGACAATGGGACATCACTCAACTTACCCACCCAACATCCTGCCTAATTCTTACCTCAGCAATCGCAATAAAACTGGGACTAGTCCCATTCCATTTCTGATTCCCAGAAGTACTTCAGGGTTCTCCACTAATCACCGGCCTCCTCCTATCCACTATCATAAAACTCCCTCCAATCACATTACTCTACATAACTTCACCCTCACTAAGTCCAACCCTATTAACCACCCTAGCCCTCCTCTCAACAGCCATTGGAGGATGAATAGGCCTTAACCAAACACAGATCCGAAAAGTATTAGCCTTCTCCTCCATCTCCCATTTAGGCTGAATAGCGATCATCATCGTATACAACCCTAAACTTACCCTCCTCAACTTCTACCTATACACAATAATAACTGCAACCATCTTTCTTGCCCTAAATACAACCAAAGTCCTAAAACTATCCACCCTAATAACCACATGAACCAAAGCCCCATCCCTAAACGCAATACTACTCTTAACCCTACTTTCCCTTGCAGGACTTCCTCCTCTAACAGGATTCCTACCTAAATGACTCATCATTCAAGAACTAACTAAACAAGATATAGCCCCAGCAGCTACGCTCATCTCTCTACTTTCCCTACTAAGCCTATTTTTCTACCTTCGCCTCGCATACTGCGCAACAATTACACTTCCCCCGCACACCACAAACCACATAAAACAATGACGAACTACCAAGCCAACCAGCACCACAATTGCTGTTTTAGCCACTATATCCGTCATGCTTCTCCCCGTCTCCCCTATAATTCTCACCATTGTT
Cy_cyanoides_60ECUmorons	???????????????????????????ATCACCAGCCTACTCCTAGGAACAACCATCACCATCTCAAGCAACCATTGAATTATAGCTTGGACCGGCCTTGAAATTAACACACTTGCCGTTCTCCCACTGATCTCAAAATCCCACCATCCACGAGCCATTGAAGCTGCCACTAAATACTTTTTAACCCAAGCAGCTGCTTCTGCCCTAGTCTTATTCTCCAGCATGACTAATGCATGACATACCGGACAATGAGATATCACCCAACTTACTCACCCAGTATCTTGCCTAATTCTTACCTCAGCAATCGCAATAAAACTAGGACTAGTTCCATTCCACTTCTGATTCCCGGAAGTACTTCAAGGCTCTCCCCTCATCACCGGCCTTCTTCTATCCACTATCATAAAACTCCCTCCGATCGCATTACTCTACATAACTTCACCCTCACTAAACCCAACCCTACTAACCACTCTAGCTATCCTTTCAACAGCCGTTGGGGGATGAATAGGCCTTAACCAAACACAAATCCGGAAAGTACTAGCCTTCTCCTCCATCTCCCATTTAGGCTGAATAGCGATCATCATTGTCTACAACCCCAAACTTACCCTCCTCAACTTCTACCTCTACACAATAATAACTGCAACCATCTTCCTTGCCCTAAACACAACCAAAGTCCTGAAACTATCCACCCTAATAACCACATGAACCAAAGCCCCATCCCTGAACACAATGCTACTTCTGACCTTACTCTCCCTTGCAGGACTCCCCCCTCTAACAGGATTCCTACCCAAATGACTCATCATTCAAGAGCTAACTAAACAAGATATAGCCCCAGCAGCTACACTTATCTCTCTACTTTCCCTACTAAGCCTATTCTTCTACCTTCGTCTAGCATATTGCGCAACAATCACACTTCCTCCACACACCACAAACCACATAAAACAATGACGAACCATCAAGCCAACTAACATCACAATCGCTGTTTTAACCACTATGTCCGTCATGCTTCTCCCTATCTCCCCTATAATTCTCACCATTGTC
Cy_cyanoides_61GUY		    ?????????????????????????????????????TACTCCTAGGAACAACCATCACCATCTCAAGCAACCATTGAATTATAGCTTGGACCGGCCTTGAAATTAACACACTTGCCGTTCTCCCACTGATCTCAAAATCCCACCATCCACGAGCCATTGAAGCTGCCACTAAATACTTTTTAACCCAAGCAGCTGCTTCTGCCCTAGTCTTATTCTCCAGCATGACTAATGCTTGACATACCGGACAATGAGATATCACCCAACTTACTCACCCAGTATCTTGCCTAATTCTTACCTCAGCAATCGCAATAAAACTAGGACTAGTCCCATTCCACTTCTGATTCCCGGAAGTACTTCAAGGCTCTCCCCTCATCACCGGCCTTCTTCTATCTACTATCATAAAACTCCCTCCGATCGCATTACTCTACATAACTTCACCCTCACTAAACCCAACCCTACTAACCACCCTAGCTATCCTTTCAACAGCCGTTGGAGGATGAATAGGCCTTAACCAAACACAAATCCGGAAAGTACTAGCCTTCTCCTCCATCTCCCATTTAGGCTGAATAGCGATCATCATTGTCTACAACCCCAAACTTACCCTCCTCAACTTCTACCTCTACACAATAATAACTGCAACCATCTTCCTTGCCCTAAACACAACCAAAGTCCTAAAACTATCTACCCTAATAACCACATGGACCAAAGCCCCATCCCTGAACACAATGCTACTTCTGACCTTACTCTCCCTTGCAGGACTCCCCCCTCTAACAGGATTCCTACCCAAATGACTCATCATTCAAGAGCTAACTAAACAAGATATAGCCCCAGCAGCTACACTTATCTCTCTACTTTCCCTACTAAGCCTATTCTTCTACCTTCGTCTAGCATACTGCGCAACAATCACACTTCCTCCACACACCACAAACCACATAAAACAATGACGAACCATCAAGCCAACTAACATCACAATCGCTGTTTTAACCACTATGTCCGTCATGCTTCTCCCTATCTCCCCTATAATTCTCACCATTGTC
Cy_cyanoides_62GUY		    ATGAATCCCCTGGCAAACCTAATCTTCATCACCAGCCTACTCCTAGGAACAACCATCACCATCTCAAGCAACCATTGAATTATAGCTTGGACCGGCCTTGAAATTAACACACTTGCCGTTCTCCCACTGATCTCAAAATCCCACCATCCACGAGCCATAGAAGCTGCCACTAAATACTTTTTAACCCAAGCAGCTGCTTCTGCCCTAGTTTTATTCTCCAGCATGACTAATGCTTGACATACCGGACAATGAGATATCACCCAACTTACTCACCCAGTATCTTGCCTAATTCTTACCTCAGCAATCGCAATAAAACTAGGACTAGTCCCATTCCACTTCTGATTCCCGGAAGTACTTCAAGGCTCTCCCCTCATCACCGGCCTTCTTCTATCTACTATCATAAAACTCCCTCCGATCGCATTACTCTACATAACTTCACCCTCACTAAACCCAACCCTACTAACCACCCTAGCTATCCTTTCAACAGCCGTTGGAGGATGAATAGGCCTTAACCAAACACAAATCCGGAAAGTACTAGCCTTCTCCTCCATCTCCCATTTAGGCTGAATAGCGATCATCATTGTCTACAACCCCAAACTTACCCTCCTCAACTTCTACCTCTACACAATAATAACTGCAACCATCTTCCTTGCCCTAAACACAACCAAAGTCCTAAAACTATCTACCCTAATAACCACATGGACCAAAGCCCCATCCCTGAACACAATGCTACTTCTGACCTTACTCTCCCTTGCAGGACTCCCCCCTCTAACAGGATTCCTACCCAAATGACTCATCATTCAAGAGCTAACTAAACAAGATATAGCCCCAGCAGCTACACTTATCTCTCTACTTTCCCTACTAAGCCTATTCTTCTACCTTCGTCTAGCATACTGCGCAACAATCACACTCCCTCCACACACCACAAACCACATGAAACAATGACGAACCATCAAGCCAACTAACATCACAATCGCTGTTTTAACCACTATGTCCGTCATGCTTCTCCCTATCTCTCCTATAATTCTCACCATTGTC
Cy_cyanoides_63GUY		    ATGAATCCCCTGGCAAACCTAATCTTCATCACCAGCCTACTCCTAGGAACAACCATCACCATCTCAAGCAACCATTGAATTATAGCTTGGACCGGCCTTGAAATTAACACACTTGCCGTTCTCCCACTGATCTCAAAATCCCACCATCCACGAGCCATTGAAGCTGCCACTAAATACTTTTTAACCCAAGCAGCTGCTTCTGCCCTAGTCTTATTCTCCAGCATGACTAATGCTTGACATACCGGACAATGAGATATCACCCAACTTACTCACCCAGTATCTTGCCTAATTCTTACCTCAGCAATCGCAATAAAACTAGGACTAGTCCCATTCCACTTCTGATTCCCGGAAGTACTTCAAGGCTCTCCCCTCATCACCGGCCTTCTTCTATCTACTATCATAAAACTCCCTCCGATCGCATTACTCTACATAACTTCACCCTCACTAAACCCAACCCTACTAACCACCCTAGCTATCCTTTCAACAGCCGTTGGAGGATGAATAGGCCTTAACCAAACACAAATCCGGAAAGTACTAGCCTTCTCCTCCATCTCCCATTTAGGCTGAATAGCGATCATCATTGTCTACAACCCCAAACTTACCCTCCTCAACTTCTACCTCTACACAATAATAACTGCAACCATCTTCCTTGCCCTAAACACAACCAAAGTCCTAAAACTATCTACCCTAATAACCACATGGACCAAAGCCCCATCCCTGAACACAATGCTACTTCTGACCTTACTCTCCCTTGCAGGACTCCCCCCTCTAACAGGATTCCTACCCAAATGACTCATCATTCAAGAGCTAACTAAACAAGATATAGCCCCAGCAGCTACACTTATCTCTCTACTTTCCCTACTAAGCCTATTCTTCTACCTTCGTCTAGCATACTGCGCAACAATCACACTTCCTCCACACACCACAAACCACATAAAACAATGACGAACCATCAAGCCAACTAACATCACAATCGCTGTTTTAACCACTATGTCCGTCATGCTTCTCCCTATCTCCCCTATAATTCTCACCATTGTC
Cy_cyanoides_64ECUnapo		ATGAATCCCCTAGCAAACCTAATCTTCATCACCAGCCTACTCCTAGGAACAACCATCACCATCTCAAGCAACCATTGAATTATAGCTTGGACCGGCCTTGAAATTAACACACTTGCCGTTCTCCCACTGATCTCAAAATCCCACCATCCACGAGCCATTGAAGCTGCCACTAAATACTTTTTAACCCAAGCAGCTGCTTCTGCCCTAGTCTTATTCTCCAGCATGACTAATGCATGACATACCGGACAATGAGATATCACCCAACTTACTCACCCAGTATCTTGCCTAATCCTTACCTCAGCAATCGCAATAAAACTAGGACTAGTTCCATTCCACTTCTGATTCCCGGAAGTACTTCAAGGCTCTCCCCTCATCACCGGCCTTCTTCTATCCACTATCATAAAACTCCCTCCGATCGCATTACTCTACATAACTTCACCCTCACTAAACCCAACCCTACTAACCACTCTAGCTATCCTTTCAACAGCCGTTGGGGGATGAATAGGCCTTAACCAAACACAAATCCGGAAAGTGCTAGCCTTCTCCTCCATCTCCCATTTAGGCTGAATAGCGATCATCATTGTCTACAACCCCAAACTTACCCTCCTCAACTTCTACCTCTACACAATAATAACTGCAACCATCTTCCTTGCCCTAAACACAACCAAAGTCCTGAAACTATCCACCCTAATAACCACATGAACCAAAGCCCCATCCCTGAACACAATGCTACTTCTGACCTTACTCTCCCTTGCAGGACTCCCCCCTCTAACAGGATTCCTACCCAAATGACTCATCATTCAAGAGCTAACTAAACAAGATATAGCCCCAGCAGCTACACTTATCTCTCTACTTTCCCTACTAAGCCTATTCTTCTACCTTCGTCTAGCATATTGCGCAACAATCACACTTCCTCCACACACCACAAACCACATAAAACAATGACGAACCATCAAGCCAACTAACATCACAATCGCTGTTTTAACCACTATGTCCGTCATGCTTCTCCCTATCTCCCCTATAATTCTCACCATTGTC
Cy_cyanoides_65PANbocas		ATGAATCCCCTAGCAAACCTAGTTTTCATCATCAGCCTACTTTTAGGGACAACCATTACCATCTCAAGTAACCATTGAATTATGGCCTGGACCGGCCTTGAAATTAACACACTTGCCATCCTCCCGCTAATCTCAAAATCCCACCATCCACGAGCTATTGAAGCCGCTACTAAGTACTTCTTAACCCAGGCAGCCGCTTCCGCCCTAGTCCTATTCTCCAGCATGACCAATGCATGGCACACCGGACAATGGGACATCACTCAACTTACCCACCCAACATCCTGCCTAATTCTTACCTCAGCAATCGCAATAAAACTGGGACTAGTCCCATTCCATTTCTGATTCCCAGAAGTACTTCAGGGTTCTCCACTAATCACCGGCCTCCTCCTATCCACTATCATAAAACTCCCTCCAATCACATTACTCTACATAACTTCACCCTCACTAAGTCCAACCCTATTAACCACCCTAGCCCTCCTCTCAACAGCCATTGGAGGATGAATAGGCCTTAACCAAACACAGATCCGAAAAGTATTAGCCTTCTCCTCCATCTCCCATTTAGGCTGAATAGCGATCATCATCGTATACAACCCTAAACTTACCCTCCTCAACTTCTACCTATACACAATAATAACTGCAACCATCTTTCTTGCCCTAAATACAACCAAAGTCCTAAAACTATCCACCCTAATAACCACATGAACCAAAGCCCCATCCCTAAACGCAATACTACTCTTAACCCTACTTTCCCTTGCAGGACTTCCTCCTCTAACAGGATTCCTACCTAAATGACTCATCATTCAAGAACTAACTAAACAAGATATAGCCCCAGCAGCTACGCTCATCTCTCTACTTTCCCTACTAAGCCTATTTTTCTACCTTCGCCTCGCATACTGCGCAACAATTACACTTCCCCCGCACACCACAAACCACATAAAACAATGACGAACTACCAAGCCAACTAGCACCACAATCGCTGTTTTAGCCACTATATCCGTCATGCTTCTCCCCGTCTCCCCTATAATTCTCACCATTGTT
Cy_cyanoides_66PANbocas		ATGAATCCCCTAGCAAACCTAGTTTTCATCATCAGCCTACTTTTAGGGACAACCATTACCATCTCAAGTAACCATTGAATTATGGCCTGGACCGGCCTTGAAATTAACACACTTGCCATCCTCCCGCTAATCTCAAAATCCCACCATCCACGAGCTATTGAAGCCGCTACTAAGTACTTCTTAACCCAGGCAGCCGCTTCCGCCCTAGTCCTATTCTCCAGCATGACCAATGCATGGCACACCGGACAATGGGACATCACTCAACTTACCCACCCAACATCCTGCCTAATTCTTACCTCAGCAATCGCAATAAAACTGGGACTAGTCCCATTCCATTTCTGATTCCCAGAAGTACTTCAGGGTTCTCCACTAATCACCGGCCTCCTCCTATCCACTATCATAAAACTCCCTCCAATCACATTACTCTACATAACTTCACCCTCACTAAGTCCAACCCTATTAACCACCCTAGCCCTCCTCTCAACAGCCATTGGAGGATGAATAGGCCTTAACCAAACACAGATCCGAAAAGTATTAGCCTTCTCCTCCATCTCCCATTTAGGCTGAATAGCGATCATCATCGTATACAACCCTAAACTTACCCTCCTCAACTTCTACCTATACACAATAATAACTGCAACCATCTTTCTTGCCCTAAATACAACCAAAGTCCTAAAACTATCCACCCTAATAACCACATGAACCAAAGCCCCATCCCTAAACGCAATACTACTCTTAACCCTACTTTCCCTTGCAGGACTTCCTCCTCTAACAGGATTCCTACCTAAATGACTCATCATTCAAGAACTAACTAAACAAGATATAGCCCCAGCAGCTACGCTCATCTCTCTACTTTCCCTACTAAGCCTATTTTTCTACCTTCGCCTCGCATACTGCGCAACAATTACACTTCCCCCGCACACCACAAACCACATAAAACAATGACGAACTACCAAGCCAACTAGCACCACAATCGCTGTTTTAGCCACTATATCCGTCATGCTTCTCCCCGTCTCCCCTATAATTCTCACCATTGTT
Cy_cyanoides_67PANdarien	ATGAATCCCCTAGCAAACCTAATTTTCATCGCCAGCTTACTTTTAGGTACAACCATTGCCATCTCAAGCAACCATTGAATTATGGCCTGGACCGGCCTTGAAATTAACACACTCGCCATTCTCCCACTAATCTCAAAATCCCACCATCCACGAGCTATTGAAGCCGCCACTAAATACTTCTTAACCCAGGCAGCTGCTTCTGCCCTAGTCTTATTCTCCAGCATGACCAATGCATGGCACACCGGACAATGAGACATCACTCAACTTACCCATCCAATATCCTGCCTAATTCTTACTTCAGCGATCGCAATAAAACTAGGGCTGGTTCCATTTCACTTCTGATTCCCAGAAGTACTTCAAGGTTCTCCACTAATCACCGGCCTCCTCCTATCTACTATCATAAAACTCCCTCCAATCACATTACTCTACATAACCTCACCCTCACTAAATCCAGCCCTATTAACTACCCTAGCCCTCCTTTCAACAGCCATTGGAGGATGAATGGGCCTTAACCAGACACAAATCCGAAAAGTACTAGCCTTTTCCTCCATCTCCCATTTAGGCTGAATAGCGATCATCATCATCTACAACCCTAAACTCACTCTCCTCAACTTCTACCTATACACAATAATAACCGCAACCATCTTTCTTGCCCTAAATACAACCAAAGTCCTAAAACTATCCACCCTAATAACCACATGAACCAAAGCCCCATCCCTGAACGCAATGCTACTCTTAACCCTACTTTCCCTCGCAGGACTTCCCCCTCTAACAGGATTCTTACCTAAATGACTCATCATTCAAGAACTAACTAAGCAAGATATAGCCCCAGCAGCTACGCTCATCTCTCTGCTCTCCCTACTAAGCCTATTTTTCTACCTTCGCCTCGCATATTGCGCAACAATCACACTTCCCCCACACACCACAAACCACATAAAACAATGACGAACTATCAAACCAACTAGCATCACAATCGCTGTTTTAACCACTATGTCCGTCATGCTTCTCCCCGTCTCCCCTATAATTCTCACTATTATC
Cy_cyanoides_68PANdarien	ATGAATCCCCTAGCAAACCTAATTTTCATCGCCAGCTTACTTTTAGGGACAACCATTGCCATCTCAAGCAACCATTGAATTATGGCCTGGACCGGCCTTGAAATTAACACACTCGCCATTCTCCCACTAATCTCAAAATCCCACCATCCACGAGCTATTGAAGCCGCCACTAAATACTTCTTAACCCAGGCAGCTGCTTCTGCCCTAGTCTTATTCTCCAGCATGACCAATGCATGGCACACCGGACAATGAGACATCACTCAACTTACCCATCCAATATCCTGCCTAATTCTTACTTCAGCGATCGCAATAAAACTAGGGCTGGTTCCATTTCACTTCTGATTCCCAGAAGTACTTCAAGGTTCTCCACTAATCACCGGCCTCCTCCTATCTACTATCATAAAACTCCCTCCAATCACATTACTCTACATAACCTCACCCTCACTAAATCCAGCCCTATTAACTACCCTAGCCCTCCTTTCAACAGCCATTGGAGGATGAATGGGCCTTAACCAGACACAAATCCGAAAAGTACTAGCCTTTTCCTCCATCTCCCATTTAGGCTGAATAGCGATCATCATCATCTACAACCCTAAACTCACTCTCCTCAACTTCTACCTATACACAATAATAACCGCAACCATCTTTCTTGCCCTAAATACAACCAAAGTCCTAAAACTATCCACCCTAATAACCACATGAACCAAAGCCCCATCCCTGAACGCAATGCTACTCTTAACCCTACTTTCCCTCGCAGGACTTCCCCCTCTAACAGGATTCTTACCTAAATGACTCATCATTCAAGAACTAACTAAGCAAGATATAGCCCCAGCAGCTACGCTCATCTCTCTGCTCTCCCTACTAAGCCTATTTTTCTACCTTCGCCTCGCATATTGCGCAACAATCACACTTCCCCCACACACCACAAACCACATAAAACAATGACGAACTATCAAACCAACTAGCATCACAATCGCTGTTTTAACCACTATGTCCGTCATGCTTCTCCCCGTCTCCCCTATAATTCTCACTATTATC
Cy_cyanoides_69PANdarien	ATGAATCCCCTAGCAAACCTAATTTTCATCGCCAGCTTACTTTTAGGGACAACCATTGCCATCTCAAGCAACCATTGAATTATGGCCTGGACCGGCCTTGAAATTAACACACTCGCCATTCTCCCACTAATCTCAAAATCCCACCATCCACGAGCTATTGAAGCCGCCACTAAATACTTCTTAACCCAGGCAGCTGCTTCTGCCCTAGTCTTATTCTCCAGCATGACCAATGCATGGCACACCGGACAATGAGACATCACTCAACTTACCCATCCAATATCCTGCCTAATTCTTACTTCAGCGATCGCAATAAAACTAGGGCTGGTTCCATTTCACTTCTGATTCCCAGAAGTACTTCAAGGTTCTCCACTAATCACCGGCCTCCTCCTATCTACTATCATAAAACTCCCTCCAATCACATTACTCTACATAACCTCACCCTCACTAAATCCAGCCCTATTAACTACCCTAGCCCTCCTTTCAACAGCCATTGGAGGATGAATGGGCCTTAACCAGACACAAATCCGAAAAGTACTAGCCTTTTCCTCCATCTCCCATTTAGGCTGAATAGCGATCATCATCATCTACAACCCTAAACTCACTCTCCTCAACTTCTACCTATACACAATAATAACCGCAACCATCTTTCTTGCCCTAAATACAACCAAAGTCCTAAAACTATCCACCCTAATAACCACATGAACCAAAGCCCCATCCCTGAACGCAATGCTACTCTTAACCCTACTTTCCCTCGCAGGACTTCCCCCTCTAACAGGATTCTTACCTAAATGACTCATCATTCAAGAACTAACTAAGCAAGATATAGCCCCAGCAGCTACGCTCATCTCTCTGCTCTCCCTACTAAGCCTATTTTTCTACCTTCGCCTCGCATATTGCGCAACAATCACACTTCCCCCACACACCACAAACCACATAAAACAATGACGAACTATCAAACCAACTAGCATCACAATCGCTGTTTTAACCACTATGTCCGTCATGCTTCTCCCCGTCTCCCCTATAATTCTCACTATTATC
Cy_cyanoides_70PANdarien	ATGAATCCCCTAGCAAACCTAATTTTCATCGCCAGCTTACTTTTAGGGACAACCATTGCCATCTCAAGCAACCATTGAATTATGGCCTGGACCGGCCTTGAAATTAACACACTCGCCATTCTCCCACTAATCTCAAAATCCCACCATCCACGAGCTATTGAAGCCGCCACTAAATACTTCTTAACCCAGGCAGCTGCTTCTGCCCTAGTCTTATTCTCCAGCATGACCAATGCATGGCACACCGGACAATGAGACATCACTCAACTTACCCATCCAATATCCTGCCTAATTCTTACTTCAGCGATCGCAATAAAACTAGGGCTGGTTCCATTTCACTTCTGATTCCCAGAAGTACTTCAAGGTTCTCCACTAATCACCGGCCTCCTCCTATCTACTATCATAAAACTCCCTCCAATCACATTACTCTACATAACCTCACCCTCACTAAATCCAGCCCTATTAACTACCCTAGCCCTCCTTTCAACAGCCATTGGAGGATGAATGGGCCTTAACCAGACACAAATCCGAAAAGTACTAGCCTTTTCCTCCATCTCCCATTTAGGCTGAATAGCGATCATCATCATCTACAACCCTAAACTCACTCTCCTCAACTTCTACCTATACACAATAATAACCGCAACCATCTTTCTTGCCCTAAATACAACCAAAGTCCTAAAACTATCCACCCTAATAACCACATGAACCAAAGCCCCATCCCTGAACGCAATGCTACTCTTAACCCTACTTTCCCTCGCAGGACTTCCCCCTCTAACAGGATTCTTACCTAAATGACTCATCATTCAAGAACTAACTAAGCAAGATATAGCCCCAGCAGCTACGCTCATCTCTCTGCTCTCCCTACTAAGCCTATTTTTCTACCTTCGCCTCGCATATTGCGCAACAATCACACTTCCCCCACACACCACAAACCACATAAAACAATGACGAACTATCAAACCAACTAGCATCACAATCGCTGTTTTAACCACTATGTCCGTCATGCTTCTCCCCGTCTCCCCTATAATTCTCACTATTATC
Cy_cyanoides_71PANpanama	ATGAATCCTCTAGCAAACCTAATTTTCATCGCCAGCTTACTTTTAGGGACAACCATTGCCATCTCAAGCAACCATTGAATTATGGCCTGGACCGGCCTTGAAATTAACACACTCGCCATTCTCCCACTAATCTCAAAATCCCACCATCCACGAGCTATTGAAGCCGCTACTAAATACTTCTTAACCCAGGCAGCTGCTTCTGCTCTAGTCTTATTCTCCAGCATGACCAATGCATGGCACACCGGACAATGAGACATCACTCAACTTACCCATCCAATATCCTGCCTAATTCTTACTTCAGCGATCGCAATAAAACTAGGGCTGGTTCCATTTCACTTCTGATTCCCAGAAGTACTTCAAGGTTCTCCACTAATCACCGGCCTCCTCCTATCTACTATCATAAAACTCCCTCCAATCACATTACTCTACATAACCTCACCCTCACTAAATCCAGCCCTATTAACTACCCTAGCCCTCCTTTCAACAGCCATTGGAGGATGAATGGGCCTTAACCAGACACAAATCCGAAAAGTACTAGCCTTTTCCTCCATCTCCCATTTAGGCTGAATAGCGATCATCATCATCTACAACCCTAAACTCACTCTCCTCAACTTCTACCTATACACAATAATAACCGCAACCATCTTTCTTGCCCTAAATACAACCAAAGTCCTAAAACTATCCACCCTAATAACCACATGAACCAAAGCCCCATCCCTGAACGCAATGCTACTCTTAACCCTACTTTCCCTCGCAGGACTTCCCCCTCTAACAGGATTCTTACCTAAATGACTCATCATTCAAGAACTAACTAAGCAAGATATAGCCCCAGCAGCTACGCTCATCTCTCTGCTCTCCCTACTAAGCCTATTTTTCTACCTTCGCCTCGCATATTGCGCAACAATCACACTTCCCCCACACACCACAAACCACATAAAACAATGACGAACTATCAAACCAACTAGCATCACAATCGCTGTTTTAACCACTATGTCCGTCATGCTTCTCCCCGTCTCCCCTATAATTCTCACTATTATC
Cy_cyanoides_72BOLsantac    ATGAATCCCCTGGCAAACCTAATCTTCATCACCAGCCTACTCCTAGGAACAACCATCACCATCTCAAGCAACCATTGAATTATAGCTTGGACCGGCCTTGAAATTAACACACTTGCCGTTCTCCCACTGATCTCAAAATCCCACCATCCACGAGCCATTGAAGCCGCCACTAAATACTTTTTAACCCAAGCAGCTGCTTCTGCCCTAGTCTTATTCTCCAGCATGACTAATGCTTGACATACCGGACAATGAGATATCACCCAACTTACTCACCCAGTATCTTGCCTAATTCTTACCTCAGCAATCGCAATAAAACTAGGACTAGTCCCATTCCACTTCTGATTCCCGGAAGTACTTCAAGGCTCTCCCCTCATCACCGGCCTTCTTCTATCTACTATCATAAAACTCCCTCCGATCGCATTACTCTACATAACTTCACCCTCACTAAACCCAACCCTACTAACCACCCTAGCTATCCTTTCAACAGCCGTTGGAGGATGAATAGGCCTTAACCAAACACAAATCCGGAAAGTACTAGCCTTCTCCTCCATCTCCCATTTAGGCTGAATAGCGATCATCATTGTCTACAACCCCAAACTTACCCTCCTCAACTTCTACCTCTACACAATAATAACTGCAACCATCTTCCTTGCCCTAAACACAACCAAAGTCCTAAAACTATCTACCCTAATAACCACATGGACCAAAGCCCCATCCCTGAACACAATGCTACTTCTGACCTTACTCTCCCTTGCAGGACTCCCCCCTCTAACAGGATTCCTACCCAAATGACTCATCATTCAAGAGCTAACTAAACAAGATATAGCCCCAGCAGCTACACTTATCTCTCTACTTTCCCTACTAAGCCTATTCTTCTACCTTCGTCTAGCATACTGCGCAACAATCACACTTCCTCCACACACCACAAACCACATAAAACAATGACGAACCATCAAGCCAACTAACATCACAATCGCTGTTTTAACCACTATGTCCGTCATGCTTCTCCCTATCTCCCCTATAATTCTCACCATTGTC
Cy_cyanoides_73VENzulia		ATGAATCCCCTAGCAAACCTAATTTTCATCGCCAGCTTACTTTTAGGGACAACCATTGCCATCTCAAGCAACCATTGAATTATGGCCTGGACCGGCCTTGAAATTAACACACTCGCCATTCTCCCACTAATCTCAAAATCCCACCATCCACGAGCTATTGAAGCCGCTACTAAATACTTCTTAACCCAGGCAGCTGCTTCTGCTCTAGTCTTATTCTCCAGCATGACCAATGCATGGCACACCGGACAATGAGACATCACTCAACTTACCCATCCAATATCCTGCCTAATTCTTACTTCAGCGATCGCAATAAAACTAGGGCTGGTTCCATTTCACTTCTGATTCCCAGAAGTACTTCAAGGTTCTCCACTAATCACCGGCCTCCTCCTATCTACTATCATAAAACTCCCTCCAATCACATTACTCTACATAACCTCACCCTCACTAAATCCAGCCCTATTAACTACCCTAGCCCTCCTTTCAACAGCCATTGGAGGATGAATGGGCCTTAACCAGACACAAATCCGAAAAGTACTAGCCTTTTCCTCCATCTCCCATTTAGGCTGAATAGCGATCATCATCATCTACAACCCTAAACTCACTCTCCTCAACTTCTACCTATACACAATAATAACCGCAACCATCTTTCTTGCCCTAAATACAACCAAAGTCCTAAAACTATCCACCCTAATAACCACATGAACCAAAGCCCCATCCCTGAACGCAATGCTACTCTTAACCCTACTTTCCCTCGCAGGACTTCCCCCTCTAACAGGATTCTTACCTAAATGACTCATCATTCAAGAACTAACTAAGCAAGATATAGCCCCAGCAGCTACGCTCATCTCTCTGCTCTCCCTACTAAGCCTATTTTTCTACCTTCGCCTCGCATATTGCGCAACAATCACACTTCCCCCACACACCACAAACCACATAAAACAATGACGAACTATCAAACCAACTAGCATCACAATCGCTGTTTTAACCACTATGTCCGTCATGCTTCTCCCCGTCTCCCCTATAATTCTCACTATTATC
Cy_cyanoides_74VENelLimon	ATGAATCCCCTAGCAAACCTAATTTTCATCGCCAGCTTACTTTTAGGGACAACCATTGCCATCTCAAGCAACCATTGAATTATGGCCTGGACCGGCCTTGAAATCAACACACTTGCCATTCTCCCACTAATCTCAAAATCCCACCATCCACGAGCTATTGAAGCCGCTACTAAATACTTCTTAACCCAGGCAGCTGCTTCTGCTCTAGTCTTATTCTCCAGCATAACCAATGCATGGCACACCGGACAATGAGACATCACTCAACTTACCCATCCAATATCCTGCCTAATTCTTACTTCAGCGATCGCAATAAAACTGGGGCTAGTTCCATTTCACTTCTGATTCCCAGAAGTACTTCAGGGTTCTCCACTAATCACCGGCCTCCTCCTATCCACTATCATAAAACTCCCTCCAATCACATTACTCTACATGACCTCACCCTCACTAAACCCAGCCCTATTAACTACCCTAGCCCTCCTTTCAACAGCCATTGGAGGATGAATGGGCCTTAACCAGACACAAATCCGAAAAGTACTAGCCTTCTCCTCCATCTCCCATTTAGGCTGAATAGTGATCATCATCATCTACAACCCTAAACTTACTCTCCTCAACTTCTACCTATACACAATAATAACCGCAACCATCTTTCTTGCCCTAAATACAACCAAAGTCCTAAAACTATCCACCCTAATAACCACATGAACCAAAGCCCCATCCCTGAACGCAATGCTACTCTTAACCCTACTTTCCCTCGCAGGACTTCCCCCTCTAACAGGATTCTTACCTAAATGACTCATCATTCAAGAACTAACTAAGCAAGATATAGCCCCAGCAGCTACGCTCATCTCTCTACTTTCCCTACTAAGCCTATTTTTCTACCTTCGCCTCGCATATTGCGCAACAATCACACTTCCCCCACACACCACAAACCACATAAAACAATGACGAACTATCAAACCAACTAGCATCACAATTGCTGTTTTAACCACTATGTCCGTCATGCTTCTCCCCGTCTCCCCTATAATTCTCACTATTATC
Cy_cyanoides_75VENbarinas	ATGAATCCCCTAGCAAACCTAATTTTCATCGCCAGCTTACTTTTAGGGACAACCATTGCCATCTCAAGCAACCATTGAATTATGGCCTGGACCGGCCTTGAAATCAACACACTTGCCATTCTCCCACTAATCTCAAAATCCCACCATCCACGAGCTATTGAAGCCGCTACTAAATACTTCTTAACCCAGGCAGCTGCTTCTGCTCTAGTCTTATTCTCCAGCATAACCAATGCATGGCACACCGGACAATGAGACATCACTCAACTTACCCATCCAATATCCTGCCTAATTCTTACTTCAGCGATCGCAATAAAACTGGGGCTAGTTCCATTTCACTTCTGATTCCCAGAAGTACTTCAGGGTTCTCCACTAATCACCGGCCTCCTCCTATCCACTATCATAAAACTCCCTCCAATCACATTACTCTACATGACCTCACCCTCACTAAACCCAGCCCTATTAACTACCCTAGCCCTCCTTTCAACAGCCATTGGAGGATGAATGGGCCTTAACCAGACACAAATCCGAAAAGTACTAGCCTTCTCCTCCATCTCCCATTTAGGCTGAATAGTGATCATCATCATCTACAACCCTAAACTTACTCTCCTCAACTTCTACCTATACACAATAATAACCGCAACCATCTTTCTTGCCCTAAATACAACCAAAGTCCTAAAACTATCCACCCTAATAACCACATGAACCAAAGCCCCATCCCTGAACGCAATGCTACTCTTAACCCTACTTTCCCTCGCAGGACTTCCCCCTCTAACAGGATTCTTACCTAAATGACTCATCATTCAAGAACTAACTAAGCAAGATATAGCCCCAGCAGCTACGCTCATCTCTCTACTTTCCCTACTAAGCCTATTTTTCTACCTTCGCCTCGCATATTGCGCAACAATCACACTTCCCCCACACACCACAAACCACATAAAACAATGACGAACTATCAAACCAACTAGCATCACAATTGCTGTTTTAACCACTATGTCCGTCATGCTTCTCCCCGTCTCCCCTATAATTCTCACTATTATC
Cy_cyanoides_76CRguanacaste	ATGAATCCCCTAGCAAACCTAGTTTTCATCATCAGCCTACTTTTAGGGACAACCATTACCATCTCAAGTAACCATTGAATTATGGCCTGGACCGGCCTTGAAATTAACACACTTGCCATCCTCCCGCTAATCTCAAAATCCCACCATCCACGAGCTATTGAAGCCGCTACTAAGTACTTCTTAACCCAGGCAGCCGCTTCCGCCCTAGTCCTATTCTCCAGCATGACCAATGCATGGCACACCGGACAATGGGACATCACTCAACTTACCCACCCAACATCCTGCCTAATTCTTACCTCAGCAATCGCAATAAAACTGGGACTAGTCCCATTCCATTTCTGATTCCCAGAAGTACTTCAGGGTTCTCCACTAATCACCGGCCTCCTCCTATCCACTATCATAAAACTCCCTCCAATCACATTACTCTACATAACTTCACCCTCACTAAGTCCAACCCTATTAACCACCCTAGCCCTCCTCTCAACAGCCATTGGAGGATGAATAGGCCTTAACCAAACACAAATCCGAAAAGTATTAGCCTTCTCCTCCATCTCCCATTTAGGCTGAATAGCGATCATCATCGTATACAACCCTAAACTTACCCTCCTCAACTTCTACCTATACACAATAATAACTGCAACCATCTTTCTTGCCCTAAATACAACCAAAGTCCTAAAACTATCCACCCTAATAACCACATGAACCAAAGCCCCATCCCTAAACGCAATACTACTCTTAACCCTACTTTCCCTTGCAGGACTTCCTCCTCTAACAGGATTCCTACCTAAATGACTCATCATTCAAGAACTAACTAAACAAGATATAGCCCCAGCAGCTACGCTCATCTCTCTACTTTCCCTACTAAGCCTATTTTTCTACCTTCGCCTCGCATACTGCGCAACAATTACACTTCCCCCGCACACCACAAACCACATAAAACAATGACGAACTACCAAGCCAACTAGCACCACAATCGCTGTTTTAGCCACTATATCCGTCATGCTTCTCCCCGTCTCCCCTATAATTCTCACCATTGTT
Cy_cyanoides_77CRguanacaste	ATGAATCCCCTAGCAAACCTAGTTTTCATCATCAGCCTACTTTTAGGGACAACCATTACCATCTCAAGTAACCATTGAATTATGGCCTGGACCGGCCTTGAAATTAACACACTTGCCATCCTCCCGCTAATCTCAAAATCCCACCATCCACGAGCTATTGAAGCCGCTACTAAGTACTTCTTAACCCAGGCAGCCGCTTCCGCCCTAGTCCTATTCTCCAGCATGACCAATGCATGGCACACCGGACAATGGGACATCACTCAACTTACCCACCCAACATCCTGCCTAATTCTTACCTCAGCAATCGCAATAAAACTGGGACTAGTCCCATTCCATTTCTGATTCCCAGAAGTACTTCAGGGTTCTCCACTAATCACCGGCCTCCTCCTATCCACTATCATAAAACTCCCTCCAATCACATTACTCTACATAACTTCACCCTCACTAAGTCCAACCCTATTAACCACCCTAGCCCTCCTCTCAACAGCCATTGGAGGATGAATAGGCCTTAACCAAACACAAATCCGAAAAGTATTAGCCTTCTCCTCCATCTCCCATTTAGGCTGAATAGCGATCATCATCGTATACAACCCTAAACTTACCCTCCTCAACTTCTACCTATACACAATAATAACTGCAACCATCTTTCTTGCCCTAAATACAACCAAAGTCCTAAAACTATCCACCCTAATAACCACATGAACCAAAGCCCCATCCCTAAACGCAATACTACTCTTAACCCTACTTTCCCTTGCAGGACTTCCTCCTCTAACAGGATTCCTACCTAAATGACTCATCATTCAAGAACTAACTAAACAAGATATAGCCCCAGCAGCTACGCTCATCTCTCTACTTTCCCTACTAAGCCTATTTTTCTACCTTCGCCTCGCATACTGCGCAACAATTACACTTCCCCCGCACACCACAAACCACATAAAACAATGACGAACTACCAAGCCAACTAGCACCACAATCGCTGTTTTAGCCACTATATCCGTCATGCTTCTCCCCGTCTCCCCTATAATTCTCACCATTGTT
Cy_cyanoides_78CRguanacaste	ATGAATCCCCTAGCAAACCTAGTTTTCATCATCAGCCTACTTTTAGGGACAACCATTACCATCTCAAGTAACCATTGAATTATGGCCTGGACCGGCCTTGAAATTAACACACTTGCCATCCTCCCGCTAATCTCAAAATCCCACCATCCACGAGCTATTGAAGCCGCTACTAAGTACTTCTTAACCCAGGCAGCCGCTTCCGCCCTAGTCCTATTCTCCAGCATGACCAATGCATGGCACACCGGACAATGGGACATCACTCAACTTACCCACCCAACATCCTGCCTAATTCTTACCTCAGCAATCGCAATAAAACTGGGACTAGTCCCATTCCATTTCTGATTCCCAGAAGTACTTCAGGGTTCTCCACTAATCACCGGCCTCCTCCTATCCACTATCATAAAACTCCCTCCAATCACATTACTCTACATAACTTCACCCTCACTAAGTCCAACCCTATTAACCACCCTAGCCCTCCTCTCAACAGCCATTGGAGGATGAATAGGCCTTAACCAAACACAGATCCGAAAAGTATTAGCCTTCTCCTCCATCTCCCATTTAGGCTGAATAGCGATCATCATCGTATACAACCCTAAACTTACCCTCCTCAACTTCTACCTATACACAATAATAACTGCAACCATCTTTCTTGCCCTAAATACAACCAAAGTCCTAAAACTATCCACCCTAATAACCACATGAACCAAAGCCCCATCCCTAAACGCAATACTACTCTTAACCCTACTTTCCCTTGCAGGACTTCCTCCTCTAACAGGATTCCTACCTAAATGACTCATCATTCAAGAACTAACTAAACAAGATATAGCCCCAGCAGCTACGCTCATCTCTCTACTTTCCCTACTAAGCCTATTTTTCTACCTTCGCCTCGCATACTGCGCAACAATTACACTTCCCCCGCACACCACAAACCACATAAAACAATGACGAACTACCAAGCCAACTAGCACCACAATCGCTGTTTTAGCCACTATATCCGTCATGCTTCTCCCCGTCTCCCCTATAATTCTCACCATTGTT
Cyanoloxia_1URA              ATGAATCCCCTGGCAAACCTAATTTTCATCACTAGCCTACTATTAGGAACAACCATTACCATCTCAAGCAACCATTGAGTTTTAGCCTGGACCGGCCTTGAAATTAACACACTTGCCATCCTCCCGCTAATCTCAAAATCCCACCATCCACGAGCTATTGAAGCCGCTACTAAATACTTCTTAACCCAAGCAACTGCCTCTGCCCTAGTTCTATTCTCCAGCATAACCAATGCATGGCACACCGGACAATGAGACATCACTCAACTTACTCATCCAATATCCTGCCTAATTCTTACCTCAGCAATCGCAATAAAACTGGGACTAGTTCCATTCCACTTCTGATTCCCAGAAGTACTCCAAGGCTCTCCCCTCATCACCGGCCTCCTTCTGTCCACTGTCATAAAACTTCCTCCAATCACATTACTCTATATAACCTCACCCTCACTAAACCCAACCCTATTAACTACCCTAGCCATCCTCTCAACAGCCATTGGAGGATGAATAGGCCTCAACCAGACACAAATCCGAAAAGTGCTAGCCTTCTCCTCCATCTCCCATTTAGGCTGAATAGCGATCATCATCATCTATAACCCTAAACTTACCCTCCTCAACTTCTACCTCTACACAATAATGACCGCAACCATCTTCCTTGCCCTAAATACAACTAAAGTCCTGAAATTATCCACCCTAATAACTGCATGAACCAAAGCCCCATCTCTAAACACAATACTACTCCTAACCTTACTCTCCCTAGCAGGACTCCCCCCTCTAACAGGATTCTTGCCTAAATGACTTATCATCCAAGAACTAACTAAACAGGACATGGCTCCAGCAGCCACACTCATCTCTCTACTCTCCTTACTGAGCCTGTTCTTCTACCTTCGCCTCGCATACTGCACAACAATCACACTCCCTCCGCACACCACAAACCACATAAAACAATGACGAACTATCAAGCCAACTAACATCACAATTGCCGTTTTAACCACTATGTCCGTCATGCTTCTTCCCATCTCCCCCATAATCCTCACC??????
Cyanoloxia_2PAR              ATGAATCCCCTGGCAAACCTAATTTTCATCACTAGCCTACTATTAGGAACAACCATTACCATCTCAAGCAACCATTGAGTTTTAGCCTGGACCGGCCTTGAAATTAACACACTTGCCATCCTCCCGCTAATCTCAAAATCCCACCATCCACGAGCTATTGAAGCCGCTACTAAATACTTCTTAACCCAAGCAGCTGCCTCTGCCCTAGTTCTATTCTCCAGCATAACCAATGCATGGCACACCGGACAATGAGACATCACTCAACTTACTCATCCAATATCCTGCCTAATTCTTACCTCAGCAATCGCAATAAAACTGGGACTAGTTCCATTCCACTTCTGATTCCCAGAAGTACTCCAAGGCTCTCCCCTCATCACCGGCCTCCTTCTGTCCACTGTCATGAAACTTCCTCCAATCACATTACTCTATATAACCTCACCCTCACTAAACCCAACCCTATTAACTACCCTAGCCATCCTCTCAACAGCCATTGGAGGATGAATAGGCCTCAACCAGACACAAATCCGAAAAGTGCTAGCCTTCTCCTCCATCTCCCATTTAGGCTGAATAGCGATCATCATCATCTATAACCCTAAACTTACCCTCCTCAACTTCTACCTCTACACAATAATGACTGCAACCATCTTCCTTGCCCTAAATACAACTAAAGTCCTGAAATTATCCACCCTAATAACTGCATGAACCAAAGCCCCATCTCTAAACACAATACTACTCCTAACCTTACTCTCCCTAGCAGGACTCCCCCCTCTAACAGGATTCTTGCCTAAATGACTTATCATCCAAGAACTAACTAAACAGGACATGGCTCCAGCAGCCACACTCATCTCTCTACTCTCCTTACTGAGCCTGTTCTTCTACCTTCGCCTCGCATACTGCACAACAATCACACTCCCTCCGCACACCACAAACCACATAAAACAATGACGAACTATCAAGCCAACTAACATCACAATTGCCGTTTTAACCACTATGTCCGTCATGCTTCTTCCTATCTCCCCCATAATCCTCACCATGGTC
Amaurospiza_concolor_ELSAL   ATGAATCCCCTGGCAAACCTAATCTTCATCACCAGCCTACTTCTAGGGACAACCATTACCATCTCAAGCAACCATTGAGTGATAGCCTGAACCGGCCTTGAGATCAATACACTCGCCGTTCTACCACTAATCTCAAAATCCCACCATCCACGGGCCATTGAGGCCGCTACTAAGTACTTCCTGACCCAAGCAGCTGCTTCTGCCCTAGTCCTATTCTCCAGCATGACCAATGCATGACACACCGGGCAATGGGATATCACCCAACTTACCCACCCAGTCTCTTGCTTAATCCTTACCTCAGCAATTGCGATAAAACTGGGACTAGTCCCATTTCACTTCTGATTCCCAGAAGTACTTCAAGGCTCTCCTCTCACCACCGGCCTTATTCTGTCTACTGTCATAAAACTCCCTCCAATCGCATTACTCTACATAACCTCACCCTCACTAAATCCAGCCCTACTAACCACCTTAGCTATCCTTTCAACAGCCCTCGGAGGATGAATAGGCCTCAACCAAACACAAGTCCGAAAAGTACTAGCCTTCTCTTCAATCTCCCACCTAGGCTGAATAGCGGCCATCATCATTTACAACCCTAAACTTACTCTCCTTAACTTCTACCTCTACACAATAATAACTGCAACCGTCTTTCTCACCCTAAATACAACTAAAGTCCTAAAACTATCTACCCTAATGACCGCATGAACTAAAGCCCCATCCCTAAACACAATACTATTTCTAACTCTACTATCCCTTGCAGGGCTCCCCCCTCTAACAGGGTTCCTACCTAAATGACTTATCATCCAAGAACTAACTAAGCAAGACATAGCCCCAACAGCCACACTCATCTCCATACTCTCCCTACTAAGCCTATTTTTCTACCTTCGCCTCGCATACTGCACAACAATTACTCTCCCCCCACACACCACAAATCACATAAAACAGTGACGAACTATCAAGCCAACTAGCACCATAATTGCTGTTTTAACCACTATGTCCGTCATGCTTCTCCCCCTCTCCCCTATAATCCTCACCATTGCC
Amaurospiza_concolor_GUA     ATGAATCCCCTGGCAAACCTAATCTTCATCACCAGCCTACTTCTAGGGACAACCATTACCATCTCAAGCAACCATTGAGTGATAGCCTGAACCGGCCTTGAGATCAATACACTCGCCGTTCTACCACTAATCTCAAAATCCCACCATCCACGGGCCATTGAGGCCGCTACTAAGTACTTCCTGACCCAAGCAGCTGCTTCTGCCCTAGTCCTATTCTCCAGCATGACCAATGCATGACACACCGGGCAATGGGATATCACCCAACTTACCCACCCAGTCTCTTGCTTAATCCTTACCTCAGCAATTGCGATAAAACTGGGACTAGTCCCATTTCACTTCTGATTCCCAGAAGTACTTCAAGGCTCTCCTCTCACCACCGGCCTTATTCTGTCTACTGTCATAAAACTCCCTCCAATCGCATTACTCTACATAACCTCACCCTCACTAAATCCAGCCCTACTAACCACCTTAGCTATCCTTTCAACAGCCCTCGGAGGATGAATAGGCCTCAACCAAACACAAGTCCGAAAAGTACTAGCCTTCTCTTCAATCTCCCACCTAGGCTGAATAGCGGCCATCATCATTTACAACCCTAAACTTACTCTCCTTAACTTCTACCTCTACACAATAATAACTGCAACCGTCTTTCTCACCCTAAATACAACTAAAGTCCTAAAACTATCTACCCTAATGACCGCATGAACTAAAGCCCCATCCCTAAACACAATACTATTTCTAACTCTACTATCCCTTGCAGGGCTCCCCCCTCTAACAGGGTTCCTACCTAAATGACTTATCATCCAAGAACTAACTAAGCAAGACATAGCCCCAACAGCCACACTCATCTCCATACTCTCCCTACTAAGCCTATTTTTCTACCTTCGCCTCGCATACTGCACAACAATTACTCTCCCCCCACACACCACAAATCACATAAAACAGTGACGAACTATCAAGCCAACTAGCACCATAATTGCTGTTTTAACCACTATGTCCGTCATGCTTCTCCCCCTCTCCCCTATAATCCTCACCATTGCC
Amaurospiza_concolor_MEX     ATGAATCCCCTGGCAAACCTAATCTTCATCACCAGCCTACTTCTAGGGACAACCATTACCATCTCAAGCAACCATTGAGTGATAGCCTGAACCGGCCTTGAGATCAATACACTCGCCGTTCTGCCACTAATCTCAAAATCCCACCATCCACGAGCCATTGAGGCCGCTACTAAGTACTTCCTGACCCAAGCAGCTGCTTCTGCCCTAGTCCTATTCTCCAGCATGACCAATGCATGACACACCGGGCAATGGGATATCACCCAACTTACCCACCCAGTCTCTTGCTTAATCCTTACCTCAGCAATTGCGATAAAACTGGGACTAGTCCCATTTCACTTCTGATTCCCAGAAGTACTTCAAGGCTCTCCTCTCACCACCGGCCTTATTCTGTCCACTGTCATAAAACTCCCTCCAATCGCATTACTCTACATAACCTCACCCTCACTAAATCCAGCCCTACTAACCACCTTAGCTATCCTTTCAACAGCCCTCGGAGGATGAATAGGCCTCAACCAAACACAAGTCCGAAAAGTACTAGCCTTCTCTTCAATCTCCCACCTAGGCTGAATAGCGGCCATCATCATTTACAACCCTAAACTTACTCTCCTTAACTTCTACCTCTACACAATAATAACTGCAACCGTCTTTCTCACCCTAAATACAACTAAAGTCCTAAAACTATCTACCCTAATGACCGCATGAACTAAAGCCCCATCCCTAAACACAATACTATTTCTAACTCTACTATCCCTTGCAGGACTCCCCCCTCTAACAGGATTCCTACCTAAATGACTTATCATCCAAGAACTAACTAAGCAAGACATAGCCACAACAGCCACACTCATCTCCATACTCTCCCTACTAAGCCTATTTTTCTACCTTCGCCTCGCATACTGCACAACAATTACTCTCCCCCCACACACCACAAATCACATAAAACAGTGACGAACTATCAAGCCAACTAGCACCATAATTGCTGTTTTAACCACTATGTCCGTCATGCTTCTCCCCCTCTCCCCTATAATCCTCACCATTGTC                 
Amaurospiza_moestaLopes523   ????????????????????????????????????????????????????????????????????????CATTGAATTATAGCCTGGGCCGGCCTTGAGATCAACACACTCGCCGTTCTACCCCTAATCTCAAAATCCCACCATCCACGGGCCATTGAAGCCGCTACTAAATATTTCCTAACCCAAGCAGCTGCTTCTGCCCTTGTCCTATTCTCCAGCATAACCAATGCATGACACACCGGACAATGAGATATCACTCAACTTACCCATCCAATATCTTGCCTAATTCTCACCTCCGCGATTGCAATAAAACTAGGACTAGCCCCATTCCACTTCTGATTCCCAGAAGTACTCCAAGGCTCTCCTCTCACCACCGGTCTCCTTCTGTCCACTATCATAAAACTCCCTCCAATCGCACTACTCTACATAACCTCCCCCTCACTGAATCCAGCCCTACTAACCACCTTAGCCATTCTTTCAACAGCCCTTGGAGGATGAATAGGTCTTAACCAGACACAGATTCGGAAAGTGTTAGCCTTTTCTTCAATCTCCCACCTGGGCTGAATAGCGGCCATCATCATCTACTACCCTAAGCTCACTCTCCTAAACTTCTACCTCTACACAATAATAACTGCAGCTGTCTTCCTCACCCTAAATACAACTAAAGCCCTAAAACTATCCACCCTAATAACCACATGAACTAAAGCCCCATCCCTAAACACAATACTATTCCTAACCCTACTCTCCCTTGCAGGACTCCCCCCTCTAACAGGATTCCTACCCAAATGACTTATCATCCAAGAACTAACTAAACAAGACATAGCCCCAGCAGCCACACTCATTTCCCTACTTTCTCTATTAAGCCTATTCTTCTACCTCCGCCTTGCATACTGCACAACAATCACTCTCCCCCCACACACCACAAATCACATAAAACAATGACGAACTATCAAGTCAACTAACACCACAATCGCAGTTTTAACCACTATGTCCGTCATGCTTCTACCCATCTCCCCTATAATCCTCACCATTGTC
Amaurospiza_moesta_11440     ????????????????????????????????????????????????????????????????????????CATTGAATTATAGCCTGGGCCGGCCTTGAGATCAACACACTCGCCGTTCTACCCCTAATCTCAAAATCCCACCATCCACGGGCCATTGAAGCCGCTACTAAATATTTCCTAACCCAAGCAGCTGCTTCTGCCCTTGTCCTATTCTCCAGCATAACCAATGCATGACACACCGGACAATGAGATATCACTCAACTTACCCATCCAGTATCTTGCCTAATTCTCACCTCCGCGATTGCAATAAAACTAGGACTAGCCCCATTCCACTTCTGATTCCCAGAAGTACTCCAAGGCTCTCCTCTCACCACCGGTCTCCTTCTATCCACTATCATAAAACTCCCTCCAATCGCACTACTCTACATAACCTCCCCCTCACTGAATCCAGCCCTACTAACCACCTTAGCCATTCTTTCAACAGCCCTTGGAGGATGAATAGGTCTTAACCAGACACAGATTCGGAAAGTGTTAGCCTTTTCTTCAATCTCCCACCTGGGCTGAATAGCGGCCATCATCATCTACTACCCTAAGCTCACTCTCCTAAACTTCTACCTCTACACAATAATAACTGCAGCTGTCTTCCTCACCCTAAATACGACTAAAGCCCTAAAACTATCCACCCTAATAACCACATGAACTAAAGCCCCATCCCTAAACACAATACTATTCCTAACCTTACTCTCCCTTGCAGGACTCCCCCCTCTAACAGGATTCCTACCTAAATGGCTTATCATCCAAGAACTAACTAAACAAGACATAGCCCCAGCAGCCACACTCATTTCCCTACTTTCTCTATTAAGCCTATTCTTCTACCTCCGCCTTGCATACTGCACAACAATCACTCTCCCCCCACACACCACAAATCACATAAAACAATGACGAACTATCAAGTCAACTAACACCACAATCGCAGTCTTAACCACTATGTCCGTCATGCTTCTACCCATCTCCCCTATAATCCTCACCATTGTC  
Amaurospiza_carrizalensis_IC594 			ATGAATCCCCTGGCAAACCTAATTTTTATTACCAGCCTACTCCTAGGGACAACCATCGCCATCTCAAGCAACCATTGAATCATAGCCTGGGCTGGCCTTGAGATCAACACACTCGCCGTTCTACCACTAATCTCAAAATCCCACCACCCACGAGCCATTGAAGCTGCTACTAAATACTTCCTAACCCAGGCAGCTGCTTCTGCCCTTGTCCTATTCTCCAGCATAACCAATGCATGACACACCGGACAATGAGATATCACTCAACTCACCCACCCAGTATCTTGCCTAATTCTCACCTCCGCGATTGCAATAAAACTAGGACTAGCCCCGTTCCACTTCTGATTCCCAGAAGTACTTCAAGGCTCTCCTCTCACCACCGGTCTCCTTCTATCCACTATCATAAAACTCCCTCCAATCGCATTACTCTACATAACTTCCCCCTCACTAAATCCAACCTTACTGACCACCCTAGCCATTCTTTCAACAGCCCTTGGGGGATGAATAGGCCTTAACCAGACACAAATCCGAAAAGTACTGGCCTTTTCTTCAATCTCCCACCTGGGCTGAATAGCGGCCATCATCATCTACAACCCCAAGCTCACTCTCCTCAACTTCTACCTCTACACAATAATGACCGCAACTGTCTTTCTCACTCTAAATACAACTAAAGTCCTAAAACTATCCACCCTAATAACCACATGAACTAAAGCCCCATCCCTAAACACAATACTATTCCTGACCTTACTCTCCCTTGCAGGGCTCCCCCCTCTAACAGGATTCCTACCTAAATGACTTATCATCCAAGAACTGACTAAACAAGACATAGCCCCAGCAGCTACACTCATCTCCCTTCTTTCTCTACTGAGCCTATTCTTCTACCTTCGCCTTGCATACTGCACAACAATCACCCTCCCCCCACACACCACAAATCACATAAAACAGTGACGAACTATCAAGTCAACTAGCACCACAATTGCCGTTTTAACCACTATGTCCGTCATGCTTCTACCCATCTCCCCTATAATCCTCACTATCGTC
Amaurospiza_moesta_ANSP_18386 					ATGAATCCCCTGGCAAACCTAATCTTCATTACCAGCCTACTTCTAGGGACAACCATCGCCATCTCAAGCAACCATTGAATTATAGCCTGGGCCGGCCTTGAAATCAACACACTCGCCGTTCTACCACTAATCTCAAAATCCCACCATCCACGGGCCATTGAAGCCGCTACTAAATACTTCCTAACTCAAGCAGCTGCTTCTGCCCTTGTCCTGTTCTCCAGCATAACCAATGCATGACATACCGGACAATGAGACATCACCCAACTCACCCACCCAGTATCTTGCCTAATTCTCACCTCCGCGATTGCAATAAAACTAGGACTAGCCCCATTTCACTTCTGATTCCCAGAAGTACTTCAAGGCTCTCCTCTCACCACCGGCCTCCTTCTATCCACTGTCATAAAACTCCCTCCAATCGCATTACTCTACATAACCTCCCCCTCACTAAATCCAACCTTACTAACCACCCTAGCCATCCTTTCAACAGCCCTCGGGGGATGAATAGGCCTTAACCAAACACAAATCCGAAAAGTGCTAGCCTTTTCTTCAATCTCCCACCTAGGCTGAATAGCGGCCATCATCATCTACAACCCTAAACTCACACTCCTCAACTTCTACCTCTACACAATAATAACCGCAACTGTCTTCCTCACCCTAAATACAACTAAAGTCCTAAAACTATCCGCCCTATTAACAGCATGAACTAAAGCCCCATCCCTAAGCACAATACTATTCCTAACCTTACTCTCCCTTGCAGGACTCCCCCCTCTAACAGGGTTCCTACCCAAGTGACTTATTATCCAAGAACTAACTAAACAAGACATAGCCCCAGCGGCTACACTCATTTCCCTACTCTCTCTATTGAGCCTATTCTTCTACCTCCGCCTTGCATACTGCACAACAATTACTCTCCCCCCACACACCACAAATCACATAAAACAGTGACGAACTATCAAACCAATTAGCACCACAATCGCCGTTTTAACCACTATGTCCGTCATGCTTCTACCCATCTCCCCTATAATCCTCACCATTGTC


	;
End;
