# Supplementary material for: A latitudinal phylogeographic diversity gradient in birds
Source: PLoS Biol. 2017 Apr 13;15(4):e2001073. doi: 10.1371/journal.pbio.2001073 (PMC5390966; doi:10.1371/journal.pbio.2001073)
Supplement: S1 Data — (ZIP) [file pbio.2001073.s015.zip › S1_Data/Cyanolyca-viridicyana-turcosa-armillata.nex]

#NEXUS

begin data;
   dimensions ntax=31 nchar=1014;
   format datatype=dna gap=- missing=N interleave=no;
   matrix

FJ598179.Cyanolyca.argentigula.LSUMZB19770 ATTACCAGCCTAATCCTAGGAACAACTATTACAATTTCAAGCAATCATTGAGTAATAGCCTGAACCGGCCTCGAAATCAACACCCTTGCAATCTTACCCCTAATCTCAAAATCTCATCACCCACGAGCCATCGAGGCAGCAACCAAATACTTTCTAGTCCAAGCAGCTGCCTCAACCCTAGTCCTATTCTCCAGCATAACCAACGCATACTTCACAGGACAATGAGACATTACCCAACTAACCCATCCAACATCTTCCCTAATCCTAACTGCAGCCATTTCAATTAAGCTAGGATTAGTACCATTTCACTTTTGATTCCCAGAAGTACTACAAGGCTCCTCCCTTATTACCGGCCTTCTTCTATCCACAGCCATAAAATTCCCACCAATCACCTTACTATATATAACTTCCCAGTCACTAAACCCCACACTACTAACCACAATAGCCATCCTCTCCACAGCCCTAGGAGGATGAATAGGACTAAACCAAACACAAACCCGAAAAATCATAGCTTTCTCCTCCATTGCTCACTTAGGTTGAATAACCATTATTCTCATTTATCACCCCAAACTCACTCTACTCAACTTTTACCTATACGCCATAATAACTGCCGCTGTCTTCCTAACTCTAAACTCGATAAAAGTCCTAAAGCTATCAACACTAATAACTGCATGAGCTAAAGCACCTTCACTTAGCACAATTCTCCTACTAACACTCCTATCTTTAGCCGGCCTCCCCCCCTTAACCGGCTTCCTCCCAAAATGACTCATTATCCAAGAACTAACCAAACAAAACATAGCCCCAACAGCAACAATCATCTCACTCCTCTCACTACTAGGACTATTCTTCTACCTCCGCCTCGCATACTGTGCAACAATTACTCTACCTCCCCACACAACAAACCACATAAAACAATGACATGTTAACAAACCCATTAACCCACTAATTCCAATTCTAACTACCCTATCTATCATGCTCCTCCCAATCTCCCCCATGCTAACTGCCATNGTCTAA
FJ598176.Cyanolyca.pulchra.QCAZ3000 GTCACCAGTCTACTTCTAGGAACAACCATTACAATTTCAAGCAACCATTGAGTTATGGCCTGAACCGGCCTTGAAATCAACACCCTAGCTATCTTACCCCTAATCTCAAAATCCCATCACCCACGAGCTATTGAAGCAGCAACCAAATACTTCCTGGTCCAAGCAGCCGCCTCAACCTTAGTCCTATTCTCCAGCATAACCAACGCATACTTTACAGGACAATGAGACATTACCCAAATAACCCACCCAACATCTTCTCTAATCCTGACTGCAGCTATTTCAATAAAACTAGGCCTAGTACCATTCCACTTTTGATTCCCAGAAGTGCTACAAGGTTCCCCCTTAATTACTGGCCTTCTCCTATCCACAGCTATAAAATTCCCACCAATCACTCTACTATTTATAACCTCACAATCACTAAACCCTACACTACTAACTACTATAGCTATCCTTTCGGTAACCCTAGGTGGATGAATAGGACTAAACCAAACACAAACCCGAAAAATCATGGCCTTTTCCTCCATTGCCCACCTAGGTTGAATAGCCATCATCCTCATTTACTACCCTAAACTTACCCTACTCAACTTCTACCTATACGCCATAATAACCGCTGCCGTATTCCTAACCCTAAATTCAATGAAAGTCCTAAACCTGTCGACACTAATAACTGCATGAACAAAGGCACCTTCACTTAGCACAATTCTCCTACTAACCCTTCTATCTTTAGCCGGCCTCCCCCCTTTGACCGGTTTCCTCCCAAAATTGCTCATCATTCAAGAACTAACCAAACAAAGCATAGCCCCGGCGGCAACAATTATCTCACTTTCCTCCCTATTAGGCCTATTCTTTTACCTCCGCCTTGCATACTGCGCGACAATCACCCTCCCACCCCATACAACAAACCACATAAAACAATGACATGTTAATAAACCTATTCACCCTTCAATCGCTATTTTTNNNNNNNNNNNNNNNNNNNNNNNNNNNNNNNNNNNNNNNNNNNNNNNNNNNNNNNNN
YPL13_Inia_NTachVE ATTACCAGCCTACTCCTAGGAACAACTATCACAATTTCAAGTAACCATTGAGCCATGGCCTGAACCGGCCTTGAAATTAACACTCTCGCTATTCTGCCCCTAATCTCAAAATCCCATCATCCACGGGCCATTGAAGCAGCAACCAAGTACTTCCTAGTTCAGGCAGCTGCCTCAACCCTAGTCCTGTTTTCCAGCATAACCAACGCATTCTTCACAGGACAGTGAGACATTACCCAACTAACCCATCCAACATCTTCTTTAATCCTAACCGCAGCTATTTCAATAAAACTAGGTCTAGTACCATTCCACTTTTGATTCCCAGAAGTACTACAAGGCTCACCCCTCATTACTGGTCTTATCTTATCCACAGTCATGAAATTCCCACCAATCACTCTACTGTTTATAACCTCCCAGTCACTGAACCCTGTCCTACTAACTGTCATGGCTATTCTTTCAGTAGCCATAGGAGGATGAATGGGACTGAACCAGACACAAACTCGAAAAATCATAGCATTTTCCTCTATCGCCCACCTAGGTTGAATAACTATTATTCTCGTCTACCACCCCAAACTCACCCTACTTAACTTCTACCTATATGCCATAATAACCGCTGCTGTATTCCTAATCCTGAACTCGATGAAAGTTCTAAATCTGTCAACACTAATAACTGCATGAACAAAAGCACCTTCACTTAGCACAATCCTCCTACTAACCCTTCTATCTCTAGCCGGCCTCCCCCCTCTGACCGGTTTCCTCCCGAAATGACTCATTATTCAAGAACTAACCAAACAAGACATAACCCCAGCAGCAACAATCCTGTCACTTTCCTCTTTATTAAGTCTATTCTTCTACCTCCGCCTCGCATACTGCGCAACAATCACCCTTCCCCCCCACACAACAAACCATATAAAACAATGACATGTTAACAAACCTATTAACTCCTCAATCGGCATTCTAACAACCCTATCCATCGCACTCCTCCCAATTTCCCCTTTANNNNNNNNNNNNNNNNNN
AMC1141_Inia_NTachVE ATTACCAGCCTACTCCTAGGAACAACTATCACAATTTCAAGTAACCATTGAGCCATGGCCTGAACCGGCCTTGAAATTAACACTCTCGCTATTCTGCCCCTAATCTCAAAATCCCATCATCCACGGGCCATTGAAGCAGCAACCAAGTACTTCCTAGTTCAGGCAGCTGCCTCAACCCTAGTCCTGTTTTCCAGCATAACCAACGCATTCTTCACAGGACAGTGAGACATTACCCAACTAACCCATCCAACATCTTCTTTAATCCTAACCGCAGCTATTTCAATAAAACTAGGTCTAGTACCATTCCACTTTTGATTCCCAGAAGTACTACAAGGCTCACCCCTCATTACTGGTCTTATCTTATCCACAGTCATGAAATTCCCACCAATCACTCTACTGTTTATAACCTCCCAGTCACTGAACCCTGTCCTACTAACTGTCATGGCTATTCTTTCAGTAGCCCTAGGAGGATGAATGGGACTGAACCAGACACAAACTCGAAAAATCATAGCATTTTCCTCTATCGCCCACCTAGGTTGAATAACTATTATTCTCGTCTACCACCCCAAACTCACCCTACTTAACTTCTACCTATATGCCATAATAACCGCTGCTGTATTCCTAATCCTGAACTCGATGAAAGTTCTAAATCTGTCAACACTAATAACTGCATGAACAAAAGCACCTTCACTTAGCACAATCCTCCTACTAACCCTTCTATCTCTAGCCGGCCTCCCCCCTCTGACCGGTTTCCTCCCGAAATGACTCATTATTCAAGAACTAACCAAACAAGACATAACCCCAGCAGCAACAATCCTGTCACTTTCCTCTTTATTAAGTCTATTCTTCTACCTCCGCCTCGCATACTGCGCAACAATCACCCTTCCCCCCCACACAACAAACCATATAAAACAATGACATGTTAACAAACCTATTAACTCCTCAATCGGCATTCTAACAACCCTATCCATCGCACTCCTCCCAATTTCCCCTTTACTAGCCACCGCCATTTAA
JEM202_Inia_NTachVE ATTACCAGCCTACTCCTAGGAACAACTATCACAATTTCAAGTAACCATTGAGCCATGGCCTGAACCGGCCTTGAAATTAACACTCTCGCTATTCTGCCCCTAATCTCAAAATCCCATCATCCACGGGCCATTGAAGCAGCAACCAAGTACTTCCTAGTTCAGGCAGCTGCCTCAACCCTAGTCCTGTTTTCCAGCATAACCAACGCATTCTTCACAGGACAGTGAGACATTACCCAACTAACCCATCCAACATCTTCTTTAATCCTAACCGCAGCTATTTCAATAAAACTAGGTCTAGTACCATTCCACTTTTGATTCCCAGAAGTACTACAAGGCTCACCCCTCATTACTGGTCTTATCTTATCCACAGTCATGAAATTCCCACCAATCACTCTACTGTTTATAACCTCCCAGTCACTGAACCCTGTCCTACTAACTGTCATGGCTATTCTTTCAGTAGCCATAGGAGGATGAATGGGACTGAACCAGACACAAACTCGAAAAATCATAGCATTTTCCTCTATCGCCCACCTAGGTTGAATAACTATTATTCTCGTCTACCACCCCAAACTCACCCTACTTAACTTCTACCTATATGCCATAATAACCGCTGCTGTATTCCTAATCCTGAACTCGATGAAAGTTCTAAATCTGTCAACACTAATAACTGCATGAACAAAAGCACCTTCACTTAGCACAATCCTCCTACTAACCCTTCTATCTCTAGCCGGCCTCCCCCCTCTGACCGGTTTCCTCCCGAAATGACTCATTATTCAAGAACTAACCAAACAAGACATAACCCCAGCAGCAACAATCCTGTCACTTTCCTCTTTATTAAGTCTATTCTTCTACCTCCGCCTCGCATACTGCGCAACAATCACCCTTCCCCCCCACACAACAAACCATATAAAACAATGACATGTTAACAAACCTATTAACTCCTCAATCGGCATTCTAACAACCCTATCCATCGCACTCCTCCCAATTTCCCCTTTACTAGCCACCGCCATTTAA
AMC1093_China_NTachVE ATTACCAGCCTACTCCTAGGAACAACTATCACAATTTCAAGTAACCATTGAGCCATGGCCTGAACCGGCCTTGAAATCAACACTCTCGCTATTCTGCCCCTAATCTCAAAATCCCATCATCCACGGGCCATTGAAGCAGCAACCAAGTACTTCCTAGTTCAGGCAGCTGCCTCAACCCTAGTCCTGTTTTCCAGCATAACCAACGCATTCTTCACAGGACAGTGAGACATTACCCAACTAACCCATCCAACATCCTCTTTAATCCTAACCGCAGCTATTTCAATAAAACTAGGTCTAGTACCATTCCACTTTTGATTCCCAGAAGTACTACAAGGCTCACCCCTCATTACTGGTCTTATCTTATCCACAGTCATGAAATTCCCACCAATCACTCTACTGTTTATAACCTCCCAGTCACTGAACCCTGTCCTACTAACTGTCATGGCTATTCTCTCAGTAGCCCTAGGAGGATGAATGGGACTGAACCAGACACAAACTCGAAAAATCATAGCATTTTCCTCTATCGCCCACCTAGGTTGAATAACTATTATTCTCGTCTACCACCCCAAACTCACCCTACTTAACTTCTACCTATATGCCATAATAACCGCTGCTGTATTCCTAATCCTGAACTCGATGAAAGTTCTAAATCTGTCAACACTAATAACTGCATGAACAAAAGCACCTTCACTTAGCACAATCCTCCTACTAACCCTTCTATCTCTAGCCGGCCTCCCCCCTCTGACCGGTTTCCTCCCGAAATGACTCATTATTCAAGAACTAACCAAACAAGACATAACCCCAGCAGCAACAATCCTGTCACTTTCCTCTTTATTAAGTCTATTCTTCTACCTCCGCCTCGCATACTGCGCAACAATCACCCTTCCCCCCCACACAACAAACCATATAAAACAATGACATGTTAACAAACCTATTAACTCCTCAATCGGCATTCTAACAACCCTATCCATCGCACTCCTCCCAATTTCCCCTTTACTAGCCACCGCCATTTAA
FJ598160.Cyanolyca.armillata.CVULA564 ATTACCAGCCTACTCCTAGGAACAACTATCACAATTTCAAGTAACCATTGAGCCATGGCCTGAACCGGTCTTGAAATTAACACTCTCGCTATTCTGCCCCTAATCTCAAAATCCCATCATCCACGAGCCATTGAAGCAGCAACCAAGTACTTCCTAGTTCAGGCAGCTGCCTCAACCCTAGTCCTGTTTTCCAGCATAACCAACGCATTCTTCACAGGACAGTGAGACATTACCCAACTAACCCATCCAACATCCTCTTTAATCCTAACCGCAGCTATTTCAATAAAACTAGGTCTAGTACCATTCCACTTTTGATTCCCAGAAGTACTACAAGGCTCACCCCTCATTACTGGTCTTATCTTATCCACAGTCATGAAATTCCCACCAATCACTCTACTGTTTATAACCTCCCAGTCACTGAACCCTGTCCTACTAACTGTCATGGCTATTCTTTCAGTAGCCCTAGGAGGATGAATGGGACTGAACCAGACACAAACTCGAAAAATCATAGCATTTTCCTCTATCGCCCACCTAGGTTGAATAACTATTATTCTCGTCTACCACCCCAAACTCACCCTACTTAACTTCTACCTATATGCCATAATAACCGCTGCTGTATTCCTAATCCTGAACTCGATGAAAGTTCTAAATCTGTCAACACTAATAACTGCATGAACAAAAGCACCTTCACTTAGCACAATCCTCCTACTAACCCTTCTATCTCTAGCCGGCCTCCCCCCTCTGACCGGTTTCCTCCCGAAATGACTCATTATTCAAGAACTAACCAAACAAGACATAACCCCAGCAGCAACAATCCTGTCACTTTCCTCTTTATTAAGTCTATTCTTCTACCTCCGCCTCGCATACTGCGCAACAATCACCCTTCCCCCCCACACAACAAACCATATAAAACAATGACATGTTAACAAACCTATTAACTCCTCAATCGGCATTCTAACAACCCTCTCCATCGCACTCCTCCCAATTTCCCCTTTACTAGCCACCGCCATTTAA
FJ598159.Cyanolyca.armillata.CVULA563 ATTACCAGCCTACTCCTAGGAACAACTATCACAATTTCAAGTAACCATTGAGCCATGGCCTGAACCGGTCTTGAAATTAACACTCTCGCTATTCTGCCCCTAATCTCAAAATCCCATCATCCACGAGCCATTGAAGCAGCAACCAAGTACTTCCTAGTTCAGGCAGCTGCCTCAACCCTAGTCCTGTTTTCCAGCATAACCAACGCATTCTTCACAGGACAGTGAGACATTACCCAACTAACCCATCCAACATCCTCTTTAATCCTAACCGCAGCTATTTCAATAAAACTAGGTCTAGTACCATTCCACTTTTGATTCCCAGAAGTACTACAAGGCTCACCCCTCATTACTGGTCTTATCTTATCCACAGTCATGAAATTCCCACCAATCACTCTACTGTTTATAACCTCCCAGTCACTGAACCCTGTCCTACTAACTGTCATGGCTATTCTTTCAGTAGCCCTAGGAGGATGAATGGGACTGAACCAGACACAAACTCGAAAAATCATAGCATTTTCCTCTATCGCCCACCTAGGTTGAATAACTATTATTCTCGTCTACCACCCCAAACTCACCCTACTTAACTTCTACCTATATGCCATAATAACCGCTGCTGTATTCCTAATCCTGAACTCGATGAAAGTTCTAAATCTGTCAACACTAATAACTGCATGAACAAAAGCACCTTCACTTAGCACAATCCTCCTACTAACCCTTCTATCTCTAGCCGGCCTCCCCCCTCTGACCGGTTTCCTCCCGAAATGACTCATTATTCAAGAACTAACCAAACAAGACATAACCCCAGCAGCAACAATCCTGTCACTTTCCTCTTTATTAAGTCTATTCTTCTACCTCCGCCTCGCATACTGCGCAACAATCACCCTTCCCCCCCACACAACAAACCATATAAAACAATGACATGTTAACAAACCTATTAACTCCTCAATCGGCATTCTAACAACCCTCTCCATCGCACTCCTCCCAATTTCCCCTTTACTAGCCACCGCCATTTAA
FJ598158.Cyanolyca.armillata.EBGR12238 ATTACCAGCCTACTCCTAGGAACAACTATCACAATTTCAAGTAACCATTGAGCCATGGCCTGAACCGGTCTTGAAATTAACACTCTCGCTATTCTGCCCCTAATCTCAAAATCCCATCATCCACGAGCCATTGAAGCAGCAACCAAGTACTTCCTAGTTCAGGCAGCTGCCTCAACCCTAGTCCTGTTTTCCAGCATAACCAACGCATTCTTCACAGGACAGTGAGACATTACCCAACTAACCCATCCAACATCCTCTTTAATCCTAACCGCAGCTATTTCAATAAAACTAGGTCTAGTACCATTCCACTTTTGATTCCCAGAAGTACTACAAGGCTCACCCCTCATTACTGGTCTTATCTTATCCACAGTCATGAAATTCCCACCAATCACTCTACTGTTTATAACCTCCCAGTCACTGAACCCTGTCCTACTAACTGTCATGGCTATTCTTTCAGTAGCCCTAGGAGGATGAATGGGACTGAACCAGACACAAACTCGAAAAATCATAGCATTTTCCTCTATCGCCCACCTAGGTTGAATAACTATTATTCTCGTCTACCACCCCAAACTCACCCTACTTAACTTCTACCTATATGCCATAATAACCGCTGCTGTATTCCTAATCCTGAACTCGATGAAAGTTCTAAATCTGTCAACACTAATAACTGCATGAACAAAAGCACCTTCACTTAGCACAATCCTCCTACTAACCCTTCTATCTCTAGCCGGCCTCCCCCCTCTGACCGGTTTCCTCCCGAAATGACTCATTATTCAAGAACTAACCAAACAAGACATAACCCCAGCAGCAACAATCCTGTCACTTTCCTCTTTATTAAGTCTATTCTTCTACCTCCGCCTCGCATACTGCGCAACAATCACCCTTCCCCCCCACACAACAAACCATATAAAACAATGACATGTTAACAAACCTATTAACTCCTCAATCGGCATTCTAACAACCCTCTCCATCNNNNNNNNNNNNNNNNNNNNNNNNNNNNNNNNNNNNNNNNNN
IAvH.BT1698_Cucutilla_STachCO ATTACCAGCCTACTCCTAGGAACAACTATCACAATTTCAAGTAACCATTGAGCCATGGCCTGAACCGGCCTTGAAATTAACACTCTCGCTATTCTGCCCCTAATCTCAAAATCCCATCATCCACGGGCCATTGAAGCAGCAACCAAGTACTTCCTAGTTCAGGCAGCTGCCTCAACCCTAGTCCTGTTTTCCAGCATAACCAACGCATTCTTCACAGGACAGTGAGACATTACCCAACTAACCCATCCAACATCCTCTTTAATCCTAACCGCAGCTATTTCAATAAAACTAGGTCTAGTACCATTCCACTTTTGATTCCCAGAAGTACTACAAGGCTCACCCCTCATTACTGGTCTTATCTTATCCACAGTCATGAAATTCCCACCAATCACTCTACTGTTTATAACCTCCCAGTCACTGAACCCTGTCCTACTAACTGTCATGGCTATTCTTTCAGTAGCCCTAGGAGGATGAATGGGACTGAACCAGACACAAACTCGAAAAATCATAGCATTTTCCTCTATCGCCCACCTAGGTTGAATAACTATTATTCTCGTCTACCACCCCAAACTCACCCTACTTAACTTCTACCTATATGCCATAATAACCGCTGCTGTATTCCTAATCCTGAACTCGATGAAAGTTCTAAATCTGTCAACACTAATAACTGCATGAACAAAAGCACCTTCACTTAGCACAATCCTCCTACTAACCCTTCTATCTCTAGCCGGCCTCCCCCCTCTGACCGGTTTCCTCCCGAAATGACTCATTATTCAAGAACTAACCAAACAAGACATAACCCCAGCAGCAACAATCCTGTCACTTTCCTCTTTATTAAGTCTATTCTTCTACCTCCGCCTCGCATACTGCGCAACAATCACCCTTCCCCCCCACACAACAAACCATATAAAACAATGACATGTTAACAAACCTATTAACTCCTCAATCGGCATTCTAACAACCCTATCCATCGCACTCCTCCCAATTTCCCCTTTACTAGCCACCGCCATTTAA
FJ598156.Cyanolyca.armillata.QCAZ2956 ATTACCAGCCTACTCCTAGGAACAACTATCACAATTTCAAGTAGCCATTGAGCCATGGCCTGAACCGGTCTTGAAATCAACACTCTCGCTATCCTGCCCCTAATCTCAAAATCCCATCATCCACGGGCCATTGAAGCAGCAACCAAGTACTTCCTAGTTCAGGCAGCTGCCTCAACCCTAGTCCTGTTTTCCAGCATAACCAACGCATTCTTCACAGGACAGTGAGACATTACCCAACTAACCCATCCAACATCCTCTTTAATCCTGACCGCAGCTATTTCAATAAAACTAGGCCTAGTACCATTCCACTTTTGATTCCCAGAAGTACTACAAGGCTCCCCCCTCATTACTGGTCTTATCTTATCTACAGTCATGAAATTCCCACCAATCACTCTACTGTTTATAACCTCCCAGTCACTAAACCCTGCTCTACTAACTGTCATGGCTATCCTTTCAGTAGCCCTAGGAGGATGAATGGGACTGAACCAAACACAAACTCGAAAAATCATAGCATTTTCCTCTATCGCCCACCTAGGTTGAATAACTATCATTCTCGTCTACCACCCCAAACTCACCCTACTCAACTTCTACCTATATGCCATAATAACCGCTGCTGTATTCCTAATCCTAAATTCGATGAAAGTCCTGAATCTGTCAACACTAATAACTGCATGAACAAAAGCACCTTCACTTAGCACAATCCTCCTACTAACCCTCTTATCTTTAGCCGGCCTCCCCCCTCTGACCGGCTTCCTCCCAAAATGACTCATTATTCAAGAACTAACCAAACAAGACATAGCCCCAGCAGCAACAATCCTGTCACTTTCCTCTTTGTTAAGTCTATTCTTCTACCTCCGCCTCGCATACTGCGCAACAATCACCCTTCCCCCCCACACAACAAACCATATGAAACAATGACATGTTAACAAACCTATTAACTCCTCAATCGGCATTCTAACAACCCTCTCCATCGCACTCCTCCCAATTTCCCCTTTACTAACCACCGCCATTTAA
FJ598155.Cyanolyca.armillata.QCAZ2955 ATTACCAGCCTACTCCTAGGAACAACTATCACAATTTCAAGTAGCCATTGAGCCATGGCCTGAACCGGTCTTGAAATCAACACTCTCGCTATCCTGCCCCTAATCTCAAAATCCCATCATCCACGGGCCATTGAAGCAGCAACCAAGTACTTCCTAGTTCAGGCAGCTGCCTCAACCCTAGTCCTGTTTTCCAGCATAACCAACGCATTCTTTACAGGACAGTGAGACATTACCCAACTAACCCATCCAACATCCTCTTTAATCCTGACCGCAGCTATTTCAATAAAACTAGGCCTAGTACCATTCCACTTTTGATTCCCAGAAGTACTACAAGGCTCCCCCCTCATTACTGGTCTTATCTTATCTACAGTCATGAAATTCCCACCAATCACTCTACTGTTTATAACCTCCCAGTCACTAAACCCTGCTCTACTAACTGTCATGGCTATCCTTTCAGTAGCCCTAGGAGGATGAATGGGACTGAACCAAACACAAACTCGAAAAATCATAGCATTTTCCTCTATCGCCCACCTAGGTTGAATAACTATCATTCTCGTCTACCACCCCAAACTCACCCTACTCAACTTCTACCTATATGCCATAATAACCGCTGCTGTATTCCTAATCCTAAATTCGATGAAAGTCCTGAATCTGTCAACACTAATAACTGCATGAACAAAAGCACCTTCACTTAGCACAATCCTCCTACTAACCCTCTTATCTTTAGCCGGCCTCCCCCCTCTGACCGGCTTCCTCCCAAAATGACTCATTATTCAAGAACTAACCAAACAAGACATAGCCCCAGCAGCAACAATCCTGTCACTTTCCTCTTTGTTAAGTCTATTCTTCTACCTCCGCCTCGCATACTGCGCAACAATCACCCTTCCCCCCCACACAACAAACCATATGAAACAATGACATGTTAACAAACCTATTAACTCCTCAATCGGCATTCTAACAACCCTCTCCATCGCACTCCTCCCAATTTCCCCTTTACTAACCACCGCCATTTAA
FJ598157.Cyanolyca.armillata.QCAZ2957 ATTACCAGCCTACTCCTAGGAACAACTATCACAATTTCAAGTAGCCATTGAGCCATGGCCTGAACCGGTCTTGAAATCAACACTCTCGCTATCCTGCCCCTAATCTCAAAATCCCATCATCCACGGGCCATTGAAGCAGCAACCAAGTACTTCCTAGTTCAGGCAGCTGCCTCAACCCTAGTCCTGTTTTCCAGCATAACCAACGCATTCTTTACAGGACAGTGAGACATTACCCAACTAACCCATCCAACATCCTCTTTAATCCTGACCGCAGCTATTTCAATAAAACTAGGCCTAGTACCATTCCACTTTTGATTCCCAGAAGTACTACAAGGCTCCCCCCTCATTACTGGTCTTATCTTATCTACAGTCATGAAATTCCCACCAATCACTCTACTGTTTATAACCTCCCAGTCACTAAACCCTGCTCTACTAACTGTCATGGCTATCCTTTCAGTAGCCCTAGGAGGATGAATGGGACTGAACCAAACACAAACTCGAAAAATCATAGCATTTTCCTCTATCGCCCACCTAGGTTGAATAACTATCATTCTCGTCTACCACCCCAAACTCACCCTACTCAACTTCTACCTATATGCCATAATAACCGCTGCTGTATTCCTAATCCTAAATTCGATGAAAGTCCTGAATCTGTCAACACTAATAACTGCATGAACAAAAGCACCTTCACTTAGCACAATCCTCCTACTAACCCTCTTATCTTTAGCCGGCCTCCCCCCTCTGACCGGCTTCCTCCCAAAATGACTCATTATTCAAGAACTAACCAAACAAGACATAGCCCCAGCAGCAACAATCCTGTCACTTTCCTCTTTGTTAAGTCTATTCTTCTACCTCCGCCTCGCATACTGCGCAACAATCACCCTTCCCCCCCACACAACAAACCATATGAAACAATGACATGTTAACAAACCTATTAACTCCTCAATCGGCATTCTAACAACCCTCTCCATCGCACTCCTCCCAATTTCCCCTTTACTAACCACCGCCATTTAA
FJ598162.Cyanolyca.turcosa.QCAZ2958 ATTACCAGCCTATTTCTAGGGACATCCATTACAATCTCAAGTAACCACTGAGCCATGGCCTGAACTGGCCTTGAAATCAACACTCTCGCTATCTTACCCCTAATCTCAAAATCCCATCACCCACGGGCCATCGAAGCAGCAACCAAATACTTCCTGGTCCAAGCAACTGCCTCAACTCTAATCCTATTTTCTAGCATAACCAACGCATACTTTACAGGACAATGGGATATTACCCAACTAACCCACCCAACATCTTCCCTAATCCTAACCGCAGCCATTTCAATAAAACTAGGCCTAGTACCATTCCATTTTTGATTCCCGGAAGTACTACAAGGCTCCCCACTAGTAACTGGCCTTATCCTATCTACAGCCATGAAATTCCCACCAATCACCCTACTATTTATAACTTCCCAATCACTGAACCCCACACTAATAACTACCATGGCTATCCTTTCAGTAACCCTAGGAGGATGAATAGGACTAAACCAAACACAAACCCGAAAAATCATAGCCTTTTCCTCTATTGCCCATCTAGGTTGAATGACCATCATTCTCATCTACCACCCCAAACTCACTCTACTTAACTTCTACTTATACGCCATAATAACCGCTGCTGTATTCCTAACCCTAAACTCAATGAAAGTCCTAAATCTGTCAGCATTAATGACAGCATGAACGAAAGCACCTTCACTTAGCACAATCCTCCTACTAACCCTCCTATCTTTAGCCGGCCTCCCCCCTCTGACCGGCTTCCTCCCAAAATGACTCATTATTCAAGAACTAACCAAACAAGACATAGCCCCAGCAGCAACAATCATATCACTCTCCTCTCTATTAGGCCTATTTTTCTACCTCCGTCTCGCATATTGTGCAACAATCACCCTCCCCCCACACACAACAAGCCATATAAAACAGTGACATGTTAACAAACCCATTAACTCCTCAATCGCCGTTCTAAGCACCCTCTCTATTATACTCCTACCGATCTCCCCTATACTGACCACTACAATCTAA
FJ598163.Cyanolyca.turcosa.LSUMZ7770 ATTACCAGCCTATTTCTAGGGACATCCATTACAATCTCAAGTAACCACTGAGCCATGGCCTGAACTGGCCTTGAAATCAACACTCTCGCTATCTTACCCCTAATCTCAAAATCCCATCACCCACGGGCCATCGAAGCAGCAACCAAATACTTCCTGGTCCAAGCAACTGCCTCAACTCTAATCCTATTTTCTAGCATAACCAACGCATACTTTACAGGACAATGGGATATTACCCAACTAACCCACCCAACATCTTCCCTAATCCTAACCGCAGCCATTTCAATAAAACTAGGCCTAGTACCATTCCATTTTTGATTCCCGGAAGTACTACAAGGCTCCCCACTAGTAACTGGCCTTATCCTATCTACAGCCATGAAATTCCCACCAATCACCCTACTATTTATAACTTCCCAATCACTGAACCCCACACTAATAACTACCATGGCTATCCTTTCAGTAACCCTAGGAGGATGAATAGGACTAAACCAAACACAAACCCGAAAAATCATAGCCTTTTCCTCTATTGCCCATCTAGGTTGAATGACCATCATTCTCATCTACCACCCCAAACTCACTCTACTTAACTTCTACTTATACGCCATAATAACCGCTGCTGTATTCCTAACCCTAAACTCAATGAAAGTCCTAAATCTGTCAGCATTAATGACAGCATGAACGAAAGCACCTTCACTTAGCACAATCCTCCTACTAACCCTCCTATCTTTAGCCGGCCTCCCCCCTCTGACCGGCTTCCTCCCAAAATGACTCATTATTCAAGAACTAACCAAACAAGACATAGCCCCAGCAGCAACAATCATATCACTCTCCTCTCTATTAGGCCTATTTTTCTACCTCCGTCTCGCATATTGTGCAACAATCACCCTCCCCCCACACACAACAAGCCATATAAAACAGTGACATGTTAACAAACCCATTAACTCCTCAATCGCCGTTCTAAGCACCCTCTCTATTATACTCCTACCGATCTCCCCTATACTGACCACTACAATCTAA
FJ598165.Cyanolyca.turcosa.ANSP4055 NNNNNNNNNNNNNNNNNNGGGACATCCATTACAATCTCAAGTAACCACTGAACCATGGCCTGAACTGGCCTTGAAATCAACACTCTCGCTATCTTACCCCTAATCTCAAAATCCCATCACCCACGGGCCATCGAAGCAGCAACCAAATACTTCCTGGTCCAAGCAACTGCCTCAACTCTAATCCTATTTTCTAGCATAACCAACGCATACTTTACAGGACAATGGGATATTACCCAACTAACCCACCCAACATCTTCCCTAATCCTAACCGCAGCCATTTCAATAAAACTAGGCCTAGTACCATTCCATTTTTGATTCCCGGAAGTACTACAAGGCTCCCCACTAGTAACTGGCCTTATCCTATCTACAGCCATGAAATTCCCACCAATCACCCTACTATTTATAACTTCCCAATCACTGAACCCCACACTAATAACTACCATGGCTATCCTTTCAGTAACCCTAGGAGGATGAATAGGACTAAACCAAACACAAACCCGAAAAATCATAGCCTTTTCCTCTATTGCCCATCTAGGTTGAATGACCATCATTCTCATCTACCACCCCAAACTCACTCTACTTAACTTCTACTTATACGCCATAATAACCGCTGCTGTATTCCTAACCCTAAACTCAATGAAAGTCCTAAATCTGTCAGCATTAATGACAGCATGAACGAAAGCACCTTCACTTAGCACAATCCTCCTACTAACCCTCCTATCTTTAGCCGGCCTCCCCCCTCTGACCGGCTTCCTCCCAAAATGACTCATTATTCAAGAACTAACCAAACAAGACATAGCCCCAGCAGCAACAATCATATCACTCTCCTCTCTATTAGGCCTATTTTTCTACCTCCGTCTCGCATATTGTGCAACAATCACCCTNCCCCCACACACAACAAGCCATATAAAACAGTGACATGTTAACAAACCCATTAACTCCTCAATCGCCGTTCTAAGCACCCTCTCTATTATACTCCTACCGATCTCCCCTATACGGACCACTACCATCTAA
FJ598161.Cyanolyca.turcosa.ANSP512 ATTACCAGCCTATTTCTAGGGACATCCATTACAATCTCAAGTAACCACTGAACCATGGCCTGAACTGGCCTTGAAATCAACACTCTCGCTATCTTACCCCTAATCTCAAAATCCCATCACCCACGGGCCATCGAAGCAGCAACCAAATACTTCCTGGTCCAAGCAACTGCCTCAACTCTAATCCTATTTTCTAGCATAACCAACGCATACTTTACAGGACAATGGGATATTACCCAACTAACCCACCCAACATCTTCCCTAATCCTAACCGCAGCCATTTCAATAAAACTAGGCCTAGTACCATTCCATTTTTGATTCCCGGAAGTACTACAAGGCTCCCCACTAGTAACTGGCCTTATCCTATCTACAGCCATGAAATTCCCACCAATCACCCTACTATTTATAACTTCCCAATCACTGAACCCCACACTAATAACTACCATGGCTATCCTTTCAGTAACCCTAGGAGGATGAATAGGACTAAACCAAACACAAACCCGAAAAATCATAGCCTTTTCCTCTATTGCCCATCTAGGTTGAATGACCATCATTCTCATCTACCACCCCAAACTCACTCTACTTAACTTCTACTTATACGCCATAATAACCGCTGCTGTATTCCTAACCCTAAACTCAATGAAAGTCCTAAATCTGTCAGCATTAATGACAGCATGAACGAAAGCACCTTCACTTAGCACAATCCTCCTACTAACCCTCCTATCTTTAGCCGGCCTCCCCCCTCTGACCGGCTTCCTCCCAAAATGACTCATTATTCAAGAACTAACCAAACAAGACATAGCCCCAGCAGCAACAATCATATCACTCTCCTCTCTATTAGGCCTATTTTTCTACCTCCGTCTCGCATATTGTGCAACAATCACCCTCCCCCCACACACAACAAGCCATATAAAACAGTGACATGTTAACAAACCCATTAACTCCTCAATCGCCGTTCTAAGCACCCTCTCTATTATACTCCTACCGATCTCCCCTATACTGACCACTACAATCTAA
FJ598169.Cyanolyca.turcosa.LSUMZB31834 ATTACCAGCCTATTTCTAGGGACATCCATTACAATCTCAAGTAACCACTGAGCCATGGCCTGAACCGGCCTTGAAATCAACACTCTCGCTATCTTACCCCTAATCTCAAAATCCCATCACCCACGGGCCATCGAAGCAGCAACCAAATACTTCCTGGTCCAAGCAACCGCCTCAACTCTAATCCTATTCTCTAGCATAACCAACGCATACTTTACAGGACAATGGGATATTACCCAACTAACCCACCCAACATCTTCCCTAATCCTAACCGCAGCCATTTCAATAAAACTAGGCCTAGTACCATTCCATTTTTGATTCCCGGAAGTACTACAAGGCTCCCCACTAGTAACTGGCCTTATCCTATCCACAGCCATGAAATTCCCACCAATCACCCTACTATTCATAACTTCCCAATCACTGAACCCCACACTAATAACTACCATGGCTATCCTTTCAGTAACCCTAGGAGGATGAATAGGACTAAACCAAACACAAACCCGAAAAATCATAGCCTTTTCCTCTATTGCCCATCTAGGTTGAATGACCATCATCCTCATCTACCACCCCAAACTCACTCTACTTAACTTCTACTTATACGCCATAATAACCGCTGCTGTATTCCTAACCCTAAACTCAATGAAAGTCCTAAATCTGTCAGCACTAATAACAGCATGAACGAAAGCACCTTCACTTAGCACAATCCTCCTACTAACCCTCCTATCTTTAGCCGGCCTCCCCCCTCTGACCGGCTTCCTCCCAAAATGACTCATTATTCAAGAACTAACCAAACAAGACATAGCCCCAGCAGCAACAATTATATCACTCTCCTCTCTATTAGCTCTATTTTTCTACCTCCGTCTCGCATATTGCGCAACAATCACCCTCCCCCCACACACAACAAACCATATAAAACAGTGACATGTTAACAAACCCATTAACTCCTCAATCGCCGTTCTAAGCACCCTCTCTATTATACTCCTACCGATCTCCCCTATACTGACCACTACAATCTAA
FJ598166.Cyanolyca.turcosa.ANSP5046 ATTACCAGCCTATTTCTAGGGACATCCATTACAATCTCAAGTAACCACTGAGCCATGGCCTGAACCGGCCTTGAAATCAACACTCTCGCTATCTTACCCCTAATCTCAAAATCCCATCACCCACGGGCCATCGAAGCAGCAACCAAATACTTCCTGGTCCAAGCAACCGCCTCAACTCTAATCCTATTCTCTAGCATAACCAACGCATACTTTACAGGACAATGGGATATTACCCAACTAACCCACCCAACATCTTCCCTAATCCTAACCGCAGCCATTTCAATAAAACTAGGCCTAGTACCATTCCATTTTTGATTCCCGGAAGTACTACAAGGCTCCCCACTAGTAACTGGCCTTATCCTATCCACAGCCATGAAATTCCCACCAATCACCCTACTATTCATAACTTCCCAATCACTGAACCCCACACTAATAACTACCATGGCTATCCTTTCAGTAACCCTAGGAGGATGAATAGGACTAAACCAAACACAAACCCGAAAAATCATAGCCTTTTCCTCTATTGCCCATCTAGGTTGAATGACCATCATCCTCATCTACCACCCCAAACTCACTCTACTTAACTTCTACTTATACGCCATAATAACCGCTGCTGTATTCCTAACCCTAAACTCAATGAAAGTCCTAAATCTGTCAGCACTAATAACAGCATGAACGAAAGCACCTTCACTTAGCACAATCCTCCTACTAACCCTCCTATCTTTAGCCGGCCTCCCCCCTCTGACCGGCTTCCTCCCAAAATGACTCATTATTCAAGAACTAACCAAACAAGACATAGCCCCAGCAGCAACAATTATATCACTCTCCTCTCTATTAGCTCTATTTTTCTACCTCCGTCTCGCATATTGCGCAACAATCACCCTCCCCCCACACACAACAAACCATATAAAACAGTGACATGTTAACAAACCCATTAACTCCTCAATCGCCGTTCTAAGCACCCTCTCTATTATACTCCTACCGATCTCCCCTATACGGACCACTACCATCTAA
FJ598168.Cyanolyca.turcosa.LSUMZB31823 ATTACCAGCCTATTTCTAGGGACATCCATTACAATCTCAAGTAACCACTGAGCCATGGCCTGAACCGGCCTTGAAATCAACACTCTCGCTATCTTACCCCTAATCTCAAAATCCCATCACCCACGGGCCATCGAAGCAGCAACCAAATACTTCCTGGTCCAAGCAACCGCCTCAACTCTAATCCTATTCTCTAGCATAACCAACGCATACTTTACAGGACAATGGGATATTACCCAACTAACCCACCCAACATCTTCCCTAATCCTAACCGCAGCCATTTCAATAAAACTAGGCCTAGTACCATTCCATTTTTGATTCCCGGAAGTACTACAAGGCTCCCCACTAGTAACTGGCCTTATCCTATCCACAGCCATGAAATTCCCACCAATCACCCTACTATTCATAACTTCCCAATCACTGAACCCCACACTAATAACTACCATGGCTATCCTTTCAGTAACCCTAGGAGGATGAATAGGACTAAACCAAACACAAACCCGAAAAATCATAGCCTTTTCCTCTATTGCCCATCTAGGTTGAATGACCATCATCCTCATCTACCACCCCAAACTCACTCTACTTAACTTCTACTTATACGCCATAATAACCGCTGCTGTATTCCTAACCCTAAACTCAATGAAAGTCCTAAATCTGTCAGCACTAATAACAGCATGAACGAAAGCACCTTCACTTAGCACAATCCTCCTACTAACCCTCCTATCTTTAGCCGGCCTCCCCCCTCTGACCGGCTTCCTCCCAAAATGACTCATTATTCAAGAACTAACCAAACAAGACATAGCCCCAGCAGCAACAATTATATCACTCTCCTCTCTATTAGCTCTATTTTTCTACCTCCGTCTCGCATATTGCGCAACAATCACCCTCCCCCCACACACAACAAACCATATAAAACAGTGACATGTTAACAAACCCATTAACTCCTCAATCGCCGTTCTAAGCACCCTCTCTATTATACTCCTACCGATCTCCCCTATACTGACCACTACAATCTAA
FJ598164.Cyanolyca.turcosa.LSUMZ7784 ATTACCAGCCTATTTCTAGGGACATCCATTACAATCTCAAGTAACCACTGAGCCATGGCCTGAACTGGCCTTGAAATCAACACTCTCGCTATCTTACCCCTAATCTCAAAATCCCATCACCCACGGGCCATCGAAGCAGCAACCAAATACTTCCTGGTCCAAGCAACTGCCTCAACTCTAATCCTATTTTCTAGCATAACCAACGCATACTTTACAGGACAATGGGATATTACCCAACTAACCCACCCAACATCTTCCCTAATCCTAACCGCAGCCATTTCAATAAAACTAGGCCTAGTACCATTCCATTTTTGATTCCCGGAAGTACTACAAGGCTCCCCACTAGTAACTGGCCTTATCCTATCTACAGCCATGAAATTCCCACCAATCACCCTACTATTTATAACTTCCCAATCACTGAACCCCACACTAATAACTACCATGGCTATCCTTTCAGTAACCCTAGGAGGATGAATAGGACTAAACCAAACACAAACCCGAAAAATCATAGCCTTTTCCTCTATTGCCCATCTAGGTTGAATGACCATCATTCTCATCTACCACCCCAAACTCACTCTACTTAACTTCTACTTATACGCCATAATAACCGCTGCTGTATTCCTAACCCTAAACTCAATGAAAGTCCTAAATCTGTCAGCACTAATGACAGCATGAACGAAAGCACCTTCACTTAGCACAATCCTCCTACTAACCCTCCTATCTTTAGCCGGCCTCCCCCCTCTGACCGGCTTCCTCCCAAAATGACTCATTATTCAAGAACTAACCAAACAAGACATAGCCCCAGCAGCAACAATCATATCACTCTCCTCTCTATTAGGCCTATTTTTCTACCTCCGTCTCGCATATTGTGCAACAATCACCCTCCCCCCACACACAACAAGCCATATAAAACAGTGACATGTTAACAAACCCATTAACTCCTCAATCGCCGTTCTAAGCACCCTCTCTATTATACTCCTACCGATCTCCCCTATACTGACCACTACAATCTAA
FJ598167.Cyanolyca.turcosa.LSUMZB31759 ATTACCAGCCTATTTCTAGGGACATCCATTACAATCTCAAGTAACCACTGAGCCATGGCCTGAACCGGCCTTGAAATCAACACTCTCGCTATCTTACCCCTAATCTCAAAATCCCATCACCCACGGGCCATCGAAGCAGCAACCAAATACTTCCTGGTCCAAGCAACCGCCTCAACTCTAATCCTATTCTCTAGCATAACCAACGCATACTTTACAGGACAATGGGATATTACCCAACTAACCCACCCAACATCTTCCCTAATCCTAACCGCAGCCATTTCAATAAAACTAGGCCTAGTACCATTCCATTTTTGATTCCCGGAAGTACTACAAGGCTCCCCACTAGTAACTGGCCTTATCCTATCCACAGCCATGAAATTCCCACCAATCACCCTACTATTCATAACTTCCCAATCACTGAACCCCACACTAATAACTACCATGGCTATCCTTTCAGTAACCCTAGGAGGATGAATAGGACTAAACCAAACACAAACCCGAAAAATCATAGCCTTTTCCTCTATTGCCCATCTAGGTTGAATGACCATCATCCTCATCTACCACCCCAAACTCACTCTACTTAACTTCTACTTATACGCCATAATAACCGCTGCTGTATTCCTAACCCTAAACTCAATGAAAGTCCTAAATCTGTCAGCACTAATAACAGCATGAACGAAAGCACCTTCACTTAGCACAATCCTCCTACTAACCCTCCTATCTTTAGCCGGCCTCCCCCCTCTGACCGGCTTCCTCCCAAAATGACTCATTATTCAAGAACTAACCAAACAAGACATAGCCCCAGCAGCAACAATTATATCACTCTCCTCTCTATTAGCTCTATTTTTCTACCTCCGTCTCGCATATTGCGCAACAATCACCCTCCCCCCACACACAACAAACCATATAAAACAGTGACATGTTAACAAACCCATTAACTCCTCAATCGCCGTTCTAAGCACCCTCTCTATTATACTCCTACCGATCTCCCCTATACTGACCACTACAATCTAA
FJ598146.Cyanolyca.viridicyana.AMNHCJV29 ATTACCAGCCTACTTTTAGGAACATCCATCACAGTCTCAAGCAACCACTGAGTCATGGCCTGAACTGGTCTTGAAATCAACACTCTAGCTATCTTACCCTTAATCTCAAAATCTCATCATCCACGGGCCATCGAAGCAGCAACCAAATACTTCCTGGTTCAAGCAGCTGCCTCAACCCTAGTCCTATTTTCTAGTATAACCAACGCATACTTTACAGGACAGTGAGATATTACCCAACTAACCCACCCAACATCTTCTTTAATCCTAACCGCAGCCATTTCAATAAAACTAGGTCTAGTACCATTCCATTTTTGATTCCCAGAAGTACTACAAGGCTCCCCACTCATCACTGGCCTTATCTTATCTACAGCCATGAAATTCCCACCAATCACCCTGCTATTTATGACCTCCCAATCACTGAACCCTGTACTACTAACCGTCATGGCTATCCTTTCAGTAACCCTGGGAGGATGAATAGGACTAAACCAAACACAAACCCGAAAAATCATAGCCTTTTCCTCTATTGCTCACCTAGGTTGAATAGCCATCATTCTTATTTACCACCCCAAACTCACTCTACTTAACTTCTACCTATACGCCATAATAACCGCCGCTGTGTTCCTAATCCTGAATTCAATAAAAGTCCTAAATCTACCAGCACTAATAACAGCATGAACAAAAGCACCTTCACTTAGCACAATCCTCCTACTAACCCTCCTATCTTTAGCCGGCCTCCCCCCTCTGACTGGTTTCCTCCCAAAATTACTCATTATTCAAGAACTAACCAAACAAGGCATAGCCCCAGCAGCAACAATCATTTCACTCTCCTCTCTACTAGGCCTATTCTTCTACCTCCGCCTTGCATATTGCGCAACAATCACCATTCCTCCACACACAACAAACCATATAAAACAATGACACGTTAACAAACCTATTAACCCCTTAATCGCCATTCTAACCACTCTCTCCATCATACTCCTGCCAATCTCCCCTATATTAACTACCACCATCTAA
FJ598154.Cyanolyca.viridicyana.LSUMZB44528 ATTACCAGCCTATTTTTAGGAACATCCATCACAATCTCAAGCAACCACTGAGTCATGGCTTGAACTGGTCTTGAAATCAACACTCTAGCTATCTTACCCCTAATCTCAAAGTCCCATCATCCACGGGCCATCGAAGCAGCAACCAAATATTTCCTGGTCCAAGCAGCTGCCTCAACCCTAATCCTATTTTCTAGTATAACCAACGCATACTTTACAGGACAGTGGGACATTACCCAACTAACCCACCCAACATCCTCTTTAATCCTAACCGCAGCCATTTCAATAAAACTAGGTCTAGTACCATTCCACTTTTGATTCCCAGAAGTACTACAAGGCTCCCCACTTGTCACTGGCCTTATCTTATCCACAACCATGAAATTCCCACCAATTATCCTGCTATTCATAACCTCCCAGTCACTGAACCCTGTACTACTAACTATCATGGCTATCCTTTCGGTAACCCTAGGAGGATGAATAGGACTAAACCAAACACAAATTCGAAAAATCATAGCCTTTTCCTCCATTGCCCACCTAGGTTGAATAGCCATCATTCTTATTTACCACCCCAAACTCACTCTACTTAACTTCTATCTGTATGCCATAATAACCGCCGCCGTATTCTTAACCCTAAATTCAATAAAAGTCCTAAATCTATCAGCACTAATAACAGCATGAACAAAAGCACCTTCACTTAGCACAATCCTCCTACTTACTCTTCTATCTTTAGCCGGCCTCCCCCCTCTGACCGGCTTCCTCCCAAAATGACTCATTATTCAAGAACTAACCAAACAAGACATAGCCCCAGCAGCAGCAATCATTTCACTTTCCTCCCTGCTAGGCCTATTCTTCTACCTCCGCCTCGCATATTGCGCAACAATCACCATTCCCCCACACACAACAAACCACATGAAACAATGACATGTTAACAAACCTGTTAGCCCCTCAATCGCCGTTCTAACCACCCTCTCCATCGCACTCCTACCAATTTCCCCTATACTGACCACCACAATCTAA
FJ598153.Cyanolyca.viridicyana.LSUMZB43820 ATTACCAGCCTANTTTTAGGAACATCCATCACAATCTCAAGCAACCACTGAGTCATGGCTTGAACTGGTCTTGAAATCAACACTCTAGCTATCTTACCCCTAATCTCAAAGTCCCATCATCCACGGGCCATCGAAGCAGCAACCAAATATTTCCTGGTCCAAGCAGCTGCCTCAACCCTAATCCTATTTTCTAGTATAACCAACGCATACTTTACAGGACAGTGGGACATTACCCAACTAACCCACCCAACATCCTCTTTAATCCTAACCGCAGCCATTTCAATAAAACTAGGTCTAGTACCATTCCACTTTTGATTCCCAGAAGTACTACAAGGCTCCCCACTTGTCACTGGCCTTATCTTATCCACAACCATGAAATTCCCACCAATTATCCTGCTATTCATAACCTCCCAGTCACTGAACCCTGTACTACTAACTATCATGGCTATCCTTTCGGTAACCCTAGGAGGATGAATAGGACTAAACCAAACACAAATTCGAAAAATCATAGCCTTTTCCTCCATTGCCCACCTAGGTTGAATAGCCATCATTCTTATTTACCACCCCAAACTCACTCTACTTAACTTCTATCTGTATGCCATAATAACCGCCGCCGTATTCTTAACCCTAAATTCAATAAAAGTCCTAAATCTATCAGCACTAATAACAGCATGAACAAAAGCACCTTCACTTAGCACAATCCTCCTACTTACTCTTCTATCTTTAGCCGGCCTCCCCCCTCTGACCGGCTTCCTCCCAAAATGACTCATTATTCAAGAACTAACCAAACAAGACATAGCCCCAGCAGCAGCAATCATTTCACTTTCCTCCCTGCTAGGCCTATTCTTCTACCTCCGCCTCGCATATTGCGCAACAATCACCATTCCCCCACACACAACAAACCACATGAAACAATGACATGTTAACAAACCTGTTAGCCCCTCAATCGCCGTTCTAACCACCCTCTCCATCGCACTCNTACCAATTTCCCCTATACTGACCACCACAATCTAA
FJ598151.Cyanolyca.viridicyana.LSUMZB8249 ATTACCAGCCTATTTTTAGGAACATCCATCACAATCTCAAGCAACCACTGAGTCATGGCTTGAACTGGTCTTGAAATCAACACTCTAGCTATCTTACCCCTGATCTCAAAGTCCCACCATCCACGGGCCATCGAAGCAGCAACCAAATATTTCCTGGTCCAAGCAGCTGCCTCAACCCTAGTCCTATTTTCTAGTATAACCAACGCATACTTTACAGGACAGTGGGACATTACCCAACTAACCCACCCAACATCCTCTTTAATCCTAACCGCAGCCATTTCAATAAAACTAGGTCTAGTACCATTCCACTTTTGATTCCCAGAAGTACTACAAGGCTCCCCACTTGTCACTGGCCTTATCTTATCCACAACCATGAAATTCCCACCAATTATCCTGCTATTCATAACCTCCCAGTCACTGAACCCTGTACTACTAACTATCATGGCTATCCTTTCGGTAACCCTAGGAGGATGAATAGGACTAAACCAAACACAAATCCGAAAAATCATAGCCTTTTCCTCCATTGCCCACCTAGGTTGAATAGCCATCATTCTTATTTACCACCCCAAACTCACTCTACTTAACTTCTATCTGTATGCCATAATAACCGCCGCCGTATTCTTAACCCTAAATTCAATAAAAGTCCTAAATCTATCAGCACTAATAACAGCATGAACAAAAGCACCTTCACTTAGCACAATCCTCCTACTTACTCTTCTATCCTTAGCCGGCCTCCCCCCTCTGACCGGTTTCCTCCCAAAATGACTCATTATTCAAGAACTAACCAAACAAGACATAGCCCCAGCAGCAGCAATCATCTCACTTTCCTCCCTGCTAGGCCTATTCTTCTACCTCCGCCTCGCATATTGCGCAACAATCACCATTCCCCCACACACAACAAACCACATGAAACAATGACATGTTAACAAACCTGTTAGCCCCTCAATCGCCGTTCTAACCACCCTTTCCATCACACTCCTACCAATTTCCCCTATACTGACCACCACAATCTAA
FJ598150.Cyanolyca.viridicyana.LSUMZB3501 ATTACCAGCCTATTTTTAGGAACATCCATCACAATCTCAAGCAACCACTGAGTCATGGCTTGAACTGGTCTTGAAATCAACACTCTAGCTATCTTACCCCTGATCTCAAAGTCCCACCATCCACGGGCCATCGAAGCAGCAACCAAATATTTCCTGGTCCAAGCAGCTGCCTCAACCCTAGTCCTATTTTCTAGTATAACCAACGCATACTTTACAGGACAGTGGGACATTACCCAACTAACCCACCCAACATCCTCTTTAATCCTAACCGCAGCCATTTCAATAAAACTAGGTCTAGTACCATTCCACTTTTGATTCCCAGAAGTACTACAAGGCTCCCCACTTGTCACTGGCCTTATCTTATCCACAACCATGAAATTCCCACCAATTATCCTGCTATTCATAACCTCCCAGTCACTGAACCCTGTACTACTAACTATCATGGCTATCCTTTCGGTAACCCTAGGAGGATGAATAGGACTAAACCAAACACAAATCCGAAAAATCATAGCCTTTTCCTCCATTGCCCACCTAGGTTGAATAGCCATCATTCTTATTTACCACCCCAAACTCACTCTACTTAACTTCTATCTGTATGCCATAATAACCGCCGCCGTATTCTTAACCCTAAATTCAATAAAAGTCCTAAATCTATCAGCACTAATAACAGCATGAACAAAAGCACCTTCACTTAGCACAATCCTCCTACTTACTCTTCTATCCTTAGCCGGCCTCCCCCCTCTGACCGGTTTCCTCCCAAAATGACTCATTATTCAAGAACTAACCAAACAAGACATAGCCCCAGCAGCAGCAATCATCTCACTTTCCTCCCTGCTAGGCCTATTCTTCTACCTCCGCCTCGCATATTGCGCAACAATCACCATTCCCCCACACACAACAAACCACATGAAACAATGACATGTTAACAAACCTGTTAGCCCCTCAATCGCCGTTCTAACCACCCTTTCCATCACACTCCTACCAATTTCCCCTATACTGACCACCACAATCTAA
FJ598147.Cyanolyca.viridicyana.LSUMZB1268 ATTACCAGCCTACTTTTAGGAACATCCATCACAGTCTCAAGCAACCACTGAGTCATGGCCTGAACTGGTCTTGAAATCAACACTCTAGCTATCTTACCCTTAATCTCAAAATCTCATCATCCACGGGCCATCGAAGCAGCAACCAAATACTTCCTGGTTCAAGCAGCTGCCTCAACCCTAGTCCTATTTTCTAGTATAACCAACGCATACTTTACAGGACAGTGAGATATTACCCAACTAACCCACCCAACATCTTCTTTAATCCTAACCGCAGCCATTTCAATAAAACTAGGTCTAGTACCATTCCATTTTTGATTCCCAGAAGTACTACAAGGCTCCCCACTCATCACTGGCCTTATCTTATCTACAGCCATGAAATTCCCACCAATCACCCTGCTATTTATGACCTCCCAATCACTGAACCCTGTACTACTAACCGTCATGGCTATCCTTTCAGTAACCCTGGGAGGATGAATAGGACTAAACCAAACACAAACCCGAAAAATCATAGCCTTTTCCTCTATTGCTCACCTAGGTTGAATAGCCATCATTCTTATTTACCACCCCAAACTCACTCTACTTAACTTCTACCTATACGCCATAATAACCGCCGCTGTGTTCCTAATCCTGAATTCAATAAAAGTCCTAAATCTACCAGCACTAATAACAGCATGAACAAAAGCACCTTCACTTAGCACAATCCTCCTACTAACCCTCCTATCTTTAGCCGGCCTCCCCCCTCTGACTGGTTTCCTCCCAAAATTACTCATTATTCAAGAACTAACCAAACAAGGCATAGCCCCAGCAGCAACAATCATTTCACTCTCCTCTCTACTAGGCCTATTCTTCTACCTCCGCCTTGCATATTGCGCAACAATCACCATTCCTCCACACACAACAAACCATATAAAACAATGACACGTTAACAAACCTATTAACCCCTTAATCGCCATTCTAACCACTCTCTCCATCATACTCCTGCCAATCTCCCCTATATTAACTACCACCATCTAA
FJ598148.Cyanolyca.viridicyana.LSUMZ22738 ATTACCAGCCTACTTTTAGGAACATCCATCACAGTCTCAAGCAACCACTGAGTCATGGCCTGAACTGGTCTTGAAATCAACACTCTAGCTATCTTACCCTTAATCTCAAAATCTCATCATCCACGGGCCATCGAAGCAGCAACCAAATACTTCCTGGTTCAAGCAGCTGCCTCAACCCTAGTCCTATTTTCTAGTATAACCAACGCATACTTTACAGGACAGTGAGATATTACCCAACTAACCCACCCAACATCTTCTTTAATCCTAACCGCAGCCATTTCAATAAAACTAGGTCTAGTACCATTCCATTTTTGATTCCCAGAAGTACTACAAGGCTCCCCACTCATCACTGGCCTTATCTTATCTACAGCCATGAAATTCCCACCAATCACCCTGCTATTTATGACCTCCCAATCACTGAACCCTGTACTACTAACCGTCATGGCTATCCTTTCAGTAACCCTGGGAGGATGAATAGGACTAAACCAAACACAAACCCGAAAAATCATAGCCTTTTCCTCTATTGCTCACCTAGGTTGAATAGCCATCATTCTTATTTACCACCCCAAACTCACTCTACTTAACTTCTACCTATACGCCATAATAACCGCCGCTGTGTTCCTAATCCTGAATTCAATAAAAGTCCTAAATCTACCAGCACTAATAACAGCATGAACAAAAGCACCTTCACTTAGCACAATCCTCCTACTAACCCTCCTATCTTTAGCCGGCCTCCCCCCTCTGACTGGTTTCCTCCCAAAATTACTCATTATTCAAGAACTAACCAAACAAGGCATAGCCCCAGCAGCAACAATCATTTCACTCTCCTCTCTACTAGGCCTATTCTTCTACCTCCGCCTTGCATATTGCGCAACAATCACCATTCCTCCACACACAACAAACCATATAAAACAATGACACGTTAACAAACCTATTAACCCCTTAATCGCCATTCTAACCACTCTCTCCATCATACTCCTGCCAATCTCCCCTATATTAACTACCACCATCTAA
FJ598149.Cyanolyca.viridicyana.FMNH430148 ATTACCAGCCTACTTTTAGGAACATCCATCACAGTCTCAAGCAACCACTGAGTCATGGCCTGAACTGGTCTTGAAATCAACACTCTAGCTATCTTACCCTTAATCTCAAAATCTCATCATCCACGGGCCATCGAAGCAGCAACCAAATACTTCCTGGTTCAAGCAGCTGCCTCAACCCTAGTCCTATTTTCTAGCATAACCAACGCATACTTTACAGGACAGTGAGATATTACCCAACTAACCCACCCAACATCTTCTTTAATCCTAACCGCAGCCATTTCAATAAAACTAGGTCTAGTACCATTCCATTTTTGATTCCCAGAAGTACTACAAGGCTCCCCACTCATCACTGGCCTTATCTTATCTACAGCCATGAAATTCCCACCAATCACCCTGCTATTTATGACCTCCCAATCACTGAACCCTGTACTACTAACCGTCATGGCTATCCTTTCAGTAACCCTGGGAGGATGAATAGGACTAAACCAAACACAAACCCGAAAAATCATAGCCTTTTCCTCTATTGCTCACCTAGGTTGAATAGCCATCATTCTTATTTACCACCCCAAACTCACTCTACTTAACTTCTACCTATACGCCATAATAACCGCCGCTGTGTTCCTAATCCTGAATTCAATAAAAGTCCTAAATCTACCAGCACTAATAACAGCATGAACAAAAGCACCTTCACTTAGCACAATCCTCCTACTAACCCTCCTATCTTTAGCCGGCCTCCCCCCTCTGACTGGTTTCCTCCCAAAATTACTCATTATTCAAGAACTAACCAAACAAGGCATAGCCCCAGCAGCAACAATCATTTCACTCTCCTCTCTACTAGGCCTATTCTTCTACCTCCGCCTTGCATATTGCGCAACAATCACCATTCCTCCACACACAACAAACCATATAAAACAATGACACGTTAACAAACCTATTAACCCCTTAATCGCCATTCTAACCACTCTCTCCATCATACTCCTGCCAATCTCCCCTATATTAACTACCACCATCTAA
FJ598152.Cyanolyca.viridicyana.LSUMZB8412 ATTACCAGCCTATTTTTAGGAACATCCATCACAATCTCAAGCAACCACTGAGTCATGGCTTGAACTGGTCTTGAAATCAACACTCTAGCTATCTTACCCCTGATCTCAAAGTCCCACCATCCACGGGCCATCGAAGCAGCAACCAAATATTTCCTGGTCCAAGCAGCTGCCTCAACCCTAGTCCTATTTTCTAGTATAACCAACGCATACTTTACAGGACAGTGGGACATTACCCAACTAACCCACCCAACATCCTCTTTAATCCTAACCGCAGCCATTTCAATAAAACTAGGTCTAGTACCATTCCACTTTTGATTCCCAGAAGTACTACAAGGCTCCCCACTTATCACTGGCCTTATCTTATCCACAACCATGAAATTCCCACCAATTATCCTGCTATTCATAACCTCCCAGTCACTGAACCCTGTACTACTAACTATCATGGCTATCCTTTCGGTAACCCTAGGAGGATGAATAGGACTAAACCAAACACAAATCCGAAAAATCATAGCCTTTTCCTCCATTGCCCACCTAGGTTGAATAGCCATCATTCTTATTTACCACCCCAAACTCACTCTACTTAACTTCTATCTGTATGCCATAATAACCGCCGCCGTATTCTTAACCCTAAATTCAATAAAAGTCCTAAATCTATCAGCACTAATAACAGCATGAACAAAAGCACCTTCACTTAGCACAATCCTCCTACTTACTCTTCTATCCTTAGCCGGCCTCCCCCCTCTGACCGGTTTCCTCCCAAAATGACTCATTATTCAAGAACTAACCAAACAAGACATAGCCCCAGCAGCAGCAATCATCTCACTTTCCTCCCTGCTAGGCCTATTCTTCTACCTCCGCCTCGCATATTGCGCAACAATCACCATTCCCCCACACACAACAAACCACATGAAACAATGACATGTTAACAAACCTGTTAGCCCCTCAATCGCCGTTCTAACCACCCTTTCCATCACACTCCTACCAATTTCCCCTATACTGACCACCACAATCTAA
;
end;

[
MrBayes settings for the best-fit model (HKY+G) selected by AIC in MrModeltest 2.3
]
