# Supplementary material for: A latitudinal phylogeographic diversity gradient in birds
Source: PLoS Biol. 2017 Apr 13;15(4):e2001073. doi: 10.1371/journal.pbio.2001073 (PMC5390966; doi:10.1371/journal.pbio.2001073)
Supplement: S1 Data — (ZIP) [file pbio.2001073.s015.zip › S1_Data/Cyclarhis-gujanensis-nigrirostris.nex]

#NEXUS

BEGIN DATA;
	DIMENSIONS  NTAX=35 NCHAR=1041;
	FORMAT DATATYPE = DNA GAP = - MISSING = ?;
	MATRIX
	C_gujanensis_PER_SMartin_B46116             ATGAACCCCCAAGCAAAACTAGTATTCGTATCTAGCTTAGTTCTAGGAACTACCCTCACGATCTCTAGCAACCACTGAATTATAGCTTGAGCAGGTCTTGAAATCAACACACTGGCTATCCTACCATTAATCTCAAAATCCCACCACCCCCGAGCCATTGAAGCTGCAACCAAGTATTTTCTAGTACAAGCAGCTGCCTCCACTCTAGTGCTATTCTCAGGAATGACCAACGCCCTGCACACAGGACAATGGGACATCACCCAACTCACCCACCCAACATCTTGCCTAATCCTAACCGCAGCCCTGTCGATAAAATTAGGACTAGTACCATTTCACTTCTGATTCCCAGAGGTCCTACAAGGCTCCACGCTAACCACAGGACTTATCCTATCAACAGCCATGAAACTACCCCCCATTACTCTGCTATACATAACCCATCACTCACTAAACCCTAACCTACTGACCACCATAGCCATCATATCAGTATCCCTAGGAGGGTGAATAGGACTAAACCAAACACAAATCCGAAAAATCATAGCTTTTTCATCTATCTCGCACCTAGGATGAATAGCCGTAATTATCATCTACAACCCTAAATTAACACTACTTAACTTCTACTTATACGCCACAATAACTGCAGCCGTATTCATAGCATTTAACACAATCAAAGCCCTAAAATTATCAACCCTAATAACCATATGAACAAAAACACCATCACTTAACATAATTCTCCTACTAGTGCTCATATCACTTGCTGGCCTGCCCCCTTTAACAGGATTCCTCCCAAAATGACTAATTATTCAAGAACTGACTAAACAACAGATAGCCCCTACCGCAACAATCCTATCCCTACTATCACTACTAGGACTGTTCTTCTACCTCCGACTGGCCTACTGTGCAACAATTACACTACCACCTCACACCACAAATCACATGAAACAGTGACACAACAACAAACCCATCCACCCATCAATCGCCATTCTGGCCACCTTATCCATCATACTGCTACCCCTCTCTCCCATTATCTCAGCTACCATTTAA
	C_gujanensis_PER_SMartin_B44482             ATGAACCCCCAAGCAAAACTAGTATTCGTATCTAGCTTAGCTCTAGGAACTACCCTCACGATCTCTAGCAACCACTGAATTATAGCCTGAGCAGGCCTTGAAATCAACACACTAGCTATCCTACCACTAATCTCAAAATCTCACCACCCCCGAGCCATTGAAGCTGCAACTAAGTATTTTCTAGTACAAGCAGCTGCCTCTACCCTAGTATTATTCTCAGGAATAACCAACGCCCTACACACAGGACAATGAGACATCACCCAACTCACCAACCCAACATCCTGCCTAATCCTCACTGCAGCCCTGTCAATAAAATTAGGACTAGTGCCATTTCATTTCTGATTCCCAGAGGTCCTACAAGGCTCCACGCTAACCACAGGACTTATCCTATCAACAGTCATGAAACTACCCCCTATCACTCTACTATACATAACCCACCACTCACTAAACCCTAACCTACTGACCACCCTAGCCATCATATCAGTAGCCCTAGGAGGATGAATAGGGCTAAACCAGACACAAATCCGAAAAATCATAGCTTTTTCATCAATCTCTCACCTAGGATGAATAGCCGTAATTATCATCTACAGTCCTAAATTAACACTACTTAACTTCTACTTATACGCCATAATAACTGCAGCCGTATTCATAGCATTTAACACAATCAAAGCCCTAAAACTATCAACCCTAATAACCATATGAACAAAAACACCATCACTTAACATAATTCTCCTACTAGTGCTCATATCACTTGCCGGCCTGCCCCCTTTAACAGGATTCCTCCCAAAATGACTAATTATTCAAGAACTAACTAAACAACAAATAGCCCCAACCGCAACAATCCTATCGCTACTATCGCTGCTAGGACTGTTCTTCTACCTCCGACTGGCCTACTGCGCAACAATTACACTACCGCCCCACACCACAAATCACATGAAACAGTGGCACAACAACAAACCCATCCATCCATCAATCGCCATTCTAGCTACCTTATCCATCACACTACTGCCCCTTTCTCCCATCATCTCAGCTATCATTTAA
	C_gujanensis_PER_Cajamarca_B32342           ATGAACCCCCAAGCAAAACTAGTATTCGTATCTAGCTTAGCTCTAGGAACTACCCTCACGATCTCTAGCAACCACTGAATTATAGCCTGAGCAGGCCTTGAAATCAACACACTGGCTATCCTGCCATTAATCTCAAAATCTCACCACCCCCGAGCCATTGAAGCTGCAACCAAGTATTTTCTAGTACAAGCAGCCGCCTCTACTCTAGTATTATTCTCAGGAATAACCAACGCCCTACACACAGGACAATGAGACATCACCCAACTCACCAACCCAACATCCTGCCTAATCCTCACTGCAGCCCTGTCAATAAAATTAGGACTAGTACCATTTCATTTCTGATTCCCAGAGGTCCTACAAGGCTCCACACTAACCACAGGACTTATCCTATCAACAGTCATGAAACTACCTCCTATTACTCTACTATACATAACCCACCACTCACTAAACCCTAACCTACTGACCACCCTAGCCATCATATCAGTAGCCCTAGGAGGATGAATGGGGCTAAACCAGACACAAATCCGAAAAATCATAGCTTTTTCATCCATCTCTCACCTAGGATGAATAGCCGTAATTATCATCTACAGTCCTAAATTAACACTACTTAACTTCTACTTATACGCCACAATAACTGCAGCCGTATTCATAGCATTTAACACAATCAAAGCCCTAAAACTATCAACCCTAATAACCATATGAACAAAAACACCATCACTTAACATAATTCTCCTACTAGTGCTCATATCACTTGCCGGCCTGCCCCCTTTAACAGGATTCCTCCCAAAATGACTAATTATTCAAGAACTAACTAAACAACAGATGGCCCCAACCGCAACAATCCTATCACTACTATCACTGCTAGGACTGTTCTTCTACCTCCGACTGGCCTACTGCGCAACAATTACACTACCGCCTCACACCACAAATCACATGAAACAGTGACACAACAGCAAATCCATCCACCCATCAATCGCCATTCTAGCCACCCTATCCATCACACTACTGCCCCTTTCTCCCATCATCTCAGCTATCATTTAA
	C_gujanensis_PAR_AParaguay_B25809           ATGAACCCCCAAGCAAAACTAGTATTCGTATCTAGCTTAGTTCTAGGAACTACCCTCACGATCTCTAGCAACCACTGAATTATAGCTTGAGCAGGTCTTGAAATCAACACACTGGCTATCCTGCCATTAATCTCAAAATCCCACCACCCTCGAGCCATTGAAGCTGCAACCAAGTATTTTCTAGTACAAGCAGCTGCCTCCACTCTAGTGCTATTCTCAGGGATGACCAACGCCCTGCACACAGGACAATGGGACATCACCCAACTCACCCACCCAACATCTTGCCTAATCCTAACCGCAGCCCTGTCAATAAAACTAGGACTAGTGCCATTTCACTTCTGATTCCCAGAGGTCCTACAAGGCTCCACTCTAACCACAGGACTTATCCTATCAACAGCCATGAAACTACCCCCCATTACTCTACTATACATAACCCACCACTCACTAAACCCTGACCTACTGACCACCCTAGCCATCATATCAGTAGCCCTAGGGGGGTGAATAGGACTAAACCAAACACAAATCCGAAAAATCATAGCTTTTTCATCTATCTCGCACCTAGGATGAATAGCCGTAATCATCATCTACAACCCTAAATTAACACTACTTAACTTCTACTTATACGCCACAATAACTGCAGCCGTATTCATAGCATTTAACACAATCAAAGCCCTAAAATTATCAACCCTAATAACCATATGAACAAAAACACCATCACTTAACATAATTCTCCTACTAGTGCTCATATCACTTGCTGGCCTGCCCCCTTTAACAGGATTCCTCCCAAAATGACTAATTATTCAAGAACTAACTAAACAACAGATAGCCCCTACCGCAACAATCCTATCCCTACTATCACTACTAGGACTGTTCTTCTACCTCCGACTGGCTTACTGCGCAACAATCACACTACCACCTCACACCACAAATCACATGAAACAGTGACACAACAACAAACCCATCCACCCATCAATCGCCATTCTAGCCACCTTATCCATCATACTGCTGCCCCTCTCTCCCATTATCTCAGCTATCATTTAA
	C_gujanensis_PAR_AParaguay_B25800           ATGAACCCCCAAGCAAAACTAGTATTCGTATCTAGCTTAGTTCTAGGAACTACCCTCACGATCTCTAGCAACCACTGAATTATAGCTTGAGCAGGTCTTGAAATCAACACACTGGCTATCCTGCCATTAATCTCAAAATCCCACCACCCCCGAGCCATTGAAGCTGCAACCAAATATTTTCTAGTACAAGCAGCTGCCTCCACTCTAGTGCTATTCTCAGGGATGACCAACGCCCTGCACACAGGACAGTGGGACATCACCCAACTCACCCACCCAACATCTTGCCTAATCCTAACCGCAGCCCTGTCAATAAAATTAGGACTAGTGCCATTTCACTTCTGATTCCCAGAGGTCCTACAAGGCTCCACTCTAACCACAGGACTTATCCTATCAACAGCCATGAAACTACCCCCCATTACTCTACTATACATAACCCACCACTCACTAAACCCTAACCTACTGACCACCCTAGCCATCATATCAGTAGCCCTAGGGGGGTGAATAGGACTAAACCAAACACAAATCCGAAAAATCATAGCTTTTTCATCTATCTCGCACCTAGGATGAATAGCCGTAATCATCATCTACAACCCTAAATTAACACTACTTAACTTCTACTTATACGCCACAATAACTGCAGCCGTATTCATAGCATTTAACACAATCAAAGCCCTAAAATTATCAACCCTAATAACCATATGAACAAAAACACCATCACTTAACATAATTCTCCTACTAGTGCTCATATCACTTGCTGGCCTGCCCCCTTTAACAGGATTCCTCCCAAAATGACTAATTATTCAAGAACTAACTAAACAACAGATAGCCCCTACCGCAACAATCCTATCCCTACTATCACTACTAGGACTGTTCTTCTACCTCCGACTGGCTTACTGCGCAACAATCACACTACCACCTCACACCACAAATCACATGAAACAGTGACACAACAACAAACCCATCCACCCATCAATCGCCATTCTAGCTACCTTATCCATCATACTGCTGCCCCTCTCTCCCATTATCTCAGCTATCATTTAA
	C_gujanensis_BOL_SCruz_B18620               ATGAACCCCCAAGCAAAACTAGTATTCGTATCTAGCTTAGTTCTAGGAACTACCCTCACGATCTCTAGCAACCACTGAATTATAGCTTGAGCAGGTCTTGAAATCAACACACTGGCTATCCTACCATTAATCTCAAAATCCCACCACCCCCGAGCCATTGAAGCTGCAACCAAGTATTTTCTAGTACAAGCAGCTGCCTCCACTCTAGTGCTATTCTCAGGAATGACCAACGCCCTGCACACAGGACAATGGGACATCACCCAACTCACCCACCCAACATCTTGCCTAATCCTAACCGCAGCCCTGTCAATAAAACTAGGACTAGTGCCATTTCACTTCTGATTCCCAGAGGTCCTACAAGGCTCCACTCTAACCACAGGACTTATCCTATCAACAGCCATGAAACTACCCCCCATTACTCTACTATACATAACCCACCACTCACTAAACCCTAACCTACTGACCACCCTAGCCATCATATCAGTAGCCCTAGGGGGGTGAATAGGACTAAACCAAACACAAATCCGAAAAATCATAGCTTTTTCATCTATCTCGCACCTAGGATGAATAGCCGTAATCATCATCTACAACCCTAAATTAACACTACTTAACTTCTACTTATACGCCACAATAACTGCAGCCGTATTCATAGCATTTAACACAATCAAAGCCCTAAAATTATCAACCCTAATAACCATATGAACAAAAACACCATCACTTAACATAATTCTCCTACTAGTGCTCATATCACTTGCTGGCCTGCCCCCTTTAACAGGATTCCTCCCAAAATGACTAATTATTCAAGAACTAACTAAACAACAGATAGCCCCTACCGCAACAATCCTATCCCTACTATCACTGCTAGGACTGTTCTTCTACCTCCGACTGGCTTACTGCGCAACAATCACACTACCACCTCACACCACAAATCACATGAAACAGTGACACAACAACAAACCCATCCACCCATCAATCGCCATTCTAGCCACCTTATCCATCATACTGCTGCCCCTCTCTCCCATTATCTCAGCTATCATTTAA
	C_gujanensis_VEN_Barinas_ic1162             ATGAACCCCCAAGCAAAACTAGTATTCGCATTTAGCCTAATTCTGGGAACTACCATCACAATCTCTAGTAACCACTGAATTATAGCTTGAGCAGGCCTTGAAATCAACACACTGGCTATCCTACCATTAATCTCAAAATCCCACCACCCCCGAGCTATTGAAGCTGCAACCAAATACTTTCTAGTACAAGCAGCTGCTTCAACCCTAGTTCTATTCTCAGGTATAACCAACGCCCTACACACAGGACAATGGGATATCACCCAACTCACTCACCCAACATCTTGCCTCATCCTTACCGCAGCCCTGTCAATGAAATTAGGCCTAGTGCCATTTCACTTCTGATTCCCAGAAGTCCTACAAGGCTCTACACTAACCACAGGACTTATCCTATCAACAGTTATGAAACTACCCCCTATTACTCTGCTGTTCATAACCCACCACTCACTAAACCCCAACCTGCTGACCATCCTAGCCATCATATCAGTAGCCCTAGGAGGATGAATAGGACTAAACCAGACACAAATCCGAAAAATCATAGCCTTCTCATCCATCTCTCACCTAGGATGAATAGCCGTAATCATCATCTACAGCCCTAAACTAACCCTGCTTAACTTCTACCTATACGCCACAATAACTGCAACCGTATTTATAGCCTTCAACACAATCAAAGCCCTAAAACTATCGACCCTAATGACCATATGAACAAAAACACCATCACTTAACATAATTCTCCTACTAGTACTCATATCACTTGCCGGCCTGCCCCCCCTAACAGGATTCCTCCCAAAATGACTAATTATTCAAGAACTAACTAAACAGCAAATAGCCCCAACTGCAACAATCCTATCCCTACTGTCACTGCTAGGACTATTCTTCTACCTCCGACTGGCTTACTGCGCAACAATTACACTACCACCTCACACCACAAACCACATGAAACAGTGACACAACAACAAGCCCATCCACCCATCAATCGCTATTCTAGCTACCCTGTCCATCATACTACTGCCCATTTCTCCCATTATCTCCGCTATCATTTAA
	C_gujanensisVEN_Lara_07n0232                ATGAACCCCCAAGCAAAACTGGTATTCGCATTTAGCCTAATTCTGGGAACTACCATCACAATCTCTAGTAACCACTGAATTATAGCTTGAGCAGGTCTTGAAATCAACACACTGGCTATCCTACCATTAATCTCAAAATCCCACCACCCCCGAGCTATTGAAGCTGCAACCAAATACTTTCTAGTACAAGCAGCTGCTTCAACCCTAGTTCTATTCTCAGGTATAACCAACGCCCTACACACAGGACAATGGGATATCACCCAACTCACTCACCCAACATCTTGCCTCATCCTTACCGCAGCCCTGTCAATGAAATTAGGCCTAGTGCCATTTCACTTCTGATTCCCAGAAGTCCTACAAGGCTCTACACTAACCACAGGACTTATCCTATCAACAGTTATGAAACTACCCCCTATTACTCTGCTGTTCATAACCCACCACTCACTAAACCCCAACCTACTGACCATCCTAGCCATCATATCAGTAGCCCTAGGAGGATGAATAGGACTAAACCAGACACAAATCCGAAAAATCATAGCCTTCTCATCCATCTCTCACCTAGGATGAATAGCCGTAATCATCATCTACAGCCCTAAACTAACCCTACTTAACTTCTACCTATACGCCACAATAACTGCAACCGTATTTATAGCCTTCAACACAATCAAAGCCCTAAAACTATCGACCCTAATGACCATATGAACAAAAACACCATCACTTAACATAATCCTCCTACTAGTACTAATATCACTTGCCGGCCTGCCCCCCCTAACAGGATTCCTCCCAAAATGACTAATTATTCAAGAACTAACTAAACAACAAATAGCCCCAACTGCAACAATTCTATCTCTACTGTCACTGCTAGGGCTATTCTTCTACCTCCGACTGGCTTACTGCGCAACAATTACACTACCACCTCACACCACAAACCACATGAAACAGTGACACAACAACAAACCCATCCACCCATCAATCGCTATTCTAGCTACCCTGTCCATCATACTACTGCCCATTTCTCCCATTATCTCCGCTATCGATTAA
	C_gujanensis_MEX_Campeche_bts08438          ATGAACCCCCAAGCAAAACTGGTATTCGCATTTAGCCTAGTTCTAGGAACTACCCTCACAATCTCTAGTAACCACTGAATTATAGCTTGAGCAGGTCTTGAAATCAACACACTGGCTATTCTACCATTAATCTCAAAGTCCCACCATCCCCGAGCTATTGAAGCTGCAACCAAATACTTTCTAGTACAAGCAGCTGCTTCAACTCTAGTTCTATTCTCAGGTATAACCAACGCCCTACACACAGGACAATGAGATATTACCCAACTCACTCATCCAACATCTTGCCTCATCCTTACCGCAGCCCTGTCAATGAAACTAGGCCTAGTGCCATTTCACTTCTGATTCCCAGAAGTCCTACAAGGCTCTACACTAACCACTGGACTTATCCTATCAACAGTTATGAAACTACCCCCCATTACTCTACTATTCATAACCCACCACTCACTAAACCCTAACCTGCTGACCATTCTAGCCATTATATCAGTAGCCCTGGGAGGATGAATAGGGCTAAACCAGACACAAATCCGAAAAATCATGGCCTTCTCATCCATCTCTCATCTAGGATGAATAGCCGCAATCATCATCTACAGCCCCAAACTAACCCTACTTAACTTCTACCTATACGCCATAATAACTGCAGCCGTATTCATAACCTTCAACACAATCAAAGCCCTAAAACTGTCAACCCTAATAACCATGTGAACAAAAACACCATCACTTAACATAATTCTCCTACTAGTGCTCATATCACTTGCCGGCCTGCCCCCTCTGACAGGATTCCTCCCAAAATGACTAATCATTCAAGAACTAACTAAACAGCAGATAGCCCCAACCGCAACAATTCTGTCCCTGCTATCACTGCTAGGGCTGTTCTTCTACCTCCGACTGGCTTACTGTGCAACAATTACACTACCGCCTCACACCACAAACCACATGAAACAGTGACACAACAACAAGCCCATCCATCCATCAATCGCCATTCTAACTACCCTGTCCATCATGCTACTGCCCATTTCTCCCATTATCTCCGCCATCATTTAA
	C_gujanensis_MX_Campeche_BTS08439           ATGAACCCCCAAGCAAAACTGGTATTCGCATTTAGCCTAGTTCTAGGAACTACCCTCACAATCTCTAGTAACCACTGAATTATAGCTTGAGCAGGTCTTGAAATCAACACACTGGCTATTCTACCATTAATCTCAAAGTCCCACCATCCCCGAGCTATTGAAGCTGCAACCAAATACTTTCTAGTACAAGCAGCTGCTTCAACTCTAGTTCTATTCTCAGGTATAACCAACGCCCTACACACAGGACAATGAGACATTACCCAACTCACTCATCCAACATCTTGCCTCATCCTTACCGCAGCCCTGTCAATGAAGCTAGGCCTAGTGCCATTTCACTTCTGATTCCCAGAAGTCCTACAAGGCTCTACACTAACCACTGGACTTATCCTATCAACAGTTATGAAACTACCCCCTATTACTCTACTGTTCATAACCCACCACTCACTAAACCCTAACCTGCTGACCATTCTAGCCATTATATCAGTAGCCCTAGGAGGATGAATAGGGCTAAACCAGACACAAATCCGAAAAATCATAGCCTTCTCATCCATCTCTCATCTAGGATGAATAGCCGCAATCATCATCTACAGCCCCAAACTAACCCTACTTAACTTCTACCTATACGCCATAATAACTGCAGCCGTATTCATAACCTTCAACACAATCAAAGCCCTAAAACTGTCAACCCTAATAACCATATGAACAAAAACACCATCACTTAACATAATTCTCCTACTAGTGCTCATATCACTTGCCGGCCTGCCCCCTCTGACAGGATTCCTCCCAAAATGACTAATCATTCAAGAACTAACTAAACAGCAGATAGCCTCAACCGCAACAATTCTATCCCTGCTATCGCTGCTAGGGCTGTTCTTCTACCTCCGACTGGCTTACTGCGCAACAATTACACTACCGCCTCACACCACAAACCACATGAAACAGTGACACAACAACAAGCCCATCCATCCATCAATCGCCATTCTAACTACCCTGTCCATCATGCTACTGCCCATTTCTCCCATTATCTCCGCCATCATTTAA
	C_gujanensis_HON_Copan_GAV1412              ATGAACCCCCAAGCAAAGCTGGTATTCGCATTTAGCCTAGTTCTAGGAACTACCCTCACAATCTCTAGTAACCACTGAATTATAGCTTGAGCAGGCCTTGAAATCAACACACTGGCTATTCTACCATTAATCTCAAAATCCCACCACCCCCGAGCTATTGAAGCTGCAACCAAATACTTTCTAGTACAAGCAGCTGCTTCAACCCTAGTCCTATTCTCAGGAATAACCAACGCCCTACACACAGGACAGTGAGATATTACCCAACTCACTCATCCAACATCTTGCCTCATTCTTACCGCAGCCCTGTCAATGAAACTAGGCCTAGTGCCATTTCACTTCTGATTCCCAGAAGTCCTACAAGGCTCTACACTAACCACTGGACTTATCCTATCAACAGTTATGAAACTACCCCCTATTACCCTACTATTCATAACCCATCACTCACTAAACCCCAACCTACTGACTACCCTAGCCATCATATCAGTAGCCCTGGGAGGATGAATAGGACTAAACCAGACACAAATCCGAAAAATTATGGCCTTCTCATCCATCTCTCATCTAGGATGAATAGCCGCAATCATCATCTACAGTCCTAAACTAACCCTACTCAACTTCTACCTATACGCCATAATAACTGCAGCCGTATTTATAACCTTCAACACAATTAAAGCCCTAAAACTGTCAACCCTAATAACCGTATGAACAAAAACACCATCACTTAACATAATTCTCCTACTAGTACTCATATCACTTGCCGGCCTGCCCCCTCTGACAGGATTCCTCCCAAAATGACTAATCATTCAAGAACTAACTAAACAGCAGATAGCCCCAACCGCAACAATCCTATCCCTACTATCACTGCTAGGGCTGTTCTTCTACCTCCGACTGGCTTACTGCGCAACAATTACACTACCACCTCACACCACAAACCACATGAAACAGTGACACAACAACAAGCCCATCCACCCATCAATCGCCATTCTAACTACCCTATCCATCATACTACTGCCCATTTCCCCCATTATCTCCGCCATCGTCTAA
	C_gujanensis_ECU_Manabi_ANSP2913            ???????CCCAAGCAAAACTAGTATTCGTATCTAGCTTAGTTCTAGGAACTACCCTCACGATCTCTAGCAACCACTGAATTATAGCCTGAGCGGGCCTTGAAATCAACACACTAGCTATCCTACCACTAATCTCAAAATCTCACCACCCCCGAGCCATTGAAGCTGCAACCAAGTATTTTCTAGTACAAGCAGCTGCCTCTACCCTAGTACTATTCTCAGGAATAACCAATGCCTTACACACAGGACAATGAGACATCACCCAACTCACTCACCCAACATCCTGCCTAATCCTCACTGCAGCCCTGTCAATAAAATTAGGATTAGTGCCATTTCATTTCTGATTCCCAGAGGTCCTACAAGGCTCCACGCTAACCACAGGACTTATCCTATCAACAGTCATGAAACTACCCCCTATTACTCTACTATACATAACCCACCACTCACTAGACCCTAACCTACTGACCACCATAGCCATCATATCAGTAGCCCTAGGAGGATGAATAGGGCTAAACCAGACACAAATCCGAAAAATCATAGCTTTTTCATCCATTTCTCACCTGGGATGAATAGCCGTAATTATCATCTACAGCCCTAAATTAACACTACTTAACTTCTACTTATACGCCACAATAACTGCAGCCGTATTCATAGCATTTAACACAATCAAAGCCCTAAAACTATCAACCCTAATAACCATATGAACAAAAACACCATCACTTAACATAATTCTCCTACTAGTGCTCATATCACTTGCCGGCCTGCCCCCTTTAACAGGATTCCTCCCAAAATGACTAATTATTCAAGAATTAACTAAACAACAAATAGCCCCAACCGCAACAATCTTATCGCTACTATCGCTGCTAGGACTGTTCTTCTACCTCCGACTGGCCTA?TGCGCAACAATTACACTACCGCCTCACACCACAAATCACATGAAACAGTGACACAACAACAAACCCATCCATCCATCAATCGCCATTCTAGCCACCTTATCCATCACACTACTGCCCCTTTCTCCCATCATCTCAGCTATCA?????
	C_gujanensis_GUY_ANSP8370                   ??GAACCCCCAAGCAAAACTAGTATTCGTATCTAGCTTAATTCTAGGAACTACCCTCACGATCTCTAGCAACCACTGAATTATAGCTTGAGCAGGTCTCGAAATCAACACACTATCCATCCTACCATTAATCTCAAAATCCCACCACCCCCGAGCCATTGAAGCTGCAGCCAAGTATTTTCTAGTACAAGCAGCTGCCTCCACTCTAGTGCTATTCTCAGGAATAACCAATGCCCTGCACACAGGACAATGAGACATCACCCAACTCACCCACCCAACATCTTGCCTAATCCTCACCGCAGCTCTGTCAATAAAATTAGGACTAGTGCCATTTCATTTCTGATTCCCAGAGGTCCTACAAGGCTCCACACTAACCACAGGACTTATCCTATCAACAGTCATGAAACTACCCCCTATTACTCTACTATACATAACCCACCACTCACTAAACCCTAACCTACTGACTACCCTGGCCATCATATCAGTAGCCCTAGGGGGGTGAATAGGACTAAACCAGACACAAATCCGAAAAATCATAGCTTTCTCGTCTATCTCCCACCTAGGATGAATAGCCGTAATTATCATCTACAGCCCTAAATTAACACTACTTAACTTCTACTTATACGCTACAATAACTGCAGCCGTATTCATAGCACTTAGCACAATCAAAGCCCTAAAACTATCAACTCTAATAACCATATGAACAAAAACACCATCACTTAACATAATTCTCCTACTAGTGCTCATATCACTTGCTGGCCTGCCCCCTCTAACAGGATTCCTCCCAAAATGACTAATCATCCAAGAACTAACTAAACAACAGATAGCCCCTACTGCAACAATCCTATCGCTACTATCACTGCTAGGACTGTTCTTCTACCTCCGACTGGCCTACTGTGCAACAATTACACTACCACCTCATACCACAAATCACATGAAACAGTGACACAACAACAAGCCCATCCACCCATCAATCGCCATCCTGGCCACCTTATCCATCACACTGCTGCCCCTTTCTCCCATTATCTCAGCTATCATTT??
	C_gujanensis_PAN_Veraguas_ANSP3739          ?TGAACCCCCAAGCAAAACTAATCTTCGCATTTAGCCTAATTCTGGGAACTACCATCACAATCTCTAGTAACCACTGAATTATAGCTTGAGCAGGCCTTGAAATCAACACACTGGCTATCCTACCACTAATCTCAAAATCCCACCACCCCCGAGCTATTGAAGCTGCAACCAAATACTTTCTAGTACAAGCAGCTGCTTCAACCCTAGTTTTATTCTCAGGCATAACCAACGCCTTACACACAGGACAATGAGATATTACCCAACTCACTCATCCAACATCTTGCCTCATCCTTACCGCAGCACTGTCAATGAAATTAGGCCTAGTGCCATTTCACTTCTGATTCCCAGAAGTCCTACAAGGCGCTACGCTAACCACAGGACTTATCCTATCAACAATTATGAAATTACCCCCTATTACTCTACTATTCATAACCCACCACTCACTAAACCCCAATCTACTGACCACCCTAGCCATCATATCAGTAGCCCTGGGAGGATGAATAGGACTAAACCAGACACAAATCCGAAAAATCATAGCCTTCTCATCAATCTCTCACCTAGGATGAATAGCCGTAATCATCATCTACAGCCCTAAACTAACCCTACTAAACTTCTACTTATATGCCACAATAACTGCAACCGTATTTATAGCCTTCAACACAATCAAAGCCCTAAAACTATCAACCCTAATAACTACATGAACAAAAACACCATCACTTAGCATAATTCTCCTACTAGTACTCATATCACTTGCCGGCCTGCCCCCTCTAACAGGATTTCTCCCAAAATGACTAATTATTCAAGAACTAACTAAACAGCAGATAGCTCCAACCGCAACAATTCTATCCATACTATCACTGCTAGGACTGTTCTTCTACCTCCGACTGGCTTACTGCGCAACAATTACACTACCACCTCACACCACAAACCACATGAAACAGTGACACAACAACAAGCCCATCCACCCATCAATCGCTATCCTAGCTACCCTGTCCATCATACTACTGCCCATTTCTCCCATTATCTCCGCCATCATCTAA
	C_gujanensis_PAN_Veraguas_ANSP7222          ?TGAACCCCCAAGCAAAACTAATCTTCGCATTTAGCCTAATTCTGGGAACTACCATCACAATCTCTAGTAACCACTGAATTATAGCTTGAGCAGGCCTTGAAATCAACACACTGGCTATCCTACCACTAATCTCAAAATCCCACCACCCCCGAGCTATTGAAGCTGCAACCAAATACTTTCTAGTACAAGCAGCTGCTTCAACCCTAGTTTTATTCTCAGGTATAACCAACGCCTTACACACAGGACAATGAGATATTACCCAACTCACTCATCCAACATCTTGCCTCATCCTTACCGCAGCACTGTCAATGAAATTAGGCCTAGTGCCATTTCACTTCTGATTCCCAGAAGTCCTACAAGGCGCTACGCTAACCACAGGACTTATCCTATCAACAATTATGAAATTACCCCCTATTACTCTACTATTCATAACCCACCACTCACTAAACCCCAATCTACTGACCACCCTAGCCATCATATCAGTAGCCCTGGGAGGATGAATAGGACTAAACCAGACACAAATCCGAAAAATCATAGCCTTCTCATCAATCTCTCACCTAGGATGAATAGCCGTAATCATCATCTACAGCCCTAAACTAACCCTACTAAACTTCTACTTATATGCCACAATAACTGCAACCGTATTTATAGCCTTCAACACAATCAAAGCCCTAAAACTGTCAACCCTAATAACTACATGAACAAAAACACCATCACTTAGCATAATTCTCCTACTAGTACTCATATCACTTGCCGGCCTGCCCCCTCTAACAGGATTTCTCCCAAAATGACTAATTATTCAAGAACTAACTAAACAGCAGATAGCTCCAACCGCAACAATTCTATCCCTACTATCACTGCTAGGACTGTTCTTCTACCTCCGACTGGCTTACTGCGCAACAATTACACTACCACCTCACACCACAAACCACATGAAACAGTGACACAACAACAAGCCCATCCACCCATCAATCGCTATCCTAGCTACCCTGTCCATCATACT?????????????????????????????????????
	C_gujanensis_ECU_Azuay_ANSP3617             ??????????????????????????????????????????????????????CTCACAATCTCAAGCAGCCACTGAATTATAGCTTGAGCGGGCCTTGAAATCAACACACTAGCTATCCTACCACTAATCTCAAAATCTCACCACCCCCGAGCCATTGAAGCTGCAACCAAGTATTTTCTAGTACAAGCAGCTGCCTCTACCCTAGTACTATTCTCAGGAATAACCAACGCCCTGCACACAGGACAATGAGACATCACCCAACTCACTCACCCAACATCCTGCCTAATCCTCACTGCAGCCCTGTCAATAAAATTAGGATTAGTGCCATTTCATTTCTGATTCCCAGAGGTCCTACAAGGCTCCACGCTAACCACAGGACTTATCCTATCAACAGTCATGAAACTACCCCCTATTACTCTACTATACATAACCCACCACTCACTAGACCCTAACCTACTGACCACCATAGCCATCATATCAGTAGCTCTAGGAGGATGAATAGGGCTAAACCAGACACAAATCCGAAAAATCATAGCTTTCTCATCCATTTCTCACCTGGGATGAATAGCCGTAATTATCATCTACAGCCCTAAATTAACACTACTTAACTTCTACTTATACGCCACAATAACTGCAGCCGTATTCATAGCATTTAACACAATCAAAGCCCTAAAACTATCAACCCTAATAACCATATGAACAAAAACACCATCACTTAACATAATTCTCCTACTAGTGCTCATATCACTTGCCGGCCTGCCCCCTTTAACAGGATTCCTCCCAAAATGACTAATTATTCAAGAATTAACTAAACAACAGATAGCCCCAACCGCAACAATCCTATCGCTACTATCGCTGCTAGGACTGTTCTTCTACCTCCGACTGGCCTACTGCGCAACAATTACACTACCGCCTCACACCACAAATCACATGAAACAGTGACACAACAACAAACCCATCCATCCATCAATCGCCATTCTAGCCACCTTATCCAT???????????????????????????????????????????
	C_gujanensis_ECU_ZamChin_ANSP4432           ???????????????????????????????????????????????????????????GATCTCTAGCAACCACTGAATTATAGCCTGAGCAGGCCTTGAAATCAACACACTGGCTATCCTACCACTAATCTCAAAATCTCACCACCCCCGAGCCATTGAAGCTGCAACTAAGTATTTTCTAGTACAAGCAGCTGCCTCTACCCTAGTATTATTCTCAGGAATAACCAACGCCCTACACACAGGACAATGAGACATCACCCAACTCACCAACCCAACATCCTGCCTAATCCTCACTGCAGCCCTGTCAATAAAATTAGGACTAGTGCCATTTCATTTCTGATTCCCAGAGGTCCTACAAGGCTCCACGCTAACCACAGGACTTATCCTATCAACAGTCATGAAACTACCCCCTATTACTCTACTATACATAACCCACCACTCACTAAACCCTAACCTACTGACCACCCTAGCCATCATATCAGTAGCTCTAGGAGGATGAATAGGGCTAAACCAGACACAAATCCGAAAAATCATAGCTTTTTCATCCATCTCTCACCTAGGATGAATAGCCGTAATTATCATCTACAGTCCTAAATTAACACTACTTAACTTCTACTTATACGCCACAATAACTGCAGCCGTATTCATAGCACTTAACACAATCAAAGCCCTAAAACTATCAACCCTAATAACCATATGAACAAAAACACCATCACTTAACATAATTCTCCTACTAGTGCTCATATCACTTGCCGGCCTGCCCCCTTTAACAGGATTCCTCCCAAAATGACTAATTATTCAAGAACTAACTAAACAACAGATAGCCCCAACCGCAACAATCCTATCGCTACTATCGCTGCTAGGACTGTTCTTCTACCTCCGACTGGCCTACTGCGCAACAATTACACTACCGCCCCACACCACAAATCACATGAAACAGTGACACAACAACAAACCCATCCATCCATCAATCGCCATTCTAGCCACCTTATCCATCACACTAC???????????????????????????????????
	C_gujanensis_MX_Chiapas_BRB1010             ATGAACCCCCAAGCAAAGCTGGTATTCGCATTTAGCCTAGTTCTAGGAACTACCCTCACAATCTCTAGTAACCACTGAATTATAGCTTGAGCAGGCCTTGAAATCAACACACTGGCTATTCTACCATTAATCTCAAAATCCCACCACCCCCGAGCTATTGAAGCTGCAACCAAATACTTTCTAGTACAAGCAGCTGCTTCAACCCTAGTCCTATTCTCAGGAATAACCAACGCCCTACACACAGGACAGTGAGATATTACCCAACTCACTCATCCAACATCTTGCCTCATTCTTACCGCAGCCCTGTCAATGAAACTAGGCCTAGTGCCATTTCACTTCTGATTCCCAGAAGTCCTACAAGGCTCTACACTAACCACTGGACTTATCCTATCAACAGTTATGAAACTACCCCCTATTACCCTACTGTTCATAACCCATCACTCACTAAACCCCAACCTACTGACTACCCTAGCCATCATATCAGTAGCCCTGGGAGGATGAATAGGACTAAACCAGACACAAATCCGAAAAATTATGGCCTTCTCATCCATCTCTCATCTAGGATGAATAGCCGCAATCATCATCTACAGTCCTAAACTAACCCTACTCAACTTCTACCTATACGCCATAATAACTGCAGCCGTATTTATAACCTTCAACACAATTAAAGCCCTAAAACTGTCAACCCTAATAACCGTATGAACAAAAACACCATCACTTAACATAATTCTCCTACTAGTACTCATATCACTTGCCGGCCTGCCCCCTCTGACAGGATTCCTCCCAAAATGACTAATCATTCAAGAACTAACTAAACAGCAGATAGCCCCAACCGCAACAATCCTGTCCCTACTATCACTGCTAGGGCTGTTCTTCTACCTCCGACTGGCTTACTGCGCAACAATTACACTACCACCTCACACCACAAACCACATGAAACAGTGACACAACAACAAGCCCATCCACCCATCAATCGCCATTCTAACTACCCTATCCATCATACTACTGCCCATTTCCCCCATTATCTCCGCCATCATTTAA
	C_gujanensis_MX_Yucatan_BRB909              ATGAACCCCCAAGCAAAACTGGTATTCGCATTTAGCCTAGTTCTAGGAACTACCCTCACAATCTCTAGTAACCACTGAATTATAGCTTGAGCAGGTCTTGAAATCAACACACTGGCTATTCTACCATTAATCTCAAAGTCCCACCATCCCCGAGCTATTGAAGCTGCAACCAAATACTTTCTAGTACAAGCAGCTGCTTCAACTCTAGTTCTATTCTCAGGTATAACCAACGCCCTACACACAGGACAATGAGACATTACCCAACTCACTCATCCAACATCTTGCCTCATCCTTACCGCAGCCCTGTCAATGAAACTAGGCCTAGTGCCATTTCACTTCTGATTCCCAGAAGTCCTACAAGGCTCTACACTAACCACTGGACTTATCCTATCAACAGTTATGAAACTACCCCCTATTACTCTACTGTTCATAACCCACCACTCACTAAACCCTAACCTGCTGACCATTCTAGCCATTATATCAGTAGCCCTAGGAGGATGAATAGGGCTAAACCAGACACAAATCCGAAAAATCATAGCCTTCTCATCCATCTCTCATCTAGGATGAATAGCCGCAATCATCATCTACAGCCCCAAACTAACCCTACTTAACTTCTACCTATACGCCATAATAACTGCAGCCGTATTCATAACCTTCAACACAATCAAAGCCCTAAAACTGTCAACCCTAATAACCATATGAACAAAAACACCATCACTTAACATAATTCTCCTACTAGTGCTCATATCACTTGCCGGCCTGCCCCCTCTGACAGGATTCCTCCCAAAATGACTAATCATTCAAGAACTAACTAAACAGCAGATAGCCCCAACCGCAACAATTCTATCCCTGCTATCGCTGCTAGGGCTGTTCTTCTACCTCCGACTGGCTTACTGCGCAACAATTACACTACCGCCTCACACCACAAACCACATGAAACAGTGACACAACAACAAGCCCATCCATCCATCAATCGCCATTCTAACTACCCTGTCCATCATGCTACTGCCCATTTCTCCCATTATCTCCGCCATCATTTAA
	C_gujanensis_BRA_Para_392667                ATGAACCCCCAAGCAAAACTAGTATTCGTATCTAGCCTAGTTCTAGGAACTACCCTCACGATCTCTAGCAATCACTGAATTATAGCTTGAGCAGGTCTCGAAATCAACACACTAGCCATCCTACCATTAATCTCAAAATCCCACCACCCCCGAGCCATTGAAGCTGCAACCAAGTATTTTCTAGTACAAGCAGCTGCCTCCACTCTAGTGCTATTCTCAGGAATAACCAATGCCCTGCACACAGGACAATGAGACATCACCCAACTCACCCACCCAACATCTTGCCTAATCCTCACCGCAGCTCTGTCAATAAAATTAGGACTAGTGCCATTTCATTTCTGATTCCCAGAGGTCCTACAAGGCTCCACGCTAACCACAGGACTTATCCTATCAACAGTCATGAAACTACCCCCTATTACTCTACTATACATAACCCACCACTCACTAAACCCTAACCTACTGACTACCCTGGCCATCATATCAGTAGCCCTAGGGGGGTGAATAGGACTAAACCAGACACAAATCCGAAAAATCATAGCTTTCTCGTCTATCTCCCACCTAGGATGAATAGCCGTAATTATCATCTACAGCCCTAAATTAACACTACTTAACTTCTACTTATACGCCACAATAACTGCAGCCGTATTCATAGCACTTAGCACAATCAAAGCCCTAAAACTATCAACTCTAATAACCATATGAACAAAAACACCATCACTTAACATAATTCTCCTACTAGTGCTCATATCACTTGCTGGCCTGCCCCCTCTAACAGGATTCCTCCCAAAATGACTAATCATCCAAGAACTAACTAAACAACAGATAGCCCCTACCGCAACAATCCTATCGCTACTATCACTGCTAGGACTGTTCTTCTACCTCCGACTGGCCTACTGTGCAACAATTACACTACCACCTCATACCACAAATCACATGAAACAGTGATACAACAACAAGCCCATCCACCCATCAATCGCCATTCTGGCCACCTTATCCATCACACTACTGCCCCTTTCTCCCATTATCTCGGCTATCATTTAA
	C_gujanensis_BRA_Pernambuco_392516          ATGAACCCCCAAGCAAAACTAGTATTCGTATCTAGCTTAGCTCTAGGAACTACCCTCACAATCTCTAGCAACCACTGAATTATAGCTTGAGCAGGTCTTGAAATCAACACACTAGCTATCCTACCATTAATCTCAAAATCCCACCACCCCCGAGCCATTGAAGCCGCAACCAAGTATTTTCTGGTACAAGCAGCTGCCTCCACTCTAGTGCTATTCTCAGGAATAACCAACGCCCTGCACACAGGACAATGAGACATCACCCAACTCACCCACCCAACATCTTGCCTAATCCTTACCGCAGCCCTGTCAATAAAATTAGGACTAGTGCCATTTCACTTCTGATTCCCAGAGGTCCTACAAGGCTCCACGCTAACCACAGGACTTATCCTATCAACAATCATGAAACTACCCCCCATTACTCTACTATACATAACCCATCACTCACTAAACCCTAACCTACTGACCACCCTAGCCATCATATCAGTAGCCCTAGGAGGGTGAATAGGACTAAACCAGACACAAATCCGAAAAATCATAGCTTTCTCATCTATCTCGCACCTAGGATGAATAGCCGTAATTATCATCTACAGCCCTAAATTAACACTACTTAACTTCTACTTATACGCCACAATAACTGCAGCCGTATTCATAGCATTTAACACAATCAAAGCCCTAAAACTATCAACTCTAATAACCATATGAACAAAAACACCATCACTTAACATAATTCTCCTACTAGTGCTCATATCACTTGCTGGCCTGCCCCCTTTAACAGGATTCCTCCCAAAATGACTAATTATTCAAGAACTAACTAAACAACAAATAGCCCCTACCGCAACAATCCTGTCGCTACTGTCACTGCTAGGACTATTCTTCTACCTACGACTGGCCTACTGTGCAACAATTACATTACCACCTCACACCACAAATCACATGAAACAGTGACACAACAACAAGCCCATCCACCCATCAATCGCCATTCTAGCCACCTTATCCATCACACTGCTGCCCCTTTCTCCCATTATCTCAGTTATCATTTAA
	C_gujanensis_BRA_Sergipe_392993             ATGAACCCCCAAGCAAAACTAGTATTCGTATCTAGCTTAGCTCTAGGAACTACCCTCACAATCTCTAGCAACCACTGAATTATAGCTTGAGCAGGTCTTGAAATCAACACACTAGCTATCCTACCATTAATCTCAAAATCCCACCACCCCCGAGCCATTGAAGCTGCAACCAAGTATTTTCTGGTACAAGCAGCTGCCTCCACTCTAGTGCTATTCTCAGGAATAACCAACGCCCTGCACACAGGACAATGAGACATCACCCAACTCACCCACCCAACATCTTGCCTAATCCTTACCGCAGCCCTGTCAATAAAATTAGGACTAGTGCCATTTCACTTCTGATTCCCAGAGGTCCTACAAGGCTCCACGCTAACCACAGGACTTATCCTATCAACAATCATGAAACTACCCCCCATTACTCTACTATACATAACCCATCACTCACTAAACCCTAACCTACTGACCACCCTAGCCATCATATCAGTAGCCCTAGGAGGGTGAATAGGACTAAACCAGACACAAATCCGAAAAATCATAGCTTTCTCATCTATCTCGCACCTAGGATGAATAGCCGTAATTATCATCTACAGCCCTAAATTAACACTACTTAACTTCTACTTATACGCCACAATAACTGCAGCCGTATTCATAGCATTTAACACAATCAAAGCCCTAAAACTATCAACTCTAATAACCATATGAACAAAAACACCATCACTTAACATAATTCTCCTACTAGTGCTCATATCACTTGCTGGCCTGCCCCCTTTAACAGGATTCCTCCCAAAATGACTAATTATTCAAGAACTAACTAAACAACAAATAGCCCCTACCGCAACAATCCTGTCGCTACTGTCACTGCTAGGACTATTCTTCTACCTCCGACTGGCCTACTGTGCAACAATTACATTACCACCTCACACCACAAATCACATGAAACAGTGACACAACAACAAGCCCATCCACCCATCAATCGCCATTCTAGCCACCTTATCCATCACACTGCTGCCCCTTTCTCCCATTATCTCAGTTATCATTTAA
	C_gujanensis_BRA_alagoas_392994             ATGAACCCCCAAGCAAAACTAGTATTCGTATCTAGCTTAGCTCTAGGAACTACCCTCACAATCTCTAGCAACCACTGAATTATAGCTTGAGCAGGTCTTGAAATCAACACACTGGCTATCCTACCATTAATCTCAAAATCCCACCACCCCCGAGCCATTGAAGCTGCAACCAAGTATTTTCTGGTACAAGCAGCTGCCTCCACTCTAGTGCTATTCTCAGGAATAACCAACGCCCTGCACACAGGACAATGAGACATCACCCAACTCACCCACCCAACATCTTGCCTAATCCTTACCGCAGCCCTGTCAATAAAATTAGGACTAGTGCCATTTCACTTCTGATTCCCAGAGGTCCTACAAGGCTCCACGCTAACCACAGGACTTATCCTATCAACAATCATGAAACTACCCCCCATTACTCTACTATACATAACCCATCACTCACTAAACCCTAACCTACTGACCACCCTAGCCATCATATCAGTAGCCCTAGGAGGGTGAATAGGACTAAACCAGACACAAATCCGAAAAATCATAGCTTTCTCATCTATCTCGCACCTAGGATGAATAGCCGTAATTATCATCTACAGCCCTAAATTAACACTACTTAACTTCTACTTATACGCCACAATAACTGCAGCCGTATTCATAGCATTTAACACAATCAAAGCCCTAAAACTATCAACTCTGATAACCATATGAACAAAAACACCATCACTTAACATAATTCTCCTACTAGTGCTCATATCACTTGCTGGCCTGCCCCCTTTAACAGGATTCCTCCCAAAATGACTAATTATTCAAGAACTAACTAAACAACAAATAGCCCCTACCGCAACAATCCTGTCGCTACTGTCACTGCTAGGACTATTCTTCTACCTCCGACTGGCCTACTGTGCAACAATTACATTACCACCTCACACCACAAATCACATGAAACAGTGACACAACAACAAGCCCATCCACCCATCAATCGCCATTCTAGCCACCTTATCCATCACACTGCTGCCCCTTTCTCCCATTATCTCAGTTATCATTTAA
	C_gujanensis_BRA_Alagoas_427313             ATGAACCCCCAAGCAAAACTAGTATTCGTATCTAGCTTAGCTCTAGGAACTACCCTCACGATCTCTAGCAACCACTGAATTATAGCTTGAGCAGGTCTTGAAATCAACACACTAGCTATCCTACCATTAATCTCAAAATCCCACCACCCCCGAGCCATTGAAGCTGCAACCAAGTATTTTCTGGTACAAGCAGCTGCCTCCACTCTAGTGCTATTCTCAGGAATAACCAACGCCCTGCACACAGGACAATGAGACATCACCCAACTCACCCACCCAACATCTTGCCTAATCCTTACCGCAGCCCTGTCAATAAAATTAGGACTAGTGCCATTTCACTTCTGATTCCCAGAGGTCCTACAAGGCTCCACGCTAACCACAGGACTTATCCTATCAACAATCATGAAACTACCCCCTATTACTCTACTATACATAACCCATCACTCACTAAACCCTAACCTACTGACCACCCTAGCCATCATATCAGTAGCCCTAGGAGGGTGAATAGGACTAAACCAAACACAAATCCGAAAAATCATAGCTTTCTCATCTATCTCGCACCTAGGATGAATAGCCGTAATTATCATCTACAGCCCTAAATTAACACTACTTAACTTCTACTTATACGCCACAATAACTGCAGCCGTATTCATAGCATTTAACACAATCAAAGCCCTAAAACTATCAACCCTAATAACCATATGAACAAAAACACCATCACTTAACATAATTCTCCTACTAGTGCTCATATCACTTGCTGGCCTGCCCCCTTTAACAGGATTCCTCCCAAAATGACTAATTATTCAAGAGCTAACTAAACAACAGATAGCCCCTACCGCAACAATCCTGTCGCTACTGTCACTGCTAGGACTATTCTTCTACCTCCGACTGGCCTACTGTGCAACAATTACATTACCACCTCACACCACAAATCACATGAAACAGTGACACAACAACAAGCCCATCCACCCATCAATCGCCATTCTAGCCACCTTATCCATCACACTGCTGCCCCTTTCCCCCATTATCTCAGCTATCATTTAA
	C_gujanensis_MX_Chiapas_bts08277            ATGAACCCCCAAGCAAAGCTGGTATTCGTATTTAGCCTAGTTCTAGGAACTACCCTCACAATCTCTAGTAACCACTGAATTATAGCTTGAGCAGGCCTTGAAATCAACACACTGGCTATTCTACCATTAATCTCAAAATCCCACCACCCCCGAGCTATTGAAGCTGCAACCAAATACTTTCTAGTACAAGCAGCTGCTTCAACCCTAGTCCTATTCTCGGGCATAACCAACGCCCTACACACAGGACAATGAGATATTACCCAACTCACTCATCCAACCTCCTGCCTCATTCTTACCGCAGCCCTGTCAATGAAACTAGGCCTAGTGCCATTTCACTTCTGATTCCCAGAAGTCCTACAAGGCTCTACACTAACCACTGGACTTATCCTATCAACAGTTATGAAACTACCCCCTATTACCCTACTGTTCATAACCCACCACTCACTAAATCCCAACCTACTGACTATCCTAGCCATCATATCAGTAGCCCTGGGAGGATGAATAGGACTAAACCAGACACAAATCCGAAAAATTATGGCCTTCTCATCCATCTCTCATCTAGGATGAATAGCCGCAATCATCATCTACAGTCCTAAACTAACCCTACTCAACTTCTACCTATACGCCATAATAACTGCAGCCGTATTCATAACCTTCAACACAATTAAAGCCCTAAAACTGTCAACCCTAATAACCGTATGAACAAAAACACCATCACTTAACATAATTCTCCTACTAGTACTCATATCACTTGCCGGCCTGCCCCCTCTGACAGGATTCCTCCCAAAATGACTAATCATTCAAGAACTAACTAAACAGCAGATAGCCCCAACCGCAACAATCCTATCCCTACTATCACTGCTAGGACTGTTCTTCTACCTCCGACTGGCTTACTGCGCAACAATTACACTACCACCTCATACCACAAACCACATGAAACAGTGACACAACAACAAGCCCATCCACCCATCAATCGCCATTCTAACTACCCTATCCATCATACTACTGCCCATTTCTCCCATTATCTCCGCCATCATTTAA
	C_gujanensis_MX_Chiapas_jk07340             ATGAACCCCCAAGCAAAGCTGGTATTCGTATTTAGCCTAGTTCTAGGAACTACCCTCACAATCTCTAGTAACCACTGAATTATAGCTTGAGCAGGCCTTGAAATCAACACACTGGCTATTCTACCATTAATCTCAAAATCCCACCACCCCCGAGCTATTGAAGCTGCAACCAAATACTTTCTAGTACAAGCAGCTGCTTCAACCCTAGTCCTATTCTCGGGCATAACCAACGCCCTACACACAGGACAATGAGATATTACCCAACTCACTCATCCAACCTCCTGCCTCATTCTTACCGCAGCCCTGTCAATGAAACTAGGCCTAGTGCCATTTCACTTCTGATTCCCAGAAGTCCTACAAGGCTCTACACTAACCACTGGACTTATCCTATCAACAGTTATGAAACTACCCCCTATTACCCTACTGTTCATAACCCACCACTCACTAAATCCCAACCTACTGACTATCCTAGCCATCATATCAGTAGCCCTGGGAGGATGAATAGGACTAAACCAGACACAAATCCGAAAAATTATGGCCTTCTCATCCATCTCTCATCTAGGATGAATAGCCGCAATCATCATCTACAGCCCTAAACTAACCCTACTCAACTTCTACCTATACGCCATAATAACTGCAGCCGTATTCATAACCTTCAACACAATTAAAGCCCTAAAACTGTCAACCCTAATAACCGTATGAACAAAAACACCATCACTTAACATAATTCTCCTACTAGTACTCATATCACTTGCCGGCCTGCCCCCTCTGACAGGATTCCTCCCAAAATGACTAATCATTCAAGAACTAACTAAACAGCAGATAGCCCCAACCGCAACAATCCTATCCCTACTATCACTGCTAGGACTGTTCTTCTACCTCCGACTGGCTTACTGCGCAACAATTACACTACCACCTCACACCACAAACCACATGAAACAGTGACACAACAACAAGCCCATCCACCCATCAATCGCCATTCTAACTACCCTATCCATCATACTACTGCCCATTTCTCCCATTATCTCCGCCATCATTTAA
	C_gujanensis_MX_Yucatan_bts07215            ATGAACCCCCAAGCAAAACTGGTATTCGCATTTAGCCTAGTTCTAGGAACTACCCTCACAATCTCTAGTAACCACTGAATTATAGCTTGAGCAGGTCTTGAAATCAACACACTGGCTATTCTACCATTAATCTCAAAGTCCCACCATCCCCGAGCTATTGAAGCTGCAACCAAATACTTTCTAGTACAAGCAGCTGCTTCAACTCTAGTTCTATTCTCAGGTATAACCAACGCCCTACACACAGGACAATGAGATATTACCCAACTCACTCATCCAACATCTTGCCTCATCCTTACCGCAGCCCTGTCAATGAAACTAGGCCTAGTGCCATTTCACTTCTGATTCCCAGAAGTCCTACAAGGCTCTACACTAACCACTGGACTTATCCTATCAACAGTTATGAAACTACCCCCCATTACTCTACTGTTCATAACCCACCACTCACTAAACCCTAACCTGCTGACCATTCTAGCCATTATATCAGTAGCCCTGGGAGGATGAATAGGGCTAAACCAGACACAAATCCGAAAAATCATAGCCTTCTCATCCATCTCTCATCTAGGATGAATAGCCGCAATCATCATCTACAGCCCCAAACTAACCCTACTTAACTTCTACCTATACGCCATAATAACTGCAGCCGTATTCATAACCTTCAACACAATCAAAGCCCTAAAACTGTCAACCCTAATAACCATGTGAACAAAAACACCATCACTTAACATAATTCTCCTACTAGTGCTCATATCACTTGCCGGCCTGCCCCCTCTGACAGGATTCCTCCCAAAATGACTAATCATTCAAGAACTAACTAAACAGCAGATAGCCCCAACCGCAACAATTCTATCCCTGCTATCACTGCTAGGGCTGTTCTTCTACCTCCGACTGGCTTACTGTGCAACAATTACACTACCGCCTCACACCACAAACCACATGAAACAGTGACACAACAACAAGCCCATCCATCCATCAATCGCCATTCTAACTACCCTGTCCATCATGCTACTGCCCATTTCTCCCATTATCTCCGCCATCATTTAA
	C_gujanensis_PAN_Veraguas_JMD921            ATGAACCCCCAAGCAAAACTGGTATTCGCATTTAGCCTAATTCTGGGAACTACCATCACAATCTCTAGTAACCACTGAATTATAGCTTGAGCAGGCCTTGAAATCAACACACTGGCTATCCTACCACTAATCTCAAAATCCCACCACCCCCGAGCTATTGAAGCTGCAACCAAATACTTTCTAGTACAAGCAGCTGCTTCAACCCTAGTTTTATTCTCAGGTATAACCAACGCCTTACACACAGGACAATGAGATATTACCCAACTCACTCATCCAACATCTTGCCTCATCCTTACCGCAGCACTGTCAATGAAATTAGGCCTAGTGCCATTTCACTTCTGATTCCCAGAAGTCCTACAAGGCGCTACGCTAACCACAGGACTTATCCTATCAACAATTATGAAATTACCCCCTATTACTCTACTATTCATAACCCACCACTCACTAAACCCCAATCTACTGACCACCCTAGCCATCATATCAGTAGCCCTGGGAGGATGAATAGGACTAAACCAGACACAAATCCGAAAAATCATAGCCTTCTCATCAATCTCTCACCTAGGATGAATAGCCGTAATCATCATCTACAGCCCTAAACTAACCCTACTAAACTTCTACTTATATGCCACAATAACTGCAACCGTATTTATAGCCTTCAACACAATCAAAGCCCTAAAACTGTCAACCCTAATAACTACATGAACAAAAACACCATCACTTAGCATAATTCTCCTACTAGTACTCATATCGCTTGCCGGCCTGCCCCCTCTAACAGGATTTCTCCCAAAATGACTAATTATTCAAGAACTAACTAAACAGCAGATAGCTCCAACCGCAACAATTCTATCCCTACTATCACTGCTAGGACTGTTCTTCTACCTCCGACTGGCTTACTGCGCAACAATTACACTACCACCTCACACCACAAACCACATGAAACAGTGACACAACAACAAGCCCATCCACCCATCAATCGCTATCCTAGCTACCCTGTCCATCATACTACTGCCCATTTCTCCCATTATCTCCGCCATCATTTAA
	C_nigrirostris_ECU_Carchi_B30031            ?????CCCCCAAGCAACACTGGTATTCGTATTTAGCTTAATTCTAGGAACTACCCTCACAATCTCTAGTAACCACTGAATTATAGCCTGAGCAGGCCTTGAAATCAACACACTGGCCATCCTACCACTAATCTCAAAATCTCATCACCCCCGAGCCATTGAAGCTGCAACCAAATATTTTCTGGTACAAGCAGCCGCTTCTACCCTAGTACTATTCTCAGGCATAACCAACGCCCTACACACAGGGCAGTGAGACATTACCCAACTCACCCACCCAACATCTTGCCTCATCCTTACCGCAGCCCTGTCAATGAAACTAGGACTAGTACCATTTCACTTCTGATTCCCAGAGGTCCTACAAGGCTCCACACTAACCACAGGACTTATTCTATCAACAGTCATGAAACTACCCCCTATTACCCTGCTATACATGACCCACCACTCACTAAACCCTAGTCTACTGACCACACTAGCTATTATATCAGTAGCCCTAGGAGGATGAATAGGGCTAAACCAGACACAAATCCGAAAAATCATGGCCTTCTCATCCATCTCGCACCTAGGATGAATAGCCGTAATTATCATCTACAACCCCAAACTAACACTACTTAACTTCTACTTATACGCCACAATAACTGCAGCCGTATTCATAGCCTTTAATACAATCAAAGCCCTAAAACTATCAACCCTAATAACCATGTGAACAAAAACACCATCACTTAACATAATTCTCCTACTAGTACTCATATCACTTGCCGGCCTGCCCCCATTAACAGGATTCCTCCCAAAATGACTAATTATTCAAGAACTAACTAAACAGCAGATAGCCCCAACCGCGACAATCCTGTCCCTGCTATCACTGCTAGGACTGTTCTTCTACCTCCGACTGGCCTACTGCGCAACAATTACACTACCACCTCACACCACAAACCATATGAAACAGTGACACAACAACAAGCCTACCCACCCATCAATCGCCATTCTAGCTACCCTATCCATCACATTACTGCCACTCTCTCCCACTATCTCCGCTATCAT????	
	C_nigrirostris_ECU_Esmeraldas_B11940        ?????CCCCCAAGCAACACTGGTATTCGTATTTAGCTTAATTCTAGGAACTACCCTCACAATCTCTAGTAACCACTGAATTATAGCCTGAGCAGGCCTTGAAATCAACACACTGGCCATCCTACCACTAATCTCAAAATCTCATCACCCCCGAGCCATTGAAGCTGCAACCAAATATTTTCTGGTACAAGCAGCCGCTTCTACCCTAGTACTATTCTCAGGCATAACCAACGCCCTACACACAGGGCAGTGAGACATTACCCAACTCACCCACCCAACATCTTGCCTCATCCTTACCGCAGCCCTGTCAATGAAACTAGGACTAGTACCATTTCACTTCTGATTCCCAGAGGTCCTACAAGGCTCCACACTAACCACAGGACTTATTCTATCAACAGTCATGAAACTACCCCCTATTACCCTGCTATACATGACCCACCACTCACTAAACCCTAGTCTACTGACCACACTAGCTATTATATCAGTAGCCCTAGGAGGATGAATAGGGCTAAACCAGACACAAATCCGAAAAATCATGGCCTTCTCATCCATCTCGCACCTAGGATGAATAGCCGTAATTATCATCTACAACCCCAAACTAACACTACTTAACTTCTACTTATACGCCACAATAACTGCAGCCGTATTCATAGCCTTTAATACAATCAAAGCCCTAAAACTATCAACCCTAATAACCATGTGAACAAAAACACCATCACTTAACATAATTCTCCTACTAGTACTCATATCACTTGCCGGCCTGCCCCCATTAACAGGATTCCTCCCAAAATGACTAATTATTCAAGAACTAACTAAACAGCAGATAGCCCCAACCGCGACAATCCTGTCCCTGCTATCACTGCTAGGACTGTTCTTCTACCTCCGACTGGCCTACTGCGCAACAATTACACTACCACCTCACACCACAAACCATATGAAACAGTGACACAACAACAAGCCTACCCACCCATCAATCGCCATTCTAGCTACCCTATCCATCACATTACTGCCACTCTCTCCCACTATCTCCGCTATCAT????	
	Vireolanius_melitophrys_MX_Morelos_JK08246  ATGAACCCCCAAGCAAAGCTGGTATTTACAACTAGCCTACTACTAGGTACCACCCTCACAATCTCTAGCAACCACTGAATCATAGCCTGAGCAGGCCTAGAGATTAACACACTCGCCGTCCTACCACTAATCTCAAAATCTCACCACCCCCGGGCCATCGAAGCTGCAACCAAATACTTCCTAGTACAAGCAGCTGCCTCGACCCTGGTACTATTCTCGGGAATAACCAACGCCTGACACACCGGGCAATGAGACATCACCCAACTCACTGATCCCACATCCTGCCTGATCCTCACCGCAGCCCTGTCAATAAAACTAGGGCTGGTCCCATTCCACTTCTGGTTCCCAGAGGTAATGCAAGGGTCCCAACTAACTACAGGACTACTCCTCTCAACAATCATAAAACTCCCCCCAGTCACACTGCTATTTATAACCTCTCACTCGCTCAACCCTACACTACTAACCTCCCTGGCCATTCTATCCGTAGCTCTGGGAGGATGAATAGGACTAAACCAAACACAAATTCGAAAGATCCTAGCCTTCTCCTCCATCTCCCACCTAGGATGAGTAGCCATTATCATCACATACAGCCCCAAAATCGCCCTAATCACCTTCTACCTATATATCCTAATAACTACAACCGTCTTCCTAACCTTCAACTCAATAAAAGCCCTAAGTCTATCGTCCCTAATAACCGCCTGAACAAAAACACCATCACTTAGTGCAATTCTCCTACTAGTTCTCATATCACTTGCCGGCCTCCCCCCCATGACCGGCTTCCTCCCAAAATGACTCATTATCCAAGAGCTAACCAAACAGCACATAGCCCCAACCGCAACGATCATCTCCCTACTATCCCTACTCGGGCTGTTCTTCTACCTACGGCTAGCCTACTGCGCAACCATCACACTACCCCCCCACACCACAAACCACATAAAACAATGGCACAACAATAGCCCCATCAGCCCCTCAATTGCCATCCTAGCCGTCATATCTACCATAATGCTACCAATTTCCCCCATGATCTCAACAATCATCTAA
	Vireolanius_leucotis_BOL_LaPaz_B22868       ?????CCCCCAAGC?AAGCTAACATTCATACTTAGCCTGCTACTAGGCACTACTCTAACAATCTCCAGCAACCATTGAATCATGGCTTGAGCCGGCCTAGAAATTAACACACTAGCCATTTTACCTCTTATCTCAAAATCCCATCATCCACGAGCCATTGAAGCTGCAACCAAATACTTCCTAGTACAGGCTGCCGCTTCAACCCTTGTACTATTTTCCGGAATAACAAACGCCTGACACACTGGACAATGAGACATTACCCAACTCACTAACCCCACATCTTGCCTAATCCTCACTGCAGCCCTATCAATAAAACTAGGACTAGCTCCATTCCATTTCTGATTTCCAGAAGTACTCCAAGGATCATCACTAACCATCGGACTCCTCCTATCAACACTCATAAAACTCCCCCCAATATCCCTCCTACTCATAACCTCTCACTCACTCAACCCCACACTACTAACCACCATAGCAGTACTATCTGTGGCTACGGGAGGATGAATAGGACTAAACCAAACACAAATTCGAAAAATCATGGCCTTCTCCTCTATCTCCCACCTAGGTTGAATGGCTATTATCGTCATCTACTACCCCAAACTCTCCCTACTCAACTTCTACCTATACGCTCTAATAACCACAGCTGTGTTCCTAACCTTCAACTCAATAAAAACCCTAAAACTATCCACTCTAATAACCACCTGAGCTAAAACTCCATCACTTAGCACAATTCTCCTACTAATGCTCATATCACTTGCTGGGCTCCCCCCTCTGACAGGGTTCCTCCCACAATGATTTATTATTCAAGAACTAACCAATCAACACATAGCCACTACCGCAACCATCATTTCCATTCTAT-CCTGCTGGGGCTATTTTTCTATCTGCGCCTGGCTTACTGCGCACCCATGACTCTACCACCACACATTACAAA?CACATGAAACAGTGACGC?AC?ACGACCCAGTGAGCCTATCAGTTTCCATTCTAG????????????????????????????????????????????????????????
	H_ochraceiceps_ECU_Napo_121376              ATGAACCCCCAAGCAAAACTAGTTTTCATATTCAGCCTGCTACTAGGTACAACCCTCACAATCTCCAGCAACCACTGAATCATGGCCTGAGCGGGACTCGAAATCAATACACTCTCTGTTTTACCCCTAATCTCAAAATCTCACCACCCACGAGCCATCGAAGCCGCAACCAAGTACTTCCTCGTTCAAGCAGCTGCCTCCACCCTAGTGCTATTCTCTGGAATAACCAATGCCTGACAAACCGGACAATGGGACATTACTCAGCTAACTCACCCAACATCCTGCCTGATCCTAACTGCGGCACTATCAATAAAACTAGGACTGGTTCCATTCCACTTCTGATTCCCAGAAGTCCTACAAGGCTCACCCCTAACCACTGGGCTAATCCTATCAACAATCATAAAACTCCCTCCAATTACCCTACTATTCATAACTCACCACTCTCTTAGCCCTACGCTACTGACTACCCTAGCAATCCTGTCCGTAGCCCTTGGAGGATGAATGGGCCTAAACCAAACACAAATTCGTAAAATCATGGCCTTCTCCTCCATCTCTCACCTAGGCTGAATAACCATCATCATTATTTACAACCCAAAACTCACTCTACTTAACTTCTACCTATACGCCCTAATAACTACAACCGTCTTTTTAACCTTTAACTCAATAAAATCCCTAAAGCTATCCAGCCTAATAACCACATGAGCAAAAGCACCATCACTTAACATAATCCTCCTACTAGTCCTTATATCTCTCGCCGGCCTGCCCCCACTGACAGGCTTCCTTCCAAAATGACTAATCATCCAAGAACTAACTAAACAACATATAGCTCCAACCGCAACAGTTATCTCCCTGCTCTCACTACTAGGACTGTTCTTCTACCTTCGGCTGGCCTACTGCGCAACAATTACCCTACCACCTCACACCACAAACCACATAAAACAGTGATACAGCCACAAACCCGTAAGCCTATCAATTGCTATCCTGGTCACTGCATCCACCATGCTGCTCCCAATCTCCCCCATAATCTACGCCGCCATCTAA	
	H_decurtatus_PAN_Panama_jk04100             ATGAACCCCCAAGCAAAGCTAATTTTCGTATTCAGCCTGCTACTAGGCACAACCCTCACAATTTCCAGCAACCACTGAATTATAGCCTGAGCGGGACTTGAAATCAACACACTCTCTATCTTACCCCTAATCTCAAAATCTCACCACCCGCGAGCCATTGAAGCCGCAACCAAGTATTTCCTAGTACAAGCAGCCGCTTCCACTCTGGTACTATTTTCCGGAATGACTAACGCTTGACACACTGGACAGTGAGATATCACCCAACTGACACACCCGATGTCATGTATGATCCTAACCGCCGCCCTTTCAATAAAACTTGGACTAGCACCATTCCACTTCTGATTCCCAGAAGTACTTCAAGGATCTCCACTAACCACTGGACTCATCCTATCAACAGTCATAAAACTCCCCCCAATCGCCCTACTATTTATAACCTCCCACTCACTCAACCCCACACTACTGACTACAATAGCAATTATGTCCGTAGCCCTGGGAGGATGAATAGGACTAAATCAAACACAAATCCGTAAAATCATGGCCTTCTCCTCCATCTCCCACCTAGGTTGAATATCCATTATCATCATTTACAACCCCAAACTAACTCTACTTAACTTCTACCTATATGCCCTAATAACCACAACCGTCTTCCTGACCTTTAACTCAATCAAAACCCTAAAACTATCAACCCTAATAACCACATGAGCAAAAACCCCTTCTCTCAGCATAATACTCCTACTAGTACTAATATCACTTGCTGGACTCCCACCACTGACAGGATTCCTCCCAAAATGACTCATCATCCAAGAACTAACCAAACAGCACATAGCTCCAGCCGCAACAGTCATCTCCATACTATCTCTACTTGGGCTATTCTTTTATCTCCGACTAGCCTACTGTGCAACAATCACCCTACCACCTCACACTACAAACCACATGAAACAGTGACACAACAACAAACCAGTAAGCCTCTCAATTGCCGTACTGGTCACCGCATCCACCATGATGCTCCCAATCTCACCCATGATATTCGCCACTATCTAA	
	H_ochraceips_BRA_Para_457590                ATGAACCCCCAAGCAAAGCTAGTTTTCGTATTTAGCCTGCTACTAGGTACAACCCTAACAATCTCCAGCAACCACTGAATTATGGCCTGGGTTGGGCTCGAGATCAACACACTCTCTGTTTTACCCCTGATCTCAAAATCCCACCACCCGCGGGCCATCGAAGCCGCAACCAAGTATTTCCTCGTCCAAGCAGCCGCCTCCACCCTGGTACTATTCTCCGGGATGACCAACGCCTGACAAACTGGACAATGGGATATCACTCAGCTCACTCACCCAGTGTCCTGCATGACCCTGACAGCAGCACTATCAATAAAACTAGGACTGGTTCCGTTCCACTTCTGATTCCCGGAGGTCCTACAAGGTTCACCCCTAACTACTGGACTCATCCTGTCAACAATCATAAAACTTCCCCCCATCGCCCTGCTATTCATAACCCACCACTCCCTCAATCCCACCCTACTAACCACCCTGGCAGTTCTATCCGTAGCCCTTGGAGGATGAATAGGCCTAAACCAGACACAAATTCGCAAAATCATAGCCTTCTCCTCCATCTCCCACCTAGGTTGAATAACCATCGTCCTTATCTATAACCCCAAACTCACCCTACTTAACTTCTACCTATATGTTCTAATAACTACAACCGTCTTCCTAACCTTCAACTCAATAAAATCCCTAAAACTATCCAGCCTAATAACTACATGAGCAAAAGCACCATCACTTAGCACAGTCCTCCTGCTGGTCCTTATGTCTCTTGCCGGCCTCCCCCCTCTAACAGGCTTCCTCCCAAAATGACTAATCATCCAAGAACTAACCAAACAACATATAGCCCCAGCCGCAACGATCATCTCCCTGCTTTCACTGCTAGGACTGTTCTTCTACCTTCGACTGGCCTACTGCGCAACAATTACCCTACCACCCCATACAACAAACCACATGAAACAGTGACACAACCACAAACCCGTAAACCTATCAATCGCTGTCCTGGTCGCTGCATCCACTATCCTACTCCCAATTTCCCCCATGATCTACACCGCCATCTAA	

;


END;
