# Supplementary material for: A latitudinal phylogeographic diversity gradient in birds
Source: PLoS Biol. 2017 Apr 13;15(4):e2001073. doi: 10.1371/journal.pbio.2001073 (PMC5390966; doi:10.1371/journal.pbio.2001073)
Supplement: S1 Data — (ZIP) [file pbio.2001073.s015.zip › S1_Data/Cymbilaimus-lineatus.nex]

#NEXUS 

Begin data;
	Dimensions ntax=51 nchar=1039;
	Format datatype=dna gap=-;
	Matrix
Taraba_major_FJ899315 ????????????????????????????????????????GGCTTACTAATAGCAATGCACTATACAGCAGACACCACCCTAGCCTTCACATCAGTTGCCCACACCTGCCGAAACGTCCAATTTGGATGACTCATCCGAAACCTTCATGCAAACGGAGCTTCCTTGTTCTTCATCTGCATCTACCTTCACATCGGACGAGGACTTTACTACGGCTCCTATCTATACAAAGAAACCTGAAACTCCGGAGTAATCCTCCTACTAACCCTCATAGCAACAGCCTTCGTAGGATACGTTCTTCCTTGAGGACAAATATCATTCTGAGGGGCCACTGTCATTACTAACCTATTTTCAGCAGTCCCCTACATCGGACAAACACTTGTAGAATGGGCTTGAGGAGGATTCTCAGTCGATAATCCTACCCTTACACGATTTTTCGCTCTCCACTTTCTTCTCCCTTTCGTCATCGCAGGACTTGCATTCATCCACTTAACCTTCTTGCACGAAACCGGATCAAACAACCCCCTAGGCATCTCATCAAACTGCGATAAAATCCCATTCCACCCCTACTTTTCCTCAAAAGACATTCTAGGCTTCATAGCCATATTCATCCCTCTCATATCCCTCGCCATATTCTCACCTAACCTTTTAGGCGACCCAGAAAACTTCACACCCGCAAACCCACTAGTAACTCCACCCCACATCAAACCCGAATGATACTTCCTATTTGCATATGCTATCTTACGGTCTATCCCCAACAAACTAGGAGGAGTCTTAGCCCTCGCTGCCTCCATTATCATCCTATTCTTAATCCCCTTCCTCCATAAATCCAAACAACGAACAATAACCTTCCGACCCCTTTCCCAACTAATATTCTGAATTCTAGTATCCAACCTCCTGATCCTCACATGAGTAGGCAGTCAACCAGTAGAACACCCATTCATTATCATTGGCCAACTAGCTTCACTCACTTACTTTGCAATCCTTCTAATCTTATTCCCATTCGTTGGAGCTCTAGAGAACAAAATACTCAACCTCTAA
Batara_cinerea_EF639939 ATCTCTCCTTGGCATCTGCCTCATGACCCAAATCATCACCGGCCTATTAATAGCAATACACTACACAGCAGATACTACCCTAGCATTCACATCCGTCTCCCACACCTGCCGAAACGTCCAATTCGGATGATTGATCCGTAACCTCCATGCAAACGGAGCCTCCATATTTTTCATCTGCATCTACCTACACATTGGACGAGGACTTTATTATGGCTCCTACCTATACAAAGAAACCTGAAACACCGGAGTAGTCCTACTACTAACCCTCATAGCAACAGCCTTCGTAGGCTACGTCCTTCCCTGAGGACAAATATCATTCTGAGGCGCCACAGTCATTACCAACTTATTCTCAGCCATTCCCTACATCGGACAAACAATCGTAGAATGGGCCTGAGGAGGATTTTCAGTCGACAATCCTACCCTTACACGATTTTTCGCTCTCCACTTTCTACTCCCCTTCGTCATCGCAGGTCTCACACTCATCCACTTAACTTTCCTACACGAAACTGGATCAAACAACCCTCTAGGCATCCCGTCAAACTGCGATAAAATCCCATTTCACCCCTACTTCACCTCAAAAGACATTCTAGGCTTCATAGCCATATTCCTCCCCCTCATAATCCTCGCCATATTCTCACCAAACCTGCTAGGCGACCCAGAAAACTTCACACCCGCAAACCCACTAGTAACTCCCCCCCATATTAAACCTGAATGATACTTCCTATTTGCATACGCCATTCTACGATCCATCCCCAACAAACTAGGAGGAGTCCTAGCCCTCGCCGCCTCCATCATTATTTTATTCTTCATTCCTTTCCTCCATAAATCCAAACAACGAACAATAACCTTCCGACCCCTTTCCCAACTCACATTCTGAATCCTAGTGTCAAACCTTCTAATCCTCACATGAGTAGGCAGCCAACCAGTAGAACACCCATTCATTATCATTGGCCAACTAGCCTCACTCACCTACTTCTTAATTCTTCTAATTCTCCTCCCACTCGTCGGAGCCCTAGAAAACAAAATACTCAACCTCTAA
Frederickena_unduligera_EF030316 ATCCCTTCTTGGCATTTGTCTCATCACCCAAATTATCACCGGCTTACTAATAGCAATACACTACACAGCAGATACTACCCTAGCCTTCACATCAGTTGCCCACACCTGCCGAAATGTCCAATTTGGATGACTAATTCGTAACCTCCATGCAAACGGAGCCTCCCTATTCTTCATCTGTATCTACCTACACATTGGACGAGGACTTTACTACGGCTCCTACCTATACAAAGAAACCTGAAACACTGGAGTAATCCTACTACTAACCCTCATAGCAACAGCCTTTGTAGGTTACGTCCTTCCCTGAGGACAAATATCATTCTGAGGAGCCACCGTCATCACCAATTTATTCTCAGCCATCCCTTACATCGGACAAACACTTGTAGAATGGGCCTGAGGAGGATTTTCTGTCGACAATCCTACCCTTACACGATTTTTCGCCCTCCACTTTCTTCTCCCCTTTGTCATCGCAGGCCTTACACTCATCCACCTAACCTTCTTACACGAAACCGGATCAAACAACCCTCTAGGCATCCCATCAAACTGTGATAAAATCCCATTCCACCCCTACTTTACCTCAAAAGATATCCTAGGCTTCATAATTATATTCCTCCCTCTCGTATCACTCGCCATATTCTCACCTAACCTGCTAGGTGACCCAGAAAACTTCACACCCGCAAACCCACTAGTAACCCCTCCCCATATCAAACCCGAATGATACTTCCTATTCGCATACGCCATTCTACGCTCTATCCCCAACAAACTAGGAGGAGTCCTAGCCCTCGCCGCCTCTATCATCATTCTATTCTTCATCCCATTCCTCCACAAATCTAAACAACGAACAATAACTTTTCGACCCCTTTCTCAACTCATATTCTGAATCCTAGTATCAAACCTTTTAATCCTCACATGAGTAGGTAGCCAACCAGTAGAACATCCATTCATCATCATCGGCCAACTAGCCTCACTCACCTACTTTACAACCCTCCTAATTCTATTTCCACTCGTTGGAGCTCTAGAGAACAAAATACTCAACCTCTAA
imeri_Cym.lin_ICN33084_GuainiaCO ATCCCTCCTTGGTATCTGCCTTATGACCCAAATTATCACTGGCTTACTCATAGCAATACACTACACAGCAGACACTACACTAGCCTTCACCTCAGTAGCCCACACCTGCCGAAACGTCCAATTTGGATGACTAATCCGAAATCTTCATGCAAACGGAGCTTCTCTATTCTTTATCTGCATCTACCTTCACATCGGACGAGGACTCTACTATGGCTCCTACCTATATAAAGAAACTTGAAACACCGGAGTAATCCTCTTACTAACCCTCATAGCAACAGCTTTCGTAGGATACGTCCTTCCCTGAGGACAAATATCATTCTGAGGAGCCACCGTTATTACCAACCTATTCTCAGCAATCCCTTATATCGGACAAACACTTGTAGAGTGGGCTTGAGGAGGATTTTCGGTCGATAATCCTACCCTTACACGATTTTTCGCTCTCCACTTTCTTCTACCTTTCGTCATCGCAGGACTCACATTCATCCACTTAACCTTCTTACACGA???????????????????????????????????????????????????????????????????????????????????????????????????????????????????????????????????????????????????????????????????????????????????????????????????????????????????????????????????????????????????????????????????????????????????????????????????????????????????????????????????????????????????????????????????????????????????????????????????????????????????????????????????????????????????????????????????????????????????????????????????????????????????????????????????????????????????????
inambari_11156UcayaliPER                ATCCCTCCTTGGTATCTGCCTTATGACCCAAATTATCACTGGCTTACTCATAGCAATACACTACACAGCAGACACCACACTAGCCTTCACATCAGTAGCCCACACCTGCCGAAACGTCCAATTTGGATGACTAATCCGGAATCTTCATGCAAACGGAGCTTCTCTATTCTTTATCTGCATCTACCTTCACATCGGACGAGGACTCTACTATGGCTCCTACCTATATAAAGAAACTTGAAACACCGGAGTAATCCTCTTACTAACCCTCATAGCAACAGCTTTCGTAGGATACGTCCTTCCCTGAGGACAAATATCATTCTGAGGGGCCACCGTTATTACCAACCTATTCTCAGCAATCCCTTATATCGGACAAACACTTGTAGAATGGGCTTGAGGAGGATTTTCGGTCGATAATCCTACCCTTACACGATTTTTCGCTCTCCACTTTCTTCTACCTTTCGTCATCGCAGGACTCACATTCATCCACTTAACCTTCTTACATGAAACCGGATCAAACAACCCCCTAGGCATCTCATCAAACTGCGATAAAATTCCATTCCACCCCTACTTCTCCTCAAAAGATATTCTAGGTTTCATAGCCATATTCCTCCCTCTTATATCCCTCGCTATATTTTCACCCAACCTTCTAGGTGACCCAGAGAACTTTACACCCGCAAACCCACTAGTAACTCCCCCCCACATTAAACCCGAATGATATTTCCTATTCGCATACGCTATCTTACGATCAATCCCCAACAAACTAGGAGGAGTCCTAGCCCTCGCCGCTTCCATCATCATCCTATTCTTAATTCCTTTCCTCCATAAATCCAAACAACGAACAATAATCTTCCGGCCCCTCTCCCAACTAATATTCTGAATCCTAGTATCTAACCTTCTAATTCTCACATGAGTAGGGAGCCAACCAGTAGAACATCCATTCATTATCATTGGCCAACTAGCTTCACTCACCTACTTTATAATTCTTCTAATCCTCTTTCCACTCGTTGGAGCTCTAGAGAACAAAATACTCAACCTCTAA
inambari_1129LaPazBOL                   ????????????????????TTATGACCCAAATTATCACTGGCTTACTCATAGCAATACACTACACAGCAGACACCACACTAGCCTTCACATCAGTAGCCCACACCTGCCGAAACGTCCAATTTGGATGACTAATCCGGAACCTTCATGCAAACGGAGCTTCTCTATTCTTTATCTGCATCTACCTTCACATCGGGCGAGGACTCTACTATGGCTCCTACCTATATAAAGAAACTTGAAACACCGGAGTAATCCTCTTACTGACCCTCATAGCAACAGCTTTCGTAGGATACGTCCTTCCCTGAGGACAAATATCATTCTGAGGAGCCACCGTTATTACCAACCTATTCTCAGCAATCCCTTATATCGGACAAACACTTGTAGAATGGGCTTGAGGAGGATTTTCGGTCGATAATCCTACCCTTACACGATTTTTCGCTCTCCACTTTCTTCTACCTTTCGTCATCGCAGGACTCACATTCATCCACTTAACCTTCTTACATGAAACCGGATCAAACAACCCCCTAGGCATTTCATCAAACTGCGATAAAATTCCATTCCACCCCTACTTCTCTTCAAAAGATATTCTAGGTTTCATAGCCATATTCCTTCCTCTCATATCCCTCGCTATATTTTCACCCAACCTTCTAGGTGACCCAGAGAACTTTACACCCGCAAACCCACTAGTAACTCCCCCCCACATTAAACCCGAATGATATTTCCTATTCGCATACGCTATCTTACGATCAATCCCCAACAAACTAGGAGGAGTCCTAGCCCTCGCCGCTTCCATCATCATCCTATTCTTAATTCCTTTCCTCCATAAATCCAAACAACGAACAATAATCTTCCGGCCCCTCTCTCAACTAACATTCTGAATCCTAGTATCTAACCTTCTAATTCTCACATGAGTAGGGAGCCAACCAGTAGAACACCCATTCATTATCATTGGCCAACTAGCTTCACTCACCTACTTTATAATTCTTCTAATCCTTTTTCCACTCGTTGGAGCTCTAGAGAACAAAATACTCAACCTCTAA
rondonia_18168SantaCruzBOL              ATCCCTCCTTGGTATCTGCCTTATGACCCAAATTATCACTGGCTTACTCATAGCAATACACTACACAGCAGACACCACACTAGCCTTCACATCAGTAGCCCACACCTGCCGAAACGTCCAATTTGGATGACTAATTCGGAATCTTCATGCAAACGGAGCTTCTCTATTCTTTATCTGCATCTACCTTCACATCGGACGAGGACTCTACTATGGCTCCTACCTATATAAAGAAACTTGAAACACCGGAGTAATCCTCTTACTAACCCTCATAGCAACAGCTTTCGTAGGATACGTCCTTCCCTGAGGACAAATATCATTCTGAGGGGCCACCGTTATTACCAACCTATTCTCAGCAATCCCTTATATCGGACAAACACTTGTAGAATGGGCTTGAGGGGGATTTTCGGTCGATAATCCTACCCTTACACGATTTTTCGCTCTCCACTTTCTTCTACCTTTCGTCATCGCAGGACTCACATTCATCCACTTAACCTTCTTACATGAAACCGGATCAAACAACCCCCTAGGCATTTCATCAAACTGCGATAAAATTCCATTCCACCCCTACTTCTCCTCAAAAGATATTCTAGGTTTCATAGCCATATTCCTTCCTCTTATATCCCTCGCTATATTTTCACCCAACCTTCTAGGTGACCCAGAGAACTTTACACCCGCAAACCCACTAGTAACTCCCCCCCACATTAAACCCGAATGATATTTCCTATTCGCATACGCTATCTTACGATCAATCCCCAACAAACTAGGAGGAGTCCTAGCCCTCGCCGCTTCCATCATCATCCTATTCTTAATTCCTTTCCTCCATAAATCCAAACAACGAACAATAATCTTCCGGCCCCTCTCCCAACTAATATTCTGAATCCTAGTATCTAACCTTCTAATTCTCACATGAGTAGGGAGCCAACCAGTAGAACACCCATTCATTATCATTGGCCAACTAGCTTCACTCACCTACTTTATAATTCTTCTAATCCTTCTTCCACTCGTTGGAGCTCTAGAGAACAAAATACTCAACCTCTAA
choco_2205DarienPAN                     ATCCCTCCTTGGTATCTGCCTTATGACCCAAATTATCACTGGCTTACTTATAGCAATACACTACACAGCAGACACCACACTAGCCTTCACATCAGTAGCCCACACCTGCCGAAACGTCCAATTTGGATGACTAATCCGAAATCTTCATGCAAACGGAGCTTCTCTATTCTTTATCTGCATTTACCTTCACATCGGACGAGGACTCTACTATGGCTCCTACCTATATAAAGAAACTTGAAACACCGGAGTAATCCTCTTACTAACCCTCATAGCAACAGCTTTCGTAGGATACGTCCTTCCCTGAGGACAAATATCATTCTGAGGGGCAACCGTTATTACCAACCTATTCTCAGCAATCCCTTATATCGGACAAACACTTGTAGAATGGGCTTGAGGAGGATTTTCGGTCGATAATCCTACCCTTACACGATTTTTCGCTCTCCACTTTCTTCTACCTTTCGTCATCACAGGACTCACATTCATCCACTTAACCTTCTTACATGAGACCGGATCAAACAACCCCCTAGGCATTTCATCAAACTGCGATAAAATTCCATTTCACCCCTACTTCTCCTCAAAAGATATTCTAGGTTTCATAGCCATATTCTTTCCTCTTATATCCCTCGCTATATTCTCACCCAACCTTCTAGGTGACCCAGAGAACTTTACACCCGCAAACCCACTAGTAACTCCCCCCCACATTAAACCCGAATGATATTTCCTATTCGCATACGCTATCTTACGATCAATCCCTAACAAACTAGGAGGAGTCCTAGCCCTCGCTGCTTCCATCATCATCCTATTCTTAATTCCTTTCCTCCATAAATCCAAACAACGAACAATAATCTTCCGGCCCCTCTCCCAACTAATATTCTGAATCTTAGTATCTAACCTTCTAATTCTCACATGAGTAGGGAGCCAACCAGTAGAACACCCATTCATTATCATTGGCCAACTAGCTTCACTCACCTACTTTATAATTCTTCTAATCCTTTTTCCACTCGTTGGAGCTCTAGAGAACAAAATACTCAACCTCTAA
choco_2252DarienPAN                     ATCCCTCCTTGGTATCTGCCTTATGACCCAAATTATCACTGGCTTACTTATAGCAATACACTACACAGCAGACACCACACTAGCCTTCACATCAGTAGCCCACACCTGCCGAAACGTCCAATTTGGATGACTAATCCGAAATCTTCATGCAAACGGAGCTTCTCTATTCTTTATCTGCATTTACCTTCACATCGGACGAGGACTCTACTATGGCTCCTACCTATATAAAGAAACTTGAAACACCGGAGTAATCCTCTTACTAACCCTCATAGCAACAGCTTTCGTAGGATACGTCCTTCCCTGAGGACAAATATCATTCTGAGGGGCAACCGTTATTACCAACCTATTCTCAGCAATCCCTTATATCGGACAAACACTTGTAGAATGGGCTTGAGGAGGATTTTCGGTCGATAATCCTACCCTTACACGATTTTTCGCTCTCCACTTTCTTCTACCTTTCGTCATCGCAGGACTCACATTCATCCACTTAACCTTCTTACATGAGACCGGATCAAACAACCCCCTAGGCATTTCATCAAACTGCGATAAAATTCCATTTCACCCCTACTTCTCCTCAAAAGATATTCTAGGTTTCATAGCCATATTCTTTCCTCTTATATCCCTCGCTATATTCTCACCCAACCTTCTAGGTGACCCAGAGAACTTTACACCCGCAAACCCACTAGTAACTCCCCCCCACATTAAACCCGAATGATATTTCCTATTCGCATACGCTATCTTACGATCAATCCCTAACAAACTAGGAGGAGTCCTAGCCCTCGCTGCTTCCATCATCATCCTATTCTTAATTCCTTTCCTCCATAAATCCAAACAACGAACAATAATCTTCCGGCCCCTCTCCCAACTAATATTCTGAATCTTAGTATCTAACCTTCTAATTCTCACATGAGTAGGGAGCCAACCAGTAGAACACCCATTCATTATCATTGGCCAACTAGCTTCACTCACCTACTTTATAATTCTTCTAATCCTTTTTCCACTCGTTGGAGCTCTAGAGAACAAAATACTCAACCTCTAA
inambari_27594LoretoPER                 ??????????????????????????????????ATCACTGGCTTACTTATAGCAATACACTACACAGCAGACACCACACTAGCCTTCACATCAGTAGCCCACACCTGCCGAAACGTCCAATTTGGATGACTAATCCGAAATCTTCATGCAAACGGAGCTTCTCTATTCTTTATCTGCATCTACCTTCACATCGGACGAGGACTCTACTATGGCTCCTACCTATATAAAGAAACTTGAAACACCGGAGTAGTCCTCTTACTAACCCTCATAGCAACAGCTTTCGTAGGATACGTCCTTCCCTGAGGACAAATATCATTCTGAGGGGCCACCGTTATTACCAACCTATTCTCAGCAATCCCTTATATCGGACAAACACTTGTAGAATGGGCTTGAGGAGGATTTTCGGTCGACAATCCTACCCTTACACGATTTTTCGCTCTCCACTTTCTTCTACCTTTCGTCATCGCAGGACTCACATTCATCCACTTAACCTTCTTACATGAAACCGGATCAAACAACCCCCTAGGCATTTCATCAAACTGCGATAAAATTCCATTTCACCCCTACTTCTCCTCAAAAGATATTCTAGGTTTCATAGCCATATTCTTTCCTCTTATATCCCTCGCCATATTCTCACCCAACCTTCTAGGTGACCCAGAGAACTTTACACCCGCAAACCCACTAGTAACTCCCCCCCACATTAAACCCGAATGATATTTCCTATTCGCATACGCTATCTTACGATCAATCCCCAACAAACTAGGAGGAGTCCTAGCCCTCGCTGCTTCCATCATCATCCTATTCTTAATTCCTTTCCTCCATAAATCCAAACAACGAACAATAATCTTCCGGCCCCTCTCCCAACTAATATTCTGAATCCTAGTATCTAACCTTCTAATTCTCACATGAGTAGGGAGCCAACCAGTAGAACACCCATTCATTATCATTGGCCAACTAGCTTCACTCACCTACTTTATAATTCTCCTAATCCTTTTTCCACTCGTTGGAGCTCTAGAGAACAAAATACTCAAC??????
inambari_27679LoretoPER                 ??????????????????????????????????ATCACTGGCTTACTCATAGCAATACACTACACAGCAGACACCACACTAGCCTTCACATCAGTAGCCCACACCTGCCGAAACGTCCAATTTGGATGACTAATCCGAAATCTTCATGCAAACGGAGCTTCTCTATTCTTTATCTGCATCTACCTTCACATCGGACGAGGACTCTACTATGGCTCCTACCTATATAAAGAAACTTGAAACACCGGAGTAGTCCTCTTACTAACCCTCATAGCAACAGCTTTCGTAGGATACGTCCTTCCCTGAGGACAAATATCATTCTGAGGGGCCACCGTTATTACCAACCTATTCTCAGCAATCCCTTATATCGGACAAACACTTGTAGAATGGGCTTGAGGAGGATTTTCGGTCGACAATCCTACCCTTACACGATTTTTCGCTCTCCACTTTCTTCTACCTTTCGTCATCGCAGGACTCACATTCATCCACTTAACCTTCTTACATGAAACCGGATCAAACAACCCCCTAGGCATTTCATCAAACTGCGATAAAATTCCATTTCACCCCTACTTCTCCTCAAAAGATATTCTAGGTTTCATAGCCATATTCTTTCCTCTTATATCCCTCGCTATATTCTCACCCAACCTTCTAGGTGACCCAGAGAACTTTACACCCGCAAACCCACTAGTAACTCCCCCCCACATTAAACCCGAATGATATTTCCTATTCGCATACGCTATCTTACGATCAATTCCCAACAAACTAGGAGGAGTCCTAGCCCTCGCTGCTTCCATCATCATCCTATTCTTAATTCCTTTCCTCCATAAATCCAAACAACGAACAATAATCTTCCGGCCCCTCTCCCAACTAATATTCTGAATCCTAGTATCTAACCTTCTAATTCTCACATGAGTAGGGAGCCAACCAGTAGAACACCCATTCATTATCATTGGCCAACTAGCTTCACTCACCTACTTTATAATTCTTCTAATCCTTTTTCCACTCGTTGGAGCTCTAGAGAACAAAATACTCAACCTCTAA
inambari_27958LoretoPER                 ????????????????????????????????????????????????????????????CTACACAGCAGACACCACACTAGCCTTCACATCAGTAGCCCACACCTGCCGAAACGTCCAATTTGGATGACTAATCCGAAATCTTCATGCAAACGGAGCTTCTCTATTCTTTATCTGCATCTACCTTCACATCGGACGAGGACTCTACTATGGCTCCTACCTATATAAAGAAACTTGAAACACCGGAGTAGTACTCTTACTAACCCTTATAGCAACAGCTTTCGTAGGATACGTCCTTCCCTGAGGACAAATATCATTCTGAGGGGCCACCGTTATTACCAACCTATTCTCAGCAATCCCTTATATCGGACAAACACTTGTAGAATGGGCTTGAGGAGGATTTTCGGTCGACAATCCTACCCTTACACGATTTTTCGCTCTCCACTTTCTTCTACCTTTCGTCATCGCAGGACTCACATTCATCCACTTAACCTTCTTACATGAAACCGGATCAAACAACCCCCTAGGCATTTCATCAAACTGCGATAAAATTCCATTTCACCCCTACTTCTCCTCAAAAGATATTCTAGGTTTCATAGCCATATTCTTTCCTCTTATATCCCTCGCTATATTCTCACCCAACCTTCTAGGTGACCCAGAGAACTTTACACCCGCAAACCCACTAGTAACTCCCCCCCACATTAAACCCGAATGATATTTCCTATTCGCATACGCTATCTTACGATCAATTCCCAACAAACTAGGAGGAGTCCTAGCCCTCGCTGCTTCCATCATCATCCTATTCTTAATTCCTTTCCTCCATAAATCCAAACAACGAACAATAATCTTCCGGCCCCTCTCCCAACTAATATTCTGAATCCTAGTATCTAACCTTCTAATTCTCACATGAGTAGGGAGCCAACCAGTAGAACACCCATTCATTATCATTGGCCAACTAGCTTCACTCACCTACTTTATAATTCTTCTAATCCTTTTTCCACTCGTTGGAGCTCTAGAGAACAAAATACTCAAC??????
central_28582ColonPAN                   ATCCCTCCTTGGTATCTGCCTTATGACCCAAATTATCACTGGCTTACTTATAGCAATACACTACACAGCAGACACCACACTAGCCTTCACATCAGTAGCCCACACCTGCCGAGACGTCCAATTTGGATGACTAATCCGAAATCTTCATGCAAACGGAGCTTCTCTATTCTTTATCTGCATTTACCTTCACATCGGACGAGGACTCTACTATGGCTCCTACCTATATAAAGAAACTTGAAACACCGGAGTAATCCTCTTACTAACCCTCATAGCAACAGCTTTCGTAGGATACGTCCTTCCCTGAGGACAAATATCATTCTGAGGGGCAACCGTTATTACCAACCTATTCTCAGCAATCCCTTATATCGGACAAACACTTGTAGAATGGGCCTGAGGAGGATTTTCGGTCGATAATCCTACCCTTACACGATTTTTCGCTCTCCACTTTCTTCTACCTTTCGTCATCGCAGGACTCACATTCATCCACTTAACCTTCTTACATGAAACCGAATCAAACAACCCCCTAGGCATTTCATCAAACTGCGATAAAATTCCATTTCACCCCTACTTCTCCTCAAAAGATATTCTAGGTTTCATAGCCATATTCTTTCCTCTTATATCCCTCGCTATATTCTCACCCAACCTTCTAGGTGACCCAGAGAACTTTACACCCGCAAACCCACTAGTAACTCCCCCCCACATTAAACCCGAATGATATTTCCTATTCGCATACGCTATCTTACGATCAATCCCCAACAAACTCGGAGGAGTCCTAGCCCTCGCTGCTTCCATCATCATCCTATTCTTAATTCCTTTCCTCCATAAATCCAAACAACGAACAATAATCTTCCGGCCCCTCTCCCAACTAATATTCTGAATCTTAGTATCTAACCTTCTAATTCTCACATGGGTAGGGAGCCAACCAGTAGAACACCCATTCATTATCATTGGCCAACTAGCTTCACTCACCTACTTTATAATTCTTCTAATCCTTTTTCCACTCGTTGGAGCTCTAGAGAACAAAATACTCAACCTCTAA
choco_28690PanamaPAN                    ????????????????????????????????????????????????????????????????????????????????????????????????AGCCCACACCTGCCGAAACGTCCAATTTGGATGACTAATCCGAAATCTTCATGCAAACGGAGCTTCTCTATTCTTTATCTGCATTTACCTTCACATCGGACGAGGACTCTACTATGGCTCCTACCTATATAAAGAAACTTGAAACACCGGAGTAATCCTCTTACTAACCCTCATAGCAACAGCTTTCGTAGGATACGTCCTTCCCTGAGGACAAATATCATTCTGAGGGGCAACCGTTATTACCAACCTATTCTCAGCAATCCCTTATATCGGACAAACACTTGTAGAATGGGCTTGAGGAGGATTTTCGGTCGATAATCCTACCCTTACACGATTTTTCGCTCTCCACTTTCTTCTACCTTTCGTCATCGCAGGACTCACATTCATCCACTTAACCTTCTTACATGAGACCGGATCAAACAACCCCCTAGGCATTTCATCAAACTGCGATAAAATTCCATTTCACCCCTACTTCTCCTCAAAAGATATTCTAGGTTTCATAGCCATATTCTTTCCTCTTATATCCCTCGCTATATTCTCACCCAACCTTCTAGGTGACCCAGAGAACTTTACACCCGCAAACCCACTAGTAACTCCCCCCCACATTAAACCCGAATGATATTTCCTATTCGCATACGCTATCTTACGATCAATCCCTAACAAACTAGGAGGAGTCCTAGCCCTCGCTGCTTCCATCATCATCCTATTCTTAATTCCTTTCCTCCATAAATCCAAACAACGAACAATAATCTTCCGGCCCCTCTCCCAACTAATATTCTGAATCTTAGTATCTAACCTTCTAATTCTCACATGAGTAGGGAGCCAACCAGTAGAACACCCATTCATTATCATTGGCCAACTAGCTTCACTCACCTACTTTATAATTCTTCTAATCCTTTTTCCACTCGTTGGAGCTCTAGAGAACAAAATACTCAACC?????
central_28749ColonPAN                   ???????????????????????????????ATTATCACTGGCTTACTTATAGCAATACACTACACAGCAGACACCACACTAGCCTTCACATCAGTAGCCCACACCTGCCGAGACGTCCAATTTGGATGACTAATCCGAAATCTTCATGCAAACGGAGCTTCTCTATTCTTTATCTGCATTTACCTTCACATCGGACGAGGACTCTACTATGGCTCCTACCTATATAAAGAAACTTGAAACACCGGAGTAATCCTCTTACTAACCCTCATAGCAACAGCTTTCGTAGGATACGTCCTTCCCTGAGGACAAATATCATTCTGAGGGGCAACCGTTATTACCAACCTATTCTCAGCAATCCCTTATATCGGACAAACACTTGTAGAATGGGCCTGAGGAGGATTTTCGGTCGATAATCCTACCCTTACACGATTTTTCGCTCTCCACTTTCTTCTACCTTTCGTCATCGCAGGACTCACATTCATCCACTTAACCTTCTTACATGAAACCGGATCAAACAACCCCCTAGGCATTTCATCAAACTGCGATAAAATTCCATTTCACCCCTACTTCTCCTCAAAAGATATTCTAGGTTTCATAGCCATATTCTTTCCTCTTATATCCCTCGCTATATTCTCACCCAACCTTCTAGGTGACCCAGAGAACTTTACACCCGCAAACCCACTAGTAACTCCCCCCCACATTAAACCCGAATGATATTTCCTATTCGCATACGCTATCTTACGATCAATCCCCAACAAACTCGGAGGAGTCCTAGCCCTCGCTGCTTCCATCATCATCCTATTCTTAATTCCTTTCCTCCATAAATCCAAACAACGAACAATAATCTTCCGGCCCCTCTCCCAACTAATATTCTGAATCTTAGTATCTAACCTTCTAATTCTCACATGAGTAGGGAGCCAACCAGTAGAACACCCATTCATTATCATTGGCCAACTAGCTTCACTCACCTACTTTATAATTCTTCTAATCCTTTTTCCACTCGTTGGAGCTCTAGAGAACAAAATACTCAACCTCTAA
central_28750ColonPAN                   ATCCCTCCTTGGTATCTGCCTTATGACCCAAATTATCACTGGCTTACTTATAGCAATACACTACACAGCAGACACCACACTAGCCTTCACATCAGTAGCCCACACCTGCCGAAACGTCCAATTTGGATGACTAATCCGAAATCTTCATGCAAACGGAGCTTCTCTATTCTTTATCTGCATTTACCTTCACATCGGACGAGGACTCTACTATGGCTCCTACCTATATAAAGAAACTTGAAACACCGGAGTAATCCTCTTACTAACCCTCATAGCAACAGCTTTCGTAGGATACGTCCTTCCCTGAGGACAAATATCATTCTGAGGGGCAACCGTTATTACCAACCTATTCTCAGCAATCCCTTATATCGGACAAACACTTGTAGAATGGGCTTGAGGAGGATTTTCGGTCGATAATCCTACCCTTACACGATTTTTCGCTCTCCACTTTCTTCTACCTTTCGTCATCGCAGGACTCACATTCATCCACTTAACCTTCTTACATGAGACCGGATCAAACAACCCCCTAGGCATTTCATCAAACTGCGATAAAATTCCATTTCACCCCTACTTCTCCTCAAAAGATATTCTAGGTTTCATAGCCATATTCTTTCCTCTTATATCCCTCGCTATATTCTCACCCAACCTTCTAGGTGACCCAGAGAACTTTACACCCGCAAACCCACTAGTAACTCCCCCCCACATTAAACCCGAATGATATTTCCTATTCGCATACGCTATCTTACGATCAATCCCTAACAAACTAGGAGGAGTCCTAGCCCTCGCTGCTTCCATCATCATCCTATTCTTAATTCCTTTCCTCCATAAATCCAAACAACGAACAATAATCTTCCGGCCCCTCTCCCAACTAATATTCTGAATCTTAGTATCTAACCTTCTAATTCTCACATGAGTAGGGAGCCAACCAGTAGAACACCCATTCATTATCATTGGCCAACTAGCTTCACTCACCTACTTTATAATTCTTCTAATCCTTTTTCCACTCGTTGGAGCTCTAGAGAACAAAATACTCAACCTCTAA
inambari_40200LoretoPER                 ???????????????????????????????ATCATCACTGGCTTACTCATAGCAATACACTACACAGCAGACACCACACTAGCCTTCACATCAGTAGCCCACACCTGCCGAAACGTCCAATTTGGATGACTAATCCGAAATCTTCATGCAAACGGAGCTTCTCTATTCTTTATCTGCATCTACCTTCACATCGGACGAGGACTCTACTATGGCTCCTACCTATATAAAGAAACTTGAAACACCGGAGTAGTACTCTTACTAACCCTCATAGCAACAGCTTTCGTAGGATACGTCCTTCCCTGAGGACAAATATCATTCTGAGGGGCCACCGTTATTACCAACCTATTCTCAGCAATCCCTTATATCGGACAAACACTTGTAGAATGGGCTTGAGGAGGATTTTCGGTCGACAATCCTACCCTTACACGATTTTTCGCTCTCCACTTTCTTCTACCTTTCGTCATCGCAGGACTCACATTCATCCACTTAACCTTCTTACATGAAACCGGATCAAACAACCCCCTAGGCATTTCATCAAACTGCGATAAAATTCCATTTCACCCCTACTTCTCCTCAAAAGATATTCTAGGTTTCATAACCATATTCTTTCCTCTTATATCCCTCGCTATATTCTCACCCAACCTTCTAGGTGACCCAGAGAACTTTACACCCGCAAACCCACTAGTAACTCCCCCCCACATTAAACCCGAATGATATTTCCTATTCGCATACGCTATCTTACGATCAATTCCCAACAAACTAGGAGGAGTCCTAGCCCTCGCTGCTTCCATCATCATCCTATTCTTAATTCCTTTCCTCCATAAATCCAAACAACGAACAATAATCTTCCGGCCCCTCTCCCAACTAATATTCTGAATCCTAGTATCTAACCTTCTAATTCTCACATGAGTAGGGAGCCAACCAGTAGAACACCCATTCATTATCATTGGCCAACTAGCTTCACTCACCTACTTTATAATTCTTCTAATCCTTTTTCCACTCGTTGGAGCTCTAGAGAACAAAATACTCAAC??????
inambari_40476LoretoPER                 ???????????????????????????????ATCATCACTGGCTTACTTATAGCAATACACTACACAGCAGACACCACACTAGCCTTCACATCAGTAGCCCACACCTGCCGAAACGTCCAATTTGGATGACTAATCCGAAATCTTCATGCAAACGGAGCTTCTCTATTCTTTATCTGCATCTACCTTCACATCGGACGAGGACTCTACTATGGCTCCTACCTATATAAAGAAACTTGAAACACCGGAGTAGTCCTCTTACTAACCCTCATAGCAACAGCTTTCGTAGGATACGTCCTTCCCTGAGGACAAATATCATTCTGAGGGGCCACCGTTATTACCAACCTATTCTCAGCAATCCCTTATATCGGACAAACACTTGTAGAATGGGCTTGAGGAGGATTTTCGGTCGACAATCCTACCCTTACACGATTTTTCGCTCTCCACTTTCTTCTACCTTTCGTCATCGCAGGACTCACATTCATCCACTTAACCTTCTTACATGAAACCGGATCAAACAACCCCCTAGGCATTTCATCAAACTGCGATAAAATTCCATTTCACCCCTACTTCTCCTCAAAAGATATTCTAGGTTTCATAGCCATATTCTTTCCTCTTATATCCCTCGCCATATTCTCACCCAACCTTCTAGGTGACCCAGAGAACTTTACACCCGCAAACCCACTAGTAACTCCCCCCCACATTAAACCCGAATGATATTTCCTATTCGCATACGCTATCTTACGATCAATCCCCAACAAACTAGGAGGAGTCCTAGCCCTCGCTGCTTCCATCATCATCCTATTCTTAATTCCTTTCCTCCATAAATCCAAACAACGAACAATAATCTTCCGGCCCCTCTCCCAACTAATATTCTGAATCCTAGTATCTAACCTTCTAATTCTCACATGAGTAGGGAGCCAACCAGTAGAACACCCATTCATTATCATTGGCCAACTAGCTTCACTCACCTACTTTATAATTCTCCTAATCCTTTTTCCACTCGTTGGAGCTCTAGAGAACAAAATACTCAAC??????
napo_4157LoretoPER                      ATCCCTCCTTGGTATCTGCCTTATGACCCAAATTATCACTGGCTTACTCATAGCAATACATTACACAGCAGACACCACACTAGCCTTCACATCAGTAGCCCACACCTGCCGAAATGTCCAATTTGGATGACTAATCCGAAATCTTCATGCAAATGGAGCTTCTCTATTCTTTATCTGCATCTACCTTCACATCGGACGAGGACTCTACTATGGCTCCTACCTATATAAAGAAACTTGAAACACCGGAGTAATCCTCTTACTAACCCTCATAGCAACAGCTTTCGTAGGATACGTCCTTCCCTGAGGACAAATATCATTCTGAGGGGCCACCGTTATTACCAACCTATTCTCAGCAATCCCTTATATCGGACAAACACTTGTAGAATGGGCTTGAGGAGGATTTTCGGTCGATAATCCTACCCTTACACGATTTTTCGCTCTCCACTTTCTTCTACCTTTCGTCATCGCAGGACTCACATTCATCCACTTAACCTTCTTACATGAAACCGGATCAAACAACCCCCTAGGCATTTCATCAAACTGCGATAAAATTCCATTTCACCCCTACTTCTCCTCAAAAGATATTCTAGGTTTCATAGCCATATTCTTTCCTCTTATATCCCTCGCTATATTTTCACCCAACCTTCTAGGCGACCCGGAGAACTTTACACCCGCAAACCCACTAGTAACTCCCCCCCACATTAAACCCGAATGATATTTCCTATTCGCATACGCTATCTTACGATCAATCCCCAACAAACTAGGAGGAGTCCTAGCCCTCGCCGCTTCCATCATCATCCTATTCTTAATTCCTTTCCTCCATAAATCCAAACAACGAACAATAATCTTCCGGCCCCTCTCCCAACTAATATTCTGAATCCTAGTATCTAACCTTCTAATTCTCACATGAGTAGGGAGCCAACCAGTAGAACACCCATTCATTATCATTGGCCAACTAGCTTCACTCACCTACTTTATAACTCTTCTAATCCTTTTTCCACTCGTTGGAGCTCTAGAGAACAAAATACTCAACCTCTAA
inambari_4633LoretoPER                  ????????????????????????????????????????????????????GCAATACACTACACAGCAGACACCACACTAGCCTTCACATCAGTAGCCCACACCTGCCGAAACGTCCAATTTGGATGACTAATCCGGAATCTTCATGCAAACGGAGCTTCTCTATTCTTTATCTGCATCTACCTTCACATCGGACGAGGACTCTACTATGGCTCCTACCTGTATAAAGAAACTTGAAACACCGGAGTAATCCTCTTACTAACCCTCATAGCAACAGCTTTCGTAGGATACGTCCTTCCCTGAGGACAAATATCATTCTGAGGGGCCACCGTTATTACCAACCTATTCTCAGCAATCCCTTATATCGGACAAACACTTGTAGAATGGGCTTGAGGAGGATTTTCGGTCGATAATCCTACCCTTACACGATTTTTCGCTCTCCACTTTCTTCTACCTTTCGTCATCGCAGGACTCACATTCATCCACTTAACCTTCTTACATGAAACCGGATCAAACAACCCCCTAGGCATTTCATCAAACTGCGATAAAATTCCATTCCACCCCTACTTCTCCTCAAAAGATATTCTAGGTTTCATAGCCATATTCCTTCCTCTTATATCCCTCGCTATATTTTCACCCAACCTTCTAGGTGACCCAGAGAACTTTACACCCGCAAACCCACTAGTAACTCCCCCCCACATTAAACCCGAATGATATTTCCTATTCGCATACGCTATCTTACGATCAATCCCCAACAAACTAGGAGGAGTCCTAGCCCTCGCCGCTTCCATCATCATCCTATTCTTAATTCCTTTCCTCCATAAATCCAAACAACGAACAATAATCTTCCGACCCCTCTCCCAACTAATATTCTGAATCCTAGTATCTAACCTTCTAATTCTCACATGAGTAGGGAGCCAACCAGTAGAACATCCATTCATTATCATTGGCCAACTAGCTTCACTCACCTACTTTATAATTCTTCTAATCCTCTTTCCACTCGTTGGAGCTCTAGAGAACAAAATACTCAACCTCTAA
choco_46622DarienPAN                    ???????????????????????????????ATTATCACTGGCTTACTTATAGCAATACACTACACAGCAGACACCACACTAGCCTTCACATCAGTAGCCCACACCTGCCGAAACGTCCAATTTGGATGACTAATCCGAAATCTTCATGCAAACGGAGCTTCTCTATTCTTTATCTGCATTTACCTTCACATCGGACGAGGACTCTACTATGGCTCCTACCTATATAAAGAAACTTGAAACACCGGAGTAATCCTCTTACTAACCCTCATAGCAACAGCTTTCGTAGGATACGTCCTTCCCTGAGGACAAATATCATTCTGAGGGGCAACCGTTATTACCAACCTATTCTCAGCAATCCCTTATATCGGACAAACACTTGTAGAATGGGCTTGAGGAGGATTTTCGGTCGATAATCCTACCCTTACACGATTTTTCGCTCTCCACTTTCTTCTACCTTTCGTCATCGCAGGACTCACATTCATCCACTTAACCTTCTTACATGAGACCGGATCAAACAACCCCCTAGGCATTTCATCAAACTGCGATAAAATTCCATTTCACCCCTACTTCTCCTCAAAAGATATTCTAGGTTTCATAGCCATATTCTTTCCTCTTATATCCCTCGCTATATTCTCACCCAACCTTCTAGGTGACCCAGAGAACTTTACACCCGCAAACCCACTAGTAACTCCCCCCCACATTAAACCCGAATGATATTTCCTATTCGCATACGCTATCTTACGATCAATCCCTAACAAACTAGGAGGAGTCCTAGCCCTCGCTGCTTCCATCATCATCCTATTCTTAATTCCTTTCCTCCATAAATCCAAACAACGAACAATAATCTTCCGGCCCCTCTCCCAACTAATATTCTGAATCTTAGTATCTAACCTTCTAATTCTCACATGAGTAGGGAGCCAACCAGTAGAACACCCATTCATTATCATTGGCCAACTAGCTTCACTCACCTACTTTATAATTCTTCTAATCCTTTTTCCACTCGTTGGAGCTCTAGAGAACAAAATACTCAAC??????
napo_6890LoretoPER                      ATCCCTCCTTGGTATCTGCCTTATGACCCAAATTATCACTGGCTTACTCATAGCAATACATTACACAGCAGACACCACACTAGCCTTCACATCAGTAGCCCACACCTGCCGAAATGTCCAATTTGGATGACTAATCCGAAATCTTCATGCGAATGGAGCTTCTCTATTCTTTATCTGCATCTACCTTCACATCGGACGAGGACTCTACTATGGCTCCTACCTATATAAAGAAACTTGAAACACCGGAGTAATCCTCTTACTAACCCTCATAGCAACAGCTTTCGTAGGATACGTCCTTCCCTGAGGACAAATATCATTCTGAGGAGCCACCGTTATTACCAACCTATTCTCAGCAATCCCTTATATCGGACAAACACTTGTAGAATGGGCTTGAGGAGGATTTTCGGTCGATAATCCTACCCTTACACGATTTTTCGCTCTCCACTTTCTTCTACCTTTCGTCATCGCAGGACTCACATTCATCCACTTAACCTTCTTACATGAGACCGGATCAAACAACCCCCTAGGCATTTCATCAAACTGCGATAAAATTCCATTTCACCCCTACTTCTCCTCAAAAGATATTCTAGGTTTCATAGCCATATTCTTTCCTCTTATATCCCTCGCTATATTTTCACCCAACCTTCTAGGCGACCCGGAGAACTTTACACCCGCAAACCCACTAGTAACTCCCCCCCACATTAAACCCGAATGATATTTCCTATTCGCATACGCTATCTTACGATCAATCCCCAACAAACTAGGAGGAGTCCTAGCCCTCGCCGCTTCCATCATCATCCTATTCTTAATTCCTTTCCTCCATAAATCCAAACAACGAACAATAATCTTCCGGCCCCTCTCCCAACTAATATTCTGAATCCTAGTATCTAACCTTCTAATTCTCACATGAGTAGGGAGCCAACCAGTAGAACACCCATTCATTATCATTGGCCAACTAGCTTCACTCACCTACTTTATAACTCTTCTAATCCTTTTTCCACTCGTTGGAGCTCTAGAGAACAAAATACTCAACCTCTAA
guiana_9FM40BolivarVEN                     ATCCCTCCTTGGTATCTGCCTTATGACCCAAATTATCACTGGCTTACTCATAGCAATACACTACACAGCAGACACTACACTAGCCTTCACCTCAGTAGCCCACACCTGCCGAAACGTCCAATTTGGATGACTAATCCGAAATCTTCATGCAAACGGAGCTTCTCTATTCTTTATCTGCATCTACCTTCACATCGGACGAGGACTCTACTATGGCTCCTACCTATATAAAGAAACTTGAAACACCGGAGTAATCCTCTTACTAACCCTCATAGCAACAGCTTTCGTAGGATACGTCCTTCCCTGAGGACAAATATCATTCTGAGGAGCCACCGTTATTACTAACCTATTCTCAGCAATCCCTTATATCGGACAAACACTTGTAGAGTGGGCTTGAGGAGGATTTTCGGTCGATAATCCTACCCTTACACGATTTTTCGCTCTCCACTTTCTTCTACCTTTCGTCATCGCAGGACTCACATTCATCCACTTAACCTTCTTACATGAAACCGGATCAAACAACCCCCTAGGCATTTCATCAAACTGCGATAAAATTCCATTTCACCCCTACTTCTCCTCAAAAGATATTCTAGGTTTCATAGCCATATTCTTTCCTCTTATATCCCTCGCTATATTTTCACCCAACCTTCTAGGTGACCCAGAAAACTTTACACCCGCAAACCCACTAGTAACTCCCCCCCACATTAAACCCGAATGATATTTCCTATTCGCATACGCTATCTTACGATCAATCCCCAACAAACTAGGAGGAGTCCTAGCCCTCGCCGCTTCCATCATCATCCTATTCCTAATTCCTTTCCTCCATAAATCCAAACAACGAACAATAATCTTCCGGCCCCTCTCCCAACTAATATTCTGAATCCTAGTATCTAACCTTCTAATTCTCACATGAGTAGGGAGCCAACCAGTAGAACACCCATTCATTATCATTGGCCAACTAGCTTCACTCACCTACTTTATAATTCTTCTAATCCTTTTTCCACTCGTTGGAGCTCTAGAGAACAAAATACTCAACCTCTAA
imeri_AMZ170AmazonasBRA                 ATCCCTCCTTGGTATCTGCCTTATGACCCAAATTATCACTGGCTTACTCATAGCAATACACTACACAGCAGACACTACACTAGCCTTCACCTCAGTAGCCCACACCTGCCGAAACGTCCAATTTGGATGACTAATCCGAAATCTTCATGCAAACGGAGCTTCTCTATTCTTTATCTGCATCTACCTTCACATCGGACGAGGACTCTACTATGGCTCCTACCTATATAAAGAAACTTGAAATACCGGAGTAATCCTCTTACTAACCCTCATAGCAACAGCTTTCGTAGGATACGTCCTTCCCTGAGGACAAATATCATTCTGAGGAGCCACCGTTATTACCAACCTATTCTCAGCAATCCCTTACATCGGACAAACACTTGTAGAATGGGCTTGAGGAGGATTTTCGGTCGATAATCCTACCCTTACACGATTTTTCGCTCTCCACTTTCTTCTACCTTTCGTCATCGCAGGACTCACATTCATCCACTTAACCTTCTTACATGAAACCGGATCAAACAACCCCCTAGGCATTTCATCAAACTGCGATAAAATTCCATTCCACCCCTACTTCTCCTCAAAAGATATTCTAGGTTTCATAGCCATATTCTTTCCTCTTATATCCCTCGCTATATTTTCACCCAACCTTCTAGGTGACCCAGAGAACTTTACACCCGCAAACCCACTAGTAACTCCCCCCCACATTAAACCCGAATGATATTTCCTATTCGCATACGCTATCTTACGATCAATCCCCAACAAACTAGGAGGAGTCCTAGCCCTCGCTGCTTCCATCATCATCCTATTCCTAATTCCTTTCCTCCATAAATCCAAACAACGAACAATAATCTTCCGGCCCCTCTCCCAACTAATATTCTGAATCCTAGTATCTAACCTTCTAATTCTCACATGAGTAGGGAGCCAACCAGTAGAACACCCATTCATTATCATTGGCCAACTAGCTTCACTCACCTACTTTATAATTCTTCTAATCCTTTTTCCACTCGTTGGAGCTCTAGAGAACAAAATACTCA????????
napo_ANSP1630MoronaECU                  ATCCCTCCTTGGTATCTGCCTTATGACCCAAATCATCACTGGCTTACTCATAGCAATACACTACACAGCAGACACCACACTAGCCTTCACATCAGTAGCCCACACCTGCCGAAACGTCCAATTTGGATGACTAATCCGAAATCTTCATGCAAACGGAGCTTCTCTATTCTTTATCTGTATCTACCTTCACATCGGACGAGGACTCTACTATGGCTCCTACCTATATAAAGAAACTTGAAACACCGGAGTAGTCCTCTTACTAACCCTCATAGCAACAGCTTTCGTAGGATACGTCCTTCCCTGAGGACAAATATCATTCTGAGGGGCCACCGTTATTACCAACCTATTCTCAGCAATCCCTTATATCGGACAAACACTTGTAGAATGGGCTTGAGGAGGATTTTCGGTCGACAATCCTACCCTTACACGATTTTTCGCTCTCCACTTTCTTCTACCTTTCGTCATCGCAGGACTCACATTCATCCACTTAACCTTCTTACATGAAACCGGATCAAACAACCCCCTAGGCATTTCATCAAACTGCGATAAAATTCCATTTCACCCCTACTTCTCCTCAAAAGATATTCTAGGTTTCATAGCCATATTCTTTCCTCTTATATCCCTCGCTATATTCTCACCCAACCTTCTAGGTGACCCAGAGAACTTTACACCCGCAAACCCACTAGTAACTCCCCCCCACATTAAACCCGAATGATATTTCCTATTCGCATACGCTATCTTACGATCAATCCCCAACAAACTAGGAGGGGTCCTAGCCCTCGCTGCTTCCATCATCATCCTATTCTTAATTCCTTTCCTCCATAAATCCAAACAACGAACAATAATCTTCCGGCCCCTCTCCCAACTAATATTCTGAATCCTAGTATCTAACCTTCTAATTCTCACATGAGTAGGGAGCCAACCAGTAGAACACCCATTCATTATCATTGGCCAACTAGCTTCACTCACCTACTTTATAATTCTTCTAATCCTTTTTCCACTCGTTGGAGCTCTAGAGAACAAAATACTCAACCTCTAA
napo_ANSP2641MoronaECU                  ATCCCTCCTTGGTATCTGCCTTATGACCCAAATCATCACTGGCTTACTCATAGCAATACACTACACAGCAGACACCACACTAGCCTTCACATCAGTAGCCCACACCTGCCGAAACGTCCAATTTGGATGACTAATCCGAAATCTTCATGCAAACGGAGCTTCTCTATTCTTTATCTGCATCTACCTTCACATCGGACGAGGACTCTACTATGGCTCCTACCTATATAAAGAAACTTGAAACACCGGAGTAGTCCTCTTACTAACCCTCATAGCAACAGCTTTCGTAGGATACGTCCTTCCCTGAGGACAAATATCATTCTGAGGGGCCACCGTTATTACCAACCTATTCTCAGCAATCCCTTATATCGGACAAACACTTGTAGAATGGGCTTGAGGAGGATTTTCGGTCGACAATCCTACCCTTACACGATTTTTCGCTCTCCACTTTCTTCTACCTTTCGTCATCGCAGGACTCACATTCATCCACTTAACCTTCTTACATGAAACCGGATCAAACAACCCCCTAGGCATTTCATCAAACTGCGATAAAATTCCATTTCACCCCTACTTCTCCTCAAAAGATATTCTAGGTTTCATAGCCATATTCTTTCCTCTTATATCCCTCGCTATATTCTCACCCAACCTTCTAGGTGACCCAGAGAACTTTACACCCGCAAACCCACTAGTAACTCCCCCCCACATTAAACCCGAATGATATTTCCTATTCGCATACGCTATCTTACGATCAATCCCCAACAAACTAGGAGGAGTCCTAGCCCTCGCTGCTTCCATCATCATCCTATTCTTAATTCCTTTCCTCCATAAATCCAAACAACGAACAATAATCTTCCGGCCCCTCTCCCAACTAATATTCTGAATCCTAGTATCTAACCTTCTAATTCTCACATGAGTAGGGAGCCAACCAGTAGAACACCCATTCATTATCATTGGCCAACTAGCCTCACTCACCTACTTTATAATTCTTCTAATCCTTTTTCCACTCGT?GGAGCTCTAGAGAACAAAATACTCAACCTCTAA
choco_ANSP4686EsmeraldasECU             ATCCCTCCTTGGTATCTGCCTTATGACCCAAATTATCACTGGCTTACTTATAGCAATACACTACACAGCAGACACCACACTAGCCTTCACATCAGTAGCCCACACCTGCCGAAACGTCCAATTTGGATGACTAATCCGAAATCTTCATGCAAACGGAGCTTCTCTATTCTTTATCTGCATTTACCTTCACATCGGACGAGGACTCTACTATGGCTCCTACCTATATAAAGAAACTTGAAACACCGGAGTAATCCTCTTACTAACCCTCATAGCAACAGCTTTCGTAGGATACGTCCTTCCCTGAGGACAAATATCATTCTGAGGGGCAACCGTTATTACCAACCTATTCTCAGCAATCCCTTATATCGGACAAACACTTGTAGAATGGGCCTGAGGAGGATTTTCGGTCGATAATCCTACCCTTACACGATTTTTCGCTCTCCACTTTCTTCTACCTTTCGTCATCGCAGGACTCACATTCATCCACTTAACCTTCTTACATGAAACCGGATCAAACAACCCCCTAGGCATTTCATCAAACTGCGATAAAATTCCATTTCACCCCTACTTCTCCTCAAAAGATATTCTAGGTTTCATAGCCATATTCTTTCCTCTTATATCCCTCGCTATATTCTCACCCAACCTTCTAGGTGACCCAGAGAACTTTACACCCGCAAACCCACTAGTAACTCCCCCCCACATTAAACCCGAATGATATTTCCTATTCGCATACGCTATCTTACGATCAATCCCCAACAAACTAGGAGGAGTCCTAGCCCTCGCTGCTTCCATCATCATCCTATTCTTAATTCCTTTCCTCCATAAATCCAAACAACGAACAATAATCTTCCGGCCCCTCTCCCAACTGATATTCTGAATCTTAGTATCTAACCTTCTAATTCTCACATGAGTAGGGAGCCAACCAGTAGAACACCCATTCATTATCATTGGCCAACTAGCTTCACTCACCTACTTTATAATTCTTCTAATCCTTTTTCCACTCGTTGGAGCTCTAGAGAACAAAATACTCAACCTCTAA
tapajos_BR163116ParaBRA                 ATCCCTCCTTGGTATCTGCCTTATGACCCAAATTATCACTGGCTTACTCATAGCAATGCACTACACAGCAGACACCACACTAGCCTTCACATCAGTAGCCCACACCTGCCGAAACGTCCAATTTGGATGACTAATCCGAAATCTTCATGCAAACGGAGCTTCTCTATTCTTTATCTGCATCTACCTTCACATCGGACGAGGACTCTACTATGGCTCCTACCTATATAAAGAAACTTGAAACACCGGAGTAATCCTCTTACTAACCCTCATAGCAACAGCTTTCGTAGGATACGTCCTTCCCTGAGGACAAATATCATTCTGAGGGGCCACCGTTATTACCAACCTATTCTCAGCAATCCCTTATATCGGACAAACACTTGTAGAATGGGCTTGAGGAGGATTTTCGGTCGATAATCCTACCCTTACACGATTTTTCGCTCTCCACTTTCTTCTACCTTTCGTCATCGCAGGACTCACATTCATCCACTTAACCTTCTTACATGAAACCGGATCAAACAACCCCCTAGGCATTTCATCAAACTGCGATAAAATTCCATTCCACCCCTACTTCTCCTCAAAAGATATTCTAGGTTTCATAGCCATATTCCTTCCTCTTATATCCCTCGCTATATTTTCACCTAACCTTCTAGGTGACCCAGAGAACTTTACACCCGCAAACCCACTAGTAACTCCCCCCCACATTAAACCCGAATGATATTTCCTATTCGCATACGCTATCTTACGATCAATCCCCAACAAACTAGGAGGAGTCCTAGCCCTCGCCGCTTCCATCATCATCCTATTCTTAATTCCTTTCCTCCATAAATCCAAACAACGAACAATAATCTTCCGGCCCCTCTCCCAACTAATATTCTGAATCCTAGTATCTAACCTTCTAATTCTCACATGAGTAGGGAGCCAACCAGTAGAGCACCCATTCATTATCATTGGCCAACTAGCTTCACTCACCTACTTTATAATTCTTCTAATCCTTTTTCCACTCGTTGGAGCTCTAGAGAACAAAATACTCAACCTCTAA
tapajos_BR163161ParaBRA                 ATCCCTCCTTGGTATCTGCCTTATGACCCAAATTATCACTGGCTTACTCATAGCAATGCACTACACAGCAGACACCACACTAGCCTTCACATCAGTAGCCCACACCTGCCGAAACGTCCAATTTGGATGACTAATCCGAAACCTTCATGCAAACGGAGCTTCTCTATTCTTTATCTGCATCTACCTTCACATCGGACGAGGACTCTACTATGGCTCCTACCTATATAAAGAAACTTGAAACACCGGAGTAATCCTCTTACTAACCCTCATAGCAACAGCTTTCGTAGGATACGTCCTTCCCTGAGGACAAATATCATTCTGAGGGGCCACCGTTATTACCAACCTATTCTCAGCAATCCCTTATATCGGACAAACACTTGTAGAATGGGCTTGAGGAGGATTTTCGGTCGATAATCCTACCCTTACACGATTTTTCGCTCTCCACTTTCTTCTACCTTTCGTCATCGCAGGACTCACATTCATCCACTTAACCTTCTTACATGAAACCGGATCAAACAACCCCCTAGGCATTTCATCAAACTGCGATAAAATTCCATTCCACCCCTACTTCTCCTCAAAAGATATTCTAGGTTTCATAGCCATATTCCTTCCTCTTATATCCCTCGCTATATTTTCACCTAACCTTCTAGGTGACCCAGAGAACTTTACACCCGCAAACCCACTAGTAACTCCCCCCCACATTAAACCCGAATGATATTTCCTATTCGCATACGCTATCTTACGATCAATCCCCAACAAACTAGGAGGAGTCCTAGCCCTCGCCGCTTCCATCATCATCCTATTCTTAATTCCTTTCCTCCATAAATCCAAACAACGAACAATAATCTTCCGGCCCCTCTCCCAACTAATATTCTGAATCCTAGTATCTAACCTTCTAATTCTCACATGAGTAGGGAGCCAACCAGTAGAACACCCATTCATTATCATTGGCCAACTAGCTTCACTCACCTACTTTATAATTCTTCTAATCCTTTTTCCACTCGTTGGAGCTCTAGAGAACAAAATACTCAACCTCTAA
guiana_CN1174ParaBRA                    ATCCCTCCTTGGTATCTGTCTTATGACCCAAATCATCACTGGCTTACTCATAGCAATACACTACACAGCAGACACCACACTAGCCTTCACATCAGTAGCCCACACCTGCCGAAACGTCCAATTTGGATGACTAATCCGGAATCTTCATGCAAACGGAGCTTCTCTATTCTTTATCTGCATCTACCTTCACATCGGACGAGGACTCTACTATGGCTCCTACCTATATAAAGAAACTTGAAACACCGGAGTAATCCTCTTACTAACCCTCATAGCAACAGCTTTCGTAGGATACGTCCTCCCCTGAGGACAAATATCATTCTGAGGGGCCACCGTTATTACCAACCTATTCTCAGCAATCCCTTATATCGGACAAACACTTGTAGAATGGGCTTGAGGAGGATTTTCGGTCGATAATCCTACCCTTACACGATTTTTCGCTCTCCACTTTCTCCTACCTTTCGTCATCGCAGGACTCACATTCATCCACTTAACCTTCTTACACGAAACCGGATCTAACAACCCCCTAGGCATTTCATCAAACTGCGATAAAATTCCATTTCACCCCTATTTCTCCTCAAAAGATATTCTAGGTTTCATAGCCATATTCTTCCCTCTTATATCCCTCGCTATATTTTCACCCAACCTTCTAGGCGACCCAGAGAACTTTACACCCGCGAACCCACTAGTAACTCCCCCCCACATTAAACCCGAATGATACTTCCTATTCGCATACGCTATCTTACGATCAATCCCCAACAAGCTAGGAGGAGTCCTAGCCCTCGCCGCCTCCATCATCATCCTATTCTTAATTCCTTTCCTCCATAAATCCAAACAACGAACAATAATCTTCCGGCCCCTCTCCCAACTAATATTCTGAATCCTAGTATCTAACCTTCTAATCCTCACATGAGTAGGGAGCCAACCAGTAGAACACCCATTCATTATCATTGGCCAATTAGCCTCACTCACTTACTTTATAATTCTTCTAATCCTTTTTCCACTCGTTGGAGCTCTAGAGAACAAAATACTCAACCTCTAA
guiana_CN394ParaPARA                    ???????????????????????????????????????????????????????????????????????????????CTAGCCTTCACATCAGTAGCCCACACCTGCCGAAACGTCCAATTTGGATGACTAATCCGGAATCTTCATGCAAACGGAGCTTCTCTATTCTTTATCTGCATCTACCTTCACATCGGACGAGGACTCTACTATGGCTCCTACCTATATAAAGAAACTTGAAACACCGGAGTAATCCTCTTACTAACCCTCATAGCAACAGCTTTCGTAGGATACGTCCTCCCCTGAGGACAAATATCATTCTGAGGGGCCACCGTTATTACCAACCTATTCTCAGCAATCCCTTATATCGGACAAACACTTGTAGAATGGGCTTGAGGAGGATTTTCGGTCGATAATCCTACCCTTACACGATTTTTCGCTCTCCACTTTCTTCTACCTTTCGTCATCGCAGGACTCACATTCATCCACTTAACCTTCTTACACGAAACCGGATCTAACAACCCCCTAGGCATTTCATCAAACTGCGATAAAATTCCATTTCACCCATATTTCTCCTCAAAAGATATTCTAGGTTTCATAGCCATATTCTTTCCTCTTATATCCCTCGCTATATTTTCACCCAACCTTCTAGGCGACCCAGAGAACTTTACACCCGCAAACCCACTAGTAACTCCCCCCCACATTAAACCCGAATGATACTTCCTATTCGCATACGCTATCTTACGATCAATCCCCAACAAGCTAGGAGGAGTCCTAGCCCTCGCCGCCTCCATCGTCATCCTATTCTTAATTCCTTTCCTCCATAAATCCAAACAACGAACAATAATCTTCCGGCCCCTCTCCCAACTAATATTCTGAATCCTAGTATCTAACCTTCTAATCCTCACATGAGTAGGGAGCCAACCAGTAGAACACCCATTCATTATCATTGGCCAATTAGCCTCACTCACTTACTTTATAATTCTTCTAATCCTTTTTCCACTCGTTGGAGCTCTAGAGAACAAAA??????????????
inambari_CUJ176AcreBRA                  ??????????????????????????????????????????????????????????????????????????CCACACTAGCCTTCACATCAGTAGCCCACACCTGCCGAAACGTCCAATTTGGATGACTAATCCGGAATCTTCATGCAAACGGAGCTTCTCTATTCTTTATCTGCATCTACCTTCACATCGGACGAGGACTCTACTATGGCTCCTACCTATATAAAGAAACTTGAAACACCGGAGTAATCCTCTTACTAACCCTCATAGCAACAGCTTTCGTAGGATACGTCCTTCCCTGAGGACAAATATCATTCTGAGGGGCCACCGTTATTACTAACCTATTCTCAGCAATCCCTTATATCGGACAAACACTTGTAGAATGGGCTTGAGGAGGATTTTCGGTCGATAATCCTACCCTTACACGATTTTTCGCTCTCCACTTTCTTCTACCTTTCGTCATCGCAGGACTCACATTCATCCACTTAACCTTCTTACATGAAACCGGATCAAACAACCCCCTAGGCATTTCATCAAACTGCGATAAAATTCCATTCCACCCCTACTTCTCCTCAAAAGATATTCTAGGTTTCATAGCCATATTCCTTCCTCTTATATCCCTCGCTATATTTTCACCCAACCTTCTAGGTGACCCAGAGAACTTTACACCCGCAAACCCACTAGTAACTCCCCCCCACATTAAACCCGAATGATATTTCCTATTCGCATACGCTATCTTACGATCAATCCCCAACAAACTAGGAGGAGTCCTAGCCCTCGCCGCTTCCATCATCATCCTATTCTTAATTCCTTTCCTCCATAAATCCAAACAACGAACAATAATCTTCCGACCCCTCTCCCAACTAATATTCTGAATCCTAGTATCTAACCTTCTAATTCTCACATGAGTAGGGAGCCAACCAGTAGAACATCCATTCATTATCATTGGCCAACTAGCTTCACTCACCTACTTTATAATTCTTCTAATCCTCTTTCCACTCGTTGGAGCTCTAGAGAACAAAATACTCAACCTCTAA
inambari_ESEC212AcreBRA                 ATCCCTCCTTGGTATCTGCCTTATGACCCAAATTATCACTGGCTTACTCATAGCAATACACTACACAGCAGACACCACACTAGCCTTCACATCAGTAGCCCACACCTGCCGAAACGTCCAATTTGGATGACTAATCCGGAACCTTCATGCAAACGGAGCTTCTCTATTCTTTATCTGCATCTACCTTCACATCGGACGAGGACTCTACTATGGCTCCTACCTATATAAAGAAACTTGAAACACCGGAGTAATCCTCTTACTAACCCTCATAGCAACAGCTTTCGTAGGATACGTCCTTCCCTGAGGACAAATATCATTCTGAGGGGCCACCGTTATTACCAACCTATTCTCAGCAATCCCTTATATCGGACAAACACTTGTAGAATGGGCTTGAGGAGGATTTTCGGTCGATAATCCTACCCTTACACGATTTTTCGCTCTCCACTTTCTTCTACCTTTCGTCATCGCAGGACTCACATTCATCCACTTAACCTTCTTACATGAAACCGGATCAAACAACCCCCTAGGCATTTCATCAAACTGCGATAAAATTCCATTCCACCCCTACTTCTCTTCAAAAGATATTCTAGGTTTCATAGCCATATTCCTTCCTCTTATATCCCTCGCTATATTTTCACCCAACCTTCTAGGTGACCCAGAGAACTTTACACCCGCAAACCCACTAGTAACTCCCCCCCACATTAAACCCGAATGATATTTCCTATTCGCATACGCTATCTTACGATCAATCCCCAACAAACTAGGAGGAGTCCTAGCCCTCGCCGCTTCCATCATCATCCTATTCTTAATTCCTTTCCTCCATAAATCCAAACAACGAACAATAATCTTCCGGCCCCTCTCTCAACTAATATTCTGAATCCTAGTATCTAACCTTCTAATTCTCACATGAGTAGGGAGCCAACCAGTAGAACACCCATTCATTATCATTGGCCAACTAGCTTCACTCACCTACTTTATAATTCTTCTAATCCTTTTTCCACTCGTTGGAGCTCTAGAGAACAAAATACTCAACCTCTAA
central_GU215221BocasDelToroPAN         ?????????????????????????????AAATTATCACTGGCTTACTTATAGCAATACACTACACAGCAGACACCACACTAGCCTTCACATCAGTAGCCCACACCTGCCGAGACGTCCAATTTGGATGACTAATCCGAAATCTTCATGCAAACGGAGCTTCTCTATTCTTTATCTGCATTTACCTTCACATCGGACGAGGACTCTACTATGGCTCCTACCTATATAAAGAAACTTGAAACACCGGAGTAATCCTCTTACTAACCCTCATAGCAACAGCTTTCGTAGGATACGTCCTTCCCTGAGGACAAATATCATTCTGAGGGGCAACCGTTATTACCAACCTATTCTCAGCAATCCCTTATATCGGACAAACACTTGTAGAATGGGCCTGAGGAGGATTTTCGGTCGATAATCCTACCCTTACACGATTTTTCGCTCTCCACTTTCTTCTACCTTTCGTCATCGCAGGACTCACATTCATCCACTTAACCTTCTTACATGAAACCGGATCAAACAACCCCCTAGGCATTTCATCAAACTGCGATAAAATTCCATTTCACCCCTACTTCTCCTCAAAAGATATTCTAGGTTTCATAGCCATATTCTTTCCTCTTATATCCCTCGCTATATTCTCACCCAACCTTCTAGGTGACCCAGAGAACTTTACACCCGCAAACCCACTAGTAACTCCCCCCCACATTAAACCCGAATGATATTTCCTATTCGCATACGCTATCTTACGATCAATCCCCAACAAACTCGGAGGAGTCCTAGCCCTCGCTGCTTCCATCATCATCCTATTCTTAATTCCTTTCCTCCATAAATCCAAACAACGAACAATAATCTTCCGGCCCCTCTCCCAACTAATATTCTGAATCTTAGTATCTAACCTTCTAATTCTCACATGAGTAGGGAGCCAACCAGTAGAACACCCATTCATTATCATTGGCCAACTAGCTTCACTCACCTACTTTATAATTCTTCTAATCCTTTTTCCACTCGTTGGAGCTCTAGAGAACAAAATACTCAACCTCTAA
napo_JAP443AmazonasBRA                  ATCCCTCCTTGGTATCTGCCTTATGACCCAAATTATCACTGGCTTACTCATAGCAATACACTACACAGCAGACACCACATTAGCCTTCACATCAGTAGCCCACACCTGCCGAAATGTCCAATTCGGATGACTAATCCGAAATCTTCATGCAAACGGAGCTTCTCTATTCTTTATCTGCATCTACCTTCACATCGGACGAGGACTCTACTATGGCTCCTACCTATATAAAGAAACTTGAAACACCGGAGTAATCCTCTTACTAACCCTCATAGCAACAGCTTTCGTAGGATACGTCCTTCCCTGAGGACAAATATCATTCTGAGGGGCCACCGTTATTACCAACCTATTCTCAGCAATCCCTTATATCGGACAAACACTTGTAGAATGGGCCTGAGGAGGATTTTCGGTCGATAATCCTACCCTTACACGATTTTTCGCTCTCCACTTTCTTCTACCTTTCGTCATCGCAGGACTCACATTCATCCACTTAACCTTCTTACATGAAACCGGATCAAACAACCCCCTAGGCATTTCATCAAACTGCGATAAAATTCCATTTCACCCCTACTTCTCCTCAAAAGATATTCTAGGTTTCATAGCCATATTCTTTCCTCTTATATCCCTCGCTATATTTTCACCCAACCTTCTAGGTGACCCGGAGAACTTTACACCCGCAAACCCACTAGTAACTCCCCCCCACATTAAACCCGAATGATATTTCCTATTCGCATACGCTATCTTACGATCAATCCCCAACAAACTAGGAGGAGTCCTAGCCCTCGCCGCTTCCATCATCATCCTATTCTTAATTCCTTTCCTCCATAAATCCAAACAACGAACAATAATCTTCCGGCCCCTCTCCCAACTAATATTCTGAATCCTAGTATCTAACCTTCTAATTCTCACATGAGTAGGAAGCCAACCAGTAGAACACCCATTCATTATCATTGGCCAACTAGCTTCACTCACCTACTTTATAATTCTTCTAATCCTTTTTCCACTCGTTGGAGCTCTAGAGAACAAAATACTCAACCTCTAA
napo_JAP457AmazonasBRA                  ATCCCTCCTTGGTATCTGCCTTATGACCCAAATTATCACTGGCTTACTCATAGCAATACACTACACAGCAGACACCACATTAGCCTTCACATCAGTAGCCCACACCTGCCGAAATGTCCAATTCGGATGACTAATCCGAAATCTTCATGCAAACGGAGCTTCTCTATTCTTTATCTGCATCTACCTTCACATCGGACGAGGACTCTACTATGGCTCCTACCTATATAAAGAAACTTGAAACACCGGAGTAATCCTCTTACTAACCCTCATAGCAACAGCTTTCGTAGGATACGTCCTTCCCTGAGGACAAATATCATTCTGAGGGGCCACCGTTATTACCAACCTATTCTCAGCAATCCCTTATATCGGACAAACACTTGTAGAATGGGCCTGAGGAGGATTTTCGGTCGATAATCCTACCCTTACACGATTTTTCGCTCTCCACTTTCTTCTACCTTTCGTCATCGCAGGACTCACATTCATCCACTTAACCTTCTTACATGAAACCGGATCAAACAACCCCCTAGGCATTTCATCAAACTGCGATAAAATTCCATTTCACCCCTACTTCTCCTCAAAAGATATTCTAGGTTTCATAGCCATATTCTTTCCTCTTATATCCCTCGCTATATTTTCACCCAACCTTCTAGGTGACCCGGAGAACTTTACACCCGCAAACCCACTAGTAACTCCCCCCCACATTAAACCCGAATGATATTTCCTATTCGCATACGCTATCTTACGATCAATCCCCAACAAACTAGGAGGAGTCCTAGCCCTCGCCGCTTCCATCATCATCCTATTCTTAATTCCTTTCCTCCATAAATCCAAACAACGAACAATAATCTTCCGGCCCCTCTCCCAACTAATATTCTGAATCCTAGTATCTAACCTTCTAATTCTCACATGAGTAGGAAGCCAACCAGTAGAACACCCATTCATTATCATTGGCCAACTAGCTTCACTCACCTACTTTATAATTCTTCTAATCCTTTTTCCACTCGTTGGAGCTCTAGAGAACAAAATACTCAACCTCTAA
napo_JAP458AmazonasBRA                  ATCCCTCCTTGGTATCTGCCTTATGACCCAAATTATCACTGGCTTACTCATAGCAATACACTACACAGCAGACACCACATTAGCCTTCACATCAGTAGCCCACACCTGCCGAAATGTCCAATTCGGATGACTAATCCGAAATCTTCATGCAAACGGAGCTTCTCTATTCTTTATCTGCATCTACCTTCACATCGGACGAGGACTCTACTATGGCTCCTACCTATATAAAGAAACTTGAAACACCGGAGTAATCCTCTTACTAACCCTCATAGCAACAGCTTTCGTAGGATACGTCCTTCCCTGAGGACAAATATCATTCTGAGGGGCCACCGTTATTACCAACCTATTCTCAGCAATCCCTTATATCGGACAAACACTTGTAGAATGGGCCTGAGGAGGATTTTCGGTCGATAATCCTACCCTTACACGATTTTTCGCTCTCCACTTTCTTCTACCTTTCGTCATCGCAGGACTCACATTCATCCACTTAACCTTCTTACATGAAACCGGATCAAACAACCCCCTAGGCATTTCATCAAACTGCGATAAAATTCCATTTCACCCCTACTTCTCCTCAAAAGATATTCTAGGTTTCATAGCCATATTCTTTCCTCTTATATCCCTCGCTATATTTTCACCCAACCTTCTAGGTGACCCGGAGAACTTTACACCCGCAAACCCACTAGTAACTCCCCCCCACATTAAACCCGAATGATATTTCCTATTCGCATACGCTATCTTACGATCAATCCCCAACAAACTAGGAGGAGTCCTAGCCCTCGCCGCTTCCATCATCATCCTATTCTTAATTCCTTTCCTCCATAAATCCAAACAACGAACAATAATCTTCCGGCCCCTCTCCCAACTAATATTCTGAATCCTAGTATCTAACCTTCTAATTCTCACATGAGTAGGAAGCCAACCAGTAGAACACCCATTCATTATCATTGGCCAACTAGCTTCACTCACCTACTTTATAATTCTTCTAATCCTTTTTCCACTCGTTGGAGCTCTAGAGAACAAAATACTCAACCTCTAA
imeri_JAP631AmazonasBRA                 ATCCCTCCTTGGTATCTGCCTTATGACCCAAATTATCACTGGCTTACTCATAGCAATACACTACACAGCAGACACTACACTAGCCTTCACCTCAGTAGCCCACACCTGCCGAAACGTCCAATTTGGATGACTAATCCGAAATCTTCATGCAAACGGAGCTTCTCTATTCTTTATCTGCATCTACCTTCACATCGGACGAGGACTCTACTATGGCTCCTACCTATATAAAGAAACTTGAAATACCGGAGTAATCCTCTTACTAACCCTCATAGCAACAGCTTTCGTAGGATACGTCCTTCCCTGAGGACAAATATCATTCTGAGGAGCCACCGTTATTACCAACCTATTCTCAGCAATCCCTTATATCGGACAAACACTTGTAGAATGGGCTTGAGGAGGATTTTCGGTCGATAATCCTACCCTTACACGATTTTTTGCTCTCCACTTTCTTCTACCTTTCGTCATCGCAGGACTCACATTCATCCACTTAACCTTCTTACATGAAACCGGATCAAACAACCCCCTAGGCATTTCATCAAACTGCGATAAAATTCCATTCCACCCCTACTTCTCCTCAAAAGATATTCTAGGTTTCATAGCCATATTCTTTCCTCTTATATCCCTCGCTATATTTTCACCCAACCTTCTAGGTGACCCAGAGAACTTTACACCCGCAAACCCACTAGTAACTCCCCCCCACATTAAACCCGAATGATATTTCCTATTCGCATACGCTATCTTACGATCAATCCCCAACAAACTAGGAGGAGTCCTAGCCCTCGCCGCTTCCATCATCATCCTATTCCTAATTCCTTTCCTCCATAAATCCAAACAACGAACAATAATCTTCCGGCCCCTCTCCCAACTAATATTCTGAATCCTAGTATCTAACCTTCTAATTCTCACATGAGTAGGGAGCCAACCAGTAGAACACCCATTCATTATCATTGGCCAACTAGCTTCACTCACCTACTTTATAATTCTTCTAATCCTTTTTCCACTCGTTGGAGCTCTAGAGAACAAAATACTCAACCTCTAA
xingu_PPBIO018ParaBRA                   ATCCCTCCTTGGTATCTGCCTTATGACCCAAATTATCACTGGCTTACTCATAGCAATACACTACACAGCAGACACCACACTAGCCTTCACATCAGTAGCCCACACCTGCCGAAACGTCCAATTTGGATGACTAATCCGGAATCTTCATGCAAACGGAGCTTCTCTATTCTTTATCTGCATCTACCTTCACATCGGACGAGGACTCTACTATGGCTCCTACCTATATAAAGAAACTTGAAACACCGGAGTAATCCTCTTACTAACCCTCATAGCAACAGCTTTCGTAGGATACGTCCTTCCTTGAGGACAAATATCATTCTGAGGGGCCACCGTTATTACCAACCTATTCTCAGCAATCCCTTATATCGGACAAACACTTGTAGAATGGGCTTGAGGAGGATTTTCGGTCGATAATCCTACCCTTACACGATTTTTCGCTCTCCACTTTCTTCTACCTTTCGTCATCGCAGGACTCACATTCATCCACTTAACCTTCTTACATGAAACCGGATCAAACAACCCCCTAGGCATTTCATCAAACTGCGATAAAATTCCATTCCACCCCTACTTCTCCTCAAAAGATATTCTAGGTTTCATAGCCATATTCCTTCCTCTTATATCCCTCGCTATATTTTCACCCAACCTTCTAGGTGACCCAGAGAACTTTACACCCGCAAACCCACTAGTAACTCCCCCCCACATTAAACCCGAATGATATTTCCTATTCGCATACGCCATCTTACGATCAATCCCCAACAAACTAGGAGGAGTCCTAGCCCTCGCCGCTTCCATCATCATCCTATTCTTAATTCCTTTCCTCCATAAATCCAAACAACGAACAATAATCTTCCGGCCCCTCTCCCAACTAATATTCTGAATCCTAGTATCTAACCTTCTAATTCTCACATGAGTAGGGAGCCAACCAGTAGAACACCCATTCATTATCATTGGCCAACTAGCTTCACTCACCTACTTTATAATTCTTCTAATCCTTTTTCCACTCGTTGGAGCTCTAGAGAACAAAATACTCAACCTCTAA
xingu_PPBIO108ParaBRA                   ATCCCTCCTTGGTATCTGCCTTATGACCCAAATTATCACTGGCTTACTCATAGCAATACACTACACAGCAGACACCACACTAGCCTTCACATCAGTAGCCCACACCTGCCGAAACGTCCAATTTGGATGACTAATCCGGAATCTTCATGCAAACGGAGCTTCTCTATTCTTTATCTGCATCTACCTTCACATCGGACGAGGACTCTACTATGGCTCCTACCTATATAAAGAAACTTGAAACACCGGAGTAATCCTCTTACTAACCCTCATAGCAACAGCTTTCGTAGGATACGTCCTTCCCTGAGGACAAATATCATTCTGAGGGGCCACCGTTATTACCAACCTATTCTCAGCAATCCCTTATATCGGACAAACACTTGTAGAATGGGCTTGAGGAGGATTTTCGGTCGATAATCCTACCCTTACACGATTTTTCGCTCTCCACTTTCTTCTACCTTTCGTCATCGCAGGACTCACATTCATCCACTTAACCTTCTTACATGAAACCGGATCAAACAACCCCCTAGGCATTTCATCAAACTGCGATAAAATTCCATTCCACCCCTACTTCTCCTCAAAAGATATTCTAGGTTTCATAGCCATATTCCTTCCTCTTATATCCCTCGCTATATTTTCACCCAACCTTCTAGGTGACCCAGAGAACTTTACACCCGCAAACCCACTAGTAACTCCCCCCCACATTAAACCCGAATGATATTTCCTATTCGCATACGCCATCTTACGATCAATCCCCAACAAACTAGGAGGAGTCCTAGCCCTCGCCGCTTCCATCATCATCCTATTCTTAATTCCTTTCCTCCATAAATCCAAACAACGAACAATAATCTTCCGGCCCCTCTCCCAACTAATATTCTGAATCCTAGTATCTAACCTTCTAATTCTCACATGAGTAGGGAGCCAACCAGTAGAACACCCATTCATTATCATTGGCCAACTAGCTTCACTCACCTACTTTATAATTCTTCTAATCCTTTTTCCACTCGTTGGAGCTCTAGAGAACAAAATACTCAACCTCTAA
inambari_PUC114AmazonasBRA              ATCCCTCCTTGGTATCTGCCTTATGACCCAAATCATCACTGGCTTACTCATAGCAATACACTACACAGCAGACACCACACTAGCCTTCACATCAGTAGCCCACACCTGCCGAAACGTCCAATTTGGATGACTAATCCGGAACCTTCATGCAAACGGAGCTTCTCTATTCTTTATCTGCATCTACCTTCACATCGGACGAGGACTCTACTATGGCTCCTACCTATATAAAGAAACTTGAAACACCGGAGTAATCCTCTTACTGACCCTCATAGCAACAGCTTTCGTAGGATACGTCCTTCCCTGAGGACAAATATCATTCTGAGGAGCCACCGTTATTACCAACCTATTCTCAGCAATCCCTTATATCGGACAAACACTTGTAGAATGGGCTTGAGGAGGATTTTCGGTCGATAATCCTACCCTTACACGATTTTTCGCTCTCCACTTTCTTCTACCTTTCGTCATCGCAGGACTCACATTCATCCACTTAACCTTCTTACATGAAACCGGATCAAACAACCCCCTAGGCATTTCATCAAACTGCGATAAAATTCCATTCCACCCCTACTTCTCTTCAAAAGATATTCTAGGTTTCATAGCCATATTCCTTCCTCTTATATCCCTCGCTATATTTTCACCCAACCTTCTAGGTGACCCAGAGAACTTTACACCCGCAAACCCACTAGTAACTCCCCCCCACATTAAACCCGAATGATATTTCCTATTCGCATACGCTATCTTACGATCAATCCCCAACAAACTAGGAGGAGTCCTAGCCCTCGCCGCTTCCATCATCATCCTATTCTTAATTCCTTTCCTCCATAAATCCAAACAACGAACAATAATCTTCCGGCCCCTCTCTCAACTAATATTCTGAATCCTAGTATCTAACCTTCTAATTCTCACATGAGTAGGGAGCCAACCAGTAGAACACCCATTCATTATCATTGGCCAACTAGCTTCACTCACCTACTTTATAATTCTTCTAATCCTTTTTCCACTCGTTGGAGCTCTAGAGAACAAAATACTCAACCTCTAA
inambari_PUC115AmazonasBRA              ATCCCTCCTTGGTATCTGCCTTATGACCCAAATTATCACTGGCTTACTCATAGCAATACACTACACAGCAGACACCACACTAGCCTTCACATCAGTAGCCCACACCTGCCGAAACGTCCAATTTGGATGACTAATCCGGAACCTTCATGCAAACGGAGCTTCTCTATTCTTTATCTGCATCTACCTTCACATCGGACGAGGACTCTACTATGGCTCCTACCTATATAAAGAAACTTGAAACACCGGAGTAATCCTCTTACTAACCCTCATAGCAACAGCTTTCGTAGGATACGTCCTTCCCTGAGGACAAATATCATTCTGAGGGGCCACCGTTATTACCAACCTATTCTCAGCAATCCCTTATATTGGACAAACACTTGTAGAATGGGCTTGAGGAGGATTTTCGGTCGATAATCCTACCCTTACACGATTTTTCGCTCTCCACTTTCTTCTACCTTTCGTCATCGCAGGACTCACATTCATCCACTTAACCTTCTTACATGAAACCGGATCAAACAACCCCCTAGGCATTTCATCAAACTGCGATAAAATTCCATTCCACCCCTACTTCTCTTCAAAAGATATTCTAGGTTTCATAGCCATATTCCTTCCTCTTATATCCCTCGCTATATTTTCACCCAACCTTCTAGGTGACCCAGAGAACTTTACACCCGCAAACCCACTAGTAACTCCCCCCCACATTAAACCCGAATGATATTTCCTATTCGCATACGCTATCTTACGATCAATCCCCAACAAACTAGGAGGAGTCCTAGCCCTCGCCGCTTCCATCATCATCCTATTCTTAATTCCTTTCCTCCATAAATCCAAACAACGAACAATAATCTTCCGGCCCCTCTCTCAACTAATATTCTGAATCCTAGTATCTAACCTTCTAATTCTCACATGAGTAGGGAGCCAACCAGTAGAACACCCATTCATTATCATTGGCCAACTAGCTTCACTCACCTACTTTATAATTCTTCTAATCCTTTTTCCACTCGTTGGAGCTCTAGAGAACAAAATACTCAACCTCTAA
inambari_PUC209AmazonasBRA              ATCCCTCCTTGGTATCTGCCTTATGACCCAAATTATCACTGGCTTACTCATAGCAATACACTACACAGCAGACACCACACTAGCCTTCACATCAGTAGCCCACACCTGCCGAAACGTCCAATTTGGATGACTAATCCGGAACCTTCATGCAAACGGAGCTTCTCTATTCTTTATCTGCATCTACCTTCACATCGGGCGAGGACTCTACTATGGCTCCTACCTATATAAAGAAACTTGAAACACCGGAGTAATCCTCTTACTGACCCTCATAGCAACAGCTTTCGTAGGATACGTCCTTCCCTGAGGACAAATATCATTCTGAGGAGCCACCGTTATTACCAACCTATTCTCAGCAATCCCTTATATCGGACAAACACTTGTAGAATGGGCTTGAGGAGGATTTTCGGTCGATAATCCTACCCTTACACGATTTTTCGCTCTCCACTTTCTTCTACCTTTCGTCATCGCAGGACTCACATTCATCCACTTAACCTTCTTACATGAAACCGGATCAAACAACCCCCTAGGCATTTCATCAAACTGCGATAAAATTCCATTCCACCCCTACTTCTCTTCAAAAGATATTCTAGGTTTCATAGCCATATTCCTTCCTCTTATATCCCTCGCTATATTTTCACCCAACCTTCTAGGTGACCCAGAGAACTTTACACCCGCAAACCCACTAGTAACTCCCCCCCACATTAAACCCGAATGATATTTCCTATTCGCATACGCTATCTTACGATCAATCCCTAACAAACTAGGAGGAGTCCTAGCCCTCGCCGCTTCCATCATCATCCTATTCTTAATTCCTTTCCTCCATAAATCCAAACAACGAACAATAATCTTCCGGCCCCTCTCTCAACTAATATTCTGAATCCTAGTATCTAACCTTCTAATTCTCACATGAGTAGGGAGCCAACCAGTAGAACACCCATTCATTATCATTGGCCAACTAGCTTCACTCACCTACTTTATAATTCTTCTAATCCTTTTTCCACTCGTTGGAGCTCTAGAGAACAAAATACTCAACCTCTAA
guiana_USNMB11881UpperEssequiboRiverGUY ATCCCTCCTTGGTATCTGTCTTATGACCCAAATCATCACTGGCTTACTCATAGCAATACACTACACAGCAGACACCACACTAGCCTTCACATCAGTAGCCCACACCTGCCGAAACGTCCAATTTGGATGACTAATCCGGAATCTTCATGCAAACGGAGCTTCTCTATTCTTTATCTGCATCTACCTCCACATCGGACGAGGACTCTACTATGGCTCCTACCTATATAAAGAAACTTGAAACACCGGAGTAATCCTCTTACTAACCCTCATAGCAACAGCTTTCGTAGGATACGTCCTCCCCTGAGGACAAATATCATTCTGAGGGGCCACCGTTATTACCAACCTATTCTCAGCAATCCCTTATATCGGACAAACACTTGTAGAATGGGCTTGAGGAGGATTTTCGGTCGATAATCCTACCCTTACACGATTTTTCGCTCTCCACTTTCTTCTACCTTTCGTCATCGCAGGACTCACATTCATCCACTTAACCTTCTTACACGAAACCGGATCTAACAACCCCCTAGGCATTTCATCAAACTGCGATAAAATTCCATTTCACCCCTACTTCTCCACAAAAGATATTCTAGGCTTCATAGCCATATTCTTTCCTCTTATATCCCTCGCTATATTTTCACCCAACCTTCTAGGCGACCCAGAGAACTTTACACCCGCAAACCCACTAGTAACTCCCCCCCACATTAAACCCGAATGATACTTCCTATTCGCATACGCTATCTTACGATCAATCCCCAACAAGCTAGGAGGAGTCCTAGCCCTCGCCGCCTCCATCGTCATCCTATTCTTAATTCCTTTTCTCCATAAATCCAAACAACGAACAATAATCTTCCGGCCCCTCTCCCAACTAATATTTTGAATCCTAGTATCTAACCTTCTAATCCTCACATGAGTAGGGAGCCAACCAGTAGAACACCCATTCATTATCATTGGCCAATTAGCCTCACTCACTTACTTTATAATTCTTCTAATCCTTTTTCCACTCGTTGGAGCTCTAGAGAACAAAATACTCAACCTCTAA
guiana_USNMB22078UpperTakutoGUY         ATCCCTCCTTGGTATCTGTCTTATGACCCAAATCATCACTGGCTTACTCATAGCAATACACTACACAGCAGACACCACACTAGCCTTCACATCAGTAGCCCACACCTGCCGAAACGTCCAATTTGGATGACTAATCCGGAATCTTCATGCAAACGGAGCTTCTCTATTCTTTATCTGCATCTACCTCCACATCGGACGAGGACTCTACTATGGCTCCTACCTATATAAAGAAACTTGAAACACCGGAGTAATCCTCTTACTAACCCTCATAGCAACAGCTTTCGTAGGATACGTCCTCCCCTGAGGACAAATATCATTCTGAGGGGCCACCGTTATTACCAACCTATTCTCAGCAATCCCTTATATCGGACAAACACTTGTAGAATGGGCTTGAGGAGGATTTTCGGTCGATAATCCTACCCTTACACGATTTTTCGCTCTCCACTTTCTTCTACCTTTCGTCATCGCAGGACTCACATTCATCCACTTAACCTTCTTACACGAAACCGGATCTAACAACCCCCTAGGCATTTCATCAAACTGCGATAAAATTCCATTTCACCCCTACTTCTCCACAAAAGATATTCTAGGCTTCATAGCCATATTCTTTCCTCTTATATCCCTCGCTATATTTTCACCCAACCTTCTAGGCGACCCAGAGAACTTTACACCCGCAAACCCACTAGTAACTCCCCCCCACATTAAACCCGAATGATACTTCCTATTCGCATACGCTATCTTACGATCAATCCCCAACAAGCTAGGAGGAGTCCTAGCCCTCGCCGCCTCCATCGTCATCCTATTCTTAATTCCTTTTCTCCATAAATCCAAACAACGAACAATAATCTTCCGGCCCCTCTCCCAACTAATATTTTGAATCCTAGTATCTAACCTTCTAATCCTCACATGAGTAGGGAGCCAACCAGTAGAACACCCATTCATTATCATTGGCCAATTAGCCTCACTCACTTACTTTATAATTCTTCTAATCCTTTTTCCACTCGTTGGAGCTCTAGAGAACAAAATACTCAACCTCTAA
guiana_USNMB22134UpperTakutoGUY         ATCCCTCCTTGGTATCTGTCTTATGACCCAAATCATCACTGGCTTACTCATAGCAATACACTACACAGCAGACACCACACTAGCCTTCACATCAGTAGCCCACACCTGCCGAAACGTCCAATTTGGATGACTAATCCGGAATCTTCATGCAAACGGAGCTTCTCTATTCTTTATCTGCATCTACCTTCACATCGGACGAGGACTCTACTACGGCTCCTACCTATATAAAGAAACTTGAAACACCGGAGTAATCCTCTTACTAACTCTCATAGCAACAGCTTTCGTAGGATACGTCCTCCCCTGAGGACAAATATCATTCTGAGGAGCCACCGTTATTACCAATTTATTCTCAGCAATCCCTTATATCGGACAAACACTTGTAGAATGGGCTTGAGGAGGATTTTCGGTCGATAATCCTACCCTTACACGATTTTTCGCTCTCCACTTTCTTCTACCTTTCGTCATCGCAGGACTCACATTCATCCACTTAACCTTCTTACACGAAACCGGATCTAACAACCCCCTAGGCATTTCATCAAACTGCGATAAAATTCCATTTCACCCCTATTTCTCCTCAAAAGATATTCTAGGTTTCATAGCCATATTCTTTCCTCTTATATCCCTCGCTATATTTTCACCCAACCTTCTAGGCGACCCAGAGAACTTTACACCCGCAAACCCACTAGTAACTCCCCCCCACATTAAACCCGAATGATACTTCCTATTCGCATACGCTATCTTACGATCAATCCCCAACAAGCTAGGAGGAGTCCTAGCCCTCGCCGCCTCCATCATCATCCTATTCTTAATTCCTTTCCTCCATAAATCCAAACAACGAACAATAATCTTCCGGCCCCTCTCCCAACTAATATTCTGAATCCTAGTATCTAACCTTCTAATCCTCACATGAGTAGGGAGCCAACCAGTAGAACATCCATTCATTATCATTGGCCAATTAGCCTCACTCACTTACTTTATAATTCTTCTAATCCTTTTTCCACTCGTTGGAGCTCTAGAGAACAAAATACTCAAC??????
central_USNMB406BocasDelToroPAN         ATCCCTCCTTGGTATCTGCCTTATGACCCAAATTATCACTGGCTTACTTATAGCAATACACTACACAGCAGACACCACACTAGCCTTCACATCAGTAGCCCACACCTGCCGAGACGTCCAATTTGGATGACTAATCCGAAATCTTCATGCAAACGGAGCTTCTCTATTCTTTATCTGCATTTACCTTCACATCGGACGAGGACTCTACTATGGCTCCTACCTATATAAAGAAACTTGAAACACCGGAGTAATCCTCTTACTAACCCTCATAGCAACAGCTTTCGTAGGATACGTCCTTCCCTGAGGACAAATATCATTCTGAGGGGCAACCGTTATTACCAACCTATTCTCAGCAATCCCTTATATCGGACAAACACTTGTAGAATGGGCCTGAGGAGGATTTTCGGTCGATAATCCTACCCTTACACGATTTTTCGCTCTCCACTTTCTTCTACCTTTCGTCATCGCAGGACTCACATTCATCCACTTAACCTTCTTACATGAAACCGGATCAAACAACCCCCTAGGCATTTCATCAAACTGCGATAAAATTCCATTTCACCCCTACTTCTCCTCAAAAGATATTCTAGGTTTCATAGCCATATTCTTTCCTCTTATATCCCTCGCTATATTCTCACCCAACCTTCTAGGTGACCCAGAGAACTTTACACCCGCAAACCCACTAGTAACTCCCCCCCACATTAAACCCGAATGATATTTCCTATTCGCATACGCTATCTTACGATCAATCCCCAACAAACTCGGAGGAGTCCTAGCCCTCGCTGCTTCCATCATCATCCTATTCTTAATTCCTTTCCTCCATAAATCCAAACAACGAACAATAATCTTCCGGCCCCTCTCCCAACTAATATTCTGAATCTTAGTATCTAACCTTCTAATTCTCACATGAGTAGGGAGCCAACCAGTAGAACACCCATTCATTATCATTGGCCAACTAGCTTCACTCACCTACTTTATAATTCTTCTAATCCTTTTTCCACTCGTTGGAGCTCTAGAGAACAAAATACTCAACCTCTAA
guiana_USNMB5125CuyuniGUY               ATCCCTCCTTGGTATCTGTCTTATGACCCAAATCATCACTGGCTTACTCATAGCAATACACTACACAGCAGACACCACACTAGCCTTCACATCAGTAGCCCACACCTGCCGAAACGTCCAATTTGGATGACTAATCCGGAATCTTCATGCAAACGGAGCTTCTCTATTCTTTATCTGCATCTACCTCCACATCGGACGAGGACTCTACTATGGCTCCTACCTATATAAAGAAACTTGAAACACCGGAGTAATCCTCTTACTAACCCTCATAGCAACAGCTTTCGTAGGATACGTCCTCCCCTGAGGACAAATATCATTCTGAGGGGCCACCGTTATTACCAACCTATTCTCAGCAATCCCTTATATCGGACAAACACTTGTAGAATGGGCTTGAGGAGGATTTTCGGTCGATAATCCTACCCTTACACGATTTTTCGCTCTCCACTTTCTTCTACCTTTCGTCATCGCAGGACTCACATTCATCCACTTAACCTTCTTACACGAAACCGGATCTAACAACCCCCTAGGCATTTCATCAAACTGCGATAAAATTCCATTTCACCCCTACTTCTCCACAAAAGATATTCTAGGCTTCATAGCCATATTCTTTCCTCTTATATCCCTCGCTATATTTTCACCCAACCTTCTAGGCGACCCAGAGAACTTTACACCCGCAAACCCACTAGTAACTCCCCCCCACATCAAACCCGAATGATACTTCCTATTCGCATACGCTATCTTACGATCAATCCCCAACAAGCTAGGAGGAGTCCTAGCCCTCGCCGCCTCCATCGTCATCCTATTCTTAATTCCTTTTCTCCATAAATCCAAACAACGAACAATAATCTTCCGGCCCCTCTCCCAACTAATATTTTGAATCCTAGTATCTAACCTTCTAATCCTCACATGAGTAGGGAGCCAACCAGTAGAACACCCATTCATTATCATTGGCCAATTAGCCTCACTCACTTACTTTACAATTCTTCTAATCCTTTTTCCACTCGTTGGAGCTCTAGAGAACAAAATACTCAACCTCTAA
guiana_USNMB5127CuyuniGUY               ATCCCTCCTTGGTATCTGTCTTATGACCCAAATCATCACTGGCTTACTCATAGCAATACACTACACAGCAGACACCACACTAGCCTTCACATCAGTAGCCCACACCTGCCGAAACGTCCAATTTGGATGACTAATCCGGAATCTTCATGCAAACGGAGCTTCTCTATTCTTTATCTGCATCTACCTCCACATCGGACGAGGACTCTACTATGGCTCCTACCTATATAAAGAAACTTGAAACACCGGAGTAATCCTCTTACTAACCCTCATAGCAACAGCTTTCGTAGGATACGTCCTCCCCTGAGGACAAATATCATTCTGAGGGGCCACCGTTATTACCAACCTATTCTCAGCAATCCCTTATATCGGACAAACACTTGTAGAATGGGCTTGAGGAGGATTTTCGGTCGATAATCCTACCCTTACACGATTTTTCGCTCTCCACTTTCTTCTACCTTTCGTCATCGCAGGACTCACATTCATCCACTTAACCTTCTTACACGAAACCGGATCTAACAACCCCCTAGGCATTTCATCAAACTGCGATAAAATTCCATTTCACCCCTACTTCTCCACAAAAGATATTCTAGGCTTCATAGCCATATTCTTTCCTCTTATATCCCTCGCTATATTTTCACCCAACCTTCTAGGCGACCCAGAGAACTTTACACCCGCAAACCCACTAGTAACTCCCCCCCACATTAAACCCGAATGATACTTCCTATTCGCATACGCTATCTTACGATCAATCCCCAACAAGCTAGGAGGAGTCCTAGCCCTCGCCGCCTCCATCGTCATCCTATTCTTAATTCCTTTTCTCCATAAATCCAAACAACGAACAATAATCTTCCGGCCCCTCTCCCAACTAATATTTTGAATCCTAGTATCTAACCTTCTAATCCTCACATGAGTAGGGAGCCAACCAGTAGAACACCCATTCATTATCATTGGCCAATTAGCCTCACTCACTTACTTTATAATTCTTCTAATCCTTTTTCCACTCGTTGGAGCTCTAGAGAACAAAATACTCAACCTCTAA
guiana_USNMB9149BarimaGUY               ATCCCTCCTTGGTATCTGTCTTATGACCCAAATCATCACTGGCTTACTCATAGCAATACACTACACAGCAGACACCACACTAGCCTTCACATCAGTAGCCCACACCTGCCGAAACGTCCAATTTGGATGACTAATCCGGAATCTTCATGCAAACGGAGCTTCTCTATTCTTTATCTGCATCTACCTCCACATCGGACGAGGACTCTACTATGGCTCCTACCTATATAAAGAAACTTGAAACACCGGAGTAATCCTCTTACTAACCCTCATAGCAACAGCTTTCGTAGGATACGTCCTCCCCTGAGGACAAATATCATTCTGAGGGGCCACCGTTATTACCAACCTATTCTCAGCAATCCCTTATATCGGACAAACACTTGTAGAATGGGCTTGAGGAGGATTTTCGGTCGATAATCCTACCCTTACACGATTTTTCGCTCTCCACTTTCTTCTACCTTTCGTCATCGCAGGACTCACATTCATCCACTTAACCTTCTTACACGAAACCGGATCTAACAACCCCCTAGGCATTTCATCAAACTGCGATAAAATTCCATTTCACCCCTACTTCTCCACAAAAGATATTCTAGGCTTCATAGCCATATTCTTTCCTCTTATATCCCTCGCTATATTTTCACCCAACCTTCTAGGCGACCCAGAGAACTTTACACCCGCAAACCCACTAGTAACTCCCCCCCACATTAAACCCGAATGATACTTCCTATTCGCATACGCTATCTTACGATCAATCCCCAACAAGCTAGGAGGAGTCCTAGCCCTCGCCGCCTCCATCGTCATCCTATTCTTAATTCCTTTTCTCCATAAATCCAAACAACGAACAATAATCTTCCGGCCCCTCTCCCAACTAATATTTTGAATCCTAGTATCTAACCTTCTAATCCTCACATGAGTAGGGAGCCAACCAGTAGAACACCCATTCATTATCATTGGCCAATTAGCCTCACTCACTTACTTTATAATTCTTCTAATCCTTTTTCCACTCGTTGGAGCTCTAGAGAACAAAATACTCAACCTCTAA
tapajos_WM382ParaBRA                    ????????????????????????????????TTATCACTGGCTTACTCATAGCAATGCACTACACAGCAGACACCACACTAGCCTTCACATCAGTAGCCCACACCTGCCGAAACGTCCAATTTGGATGACTAATCCGGAATCTTCATGCAAACGGAGCTTCTCTATTCTTTATCTGCATCTACCTTCACATCGGACGAGGACTCTACTATGGCTCCTACCTATATAAAGAAACTTGAAACACCGGAGTAATCCTCTTACTAACCCTCATAGCAACAGCTTTCGTAGGATACGTCCTTCCCTGAGGACAAATATCATTCTGAGGGGCCACTGTTATTACCAACCTATTCTCAGCAATCCCTTATATCGGACAAACACTTGTAGAATGGGCTTGAGGAGGATTTTCGGTCGATAATCCTACCCTTACACGATTTTTCGCTCTCCACTTTCTTCTACCTTTCGTCATCGCAGGACTCACATTCATCCACTTAACCTTCTTACATGAAACCGGATCAAACAACCCCCTAGGCATTTCATCAAACTGCGATAAAATTCCATTCCACCCCTACTTCTCCTCAAAAGACATTCTAGGTTTCATAGCCATATTCCTTCCTCTTATATCCCTCGCTATATTTTCACCCAACCTTCTAGGTGACCCAGAAAACTTTACACCCGCAAACCCACTAGTAACTCCCCCCCACATTAAACCCGAATGATATTTCCTATTCGCATACGCTATCTTACGATCAATCCCCAACAAACTAGGAGGAGTCCTAGCCCTCGCCGCTTCCATCATCATCCTATTCTTAATTCCTTTCCTCCATAAATCCAAACAACGAACAATAATCTTCCGGCCCCTCTCCCAACTAATATTCTGAATCCTAGTATCTAACCTTCTAATTCTCACATGAGTAGGGAGCCAACCAGTAGAACACCCATTCATTATCATTGGCCAACTAGCTTCACTCACCTACTTTACAATTCTTCTAATCCTTTTTCCACTCGTTGGAGCTCTAGAGAACAAAGTACTCAACCTCTAA
	;
End;
