# Supplementary material for: A latitudinal phylogeographic diversity gradient in birds
Source: PLoS Biol. 2017 Apr 13;15(4):e2001073. doi: 10.1371/journal.pbio.2001073 (PMC5390966; doi:10.1371/journal.pbio.2001073)
Supplement: S1 Data — (ZIP) [file pbio.2001073.s015.zip › S1_Data/Dendragapus-obscurus-fuliginosus.nex]

#NEXUS
BEGIN DATA;
	DIMENSIONS NTAX=64 NCHAR=1151;
	FORMAT DATATYPE = DNA GAP = - MISSING = ?;
	MATRIX
	AY569303 AACACTTTTTTTAATCTAACTCCCCTACTTAGTGTACCCCCCCTTTCCCCCCCAGGAGGGGTATACTATGTACGTCGTGCATATATTTATATACCACATACATTATGGTACCGGTAC-TATATATTATATAGGTACTAAACCCATTATATGTAGTCGGACATAACATCTTATCCACATTTCTCCTTATGTAATACTCCTGTAATGCTCCTCAACATAACCTCCATTAATACCCCATCCAAATCTTTTCCACCCCCAAGAGACCATATATATGAATGCTCGTTAGACATAATATTAAA-TA-CTGCTCC-CCCCATTTGGTTATGCTCGAAGTACCAGATGGATTTATTGATCGTTCACCTCACGAGAGATCACCATCCCCTGCCCGTAAT…
	AY570314 AACACCTTTTTTAACTTAACTCCCCTACTTAGTGTACCCCCCCTTTCCCCCCCAGGAGGGGTATACTATGTACGTCGTGCATATATTTATATACCACATACATTATGGTACCGGTAC-TATATATTATATAGGTACTAAACCCATTATATGTAGTCGGACATAAGATCATATCCACATTTATCCCAACGTAATATTCCTGTAATGCTTTCCACCATAACCTCTATTAATGCCCTATACTAGCCCCAACCACCCCCAAGGCACCATATACATGAATGCTTACTGGACATACCCTTAAACTA-CTACTCTTCCCCATTTGGTTATGCTCGACGTACCAGATGGATTTATTGATCGTACACCTCACGAGAGATCACCATCCCCTGCCCGTAAT…
	AY570313 AACACCTTTTTTAACTTAACTCCCCTACTTAGTGTACCCCCCCTTTCCCCCCCAGGAGGGGTATACTATGTACGTCGTGCATATATTTATATACCACATACATTATGGTACCGGTAC-TATATATTATATAGGTACTAAACCCATTATATGTAGTCGGACATAAGATCATATCCACATTTATCCCAACGTAATATTCCTGTAATGCTTTCCACCATAACCTCTATTAATGCCCTATACTAGCCCCAACCACCCCCAAGGCACCATATACATGAATGCTTACTGGACATACCCTTAAACTA-CTACTCTTCCCCATTTGGTTATGCTCGACGTACCAGATGGATTTATTGATCGTACACCTCACGAGAGATCACCATCCCCTGCCCGTAAT…
	AY570312 AACACCTTTTTTAACTTAACTCCCCTACTTAGTGTACCCCCCCTTTCCCCCCCAGGAGGGGTATACTATGTACGTCGTGCATATATTTATATACCACATACATTATGGTACCGGTAC-TATATATTATATAGGTACTAAACCCATTATATGTAGTCGGACATAAGATCATATCCACATTTATCCCAATGTAATATTCCTGTAATGCTTTCCACCATAACCTCTATTAATGCCCTATACTAGCCCCAACCACCCCCAAGGCACCATATACATGAATGCTTACTGGACATACCCTTAAACTA-CTACTCTTCCCCATTTGGTTATGCTCGACGTACCAGATGGATTTATTGATCGTACACCTCACGAGAGATCACCATCCCCTGCCCGTAAT…
	AY570311 AACACCTTTTTTAACTTAACTCCCCTACTTAGTGTACCCCCCCTTTCCCCCCCAGGAGGGGTATACTATGTACGTCGTGCATATATTTATATACCACATACATTATGGTACCGGTAC-TATATATTATATAGGTACTAAACCCATTATATGTAGTCGGACATAAGATCATATCCACATTTATCCCAACGTAATATTCCTGTAATGCTTTCCACCATAACCTCTATTAATGCCCTATACTAGCCCCAACCACCCCCAAGGCACCATATACATGAATGCTTACTGGACATACCCTTAAACTA-CTACTCTTCCCCATTTGGTTATGCTCGACGTACCAGATGGATTTATTGATCGTACACCTCACGAGAGATCACCATCCCCTGCCCGTAAT…
	AY570310 AACACCTTTTTTAACTTAACTCCCCTACTTAGTGTACCCCCCCTTTCCCCCCCAGGAGGGGTATACTATGTACGTCGTGCATATATTTATATACCACATACATTATGGTACCGGTAC-TATATATTATATAGGTACTAAACCCATTATATGTAGTCGGACATAAGATCATATCCACATTTATCCCAACGTAATATTCCTGTAATGCTTTCCACCATAACCTCTATTTATACCCTATACTAGCCCCAACCACCCCCAAGGCACCATATATATGAATGCTTACTGGACATACCCTTAAACTA-CTACTCTTCCCCATTTGGTTATGCTCGACGTACCAGATGGATTTATTGATCGTACACCTCACGAGAGATCACCATCCCCTGCCCGTAAT…
	AY570309 AACACCTTTTTTAACTTAACCCCCCTACTTAGTGTACCCCCCCTTTCCCCCCCAGGAGGGGTATACTATGTACGTCGTGCATATATTTATATACCACATACATTATGGTACCGGTAC-TATATATTATATAGGTACTAAACCCATTATATGTAGTCGGACATAAGATCACATCCACATTTATCCCAACGTAATATTCCTGTAATGCTTTCCACCATAGCCTCTATTAATGCCCTATACTAGCCTCAACCACCCTCAAGACACCATATATATGAATGCTTACTGGACATACCCTTAAACTA-CTACTCTTCCCCATTTGGTTATGCTCGACGTACCAGATGGATTTATTGGTCGTACACCTCACGAGAGATCACCATCCCCTGCCCGTAAT…
	AY570308 AACACCTTTTTTAACTTAACTCCCCTACTTAGTGTACCCCCCCTTTCCCCCCCAGGAGGGGTATACTATGTACGTCGTGCATATATTTATATACCACATACATTATGGTACCGGTAC-TATATATTATATAGGTACTAAACCCATTATATGTAGTCGGACATAAGATCACATCCACATTTATCCCAACGTAATATTCCTGTAATGCTTTCCACCATAACCTCTATTAATACCCTATACTAGCCCCAACCACCCCCAAGGCACCATATACATGAATGCTTACTGGACATACCCTTAAACTA-CTACTCTTCCCCATTTGGTTATGCTCGACGTACCAGATGGATTTATTGATCGTACACCTCACGAGAGATCACCATCCCCTGCCCGTAAT…
	AY570307 AACACCTTTTTTAACTTAACCCCCCTACTTAGTGTACCCCCCCTTTCCCCCCCAGGAGGGGTATACTATGTACGTCGTGCATATATTTATATACCACATACATTATGGTACCGGTAC-TATATATTATATAGGTACTAAACCCATTATATGTAGTCGGACATAAGATCACATCCACATTTATCCCAACGTAATATTCCTGTAATGCTTTCCACCATAGCCTCTATTAATGCCCTATACTAGCCTCAACCACCCCCAAGACACCATATATATGAATGCTTACTGGACATACCCTTAAACTA-CTACTCTTCCCCATTTGGTTATGCTCGACGTACCAGATGGATTTATTGGTCGTACACCTCACGAGAGATCACCATCCCCTGCCCGTAAT…
	AY570306 AACACCTTTTTTAACTTAACCCCCCTACTTAGTGTACCCCCCCTTTCCCCCCCAGGAGGGGTATACTATGTACGTCGTGCATATATTTATATACCACATACATTATGGTACCGGTAC-TATATATTATATAGGTACTAAACCCATTATATGTAGTCGGACATAAGATCACATCCACATTTATCCCAACGTAATATTCCTGTAATGCTTTTCACCATAACCTCTATTATTACCCTATACTAGCTTCAACCACCCCCAAGACACCATATATATGAATGCTTACTGGACATACCCTTAAACTA-CTACTCTTCCCCATTTGGTTATGCTCGACGTACCAGATGGATTTATTGATCGTACACCTCACGAGAGATCACCATCCCCTGCCCGTAAT…
	AY570305 AACACCTTTTTTAACTTAACCCCCCTACTTAGTGTACCCCCCCTTTCCCCCCCAGGAGGGGTATACTATGTACGTCGTGCATATATTTATATACCACATACATTATGGTACCGGTAC-TATATATTATATAGGTACTAAACCCATTATATGTAGTCGGACATAAGATCACATCCACATTTATCCCAACGTAATATTCCTGTAATGCTTTTCACCATAACCTCTATTATTACCCTATACTAGCCCCAACCACCCCCAAGACACCATATATATGAATGCTTACTGGACATACCCTTAAACTA-CTACTCTTCCCCATTTGGTTATGCTCGACGTACCAGATGGATTTATTGATCGTACACCTCACGAGAGATCACCATCCCCTGCCCGTAAT…
	AY570304 AACACCTTTTTTAACTTAACCCCCCTACTTAGTGTACCCCCCCTTTCCCCCCCAGGAGGGGTATACTATGTACGTCGTGCATATATTTATATACCACATACATTATGGTACCGGTAC-TATATATTATATAGGTACTAAACCCATTATATGTAGTCGGACATAAGATCACATCCACATTTATCCCAACGTAATATTCCTGTAATGCTTTCCACCATAGCCTCTATTAATGCCCTATACTAGCCTCAACCACCCCCAAGACACCATATATATGAATGCTTACTGGACATACCCTTAAACTA-CTACTCTTCCCCATTTGGTTATGCTCGACGTACCAGATGGATTTATTGGTCGTACACCTCACGAGAGATCACCATCCCCTGCCCGTAAT…
	AY570303 AACACCTTTTTTAACTTAACCCCCCTACTTAGTGTACCCCCCCTTTCCCCCCCAGGAGGGGTATACTATGTACGTCGTGCATATATTTATATACCACATACATTATGGTACCGGTAC-TATATATTATATAGGTACTAAACCCATTATATGTAGTCGGACATAAGATCACATCCACATTTATCCCAACGTAATATTCCTGTAATGCTTTTCACCATAACCTCTATTATTACCCTATACYAGCCCCAACCACCCCCAAGACACCATATATATGAATGCTTACTGGACATACCCTTAAACTA-CTACTCTTCCCCATTTGGTTATGCTCGACGTACCAGATGGATTTATTGATCGTACACCTCACGAGAGATCACCATCCCCTGCCCGTAAT…
	AY570302 AACACCTTTTTTAACTTAACCCCCCTACTTAGTGTACCCCCCCTTTCCCCCCCAGGAGGGGTATACTATGTACGTCGTGCATATATTTATATACCACATACATTATGGTACCGGTAC-TATATATTATATAGGTACTAAACCCATTATATGTAGTCGGACATAAGATCACATCCACATTTATCCCAACGTAATATTCCTGTAATGCTTTCCACCATAACCTCTATTATTACCCTATACTAGCCCCAACCACCCCCAAGACACCATATATATGAATGCTTACTGGACATACCCTTAAACTA-CTACTCTTCCCCATTTGGTTATGCTCGACGTACCAGATGGATTTATTGATCGTACACCTCACGAGAGATCACCATCCCCTGCCCGTAAT…
	AY570361 AACACTTTTTTTAACTCAACCCCCCTACTAAGTGTACCCCCCCTTTCCCCCCCAGGAGGGGTATACTATGTACGTCGTGCATATATTTATATACCACATACATTATGGTACCGGTAC-TATATATTATATAGGTACTAAACCCATTATATGTAGTCGGACATAAGATCATATCCACATTTATCCCAATGTAATATTCCTGTAATGCTCCTCACCATAACCTCTATTAATCCCTTATACTAGTCCCAACCACCCCCAAGGCACCATATATATGAATGCTTACTGGACATACCCTTAAACTA-CTACTCCTCCCCATTTGGTTATGCTCGACGTACCAGATGGATTTATTGATCGTACACCTCACGAGAGATCACCATCCCCTGCCCGTAAT…
	AY570360 AACACTTTTTTTAACTCAACCCCCCTACTAAGTGTACCCCCCCTTTCCCCCCCAGGAGGGGTATACTATGTACGTCGTGCATATATTTATATACCACATACATTATGGTACCGGTAC-TATATATTATATAGGTACTAAACCCATTATATGTAGTCGGACATAAAATCATATCCACATTTATCCCAATGTAATATTCCTGTAATGCTCCTCACCATAACCTCCATTAATCCCCTATACTAGCCCCAACCACCCTCAAGGCACCATATATATGAATGCTTACTGGACATACCCTTAAACTA-CTACTCCTCCCCATTTGGTTATGCTCGACGTACCAGATGGATTTATTGATCGTACACCTCACGAGAGATCACCATCCCCTGCCCGTAAT…
	AY570359 AACACTTTTTTTAACTCAACCCCCCTACTAAGTGTACCCCCCCTTTCCCCCCCAGGAGGGGTATACTATGTACGTCGTGCATATATTTATATACCACATACATTATGGTACCGGTAC-TATATATTATATAGGTACTAAACCCATTATATGTAGTCGGACATAAAATCATATCCACATTTATCCCAATGTAATATTCCTGTAATGCTCCTCACCATAACCTCTATTAATCCCCTATACTAGCCCCAACCACCCCCAAGGCACCATATATATGAATGCTTACTGGACATACTCTTAAACTA-CTACTCCTCCCCATTTGGTTATGCTCGACGTACCAGATGGATTTATTGATCGTACACCTCACGAGAGATCACCATCCCCTGCCCGTAAT…
	AY570358 AACACTTTTTTTAACTCAACCCCCCTACTAAGTGTACCCCCCCTTTCCCCCCCAGGAGGGGTATACTATGTACGTCGTGCATATATTTATATACCACATACATTATGGTACCGGTAC-TATATATTATATAGGTACTAAACCCATTATATGTAGTCGGACATAAAATCATATCCACATTTATCCCAATGTAATATTCCTGTAATGCTCCTCACCATAACCTCCATTAATCCCCTATACTAGCCCCAACCACCCCCAAGGCACCATATATATGAATGCTTACTGGACATACCCTTAAACTA-CTACTCCTCCCCATTTGGTTATGCTCGACGTACCAGATGGATTTATTGATCGTACACCTCACGAGAGATCACCATCCCCTGCCCGTAAT…
	AY570357 AACACTTTTTTTAACTCAACCCCCCTACTAAGTGTACCCCCCCTTTCCCCCCCAGGAGGGGTATACTATGTACGTCGTGCATATATTTATATACCACATACATTATGGTACCGGTAC-TATATATTATATAGGTACTAAACCCATTATATGTAGTCGGACATAAAATCATATCCACATTTATCCCAATGTAATATTCCTGTAATGCTCCTCACCATAACCTCTATTAATCCCCTATACTAGCCCCAACCACCCCCAAGGCACCATATATATGAATGCTTACTGGACATATCCTTAAACTA-CTACTCCTCCCCATTTGGTTATGCTCGACGTACCAGATGGATTTATTGATCGTACACCTCACGAGAGATCACCATCCCCTGCCCGTAAT…
	AY570356 AACACTTTTTTTAACTCAACCCCCCTACTAAGTGTACCCCCCCTTTCCCCCCCAGGAGGGGTATACTATGTACGTCGTGCATATATTTATATACCACATACATTATGGTACCGGTAC-TATATATTATATAGGTACTAAACCCATTATATGTAGTCGGACATAAGATCATATCCACATTTATCCCAATGTAATATTCCTGTAATGCTCCTCACCATAACCTCCATTAATCCCCTATATTAGCCCCAACCACCCCCAAGGCACCATATATATGAATGCTTACTGGACATACCCTTAAACTA-CTACTCCTCCCCATTTGGTTATGCTCGACGTACCAGATGGATTTATTGATCGTACACCTCACGAGAGATCACCATCCCCTGCCCGTAAT…
	AY570355 AACACTTTTTTTAACTCAACCCCCCTACTAAGTGTACCCCCCCTTTCCCCCCCAGGAGGGGTATACTATGTACGTCGTGCATATATTTATATACCACATACATTATGGTACCGGTAC-TATATATTATATAGGTACTAAACCCATTATATGTAGTCGGACATAAGATCATATCCACATTTATCCCAATGTAATATTCCTGTAATGCTCCTCACCATAACCTCCATTAATCCCCTATACTAGCCCCAACCACCCCCAAGGCACCATATATATGAATGCTTACTGGACATACCCTTAAACTA-CTACTTCTCCCCATTTGGTTATGCTCGACGTACCAGATGGATTTATTGATCGTACACCTCACGAGAGATCACCATCCCCTGCCCGTAAT…
	AY570354 AACACTTTTTTTAACTCAACCCCCCTACTAAGTGTACCCCCCCTTTCCCCCCCAGGAGGGGTATACTATGTACGTCGTGCATATATTTATATACCACATACATTATGGTACCGGTAC-TATATATTATATAGGTACTAAACCCATTATATGTAGTCGGACATAAGATCATATCCACATTTATCCCAATGTAATATTCCTGTAATGCTCCTCACCATAACCTCCATCAATCCCCTATACTAGCCCCAACCACCCCCAAGGCACCATATATATGAATGCTTACTGGACATACCCTTAAACTA-CTACTTCTCCCCATTTGGTTATGCTCGACGTACCAGATGGATTTATTGATCGTACACCTCACGAGAGATCACCATCCCCTGCCCGTAAT…
	AY570353 AACACTTTTTTTAACTCAACCCCCCTACTAAGTGTACCCCCCCTTTCCCCCCCAGGAGGGGTATACTATGTACGTCGTGCATATATTTATATACCACATACATTATGGTACCGGTAC-TATATATTATATAGGTACTAAACCCATTATATGTAGTCGGGCATAAGATCATATCCGCATTTATCCCAATGTAATATTCCTGTAATGCTCCTCACCATAACCTCCATTAATCCCCTATACCAGCCCCAACCACCCCCAAGGCACCATATATATGAATGCTTGCTGGACATACCCTTAAACTA-CTACTCCTCCCCATTTGGTTATGCTCGACGTACCAGATGGATTTATTGATCGTACACCTCACGAGAGATCACCATCCCCTGCCCGTAAT…
	AY570352 AACACTTTTTTTAACTCAACCCCCCTACTAAGTGTACCCCCCCTTTCCCCCCCAGGAGGGGTATACTATGTACGTCGTGCATATATTTATATACCACATACATTATGGTACCGGTAC-TATATATTATATAGGTACTAAACCCATTATATGTAGTCGGACATAAGATCATATCCACATTTATCCCAATGTAATATTCCTGTAATGCTCCTCACCATAACCTCCATTAATCCCCTATACTAGCCCCAACCACCCCCAAGGCACCATATATATGAATGCTTACTGGACATACCCTTAAACTA-CTACTCCTCCCCATTTGGTTATGCTCGACGTACCAGATGGATTTATTGATCGTACACCTCACGAGAGATCACCATCCCCTGCCCGTAAT…
	AY570351 AACACTTTTTTTAACTCAACCCCCCTACTAAGTGTACCCCCCCTTTCCCCCCCAGGAGGGGTATACTATGTACGTCGTGCATATATTTATATACCACATACATTATGGTACCGGTAC-TATATATTATATAGGTACTAAACCCATTATATGTAGTCGGACATAAAATCATATCCACATTTATCCCAATGTAATATTCCTGTAATGCTCCTCACCATAACCTCTATTAATCCCCTATACTGGCCCCAACCACCCCCAAGGCACCATATATATGAATGCTTACTGGACATACCCTTAAACTA-CTACTCCTCCCCATTTGGTTATGCTCGACGTACCAGATGGATTTATTGATCGTACACCTCACGAGAGATCACCATCCCCTGCCCGTAAT…
	AY570350 AACACTTTTTTTAACTCAACCCCCCTACT-AGTGTACCCCCCCTTTCCCCCCCAGGAGGGGTATACTATGTACGTCGTGCATATATTTATATACCACATACATTATGGTACCGGTAC-TATATATTATATAGGTACTAAACCCATTATATGTAGTCGGACATAAGATCATATCCACATTTATCCCAATGTAATATTCCTGTAATGCTCCTCACCATAACCTCCATTAATCCCCTATACTAGCCCCAACCACCCCCAAGGCACCATATATATGAATGCTTACTGGACATACCCTTAAACTA-CTACTTCTCCCCATTTGGTTATGCTCGACGTACCAGATGGATTTATTGATCGTACACCTCACGAGAGATCACCATCCCCTGCCCGTAAT…
	AY570349 AACACTTTTTTTAACTCAACCCCCCTACTAAGTGTACCCCCCCTTTCCCCCCCAGGAGGGGTATACTATGTACGTCGTGCATATATTTATATACCACATACATTATGGTACCGGTAC-TATATATTATATAGGTACTAAACCCATTATATGTAGTCGGACATAAAATCATATCCACATTTATCCCAATGTAATATTCCTGTAATGCTCCTCACCATAACCTCTATTAATCCCCTATACTAGCCCCAACCACCCCCAAGGCACCATATATATGAATGCTTACTGGACATACCCTTAAACTA-CTACTCCTCCCCATTTGGTTATGCTCGACGTACCAGATGGATTTATTGATCGTACACCTCACGAGAGATCACCATCCCCTGCCCGTAAT…
	AY570348 AACACTTTTTTTAACTCAACCCCCCTACTAAGTGTACCCCCCCTTTCCCCCCCAGGAGGGGTATACTATGTACGTCGTGCATATATTTATATACCACATACATTATGGTACCGGTAC-TATATATTATATAGGTACTAAACCCATTATATGTAGTCGGACATAAGATCATATCCACATTTATCCCAATGTAATATTCCTGTAATGCTCCTCACCATAACCTCCATTAATCCCCTATACTAGCCCCAACCACCCCCAAGGCACCATATATATGAATGCTTACTGGACATACCCTTAAACTA-CTACTTCTCCCCATTTGGTTATGCTCGACGTACCAGATGGATTTATTGATCGTACACCTCACGAGAGATCACCATCCCCTGCCCGTAAT…
	AY570347 AACACCTTTTTTAACTCAACCCCCCTACTAAGTGTACCCCCCCTTTCCCCCCCAGGAGGGGTATACTATGTACGTCGTGCATATATTTATATACCACATACATTATGGTACCGGTAC-TATATATTATATAGGTACTAAACCCATTATATGTAGTCGGACATAAGATCATATCCACATTTATCCCAATGTAATATTCCTGTAATGCTCCTCACCATAACCTCCATTAATCCCCTATACTAGCCCCAACCACCCCCAAGGCACCATATATATGAATGCTTACTGGACATACCCTTAAACTA-CTACTTCTCCCCATTTGGTTATGCTCGACGTACCAGATGGATTTATTGATCGTACACCTCACGAGAGATCACCATCCCCTGCCCGTAAT…
	AY570346 AACACTTTTTTTAACTCAACCCCCCTACTAAGTGTACCCCCCCTTTCCCCCCCAGGAGGGGTATACTATGTACGTCGTGCATATATTTATATACCACATACATTATGGTACCGGTAC-TATATATTATATAGGTACTAAACCCATTATATGTAGTCGGACATAAGATCATATCCACATTTATCCCAATGTAATGTTCATGTAATGCTCCTCACCATAACCTCCATTAATCCCCTATACTAGCCCCAACCACCCTCAAGGCACCATATATATGAATGCTTACTGGACATACCCTTAAACTA-CTACTCCTCCCCATTTGGTTATGCTCGACGTACCAGATGGATTTATTGATCGTACACCTCACGAGAGATCACCATCCCCTGCCCGTAAT…
	AY570345 AACACTTTTTTTAACTCAACCCCCCTACTAAGTGTACCCCCCCTTTCCCCCCCAGGAGGGGTATACTATGTACGTCGTGCATATATTTATATACCACATACATTATGGTACCGGTAC-TATATATTATATAGGTACTAAACCCATTATATGTAGTCGGACATAAGATCATATCCACATTTATCCCAATGTAATATTCCTGTAATGCTCCTCACCATAACCTCCATTAATCCCCTATACTAGCCCCAACCACCCCCAAGGCACCATATATATGAATGCTTACTGGACATATCCTTAAACTA-CTACTTCTCCCCATTTGGTTATGCTCGACGTACCAGATGGATTTATTGATCGTACACCTCACGAGAGATCACCATCCCCTGCCCGTAAT…
	AY570344 AACACTTTTTTTAACTCAACCCCCCTACTAAGTGTACCCCCCCTTTCCCCCCCAGGAGGGGTATACTATGTACGTCGTGCATATATTTATATACCACATACATTATGGTACCGGTAC-TATATATTATATAGGTACTAAACCCATTATATGTAGTCGGACATAAGATCATATCCACATTTATCCCAATGTACTATTCCTGTAATGCTCCTCACCATAACCTCCATTAATCCCCTATACTAGCCCCAACCACCCCCAAGGCACCATATATATGAATGCTTACTGGACATACCCTTAAACTA-CTACTTCTCCCCATTTGGTTATGCTCGACGTACCAGATGGATTTATTGATCGTACACCTCACGAGAGATCACCATCCCCTGCCCGTAAT…
	AY570343 AACACTTTTTTTAACTCAACCCCCCTACTAAGTGTACCCCCCCTTTCCCCCCCAGGAGGGGTATACTATGTACGTCGTGCATATATTTATATACCACATACATTATGGTACCGGTAC-TATATATTATATAGGTACTAAACCCATTATATGTAGTCGGACATAAGATCATATCCACATTTATCCCAATGTAATATTCCTGTAATGCTCCTCACCATAACCTCCATTAATCCCCTATACTAGCCCCAACCACCCCCAAGGCACCATATATATGAATGCTTACTGGACATACCCTTAAACTA-CTACTCCTCCCCATTTGGTTATGCTCGACGTACCAGATGGATTTATTGATCGTACACCTCACGAGAGATCACCATCCCCTGCCCGTAAT…
	AY570342 AACACCTTTTTTAACTTAACTCCCCTACTTAGTGTACCCCCCCTTTCCCCCCCAGGAGGGGTATACTATGTACGTCGTGCATATATTTATATACCACATACATTATGGTACCGGTAC-TATATATTATATAGGTACTAAACCCATTATATGTAGTCGGACATAAGATCACATCCACATTTATCCCAACGTAATATTCCTGTAATGCTTTACACCATAACCTCTATTAATACCCTATACTAGCCCCAACCACCCCCAAGGCACCATATACATGAATGCTTACTGGACATACCCTTAAACTA-CTACTCTTCCCCATTTGGTTATGCTCGACGTACCAGATGGATTTATTGATCGTACACCTCACGAGAGATCACCATCCCCTGCCCGTAAT…
	AY570341 AACACCTTTTTTAACTTAACTCCCCTACTTAGTGTACCCCCCCTTTCCCCCCCAGGAGGGGTATACTATGTACGTCGTGCATATATTTATATACCACATACATTATGGTACCGGTAC-TATATATTATATAGGTACTAAACCCATTATATGTAGTCGGACATAAGATCATATCCACATTTATCCCAACGTAATATTCCTGTAATGCTTTCCACCATAACCTCTATTAATACCCTATACTAGCCCCAGCCACCCCCAAGACACCATATACATGAATGCTTACTGGACATACCCTTAAACTA-CTACTCCTCCCCATTTGGTTATGCTCGACGTACCAGATGGATTTATTGATCGTACACCTCACGAGAGATCACCATCCCCTGCCCGTAAT…
	AY570340 AACACCTTTTTTAACTTAACTCCCCTACTTAGTGTACCCCCCCTTTCCCCCCCAGGAGGGGTATACTATGTACGTCGTGCATATATTTATATACCACATACATTATGGTACCGGTAC-TATATATTATATAGGTACTAAACCCATTATATGTAGTCGGACATAAGATCATATCCACATTTATCCCAACGTAATATTCCTGTAATGCTTTCCACCATAACCTCTATTAATACCCTATACTAGCCCCAACCACCCCCAAGGCACCATATACATGAATGCTTACTGGACATACCCTTAAACTA-CTACTCTTCCCCATTTGGTTATGCTCGACGTACCAGATGGATTTATTGATCGTACACCTCACGAGAGATCACCATCCCCTGCCCGTAAT…
	AY570339 AACACCTTTTTTAACTTAACTCCCCTACTTAGTGTACCCCCCCTTTCCCCCCCAGGAGGGGTATACTATGTACGTCGTGCATATATTTATATACCACATACATTATGGTACCGGTAC-TATATATTATATAGGTACTAAACCCATTATATGTAGTCGGACATAAGATCATATCCACATTTATCCCAACGTAATATTCCTGTAATGCTTTCCACCATAACCTCTATTAATACCCTATACTAGCCCCAACCACCCCCAAGGCACCATATACATGAATGCTTACTGGACATACCCTTAAACTA-CTACTCTTCCCCATTTGGTTATGCTCGACGTACCAGATGGATTTATTGATCGTACACCTCACGAGAGATCACCATCCCCTGCCCGTAAT…
	AY570338 AACACCTTTTTTAACTTAACTCCCCTACTTAGTGTACCCCCCCTTTCCCCCCCAGGAGGGGTATACTATGTACGTCGTGCATATATTTATATACCACATACATTATGGTACCGGTAC-TATATATTATATAGGTACTAAACCCATTATATGTAGTCGGACATAAGATCATATCCACATTTATCCCAACGTAATATTCCTGTAATGCTTTCCACCATAACCTCTATTAATACCCTATACTAGCCCCAACCACCCCCAAGACACCATATACATGAATGCTTACTGGACATACCCTTAAACTA-CTACTCCTCCCCATTTGGTTATGCTCGACGTACCAGATGGATTTATTGATCGTACACCTCACGAGAGATCACCATCCCCTGCCCGTAAT…
	AY570337 AACACCTTTTTTAACTTAACTCCCCTACTTAGTGTACCCCCCCTTTCCCCCCCAGGAGGGGTATACTATGTACGTCGTGCATATATTTATATACCACATACATTATGGTACCGGTAC-TATATATTATATAGGTACTAAACCCATTATATGTAGTCGGACATAAGATCACATCCACATTTATCCCAACGTAATATTCCTGTAATGCTTTCCACCATAACCTCTATTAATACCCTATACTAGCCTCAACCACCCCCAAGGCACCATATACATGAATGCTTACTGGACATACCCTTAAACTA-CTACTCTTCCCCATTTGGTTATGCTCGACGTACCAGATGGATTTATTGATCGTACACCTCACGAGAGATCACCATCCCCTGCCCGTAAT…
	AY570336 AACACTTTTTTTAACTCAACCCCCCTACTAAGTGTACCCCCCCTTTCCCCCCCAGGAGGGGTATACTATGTACGTCGTGCATATATTTATATACCACATACATTATGGTACCGGTAC-TATATATTATATAGGTACTAAACCCATTATATGTAGTCGGACATAAGATCATATCCACATTTATCCCAATGTAATGTTCATGTAATGCTCCTCACCATAACCTCCATTAATCCCCTATACTAGCCCCAACCACCCCCAAGGCACCATATATATGAATGCTTACTGGACATACCCTTAAACTA-CTACTCCTCCCCATTTGGTTATGCTCGACGTACCAGATGGATTTATTGATCGTACACCTCACGAGAGATCACCATCCCCTGCCCGTAAT…
	AY570335 AACACTTTTTTTAACTCAACCCCCCTACTAAGTGTACCCCCCCTTTCCCCCCCAGGAGGGGTATACTATGTACGTCGTGCATATATTTATATACCACATACATTATGGTACCGGTAC-TATATATTATATAGGTACTAAACCCATTATATGTAGTCGGACATAAGATCATATCCACATTTATCCCAATGTAATGTTCATGTAATGCTCCTCACCATAACCTCCATTAATCCCCTATACTAGCCCCAACCACCCTCAAGGCACCATATATATGAATGCTTACTGGACATACCCTTAAACTA-CTACTTCTCCCCATTTGGTTATGCTCGACGTACCAGATGGATTTATTGATCGTACACCTCACGAGAGATCACCATCCCCTGCCCGTAAT…
	AY570334 AACACCTTTTTTAACTTAACTCCCCTACTTAGTGTACCCCCCCTTTCCCCCCCAGGAGGGGTATACTATGTACGTCGTGCATATATTTATATACCACATACATTATGGTACCGGTAC-TATATATTATATAGGTACTAAACCCATTATATGTAGTCGGACATAAGATCATATCCACATTTATCCCAACGTAATATTCCTGTAATGCTTTCCACCATAACCTCTATTAATACCCTATACTAGCCCCAACCACCCCCAAGGCACCATATACATGAATGCTTACTGGACATACCCTTAAACTA-CTACTCTTCCCCATTTGGTTATGCTCGACGTACCAGATGGATTTATTGATCGTACACCTCACGAGAGATCACCATCCCCTGCCCGTAAT…
	AY570333 AACACCTTTTTTAACTTAACTCCCCTACTTAGTGTACCCCCCCTTTCCCCCCCAGGAGGGGTATACTATGTACGTCGTGCATATATTTATATACCACATACATTATGGTACCGGTAC-TATATATTATATAGGTACTAAACCCATTATATGTAGTCGGACATAAGATCATATCCACATTTATCCCAACGTAATATTCCTGTAATGCTTTCCACCATAACCTCTATTAATACCCTATACTAGCCCCAACCACCCCCAAGGCACCATATACATGAATGCTTACTGGACATACCCTTAAACTA-CTACTCTTCCCCATTTGGTTATGCTCGACGTACCAGATGGATTTATTGATCGTACACCTCACGAGAGATCACCATCCCCTGCCCGTAAT…
	AY570332 AACACTTTTTTTAACTCAACCCCCCTACTAAGTGTACCCCCCCTTTCCCCCCCAGGAGGGGTATACTATGTACGTCGTGCATATATTTATATACCACATACATTATGGTACCGGTAC-TATATATTATATAGGTACTAAACCCATTATATGTAGTCGGACATAAGATCATATCCACATTTATCCCAATGTAATGTTCATGTAATGCTCCTCACCATAACCTCCATTAATCCCCTATACTAGCCCCAACCACCCTCAAGGCACCATATATATGAATGCTTACTGGACATACCCTTAAACTA-CTACTCCTCCCCATTTGGTTATGCTCGACGTACCAGATGGATTTATTGATCGTACACCTCACGAGAGATCACCATCCCCTGCCCGTAAT…
	AY570331 AACACTTTTTTTAACTCAACCCCCCTACTAAGTGTACCCCCCCTTTCCCCCCCAGGAGGGGTATACTATGTACGTCGTGCATATATTTATATACCACATACATTATGGTACCGGTAC-TATATATTATATAGGTACTAAACCCATTATATGTAGTCGGACATAAGATCATATCCACATTTATCCCAATGTAATGTTCATGTAATGCTCCTCACCATAACCTCCATTAATCCCCTATACTAGCCCCAACCACCCCCAAGGCACCATATATATGAATGCTTGCTGGACATACCCTTAAACTA-CTACTCCTCCCCATTTGGTTATGCTCGACGTACCAGATGGATTTATTGATCGTACACCTCACGAGAGATCACCATCCCCTGCCCGTAAT…
	AY570330 AACACCTTTTTTAACTTAACTCCCCTACTTAGTGTACCCCCCCTTTCCCCCCCAGGAGGGGTATACTATGTACGTCGTGCATATATTTATATACCACATACATTATGGTACCGGTAC-TATATATTATATAGGTACTAAACCCATTATATGTAGTCGGACATAAGATCACATCCACATTTATCCCAACGTAATATTCCTGTAATGCTTTCCACCATAACCTCTATTAATACCCTATACTAGCCCCAACCACCCCCAAGGCACCATATACATGAATGCTTACTGGACATACCCTTAAACTA-CTACTTTTCCCCATTTGGTTATGCTCGACGTACCAGATGGATTTATTGATCGTACACCTCACGAGAGATCACCATCCCCTGCCCGTAAT…
	AY570329 AACACCTTTTTTAACTTAACTCCCCTACTTAGTGTACCCCCCCTTTCCCCCCCAGGAGGGGTATACTATGTACGTCGTGCATATATTTATATACCACATACATTATGGTACCGGTAC-TATATATTATATAGGTACTAAACCCATTATATGTAGTCGGACATAAGATCATATCCACATTTATCCCAACGTAATATTCCTGTAATGCTTTCCACCATAACCTCTATTAATACCCTATACTAGCCCCAACCACCCCCAAGGCACCATATATATGAATGCTTACTGGACATACCCTTAAACTA-CTACTCTTCCCCATTTGGTTATGCTCGACGTACCAGATGGATTTATTGATCGTACACCTCACGAGAGATCACCATCCCCTGCCCGTAAT…
	AY570328 AACACCTTTTTTAACTTAACTCCCCTACTTAGTGTACCCCCCCTTTCCCCCCCAGGAGGGGTATACTATGTACGTCGTGCATATATTTATATACCACATACATTATGGTACCGGTAC-TATATATTATATAGGTACTAAACCCATTATATGTAGTCGGACATAAGATCATATCCACATTTATCCCAACGTAATGTTCCTGTAATGCTTTCCACCATAGCCTCTATTAATACCCTATACTAGCCCCAACCACCCCCAAGGCACCATATACATGAATGCTTACTGGACATACCCTTAAACTT-CTACTCTTCCCCATTTGGTTATGCTCGACGTACCAGATGGATTTATTGATCGTACACCTCACGAGAGATCACCATCCCCTGCCCGTAAT…
	AY570327 AACACCTTTTTTAACTTAACTCCCCTACTTAGTGTACCCCCCCTTTCCCCCCCAGGAGGGGTATACTATGTACGTCGTGCATATATTTATATACCACATACATTATGGTACCGGTAC-TATATATTATATAGGTACTAAACCCATTATATGTAGTCGGACATAAGATCATATCCACATTTATCCCAACGTAATATTCCTGTAATGCTTTCCACCATAACCTCTATTAATACCCTATACTAGCCCCAACCACCCCCAAGGCACCATATACATGAATGCTTACTGGACATACCCTTAAACTA-CTACTCCTCCCCATTTGGTTATGCTCGACGTACCAGATGGATTTATTGATCGTACACCTCACGAGAGATCACCATCCCCTGCCCGTAAT…
	AY570326 AACACCTTTTTTAACTTAACTCCCCTACTTAGTGTACCCCCCCTTTCCCCCCCAGGAGGGGTATACTATGTACGTCGTGCATATATTTATATACCACATACATTATGGTACCGGTAC-TATATATTATATAGGTACTAAACCCATTATATGTAGTCGGACATAAGATCATATCCACATTTATCCCAATGTAATATTCCTGTAATGCTTTCCACCATAACCCCTATTAATACCCTATGTTAGCCCCAACCACCCCCAAGGCACCATATACATGAATGCTTACTGGACATACCCTTAAACTA-CTACTCTTCCCCATTTGGTTATGCTCGACGTACCAGATGGATTTATTGATCGTACACCTCACGAGAGATCACCATCCCCTGCCCGTAAT…
	AY570325 AACACCTTTTTTAACTTAACTCCCCTACTTAGTGTACCCCCCCTTTCCCCCCCAGGAGGGGTATACTATGTACGTCGTGCATATATTTATATACCACATACATTATGGTACCGGTAC-TATATATTATATAGGTACTAAACCCATTATATGTAGTCGGACATAAGATCATATCCACATTTATCCCAATGTAATATTCCTGTAATGCTTTCCACCATAACCCCTATTAATACCCTATGCTAGCCCCAACCACCCCCAAGGCACCATATACATGAATGCTTACTGGACATACCCTTAAACTA-CTACTCTTCCCCATTTGGTTATGCTCGATGTACCAGATGGATTTATTGATCGTACACCTCACGAGAGATCACCATCCCCTGCCCGTAAT…
	AY570324 AACACCTTTTTTAACTTAACTCCCCTACTTAGTGTACCCCCCCTTTCCCCCCCAGGAGGGGTATACTATGTACGTCGTGCATATATTTATATACCACATACATTATGGTACCGGTAC-TATATATTATATAGGTACTAAACCCATTATATGTAGTCGGACATAAGATCATATCCACATTTATCCCAATGTAATATTCCTGTAATGCTTTCCACCATAACCCCTATTAATACCCTATGCTAGCCCCAACCACCCCCAAGGCACCATATACATGAATGCTTACTGGACATACCCTTAAACTA-CTACTCTTCCCCATTTGGTTATGCTCGATGTACCAGATGGATTTATTGATCGTACACCTCACGAGAGATCACCATCCCCTGCCCGTAAT…
	AY570323 AACACCTTTTTTAACTTAACTCCCCTACTTAGTGTACCCCCCCTTTCCCCCCCAGGAGGGGTATACTATGTACGTCGTGCATATATTTATATACCACATACATTATGGTACCGGTAC-TATATATTATATAGGTACTAAACCCATTATATGTAGTCGGACATAAGATCATATCCACATTTATCCCAACGTAATATTCCTGTAATGCTTTCCACCATAACCCCTATTAATACCCTATACTAGCCCCAACCACCCCCAAGGCACCATATACATGAATGCTTACTGGACATACCCTTAAACTA-CTACTCTTCCCCATTTGGTTATGCTCGACGTACCAGATGGATTTATTGATCGTACACCTCACGAGAGATCACCATCCCCTGCCCGTAAT…
	AY570322 AACACCTTTTTTAACTTAACTCCCCTACTTAGTGTACCCCCCCTTTCCCCCCCAGGAGGGGTATACTATGTACGTCGTGCATATATTTATATACCACATACATTATGGTACCGGTAC-TATATATTATATAGGTACTAAACCCATTATATGTAGTCGGACATAAGATCATATCCACATTTATCCCAACGTAATATTCCTGTAATGCTTTCCACCATAACCTCTATTAATACCCTATACTAGCCCCGACCACCCCCAAGGCACCATATTCATGAATGCTTACTGGACATACCCTTAAACTA-CTACTCTTCCCCATTTGGTTATGCTCGACGTACCAGATGGATTTATTGATCGTACACCTCACGAGAGATCACCATCCCCTGCCCGTAAT…
	AY570321 AACACCTTTTTTAACTTAACTCCCCTACTTAGTGTACCCCCCCTTTCCCCCCCAGGAGGGGTATACTATGTACGTCGTGCATATATTTATATACCACATACATTATGGTACCGGTAC-TATATATTATATAGGTACTAAACCCATTATATGTAGTCGGACATAAGATCATATCCACATTTATCCCAATGTAATATTCCTGTAATGCTTTCCACCATAACCCCTATTAATACCCTATGCTAGCCCCAACCACCCCCAAGGCACCATATACATGAATGCTTACTGGACATACCCTTAAACTA-CTACTCTTCCCCATTTGGTTATGCTCGACGTACCAGATGGATTTATTGATCGTACACCTCACGAGAGATCACCATCCCCTGCCCGTAAT…
	AY570320 AACACCTTTTTTAACTTAACTCCCCTACTTAGTGTACCCCCCCTTTCCCCCCCAGGAGGGGTATACTATGTACGTCGTGCATATATTTATATACCACATACATTATGGTACCGGTAC-TATATATTATATAGGTACTAAACCCATTATATGTAGTCGGACATAAGATCATATCCACATTTATCCCAATGTAATATTCCTGTAATGCTTCCCACCATAACCCCTATTAATACCCTATGCTAGCCCCAACCACCCCCAAGGCACCATATACATGAATGCTTACTGGACATACCCTTAAACTA-CTTCTCTTCCCCATTTGGTTATGCTCGACGTACCAGATGGATTTATTGATCGTACACCTCACGAGAGATCACCATCCCCTGCCCGTAAT…
	AY570319 AACACCTTTTTTAACTTAACTCCCCTACTTAGTGTACCCCCCCTTTCCCCCCCAGGAGGGGTATACTATGTACGTCGTGCATATATTTATATACCACATACATTATGGTACCGGTAC-TATATATTATATAGGTACTAAACCCATTATATGTAGTCGGACATAAGATCATATCCACATTTATCCCAACGTAATATTCCTGTAATGCTTTCCACCATAACCCCTATTAATACCCTATGCTAGCCCCAACCACCCCCAAGGCACCATATACATGAATGCTTACTGGACATACCCTTAAACTA-CTACTCTTCCCCATTTGGTTATGCTCGACGTACCAGATGGATTTATTGATCGTACACCTCACGAGAGATCACCATCCCCTGCCCGTAAT…
	AY570318 AACACCTTTTTTAACTTAACTCCCCTACTTAGTGTACCCCCCCTTTCCCCCCCAGGAGGGGTATACTATGTACGTCGTGCATATATTTATATACCACATACATTATGGTACCGGTAC-TATATATTATATAGGTACTAAACCCATTATATGTAGTCGGACATAAGATCATATCCACATTTATCCCAACGTAATATTCCTGTAATGCTTTCCACCATAACCTCTATTAATACCCTATACTAGCCCCAACCACCCCCAAGGCACCATATACATGAATGCTTACTGGACATACCCTTAAACTA-CTACTCTTCCCCATTTGGTTATGCTCGACGTACCAGATGGATTTATTGATCGTACACCTCACGAGAGATCACCATCCCCTGCCCGTAAT…
	AY570317 AACACCTTTTTTAACTTAACTCCCCTACTTAGTGTACCCCCCCTTTCCCCCCCAGGAGGGGTATACTATGTACGTCGTGCATATATTTATATACCACATACATTATGGTACCGGTAC-TATATATTATATAGGTACTAAACCCATTATATGTAGTCGGACATAAGATCACATCCACATTTATCCCAACGTAATATTCCTGTAATGCTTTCCACCATAACCTCTATTAATACCCTATACTAGTCCCAGCCACCCCCAAGGCACCATATACATGAATGCTTACTGGACATACCCTTAAACTA-CTACTCTTCCCCATTTGGTTATGCTCGACGTACCAGATGGATTTATTGATCGTACACCTCACGAGAGATCACCATCCCCTGCCCGTAAT…
	AY570316 AACACCTTTTTTAACTTAACTCCCCTACTTAGTGTACCCCCCCTTTCCCCCCCAGGAGGGGTATACTATGTACGTCGTGCATATATTTATATACCACATACATTATGGTACCGGTAC-TATATATTATATAGGTACTAAACCCATTATATGTAGTCGGACATAAGATCATATCCACATTTATCCCAACGTAATATTCCTGTAATGCTTTCCACCATAACCTCTATTTATACCCTATACTAGCCCCAACCACCCCCAAGGCACCATATATATGAATGCTTACTGGACATACCCTTAAACTA-CTACTCTTCCCCATTTGGTTATGCTCGACGTACCAGATGGATTTATTGATCGTACACCTCACGAGAGATCACCATCCCCTGCCCGTAAT…
	AY570315 AACACCTTTTTTAACTTAACTCCCCTACTTAGTGTACCCCCCCTTTCCCCCCCAGGAGGGGTATACTATGTACGTCGTGCATATATTTATATACCACATACATTATGGTACCGGTAC-TATATATTATATAGGTACTAAACCCATTATATGTAGTCGGACATAAGATCACATCCACATTTATCCCAACGTAATATTCCTGTAATGCTTTCCACCATAACCTCTATTATTACCCTATACTAGCCCCAACCACCCCCAAGGCACCATATACATGAATGCTTACTGGACATACCCTTAAACTA-CTACTCTTCCCCATTTGGTTATGCTCGACGTACCAGATGGATTTATTGATCGTACACCTCACGAGAGATCACCATCCCCTGCCCGTAAT…
	AY569305 AACAC-TTTTTTAATCCAACCCCCCTACTAAGTGTACCCCCCCTTTCCCCCCCAGGAGGGGTATACTATGTACGTCGTGCATATATTTATATACCACATACATTATGGTACCGGTACATATATATTATATAAGTACTAAACCCATTACATGTAATCGGACATAAAACCTTATCCACATTTCTCCCAACGTAATATCCTTGTAATGCTCTACACCATAACTTC-ATCCTCACCTCCTACCCGCTTCTCATACACTCAAGACACCATATCCATGAATGCTCGATAGACATATCCTTAAATCACCTTCAGTTCCCCATTTGGTTATGCTCGACGTACCAGATGGATTTATTGATCGTTCACCTCACGAGAGATCACCATCCCCTGCCCGTAAT…
	AY569306 AACACTTTTTTTAATCCAACCCCCCTACTAAGTGTACCCCCCCTTTCCCCCCCAGGAGGGGTATACTATGTACGTCGTGCATATATTTATATACCACATACATTATGGTACCGGTACATATATATTATATAAGTACTAAACCCATTATATGTAATCGGACATAAAACCTTATCCACATTTCTCCCAATGTAATATCCTTGTAATGCTCTACACCATAACTTC-ATTCTCACCCCCTACTCGCTTCCCATACACCCAAGACACCATATCTATGAATGCTCGATAGACATACTCTTAAATCACCTTCAGTTCCCCATTTGGTTATGCTCGACGTACCAGATGGATTTATTGATCGTTCACCTCACGAGAGATCACCATCCCCTGCCCGTAAT…
	AY569304 AACACTTTTTTTAATCCAACCCCCCTACTAAGTGTACCCCCCCTTTCCCCCCCAGGAGGGGTATACTATGTACGTCGTGCATATATTTATATACCACATACATTATGGTACCGGTACATATATATTATATAAGTACTAAACCCATTATATGTAATCGGACATAAAACCTTATCCACATTTCTCCCAATGTAATATCCTTGTAATGCTCTACACCATAACTTC-ATTCTCACCTCCTACTCGCTTCCCATACACTCAAGACACCATATCCATGAATGCTCGATAGACATACTCTTAAATCACCTTCAGTTCCCCATTTGGTTATGCTCGACGTACCAGATGGATTTATTGATCGTTCACCTCACGAGAGATCACCATCCCCTGCCCGTAAT…
;
END;
