# Supplementary material for: A latitudinal phylogeographic diversity gradient in birds
Source: PLoS Biol. 2017 Apr 13;15(4):e2001073. doi: 10.1371/journal.pbio.2001073 (PMC5390966; doi:10.1371/journal.pbio.2001073)
Supplement: S1 Data — (ZIP) [file pbio.2001073.s015.zip › S1_Data/Dendrocincla-fuliginosa-anabatina.nex]

#NEXUS 	
	
Begin data;	
	Dimensions ntax=246 nchar=1045;
	Format datatype=dna gap=-;
	Matrix
[check napo and tachira]	
[GU215178FMNH391298AmapaBRA                    ?????????????????????????????????????????TCACAGGCCTATTAATAGCAATGCACTATACAGCAGACACTACTTTAGCCTTTACATCCGTAGCCCACACATGCCGAAACGTCCAATTCGGTTGACTAATCCGTAACCTCCATGCAAACGGAGCTTCAATATTCTTCATCTGCATTTACCTCCACATCGGACGAGGATTCTATTACGGCTCTTATCTTTTTAAAGAAACCTGAAACACAGGAATCATTCTCTTACTAACCCTCATAGCAACAGCCTTCGTAGGATACGTCCTACCATGAGGCCAAATATCATTCTGAGGCGCTACAGTCATTACTAACTTATTTTCAGCAATCCCCTACATCGGACAAACACTTGTAGAATGAGCATGAGGAGGATTCTCAGTAGACAACCCAACACTAACTCGATTCTTCGCCCTACACTTTCTCCTACCATTCGTCATTGCAGGTCTCACATTCATTCACCTAACCTTCCTACACGAAACTGGCTCAAACAACCCTTTAGGAATCTCATCAAACTGTGACAAAATCCCATTCCATCCATACTTCTCCATCAAAGATATCTTAGGATTTATAGCCATACTAGTGCCACTAACCGCACTAGCTATATTTTCACCAAACCTCCTAGGTGACCCAGAAAATTTTACTCCAGCAAATCCACTAGTAACTCCCCCACACATCAAACCAGAATGATATTTCCTATTTGCATACGCTATCCTACGATCAATTCCAAACAAACTTGGCGGAGTCCTAGCTCTCGCCGCTTCAGTCCTAATCCTATTCCTGGTTCCATTCCTCCACAAATCAAAACAACGATCTATAACCTTTCGTCCCCTATCCCAACTTATATTCTGAATCCTAGTAACCAACCTACTTATCCTTACATGAGTAGGAAGCCAACCAGTCGAACATCCATTCATTATTATTGGACAATTAGCCTCACTCACCTATTTCATGACACTCCTCATCCTATTCCCAAT?GTCGGAGCCTTAGAAAACAAAATTC?AAACCTCTAA	
MFDS7948BRA                                   ?????????????????????????????????????ATCGTCACAGGCCTATTAATAGCAATACACTATACAGCAGACACTACCCTAGCCTTTACATCCGTAGCCCACACATGCCGAAATGTCCAATTTGGCTGACTAATCCGTAACCTCCATGCAAATGGAGCCTCAATATTCTTCATTTGCATTTACCTCCACATCGGACGAGGATTCTATTACGGTTCTTACCTCTTTAAAGAAACTTGAAACACAGGGATTATTCTCTTACTAACCCTCATAGCAACAGCCTTCGTAGGATACGTCCTACCATGAGGCCAAATATCATTCTGAGGCGCTACAGTCATCACTAACTTATTTTCAGCAATCCCCTACATCGGGCAAACACTTGTAGAATGAGCATGAGGGGGATTCTCGGTAGACAACCCAACACTAACTCGATTCTTCGCCCTACACTTTCTCCTACCATTCGTCATTGCAGGCCTCACATTCATTCACCTAACCTTCCTGCATGAAACTGGCTCAAACAACCCCTTAGGAATCTCATCAAACTGTGACAAAATCCCATTCCATCCATACTTCTCCACCAAAGATATCTTAGGATTTATAGCCATACTAGTACCACTAGCTGCACTAGCTATATTCTCACCAAACCTCTTAGGTGATCCAGAAAATTTTACTCCAGCTAACCCACTAGTAACTCCCCCACATATTAAACCAGAATGATACTTCCTATTCGCATACGCCATCCTACGATCAATCCCAAACAAACTTGGCGGAGTCCTAGCTCTCGCTGCTTCAGTCCTAATCCTATTCCTAGTCCCATTCCTCCATAAATCAAAACAACGATCTATAACCTTTCGTCCCCTCTCCCAACTTATGTTCTGAATCCTAGTAACCAACCTGCTTATCCTTACATGAGTAGGAAGCCAACCAGTTGAACATCCTTTCATTATTATCGGACAATTAGCCTCACTCACCTATTTCATGACACTCCTCATCCTATTCCCAATCGTCGGAGCCTTAGAAAACAAAATTCTCAACCTCTAA	
]	
Xiphorhynchus_fuscus_EF190580 CTTTGGATCCCTCCTAGGCATCTGCCTCATGGCACAAATCATCACAGGTCTCCTAATAGCAATACACTATACAGCAGACACTACCCTAGCCTTCACATCCGTAGCCCATACATGCCGAAACGTCCAATTCGGTTGACTGATCCGTAACCTCCACGCAAACGGAGCCTCAATATTCTTCATCTGTATCTACCTCCACATCGGACGAGGCTTCTACTACGGTTCTTACCTCTTCAAAGAAACTTGAAATACAGGAATTATCCTCCTATTAACACTCATAGCAACAGCTTTCGTCGGCTACGTCCTACCATGAGGCCAAATATCATTTTGAGGCGCTACAGTCATCACCAATCTATTCTCAGCAATTCCTTACATTGGACAAACACTTGTAGAATGAGCATGAGGAGGATTTTCAGTAGACAACCCAACACTAACCCGATTCTTTGCTCTACACTTCCTCCTACCATTCGCCATTGCAGGCCTTACATTTATCCACCTAACCTTCCTACATGAAACCGGCTCAAACAACCCCTTAGGAATTTCATCAAACTGTGATAAAATCCCATTCCACCCATACTTCTCTACCAAAGACATTCTAGGTTTCATAGCCATACTAACACCACTAGCCGCACTAGCCATATTCTCACCAAACCTCCTAGGTGACCCAGAAAACTTTACACCTGCAAACCCACTAGTAACTCCTCCCCATATCAAACCAGAATGATACTTCCTATTCGCATATGCCATCCTACGATCAATCCCAAATAAACTAGGAGGAGTTCTAGCCCTCGCCGCTTCAGTCCTAATCCTATTCCTAGTTCCATTCCTCCACAAGTCAAAACAACGAACAATAACTTTCCGCCCCCTATCCCAACTCTTATTTTGAATCCTAGTAACTAACCTCTTTATCCTAACGTGAGTAGGGAGCCAACCAGTTGAACATCCCTTCATTATCATCGGACAATTAGCCTCACTCACCTATTTCATGACACTCCTCATCCTATTCCCAATTGTCGGAGCCTTAGAAAACAAGATACTCAATCTCTAA
Xiphorhynchus_ocellatus_AY089793 ???????????TCCTAGGCATCTGCCTCATGGCACAAATCATCACAGGCCTCCTAATAGCAATACATTACACAGCAGACACTACACTAGCTTTCACATCCGTAGCCCACACATGCCGAAACGTCCAATTCGGCTGACTAATCCGTAACCTCCATGCAAATGGAGCCTCAATATTCTTCATCTGCATCTACCTTCATATCGGACGAGGCTTCTACTACGGCTCCTACCTCTTCAAAGAAACCTGAAATACAGGAATTATCCTCCTCCTAACCCTCATAGCAACAGCTTTCGTCGGCTATGTCCTACCATGAGGCCAAATATCATTTTGAGGTGCTACAGTCATCACCAACCTATTTTCAGCAATCCCTTACATTGGACAGACACTCGTAGAATGAGCATGAGGAGGATTTTCAGTAGACAACCCAACACTTACTCGATTCTTTGCCTTACACTTCCTCCTACCATTCGCCATTGCAGGCCTTACATTCATTCACCTAACCTTCCTACACGAAACCGGTTCAAACAACCCCCTAGGAATTGCATCAAACTGTGACAAAATTCCTTTCCACCCATACTTCTCTACCAAAGATATTCTAGGCTTCATAGCCATACTAACTCCGCTAGCCGCACTAGCCATATTCTCACCAAACCTCCTAGGTGATCCAGAAAACTTTACACCTGCAAACCCACTAGTAACCCCTCCTCACATTAAACCAGAATGATACTTCCTATTCGCATACGCCATCCTACGATCAATCCCAAATAAACTAGGCGGAGTCCTAGCCCTCGCTGCCTCAGTCCTAATCCTATTCCTAATCCCATTCCTCCATAAATCGAAACAACGAACAATAACTTTCCGCCCTCTATCCCAACTCCTATTTTGAATTCTAGTAACCAACCTCTTTATCCTTACATGAGTAGGAAGCCAACCAGTCGAACATCCCTTCATCATCATCGGACAATTAGCCTCACTCACCTACTTCATGACACTTCTAATCCTATTCCCAATTGTCGGAGCCTTAGAAAACAAAATACTCAATCTCTAA
Dendrocincla_tyrannina_AY442985 ??????????????????????????????????????????????GGCCTACTAATAGCAATACATTATACAGCAGACACTACCTTAGCCTTTACATCCGTAGCCCACACATGCCGAAACGTTCAATTCGGTTGACTAATCCGTAACCTCCATGCAAACGGAGCCTCAATATTCTTCATCTGCATTTACCTTCACATTGGACGAGGATTCTACTACGGCTCTTACCTTTTTAAAGAAACCTGAAACACAGGAATTATCCTTTTACTAACCCTTATAGCAACAGCCTTCGTAGGATACGTTTTACCATGAGGCCAAATATCATTCTGAGGTGCTACAGTTATCACCAACTTATTCTCAGCAGTCCCTTATATTGGGCAAACACTTGTAGAATGAGCGTGAGGAGGATTCTCAGTAGACAACCCAACATTAACTCGATTTTTCGCTCTTCACTTCCTCCTACCATTCGCTATTGCAGGCCTCACATTCATCCACCTAACCTTCCTACATGAAACCGGCTCAAACAACCCTTTAGGAATCTCATCAAACTGCGACAAAATCCCATTCCACCCATACTTCTCTGCTAAAGATATTCTAGGCTTCATAGCCATACTAATTCCACTAACCGCACTAGCAATATTTTCACCAAATCTTCTAGGCGACCCAGAAAACTTCACCCCAGCAAACCCACTAGTTACTCCTCCACATATTAAACCAGAGTGATACTTCTTATTCGCATATGCTATTCTACGATCAATCCCAAACAAACTAGGCGGAGTCCTAGCCCTTGCCGCTTCAGTCCTAATCCTATTCCTAGTTCCATTCCTTCATATATCAAAACAACGAGCAATAACCTTTCGTCCCCTATCCCAACTCATGTTCTGAATCCTAGTTACCAATCTGCTTATCCTCACATGAGTAGGAAGCCAACCAGTTGAACATCCATTTATCATCATCGGACAATTAGCTTCACTCACCTATTTCATGACACTCCTCATCCTATTCCCAATCATCGGAGCCTTAGAAAACAAAATCCTTAAACTATAG
Dendrocincla_merula_GU215184_FM389810_RondoniaBRA ????????????????????????????????????????GTTACAGGCCTATTAATAGCAATGCACTATACAGCAGATACTACCCTAGCATTTACATCCGTAGCTCACACATGCCGAAATGTCCAATTCGGCTGATTAATTCGCAACCTTCATGCAAACGGAGCCTCAATATTCTTTATCTGCATTTATCTTCACATTGGACGAGGATTCTATTACGGCTCCTACCTTTTTAAAGAAACCTGAAACACAGGAATTATTCTCTTACTCACCCTAATAGCAACAGCCTTCGTAGGATATGTCTTACCATGAGGCCAAATATCATTCTGAGGTGCTACAGTCATTACCAACTTATTCTCAGCAATCCCTTATATCGGACAAACACTTGTAGAATGAGCATGAGGAGGATTCTCAGTAGACAACCCAACACTAACTCGATTCTTCGCCCTTCACTTCCTTCTACCATTTGCCATTGCAGGCCTCACATTCATTCACCTAACCTTCCTACATGAAACTGGATCAAACAACCCCTTAGGAATCTCATCAAACTGCGATAAAATCCCATTCCATCCATACTTCTCTACCAAAGACATCCTAGGCTTCATAGCCATACTAGTACCGCTAGCTGCACTAGCCATATTTTCACCAAACCTCCTAGGTGACCCAGAAAACTTCACCCCAGCAAACCCACTAGTAACTCCCCCACATATTAAACCAGAATGGTACTTCCTATTCGCATACGCCATCCTACGATCAATCCCAAATAAACTAGGCGGAGTCCTAGCTCTCGCCGCCTCCGTCCTAATTCTATTCTTAATCCCATTCCTCCACAAATCAAAACAACGAACAATAACCTTTCGCCCCCTATCCCAAATTATATTCTGAATCCTAGTAACCAACCTCCTTATCCTCACATGAGTAGGAAGCCAACCAGTCGAACATCCATTTATTATTATCGGACAACTAGCCTCACTTACCTA?TTCATGACACTCCTCATCCTATTCCCAATTATCGGAGCCTTAGAAAACAAAAT???CA?CCTC?AA
Dendrocincla_merula_AY442986 ??????????????????????????????????????????????GGCCTATTAATAGCAATGCACTATACAGCAGATACTACCCTAGCATTTACATCCGTAGCTCACACATGCCGAAATGTCCAATTCGGCTGACTAATTCGCAACCTCCATGCAAACGGAGCCTCAATATTCTTTATCTGCATTTATCTTCACATTGGACGAGGATTCTATTACGGCTCCTACCTTTTTAAAGAAACCTGGAACACAGGAATTATTCTCTTACTCACCCTAATAGCAACAGCCTTCGTAGGATATGTCTTACCATGAGGCCAAATATCATTCTGAGGTGCTACAGTCATTACCAACCTATTCTCAGCAATCCCTTATATCGGACAAACACTTGTAGAATGAGCATGAGGGGGATTCTCAGTAGACAACCCAACACTAACTCGATTCTTCGCCCTTCACTTCCTTCTACCATTCGCCATTGCAGGCCTCACATTCATTCATCTAACCTTCCTACATGAAACTGGATCAAACAACCCCTTAGGAATCTCATCAAACTGCGATAAAATCCCATTCCATCCATACTTCTCTACCAAAGACATCCTAGGCTTCATAGCCATACTAGTACCACTAGCTGCACTAGCCATATTTTCACCAAACCTCCTAGGTGATCCAGAAAACTTCACCCCAGCAAACCCACTAGTAACTCCCCCACATATTAAACCAGAATGGTACTTCCTATTCGCATACGCTATCCTACGATCAATCCCAAATAAACTAGGCGGAGTCCTAGCTCTCGCCGCCTCCGTCCTAATTCTATTCTTAATCCCATTCCTCCACAAATCAAAACAACGAACAATAACCTTTCGTCCCCTATCCCAACTTATATTCTGAATCCTAGTAACCAACCTCCTTATCCTCACATGAGTAGGAAGCCAACCAGTCGAACATCCATTCATTATCATCGGACAACTAGCCTCACTTACCTATTTCATGACACTCCTCATCCTATTCCCAATTATCGGAGCCTTAGAAAACAAAATCCTCAACCTCTAA
Dendrocincla_homochroa_DQ364138_M434035_SAL ??????????????????????????????????????????????????TACTAATAGCAATACACTACACAGCAGACACTACCCTAGCCTTCACATCCGTAGCCCACACATGCCGAAATGTCCAATTTGGCTGACTAATCCGTAACCTCCATGCAAACGGAGCCTCAATATTCTTCATCTGCATCTATCTTCACATCGGACGAGGATTTTATTACGGCTCTTACCTTTTTAAAGAGACCTGAAACACAGGGATTATTCTCCTACTAACCCTAATAGCAACAGCCTTCGTAGGATACGTCTTACCATGAGGCCAAATATCATTCTGAGGCGCTACAGTCATTACCAACCTATTCTCAGCAATCCCTTACATCGGACAAACACTTGTAGAATGAGCATGAGGAGGATTTTCAGTAGACAACCCAACACTAACTCGATTCTTCGCCCTACACTTTCTCCTACCATTCGTCATTGCAGGCCTCACATTCATTCACCTAACCTTCCTGCATGAAACTGGCTCAAACAACCCTTTAGGAATTTCATCAAACTGTGACAAAATCCCATTCCACCCATACTTCTCCACCAAAGACATTTTAGGATTTACGGCTATACTAGTACCACTAACTGCACTAGCTATATTTTCACCAAACCTCCTAGGTGACCCAGAAAATTTTACTCCAGCAAACCCACTAGTAACTCCCCCGCACATTAAACCAGAATGATACTTCCTATTTGCATACGCCATCCTGCGATCAATCCCAAACAAATTAGGTGGAGTCCTAGCTCTCGCCGCTTCAGTCCTAATCCTATTCCTAGTCCCATTCCTCCACAAATCAAAACAACGATCCATAACCTTTCGTCCCCTATCCCAACTCATGTTCTGGATCCTAGTAACCAACCTACTTATCCTCACATGAGTAGGAAGCCAACCGGTCGAACATCCATTCATTATTATCGGCCAATTAGCCTCGCTCACCTATTTCATAACACTCCTCATCCTATTCCCAATAGTCGGAGCCTTAGAAAACAAAATTCTCAAACTCTAA
Dendrocincla_homochroa_GU215183_PanamaPAN ????????????????????????????????????????GTCACAGGCCTACTAATAGCAATACACTACACAGCAGACACTACCCTAGCCTTCACATCCGTAGCCCACACATGCCGAAATGTCCAATTTGGCTGACTAATCCGTAACCTCCATGCAAACGGAGCCTCAATATTCTTCATCTGCATCTATCTTCACATCGGACGAGGATTTTATTACGGCTCTTACCTTTTTAAAGAGACCTGAAACACAGGGATTATTCTCCTACTAACCCTAATAGCAACAGCCTTCGTAGGATACGTCTTACCATGAGGCCAAATATCATTCTGAGGCGCTACAGTCATTACCAACCTATTCTCAGCAATCCCTTACATCGGACAAACACTTGTAGAATGAGCATGAGGAGGATTTTCAGTAGACAACCCAACACTAACTCGATTCTTCGCCCTACACTTTCTCCTACCATTCGTCATTGCAGGCCTCACATTCATTCACCTAACCTTCCTGCATGAAACTGGCTCAAACAACCCTTTAGGAATTTCATCAAACTGTGACAAAATCCCATTCCACCCATACTTCTCCACCAAAGACATTTTAGGATTTACGGCTATACTAGTACCACTAACTGCACTAGCTATATTTTCACCAAACCTCCTAGGTGACCCAGAAAATTTTACTCCAGCAAACCCACTAGTAACTCCCCCGCACATTAAACCAGAATGATACTTCCTATTTGCATACGCCATCCTGCGATCAATCCCAAACAAATTAGGTGGAGTCCTAGCTCTCGCCGCTTCAGTCCTAATCCTATTCCTAGTCCCATTCCTCCACAAATCAAAACAACGATCCATAACCTTTCGTCCCCTATCCCAACTCATGTTCTGGATCCTAGTAACCAACCTACTTATCCTCACATGAGTAGGAAGCCAACCGGTCGAACATCCATTCATTATTATCGGCCAATTAGCCTCGCTCACCTATTTCATAACACTCCTCATCCTATTCCCAATAGTCGGAGCCTTAGAAAACAAAATTCTCAAACTCTAA
atlantic_DQ364139FMNH399178AlagoasBRA         ?????????????????????????????????????????????????????????????????????????????ACACAACCCTAGCCTTGACATCCGTAGCCCACACATGCCGAAATGTCCAATTTGGCTGACTAATCCGTAACCTCCATGCAAACGGAGCTTCAATATTCTTCATCTGCATCTACCTTCACATCGGACGAGGATTCTATTACGGCTCTTACCTTTTCAAAGAAACCTGAAACACAGGGATTATCCTCTTACTAACTCTCATAGCGACAGCCTTCGTAGGATACGTCCTACCATGAGGTCAAATATCATTCTGAGGTGCTACAGTCATTACTAACTTATTTTCAGCAATCCCTTACATCGGACAAACACTTGTAGAATGAGCATGAGGAGGATTCTCAGTAGACAACCCAACACTAACCCGATTCTTCGCCCTACACTTTCTCCTACCATTCGTCATTGCAGGCCTCACATTCATTCACCTAACCTTCCTGCATGACACTGGCTCAAACAACCCTTTAGGAATCTCATCAAACTGTGACAAAATTCCATTCCATCCATACTTCTCCACCAAAGACATTTTAGGATTTACAGCCATACTAGTTCCACTAACTGCATTAGCTATATTTTCACCAAACCTCCTAGGCGACCCAGAAAATTTTACTCCAGCAAACCCACTAGTAACTCCTCCACACATCAAACCAGAATGATACTTCCTATTTGCATATGCCATCCTACGATCAATCCCAAACAAACTTGGTGGAGTCCTAGCTCTCGCCGCTTCAGTCCTAATCCTATTCCTAGTTCCATTCCTCCATAAATCAAAACAACGATCTATAACCTTTCGTCCCCTATCCCAACTTATATTCTGAATCCTAGTAACTAACCTACTTATCCTAACATGGGTAGGAAGTCAACCAGTTGAACATCCATTCATTATTATCGGACAATTAGCCTCACTCACCTATTTCATGACGCTCCTCA?CCTAT????????????????????????????????????????????	
atlantic_GU215177FMNH399181AlagoasBRA         ?????????????????????????????????????????TCACAGGCTTATTAATAGCAATACACTATACGGCAGACACAACCCTAGCCTTCACATCCGTAGCCCACACATGCCGAAATGTCCAATTTGGCTGACTAATCCGTAACCTCCATGCAAACGGAGCTTCAATATTCTTCATCTGCATCTACCTTCACATCGGACGAGGATTCTATTACGGCTCTTACCTTTTCAAAGAAACCTGAAACACAGGGATTATCCTCTTACTAACTCTCATAGCGACAGCCTTCGTAGGATACGTCCTACCATGAGGTCAAATATCATTCTGAGGTGCTACAGTCATTACTAACTTATTTTCAGCAATCCCTTACATCGGACAAACACTTGTAGAATGAGCATGAGGAGGATTCTCAGTAGACAACCCAACACTAACCCGATTCTTCGCCCTACACTTTCTCCTACCATTCGTCATTGCAGGCCTCACATTCATTCACCTAACCTTCCTGCATGAAACTGGCTCAAACAACCCTTTAGGAATCTCATCAAACTGTGACAAAATTCCATTCCATCCATACTTCTCCACCAAAGACATTTTAGGATTTACAGCCATACTAGTTCCACTAACTGCATTAGCTATATTTTCACCAAACCTCCTAGGCGACCCAGAAAATTTTACTCCAGCAAACCCACTAGTAACTCCTCCACACATCAAACCAGAATGATACTTCCTATTTGCATATGCCATCCTACGATCAATCCCAAACAAACTTGGTGGAGTCCTAGCTCTCGCCGCTTCAGTCCTAATCCTATTCCTAGTTCCATTCCTCCATAAATCAAAACAACGATCTATAACCTTTCGTCCCCTATCCCAACTTATATTCTGAATCCTAGTAACTAACCTACTTATCCTAACATGGGTAGGAAGTCAACCAGTTGAACATCCATTCATTATTATCGGACAATTAGCCTCACTCACCTATTTCATGACGCTCCTCATCCTATTCCCAAT?ATCGGAGCCTTAGAAAACAAAATTC?CAACCTCTAA	
belem_31391ParaBRA                            ???????????????????????????????????????????????????????????????????????????????????????????????????????????????????????????????????????????????GTAACCTCCATGCAAACGGAGCTTCAATATTCTTCATCTGCATTTACCTCCACATCGGACGAGGATTCTATTACGGCTCTTATCTTTTTAAAGAAACCTGAAACACAGGAATCATTCTCTTACTAACCCTCATAGCAACAGCCTTCGTAGGATACGTCCTACCATGAGGCCAAATATCATTCTGAGGCGCTACAGTCATTACTAACTTATTCTCAGCAATCCCCTACATCGGACAAACACTTGTAGAATGAGCATGAGGAGGATTCTCAGTAGACAACCCAACACTAACTCGATTCTTCGCTCTACACTTTCTCCTACCATTCGTCATTGCAGGTCTCACATTCATTCACCTAACCTTCCTACACGAAACTGGCTCAAACAACCCTTTAGGAATCTCATCAAACTGTGACAAAATCCCATTCCATCCATACTTCTCCATCAAAGATATCTTAGGATTTATAGCCATACTAGTGCCACTAACCGCACTAGCTATATTTTCACCAAACCTCCTAGGTGACCCAGAAAATTTTACTCCAGCAAATCCACTAGTAACTCCCCCACACATCAAACCAGAATGATACTTCCTATTTGCATACGCTATCCTACGATCAATTCCAAACAAACTCGGCGGAGTCCTAGCTCTCGCCGCTTCAGTCCTAATCCTATTCCTGGTTCCATTCCTCCACAAATCAAAACAACGATCTATAACCTTTCGTCCCCTATCCCAACTTATATTCTGAATCCTAGTAACCAACCTACTTATCCTTACATGAGTAGGAAGCCAACCAGTCGAACATCCATTCGTT????????????????????????????????????????????????????????????????????????????????????????????????	
belem_35671ParaBRA                            ????????????????????????????????????????ATCACAGGCCTATTAATAGCAATGCACTATACAGCAGACACTACTTTAGCCTTTACATCCGTAGCCCACACATGCCGAAACGTCCAATTCGGTTGACTAATCCGTAACCTCCATGCAAACGGAGCTTCAATATTCTTCATCTGCATTTACCTCCACATCGGACGAGGATTCTATTACGGCTCTTATCTTTTTAAAGAAACCTGAAACACAGGAATCATTCTCTTACTAACCCTCATAGCAACAGCCTTCGTAGGATACGTCCTACCATGAGGCCAAATATCATTCTGAGGCGCTACAGTCATTACTAACTTATTCTCAGCAATCCCCTACATCGGACAAACACTTGTAGAATGAGCATGAGGAGGATTCTCAGTAGACAACCCAACACTAACTCGATTCTTCGCTCTACACTTTCTCCTACCATTCGTCATTGCAGGTCTCACATTCATTCACCTAACCTTCCTACACGAAACTGGCTCAAACAACCCTTTAGGAATCTCATCAAACTGTGACAAAATCCCATTCCATCCATACTTCTCCATCAAAGATATCTTAGGATTTATAGCCATACTAGTGCCACTAACCGCACTAGCTATATTTTCACCAAACCTCCTAGGTGACCCAGAAAATTTTACTCCAGCAAATCCACTAGTAACTCCCCCACACATCAAACCAGAATGATACTTCCTATTTGCATACGCTATCCTACGATCAATTCCAAACAAACTCGGCGGAGTCCTAGCTCTCGCCGCTTCAGTCCTAATCCTATTCCTGGTTCCATTCCTCCACAAATCAAAACAACGATCTATAACCTTTCGTCCCCTATCCCAACTTATATTCTGAATCCTAGTAACCAACCTACTTATCCTTACATGAGTAGGAAGCCAACCAGTCGAACATCCATTCATTATTATTGGACAATTAGCCTCACTCACCTATTTCATGACACTCCTCATCCTATTCCCAATTGTCGGAGCCTTAGAAAACAAAATTCTAAAC??????	
belem_PEG010ParaBRA                           ??????????????????????????????????????????????????????????????????????????????CACTACTTTAGCCTTTACATCCGTAGCCCACACATGCCGAAACGTCCAATTCGGTTGACTAATCCGTAACCTCCATGCAAACGGAGCTTCAATATTCTTCATCTGCATTTACCTCCACATCGGACGAGGATTCTATTACGGCTCTTATCTTTTTAAAGAAACCTGAAACACAGGAATCATTCTCTTACTAACCCTCATAGCAACAGCCTTCGTAGGATACGTCCTACCATGAGGCCAAATATCATTCTGAGGCGCTACAGTCATTACTAACTTATTCTCAGCAATCCCCTACATCGGACAAACACTTGTAGAATGAGCATGAGGAGGATTCTCAGTAGACAACCCAACACTAACTCGATTCTTCGCTCTACACTTTCTCCTACCATTCGTCATTGCAGGTCTCACATTCATTCACCTAACCTTCCTACACGAAACTGGCTCAAACAACCCTTTAGGAATCTCATCAAACTGTGACAAAATCCCATTCCATCCATACTTCTCCATCAAAGATATCTTAGGATTTATAGCCATACTAGTGCCACTAACCGCACTAGCTATATTTTCACCAAACCTCCTAGGTGACCCAGAAAATTTTACTCCAGCAAATCCACTAGTAACTCCCCCACACATCAAACCAGAATGATACTTCCTATTTGCATACGCTATCCTACGATCAATTCCAAACAAACTCGGCGGAGTCCTAGCTCTCGCCGCTTCAGTCCTAATCCTATTCCTGGTTCCATTCCTCCACAAATCAAAACAACGATCTATAACCTTTCGTCCCCTATCCCAACTTATATTCTGAATCCTAGTAACCAACCTACTTATCCTTACATGAGTAGGAAGCCAACCAGTCGAACATCCATTCATTATTATTGGACAATTAGCCTCACTCACCTATTTCATGACACTCCTCATCCTATTCCCAATTGTCGGAGCCTTAGAAAACAAAATTCT??????????	
catatumbo_Den_ful_ANDESBT1430                   ???????????TCCTAGGCATCTGCCTAATAACACAAATTGTCACAGGCCTATTAATAGCAATACACTATACAGCAGACACTACCCTAGCCTTTACATCCGTAGCCCACACATGCCGAAATGTCCAATTTGGCTGACTAATCCGTAATCTCCATGCAAATGGAGCCTCAATATTCTTCATTTGCATTTACCTTCACATCGGACGAGGATTCTATTACGGTTCTTACCTTTTTAAAGAAACCTGAAACACAGGAATTATTCTCTTACTAACCCTCATAGCAACAGCCTTCGTAGGATACGTCCTACCATGAGGTCAGATATCATTCTGAGGTGCTACAGTCATTACTAACTTATTTTCAGCAATCCCTTACATCGGACAAACACTTGTAGAATGAGCATGAGGAGGATTCTCGGTAGACAACCCAACACTAACTCGATTCTTCGCCCTACACTTTCTTCTACCATTCGTCATTGCAGGTCTCACATTCATTCACCTAACCTTCCTACATGAAACTGGCTCAAACAACCCCTTAGGAATCTCATCAAACTGTGACAAAATCCCATTCCATCCATACTTCTCCACCAAGGACATCTTAGGATTTACAGCCATACTAGTGCCACTAACTGCACTAGCTATATTCTCACCAAACCTCCTAGGTGATCCAGAAAATTTCACTCCAGCAAACCCACTAGTAACTCCCCCACATATTAAACCAGAATGATACTTCCTATTTGCATACGCTATTCTACGATCAATCCCTAATAAACTTGGCGGAGTCCTAGCTCTCGCCGCTTCAGTCCTGATCCTATTCCTAGTCCCATTCCTCCATAAATCAAAACAACGATCTATAACCTTTCGTCCTCTCTCCCAACTTATGTTCTGAATCCTAGTAACCAACCTGCTTATCCTTACATGAGTAGGAAGCCAACCAGTCGAACATCCATTCATTATTATCGGACAATTAGCCTCACTCACCTATTTCATGACACTTCTCATCCTATTCCCAATCGTCGGAGCCTTAGAAAACAAAATTCTCAACCTCTAA	
catatumbo_Den_ful_ANDESBT1545                   ?????????????CTAGGCATCTGCCTAATAACACAAATTGTCACAGGCCTATTAATAGCAATACACTATACAGCAGACACTACCCTAGCCTTTACATCCGTAGCCCACACATGCCGAAATGTCCAATTTGGCTGACTAATCCGTAATCTCCATGCAAATGGAGCCTCAATATTCTTCATTTGCATTTACCTTCACATCGGACGAGGATTCTATTACGGTTCTTACCTTTTTAAAGAAACCTGAAACACAGGAATTATTCTCTTACTAACCCTCATAGCAACAGCCTTCGTAGGATACGTCCTACCATGAGGTCAGATATCATTCTGAGGTGCTACAGTCATTACTAACTTATTTTCAGCAATCCCTTACATCGGACAAACACTTGTAGAATGAGCATGAGGAGGATTCTCGGTAGACAACCCAACACTAACTCGATTCTTCGCCCTACACTTTCTTCTACCATTCGTCATTGCAGGTCTCACATTCATTCACCTAACCTTCCTACATGAAACTGGCTCAAACAACCCCTTAGGAATCTCATCAAACTGTGACAAAATCCCATTCCATCCATACTTCTCCACCAAGGACATCTTAGGATTTACAGCCATACTAGTGCCACTAACTGCACTAGCTATATTCTCACCAAACCTCCTAGGTGATCCAGAAAATTTCACTCCAGCAAACCCACTAGTAACTCCCCCACATATTAAACCAGAATGATACTTCCTATTTGCATACGCTATTCTACGATCAATCCCTAATAAACTTGGCGGAGTCCTAGCTCTCGCCGCTTCAGTCCTGATCCTATTCCTAGTCCCATTCCTCCATAAATCAAAACAACGATCTATAACCTTTCGTCCTCTCTCCCAACTTATGTTCTGAATCCTAGTAACCAACCTGCTTATCCTTACATGAGTAGGAAGCCAACCAGTCGAACATCCATTCATTATTATCGGACAATTAGCCTCACTCACCTATTTCATGACACTTCTCATCCTATTCCCAATCGTCGGAGCCTTAGAAAACAAAATTCTCAACCTCTAA	
choco_26556ColonPAN                         ??????????????????????????????????????TCGTCACAGGCCTACTAATAGCAATACACTATACAGCAGACACTACCCTAGCCTTTACATCCGTAGCCCACACATGCCGAAATGTCCAATTTGGCTGACTAATCCGTAACCTCCATGCAAATGGAGCCTCAATATTCTTCATTTGCATTTACCTCCACATCGGACGAGGATTCTATTACGGTTCTTACCTCTTCAAAGAAACCTGAAACACAGGGATTATTCTCTTACTAACCCTCATAGCAACAGCCTTCGTAGGATACGTCCTACCATGAGGTCAGATATCATTCTGAGGCGCTACAGTCATTACTAACTTATTTTCAGCAATCCCTTACATCGGACAAACACTTGTAGAATGAGCATGAGGGGGATTCTCGGTAGACAACCCAACACTAACTCGATTCTTCGCCCTACACTTTCTTCTACCATTCGTCATTGCAGGCCTCACATTCATTCACCTAACCTTCCTGCATGAAACTGGCTCAAACAACCCCTTAGGAATCTCATCAAACTGTGACAAAATCCCATTCCATCCATACTTCTCCACCAAAGATATCTTAGGGTTTACAGCCATACTAGTGCCACTAACTGCACTAGCTATATTCTCACCAAACCTCCTAGGTGATCCAGAAAATTTTACTCCAGCAAACCCACTAGTAACTCCCCCACATATTAAACCAGAATGATACTTCCTATTTGCATACGCCATCCTACGATCAATCCCAAACAAGCTTGGCGGAGTCCTAGCTCTCGCCGCTTCAGTCCTAATCCTATTCCTAGTCCCATTCCTCCATAAATCAAAACAACGATCTATAACCTTTCGTCCCCTCTCCCAACTTATGTTCTGAATCCTAGTAACCAACCTGCTTATCCTTACATGAGTAGGAAGCCAACCAGTTGAACATCCATTCATTATTATCGGACAATTAGCCTCACTCACCTATTTCATAACACTCCTCATCCTATTCCCAATCGTCGGAGCCTTAGAAAACAAAATTCTCAACC?????	
central_41624BocasPA                          ??????????????????????????????????????TCGTCACAGGCCTACTAATAGCAATACACTATACAGCAGACACTACCCTAGCCTTTACATCCGTAGCCCACACATGCCGAAATGTCCAATTTGGCTGACTAATCCGTAACCTCCATGCAAATGGAGCCTCAATATTCTTCATTTGCATTTACCTCCACATCGGACGAGGATTCTATTACGGTTCTTACCTCTTCAAAGAAACCTGAAACACAGGGATTATTCTCTTACTAACCCTCATAGCAACAGCCTTCGTAGGATACGTCCTACCATGAGGTCAGATATCATTCTGAGGCGCTACAGTCATTACTAACTTATTTTCAGCAATCCCTTACATCGGACAAACACTTGTAGAATGAGCATGAGGGGGATTCTCGGTAGACAACCCAACACTAACTCGATTCTTCGCCCTACACTTTCTTCTACCATTCGTCATTGCAGGTCTCACATTCATTCACCTAACCTTCCTGCATGAAACTGGCTCAAACAACCCCTTAGGAATCTCATCAAACTGTGACAAAATCCCATTCCATCCATACTTCTCCACCAAAGATATCTTAGGGTTTACAGCCATACTAGTGCCACTAACTGCACTAGCTATATTCTCACCAAACCTCCTAGGTGATCCAGAAAATTTTACTCCAGCAAACCCACTAGTAACTCCCCCACATATTAAACCAGAATGATACTTCCTATTTGCATATGCCATCCTACGATCAATCCCAAACAAGCTTGGCGGAGTCCTAGCTCTCGCCGCTTCAGTCCTAATCCTATTCCTAGTCCCATTCCTCCATAAATCAAAACAACGATCTATAACCTTTCGTCCCCTCTCCCAACTTATGTTCTGAATCCTAGTAACCAACCTGCTTATCCTTACATGAGTAGGAAGCCAACCAGTTGAACATCCATTCATTATTATCGGACAATTAGCCTCACTCACCTATTTCATAACACTCCTCATCCTATTCCCAATCGTCGGAGCCTTAGAAAACAAAATTCTCAACC?????	
central_DQ364135BocasDelToroPAN               ??????????????????????????????????????????????????????AATAGCAATACACTATACAGCAGACACTACCCTAGCCTTTACATCCGTAGCCCACACATGCCGAAATGTCCAATTTGGCTGACTAATCCGTAACCTCCATGCAAATGGAGCCTCAATATTCTTCATTTGCATTTACCTCCACATCGGACGAGGATTCTATTACGGTTCTTACCTCTTCAAAGAAACCTGAAACACAGGGATTATTCTCTTACTAACCCTCATAGCAACAGCCTTCGTAGGATACGTCCTACCATGAGGTCAGATATCATTCTGAGGCGCTACAGTCATTACTAACTTATTTTCAGCAATCCCTTACATCGGACAAACACTTGTAGAATGAGCATGAGGGGGATTCTCGGTAGACAACC?AACACTAAC?CGATTCTTCGCCCTACACTTTCTTCTACCATTCGTCATTGCAGG?CTCACATTCATTCACCTAACCTTCCTGCATGAAACTGGCTCAAACAACCCCTTAGGAATCTCATCAAACTGTGACAAAATCCCATT?CATCCATACTTCTCCACCAAAGATATCTTAGGGTTTACAGCCATACTAGTGCCACTAACTGCACTAGCTATATTCTCACCAAACCTCCTAGGTGATCCAGAAAATTTTACTCCAGCAAACCCACTAGTAACTCCCCCACATATTAAAACAGAATGATACTTCCTATTTGCATATGCCATCCTACGATCAATCCCAAACAAGCTTGGCGGAGTCCTAGCTCTCGCCGCTTCAGTCCTAATCCTATTCCTAGTCCCATTCCTCCATAAATCAAAACAACGATCTATAACCTTTCGTCCCCTCTCCCAACTTATGTTCTGAATCCTAGTAACCAACCTGCTTATCCTTACATGAGTAGGAAGCCAACCAGTTGAACATCCATTCATTATTATCGGACAATTAGCCTCACTCACCTATTTCATAACACTCCTCATCCTATTCCCAATCGTCGGAGCCTTAGAAAACAAAATTCTCAACCTCTAA	
choco_LSUMZ26510ColonPAN                    CTTTGGATCCCTCCTAGGCATCTGCCTAATAACACAAATCGTCACAGGCCTACTAATAGCAATACACTATACAGCAGACACTACCCTAGCCTTTACATCCGTAGCCCACACATGCCGAAATGTCCAATTTGGCTGACTAATCCGTAACCTCCATGCAAATGGAGCCTCAATATTCTTCATTTGCATTTACCTCCACATCGGACGAGGATTCTATTACGGTTCTTACCTCTTCAAAGAAACCTGAAACACAGGGATTATTCTCTTACTAACCCTCATAGCAACAGCCTTCGTAGGATACGTCCTACCATGAGGTCAGATATCATTCTGAGGCGCTACAGTCATTACTAACTTATTTTCAGCAATCCCTTACATCGGACAAACACTTGTAGAATGAGCATGAGGGGGATTCTCGGTAGACAACCCAACACTAACTCGATTCTTCGCCCTACACTTTCTTCTACCATTCGTCATTGCAGGTCTCACATTCATTCACCTAACCTTCCTGCATGAAACTGGCTCAAACAACCCCTTAGGAATCTCATCAAACTGTGACAAAATCCCATTCCATCCATACTTCTCCACCAAAGATATCTTAGGGTTTACAGCCATACTAGTGCCACTAACTGCACTAGCTATATTCTCACCAAACCTCCTAGGTGATCCAGAAAATTTTACTCCAGCAAACCCACTAGTAACTCCCCCACATATTAAACCAGAATGATACTTCCTATTTGCATACGCCATCCTACGATCAATCCCAAACAAGCTTGGCGGAGTTCTAGCTCTCGCCGCTTCAGTCCTAATCCTATTCCTAGTCCCATTCCTCCATAAATCAAAACAACGATCTATAACCTTTCGTCCCCTCTCCCAACTTATGTTCTGAATCCTAGTAACCAACCTGCTTATCCTTACATGAGTAGGAAGCCAACCAGTTGAACATCCATTCATTATTATCGGACAATTAGCCTCACTCACCTATTTCATAACACTCCTCATCCTATTCCCAATCGTCGGAGCCTTAGAAAACAAAATTCTCAACCTCTAA	
central_USNMB282BocasDelToroPAN               ??????ATCCCTCCTAGGCATCTGCCTAATAACACAAATCGTCACAGGCCTACTAATAGCAATACACTATACAGCAGACACTACCCTAGCCTTTACATCCGTAGCCCACACATGCCGAAATGTCCAATTTGGCTGACTAATCCGTAACCTCCATGCAAATGGAGCCTCAATATTCTTCATTTGCATTTACCTCCACATCGGACGAGGATTCTATTACGGTTCTTACCTCTTCAAAGAAACCTGAAACACAGGGATTATTCTCTTACTAACCCTCATAGCAACAGCCTTCGTAGGATACGTCCTACCATGAGGTCAGATATCATTCTGAGGCGCTACAGTCATTACTAACTTATTTTCAGCAATCCCCTACATCGGACAAACACTTGTAGAATGAGCATGAGGGGGATTCTCGGTAGACAACCCAACACTAACTCGATTCTTCGCCCTACACTTTCTTCTACCATTCGTCATTGCAGGTCTCACATTCATTCACCTAACCTTCCTGCATGAAACTGGCTCAAACAACCCCTTAGGAATCTCATCAAACTGTGACAAAATCCCATTCCATCCATACTTCTCCACCAAAGATATCTTAGGGTTTACAGCCATACTAGTGCCACTAACTGCACTAGCTATATTCTCACCAAACCTCCTAGGTGATCCAGAAAATTTTACTCCAGCAAACCCACTAGTAACTCCCCCACATATTAAACCAGAATGATACTTCCTATTTGCATACGCCATCCTACGATCAATCCCAAACAAGCTTGGCGGAGTCCTAGCTCTCGCCGCTTCAGTCCTAATCCTATTCCTAGTCCCATTCCTCCATAAATCAAAACAACGATCTATAACCTTTCGTCCCCTCTCCCAACTTATGTTCTGAATCCTAGTAACCAACCTGCTTATCCTTACATGAGTAGGAAGCCAACCAGTTGAACATCCATTCATTATTATCGGACAATTAGCCTCACTCACCTATTTCATAACACTCCTCATCCTATTCCCAATCGTCGGAGCCTTAGAAAACAAAATTCTCAACCTCTAA	
central_USNMB345BocasDelToroPAN               ??????ATCCCTCCTAGGCATCTGCCTAATAACACAAATCGTCACAGGCCTACTAATAGCAATACACTATACAGCAGACACTACCCTAGCCTTTACATCCGTAGCCCACACATGCCGAAATGTCCAATTTGGCTGACTAATCCGTAACCTCCATGCAAATGGAGCCTCAATATTCTTCATTTGCATTTACCTCCACATCGGACGAGGATTCTATTACGGTTCTTACCTCTTCAAAGAAACCTGAAACACAGGGATTATTCTCTTACTAACCCTCATAGCAACAGCCTTCGTAGGATACGTCCTACCATGAGGTCAGATATCATTCTGAGGCGCTACAGTCATTACTAACTTATTTTCAGCAATCCCCTACATCGGACAAACACTTGTAGAATGAGCATGAGGGGGATTCTCGGTAGACAACCCAACACTAACTCGATTCTTCGCCCTACACTTTCTTCTACCATTCGTCATTGCAGGTCTCACATTCATTCACCTAACCTTCCTGCATGAAACTGGCTCAAACAACCCCTTAGGAATCTCATCAAACTGTGACAAAATCCCATTCCATCCATACTTCTCCACCAAAGATATCTTAGGGTTTACAGCCATACTAGTGCCACTAACTGCACTAGCTATATTCTCACCAAACCTCCTAGGTGATCCAGAAAATTTTACTCCAGCAAACCCACTAGTAACTCCCCCACATATTAAACCAGAATGATACTTCCTATTTGCATACGCCATCCTACGATCAATCCCAAACAAGCTTGGCGGAGTCCTAGCTCTCGCCGCTTCAGTCCTAATCCTATTCCTAGTCCCATTCCTCCATAAATCAAAACAACGATCTATAACCTTTCGTCCCCTCTCCCAACTTATGTTCTGAATCCTAGTAACCAACCTGCTTATCCTTACATGAGTAGGAAGCCAACCAGTTGAACATCCATTCATTATTATCGGACAATTAGCCTCACTCACCTATTTCATAACACTCCTCATCCTATTCCCAATCGTCGGAGCCTTAGAAAACAAAATTCTCAACCTCTAA	
central_USNMB5425ChiriquiPAN                  ??????ATCCCTCCTAGGCATCTGCCTAATAACACAAATCGTCACAGGCCTACTAATAGCAATACACTATACAGCAGACACTACCCTAGCCTTTACATCCGTAGCCCACACATGCCGAAATGTCCAATTTGGCTGACTAATCCGTAACCTCCATGCAAATGGAGCCTCAATATTCTTCATTTGCATTTACCTCCACATCGGACGAGGATTCTATTACGGTTCTTACCTCTTCAAAGAAACCTGAAACACAGGGATTATTCTCTTACTAACCCTCATAGCAACAGCCTTCGTAGGATACGTCCTACCATGAGGTCAGATATCATTCTGAGGCGCTACAGTCATTACTAACTTATTTTCAGCAATCCCTTACATCGGACAAACACTTGTAGAATGAGCATGAGGGGGATTCTCGGTAGACAACCCAACACTAACTCGATTCTTCGCCCTACACTTTCTTCTACCATTCGTCATTGCAGGTCTCACATTCATTCACCTAACCTTCCTGCATGAAACTGGCTCAAACAACCCCTTAGGAATCTCATCAAACTGTGACAAAATCCCATTCCATCCATACTTCTCCACCAAAGATATCTTAGGGTTTACAGCCATACTAGTGCCACTAACTGCACTAGCTATATTCTCACCAAACCTCCTAGGTGATCCAGAAAATTTTACTCCAGCAAACCCACTAGTAACTCCCCCACATATTAAACCAGAATGATACTTCCTATTTGCATACGCCATCCTACGATCAATCCCAAACAAGCTTGGCGGAGTCCTAGCTCTCGCCGCTTCAGTCCTAATCCTATTCCTAGTCCCATTCCTCCATAAATCAAAACAACGATCTATAACCTTTCGTCCCCTCTCCCAACTTATGTTCTGAATCCTAGTAACCAACCTGCTTATCCTTACATGAGTAGGAAGCCAACCAGTTGAACATCCATTCATTATTATCGGACAATTAGCCTCACTCACCTATTTCATAACACTCCTCATCCTATTCCCAATCGTCGGAGCCTTAGAAAACAAAATTCTCAACCTCTAA	
choco_1356DarienPAN                           CTTTGGATCCCTCCTAGGCATCTGCCTAATAACACAAATCGTCACAGGCCTACTAATAGCAATACACTATACAGCAGACACTACCCTAGCCTTTACATCCGTAGCCCACACATGCCGAAATGTCCAATTTGGCTGACTAATCCGTAACCTCCATGCAAATGGAGCCTCAATATTCTTCATTTGCATTTACCTCCACATCGGACGAGGATTCTATTACGGTTCTTACCTCTTCAAAGAAACCTGAAACACAGGGATTATTCTCTTACTAACCCTCATAGCAACAGCCTTCGTAGGATACGTCCTACCATGAGGTCAGATATCATTCTGAGGCGCTACAGTCATTACTAACTTATTTTCAGCAATCCCTTACATCGGACAAACACTTGTAGAATGAGCATGAGGGGGATTCTCGGTAGACAACCCAACACTAACTCGATTCTTCGCCCTACACTTTCTTCTACCATTCGTCATTGCAGGTCTCACATTCATTCACCTAACCTTCCTGCATGAAACTGGCTCAAACAACCCCTTAGGAATCTCATCAAACTGTGACAAAATCCCATTCCATCCATACTTCTCCACCAAAGATATCTTAGGGTTTACAGCCATACTAGTGCCACTAACTGCACTAGCTATATTCTCACCAAACCTCCTAGGTGATCCAGAAAATTTTACTCCAGCAAACCCACTAGTAACTCCCCCACATATTAAACCAGAATGATACTTCCTATTTGCATACGCCATCCTACGATCAATCCCAAACAAGCTTGGCGGAGTCCTAGCTCTCGCCGCTTCAGTCCTAATCCTATTCCTAGTCCCATTCCTCCATAAATCAAAACAACGATCTATAACCTTTCGTCCCCTCTCCCAACTTATGTTCTGAATCCTAGTAACCAACCTGCTTATCCTTACATGAGTAGGAAGCCAACCAGTTGAACATCCATTCATTATTATCGGACAATTAGCCTCACTCACCTATTTCATAACACTCCTCATCCTATTCCCAATCGTCGGAGCCTTAGAAAACAAAATTCTCAACCTCTAA	
choco_26888PanamaPAN                          ???????????????????????????????????????CGTCACAGGCCTACTAATAGCAATACACTATACAGCAGACACTACCCTAGCCTTTACATCCGTAGCCCACACATGCCGAAATGTCCAATTTGGCTGACTAATCCGTAACCTCCATGCAAATGGAGCCTCAATATTCTTCATTTGCATTTACCTCCACATCGGACGAGGATTCTATTACGGTTCTTACCTCTTCAAAGAAACCTGAAACACAGGGATTATTCTCTTACTAACCCTCATAGCAACAGCCTTCGTAGGATACGTCCTACCATGAGGTCAGATATCATTCTGAGGCGCTACAGTCATTACTAACTTATTTTCAGCAATCCCTTACATCGGACAAACACTTGTAGAATGAGCATGAGGGGGATTCTCGGTAGACAACCCAACACTAACTCGATTCTTCGCCCTACACTTTCTTCTACCATTCGTCATTGCAGGTCTCACATTCATTCACCTAACCTTCCTGCATGAAACTGGCTCAAACAACCCCTTAGGAATCTCATCAAACTGTGACAAAATCCCATTCCATCCATACTTCTCCACCAAAGATATCTTAGGGTTTACAGCCATACTAGTGCCACTAACTGCACTAGCTATATTCTCACCAAACCTCCTAGGTGATCCAGAAAATTTTACTCCAGCAAACCCACTAGTAACTCCCCCACATATTAAACCAGAATGATACTTCCTATTTGCATACGCCATCCTACGATCAATCCCAAACAAGCTTGGCGGAGTCCTAGCTCTCGCCGCTTCAGTCCTAATCCTATTCCTAGTCCCATTCCTCCATAAATCAAAACAACGATCTATAACCTTTCGTCCCCTCTCCCAACTTATGTTCTGAATCCTAGTAACCAACCTGCTTATCCTTACATGAGTAGGAAGCCAACCAGTTGAACATCCATTCATTATTATCGGACAATTAGCCTCACTCACCTATTTCATAACACTCCTCATCCTATTCCCAATCGTCGGAGCCTTAGAAAACAAAATTCTCAA???????	
choco_46570DarienPAN                          ???????????????????????????????????????????????????????????CAATACACTATACAGCAGACACTACCCTAGCCTTTACATCCGTAGCCCACACATGCCGAAATGTCCAATTTGGCTGACTAATCCGTAACCTCCATGCAAATGGAGCCTCAATATTCTTCATTTGCATTTACCTCCACATCGGACGAGGATTCTATTACGGTTCTTACCTCTTCAAAGAAACCTGAAACACAGGGATTATTCTCTTACTAACCCTCATAGCAACAGCCTTCGTAGGATACGTCCTACCATGAGGTCAGATATCATTCTGAGGCGCTACAGTCATTACTAACTTATTTTCAGCAATCCCCTACATCGGACAAACACTTGTAGAATGAGCATGAGGGGGATTCTCGGTAGACAACCCAACACTAACTCGATTCTTCGCCCTACACTTTCTTCTACCATTCGTCATTGCAGGTCTCACATTCATTCACCTAACCTTCCTGCATGAAACTGGCTCAAACAACCCCTTAGGAATCTCATCAAACTGTGACAAAATCCCATTCCATCCATACTTCTCCACCAAAGATATCTTAGGGTTTACAGCCATACTAGTGCCACTAACTGCACTAGCTATATTCTCACCAAACCTCCTAGGTGATCCAGAAAATTTTACTCCAGCAAACCCACTAGTAACTCCCCCACATATTAAACCAGAATGATACTTCCTATTTGCATACGCCATCCTACGATCAATCCCAAACAAGCTTGGCGGAGTCCTAGCTCTCGCCGCTTCAGTCCTAATCCTATTCCTAGTCCCATTCCTCCATAAATCAAAACAACGATCTATAACCTTTCGTCCCCTCTCCCAACTTATGTTCTGAATCCTAGTAACCAACCTGCTTATCCTTACATGAGTAGGAAGCCAACCAGTTGAACATCCATTCATTATTATCGGACAATTAGCCTCACTCACCTATTTCATAACACTCCTCATCCTATTCCCAATCGTCGGAGCCTTAGAAAACAAAATTCTC?????????	
choco_52931DarienPA                           CTTTGGATCCCTCCTAGGCATCTGCCTAATAACACAAATCGTCACAGGCCTACTAATAGCAATACACTATACAGCAGACACTACCCTAGCCTTTACATCCGTAGCCCACACATGCCGAAATGTCCAATTTGGCTGACTAATCCGTAACCTCCATGCAAATGGAGCCTCAATATTCTTCATTTGCATTTACCTCCACATCGGACGAGGATTCTATTACGGTTCTTACCTCTTCAAAGAAACCTGAAACACAGGGATTATTCTCTTACTAACCCTCATAGCAACAGCCTTCGTAGGATACGTCCTACCATGAGGTCAGATATCATTCTGAGGCGCTACAGTCATTACTAACTTATTTTCAGCAATCCCTTACATCGGACAAACACTTGTAGAATGAGCATGAGGGGGATTCTCGGTAGACAACCCAACACTAACTCGATTCTTCGCCCTACACTTTCTTCTACCATTCGTCATTGCAGGTCTCACATTCATTCACCTAACCTTCCTGCATGAAACTGGCTCAAACAACCCCTTAGGAATCTCATCAAACTGTGACAAAATCCCATTCCATCCATACTTCTCCATCAAAGATATCTTAGGGTTTACAGCCATACTAGTGCCACTAACTGCACTAGCTATATTCTCACCAAACCTCCTAGGTGATCCAGAAAATTTTACTCCAGCAAACCCACTAGTAACTCCCCCACATATTAAACCAGAATGATACTTCCTATTTGCATATGCCATCCTACGATCAATCCCAAACAAGCTTGGCGGAGTCCTAGCTCTCGCCGCTTCAGTCCTAATCCTATTCCTAGTCCCATTCCTCCATAAATCAAAACAACGATCTATAACCTTTCGTCCCCTCTCCCAACTTATGTTCTGAATCCTAGTAACCAACCTGCTTATCCTTACATGAGTAGGAAGCCAACCAGTTGAACATCCATTCATTATTATCGGACAATTAGCCTCACTCACCTATTTCATAACACTCCTCATCCTATTCCCAATCGTCGGAGCCTTAGAAAACAAAATTCTCAACCTCTAA	
choco_GU215180STRIJTW744DarienPAN             ????????????????????????????????????????GTCACAGGCCTACTAATAGCAATACACTATACAGCAGACACTACCCTAGCCTTTACATCCGTAGCCCACACATGCCGAAATGTCCAATTTGGCTGACTAATCCGTAACCTCCATGCAAATGGAGCCTCAATATTCTTCATTTGCATTTACCTCCACATCGGACGAGGATTCTATTACGGTTCTTACCTCTTCAAAGAAACCTGAAACACAGGGATTATTCTCTTACTAACCCTCATAGCAACAGCCTTCGTAGGATACGTCCTACCATGAGGTCAGATATCATTCTGAGGCGCTACAGTCATTACTAACTTATTTTCAGCAATCCCTTACATCGGACAAACACTTGTAGAATGAGCATGAGGGGGATTCTCGGTAGACAACCCAACACTAACTCGATTCTTCGCCCTACACTTTCTTCTACCATTCGTCATTGCAGGTCTCACATTCATTCACCTAACCTTCCTGCATGAAACTGGCTCAAACAACCCCTTAGGAATCTCATCAAACTGTGACAAAATCCCATTCCATCCATACTTCTCCATCAAAGATATCTTAGGGTTTACAGCCATACTAGTGCCACTAACTGCACTAGCTATATTCTCACCAAACCTCCTAGGTGATCCAGAAAATTTTACTCCAGCAAACCCACTAGTAACTCCCCCACATATTAAACCAGAATGATACTTCCTATTTGCATATGCCATCCTACGATCAATCCCAAACAAGCTTGGCGGAGTCCTAGCTCTCGCCGCTTCAGTCCTAATCCTATTCCTAGTCCCATTCCTCCATAAATCAAAACAACGATCTATAACCTTTCGTCCCCTCTCCCAACTTATGTTCTGAATCCTAGTAACCAACCTGCTTATCCTTACATGAGTAGGAAGCCAACCAGTTGAACATCCATTCATTATTATCGGACAATTAGCCTCACTCACCTATTTCATAACACTCCTCATCCTATTCCCAATCGTCGGAGCCTTAGAAAACAAAATTCTCAACCTCTAA	
choco_LSUMZ11754EsmeraldasECU                 CTTTGGATCCCTCCTAGGCATCTGCCTAATAACACAAATCGTCACAGGCCTACTAATAGCAATACACTATACAGCAGACACTACCCTAGCCTTTACATCCGTAGCCCACACATGCCGAAATGTCCAATTTGGCTGACTAATCCGTAACCTCCATGCAAATGGAGCCTCAATATTCTTCATTTGCATTTACCTCCACATCGGACGAGGATTCTATTACGGTTCTTACCTCTTCAAAGAAACCTGAAACACAGGGATTATCCTCTTACTAACCCTCATAGCAACAGCCTTCGTAGGATACGTCCTACCATGAGGTCAGATATCATTCTGAGGCGCTACAGTCATTACTAACTTATTTTCAGCAATCCCTTACATCGGACAAACACTTGTAGAATGAGCATGAGGGGGATTCTCAGTAGACAACCCAACACTAACTCGATTCTTCGCCCTACACTTTCTTCTACCATTCGTCATTGCAGGTCTCACATTCATTCACCTAACCTTCCTGCATGAAACTGGCTCAAACAACCCCTTAGGAATCTCATCAAACTGTGACAAAATCCCATTCCATCCATACTTCTCCACCAAAGATATCTTAGGGTTTACAGCCATACTAGTGCCACTAACTGCACTAGCTATATTCTCACCAAACCTCCTAGGTGATCCAGAAAATTTCACTCCAGCAAACCCACTAGTAACTCCCCCACATATTAAACCAGAATGATACTTCCTATTTGCATACGCCATCCTACGATCAATCCCAAACAAGCTTGGCGGAGTCCTAGCTCTCGCCGCTTCAGTCCTAATCCTATTCCTAGTCCCATTCCTCCATAAATCAAAACAACGATCTATAACCTTTCGTCCCCTCTCCCAACTTATGTTCTGAATCCTAGTAACCAACCTGCTTATCCTTACATGAGTAGGAAGCCAACCAGTTGAACATCCATTCATTATTATCGGACAATTAGCCTCACTCACCTATTTCATAACACTCCTCATCCTATTCCCAATCGTCGGAGCCTTAGAAAACAAAATTCTCAACCTCTAA	
choco_LSUMZ11927EsmeraldasECU                 CTTTGGATCCCTCCTAGGCATCTGCCTAATAACACAAATCGTCACAGGCCTACTAATAGCAATACACTATACAGCAGACACTACCCTAGCCTTTACATCCGTAGCCCACACATGCCGAAATGTTCAATTTGGCTGACTAATCCGTAACCTCCATGCAAATGGAGCCTCAATATTCTTTATTTGCATTTACCTCCACATCGGACGAGGATTCTATTACGGTTCTTACCTTTTCAAAGAAACCTGAAACACAGGGATTATTCTCTTACTAACCCTCATAGCAACAGCCTTCGTAGGATACGTCCTACCATGAGGTCAGATATCATTCTGAGGTGCTACAGTCATTACTAACTTATTTTCAGCAATCCCTTACATCGGACAAACACTTGTAGAATGAGCATGAGGGGGATTCTCGGTAGACAACCCAACACTAACTCGATTCTTCGCCCTACACTTTCTCCTACCATTCGTCATTGCAGGTCTCACATTCATTCACCTAACCTTCCTGCATGAAACTGGCTCAAACAACCCCTTAGGAATCTCATCAAACTGTGACAAAATCCCATTCCATCCATACTTCTCCACCAAAGATATCTTAGGGTTTACAGCCATACTAGTGCCACTAACTGCACTAGCTATATTCTCACCAAACCTCCTAGGTGATCCAGAAAATTTTACTCCAGCAAACCCACTAGTAACTCCCCCACATATTAAACCAGAATGATACTTCCTATTTGCATACGCCATCCTACGATCAATCCCAAACAAGCTTGGCGGAGTCCTAGCTCTCGCCGCTTCAGTCCTAATCCTATTCCTAGTCCCATTCCTCCATAAATCAAAACAACGATCTATAACCTTTCGTCCCCTCTCCCAACTTATGTTCTGAATCCTAGTAACCAACCTGCTTATCCTTACATGAGTAGGAAGCCAACCAGTTGAACATCCATTCATTATTATCGGACAATTAGCCTCACTCACCTATTTCATAACACTCCTCATCCTATTCCCAATCGTCGGAGCCTTAGAAAACAAAATTCTCAACCTCTAA	
choco_LSUMZ12096PichinchaECU                  CTTTGGATCCCTCCTAGGCATCTGCCTAATAACACAAATCGTCACAGGCCTACTAATAGCAATACACTATACAGCAGACACTACCCTAGCCTTTACATCCGTAGCCCACACATGCCGAAATGTCCAATTTGGCTGACTAATCCGTAACCTCCATGCAAATGGAGCCTCAATATTCTTCATTTGCGTTTACCTCCACATCGGACGAGGATTCTATTACGGTTCTTACCTCTTCAAAGAAACCTGAAACACAGGGATTATTCTCTTACTAACCCTCATAGCAACAGCCTTCGTAGGATACGTCCTACCATGAGGTCAGATATCATTCTGAGGCGCTACAGTCATTACTAACTTATTTTCAGCAATCCCTTACATCGGACAAACACTTGTAGAATGAGCATGAGGGGGATTCTCGGTAGACAACCCAACACTAACTCGATTCTTCGCCCTACACTTTCTTCTACCATTCGTCATTGCAGGTCTCACATTCATTCACCTAACCTTCCTGCATGAAACTGGCTCAAACAACCCCTTAGGGATCTCATCAAACTGTGACAAAATCCCATTCCATCCATACTTCTCCACCAAAGATATCTTAGGGTTTACAGCCATACTAGTGCCACTAACTGCACTAGCTATATTCTCACCAAACCTCCTAGGTGATCCAGAAAATTTTACTCCAGCAAACCCACTAGTAACTCCCCCACATATTAAACCAGAATGATACTTCCTATTTGCATACGCCATCCTACGATCAATCCCAAACAAGCTTGGCGGAGTTCTAGCTCTCGCCGCTTCAGTCCTAATCCTATTCCTAGTCCCATTCCTCCATAAATCAAAACAACGATCTATAACCTTTCGTCCCCTCTCCCAACTTATGTTCTGAATCCTAGTAACCAACCTGCTTATCCTTACATGAGTAGGAAGCCAACCAGTTGAACATCCATTCATTATTATCGGACAATTAGCCTCACTCACCTATTTCATAACACTCCTCATCCTATTCCCAATCGTCGGAGCCTTAGAAAACAAAATTCTCAACCTCTAA	
choco_USNMB8803PanamaPAN                      ??????ATCCCTCCTAGGCATCTGCCTAATAACACAAATCGTCACAGGCCTACTAATAGCAATACACTATACAGCAGACACTACCCTAGCCTTTACATCCGTAGCCCACACATGCCGAAATGTCCAATTTGGCTGACTAATCCGTAACCTCCATGCAAATGGAGCCTCAATATTCTTCATTTGCATTTACCTCCACATCGGACGAGGATTCTATTACGGTTCTTACCTCTTCAAAGAAACCTGAAACACAGGGATTATTCTCTTACTAACCCTCATAGCAACAGCCTTCGTAGGATACGTCCTACCATGAGGTCAGATATCATTCTGAGGCGCTACAGTCATTACTAACTTATTTTCAGCAATCCCTTACATCGGACAAACACTTGTAGAATGAGCATGAGGGGGATTCTCGGTAGACAACCCAACACTAACTCGATTCTTCGCCCTACACTTTCTTCTACCATTCGTCATTGCAGGTCTCACATTCATTCACCTAACCTTCCTGCATGAAACTGGCTCAAACAACCCCTTAGGAATCTCATCAAACTGTGACAAAATCCCATTCCATCCATACTTCTCCACCAAAGATATCTTAGGGTTCACAGTCATACTAGTGCCACTAACTGCACTAGCTATATTCTCACCAAACCTCCTAGGTGATCCAGAAAATTTTACTCCAGCAAACCCACTAGTAACTCCCCCACATATTAAACCAGAATGATACTTCCTATTTGCATATGCCATCCTACGATCAATCCCAAACAAGCTTGGCGGAGTCCTAGCTCTCGCCGCTTCAGTCCTAATCCTATTCCTAGTCCCATTCCTCCATAAATCAAAACAACGATCTATAACCTTTCGTCCCCTCTCCCAACTTATGTTCTGAATCCTAGTAACCAACCTGCTTATCCTTACATGAGTAGGAAGCCAACCAGTTGAACATCCATTCATTATTATCGGACAATTAGCCTCACTCACCTATTTCATAACACTCCTCATCCTATTCCCAATCGTCGGAGCCTTAGAAAACAAAATTCTCAACCTCTAA	
foothills_10IC970FalconVEN                          ??????ATCCCTCCTAGGCATCTGCCTAATAACACAAATTGTCACAGGCCTATTAATAGCAATACACTATACAGCAGACACTACCCTAGCCTTTACATCTGTAGCCCACACATGCCGAAATGTCCAATTTGGCTGACTAATCCGTAATCTCCATGCAAATGGAGCCTCAATATTCTTCATTTGCATTTACCTTCACATCGGACGAGGATTCTATTACGGTTCTTACCTTTTTAAAGAAACCTGAAACACAGGAATTATTCTCTTACTAACCCTCATAGCAACAGCCTTCGTAGGATACGTCCTACCATGAGGTCAGATATCATTCTGAGGTGCTACAGTCATTACTAACTTATTTTCAGCAATCCCTTACATCGGACAAACACTTGTAGAATGAGCATGAGGAGGATTCTCAGTAGACAACCCAACACTAACTCGATTCTTCGCCCTACACTTTCTTCTACCATTCGTCATTGCAGGTCTCACATTCATTCACCTAACCTTCCTACATGAAACTGGCTCAAACAACCCCTTAGGAATCTCATCAAACTGTGACAAAATCCCATTCCATCCATACTTCTCCACCAAGGACATCTTAGGGTTTACAGCCATACTAGTACCACTAACTGCACTAGCTATATTCTCACCAAACCTCCTAGGTGATCCAGAAAATTTCACTCCAGCAAACCCACTAGTAACTCCCCCACATATTAAACCAGAATGATACTTCCTATTTGCATACGCTATTCTACGATCAATCCCTAATAAACTTGGCGGAGTCCTAGCTCTCGCCGCTTCAGTCCTGATCCTATTCCTAGTCCCATTCCTCCATAAATCAAAACAACGATCTATAACCTTTCGTCCTCTCTCCCAACTTATGTTCTGAATCCTAGTAACCAACCTGCTTATCCTTACATGAGTAGGAAGCCAACCAGTCGAACATCCATTCATTATTATCGGACAATTAGCCTCACTCACCTATTTCATGACACTTCTCATCCTATTCCCAATCGTCGGAGCCTTAGAAAACAAAATTCTCAACCTCTAA	
foothills_12IC1079BarinasVEN                    ??????ATCCCTCCTAGGCATCTGCCTAATAACACAAATTGTCACAGGCCTATTAATAGCAATACACTATACAGCAGACACTACCCTAGCCTTTACATCTGTAGCCCACACATGCCGAAATGTCCAATTTGGCTGACTAATCCGTAATCTCCATGCAAATGGAGCCTCAATATTCTTCATTTGCATTTACCTTCACATCGGACGAGGATTCTATTACGGTTCTTACCTTTTTAAAGAAACCTGAAACACAGGAATTATTCTCTTACTAACCCTCATAGCAACAGCCTTCGTAGGATACGTCCTACCATGAGGTCAGATATCATTCTGAGGTGCTACAGTCATTACTAACTTATTTTCAGCAATCCCTTACATCGGACAAACACTTGTAGAATGAGCATGAGGAGGATTCTCAGTAGACAACCCAACACTAACTCGATTCTTCGCCCTACACTTTCTTCTACCATTCGTCATTGCAGGTCTCACATTCATTCACCTAACCTTCCTACATGAAACTGGCTCAAACAACCCTTTAGGAATCTCATCAAACTGTGACAAAATCCCATTCCATCCATACTTCTCCACCAAGGACATCTTAGGGTTTACAGCCATACTAGTACCACTAACTGCACTAGCTATATTCTCACCAAACCTCCTAGGTGATCCAGAAAATTTCACTCCAGCAAACCCACTAGTAACTCCCCCACATATTAAACCAGAATGATACTTCCTATTTGCATACGCTATTCTACGATCAATCCCTAATAAACTTGGCGGAGTCCTAGCTCTCGCCGCTTCAGTCCTGATCCTATTCCTAGTCCCATTCCTCCATAAATCAAAACAACGATCTATAACCTTTCGTCCTCTCTCCCAACTTATGTTCTGAATCCTAGTAACCAACCTGCTTATCCTTACATGAGTAGGAAGCCAACCAGTCGAACATCCATTCATTATTATCGGACAATTAGCCTCACTCACCTATTTCATGACACTTCTCATCCTATTCCCAATCGTCGGAGCCTTAGAAAACAAAATTCTCAACCTCTAA	
foothills_13IC1086BarinasVEN                    ??????ATCCCTCCTAGGCATCTGCCTAATAACACAAATTGTCACAGGCCTATTAATAGCAATACACTATACAGCAGACACTACCCTAGCCTTTACATCCGTAGCCCACACATGCCGAAATGTCCAATTTGGCTGACTAATCCGTAATCTCCATGCAAATGGAGCCTCAATATTCTTCATTTGCATTTACCTTCACATCGGACGAGGATTCTATTACGGTTCTTACCTTTTTAAAGAAACCTGAAACACAGGAATTATTCTCTTACTAACCCTCATAGCAACAGCCTTCGTAGGATACGTCCTACCATGAGGTCAGATATCATTCTGAGGTGCTACAGTCATTACTAACTTATTTTCAGCAATCCCTTACATCGGACAAACACTTGTAGAATGAGCATGAGGAGGATTCTCGGTAGACAACCCAACACTAACTCGATTCTTCGCCCTACACTTTCTTCTACCATTCGTCATTGCAGGTCTCACATTCATTCACCTAACCTTCCTACATGAAACTGGCTCAAACAACCCATTAGGAATCTCATCAAACTGTGACAAAATCCCATTCCATCCATACTTCTCCACCAAGGACATCTTAGGATTTACAGCCATACTAGTGCCACTAACTGCACTAGCTATATTCTCACCAAACCTCCTAGGTGATCCAGAAAATTTCACTCCAGCAAACCCACTAGTAACTCCCCCACATATTAAACCAGAATGATACTTCCTATTTGCATACGCTATTCTACGATCAATCCCTAATAAACTTGGCGGAGTCCTAGCTCTCGCCGCTTCAGTCCTGATCCTATTCCTAGTCCCATTCCTCCATAAATCAAAACAACGATCTATAACCTTTCGTCCTCTCTCCCAACTTATGTTCTGAATCCTAGTAACCAACCTGCTTATCCTTACATGAGTAGGAAGCCAACCAGTCGAACATCCATTCATTATTATCGGACAATTAGCCTCACTCACCTATTTCATGACACTTCTCATCCTATTCCCAATCGTCGGAGCCTTAGAAAACAAAATTCTCAACCTCTAA	
foothills_14IC170BarinasVEN                     ??????ATCCCTCCTAGGCATCTGCCTAATAACACAAATTGTCACAGGCCTATTAATAGCAATACACTATACAGCAGACACTACCCTAGCCTTTACATCTGTAGCCCACACATGCCGAAATGTCCAATTTGGCTGACTAATCCGTAATCTCCATGCAAATGGAGCCTCAATATTCTTCATTTGCATTTACCTTCACATCGGACGAGGATTCTATTACGGTTCTTACCTTTTTAAAGAAACCTGAAACACAGGAATTATTCTCTTACTAACCCTCATAGCAACAGCCTTCGTAGGATACGTCCTACCATGAGGTCAGATATCATTCTGAGGTGCTACAGTCATTACTAACTTATTTTCAGCAATCCCTTACATCGGACAAACACTTGTAGAATGAGCATGAGGAGGATTCTCAGTAGACAACCCAACACTAACTCGATTCTTCGCCCTACACTTTCTTCTACCATTCGTCATTGCAGGTCTCACATTCATTCACCTAACCTTCCTACATGAAACTGGCTCAAACAACCCCTTAGGAATCTCATCAAACTGTGACAAAATCCCATTCCATCCATACTTCTCCACCAAGGACATCTTAGGGTTTACAGCCATACTAGTACCACTAACTGCACTAACTATATTCTCACCAAACCTCCTAGGTGATCCAGAAAATTTCACTCCAGCAAACCCACTAGTAACTCCCCCACATATTAAACCAGAATGATACTTCCTATTTGCATACGCTATTCTACGATCAATCCCTAATAAACTTGGCGGAGTCCTAGCTCTCGCCGCTTCAGTCCTGATCCTATTCCTAGTCCCATTCCTCCATAAATCAAAACAACGATCTATAACCTTTCGTCCTCTCTCCCAACTTATGTTCTGAATCCTAGTAACCAACCTGCTTATCCTTACATGAGTAGGAAGCCAACCAGTCGAACATCCATTCATTATTATCGGACAATTAGCCTCACTCACCTATTTCATGACACTTCTCATCCTATTCCCAATCGTCGGAGCCTTAGAAAACAAAATTCTCAACCTCTAA	
foothills_15IC178BarinasVEN                     ??????ATCCCTCCTAGGCATCTGCCTAATAACACAAATTGTCACAGGCCTATTAATAGCAATACACTATACAGCAGACACTACCCTAGCCTTTACATCCGTAGCCCACACATGCCGAAATGTCCAATTTGGCTGACTAATCCGTAATCTCCATGCAAATGGAGCCTCAATATTCTTCATTTGCATTTACCTTCACATCGGACGAGGATTCTATTACGGTTCTTACCTTTTTAAAGAAACCTGAAACACAGGAATTATTCTCTTACTAACCCTCATAGCAACAGCCTTCGTAGGATACGTCCTACCATGAGGTCAGATATCATTCTGAGGTGCTACAGTCATTACTAACTTATTTTCAGCAATCCCTTACATCGGACAAACACTTGTAGAATGAGCATGAGGAGGATTCTCGGTAGACAACCCAACACTAACTCGATTCTTCGCCCTACACTTTCTTCTACCATTCGTCATTGCAGGTCTCACATTCATTCACCTAACCTTCCTACATGAAACTGGCTCAAACAACCCCTTAGGAATCTCATCAAACTGTGACAAAATCCCATTCCATCCATACTTCTCCACCAAGGACATCTTAGGATTTACAGCCATACTAGTGCCACTAACTGCACTAGCTATATTCTCACCAAACCTCCTAGGTGATCCAGAAAATTTCACTCCAGCAAACCCACTAGTAACTCCCCCACATATTAAACCAGAATGATACTTCCTATTTGCATACGCTATTCTACGATCAATCCCTAATAAACTTGGCGGAGTCCTAGCTCTCGCCGCTTCAGTCCTGATCCTATTCCTAGTCCCATTCCTCCATAAATCAAAACAACGATCTATAACCTTTCGTCCTCTCTCCCAACTTATGTTCTGAATCCTAGTAACCAACCTGCTTATCCTTACATGAGTAGGAAGCCAACCAGTCGAACATCCATTCATTATTATCGGACAATTAGCCTCACTCACCTATTTCATGACACTTCTCATCCTATTCCCAATCGTCGGAGCCTTAGAAAACAAAATTCTCAACCTCTAA	
foothills_17IC423MirandaVEN                         ??????ATCCCTCCTAGGCATCTGCCTAATAACACAAATTGTCACAGGCCTATTAATAGCAATACACTATACAGCAGACACTACCCTAGCCTTTACATCCGTAGCCCACACATGCCGAAATGTCCAATTTGGCTGACTAATCCGTAATCTCCATGCAAATGGAGCCTCAATATTCTTCATTTGCATTTACCTTCACATCGGACGAGGATTCTATTACGGTTCTTACCTTTTTAAAGAAACCTGAAACACAGGAATTATTCTCTTACTAACCCTCATAGCAACAGCCTTCGTAGGATACGTCCTACCATGAGGTCAGATATCATTCTGAGGTGCTACAGTCATTACTAACTTATTTTCAGCAATCCCTTACATCGGTCAAACACTTGTAGAATGAGCATGAGGAGGATTCTCGGTAGACAACCCAACACTAACTCGATTCTTCGCCCTACACTTTCTTCTACCATTCGTCATTGCAGGTCTCACATTCATTCACCTAACCTTCCTACATGAAACTGGTTCAAACAACCCCTTAGGAATCTCATCAAACTGTGACAAAATCCCATTCCATCCATACTTCTCCACCAAGGACATCTTAGGGTTTACAGCCATACTAGTGCCACTAACTGCACTAGCTATATTCTCACCAAACCTCCTAGGTGATCCAGAAAATTTCACTCCAGCAAACCCACTAGTAACTCCCCCACATATTAAACCAGAATGATACTTCCTATTTGCATACGCTATTCTACGATCAATCCCTAATAAACTTGGCGGAGTCCTAGCTCTCGCCGCTTCAGTCCTGATCCTATTCCTAGTCCCATTCCTCCATAAATCAAAACAACGATCTATAACCTTTCGTCCTCTCTCCCAGCTTATGTTCTGAATCCTAGTAACCAACCTGCTTATCCTTACATGAGTAGGAAGCCAACCAGTCGAACATCCATTCATTATTATCGGACAATTAGCCTCACTCACCTATTTCATGACACTTCTCATCCTATTCCCAATCGTCGGAGCCTTAGAAAACAAAATTCTCAACCTCTAA	
foothills_18IC448MirandaVEN                         ??????ATCCCTCCTAGGCATCTGCCTAATAACACAAATTGTCACAGGCCTATTAATAGCAATACACTATACAGCAGACACTACCCTAGCCTTTACATCCGTAGCCCACACATGCCGAAATGTCCAATTTGGCTGACTAATCCGTAATCTCCATGCAAATGGAGCCTCAATATTCTTCATTTGCATTTACCTTCACATCGGACGAGGATTCTATTACGGTTCTTACCTTTTTAAAGAAACCTGAAACACAGGAATTATTCTCTTACTAACCCTCATAGCAACAGCCTTCGTAGGATACGTCCTACCATGAGGTCAGATATCATTCTGAGGTGCTACAGTCATTACTAACTTATTTTCAGCAATCCCTTACATCGGTCAAACACTTGTAGAATGAGCATGAGGAGGATTCTCGGTAGACAACCCAACACTAACTCGATTCTTCGCCCTACACTTTCTTCTACCATTCGTCATTGCAGGTCTCACATTCATTCACCTAACCTTCCTACATGAAACTGGCTCAAACAACCCCTTAGGAATCTCATCAAACTGTGACAAAATCCCATTCCATCCATACTTCTCCACCAAGGACATCTTAGGGTTTACAGCCATACTAGTGCCACTAACTGCACTAGCTATATTCTCACCAAACCTCCTAGGTGATCCAGAAAATTTCACTCCAGCAAACCCACTAGTAACTCCCCCACATATTAAACCAGAATGATACTTCCTATTTGCATACGCTATTCTACGATCAATCCCTAATAAACTTGGCGGAGTCCTAGCTCTCGCCGCTTCAGTCCTGATCCTATTCCTAGTCCCATTCCTCCATAAATCAAAACAACGATCTATAACCTTTCGTCCTCTCTCCCAGCTTATGTTCTGAATCCTAGTAACCAACCTGCTTATCCTTACATGAGTAGGAAGCCAACCAGTCGAACATCCATTCATTATTATCGGACAATTAGCCTCACTCACCTATTTCATGACACTTCTCATCCTATTCCCAATCGTCGGAGCCTTAGAAAACAAAATTCTCAACCTCTAA	
foothills_22ML558SucreVEN                        ??????ATCCCTCCTAGGCATCTGCCTAATAACACAAATTGTCACAGGCCTATTAATAGCAATACACTATACAGCAGACACTACCCTAGCCTTTACATCCGTAGCCCACACATGCCGAAATGTCCAATTTGGCTGACTAATCCGTAATCTCCATGCAAATGGAGCCTCAATATTCTTCATTTGCATTTACCTTCACATCGGACGAGGATTCTATTACGGTTCTTACCTTTTTAAAGAAACCTGAAACACAGGAATTATTCTCTTACTAACCCTCATAGCAACAGCCTTCGTAGGATACGTCCTACCATGAGGTCAGATATCATTCTGAGGTGCTACAGTCATTACTAACTTATTTTCAGCAATCCCTTACATCGGTCAAACACTTGTAGAATGAGCATGAGGAGGATTCTCGGTAGACAACCCAACACTAACTCGATTCTTCGCCCTACACTTTCTTCTACCATTCGTCATTGCAGGTCTCACATTCATTCACCTAACCTTCCTACATGAAACTGGCTCAAACAACCCCTTAGGAATCTCATCAAACTGTGACAAAATCCCATTCCATCCATACTTCTCCACCAAGGACATCTTAGGGTTTACAGCCATACTAGTGCCACTAACTGCACTAGCTATATTCTCACCAAACCTCCTAGGTGATCCAGAAAATTTCACTCCAGCAAACCCACTAGTAACTCCCCCACATATTAAACCAGAATGATACTTCCTATTTGCATACGCTATTCTACGATCAATCCCTAATAAACTTGGCGGAGTCCTAGCTCTCGCCGCTTCAGTCCTGATCCTATTCCTAGTCCCATTCCTCCATAAATCAAAACAACGATCTATAACCTTTCGTCCTCTCTCCCAGCTTATGTTCTGAATCCTAGTAACCAACCTGCTTATCCTTACATGAGTAGGAAGCCAACCAGTCGAACATCCATTCATTATTATCGGACAATTAGCCTCACTCACCTATTTCATGACACTTCTCATCCTATTCCCAATCGTCGGAGCCTTAGAAAACAAAATTCTCAACCTCTAA	
foothills_25IC426MirandaVEN                         ??????ATCCCTCCTAGGCATCTGCCTAATAACACAAATTGTCACAGGCCTATTAATAGCAATACACTATACAGCAGACACTACCCTAGCCTTTACATCTGTAGCCCACACATGCCGAAATGTCCAATTTGGCTGACTAATCCGTAATCTCCATGCAAATGGAGCCTCAATATTCTTCATTTGCATTTACCTTCACATCGGACGAGGATTCTATTACGGTTCTTACCTTTTTAAAGAAACCTGAAACACAGGAATTATTCTCTTACTAACCCTCATAGCAACAGCCTTCGTAGGATACGTCCTACCATGAGGTCAGATATCATTCTGAGGTGCTACAGTCATTACTAACTTATTTTCAGCAATCCCTTACATCGGACAAACACTTGTAGAATGAGCATGAGGAGGATTCTCAGTAGACAACCCAACACTAACTCGATTCTTCGCCCTACACTTTCTTCTACCATTCGTCATTGCAGGTCTCACATTCATTCACCTAACCTTCCTACATGAAACTGGCTCAAACAACCCCTTAGGAATCTCATCAAACTGTGACAAAATCCCATTCCATCCATACTTCTCCACCAAGGACATCTTAGGGTTTACAGCCATACTAGTACCACTAACTGCACTAGCTATATTCTCACCAAACCTCCTAGGTGATCCAGAAAATTTCACTCCAGCAAACCCACTAGTAACTCCCCCACATATTAAACCAGAATGATACTTCCTATTTGCATACGCTATTCTACGATCAATCCCTAATAAACTTGGCGGAGTCCTAGCTCTCGCCGCTTCAGTCCTGATCCTATTCCTAGTCCCATTCCTCCATAAATCAAAACAACGATCTATAACCTTTCGTCCTCTCTCCCAACTTATGTTCTGAATCCTAGTAACCAACCTGCTTATCCTTACATGAGTAGGAAGCCAACCAGTCGAACATCCATTCATTATTATCGGACAATTAGCCTCACTCACCTATTTCATGACACTTCTCATCCTATTCCCAATCGTCGGAGCCTTAGAAAACAAAATTCTCAACCTCTAA	
foothills_26IC702DeltaAmacuroVEN                 ??????ATCCCTCCTAGGCATCTGCCTAATAACACAAATTGTCACAGGCCTATTAATAGCAATACACTATACAGCAGACACTACCCTAGCCTTTACATCCGTAGCCCACACATGCCGAAATGTCCAATTTGGCTGACTAATCCGTAATCTCCATGCAAATGGAGCCTCAATATTCTTCATTTGCATTTACCTTCACATCGGACGAGGATTCTATTACGGTTCTTACCTTTTTAAAGAAACCTGAAACACAGGAATTATTCTCTTACTAACCCTCATAGCAACAGCCTTCGTAGGATACGTCCTACCATGAGGTCAGATATCATTCTGAGGTGCTACAGTCATTACTAACTTATTTTCAGCAATCCCTTACATCGGTCAAACACTTGTAGAATGAGCATGAGGAGGATTCTCGGTAGACAACCCAACACTAACTCGATTCTTCGCCCTACACTTTCTTCTACCATTCGTCATTGCAGGTCTCACATTCATTCACCTAACCTTCCTACATGAAACTGGCTCAAACAACCCCTTAGGAATCTCATCAAACTGTGACAAAATCCCATTCCATCCATACTTCTCCACCAAGGACATCTTAGGGTTTACAGCCATACTAGTGCCACTAACTGCACTAGCTATATTCTCACCAAACCTCCTAGGTGATCCAGAAAATTTCACTCCAGCAAACCCACTAGTAACTCCCCCACATATTAAACCAGAATGATACTTCCTATTTGCATACGCTATTCTACGATCAATCCCTAATAAACTTGGCGGAGTCCTAGCTCTCGCCGCTTCAGTCCTGATCCTATTCCTAGTCCCATTCCTCCATAAATCAAAACAACGATCTATAACCTTTCGTCCTCTCTCCCAGCTTATGTTCTGAATCCTAGTAACCAACCTGCTTATCCTTACATGAGTAGGAAGCCAACCAGTCGAACATCCATTCATTATTATCGGACAATTAGCCTCACTCACCTATTTCATGACACTTCTCATCCTATTCCCAATCGTCGGAGCCTTAGAAAACAAAATTCTCAACCTCTAA	
foothills_27ML519MonagasVEN                      ??????ATCCCTCCTAGGCATCTGCCTAATAACACAAATTGTCACAGGCCTATTAATAGCAATACACTATACAGCAGACACTACCCTAGCCTTTACATCCGTAGCCCACACATGCCGAAATGTCCAATTTGGCTGACTAATCCGTAATCTCCATGCAAATGGAGCCTCAATATTCTTCATTTGCATTTACCTTCACATCGGACGAGGATTCTATTACGGTTCTTACCTTTTTAAAGAAACCTGAAACACAGGAATTATTCTCTTACTAACCCTCATAGCAACAGCCTTCGTAGGATACGTCCTACCATGAGGTCAGATATCATTCTGAGGTGCTACAGTCATTACTAACTTATTTTCAGCAATCCCTTACATCGGACAAACACTTGTAGAATGAGCATGAGGAGGATTCTCGGTAGACAACCCAACACTAACTCGATTCTTCGCCCTACACTTTCTTCTACCATTCGTCATTGCAGGTCTCACATTCATTCACCTAACCTTCCTACATGAAACTGGCTCAAACAACCCCTTAGGAATCTCATCAAACTGTGACAAAATCCCATTCCATCCATACTTCTCCACCAAGGACATCTTAGGGTTTACAGCCATACTAGTGCCACTAACTGCACTAGCTATATTCTCACCAAACCTCCTAGGTGATCCAGAAAATTTCACTCCAGCAAACCCACTAGTAACTCCCCCACATATTAAACCAGAATGATACTTCCTATTTGCATACGCTATTCTACGATCAATCCCTAATAAACTTGGCGGAGTCCTAGCTCTCGCCGCTTCAGTCCTGATCCTATTCCTAGTCCCATTCCTCCATAAATCAAAACAACGATCTATAACCTTTCGTCCTCTCTCCCAACTTATGTTCTGAATCCTAGTAACCAACCTGCTTATCCTTACATGAGTAGGAAGCCAACCAGTCGAACATCCATTCATTATTATCGGACAATTAGCCTCACTCACCTATTTCATGACACTTCTCATCCTATTCCCAATCGTCGGAGCCTTAGAAAACAAAATTCTCAACCTCTAA	
foothills_29ML1393BarinasVEN                    ??????ATCCCTCCTAGGCATCTGCCTAATAACACAAATTGTCACAGGCCTATTAATAGCAATACACTATACAGCAGACACTACCCTAGCCTTTACATCTGTAGCCCACACATGCCGAAATGTCCAATTTGGCTGACTAATCCGTAATCTCCATGCAAATGGAGCCTCAATATTCTTCATTTGCATTTACCTTCACATCGGACGAGGATTCTATTACGGTTCTTACCTTTTTAAAGAAACCTGAAACACAGGAATTATTCTCTTACTAACCCTCATAGCAACAGCCTTCGTAGGATACGTCCTACCATGAGGTCAGATATCATTCTGAGGTGCTACAGTCATTACTAACTTATTTTCAGCAATCCCTTACATCGGACAAACACTTGTAGAATGAGCATGAGGAGGATTCTCAGTAGACAACCCAACACTAACTCGATTCTTCGCCCTACACTTTCTTCTACCATTCGTCATTGCAGGTCTCACATTCATTCACCTAACCTTCCTACATGAAACTGGCTCAAACAACCCCTTAGGAATCTCATCAAACTGTGACAAAATCCCATTCCATCCATACTTCTCCACCAAGGACATCTTAGGGTTTACAGCCATACTAGTACCACTAACTGCACTAGCTATATTCTCACCAAACCTCCTAGGTGATCCAGAAAATTTCACTCCAGCAAACCCACTAGTAACTCCCCCACATATTAAACCAGAATGATACTTCCTATTTGCATACGCTATTCTACGATCAATCCCTAATAAACTTGGCGGAGTCCTAGCTCTCGCCGCTTCAGTCCTGATCCTATTCCTAGTCCCATTCCTCCATAAATCAAAACAACGATCTATAACCTTTCGTCCTCTCTCCCAACTTATGTTCTGAATCCTAGTAACCAACCTGCTTATCCTTACATGAGTAGGAAGCCAACCAGTCGAACATCCATTCATTATTATCGGACAATTAGCCTCACTCACCTATTTCATGACACTTCTCATCCTATTCCCAATCGTCGGAGCCTTAGAAAACAAAATTCTCAAC??????	
foothills_30JPL326TachiraVEN                    ??????ATCCCTCCTAGGCATCTGCCTAATAACACAAATTGTCACAGGCCTATTAATAGCAATACACTATACAGCAGACACTACCCTAGCCTTTACATCCGTAGCCCACACATGCCGAAATGTCCAATTTGGCTGACTAATCCGCAATCTCCATGCAAATGGAGCCTCAATATTCTTCATTTGCATTTACCTTCACATCGGACGAGGATTCTATTACGGTTCTTACCTTTTTAAAGAAACCTGAAACACAGGAATTATTCTCTTACTAACCCTCATAGCAACAGCCTTCGTAGGATACGTCCTACCATGAGGTCAGATATCATTCTGAGGTGCTACAGTCATTACTAACTTATTTTCAGCAATCCCTTACATCGGACAAACACTTGTAGAATGAGCATGAGGAGGATTCTCGGTAGACAACCCAACACTAACTCGATTCTTCGCCCTACACTTTCTTCTACCATTCGTCATTGCAGGTCTCACATTCATTCACCTAACCTTCCTACATGAAACTGGCTCAAACAACCCCTTAGGAATCTCATCAAACTGTGACAAAATCCCATTCCATCCATACTTCTCCACCAAGGACATCTTAGGATTTACAGCCATACTAGTGCCACTAACTGCACTAGCTATATTCTCACCAAACCTCCTAGGTGATCCAGAAAATTTCACTCCAGCAAACCCACTAGTAACTCCCCCACATATTAAACCAGAATGATACTTCCTATTTGCATACGCTATTCTACGATCAATCCCTAATAAACTTGGCGGAGTCCTAGCTCTCGCCGCTTCAGTCCTGATCCTATTCCTAGTCCCATTCCTCCATAAATCAAAACAACGATCTATAACCTTTCGTCCTCTCTCCCAACTTATGTTCTGAATCCTAGTAACCAACCTGCTTATCCTTACATGAGTAGGAAGCCAACCAGTCGAACATCCATTCATTATTATCGGACAATTAGCCTCACTCACCTATTTCATGACACTTCTCATCCTATTCCCAATCGTCGGAGCCTTAGAAAACAAAATTCTCAACC?????	
foothills_31JPL335TachiraVEN                    ??????ATCCCTCCTAGGCATCTGCCTAATAACACAAATTGTCACAGGCCTATTAATAGCAATACACTATACAGCAGACACTACCCTAGCCTTTACATCTGTAGCCCACACATGCCGAAATGTCCAATTTGGCTGACTAATCCGTAATCTCCATGCAAATGGAGCCTCAATATTCTTCATTTGCATTTACCTTCACATCGGACGAGGATTCTATTACGGTTCTTACCTTTTTAAAGAAACCTGAAACACAGGAATTATTCTCTTACTAACCCTCATAGCAACAGCCTTCGTAGGATACGTCCTACCATGAGGTCAGATATCATTCTGAGGTGCTACAGTCATTACTAACTTATTTTCAGCAATCCCTTACATCGGACAAACACTTGTAGAATGAGCATGAGGAGGATTCTCAGTAGACAACCCAACACTAACTCGATTCTTCGCCCTACACTTTCTTCTACCATTCGTCATTGCAGGTCTCACATTCATTCACCTAACCTTCCTACATGAAACTGGCTCAAACAACCCCTTAGGAATCTCATCAAACTGTGACAAAATCCCATTCCATCCATACTTCTCCACCAAGGACATCTTAGGGTTTACAGCCATACTAGTACCACTAACTGCACTAGCTATATTCTCACCAAACCTCCTAGGTGATCCAGAAAATTTCACTCCAGCAAACCCACTAGTAACTCCCCCACATATTAAACCAGAATGATACTTCCTATTTGCATACGCTATTCTACGATCAATCCCTAATAAACTTGGCGGAGTCCTAGCTCTCGCCGCTTCAGTCCTGATCCTATTCCTAGTCCCATTCCTCCATAAATCAAAACAACGATCTATAACCTTTCGTCCTCTCTCCCAACTTATGTTCTGAATCCTAGTAACCAACCTGCTTATCCTTACATGAGTAGGAAGCCAACCAGTCGAACATCCATTCATTATTATCGGACAATTAGCCTCACTCACCTATTTCATGACACTTCTCATCCTATTCCCAATCGTCGGAGCCTTAGAAAACAAAATTCTCAAC??????	
foothills_32KCC172TachiraVEN                    ??????ATCCCTCCTAGGCATCTGCCTAATAACACAAATTGTCACAGGCCTATTAATAGCAATACACTATACAGCAGACACTACCCTAGCCTTTACATCCGTAGCCCACACATGCCGAAATGTCCAATTTGGCTGACTAATCCGTAATCTCCATGCAAATGGAGCCTCAATATTCTTCATTTGCATTTACCTTCACATCGGACGAGGATTCTATTACGGTTCTTACCTTTTTAAAGAAACCTGAAACACAGGAATTATTCTCTTACTAACCCTCATAGCAACAGCCTTCGTAGGATACGTCCTACCATGGGGTCAGATATCATTCTGAGGTGCTACAGTCATTACTAACTTATTTTCAGCAATCCCTTACATCGGACAAACACTTGTAGAATGAGCATGAGGAGGATTCTCGGTAGACAACCCAACACTAACTCGATTCTTCGCCCTACACTTTCTTCTACCATTCGTCATTGCAGGTCTCACATTCATTCACCTAACCTTCCTACATGAAACTGGCTCAAACAACCCCTTAGGAATCTCATCAAACTGTGACAAAATCCCATTCCATCCATACTTCTCCACCAAGGACATCTTAGGATTTACAGCCATACTAGTGCCACTAACTGCACTAGCTATATTCTCACCAAACCTCCTAGGTGATCCAGAAAATTTCACTCCAGCAAACCCACTAGTAACTCCCCCACATATTAAACCAGAATGATACTTCCTATTTGCATACGCTATTCTACGATCAATCCCTAATAAACTTGGCGGAGTCCTAGCTCTCGCCGCTTCAGTCCTGATCCTATTCCTAGTCCCATTCCTCCATAAATCAAAACAACGATCTATAACCTTTCGTCCTCTCTCCCAACTTATGTTCTGAATCCTAGTAACCAACCTGCTTATCCTTACATGAGTAGGAAGCCAACCAGTCGAACATCCATTCATTATTATCGGACAATTAGCCTCACTCACCTATTTCATGACACTTCTCATCCTATTCCCAATCGTCGGAGCCTTAGAAAACAAAATTCTCAACCTCTAA	
foothills_33YPL154TachiraVEN                    ??????ATCCCTCCTAGGCATCTGCCTAATAACACAAATTGTCACAGGCCTATTAATAGCAATACACTATACAGCAGACACTACCCTAGCCTTTACATCCGTAGCCCACACATGCCGAAATGTCCAATTTGGCTGACTAATCCGTAATCTCCATGCAAATGGAGCCTCAATATTCTTCATTTGCATTTACCTTCACATCGGACGAGGATTCTATTACGGTTCTTACCTTTTTAAAGAAACCTGAAACACAGGAATTATTCTCTTACTAACCCTCATAGCAACAGCCTTCGTAGGATACGTCCTACCATGAGGTCAGATATCATTCTGAGGTGCTACAGTCATTACTAACTTATTTTCAGCAATCCCTTACATCGGACAAACACTTGTAGAATGAGCATGAGGAGGATTCTCGGTAGACAACCCAACACTAACTCGATTCTTCGCCCTACACTTTCTTCTACCATTCGTCATTGCAGGTCTCACATTCATTCACCTAACCTTCCTACATGAAACTGGCTCAAACAACCCCTTAGGAATCTCATCAAACTGTGACAAAATCCCATTCCATCCATACTTCTCCACCAAGGACATCTTAGGATTTACAGCCATACTAGTGCCACTAACTGCACTAGCTATATTCTCACCAAACCTCCTAGGTGATCCAGAAAATTTCACTCCAGCAAACCCACTAGTAACTCCCCCACATATTAAACCAGAATGATACTTCCTATTTGCATACGCTATTCTACGATCAATCCCTAATAAACTTGGCGGAGTCCTAGCTCTCGCCGCTTCAGTCCTGATCCTATTCCTAGTCCCATTCCTCCATAAATCAAAACAACGATCTATAACCTTTCGTCCTCTCTCCCAACTTATGTTCTGAATCCTAGTAACCAACCTGCTTATCCTTACATGAGTAGGAAGCCAACCAGTCGAACATCCATTCATTATTATCGGACAATTAGCCTCACTCACCTATTTCATGACACTTCTCATCCTATTCCCAATCGTCGGAGCCTTAGAAAACAAAATTCTCAACCTCTAA	
foothills_34YPL175TachiraVEN                    ??????ATCCCTCCTAGGCATCTGCCTAATAACACAAATTGTCACAGGCCTATTAATAGCAATACACTATACAGCAGACACTACCCTAGCCTTTACATCCGTAGCCCACACATGCCGAAATGTCCAATTTGGCTGACTAATCCGTAATCTCCATGCAAATGGAGCCTCAATATTCTTCATTTGCATTTACCTTCACATCGGACGAGGATTCTATTACGGTTCTTACCTTTTTAAAGAAACCTGAAACACAGGAATTATTCTCTTACTAACCCTCATAGCAACAGCCTTCGTAGGATACGTCCTACCATGAGGTCAGATATCATTCTGAGGTGCTACAGTCATTACTAACTTATTTTCAGCAATCCCTTACATCGGACAAACACTTGTAGAATGAGCATGAGGAGGATTCTCGGTAGACAACCCAACACTAACTCGATTCTTCGCCCTACACTTTCTTCTACCATTCGTCATTGCAGGTCTCACATTCATTCACCTAACCTTCCTACATGAAACTGGCTCAAACAACCCCTTAGGAATCTCATCAAACTGTGACAAAATCCCATTCCATCCATACTTCTCCACCAAGGACATCTTAGGATTTACAGCCATACTAGTGCCACTAACTGCACTAGCTATATTCTCACCAAACCTCCTAGGTGATCCAGAAAATTTCACTCCAGCAAACCCACTAGTAACTCCCCCACATATTAAACCAGAATGATACTTCCTATTTGCATACGCTATTCTACGATCAATCCCTAATAAACTTGGCGGAGTCCTAGCTCTCGCCGCTTCAGTCCTGATCCTATTCCTAGTCCCATTCCTCCATAAATCAAAACAACGATCTATAACCTTTCGTCCTCTCTCCCAACTTATGTTCTGAATCCTAGTAACCAACCTGCTTATCCTTACATGAGTAGGAAGCCAACCAGTCGAACATCCATTCATTATTATCGGACAATTAGCCTCACTCACCTATTTCATGACACTTCTCATCCTATTCCCAATCGTCGGAGCCTTAGAAAACAAAATTCTCAACCTCTAA	
foothills_73JP491YaracuyVEN                         ??????ATCCCTCCTAGGCATCTGCCTAATAACACAAATTGTCACAGGCCTATTAATAGCAATACACTATACAGCAGACACTACCCTAGCCTTTACATCCGTAGCCCACACATGCCGAAATGTCCAATTTGGCTGACTAATCCGTAATCTCCATGCAAATGGAGCCTCAATATTCTTCATTTGCATTTACCTTCACATCGGACGAGGATTCTATTACGGTTCTTACCTTTTTAAAGAAACCTGAAACACAGGAATTATTCTCTTACTAACCCTCATAGCAACAGCCTTCGTAGGATACGTCCTACCATGAGGTCAGATATCATTCTGAGGTGCTACAGTCATTACTAACTTATTTTCAGCAATCCCTTACATCGGACAAACACTTGTAGAATGAGCATGAGGAGGATTCTCGGTAGACAACCCAACACTAACTCGATTCTTCGCCCTACACTTTCTTCTACCATTCGTCATTGCAGGTCTCACATTCATTCACCTAACCTTCCTACATGAAACTGGCTCAAACAACCCCTTAGGAATCTCATCAAACTGTGACAAAATCCCATTCCATCCATACTTCTCCACCAAGGACATCTTAGGATTTACAGCCATACTAGTGCCACTAACTGCACTAGCTATATTCTCACCAAACCTCCTAGGTGATCCAGAAAATTTCACTCCAGCAAACCCACTAGTAACTCCCCCACATATTAAACCAGAATGATACTTCCTATTTGCATACGCTATTCTACGATCAATCCCTAATAAACTTGGCGGAGTCCTAGCTCTCGCCGCTTCAGTCCTGATCCTATTCCTAGTCCCATTCCTCCATAAATCAAAACAACGATCTATAACCTTTCGTCCTCTCTCCCAACTTATGTTCTGAATCCTAGTAACCAACCTGCTTATCCTTACATGAGTAGGAAGCCAACCAGTCGAACATCCATTCATTATTATCGGACAATTAGCCTCACTCACCTATTTCATGACACTTCTCATCCTATTCCCAATCGTCGGAGCCTTAGAAAACAAAATTCTCAACCTCTAA	
foothills_75O7N0349LaraVEN                      ??????ATCCCTCCTAGGCATCTGCCTAATAACACAAATTGTCACAGGCCTATTAATAGCAATACACTATACAGCAGACACTACCCTAGCCTTTACATCTGTAGCCCACACATGCCGAAATGTCCAATTTGGCTGACTAATCCGTAATCTCCATGCAAATGGAGCCTCAATATTCTTCATTTGCATTTACCTTCACATCGGACGAGGATTCTATTACGGTTCTTACCTTTTTAAAGAAACCTGAAACACAGGAATTATTCTCTTACTAACCCTCATAGCAACAGCCTTCGTAGGATACGTCCTACCATGAGGTCAGATATCATTCTGAGGTGCTACAGTCATTACTAACTTATTTTCAGCAATCCCTTACATCGGACAAACACTTGTAGAATGAGCATGAGGAGGATTCTCAGTAGACAACCCAACACTAACTCGATTCTTCGCCCTACACTTTCTTCTACCATTCGTCATTGCAGGTCTCACATTCATTCACCTAACCTTCCTACATGAAACTGGCTCAAACAACCCCTTAGGAATCTCATCAAACTGTGACAAAATCCCATTCCATCCATACTTCTCCACCAAGGACATCTTAGGGTTTACAGCCATACTAGTACCACTAACTGCACTAGCTATATTCTCACCAAACCTCCTAGGTGATCCAGAAAATTTCACTCCAGCAAACCCACTAGTAACTCCCCCACATATTAAACCAGAATGATACTTCCTATTTGCATACGCTATTCTACGATCAATCCCTAATAAACTTGGCGGAGTCCTAGCTCTCGCCGCTTCAGTCCTGATCCTATTCCTAGTCCCATTCCTCCATAAATCAAAACAACGATCTATAACCTTTCGTCCTCTCTCCCAACTTATGTTCTGAATCCTAGTAACCAACCTGCTTATCCTTACATGAGTAGGAAGCCAACCAGTCGAACATCCATTCATTATTATCGGACAATTAGCCTCACTCACCTATTTCATGACACTTCTCATCCTATTCCCAATCGTCGGAGCCTTAGAAAACAAAATTCTCAACCTCTAA	
foothills_Den.ful_IAvH14795_AraucaCO            ?????????????????????????????????????????????AGGCCTATTAATAGCAATACACTATACAGCAGANACNACCCTAGCCTTTACATCTGTAGCCCACACATGCCGAAATGTCCAATTTGGCTGACTAATCCGTAATCTCCATGCAAATGGAGCCTCAATATTCTTCATTTGCATTTACCTTCACATCGGACGAGGATTCTATTACGGTTCTTACCTTTTTAAAGAAACCTGAAACACAGGAATTATTCTCTTACTAACCCTCATAGCAACAGCCTTCGTAGGATACGTCCTACCATGAGGTCAGATATCATTCTGAGGTGCTACAGTCATTACTAACTTATTTTCAGCAATCCCTTACATCGGACAAACACTTGTAGAATGAGCATGAGGAGGATTCTCAGTAGACAACCCAACACTAACTCGATTCTTCGCCCTACACTTTCTTCTACCATTCGTCATTGCAGGTCTCACATTCATTCACCTAACCTTCCTACATGAAACTGGCTCAAACAACCCCTTAGGAATCTCATCAAACTGTGACAAAATCCCATTCCATCCATACTTCTCCACCAAGGACATCTTAGGGTTTACAGCCATACTAGTACCACTAACTGCACTAGCTATATTCTCACCAAACCTCCTAGGTGATCCAGAAAATTTCACTCCAGCAAACCCACTAGTAACTCCCCCACATATTAAACCAGAATGATACTTCCTATTTGCATACGCTATTCTACGATCAATCCCTAATAAACTTGGCGGAGTCCTAGCTCTCGCCGCTTCAGTCCTGATCCTATTCCTAGTCCCATTCCTCCATAAATCAAAACAACGATCTATAACCTTTCGTCCTCTCTCCCAACTTATGTTCTGAATCCTAGTAACCAACCTGCTTATCCTTACATGAGTAGGAAGCCAACCAGTCGAACATCCATTCATTATTATCGGACAATTAGCCTCACTCACCTATTTCATGACACTTCTCATCCTATTCCCAATCGTCGGAGCCTTAGAAAACAAAATTCTCAACCTCTAA	
guiana_48314GUY                               CTTTGGATCCCTCCTAGGCATCTGCCTAATAACACAAATCATCACAGGCCTATTAATAGCAATGCACTATACAGCAGACACTACTTTAGCCTTTACATCCGTAGCCCACACATGCCGAAACGTCCAATTCGGTTGACTAATCCGTAACCTCCATGCAAACGGAGCTTCAATATTCTTCATCTGCATTTACCTCCACATCGGACGAGGATTCTATTACGGCTCTTATCTTTTTAAAGAAACCTGAAACACAGGAATCATTCTCTTACTAACCCTCATAGCAACAGCCTTCGTAGGATACGTCCTACCATGAGGCCAAATATCATTCTGAGGCGCTACAGTCATTACTAACTTATTTTCAGCAATCCCCTACATCGGACAAACACTTGTAGAATGAGCATGAGGAGGATTCTCAGTAGACAACCCAACACTAACTCGATTCTTCGCCCTACACTTTCTCCTACCATTCGTCATTGCAGGTCTCACATTCATTCACCTAACCTTCCTACACGAAACTGGCTCAAACAACCCTTTAGGAATCTCATCAAACTGTGACAAAATCCCATTCCATCCATACTTCTCCATCAAAGATATCTTAGGATTTATAGCCATACTAGTGCCACTAACCGCACTAGCTATATTTTCACCAAACCTCCTAGGTGACCCAGAAAATTTTACTCCAGCAAATCCACTAGTAACTCCCCCACACATCAAACCAGAATGATATTTCCTATTTGCATACGCTATCCTACGATCAATTCCAAACAAACTTGGCGGAGTCCTAGCTCTCGCCGCTTCAGTCCTAATCCTATTCCTGGTTCCATTCCTCCACAAATCAAAACAACGATCTATAACCTTTCGTCCCCTATCCCAACTTATATTCTGAATCCTAGTAACCAACCTACTTATCCTTACATGAGTAGGAAGCCAACCAGTCGAACATCCATTCATTATTATTGGACAATTAGCCTCACTCACCTATTTCATGACACTCCTCATCCTATTCCCAATTGTCGGAGCCTTAGAAAACAAAATTCTAAACCTCTAA	
guiana_55317SipallwiniSUR                     ????????????????????????????ATAACACAAATCATCACAGGCCTATTAATAGCAATGCACTATACAGCAGACACTACTTTAGCCTTTACATCCGTAGCCCACACATGCCGAAACGTCCAATTCGGTTGACTAATCCGTAACCTCCATGCAAACGGAGCTTCAATATTCTTCATCTGCATTTACCTCCACATCGGACGAGGATTCTATTACGGCTCTTATCTTTTTAAAGAAACCTGAAACACAGGAATCATTCTCTTACTAACCCTCATAGCAACAGCCTTCGTAGGATACGTCCTACCATGAGGCCAAATATCATTCTGAGGCGCTACAGTCATTACTAACTTATTTTCAGCAATCCCCTACATCGGACAAACACTTGTAGAATGAGCATGAGGAGGATTCTCAGTAGACAACCCAACACTAACTCGATTCTTCGCCCTACACTTTCTCCTACCATTCGTCATTGCAGGTCTCACATTCATTCACCTAACCTTCCTACACGAAACTGGCTCAAACAACCCTTTAGGAATCTCATCAAACTGTGACAAAATCCCATTCCATCCATACTTCTCCATCAAAGATATCTTAGGATTTATAGCCATACTAGTGCCACTAACCGCACTAGCTATATTTTCACCAAACCTCCTAGGTGACCCAGAAAATTTTACTCCAGCAAATCCACTAGTAACTCCCCCACACATCAAACCAGAATGATATTTCCTATTTGCATACGCTATCCTACGATCAATTCCAAACAAACTTGGCGGAGTCCTAGCTCTCGCCGCTTCAGTCCTAATCCTATTCCTGGTTCCATTCCTCCACAAATCAAAACAACGATCTATAACCTTTCGTCCCCTATCCCAACTTATATTCTGAATCCTAGTAACCAACCTACTTATCCTTACATGAGTAGGAAGCCAACCAGTCGAACATCCATTCATTATTATTGGACAATTAGCCTCACTCACCTATTTCATGACACTCCTCATCCTATTCCCAATTGTCGGAGCCTTAGAAAACAAAATTCTAAACC?????	
guiana_55361SipallwiniSUR                     ???????????????????????????????????AAATCATCACAGGCCTATTAATAGCAATGCACTATACAGCAGACACTACTTTAGCCTTTACATCCGTAGCCCACACATGCCGAAACGTCCAATTCGGTTGACTAATCCGTAACCTCCATGCAAACGGAGCTTCAATATTCTTCATCTGCATTTACCTCCACATCGGACGAGGATTCTATTACGGCTCTTATCTTTTTAAAGAAACCTGAAACACAGGAATCATTCTCTTACTAACCCTCATAGCAACAGCCTTCGTAGGATACGTCCTACCATGAGGCCAAATATCATTCTGAGGCGCTACAGTCATTACTAACTTATTTTCAGCAATCCCCTACATCGGACAAACACTTGTAGAATGAGCATGAGGAGGATTCTCAGTAGACAACCCAACACTAACTCGATTCTTCGCCCTACACTTTCTCCTACCATTCGTCATTGCAGGTCTCACATTCATTCACCTAACCTTCCTACACGAAACTGGCTCAAACAACCCTTTAGGAATCTCATCAAACTGTGACAAAATCCCATTCCATCCATACTTCTCCATCAAAGATATCTTAGGATTTATAGCCATACTAGTGCCACTAACCGCACTAGCTATATTTTCACCAAACCTCCTAGGTGACCCAGAAAATTTTACTCCAGCAAATCCACTAGTAACTCCCCCACACATCAAACCAGAATGATATTTCCTATTTGCATACGCTATCCTACGATCAATTCCAAACAAACTTGGCGGAGTCCTAGCTCTCGCCGCTTCAGTCCTAATCCTATTCCTGGTTCCATTCCTCCACAAATCAAAACAACGATCTATAACCTTTCGTCCCCTATCCCAACTTATATTCTGAATCCTAGTAACCAACCTACTTATCCTTACATGAGTAGGAAGCCAACCAGTCGAACATCCATTCATTATTATTGGACAATTAGCCTCACTCACCTATTTCATGACACTCCTCATCCTATTCCCAATTGTCGGAGCCTTAGAAAACAAAATTCTAAACCTCTAA	
guiana_65787SipallwiniSUR                     ?????????????????????????????????????????????????????????????????????????????????????????????????????????????????????????????????????????????CCGTAACCTCCATGCAAACGGAGCTTCAATATTCTTCATCTGCATTTACCTCCACATCGGACGAGGATTCTATTACGGCTCTTATCTTTTTAAAGAAACCTGAAACACAGGAATCATTCTCTTACTAACCCTCATAGCAACAGCCTTCGTAGGATACGTCCTACCATGAGGCCAAATATCATTCTGAGGCGCTACAGTCATTACTAACTTATTTTCAGCAATCCCCTACATCGGACAAACACTTGTAGAATGAGCATGAGGAGGATTCTCAGTAGACAACCCAACACTAACTCGATTCTTCGCCCTACACTTTCTCCTACCATTCGTCATTGCAGGTCTCACATTCATTCACCTAACCTTCCTACACGAAACTGGCTCAAACAACCCTTTAGGAATCTCATCAAACTGTGACAAAATCCCATTCCATCCATACTTCTCCATCAAAGATATCTTAGGATTTATAGCCATACTAGTGCCACTAACCGCACTAGCTATATTTTCACCAAACCTCCTAGGTGACCCAGAAAATTTTACTCCAGCAAATCCACTAGTAACTCCCCCACACATCAAACCAGAATGATATTTCCTATTTGCATACGCTATCCTACGATCAATTCCAAACAAACTTGGCGGAGTCCTAGCTCTCGCCGCTTCAGTCCTAATCCTATTCCTGGTTCCATTCCTCCACAAATCAAAACAACGATCTATAACCTTTCGTCCCCTATCCCAACTTATATTCTGAATCCTAGTAACCAACCTACTTATCCTTACATGAGTAGGAAGCCAACCAGTCGAACATCCATTCATTATTATTGGACAATTAGCCTCACTCAC??????????????????????????????????????????????????????????????????????	
guiana_74ML1100BolivarVEN                     ??????ATCCCTCCTAGGCATCTGCCTAATAACACAAATCATCACAGGCCTATTAATAGCAATGCACTATACAGCAGACACTACTTTAGCCTTTACATCCGTAGCCCACACATGCCGAAACGTCCAATTCGGCTGACTAATCCGTAACCTCCATGCAAACGGAGCTTCAATATTCTTCATCTGCATTTACCTCCACATCGGACGAGGATTCTATTACGGCTCTTATCTTTTTAAAGAAACCTGAAACACAGGAATCATTCTCTTACTAACCCTCATAGCAACAGCCTTCGTAGGATACGTCCTACCATGAGGCCAAATATCATTCTGAGGCGCTACAGTCATTACTAACTTATTTTCAGCAATCCCCTACATCGGACAAACACTTGTAGAATGAGCATGAGGAGGATTCTCAGTAGACAACCCAACACTAACTCGATTCTTCGCCCTACACTTTCTCCTACCATTCGTCATTGCAGGTCTCACATTCATTCACCTAACCTTCCTACACGAAACTGGCTCAAACAACCCTTTAGGAATCTCATCAAACTGTGACAAAATCCCATTCCATCCATACTTCTCCATCAAAGATATCTTAGGATTTATAGCCATACTAGTGCCACTAACCGCACTAGCTATATTTTCACCAAACCTCCTAGGTGACCCAGAAAATTTTACTCCAGCAAATCCACTAGTAACTCCCCCACACATCAAACCAGAATGATATTTCCTATTTGCATACGCTATCCTACGATCAATTCCAAACAAACTTGGCGGAGTCCTAGCTCTCGCCGCTTCAGTCCTAATCCTATTCCTGGTTCCATTCCTCCACAAATCAAAACAACGATCTATAACCTTTCGTCCCCTATCCCAACTTATATTCTGAATCCTAGTAACCAACCTACTTATCCTTACATGAGTAGGAAGCCAACCAGTCGAACATCCATTCATTATTATTGGACAATTAGCCTCACTCACCTATTTCATGACACTCCTCATCCTATTCCCAATTGTCGGAGCCTTAGAAAACAAAATTCTAAACCTCTAA	
guiana_CN036ParaBRA                           ?????????????????????????????????????????????????????????????????????????????????????????????????????????????????????????????????????TGACTAATCCGTAACCTCCATGCAAACGGAGCTTCAATATTCTTCATCTGCATTTACCTCCACATCGGACGAGGATTCTATTACGGCTCTTATCTTTTTAAAGAAACCTGAAACACAGGAATCATTCTCTTACTAACCCTCATAGCAACAGCCTTCGTAGGATACGTCCTACCATGAGGCCAAATATCATTCTGAGGCGCTACAGTCATTACTAACTTATTTTCAGCAATCCCCTACATCGGACAAACACTTGTAGAATGAGCATGAGGAGGATTCTCAGTAGACAACCCAACACTAACTCGATTCTTCGCCCTACACTTTCTCCTACCATTCGTCATTGCAGGTCTCACATTCATTCACCTAACCTTCCTACACGAAACTGGCTCAAACAACCCTTTAGGAATCTCATCAAACTGTGACAAAATCCCATTCCATCCATACTTCTCCATCAAAGATATCTTAGGATTTATAGCCATACTAGTGCCACTAACCGCACTAGCTATATTTTCACCAAACCTCCTAGGTGACCCAGAAAATTTTACTCCAGCAAATCCACTAGTAACTCCCCCACACATCAAACCAGAATGATATTTCCTATTTGCATACGCTATCCTACGATCAATTCCAAACAAACTTGGCGGAGTCCTAGCTCTCGCCGCTTCAGTCCTAATCCTATTCCTGGTTCCATTCCTCCACAAATCAAAACAACGATCTATAACCTTTCGTCCCCTATCCCAACTTATATTCTGAATCCTAGTAACCAACCTACTTATCCTTACATGAGTAGGAAGCCAACCAGTCGAACATCCATTCATTATTATTGGACAATTAGCCTCACTCACCTATTTCATGACA?????????????????????????????????????????????????????????	
guiana_CN052ParaBRA                           ?????????????????????????????????????ATCATCACAGGCCTATTAATAGCAATGCACTATACAGCAGACACTACTTTAGCCTTTACATCCGTAGCCCACACATGCCGAAACGTCCAATTCGGTTGACTAATCCGTAACCTCCATGCAAACGGAGCTTCAATATTCTTCATCTGCATTTACCTCCACATCGGACGAGGATTCTATTACGGCTCTTATCTTTTTAAAGAAACCTGAAACACAGGAATCATTCTCTTACTAACCCTCATAGCAACAGCCTTCGTAGGATACGTCCTACCATGAGGCCAAATATCATTCTGAGGCGCTACAGTCATTACTAACTTATTTTCAGCAATCCCCTACATCGGACAAACACTTGTAGAATGAGCATGAGGAGGATTCTCAGTAGACAACCCAACACTAACTCGATTCTTCGCCCTACACTTTCTCCTACCATTCGTCATTGCAGGTCTCACATTCATTCACCTAACCTTCCTACACGAAACTGGCTCAAACAACCCTTTAGGAATCTCATCAAACTGTGACAAAATCCCATTCCATCCATACTTCTCCATCAAAGATATCTTAGGATTTATAGCCATACTAGTGCCACTAACCGCACTAGCTATATTTTCACCAAACCTCCTAGGTGACCCAGAAAATTTTACTCCAGCAAATCCACTAGTAACTCCCCCACACATCAAACCAGAATGATATTTCCTATTTGCATACGCTATCCTACGATCAATTCCAAACAAACTTGGCGGAGTCCTAGCTCTCGCCGCTTCAGTCCTAATCCTATTCCTGGTTCCATTCCTCCACAAATCAAAACAACGATCTATAACCTTTCGTCCCCTATCCCAACTTATATTCTGAATCCTAGTAACCAACCTACTTATCCTTACATGAGTAGGAAGCCAACCAGTCGAACATCCATTCATTATTATTGGACAATTAGCCTCACTCACCTATTTCATGACACTCCTCATCCTATTCCCAATTGTCGGAGCCTTAGAAAACAAAATTCTAAACCTCTAA	
guiana_CN056ParaBRA                           ?????????????????????????????????????ATCATCACAGGCCTATTAATAGCAATGCACTATACAGCAGACACTACTTTAGCCTTTACATCCGTAGCCCACACATGCCGAAACGTCCAATTCGGTTGACTAATCCGTAACCTCCATGCAAACGGAGCTTCAATATTCTTCATCTGCATTTACCTCCACATCGGACGAGGATTCTATTACGGCTCTTATCTTTTTAAAGAAACCTGAAACACAGGAATCATTCTCTTACTAACCCTCATAGCAACAGCCTTCGTAGGATACGTCCTACCATGAGGCCAAATATCATTCTGAGGCGCTACAGTCATTACTAACTTATTTTCAGCAATCCCCTACATCGGACAAACACTTGTAGAATGAGCATGAGGAGGATTCTCAGTAGACAACCCAACACTAACTCGATTCTTCGCCCTACACTTTCTCCTACCATTCGTCATTGCAGGTCTCACATTCATTCACCTAACCTTCCTACACGAAACTGGCTCAAACAACCCTTTAGGAATCTCATCAAACTGTGACAAAATCCCATTCCATCCATACTTCTCCATCAAAGATATCTTAGGATTTATAGCCATACTAGTGCCACTAACCGCACTAGCTATATTTTCACCAAACCTCCTAGGTGACCCAGAAAATTTTACTCCAGCAAATCCACTAGTAACTCCCCCACACATCAAACCAGAATGATATTTCCTATTTGCATACGCTATCCTACGATCAATTCCAAACAAACTTGGCGGAGTCCTAGCTCTCGCCGCTTCAGTCCTAATCCTATTCCTGGTTCCATTCCTCCACAAATCAAAACAACGATCTATAACCTTTCGTCCCCTATCCCAACTTATATTCTGAATCCTAGTAACCAACCTACTTATCCTTACATGAGTAGGAAGCCAACCAGTCGAACATCCATTCATTATTATTGGACAATTAGCCTCACTCACCTATTTCATGACACTCCTCATCCTATTCCCAATTGTCGGAGCCTTAGAAAACAAAATTCTAAACCTCTAA	
guiana_CN1070ParaBRA                          ?????????????????????????????????????ATCATCACAGGCCTATTAATAGCAATGCACTATACAGCAGACACTACTTTAGCCTTTACATCCGTAGCCCACACATGCCGAAACGTCCAATTCGGTTGACTAATCCGTAACCTCCATGCAAACGGAGCTTCAATATTCTTCATCTGCATTTACCTCCACATCGGACGAGGATTCTATTACGGCTCTTATCTTTTTAAAGAAACCTGAAACACAGGAATCATTCTCTTACTAACCCTCATAGCAACAGCCTTCGTAGGATACGTCCTACCATGAGGCCAAATATCATTCTGAGGCGCTACAGTCATTACTAACTTATTTTCAGCAATCCCCTACATCGGACAAACACTTGTAGAATGAGCATGAGGAGGATTCTCAGTAGACAACCCAACACTAACTCGATTCTTCGCCCTACACTTTCTCCTACCATTCGTCATTGCAGGTCTCACATTCATTCACCTAACCTTCCTACACGAAACTGGCTCAAACAACCCTTTAGGAATCTCATCAAACTGTGACAAAATCCCATTCCATCCATACTTCTCCATCAAAGATATCTTAGGATTTATAGCCATACTAGTGCCACTAACCGCACTAGCTATATTTTCACCAAACCTCCTAGGTGACCCAGAAAATTTTACTCCAGCAAATCCACTAGTAACTCCCCCACACATCAAACCAGAATGATATTTCCTATTTGCATACGCTATCCTACGATCAATTCCAAACAAACTTGGCGGAGTCCTAGCTCTCGCCGCTTCAGTCCTAATCCTATTCCTGGTTCCATTCCTCCACAAATCAAAACAACGATCTATAACCTTTCGTCCCCTATCCCAACTTATATTCTGAATCCTAGTAACCAACCTACTTATCCTTACATGAGTAGGAAGCCAACCAGTCGAACATCCATTCATTATTATTGGACAATTAGCCTCACTCACCTATTTCATGACACTCCTCATCCTATTCCCAATTGTCGGAGCCTTAGAAAACAAAATTCTAAACCTC???	
guiana_CN1084ParaBRA                          ?????????????????????????????????????ATCATCACAGGCCTATTAATAGCAATGCACTATACAGCAGACACTACTTTAGCCTTTACATCCGTAGCCCACACATGCCGAAACGTCCAATTCGGTTGACTAATCCGTAACCTCCATGCAAACGGAGCTTCAATATTCTTCATCTGCATTTACCTCCACATCGGACGAGGATTCTATTACGGCTCTTATCTTTTTAAAGAAACCTGAAACACAGGAATCATTCTCTTACTAACCCTCATAGCAACAGCCTTCGTAGGATACGTCCTACCATGAGGCCAAATATCATTCTGAGGCGCTACAGTCATTACTAACTTATTTTCAGCAATCCCCTACATCGGACAAACACTTGTAGAATGAGCATGAGGAGGATTCTCAGTAGACAACCCAACACTAACTCGATTCTTCGCCCTACACTTTCTCCTACCATTCGTCATTGCAGGTCTCACATTCATTCACCTAACCTTCCTACACGAAACTGGCTCAAACAACCCTTTAGGAATCTCATCAAACTGTGACAAAATCCCATTCCATCCATACTTCTCCATCAAAGATATCTTAGGATTTATAGCCATACTAGTGCCACTAACCGCACTAGCTATATTTTCACCAAACCTCCTAGGTGACCCAGAAAATTTTACTCCAGCAAATCCACTAGTAACTCCCCCACACATCAAACCAGAATGATATTTCCTATTTGCATACGCTATCCTACGATCAATTCCAAACAAACTTGGCGGAGTCCTAGCTCTCGCCGCTTCAGTCCTAATCCTATTCCTGGTTCCATTCCTCCACAAATCAAAACAACGATCTATAACCTTTCGTCCCCTATCCCAACTTATATTCTGAATCCTAGTAACCAACCTACTTATCCTTACATGAGTAGGAAGCCAACCAGTCGAACATCCATTCATTATTATTGGACAATTAGCCTCACTCACCTATTTCATGACACTCCTCATCCTATTCCCAATTGTCGGAGCCTTAGAAAACAAAATTCTAAACCTCTAA	
guiana_CN1114ParaBRA                          ?????????????????????????????????????ATCATCACAGGCCTATTAATAGCAATGCACTATACAGCAGACACTACTTTAGCCTTTACATCCGTAGCCCACACATGCCGAAACGTCCAATTCGGTTGACTAATCCGTAACCTCCATGCAAACGGAGCTTCAATATTCTTCATCTGCATTTACCTCCACATCGGACGAGGATTCTATTACGGCTCTTATCTTTTTAAAGAAACCTGAAACACAGGAATCATTCTCTTACTAACCCTCATAGCAACAGCCTTCGTAGGATACGTCCTACCATGAGGCCAAATATCATTCTGAGGCGCTACAGTCATTACTAACTTATTTTCAGCAATCCCCTACATCGGACAAACACTTGTAGAATGAGCATGAGGAGGATTCTCAGTAGACAACCCAACACTAACTCGATTCTTCGCCCTACACTTTCTCCTACCATTCGTCATTGCAGGTCTCACATTCATTCACCTAACCTTCCTACACGAAACTGGCTCAAACAACCCTTTAGGAATCTCATCAAACTGTGACAAAATCCCATTCCATCCATACTTCTCCATCAAAGATATCTTAGGATTTATAGCCATACTAGTGCCACTAACCGCACTAGCTATATTTTCACCAAACCTCCTAGGTGACCCAGAAAATTTTACTCCAGCAAATCCACTAGTAACTCCCCCACACATCAAACCAGAATGATATTTCCTATTTGCATACGCTATCCTACGATCAATTCCAAACAAACTTGGCGGAGTCCTAGCTCTCGCCGCTTCAGTCCTAATCCTATTCCTGGTTCCATTCCTCCACAAATCAAAACAACGATCTATAACCTTTCGTCCCCTATCCCAACTTATATTCTGAATCCTAGTAACCAACCTACTTATCCTTACATGAGTAGGAAGCCAACCAGTCGAACATCCATTCATTATTATTGGACAATTAGCCTCACTCACCTATTTCATGACACTCCTCATCCTATTCCCAATTGTCGGAGCCTTAGAAAACAAAATTCTAAACCTC???	
guiana_CN1115ParaBRA                          ?????????????????????????????????????ATCATCACAGGCCTATTAATAGCAATGCACTATACAGCAGACACTACTTTAGCCTTTACATCCGTAGCCCACACATGCCGAAACGTCCAATTCGGTTGACTAATCCGTAACCTCCATGCAAACGGAGCTTCAATATTCTTCATCTGCATTTACCTCCACATCGGACGAGGATTCTATTACGGCTCTTATCTTTTTAAAGAAACCTGAAACACAGGAATCATTCTCTTACTAACCCTCATAGCAACAGCCTTCGTAGGATACGTCCTACCATGAGGCCAAATATCATTCTGAGGCGCTACAGTCATTACTAACTTATTTTCAGCAATCCCCTACATCGGACAAACACTTGTAGAATGAGCATGAGGAGGATTCTCAGTAGACAACCCAACACTAACTCGATTCTTCGCCCTACACTTTCTCCTACCATTCGTCATTGCAGGTCTCACATTCATTCACCTAACCTTCCTACACGAAACTGGCTCAAACAACCCTTTAGGAATCTCATCAAACTGTGACAAAATCCCATTCCATCCATACTTCTCCATCAAAGATATCTTAGGATTTATAGCCATACTAGTGCCACTAACCGCACTAGCTATATTTTCACCAAACCTCCTAGGTGACCCAGAAAATTTTACTCCAGCAAATCCACTAGTAACTCCCCCACACATCAAACCAGAATGATATTTCCTATTTGCATACGCTATCCTACGATCAATTCCAAACAAACTTGGCGGAGTCCTAGCTCTCGCCGCTTCAGTCCTAATCCTATTCCTGGTTCCATTCCTCCACAAATCAAAACAACGATCTATAACCTTTCGTCCCCTATCCCAACTTATATTCTGAATCCTAGTAACCAACCTACTTATCCTTACATGAGTAGGAAGCCAACCAGTCGAACATCCATTCATTATTATTGGACAATTAGCCTCACTCACCTATTTCATGACACTCCTCATCCTATTCCCAATTGTCGGAGCCTTAGAAAACAAAATTCTAAACC?????	
guiana_CN1116ParaBRA                          ?????????????????????????????????????ATCATCACAGGCCTATTAATAGCAATGCACTATACAGCAGACACTACTTTAGCCTTTACATCCGTAGCCCACACATGCCGAAACGTCCAATTCGGTTGACTAATCCGTAACCTCCATGCAAACGGAGCTTCAATATTCTTCATCTGCATTTACCTCCACATCGGACGAGGATTCTATTACGGCTCTTATCTTTTTAAAGAAACCTGAAACACAGGAATCATTCTCTTACTAACCCTCATAGCAACAGCCTTCGTAGGATACGTCCTACCATGAGGCCAAATATCATTCTGAGGCGCTACAGTCATTACTAACTTATTTTCAGCAATCCCCTACATCGGACAAACACTTGTAGAATGAGCATGAGGAGGATTCTCAGTAGACAACCCAACACTAACTCGATTCTTCGCCCTACACTTTCTCCTACCATTCGTCATTGCAGGTCTCACATTCATTCACCTAACCTTCCTACACGAAACTGGCTCAAACAACCCTTTAGGAATCTCATCAAACTGTGACAAAATCCCATTCCATCCATACTTCTCCATCAAAGATATCTTAGGATTTATAGCCATACTAGTGCCACTAACCGCACTAGCTATATTTTCACCAAACCTCCTAGGTGACCCAGAAAATTTTACTCCAGCAAATCCACTAGTAACTCCCCCACACATCAAACCAGAATGATATTTCCTATTTGCATACGCTATCCTACGATCAATTCCAAACAAACTTGGCGGAGTCCTAGCTCTCGCCGCTTCAGTCCTAATCCTATTCCTGGTTCCATTCCTCCACAAATCAAAACAACGATCTATAACCTTTCGTCCCCTATCCCAACTTATATTCTGAATCCTAGTAACCAACCTACTTATCCTTACATGAGTAGGAAGCCAACCAGTCGAACATCCATTCATTATTATTGGACAATTAGCCTCACTCACCTATTTCATGACACTCCTCATCCTATTCCCAATTGTCGGAGCCTTAGAAAACAAAATTCTAAACCT????	
guiana_CN224ParaBRA                           ?????????????????????????????????????ATCATCACAGGCCTATTAATAGCAATGCACTATACAGCAGACACTACTTTAGCCTTTACATCCGTAGCCCACACATGCCGAAACGTCCAATTCGGTTGACTAATCCGTAACCTCCATGCAAACGGAGCTTCAATATTCTTCATCTGCATTTACCTCCACATCGGACGAGGATTCTATTACGGCTCTTATCTTTTTAAAGAAACCTGAAACACAGGAATCATTCTCTTACTAACCCTCATAGCAACAGCCTTCGTAGGATACGTCCTACCATGAGGCCAAATATCATTCTGAGGCGCTACAGTCATTACTAACTTATTTTCAGCAATCCCCTACATCGGACAAACACTTGTAGAATGAGCATGAGGAGGATTCTCAGTAGACAACCCAACACTAACTCGATTCTTCGCCCTACACTTTCTCCTACCATTCGTCATTGCAGGTCTCACATTCATTCACCTAACCTTCCTACACGAAACTGGCTCAAACAACCCTTTAGGAATCTCATCAAACTGTGACAAAATCCCATTCCATCCATACTTCTCCATCAAAGATATCTTAGGATTTATAGCCATACTAGTGCCACTAACCGCACTAGCTATATTTTCACCAAACCTCCTAGGTGACCCAGAAAATTTTACTCCAGCAAATCCACTAGTAACTCCCCCACACATCAAACCAGAATGATATTTCCTATTTGCATACGCTATCCTACGATCAATTCCAAACAAACTTGGCGGAGTCCTAGCTCTCGCCGCTTCAGTCCTAATCCTATTCCTGGTTCCATTCCTCCACAAATCAAAACAACGATCTATAACCTTTCGTCCCCTATCCCAACTTATATTCTGAATCCTAGTAACCAACCTACTTATCCTTACATGAGTAGGAAGCCAACCAGTCGAACATCCATTCATTATTATTGGACAATTAGCCTCACTCACCTATTTCATGACACTCCTCATCCTATTCCCAATTGTCGGAGCCTTAGAAAACAAAATTCTAAACCTCTAA	
guiana_CN240ParaBRA                           ?????????????????????????????????????ATCATCACAGGCCTATTAATAGCAATGCACTATACAGCAGACACTACTTTAGCCTTTACATCCGTAGCCCACACATGCCGAAACGTCCAATTCGGTTGACTAATCCGTAACCTCCATGCAAACGGAGCTTCAATATTCTTCATCTGCATTTACCTCCACATCGGACGAGGATTCTATTACGGCTCTTATCTTTTTAAAGAAACCTGAAACACAGGAATCATTCTCTTACTAACCCTCATAGCAACAGCCTTCGTAGGATACGTCCTACCATGAGGCCAAATATCATTCTGAGGCGCTACAGTCATTACTAACTTATTTTCAGCAATCCCCTACATCGGACAAACACTTGTAGAATGAGCATGAGGAGGATTCTCAGTAGACAACCCAACACTAACTCGATTCTTCGCCCTACACTTTCTCCTACCATTCGTCATTGCAGGTCTCACATTCATTCACCTAACCTTCCTACACGAAACTGGCTCAAACAACCCTTTAGGAATCTCATCAAACTGTGACAAAATCCCATTCCATCCATACTTCTCCATCAAAGATATCTTAGGATTTATAGCCATACTAGTGCCACTAACCGCACTAGCTATATTTTCACCAAACCTCCTAGGTGACCCAGAAAATTTTACTCCAGCAAATCCACTAGTAACTCCCCCACACATCAAACCAGAATGATATTTCCTATTTGCATACGCTATCCTACGATCAATTCCAAACAAACTTGGCGGAGTCCTAGCTCTCGCCGCTTCAGTCCTAATCCTATTCCTGGTTCCATTCCTCCACAAATCAAAACAACGATCTATAACCTTTCGTCCCCTATCCCAACTTATATTCTGAATCCTAGTAACCAACCTACTTATCCTTACATGAGTAGGAAGCCAACCAGTCGAACATCCATTCATTATTATTGGACAATTAGCCTCACTCACCTATTTCATGACACTCCTCATCCTATTCCCAATTGTCGGAGCCTTAGAAAACAAAATTCTAAACCT????	
guiana_CN323ParaBRA                           ?????????????????????????????????????ATCATCACAGGCCTATTAATAGCAATGCACTATACAGCAGACACTACTTTAGCCTTTACATCCGTAGCCCACACATGCCGAAACGTCCAATTCGGTTGACTAATCCGTAACCTCCATGCAAACGGAGCTTCAATATTCTTCATCTGCATTTACCTCCACATCGGACGAGGATTCTATTACGGCTCTTATCTTTTTAAAGAAACCTGAAACACAGGAATCATTCTCTTACTAACCCTCATAGCAACAGCCTTCGTAGGATACGTCCTACCATGAGGCCAAATATCATTCTGAGGCGCTACAGTCATTACTAACTTATTTTCAGCAATCCCCTACATCGGACAAACACTTGTAGAATGAGCATGAGGAGGATTCTCAGTAGACAACCCAACACTAACTCGATTCTTCGCCCTACACTTTCTCCTACCATTCGTCATTGCAGGTCTCACATTCATTCACCTAACCTTCCTACACGAAACTGGCTCAAACAACCCTTTAGGAATCTCATCAAACTGTGACAAAATCCCATTCCATCCATACTTCTCCATCAAAGATATCTTAGGATTTATAGCCATACTAGTGCCACTAACCGCACTAGCTATATTTTCACCAAACCTCCTAGGTGACCCAGAAAATTTTACTCCAGCAAATCCACTAGTAACTCCCCCACACATCAAACCAGAATGATATTTCCTATTTGCATACGCTATCCTACGATCAATTCCAAACAAACTTGGCGGAGTCCTAGCTCTCGCCGCTTCAGTCCTGATCCTATTCCTGGTTCCATTCCTCCACAAATCAAAACAACGATCTATAACCTTTCGTCCCCTATCCCAACTTATATTCTGAATCCTAGTAACCAACCTACTTATCCTTACATGAGTAGGAAGCCAACCAGTCGAACATCCATTCATTATTATTGGACAATTAGCCTCACTCACCTATTTCATGACACTCCTCATCCTATTCCCAATTGTCGGAGCCTTAGAAAACAAAATTCTAAACCTC???	
guiana_CN324ParaBRA                           ?????????????????????????????????????ATCATCACAGGCCTATTAATAGCAATGCACTATACAGCAGACACTACTTTAGCCTTTACATCCGTAGCCCACACATGCCGAAACGTCCAATTCGGTTGACTAATCCGTAACCTCCATGCAAACGGAGCTTCAATATTCTTCATCTGCATTTACCTCCACATCGGACGAGGATTCTATTACGGCTCTTATCTTTTTAAAGAAACCTGAAACACAGGAATCATTCTCTTACTAACCCTCATAGCAACAGCCTTCGTAGGATACGTCCTACCATGAGGCCAAATATCATTCTGAGGCGCTACAGTCATTACTAACTTATTTTCAGCAATCCCCTACATCGGACAAACACTTGTAGAATGAGCATGAGGAGGATTCTCAGTAGACAACCCAACACTAACTCGATTCTTCGCCCTACACTTTCTCCTACCATTCGTCATTGCAGGTCTCACATTCATTCACCTAACCTTCCTACACGAAACTGGCTCAAACAACCCTTTAGGAATCTCATCAAACTGTGACAAAATCCCATTCCATCCATACTTCTCCATCAAAGATATCTTAGGATTTATAGCCATACTAGTGCCACTAACCGCACTAGCTATATTTTCACCAAACCTCCTAGGTGACCCAGAAAATTTTACTCCAGCAAATCCACTAGTAACTCCCCCACACATCAAACCAGAATGGTATTTCCTATTTGCATACGCTATCCTACGATCAATTCCAAACAAACTTGGCGGAGTCCTAGCTCTCGCCGCTTCAGTCCTAATCCTATTCCTGGTTCCATTCCTCCACAAATCAAAACAACGATCTATAACCTTTCGTCCCCTATCCCAACTTATATTCTGAATCCTAGTAACCAACCTACTTATCCTTACATGAGTAGGAAGCCAACCAGTCGAACATCCATTCATTATTATTGGACAATTAGCCTCACTCACCTATTTCATGACACTCCTCATCCTATTCCCAATTGTCGGAGCCTTAGAAAACAAAATTCTAAACC?????	
guiana_CN860ParaBRA                           ?????????????????????????????????????ATCATCACAGGCCTATTAATAGCAATGCACTATACAGCAGACACTACTTTAGCCTTTACATCCGTAGCCCACACATGCCGAAACGTCCAATTCGGTTGACTAATCCGTAACCTCCATGCAAACGGAGCTTCAATATTCTTCATCTGCATTTACCTCCACATCGGACGAGGATTCTATTACGGCTCTTATCTTTTTAAAGAAACCTGAAACACAGGAATCATTCTCTTACTAACCCTCATAGCAACAGCCTTCGTAGGATACGTCCTACCATGAGGCCAAATATCATTCTGAGGCGCTACAGTCATTACTAACTTATTTTCAGCAATCCCCTACATCGGACAAACACTTGTAGAATGAGCATGAGGAGGATTCTCAGTAGACAACCCAACACTAACTCGATTCTTCGCCCTACACTTTCTCCTACCATTCGTCATTGCAGGTCTCACATTCATTCACCTAACCTTCCTACACGAAACTGGCTCAAACAACCCTTTAGGAATCTCATCAAACTGTGACAAAATCCCATTCCATCCATACTTCTCCATCAAAGATATCTTAGGATTTATAGCCATACTAGTGCCACTAACCGCACTAGCTATATTTTCACCAAACCTCCTAGGTGACCCAGAAAATTTTACTCCAGCAAATCCACTAGTAACTCCCCCACACATCAAACCAGAATGATATTTCCTATTTGCATACGCTATCCTACGATCAATTCCAAACAAACTTGGCGGAGTCCTAGCTCTCGCCGCTTCAGTCCTAATCCTATTCCTGGTTCCATTCCTCCACAAATCAAAACAACGATCTATAACCTTTCGTCCCCTATCCCAACTTATATTCTGAATCCTAGTAACCAACCTACTTATCCTTACATGAGTAGGAAGCCAACCAGTCGAACATCCATTCATTATTATTGGACAATTAGCCTCACTCACCTATTTCATGACACTCCTCATCCTATTCCCAATTGTCGGAGCCTTAGAAAACAAAATTCTAAACCTCTAA	
guiana_CN957ParaBRA                           ?????????????????????????????????????ATCATCACAGGCCTATTAATAGCAATGCACTATACAGCAGACACTACTTTAGCCTTTACATCCGTAGCCCACACATGCCGAAACGTCCAATTCGGCTGACTAATCCGTAACCTCCATGCAAACGGAGCTTCAATATTCTTCATCTGCATTTACCTCCACATCGGACGAGGATTCTATTACGGCTCTTATCTTTTTAAAGAAACCTGAAACACAGGAATCATTCTCTTACTAACCCTCATAGCAACAGCCTTCGTAGGATACGTCCTACCATGAGGCCAAATATCATTCTGAGGCGCTACAGTCATTACTAACTTATTTTCAGCAATCCCCTACATCGGACAAACACTTGTAGAATGAGCATGAGGAGGATTCTCAGTAGACAACCCAACACTAACTCGATTCTTCGCCCTACACTTTCTCCTACCATTCGTCATTGCAGGTCTCACATTCATTCACCTAACCTTCCTACACGAAACTGGCTCAAACAACCCTTTAGGAATCTCATCAAACTGTGACAAAATCCCATTCCATCCATACTTCTCCATCAAAGATATCTTAGGATTTATAGCCATACTAGTGCCACTAACCGCACTAGCTATATTTTCACCAAACCTCCTAGGTGACCCAGAAAATTTTACTCCAGCAAATCCACTAGTAACTCCCCCACACATCAAACCAGAATGATATTTCCTATTTGCATACGCTATCCTACGATCAATTCCAAACAAACTTGGCGGAGTCCTAGCTCTCGCCGCTTCAGTCCTAATCCTATTCCTGATTCCATTCCTCCACAAATCAAAACAACGATCTATAACCTTTCGTCCCCTATCCCAACTTATATTCTGAATCCTAGTAACCAACCTACTTATCCTTACATGAGTAGGAAGCCAACCAGTCGAACATCCATTCATTATTATTGGACAATTAGCCTCACTCACCTATTTCATGACACTCCTCATCCTATTCCCAATTGTCGGAGCCTTAGAAAACAAAATTCTAAACCTCTAA	
guiana_KU5752EBarimaRiverGUY                  ???????????????????????GCCTAATAACACAAATCATCACAGGCCTATTAATAGCAATGCACTATACAGCAGACACTACTTTAGCCTTTACATCCGTAGCCCACACATGCCGAAACGTCCAATTCGGTTGACTAATCCGTAACCTCCATGCAAACGGAGCTTCAATATTCTTCATCTGCATTTACCTCCACATCGGACGAGGATTCTATTACGGCTCTTATCTTTTTAAAGAAACCTGAAACACAGGAATCATTCTCTTACTAACCCTCATAGCAACAGCCTTCGTAGGATACGTCCTACCATGAGGCCAAATATCATTCTGAGGCGCTACAGTCATTACTAACTTATTTTCAGCAATCCCCTACATCGGACAAACACTTGTAGAATGAGCATGAGGAGGATTCTCAGTAGACAACCCAACACTAACTCGATTCTTCGCCCTACACTTTCTCCTACCATTCGTCATTGCAGGTCTCACATTCATTCACCTAACCTTCCTACACGAAACTGGCTCAAACAACCCTTTAGGAATCTCATCAAACTGTGACAAAATCCCATTCCATCCATACTTCTCCATCAAAGATATCTTAGGATTTATAGCCATACTAGTGCCACTAACCGCACTAGCTATATTTTCACCAAACCTCCTAGGTGACCCAGAAAATTTTACTCCAGCAAATCCACTAGTAACTCCCCCACACATCAAACCAGAATGATATTTCCTATTTGCATACGCTATCCTACGATCAATTCCAAACAAACTTGGCGGAGTCCTAGCTCTCGCCGCTTCAGTCCTAATCCTATTCCTGGTTCCATTCCTCCACAAATCAAAACAACGATCTATAACCTTTCGTCCCCTATCCCAACTTATATTCTGAATCCTAGTAACCAACCTACTTATCCTTACATGAGTAGGAAGCCAACCAGTCGAACATCCATTCATTATTATTGGACAATTAGCCTCACTCACCTATTTCATGACACTCCTCATCCTATTCCCAATTGTCGGAGCCTTAGAAAACAAAATTCTAAACCTCTAA	
guiana_KU5780EBarimaRiverGUY                  ?????????????????????????????????ACAAATCATCACAGGCCTATTAATAGCAATGCACTATACAGCAGACACTACTTTAGCCTTTACATCCGTAGCCCACACATGCCGAAACGTCCAATTCGGTTGACTAATCCGTAACCTCCATGCAAACGGAGCTTCAATATTCTTCATCTGCATTTACCTCCACATCGGACGAGGATTCTATTACGGCTCTTATCTTTTTAAAGAAACCTGAAACACAGGAATCATTCTCTTACTAACCCTCATAGCAACAGCCTTCGTAGGATACGTCCTACCATGAGGCCAAATATCATTCTGAGGCGCTACAGTCATTACTAACTTATTTTCAGCAATCCCCTACATCGGACAAACACTTGTAGAATGAGCATGAGGAGGATTCTCAGTAGACAACCCAACACTAACTCGATTCTTCGCCCTACACTTTCTCCTACCATTCGTCATTGCAGGTCTCACATTCATTCACCTAACCTTCCTACACGAAACTGGCTCAAACAACCCTTTAGGAATCTCATCAAACTGTGACAAAATCCCATTCCATCCATACTTCTCCATCAAAGATATCTTAGGATTTATAGCCATACTAGTGCCACTAACCGCACTAGCTATATTTTCACCAAACCTCCTAGGTGACCCAGAAAATTTTACTCCAGCAAATCCACTAGTAACTCCCCCACACATCAAACCAGAATGATATTTCCTATTTGCATACGCTATCCTACGATCAATTCCAAACAAACTTGGCGGAGTCCTAGCTCTCGCCGCTTCAGTCCTAATCCTATTCCTGGTTCCATTCCTCCACAAATCAAAACAACGATCTATAACCTTTCGTCCCCTATCCCAACTTATATTCTGAATCCTAGTAACCAACCTACTTATCCTTACATGAGTAGGAAGCCAACCAGTCGAACATCCATTCATTATTATTGGACAATTAGCCTCACTCACCTATTTCATGACACTCCTCATCCTATTCCCAATTGTCGGAGCCTTAGAAAACAAAATTCTAAACCTCTAA	
guiana_MPDS03768RoraimaBRA                    ?????????????????????????????????????ATCGTCACAGGCCTATTAATAGCAATACACTATACAGCAGACACTACCCTAGCCTTTACATCCGTAGCCCACACRTGCCGAAATGTCCAATTTGGCTGACTAATCCGTAACCTCCATGCAAATGGAGCCTCAATATTCTTCATTTGCATTTACCTCCACATCGGACGAGGATTCTATTACGGTTCTTACCTCTTTAAAGAAACTTGAAACACAGGGATTATTCTCTTACTAACCCTCATAGCAACAGCCTTCGTAGGATACGTCCTACCATGAGGCCAAATATCATTCTGAGGCGCTACAGTCATCACTAACTTATTTTCAGCAATCCCCTACATCGGGCAAACACTTGTAGAATGAGCATGAGGGGGATTCTCGGTAGACAACCCAACACTAACTCGATTCTTCGCCCTACACTTTCTCCTACCATTCGTCATTGCAGGCCTCACATTCATTCACCTAACCTTCCTGCATGAAACTGGCTCAAACAACCCCTTAGGAATCTCATCAAACTGTGACAAAATCCCATTCCATCCGTACTTCTCCACCAAAGATATCTTAGGATTTATAGCCATACTAGTACCACTAGCTGCACTAGCTATATTCTCACCAAACCTCTTAGGTGATCCAGAAAATTTTACTCCAGCTAACCCACTAGTAACTCCCCCACATATCAAACCAGAATGATACTTCCTATTCGCATACGCCATCCTACGATCAATCCCAAACAAACTTGGCGGAGTCCTAGCTCTCGCTGCTTCAGTCCTAATCCTATTCCTAGTCCCATTCCTCCATAAATCAAAACAACGATCTATAACCTTTCGTCCCCTCTCCCAACTTATGTTCTGAATCCTAGTAACCAACCTGCTTATCCTTACATGAGTAGGAAGCCAACCAGTTGAACATCCTTTCATTATTATCGGACAATTAGCCTCACTCACCTATTTCATGACACTCCTCATCCTATTCCCAATCGTCGGAGCCTTAGAAAACAAAATTCTCAACCTCTAA	
guiana_ORX089ParaBRA                          ???????????????????????????????????????????????????????????????????????????????????????????????????????????????????CGAAACGTCCAATTCGGTTGACTAATCCGTAACCTCCATGCAAACGGAGCTTCAATATTCTTCATCTGCATTTACCTCCACATCGGACGAGGATTCTATTACGGCTCTTATCTTTTTAAAGAAACCTGAAACACAGGAATCATTCTCTTACTAACCCTCATAGCAACAGCCTTCGTAGGATACGTCCTACCATGAGGCCAAATATCATTCTGAGGCGCTACAGTCATTACTAACTTATTTTCAGCAATCCCCTACATCGGACAAACACTTGTAGAATGAGCATGAGGAGGATTCTCAGTAGACAACCCAACACTAACTCGATTCTTCGCCCTACACTTTCTCCTACCATTCGTCATTGCAGGTCTCACATTCATTCACCTAACCTTCCTACACGAAACTGGCTCAAACAACCCTTTAGGAATCTCATCAAACTGTGACAAAATCCCATTCCATCCATACTTCTCCATCAAAGATATCTTAGGATTTATAGCCATACTAGTGCCACTAACCGCACTAGCTATATTTTCACCAAACCTCCTAGGTGACCCAGAAAATTTTACTCCAGCAAATCCACTAGTAACTCCCCCACACATCAAACCAGAATGATATTTCCTATTTGCATACGCTATCCTACGATCAATTCCAAACAAACTTGGCGGAGTCCTAGCTCTCGCCGCTTCAGTCCTAATCCTATTCCTGGTTCCATTCCTCCACAAATCAAAACAACGATCTATAACCTTTCGTCCCCTATCCCAACTTATATTCTGAATCCTAGTAACCAACCTACTTATCCTTACATGAGTAGGAAGCCAACCAGT????????????????????????????????????????????????????????????????????????????????????????????????????????????????	
guiana_ORX090ParaBRA                          ???????????????????????????????????????????????????????????????????????????????????????????????????????????????????????????????????????????????GTAACCTCCATGCAAACGGAGCTTCAATATTCTTCATCTGCATTTACCTCCACATCGGACGAGGATTCTATTACGGCTCTTATCTTTTTAAAGAAACCTGAAACACAGGAATCATTCTCTTACTAACCCTCATAGCAACAGCCTTCGTAGGATACGTCCTACCATGAGGCCAAATATCATTCTGAGGCGCTACAGTCATTACTAACTTATTTTCAGCAATCCCCTACATCGGACAAACACTTGTAGAATGAGCATGAGGAGGATTCTCAGTAGACAACCCAACACTAACTCGATTCTTCGCCCTACACTTTCTCCTACCATTCGTCATTGCAGGTCTCACATTCATTCACCTAACCTTCCTACACGAAACTGGCTCAAACAACCCTTTAGGAATCTCATCAAACTGTGACAAAATCCCATTCCATCCATACTTCTCCATCAAAGATATCTTAGGATTTATAGCCATACTAGTGCCACTAACCGCACTAGCTATATTTTCACCAAACCTCCTAGGTGACCCAGAAAATTTTACTCCAGCAAATCCACTAGTAACTCCCCCACACATCAAACCAGAATGATATTTCCTATTTGCATACGCTATCCTACGATCAATTCCAAACAAACTTGGCGGAGTCCTAGCTCTCGCCGCTTCAGTCCTAATCCTATTCCTGGTTCCATTCCTCCACAAATCAAAACAACGATCTATAACCTTTCGTCCCCTATCCCAACTTATATTCTGAATCCTAGTAACCAACCTACTTATCCTTACATGAGTAGGAAGCCAACCAGTCGAACATCCATTCATTATTATTGGACAATTAGCCTCACTCACCTATTTCATGACACTCCTC???????????????????????????????????????????????????	
guiana_ORX101ParaBRA                          ?????????????????????????????????????ATCATCACAGGCCTATTAATAGCAATGCACTATACAGCAGACACTACTTTAGCCTTTACATCCGTAGCCCACACATGCCGAAACGTCCAATTCGGTTGACTAATCCGTAACCTCCATGCAAACGGAGCTTCAATATTCTTCATCTGCATTTACCTCCACATCGGACGAGGATTCTATTACGGCTCTTATCTTTTTAAAGAAACCTGAAACACAGGAATCATTCTCTTACTAACCCTCATAGCAACAGCCTTCGTAGGATACGTCCTACCATGAGGCCAAATATCATTCTGAGGCGCTACAGTCATTACTAACTTATTTTCAGCAATCCCCTACATCGGACAAACACTTGTAGAATGAGCATGAGGAGGATTCTCAGTAGACAACCCAACACTAACTCGATTCTTCGCCCTACACTTTCTCCTACCATTCGTCATTGCAGGTCTCACATTCATTCACCTAACCTTCCTACACGAAACTGGCTCAAACAACCCTTTAGGAATCTCATCAAACTGTGACAAAATCCCATTCCATCCATACTTCTCCATCAAAGATATCTTAGGATTTATAGCCATACTAGTGCCACTAACCGCACTAGCTATATTTTCACCAAACCTCCTAGGTGACCCAGAAAATTTTACTCCAGCAAATCCACTAGTAACTCCCCCACACATCAAACCAGAATGATATTTCCTATTTGCATACGCTATCCTACGATCAATTCCAAACAAACTTGGCGGAGTCCTAGCTCTCGCCGCTTCAGTCCTAATCCTATTCCTGGTTCCATTCCTCCACAAATCAAAACAACGATCTATAACCTTTCGTCCCCTATCCCAACTTATATTCTGAATCCTAGTAACCAACCTACTTATCCTTACATGAGTAGGAAGCCAACCAGTCGAACATCCATTCATTATTATTGGACAATTAGCCTCACTCACCTATTTCATGACACTCCTCATCCTATTCCCAATTGTCGGAGCCTTAGAAAACAAAATTCTAAACCTCTAA	
guiana_SIL015AmazonasBRA                      ????????????????????????????????????????ATCACAGGCCTATTAATAGCAATGCACTATACAGCAGACACTACTTTAGCCTTTACATCCGTAGCCCACACATGCCGAAACGTCCAATTCGGTTGACTAATCCGTAACCTCCATGCAAACGGAGCTTCAATATTCTTCATCTGCATTTACCTCCACATCGGACGAGGATTCTATTACGGCTCTTATCTTTTTAAAGAAACCTGAAACACAGGAATCATTCTCTTACTAACCCTCATAGCAACAGCCTTCGTAGGATACGTCCTACCATGAGGCCAAATATCATTCTGAGGCGCTACAGTCATTACTAACTTATTTTCAGCAATCCCCTACATCGGACAAACACTTGTAGAATGAGCATGAGGAGGATTCTCAGTAGACAACCCAACACTAACTCGATTCTTCGCCCTACACTTTCTCCTACCATTCGTCATTGCAGGTCTCACATTCATTCACCTAACCTTCCTACACGAAACTGGCTCAAACAACCCTTTAGGAATCTCATCAAACTGTGACAAAATCCCATTCCATCCATACTTCTCCATCAAAGATATCTTAGGATTTATAGCCATACTAGTGCCACTAACCGCACTAGCTATATTTTCACCAAACCTCCTAGGTGACCCAGAAAATTTTACTCCAGCAAATCCACTAGTAACTCCCCCACACATCAAACCAGAATGATATTTCCTATTTGCATACGCTATCCTACGATCAATTCCAAACAAACTTGGCGGAGTCCTAGCTCTCGCCGCTTCAGTCCTAATCCTATTCCTGGTTCCATTCCTCCACAAATCAAAACAACGATCTATAACCTTTCGTCCCCTATCCCAACTTATATTCTGAATCCTAGTAACCAACCTACTTATCCTTACATGAGTAGGAAGCCAACCAGTCGAACATCCATTCATTATTATTGGACAATTAGCCTCACTCACCTATTTCATGACACTCCTCATCCTATTCCCAATTGTCGGAGCCTTAGAAAACAAAATTCTAAACCTCTAA	
guiana_SIL040AmazonasBRA                             ??????????????????????????????????????TCATCACAGGCCTATTAATAGCAATGCACTATACAGCAGACACTACTTTAGCCTTTACATCCGTAGCCCACACATGCCGAAACGTCCAATTCGGTTGACTAATCCGTAACCTCCATGCAAACGGAGCTTCAATATTCTTCATCTGCATTTACCTCCACATCGGACGAGGATTCTATTACGGCTCTTATCTTTTTAAAGAAACCTGAAACACAGGAATCATTCTCTTACTAACCCTCATAGCAACAGCCTTCGTAGGATACGTCCTACCATGAGGCCAAATATCATTCTGAGGCGCTACAGTCATTACTAACTTATTTTCAGCAATCCCCTACATCGGACAAACACTTGTAGAATGAGCATGAGGAGGATTCTCAGTAGACAACCCAACACTAACTCGATTCTTCGCCCTACACTTTCTCCTACCATTCGTCATTGCAGGTCTCACATTCATTCACCTAACCTTCCTACACGAAACTGGCTCAAACAACCCTTTAGGAATCTCATCAAACTGTGACAAAATCCCATTCCATCCATACTTCTCCATCAAAGATATCTTAGGATTTATAGCCATACTAGTGCCACTAACCGCACTAGCTATATTTTCACCAAACCTCCTAGGTGACCCAGAAAATTTTACTCCAGCAAATCCACTAGTAACTCCCCCACACATCAAACCAGAATGATATTTCCTATTTGCATACGCTATCCTACGATCAATTCCAAACAAACTTGGCGGAGTCCTAGCTCTCGCCGCTTCAGTCCTAATCCTATTCCTGGTTCCATTCCTCCACAAATCAAAACAACGATCTATAACCTTTCGTCCCCTATCCCAACTTATATTCTGAATCCTAGTAACCAACCTACTTATCCTTACATGAGTAGGAAGCCAACCAGTCGAACATCCATTCATTATTATTGGACAATTAGCCTCACTCACCTATTTCATGACACTCCTCATCCTATTCCCAATTGTCGGAGCCTTAGAAAACAAAATTCTAAACCTCTAA	
guiana_SIL058AmazonasBRA                      ????????????????????????????????????????ATCACAGGTCTATTAATAGCAATGCACTATACAGCAGACACTACTTTAGCCTTTACATCCGTAGCCCACACATGCCGAAACGTCCAATTCGGTTGACTAATCCGTAACCTCCATGCAAACGGAGCTTCAATATTCTTCATCTGCATTTACCTCCACATCGGACGAGGATTCTATTACGGCTCTTATCTTTTTAAAGAAACCTGAAACACAGGAATCATTCTCTTACTAACCCTCATAGCAACAGCCTTCGTAGGATACGTCCTACCATGAGGCCAAATATCATTCTGAGGCGCTACAGTCATTACTAACTTATTTTCAGCAATCCCCTACATCGGACAAACACTTGTAGAATGAGCATGAGGAGGATTCTCAGTAGACAACCCAACACTAACTCGATTCTTCGCCCTACACTTTCTCCTACCATTCGTCATTGCAGGTCTCACATTCATTCACCTAACCTTCCTACACGAAACTGGCTCAAACAACCCTTTAGGAATCTCATCAAACTGTGACAAAATCCCATTCCATCCATACTTCTCCATCAAAGATATCTTAGGATTTATAGCCATACTAGTGCCACTAACCGCACTAGCTATATTTTCACCAAACCTCCTAGGTGACCCAGAAAATTTTACTCCAGCAAATCCACTAGTAACTCCCCCACACATCAAACCAGAATGATATTTCCTATTTGCATACGCTATCCTACGATCAATTCCAAACAAACTTGGCGGAGTCCTAGCTCTCGCCGCTTCAGTCCTAATCCTATTCCTGGTTCCATTCCTCCACAAATCAAAACAACGATCTATAACCTTTCGTCCCCTATCCCAACTTATATTCTGAATCCTAGTAACCAACCTACTTATCCTTACATGAGTAGGAAGCCAACCAGTCGAACATCCATTCATTATTATTGGACAATTAGCCTCACTCACCTATTTCATGACACTCCTCATCCTATTCCCAATTGTCGGAGCCTTAGAAAACAAAATTCTAAACCTCTAA	
guiana_TRO008ParaBRA                          ?????????????????????????????????????ATCATCACAGGCCTATTAATAGCAATGCACTATACAGCAGACACTACTTTAGCCTTTACATCCGTAGCCCACACATGCCGAAACGTCCAATTCGGTTGACTAATCCGTAACCTCCATGCAAACGGAGCTTCAATATTCTTCATCTGCATTTACCTCCACATCGGACGAGGATTCTATTACGGCTCTTATCTTTTTAAAGAAACCTGAAACACAGGAATCATTCTCTTACTAACCCTCATAGCAACAGCCTTCGTAGGATACGTCCTACCATGAGGCCAAATATCATTCTGAGGCGCTACAGTCATTACTAACTTATTTTCAGCAATCCCCTACATCGGACAAACACTTGTAGAATGAGCATGAGGAGGATTCTCAGTAGACAACCCAACACTAACTCGATTCTTCGCCCTACACTTTCTCCTACCATTCGTCATTGCAGGTCTCACATTCATTCACCTAACCTTCCTACACGAAACTGGCTCAAACAACCCTTTAGGAATCTCATCAAACTGTGACAAAATCCCATTCCATCCATACTTCTCCATCAAAGATATCTTAGGATTTATAGCCATACTAGTGCCACTAACCGCACTAGCTATATTTTCACCAAACCTCCTAGGTGACCCAGAAAATTTTACTCCAGCAAATCCACTAGTAACTCCCCCACACATCAAACCAGAATGATATTTCCTATTTGCATACGCTATCCTACGATCAATTCCAAACAAACTTGGCGGAGTCCTAGCTCTCGCCGCTTCAGTCCTAATCCTATTCCTGGTTCCATTCCTCCACAAATCAAAACAACGATCTATAACCTTTCGTCCCCTATCCCAACTTATATTCTGAATCCTAGTAACCAACCTACTTATCCTTACATGAGTAGGAAGCCAACCAGTCGAACATCCATTCATTATTATTGGACAATTAGCCTCACTCACCTATTTCATGACACTCCTCATCCTATTCCCAATTGTCGGAGCCTTAGAAAACAAAATTCTAAACCTCTAA	
guiana_USNM_B9550_Barima_WainiGUY ??????ATCCCTCCTAGGCATCTGCCTAATAACACAAATCATCACAGGCCTATTAATAGCAATGCACTATACAGCAGACACTACTTTAGCCTTTACATCCGTAGCCCACACATGCCGAAACGTCCAATTCGGTTGACTAATCCGTAACCTCCATGCAAACGGAGCTTCAATATTCTTCATCTGCATTTACCTCCACATCGGACGAGGATTCTATTACGGCTCTTATCTTTTTAAAGAAACCTGAAACACAGGAATCATTCTCTTACTAACCCTCATAGCAACAGCCTTCGTAGGATACGTCCTACCATGAGGCCAAATATCATTCTGAGGCGCTACAGTCATTACTAACTTATTTTCAGCAATCCCCTACATCGGACAAACACTTGTAGAATGAGCATGAGGAGGATTCTCAGTAGACAACCCAACACTAACTCGATTCTTCGCCCTACACTTTCTCCTACCATTCGTCATTGCAGGTCTCACATTCATTCACCTAACCTTCCTACACGAAACTGGCTCAAACAACCCTTTAGGAATCTCATCAAACTGTGACAAAATCCCATTCCATCCATACTTCTCCATCAAAGATATCTTAGGATTTATAGCCATACTAGTGCCACTAACCGCACTAGCTATATTTTCACCAAACCTCCTAGGTGACCCAGAAAATTTTACTCCAGCAAATCCACTAGTAACTCCCCCACACATCAAACCAGAATGATATTTCCTATTTGCATACGCTATCCTACGATCAATTCCAAACAAACTTGGCGGAGTCCTAGCTCTCGCCGCTTCAGTCCTAATCCTATTCCTGGTTCCATTCCTCCACAAATCAAAACAACGATCTATAACCTTTCGTCCCCTATCCCAACTTATATTCTGAATCCTAGTAACCAACCTACTTATCCTTACATGAGTAGGAAGCCAACCAGTCGAACATCCATTCATTATTATTGGACAATTAGCCTCACTCACCTATTTCATGACACTCCTCATCCTATTCCCAATTGTCGGAGCCTTAGAAAACAAAATTCTAAACCTCTAA
guiana_USNM_B9563_Barima_WainiGUY ??????ATCCCTCCTAGGCATCTGCCTAATAACACAAATCATCACAGGCCTATTAATAGCAATGCACTATACAGCAGACACTACTTTAGCCTTTACATCCGTAGCCCACACATGCCGAAACGTCCAATTCGGTTGACTAATCCGTAACCTCCATGCAAACGGAGCTTCAATATTCTTCATCTGCATTTACCTCCACATCGGACGAGGATTCTATTACGGCTCTTATCTTTTTAAAGAAACCTGAAACACAGGAATCATTCTCTTACTAACCCTCATAGCAACAGCCTTCGTAGGATACGTCCTACCATGAGGCCAAATATCATTCTGAGGCGCTACAGTCATTACTAACTTATTTTCAGCAATCCCCTACATCGGACAAACACTTGTAGAATGAGCATGAGGAGGATTCTCAGTAGACAACCCAACACTAACTCGATTCTTCGCCCTACACTTTCTCCTACCATTCGTCATTGCAGGTCTCACATTCATTCACCTAACCTTCCTACACGAAACTGGCTCAAACAACCCTTTAGGAATCTCATCAAACTGTGACAAAATCCCATTCCATCCATACTTCTCCATCAAAGATATCTTAGGATTTATAGCCATACTAGTGCCACTAACCGCACTAGCTATATTTTCACCAAACCTCCTAGGTGACCCAGAAAATTTTACTCCAGCAAATCCACTAGTAACTCCCCCACACATCAAACCAGAATGATATTTCCTATTTGCATACGCTATCCTACGATCAATTCCAAACAAACTTGGCGGAGTCCTAGCTCTCGCCGCTTCAGTCCTAATCCTATTCCTGGTTCCATTCCTCCACAAATCAAAACAACGATCTATAACCTTTCGTCCCCTATCCCAACTTATATTCTGAATCCTAGTAACCAACCTACTTATCCTTACATGAGTAGGAAGCCAACCAGTCGAACATCCATTCATTATTATTGGACAATTAGCCTCACTCACCTATTTCATGACACTCCTCATCCTATTCCCAATTGTCGGAGCCTTAGAAAACAAAATTCTAAACCTCTAA
guiana_USNM_B9586_Barima_WainiGUY ??????ATCCCTCCTAGGCATCTGCCTAATAACACAAATCATCACAGGCCTATTAATAGCAATGCACTATACAGCAGACACTACTTTAGCCTTTACATCCGTAGCCCACACATGCCGAAACGTCCAATTCGGTTGACTAATCCGTAACCTCCATGCAAACGGAGCTTCAATATTCTTCATCTGCATTTACCTCCACATCGGACGAGGATTCTATTACGGCTCTTATCTTTTTAAAGAAACCTGAAACACAGGAATCATTCTCTTACTAACCCTCATAGCAACAGCCTTCGTAGGATACGTCCTACCATGAGGCCAAATATCATTCTGAGGCGCTACAGTCATTACTAACTTATTTTCAGCAATCCCCTACATCGGACAAACACTTGTAGAATGAGCATGAGGAGGATTCTCAGTAGACAACCCAACACTAACTCGATTCTTCGCCCTACACTTTCTCCTACCATTCGTCATTGCAGGTCTCACATTCATTCACCTAACCTTCCTACACGAAACTGGCTCAAACAACCCTTTAGGAATCTCATCAAACTGTGACAAAATCCCATTCCATCCATACTTCTCCATCAAAGATATCTTAGGATTTATAGCCATACTAGTGCCACTAACCGCACTAGCTATATTTTCACCAAACCTCCTAGGTGACCCAGAAAATTTTACTCCAGCAAATCCACTAGTAACTCCCCCACACATCAAACCAGAATGATATTTCCTATTTGCATACGCTATCCTACGATCAATTCCAAACAAACTTGGCGGAGTCCTAGCTCTCGCCGCTTCAGTCCTAATCCTATTCCTGGTTCCATTCCTCCACAAATCAAAACAACGATCTATAACCTTTCGTCCCCTATCCCAACTTATATTCTGAATCCTAGTAACCAACCTACTTATCCTTACATGAGTAGGAAGCCAACCAGTCGAACATCCATTCATTATTATTGGACAATTAGCCTCACTCACCTATTTCATGACACTCCTCATCCTATTCCCAATTGTCGGAGCCTTAGAAAACAAAATTCTAAACCTCTAA
guiana_USNMB11458UpperEssequiboGUY            ??????ATCCCTCCTAGGCATCTGCCTAATAACACAAATCATCACAGGCCTATTAATAGCAATGCACTATACAGCAGACACTACTTTAGCCTTTACATCCGTAGCCCACACATGCCGAAACGTCCAATTCGGTTGACTAATCCGTAACCTCCATGCAAACGGAGCTTCAATATTCTTCATCTGCATTTACCTCCACATCGGACGAGGATTCTATTACGGCTCTTATCTTTTTAAAGAAACCTGAAACACAGGAATCATTCTCTTACTAACCCTCATAGCAACAGCCTTCGTAGGATACGTCCTACCATGAGGCCAAATATCATTCTGAGGCGCTACAGTCATTACTAACTTATTTTCAGCAATCCCCTACATCGGACAAACACTTGTAGAATGAGCATGAGGAGGATTCTCAGTAGACAACCCAACACTAACTCGATTCTTCGCCCTACACTTTCTCCTACCATTCGTCATTGCAGGTCTCACATTCATCCACCTAACCTTCCTACACGAAACTGGCTCAAACAACCCTTTAGGAATCTCATCAAACTGTGACAAAATCCCATTCCATCCATACTTCTCCATCAAAGATATCTTAGGATTTATAGCCATACTAGTGCCACTAACCGCACTAGCTATATTTTCACCAAACCTCCTAGGTGACCCAGAAAATTTTACTCCAGCAAATCCACTAGTAACTCCCCCACACATCAAACCAGAATGATATTTCCTATTTGCATACGCTATCCTACGATCAATTCCAAACAAACTTGGCGGAGTCCTAGCTCTCGCCGCTTCAGTCCTAATCCTATTCCTGGTTCCATTCCTCCACAAATCAAAACAACGATCTATAACCTTTCGTCCCCTATCCCAACTTATATTCTGAATCCTAGTAACCAACCTACTTATCCTTACATGAGTAGGAAGCCAACCAGTCGAACATCCATTCATTATTATTGGACAATTAGCCTCACTCACCTATTTCATGACACTCCTCATCCTATTCCCAATTGTCGGAGCCTTAGAAAACAAAATTCTAAACCTCTAA	
guiana_USNMB11550UpperEssequiboGUY            ??????ATCCCTCCTAGGCATCTGCCTAATAACACAAATCATCACAGGCCTATTAATAGCAATGCACTATACAGCAGACACTACTTTAGCCTTTACATCCGTAGCCCACACATGCCGAAACGTCCAATTCGGTTGACTAATCCGTAACCTCCATGCAAACGGAGCTTCAATATTCTTCATCTGCATTTACCTCCACATCGGACGAGGATTCTATTACGGCTCTTATCTTTTTAAAGAAACCTGAAACACAGGAATCATTCTCTTACTAACCCTCATAGCAACAGCCTTCGTAGGATACGTCCTACCATGAGGCCAAATATCATTCTGAGGCGCTACAGTCATTACTAACTTATTTTCAGCAATCCCCTACATCGGACAAACACTTGTAGAATGAGCATGAGGAGGATTCTCAGTAGACAACCCAACACTAACTCGATTCTTCGCCCTACACTTTCTCCTACCATTCGTCATTGCAGGTCTCACATTCATTCACCTAACCTTCCTACACGAAACTGGCTCAAACAACCCTTTAGGAATCTCATCAAACTGTGACAAAATCCCATTCCATCCATACTTCTCCATCAAAGATATCTTAGGATTTATAGCCATACTAGTTCCACTAACCGCACTAGCTATATTTTCACCAAACCTCCTAGGTGACCCAGAAAATTTTACTCCAGCAAATCCACTAGTAACTCCCCCACACATCAAACCAGAATGATATTTCCTATTTGCATACGCTATCCTACGATCAATTCCAAACAAACTTGGCGGAGTCCTAGCTCTCGCCGCCTCAGTCCTAATCCTATTCCTGGTTCCATTCCTCCACAAATCAAAACAACGATCTATAACCTTTCGTCCCCTATCCCAACTTATATTCTGAATCCTAGTAACCAACCTACTTATCCTTACATGAGTAGGAAGCCAACCAGTCGAACATCCATTCATTATTATTGGACAATTAGCCTCACTCACCTATTTCATGACACTCCTCATCCTATTCCCAATTGTCGGAGCCTTAGAAAACAAAATTCTAAACCTCTAA	
guiana_USNMB11629UpperEssequiboGUY            ??????ATCCCTCCTAGGCATCTGCCTAATAACACAAATCATCACAGGCCTATTAATAGCAATGCACTATACAGCAGACACTACTTTAGCCTTTACATCCGTAGCCCACACATGCCGAAACGTCCAATTCGGTTGACTAATCCGTAACCTCCATGCAAACGGAGCTTCAATATTCTTCATCTGCATTTACCTCCACATCGGACGAGGATTCTATTACGGCTCTTATCTTTTTAAAGAAACCTGAAACACAGGAATCATTCTCTTACTAACCCTCATAGCAACAGCCTTCGTAGGATACGTCCTACCATGAGGCCAAATATCATTCTGAGGCGCTACAGTCATTACTAACTTATTTTCAGCAATCCCCTACATCGGACAAACACTTGTAGAATGAGCATGAGGAGGATTCTCAGTAGACAACCCAACACTAACTCGATTCTTCGCCCTACACTTTCTCCTACCATTCGTCATTGCAGGTCTCACATTCATTCACCTAACCTTCCTACACGAAACTGGCTCAAACAACCCTTTAGGAATCTCATCAAACTGTGACAAAATCCCATTCCATCCATACTTCTCCATCAAAGATATCTTAGGATTTATAGCCATACTAGTGCCACTAACCGCACTAGCTATATTTTCACCAAACCTCCTAGGTGACCCAGAAAATTTTACTCCAGCAAATCCACTAGTAACTCCCCCACACATCAAACCAGAATGATATTTCCTATTTGCATACGCTATCCTACGATCAATTCCAAACAAACTTGGCGGAGTCCTAGCTCTCGCCGCTTCAGTCCTAATCCTATTCCTGGTTCCATTCCTCCACAAATCAAAACAACGATCTATAACCTTTCGTCCCCTATCCCAACTTATATTCTGAATCCTAGTAACCAACCTACTTATCCTTACATGAGTAGGAAGCCAACCAGTCGAACATCCATTCATTATTATTGGACAATTAGCCTCACTCACCTATTTCATGACACTCCTCATCCTATTCCCAATTGTCGGAGCCTTAGAAAACAAAATTCTAAACC?????	
guiana_USNMB11736UpperEssequiboGUY            ??????ATCCCTCCTAGGCATCTGCCTAATAACACAAATCATCACAGGCCTATTAATAGCAATGCACTATACAGCAGACACTACTTTAGCCTTTACATCCGTAGCCCACACATGCCGAAACGTCCAATTCGGTTGACTAATCCGTAACCTCCATGCAAACGGAGCTTCAATATTCTTCATCTGCATTTACCTCCACATCGGACGAGGATTCTATTACGGCTCTTATCTTTTTAAAGAAACCTGAAACACAGGAATCATTCTCTTACTAACCCTCATAGCAACAGCCTTCGTAGGATACGTCCTACCATGAGGCCAAATATCATTCTGAGGCGCTACAGTCATTACTAACTTATTTTCAGCAATCCCCTACATCGGACAAACACTTGTAGAATGAGCATGAGGAGGATTCTCAGTAGACAACCCAACACTAACTCGATTCTTCGCCCTACACTTTCTCCTACCATTCGTCATTGCAGGTCTCACATTTATTCACCTAACCTTCCTACACGAAACTGGCTCAAACAACCCTTTAGGAATCTCATCAAACTGTGACAAAATCCCATTCCATCCATACTTCTCCATCAAAGATATCTTAGGATTTATAGCCATACTAGTGCCACTAACCGCACTAGCTATATTTTCACCAAACCTCCTAGGTGACCCAGAAAATTTTACTCCAGCAAATCCACTAGTAACTCCCCCACACATCAAACCAGAATGATATTTCCTATTTGCATACGCTATCCTACGATCAATTCCAAACAAACTTGGCGGAGTCCTAGCTCTCGCCGCTTCAGTCCTAATCCTATTCCTGGTTCCATTCCTCCACAAATCAAAACAACGATCTATAACCTTTCGTCCCCTATCCCAACTTATATTCTGAATCCTAGTAACCAACCTACTTATCCTTACATGAGTAGGAAGCCAACCAGTCGAACATCCATTCATTATTATTGGACAATTAGCCTCACTCACCTATTTCATGACACTCCTCATCCTATTCCCAATCGTCGGAGCCTTAGAAAACAAAATTCTAAACCTCTAA	
guiana_USNMB11867UpperEssequiboGUY            ??????ATCCCTCCTAGGCATCTGCCTAATAACACAAATCATCACAGGCCTATTAATAGCAATGCACTATACAGCAGACACTACTTTAGCCTTTACATCCGTAGCCCACACATGCCGAAACGTCCAATTCGGTTGACTAATCCGTAACCTCCATGCAAACGGAGCTTCAATATTCTTCATCTGCATTTACCTCCACATCGGACGAGGATTCTATTACGGCTCTTATCTTTTTAAAGAAACCTGAAACACAGGAATCATTCTCTTACTAACCCTCATAGCAACAGCCTTCGTAGGATACGTCCTACCATGAGGCCAAATATCATTCTGAGGCGCTACAGTCATTACTAACTTATTTTCAGCAATCCCCTACATCGGACAAACACTTGTAGAATGAGCATGAGGAGGATTCTCAGTAGACAACCCAACACTAACTCGATTCTTCGCCCTACACTTTCTCCTACCATTCGTCATTGCAGGTCTCACATTCATTCACCTAACCTTCCTACACGAAACTGGCTCAAACAACCCTTTAGGAATCTCATCAAACTGTGACAAAATCCCATTCCATCCATACTTCTCCATCAAAGATATCTTAGGATTTATAGCCATACTAGTGCCACTAACCGCACTAGCTATATTTTCACCAAACCTCCTAGGTGACCCAGAAAATTTTACTCCAGCAAATCCACTAGTAACTCCCCCACACATCAAACCAGAATGATATTTCCTATTTGCATACGCTATCCTACGATCAATTCCAAACAAACTTGGCGGAGTCCTAGCTCTCGCCGCTTCAGTCCTAATCCTATTCCTGGTTCCATTCCTCCACAAATCAAAACAACGATCTATAACCTTTCGTCCCCTATCCCAACTTATATTCTGAATCCTAGTAACCAACCTACTTATCCTTACATGAGTAGGAAGCCAACCAGTCGAACATCCATTCATTATTATTGGACAATTAGCCTCACTCACCTATTTCATGACACTCCTCATCCTATTCCCAATTGTCGGAGCCTTAGAAAACAAAATTCTAAACCTCTAA	
guiana_USNMB11961UpperEssequiboGUY            ??????ATCCCTCCTAGGCATCTGCCTAATAACACAAATCATCACAGGCCTATTAATAGCAATGCACTATACAGCAGACACTACTTTAGCCTTTACATCCGTAGCCCACACATGCCGAAACGTCCAATTCGGTTGACTAATCCGTAACCTCCATGCAAACGGAGCTTCAATATTCTTCATCTGCATTTACCTCCACATCGGACGAGGATTCTATTACGGCTCTTATCTTTTTAAAGAAACCTGAAACACAGGAATCATTCTCTTACTAACCCTCATAGCAACAGCCTTCGTAGGATACGTCCTACCATGAGGCCAAATATCATTCTGAGGCGCTACAGTCATTACTAACTTATTTTCAGCAATCCCCTACATCGGACAAACACTTGTAGAATGAGCATGAGGAGGATTCTCAGTAGACAACCCAACACTAACTCGATTCTTCGCCCTACACTTTCTCCTACCATTCGTCATTGCAGGTCTCACATTCATTCACCTAACCTTCCTACACGAAACTGGCTCAAACAACCCTTTAGGAATCTCATCAAACTGTGACAAAATCCCATTCCATCCATACTTCTCCATCAAAGATATCTTAGGATTTATAGCCATACTAGTGCCACTAACCGCACTAGCTATATTTTCACCAAACCTCCTAGGTGACCCAGAAAATTTTACTCCAGCAAATCCACTAGTAACTCCCCCACACATCAAACCAGAATGATATTTCCTATTTGCATACGCTATCCTACGATCAATTCCAAACAAACTTGGCGGAGTCCTAGCTCTCGCCGCTTCAGTCCTAATCCTATTCCTGGTTCCATTCCTCCACAAATCAAAACAACGATCTATAACCTTTCGTCCCCTATCCCAACTTATATTCTGAATCCTAGTAACCAACCTACTTATCCTTACATGAGTAGGAAGCCAACCAGTCGAACATCCATTCATTATTATTGGACAATTAGCCTCACTCACCTATTTCATGACACTCCTCATCCTATTCCCAATTGTCGGAGCCTTAGAAAACAAAATTCTAAACCTCTAA	
guiana_USNMB12538ParabaraGUY                  ??????ATCCCTCCTAGGCATCTGCCTAATAACACAAATCATCACAGGCCTATTAATAGCAATGCACTATACAGCAGACACTACTTTAGCCTTTACATCCGTAGCCCACACATGCCGAAACGTCCAATTCGGTTGACTAATCCGTAACCTCCATGCAAACGGAGCTTCAATATTCTTCATCTGCATTTACCTCCACATCGGACGAGGATTCTATTACGGCTCTTATCTTTTTAAAGAAACCTGAAACACAGGAATCATTCTCTTACTAACCCTCATAGCAACAGCCTTCGTAGGATACGTCCTACCATGAGGCCAAATATCATTCTGAGGCGCTACAGTCATTACTAACTTATTTTCAGCAATCCCCTACATCGGACAAACACTTGTAGAATGAGCATGAGGAGGATTCTCAGTAGACAACCCAACACTAACTCGATTCTTCGCCCTACACTTTCTCCTACCATTCGTCATTGCAGGTCTCACATTCATTCACCTAACCTTCCTACACGAAACTGGCTCAAACAACCCTTTAGGAATCTCATCAAACTGTGACAAAATCCCATTCCATCCATACTTCTCCATCAAAGATATCTTAGGATTTATAGCCATACTAGTGCCACTAACCGCACTAGCTATATTTTCACCAAACCTCCTAGGTGACCCAGAAAATTTTACTCCAGCAAATCCACTAGTAACTCCCCCACACATCAAACCAGAATGATATTTCCTATTTGCATACGCTATCCTACGATCAATTCCAAACAAACTTGGCGGAGTCCTAGCTCTCGCCGCTTCAGTCCTAATCCTATTCCTGGTTCCATTCCTCCACAAATCAAAACAACGATCTATAACCTTTCGTCCCCTATCCCAACTTATATTCTGAATCCTAGTAACCAACCTACTTATCCTTACATGAGTAGGAAGCCAACCAGTCGAACATCCATTCATTATTATTGGACAATTAGCCTCACTCACCTATTTCATGACACTCCTCATCCTATTCCCAATTGTCGGAGCCTTAGAAAACAAAATTCTAAACCTCTAA	
guiana_USNMB12664ParabaraGUY                  ??????ATCCCTCCTAGGCATCTGCCTAATAACACAAATCATCACAGGCCTATTAATAGCAATGCACTATACAGCAGACACTACTTTAGCCTTTACATCCGTAGCCCACACATGCCGAAACGTCCAATTCGGTTGACTAATCCGTAACCTCCATGCAAACGGAGCTTCAATATTCTTCATCTGCATTTACCTCCACATCGGACGAGGATTCTATTACGGCTCTTATCTTTTTAAAGAAACCTGAAACACAGGAATCATTCTCTTACTAACCCTCATAGCAACAGCCTTCGTAGGATACGTCCTACCATGAGGCCAAATATCATTCTGAGGCGCTACAGTCATTACTAACTTATTTTCAGCAATCCCCTACATCGGACAAACACTTGTAGAATGAGCATGAGGAGGATTCTCAGTAGACAACCCAACACTAACTCGATTCTTCGCCCTACACTTTCTCCTACCATTCGTCATTGCAGGTCTCACATTCATTCACCTAACCTTCCTACACGAAACTGGCTCAAACAACCCTTTAGGAATCTCATCAAACTGTGACAAAATCCCATTCCATCCATACTTCTCCATCAAAGATATCTTAGGATTTATAGCCATACTAGTGCCACTAACCGCACTAGCTATATTTTCACCAAACCTCCTAGGTGACCCAGAAAATTTTACTCCAGCAAATCCACTAGTAACTCCCCCACACATCAAACCAGAATGATATTTCCTATTTGCATACGCTATCCTACGATCAATTCCAAACAAACTTGGCGGAGTCCTAGCTCTCGCCGCTTCAGTCCTAATCCTATTCCTGGTTCCATTCCTCCACAAATCAAAACAACGATCTATAACCTTTCGTCCCCTATCCCAACTTATATTCTGAATCCTAGTAACCAACCTACTTATCCTTACATGAGTAGGAAGCCAACCAGTCGAACATCCATTCATTATTATTGGACAATTAGCCTCACTCACCTATTTCATGACACTCCTCATCCTATTCCCAATTGTCGGAGCCTTAGAAAACAAAATTCTAAACCTCTAA	
guiana_USNMB12665ParabaraGUY                  ??????ATCCCTCCTAGGCATCTGCCTAATAACACAAATCATCACAGGCCTATTAATAGCAATGCACTATACAGCAGACACTACTTTAGCCTTTACATCCGTAGCCCACACATGCCGAAACGTCCAATTCGGTTGACTAATCCGTAACCTCCATGCAAACGGAGCTTCAATATTCTTCATCTGCATTTACCTCCACATCGGACGAGGATTCTATTACGGCTCTTATCTTTTTAAAGAAACCTGAAACACAGGAATCATTCTCTTACTAACCCTCATAGCAACAGCCTTCGTAGGATACGTCCTACCATGAGGCCAAATATCATTCTGAGGCGCTACAGTCATTACTAACTTATTTTCAGCAATCCCCTACATCGGACAAACACTTGTAGAATGAGCATGAGGAGGATTCTCAGTAGACAACCCAACACTAACTCGATTCTTCGCCCTACACTTTCTCCTACCATTCGTCATTGCAGGTCTCACATTCATTCACCTAACCTTCCTACACGAAACTGGCTCAAACAACCCTTTAGGAATCTCATCAAACTGTGACAAAATCCCATTCCATCCATACTTCTCCATCAAAGATATCTTAGGATTTATAGCCATACTAGTGCCACTAACCGCACTAGCTATATTTTCACCAAACCTCCTAGGTGACCCAGAAAATTTTACTCCAGCAAATCCACTAGTAACTCCCCCACACATCAAACCAGAATGATATTTCCTATTTGCATACGCTATCCTACGATCAATTCCAAACAAACTTGGCGGAGTCCTAGCTCTCGCCGCTTCAGTCCTAATCCTATTCCTGGTTCCATTCCTCCACAAATCAAAACAACGATCTATAACCTTTCGTCCCCTATCCCAACTTATATTCTGAATCCTAGTAACCAACCTACTTATCCTTACATGAGTAGGAAGCCAACCAGTCGAACATCCATTCATTATTATTGGACAATTAGCCTCACTCACCTATTTCATGACACTCCTCATCCTATTCCCAATTGTCGGAGCCTTAGAAAACAAAATTCTAAACCTCTAA	
guiana_USNMB12774ParabaraGUY                  ??????ATCCCTCCTAGGCATCTGCCTAATAACACAAATCATCACAGGCCTATTAATAGCAATGCACTATACAGCAGACACTACTTTAGCCTTTACATCCGTAGCCCACACATGCCGAAACGTCCAATTCGGTTGACTAATCCGTAACCTCCATGCAAACGGAGCTTCAATATTCTTCATCTGCATTTACCTCCACATCGGACGAGGATTCTATTACGGCTCTTATCTTTTTAAAGAAACCTGAAACACAGGAATCATTCTCTTACTAACCCTCATAGCAACAGCCTTCGTAGGATACGTCCTACCATGAGGCCAAATATCATTCTGAGGCGCTACAGTCATTACTAACTTATTTTCAGCAATCCCCTACATCGGACAAACACTTGTAGAATGAGCATGAGGAGGATTCTCAGTAGACAACCCAACACTAACTCGATTCTTCGCCCTACACTTTCTCCTACCATTCGTCATTGCAGGTCTCACATTCATTCACCTAACCTTCCTACACGAAACTGGCTCAAACAACCCTTTAGGAATCTCATCAAACTGTGACAAAATCCCATTCCATCCATACTTCTCCATCAAAGATATCTTAGGATTTATAGCCATACTAGTGCCACTAACCGCACTAGCTATATTTTCACCAAACCTCCTAGGTGACCCAGAAAATTTTACTCCAGCAAATCCACTAGTAACTCCCCCACACATCAAACCAGAATGATATTTCCTATTTGCATACGCTATCCTACGATCAATTCCAAACAAACTTGGCGGAGTCCTAGCTCTCGCCGCTTCAGTCCTAATCCTATTCCTGGTTCCATTCCTCCACAAATCAAAACAACGATCTATAACCTTTCGTCCCCTATCCCAACTTATATTCTGAATCCTAGTAACCAACCTACTTATCCTTACATGAGTAGGAAGCCAACCAGTCGAACATCCATTCATTATTATTGGACAATTAGCCTCACTCACCTATTTCATGACACTCCTCATCCTATTCCCAATTGTCGGAGCCTTAGAAAACAAAATTCTAAACCTCTAA	
guiana_USNMB14222LindenGUY                    ??????ATCCCTCCTAGGCATCTGCCTAATAACACAAATCATCACAGGCCTATTAATAGCAATGCACTATACAGCAGACACTACTTTAGCCTTTACATCCGTAGCCCACACATGCCGAAACGTCCAATTCGGTTGACTAATCCGTAACCTCCATGCAAACGGAGCTTCAATATTCTTCATCTGCATTTACCTCCACATCGGACGAGGATTCTATTACGGCTCTTATCTTTTTAAAGAAACCTGAAACACAGGAATCATTCTCTTACTAACCCTCATAGCAACAGCCTTCGTAGGATACGTCCTACCATGAGGCCAAATATCATTCTGAGGCGCTACAGTCATTACTAACTTATTTTCAGCAATCCCCTACATCGGACAAACACTTGTAGAATGAGCATGAGGAGGATTCTCAGTAGACAACCCAACACTAACTCGATTCTTCGCCCTACACTTTCTCCTACCATTCGTCATTGCAGGTCTCACATTCATTCACCTAACCTTCCTACACGAAACTGGCTCAAACAACCCTTTAGGAATCTCATCAAACTGTGACAAAATCCCATTCCATCCATACTTCTCCATCAAAGATATCTTAGGATTTATAGCCATACTAGTGCCACTAACCGCACTAGCTATATTTTCACCAAACCTCCTAGGTGACCCAGAAAATTTTACTCCAGCAAATCCACTAGTAACTCCCCCACACATCAAACCAGAATGATATTTCCTATTTGCATACGCTATCCTACGATCAATTCCAAACAAACTTGGCGGAGTCCTAGCTCTCGCCGCTTCAGTCCTAATCCTATTCCTGGTTCCATTCCTCCACAAATCAAAACAACGATCTATAACCTTTCGTCCCCTATCCCAACTTATATTCTGAATCCTAGTAACCAACCTACTTATCCTTACATGAGTAGGAAGCCAACCAGTCGAACATCCATTCATTATTATTGGACAATTAGCCTCACTCACCTATTTCATGACACTCCTCATCCTATTCCCAATTGTCGGAGCCTTAGAAAACAAAATTCTAAACCTCTAA	
guiana_USNMB14248LindenGUY                    ??????ATCCCTCCTAGGCATCTGCCTAATAACACAAATCATCACAGGCCTATTAATAGCAATGCACTATACAGCAGACACTACTTTAGCCTTTACATCCGTAGCCCACACATGCCGAAACGTCCAATTCGGTTGACTAATCCGTAACCTCCATGCAAACGGAGCTTCAATATTCTTCATCTGCATTTACCTCCACATCGGACGAGGATTCTATTACGGCTCTTATCTTTTTAAAGAAACCTGAAACACAGGAATCATTCTCTTACTAACCCTCATAGCAACAGCCTTCGTAGGATACGTCCTACCATGAGGCCAAATATCATTCTGAGGCGCTACAGTCATTACTAACTTATTTTCAGCAATCCCCTACATCGGACAAACACTTGTAGAATGAGCATGAGGAGGATTCTCAGTAGACAACCCAACACTAACTCGATTCTTCGCCCTACACTTTCTCCTACCATTCGTCATTGCAGGTCTCACATTCATTCACCTAACCTTCCTACACGAAACTGGCTCAAACAACCCTTTAGGAATCTCATCAAACTGTGACAAAATCCCATTCCATCCATACTTCTCCATCAAAGATATCTTAGGATTTATAGCCATACTAGTGCCACTAACCGCACTAGCTATATTTTCACCAAACCTCCTAGGTGACCCAGAAAATTTTACTCCAGCAAATCCACTAGTAACTCCCCCACACATCAAACCAGAATGATATTTCCTATTTGCATACGCTATCCTACGATCAATTCCAAACAAACTTGGCGGAGTCCTAGCTCTCGCCGCTTCAGTCCTAATCCTATTCCTGGTTCCATTCCTCCACAAATCAAAACAACGATCTATAACCTTTCGTCCCCTATCCCAACTTATATTCTGAATCCTAGTAACCAACCTACTTATCCTTACATGAGTAGGAAGCCAACCAGTCGAACATCCATTCATTATTATTGGACAATTAGCCTCACTCACCTATTTCATGACACTCCTCATCCTATTCCCAATTGTCGGAGCCTTAGAAAACAAAATTCTAAACCTCTAA	
guiana_USNMB14254EastDemeraraGUY              ??????ATCCCTCCTAGGCATCTGCCTAATAACACAAATCATCACAGGCCTATTAATAGCAATGCACTATACAGCAGACACTACTTTAGCCTTTACATCCGTAGCCCACACATGCCGAAACGTCCAATTCGGTTGACTAATCCGTAACCTCCATGCAAACGGAGCTTCAATATTCTTCATCTGCATTTACCTCCACATCGGACGAGGATTCTATTACGGCTCTTATCTTTTTAAAGAAACCTGAAACACAGGAATCATTCTCTTACTAACCCTCATAGCAACAGCCTTCGTAGGATACGTCCTACCATGAGGCCAAATATCATTCTGAGGCGCTACAGTCATTACTAACTTATTTTCAGCAATCCCCTACATCGGACAAACACTTGTAGAATGAGCATGAGGAGGATTCTCAGTAGACAACCCAACACTAACTCGATTCTTCGCCCTACACTTTCTCCTACCATTCGTCATTGCAGGTCTCACATTCATTCACCTAACCTTCCTACACGAAACTGGCTCAAACAACCCTTTAGGAATCTCATCAAACTGTGACAAAATCCCATTCCATCCATACTTCTCCATCAAAGATATCTTAGGATTTATAGCCATACTAGTGCCACTAACCGCACTAGCTATATTTTCACCAAACCTCCTAGGTGACCCAGAAAATTTTACTCCAGCAAATCCACTAGTAACTCCCCCACACATCAAACCAGAATGATATTTCCTATTTGCATACGCTATCCTACGATCAATTCCAAACAAACTTGGCGGAGTCCTAGCTCTCGCCGCTTCAGTCCTAATCCTATTCCTGGTTCCATTCCTCCACAAATCAAAACAACGATCTATAACCTTTCGTCCCCTATCCCAACTTATATTCTGAATCCTAGTAACCAACCTACTTATCCTTACATGAGTAGGAAGCCAACCAGTCGAACATCCATTCATTATTATTGGACAATTAGCCTCACTCACCTATTTCATGACACTCCTCATCCTATTCCCAATTGTCGGAGCCTTAGAAAACAAAATTCTAAACCTCTAA	
guiana_USNMB14255EastDemeraraGUY              ??????ATCCCTCCTAGGCATCTGCCTAATAACACAAATCATCACAGGCCTATTAATAGCAATGCACTATACAGCAGACACTACTTTAGCCTTTACATCCGTAGCCCACACATGCCGAAACGTCCAATTCGGTTGACTAATCCGTAACCTCCATGCAAACGGAGCTTCAATATTCTTCATCTGCATTTACCTCCACATCGGACGAGGATTCTATTACGGCTCTTATCTTTTTAAAGAAACCTGAAACACAGGAATCATTCTCTTACTAACCCTCATAGCAACAGCCTTCGTAGGATACGTCCTACCATGAGGCCAAATATCATTCTGAGGCGCTACAGTCATTACTAACTTATTTTCAGCAATCCCCTACATCGGACAAACACTTGTAGAATGAGCATGAGGAGGATTCTCAGTAGACAACCCAACACTAACTCGATTCTTCGCCCTACACTTTCTCCTACCATTCGTCATTGCAGGTCTCACATTCATTCACCTAACCTTCCTACACGAAACTGGCTCAAACAACCCTTTAGGAATCTCATCAAACTGTGACAAAATCCCATTCCATCCATACTTCTCCATCAAAGATATCTTAGGATTTATAGCCATACTAGTGCCACTAACCGCACTAGCTATATTTTCACCAAACCTCCTAGGTGACCCAGAAAATTTTACTCCAGCAAATCCACTAGTAACTCCCCCACACATCAAACCAGAATGATATTTCCTATTTGCATACGCTATCCTACGATCAATTCCAAACAAACTTGGCGGAGTCCTAGCTCTCGCCGCTTCAGTCCTAATCCTATTCCTGGTTCCATTCCTCCACAAATCAAAACAACGATCTATAACCTTTCGTCCCCTATCCCAACTTATATTCTGAATCCTAGTAACCAACCTACTTATCCTTACATGAGTAGGAAGCCAACCAGTCGAACATCCATTCATTATTATTGGACAATTAGCCTCACTCACCTATTTCATGACACTCCTCATCCTATTCCCAATTGTCGGAGCCTTAGAAAACAAAATTCTAAACCTCTAA	
guiana_USNMB14299MakwaimaGUY                  ??????ATCCCTCCTAGGCATCTGCCTAATAACACAAATCATCACAGGCCTATTAATAGCAATGCACTATACAGCAGACACTACTTTAGCCTTTACATCCGTAGCCCACACATGCCGAAACGTCCAATTCGGTTGACTAATCCGTAACCTCCATGCAAACGGAGCTTCAATATTCTTCATCTGCATTTACCTCCACATCGGACGAGGATTCTATTACGGCTCTTATCTTTTTAAAGAAACCTGAAACACAGGAATCATTCTCTTACTAACCCTAATAGCAACAGCCTTCGTAGGATACGTCCTACCATGAGGCCAAATATCATTCTGAGGCGCTACAGTCATTACTAACTTATTTTCAGCAATCCCCTACATCGGACAAACACTTGTAGAATGAGCATGAGGAGGATTCTCAGTAGACAACCCAACACTAACTCGATTCTTCGCCCTACACTTTCTCCTACCATTCGTCATTGCAGGTCTCACATTCATTCACCTAACCTTCCTACACGAAACTGGCTCAAACAACCCTTTAGGAATCTCATCAAACTGTGACAAAATCCCATTCCATCCATACTTCTCCATCAAAGATATCTTAGGATTTATAGCCATACTAGTGCCACTAACCGCACTAGCTATATTTTCACCAAACCTCCTAGGTGACCCAGAAAATTTTACTCCAGCAAATCCACTAGTAACTCCCCCACACATCAAACCAGAATGATATTTCCTATTTGCATACGCTATCCTACGATCAATTCCAAACAAACTTGGCGGAGTCCTAGCTCTCGCCGCTTCAGTCCTAATCCTATTCCTGGTTCCATTCCTCCACAAATCAAAACAACGATCTATAACCTTTCGTCCCCTATCCCAACTTATATTCTGAATCCTAGTAACCAACCTACTTATCCTTACATGAGTAGGAAGCCAACCAGTCGAACATCCATTCATTATTATTGGACAATTAGCCTCACTCACCTATTTCATGACACTCCTCATCCTATTCCCAATTGTCGGAGCCTTAGAAAACAAAATTCTAAACCTCTAA	
guiana_USNMB14312MakwaimaGUY                  ??????ATCCCTCCTAGGCATCTGCCTAATAACACAAATCATCACAGGCCTATTAATAGCAATGCACTATACAGCAGACACTACTTTAGCCTTTACATCCGTAGCCCACACATGCCGAAACGTCCAATTCGGTTGACTAATCCGTAACCTCCATGCAAACGGAGCTTCAATATTCTTCATCTGCATTTACCTCCACATCGGACGAGGATTCTATTACGGCTCTTATCTTTTTAAAGAAACCTGAAACACAGGAATCATTCTCTTACTAACCCTCATAGCAACAGCCTTCGTAGGATACGTCCTACCATGAGGCCAAATATCATTCTGAGGCGCTACAGTCATTACTAACTTATTTTCAGCAATCCCCTACATCGGACAAACACTTGTAGAATGAGCATGAGGAGGATTCTCAGTAGACAACCCAACACTAACTCGATTCTTCGCCCTACACTTTCTCCTACCATTCGTCATTGCAGGTCTCACATTCATTCACCTAACCTTCCTACACGAAACTGGCTCAAACAACCCTTTAGGAATCTCATCAAACTGTGACAAAATCCCATTCCATCCATACTTCTCCATCAAAGATATCTTAGGATTTATAGCCATACTAGTGCCACTAACCGCACTAGCTATATTTTCACCAAACCTCCTAGGTGACCCAGAAAATTTTACTCCAGCAAATCCACTAGTAACTCCCCCACACATCAAACCAGAATGATATTTCCTATTTGCATACGCTATCCTACGATCAATTCCAAACAAACTTGGCGGAGTCCTAGCTCTCGCCGCTTCAGTCCTAATCCTATTCCTGGTTCCATTCCTCCACAAATCAAAACAACGATCTATAACCTTTCGTCCCCTATCCCAACTTATATTCTGAATCCTAGTAACCAACCTACTTATCCTTACATGAGTAGGAAGCCAACCAGTCGAACATCCATTCATTATTATTGGACAATTAGCCTCACTCACCTATTTCATGACACTCCTCATCCTATTCCCAATTGTCGGAGCCTTAGAAAACAAAATCCTAAACCTCTAA	
guiana_USNMB14322MakwaimaGUY                  ??????ATCCCTCCTAGGCATCTGCCTAATAACACAAATCATCACAGGCCTATTAATAGCAATGCACTATACAGCAGACACTACTTTAGCCTTTACATCCGTAGCCCACACATGCCGAAACGTCCAATTCGGTTGACTAATCCGTAACCTCCATGCAAACGGAGCTTCAATATTCTTCATCTGCATTTACCTCCACATCGGACGAGGATTCTATTACGGCTCTTATCTTTTTAAAGAAACCTGAAACACAGGAATCATTCTCTTACTAACCCTAATAGCAACAGCCTTCGTAGGATACGTCCTACCATGAGGCCAAATATCATTCTGAGGCGCTACAGTCATTACTAACTTATTTTCAGCAATCCCCTACATCGGACAAACACTTGTAGAATGAGCATGAGGAGGATTCTCAGTAGACAACCCAACACTAACTCGATTCTTCGCCCTACACTTTCTCCTACCATTCGTCATTGCAGGTCTCACATTCATTCACCTAACCTTCCTACACGAAACTGGCTCAAACAACCCTTTAGGAATCTCATCAAACTGTGACAAAATCCCATTCCATCCATACTTCTCCATCAAAGATATCTTAGGATTTATAGCCATACTAGTGCCACTAACCGCACTAGCTATATTTTCACCAAACCTCCTAGGTGACCCAGAAAATTTTACTCCAGCAAATCCACTAGTAACTCCCCCACACATCAAACCAGAATGATATTTCCTATTTGCATACGCTATCCTACGATCAATTCCAAACAAACTTGGCGGAGTCCTAGCTCTCGCCGCTTCAGTCCTAATCCTATTCCTGGTTCCATTCCTCCACAAATCAAAACAACGATCTATAACCTTTCGTCCCCTATCCCAACTTATATTCTGAATCCTAGTAACCAACCTACTTATCCTTACATGAGTAGGAAGCCAACCAGTCGAACATCCATTCATTATTATTGGACAATTAGCCTCACTCACCTATTTCATGACACTCCTCATCCTATTCCCAATTGTCGGAGCCTTAGAAAACAAAATTCTAAACCTCTAA	
guiana_USNMB16024ParikaGUY                    ??????ATCCCTCCTAGGCATCTGCCTAATAACACAAATCATCACAGGCCTATTAATAGCAATGCACTATACAGCAGACACTACTTTAGCCTTTACATCCGTAGCCCACACATGCCGAAACGTCCAATTCGGTTGACTAATCCGTAACCTCCATGCAAACGGAGCTTCAATATTCTTCATCTGCATTTACCTCCACATCGGACGAGGATTCTATTACGGCTCTTATCTTTTTAAAGAAACCTGAAACACAGGAATCATTCTCTTACTAACCCTCATAGCAACAGCCTTCGTAGGATACGTCCTACCATGAGGCCAAATATCATTCTGAGGCGCTACAGTCATTACTAACTTATTTTCAGCAATCCCCTACATCGGACAAACACTTGTAGAATGAGCATGAGGAGGATTCTCAGTAGACAACCCAACACTAACTCGATTCTTCGCCCTACACTTTCTCCTACCATTCGTCATTGCAGGTCTCACATTCATTCACCTAACCTTCCTACACGAAACTGGCTCAAACAACCCTTTAGGAATCTCATCAAACTGTGACAAAATCCCATTCCATCCATACTTCTCCATCAAAGATATCTTAGGATTTATAGCCATACTAGTGCCACTAACCGCACTAGCTATATTTTCACCAAACCTCCTAGGTGACCCAGAAAATTTTACTCCAGCAAATCCACTAGTAACTCCCCCACACATCAAACCAGAATGATATTTCCTATTTGCATACGCTATCCTACGATCAATTCCAAACAAACTTGGCGGAGTCCTAGCTCTCGCCGCTTCAGTCCTAATCCTATTCCTGGTTCCATTCCTCCACAAATCAAAACAACGATCTATAACCTTTCGTCCCCTATCCCAACTTATATTCTGAATCCTAGTAACCAACCTACTTATCCTTACATGAGTAGGAAGCCAACCAGTCGAACATCCATTCATTATTATTGGACAATTAGCCTCACTCACCTATTTCATGACACTCCTCATCCTATTCCCAATTGTCGGAGCCTTAGAAAACAAAATTCTAAACCTCTAA	
guiana_USNMB19028KopinangVillageGUY           ??????ATCCCTCCTAGGCATCTGCCTAATAACACAAATCATCACAGGCCTATTAATAGCAATGCACTATACAGCAGACACTACTTTAGCCTTTACATCCGTAGCCCACACATGCCGAAACGTCCAATTCGGTTGACTAATCCGTAACCTCCATGCAAACGGAGCTTCAATATTCTTCATCTGCATTTACCTCCACATCGGACGAGGATTCTATTACGGCTCTTATCTTTTTAAAGAAACCTGAAACACAGGAATCATTCTCTTACTAACCCTCATAGCAACAGCCTTCGTAGGATACGTCCTACCATGAGGCCAAATATCATTCTGAGGCGCTACAGTCATTACTAACTTATTTTCAGCAATCCCCTACATCGGACAAACACTTGTAGAATGAGCATGAGGAGGATTCTCAGTAGACAACCCAACACTAACTCGATTCTTCGCCCTACACTTTCTCCTACCATTCGTCATTGCAGGTCTCACATTCATTCACCTAACCTTCCTACACGAAACTGGCTCAAACAACCCTTTAGGAATCTCATCAAACTGTGACAAAATCCCATTCCATCCATACTTCTCCATCAAAGATATCTTAGGATTTATAGCCATACTAGTGCCACTAACCGCACTAGCTATATTTTCACCAAACCTCCTAGGTGACCCAGAAAATTTTACTCCAGCAAATCCACTAGTAACTCCCCCACACATCAAACCAGAATGATATTTCCTATTTGCATACGCTATCCTACGATCAATTCCAAACAAACTTGGCGGAGTCCTAGCTCTCGCCGCTTCAGTCCTAATCCTATTCCTGGTTCCATTCCTCCACAAATCAAAACAACGATCTATAACCTTTCGTCCCCTATCCCAACTTATATTCTGAATCCTAGTAACCAACCTACTTATCCTTACATGAGTAGGAAGCCAACCAGTCGAACATCCATTCATTATTATTGGACAATTAGCCTCACTCACCTATTTCATGACACTCCTCATCCTATTCCCAATTGTCGGAGCCTTAGAAAACAAAATTCTAAACCTCTAA	
guiana_USNMB19036KopinangVillageGUY           ??????ATCCCTCCTAGGCATCTGCCTAATAACACAAATCATCACAGGCCTATTAATAGCAATGCACTATACAGCAGACACTACTTTAGCCTTTACATCCGTAGCCCACACATGCCGAAACGTCCAATTCGGTTGACTAATCCGTAACCTCCATGCAAACGGAGCTTCAATATTCTTCATCTGCATTTACCTCCACATCGGACGAGGATTCTATTACGGCTCTTATCTTTTTAAAGAAACCTGAAACACAGGAATCATTCTCTTACTAACCCTCATAGCAACAGCCTTCGTAGGATACGTCCTACCATGAGGCCAAATATCATTCTGAGGCGCTACAGTCATTACTAACTTATTTTCAGCAATCCCCTACATCGGACAAACACTTGTAGAATGAGCATGAGGAGGATTCTCAGTAGACAACCCAACACTAACTCGATTCTTCGCCCTACACTTTCTCCTACCATTCGTCATTGCAGGTCTCACATTCATTCACCTAACCTTCCTACACGAAACTGGCTCAAACAACCCTTTAGGAATCTCATCAAACTGTGACAAAATCCCATTCCATCCATACTTCTCCATCAAAGATATCTTAGGATTTATAGCCATACTAGTGCCACTAACCGCACTAGCTATATTTTCACCAAACCTCCTAGGTGACCCAGAAAATTTTACTCCAGCAAATCCACTAGTAACTCCCCCACACATCAAACCAGAATGATATTTCCTATTTGCATACGCTATCCTACGATCAATTCCAAACAAACTTGGCGGAGTCCTAGCTCTCGCCGCTTCAGTCCTAATCCTATTCCTGGTTCCATTCCTCCACAAATCAAAACAACGATCTATAACCTTTCGTCCCCTATCCCAACTTATATTCTGAATCCTAGTAACCAACCTACTTATCCTTACATGAGTAGGAAGCCAACCAGTCGAACATCCATTCATTATTATTGGACAATTAGCCTCACTCACCTATTTCATGACACTCCTCATCCTATTCCCAATTGTCGGAGCCTTAGAAAACAAAATTCTAAACCTCTAA	
guiana_USNMB22158UpperTakutuGUY               ??????ATCCCTCCTAGGCATCTGCCTAATAACACAAATCATCACAGGCCTATTAATAGCAATGCACTATACAGCAGACACTACTTTAGCCTTTACATCCGTAGCCCACACATGCCGAAACGTCCAATTCGGTTGACTAATCCGTAACCTCCATGCAAACGGAGCTTCAATATTCTTCATCTGCATTTACCTCCACATCGGACGAGGATTCTATTACGGCTCTTATCTTTTTAAAGAAACCTGAAACACAGGAATCATTCTCTTACTAACCCTCATAGCAACAGCCTTCGTAGGATACGTCCTACCATGAGGCCAAATATCATTCTGAGGCGCTACAGTCATTACTAACTTATTTTCAGCAATCCCCTACATCGGACAAACACTTGTAGAATGAGCATGAGGAGGATTCTCAGTAGACAACCCAACACTAACTCGATTCTTCGCCCTACACTTTCTCCTACCATTCGTCATTGCAGGTCTCACATTCATTCACCTAACCTTCCTACACGAAACTGGCTCAAACAACCCTTTAGGAATCTCATCAAACTGTGACAAAATCCCATTCCATCCATACTTCTCCATCAAAGATATCTTAGGATTTATAGCCATACTAGTGCCACTAACCGCACTAGCTATATTTTCACCAAACCTCCTAGGTGACCCAGAAAATTTTACTCCAGCAAATCCACTAGTAACTCCCCCACACATCAAACCAGAATGATATTTCCTATTTGCATACGCTATCCTACGATCAATTCCAAACAAACTTGGCGGAGTCCTAGCTCTCGCCGCTTCAGTCCTAATCCTATTCCTGGTTCCATTCCTCCACAAATCAAAACAACGATCTATAACCTTTCGTCCCCTATCCCAACTTATATTCTGAATCCTAGTAACCAACCTACTTATCCTTACATGAGTAGGAAGCCAACCAGTCGAACATCCATTCATTATTATTGGACAATTAGCCTCACTCACCTATTTCATGACACTCCTCATCCTATTCCCAATTGTCGGAGCCTTAGAAAACAAAATTCTAAACCTCTAA	
guiana_USNMB4416BerbiceGUY                    ??????ATCCCTCCTAGGCATCTGCCTAATAACACAAATCATCACAGGCCTATTAATAGCAATGCACTATACAGCAGACACTACTTTAGCCTTTACATCCGTAGCCCACACATGCCGAAACGTCCAATTCGGTTGACTAATCCGTAACCTCCATGCAAACGGAGCTTCAATATTCTTCATCTGCATTTACCTCCACATCGGACGAGGATTCTATTACGGCTCTTATCTTTTTAAAGAAACCTGAAACACAGGAATCATTCTCTTACTAACCCTCATAGCAACAGCCTTCGTAGGATACGTCCTACCATGAGGCCAAATATCATTCTGAGGCGCTACAGTCATTACTAACTTATTTTCAGCAATCCCCTACATCGGACAAACACTTGTAGAATGAGCATGAGGAGGATTCTCAGTAGACAACCCAACACTAACTCGATTCTTCGCCCTACACTTTCTCCTACCATTCGTCATTGCAGGTCTCACATTCATTCACCTAACCTTCCTACACGAAACTGGCTCAAACAACCCTTTAGGAATCTCATCAAACTGTGACAAAATCCCATTCCATCCATACTTCTCCATCAAAGATATCTTAGGATTTATAGCCATACTAGTGCCACTAACCGCACTAGCTATATTTTCACCAAACCTCCTAGGTGACCCAGAAAATTTTACTCCAGCAAATCCACTAGTAACTCCCCCACACATCAAACCAGAATGATATTTCCTATTTGCATACGCTATCCTACGATCAATTCCAAACAAACTTGGCGGAGTCCTAGCTCTCGCCGCTTCAGTCCTAATCCTATTCCTGGTTCCATTCCTCCACAAATCAAAACAACGATCTATAACCTTTCGTCCCCTATCCCAACTTATATTCTGAATCCTAGTAACCAACCTACTTATCCTTACATGAGTAGGAAGCCAACCAGTCGAACATCCATTCATTATTATTGGACAATTAGCCTCACTCACCTATTTCATGACACTCCTCATCCTATTCCCAATTGTCGGAGCCTTAGAAAACAAAATTCTAAACCTCTAA	
guiana_USNMB5035EssequiboGUY                  ??????ATCCCTCCTAGGCATCTGCCTAATAACACAAATCATCACAGGCCTATTAATAGCAATGCACTATACAGCAGACACTACTTTAGCCTTTACATCCGTAGCCCACACATGCCGAAACGTCCAATTCGGTTGACTAATCCGTAACCTCCATGCAAACGGAGCTTCAATATTCTTCATCTGCATTTACCTCCACATCGGACGAGGATTCTATTACGGCTCTTATCTTTTTAAAGAAACCTGAAACACAGGAATCATTCTCTTACTAACCCTCATAGCAACAGCCTTCGTAGGATACGTCCTACCATGAGGCCAAATATCATTCTGAGGCGCTACAGTCATTACTAACTTATTTTCAGCAATCCCCTACATCGGACAAACACTTGTAGAATGAGCATGAGGAGGATTCTCAGTAGACAACCCAACACTAACTCGATTCTTCGCCCTACACTTTCTCCTACCATTCGTCATTGCAGGTCTCACATTCATTCACCTAACCTTCCTACACGAAACCGGCTCAAACAACCCTTTAGGAATCTCATCAAACTGTGACAAAATCCCATTCCATCCATACTTCTCCATCAAAGATATCTTAGGATTTATAGCCATACTAGTGCCACTAACCGCACTAGCTATATTTTCACCAAACCTCCTAGGTGACCCAGAAAATTTTACTCCAGCAAATCCACTAGTAACTCCCCCACACATCAAACCAGAATGATATTTCCTATTTGCATACGCTATCCTACGATCAATTCCAAACAAACTTGGCGGAGTCCTAGCCCTCGCCGCTTCAGTCCTAATCCTATTCCTGGTTCCATTCCTCCACAAATCAAAACAACGATCTATAACCTTTCGTCCCCTATCCCAACTTATATTCTGAATCCTAGTAACCAACCTACTTATCCTTACATGAGTAGGAAGCCAACCAGTCGAACATCCATTCATTATTATTGGACAATTAGCCTCACTCACCTATTTCATGACACTCCTCATCCTATTCCCAATTGTCGGAGCCTTAGAAAACAAAATTCTAAACCTCTAA	
guiana_USNMB5149EssequiboGUY                  ??????ATCCCTCCTAGGCATCTGCCTAATAACACAAATCATCACAGGCCTATTAATAGCAATGCACTATACAGCAGACACTACTTTAGCCTTTACATCCGTAGCCCACACATGCCGAAACGTCCAATTCGGTTGACTAATCCGTAACCTCCATGCAAACGGAGCTTCAATATTCTTCATCTGCATTTACCTCCACATCGGACGAGGATTCTATTACGGCTCTTATCTTTTTAAAGAAACCTGAAACACAGGAATCATTCTCTTACTAACCCTCATAGCAACAGCCTTCGTAGGATACGTCCTACCATGAGGCCAAATATCATTCTGAGGCGCTACAGTCATTACTAACTTATTTTCAGCAATCCCCTACATCGGACAAACACTTGTAGAATGAGCATGAGGAGGATTCTCAGTAGACAACCCAACACTAACTCGATTCTTCGCCCTACACTTTCTCCTACCATTCGTCATTGCAGGTCTCACATTCATTCACCTAACCTTCCTACACGAAACTGGCTCAAACAACCCTTTAGGAATCTCATCAAACTGTGACAAAATCCCATTCCATCCATACTTCTCCATCAAAGATATCTTAGGATTTATAGCCATACTAGTGCCACTAACCGCACTAGCTATATTTTCACCAAACCTCCTAGGTGACCCAGAAAATTTTACTCCAGCAAATCCACTAGTAACTCCCCCACACATCAAACCAGAATGATATTTCCTATTTGCATACGCTATCCTACGATCAATTCCAAACAAACTTGGCGGAGTCCTAGCTCTCGCCGCTTCAGTCCTAATCCTATTCCTGGTTCCATTCCTCCACAAATCAAAACAACGATCTATAACCTTTCGTCCCCTATCCCAACTTATATTCTGAATCCTAGTAACCAACCTACTTATCCTTACATGAGTAGGAAGCCAACCAGTCGAACATCCATTCATTATTATTGGACAATTAGCCTCACTCACCTATTTCATGACACTCCTCATCCTATTCCCAATTGTCGGAGCCTTAGAAAACAAAATTCTAAACCTCTAA	
guiana_USNMB5150CuyuniMazaruniGUY             ??????ATCCCTCCTAGGCATCTGCCTAATAACACAAATCATCACAGGCCTATTAATAGCAATGCACTATACAGCAGACACTACTTTAGCCTTTACATCCGTAGCCCACACATGCCGAAACGTCCAATTCGGTTGACTAATCCGTAACCTCCATGCAAACGGAGCTTCAATATTCTTCATCTGCATTTACCTCCACATCGGACGAGGATTCTATTACGGCTCTTATCTTTTTAAAGAAACCTGAAACACAGGAATCATTCTCTTACTAACCCTCATAGCAACAGCCTTCGTAGGATACGTCCTACCATGAGGCCAAATATCATTCTGAGGCGCTACAGTCATTACTAACTTATTTTCAGCAATCCCCTACATCGGACAAACACTTGTAGAATGAGCATGAGGAGGATTCTCAGTAGACAACCCAACACTAACTCGATTCTTCGCCCTACACTTTCTCCTACCATTCGTCATTGCAGGTCTCACATTCATTCACCTAACCTTCCTACACGAAACTGGCTCAAACAACCCTTTAGGAATCTCATCAAACTGTGACAAAATCCCATTCCATCCATACTTCTCCATCAAAGATATCTTAGGATTTATAGCCATACTAGTGCCACTAACCGCACTAGCTATATTTTCACCAAACCTCCTAGGTGACCCAGAAAATTTTACTCCAGCAAATCCACTAGTAACTCCCCCACACATCAAACCAGAATGATATTTCCTATTTGCATACGCTATCCTACGATCAATTCCAAACAAACTTGGCGGAGTCCTAGCTCTCGCCGCTTCAGTCCTAATCCTATTCCTGGTTCCATTCCTCCACAAATCAAAACAACGATCTATAACCTTTCGTCCCCTATCCCAACTTATATTCTGAATCCTAGTAACCAACCTACTTATCCTTACATGAGTAGGAAGCCAACCAGTCGAACATCCATTCATTATTATTGGACAATTAGCCTCACTCACCTATTTCATGACACTCCTCATCCTATTCCCAATTGTCGGAGCCTTAGAAAACAAAATTCTAAACCTCTAA	
guiana_USNMB5192CuyuniMazaruniGUY             ??????ATCCCTCCTAGGCATCTGCCTAATAACACAAATCATCACAGGCCTATTAATAGCAATGCACTATACAGCAGACACTACTTTAGCCTTTACATCCGTAGCCCACACATGCCGAAACGTCCAATTCGGTTGACTAATCCGTAACCTCCATGCAAACGGAGCTTCAATATTCTTCATCTGCATTTACCTCCACATCGGACGAGGATTCTATTACGGCTCTTATCTTTTTAAAGAAACCTGAAACACAGGAATCATTCTCTTACTAACCCTCATAGCAACAGCCTTCGTAGGATACGTCCTACCATGAGGCCAAATATCATTCTGAGGCGCTACAGTCATTACTAACTTATTTTCAGCAATCCCCTACATCGGACAAACACTTGTAGAATGAGCATGAGGAGGATTCTCAGTAGACAACCCAACACTAACTCGATTCTTCGCCCTACACTTTCTCCTACCATTCGTCATTGCAGGTCTCACATTCATTCACCTAACCTTCCTACACGAAACTGGCTCAAACAACCCTTTAGGAATCTCATCAAACTGTGACAAAATCCCATTCCATCCATACTTCTCCATCAAAGATATCTTAGGATTTATAGCCATACTAGTGCCACTAACCGCACTAGCTATATTTTCACCAAACCTCCTAGGTGACCCAGAAAATTTTACTCCAGCAAATCCACTAGTAACTCCCCCACACATCAAACCAGAATGATATTTCCTATTTGCATACGCTATCCTACGATCAATTCCAAACAAACTTGGCGGAGTCCTAGCTCTCGCCGCTTCAGTCCTAATCCTATTCCTGGTTCCATTCCTCCACAAATCAAAACAACGATCTATAACCTTTCGTCCCCTATCCCAACTTATATTCTGAATCCTAGTAACCAACCTACTTATCCTTACATGAGTAGGAAGCCAACCAGTCGAACATCCATTCATTATTATTGGACAATTAGCCTCACTCACCTATTTCATGACACTCCTCATCCTATTCCCAATTGTCGGAGCCTTAGAAAACAAAATTCTAAACCTCTAA	
guiana_USNMB5193CuyuniMazaruniGUY             ??????ATCCCTCCTAGGCATCTGCCTAATAACACAAATCATCACAGGCCTATTAATAGCAATGCACTATACAGCAGACACTACTTTAGCCTTTACATCCGTAGCCCACACATGCCGAAACGTCCAATTCGGTTGACTAATCCGTAACCTCCATGCAAACGGAGCTTCAATATTCTTCATCTGCATTTACCTCCACATCGGACGAGGATTCTATTACGGCTCTTATCTTTTTAAAGAAACCTGAAACACAGGAATCATTCTCTTACTAACCCTCATAGCAACAGCCTTCGTAGGATACGTCCTACCATGAGGCCAAATATCATTCTGAGGCGCTACAGTCATTACTAACTTATTTTCAGCAATCCCCTACATCGGACAAACACTTGTAGAATGAGCATGAGGAGGATTCTCAGTAGACAACCCAACACTAACTCGATTCTTCGCCCTACACTTTCTCCTACCATTCGTCATTGCAGGTCTCACATTCATTCACCTAACCTTCCTACACGAAACTGGCTCAAACAACCCTTTAGGAATCTCATCAAACTGTGACAAAATCCCATTCCATCCATACTTCTCCATCAAAGATATCTTAGGATTTATAGCCATACTAGTGCCACTAACCGCACTAGCTATATTTTCACCAAACCTCCTAGGTGACCCAGAAAATTTTACTCCAGCAAATCCACTAGTAACTCCCCCACACATCAAACCAGAATGATATTTCCTATTTGCATACGCTATCCTACGATCAATTCCAAACAAACTTGGCGGAGTCCTAGCTCTCGCCGCTTCAGTCCTAATCCTATTCCTGGTTCCATTCCTCCACAAATCAAAACAACGATCTATAACCTTTCGTCCCCTATCCCAACTTATATTCTGAATCCTAGTAACCAACCTACTTATCCTTACATGAGTAGGAAGCCAACCAGTCGAACATCCATTCATTATTATTGGACAATTAGCCTCACTCACCTATTTCATGACACTCCTCATCCTATTCCCAATTGTCGGAGCCTTAGAAAACAAAATCCTAAACCTCTAA	
guiana_USNMB9157NorthwestDistrictGUY          ??????ATCCCTCCTAGGCATCTGCCTAATAACACAAATCATCACAGGCCTATTAATAGCAATGCACTATACAGCAGACACTACTTTAGCCTTTACATCCGTAGCCCACACATGCCGAAACGTCCAATTCGGTTGACTAATCCGTAACCTCCATGCAAACGGAGCTTCAATATTCTTCATCTGCATTTACCTCCACATCGGACGAGGATTCTATTACGGCTCTTATCTTTTTAAAGAAACCTGAAACACAGGAATCATTCTCTTACTAACCCTCATAGCAACAGCCTTCGTAGGATACGTCCTACCATGAGGCCAAATATCATTCTGAGGCGCTACAGTCATTACTAACTTATTTTCAGCAATCCCCTACATCGGACAAACACTTGTAGAATGAGCATGAGGAGGATTCTCAGTAGACAACCCAACACTAACTCGATTCTTCGCCCTACACTTTCTCCTACCATTCGTCATTGCAGGTCTCACATTCATTCACCTAACCTTCCTACACGAAACTGGCTCAAACAACCCTTTAGGAATCTCATCAAACTGTGACAAAATCCCATTCCATCCATACTTCTCCATCAAAGATATCTTAGGATTTATAGCCATACTAGTGCCACTAACCGCACTAGCTATATTTTCACCAAACCTCCTAGGTGACCCAGAAAATTTTACTCCAGCAAATCCACTAGTAACTCCCCCACACATCAAACCAGAATGATATTTCCTATTTGCATACGCTATCCTACGATCAATTCCAAACAAACTTGGCGGAGTCCTAGCTCTCGCCGCTTCAGTCCTAATCCTATTCCTGGTTCCATTCCTCCACAAATCAAAACAACGATCTATAACCTTTCGTCCCCTATCCCAACTTATATTCTGAATCCTAGTAACCAACCTACTTATCCTTACATGAGTAGGAAGCCAACCAGTCGAACATCCATTCATTATTATTGGACAATTAGCCTCACTCACCTATTTCATGACACTCCTCATCCTATTCCCAATTGTCGGAGCCTTAGAAAACAAAATTCTAAACC?????	
guiana_USNMB9372BarimaWainiGUY                ??????ATCCCTCCTAGGCATCTGCCTAATAACACAAATCATCACAGGCCTATTAATAGCAATGCACTATACAGCAGACACTACTTTAGCCTTTACATCCGTAGCCCACACATGCCGAAACGTCCAATTCGGTTGACTAATCCGTAACCTCCATGCAAACGGAGCTTCAATATTCTTCATCTGCATTTACCTCCACATCGGACGAGGATTCTATTACGGCTCTTATCTTTTTAAAGAAACCTGAAACACAGGAATCATTCTCTTACTAACCCTCATAGCAACAGCCTTCGTAGGATACGTCCTACCATGAGGCCAAATATCATTCTGAGGCGCTACAGTCATTACTAACTTATTTTCAGCAATCCCCTACATCGGACAAACACTTGTAGAATGAGCATGAGGAGGATTCTCAGTAGACAACCCAACACTAACTCGATTCTTCGCCCTACACTTTCTCCTACCATTCGTCATTGCAGGTCTCACATTCATTCACCTAACCTTCCTACACGAAACTGGCTCAAACAACCCTTTAGGAATCTCATCAAACTGTGACAAAATCCCATTCCATCCATACTTCTCCATCAAAGATATCTTAGGATTTATAGCCATACTAGTGCCACTAACCGCACTAGCTATATTTTCACCAAACCTCCTAGGTGACCCAGAAAATTTTACTCCAGCAAATCCACTAGTAACTCCCCCACACATCAAACCAGAATGATATTTCCTATTTGCATACGCTATCCTACGATCAATTCCAAACAAACTTGGCGGAGTCCTAGCTCTCGCCGCTTCAGTCCTAATCCTATTCCTGGTTCCATTCCTCCACAAATCAAAACAACGATCTATAACCTTTCGTCCCCTATCCCAACTTATATTCTGAATCCTAGTAACCAACCTACTTATCCTTACATGAGTAGGAAGCCAACCAGTCGAACATCCATTCATTATTATTGGACAATTAGCCTCACTCACCTATTTCATGACACTCCTCATCCTATTCCCAATTGTCGGAGCCTTAGAAAACAAAATTCTAAACCTCTAA	
guiana_USNMB9416BarimaWainiGUY                ??????ATCCCTCCTAGGCATCTGCCTAATAACACAAATCATCACAGGCCTATTAATAGCAATGCACTATACAGCAGACACTACTTTAGCCTTTACATCCGTAGCCCACACATGCCGAAACGTCCAATTCGGTTGACTAATCCGTAACCTCCATGCAAACGGAGCTTCAATATTCTTCATCTGCATTTACCTCCACATCGGACGAGGATTCTATTACGGCTCTTATCTTTTTAAAGAAACCTGAAACACAGGAATCATTCTCTTACTAACCCTCATAGCAACAGCCTTCGTAGGATACGTCCTACCATGAGGCCAAATATCATTCTGAGGCGCTACAGTCATTACTAACTTATTTTCAGCAATCCCCTACATCGGACAAACACTTGTAGAATGAGCATGAGGAGGATTCTCAGTAGACAACCCAACACTAACTCGATTCTTCGCCCTACACTTTCTCCTACCATTCGTCATTGCAGGTCTCACATTCATTCACCTAACCTTCCTACACGAAACTGGCTCAAACAACCCTTTAGGAATCTCATCAAACTGTGACAAAATCCCATTCCATCCATACTTCTCCATCAAAGATATCTTAGGATTTATAGCCATACTAGTGCCACTAACCGCACTAGCTATATTTTCACCAAACCTCCTAGGTGACCCAGAAAATTTTACTCCAGCAAATCCACTAGTAACTCCCCCACACATCAAACCAGAATGATATTTCCTATTTGCATACGCTATCCTACGATCAATTCCAAACAAACTTGGCGGAGTCCTAGCTCTCGCCGCTTCAGTCCTAATCCTATTCCTGGTTCCATTCCTCCACAAATCAAAACAACGATCTATAACCTTTCGTCCCCTATCCCAACTTATATTCTGAATCCTAGTAACCAACCTACTTATCCTTACATGAGTAGGAAGCCAACCAGTCGAACATCCATTCATTATTATTGGACAATTAGCCTCACTCACCTATTTCATGACACTCCTCATCCTATTCCCAATTGTCGGAGCCTTAGAAAACAAAATTCTAAACCTCTAA	
imeri_28ML716AmazonasVEN                     ??????ATCCCTCCTAGGCATCTGCCTAATAACACAAATCGTCACAGGCCTATTAATAGCAATACACTATACAGCAGACACTACCCTAGCCTTTACATCCGTAGCCCACACATGCCGAAATGTCCAATTTGGCTGACTAATCCGTAACCTCCATGCAAATGGAGCCTCAATATTCTTCATTTGCATTTACCTCCACATCGGACGAGGATTCTATTACGGTTCTTACCTCTTTAAAGAAACTTGAAACACAGGGATTATTCTCTTACTAACCCTCATAGCAACAGCCTTCGTAGGATACGTCCTACCATGAGGCCAAATATCATTCTGAGGCGCTACAGTCATCACTAACTTATTTTCAGCAATCCCCTACATCGGGCAAACACTTGTAGAATGAGCATGAGGGGGATTCTCGGTAGACAACCCAACACTAACTCGATTCTTCGCCCTACACTTTCTCCTACCATTCGTCATTGCAGGCCTCACATTCATTCACCTAACCTTCCTGCATGAAACTGGCTCAAACAACCCCTTAGGAATCTCATCAAACTGTGACAAAATCCCATTCCATCCGTACTTCTCCACCAAAGATATCTTAGGATTTATAGCCATACTAGTACCACTAGCTGCACTAGCTATATTCTCACCAAACCTCTTAGGTGATCCAGAAAATTTTACTCCAGCTAACCCACTAGTAACTCCCCCACATATTAAACCAGAATGATACTTCCTATTCGCATACGCCATCCTACGATCAATCCCAAACAAACTTGGCGGAGTCCTAGCTCTCGCTGCTTCAGTCCTAATCCTATTCCTAGTCCCATTCCTCCATAAATCAAAACAACGATCTATAACCTTTCGTCCCCTCTCCCAACTTATGTTCTGAATCCTAGTAACCAACCTGCTTATCCTTACATGAGTAGGAAGCCAACCAGTTGAACATCCTTTCATTATTATCGGACAATTAGCCTCACTCACCTATTTCATGACACTCCTCATCCTATTCCCAATCGTCGGAGCCTTAGAAAACAAAATTCTCAACCTCTAA	
imeri_AMZ068AmazonasBRA                       ??????????????????????????????????????????????????????????????????????????????????????????????????????????????????????????????????????????????????????????????????????????????????????????????????????????????????????????????????????????????????????????????????????????????????????????????????????ATACGTCCTACCATGAGGCCAAATATCATTCTGAGGCGCTACAGTCATCACTAACTTATTTTCAGCAATCCCCTACATCGGGCAAACACTTGTAGAATGAGCATGAGGGGGATTCTCGGTAGATAACCCAACACTAACTCGATTCTTCGCCCTACACTTTCTCCTACCATTCGTCATTGCAGGCCTCACATTCATTCACCTAACCTTCCTACATGAAACTGGCTCAAACAACCCCTTAGGAATCTCATCAAACTGTGACAAAATCCCATTCCATCCGTACTTCTCCACCAAAGATATCTTAGGATTCATAGCCATACTAGTACCACTAGCCGCACTAGCTATATTCTCACCAAACCTCTTAGGTGACCCAGAAAATTTTACTCCAGCTAACCCACTAGTAACTCCCCCACATATTAAACCAGAATGATACTTCCTATTCGCATACGCCATCCTACGATCAATCCCAAACAAACTTGGCGGAGTCCTAGCTCTCGCTGCTTCAGTCCTAATCCTATTCCTAGTCCCATTCCTCCATAAATCAAAACAACGATCTATAACCTTTCGTCCCCTCTCCCAACTTATGTTCTGAATCCTAGTAACCAACCTGCTTATCCTTACATGAGTAGGAAGCCAACCAGTTGAACATCCTTTCATTATTATCGGACAATTAGCCTCACTCACCTATTTCATGACACTCCTCATCCTATTCCCAATCGTCGGAGCCTTAGAAAACAAAATTCTCAACCTCTAA	
imeri_AMZ113AmazonasBRA                       ?????????????????????????????????????????TCACAGGCCTATTAATAGCAATACACTATACAGCAGACACTACCCTAGCCTTTACATCCGTAGCCCACACGTGCCGAAATGTCCAATTTGGCTGACTAATCCGTAACCTCCATGCAAATGGAGCCTCAATATTCTTCATTTGCATTTACCTCCACATCGGACGAGGATTCTATTACGGTTCTTACCTCTTTAAAGAAACTTGAAACACAGGGATTATTCTCTTACTAACCCTCATAGCAACAGCCTTCGTAGGATACGTCCTACCATGAGGCCAAATATCATTCTGAGGCGCTACAGTCATCACTAACTTATTTTCAGCAATCCCCTACATCGGGCAAACACTTGTAGAATGAGCATGAGGGGGATTCTCGGTAGATAACCCAACACTAACTCGATTCTTCGCCCTACACTTTCTCCTACCATTCGTCATTGCAGGCCTCACATTCATTCACCTAACCTTCCTACATGAAACTGGCTCAAACAACCCCTTAGGAATCTCATCAAACTGTGACAAAATCCCATTCCATCCGTACTTCTCCACCAAAGATATCTTAGGATTCATAGCCATACTAGTACCACTAGCCGCACTAGCTATATTCTCACCAAACCTCTTAGGTGACCCAGAAAATTTTACTCCAGCTAACCCACTAGTAACTCCCCCACATATTAAACCAGAATGATACTTCCTATTCGCATACGCCATCCTACGATCAATCCCAAACAAACTTGGCGGAGTCCTAGCTCTCGCTGCTTCAGTCCTAATCCTATTCCTAGTCCCATTCCTCCATAAATCAAAACAACGATCTATAACCTTTCGTCCCCTCTCCCAACTTATGTTCTGAATCCTAGTAACCAACCTGCTTATCCTTACATGAGTAGGAAGCCAACCAGTTGAACATCCTTTCATTATTATCGGACAATTAGCCTCACTCACCTATTTCATGACACTCCTCATCCTATTCCCAATCGTCGGAGCCTTAGAAAACAAAATTCTCAACCTCTAA	
imeri_AMZ153AmazonasBRA                       ?????????????????????????????????????????????????????????????????????????????????????CTAGCCTTTACATCCGTAGCCCACACATGCCGAAATGTCCAATTTGGCTGACTAATCCGTAACCTCCATGCAAATGGAGCCTCAATATTCTTCATTTGCATTTACCTCCACATCGGACGAGGATTCTATTACGGTTCTTACCTCTTTAAAGAAACTTGAAACACAGGGATTATTCTCTTACTAACCCTCATAGCAACAGCCTTCGTAGGATACGTCCTACCATGAGGCCAAATATCATTCTGAGGCGCTACAGTCATCACTAACTTATTTTCAGCAATCCCCTACATCGGGCAAACACTTGTAGAATGAGCATGAGGGGGATTCTCGGTAGACAACCCAACACTAACTCGATTCTTCGCCCTACACTTTCTCCTACCATTCGTCATTGCAGGCCTCACATTCATTCACCTAACCTTCCTGCATGAAACTGGCTCAAACAACCCCTTAGGAATCTCATCAAACTGTGACAAAATCCCATTCCATCCATACTTCTCCACCAAAGATATCTTAGGATTTATAGCCATACTAGTACCACTAGCTGCACTAGCTATATTCTCACCAAACCTCTTAGGTGATCCAGAAAATTTTACTCCAGCTAACCCACTAGTAACTCCCCCACATATTAAACCAGAATGATACTTCCTATTCGCATACGCCATCCTACGATCAATCCCAAACAAACTTGGCGGAGTCCTAGCTCTCGCTGCTTCAGTCCTAATCCTATTCCTAGTCCCATTCCTCCATAAATCAAAACAACGATCTATAACCTTTCGTCCCCTCTCCCAACTTATGTTCTGAATCCTAGTAACCAACCTGCTTATCCTTACATGAGTAGGAAGCCAACCAGTTGAACATCCTTTCATTATTATCGGACAATTAGCCTCACTCACCTATTTCATGACACTCCTCATCCTATTCCCAATCGTCGGAGCCTTAGAAAACAAAATTCTCAACCTCTAA	
imeri_AMZ309AmazonasBRA                       ?????????????????????????????????????????TCACAGGCCTATTAATAGCAATACACTATACAGCAGACACTACCCTAGCCTTTACATCCGTAGCCCACACRTGCCGAAATGTCCAATTTGGCTGACTAATCCGTAACCTCCATGCAAATGGAGCCTCAATATTCTTCATTTGCATTTACCTCCACATCGGACGAGGATTCTATTACGGTTCTTACCTCTTTAAAGAAACTTGAAACACAGGGATTATTCTCTTACTAACCCTCATAGCAACAGCCTTCGTAGGATACGTCCTACCATGAGGCCAAATATCATTCTGAGGCGCTACAGTCATCACTAACTTATTTTCAGCAATCCCCTACATCGGGCAAACACTTGTAGAATGAGCATGAGGGGGATTCTCGGTAGACAACCCAACACTAACTCGATTCTTCGCCCTACACTTTCTCCTACCATTCGTCATTGCAGGCCTCACATTCATTCACCTAACCTTCCTGCATGAAACTGGCTCAAACAACCCCTTAGGAATCTCATCAAACTGTGACAAAATCCCATTCCATCCGTACTTCTCCACCAAAGATATCTTAGGATTTATAGCCATACTAGTACCACTAGCTGCACTAGCTATATTCTCACCAAACCTCTTAGGTGATCCAGAAAATTTTACTCCAGCTAACCCACTAGTAACTCCCCCACATATTAAACCAGAATGATACTTCCTATTCGCATACGCCATCCTACGATCAATCCCAAACAAACTTGGCGGAGTCCTAGCTCTCGCTGCTTCAGTCCTAATCCTATTCCTAGTCCCATTCCTCCATAAATCAAAACAACGATCTATAACCTTTCGTCCCCTCTCCCAACTTATGTTCTGAATCCTAGTAACCAACCTGCTTATCCTTACATGAGTAGGAAGCCAACCAGTTGAACATCCTTTCATTATTATCGGACAATTAGCCTCACTCACCTATTTCATGACACTCCTCATCCTATTCCCAATCGTCGGAGCCTTAGAAAACAAAATTCTCAACCTCTAA	
imeri_AMZ319AmazonasBRA                       ?????????????????????????????????????????TCACAGGCCTATTAATAGCAATACACTATACAGCAGACACTACCCTAGCCTTTACATCCGTAGCCCACACRTGCCGAAATGTCCAATTTGGCTGACTAATCCGTAACCTCCATGCAAATGGAGCCTCAATATTCTTCATTTGCATTTACCTCCACATCGGACGAGGATTCTATTACGGTTCTTACCTCTTTAAAGAAACTTGAAACACAGGGATTATTCTCTTACTAACCCTCATAGCAACAGCCTTCGTAGGATACGTCCTACCATGAGGCCAAATATCATTCTGAGGCGCTACAGTCATCACTAACTTATTTTCAGCAATCCCCTACATCGGGCAAACACTTGTAGAATGAGCATGAGGGGGATTCTCGGTAGATAACCCAACACTAACTCGATTCTTCGCCCTACACTTTCTCCTACCATTCGTCATTGCAGGCCTCACATTCATTCACCTAACCTTCCTGCATGAAACTGGCTCAAACAACCCCTTAGGAATCTCATCAAACTGTGACAAAATCCCATTCCATCCGTACTTCTCCACCAAAGATATCTTAGGATTCATAGCCATACTAGCACCACTAGCCGCACTAGCTATATTCTCACCAAACCTCTTAGGTGACCCAGAAAATTTTACTCCAGCTAACCCACTAGTAACTCCCCCACATATTAAACCAGAATGATACTTCCTATTCGCATACGCCATCCTACGATCAATCCCAAACAAACTTGGCGGAGTCCTAGCTCTCGCTGCTTCAGTCCTAATCCTATTCCTAGTCCCATTCCTCCATAAATCAAAACAACGATCTATAACCTTTCGTCCCCTCTCCCAACTTATGTTCTGAATCCTAGTAACCAACCTGCTTATCCTTACATGAGTAGGAAGCCAACCAGTTGAACATCCTTTCATTATTATCGGACAATTAGCCTCACTCACCTATTTCATGACACTCCTCATCCTATTCCCAATCGTCGGAGCCTTAGAAAACAAAATTCTCAACCTCTAA	
imeri_AMZ320AmazonasBRA                       ?????????????????????????????????????????TCACAGGCCTATTAATAGCAATACACTATACAGCAGACACTACCCTAGCCTTTACATCCGTAGCCCACACATGCCGAAATGTCCAATTTGGCTGACTAATCCGTAACCTCCATGCAAATGGAGCCTCAATATTCTTCATTTGCATTTACCTCCACATCGGACGAGGATTCTATTACGGTTCTTACCTCTTTAAAGAAACTTGAAACACAGGGATTATTCTCTTACTAACCCTCATAGCAACAGCCTTCGTAGGATACGTCCTACCATGAGGCCAAATATCATTCTGAGGCGCTACAGTCATCACTAACTTATTTTCAGCAATCCCCTACATCGGGCAAACACTTGTAGAATGAGCATGAGGGGGATTCTCGGTAGATAACCCAACACTAACTCGATTCTTCGCCCTACACTTTCTCCTACCATTCGTCATTGCAGGCCTCACATTCATTCACCTAACCTTCCTGCATGAAACTGGCTCAAACAACCCCTTAGGAATCTCATCAAACTGTGACAAAATCCCATTCCATCCGTACTTCTCCACCAAAGATATCTTAGGATTCATAGCCATACTAGCACCACTAGCCGCACTAGCTATATTCTCACCAAACCTCTTAGGTGACCCAGAAAATTTTACTCCAGCTAACCCACTAGTAACTCCCCCACATATTAAACCAGAATGATACTTCCTATTCGCATACGCCATCCTACGATCAATCCCAAACAAACTTGGCGGAGTCCTAGCTCTCGCTGCTTCAGTCCTAATCCTATTCCTAGTCCCATTCCTCCATAAATCAAAACAACGATCTATAACCTTTCGTCCCCTCTCCCAACTTATGTTCTGAATCCTAGTAACCAACCTGCTTATCCTTACATGAGTAGGAAGCCAACCAGTTGAACATCCTTTCATTATTATCGGACAATTAGCCTCACTCACCTATTTCATGACACTCCTCATCCTATTCCCAATCGTCGGAGCCTTAGAAAACAAAATTCTCAACCTCTAA	
imeri_AMZ355AmazonasBRA                       ?????????????????????????????????????????TCACAGGCCTATTAATAGCAATACACTATACAGCAGACACTACCCTAGCCTTTACATCCGTAGCCCACACRTGCCGAAATGTCCAATTTGGCTGACTAATCCGTAACCTCCATGCAAATGGAGCCTCAATATTCTTCATTTGCATTTACCTCCACATCGGACGAGGATTCTATTACGGTTCTTACCTCTTTAAAGAAACTTGAAACACAGGGATTATTCTCTTACTAACCCTCATAGCAACAGCCTTCGTAGGATACGTCCTACCATGAGGCCAAATATCATTCTGAGGCGCTACAGTCATCACTAACTTATTTTCAGCAATCCCCTACATCGGGCAAACACTTGTAGAATGAGCATGAGGGGGATTCTCGGTAGATAACCCAACACTAACTCGATTCTTCGCCCTACACTTTCTCCTACCATTCGTCATTGCAGGCCTCACATTCATTCACCTAACCTTCCTGCATGAAACTGGCTCAAACAACCCCTTAGGAATCTCATCAAACTGTGACAAAATCCCATTCCATCCGTACTTCTCCACCAAAGATATCTTAGGATTCATAGCCATACTAGCACCACTAGCCGCACTAGCTATATTCTCACCAAACCTCTTAGGTGACCCAGAAAATTTTACTCCAGCTAACCCACTAGTAACTCCCCCACATATTAAACCAGAATGATACTTCCTATTCGCATACGCCATCCTACGATCAATCCCAAACAAACTTGGCGGAGTCCTAGCTCTCGCTGCTTCAGTCCTAATCCTATTCCTAGTCCCATTCCTCCATAAATCAAAACAACGATCTATAACCTTTCGTCCCCTCTCCCAACTTATGTTCTGAATCCTAGTAACCAACCTGCTTATCCTTACATGAGTAGGAAGCCAACCAGTTGAACATCCTTTCATTATTATCGGACAATTAGCCTCACTCACCTATTTCATGACACTCCTCATCCTATTCCCAATCGTCGGAGCCTTAGAAAACAAAATTCTCAACCTCTAA	
imeri_IAvH14377_VichadaCO CTTTGGATCCCTCCTAGGCATCTGCCTAATAACACAAATCATCACAGGCCTATTAATAGCAATACACTATACAGCAGACACTACCCTAGCCTTTACATCCGTAGCCCACACATGCCGAAATGTCCAATTTGGCTGACTAATCCGTAACCTCCATGCAAATGGAGCCTCAATATTCTTTATTTGCATTTACCTCCACATCGGACGAGGATTCTATTACGGTTCTTACCTCTTTAAAGAAACTTGAAACACAGGGATTATTCTCTTACTAACCCTCATAGCAACAGCCTTCGTAGGATACGTCCTACCATGAGGCCAAATATCATTCTGAGGCGCTACAGTCATCACTAACTTATTTTCAGCAATCCCCTACATCGGACAAACACTTGTAGAATGAGCATGAGGGGGATTCTCGGTAGACAACCCAACACTAACTCGATTCTTCGCCCTACACTTTCTCCTACCATTCGTCATTGCAGGCCTCACATTCATTCACCTAACCTTCCTGCATGAAACTGGCTCAAACAACCCCTTAGGAATCTCATCAAACTGTGACAAAATCCCATTCCATCCGTACTTCTCCACCAAAGATATCTTAGGATTTATAGCCATACTAGTACCACTAGCTGCACTAGCTATATTCTCACCAAACCTCTTAGGTGATCCAGAAAATTTTACTCCAGCTAACCCACTAGTAACTCCCCCACATATTAAACCAGAATGATACTTCCTATTCGCATACGCCATCCTACGATCAATCCCAAACAAACTTGGCGGAGTCCTAGCTCTCGCTGCTTCAGTCCTAATCCTATTCCTAGTCCCATTCCTCCATAAATCAAAACAACGATCTATAACCTTTCGTCCCCTCTCCCAACTTATGTTCTGAATCCTAGTAACCAACCTGCTTATCCTTACATGAGTAGGAAGCCAACCAGTTGAACATCCTTTCATTATTATCGGACAATTAGCCTCACTCACCTATTTCATGACACTCCTCATCCTATTCCCAATCGTCGGAGCCTTAGAAAACAAAATTCTCAACCTCTAA	
imeri_IAvH14400_VIchadaCO CTTTGGATCCCTCCTAGGCATCTGCCTAATAACACAAATCGTCACAGGCCTATTAATAGCAATACACTATACAGCAGACACTACCCTAGCCTTTACATCCGTAGCCCACACATGCCGAAATGTCCAATTTGGCTGACTAATCCGTAACCTCCATGCAAATGGAGCCTCAATATTCTTCATTTGCATTTACCTCCACATCGGACGAGGATTCTATTACGGTTCTTACCTCTTTAAAGAAACTTGAAACACAGGGATTATTCTCTTACTAACCCTCATAGCAACAGCCTTCGTAGGATACGTCCTACCATGAGGCCAAATATCATTCTGAGGCGCTACAGTCATCACTAACTTATTCTCAGCAATCCCCTACATCGGGCAAACACTTGTAGAATGAGCATGAGGGGGATTCTCGGTAGACAACCCAACACTAACTCGATTCTTCGCCCTACACTTTCTCCTACCATTCGTCATTGCAGGCCTCACATTCATTCACCTAACCTTCCTGCATGAAACTGGCTCAAACAACCCCTTAGGAATCTCATCAAACTGTGACAAAATCCCATTCCATCCGTACTTCTCCACCAAAGATATCTTAGGATTTATAGCTATACTAGTACCACTAGCTGCACTAGCTATATTCTCACCAAACCTCTTAGGTGATCCAGAAAATTTTACTCCAGCTAACCCACTAGTAACTCCCCCACATATTAAACCAGAATGATACTTCCTATTCGCATACGCCATCCTACGATCAATCCCAAACAAACTTGGCGGAGTCCTAGCTCTCGCTGCCTCAGTCCTAATCCTATTCCTAGTCCCATTCCTCCATAAATCAAAACAACGATCTATAACCTTTCGTCCCCTCTCCCAACTTATGTTCTGAATCCTAGTAACCAACCTGCTTATCCTTACATGAGTAGGAAGCCAACCAGTTGAACATCCTTTCATTATTATCGGACAATTAGCCTCACTCACCTATTTCATGACACTCCTCATCCTATTCCCAATCGTCGGAGCCTTAGAAAACAAAATTCTCAACCTCTAA	
imeri_IAvH14562_AmazonasCO CTTTGGATCCCTCCTAGGCATCTGCCTAATAACACAAATCGTCACAGGCCTATTAATAGCAATACACTATACAGCAGACACTACCCTAGCCTTTACATCCGTAGCCCACACATGCCGAAATGTCCAATTTGGCTGACTAATCCGTAACCTCCATGCAAATGGAGCCTCAATATTCTTCATTTGCATTTACCTCCACATCGGACGAGGATTCTATTACGGTTCTTACCTCTTTAAAGAAACTTGAAACACAGGGATTATTCTCTTACTAACCCTCATAGCAACAGCCTTCGTAGGATACGTCCTACCATGAGGCCAAATATCATTCTGAGGCGCTACAGTCATCACTAACTTATTTTCAGCAATCCCCTACATCGGGCAAACACTTGTAGAATGAGCATGAGGGGGATTCTCGGTAGACAACCCAACACTAACTCGATTCTTCGCCCTACACTTTCTCCTACCATTCGTCATTGCAGGCCTCACATTCATTCACCTAACCTTCCTGCATGAAACTGGCTCAAACAACCCCTTAGGAATCTCATCAAACTGTGACAAAATCCCATTCCATCCGTACTTCTCCACCAAAGATATCTTAGGATTTATAGCCATACTAGTACCACTAGCTGCACTAGCTATATTCTCACCAAACCTCTTAGGTGATCCAGAAAATTTTACTCCAGCTAACCCACTAGTAACTCCCCCACATATTAAACCAGAATGATACTTCCTATTCGCATACGCCATCCTACGATCAATCCCAAACAAACTTGGCGGAGTCCTAGCTCTCGCTGCTTCAGTCCTAATCCTATTCCTAGTCCCATTCCTCCATAAATCAAAACAACGATCTATAACCTTTCGTCCCCTCTCCCAACTTATGTTCTGAATCCTAGTAACCAACCTGCTTATCCTTACATGAGTAGGAAGCCAACCAGTTGAACATCCTTTCATTATTATCGGACAATTAGCCTCACTCACCTATTTCATGACACTCCTCATCCTATTCCCAATCGTCGGAGCCTTAGAAAACAAAATTCTCAACCTCTAA	
inambari_1046LaPazBOL                         ?????????????????????????????????ACAGATCATCACAGGCCTGTTAATAGCAATGCACTATACAGCAGACACTACCTTAGCCTTTACATCCGTAGCCCACACGTGCCGAAATGTCCAATTTGGCTGACTAATCCGTAACCTCCATGCAAACGGAGCTTCAATATTCTTCATCTGCATTTACCTTCACATCGGACGAGGATTCTATTACGGCTCCTACCTCTTCAAAGAAACCTGAAACACAGGAATTATTCTCTTACTAACCCTCATAGCAACAGCCTTCGTAGGATACGTCCTACCATGAGGTCAAATATCATTCTGAGGCGCTACAGTCATTACTAACTTATTTTCAGCAATCCCCTACATCGGACAAACACTTGTAGAATGAGCATGAGGAGGATTCTCAGTAGACAACCCAACACTAACCCGATTCTTCGCCCTACACTTTCTCTTACCATTCGTCATTGCAGGTCTCACATTCATTCATCTAACCTTCCTCCACGAAACTGGCTCAAACAACCCCTTAGGAATCTCATCAAACTGTGACAAAATCCCATTCCATCCTTACTTCTCTACCAAAGACATCTTAGGATTTACAGCCATACTAGTACCACTAACTGCACTAGCCATATTTTCACCAAACCTCCTAGGTGATCCAGAAAATTTTACTCCAGCAAACCCGCTAGTAACCCCTCCACACATTAAACCAGAATGATACTTCCTATTTGCATACGCCATCCTACGTTCAATCCCAAACAAACTTGGCGGAGTCCTAGCTCTCGCTGCTTCAGTCCTAATCCTATTCCTAGTTCCATTCCTCCATAAATCAAAACAACGATCTATAACCTTTCGTCCCCTGTCCCAACTTATATTCTGAATCCTAGTAACGAACCTACTTATCCTCACATGAGTAGGAAGCCAACCAGTCGAACACCCATTCATTATTATCGGACAATTAGCCTCACTCACCTACTTCATGACACTCCTCATCTTATTCCCAATCGTCGGAGCCTTAGAAAACAAGATTCTCAACCT????	
inambari_10651UcayaliPER                      ?????????????????????????????????????????TCACAGGCCTATTAATAGCAATACACTATACAGCAGACACTACCCTAGCCTTTACATCCGTAGCCCACACATGCCGAAATGTCCAATTTGGCTGACTAATCCGTAACCTCCATGCAAATGGAGCCTCAATATTCTTCATTTGCATTTACCTCCACATCGGACGAGGATTCTATTACGGTTCTTACCTCTTTAAAGAAACTTGAAACACAGGGATTATTCTCTTACTAACCCTCATAGCAACAGCCTTCGTAGGATACGTCCTACCATGAGGCCAAATATCATTCTGAGGCGCTACAGTCATCACTAACTTATTTTCAGCAATCCCCTACATCGGGCAAACACTTGTAGAATGAGCATGAGGGGGATTCTCGGTAGACAACCCAACACTAACTCGATTCTTCGCCCTACACTTTCTCCTACCATTCGTCATTGCAGGCCTCACATTCATTCACCTAACCTTCCTGCATGAAACTGGCTCAAACAACCCCTTAGGAATCTCATCAAACTGTGACAAAATCCCATTCCATCCGTACTTCTCCACCAAAGATATCTTAGGATTTATAGCCATACTAGTACCACTAGCTGCACTAGCTATATTCTCACCAAACCTCTTAGGTGATCCAGAAAATTTTACTCCAGCTAACCCACTAGTAACTCCCCCACATATTAAACCAGAATGATACTTCCTATTCGCATACGCCATCCTACGATCAATCCCAAACAAACTTGGCGGAGTCCTAGCTCTCGCTGCTTCAGTCCTAATCCTATTCCTAGTCCCATTCCTCCATAAATCAAAACAACGATCTATAACCTTTCGCCCCCTCTCCCAACTTATGTTCTGAATCCTAGTAACCAACCTGCTTATCCTTACATGAGTAGGAAGCCAACCAGTTGAACATCCTTTCATTATTATCGGACAATTAGCCTCACTCACCTATTTCATGACACTCCTCATCCTATTCCCAATCGTCGGAGCCTTAGAAAACAAAATTCTCAACC?????	
inambari_10799UcayaliPER                      ??????????????????????????????????CAAATCGTCACAGGCCTATTAATAGCAATACACTATACAGCAGACACTACCCTAGCCTTTACATCCGTAGCCCACACATGCCGAAATGTCCAATTTGGCTGACTAATCCGTAACCTCCATGCAAATGGAGCCTCAATATTCTTCATTTGCATTTACCTCCACATCGGACGAGGATTCTATTACGGTTCTTACCTCTTTAAAGAAACTTGAAACACAGGGATTATTCTCTTACTAACCCTCATAGCAACAGCCTTCGTAGGATACGTCCTACCATGAGGCCAAATATCATTCTGAGGCGCTACAGTCATCACTAACCTATTTTCAGCAATCCCCTACATCGGGCAAACACTTGTAGAATGAGCATGAGGGGGATTCTCGGTAGACAACCCAACACTAACTCGATTCTTCGCCCTACACTTTCTCCTACCATTCGTCATTGCAGGCCTCACATTCATTCACCTAACCTTCCTGCATGAAACTGGCTCAAACAACCCCTTAGGAATCTCATCAAACTGTGACAAAATCCCATTCCATCCGTACTTCTCCACCAAAGATATCTTAGGATTTATAGCCATACTAGTACCACTAGCTGCACTAGCTATATTCTCACCAAACCTCTTAGGTGATCCAGAAAATTTTACTCCAGCTAACCCACTAGTAACTCCCCCACATATTAAACCAGAATGATACTTCCTATTCGCATACGCCATCCTACGATCAATCCCAAACAAACTTGGCGGAGTCCTAGCTCTCGCTGCTTCAGTCCTAATCCTGTTCCTAGTCCCATTCCTCCATAAATCAAAACAACGATCTATAACCTTTCGTCCCCTCTCCCAACTTATGTTCTGAATCCTAGTAACCAACCTGCTTATCCTTACATGAGTAGGAAGCCAACCAGTTGAACATCCTTTCATTATTATCGGACAATTAGCCTCACTCACCTATTTCATGACACTCCTCATCCTATTCCCAATCGTCGGAGCCTTAGAAAACAAAATTCTCAACCTCTAA	
inambari_1166LaPazBOL                         ?????????????????????????????????ACAGATCATCACAGGCCTGTTAATAGCAATGCACTATACAGCAGACACTACCTTAGCCTTTACATCCGTAGCCCACACGTGCCGAAATGTCCAATTTGGCTGACTAATCCGTAACCTCCATGCAAACGGAGCTTCAATATTCTTCATCTGCATTTACCTTCACATCGGACGAGGATTCTATTACGGCTCCTACCTCTTCAAAGAAACCTGAAACACAGGAATTATTCTCTTACTAACCCTCATAGCAACAGCCTTCGTAGGATACGTCCTACCATGAGGTCAAATATCATTCTGAGGCGCTACAGTCATTACTAACTTATTTTCAGCAATCCCCTACATCGGACAAACACTTGTAGAATGAGCATGAGGAGGATTCTCAGTAGACAACCCAACACTAACCCGATTCTTCGCCCTACACTTTCTCTTACCATTCGTCATTGCAGGTCTCACATTCATTCATCTAACCTTCCTCCACGAAACTGGCTCAAACAACCCCTTAGGAATCTCATCAAACTGTGACAAAATCCCATTCCATCCTTACTTCTCTACCAAAGACATCTTAGGATTTACAGCCATACTAGTACCACTAACTGCACTAGCCATATTTTCACCAAACCTCCTAGGTGATCCAGAAAATTTTACTCCAGCAAACCCGCTAGTAACCCCTCCACACATTAAACCAGAATGATACTTCCTATTTGCATACGCCATCCTACGTTCAATCCCAAACAAACTTGGCGGAGTCCTAGCTCTCGCTGCTTCAGTCCTAATCCTATTCCTAGTTCCATTCCTCCATAAATCAAAACAACGATCTATAACCTTTCGTCCCCTGTCCCAACTTATATTCTGAATCCTAGTAACGAACCTACTTATCCTCACATGAGTAGGAAGCCAACCAGTCGAACACCCATTCATTATTATCGGACAATTAGCCTCACTCACCTACTTCATGACACTCCTCATCTTATTCCCAATCGTCGGAGCCTTAGAAAACAAGATTCTCAACC?????	
inambari_27496LoretoBRA                       ????????????????????????????????????????????????????????????????????????????????????????????????????????????????TGCCGAAATGTCCAATTTGGCTGACTAATCCGTAACCTCCATGCAAATGGAGCCTCAATATTCTTCATTTGCATTTACCTCCACATCGGACGAGGATTCTATTACGGTTCTTACCTCTTTAAAGAAACTTGAAACACAGGGATTATTCTCTTACTAACCCTCATAGCAACAGCCTTCGTAGGATACGTCCTACCATGAGGCCAAATATCATTCTGAGGCGCTACAGTCATCACTAACTTATTTTCAGCAATCCCCTACATCGGGCAAACACTTGTAGAATGAGCATGAGGGGGATTCTCGGTAGACAACCCAACACTAACTCGATTCTTCGCCCTACACTTTCTCCTACCATTCGTCATTGCAGGCCTCACATTCATTCACCTAACCTTCCTGCATGAAACTGGCTCAAACAACCCCTTAGGAATCTCATCAAACTGTGACAAAATCCCATTCCATCCGTACTTCTCCACCAAAGATATCTTAGGATTTATAGCCATACTAGTACCACTAGCTGCACTAGCTATATTCTCACCAAACCTCTTAGGTGATCCAGAAAATTTTACTCCAGCTAACCCACTAGTAACTCCCCCACATATTAAACCAGAATGATACTTCCTATTCGCATACGCCATCCTACGATCAATCCCAAACAAACTTGGCGGAGTCCTAGCTCTCGCTGCTTCAGTCCTAATCCTGTTCCTAGTCCCATTCCTCCATAAATCAAAACAACGATCTATAACCTTTCGTCCCCTCTCCCAACTTATGTTCTGAATCCTAGTAACCAACCTGCTTATCCTTACATGAGTAGGAAGCCAACCAGTTGAACATCCTTTCATTATTATCGGACAATTAGCCTCACTCACCTAYTTCATGACACTCCTCATCCTATTCCCAATCGTCGGAGCCTTAGAAAACAAAATTCTCAACCTCTAA	
inambari_27510LoretoPER                       ?????????????????????????????????????ATCGTCACAGGCCTATTAATAGCAATACACTATACAGCAGACACTACCCTAGCCTTTACATCCGTAGCCCACACATGCCGAAATGTCCAATTTGGCTGACTAATCCGTAACCTCCATGCAAATGGAGCCTCAATATTCTTCATTTGCATTTACCTCCACATCGGACGAGGATTCTATTACGGTTCTTACCTCTTTAAAGAAACTTGAAACACAGGGATTATTCTCTTACTAACCCTCATAGCAACAGCCTTCGTAGGATACGTCCTACCATGAGGCCAAATATCATTCTGAGGCGCTACAGTCATCACTAACTTATTTTCAGCAATCCCCTACATCGGGCAAACACTTGTAGAATGAGCATGAGGGGGATTCTCGGTAGACAACCCAACACTAACTCGATTCTTCGCCCTACACTTTCTCCTACCATTCGTCATTGCAGGCCTCACATTCATTCACCTAACCTTCCTGCATGAAACTGGCTCAAACAACCCCTTAGGAATCTCATCAAACTGTGACAAAATCCCATTCCATCCGTACTTCTCCACCAAAGATATCTTAGGATTTATAGCCATACTAGTACCACTAGCTGCACTAGCTATATTCTCACCAAACCTCTTAGGTGATCCAGAAAATTTTACTCCAGCTAACCCACTAGTAACTCCCCCACATATTAAACCAGAATGATACTTCCTATTCGCATACGCCATCCTACGATCAATCCCAAACAAACTTGGCGGAGTCCTAGCTCTCGCTGCTTCAGTCCTAATCCTGTTCCTAGTCCCATTCCTCCATAAATCAAAACAACGATCTATAACCTTTCGTCCCCTCTCCCAACTTATGTTCTGAATCCTAGTAACCAACCTGCTTATCCTTACATGAGTAGGAAGCCAACCAGTTGAACATCCTTTCATTATTATCGGACAATTAGCCTCACTCACCTATTTCATGACACTCCTCATCCTATTCCCAATCGTCGGAGCCTTAGAAAACAAAATTCTCAACC?????	
inambari_27632LoretoPER                       ????????????????????????????????????????????????????????????????????????????????????????????????????????????????????????????????TTGGCTGACTAATCCGTAACCTCCATGCAAATGGAGCCTCAATATTCTTCATTTGCATTTACCTCCACATCGGACGAGGATTCTATTACGGTTCTTACCTCTTTAAAGAAACTTGAAACACAGGGATTATTCTCTTACTAACCCTCATAGCAACAGCCTTCGTAGGATACGTCCTACCATGAGGCCAAATATCATTCTGAGGCGCTACAGTCATCACTAACTTATTTTCAGCAATCCCCTACATCGGGCAAACACTTGTAGAATGAGCATGAGGGGGATTCTCGGTAGACAACCCAACACTAACTCGATTCTTCGCCCTACACTTTCTCCTACCATTCGTCATTGCAGGCCTCACATTCATTCACCTAACCTTCCTGCATGAAACTGGCTCAAACAACCCCTTAGGAATCTCATCAAACTGTGACAAAATCCCATTCCATCCGTACTTCTCCACCAAAGATATCTTAGGATTTATAGCCATACTAGTACCACTAGCTGCACTAGCTATATTCTCACCAAACCTCTTAGGTGACCCAGAAAATTTTACTCCAGCTAACCCACTAGTAACTCCCCCACATATTAAACCAGAATGATACTTCCTATTCGCATACGCCATCCTACGATCAATCCCAAACAAACTTGGCGGAGTCCTAGCTCTCGCTGCTTCAGTCCTAATCCTGTTCCTAGTCCCATTCCTCCATAAATCAAAACAACGATCTATAACCTTTCGTCCCCTCTCCCAACTTATGTTCTGAATCCTAGTAACCAACCTGCTTATCCTTACATGAGTAGGAAGCCAACCAGTTGAACATCCTTTCATTATTATCGGACAATTAGCCTCACTCACCTATTTCATGACACTCCTCATCCTATTCCCAATCGTCGGAGCCTTAGAAAACAAAATTCTCAACCTCTAA	
inambari_35705AmazonasBRA                     ?????????????????????????????????????ATCGTCACAGGCCTATTAATAGCAATACACTATACAGCAGACACTACCCTAGCCTTTACATCCGTAGCCCACACATGCCGAAATGTCCAATTTGGCTGACTAATCCGTAACCTCCATGCAAATGGAGCCTCAATATTCTTCATTTGCATTTACCTCCACATCGGACGAGGATTCTATTACGGTTCTTACCTCTTTAAAGAAACTTGAAACACAGGGATTATTCTCTTACTAACCCTCATAGCAACAGCCTTCGTAGGATACGTCCTACCATGAGGCCAAATATCATTCTGAGGCGCTACAGTCATCACTAACTTATTTTCAGCAATCCCCTACATCGGGCAAACACTTGTAGAATGAGCATGAGGGGGATTCTCGGTAGATAACCCAACACTAACTCGATTCTTCGCCCTACACTTTCTCCTACCATTCGTCATTGCAGGCCTCACATTCATTCACCTAACCTTCCTACATGAAACTGGCTCAAACAACCCCTTAGGAATCTCATCAAACTGTGACAAAATCCCATTCCATCCGTACTTCTCCACCAAAGATATCTTAGGATTCATAGCCATACTAGTACCACTAGCCGCACTAGCTATATTCTCACCAAACCTCTTAGGTGACCCAGAAAATTTTACTCCAGCTAACCCACTAGTAACTCCCCCACATATTAAACCAGAATGATACTTCCTATTCGCATACGCCATCCTACGATCAATCCCAAACAAACTTGGCGGAGTCCTAGCTCTCGCTGCTTCAGTCCTAATCCTATTCCTAGTCCCATTCCTCCATAAATCAAAACAACGATCTATAACCTTTCGTCCCCTCTCCCAACTTATGTTCTGAATCCTAGTAACCAACCTGCTTATCCTTACATGAGTAGGAAGCCAACCAGTTGAACATCCTTTCATTATTATCGGACAATTAGCCTCACTCACCTATTTCATGACACTCCTCATCCTATTCCCAATCGTCGGAGCCTTAGAAAACAAAATTCTCAACCT????	
inambari_40188LoretoPER                       ??????????????????????????????????????TCGTCACAGGCCTATTAATAGCAATACACTATACAGCAGACACTACCCTAGCCTTTACATCCGTAGCCCACACATGCCGAAATGTCCAATTTGGCTGACTAATCCGTAACCTCCATGCAAATGGAGCCTCAATATTCTTCATTTGCATTTACCTCCACATCGGACGAGGATTCTATTACGGTTCTTACCTCTTTAAAGAAACTTGAAACACAGGGATTATTCTCTTACTAACCCTCATAGCAACAGCCTTCGTAGGATACGTCCTACCATGAGGCCAAATATCATTCTGAGGCGCTACAGTCATCACTAACTTATTTTCAGCAATCCCCTACATCGGGCAAACACTTGTAGAATGAGCATGAGGGGGATTCTCGGTAGACAACCCAACACTAACTCGATTCTTCGCCCTACACTTTCTCCTACCATTCGTCATTGCAGGCCTCACATTCATTCACCTAACCTTCCTGCATGAAACTGGCTCAAACAACCCCTTAGGAATCTCATCAAACTGTGACAAAATCCCATTCCATCCGTACTTCTCCACCAAAGATATCTTAGGATTTATAGCCATACTAGTACCACTAGCTGCACTAGCTATATTCTCACCAAACCTCTTAGGTGATCCAGAAAATTTTACTCCAGCTAACCCACTAGTAACTCCCCCACATATTAAACCAGAATGATACTTCCTATTCGCATACGCCATCCTACGATCAATCCCAAACAAACTTGGCGGAGTCCTAGCTCTCGCTGCTTCAGTCCTAATCCTATTCCTAGTCCCATTCCTCCATAAATCAAAACAACGATCTATAACCTTTCGCCCCCTCTCCCAACTTATGTTCTGAATCCTAGTAACCAACCTGCTTATCCTTACATGAGTAGGAAGCCAACCAGTTGAACATCCTTTCATTATTATCGGACAATTAGCCTCACTCACCTATTTCATGACACTCCTCATCCTATTCCCAATCGTCGGAGCCTTAGAAAACAAAATTCTCAACCTCTAA	
huallaga_42362LoretoPER                       ?????????????????????????????????????????TCACAGGCCTATTAATAGCAATACACTATACAGCAGACACTACCCTAGCCTTTACATCCGTAGCCCACACTTGCCGAAATGTCCAATTTGGCTGACTAATCCGTAACCTCCATGCAAATGGAGCCTCAATATTCTTCATTTGCATTTACCTCCACATCGGACGAGGATTCTATTACGGTTCTTACCTCTTTAAAGAAACTTGAAACACAGGGATTATTCTCTTACTAACCCTCATAGCAACAGCCTTCGTAGGATACGTCCTACCATGAGGCCAAATATCATTCTGAGGCGCTACAGTCATCACTAACTTATTTTCAGCAATCCCCTACATCGGGCAAACACTTGTAGAATGAGCATGAGGGGGATTCTCGGTAGACAACCCAACACTAACTCGATTCTTCGCCCTACACTTTCTCCTACCATTCGTCATTGCAGGCCTCACATTCATTCACCTAACCTTCCTGCATGAAACTGGCTCAAACAACCCCTTAGGAATCTCATCAAACTGTGACAAAATCCCATTCCATCCGTACTTCTCCACCAAAGATATCTTAGGATTTATAGCCATACTAGTACCACTAGCTGCACTAGCTATATTCTCACCAAACCTCTTAGGTGATCCAGAAAATTTTACTCCAGCTAACCCACTAGTAACTCCCCCACATATTAAACCAGAATGATACTTCCTATTCGCATACGCCATCCTACGATCAATCCCAAACAAACTTGGCGGAGTCCTAGCTCTCGCTGCTTCAGTCCTAATCCTATTCCTAGTCCCATTCCTCCATAAATCAAAACAACGATCTATAACCTTTCGTCCCCTCTCCCAACTTATGTTCTGAATCCTAGTAACCAACCTGCTTATCCTTACATGAGTAGGAAGCCAACCAGTTGAACATCCTTTCATTATTATCGGACAATTAGCCTCACTCACCTATTTCATGACACTCCTCATCCTATTCCCAATCGTCGGAGCCTTAGAAAACAAAATTCTC?????????	
inambari_8979PandoBOL                         ????????????????????????????????????????????????????????????????????????????????????????????????????????????????????????????????TTGGCTGACTAATCCGTAACCTCCATGCAAACGGAGCTTCAATATTCTTCATCTGCATTTACCTTCACATCGGACGAGGATTCTATTACGGCTCCTACCTCTTCAAAGAAACCTGAAACACAGGAATTATTCTCTTACTAACCCTCATAGCAACAGCCTTCGTAGGATACGTCCTACCATGAGGTCAAATATCATTCTGAGGCGCTACAGTCATTACTAACTTATTTTCAGCAATCCCCTACATCGGACAAACACTTGTAGAATGAGCATGAGGAGGATTCTCAGTAGACAACCCAACACTAACCCGATTCTTCGCCCTACACTTTCTCTTACCATTCGTCATTGCAGGTCTCACATTCATTCATCTAACCTTCCTCCACGAAACTGGCTCAAACAACCCCTTAGGAATCTCATCAAACTGTGACAAAATCCCATTCCATCCTTACTTCTCTACCAAAGACATCTTAGGATTTACAGCCATACTAGTACCACTAACTGCACTAGCCATATTTTCACCAAACCTCCTAGGTGATCCAGAAAATTTTACTCCAGCAAACCCGCTAGTAACCCCTCCACACATTAAACCAGAATGATACTTCCTATTTGCATACGCCATCCTACGTTCAATCCCAAACAAACTTGGCGGAGTCCTAGCTCTCGCTGCTTCAGTCCTAATCCTATTCCTAGTTCCATTCCTCCATAAATCAAAACAACGATCTATAACCTTTCGTCCCCTGTCCCAACTTATATTCTGAATCCTAGTAACGAACCTACTTATCCTCACATGAGTAGGAAGCCAACCAGTCGAACACCCATTCATTATTATCGGACAATTAGCCTCACTCACCTACTTCATGACACTCCTCATCTTATTCCCAATCGTCGGA??????????????????????????????	
inambari_9085PandoBOL                         ?????????????????????????????????ACAGATCATCACAGGCCTGTTAATAGCAATGCACTATACAGCAGACACTACCTTAGCCTTTACATCCGTAGCCCACACGTGCCGAAATGTCCAATTTGGCTGACTAATCCGTAACCTCCATGCAAACGGAGCTTCAATATTCTTCATCTGCATTTACCTTCACATCGGACGAGGATTCTATTACGGCTCCTACCTCTTCAAAGAAACCTGAAACACAGGAATTATTCTCTTACTAACCCTCATAGCAACAGCCTTCGTAGGATACGTCCTACCATGAGGTCAAATATCATTCTGAGGCGCTACAGTCATTACTAACTTATTTTCAGCAATCCCCTACATCGGACAAACACTTGTAGAATGAGCATGAGGAGGATTCTCAGTAGACAACCCAACACTAACCCGATTCTTCGCCCTACACTTTCTCTTACCATTCGTCATTGCAGGTCTCACATTCATTCATCTAACCTTCCTCCACGAAACTGGCTCAAACAACCCCCTAGGAATCTCATCAAACTGTGACAAAATCCCATTCCATCCTTACTTCTCTACCAAAGACATCTTAGGATTTACAGCCATACTAGTACCACTAACTGCACTAGCCATATTTTCACCAAACCTCCTAGGTGATCCAGAAAATTTTACTCCAGCAAACCCGCTAGTAACCCCTCCACACATTAAACCAGAATGATACTTCCTATTTGCATACGCCATCCTACGTTCAATCCCAAACAAACTTGGCGGAGTCCTAGCTCTCGCTGCTTCAGTCCTAATCCTATTCCTAGTTCCATTCCTCCATAAATCAAAACAACGATCTATAACCTTTCGTCCCCTGTCCCAACTTATATTCTGAATCCTAGTAACGAACCTACTTATCCTCACATGAGTAGGAAGCCAACCAGTCGAACACCCATTTATTATTATCGGACAATTAGCCTCACTCACCTACTTCATGACACTCCTCATCTTATTCCCAATCGTCGGAGCCTTAGAAAACAAGATTCTCAAC??????	
inambari_931LaPazBOL                          ????????????????????????????????????????????????????????????????????????????????????????????????????????????????????????????????TTGGCTGACTAATCCGTAACCTCCATGCAAACGGAGCTTCAATATTCTTCATCTGCATTTACCTTCACATCGGACGAGGATTCTATTACGGCTCCTACCTCTTCAAAGAAACCTGAAACACAGGAATTATTCTCTTACTAACCCTCATAGCAACAGCCTTCGTAGGATACGTCCTACCATGAGGTCAAATATCATTCTGAGGCGCTACAGTCATTACTAACTTATTTTCAGCAATCCCCTACATCGGACAAACACTTGTAGAATGAGCATGAGGAGGATTCTCAGTAGACAACCCAACACTAACCCGATTCTTCGCCCTACACTTTCTCTTACCATTCGTCATTGCAGGTCTCACATTCATTCATCTAACCTTCCTCCACGAAACTGGCTCAAACAACCCCTTAGGAATCTCATCAAACTGTGACAAAATCCCATTCCATCCTTACTTCTCTACCAAAGACATCTTAGGATTTACAGCCATACTAGTACCACTAACTGCACTAGCCATATTTTCACCAAACCTCCTAGGTGATCCAGAAAATTTTACTCCAGCAAACCCGCTAGTAACCCCTCCACACATTAAACCAGAATGATACTTCCTATTTGCATACGCCATCCTACGTTCAATCCCAAACAAACTTGGCGGAGTCCTAGCTCTCGCTGCTTCAGTCCTAATCCTATTCCTAGTTCCATTCCTCCATAAATCAAAACAACGATCTATAACCTTTCGTCCCCTGTCCCAACTTATATTCTGAATCCTAGTAACGAACCTACTTATCCTCACATGAGTAGGAAGCCAACCAGTCGAACACCCATTCATTATTATCGGACAATTAGCCTCACTCACCTACTTCATGACACTCCTCATCTTATTCCCAATCGTCGGAGCCTTAGAAAACAAGATTCTCAACCT????	
inambari_CUJ160AmazonasBRA                    ???????????????????????????????????????????ACAGGCCTATTAATAGCAATACACTATACAGCAGACACTACCCTAGCCTTTACATCCGTAGCCCACACRTGCCGAAATGTCCAATTTGGCTGACTAATCCGTAACCTCCATGCAAATGGAGCCTCAATATTCTTCATTTGCATTTACCTCCACATCGGACGAGGATTCTATTACGGTTCTTACCTCTTTAAAGAAACTTGAAACACAGGGATTATTCTCTTACTAACCCTCATAGCAACAGCCTTCGTAGGATACGTCCTACCATGAGGCCAAATATCATTCTGAGGCGCTACAGTCATCACTAACCTATTCTCAGCAATCCCCTACATCGGGCAAACACTTGTAGAATGAGCATGAGGGGGATTCTCGGTAGACAACCCAACACTAACTCGATTCTTCGCCCTACACTTTCTCCTACCATTCGTCATTGCAGGCCTCACATTCATTCACCTAACCTTCCTGCATGAAACTGGCTCAAACAACCCCTTAGGAATCTCATCAAACTGTGACAAAATCCCATTCCATCCGTACTTCTCCACCAAAGATATCTTAGGATTTATAGCCATACTAGTACCACTAGCTGCACTAGCTATATTCTCACCAAACCTCTTAGGTGATCCAGAAAATTTTACTCCAGCTAACCCACTAGTAACTCCCCCACATATTAAACCAGAATGATACTTCCTATTCGCATACGCCATCCTACGATCAATCCCAAACAAACTTGGCGGAGTCCTAGCTCTCGCTGCTTCAGTCCTAATCCTGTTCCTAGTCCCATTCCTCCATAAATCAAAACAACGATCTATAACCTTTCGTCCCCTCTCCCAACTTATGTTCTGAATCCTAGTAACCAACCTGCTTATCCTTACATGAGTAGGAAGCCAACCAGTTGAACATCCTTTCATTATTATCGGACAATTAGCCTCACTCACCTATTTCATGACACTCCTCATCCTATTCCCAATCGTCGGAGCCTTAGAAAACAAAATTCTCAACCTCTAA	
inambari_ESEC008AcreBRA                       ????????????????????????????????????????????????????????????????????????????????????????????????????????????????????????????????TTGGCTGACTAATCCGTAACCTCCATGCAAACGGAGCTTCAATATTCTTCATCTGCATTTACCTTCACATCGGACGAGGATTCTATTACGGCTCCTACCTCTTCAAAGAAACCTGAAACACAGGAATTATTCTCTTACTAACCCTCATAGCAACAGCCTTCGTAGGATACGTCCTACCATGAGGTCAAATATCATTCTGAGGCGCTACAGTCATTACTAACTTATTTTCAGCAATCCCCTACATCGGACAAACACTTGTAGAATGAGCATGAGGAGGATTCTCAGTAGACAACCCAACACTAACCCGATTCTTCGCCCTACACTTTCTCTTACCATTCGTCATTGCAGGTCTCACATTCATTCATCTAACCTTCCTCCACGAAACTGGCTCAAACAACCCCTTAGGAATCTCATCAAACTGTGACAAAATCCCATTCCATCCTTACTTCTCTACCAAAGACATCTTAGGATTTACAGCCATACTAATACCACTAACTGCACTAGCCATATTTTCACCAAACCTCCTAGGTGATCCAGAAAATTTTACTCCAGCAAACCCGCTAGTAACCCCTCCGCACATTAAACCAGAATGATACTTCCTATTTGCATACGCCATCCTACGTTCAATCCCAAACAAACTTGGCGGAGTCCTAGCTCTCGCTGCTTCAGTCCTAATCCTATTCCTAGTTCCATTCCTCCATAAATCAAAACAACGATCTATAACCTTTCGTCCCCTGTCCCAACTTATATTCTGAATCCTAGTAACGAACCTACTTATCCTCACATGAGTAGGAAGCCAACCAGTCGAACACCCATTCATTATTATCGGACAATTAGCCTCACTCACCTACTTCATGACACTCCTCATCTTATTCCCAATCGTCGGAGCCTTAGAAAACAAGATTCTCAACCTCTAA	
inambari_ESEC226AcreBRA                       ?????????????????????????????????????ATCATCACAGGCCTGTTAATAGCAATGCACTATACAGCAGACACTACCTTAGCCTTTACATCCGTAGCCCACACGTGCCGAAATGTCCAATTTGGCTGACTAATCCGTAACCTCCATGCAAACGGAGCTTCAATATTCTTCATCTGCATTTACCTTCACATCGGACGAGGATTCTATTACGGCTCCTACCTCTTCAAAGAAACCTGAAACACAGGAATTATTCTCTTACTAACCCTCATAGCAACAGCCTTCGTAGGATACGTCCTACCATGAGGTCAAATATCATTCTGAGGCGCTACAGTCATTACTAACTTATTTTCAGCAATCCCCTACATCGGACAAACACTTGTAGAATGAGCATGAGGAGGATTCTCAGTAGACAACCCAACACTAACCCGATTCTTCGCCCTACACTTTCTCTTACCATTCGTCATTGCAGGTCTCACATTCATTCATCTAACCTTCCTCCACGAAACTGGCTCAAACAACCCCTTAGGAATCTCATCAAACTGTGACAAAATCCCATTCCATCCTTACTTCTCTACCAAAGACATCTTAGGATTTACAGCCATACTAGTACCACTAACTGCACTAGCCATATTTTCACCAAACCTCCTAGGTGATCCAGAAAATTTTACTCCAGCAAACCCGCTAGTAACCCCTCCACACATTAAACCAGAATGATACTTCCTATTTGCATACGCCATCCTACGTTCAATCCCAAACAAACTTGGCGGAGTCCTAGCTCTCGCTGCTTCAGTCCTAATCCTATTCCTAGTTCCATTCCTCCATAAATCAAAACAACGATCTATAACCTTTCGTCCCCTGTCCCAACTTATATTCTGAATCCTAGTAACGAACCTACTTATCCTCACATGAGTAGGAAGCCAACCAGTCGAACACCCATTCATTATTATCGGACAATTAGCCTCACTCACCTACTTCATGACACTCCTCATCTTATTCCCAATCGTCGGAGCCTTAGAAAACAAGATTCTCAACCTCTAA	
inambari_GU215181FMNH429948CuscoPER           ?????????????????????????????????????????TCACAGGCCTGTTAATAGCAATGCACTATACAGCAGACACTACCTTAGCCTTTACATCCGTAGCCCACACGTGCCGAAATGTCCAATTTGGCTGACTAATCCGTAACCTCCATGCAAACGGAGCTTCAATATTCTTCATCTGCATTTACCTTCACATCGGACGAGGATTCTATTACGGCTCCTACCTCTTCAAAGAAACCTGAAACACAGGAATTATTCTCTTACTAACCCTCATAGCAACAGCCTTCGTAGGATACGTCCTACCATGAGGTCAAATATCATTCTGAGGCGCTACAGTCATTACTAACTTATTTTCAGCAATCCCCTACATCGGACAAACACTTGTAGAATGAGCATGAGGAGGATTCTCAGTAGACAACCCAACACTAACCCGATTCTTCGCCCTACACTTTCTCTTACCATTCGTCATTGCAGGTCTCACATTCATTCATCTAACCTTCCTCCACGAAACTGGCTCAAACAACCCCTTAGGAATCTCATCAAACTGTGACAAAATCCCATTCCATCCTTACTTCTCTACCAAAGACATCTTAGGATTTACAGCCATACTAGTACCACTAACTGCACTAGCCATATTTTCACCAAACCTCCTAGGTGATCCAGAAAATTTTACTCCAGCAAACCCGCTAGTAACCCCTCCACACATTAAACCAGAATGATACTTCCTATTTGCATACGCCATCCTACGTTCAATCCCAAACAAACTTGGCGGAGTCCTAGCTCTCGCTGCTTCAGTCCTAATCCTATTCCTAGTTCCATTCCTCCATAAATCAAAACAACGATCTATAACCTTTCGTCCCCTGTCCCAACTTATATTCTGAATCCTAGTAACGAACCTACTTATCCTCACATGAGTAGGAAGCCAACCAGTCGAACACCCATTCATTATTATCGGACAATTAGCCTCACTCACCTACTTCATGACACTCCTCATCTTATTCCCAATCGTCGGAGCCTTAGAAAACAAGATTCTCAACCTCTAA	
inambari_LSUMZ10499UcayaliPER                 CTTTGGATCCCTCCTAGGCATCTGCCTAATAACACAAATCGTCACAGGCCTATTAATAGCAATACACTATACAGCAGACACTACCCTAGCCTTTACATCCGTAGCCCACACATGCCGAAATGTCCAATTTGGCTGACTAATCCGTAACCTCCATGCAAATGGAGCCTCAATATTCTTCATTTGCATTTACCTCCACATCGGACGAGGATTCTATTACGGTTCTTACCTCTTTAAAGAAACTTGAAACACAGGGATTATTCTCTTACTAACCCTCATAGCAACAGCCTTCGTAGGATACGTCCTACCATGAGGCCAAATATCATTCTGAGGCGCTACAGTCATCACTAACTTATTTTCAGCAATCCCCTACATCGGGCAAACACTTGTAGAATGAGCATGAGGGGGATTCTCGGTAGACAACCCAACACTAACTCGATTCTTCGCCCTACACTTTCTCCTACCATTCGTCATTGCAGGCCTCACATTCATTCACCTAACCTTCCTGCATGAAACTGGCTCAAACAACCCCTTAGGAATCTCATCAAACTGTGACAAAATCCCATTCCATCCATACTTCTCCACCAAAGATATCTTAGGATTTATAGCCATACTAGTACCACTAGCTGCACTAGCTATATTCTCACCAAACCTCTTAGGTGATCCAGAAAATTTTACTCCAGCTAACCCACTAGTAACTCCCCCACATATTAAACCAGAATGATACTTCCTATTCGCATACGCCATCCTACGATCAATCCCAAACAAACTTGGCGGAGTCCTAGCTCTCGCTGCTTCAGTCCTAATCCTATTCCTAGTCCCATTCCTCCATAAATCAAAACAACGATCTATAACCTTTCGTCCCCTCTCCCAACTTATGTTCTGAATCCTGGTAACCAACCTGCTTATCCTTACATGAGTAGGAAGCCAACCAGTTGAACATCCTTTCATTATTATCGGACAATTAGCCTCACTCACCTATTTCATGACACTCCTCATCCTATTCCCAATCGTCGGAGCCTTAGAAAACAAAATTCTCAACCTCTAA	
inambari_LSUMZ10694UcayaliPER                 CTTTGGATCCCTCCTAGGCATCTGCCTAATAACACAAATCGTCACAGGCCTATTAATAGCAATACACTATACAGCAGACACTACCCTAGCCTTTACATCCGTAGCCCACACATGCCGAAATGTCCAATTTGGCTGACTAATCCGTAACCTCCATGCAAATGGAGCCTCAATATTCTTCATTTGCATTTACCTCCACATCGGACGAGGATTCTATTACGGTTCTTACCTCTTTAAAGAAACTTGAAACACAGGAATTATTCTCTTACTAACCCTCATAGCAACAGCCTTCGTAGGATACGTCCTACCATGAGGCCAAATATCATTCTGAGGCGCTACAGTCATCACTAACTTATTTTCAGCAATCCCCTACATCGGGCAAACACTTGTAGAATGAGCATGAGGGGGATTCTCGGTAGACAACCCAACACTAACTCGATTCTTCGCCCTACACTTTCTCCTACCATTCGTCATTGCAGGCCTCACATTCATTCACCTAACCTTCCTGCATGAAACTGGCTCAAACAACCCCTTAGGAATCTCATCAAACTGTGACAAAATCCCATTCCATCCATACTTCTCCACCAAAGATATCTTAGGATTTATAGCCATACTAGTACCACTAGCTGCACTAGCTATATTCTCACCAAACCTCTTAGGTGATCCAGAAAATTTTACTCCAGCTAACCCACTAGTAACTCCCCCACATATTAAACCAGAATGATACTTCCTATTCGCATACGCCATCCTACGATCAATCCCAAACAAACTTGGCGGAGTCCTAGCTCTCGCTGCTTCAGTCCTAATCCTATTCCTAGTCCCATTCCTCCATAAATCAAAACAACGATCTATAACCTTTCGTCCCCTCTCCCAACTTATGTTCTGAATCCTAGTAACCAACCTGCTTATCCTTACATGAGTAGGAAGCCAACCAGTTGAACATCCTTTCATTATTATCGGACAATTAGCCTCACTCACCTATTTCATGACACTCCTCATCCTATTCCCAATCGTCGGAGCCTTAGAAAACAAAATTCTCAACCTCTAA	
inambari_LSUMZ11175UcayaliPER                 CTTTGGATCCCTCCTAGGCATCTGCCTAATAACACAAATCGTCACAGGCCTATTAATAGCTATACACTATACAGCAGACACTACCCTAGCCTTTACATCCGTAGCCCACACATGCCGAAATGTCCAATTTGGCTGACTAATCCGTAACCTCCATGCAAATGGAGCCTCAATATTCTTCATTTGCATTTACCTCCACATCGGACGAGGATTCTATTACGGTTCTTACCTCTTTAAAGAAACTTGAAACACAGGGATTATTCTCTTACTAACCCTCATAGCAACAGCCTTCGTAGGATACGTCCTACCATGAGGCCAAATATCATTCTGAGGCGCTACAGTCATCACTAACTTATTTTCAGCAATCCCCTACATCGGGCAAACACTTGTAGAATGAGCATGAGGGGGATTCTCGGTAGACAACCCAACACTAACTCGATTCTTCGCCCTACACTTTCTCCTACCATTCGTCATTGCAGGCCTCACATTCATTCACCTAACCTTCCTGCATGAAACTGGCTCAAACAACCCCTTAGGAATCTCATCAAACTGTGACAAAATCCCATTCCATCCATACTTCTCCACCAAAGATATCTTAGGATTTATAGCCATACTAGTACCACTAGCTGCACTAGCTATATTCTCACCAAACCTCTTAGGTGATCCAGAAAATTTTACTCCAGCTAACCCACTAGTAACTCCCCCACATATTAAACCAGAATGATACTTCCTATTCGCATACGCCATCCTACGATCAATCCCAAACAAACTTGGCGGAGTCCTAGCTCTCGCTGCTTCAGTCCTAATCCTATTCCTAGTCCCATTCCTCCATAAATCAAAACAACGATCTATAACCTTTCGTCCCCTCTCCCAACTTATGTTCTGAATCCTGGTAACCAACCTGCTTATCCTTACATGAGTAGGAAGCCAACCAGTTGAACATCCTTTCATTATTATCGGACAATTAGCCTCACTCACCTATTTCATGACACTCCTCATCCTATTCCCAATCGTCGGAGCCTTAGAAAACAAAATTCTCAACCTCTAA	
inambari_LSUMZ27822LoretoPER                  CTTTGGATCCCTCCTAGGCATCTGCCTAATAACACAAATCGTCACAGGCCTATTAATAGCAATACACTATACAGCAGACACTACCCTAGCCTTTACATCCGTAGCCCACACATGCCGAAATGTCCAATTTGGCTGACTAATCCGTAACCTCCATGCAAACGGAGCCTCAATATTCTTCATTTGCATTTACCTCCACATCGGACGAGGATTCTATTACGGTTCTTACCTCTTTAAAGAAACTTGAAACACAGGGATTATTCTCTTACTAACCCTCATAGCAACAGCCTTCGTAGGATACGTCCTACCATGAGGCCAAATATCATTCTGAGGCGCTACAGTCATCACTAACTTATTTTCAGCAATCCCCTACATCGGGCAAACACTTGTAGAATGAGCATGAGGGGGATTCTCGGTAGACAACCCAACACTAACTCGATTCTTCGCCCTACACTTTCTCCTACCATTCGTCATTGCAGGCCTCACATTCATTCACCTAACCTTCCTGCATGAAACTGGCTCAAACAACCCCTTAGGAATCTCATCAAACTGTGACAAAATCCCATTCCATCCATACTTCTCCACCAAAGATATCTTAGGATTTATAGCCATACTAGTACCACTAGCTGCACTAGCTATATTCTCACCAAACCTCTTAGGTGATCCAGAAAATTTTACTCCAGCTAACCCACTAGTAACTCCCCCACATATTAAACCAGAATGATACTTCCTATTCGCATACGCCATCCTACGATCAATCCCAAACAAACTTGGCGGAGTCCTAGCTCTCGCTGCTTCAGTCCTAATCCTATTCCTAATCCCATTCCTCCATAAATCAAAACAACGATCTATAACCTTTCGTCCCCTCTCCCAACTTATGTTCTGAATCCTAGTAACCAACCTGCTTATCCTTACATGAGTAGGAAGCCAACCAGTTGAACATCCTTTCATTATTATCGGACAATTAGCCTCACTCACCTATTTCATGACACTCCTCATCCTATTCCCAATCGTCGGAGCCTTAGAAAACAAAATTCTCAACCTCTAA	
inambari_LSUMZ8947PandoBOL                    CTTTGGATCCCTCCTAGGCATCTGCCTAATAACACAGATCATCACAGGCCTGTTAATAGCAATGCACTATACAGCAGACACTACCTTAGCCTTTACATCCGTAGCCCACACGTGCCGAAATGTCCAATTTGGCTGACTAATCCGTAACCTCCATGCAAACGGAGCTTCAATATTCTTCATCTGCATTTACCTTCACATCGGACGAGGATTCTATTACGGCTCCTACCTCTTCAAAGAAACCTGAAACACAGGAATTATTCTCTTACTAACCCTCATAGCAACAGCCTTCGTAGGATACGTCCTACCATGAGGTCAAATATCATTCTGAGGCGCTACAGTCATTACTAACTTATTTTCAGCAATCCCCTACATCGGACAAACACTTGTAGAATGAGCATGAGGAGGATTCTCAGTAGACAACCCAACACTAACCCGATTCTTCGCCCTACACTTTCTCTTACCATTCGTCATTGCAGGTCTCACATTCATTCATCTAACCTTCCTCCACGAAACTGGCTCAAACAACCCCTTAGGAATCTCATCAAACTGTGACAAAATCCCATTCCATCCTTACTTCTCTACCAAAGACATCTTAGGATTTACAGCCATACTAGTACCACTAACTGCACTAGCCATATTTTCACCAAACCTCCTAGGTGATCCAGAAAATTTTACTCCAGCAAACCCGCTAGTAACCCCTCCACACATTAAACCAGAATGATACTTCCTATTTGCATACGCCATCCTACGTTCAATCCCAAACAAACTTGGCGGAGTCCTAGCTCTCGCTGCTTCAGTCCTAATCCTATTCCTAGTTCCATTCCTCCATAAATCAAAACAACGATCTATAACCTTTCGTCCCCTGTCCCAACTTATATTCTGAATCCTAGTAACGAACCTACTTATCCTCACATGAGTAGGAAGCCAACCAGTCGAACACCCATTCATTATTATCGGACAATTAGCCTCACTCACCTACTTCATGACACTCCTCATCTTATTCCCAATCGTCGGAGCCTTAGAAAACAAGATTCTCAACCTCTAA	
inambari_LSUMZ9193PandoBOL                    CTTTGGATCCCTCCTAGGCATCTGCCTAATAACACAGATCATCACAGGCCTGTTAATAGCAATGCACTATACAGCAGACACTACCTTAGCCTTTACATCCGTAGCCCACACGTGCCGAAATGTCCAATTTGGCTGACTAATCCGTAACCTCCATGCAAACGGAGCTTCAATATTCTTCATCTGCATTTACCTTCACATCGGACGAGGATTCTATTACGGCTCCTACCTCTTCAAAGAAACCTGAAACACAGGAATTATTCTCTTACTAACCCTCATAGCAACAGCCTTCGTAGGATACGTCCTACCATGAGGTCAAATATCATTCTGAGGCGCTACAGTCATTACTAACTTATTTTCAGCAATCCCCTACATCGGACAAACACTTGTAGAATGAGCATGAGGAGGATTCTCAGTAGACAACCCAACACTAACCCGATTCTTCGCCCTACACTTTCTCTTACCATTCGTCATTGCAGGTCTCACATTCATTCATCTAACCTTCCTCCACGAAACTGGCTCAAACAACCCCTTAGGAATCTCATCAAACTGTGACAAAATCCCATTCCATCCTTACTTCTCTACCAAAGACATCTTAGGATTTACAGCCATACTAGTACCACTAACTGCACTAGCCATATTTTCACCAAACCTCCTAGGTGATCCAGAAAATTTTACTCCAGCAAACCCGCTAGTAACCCCTCCACACATTAAACCAGAATGATACTTCCTATTTGCATACGCCATCCTACGTTCAATCCCAAACAAACTTGGCGGAGTCCTAGCTCTCGCTGCTTCAGTCCTAATCCTATTCCTAGTTCCATTCCTCCATAAATCAAAACAACGATCTATAACCTTTCGTCCCCTGTCCCAACTTATATTCTGAATCCTAGTAACGAACCTACTTATCCTCACATGAGTAGGAAGCCAACCAGTCGAACACCCATTCATTATTATCGGACAATTAGCCTCACTCACCTACTTCATGACACTCCTCATCTTATTCCCAATCGTCGGAGCCTTAGAAAACAAGATTCTCAACCTCTAA	
inambari_PUC065AmazonasBRA                    ????????????????????????????????????????????????????????????????????????????????????????????????????????????????TGCCGAAATGTCCAATTTGGCTGACTAATCCGTAACCTCCATGCAAATGGAGCCTCAATATTCTTCATTTGCATTTACCTCCACATCGGACGAGGATTCTATTACGGTTCTTACCTCTTTAAAGAAACTTGAAACACAGGGATTATTCTCTTACTAACCCTCATAGCAACAGCCTTCGTAGGATACGTCCTACCATGAGGCCAAATATCATTCTGAGGCGCTACAGTCATCACTAACTTATTTTCAGCAATCCCCTACATCGGGCAAACACTTGTAGAATGAGCATGAGGGGGATTCTCGGTAGACAACCCAACACTAACTCGATTCTTCGCCCTACACTTTCTCCTACCATTCGTCATTGCAGGCCTCACATTCATTCACCTAACCTTCCTGCATGAAACTGGCTCAAACAACCCCTTAGGAATCTCATCAAACTGTGACAAAATCCCATTCCATCCATACTTCTCCACCAAAGATATCTTAGGATTTATAGCCATACTAGTACCACTAGCTGCACTAGCTATATTCTCACCAAACCTCTTAGGTGATCCAGAAAATTTTACTCCAGCTAACCCACTAGTAACTCCCCCACATATTAAACCAGAATGATACTTCCTATTCGCATACGCCATCCTACGATCAATCCCAAACAAACTTGGCGGAGTCCTAGCTCTCGCTGCTTCAGTCCTAATCCTATTCCTAGTCCCATTCCTCCATAAATCAAAACAACGATCTATAACCTTTCGTCCCCTCTCCCAACTTATGTTCTGAATCCTGGTAACCAACCTGCTTATCCTTACATGAGTAGGAAGCCAACCAGTTGAACATCCTTTCATTATTATCGGACAATTAGCCTCACTCACCTATTTCATGACACTCCTCATCCTATTCCCAATCGTCGGAGCCTTAGAAAACAAAATTCTCAACCT????	
inambari_PUC185AmazonasBRA                    ???????????????????????????????????????????ACAGGCCTATTAATAGCAATACACTATACAGCAGACACTACCCTAGCCTTTACATCCGTAGCCCACACATGCCGAAATGTCCAATTTGGCTGACTAATCCGTAACCTCCATGCAAATGGAGCCTCAATATTCTTCATTTGCATTTACCTCCACATCGGACGAGGATTCTATTACGGTTCTTACCTCTTTAAAGAAACTTGAAACACAGGGATTATTCTCTTACTAACCCTCATAGCAACAGCCTTCGTAGGATACGTCCTACCATGAGGCCAAATATCATTCTGAGGCGCTACAGTCATCACTAACTTATTTTCAGCAATCCCCTACATCGGACAAACACTTGTAGAATGAGCATGAGGGGGATTCTCGGTAGACAACCCAACACTAACTCGATTCTTCGCCCTACACTTTCTCCTACCATTCGTCATTGCAGGCCTCACATTCATTCACCTAACCTTCCTGCATGAAACTGGCTCAAACAACCCCTTAGGAATCTCATCAAACTGTGACAAAATCCCATTCCATCCATACTTCTCCACCAAAGATATCTTAGGATTTATAGCCATACTAGTACCACTAGCTGCACTAGCTATATTCTCACCAAACCTCTTAGGTGATCCAGAAAATTTTACTCCAGCTAACCCACTAGTAACTCCCCCACATATTAAACCAGAATGATACTTCCTATTCGCATACGCCATCCTACGATCAATCCCAAACAAACTTGGCGGAGTCCTAGCTCTCGCTGCTTCAGTCCTAATCCTATTCCTAATCCCATTCCTCCATAAATCAAAACAACGATCTATAACCTTTCGTCCCCTCTCCCAACTTATGTTCTGAATCCTAGTAACCAACCTGCTTATCCTTACATGAGTAGGAAGCCAACCAGTTGAACATCCTTTCATTATTATCGGACAATTAGCCTCACTCACCTATTTCATGACACTCCTCATCCTATTCCCAATCGTCGGAGCCTTAGAAAACAAAATTCTCAACCTCTAA	
inambari_UFAC110AcreBRA                       ?????????????????????????????????????????????????????????????????????????GCAGACACTACCTTAGCCTTTACATCCGTAGCCCACACGTGCCGAAATGTCCAATTTGGCTGACTAATCCGTAACCTCCATGCAAACGGAGCTTCAATATTCTTCATCTGCATTTACCTTCACATCGGACGAGGATTCTATTACGGCTCCTACCTCTTCAAAGAAACCTGAAACACAGGAATTATTCTCTTACTAACCCTCATAGCAACAGCCTTCGTAGGATACGTCCTACCATGAGGTCAAATATCATTCTGAGGCGCTACAGTCATTACTAACTTATTTTCAGCAATCCCCTACATCGGACAAACACTTGTAGAATGAGCATGAGGAGGATTCTCAGTAGACAACCCAACACTAACCCGATTCTTCGCCCTACACTTTCTCTTACCATTCGTCATTGCAGGTCTCACATTCATTCATCTAACCTTCCTCCACGAAACTGGCTCAAACAACCCCTTAGGAATCTCATCAAACTGTGACAAAATCCCATTCCATCCTTACTTCTCTACCAAAGACATCTTAGGATTTACAGCCATACTAGTACCACTAACTGCACTAGCCATATTTTCACCAAACCTCCTAGGTGATCCAGAAAATTTTACTCCAGCAAACCCGCTAGTAACCCCTCCACACATTAAACCAGAATGATACTTCCTATTTGCATACGCCATCCTACGTTCAATCCCAAACAAACTTGGCGGAGTCCTAGCTCTCGCTGCTTCAGTCCTAATCCTATTCCTAGTTCCATTCCTCCATAAATCAAAACAACGATCTATAACCTTTCGCCCCCTGTCCCAACTTATATTCTGAATCCTAGTAACGAACCTACTTATCCTCACATGAGTAGGAAGCCAACCAGTCGAACACCCATTCATTATTATCGGACAATTAGCCTCACTCACCTACTTCATGACACTCCTCATCTTATTCCCAATCGTCGGAGCCTTAGAAAACAAGATTCTCAACCTCTAA	
inambari_UFAC1125AcreBRA                      ????????????????????????????????????????????????????????????????????????????????????????????????????????????????TGCCGAAATGTCCAATTTGGCTGACTAATCCGTAACCTCCATGCAAATGGAGCCTCAATATTCTTCATTTGCATTTACCTCCACATCGGACGAGGATTCTATTACGGTTCTTACCTCTTTAAAGAAACTTGAAACACAGGGATTATTCTCTTACTAACCCTCATAGCAACAGCCTTCGTAGGATACGTCCTACCATGAGGCCAAATATCATTCTGAGGCGCTACAGTCATCACTAACTTATTTTCAGCAATCCCCTACATCGGGCAAACACTTGTAGAATGAGCATGAGGGGGATTCTCGGTAGACAACCCAACACTAACTCGATTCTTCGCCCTACACTTTCTCCTACCATTCGTCATTGCAGGCCTCACATTCATTCACCTAACCTTCCTGCATGAAACTGGCTCAAACAACCCCTTAGGAATCTCATCAAACTGTGACAAAATCCCATTCCATCCGTACTTCTCCACCAAAGATATCTTAGGATTTATAGCCATACTAGTACCACTAGCTGCACTAGCTATATTCTCACCAAACCTCTTAGGTGATCCAGAAAATTTTACTCCAGCTAACCCACTAGTAACTCCCCCACATATTAAACCAGAATGATACTTCCTATTCGCATACGCCATCCTACGATCAATCCCAAACAAACTTGGCGGAGTCCTAGCTCTCGCTGCTTCAGTCCTAATCCTATTCCTAGTCCCATTCCTCCATAAATCAAAACAACGATCTATAACCTTTCGTCCCCTCTCCCAACTTATGTTCTGAATCCTAGTAACCAACCTGCTTATCCTTACATGAGTAGGAAGCCAACCAGTTGAACATCCTTTCATTATTATCGGACAATTAGCCTCACTCACCTATTTCATGACACTCCTCATCCTATTCCCAATCGTCGGAGCCTTAGAAAACAAAATTCTCAACCTCTAA	
inambari_UFAC1525AcreBRA                      ????????????????????????????????????????ATCACAGGCCTGTTAATAGCAATGCACTATACAGCAGACACTACCTTAGCCTTTACATCCGTAGCCCACACGTGCCGAAATGTCCAATTTGGCTGACTAATCCGTAACCTCCATGCAAACGGAGCTTCAATATTCTTCATCTGCATTTACCTTCACATCGGACGAGGATTCTATTACGGCTCCTACCTCTTCAAAGAAACCTGAAACACAGGAATTATTCTCTTACTAACCCTCATAGCAACAGCCTTCGTAGGATACGTCCTACCATGAGGTCAAATATCATTCTGAGGCGCTACAGTCATTACTAACTTATTTTCAGCAATCCCCTACATCGGACAAACACTTGTAGAATGAGCATGAGGAGGATTCTCAGTAGACAACCCAACACTAACCCGATTCTTCGCCCTACACTTTCTCTTACCATTCGTCATTGCAGGTCTCACATTCATTCATCTAACCTTCCTCCACGAAACTGGCTCAAACAACCCCTTAGGAATCTCATCAAACTGTGACAAAATCCCATTCCATCCTTACTTCTCTACCAAAGACATCTTAGGATTTACAGCCATACTAGTACCACTAACTGCACTAGCCATATTTTCACCAAACCTCCTAGGTGATCCAGAAAATTTTACTCCAGCAAACCCGCTAGTAACCCCTCCGCACATTAAACCAGAATGATACTTCCTATTTGCATACGCCATCCTACGTTCAATCCCAAACAAACTTGGCGGAGTCCTAGCTCTCGCTGCTTCAGTCCTAATCCTATTCCTAGTTCCATTCCTCCATAAATCAAAACAACGATCTATAACCTTTCGTCCCCTGTCCCAACTTATATTCTGAATCCTAGTAACGAACCTACTTATCCTCACATGAGTAGGAAGCCAACCAGTCGAACACCCATTCATTATTATCGGACAATTAGCCTCACTCACCTACTTCATGACACTCCTCATCTTATTCCCAATCGTCGGAGCCTTAGAAAACAAGATTCTCAACCTCTAA	
inambari_UFAC1997AcreBRA                      ????????????????????????????????????????ATCACAGGCCTGTTAATAGCAATGCACTATACAGCAGACACTACCTTAGCCTTTACATCCGTAGCCCACACGTGCCGAAATGTCCAATTTGGCTGACTAATCCGTAACCTCCATGCAAACGGAGCTTCAATATTCTTCATCTGCATTTACCTTCACATCGGACGAGGATTCTATTACGGCTCCTACCTCTTCAAAGAAACCTGAAACACAGGAATTATTCTCTTACTAACCCTCATAGCAACAGCCTTCGTAGGATACGTCCTACCATGAGGTCAAATATCATTCTGAGGCGCTACAGTCATTACTAACTTATTTTCAGCAATCCCCTACATCGGACAAACACTTGTAGAATGAGCATGAGGAGGATTCTCAGTAGACAACCCAACACTAACCCGATTCTTCGCCCTACACTTTCTCTTACCATTCGTCATTGCAGGTCTCACATTCATTCATCTAACCTTCCTCCACGAAACTGGCTCAAACAACCCCTTAGGAATCTCATCAAACTGTGACAAAATCCCATTCCATCCTTACTTCTCTACCAAAGACATCTTAGGATTTACAGCCATACTAGTACCACTAACTGCACTAGCCATATTTTCACCAAACCTCCTAGGTGATCCAGAAAATTTTACTCCAGCAAACCCGCTAGTAACCCCTCCGCACATTAAACCAGAATGATACTTCCTATTTGCATACGCCATCCTACGTTCAATCCCAAACAAACTTGGCGGAGTCCTAGCTCTCGCTGCTTCAGTCCTAATCCTATTCCTAGTTCCATTCCTCCATAAATCAAAACAACGATCTATAACCTTTCGTCCCCTGTCCCAACTTATATTCTGAATCCTAGTAACGAACCTACTTATCCTCACATGAGTAGGAAGCCAACCAGTCGAACACCCATTCATTATTATCGGACAATTAGCCTCACTCACCTACTTCATGACACTCCTCATCTTATTCCCAATCGTCGGAGCCTTAGAAAACAAGATTCTCAACCTCTAA	
inambari_UFAC333AcreBRA                       ?????????????????????????????????????????????????????????????????????????GCAGACACTACCTTAGCCTTTACATCCGTAGCCCACACGTGCCGAAATGTCCAATTTGGCTGACTAATCCGTAACCTCCATGCAAACGGAGCTTCAATATTCTTCATCTGCATTTACCTTCACATCGGACGAGGATTCTATTACGGCTCCTACCTCTTCAAAGAAACCTGAAACACAGGAATTATTCTCTTACTAACCCTCATAGCAACAGCCTTCGTAGGATACGTCCTACCATGAGGTCAAATATCATTCTGAGGCGCTACAGTCATTACTAACTTATTTTCAGCAATCCCCTACATCGGACAAACACTTGTAGAATGAGCATGAGGAGGATTCTCAGTAGACAACCCAACACTAACCCGATTCTTCGCCCTACACTTTCTCTTACCATTCGTCATTGCAGGTCTCACATTCATTCATCTAACCTTCCTCCACGAAACTGGCTCAAACAACCCCTTAGGAATCTCATCAAACTGTGACAAAATCCCATTCCATCCTTACTTCTCTACCAAAGACATCTTAGGATTTACAGCCATACTAGTACCACTAACTGCACTAGCCATATTTTCACCAAACCTCCTAGGTGATCCAGAAAATTTTACTCCAGCAAACCCACTAGTAACCCCTCCACACATTAAACCAGAATGATACTTCCTATTTGCATACGCCATCCTACGTTCAATCCCAAACAAACTTGGCGGAGTCCTAGCTCTCGCTGCTTCAGTCCTAATCCTATTCCTAGTTCCATTCCTCCATAAATCAAAACAACGATCTATAACCTTTCGTCCCCTGTCCCAACTTATATTCTGAATCCTAGTAACGAACCTACTTATCCTCACATGAGTAGGAAGTCAACCAGTCGAACACCCATTCATTATTATCGGACAATTAGCCTCACTCACCTACTTCATGACACTCCTCATCTTATTCCCAATCGTCGGAGCCTTAGAAAACAAGATTCTCAACC?????	
inambari_UFAC334AcreBRA                       ?????????????????????????????????????????????????????????????????????????GCAGACACTACCTTAGCCTTTACATCCGTAGCCCACACGTGCCGAAATGTCCAATTTGGCTGACTAATCCGTAACCTCCATGCAAACGGAGCTTCAATATTCTTCATCTGCATTTACCTTCACATCGGACGAGGATTCTATTACGGCTCCTACCTCTTCAAAGAAACCTGAAACACAGGAATTATTCTCTTACTAACCCTCATAGCAACAGCCTTCGTAGGATACGTCCTACCATGAGGTCAAATATCATTCTGAGGCGCTACAGTCATTACTAACTTATTTTCAGCAATCCCCTACATCGGACAAACACTTGTAGAATGAGCATGAGGAGGATTCTCAGTAGACAACCCAACACTAACCCGATTCTTCGCCCTACACTTTCTCTTACCATTCGTCATTGCAGGTCTCACATTCATTCATCTAACCTTCCTCCACGAAACTGGCTCAAACAACCCCTTAGGAATCTCATCAAACTGTGACAAAATCCCATTCCATCCTTACTTCTCTACCAAAGACATCTTAGGATTTACAGCCATACTAGTACCACTAACTGCACTAGCCATATTTTCACCAAACCTCCTAGGTGATCCAGAAAATTTTACTCCAGCAAACCCGCTAGTAACCCCTCCACACATTAAACCAGAATGATACTTCCTATTTGCATACGCCATCCTACGTTCAATCCCAAACAAACTTGGCGGAGTCCTAGCTCTCGCTGCTTCAGTCCTAATCCTATTCCTAGTTCCATTCCTCCATAAATCAAAACAACGATCTATAACCTTTCGTCCCCTGTCCCAACTTATATTCTGAATCCTAGTAACGAACCTACTTATCCTCACATGAGTAGGAAGCCAACCAGTCGAACACCCATTCATTATTATCGGACAATTAGCCTCACTCACCTACTTCATGACACTCCTCATCTTATTCCCAATCGTCGGAGCCTTAGAAAACAAGATTCTCAACCTC???	
inambari_UFAC502AcreBRA                       ????????????????????????????????????????ATCACAGGCCTATTAATAGCAATGCACTATACAGCAGACACTACCTTAGCCTTTACATCCGTAGCCCACACGTGCCGAAATGTCCAATTTGGCTGACTAATCCGTAACCTCCATGCAAACGGAGCTTCAATATTCTTCATCTGCATTTACCTTCACATCGGACGAGGATTCTATTACGGCTCCTACCTCTTCAAAGAAACCTGAAACACAGGAATTATTCTCTTACTAACCCTCATAGCAACAGCCTTCGTAGGATACGTCCTACCATGAGGTCAAATATCATTCTGAGGCGCTACAGTCATTACTAACTTATTTTCAGCAATCCCCTACATCGGACAAACACTTGTAGAATGAGCATGAGGAGGATTCTCAGTAGACAACCCAACACTAACCCGATTCTTCGCCCTACACTTTCTCTTACCATTCGTCATTGCAGGTCTCACATTCATTCATCTAACCTTCCTCCACGAAACTGGCTCAAACAACCCCTTAGGAATCTCATCAAACTGTGACAAAATCCCATTCCATCCTTACTTCTCTACCAAAGACATCTTAGGATTTACAGCCATACTAGTACCACTAACTGCACTAGCCATATTTTCACCAAACCTCCTAGGTGATCCAGAAAATTTTACTCCAGCAAACCCGCTAGTAACCCCTCCACACATTAAACCAGAATGATACTTCCTATTTGCATACGCCATCCTACGTTCAATCCCAAACAAACTTGGCGGAGTCCTAGCTCTCGCTGCTTCAGTCCTAATCCTATTCCTAGTTCCATTCCTCCATAAATCAAAACAACGATCTATAACCTTTCGTCCCCTGTCCCAACTTATATTCTGAATCCTAGTAACGAACCTACTTATCCTCACATGAGTAGGAAGCCAACCAGTCGAACACCCATTCATTATTATCGGACAATTAGCCTCACTCACCTACTTCATGACACTCCTCATCTTATTCCCAATCGTCGGAGCCTTAGAAAACAAGATTCTCAACCTCTAA	
inambari_UFAC548AcreBRA                       ?????????????????????????????????????????TCACAGGCCTGTTAATAGCAATGCACTATACAGCAGACACTACCTTAGCCTTTACATCCGTAGCCCACACGTGCCGAAATGTCCAATTTGGCTGACTAATCCGTAACCTCCATGCAAACGGAGCTTCAATATTCTTCATCTGCATTTACCTTCACATCGGACGAGGATTCTATTACGGCTCCTACCTCTTCAAAGAAACCTGAAACACAGGAATTATTCTCTTACTAACCCTCATAGCAACAGCCTTCGTAGGATACGTCCTACCATGAGGTCAAATATCATTCTGAGGCGCTACAGTCATTACTAACTTATTTTCAGCAATCCCCTACATCGGACAAACACTTGTAGAATGAGCATGAGGAGGATTCTCAGTAGACAACCCAACACTAACCCGATTCTTCGCCCTACACTTTCTCTTACCATTCGTCATTGCAGGTCTCACATTCATTCATCTAACCTTCCTCCACGAAACTGGCTCAAACAACCCCTTAGGAATCTCATCAAACTGTGACAAAATCCCATTCCATCCTTACTTCTCTACCAAAGACATCTTAGGATTTACAGCCATACTAGTACCACTAACTGCACTAGCCATATTTTCACCAAACCTCCTAGGTGATCCAGAAAATTTTACTCCAGCAAACCCGCTAGTAACTCCTCCACACATTAAACCAGAATGATACTTCCTATTTGCATACGCCATCCTACGTTCAATCCCAAACAAACTTGGCGGAGTCCTAGCTCTCGCTGCTTCAGTCCTAATCCTATTCCTAGTTCCATTCCTCCATAAATCAAAACAACGATCTATAACCTTTCGTCCCCTGTCCCAACTTATATTCTGAATCCTAGTAACGAACCTACTTATCCTCACATGAGTAGGAAGCCAACCAGTCGAACACCCATTCATTATTATCGGACAATTAGCCTCACTCACCTACTTCATGACACTCCTCATCTTATTCCCAATCGTCGGAGCCTTAGAAAACAAGATTCTCAACCTCTAA	
isla_MAYA011ParaBRA                           ????????????????????????????????????????ATCACAGGCCTATTAATAGCAATGCACTATACAGCAGACACTACTTTAGCCTTTACATCCGTAGCCCACACATGCCGAAACGTCCAATTCGGTTGACTAATCCGTAACCTCCATGCAAACGGAGCTTCAATATTCTTCATCTGCATTTACCTCCACATCGGACGAGGATTCTATTACGGCTCTTATCTTTTTAAAGAAACCTGAAACACAGGAATCATTCTCTTACTAACCCTCATAGCAACAGCCTTCGTAGGATACGTCCTACCATGAGGCCAAATATCATTCTGAGGCGCTACAGTCATTACTAACTTATTCTCAGCAATCCCCTACATCGGACAAACACTTGTAGAATGAGCATGAGGAGGATTCTCAGTAGACAACCCAACACTAACTCGATTCTTCGCTCTACACTTTCTCCTACCATTCGTCATTGCAGGTCTCACATTCATTCACCTAACCTTCCTACACGAAACTGGCTCAAACAACCCTTTAGGAATCTCATCAAACTGTGACAAAATCCCATTCCATCCATACTTCTCCATCAAAGATATCTTAGGATTTATAGCCATACTAGTGCCACTAACCGCACTAGCTATATTTTCACCAAACCTCCTAGGTGACCCAGAAAATTTTACTCCAGCAAATCCACTAGTAACTCCCCCACACATCAAACCAGAATGATACTTCCTATTTGCATACGCTATCCTACGATCAATTCCAAACAAACTCGGCGGAGTCCTAGCTCTCGCCGCTTCAGTCCTAATCCTATTCCTGGTTCCATTCCTCCACAAATCAAAACAACGATCTATAACCTTTCGTCCCCTATCCCAACTTATATTCTGAATCCTAGTAACCAACCTACTTATCCTTACATGAGTAGGAAGCCAACCAGTCGAACATCCATTCATTATTATTGGACAATTAGCCTCACTCACCTATTTCATGACACTCCTCATCCTATTCCCAATTGTCGGAGCCTTAGAAAACAAAATTCTCAACCT????	
isla_MAYA022ParaBRA                           ?????????????????????????????????????ATCATCACAGGCCTATTAATAGCAATGCACTATACAGCAGACACTACTTTAGCCTTTACATCCGTAGCCCACACATGCCGAAACGTCCAATTCGGTTGACTAATCCGTAACCTCCATGCAAACGGAGCTTCAATATTCTTCATCTGCATTTACCTCCACATCGGACGAGGATTCTATTACGGTTCTTATCTTTTTAAAGAAACCTGAAACACAGGAATCATTCTCTTACTAACCCTCATAGCAACAGCCTTCGTAGGATACGTCCTACCATGAGGCCAAATATCATTCTGAGGCGCTACAGTCATTACTAACTTATTCTCAGCAATCCCCTACATCGGACAAACACTTGTAGAATGAGCATGAGGAGGATTCTCAGTAGACAACCCAACACTAACTCGATTCTTCGCTCTACACTTTCTCCTACCATTCGTCATTGCAGGTCTCACATTCATTCACCTAACCTTCCTACACGAAACTGGCTCAAACAACCCTTTAGGAATCTCATCAAACTGTGACAAAATCCCATTCCATCCATACTTCTCCATCAAAGATATCTTAGGATTTATAGCCATACTAGTGCCACTAACCGCACTAGCTATATTTTCACCAAACCTCCTAGGTGACCCAGAAAATTTTACTCCAGCAAATCCACTAGTAACTCCCCCACACATCAAACCAGAATGATACTTCCTATTTGCATACGCTATCCTACGATCAATTCCAAACAAACTCGGCGGAGTCCTAGCTCTCGCCGCTTCAGTCCTAATCCTATTCCTGGTTCCATTCCTCCACAAATCAAAACAACGATCTATAACCTTTCGTCCCCTATCCCAACTCATATTCTGAATCCTAGTAACCAACCTACTTATCCTTACATGAGTAGGAAGCCAACCAGTCGAACATCCATTCATTATTATTGGACAATTAGCCTCACTCACCTATTTCATGACACTCCTCATCCTATTCCCAATTGTCGGAGCCTTAGAAAACAAAATTCTCAACC?????	
isla_MAYA048ParaBRA                           ?????????????????????????????????????ATCATCACAGGCCTATTAATAGCAATGCACTATACAGCAGACACTACTTTAGCCTTTACATCCGTAGCCCACACATGCCGAAACGTCCAATTCGGTTGACTAATCCGTAACCTCCATGCAAACGGAGCTTCAATATTCTTCATCTGCATTTACCTCCACATCGGACGAGGATTCTATTACGGCTCTTATCTTTTTAAAGAAACCTGAAACACAGGAATCATTCTCTTACTAACCCTCATAGCAACAGCCTTCGTAGGATACGTCCTACCATGAGGCCAAATATCATTCTGAGGCGCTACAGTCATTACTAACTTATTCTCAGCAATCCCCTACATCGGACAAACACTTGTAGAATGAGCATGAGGAGGATTCTCAGTAGACAACCCAACACTAACTCGATTCTTCGCTCTACACTTTCTCCTACCATTCGTCATTGCAGGTCTCACATTCATTCACCTAACCTTCCTACACGAAACTGGCTCAAACAACCCTTTAGGAATCTCATCAAACTGTGACAAAATCCCATTCCATCCATACTTCTCCATCAAAGATATCTTAGGATTTATAGCCATACTAGTGCCACTAACCGCACTAGCTATATTTTCACCAAACCTCCTAGGTGACCCAGAAAATTTTACTCCAGCAAATCCACTAGTAACTCCCCCACACATCAAACCAGAATGATACTTCCTATTTGCATACGCTATCCTACGATCAATTCCAAACAAACTCGGCGGAGTCCTAGCTCTCGCCGCTTCAGTCCTAATCCTATTCCTGGTTCCATTCCTCCACAAATCAAAACAACGATCTATAACCTTTCGTCCCCTATCCCAACTTATATTCTGAATCCTAGTAACCAACCTACTTATCCTTACATGAGTAGGAAGCCAACCAGTCGAACATCCATTCATTATTATTGGACAATTAGCCTCACTCACCTATTTCATGACACTCCTCATCCTATTCCCAATTGTCGGAGCCTTAGAAAACAAAATTCTCAACCTC???	
isla_MAYA065ParaBRA                           ?????????????????????????????????????ATCATCACAGGCCTATTAATAGCAATGCACTATACAGCAGACACTACCTTAGCCTTTACATCCGTAGCCCACACATGCCGAAACGTCCAATTCGGTTGACTAATTCGTAACCTCCATGCAAACGGAGCTTCAATATTCTTCATCTGCATTTACCTCCACATCGGACGAGGATTCTATTACGGCTCTTATCTTTTTAAAGAAACCTGAAACACAGGAATCATTCTCTTACTAACCCTCATAGCAACAGCCTTCGTAGGATACGTCCTACCATGAGGCCAAATATCATTCTGAGGCGCTACAGTCATTACTAACTTATTCTCAGCAATCCCCTACATCGGACAAACACTTGTAGAATGAGCATGAGGAGGATTCTCAGTAGACAACCCAACACTAACTCGATTCTTCGCTCTACACTTTCTCCTACCATTCGTCATTGCAGGTCTCACATTCATTCACCTAACCTTCCTACACGAAACTGGCTCAAACAACCCTTTAGGAATCTCATCAAACTGTGACAAAATCCCATTCCATCCATACTTCTCCATCAAAGATATCTTAGGATTTATAGCCATACTAGTGCCACTAACCGCACTAGCTATATTTTCACCAAACCTCCTAGGTGACCCAGAAAATTTTACTCCAGCAAATCCACTAGTAACTCCCCCACACATCAAACCAGAATGATACTTCCTATTTGCATACGCTATCCTACGATCAATTCCAAACAAACTCGGCGGAGTCCTAGCTCTCGCCGCTTCAGTCCTAATCCTATTCCTGGTTCCATTCCTCCACAAATCAAAACAACGATCTATAACCTTTCGTCCCCTATCCCAACTCATATTCTGAATCCTAGTAACCAACCTACTTATCCTTACATGAGTAGGAAGCCAACCAGTCGAACATCCATTCATTATTATTGGACAATTAGCCTCACTCACCTATTTCATGACACTCCTCATCCTATTCCCAATCGTCGGAGCCTTAGAAAACAAAATTCT?AA???????	
magdalena_Den.ful_IAvH12010_CaldascCO             CTTTGGATCCCTCCTAGGCATCTGCCTAATAACACAAATCGTCACAGGCCTACTAATAGCAATACACTATACAGCAGACACTACCCTAGCCTTTACATCCGTAGCCCACACATGCCGAAATGTCCAATTTGGCTGACTAATCCGTAACCTCCATGCAAATGGAGCCTCAATATTCTTCATTTGCATTTACCTCCACATCGGACGAGGATTCTATTACGGTTCTTACCTTTTCAAAGAAACCTGAAACACAGGGATTATTCTCTTACTAACCCTCATAGCAACAGCCTTCGTAGGATACGTCCTACCATGAGGTCAGATATCATTCTGAGGCGCTACAGTCATTACTAACTTATTTTCAGCAATCCCTTACATCGGACAAACACTTGTAGAATGAGCATGAGGGGGATTCTCGGTAGACAACCCAACACTAACTCGATTCTTCGCCCTACACTTTCTTCTACCATTCGTCATTGCAGGTCTCACATTCATTCACCTAACC??????????????????????????????????????????????????????????????????????????????????????????????????????????????????????????????????????????????????????????????????????????????????????????????????????????????????????????????????????????????????????????????????????????????????????????????????????????????????????????????????????????????????????????????????????????????????????????????????????????????????????????????????????????????????????????????????????????????????????????????????????????????????????????????????????????????????????????????????	
magdalena_Den.ful_IAvH13106_SucreCO               CTTTGGATCCCTCCTAGGCATCTGCCTAATAACACAAATCGTCACAGGCCTACTAATAGCAATACACTATACAGCAGACACTACCCTAGCCTTTACATCCGTAGCCCACACATGCCGAAATGTCCAATTTGGCTGACTAATCCGTAACCTCCATGCAAATGGAGCCTCAATATTCTTCATTTGCATTTACCTCCACATCGGACGAGGATTCTATTACGGTTCTTACCTCTTCAAAGAAACCTGAAACACAGGGATTATTCTCTTACTAACCCTCATAGCAACAGCCTTCGTAGGATACGTCCTACCATGAGGTCAGATATCATTCTGAGGCGCTACAGTCATTACTAACTTATTTTCAGCAATCCCTTACATCGGACAAACACTTGTAGAATGAGCATGAGGGGGATTCTCAGTAGACAACCCAACACTAACTCGATTCTTCGCCCTACACTTTCTTCTACCATTCGTCATTGCAGGTCTCACATTCATTCACCTAACCTTCCTGCATGAAACTGGCTCAAACAACCCCTTAGGAATCTCATCAAACTGTGACAAAATCCCATTCCATCCATACTTCTCCACCAAAGATATCTTAGGGTTTACAGCCATACTAGTGCCACTAACTGCACTAGCTATATTCTCACCAAACCTCCTAGGTGATCCAGAAAATTTTACTCCAGCAAACCCACTAGTAACTCCCCCACATATTAAACCAGAATGATACTTCCTATTTGCATACGCCATCCTACGATCAATCCCAAACAAGCTTGGCGGAGTCCTAGCTCTCGCCGCTTCAGTCCTAATCCTATTCCTAGTCCCATTCCTCCATAAATCAAAACAACGATCTATAACCTTTCGTCCCCTCTCCCAACTTATGTTCTGAATCCTAGTAACCAACCTGCTTATCCTTACATGAGTAGGAAGCCAACCAGTTGAACATCCATTCATTATTATCGGACAATTAGCCTCACTCACCTATTTCATAACACTCCTCATCCTATTCCCAATCGTCGGAGCCTTAGAAAACAAAATTCTCAACCTCTAA	
magdalena_Den.ful_IAvH13107_SucreCO               CTTTGGATCCCTCCTAGGCATCTGCCTAATAACACAAATCGTCACAGGCCTACTAATAGCAATACACTATACAGCAGACACTACCCTAGCCTTTACATCCGTAGCCCACACATGCCGAAATGTCCAATTTGGCTGACTAATCCGTAACCTCCATGCAAATGGAGCCTCAATATTCTTCATTTGCATTTACCTCCACATCGGACGAGGATTCTATTACGGTTCTTACCTTTTCAAAGAAACCTGAAACACAGGGATTATTCTCTTACTAACCCTCATAGCAACAGCCTTCGTAGGATACGTCCTACCATGAGGTCAGATATCATTCTGAGGCGCTACAGTCATTACTAACTTATTTTCAGCAATCCCTTACATCGGACAAACACTTGTAGAATGAGCATGAGGGGGATTCTCGGTAGACAACCCAACACTAACTCGATTCTTCGCCCTACACTTTCTTCTACCATTCGTCATTGCAGGTCTCACATTCATTCACCTAACCTTCCTGCACGAAAC????????????????????????????????????????????????????????????????????????????????????????????????????????????????????????????????????????????????????????????????????????????????????????????????????????????????????????????????????????????????????????????????????????????????????????????????????????????????????????????????????????????????????????????????????????????????????????????????????????????????????????????????????????????????????????????????????????????????????????????????????????????????????????????????????????????????????	
magdalena_Den.ful_IAvH13282_CaldasCO              CTTTGGATCCCTCCTAGGCATCTGCCTAATAACACAAATCGTCACAGGCCTACTAATAGCAATACACTATACAGCAGACACTACCCTAGCCTTTACATCCGTAGCCCACACATGCCGAAATGTCCAATTTGGCTGACTAATCCGTAACCTCCATGCAAATGGAGCCTCAATATTCTTCATTTGCATTTACCTCCACATCGGACGAGGATTCTATTACGGTTCTTACCTTTTCAAAGAAACCTGAAACACAGGGATTATTCTCTTACTAACCCTCATAGCAACAGCCTTCGTAGGATACGTCCTACCATGAGGTCAGATATCATTCTGAGGCGCTACAGTCATTACTAACTTATTTTCAGCAATCCCTTACATCGGACAAACACTTGTAGAATGAGCATGAGGAGGATTCTCGGTAGACAACCCAACACTAACTCGATTCTTCGCCCTACACTTTCTTCTACCATTCGTCATTGCAGGTCTCACATTCATTCACCTAACCTTCCTGCACGAAAC????????????????????????????????????????????????????????????????????????????????????????????????????????????????????????????????????????????????????????????????????????????????????????????????????????????????????????????????????????????????????????????????????????????????????????????????????????????????????????????????????????????????????????????????????????????????????????????????????????????????????????????????????????????????????????????????????????????????????????????????????????????????????????????????????????????????????	
magdalena_Den.ful_IAvH15137_SucreCO               CTTTGGATCCCTCCTAGGCATCTGCCTAATAACACAAATCGTCACAGGCCTACTAATAGCAATACACTATACAGCAGACACTACCCTAGCCTTTACATCCGTAGCCCACACATGCCGAAATGTCCAATTTGGCTGACTAATCCGTAACCTCCATGCAAATGGAGCCTCAATATTCTTCATTTGCATTTACCTCCACATCGGACGAGGATTCTATTACGGTTCTTACCTCTTCAAAGAAACCTGAAACACAGGGATTATTCTCTTACTAACCCTCATAGCAACAGCCTTCGTAGGATACGTCCTACCATGAGGTCAGATATCATTCTGAGGCGCTACAGTCATTACTAACTTATTTTCAGCAATCCCTTACATCGGACAAACACTTGTAGAATGAGCATGAGGGGGATTCTCAGTAGACAACCCAACACTAACTCGATTCTTCGCCCTACACTTTCTTCTACCATTCGTCATTGCAGGTCTCACATTCATTCACCTAACCTTCCTGCACGAAAC????????????????????????????????????????????????????????????????????????????????????????????????????????????????????????????????????????????????????????????????????????????????????????????????????????????????????????????????????????????????????????????????????????????????????????????????????????????????????????????????????????????????????????????????????????????????????????????????????????????????????????????????????????????????????????????????????????????????????????????????????????????????????????????????????????????????????	
magdalena_Den.ful_IAvH15248_SucreCO               ???????????????????????????????ACACAAATCGTCACAGGCCTACTAATAGCAATACACTATACAGCAGACACTACCCTAGCCTTTACATCCGTAGCCCACACATGCCGAAATGTCCAATTTGGCTGACTAATCCGTAACCTCCATGCAAATGGAGCCTCAATATTCTTCATTTGCATTTACCTCCACATCGGACGAGGATTCTATTACGGTTCTTACCTCTTCAAAGAAACCTGAAACACAGGGATTATTCTCTTACTAACCCTCATAGCAACAGCCTTCGTAGGATACGTCCTACCATGAGGTCAGATATCATTCTGAGGCGCTACAGTCATTACTAACTTATTTTCAGCAATCCCTTACATCGGACAAACACTTGTAGAATGAGCATGAGGGGGATTCTCAGTAGACAACCCAACACTAACTCGATTCTTCGCCCTACACTTTCTTCTACCATTCGTCATTGCAGGTCTCACATTCATTCACCTAACCTTCCTGCATGAAACTGGCTCAAACAACCCCTTAGGAATCTCATCAAACTGTGACAAAATCCCATTCCATCCATACTTCTCCACCAAAGATATCTTAGGGTTTACAGCCATACTAGTGCCACTAACTGCACTAGCTATATTCTCACCAAACCTCCTAGGTGATCCAGAAAATTTTACTCCAGCAAACCCACTAGTAACTCCCCCACATATTAAACCAGAATGATACTTCCTATTTGCATACGCCATCCTACGATCAATCCCAAACAAGCTTGGCGGAGTCCTAGCTCTCGCCGCTTCAGTCCTAATCCTATTCCTAGTCCCATTCCTCCATAAATCAAAACAACGATCTATAACCTTTCGTCCCCTCTCCCAACTTATGTTCTGAATCCTAGTAACCAACCTGCTTATCCTTACATGAGTAGGAAGCCAACCAGTTGAACATCCATTCATTATTATCGGACAATTAGCCTCACTCACCTATTTCATAACACTCCTCATCCTATTCCCAATCGTCGGAGCCTTAGAAAACAAAATTCTCAACCTCTAA	
napo_35739AmazonasBRA                         ???????????????????????????????????AAATCGTCACAGGCCTATTAATAGCAATACACTATACAGCAGACACTACCCTAGCCTTTACATCCGTAGCCCACACATGCCGAAATGTCCAATTTGGCTGACTAATCCGTAACCTCCATGCAAATGGAGCCTCAATATTCTTCATTTGCATTTACCTCCACATCGGACGAGGATTCTATTACGGTTCTTACCTCTTTAAAGAAACTTGAAACACAGGGATTATTCTCTTACTAACCCTCATAGCAACAGCCTTCGTAGGATACGTCCTACCATGAGGCCAAATATCATTCTGAGGCGCTACAGTCATCACTAACCTATTTTCAGCAATCCCCTACATCGGGCAAACACTTGTAGAATGAGCATGAGGGGGATTCTCGGTAGACAACCCAACACTAACTCGATTCTTCGCCCTACACTTTCTCCTACCATTCGTCATTGCAGGCCTCACATTCATTCACCTAACCTTCCTGCATGAAACTGGCTCAAACAACCCCTTAGGAATCTCATCAAACTGTGACAAAATCCCATTCCATCCGTACTTCTCCACCAAAGATATCTTAGGATTTATAGCCATACTAGTACCACTAGCTGCACTAGCTATATTCTCACCAAACCTCTTAGGTGATCCAGAAAATTTTACTCCAGCTAACCCACTAGTAACTCCCCCACATATTAAACCAGAATGATACTTCCTATTCGCATACGCCATCCTACGATCAATCCCAAACAAACTTGGCGGAGTCCTAGCTCTCGCTGCTTCAGTCCTAATCCTGTTCCTAGTCCCATTCCTCCATAAATCAAAACAACGATCTATAACCTTTCGTCCCCTCTCCCAACTTATGTTCTGAATCCTAGTAACCAACCTGCTTATCCTTACATGAGTAGGAAGCCAACCAGTTGAACATCCTTTCATTATTATCGGACAATTAGCCTCACTCACCTATTTCATGACACTCCTCATCCTATTCCCAATCGTCGGAGCCTTAGAAAACAAAATTCTCAACCTCTAA	
napo_GU215179NapoECU                          ????????????????????????????????????????GTCACAGGCCTATTAATAGCAATACACTATACAGCAGACACTACCCTAGCCTTTACATCCGTAGCCCACACATGCCGAAATGTCCAATTTGGCTGACTAATCCGTAACCTCCATGCAAATGGAGCCTCAATATTCTTCATTTGCATTTACCTCCACATCGGACGAGGATTCTATTACGGTTCTTACCTCTTTAAAGAAACTTGAAACACAGGGATTATTCTCTTACTAACCCTCATAGCAACAGCCTTCGTAGGATACGTCCTACCATGAGGCCAAATATCATTCTGAGGCGCTACAGTCATCACTAACTTATTTTCAGCAATCCCCTACATCGGGCAAACACTTGTAGAATGAGCATGAGGGGGATTCTCGGTAGACAACCCAACACTAACTCGATTCTTCGCCCTACACTTTCTCCTACCATTCGTCATTGCAGGCCTCACATTCATTCACCTAACCTTCCTGCATGAAACTGGCTCAAACAACCCCTTAGGAATCTCATCAAACTGTGACAAAATCCCATTCCATCCGTACTTCTCCACCAAAGATATCTTAGGATTTATAGCCATACTAGTACCACTAGCTGCACTAGCTATATTCTCACCAAACCTCTTAGGTGATCCAGAAAATTTTACTCCAGCTAACCCACTAGTAACTCCCCCACATATTAAACCAGAATGATACTTCCTATTCGCATACGCCATCCTACGATCAATCCCAAACAAACTTGGCGGAGTCCTAGCTCTCGCTGCTTCAGTCCTAATCCTATTCCTAGTCCCATTCCTCCATAAATCAAAACAACGATCTATAACCTTTCGTCCCCTCTCCCAACTTATGTTCTGAATCCTAGTAACCAACCTGCTTATCCTTACATGAGTAGGAAGCCAACCAGTTGAACATCCTTTCATTATTATCGGACAATTAGCCTCACTCACCTATTTCATGACACTCCTCATCCTATTCCCAATCGTCGGAGCCTTAGAAAACAAAATT??CAACCTC???	
napo_JAP096AmazonasBRA                        ?????????????????????????????????????ATCGTCACAGGCCTATTAATAGCAATACACTATACAGCAGACACTACCCTAGCCTTTACATCCGTAGCCCACACRTGCCGAAATGTCCAATTTGGCTGACTAATCCGTAACCTCCATGCAAATGGAGCCTCAATATTCTTCATTTGCATTTACCTCCACATCGGACGAGGATTCTATTACGGTTCTTACCTCTTTAAAGAAACTTGAAACACAGGGATTATTCTCTTACTAACCCTCATAGCAACAGCCTTCGTAGGATACGTCCTACCATGAGGCCAAATATCATTCTGAGGCGCTACAGTCATCACTAACTTATTTTCAGCAATCCCCTACATCGGGCAAACACTTGTAGAATGAGCATGAGGGGGATTCTCGGTAGACAACCCAACACTAACTCGATTCTTCGCCCTACACTTTCTCCTACCATTCGTCATTGCAGGCCTCACATTCATTCACCTAACCTTCCTGCATGAAACTGGCTCAAACAACCCCTTAGGAATCTCATCAAACTGTGACAAAATCCCATTCCATCCGTACTTCTCCACCAAAGATATCTTAGGATTTATAGCCATACTAGTACCACTAGCTGCACTAGCTATATTCTCACCAAACCTCTTAGGTGATCCAGAAAATTTTACTCCAGCTAACCCACTAGTAACTCCCCCACATATTAAACCAGAATGATACTTCCTATTCGCATACGCCATCCTACGATCAATCCCAAACAAACTTGGCGGAGTCCTAGCTCTCGCTGCTTCAGTCCTAATCCTATTCCTAGTCCCATTCCTCCATAAATCAAAACAACGATCTATAACCTTTCGTCCCCTCTCCCAACTTATGTTCTGAATCCTAGTAACCAACCTGCTTATCCTTACATGAGTAGGAAGCCAACCAGTTGAACATCCTTTCATTATTATCGGACAATTAGCCTCACTCACCTATTTCATGACACTCCTCATCCTATTCCCAATCGTCGGAGCCTTAGAAAACAAAATTCTCAACCTCTAA	
napo_JAP136AmazonasBRA                        ????????????????????????????????????????????CAGGCCTATTAATAGCAATACACTATACAGCAGACACTACCCTAGCCTTTACATCCGTAGCCCACACATGCCGAAATGTCCAATTTGGCTGACTAATCCGTAACCTCCATGCAAATGGAGCCTCAATATTCTTCATTTGCATTTACCTCCACATCGGACGAGGATTCTATTACGGTTCTTACCTCTTTAAAGAAACTTGAAACACAGGGATTATTCTCTTACTAACCCTCATAGCAACAGCCTTCGTAGGATACGTCCTACCATGAGGCCAAATATCATTCTGAGGCGCTACAGTCATCACTAACTTATTTTCAGCAATCCCCTACATCGGGCAAACACTTGTAGAATGAGCATGAGGGGGATTCTCGGTAGACAACCCAACACTAACTCGATTCTTCGCCCTACACTTTCTCCTACCATTCGTCATTGCAGGCCTCACATTCATTCACCTAACCTTCCTGCATGAAACTGGCTCAAACAACCCCTTAGGAATCTCATCAAACTGTGACAAAATCCCATTCCATCCATACTTCTCCACCAAAGATATCTTAGGATTTATAGCCATACTAGTACCACTAGCTGCACTAGCTATATTCTCACCAAACCTCTTAGGTGATCCAGAAAATTTTACTCCAGCTAACCCACTAGTAACTCCCCCACATATTAAACCAGAATGATACTTCCTATTCGCATACGCCATCCTACGATCAATCCCAAACAAACTTGGCGGAGTCCTAGCTCTCGCTGCTTCAGTCCTAATCCTATTCCTAGTCCCATTCCTCCATAAATCAAAACAACGATCTATAACCTTTCGTCCCCTCTCCCAACTTATGTTCTGAATCCTAGTAACCAACCTGCTTATCCTTACATGAGTAGGAAGCCAACCAGTTGAACATCCTTTCATTATTATCGGACAATTAGCCTCACTCACCTATTTCATGACACTCCTCATCCTATTCCCAATCGTCGGAGCCTTAGAAAACAAAATTCTCAACC?????	
napo_JAP155AmazonasBRA                        ?????????????????????????????????????????????????????????????????????????????????????????????????????????????????????????????AATTTGGCTGACTAATCCGTAACCTCCATGCAAATGGAGCCTCAATATTCTTCATTTGCATTTACCTCCACATCGGACGAGGATTCTATTACGGTTCTTACCTCTTTAAAGAAACTTGAAACACAGGGATTATTCTCTTACTAACCCTCATAGCAACAGCCTTCGTAGGATACGTCCTACCATGAGGCCAAATATCATTCTGAGGCGCTACAGTCATCACTAACTTATTTTCAGCAATCCCCTACATCGGGCAAACACTTGTAGAATGAGCATGAGGGGGATTCTCGGTAGACAACCCAACACTAACTCGATTCTTCGCCCTACACTTTCTCCTACCATTCGTCATTGCAGGCCTCACATTCATTCACCTAACCTTCCTGCATGAAACTGGCTCAAACAACCCCTTAGGAATCTCATCAAACTGTGACAAAATCCCATTCCATCCGTACTTCTCCACCAAAGATATCTTAGGATTTATAGCCATACTAGTACCACTAGCTGCACTAGCTATATTCTCACCAAACCTCTTAGGTGATCCAGAAAATTTTACTCCAGCTAACCCACTAGTAACTCCCCCACATATTAAACCAGAATGATACTTCCTATTCGCATACGCCATCCTACGATCAATCCCAAACAAACTTGGCGGAGTCCTAGCTCTCGCTGCTTCAGTCCTAATCCTATTCCTAGTCCCATTCCTCCATAAATCAAAACAACGATCTATAACCTTTCGTCCCCTCTCCCAACTTATGTTCTGAATCCTAGTAACCAACCTGCTTATCCTTACATGAGTAGGAAGCCAACCAGTTGAACATCCTTTCATTATTATCGGACAATTAGCCTCACTCACCTATTTCATGACACTCCTCATC????????????????????????????????????????????????	
napo_JAP303AmazonasBRA                        ?????????????????????????????????????ATCGTCACAGGCCTATTAATAGCAATACACTATACAGCAGACACTACCCTAGCCTTTACATCCGTAGCCCACACATGCCGAAATGTCCAATTTGGCTGACTAATCCGTAACCTCCATGCAAATGGAGCCTCAATATTCTTCATTTGCATTTACCTCCACATCGGACGAGGATTCTACTACGGTTCTTACCTCTTTAAAGAAACTTGAAACACAGGGATTATTCTCTTACTAACCCTCATAGCAACAGCCTTCGTAGGATACGTCCTACCATGAGGCCAAATATCATTCTGAGGCGCTACAGTCATCACTAACTTATTTTCAGCAATCCCCTACATCGGGCAAACACTTGTAGAATGAGCATGAGGAGGATTCTCGGTAGACAACCCAACACTAACTCGATTCTTCGCCCTACACTTTCTCCTACCATTCATCATTGCAGGCCTCACATTCATTCACCTAACCTTCCTGCATGAAACTGGCTCAAACAACCCCTTAGGAATCTCATCAAACTGTGACAAAATCCCATTCCATCCGTACTTCTCCACCAAAGATATCTTAGGATTCATAGCCATACTAGTACCACTAGCTGCACTAGCTATATTCTCACCAAACCTCTTAGGTGACCCAGAAAATTTTACTCCAGCTAACCCACTAGTAACTCCCCCACATATTAAACCAGAATGATACTTCCTATTCGCATACGCTATCCTACGATCAATCCCAAACAAACTTGGCGGAGTCCTAGCTCTCGCTGCTTCAGTCCTAATCCTATTCCTAGTCCCATTCCTCCATAAATCAAAACAACGATCTATAACCTTTCGTCCCCTCTCCCAACTTATGTTCTGAATCCTAGTAACCAACCTGCTTATCCTTACATGAGTAGGAAGCCAACCAGTTGAGCATCCTTTCATTATTATCGGACAATTAGCCTCACTCACCTATTTCATGACACTCCTCATCCTATTCCCAATCGTCGGAGCCTTAGAAAACAAAATTCTCAACCTCTAA	
napo_JAP355AmazonasBRA                        ???????????????????????????????????????????????GCCTATTAATAGCAATACACTATACAGCAGACACTACCCTAGCCTTTACATCCGTAGCCCACACATGCCGAAATGTCCAATTTGGCTGACTAATCCGTAACCTCCATGCAAATGGAGCCTCAATATTCTTCATTTGCATTTACCTCCACATCGGACGAGGATTCTATTACGGTTCTTACCTCTTTAAAGAAACTTGAAACACAGGGATTATTCTCTTACTAACCCTCATAGCAACAGCCTTCGTAGGATACGTCCTACCATGAGGCCAAATATCATTCTGAGGCGCTACAGTCATCACTAACTTATTTTCAGCAATCCCCTACATCGGGCAAACACTTGTAGAATGAGCATGAGGGGGATTCTCGGTAGACAACCCAACACTAACTCGATTCTTCGCCCTACACTTTCTCCTACCATTCGTCATTGCAGGCCTCACATTCATTCACCTAACCTTCCTGCATGAAACTGGCTCAAACAACCCCTTAGGAATCTCATCAAACTGTGACAAAATCCCATTCCATCCATACTTCTCCACCAAAGATATCTTAGGATTTATAGCCATACTAGTACCACTAGCTGCACTAGCTATATTCTCACCAAACCTCTTAGGTGATCCAGAAAATTTTACTCCAGCTAACCCACTAGTAACTCCCCCACATATTAAACCAGAATGATACTTCCTATTCGCATACGCCATCCTACGATCAATCCCAAACAAACTTGGCGGAGTCCTAGCTCTCGCTGCTTCAGTCCTAATCCTATTCCTAGTCCCATTCCTCCATAAATCAAAACAACGATCTATAACCTTTCGTCCCCTCTCCCAACTTATGTTCTGAATCCTAGTAACCAACCTGCTTATCCTTACATGAGTAGGAAGCCAACCAGTTGAACATCCTTTCATTATTATCGGACAATTAGCCTCACTCACCTATTTCATGACACTCCTCATCCTATTCCCAATCGTCGGAGCCTTAGAAAACAAAATTCTCAAC??????	
napo_JAP391AmazonasBRA                        ?????????????????????????????????????ATCGTCACAGGCCTATTAATAGCAATACACTATACAGCAGACACTACCCTAGCCTTTACATCCGTAGCCCACACATGCCGAAATGTCCAATTTGGCTGACTAATCCGTAACCTCCATGCAAATGGAGCCTCAATATTCTTCATTTGCATTTACCTCCACATCGGACGAGGATTCTATTACGGTTCTTACCTCTTTAAAGAAACTTGAAACACAGGGATTATTCTCTTACTAACCCTCATAGCAACAGCCTTCGTAGGATACGTCCTACCATGAGGCCAAATATCATTCTGAGGCGCTACAGTCATCACTAACTTATTTTCAGCAATCCCCTACATCGGGCAAACACTTGTAGAATGAGCATGAGGGGGATTCTCGGTAGACAACCCAACACTAACTCGATTCTTCGCCCTACACTTTCTCCTACCATTCGTCATTGCAGGCCTCACATTCATTCACCTAACCTTCCTGCATGAAACTGGCTCAAACAACCCCTTAGGAATCTCATCAAACTGTGACAAAATCCCATTCCATCCATACTTCTCCACCAAAGATATCTTAGGATTTATAGCCATACTAGTACCACTAGCTGCACTAGCTATATTCTCACCAAACCTCTTAGGTGATCCAGAAAATTTTACTCCAGCTAACCCACTAGTAACTCCCCCACATATTAAACCAGAATGATACTTCCTATTCGCATACGCCATCCTACGATCAATCCCAAACAAACTTGGCGGAGTCCTAGCTCTCGCTGCTTCAGTCCTAATCCTATTCCTAGTCCCATTCCTCCATAAATCAAAACAACGATCTATAACCTTTCGTCCCCTCTCCCAACTTATGTTCTGAATCCTAGTAACCAACCTGCTTATCCTTACATGAGTAGGAAGCCAACCAGTTGAACATCCTTTCATTATTATCGGACAATTAGCCTCACTCACCTATTTCATGACACTCCTCATCCTATTCCCAATCGTCGGAGCCTTAGAAAACAAAATTCTCAACCTC???	
napo_JAP526AmazonasBRA                        ?????????????????????????????????????ATCGTCACAGGCCTATTAATAGCAATACACTATACAGCAGACACTACCCTAGCCTTTACATCCGTAGCCCACACRTGCCGAAATGTCCAATTTGGCTGACTAATCCGTAACCTCCATGCAAATGGAGCCTCAATATTCTTCATTTGCATTTACCTCCACATCGGACGAGGATTCTATTACGGTTCTTACCTCTTTAAAGAAACTTGAAACACAGGGATTATTCTCTTACTAACCCTCATAGCAACAGCCTTCGTAGGATACGTCCTACCATGAGGCCAAATATCATTCTGAGGCGCTACAGTCATCACTAACTTATTTTCAGCAATCCCCTACATCGGGCAAACACTTGTAGAATGAGCATGAGGGGGATTCTCGGTAGACAACCCAACACTAACTCGATTCTTCGCCCTACACTTTCTCCTACCATTCGTCATTGCAGGCCTCACATTCATTCACCTAACCTTCCTGCATGAAACTGGCTCAAACAACCCCTTAGGAATCTCATCAAACTGTGACAAAATCCCATTCCATCCATACTTCTCCACCAAAGATATCTTAGGATTTATAGCCATACTAGTACCACTAGCTGCACTAGCTATATTCTCACCAAACCTCTTAGGTGATCCAGAAAATTTTACTCCAGCTAACCCACTAGTAACTCCCCCACATATTAAACCAGAATGATACTTCCTATTCGCATACGCCATCCTACGATCAATCCCAAACAAACTTGGCGGAGTCCTAGCTCTCGCTGCTTCAGTCCTAATCCTATTCCTAGTCCCATTCCTCCATAAATCAAAACAACGATCTATAACCTTTCGTCCCCTCTCCCAACTTATGTTCTGAATCCTAGTAACCAACCTGCTTATCCTTACATGAGTAGGAAGCCAACCAGTTGAACATCCTTTCATTATTATCGGACAATTAGCCTCACTCACCTATTTCATGACACTCCTCATCCTATTCCCAATCGTCGGAGCCTTAGAAAACAAAATTCTCAACCTCTAA	
napo_JAP583AmazonasBRA                        ??????????????????????????????????CAAATCGTCACAGGCCTATTAATAGCAATACACTATACAGCAGACACTACCCTAGCCTTTACATCCGTAGCCCACACGTGCCGAAATGTCCAATTTGGCTGACTAATCCGTAACCTCCATGCAAATGGAGCCTCAATATTCTTCATTTGCATTTACCTCCACATCGGACGAGGATTCTATTACGGTTCTTACCTCTTTAAAGAAACTTGAAACACAGGGATTATTCTCTTACTAACCCTCATAGCAACAGCCTTCGTAGGATACGTCCTACCATGAGGCCAAATATCATTCTGAGGCGCTACAGTCATCACTAACTTATTTTCAGCAATCCCCTACATCGGGCAAACACTTGTAGAATGAGCATGAGGGGGATTCTCGGTAGACAACCCAACACTAACTCGATTCTTCGCCCTACACTTTCTCCTACCATTCGTCATTGCAGGCCTCACATTCATTCACCTAACCTTCCTGCATGAAACTGGCTCAAACAACCCCTTAGGAATCTCATCAAACTGTGACAAAATCCCATTCCATCCGTACTTCTCCACCAAAGATATCTTAGGATTTATAGCCATACTAGTACCACTAGCTGCACTAGCTATATTCTCACCAAACCTCTTAGGTGATCCAGAAAATTTTACTCCAGCTAACCCACTAGTAACTCCCCCACATATTAAACCAGAATGATACTTCCTATTCGCATACGCCATCCTACGATCAATCCCAAACAAACTTGGCGGAGTCCTAGCTCTCGCTGCTTCAGTCCTAATCCTATTCCTAGTCCCATTCCTCCATAAATCAAAACAACGATCTATAACCTTTCGTCCCCTCTCCCAACTTATGTTCTGAATCCTAGTAACCAACCTGCTTATCCTTACATGAGTAGGAAGCCAACCAGTTGAACATCCTTTCATTATTATCGGACAATTAGCCTCACTCACCTATTTCATGACACTCCTCATCCTATTCCCAATCGTCGGAGCCTTAGAAAACAAAATTCTCAACCTCTAA	
napo_KU1008LoretoPER                          ?????????????????????????????????ACAAATCGTCACAGGCCTATTAATAGCAATACACTATACAGCAGACACTACCCTAGCCTTTACATCCGTAGCCCACACATGCCGAAATGTCCAATTTGGCTGACTAATCCGTAACCTCCACGCAAATGGAGCCTCAATATTCTTCATTTGCATTTACCTCCACATCGGACGAGGATTCTATTACGGTTCTTACCTCTTTAAAGAAACTTGAAACACAGGGATTATTCTCTTACTAACCCTCATAGCAACAGCCTTCGTAGGATACGTCCTACCATGAGGCCAAATATCATTCTGAGGCGCTACAGTCATCACTAACTTATTTTCAGCAATCCCCTACATCGGGCAAACACTTGTAGAATGAGCATGAGGGGGATTCTCGGTAGACAACCCAACACTAACTCGATTCTTCGCCCTACACTTTCTCCTACCATTCGTCATTGCAAGCCTCACATTCATTCACCTAACCTTCCTGCATGAAACTGGCTCAAACAACCCCTTAGGAATCTCATCAAACTGTGACAAAATCCCATTCCATCCGTACTTCTCCACCAAAGATATCTTAGGATTTATAGCCATACTAGTACCACTAGCTGCACTAGCTATATTCTCACCAAACCTCTTAGGTGATCCAGAAAATTTTACTCCAGCTAACCCACTAGTAACTCCCCCACATATTAAACCAGAATGATACTTCCTATTCGCATACGCCATCCTACGATCAATCCCAAACAAACTTGGCGGAGTCCTAGCTCTCGCTGCTTCAGTCCTAATCCTATTCCTAGTCCCATTCCTCCATAAATCAAAACAACGATCTATAACCTTTCGTCCCCTCTCCCAACTTATGTTCTGAATCCTAGTAACCAACCTGCTTATCCTTACATGAGTAGGAAGCCAACCAGTTGAACATCCTTTCATTATTATCGGACAATTAGCCTCACTCACCTATTTCATGACACTCCTCATCCTATTCCCAATCGTCGGAGCCTTAGAAAACAAAATTCTCAACCTCTAA	
napo_KU834LoretoPER                           ?????????????????????????????????ACAAATCGTCACAGGCCTATTAATAGCAATACACTATACAGCAGACACTACCCTAGCCTTTACATCCGTAGCCCACACATGCCGAAATGTCCAATTTGGCTGACTAATCCGTAACCTCCATGCAAATGGAGCCTCAATATTCTTCATTTGCATTTACCTCCACATCGGACGAGGATTCTATTACGGTTCTTACCTCTTTAAAGAAACTTGAAACACAGGGATTATTCTCTTACTAACCCTCATAGCAACAGCCTTCGTAGGATACGTCCTACCATGAGGCCAAATATCATTCTGAGGCGCTACAGTCATCACTAACTTATTTTCAGCAATCCCCTACATCGGGCAAACACTTGTAGAATGAGCATGAGGGGGATTCTCGGTAGACAACCCAACACTAACTCGATTCTTCGCCCTACACTTTCTCCTACCATTCGTCATTGCAGGCCTCACATTCATTCACCTAACCTTCCTGCATGAAACTGGCTCAAACAACCCCTTAGGAATCTCATCAAACTGTGACAAAATCCCATTCCATCCGTACTTCTCCACCAAAGATATCTTAGGATTTATAGCCATACTAGTACCACTAGCTGCACTAGCTATATTCTCACCAAACCTCTTAGGTGATCCAGAAAATTTTACTCCAGCTAACCCACTAGTAACTCCCCCACATATTAAACCAGAATGATACTTCCTATTCGCATACGCCATCCTACGATCAATCCCAAACAAACTTGGCGGAGTCCTAGCTCTCGCTGCTTCAGTCCTAATCCTATTCCTAGTCCCATTCCTCCATAAATCAAAACAACGATCTATAACCTTTCGTCCCCTCTCCCAACTTATGTTCTGAATCCTAGTAACCAACCTGCTTATCCTTACATGAGTAGGAAGCCAACCAGTTGAACATCCTTTCATTATTATCGGACAATTAGCCTCACTCACCTATTTCATGACACTCCTCATCCTATTCCCAATCGTCGGAGCCTTAGAAAACAAAATTCTCAACCTCTAA	
huallaga_LSUMZ5438SanMartinPER                    CTTTGGATCCCTCCTAGGCATCTGCCTAATAGCACAAATCGTCACAGGCCTATTAATAGCAATACACTATACAGCAGACACTACCCTAGCCTTTACATCCGTAGCCCACACATGCCGAAATGTCCAATTTGGCTGACTAATCCGTAACCTCCATGCAAATGGAGCCTCAATATTCTTCATTTGCATTTACCTCCACATCGGACGAGGATTCTATTACGGTTCTTACCTCTTTAAAGAAACTTGAAACACAGGGATTATTCTCTTACTAACCCTCATAGCAACAGCCTTCGTAGGATACGTCCTACCATGAGGCCAAATATCATTCTGAGGCGCTACAGTCATCACTAACTTATTTTCAGCAATCCCCTACATCGGGCAAACACTTGTAGAATGAGCATGAGGGGGATTCTCGGTAGACAACCCAACACTAACTCGATTCTTCGCCCTACACTTTCTCCTACCATTCGTCATTGCAGGCCTCACATTCATTCACCTAACCTTCCTGCATGAAACTGGCTCAAACAACCCCTTAGGAATCTCATCAAACTGTGACAAAATCCCATTCCATCCGTACTTCTCCACCAAAGATATCTTAGGATTTATAGCCATACTAGTACCACTAGCTGCACTAGCTATATTCTCACCAAACCTCTTAGGTGATCCAGAAAATTTTACTCCAGCTAACCCACTAGTAACTCCCCCACATATTAAACCAGAATGATACTTCCTATTCGCATACGCCATCCTACGATCAATCCCAAACAAACTTGGCGGAGTCCTAGCTCTCGCTGCTTCAGTCCTAATCCTATTCCTAGTCCCATTCCTCCATAAATCAAAACAACGATCTATAACCTTTCGTCCCCTCTCCCAACTTATGTTCTGAATCCTAGTAACCAACCTGCTTATCCTTACATGAGTAGGAAGCCAACCAGTTGAACATCCTTTCATTATTATCGGACAATTAGCCTCACTCACCTATTTCATGACACTCCTCATCCTATTCCCAATCGTCGGAGCCTTAGAAAACAAAATTCTCAACCTCTAA	
huallaga_LSUMZ5478SanMartinPER                    CTTTGGATCCCTCCTAGGCATCTGCCTAATAACACAAATCGTCACAGGCCTATTAATAGCAATACACTATACAGCAGACACTACCCTAGCCTTTACATCCGTAGCCCACACATGCCGAAATGTCCAATTTGGCTGACTAATCCGTAACCTCCATGCAAATGGAGCCTCAATATTCTTCATTTGCATTTACCTCCACATCGGACGAGGATTCTACTACGGTTCTTACCTCTTTAAAGAAACTTGAAACACAGGGATTATTCTCTTACTAACCCTCATAGCAACAGCCTTCGTAGGATACGTCCTACCATGAGGCCAAATATCATTCTGAGGCGCTACAGTCATCACTAACTTATTTTCAGCAATCCCCTACATCGGGCAAACACTTGTAGAATGAGCATGAGGAGGATTCTCGGTAGACAACCCAACACTAACTCGATTCTTCGCCCTACACTTTCTCCTACCATTCGTCATTGCAGGCCTCACATTCATTCACCTAACCTTCCTGCATGAAACTGGCTCAAACAACCCCTTAGGAATCTCATCAAACTGTGACAAAATCCCATTCCATCCGTACTTCTCCACCAAAGATATCTTAGGATTCATAGCCATACTAGTACCACTAGCTGCACTAGCTATATTCTCACCAAACCTCTTAGGTGACCCAGAAAATTTTACTCCAGCTAACCCACTAGTAACTCCCCCACATATTAAACCAGAATGATACTTCCTATTCGCATACGCCATCCTACGATCAATCCCAAACAAACTTGGCGGAGTCCTAGCTCTCGCTGCTTCAGTCCTAATCCTATTCCTAGTCCCATTCCTCCATAAATCAAAACAACGATCTATAACCTTTCGTCCCCTCTCCCAACTTATGTTCTGAATCCTAGTAACCAACCTGCTTATCCTTACATGAGTAGGAAGCCAACCAGTTGAGCATCCTTTCATTATTATCGGACAATTAGCCTCACTCACCTATTTCATGACACTCCTCATCCTATTCCCAATCGTCGGAGCCTTAGAAAACAAAATTCTCAACCTCTAA	
napo_LSUMZ6059MoronaECU                       CTTTGGATCCCTCCTAGGCATCTGCCTAATAACACAAATCGTCACAGGCCTATTAATAGCAATACACTATACAGCAGACACTACCCTAGCCTTTACATCCGTAGCCCACACATGCCGAAATGTCCAATTTGGCTGACTAATCCGTAACCTCCATGCAAATGGAGCCTCAATATTCTTCATTTGCATTTACCTCCACATCGGACGAGGATTCTATTACGGTTCTTACCTCTTTAAAGAAACTTGAAACACAGGGATTATTCTCTTACTAACCCTCATAGCAACAGCCTTCGTAGGATACGTCCTACCATGAGGCCAAATATCATTCTGAGGCGCTACAGTCATCACTAACTTATTTTCAGCAATCCCCTACATCGGGCAAACACTTGTAGAATGAGCATGAGGGGGATTCTCGGTAGACAACCCAACACTAACTCGATTCTTCGCCCTACACTTTCTCCTACCATTCGTCATTGCAGGCCTCACATTCATTCACCTAACCTTCCTGCATGAAACTGGCTCAAACAACCCCTTAGGAATCTCATCAAACTGTGACAAAATCCCATTCCATCCGTACTTCTCCACCAAAGATATCTTAGGATTTATAGCCATACTAGTACCACTAGCTGCACTAGCTATATTCTCACCAAACCTCTTAGGTGATCCAGAAAATTTTACTCCAGCTAACCCACTAGTAACTCCCCCACATATTAAACCAGAATGATACTTCCTATTCGCATACGCCATCCTACGATCAATCCCAAACAAACTTGGCGGAGTCCTAGCTCTCGCTGCTTCAGTCCTAATCCTATTCCTAGTCCCATTCCTCCATAAATCAAAACAACGATCTATAACCTTTCGTCCCCTCTCCCAACTTATGTTCTGAATCCTAGTAACCAACCTGCTTATCCTTACATGAGTAGGAAGCCAACCAGTTGAACATCCTTTCATTATTATCGGACAATTAGCCTCACTCACCTATTTCATGACACTCCTCATCCTATTCCCAATCGTCGGAGCCTTAGAAAACAAAATTCTCAACCTCTAA	
orinocodelta_19IC83DeltaAmacuroVEN                  ??????ATCCCTCCTAGGCATCTGCCTAATAACACAAATTGTCACAGGCCTATTAATAGCAATACACTATACAGCAGACACTACCCTAGCCTTTACATCCGTAGCCCACACATGCCGAAACGTCCAATTTGGCTGACTAATCCGTAATCTCCATGCAAATGGAGCCTCAATATTCTTCATTTGCATTTACCTTCACATCGGACGAGGATTCTATTACGGTTCTTACCTTTTTAAAGAAACCTGAAACACAGGAATTATTCTCTTACTAACCCTCATAGCAACAGCCTTCGTAGGATACGTCCTACCATGAGGTCAGATATCATTCTGAGGTGCTACAGTCATTACTAACTTATTTTCAGCAATCCCTTACATCGGACAAACACTTGTAGAATGAGCATGAGGAGGATTCTCGGTAGACAACCCAACACTAACTCGATTCTTCGCCCTACACTTTCTTCTACCATTCGTCATTGCAGGTCTCACATTCATTCACCTAACCTTCCTACATGAAACTGGCTCAAACAACCCCTTAGGAATCTCATCAAACTGTGACAAAATCCCATTCCATCCATACTTCTCCACCAAGGACATCTTAGGGTTTACAGCCATACTAGTGCCACTAACTGCACTAGCTATATTCTCACCAAACCTCCTAGGTGATCCAGAAAATTTCACTCCAGCAAACCCACTAGTAACTCCCCCACATATTAAACCAGAATGATACTTCCTATTTGCATACGCTATTCTACGATCAATCCCTAATAAACTTGGCGGAGTCCTAGCTCTCGCCGCTTCAGTCCTGATCCTATTCCTAGTCCCATTCCTCCATAAATCAAAACAACGATCTATAACCTTTCGTCCTCTCTCCCAACTTATGTTCTGAATCCTAGTAACCAACCTGCTTATCCTTACATGAGTAGGAAGCCAACCAGTCGAACATCCATTCATTATTATCGGACAATTAGCCTCACTCACCTATTTCATGACACTTCTCATCCTATTCCCAATCGTCGGAGCCTTAGAAAACAAAATTCTCAACCTCTAA	
orinocodelta_21IC1515DeltaAmacuroVEN                ??????ATCCCTCCTAGGCATCTGCCTAATAACACAAATTGTCACAGGCCTATTAATAGCAATACACTATACAGCAGACACTACCCTAGCCTTTACATCCGTAGCCCACACATGCCGAAACGTCCAATTTGGCTGACTAATCCGTAATCTCCATGCAAATGGAGCCTCAATATTCTTCATTTGCATTTACCTTCACATCGGACGAGGATTCTATTACGGTTCTTACCTTTTTAAAGAAACCTGAAACACAGGAATTATTCTCTTACTAACCCTCATAGCAACAGCCTTCGTAGGATACGTCCTACCATGAGGTCAGATATCATTCTGAGGTGCTACAGTCATTACTAACTTATTTTCAGCAATCCCTTACATCGGACAAACACTTGTAGAATGAGCATGAGGAGGATTCTCGGTAGACAACCCAACACTAACTCGATTCTTCGCCCTACACTTTCTTCTACCATTCGTCATTGCAGGTCTCACATTCATTCACCTAACCTTCCTACATGAAACTGGCTCAAACAACCCCTTAGGAATCTCATCAAACTGTGACAAAATCCCATTCCATCCATACTTCTCCACCAAGGACATCTTAGGGTTTACAGCCATACTAGTGCCACTAACTGCACTAGCTATATTCTCACCAAACCTCCTAGGTGATCCAGAAAATTTCACTCCAGCAAACCCACTAGTAACTCCCCCACATATTAAACCAGAATGATACTTCCTATTTGCATACGCTATTCTACGATCAATCCCTAATAAACTTGGCGGAGTCCTAGCTCTCGCCGCTTCAGTCCTGATCCTATTCCTAGTCCCATTCCTCCATAAATCAAAACAACGATCTATAACCTTTCGTCCTCTCTCCCAACTTATGTTCTGAATCCTAGTAACCAACCTGCTTATCCTTACATGAGTAGGAAGCCAACCAGTCGAACATCCATTCATTATTATCGGACAATTAGCCTCACTCACCTATTTCATGACACTTCTCATCCTATTCCCAATCGTCGGAGCCTTAGAAAACAAAATTCTCAACCT????	
orinocodelta_24IC1488DeltaAmacuroVEN                ??????ATCCCTCCTAGGCATCTGCCTAATAACACAAATTGTCACAGGCCTATTAATAGCAATACACTATACAGCAGACACTACCCTAGCCTTTACATCCGTAGCCCACACATGCCGAAACGTCCAATTTGGCTGACTAATCCGTAATCTCCATGCAAATGGAGCCTCAATATTCTTCATTTGCATTTACCTTCACATCGGACGAGGATTCTATTACGGTTCTTACCTTTTTAAAGAAACCTGAAACACAGGAATTATTCTCTTACTAACCCTCATAGCAACAGCCTTCGTAGGATACGTCCTACCATGAGGTCAGATATCATTCTGAGGTGCTACAGTCATTACTAACTTATTTTCAGCAATCCCTTACATCGGACAAACACTTGTAGAATGAGCATGAGGAGGATTCTCGGTAGACAACCCAACACTAACTCGATTCTTCGCCCTACACTTTCTTCTACCATTCGTCATTGCAGGTCTCACATTCATTCACCTAACCTTCCTACATGAAACTGGCTCAAACAACCCCTTAGGAATCTCATCAAACTGTGACAAAATCCCATTCCATCCATACTTCTCCACCAAGGACATCTTAGGGTTTACAGCCATACTAGTGCCACTAACTGCACTAGCTATATTCTCACCAAACCTCCTAGGTGATCCAGAAAATTTCACTCCAGCAAACCCACTAGTAACTCCCCCACATATTAAACCAGAATGATACTTCCTATTTGCATACGCTATTCTACGATCAATCCCTAATAAACTTGGCGGAGTCCTAGCTCTCGCCGCTTCAGTCCTGATCCTATTCCTAGTCCCATTCCTCCATAAATCAAAACAACGATCTATAACCTTTCGTCCTCTCTCCCAACTTATGTTCTGAATCCTAGTAACCAACCTGCTTATCCTTACATGAGTAGGAAGCCAACCAGTCGAACATCCATTCATTATTATCGGACAATTAGCCTCACTCACCTATTTCATGACACTTCTCATCCTATTCCCAATCGTCGGAGCCTTAGAAAACAAAATTCTCAACCTCTAA	
rondonia_12433SantaCruzBOL                    ?????????????????????????????????ACAGATCATCACAGGCCTGTTAATAGCAATGCACTATACAGCAGACACTACCTTAGCCTTTACATCCGTAGCCCACACGTGCCGAAATGTCCAATTTGGCTGACTAATCCGTAACCTCCATGCAAACGGAGCTTCAATATTCTTCATCTGCATTTACCTTCACATCGGACGAGGATTCTATTACGGCTCCTACCTCTTCAAAGAAACCTGAAACACAGGAATTATTCTCTTACTAACCCTCATAGCAACAGCCTTCGTAGGATACGTCCTACCATGAGGTCAAATATCATTCTGAGGCGCTACAGTCATTACTAACTTATTTTCAGCAATCCCCTACATCGGACAAACACTTGTAGAATGAGCATGAGGAGGATTCTCAGTAGACAACCCAACACTAACCCGATTCTTCGCCCTACACTTTCTCTTACCATTCGTCATTGCAGGTCTCACATTCATTCATCTAACCTTCCTCCACGAAACTGGCTCAAACAACCCCTTAGGAATCTCATCAAACTGTGACAAAATCCCATTCCATCCTTACTTCTCTACCAAAGACATCTTAGGATTTACAGCCATACTAGTACCACTAACTGCACTAGCCATATTTTCACCAAACCTCCTAGGTGATCCAGAAAATTTTACTCCAGCAAACCCGCTAGTAACCCCTCCACACATTAAACCAGAATGATACTTCCTATTTGCATACGCCATCCTACGTTCAATCCCAAACAAACTTGGCGGAGTCCTAGCTCTCGCTGCTTCAGTCCTAATCCTATTCCTAGTTCCATTCCTCCATAAATCAAAACAACGATCTATAACCTTTCGTCCCCTGTCCCAACTTATATTCTGAATCCTAGTAACGAACCTACTTATCCTCACATGAGTAGGAAGCCAACCAGTCGAACACCCATTCATTATTATCGGACAATTAGCCTCACTCACCTACTTCATGACACTCCTCATCTTATTCCCAATCGTCGGAGCCTTAGAAAACAAGATTCTCAAC??????	
rondonia_12476SantaCruzBOL                    ??????????????????????????????????CAGATCATCACAGGCCTGTTAATAGCAATGCACTATACAGCAGACACTACCTTAGCCTTTACATCCGTAGCCCACACGTGCCGAAATGTCCAATTTGGCTGACTAATCCGTAACCTCCATGCAAACGGAGCTTCAATATTCTTCATCTGCATTTACCTTCACATCGGACGAGGATTCTATTACGGCTCCTACCTCTTCAAAGAAACCTGAAACACAGGAATTATTCTCTTACTAACCCTCATAGCAACAGCCTTCGTAGGATACGTCCTACCATGAGGTCAAATATCATTCTGAGGCGCTACAGTCATTACTAACTTATTTTCAGCAATCCCCTACATCGGACAAACACTTGTAGAATGAGCATGAGGAGGATTCTCAGTAGACAACCCAACACTAACCCGATTCTTCGCCCTACACTTTCTCTTACCATTCGTCATTGCAGGTCTCACATTCATTCATCTAACCTTCCTCCACGAAACTGGCTCAAACAACCCCTTAGGAATCTCATCAAACTGTGACAAAATCCCATTCCATCCTTACTTCTCTACCAAAGACATCTTAGGATTTACAGCCATACTAGTACCACTAACTGCACTAGCCATATTTTCACCAAACCTCCTAGGTGATCCAGAAAATTTTACTCCAGCAAACCCGCTAGTAACCCCTCCACACATTAAACCAGAATGATACTTCCTATTTGCATACGCCATCCTACGTTCAATCCCAAACAAACTTGGCGGAGTCCTAGCTCTCGCTGCTTCAGTCCTAATCCTATTCCTAGTTCCATTCCTCCATAAATCAAAACAACGATCTATAACCTTTCGTCCCCTGTCCCAACTTATATTCTGAATCCTAGTAACGAACCTACTTATCCTCACATGAGTAGGAAGCCAACCAGTCGAACACCCATTCATTATTATCGGACAATTAGCCTCACTCACCTACTTCATGACACTCCTCATCTTATTCCCAATCGTCGGAGCCTTAGAAAACAAGATTCTCAACC?????	
rondonia_12698SantaCruzBOL                    ??????????????????????????????????CAAATCGTCACAGGCCTATTAATAGCAATACACTATACAGCAGACACTACCCTAGCCTTTACATCCGTAGCCCACACATGCCGAAATGTCCAATTTGGCTGACTAATCCGTAACCTCCACGCAAATGGAGCCTCAATATTCTTCATTTGCATTTACCTCCACATCGGACGAGGATTCTATTACGGTTCTTACCTCTTTAAAGAAACTTGAAACACAGGGATTATTCTCTTACTAACCCTCATAGCAACAGCCTTCGTAGGATACGTCCTACCATGAGGCCAAATATCATTCTGAGGCGCTACAGTCATCACTAACTTATTTTCAGCAATCCCCTACATCGGGCAAACACTTGTAGAATGAGCATGAGGGGGATTCTCGGTAGACAACCCAACACTAACTCGATTCTTCGCCCTACACTTTCTCCTACCATTCGTCATTGCAGGCCTCACATTCATTCACCTAACCTTCCTGCATGAAACTGGCTCAAACAACCCCTTAGGAATCTCATCAAACTGTGACAAAATCCCATTCCATCCGTACTTCTCCACCAAAGATATCTTAGGATTTATAGCCATACTAGTACCACTAGCTGCACTAGCTATATTCTCACCAAACCTCTTAGGTGATCCAGAAAATTTTACTCCAGCTAACCCACTAGTAACTCCCCCACATATTAAACCAGAATGATACTTCCTATTCGCATACGCCATCCTACGATCAATCCCAAACAAACTTGGCGGAGTCCTAGCTCTCGCTGCTTCAGTCCTAATCCTATTCCTAGTCCCATTCCTCCATAAATCAAAACAACGATCTATAACCTTTCGTCCCCTCTCCCAACTTATGTTCTGAATCCTAGTAACCAACCTGCTTATCCTTACATGAGTAGGAAGCCAACCAGTTGAACATCCTTTCATTATTATCGGACAATTAGCCTCACTCACCTATTTCATGACACTCCTCATCCTATTCCCAATCGTCGGAGCCTTAGAAAACAAAATTCTCAAC??????	
rondonia_12821SantaCruzBOL                    ?????????????????????????????????????ATCATCACAGGCCTGTTAATAGCAATGCACTATACAGCAGACACTACCTTAGCCTTTACATCCGTAGCCCACACGTGCCGAAATGTCCAATTTGGCTGACTAATCCGTAACCTCCATGCAAACGGAGCTTCAATATTCTTCATCTGCATTTACCTTCACATCGGACGAGGATTCTATTACGGCTCCTACCTCTTCAAAGAAACCTGAAACACAGGAATTATTCTCTTACTAACCCTCATAGCAACAGCCTTCGTAGGGTACGTCCTACCATGAGGTCAAATATCATTCTGAGGCGCTACAGTCATTACTAACTTATTTTCAGCAATCCCCTACATCGGACAAACACTTGTAGAATGAGCATGAGGAGGATTCTCAGTAGACAACCCAACACTAACCCGATTCTTCGCCCTACACTTTCTCTTACCATTCGTCATTGCAGGTCTCACATTCATTCATCTAACCTTCCTCCACGAAACTGGCTCAAACAACCCCTTAGGAATCTCATCAAACTGTGACAAAATCCCATTCCATCCTTACTTCTCTACCAAAGACATCTTAGGATTTACAGCCATACTAGTACCACTAACTGCACTAGCCATATTTTCACCAAACCTCCTAGGTGATCCAGAAAATTTTACTCCAGCAAACCCGCTAGTAACCCCTCCACACATTAAACCAGAATGATACTTCCTATTTGCATACGCCATCCTACGTTCAATCCCAAACAAACTTGGCGGAGTCCTAGCTCTCGCTGCTTCAGTCCTAATCCTATTCCTAGTTCCATTCCTCCATAAATCAAAACAACGATCTATAACCTTTCGTCCCCTGTCCCAACTTATATTCTGAATCCTAGTAACGAACCTACTTATCCTCACATGAGTAGGAAGCCAACCAGTCGAACACCCATTCATTATTATCGGACAATTAGCCTCACTCACCTACTTCATGACACTCCTCATCTTATTCCCAATCGTCGGAGCCTTAGAAAACAAGATTCTCAACCTCTAA	
rondonia_12883SantaCruzBOL                    ??????????????????????????????????CAGATCATCACAGGCCTGTTAATAGCAATGCACTATACAGCAGATACTACCTTAGCCTTTACATCCGTAGCCCACACGTGCCGAAATGTCCAATTTGGCTGACTAATCCGTAACCTCCATGCAAACGGAGCTTCAATATTCTTCATCTGCATTTACCTTCACATCGGACGAGGATTCTATTACGGCTCCTACCTCTTCAAAGAAACCTGAAACACAGGAATTATTCTCTTACTAACCCTCATAGCAACAGCCTTCGTAGGATACGTCCTACCATGAGGTCAAATATCATTCTGAGGCGCTACAGTCATTACTAACTTATTTTCAGCAATCCCCTACATCGGACAAACACTTGTAGAATGAGCATGAGGAGGATTCTCAGTAGACAACCCAACACTAACCCGATTCTTCGCCCTACACTTTCTCTTACCATTCGTCATTGCAGGTCTCACATTCATTCATCTAACCTTCCTCCACGAAACTGGCTCAAACAACCCCTTAGGAATCTCATCAAACTGTGACAAAATCCCATTCCATCCTTACTTCTCTACCAAAGACATCTTAGGATTTACAGCCATACTAGTACCACTAACTGCACTAGCCATATTTTCACCAAACCTCCTAGGTGATCCAGAAAATTTTACTCCAGCAAACCCGCTAGTAACCCCTCCACACATTAAACCAGAATGATACTTCCTATTTGCATACGCCATCCTACGTTCAATCCCAAACAAACTTGGCGGAGTCCTAGCTCTCGCTGCTTCAGTCCTAATCCTATTCCTAGTTCCATTCCTCCATAAATCAAAACAACGATCTATAACCTTTCGTCCCCTGTCCCAACTTATATTCTGAATCCTAGTAACGAACCTACTTATCCTCACATGAGTAGGAAGCCAACCAGTCGAACACCCATTCATTATTATCGGACAATTAGCCTCACTCACCTACTTCATGACACTCCTCATCTTATTCCCAATCGTCGGAGCCTTAGAAAACAAGATTCTCAACCT????	
rondonia_12956SantaCruzBOL                    ?????????????????????????????????ACAGATCATCACAGGCCTGTTAATAGCAATACACTATACAGCAGACACTACCTTAGCCTTTACATCCGTAGCCCACACGTGCCGAAATGTCCAATTTGGCTGACTAATCCGTAACCTCCATGCAAACGGAGCTTCAATATTCTTCATCTGCATTTACCTTCACATCGGACGAGGATTCTATTACGGCTCCTACCTCTTCAAAGAAACCTGAAACACAGGAATTATTCTCTTACTAACCCTCATAGCAACAGCCTTCGTAGGATACGTCCTACCATGAGGTCAAATATCATTCTGAGGCGCTACAGTCATTACTAACTTATTTTCAGCAATCCCCTACATCGGACAAACACTTGTAGAATGAGCATGAGGAGGATTCTCAGTAGACAACCCAACACTAACCCGATTCTTCGCCCTACACTTTCTCTTACCATTCGTCATTGCAGGTCTCACATTCATTCATCTAACCTTCCTCCACGAAACTGGCTCAAACAACCCCTTAGGAATCTCATCAAACTGTGACAAAATCCCATTCCATCCTTACTTCTCTACCAAAGACATCTTAGGATTTACAGCCATACTAGTACCACTAACTGCACTAGCCATATTTTCACCAAACCTCCTAGGTGATCCAGAAAATTTTACTCCAGCAAACCCGCTAGTAACCCCTCCACATATTAAACCAGAATGATACTTCCTATTTGCATACGCCATCCTACGTTCAATCCCAAACAAACTTGGCGGAGTCCTAGCTCTCGCTGCTTCAGTCCTAATCCTATTCCTAGTTCCATTCCTCCATAAATCAAAACAACGATCTATAACCTTTCGTCCCCTGTCCCAACTTATATTCTGAATCCTAGTAACGAACCTACTTATCCTCACATGAGTAGGAAGCCAACCAGTCGAACACCCATTCATTATTATCGGACAATTAGCCTCACTCACCTACTTCATGACACTCCTCATCTTATTCCCAATCGTCGGAGCCTTAGAAAACAAGATTCTCAACCTCTAA	
rondonia_13052SantaCruzBOL                    ??????????????????????????????????CAGATCATCACAGGCCTGTTAATAGCAATGCACTATACAGCAGACACTACCTTAGCCTTTACATCCGTAGCCCACACGTGCCGAAATGTCCAATTTGGCTGACTAATCCGTAACCTCCATGCAAACGGAGCTTCAATATTCTTCATCTGCATTTACCTTCACATCGGACGAGGATTCTATTACGGCTCCTACCTCTTCAAAGAAACCTGAAACACAGGAATTATTCTCTTACTAACCCTCATAGCAACAGCCTTCGTAGGATACGTCCTACCATGAGGTCAAATATCATTCTGAGGCGCTACAGTCATTACTAACTTATTTTCAGCAATCCCCTACATCGGACAAACACTTGTAGAATGAGCATGAGGAGGATTCTCAGTAGACAACCCAACACTAACCCGATTCTTCGCCCTACACTTTCTCTTACCATTCGTCATTGCAGGTCTCACATTCATTCATCTAACCTTCCTCCACGAAACTGGCTCAAACAACCCCTTAGGAATCTCATCAAACTGTGACAAAATCCCATTCCATCCTTACTTCTCTACCAAAGACATCTTAGGATTTACAGCCATACTAGTACCACTAACTGCACTAGCCATATTTTCACCAAACCTCCTAGGTGATCCAGAAAATTTTACTCCAGCAAACCCGCTAGTAACCCCTCCACACATTAAACCAGAATGATACTTCCTATTTGCATACGCCATCCTACGTTCAATCCCAAACAAACTTGGCGGAGTCCTAGCTCTCGCTGCTTCAGTCCTAATCCTATTCCTAGTTCCATTCCTCCATAAATCAAAACAACGATCTATAACCTTTCGTCCCCTGTCCCAACTTATATTCTGAATCCTAGTAACGAACCTACTTATCCTCACATGAGTAGGAAGCCAACCAGTCGAACACCCATTCATTATTATCGGACAATTAGCCTCACTCACCTACTTCATGACACTCCTCATCTTATTCCCAATCGTCGGAGCCTTAGAAAACAAGATTCTCAACCTCTAA	
rondonia_13824SantaCruzBOL                    ????????????????????????????????????????????????????????????????????????????????????????????TTACATCCGTAGCCCACACGTGCCGAAATGTCCAATTTGGCTGACTAATCCGTAACCTCCATGCAAACGGAGCTTCAATATTCTTCATCTGCATTTACCTTCACATCGGACGAGGATTCTATTACGGCTCCTACCTCTTCAAAGAAACCTGAAACACAGGAATTATTCTCTTACTAACCCTCATAGCAACAGCCTTCGTAGGGTACGTCCTACCATGAGGTCAAATATCATTCTGAGGCGCTACAGTCATTACTAACTTATTTTCAGCAATCCCCTACATCGGACAAACACTTGTAGAATGAGCATGAGGAGGATTCTCAGTAGACAACCCAACACTAACCCGATTCTTCGCCCTACACTTTCTCTTACCATTCGTCATTGCAGGTCTCACATTCATTCATCTAACCTTCCTCCACGAAACTGGCTCAAACAACCCCTTAGGAATCTCATCAAACTGTGACAAAATCCCATTCCATCCTTACTTCTCTACCAAAGACATCTTAGGATTTACAGCCATACTAGTACCACTAACTGCACTAGCCATATTTTCACCAAACCTCCTAGGTGATCCAGAAAATTTTACTCCAGCAAACCCGCTAGTAACCCCTCCACACATTAAACCAGAATGATACTTCCTATTTGCATACGCCATCCTACGTTCAATCCCAAACAAACTTGGCGGAGTCCTAGCTCTCGCTGCTTCAGTCCTAATCCTATTCCTAGTTCCATTCCTCCATAAATCAAAACAACGATCTATAACCTTTCGTCCCCTGTCCCAACTTATATTCTGAATCCTAGTAACGAACCTACTTATCCTCACATGAGTAGGAAGCCAACCAGTCGAACACCCATTCATTATTATCGGACAATTAGCCTCACTCACCTACTTCATGACACTCCTCATCTTATTCCCAATCGTCGGAGCCTTAGAAAACAAGATTCTCAACCTCTAA	
rondonia_14463SantaCruzBOL                    ???????????????????????????????????AGATCATCACAGGCCTGTTAATAGCAATGCACTATACAGCAGACACTACCTTAGCCTTTACATCCGTAGCCCACACGTGCCGAAATGTCCAATTTGGCTGACTAATCCGTAACCTCCATGCAAACGGAGCTTCAATATTCTTCATCTGCATTTACCTTCACATCGGACGAGGATTCTATTACGGCTCCTACCTCTTCAAAGAAACCTGAAACACAGGAATTATTCTCTTACTAACCCTCATAGCAACAGCCTTCGTAGGATACGTCCTACCATGAGGTCAAATATCATTCTGAGGCGCTACAGTCATTACTAACTTATTTTCAGCAATCCCCTACATCGGACAAACACTTGTAGAATGAGCATGAGGAGGATTCTCAGTAGACAACCCAACACTAACCCGATTCTTCGCCCTACACTTTCTCTTACCATTCGTCATTGCAGGTCTCACATTCATTCATCTAACCTTCCTCCACGAAACTGGCTCAAACAACCCCTTAGGAATCTCATCAAACTGTGACAAAATCCCATTCCATCCTTACTTCTCTACCAAAGACATCTTAGGATTTACAGCCATACTAGTACCACTAACTGCACTAGCCATATTTTCACCAAACCTCCTAGGTGATCCAGAAAATTTTACTCCAGCAAACCCGCTAGTAACCCCTCCACACATTAAACCAGAATGATACTTCCTATTTGCATACGCCATCCTACGTTCAATCCCAAACAAACTTGGCGGAGTCCTAGCTCTCGCTGCTTCAGTCCTAATCCTATTCCTAGTTCCATTCCTCCATAAATCAAAACAACGATCTATAACCTTTCGTCCCCTGTCCCAACTTATATTCTGAATCCTAGTAACGAACCTACTTATCCTCACATGGGTAGGAAGCCAACCAGTCGAACACCCATTCATTATTATCGGACAATTAGCCTCACTCACCTACTTCATGACACTCCTCATCTTATTCCCAATCGTCGGAGCCTTAGAAAACAAAATTCTCAACCTCTAA	
rondonia_14539SantaCruzBOL                    ?????????????????????????????????ACAGATCATCACAGGCCTGTTAATAGCAATGCACTATACAGCAGACACTACCTTAGCCTTTACATCCGTAGCCCACACGTGCCGAAATGTCCAATTTGGCTGACTAATCCGTAACCTCCATGCAAACGGAGCTTCAATATTCTTCATCTGCATTTACCTTCACATCGGACGAGGATTCTATTACGGCTCCTACCTCTTCAAAGAAACCTGAAACACAGGAATTATTCTCTTACTAACCCTCATAGCAACAGCCTTCGTAGGATACGTCCTACCATGAGGTCAAATATCATTCTGAGGCGCTACAGTCATTACTAACTTATTTTCAGCAATCCCCTACATCGGACAAACACTTGTAGAATGAGCATGAGGAGGATTCTCAGTAGACAACCCAACACTAACCCGATTCTTCGCCCTACACTTTCTCTTACCATTCGTCATTGCAGGTCTCACATTCATTCATCTAACCTTCCTCCACGAAACTGGCTCAAACAACCCCTTAGGAATCTCATCAAACTGTGACAAAATCCCATTCCATCCTTACTTCTCTACCAAAGACATCTTAGGATTTACAGCCATACTAGTACCACTAACTGCACTAGCCATATTTTCACCAAACCTCCTAGGTGATCCAGAAAATTTTACTCCAGCAAACCCGCTAGTAACCCCTCCACACATTAAACCAGAATGATACTTCCTATTTGCATACGCCATCCTACGTTCAATCCCAAACAAACTTGGCGGAGTCCTAGCTCTCGCTGCTTCAGTCCTAATCCTATTCCTAGTTCCATTCCTCCATAAATCAAAACAACGATCTATAACCTTTCGTCCCCTGTCCCAACTTATATTCTGAATCCTAGTAACGAACCTACTTATCCTCACATGAGTAGGAAGCCAACCAGTCGAACACCCATTCATTATTATCGGACAATTAGCCTCACTCACCTACTTCATGACACTCCTCATCTTATTCCCAATCGTCGGAGCCTTAGAAAACAAGATTCTCAACCTCTAA	
rondonia_14550SantaCruzBOL                    ?????????????????????????????????ACAGATCATCACAGGCCTGTTAATAGCAATGCACTATACAGCAGACACTACCTTAGCCTTTACATCCGTAGCCCACACGTGCCGAAATGTCCAATTTGGCTGACTAATCCGTAACCTCCATGCAAACGGAGCTTCAATATTCTTCATCTGCATTTACCTTCACATCGGACGAGGATTCTATTACGGCTCCTACCTCTTCAAAGAAACCTGAAACACAGGAATTATTCTCTTACTAACCCTCATAGCAACAGCCTTCGTAGGATACGTCCTACCATGAGGTCAAATATCATTCTGAGGCGCTACAGTCATTACTAACTTATTTTCAGCAATCCCCTACATCGGACAAACACTTGTAGAATGAGCATGAGGAGGATTCTCAGTAGACAACCCAACACTAACCCGATTCTTCGCCCTACACTTTCTCTTACCATTCGTCATTGCAGGTCTCACATTCATTCATCTAACCTTCCTCCACGAAACTGGCTCAAACAACCCCTTAGGAATCTCATCAAACTGTGACAAAATCCCATTCCATCCTTACTTCTCTACCAAAGACATCTTAGGATTTACAGCCATACTAGTACCACTAACTGCACTAGCCATATTTTCACCAAACCTCCTAGGTGATCCAGAAAATTTTACTCCAGCAAACCCGCTAGTAACCCCTCCACACATTAAACCAGAATGATACTTCCTATTTGCATACGCCATCCTACGTTCAATCCCAAACAAACTTGGCGGAGTCCTAGCTCTCGCTGCTTCAGTCCTAATCCTATTCCTAGTTCCATTCCTCCATAAATCAAAACAACGATCTATAACCTTTCGTCCCCTGTCCCAACTTATATTCTGAATCCTAGTAACGAACCTACTTATCCTCACATGAGTAGGAAGCCAACCAGTCGAACACCCATTCATTATTATCGGACAATTAGCCTCACTCACCTACTTCATGACACTCCTCATCTTATTCCCAATCGTCGGAGCCTTAGAAAACAAGATTCTCAAC??????	
rondonia_14983SantaCruzBOL                    ?????????????????????????????????????ATCATCACAGGCCTGTTAATAGCAATGCACTATACAGCAGACACTACCTTAGCCTTTACATCCGTAGCCCACACGTGCCGAAATGTCCAATTTGGCTGACTAATCCGTAACCTCCATGCAAACGGAGCTTCAATATTCTTCATCTGCATTTACCTTCACATCGGACGAGGATTCTATTACGGCTCCTACCTCTTCAAAGAAACCTGAAACACAGGAATTATTCTCTTACTAACCCTCATAGCAACAGCCTTCGTAGGGTACGTCCTACCATGAGGTCAAATATCATTCTGAGGCGCTACAGTCATTACTAACTTATTTTCAGCAATCCCCTACATCGGACAAACACTTGTAGAATGAGCATGAGGAGGATTCTCAGTAGACAACCCAACACTAACCCGATTCTTCGCCCTACACTTTCTCTTACCATTCGTCATTGCAGGTCTCACATTCATTCATCTAACCTTCCTCCACGAAACTGGCTCAAACAACCCCTTAGGAATCTCATCAAACTGTGACAAAATCCCATTCCATCCTTACTTCTCTACCAAAGACATCTTAGGATTTACAGCCATACTAGTACCACTAACTGCACTAGCCATATTTTCACCAAACCTCCTAGGTGATCCAGAAAATTTTACTCCAGCAAACCCGCTAGTAACCCCTCCACACATTAAACCAGAATGATACTTCCTATTTGCATACGCCATCCTACGTTCAATCCCAAACAAACTTGGCGGAGTCCTAGCTCTCGCTGCTTCAGTCCTAATCCTATTCCTAGTTCCATTCCTCCATAAATCAAAACAACGATCTATAACCTTTCGTCCCCTGTCCCAACTTATATTCTGAATCCTAGTAACGAACCTACTTATCCTCACATGAGTAGGAAGCCAACCAGTCGAACACCCATTCATTATTATCGGACAATTAGCCTCACTCACCTACTTCATGACACTCCTCATCTTATTCCCAATCGTCGGAGCCTTAGAAAACAAGATTCTCAACCTCTAA	
rondonia_15223SantaCruzBOL                    ?????????????????????????????????????ATCATCACAGGCCTGTTAATAGCAATGCACTATACAGCAGACACTACCTTAGCCTTTACATCCGTAGCCCACACGTGCCGAAATGTCCAATTTGGCTGACTAATCCGTAACCTCCATGCAAACGGAGCTTCAATATTCTTCATCTGCATTTACCTTCACATCGGACGAGGATTCTATTACGGCTCCTACCTCTTCAAAGAAACCTGAAACACAGGAATTATTCTCTTACTAACCCTCATAGCAACAGCCTTCGTAGGATACGTCCTACCATGAGGTCAAATATCATTCTGAGGCGCTACAGTCATTACTAACTTATTTTCAGCAATCCCCTACATCGGACAAACACTTGTAGAATGAGCATGAGGAGGATTCTCAGTAGACAACCCAACACTAACCCGATTCTTCGCCCTACACTTTCTCTTACCATTCGTCATTGCAGGTCTCACATTCATTCATCTAACCTTCCTCCACGAAACTGGCTCAAACAACCCCTTAGGAATCTCATCAAACTGTGACAAAATCCCATTCCATCCTTACTTCTCTACCAAAGACATCTTAGGATTTACAGCCATACTAGTACCACTAACTGCACTAGCCATATTTTCACCAAACCTCCTAGGTGATCCAGAAAATTTTACTCCAGCAAACCCGCTAGTAACCCCTCCACACATTAAACCAGAATGATACTTCCTATTTGCATACGCCATCCTACGTTCAATCCCAAACAAACTTGGCGGAGTCCTAGCTCTCGCTGCTTCAGTCCTAATCCTATTCCTAGTTCCATTCCTCCATAAATCAAAACAACGATCTATAACCTTTCGTCCCCTGTCCCAACTTATATTCTGAATCCTAGTAACGAACCTACTTATCCTCACATGAGTAGGAAGCCAACCAGTCGAACACCCATTCATTATTATCGGACAATTAGCCTCACTCACCTACTTCATGACACTCCTCATCTTATTCCCAATCGTCGGAGCCTTAGAAAACAAGATTCTCAACCTCTAA	
rondonia_15249SantaCruzBOL                    ?????????????????????????????????????ATCATCACAGGCCTGTTAATAGCAATGCACTATACAGCAGACACTACCTTAGCCTTTACATCCGTAGCCCACACGTGCCGAAATGTCCAATTTGGCTGACTAATCCGTAACCTCCATGCAAACGGAGCTTCAATATTCTTCATCTGCATTTACCTTCACATCGGACGAGGATTCTATTACGGCTCCTACCTCTTCAAAGAAACCTGAAACACAGGAATTATTCTCTTACTAACCCTCATAGCAACAGCCTTCGTAGGGTACGTCCTACCATGAGGTCAAATATCATTCTGAGGCGCTACAGTCATTACTAACTTATTTTCAGCAATCCCCTACATCGGACAAACACTTGTAGAATGAGCATGAGGAGGATTCTCAGTAGACAACCCAACACTAACCCGATTCTTCGCCCTACACTTTCTCTTACCATTCGTCATTGCAGGTCTCACATTCATTCATCTAACCTTCCTCCACGAAACTGGCTCAAACAACCCCTTAGGAATCTCATCAAACTGTGACAAAATCCCATTCCATCCTTACTTCTCTACCAAAGACATCTTAGGATTTACAGCCATACTAGTACCACTAACTGCACTAGCCATATTTTCACCAAACCTCCTAGGTGATCCAGAAAATTTTACTCCAGCAAACCCGCTAGTAACCCCTCCACACATTAAACCAGAATGATACTTCCTATTTGCATACGCCATCCTACGTTCAATCCCAAACAAACTTGGCGGAGTCCTAGCTCTCGCTGCTTCAGTCCTAATCCTATTCCTAGTTCCATTCCTCCATAAATCAAAACAACGATCTATAACCTTTCGTCCCCTGTCCCAACTTATATTCTGAATCCTAGTAACGAACCTACTTATCCTCACATGAGTAGGAAGCCAACCAGTCGAACACCCATTCATTATTATCGGACAATTAGCCTCACTCACCTACTTCATGACACTCCTCATCTTATTCCCAATCGTCGGAGCCTTAGAAAACAAGATTCTCAACCT????	
rondonia_15250SantaCruzBOL                    ??????????????????????????????????CAGATCATCACAGGCCTGTTAATAGCAATGCACTATACAGCAGACACTACCTTAGCCTTTACATCCGTAGCCCACACGTGCCGAAATGTCCAATTTGGCTGACTAATCCGTAACCTCCATGCAAACGGAGCTTCAATATTCTTCATCTGCATTTACCTTCACATCGGACGAGGATTCTATTACGGCTCCTACCTCTTCAAAGAAACCTGAAACACAGGAATTATTCTCTTACTAACCCTCATAGCAACAGCCTTCGTAGGATACGTCCTACCATGAGGTCAAATATCATTCTGAGGCGCTACAGTCATTACTAACTTATTTTCAGCAATCCCCTACATCGGACAAACACTTGTAGAATGAGCATGAGGAGGATTCTCAGTAGACAACCCAACACTAACCCGATTCTTCGCCCTACACTTTCTCTTACCATTCGTCATTGCAGGTCTCACATTCATTCATCTAACCTTCCTCCACGAAACTGGCTCAAACAACCCCTTAGGAATCTCATCAAACTGTGACAAAATCCCATTCCATCCTTACTTCTCTACCAAAGACATCTTAGGATTTACAGCCATACTAGTACCACTAACTGCACTAGCCATATTTTCACCAAACCTCCTAGGTGATCCAGAAAATTTTACTCCAGCAAACCCGCTAGTAACCCCTCCACACATTAAACCAGAATGATACTTCCTATTTGCATACGCCATCCTACGTTCAATCCCAAACAAACTTGGCGGAGTCCTAGCTCTCGCTGCTTCAGTCCTAATCCTATTCCTAGTTCCATTCCTCCATAAATCAAAACAACGATCTATAACCTTTCGTCCCCTGTCCCAACTTATATTCTGAATCCTAGTAACGAACCTACTTATCCTCACATGAGTAGGAAGCCAACCAGTCGAACACCCATTCATTATTATCGGACAATTAGCCTCACTCACCTACTTCATGACACTCCTCATCTTATTCCCAATCGTCGGAGCCTTAGAAAACAAGATTCTCAACCTCTAA	
rondonia_15251SantaCruzBOL                    ????????????????????????????????????????????????????????????????????????????????????????????????????????????????????????????????TTGGCTGACTAATCCGTAACCTCCATGCAAACGGAGCTTCAATATTCTTCATCTGCATTTACCTTCACATCGGACGAGGATTCTATTACGGCTCCTACCTCTTCAAAGAAACCTGAAACACAGGAATTATTCTCTTACTAACCCTCATAGCAACAGCCTTCGTAGGATACGTCCTACCATGAGGTCAAATATCATTCTGAGGCGCTACAGTCATTACTAACTTATTTTCAGCAATCCCCTACATCGGACAAACACTTGTAGAATGAGCATGAGGAGGATTCTCAGTAGACAACCCAACACTAACCCGATTCTTCGCCCTACACTTTCTCTTACCATTCGTCATTGCAGGTCTCACATTCATTCATCTAACCTTCCTCCACGAAACTGGCTCAAACAACCCCTTAGGAATCTCATCAAACTGTGACAAAATCCCATTCCATCCTTACTTCTCTACCAAAGACATCTTAGGATTTACAGCCATACTAGTACCACTAACTGCACTAGCCATATTTTCACCAAACCTCCTAGGTGATCCAGAAAATTTTACTCCAGCAAACCCGCTAGTAACCCCTCCACACATTAAACCAGAATGATACTTCCTATTTGCATACGCCATCCTACGTTCAATCCCAAACAAACTTGGCGGAGTCCTAGCTCTCGCTGCTTCAGTCCTAATCCTATTCCTAGTTCCATTCCTCCATAAATCAAAACAACGATCTATAACCTTTCGTCCCCTGTCCCAACTTATATTCTGAATCCTAGTAACGAACCTACTTATCCTCACATGAGTAGGAAGCCAACCAGTCGAACACCCATTCATTATTATCGGACAATTAGCCTCACTCACCTACTTCATGACACTCCTCATCTTATTCCCAATCGTCGGAGCCTTAGAAAACAAGATTCTCAACCTCTAA	
rondonia_15354SantaCruzBOL                    ??????????????????????????????????CAGATCATCACAGGCCTGTTAATAGCAATGCACTATACAGCAGACACTACCTTAGCCTTTACATCCGTAGCCCACACGTGCCGAAATGTCCAATTTGGCTGACTAATCCGTAACCTCCATGCAAACGGAGCTTCAATATTCTTCATCTGCATTTACCTTCACATCGGACGAGGATTCTATTACGGCTCCTACCTCTTCAAAGAAACCTGAAACACAGGAATTATTCTCTTACTAACCCTCATAGCAACAGCCTTCGTAGGATACGTCCTACCATGAGGTCAAATATCATTCTGAGGCGCTACAGTCATTACTAACTTATTTTCAGCAATCCCCTACATCGGACAAACACTTGTAGAATGAGCATGAGGAGGATTCTCAGTAGACAACCCAACACTAACCCGATTCTTCGCCCTACACTTTCTCTTACCATTCGTCATTGCAGGTCTCACATTCATTCATCTAACCTTCCTCCACGAAACTGGCTCAAACAACCCCTTAGGAATCTCATCAAACTGTGACAAAATCCCATTCCATCCTTACTTCTCTACCAAAGACATCTTAGGATTTACAGCCATACTAGTACCACTAACTGCACTAGCCATATTTTCACCAAACCTCCTAGGTGATCCAGAAAATTTTACTCCAGCAAACCCGCTAGTAACCCCTCCACACATTAAACCAGAATGATACTTCCTATTTGCATACGCCATCCTACGTTCAATCCCAAACAAACTTGGCGGAGTCCTAGCTCTCGCTGCTTCAGTCCTAATCCTATTCCTAGTTCCATTCCTCCATAAATCAAAACAACGATCTATAACCTTTCGTCCCCTGTCCCAACTTATATTCTGAATCCTAGTAACGAACCTACTTATCCTCACATGAGTAGGAAGCCAACCAGTCGAACACCCATTCATTATTATCGGACAATTAGCCTCACTCACCTACTTCATGACACTCCTCATCTTATTCCCAATCGTCGGAGCCTTAGAAAACAAGATTCTCAACCTCTAA	
rondonia_15396SantaCruzBOL                    ???????????????????????????????????????????????????????????????????????????????????????????????????????????????????????????????????????????????GTAACCTCCATGCAAACGGAGCTTCAATATTCTTCATCTGCATTTACCTTCACATCGGACGAGGATTCTATTACGGCTCCTACCTCTTCAAAGAAACCTGAAACACAGGAATTATTCTCTTACTAACCCTCATAGCAACAGCCTTCGTAGGATACGTCCTACCATGAGGTCAAATATCATTCTGAGGCGCTACAGTCATTACTAACTTATTTTCAGCAATCCCCTACATCGGACAAACACTTGTAGAATGAGCATGAGGAGGATTCTCAGTAGACAACCCAACACTAACCCGATTCTTCGCCCTACACTTTCTCTTACCATTCGTCATTGCAGGTCTCACATTCATTCATCTAACCTTCCTCCACGAAACTGGCTCAAACAACCCCTTAGGAATCTCATCAAACTGTGACAAAATCCCATTCCATCCTTACTTCTCTACCAAAGACATCTTAGGATTTACAGCCATACTAGTACCACTAACTGCACTAGCCATATTTTCACCAAACCTCCTAGGTGATCCAGAAAATTTTACTCCAGCAAACCCGCTAGTAACCCCTCCACACATTAAACCAGAATGATACTTCCTATTTGCATACGCCATCCTACGTTCAATCCCAAACAAACTTGGCGGAGTCCTAGCTCTCGCTGCTTCAGTCCTAATCCTATTCCTAGTTCCATTCCTCCATAAATCAAAACAACGATCTATAACCTTTCGTCCCCTGTCCCAACTTATATTCTGAATCCTAGTAACGAACCTACTTATCCTCACATGAGTAGGAAGCCAACCAGTCGAACACCC???????????????????????????????????????????????????????????????????????????????????????????????????????	
rondonia_18123SantaCruzBOL                    ??????????????????????????????????????????????????????????????????????ACAGCAGACACTACCTTAGCCTTTACATCCGTAGCCCACACGTGCCGAAATGTCCAATTTGGCTGACTAATCCGTAACCTCCATGCAAACGGAGCTTCAATATTCTTCATCTGCATTTACCTTCACATCGGACGAGGATTCTATTACGGCTCCTACCTCTTCAAAGAAACCTGAAACACAGGAATTATTCTCTTACTAACCCTCATAGCAACAGCCTTCGTAGGATACGTCCTACCATGAGGTCAAATATCATTCTGAGGCGCTACAGTCATTACTAACTTATTTTCAGCAATCCCCTACATCGGACAAACACTTGTAGAATGAGCATGAGGAGGATTCTCAGTAGACAACCCAACACTAACCCGATTCTTCGCCCTACACTTTCTCTTACCATTCGTCATTGCAGGTCTCACATTCATTCATCTAACCTTCCTCCACGAAACTGGCTCAAACAACCCCTTAGGAATCTCATCAAACTGTGACAAAATCCCATTCCATCCTTACTTCTCTACCAAAGACATCTTAGGATTTACAGCCATACTAGTACCACTAACTGCACTAGCCATATTTTCACCAAACCTCCTAGGTGATCCAGAAAATTTTACTCCAGCAAACCCGCTAGTAACCCCTCCACACATTAAACCAGAATGATACTTCCTATTTGCATACGCCATCCTACGTTCAATCCCAAACAAACTTGGCGGAGTCCTAGCTCTCGCTGCTTCAGTCCTAATCCTATTCCTAGTTCCATTCCTCCATAAATCAAAACAACGATCTATAACCTTTCGTCCCCTGTCCCAACTTATATTCTGAATCCTAGTAACGAACCTACTTATCCTCACATGAGTAGGAAGCCAACCAGTCGAACACCCATTCATTATTATCGGACAATTAGCCTCACTCACCTACTTCATGACACTCCTCATCTTATTCCCAATCGTCGGAGCCTTAGAAAACAAGATTCTCAACCTCTAA	
rondonia_18182SantaCruzBOL                    ????????????????????????????????????????????????????????????????????????????????????????????TTACATCCGTAGCCCACACGTGCCGAAATGTCCAATTTGGCTGACTAATCCGTAACCTCCATGCAAACGGAGCTTCAATATTCTTCATCTGCATTTACCTTCACATCGGACGAGGATTCTATTACGGCTCCTACCTCTTCAAAGAAACCTGAAACACAGGAATTATTCTCTTACTAACCCTCATAGCAACAGCCTTCGTAGGATACGTCCTACCATGAGGTCAAATATCATTCTGAGGCGCTACAGTCATTACTAACTTATTTTCAGCAATCCCCTACATCGGACAAACACTTGTAGAATGAGCATGAGGAGGATTCTCAGTAGACAACCCAACACTAACCCGATTCTTCGCCCTACACTTTCTCTTACCATTCGTCATTGCAGGTCTCACATTCATTCATCTAACCTTCCTCCACGAAACTGGCTCAAACAACCCCTTAGGAATCTCATCAAACTGTGACAAAATCCCATTCCATCCTTACTTCTCTACCAAAGACATCTTAGGATTTACAGCCATACTAGTACCACTAACTGCACTAGCCATATTTTCACCAAACCTCCTAGGTGATCCAGAAAATTTTACTCCAGCAAACCCGCTAGTAACCCCTCCACACATTAAACCAGAATGATACTTCCTATTTGCATACGCCATCCTACGTTCAATCCCAAACAAACTTGGCGGAGTCCTAGCTCTCGCTGCTTCAGTCCTAATCCTATTCCTAGTTCCATTCCTCCATAAATCAAAACAACGATCTATAACCTTTCGTCCCCTGTCCCAACTTATATTCTGAATCCTAGTAACGAACCTACTTATCCTCACATGAGTAGGAAGCCAACCAGTCGAACACCCATTCATTATTATCGGACAATTAGCCTCACTCACCTACTTCATGACACTCCTCATCTTATTCCCAATCGTCGGAGCCTTAGAAAACAAGATTCTCAACCTCTAA	
rondonia_18192SantaCruzBOL                    ???????????????????????????????????????CATCACAGGCCTGTTAATAGCAATGCACTATACAGCAGACACTACCTTAGCCTTTACATCCGTAGCCCACACGTGCCGAAATGTCCAATTTGGCTGACTAATCCGTAACCTCCATGCAAACGGAGCTTCAATATTCTTCATCTGCATTTACCTTCACATCGGACGAGGATTCTATTACGGCTCCTACCTCTTCAAAGAAACCTGAAACACAGGAATTATTCTCTTACTAACCCTCATAGCAACAGCCTTCGTAGGATACGTCCTACCATGAGGTCAAATATCATTCTGAGGCGCTACAGTCATTACTAACTTATTTTCAGCAATCCCCTACATCGGACAAACACTTGTAGAATGAGCATGAGGAGGATTCTCAGTAGACAACCCAACACTAACCCGATTCTTCGCCCTACACTTTCTCTTACCATTCGTCATTGCAGGTCTCACATTCATTCATCTAACCTTCCTCCACGAAACTGGCTCAAACAACCCCTTAGGAATCTCATCAAACTGTGACAAAATCCCATTCCATCCTTACTTCTCTACCAAAGACATCTTAGGATTTACAGCCATACTAGTACCACTAACTGCACTAGCCATATTTTCACCAAACCTCCTAGGTGATCCAGAAAATTTTACTCCAGCAAACCCGCTAGTAACCCCTCCACACATTAAACCAGAATGATACTTCCTATTTGCATACGCCATCCTACGTTCAATCCCAAACAAACTTGGCGGAGTCCTAGCTCTCGCTGCTTCAGTCCTAATCCTATTCCTAGTTCCATTCCTCCATAAATCAAAACAACGATCTATAACCTTTCGTCCCCTGTCCCAACTTATATTCTGAATCCTAGTAACGAACCTACTTATCCTCACATGAGTAGGAAGCCAACCAGTCGAACACCCATTCATTATTATCGGACAATTAGCCTCACTCACCTACTTCATGACACTCCTCATCTTATTCCCAATCGTCGGAGCCTTAGAAAACAAGATTCTCAA???????	
rondonia_18454SantaCruzBOL                    ??????????????????????????????????CAGATCATCACAGGCCTGTTAATAGCAATGCACTATACAGCAGACACTACCCTAGCCTTTACATCCGTAGCCCACACGTGCCGAAATGTCCAATTTGGCTGACTAATCCGTAACCTCCATGCAAACGGAGCTTCAATATTCTTCATCTGCATTTACCTTCACATCGGACGAGGATTCTATTACGGCTCCTACCTCTTCAAAGAAACCTGAAACACAGGAATTATTCTCTTACTAACCCTCATAGCAACAGCCTTCGTAGGATACGTCCTACCATGAGGTCAAATATCATTCTGAGGCGCTACAGTCATTACTAACTTATTTTCAGCAATCCCCTACATCGGACAAACACTTGTAGAATGAGCATGAGGAGGATTCTCAGTAGACAACCCAACACTAACCCGATTCTTCGCCCTACACTTTCTCTTACCATTCGTCATTGCAGGTCTCACATTCATTCATCTAACCTTCCTCCACGAAACTGGCTCAAACAACCCCTTAGGAATCTCATCAAACTGTGACAAAATCCCATTCCATCCTTACTTCTCTACCAAAGACATCTTAGGATTTACAGCCATACTAGTACCACTAACTGCACTAGCCATATTTTCACCAAACCTCCTAGGTGATCCAGAAAATTTTACTCCAGCAAACCCGCTAGTAACCCCTCCACACATTAAACCAGAATGATACTTCCTATTTGCATACGCCATCCTACGTTCAATCCCAAACAAACTTGGCGGAGTCCTAGCTCTCGCTGCTTCAGTCCTAATCCTATTCCTAGTTCCATTCCTCCATAAATCAAAACAACGATCTATAACCTTTCGTCCCCTGTCCCAACTTATATTCTGAATCCTAGTAACGAACCTACTTATCCTCACATGAGTAGGAAGCCAACCAGTCGAACACCCATTCATTATTATCGGACAATTAGCCTCACTCACCTACTTCATGACACTCCTCATCTTATTCCCAATCGTCGGAGCCTTAGAAAACAAGATTCTCAACCTCTAA	
rondonia_18498SantaCruzBOL                    ???????????????????????????????????AGATCATCACAGGCCTGTTAATAGCAATGCACTATACAGCAGACACTACCTTAGCCTTTACATCCGTAGCCCACACGTGCCGAAATGTCCAATTTGGCTGACTAATCCGTAACCTCCATGCAAACGGAGCTTCAATATTCTTCATCTGCATTTACCTTCACATCGGACGAGGATTCTATTACGGCTCCTACCTCTTCAAAGAAACCTGAAACACAGGAATTATTCTCTTACTAACCCTCATAGCAACAGCCTTCGTAGGATACGTCCTACCATGAGGTCAAATATCATTCTGAGGCGCTACAGTCATTACTAACTTATTTTCAGCAATCCCCTACATCGGACAAACACTTGTAGAATGAGCATGAGGAGGATTCTCAGTAGACAACCCAACACTAACCCGATTCTTCGCCCTACACTTTCTCTTACCATTCGTCATTGCAGGTCTCACATTCATTCATCTAACCTTCCTCCACGAAACTGGCTCAAACAACCCCTTAGGAATCTCATCAAACTGTGACAAAATCCCATTCCATCCTTACTTCTCTACCAAAGACATCTTAGGATTTACAGCCATACTAGTACCACTAACTGCACTAGCCATATTTTCACCAAACCTCCTAGGTGATCCAGAAAATTTTACTCCAGCAAACCCGCTAGTAACCCCTCCACACATTAAACCAGAATGATACTTCCTATTTGCATACGCCATCCTACGTTCAATCCCAAACAAACTTGGCGGAGTCCTAGCTCTCGCTGCTTCAGTCCTAATCCTATTCCTAGTTCCATTCCTCCATAAATCAAAACAACGATCTATAACCTTTCGTCCCCTGTCCCAACTTATATTCTGAATCCTAGTAACGAACCTACTTATCCTCACATGAGTAGGAAGCCAACCAGTCGAACACCCATTCATTATTATCGGACAATTAGCCTCACTCACCTACTTCATGACACTCCTCATCTTATTCCCAATCGTCGGAGCCTTAGAAAACAAGATTCTCAACCT????	
rondonia_AMANA086ParaBRA                      ????????????????????????????????????GATCATCACAGGCCTATTAATAGCAATGCACTATACAGCAGACACTACCTTAGCCTTTACATCCGTAGCCCACACGTGCCGAAATGTCCAATTTGGCTGACTAATCCGTAACCTCCATGCAAACGGAGCTTCAATATTCTTCATCTGCATTTACCTTCACATCGGACGAGGATTCTATTACGGCTCCTACCTCTTCAAAGAAACCTGAAACACAGGAATTATTCTCTTACTAACCCTCATAGCAACAGCCTTCGTAGGATACGTCCTACCATGGGGTCAAATATCATTCTGAGGCGCTACAGTCATTACTAACTTATTTTCAGCAATCCCCTACATCGGACAAACACTTGTAGAATGAGCATGAGGAGGATTCTCAGTAGACAACCCAACACTAACCCGATTCTTCGCCCTACACTTCCTCTTACCATTCGTCATTGCAGGTCTCACATTCATTCACCTAACCTTCCTCCACGAAACTGGCTCAAACAACCCCTTAGGAATCTCATCAAACTGTGACAAAATCCCATTCCATCCTTACTTCTCTACCAAAGACATTTTAGGATTTACAGCCATACTAGCACCACTAACTGCACTAGCTATATTTTCACCAAACCTCCTAGGTGATCCAGAAAATTTTACTCCAGCAAACCCGCTAGTAACCCCTCCACACATTAAACCAGAATGATACTTCCTATTTGCATACGCCATCCTACGTTCAATCCCAAACAAACTTGGCGGAGTCCTAGCTCTCGCCGCTTCAGTCCTAATCCTATTCCTAGTTCCATTCCTCCATAAATCAAAACAACGATCTATAACCTTTCGTCCCCTGTCCCAACTTATATTCTGAATTCTAGTAACAAACCTACTTATCCTCACATGAGTAGGAAGCCAACCAGTCGAACACCCATTCATTATTATCGGACAATTAGCCTCACTCACCTACTTCATGACACTCCTCATCTTATTCCCGATCGTCGGAGCCTTAGAAAACAAGATTCTCAACCTCTAA	
rondonia_AMANA10ParaBRA                       ???????????????????????????????ACACAGATCATCACAGGCCTATTAATAGCAATGCACTATACAGCAGACACTACCTTAGCCTTTACATCCGTAGCCCACACGTGCCGAAATGTCCAATTTGGCTGACTAATCCGTAACCTCCATGCAAACGGAGCTTCAATATTCTTCATCTGCATTTACCTTCACATTGGACGAGGATTCTATTACGGCTCCTACCTCTTCAAAGAAACCTGAAACACAGGAATTATTCTCTTACTAACCCTCATAGCAACAGCCTTCGTAGGATACGTCCTACCATGGGGTCAAATATCATTCTGAGGCGCTACAGTCATTACTAACTTATTTTCAGCAATCCCCTACATCGGACAAACACTTGTAGAATGAGCATGAGGAGGATTCTCAGTAGACAACCCAACACTAACCCGATTCTTCGCCCTACACTTCCTCTTACCATTCGTCATTGCAGGTCTCACATTCATTCACCTAACCTTCCTCCACGAAACTGGCTCAAACAACCCCTTAGGGATCTCATCAAACTGTGACAAAATCCCATTCCATCCTTACTTCTCTACCAAAGACATTTTAGGATTTACAGCCATACTAGCACCACTAACTGCACTAGCTATATTTTCACCAAACCTCCTAGGTGATCCAGAAAATTTTACTCCAGCAAACCCGCTAGTAACCCCTCCACACATTAAACCAGAATGATACTTCCTATTTGCATACGCCATCCTACGTTCAATCCCAAACAAACTTGGCGGAGTCCTAGCTCTCGCCGCTTCAGTCCTAATCCTATTCCTAGTTCCATTCCTCCATAAATCAAAACAACGATCTATAACCTTTCGTCCCCTGTCCCAACTTATATTCTGAATTCTAGTAACAAACCTACTTATCCTCACATGAGTAGGAAGCCAACCAGTCGAACACCCATTCATTATTATCGGACAATTAGCCTCACTCACCTACTTCATGACACTCCTCATCTTATTCCCAATCGTCGGAGCCTTAGAAAACAAGATTCTCAACCTCTAA	
rondonia_AMANA66ParaBRA                       ????????????????????????????????????GATCATCACAGGCCTATTAATAGCAATGCACTATACAGCAGACACTACCTTAGCCTTTACATCCGTAGCCCACACGTGCCGAAATGTCCAATTTGGCTGACTAATCCGTAACCTCCATGCAAACGGAGCTTCAATATTCTTCATCTGCATTTACCTTCACATCGGACGAGGATTCTATTACGGCTCCTACCTCTTCAAAGAAACCTGAAACACAGGAATTATTCTCTTACTAACCCTCATAGCAACAGCCTTCGTAGGATACGTCCTACCATGGGGTCAAATATCATTCTGAGGCGCTACAGTCATTACTAACTTATTTTCAGCAATCCCCTACATCGGACAAACACTTGTAGAATGAGCATGAGGAGGATTCTCAGTAGACAACCCAACACTAACCCGATTCTTCGCCCTACACTTCCTCTTACCATTCGTCATTGCAGGTCTCACATTCATTCACCTAACCTTCCTCCACGAAACTGGCTCAAACAACCCCTTAGGAATCTCATCAAACTGTGACAAAATCCCATTCCATCCTTACTTCTCTACCAAAGACATTTTAGGATTTACAGCCATACTAGCACCACTAACTGCACTAGCTATATTTTCACCAAACCTCCTAGGTGATCCAGAAAATTTTACTCCAGCAAACCCGCTAGTAACCCCTCCACACATTAAACCAGAATGATACTTCCTATTTGCATACGCCATCCTACGTTCAATCCCAAACAAACTTGGCGGAGTCCTAGCTCTCGCCGCTTCAGTCCTAATCCTATTCCTAGTTCCATTCCTCCATAAATCAAAACAACGATCTATAACCTTTCGTCCCCTGTCCCAACTTATATTCTGAATTCTAGTAACAAACCTACTTATCCTCACATGAGTAGGAAGCCAACCAGTCGAACACCCATTCATTATTATCGGACAATTAGCCTCACTCACCTACTTCATGACACTCCTCATCTTATTCCCGATCGTCGGAGCCTTAGAAAACAAGATTCTCAACCTCTAA	
rondonia_AMZ436AmazonasBRA                    ?????????????????????????????????????????TCACAGGCCTATTAATAGCAATACACTATACAGCAGACACTACCCTAGCCTTTACATCCGTAGCCCACACRTGCCGAAATGTCCAATTTGGCTGACTAATCCGTAACCTCCATGCAAATGGAGCCTCAATATTCTTCATTTGCATTTACCTCCACATCGGACGAGGATTCTATTACGGTTCTTACCTCTTTAAAGAAACTTGAAACACAGGGATTATTCTCTTACTAACCCTCATAGCAACAGCCTTCGTAGGATACGTCCTACCATGAGGCCAAATATCATTCTGAGGCGCTACAGTCATCACTAACTTATTCTCAGCAATCCCCTACATCGGGCAAACACTTGTAGAATGAGCATGAGGGGGATTCTCGGTAGACAACCCAACACTAACTCGATTCTTCGCCCTACACTTTCTCCTACCATTCGTCATTGCAGGCCTCACATTCATTCACCTAACCTTCCTGCATGAAACTGGCTCAAACAACCCCTTAGGAATCTCATCAAACTGTGACAAAATCCCATTCCATCCGTACTTCTCCACCAAAGATATCTTAGGATTTATAGCTATACTAGTACCACTAGCTGCACTAGCTATATTCTCACCAAACCTCTTAGGTGATCCAGAAAATTTTACTCCAGCTAACCCACTAGTAACTCCCCCACATATTAAACCAGAATGATACTTCCTATTCGCATACGCCATCCTACGATCAATCCCAAACAAACTTGGCGGAGTCCTAGCTCTCGCTGCCTCAGTCCTAATCCTATTCCTAGTCCCATTCCTCCATAAATCAAAACAACGATCTATAACCTTTCGTCCCCTCTCCCAACTTATGTTCTGAATCCTAGTAACCAACCTGCTTATCCTTACATGAGTAGGAAGCCAACCAGTTGAACATCCTTTCATTATTATCGGACAATTAGCCTCACTCACCTATTTCATGACACTCCTCATCCTATTCCCAATCGTCGGAGCCTTAGAAAACAAAATTCTCAACCTCTAA	
rondonia_AMZ448AmazonasBRA                    ?????????????????????????????????????????TCACAGGCCTATTAATAGCAATACACTATACAGCAGACACTACCCTAGCCTTTACATCCGTAGCCCACACRTGCCGAAATGTCCAATTTGGCTGACTAATCCGTAACCTCCATGCAAATGGAGCCTCAATATTCTTCATTTGCATTTACCTCCACATCGGACGAGGATTCTATTACGGTTCTTACCTCTTTAAAGAAACTTGAAACACAGGGATTATTCTCTTACTAACCCTCATAGCAACAGCCTTCGTAGGATACGTCCTACCATGAGGCCAAATATCATTCTGAGGCGCTACAGTCATCACTAACTTATTCTCAGCAATCCCCTACATCGGGCAAACACTTGTAGAATGAGCATGAGGGGGATTCTCGGTAGACAACCCAACACTAACTCGATTCTTCGCCCTACACTTTCTCCTACCATTCGTCATTGCAGGCCTCACATTCATTCACCTAACCTTCCTGCATGAAACTGGCTCAAACAACCCCTTAGGAATCTCATCAAACTGTGACAAAATCCCATTCCATCCGTACTTCTCCACCAAAGATATCTTAGGATTTATAGCTATACTAGTACCACTAGCTGCACTAGCTATATTCTCACCAAACCTCTTAGGTGATCCAGAAAATTTTACTCCAGCTAACCCACTAGTAACTCCCCCACATATTAAACCAGAATGATACTTCCTATTCGCATACGCCATCCTACGATCAATCCCAAACAAACTTGGCGGAGTCCTAGCTCTCGCTGCCTCAGTCCTAATCCTATTCCTAGTCCCATTCCTCCATAAATCAAAACAACGATCTATAACCTTTCGTCCCCTCTCCCAACTTATGTTCTGAATCCTAGTAACCAACCTGCTTATCCTTACATGAGTAGGAAGCCAACCAGTTGAACATCCTTTCATTATTATCGGACAATTAGCCTCACTCACCTATTTCATGACACTCCTCATCCTATTCCCAATCGTCGGAGCCTTAGAAAACAAAATTCTCAACCTCTAA	
rondonia_AMZ451AmazonasBRA                    ?????????????????????????????????????????TCACAGGCCTATTAATAGCAATACACTATACAGCAGACACTACCCTAGCCTTTACATCCGTAGCCCACACRTGCCGAAATGTCCAATTTGGCTGACTAATCCGTAACCTCCATGCAAATGGAGCCTCAATATTCTTCATTTGCATTTACCTCCACATCGGACGAGGATTCTATTACGGTTCTTACCTCTTTAAAGAAACTTGAAACACAGGGATTATTCTCTTACTAACCCTCATAGCAACAGCCTTCGTAGGATACGTCCTACCATGAGGCCAAATATCATTCTGAGGCGCTACAGTCATCACTAACTTATTCTCAGCAATCCCCTACATCGGGCAAACACTTGTAGAATGAGCATGAGGGGGATTCTCGGTAGACAACCCAACACTAACTCGATTCTTCGCCCTACACTTTCTCCTACCATTCGTCATTGCAGGCCTCACATTCATTCACCTAACCTTCCTGCATGAAACTGGCTCAAACAACCCCTTAGGAATCTCATCAAACTGTGACAAAATCCCATTCCATCCGTACTTCTCCACCAAAGATATCTTAGGATTTATAGCTATACTAGTACCACTAGCTGCACTAGCTATATTCTCACCAAACCTCTTAGGTGATCCAGAAAATTTTACTCCAGCTAACCCACTAGTAACTCCCCCACATATTAAACCAGAATGATACTTCCTATTCGCATACGCCATCCTACGATCAATCCCAAACAAACTTGGCGGAGTCCTAGCTCTCGCTGCCTCAGTCCTAATCCTATTCCTAGTCCCATTCCTCCATAAATCAAAACAACGATCTATAACCTTTCGTCCCCTCTCCCAACTTATGTTCTGAATCCTAGTAACCAACCTGCTTATCCTTACATGAGTAGGAAGCCAACCAGTTGAACATCCTTTCATTATTATCGGACAATTAGCCTCACTCACCTATTTCATGACACTCCTCATCCTATTCCCAATCGTCGGAGCCTTAGAAAACAAAATTCTCAACCTCTAA	
rondonia_AMZ468AmazonasBRA                    ?????????????????????????????????????????TCACAGGCCTATTAATAGCAATACACTATACAGCAGACACTACCCTAGCCTTTACATCCGTAGCCCACACRTGCCGAAATGTCCAATTTGGCTGACTAATCCGTAACCTCCATGCAAATGGAGCCTCAATATTCTTCATTTGCATTTACCTCCACATCGGACGAGGGTTCTATTACGGTTCTTACCTCTTTAAAGAAACTTGAAACACAGGGATTATTCTCTTACTAACCCTCATAGCAACAGCCTTCGTAGGATACGTCCTACCATGAGGCCAAATATCATTCTGAGGCGCTACAGTCATCACTAACTTATTCTCAGCAATCCCCTACATCGGGCAAACACTTGTAGAATGAGCATGAGGGGGATTCTCGGTAGACAACCCAACACTAACTCGATTCTTCGCCCTACACTTTCTCCTACCATTCGTCATTGCAGGCCTCACATTCATTCACCTAACCTTCCTGCATGAAACTGGCTCAAACAACCCCTTAGGAATCTCATCAAACTGTGACAAAATCCCATTCCATCCGTACTTCTCCACCAAAGATATCTTAGGATTTATAGCTATACTAGTACCACTAGCTGCACTAGCTATATTCTCACCAAACCTCTTAGGTGATCCAGAAAATTTTACTCCAGCTAACCCACTAGTAACTCCCCCACATATTAAACCAGAATGATACTTCCTATTCGCATACGCCATCCTACGATCAATCCCAAACAAACTTGGCGGAGTCCTAGCTCTCGCTGCCTCAGTCCTAATCCTATTCCTAGTCCCATTCCTCCATAAATCAAAACAACGATCTATAACCTTTCGTCCCCTCTCCCAACTTATGTTCTGAATCCTAGTAACCAACCTGCTTATCCTTACATGAGTAGGAAGCCAACCAGTTGAACATCCTTTCATTATTATCGGACAATTAGCCTCACTCACCTATTTCATGACACTCCTCATCCTATTCCCAATCGTCGGAGCCTTAGAAAACAAAATTCTCAACCTCTAA	
rondonia_AMZ506AmazonasBRA                    ?????????????????????????????????????????TCACAGGCCTATTAATAGCAATACACTATACAGCAGACACTACCCTAGCCTTTACATCCGTAGCCCACACRTGCCGAAATGTCCAATTTGGCTGACTAATCCGTAACCTCCATGCAAATGGAGCCTCAATATTCTTCATTTGCATTTACCTCCACATCGGACGAGGATTCTATTACGGTTCTTACCTCTTTAAAGAAACTTGAAACACAGGGATTATTCTCTTACTAACCCTCATAGCAACAGCCTTCGTAGGATACGTCCTACCATGAGGCCAAATATCATTCTGAGGCGCTACAGTCATCACTAACTTATTCTCAGCAATCCCCTACATCGGGCAAACACTTGTAGAATGAGCATGAGGGGGATTCTCGGTAGACAACCCAACACTAACTCGATTCTTCGCCCTACACTTTCTCCTACCATTCGTCATTGCAGGCCTCACATTCATTCACCTAACCTTCCTGCATGAAACTGGCTCAAACAACCCCTTAGGAATCTCATCAAACTGTGACAAAATCCCATTCCATCCGTACTTCTCCACCAAAGATATCTTAGGATTTATAGCTATACTAGTACCACTAGCTGCACTAGCTATATTCTCACCAAACCTCTTAGGTGATCCAGAAAATTTTACTCCAGCTAACCCACTAGTAACTCCCCCACATATTAAACCAGAATGATACTTCCTATTCGCATACGCCATCCTACGATCAATCCCAAACAAACTTGGCGGAGTCCTAGCTCTCGCTGCCTCAGTCCTAATCCTATTCCTAGTCCCATTCCTCCATAAATCAAAACAACGATCTATAACCTTTCGTCCCCTCTCCCAACTTATGTTCTGAATCCTAGTAACCAACCTGCTTATCCTTACATGAGTAGGAAGCCAACCAGTTGAACATCCTTTCATTATTATCGGACAATTAGCCTCACTCACCTATTTCATGACACTCCTCATCCTATTCCCAATCGTCGGAGCCTTAGAAAACAAAATTCTCAACCTCTAA	
rondonia_FPR072AmazonasBRA                    ??????????????????????????????????CAGATCATCACAGGCCTATTAATAGCAATGCACTATACAGCAGACACTACCTTAGCCTTTACATCCGTAGCCCACACGTGCCGAAATGTCCAATTTGGCTGACTAATCCGTAACCTCCATGCAAACGGAGCTTCAATATTCTTCATCTGCATTTACCTTCACATTGGACGAGGATTCTATTACGGCTCCTACCTCTTCAAAGAAACCTGAAACACAGGAATTATTCTCTTACTAACCCTCATAGCAACAGCCTTCGTAGGATACGTCCTACCATGGGGTCAAATATCATTCTGAGGCGCTACAGTCATTACTAACTTATTTTCAGCAATCCCCTACATCGGACAAACACTTGTAGAATGAGCATGAGGAGGATTCTCAGTAGACAACCCAACACTAACCCGATTCTTCGCCCTACACTTCCTCTTACCATTCGTCATTGCAGGTCTCACATTCATTCACCTAACCTTCCTCCACGAAACTGGCTCAAACAACCCCTTAGGAATCTCATCAAACTGTGACAAAATCCCATTCCATCCTTACTTCTCTACCAAAGACATTTTAGGATTTACAGCCATACTAGCACCACTAACTGCACTAGCTATATTTTCACCAAACCTCCTAGGTGATCCAGAAAATTTTACTCCAGCAAACCCGCTAGTAACCCCTCCACACATTAAACCAGAATGATACTTCCTATTTGCATACGCCATCCTACGTTCAATCCCAAACAAACTTGGCGGAGTCCTAGCTCTCGCCGCTTCAGTCCTAATCCTATTCCTAGTTCCATTCCTCCATAAATCAAAACAACGATCTATAACCTTTCGTCCCCTGTCCCAACTTATATTCTGAATTCTAGTAACAAACCTACTTATCCTCACATGAGTAGGAAGCCAACCAGTCGAACACCCATTCATTATTATCGGACAATTAGCCTCACTCACCTACTTCATGACACTCCTCATCTTATTCCCAATCGTCGGAGCCTTAGAAAACAAGATTCTCAACCTCTAA	
rondonia_FPR083AmazonasBRA                    ??????????????????????????????????CAGATCATCACAGGCCTATTAATAGCAATGCACTATACAGCAGACACTACCTTAGCCTTTACATCCGTAGCCCACACGTGCCGAAATGTCCAATTTGGCTGACTAATCCGTAACCTCCATGCAAACGGAGCTTCAATATTCTTCATCTGCATTTACCTCCACATCGGACGAGGATTCTATTACGGCTCCTACCTCTTCAAAGAAACCTGAAACACAGGAATTATTCTCTTACTAACCCTCATAGCAACAGCCTTTGTAGGATACGTCCTACCATGGGGTCAAATATCATTCTGAGGCGCTACAGTCATTACTAACTTATTTTCAGCAATCCCCTACATCGGGCAAACACTTGTAGAATGAGCATGAGGAGGATTCTCAGTAGACAACCCAACACTAACCCGATTCTTCGCCCTACACTTCCTCTTACCATTCGTCATTGCAGGTCTCACATTCATTCACCTAACCTTCCTCCACGAAACTGGCTCAAACAACCCCTTAGGAATCTCATCAAACTGTGACAAAATCCCATTCCATCCTTACTTCTCTACCAAAGACATTTTAGGATTTACAGCCATACTAGCACCACTAACTGCACTAGCTATATTTTCACCAAACCTCCTAGGTGATCCAGAAAATTTTACTCCAGCAAACCCGCTAGTAACCCCTCCACACATTAAACCAGAATGATACTTCCTATTTGCATACGCCATCCTACGTTCAATCCCAAACAAACTTGGCGGAGTCCTAGCTCTCGCCGCTTCAGTCCTAATCTTATTCCTAGTTCCATTCCTCCATAAATCAAAACAACGATCTATAACCTTTCGTCCCCTGTCCCAACTTATATTCTGAATTCTAGTAACAAACCTACTTATCCTCACATGAGTAGGAAGCCAACCAGTCGAACACCCATTCATTATTATCGGACAATTAGCCTCACTCACCTACTTCATGACACTCCTCATCTTATTCCCGATCGTCGGAGCCTTAGAAAACAAGATTCTCAACCTCTAA	
rondonia_LSUMZ12326SantaCruzBOL               CTTTGGATCCCTCCTAGGCATCTGCCTAATAACACAGATCATCACAGGCCTGTTAATAGCAATGCACTATACAGCAGACACTACCTTAGCCTTTACATCCGTAGCCCACACGTGCCGAAATGTCCAATTTGGCTGACTAATCCGTAACCTCCATGCAAACGGAGCTTCAATATTCTTCATCTGCATTTACCTTCACATCGGACGAGGATTCTATTACGGCTCCTACCTCTTCAAAGAAACCTGAAACACAGGAATTATTCTCTTACTAACCCTCATAGCAACAGCCTTCGTAGGATACGTCCTACCATGAGGTCAAATATCATTCTGAGGCGCTACAGTCATTACTAACTTATTTTCAGCAATCCCCTACATCGGACAAACACTTGTAGAATGAGCATGAGGAGGATTCTCAGTAGACAACCCAACACTAACCCGATTCTTCGCCCTACACTTTCTCTTACCATTCGTCATTGCAGGTCTCACATTCATTCATCTAACCTTCCTCCACGAAACTGGCTCAAACAACCCCTTAGGAATCTCATCAAACTGTGACAAAATCCCATTCCATCCTTACTTCTCTACCAAAGACATCTTAGGATTTACAGCCATACTAGTACCACTAACTGCACTAGCCATATTTTCACCAAACCTCCTAGGTGATCCAGAAAATTTTACTCCAGCAAACCCGCTAGTAACCCCTCCACACATTAAACCAGAATGATACTTCCTATTTGCATACGCCATCCTACGTTCAATCCCAAACAAACTTGGCGGAGTCCTAGCTCTCGCTGCTTCAGTCCTAATCCTATTCCTAGTTCCATTCCTCCATAAATCAAAACAACGATCTATAACCTTTCGTCCCCTGTCCCAACTTATATTCTGAATCCTAGTAACGAACCTACTTATCCTCACATGAGTAGGAAGCCAACCAGTCGAACACCCATTCATTATTATCGGACAATTAGCCTCACTCACCTACTTCATGACACTCCTCATCTTATTCCCAATCGTCGGAGCCTTAGAAAACAAGATTCTCAACCTCTAA	
rondonia_LSUMZ14452SantaCruzBOL               CTTTGGATCCCTCCTAGGCATCTGCCTAATAACACAAATCATCACAGGCCTGTTAATAGCAATGCACTATACAGCAGACACTACCTTAGCCTTTACATCCGTAGCCCACACGTGCCGAAATGTCCAATTTGGCTGACTAATCCGTAACCTCCATGCAAACGGAGCTTCAATATTCTTCATCTGCATTTACCTTCACATCGGACGAGGATTCTATTACGGCTCCTACCTCTTCAAAGAAACCTGAAACACAGGAATTATTCTCTTACTAACCCTCATAGCAACAGCCTTCGTAGGGTACGTCCTACCATGAGGTCAAATATCATTCTGAGGCGCTACAGTCATTACTAACTTATTTTCAGCAATCCCCTACATCGGACAAACACTTGTAGAATGAGCATGAGGAGGATTCTCAGTAGACAACCCAACACTAACCCGATTCTTCGCCCTACACTTTCTCTTACCATTCGTCATTGCAGGTCTCACATTCATTCATCTAACCTTCCTCCACGAAACTGGCTCAAACAACCCCTTAGGAATCTCATCAAACTGTGACAAAATCCCATTCCATCCTTACTTCTCTACCAAAGACATCTTAGGATTTACAGCCATACTAGTACCACTAACTGCACTAGCCATATTTTCACCAAACCTCCTAGGTGATCCAGAAAATTTTACTCCAGCAAACCCGCTAGTAACCCCTCCACACATTAAACCAGAATGATACTTCCTATTTGCATACGCCATCCTACGTTCAATCCCAAACAAACTTGGCGGAGTCCTAGCTCTCGCTGCTTCAGTCCTAATCCTATTCCTAGTTCCATTCCTCCATAAATCAAAACAACGATCTATAACCTTTCGTCCCCTGTCCCAACTTATATTCTGAATCCTAGTAACGAACCTACTTATCCTCACATGAGTAGGAAGCCAACCAGTCGAACACCCATTCATTATTATCGGACAATTAGCCTCACTCACCTACTTCATGACACTCCTCATCTTATTCCCAATCGTCGGAGCCTTAGAAAACAAGATTCTCAACCTCTAA	
rondonia_MPDS6168AmazonasBRA                  ?????????????????????????????????????ATCGTCACAGGCCTATTAATAGCAATACACTATACAGCAGACACTACCCTAGCCTTTACATCCGTAGCCCACACATGCCGAAATGTCCAATTTGGCTGACTAATCCGTAACCTCCATGCAAATGGAGCCTCAATATTCTTCATTTGCATTTACCTCCACATCGGACGAGGATTCTATTACGGTTCTTACCTCTTTAAAGAAACTTGAAACACAGGGATTATTCTCTTACTAACCCTCATAGCAACAGCCTTCGTAGGATACGTCCTACCATGAGGCCAAATATCATTCTGAGGCGCTACAGTCATCACTAACTTATTTTCAGCAATCCCCTACATCGGGCAAACACTTGTAGAATGAGCATGAGGGGGATTCTCGGTAGACAACCCAACACTAACTCGATTCTTCGCCCTACACTTTCTCCTACCATTCGTCATTGCAGGCCTCACATTCATTCACCTAACCTTCCTGCATGAAACTGGCTCAAACAACCCCTTAGGAATCTCATCAAACTGTGACAAAATCCCATTCCATCCATACTTCTCCACCAAAGATATCTTAGGATTTATAGCCATACTAGTACCACTAGCTGCACTAGCTATATTCTCACCAAACCTCTTAGGTGATCCAGAAAATTTTACTCCAGCTAACCCACTAGTAACTCCCCCACATATTAAACCAGAATGATACTTCCTATTCGCATACGCCATCCTACGATCAATCCCAAACAAACTTGGCGGAGTCCTAGCTCTCGCTGCTTCAGTCCTAATCCTATTCCTAGTCCCATTCCTCCATAAATCAAAACAACGATCTATAACCTTTCGTCCCCTCTCCCAACTTATGTTCTGAATCCTAGTAACCAACCTGCTTATCCTTACATGAGTAGGAAGCCAACCAGTTGAACATCCTTTCATTATTATCGGACAATTAGCCTCACTCACCTATTTCATGACACTCCTCATCCTATTCCCAATCGTCGGAGCCTTAGAAAACAAAATTCTCAACCTCTAA	
rondonia_MPDS748AmazonasBRA                   ??????????????????????????????????????????????????????????GCAATACACTATACAGCAGACACTACCCTAGCCTTTACATCCGTAGCCCACACRTGCCGAAATGTCCAATTTGGCTGACTAATCCGTAACCTCCATGCAAATGGAGCCTCAATATTCTTCATTTGCATTTACCTCCACATCGGACGAGGATTCTATTACGGTTCTTACCTCTTTAAAGAAACTTGAAACACAGGGATTATTCTCTTACTAACCCTCATAGCAACAGCCTTCGTAGGATACGTCCTACCATGAGGCCAAATATCATTCTGAGGCGCTACAGTCATCACTAACTTATTTTCAGCAATCCCCTACATCGGGCAAACACTTGTAGAATGAGCATGAGGGGGATTCTCGGTAGACAACCCAACACTAACTCGATTCTTCGCCCTACACTTTCTCCTACCATTCGTCATTGCAGGCCTCACATTCATTCACCTAACCTTCCTGCATGAAACTGGCTCAAACAACCCCTTAGGAATCTCATCAAACTGTGACAAAATCCCATTCCATCCATACTTCTCCACCAAAGATATCTTAGGATTTATAGCCATACTAGTACCACTAGCTGCACTAGCTATATTCTCACCAAACCTCTTAGGTGATCCAGAAAATTTTACTCCAGCTAACCCACTAGTAACTCCCCCACATATTAAACCAGAATGATACTTCCTATTCGCATACGCCATCCTACGATCAATCCCAAACAAACTTGGCGGAGTCCTAGCTCTCGCTGCTTCAGTCCTAATCCTATTCCTAGTCCCATTCCTCCATAAATCAAAACAACGATCTATAACCTTTCGTCCCCTCTCCCAACTTATGTTCTGAATCCTAGTAACCAACCTGCTTATCCTTACATGAGTAGGAAGCCAACCAGTTGAACATCCTTTCATTATTATCGGACAATTAGCCTCACTCACCTATTTCATGACACTCCTCATCCTATTCCCAATCGTCGGAGC????????????????????????????	
rondonia_PIME027ParaBRA                       ??????????????????????????????????CAGATCATCACAGGCCTATTAATAGCAATGCACTATACAGCAGACACTACCTTAGCCTTTACATCCGTAGCCCACACGTGCCGAAATGTCCAATTTGGCTGACTAATCCGTAACCTCCATGCAAACGGAGCTTCAATATTCTTCATCTGCATTTACCTTCACATCGGACGAGGATTCTATTACGGCTCCTACCTCTTCAAAGAAACCTGAAACACAGGAATTATTCTCTTACTAACCCTCATAGCAACAGCCTTCGTAGGATACGTCCTACCATGGGGTCAAATATCATTCTGAGGCGCTACAGTCATTACTAACTTATTTTCAGCAATCCCCTACATCGGACAAACACTTGTAGAATGAGCATGAGGAGGATTCTCAGTAGACAACCCAACACTAACCCGATTCTTCGCCCTACACTTCCTCTTACCATTCGTCATTGCAGGTCTCACATTCATTCACCTAACCTTCCTCCACGAAACTGGCTCAAACAACCCCTTAGGAATCTCATCAAACTGTGACAAAATCCCATTCCATCCTTACTTCTCTACCAAAGACATTTTAGGATTTACAGCCATACTAGCACCACTAACTGCACTAGCTATATTTTCACCAAACCTCCTAGGTGATCCAGAAAATTTTACTCCAGCAAACCCGCTAGTAACCCCTCCACACATTAAACCAGAATGATACTTCCTATTTGCATACGCCATCCTACGTTCAATCCCAAACAAACTTGGCGGAGTCCTAGCTCTCGCCGCTTCAGTCCTAATCCTATTCCTAGTTCCATTCCTCCATAAATCAAAACAACGATCTATAACCTTTCGTCCCCTGTCCCAACTTATATTCTGAATTCTAGTAACAAACCTACTTATCCTCACATGAGTAGGAAGCCAACCAGTCGAACACCCATTCATTATTATCGGACAATTAGCCTCACTCACCTACTTCATGACACTCCTCATCTTATTCCCGATCGTCGGAGCCTTAGAAAACAAGATTCTCAACCTCTAA	
rondonia_PIME042ParaBRA                                ?????????????????????????????????????ATCATCACAGGCCTATTAATAGCAATGCACTATACAGCAGACACTACTTTAGCCTTTACATCCGTAGCCCACACATGCCGAAACGTCCAATTCGGTTGACTAATCCGTAACCTCCATGCAAACGGAGCTTCAATATTCTTCATCTGCATTTACCTCCACATCGGACGAGGATTCTATTACGGCTCTTATCTTTTTAAAGAAACCTGAAACACAGGAATCATTCTCTTACTAACCCTCATAGCAACAGCCTTCGTAGGATACGTCCTACCATGAGGCCAAATATCATTCTGAGGCGCTACAGTCATTACTAACTTATTTTCAGCAATCCCCTACATCGGACAAACACTTGTAGAATGAGCATGAGGAGGATTCTCAGTAGACAACCCAACACTAACTCGATTCTTCGCTCTACACTTTCTCCTACCATTCGTCATTGCAGGTCTCACATTCATTCACCTAACCTTCCTACACGAAACTGGCTCAAACAACCCCTTAGGAATCTCATCAAACTGTGACAAAATCCCATTCCATCCATACTTCTCCATCAAAGATATCTTAGGATTTATAGCCATACTAGTGCCACTAACCGCACTAGCTATATTTTCACCAAACCTCCTAGGTGACCCAGAAAATTTTACTCCAGCAAATCCACTAGTAACTCCCCCACACATTAAACCAGAATGATACTTCCTATTTGCATACGCTATCCTACGATCAATTCCAAACAAACTCGGCGGAGTTCTAGCTCTCGCCGCTTCAGTCCTAATCCTATTCCTGGTTCCATTCCTCCACAAATCAAAACAACGATCTATAACCTTTCGTCCCCTATCTCAACTTATATTCTGAATCCTAGTAACCAACCTACTTATCCTTACATGAGTAGGAAGCCAACCAGTCGAACATCCATTCATTATTATTGGACAATTAGCCTCACTCACCTATTTCATGACACTCCTCATCCTATTCCCAATTGTCGGAGCCTTAGAAAACAAAATTCTCAACCTCTAA	
tapajos_35422MatoGrossoBRA                    ?????????????????????????????????ACAGATCATCACAGGCCTGTTAATAGCAATGCACTATACAGCAGACACTACCTTAGCCTTTACATCCGTAGCCCACACGTGCCGAAATGTCCAATTTGGCTGACTAATCCGTAACCTCCATGCAAACGGAGCTTCAATATTCTTCATCTGCATTTACCTTCACATCGGACGAGGATTCTATTACGGCTCCTACCTCTTCAAAGAAACCTGAAACACAGGAATTATTCTCTTACTAACCCTCATAGCAACAGCCTTCGTAGGATACGTCCTACCATGAGGTCAAATATCATTCTGAGGCGCTACAGTCATTACTAACTTATTTTCAGCAATCCCCTACATCGGACAAACACTTGTAGAATGAGCATGAGGAGGATTCTCAGTAGACAACCCAACACTAACCCGATTCTTCGCCCTACACTTTCTCTTACCATTCGTCATTGCAGGTCTCACATTCATTCATCTAACCTTCCTCCACGAAACTGGCTCAAACAACCCCTTAGGAATCTCATCAAACTGTGACAAAATCCCATTCCATCCTTACTTCTCTACCAAAGACATCTTAGGATTTACAGCCATACTAGTACCACTAACTGCACTAGCCATATTTTCACCAAACCTCCTAGGTGATCCAGAAAATTTTACTCCAGCAAACCCGCTAGTAACCCCTCCACACATTAAACCAGAATGATACTTCCTATTTGCATACGCCATCCTACGTTCAATCCCAAACAAACTTGGCGGAGTCCTAGCTCTCGCTGCTTCAGTCCTAATCCTATTCCTAGTTCCATTCCTCCATAAATCAAAACAACGATCTATAACCTTTCGTCCCCTGTCCCAACTTATATTCTGAATCCTAGTAACGAACCTACTTATCCTCACATGAGTAGGAAGCCAACCAGTCGAACACCCATTCATTATTATCGGACAATTAGCCTCACTCACCTACTTCATGACACTCCTCATCTTATTCCCAATCGTCGGAGCCTTAGAAAACAAGATTCTCAACCTCTAA	
tapajos_35465MatoGrossoBRA                    ??????????????????????????????????????TCATCACAGGCCTGTTAATAGCAATGCACTATACAGCAGACACTACCTTAGCCTTTACATCCGTAGCCCACACGTGCCGAAATGTCCAATTTGGCTGACTAATCCGTAACCTCCATGCAAACGGAGCTTCAATATTCTTCATCTGCATTTACCTTCACATCGGACGAGGATTCTATTACGGCTCCTACCTCTTCAAAGAAACCTGAAACACAGGAATTATTCTCTTACTAACCCTCATAGCAACAGCCTTCGTAGGATACGTCCTACCATGAGGTCAAATATCATTCTGAGGCGCTACAGTCATTACTAACTTATTTTCAGCAATCCCCTACATCGGACAAACACTTGTAGAATGAGCATGAGGAGGATTCTCAGTAGACAACCCAACACTAACCCGATTCTTCGCCCTACACTTTCTCTTACCATTCGTCATTGCAGGTCTCACATTCATTCATCTAACCTTCCTCCACGAAACTGGCTCAAACAACCCCTTAGGAATCTCATCAAACTGTGACAAAATCCCATTCCATCCTTACTTCTCTACCAAAGACATCTTAGGATTTACAGCCATACTAGTACCACTAACTGCACTAGCCATATTTTCACCAAACCTCCTAGGTGATCCAGAAAATTTTACTCCAGCAAACCCGCTAGTAACCCCTCCACACATTAAACCAGAATGATACTTCCTATTTGCATACGCCATCCTACGTTCAATCCCAAACAAACTTGGCGGAGTCCTAGCTCTCGCTGCTTCAGTCCTAATCCTATTCCTAGTTCCATTCCTCCATAAATCAAAACAACGATCTATAACCTTTCGTCCCCTGTCCCAACTTATATTCTGAATCCTAGTAACGAACCTACTTATCCTCACATGAGTAGGAAGCCAACCAGTCGAACACCCATTCATTATTATCGGACAATTAGCCTCACTCACCTACTTCATGACACTCCTCATCTTATTCCCAATCGTCGGAGCCTTAGAAAACAAGATTCTCAACC?????	
tapajos_AVU040ParaBRA                                 ???????????????????????????????????????????????????????????????????????????????????????????????????????????????????????????????????????ACTAATCCGTAACCTCCATGCAAACGGAGCTTCAATATTCTTCATCTGCATTTACCTCCACATCGGACGAGGATTCTATTACGGCTCTTATCTTTTTAAAGAAACCTGAAACACAGGAATCATTCTCTTACTAACCCTCATAGCAACAGCCTTCGTAGGATACGTCCTACCATGAGGCCAAATATCATTCTGAGGCGCTACAGTCATTACTAACTTATTCTCAGCAATCCCCTACATCGGACAAACACTTGTAGAATGAGCATGAGGAGGATTCTCAGTAGACAACCCAACACTAACTCGATTCTTCGCTCTACACTTTCTCCTACCATTCGTCATTGCAGGTCTCACATTCATTCACCTAACCTTCCTACACGAAACTGGCTCAAACAACCCTTTAGGGATCTCATCAAACTGTGACAAAATCCCATTCCATCCATACTTCTCCATCAAAGATATCTTAGGATTTATAGCCATACTAGTGCCACTAACCGCACTAGCTATATTTTCACCAAACCTCCTAGGTGACCCAGAAAATTTTACTCCAGCAAATCCACTAGTAACTCCCCCGCACATCAAACCAGAATGATACTTCCTATTTGCATACGCTATCCTACGATCAATTCCAAACAAACTCGGCGGAGTCCTAGCTCTCGCCGCTTCAGTCCTAATCCTATTCCTGGTTCCATTCCTCCACAAATCAAAACAACGATCTATAACCTTTCGTCCCCTATCCCAACTTATATTCTGAATCCTAGTAACCAACCTACTTATCCTTACATGAGTAGGAAGCCAACCAGTCG??????????????????????????????????????????????????????????????????????????????????????????????????????????????	
tapajos_BMP067ParaBRA                                 ????????????????????????????????????????ATCACAGGCCTATTAATAGCAATGCACTATACAGCAGACACTACTTTAGCCTTTACATCCGTAGCCCACACATGCCGAAACGTCCAATTCGGTTGACTAATCCGTAACCTCCATGCAAACGGAGCTTCAATATTCTTCATCTGCATTTACCTCCACATCGGACGAGGATTCTATTACGGCTCTTATCTTTTTAAAGAAACCTGAAACACAGGAATCATTCTCTTACTAACCCTCATAGCAACAGCCTTCGTAGGATACGTCCTACCATGAGGCCAAATATCATTCTGAGGCGCTACAGTCATTACTAACTTATTCTCAGCAATCCCCTACATCGGACAAACACTTGTAGAATGAGCATGAGGAGGATTCTCAGTAGACAACCCAACACTAACTCGATTCTTCGCTCTACACTTTCTCCTACCATTCGTCATTGCAGGTCTCACATTCATTCACCTAACCTTCCTACACGAAACTGGCTCAAACAACCCTTTAGGAATCTCATCAAACTGTGACAAAATCCCATTCCATCCATACTTCTCCATCAAAGATATCTTAGGATTTATAGCCATACTAGTGCCACTAACCGCACTAGCTATATTTTCACCAAACCTCCTAGGTGACCCAGAAAATTTTACTCCAGCAAATCCACTAGTAACTCCCCCACACATCAAACCAGAATGATACTTCCTATTTGCATACGCTATCCTACGATCAATTCCAAACAAACTCGGCGGAGTCCTAGCTCTCGCCGCTTCAGTCCTAATCCTATTCCTGGTTCCATTCCTCCACAAATCAAAACAACGATCTATAACCTTTCGTCCCCTATCCCAACTTATATTCTGAATCCTAGTAACCAACCTACTTATCCTTACATGAGTAGGAAGCCAACCAGTCGAACATCCATTCATTATTATTGGACAATTAGCCTCACTCACCTATTTCATGACACTCCTCATCCTATTCCCAATTGTCGGAGCCTTAGAAAACAAAATTCTCAACCTCTAA	
tapajos_BR163074ParaBRA                       ?????????????????????????????TAACACAAATCATCACAGGCCTATTAATAGCAATGCACTATACAGCAGACACTACTTTAGCCTTTACATCCGTAGCCCACACATGCCGAAACGTCCAATTCGGTTGACTAATCCGTAACCTCCATGCAAACGGAGCTTCAATATTCTTCATCTGCATTTACCTCCACATCGGACGAGGATTCTATTACGGCTCTTATCTTTTTAAAGAAACCTGAAACACAGGAATCATTCTCTTACTAACCCTCATAGCAACAGCCTTCGTAGGATACGTCCTACCATGAGGCCAAATATCATTCTGAGGCGCTACAGTCATTACTAACTTATTTTCAGCAATCCCCTACATCGGACAAACACTTGTAGAATGAGCATGAGGAGGATTCTCAGTAGACAACCCAACACTAACTCGATTCTTCGCTCTACACTTTCTCCTACCATTCGTCATTGCAGGTCTCACATTCATTCACCTAACCTTCCTACACGAAACTGGCTCAAACAACCCCTTAGGAATCTCATCAAACTGTGACAAAATCCCATTCCATCCATACTTCTCCATCAAAGATATCTTAGGATTTATAGCCATACTAGTGCCACTAACCGCACTAGCTATATTTTCACCAAACCTCCTAGGTGACCCAGAAAATTTTACTCCAGCAAATCCACTAGTAACTCCCCCACACATTAAACCAGAATGATACTTCCTATTTGCATACGCTATCCTACGATCAATTCCAAACAAACTCGGCGGAGTTCTAGCTCTCGCCGCTTCAGTCCTAATCCTATTCCTGGTTCCATTCCTCCACAAATCAAAACAACGATCTATAACCTTTCGTCCCCTATCTCAACTTATATTCTGAATCCTAGTAACCAACCTACTTATCCTTACATGAGTAGGAAGCCAACCAGTCGAACATCCATTCATTATTATTGGACAATTAGCCTCACTCACCTATTTCATGACACTCCTCATCCTATTCCCAATTGTCGGAGCCTTAGAAAACAAAATTCTCAACCTCTAA	
tapajos_FLJA011ParaBRA                        ??????????????????????????????????????TCATCACAGGCCTATTAATAGCAATGCACTATACAGCAGACACTACTTTAGCCTTTACATCCGTAGCCCACACATGCCGAAACGTCCAATTCGGTTGACTAATCCGTAACCTCCATGCAAACGGAGCTTCAATATTCTTCATCTGCATTTACCTCCACATCGGACGAGGATTCTATTACGGCTCTTATCTTTTTAAAGAAACCTGAAACACAGGAATCATTCTCTTACTAACCCTCATAGCAACAGCCTTCGTAGGATACGTCCTACCATGAGGCCAAATATCATTCTGAGGCGCTACAGTCATTACTAACTTATTTTCAGCAATCCCCTACATCGGACAAACACTTGTAGAATGAGCATGAGGAGGATTCTCAGTAGACAACCCAACACTAACTCGATTCTTCGCTCTACACTTTCTCCTACCATTCGTCATTGCAGGTCTCACATTCATTCACCTAACCTTCCTACACGAAACTGGCTCAAACAACCCCTTAGGAATCTCATCAAACTGTGACAAAATCCCATTCCATCCATACTTCTCCATCAAAGATATCTTAGGATTTATAGCCATACTAGTGCCACTAACCGCACTAGCTATATTTTCACCAAACCTCCTAGGTGACCCAGAAAATTTTACTCCAGCAAATCCACTAGTAACTCCCCCACACATTAAACCAGAATGATACTTCCTATTTGCATACGCTATCCTACGATCAATTCCAAACAAACTCGGCGGAGTTCTAGCTCTCGCCGCTTCAGTCCTAATCCTATTCCTGGTTCCATTCCTCCACAAATCAAAACAACGATCTATAACCTTTCGTCCCCTATCCCAACTTATATTCTGAATCCTAGTAACCAACCTACTTATCCTTACATGAGTAGGAAGCCAACCAGTCGAACATCCATTCATTATTATTGGACAATTAGCCTCACTCACCTATTTCATGACACTCCTCATCCTATTCCCAATTGTCGGAGCCTTAGAAAACAAAATTCTCAACCTCTAA	
tapajos_PIME016ParaBRA                        ????????????????????????????????????????????????????????????????????????????????????????????????????????????????????????????????????????????????????????????????????????????????????????????????????????????????????????????????????????????AAACCTGAAACACAGGAATCATTCTCTTACTAACCCTCATAGCAACAGCCTTCGTAGGATACGTCCTACCATGAGGCCAAATATCATTCTGAGGCGCTACAGTCATTACTAACTTATTTTCAGCAATCCCCTACATCGGACAAACACTTGTAGAATGAGCATGAGGAGGATTCTCAGTAGACAACCCAACACTAACTCGATTCTTCGCTCTACACTTTCTCCTACCATTCGTCATTGCAGGTCTCACATTCATTCACCTAACCTTCCTACACGAAACTGGCTCAAACAACCCCTTAGGAATCTCATCAAACTGTGACAAAATCCCATTCCATCCATACTTCTCCATCAAAGATATCTTAGGATTTATAGCCATACTAGTGCCACTAACCGCACTAGCTATATTTTCACCAAACCTCCTAGGTGACCCAGAAAATTTTACTCCAGCAAATCCACTAGTAACTCCCCCACACATTAAACCAGAATGATACTTCCTATTTGCATACGCTATCCTACGATCAATTCCAAACAAACTCGGCGGAGTTCTAGCTCTCGCCGCTTCAGTCCTAATCCTATTCCTGGTTCCATTCCTCCACAAATCAAAACAACGATCTATAACCTTTCGTCCCCTATCTCAACTTATATTCTGAATCCTAGTAACCAACCTACTTATCCTTACATGAGTAGGAAGCCAACCAGTCGAACATCCATTCATTATTATTGGACAATTAGCCTCACTCACCTATTTCATGACACTCCTCATCCTATTCCCAATTGTCGGAGCCTTAGAAAACAAAATTCTCAACCTCTAA	
tapajos_PIME112ParaBRA                        ?????????????????????????????????????ATCATCACAGGCCTATTAATAGCAATGCACTATACAGCAGACACTACTTTAGCCTTTACATCCGTAGCCCACACATGCCGAAACGTCCAATTCGGTTGACTAATCCGCAACCTCCATGCAAACGGAGCTTCAATATTCTTCATCTGCATTTACCTCCACATCGGACGAGGATTCTATTACGGCTCTTATCTTTTTAAAGAAACCTGAAACACAGGAATCATTCTCTTACTAACCCTCATAGCAACAGCCTTCGTAGGATACGTCCTACCATGAGGCCAAATATCATTCTGAGGCGCTACAGTCATTACTAACTTATTCTCAGCAATCCCCTACATCGGACAAACACTTGTAGAATGAGCATGAGGAGGATTCTCAGTAGACAACCCAACACTAACTCGATTCTTCGCTCTACACTTTCTCCTACCATTCGTCATTGCAGGTCTCACATTCATTCACCTAACCTTCCTACACGAAACTGGCTCAAACAACCCTTTAGGAATCTCATCAAACTGTGACAAAATCCCATTCCATCCATACTTCTCCATCAAAGATATCTTAGGATTTATAGCCATACTAGTGCCACTAACCGCACTAGCTATATTTTCACCAAACCTCCTAGGTGACCCAGAAAATTTTACTCCAGCAAATCCACTAGTAACTCCCCCACACATCAAACCAGAATGATACTTCCTATTTGCATACGCTATCCTACGATCAATTCCAAACAAACTCGGCGGAGTCCTAGCTCTCGCCGCTTCAGTCCTAATCCTATTCCTGGTTCCATTCCTCCACAAATCAAAACAACGATCTATAACCTTTCGTCCCCTATCCCAACTTATATTCTGAATCCTAGTAACCAACCTACTTATCCTTACATGAGTAGGAAGCCAACCAGTCGAACATCCATTCATTATTATTGGACAATTAGCCTCACTCACCTATTTCATGACACTCCTCATCCTATTCCCAATTGTCGGAGCCTTAGAAAACAAAATTCTCAACCTCTAA	
tapajos_UHE558ParaBRA                                 ??????????????????????????????????????TCATCACAGGCCTATTAATAGCAATGCACTATACAGCAGACACTACTTTAGCCTTTACATCCGTAGCCCACACATGCCGAAACGTCCAATTCGGTTGACTAATCCGTAACCTCCATGCAAACGGAGCTTCAATATTCTTCATCTGCATTTACCTCCACATCGGACGAGGATTCTATTACGGCTCTTATCTTTTTAAAGAAACCTGAAACACAGGAATCATTCTCTTACTAACCCTCATAGCAACAGCCTTCGTAGGATACGTCCTACCATGAGGCCAAATATCATTCTGAGGCGCTACAGTCATTACTAACTTATTCTCAGCAATCCCCTACATCGGACAAACACTTGTAGAATGAGCATGAGGAGGATTCTCAGTAGACAACCCAACACTAACTCGATTCTTCGCTCTACACTTTCTCCTACCATTCGTCATTGCAGGTCTCACATTCATTCACCTAACCTTCCTACACGAAACTGGCTCAAACAACCCTTTAGGAATCTCATCAAACTGTGACAAAATCCCATTCCATCCATACTTCTCCATCAAAGATATCTTAGGATTTATAGCCATACTAGTGCCACTAACCGCACTAGCTATATTTTCACCAAACCTCCTAGGTGACCCAGAAAATTTTACTCCAGCAAATCCACTAGTAACTCCCCCACACATCAAACCAGAATGATACTTCCTATTTGCATACGCTATCCTACGATCAATTCCAAACAAACTCGGCGGAGTCCTAGCTCTCGCCGCTTCAGTCCTAATCCTATTCCTGGTTCCATTCCTCCACAAATCAAAACAACGATCTATAACCTTTCGTCCCCTATCCCAACTTATATTCTGAATCCTAGTAACCAACCTACTTATCCTTACATGAGTAGGAAGCCAACCAGTCGAACATCCATTCATTATTATTGGACAATTAGCCTCACTCACCTATTTCATGACACTCCTCATCCTATTCCCAATCGTCGGAGCCTTAGAAAACAAAATTCTCAACCTCTAA	
trinidad_GU215182SimlaTRI                     ????????????????????????????????????????GTCACAGGCCTATTAATAGCAATACACTATACAGCAGACACTACCCTAGCCTTTACATCCGTAGCCCACACATGCCGAAATGTCCAATTTGGCTGACTAATCCGTAATCTCCATGCAAATGGAGCCTCAATATTCTTCATTTGCATTTACCTTCACATCGGACGAGGATTCTATTACGGTTCTTACCTTTTTAAAGAAACCTGAAACACAGGAATTATTCTCTTACTAACCCTCATAGCAACAGCCTTCGTAGGATACGTCCTACCATGAGGTCAGATATCATTCTGAGGTGCTACAGTCATTACTAACTTATTTTCAGCAATCCCTTACATCGGACAAACACTTGTAGAATGAGCATGAGGAGGATTCTCGGTAGACAACCCAACACTAACTCGATTCTTCGCCCTACACTTTCTTCTACCATTCGTCATTGCAGGTCTCACATTCATTCACCTAACCTTCCTACATGAAACTGGCTCAAACAACCCCTTAGGAATCTCATCAAACTGTGACAAAATCCCATTCCATCCATACTTCTCCACCAAGGACATCTTAGGGTTTACAGCCATACTAGTGCCACTAACTGCACTAGCTATATTCTCACCAAACCTCCTAGGTGATCCAGAAAATTTCACTCCAGCAAACCCACTAGTAACTCCCCCACATATTAAACCAGAATGATACTTCCTATTTGCATACGCTATTCTACGATCAATCCCTAATAAACTTGGCGGAGTCCTAGCTCTCGCCGCTTCAGTCCTGATCCTATTCCTAGTCCCATTCCTCCATAAATCAAAACAACGATCTATAACCTTTCGTCCTCTCTCCCAACTTATGTTCTGAACCCTAGTAACCAACCTGCTTATCCTTACATGAGTAGGAAGCCAACCAGTCGAACATCCATTCATTATTATCGGACAATTAGCCTCACTCACCTATTTCATGACACTTCTCATCCTATTCCCAATCGTCGGAGCCTTAGAAAACAAAATTC?CAACCTCTAA	
trinidad_LSUMZ35951TRI                        CTTTGGATCCCTCCTAGGCATCTGCCTAATAACACAAATTGTCACAGGCCTATTAATAGCAATACACTATACAGCAGACACTACCCTAGCCTTTACATCCGTAGCCCACACATGCCGAAATGTCCAATTTGGCTGACTAATCCGTAATCTCCATGCAAATGGAGCCTCAATATTCTTCATTTGCATTTACCTTCACATCGGACGAGGATTCTATTACGGTTCTTACCTTTTTAAAGAAACCTGAAACACAGGAATTATTCTCTTACTAACCCTCATAGCAACAGCCTTCGTAGGATACGTCCTACCATGAGGTCAGATATCATTCTGAGGTGCTACAGTCATTACTAACTTATTTTCAGCAATCCCTTACATCGGACAAACACTTGTAGAATGAGCATGAGGAGGATTCTCGGTAGACAACCCAACACTAACTCGATTCTTCGCCCTACACTTTCTTCTACCATTCGTCATTGCAGGTCTCACATTCATTCACCTAACCTTCCTACATGAAACTGGCTCAAACAACCCCTTAGGAATCTCATCAAACTGTGACAAAATCCCATTCCATCCATACTTCTCCACCAAGGACATCTTAGGGTTTACAGCCATACTAGTGCCACTAGCTGCACTAGCTATATTCTCACCAAACCTCCTAGGTGATCCAGAAAATTTCACTCCAGCAAACCCACTAGTAACTCCCCCACATATTAAACCAGAATGATACTTCCTATTTGCATACGCTATTCTACGATCAATCCCTAATAAACTTGGCGGAGTCCTAGCTCTCGCCGCTTCAGTCCTGATCCTATTCCTAGTCCCATTCCTCCATAAATCAAAACAACGATCTATAACCTTTCGTCCTCTCTCCCAACTTATGTTCTGAATCCTAGTAACCAACCTGCTTATCCTTACATGAGTAGGAAGCCAACCAGTCGAACATCCATTCATTATTATCGGACAATTAGCCTCACTCACCTATTTCATGACACTTCTCATCCTATTCCCAATCGTCGGAGCCTTAGAAAACAAAATTCTCAACCTCTAA	
trinidad_LSUMZ35961TRI                        CTTTGGATCCCTCCTAGGCATCTGCCTAATAACACAAATTGTCACAGGCCTATTAATAGCAATACACTATACAGCAGACACTACCCTAGCCTTTACATCCGTAGCCCACACATGCCGAAATGTCCAATTTGGCTGACTAATCCGTAATCTCCATGCAAATGGAGCCTCAATATTCTTCATTTGCATTTACCTTCACATCGGACGAGGATTCTATTACGGTTCTTACCTTTTTAAAGAAACCTGAAACACAGGAATTATTCTCTTACTAACCCTCATAGCAACAGCCTTCGTAGGATACGTCCTACCATGAGGTCAGATATCATTCTGAGGTGCTACAGTCATTACTAACTTATTTTCAGCAATCCCTTACATCGGACAAACACTTGTAGAATGAGCATGAGGAGGATTCTCGGTAGACAACCCAACACTAACTCGATTCTTCGCCCTACACTTTCTTCTACCATTCGTCATTGCAGGTCTCACATTCATTCACCTAACCTTCCTACATGAAACTGGCTCAAACAACCCCTTAGGAATCTCATCAAACTGTGACAAAATCCCATTCCATCCATACTTCTCCACCAAGGACATCTTAGGGTTTACAGCCATACTAGTGCCACTAACTGCACTAGCTATATTCTCACCAAACCTCCTAGGTGATCCAGAAAATTTCACTCCAGCAAACCCACTAGTAACTCCCCCACATATTAAACCAGAATGATACTTCCTATTTGCATACGCTATTCTACGATCAATCCCTAATAAACTTGGCGGAGTCCTAGCTCTCGCCGCTTCAGTCCTGATCCTATTCCTAGTCCCATTCCTCCATAAATCAAAACAACGATCTATAACCTTTCGTCCTCTCTCCCAACTTATGTTCTGAATCCTAGTAACCAACCTGCTTATCCTTACATGAGTGGGAAGCCAACCAGTCGAACATCCATTCATTATTATCGGACAATTAGCCTCACTCACCTATTTCATGACACTTCTCATCCTATTCCCAATCGTCGGAGCCTTAGAAAACAAAATTCTCAACCTCTAA	
trinidad_LSUMZ35978TRI                        CTTTGGATCCCTCCTAGGCATCTGCCTAATAACACAAATTGTCACAGGCCTATTAATAGCAATACACTATACAGCAGACACTACCCTAGCCTTTACATCCGTAGCCCACACATGCCGAAATGTCCAATTTGGCTGACTAATCCGTAATCTCCATGCAAATGGAGCCTCAATATTCTTCATTTGCATTTACCTTCACATCGGACGAGGATTCTATTACGGTTCTTACCTTTTTAAAGAAACCTGAAACACAGGAATTATTCTCTTACTAACCCTCATAGCAACAGCCTTCGTAGGATACGTCCTACCATGAGGTCAGATATCATTCTGAGGTGCTACAGTCATTACTAACTTATTTTCAGCAATCCCTTACATCGGACAAACACTTGTAGAATGAGCATGAGGAGGATTCTCGGTAGACAACCCAACACTAACTCGATTCTTCGCCCTACACTTTCTTCTACCATTCGTCATTGCAGGTCTCACATTCATTCACCTAACCTTCCTACATGAAACTGGCTCAAACAACCCCTTAGGAATCTCATCAAACTGTGACAAAATCCCATTCCATCCATACTTCTCCACCAAGGACATCTTAGGGTTTACAGCCATACTAGTGCCACTAACTGCACTAGCTATATTCTCACCAAACCTCCTAGGTGATCCAGAAAATTTCACTCCAGCAAACCCACTAGTAACTCCCCCACATATTAAACCAGAATGATACTTCCTATTTGCATACGCTATTCTACGATCAATCCCTAATAAACTTGGCGGAGTCCTAGCTCTCGCCGCTTCAGTCCTGATCCTATTCCTAGTCCCATTCCTCCATAAATCAAAACAACGATCTATAACCTTTCGTCCTCTCTCCCAACTTATGTTCTGAATCCTAGTAACCAACCTGCTTATCCTTACATGAGTAGGAAGCCAACCAGTCGAACATCCATTCATTATTATCGGACAATTAGCCTCACTCACCTATTTCATGACACTTCTCATCCTATTCCCAATCGTCGGAGCCTTAGAAAACAAAATTCTCAACCTCTAA	
xingu_LU004ParaBRA                            ????????????????????????????????????????ATCACAGGCCTATTAATAGCAATGCACTATACAGCAGACACTACTTTAGCCTTTACATCCGTAGCCCACACATGCCGAAACGTCCAATTCGGTTGACTAATCCGTAACCTCCATGCAAACGGAGCTTCAATATTCTTCATCTGCATTTACCTCCACATCGGACGAGGATTCTATTACGGCTCTTATCTTTTTAAAGAAACCTGAAACACAGGAATCATTCTCTTACTAACCCTCATAGCAACAGCCTTCGTAGGATACGTCCTACCATGAGGCCAAATATCATTCTGAGGCGCTACAGTCATTACTAACTTATTCTCAGCAATCCCCTACATCGGACAAACACTTGTAGAATGAGCATGAGGAGGATTCTCAGTAGACAACCCAACACTAACTCGATTCTTCGCTCTACACTTTCTCCTACCATTCGTCATTGCAGGTCTCACATTCATTCACCTAACCTTCCTACACGAAACTGGCTCAAACAACCCTTTAGGAATCTCATCAAACTGTGACAAAATCCCATTCCATCCATACTTCTCCATCAAAGATATCTTAGGATTTATAGCCATACTAGTGCCACTAACCGCACTAGCTATATTTTCACCAAACCTCCTAGGTGACCCAGAAAATTTTACTCCAGCAAATCCACTAGTAACTCCCCCACACATCAAACCAGAATGATACTTCCTATTTGCATACGCTATCCTACGATCAATTCCAAACAAACTCGGCGGAGTCCTAGCTCTCGCCGCTTCAGTCCTAATCCTATTCCTGGTTCCATTCCTCCACAAATCAAAACAACGATCTATAACCTTTCGTCCCCTATCCCAACTTATATTCTGAATCCTAGTAACCAACCTACTTATCCTTACATGAGTAGGAAGCCAACCAGTCGAACATCCATTCATTATTATTGGACAATTAGCCTCACTCACCTATTTCATGACACTCCTCATCCTATTCCCAATTGTCGGAGCCTTAGAAAACAAAATTCTCAACCTCTAA	
xingu_LU069ParaBRA                            ?????????????????????????????????????ATCATCACAGGCCTATTAATAGCAATGCACTATACAGCAGACACTACTTTAGCCTTTACATCCGTAGCCCACACATGCCGAAACGTCCAATTCGGTTGACTAATCCGTAACCTCCATGCAAACGGAGCTTCAATATTCTTCATCTGCATTTACCTCCACATCGGACGAGGATTCTATTACGGCTCTTATCTTTTTAAAGAAACCTGAAACACAGGAATCATTCTCTTACTAACCCTCATAGCAACAGCCTTCGTAGGATACGTCCTACCATGAGGCCAAATATCATTCTGAGGCGCTACAGTCATTACTAACTTATTCTCAGCAATCCCCTACATCGGACAAACACTTGTAGAATGAGCATGAGGAGGATTCTCAGTAGACAACCCAACACTAACTCGATTCTTCGCTCTACACTTTCTCCTACCATTCGTCATTGCAGGTCTCACATTCATTCACCTAACCTTCCTACACGAAACTGGCTCAAACAACCCTTTAGGAATCTCATCAAACTGTGACAAAATCCCATTCCATCCATACTTCTCCATCAAAGATATCTTAGGATTTATAGCCATACTAGTGCCACTAACCGCACTAGCTATATTTTCACCAAACCTCCTAGGTGACCCAGAAAATTTTACTCCAGCAAATCCACTAGTAACTCCCCCACACATCAAACCAGAATGATACTTCCTATTTGCATACGCTATCCTACGATCAATTCCAAACAAACTCGGCGGAGTCCTAGCTCTCGCCGCTTCAGTCCTAATCCTATTCCTGGTTCCATTCCTCCACAAATCAAAACAACGATCTATAACCTTTCGTCCCCTATCCCAACTTATATTCTGAATCCTAGTAACCAACCTACTTATCCTTACATGAGTAGGAAGCCAACCAGTCGAACATCCATTCATTATTATTGGACAATTAGCCTCACTCACCTATTTCATGACACTCCTCATCCTATTCCCAATTGTCGGAGCCTTAGAAAACAAAATTCTCAACCTCTAA	
xingu_LV003ParaBRA                            ?????????????????????????????????????ATCATCACAGGCCTATTAATAGCAATGCACTATACAGCAGACACTACTTTAGCCTTTACATCCGTAGCCCACACATGCCGAAACGTCCAATTCGGTTGACTAATCCGTAACCTCCATGCAAACGGAGCTTCAATATTCTTCATCTGCATTTACCTCCACATCGGACGAGGATTCTATTACGGCTCTTATCTTTTTAAAGAAACCTGAAACACAGGAATCATTCTCTTACTAACCCTCATAGCAACAGCCTTCGTAGGATACGTCCTACCATGAGGCCAAATATCATTCTGAGGCGCTACAGTCATTACTAACTTATTCTCAGCAATCCCCTACATCGGACAAACACTTGTAGAATGAGCATGAGGAGGATTCTCAGTAGACAACCCAACACTAACTCGATTCTTCGCTCTACACTTTCTCCTACCATTCGTCATTGCAGGTCTCACATTCATTCACCTAACCTTCCTACACGAAACTGGCTCAAACAACCCTTTAGGAATCTCATCAAACTGTGACAAAATCCCATTCCATCCATACTTCTCCATCAAAGATATCTTAGGATTTATAGCCATACTAGTGCCACTAACCGCACTAGCTATATTTTCACCAAACCTCCTAGGTGACCCAGAAAATTTTACTCCAGCAAATCCACTAGTAACTCCCCCACACATCAAACCAGAATGATACTTCCTATTTGCATACGCTATCCTACGATCAATTCCAAACAAACTCGGCGGAGTCCTAGCTCTCGCCGCTTCAGTCCTAATCCTATTCCTGGTTCCATTCCTCCACAAATCAAAACAACGATCTATAACCTTTCGTCCCCTATCCCAACTTATATTCTGAATCCTAGTAACCAACCTACTTATCCTTACATGAGTAGGAAGCCAACCAGTCGAACATCCATTCATTATTATTGGACAATTAGCCTCACTCACCTATTTCATGACACTCCTCATCCTATTCCCAATTGTCGGAGCCTTAGAAAAC??????????????????	
xingu_MOP108ParaBRA                           ????????????????????????????????????????ATCACAGGCCTATTAATAGCAATGCACTATACAGCAGACACTACTTTAGCCTTTACATCCGTAGCCCACACATGCCGAAACGTCCAATTCGGTTGACTAATCCGTAACCTCCATGCAAACGGAGCTTCAATATTCTTCATCTGCATTTACCTCCACATCGGACGAGGATTCTATTACGGCTCTTATCTTTTTAAAGAAACCTGAAACACAGGAATCATTCTCTTACTAACCCTCATAGCAACAGCCTTCGTAGGATACGTCCTACCATGAGGCCAAATATCATTCTGAGGCGCTACAGTCATTACTAACTTATTTTCAGCAATCCCCTACATCGGACAAACACTTGTAGAATGAGCATGAGGAGGATTCTCAGTAGACAACCCAACACTAACTCGATTCTTCGCTCTACACTTTCTCCTACCATTCGTCATTGCAGGTCTCACATTCATTCACCTAACCTTCCTACACGAAACTGGCTCAAACAACCCCTTAGGAATCTCATCAAACTGTGACAAAATCCCATTCCATCCATACTTCTCCATCAAAGATATCTTAGGATTTATAGCCATACTAGTGCCACTAACCGCACTAGCTATATTTTCACCAAACCTCCTAGGTGACCCAGAAAATTTTACTCCAGCAAATCCACTAGTAACTCCCCCACACATTAAACCAGAATGATACTTCCTATTTGCATACGCTATCCTACGATCAATTCCAAACAAACTCGGCGGAGTTCTAGCTCTCGCCGCTTCAGTCCTAATCCTATTCCTGGTTCCATTCCTCCACAAATCAAAACAACGATCTATAACCTTTCGTCCCCTATCTCAACTTATATTCTGAATCCTAGTAACCAACCTACTTATCCTTACATGAGTAGGAAGCCAACCAGTCGAACATCCATTCATTATTATTGGACAATTAGCCTCACTCACCTATTTCATGACACTCCTCATCCTATTCCCAATTGTCGGAGCCTTAGAAAACAAAATTCTCAACCTCTAA	
xingu_MTMA005MatoGrossoBRA                    ????????????????????????????????CACAGATCATCACAGGCCTGTTAATAGCAATGCACTATACAGCAGACACTACCTTAGCCTTTACATCCGTAGCCCACACGTGCCGAAATGTCCAATTTGGCTGACTAATCCGTAACCTCCATGCAAACGGAGCTTCAATATTCTTCATCTGCATTTACCTTCACATCGGACGAGGATTCTATTACGGCTCCTACCTCTTCAAAGAAACCTGAAACACAGGAATTATTCTCTTACTAACCCTCATAGCAACAGCCTTCGTAGGATACGTCCTACCATGAGGTCAAATATCATTCTGAGGCGCTACAGTCATTACTAACTTATTTTCAGCAATCCCCTACATCGGACAAACACTTGTAGAATGAGCATGAGGAGGATTCTCAGTAGACAACCCAACACTAACCCGATTCTTCGCCCTACACTTTCTCTTACCATTCGTCATTGCAGGTCTCACATTCATTCATCTAACCTTCCTCCACGAAACTGGCTCAAACAACCCCTTAGGAATCTCATCAAACTGTGACAAAATCCCATTCCATCCTTACTTCTCTACCAAAGACATCTTAGGATTTACAGCCATACTAGTACCACTAACTGCACTAGCCATATTTTCACCAAACCTCCTAGGTGATCCAGAAAATTTTACTCCAGCAAACCCGCTAGTAACCCCTCCACACATTAAACCAGAATGATACTTCCTATTTGCATACGCCATCCTACGTTCAATCCCAAACAAACTTGGCGGAGTCCTAGCTCTCGCTGCTTCAGTCCTAATCCTATTCCTAGTTCCATTCCTCCATAAATCAAAACAACGATCTATAACCTTTCGTCCCCTGTCCCAACTTATATTCTGAATCCTAGTAACGAACCTACTTATCCTCACATGAGTAGGAAGCCAACCAGTCGAACACCCATTCATTATTATCGGACAATTAGCCTCACTCACCTACTTCATGACACTCCTCATCTTATTCCCAATCGTCGGAGCCTTAGAAAACAAGATTCTCAACCTCTAA	
xingu_MTMA011MatoGrossoBRA                    ?????????????????????????????????ACAGATCATCACAGGCCTGTTAATAGCAATGCACTATACAGCAGACACTACCTTAGCCTTTACATCCGTAGCCCACACGTGCCGAAATGTCCAATTTGGCTGACTAATCCGTAACCTCCATGCAAACGGAGCTTCAATATTCTTCATCTGCATTTACCTTCACATCGGACGAGGATTCTATTACGGCTCCTACCTCTTCAAAGAAACCTGAAACACAGGAATTATTCTCTTACTAACCCTCATAGCAACAGCCTTCGTAGGATACGTCCTACCATGAGGTCAAATATCATTCTGAGGCGCTACAGTCATTACTAACTTATTTTCAGCAATCCCCTACATCGGACAAACACTTGTAGAATGAGCATGAGGAGGATTCTCAGTAGACAACCCAACACTAACCCGATTCTTCGCCCTACACTTTCTCTTACCATTCGTCATTGCAGGTCTCACATTCATTCATCTAACCTTCCTCCACGAAACTGGCTCAAACAACCCCTTAGGAATCTCATCAAACTGTGACAAAATCCCATTCCATCCTTACTTCTCTACCAAAGACATCTTAGGATTTACAGCCATACTAGTACCACTAACTGCACTAGCCATATTTTCACCAAACCTCCTAGGTGATCCAGAAAATTTTACTCCAGCAAACCCGCTAGTAACCCCTCCACACATTAAACCAGAATGATACTTCCTATTTGCATACGCCATCCTACGTTCAATCCCAAACAAACTTGGCGGAGTCCTAGCTCTCGCTGCTTCAGTCCTAATCCTATTCCTAGTTCCATTCCTCCATAAATCAAAACAACGATCTATAACCTTTCGTCCCCTGTCCCAACTTATATTCTGAATCCTAGTAACGAACCTACTTATCCTCACATGAGTAGGAAGCCAACCAGTCGAACACCCATTCATTATTATCGGACAATTAGCCTCACTCACCTACTTCATGACACTCCTCATCTTATTCCCAATCGTCGGAGCCTTAGAAAACAAGATTCTCAACCTC???	
xingu_MTMA012MatoGrossoBRA                    ?????????????????????????????????????????????????????????????????????????GCAGACACTACCTTAGCCTTTACATCCGTAGCCCACACGTGCCGAAATGTCCAATTTGGCTGACTAATCCGTAACCTCCATGCAAACGGAGCTTCAATATTCTTCATCTGCATTTACCTTCACATCGGACGAGGATTCTATTACGGCTCCTACCTCTTCAAAGAAACCTGAAACACAGGAATTATTCTCTTACTAACCCTCATAGCAACAGCCTTCGTAGGATACGTCCTACCATGAGGTCAAATATCATTCTGAGGCGCTACAGTCATTACTAACTTATTTTCAGCAATCCCCTACATCGGACAAACACTTGTAGAATGAGCATGAGGAGGATTCTCAGTAGACAACCCAACACTAACCCGATTCTTCGCCCTACACTTTCTCTTACCATTCGTCATTGCAGGTCTCACATTCATTCATCTAACCTTCCTCCACGAAACTGGCTCAAACAACCCCTTAGGAATCTCATCAAACTGTGACAAAATCCCATTCCATCCTTACTTCTCTACCAAAGACATCTTAGGATTTACAGCCATACTAGTACCACTAACTGCACTAGCCATATTTTCACCAAACCTCCTAGGTGATCCAGAAAATTTTACTCCAGCAAACCCGCTAGTAACCCCTCCACACATTAAACCAGAATGATACTTCCTATTTGCATACGCCATCCTACGTTCAATCCCAAACAAACTTGGCGGAGTCCTAGCTCTCGCTGCTTCAGTCCTAATCCTATTCCTAGTTCCATTCCTCCATAAATCAAAACAACGATCTATAACCTTTCGTCCCCTGTCCCAACTTATATTCTGAATCCTAGTAACGAACCTACTTATCCTCACATGAGTAGGAAGCCAACCAGTCGAACACCCATTCATTATTATCGGACAATTAGCCTCACTCACCTACTTCATGACACTCCTCATCT???????????????????????????????????????????????	
xingu_MTMA014MatoGrossoBRA                    ?????????????????????????????????????ATCATCACAGGCCTGTTAATAGCAATGCACTATACAGCAGACACTACCTTAGCCTTTACATCCGTAGCCCACACGTGCCGAAATGTCCAATTTGGCTGACTAATCCGTAACCTCCATGCAAACGGAGCTTCAATATTCTTCATCTGCATTTACCTTCACATCGGACGAGGATTCTATTACGGCTCCTACCTCTTCAAAGAAACCTGAAACACAGGAATTATTCTCTTACTAACCCTCATAGCAACAGCCTTCGTAGGATACGTCCTACCATGAGGTCAAATATCATTCTGAGGCGCTACAGTCATTACTAACTTATTTTCAGCAATCCCCTACATCGGACAAACACTTGTAGAATGAGCATGAGGAGGATTCTCAGTAGACAACCCAACACTAACCCGATTCTTCGCCCTACACTTTCTCTTACCATTCGTCATTGCAGGTCTCACATTCATTCATCTAACCTTCCTCCACGAAACTGGCTCAAACAACCCCTTAGGAATCTCATCAAACTGTGACAAAATCCCATTCCATCCTTACTTCTCTACCAAAGACATCTTAGGATTTACAGCCATACTAGTACCACTAACTGCACTAGCCATATTTTCACCAAACCTCCTAGGTGATCCAGAAAATTTTACTCCAGCAAACCCGCTAGTAACCCCTCCACACATTAAACCAGAATGATACTTCCTATTTGCATACGCCATCCTACGTTCAATCCCAAACAAACTTGGCGGAGTCCTAGCTCTCGCTGCTTCAGTCCTAATCCTATTCCTAGTTCCATTCCTCCATAAATCAAAACAACGATCTATAACCTTTCGTCCCCTGTCCCAACTTATATTCTGAATCCTAGTAACGAACCTACTTATCCTCACATGAGTGGGAAGCCAACCAGTCGAACACCCATTCATTATTATCGGACAATTAGCCTCACTCACCTACTTCATGACACTCCTCATCTTATTCCCAATCGTCGGAGCCTTAGAAAACAAGATTCTCAACCTC???	
xingu_PPBIO009ParaBRA                         ?????????????????????????????????????ATCATCACAGGCCTATTAATAGCAATGCACTATACAGCAGACACTACTTTAGCCTTTACATCCGTAGCCCACACATGCCGAAACGTCCAATTCGGTTGACTAATCCGTAACCTCCATGCAAACGGAGCTTCAATATTCTTCATCTGCATTTACCTCCACATCGGACGAGGATTCTATTACGGCTCTTATCTTTTTAAAGAAACCTGAAACACAGGAATCATTCTCTTACTAACCCTCATAGCAACAGCCTTCGTAGGATACGTCCTACCATGAGGCCAAATATCATTCTGAGGCGCTACAGTCATTACTAACTTATTTTCAGCAATCCCCTACATCGGACAAACACTTGTAGAATGAGCATGAGGAGGATTCTCAGTAGACAACCCAACACTAACTCGATTCTTCGCTCTACACTTTCTCCTACCATTCGTCATTGCAGGTCTCACATTCATTCACCTAACCTTCCTACACGAAACTGGCTCAAACAACCCCTTAGGAATCTCATCAAACTGTGACAAAATCCCATTCCATCCATACTTCTCCATCAAAGATATCTTAGGATTTATAGCCATACTAGTGCCACTAACCGCACTAGCTATATTTTCACCAAACCTCCTAGGTGACCCAGAAAATTTTACTCCAGCAAATCCACTAGTAACTCCCCCACACATTAAACCAGAATGATACTTCCTATTTGCATACGCTATCCTACGATCAATTCCAAACAAACTCGGCGGAGTCCTAGCTCTCGCCGCTTCAGTCCTAATCCTATTCCTGGTTCCATTCCTCCACAAATCAAAACAACGATCTATAACCTTTCGTCCCCTATCCCAACTTATATTCTGAATCCTAGTAACCAACCTACTTATCCTTACATGAGTAGGAAGCCAACCAGTCGAACATCCATTCATTATTATTGGACAATTAGCCTCACTCACCTACTTCATGACACTCCTCATCCTATTCCCAATCGTCGGAGCCTTAGAAAACAAAATTCTCAACCTCTAA	
central_DendrocinclaanabatinaGU215176KU536MEX ?????????????????????????????????????????TCACAGGTCTATTAATAGCAATGCACTATACAGCAGACACTACCCTGGCCTTTACATCCGTAGCCCACACATGCCGAAATGTCCAATTTGGCTGACTAATCCGTAACCTCCATGCAAACGGAGCTTCAATATTCTTCATTTGCATTTACCTCCACATCGGACGAGGATTCTACTACGGCTCTTACCTTTTTAAAGAAACCTGAAACACAGGGATTATTCTTTTACTAACCCTCATAGCAACAGCCTTCGTAGGGTACGTCCTACCATGAGGCCAAATATCATTCTGGGGCGCTACAGTTATTACTAACTTATTTTCAGCAATCCCTTACATCGGACAAACACTCGTAGAATGAGCATGAGGGGGATTCTCAGTAGACAACCCAACACTAACTCGATTCTTCGCTCTACACTTTCTCCTACCATTCATCATTGCAGGTCTTACATTCATTCACCTAACCTTCCTGCATGAAACTGGCTCAAACAACCCCTTAGGAATCTCATCAAACTGTGACAAAATCCCATTCCATCCATACTTCTCCACCAAAGACATCCTAGGATTTGCAGCCATACTAGTACCACTAACTGCACTAGCTATATTCTCACCAAACCTCCTAGGTGATCCAGAAAATTTTACTCCAGCAAACCCACTAGTAACTCCCCCGCACATTAAACCAGAATGATACTTCCTATTTGCATACGCCATTCTACGATCAATCCCAAATAAACTTGGCGGAGTCCTAGCTCTCGCCGCTTCAGTCCTAATCTTATTCCTAGTCCCATTCCTCCATAAATCAAAACAACGATCTATAACCTTTCGTCCCCTCTCCCAACTTATATTCTGAATCCTAGTAACCAACCTACTTATCCTTACATGAGTAGGAAGCCAACCAGTCGAACATCCATTCATTATTATCGGACAATTAGCCTCACTCACCTACTTCATGACACTCCTCATCCTATTCCCAATCGTCGGAGCCTTAGAAAACAAAATTCTCAACCTC?AA	

	;
end;	
