# Supplementary material for: A latitudinal phylogeographic diversity gradient in birds
Source: PLoS Biol. 2017 Apr 13;15(4):e2001073. doi: 10.1371/journal.pbio.2001073 (PMC5390966; doi:10.1371/journal.pbio.2001073)
Supplement: S1 Data — (ZIP) [file pbio.2001073.s015.zip › S1_Data/Dendrocolaptes-platyrostris.nex]

#NEXUS
Begin data;
	Dimensions ntax=37 nchar=983;
	Format datatype=DNA gap=- missing=?;
	Matrix
Dendrocolaptes_certhia_JF276385	---------------------AATACACTATACAGCAGACACCACCCTGGCCTTCACATCCGTAGCCNACACATGCCGAAACGTCCAATTCGGCTGACTAATTCGCAACCTCCATGCAAACGGAGCCTCAATATTCTTTATCTGTATTTACCTCCACATCGGACGAGGCTTTTATTATGGCTCCTACCTTTTCAAAGAAACCTGAAATACAGGAGTTATCCTCCTCCTGACCCTTATGGCAACAGCTTTCGTTGGTTACGTCCTACCATGAGGCCAAATATCATTCTGAGGCGCTACAGTTATCACCAACCTATTTTCAGCAATCCCCTATATCGGACAAACACTCGTAGAATGAGCATGAGGAGGATTCTCAGTAGACAACCCAACACTAACCCGATT…
Dendrocolaptes_picumnus_JF276384	CATTACAGGCCTTCTAATAGCAATACACTATACAGCGGACACAACCCTAGCCTTTACATCCGTAGCTCACACATGCCGAAACGTCCAATTCGGCTGACTAATCCGAAACCTCCATGCAAACGGAGCCTCAATATTCTTCATCTGCATCTATCTTCACATCGGACGAGGCTTTTATTATGGCTCCTACCTTTTTAAAGAAACCTGAAACACAGGAATTATCCTTCTTCTGACCCTCATAGCAACCGCCTTCGTCGGCTACGTCCTACCATGAGGCCAAATATCGTTCTGAGGCGCTACAGTCATCACCAACCTATTCTCAGCAATCCCCTACATCGGCCAAACACTCGTAGAATGAGCATGAGGAGGATTTTCAGTAGACAACCCAACGCTAACTCGATT…
Dendrocolaptes_picumnus_JF276382	CATTACAGGCCTTCTAATAGCAATACACTATACAGCGGACACAACCCTAGCCTTTACATCCGTAGCTCACACATGCCGAAACGTCCAATTCGGCTGACTAATCCGAAACCTCCATGCAAACGGAGCCTCAATATTCTTCATCTGCATCTATCTTCACATCGGACGAGGCTTTTATTATGGCTCCTACCTTTTTAAAGAAACCTGAAACACAGGAATTATCCTTCTTCTGACCCTCATAGCAACCGCCTTCGTCGGCTACGTCCTACCATGAGGCCAAATATCGTTCTGAGGCGCTACAGTCATCACCAACCTATTCTCAGCAATCCCCTACATCGGCCAAACACTCGTAGAATGAGCATGAGGAGGATTTTCAGTAGACAACCCAACGCTAACTCGATT…
Dendrocolaptes_picumnus_JF276381	----------CTTCTAATAGCAATACACTATACAGCGGACACAACCCTAGCCTTTACATCCGTAGCTCACACATGCCGAAACGTCCAATTCGGCTGACTAATCCGAAACCTCCATGCAAACGGAGCCTCAATATTCTTCATCTGCATCTATCTTCACATCGGACGAGGCTTTTATTATGGCTCCTACCTTTTTAAAGAAACCTGAAACACAGGAATTATCCTTCTTCTGACCCTCATAGCAACCGCCTTCGTCGGCTACGTCCTACCATGAGGCCAAATATCGTTCTGAGGCGCTACAGTCATCACCAACCTATTCTCAGCAATCCCCTACATCGGCCAAACACTCGTAGAATGAGCATGAGGAGGATTTTCAGTAGACAACCCAACGCTAACTCGATT…
Dendrocolaptes_picumnus_JF276383	CATTACAGGCCTTCTAATAGCAATACACTATACAGCGGACACAACCCTAGCCTTTACATCCGTAGCTCACACATGCCGAAACGTCCAATTCGGCTGACTAATCCGAAACCTCCATGCAAACGGAGCCTCAATATTCTTCATCTGCATCTATCTTCACATCGGACGAGGCTTTTATTATGGCTCCTACCTTTTTAAAGAAACCTGAAACACAGGAATTATCCTTCTTCTGACCCTCATAGCAACCGCCTTCGTCGGCTACGTCCTACCATGAGGCCAAATATCGTTCTGAGGCGCTACAGTCATCACCAACCTATTCTCAGCAATCCCCTACATCGGCCAAACACTCGTAGAATGAGCATGAGGAGGATTTTCAGTAGACAACCCAACGCTAACTCGATT…
Dendrocolaptes_platyrostris_JF276353	CATTACAGGCCTTTTAATAGCAATACACTATACAGCGGACACAACCCTAGCCTTTACATCCGTAGCTCATACATGCCGAAACGTCCAATTCGGCTGACTAATCCGAAACCTCCATGCAAACGGAGCCTCAATATTCTTTATCTGCATTTATCTCCACATCGGACGAGGCTTTTATTATGGCTCCTACCTTTTTAAAGAAACCTGAAACACAGGAATTATCCTTCTTCTGACCCTCATAGCAACCGCCTTCGTTGGTTATGTCCTACCATGAGGCCAAATATCGTTCTGAGGTGCTACAGTCATCACCAACCTATTCTCAGCAATCCCCTACATCGGCCAAACACTCGTAGAATGAGCATGAGGAGGATTCTCAGTAGATAACCCAACACTAACTCGATT…
Dendrocolaptes_platyrostris_JF276350	CATTACAGGCCTTTTAATAGCAATACACTATACAGCGGACACAACCCTAGCCTTTACATCCGTAGCTCATACATGCCGAAACGTCCAATTCGGCTGACTAATCCGAAACCTCCATGCAAACGGAGCCTCAATATTCTTTATCTGCATTTATCTCCACATCGGACGAGGCTTTTATTATGGCTCCTACCTTTTTAAAGAAACCTGAAACACAGGAATTATCCTTCTTCTGACCCTCATAGCAACCGCCTTCGTTGGTTATGTCCTACCATGAGGCCAAATATCGTTCTGAGGTGCTACAGTCATCACCAACCTATTCTCAGCAATCCCCTACATCGGCCAAACACTCGTAGAATGAGCATGAGGAGGATTCTCAGTAGATAACCCAACACTAACTCGATT…
Dendrocolaptes_platyrostris_JF276359	CATTACAGGCCTTTTAATAGCAATACACTATACAGCGGACACAACCCTAGCCTTTACATCCGTAGCTCATACATGCCGAAACGTCCAATTCGGCTGACTAATCCGAAACCTCCATGCAAACGGAGCCTCAATATTCTTTATCTGCATTTATCTCCACATCGGACGAGGCTTTTATTATGGCTCCTACCTTTTTAAAGAAACCTGAAACACAGGAATTATCCTTCTTCTGACCCTCATAGCAACCGCCTTCGTTGGTTATGTCCTACCATGAGGCCAAATATCGTTCTGAGGTGCTACAGTCATCACCAACCTATTCTCAGCAATCCCCTACATCGGCCAAACACTCGTAGAATGAGCATGAGGAGGATTCTCAGTAGATAACCCAACACTAACTCGATT…
Dendrocolaptes_platyrostris_JF276366	CATTACAGGCCTTTTAATAGCAATACACTATACAGCGGACACAACCCTAGCCTTTACATCCGTAGCTCATACATGCCGAAACGTCCAATTCGGCTGACTAATCCGAAACCTCCATGCAAACGGAGCCTCAATATTCTTTATCTGCATTTATCTCCACATCGGACGAGGCTTTTATTATGGCTCCTACCTTTTTAAAGAAACCTGAAACACAGGAATTATCCTTCTTCTGACCCTCATAGCAACCGCCTTCGTTGGTTATGTCCTACCATGAGGCCAAATATCGTTCTGAGGTGCTACAGTCATCACCAACCTATTCTCAGCAATCCCCTACATCGGCCAAACACTCGTAGAATGAGCATGAGGAGGATTCTCAGTAGATAACCCAACACTAACTCGATT…
Dendrocolaptes_platyrostris_JF276367	CATTACAGGCCTTTTAATAGCAATACACTATACAGCGGACACAACCCTAGCCTTTACATCCGTAGCTCATACATGCCGAAACGTCCAATTCGGCTGACTAATCCGAAACCTCCATGCAAACGGAGCCTCAATATTCTTTATCTGCATTTATCTCCACATCGGACGAGGCTTTTATTATGGCTCCTACCTTTTTAAAGAAACCTGAAACACAGGAATTATCCTTCTTCTGACCCTCATAGCAACCGCCTTCGTTGGTTATGTCCTACCATGAGGCCAAATATCGTTCTGAGGTGCTACAGTCATCACCAACCTATTCTCAGCAATCCCCTACATCGGCCAAACACTCGTAGAATGAGCATGAGGAGGATTCTCAGTAGATAACCCAACACTAACTCGATT…
Dendrocolaptes_platyrostris_JF276369	CATTACAGGCCTTTTAATAGCAATACACTATACAGCGGACACAACCCTAGCCTTTACATCCGTAGCTCATACATGCCGAAACGTCCAATTCGGCTGACTAATCCGAAACCTCCATGCAAACGGAGCCTCAATATTCTTTATCTGCATTTATCTCCACATCGGACGAGGCTTTTATTATGGCTCCTACCTTTTTAAAGAAACCTGAAACACAGGAATTATCCTTCTTCTGACCCTCATAGCAACCGCCTTCGTTGGTTATGTCCTACCATGAGGCCAAATATCGTTCTGAGGTGCTACAGTCATCACCAACCTATTCTCAGCAATCCCCTACATCGGCCAAACACTCGTAGAATGAGCATGAGGAGGATTCTCAGTAGATAACCCAACACTAACTCGATT…
Dendrocolaptes_platyrostris_JF276371	-----------TTTTAATAGCAATACACTATACAGCGGACACAACCCTAGCCTTTACATCCGTAGCTCATACATGCCGAAACGTCCAATTCGGCTGACTAATCCGAAACCTCCATGCAAACGGAGCCTCAATATTCTTTATCTGCATTTATCTCCACATCGGACGAGGCTTTTATTATGGCTCCTACCTTTTTAAAGAAACCTGAAACACAGGAATTATCCTTCTTCTGACCCTCATAGCAACCGCCTTCGTTGGTTATGTCCTACCATGAGGCCAAATATCGTTCTGAGGTGCTACAGTCATCACCAACCTATTCTCAGCAATCCCCTACATCGGCCAAACACTCGTAGAATGAGCATGAGGAGGATTCTCAGTAGATAACCCAACACTAACTCGATT…
Dendrocolaptes_platyrostris_JF276368	CATTACAGGCCTTTTAATAGCAATACACTATACAGCAGACACAACCCTAGCCTTTACATCCGTAGCTCATACATGCCGAAACGTCCAATTCGGCTGACTAATCCGAAACCTCCATGCAAACGGAGCCTCAATATTCTTTATCTGCATTTATCTCCACATCGGACGAGGCTTTTATTATGGCTCCTACCTTTTTAAAGAAACCTGAAACACAGGAATTATCCTTCTTCTGACCCTCATAGCAACCGCCTTCGTTGGTTATGTCCTACCATGAGGCCAAATATCGTTCTGAGGTGCTACAGTCATCACCAATCTATTCTCAGCAATCCCCTACATCGGCCAAACACTCGTAGAATGAGCATGAGGAGGATTTTCAGTAGATAACCCAACACTAACTCGATT…
Dendrocolaptes_platyrostris_JF276356	CATTACAGGCCTTTTAATAGCAATACACTATACAGCAGACACAACCCTAGCCTTTACATCCGTAGCTCATACATGCCGAAACGTCCAATTCGGCTGACTAATCCGAAACCTCCATGCAAACGGAGCCTCAATATTCTTTATCTGCATTTATCTCCACATCGGACGAGGCTTTTATTATGGCTCCTACCTTTTTAAAGAAACCTGAAACACAGGAATTATCCTTCTTCTGACCCTCATAGCAACCGCCTTCGTTGGTTATGTCCTACCATGAGGCCAAATATCGTTCTGAGGTGCTACAGTCATCACCAACCTATTCTCAGCAATCCCCTACATCGGCCAAACACTCGTAGAATGAGCATGAGGAGGATTTTCAGTAGATAACCCAACACTAACTCGATT…
Dendrocolaptes_platyrostris_JF276360	CATTACAGGCCTTTTAATAGCAATACACTATACAGCAGACACAACCCTAGCCTTTACATCCGTAGCTCATACATGCCGAAACGTCCAATTCGGCTGACTAATCCGAAACCTCCATGCAAACGGAGCCTCAATATTCTTTATCTGCATTTATCTCCACATCGGACGAGGCTTTTATTATGGCTCCTACCTTTTTAAAGAAACCTGAAACACAGGAATTATCCTTCTTCTGACCCTCATAGCAACCGCCTTCGTTGGTTATGTCCTACCATGAGGCCAAATATCGTTCTGAGGTGCTACAGTCATCACCAACCTATTCTCAGCAATCCCCTACATCGGCCAAACACTCGTAGAATGAGCATGAGGAGGATTTTCAGTAGATAACCCAACACTAACTCGATT…
Dendrocolaptes_platyrostris_JF276380	CATTACAGGCCTTTTAATAGCAATACACTATACAGCAGACACAACCCTAGCCTTTACATCCGTAGCTCATACATGCCGAAACGTCCAATTCGGCTGACTAATCCGAAACCTCCATGCAAACGGAGCCTCAATATTCTTTATCTGCATTTATCTCCACATCGGACGAGGCTTTTATTATGGCTCCTACCTTTTTAAAGAAACCTGAAACACAGGAATTATCCTTCTTCTGACCCTCATAGCAACCGCCTTCGTTGGTTATGTCCTACCATGAGGCCAAATATCGTTCTGAGGTGCTACAGTCATCACCAACCTATTCTCAGCAATCCCCTACATCGGCCAAACACTCGTAGAATGAGCATGAGGAGGATTTTCAGTAGATAACCCAACACTAACTCGATT…
Dendrocolaptes_platyrostris_JF276379	-----------TTTTAATAGCAATACACTATACAGCAGACACAACCCTAGCCTTTACATCCGTAGCTCATACATGCCGAAACGTCCAATTCGGCTGACTAATCCGAAACCTCCATGCAAACGGAGCCTCAATATTCTTTATCTGCATTTATCTCCACATCGGACGAGGCTTTTATTATGGCTCCTACCTTTTTAAAGAAACCTGAAACACAGGAATTATCCTTCTTCTGACCCTCATAGCAACCGCCTTCGTTGGTTATGTCCTACCATGAGGCCAAATATCGTTCTGAGGTGCTACAGTCATCACCAACCTATTCTCAGCAATCCCCTACATCGGCCAAACACTCGTAGAATGAGCATGAGGAGGATTTTCAGTAGATAACCCAACACTAACTCGATT…
Dendrocolaptes_platyrostris_JF276363	CATTACAGGCNTTTTAATAGCAATACACTATACAGCGGATACAACCCTAGCCTTTACATCCGTAGCTCATACATGCCGAAACGTCCAATTCGGCTGACTAATCCGAAACCTCCATGCAAACGGAGCCTCAATATTCTTTATCTGCATTTATCTCCACATCGGACGAGGCTTTTATTATGGCTCCTACCTTTTTAAAGAAACCTGAAACACAGGAATTATCCTTCTTCTGACCCTCATAGCAACCGCCTTCGTTGGTTATGTCCTACCATGAGGCCAAATATCGTTCTGAGGTGCTACAGTCATCACCAACCTATTCTCAGCAATCCCCTACATCGGCCAAACACTCGTAGAATGAGCATGAGGAGGATTTTCAGTAGATAACCCAACACTAACTCGATT…
Dendrocolaptes_platyrostris_JF276362	CATTACAGGCCTTTTAATAGCAATACACTATACAGCGGATACAACCCTAGCCTTTACATCCGTAGCTCATACATGCCGAAACGTCCAATTCGGCTGACTAATCCGAAACCTCCATGCAAACGGAGCCTCAATATTCTTTATCTGCATTTATCTCCACATCGGACGAGGCTTTTATTATGGCTCCTACCTTTTTAAAGAAACCTGAAACACAGGAATTATCCTTCTTCTGACCCTCATAGCAACCGCCTTCGTTGGTTATGTCCTACCATGAGGCCAAATATCGTTCTGAGGTGCTACAGTCATCACCAACCTATTCTCAGCAATCCCCTACATCGGCCAAACACTCGTAGAATGAGCATGAGGAGGATTTTCAGTAGATAACCCAACACTAACTCGATT…
Dendrocolaptes_platyrostris_JF276354	CATTANAGGCCTTTTAATAGCAATACACTATACAGCGGACACAACCCTAGCCTTTACATCCGTAGCTCATACATGCCGAAACGTCCAATTCGGCTGACTAATCCGAAACCTCCATGCAAATGGAGCCTCAATATTCTTTATCTGCATTTATCTCCACATCGGACGAGGCTTTTATTATGGCTCCTACCTTTTTAAAGAAACCTGAAACACAGGAATTATCCTTCTTCTGACCCTCATAGCAACCGCCTTCGTCGGTTATGTCCTACCATGAGGCCAAATATCGTTCTGAGGTGCTACAGTCATCACCAACCTATTCTCAGCAATCCCCTACATCGGCCAAACACTCGTAGAATGAGCATGAGGAGGATTTTCAGTAGATAACCCAACACTAACTCGATT…
Dendrocolaptes_platyrostris_JF276374	CATTACAGGCCTTTTAATAGCAATACACTATACAGCGGACACAACCCTAGCCTTTACATCCGTAGCTCATACATGCCGAAACGTCCAATTCGGCTGACTAATCCGAAACCTCCATGCAAATGGAGCCTCAATATTCTTTATCTGCATTTATCTCCACATCGGACGAGGCTTTTATTATGGCTCCTACCTTTTTAAAGAAACCTGAAACACAGGAATTATCCTTCTTCTGACCCTCATAGCAACCGCCTTCGTTGGTTATGTCCTACCATGAGGCCAAATATCGTTCTGAGGTGCTACAGTCATCACCAACCTATTCTCAGCAATCCCCTACATCGGCCAAACACTCGTAGAATGAGCATGAGGAGGATTTTCAGTAGATAACCCAACACTAACTCGATT…
Dendrocolaptes_platyrostris_JF276349	CATTACAGGCCTTTTAATAGCAATACACTATACAGCGGACACAACCCTAGCCTTTACATCCGTAGCTCATACATGCCGAAACGTCCAATTCGGCTGACTAATCCGAAACCTCCATGCAAATGGAGCCTCAATATTCTTTATCTGCATTTATCTCCACATCGGACGAGGCTTTTATTATGGCTCCTACCTTTTTAAAGAAACCTGAAACACAGGAATTATCCTTCTTCTGACCCTCATAGCAACCGCCTTCGTCGGTTATGTCCTACCATGAGGCCAAATATCGTTCTGAGGTGCTACAGTCATCACCAACCTATTCTCAGCAATCCCCTACATCGGCCAAACACTCGTAGAATGAGCATGAGGAGGATTTTCAGTAGATAACCCAACACTAACTCGATT…
Dendrocolaptes_platyrostris_JF276351	CATTACAGGCCTTTTAATAGCAATACACTATACAGCGGACACAACCCTAGCCTTTACATCCGTAGCTCATACATGCCGAAACGTCCAATTCGGCTGACTAATCCGAAACCTCCATGCAAATGGAGCCTCAATATTCTTTATCTGCATTTATCTCCACATCGGACGAGGCTTTTATTATGGCTCCTACCTTTTTAAAGAAACCTGAAACACAGGAATTATCCTTCTTCTGACCCTCATAGCAACCGCCTTCGTCGGTTATGTCCTACCATGAGGCCAAATATCGTTCTGAGGTGCTACAGTCATCACCAACCTATTCTCAGCAATCCCCTACATCGGCCAAACACTCGTAGAATGAGCATGAGGAGGATTTTCAGTAGATAACCCAACACTAACTCGATT…
Dendrocolaptes_platyrostris_JF276355	CATTACAGGCCTTTTAATAGCAATACACTATACAGCGGACACAACCCTAGCCTTTACATCCGTAGCTCATACATGCCGAAACGTCCAATTCGGCTGACTAATCCGAAACCTCCATGCAAATGGAGCCTCAATATTCTTTATCTGCATTTATCTCCACATCGGACGAGGCTTTTATTATGGCTCCTACCTTTTTAAAGAAACCTGAAACACAGGAATTATCCTTCTTCTGACCCTCATAGCAACCGCCTTCGTCGGTTATGTCCTACCATGAGGCCAAATATCGTTCTGAGGTGCTACAGTCATCACCAACCTATTCTCAGCAATCCCCTACATCGGCCAAACACTCGTAGAATGAGCATGAGGAGGATTTTCAGTAGATAACCCAACACTAACTCGATT…
Dendrocolaptes_platyrostris_JF276378	CATTACAGGCCTTTTAATAGCAATACACTATACAGCGGACACAACCCTAGCCTTTACATCCGTAGCTCATACATGCCGAAACGTCCAATTCGGCTGACTAATCCGAAACCTCCATGCAAATGGAGCCTCAATATTCTTTATCTGCATTTATCTCCACATCGGACGAGGCTTTTATTATGGCTCCTACCTTTTTAAAGAAACCTGAAACACAGGAATTATCCTTCTTCTGACCCTCATAGCAACCGCCTTCGTCGGTTATGTCCTACCATGAGGCCAAATATCGTTCTGAGGTGCTACAGTCATCACCAACCTATTCTCAGCAATCCCCTACATCGGCCAAACACTCGTAGAATGAGCATGAGGAGGATTTTCAGTAGATAACCCAACACTAACTCGATT…
Dendrocolaptes_platyrostris_JF276357	CATTACAGGCCTTTTAATAGCAATACACTATACAGCGGATACAACCCTAGCCTTTACATCCGTAGCTCATACATGCCGAAACGTCCAATTCGGCTGACTAATCCGAAACCTCCATGCAAACGGAGCCTCAATATTCTTTATCTGCATTTATCTCCACATCGGACGAGGCTTTTATTATGGCTCCTACCTTTTTAAAGAAACCTGAAACACAGGAATTATCCTTCTTCTGACCCTCATAGCAACCGCCTTCGTTGGTTATGTCCTACCATGAGGCCAAATATCGTTCTGAGGTGCTACAGTCATCACCAACCTATTCTCAGCAATCCCCTACATCGGCCAAACACTCGTAGAATGAGCATGAGGAGGATTTTCAGTAGATAACCCAACACTAACTCGATT…
Dendrocolaptes_platyrostris_JF276364	CATTACAGGCCTTTTAATAGCAATACACTATACAGCGGATACAACCCTAGCCTTTACATCCGTAGCTCATACATGCCGAAACGTCCAATTCGGCTGACTAATCCGAAACCTCCATGCAAACGGAGCCTCAATATTCTTTATCTGCATTTATCTCCACATCGGACGAGGCTTTTATTATGGCTCCTACCTTTTTAAAGAAACCTGAAACACAGGAATTATCCTTCTTCTGACCCTCATAGCAACCGCCTTCGTTGGTTATGTCCTACCATGAGGCCAAATATCGTTCTGAGGTGCTACAGTCATCACCAACCTATTCTCAGCAATCCCCTACATCGGCCAAACACTCGTAGAATGAGCATGAGGAGGATTTTCAGTAGATAACCCAACACTAACTCGATT…
Dendrocolaptes_platyrostris_JF276352	---------CCTTTTAATAGCAATACACTATACAGCGGATACAACCCTAGCCTTTACATCCGTAGCTCATACATGCCGAAACGTCCAATTCGGCTGACTAATCCGAAACCTCCATGCAAACGGAGCCTCAATATTCTTTATCTGCATTTATCTCCACATCGGACGAGGCTTTTATTATGGCTCCTACCTTTTTAAAGAAACCTGAAACACAGGAATTATCCTTCTTCTGACCCTCATAGCAACCGCCTTCGTTGGTTATGTCCTACCATGAGGCCAAATATCGTTCTGAGGTGCTACAGTCATCACCAACCTATTCTCAGCAATCCCCTACATCGGCCAAACACTCGTAGAATGAGCATGAGGAGGATTTTCAGTAGATAACCCAACACTAACTCGATT…
Dendrocolaptes_platyrostris_JF276365	CATTACAGGCCTTTTAATAGCAATACACTATACAGCGGATACAACCCTAGCCTTTACATCCGTAGCTCATACATGCCGAAACGTCCAATTCGGCTGACTAATCCGAAACCTCCATGCAAACGGAGCCTCAATATTCTTTATCTGCATTTATCTCCACATCGGACGAGGCTTTTATTATGGCTCCTACCTTTTTAAAGAAACCTGAAACACAGGAATTATCCTTCTTCTGACCCTCATAGCAACCGCCTTCGTTGGTTATGTCCTACCATGAGGCCAAATATCGTTCTGAGGTGCTACAGTCATCACCAACCTATTCTCAGCAATCCCCTACATCGGCCAAACACTCGTAGAATGAGCATGAGGAGGATTTTCAGTAGATAACCCAACACTAACTCGATT…
Dendrocolaptes_platyrostris_JF276370	CATTACAGGCCTTTTAATAGCAATACACTATACAGCGGATACAACCCTAGCCTTTACATCCGTAGCTCATACATGCCGAAACGTCCAATTCGGCTGACTAATCCGAAACCTCCATGCAAACGGAGCCTCAATATTCTTTATCTGCATTTATCTCCACATCGGACGAGGCTTTTATTATGGCTCCTACCTTTTTAAAGAAACCTGAAACACAGGAATTATCCTTCTTCTGACCCTCATAGCAACCGCCTTCGTTGGTTATGTCCTACCATGAGGCCAAATATCGTTCTGAGGTGCTACAGTCATCACCAACCTATTCTCAGCAATCCCCTACATCGGCCAAACACTCGTAGAATGAGCATGAGGAGGATTTTCAGTAGATAACCCAACACTAACTCGATT…
Dendrocolaptes_platyrostris_JF276358	CATTACAGGCCTTTTAATAGCAATACACTATACAGCGGATACAACCCTAGCCTTTACATCCGTAGCTCATACATGCCGAAACGTCCAATTCGGCTGACTAATCCGAAACCTCCATGCAAACGGAGCCTCAATATTCTTTATCTGCATTTATCTCCACATCGGACGAGGCTTTTATTATGGCTCCTACCTTTTTAAAGAAACCTGAAACACAGGAATTATCCTTCTTCTGACCCTCATAGCAACCGCCTTCGTTGGTTATGTCCTACCATGAGGCCAAATATCGTTCTGAGGTGCTACAGTCATCACCAACCTATTCTCAGCAATCCCCTACATCGGCCAAACACTCGTAGAATGAGCATGAGGAGGATTTTCAGTAGATAACCCAACACTAACTCGATT…
Dendrocolaptes_platyrostris_JF276361	CATTACAGGCCTTTTAATAGCAATACACTATACAGCGGATACAACCCTAGCCTTTACATCCGTAGCTCATACATGCCGAAACGTCCAATTCGGCTGACTAATCCGAAACCTCCATGCAAACGGAGCCTCAATATTCTTTATCTGCATTTATCTCCACATCGGACGAGGCTTTTATTATGGCTCCTACCTTTTTAAAGAAACCTGAAACACAGGAATTATCCTTCTTCTGACCCTCATAGCAACCGCCTTCGTTGGTTATGTACTACCATGAGGCCAAATATCGTTCTGAGGTGCTACAGTCATCACCAACCTATTCTCAGCAATCCCCTACATCGGCCAAACACTCGTAGAATGAGCATGAGGAGGATTTTCAGTAGATAACCCAACACTAACTCGATT…
Dendrocolaptes_platyrostris_JF276372	CATTACAGGCCTTTTAATAGCAATACACTATACAGCGGATACAACCCTAGCCTTTACATCCGTAGCTCATACATGCCGAAACGTCCAATTCGGCTGACTAATCCGAAACCTCCATGCAAACGGAGCCTCAATATTCTTTATCTGCATTTATCTCCACATCGGACGAGGCTTTTATTATGGCTCCTACCTTTTTAAAGAAACCTGAAACACAGGAATTATCCTTCTTCTGACCCTCATAGCAACCGCCTTCGTTGGTTATGTCCTACCATGAGGCCAAATATCGTTCTGAGGTGCTACAGTCATCACCAACCTATTCTCAGCAATCCCCTACATCGGCCAAACACTCGTAGAATGAGCATGAGGAGGATTTTCAGTAGATAACCCAACACTAACTCGATT…
Dendrocolaptes_platyrostris_JF276373	CATTACAGGCCTTTTAATAGCAATACACTATACAGCGGATACAACCCTAGCCTTTACATCCGTAGCTCATACATGCCGAAACGTCCAATTCGGCTGACTAATCCGAAACCTCCATGCAAACGGAGCCTCAATATTCTTTATCTGCATTTATCTCCACATCGGACGAGGCTTTTATTATGGCTCCTACCTTTTTAAAGAAACCTGAAACACAGGAATTATCCTTCTTCTGACCCTCATAGCAACCGCCTTCGTTGGTTATGTCCTACCATGAGGCCAAATATCGTTCTGAGGTGCTACAGTCATCACCAACCTATTCTCAGCAATCCCCTACATCGGCCAAACACTCGTAGAATGAGCATGAGGAGGATTTTCAGTAGATAACCCAACACTAACTCGATT…
Dendrocolaptes_platyrostris_JF276375	CATTACAGGCCTTTTAATAGCAATACACTATACAGCGGATACAACCCTAGCCTTTACATCCGTAGCTCATACATGCCGAAACGTCCAATTCGGCTGACTAATCCGAAACCTCCATGCAAACGGAGCCTCAATATTCTTTATCTGCATTTATCTCCACATCGGACGAGGCTTTTATTATGGCTCCTACCTTTTTAAAGAAACCTGAAACACAGGAATTATCCTTCTTCTGACCCTCATAGCAACCGCCTTCGTTGGTTATGTCCTACCATGAGGCCAAATATCGTTCTGAGGTGCTACAGTCATCACCAACCTATTCTCAGCAATCCCCTACATCGGCCAAACACTCGTAGAATGAGCATGAGGAGGATTTTCAGTAGATAACCCAACACTAACTCGATT…
Dendrocolaptes_platyrostris_JF276377	CATTACAGGCCTTTTAATAGCAATACACTATACAGCGGATACAACCCTAGCCTTTACATCCGTAGCTCATACATGCCGAAACGTCCAATTCGGCTGACTAATCCGAAACCTCCATGCAAACGGAGCCTCAATATTCTTTATCTGCATTTATCTCCACATCGGACGAGGCTTTTATTATGGCTCCTACCTTTTTAAAGAAACCTGAAACACAGGAATTATCCTTCTTCTGACCCTCATAGCAACCGCCTTCGTTGGTTATGTCCTACCATGAGGCCAAATATCGTTCTGAGGTGCTACAGTCATCACCAACCTATTCTCAGCAATCCCCTACATCGGCCAAACACTCGTAGAATGAGCATGAGGAGGATTTTCAGTAGATAACCCAACACTAACTCGATT…
Dendrocolaptes_platyrostris_JF276376	CATTACAGGCCTTTTAATAGCAATACACTATACAGCGGATACAACCCTAGCCTTTACATCCGTAGCTCATACATGCCGAAACGTCCAATTCGGCTGACTAATCCGAAACCTCCATGCAAACGGAGCCTCAATATTCTTTATCTGCATTTATCTCCACATCGGACGAGGCTTTTATTATGGCTCCTACCTTTTTAAAGAAACCTGAAACACAGGAATTATCCTTCTTCTGACCCTCATAGCAACCGCCTTCGTTGGTTATGTCCTACCATGAGGCCAAATATCGTTCTGAGGTGCTACAGTCATCACCAACCTATTCTCAGCAATCCCCTACATCGGCCAAACACTCGTAGAATGAGCATGAGGAGGATTTTCAGTAGATAACCCAACACTAACTCGATT…
	;
End;
