# Supplementary material for: A latitudinal phylogeographic diversity gradient in birds
Source: PLoS Biol. 2017 Apr 13;15(4):e2001073. doi: 10.1371/journal.pbio.2001073 (PMC5390966; doi:10.1371/journal.pbio.2001073)
Supplement: S1 Data — (ZIP) [file pbio.2001073.s015.zip › S1_Data/Diglossa-caerulescens.nex]

#NEXUS

begin data;
   dimensions ntax=35 nchar=1041;
   format datatype=dna gap=- missing=N interleave=no;
   matrix

glauca.FM430121 ATGAACCCCCAAGCAAATTTAATTTTTGCCACTAGCCTGATTCTAGGTACTACTATCACTCTGTCAAGCAACCACTGAATCATAGCTTGAGCTGGCCTTGAGATCAACACACTAGCCATCCTCCCACTAATTTCAAAATCCCACCACCCACGAGCCATCGAAGCCGCCACCAAATACTTCCTAACCCAGGCAGCTGCCTCTGCCCTCGTCCTATTCTCCAGCATGACCAACGCATGACAAACTGGACAATGAGACATTACCCAACTCACCCACCCAGTATCCTGCCTAATCCTCACCTCCGCAATCGCAATAAAACTAGGGCTAGTGCCATTCCACTTCTGATTTCCAGAAGTACTCCAAGGATCCCCCCTGACTACCGGCCTCCTCCTATCTACGATCATAAAACTTCCTCCAATGGCTCTGCTCTACATAACTTCACCCTCACTAAACCCCGCCCTCTTAACCACCCTGGCCCTCTTTTCAGCAGCCCTGGGGGGATGAATAGGCCTTAATCAAACACAAATCNGAAAAATCCTGGCTTTNTCCTCCATCTCCCACCTAGGATGAATAGCAATCATTATCATCTACCACCCCAAACTCACCCTCCTTAACTTCTACCTATATTCCGTAATAACCGCAACCATCTTTCTCACCCTAAATACTATAAAAGTACTAAAACTATCCACCCTAATAACCGCATGAACCAAAACCCCACCCCTAAATGCCATGCTACTTCTAACCCTGCTCTCTCTCGCAGGCCTGCCTCCCCTAACAGGATTCCTGCCCAAATGACTGATTATTCAAGAACTAACTAAACAAGACATAGCCCCAGCAGCCACGCTTATCTCCCTACTCTCCCTCCTGAGCCTATTCTTCTACCTCCGTCTAGCATACTGCACAACAATCACACTTCCTCCACACACCACAAACCACATAAAACAATGACGTACCAACAAACCAACCAGCATTANAATCGCTATCCTAACTACTATGTCCGTCATACTTCTCCCAATCTCCCCCATGATCNTAACCACTGTCTAA
cyanea.FM430124 ATGAACCCCCAAGCAAATTTAATTTTTGCCACAAGCCTGATCCTAGGAACAACCATCACCATATCAAGCAACCACTGAATCATAGCCTGGGCCGGCCTCGAAATTAATACACTAGCCATCCTCCCATTAATTTCAAAATCCCACCACCCACGGGCCATTGAAGCTGCCACCAAATATTTCCTTACCCAATCAGCTGCTTCTGCCCTAGTCCTATTCTCCAGCATAACCAACGCATGACAAACCGGTCAATGAGATATTACTCAACTCACTCACCCAATATCCTGCCTTATCCTTACCTCTGCAATCGCAATAAAACTAGGACTAGTACCGTTCCACTTCTGATTCCCAGAAGTACTCCAAGGGTCCCCCCTAACTACAGGCCTCCTCCTATCAACTATCATAAAACTCCCCCCAATCACCCTACTCTACATAACCTCCCCCTCATTAAACCCCGCCCTCCTAACTACCCTGGCCCTCCTCTCAGCAGCCCTAGGAGGATGAATGGGCCTCAATCAAACACAAATCCGAAAGATCCTGGCTTTCTCCTCTATTTCCCACCTAGGATGGATAGCAATCATTATCATTTACTACCCTAAACTCACCCTCCTCAACTTCTACCTATACTCCGTAATAACCACAGCCATCTTCCTCACCCTAAATACCATAAAAGTACTAAAACTGTCCACCCTAATAACTGCGTGAACCAAAACCCCATCCTTAAACGCCATACTACTCCTAACCCTACTTTCTCTCGCAGGACTACCTCCCCTGACAGGATTCCTGCCCAAATGACTCATTATCCAGGAACTGACTAAACAAGACATAGCCCCAGCAGCCACACTCATCTCTCTTCTCTCCCTTCTAAGCCTATTCTTCTACCTCCGTCTCGCATACTGCACAACAATCACACTTCCCCCACACACCACAAACCACATAAAACAATGACGTACCAACAAATCAACCAGCATTACAATCGCTATCTTAACCACCATGTCCGTCATGCTTCTCCCCATCTCCCCCATGATCATAACCGTTGTTTAA
caerulescens.219_CajamarcaPE ATGAACCCCCAAGCGAATTTAATTTTCGCCACAAGCCTGATTCTAGGAACAACCATCACCATCTCAAGCAATCACTGAGTCATAGCCTGAGCCGGCCTTGAAATCAACACACTAGCCATCCTCCCATTAATCTCAAAATCCCACCACCCACGAGCCATTGAAGCTGCTACCAAATATTTCCTTACTCAATCAGCTGCTTCTGCCCTCGTCTTATTCTCCAGCATGACCAACGCATGACAAACTGGACAATGAGACATTACTCAGCTCACCCACCCAATATCATGCCTTATCCTTACTTCTGCAATCGCGATAAAACTAGGACTAGTACCATTCCACTTCTGATTTCCAGAAGTACTCCAAGGGTCCCCTCTAACCACAGGCCTCCTCCTGTCCACTATCATAAAACTCCCCCCAATCACCCTACTCTACATAACTTCTCCCTCATTAAACCCCACTCTCTTAACTACCTTAGCTCTCCTATCAGCAGCCCTAGGAGGATGAATGGGCCTCAATCAAACACAAATCCGAAAAATCATAGCTTTCTCCTCCATCTCCCACCTAGGATGAATAGCAGTCATTATCATTTATTACCCTAAACTTACTCTCCTTAATTTCTACCTATACTCCGCAATAACCGCAGCCATCTTTCTTACCTTAAATACCATAAAAGTTCTAAAACTATCCACCCTAATAACTGCATGAACCAAAACTCCATCCTTAAACGCCATACTACTCCTAACTCTGCTCTCTCTAGCAGGACTACCTCCCCTAACAGGATTCCTGCCCAAATGACTTATCATCCAAGAACTGACTAAACAAGACATAGCCCCAGCAGCCACACTCATCTCTCTCCTCTCCCTTTTAAGCTTATTCTTCTACCTCCGCCTCGCATACTGCACAACAATCACACTTCCTCCACATACTACAAACCACATAAAACAATGACGTACCAGCAAACCAACCAGCATTACAATTGCTATCTTAACTACCATGTCCGTCATGCTTCTCCCCATCTCCCCCATGATCATAGCCCTTGTCTAA
caerulescens.22846_LaPazBO ATGAACCCCCAAGCGAATTTAATCTTCGCCACAAGCCTGATTTTAGGAACAACCATCACCATCTCAAGCAATCACTGAATCACAGCCTGAGCCGGCCTTGAAATCAACACACTAGCCATCCTCCCATTAATCTCAAAATCCCACCACCCACGAGCCATTGAAGCTGCTACCAAATATTTCCTTACTCAATCAGCTGCTTCTGCCCTCGTCCTATTCTCCAGCATGACCAACGCATGACAAACTGGACAATGAGACATTACTCAGCTCACCCACCCAATATCATGCCTTATCCTTACTTCTGCAATCGCGATAAAACTAGGACTAGTACCATTCCACTTCTGATTTCCAGAAGTACTCCAAGGGTCCCCTCTAACCACAGGCCTCCTCCTATCCACTATCATAAAACTCCCCCCAATCACCCTACTCTACATAACTTCTCCCTCATTAAACCCTACTCTCTTAACTACCTTAGCTCTCCTATCAGCAGCCTTAGGAGGATGAATAGGCCTCAATCAAACACAAATCCGAAAAATCATAGCCTTCTCTTCCATCTCCCACCTAGGATGAATAGCAATCATTATCATTTATTACCCTAAACTTACTCTCCTTAATTTCTACCTATACTCCGCAATAACCGCAGCCATCTTTCTCACCTTAAATACCATAAAAGTTCTAAAACTATCCACCCTAATAACTGCATGAACCAAAACTCCATCCTTAAACACCATACTACTCCTAACTCTGCTCTCTCTAGCAGGACTACCTCCCCTAACAGGATTCCTGCCCAAATGACTTATCATCCAAGAACTGACTAAACAAGACATAGCCCCAGCAGCCACACTCATCTCCCTCCTCTCCCTTCTAAGCTTATTCTTCTACCTCCGCCTCGCATACTGCACAACAATCACACTTCCTCCACATACTACAAACCACATAAAACAATGACGTACCAGCAAACCAACCAGCATTACAATTGCTATCTTAACCACCATGTCCGTCATGCTTCTCCCCATCTCCCCCATGATCATAGCCCTTATCTAA
caerulescens.22897_LaPazBO NNNNNNNNNNNNNNNNNNNNNATCTTCGCCACAAGCCTGATTTTAGGAACAACCATCACCATCTCAAGCAATCACTGAATCACAGCCTGAGCCGGCCTTGAAATCAACACACTAGCCATCCTCCCATTAATCTCAAAATCCCACCACCCACGAGCCATTGAAGCTGCTACCAAATATTTCCTTACTCAATCAGCTGCTTCTGCCCTCGTCCTATTCTCCAGCATGACCAACGCATGACAAACTGGACAATGAGACATTACTCAGCTCACCCACCCAATATCATGCCTTATCCTTACTTCTGCAATCGCGATAAAACTAGGACTAGTACCATTCCACTTCTGATTTCCAGAAGTACTCCAAGGGTCCCCTCTAACCACAGGCCTCCTCCTATCCACTATCATAAAACTCCCCCCAATCACCCTACTCTACATAACTTCTCCCTCATTAAACCCTACTCTCTTAACTACCTTAGCTCTCCTATCAGCAGCCTTAGGAGGATGAATAGGCCTCAATCAAACACAAATCCGAAAAATCATAGCCTTCTCTTCCATCTCCCACCTAGGATGAATAGCAATCATTATCATTTATTACCCTAAACTTACTCTCCTTAATTTCTACCTATACTCCGCAATAACCGCAGCCATCTTTCTCACCTTAAATACCATAAAAGTTCTAAAACTATCCACCCTAATAACTGCATGAACCAAAACTCCATCCTTAAACACCATACTACTCCTAACTCTGCTCTCTCTAGCAGGACTACCTCCCCTAACAGGATTCCTGCCCAAATGACTTATCATCCAAGAACTGACTAAACAAGACATAGCCCCAGCAGCCACACTCATCTCCCTCCTCTCCCTTCTAAGCTTATTCTTCTACCTCCGCCTCGCATACTGCACAACAATCACACTTCCTCCACATACTACAAACCACATAAAACAATGACGTACCAGCAAACCAACCAGCATTACAATTGCTATCTTAACCACCATGTCCGTCATGCTTCTCCCCATCTCCCCCATGATCATAGCCCTTGTCTAA
caerulescens.31954_CajamarcaPE NNGAACCCCCAAGCGAATTTAATTTTCGCCACAAGCCTGATTCTAGGAACAACCATCACCATCTCAAGCAATCACTGAGTCATAGCCTGAGCCGGCCTTGAAATCAACACACTAGCCATCCTCCCATTAATCTCAAAATCCCACCACCCACGAGCCATTGAAGCTGCTACCAAATATTTCCTTACTCAATCAGCTGCTTCTGCCCTCGTCTTATTCTCCAGCATGACCAACGCATGACAAACTGGACAATGAGACATTACTCAGCTCACCCACCCAATATCATGCCTTATCCTTACTTCTGCAATCGCGATAAAACTAGGACTAGTACCATTCCACTTCTGATTTCCAGAAGTACTCCAAGGGTCCCCTCTAACCACAGGCCTCCTCCTGTCCACTATCATAAAACTCCCCCCAATCACCCTACTCTACATAACTTCTCCCTCATTAAACCCCACTCTCTTAACTACCTTAGCTCTCCTATCAGCAGCCCTAGGAGGATGAATGGGCCTCAATCAAACACAAATCCGAAAAATCATAGCTTTCTCCTCCATCTCCCACCTAGGATGAATAGCAGTCATTATCATTTATTACCCTAAACTTACTCTCCTTAATTTCTACCTATACTCCGCAATAACCGCAGCCATCTTTCTTACCTTAAATACCATAAAAGTTCTAAAACTATCCACCCTAATAACTGCATGAACCAAAACTCCATCCTTAAACGCCATACTACTCCTAACTCTGCTCTCTCTAGCAGGACTACCTCCCCTAACAGGATTCCTGCCCAAATGACTTATCATCCAAGAACTGACTAAACAAGACATAGCCCCAGCAGCCACACTCATCTCTCTCCTCTCCCTTTTAAGCTTATTCTTCTACCTCCGCCTCGCATACTGCACAACAATCACACTTCCTCCACATACTACAAACCACATAAAACAATGACGTACCAGCAAACCAACCAGCATTACAATTGCTATCTTAACTACCATGTCCGTCATGCTTCTCCCCATCTCCCCCATGATCATAGCCCTTGTCTAA
caerulescens.33183_CajamarcaPE NNNAACCCCCAAGCGAATTTAATTTTCGCCACAAGCCTGATTCTAGGAACAACCATCACCATCTCAAGCAATCACTGAGTCATAGCCTGAGCCGGCCTTGAAATCAACACACTAGCCATCCTCCCATTAATCTCAAAATCCCACCACCCACGAGCCATTGAAGCTGCTACCAAATATTTCCTTACTCAATCAGCTGCTTCTGCCCTCGTCTTATTCTCCAGCATGACCAACGCATGACAAACTGGACAATGAGACATTACTCAGCTCACCCACCCAATATCATGCCTTATCCTTACTTCTGCAATCGCGATAAAACTAGGACTAGTACCATTCCACTTCTGATTTCCAGAAGTACTCCAAGGGTCCCCTCTAACCACAGGCCTCCTCCTGTCCACTATCATAAAACTCCCCCCAATCACCCTACTCTACATAACTTCTCCCTCATTAAACCCCACTCTCTTAACTACCTTAGCTCTCCTATCAGCAGCCCTAGGAGGATGAATGGGCCTCAATCAAACACAAATCCGAAAAATCATAGCTTTCTCCTCCATCTCCCACCTAGGATGAATAGCAGTCATTATCATTTATTACCCTAAACTTACTCTCCTTAATTTCTACCTATACTCCGCAATAACCGCAGCCATCTTTCTTACCTTAAATACCATAAAAGTTCTAAAACTATCCACCCTAATAACTGCATGAACCAAAACTCCATCCTTAAACGCCATACTACTCCTAACTCTGCTCTCTCTAGCAGGACTACCTCCCCTAACAGGATTCCTGCCCAAATGACTTATCATCCAAGAACTGACTAAACAAGACATAGCCCCAGCAGCCACACTCATCTCTCTCCTCTCCCTTTTAAGCTTATTCTTCTACCTCCGCCTCGCATACTGCACAACAATCACACTTCCTCCACATACTACAAACCACATAAAACAATGACGTACCAGCAAACCAACCAGCATTACAATTGCTATCTTAACTACCATGTCCGTCATGCTTCTCCCCATCTCCCCCATGATCATAGCCCTTGTCTAA
caerulescens.33798_CajamarcaPE NNNAACCCCCAAGCGAATTTAATTTTCGCCACAAGCCTGATTCTAGGAACAACCATCACCATCTCAAGCAATCACTGAGTCATAGCCTGAGCCGGCCTTGAAATCAACACACTAGCCATCCTCCCATTAATCTCAAAATCCCACCACCCACGAGCCATTGAAGCTGCTACCAAATATTTCCTTACTCAATCAGCTGCTTCTGCCCTCGTCTTATTCTCCAGCATGACCAACGCATGACAAACTGGACAATGAGACATTACTCAGCTCACCCACCCAATATCATGCCTTATCCTTACTTCTGCAATCGCGATAAAACTAGGACTAGTACCATTCCACTTCTGATTTCCAGAAGTACTCCAAGGGTCCCCTCTAACCACAGGCCTCCTCCTGTCCACTATCATAAAACTCCCCCCAATCACCCTACTCTACATAACTTCTCCCTCATTAAACCCCACTCTCTTAACTACCTTAGCTCTCCTATCAGCAGCCCTAGGAGGATGAATGGGCCTCAATCAAACACAAATCCGAAAAATCATAGCTTTCTCCTCCATCTCCCACCTAGGATGAATAGCAGTCATTATCATTTATTACCCTAAACTTACTCTCCTTAATTTCTACCTATACTCCGCAATAACCGCAGCCATCTTTCTTACCTTAAATACCATAAAAGTTCTAAAACTATCCACCCTAATAACTGCATGAACCAAAACTCCATCCTTAAACGCCATACTACTCCTAACTCTGCTCTCTCTAGCAGGACTACCTCCCCTAACAGGATTCCTGCCCAAATGACTTATCATCCAAGAACTGACTAAACAAGACATAGCCCCAGCAGCCACACTCATCTCTCTCCTCTCCCTTTTAAGCTTATTCTTCTACCTCCGCCTCGCATACTGCACAACAATCACACTTCCTCCACATACTACAAACCACATAAAACAATGACGTACCAGCAAACCAACCAGCATTACAATTGCTATCTTAACCACCATGTCCGTCATGCTTCTCCCCATCTCCCCCATGATCATAGCCCTTGTCTAA
caerulescens.5556_SanMartinPE ATGAACCCCCAAGCGAATTTAATCTTCGCCACAAGCCTGATTTTAGGAACAACCATCACCATCTCAAGCAATCACTGAATCATAGCCTGAGCCGGCCTTGAAATCAACACACTAGCCATCCTCCCATTAATCTCAAAATCCCACCACCCACGAGCCATTGAAGCTGCTACCAAATATTTCCTTACTCAATCAGCTGCTTCTGCCCTCGTCCTATTCTCCAGCATGACCAACGCATGACAAACTGGACAATGAGACATTACTCAGCTCACCCACCCAATATCATGCCTTATCCTTACTTCTGCAATCGCGATAAAACTAGGACTAGTACCATTCCACTTCTGATTTCCAGAAGTACTCCAAGGGTCCCCTCTAACCACAGGCCTCCTCCTATCCACTATCATAAAACTCCCCCCAATCACCCTACTCTACATAACTTCTCCCTCATTAAACCCTACTCTCTTAACTACCTTAGCTCTCCTATCAGCAGCCCTAGGAGGATGAATGGGCCTCAATCAAACACAAATCCGAAAAATCATAGCCTTCTCCTCCATCTCCCACCTAGGATGAATAGCAATCATTATCATTTATTACCCTAAACTTACTCTCCTTAATTTCTACCTATACTCCGCAATAACTGCAGCCATCTTTCTCACCTTAAATACCATAAAAGTTCTAAAACTATCCACCCTAATAACTGCATGAACCAAAACTCCATCCTTAAACGCCATACTACTCCTAACTCTGCTCTCTCTAGCAGGACTACCTCCCCTAACAGGATTCCTGCCCAAATGACTTATCATCCAAGAACTGACTAAACAAGACATAGCCCCAGCAGCCACACTCATCTCCCTCCTCTCCCTTCTAAGCTTATTCTTCTACCTCCGCCTCGCATACTGCACAACAATCACACTTCCTCCACATACTACAAACCACATAAAACAATGACGTACCAGCAAACCAACCAGCATTACAATTGCTATCTTAACCACCATGTCCGTCATGCTTCTCCCCATCTCCCCCATGATCATAACCCTTGTCTAA
caerulescens.585_PunoPE NNNNNNNNNCAAGCGAATTTAATCTTCGCCACAAGCCTGATTTTAGGAACAACCATCACCATCTCAAGCAATCACTGAATCACAGCCTGAGCCGGCCTTGAAATCAACACACTAGCCATCCTCCCATTAATCTCAAAATCCCACCACCCACGAGCCATTGAAGCTGCTACCAAATATTTCCTTACTCAATCAGCTGCTTCTGCCCTCGTCCTATTCTCCAGCATGACCAACGCATGACAAACTGGACAATGAGACATTACTCAGCTCACCCACCCAATATCATGCCTTATCCTTACTTCTGCAATCGCGATAAAACTAGGACTAGTACCATTCCACTTCTGATTTCCAGAAGTACTCCAAGGGTCCCCTCTAACCACAGGCCTCCTCCTATCCACTATCATAAAACTCCCCCCAATCACCCTACTCTACATAACTTCTCCCTCATTAAACCCTACTCTCTTAACTACCTTAGCTCTCCTATCAGCAGCCCTAGGAGGATGAATAGGCCTCAATCAAACACAAATCCGAAAAATCATAGCCTTCTCTTCCATCTCCCACCTAGGATGAATAGCAATCATTATCATTTATTACCCTAAACTTACTCTCCTTAATTTCTACCTATACTCCGCAATAACCACAGCCATCTTTCTCACCTTAAATACCATAAAAGTTCTAAAACTATCCACCCTAATAACTGCATGAACCAAAACTCCATCCTTAAACACCATACTACTCCTAACTCTGCTCTCTCTAGCAGGACTACCTCCCCTAACAGGATTCCTGCCCAAATGACTTATCATCCAAGAACTGACTAAACAAGACATAGCCCCAGCAGCCACACTCATCTCCCTCCTCTCCCTTCTAAGCTTATTCTTCTACCTCCGCCTCGCATACTGCACAACAATCACACTTCCTCCACATACTACAAACCACATAAAACAATGACGTACCAGCAAACCAACCAGCATTACAATTGCTATCTTAACCACCATGTCCGTCATGCTTCTCCCCATCTCCCCCATGATCATAGCCCTTGTCTAA
caerulescens.AM.DOT2719_LaPazBO ATGAACCCCCAAGCGAATTTAATCTTCGCCACAAGCCTGATTTTAGGAACAACCATCACCATCTCAAGCAATCACTGAATCACAGCCTGAGCCGGCCTTGAAATCAACACACTAGCCATCCTCCCATTAATCTCAAAATCCCACCACCCACGAGCCATTGAAGCTGCTACCAAATATTTCCTTACTCAATCAGCTGCTTCTGCCCTCGTCCTATTCTCCAGCATGACCAACGCATGACAAACTGGACAATGAGACATTACTCAGCTCACCCACCCAATATCATGCCTTATCCTTACTTCTGCAATCGCGATAAAACTAGGACTAGTACCATTCCACTTCTGATTTCCAGAAGTACTCCAAGGGTCCCCTCTAACCACAGGCCTCCTCCTATCCACTATCATAAAACTCCCCCCAATCACCCTACTCTACATAACTTCTCCCTCATTAAACCCTACTCTCTTAACTACCTTAGCTCTCCTATCAGCAGCCTTAGGAGGATGAATAGGCCTCAATCAAACACAAATCCGAAAAATCATAGCCTTCTCTTCCATCTCCCACCTAGGATGAATAGCAATCATTATCATTTATTACCCTAAACTTACTCTCCTTAATTTCTACCTATACTCCGCAATAACCGCAGCCATCTTTCTCACCTTAAATACCATAAAAGTTCTAAAACTATCCACCCTAATAACTGCATGAACCAAAACTCCATCCTTAAACACCATACTACTCCTAACTCTGCTCTCTCTAGCAGGACTACCTCCCCTAACAGGATTCCTGCCCAAATGACTTATCATCCAAGAACTGACTAAACAAGACATAGCCCCAGCAGCCACACTCATCTCCCTCCTCTCCCTTCTAAGCTTATTCTTCTACCTCCGCCTCGCATACTGCACAACAATCACACTTCCTCCACATACTACAAACCACATAAAACAATGACGTACCAGCAAACCAACCAGCATTACAATTGCTATCTTAACCACCATGTCCGTCATGCTTCTCCCCATCTCCCCCATGATCATAGCCCTTGTCTAA
caerulescens.AM.DOT5022_AraguaVE ATGAACCCCCAAGCGAATTTAATTTTCGCCACAAGCCTGATTTTAGGAACAACCATCACCATCTCAAGCAATCACTGAGTCATAGCCTGAGCCGGCCTTGAAATCAACACACTAGCCATCCTCCCATTAATCTCAAAATCCCACCACCCACGAGCCATTGAAGCTGCTACCAAATATTTCCTTACTCAATCAGCTGCTTCTGCCCTCGTCCTATTCTCCAGCATGACCAACGCATGACAAACTGGACAATGAGACATTACTCAGCTCACCCACCCAATATCATGCCTTATCCTTACTTCTGCAATCGCGATAAAACTAGGACTAGTACCATTCCACTTCTGATTTCCAGAAGTACTCCAAGGGTCCCCTCTAACCACAGGACTCCTCCTGTCCACTATCATAAAACTCCCCCCAATCACCCTACTCTACATAACTTCTCCCTCATTAAACCCCACTCTCTTAACTACCTTAGCTCTCCTATCAGCAGCCCTAGGAGGATGAATGGGCCTCAATCAAACACAAATCCGAAAAATCATAGCTTTCTCCTCCATCTCCCACCTAGGATGAATAGCAGTCATTATCATTTATTACCCTAAACTTACTCTCCTTAATTTCTACCTATACTCCGCAATAACCGCAGCCATCTTTCTTACCTTAAATACCATAAAAGTTCTAAAACTATCCACCCTAATAACTGCATGAACCAAAACTCCATCCTTAAACGCCATACTACTCCTAACTCTGCTCTCTCTAGCAGGACTACCTCCCCTAACAGGATTCCTGCCCAAATGACTTATCATCCAAGAACTGACTAAACAAGACATAGCCCCAGCAGCCACACTCATCTCTCTCCTCTCCCTTCTAAGCTTATTCTTCTACCTCCGCCTCGCATACTGCACAACAATCACACTTCCTCCACATACTACAAACCACATAAAACAATGACGTACCAGCAAACCAACCAGCATTACAATTGCTATCTTAACCACCATGTCCGTCATGCTTCTCCCCATCTCCCCCATGATCATAGCCCTTGTCTAA
caerulescens.AMC1056_Guaraque_NTachVE ATGAACCCCCAAGCGAATTTAATTTTCGCCACAAGCCTGATTTTAGGAACAACCATCACCATCTCAAGCAATCACTGAGTCATAGCCTGAGCCGGCCTTGAAATCAACACACTAGCCATCCTCCCATTAATCTCAAAATCCCACCACCCACGAGCCATTGAAGCTGCTACCAAATATTTCCTTACTCAATCAGCTGCTTCTGCCCTCGTCCTATTCTCCAGCATGACCAACGCATGACAAACTGGACAATGAGACATTACTCAGCTCACCCACCCAATATCATGCCTTATCCTTACTTCTGCAATCGCGATAAAACTAGGACTAGTACCATTCCACTTCTGATTTCCAGAAGTACTCCAAGGGTCCCCTCTAACCACAGGCCTCCTCCTGTCCACTATCATAAAACTCCCCCCAATCACCCTACTCTACATAACCTCTCCCTCATTAAACCCTACTCTCTTAACTACCTTAGCTCTCCTATCAGCAGCCCTAGGAGGATGAATGGGCCTCAATCAAACACAAATCCGAAAAATCATAGCTTTCTCCTCCATCTCCCACCTAGGATGAATAGCAGTCATTATCATTTATTACCCTAAACTTACTCTCCTTAATTTCTACCTATACTCCGCAATAACCGCAGCCATCTTTCTTACCTTAAATACCATAAAAGTTCTAAAACTATCCACCCTAATAACTGCATGAACCAAAACTCCATCCTTAAACGCCATACTACTCCTAACTCTGCTCTCTCTAGCAGGACTACCTCCCCTAACAGGATTCCTGCCCAAATGACTTATCATCCAAGAACTGACTAAACAAGACATAGCCCCAGCAGCCACACTCATCTCCCTCCTCTCCCTTCTAAGCTTATTCTTCTACCTCCGCCTCGCATACTGCACAACAATCACACTTCCCCCACATACTACAAACCACATAAAACAATGACGTACCAGCAAACCAACCAGCATTACAATTGCTATCTTAACCACCATGTCCGTCATGCTTCTCCCCATCTCCCCCATGATCATAGCCCTTGTCTAA
caerulescens.AMC1057_Guaraque_NTachVE ATGAACCCCCAAGCGAATTTAATTTTCGCCACAAGCCTGATTTTAGGAACAACCATCACCATCTCAAGCAATCACTGAGTCATAGCCTGAGCCGGCCTTGAAATCAACACACTAGCCATCCTCCCATTAATCTCAAAATCCCACCACCCACGAGCCATTGAAGCTGCTACCAAATATTTCCTTACTCAATCAGCTGCTTCTGCCCTCGTCCTATTCTCCAGCATGACCAACGCATGACAAACTGGACAATGAGACATTACTCAGCTCACCCACCCAATATCATGCCTTATCCTTACTTCTGCAATCGCGATAAAACTAGGACTAGTACCATTCCACTTCTGATTTCCAGAAGTACTCCAAGGGTCCCCTCTAACCACAGGCCTCCTCCTGTCCACTATCATAAAACTCCCCCCAATCACCCTACTCTACATAACCTCTCCCTCATTAAACCCTACTCTCTTAACTACCTTAGCTCTCCTATCAGCAGCCCTAGGAGGATGAATGGGCCTCAATCAAACACAAATCCGAAAAATCATAGCTTTCTCCTCCATCTCCCACCTAGGATGAATAGCAGTCATTATCATTTATTACCCTAAACTTACTCTCCTTAATTTCTACCTATACTCCGCAATAACCGCAGCCATCTTTCTTACCTTAAATACCATAAAAGTTCTAAAACTATCCACCCTAATAACTGCATGAACCAAAACTCCATCCTTAAACGCCATACTACTCCTAACTCTGCTCTCTCTAGCAGGACTACCTCCCCTAACAGGATTCCTGCCCAAATGACTTATCATCCAAGAACTGACTAAACAAGACATAGCCCCAGCAGCCACACTCATCTCCCTCCTCTCCCTTCTAAGCTTATTCTTCTACCTCCGCCTCGCATACTGCACAACAATCACACTTCCCCCACATACTACAAACCACATAAAACAATGACGTACCAGCAAACCAACCAGCATTACAATTGCTATCTTAACCACCATGTCCGTCATGCTTCTCCCCATCTCCCCCATGATCATAGCCCTTGTCTAA
caerulescens.AMC1061_Guaraque_NTachVE ATGAACCCCCAAGCGAATTTAATTTTCGCCACAAGCCTGATTTTAGGAACAACCATCACCATCTCAAGCAATCACTGAGTCATAGCCTGAGCCGGCCTTGAAATCAACACACTAGCCATCCTCCCATTAATCTCAAAATCCCACCACCCACGAGCCATTGAAGCTGCTACCAAATATTTCCTTACTCAATCAGCTGCTTCTGCCCTCGTCCTATTCTCCAGCATGACCAACGCATGACAAACTGGACAATGAGACATTACTCAGCTCACCCACCCAATATCATGCCTTATCCTTACTTCTGCAATCGCGATAAAACTAGGACTAGTACCATTCCACTTCTGATTTCCAGAAGTACTCCAAGGGTCCCCTCTAACCACAGGCCTCCTCCTGTCCACTATCATAAAACTCCCCCCAATCACCCTACTCTACATAACCTCTCCCTCATTAAACCCTACTCTCTTAACTACCTTAGCTCTCCTATCAGCAGCCCTAGGAGGATGAATGGGCCTCAATCAAACACAAATCCGAAAAATCATAGCTTTCTCCTCCATCTCCCACCTAGGATGAATAGCAGTCATTATCATTTATTACCCTAAACTTACTCTCCTTAATTTCTACCTATACTCCGCAATAACCGCAGCCATCTTTCTTACCTTAAATACCATAAAAGTTCTAAAACTATCCACCCTAATAACTGCATGAACCAAAACTCCATCCTTAAACGCCATACTACTCCTAACTCTGCTCTCTCTAGCAGGACTACCTCCCCTAACAGGATTCCTGCCCAAATGACTTATCATCCAAGAACTGACTAAACAAGACATAGCCCCAGCAGCCACACTCATCTCCCTCCTCTCCCTTCTAAGCTTATTCTTCTACCTCCGCCTCGCATACTGCACAACAATCACACTTCCCCCACATACTACAAACCACATAAAACAATGACGTACCAGCAAACCAACCAGCATTACAATTGCTATCTTAACCACCATGTCCGTCATGCTTCTCCCCATCTCCCCCATGATCATAGCCCTTGTCTAA
caerulescens.AMC1078_China_NTachVE ATGAACCCCCAAGCGAATTTAATTTTCGCCACAAGCCTAATTTTAGGAACAACCATCACCATCTCAAGCAATCACTGAGTCATAGCCTGAGCCGGCCTTGAAATCAACACACTAGCCATCCTCCCATTAATCTCAAAATCCCACCACCCACGAGCCATTGAAGCTGCTACCAAATATTTCCTTACTCAATCAGCTGCTTCTGCCCTCGTCCTATTCTCCAGCATGACCAACGCATGACAAACTGGACAATGAGACATTACTCAGCTCACCCACCCAATATCATGCCTTATCCTTACTTCTGCAATCGCGATAAAACTAGGACTAGTACCATTCCACTTCTGATTTCCAGAAGTACTCCAAGGGTCCCCTCTAACCACAGGCCTCCTCCTGTCCACTATCATAAAACTCCCCCCAATCACCCTACTCTACATAACCTCTCCCTCATTAAACCCTACTCTCTTAACTACCTTAGCTCTCCTATCAGCAGCCCTAGGAGGATGAATGGGCCTCAATCAAACACAAATCCGAAAAATCATAGCTTTCTCCTCCATCTCCCACCTAGGATGAATAGCAGTCATTATCATTTATTACCCTAAACTTACTCTCCTTAATTTCTACCTATACTCCGCAATAACCGCAGCCATCTTTCTTACCTTAAATACCATAAAAGTTCTAAAACTATCCACCCTAATAACTGCATGAACCAAAACTCCATCCTTAAACGCCATACTACTCTTAACTCTGCTCTCTCTAGCAGGACTACCTCCCCTAACAGGATTCCTGCCCAAATGACTTATCATCCAAGAACTGACTAAACAAGACATAGCCCCAGCAGCCACACTCATCTCCCTCCTCTCCCTTCTAAGCTTATTCTTCTACCTCCGCCTCGCATACTGCACAACAATCACACTTCCCCCACATACTACAAACCACATAAAACAATGACGTACCAGCAAACCAACCAGCATTACAATTGCTATCTTAACCACCATGTCCGTCATGCTTCTCCCCATCTCCCCCATGATCATAGCCCTTGTCTAA
caerulescens.AMC1163_SabanetaAntCO ATGAACCCCCAAGCGAATTTAATTTTCGCCACAAGCCTGATTTTAGGAACAACCATCACCATCTCAAGCAATCACTGAATCATAGCCTGAGCCGGCCTTGAAATCAACACACTAGCCATCCTCCCATTAATCTCAAAATCCCACCACCCACGAGCCATTGAAGCTGCTACCAAATATTTCCTTACCCAATCAGCTGCTTCTGCCCTCGTCCTATTTTCCAGCATGACCAACGCATGACAAACTGGACAATGAGACATTACTCAGCTCACCCACCCAATATCATGCCTTATCCTTACTTCTGCAATCGCGATAAAACTAGGACTAGTACCATTTCACTTTTGATTTCCAGAAGTACTCCAAGGGTCCCCTCTAACCACAGGCCTCCTCCTGTCCACTATCATAAAACTCCCCCCAATCACCCTACTCTACATAACTTCTCCCTCATTAAACCCTACTCTCTTAACTACCTTAGCTCTCCTATCAGCAGCCCTAGGAGGATGAATGGGCCTCAATCAAACACAAATCCGAAAAATCATAGCCTTCTCCTCCATCTCCCACCTAGGATGGATAGCAATCATTATCATTTATTACCCTAAACTTACTCTCCTTAATTTCTACCTATACTCCGCAATAACCGCAGCCATCTTTCTCACCTTAAATACCATAAAAGTTCTAAAACTATCCACCCTAATAACTGCATGAACCAAAACTCCATCCTTAAACGCCATACTACTCCTAACTCTGCTCTCTCTAGCAGGACTACCTCCCCTAACAGGATTCCTGCCCAAATGACTTATCATCCAAGAACTGACTAAACAAGACATAGCCCCAGCAGCTACACTCATCTCCCTCCTCTCCCTTCTAAGCTTATTCTTCTACCTTCGCCTCGCATACTGCACAACAATCACACTTCCTCCACATACTACAAACCACATAAAACAATGACGTACCAGCAAACCAACCAGCATTACAATTGCTATCTTAACCACCATGTCCGTCATGCTTCTCCCCATTTCCCCCATGATCATAACCCTTGTCTAA
caerulescens.AMC1164_SabanetaAntCO ATGAACCCCCAAGCGAATTTAATTTTCGCCACAAGCCTGATTTTAGGAACAACCATCACCATCTCAAGCAATCACTGAATCATAGCCTGAGCCGGCCTTGAAATCAACACACTAGCCATCCTCCCATTAATCTCAAAATCCCACCACCCACGAGCCATTGAAGCTGCTACCAAATATTTCCTTACCCAATCAGCTGCTTCTGCCCTCGTCCTATTTTCCAGCATGACCAACGCATGACAAACTGGACAATGAGACATTACTCAGCTCACCCACCCAATATCATGCCTTATCCTTACTTCTGCAATCGCGATAAAACTAGGACTAGTACCATTTCACTTTTGATTTCCAGAAGTACTCCAAGGGTCCCCTCTAACCACAGGCCTCCTCCTGTCCACTATCATAAAACTCCCCCCAATCACCCTACTCTACATAACTTCTCCCTCATTAAACCCTACTCTCTTAACTACCTTAGCTCTCCTATCAGCAGCCCTAGGAGGATGAATGGGCCTCAATCAAACACAAATCCGAAAAATCATAGCCTTCTCCTCCATCTCCCACCTAGGATGGATAGCAATCATTATCATTTATTACCCTAAACTTACTCTCCTTAATTTCTACCTATACTCCGCAATAACCGCAGCCATCTTTCTCACCTTAAATACCATAAAAGTTCTAAAACTATCCACCCTAATAACTGCATGAACCAAAACTCCATCCTTAAACGCCATACTACTCCTAACTCTGCTCTCTCTAGCAGGACTACCTCCCCTAACAGGATTCCTGCCCAAATGACTTATCATCCAAGAACTGACTAAACAAGACATAGCCCCAGCAGCTACACTCATCTCCCTCCTCTCCCTTCTAAGCTTATTCTTCTACCTTCGCCTCGCATACTGCACAACAATCACACTTCCTCCACATACTACAAACCACATAAAACAATGACGTACCAGCAAACCAACCAGCATTACAATTGCTATCTTAACCACCATGTCCGTCATGCTTCTCCCCATTTCCCCCATGATCATAACCCTTGTCTAA
caerulescens.AMC727_PradoAntCO ATGAACCCCCAAGCGAATTTAATTTTCGCCACAAGCCTGATTTTAGGAACAACCATCACCATCTCAAGCAATCACTGAATCATAGCCTGAGCCGGCCTTGAAATCAACACACTAGCCATCCTCCCATTAATCTCAAAATCCCACCACCCACGAGCCATTGAAGCTGCTACCAAATATTTCCTTACCCAATCAGCTGCTTCTGCCCTCGTCCTATTTTCCAGCATGACCAACGCATGACAAACTGGACAATGAGACATTACTCAGCTCACCCACCCAATATCATGCCTTATCCTTACTTCTGCAATCGCGATAAAACTAGGACTAGTACCATTTCACTTTTGATTTCCAGAAGTACTCCAAGGGTCCCCTCTAACCACAGGCCTCCTCCTGTCCACTATCATAAAACTCCCCCCAATCACCCTACTCTACATAACTTCTCCCTCATTAAACCCTACTCTCTTAACTACCTTAGCTCTCCTATCAGCAGCCCTAGGAGGATGAATGGGCCTCAATCAAACACAAATCCGAAAAATCATAGCCTTCTCCTCCATCTCCCACCTAGGATGGATAGCAATCATTATCATTTATTACCCTAAACTTACTCTCCTTAATTTCTACCTATACTCCGCAATAACCGCAGCCATCTTTCTCACCTTAAATACCATAAAAGTTCTAAAACTATCCACCCTAATAACTGCATGAACCAAAACTCCATCCTTAAACGCCATACTACTCCTAACTCTGCTCTCTCTAGCAGGACTACCTCCCCTAACAGGATTCCTGCCCAAATGACTTATCATCCAAGAACTGACTAAACAAGACATAGCCCCAGCAGCTACACTCATCTCCCTCCTCTCCCTTCTAAGCTTATTCTTCTACCTTCGCCTCGCATACTGCACAACAATCACACTTCCTCCACATACTACAAACCACATAAAACAATGACGTACCAGCAAACCAACCAGCATTACAATTGCTATCTTAACCACCATGTCCGTCATGCTTCTCCCCATTTCCCCCATGATCATAACCCTTGTCTAA
caerulescens.AMC942_Orocue_STachCO ATGAACCCCCAAGCGAATTTAATTTTCGCCACAAGCCTGATTTTAGGAACAACCATCACCATCTCAAGCAATCACTGAGTCATAGCCTGAGCCGGCCTTGAAATCAACACACTAGCCATCCTCCCATTAATCTCAAAATCCCACCACCCACGAGCCATTGAAGCTGCTACCAAATATTTCCTTACTCAATCAGCTGCTTCTGCCCTCGTCCTATTCTCCAGCATGACCAACGCATGACAAACTGGACAATGAGACATTACTCAGCTCACCCACCCAATATCATGCCTTATCCTTACTTCTGCAATCGCGATAAAACTAGGACTAGTACCATTCCACTTCTGATTTCCAGAAGTACTCCAAGGGTCCCCTCTAACCACAGGCCTCCTCCTGTCCACTATCATAAAACTCCCCCCAATCACCCTACTCTACATAACTTCTCCCTCATTAAACCCTACTCTCTTAACTACCTTAGCTCTCCTATCAGCAGCCCTAGGAGGATGAATGGGCCTCAATCAAACACAAATCCGAAAAATCATAGCTTTCTCCTCCATCTCCCACCTAGGATGAATAGCAGTCATTATCATTTATTACCCTAAACTTACTCTCCTTAATTTCTACCTATACTCCGCAATAACCGCAGCCATCTTTCTTACCTTAAATACCATAAAAGTTCTAAAACTATCCACCCTAATAACTGCATGAACCAAAACTCCATCCTTAAACGCCATACTACTCCTAACTCTGCTCTCTCTAGCAGGACTACCTCCCCTAACAGGATTCCTGCCCAAATGACTTATCATCCAAGAACTGACTAAACAAGACATAGCCCCAGCAGCCACACTCATCTCCCTCCTCTCCCTTCTAAGCTTATTCTTCTACCTCCGCCTCGCATACTGCACAACAATCACACTTCCTCCACATACTACAAACCACATAAAACAATGACGTACCAGCAAACCAACCAGCATTACAATTGCTATCTTAACCACCATGTCCGTCATGCTTCTCCCCATCTCCCCCATGATCATAGCCCTTGTCTAA
caerulescens.IAvH.BT1127_BoyacaCO ATGAACCCCCAAGCGAACTTAATTTTCGCCACAAGCCTGATTTTAGGAACAACCATCACCATCTCAAGCAATCACTGAGTCATAGCCTGAGCCGGCCTTGAAATCAACACACTAGCCATCCTCCCATTAATCTCAAAATCCCACCACCCACGAGCCATTGAAGCTGCTACCAAATATTTCCTTACTCAATCAGCTGCTTCTGCCCTCGTCTTATTCTCCAGCATGACCAACGCATGACAAACTGGACAATGAGACATTACTCAGCTCACCCACCCAATATCATGCCTTATCCTTACTTCTGCAATCGCGATAAAACTAGGACTAGTACCATTCCACTTCTGATTTCCAGAAGTACTCCAAGGGTCCCCTTTAACCACAGGCCTCCTCCTGTCCACTATCATAAAACTCCCCCCAATCACCCTACTCTACATAACTTCTCCCTCATTAAACCCCACTCTCTTAACTACCTTAGCTCTCCTATCAGCAGCCCTAGGAGGATGAATGGGCCTCAATCAAACACAAATCCGAAAAATCATAGCTTTCTCCTCCATCTCCCACCTAGGATGAATAGCAGTCATTATCATTTATTACCCTAAACTTACTCTCCTTAATTTCTACCTATACTCCGCAATAACCGCAGCCATCTTTCTTACCTTAAATACCATAAAAGTTCTAAAACTATCCACCCTAATAACTGCATGAACCAAAACTCCATCCTTAAACGCCATACTACTCCTAACTCTGCTCTCTCTAGCAGGACTACCTCCCCTAACAGGATTCCTGCCCAAATGACTTATCATCCAAGAACTGACTAAACAAGACATAGCCCCAGCAGCCACACTCATCTCTCTCCTCTCCCTTCTAAGCTTATTCTTCTACCTCCGCCTCGCATACTGCACAACAATCACACTTCCTCCACATACTACAAACCACATAAAACAATGACGTACCAGCAAACCAACCAGCATTACAATTGCTATCTTAACCACCATGTCCGTCATGCTTCTCCCCATCTCCCCCATGATCATAGCCCTTGTCTAA
caerulescens.IAvH.BT12477_CundCO ATGAACCCCCAAGCGAATTTAATTTTCGCCACAAGCCTGATTTTAGGAACAACCATCACTATCTCAAGCAATCACTGAGTCATAGCCTGAGCCGGCCTTGAAATCAACACACTAGCCATCCTCCCATTAATCTCAAAATCCCACCACCCACGAGCCATTGAAGCTGCTACCAAATATTTCCTTACTCAATCAGCTGCTTCTGCCCTCGTCTTATTCTCCAGCATGACCAACGCATGACAAACTGGACAATGAGACATTACTCAGCTCACCCACCCAATATCATGCCTTATCCTTACTTCTGCAATCGCGATAAAACTAGGACTAGTACCATTCCACTTCTGATTTCCAGAAGTACTCCAAGGGTCCCCTCTAACCACAGGCCTCCTCCTGTCCACTATCATAAAACTCCCCCCAATCACCCTACTCTACATAACTTCTCCCTCATTAAACCCCACTCTCTTAACTACCTTAGCTCTCCTATCAGCAGCCCTAGGAGGATGAATGGGCCTCAATCAAACACAAATCCGAAAAATCATAGCTTTCTCCTCCATCTCCCACCTAGGATGAATAGCAGTCATTATCATTTATTACCCTAAACTTACTCTCCTTAATTTCTACCTATACTCCGCAATAACCGCAGCCATCTTTCTTACCTTAAATACCATAAAAGTTCTAAAACTATCCACCCTAATAACGGCATGAACCAAAACTCCATCCTTAAACGCCATACTACTCCTAACTCTGCTCTCTCTAGCAGGACTACCTCCCCTAACAGGATTCCTGCCCAAATGACTTATCATCCAAGAACTGACTAAACAAGACATAGCCCCAGCAGCCACACTCATCTCTCTCCTCTCCCTTCTAAGCTTATTCTTCTACCTCCGCCTCGCATACTGCACAACAATCACACTTCCTCCACATACTACAAACCACATAAAACAATGACGTACCAGCAAACCAACCAGCATTACAATTGCTATCTTAACCACCATGTCCGTCATGCTTCTCCCCATCTCCCCCATGATCATAGCCCTTGTCTAA
caerulescens.IAvH.BT1846_Cucutilla_STachCO ATGAACCCCCAAGCGAATTTAATTTTCGCCACAAGCCTGATTTTAGGAACAACCATCACTATCTCAAGCAATCACTGAGTCATAGCCTGAGCCGGCCTTGAAATCAACACACTAGCCATCCTCCCATTAATCTCAAAATCCCACCACCCACGAGCCATTGAAGCTGCTACCAAATATTTCCTTACTCAATCAGCTGCTTCTGCCCTCGTCTTATTCTCCAGCATGACCAACGCATGACAAACTGGACAATGAGACATTACTCAGCTCACCCACCCAATATCATGCCTTATCCTTACTTCTGCAATCGCGATAAAACTAGGACTAGTACCATTCCACTTCTGATTTCCAGAAGTACTCCAAGGGTCCCCTCTAACCACAGGCCTCCTCCTGTCCACTATCATAAAACTCCCCCCAATCACCCTACTCTACATAACTTCTCCCTCATTAAACCCCACTCTCTTAACTACCTTAGCTCTCCTATCAGCAGCCCTAGGAGGATGAATGGGCCTCAATCAAACACAAATCCGAAAAATCATAGCTTTCTCCTCCATCTCCCACCTAGGATGAATAGCAGTCATTATCATTTATTACCCTAAACTTACTCTCCTTAATTTCTACCTATACTCCGCAATAACCGCAGCCATCTTTCTTACCTTAAATACCATAAAAGTTCTAAAACTATCCACCCTAATAACTGCATGAACCAAAACTCCATCCTTAAACGCCATACTACTCCTAACTCTGCTCTCTCTAGCAGGACTACCTCCCCTAACAGGATTCCTGCCCAAATGACTTATCATCCAAGAACTGACTAAACAAGACATAGCCCCAGCAGCCACACTCATCTCTCTCCTCTCCCTTCTAAGCTTATTCTTCTACCTCCGCCTCGCATACTGCACAACAATCACACTTCCTCCACATACTACAAACCACATAAAACAATGACGTACCAGCAAACCAACCAGCATTACAATTGCTATCTTAACCACCATGTCCGTCATGCTTCTCCCCATCTCCCCCATGATCATAGCCCTTGTCTAA
caerulescens.IAvH.BT1874_Cucutilla_STachCO ATGAACCCCCAAGCGAATTTAATTTTCGCCACAAGCCTGATTTTAGGAACAACCATCACTATCTCAAGCAATCACTGAGTCATAGCCTGAGCCGGCCTTGAAATCAACACACTAGCCATCCTCCCATTAATCTCAAAATCCCACCACCCACGAGCCATTGAAGCTGCTACCAAATATTTCCTTACTCAATCAGCTGCTTCTGCCCTCGTCTTATTCTCCAGCATGACCAACGCATGACAAACTGGACAATGAGACATTACTCAGCTCACCCACCCAATATCATGCCTTATCCTTACTTCTGCAATCGCGATAAAACTAGGACTAGTACCATTCCACTTCTGATTTCCAGAAGTACTCCAAGGGTCCCCTCTGACCACAGGCCTCCTCCTGTCCACTATCATAAAACTCCCCCCAATCACCCTACTCTACATAACTTCTCCCTCATTAAACCCCACTCTCTTAACTACCTTAGCTCTCCTATCAGCAGCCCTAGGAGGATGAATGGGCCTCAATCAAACACAAATCCGAAAAATCATAGCTTTCTCCTCCATCTCCCACCTAGGATGAATAGCAGTCATTATCATTTATTACCCTAAACTTACTCTCCTTAATTTCTACCTATACTCCGCAATAACCGCAGCCATCTTTCTTACCTTAAATACCATAAAAGTTCTAAAACTATCCACCCTAATAACTGCATGAACCAAAACTCCATCCTTAAACGCCATACTACTCCTAACTCTGCTCTCTCTAGCAGGACTACCTCCCCTAACAGGATTCCTGCCCAAATGACTTATCATCCAAGAACTGACTAAACAAGACATAGCCCCAGCAGCCACACTCATCTCTCTCCTCTCCCTTCTAAGCTTATTCTTCTACCTCCGCCTCGCATACTGCACAACAATCACACTTCCTCCACATACTACAAACCACATAAAACAATGACGTACCAGCAAACCAACCAGCATTACAATTGCTATCTTAACCACCATGTCCGTCATGCTTCTCCCCATCTCCCCCATGATCATAGCCCTTGTCTAA
caerulescens.IAvH.BT2283_BoyacaCO ATGAACCCCCAAGCGAACTTAATTTTCGCCACAAGCCTGATTTTAGGAACAACCATCACCATCTCAAGCAATCACTGAGTCATAGCCTGAGCCGGCCTTGAAATCAACACACTAGCCATCCTCCCATTAATCTCAAAATCCCACCACCCACGAGCCATTGAAGCTGCTACCAAATATTTCCTTACTCAATCAGCTGCTTCTGCCCTCGTCTTATTCTCCAGCATGACCAACGCATGACAAACTGGACAATGAGACATTACTCAGCTCACCCACCCAATATCATGCCTTATCCTTACTTCTGCAATCGCGATAAAACTAGGACTAGTACCATTCCACTTCTGATTTCCAGAAGTACTCCAAGGGTCCCCTTTAACCACAGGCCTCCTCCTGTCCACTATCATAAAACTCCCCCCAATCACCCTACTCTACATAACTTCTCCCTCATTAAACCCCACTCTCTTAACTACCTTAGCTCTCCTATCAGCAGCCCTAGGAGGATGAATGGGCCTCAATCAAACACAAATCCGAAAAATCATAGCTTTCTCCTCCATCTCCCACCTAGGATGAATAGCAGTCATTATCATTTATTACCCTAAACTTACTCTCCTTAATTTCTACCTATACTCCGCAATAACCGCAGCCATCTTTCTTACCTTAAATACCATAAAAGTTCTAAAACTATCCACCCTAATAACTGCATGAACCAAAACTCCATCCTTAAACGCCATACTACTCCTAACTCTGCTCTCTCTAGCAGGACTACCTCCCCTAACAGGATTCCTGCCCAAATGACTTATCATCCAAGAACTGACTAAACAAGACATAGCCCCAGCAGCCACACTCATCTCTCTCCTCTCCCTTCTAAGCTTATTCTTCTACCTCCGCCTCGCATACTGCACAACAATCACACTTCCTCCACATACTACAAACCACATAAAACAATGACGTACCAGCAAACCAACCAGCATTACAATTGCTATCTTAACCACCATGTCCGTCATGCTTCTCCCCATCTCCCCCATGATCATAGCCCTTGTCTAA
caerulescens.IAvH.BT39_Orocue_STachCO ATGAACCCCCAAGCGAATTTAATTTTCGCCACAAGCCTGATTTTAGGAACAACCATCACTATCTCAAGCAATCACTGAGTCATAGCCTGAGCCGGCCTTGAAATCAACACACTAGCCATCCTCCCATTAATCTCAAAATCCCACCACCCACGAGCCATTGAAGCTGCTACCAAATATTTCCTTACTCAATCAGCTGCTTCTGCCCTCGTCTTATTCTCCAGCATGACCAACGCATGACAAACTGGACAATGAGACATTACTCAGCTCACCCACCCAATATCATGCCTTATCCTTACTTCTGCAATCGCGATAAAACTAGGACTAGTACCATTCCACTTCTGATTTCCAGAAGTACTCCAAGGGTCCCCTCTGACCACAGGCCTCCTCCTGTCCACTATCATAAAACTCCCCCCAATCACCCTACTCTACATAACTTCTCCCTCATTAAACCCCACTCTCTTAACTACCTTAGCTCTCCTATCAGCAGCCCTAGGAGGATGAATGGGCCTCAATCAAACACAAATCCGAAAAATCATAGCTTTCTCCTCCATCTCCCACCTAGGATGAATAGCAGTCATTATCATTTATTACCCTAAACTTACTCTCCTTAATTTCTACCTATACTCCGCAATAACCGCAGCCATCTTTCTTACCTTAAATACCATAAAAGTTCTAAAACTATCCACCCTAATAACTGCATGAACCAAAACTCCATCCTTAAACGCCATACTACTCCTAACTCTGCTCTCTCTAGCAGGACTACCTCCCCTAACAGGATTCCTGCCCAAATGACTTATCATCCAAGAACTGACTAAACAAGACATAGCCCCAGCAGCCACACTCATCTCTCTCCTCTCCCTTCTAAGCTTATTCTTCTACCTCCGCCTCGCATACTGCACAACAATCACACTTCCTCCACATACTACAAACCACATAAAACAATGACGTACCAGCAAACCAACCAGCATTACAATTGCTATCTTAACCACCATGTCCGTCATGCTTCTCCCCATCTCCCCCATGATCATAGCCCTTGTCTAA
caerulescens.IAvH.BT4147_BelmiraAntCO ATGAACCCCCAAGCGAATTTAATTTTCGCCACAAGCCTGATTTTAGGAACAACCATCACCATCGCAAGCAATCACTGAATCATAGCCTGAGCCGGCCTTGAAATCAACACACTAGCCATCCTCCCATTAATCTCAAAATCCCACCACCCACGAGCCATTGAAGCTGCTACCAAATATTTCCTTACCCAATCAGCTGCTTCTGCCCTCGTCCTATTTTCCAGCATGACCAACGCATGACAAACTGGACAATGAGACATTACTCAGCTCACCCACCCAATATCATGCCTTATCCTTACTTCTGCAATCGCGATAAAACTAGGACTAGTACCATTTCACTTTTGATTTCCAGAAGTACTCCAAGGGTCCCCTCTAACCACAGGCCTCCTCCTGTCCACTATCATAAAACTCCCCCCAATCACCCTACTCTACATAACTTCTCCCTCATTAAACCCTACTCTCTTAACTACCTTAGCTCTCCTATCAGCAGCCCTAGGAGGATGAATGGGCCTCAATCAAACACAAATCCGAAAAATCATAGCCTTCTCCTCCATCTCCCACCTAGGATGGATAGCAATCATTATCATTTATTACCCTAAACTTACTCTCCTTAATTTCTACCTATACTCCGCAATAACCGCAGCCATCTTTCTCACCTTAAATACCATAAAAGTTCTAAAACTATCCACCCTAATAACTGCATGAACCAAAACTCCATCCTTAAACGCCATACTACTCCTAACTCTGCTCTCTCTAGCAGGACTACCTCCCCTAACAGGATTCCTGCCCAAATGACTTATCATCCAAGAACTGACTAAACAAGACATAGCCCCAGCAGCTACACTCATCTCCCTCCTCTCCCTTCTAAGCTTATTCTTCTACCTTCGCCTCGCATACTGCACAACAATCACACTTCCTCCACATACTACAAACCACATAAAACAATGACGTACCAGCAAACCAACCAGCATTACAATTGCTATCTTAACCACCATGTCCGTCATGCTTCTCCCCATTTCCCCCATGATCATAACCCTTGTCTAA
caerulescens.IAvH.BT4681_CaldasCO ATGAACCCCCAAGCGAATTTAATTTTCGCCACAAGCCTGATTTTAGGAACAACCATCACCATCTCAAGCAATCACTGAATCATAGCCTGAGCCGGCCTTGAAATCAACACACTAGCCATCCTCCCATTAATCTCAAAATCCCACCACCCACGAGCCATTGAAGCTGCTACCAAATATTTCCTTACCCAATCAGCTGCTTCTGCCCTCGTCCTATTTTCCAGCATGACCAACGCATGACAAACTGGACAATGAGACATTACTCAGCTCACCCACCCAATATCATGCCTTATCCTTACTTCTGCAATCGCGATAAAACTAGGACTAGTACCATTTCACTTTTGATTTCCAGAAGTACTCCAAGGGTCCCCTCTAACCACAGGCCTCCTCCTGTCCACTATCATAAAACTCCCCCCAATCACCCTACTCTACATAACTTCTCCCTCATTAAACCCTACTCTCTTAACTACCTTAGCTCTCCTATCAGCAGCCCTAGGAGGATGAATGGGCCTCAATCAAACACAAATCCGAAAAATCATAGCCTTCTCCTCCATCTCCCACCTAGGATGGATAGCAATCATTATCATTTATTACCCTAAACTTACTCTCCTTAATTTCTACCTATACTCCGCAATAACCGCAGCCATCTTTCTCACCTTAAATACCATAAAAGTTCTAAAACTATCCACCCTAATAACTGCATGAACCAAAACTCCATCCTTAAACGCCATACTACTCCTAACTCTGCTCTCTCTAGCAGGACTACCTCCCCTAACAGGATTCCTGCCCAAATGACTTATCATCCAAGAACTGACTAAACAAGACATAGCCCCAGCAGCTACACTCATCTCCCTCCTCTCCCTTCTAAGCTTATTCTTCTACCTTCGCCTCGCATACTGCACAACAATCACACTTCCTCCACATACTACAAACCACATAAAACAATGACGTACCAGCAAACCAACCAGCATTACAATTGCTATCTTAACCACCATGTCCGTCATGCTTCTCCCCATTTCCCCCATGATCATAACCCTTGTCTAA
caerulescens.IAvH.BT5619_SantCO ATGAACCCCCAAGCGAATTTAATTTTCGCCACAAGCCTGATTCTAGGAACAACCATCACCATCTCAAGCAATCACTGAGTCATAGCCTGAGCCGGCCTTGAAATCAACACACTAGCCATCCTCCCATTAATCTCAAAATCCCACCACCCACGAGCCATTGAAGCTGCTACCAAATATTTCCTTACTCAATCAGCTGCTTCTGCCCTCGTCTTATTCTCCAGCATGACCAACGCATGACAAACTGGACAATGAGACATTACTCAGCTCACCCACCCAATATCATGCCTTATCCTTACTTCTGCAATCGCAATAAAACTAGGACTAGTACCATTCCACTTCTGATTTCCAGAAGTACTCCAAGGGTCCCCTCTAACCACAGGCCTCCTCCTGTCCACTATCATAAAACTCCCCCCAATCACCCTACTCTACATAACTTCTCCCTCATTAAACCCCACTCTCTTAACTACCTTAGCTCTCCTATCAGCAGCCCTAGGAGGATGAATGGGCCTCAATCAAACACAAATCCGAAAAATCATAGCTTTCTCCTCCATCTCCCACCTAGGATGAATAGCAGTCATTATCATTTATTACCCTAAACTTACTCTCCTTAATTTCTACCTATACTCCGCAATAACCGCAGCCATCTTTCTTACCTTAAATACCATAAAAGTTCTAAAACTATCCACCCTAATAACTGCATGAACCAAAACTCCATCCTTAAACGCCATACTACTCCTAACTCTGCTCTCTCTAGCAGGACTACCTCCCCTAACAGGATTCCTGCCCAAATGACTTATCATCCAAGAACTGACTAAACAAGACATAGCCCCAGCAGCCACACTCATCTCTCTCCTCTCCCTTCTAAGCTTATTCTTCTACCTCCGCCTCGCATACTGCACAACAATCACACTTCCTCCACATACTACAAACCACATAAAACAATGACGTACCAGCAAACCAACCAGCATTACAATTGCTATCTTAACCACCATGTCCGTCATGCTTCTCCCCATCTCCCCCATGATCATAGCCCTTGTCTAA
caerulescens.IAvH.BT7479_AcevedoHuilaCO ATGAACCCCCAAGCGAATTTAATTTTCGCCACAAGCCTGATTCTAGGAACAACCATCACCATCTCAAGCAATCACTGAGTCATAGCCTGAGCCGGCCTTGAAATCAACACACTAGCCATCCTCCCATTAATCTCAAAATCCCACCACCCACGAGCCATTGAAGCTGCTACCAAATATTTCCTTACTCAATCAGCTGCTTCTGCCCTCGTCTTATTCTCCAGCATGACCAACGCATGACAAACTGGACAATGAGACATTACTCAGCTCACCCACCCAATATCATGCCTTATCCTTACTTCTGCAATCGCGATAAAACTAGGACTAGTACCATTCCACTTCTGATTTCCAGAAGTACTCCAAGGGTCCCCTCTAACCACAGGCCTCCTCCTGTCCACTATCATAAAACTCCCCCCAATCACCCTACTCTACATAACTTCTCCCTCATTAAACCCCACTCTCTTAACTACCCTAGCTCTCCTATCAGCAGCCCTAGGAGGATGAATGGGCCTCAATCAAACACAAATCCGAAAAATCATAGCTTTCTCCTCCATCTCCCACCTAGGATGAATAGCAGTCATTATCGTTTATTACCCTAAACTTACTCTCCTTAATTTCTACCTATACTCCGCAATAACCGCAGCCATCTTTCTTACCTTAAATACCATAAAAGTTCTAAAACTATCCACCCTAATAACTGCATGAACCAAAACTCCATCCTTAAACGCCATACTACTCCTAACTCTGCTCTCTCTAGCAGGACTACCTCCCCTAACAGGATTCCTGCCCAAATGACTTATCATCCAAGAACTGACTAAACAAGACATAGCCCCAGCAGCCACACTCATCTCTCTCCTCTCCCTTCTAAGCTTATTCTTCTACCTCCGCCTCGCATACTGCACAACAATCACACTTCCTCCACATACTACAAACCACATAAAACAATGACGTACCAGCAAACCAACCAGCATTACAATTGCTATCTTAACCACCATGTCCGTCATGCTTCTCCCCATCTCCCCCATGATCATAGCCCTTGTCTAA
caerulescens.JEM142_China_NTachVE ATGAACCCCCAAGCGAATTTAATTTTCGCCACAAGCCTGATTTTAGGAACAACCATCACTATCTCAAGCAATCACTGAGTCATAGCCTGAGCCGGCCTTGAAATCAACACACTAGCCATCCTCCCATTAATCTCAAAATCCCACCACCCACGAGCCATTGAAGCTGCTACCAAATATTTCCTTACTCAATCAGCTGCTTCTGCCCTCGTCTTATTCTCCAGCATGACCAACGCATGACAAACTGGACAATGAGACATTACTCAGCTCACCCACCCAATATCATGCCTTATCCTTACTTCTGCAATCGCGATAAAACTAGGACTAGTACCATTCCACTTCTGATTTCCAGAAGTACTCCAAGGGTCCCCTCTAACCACAGGCCTCCTCCTGTCCACTATCATAAAACTCCCCCCAATCACCCTACTCTACATAACTTCTCCCTCATTAAACCCCACTCTCTTAACTACCTTAGCTCTCCTATCAGCAGCCCTAGGAGGATGAATGGGCCTCAATCAAACACAAATCCGAAAAATCATAGCTTTCTCCTCCATCTCCCACCTAGGATGAATAGCAGTCATTATCATTTATTACCCTAAACTTACTCTCCTTAATTTCTACCTATACTCCGCAATAACCGCAGCCATCTTTCTCACCTTAAATACCATAAAAGTTCTAAAACTATCCACCCTAATAACTGCATGAACCAAAACTCCATCCTTAAACGCCATACTACTCCTAACTCTGCTCTCTCTAGCAGGACTACCTCCCCTAACAGGATTCCTGCCCAAATGACTTATCATCCAAGAACTGACTAAACAAGACATAGCCCCAGCAGCCACACTCATCTCTCTCCTCTCCCTTCTAAGCTTATTCTTCTACCTCCGCCTCGCATACTGCACAACAATCACACTTCCTCCACATACTACAAACCACATAAAACAATGACGTACCAGCAAACCAACCAGCATTACAATTGCTATCTTAACCACCATGTCCGTCATGCTTCTCCCCATCTCCCCCATGATCATAGCCCTTGTCTAA
caerulescens.JM937_Inia_NTachVE ATGAACCCCCAAGCGAATTTAATTTTCGCCACAAGCCTGATTTTAGGAACAACCATCACCATCTCAAGCAATCACTGAGTCATAGCCTGAGCCGGCCTTGAAATCAACACACTAGCCATCCTCCCATTAATCTCAAAATCCCACCACCCACGAGCCATTGAAGCTGCTACCAAATATTTCCTTACTCAATCAGCTGCTTCTGCCCTCGTCCTATTCTCCAGCATGACCAACGCATGACAAACTGGACAATGAGACATTACTCAGCTCACCCACCCAATATCATGCCTTATCCTTACTTCTGCAATCGCGATAAAACTAGGACTAGTACCATTCCACTTCTGATTTCCAGAAGTACTCCAAGGGTCCCCTCTAACCACAGGCCTCCTCCTGTCCACTATCATAAAACTCCCCCCAATCACCCTACTCTACATAACCTCTCCCTCATTAAACCCTACTCTCTTAACTACCTTAGCTCTCCTATCAGCAGCCCTAGGAGGATGAATGGGCCTCAATCAAACACAAATCCGAAAAATCATAGCTTTCTCCTCCATCTCCCACCTAGGATGAATAGCAGTCATTATCATTTATTACCCTAAACTTACTCTCCTTAATTTCTACCTATACTCCGCAATAACCGCAGCCATCTTTCTTACCTTAAATACCATAAAAGTTCTAAAACTATCCACCCTAATAACTGCATGAACCAAAACTCCATCCTTAAACGCCATACTACTCCTAACTCTGCTCTCTCTAGCAGGACTACCTCCCCTAACAGGATTCCTGCCCAAATGACTTATCATCCAAGAACTGACTAAACAAGACATAGCCCCAGCAGCCACACTCATCTCCCTCCTCTCCCTTCTAAGCTTATTCTTCTACCTCCGCCTCGCATACTGCACAACAATCACACTTCCCCCACATACTACAAACCACATAAAACAATGACGTACCAGCAAACCAACCAGCATTACAATTGCTATCTTAACCACCATGTCCGTCATGCTTCTCCCCATCTCCCCCATGATCATAGCCCTTGTCTAA
caerulescens.NGP42_PerijaCO ATGAACCCCCAAGCGAATTTAATTTTCGCCACAAGCCTGATTTTAGGAACAACCATCACCATCTCAAGCAATCACTGAGTCATAGCCTGAGCCGGCCTTGAAATCAACACACTAGCCATCCTCCCATTAATCTCAAAATCCCACCACCCACGAGCTATTGAAGCTGCTACCAAATATTTCCTTACTCAATCAGCTGCTTCTGCCCTCGTCTTATTCTCCAGCATGACCAACGCATGACAAACTGGACAATGAGACATTACTCAGCTCACCCACCCAATATCATGCCTTATCCTTACTTCTGCAATCGCGATAAAACTAGGACTAGTACCATTCCACTTCTGATTTCCAGAAGTACTCCAAGGGTCCCCTCTAACCACAGGCCTCCTCCTGTCCACTATCATAAAACTCCCCCCAATCACCCTACTCTACATAACTTCTCCCTCATTAAACCCCACTCTCTTAACTACCTTAGCTCTCCTATCAGCAGCCCTAGGAGGATGAATGGGCCTCAATCAAACACAAATCCGAAAAATCATAGCTTTCTCCTCCATCTCCCACCTAGGATGAATAGCAGTCATTATCATTTATTACCCTAAACTTACTCTCCTTAATTTCTACCTATACTCCGCAATAACCGCAGCCATCTTTCTTACCTTAAATACCATAAAAGTTCTAAAACTATCCACCCTAATAACTGCATGAACCAAAACTCCATCCTTAAACGCCATACTACTCCTAACTCTGCTCTCTCTAGCAGGACTACCTCCCCTAACAGGATTCCTGCCCAAATGACTTATCATCCAAGAACTGACTAAACAAGACATAGCCCCAGCAGCCACACTCATCTCTCTCCTCTCCCTTCTAAGCTTATTCTTCTACCTCCGCCTCGCATACTGCACAACAATCACAGTTCCTCCACATACTACAAACCACATAAAACAATGACGTACCAGCAAACCAACCAGCATTACAATTGCTATCTTAACCACCATGTCCGTCATGCTTCTCCCCATCTCCCCCATGATCATAGCCCTTGTCTAA
caerulescens.NGP55_PerijaCO ATGAACCCCCAAGCGAATTTAATTTTCGCCACAAGCCTGATTTTAGGAACAACCATCACCATCTCAAGCAATCACTGAGTCATAGCCTGAGCCGGCCTTGAAATCAACACACTAGCCATCCTCCCATTAATCTCAAAATCCCACCACCCACGAGCTATTGAAGCTGCTACCAAATATTTCCTTACTCAATCAGCTGCTTCTGCCCTCGTCTTATTCTCCAGCATGACCAACGCATGACAAACTGGACAATGAGACATTACTCAGCTCACCCACCCAATATCATGCCTTATCCTTACTTCTGCAATCGCGATAAAACTAGGACTAGTACCATTCCACTTCTGATTTCCAGAAGTACTCCAAGGGTCCCCTCTAACCACAGGCCTCCTCCTGTCCACTATCATAAAACTCCCCCCAATCACCCTACTCTACATAACTTCTCCCTCATTAAACCCCACTCTCTTAACTACCTTAGCTCTCCTATCAGCAGCCCTAGGAGGATGAATGGGCCTCAATCAAACACAAATCCGAAAAATCATAGCTTTCTCCTCCATCTCCCACCTAGGATGAATAGCAGTCATTATCATTTATTACCCTAAACTTACTCTCCTTAATTTCTACCTATACTCCGCAATAACCGCAGCCATCTTTCTTACCTTAAATACCATAAAAGTTCTAAAACTATCCACCCTAATAACTGCATGAACCAAAACTCCATCCTTAAACGCCATACTACTCCTAACTCTGCTCTCTCTAGCAGGACTACCTCCCCTAACAGGATTCCTGCCCAAATGACTTATCATCCAAGAACTGACTAAACAAGACATAGCCCCAGCAGCCACACTCATCTCTCTCCTCTCCCTTCTAAGCTTATTCTTCTACCTCCGCCTCGCATACTGCACAACAATCACACTTCCTCCACATACTACAAACCACATAAAACAATGACGTACCAGCAAACCAACCAGCATTACAATTGCTATCTTAACCACCATGTCCGTCATGCTTCTCCCCATCTCCCCCATGATCATAGCCCTTGTCTAA
caerulescens.SS1245_Orocue_STachCO ATGAACCCCCAAGCGAATTTAATTTTCGCCACAAGCCTGATTTTAGGAACAACCATCACTATCTCAAGCAATCACTGAGTCATAGCCTGAGCCGGCCTTGAAATCAACACACTAGCCATCCTCCCATTAATCTCAAAATCCCACCACCCACGAGCCATTGAAGCTGCTACCAAATATTTCCTTACTCAATCAGCTGCTTCTGCCCTCGTCTTATTCTCCAGCATGACCAACGCATGACAAACTGGACAATGAGACATTACTCAGCTCACCCACCCAATATCATGCCTTATCCTTACTTCTGCAATCGCGATAAAACTAGGACTAGTACCATTCCACTTCTGATTTCCAGAAGTACTCCAAGGGTCCCCTCTGACCACAGGCCTCCTCCTGTCCACTATCATAAAACTCCCCCCAATCACCCTACTCTACATAACTTCTCCCTCATTAAACCCCACTCTCTTAACTACCTTAGCTCTCCTATCAGCAGCCCTAGGAGGATGAATGGGCCTCAATCAAACACAAATCCGAAAAATCATAGCTTTCTCCTCCATCTCCCACCTAGGATGAATAGCAGTCATTATCATTTATTACCCTAAACTTACTCTCCTTAATTTCTACCTATACTCCGCAATAACCGCAGCCATCTTTCTTACCTTAAATACCATAAAAGTTCTAAAACTATCCACCCTAATAACTGCATGAACCAAAACTCCATCCTTAAACGCCATACTACTCCTAACTCTGCTCTCTCTAGCAGGACTACCTCCCCTAACAGGATTCCTGCCCAAATGACTTATCATCCAAGAACTGACTAAACAAGACATAGCCCCAGCAGCCACACTCATCTCTCTCCTCTCCCTTCTAAGCTTATTCTTCTACCTCCGCCTCGCATACTGCACAACAATCACACTTCCTCCACATACTACAAACCACATAAAACAATGACGTACCAGCAAACCAACCAGCATTACAATTGCTATCTTAACCACCATGTCCGTCATGCTTCTCCCCATCTCCCCCATGATCATAGCCCTTGTCTAA
;
end;

[
MrBayes settings for the best-fit model (HKY+I) selected by AIC in MrModeltest 2.3
]
