# Supplementary material for: A latitudinal phylogeographic diversity gradient in birds
Source: PLoS Biol. 2017 Apr 13;15(4):e2001073. doi: 10.1371/journal.pbio.2001073 (PMC5390966; doi:10.1371/journal.pbio.2001073)
Supplement: S1 Data — (ZIP) [file pbio.2001073.s015.zip › S1_Data/Diglossa-cyanea.nex]

#NEXUS

begin data;
   dimensions ntax=125 nchar=1041;
   format datatype=dna gap=- missing=N interleave=no;
   matrix

albilatera.AM.DOT5023 ATGAACCCCCAAGCAAATTTAATTTTTGCCATCAGTCTGCTCCTAGGAACAACCATTACCGTGACGAGCAACCACTGAATCACAGCCTGAGCTGGTCTTGAAATTAACACACTCGCCATCCTTCCGTTAATTTCAAAATCCCATCACCCGCGAGCTATTGAAGCTGCCACTAAATATTTCCTAACTCAAGCAGCCGCCTCCGCCCTAGTTCTATTCTCCAGCATAATCAACGCATGGCAGACCGGGCAGTGAGACATCACCCAACTCACTCATCCAGTGCCCTGCCTAATCCTCACCTCTGCAATTGCAATAAAACTAGGATTAGTGCCGTTCCATTTCTGATTCCCAGAAGTGCTCCAAGGGTCCCCCCTCACCACCGGTCTTCTCCTATCCACTGTCATAAAACTTCCCCCAATCGCACTACTCTACTTAACCTCTCCCTCACTAAATCCCACCCTCCTAACCACCCTAGCTATCCTCTCAGCAGCCCTGGGAGGATGAATAGGCCTCAACCAAACACAAATCCGAAAAGTCCTAGCTTTCTCCTCCATCTCCCACCTAGGCTGAATAGCAATTATTATCACCTATAACCCTAAACTCACCCTCCTCAACTTCTACCTATATGCTGTGATAACTGCAACCGTCTTTCTCACCTTAAACATAATAAAAGCGCTAAAACTGTCTACCCTAATAACTGCATGAACTAAGACTCCCTCTCTAAATGCAATACTACTCTTAACCCTACTCTCCCTCGCAGGACTACCTCCCCTGACAGGATTTTTACCCAAATGACTTATTATTCAAGAACTAACTAAGCAAGACATAGCCCCAGCAGCAACACTAATTTCCCTTCTTTCCCTACTAAGCTTATTTTTCTACCTCCGCCTTGCATACTGCACAACAATTACACTCCCCCCACACACTACAAACCACATAAAACAATGACGTACTGGCAAACGAATCAACATTACAATCGCTATACTAACCACTATGTCCGTCATACTTCTTCCCATCTCCCCTATGATCTTAACCATTGTTTAA
indigotica.IAvH.7532 ATGAATCCCCAAGCAAATCTAATCTTTGCCTTCAGCCTGCTCCTAGGAACAACCATCACTGTATCAAGCAACCACTGAATAATAGCCTGGGCTGGCCTTGAAATTAACACACTCGCTATCCTTCCACTGATCTCAAAATCCCATCACCCGCGGGCTATTGAAGCTGCCACCAAATACTTCCTAACCCAAGCAGCTGCCTCCGCACTGGTACTGTTCTCCAGCATAACCAACGCGTGGCAAACCGGACAATGAGATATCACTCAACTCACTCACCCAGTATCCTGTCTAATCCTCACCTCTGCAATCTCAATAAAACTAGGACTAGTGCCATTCCACTTCTGATTTCCAGAGGTCCTTCAAGGATCCCCCCTCATCACCGGCCTCCTCCTATCCACTATCATAAAACTTCCCCCAATCACACTACTCTACATAACCTCTCCCTCACTAAACCCTACTCTCTTAACTGTCCTAGCTATCCTCTCAGCAGCCCTAGGAGGATGAATAGGCCTCAATCAGACACAAATCCGAAAAGTATTAGCTTTTTCCTCTATTTCCCACTTAGGTTGAATGGCAATCATCATTGCCTACAACCCCAAACTCACCCTCCTTAACTTCTACCTGTATACTATAATAACCACAGCTATCTTCCTCACCTTAAACTTAATGAAAGTTCTAAACCTGTCCACCCTAATAACTGCATGGACCAAAACCCCACCTCTAAACGCAATACTACTCCTAACCCTGCTCTCCCTTGCAGGACTACCTCCCCTAACAGGATTCCTACCTAAATGACTCATTATTCAAGAGTTAACTAAACAAGATATGGCCCCAGCAGCAACATTCATCTCCCTTCTCTCTCTACTGAGCCTATTCTTCTACCTCCGCCTCGCATACTGCACAACAATCACACTCCCCCCGCATACCACAAACCACATAAAACAATGACGCACTAACAAACAAATCAACATTACAATTGCTGTGCTAACTGTCATGTCCGTCACACTCCTCCCCATCTCCCCAATGATCTTAACCGCCGTCTAA
glauca.FM430121 ATGAACCCCCAAGCAAATTTAATTTTTGCCACTAGCCTGATTCTAGGTACTACTATCACTCTGTCAAGCAACCACTGAATCATAGCTTGAGCTGGCCTTGAGATCAACACACTAGCCATCCTCCCACTAATTTCAAAATCCCACCACCCACGAGCCATCGAAGCCGCCACCAAATACTTCCTAACCCAGGCAGCTGCCTCTGCCCTCGTCCTATTCTCCAGCATGACCAACGCATGACAAACTGGACAATGAGACATTACCCAACTCACCCACCCAGTATCCTGCCTAATCCTCACCTCCGCAATCGCAATAAAACTAGGGCTAGTGCCATTCCACTTCTGATTTCCAGAAGTACTCCAAGGATCCCCCCTGACTACCGGCCTCCTCCTATCTACGATCATAAAACTTCCTCCAATGGCTCTGCTCTACATAACTTCACCCTCACTAAACCCCGCCCTCTTAACCACCCTGGCCCTCTTTTCAGCAGCCCTGGGGGGATGAATAGGCCTTAATCAAACACAAATCNGAAAAATCCTGGCTTTNTCCTCCATCTCCCACCTAGGATGAATAGCAATCATTATCATCTACCACCCCAAACTCACCCTCCTTAACTTCTACCTATATTCCGTAATAACCGCAACCATCTTTCTCACCCTAAATACTATAAAAGTACTAAAACTATCCACCCTAATAACCGCATGAACCAAAACCCCACCCCTAAATGCCATGCTACTTCTAACCCTGCTCTCTCTCGCAGGCCTGCCTCCCCTAACAGGATTCCTGCCCAAATGACTGATTATTCAAGAACTAACTAAACAAGACATAGCCCCAGCAGCCACGCTTATCTCCCTACTCTCCCTCCTGAGCCTATTCTTCTACCTCCGTCTAGCATACTGCACAACAATCACACTTCCTCCACACACCACAAACCACATAAAACAATGACGTACCAACAAACCAACCAGCATTANAATCGCTATCCTAACTACTATGTCCGTCATACTTCTCCCAATCTCCCCCATGATCNTAACCACTGTCTAA
34996_PichinchaEC ATGAACCCCCAAGCAAATTTAATTTTTGCCACAAGCCTGATTCTGGGAACAACCATCACCATATCAAGCAATCACTGAATCATAGCCTGGGCCGGCCTTGAAATCAACACACTAGCCATCCTACCATTAATTTCAAAATCCCACCACCCACGGGCCATTGAAGCCGCCACCAAATATTTCCTTACTCAATCAGCTGCCTCTGCCCTCGTCCTATTCTCCAGCATAACCAACGCATGACAGACTGGACAATGAGATATTACTCAACTCACCCACCCAATATCATGCCTTATCCTTACCTCCGCAATTGCAATAAAACTAGGACTAGTACCATTCCACTTCTGATTCCCAGAAGTACTCCAAGGGTCCCCCATAACCACAGGCCTTCTCCTGTCTACCGTCATAAAACTCCCCCCAATCACCCTACTCTACATAACTTCCCCTTCATTAAACCCCGCCCTATTGACTACCCTGGCCCTCCTCTCAGCAGCCCTGGGAGGATGAATGGGCCTCAATCAAACTCAAATCCGAAAAATCCTAGCTTTCTCCTCTATCTCCCACCTAGGATGAATAGCAATCATTATCATTTATTACCCCAAACTCACCCTCCTAAATTTCTACCTATACTCCGCAATAACCGCAGCCATCTTTCTCACCTTAAATACTATAAAAGTACTAAAACTCTCCACCCTAATAACCGCATGAACCAAAACTCCATCCTTAAATGCCATACTACTCCTAACCCTACTCTCTCTCGCAGGACTACCTCCCCTAACAGGATTCCTACCCAAATGACTTATCATCCAAGAACTGACTAAACAAGACATAGCCCCAACAGCCACACTCATCTCCCTTCTCTCCCTTCTAAGCCTGTTCTTCTACCTCCGTCTCGCGTACTGCACAACAATCACACTTCCCCCACATACCACAAACCACATAAAGCAATGACGTACCAACAAATCAACCAGCATTACAATTGCAATCTTAACTACCATGTCCGTCATGCTTCTCCCCATCTCCCCTATGATCATAACCATTGTTTAA
43731_SnMartinPE ATGAACCCCCAAGCAAATTTAATTTTTGCCACAAGCCTGATCCTAGGAACAACCATCACCATATCAAGCAACCACTGAATCATAGCCTGGGCCGGCCTCGAAATTAATACACTAGCCATCCTCCCATTAATTTCAAAATCCCACCACCCACGGGCCATTGAAGCTGCCACCAAATATTTCCTTACCCAATCAGCTGCTTCTGCCCTAGTCCTATTCTCCAGCATAACCAACGCATGACAAACCGGTCAATGAGATATTACTCAACTCACTCACCCAATATCCTGCCTTATCCTTACCTCTGCAATCGCAATAAAACTAGGACTAGTACCGTTCCACTTCTGATTCCCAGAAGTACTCCAAGGGTCCCCCCTAACTACAGGCCTCCTCCTATCAACTATCATAAAACTCCCCCCAATCACCCTACTCTACATAACCTCCCCCTCATTAAACCCCACCCTCCTAACTACCCTGGCCCTCCTCTCAGCAGCCCTAGGAGGATGAATGGGCCTCAATCAAACACAAATCCGAAAGATCCTAGCTTTCTCCTCTATTTCCCACCTAGGATGAATAGCAATCATTATCATTTACTACCCTAAACTCACCCTCCTCAACTTCTACCTATACTCCGTAATAACCACAGCCATCTTCCTCACCCTAAATACTATAAAAGTACTAAAACTGTCCACCCTGATAACTGCGTGAACCAAAACCCCATCCTTAAACGCCATACTACTCCTAACCCTACTTTCTCTCGCAGGACTACCTCCCCTAACAGGATTCCTGCCCAAATGACTCATTATCCAAGAACTGACTAAACAAGACATAGCCCCAGCAGCCACACTCATCTCTCTTCTCTCCCTTCTAAGCCTATTCTTCTACCTCCGTCTCGCATACTGCACAACAATCACACTTCCCCCACACACCACAAACCACATAAAACAATGACGTACCAACAAATCAACCAGCATTACAATCGCTATCTTAACCACCATGTCCGTCATGCTTCTCCCCATCTCCCCCATGATCATAACCATTGTTTAA
43927_SnMartinPE ATGAACCCCCAAGCAAATTTAATTTTTGCCACAAGCCTGATCCTAGGAACAACCATCACCATATCAAGCAACCACTGAATCATAGCCTGGGCCGGCCTCGAAATTAATACACTAGCCATCCTCCCATTAATTTCAAAATCCCACCACCCACGGGCCATTGAAGCTGCCACCAAATATTTCCTTACCCAATCAGCTGCTTCTGCCCTAGTCCTATTCTCCAGCATAACCAACGCATGACAAACCGGTCAATGAGATATTACTCAACTCACTCACCCAATATCCTGCCTTATCCTTACCTCTGCAATCGCAATAAAACTAGGACTAGTACCGTTCCACTTCTGATTCCCAGAAGTACTCCAAGGGTCCCCCCTAACTACAGGCCTCCTCCTATCAACTATCATAAAACTCCCCCCAATCACCCTACTCTACATAACCTCCCCCTCATTAAACCCCACCCTCCTAACTACCCTGGCCCTCCTCTCAGCAGCCCTAGGAGGATGAATGGGCCTCAATCAAACACAAATCCGAAAGATCCTAGCTTTCTCCTCTATTTCCCACCTAGGATGAATAGCAATCATTATCATTTACTACCCTAAACTCACCCTCCTCAACTTCTACCTATACTCCGTAATAACCACAGCCATCTTCCTCACCCTAAATACTATAAAAGTACTAAAACTGTCCACCCTGATAACTGCGTGAACCAAAACCCCATCCTTAAACGCCATACTACTCCTAACCCTACTTTCTCTCGCAGGACTACCTCCCCTAACAGGATTCCTGCCCAAATGACTCATTATCCAAGAACTGACTAAACAAGACATAGCCCCAGCAGCCACACTCATCTCTCTTCTCTCCCTTCTAAGCCTATTCTTCTACCTCCGTCTCGCATACTGCACAACAATCACACTTCCCCCACACACCACAAACCACATAAAACAATGACGTACCAACAAATCAACCAGCATTACAATCGCTATCTTAACCACCATGTCCGTCATGCTTCTCCCCATCTCCCCCATGATCATAACCATTGTTTAA
44376_SnMartinPE NNNNNNNNNCAAGCAAATTTAATTTTTGCCACAAGCCTGATCCTAGGAACAACCATCACCATATCAAGCAACCACTGAATCATAGCCTGGGCCGGCCTCGAAATTAATACACTAGCCATCCTCCCATTAATTTCAAAATCCCACCACCCACGGGCCATTGAAGCTGCCACCAAATATTTCCTTACCCAATCAGCTGCTTCTGCCCTAGTCCTATTCTCCAGCATAACCAACGCATGACAAACCGGTCAATGAGATATTACTCAACTCACTCACCCAATATCCTGCCTTATCCTTACCTCTGCAATCGCAATAAAACTAGGACTAGTACCGTTCCACTTCTGATTCCCAGAAGTACTCCAAGGGTCCCCCCTAACTACAGGCCTCCTCCTATCAACTATCATAAAACTCCCCCCAATCACCCTACTCTACATAACCTCCCCCTCATTAAACCCCACCCTCCTAACTACCCTGGCCCTCCTCTCAGCAGCCCTAGGAGGATGAATGGGCCTCAATCAAACACAAATCCGAAAGATCCTAGCTTTCTCCTCTATTTCCCACCTAGGATGGATAGCAATCATTATCATTTACTACCCTAAACTCACCCTCCTCAACTTCTACCTATACTCCGTAATAACCACAGCCATCTTCCTCACCCTAAATACTATAAAAGTACTAAAACTGTCCACCCTAATAACTGCGTGAACCAAAACCCCATCCTTAAACGCCATACTACTCCTAACCCTACTTTCTCTCGCAGGACTACCTCCCCTGACAGGATTCCTGCCCAAATGACTCATTATCCAGGAACTGACTAAACAAGACATAGCCCCAGCAGCCACACTCATCTCTCTTCTCTCCCTTCTAAGCCTATTCTTCTACCTCCGTCTCGCATACTGCACAACAATCACACTTCCCCCACACACCACAAACCACATAAAACAATGACGTACCAACAAATCAACCAGCATTACAATCGCTATCTTAACCACCATGTCCGTCATGCTTCTCCCCATCTCCCCCATGATCATAACCATTGTTTAA
1240_LaPazBO ATGAACCCCCAAGCAAATTTAATTTTTGCCACAAGCCTGATCCTAGGAACAACCATCACCATATCAAGCAACCACTGAATCATAGCCTGGGCCGGCCTCGAAATTAATACACTAGCCATCCTCCCATTAATTTCAAAATCCCACCACCCACGGGCCATTGAAGCTGCCACCAAATATTTCCTTACCCAATCAGCTGCTTCTGCCCTAGTCCTATTCTCCAGCATAACCAACGCATGACAAACCGGCCAATGAGATATTACTCAACTCACTCACCCAATATCCTGCCTTATCTTTACCTCTGCAATCGCAATAAAACTAGGACTAGTACCGTTCCACTTCTGATTCCCAGAAGTACTCCAAGGGTCCCCCCTAACTACAGGCCTCCTCCTATCAACTATCATAAAACTCCCCCCAATCACCCTACTCTACATAACCTCCCCCTCATTAAACCCCACCCTCCTAACTACCCTGGCCCTCCTCTCAGCAGCCCTAGGAGGATGAATGGGCCTCAATCAAACACAAATCCGAAAGATCCTAGCTTTCTCCTCTATTTCCCACCTAGGATGGATAGCAATCATTATCATTTACTACCCTAAACTCACCCTCCTCAACTTCTACCTATACTCCGTAATAACCACAGCCATCTTCCTCACCCTAAATACTATAAAAGTACTAAAACTGTCCACCCTAATAACTGCGTGAACCAAAACCCCATCCTTAAACGCCATACTACTCCTAACCCTACTTTCTCTCGCAGGACTACCTCCCCTGACAGGATTCCTGCCCAAATGACTCATTATCCAGGAACTGACTAAACAAGACATAGCCCCAGCAGCCACACTCATCTCTCTTCTCTCCCTTCTAAGCCTATTCTTCTACCTCCGTCTCGCATACTGCACAACAATCACACTTCCCCCACACACCACAAACCACATAAAACAATGACGTACCAACAAGCCAACCAGCATTACAATCGCTATCTTAACCACCATGTCCGTCATGCTTCTCCCCATCTCCCCCATAATCATAACCGTTGTTTAA
1244_LaPazBO ATGTACCCCCAAGCAAATTTAATTTTTGCCACAAGCCTGATCCTAGGAACAACCATCACCATATCAAGCAACCACTGAATCATAGCCTGGGCCGGCCTCGAAATTAATACACTAGCCATCCTCCCATTAATTTCAAAATCCCACCACCCACGGGCCATTGAAGCTGCCACCAAATATTTCCTTACCCAATCAGCTGCTTCTGCCCTAGTCCTATTCTCCAGCATAACCAACGCATGACAAACCGGCCAATGAGATATTACTCAACTCACTCACCCAATATCCTGCCTTATCTTTACCTCTGCAATCGCAATAAAACTAGGACTAGTACCGTTCCACTTCTGATTCCCAGAAGTACTCCAAGGGTCCCCCCTAACTACAGGCCTCCTCCTATCAACTATCATAAAACTCCCCCCAATCACCCTACTCTACATAACCTCCCCCTCATTAAACCCCACCCTCCTAACTACCCTGGCCCTCCTCTCAGCAGCCCTAGGAGGATGAATGGGCCTCAATCAAACACAAATCCGAAAGATCCTAGCTTTCTCCTCTATTTCCCACCTAGGATGGATAGCAATCATTATCATTTACTACCCTAAACTCACCCTCCTCAACTTCTACCTATACTCCGTAATAACCACAGCCATCTTCCTCACCCTAAATACTATAAAAGTACTAAAACTGTCCACCCTAATAACTGCGTGAACCAAAACCCCATCCTTAAACGCCATACTACTCCTAACCCTACTTTCTCTCGCAGGACTACCTCCCCTGACAGGATTCCTGCCCAAATGACTCATTATCCAGGAACTGACTAAACAAGACATAGCCCCAGCAGCCACACTCATCTCTCTTCTCTCCCTTCTAAGCCTATTCTTCTACCTCCGTCTCGCATACTGCACAACAATCACACTTCCCCCACACACCACAAACCACATAAAACAATGACGTACCAACAAGTCAACCAGCATTACAATCGCTATCTTAACCACCATGTCCGTCATGCTTCTCCCCATCTCCCCCATAATCATAACCGTTGTTTAA
1738_PascoPE ATGAACCCCCAAGCAAATTTAATTTTTGCCACAAGCCTGATCCTAGGAACAACCATCACCATATCAAGCAACCACTGAATCATAGCCTGGGCCGGCCTCGAAATTAATACACTAGCCATCCTCCCATTAATTTCAAAATCCCACCACCCACGGGCCATTGAAGCTGCCACCAAATATTTCCTTACCCAATCAGCTGCTTCTGCCCTAGTCCTATTCTCCAGCATAACCAACGCATGACAAACCGGTCAATGAGATATTACTCAACTCACTCACCCAATATCCTGCCTTATCCTTACCTCTGCAATCGCAATAAAACTAGGACTAGTACCGTTCCACTTCTGATTCCCAGAAGTACACCAAGGGTCCCCCCTAACTACAGGCCTCCTCCTATCAACTATCATAAAACTCCCCCCAATCACCCTACTCTACATAACCTCCCCCTCATTAAACCCCACCCTCCTAACTACCCTGGCCCTCCTCTCAGCAGCCCTAGGAGGATGAATGGGCCTCAATCAAACACAAATCCGAAAGATCCTAGCTTTCTCCTCTATTTCCCACCTAGGATGGATAGCAATCATTATCATTTACTACCCTAAACTCACCCTCCTCAACTTCTACCTATACTCCGTAATAACCACAGCCATCTTCCTCACCCTAAATACTATAAAAGTACTAAAACTGTCCACCCTAATAACTGCGTGAACCAAAACCCCATCCTTAAACGCCATACTACTCCTAACCCTACTTTCTCTCGCAGGACTACCTCCCCTGACAGGATTCCTGCCCAAATGACTCATTATCCAGGAACTGACTAAACAAGACATAGCCCCAGCAGCCACACTCATCTCCCTTCTCTCCCTTCTAAGCCTATTCTTCTACCTCCGTCTCGCATACTGCACAACAATCACACTTCCCCCACACACCACAAACCACATAAAACAATGACGTACCAACAAATCAACCAGCATTACAATCGCTATCTTAACCACCATGTCCGTCATGCTTCTCCCCATCTCCCCCATGATCATAACCATTGTTTAA
1818_PascoPE ATGAACCCCCAAGCAAATTTAATTTTTGCCACAAGCCTGATCCTAGGAACAACCATCACCATATCAAGCAACCACTGAATCATAGCCTGGGCCGGCCTCGAAATTAATACACTAGCCATCCTCCCATTAATTTCAAAATCCCACCACCCACGGGCCATTGAAGCTGCCACCAAATATTTCCTTACCCAATCAGCTGCTTCTGCCCTAGTCCTATTCTCCAGCATAACCAACGCATGACAAACCGGTCAATGAGATATTACTCAACTCACTCACCCAATATCCTGCCTTATCCTTACCTCTGCAATCGCAATAAAACTAGGACTAGTACCGTTCCACTTCTGATTCCCAGAAGTACTCCAAGGGTCCCCCCTAACTACAGGCCTCCTCCTATCAACTATCATAAAACTCCCCCCAATCACCATACTCTACATAACCTCCCCCTCATTAAACCCCACCCTCCTAACTACCCTGGCCCTCCTCTCAGCAGCCCTAGGAGGATGAATGGGCCTCAATCAAACACAAATCCGAAAGATCCTAGCTTTCTCCTCTATTTCCCACCTAGGATGGATAGCAATCATTATCATTTACTACCCTAAACTCACCCTCCTCAACTTCTACCTATACTCCGTAATAACCACAGCCATCTTCCTCACCCTAAATACTATAAAAGTACTAAAACTGTCCACCCTAATAACTGCGTGAACCAAAACCCCATCCTTAAACGCCATACTACTCCTAACCCTACTTTCTCTCGCAGGACTACCTCCCCTGACAGGATTCCTGCCCAAATGACTCATTATCCAGGAACTGACTAAACAAGACATAGCCCCAGCAGCCACACTCATCTCTCTTCTCTCCCTTCTAAGCCTATTCTTCTACCTCCGTCTCGCATACTGCACAACAATCACACTTCCCCCACACACCACAAACCACATAAAACAATGACGTACCAACAAATCAACCAGCATTACAATCGCTATCTTAACCACCATGTCCGTCATGCTTCTCCCCATCTCCCCCATGATCATAACCATTGTTTAA
1887_PascoPE ATGAACCCCCAAGCAAATTTAATTTTTGCCACAAGCCTGATCCTAGGAACAACCATCACCATATCAAGCAACCACTGAATCATAGCCTGGGCCGGCCTCGAAATTAATACACTAGCCATCCTCCCATTAATTTCAAAATCCCACCACCCACGGGCCATTGAAGCTGCCACCAAATATTTCCTTACCCAATCAGCTGCTTCTGCCCTAGTCCTATTCTCCAGCATAACCAACGCATGACAAACCGGTCAATGAGATATTACTCAACTCACTCACCCAATATCCTGCCTTATCCTTACCTCTGCAATCGCAATAAAACTAGGACTAGTACCGTTCCACTTCTGATTCCCAGAAGTACTCCAAGGGTCCCCCCTAACTACAGGCCTCCTCCTATCAACTATCATAAAACTCCCCCCAATCACCCTACTCTACATAACCTCCCCCTCATTAAACCCCACCCTCCTAACTACCCTGGCCCTCCTCTCAGCAGCCCTAGGAGGATGAATGGGCCTCAATCAAACACAAATCCGAAAGATCCTAGCTTTCTCCTCTATTTCCCACCTAGGATGGATAGCAATCATTATCATTTACTACCCTAAACTCACCCTCCTCAACTTCTACCTATACTCCGTAATAACCACAGCCATCTTCCTCACCCTAAATACTATAAAAGTACTAAAACTGTCCACCCTAATAACTGCGTGAACCAAAACCCCCTCCTTAAACGCCATACTACTCCTAACCCTACTTTCTCTCGCAGGACTACCTCCCCTGACAGGATTCCTGCCCAAATGACTCATTATCCAGGAACTGACTAAACAAGACATAGCCCCAGCAGCCACACTCATCTCTCTTCTCTCCCTTCTAAGCCTATTCTTCTACCTCCGTCTCGCATACTGCACAACAATCACACTTCCCCCACACACCACAAACCACATAAAACAATGACGTACCAACAAATCAACCAGCATTACAATCGCTATCTTAACCACCATGTCCGTCATGCTTCTCCCCATCTCCCCCATGATCATAACCATTGTTTAA
1960_PascoPE ATGAACCCCCAAGCAAATTTAATTTTTGCCACAAGCCTGATCCTAGGAACAACCATCACCATATCAAGCAACCACTGAATCATAGCCTGGGCCGGCCTCGAAATTAATACACTAGCCATCCTCCCATTAATTTCAAAATCCCACCACCCACGGGCCATTGAAGCTGCCACCAAATATTTCCTTACCCAATCAGCTGCTTCTGCCCTAGTCCTATTCTCCAGCATAACCAACGCATGACAAACCGGTCAATGAGATATTACTCAACTCACTCACCCAATATCCTGCCTTATCCTTACCTCTGCAATCGCAATAAAACTAGGACTAGTACCGTTCCACTTCTGATTCCCAGAAGTACTCCAAGGGTCCCCCCTAACTACAGGCCTCCTCCTATCAACTATCATAAAACTCCCCCCAATCACCCTACTCTACATAACCTCCCCCTCATTAAACCCCACCCTCCTAACTACCCTGGCCCTCCTCTCAGCAGCCCTAGGAGGATGAATGGGCCTCAATCAAACACAAATCCGAAAGATCCTAGCTTTCTCCTCTATTTCCCACCTAGGATGGATAGCAATCATTATCATTTACTACCCTAAACTCACCCTCCTCAACTTCTACCTATACTCCGTAATAACCACAGCCATCTTCCTCACCCTAAATACTATAAAAGTACTAAAACTGTCCACCCTAATAACTGCGTGAACCAAAACCCCATCCTTAAACGCCATACTACTCCTAACCCTACTTTCTCTCGCAGGACTACCTCCCCTGACAGGATTCCTGCCCAAATGACTCATTATCCAGGAGCTGACTAAACAAGACATAGCCCCAGCAGCCACACTCATCTCTCTTCTATCCCTTCTAAGCCTATTCTTCTACCTCCGTCTCGCATACTGCACAACAATCACACTTCCCCCACACACCACAAACCACATAAAACAATGACGTACCAACAAATCAACCAGCATTACAATCGCTATCTTAACCACCATGTCCGTCATGCTTCTCCCCATCTCCCCCATGATCATAACCATTGTTTAA
208_CajamarcaPE ATGAACCCCCAAGCAAATTTAATTTTTGCCACAAGCCTGATTCTGGGAACAACCATCACCATATCAAGCAATCACTGAATCATAGCCTGGGCCGGCCTTGAAATCAACACACTAGCCATCCTACCATTAATTTCAAAATCCCACCACCCACGGGCCATTGAAGCCGCCACCAAATATTTCCTTACTCAATCAGCTGCCTCTGCCCTCGTCCTATTCTCCAGCATAACCAACGCATGACAGACTGGACAATGAGATATTACTCAACTCACCCACCCAATATCATGCCTTATCCTTACCTCCGCAATTGCAATAAAACTAGGACTAGTACCATTCCACTTCTGATTCCCAGAAGTACTCCAAGGGTCCCCCATAACCACAGGCCTTCTCCTGTCTACCGTCATAAAACTCCCCCCAATCACCCTACTCTACATAACTTCCCCTTCATTAAACCCCGCCCTATTGACTACCCTGGCCCTCCTCTCAGCAGCCCTGGGAGGATGAATGGGCCTCAATCAAACTCAAATCCGAAAAATCCTAGCTTTCTCCTCTATCTCCCACCTAGGATGAATAGCAATCATTATCATTTATTACCCCAAACTCACCCTCTTAAATTTCTACCTATACTCCGCAATAACCGCAGCCATCTTTCTCACCTTAAATACTATAAAAGTACTAAAACTCTCCACCCTAATAACCGCATGAACCAAAACTCCATCCTTAAATGCCATACTACTCCTAACCCTACTCTCTCTCGCAGGACTACCTCCCCTAACAGGATTCCTACCCAAATGACTTATCATCCAAGAACTGACTAAACAAGACATAGCCCCAACAGCCACACTCATCTCCCTTCTCTCCCTTCTAAGCCTGTTCTTCTACCTCCGTCTCGCGTACTGCACAACAATCACACTTCCCCCACATACCACAAACCACATAAAGCAATGACGTACCAACAAATCAACCAGCATTACAATTGCAATCTTAACTACCATGTCCGTCATGCTTCTCCCCATCTCCCCTATGATCATAACCATTGTTTAA
232_CajamarcaPE ATGAACCCCCAAGCAAATTTAATTTTTGCCACAAGCCTGATTCTGGGAACAACCATCACCATATCAAGCAATCACTGAATCATGGCCTGGGCCGGCCTTGAAATCAACACACTAGCCATCCTACCATTAATTTCAAAATCCCACCACCCACGGGCCATTGAAGCCGCCACCAAATATTTCCTTACTCAATCAGCTGCCTCTGCCCTCGTCCTATTCTCCAGCATAACCAACGCATGACAGACTGGACAATGAGATATTACTCAACTCACCCACCCAATATCATGCCTTATCCTTACCTCCGCAATTGCAATAAAACTAGGACTAGTACCATTCCACTTCTGATTCCCAGAAGTACTCCAAGGGTCCCCCATAACCACAGGCCTTCTCCTGTCTACCGTCATAAAACTCCCCCCAATCACCCTACTCTACATAACTTCCCCTTCATTAAACCCCGCCCTATTGACTACCCTGGCCCTCCTCTCAGCAGCCCTGGGAGGATGAATGGGCCTCAATCAAACTCAAATCCGAAAAATCCTAGCTTTCTCCTCTATCTCCCACCTAGGATGAATAGCAATCATTATCATTTATTACCCCAAACTCACCCTCTTAAATTTCTACCTATACTCCGCAATAACCGCAGCCATCTTTCTCACCTTAAATACTATAAAAGTACTAAAACTCTCCACCCTAATAACCGCATGAACCAAAACTCCATCCTTAAATGCCATACTACTCCTAACCCTACTCTCTCTCGCAGGACTACCTCCCCTAACAGGATTCCTACCCAAATGGCTTATCATCCAAGAACTGACTAAACAAGACATAGCCCCAACAGCCACACTCATCTCCCTCCTCTCCCTTCTAAGCCTGTTCTTCTACCTCCGTCTCGCGTACTGCACAACAATCACACTTCCCCCACATACCACAAACCACATAAAGCAATGACGTACCAACAAATCAACCAGCATTACAATTGCAATCTTAACTACCATGTCCGTCATGCTTCTCCCCATCTCCCCTATGATCATAACCATTGTTTAA
253_CajamarcaPE ATGAACCCCCAAGCAAATTTAATTTTTGCCACAAGCCTGATTCTGGGAACAACCATCACCATATCAAGCAATCACTGAATCATAGCCTGGGCCGGCCTTGAAATCAACACACTAGCCATCCTACCATTAATTTCAAAATCCCACCACCCACGGGCCATTGAAGCCGCCACCAAATATTTCCTTACTCAATCAGCTGCCTCTGCCCTCGTCCTATTCTCCAGCATAACCAACGCATGACAGACTGGACAATGAGATATTACTCAACTCACCCACCCAATATCATGCCTTATCCTTACCTCCGCAATTGCAATAAAACTAGGACTAGTACCATTCCACTTCTGATTCCCAGAAGTACTCCAAGGGTCCCCCATAACCACAGGCCTTCTCCTGTCTACCGTCATAAAACTCCCCCCAATCACCCTACTCTACATAACTTCCCCTTCATTAAACCCCGCCCTATTGACTACCCTGGCCCTCCTCTCAGCAGCCCTGGGAGGATGAATGGGCCTCAATCAAACTCAAATCCGAAAAATCCTAGCTTTCTCCTCTATCTCCCACCTAGGATGAATAGCAATCATTATCATTTATTACCCCAAACTCACCCTCTTAAATTTCTACCTATACTCCGCAATAACCGCAGCCATCTTTCTCACCTTAAATACTATAAAAGTACTAAAACTCTCCACCCTAATAACCGCATGAACCAAAACTCCATCCTTAAATGCCATACTACTCCTAACCCTACTCTCTCTCGCAGGACTACCTCCCCTAACAGGATTCCTACCCAAATGACTTATCATCCAGGAACTGACTAAACAAGACATAGCCCCAACAGCCACACTCATCTCCCTTCTCTCCCTTCTAAGCCTGTTCTTCTACCTCCGTCTCGCGTACTGCACAACAATCACACTTCCCCCACATACCACAAACCACATAAAGCAATGACGTACCAACAAATCAACCAGCATTACAATTGCAATCTTAACTACCATGTCCGTCATGCTTCTCCCCATCTCCCCTATGATCATAACCATTGTTTAA
308_CajamarcaPE ATGAACCCCCAAGCAAATTTAATTTTTGCCACAAGCCTGATTCTGGGAACAACCATCACCATATCAAGCAATCACTGAATCATAGCCTGGGCCGGCCTTGAAATCAACACACTAGCCATCCTACCATTAATTTCAAAATCCCACCACCCACGGGCCATTGAAGCCGCCACCAAATATTTCCTTACTCAATCAGCTGCCTCTGCCCTCGTCCTATTCTCCAGCATAACCAACGCATGACAGACTGGACAATGAGATATTACTCAACTCACCCACCCAATATCATGCCTTATCCTTACCTCCGCAATTGCAATAAAACTAGGACTAGTACCATTCCACTTCTGATTCCCAGAAGTACTCCAAGGGTCCCCCATAACCACAGGCCTTCTCCTGTCTACCGTCATAAAACTCCCCCCAATCACCCTACTCTACATAACTTCCCCTTCATTAAACCCCGCCCTATTGACTACCCTGGCCCTCCTCTCAGCAGCCCTGGGAGGATGAATGGGCCTCAATCAAACTCAAATCCGAAAAATCCTAGCTTTCTCCTCTATCTCCCACCTAGGATGAATAGCAATCATTATCATTTATTACCCCAAACTCACCCTCTTAAATTTCTACCTATACTCCGCAATAACCGCAGCCATCTTTCTCACCTTAAATACTATAAAAGTACTAAAACTCTCCACCCTAATAACCGCATGAACCAAAACTCCATCCTTAAATGCCATACTACTCCTAACCCTACTCTCTCTCGCAGGACTACCTCCCCTAACAGGATTCCTACCCAAATGACTTATCATCCAAGAACTGACTAAACAAGACATAGCCCCAACAGCCACACTCATCTCCCTTCTCTCCCTTCTAAGCCTGTTCTTCTACCTCCGTCTCGCGTACTGCACAACAATCACACTTCCCCCACATACCACAAACCACATAAAGCAATGACGTACCAACAAATCAACCAGCATTACAATTGCAATCTTAACTACCATGTCCGTCATGCTTCTCCCCATCTCCCCTATGATCATAACCATTGTTTAA
31720_CajamarcaPE ATGAACCCCCAAGCAAATTTAATTTTTGCCACAAGCCTGATTCTGGGAACAACCATCACCATATCAAGCAATCACTGAATCATAGCCTGGGCCGGCCTTGAAATCAACACACTAGCCATCCTACCATTAATTTCAAAATCCCACCACCCACGGGCCATTGAAGCCGCCACCAAATATTTCCTTACTCAATCAGCTGCCTCTGCCCTCGTCCTATTCTCCAGCATAACCAACGCATGACAGACTGGACAATGAGATATTACTCAACTCACCCACCCAATATCATGCCTTATCCTTACCTCCGCAATTGCAATAAAACTAGGACTAGTACCATTCCACTTCTGATTCCCAGAAGTACTCCAAGGGTCCCCCATAACCACAGGCCTTCTCCTGTCTACCGTCATAAAACTCCCCCCAATCACCCTACTCTACATAACTTCCCCTTCATTAAACCCCGCCCTATTGACTACCCTGGCCCTCCTCTCAGCAGCCCTGGGAGGATGAATGGGCCTCAATCAAACTCAAATCCGAAAAATCCTAGCTTTCTCCTCTATCTCCCACCTAGGATGAATAGCAATCATTATCATTTATTACCCCAAACTCACCCTCTTAAATTTCTACCTGTACTCCGCAATAACCGCAGCCATCTTTCTCACCTTAAATACTATAAAAGTACTAAAACTCTCCACCCTAATAACCGCATGAACCAAAACTCCATCCTTAAATGCCATACTACTCCTAACCCTACTCTCTCTCGCAGGACTACCTCCCCTAACAGGATTCCTACCCAAATGACTTATCATCCAAGAACTGACTAAACAAGACATAGCCCCAACAGCCACACTCATCTCCCTTCTCTCCCTTCTAAGCCTGTTCTTCTACCTCCGTCTCGCGTACTGCACAACAATCACACTTCCCCCACATACCACAAACCACATAAAGCAATGACGTACCAACAAATCAACCAGCATTACAATTGCAATCTTAACTACCATGTCCGTCATGCTTCTCCCCATCTCCCCTATGATCATAACCATTGTTTAA
31969_CajamarcaPE ATGAACCCCCAAGCAAATTTAATTTTTGCCACAAGCCTGATTCTGGGAACAACCATCACCATATCAAGCAATCACTGAATCATAGCCTGGGCCGGCCTTGAAATCAACACACTAGCCATCCTACCATTAATTTCAAAATCCCACCACCCACGGGCCATTGAAGCCGCCACCAAATATTTCCTTACTCAATCAGCTGCCTCTGCCCTCGTCCTATTCTCCAGCATAACCAACGCATGACAGACTGGACAATGAGATATTACTCAACTCACCCACCCAATATCATGCCTTATCCTTACCTCCGCAATTGCAATAAAACTAGGACTAGTACCATTCCACTTCTGATTCCCAGAAGTACTCCAAGGGTCCCCCATAACCACAGGCCTTCTCCTGTCTACCGTCATAAAACTCCCCCCAATCACCCTACTCTACATAACTTCCCCTTCATTAAACCCCGCCCTATTGACTACCCTGGCCCTCCTCTCAGCAGCCCTGGGAGGATGAATGGGCCTCAATCAAACTCAAATCCGAAAAATCCTAGCTTTCTCCTCTATCTCCCACCTAGGATGAATAGCAATCATTATCATTTATTACCCCAAACTCACCCTCTTAAATTTCTACCTATACTCCGCAATAACCGCAGCCATCTTTCTCACCTTAAATACTATAAAAGTACTAAAACTCTCCACCCTAATAACCGCATGAACCAAAACTCCATCCTTAAATGCCATACTACTCCTAACCCTACTCTCTCTCGCAGGACTACCTCCCCTAACAGGATTCCTACCCAAATGACTTATCATCCAAGAACTGACTAAACAAGACATAGCCCCAACAGCCACACTCATCTCCCTTCTCTCCCTTCTAAGCCTGTTCTTCTACCTCCGTCTCGCGTACTGCACAACAATCACACTTCCCCCACATACCACAAACCACATAAAGCAATGACGTACCAACAAATCAACCAGCATTACAATTGCAATCTTAACTACCATGTCCGTCATGCTTCTCCCCATCTCCCCTATGATCATAACCATTGTTTAA
32067_CajamarcaPE ATGAACCCCCAAGCAAATTTAATTTTTGCCACAAGCCTGATTCTGGGAACAACCATCACCATATCAAGCAATCACTGAATCATAGCCTGGGCCGGCCTTGAAATCAACACACTAGCCATCCTACCATTAATTTCAAAATCCCACCACCCACGGGCCATTGAAGCCGCCACCAAATATTTCCTTACTCAATCAGCTGCCTCTGCCCTCGTCCTATTCTCCAGCATAACCAACGCATGACAGACTGGACAATGAGATATTACTCAACTCACCCACCCAATATCATGCCTTATCCTTACCTCCGCAATTGCAATAAAACTAGGACTAGTACCATTCCACTTCTGATTCCCAGAAGTACTCCAAGGGTCCCCCATAACCACAGGCCTTCTCCTGTCTACCGTCATAAAACTCCCCCCAATCACCCTACTCTACATAACTTCCCCTTCATTAAACCCCGCCCTATTGACTACCCTGGCCCTCCTCTCAGCAGCCCTGGGAGGATGAATGGGCCTCAATCAAACTCAAATCCGAAAAATCCTAGCTTTCTCCTCTATCTCCCACCTAGGATGAATAGCAATCATTATCATTTATTACCCCAAACTCACCCTCTTAAATTTCTACCTATACTCCGCAATAACCGCAGCCATCTTTCTCACCTTAAATACTATAAAAGTACTAAAACTCTCCACCCTAATAACCGCATGAACCAAAACTCCATCCTTAAATGCCATACTACTCCTAACCCTACTCTCTCTCGCAGGACTACCTCCCCTAACAGGATTCCTACCCAAATGACTTATCATCCAAGAACTGACTAAACAAGACATAGCCCCAACAGCCACACTCATCTCCCTTCTCTCCCTTCTAAGCCTGTTCTTCTACCTCCGTCTCGCGTACTGCACAACAATCACACTTCCCCCACATACCACAAACCACATAAAGCAATGACGTACCAACAAATCAACCAGCATTACAATTGCAATCTTAACTACCATGTCCGTCATGCTTCTCCCCATCTCCCCTATGATCATAACCATTGTTTAA
32081_CajamarcaPE ATGAACCCCCAAGCAAATTTAATTTTTGCCACAAGCCTGATTCTGGGAACAACCATCACCATATCAAGCAATCACTGAATCATAGCCTGGGCCGGCCTTGAAATCAACACACTAGCCATCCTACCATTAATTTCAAAATCCCACCACCCACGGGCAATTGAAGCCGCCACCAAATATTTCCTTACTCAATCAGCTGCCTCTGCCCTCGTCCTATTCTCCAGCATAACCAACGCATGACAGACTGGACAATGAGATATTACTCAACTCACCCACCCAATATCATGCCTTATCCTTACCTCCGCAATTGCAATAAAACTAGGACTAGTACCATTCCACTTCTGATTCCCAGAAGTACTCCAAGGGTCCCCCATAACCACAGGCCTTCTCCTGTCTACCGTCATAAAACTCCCCCCAATCACCCTACTCTACATAACCTCCCCTTCATTAAACCCCGCCCTATTGACTACCCTGGCCCTCCTCTCAGCAGCCCTGGGAGGATGAATGGGCCTCAATCAAACTCAAATCCGAAAAATCCTAGCTTTCTCCTCTATCTCCCACCTAGGATGAATAGCAATCATTATCATTTATTACCCCAAACTCACCCTCTTAAATTTCTACCTATACTCCGCAATAACCGCAGCCATCTTTCTCACCTTAAATACTATAAAAGTACTAAAACTCTCCACCCTAATAACCGCATGAACCAAAACTCCATCCTTAAATGCCATACTACTCCTAACCCTACTCTCTCTCGCAGGACTACCTCCCCTAACAGGATTCCTACCCAAATGACTTATCATCCAAGAACTGACTAAACAAGACATAGCCCCAACAGCCACACTCATCTCCCTTCTCTCCCTTCTAAGCCTGTTCTTCTACCTCCGTCTCGCGTACTGCACAACAATCACACTTCCCCCACATACCACAAACCACATAAAGCAATGACGTACCAACAAATCAACCAGCATTACAATTGCAATCTTAACTACCATGTCCGTCATGCTTCTCCCCATCTCCCCTATGATCATAACCATTGTTTAA
32199_CajamarcaPE ATGAACCCCCAAGCAAATTTAATTTTTGCCACAAGCCTGATTCTGGGAACAACCATCACCATATCAAGCAATCACTGAATCATAGCCTGGGCCGGCCTTGAAATCAACACACTAGCCATCCTACCATTAATTTCAAAATCCCACCACCCACGGGCAATTGAAGCCGCCACCAAATATTTCCTTACTCAATCAGCTGCCTCTGCCCTCGTCCTATTCTCCAGCATAACCAACGCATGACAGACTGGACAATGAGATATTACTCAACTCACCCACCCAATATCATGCCTTATCCTTACCTCCGCAATTGCAATAAAACTAGGACTAGTACCATTCCACTTCTGATTCCCAGAAGTACTCCAAGGGTCCCCCATAACCACAGGCCTTCTCCTGTCTACCGTCATAAAACTCCCCCCAATCACCCTACTCTACATAACTTCCCCTTCATTAAACCCCGCCCTATTGACTACCCTGGCCCTCCTCTCAGCAGCCCTGGGAGGATGAATGGGCCTCAATCAAACTCAAATCCGAAAAATCCTAGCTTTCTCCTCTATCTCCCACCTAGGATGAATAGCAATCATTATCATTTATTACCCCAAACTCACCCTCTTAAATTTCTACCTATACTCCGCAATAACCGCAGCCATCTTTCTCACCTTAAATACTATAAAAGTACTAAAACTCTCCACCCTAATAACCGCATGAACCAAAACTCCATCCTTAAATGCCATACTACTCCTAACCCTACTCTCTCTCGCAGGACTACCTCCCCTAACAGGATTCCTACCCAAATGACTTATCATCCAAGAACTGACTAAACAAGACATAGCCCCAACAGCCACACTCATCTCCCTTCTCTCCCTTCTAAGCCTGTTCTTCTACCTCCGTCTCGCGTACTGCACAACAATCACACTTCCCCCACATACCACAAACCACATAAAGCAATGACGTACCAACAAATCAACCAGCATTACAATTGCAATCTTAACTACCATGTCCGTCATGCTTCTCCCCATCTCCCCTATGATCATAACCATTGTTTAA
32277_CajamarcaPE ATGAACCCCCAAGCAAATTTAATTTTTGCCACAAGCCTGATTCTGGGAACAACCATCACCATATCAAGCAATCACTGAATCATAGCCTGGGCCGGCCTTGAAATCAACACACTAGCCATCCTACCATTAATTTCAAAATCCCACCACCCACGGGCAATTGAAGCCGCCACCAAATATTTCCTTACTCAATCAGCTGCCTCTGCCCTCGTCCTATTCTCCAGCATAACCAACGCATGACAGACTGGACAATGAGATATTACTCAACTCACCCACCCAATATCATGCCTTATCCTTACCTCCGCAATTGCAATAAAACTAGGACTAGTACCATTCCACTTCTGATTCCCAGAAGTACTCCAAGGGTCCCCCATAACCACAGGCCTTCTCCTGTCTACCGTCATAAAACTCCCCCCAATCACCCTACTCTACATAACTTCCCCTTCATTAAACCCCGCCCTATTGACTACCCTGGCCCTCCTCTCAGCAGCCCTGGGAGGATGAATGGGCCTCAATCAAACTCAAATCCGAAAAATCCTAGCTTTCTCCTCTATCTCCCACCTAGGATGAATAGCAATCATTATCATTTATTACCCCAAACTCACCCTCTTAAATTTCTACCTATACTCCGCAATAACCGCAGCCATCTTTCTCACCTTAAATACTATAAAAGTACTAAAACTCTCCACCCTAATAACCGCATGAACCAAAACTCCATCCTTAAATGCCATACTACTCCTAACCCTACTCTCTCTCGCAGGACTACCTCCCCTAACAGGATTCCTACCCAAATGACTTATCATCCAAGAACTGACTAAACAAGACATAGCCCCAACAGCCACACTCATCTCCCTTCTCTCCCTTCTAAGCCTGTTCTTCTACCTCCGTCTCGCGTACTGCACAACAATCACACTTCCCCCACATACCACAAACCACATAAAGCAATGACGTACCAACAAATCAACCAGCATTACAATTGCAATCTTAACTACCATGTCCGTCATGCTTCTCCCCATCTCCCCTATGATCATAACCATTGTTTAA
32303_CajamarcaPE ATGAACCCCCAAGCAAATTTAATTTTTGCCACAAGCCTGATTCTGGGAACAACCATCACCATATCAAGCAATCACTGAATCATAGCCTGGGCCGGCCTTGAAATCAACACACTAGCCATCCTACCATTAATTTCAAAATCCCACCACCCACGGGCAATTGAAGCCGCCACCAAATATTTCCTTACTCAATCAGCTGCCTCTGCCCTCGTCCTATTCTCCAGCATAACCAACGCATGACAGACTGGACAATGAGATATTACTCAACTCACCCACCCAATATCATGCCTTATCCTTACCTCCGCAATTGCAATAAAACTAGGACTAGTACCATTCCACTTCTGATTCCCAGAAGTACTCCAAGGGTCCCCCATAACCACAGGCCTTCTCCTGTCTACCGTCATAAAACTCCCCCCAATCACCCTACTCTACATAACTTCCCCTTCATTAAACCCCGCCCTATTGACTACCCTGGCCCTCCTCTCAGCAGCCCTGGGAGGATGAATGGGCCTCAATCAAACTCAAATCCGAAAAATCCTAGCTTTCTCCTCTATCTCCCACCTAGGATGAATAGCAATCATTATCATTTATTACCCCAAACTCACCCTCTTAAATTTCTACCTATACTCCGCAATAACCGCAGCCATCTTTCTCACCTTAAATACTATAAAAGTACTAAAACTCTCCACCCTAATAACCGCATGAACCAAAACTCCATCCTTAAATGCCATACTACTCCTAACCCTACTCTCTCTCGCAGGACTACCTCCCCTAACAGGATTCCTACCCAAATGACTTATCATCCAAGAACTAACTAAACAAGACATAGCCCCAACAGCCACACTCATCTCCCTTCTCTCCCTTCTAAGCCTGTTCTTCTACCTCCGTCTCGCGTACTGCACAACAATCACACTTCCCCCACATACCACAAACCACATAAAGCAATGACGTACCAACAAATCAACCAGCATTACAATTGCAATCTTAACTACCATGTCCGTCATGCTTCTCCCCATCTCCCCTATGATCATAACCATTGTTTAA
32397_CajamarcaPE ATGAACCCCCAAGCAAATTTAATTTTTGCCACAAGCCTGATTCTGGGAACAACCATCACCATATCAAGCAATCACTGAATCATAGCCTGGGCCGGCCTTGAAATCAACACACTAGCCATCCTACCATTAATTTCAAAATCCCACCACCCACGGGCCATTGAAGCCGCCACCAAATATTTCCTTACTCAATCAGCTGCCTCTGCCCTCGTCCTATTCTCCAGCATAACCAACGCATGACAGACTGGACAATGAGATATTACTCAACTCACCCACCCAATATCATGCCTTATCCTTACCTCCGCAATTGCAATAAAACTAGGACTAGTACCATTCCACTTCTGATTCCCAGAAGTACTCCAAGGGTCCCCCATAACCACAGGCCTTCTCCTGTCTACCGTCATAAAACTCCCCCCAATCACCCTACTCTACATAACTTCCCCTTCATTAAACCCCGCCCTATTGACTACCCTGGCCCTCCTCTCAGCAGCCCTGGGAGGATGAATGGGCCTCAATCAAACTCAAATCCGAAAAATCCTAGCTTTCTCCTCTATCTCCCACCTAGGATGAATAGCAATCATTATCATTTATTACCCCAAACTCACCCTCTTAAATTTCTACCTATACTCCGCAATAACCGCAGCCATCTTTCTCACCTTAAATACTATAAAAGTACTAAAACTCTCCACCCTAATAACCGCATGAACCAAAACTCCATCCTTAAATGCCATACTACTCCTAACCCTACTCTCTCTCGCAGGACTACCTCCCCTAACAGGATTCCTACCCAAATGACTTATCATCCAGGAACTGACTAAACAAGACATAGCCCCAACAGCCACACTCATCTCCCTTCTCTCCCTTCTAAGCCTGTTCTTCTACCTCCGTCTCGCGTACTGCACAACAATCACACTTCCCCCACATACCACAAACCACATAAAGCAATGACGTACCAACAAATCAACCAGCATTACAATTGCAATCTTAACTACCATGTCCGTCATGCTTCTCCCCATCTCCCCTATGATCATAACCATTGTTTAA
33792_CajamarcaPE ATGAACCCCCAAGCAAATTTAATTTTTGCCACAAGCCTGATTCTGGGAACAACCATCACCATATCAAGCAATCACTGAATCATAGCCTGGGCCGGCCTTGAAATCAACACACTAGCCATCCTACCATTAATTTCAAAATCCCACCACCCACGGGCCATTGAAGCCGCCACCAAATATTTCCTTACTCAATCAGCTGCCTCTGCCCTCGTCCTATTCTCCAGCATAACCAACGCATGACAGACTGGACAATGAGATATTACTCAACTCACCCACCCAATATCATGCCTTATCCTTACCTCCGCAATTGCAATAAAACTAGGACTAGTACCATTCCACTTCTGATTCCCAGAAGTACTCCAAGGGTCCCCCATAACCACAGGCCTTCTCCTGTCTACCGTCATAAAACTCCCCCCAATCACCCTACTCTACATAACTTCCCCTTCATTAAACCCCGCCCTATTGACTACCCTGGCCCTCCTCTCAGCAGCCCTGGGAGGATGAATGGGCCTCAATCAAACTCAAATCCGAAAAATCCTAGCTTTCTCCTCTATCTCCCACCTAGGATGAATAGCAATCATTATCATTTATTACCCCAAACTCACCCTCCTAAATTTCTACCTATACTCCGCAATAACCGCAGCCATCTTTCTCACCTTAAATACTATAAAAGTACTAAAACTCTCCACCCTAATAACCGCATGAACCAAAACTCCATCCTTAAATGCCATACTACTCCTAACCCTACTCTCTCTCGCAGGACTACCTCCCCTAACAGGATTCCTACCCAAATGACTTATCATCCAAGAACTGACTAAACAAGACATAGCCCCAACAGCCACACTCATCTCCCTTCTCTCCCTTCTAAGCCTGTTCTTCTACCTCCGTCTCGCGTACTGCACAACAATCACACTTCCCCCACATACCACAAACCACATAAAGCAATGACGTACCAACAAATCAACCAGCATTACAATTGCAATCTTAACTACCATGTCCGTCATGCTTCTCCCCATCTCCCCCATGATCATAACCATTGTTTAA
33839_CajamarcaPE ATGAACCCCCAAGCAAATTTAATTTTTGCCACAAGCCTGATTCTGGGAACAACCATCACCATATCAAGCAATCACTGAATCATAGCCTGGGCCGGCCTTGAAATCAACACACTAGCCATCCTACCATTAATTTCAAAATCCCACCACCCACGGGCAATTGAAGCCGCCACCAAATATTTCCTTACTCAATCAGCTGCCTCTGCCCTCGTCCTATTCTCCAGCATAACCAACGCATGACAGACTGGACAATGAGATATTACTCAACTCACCCACCCAATATCATGCCTTATCCTTACCTCCGCAATTGCAATAAAACTAGGACTAGTACCATTCCACTTCTGATTCCCAGAAGTACTCCAAGGGTCCCCCATAACCACAGGCCTTCTCCTGTCTACCGTCATAAAACTCCCCCCAATCACCCTACTCTACATAACTTCCCCTTCATTAAACCCCGCCCTATTGACTACCCTGGCCCTCCTCTCAGCAGCCCTGGGAGGATGAATGGGCCTCAATCAAACTCAAATCCGAAAAATCCTAGCTTTCTCCTCTATCTCCCACCTAGGATGAATAGCAATCATTATCATTTATTACCCCAAACTCACCCTCTTAAATTTCTACCTATACTCCGCAATAACCGCAGCCATCTTTCTCACCTTAAATACTATAAAAGTACTAAAACTCTCCACCCTAATAACCGCATGAACCAAAACTCCATCCTTAAATGCCATACTACTCCTAACCCTGCTCTCTCTCGCAGGACTACCTCCCCTAACAGGATTCCTACCCAAATGACTTATCATCCAAGAACTGACTAAACAAGACATAGCCCCAACAGCCACACTCATCTCCCTTCTCTCCCTTCTAAGCCTGTTCTTCTACCTCCGTCTCGCGTACTGCACAACAATCACACTTCCCCCACATACCACAAACCACATAAAGCAATGACGTACCAACAAATCAACCAGCATTACAATTGCAATCTTAACTACCATGTCCGTCATGCTTCTCCCCATCTCCCCTATGATCATAACCATTGTTTAA
33913_CajamarcaPE ATGAACCCCCAAGCAAATTTAATTTTTGCTACAAGCCTGATTCTGGGAACAACCATCACCATATCAAGCAATCACTGAATCATAGCCTGGGCCGGCCTTGAAATCAACACACTAGCCATCCTACCATTAATTTCAAAATCCCACCACCCACGGGCCATTGAAGCCGCCACCAAATATTTCCTTACTCAATCAGCTGCCTCTGCCCTCGTCCTATTCTCCAGCATAACCAACGCATGACAGACTGGACAATGAGATATTACTCAACTCACCCACCCAATATCATGCCTTATCCTTACCTCCGCAATTGCAATAAAACTAGGACTAGTACCATTCCACTTCTGATTCCCAGAAGTACTCCAAGGGTCCCCCATAACCACAGGCCTTCTCCTGTCTACCGTCATAAAACTCCCCCCAATCACCCTACTCTACATAACTTCCCCTTCATTAAACCCCGCCCTATTGACTACCCTGGCCCTCCTCTCAGCAGCCCTGGGAGGATGAATGGGCCTCAATCAAACTCAAATCCGAAAAATCCTAGCTTTCTCCTCTATCTCCCACCTAGGATGAATAGCAATCATTATCATTTATTACCCCAAACTCACCCTCTTAAATTTCTACCTATACTCCGCAATAACCGCAGCCATCTTTCTCACCTTAAATACTATAAAAGTACTAAAACTCTCCACCCTAATAACCGCATGAACCAAAACTCCATCCTTAAATGCCATACTACTCCTAACCCTACTCTCTCTCGCAGGACTACCTCCCCTAACAGGATTCCTACCCAAATGACTTATCATCCAAGAACTGACTAAACAAGACATAGCCCCAACAGCCACACTCATCTCCCTTCTCTCCCTTCTAAGCCTGTTCTTCTACCTCCGTCTCGCATACTGCACAACAATCACACTTCCCCCACATACCACAAACCACATAAAGCAATGACGTACCAACAAATCAACCAGCATTACAATTGCAATCTTAACTACCATGTCCGTCATGCTTCTCCCCATCTCCCCTATGATCATAACCATTGTTTAA
33953_CajamarcaPE ATGAACCCCCAAGCAAATTTAATTTTTGCCACAAGCCTGATTCTGGGAACAACCATCACCATATCAAGCAATCACTGAATCATAGCCTGGGCCGGCCTTGAAATCAACACACTAGCCATCCTACCATTAATTTCAAAATCCCACCACCCACGGGCCATTGAAGCCGCCACCAAATATTTCCTTACTCAATCAGCTGCCTCTGCCCTCGTCCTATTCTCCAGCATAACCAACGCATGACAGACTGGACAATGAGATATTACTCAACTCACCCACCCAATATCATGCCTTATCCTTACCTCCGCAATTGCAATAAAACTAGGACTAGTACCATTCCACTTCTGATTCCCAGAAGTACTCCAAGGGTCCCCCATAACCACAGGCCTTCTCCTGTCTACCGTCATAAAACTCCCCCCAATCACCCTACTCTACATAACTTCCCCTTCATTAAACCCCGCCCTATTGACTACCCTGGCCCTCCTCTCAGCAGCCCTGGGAGGATGAATGGGCCTCAATCAAACTCAAATCCGAAAAATCCTAGCTTTCTCCTCTATCTCCCACCTAGGATGAATAGCAATCATTATCATTTATTACCCCAAACTCACCCTCCTAAATTTCTACCTATACTCCGCAATAACCGCAGCCATCTTTCTCACCTTAAATACTATAAAAGTACTAAAACTCTCCACCCTAATAACCGCATGAACCAAAACTCCATCCTTAAATGCCATACTACTCCTAACCCTACTCTCTCTCGCAGGACTACCTCCCCTAACAGGATTCCTACCCAAATGACTTATCATCCAAGAACTGACTAAACAAGACATAGCCCCAACAGCCACACTCATCTCCCTTCTCTCCCTTCTAAGCCTGTTCTTCTACCTCCGTCTCGCGTACTGCACAACAATCACACTTCCCCCACATACCACAAACCACATAAAGCAATGACGTACCAACAAATCAACCAGCATTACAATTGCAATCTTAACTACCATGTCCGTCATGCTTCTCCCCATCTCCCCCATGATCATAACCATTGTTTAA
3539_HuanucoPE ATGAACCCCCAAGCAAATTTAATTTTTGCCACAAGCCTGATCCTAGGAACAACCATCACCATATCAAGCAACCACTGAATCATAGCCTGGGCCGGCCTCGAAATTAATACACTAGCCATCCTCCCATTAATTTCAAAATCCCACCACCCACGGGCCATTGAAGCTGCCACCAAATATTTCCTTACCCAATCAGCTGCTTCTGCCCTAGTCCTATTCTCCAGCATAACCAACGCATGACAAACCGGTCAATGAGATATTACTCAACTCACTCACCCAATATCCTGCCTTATCCTTACCTCTGCAATCGCAATAAAACTAGGACTAGTACCGTTCCACTTCTGATTCCCAGAAGTACTCCAAGGGTCCCCCCTAACTACAGGCCTCCTCCTATCAACTATCATAAAACTCCCCCCAATCACCCTACTCTACATAACCTCCCCCTCATTAAACCCCACCCTCCTAACTACCCTGGCCCTCCTCTCAGCAGCCCTAGGAGGATGAATGGGCCTCAATCAAACACAAATCCGAAAGATCCTAGCTTTCTCCTCTATTTCCCACCTAGGATGAATAGCAATCATTATCATTTACTACCCTAAACTCACCCTCCTCAACTTCTACCTATACTCCGTAATAACCACAGCCATCTTCCTCACCCTAAATACTATAAAAGTACTAAAACTGTCCACCCTGATAACTGCGTGAACCAAAACCCCATCCTTAAACGCCATACTACTCCTAACCCTACTTTCTCTCGCAGGACTACCTCCCCTGACAGGATTCCTGCCCAAATGACTCATTATCCAAGAACTGACTAAACAAGACATAGCCCCAGCAGCCACACTCATCTCTCTTCTCTCCCTTCTAAGCCTATTCTTCTACCTCCGTCTCGCATACTGCACAACAATCACACTTCCCCCACACACCACAAACCACATAAAACAATGACGTACCAACAAATCAACCAGCATTACAATCGCTATCTTAACCACCATGTCCGTCATGCTTCTCCCCATCTCCCCCATGATCATAACCATTGTTTAA
3579__HuanucoPE ATGAACCCCCAAGCAAATTTAATTTTTGCCACAAGCCTGATCCTAGGAACAACCATCACCATATCAAGCAACCACTGAATCATAGCCTGGGCCGGCCTCGAAATTAATACACTAGCCATCCTCCCATTAATTTCAAAATCCCACCACCCACGGGCCATTGAAGCTGCCACCAAATATTTCCTTACCCAATCAGCTGCTTCTGCCCTAGTCCTATTCTCCAGCATAACCAACGCATGACAAACCGGTCAATGAGATATTACTCAACTCACTCACCCAATATCCTGCCTTATCCTTACCTCTGCAATCGCAATAAAACTAGGACTAGTACCGTTCCACTTCTGATTCCCAGAAGTACTCCAAGGGTCCCCCCTAACTACAGGCCTCCTCCTATCAACTATCATAAAACTCCCCCCAATCACCCTACTCTACATAACCTCCCCCTCATTAAACCCCACCCTCCTAACTACCCTGGCCCTCCTCTCAGCAGCCCTAGGAGGATGAATGGGCCTCAATCAAACACAAATCCGAAAGATCCTAGCTTTCTCCTCTATTTCCCACCTAGGATGAATAGCAATCATTATCATTTACTACCCTAAACTCACCCTCCTCAACTTCTACCTATACTCCGTAATAACCACAGCCATCTTCCTCACCCTAAATACTATAAAAGTACTAAAACTGTCCACCCTGATAACTGCGTGAACCAAAACCCCATCCTTAAACGCCATACTACTCCTAACCCTACTTTCTCTCGCAGGACTACCTCCCCTGACAGGATTCCTGCCCAAATGACTCATTATCCAAGAACTGACTAAACAAGACATAGCCCCAGCAGCCACACTCATCTCTCTTCTCTCCCTTCTAAGCCTATTCTTCTACCTCCGTCTCGCATACTGCACAACAATCACACTTCCCCCACACACCACAAACCACATAAAACAATGACGTACCAACAAATCAACCAGCATTACAATCGCTATCTTAACCACCATGTCCGTCATGCTTCTCCCCATCTCCCCCATGATCATAACCATTGTTTAA
372 ATGAACCCCCAAGCAAATTTAATTTTTGCCACAAGCCTGATCCTAGGAACAACCATCACCATATCAAGCAACCACTGAATCATAGCCTGGGCCGGCCTCGAAATTAATACACTAGCCATCCTCCCATTAATTTCAAAATCCCACCACCCACGGGCCATTGAAGCTGCCACCAAATATTTCCTTACCCAATCAGCTGCTTCTGCCCTAGTCCTATTCTCCAGCATAACCAACGCATGACAAACCGGCCAATGAGATATTACTCAACTCACTCACCCAATATCCTGCCTTATCCTTACCTCTGCAATCGCAATAAAACTAGGACTAGTACCGTTCCACTTCTGATTCCCAGAAGTACTCCAAGGGTCCCCCCTAACTACAGGCCTCCTCCTATCAACTATCATAAAACTCCCCCCAATCACCCTACTCTACATAACCTCCCCCTCATTAAACCCCGCCCTCCTAACTACTCTGGCCCTCCTCTCAGCAGCCCTAGGGGGATGAATGGGCCTCAATCAGACACAAATCCGAAAGATCCTGGCTTTCTCCTCTATTTCCCACCTAGGATGGATAGCAATCATTATCATTTACTACCCTAAACTCACCCTCCTCAACTTCTACCTTTACTCCATAATAACCACAGCCATCTTCCTCACCCTAAATACCATAAAAGTACTAAAACTGTCCACCCTAATAACTGCGTGAACCAAAACCCCATCCTTAAACGCCATACTACTCCTAACCCTACTTTCTCTCGCAGGACTACCTCCCCTGACAGGATTCCTGCCCAAATGACTCATTATCCAGGAACTGACTAAACAAGACATAGCCCCAGCAGCCACACTCATCTCTCTTCTCTCCCTTCTAAGCCTATTCTTCTACCTCCGTCTCGCATACTGCACAACAATCACACTTCCCCCACACACCACAAACCACATAAAACAATGACGTACCAACAAATCAACCAGCATTACAATCGCTATCTTAACCACCATGTCCGTCATGCTTCTCCCCATCTCCCCCATGATCATAACCGTTGTTTAA
375_CajamarcaPE ATGAACCCCCAAGCAAATTTAATTTTTGCCACAAGCCTGATTCTGGGAACAACCATCACCATATCAAGCAATCACTGAATCATAGCCTGGGCCGGCCTTGAAATCAACACACTAGCCATCCTACCATTAATTTCAAAATCCCACCACCCACGGGCAATTGAAGCCGCCACCAAATATTTCCTTACTCAATCAGCTGCCTCTGCCCTCGTCCTATTCTCCAGCATAACCAACGCATGACAGACTGGACAATGAGATATTACTCAACTCACCCACCCAATATCATGCCTTATCCTTACCTCCGCAATTGCAATAAAACTAGGACTAGTACCATTCCACTTCTGATTCCCAGAAGTACTCCAAGGGTCCCCCATAACCACAGGCCTTCTCCTGTCTACCGTCATAAAACTCCCCCCAATCACCCTACTCTACATAACTTCCCCTTCATTAAACCCCGCCCTATTGACTACCCTGGCCCTCCTCTCAGCAGCCCTGGGAGGATGAATGGGCCTCAATCAAACTCAAATCCGAAAAATCCTAGCTTTCTCCTCTATCTCCCACCTAGGATGAATAGCAATCATTATCATTTATTACCCCAAACTCACCCTCTTAAATTTCTACCTATACTCCGCAATAACCGCAGCCATCTTTCTCACCTTAAATACTATAAAAGTACTAAAACTCTCCACCCTAATAACCGCATGAACCAAAACTCCATCCTTAAATGCCATACTACTCCTAACCCTACTCTCTCTCGCAGGACTACCTCCCCTAACAGGATTCCTACCCAAATGACTTATCATCCAAGAACTGACTAAACAAGACATAGCCCCAACAGCCACACTCATCTCCCTTCTCTCCCTTCTAAGCCTGTTCTTCTACCTCCGTCTCGCGTACTGCACAACAATCACACTTCCCCCACATACCACAAACCACATAAAGCAATGACGTACCAACAAATCAACCAGCATTACAATTGCAATCTTAACTACCATGTCCGTCATGCTTCTCCCCATCTCCCCTATGATCATAACCATTGTTTAA
524_PunoPE ATGAACCCCCAAGCAAATTTAATTTTTGCCACAAGCCTGATCCTAGGAACAACCATCACCATATCAAGCAACCACTGAATCATAGCCTGGGCCGGCCTCGAAATTAACACACTAGCCATCCTCCCATTAATTTCAAAATCCCACCACCCACGGGCCATTGAAGCTGCCACCAAATATTTCCTTACCCAATCAGCTGCTTCTGCCCTAGTCCTATTCTCCAGCATAACCAACGCATGACAAACCGGCCAATGAGATATTACTCAACTCACTCACCCAATATCCTGCCTTATCCTTACCTCTGCAATCGCAATAAAACTAGGACTAGTGCCGTTCCACTTCTGATTCCCAGAAGTACTCCAAGGGTCCCCCCTAACTACAGGCCTCCTCCTATCAACTATCATAAAACTCCCCCCAATCACCCTACTCTACATAACCTCCCCCTCATTAAACCCCACCCTCCTAACTACCCTGGCCCTCCTCTCAGCAGCCCTAGGAGGATGAATGGGCCTCAATCAAACACAAATCCGAAAGATCCTAGCTTTCTCCTCTATTTCCCACCTAGGATGGATAGCAATCATTATCATTTACTACCCTAAACTCACCCTCCTCAACTTCTACCTATACTCCGTAATAACCACAGCCATCTTCCTCACCCTAAATACTATAAAAGTACTAAAACTGTCCACCCTAATAACTGCGTGAACCAAAACCCCATCCTTAAACGCCATACTACTCCTAACCCTACTTTCTCTCGCAGGACTACCTCCCCTGACAGGATTCCTGCCCAAATGACTCATTATCCAGGAACTGACTAAACAAGACATAGCCCCAGCAGCCACACTCATCTCCATTCTCTCCCTTCTAAGCCTATTCTTCTACCTCCGTCTCGCATACTGCACAACAATCACACTTCCCCCACACACCACAAACCACATAAAACAATGACGTACCAACAAGTCAACCAGCATTACAATCGCTATCTTAACCACCATGTCCGTCATGCTTCTCCCCATCTCCCCCATAATCATAACCGTTGTTTAA
537_PunoPE ATGAACCCCCAAGCAAATTTAATTTTTGCCACAAGCCTGATCCTAGGAACAACCATCACCATATCAAGCAACCACTGAATCATAGCCTGGGCCGGCCTCGAAATTAATACACTAGCCATCCTCCCATTAATTTCAAAATCCCACCACCCACGGGCCATTGAAGCTGCCACCAAATATTTCCTTACCCAATCAGCTGCTTCTGCCCTAGTCCTATTCTCCAGCATAACCAACGCATGACAAACCGGCCAATGAGATATTACTCAACTCACTCACCCAATATCCTGCCTTATCCTTACCTCTGCAATCGCAATAAAACTAGGACTAGTACCGTTCCACTTCTGATTCCCAGAAGTACTCCAAGGGTCCCCCCTAACTACAGGCCTCCTCCTATCAACTATCATAAAACTCCCCCCAATCACCCTACTCTACATAACCTCCCCCTCATTAAACCCCACCCTCCTAACTACCCTGGCCCTCCTCTCAGCAGCCCTAGGAGGATGAATGGGCCTCAATCAAACACAAATCCGAAAGATCCTAGCTTTCTCCTCTATTTCCCACCTAGGATGGATAGCAATCATTATCATTTACTACCCTAAACTCACCCTCCTCAACTTCTACCTATACTCCGTAATAACCACAGCCATCTTCCTCACCCTAAATACTATAAAAGTACTAAAACTGTCCACCCTAATAACTGCGTGAACCAAAACCCCATCCTTAAACGCCATACTACTCCTAACCCTACTTTCTCTCGCAGGACTACCTCCCCTGACAGGATTCCTGCCCAAATGACTCATTATCCAGGAACTGACTAAACAAGACATAGCCCCAGCAGCCACACTCATCTCTCTTCTCTCCCTTCTAAGCCTATTCTTCTACCTCCGTCTCGCATACTGCACAACAATCACACTTCCCCCACACACCACAAACCACATAAAACAATGACGTACCAACAAGTCAACCAGCATTACAATCGCTATCTTAACCACCATGTCCGTCATGCTTCTCCCCATCTCCCCCATAATCATAACCGTTGTTTAA
5615_AmazonasPE ATGAACCCCCAAGCAAATTTAATTTTTGCCACAAGCCTGATCCTAGGAACAACCATCACCATATCAAGCAACCACTGAATCATAGCCTGGGCCGGCCTCGAAATTAATACACTAGCCATCCTCCCATTAATTTCAAAATCCCACCACCCACGGGCCATTGAAGCTGCCACCAAATATTTCCTTACCCAATCAGCTGCTTCTGCCCTAGTCCTATTCTCCAGCATAACCAACGCATGACAAACCGGTCAATGAGATATTACTCAACTCACTCACCCAATATCCTGCCTTATCCTTACCTCTGCAATCGCAATAAAACTAGGACTAGTACCGTTCCACTTCTGATTCCCAGAAGTACTCCAAGGGTCCCCCCTAACTACAGGCCTCCTCCTATCAACTATCATAAAACTCCCCCCAATCACCCTACTCTACATAACCTCCCCCTCATTAAACCCCACCCTCCTAACTACCCTGGCCCTCCTCTCAGCAGCCCTAGGAGGATGAATGGGCCTCAATCAAACACAAATCCGAAAGATCCTAGCTTTCTCCTCTATTTCCCACCTAGGATGAATAGCAATCATTATCATTTACTACCCTAAACTCACCCTCCTCAACTTCTACCTATACTCCGTAATAACCACAGCCATCTTCCTCACCCTAAATACTATAAAAGTACTAAAACTGTCCACCCTGATAACTGCGTGAACCAAAACCCCATCCTTAAACGCCATACTACTCCTAACCCTACTTTCTCTCGCAGGACTACCTCCCCTAACAGGATTCCTGCCCAAATGACTCATTATCCAAGAACTGACTAAACAAGACATAGCCCCAGCAGCCACACTCATCTCTCTTCTCTCCCTTCTAAGCCTATTCTTCTACCTCCGTCTCGCATACTGCACAACAATCACACTTCCCCCACACACCACAAACCACATAAAACAATGACGTACCAACAAATCAACCAGCATTACAATCGCTATCTTAACCACCATGTCCGTCATGCTTCTCCCCATCTCCCCCATGATCATAACCATTGTTTAA
595_PunoPE ATGAACCCCCAAGCAAATTTAATTTTTGCCACAAGCCTGATCCTAGGAACAACCATCACCATATCAAGCAACCACTGAATCATAGCCTGGGCCGGCCTCGAAATTAATACACTAGCCATCCTCCCACTAATTTCAAAATCCCACCACCCACGGGCCATTGAAGCTGCCACCAAATATTTCCTTACCCAATCAGCTGCTTCTGCCTTAGTCCTATTCTCCAGCATAACCAACGCATGACAAACCGGCCAATGGGATATTACTCAACTCACTCACCCAATATCCTGCCTTATCCTTACCTCTGCAATCGCAATAAAACTAGGACTAGTACCGTTCCACTTCTGATTCCCAGAAGTACTCCAAGGGTCCCCCCTAACTACAGGCCTCCTCCTATCAACTATCATAAAACTCCCCCCAATCACCCTACTCTACATAACCTCCCCCTCATTAAACCCCACCCTCCTAACTACCCTGGCCCTCCTCTCAGCAGCCCTAGGAGGATGAATGGGCCTCAATCAAACACAAATCCGAAAGATCCTAGCTTTCTCCTCTATTTCCCACCTAGGATGGATAGCAATCATTATCATTTACTACCCTAAACTCACCCTCCTCAACTTCTACCTATACTCCGTAATAACCACAGCCATCTTCCTCACCCTAAATACTATAAAAGTACTAAAACTGTCCACCCTAATAACTGCGTGAACCAAAACCCCATCCTTAAACGCCATACTACTCCTAACCCTACTTTCTCTCGCAGGACTACCTCCCCTAACAGGATTCCTGCCCAAATGACTCATTATCCAGGAACTGACTAAACAAGACATAGCCCCAGCAGCCACACTCATCTCTCTTCTCTCCCTTCTAAGCCTATTCTTCTACCTCCGTCTCGCATACTGCACAACAATCACACTTCCCCCACACACCACAAACCACATAAAACAATGACGTACCAACAAATCAACCAGCATTACAATCGCTATCTTAACCACCATGTCCGTCATGCTTCTCCCCATCTCCCCCATAATCATAACCGTTGTTTAA
8093_PascoPE ATGAACCCCCAAGCAAATTTAATTTTTGCCACAAGCCTGATCCTAGGAACAACCATCACCATATCAAGCAACCACTGAATCATAGCCTGGGCCGGCCTCGAAATTAATACACTAGCCATCCTCCCATTAATTTCAAAATCCCACCACCCACGGGCCATTGAAGCTGCCACCAAATATTTCCTTACCCAATCAGCTGCTTCTGCCCTAGTCCTATTCTCCAGCATAACCAACGCATGACAAACCGGTCAATGAGATATTACTCAACTCACTCACCCAATATCCTGCCTTATCCTTACCTCTGCAATCGCAATAAAACTAGGACTAGTACCGTTCCACTTCTGATTCCCAGAAGTACTCCAAGGGTCCCCCCTAACTACAGGCCTCCTCCTATCAACTATCATAAAACTCCCCCCAATCACCCTACTCTACATAACCTCCCCCTCATTAAACCCCACCCTCCTAACTACCCTGGCCCTCCTCTCAGCAGCCCTAGGAGGATGAATGGGCCTCAATCAAACACAAATCCGAAAGATCCTAGCTTTCTCCTCTATTTCCCACCTAGGATGGATAGCAATCATTATCATTTACTACCCTAAACTCACCCTCCTCAACTTCTACCTATACTCCGTAATAACCACAGCCATCTTCCTCACCCTAAATACTATAAAAGTACTAAAACTGTCCACCCTAATAACTGCGTGAACCAAAACCCCATCCTTAAACGCCATACTACTCCTAACCCTACTTTCTCTCGCAGGACTACCTCCCCTGACAGGATTCCTGCCCAAATGACTCATTATCCAGGAACTGACTAAACAAGACATAGCCCCAGCAGCCACACTCATCTCTCTTCTCTCCCTTCTAAGCCTATTCTTCTACCTCCGTCTCGCATACTGCACAACAATCACACTTCCCCCACACACCACAAACCACATAAAACAATGACGTACCAACAAATCAACCAGCATTACAATCGCTATCTTAACCACCATGTCCGTCATGCTTCTCCCCATCTCCCCCATGATCATAACCATTGTTTAA
8169_PascoPE ATGAACCCCCAAGCAAATTTAATTTTTGCCACAAGCCTGATCCTAGGAACAACCATCACCATATCAAGCAACCACTGAATCATAGCCTGGGCCGGCCTCGAAATTAATACACTAGCCATCCTCCCATTAATTTCAAAATCCCACCACCCACGGGCCATTGAAGCTGCCACCAAATATTTCCTTACCCAATCAGCTGCTTCTGCCCTAGTCCTATTCTCCAGCATAACCAACGCATGACAAACCGGTCAATGAGATATTACTCAACTCACTCACCCAATATCCTGCCTTATCCTTACCTCTGCAATCGCAATAAAACTAGGACTAGTACCGTTCCACTTCTGATTCCCAGAAGTACTCCAAGGGTCCCCCCTAACTACAGGCCTCCTCCTATCAACTATCATAAAACTCCCCCCAATCACCCTACTCTACATAACCTCCCCCTCATTAAACCCCACCCTCCTAACTACCCTGGCCCTCCTCTCAGCAGCCCTAGGAGGATGAATGGGCCTCAATCAAACACAAATCCGAAAGATCCTAGCTTTCTCCTCTATTTCCCACCTAGGATGGATAGCAATCATTATCATTTACTACCCTAAACTCACCCTCCTCAACTTCTACCTATACTCCGTAATAACCACAGCCATCTTCCTCACCCTAAATACTATAAAAGTACTAAAACTGTCCACCCTAATAACTGCGTGAACCAAAACCCCATCCTTAAACGCCATACTACTCCTAACCCTACTTTCTCTCGCAGGACTACCTCCCCTGACAGGATTCCTGCCCAAATGACTCATTATCCAGGAACTGACTAAACAAGACATAGCCCCAGCAGCCACACTCATCTCTCTTCTATCCCTTCTAAGCCTATTCTTCTACCTCCGTCTCGCATACTGCACAACAATCACACTTCCCCCACACACCACAAACCACATAAAACAATGACGTACCAACAAATCAACCAGCATTACAATCGCTATCTTAACCACCATGTCCGTCATGCTTCTCCCCATCTCCCCCATGATCATAACCATTGTTTAA
827_SnMartinPE ATGAACCCCCAAGCAAATTTAATTTTTGCCACAAGCCTGATCCTAGGAACAACCATCACCATATCAAGCAACCACTGAATCATAGCCTGGGCCGGCCTCGAAATTAATACACTAGCCATCCTCCCATTAATTTCAAAATCCCACCACCCACGGGCCATTGAAGCTGCCACCAAATATTTCCTTACCCAATCAGCTGCTTCTGCCCTAGTCCTATTCTCCAGCATAACCAACGCATGACAAACCGGTCAATGAGATATTACTCAACTCACTCACCCAATATCCTGCCTTATCCTTACCTCTGCAATCGCAATAAAACTAGGACTAGTACCGTTCCACTTCTGATTCCCAGAAGTACTCCAAGGGTCCCCCCTAACTACAGGCCTCCTCCTATCAACTATCATAAAACTCCCCCCAATCACCCTACTCTACATAACCTCCCCCTCATTAAACCCCACCCTCCTAACTACCCTGGCCCTCCTCTCAGCAGCCCTAGGAGGATGAATGGGCCTCAATCAAACACAAATCCGAAAGATCCTAGCTTTCTCCTCTATTTCCCACCTAGGATGGATAGCAATCATTATCATTTACTACCCTAAACTCACCCTCCTCAACTTCTACCTATACTCCGTAATAACCACAGCCATCTTCCTCACCCTAAATACTATAAAAGTACTAAAACTGTCCACCCTAATAACTGCGTGAACCAAAACCCCATCCTTAAACGCCATACTACTCCTAACCCTACTTTCTCTCGCAGGACTACCTCCCCTGACAGGATTCCTGCCCAAATGACTCATTATCCAGGAACTGACTAAACAAGACATAGCCCCAGCAGCCACACTCATCTCTCTTCTCTCCCTTCTAAGCCTATTCTTCTACCTCCGTCTCGCATACTGCACAACAATCACACTTCCCCCACACACCACAAACCACATAAAACAATGACGTACCAACAAATCAACCAGCATTACAATCGCTATCTTAACCACCATGTCCGTCATGCTTCTCCCCATCTCCCCCATGATCATAACCATTGTTTAA
AM.DOT2509_LaPazBO ATGAACCCCCAAGCAAATTTAATTTTTGCCACAAGCCTGATCCTAGGAACAACCATCACCATATCAAGCAACCACTGAATCATAGCCTGGGCCGGCCTCGAAATTAATACACTAGCCATCCTCCCATTAATTTCAAAATCCCACCACCCACGGGCCATTGAAGCTGCCACCAAATATTTCCTTACCCAATCAGCTGCTTCTGCCCTAGTCCTATTCTCCAGCATAACCAACGCATGACAAACCGGTCAATGAGATATTACTCAACTCACTCACCCAATATCCTGCCTTATCCTTACCTCTGCAATCGCAATAAAACTAGGACTAGTACCGTTCCACTTCTGATTCCCAGAAGTACTCCAAGGGTCCCCCCTAACTACAGGCCTCCTCCTATCAACTATCATAAAACTCCCCCCAATCACCCTACTCTACATAACCTCCCCCTCATTAAACCCCGCCCTCCTAACTACTCTGGCCCTCCTCTCAGCAGCCCTAGGAGGATGAATGGGCCTCAATCAAACACAAATCCGAAAGATCCTGGCTTTCTCCTCTATTTCCCACCTAGGATGGATAGCAATCATTATCATTTACTACCCTAAACTCGCCCTCCTCAACTTCTACCTGGACTCCGTGAGAACCACAGCCATCTTCCTCACCCTAAATACCATAAAAGTACTAAAACTGTCCACCCTAATAACTGCGTGAACCAAAACCCCATCCTTAAACGCCATACTACTCCTAACCCTACTTTCTCTCGCAGGACTACCTCCCCTGACAGGATTCCTGCCCAAATGACTCATTATCCAGGAACTGACTAAACAAGACATAGCCCCAGCAGCCACACTCATCTCTCTTCTCTCCCTTCTAAGCCTATTCTTCTACCTCCGTCTCGCATACTGCACAACAATCACACTTCCCCCACACACCACAAACCACATAAAACAATGACGTACCAACAAATCAACCAGCATTACAATCGCTATCTTAACCACCATGTCCGTCATGCTTCTCCCCATCTCCCCCATGATCATAACCGTTGTTTAA
AM.DOT2602_LaPazBO ATGAACCCCCAAGCAAATTTAATTTTTGCCACAAGCCTGATCCTAGGAACAACCATCACCATATCAAGCAACCACTGAATCATAGCCTGGGCCGGCCTCGAAATTAATACACTAGCCATCCTCCCATTAATTTCAAAATCCCACCACCCACGGGCCATTGAAGCTGCCACCAAATATTTCCTTACCCAATCAGCTGCTTCTGCCCTAGTCCTATTCTCCAGCATAACCAACGCATGACAAACCGGTCAATGAGATATTACTCAACTCACTCACCCAATATCCTGCCTTATCCTTACCTCTGCAATCGCAATAAAACTAGGACTAGTACCGTTCCACTTCTGATTCCCAGAAGTACTCCAAGGGTCCCCCCTAACTACAGGCCTCCTCCTATCAACTATCATAAAACTCCCCCCAATCACCCTACTCTACATAACCTCCCCCTCATTAAACCCCGCCCTCCTAACTACTCTGGCCCTCCTCTCAGCAGCCCTAGGAGGATGAATGGGCCTCAATCAAACACAAATCCGAAAGATCCTGGCTTTCTCCTCTATTTCCCACCTAGGATGGATAGCAATCATTATCATTTACTACCCTAAACTCACCCTCCTCAACTTCTACCTTTACTCCGTAATAACCACAGCCATCTTCCTCACCCTAAATACCATAAAAGTACTAAAACTGTCCACCCTAATAACTGCGTGAACCAAAACCCCATCCTTAAACGCCATACTACTCCTAACCCTACTTTCTCTCGCAGGACTACCTCCCCTGACAGGATTCCTGCCCAAATGACTCATTATCCAGGAACTGACTAAACAAGACATAGCCCCAGCAGCCACACTCATCTCTCTTCTCTCCCTTCTAAGCCTATTCTTCTACCTCCGTCTCGCATACTGCACAACAATCACACTTCCCCCACACACCACAAACCACATAAAACAATGACGTACCAACAAATCAACCAGCATTACAATCGCTATCTTAACCACCATGTCCGTCATGCTTCTCCCCATCTCCCCCATGATCATAACCGTTGTTTAA
AM.DOT2750_LaPazBO ATGAACCCCCAAGCAAATTTAATTTTTGCCACAAGCCTGATCCTAGGAACAACCATCACCATATCAAGCAACCACTGAATCATAGCCTGGGCCGGCCTCGAAATTAATACACTAGCCATCCTCCCATTAATTTCAAAATCCCACCACCCACGGGCCATTGAAGCTGCCACCAAATATTTCCTTACCCAATCAGCTGCTTCTGCCCTAGTCCTATTCTCCAGCATAACCAACGCATGACAAACCGGTCAATGAGATATTACTCAACTCACTCACCCAATATCCTGCCTTATCCTTACCTCTGCAATCGCAATAAAACTAGGACTAGTACCGTTCCACTTCTGATTCCCAGAAGTACTCCAAGGGTCCCCCCTAACTACAGGCCTCCTCCTATCAACTATCATAAAACTCCCCCCAATCACCCTACTCTACATAACCTCCCCCTCATTAAACCCCGCCCTCCTAACTACCCTGGCCCTCCTCTCAGCAGCCCTAGGAGGATGAATGGGCCTCAATCAAACACAAATCCGAAAGATCCTGGCTTTCTCCTCTATTTCCCACCTAGGATGGATAGCAATCATTATCATTTACTACCCTAAACTCACCCTCCTCAACTTCTACCTATACTCCGTAATAACCACAGCCATCTTCCTCACCCTAAATACCATAAAAGTACTAAAACTGTCCACCCTAATAACTGCGTGAACCAAAACCCCATCCTTAAACGCCATACTACTCCTAACCCTACTTTCTCTCGCAGGACTACCTCCCCTGACAGGATTCCTGCCCAAATGACTCATTATCCAGGAACTGACTAAACAAGACATAGCCCCAGCAGCCACACTCATCTCTCTTCTCTCCCTTCTAAGCCTATTCTTCTACCTCCGTCTCGCATACTGCACAACAATCACACTTCCCCCACACACCACAAACCACATAAAACAATGACGTACCAACAAATCAACCAGCATTACAATCGCTATCTTAACCACCATGTCCGTCATGCTTCTCCCCATCTCCCCCATGATCATAACCGTTGTTTAA
AM.DOT2756_LaPazBO ATGAACCCCCAAGCAAATTTAATTTTTGCCACAAGCCTGATCCTAGGAACAACCATCACCATATCAAGCAACCACTGAATCATAGCCTGGGCCGGCCTCGAAATTAATACACTAGCCATCCTCCCATTAATTTCAAAATCCCACCACCCACGGGCCATTGAAGCTGCCACCAAATATTTCCTTACCCAATCAGCTGCTTCTGCCCTAGTCCTATTCTCCAGCATAACCAACGCATGACAAACCGGTCAATGAGATATTACTCAACTCACTCACCCAATATCCTGCCTTATCCTTACCTCTGCAATCGCAATAAAACTAGGACTAGTACCGTTCCACTTCTGATTCCCAGAAGTACTCCAAGGGTCCCCCCTAACTACAGGCCTCCTCCTATCAACTATCATAAAACTCCCCCCAATCACCCTACTCTACATAACCTCCCCCTCATTAAACCCCGCCCTCCTAACTACTCTGGCCCTCCTCTCAGCAGCCCTAGGAGGATGAATGGGCCTCAATCAAACACAAATCCGAAAGATCCTGGCTTTCTCCTCTATTTCCCACCTAGGATGGATAGCAATCATTATCATTTACTACCCTAAACTCACCCTCCTCAACTTCTACCTTTACTCCGTAATAACCACAGCCATCTTCCTCACCCTAAATACCATAAAAGTACTAAAACTGTCCACCCTAATAACTGCGTGAACCAAAACCCCATCCTTAAACGCCATACTACTCCTAACCCTACTTTCTCTCGCAGGACTACCTCCCCTGACAGGATTCCTGCCCAAATGACTCATTATCCAGGAACTGACTAAACAAGACATAGCCCCAGCAGCCACACTCATCTCTCTTCTCTCCCTTCTAAGCCTATTCTTCTACCTCCGTCTCGCATACTGCACAACAATCACACTTCCCCCACACACCACAAACCACATAAAACAATGACGTACCAACAAATCAACCAGCATTACAATCGCTATCTTAACCACCATGTCCGTCATGCTTCTCCCCATCTCCCCCATGATCATAACCGTTGTTTAA
AM.DOT2780_LaPazBO ATGAACCCCCAAGCAAATTTAATTTTTGCCACAAGCCTGATCCTAGGAACAACCATCACCATATCAAGCAACCACTGAATCATAGCCTGGGCCGGCCTCGAAATTAATACACTAGCCATCCTCCCATTAATTTCAAAATCCCACCACCCACGGGCCATTGAAGCTGCCACCAAATATTTCCTTACCCAATCAGCTGCTTCTGCCCTAGTCCTATTCTCCAGCATAACCAACGCATGACAAACCGGTCAATGAGATATTACTCAACTCACTCACCCAATATCCTGCCTTATCCTTACCTCTGCAATCGCAATAAAACTAGGACTAGTACCGTTCCACTTCTGATTCCCAGAAGTACTCCAAGGGTCCCCCCTAACTACAGGCCTCCTCCTATCAACTATCATAAAACTCCCCCCAATCACCCTACTCTACATAACCTCCCCCTCATTAAACCCCGCCCTCCTAACTACTCTGGCCCTCCTCTCAGCAGCCCTAGGAGGATGAATGGGCCTCAATCAAACACAAATCCGAAAGATCCTGGCTTTCTCCTCTATTTCCCACCTAGGATGAATAGCAATCATTATCATTTACTACCCTAAACTCACCCTCCTCAACTTCTACCTTTACTCCGTAATAACCACAGCCATCTTCCTCACCCTAAATACCATAAAAGTACTAAAACTGTCCACCCTAATAACTGCGTGAACCAAAACCCCATCCTTAAACGCCATACTACTCCTAACCCTACTTTCTCTCGCAGGACTACCTCCCCTGACAGGATTCCTGCCCAAATGACTCATTATCCAGGAACTGACTAAACAAGACATAGCCCCAGCAGCCACACTCATCTCTCTTCTCTCCCTTCTAAGCCTATTCTTCTACCTCCGTCTCGCATACTGCACAACAATCACACTTCCCCCACACACCACAAACCACATAAAACAATGACGTACCAACAAATCAACCAGCATTACAATCGCTATCTTAACCACCATGTCCGTCATGCTTCTCCCCATCTCCCCCATGATCATAACCGTTGTTTAA
AM.DOT2781_LaPazBO ATGAACCCCCAAGCAAATTTAATTTTTGCCACAAGCCTGATCCTAGGAACAACCATCACCATATCAAGCAACCACTGAATCATAGCCTGGGCCGGCCTCGAAATTAATACACTAGCCATCCTCCCATTAATTTCAAAATCCCACCACCCACGGGCCATTGAAGCTGCCACCAAATATTTCCTTACCCAATCAGCTGCTTCTGCCCTAGTCCTATTCTCCAGCATAACCAACGCATGACAAACCGGTCAATGAGATATTACTCAACTCACTCACCCAATATCCTGCCTTATCCTTACCTCTGCAATCGCAATAAAACTAGGACTAGTACCGTTCCACTTCTGATTCCCAGAAGTACTCCAAGGGTCCCCCCTAACTACAGGCCTCCTCCTATCAACTATCATAAAACTCCCCCCAATCACCCTACTCTACATAACCTCCCCCTCATTAAACCCCGCCCTCCTAACTACTCTGGCCCTCCTCTCAGCAGCCCTAGGAGGATGAATGGGCCTCAATCAAACACAAATCCGAAAGATCCTGGCTTTCTCCTCTATTTCCCACCTAGGATGGATAGCAATCATTATCATTTACTACCCTAAACTCACCCTCCTCAACTTCTACCTTTACTCCGTAATAACCACAGCCATCTTCCTCACCCTAAATACCATAAAAGTACTAAAACTGTCCACCCTAATAACTGCGTGAACCAAAACCCCATCCTTAAACGCCATACTACTCCTAACCCTACTTTCTCTCGCAGGACTACCTCCCCTGACAGGATTCCTGCCCAAATGACTCATTATCCAGGAACTGACTAAACAAGACATAGCCCCAGCAGCCACACTCATCTCTCTTCTCTCCCTTCTAAGCCTATTCTTCTACCTCCGTCTCGCATACTGCACAACAATCACACTTCCCCCACACACCACAAACCACATAAAACAATGACGTACCAACAAATCAACCAGCATTACAATCGCTATCTTAACCACCATGTCCGTCATGCTTCTCCCCATCTCCCCCATGATCATAACCATTGTTTAA
AM.DOT5045_AraguaVE ATGAACCCCCAAGCGAATTTAATTTTTGCCACAAGCCTGATTCTGGGAACAACCATCACCATATCAAGCAATCACTGAATCATAGCCTGGGCCGGACTTGAAATCAACACACTAGCCATCCTACCATTAATTTCAAAATCCCACCACCCACGGGCCATTGAAGCCGCCACCAAATATTTCCTTACTCAATCAGCTGCCTCTGCCCTCGTCCTATTCTCCAGCATAACCAACGCATGACAGACTGGACAATGAGATATTACTCAACTCACCCACCCAATATCATGCCTTATCCTTACCTCCGCAATTGCAATAAAACTAGGACTAGTACCATTCCACTTCTGATTCCCAGAAGTACTCCAAGGGTCCCCCATAACCACAGGCCTTCTCCTGTCTACCGTCATAAAACTCCCCCCAATCACCCTACTCTACATAACTTCCCCTTCATTAAACCCCGCCCTATTGACTACCCTAGCCCTCCTCTCAGCAGCCCTGGGAGGATGAATGGGCCTCAATCAAACTCAAATCCGAAAAATCCTAGCTTTCTCCTCTATCTCCCACCTAGGATGAATAGCAATCATTATCATTTATTACCCCAAACTCACCCTCCTAAATTTCTACCTATACTCCGCAATAACCGCAGCCATCTTTCTCACCTTAAATACTATAAAAGTACTAAAACTCTCCACCCTAATAACCGCATGAACCAAAACTCCATCCTTAAATGCCATGCTACTCCTAACCCTACTCTCTCTCGCAGGACTACCTCCCCTAACAGGATTCCTACCCAAATGACTTATCATCCAAGAACTGACTAAACAAGACATAGCCCCAACAGCCACGCTCATCTCCCTTCTCTCCCTTCTAAGCCTGTTCTTCTACCTCCGTCTCGCGTACTGCACAACAATCACACTTCCCCCACATACCACAAACCACATAAAGCAATGACGTACCAACAAATCAACCAGCATTACAATTGCAATCTTAACTACCATGTCCGTCATGCTTCTCCCCATCTCCCCTATGATCATAACCGTTGTTTAA
AMC1100_China_NTachVE ATGAACCCCCAAGCAAATTTAATTTTTGCCACAAGCCTGATTCTGGGAACAACCATCACCATATCAAGCAATCACTGAATCATAGCCTGGGCCGGCCTTGAAATCAACACACTAGCCATCCTACCATTAATTTCAAAATCCCACCACCCACGGGCCATTGAAGCCGCCACCAAATATTTCCTTACTCAATCAGCTGCCTCTGCCCTCGTCCTATTCTCCAGCATAACCAACGCATGACAGACTGGACAATGAGATATTACTCAACTCACCCACCCAATATCATGCCTTATCCTTACCTCCGCAATTGCAATAAAACTAGGACTAGTACCATTCCACTTCTGATTCCCAGAAGTACTCCAAGGGTCCCCCATAACCACAGGCCTTCTCCTGTCTACCGTCATAAAACTCCCCCCAATCACCCTACTCTACATAACTTCCCCTTCATTAAACCCCGCCCTATTGACTACCCTGGCCCTCCTCTCAGCAGCCCTGGGAGGATGAATGGGCCTCAATCAAACTCAAATCCGAAAAATCCTAGCTTTCTCCTCTATCTCCCACCTAGGATGAATAGCAATCATTATCATTTATTACCCCAAACTCACCCTCCTAAATTTCTACCTATACTCCGCAATAACCGCAGCCATCTTTCTCACCTTAAATACTATAAAAGTACTAAAACTCTCCACCCTAATAACCGCATGAACCAAAACTCCATCCTTAAATGCCATACTACTCCTAACCCTACTCTCTCTCGCAGGACTACCTCCCCTAACAGGATTCCTACCCAAATGACTTATCATCCAAGAACTGACTAAACAAGACATAGCCCCAACAGCCACACTCATCTCCCTTCTCTCCCTTCTAAGCCTGTTCTTCTACCTCCGTCTCGCGTACTGCACAACAATCACACTTCCCCCACATACCACAAACCACATAAAGCAATGACGTACCAACAAATCAACCAGCATTACAATTGCAATCTTAACTACCATGTCCGTCATGCTTCTCCCCATCTCCCCTATGATCATAACCATTGTTTAA
AMC1104_China_NTachVE ATGAACCCCCAAGCAAATTTAATTTTTGCCACAAGCCTGATTCTGGGAACAACCATCACCATATCAAGCAATCACTGAATCATAGCCTGGGCCGGCCTTGAAATCAACACACTAGCCATCCTACCATTAATTTCAAAATCCCACCACCCACGGGCCATTGAAGCCGCCACCAAATATTTCCTTACTCAATCAGCTGCCTCTGCCCTCGTCCTATTCTCCAGCATAACCAACGCATGACAGACTGGACAATGAGATATTACTCAACTCACCCACCCAATATCATGCCTTATCCTTACCTCCGCAATTGCAATAAAACTAGGACTAGTACCATTCCACTTCTGATTCCCAGAAGTACTCCAAGGGTCCCCCATAACCACAGGCCTTCTCCTGTCTACCGTCATAAAACTCCCCCCAATCACCCTACTCTACATAACTTCCCCTTCATTAAACCCCGCCCTATTGACTACCCTGGCCCTCCTCTCAGCAGCCCTGGGAGGATGAATGGGCCTCAATCAAACTCAAATCCGAAAAATCCTAGCTTTCTCCTCTATCTCCCACCTAGGATGAATAGCAATCATTATCATTTATTACCCCAAACTCACCCTCCTAAATTTCTACCTATACTCCGCAATAACCGCAGCCATCTTTCTCACCTTAAATACTATAAAAGTACTAAAACTCTCCACCCTAATAACCGCATGAACCAAAACTCCATCCTTAAATGCCATACTACTCCTAACCCTACTCTCTCTCGCAGGACTACCTCCCCTAACAGGATTCCTACCCAAATGACTTATCATCCAAGAACTGACTAAACAAGACATAGCCCCAACAGCCACACTCATCTCCCTTCTCTCCCTTCTAAGCCTGTTCTTCTACCTCCGTCTCGCGTACTGCACAACAATCACACTTCCCCCACATACCACAAACCACATAAAGCAGTGACGTACCAACAAATCAACCAGCATTACAATTGCAATCTTAACTACCATGTCCGTCATGCTTCTCCCCATCTCCCCTATGATCATAACCATTGTTTAA
AMC1153_Inia_NTachVE ATGAACCCCCAAGCAAATTTAATTTTTGCCACAAGCCTGATTCTGGGAACAACCATCACCATATCAAGCAATCACTGAATCATAGCCTGGGCCGGCCTTGAAATCAACACACTAGCCATCCTACCATTAATTTCAAAATCCCACCACCCACGGGCCATTGAAGCCGCCACCAAATATTTCCTTACTCAATCAGCTGCCTCTGCCCTCGTCCTATTCTCCAGCATAACCAACGCATGACAGACTGGACAATGAGATATTACTCAACTCACCCACCCAATATCATGCCTTATCCTTACCTCCGCAATTGCAATAAAACTAGGACTAGTACCATTCCACTTCTGATTCCCAGAAGTACTCCAAGGGTCCCCCATAACCACAGGCCTTCTCCTGTCTACCGTCATAAAACTCCCCCCAATCACCCTACTCTACATAACTTCCCCTTCATTAAACCCCGCCCTATTGACTACCCTGGCCCTCCTCTCAGCAGCCCTGGGAGGATGAATGGGCCTCAATCAAACTCAAATCCGAAAAATCCTAGCTTTCTCCTCTATCTCCCACCTAGGATGAATAGCAATCATTATCATTTATTACCCCAAACTCACCCTCCTAAATTTCTACCTATACTCCGCAATAACCGCAGCCATCTTTCTCACCTTAAATACTATAAAAGTACTAAAACTCTCCACCCTAATAACCGCATGAACCAAAACTCCATCCTTAAATGCCATACTACTCCTAACCCTACTCTCTCTCGCAGGACTACCTCCCCTAACAGGATTCCTACCCAAATGACTTATCATCCAAGAACTGACTAAACAAGACATAGCCCCAACAGCCACACTCATCTCCCTTCTCTCCCTTCTAAGCCTGTTCTTCTACCTCCGTCTCGCGTACTGCACAACAATCACACTTCCCCCACATACCACAAACCACATAAAGCAATGACGTACCAACAAATCAACCAGCATTACAATTGCAATCTTAACTACCATGTCCGTCATGCTTCTCCCCATCTCCCCTATAATCATAACCATTGTTTAA
AMC1159_Inia_NTachVE ATGAACCCCCAAGCAAATTTAATTTTTGCCACAAGCCTGATTCTGGGAACAACCATCACCATATCAAGCAATCACTGAATCATAGCCTGGGCCGGCCTTGAAATCAACACACTAGCCATCCTACCATTAATTTCAAAATCCCACCACCCACGGGCCATTGAAGCCGCCACCAAATATTTCCTTACTCAATCAGCTGCCTCTGCCCTCGTCCTATTCTCCAGCATAACCAACGCATGACAGACTGGACAATGAGATATTACTCAACTCACCCACCCAATATCATGCCTTATCCTTACCTCCGCAATTGCAATAAAACTAGGACTAGTACCATTCCACTTCTGATTCCCAGAAGTACTCCAAGGGTCCCCCATAACCACAGGCCTTCTCCTGTCTACCGTCATAAAACTCCCCCCAATCACCCTACTCTACATAACTTCCCCTTCATTAAACCCCGCCCTATTGACTACCCTGGCCCTCCTCTCAGCAGCCCTGGGAGGATGAATGGGCCTCAATCAAACTCAAATCCGAAAAATCCTAGCTTTCTCCTCTATCTCCCACCTAGGATGAATAGCAATCATTATCATTTATTACCCCAAACTCACCCTCCTAAATTTCTACCTATACTCCGCAATAACCGCAGCCATCTTTCTCACCTTAAATACTATAAAAGTACTAAAACTCTCCACCCTAATAACCGCATGAACCAAAACTCCATCCTTAAATGCCATACTACTCCTAACCCTACTCTCTCTCGCAGGACTACCTCCCCTAACAGGATTCCTACCCAAATGACTTATCATCCAAGAACTGACTAAACAAGACATAGCCCCAACAGCCACACTCATCTCCCTTCTCTCCCTTCTAAGCCTGTTCTTCTACCTCCGTCTCGCGTACTGCACAACAATCACACTTCCCCCACATACCACAAACCACATAAAGCAGTGACGTACCAACAAATCAACCAGCATTACAATTGCAATCTTAACTACCATGTCCGTCATGCTTCTCCCCATCTCCCCTATGATCATAACCATTGTTTAA
AMC1182_PradoAntCO ATGAACCCCCAAGCAAATTTAATTTTTGCCACAAGCCTGATTCTGGGAACAACCATCACCATATCAAGCAATCACTGAATCATAGCCTGGGCCGGCCTTGAAATCAACACACTAGCCATCCTACCATTAATTTCAAAATCCCATCACCCACGGGCCATTGAAGCCGCCACCAAATATTTCCTTACTCAATCAGCTGCCTCTGCCCTCGTCCTATTCTCCAGCATAACCAACGCATGACAGACTGGACAATGAGATATTACTCAACTCACCCACCCAATATCATGCCTTATCCTTACCTCCGCAATTGCAATAAAACTAGGACTAGTACCATTCCACTTCTGATTCCCAGAAGTACTCCAAGGGTCCCCCATAACCACAGGCCTTCTCCTGTCTACCGTCATAAAACTCCCCCCAATCACCCTACTCTACATAACTTCCCCTTCATTAAACCCCGCCCTATTGACTACCCTGGCCCTCCTCTCAGCAGCCCTGGGAGGATGAATGGGCCTCAATCAAACTCAAATCCGAAAAATCCTAGCTTTCTCCTCTATCTCCCACCTAGGATGAATAGCAATCATTATCATTTATTACCCCAAACTCACCCTCTTAAATTTCTACCTATACTCCGCAATAACCGCAGCCATCTTTCTCACCTTAAATACTATAAAAGTACTAAAACTCTCCACCCTAATAACCGCATGAACCAAAACTCCATCCTTAAATGCCATACTACTCCTAACCCTACTCTCTCTCGCAGGACTACCTCCCCTAACAGGATTCCTACCCAAATGACTTATCATCCAAGAACTGACTAAACAAGACATAGCCCCAACAGCCACACTCATCTCCCTTCTCTCCCTTCTAAGCCTGTTCTTCTACCTCCGTCTCGCGTACTGCACAACAATCACACTTCCCCCACATACCACAAACCACATAAAGCAATGACGTACCAACAAATCAACCAGCATTACAATTGCAATCTTAACTACCATGTCCGTCATGCTTCTCCCCATCTCCCCTATGATCATAACCATTGTTTAA
AMC1188_PradoAntCO ATGAACCCCCAAGCGAATTTAATTTTTGCCACAAGCCTGATTCTGGGAACAACCATCACCATATCAAGCAATCACTGAATCATAGCCTGGGCCGGCCTCGAAATCAACACACTAGCCATCCTACCATTAATTTCAAAATCCCACCACCCACGGGCCATTGAAGCCGCCACCAAATATTTCCTTACTCAATCAGCTGCCTCTGCCCTCGTCCTATTCTCCAGCATAACCAACGCATGACAGACTGGACAATGAGATATTACTCAACTCACCCACCCAATATCATGCCTTATCCTTACCTCCGCAATTGCAATAAAACTAGGACTAGTACCATTCCACTTCTGATTCCCAGAAGTACTCCAAGGGTCCCCCATAACCACAGGCCTTCTCCTGTCTACCGTCATAAAACTCCCCCCAATCACCCTACTCTACATAACTTCCCCTTCATTAAACCCCGCCCTATTGACTACCCTGGCCCTCCTCTCAGCAGCCCTGGGAGGATGAATGGGCCTCAATCAAACTCAAATCCGAAAAATCCTAGCTTTCTCCTCTATCTCCCACCTAGGATGAATAGCAATCATTATCATTTATTACCCCAAACTCACCCTCCTAAATTTCTACCTATACTCCGCAATAACCGCAGCCATCTTTCTCACCTTAAATACTATAAAAGTACTAAAACTCTCCACCCTAATAACCGCATGAACCAAAACTCCATCCTTAAATGCCATACTACTCCTAACCCTACTCTCTCTCGCAGGACTACCTCCCCTAACAGGATTCCTACCCAAATGACTTATCATCCAAGAACTGACTAAACAAGACATAGCCCCAACAGCCACACTCATCTCCCTTCTCTCCCTTCTAAGCCTGTTCTTCTACCTCCGTCTCGCGTACTGCACAACAATCACACTTCCCCCACATACCACAAACCACATAAAGCAATGACGTACCAACAAATCAACCAGCATTACAATTGCAATCTTAACTACCATGTCCGTCATGCTTCTCCCCATCTCCCCTATGATCATAACCATTGTTTAA
AMC1235_Mesa_NTachVE ATGAACCCCCAAGCAAATTTAATTTTTGCCACAAGCCTGATTCTGGGAACAACCATCACCATATCAAGCAATCACTGAATCATAGCCTGGGCCGGCCTTGAAATCAACACACTAGCCATCCTACCATTAATTTCAAAATCCCACCACCCACGGGCCATTGAAGCCGCCACCAAATATTTCCTTACTCAATCAGCTGCCTCTGCCCTCGTCCTATTCTCCAGCATAACCAACGCATGACAGACTGGACAATGAGATATTACTCAACTCACCCACCCAATATCATGCCTTATCCTTACCTCCGCAATTGCAATAAAACTAGGACTAGTACCATTCCACTTCTGATTCCCAGAAGTACTCCAAGGGTCCCCCATAACCACAGGCCTTCTCCTGTCTACCGTCATAAAACTCCCCCCAATCACCCTACTCTACATAACTTCCCCTTCATTAAACCCCGCCCTATTGACTACCCTGGCCCTCCTCTCAGCAGCCCTGGGAGGATGAATGGGCCTCAATCAAACTCAAATCCGAAAAATCCTAGCTTTCTCCTCTATCTCCCACCTAGGATGAATAGCAATCATTATCATTTATTACCCCAAACTCACCCTCCTAAATTTCTACCTATACTCCGCAATAACCGCAGCCATCTTTCTCACCTTAAATACTATAAAAGTACTAAAACTCTCCACCCTAATAACCGCATGAACCAAAACTCCATCCTTAAATGCCATACTACTCCTAACCCTACTCTCTCTCGCAGGACTACCTCCCCTAACAGGATTCCTACCCAAATGACTTATCATCCAAGAACTGACTAAACAAGACATAGCCCCAACAGCCACACTCATCTCCCTTCTCTCCCTTCTAAGCCTGTTCTTCTACCTCCGTCTCGCGTACTGCACAACAATCACACTTCCCCCACATACCACAAACCACATAAAGCAATGACGTACCAACAAATCAACCAGCATTACAATTGCAATCTTAACTACCATGTCCGTCATGCTTCTCCCCATCTCCCCTATGATCATAACCATTGTTTAA
AMC915_Orocue_STachCO ATGAACCCCCAAGCAAATTTAATTTTTGCCACAAGCCTGATTCTGGGAACAACCATCACCATATCAAGCAATCACTGAATCATAGCCTGGGCCGGCCTTGAAATCAACACACTAGCCATCCTACCATTAATTTCAAAATCCCACCACCCACGGGCCATTGAAGCCGCCACCAAATATTTCCTTACTCAATCAGCTGCCTCTGCCCTCGTCCTATTCTCCAGCATAACCAACGCATGACAGACTGGACAATGAGATATTACTCAACTCACCCACCCAATATCATGCCTTATCCTTACCTCCGCAATTGCAATAAAACTAGGACTAGTACCATTCCACTTCTGATTCCCAGAAGTACTCCAAGGGTCCCCCATAACCACAGGCCTTCTCCTGTCTACCGTCATAAAACTCCCCCCAATCACCCTACTCTACATAACTTCCCCTTCATTAAACCCCGCCCTATTGACTACCCTGGCCCTCCTCTCAGCAGCCCTGGGAGGATGAATGGGCCTCAATCAAACTCAAATCCGAAAAATCCTAGCTTTCTCCTCTATCTCCCACCTAGGATGAATAGCAATCATTATCATTTATTACCCCAAACTCACCCTCCTAAATTTCTACCTATACTCCGCAATAACCGCAGCCATCTTTCTCACCTTAAATACTATAAAAGTACTAAAACTCTCCACCCTAATAACCGCATGAACCAAAACTCCATCCTTAAATGCCATACTACTCCTAACCCTACTCTCTCTCGCAGGACTACCTCCCCTAACAGGATTCCTACCCAAATGACTTATCATCCAAGAACTGACTAAACAAGACATAGCCCCAACAGCCACACTCATCTCCCTTCTCTCCCTTCTAAGCCTGTTCTTCTACCTCCGTCTCGCGTACTGCACAACAATCACACTTCCCCCACATACCACAAACCACATAAAGCAATGACGTACCAACAAATCAACCAGCATTACAATTGCAATCTTAACTACCATGTCCGTCATGCTTCTCCCCATCTCCCCTATGATCATAACCATTGTTTAA
AMC945_Orocue_STachCO ATGAACCCCCAAGCAAATTTAATTTTTGCCACAAGCCTGATTCTGGGAACAACCATCACCATATCAAGCAATCACTGAATCATAGCCTGGGCCGGCCTTGAAATCAACACACTAGCCATCCTACCATTAATTTCAAAATCCCACCACCCACGGGCCATTGAAGCCGCCACCAAATATTTCCTTACTCAATCAGCTGCCTCTGCCCTCGTCCTATTCTCCAGCATAACCAACGCATGACAGACTGGACAATGAGATATTACTCAACTCACCCACCCAATATCATGCCTTATCCTTACCTCCGCAATTGCAATAAAACTAGGACTAGTACCATTCCACTTCTGATTCCCAGAAGTACTCCAAGGGTCCCCCATAACCACAGGCCTTCTCCTGTCTACCGTCATAAAACTCCCCCCAATCACCCTACTCTACATAACTTCCCCTTCATTAAACCCCGCCCTATTGACTACCCTGGCCCTCCTCTCAGCAGCCCTGGGAGGATGAATGGGCCTCAATCAAACTCAAATCCGAAAAATCCTAGCTTTCTCCTCTATCTCCCACCTAGGATGAATAGCAATCATTATCATTTATTACCCCAAACTCACCCTCCTAAATTTCTACCTATACTCCGCAATAACCGCAGCCATCTTTCTCACCTTAAATACTATAAAAGTACTAAAACTCTCCACCCTAATAACCGCATGAACCAAAACTCCATCCTTAAATGCCATACTACTCCTAACCCTACTCTCTCTCGCAGGACTACCTCCCCTAACAGGATTCCTACCCAAATGACTTATCATCCAAGAACTGACTAAACAAGACATAGCCCCAACAGCCACACTCATCTCCCTTCTCTCCCTTCTAAGCCTGTTCTTCTACCTCCGTCTCGCGTACTGCACAACAATCACACTTCCCCCACATACCACAAACCACATAAAGCAATGACGTACCAACAAATCAACCAGCATTACAATTGCAATCTTAACTACCATGTCCGTCATGCTTCTCCCCATCTCCCCTATGATCATAACCATTGTTTAA
AMC973_Orocue_STachCO ATGAACCCCCAAGCAAATTTAATTTTTGCCACAAGCCTGATTCTGGGAACAACCATCACCATATCAAGCAATCACTGAATCATAGCCTGGGCCGGCCTTGAAATCAACACACTAGCCATCCTACCATTAATTTCAAAATCCCACCACCCACGGGCCATTGAAGCCGCCACCAAATATTTCCTTACTCAATCAGCTGCCTCTGCCCTCGTCCTATTCTCCAGCATAACCAACGCATGACAGACTGGACAATGAGATATTACTCAACTCACCCACCCAATATCATGCCTTATCCTTACCTCCGCAATTGCAATAAAACTAGGACTAGTACCATTCCACTTCTGATTCCCAGAAGTACTCCAAGGGTCCCCCATAACCACAGGCCTTCTCCTGTCTACCGTCATAAAACTCCCCCCAATCACCCTACTCTACATAACTTCCCCTTCATTAAACCCCGCCCTATTGACTACCCTGGCCCTCCTCTCAGCAGCCCTGGGAGGATGAATGGGCCTCAATCAAACTCAAATCCGAAAAATCCTAGCTTTCTCCTCTATCTCCCACCTAGGATGAATAGCAATCATTATCATTTATTACCCCAAACTCACCCTCCTAAATTTCTACCTATACTCCGCAATAACCGCAGCCATCTTTCTCACCTTAAATACTATAAAAGTACTAAAACTCTCCACCCTAATAACCGCATGAACCAAAACTCCATCCTTAAATGCCATACTACTCCTAACCCTACTCTCTCTCGCAGGACTACCTCCCCTAACAGGATTCCTACCCAAATGACTTATCATCCAAGAACTGACTAAACAAGACATAGCCCCAACAGCCACACTCATCTCCCTTCTCTCCCTTCTAAGCCTGTTCTTCTACCTCCGTCTCGCGTACTGCACAACAATCACACTTCCCCCACATACCACAAACCACATAAAGCAATGACGTACCAACAAATCAACCAGCATTACAATTGCAATCTTAACTACCATGTCCGTCATGCTTCTCCCCATCTCCCCTATGATCATAACCATTGTTTAA
ANSP15678_CarchiEC ATGAACCCCCAAGCAAATTTAATTTTTGCCACAAGCCTGATTCTGGGAACAACCATCACCATATCAAGCAATCACTGAATCATAGCCTGGGCCGGCCTTGAAATCAACACACTAGCCATCCTACCATTAATTTCAAAATCCCACCACCCACGGGCCATTGAAGCCGCCACCAAATATTTCCTTACTCAATCAGCTGCCTCTGCCCTCGTCCTATTCTCCAGCATAACCAACGCATGACAGACTGGACAATGAGATATTACTCAACTCACCCACCCAATATCATGCCTTATCCTTACCTCCGCAATTGCAATAAAACTAGGACTAGTACCATTCCACTTCTGATTCCCAGAAGTACTCCAAGGATCCCCCATAACCACAGGCCTTCTCCTATCTACCGTCATAAAACTCCCCCCAATCACCCTACTCTACATAACTTCCCCTTCATTAAACCCCGCCCTATTGACTACCCTGGCCCTCCTCTCAGCAGCCCTGGGAGGATGAATGGGCCTCAATCAAACTCAAATCCGAAAAATCCTAGCTTTCTCCTCTATCTCCCACCTAGGATGAATAGCAATCATTATCATTTATTACCCCAAACTCACCCTCTTAAATTTCTACCTATACTCCGCAATAACCACAGCCATCTTTCTCACCTTAAATACTATAAAAGTACTAAAACTCTCCACCCTAATAACCGCATGAACCAAAACTCCATCCTTAAATGCCATACTACTCCTAACCCTACTCTCTCTCGCAGGACTACCTCCCCTAACAGGATTCCTACCCAAATGACTTATCATCCAAGAACTGACTAAACAAGACATAGCCCCAACAGCCACACTCATCTCCCTTCTCTCCCTTCTAAGCCTGTTCTTCTACCTCCGTCTCGCGTACTGCACAACAATCACACTTCCCCCACATACCACAAACCACATAAAGCAATGACGTACCAACAAATCAACCAGCATTACAATTGCAATCTTAACTACCATGTCCGTCATGCTTCTCCCCATCTCCCCTATGATCATAACCATTGTTTAA
ANSP18827_CarchiEC ATGAACCCCCAAGCAAATTTAATTTTTGCCACAAGCCTGATTCTGGGAACAACCATCACCATATCAAGCAATCACTGAATCATAGCCTGGGCCGGCCTCGAAATCAACACACTAGCCATCCTACCATTAATTTCAAAATCCCACCACCCACGGGCCATTGAAGCCGCCACCAAATATTTCCTTACTCAATCAGCTGCCTCTGCCCTCGTCCTATTCTCCAGCATAACCAACGCATGACAGACTGGACAATGAGATATTACTCAACTCACCCACCCAATATCATGCCTTATCCTTACCTCCGCAATTGCAATAAAACTAGGACTAGTACCATTCCACTTCTGATTCCCAGAAGTACTCCAAGGGTCCCCCATAACCACAGGCCTTCTCCTGTCTACCGTCATAAAACTCCCCCCAATCACCCTACTCTACATAACTTCCCCTTCATTAAACCCCGCCCTATTGACTACCCTGGCCCTCCTCTCAGCAGCCCTGGGAGGATGAATGGGCCTCAATCAAACTCAAATCCGAAAAATCCTAGCTTTCTCCTCTATCTCCCACCTAGGATGAATAGCAATCATTATCATTTATTACCCCAAACTCACCCTCCTAAATTTCTACCTATACTCCGCAATAACCGCAGCCATCTTTCTCACCTTAAATACTATAAAAGTACTAAAACTCTCCACCCTAATAACCGCATGAACCAAAACTCCATCCTTAAATGCCATACTACTCCTAACCCTACTCTCTCTCGCAGGACTACCTCCCCTAACAGGATTCCTACCCAAATGACTTATCATCCAAGAACTGACTAAACAAGACATAGCCCCAACAGCCACACTCATCTCCCTTCTCTCCCTTCTAAGCCTGTTCTTCTACCTCCGTCTCGCGTACTGCACAACAATCACACTTCCCCCACATACCACAAACCACATAAAGCAATGACGTACCAACAAATCAACCAGCATTACAATTGCAATCTTAACTACCATGTCCGTCATGCTTCTCCCCATCTCCCCTATGATCATAACCATTGTTTAA
ANSP19779_ZamoraEC ATGAACCCCCAAGCAAATTTAATTTTTGCCACAAGCCTGATTCTGGGAACAACCATCACCATATCAAGCAATCACTGAATCATAGCCTGGGCCGGCCTTGAAATCAACACACTAGCCATCCTACCATTAATTTCAAAATCCCACCACCCACGGGCAATTGAAGCCGCCACCAAATATTTCCTTACTCAATCAGCTGCCTCTGCCCTCGTCCTATTCTCCAGCATAACCAACGCATGACAGACTGGACAATGAGATATTACTCAACTCACCCACCCAATATCATGCCTTATCCTTACCTCCGCAATTGCAATAAAACTAGGACTAGTACCATTCCACTTCTGATTCCCAGAAGTACTCCAAGGGTCCCCCATAACCACAGGCCTTCTCCTGTCTACCGTCATAAAACTCCCCCCAATCACCCTACTCTACATAACTTCCCCTTCATTAAACCCCGCCCTATTGACTACCCTGGCCCTCCTCTCAGCAGCCCTGGGAGGATGAATGGGCCTCAATCAAACTCAAATCCGAAAAATCCTAGCTTTCTCCTCTATCTCCCACCTAGGATGAATAGCAATCATTATCATTTATTACCCCAAACTCACCCTCTTAAATTTCTACCTATACTCCGCAATAACCGCAGCCATCTTTCTCACCTTAAATACTATAAAAGTACTAAAACTCTCCACCCTAATAACCGCATGAACCAAAACTCCATCCTTAAATGCCATACTACTCCTAACCCTACTCTCTCTCGCAGGACTACCTCCCCTAACAGGATTCCTACCCAAATGACTTATCATCCAAGAACTGACTAAACAAGACATAGCCCCAACAGCCACACTCATCTCCCTTCTCTCCCTTCTAAGCCTGTTCTTCTACCTCCGTCTCGCGTACTGCACAACAATCACACTTCCCCCACATACCACAAACCACATAAAGCAATGACGTACCAACAAATCAACCAGCATTACAATTGCAATCTTAACTACCATGTCCGTCATGCTTCTCCCCATCTCCCCTATGATCATAACCATTGTTTAA
ANSP26305_CarchiEC ATGAACCCCCAAGCAAATTTAATTTTTGCCACAAGCCTGATTCTGGGAACAACCATCACCATATCAAGCAATCACTGAATCATAGCCTGGGCCGGCCTTGAAATCAACACACTAGCCATCCTACCATTAATTTCAAAATCCCACCACCCACGGGCCATTGAAGCCGCCACCAAATATTTCCTTACTCAATCAGCTGCCTCTGCCCTCGTCCTATTCTCCAGCATAACCAACGCATGACAGACTGGACAATGAGATATTACTCAACTCACCCACCCAATATCATGCCTTATCCTTACCTCCGCAATTGCAATAAAACTAGGACTAGTACCATTCCACTTCTGATTCCCAGAAGTACTCCAAGGATCCCCCATAACCACAGGCCTTCTCCTATCTACCGTCATAAAACTCCCCCCAATCACCCTACTCTACATAACTTCCCCTTCATTAAACCCCGCCCTATTGACTACCCTGGCCCTCCTCTCAGCAGCCCTGGGAGGATGAATGGGCCTCAATCAAACTCAAATCCGAAAAATCCTAGCTTTCTCCTCTATCTCCCACCTAGGATGAATAGCAATCATTATCATTTATTACCCCAAACTCACCCTCTTAAATTTCTACCTATACTCCGCAATAACCGCAGCCATCTTTCTCACCTTAAATACTATAAAAGTACTAAAACTCTCCACCCTAATAACCGCATGAACCAAAACTCCATCCTTAAATGCCATACTACTCCTAACCCTACTCTCTCTCGCAGGACTACCTCCCCTAACAGGATTCCTACCCAAATGACTTATCATCCAAGAACTGACTAAACAAGACATAGCCCCAACAGCCACACTCATCTCCCTTCTCTCCCTTCTAAGCCTGTTCTTCTACCTCCGTCTCGCGTACTGCACAACAATCACACTTCCCCCACATACCACAAACCACATAAAGCAATGACGTACCAACAAATCAACCAGCATTACAATTGCAATCTTAACTACCATGTCCGTCATGCTTCTCCCCATCTCCCCTATGATCATAACCATTGTTTAA
ANSP26310_CarchiEC ATGAACCCCCAAGCAAATTTAATTTTTGCCACAAGCCTGATTCTGGGAACAACCATCACCATATCAAGCAATCACTGAATCATAGCCTGGGCCGGCCTTGAAATCAACACACTAGCCATCCTACCATTAATTTCAAAATCCCACCACCCACGGGCCATTGAAGCCGCCACCAAATATTTCCTTACTCAATCAGCTGCCTCTGCCCTCGTCCTATTCTCCAGCATAACCAACGCATGACAGACTGGACAATGAGATATTACTCAACTCACCCACCCAATATCATGCCTTATCCTTACCTCCGCAATTGCAATAAAACTAGGACTAGTACCATTCCACTTCTGATTCCCAGAAGTACTCCAAGGGTCCCCCATAACCACAGGCCTTCTCCTGTCTACCGTCATAAAACTCCCCCCAATCACCCTACTCTACATAACTTCCCCTTCATTAAACCCCGCCCTATTGACTACCCTGGCCCTCCTCTCAGCAGCCCTGGGAGGATGAATGGGCCTCAATCAAACTCAAATCCGAAAAATCCTAGCTTTCTCCTCTATCTCCCACCTAGGATGAATAGCAATCATTATCATTTATTACCCCAAACTCACCCTCTTAAATTTCTACCTATACTCCGCAATAACCGCAGCCATCTTTCTCACCTTAAATACTATAAAAGTACTAAAACTCTCCACCCTAATAACCGCATGAACCAAAACTCCATCCTTAAATGCCATACTACTCCTAACCCTACTCTCTCTCGCAGGACTACCTCCCCTAACAGGATTCCTACCCAAATGACTTATCATCCAAGAACTGACTAAACAAGACATAGCCCCAACAGCCACACTCATCTCCCTTCTCTCCCTTCTAAGCCTGTTCTTCTACCTCCGTCTCGCGTACTGCACAACAATCACACTTCCCCCACATACCACAAACCACATAAAGCAATGACGTACCAACAAATCAACCAGCATTACAATTGCAATCTTAACTACCATGTCCGTCATGCTTCTCCCCATCTCCCCTATGATCATAACCATTGTTTAA
FM398523_CuscoPE ATGAACCCCCAAGCAAATTTAATTTTTGCCACAAGCCTGATCCTAGGAACAACCATCACCATATCAAGCAACCACTGAATCATAGCCTGGGCCGGCCTCGAAATTAATACACTAGCCATCCTCCCACTAATTTCAAAATCCCACCACCCACGGGCCATTGAAGCTGCCACCAAATATTTCCTTACCCAATCAGCTGCTTCTGCCTTAGTCCTATTCTCCAGCATAACCAACGCATGACAAACCGGCCAATGGGATATTACTCAACTCACTCACCCAATATCCTGCCTTATCCTTACCTCTGCAATCGCAATAAAACTAGGACTAGTACCGTTCCACTTCTGATTCCCAGAAGTACTCCAAGGGTCCCCCCTAACTACAGGCCTCCTCCTATCAACTATCATAAAACTCCCCCCAATCACCCTACTCTACATAACCTCCCCCTCATTAAACCCCACCCTCCTAACTACCCTGGCCCTCCTCTCAGCAGCCCTAGGAGGATGAATGGGCCTCAATCAAACACAAATCCGAAAGATCCTAGCTTTCTCCTCTATTTCCCACCTAGGATGGATAGCAATCATTATCATTTACTACCCTAAACTCACCCTCCTCAACTTCTACCTATACTCCGTAATAACCACAGCCATCTTCCTCACCCTAAATACTATAAAAGTACTAAAACTGTCCACCCTAATAACTGCGTGAACCAAAACCCCATCCTTAAACGCCATACTACTCCTAACCCTACTTTCTCTCGCAGGACTACCTCCCCTAACAGGATTCCTGCCCAAATGACTCATTATCCAGGAACTGACTAAACAAGACATAGCCCCAGCAGCCACACTCATCTCTCTTCTCTCCCTTCTAAGCCTATTCTTCTACCTCCGTCTCGCATACTGCACAACAATCACACTTCCCCCACACACCACAAACCACATAAAACAATGACGTACCAACAAATCAACCAGCATTACAATCGCTATCTTAACCACCATGTCCGTCATGCTTCTCCCCATCTCCCCCATAATCATAACCGTTGTTTAA
FM398525_CuscoPE ATGAACCCCCAAGCAAATTTAATTTTTGCCACAAGCCTGATCCTAGGAACAACCATCACCATATCAAGCAACCACTGAATCATAGCCTGGGCCGGCCTCGAAATTAATACACTAGCCATCCTCCCATTAATTTCAAAATCCCACCACCCACGGGCCATTGAAGCTGCCACCAAATATTTCCTTACCCAATCAGCTGCTTCTGCCCTAGTCCTATTCTCCAGCATAACCAACGCATGACAAACCGGTCAATGAGATATTACTCAACTCACTCACCCAATATCCTGCCTTATCCTTACCTCTGCAATCGCAATAAAACTAGGACTAGTACCGTTCCACTTCTGATTCCCAGAAGTACTCCAAGGGTCCCCCCTAACTACAGGCCTCCTCCTATCAACTATCATAAAACTCCCCCCAATCACCCTACTCTACATAACCTCCCCCTCATTAAACCCCGCCCTCCTAACTACCCTGGCCCTCCTCTCAGCAGCCCTAGGAGGATGAATGGGCCTCAATCAAACACAAATCCGAAAGATCCTGGCTTTCTCCTCTATTTCCCACCTAGGATGGATAGCAATCATTATCATTTACTACCCTAAACTCACCCTCCTCAACTTCTACCTATACTCCGTAATAACCACAGCCATCTTCCTCACCCTAAATACCATAAAAGTACTAAAACTGTCCACCCTAATAACTGCGTGAACCAAAACCCCATCCTTAAACGCCATACTACTCCTAACCCTACTTTCTCTCGCAGGACTACCTCCCCTGACAGGATTCCTGCCCAAATGACTCATTATCCAGGAACTGACTAAACAAGACATAGCCCCAGCAGCCACACTCATCTCTCTTCTCTCCCTTCTAAGCCTATTCTTCTACCTCCGTCTCGCATACTGCACAACAATCACACTTCCCCCACACACCACAAACCACATAAAACAATGACGTACCAACAAATCAACCAGCATTACAATCGCTATCTTAACCACCATGTCCGTCATGCTTCTCCCCATCTCCCCCATGATCATAACCGTTGTTTAA
FM430122_CuscoPE ATGAACCCCCAAGCAAATTTAATTTTTGCCACAAGCCTGATCCTAGGAACAACCATCACCATATCAAGCAACCACTGAATCATAGCCTGGGCCGGCCTCGAAATTAATACACTAGCCATCCTCCCATTAATTTCAAAATCCCACCACCCACGGGCCATTGAAGCTGCCACCAAATATTTCCTTACCCAATCAGCTGCTTCTGCCCTAGTCCTATTCTCCAGCATAACCAACGCATGACAAACCGGTCAATGAGATATTACTCAACTCACTCACCCAATATCCTGCCTTATCCTTACCTCTGCAATCGCAATAAAACTAGGACTAGTACCGTTCCACTTCTGATTCCCAGAAGTACTCCAAGGGTCCCCCCTAACTACAGGCCTCCTCCTATCAACTATCATAAAACTCCCCCCAATCACCCTACTCTACATAACCTCCCCCTCATTAAACCCCGCCCTCCTAACTACTCTGGCCCTCCTCTCAGCAGCCCTAGGAGGATGAATGGGCCTCAATCAAACACAAATCCGAAAGATCCTGGCTTTCTCCTCTATTTCCCACCTAGGATGGATAGCAATCATTATCATTTACTACCCTAAACTCACCCTCCTCAACTTCTACCTTTACTCCGTAATAACCACAGCCATCTTCCTCACCCTAAATACCATAAAAGTACTAAAACTGTCCACCCTAATAACTGCGTGAACCAAAACCCCATCCTTAAACGCCATACTACTCCTAACCCTACTTTCTCTCGCAGGACTACCTCCCCTGACAGGATTCCTGCCCAAATGACTCATTATCCAGGAACTGACTAAACAAGACATAGCCCCAGCAGCCACACTCATCTCTCTTCTCTCCCTTCTAAGCCTATTCTTCTACCTCCGTCTCGCATACTGCACAACAATCACACTTCCCCCACACACCACAAACCACATAAAACAATGACGTACCAACAAATCAACCAGCATTACAATCGCTATCTTAACCACCATGTCCGTCATGCTTCTCCCCATCTCCCCCATGATCATAACCGTTGTTTAA
FM430123_CuscoPE ATGAACCCCCAAGCAAATTTAATTTTTGCCACAAGCCTGATCCTAGGAACAACCATCACCATATCAAGCAACCACTGAATCATAGCCTGGGCCGGCCTCGAAATTAATACACTAGCCATCCTCCCACTAATTTCAAAATCCCACCACCCACGGGCCATTGAAGCTGCCACCAAATATTTCCTTACCCAATCAGCTGCTTCTGCCTTAGTCCTATTCTCCAGCATAACCAACGCATGACAAACCGGCCAATGGGATATTACTCAACTCACTCACCCAATATCCTGCCTTATCCTTACCTCTGCAATCGCAATAAAACTAGGACTAGTACCGTTCCACTTCTGATTCCCAGAAGTACTCCAAGGGTCCCCCCTAACTACAGGCCTCCTCCTATCAACTATCATAAAACTCCCCCCAATCACCCTACTCTACATAACCTCCCCCTCATTAAACCCCACCCTCCTAACTACCCTGGCCCTCCTCTCAGCAGCCCTAGGAGGATGAATGGGCCTCAATCAAACACAAATCCGAAAGATCCTAGCTTTCTCCTCTATTTCCCACCTAGGATGGATAGCAATCATTATCATTTACTACCCTAAACTCACCCTCCTCAACTTCTACCTATACTCCGTAATAACCACAGCCATCTTCCTCACCCTAAATACTATAAAAGTACTAAAACTGTCCACCCTAATAACTGCGTGAACCAAAACCCCATCCTTAAACGCCATACTACTCCTAACCCTACTTTCTCTCGCAGGACTACCTCCCCTAACAGGATTCCTGCCCAAATGACTCATTATCCAGGAACTGACTAAACAAGACATAGCCCCAGCAGCCACACTCATCTCTCTTCTCTCCCTTCTAAGCCTATTCTTCTACCTCCGTCTCGCATACTGCACAACAATCACACTTCCCCCACACACCACAAACCACATAAAACAATGACGTACCACCAAATCAACCAGCATTACAATCGCTATCTTAACCACCATGTCCGTCATGCTTCTCCCCATCTCCCCCATAATCATAACCGTTGTTTAA
FM430124_CuscoPE ATGAACCCCCAAGCAAATTTAATTTTTGCCACAAGCCTGATCCTAGGAACAACCATCACCATATCAAGCAACCACTGAATCATAGCCTGGGCCGGCCTCGAAATTAATACACTAGCCATCCTCCCATTAATTTCAAAATCCCACCACCCACGGGCCATTGAAGCTGCCACCAAATATTTCCTTACCCAATCAGCTGCTTCTGCCCTAGTCCTATTCTCCAGCATAACCAACGCATGACAAACCGGTCAATGAGATATTACTCAACTCACTCACCCAATATCCTGCCTTATCCTTACCTCTGCAATCGCAATAAAACTAGGACTAGTACCGTTCCACTTCTGATTCCCAGAAGTACTCCAAGGGTCCCCCCTAACTACAGGCCTCCTCCTATCAACTATCATAAAACTCCCCCCAATCACCCTACTCTACATAACCTCCCCCTCATTAAACCCCGCCCTCCTAACTACCCTGGCCCTCCTCTCAGCAGCCCTAGGAGGATGAATGGGCCTCAATCAAACACAAATCCGAAAGATCCTGGCTTTCTCCTCTATTTCCCACCTAGGATGGATAGCAATCATTATCATTTACTACCCTAAACTCACCCTCCTCAACTTCTACCTATACTCCGTAATAACCACAGCCATCTTCCTCACCCTAAATACCATAAAAGTACTAAAACTGTCCACCCTAATAACTGCGTGAACCAAAACCCCATCCTTAAACGCCATACTACTCCTAACCCTACTTTCTCTCGCAGGACTACCTCCCCTGACAGGATTCCTGCCCAAATGACTCATTATCCAGGAACTGACTAAACAAGACATAGCCCCAGCAGCCACACTCATCTCTCTTCTCTCCCTTCTAAGCCTATTCTTCTACCTCCGTCTCGCATACTGCACAACAATCACACTTCCCCCACACACCACAAACCACATAAAACAATGACGTACCAACAAATCAACCAGCATTACAATCGCTATCTTAACCACCATGTCCGTCATGCTTCTCCCCATCTCCCCCATGATCATAACCGTTGTTTAA
FM430126_CuscoPE ATGAACCCCCAAGCAAATTTAATTTTTGCCACAAGCCTGATCCTAGGAACAACCATCACCATATCAAGCAACCACTGAATCATAGCCTGGGCCGGCCTCGAAATTAATACACTAGCCATCCTCCCATTAATTTCAAAATCCCACCACCCACGGGCCATTGAAGCTGCCACCAAATATTTCCTTACCCAATCAGCTGCTTCTGCCCTAGTCCTATTCTCCAGCATAACCAACGCATGACAAACCGGCCAATGAGATATTACTCAACTCACTCACCCAATATCCTGCCTTATCCTTACCTCTGCAATCGCAATAAAACTAGGACTAGTGCCGTTCCACTTCTGATTCCCAGAAGTACTCCAAGGGTCCCCCCTAACTACAGGCCTCCTCCTATCAACTATCATAAAACTCCCCCCAATCACCCTACTCTACATAACCTCCCCCTCATTAAACCCCACCCTCCTAACTACCCTGGCCCTCCTCTCAGCAGCCCTAGGAGGATGAATGGGCCTCAATCAAACACAAATCCGAAAGATCCTAGCTTTCTCCTCTATTTCCCACCTAGGATGGATAGCAATCATTATCATTTACTACCCTAAACTCACCCTCCTCAACTTCTACCTATACTCCGTAATAACCACAGCCATCTTCCTCACCCTAAATACTATAAAAGTACTAAAACTGTCCACCCTAATAACTGCGTGAACCAAAACCCCATCCTTAAACGCCATACTACTCCTAACCCTACTTTCTCTCGCAGGACTACCTCCCCTGACAGGATTCCTGCCCAAATGACTCATTATCCAGGAACTGACTAAACAAGACATAGCCCCAGCAGCCACACTCATCTCTATTCTCTCCCTTCTAAGCCTATTCTTCTACCTCCGTCTCGCATACTGCACAACAATCACACTTCCCCCACACACCACAAACCACATAAAACAATGACGTACCAACAAGTCAACCAGCATTACAATCGCTATCTTAACCACCATGTCCGTCATGCTTCTCCCCATCTCCCCCATAATCATAACCGTTGTTTAA
FM433919_CuscoPE ATGAACCCCCAAGCAAATTTAATTTTTGCCACAAGCCTGATCCTAGGAACAACCATCACCATATCAAGCAACCACTGAATCATAGCCTGGGCCGGCCTCGAAATTAACACACTAGCCATCCTCCCATTAATTTCAAAATCCCACCACCCACGGGCCATTGAAGCTGCCACCAAATATTTCCTTACCCAATCAGCTGCTTCTGCCCTAGTCCTATTCTCCAGCATAACCAACGCATGACAAACCGGCCAATGAGATATTACTCAACTCACTCACCCAATATCCTGCCTTATCCTTACCTCTGCAATCGCAATAAAACTAGGACTAGTGCCGTTCCACTTCTGATTCCCAGAAGTACTCCAAGGGTCCCCCCTAACTACAGGCCTCCTCCTATCAACTATCATAAAACTCCCCCCAATCACCCTACTCTACATAACCTCCCCCTCATTAAACCCCACCCTCCTAACTACCCTGGCCCTCCTCTCAGCAGCCCTAGGAGGATGAATGGGCCTCAATCAAACACAAATCCGAAAGATCCTAGCTTTCTCCTCTATTTCCCACCTAGGATGGATAGCAATCATTATCATTTACTACCCTAAACTCACCCTCCTCAACTTCTACCTATACTCCGTAATAACCACAGCCATCTTCCTCACCCTAAATACTATAAAAGTACTAAAACTGTCCACCCTAATAACTGCGTGAACCAAAACCCCATCCTTAAACGCCATACTACTCCTAACCCTACTTTCTCTCGCAGGACTACCTCCCCTGACAGGATTCCTGCCCAAATGACTCATTATCCAGGAACTGACTAAACAAGACATAGCCCCAGCAGCCACACTCATCTCTATTCTCTCCCTTCTAAGCCTATTCTTCTACCTCCGTCTCGCATACTGCACAACAATCACACTTCCCCCACACACCACAAACCACATAAAACAATGACGTACCAACAAGTCAACCAGCATTACAATCGCTATCTTAACCACCATGTCCGTCATGCTTCTCCCCATCTCCCCCATAATCATAACCGTTGTTTAA
FM433920_CuscoPE ATGAACCCCCAAGCAAATTTAATTTTTGCCACAAGCCTGATCCTAGGAACAACCATCACCATATCAAGCAACCACTGAATCATAGCCTGGGCCGGCCTCGAAATTAATACACTAGCCATCCTCCCATTAATTTCAAAATCCCACCACCCACGGGCCATTGAAGCTGCCACCAAATATTTCCTTACCCAATCAGCTGCTTCTGCCCTAGTCCTATTCTCCAGCATAACCAACGCATGACAAACCGGCCAATGAGATATTACTCAACTCACTCACCCAATATCCTGCCTTATCCTTACCTCTGCAATCGCAATAAAACTAGGACTAGTGCCGTTCCACTTCTGATTCCCAGAAGTACTCCAAGGGTCCCCCCTAACTACAGGCCTCCTCCTATCAACTATCATAAAACTCCCCCCAATCACCCTACTCTACATAACCTCCCCCTCATTAAACCCCACCCTCCTAACTACCCTGGCCCTCCTCTCAGCAGCCCTAGGAGGATGAATGGGCCTCAATCAAACACAAATCCGAAAGATCCTAGCTTTCTCCTCTATTTCCCACCTAGGATGGATAGCAATCATTATCATTTACTACCCTAAACTCACCCTCCTCAACTTCTACCTATACTCCGTAATAACCACAGCCATCTTCCTCACCCTAAATACTATAAAAGTACTAAAACTGTCCACCCTAATAACTGCGTGAACCAAAACCCCATCCTTAAACGCCATACTACTCCTAACCCTACTTTCTCTCGCAGGACTACCTCCCCTGACAGGATTCCTGCCCAAATGACTCATTATCCAGGAACTGACTAAACAAGACATAGCCCCAGCAGCCACACTCATCTCTATTCTCTCCCTTCTAAGCCTATTCTTCTACCTCCGTCTCGCATACTGCACAACAATCACACTTCCCCCACACACCACAAACCACATAAAACAATGACGTACCAACAAGTCAACCAGCATTACAATCGCTATCTTAACCACCATGTCCGTCATGCTTCTCCCCATCTCCCCCATAATCATAACCGTTGTTTAA
FM433921_CuscoPE ATGAACCCCCAAGCAAATTTAATTTTTGCCACAAGCCTGATCCTAGGAACAACCATCACCATATCAAGCAACCACTGAATCATGGCCTGGGCCGGCCTCGAAATTAATACACTAGCCATCCTCCCACTAATTTCAAAATCCCACCACCCACGGGCCATTGAAGCTGCCACCAAATATTTCCTTACCCAATCAGCTGCTTCTGCCTTAGTCCTATTCTCCAGCATAACCAACGCATGACAAACCGGCCAATGGGATATTACTCAACTCACTCACCCAATATCCTGCCTTATCCTTACCTCTGCAATCGCAATAAAACTAGGACTAGTACCGTTCCACTTCTGATTCCCAGAAGTACTCCAAGGGTCCCCCCTAACTACAGGCCTCCTCCTATCAACTATCATAAAACTCCCCCCAATCACCCTACTCTACATAACCTCCCCCTCATTAAACCCCACCCTCCTAACTACCCTGGCCCTCCTCTCAGCAGCCCTAGGAGGATGAATGGGCCTCAATCAAACACAAATCCGAAAGATCCTAGCTTTCTCCTCTATTTCCCACCTAGGATGGATAGCAATCATTATCATTTACTACCCTAAACTCACCCTCCTCAACTTCTACCTATACTCCGTAATAACCACAGCCATCTTCCTCACCCTAAATACTATAAAAGTACTAAAACTGTCCACCCTAATAACTGCGTGAACCAAAACCCCATCCTTAAACGCCATACTACTCCTAACCCTACTTTCTCTCGCAGGACTACCTCCCCTAACAGGATTCCTGCCCAAATGACTCATTATCCAGGAACTGACTAAACAAGACATAGCCCCAGCAGCCACACTCATCTCTCTTCTCTCCCTTCTAAGCCTATTCTTCTACCTCCGTCTCGCATACTGCACAACAATCACACTTCCCCCACACACCACAAACCACATAAAACAATGACGTACCAACAAATCAACCAGCATTACAATCGCTATCTTAACCACCATGTCCGTCATGCTTCTCCCCATCTCCCCCATAATCATAACCGTTGTTTAA
FM433923_CuscoPE ATGAACCCCCAAGCAAATTTAATTTTTGCCACAAGCCTGATCCTAGGAACAACCATCACCATATCAAGCAACCACTGAATCATAGCCTGGGCCGGCCTCGAAATTAATACACTAGCCATCCTCCCACTAATTTCAAAATCCCACCACCCACGGGCCATTGAAGCTGCCACCAAATATTTCCTTACCCAATCAGCTGCTTCTGCCTTAGTCCTATTCTCCAGCATAACCAACGCATGACAAACCGGCCAATGGGATATTACTCAACTCACTCACCCAATATCCTGCCTTATCCTTACCTCTGCAATCGCAATAAAACTAGGACTAGTACCGTTCCACTTCTGATTCCCAGAAGTACTCCAAGGGTCCCCCCTAACTACAGGCCTCCTCCTATCAACTATCATAAAACTCCCCCCAATCACCCTACTCTACATAACCTCCCCCTCATTAAACCCCGCCCTCCTAACTACCCTGGCCCTCCTCTCAGCAGCCCTAGGAGGATGAATGGGCCTCAATCAAACACAAATCCGAAAGATCCTAGCTTTCTCCTCTATTTCCCACCTAGGATGGATAGCAATCATTATCATTTACTACCCTAAACTCACCCTCCTCAACTTCTACCTATACTCCGTAATAACCACAGCCATCTTCCTCACCCTAAATACTATAAAAGTACTAAAACTGTCCACCCTAATAACTGCGTGAACCAAAACCCCATCCTTAAACGCCATACTACTCCTAACCCTACTTTCTCTCGCAGGACTACCTCCCCTAACAGGATTCCTGCCCAAATGACTCATTATCCAGGAACTGACTAAACAAGACATAGCCCCAGCAGCCACACTCATCTCTCTTCTCTCCCTTCTAAGCCTATTCTTCTACCTCCGTCTCGCATACTGCACAACAATCACACTTCCCCCACACACCACAAACCACATAAAACAATGACGTACCACCAAATCAACCAGCATTACAATCGCTATCTTAACCACCATGTCCGTCATGCTTCTCCCCATCTCCCCCATAATCATAACCGTTGTTTAA
FM433924_CuscoPE ATGAACCCCCAAGCAAATTTAATTTTTGCCACAAGCCTGATCCTAGGAACAACCATCACCATATCAAGCAACCACTGAATCATAGCCTGGGCCGGCCTCGAAATTAATACACTAGCCATCCTCCCATTAATTTCAAAATCCCACCACCCACGGGCCATTGAAGCTGCCACCAAATATTTCCTTACCCAATCAGCTGCTTCTGCCCTAGTCCTATTCTCCAGCATAACCAACGCATGACAAACCGGCCAATGAGATATTACTCAACTCACTCACCCAATATCCTGCCTTATCCTTACCTCTGCAATCGCAATAAAACTAGGACTAGTGCCGTTCCACTTCTGATTCCCAGAAGTACTCCAAGGGTCCCCCCTAACTACAGGCCTCCTCCTATCAACTATCATAAAACTCCCCCCAATCACCCTACTCTACATAACCTCCCCCTCATTAAACCCCACCCTCCTAACTACCCTGGCCCTCCTCTCAGCAGCCCTAGGAGGATGAATGGGCCTCAATCAAACACAAATCCGAAAGATCCTAGCTTTCTCCTCTATTTCCCACCTAGGATGGATAGCAATCATTATCATTTACTACCCTAAACTCACCCTCCTCAACTTCTACCTATACTCCGTAATAACCACAGCCATCTTCCTCACCCTAAATACTATAAAAGTACTAAAACTGTCCACCCTAATAACTGCGTGAACCAAAACCCCATCCTTAAACGCCATACTACTCCTAACCCTACTTTCTCTCGCAGGACTACCTCCCCTGACAGGATTCCTGCCCAAATGACTCATTATCCAGGAACTGACTAAACAAGACATAGCCCCAGCAGCCACACTCATCTCTATTCTCTCCCTTCTAAGCCTATTCTTCTACCTCCGTCTCGCATACTGCACAACAATCACACTTCCCCCACACACCACAAACCACATAAAACAATGACGTACCAACAAGTCAACCAGCATTACAATCGCTATCTTAACCACCATGTCCGTCATGCTTCTCCCCATCTCCCCCATAATCATAACCGTTGTTTAA
FM433925_CuscoPE ATGAACCCCCAAGCAAATTTAATTTTTGCCACAAGCCTGATCCTAGGAACAACCATCACCATATCAAGCAACCACTGAATCATAGCCTGGGCCGGCCTCGAAATTAATACACTAGCCATCCTCCCATTAATTTCAAAATCCCACCACCCACGGGCCATTGAAGCTGCCACCAAATATTTCCTTACCCAATCAGCTGCTTCTGCCCTAGTCCTATTCTCCAGCATAACCAACGCGTGACAAACCGGTCAATGAGATATTACTCAACTCACTCACCCAATATCCTGCCTTATCCTTACCTCTGCAATCGCAATAAAACTAGGACTAGTACCGTTCCACTTCTGATTCCCAGAAGTACTCCAAGGGTCCCCCCTAACTACAGGCCTCCTCCTATCAACTATCATAAAACTCCCCCCAATCACCCTACTCTACATAACCTCCCCCTCATTAAACCCCGCCCTCCTAACTACCCTGGCCCTCCTCTCAGCAGCCCTAGGAGGATGAATGGGCCTCAATCAAACACAAATCCGAAAGATCCTGGCTTTCTCCTCTATTTCCCACCTAGGATGGATAGCAATCATTATCATTTACTACCCTAAACTCACCCTCCTCAACTTCTACCTATACTCCGTAATAACCACAGCCATCTTCCTCACCCTAAATACCATAAAAGTACTAAAACTGTCCACCCTAATAACTGCGTGAACCAAAACCCCATCCTTAAACGCCATACTACTCCTAACCCTACTTTCTCTCGCAGGACTACCTCCCCTGACAGGATTCCTGCCCAAATGACTCATTATCCAGGAACTGACTAAACAAGACATAGCCCCAGCAGCCACACTCATCTCTCTTCTCTCCCTTCTAAGCCTATTCTTCTACCTCCGTCTCGCATACTGCACAACAATCACACTTCCCCCACACACCACAAACCACATAAAACAATGACGTACCAACAAATCAACCAGCATTACAATCGCTATCTTAACCACCATGTCCGTCATGCTTCTCCCCATCTCCCCCATGATCATAACCGTTGTTTAA
FM433926_CuscoPE ATGAACCCCCAAGCAAATTTAATTTTTGCCACAAGCCTGATCCTAGGAACAACCATCACCATATCAAGCAACCACTGAATCATAGCCTGGGCCGGCCTCGAAATTAATACACTAGCCATCCTCCCATTAATTTCAAAATCCCACCACCCACGGGCCATTGAAGCTGCCACCAAATATTTCCTTACCCAATCAGCTGCTTCTGCCCTAGTCCTATTCTCCAGCATAACCAACGCATGACAAACCGGCCAATGAGATATTACTCAACTCACTCACCCAATATCCTGCCTTATCCTTACCTCTGCAATCGCAATAAAACTAGGACTAGTGCCGTTCCACTTCTGATTCCCAGAAGTACTCCAAGGGTCCCCCCTAACTACAGGCCTCCTCCTATCAACTATCATAAAACTCCCCCCAATCACCCTACTCTACATAACCTCCCCCTCATTAAACCCCACCCTCCTAACTACCCTGGCCCTCCTCTCAGCAGCCCTAGGAGGATGAATGGGCCTCAATCAAACACAAATCCGAAAGATCCTAGCTTTCTCCTCTATTTCCCACCTAGGATGGATAGCAATCATTATCATTTACTACCCTAAACTCACCCTCCTCAACTTCTACCTATACTCCGTAATAACCACAGCCATCTTCCTCACCCTAAATACTATAAAAGTACTAAAACTGTCCACCCTAATAACTGCGTGAACCAAAACCCCATCCTTAAACGCCATACTACTCCTAACCCTACTTTCTCTCGCAGGACTACCTCCCCTGACAGGATTCCTGCCCAAATGACTCATTATCCAGGAACTGACTAAACAAGACATAGCCCCAGCAGCCACACTCATCTCTATTCTCTCCCTTCTAAGCCTATTCTTCTACCTCCGTCTCGCATACTGCACAACAATCACACTTCCCCCACACACCACAAACCACATAAAACAATGACGTACCAACAAGTCAACCAGCATTACAATCGCTATCTTAACCACCATGTCCGTCATGCTTCTCCCCATCTCCCCCATAATCATAACCGTTGTTTAA
FM433927_CuscoPE ATGAACCCCCAAGCAAATTTAATTTTTGCCACAAGCCTGATCCTAGGAACAACCATCACCATATCAAGCAACCACTGAATCATAGCCTGGGCCGGCCTCGAAATTAATACACTAGCCATCCTCCCACTAATTTCAAAATCCCACCACCCACGGGCCATTGAAGCTGCCACCAAATATTTCCTTACCCAATCAGCTGCTTCTGCCTTAGTCCTATTCTCCAGCATAACCAACGCATGACAAACCGGCCAATGGGATATTACTCAACTCACTCACCCAATATCCTGCCTTATCCTTACCTCTGCAATCGCAATAAAACTAGGACTAGTACCGTTCCACTTCTGATTCCCAGAAGTACTCCAAGGGTCCCCCCTAACTACAGGCCTCCTCCTATCAACTATCATAAAACTCCCCCCAATCACCCTACTCTACATAACCTCCCCCTCATTAAACCCCACCCTCCTAACTACCCTGGCCCTCCTCTCAGCAGCCCTAGGAGGATGAATGGGCCTCAATCAAACACAAATCCGAAAGATCCTAGCTTTCTCCTCTATTTCCCACCTAGGATGGATAGCAATCATTATCATTTACTACCCTAAACTCACCCTCCTCAACTTCTACCTATACTCCGTAATAACCACAGCCATCTTCCTCACCCTAAATACTATAAAAGTACTAAAACTGTCCACCCTAATAACTGCGTGAACCAAAACCCCATCCTTAAACGCCATACTACTCCTAACCCTACTTTCTCTCGCAGGACTACCTCCCCTAACAGGATTCCTGCCCAAATGACTCATTATCCAGGAACTGACTAAACAAGACATAGCCCCAGCAGCCACACTCATCTCTCTTCTCTCCCTTCTAAGCCTATTCTTCTACCTCCGTCTCGCATACTGCACAACAATCACACTTCCCCCACACACCACAAACCACATAAAACAATGACGTACCAACAAATCAACCAGCATTACAATCGCTATCTTAACCACCATGTCCGTCATGCTTCTCCCCATCTCCCCCATAATCATAACCGTTGTTTAA
GAB250_BogotaCO ATGAACCCCCAAGCAAATTTAATTTTTGCCACAAGCCTGATTCTGGGAACAACCATCACCATATCAAGCAATCACTGAATCATAGCCTGGGCCGGCCTTGAAATCAACACACTAGCCATCCTACCATTAATTTCAAAATCCCACCACCCACGGGCCATTGAAGCCGCCACCAAATATTTCCTTACTCAATCAGCTGCCTCTGCCCTCGTCCTATTCTCCAGCATAACCAACGCATGACAGACTGGACAATGAGATATTACTCAACTCACCCACCCAATATCATGCCTTATCCTTACCTCCGCAATTGCAATAAAACTAGGACTAGTACCATTCCACTTCTGATTCCCAGAAGTACTCCAAGGGTCCCCCATAACCACAGGCCTTCTCCTGTCTACCGTCATAAAACTCCCCCCAATCACCCTACTCTACATAACTTCCCCTTCATTAAACCCCGCCCTATTGACTACCCTGGCCCTCCTCTCAGCGGCCCTGGGAGGATGAATGGGCCTCAATCAAACTCAAATCCGAAAAATCCTAGCTTTCTCCTCTATCTCCCACCTAGGATGAATAGCAATCATTATCATTTATTACCCCAAACTCACCCTCCTAAATTTCTACCTATACTCCGCAATAACCGCAGCCATCTTTCTCACCTTAAATACTATAAAAGTACTAAAACTCTCCACCCTAATAACCGCATGAACCAAAACTCCATCCTTAAATGCCATACTACTCCTAACCCTACTCTCTCTCGCAGGACTACCTCCCCTAACAGGATTCCTACCCAAATGACTTATCATCCAAGAACTGACTAAACAAGACATAGCCCCAACAGCCACACTCATCTCCCTTCTCTCCCTTCTAAGCCTGTTCTTCTACCTCCGTCTCGCGTACTGCACAACAATCACACTTCCCCCACATACCACAAACCACATAAAGCAATGACGTACCAACAAATCAACCAGCATTACAATTGCAATCTTAACTACCATGTCCGTCATGCTTCTCCCCATCTCCCCTATGATCATAACCATTGTTTAA
GAS6_Asiria_STachCO ATGAACCCCCAAGCAAATTTAATTTTTGCCACAAGCCTGATTCTGGGAACAACCATCACCATATCAAGCAATCACTGAATCATAGCCTGGGCCGGCCTTGAAATCAACACACTAGCCATCCTACCATTAATTTCAAAATCCCACCACCCACGGGCCATTGAAGCCGCCACCAAATATTTCCTTACTCAATCAGCTGCCTCTGCCCTCGTCCTATTCTCCAGCATAACCAACGCATGACAGACTGGACAATGAGATATTACTCAACTCACCCACCCAATATCATGCCTTATCCTTACCTCCGCAATTGCAATAAAACTAGGACTAGTACCATTCCACTTCTGATTCCCAGAAGTACTCCAAGGGTCCCCCATAACCACAGGCCTTCTCCTGTCTACCGTCATAAAACTCCCCCCAATCACCCTACTCTACATAACTTCCCCTTCATTAAACCCCGCCCTATTGACTACCCTGGCCCTCCTCTCAGCAGCCCTGGGAGGATGAATGGGCCTCAATCAAACTCAAATCCGAAAAATCCTAGCTTTCTCCTCTATCTCCCACCTAGGATGAATAGCAATCATTATCATTTATTACCCCAAACTCACCCTCCTAAATTTCTACCTATACTCCGCAATAACCGCAGCCATCTTTCTCACCTTAAATACTATAAAAGTACTAAAACTCTCCACCCTAATAACCGCATGAACCAAAACTCCATCCTTAAATGCCATACTACTCCTAACCCTACTCTCTCTCGCAGGACTACCTCCCCTAACAGGATTCCTACCCAAATGACTTATCATCCAAGAACTGACTAAACAAGACATAGCCCCAACAGCCACACTCATCTCCCTTCTCTCCCTTCTAAGCCTGTTCTTCTACCTCCGTCTCGCGTACTGCACAACAATCACACTTCCCCCACATACCACAAACCACATAAAGCAATGACGTACCAACAAATCAACCAGCATTACAATTGCAATCTTAACTACCATGTCCGTCATGCTTCTCCCCATCTCCCCTATGATCATAACCATTGTTTAA
GAS10_Asiria_STachCO NNNNNNNNNNNNNNNNNNNNNNNNNNNNNNNNNNNNNNNNNNNNNNNNNNNNNNNNNNNNNNNNNNNNNNNNNNNNNNNNNNNNNNNNNNNNNNNNNNNNNNNNNNNNNNNNNNNNNNNNNNNNNNNNNNNNNNNNNNNNNNNNNNNNNNNNNNNNNNNNNNNNNNNNNNNNNNNNNNNNNNNNNNNNNNNNNNNNNNNNNNNNNNNNNNNNNNNNNNNNNNNNNNNNNNNNNNNNNNNNNNNNNNNNNNNNNNNNNNNCTCAACTCACCCACCCAATATCATGCCTTATCCTTACCTCCGCAATTGCAATAAAACTAGGACTAGTACCATTCCACTTCTGATTCCCAGAAGTACTCCAAGGGTCCCCCATAACCACAGGCCTTCTCCTGTCTACCGTCATAAAACTCCCCCCAATCACCCTACTCTACATAACTTCCCCTTCATTAAACCCCGCCCTATTGACTACCCTGGCCCTCCTCTCAGCAGCCCTGGGAGGATGAATGGGCCTCAATCAAACTCAAATCCGAAAAATCCTAGCTTTCTCCTCTATCTCCCACCTAGGATGAATAGCAATCATTATCATTTATTACCCCAAACTCACCCTCCTAAATTTCTACCTATACTCCGCAATAACCGCAGCCATCTTTCTCACCTTAAATACTATAAAAGTACTAAAACTCTCCACCCTAATAACCGCATGAACCAAAACTCCATCCTTAAATGCCATACTACTCCTAACCCTACTCTCTCTCGCAGGACTACCTCCCCTAACAGGATTCCTACCCAAATGACTTATCATCCAAGAACTGACTAAACAAGACATAGCCCCAACAGCCACACTCATCTCCCTTCTCTCCCTTCTAAGCCTGTTCTTCTACCTCCGTCTCGCGTACTGCACAACAATCACACTTCCCCCACATACCACAAACCACATAAAGCAATGACGTACCAACAAATCAACCAGCATTACAATTGCAATCTTAACTACCATGTCCGTCATGCTTCTCCCCATCTCCCCTATGATCATAACCATTGTTTAA
IAvH_BT2438_CumbreValleCO ATGAACCCCCAAGCAAATTTAATTTTTGCCACAAGCCTGATTCTGGGAACAACCATCACCATATCAAGCAATCACTGAATCATAGCCTGGGCCGGCCTCGAAATCAACACACTAGCCATCCTACCATTAATTTCAAAATCCCACCACCCACGGGCCATTGAAGCCGCCACCAAATATTTCCTTACTCAATCAGCTGCCTCTGCCCTCGTCCTATTCTCCAGCATAACCAACGCATGACAGACTGGACAATGAGATATTACTCAACTCACCCACCCAATATCATGCCTTATCCTTACCTCCGCAATTGCAATAAAACTAGGACTAGTACCATTCCACTTCTGATTCCCAGAAGTACTCCAGGGGTCCCCCATAACCACAGGCCTTCTCCTGTCTACCGTCATAAAACTCCCCCCAATCACCCTACTCTACATAACTTCCCCTTCATTAAACCCCGCCCTATTGACTACCCTGGCCCTCCTCTCAGCAGCCCTGGGAGGATGAATGGGCCTCAATCAAACTCAAATCCGAAAAATCCTAGCTTTCTCCTCTATCTCCCACCTAGGATGAATAGCAATCATTATCATTTATTACCCCAAACTCACCCTCCTAAATTTCTACCTATACTCCGCAATAACCGCAGCCATCTTTCTCACCTTAAATACTATAAAAGTACTAAAACTCTCCACCCTAATAACCGCATGAACCAAAACTCCATCCTTAAATGCCATACTACTCCTAACCCTACTCTCTCTCGCAGGACTACCTCCCCTAACAGGATTCCTACCCAAATGACTTATCATCCAAGAACTGACTAAACAAGACATAGCCCCAACAGCCACACTCATCTCCCTTCTCTCCCTTCTAAGCCTGTTCTTCTACCTCCGTCTCGCGTACTGCACAACAATCACACTTCCCCCACATACCACAAACCACATAAAGCAATGACGTACCAACAAATCAACCAGCATTACAATTGCAATCTTAACTACCATGTCCGTCATGCTTCTCCCCATCTCCCCTATGATCATAACCATTGTTTAA
IAvH.BT1119_BoyacaCO ATGAACCCCCAAGCAAATTTAATTTTTGCCACAAGCCTGATTCTGGGAACAACCATCACCATATCAAGCAATCACTGAATCATAGCCTGGGCCGGCCTTGAAATCAACACACTAGCCATCCTACCATTAATTTCAAAATCCCACCACCCACGGGCCATTGAAGCCGCCACCAAATATTTCCTTACTCAATCAGCTGCCTCTGCCCTCGTCCTATTCTCCAGCATAACCAACGCATGACAGACTGGACAATGAGATATTACTCAACTCACCCACCCAATATCATGCCTTATCCTTACCTCCGCAATTGCAATAAAACTAGGACTAGTACCATTCCACTTCTGATTCCCAGAAGTACTCCAAGGGTCCCCCATAACCACAGGCCTTCTCCTGTCTACCGTCATAAAACTCCCCCCAATCACCCTACTCTACATAACTTCCCCTTCATTAAACCCCGCCCTATTGACTACCCTGGCCCTCCTCTCAGCAGCCCTGGGAGGATGAATGGGCCTCAATCAAACTCAAATCCGAAAAATCCTAGCTTTCTCCTCTATCTCCCACCTAGGATGAATAGCAATCATTATCATTTATTACCCCAAACTCACCCTCCTAAATTTCTACCTATACTCCGCAATAACCGCAGCCATCTTTCTCACCTTAAATACTATAAAAGTACTAAAACTCTCCACCCTAATAACCGCATGAACCAAAACTCCATCCTTAAATGCCATACTACTCCTAACCCTACTCTCTCTCGCAGGACTACCTCCCCTAACAGGATTCCTACCCAAATGACTTATCATCCAAGAACTGACTAAACAAGACATAGCCCCAACAGCCACACTCATCTCCCTTCTCTCCCTTCTAAGCCTGTTCTTCTACCTCCGTCTCGCGTACTGCACAACAATCACACTTCCCCCACATACCACAAACCACATAAAGCAATGACGTACCAACAAATCAACCAGCATTACAATTGCAATCTTAACTACCATGTCCGTCATGCTTCTCCCCATCTCCCCTATGATCATAACCATTGTTTAA
IAvH.BT1147_CundCO ATGAACCCCCAAGCAAATTTAATTTTTGCCACAAGCCTGATTCTGGGAACAACCATCACCATATCAAGCAATCACTGAATCATAGCCTGGGCCGGCCTTGAAATCAACACACTAGCCATCCTACCATTAATTTCAAAATCCCACCACCCACGGGCCATTGAAGCCGCCACCAAATATTTCCTTACTCAATCAGCTGCCTCTGCCCTCGTCCTATTCTCCAGCATAACCAACGCATGACAGACTGGACAATGAGATATTACTCAACTCACCCACCCAATATCATGCCTTATCCTTACCTCCGCAATTGCAATAAAACTAGGACTAGTACCATTCCACTTCTGATTCCCAGAAGTACTCCAAGGGTCCCCCATAACCACAGGCCTTCTCCTGTCTACCGTCATAAAACTCCCCCCAATCACCCTACTCTACATAACTTCCCCTTCATTAAACCCCGCCCTATTGACTACCCTGGCCCTCCTCTCAGCAGCCCTGGGAGGATGAATGGGCCTCAATCAAACTCAAATCCGAAAAATCCTAGCTTTCTCCTCTATCTCCCACCTAGGATGAATAGCAATCATTATCATTTATTACCCCAAACTCACCCTCCTAAATTTCTACCTATACTCCGCAATAACCGCAGCCATCTTTCTCACCTTAAATACTATAAAAGTACTAAAACTCTCCACCCTAATAACCGCATGAACCAAAACTCCATCCTTAAATGCCATACTACTCCTAACCCTACTCTCTCTCGCAGGACTACCTCCCCTAACAGGATTCCTACCCAAATGACTTATCATCCAAGAACTGACTAAACAAGACATAGCCCCAACAGCCACACTCATCTCCCTTCTCTCCCTTCTAAGCCTGTTCTTCTACCTCCGTCTCGCGTACTGCACAACAATCACACTTCCCCCACATACCACAAACCACATAAAGCAATGACGTACCAACAAATCAACCAGCATTACAATTGCAATCTTAACTACCATGTCCGTCATGCTTCTCCCCATCTCCCCTATGATCATAACCATTGTTTAA
IAvH.BT12441_CundCO ATGAACCCCCAAGCAAATTTAATTTTTGCCACAAGCCTGATTCTGGGAACAACCATCACCATATCAAGCAATCACTGAATCATAGCCTGGGCCGGCCTTGAAATCAACACACTAGCCATCCTACCATTAATTTCAAAATCCCACCACCCACGGGCCATTGAAGCCGCCACCAAATATTTCCTTACTCAATCAGCTGCCTCTGCCCTCGTCCTATTCTCCAGCATAACCAACGCATGACAGACTGGACAATGAGATATTACTCAACTCACCCACCCAATATCATGCCTTATCCTTACCTCCGCAATTGCAATAAAACTAGGACTAGTACCATTCCACTTCTGATTCCCAGAAGTACTCCAAGGGTCCCCCATAACCACAGGCCTTCTCCTGTCTACCGTCATAAAACTCCCCCCAATCACCCTACTCTACATAACTTCCCCTTCATTAAACCCCGCCCTATTGACTACCCTGGCCCTCCTCTCAGCAGCCCTGGGAGGATGAATGGGCCTCAATCAAACTCAAATCCGAAAAATCCTAGCTTTCTCCTCTATCTCCCACCTAGGATGAATAGCAATCATTATCATTTATTACCCCAAACTCACCCTCCTAAATTTCTACCTATACTCCGCAATAACCGCAGCCATCTTTCTCACCTTAAATACTATAAAAGTACTAAAACTCTCCACCCTAATAACCGCATGAACCAAAACTCCATCCTTAAATGCCATACTACTCCTAACCCTACTCTCTCTCGCAGGACTACCTCCCCTAACAGGATTCCTACCCAAATGACTTATCATCCAAGAACTGACTAAACAAGACATAGCCCCAACAGCCACACTCATCTCCCTTCTCTCCCTTCTAAGCCTGTTCTTCTACCTCCGTCTCGCGTACTGCACAACAATCACACTTCCCCCACATACCACAAACCACATAAAGCAATGACGTACCAACAAATCAACCAGCATTACAATTGCAATCTTAACTACCATGTCCGTCATGCTTCTCCCCATCTCCCCTATGATCATAACCATTGTTTAA
IAvH.BT1633_CaldasCO ATGAACCCCCAAGCAAATTTAATTTTTGCCACAAGCCTGATTCTGGGAACAACCATCACCATATCAAGCAATCACTGAATCATAGCCTGGGCCGGCCTCGAAATCAACACACTAGCCATCCTACCATTAATTTCAAAATCCCACCACCCACGGGCCATTGAAGCCGCCACCAAATATTTCCTTACTCAATCAGCTGCCTCTGCCCTCGTCCTATTCTCCAGCATAACCAACGCATGACAGACTGGACAATGAGATATTACTCAACTCACCCACCCAATATCATGCCTTATCCTTACCTCCGCAATTGCAATAAAACTAGGACTAGTACCATTCCACTTCTGATTCCCAGAAGTACTCCAAGGGTCCCCCATAACCACAGGCCTTCTCCTGTCTACCGTCATAAAACTCCCCCCAATCACCCTACTCTACATAACTTCCCCTTCATTAAACCCCGCCCTATTGACTACCCTGGCCCTCCTCTCAGCAGCCCTGGGAGGATGAATGGGCCTCAATCAAACTCAAATCCGAAAAATCCTAGCTTTCTCCTCTATCTCCCACCTAGGATGAATAGCAATCATTATCATTTATTACCCCAAACTCACCCTCCTAAATTTCTACCTATACTCCGCAATAACCGCAGCCATCTTTCTCACCTTAAATACTATAAAAGTACTAAAACTCTCCACCCTAATAACCGCATGAACCAAAACTCCATCCTTAAATGCCATACTACTCCTAACCCTACTCTCTCTCGCAGGACTACCTCCCCTAACAGGATTCCTACCCAAATGACTTATCATCCAAGAACTGACTAAACAAGACATAGCCCCAACAGCCACACTCATCTCCCTTCTCTCCCTTCTAAGCCTGTTCTTCTACCTCCGTCTCGCGTACTGCACAACAATCACACTTCCCCCACATACCACAAACCACATAAAGCAATGACGTACCAACAAATCAACCAGCATTACAATTGCAATCTTAACTACCATGTCCGTCATGCTTCTCCCCATCTCCCCTATGATCATAACCATTGTTTAA
IAvH.BT1767_CaldasCO ATGAACCCCCAAGCAAATTTAATTTTTGCCACAAGCCTGATTCTGGGAACAACCATCACCATATCAAGCAATCACTGAATCATAGCCTGGGCCGGCCTTGAAATCAACACACTAGCCATCCTACCATTAATTTCAAAATCCCACCACCCACGGGCCATTGAAGCCGCCACCAAATATTTCCTTACTCAATCAGCTGCCTCTGCCCTCGTCCTATTCTCCAGCATAACCAACGCATGACAAACTGGACAATGAGATATTACTCAACTCACCCACCCAATATCATGCCTTATCCTTACCTCCGCAATTGCAATAAAACTAGGACTAGTACCATTCCACTTCTGATTCCCAGAAGTACTTCAAGGGTCCCCCATGACCACAGGCCTTCTCCTGTCTACCGTCATAAAACTCCCCCCAATCACCCTACTCTACATAACTTCCCCTTCATTAAACCCCGCCCTATTGACTACCCTGGCCCTCCTCTCAGCAGCCCTGGGAGGATGAATGGGCCTCAATCAAACTCAAATCCGAAAAATCCTAGCTTTCTCCTCTATCTCCCACCTAGGATGAATAGCAATCATTATCATTTATTACCCCAAACTCACCCTCCTAAATTTCTACCTATACTCCGCAATAACCGCAGCCATCTTTCTCACCTTAAATACTATAAAAGTACTAAAACTCTCCACCCTAATAACCGCATGAACCAAAACTCCATCCTTAAATGCCATACTACTCCTAACCCTACTCTCTCTCGCAGGACTACCTCCCCTAACAGGATTCCTACCCAAATGACTTATCATCCAAGAACTGACTAAACAAGACATAGCCCCAACAGCCACACTCATCTCCCTTCTCTCCCTTCTAAGCCTGTTCTTCTACCTCCGTCTCGCGTACTGCACAACAATCACACTCCCCCCACATACCACAAACCACATAAAGCAATGACGTACCAACAAATCAACCAGCATTACAATTGCAATCTTAACTACCATGTCCGTCATGCTTCTCCCCATCTCCCCTATGATCATAACCATTGTTTAA
IAvH.BT2264_BoyacaCO ATGAACCCCCAAGCAAATTTAATTTTTGCCACAAGCCTGATTCTGGGAACAACCATCACCATATCAAGCAATCACTGAATCATAGCCTGGGCCGGCCTTGAAATCAACACACTAGCCATCCTACCATTAATTTCAAAATCCCACCACCCACGGGCCATTGAAGCCGCCACCAAATATTTCCTTACTCAATCAGCTGCCTCTGCCCTCGTCCTATTCTCCAGCATAACCAACGCATGACAGACTGGACAATGAGATATTACTCAACTCACCCACCCAATATCATGCCTTATCCTTACCTCCGCAATTGCAATAAAACTAGGACTAGTACCATTCCACTTCTGATTCCCAGAAGTACTCCAAGGGTCCCCCATAACCACAGGCCTTCTCCTGTCTACCGTCATAAAACTCCCCCCAATCACCCTACTCTACATAACTTCCCCCTCATTAAACCCCGCCCTATTGACTACCCTGGCCCTCCTCTCAGCAGCCCTGGGAGGATGAATGGGCCTCAATCAAACTCAAATCCGAAAAATCCTAGCTTTCTCCTCTATCTCCCACCTAGGATGAATAGCAATCATTATCATTTATTACCCCAAACTCACCCTCCTAAATTTCTACCTATACTCCGCAATAACCGCAGCCATCTTTCTCACCTTAAATACTATAAAAGTACTAAAACTCTCCACCCTAATAACCGCATGAACCAAAACTCCATCCTTAAATGCCATACTACTCCTAACCCTACTCTCTCTCGCAGGACTACCTCCCCTAACAGGATTCCTACCCAAATGACTTATCATCCAAGAACTGACTAAACAAGACATAGCCCCAACAGCCACACTCATCTCCCTTCTCTCCCTTCTAAGCCTGTTCTTCTACCTCCGTCTCGCGTACTGCACAACAATCACGCTTCCCCCACATACCACGAACCACATAAAGCAATGACGTACCAACAAATCAACCAGCATTACAATTGCAATCTTAACTACCATGTCCGTCATGCTTCTCCCCATCTCCCCTATGATCATAACCATTGTTTAA
IAvH.BT2280_BoyacaCO ATGAACCCCCAAGCAAATTTAATTTTTGCCACAAGCCTGATTCTGGGAACAACCATCACCATGTCAAGCAATCACTGAATCATAGCCTGGGCCGGCCTTGAAATCAACACACTAGCCATCCTACCATTAATTTCAAAATCCCACCACCCACGGGCCATTGAAGCCGCCACCAAATATTTCCTTACTCAATCAGCTGCCTCTGCCCTCGTCCTATTCTCCAGCATAACCAACGCATGACAGACTGGACAATGAGATATTACTCAACTCACCCACCCAATATCATGCCTTATCCTTACCTCCGCAATTGCAGTAAAACTAGGACTAGTACCATTCCACTTCTGATTCCCAGAAGTACTCCAAGGGTCCCCCATAACCACAGGCCTTCTCCTGTCTACCGTCATAAAACTCCCCCCAATCACCCTACTCTACATAACTTCCCCTTCATTAAACCCCGCCCTATTGACTACCCTGGCCCTCCTCTCAGCAGCCCTGGGAGGATGAATGGGCCTCAATCAAACTCAAATCCGAAAAATCCTAGCTTTCTCCTCTATCTCCCACCTAGGATGAATAGCAATCATTATCATTTATTACCCCAAACTCACCCTCTTAAATTTCTACCTATACTCCGCAATAACCGCAGCCATCTTTCTCACCTTAAATACTATAAAAGTACTAAAACTCTCCACCCTAATAACCGCATGAACCAAAACTCCATCCTTAAATGCCATACTACTCCTAACCCTACTCTCTCTCGCAGGACTACCTCCCCTAACAGGATTCCTACCCAAATGGCTTATCATCCAAGAACTGACTAAACAAGACATAGCCCCAACAGCCACACTCATCTCCCTTCTCTCCCTTCTAAGCCTGTTCTTCTACCTCCGTCTCGCGTACTGCACAACAATCACACTTCCCCCACATACCACAAACCACATAAAGCAATGACGTACCAACAAATCAACCAGCATTACAATTGCAATCTTAACTACCATGTCCGTCATGCTTCTCCCCATCTCCCCTATGATCATAACCATTGTTTAA
IAvH.BT2527_ChingazaMetaCO ATGAACCCCCAAGCAAATTTAATTTTTGCCACAAGCCTGATTCTGGGAACAACCATCACCATATCAAGCAATCACTGAATCATAGCCTGGGCCGGCCTTGAAATCAACACACTAGCCATCCTACCATTAATTTCAAAATCCCACCACCCACGGGCCATTGAAGCCGCCACCAAATATTTCCTTACTCAATCAGCTGCCTCTGCCCTCGTCCTATTCTCCAGCATAACCAACGCATGACAGACTGGACAATGAGATATTACTCAACTCACCCACCCAATATCATGCCTTATCCTTACCTCCGCAATTGCAATAAAACTAGGACTAGTACCATTCCACTTCTGATTCCCAGAAGTACTCCAAGGATCCCCCATAACCACAGGCCTTCTCCTATCTACCGTCATAAAACTCCCCCCAATCACCCTACTCTACATAACTTCCCCCTCATTAAACCCCGCCCTATTGACTACCCTGGCCCTCCTCTCAGCAGCCCTGGGAGGATGAATGGGCCTCAATCAAACTCAAATCCGAAAAATCCTAGCTTTCTCCTCTATCTCCCACCTAGGATGAATAGCAATCATTATCATTTATTACCCCAAACTCACCCTCTTAAATTTCTACCTATACTCCGCAATAACCGCAGCCATCTTTCTCACCTTAAATACTATAAAAGTACTAAAACTCTCCACCCTAATAACCGCATGAACCAAAACTCCATCCTTAAATGCCATACTACTCCTAACCCTACTCTCTCTCGCAGGACTACCTCCCCTAACAGGATTCCTACCCAAATGACTTATCATCCAAGAACTGACTAAACAAGACATAGCCCCAACAGCCACACTCATCTCCCTTCTCTCCCTTCTAAGCCTGTTCTTCTACCTCCGTCTCGCGTACTGCACAACAATCACACTTCCCCCACATACCACAAACCACATAAAGCAATGACGTACCAACAAATCAACCAGCATTACAATTGCAATCTTAACTACCATGTCCGTCATGCTTCTCCCCATCTCCCCTATGATCATAACCATTGTTTAA
IAvH.BT2528_ChingazaMetaCO ATGAACCCCCAAGCAAATTTAATTTTTGCCACAAGCCTGATTCTGGGAACGACCATCACCATATCAAGCAATCACTGAATCATAGCCTGGGCCGGCCTTGAAATCAACACACTAGCCATCCTACCATTAATTTCAAAATCCCACCACCCACGGGCCATTGAAGCCGCCACCAAATATTTCCTTACTCAATCAGCTGCCTCTGCCCTCGTCCTATTCTCCAGCATAACCAACGCATGACAGACTGGACAATGAGATATTACTCAACTCACCCACCCAATATCATGCCTTATCCTTACCTCCGCAATTGCAATAAAACTAGGACTAGTACCATTCCACTTCTGATTCCCAGAAGTACTCCAAGGGTCCCCCATAACCACAGGCCTTCTCCTGTCTACCGTCATAAAACTCCCCCCAATCACCCTACTCTACATAACTTCCCCTTCATTAAACCCCGCCCTATTGACTACCCTGGCCCTCCTCTCAGCAGCCCTGGGAGGATGAATGGGCCTCAATCAAACTCAAATCCGAAAAATCCTAGCTTTCTCCTCTATCTCCCACCTAGGATGAATAGCAATCATTATCATTTATTACCCCAAACTCACCCTCTTAAATTTCTACCTATACTCCGCAATAACCGCAGCCATCTTTCTCACCTTAAATACTATAAAAGTACTAAAACTCTCCACCCTAATAACCGCATGAACCAAAACTCCATCCTTAAATGCCATACTACTCCTAACCCTACTCTCTCTCGCAGGACTACCTCCCCTAACAGGATTCCTACCCAAATGACTTATCATCCAAGAACTGACTAAACAAGACATAGCCCCAACAGCCACACTCATCTCCCTTCTCTCCCTTCTAAGCCTGTTCTTCTACCTCCGTCTCGCGTACTGCACAACAATCACACTTCCCCCCCATACCACAAACCACATAAAGCAATGACGTACCAACAAATCAACCAGCATTACAATTGCAATCTTAACTACCATGTCCGTCATGCTTCTCCCCATCTCCCCTATGATCATAACCATTGTTTAA
IAvH.BT2571_CundCO ATGAACCCCCAAGCAAATTTAATTTTTGCCACAAGCCTGATTCTGGGAACAACCATCACCATATCAAGCAATCACTGAATCATAGCCTGGGCCGGCCTTGAAATCAACACACTAGCCATCCTACCATTAATTTCAAAATCCCACCACCCACGGGCCATTGAAGCCGCCACCAAATATTTCCTTACTCAATCAGCTGCCTCTGCCCTCGTCCTATTCTCCAGCATAACCAACGCATGACAGACTGGACAATGAGATATTACTCAACTCACCCACCCAATATCATGCCTTATCCTTACCTCCGCAATTGCAATAAAACTAGGACTAGTACCATTCCACTTCTGATTCCCAGAAGTACTCCAAGGGTCCCCCATAACCACAGGCCTTCTCCTGTCTACCGTCATAAAACTCCCCCCAATCACCCTACTCTACATAACCTCCCCTTCATTAAACCCCGCCCTATTGACTACCCTGGCCCTCCTCTCAGCGGCCCTGGGAGGATGAATGGGCCTCAATCAAACTCAAATCCGAAAAATCCTAGCTTTCTCCTCTATCTCCCACCTAGGATGAATAGCAATCATTATCATTTATTACCCCAAACTCACCCTCCTAAATTTCTACCTATACTCCGCAATAACCGCAGCCATCTTTCTCACCTTAAATACTATAAAAGTACTAAAACTCTCCACCCTAATAACCGCATGAACCAAAACTCCATCCTTAAATGCCATACTACTCCTAACCCTACTCTCTCTCGCAGGACTACCTCCCCTAACAGGATTCCTACCCAAATGACTTATCATCCAAGAACTGACTAAACAAGACATAGCCCCAACAGCCACACTCATCTCCCTTCTCTCCCTTCTAAGCCTGTTCTTCTACCTCCGTCTCGCGTACTGCACAACAATCACACTTCCCCCACATACCACAAACCACATAAAGCAATGACGTACCAACAAATCAACCAGCATTACAATTGCAATCTTAACTACCATGTCCGTCATGCTTCTCCCCATCTCCCCTATGATCATAACCATTGTTTAA
IAvH.BT2604_CundCO ATGAACCCCCAAGCAAATTTAATTTTTGCCACAAGCCTGATTCTGGGAACAACCATCACCATATCAAGCAATCACTGAATCATAGCCTGGGCCGGCCTTGAAATCAACACACTAGCCATCCTACCATTAATTTCAAAATCCCACCACCCACGGGCCATTGAAGCCGCCACCAAATATTTCCTTACTCAATCAGCTGCCTCTGCCCTCGTCCTATTCTCCAGCATAACCAACGCATGACAGACTGGACAATGAGATATTACTCAACTCACCCACCCAATATCATGCCTTATCCTTACCTCCGCAATTGCAATAAAACTAGGACTAGTACCATTCCACTTCTGATTCCCAGAAGTACTCCAAGGGTCCCCCATAACCACAGGCCTTCTCCTGTCTACCGTCATAAAACTCCCCCCAATCACCCTACTCTACATAACTTCCCCTTCATTAAACCCCGCCCTATTGACTACCCTGGCCCTCCTCTCAGCAGCCCTGGGAGGATGAATGGGCCTCAATCAAACTCAAATCCGAAAAATCCTAGCTTTCTCCTCTATCTCCCACCTAGGATGAATAGCAATCATTATCATTTATTACCCCAAACTCACCCTCCTAAATTTCTACCTATACTCCGCAATAACCGCAGCCATCTTTCTCACCTTAAATACTATAAAAGTACTAAAACTCTCCACCCTAATAACCGCATGAACCAAAACTCCATCCTTAAATGCCATACTACTCCTAACCCTACTCTCTCTCGCAGGACTACCTCCCCTAACAGGATTCCTACCCAAATGACTTATCATCCAAGAACTGACTAAACAAGACATAGCCCCAACAGCCACACTCATCTCCCTTCTCTCCCTTCTAAGCCTGTTCTTCTACCTCCGTCTCGCGTACTGCACAACAATCACACTTCCCCCACATACCACAAACCACATAAAGCAATGACGTACCAACAAATCAACCAGCATTACAATTGCAATCTTAACTACCATGTCCGTCATGCTTCTCCCCATCTCCCCTATGATCATAACCATTGTTTAA
IAvH.BT38_Orocue_STachCO ATGAACCCCCAAGCAAATTTAATTTTTGCCACAAGCCTGATTCTGGGAACAACCATCACCATATCAAGCAATCACTGAATCATAGCCTGGGCCGGCCTTGAAATCAACACACTAGCCATCCTACCATTAATTTCAAAATCCCACCACCCACGGGCCATTGAAGCCGCCACCAAATATTTCCTTACTCAATCAGCTGCCTCTGCCCTCGTCCTATTCTCCAGCATAACCAACGCATGACAGACTGGACAATGAGATATTACTCAACTCACCCACCCAATATCATGCCTTATCCTTACCTCCGCAATTGCAATAAAACTAGGACTAGTACCATTCCACTTCTGATTCCCAGAAGTACTCCAAGGGTCCCCCATAACCACAGGCCTTCTCCTGTCTACCGTCATAAAACTCCCCCCAATCACCCTACTCTACATAACTTCCCCTTCATTAAACCCCGCCCTATTGACTACCCTGGCCCTCCTCTCAGCAGCCCTGGGAGGATGAATGGGCCTCAATCAAACTCAAATCCGAAAAATCCTAGCTTTCTCCTCTATCTCCCACCTAGGATGAATAGCAATCATTATCATTTATTACCCCAAACTCACCCTCCTAAATTTCTACCTATACTCCGCAATAACCGCAGCCATCTTTCTCACCTTAAATACTATAAAAGTACTAAAACTCTCCACCCTAATAACCGCATGAACCAAAACTCCATCCTTAAATGCCATACTACTCCTAACCCTACTCTCTCTCGCAGGACTACCTCCCCTAACAGGATTCCTACCCAAATGACTTATCATCCAAGAACTGACTAAACAAGACATAGCCCCAACAGCCACACTCATCTCCCTTCTCTCCCTTCTAAGCCTGTTCTTCTACCTCCGTCTCGCGTACTGCACAACAATCACACTTCCCCCACATACCACAAACCACATAAAGCAATGACGTACCAACAAATCAACCAGCATTACAATTGCAATCTTAACTACCATGTCCGTCATGCTTCTCCCCATCTCCCCTATGATCATAACCATTGTTTAA
IAvH.BT4041_TatamaRisCO ATGAACCCCCAAGCAAATTTAATTTTTGCCACAAGCCTGATTCTGGGAACAACCATCACCATATCAAGCAATCACTGAATCATAGCCTGGGCCGGCCTCGAAATCAACACACTAGCCATCCTACCATTAATTTCAAAATCCCACCACCCACGGGCCATTGAAGCCGCCACCAAATATTTCCTTACTCAATCAGCTGCCTCTGCCCTCGTCCTATTCTCCAGCATAACCAACGCATGACAGACTGGACAATGAGATATTACTCAACTCACCCACCCAATATCATGCCTTATCCTTACCTCCGCAATTGCAATAAAACTAGGACTAGTACCATTCCACTTCTGATTCCCAGAAGTACTCCAAGGGTCCCCCATAACCACAGGCCTTCTCCTGTCTACCGTCATAAAACTCCCCCCAATCACCCTACTCTACATAACTTCCCCTTCATTAAACCCCGCCCTATTGACTACCCTGGCCCTCCTCTCAGCAGCCCTGGGAGGATGAATGGGCCTCAATCAAACTCAAATCCGAAAAATCCTAGCTTTCTCCTCTATCTCCCACCTAGGATGAATAGCAATCATTATCATTTATTACCCTAAACTCACCCTCCTAAATTTCTACCTATACTCCGCAATAACCGCAGCCATCTTTCTCACCTTAAATACTATAAAAGTACTAAAACTCTCCACCCTAATAACCGCATGAACCAAAACTCCATCCTTAAATGCCATACTACTCCTAACCCTACTCTCTCTCGCAGGACTACCTCCCCTAACAGGATTCCTACCCAAATGACTTATCATCCAAGAACTGACTAAACAAGACATAGCCCCAACAGCCACACTCATCTCCCTTCTCTCCCTTCTAAGCCTGTTCTTCTACCTCCGTCTCGCGTACTGCACAACAATCACACTTCCCCCACATACCACAAACCACATAAAGCAATGACGTACCAACAAATCAACCAGCATTACAATTGCAATCTTAACTACCATGTCCGTCATGCTTCTCCCCATCTCCCCTATGATCATAACCATTGTTTAA
IAvH.BT4063_TatamaRisCO ATGAACCCCCAAGCAAATTTAATTTTTGCCACAAGCCTGATTCTGGGAACAACCATCACCATATCAAGCAATCACTGAATCATAGCCTGGGCCGGCCTCGAAATCAACACACTAGCCATCCTACCATTAATTTCAAAATCCCACCACCCACGGGCCATTGAAGCCGCCACCAAATATTTCCTTACTCAATCAGCTGCCTCTGCCCTCGTCCTATTCTCCAGCATAACCAACGCATGACAGACTGGACAATGAGATATTACTCAACTCACCCACCCAATATCATGCCTTATCCTTACCTCCGCAATTGCAATAAAATTAGGACTAGTACCATTCCACTTCTGATTCCCAGAAGTACTCCAAGGGTCCCCCATAACCACAGGCCTTCTCCTGTCTACCGTCATAAAACTCCCCCCAATCACCCTACTCTACATAACTTCCCCTTCATTAAACCCCGCCCTATTGACTACCCTGGCCCTCCTCTCAGCAGCCCTGGGAGGATGAATGGGCCTCAATCAAACTCAAATCCGAAAAATCCTAGCTTTCTCCTCTATCTCCCACCTAGGATGAATAGCAATCATTATCATTTATTACCCTAAACTCACCCTCCTAAATTTCTACCTATACTCCGCAATAACCGCAGCCATCTTTCTCACCTTAAATACTATAAAAGTACTAAAACTCTCCACCCTAATAACCGCATGAACCAAAACTCCATCCTTAAATGCCATACTACTCCTAACCCTACTCTCTCTCGCAGGACTACCTCCCCTAACAGGATTCCTACCCAAATGACTTATCATCCAAGAACTGACTAAACAAGACATAGCCCCAACAGCCACACTCATCTCCCTTCTCTCCCTTCTAAGCCTGTTCTTCTACCTCCGTCTCGCGTACTGCACAACAATCACACTTCCCCCACATACCACAAACCACATAAAGCAATGACGTACCAACAAATCAACCAGCATTACAATTGCAATCTTAACTACCATGTCCGTCATGCTTCTCCCCATCTCCCCTATGATCATAACCATTGTTTAA
IAvH.BT4065_TatamaRisCO ATGAACCCCCAAGCAAATTTAATTTTTGCCACAAGCCTGATTCTGGGAACAACCATCACCATATCAAGCAATCACTGAATCATAGCCTGGGCCGGCCTCGAAATCAACACACTAGCCATCCTACCATTAATTTCAAAATCCCACCACCCACGGGCCATTGAAGCCGCCACCAAATATTTCCTTACTCAATCAGCTGCCTCTGCCCTCGTCCTATTCTCCAGCATAACCAACGCATGACAGACTGGACAATGAGATATTACTCAACTCACCCACCCAATATCATGCCTTATCCTTACCTCCGCAATTGCAATAAAACTAGGACTAGTACCATTCCACTTCTGATTCCCAGAAGTACTCCAAGGGTCCCCCATAACCACAGGCCTTCTCCTGTCTACCGTCATAAAACTCCCCCCAATCACCCTACTCTACATAACTTCCCCTTCATTAAACCCCGCCCTATTGACTACCCTGGCCCTCCTCTCAGCAGCCCTGGGAGGATGAATGGGCCTCAATCAAACTCAAATCCGAAAAATCCTAGCTTTCTCCTCTATCTCCCACCTAGGATGAATAGCAATCATTATCATTTATTACCCCAAACTCACCCTCCTAAATTTCTACCTATACTCCGCAATAACCGCAGCCATCTTTCTCACCTTAAATACTATAAAAGTACTAAAACTCTCCACCCTAATAACCGCATGAACCAAAACTCCATCCTTAAATGCCATACTACTCCTAACCCTACTCTCTCTCGCAGGACTACCTCCCCTAACAGGATTCCTACCCAAATGACTTATCATCCAAGAACTGACTAAACAAGACATAGCCCCAACAGCCACACTCATCTCCCTTCTCTCCCTTCTAAGCCTGTTCTTCTACCTCCGTCTCGCGTACTGCACAACAATCACACTTCCCCCACATACCACAAACCACATAAAGCAATGACGTACCAACAAATCAACCAGCATTACAATTGCAATCTTAACTACCATGTCCGTCATGCTTCTCCCCATCTCCCCTATGATCATAACCATTGTTTAA
IAvH.BT5191_FrontinoAntCO ATGAACCCCCAAGCAAATTTAATTTTTGCCACAAGCCTGATTCTGGGAACAACCATCACCATATCAAGCAATCACTGAATCATAGCCTGGGCCGGCCTCGAAATCAACACACTAGCCATCCTACCATTAATTTCAAAATCCCACCACCCACGGGCCATTGAAGCCGCCACCAAATATTTCCTTACTCAATCAGCTGCCTCTGCCCTCGTCCTATTCTCCAGCATAACCAACGCATGACAGACTGGACAATGAGATATTACTCAACTCACCCACCCAATATCATGCCTTATCCTTACCTCCGCAATTGCAATAAAACTAGGACTAGTACCATTCCACTTCTGATTCCCAGAAGTACTCCAAGGGTCCCCCATAACCACAGGCCTTCTCCTGTCTACCGTCATAAAACTCCCCCCAATCACCCTACTCTACATAACTTCCCCTTCATTAAACCCCGCCCTATTGACTACCCTGGCCCTCCTCTCAGCAGCCCTGGGAGGATGAATGGGCCTCAATCAAACTCAAATCCGAAAAATCCTAGCTTTCTCCTCTATCTCCCACCTAGGATGAATAGCAATCATTATCATTTATTACCCCAAACTCACCCTCCTAAATTTCTACCTATACTCCGCAATAACCGCAGCCATCTTTCTCACCTTAAATACTATAAAAGTACTAAAACTCTCCACCCTAATAACCGCATGAACCAAAACTCCATCCTTAAATGCCATACTACTCCTAACCCTACTCTCTCTCGCAGGACTACCTCCCCTAACAGGATTCCTACCCAAATGACTTATCATCCAAGAACTGACTAAACAAGACATAGCCCCAACAGCCACACTCATCTCCCTTCTCTCCCTTCTAAGCCTGTTCTTCTACCTCCGTCTCGCGTACTGCACAACAATCACACTTCCCCCACATACCACAAACCACATAAAGCAATGACGTACCAACAAATCAACCAGCATTACAATTGCAATCTTAACTACCATGTCCGTCATGCTTCTCCCCATCTCCCCTATGATCATAACCATTGTTTAA
IAvH.BT6797_BojacaCundCO ATGAACCCCCAAGCAAATTTAATTTTTGCCACAAGCCTGATTCTGGGAACAACCATCACCATATCAAGCAATCACTGAATCATAGCCTGGGCCGGCCTTGAAATCAACACACTAGCCATCCTACCATTAATTTCAAAATCCCACCACCCACGGGCCATTGAAGCCGCCACCAAATATTTCCTTACTCAATCAGCTGCCTCTGCCCTCGTCCTATTCTCCAGCATAACCAACGCATGACAGACTGGACAATGAGATATTACTCAACTCACTCACCCGATATCATGCCTTATCCTTACCTCCGCAATTGCAATAAAACTAGGACTAGTACCATTCCACTTCTGATTCCCAGAAGTACTCCAAGGGTCCCCCATAACCACAGGCCTTCTCCTGTCTACCGTCATAAAACTCCCCCCAATCACCCTACTCTACATAACTTCCCCTTCATTAAACCCCGCCCTATTGACTACCCTGGCCCTCCTCTCAGCAGCCCTGGGAGGATGAATGGGCCTCAATCAAACTCAAATCCGAAAAATCCTAGCTTTCTCCTCTATCTCCCACCTAGGATGAATAGCAATCATTATCATTTATTACCCCAAACTTACCCTCTTAAATTTCTACCTATACTCCGCAATAACCGCAGCCATCTTTCTCACCTTAAATACTATAAAAGTACTAAAACTCTCCACCCTAATAACCGCATGAACCAAAACTCCATCCTTAAATGCCATACTACTCCTAACCCTACTCTCTCTCGCAGGACTACCTCCCCTAACAGGATTCCTACCCAAATGACTTATCATCCAAGAACTGACTAAACAAGACATAGCCCCAACAGCCACACTCATCTCCCTTCTCTCCCTTCTAAGCCTGTTCTTCTACCTCCGCCTCGCGTACTGCACAACAATCACACTTCCCCCACATACCACAAACCACATAAAGCAATGACGTACCAACAAATCAACCAGCATTACAATTGCAATCTTAACTACCATGTCCGTCATGCTTCTCCCCATCTCCCCTATGATCATAACCATTGTTTAA
IAvH.BT6798_BojacaCundCO ATGAACCCCCAAGCAAATTTAATTTTTGCCACAAGCCTGATTCTGGGAACAACCATCACCATATCAAGCAATCACTGAATCATAGCCTGGGCCGGCCTTGAAATCAACACACTAGCCATCCTACCATTAATTTCAAAATCCCACCACCCACGGGCCATTGAAGCCGCCACCAAATATTTCCTTACTCAATCAGCTGCCTCTGCCCTCGTCCTATTCTCCAGCATAACCAACGCATGACAGACTGGACAATGAGATATTACTCAACTCACTCACCCGATATCATGCCTTATCCTTACCTCCGCAATTGCAATAAAACTAGGACTAGTACCATTCCACTTCTGATTCCCAGAAGTACTCCAAGGGTCCCCCATAACCACAGGCCTTCTCCTGTCTACCGTCATAAAACTCCCCCCAATCACCCTACTCTACATAACTTCCCCTTCATTAAACCCCGCCCTATTGACTACCCTGGCCCTCCTCTCAGCAGCCCTGGGAGGATGAATGGGCCTCAATCAAACTCAAATCCGAAAAATCCTAGCTTTCTCCTCTATCTCCCACCTAGGATGAATAGCAATCATTATCATTTATTACCCCAAACTTACCCTCTTAAATTTCTACCTATACTCCGCAATAACCGCAGCCATCTTTCTCACCTTAAATACTATAAAAGTACTAAAACTCTCCACCCTAATAACCGCATGAACCAAAACTCCATCCTTAAATGCCATACTACTCCTAACCCTACTCTCTCTCGCAGGACTACCTCCCCTAACAGGATTCCTACCCAAATGACTTATCATCCAAGAACTGACTAAACAAGACATAGCCCCAACAGCCACACTCATCTCCCTTCTCTCCCTTCTAAGCCTGTTCTTCTACCTCCGCCTCGCGTACTGCACAACAATCACACTTCCCCCACATACCACAAACCACATAAAGCAATGACGTACCAACAAATCAACCAGCATTACAATTGCAATCTTAACTACCATGTCCGTCATGCTTCTCCCCATCTCCCCTATGATCATAACCATTGTTTAA
IAvH.BT9731_CundCO ATGAACCCCCAAGCAAATTTAATTTTTGCCACAAGCCTGATTCTGGGAACAACCATCACCATATCAAGCAATCACTGAATCATAGCCTGGGCCGGCCTTGAAATCAACACACTAGCCATCCTACCATTAATTTCAAAATCCCACCACCCACGGGCCATTGAAGCCGCCACCAAATATTTCCTTACTCAATCAGCTGCCTCTGCCCTCGTCCTATTCTCCAGCATAACCAACGCATGACAGACTGGACAATGAGATATTACTCAACTCACCCACCCAATATCATGCCTTATCCTTACCTCCGCAATTGCAATAAAACTAGGACTAGTACCATTCCACTTCTGATTCCCAGAAGTACTCCAAGGGTCCCCCATAACCACAGGCCTTCTCCTGTCTACCGTCATAAAACTCCCCCCAATCACCCTACTCTACATAACTTCCCCTTCATTAAACCCCGCCCTATTGACTACCCTGGCCCTCCTCTCAGCAGCCCTGGGAGGATGAATGGGCCTCAATCAAACTCAAATCCGAAAAATCCTAGCTTTCTCCTCTATCTCCCACCTAGGATGAATAGCAATCATTATCATTTATTACCCCAAACTCACCCTCCTAAATTTCTACCTATACTCCGCAATAACCGCAGCCATCTTTCTCACCTTAAATACTATAAAAGTACTAAAACTCTCCACCCTAATAACCGCATGAACCAAAACTCCATCCTTAAATGCCATACTACTCCTAACCCTACTCTCTCTCGCAGGACTACCTCCCCTAACAGGATTCCTACCCAAATGACTTATCATCCAAGAACTGACTAAACAAGACATAGCCCCAACAGCCACACTCATCTCCCTTCTCTCCCTTCTAAGCCTGTTCTTCTACCTCCGTCTCGCGTACTGCACAACAATCACACTTCCCCCACATACCACAAACCACATAAAGCAATGACGTACCAACAAATCAACCAGCATTACAATTGCAATCTTAACTACCATGTCCGTCATGCTTCTCCCCATCTCCCCTATGATCATAACCATTGTTTAA
JEAC511_SantCO ATGAACCCCCAAGCAAATTTAATTTTTGCCACAAGCCTGATTCTGGGAACAACCATCACCATATCAAGCAATCACTGAATCATAGCCTGGGCCGGCCTTGAAATCAACACACTAGCCATCCTACCATTAATTTCAAAATCCCACCACCCACGGGCCATTGAAGCCGCCACCAAATATTTCCTTACTCAATCAGCTGCCTCTGCCCTCGTCCTATTCTCCAGCATAACCAACGCATGACAGACTGGACAATGAGATATTACTCAACTCACCCACCCAGTATCATGCCTTATCCTTACCTCCGCAATTGCAATAAAACTAGGACTAGTACCATTCCACTTCTGATTCCCAGAAGTACTCCAAGGGTCCCCCATAACCACAGGCCTTCTCCTGTCTACCGTCATAAAACTCCCCCCAATCACCCTACTCTACATAACTTCCCCTTCATTAAACCCCGCCCTATTGACTACCCTGGCCCTCCTCTCAGCAGCCCTGGGAGGATGAATGGGCCTCAATCAAACTCAAATCCGAAAAATCCTAGCTTTCTCCTCTATCTCCCACCTAGGATGAATAGCAATCATTATCATTTATTACCCCAAACTCACCCTCTTAAATTTCTACCTATACTCCGCAATAACCGCAGCCATCTTTCTCACCTTAAATACTATAAAAGTACTAAAACTCTCCACCCTAATAACCGCATGAACCAAAACTCCATCCTTAAATGCCATACTACTCCTAACCCTACTCTCTCTCGCAGGACTACCTCCCCTAACAGGATTCCTACCCAAATGGCTTATCATCCAAGAACTGACTAAACAAGACATAGCCCCAACAGCCACACTCATCTCCCTTCTCTCCCTTCTAAGCCTGTTCTTCTACCTCCGTCTCGCGTACTGCACAACAATCACACTTCCCCCACATACCACAAACCACATAAAGCAATGACGTACCAACAAATCAACCAGCATTACAATTGCAATCTTAACTACCATGTCCGTCATGCTTCTCCCCATCTCCCCTATGATCATAACCATTGTTTAA
JEAC655_GalanSantCO ATGAACCCCCAAGCAAATTTAATTTTTGCCACAAGCCTGATTCTGGGAACAACCATCACCATATCAAGCAATCACTGAATCATAGCCTGGGCCGGCCTTGAAATCAACACACTAGCCATCCTACCATTAATTTCAAAATCCCACCACCCACGGGCCATTGAAGCCGCCACCAAATATTTCCTTACTCAATCAGCTGCCTCTGCCCTCGTCCTATTCTCCAGCATAACCAACGCATGACAGACTGGACAATGAGATATTACTCAACTCACCCACCCAATATCATGCCTTATCCTTACCTCCGCAATTGCAATAAAACTAGGACTAGTACCATTCCACTTCTGATTCCCAGAAGTACTCCAAGGGTCCCCCATAACCACAGGCCTTCTCCTGTCTACCGTCATAAAACTCCCCCCAATCACCCTACTCTACATAACTTCCCCTTCATTAAACCCCGCCCTATTGACTACCCTGGCCCTCCTCTCAGCAGCCCTGGGAGGATGAATGGGCCTCAATCAAACTCAAATCCGAAAAATCCTAGCTTTCTCCTCTATCTCCCACCTAGGATGAATAGCAATCATTATCATTTATTACCCCAAACTCACCCTCTTAAATTTCTACCTATACTCCGCAATAACCGCAGCCATCTTTCTCACCTTAAATACTATAAAAGTACTAAAACTCTCCACCCTAATAACCGCATGAACCAAAACTCCATCCTTAAATGCCATACTACTCCTAACCCTACTCTCTCTCGCAGGATTACCTCCCCTAACAGGATTCCTACCCAAATGGCTTATCATCCAAGAACTGACTAAACAAGACATAGCCCCAACAGCCACACTCATCTCCCTTCTCTCCCTTCTAAGCCTGTTCTTCTACCTCCGTCTCGCGTACTGCACAACAATCACACTTCCCCCACATACCACAAACCACATAAAGCAATGACGTACCAACAAATCAACCAGCATTACAATTGCAATCTTAACTACCATGTCCGTCATGCTTCTCCCCATCTCCCCTATGATCATAACCATTGTTTAA
JEM209_Inia_NTachVE ATGAACCCCCAAGCAAATTTAATTTTTGCCACAAGCCTGATTCTGGGAACAACCATCACCATATCAAGCAATCACTGAATCATAGCCTGGGCCGGCCTTGAAATCAACACACTAGCCATCCTACCATTAATTTCAAAATCCCACCACCCACGGGCCATTGAAGCCGCCACCAAATATTTCCTTACTCAATCAGCTGCCTCTGCCCTCGTCCTATTCTCCAGCATAACCAACGCATGACAGACTGGACAATGAGATATTACTCAACTCACCCACCCAATATCATGCCTTATCCTTACCTCCGCAATTGCAATAAAACTAGGACTAGTACCATTCCACTTCTGATTCCCAGAAGTACTCCAAGGGTCCCCCATAACCACAGGCCTTCTCCTGTCTACCGTCATAAAACTCCCCCCAATCACCCTACTCTACATAACTTCCCCTTCATTAAACCCCGCCCTATTGACTACCCTGGCCCTCCTCTCAGCAGCCCTGGGAGGATGAATGGGCCTCAATCAAACTCAAATCCGAAAAATCCTAGCTTTCTCCTCTATCTCCCACCTAGGATGAATAGCAATCATTATCATTTATTACCCCAAACTCACCCTCCTAAATTTCTACCTATACTCCGCAATAACCGCAGCCATCTTTCTCACCTTAAATACTATAAAAGTACTAAAACTCTCCACCCTAATAACCGCATGAACCAAAACTCCATCCTTAAATGCCATACTACTCCTAACCCTACTCTCTCTCGCAGGACTACCTCCCCTAACAGGATTCCTACCCAAATGACTTATCATCCAAGAACTGACTAAACAAGACATAGCCCCAACAGCCACACTCATCTCCCTTCTCTCCCTTCTAAGCCTGTTCTTCTACCTCCGTCTCGCGTACTGCACAACAATCACACTTCCCCCACATACCACAAACCACATAAAGCAGTGACGTACCAACAAATCAACCAGCATTACAATTGCAATCTTAACTACCATGTCCGTCATGCTTCTCCCCATCTCCCCTATGATCATAACCATTGTTTAA
JEM226_Inia_NTachVE ATGAACCCCCAAGCAAATTTAATTTTTGCCACAAGCCTGATTCTGGGAACAACCATCACCATATCAAGCAATCACTGAATCATAGCCTGGGCCGGCCTTGAAATCAACACACTAGCCATCCTACCATTAATTTCAAAATCCCACCACCCACGGGCCATTGAAGCCGCCACCAAATATTTCCTTACTCAATCAGCTGCCTCTGCCCTCGTCCTATTCTCCAGCATAACCAACGCATGACAGACTGGACAATGAGATATTACTCAACTCACCCACCCAATATCATGCCTTATCCTTACCTCCGCAATTGCAATAAAACTAGGACTAGTACCATTCCACTTCTGATTCCCAGAAGTACTCCAAGGGTCCCCCATAACCACAGGCCTTCTCCTGTCTACCGTCATAAAACTCCCCCCAATCACCCTACTCTACATAACTTCCCCTTCATTAAACCCCGCCCTATTGACTACCCTGGCCCTCCTCTCAGCAGCCCTGGGAGGATGAATGGGCCTCAATCAAACTCAAATCCGAAAAATCCTAGCTTTCTCCTCTATCTCCCACCTAGGATGAATAGCAATCATTATCATTTATTACCCCAAACTCACCCTCCTAAATTTCTACCTATACTCCGCAATAACCGCAGCCATCTTTCTCACCTTAAATACTATAAAAGTACTAAAACTCTCCACCCTAATAACCGCATGAACCAAAACTCCATCCTTAAATGCCATACTACTCCTAACCCTACTCTCTCTCGCAGGACTACCTCCCCTAACAGGATTCCTACCCAAATGACTTATCATCCAAGAACTGACTAAACAAGACATAGCCCCAACAGCCACACTCATCTCCCTTCTCTCCCTTCTAAGCCTGTTCTTCTACCTCCGTCTCGCGTACTGCACAACAATCACACTTCCCCCACATACCACAAACCACATAAAGCAGTGACGTACCAACAAATCAACCAGCATTACAATTGCAATCTTAACTACCATGTCCGTCATGCTTCTCCCCATCTCCCCTATGATCATAACCATTGTTTAA
JEM227_Inia_NTachVE ATGAACCCCCAAGCAAATTTAATTTTTGCCACAAGCCTGATTCTGGGAACAACCATCACCATATCAAGCAATCACTGAATCATAGCCTGGGCCGGCCTTGAAATCAACACACTAGCCATCCTACCATTAATTTCAAAATCCCACCACCCACGGGCCATTGAAGCCGCCACCAAATATTTCCTTACTCAATCAGCTGCCTCTGCCCTCGTCCTATTCTCCAGCATAACCAACGCATGACAGACTGGACAATGAGATATTACTCAACTCACCCACCCAATATCATGCCTTATCCTTACCTCCGCAATTGCAATAAAACTAGGACTAGTACCATTCCACTTCTGATTCCCAGAAGTACTCCAAGGGTCCCCCATAACCACAGGCCTTCTCCTGTCTACCGTCATAAAACTCCCCCCAATCACCCTACTCTACATAACTTCCCCTTCATTAAACCCCGCCCTATTGACTACCCTGGCCCTCCTCTCAGCAGCCCTGGGAGGATGAATGGGCCTCAATCAAACTCAAATCCGAAAAATCCTAGCTTTCTCCTCTATCTCCCACCTAGGATGAATAGCAATCATTATCATTTATTACCCCAAACTCACCCTCCTAAATTTCTACCTATACTCCGCAATAACCGCAGCCATCTTTCTCACCTTAAATACTATAAAAGTACTAAAACTCTCCACCCTAATAACCGCATGAACCAAAACTCCATCCTTAAATGCCATACTACTCCTAACCCTACTCTCTCTCGCAGGACTACCTCCCCTAACAGGATTCCTACCCAAATGACTTATCATCCAAGAACTGACTAAACAAGACATAGCCCCAACAGCCACACTCATCTCCCTTCTCTCCCTTCTAAGCCTGTTCTTCTACCTCCGTCTCGCGTACTGCACAACAATCACACTTCCCCCACATACCACAAACCACATAAAGCAATGACGTACCAACAAATCAACCAGCATTACAATTGCAATCTTAACTACCATGTCCGTCATGCTTCTCCCCATCTCCCCTATGATCATAACCATTGTTTAA
JEM241_Inia_NTachVE ATGAACCCCCAAGCAAATTTAATTTTTGCCACAAGCCTGATTCTGGGAACAACCATCACCATATCAAGCAATCACTGAATCATAGCCTGGGCCGGCCTTGAAATCAACACACTAGCCATCCTACCATTAATTTCAAAATCCCACCACCCACGGGCCATTGAAGCCGCCACCAAATATTTCCTTACTCAATCAGCTGCCTCTGCCCTCGTCCTATTCTCCAGCATAACCAACGCATGACAGACTGGACAATGAGATATTACTCAACTCACCCACCCAATATCATGCCTTATCCTTACCTCCGCAATTGCAATAAAACTAGGACTAGTACCATTCCACTTCTGATTCCCAGAAGTACTCCAAGGGTCCCCCATAACCACAGGCCTTCTCCTGTCTACCGTCATAAAACTCCCCCCAATCACCCTACTCTACATAACTTCCCCTTCATTAAACCCCGCCCTATTGACTACCCTGGCCCTCCTCTCAGCAGCCCTGGGAGGATGAATGGGCCTCAATCAAACTCAAATCCGAAAAATCCTAGCTTTCTCCTCTATCTCCCACCTAGGATGAATAGCAATCATTATCATTTATTACCCCAAACTCACCCTCCTAAATTTCTACCTATACTCCGCAATAACCGCAGCCATCTTTCTCACCTTAAATACTATAAAAGTACTAAAACTCTCCACCCTAATAACCGCATGAACCAAAACTCCATCCTTAAATGCCATACTACTCCTAACCCTACTCTCTCTCGCAGGACTACCTCCCCTAACAGGATTCCTACCCAAATGACTTATCATCCAAGAACTGACTAAACAAGACATAGCCCCAACAGCCACACTCATCTCCCTTCTCTCCCTTCTAAGCCTGTTCTTCTACCTCCGTCTCGCGTACTGCACAACAATCACACTTCCCCCACATACCACAAACCACATAAAGCAGTGACGTACCAACAAATCAACCAGCATTACAATTGCAATCTTAACTACCATGTCCGTCATGCTTCTCCCCATCTCCCCTATGATCATAACCATTGTTTAA
JM938_Inia_NTachVE ATGAACCCCCAAGCAAATTTAATTTTTGCCACAAGCCTGATTCTGGGAACAACCATCACCATATCAAGCAATCACTGAATCATAGCCTGGGCCGGCCTTGAAATCAACACACTAGCCATCCTACCATTAATTTCAAAATCCCACCACCCACGGGCCATTGAAGCCGCCACCAAATATTTCCTTACTCAATCAGCTGCCTCTGCCCTCGTCCTATTCTCCAGCATAACCAACGCATGACAGACTGGACAATGAGATATTACTCAACTCACCCACCCAATATCATGCCTTATCCTTACCTCCGCAATTGCAATAAAACTAGGACTAGTACCATTCCACTTCTGATTCCCAGAAGTGCTCCAAGGGTCCCCCATAACCACAGGCCTTCTCCTGTCTACCGTCATAAAACTCCCCCCAATCACCCTACTCTACATAACTTCCCCTTCATTAAACCCCGCCCTATTGACTACCCTGGCCCTCCTCTCAGCAGCCCTGGGAGGATGAATGGGCCTCAATCAAACTCAAATCCGAAAAATCCTAGCTTTCTCCTCTATCTCCCACCTAGGATGAATAGCAATCATTATCATTTATTACCCCAAACTCACCCTCCTAAATTTCTACCTATACTCCGCAATAACCGCAGCCATCTTTCTCACCTTAAATACTATAAAAGTACTAAAACTCTCCACCCTAATAACCGCATGAACCAAAACTCCATCCTTAAATGCCATACTACTCCTAACCCTACTCTCTCTCGCAGGACTACCTCCCCTAACAGGATTCCTACCCAAATGACTTATCATCCAAGAACTGACTAAACAAGACATAGCCCCAACAGCCACACTCATCTCCCTTCTCTCCCTTCTAAGCCTGTTCTTCTACCTCCGTCTCGCGTACTGCACAACAATCACACTTCCCCCACATACCACAAACCACATAAAGCAGTGACGTACCAACAAATCAACCAGCATTACAATTGCAATCTTAACTACCATGTCCGTCATGCTTCTCCCCATCTCCCCTATGATCATAACCATTGTTTAA
JM942_Inia_NTachVE ATGAACCCCCAAGCAAATTTAATTTTTGCCACAAGCCTGATTCTGGGAACAACCATCACCATATCAAGCAATCACTGAATCATAGCCTGGGCCGGCCTTGAAATCAACACACTAGCCATCCTACCATTAATTTCAAAATCCCACCACCCACGGGCCATTGAAGCCGCCACCAAATATTTCCTTACTCAATCAGCTGCCTCTGCCCTCGTCCTATTCTCCAGCATAACCAACGCATGACAGACTGGACAATGAGATATTACTCAACTCACCCACCCAATATCATGCCTTATCCTTACCTCCGCAATTGCAATAAAACTAGGACTAGTACCATTCCACTTCTGATTCCCAGAAGTACTCCAAGGGTCCCCCATAACCACAGGCCTTCTCCTGTCTACCGTCATAAAACTCCCCCCAATCACCCTACTCTACATAACTTCCCCTTCATTAAACCCCGCCCTATTGACTACCCTGGCCCTCCTCTCAGCAGCCCTGGGAGGATGAATGGGCCTCAATCAAACTCAAATCCGAAAAATCCTAGCTTTCTCCTCTATCTCCCACCTAGGATGAATAGCAATCATTATCATTTATTACCCCAAACTCACCCTCCTAAATTTCTACCTATACTCCGCAATAACCGCAGCCATCTTTCTCACCTTAAATACTATAAAAGTACTAAAACTCTCCACCCTAATAACCGCATGAACCAAAACTCCATCCTTAAATGCCATACTACTCCTAACCCTACTCTCTCTCGCAGGACTACCTCCCCTAACAGGATTCCTACCCAAATGACTTATCATCCAAGAACTGACTAAACAAGACATAGCCCCAACAGCCACACTCATCTCCCTTCTCTCCCTTCTAAGCCTGTTCTTCTACCTCCGTCTCGCGTACTGCACAACAATCACACTTCCCCCACATACCACAAACCACATAAAGCAGTGACGTACCAACAAATCAACCAGCATTACAATTGCAATCTTAACTACCATGTCCGTCATGCTTCTCCCCATCTCCCCTATGATCATAACCATTGTTTAA
JM985_Mesa_NTachVE ATGAACCCCCAAGCAAATTTAATTTTTGCCACAAGCCTGATTCTGGGAACAACCATCACCATATCAAGCAATCACTGAATCATAGCCTGGGCCGGCCTTGAAATCAACACACTAGCCATCCTACCATTAATTTCAAAATCCCACCACCCACGGGCCATTGAAGCCGCCACCAAATATTTCCTTACTCAATCAGCTGCCTCTGCCCTCGTCCTATTCTCCAGCATAACCAACGCATGACAGACTGGACAATGAGATATTACTCAACTCACCCACCCAATATCATGCCTTATCCTTACCTCCGCAATTGCAATAAAACTAGGACTAGTACCATTCCACTTCTGATTCCCAGAAGTACTCCAAGGGTCCCCCATAACCACAGGCCTTCTCCTGTCTACCGTCATAAAACTCCCCCCAATCACCCTACTCTACATAACTTCCCCTTCATTAAACCCCGCCCTATTGACTACCCTGGCCCTCCTCTCAGCAGCCCTGGGAGGATGAATGGGCCTCAATCAAACTCAAATCCGAAAAATCCTAGCTTTCTCCTCTATCTCCCACCTAGGATGAATAGCAATCATTATCATTTATTACCCCAAACTCACCCTCCTAAATTTCTACCTATACTCCGCAATAACCGCAGCCATCTTTCTCACCTTAAATACTATAAAAGTACTAAAACTCTCCACCCTAATAACCGCATGAACCAAAACTCCATCCTTAAATGCCATACTACTCCTAACCCTACTCTCTCTCGCAGGACTACCTCCCCTAACAGGATTCCTACCCAAATGACTTATCATCCAAGAACTGACTAAACAAGACATAGCCCCAACAGCCACACTCATCTCCCTTCTCTCCCTTCTAAGCCTGTTCTTCTACCTCCGTCTCGCGTACTGCACAACAATCACACTTCCCCCACATACCACAAACCACATAAAGCAGTGACGTACCAACAAATCAACCAGCATTACAATTGCAATCTTAACTACCATGTCCGTCATGCTTCTCCCCATCTCCCCTATGATCATAACCATTGTTTAA
JM994_Barrosa_NTachVE ATGAACCCCCAAGCAAATTTAATTTTTGCCACAAGCCTGATTCTGGGAACAACCATCACCATATCAAGCAATCACTGAATCATAGCCTGGGCCGGCCTTGAAATCAACACACTAGCCATCCTACCATTAATTTCAAAATCCCACCACCCACGGGCCATTGAAGCCGCCACCAAATATTTCCTTACTCAATCAGCTGCCTCTGCCCTCGTCCTATTCTCCAGCATAACCAACGCATGACAGACTGGACAATGAGATATTACTCAACTCACCCACCCAATATCATGCCTTATCCTTACCTCCGCAATTGCAATAAAACTAGGACTAGTACCATTCCACTTCTGATTCCCAGAAGTACTCCAAGGGTCCCCCATAACCACAGGCCTTCTCCTGTCTACCGTCATAAAACTCCCCCCAATCACCCTACTCTACATAACTTCCCCTTCATTAAACCCCGCCCTATTGACTACCCTGGCCCTCCTCTCAGCAGCCCTGGGAGGATGAATGGGCCTCAATCAAACTCAAATCCGAAAAATCCTAGCTTTCTCCTCTATCTCCCACCTAGGATGAATAGCAATCATTATCATTTATTACCCCAAACTCACCCTCCTAAATTTCTACCTATACTCCGCAATAACCGCAGCCATCTTTCTCACCTTAAATACTATAAAAGTACTAAAACTCTCCACCCTAATAACCGCATGAACCAAAACTCCATCCTTAAATGCCATACTACTCCTAACCCTACTCTCTCTCGCAGGACTACCTCCCCTAACAGGATTCCTACCCAAATGACTTATCATCCAAGAACTGACTAAACAAGACATAGCCCCAACAGCCACACTCATCTCCCTTCTCTCCCTTCTAAGCCTGTTCTTCTACCTCCGTCTCGCGTACTGCACAACAATCACACTTCCCCCACATACCACAAACCACATAAAGCAATGACGTACCAACAAATCAACCAGCATTACAATTGCAATCTTAACTACCATGTCCGTCATGCTTCTCCCCATCTCCCCTATAATCATAACCATTGTTTAA
JMB9_Asiria_STachCO ATGAACCCCCAAGCAAATTTAATTTTTGCCACAAGCCTGATTCTGGGAACAACCATCACCATATCAAGCAATCACTGAATCATAGCCTGGGCCGGCCTTGAAATCAACACACTAGCCATCCTACCATTAATTTCAAAATCCCACCACCCACGGGCCATTGAAGCCGCCACCAAATATTTCCTTACTCAATCAGCTGCCTCTGCCCTCGTCCTATTCTCCAGCATAACCAACGCATGACAGACTGGACAATGAGATATTACTCAACTCACCCACCCAATATCATGCCTTATCCTTACCTCCGCAATTGCAATAAAACTAGGACTAGTACCATTCCACTTCTGATTCCCAGAAGTACTCCAAGGGTCCCCCATAACCACAGGCCTTCTCCTGTCTACCGTCATAAAACTCCCCCCAATCACCCTACTCTACATAACTTCCCCTTCATTAAACCCCGCCCTATTGACTACCCTGGCCCTCCTCTCAGCAGCCCTGGGAGGATGAATGGGCCTCAATCAAACTCAAATCCGAAAAATCCTAGCTTTCTCCTCTATCTCCCACCTAGGATGAATAGCAATCATTATCATTTATTACCCCAAACTCACCCTCCTAAATTTCTACCTATACTCCGCAATAACCGCAGCCATCTTTCTCACCTTAAATACTATAAAAGTACTAAAACTCTCCACCCTAATAACCGCATGAACCAAAACTCCATCCTTAAATGCCATACTACTCCTAACCCTACTCTCTCTCGCAGGACTACCTCCCCTAACAGGATTCCTACCCAAATGACTTATCATCCAAGAACTGACTAAACAAGACATAGCCCCAACAGCCACACTCATCTCCCTTCTCTCCCTTCTAAGCCTGTTCTTCTACCTCCGTCTCGCGTACTGCACAACAATCACACTTCCCCCACATACCACAAACCACATAAAGCAATGACGTACCAACAAATCAACCAGCATTACAATTGCAATCTTAACTACCATGTCCGTCATGCTTCTCCCCATCTCCCCTATGATCATAACCATTGTTTAA
KCC103_Barrosa_NTachVE ATGAACCCCCAAGCAAATTTAATTTTTGCCACAAGCCTGATTCTGGGAACAACCATCACCATATCAAGCAATCACTGAATCATAGCCTGGGCCGGCCTTGAAATCAACACACTAGCCATCCTACCATTAATTTCAAAATCCCACCACCCACGGGCCATTGAAGCCGCCACCAAATATTTCCTTACTCAATCAGCTGCCTCTGCCCTCGTCCTATTCTCCAGCATAACCAACGCATGACAGACTGGACAATGAGATATTACTCAACTCACCCACCCAATATCATGCCTTATCCTTACCTCCGCAATTGCAATAAAACTAGGACTAGTACCATTCCACTTCTGATTCCCAGAAGTACTCCAAGGGTCCCCCATAACCACAGGCCTTCTCCTGTCTACCGTCATAAAACTCCCCCCAATCACCCTACTCTACATAACTTCCCCTTCATTAAACCCCGCCCTATTGACTACCCTGGCCCTCCTCTCAGCAGCCCTGGGAGGATGAATGGGCCTCAATCAAACTCAAATCCGAAAAATCCTAGCTTTCTCCTCTATCTCCCACCTAGGATGAATAGCAATCATTATCATTTATTACCCCAAACTCACCCTCCTAAATTTCTACCTATACTCCGCAATAACCGCAGCCATCTTTCTCACCTTAAATACTATAAAAGTACTAAAACTCTCCACCCTAATAACCGCATGAACCAAAACTCCATCCTTAAATGCCATACTACTCCTAACCCTACTCTCTCTCGCAGGACTACCTCCCCTAACAGGATTCCTACCCAAATGGCTTATCATCCAAGAACTGACTAAACAAGACATAGCCCCAACAGCCACACTCATCTCCCTTCTCTCCCTTCTAAGCCTGTTCTTCTACCTCCGTCTCGCGTACTGCACAACAATCACACTTCCCCCACATACCACAAACCACATAAAGCAATGACGTACCAACAAATCAACCAGCATTACAATTGCAATCTTAACTACCATGTCCGTCATGCTTCTCCCCATCTCCCCTATAATCATAACCATTGTTTAA
KCC98_Barrosa_NTachVE ATGAACCCCCAAGCAAATTTAATTTTTGCCACAAGCCTGATTCTGGGAACAACCATCACCATATCAAGCAATCACTGAATCATAGCCTGGGCCGGCCTTGAAATCAACACACTAGCCATCCTACCATTAATTTCAAAATCCCACCACCCACGGGCCATTGAAGCCGCCACCAAATATTTCCTTACTCAATCAGCTGCCTCTGCCCTCGTCCTATTCTCCAGCATAACCAACGCATGACAGACTGGACAATGAGATATTACTCAACTCACCCACCCAATATCATGCCTTATCCTTACCTCCGCAATTGCAATAAAACTAGGACTAGTACCATTCCACTTCTGATTCCCAGAAGTACTCCAAGGGTCCCCCATAACCACAGGCCTTCTCCTGTCTACCGTCATAAAACTCCCCCCAATCACCCTACTCTACATAACTTCCCCTTCATTAAACCCCGCCCTATTGACTACCCTGGCCCTCCTCTCAGCAGCCCTGGGAGGATGAATGGGCCTCAATCAAACTCAAATCCGAAAAATCCTAGCTTTCTCCTCTATCTCCCACCTAGGATGAATAGCAATCATTATCATTTATTACCCCAAACTCACCCTCCTAAATTTCTACCTATACTCCGCAATAACCGCAGCCATCTTTCTCACCTTAAATACTATAAAAGTACTAAAACTCTCCACCCTAATAACCGCATGAACCAAAACTCCATCCTTAAATGCCATACTACTCCTAACCCTACTCTCTCTCGCAGGACTACCTCCCCTAACAGGATTCCTACCCAAATGACTTATCATCCAAGAACTGACTAAACAAGACATAGCCCCAACAGCCACACTCATCTCCCTTCTCTCCCTTCTAAGCCTGTTCTTCTACCTCCGTCTCGCGTACTGCACAACAATCACACTTCCCCCACATACCACAAACCACATAAAGCAGTGACGTACCAACAAATCAACCAGCATTACAATTGCAATCTTAACTACCATGTCCGTCATGCTTCTCCCCATCTCCCCTATGATCATAACCATTGTTTAA
KU17565_PE ATGAACCCCCAAGCAAATTTAATTTTTACCACAAGCCTGATCCTAGGAACAACCATCACCATATCAAGCAACCACTGAATCATAGCCTGGGCCGGCCTCGAAATTAATACACTAGCCATCCTCCCATTAATTTCAAAATCCCACCACCCACGGGCCATTGAAGCTGCCACCAAATATTTCCTTACCCAATCAGCTGCTTCTGCCCTAGTCCTATTCTCCAGCATAACCAACGCATGACAAACCGGTCAATGAGATATTACTCAACTCACCCACCCAATATCCTGCCTTATCCTTACCTCTGCAATCGCAATAAAACTAGGACTAGTACCGTTCCACTTCTGATTCCCAGAAGTACTCCAAGGGTCCCCCCTAACTACAGGCCTCCTCCTATCAACTATCATAAAACTCCCCCCAATCACCCTACTCTACATAACCTCCCCCTCATTAAACCCCACCCTCCTAACTACCCTGGCCCTCCTCTCAGCAGCCCTAGGAGGATGAATGGGCCTCAATCAAACACAAATCCGAAAGATCCTAGCTTTCTCCTCTATTTCCCACCTAGGATGGATAGCAATCATTATCGTTTACTACCCTAAACTCACCCTCCTCAACTTCTACCTATACTCCGTAATAACCACAGCCATCTTCCTCACCCTAAATACTATAAAAGTACTAAAACTGTCCACCCTGATAACTGCGTGAACCAAAACCCCATCCTTAAACGCTATACTACTCCTAACCCTACTTTCTCTCGCAGGACTACCTCCCCTGACAGGATTCCTGCCCAAATGACTCATTATCCAGGAACTGACTAAACAAGACATAGCCCCAGCAGCCACACTCATCTCTCTTCTCTCCCTTCTAAGCCTATTCTTCTACCTCCGTCTCGCATACTGCACAACAATCACACTTCCCCCACACACCACAAACCACATAAAACAATGACGTACCAACAAATCAACCAGCATTACAATCGCTATCTTAACCACCATGTCCGTCATGCTTCTCCCCATCTCCCCCATGATCATAACCATTGTTTAA
KU17652_PE ATGAACCCCCAAGCAAATTTAATTTTTACCACAAGCCTGATCCTAGGAACAACCATCACCATATCAAGCAACCACTGAATCATAGCCTGGGCCGGCCTCGAAATTAATACACTAGCCATCCTCCCATTAATTTCAAAATCCCACCACCCACGGGCCATTGAAGCTGCCACCAAATATTTCCTTACCCAATCAGCTGCTTCTGCCCTAGTCCTATTCTCCAGCATAACCAACGCATGACAAACCGGTCAATGAGATATTACTCAACTCACCCACCCAATATCCTGCCTTATCCTTACCTCTGCAATCGCAATAAAACTAGGACTAGTACCGTTCCACTTCTGATTCCCAGAAGTACTCCAAGGGTCCCCCCTAACTACAGGCCTCCTCCTATCAACTATCATAAAACTCCCCCCAATCACCCTACTCTACATAACCTCCCCCTCATTAAACCCCACCCTCCTAACTACCCTGGCCCTCCTCTCAGCAGCCCTAGGAGGATGAATGGGCCTCAATCAAACACAAATCCGAAAGATCCTAGCTTTCTCCTCTATTTCCCACCTAGGATGGATAGCAATCATTATCGTTTACTACCCTAAACTCACCCTCCTCAACTTCTACCTATACTCCGTAATAACCACAGCCATCTTCCTCACCCTAAATACTATAAAAGTACTAAAACTGTCCACCCTGATAACTGCGTGAACCAAAACCCCATCCTTAAACGCTATACTACTCCTAACCCTACTTTCTCTCGCAGGACTACCTCCCCTGACAGGATTCCTGCCCAAATGACTCATTATCCAGGAACTGACTAAACAAGACATAGCCCCAGCAGCCACACTCATCTCTCTTCTCTCCCTTCTAAGCCTATTCTTCTACCTCCGTCTCGCATACTGCACAACAATCACACTTCCCCCACACACCACAAACCACATAAAACAATGACGTACCAACAAATCAACCAGCATTACAATCGCTATCTTAACCACCATGTCCGTCATGCTTCTCCCCATCTCCCCCATGATCATAACCATTGTTTAA
KV13 ATGAACCCCCAAGCAAATTTAATTTTTGCCACAAGCCTGATTCTGGGAACAACCATCACCATATCAAGCAATCACTGAATCATAGCCTGGGCCGGCCTTGAAATCAACACACTAGCCATCCTACCATTAATTTCAAAATCCCACCACCCACGGGCCATTGAAGCCGCCACCAAATATTTCCTTACTCAATCAGCTGCCTCTGCCCTCGTCCTATTCTCCAGCATAACCAACGCATGACAGACTGGACAATGAGATATTACTCAACTCACCCACCCAATATCATGCCTTATCCTTACCTCCGCAATTGCAATAAAACTAGGACTAGTACCATTCCACTTCTGATTCCCAGAAGTACTCCAAGGGTCCCCCATAACCACAGGCCTTCTCCTGTCTACCGTCATAAAACTCCCCCCAATCACCCTACTCTACATAACTTCCCCTTCATTAAACCCCGCCCTATTGACTACCCTGGCCCTCCTCTCAGCAGCCCTGGGAGGATGAATGGGCCTCAATCAAACTCAAATCCGAAAAATCCTAGCTTTCTCCTCTATCTCCCACCTAGGATGAATAGCAATCATTATCATTTATTACCCCAAACTCACCCTCCTAAATTTCTACCTATACTCCGCAATAACCGCAGCCATCTTTCTCACCTTAAATACTATAAAAGTACTAAAACTCTCCACCCTAATAACCGCATGAACCAAAACTCCATCCTTAAATGCCATACTACTCCTAACCCTACTCTCTCTCGCAGGACTACCTCCCCTAACAGGATTCCTACCCAAATGACTTATCATCCAAGAACTGACTAAACAAGACATAGCCCCAACAGCCACACTCATCTCCCTTCTCTCCCTTCTAAGCCTGTTCTTCTACCTCCGTCTCGCGTACTGCACAACAATCACACTTCCCCCACATACCACAAACCACATAAAGCAATGACGTACCAACAAATCAACCAGCATTACAATTGCAATCTTAACTACCATGTCCGTCATGCTTCTCCCCATCTCCCCTATGATCATAACCATTGTTTAA
MERR1_BogotaCO ATGAACCCCCAAGCGAATTTAATTTTTGCCACAAGCCTGATTCTGGGAACAACCATCACCATATCAAGCAATCACTGAATCATAGCCTGGGCCGGCCTTGAAATCAACACACTAGCCATCCTACCATTAATTTCAAAATCCCACCACCCACGGGCCATTGAAGCCGCCACCAAATATTTCCTTACTCAATCAGCTGCCTCTGCCCTCGTCCTATTCTCCAGCATAACCAACGCATGACAGACTGGACAATGAGATATTACTCAACTCACCCACCCAATATCATGCCTTATCCTTACCTCCGCAATTGCAATAAAACTAGGACTAGTACCATTCCACTTCTGATTCCCAGAAGTACTCCAAGGGTCCCCCATAACCACAGGCCTTCTCCTGTCTACCGTCATAAAACTCCCCCCAATCACCCTACTCTACATAACTTCCCCTTCATTAAACCCCGCCCTATTGACTACCCTGGCCCTCCTCTCAGCAGCCCTGGGAGGATGAATGGGCCTCAATCAAACTCAAATCCGAAAAATCCTAGCTTTCTCCTCTATCTCCCACCTAGGATGAATAGCAATCATTATCATTTATTACCCCAAACTCACCCTCCTAAATTTCTACCTATACTCCGCAATAACCGCAGCCATCTTTCTCACCTTAAATACTATAAAAGTACTAAAACTCTCCACCCTAATAACCGCATGAACCAAAACTCCATCCTTAAATGCCATACTACTCCTAACCCTACTCTCTCTTGCAGGACTACCTCCCCTAACAGGATTCCTACCCAAATGACTTATCATCCAAGAACTGACTAAACAAGACATAGCCCCAACAGCCACACTCATCTCCCTTCTCTCCCTTCTAAGCCTGTTCTTCTACCTCCGTCTCGCGTACTGCACAACAATCACACTTCCCCCACATACCACAAACCACATAAAGCAATGACGTACCAACAAATCAACCAGCATTACAATTGCAATCTTAACTACCATGTCCGTCATGCTTCTCCCCATCTCCCCTATGATCATAACCATTGTTTAA
SS1270_Orocue_STachCO ATGAACCCCCAAGCAAATTTAATTTTTGCCACAAGCCTGATTCTGGGAACAACCATCACCATATCAAGCAATCACTGAATCATAGCCTGGGCCGGCCTTGAAATCAACACACTAGCCATCCTACCATTAATTTCAAAATCCCACCACCCACGGGCCATTGAAGCCGCCACCAAATATTTCCTTACTCAATCAGCTGCCTCTGCCCTCGTCCTATTCTCCAGCATAACCAACGCATGACAGACTGGACAATGAGATATTACTCAACTCACCCACCCAATATCATGCCTTATCCTTACCTCCGCAATTGCAATAAAACTAGGACTAGTACCATTCCACTTCTGATTCCCAGAAGTACTCCAAGGGTCCCCCATAACCACAGGCCTTCTCCTGTCTACCGTCATAAAACTCCCCCCAATCACCCTACTCTACATAACTTCCCCTTCATTAAACCCCGCCCTATTGACTACCCTGGCCCTCCTCTCAGCAGCCCTGGGAGGATGAATGGGCCTCAATCAAACTCAAATCCGAAAAATCCTAGCTTTCTCCTCTATCTCCCACCTAGGATGAATAGCAATCATTATCATTTATTACCCCAAACTCACCCTCCTAAATTTCTACCTATACTCCGCAATAACCGCAGCCATCTTTCTCACCTTAAATACTATAAAAGTACTAAAACTCTCCACCCTAATAACCGCATGAACCAAAACTCCATCCTTAAATGCCATACTACTCCTAACCCTACTCTCTCTCGCAGGACTACCTCCCCTAACAGGATTCCTACCCAAATGACTTATCATCCAAGAACTGACTAAACAAGACATAGCCCCAACAGCCACACTCATCTCCCTTCTCTCCCTTCTAAGCCTGTTCTTCTACCTCCGTCTCGCGTACTGCACAACAATCACACTTCCCCCACATACCACAAACCACATAAAGCAATGACGTACCAACAAATCAACCAGCATTACAATTGCAATCTTAACTACCATGTCCGTCATGCTTCTCCCCATCTCCCCTATGATCATAACCATTGTTTAA
SS1271_Orocue_STachCO ATGAACCCCCAAGCAAATTTAATTTTTGCCACAAGCCTGATTCTGGGAACAACCATCACCATATCAAGCAATCACTGAATCATAGCCTGGGCCGGCCTTGAAATCAACACACTAGCCATCCTACCATTAATTTCAAAATCCCACCACCCACGGGCCATTGAAGCCGCCACCAAATATTTCCTTACTCAATCAGCTGCCTCTGCCCTCGTCCTATTCTCCAGCATAACCAACGCATGACAGACTGGACAATGAGATATTACTCAACTCACCCACCCAATATCATGCCTTATCCTTACCTCCGCAATTGCAATAAAACTAGGACTAGTACCATTCCACTTCTGATTCCCAGAAGTACTCCAAGGGTCCCCCATAACCACAGGCCTTCTCCTGTCTACCGTCATAAAACTCCCCCCAATCACCCTACTCTACATAACTTCCCCTTCATTAAACCCCGCCCTATTGACTACCCTGGCCCTCCTCTCAGCAGCCCTGGGAGGATGAATGGGCCTCAATCAAACTCAAATCCGAAAAATCCTAGCTTTCTCCTCTATCTCCCACCTAGGATGAATAGCAATCATTATCATTTATTACCCCAAACTCACCCTCCTAAATTTCTACCTATACTCCGCAATAACCGCAGCCATCTTTCTCACCTTAAATACTATAAAAGTACTAAAACTCTCCACCCTAATAACCGCATGAACCAAAACTCCATCCTTAAATGCCATACTACTCCTAACCCTACTCTCTCTCGCAGGACTACCTCCCCTAACAGGATTCCTACCCAAATGACTTATCATCCAAGAACTGACTAAACAAGACATAGCCCCAACAGCCACACTCATCTCCCTTCTCTCCCTTCTAAGCCTGTTCTTCTACCTCCGTCTCGCGTACTGCACAACAATCACACTTCCCCCACATACCACAAACCACATAAAGCAATGACGTACCAACAAATCAACCAGCATTACAATTGCAATCTTAACTACCATGTCCGTCATGCTTCTCCCCATCTCCCCTATGATCATAACCATTGTTTAA
SS1326_Orocue_STachCO ATGAACCCCCAAGCAAATTTAATTTTTGCCACAAGCCTGATTCTGGGAACAACCATCACCATATCAAGCAATCACTGAATCATAGCCTGGGCCGGCCTTGAAATCAACACACTAGCCATCCTACCATTAATTTCAAAATCCCACCACCCACGGGCCATTGAAGCCGCCACCAAATATTTCCTTACTCAATCAGCTGCCTCTGCCCTCGTCCTATTCTCCAGCATAACCAACGCATGACAGACTGGACAATGAGATATTACTCAACTCACCCACCCAATATCATGCCTTATCCTTACCTCCGCAATTGCAATAAAACTAGGACTAGTACCATTCCACTTCTGATTCCCAGAAGTACTCCAAGGGTCCCCCATAACCACAGGCCTTCTCCTGTCTACCGTCATAAAACTCCCCCCAATCACCCTACTCTACATAACTTCCCCTTCATTAAACCCCGCCCTATTGACTACCCTGGCCCTCCTCTCAGCAGCCCTGGGAGGATGAATGGGCCTCAATCAAACTCAAATCCGAAAAATCCTAGCTTTCTCCTCTATCTCCCACCTAGGATGAATAGCAATCATTATCATTTATTACCCCAAACTCACCCTCCTAAATTTCTACCTATACTCCGCAATAACCGCAGCCATCTTTCTCACCTTAAATACTATAAAAGTACTAAAACTCTCCACCCTAATAACCGCATGAACCAAAACTCCATCCTTAAATGCCATACTACTCCTAACCCTACTCTCTCTCGCAGGACTACCTCCCCTAACAGGATTCCTACCCAAATGACTTATCATCCAAGAACTGACTAAACAAGACATAGCCCCAACAGCCACACTCATCTCCCTTCTCTCCCTTCTAAGCCTGTTCTTCTACCTCCGTCTCGCGTACTGCACAACAATCACACTTCCCCCACATACCACAAACCACATAAAGCAATGACGTACCAACAAATCAACCAGCATTACAATTGCAATCTTAACTACCATGTCCGTCATGCTTCTCCCCATCTCCCCTATGATCATAACCATTGTTTAA
US3034_SucumbiosEC ATGAACCCCCAAGCAAATTTAATTTTTGCCACAAGCCTGATTCTGGGAACAACCATCACCATATCAAGCAATCACTGAATCATAGCCTGGGCCGGCCTTGAAATCAACACACTAGCCATCCTCCCACTAATTTCAAAATCCCACCACCCACGGGCCATTGAAGCCGCCACCAAATATTTCCTTACTCAATCAGCTGCCTCTGCCCTCGTCCTATTCTCCAGCATAACCAACGCATGACAGACTGGACAATGAGATATTACTCAACTCACCCACCCAATATCATGCCTTATCCTTACCTCCGCAATTGCAATAAAACTAGGACTAGTACCATTCCACTTCTGATTCCCAGAAGTACTCCAAGGATCCCCCATAACCACAGGCCTTCTCCTATCTACCGTCATAAAACTCCCCCCAATCACCCTACTCTACATAACTTCCCCTTCATTAAACCCCGCCCTATTGACTGCCCTGGCCCTCCTCTCAGCAGCCCTGGGAGGATGAATGGGCCTCAATCAAACTCAAATCCGAAAAATCCTAGCTTTCTCCTCTATCTCCCACCTAGGATGAATAGCAATCATTATCATTTATTACCCCAAACTCACCCTCTTAAATTTCTACCTATACTCCGCAATAACCGCAGCCATCTTTCTCACCTTAAATACTATAAAAGTACTAAAACTCTCCACCCTAATAACCGCATGAACCAAAACTCCATCCTTAAATGCCATACTACTCCTAACCCTACTCTCTCTCGCAGGACTACCTCCCCTAACAGGATTCCTACCCAAATGACTTATCATCCAAGAACTGACTAAACAAGACATAGCCCCAACAGCCACACTCATCTCCCTTCTCTCCCTTCTAAGCCTGTTCTTCTACCTCCGTCTCGCGTACTGCACAACAATCACACTTCCCCCACATACCACAAACCACATAAAGCAATGACGTACCAACAAATCAACCAACATTACAATTGCAATCTTAACTACCATGTCCGTCATGCTTCTCCCCATCTCCCCTATGATCATAACCATTGTTTAA
YPL101_Barrosa_NTachVE ATGAACCCCCAAGCAAATTTAATTTTTGCCACAAGCCTGATTCTGGGAACAACCATCACCATATCAAGCAATCACTGAATCATAGCCTGGGCCGGCCTTGAAATCAACACACTAGCCATCCTACCATTAATTTCAAAATCCCACCACCCACGGGCCATTGAAGCCGCCACCAAATATTTCCTTACTCAATCAGCTGCCTCTGCCCTCGTCCTATTCTCCAGCATAACCAACGCATGACAGACTGGACAATGAGATATTACTCAACTCACCCACCCAATATCATGCCTTATCCTTACCTCCGCAATTGCAATAAAACTAGGACTAGTACCATTCCACTTCTGATTCCCAGAAGTACTCCAAGGGTCCCCCATAACCACAGGCCTTCTCCTGTCTACCGTCATAAAACTCCCCCCAATCACCCTACTCTACATAACTTCTCCTTCATTAAACCCCGCCCTATTGACTACCCTGGCCCTCCTCTCAGCAGCCCTGGGAGGATGAATGGGCCTCAATCAAACTCAAATCCGAAAAATCCTAGCTTTCTCCTCTATCTCCCACCTAGGATGAATAGCAATCATTATCATTTATTACCCCAAACTCACCCTCCTAAATTTCTACCTATACTCCGCAATAACCGCAGCCATCTTTCTCACCTTAAATACTATAAAAGTACTAAAACTCTCCACCCTAATAACCGCATGAACCAAAACTCCATCCTTAAATGCCATACTACTCCTAACCCTACTCTCTCTCGCAGGACTACCTCCCCTAACAGGATTCCTACCCAAATGACTTATCATCCAAGAACTGACTAAACAAGACATAGCCCCAACAGCCACACTCATCTCCCTTCTCTCCCTTCTAAGCCTGTTCTTCTACCTCCGTCTCGCGTACTGCACAACAATCACACTTCCCCCACATACCACAAACCACATAAAGCAATGACGTACCAACAAATCAACCAGCATTACAATTGCAATCTTAACTACCATGTCCGTCATGCTTCTCCCCATCTCCCCTATGATCATAACCATTGTTTAA
YPL28_Inia_NTachVE ATGAACCCCCAAGCAAATTTAATTTTTGCCACAAGCCTGATTCTGGGAACAACCATCACCATATCAAGCAATCACTGAATCATAGCCTGGGCCGGCCTTGAAATCAACACACTAGCCATCCTACCATTAATTTCAAAATCCCACCACCCACGGGCCATTGAAGCCGCCACCAAATATTTCCTTACTCAATCAGCTGCCTCTGCCCTCGTCCTATTCTCCAGCATAACCAACGCATGACAGACTGGACAATGAGATATTACTCAACTCACCCACCCAATATCATGCCTTATCCTTACCTCCGCAATTGCAATAAAACTAGGACTAGTACCATTCCACTTCTGATTCCCAGAAGTACTCCAAGGGTCCCCCATAACCACAGGCCTTCTCCTGTCTACCGTCATAAAACTCCCCCCAATCACCCTACTCTACATAACTTCCCCTTCATTAAACCCCGCCCTATTGACTACCCTGGCCCTCCTCTCAGCAGCCCTGGGAGGATGAATGGGCCTCAATCAAACTCAAATCCGAAAAATCCTAGCTTTCTCCTCTATCTCCCACCTAGGATGAATAGCAATCATTATCATTTATTACCCCAAACTCACCCTCCTAAATTTCTACCTATACTCCGCAATAACCGCAGCCATCTTTCTCACCTTAAATACTATAAAAGTACTAAAACTCTCCACCCTAATAACCGCATGAACCAAAACTCCATCCTTAAATGCCATACTACTCCTAACCCTACTCTCTCTCGCAGGACTACCTCCCCTAACAGGATTCCTACCCAAATGACTTATCATCCAAGAACTGACTAAACAAGACATAGCCCCAACAGCCACACTCATCTCCCTTCTCTCCCTTCTAAGCCTGTTCTTCTACCTCCGTCTCGCGTACTGCACAACAATCACACTTCCCCCACATACCACAAACCACATAAAGCAGTGACGTACCAACAAATCAACCAGCATTACAATTGCAATCTTAACTACCATGTCCGTCATGCTTCTCCCCATCTCCCCTATGATCATAACCATTGTTTAA
YPL46_Inia_NTachVE ATGAACCCCCAAGCAAATTTAATTTTTGCCACAAGCCTGATTCTGGGAACAACCATCACCATATCAAGCAATCACTGAATCATAGCCTGGGCCGGCCTTGAAATCAACACACTAGCCATCCTACCATTAATTTCAAAATCCCACCACCCACGGGCCATTGAAGCCGCCACCAAATATTTCCTTACTCAATCAGCTGCCTCTGCCCTCGTCCTATTCTCCAGCATAACCAACGCATGACAGACTGGACAATGAGATATTACTCAACTCACCCACCCAATATCATGCCTTATCCTTACCTCCGCAATTGCAATAAAACTAGGACTAGTACCATTCCACTTCTGATTCCCAGAAGTACTCCAAGGGTCCCCCATAACCACAGGCCTTCTCCTGTCTACCGTCATAAAACTCCCCCCAATCACCCTACTCTACATAACTTCCCCTTCATTAAACCCCGCCCTATTGACTACCCTGGCCCTCCTCTCAGCAGCCCTGGGAGGATGAATGGGCCTCAATCAAACTCAAATCCGAAAAATCCTAGCTTTCTCCTCTATCTCCCACCTAGGATGAATAGCAATCATTATCATTTATTACCCCAAACTCACCCTCCTAAATTTCTACCTATACTCCGCAATAACCGCAGCCATCTTTCTCACCTTAAATACTATAAAAGTACTAAAACTCTCCACCCTAATAACCGCATGAACCAAAACTCCATCCTTAAATGCCATACTACTCCTAACCCTACTCTCTCTCGCAGGACTACCTCCCCTAACAGGATTCCTACCCAAATGACTTATCATCCAAGAACTGACTAAACAAGACATAGCCCCAACAGCCACACTCATCTCCCTTCTCTCCCTTCTAAGCCTGTTCTTCTACCTCCGTCTCGCGTACTGCACAACAATCACACTTCCCCCACATACCACAAACCACATAAAGCAATGACGTACCAACAAATCAACCAGCATTACAATTGCAATCTTAACTACCATGTCCGTCATGCTTCTCCCCATCTCCCCTATAATCATAACCATTGTTTAA
YPL6_Inia_NTachVE ATGAACCCCCAAGCAAATTTAATTTTTGCCACAAGCCTGATTCTGGGAACAACCATCACCATATCAAGCAATCACTGAATCATAGCCTGGGCCGGCCTTGAAATCAACACACTAGCCATCCTACCATTAATTTCAAAATCCCACCACCCACGGGCCATTGAAGCCGCCACCAAATATTTCCTTACTCAATCAGCTGCCTCTGCCCTCGTCCTATTCTCCAGCATAACCAACGCATGACAGACTGGACAATGAGATATTACTCAACTCACCCACCCAATATCATGCCTTATCCTTACCTCCGCAATTGCAATAAAACTAGGACTAGTACCATTCCACTTCTGATTCCCAGAAGTACTCCAAGGGTCCCCCATAACCACAGGCCTTCTCCTGTCTACCGTCATAAAACTCCCCCCAATCACCCTACTCTACATAACTTCCCCTTCATTAAACCCCGCCCTATTGACTACCCTGGCCCTCCTCTCAGCAGCCCTGGGAGGATGAATGGGCCTCAATCAAACTCAAATCCGAAAAATCCTAGCTTTCTCCTCTATCTCCCACCTAGGATGAATAGCAATCATTATCATTTATTACCCCAAACTCACCCTCCTAAATTTCTACCTATACTCCGCAATAACCGCAGCCATCTTTCTCACCTTAAATACTATAAAAGTACTAAAACTCTCCACCCTAATAACCGCATGAACCAAAACTCCATCCTTAAATGCCATACTACTCCTAACCCTACTCTCTCTCGCAGGACTACCTCCCCTAACAGGATTCCTACCCAAATGACTTATCATCCAAGAACTGACTAAACAAGACATAGCCCCAACAGCCACACTCATCTCCCTTCTCTCCCTTCTAAGCCTGTTCTTCTACCTCCGTCTCGCGTACTGCACAACAATCACACTTCCCCCACATACCACAAACCACATAAAGCAGTGACGTACCAACAAATCAACCAGCATTACAATTGCAATCTTAACTACCATGTCCGTCATGCTTCTCCCCATCTCCCCTATGATCATAACCATTGTTTAA
YPL96_Mesa_NTachVE ATGAACCCCCAAGCAAATTTAATTTTTGCCACAAGCCTGATTCTGGGAACAACCATCACCATATCAAGCAATCACTGAATCATAGCCTGGGCCGGCCTTGAAATCAACACACTAGCCATCCTACCATTAATTTCAAAATCCCACCACCCACGGGCCATTGAAGCCGCCACCAAATATTTCCTTACTCAATCAGCTGCCTCTGCCCTCGTCCTATTCTCCAGCATAACCAACGCATGACAGACTGGACAATGAGATATTACTCAACTCACCCACCCAATATCATGCCTTATCCTTACCTCCGCAATTGCAATAAAACTAGGACTAGTACCATTCCACTTCTGATTCCCAGAAGTACTCCAAGGGTCCCCCATAACCACAGGCCTTCTCCTGTCTACCGTCATAAAACTCCCCCCAATCACCCTACTCTACATAACTTCCCCTTCATTAAACCCCGCCCTATTGACTACCCTGGCCCTCCTCTCAGCAGCCCTGGGAGGATGAATGGGCCTCAATCAAACTCAAATCCGAAAAATCCTAGCTTTCTCCTCTATCTCCCACCTAGGATGAATAGCAATCATTATCATTTATTACCCCAAACTCACCCTCCTAAATTTCTACCTATACTCCGCAATAACCGCAGCCATCTTTCTCACCTTAAATACTATAAAAGTACTAAAACTCTCCACCCTAATAACCGCATGAACCAAAACTCCATCCTTAAATGCCATACTACTCCTAACCCTACTCTCTCTCGCAGGACTACCTCCCCTAACAGGATTCCTACCCAAATGACTTATCATCCAAGAACTGACTAAACAAGACATAGCCCCAACAGCCACACTCATCTCCCTTCTCTCCCTTCTAAGCCTGTTCTTCTACCTCCGTCTCGCGTACTGCACAACAATCACACTTCCCCCACATACCACAAACCACATAAAGCAATGACGTACCAACAAATCAACCAGCATTACAATTGCAATCTTAACTACCATGTCCGTCATGCTTCTCCCCATCTCCCCTATAATCATAACCATTGTTTAA
;
end;

[
MrBayes settings for the best-fit model (GTR+I) selected by AIC in MrModeltest 2.3
]
