# Supplementary material for: A latitudinal phylogeographic diversity gradient in birds
Source: PLoS Biol. 2017 Apr 13;15(4):e2001073. doi: 10.1371/journal.pbio.2001073 (PMC5390966; doi:10.1371/journal.pbio.2001073)
Supplement: S1 Data — (ZIP) [file pbio.2001073.s015.zip › S1_Data/Drymophila-caudata-klagesi-hellmayri-striaticeps.nex]

#NEXUS

[ND2]
begin data;
dimensions ntax=33 nchar=1041;
format datatype = dna gap = - missing =N;
matrix

D.malura.25950	ATGAACCCCCAAGCCAAACTACTTTCCATCACAAGCCTATTCCTAGGAACAACCATCACAATCTCAAGCAACCACTGAATAATAGCATGAGCTGGATTAGAAATCAACACCTTAGCCATCCTCCCCCTCATTTCAAAATCTCACCACCCACGAGCCATCGAAGCTGCAACAAAATACTTTCTAGTCCAAGCAGCTGCCTCAGCATTACTCTTATTTTCCAGCATAACTAACGCATGACATACTGGGCAATGAGACATCACCCAACTCACCCACCCCACATCATGCCTACTTCTTACCACAGCCATTTCAATCAAACTAGGATTAGTACCATTCCACTTTTGATTCCCAGAAGTCCTTCAAGGTACATCCCTAACCACCGGCCTCCTACTAACAACCGCCCTTAAATTCCCACCAACTACACTATTTCTACTCACATCATCCTCACTTAACCCTACCTTACTGACCCTAATAGCAATTGCCTCAACAGCCCTAGGCGGCTGAACTGGATTAAACCAAACCCAAACCCGCAAGATCCTAGCCTTCTCCTCCATCTCCCACTCAGGCTGAATAGCCATTATCCTCGTGTACAACCCCAAACTCACCTTAATCACTTTCTTCCTCTATTGCCTAATAACTATCCCCATTTTCCTTACCCTTAACACAATCAAAACCCTAAAACTAACCACAATATCAACCGCATGGACAAAAACCCCGTCATTAACTGCAACCCTAATACTCATGCTCCTATCATTAGCAGGACTACCCCCACTAACAGGCTTCCTACCAAAATGACTGATTATCCAAGAACTGACCAAACAAGAAATAACCCCAACAGCAACAATTATCGCCTTACTATCCCTACTCGGACTTTTTTTCTACCTGCGCCTTGCCTATTGCGCCACAATCACCCTGCCCCCCAACTCCACCAACCATATAAAACAATGACAAACCAATAAATCAACAAACATAACTATTACAACTTTCATTTCCCTATCTATCATACTCCTACCCCTCTCCCCCATGATCCTCACAATTTCTTAG
D.devillei.9683	ATGAACCCCCAAGCCAAATTACTTTCAATCATAAGCCTATTCCTAGGAACAACTATCACAATCTCAAGCAACCACTGAATAATAGCATGGACTGGACTAGAAATTAATACTTTAGCCATTCTTCCCCTCATTTCAAAATCTCATCACCCACGAGCCATCGAAGCCGCAACAAAATACTTTCTAGTCCAAGCAACTGCTTCAGCATTACTTCTATTCTCCAGCATAACTAACGCATGACACACCGGACAGTGAGACATCACCCAGCTCACCAATCCCACATCATGCCTACTTCTTACCACAGCCATTTCAATTAAACTAGGACTAGTCCCATTTCACTTTTGATTCCCAGAAGTCCTCCAAGGTACATCCCTGACCACTGGCCTCCTGCTAGCCACCGCCCTCAAATTCCCACCAATCACACTATTCCTACTCACATCCCCTTCACTCAACCCTACCCTGCTCACCCTTATAGCAATCGCCTCAACAGCCCTAGGAGGCTGAACCGGACTAAACCAAACCCAAACCCGTAAGATCTTAGCTTTCTCTTCCATCTCCCACTCAGGCTGAATAGCCATTATCCTAGTGTATAGTCCCAAACTCACCCTAATTACTTTCTTCCTCTACTGCCTAATAACTATCCCCATTTTCCTTACCCTCAACACAATCAAGACCCTAAAACTAACCACAATATCAACTGCATGAACAAAAATCCCCTCATTAACTGCAACCCTCATACTTATGCTCTTATCATTAGCGGGACTCCCCCCACTAACAGGCTTCCTGCCAAAATGATTAATTATCCAAGAACTCACCAAACAAGAGATAACCCCAACAGCAACAATCATCACCCTACTGTCCCTACTGGGACTATTCTTTTACCTACGACTTGCCTACTGCGCTACAATCACCTTACCCCCTAACTCTACCAACCACATAAAATTATGACAGACCAATAAATCGACAAACATAACCATCACAACTTTCATCTCCCTATCTACCATACTCCTACCCCTTTCCCCCATAATCCTCACAATCCCTTAG
1641_PascoPE	ATGAACCCCCAAGCCAAATTACTTTCAATCACAAGCCTATTCCTAGGAACAACTATTACAATCTCAAGCAACCACTGAATAATAGCATGAACTGGATTAGAAATCAATACCTTAGCCATTCTCCCCCTCATTTCAAAATCTCATCACCCACGAGCCATCGAAGCCACAACAAAATACTTTCTAGTCCAAGCAGCTGCTTCAGCATTACTCCTATTCTCCAGCGTAACTAACGCATGATACACCGGACAGTGAGACATCACCCAACTCACCAATCCCACATCATGCCTACTCCTTACCATAGCCATTTCAATTAAACTAGGACTAGTCCCATTTCACTTTTGATTCCCAGAAGTCCTCCAAGGCACATCCCTAACTACTGGCCTCCTACTAACTACCGCCCTTAAATTCCCACCAATCACACTATTACTACTCACATCCTCCTCACTCAACCCCACCCTGCTTACCCTTATAGCAATTGCCTCAACAGCCCTAGGAGGCTGAACCGGACTAAACCAAACCCAAACCCGTAAGATCTTAGCCTTTTCCTCCATCTCCCACTCAGGCTGAATAGCCATTATCCTTGTGTATAACCCCAAACTCACCCTAATTGCTTTCTTCCTCTATTGCTTAATAATTATTCCCATTTTCCTTACCCTTAACACAATTAAAACCCTAAAACTAACCACAATATCAACTGCATGAACAAAAATCCCCTCATTAACTGCAACCCTTATACTTATGCTCCTATCATTAGCAGGACTACCCCCACTAACAGGCTTCCTACCAAAATGACTTATCATCCAAGAACTCACTAAACAGGAAATAACCCCAACAGCAACAATCATCACCCTACTATCCCTACTGGGACTTTTCTTTTACCTACGACTTGCCTACTGCGCCACAATCACCCTACCCCCTAACTCCACTAACCACATAAAACAATGACAAACCAATAAATCAACAAACATAACCATCACAACTTTCATCTCCCTATCCACCATACTTCTACCCCTCTCCCCCATAATCCTCACAATCCCTTAG
1823_PascoPE	ATGAACCCCCAAGCCAAATTACTTTCAATCACAAGCCTATTCCTAGGAACAACTATTACAATCTCAAGCAACCACTGAATAATAGCATGAACTGGATTAGAAATCAATACCTTAGCCATTCTCCCCCTCATTTCAAAATCTCATCACCCACGAGCCATCGAAGCCACAACAAAATACTTTCTAGTCCAAGCAGCTGCTTCAGCATTACTCCTATTCTCCAGCGTAACTAACGCATGATACACCGGACAGTGAGACATCACCCAACTCACCAATCCCACATCATGCCTACTCCTTACCATAGCCATTTCAATTAAACTAGGACTAGTCCCATTTCACTTTTGATTCCCAGAAGTCCTCCAAGGCACATCCCTAACTACTGGCCTCCTACTAACTACCGCCCTTAAATTCCCACCAATCACACTATTACTACTCACATCCTCCTCACTCAACCCCACCCTGCTTACCCTTATAGCAATTGCCTCAACAGCCCTAGGAGGCTGAACCGGACTAAACCAAACCCAAACCCGTAAGATCTTAGCCTTTTCCTCCATCTCCCACTCAGGCTGAATAGCCATTATCCTTGTGTATAACCCCAAACTCACCCTAATTGCTTTCTTCCTCTATTGCTTAATAATTATTCCCATTTTCCTTACCCTTAACACAATTAAAACCCTAAAACTAACCACAATATCAACTGCATGAACAAAAATCCCCTCATTAACTGCAACCCTTATACTTATGCTCCTATCATTAGCAGGACTACCCCCACTAACAGGCTTCCTACCAAAATGACTTATCATCCAAGAACTCACTAAACAGGAAATAACCCCAACAGCAACAATCATCACCCTACTATCCCTACTGGGACTTTTCTTTTACCTACGACTTGCCTACTGCGCCACAATCACCCTACCCCCTAACTCCACTAACCACATAAAACAATGACAAACCAATAAATCAACAAACATAACCATCACAACTTTCATCTCCCTATCCACCATACTTCTACCCCTCTCCCCCATAATCCTCACAATCCCTTAG
1836_PascoPE	ATGAACCCCCAAGCCAAATTACTTTCAATCACAAGCCTATTCCTAGGAACAACTATTACAATCTCAAGCAACCACTGAATAATAGCATGAACTGGATTAGAAATCAATACCTTAGCCATTCTCCCCCTCATTTCAAAATCTCATCACCCACGAGCCATCGAAGCCACAACAAAATACTTTCTAGTCCAAGCAGCTGCTTCAGCATTACTCCTATTCTCCAGCGTAACTAACGCATGATACACCGGACAGTGAGACATCACCCAACTCACCAATCCCACATCATGCCTACTCCTTACCATAGCCATTTCAATTAAACTAGGACTAGTCCCATTTCACTTTTGATTCCCAGAAGTCCTCCAAGGCACATCCCTAACTACTGGCCTCCTACTAACTACCGCCCTTAAATTCCCACCAATCACACTATTACTACTCACATCCTCCTCACTCAACCCCACCCTGCTTACCCTTATAGCAATTGCCTCAACAGCCCTAGGAGGCTGAACCGGACTAAACCAAACCCAAACCCGTAAGATCTTAGCCTTTTCCTCCATCTCCCACTCAGGCTGAATAGCCATTATCCTTGTGTATAACCCCAAACTCACCCTAATTGCTTTCTTCCTCTATTGCTTAATAATTATTCCCATTTTCCTTACCCTTAACACAATTAAAACCCTAAAACTAACCACAATATCAACTGCATGAACAAAAATCCCCTCATTAACTGCAACCCTTATACTTATGCTCCTATCATTAGCAGGACTACCCCCACTAACAGGCTTCCTACCAAAATGACTTATCATCCAAGAACTCACTAAACAGGAAATAACCCCAACAGCAACAATCATCACCCTACTATCCCTACTGGGACTTTTCTTTTACCTACGACTTGCCTACTGCGCCACAATCACCCTACCCCCTAACTCCACTAACCACATAAAACAATGACAAACCAATAAATCAACAAACATAACCATCACAACTTTCATCTCCCTATCCACCATACTTCTACCCCTCTCCCCCATAATCCTCACAATCCCTTAG
33728_CajamarcaPE	ATGAACCCCCAAGCCAAATTACTTTCAATCACAAGCCTATTCCTAGGAACAACCATTACAATCTCAAGCAACCACTGAGTAATAGCATGAACTGGATTAGAAATCAATACCTTAGCCATTCTTCCCCTCATTTCAAAATCTCATCACCCACGAGCCATCGAAGCCACAACAAAAAAATTTCTAGTCCAAGCAGCTGCTTCAGCATTACTCCTATTCTCCAGCGTAACTAACGCATGACACACCGGACAGTGAGACATCACCCAACTCACCAATCCCACATCATGCCTACTCCTTACCATAGCCATTTCAATTAAACTAGGACTAGTCCCATTTCACTTTTGATTCCCAGAAGTCCTCCAAGGCACATCCCTAACTACTGGCCTCCTACTAACTACCGCCCTTAAATTCCCACCAACCACACTATTACTACTCACATCCTCCTCACTCAACCCCACCCTGCTTACCCTTATAGCAATCGCCTCAACAGCCCTAGGAGGCTGAACCGGACTAAACCAAACCCAAACCCGCAAGATCTTAGCCTTTTCCTCCATCTCCCACTCAGGCTGAATAGCCATTATCCTTGTGTATAACCCCAAACTCACCCTAATTACTTTCTTCCTCTATTGCTTAATAATTATTCCCATTTTCCTTACCCTTAACACAATCAAAACCCTAAAACTAACCACAATATCAACTGCATGAACAAAAATCCCCTCATTAACTGCAACCCTTATACTTATACTCCTATCATTAGCAGGACTACCTCCACTAACAGGCTTCCTACCAAAATGACTTATCATCCAAGAGCTCACTAAACAGGAAATAACCCCAACAGCAACAATCATCACCCTACTATCCCTACTAGGACTTTTCTTTTACCTACGACTTGCCTACTGCGCCACAATCACCCTACCCCCTAACTCCACTAACCACATAAAACAATGACAAACCAATAAATCAACAAACATAACCATCACAACTTTCATCTCCCTATCCACCATACTTCTACCCCTCTCCCCCATAATCCTCACAATCCCTTAG
33729_CajamarcaPE	ATGAACCCCCAAGCCAAATTACTTTCAATCACAAGCCTATTCCTAGGAACAACCATTACAATCTCAAGCAACCACTGAGTAATAGCATGAACTGGATTAGAAATCAATACCTTAGCCATTCTTCCCCTCATTTCAAAATCTCATCACCCACGAGCCATCGAAGCCACAACAAAATACTTTCTAGTCCAAGCAGCTGCTTCAGCATTACTCCTATTCTCCAGCGTAACTAACGCATGACACACCGGACAGTGAGACATCACCCAACTCACCAATCCCACATCATGCCTACTCCTTACCATAGCCATTTCAATTAAACTAGGACTAGTCCCATTTCACTTTTGATTCCCAGAAGTCCTCCAAGGCACATCCCTAACTACTGGCCTCCTACTAACTACCGCCCTTAAATTCCCACCAACCACACTATTACTACTCACATCCTCCTCACTCAACCCCACCCTGCTTACCCTTATAGCAATCGCCTCAACAGCCCTAGGAGGCTGAACCGGACTAAACCAAACCCAAACCCGCAAGATCTTAGCCTTTTCCTCCATCTCCCACTCAGGCTGAATAGCCATTATCCTTGTGTATAACCCCAAACTCACCCTAATTACTTTCTTCCTCTATTGCTTAATAATTATTCCCATTTTCCTTACCCTTAACACAATCAAAACCCTAAAACTAACCACAATATCAACTGCATGAACAAAAATCCCCTCATTAACTGCAACCCTTATACTTATACTCCTATCATTAGCAGGACTACCTCCACTAACAGGCTTCCTACCAAAATGACTTATCATCCAAGAGCTCACTAAACAGGAAATAACCCCAACAGCAACAATCATCACCCTACTATCCCTACTAGGACTTTTCTTTTACCTACGACTTGCCTACTGCGCCACAATCACCCTACCCCCTAACTCCACTAACCACATAAAACAATGACAAACCAATAAATCAACAAACATAACCATCACAACTTTCATCTCCCTATCCACCATACTTCTACCCCTCTCCCCCATAATCCTCACAATCCCTTAG
43491_SnMartinPE	ATGAACCCCCAAGCCAAATTACTTTCAATCACAAGCCTATTCCTAGGAACAACCATTACAATCTCAAGCAACCACTGAGTAATAGCATGAACTGGATTAGAAATCAATACCTTAGCCATTCTTCCCCTCATTTCAAAATCTCATCACCCACGAGCCATCGAAGCCACAACAAAATACTTTCTAGTCCAAGCAGCTGCTTCAGCATTACTCCTATTCTCCAGCGTAACTAACGCATGACACACCGGACAGTGAGACATCACCCAACTCACCAATCCCACATCATGCCTACTCCTTACCATAGCCATTTCAATTAAACTAGGACTAGTCCCATTTCACTTTTGATTCCCAGAAGTCCTCCAAGGCACATCCCTAACTACTGGCCTCCTACTAACTACCGCCCTTAAATTCCCACCAACCACACTATTACTACTCACATCCTCCTCACTCAACCCCACCCTGCTTACCCTTATAGCAATCGCCTCAACAGCCCTAGGAGGCTGAACCGGACTAAACCAAACCCAAACCCGCAAGATCTTAGCCTTTTCCTCCATCTCCCACTCAGGCTGAATAGCCATTATCCTTGTGTATAACCCCAAACTCACCCTAATTACTTTCTTCCTCTATTGCTTAATAATTATTCCCATTTTCCTTACCCTTAACACAATCAAAACCCTAAAACTAACCACAATATCAACTGCATGAACAAAAATCCCCTCATTAACTGCAACCCTTATACTTATACTCCTATCATTAGCAGGACTACCTCCACTAACAGGCTTCCTACCAAAATGACTTATCATCCAAGAGCTCACTAAACAGGAAATAACCCCAACAGCAACAATCATCACCCTACTATCCCTACTAGGACTTTTCTTTTACATACGACTTGCCTACTGCGCCACAATCACCCTACCCCCTAACTCCACTAACCACATAAAACAATGACAAACCAATAAATCAACAAACATAACCATCACAACTTTCATCTCCCTATCCACCATACTTCTACCCCTCTCCCCCATAATCCTCACAATCCCTTAG
43533_SnMartinPE	ATGAACCCCCAAGCCAAATTACTTTCAATCACAAGCCTATTCCTAGGAACAACCATTACAATCTCAAGCAACCACTGAGTAATAGCATGAACTGGATTAGAAATCAATACCTTAGCCATTCTTCCCCTCATTTCAAAATCTCATCACCCACGAGCCATCGAAGCCACAACAAAATACTTTCTAGTCCAAGCAGCTGCTTCAGCATTACTCCTATTCTCCAGCGTAACTAACGCATGACACACCGGACAGTGAGACATCACCCAACTCACCAATCCCACATCATGCCTACTCCTTACCATAGCCATTTCAATTAAACTAGGACTAGTCCCATTTCACTTTTGATTCCCAGAAGTCCTCCAAGGCACATCCCTAACTACTGGCCTCCTACTAACTACCGCCCTTAAATTCCCACCAACCACACTATTACTACTCACATCCTCCTCACTCAACCCCACCCTGCTTACCCTTATAGCAATCGCCTCAACAGCCCTAGGAGGCTGAACCGGACTAAACCAAACCCAAACCCGCAAGATCTTAGCCTTTTCCTCCATCTCCCACTCAGGCTGAATAGCCATTATCCTTGTGTATAACCCCAAACTCACCCTAATTACTTTCTTCCTCTATTGCTTAATAATTATTCCCATTTTCCTTACCCTTAACACAATCAAAACCCTAAAACTAACCACAATATCAACTGCATGAACAAAAATCCCCTCATTAACTGCAACCCTTATACTTATACTCCTATCATTAGCAGGACTACCTCCACTAACAGGCTTCCTACCAAAATGACTTATCATCCAAGAGCTCACTAAACAGGAAATAACCCCAACAGCAACAATCATCACCCTACTATCCCTACTAGGACTTTTCTTTTACCTACGACTTGCCTACTGCGCCACAATCACCCTACCCCCTAACTCCACTAACCACATAAAACAATGACAAACCAATAAATCAACAAACATAACCATCACAACTTTCATCTCCCTATCCACCATACTTCTACCCCTCTCCCCCATAATCCTCACAATCCCTTAG
43578_SnMartinPE	ATGAACCCCCAAGCCAAATTACTTTCAATCACAAGCCTATTCCTAGGAACAACCATTACAATCTCAAGCAACCACTGAGTAATAGCATGAACTGGATTAGAAATCAATACCTTAGCCATTCTTCCCCTCATTTCAAAATCTCATCACCCACGAGCCATCGAAGCCACAACAAAATACTTTCTAGTCCAAGCAGCTGCTTCAGCATTACTCCTATTCTCCAGCGTAACTAACGCATGACACACCGGACAGTGAGACATCACCCAACTCACCAATCCCACATCATGCCTACTCCTTACCATAGCCATTTCAATTAAACTAGGACTAGTCCCATTTCACTTTTGATTCCCAGAAGTCCTCCAAGGCACATCCCTAACTACTGGCCTCCTACTAACTACCGCCCTTAAATTCCCACCAACCACACTATTACTACTCACATCCTCCTCACTCAACCCCACCCTGCTTACCCTTATAGCAATCGCCTCAACAGCCCTAGGAGGCTGAACCGGACTAAACCAAACCCAAACCCGCAAGATCTTAGCCTTTTCCTCCATCTCCCACTCAGGCTGAATAGCCATTATCCTTGTGTATAACCCCAAACTCACCCTAATTACTTTCTTCCTCTATTGCTTAATAATTATTCCCATTTTCCTTACCCTTAACACAATCAAAACCCTAAAACTAACCACAATATCAACTGCATGAACAAAAATCCCCTCATTAACTGCAACCCTTATACTTATACTCCTATCATTAGCAGGACTACCTCCACTAACAGGCTTCCTACCAAAATGACTTATCATCCAAGAGCTCACTAAACAGGAAATAACCCCAACAGCAACAATCATCACCCTACTATCCCTACTAGGACTTTTCTTTTACATACGACTTGCCTACTGCGCCACAATCACCCTACCCCCTAACTCCACTAACCACATAAAACAATGACAAACCAATAAATCAACAAACATAACCATCACAACTTTCATCTCCCTATCCACCATACTTCTACCCCTCTCCCCCATAATCCTCACAATCCCTTAG
44045_SnMartinPE	ATGAACCCCCAAGCCAAATTACTTTCAATCACAAGCCTATTCCTAGGAACAACCATTACAATCTCAAGCAACCACTGAGTAATAGCATGAACTGGATTAGAAATCAATACCTTAGCCATTCTTCCCCTCATTTCAAAATCTCATCACCCACGAGCCATCGAAGCCACAACAAAATACTTTCTAGTCCAAGCAGCTGCTTCAGCATTACTCCTATTCTCCAGCGTAACTAACGCATGACACACCGGACAGTGAGACATCACCCAACTCACCAATCCCACATCATGCCTACTCCTTACCATAGCCATTTCAATTAAACTAGGACTAGTCCCATTTCACTTTTGATTCCCAGAAGTCCTCCAAGGCACATCCCTAACTACTGGCCTCCTACTAACTACCGCCCTTAAATTCCCACCAACCACACTATTACTACTCACATCCTCCTCACTCAACCCCACCCTGCTTACCCTTATAGCAATCGCCTCAACAGCCCTAGGAGGCTGAACCGGACTAAACCAAACCCAAACCCGCAAGATCTTAGCCTTTTCCTCCATCTCCCACTCAGGCTGAATAGCCATTATCCTTGTGTATAACCCCAAACTCACCCTAATTACTTTCTTCCTCTATTGCTTAATAATTATTCCCATTTTCCTTACCCTTAACACAATCAAAACCCTAAAACTAACCACAATATCAACTGCATGAACAAAAATCCCCTCATTAACTGCAACCCTTATACTTATACTCCTATCATTAGCAGGACTACCTCCACTAACAGGCTTCCTACCAAAATGACTTATCATCCAAGAGCTCACTAAACAGGAAATAACCCCAACAGCAACAATCATCACCCTACTATCCCTACTAGGACTTTTCTTTTACCTACGACTTGCCTACTGCGCCACAATCACCCTACCCCCTAACTCCACTAACCACATAAAACAATGACAAACCAATAAATCAACAAACATAACCATCACAACTTTCATCTCCCTATCCACCATACTTCTACCCCTCTCCCCCATAATCCTCACAATCCCTTAG
44394_SnMartinPE	ATGAACCCCCAAGCCAAATTACTTTCAATCACAAGCCTATTCCTAGGAACAACCATTACAATCTCAAGCAACCACTGAATAATAGCATGAACTGGATTAGAAATCAATACCTTAGCCATTCTCCCCCTCATTTCAAAATCTCATCACCCACGAGCCATCGAAGCCACAACAAAATACTTTCTAGTCCAAGCAGCTGCTTCAGCATTACTCCTATTCTCCAGCGTAACTAACGCATGACACACCGGACAGTGAGACATCACCCAACTCACCAATCCCACATCATGCCTACTCCTTACCATAGCCATTTCAATTAAACTAGGACTAGTCCCATTTCACTTTTGATTCCCAGAAGTCCTCCAAGGCACATCCCTAACTACTGGCCTCCTACTAACTACCGCCCTTAAATTCCCACCAACCACACTATTACTACTCACATCCTCCTCACTCAACCCCACCCTACTTACCCTTATAGCAATTGCCTCAGCAGCCCTAGGAGGCTGAACCGGACTAAACCAAACCCAAACCCGCAAGATCTTAGCCTTTTCCTCCATCTCCCACTCAGGCTGAATAGCCATTATCCTTGTGTATAACCCCAAACTCACCCTAATTACTTTCTTCCTCTATTGCTTAATAATTATTCCCATTTTCCTTACCCTTAACACAATCAAAACCCTAAAACTAACCACAATATCAACTGCATGAACAAAAATCCCCTCATTAACTGCAACCCTTATACTTATGCTCCTATCATTAGCAGGACTACCCCCACTAACAGGCTTCCTACCAAAATGACTTATCATCCAAGAGCTCACTAAACAGGAAATAACCCCAACAGCAACAATCATCACCCTGCTATCCCTACTGGGACTTTTCTTTTACCTACGACTTGCCTACTGCGCCACAATCACCCTACCCCCTAACTCCACTAACCACATAAAACAATGACAAACCAATAAATCAACAAACATAACCATCACAACTTTCATCTCCCTATCCACCATACTTCTACCCCTCTCCCCCATAATCCTCACAATCCCTTAG
44460_SnMartinPE	ATGAACCCCCAAGCCAAATTACTTTCAATCACAAGCCTATTCCTAGGAACAACCATTACAATCTCAAGCAACCACTGAGTAATAGCATGAACTGGATTAGAAATCAATACCTTAGCCATTCTTCCCCTCATTTCAAAATCTCATCACCCACGAGCCATCGAAGCCACAACAAAATACTTTCTAGTCCAAGCAGCTGCTTCAGCATTACTCCTATTCTCCAGCGTAACTAACGCATGACACACCGGACAGTGAGACATCACCCAACTCACCAATCCCACATCATGCCTACTCCTTACCATAGCCATTTCAATTAAACTAGGACTAGTCCCATTTCACTTTTGATTCCCAGAAGTCCTCCAAGGCACATCCCTAACTACTGGCCTCCTACTAACTACCGCCCTTAAATTCCCACCAACCACACTATTACTACTCACATCCTCCTCACTCAACCCCACCCTGCTTACCCTTATAGCAATCGCCTCAACAGCCCTAGGAGGCTGAACCGGACTAAACCAAACCCAAACCCGCAAGATCTTAGCCTTTTCCTCCATCTCCCACTCAGGCTGAATAGCCATTATCCTTGTGTATAACCCCAAACTCACCCTAATTACTTTCTTCCTCTATTGCTTAATAATTATTCCCATTTTCCTTACCCTTAACACAATCAAAACCCTAAAACTAACCACAATATCAACTGCATGAACAAAAATCCCCTCATTAACTGCAACCCTTATACTTATACTCCTATCATTAGCAGGACTACCTCCACTAACAGGCTTCCTACCAAAATGACTTATCATCCAAGAGCTCACTAAACAGGAAATAACCCCAACAGCAACAATCATCACCCTACTATCCCTACTAGGACTTTTCTTTTACCTACGACTTGCCTACTGCGCCACAATCACCCTACCCCCTAACTCCACTAACCACATAAAACAATGACAAACCAATAAATCAACAAACATAACCATCACAACTTTCATCTCCCTATCCACCATACTTCTACCCCTCTCCCCCATAATCCTCACAATCCCTTAG
44594_SnMartinPE	ATGAACCCCCAAGCCAAATTACTTTCAATCACAAGCCTATTCCTAGGAACAACCATTACAATCTCAAGCAACCACTGAGTAATAGCATGAACTGGATTAGAAATCAATACCTTAGCCATTCTTCCCCTCATTTCAAAATCTCATCACCCACGAGCCATCGAAGCCACAACAAAATACTTTCTAGTCCAAGCAGCTGCTTCAGCATTACTCCTATTCTCCAGCGTAACTAACGCATGACACACCGGACAGTGAGACATCACCCAACTCACCAATCCCACATCATGCCTACTCCTTACCATAGCCATTTCAATTAAACTAGGACTAGTCCCATTTCACTTTTGATTCCCAGAAGTCCTCCAAGGCACATCCCTAACTACTGGCCTCCTACTAACTACCGCCCTTAAATTCCCACCAACCACACTATTACTACTCACATCCTCCTCACTCAACCCCACCCTGCTTACCCTTATAGCAATCGCCTCAACAGCCCTAGGAGGCTGAACCGGACTAAACCAAACCCAAACCCGCAAGATCTTAGCCTTTTCCTCCATCTCCCACTCAGGCTGAATAGCCATTATCCTTGTGTATAACCCCAAACTCACCCTAATTACTTTCTTCCTCTATTGCTTAATAATTATTCCCATTTTCCTTACCCTTAACACAATCAAAACCCTAAAACTAACCACAATATCAACTGCATGAACAAAAATCCCCTCATTAACTGCAACCCTTATACTTATACTCCTATCATTAGCAGGACTACCTCCACTAACAGGCTTCCTACCAAAATGACTTATCATCCAAGAGCTCACTAAACAGGAAATAACCCCAACAGCAACAATCATCACCCTACTATCCCTACTAGGACTTTTCTTTTACCTACGACTTGCCTACTGCGCCACAATCACCCTACCCCCTAACTCCACTAACCACATAAAACAATGACAAACCAATAAATCAACAAACATAACCATCACAACTTTCATCTCCCTATCCACCATACTTCTACCCCTCTCCCCCATAATCCTCACAATCCCTTAG
572_PunoPE	ATGAACCCCCAAGCCAAATTACTTTCAATCACAAGCCTATTCCTAGGAACAACTATTACAATCTCAAGCAACCACTGAATAATAGCATGAACTGGATTAGAAATCAACACCTTAGCCATTCTCCCCCTCATTTCAAAATCTCATCACCCACGAGCCATTGAAGCCACAACAAAATACTTTCTAGTCCAAGCAGCTGCTTCAGCATTACTCCTATTCTCCAGCGTAACTAACGCATGACACACCGGACAGTGAGACATCACCCAACTCACTAATCCCACATCATGCCTACTCCTTACCATAGCCATTTCAATTAAACTAGGACTAGTCCCATTTCACTTTTGATTCCCAGAAGTCCTCCAAGGCACATCCCTAACTACTGGCCTCCTACTAACTACCGCCCTTAAATTCCCACCAACCACACTATTACTACTCACATCCTCCTCACTCAACCCCACCCTACTTACCCTTATAGCAATTGCCTCAACAGCCCTAGGAGGCTGAACCGGACTAAACCAAACCCAAACCCGCAAGATCTTAGCCTTTTCCTCCATCTCCCACTCTGGCTGAATAGCCATTATCCTCGTGTATAACCCCAAACTCACCCTAATTACTTTCTTCCTCTATTGCTTAATAATTATTCCCATTTTCCTTACCCTTAACACAATCAAAACCCTAAAACTAACCACAATATCAACTGCATGAACAAAAATCCCCTCATTAACTGCAACCCTTATACTTATGCTCCTATCATTAGCAGGACTACCCCCACTAACAGGCTTCCTACCAAAATGACTTATCATCCAAGAACTCACTAAACAGGAAATAACCCCAACAGCAACAATCATCACCCTAATATCCCTACTGGGACTTTTCTTTTACCTACGACTTGCCTACTGCGCCACAATCACCCTACCCCCTAACTCCACTAACCACATAAAACAATGACAAACCAATAAATCAACAAACATAACCATCACAACTTTCATCTCCCTATCCACCATACTTCTACCCCTCTCCCCCATAATCCTCACAATCCCTTAG
AMC1045_PerijaCO	ATGAACCCTCAAGCTAAATTACTTTCAATCATAAGCCTACTCCTAGGAACAACTATCACAATCTCAAGCAACCATTGAATAATAGCATGGACTGGACTAGAAATCAATACCTTAGCCATTCTTCCCCTCATTTCAAAATCTCACCACCCACGAGCCATCGAAGCCGCAACAAAATACTTTCTAGTCCAAGCAGCTGCCTCAGCATTACTTTTATTCTCCAGCGTAACTAACGCATGACACACCGGACAATGAGACATCACCCAACTCACCGACCCCACATCATGCTTACTTCTTACCACAGCCATTTCAATTAAACTAGGACTAGTCCCATTTCACTTTTGATTCCCAGAAATCCTCCAAGGTACATCCCTAACTACCGGCCTCCTGCTAGCTACCGCCCTTAAATTCCCACCAACCACACTATTACTACTCACATCCTCCTCACTCAACCCTACCTTACTTACCCTTATAGCAATCGCCTCAACCGCCCTAGGGGGCTGAACCGGACTAAACCAGACCCAAACCCGCAAAATCTTAGCCTTCTCTTCCATCTCCCACTCAGGCTGAATAACCATCATCCTTGTATATAACCCCAAACTCACCCTAATTACTTTCTTCCTCTATTGCCTAATAACTATCCCCATTTTCCTTACCCTCAACACAATCAAAACCCTAAAACTAACCACAATATCAACTGCATGAACAAAAATCCCCTCATTAACTGCAACCCTTATACTTATACTCCTATCATTAGCAGGACTACCCCCACTAACAGGCTTCCTACCAAAATGACTAATCATCCAAGAACTCACTAAACAGGAGATAACCCCAACAGCAACAATCATCACCCTACTATCCCTATTGGGACTTTTCTTCTACCTACGACTTGCCTACTGCGCCACAATCACCTTACCCCCTAACTCTACTAACCACATAAAACAATGACAAACCAATAAATCAACAAGCATAGCCATCACAACTTTCATCTCCCTATCCACCATACTTCTACCCCTCTCCCCCATAATCCTCACAATCCCTTAG
AMC1171_EnvigadoAntCO	ATGAACCCCCAAGCCAAATTACTTTCAATCACAAGCCTATTCCTAGGAACAACTATTACAATCTCAAGCAACCACTGAATAATAGCATGAACTGGATTAGAAATCAATACCTTAGCCATTCTCCCCCTCATTTCAAAATCTCATCACCCACGAGCCATCGAAGCCACAACCAAATACTTTCTAGTCCAAGCAGCTGCTTCAGCATTACTCCTATTCTCTAGCGTAACTAACGCATGACACACCGGACAGTGAGACATCACCCAACTCACCAATCCCACATCATGCCTACTCCTTACCATAGCCATTTCAATTAAACTAGGACTAGTCCCATTTCACTTTTGATTCCCAGAAGTCCTCCAAGGCACATCCCTAACTACTGGCCTCCTACTAACTACCGCCCTTAAATTCCCACCAACCACACTATTACTACTCACATCCTCCTCACTCAACCCCACCTTGCTTACCCTTATAGCAATTGCCTCAACAGCCCTAGGAGGCTGAACCGGACTAAACCAAACCCAAACCCGCAAGATCTTAGCCTTTTCCTCCATCTCCCACTCAGGCTGAATAGCCATTATCCTTGTGTATAATCCCAAACTCACCCTAATTACTTTCTTCCTCTATTGCTTAATAATTATCCCCATTTTCCTTACCCTTAACACAATCAAAACCCTAAAACTAACCACAATATCAACTGCATGAACAAAAATCCCCTCATTAACTGCAACCCTTATACTTATGCTCCTATCATTAGCAGGACTACCCCCACTAACAGGCTTCCTACCAAAATGACTTATCATCCAAGAACTCACTAAACAGGAAATAACCCCAACAGCAACAATCATCACCCTACTATCCCTACTGGGACTTTTCTTTTACCTACGACTTGCCTACTGCGCCACAATCACCCTACCCCCTAACTCCACTAACCACATAAAACAATGACAAACCAATAAATCAACAAACATAACCATCACAACTTTCATTTCCCTATCCACCATACTTCTACCCCTCTCCCCCATAATCCTCACAATCCCTTAG
AMC994_StaMartaCO	ATGAACCCCCAAGCCAAATTACTTTCAATCACAAGCCTATTCCTAGGAACAACTATCACAATCTCAAGCAACCACTGAATAATAGCATGAACTGGATTAGAAATCAATACTTTAGCCATTCTCCCCCTTATTTCAAAATCTCATCACCCACGAGCCATCGAAGCCGCAACAAAATACTTTCTAGTCCAAGCAGCTGCTTCAGCATTACTCCTATTCTCCAGCATAACTAACGCATGACACACCGGACAATGAGACATCACCCAACTCACCAATCCCACATCATGCTTACTCCTTACCATAGCCATTTCAATTAAACTAGGACTAGTCCCATTCCACTTTTGATTCCCAGAAGTCCTCCAAGGCACATCCCTAACTACCGGCCTTCTGCTAGCTACCGCCCTTAAATTCCCACCAACCACACTATTACTACTCACATCCTCCTCACTCAACCCTACCTTACTTACCCTTATAGCAATCGCCTCAACAGCCCTAGGAGGCTGAACCGGACTAAACCAGACCCAAACCCGCAAGATCTTAGCCTTTTCTTCCATCTCCCACTCAGGCTGAATAGCCATTATCCTTGTATATAACCCCAAACTTACTCTAATTACTTTCTTCCTCTATTCCTTAATAACTATCCCCATTTTCCTTACCCTCAACACAATCAAAACCCTAAAACTAACCACAATATCAACTGCATGAACAAAAATCCCCTCATTAACTGCAACCCTTATACTTATGCTCCTATCATTAGCAGGACTACCCCCACTAACAGGCTTCCTACCAAAATGACTAATCATCCAAGAACTCACTAAACAGGAAATAACCCCAACAGCAACAATCATCACCCTACTATCCCTACTGGGACTTTTCTTTTACCTACGACTTGCCTACTGCGCCACAATCACCTTACCCCCTAACTCCACTAACCACATAAAACAATGACAAACCAATAAATCAACAAACATAACCATCACAACTTTCATCTCCCTATCCACCATACTTCTACCCCTCTCTCCCATAATCCTCACAATCCCTTAG
ANSP19156_ZamoraEC	ATGAACCCCCAAGCCAAATTACTTTCAATCACAAGCCTATTCCTAGGAACAACCATTACAATCTCAAGCAACCACTGAGTAATAGCATGAACTGGATTAGAAATCAATACCTTAGCCATTCTTCCCCTCATTTCAAAATCTCATCACCCACGAGCCATCGAAGCCACAACAAAATACTTTCTAGTCCAAGCAGCTGCTTCAGCATTACTCCTATTCTCCAGCGTAACTAACGCATGACACACCGGACAGTGAGACATCACCCAACTCACCAATCCCACATCATGCCTACTCCTTACCATAGCCATTTCAATTAAACTAGGACTAGTCCCATTTCACTTTTGATTCCCAGAAGTCCTCCAAGGCACATCCCTAACTACTGGCCTCCTACTAACTACCGCCCTTAAATTCCCACCAACCACACTATTACTACTCACATCCTCCTCACTCAACCCCACCCTGCTTACCCTTATAGCAATCGCCTCAACAGCCCTAGGAGGCTGAACCGGACTAAACCAAACCCAAACCCGCAAGATCTTAGCCTTTTCCTCCATCTCCCACTCAGGCTGAATAGCCATTATCCTTGTGTATAACCCCAAACTCACCCTAATTACTTTCTTCCTCTATTGCTTAATAATTATTCCCATTTTCCTTACCCTTAACACAATCAAAACCCTAAAACTAACCACAATATCAACTGCATGAACAAAAATCCCCTCATTAACTGCAACCCTTATACTTATACTCCTATCATTAGCAGGACTACCTCCACTAACAGGCTTCCTACCAAAATGACTTATCATCCAAGAGCTCACTAAACAGGAAATAACCCCAACAGCAACAATCATCACCCTACTATCCCTACTAGGACTTTTCTTTTACCTACGACTTGCCTACTGCGCCACAATCACCCTACCCCCTAACTCCACTAACCACATAAAACAATGACAAACCAATAAATCAACAAACATAACCATCACAACTTTCATCTCCCTATCCACCATACTTCTACCCCTCTCCCCCATAATCCTCACAATCCCTTAG
ANSP19428_ZamoraEC	ATGAACCCCCAAGCCAAATTACTTTCAATCACAAGCCTATTCCTAGGAACAACCATTACAATCTCAAGCAACCACTGAGTAATAGCATGAACTGGATTAGAAATCAATACCTTAGCCATTCTTCCCCTCATTTCAAAATCTCATCACCCACGAGCCATCGAAGCCACAACAAAATACTTTCTAGTCCAAGCAGCTGCTTCAGCATTACTCCTATTCTCCAGCGTAACTAACGCATGACACACCGGACAGTGAGACATCACCCAACTCACCAATCCCACATCATGCCTACTCCTTACCATAGCCATTTCAATTAAACTAGGACTAGTCCCATTTCACTTTTGATTCCCAGAAGTCCTCCAAGGCACATCCCTAACTACTGGCCTCCTACTAACTACCGCCCTTAAATTCCCACCAACCACACTATTACTACTCACATCCTCCTCACTCAACCCCACCCTGCTTACCCTTATAGCAATCGCCTCAACAGCCCTAGGAGGCTGAACCGGACTAAACCAAACCCAAACCCGCAAGATCTTAGCCTTTTCCTCCATCTCCCACTCAGGCTGAATAGCCATTATCCTTGTGTATAACCCCAAACTCACCCTAATTACTTTCTTCCTCTATTGCTTAATAATTATTCCCATTTTCCTTACCCTTAACACAATCAAAACCCTAAAACTAACCACAATATCAACTGCATGAACAAAAATCCCCTCATTAACTGCAACCCTTATACTTATACTCCTATCATTAGCAGGACTACCTCCACTAACAGGCTTCCTACCAAAATGACTTATCATCCAAGAGCTCACTAAACAGGAAATAACCCCAACAGCAACAATCATCACCCTACTATCCCTACTAGGACTTTTCTTTTACCTACGACTTGCCTACTGCGCCACAATCACCCTACCCCCTAACTCCACTAACCACATAAAACAATGACAAACCAATAAATCAACAAACATAACCATCACAACTTTCATCTCCCTATCCACCATACTTCTACCCCTCTCCCCCATAATCCTCACAATCCCTTAG
FM398030_CuscoPE	ATGAACCCCCAAGCCAAATTACTTTCAATCACAAGCCTATTCCTAGGAACAACTATTACAATCTCAAGCAACCACTGAATAATAGCATGAACTGGATTAGAAATCAATACCTTAGCCATTCTCCCCCTCATTTCAAAATCTCATCACCCACGAGCCATCGAAGCCACAACAAAATACTTTCTAGTCCAAGCAGCTGCTTCAGCATTACTCCTATTCTCCAGCATAACTAACGCATGATACACCGGACAGTGAGACATCACCCAACTCACCAATCCCACATCATGCCTACTCCTTACCATAGCCATTTCAATTAAACTAGGACTAGTCCCATTTCACTTTTGATTCCCAGAAGTCCTCCAAGGCACATCCCTAACTACTGGCCTCCTACTAACTACCGCCCTTAAATTCCCACCAATCACACTATTACTACTCACATCCTCCTCACTCAACCCCACCCTGCTTACCCTTATAGCAATTGCCTCAACAGCCCTAGGAGGCTGAACCGGACTAAACCAAACCCAAACCCGCAAGATCTTAGCCTTTTCCTCCATCTCCCACTCAGGCTGAATAGCCATTATCCTTGTGTATAACCCCAAACTCACCTTAATTACTTTCTTCCTCTATTGCTTAATAATTATTCCCATTTTCCTTACCCTTAACACAATCAAAACCCTAAAACTAACCACAATATCAACTGCATGAACAAAAATCCCCTCATTAACTGCAACCCTTATACTTATGCTCCTATCATTAGCAGGACTACCCCCACTAACAGGCTTCCTACCAAAATGACTTATCATCCAAGAACTCACTAAACAGGAAATAACCCCAACAGCAACAATCATCACCCTACTATCCCTACTGGGACTCTTCTTTTACCTACGACTTGCCTACTGCGCCACAATCACCCTACCCCCTAACTCCACTAACCACATAAAACAATGACAAACCAATAAATCAACAAACATAACCATCACAACTTTCATCTCCCTATCCACCATACTTCTACCCCTCTCCCCCATAATCCTCACAATCCCTTAG
IAvH.BT2145_AmalfiAntCO	ATGAACCCCCAAGCCAAATTACTTTCAATCACAAGCCTATTCCTAGGAACAACTATTACAATCTCAAGCAACCACTGAATAATAGCATGAACTGGATTAGAAATCAATACCTTAGCCATTCTCCCCCTCATTTCAAAATCTCATCACCCACGAGCCATCGAAGCCACAACCAAATACTTTCTAGTCCAAGCAGCTGCTTCAGCATTACTCCTATTCTCTAGCGTAACTAACGCATGACACACCGGACAGTGAGACATCACCCAACTCACCAATCCCACATCATGCCTACTCCTTACCATAGCCATTTCAATTAAACTAGGACTAGTCCCATTTCACTTTTGATTCCCAGAAGTCCTCCAAGGCACATCCCTAACTACTGGTCTCCTACTAACTACCGCCCTTAAATTCCCACCAACCACACTATTACTACTCACATCCTCCTCACTCAACCCCACCTTGCTTACCCTTATAGCAATTGCCTCAACAGCCCTAGGAGGCTGAACCGGACTAAACCAAACCCAAACCCGCAAGATCTTAGCCTTTTCCTCCATCTCCCACTCAGGCTGAATAGCCATTATCCTTGTGTATAATCCCAAACTCACCCTAATTACTTTCTTCCTCTATTGCTTAATAATTATCCCCATTTTCCTTACCCTTAACACAATCAAAACCCTAAAACTAACCACAATATCAACTGCATGAACAAAAATCCCCTCATTAACTGCAACCCTTATACTTATGCTCCTATCATTAGCAGGACTACCCCCACTAACAGGCTTCCTACCAAAATGACTTATCATCCAAGAACTCACTAAACAGGAAATAACCCCAACAGCAACAATCATCACCCTACTATCCCTACTGGGACTTTTCTTTTACCTACGACTTGCCTACTGCGCCACAATCACCCTACCCCCTAACTCCACTAACCACATAAAACAATGACAAACCAATAAATCAACAAACATAACCATCACAACTTTCATTTCCCTATCCACCATACTTCTACCCCTCTCCCCCATAATCCTCACAATCCCTTAG
IAvH.BT4016_TatamaRisCO	ATGAACCCCCAAGCCAAATTACTTTCAATCACAAGCCTATTCCTAGGAACAACTATTACAATCTCAAGCAACCACTGAATAATAGCATGAACTGGATTAGAAATCAATACCTTAGCCATTCTCCCCCTCATTTCAAAATCTCATCACCCACGAGCCATCGAAGCCACAACCAAATACTTTCTAGTCCAAGCAGCTGCTTCAGCATTACTCCTATTCTCTAGCGTAACTAACGCATGACACACCGGACAGTGAGACATCACCCAACTCACCAATCCCACATCATGCCTACTCCTTACCATAGCCATTTCAATTAAACTAGGACTAGTCCCATTTCACTTTTGATTCCCAGAAGTCCTCCAAGGCACATCCCTAACTACTGGCCTCCTACTAACTACCGCCCTTAAATTCCCACCAACCACACTATTACTACTCACATCCTCCTCACTCAACCCCACCTTGCTTACCCTTATAGCAATTGCCTCAACAGCCCTAGGAGGCTGAACCGGACTAAACCAAACCCAAACCCGCAAGATCTTAGCCTTTTCCTCCATCTCCCACTCAGGCTGAATAGCCATTATCCTTGTGTATAATCCCAAACTCACCCTAATTACTTTCTTCCTCTATTGCTTAATAATTATCCCCATTTTCCTTACCCTTAACACAATCAAAACCCTAAAACTAACCACAATATCAACTGCATGAACAAAAATCCCCTCATTAACTGCAACCCTTATACTTATGCTCCTATCATTAGCAGGACTACCCCCACTAACAGGCTTCCTACCAAAATGACTTATCATCCAAGAACTCACTAAACAGGAAATAACCCCAACAGCAACAATCATCACCCTACTATCCCTACTGGGACTTTTCTTTTACCTACGACTTGCCTACTGCGCCACAATCACCCTACCCCCTAACTCCACTAACCACATAAAACAATGACAAACCAATAAATCAACAAACATAACCATCACAACTTTCATTTCCCTATCCACCATACTTCTACCCCTCTCCCCCATAATCCTCACAATCCCTTAG
IAvH.BT5199_FrontinoAntCO	ATGAACCCCCAAGCCAAATTACTTTCAATCACAAGCCTATTCCTAGGAACAACTATTACAATCTCAAGCAACCACTGAATAATAGCATGAACTGGATTAGAAATCAATACCTTAGCCATTCTCCCCCTCATTTCAAAATCTCATCACCCACGAGCCATCGAAGCCACAACCAAATACTTTCTAGTCCAAGCAGCTGCTTCAGCATTACTCCTATTCTCTAGCGTAACTAACGCATGACACACCGGACAGTGAGACATCACCCAACTCACCAATCCCACATCATGCCTACTCCTTACCATAGCCATTTCAATTAAACTAGGACTAGTCCCATTTCACTTTTGATTCCCAGAAGTCCTCCAAGGCACATCCCTAACTACTGGCCTCCTACTAACTACCGCCCTTAAATTCCCACCAACCACACTATTACTACTCACATCCTCCTCACTCAACCCCACCTTGCTTACCCTTATAGCAATTGCCTCAACAGCCCTAGGAGGCTGAACCGGACTAAACCAAACCCAAACCCGCAAGATCTTAGCCTTTTCCTCCATCTCCCACTCAGGCTGAATAGCCATTATCCTTGTGTATAATCCCAAACTCACCCTAATTACTTTCTTCCTCTATTGCTTAATAATTATCCCCATTTTCCTTACCCTTAACACAATCAAAACCCTAAAACTAACCACAATATCAACTGCATGAACAAAAATCCCCTCATTAACTGCAACCCTTATACTTATGCTCCTATCATTAGCAGGACTACCCCCACTAACAGGCTTCCTACCAAAATGACTTATCATCCAAGAACTCACTAAACAGGAAATAACCCCAACAGCAACAATCATCACCCTACTATCCCTACTGGGACTTTTCTTTTACCTACGACTTGCCTACTGCGCCACAATCACCCTACCCCCTAACTCCACTAACCACATAAAACAATGACAAACCAATAAATCAACAAACATAACCATCACAACTTTCATTTCCCTATCCACCATACTTCTACCCCTCTCCCCCATAATCCTCACAATCCCTTAG
IAvH.BT7494_AcevedoHuiCO	ATGAACCCCCAAGCCAAATTACTTTCAATCACAAGCCTATTCCTAGGAACAACTATCACAATCTCAAGCAACCACTGAATAATAGCATGAACTGGATTAGAAATCAATACTTTAGCCATTCTCCCCCTCATTTCAAAATCCCATCACCCACGAGCCATCGAAGCCACAACAAAATACTTTCTAGTCCAAGCAACTGCTTCAGCATTACTCCTATTCTCCAGCATAACTAACGCATGACACACCGGACAATGAGACATCACCCAACTCACCAATCCCACATCATGCCTACTCCTTACCATAGCCATTTCAATTAAACTAGGACTAGTCCCATTCCACTTTTGATTCCCAGAAGTCCTCCAAGGCACATCCCTGACTACCGGCCTCCTGCTAGCTACCGCCCTTAAATTCCCACCAATCACACTATTACTGCTCACATCCTCCTCACTCAACCCCACCTTACTTACCCTTATAGCAATTGCCTCAACAGCCCTAGGAGGCTGAACCGGACTAAACCAGACCCAAACCCGCAAGATCTTAGCCTTTTCCTCCATCTCCCACTCAGGCTGAATAGCCATTATCCTTGTATATAACCCCAAACTTACCCTAATTACTTTCTTCCTCTATTGCTTAATAACTACCCCCATTTTCCTTACCCTCAACACAATCAAAACCCTAAAACTAACCACAATATCAACTGCATGAACAAAAATCCCCTCATTAACTGCAACCCTTATACTTATACTCCTATCATTAGCAGGACTACCTCCACTAACAGGCTTCCTACCAAAATGACTAATTATCCAAGAACTCACTAAACAGGAGATAACTCCAACAGCAACAATCATCACCCTACTATCCCTACTGGGACTTTTCTTTTATCTACGACTTGCCTACTGCGCCACAATCACCTTACCCCCTAACTCCACTAACCACATAAAACAATGACAAACCAATAAATCAACAAACATAACCATCACAACTTTCATCTCCCTATCCACCATACTTCTACCCCTCTCTCCCATAATCCTCACAATCCCTTAG
IAvH.BT7506_AcevedoHuiCO	ATGAACCCCCAAGCCAAATTACTTTCAATCACAAGCCTATTCCTAGGAACAACTATCACAATCTCAAGCAACCACTGAATAATAGCATGAACTGGATTAGAAATCAATACTTTAGCCATTCTCCCCCTCATTTCAAAATCCCATCACCCACGAGCCATCGAAGCCACAACAAAATACTTTCTAGTCCAAGCAACTGCTTCAGCATTACTCCTATTCTCCAGCATAACTAACGCATGACACACCGGACAATGAGACATCACCCAACTCACCAATCCCACATCATGCCTACTCCTTACCATAGCCATTTCAATTAAACTAGGACTAGTCCCATTCCACTTTTGATTCCCAGAAGTCCTCCAAGGCACATCCCTGACTACCGGCCTCCTGCTAGCTACCGCCCTTAAATTCCCACCAATCACACTATTACTGCTCACATCCTCCTCACTCAACCCCACCTTACTTACCCTTATAGCAATTGCCTCAACAGCCCTAGGAGGCTGAACCGGACTAAACCAGACCCAAACCCGCAAGATCTTAGCCTTTTCCTCCATCTCCCACTCAGGCTGAATAGCCATTATCCTTGTATATAACCCCAAACTTACCCTAATTACTTTCTTCCTCTATTGCTTAATAACTACCCCCATTTTCCTTACCCTCAACACAATCAAAACCCTAAAACTAACCACAATATCAACTGCATGAACAAAAATCCCCTCATTAACTGCAACCCTTATACTTATACTCCTATCATTAGCAGGACTACCTCCACTAACAGGCTTCCTACCAAAATGACTAATTATCCAAGAACTCACTAAACAGGAGATAACTCCAACAGCAACAATCATCACCCTACTATCCCTACTGGGACTTTTCTTTTATCTACGACTTGCCTACTGCGCCACAATCACCTTACCCCCTAACTCCACTAACCACATAAAACAATGACAAACCAATAAATCAACAAACATAACCATCACAACTTTCATCTCCCTATCCACCATACTTCTACCCCTCTCTCCCATAATCCTCACAATCCCTTAG
IAvH.BT7845_AmalfiAntCO	ATGAACCCCCAAGCCAAATTACTTTCAATCACAAGCCTATTCCTAGGAACAACTATTACAATCTCAAGCAACCACTGAATAATAGCATGAACTGGATTAGAAATCAATACCTTAGCCATTCTCCCCCTCATTTCAAAATCTCATCACCCACGAGCCATCGAAGCCACAACCAAATACTTTCTAGTCCAAGCAGCTGCTTCAGCATTACTCCTATTCTCTAGCGTAACTAACGCATGACACACCGGACAGTGAGACATCACCCAACTCACCAATCCCACATCATGCCTACTCCTTACCATAGCCATTTCAATTAAACTAGGACTAGTCCCATTTCACTTTTGATTCCCAGAAGTCCTCCAAGGCACATCCCTAACTACTGGCCTCCTACTAACTACCGCCCTTAAATTCCCACCAACCACACTATTACTACTCACATCCTCCTCACTCAACCCCACCTTGCTTACCCTTATAGCAATTGCCTCAACAGCCCTAGGAGGCTGAACCGGACTAAACCAAACCCAAACCCGCAAGATCTTAGCCTTTTCCTCCATCTCCCACTCAGGCTGAATAGCCATTATCCTTGTGTATAATCCCAAACTCACCCTAATTACTTTCTTCCTCTATTGCTTAATAATTATCCCCATTTTCCTTACCCTTAACACAATCAAAACCCTAAAACTAACCACAATATCAACTGCATGAACAAAAATCCCCTCATTAACTGCAACCCTTATACTTATGCTCCTATCATTAGCAGGACTACCCCCACTAACAGGCTTCCTACCAAAATGACTTATCATCCAAGAACTCACTAAACAGGAAATAACCCCAACAGCAACAATCATCACCCTACTATCCCTACTGGGACTTTTCTTTTACCTACGACTTGCCTACTGCGCCACAATCACCCTACCCCCTAACTCCACTAACCACATAAAACAATGACAAACCAATAAATCAACAAACATAACCATCACAACTTTCATTTCCCTATCCACCATACTTCTACCCCTCTCCCCCATAATCCTCACAATCCCTTAG
JEAC640_GalanSantCO	ATGAACCCCCAAGCCAAATTACTTTCAATCACAAGCCTATTCCTAGGAACAACTATCACAATCTCAAGCAACCACTGAATAATAGCATGAACTGGATTAGAAATCAATACTTTAGCCATTCTCCCCCTCATTTCAAAATCCCATCACCCACGAGCCATCGAAGCCACAACAAAATACTTTCTAGTCCAAGCAACTGCTTCAGCATTACTCCTATTCTCCAGCATAACTAACGCATGACACACCGGACAATGAGACATCACCCAACTCACCAATCCCACATCATGCCTACTCCTTACCATAGCCATTTCAATTAAACTAGGACTAGTCCCATTCCACTTTTGATTCCCAGAAGTCCTCCAAGGCACATCCCTGACTACCGGCCTCCTGCTAGCTACCGCCCTTAAATTCCCACCAATCACACTATTACTGCTCACATCCTCCTCACTCAACCCCACCTTACTTACCCTTATAGCAATTGCCTCAACAGCCCTAGGAGGCTGAACCGGACTAAACCAGACCCAAACCCGCAAGATCTTAGCCTTTTCCTCCATCTCCCACTCAGGCTGAATAGCCATTATCCTTGTATATAACCCCAAACTTACTCTAATTACTTTCTTCCTCTATTGCTTAATAACTACCCCCATTTTCCTTACCCTCAACACAATCAAAACCCTAAAACTAACCACAATATCAACTGCATGAACAAAAATCCCCTCATTAACTGCAACCCTTATACTTATACTCCTATCATTAGCAGGACTACCTCCACTAACAGGCTTCCTACCAAAATGACTAATCATCCAAGAACTCACTAAACAGGAGATAACTCCAACAGCAACAATCATCACCCTACTATCCCTACTGGGACTTTTCTTTTATCTACGACTTGCCTACTGCGCCACAATCACCTTACCCCCTAACTCCACTAACCACATAAAACAATGACAAACCAATAAATCAACAAACATAACCATCACAACTTTCATCTCCCTATCCACCATACTTCTACCCCTCTCTCCCATAATCCTCACAATCCCTTAG
JM586_FalconVE	ATGAACCCTCAAGCTAAATTACTTTCAATCATAAGCCTACTCCTAGGAACAACTATCACAATCTCAAGCAACCATTGAATAATAGCATGGACTGGACTAGAAATCAATACCTTAGCCATTCTTCCCCTCATTTCAAAATCTCACCACCCACGAGCCATCGAAGCCGCAACAAAATACTTTCTAGTCCAAGCAGCTGCCTCAGCATTACTTTTATTCTCCAGCGTAACTAACGCATGACACACCGGACAATGAGACATCACCCAACTCACCGACCCCACATCATGCTTACTTCTTACCACAGCCATTTCAATTAAACTAGGACTAGTCCCATTTCACTTTTGATTCCCAGAAATCCTCCAAGGTACATCCCTAACTACCGGCCTCCTGCTAGCTACCGCCCTTAAATTCCCACCAACCACACTATTACTACTCACATCCTCCTCACTCAACCCTACCTTACTTACCCTTATAGCAATCGCCTCAACCGCCCTAGGGGGCTGAACCGGACTAAACCAGACCCAAACCCGCAAAATCTTAGCCTTCTCTTCCATCTCCCACTCAGGCTGAATAACCATCATCCTTGTATATAACCCCAAACTCACCCTAATTACTTTCTTCCTCTATTGCCTAATAACTATCCCCATTTTCCTTACCCTCAACACAATCAAAACCCTAAAACTAACCACAATATCAACTGCATGAACAAAAATCCCCTCATTAACTGCAACCCTTATACTTATACTCCTATCATTAGCAGGACTACCCCCACTAACAGGCTTCCTACCAAAATGACTAATCATCCAAGAACTCACTAAACAGGAGATAACCCCAACAGCAACAATCATCACCCTACTATCCCTATTGGGACTTTTCTTCTACCTACGACTTGCCTACTGCGCCACAATCACCTTACCCCCTAACTCTACTAACCACATAAAACAATGACAAACCAATAAATCAACAAGCATAGCCATCACAACTTTCATCTCCCTATCCACCATACTTCTACCCCTCTCCCCCATAATCCTCACAATCCCTTAG
JM593_FalconVE	ATGAACCCTCAAGCTAAATTACTTTCAATCATAAGCCTACTCCTAGGAACAACTATCACAATCTCAAGCAACCATTGAATAATAGCATGGACTGGACTAGAAATCAATACCTTAGCCATTCTTCCCCTCATTTCAAAATCTCACCACCCACGAGCCATCGAAGCCGCAACAAAATACTTTCTAGTCCAAGCAGCTGCCTCAGCATTACTTTTATTCTCCAGCGTAACTAACGCATGACACACCGGACAATGAGACATCACCCAACTCACCGACCCCACATCATGCTTACTTCTTACCACAGCCATTTCAATTAAACTAGGACTAGTCCCATTTCACTTTTGATTCCCAGAAATCCTCCAAGGTACATCCCTAACTACCGGCCTCCTGCTAGCTACCGCCCTTAAATTCCCACCAACCACACTATTACTACTCACATCCTCCTCACTCAACCCTACCTTACTTACCCTTATAGCAATCGCCTCAACCGCCCTAGGGGGCTGAACCGGACTAAACCAGACCCAAACCCGCAAAATCTTAGCCTTCTCTTCCATCTCCCACTCAGGCTGAATAACCATCATCCTTGTATATAACCCCAAACTCACCCTAATTACTTTCTTCCTCTATTGCCTAATAACTATCCCCATTTTCCTTACCCTCAACACAATCAAAACCCTAAAACTAACCACAATATCAACTGCATGAACAAAAATCCCCTCATTAACTGCAACCCTTATACTTATACTCCTATCATTAGCAGGACTACCCCCACTAACAGGCTTCCTACCAAAATGACTAATCATCCAAGAACTCACTAAACAGGAGATAACCCCAACAGCAACAATCATCACCCTACTATCCCTATTGGGACTTTTCTTCTACCTACGACTTGCCTACTGCGCCACAATCACCTTACCCCCTAACTCTACTAACCACATAAAACAATGACAAACCAATAAATCAACAAGCATAGCCATCACAACTTTCATCTCCCTATCCACCATACTTCTACCCCTCTCCCCCATAATCCTCACAATCCCTTAG
JPL258_PerijaCO	ATGAACCCTCAAGCTAAATTACTTTCAATCATAAGCCTACTCCTAGGAACAACTATCACAATCTCAAGCAACCATTGAATAATAGCATGGACTGGACTAGAAATCAATACCTTAGCCATTCTTCCCCTCATTTCAAAATCTCACCACCCACGAGCCATCGAAGCCGCAACAAAATACTTTCTAGTCCAAGCAGCTGCCTCAGCATTACTTTTATTCTCCAGCGTAACTAACGCATGACACACCGGACAATGAGACATCACCCAACTCACCGACCCCACATCATGCTTACTTCTTACCACAGCCATTTCAATTAAACTAGGACTAGTCCCATTTCACTTTTGATTCCCAGAAATCCTCCAAGGTACATCCCTAACTACCGGCCTCCTGCTAGCTACCGCCCTTAAATTCCCACCAACCACACTATTACTACTCACATCCTCCTCACTCAACCCTACCTTACTTACCCTTATAGCAATCGCCTCAACCGCCCTAGGGGGCTGAACCGGACTAAACCAGACCCAAACCCGCAAAATCTTAGCCTTCTCTTCCATCTCCCACTCAGGCTGAATAACCATCATCCTTGTATATAACCCCAAACTCACCCTAATTACTTTCTTCCTCTATTGCCTAATAACTATCCCCATTTTCCTTACCCTCAACACAATCAAAACCCTAAAACTAACCACAATATCAACTGCATGAACAAAAATCCCCTCATTAACTGCAACCCTTATACTTATACTCCTATCATTAGCAGGACTACCCCCACTAACAGGCTTCCTACCAAAATGACTAATCATCCAAGAACTCACTAAACAGGAGATAACCCCAACAGCAACAATCATCACCCTACTATCCCTATTGGGACTTTTCTTCTACCTACGACTTGCCTACTGCGCCACAATCACCTTACCCCCTAACTCTACTAACCACATAAAACAATGACAAACCAATAAATCAACAAGCATAGCCATCACAACTTTCATCTCCCTATCCACCATACTTCTACCCCTCTCCCCCATAATCCTCACAATCCCTTAG
KU16639_AyacuchoPE	ATGAACCCCCAAGCCAAATTACTTTCAATCACAAGCCTATTCCTAGGAACAACTATTACAATCTCAAGCAACCACTGAATAATAGCATGAACTGGATTAGAAATCAATACCTTAGCCATTCTCCCCCTCATTTCAAAATCTCATCACCCACGAGCCATCGAAGCCACAACAAAATACTTTCTAGTCCAAGCAGCTGCTTCAGCATTACTCCTATTCTCCAGCGTAACTAACGCATGATACACCGGACAGTGAGACATCACCCAACTCACCAATCCCACATCATGCCTACTCCTTACCATAGCCATTTCAATTAAACTAGGACTAGTCCCATTTCACTTTTGATTCCCAGAAGTCCTCCAAGGCACATCCCTAACTACTGGCCTCCTACTAACCACCGCCCTTAAATTCCCACCAATCACACTATTACTACTCACATCCTCCTCACTCAACCCCACCCTGCTTACCCTTATAGCAATTGCCTCAACAGCCCTAGGAGGCTGAACCGGACTAAACCAAACCCAAACCCGTAAGATCTTAGCCTTTTCCTCCATCTCCCACTCAGGCTGAATAGCCATTATCCTTGTGTATAACCCCAAACTCACCCTAATTGCTTTCTTCCTCTATTGCTTAATAATTATCCCCATTTTCCTTACCCTTAACACAATTAAAACCCTAAAACTAACCACAATATCAACTGCATGAACAAAAATCCCCTCATTAACTGCAACCCTTATACTTATGCTCCTATCATTAGCAGGACTACCCCCACTAACAGGCTTCCTACCAAAATGACTTATCATCCAAGAACTCACTAAACAGGAAATAACCCCAACAGCAACAATCATCACCCTACTATCCCTACTGGGACTTTTCTTTTACCTACGACTTGCCTACTGCGCCACAATCACCCTACCCCCTAACTCCACTAACCACATAAAACAATGACAAACCAATAAATCAACAAACATAACCATCACAACTTTCATCTCCCTATCCACCATACTTCTACCCCTCTCCCCCATAATCCTCACAATCCCTTAG
ICN35570_OcanaNorteCO	NNNNNNNNNNNNNNNNNNNNNNNNNNNNNNNNNNNNNNNNNNNNNNNNNNNNNNNNNNNNNNNNNNNNNNNNNNNNNNNNNNNNNNNNNNNNNNNNNNNNNNNNNNNNNNNNNNNNNNNNNNNNNNNNNNNNNNNNNNNNNNNNNNNNNNNNNNNNNNNNNNNNNNNNNNNNNNNNNNNNNNNNNCCAAGCAGCTGCCTCAGCATTACTTTTATTCTCCAGCRTAACTAACGCATGACACACCGGACAATGAGACATCACCCAACTCACCGACCCCACATCMTGCTTACTYCTTACCACAGCCATTTCAATTAAACTAGGACTAGTCCCATTTCACTTTTGATTCCCAGAAATCCTCCAAGGTACATCCCTAACTACCGGCCTCCTGCTAGCTACCGCCCTTAAAYTCCCACCAACCACACTATTACTACTCACATCCTCCTCACTCAACCCTACCTTACTTACCCTTATAGCAATCGCCTCAACCGCCCTAGGAGGCTGAACCGGACTAAACCAGACCCAAACCCGCAAAATCTTAGCCTTCTCTTCCATCTCCCACTCAGGCTGAATAACCATCATCCTTGTMTATAACCCCAAACTCACCCTAATTACTTTCTTCCTCTANNNNNNNNNNNNNNNNNNNNNNNNNNNNNNCCTCAACACAATCAAAACCCTAAAACTAACCACAATATCAACTGCATGAACAAAAATCCCCTCATTAACTGCAACCCTTATACTTATACTCCTATCATTAGCAGGACTACCCCCACTAACAGGCTTCCTACCAAAATGACTAATCATCCAAGAACTCACTAAACAGGAGATAACCCCAACAGCAACAATCATCACCCTACTATCCCTATTGGGACTTTTCTTCTACCTACGACTTGCCTACTGCGCCACAATCACCTTACCCCCTAACTCTACTAACCACATAAAACAATGACAAACCAATAAATCAACAAGCATAGCCATCACAACTTTCATCTCCCTATCCACCATACTTCTACCCCTCTCCCCCATAATCCTCACAATCCCTTAG

;
end;
