# Supplementary material for: A latitudinal phylogeographic diversity gradient in birds
Source: PLoS Biol. 2017 Apr 13;15(4):e2001073. doi: 10.1371/journal.pbio.2001073 (PMC5390966; doi:10.1371/journal.pbio.2001073)
Supplement: S1 Data — (ZIP) [file pbio.2001073.s015.zip › S1_Data/Drymophila-devillei.nex]

#NEXUS

Begin data;
	Dimensions ntax=13 nchar=337;
	Format datatype=DNA gap=- missing=?;
	Matrix
Drymophila_caudata_AF118206	ATGAACCCCCAAGCCAAATTACTTTCAATCACAAGCCTATTCCTAGGAACAACTATTACAATCTCAAGCAACCACTGAATAATAGCATGAACTGGATTAGAAATCAATACCTTAGCCATTCTCCCCCTCATTTCAAAATCTCATCACCCACGAGCCATCGAAGCCACAACAAAATACTTTCTAGTCCAAGCAGCTGCTTCAGCATTACTCCTATTCTCCAGCGTAACTAACGCATGATACACCGGACAGTGAGACATCACCCAACTCACCAATCCCACATCATGCCTACTCCTTACCATAGCCATTTCAATTAAACTAGGACTAGTCCCATTTCACT
Drymophila_caudata_AF118207	ATGAACCCCCAAGCCAAATTACTTTCAATCACAAGCCTATTCCTAGGAACAACTATTACAATCTCAAGCAACCACTGAATAATAGCATGAACTGGATTAGAAATCAATACCTTAGCCATTCTCCCCCTCATTTCAAAATCTCATCACCCACGAGCCATCGAAGCCACAACAAAATACTTTCTAGTCCAAGCAGCTGCTTCAGCATTACTCCTATTCTCCAGCGTAACTAACGCATGATACACCGGACAGTGAGACATCACCCAACTCACCAATCCCACATCATGCCTACTCCTTACCATAGCCATTTCAATTAAACTAGGACTAGTCCCATTTCACT
Drymophila_devillei_AF118209	ATGAACCCCCAAGCCAAATTACTTTCAATTATAAGCCTATTCCTAGGAACAACTATCACAATCTCAAGCAACCACTGAATAATAGCATGAACTGGGTTAGAAATCAACACTCTAGCCATTCTTCCCTTCATTTCAAAATCTCATCACCCACGAGCCATCGAAGCCGCAACAAAATACTTTCTAGTCCAAGCAGCTGCTTCAGCATTACTTCTATTCTCCAGCATAACTAACGCATGACACACCGGACAGTGAGACATCACCCAGCTCACCAATCCCACATCATGCCTACTCCTCACCACAGCCATTTCAATTAAACTAGGACTAGTCCCATTTCACT
Drymophila_devillei_AF118210	ATGAACCCCCAAGCCAAATTACTTTCAATTATAAGCCTACTCCTAGGAACAACTATCACAATCTCAAGCAACCACTGAATAATAGCATGAACTGGGTTAGAAATCAACACTCTAGCCATTCTTCCCTTCATTTCAAAATCTCATCACCCACGAGCCATCGAAGCCGCAACAAAATACTTTCTAGTCCAAGCAGCTGCTTCAGCATTACTTCTATTCTCCAGCATAACTAACGCATGACACACCGGACAGTGAGACATCACCCAGCTCACCAATCCCACATCATGCCTACTCCTCACCACAGCCATTTCAATTAAACTAGGACTAGTCCCATTTCACT
Drymophila_devillei_AF118208	ATGAACCCCCAAGCCAAATTACTTTCAATCATAAGCCTATTCCTAGGAACAACTATCACAATCTCAAGCAACCACTGAATAATAGCATGGACTGGACTAGAAATTAATACTTTAGCCATTCTTCCCCTCATTTCAAAATCTCATCACCCACGAGCCATCGAAGCCGCAACAAAATACTTTCTAGTCCAAGCAACTGCTTCAGCATTACTTCTATTCTCCAGCATAACTAACGCATGACACACCGGACAGTGAGACATCACCCAGCTCACCAATCCCACATCATGCCTACTTCTTACCACAGCCATTTCAATTAAACTAGGACTAGTCCCATTTCACT
Drymophila_devillei_AF118211	ATGAACCCCCAAGCCAAATTACTTTCAATCATAAGCCTATTCCTAGGAACAACTATCACAATCTCAAGCAACCACTGAATAATAGCATGGACTGGACTAGAAATTAATACTTTAGCCATTCTTCCCCTCATTTCAAAATCTCATCACCCACGAGCCATCGAAGCCGCAACAAAATACTTTCTAGTCCAAGCAACTGCTTCAGCATTACTTCTATTCTCCAGCATAACTAACGCATGACACACCGGACAGTGAGACATCACCCAGCTCACCAATCCCACATCATGCCTACTTCTTACCACAGCCATTTCAATTAAACTAGGACTAGTCCCATTTCACT
Drymophila_devillei_AF118212	ATGAACCCCCAAGCCAAATTACTTTCAATCATAAGCCTATTCCTAGGAACAACTATCACAATCTCAAGCAACCACTGAATAATAGCATGGACTGGACTAGAAATTAATACTTTAGCCATTCTTCCCCTCATTTCAAAATCTCATCACCCACGAGCCATCGAAGCCGCAACAAAATACTTTCTAGTCCAAGCAACTGCTTCAGCATTACTTCTATTCTCCAGCATAACTAACGCATGACACACCGGACAGTGAGACATCACCCAGCTCACCCATCCCACATCATGCCTACTTCTTACCACAGCCATTTCAATTAAACTAGGACTAGTCCCATTTCACT
Drymophila_devillei_AF118213	ATGAACCCCCAAGCCAAATTACTTTCAATCATAAGCCTATTCCTAGGAACAACTATCACAATCTCAAGCAACCACTGAATAATAGCATGAACTGGGTTAGAAATTAATACTTTAGCCATTCTTCCCCTCATTTCAAAATCTCATCACCCACGAGCCATCGAAGCCACAACAAAATACTTTCTAGTCCAAGCAACTGCTTCAGCATTACTTCTATTCTCCAGCATAACTAACGCATGACACACCGGACAGTGAGACATCACCCAACTCACCAATCCCACATCATGCCTACTTCTTACCACAGCCATTTCAATTAAACTAGGACTAGTCCCATTTCACT
Drymophila_devillei_AF118214	ATGAACCCCCAAGCCAAATTACTTTCAATCATAAGCCTATTCCTAGGAACAACTATCACAATCTCAAGCAACCACTGAATAATAGCATGAACTGGGTTAGAAATTAATACTTTAGCCATTCTTCCCCTCATTTCAAAATCTCATCACCCACGAGCCATCGAAGCCACAACAAAATACTTTCTAGTCCAAGCAACTGCTTCAGCATTACTTCTATTCTCCAGCATAACTAACGCATGACACACCGGACAGTGAGACATCACCCAACTCACCAATCCCACATCATGCCTACTTCTTACCACAGCCATTTCAATTAAACTAGGACTAGTCCCATTTCACT
Drymophila_devillei_AF118215	ATGAACCCCCAAGCCAAATTACTTTCAATCATAAGCCTATTCCTAGGAACAACTATCACAATCTCAAGCAACCACTGAATAATAGCATGAACTGGGTTAGAAATTAATACTTTAGCCATTCTTCCCCTCATTTCAAAATCTCATCACCCACGAGCCATCGAAGCCACAACAAAATACTTTCTAGTCCAAGCAACTGCTTCAGCATTACTTCTATTCTCCAGCATAACTAACGCATGACACACCGGACAGTGAGACATCACCCAACTCACCAATCCCACATCATGCCTACTTCTTACCACAGCCATTTCAATTAAACTAGGACTAGTCCCATTTCACT
Drymophila_devillei_AF118216	ATGAACCCCCAAGCCAAATTACTTTCAATCATAAGCCTATTCCTAGGAACAACTATCACAATCTCAAGCAACCACTGAATAATAGCATGAACTGGGTTAGAAATTAATACTTTAGCCATTCTTCCCCTCATTTCAAAATCTCATCACCCACGAGCCATCGAAGCCACAACAAAATACTTTCTAGTCCAAGCAACTGCTTCAGCATTACTTCTATTCTCCAGCATAACTAACGCATGACACACCGGACAGTGAGACATCACCCAACTCACCAATCCCACATCATGCCTACTTCTTACCACAGCCATTTCAATTAAACTAGGACTAGTCCCATTTCACT
Drymophila_devillei_AF118217	ATGAACCCCCAAGCCAAATTACTCTCAATCATAAGCCTATTCCTAGGAACAACTATCACAATCTCAAGCAACCACTGAATAATAGCATGAACTGGGTTAGAAATTAATACTTTAGCCATTCTTCCCCTCATTTCAAAATCTCATCACCCACGAGCCATCGAAGCCACAACAAAATACTTCCTAGTCCAAGCAACTGCTTCAGCATTACTTCTATTCTCCAGCATAACTAACGCATGACACACCGGACAGTGAGACATCACCCAACTCACCAATCCCACATCATGCCTACTTCTTACCACAGCCATTTCAATTAAACTAGGACTAGTCCCATTTCACT
Drymophila_devillei_AF118218	ATGAACCCCCAAGCCAAATTACTCTCAATCATAAGCCTATTCCTAGGAACAACTATCACAATCTCAAGCAACCACTGAATAATAGCATGAACTGGGTTAGAAATTAATACTTTAGCCATTCTTCCCCTCATTTCAAAATCTCATCACCCACGAGCCATCGAAGCCACAACAAAATACTTCCTAGTCCAAGCAACTGCTTCAGCATTACTTCTATTCTCCAGCATAACTAACGCATGACACACCGGACAGTGAGACATCACCCAACTCACCAATCCCACATCATGCCTACTTCTTACCACAGCCATTTCAATTAAACTAGGACTAGTCCCATTTCACT
	;
End;
