# Supplementary material for: A latitudinal phylogeographic diversity gradient in birds
Source: PLoS Biol. 2017 Apr 13;15(4):e2001073. doi: 10.1371/journal.pbio.2001073 (PMC5390966; doi:10.1371/journal.pbio.2001073)
Supplement: S1 Data — (ZIP) [file pbio.2001073.s015.zip › S1_Data/Dubusia-taeniata.nex]

#NEXUS

begin data;
   dimensions ntax=44 nchar=1041;
   format datatype=dna gap=- missing=N interleave=no;
   matrix

Calochaetes_B6134 ATGAACCCTCAGGCAAACCTGATCTTCATCATTAGTATATTCCTAGGGACAACCATTGCCATTTCAAGCCACCACTGAGTCATAGCTTGGACTGGCCTTGAAATCAACACACTAGCCATTCTCCCACTAATCTCCAAATCTCACCACCCGCGAGCCATCGAGGCTGCTACTAAGTACTTTCTAACCCAAGCAGCTGCCTCTGCCCTCATTCTATTCTCAAGTATAACCAACGCATGACAAACCGGTCAGTGGGATATCACTCAACTCACCCATCCAACATCTTGCCTAATTCTCACCTCAGCAATCGCAATAAAACTAGGGCTAGTCCCATTCCACTTCTGATTTCCAGAAGTACTCCAAGGCTCTCCCCTCACTACCGGCCTCCTCCTGTCCACCATTATAAAACTTCCTCCAATTGCACTATTATACATAACCTCACCCTCACTAAACCCCTCCCTCTTAACCACTTTAGCCATCCTTTCAACAGCCCTTGGAGGATGAATAGGCCTTAATCAAACACAAGTCCGAAAAATCCTAGCCTTCTCCTCCATTTCCCACCTAGGCTGAATGACAGCCATCATTGTCTACAACCCCAAACTCACCCTCCTCAACTTTTACCTTTACACTATAATAACCGCAGCCGTATTCTTAACCCTAAAAACAGCTAAAGTCCTAAAACTATCCACTTTAATGACCGCATGAACTAAAACTCCATCCTTAAACGCAATGTTACTCCTAACCCTACTCTCCCTCGCAGGACTTCCTCCCCTAACAGGATTCCTACCCAAATGACTCATCATCCAAGAACTAACCAAACAAGACATAGCCCCAACAGCCACACTCATCTCTCTCCTCTCTCTACTAAGCCTATTCTTCTACCTCCGCCTTGCATATTGTACAACAATCACACTACCCCCACACACTACAAACCACATAAAACAATGACGTACTAGCAAACCAACCAGCATTACAATTGCTATCTTAACCACCATGTCCGTCATACTCCTCCCCATCTCCCCCATAATCCTCACCATTGTCTAA
Delothraupis_B3607 ATGAACCCCCTAGCAAACCTGATCTTTATCTTTAGCCTACTTTTAGGGACAACCATCGCCATCTCAAGCCATCACTGAGTTATAGCCTGAACCGGCCTGGAAATTAACACGCTTGCCATCCTCCCCCTAATCTCAAAATCCCACCACCCACGAGCCATTGAAGCCGCCACTAAATACTTCCTTACCCAAGCAGCTGCCTCTGCCCTTGTTTTATTCTCAAGCATAACCAACGCATGACAAACCGGACAGTGAGACATCACCCAACTCACCCACCCAACATCCTGCCTAATCCTCACCTCAGCAATTGCAATGAAACTAGGATTAGTGCCATTTCATTTCTGATTCCCAGAAGTACTCCAAGGCTCTCCCCTCATTACCGGACTACTCCTGTCCACTATCATAAAACTACCTCCTATCGCACTACTCTACATAACCTCGCCATCACTAAACCCAACCCTCCTAACTGTCCTAGCCATTCTCTCAGCAGCCCTAGGAGGATGAATAGGCCTAAATCAAACACAAACCCGAAAAATCCTGGCCTTCTCCTCCATCTCCCACTTAGGCTGAATAACAATCATCATCGCTTATAACCCTAAACTTACTCTCCTCAACTTCTACCTCTACGCCATAATGACCACAGCCATCTTCCTTACCCTAAACACAACCAAAGTCCTAAACCTATCTACCCTAATAACCACATGAGCCAAAACCCCACCTCTAAATGCAATACTACTCCTAACCCTGCTCTCCCTTGCAGGACTCCCTCCCCTAACAGGATTCTTACCCAAATGACTCATCATCCAAGAATTAACTAAACAAGACATAACCCCTGCAGCCACACTCATCTCTCTCCTCTCCCTACTAAGTCTATTCTTCTACCTTCGCCTTGCGTACTGTACAACAATCACACTCCCCCCGCACACTACAAACCACATAAAACAATGACGGACTGGCAAATCAACCAACATTATAATCGCCATCCTAACTACCATGTCTATCACACTCCTTCCCATCTCACCCATAATCCTCACCACCATCTAA
1846_PascoPE ATGAACCCCCTAGCAAACCTGATCTTCATCTCTAGCCTGCTTCTAGGAACAACCATCACCATCTCAAGTCACCACTGAGCTATGGCCTGGGCCGGCCTGGAAATTAACACACTAGCCATTCTCCCACTAATCTCAAAATCCCACCATCCACGAGCCATTGAAGCCGCCACTAAGTATTTCCTCACCCAAGCAGCTGCCTCTGCCCTTGTTTTATTCTCAAGCATAACCAACGCATGACAAACTGGACAGTGAGACATCACCCAACTCACCCACCCAACATCCTGCCTAATCCTTACCTCAGCAATCGCAATTAAACTAGGCCTAGTACCATTCCACTTCTGATTCCCAGAAGTACTCCAAGGCTCCCCCCTCACTACCGGCCTGCTCCTATCCACTGTCATGAAACTCCCCCCTATCGCACTACTTTACATAACCTCACCATCACTAAATCCCACCCTCTTAACCACCCTAGCCATTCTCTCAGCAGCACTAGGAGGGTGAATAGGCCTAAATCAGACACAAACTCGAAAAATCCTAGCCTTCTCCTCCATCTCTCACCTAGGCTGAATGACAATCATCATCGCCTACAACCCCAAACTCACCCTCCTCAACTTCTACCTCTACATCATAATAACAACAGCCATCTTCCTTGCTCTAAACACAACCAAAGCCCTAAACCTATCTACCCTGATAACCACATGAACCAAAACCCCACCTCTAAATGCAATACTACTTCTAACCCTACTCTCCCTCGCAGGACTCCCTCCCCTAACAGGATTCTTACCCAAATGACTCATCATCCAAGAACTAATCAAACAAGACATAACCCCCACAGCCACACTCATCTCCCTCCTCTCTCTACTAAGCCTGTTCTTCTACCTTCGCCTTGCATACTGCACAACGATCACACTCCCCCCACACACCACAAATCACATAAAGCAATGACGCACTGGTAAACCAACCAACATTACAATCGCCATCTTAACCACCATATCCATCACACTCCTTCCCATCTCCCCCCTAATCCTCCCCACCATTTAA
230_CajamarcaPE ATGAACCCCCTAGCAAACCTGATCTTTACCTCTAGCCTACTCCTAGGAACAACCATCACCATCTCAAGCCACCACTGAGCTATAGCCTGGGCCGGCCTGGAAATTAACACACTTGCCATTCTCCCACTAATCTCAAAATCCCACCATCCACGAGCCATTGAAGCCGCCACTAAGTACTTCCTCACTCAAGCGGCTGCCTCTGCCCTTGTTTTATTCTCAAGCATGACCAACGCGTGACAAACTGGACAGTGAGACATCACCCAACTCACCCACCCAATATCCTGCCTAATCCTTACCTCAGCAATTGCAATTAAACTAGGCCTAGTGCCATTCCACTTCTGATTCCCAGAAGTACTCCAAGGTTCCCCCCTCACTACTGGCCTGCTCCTGTCCACTGTCATGAAACTCCCCCCTATCGCACTACTTTACATAACCTCGCCATCACTAAATCCCACCCTCTTAACTACCCTAGCCATTCTCTCAGCAGCGCTAGGAGGGTGAATAGGCCTAAATCAAACACAAACCCGAAAAATCCTAGCCTTCTCCTCCATCTCCCACCTAGGCTGAATAACAATCATCATTGCCTACAACCCCAAACTCACCCTCCTCAACTTCTACCTCTACATCATAATAACAACAGCCATCTTCCTTGCTCTAAACACAACCAAAGCCCTAAACCTATCCACCCTAATAACCACATGAACCAAAACCCCACCCCTAAATGCAATACTACTTCTAACCCTACTCTCCCTTGCAGGACTCCCTCCCCTAACAGGATTCTTACCCAAATGACTCATCATCCAAGAATTAACCAAGCAAGACATAACCCCCACAGCCACACTCATCTCCCTCCTCTCCCTACTAAGCCTGTTCTTCTACCTTCGCCTTGCGTACTGTACGACAATCACACTCCCCCCACACACCACAAACCACATAAAACAATGACACACTAGTAAACCAACCAACATTATAATCGCCATCTTAACCACCATATCCATCACACTCCTCCCCATCTCCCCCCTAATCCTCCCCACCATCTAA
31858_CajamarcaPE ATGAACCCCCTAGCAAACCTGATCTTTACCTCTAGCCTACTCCTAGGAACAACCATCACCATCTCAAGCCACCACTGAGCTATAGCCTGGGCCGGCCTGGAAATTAACACACTTGCCATTCTCCCACTAATCTCAAAATCCCACCATCCACGAGCCATTGAAGCCGCCACTAAGTACTTCCTCACTCAAGCGGCTGCCTCTGCCCTTGTTTTATTCTCAAGCATGACCAACGCGTGACAAACTGGACAGTGAGACATCACCCAACTCACCCACCCAATATCCTGCCTAATCCTTACCTCAGCAATTGCAATTAAACTAGGCCTAGTGCCATTCCACTTCTGATTCCCAGAAGTACTCCAAGGTTCCCCCCTCACTACTGGCCTGCTCCTGTCCACTGTCATGAAACTCCCCCCTATCGCACTACTTTACATAACCTCGCCATCACTAAATCCCACCCTCTTAACTACCCTAGCCATTCTCTCAGCAGCGCTAGGAGGGTGAATAGGCCTAAATCAAACACAAACCCGAAAAATCCTAGCCTTCTCCTCCATCTCCCACCTAGGCTGAATAACAATCATCATTGCCTACAACCCCAAACTCACCCTCCTCAACTTCTACCTCTACATCATAATAACAACAGCCATCTTCCTTGCTCTAAACACAACCAAAGCCCTAAACCTATCCACCCTAATAACCACATGAACCAAAACCCCACCCCTAAATGCAATACTACTTCTAACCCTACTCTCCCTTGCAGGACTCCCTCCCCTAACAGGATTCTTACCCAAATGACTCATCATCCAAGAATTAACCAAGCAAGACATAACCCCCACAGCCACACTCATCTCCCTCCTCTCCCTACTAAGCCTGTTCTTCTACCTTCGCCTTGCGTACTGTACGACAATCACACTCCCCCCACACACCACAAACCACATAAAACAATGACACACTAGTAAACCAACCAACATTATAATCGCCATCTTAACCACCATATCCATCACACTCCTCCCCATCTCCCCCCTAATCCTCCCCACCATCTAA
32423_CajamarcaPE ATGAACCCCCTAGCAAACCTGATCTTTACCTCTAGCCTACTCCTAGGAACAACCATCACCATCTCAAGCCACCACTGAGCTATAGCCTGGGCCGGCCTGGAAATTAACACACTTGCCATTCTCCCACTAATCTCAAAATCCCACCATCCACGAGCCATTGAAGCCGCCACTAAGTACTTCCTCACTCAAGCGGCTGCCTCTGCCCTTGTTTTATTCTCAAGCATGACCAACGCGTGACAAACTGGACAGTGAGACATCACCCAACTCACCCACCCAATATCCTGCCTAATCCTTACCTCAGCAATTGCAATTAAACTAGGCCTAGTGCCATTCCACTTCTGATTCCCAGAAGTACTCCAAGGTTCCCCCCTCACTACTGGCCTGCTCCTGTCCACTGTCATGAAACTCCCCCCTATCGCACTACTTTACATAACCTCGCCATCACTAAATCCCACCCTCTTAACTACCCTAGCCATTCTCTCAGCAGCGCTAGGAGGGTGAATAGGCCTAAATCAAACACAAACCCGAAAAATCCTAGCCTTCTCCTCCATCTCCCACCTAGGCTGAATAACAATCATCATTGCCTACAACCCCAAACTCACCCTCCTCAACTTCTACCTCTACATCATAATAACAACAGCCATCTTCCTTGCTCTAAACACAACCAAAGCCCTAAACCTATCCACCCTAATAACCACATGAACCAAAACCCCACCCCTAAATGCAATACTACTTCTAACCCTACTCTCCCTTGCAGGACTCCCTCCCCTAACAGGATTCTTACCCAAATGACTCATCATCCAAGAATTAACCAAGCAAGACATAACCCCCACAGCCACACTCATCTCCCTCCTCTCCCTACTAAGCCTGTTCTTCTACCTTCGCCTTGCGTACTGTACGACAATCACACTCCCCCCACACACCACAAACCACATAAAACAATGACACACTAGTAAACCAACCAACATTATAATCGCCATCTTAACCACCATATCCATCACACTCCTCCCCATCTCCCCCCTAATCCTCCCCACCATCTAA
32465_CajamarcaPE ATGAACCCCCTAGCAAACCTGATCTTTACCTCTAGCCTACTCCTAGGAACAACCATCACCATCTCAAGCCACCACTGAGCTATAGCCTGGGCCGGCCTGGAAATTAACACACTTGCCATTCTCCCACTAATCTCAAAATCCCACCATCCACGAGCCATTGAAGCCGCCACTAAGTACTTCCTCACTCAAGCGGCTGCCTCTGCCCTTGTTTTATTCTCAAGCATGACCAACGCGTGACAAACTGGACAGTGAGACATCACCCAACTCACCCACCCAATATCCTGCCTAATCCTTACCTCAGCAATTGCAATTAAACTAGGCCTAGTGCCATTCCACTTCTGATTCCCAGAAGTACTCCAAGGTTCCCCCCTCACTACTGGCCTGCTCCTGTCCACTGTCATGAAACTCCCCCCTATCGCACTACTTTACATAACCTCGCCATCACTAAATCCCACCCTCTTAACTACCCTAGCCATTCTCTCAGCAGCGCTAGGAGGGTGAATAGGCCTAAATCAAACACAAACCCGAAAAATCCTAGCCTTCTCCTCCATCTCCCACCTAGGCTGAATAACAATCATCATTGCCTACAACCCCAAACTCACCCTCCTCAACTTCTACCTCTACATCATAATAACAACAGCCATCTTCCTTGCTCTAAACACAACCAAAGCCCTAAACCTATCCACCCTAATAACCACATGAACCAAAACCCCACCCCTAAATGCAATACTACTTCTAACCCTACTCTCCCTTGCAGGACTCCCTCCCCTAACAGGATTCTTACCCAAATGACTCATCATCCAAGAATTAACCAAGCAAGACATAACCCCCACAGCCACACTCATCTCCCTCCTCTCCCTACTAAGCCTGTTCTTCTACCTTCGCCTTGCGTACTGTACGACAATCACACTCCCCCCACACACCACAAACCACATAAAACAATGACACACTAGTAAACCAACCAACATTATAATCGCCATCTTAACCACCATATCCATCACACTCCTCCCCATCTCCCCCCTAATCCTCCCCACCATCTAA
32601_CajamarcaPE ATGAACCCCCTAGCAAACCTGATCTTTACCTCTAGCCTACTCCTAGGAACAACCATCACCATCTCAAGCCACCACTGAGCTATAGCCTGGGCCGGCCTGGAAATTAACACACTTGCCATTCTCCCACTAATCTCAAAATCCCACCATCCACGAGCCATTGAAGCCGCCACTAAGTACTTCCTCACTCAAGCGGCTGCCTCTGCCCTTGTTTTATTCTCAAGCATGACCAACGCGTGACAAACTGGACAGTGAGACATCACCCAACTCACCCACCCAATATCCTGCCTAATCCTTACCTCAGCAATTGCAATTAAACTAGGCCTAGTGCCATTCCACTTCTGATTCCCAGAAGTACTCCAAGGTTCCCCCCTCACTACTGGCCTGCTCCTGTCCACTGTCATGAAACTCCCCCCTATCGCACTACTTTACATAACCTCGCCATCACTAAATCCCACCCTCTTAACTACCCTAGCCATTCTCTCAGCAGCGCTAGGAGGGTGAATAGGCCTAAATCAAACACAAACCCGAAAAATCCTAGCCTTCTCCTCCATCTCCCACCTAGGCTGAATAACAATCATCATTGCCTACAACCCCAAACTCACCCTCCTCAACTTCTACCTCTACATCATAATAACAACAGCCATCTTCCTTGCTCTAAACACAACCAAAGCCCTAAACCTATCCACCCTAATAACCACATGAACCAAAACCCCACCCCTAAATGCAATACTACTTCTAACCCTACTCTCCCTTGCAGGACTCCCTCCCCTAACAGGATTCTTACCCAAATGACTCATCATCCAAGAATTAACCAAGCAAGACATAACCCCCACAGCCACACTCATCTCCCTCCTCTCCCTACTAAGCCTGTTCTTCTACCTTCGCCTTGCGTACTGTACGACAATCACACTCCCCCCACACACCACAAACCACATAAAACAATGACACACTAGTAAACCAACCAACATTATAATCGCCATCTTAACCACCATATCCATCACACTCCTCCCCATCTCCCCCCTAATCCTCCCCACCATCTAA
32759_CajamarcaPE ATGAACCCCCTAGCAAACCTGATCTTTACCTCTAGCCTACTCCTAGGAACAACCATCACCATCTCAAGCCACCACTGAGCTATAGCCTGGACCGGCCTGGAAATTAACACACTTGCCATTCTCCCACTAATCTCAAAATCCCACCATCCACGAGCCATTGAAGCCGCCACTAAGTACTTCCTCACTCAAGCGGCTGCCTCTGCCCTTGTTTTATTCTCAAGCATGACCAACGCGTGACAAACTGGACAGTGAGACATCACCCAACTCACCCACCCAATATCCTGCCTAATCCTTACCTCAGCAATTGCAATTAAACTAGGCCTAGTGCCATTCCACTTCTGATTCCCAGAAGTACTCCAAGGTTCCCCCCTCACTACTGGCCTGCTCCTGTCCACTGTCATGAAACTCCCCCCTATCGCACTACTTTACATAACCTCGCCATCACTAAATCCCACCCTCTTAACTACCCTAGCCATTCTCTCAGCAGCGCTAGGAGGGTGAATAGGCCTAAATCAAACACAAACCCGAAAAATCCTAGCCTTCTCCTCCATCTCCCACCTAGGCTGAATAACAATCATCATTGCCTACAACCCCAAACTCACCCTCCTCAACTTCTACCTCTACATCATAATAACAACAGCCATCTTCCTTGCTCTAAACACAACCAAAGCCCTAAACCTATCCACCCTAATAACCACATGAACCAAAACCCCACCCCTAAATGCAATACTACTTCTAACCCTACTCTCCCTTGCAGGACTCCCTCCCCTAACAGGATTCTTACCCAAATGACTCATCATCCAAGAATTAACCAAGCAAGACATAACCCCCACAGCCACACTCATCTCCCTCCTCTCCCTACTAAGCCTGTTCTTCTACCTTCGCCTTGCGTACTGTACGACAATCACACTCCCCCCACACACCACAAACCACATAAAACAATGACACACTAGTAAACCAACCAACATTATAATCGCCATCTTAACCACCATATCCATCACACTCCTCCCCATCTCCCCCCTAATCCTCCCCACCATCTAA
33898_CajamarcaPE NNNAACCCCCTAGCAAACCTGATCTTTACCTCTAGCCTACTCCTAGGAACAACCATCACCATCTCAAGCCACCACTGAGCTATAGCCTGGGCCGGCCTGGAAATTAACACACTTGCCATTCTCCCACTAATCTCAAAATCCCACCATCCACGAGCCATTGAAGCCGCCACTAAGTACTTCCTCACTCAAGCGGCTGCCTCTGCCCTTGTTTTATTCTCAAGCATGACCAACGCGTGACAAACTGGACAGTGAGACATCACCCAACTCACCCACCCAATATCCTGCCTAATCCTTACCTCAGCAATTGCAATTAAACTAGGCCTAGTGCCATTCCACTTCTGATTCCCAGAAGTACTCCAAGGTTCCCCCCTCACTACTGGCCTGCTCCTGTCCACTGTCATGAAACTCCCCCCTATCGCACTACTTTACATAACCTCGCCATCACTAAATCCCACCCTCTTAACTACCCTAGCCATTCTCTCAGCAGCGCTAGGAGGGTGAATAGGCCTAAATCAAACACAAACCCGAAAAATCCTAGCCTTCTCCTCCATCTCCCACCTAGGCTGAATAACAATCATCATTGCCTACAACCCCAAACTCACCCTCCTCAACTTCTACCTCTACATCATAATAACAACAGCCATCTTCCTTGCTCTAAACACAACCAAAGCCCTAAACCTATCCACCCTAATAACCACATGAACCAAAACCCCACCCCTAAATGCAATACTACTTCTAACCCTACTCTCCCTTGCAGGACTCCCTCCCCTAACAGGATTCTTACCCAAATGACTCATCATCCAAGAATTAACCAAGCAAGACATAACCCCCACAGCCACACTCATCTCCCTCCTCTCCCTACTAAGCCTGTTCTTCTACCTTCGCCTTGCGTACTGTACGACAATCACACTCCCCCCACACACCACAAACCACATAAAACAATGACACACTAGTAAACCAACCAACATTATAATCGCCATCTTAACCACCATATCCATCACACTCCTCCCCATCTCCCCCCTAATCCTCCCCACCANNNNN
33900_CajamarcaPE ATGAACCCCCTAGCAAACCTGATCTTTACCTCTAGCCTACTCCTAGGAACAACCATCACCATCTCAAGCCACCACTGAGCTATAGCCTGGGCCGGCCTGGAAATTAACACACTTGCCATTCTCCCACTAATCTCAAAATCCCACCATCCACGAGCCATTGAAGCCGCCACTAAGTACTTCCTCACTCAAGCGGCTGCCTCTGCCCTTGTTTTATTCTCAAGCATGACCAACGCGTGACAAACTGGACAGTGAGACATCACCCAACTCACCCACCCAATATCCTGCCTAATCCTTACCTCAGCAATTGCAATTAAACTAGGCCTAGTGCCATTCCACTTCTGATTCCCAGAAGTACTCCAAGGTTCCCCCCTCACTACTGGCCTGCTCCTGTCCACTGTCATGAAACTCCCCCCTATCGCACTACTTTACATAACCTCGCCATCACTAAATCCCACCCTCTTAACTACCCTAGCCATTCTCTCAGCAGCGCTAGGAGGGTGAATAGGCCTAAATCAAACACAAACCCGAAAAATCCTAGCCTTCTCCTCCATCTCCCACCTAGGCTGAATAACAATCATCATTGCCTACAACCCCAAACTCACCCTCCTCAACTTCTACCTCTACATCATAATAACAACAGCCATCTTCCTTGCTCTAAACACAACCAAAGCCCTAAACCTATCCACCCTAATAACCACATGAACCAAAACCCCACCCCTAAATGCAATACTACTTCTAACCCTACTCTCCCTTGCAGGACTCCCTCCCCTAACAGGATTCTTACCCAAATGACTCATCATCCAAGAATTAACCAAGCAAGACATAACCCCCACAGCCACACTCATCTCCCTCCTCTCCCTACTAAGCCTGTTCTTCTACCTTCGCCTTGCGTACTGTACGACAATCACACTCCCCCCACACACCACAAACCACATAAAACAATGACACACTAGTAAACCAACCAACATTATAATCGCCATCTTAACCACCATATCCATCACACTCCTCCCCATCTCCCCCCTAATCCTCCCCACCATCTNN
7710_HuanucoPE ATGAACCCCCTAGCAAACCTGATCTTCATCTCTAGCCTGCTTCTAGGAACAACCATCACCATCTCAAGTCACCACTGAGCTATGGCCTGGGCCGGCCTGGAAATTAACACACTAGCCATTCTCCCACTAATCTCAAAATCCCACCATCCACGAGCCATTGAAGCCGCCACTAAGTATTTCCTCACCCAAGCAGCTGCCTCTGCCCTTGTTTTATTCTCAAGCATAACCAACGCATGACAAACTGGACAGTGAGACATCACCCAACTCACCCACCCAACATCCTGCCTAATCCTTACCTCAGCAATCGCAATTAAACTAGGCCTAGTACCATTCCACTTCTGATTCCCAGAAGTACTCCAAGGCTCCCCCCTCACTACCGGCCTGCTCCTATCCACTGTCATGAAACTCCCCCCTATCGCACTACTTTACATAACCTCACCATCACTAAATCCCACCCTCTTAACCACCCTAGCCATTCTCTCAGCAGCACTAGGAGGGTGAATAGGCCTAAATCAGACACAAACTCGAAAAATCCTAGCCTTCTCCTCCATCTCTCACCTAGGCTGAATGACAATCATCATCGCCTACAACCCCAAACTCACCCTCCTCAACTTCTACCTCTACATCATAATAACAACAGCCATCTTCCTTGCTCTAAACACAACCAAAGCCCTAAACCTATCTACCCTGATAACCACATGAACCAAAACCCCACCTCTAAATGCAATACTACTTCTAACCCTACTCTCCCTCGCAGGACTCCCTCCCCTAACAGGATTCTTACCCAAATGACTCATCATCCAAGAACTAATCAAACAAGACATAACCCCCACAGCCACACTCATCTCCCTCCTCTCTCTACTAAGCCTGTTCTTCTACCTTCGCCTTGCATACTGCACAACGATCACACTCCCCCCACACACCACAAATCACATAAAGCAATGACGCACTGGTAAACCAACCAACATTACAATCGCCATCTTAACCACCATATCCATCACACTCCTTCCCATCTCCCCCCTAATCCTCCCCACCATTTAA
8005_PascoPE ATGAACCCCCTAGCAAACCTGATCTTCATCTCTAGCCTGCTTCTAGGAACAACCATCACCATCTCAAGTCACCACTGAGCTATGGCCTGGGCCGGCCTGGAAATTAACACACTAGCCATTCTCCCACTAATCTCAAAATCCCACCATCCACGAGCCATTGAAGCCGCCACTAAGTATTTCCTCACCCAAGCAGCTGCCTCTGCCCTTGTTTTATTCTCAAGCGTAACCAACGCATGACAAACTGGACAGTGAGACATCACCCAACTCACCCACCCAACATCCTGCCTAATCCTTACCTCAGCAATCGCAATTAAACTAGGCCTAGTACCATTCCACTTCTGATTCCCAGAAGTACTCCAAGGCTCCCCCCTCACTACCGGCCTGCTCCTATCCACTGTCATGAAACTCCCCCCTATCGCACTACTTTACATAACCTCACCATCACTAAATCCCACCCTCTTAACCACCCTAGCCATTCTCTCAGCAGCACTAGGAGGGTGAATAGGCCTAAATCAGACACAAACTCGAAAAATCCTAGCCTTCTCCTCCATCTCTCACCTAGGCTGAATGACAATCATCATCGCCTACAACCCCAAACTCACCCTCCTCAACTTCTACCTCTACATCATAATAACAACAGCCATCTTCCTTGCTCTAAACACAACCAAAGCCCTAAACCTATCTACCCTGATAACCACATGAACCAAAACCCCACCTCTAAATGCAATACTACTTCTAACCCTACTCTCCCTCGCAGGACTCCCTCCCCTAACAGGATTCTTACCCAAATGACTCATCATCCAAGAACTAATCAAACAAGACATAACCCCCACAGCCACACTCATCTCCCTCCTCTCTCTACTAAGCCTGTTCTTCTACCTTCGCCTTGCATACTGCACAACGATCACACTCCCCCCACACACCACAAATCACATAAAGCAATGACGCACTGGTAAACCAACCAACATTACAATCGCCATCTTAACCACCATATCCATCACACTCCTTCCCATCTCCCCCCTAATCCTCCCCACCATTTAA
8020_PascoPE ATGAACCCCCTAGCAAACCTGATCTTCATCTCTAGCCTGCTTCTAGGAACAACCATCACCATCTCAAGTCACCACTGAGCTATGGCCTGGGCCGGCCTGGAAATTAACACACTAGCCATTCTCCCACTAATCTCAAAATCCCACCATCCACGAGCCATTGAAGCCGCCACTAAGTATTTCCTCACCCAAGCAGCTGCCTCTGCCCTTGTTTTATTCTCAAGCATAACCAACGCATGACAAACTGGACAGTGAGACATCACCCAACTCACCCACCCAACATCCTGCCTAATCCTTACCTCAGCAATCGCAATTAAACTAGGCCTAGTACCATTCCACTTCTGATTCCCAGAAGTACTCCAAGGCTCCCCCCTCACTACCGGCCTGCTCCTATCCACTGTCATGAAACTCCCCCCTATCGCACTACTTTACATAACCTCACCATCACTAAATCCCACCCTCTTAACCACCCTAGCCATTCTCTCAGCAGCACTAGGAGGGTGAATAGGCCTAAATCAGACACAAACTCGAAAAATCCTAGCCTTCTCCTCCATCTCTCACCTAGGCTGAATGACAATCATCATCGCCTACAACCCCAAACTCACCCTCCTCAACTTCTACCTCTACATCATAATAACAACAGCCATCTTCCTTGCTCTAAACACAACCAAAGCCCTAAACCTATCTACCCTGATAACCACATGAACCAAAACCCCACCTCTAAATGCAATACTACTTCTAACCCTACTCTCCCTCGCAGGACTCCCTCCCCTAACAGGATTCTTACCCAAATGACTCATCATCCAAGAACTAATCAAACAAGACATAACCCCCACAGCCACACTCATCTCCCTCCTCTCTCTACTAAGCCTGTTCTTCTACCTTCGCCTTGCATACTGCACAACGATCACACTCCCCCCACACACCACAAATCACATAAAGCAATGACGCACTGGTAAACCAACCAACATTACAATCGCCATCTTAACCACCATATCCATCACACTCCTTCCCATCTCCCCCCTAATCCTCCCCACCATTTAA
8212_PascoPE ATGAACCCCCTAGCAAACCTGATCTTCATCTCTAGCCTGCTTCTAGGAACAACCATCACCATCTCAAGTCACCACTGAGCTATGGCCTGGGCCGGCCTGGAAATTAACACACTAGCCATTCTCCCACTAATCTCAAAATCCCACCATCCACGAGCCATTGAAGCCGCCACTAAGTATTTCCTCACCCAAGCAGCTGCCTCTGCCCTTGTTTTATTCTCAAGCATAACCAACGCATGACAAACTGGACAGTGAGACATCACCCAACTCACCCACCCAACATCCTGCCTAATCCTTACCTCAGCAATCGCAATTAAACTAGGCCTAGTACCATTCCACTTCTGATTCCCAGAAGTACTCCAAGGCTCCCCCCTCACTACCGGCCTGCTCCTATCCACTGTCATGAAACTCCCCCCTATCGCACTACTTTACATAACCTCACCATCACTAAATCCCACCCTCTTAACCACCCTAGCCATTCTCTCAGCAGCACTAGGAGGGTGAATAGGCCTAAATCAGACACAAACTCGAAAAATCCTAGCCTTCTCCTCCATCTCTCACCTAGGCTGAATGACAATCATCATCGCCTACAACCCCAAACTCACCCTCCTCAACTTCTACCTCTACATCATAATAACAACAGCCATCTTCCTTGCTCTAAACACAACCAAAGCCCTAAACCTATCTACCCTGATAACCACATGAACCAAAACCCCACCTCTAAATGCAATACTACTTCTAACCCTACTCTCCCTCGCAGGACTCCCTCCCCTAACAGGATTCTTACCCAAATGACTCATCATCCAAGAACTAATCAAACAAGACATAACCCCCACAGCCACACTCATCTCCCTCCTCTCTCTACTAAGCCTGTTCTTCTACCTTCGCCTTGCATACTGCACAACGATCACACTCCCCCCACACACCACAAATCACATAAAGCAATGACGCACTGGTAAACCAACCAACATTACAATCGCCATCTTAACCACCATATCCATCACACTCCTTCCCATCTCCCCCCTAATCCTCCCCACCATTTAA
833_SnMartinPE ATGAACCCCCTAGCAAACCTGATCTTCATCTCTAGCCTGCTTCTAGGAACAACCATCACCATCTCAAGTCACCACTGAGCTATGGCCTGGGCCGGCCTGGAAATTAACACACTAGCCATTCTCCCACTAATCTCAAAATCCCACCATCCACGAGCCATTGAAGCCGCCACTAAGTATTTCCTCACCCAAGCAGCTGCCTCTGCCCTTGTTTTATTCTCAAGCATAACCAACGCATGACAAACTGGACAGTGAGACATCACCCAACTCACCCACCCAACATCCTGCCTAATCCTTACCTCAGCAATCGCAATTAAACTAGGCCTAGTACCATTCCACTTCTGATTCCCAGAAGTACTCCAAGGCTCCCCCCTCACTACCGGCCTGCTCCTATCCACTGTCATGAAACTCCCCCCTATCGCACTACTTTACATAACCTCACCATCACTAAATCCCACCCTCTTAACCACCCTAGCCATTCTCTCAGCAGCACTAGGAGGGTGAATAGGCCTAAATCAGACACAAACTCGAAAAATCCTAGCCTTCTCCTCCATCTCTCACCTAGGCTGAATGACAATCATCATCGCCTACAACCCCAAACTCACCCTCCTCAACTTCTACCTCTACATCATAATAACAACAGCCATCTTCCTTGCTCTAAACACAACCAAAGCCCTAAACCTATCTACCCTGATAACCACATGAACCAAAACCCCACCTCTAAATGCAATACTACTTCTAACCCTACTCTCCCTCGCAGGACTCCCTCCCCTAACAGGATTCTTACCCAAATGACTCATCATCCAAGAACTAATCAAACAAGACATAACCCCCACAGCCACACTCATCTCCCTCCTCTCTCTACTAAGCCTGTTCTTCTACCTTCGCCTTGCATACTGCACAACGATCACACTCCCCCCACACACCACAAATCACATAAAGCAATGACGCACTGGTAAACCAACCAACATTACAATCGCCATCTTAACCACCATATCCATCACACTCCTTCCCATCTCCCCCCTAATCCTCCCCACCATTTAA
AMC1131_Inia_NTachVE ATGAACCCCCTAGCAAACCTGATCTTTATCTCTAGCCTACTCCTAGGAACAACCATCACCATCTCAAGCCACCACTGAGCTATAGCCTGGGCCGGCCTGGAAATTAACACACTTGCCATTCTCCCACTAATCTCAAAATCCCACCATCCACGAGCCATTGAAGCCGCCACTAAGTACTTCCTCACTCAAGCGGCTGCCTCTGCCCTTGTTTTATTCTCAAGCATGACCAACGCGTGACAAACTGGACAGTGGGACATCACCCAACTCACCCACCCAATATCCTGCCTAATCCTTACCTCAGCAATCGCAATTAAACTAGGCCTAGTGCCATTCCACTTCTGATTCCCAGAAGTACTCCAAGGCTCCCCTCTCACTACTGGCCTGCTCCTGTCCACTGTCATGAAACTCCCCCCTATCGCACTACTTTACATAACCTCGCCATCATTAAATCCCACCCTCTTAACTACCCTAGCCATTCTCTCAGCAGCACTAGGAGGGTGAATAGGCCTAAATCAAACACAAACCCGAAAAATCCTAGCCTTCTCCTCCATCTCCCACCTAGGCTGAATAACAATCATCATTGCCTACAACCCCAAACTCACCCTCCTCAACTTCTACCTCTACATCATAATAACAACAGCCATCTTCCTTGCTCTAAACACAACTAAAGCCCTAAACCTATCCACCCTAATAACCACATGAACCAAAACCCCACCCCTAAATGCAATACTACTTCTAACCCTACTCTCCCTTGCAGGACTCCCTCCCCTAACAGGATTCTTACCCAAATGACTCATCATCCAAGAATTAACCAAGCAAGACATAACCCCCACAGCCACACTCATCTCCCTCCTCTCCCTACTAAGCCTGTTCTTCTACCTTCGCCTTGCGTACTGTACGACAATCACACTCCCCCCACACACCACAAACCACATAAAACAATGACACACTAATAAACCAACCAACATCATAATCGCCATCTTAACCACCATATCCATCACACTCCTCCCCATCTCCCCCCTAATCCTCCCCACCATCTAA
AMC986_StaMartaCO ATGAACCCCCTAGCAAACCTGATCTTTATCTCTAGCCTACTCCTAGGAACAACCATCACCATCTCAAGTCACCACTGAGCTATAGCCTGGGCCGGCCTGGAAATTAACACACTTGCCATTCTCCCACTGATCTCAAAATCCCACCACCCACGAGCCATTGAAGCCGCCACTAAGTACTTCCTCACCCAAGCGGCTGCCTCCGCCCTTGTTTTATTCTCAAGTACAACCAACGCGTGACAAACTGGACAGTGAGACATCACCCAACTCACCCATCCAACATCCTGCCTAATCCTTACCTCAGCAATCGCAATTAAACTAGGCCTAGTGCCATTCCACTTCTGATTCCCAGAAGTACTCCAAGGCTCCCCCCTCACTACCGGCCTACTCCTGTCCACTGTCATAAAACTCCCCCCTATCGCATTACTTTACATGACCTCACCGTCACTAAACCCCTCCCTCCTAACCACCCTAGCCATTCTCTCAGCAGCACTAGGAGGATGAATAGGCCTAAACCAGACACAAACCCGAAAAATCCTAGCCTTCTCCTCCATCTCTCACTTAGGCTGAATAACAGTCATCATCGCTTACAACCCCAAACTTACCCTCCTCAACTTCTACCTCTACACCATAATAACCACAGCCATCTTCCTTGCTCTAAACACAACTAAAGCCCTAAACCTATCCACCCTAATAACCACATGAACCAAAACCCCACCTCTAAACGCAATACTACTTCTAACCCTACTCTCCCTTGCAGGACTCCCTCCCCTAACAGGATTCTTACCCAAATGACTCATCATCCAGGAACTAACCAAGCAAGACATAACTCCCACAGCCACACTCATCTCCCTCCTCTCCCTACTAAGCCTATTCTTCTACCTTCGCCTTGCGTACTGTACGACAATCACACTCCCCCCACACACCACAAACCACATAAAGCAATGACGCACAGATAAACCAACCAGCATTATAATCGCCATCTTAATCACCATATCCATCACACTCCTTCCTATCTCGCCCTTAATCCTCCCCACCATCTAA
ANSP15627_CarchiEC ATGAACCCCCTAGCAAACCTGATCTTCATCTCTAGCCTACTCCTAGGAACAACCATCGCCATCTCAAGCCACCACTGAGCTATAGCCTGGGCCGGCCTGGAAATTAACACACTTGCTATCCTCCCACTAATCTCAAAATCCCACCACCCACGAGCCATTGAAGCCGCCACTAAGTACTTCCTCACTCAAGCGGCTGCCTCTGCCCTTGTTTTATTCTCAAGCATGACCAACGCGTGACAAACTGGACAGTGGGACATCACCCAACTCACCCACCCAATATCCTGCCTAATCCTTACCTCAGCAATCGCAATTAAACTAGGCCTAGTGCCATTCCACTTCTGATTCCCAGAAGTACTCCAAGGCTCCCCCCTCACTACTGGCCTGCTCCTGTCCACTGTCATGAAACTCCCCCCTATCGCACTACTTTACATAACCTCGCCATCACTAAATCCCACCCTCTTAACTACCCTAGCCATTCTCTCAGCAGCACTAGGAGGGTGAATAGGCCTAAATCAAACACAAACCCGAAAAATCCTAGCCTTCTCCTCCATCTCCCACCTAGGCTGAATAACAATCATCATTGCCTACAACCCCAAACTCACCCTCCTCAACTTCTACCTCTACACCATAATAACAACAGCCATCTTCCTTGCTCTAAACACAACTAAAGCCCTAAACCTATCCACCCTAATAACCACATGAACCAAAACCCCACCCCTAAATGCAATACTACTTCTAACCCTACTCTCCCTTGCAGGACTCCCTCCCCTAACAGGATTCTTACCCAAATGACTCATCATCCAAGAATTAACCAAGCAAGACATAACCCCCACAGCCACACTCATCTCCCTCCTCTCCCTACTAAGCCTGTTCTTCTACCTTCGCCTTGCGTACTGTACGACAATCACACTCCCCCCACACACCACAAACCACATAAAACAATGACACACTAGTAAACCAACCAACATTATAATCGCCATCTTAACCACCATATCCATCACACTCCTCCCCATCTCCCCCCTAATCCTCCCCACCATCTAA
ANSP18909_LojaEC ATGAACCCCCTAGCAAACCTGATCTTTACCTCTAGCCTACTCCTAGGAACAACCATCACCATCTCAAGCCACCACTGAGCTATAGCCTGGGCCGGCCTGGAAATTAACACACTTGCCATTCTCCCACTAATCTCAAAATCCCACCATCCACGAGCCATTGAAGCCGCCACTAAGTACTTCCTCACTCAAGCGGCTGCCTCTGCCCTTGTTTTATTCTCAAGCATGACCAACGCGTGACAAACTGGACAGTGAGACATCACCCAACTCACCCACCCAATATCCTGCCTAATCCTTACCTCAGCAATTGCAATTAAACTAGGCCTAGTGCCATTCCACTTCTGATTCCCAGAAGTACTCCAAGGTTCCCCCCTCACTACTGGCCTGCTCCTGTCCACTGTCATGAAACTCCCCCCTATCGCACTACTATACATAACCTCGCCATCACTAAATCCCACCCTCTTAACTACCCTAGCCATTCTCTCAGCAGCGCTAGGAGGGTGAATAGGCCTAAATCAAACACAAACCCGAAAAATCCTAGCCTTCTCCTCCATCTCCCACCTAGGCTGAATAACAATCATCATTGCCTACAACCCCAAACTCACCCTCCTCAACTTCTACCTCTACATCATAATAACAACAGCCATCTTCCTTGCTCTAAACACAACCAAAGCCCTAAACCTATCCACCCTAATAACCACATGAACCAAAACCCCACCCCTAAATGCAATACTACTTCTAACCCTACTCTCCCTTGCAGGACTCCCTCCCCTAACAGGATTCTTACCCAAATGACTCATCATCCAAGAATTAACCAAGCAAGACATAACCCCCACAGCCACACTCATCTCCCTCCTCTCCCTACTAAGCCTGTTCTTCTACCTTCGCCTTGCGTACTGTACGACAATCACACTCCCCCCACACACCACAAACCACATAAAACAATGACACACTAGTAAACCAACCAACATTATAATCGCCATCTTAACCACCATATCCATCACACTCCTCCCCATCTCCCCCCTAATCCTCCCCACCATCTAA
ANSP19508_ZamoraEC ATGAACCCCCTAGCAAACCTGATCTTTACCTCTAGCCTACTCCTAGGAACAACCATCACCATCTCAAGCCACCACTGAGCTATAGCCTGGGCCGGCCTGGAAATTAACACACTTGCCATTCTCCCACTAATCTCAAAATCCCACCATCCACGAGCCATTGAAGCCGCCACTAAGTACTTCCTCACTCAAGCGGCTGCCTCTGCCCTTGTTTTATTCTCAAGCATGACCAACGCGTGACAAACTGGACAGTGAGACATCACCCAACTCACCCACCCAATATCCTGCCTAATCCTTACCTCAGCAATTGCAATTAAACTAGGCCTAGTGCCATTCCACTTCTGATTCCCAGAAGTACTCCAAGGTTCCCCCCTCACTACTGGCCTGCTCCTGTCCACTGTCATGAAACTCCCCCCTATCGCACTACTTTACATAACCTCGCCATCACTAAATCCCACCCTCTTAACTACCCTAGCCATTCTCTCAGCAGCGCTAGGAGGGTGAATAGGCCTAAATCAAACACAAACCCGAAAAATCCTAGCCTTCTCCTCCATCTCCCACCTAGGCTGAATAACAATCATCATTGCCTACAACCCCAAACTCACCCTCCTCAACTTCTACCTCTACATCATAATAACAACAGCCATCTTCCTTGCTCTAAACACAACCAAAGCCCTAAACCTATCCACCCTAATAACCACATGAACCAAAACCCCACCCCTAAATGCAATACTACTTCTAACCCTACTCTCCCTTGCAGGACTCCCTCCCCTAACAGGATTCTTACCCAAATGACTCATCATCCAAGAATTAACCAAGCAAGACATAACCCCCACAGCCACACTCATCTCCCTCCTCTCCCTACTAAGCCTGTTCTTCTACCTTCGCCTTGCGTACTGTACGACAATCACACTCCCCCCACACACCACAAACCACATAAAACAATGACACACTAGTAAACCAACCAACATTATAATCGCCATCTTAACCACCATATCCATCACACTCCTCCCCATCTCCCCCCTAATCCTCCCCACCATCTAA
ANSP19550_ZamoraEC ATGAACCCCCTAGCAAACCTGATCTTTACCTCTAGCCTACTCCTAGGAACAACCATCACCATCTCAAGCCACCACTGAGCTATAGCCTGGGCCGGCCTGGAAATTAACACACTTGCCATTCTCCCACTAATCTCAAAATCCCACCATCCACGAGCCATTGAAGCCGCCACTAAGTACTTCCTCACTCAAGCGGCTGCCTCTGCCCTTGTTTTATTCTCAAGCATGACCAACGCGTGACAAACTGGACAGTGAGACATCACCCAACTCACCCACCCAATATCCTGCCTAATCCTTACCTCAGCAATTGCAATTAAACTAGGCCTAGTGCCATTCCACTTCTGATTCCCAGAAGTACTCCAAGGTTCCCCCCTCACTACTGGCCTGCTCCTGTCCACTGTCATGAAACTCCCCCCTATCGCACTACTTTACATAACCTCGCCATCACTAAATCCCACCCTCTTAACTACCCTAGCCATTCTCTCAGCAGCGCTAGGAGGGTGAATAGGCCTAAATCAAACACAAACCCGAAAAATCCTAGCCTTCTCCTCCATCTCCCACCTAGGCTGAATAACAATCATCATTGCCTACAACCCCAAACTCACCCTCCTCAACTTCTACCTCTACATCATAATAACAACAGCCATCTTCCTTGCTCTAAACACAACCAAAGCCCTAAACCTATCCACCCTAATAACCACATGAACCAAAACCCCACCCCTAAATGCAATACTACTTCTAACCCTACTCTCCCTTGCAGGACTCCCTCCCCTAACAGGATTCTTACCCAAATGACTCATCATCCAAGAATTAACCAAGCAAGACATAACCCCCACAGCCACACTCATCTCCCTCCTCTCCCTACTAAGCCTGTTCTTCTACCTTCGCCTTGCGTACTGTACGACAATCACACTCCCCCCACACACCACAAACCACATAAAACAATGACACACTAGTAAACCAACCAACATTATAATCGCCATCTTAACCACCATATCCATCACACTCCTCCCCATCTCCCCCCTAATCCTCCCCACCATCTAA
ANSP21976_ZamoraEC ATGAACCCCCTAGCAAACCTGATCTTTACCTCTAGCCTACTCCTAGGAACAACCATCACCATCTCAAGCCACCACTGAGCTATAGCCTGGGCCGGCCTGGAAATTAACACACTTGCCATTCTCCCACTAATCTCAAAATCCCACCATCCACGAGCCATTGAAGCCGCCACTAAGTACTTCCTCACTCAAGCGGCTGCCTCTGCCCTTGTTTTATTCTCAAGCATGACCAACGCGTGACAAACTGGACAGTGAGACATCACCCAACTCACCCACCCAATATCCTGCCTAATCCTTACCTCAGCAATTGCAATTAAACTAGGCCTAGTGCCATTCCACTTCTGATTCCCAGAAGTACTCCAAGGTTCCCCCCTCACTACTGGCCTGCTCCTGTCCACTGTCATGAAACTCCCCCCTATCGCACTACTTTACATAACCTCGCCATCACTAAATCCCACCCTCTTAACTACCCTAGCCATTCTCTCAGCAGCGCTAGGAGGGTGAATAGGCCTAAATCAAACACAAACCCGAAAAATCCTAGCCTTCTCCTCCATCTCCCACCTAGGCTGAATAACAATCATCATTGCCTACAACCCCAAACTCACCCTCCTCAACTTCTACCTCTACATCATAATAACAACAGCCATCTTCCTTGCTCTAAACACAACCAAAGCCCTAAACCTATCCACCCTAATAACCACATGAACCAAAACCCCACCCCTAAATGCAATACTACTTCTAACCCTACTCTCCCTTGCAGGACTCCCTCCCCTAACAGGATTCTTACCCAAATGACTCATCATCCAAGAATTAACCAAGCAAGACATAACCCCCACAGCCACACTCATCTCCCTCCTCTCCCTACTAAGCCTGTTCTTCTACCTTCGCCTTGCGTACTGTACGACAATCACACTCCCCCCACACACCACAAACCACATAAAACAATGACACACTAGTAAACCAACCAACATTATAATCGCCATCTTAACCACCATATCCATCACACTCCTCCCCATCTCCCCCCTAATCCTCCCCACCATCTAA
ANSP26804_ZamoraEC ATGAACCCCCTAGCAAACCTGATCTTTACCTCTAGCCTACTCCTAGGAACAACCATCACCATCTCAAGCCACCACTGAGCTATAGCCTGGACCGGCCTGGAAATTAACACACTTGCCATTCTCCCACTAATCTCAAAATCCCACCATCCACGAGCCATTGAAGCCGCCACTAAGTACTTCCTCACTCAAGCGGCTGCCTCTGCCCTTGTTTTATTCTCAAGCATGACCAACGCGTGACAAACTGGACAGTGAGACATCACCCAACTCACCCACCCAATATCCTGCCTAATCCTTACCTCAGCAATTGCAATTAAACTAGGCCTAGTGCCATTCCACTTCTGATTCCCAGAAGTACTCCAAGGTTCCCCCCTCACTACTGGCCTGCTCCTGTCCACTGTCATGAAACTCCCCCCTATCGCACTACTTTACATAACCTCGCCATCACTAAATCCCACCCTCTTAACTACCCTAGCCATTCTCTCAGCAGCGCTAGGAGGGTGAATAGGCCTAAATCAAACACAAACCCGAAAAATCCTAGCCTTCTCCTCCATCTCCCACCTAGGCTGAATAACAATCATCATTGCCTACAACCCCAAACTCACCCTCCTCAACTTCTACCTCTACATCATAATAACAACAGCCATCTTCCTTGCTCTAAACACAACCAAAGCCCTAAACCTATCCACCCTAATAACCACATGAACCAAAACCCCACCCCTAAATGCAATACTACTTCTAACCCTACTCTCCCTTGCAGGACTCCCTCCCCTAACAGGATTCTTACCCAAATGACTCATCATCCAAGAATTAACCAAGCAAGACATAACCCCCACAGCCACACTCATCTCCCTCCTCTCCCTACTAAGCCTGTTCTTCTACCTTCGCCTTGCGTACTGTACGACAATCACACTCCCCCCACACACCACAAACCACATAAAACAATGACACACTAGTAAACCAACCAACATTATAATCGCCATCTTAACCACCATATCCATCACACTCCTCCCCATCTCCCCCCTAATCCTCCCCACCATCTAA
FM430110_CuscoPE ATGAACCCCCTAGCAAACCTGATCTTCATCTCTAGCCTACTTCTAGGAACAACCATCACCATCTCAAGTCACCACTGAGCTATGGCCTGGGCCGGCCTGGAAATTAACACACTAGCCATTCTCCCACTAATCTCAAAATCCCACCATCCACGAGCCATTGAAGCCGCCACTAAGTATTTCCTCACCCAAGCAGCTGCCTCTGCCCTTGTTTTATTCTCAAGCATAACCAACGCATGACAAACTGGACAGTGAGACATCACCCAACTCACCCACCCAACGTCCTGCCTAATCCTTACCTCAGCAATCGCAATTAAACTAGGCCTAGTACCATTCCACTTCTGATTCCCAGAAGTACTCCAAGGCTCCCCCCTCACTACCGGTCTGCTCCTATCCACTGTCATGAAACTCCCCCCTATCGCACTACTTTACATAACCTCACCATCACTAAATCCCGCCCTCTTAACCACCCTAGCCATTCTCTCAGCAGCACTAGGAGGGTGAATAGGCCTAAATCAGACACAAACTCGAAAAATCCTAGCCTTCTCCTCCATCTCTCACCTAGGCTGAATAACAATCATCATCGCCTACAACCCCAAACTCACCCTCCTCAACTTCTACCTCTACATCATAATAACAACAGCCATCTTCCTTGCTCTAAACACAACCAAAGCCCTAAACCTATCTACCCTGATAACCACATGAACCAAAACCCCACCTCTAAATGCAATACTACTTCTAACCCTACTCTCCCTTGCAGGACTCCCTCCCCTAACAGGATTCTTACCCAAATGACTCATCATCCAAGAACTAATCAAGCAAGACATAACCCCCACAGCCACACTCATCTCCCTCCTCTCTCTACTAAGCTTGTTCTTCTACCTTCGCCTTGCATACTGCACAACGATCACACTCCCCCCACACACCACAAATCACATAAAGCAATGACGCACTGGTAAACCAACCAACATTACAATCGCCATCTTAACCACCATATCCATCACACTCCTTCCCATCTCCCCCCTAATCCTCCCCACCATTTAA
FM430111_CuscoPE ATGAACCCCCTAGCAAACCTGATCTTCATCTCTAGCCTACTTCTAGGAACAACCATCACCATCTCAAGTCACCACTGAGCTATGGCCTGGGCCGGCCTGGAAATTAACACACTAGCCATTCTCCCACTAATCTCAAAATCCCACCATCCACGAGCCATTGAAGCCGCCACTAAGTATTTCCTCACCCAAGCAGCTGCCTCTGCCCTTGTTTTATTCTCAAGCATAACCAACGCATGACAAACTGGACAGTGAGACATCACCCAACTCACCCACCCAACGTCCTGCCTAATCCTTACCTCAGCAATCGCAATTAAACTAGGCCTAGTACCATTCCACTTCTGATTCCCAGAAGTACTCCAAGGCTCCCCCCTCACTACCGGTCTGCTCCTATCCACTGTCATGAAACTCCCCCCTATCGCACTACTTTACATAACCTCACCATCACTAAATCCCGCCCTCTTAACCACCCTAGCCATTCTCTCAGCAGCACTAGGAGGGTGAATAGGCCTAAATCAGACACAAACTCGAAAAATCCTAGCCTTCTCCTCCATCTCTCACCTAGGCTGAATAACAATCATCATCGCCTACAACCCCAAACTCACCCTCCTCAACTTCTACCTCTACATCATAATAACAACAGCCATCTTCCTTGCTCTAAACACAACCAAAGCCCTAAACCTATCTACCCTGATAACCACATGAACCAAAACCCCACCTCTAAATGCAATACTACTTCTAACCCTACTCTCCCTTGCAGGACTCCCTCCCCTAACAGGATTCTTACCCAAATGACTCATCATCCAAGAACTAATCAAGCAAGACATAACCCCCACAGCCACACTCATCTCCCTCCTCTCTCTACTAAGCTTGTTCTTCTACCTTCGCCTTGCATACTGCACAACGATCACACTCCCCCCACACACCACAAATCACATAAAGCAATGACGCACTGGTAAACCAACCAACATTACAATCGCCATCTTAACCACCATATCCATCACACTCCTTCCCATCTCCCCCCTAATCCTCCCCACCATTTAA
IAvH.BT2592_CundCO ATGAACCCCCTAGCAAACCTGATCTTCATCTCTAGCCTACTCCTAGGAACAACCATCGCCATCTCAAGCCACCACTGAGCTATAGCCTGGGCCGGCCTGGAAATTAACACACTTGCTATCCTCCCACTAATCTCAAAATCCCACCATCCACGAGCCATTGAAGCCGCCACTAAGTACTTCCTCACTCAAGCGGCTGCCTCTGCCCTTGTTTTATTCTCAAGCATGACCAACGCGTGACAAACTGGACAGTGGGACATCACCCAACTCACCCACCCAATATCCTGCCTAATCCTTACCTCAGCAATCGCAATTAAACTAGGCCTAGTGCCATTCCACTTCTGATTCCCAGAAGTACTCCAAGGCTCCCCCCTCACTACTGGCCTGCTCCTGTCCACTGTCATGAAACTCCCCCCTATCGCACTACTTTACATAACCTCGCCATCACTAAATCCCACCCTCTTAACTACCCTAGCCATTCTCTCAGCAGCACTAGGAGGGTGAATAGGCCTAAATCAAACACAAACCCGAAAAATCCTAGCCTTCTCCTCCATCTCCCACCTAGGCTGAATAACAATCATCATTGCCTACAACCCCAAACTCACCCTCCTCAACTTCTACCTCTACACCATAATAACAACAGCCATCTTCCTTGCTCTAAACACAACTAAAGCCCTAAACCTATCCACCCTAATAACCACATGAACCAAAACCCCACCCCTAAATGCAATACTACTTCTAACCCTACTCTCCCTTGCAGGACTCCCTCCCCTAACAGGATTCTTACCCAAATGACTCATCATCCAAGAATTAACCAAGCAAGACATAACCCCCACAGCCACACTCATCTCCCTCCTCTCCCTACTAAGCCTGTTCTTCTACCTTCGCCTTGCGTACTGTACGACAATCACACTCCCCCCACACACCACAAACCACATAAAACAATGACACACTAGTAAACCAACCAACATTATAATCGCCATCTTAACCACCATATCCATCACACTCCTCCCCATCTCCCCCCTAATCCTCCCCACCATTTAA
IAvH.BT4566_CaldasCO ATGAACCCCCTAGCAAACCTGATCTTCATCTCTAGCCTACTCCTAGGAACAACCATCGCCATCTCAAGCCACCACTGAGCTATAGCCTGGGCCGGCCTGGAAATTAACACACTTGCTATCCTCCCACTAATCTCAAAATCCCACCATCCACGAGCCATTGAAGCCGCCACTAAGTACTTCCTCACTCAAGCGGCTGCCTCTGCCCTTGTTTTATTCTCAAGCATGACCAACGCGTGACAAACTGGACAGTGGGACATCACCCAACTCACCCACCCAATATCCTGCCTAATCCTTACCTCAGCAATCGCAATTAAACTAGGCCTAGTGCCATTCCACTTCTGATTCCCAGAAGTACTCCAAGGCTCCCCCCTCACTACTGGCCTGCTCCTGTCCACTGTCATGAAACTCCCCCCTATCGCACTACTTTACATAACCTCGCCATCACTAAATCCCACCCTCTTAACTACCCTAGCCATTCTCTCAGCAGCACTAGGAGGGTGAATAGGCCTAAATCAAACACAAACCCGAAAAATCCTAGCCTTCTCCTCCATCTCCCACCTAGGCTGAATAACAATCATCATTGCCTACAACCCCAAACTCACCCTCCTCAACTTCTACCTCTACACCATAATAACAACAGCCATCTTCCTTGCTCTAAACACAACTAAAGCCCTAAACCTATCCACCCTAATAACCACATGAACCAAAACCCCACCCCTAAATGCAATACTACTTCTAACCCTACTCTCCCTTGCAGGACTCCCTCCCCTAACAGGATTCTTACCCAAATGACTCATCATCCAAGAATTAACCAAGCAAGACATAACCCCCACAGCCACACTCATCTCCCTCCTCTCCCTACTAAGCCTGTTCTTCTACCTTCGCCTTGCGTACTGTACGACAATCACACTCCCCCCACACACCACAAACCACATAAAACAATGACACACTAGTAAACCAACCAACATTATAATCGCCATCTTAACCACCATATCCATCACACTCCTCCCCATCTCCCCCCTAATCCTCCCCACCATCTAA
IAvH.BT4653_CaldasCO ATGAACCCCCTAGCAAACCTGATCTTCATCTCTAGCCTACTCCTAGGAACAACCATCGCCATCTCAAGCCACCACTGAGCTATAGCCTGGGCCGGCCTGGAAATTAACACACTTGCTATCCTCCCACTAATCTCAAAATCCCACCATCCACGAGCCATTGAAGCCGCCACTAAGTACTTCCTCACTCAAGCGGCTGCCTCTGCCCTTGTTTTATTCTCAAGCATGACCAACGCGTGACAAACTGGACAGTGGGACATCACCCAACTCACCCACCCAATATCCTGCCTAATCCTTACCTCAGCAATCGCAATTAAACTAGGCCTAGTGCCATTCCACTTCTGATTCCCAGAAGTACTCCAAGGCTCCCCCCTCACTACTGGCCTGCTCCTGTCCACTGTCATGAAACTCCCCCCTATCGCACTACTTTACATAACCTCGCCATCACTAAATCCCACCCTCTTAACTACCCTAGCCATTCTCTCAGCAGCACTAGGAGGGTGAATAGGCCTAAATCAAACACAAACCCGAAAAATCCTAGCCTTCTCCTCCATCTCCCACCTAGGCTGAATAACAATCATCATTGCCTACAACCCCAAACTCNNNNNNNNNNNNNNNNNNNNNNNNNNNNNNNNNNNNNNNNNNNNNNNNNNNNNNNNNNNNNNNNNNNNNNNNNNNNNNNNNNNNNNNNNNNNNNNNNNNNNNNNNNNNNNNNNNNNNNNNNNNNNNNNNNNNNNNNNNNNNNNNNNNNNNNNNNNNNNNNNNNNNNNNNNNNNNNNNNNNNNNNNNNNNNNNNNNNNNNNNNNNNNNNNNNNNNNNNNNNNNNNNNNNNNNNNNNNNNNNNNNNNNNNNNNNNNNNNNNNNNNNNNNNNNNNNNNNNNNNNNNNNNNNNNNNNNNNNNNNNNNNNNNNNNNNNNNNNNNNNNNNNNNNNNNNNNNNNNNNNNNNNNNNNNNNNNNNNNNNNNNNNNNNNNNNNNNNNNNNNNNNNNNNNNNNNNNNNNNNNNNNNNNNNNNNNNNNNNNNNNNNNNNNNNNNNNNNNNNNN
IAvH.BT52_Orocue_STachCO ATGAACCCCCTAGCAAACCTAATCTTTATCTCTAGCCTACTCCTAGGAACAACCATCACCATCTCAAGCCACCACTGAGCTATAGCCTGGGCCGGCCTGGAAATTAACACACTTGCCATTCTCCCACTAATCTCAAAATCCCACCATCCACGAGCCATTGAAGCCGCCACTAAGTACTTCCTCACTCAAGCGGCTGCCTCTGCCCTTGTTTTATTCTCAAGCATGACCAACGCGTGACAAACTGGACAGTGGGACATCACCCAACTCACCCACCCAATATCCTGCCTAATCCTTACCTCAGCAATCGCAATTAAACTAGGCCTAGTGCCATTCCACTTCTGATTCCCAGAAGTACTCCAAGGCTCCCCTCTCACTACCGGCCTGCTCCTGTCCACTGTCATGAAACTCCCCCCTATCGCACTACTTTACATAACCTCGCCATCATTAAATCCCACCCTCTTAACCACCCTAGCCATTCTCTCAGCAGCACTAGGAGGGTGAATAGGTCTAAATCAAACACAAACCCGAAAAATCCTAGCCTTCTCCTCCATCTCCCACCTAGGCTGAATAACAATCATCATTGCCTACAACCCCAAACTCACCCTCCTCAACTTCTACCTCTACATCATAATAACAACAGCCATCTTCCTTGCTCTAAACACAACTAAAGCCCTAAACCTATCCACCCTAATAACCACATGAACCAAAACCCCACCCCTAAATGCAATACTACTTCTAACCCTACTCTCCCTTGCAGGACTCCCTCCCCTAACAGGATTCTTACCCAAATGACTCATCATCCAAGAATTAACCAAGCAAGACATAACCCCCACAGCCACACTCATCTCCCTCCTCTCCCTACTAAGCCTGTTCTTCTACCTTCGCCTTGCGTACTGTACGACAATCACACTCCCCCCACACACCACAAACCACATAAAACAATGACACACTAATAAACCAACCAGCATCATAATCGCCATCTTAACCACCATATCCATCACACTCCTCCCCATCTCCCCCCTAATCCTCCCCACCATCTAA
JEAC715_PerijaCO ATGAACCCCCTAGCAAACCTGATCTTTATCTCTAGCCTACTCCTAGGAACAACCATCACCATCTCAAGCCACCACTGAGCTATAGCCTGGGCCGGCCTAGAAATTAACACACTTGCCATTCTCCCACTAATCTCAAAATCCCACCATCCACGAGCCATTGAAGCCGCCACTAAGTACTTCCTCACTCAAGCGGCTGCCTCTGCCCTTGTTTTATTCTCAAGCATGACCAACGCGTGACAAACTGGACAGTGGGACATCACCCAACTCACCCACCCAATATCCTGCCTAATCCTTACCTCAGCAATCGCAATTAAACTAGGCCTAGTGCCATTCCACTTCTGATTCCCAGAAGTACTCCAAGGCTCCCCTCTCACTACTGGCCTGCTCCTGTCCACTGTCATGAAACTCCCCCCTATCGCACTACTTTACATAACCTCACCATCATTAAATCCCACCCTCTTAACTACCCTAGCCATTCTCTCAGCAGCACTAGGAGGGTGAATAGGCCTAAATCAAACACAAACCCGAAAAATCCTAGCCTTCTCCTCCATCTCCCACCTAGGCTGAATAACAATCATCATTGCCTACAACCCCAAACTCACCCTCCTCAACTTCTACCTCTACATCATAATAACAACAGCCATCTTCCTTGCTCTAAACACAACTAAAGCCCTAAACCTATCCACCCTAATAACCACATGAACCAAAACCCCACCCCTAAATGCAATACTACTTCTAACCCTACTCTCCCTTGCAGGACTCCCTCCCCTAACAGGATTCTTACCCAAATGACTCATCATCCAAGAATTAACCAAGCAAGACATAACCCCCACAGCCACACTCATCTCCCTCCTCTCCCTACTAAGCCTGTTCTTCTACCTTCGCCTTGCGTACTGTACGACAATCACACTCCCCCCACACACCACAAACCACATAAAACAATGACACACTAATAAACCAACCAGCATCATAATCGCCATCTTAACCACCATATCCATCACACTCCTCCCCATCTCCCCCCTAATCCTCCCCACCATCTAA
JM935_Inia_NTachVE ATGAACCCCCTAGCAAACCTGATCTTTATCTCTAGCCTACTCCTAGGAACAACCATCACCATCTCAAGCCACCACTGAGCTATAGCCTGGGCCGGCCTGGAAATTAACACACTTGCCATTCTCCCACTAATCTCAAAATCCCACCATCCACGAGCCATTGAAGCCGCCACTAAGTACTTCCTCACTCAAGCGGCTGCCTCTGCCCTTGTTTTATTCTCAAGCATGACCAACGCGTGACAAACTGGACAGTGGGACATCACCCAACTCACCCACCCAATATCCTGCCTAATCCTTACCTCAGCAATCGCAATTAAACTAGGCCTAGTGCCATTCCACTTCTGATTCCCAGAAGTACTCCAAGGCTCCCCTCTCACTACTGGCCTGCTCCTGTCCACTGTCATGAAACTCCCCCCTATCGCACTACTTTACATAACCTCGCCATCATTAAATCCCACCCTCTTAACTACCCTAGCCATTCTCTCAGCAGCACTAGGAGGGTGAATAGGCCTAAATCAAACACAAACCCGAAAAATCCTAGCCTTCTCCTCCATCTCCCACCTAGGCTGAATAACAATCATCATTGCCTACAACCCCAAACTCACCCTCCTCAACTTCTACCTCTACATCATAATAACAACAGCCATCTTCCTTGCTCTAAACACAACTAAAGCCCTAAACCTATCCACCCTAATAACCACATGAACCAAAACCCCACCCCTAAATGCAATACTACTTCTAACCCTACTCTCCCTTGCAGGACTCCCTCCCCTAACAGGATTCTTACCCAAATGACTCATCATCCAAGAATTAACCAAGCAAGACATAACCCCCACAGCCACACTCATCTCCCTCCTCTCCCTACTAAGCCTGTTCTTCTACCTTCGCCTTGCGTACTGTACGACAATCACACTCCCCCCACACACCACAAACCACATAAAACAATGACACACTAATAAACCAACCAACATCATAATCGCCATCTTAACCACCATATCCATCACACTCCTCCCCATCTCCCCCCTAATCCTCCCCACCATCTAA
JMBO20_PerijaCO ATGAACCCCCTAGCAAACCTGATCTTTATCTCTAGCCTACTCCTAGGAACAACCATCACCATCTCAAGCCACCACTGAGCTATAGCCTGGGCCGGCCTAGAAATTAACACACTTGCCATTCTCCCACTAATCTCAAAATCCCACCATCCACGAGCCATTGAAGCCGCCACTAAGTACTTCCTCACTCAAGCGGCTGCCTCTGCCCTTGTTTTATTCTCAAGCATGACCAACGCGTGACAAACTGGACAGTGGGACATCACCCAACTCACCCACCCAATATCCTGCCTAATCCTTACCTCAGCAATCGCAATTAAACTAGGCCTAGTGCCATTCCACTTCTGATTCCCAGAAGTACTCCAAGGCTCCCCTCTCACTACTGGCCTGCTCCTGTCCACTGTCATGAAACTCCCCCCTATCGCACTACTTTACATAACCTCACCATCATTAAATCCCACCCTCTTAACTACCCTAGCCATTCTCTCAGCAGCACTAGGAGGGTGAATAGGCCTAAATCAAACACAAACCCGAAAAATCCTAGCCTTCTCCTCCATCTCCCACCTAGGCTGAATAACAATCATCATTGCCTACAACCCCAAACTCACCCTCCTCAACTTCTACCTCTACATCATAATAACAACAGCCATCTTCCTTGCTCTAAACACAACTAAAGCCCTAAACCTATCCACCCTAATAACCACATGAACCAAAACCCCACCCCTAAATGCAATACTACTTCTAACCCTACTCTCCCTTGCAGGACTCCCTCCCCTAACAGGATTCTTACCCAAATGACTCATCATCCAAGAATTAACCAAGCAAGACATAACCCCCACAGCCACACTCATCTCCCTCCTCTCCCTACTAAGCCTGTTCTTCTACCTTCGCCTTGCGTACTGTACGACAATCACACTCCCCCCACACACCACAAACCACATAAAACAATGACACACTAATAAACCAACCAGCATCATAATCGCCATCTTAACCACCATATCCATCACACTCCTCCCCATCTCCCCCCTAATCCTCCCCACCATCTAA
JPL152_BogotaCO ATGAACCCCCTAGCAAACCTGATCTTCATCTCTAGCCTACTCCTAGGAACAACCATCGCCATCTCAAGCCACCACTGAGCTATAGCCTGGGCCGGCCTGGAAATTAACACACTTGCTATCCTCCCACTAATCTCAAAATCCCACCATCCACGAGCCATTGAAGCCGCCACTAAGTACTTCCTCACTCAAGCGGCTGCCTCTGCCCTTGTTTTATTCTCAAGCATGACCAACGCGTGACAAACTGGACAGTGGGACATCACCCAACTCACCCACCCAACATCCTGCCTAATCCTTACCTCAGCAATCGCAATTAAACTAGGCCTAGTGCCATTCCACTTCTGATTCCCAGAAGTACTCCAAGGCTCCCCCCTCACTACTGGCCTGCTCCTGTCCACTGTCATGAAACTCCCCCCTATCGCACTACTTTACATAACCTCGCCATCACTAAATCCCACCCTCTTAACTACCCTAGCCATTCTCTCAGCAGCACTAGGAGGGTGAATAGGCCTAAATCAAACACAAACCCGAAAAATCCTAGCCTTCTCCTCCATCTCCCACCTAGGCTGAATAACAATCATCATTGCCTACAACCCCAAACTCACCCTCCTCAACTTCTACCTCTACACCATAATAACAACAGCCATCTTCCTTGCTCTAAACACAACTAAAGCCCTAAACCTATCCACCCTAATAACCACATGAACCAAAACCCCACCCCTAAATGCAATACTACTTCTAACCCTACTCTCCCTTGCAGGACTCCCTCCCCTAACAGGATTCTTACCCAAATGACTCATCATCCAAGAATTAACCAAGCAAGACATAACCCCCACAGCCACACTCATCTCCCTCCTCTCCCTACTAAGCCTGTTCTTCTACCTTCGCCTTGCGTACTGTACGACAATCACACTCCCCCCACACACCACAAACCACATAAAACAATGACACACTAGTAAACCAACCAACATTATAATCGCCATCTTAACCACCATATCCATCACACTCCTCCCCATCTCCCCCCTAATCCTCCCCACCATCTAA
JPL154_BogotaCO ATGAACCCCCTAGCAAACCTGATCTTCATCTCTAGCCTACTCCTAGGAACAACCATCGCCATCTCAAGCCACCACTGAGCTATAGCCTGGGCCGGCCTGGAAATTAACACACTTGCTATCCTCCCACTAATCTCAAAATCCCACCATCCACGAGCCATTGAAGCCGCCACTAAGTACTTCCTCACTCAAGCGGCTGCCTCTGCCCTTGTTCTATTCTCAAGCATGACCAACGCGTGACAAACTGGACAGTGGGACATCACCCAACTCACCCACCCAATATCCTGCCTAATCCTTACCTCAGCAATCGCAATTAAACTAGGCCTAGTGCCATTCCACTTCTGATTCCCAGAAGTACTCCAAGGCTCCCCCCTCACTACTGGCCTGCTCCTGTCCACTGTCATGAAACTCCCCCCTATCGCACTACTTTACATAACCTCGCCATCACTAAATCCCACCCTCTTAACTACCCTAGCCATTCTCTCAGCAGCACTAGGAGGGTGAATAGGCCTAAATCAAACACAAACCCGAAAAATCCTAGCCTTCTCCTCCATCTCCCACCTAGGCTGAATAACAATCATCATTGCCTACAACCCCAAACTCACCCTCCTCAACTTCTACCTCTACACCATAATAACAACAGCCATCTTCCTTGCTCTAAACACAACTAAAGCCCTAAACCTATCCACCCTAATAACCACATGAACCAAAACCCCACCCCTAAATGCAATACTACTTCTAACCCTACTCTCCCTTGCAGGACTCCCTCCCCTAACAGGATTCTTACCCAAATGACTCATCATCCAAGAATTAACCAAGCAAGACATAACCCCCACAGCCACACTCATCTCCCTCCTCTCCCTACTAAGCCTGTTCTTCTACCTTCGCCTTGCGTACTGTACGACAATCACACTCCCCCCACACACCACAAACCACATAAAACAATGACACACTAGTAAACCAACCAACATTATAATCGCCATCTTAACCACCATATCCATCACACTCCTCCCCATCTCCCCCCTAATCCTCCCCACCATTTAA
JPL239_PerijaCO ATGAACCCCCTAGCAAACCTGATCTTTATCTCTAGCCTACTCCTAGGAACAACCATCACCATCTCAAGCCACCACTGAGCTATAGCCTGGGCCGGCCTAGAAATTAACACACTTGCCATTCTCCCACTAATCTCAAAATCCCACCATCCACGAGCCATTGAAGCCGCCACTAAGTACTTCCTCACTCAAGCGGCTGCCTCTGCCCTTGTTTTATTCTCAAGCATGACCAACGCGTGACAAACTGGACAGTGGGACATCACCCAACTCACCCACCCAATATCCTGCCTAATCCTTACCTCAGCAATCGCAATTAAACTAGGCCTAGTGCCATTCCACTTCTGATTCCCAGAAGTACTCCAAGGCTCCCCTCTCACTACTGGCCTGCTCCTGTCCACTGTCATGAAACTCCCCCCTATCGCACTACTTTACATAACCTCACCATCATTAAATCCCACCCTCTTAACTACCCTAGCCATTCTCTCAGCAGCACTAGGAGGGTGAATAGGCCTAAATCAAACACAAACCCGAAAAATCCTAGCCTTCTCCTCCATCTCCCACCTAGGCTGAATAACAATCATCATTGCCTACAACCCCAAACTCACCCTCCTCAACTTCTACCTCTACATCATAATAACAACAGCCATCTTCCTTGCTCTAAACACAACTAAAGCCCTAAACCTATCCACCCTAATAACCACATGAACCAAAACCCCACCCCTAAATGCAATACTACTTCTAACCCTACTCTCCCTTGCAGGACTCCCTCCCCTAACAGGATTCTTACCCAAATGACTCATCATCCAAGAATTAACCAAGCAAGACATAACCCCCACAGCCACACTCATCTCCCTCCTCTCCCTACTAAGCCTGTTCTTCTATCTTCGCCTTGCGTACTGTACGACAATCACACTCCCCCCACACACCACAAACCACATAAAACAATGACACACTAATAAACCAACCAGCATCATAATCGCCATCTTAACCACCATATCCATCACACTCCTCCCCATCTCCCCCCTAATCCTCCCCACCATCTAA
KU16802_AyacuchoPE ATGAACCCCCTAGCAAACCTGATCTTCATCTCTAGCCTGCTTCTAGGAACAACCATCACCATCTCAAGTCACCACTGAGCTATGGCCTGGGCCGGCCTGGAAATTAACACACTAGCCATTCTCCCACTAATCTCAAAATCCCACCATCCACGAGCCATTGAAGCCGCCACTAAATATTTCCTCACCCAAGCAGCTGCCTCTGCCCTTGTTTTATTCTCAAGCATAACCAACGCATGACAAACTGGACAGTGAGACATCACCCAACTCACCCACCCAACATCCTGCCTAATCCTTACCTCAGCAATCGCAATTAAACTAGGCCTAGTACCATTCCACTTCTGATTCCCAGAAGTACTCCAAGGCTCCCCCCTCACTACCGGCCTGCTCCTATCCACTGTCATGAAACTCCCCCCTATCGCACTACTTTACATAACCTCACCATCACTAAATCCCACCCTCTTAACCACCCTAGCCATTCTCTCAGCAGCACTAGGAGGGTGAATAGGCCTAAATCAGACACAAACTCGAAAAATCCTAGCCTTCTCCTCCATCTCTCACCTAGGCTGAATGACAATCATCATCGCCTACAACCCCAAACTCACCCTCCTCAACTTCTACCTCTACATCATAATAACAACAGCCATCTTCCTTGCTCTAAACACAACCAAAGCCCTAAACCTATCTACCCTGATAACCACATGAACCAAAACCCCACCTCTAAATGCAATACTACTTCTAACCCTACTCTCCCTCGCAGGACTCCCTCCCCTAACAGGATTCTTACCCAAATGACTCATCATCCAAGAACTAATCAAACAAGACATAACCCCCACAGCCACACTCATCTCCCTCCTCTCTCTACTAAGCCTGTTCTTCTACCTTCGCCTTGCATACTGCACAACGATCACACTCCCCCCACACACCACAAATCACATAAAGCAATGACGCACTGGTAAACCAACCAACATTACAATCGCCATCTTAACCACCATATCCATCACACTCCTTCCCATCTCCCCCCTAATCCTCCCCACCATTTAA
KU16809_JuninPE ATGAACCCCCTAGCAAACCTGATCTTCATCTCTAGCCTGCTTCTAGGAACAACCATCACCATCTCAAGTCACCACTGAGCTATGGCCTGGGCCGGCCTGGAAATTAACACACTAGCCATTCTCCCACTAATCTCAAAATCCCACCATCCACGAGCCATTGAAGCCGCCACTAAATATTTCCTCACCCAAGCAGCTGCCTCTGCCCTTGTTTTATTCTCAAGCATAACCAACGCATGACAAACTGGACAGTGAGACATCACCCAACTCACCCACCCAACATCCTGCCTAATCCTTACCTCAGCAATCGCAATTAAACTAGGCCTAGTACCATTCCACTTCTGATTCCCAGAAGTACTCCAAGGCTCCCCCCTCACTACCGGCCTGCTCCTATCCACTGTCATGAAACTCCCCCCTATCGCACTACTTTACATAACCTCACCATCACTAAATCCCACCCTCTTAACCACCCTAGCCATTCTCTCAGCAGCACTAGGAGGGTGAATAGGCCTAAATCAGACACAAACTCGAAAAATCCTAGCCTTCTCCTCCATCTCTCACCTAGGCTGAATGACAATCATCATCGCCTACAACCCCAAACTCACCCTCCTCAACTTCTACCTCTACATCATAATAACAACAGCCATCTTCCTTGCTCTAAACACAACCAAAGCCCTAAACCTATCCACCCTGATAACCACATGAACCAAAACCCCACCTCTAAATGCAATACTACTTCTAACCCTACTCTCCCTCGCAGGACTCCCTCCCCTAACAGGATTCTTACCCAAATGACTCATCATCCAAGAACTAATCAAACAAGACATAACCCCCACAGCCACACTCATCTCCCTCCTCTCTCTACTAAGCCTGTTCTTCTACCTTCGCCTTGCATACTGCACAACGATCACACTCCCCCCACACACCACAAATCACATAAAGCAATGACGCACTGGTAAACCAACCAACATTACAATCGCCATCTTAACCACCATATCCATCACACTCCTTCCCATCTCCCCCCTAATCCTCCCCACCATTTAA
NGP46_PerijaCO ATGAACCCCCTAGCAAACCTGATCTTTATCTCTAGCCTACTCCTAGGAACAACCATCACCATCTCAAGCCACCACTGAGCTATAGCCTGGGCCGGCCTAGAAATTAACACACTTGCCATTCTCCCACTAATCTCAAAATCCCACCATCCACGAGCCATTGAAGCCGCCACTAAGTACTTCCTCACTCAAGCGGCTGCCTCTGCCCTTGTTTTATTCTCAAGCATGACCAACGCGTGACAAACTGGACAGTGGGACATCACCCAACTCACCCACCCAATATCCTGCCTAATCCTTACCTCAGCAATCGCAATTAAACTAGGCCTAGTGCCATTCCACTTCTGATTCCCAGAAGTACTCCAAGGCTCCCCTCTCACTACTGGCCTGCTCCTGTCCACTGTCATGAAACTCCCCCCTATCGCACTACTTTACATAACCTCACCATCATTAAATCCCACCCTCTTAACTACCCTAGCCATTCTCTCAGCAGCACTAGGAGGGTGAATAGGCCTAAATCAAACACAAACCCGAAAAATCCTAGCCTTCTCCTCCATCTCCCACCTAGGCTGAATAACAATCATCATTGCCTACAACCCCAAACTCACCCTCCTCAACTTCTACCTCTACATCATAATAACAACAGCCATCTTCCTTGCTCTAAACACAACTAAAGCCCTAAACCTATCCACCCTAATAACCACATGAACCAAAACCCCACCCCTAAATGCAATACTACTTCTAACCCTACTCTCCCTTGCAGGACTCCCTCCCCTAACAGGATTCTTACCCAAATGACTCATCATCCAAGAATTAACCAAGCAAGACATAACCCCCACAGCCACACTCATCTCCCTCCTCTCCCTACTAAGCCTGTTCTTCTATCTTCGCCTTGCGTACTGTACGACAATCACACTCCCCCCACACACCACAAACCACATAAAACAATGACACACTAATAAACCAACCAGCATCATAATCGCCATCTTAACCACCATATCCATCACACTCCTCCCCATCTCCCCCCTAATCCTCCCCACCATCTAA
OHM72_PerijaCO ATGAACCCCCTAGCAAACCTGATCTTTATCTCTAGCCTACTCCTAGGAACAACCATCACCATCTCAAGCCACCACTGAGCTATAGCCTGGGCCGGCCTAGAAATTAACACACTTGCCATTCTCCCACTAATCTCAAAATCCCACCATCCACGAGCCATTGAAGCCGCCACTAAGTACTTCCTCACTCAAGCGGCTGCCTCTGCCCTTGTTTTATTCTCAAGCATGACCAACGCGTGACAAACTGGACAGTGGGACATCACCCAACTCACCCACCCAATATCCTGCCTAATCCTTACCTCAGCAATCGCAATTAAACTAGGCCTAGTGCCATTCCACTTCTGATTCCCAGAAGTACTCCAAGGCTCCCCTCTCACTACTGGCCTGCTCCTGTCCACTGTCATGAAACTCCCCCCTATCGCACTACTTTACATAACCTCACCATCATTAAATCCCACCCTCTTAACTACCCTAGCCATTCTCTCAGCAGCACTAGGAGGGTGAATAGGCCTAAATCAAACACAAACCCGAAAAATCCTAGCCTTCTCCTCCATCTCCCACCTAGGCTGAATAACAATCATCATTGCCTACAACCCCAAACTCACCCTCCTCAACTTCTACCTCTACATCATAATAACAACAGCCATCTTCCTTGCTCTAAACACAACTAAAGCCCTAAACCTATCCACCCTAATAACCACATGAACCAAAACCCCACCCCTAAATGCAATACTACTTCTAACCCTACTCTCCCTGGCAGGACTCCCTCCCCTAACAGGATTCTTACCCAAATGACTCATCATCCAAGAATTAACCAAGCAAGACATAACCCCCACAGCCACACTCATCTCCCTCCTCTCCCTACTAAGCCTGTTCTTCTATCTTCGCCTTGCGTACTGTACGACAATCACACTCCCCCCACACACCACAAACCACATAAAACAATGACACACTAATAAACCAACCAGCATCATAATCGCCATCTTAACCACCATATCCATCACACTCCTCCCCATCTCCCCCCTAATCCTCCCCACCATCTAA
US3018_SucumbiosEC ATGAACCCCCTAGCAAACCTGATCTTCATCTCTAGCCTACTCCTAGGAACAACCATCGCCATCTCAAGCCACCACTGAGCTATAGCCTGGGCCGGCCTGGAAATTAACACACTTGCTATCCTCCCACTAATCTCAAAATCCCACCATCCACGAGCCATTGAAGCCGCCACTAAGTACTTCCTCACTCAAGCGGCTGCCTCTGCCCTTGTTTTATTCTCAAGCATGACCAACGCGTGACAAACTGGACAGTGGGACATCACCCAACTCACCCACCCAATATCCTGCCTAATCCTTACCTCAGCAATCGCAATTAAACTAGGCCTAGTGCCATTCCACTTCTGATTCCCAGAAGTACTCCAAGGCTCCCCCCTCACTACTGGCCTGCTCCTGTCCACTGTCATGAAACTCCCCCCTATCGCACTACTTTACATAACCTCGCCATCACTAAATCCCACCCTCTTAACTACCCTAGCCATTCTCTCAGCAGCACTAGGAGGGTGAATAGGCCTAAATCAAACACAAACCCGAAAAATCCTAGCCTTCTCCTCCATCTCCCACCTAGGCTGAATAACAATCATCATTGCCTACAACCCCAAACTCACCCTCCTCAACTTCTACCTCTACACCATAATAACAACAGCCATCTTCCTTGCTCTAAACACAACTAAAGCCCTAAACCTATCCACCCTAATAACCACATGAACCAAAACCCCACCCCTAAATGCAATACTACTTCTAACCCTACTCTCCCTTGCAGGACTCCCTCCCCTAACAGGATTCTTACCCAAATGACTCATCATCCAAGAATTAACCAAGCAAGACATAACCCCCACAGCCACACTCATCTCCCTCCTCTCCCTACTAAGCCTGTTCTTCTACCTTCGCCTTGCGTACTGTACGACAATCACACTCCCCCCACACACCACAAACCACATAAAACAATGACACACTAGTAAACCAACCAACATTATAATCGCCATCTTAACCACCATATCCATCACACTCCTCCCCATCTCCCCCCTAATCCTCCCCACCATCTAA
US3031_SucumbiosEC ATGAACCCCCTAGCAAACCTGATCTTCATCTCTAGCCTACTCCTAGGAACAACCATCGCCATCTCAAGCCACCACTGAGCTATAGCCTGGGCCGGCCTGGAAATTAACACACTTGCTATCCTCCCACTAATCTCAAAATCCCACCATCCACGAGCCATTGAAGCCGCCACTAAGTACTTCCTCACTCAAGCGGCTGCCTCTGCCCTTGTTTTATTCTCAAGCATGACCAACGCGTGACAAACTGGACAGTGGGACATCACCCAACTCACCCACCCAATATCCTGCCTAATCCTTACCTCAGCAATCGCAATTAAACTAGGCCTAGTGCCATTCCACTTCTGATTCCCAGAAGTACTCCAAGGCTCCCCCCTCACTACTGGCCTGCTCCTGTCCACTGTCATGAAACTCCCCCCTATCGCACTACTTTACATAACCTCGCCATCACTAAATCCCACCCTCTTAACTACCCTAGCCATTCTCTCAGCAGCACTAGGAGGGTGAATAGGCCTAAATCAAACACAAACCCGAAAAATCCTAGCCTTCTCCTCCATCTCCCACCTAGGCTGAATAACAATCATCATTGCCTACAACCCCAAACTCACCCTCCTCAACTTCTACCTCTACACCATAATAACAACAGCCATCTTCCTTGCTCTAAACACAACTAAAGCCCTAAACCTATCCACCCTAATAACCACATGAACCAAAACCCCACCCCTAAATGCAATACTACTTCTAACCCTACTCTCCCTTGCAGGACTCCCTCCCCTAACAGGATTCTTACCCAAATGACTCATCATCCAAGAATTAACCAAGCAAGACATAACCCCCACAGCCACACTCATCTCCCTCCTCTCCCTACTAAGCCTGTTCTTCTACCTTCGCCTTGCGTACTGTACGACAATCACACTCCCCCCACACACCACAAACCACATAAAACAATGACACACTAGTAAACCAACCAACATTATAATCGCCATCTTAACCACCATATCCATCACACTCCTCCCCATCTCCCCCCTAATCCTCCCCACCATCTAA
US3157_SucumbiosEC ATGAACCCCCTAGCAAACCTGATCTTCATCTCTAGCCTACTCCTAGGAACAACCATCGCCATCTCAAGCCACCACTGAGCTATAGCCTGGGCCGGCCTGGAAATTAACACACTTGCTATCCTCCCACTAATCTCAAAATCCCACCATCCACGAGCCATTGAAGCCGCCACTAAGTACTTCCTCACTCAAGCGGCTGCCTCTGCCCTTGTTTTATTCTCAAGCATGACCAACGCGTGACAAACTGGACAGTGGGACATCACCCAACTCACCCACCCAATATCCTGCCTAATCCTTACCTCAGCAATCGCAATTAAACTAGGCCTAGTGCCATTCCACTTCTGATTCCCAGAAGTACTCCAAGGCTCCCCCCTCACTACTGGCCTGCTCCTGTCCACTGTCATGAAACTCCCCCCTATCGCACTACTTTACATAACCTCGCCATCACTAAATCCCACCCTCTTAACTACCCTAGCCATTCTCTCAGCAGCACTAGGAGGGTGAATAGGCCTAAATCAAACACAAACCCGAAAAATCCTAGCCTTCTCCTCCATCTCCCACCTAGGCTGAATAACAATCATCATTGCCTACAACCCCAAACTCACCCTCCTCAACTTCTACCTCTACACCATAATAACAACAGCCATCTTCCTTGCTCTAAACACAACTAAAGCCCTAAACCTATCCACCCTAATAACCACATGAACCAAAACCCCACCCCTAAATGCAATACTACTTCTAACCCTACTCTCCCTTGCAGGACTCCCTCCCCTAACAGGATTCTTACCCAAATGACTCATCATCCAAGAATTAACCAAGCAAGACATAACCCCCACAGCCACACTCATCTCCCTCCTCTCCCTACTAAGCNTGTTNTTCTACCTTCGCCTTGCGTACTGTACGACAATCACACTCCCCCCACACACCACAAACCACATAAAACAATGACACACTAGTAAACCAACCAACATNATAATCGCCATCTTAACCACCATATCCATCACACTCCTCCCCATCTCCCCCCTAATCCTCCCCNNCATCTAA
YPL25_Inia_NTachVE ATGAACCCCCTAGCAAACCTGATCTTTATCTCTAGCCTACTCCTAGGAACAACCATCACCATCTCAAGCCACCACTGAGCTATAGCCTGGGCCGGCCTGGAAATTAACACACTTGCCATTCTCCCACTAATCTCAAAATCCCACCATCCACGAGCCATTGAAGCCGCCACTAAGTACTTCCTCACTCAAGCGGCTGCCTCTGCCCTTGTTTTATTCTCAAGCATGACCAACGCGTGACAAACTGGACAGTGGGACATCACCCAACTCACCCACCCAATATCCTGCCTAATCCTTACCTCAGCAATCGCAATTAAACTAGGCCTAGTGCCATTCCACTTCTGATTCCCAGAAGTACTCCAAGGCTCCCCTCTCACTACTGGCCTGCTCCTGTCCACTGTCATGAAACTCCCCCCTATCGCACTACTTTACATAACCTCGCCATCATTAAATCCCACCCTCTTAACTACCCTAGCCATTCTCTCAGCAGCACTAGGAGGGTGAATAGGCCTAAATCAAACACAAACCCGAAAAATCCTAGCCTTCTCCTCCATCTCCCACCTAGGCTGAATAACAATCATCATTGCCTACAACCCCAAACTCACCCTCCTCAACTTCTACCTCTACATCATAATAACAACAGCCATCTTCCTTGCTCTAAACACAACTAAAGCCCTAAACCTATCCACCCTAATAACCACATGAACCAAAACCCCACCCCTAAATGCAATACTACTTCTAACCCTACTCTCCCTTGCAGGACTCCCTCCCCTAACAGGATTCTTACCCAAATGACTCATCATCCAAGAATTAACCAAGCAAGACATAACCCCCACAGCCACACTCATCTCCCTCCTCTCCCTACTAAGCCTGTTCTTCTACCTTCGCCTTGCGTACTGTACGACAATCACACTCCCCCCACACACCACAAACCACATAAAACAATGACACACTAATAAACCAACCAACATCATAATCGCCATCTTAACCACCATATCCATCACACTCCTCCCCATCTCCCCCCTAATCCTCCCCACCATCTAA
;
end;

[
MrBayes settings for the best-fit model (GTR+I) selected by AIC in MrModeltest 2.3
]
