# Supplementary material for: A latitudinal phylogeographic diversity gradient in birds
Source: PLoS Biol. 2017 Apr 13;15(4):e2001073. doi: 10.1371/journal.pbio.2001073 (PMC5390966; doi:10.1371/journal.pbio.2001073)
Supplement: S1 Data — (ZIP) [file pbio.2001073.s015.zip › S1_Data/Empidonax-difficilis-occidentalis.nex~]

#NEXUS
BEGIN DATA;
	DIMENSIONS NTAX=351 NCHAR=1041;
	FORMAT DATATYPE = DNA GAP = - MISSING = ?;
	MATRIX
	jk10_223 ATGAATCCCGGCTAAACTTTTTCTCCCTAAGCCTTCTCCTAGGGAACTATATTTAGTAACCTGAATTAGTGAACTGGTCTTGAAATTAACCTTGGCTATTCTCCCCTTAATTTAAATCCTTCCGAGCTTGAAGCCTACTAAATATTTCTTAATCAGACTGCCTCTACTCTCCTACTCTTCTCGTGCTATGTGATTTACTGGCATGAGATTACTATTTACCCCCTGTTGTATACTACTAAGTTGGTCTATAAAACTAGGACTGGTTCTTCCTTCTGATTCCGAAGTCCTTAGGCTCTTCCCTAATGAAGTCTATTACTAGCTAGTTAAAATTCCCTCCCTATTCTCCTCTTCCTAACTTCCCCCTCTACCCTACCTTATTATCTAATGGAT…
	JK10_213 ATGAATCCCGGCTAAACTTTTTCTCCCTAAGCCTTCTCCTAGGGAACTATATTTAGTAACCTGAATTAGTGAACTGGTCTTGAAATTAACCTTGGCTATTCTCCCCTTAATTTAAATCCTTCCGAGCTTGAAGCCTACTAAATATTTCTTAATCAGACTGCCTCTACTCTCCTACTCTTCTCGTGCTATGTGATTTACTGGCATGAGATTACTATTTACCCCCTGTTGTATACTACTAAGTTGGTCTATAAAACTAGGACTGGTTCTTCYTTCTGATTCCGAAGTCCTTAGGCTCYTCCTTAATGAAGTMTATTACTAGCTAGTTAAAATTCCCTCCCTATTCTCCTCTTCCTAACTTCCCCCTCTACCCTACCTTATTATCTAATGGAT…
	JK10_218 ATGAATCCCGGCTAAACTTTTTCTCCCTAAGCCTTCTCCTAGGGAACTATATTTAGTAACCTGAATTAGTGAACTGGTCTTGAAATTAACCTTGGCTATTCTCCCCTTAATTTAAATCCTTCCGAGCTTGAAGCCTACTAAATACTTCTTAATCAGACTGCCTCTACTCTCCTACTCTTCTCGTGCTATGTGATTTACTGGCATGAGATTACTATTTACCCCCTGTTGTATACTACTAAGTTGGTCTATAAAACTAGGACTGGTTCTTCCTTCTGATTCCGAAGTCCTTAGGCTCTTCCCTAATGAAGTCTATTACTAGCTAGTTAAAATTCCCTCCCTATTCTCCTCTTCCTAACTTCCCCCTCTACCCTACCTTATTATCTAATGGAT…
	JK10_220 ATGAATCCCGGCTAAACTTTTTCTCCCTAAGCCTTCTCCTAGGGAACTATATTTAGTAACCTGAATTAGTGAACTGGTCTTGAAATTAACCTTGGCTATTCTCCCCTTAATTTAAATCCTTCCGAGCTTGAAGCCTACTAAATACTTCTTAATCAGACTGCCTCTACTCTCCTACTCTTCTCGTGCTATGTGATTTACTGGCATGAGATTACTATTTACCCCCTGTTGTATACTACTAAGTTGGTCTATAAAACTAGGACTGGTTCTTCCTTCTGATTCCGAAGTCCTTAGGCTCTTCCCTAATGAAGTCTATTACTAGCTAGTTAAAATTCCCTCCCTATTCTCCTCTTCCTAACTTCCCCCTCTACCCTACCTTATTATCTAATGGAT…
	JK10_221 ATGAATCCCGGCTAAACTTTTTCTCCCTAAGCCTTCTCCTAGGGAACTATATTTAGTAACCTGAATTAGTGAACTGGTCTTGAAATTAACCTTGGCTATTCTCCCCTTAATTTAAATCCTTCCGAGCTTGAAGCCTACTAAATACTTCTTAATCAGACTGCCTCTACTCTCCTACTCTTCTCGTGCTATGTGATTTACTGGCATGAGATTACTATTTACCCCCTGTTGTATACTACTAAGTTGGTCTATAAAACTAGGACTGGTTCTTCCTTCTGATTCCGAAGTCCTTAGGCTCTTCCCTAATGAAGTCTATTACTAGCTAGTTAAAATTCCCTCCCTATTCTCCTCTTCCTAACTTCCCCCTCTACCCTACCTTATTATCTAATGGAT…
	JK10_222 ATGAATCCCGGCTAAACTTTTTCTCCCTAAGCCTTCTCCTAGGGAACTATATTTAGTAACCTGAATTAGTGAACTGGTCTTGAAATTAACCTTGGCTATTCTCCCCTTAATTTAAATCCTTCCGAGCTTGAAGCCTACTAAATACTTCTTAATCAGACTGCCTCTACTCTCCTACTCTTCTCGTGCTATGTGATTTACTGGCATGAGATTACTATTTACCCCCTGTTGTATACTACTAAGTTGGTCTATAAAACTAGGACTGGTTCTTCCTTCTGATTCCGAAGTCCTTAGGCTCTTCCCTAATGAAGTCTATTACTAGCTAGTTAAAATTCCCTCCCTATTCTCCTCTTCCTAACTTCCCCCTCTACCCTACCTTATTATCTAATGGAT…
	BHSUX4 ATGAATCCCGGCTAAACTTTTTCTCCCTAAGCCTTCTCCTAGGGAACTATATTTAGTAACCTGAATTAGTGAACTGGTCTTGAAATTAACCTTGGCTATTCTCCCCTTAATTTAAATCCTTCCGAGCTTGAAGCCTACTAAATATTTCTTAATCAGACTGCCTCTACTCTCCTACTCTTCTCGTGCTATGTGATTTACTGGCATGAGATTACTATTTACCCCCTGTTGTATACTACTAAGTTGGTCTATAAAACTAGGACTGGTTCTTCCTTCTGATTCCGAAGTCCTTAGGCTCCTCCTTAATGAAGTCTATTACTAGCTAGTTAAAATTCCCTCCCTATTCTCCTCTTCCTAACTTCCCCCTCTACCCTACCTTATTATCTAATGGATTG…
	BHSUX5 ATGAATCCCGGCTAAACTTTTTCTCCCTAAGCCTTCTCCTAGGGAACTATATTTAGTAACCTGAATTAGTGAACTGGTCTTGAAATTAACCTTGGCTATTCTCCCCTTAATTTAAATCCTTCCGAGCTTGAAGCCTACTAAATATTTCTTAATCAGACTGCCTCTACTCTCCTACTCTTCTCGTGCTATGTGATTTACTGGCATGAGATTACTATTTACCCCCTGTTGTATACTACTAAGTTGGTCTATAAAACTAGGACTGGTTCTTCCTTCTGATTCCGAAGTCCTTAGGCTCCTCCTTAATGAAGTCTATTACTAGCTAGTTAAAATTCCCTCCCTATTCTCCTCTTCCTAACTTCCCCCTCTACCCTACCTTATTATCTAATGGATTG…
	BHSUX7 ATGAATCCCGGCTAAACTTTTTCTCCCTAAGCCTTCTCCTAGGGAACTATATTTAGTAACCTGAATTAGTGAACTGGTCTTGAAATTAACCTTGGCTATTCTCCCCTTAATTTAAATCCTTCCGAGCTTGAAGCCTACTAAATATTTCTTAATCAGACTGCCTCTACTCTCCTACTCTTCTCGTGCTATGTGATTTACTGGCATGAGATTACTATTTACCCCCTGTTGTATACTACTAAGTTGGTCTATAAAACTAGGACTGGTTCTTCCTTCTGATTCCGAAGTCCTTAGGCTCCTCCTTAATGAAGTCTATTACTAGCTAGTTAAAATTCCCTCCCTATTCTCCTCTTCCTAACTTCCCCCTCTACCCTACCTTATTATCTAATGGATTG…
	BHSUX5 ATGAATCCCGGCTAAACTTTTTCTCCCTAAGCCTTCTCCTAGGGAACTATATTTAGTAACCTGAATTAGTGAACTGGTCTTGAAATTAACCTTGGCTATTCTCCCCTTAATTTAAATCCTTCCGAGCTTGAAGCCTACTAAATATTTCTTAATCAGACTGCCTCTACTCTCCTACTCTTCTCGTGCTATGTGATTTACTGGCATGAGATTACTATTTACCCCCTGTTGTATACTACTAAGTTGGTCTATAAAACTAGGACTGGTTCTTCCTTCTGATTCCGAAGTCCTTAGGCTCCTCCTTAATGAAGTCTATTACTAGCTAGTTAAAATTCCCTCCCTATTCTCCTCTTCCTAACTTCCCCCTCTACCCTACCTTATTATCTAATGGATTG…
	976RUSH10 ???????????????????????????????????CCTTCTCCTAGGGAACTATATTTAGTAACCTGAATTAGTGAACTGGTCTTGAAATTAACCTTGGCTATTCTCCCCTTAATTTAAATCCTTCCGAGCTTGAAGCCTACTAAATATTTCTTAATCAGACTGCCTCTACTCTCCTACTCTTCTCGTGCTATGTGATTTACTGGCATGAGATTACTATTTACCCCCTGTTGTATACTACTAAGTTGGTCTATAAAACTAGGACTGGTTCTTCCTTCTGATTCCGAAGTCCTTAGGCTCCTCCTTAATGAAGTCTATTACTAGCTAGTTAAAATTCCCTCCCTATTCTCCTCTTCCTAACTTCCCCCTCTACCCTACCTTATTATCTAA…
	1015RUSH1 ?????TCCCGGCTAAACTTTTTCTCCCTAAGCCTTCTCCTAGGGAACTATATTTAGTAACCTGAATTAGTGAACTGGTCTTGAAATTAACCTTGGCTATTCTCCCCTTAATTTAAATCCTTCCGAGCTTGAAGCCTACTAAATATTTCTTAATCAGACTGCCTCTACTCTCCTACTCTTCTCGTGCTATGTGATTTACTGGCATGAGATTACTATTTACCCCCTGTTGTATACTACTAAGTTGGTCTATAAAACTAGGACTGGTTCTTCCTTCTGATTCCGAAGTCCTTAGGCTCCTCCTTAATGAAGTCTATTACTAGCTAGTTAAAATTCCCTCCCTATTCTCCTCTTCCTAACTTCCCCCTCTACCCTACCTTATTATCTAATGGA…
	1009RUSH4 ???????????GGCTAAACTTTTTCTCCCTAAGCCTTCTCCTAGGGAACTATATTTAGTAACCTGAATTAGTGAACTGGTCTTGAAATTAACCTTGGCTATTCTCCCCTTAATTTAAATCCTTCCGAGCTTGAAGCCTACTAAATATTTCTTAATCAGACTGCCTCTACTCTCCTACTCTTCTCGTGCTATGTGATTTACTGGCATGAGATTACTATTTACCCCCTGTTGTATACTACTAAGTTGGTCTATAAAACTAGGACTGGTTCTTCCTTCTGATTCCGAAGTCCTTAGGCTCCTCCTTAATGAAGTCTATTACTAGCTAGTTAAAATTCCCTCCCTATTCTCCTCTTCCTAACTTCCCCCTCTACCCTACCTTATTATCTAATG…
	810RUSH14 ??????????????????????????????????????????????????????????????????????????????????????????????????????????????????????????????????????????????????????????????????????????????????????????????????????????????????CTCTTCTCGTGCTATGTGATTTACTGGCATGAGATTACTATTTACCCCCTGTTGTATACTACTAAGTTGGTCTATAAAACTAGGACTGGTTCTTCCTTCTGATTCCGAAGTCCTTAGGCTCCTCCTTAATGAAGTCTATTACTAGCTAGTTAAAATTCCCTCCCTATTCTCCTCTTCCT…
	891RUSH12 ??????????????????????????????????????????????????????????????????????????????????????????????????????????????????????????????????TTTAAATCCTTCCGAGCTTGAAGCCTACTAAATATTTCTTAATCAGACTGCCTCTACTCTCCTACTCTTCTCGTGCTATGTGATTTACTGGCATGAGATTACTATTTACCCCCTGTTGTATACTACTAAGTTGGTCTATAAAACTAGGACTGGTTCTTCCTTCTGATTCCGAAGTCCTTAGGCTCCTCCTTAATGAAGTCTATTACTAGCTAGTTAAAATTCCCTCCCTATTCTCCTCTTCCTAACTTCCCCCTCTACC…
	959RUSH11 ?????????????????????????????????????????????????????????????TTTAGTAACCTGAATTAGTGAACTGGTCTTGAAATTAACCTTGGCTATTCTCCCCTTAATTTAAATCCTTCCGAGCTTGAAGCCTACTAAATATTTCTTAATCAGACTGCCTCTACTCTCCTACTCTTCTCGTGCTATGTGATTTACTGGCATGAGATTACTATTTACCCCCTGTTGTATACTACTAAGTTGGTCTATAAAACTAGGACTGGTTCTTCCTTCTGATTCCGAAGTCCTTAGGCTCCTCCTTAATGAAGTCTATTACTAGCTAGTTAAAATTCCCTCCCTATTCTCCTCTTCCTAACTTCCCCCTCTACCCTACCTTATT…
	807RUSH13 ?????????????????????????????????????????????????????????????????????????????????????????????????????????????????????????????????????????????????????????????????????????????????????????????????????????????????????TTCTCGTGCTATGTGATTTACTGGCATGAGATTACTATTTACCCCCTGTTGTATACTACTAAGTTGGTCTATAAAACTAGGACTGGTTCTTCCTTCTGATTCCGAAGTCCTTAGGCTCCTCCTTAATGAAGTCTATTACTAGCTAGTTAAAATTCCCTCCCTATTCTCCTCTTCCT…
	989RUSH18 ??????????????????????????????????GCCTTCTCCTAGGGAACTATATTTAGTAACCTGAATTAGTGAACTGGTCTTGAAATTAACCTTGGCTATTCTCCCCTTAATTTAAATCCTTCCGAGCTTGAAGCCTACTAAATACTTCTTAATCAGACTGCCTCTACTCTCCTACTCTTCTCGTGCTATGTGATCTACTGGCATGAGATTACTATTTACCCCCTGTTGTATACTACTAAGTTGGTCTATAAAACTAGGACTGGTTCTTCCTTCTGATTCCGAAGTCCTTAGGCTCTTCCCTAATGAAGTCTATTACTAGCTAGTTAAAATTCCCTCCCTATTCTCCTCTTCCTAACTTCCCCCTCTACCCTACCTTATTATCTAA…
	1008RUSH26 ???????????GGCTAAACTTTTTCTCCCTAAGCCTTCTCCTAGGGAACTATATTTAGTAACCTGAATTAGTGAACTGGTCTTGAAATTAACCTTGGCTATTCTCCCCTTAATTTAAATCCTTCCGAGCTTGAAGCCTACTAAATACTTCTTAATCAGACTGCCTCTACTCTCCTACTCTTCTCGTGCTATGTGATTTACTGGCATGAGATTACTATTTACCCCCTGTTGTATACTACTAAGTTGGTCTATAAAACTAGGACTGGTTCTTCCTTCTGATTCCGAAGTCCTTAGGCTCTTCCCTAATGAAGTCTATTACTAGCTAGTTAAAATTCCCTCCCTATTCTCCTCTTCCTAACTTCCCCCTCTACCCTACCTTATTATCTAAT…
	1006RUSH17 ??????????????TAAACTTTTTCTCCCTAAGCCTTCTCCTAGGGAACTATATTTAGTAACCTGAATTAGTGAACTGGTCTTGAAATTAACCTTGGCTATTCTCCCCTTAATTTAAATCCTTCCGAGCTTGAAGCCTACTAAATACTTCTTAATCAGACTGCCTCTACTCTCCTACTCTTCTCGTGCTATGTGATTTACTGGCATGAGATTACTATTTACCCCCTGTTGTATACTACTAAGTTGGTCTATAAAACTAGGACTGGTTCTTCCTTCTGATTCCGAAGTCCTTAGGCTCTTCCCTAATGAAGTCTATTACTAGCTAGTTAAAATTCCCTCCCTATTCTCCTCTTCCTAACTTCCCCCTCTACCCTACCTTATTATCTAAT…
	995RUSH19 ???????????????????????????TCCCTAAGCCTTCTCCTAGGGAACTATATTTAGTAACCTGAATTAGTGAACTGGTCTTGAAATTAACCTTAGCTATTCTCCCCTTAATTTAAATCCTTCCGAGCTTGAAGCCTACTAAATACTTCTTAATCGGACTGCCTCTACTCTCCTACTCTTCTCGTGCTATGTGATTTACTGGCATGAGATTACTATTTACCCCCTGTTGTATACTACTAAGTTGGTCTATAAAACTAGGACTGGTTCTTCCTTCTGATTCCGAAGTCCTTAGGCTCTTCCCTAATGAAGTCTATTACTAGCTAGTTAAAATTCCCTCCCTATTCTCCTCTTCCTAACTTCCCCCTCTACCCTACCTTATTATCTAA…
	1014RUSH8 ??????CCCGGCTAAACTTTTTCTCCCTAAGCCTTCTCCTAGGGAACTATATTTAGTAACCTGAATTAGTGAACTGGTCTTGAAATTAACCTTGGCTATTCTCCCCTTAATTTAAATCCTTCCGAGCTTGAAGCCTACTAAATACTTCTTAATCAGACTGCCTCTACTCTCCTACTCTTCTCGTGCTATGTGATTTACTGGCATGAGATTACTATTTACCCCCTGTTGTATACTACTAAGTTGGTCTATAAAACTAGGACTGGTTCTTCCTTCTGATTCCGAAGTCCTTAGGCTCTTCCCTAATGAAGTCTATTACTAGCTAGTTAAAATTCCCTCCCTATTCTCCTCTTCCTAACTTCCCCCTCTACCCTACCTTATTATCTAATGGA…
	994RUSH15 ??????????????????????????CTCCCTAAGCCTTCTCCTAGGGAACTATATTTAGTAACCTGAATTAGTGAACTGGTCTTGAAATTAACCTTGGCTATTCTCCCCTTAATTTAAATCCTTCCGAGCTTGAAGCCTACTAAATACTTCTTAATCAGACTGCCTCTACTCTCCTACTCTTCTCGTGCTATGTGATTTACTGGCATGAGATTACTATTTACCCCCTGTTGTATACTACTAAGTTGGTCTATAAAACTAGGACTGGTTCTTCCTTCTGATTCCGAAGTCCTTAGGCTCTTCCCTAATGAAGTCTATTACTAGCTAGTTAAAATTCCCTCCCTATTCTCCTCTTCCTAACTTCCCCCTCTACCCTACCTTATTATCTAA…
	1009RUSH23 ???????????GGCTAAACTTTTTCTCCCTAAGCCTTCTCCTAGGGAACTATATTTAGTAACCTGAATTAGTGAACTGGTCTTGAAATTAACCTTGGCTATTCTCCCCTTAATTTAAATCCTTCCGAGCTTGAAGCCTACTAAATACTTCTTAATCAGACTGCCTCTACTCTCCTACTCTTCTCGTGCTATGTGATTTACTGGCATGAGATTACTATTTACCCCCTGTTGTATACTACTAAGTTGGTCTATAAAACTAGGACTGGTTCTTCCTTCTGATTCCGAAGTCCTTAGGCTCTTCCCTAATGAAGTCTATTACTAGCTAGTTAAAATTCCCTCCCTATTCTCCTCTTCCTAACTTCCCCCTCTACCCTACCTTATTATCTAAT…
	987RUSH24 ??????????????????????????????????GCCTTCTCCTAGGGAACTATATTTAGTAACCTGAATTAGTGAACTGGGCTTGAAATTAACCTTGGCTATTCTCCCCTTAATTTAAATCCTTCCGAGCTTGAAGCCTACTAAATACTTCTTAATCAGACTGCCTCTACTCTCCTACTCTTCTCGTGCTATGTGATTTACTGGCATGAGATTACTATTTACCCCCTGTTGTATACTACTAAGTTGGTCTATAAAACTAGGACTGGTTCTTCCTTCTGATTCCGAAGTCCTTAGGCTCTTCCCTAATGAAGTCTATTACTAGCTAGTTAAAATTCCCTCCCTATTCTCCTCTTCCTAACTTCCCCCTCTACCCTACCTTATTATCTAA…
	1009RUSH25 ???????????GGCTAAACTTTTTCTCCCTAAGCCTTCTCCTAGGGAACTATATTTAGTAACCTGAATTAGTGAACTGGTCTTGAAATTAACCTTGGCTATTCTCCCCTTAATTTAAATCCTTCCGAGCTTGAAGCCTACTAAATACTTCTTAATCAGACTGCCTCTACTCTCCTACTCTTCTCGTGCTATGTGATCTACTGGCATGAGATTACTATTTACCCCCTGTTGTATACTACTAAGTTGGTCTATAAAACTAGGACTGGTTCTTCCTTCTGATTCCGAAGTCCTTAGGCTCTTCCCTAATGAAGTCTATTACTAGCTAGTTAAAATTCCCTCCCTATTCTCCTCTTCCTAACTTCCCCCTCTACCCTACCTTATTATCTAAT…
	992RUSH22 ????????????????????????????CCCTAAGCCTTCTCCTAGGGGACTATATTTAGTAACCTGAATTAGTGAACTGGTCTTGAAATTAACCTTGGCTATTCTCCCCTTAATTTAAATCCTTCCGAGCTTGAAGCCTACTAAATACTTCTTAATCAGACTGCCTCTACTCTCCTACTCTTCTCGTGCTATGTGATTTACTGGCATGAGATTACTATTTACCCCCTGTTGTATACTACTAAGTTGGTCTATAAAACTAGGACTGGTTCTTCCTTCTGATTCCGAAGTCCTTAGGCTCTTCCCTAATGAAGTCTATTACTAGCTAGTTAAAATTCCCTCCCTATTCTCCTCTTCCTAACTTCCCCCTCTACCCTACCTTATTATCTAA…
	1009RUSH2 ???????????GGCTAAACTTTTTCTCCCTAAGCCTTCTCCTAGGGAACTATATTTAGTAACCTGAATTAGTGAACTGGTCTTGAAATTAACCTTGGCTATTCTCCCCTTAATTTAAATCCTTCCGAGCTTGAAGCCTACTAAATATTTCTTAATCAGACTGCCTCTACTCTCCTACTCTTCTCGTGCTATGTGATTTACTGGCATGAGATTACTATTTACCCCCTGTTGTATACTACTAAGTTGGTCTATAAAACTAGGACTGGTTCTTCCTTCTGATTCCGAAGTCCTTAGGCTCCTCCTTAATGAAGTCTATTACTAGCTAGTTAAAATTCCCTCCCTATTCTCCTCTTCCTAACTTCCCCCTCTACCCTACCTTATTATCTAATG…
	1009RUSH3 ???????????GGCTAAACTTTTTCTCCCTAAGCCTTCTCCTAGGGAACTATATTTAGTAACCTGAATTAGTGAACTGGTCTTGAAATTAACCTTGGCTATTCTCCCCTTAATTTAAATCCTTCCGAGCTTGAAGCCTACTAAATATTTCTTAATCAGACTGCCTCTACTCTCCTACTCTTCTCGTGCTATGTGATTTACTGGCATGAGATTACTATTTACCCCCTGTTGTATACTACTAAGTTGGTCTATAAAACTAGGACTGGTTCTTCCTTCTGATTCCGAAGTCCTTAGGCTCCTCCTTAATGAAGTCTATTACTAGCTAGTTAAAATTCCCTCCCTATTCTCCTCTTCCTAACTTCCCCCTCTACCCTACCTTATTATCTAATG…
	1017RUSH5 ???AATCCCGGCTAAACTTTTTCTCCCTAAGCCTTCTCCTAGGGAACTATATTTAGTAACCTGAATTAGTGAACTGGTCTTGAAATTAACCTTGGCTATTCTCCCCTTAATTTAAATCCTTCCGAGCTTGAAGCCTACTAAATATTTCTTAATCAGACTGCCTCTACTCTCCTACTCTTCTCGTGCTAT?TGATTTACTGGCATGAGATTACTATTTACCCCCTGTTGTATACTACTAAGTTGGTCTATAAAACTAGGACTGGTTCTTCCTTCTGATTCCGAAGTCCTTAGGCTCCTCCTTAATGAAGTCTATTACTAGCTAGTTAAAATTCCCTCCCTATTCTCCTCTTCCTAACTTCCCCCTCTACCCTACCTTATTATCTAATGGA…
	1006RUSH6 ??????????????TAAACTTTTTCTCCCTAAGCCTTCTCCTAGGGAACTATATTTAGTAACCTGAATTAGTGAACTGGTCTTGAAATTAACCTTGGCTATTCTCCCCTTAATTTAAATCCTTCCGAGCTTGAAGCCTACTAAATATTTCTTAATCAGACTGCCTCTACTCTCCTACTCTTCTCGTGCTATGTGATTTACTGGCATGAGATTACTATTTACCCCCTGTTGTATACTACTAAGTTGGTCTATAAAACTAGGACTGGTTCTTCCTTCTGATTCCGAAGTCCTTAGGCTCCTCCTTAATGAAGTCTATTACTAGCTAGTTAAAATTCCCTCCCTATTCTCCTCTTCCTAACTTCCCCCTCTACCCTACCTTATTATCTAATG…
	959RUSH9 ?????????????????????????????????????????????????????????????TTTAGTAACCTGAATTAGTGAACTGGTCTTGAAATTAACCTTGGCTATTCTCCCCTTAATTTAAATCCTTCCGAGCTTGAAGCCTACTAAATATTTCTTAATCAGACTGCCTCTACTCTCCTACTCTTCTCGTGCTATGTGATTTACTGGCATGAGATTACTATTTACCCCCTGTTGTATACTACTAAGTTGGTCTATAAAACTAGGACTGGTTCTTCCTTCTGATTCCGAAGTCCTTAGGCTCCTCCTTAATGAAGTCTATTACTAGCTAGTTAAAATTCCCTCCCTATTCTCCTCTTCCTAACTTCCCCCTCTACCCTACCTTATTA…
	980RUSH20 ??????????????????????????????????GCCTTCTCCTAGGGAACTATATTTAGTAACCTGAATTAGTGAACTGGTCTTGAAATTAACCTTGGCTATTCTCCCCTTAATTTAAATCCTTCCGAGCTTGAAGCCTACTAAATACTTCTTAATCAGACTGCCTCTACTCTCCTACTCTTCTCGTGCTATGTGATTTACTGGCATGAGATTACTATTTACCCCCTGTTGTATACTACTAAGTTGGTCTATAAAACTAGGACTGGTTCTTCCTTCTGATTCCGAAGTCCTTAGGCTCTTCCCTAATGAAGTCTATTACTAGCTAGTTAAAATTCCCTCCCTATTCTCCTCTTCCTAACTTCCCCCTCTACCCTACCTTATTATCTAA…
	954RUSH21 ???????????????????????????????????????????????????????????AATTTAGTAACCTGAATTAGTGAACTGGTCTTGAAATTAACCTTGGCTATTCTCCCCTTAATTTAAATCCTTCCGAGCTTGAAGCCTACTAAATACTTCTTAATCAGACTGCCTCTACTCTCCTACTCTTCTCGTGCTATGTGATTTACTGGCATGAGATTACTATTTACCCCCTGTTGTATACTACTAAGTTGGTCTATAAAACTAGGACTGGTTCTTCCTTCTGATTCCGAAGTCCTTAGGCTCTTCCCTAATGAAGTCTATTACTAGCTAGTTAAAATTCCCTCCCTATTCTCCTCTTCCTAACTTCCCCCTCTACCCTACCTTATT…
	1009RUSH42 ???????????GGCTAAACTTTTTCTCCCTAAGCCTTCTCCTAGGGAACTATATTTAGTAACCTGAATTAGTGAACTGGTCTTGAAATTAACCTTGGCTATTCTCCCCTTAATTTAAATCCTTCCGAGCTTGAAGCCTACTAAATACTTCTTAATCAGACTGCCTCTACTCTCCTACTCTTCTCGTGCTATGTGATTTACTGGCATGAGATTACTATTTACCCCCTGTTGTATACTACTAAGTTGGTCTATAAAACTAGGACTGGTTCTTCCTTCTGATTCCGAAGTCCTTAGGCTCTTCCCTAATGAAGTCTATTACTAGCTAGTTAAAATTCCCTCCCTATTCTCCTCTTCCTAACTTCCCCCTCTACCCTACCTTATTATCTAAT…
	967RUSH37 ?????????????????????????????????????????????????????TATATTTAGTAACCTGAATTAGTGAACTGGTCTTGAAATTAACCTTGGCTATTCTCCCCTTAATTTAAATCCTTCCGAGCTTGAAGCCTACTAAATACTTCTTAATCAGACTGCCTCTACTCTCCTACTCTTCTCGTGCTATGTGATTTACTGGCATGAGATTACTATTTACCCCCTGTTGTATACTACTAAGTTGGTCTATAAAACTAGGACTGGTTCTTCCTTCTGATTCCGAAGTCCTTAGGCTCTTCCCTAATGAAGTCTATTACTAGCTAGTTAAAATTCCCTCCCTATTCTCCTCTTCCTAACTTCCCCCTCTACCCTACCTTATTATCT…
	1007RUSH38 ??????????????????CTTTTTCTCCCTAAGCCTTCTCCTAGGGAACTATATTTAGTAACCTGAATTAGTGAACTGGTCTTGAAATTAACCTTGGCTATTCTCCCCTTAATTTAAATCCTTCCGAGCTTGAAGCCTACTAAATACTTCTTAATCAGACTGCCTCTACTCTCCTACTCTTCTCGTGCTATGTGATTTACTGGCATGAGATTACTATTTACCCCCTGTTGTATACTACTAAGTTGGTCTATAAAACTAGGACTGGTTCTTCCTTCTGATTCCGAAGTCCTTAGGCTCTTCCCTAATGAAGTCTATTACTAGCTAGTTAAAATTCCCTCCCTATTCTCCTCTTCCTAACTTCCCCCTCTACCCTACCTTATTATCTAAT…
	1025RUSH7 ?????TCCCGGCTAAACTTTTTCTCCCTAAGCCTTCTCCTAGGGAACTATATTTAGTAACCTGAATTAGTGAACTGGTCTTGAAATTAACCTTGGCTATTCTCCCCTTAATTTAAATCCTTCCGAGCTTGAAGCCTACTAAATACTTCTTAATCAGACTGCCTCTACTCTCCTACTCTTCTCGTGCTATGTGATTTACTGGCATGAGATTACTATTTACCCCCTGTTGTATACTACTAAGTTGGTCTATAAAACTAGGACTGGTTCTTCCTTCTGATTCCGAAGTCCTTAGGCTCTTCCCTAATGAAGTCTATTACTAGCTAGTTAAAATTCCCTCCCTATTCTCCTCTTCCTAACTTCCCCCTCTACCCTACCTTATTATCTAATGGA…
	998RUSH29 ??????????????????????TTTTCTCCCTAAGCCTTCTCCTAGGGAACTATATTTAGTAACCTGAATTAGTGAACTGGTCTTGAAATTAACCTTGGCTATTCTCCCCTTAATTTAAATCCTTCCGAGCTTGAAGCCTACTAAATACTTCTTAATCAGACTGCCTCTACTCTCCTACTCTTCTCGTGCTATGTGATTTACTGGCATGAGATTACTATTTACCCCCTGTTGTATACTACTAAGTTGGTCTATAAAACTAGGACTGGTTCTTCCTTCTGATTCCGAAGTCCTTAGGCTCTTCCCTAATGAAGTCTATTACTAGCTAGTTAAAATTCCCTCCCTATTCTCCTCTTCCTAACTTCCCCCTCTACCCTACCTTATTATCTAA…
	1002RUSH31 ??????????????????CTTTTTCTCCCTAAGCCTTCTCCTAGGGAACTATATTTAGTAACCTGAATTAGTGAACTGGTCTTGAAATTAACCTTGGCTATTCTCCCCTTAATTTAAATCCTTCCGAGCTTGAAGCCTACTAAATACTTCTTAATCAGACTGCCTCTACCCTCCTACTCTTCTCGTGCTATGTGATTTACTGGCATGAGATTACTATTTACCCCCTGTTGTATACTACTAAGTTGGTCTATAAAACTAGGACTGGTTCTTCCTTCTGATTCCGAAGTCCTTAGGCTCTTCCCTAATGAAGTCTATTACTAGCTAGTTAAAATTCCCTCCCTATTCTCCTCTTCCTAACTTCCCCCTCTACCCTACCTTATTATCTAAT…
	1014RUSH40 ??????CCCGGCTAAACTTTTTCTCCCTAAGCCTTCTCCTAGGGAACTATATTTAGTAACCTGAATTAGTGAACTGGTCTTGAAATTAACCTTGGCTATTCTCCCCTTAATTTAAATCCTTCCGAGCTTGAAGCCTACTAAATACTTCTTAATCAGACTGCCTCTACTCTCCTACTCTTCTCGTGCTATGTGATTTACTGGCATGAGATTACTATTTACCCCCTGTTGTATACTACTAAGTTGGTCTATAAAACTAGGACTGGTTCTTCCTTCTGATTCCGAAGTCCTTAGGCTCTTCCCTAATGAAGTTTATTACTAGCTAGTTAAAATTCCCTCCCTATTCTCCTCTTCCTAACTTCCCCCTCTACCCTACCTTATTATCTAATGG…
	1021RUSH41 ???????CCGGCTAAACTTTTTCTCCCTAAGCCTTCTCCTAGGGAACTATATTTAGTAACCTGAATTAGTGAACTGGTCTTGAAATTAACCTTGGCTATTCTCCCCTTAATTTAAATCCTTCCGAGCTTGAAGCCTACTAAATACTTCTTAATCAGACTGCCTCTACTCTCCTACTCTTCTCGTGCTATGTGATTTACTGGCATGAGATTACTATTTACCCCCTGTTGTATACTACTAAGTTGGTCTATAAAACTAGGACTGGTTCTTCCTTCTGATTCCGAAGTCCTTAGGCTCTTCCCTAATGAAGTCTATTACTAGCTAGTTAAAATTCCCTCCCTATTCTCCTCTTCCTAACTTCCCCCTCTACCCTACCTTATTATCTAATGG…
	1001RUSH32 ???????????????????TTTTTCTCCCTAAGCCTTCTCCTAGGGAACTATATTTAGTAACCTGAATTAGTGAACTGGTCTTGAAATTAACCTTGGCTATTCTCCCCTTAATTTAAATCCTTCCGAGCTTGAAGCCTACTAAATACTTCTTAATCAGACTGCCTCTACTCTCCTACTCTTCTCGTGCTATGTGATTTACTGGCATGAGATTACTATTTACCCCCTGTTGTATACTACTAAGTTGGTCTATAAAACTAGGACTGGTTCTTCCTTCTGATTCCGAAGTCCTTAGGCTCTTCCCTAATGAAGTCTATTACTAGCTAGTTAAAATTCCCTCCCTATTCTCCTCTTCCTAACTTCCCCCTCTACCCTACCTTATTATCTAAT…
	1002RUSH39 ??????????????????CTTTTTCTCCCTAAGCCTTCTCCTAGGGAACTATATTTAGTAACCTGAATTAGTGAACTGGTCTTGAAATTAACCTTGGCTATTCTCCCCTTAATTTAAATCCTTCCGAGCTTGAAGCCTACTAAATACTTCTTAATCAGACTGCCTCTGCTCTCCTACTCTTCTCGTGCTATGTGATTTACTGGCATGAGATTACTATTTACCCCCTGTTGTATACTACTAAGTTGGTCTATAAAACTAGGACTGGTTCTTCCTTCTGATTCCGAAGTCCTTAGGCTCTTCCCTAATGAAGTCTATTACTAGCTAGTTAAAATTCCCTCCCTATTCTCCTCTTCCTAACTTCCCCCTCTACCCTACCTTATTATCTAAT…
	987RUSH28 ??????????????????????????CTCCCTAAGCCTTCTCCTAGGGAACTATATTTAGTAACCTGAATTAGTGAACTGGTCTTGAAATTAACCTTGGCTATTCTCCCCTTAATTTAAATCCTTCCGAGCTTGAAGCCTACTAAATACTTCTTAATCAGACTGCCTCTACTCTCCTACTCTTCTCGTGCTATGTGATTTACTGGCATGAGATTACTATTTACCCCCTGTTGTATACTACTAAGTTGGTCTATAAAACTAGGACTGGTTCTTCCTTCTGATTCCGAAGTCCTTAGGCTCTTCCCTAATGAAGTCTATTACTAGCTAGTTAAAATTCCCTCCCTATTCTCCTCTTCCTAACTTCCCCCTCTACCCTACCTTATTATCTAA…
	1002RUSH34 ??????????????????CTTTTTCTCCCTAAGCCTTCTCCTAGGGAACTATATTTAGTAACCTGAATTAGTGAACTGGTCTTGAAATTAACCTTGGCTATTCTCCCCTTAATTTAAATCCTTCCGAGCTTGAAGCCTACTAAATACTTCTTAATCAGACTGCCTCTACTCTCCTACTCTTCTCGTGCTATGTGATTTACTGGCATGAGATTACTATTTACCCCCTGTTGTATACTACTAAGTTGGTCTATAAAACTAGGACTGGTTCTTCCTTCTGATTCCGAAGTCCTTAGGCTCTTCCCTAATGAAGTCTATTACTAGCTAGTTAAAATTCCCTCCCTATTCTCCTCTTCCTAACTTCCCCCTCTACCCTACCTTATTATCTAAT…
	889RUSH16 ?????????????????????????????????????????????????????????????????????AACCTGAATTAGTGAACTGGTCTTGAAATTAACCTTGGCTATTCTCCCCTTAATTTAAATCCTTCCGAGCTTGAAGCCTACTAAATACTTCTTAATCAGACTGCCTCTACTCTCCTACTCTTCTCGTGCTATGTGATTTACTGGCATGAGATTACTATTTACCCCCTGTTGTATACTACTAAGTTGGTCTATAAAACTAGGACTGGTTCTTCCTTCTGATTCCGAAGTCCTTAGGCTCTTCCCTAATGAAGTCTATTACTAGCTAGTTAAAATTCCCTCCCTATTCTCCTCTTCCTAACTTCCCCCTCTACCCTACCTTA…
	1002RUSH30 ???????????GGCTAAACTTTTTCTCCCTAAGCCTTCTCCTAGGGAACTATATTTAGTAACCTGAATTAGTGAACTGGTCTTGAAATTAACCTTGGCTATTCTCCCCTTAATTTAAATCCTTCCGAGCTTGAAGCCTACTAAATACTTCTTAATCAGACTGCCTCTACTCTCCTACTCTTCTCGTGCTATGTGATTTACTGGCATGAGATTACTATTTACCCCCTGTTGTATACTACTAAGTTGGTCTATAAAACTAGGACTGGTTCTTCCTTCTGATTCCGAAGTCCTTAGGCTCTTCCCTAATGAAGTCTATTACTAGCTAGTTAAAATTCCCTCCCTATTCTCCTCTTCCTAACTTCCCCCTCTACCCTACCTTATTATCTAAT…
	1016RUSH33 ??????????????TAAACTTTTTCTCCCTAAGCCTTCTCCTAGGGAACTATATTTAGTAACCTGAATTAGTGAACTGGTCTTGAAATTAACCTTGGCTATTCTCCCCTTAATTTAAATCCTTCCGAGCTTGAAGCCTACTAAATACTTCTTAATCAGACTGCCTCTACTCTCCTACTCTTCTCGTGCTATGTGATTTACTGGCATGAGATTACTATTTACCCCCTGTTGTATACTACTAAGTTGGTCTATAAAACTAGGACTGGTTCTTCCTTCTGATTCCGAAGTCCTTAGGCTCTTCCCTAATGAAGTCTATTACTAGCTAGTTAAAATTCCCTCCCTATTCTCCTCTTCCTAACTTCCCCCTCTACCCTACCTTATTATCTAAT…
	1010RUSH35 ??????????AGGCTAAACTTTTTCTCCCTAAGCCTTCTCCTAGGGAACTATATTTAGTAACCTGAATTAGTGAACTGGTCTTGAAATTAACCTTGGCTATTCTCCCCTTAATTTAAATCCTTCCGAGCTTGAAGCCTACTAAATACTTCTTAATCAGACTGCCTCTACTCTCCTACTCTTCTCGTGCTATGTGATTTACTGGCATGAGATTACTATTTACCCCCTGTTGTATACTACTAAGTTGGTCTATAAAACTAGGACTGGTTCTTCCTTCTGATTCCGAAGTCCTTAGGCTCTTCCCTAATGAAGTTTATTACTAGCTAGTTAAAATTCCCTCCCTATTCTCCTCTTCCTAACTTCCCCCTCTACCCTACCTTATTATCTAAT…
	1014RUSH36 ???AATCCCGGCTAAACTTTTTCTCCCTAAGCCTTCTCCTAGGGAACTATATTTAGTAACCTGAATTAGTGAACTGGTCTTGAAATTAACCTTGGCTATTCTCCCCTTAATTTAAATCCTTCCGAGCTTGAAGCCTACTAAATACTTCTTAATCAGACTGCCTCTACTCTCCTACTCTTCTCGTGCTATGTGATTTACTGGCATGAGATTACTATTTACCCCCTGTTGTATACTACTAAGTTGGTCTATAAAACTAGGACTGGTTCTTCCTTCTGATTCCGAAGTCCTTAGGCTCTTCCCTAATGAAGTCTATTACTAGCTAGTTAAAATTCCCTCCCTATTCTCCTCTTCCTAACTTCCCCCTCTACCCTACCTTATTATCTAATGG…
	986RUSH43 ???????????????AAACTTTTTCTCCCTAAGCCTTCTCCTAGGGAACTATATTTAGTAACCTGAATTAGTGAACTGGTCTTGAAATTAACCTTGGCTATTCTCCCCTTAATTTAAATCCTTCCGAGCTTGAAGCCTACTAAATACTTCTTAATCAGACTGCCTCTACTCTCCTACTCTTCTCGTGCTATGTGATTTACTGGCATGAGATTACTATTTACCCCCTGTTGTATACTACTAAGTTGGTCTATAAAACTAGGACTGGTTCTTCCTTCTGATTCCGAAGTCCTTAGGCTCTTCCCTAATGAAGTCTATTACTAGCTAGTTAAAATTCCCTCCCTATTCTCCTCTTCCTAACTTCCCCCTCTACCCTACCTTATTATCTAATG…
	1009RUSH44 ???????????GGCTAAACTTTTTCTCCCTAAGCCTTCTCCTAGGGAACTATATTTAGTAACCTGAATTAGTGAACTGGTCTTGAAATTAACCTTGGCTATTCTCCCCTTAATTTAAATCCTTCCGAGCTTGAAGCCTACTAAATACTTCTTAATCAGACTGCCTCTACTCTCCTACTCTTCTCGTGCTATGTGATTTACTGGCATGAGATTACTATTTACCCCCTGTTGTATACTACTAAGTTGGTCTATAAAACTAGGACTGGTTCTTCCTTCTGATTCCGAAGTCCTTAGGCTCTTCCCTAATGAAGTCTATTACTAGCTAGTTAAAATTCCCTCCCTATTCTCCTCTTCCTAACTTCCCCCTCTACCCTACCTTATTATCTAAT…
	1002RUSH27 ??????????????????CTTTTTCTCCCTAAGCCTTCTCCTAGGGAACTATATTTAGTAACCTGAATTAGTGAACTGGTCTTGAAATTAACCTTGGCTATTCTCCCCTTAATTTAAATCCTTCCGAGCTTGAAGCCTACTAAATACTTCTTAATCAGACTGCCTCTACTCTCCTACTCTTCTCGTGCTATGTGATTTACTGGCATGAGATTACTATTTACCCCCTGTTGTATACTACTAAGTTGGTCTATAAAACTAGGACTGGTTCTTCCTTCTGATTCCGAAGTCCTTAGGCTCTTCCCTAATGAAGTCTATTACTAGCTAGTTAAAATTCCCTCCCTATTCTCCTCTTCCTAACTTCCCCCTCTACCCTACCTTATTATCTAAT…
	JK10009 ATGAATCCCGGCTAAACTTTTTCTCCCTAAGCCTTCTCCTAGGGAACTATATTTAGTAACCTGAATTAGTGAACTGGTCTTGAAATTAACCTTGGCTATTCTCCCCTTAATTTAAATCCTTCCGAGCTTGAAGCCTACTAAATACTTCTTAATCAGACTGCCTCTACTCTCCTACTCTTCTCGTGCTATGTGATTTACTGGCATGAGATTACTATTTACCCCCTGTTGTATACTACTAAGTTGGTCTATAAAACTAGGACTGGTTCTTCCTTCTGATTCCGAAGTCCTTAGGCTCTTCCCTAATGAAGTCTATTACTAGCTAGTTAAAATTCCCTCCCTATTCTCCTCTTCCTAACTTCCCCCTCTACCCTACCTTATTATCTAATGGATT…
	JK10010 ATGAATCCCGGCTAAACTTTTTCTCCCTAAGCCTTCTCCTAGGGAACTATATTTAGTAACCTGAATTAGTGAACTGGTCTTGAAATTAACCTTGGCTATTCTCCCCTTAATTTAAATCCTTCCGAGCTTGAAGCCTACTAAATACTTCTTAATCAGACTGCCTCTACTCTCCTACTCTTCTCGTGCTATGTGATTTACTGGCATGAGATTACTATTTACCCCCTGTTGTATACTACTAAGTTGGTCTATAAAACTAGGACTGGTTCTTCCTTCTGATTCCGAAGTCCTTAGGCTCTTCCCTAATGAAGTCTATTACTAGCTAGTTAAAATTCCCTCCCTATTCTCCTCTTCCTAACTTCCCCCTCTACCCTACCTTATTATCTAATGGATT…
	JK10011 ATGAATCCCGGCTAAACTTTTTCTCCCTAAGCCTTCTCCTAGGGAACTATATTTAGTAACCTGAATTAGTGAACTGGTCTTGAAATTAACCTTGGCTATTCTCCCCTTAATTTAAATCCTTCCGAGCTTGAAGCCTACTAAATACTTCTTAATCAGACTGCCTCTACTCTCCTACTCTTCTCGTGCTATGTGATTTACTGGCATGAGATTACTATTTACCCCCTGTTGTATACTACTAAGTTGGTCTATAAAACTAGGACTGGTTCTTCCTTCTGATTCCGAAGTCCTTAGGCTCTTCCCTAATGAAGTCTATTACTAGCTAGTTAAAATTCCCTCCCTATTCTCCTCTTCCTAACTTCCCCCTCTACCCTACCTTATTATCTAATGGATT…
	JK10012 ATGAATCCCGGCTAAACTTTTTCTCCCTAAGCCTTCTCCTAGGGAACTATATTTAGTAACCTGAATTAGTGAACTGGTCTTGAAATTAACCTTGGCTATTCTCCCCTTAATTTAAATCCTTCCGAGCTTGAAGCCTACTAAATACTTCTTAATCAGACTGCCTCTACTCTCCTACTCTTCTCGTGCTATGTGATTTACTGGCATGAGATTACTATTTACCCCCTGTTGTATACTACTAAGTTGATCTATAAAACTAGGACTGGTTCTTCCTTCTGATTCCGAAGTCCTTAGGCTCTTCCCTAATGAAGTCTATTACTAGCTAGTTAAAATTCCCTCCCTATTCTCCTCTTCCTAACTTCCCCCTCTACCCTACCTTATTATCTAATGGATT…
	JK10013 ATGAATCCCGGCTAAACTTTTTCTCCCTAAGCCTTCTCCTAGGGAACTATATTTAGTAACCTGAATTAGTGAACTGGTCTTGAAATTAACCTTGGCTATTCTCCCCTTAATTTAAATCCTTCCGAGCTTGAAGCCTACTAAATACTTCTTAATCAGACTGCCTCTACTCTCCTACTCTTCTCGTGCTATGTGATTTACTGGCATGAGATTACTATTTACCCCCTGTTGTATACTACTAAGTTGGTCTATAAAACTAGGACTGGTTCTTCCTTCTGATTCCGAAGTCCTTAGGCTCTTCCCTAATGAAGTCTATTACTAGCTAGTTAAAATTCCCTCCCTATTCTCCTCTTCCTAACTTCCCCCTCTACCCTACCTTATTATCTAATGGATT…
	JK10015 ATGAATCCCGGCTAAACTTTTTCTCCCTAAGCCTTCTCCTAGGGAACTATATTTAGTAACCTGAATTAGTGAACTGGTCTTGAAATTAACCTTGGCTATTCTCCCCTTAATTTAAATCCTTCCGAGCTTGAAGCCTACTAAATACTTCTTAATCAGACTGCCTCTACTCTCCTACTCTTCTCGTGCTATGTGATTTACTGGCATGAGATTACTATTTACCCCCTGTTGTATACTACTAAGTTGGTCTATAAAACTAGGACTGGTTCTTCCTTCTGATTCCGAAGTCCTTAGGCTCTTCCCTAATGAAGTCTATTACTAGCTAGTTAAAATTCCCTCCCTATTCTCCTCTTCCTAACTTCCCCCTCTACCCTACCTTATTATCTAATGGATT…
	JK10016 ATGAATCCCGGCTAAACTTTTTCTCCCTAAGCCTTCTCCTAGGGAACTATATTTAGTAACCTGAATTAGTGAACTGGTCTTGAAATTAACCTTGGCTATTCTCCCCTTAATTTAAATCCTTCCGAGCTTGAAGCCTACTAAATACTTCTTAATCAGACTGCCTCTACTCTCCTACTCTTCTCGTGCTATGTGATTTACTGGCATGAGATTACTATTTACCCCCTGTTGTATACTACTAAGTTGGTCTATAAAACTAGGACTGGTTCTTCCTTCTGATTCCGAAGTCCTTAGGCTCTTCCCTAATGAAGTCTATTACTAGCTAGTTAAAATTCCCTCCCTATTCTCCTCTTCCTAACTTCCCCCTCTACCCTACCTTATTATCTAATGGATT…
	JK10017 ATGAATCCCGGCTAAACTTTTTCTCCCTAAGCCTTCTCCTAGGGAACTATATTTAGTAACCTGAATTAGTGAACTGGTCTTGAAATTAACCTTGGCTATTCTCCCCTTAATTTAAATCCTTCCGAGCTTGAAGCCTACTAAATACTTCTTAATCAGACTGCCTCTACTCTCCTACTCTTCTCGTGCTATGTGATTTACTGGCATGAGATTACTATTTACCCCCTGTTGTATGCTACTAAGTTGGTCTATAAAACTAGGACTGGTTCTTCCTTCTGATTCCGAAGTCCTTAGGCTCTTCCCTAATGAAGTCTATTACTAGCTAGTTAAAATTCCCTCCCTATTCTCCTCTTCCTAACTTCCCCCTCTACCCTACCTTATTATCTAATGGATT…
	JK10018 ATGAATCCCGGCTAAACTTTTTCTCCCTAAGCCTTCTCCTAGGGAACTATATTTAGTAACCTGAATTAGTGAACTGGTCTTGAAATTAACCTTGGCTATTCTCCCCTTAATTTAAATCCTTCCGAGCTTGAAGCCTACTAAATACTTCTTAATCAGACTGCCTCTACTCTCCTACTCTTCTCGTGCTATGTGATTTACTGGCATGAGATTACTATTTACCCCCTGTTGTATACTACTAAGTTGGTCTATAAAACTAGGACTGGTTCTTCCTTCTGATTCCGAAGTCCTTAGGCTCTTCCCTAATGAAGTCTATTGCTAGCTAGTTAAAATTCCCTCCCTATTCTCCTCTTCCTAACTTCCCCCTCTACCCTACCTTATTATCTAATGGATT…
	JK10014 ATGAATCCCGGCTAAACTTTTTCTCCCTAAGCCTTCTCCTAGGGAACTATATTTAGTAACCTGAATTAGTGAACTGGTCTTGAAATTAACCTTGGCTATTCTCCCCTTAATTTAAATCCTTCCGAGCTTGAAGCCTACTAAATACTTCTTAATCAGACTGCCTCTACTCTCCTACTCTTCTCGTGCTATGTGATTTACTGGCATGAGATTACTATTTACCCCCTGTTGTATACTACTAAGTTGGTCTATAAAACTAGGACTGGTTCTTCCTTCTGATTCCGAAGTCCTTAGGCTCTTCCCTAATGAAGTCTATTACTAGCTAGTTAAAATTCCCTCCCTATTCTCCTCTTCCTAACTTCCCCCTCTACCCTACCTTATTATCTAATGGATT…
	JK10019 ATGAATCCCGGCTAAACTTTTTCTCCCTAAGCCTTCTCCTAGGGAACTATATTTAGTAACCTGAATTAGTGAACTGGTCTTGAAATTAACCTTGGCTATTCTCCCCTTAATTTAAATCCTTCCGAGCTTGAAGCCTACTAAATACTTCTTAATCAGACTGCCTCTACTCTCCTACTCTTCTCGTGCTATGTGATTTACTGGCATGAGATTACTATTTACCCCCTGTTGTATACTACTAAGTTGGTCTATAAAACTAGGACTGGTTCTTCCTTCTGATTCCGAAGTCCTTAGGCTCTTCCCTAATGAAGTCTATTACTAGCTAGTTAAAATTCCCTCCCTATTCTCCTCTTCCTAACTTCCCCCTCTACCCTACCTTATTATCTAATGGATT…
	JK03071 ??????????????????????TTTTCTCCCTAAGCCTTCTCCTAGGGAACTATATTTAGTAACCTGAATTAGTGAACTGGTCTTGAAATTAACCTTGGCTATTCTCCCCTTAATTTAAATCCTTCCGAGCTTGAAGCCTACTAAATACTTCTTAATCAGACTGCCTCTACTCTCCTACTCTTCTCGTGCTATGTGATTTACTGGCATGAGATTACTATTTACCCCCTGTTGTATACTACTAAGTTGGTCTATAAAACTAGGACTGGTTCTTCCTTCTGATTCCGAAGTCCTTAGGCTCTTCCCTAATAAAGTCTATTACTAGCTAGTTAAAATTCCCTCCCTATTCTCCTCTTCCTAACTTCCCCCTCTACCCTACCTTATTATCTAATG…
	JK10029 ATGAATCCCGGCTAAACTTTTTCTCCCTAAGCCTTCTCCTAGGGAACTATATTTAGTAACCTGAATTAGTGAACTGGTCTTGAAATTAACCTTGGCTATTCTCCCCTTAATTTAAATCCTTCCGAGCTTGAAGCCTACTAAATACTTCTTAATCAGACTGCCTCTACTCTCCTACTCTTCTCGTGCTATGTGATTTACTGGCATGAGATTACTATTTACCCCCTGTTGTATACTACTAAGTTGGTCTATAAAACTAGGACTGGTTCTTCCTTCTGATTCCGAAGTCCTTAGGCTCTTCCCTAACGAAGTCTATTACTAGCTAGTTAAAATTCCCTCCCTATTCTCCTCTTCCTAACTTCCCCCTCTACCCTACCTTATTATCTAATGGATT…
	JK10020 ATGAATCCCGGCTAAACTTTTTCTCCCTAAGCCTTCTCCTAGGGAACTATATTTAGTAACCTGAATTAGTGAACTGGTCTTGAAATTAACCTTGGCTATTCTCCCCTTAATTTAAATCCTTCCGAGCTTGAAGCCTACTAAATATTTCTTAATCAGACTGCCTCTACTCTCCTACTCTTCTCGTGCTATGTGATTTACTGGCATGAGATTACTATTTACCCCCTGTTGTATACTACTAAGTTGGTCTATAAAACTAGGACTGGTTCTTCCTTCTGATTCCGAAGTCCTTAGGCTCCTCCTTAATGAAGTCTATTACTAGCTAGTTAAAATTCCCTCCCTATTCTCCTCTTCCTAACTTCCCCCTCTACCCTACCTTATTATCTAATGGATT…
	JK10021 ATGAATCCCGGCTAAACTTTTTCTCCCTAAGCCTTCTCCTAGGGAACTATATTTAGTAACCTGAATTAGTGAACTGGTCTTGAAATTAACCTTGGCTATTCTCCCCTTAATTTAAATCCTTCCGAGCTTGAAGCCTACTAAATATTTCTTAATCAGACTGCCTCTACTCTCCTACTCTTCTCGTGCTATGTGATTTACTGGCATGAGATTACTATTTACCCCCTGTTGTATACTACTAAGTTGGTCTATAAAACTAGGACTGGTTCTTCCTTCTGATTCCGAAGTCCTTAGGCTCCTCCTTAATGAAGTCTATTACTAGCTAGTTAAAATTCCCTCCCTATTCTCCTCTTCCTAACTTCCCCCTCTACCCTACCTTATTATCTAATGGATT…
	JK10022 ATGAATCCCGGCTAAACTTTTTCTCCCTAAGCCTTCTCCTAGGGAACTATATTTAGTAACCTGAATTAGTGAACTGGTCTTGAAATTAACCTTGGCTATTCTCCCCTTAATTTAAATCCTTCCGAGCTTGAAGCCTACTAAATATTTCTTAATCAGACTGCCTCTACTCTCCTACTCTTCTCGTGCTATGTGATTTACTGGCATGAGATTACTATTTACCCCCTGTTGTATACTACTAAGTTGGTCTATAAAACTAGGACTGGTTCTTCCTTCTGATTCCGAAGTCCTTAGGCTCCTCCTTAATGAAGTCTATTACTAGCTAGTTAAAATTCCCTCCCTATTCTCCTCTTCCTAACTTCCCCCTCTACCCTACCTTATTATCTAATGGATT…
	JK10023 ATGAATCCCGGCTAAACTTTTTCTCCCTAAGCCTTCTCCTAGGGAACTATATTTAGTAACCTGAATTAGTGAACTGGTCTTGAAATTAACCTTGGCTATTCTCCCCTTAATTTAAATCCTTCCGAGCTTGAAGCCTACTAAATACTTCTTAATCAGACTGCCTCTACTCTCCTACTCTTCTCGTGCTATGTGATTTACTGGCATGAGATTACTATTTACCCCCTGTTGTATACTACTAAGTTGGTCTATAAAACTAGGACTGGTTCTTCCTTCTGATTCCGAAGTCCTTAGGCTCTTCCCTAATGAAGTCTATTACTAGCTAGTTAAAATTCCCTCCCTATTCTCCTCTTCCTAACTTCCCCCTCTACCCTACCTTATTATCTAATGGATT…
	JK10024 ATGAATCCCGGCTAAACTTTTTCTCCCTAAGCCTTCTCCTAGGGAACTATATTTAGTAACCTGAATTAGTGAACTGGTCTTGAAATTAACCTTGGCTATTCTCCCCTTAATTTAAATCCTTCCGAGCTTGAAGCCTACTAAATACTTCTTAATCAGACTGCCTCTACTCTCCTACTCTTCTCGTGCTATGTGATTTACTGGCATGAGATTACTATTTACCCCCTGTTGTATACTACTAAGTTGGTCTATAAAACTAGGACTGGTTCTTCCTTCTGATTCCGAAGTCCTTAGGCTCTTCCCTAATGAAGTCTATTACTAGCTAGTTAAAATTCCCTCCCTATTCTCCTCTTCCTAACTTCCCCCTCTACCCTACCTTATTATCTAATGGATT…
	JK10025 ATGAATCCCGGCTAAACTTTTTCTCCCTAAGCCTTCTCCTAGGGAACTATATTTAGTAACCTGAATTAGTGAACTGGTCTTGAAATTAACCTTGGCTATTCTCCCCTTAATTTAAATCCTTCCGAGCTTGAAGCCTACTAAATACTTCTTAATCAGACTGCCTCTACTCTCCTACTCTTCTCGTGCTATGTGATTTACTGGCATGAGATTACTATTTACCCCCTGTTGTATACTACTAAGTTGGTCTATAAAACTAGGACTGGTTCTTCCTTCTGATTCCGAAGTCCTTAGGCTCTTCCCTAATGAAGTCTATTACTAGCTAGTTAAAATTCCCTCCCTATTCTCCTCTTCCTAACTTCCCCCTCTACCCTACCTTATTATCTAATGGATT…
	JK10026 ATGAATCCCGGCTAAACTTTTTCTCCCTAAGCCTTCTCCTAGGGAACTATATTTAGTAACCTGAATTAGTGAACTGGTCTTGAAATTAACCTTGGCTATTCTCCCCTTAATTTAAATCCTTCCGAGCTTGAAGCCTACTAAATACTTCTTAATCAGACTGCCTCTACTCTCCTACTCTTCTCTAGTGCTATGTGATTTACTGGCATGAGATTACTATTTACCCCCTGTTGTATACTACTAAGTTGGTCTATAAAACTAGGACTGGTTCTTCCTTCTGATTCCGAAGTCCTTAGGCTCTTCCCTAATGAAGTCTATTACTAGCTAGTTAAAATTCCCTCCCTATTCTCCTCTTCCTAACTTCCCCCTCTACCCTACCTTATTATCTAATGGA…
	JK10027 ATGAATCCCGGCTAAACTTTTTCTCCCTAAGCCTTCTCCTAGGGAACTATATTTAGTAACCTGAATTAGTGAACTGGTCTTGAAATTAACCTTGGCTATTCTCCCCTTAATTTAAATCCTTCCGAGCTTGAAGCCTACTAAATATTTCTTAATCAGACTGCCTCTACTCTCCTACTCTTCTCGTGCTATGTGATTTACTGGCATGAGATTACTATTTACCCCCTGTTGTATACTACTAAGTTGGTCTATAAAACTAGGACTGGTTCTTCCTTCTGATTCCGAAGTCCTTAGGCTCCTCCTTAATGAAGTCTATTACTAGCTAGTTAAAATTCCCTCCCTATTCTCCTCTTCCTAACTTCCCCCTCTACCCTACCTTATTATCTAATGGATT…
	JK10028 ATGAATCCCGGCTAAACTTTTTCTCCCTAAGCCTTCTCCTAGGGAACTATATTTAGTAACCTGAATTAGTGAACTGGTCTTGAAATTAACCTTGGCTATTCTCCCCTTAATTTAAATCCTTCCGAGCTTGAAGCCTACTAAATATTTCTTAATCAGACTGCCTCTACTCTCCTACTCTTCTCGTGCTATGTGATTTACTGGCATGAGATTACTATTTACCCCCTGTTGTATACTACTAAGTTGGTCTATAAAACTAGGACTGGTTCTTCCTTCTGATTCCGAAGTCCTTAGGCTCCTCCTTAATGAAGTCTATTACTAGCTAGTTAAAATTCCCTCCCTATTCTCCTCTTCCTAACTTCCCCCTCTACCCTACCTTATTATCTAATGGATT…
	JK09540 ATGAATCCCGGCTAAACTTTTTCTCCCTAAGCCTTCTCCTAGGGAACTATATTTAGTAACCTGAATTAGTGAACTGGTCTTGAAATTAACCTTGGCTATTCTCCCCTTAATTTAAATCCTTCCGAGCTTGAAGCCTACTAAATATTTCTTAATCAGACTGCCTCTACTCTCCTACTCTTCTCGTGCTATGTGATTTACTGGCATGAGATTACTATTTACCCCCTCTTGTATACTACTAAGTTGGTCTATAAAACTAGGACTGGTTCTTCCTTCTGATTCCGAAGTCCTTAGGCTCCTCCTTAATGAAGTCTATTACTAGCTAGTTAAAATTCCCTCCCTATTCTCCTCTTCCTAACTTCCCCCTCTACCCTACCTTATTATCTAATGGATT…
	JK09547 ATGAATCCCGGCTAAACTTTTTCTCCCTAAGCCTTCTCCTAGGGAACTATATTTAGTAACCTGAATTAGTGAACTGGTCTTGAAATTAACCTTGGCTATTCTCCCCTTAATTTAAATCCTTCCGAGCTTGAAGCCTACTAAATATTTCTTAATCAGACTGCCTCTACTCTCCTACTCTTCTCGTGCTATGTGATTTACTGGCATGAGATTACTATTTACCCCCTGTTGTATACTACTAAGTTGGTCTATAAAACTAGGACTGGTTCTTCCTTCTGATTCCGAAGTCCTTAGGCTCCTCCTTAATGAAGTCTATTACTAGCTAGTTAAAATTCCCTCCCTATTCTCCTCTTCCTAACTTCCCCCTCTACCCTACCTTATTATCTAATGGATT…
	JK09542 ATGAATCCCGGCTAAACTTTTTCTCCCTAAGCCTTCTCCTAGGGAACTATATTTAGTAACCTGAATTAGTGAACTGGTCTTGAAATTAACCTTGGCTATTCTCCCCTTAATTTAAATCCTTCCGAGCTTGAAGCCTACTAAATATTTCTTAATCAGACTGCCTCTACTCTCCTACTCTTCTCGTGCTATGTGATTTACTGGCATGAGATTACTATTTACCCCCTGTTGTATACTACTAAGTTGGTCTATAAAACTAGGACTGGTTCTTCCTTCTGATTCCGAAGTCCTTAGGCTCCTCCTTAATGAAGTCTATTACTAGCTAGTTAAAATTCCCTCCCTATTCTCCTCTTCCTAACTTCCCCCTCTACCCTACCTTATTATCTAATGGATT…
	JK09551 ATGAATCCCGGCTAAACTTTTTCTCCCTAAGCCTTCTCCTAGGGAACTATATTTAGTAACCTGAATTAGTGAACTGGTCTTGAAATTAACCTTGGCTATTCTCCCCTTAATTTAAATCCTTCCGAGCTTGAAGCCTACTAAATATTTCTTAATCAGACTGCCTCTACTCTCCTACTCTTCTCGTGCTTAATGTGATTTACTGGCATGAGATTACTATTTACCCCCTGTTGTATACTACTAAGTTGGTCTATAAAACTAGGACTGGTTCTTCCTTCTGATTCCGAAGTCCTTAGGCTCCTCCTTAATGAAGTCTATTACTAGCTAGTTAAAATTCCCTCCCTATTCTCCTCTTCCTAACTTCCCCCTCTACCCTACCTTATTATCTAATGGA…
	rb356 ATGAATCCCGGCTAAACTTTTTCTCCCTAAGCCTTCTCCTAGGGAACTATATTTAGTAACCTGAATTAGTGAACTGGTCTTGAAATTAACCTTGGCTATTCTCCCCTTAATTTAAATCCTTCCGAGCTTGAAGCCTACTAAATATTTCTTAATCAGACTGCCTCTACTCTCCTACTCTTCTCGTGCTATGTGATTTACTGGCATGAGATTACTATTTACCCCCTGTTGTATACTACTAAGTTGGTCTATAAAACTAGGACTGGTTCTTCCTTCTGATTCCGAAGTCCTTAGGCTCCTCCTTAATGAAGTCTATTACTAGCTAGTTAAAATTCCCTCCCTATTCTCCTCTTCCTAACTTCCCCCTCTACCCTACCTTATTATCTAATGGATTGC…
	rb357 ???????????GGCTAAACTTTTTCTCCCTAAGCCTTCTCCTAGGGAACTATATTTAGTAACCTGAATTAGTGAACTGGTCTTGAAATTAACCTTGGCTATTCTCCCCTTAATTTAAATCCTTCCGAGCTTGAAGCCTACTAAATACTTCTTAATCAGACTGCCTCTACTCTCCTACTCTTCTCGTGCTATGTGATTTACTGGCATGAGATTACTATTTACCCCCTGTTGTATACTACTAAGTTGGTCTATAAAACTAGGACTGGTTCTTCCTTCTGATTCCGAAGTCCTTAGGCTCTTCCCTAATGAAGTCTATTACTAGCTAGTTAAAATTCCCTCCCTATTCTCCTCTTCCTAACTTCCCCCTCTACCCTACCTTATTATCTAATGGATT…
	rb361 ????????????????????????????????????CTTCTCCTAGGGAACTATATTTAGTAACCTGAATTAGTGAACTGGTCTTGAAATTAACCTTGGCTATTCTCCCCTTAATTTAAATCCTTCCGAGCTTGAAGCCTACTAAATATTTCTTAATCAGACTGCCTCTACTCTCCTACTCTTCTCGTGCTATGTGATTTACTGGCATGAGATTACTATTTACCCCCTGTTGTATACTACTAAGTTGGTCTATAAAACTAGGACTGGTTCTTCCTTCTGATTCCGAAGTCCTTAGGCTCCTCCTTAATGAAGTCTATTACTAGCTAGTTAAAATTCCCTCCCTATTCTCCTCTTCCTAACTTCCCCCTCTACCCTACCTTATTATCTAATGGA…
	rb362 ??????????????????????TTTTCTCCCTAAGCCTTCTCCTAGGGAACTATATTTAGTAACCTGAATTAGTGAACTGGTCTTGAAATTAACCTTGGCTATTCTCCCCTTAATTTAAATCCTTCCGAGCTTGAAGCCTACTAAATATTTCTTAATCAGACTGCCTCTACTCTCCTACTCTTCTCGTGCTATGTGATTTACTGGCATGAGATTACTATTTACCCCCTCTTGTATACTACTAAGTTGGTCTATAAAACTAGGACTGGTTCTTCCTTCTGATTCCGAAGTCCTTAGGCTCCTCCTTAATGAAGTCTATTACTAGCTAGTTAAAATTCCCTCCCTATTCTCCTCTTCCTAACTTCCCCCTCTACCCTACCTTATTATCTAATGGA…
	rb363 ????????????????????????????????????????????AGGGAACTATATTTAGTAACCTGAATTAGTGAACTGGTCTTGAAATTAACCTTGGCTATTCTCCCCTTAATTTAAATCCTTCCGAGCTTGAAGCCTACTAAATATTTCTTAATCAGACTGCCTCTACTCTCCTACTCTTCTCGTGCTATGTGATTTACTGGCATGAGATTACTATTTACCCCCTGTTGTATACTACTAAGTTGGTCTATAAAACTAGGACTGGTTCTTCCTTCTGATTCCGAAGTCCTTAGGCTCCTCCTTAATGAAGTCTATTACTAGCTAGTTAAAATTCCCTCCCTATTCTCCTCTTCCTAACTTCCCCCTCTACCCTACCTTATTATCTAATGGA…
	dhb3042 ATGAATCCCGGCTAAACTTTTTCTCCCTAAGCCTTCTCCTAGGGAACTATATTTAGTAACCTGAATTAGTGAACTGGTCTTGAAATTAACCTTGGCTATTCTCCCCTTAATTTAAATCCTTCCGAGCTTGAAGCCTACTAAATACTTCTTAATCAGACTGCCTCTACTCTCCTACTCTTCTCGTGCTATGTGATTTACTGGCATGAGATTACTATTTACCCCCTGTTGTATACTACTAAGTTGGTCTATAAAACTAGGACTGGTTCTTCCTTCTGATTCCGAAGTCCTTAGGCTCTTCCCTAATGAAGTCTATTACTAGCTAGTTAAAATTCCCTCCCTATTCTCCTCTTCCTAACTTCCCCCTCTACCCTACCTTATTATCTAATGGATT…
	rb358 ??????????????????????TTTTCTCCCTAAGCCTTCTCCTAGGGAACTATATTTAGTAACCTGAATTAGTGAACTGGTCTTGAAATTAACCTTGGCTATTCTCCCCTTAATTTAAATCCTTCCGAGCTTGAAGCCTACTAAATACTTCTTAATCAGACTGCCTCTACTCTCCTACTCTTCTCGTGCTATGTGATTTACTGGCATGAGATTACTATTTACCCCCTGTTGTATACTACTAAGTTGGTCTATAAAACTAGGACTGGTTCTTCCTTCTGATTCCGAAGTCCTTAGGCTCTTCCCTAACGAAGTCTATTACTAGCTAGTTAAAATTCCCTCCCTATTCTCCTCTTCCTAACTTCCCCCTCTACCCTACCTTATTATCTAATGGA…
	rb359 ???????????????????????????????TAAGCCTTCTCCTAGGGAACTATATTTAGTAACCTGAATTAGTGAACTGGTCTTGAAATTAACCTTGGCTATTCTCCCCTTAATTTAAATCCTTCCGAGCTTGAAGCCTACTAAATATTTCTTAATCAGACTGCCTCTACTCTCCTACTCTTCTCGTGCTATGTGATTTACTGGCATGAGATTACTATTTACCCCCTGTTGTATACTACTAAGTTGGTCTATAAAACTAGGACTGGTTCTTCCTTCTGATTCCGAAGTCCTTAGGCTCCTCCTTAATGAAGTCTATTACTAGCTAGTTAAAATTCCCTCCCTATTCTCCTCTTCCTAACTTCCCCCTCTACCCTACCTTATTATCTAATGGA…
	rb364 ??????????????????CTTTTTCTCCCTAAGCCTTCTCCTAGGGAACTATATTTAGTAACCTGAATTAGTGAACTGGTCTTGAAATTAACCTTGGCTATTCTCCCCTTAATTTAAATCCTTCCGAGCTTGAAGCCTACTAAATATTTCTTAATCAGACTGCCTCTACTCTCCTACTCTTCTCGTGCTATGTGATTTACTGGCATGAGATTACTATTTACCCCCTGTTGTATACTACTAAGTTGGTCTATAAAACTAGGACTGGTTCTTCCTTCTGATTCCGAAGTCCTTAGGCTCCTCCTTAATGAAGTCTATTACTAGCTAGTTAAAATTCCCTCCCTATTCTCCTCTTCCTAACTTCCCCCTCTACCCTACCTTATTATCTAATGGATT…
	rb365 ?????????????????????????????CCTAAGCCTTCTCCTAGGGAACTATATTTAGTAACCTGAATTAGTGAACTGGTCTTGAAATTAACCTTGGCTATTCTCCCCTTAATTTAAATCCTTCCGAGCTTGAAGCCTACTAAATATTTCTTAATCAGACTGCCTCTACTCTCCTACTCTTCTCGTGCTTAATGTGATTTACTGGCATGAGATTACTATTTACCCCCTGTTGTATACTACTAAGTTGGTCTATAAAACTAGGACTGGTTCTTCCTTCTGATTCCGAAGTCCTTAGGCTCCTCCTTAATGAAGTCTATTACTAGCTAGTTAAAATTCCCTCCCTATTCTCCTCTTCCTAACTTCCCCCTCTACCCTACCTTATTATCTAATG…
	rb366 ??????????????????????TTTTCTCCCTAAGCCTTCTCCTAGGGAACTATATTTAGTAACCTGAATTAGTGAACTGGTCTTGAAATTAACCTTGGCTATTCTCCCCTTAATTTAAATCCTTCCGAGCTTGAAGCCTACTAAATATTTCTTAATCAGACTGCCTCTACTCTCCTACTCTTCTCGTGCTATGTGATTTACTGGCATGAGATTACTATTTACCCCCTGTTGTATACTACTAAGTTGGTCTATAAAACTAGGACTGGTTCTTCCTTCTGATTCCGAAGTCCTTAGGCTCCTCCTTAATGAAGTCTATTACTAGCTAGTTAAAATTCCCTCCCTATTCTCCTCTTCCTAACTTCCCCCTCTACCCTACCTTATTATCTAATGGA…
	rb272 ?TGAATCCCGGCTAAACTTTTTCTCCCTAAGCCTTCTCCTAGGGAACTATATTTAGTAACCTGAATTAGTGAACTGGTCTTGAAATTAACCTTGGCTATTCTCCCCTTAATTTAAATCCTTCCGAGCTTGAAGCCTACTAAATATTTCTTAATCAGACTGCCTCTACTCTCCTACTCTTCTCGTGCTATGTGATTTACTGGCATGAGATTACTATTTACCCCCTCTTGTATACTACTAAGTTGGTCTATAAAACTAGGACTGGTTCTTCCTTCTGATTCCGAAGTCCTTAGGCTCCTCCTTAATGAAGTCTATTACTAGCTAGTTAAAATTCCCTCCCTATTCTCCTCTTCCTAACTTCCCCCTCTACCCTACCTTATTATCTAATGGATTGC…
	rb274 ATGAATCCCGGCTAAACTTTTTCTCCCTAAGCCTTCTCCTAGGGAACTATATTTAGTAACCTGAATTAGTGAACTGGTCTTGAAATTAACCTTGGCTATTCTCCCCTTAATTTAAATCCTTCCGAGCTTGAAGCCTACTAAATATTTCTTAATCAGACTGCCTCTACTCTCCTACTCTTCTCGTGCTATGTGATTTACTGGCATGAGATTACTATTTACCCCCTGTTGTATACTACTAAGTTGGTCTATAAAACTAGGACTGGTTCTTCCTTCTGATTCCGAAGTCCTTAGGCTCCTCCTTAATGAAGTCTATTACTAGCTAGTTAAAATTCCCTCCCTATTCTCCTCTTCCTAACTTCCCCCTCTACCCTACCTTATTATCTAATGGATTGC…
	rb275 ATGAATCCCGGCTAAACTTTTTCTCCCTAAGCCTTCTCCTAGGGAACTATATTTAGTAACCTGAATTAGTGAACTGGTCTTGAAATTAACCTTGGCTATTCTCCCCTTAATTTAAATCCTTCCGAGCTTGAAGCCTACTAAATATTTCTTAATCAGACTGCCTCTACTCTCCTACTCTTCTCGTGCTATGTGATTTACTGGCATGAGATTACTATTTACCCCCTGTTGTATACTACTAAGTTGGTCTATAAAACTAGGACTGGTTCTTCCTTCTGATTCCGAAGTCCTTAGGCTCCTCCTTAATGAAGTCTATTACTAGCTAGTTAAAATTCCCTCCCTATTCTCCTCTTCCTAACTTCCCCCTCTACCCTACCTTATTATCTAATGGATTGC…
	gms1587 ATGAATCCCGGCTAAACTTTTTCTCCCTAAGCCTTCTCCTAGGGAACTATATTTAGTAACCTGAATTAGTGAACTGGTCTTGAAATTAACCTTGGCTATTCTCCCCTTAATTTAAATCCTTCCGAGCTTGAAGCCTACTAAATACTTCTTAATCAGACTGCCTCTACTCTCCTACTCTTCTCGTGCTATGTGATTTACTGGCATGAGATTACTATTTACCCCCTGTTGTATACTACTAAGTTGGTCTATAAAACTAGGACTGGTTCTTCCTTCTGATTCCGAAGTCCTTAGGCTCTTCCCTAACGAAGTCTATTACTAGCTAGTTAAAATTCCCTCCCTATTCTCCTCTTCCTAACTTCCCCCTCTACCCTACCTTATTATCTAATGGATT…
	gms1592 ATGAATCCCGGCTAAACTTTTTCTCCCTAAGCCTTCTCCTAGGGAACTATATTTAGTAACCTGAATTAGTGAACTGGTCTTGAAATTAACCTTGGCTATTCTCCCCTTAATTTAAATCCTTCCGAGCTTGAAGCCTACTAAATATTTCTTAATCAGACTGCCTCTACTCTCCTACTCTTCTCGTGCTATGTGATTTACTGGCATGAGATTACTATTTACCCCCTGTTGTATACTACTAAGTTGGTCTATAAAACTAGGACTGGTTCTTCCTTCTGATTCCGAAGTCCTTAGGCTCCTCCTTAATGAAGTCTATTACTAGCTAGTTAAAATTCCCTCCCTATTCTCCTCTTCCTAACTTCCCCCTCTACCCTACCTTATTATCTAATGGATT…
	RB273 ATGAATCCCGGCTAAACTTTTTCTCCCTAAGCCTTCTCCTAGGGAACTATATTTAGTAACCTGAATTAGTGAACTGGTCTTGAAATTAACCTTGGCTATTCTCCCCTTAATTTAAATCCTTCCGAGCTTGAAGCCTACTAAATATTTCTTAATCAGACTGCCTCTACTCTCCTACTCTTCTCGTGCTATGTGATTTACTGGCATGAGATTACTATTTACCCCCTGTTGTATACTACTAAGTTGGTCTATAAAACTAGGACTGGTTCTTCCTTCTGATTCCGAAGTCCTTAGGCTCCTCCTTAATGAAGTCTATTACTAGCTAGTTAAAATTCCCTCCCTATTCTCCTCTTCCTAACTTCCCCCTCTACCCTACCTTATTATCTAATGGATTGC…
	RB360 ATGAATCCCGGCTAAACTTTTTCTCCCTAAGCCTTCTCCTAGGGAACTATATTTAGTAACCTGAATTAGTGAACTGGTCTTGAAATTAACCTTGGCTATTCTCCCCTTAATTTAAATCCTTCCGAGCTTGAAGCCTACTAAATATTTCTTAATCAGACTGCCTCTACTCTCCTACTCTTCTCGTGCTATGTGATTTACTGGCATGAGATTACTATTTACCCCCTGTTGTATACTACTAAGTTGGTCTATAAAACTAGGACTGGTTCTTCCTTCTGATTCCGAAGTCCTTAGGCTCCTCCTTAATGAAGTCTATTACTAGCTAGTTAAAATTCCCTCCCTATTCTCCTCTTCCTAACTTCCCCCTCTACCCTACCTTATTATCTAATGGATTGC…
	rb231 ATGAATCCCGGCTAAACTTTTTCTCCCTAAGCCTTCTCCTAGGGAACTATATTTAGTAACCTGAATTAGTGAACTGGTCTTGAAATTAACCTTGGCTATTCTCCCCTTAATTTAAATCCTTCCGAGCTTGAAGCCTACTAAATATTTCTTAATCAGACTGCCTCTACTCTCCTACTCTTCTCGTGCTATGTGATTTACTGGCATGAGATTACTATTTACCCCCTGTTGTATACTACTAAGTTGGTCTATAAAACTAGGACTGGTTCTTCCTTCTGATTCCGAAGTCCTTAGGCTCCTCCTTAATGAAGTCTATTACTAGCTAGTTAAAATTCCCTCCCTATTCTCCTCTTCCTAACTTCCCCCTCTACCCTACCTTATTATCTAATGGATTGC…
	rb232 ATGAATCCCGGCTAAACTTTTTCTCCCTAAGCCTTCTCCTAGGGAACTATATTTAGTAACCTGAATTAGTGAACTGGTCTTGAAATTAACCTTGGCTATTCTCCCCTTAATTTAAATCCTTCCGAGCTTGAAGCCTACTAAATATTTCTTAATCAGACTGCCTCTACTCTCCTACTCTTCTCGTGCTATGTGATTTACTGGCATGAGATTACTATTTACCCCCTGTTGTATACTACTAAGTTGGTCTATAAAACTAGGACTGGTTCTTCCTTCTGATTCCGAAGTCCTTAGGCTCCTCCTTAATGAAGTCTATTACTAGCTAGTTAAAATTCCCTCCCTATTCTCCTCTTCCTAACTTCCCCCTCTACCCTACCTTATTATCTAATGGATTGC…
	rb233 ATGAATCCCGGCTAAACTTTTTCTCCCTAAGCCTTCTCCTAGGGAACTATATTTAGTAACCTGAATTAGTGAACTGGTCTTGAAATTAACCTTGGCTATTCTCCCCTTAATTTAAATCCTTCCGAGCTTGAAGCCTACTAAATATTTCTTAATCAGACTGCCTCTACTCTCCTACTCTTCTCGTGCTATGTGATTTACTGGCATGAGATTACTATTTACCCCCTGTTGTATACTACTAAGTTGGTCTATAAAACTAGGACTGGTTCTTCCTTCTGATTCCGAAGTCCTTAGGCTCCTCCTTAATGAAGTCTATTACTAGCTAGTTAAAATTCCCTCCCTATTCTCCTCTTCCTAACTTCCCCCTCTACCCTACCTTATTATCTAATGGATTGC…
	rb234 ATGAATCCCGGCTAAACTTTTTCTCCCTAAGCCTTCTCCTAGGGAACTATATTTAGTAACCTGAATTAGTGAACTGGTCTTGAAATTAACCTTGGCTATTCTCCCCTTAATTTAAATCCTTCCGAGCTTGAAGCCTACTAAATATTTCTTAATCAGACTGCCTCTACTCTCCTACTCTTCTCGTGCTATGTGATTTACTGGCATGAGATTACTATTTACCCCCTGTTGTATACTACTAAGTTGGTCTATAAAACTAGGACTGGTTCTTCCTTCTGATTCCGAAGTCCTTAGGCTCCTCCTTAATGAAGTCTATTACTAGCTAGTTAAAATTCCCTCCCTATTCTCCTCTTCCTAACTTCCCCCTCTACCCTACCTTATTATCTAATGGATTGC…
	rb235 ATGAATCCCGGCTAAACTTTTTCTCCCTAAGCCTTCTCCTAGGGAACTATATTTAGTAACCTGAATTAGTGAACTGGTCTTGAAATTAACCTTGGCTATTCTCCCCTTAATTTAAATCCTTCCGAGCTTGAAGCCTACTAAATATTTCTTAATCAGACTGCCTCTACTCTCCTACTCTTCTCGTGCTATGTGATTTACTGGCATGAGATTACTATTTACCCCCTGTTGTATACTACTAAGTTGGTCTATAAAACTAGGACTGGTTCTTCCTTCTGATTCCGAAGTCCTTAGGCTCCTCCTTAATGAAGTCTATTACTAGCTAGTTAAAATTCCCTCCCTATTCTCCTCTTCCTAACTTCCCCCTCTACCCTACCTTATTATCTAATGGATTGC…
	rb237 ATGAATCCCGGCTAAACTTTTTCTCCCTAAGCCTTCTCCTAGGGAACTATATTTAGTAACCTGAATTAGTGAACTGGTCTTGAAATTAACCTTGGCTATTCTCCCCTTAATTTAAATCCTTCCGAGCTTGAAGCCTACTAAATATTTCTTAATCAGACTGCCTCTACTCTCCTACTCTTCTCGTGCTATGTGATTTACTGGCATGAGATTACTATTTACCCCCTGTTGTATACTACTAAGTTGGTCTATAAAACTAGGACTGGTTCTTCCTTCTGATTCCGAAGTCCTTAGGCTCCTCCTTAATGAAGTCTATTACTAGCTAGTTAAAATTCCCTCCCTATTCTCCTCTTCCTAACTTCCCCCTCTACCCTACCTTATTATCTAATGGATTGC…
	rb238 ATGAATCCCGGCTAAACTTTTTCTCCCTAAGCCTTCTCCTAGGGAACTATATTTAGTAACCTGAATTAGTGAACTGGTCTTGAAATTAACCTTGGCTATTCTCCCCTTAATTTAAATCCTTCCGAGCTTGAAGCCTACTAAATATTTCTTAATCAGACTGCCTCTACTCTCCTACTCTTCTCGTGCTATGTGATTTACTGGCATGAGATTACTATTTACCCCCTGTTGTATACTACTAAGTTGGTCTATAAAACTAGGACTGGTTCTTCCTTCTGATTCCGAAGTCCTTAGGCTCCTCCTTAATGAAGTCTATTACTAGCTAGTTAAAATTCCCTCCCTATTCTCCTCTTCCTAACTTCCCCCTCTACCCTACCTTATTATCTAATGGATTGC…
	rb239 ATGAATCCCGGCTAAACTTTTTCTCCCTAAGCCTTCTCCTAGGGAACTATATTTAGTAACCTGAATTAGTGAACTGGTCTTGAAATTAACCTTGGCTATTCTCCCCTTAATTTAAATCCTTCCGAGCTTGAAGCCTACTAAATATTTCTTAATCAGACTGCCTCTACTCTCCTACTCTTCTCGTGCTATGTGATTTACTGGCATGAGATTACTATTTACCCCCTGTTGTATACTACTAAGTTGGTCTATAAAACTAGGACTGGTTCTTCCTTCTGATTCCGAAGTCCTTAGGCTCCTCCTTAATGAAGTCTATTACTAGCTAGTTAAAATTCCCTCCCTATTCTCCTCTTCCTAACTTCCCCCTCTACCCTACCTTATTATCTAATGGATTGC…
	rb230 ATGAATCCCGGCTAAACTTTTTCTCCCTAAGCCTTCTCCTAGGGAACTATATTTAGTAACCTGAATTAGTGAACTGGTCTTGAAATTAACCTTGGCTATTCTCCCCTTAATTTAAATCCTTCCGAGCTTGAAGCCTACTAAATATTTCTTAATCAGACTGCCTCTACTCTCCTACTCTTCTCGTGCTATGTGATTTACTGGCATGAGATTACTATTTACCCCCTGTTGTATACTACTAAGTTGGTCTATAAAACTAGGACTGGTTCTTCCTTCTGATTCCGAAGTCCTTAGGCTCCTCCTTAATGAAGTCTATTACTAGCTAGTTAAAATTCCCTCCCTATTCTCCTCTTCCTAACTTCCCCCTCTACCCTACCTTATTATCTAATGGATTGC…
	rb240 ATGAATCCCGGCTAAACTTTTTCTCCCTAAGCCTTCTCCTAGGGAACTATATTTAGTAACCTGAATTAGTGAACTGGTCTTGAAATTAACCTTGGCTATTCTCCCCTTAATTTAAATCCTTCCGAGCTTGAAGCCTACTAAATATTTCTTAATCAGACTGCCTCTACTCTCCTACTCTTCTCGTGCTATGTGATTTACTGGCATGAGATTACTATTTACCCCCTGTTGTATACTACTAAGTTGGTCTATAAAACTAGGACTGGTTCTTCCTTCTGATTCCGAAGTCCTTAGGCTCCTCCTTAATGAAGTCTATTACTAGCTAGTTAAAATTCCCTCCCTATTCTCCTCTTCCTAACTTCCCCCTCTACCCTACCTTATTATCTAATGGATTGC…
	RB186 ATGAATCCCGGCTAAACTTTTTCTCCCTAAGCCTTCTCCTAGGGAACTATATTTAGTAACCTGAATTAGTGAACTGGTCTTGAAATTAACCTTGGCTATTCTCCCCTTAATTTAAATCCTTCCGAGCTTGAAGCCTACTAAATACTTCTTAATCAGACTGCCTCTACTCTCCTACTCTTCTCGTGCTATGTGATTTACTGGCATGAGATTACTATTTACCCCCTGTTGTATACTACTAAGTTGGTCTATAAAACTAGGACTGGTTCTTCCTTCTGATTCCGAAGTCCTTAGGCTCTTCCCTAATGAAGTCTATTACTAGCTAGTTAAAATTCCCTCCCTATTCTCCTCTTCCTAACTTCCCCCTCTACCCTACCTTATTATCTAATGGATTGC…
	RB187 ATGAATCCCGGCTAAACTTTTTCTCCCTAAGCCTTCTCCTAGGGAACTATATTTAGTAACCTGAATTAGTGAACTGGTCTTGAAATTAACCTTGGCTATTCTCCCCTTAATTTAAATCCTTCCGAGCTTGAAGCCTACTAAATACTTCTTAATCAGACTGCCTCTACTCTCCTACTCTTCTCGTGCTATGTGATTTACTGGCATGAGATTACTATTTACCCCCTGTTGTATACTACTAAGTTGGTCTATAAAACTAGGACTGGTTCTTCCTTCTGATTCCGAAGTCCTTAGGCTCTTCCCTAATGAAGTCTATTACTAGCTAGTTAAAATTCCCTCCCTATTCTCCTCTTCCTAACTTCCCCCTCTACCCTACCTTATTATCTAATGGATTGC…
	JK10208 ATGAATCCCGGCTAAACTTTTTCTCCCTAAGCCTTCTCCTAGGGAACTATATTTAGTAACCTGAATTAGTGAACTGGTCTTGAAATTAACCTTGGCTATTCTCCCCTTAATTTAAATCCTTCCGAGCTTGAAGCCTACTAAATACTTCTTAATCAGACTGCCTCTACTCTCCTACTCTTCTCGTGCTATGTGATTTACTGGCATGAGATTACTATTTACCCCCTGTTGTATACTACTAAGTTGGTCTATAAAACTAGGACTGGTTCTTCCTTCTGATTCCGAAGTCCTTAGGCTCTTCCCTAATGAAGTCTATTACTAGCTAGTTAAAATTCCCTCCCTATTCTCCTCTTCCTAACTTCCCCCTCTACCCTACCTTATTATCTAATGGATT…
	JK10201 ATGAATCCCGGCTAAACTTTTTCTCCCTAAGCCTTCTCCTAGGGAACTATATTTAGTAACCTGAATTAGTGAACTGGTCTTGAAATTAACCTTGGCTATTCTCCCCTTAATTTAAATCCTTCCGAGCTTGAAGCCTACTAAATACTTCTTAATCAGACTGCCTCTACTCTCCTACTCTTCTCGTGCTATGTGATTTACTGGCATGAGATTACTATTTACCCCCTGTTGTATACTACTAAGTTGGTCTATAAAACTAGGACTGGTTCTTCCTTCTGATTCCGAAGTCCTTAGGCTCTTCCCTAATGAAGTCTATTACTAGCTAGTTAAAATTCCCTCCCTATTCTCCTCTTCCTAACTTCCCCCTCTACCCTACCTTATTATCTAATGGATT…
	JK10202 ATGAATCCCGGCTAAACTTTTTCTCCCTAAGCCTTCTCCTAGGGAACTATATTTAGTAACCTGAATTAGTGAACTGGTCTTGAAATTAACCTTGGCTATTCTCCCCTTAATTTAAATCCTTCCGAGCTTGAAGCCTACTAAATACTTCTTAATCAGACTGCCTCTACTCTCCTACTCTTCTCGTGCTATGTGATTTACTGGCATGAGATTACTATTTACCCCCTGTTGTATACTACTAAGTTGGTCTATAAAACTAGGACTGGTTCTTCCTTCTGATTCCGAAGTCCTTAGGCTCTTCCCTAATGAAGTCTATTACTAGCTAGTTAAAATTCCCTCCCTATTCTCCTCTTCCTAACTTCCCCCTCTACCCTACCTTATTATCTAATGGATT…
	JK10203 ATGAATCCCGGCTAAACTTTTTCTCCCTAAGCCTTCTCCTAGGGAACTATATTTAGTAACCTGAATTAGTGAACTGGTCTTGAAATTAACCTTGGCTATTCTCCCCTTAATTTAAATCCTTCCGAGCTTGAAGCCTACTAAATACTTCTTAATCAGACTGCCTCTACTCTCCTACTCTTCTCGTGCTATGTGATTTACTGGCATGAGATTACTATTTACCCCCTGTTGTATACTACTAAGTTGGTCTATAAAACTAGGACTGGTTCTTCCTTCTGATTCCGAAGTCCTTAGGCTCTTCCCTAATGAAGTCTATTACTAGCTAGTTAAAATTCCCTCCCTATTCTCCTCTTCCTAACTTCCCCCTCTACCCTACCTTATTATCTAATGGATT…
	JK10204 ATGAATCCCGGCTAAACTTTTTCTCCCTAAGCCTTCTCCTAGGGAACTATATTTAGTAACCTGAATTAGTGAACTGGTCTTGAAATTAACCTTGGCTATTCTCCCCTTAATTTAAATCCTTCCGAGCTTGAAGCCTACTAAATACTTCTTAATCAGACTGCCTCTACTCTCCTACTCTTCTCGTGCTATGTGATTTACTGGCATGAGATTACTATTTACCCCCTGTTGTATACTACTAAGTTGGTCTATAAAACTAGGACTGGTTCTTCCTTCTGATTCCGAAGTCCTTAGGCTCTTCCCTAATGAAGTCTATTACTAGCTAGTTAAAATTCCCTCCCTATTCTCCTCTTCCTAACTTCCCCCTCTACCCTACCTTATTATCTAATGGATT…
	JK10205 ATGAATCCCGGCTAAACTTTTTCTCCCTAAGCCTTCTCCTAGGGAACTATATTTAGTAACCTGAATTAGTGAACTGGTCTTGAAATTAACCTTGGCTATTCTCCCCTTAATTTAAATCCTTCCGAGCTCGAAGCCTACTAAATACTTCTTAATCAGACTGCCTCTACTCTCCTACTCTTCTCGTGCTATGTGATTTACTGGCATGAGATTACTATTTACCCCCTGTTGTATACTACTAAGTTGGTCTATAAAACTAGGACTGGTTCTTCCTTCTGATTCCGAAGTCCTTAGGCTCTTCCCTAATGAAGTCTATTACTAGCTAGTTAAAATTCCCTCCCTATTCTCCTCTTCCTAACTTCCCCCTCTACCCTACCTTATTATCTAATGGATT…
	JK10206 ATGAATCCCGGCTAAACTTTTTCTCCCTAAGCCTTCTCCTAGGGAACTATATTTAGTAACCTGAATTAGTGAACTGGTCTTGAAATTAACCTTGGCTATTCTCCCCTTAATTTAAATCCTTCCGAGCTTGAAGCCTACTAAATACTTCTTAATCAGACTGCCTCTACTCTCCTACTCTTCTCGTGCTATGTGATTTACTGGCATGAGATTACTATTTACCCCCTGTTGTATACTACTAAGTTGGTCTATAAAACTAGGACTGGTTCTTCCTTCTGATTCCGAAGTCCTTAGGCTCTTCCCTAATGAAGTCTATTACTAGCTAGTTAAAATTCCCTCCCTATTCTCCTCTTCCTAACTTCCCCCTCTACCCTACCTTATTATCTAATGGATT…
	JK10207 ATGAATCCCGGCTAAACTTTTTCTCCCTAAGCCTTCTCCTAGGGAACTATATTTAGTAACCTGAATTAGTGAACTGGTCTTGAAATTAACCTTGGCTATTCTCCCCTTAATTTAAATCCTTCCGAGCTTGAAGCCTACTAAATACTTCTTAATCAGACTGCCTCTACTCTCCTACTCTTCTCGTGCTATGTGATTTACTGGCATGAGATTACTATTTACCCCCTGTTGTATACTACTAAGTTGGTCTATAAAACTAGGACTGGTTCTTCCTTCTGATTCCGAAGTCCTTAGGCTCTTCCCTAATGAAGTCTATTACTAGCTAGTTAAAATTCCCTCCCTATTCTCCTCTTCCTAACTTCCCCCTCTACCCTACCTTATTATCTAATGGATT…
	JK10200						ATGAATCCCGGCTAAACTTTTTCTCCCTAAGCCTTCTCCTAGGGAACTATATTTAGTAACCTGAATTAGTGAACTGGTCTTGAAATTAACCTTGGCTATTCTCCCCTTAATTTAAATCCTTCCGAGCTTGAAGCCTACTAAATATTTCTTAATCAGACTGCCTCTACTCTCCTACTCTTCTCGTGCTATGTGATTTACTGGCATGAGATTACTATTTACCCCCTGTTGTATACTACTAAGTTGGTCTATAAAACTAGGACTGGTTCTTCCTTCTGATTCCGAAGTCCTTAGGCTCCTCCTTAATGAAGTCTATTACTAGCTAGTTAAAATTCCCTCCCTATTCTCCTCTTCCTAACTTCCCCCTCTACCCTACCTTATTATCTAATGGATTGCTTCCGG…
	rb402 ATGAATCCCGGCTAAACTTTTTCTCCCTAAGCCTTCTCCTAGGGAACTATATTTAGTAACCTGAATTAGTGAACTGGTCTTGAAATTAACCTTGGCTATTCTCCCCTTAATTTAAATCCTTCCGAGCTTGAAGCCTACTAAATACTTCTTAATCAGACTGCCTCTACTCTCCTACTCTTCTCGTGCTATGTGATTTACTGGCATGAGATTACTATTTACCCCCTCTTGTATACTACTAAGTTGGTCTATAAAACTAGGACTGGTTCTTCCTTCTGATTCCGAAGTCCTTAGGCTCTTCCCTAATGAAGTCTATTACTAGCTAGTTAAAATTCCCTCCCTATTCTCCTCTTCCTAACTTCCCCCTCTACCCTACCTTATTATCTAATGGATTGC…
	rb324 ATGAATCCCGGCTAAACTTTTTCTCCCTAAGCCTTCTCCTAGGGAACTATATTTAGTAACCTGAATTAGTGAACTGGTCTTGAAATTAACCTTGGCTATTCTCCCCTTAATTTAAATCCTTCCGAGCTTGAAGCCTACTAAATACTTCTTAATCAGACTGCCTCTACTCTCCTACTCTTCTCGTGCTATGTGATTTACTGGCATGAGATTACTATTTACCCCCTGTTGTATACTACTAAGTTGGTCTATAAAACTAGGACTGGTTCTTCCTTCTGATTCCGAAGTCCTTAGGCTCTTCCCTAATGAAGTCTATTACTAGCTAGTTAAAATTCCCTCCCTATTCTCCTCTTCCTAACTTCCCCCTCTACCCTACCTTATTATCTAATGGATTGC…
	rb325 ATGAATCCCGGCTAAACTTTTTCTCCCTAAGCCTTCTCCTAGGGAACTATATTTAGTAACCTGAATTAGTGAACTGGTCTTGAAATTAACCTTGGCTATTCTCCCCTTAATTTAAATCCTTCCGAGCTTGAAGCCTACTAAATACTTCTTAATCAGACTGCCTCTACTCTCCTACTCTTCTCGTGCTATGTGATTTACTGGCATGAGATTACTATTTACCCCCTGTTGTATACTACTAAGTTGGTCTATAAAACTAGGACTGGTTCTTCCTTCTGATTCCGAAGTCCTTAGGCTCTTCCCTAATGAAGTCTATTACTAGCTAGTTAAAATTCCCTCCCTATTCTCCTCTTCCTAACTTCCCCCTCTACCCTACCTTATTATCTAATGGATTGC…
	rb326 ATGAATCCCGGCTAAACTTTTTCTCCCTAAGCCTTCTCCTAGGGAACTATATTTAGTAACCTGAATTAGTGAACTGGTCTTGAAATTAACCTTGGCTATTCTCCCCTTAATTTAAATCCTTCCGAGCTTGAAGCCTACTAAATACTTCTTAATCAGACTGCCTCTACTCTCCTACTCTTCTCGTGCTATGTGATTTACTGGCATGAGATTACTATTTACCCCCTGTTGTATACTACTAAGTTGGTCTATAAAACTAGGACTGGTTCTTCCTTCTGATTCCGAAGTCCTTAGGCTCTTCCCTAATGAAGTCTATTACTAGCTAGTTAAAATTCCCTCCCTATTCTCCTCTTCCTAACTTCCCCCTCTACCCTACCTTATTATCTAATGGATTGC…
	rb327 ATGAATCCCGGCTAAACTTTTTCTCCCTAAGCCTTCTCCTAGGGAACTATATTTAGTAACCTGAATTAGTGAACTGGTCTTGAAATTAACCTTGGCTATTCTCCCCTTAATTTAAATCCTTCCGAGCTTGAAGCCTACTAAATACTTCTTAATCAGACTGCCTCTACTCTCCTACTCTTCTCGTGCTATGTGATTTACTGGCATGAGATTACTATTTACCCCCTGTTGTATACTACTAAGTTGGTCTATAAAACTAGGACTGGTTCTTCCTTCTGATTCCGAAGTCCTTAGGCTCTTCCCTAATGAAGTCTATTACTAGCTAGTTAAAATTCCCTCCCTATTCTCCTCTTCCTAACTTCCCCCTCTACCCTACCTTATTATCTAATGGATTGC…
	rb346 ATGAATCCCGGCTAAACTTTTTCTCCCTAAGCCTTCTCCTAGGGAACTATATTTAGTAACCTGAATTAGTGAACTGGTCTTGAAATTAACCTTGGCTATTCTCCCCTTAATTTAAATCCTTCCGAGCTTGAAGCCTACTAAATACTTCTTAATCAGACTGCCTCTACTCTCCTACTCTTCTCGTGCTATGTGATTTACTGGCATGAGATTACTATTTACCCCCTGTTGTATACTATTAAGTTGGTCTATAAAACTAGGACTGGTTCTTCCTTCTGATTCCGAAGTCCTTAGGCTCTTCCCTAATGAAGTCTATTACTAGCTAGTTAAAATTCCCTCCCTATTCTCCTCTTCCTAACTTCCCCCTCTACCCTACCTTATTATCTAATGGATTGC…
	rb347 ATGAATCCCGGCTAAACTTTTTCTCCCTAAGCCTTCTCCTAGGGAACTATATTTAGTAACCTGAATTAGTGAACTGGTCTTGAAATTAACCTTGGCTATTCTCCCCTTAATTTAAATCCTTCCGAGCTTGAAGCCTACTAAATACTTCTTAATCAGACTGCCTCTACTCTCCTACTCTTCTCGTGCTATGTGATTTACTGGCATGAGATTACTATTTACCCCCTGTTGTATACTACTAAGTTGGTCTATAAAACTAGGACTGGTTCTTCCTTCTGATTCCGAAGTCCTTAGGCTCTTCCCTAATGAAGTCTATTACTAGCTAGTTAAAATTCCCTCCCTATTCTCCTCTTCCTAACTTCCCCCTCTACCCTACCTTATTATCTAATGGATTGC…
	rb348 ATGAATCCCAGCTAAACTTTTTCTCCCTAAGCCTTCTCCTAGGGAACTATATTTAGTAACCTGAATTAGTGAACTGGTCTTGAAATTAACCTTGGCTATTCTCCCCTTAATTTAAATCCTTCCGAGCTTGAAGCCTACTAAATACTTCTTAATCAGACTGCCTCTACTCTCCTACTCTTCTCGTGCTATGTGATTTACTGGCATGAGATTACTATTTACCCCCTGTTGTATACTACTAAGTTGGTCTATAAAACTAGGACTGGTTCTTCCTTCTGATTCCGAAGTCCTTAGGCTCTTCCCTAATGAAGTCTATTACTAGCTAGTTAAAATTCCCTCCCTATTCTCCTCTTCCTAACTTCCCCCTCTACCCTACCTTATTATCTAATGGATTGC…
	rb349 ??????CCCGGCTAAACTTTTTCTCCCTAAGCCTTCTCCTAGGGAACTATATTTAGTAACCTGAATTAGTGAACTGGTCTTGAAATTAACCTTGGCTATTCTCCCCTTAATTTAAATCCTTCCGAGCTTGAAGCCTACTAAATACTTCTTAATCAGACTGCCTCTACTCTCCTACTCTTCTCGTGCTATGTGATTTACTGGCATGAGATTACTATTTACCCCCTGTTGTATACTACTAAGTTGGTCTATAAAACTAGGACTGGTTCTTCCTTCTGATTCCGAAGTCCTTAGGCTCTTCCCTAATGAAGTCTATTACTAGCTAGTTAAAATTCCCTCCCTATTCTCCTCTTCCTAACTTCCCCCTCTACCCTACCTTATTATCTAATGGATTGC…
	rb350 ?TGAATCCCGGCTAAACTTTTTCTCCCTAAGCCTTCTCCTAGGGAACTATATTTAGTAACCTGAATTAGTGAACTGGTCTTGAAATTAACCTTGGCTATTCTCCCCTTAATTTAAATCCTTCCGAGCTTGAAGCCTACTAAATACTTCTTAATCAGACTGCCTCTACTCTCCTACTCTTCTCGTGCTATGTGATTTACTGGCATGAGATTACTATTTACCCCCTGTTGTATACTACTAAGTTGGTCTATAAAACTAGGACTGGTTCTTCCTTCTGATTCCGAAGTCCTTAGGCTCTTCCCTAATGAAGTCTATTACTAGCTAGTTAAAATTCCCTCCCTATTCTCCTCTTCCTAACTTCCCCCTCTACCCTACCTTATTATCTAATGGATTGC…
	rb333 ATGAATCCCGGCTAAACTTTTTCTCCCTAAGCCTTCTCCTAGGGAACTATATTTAGTAACCTGAATTAGTGAACTGGTCTTGAAATTAACCTTGGCTATTCTCCCCTTAATTTAAATCCTTCCGAGCTTGAAGCCTACTAAATACTTCTTAATCAGACTGCCTCTACTCTCCTACTCTTCTCGTGCTATGTGATTTACTGGCATGAGATTACTATTTACCCCCTGTTGTATACTACTAAGTTGGTCTATAAAACTAGGACTGGTTCTTCCTTCTGATTCCGAAGTCCTTAGGCTCTTCCCTAATGAAGTCTATTACTAGCTAGTTAAAATTCCCTCCCTATTCTCCTCTTCCTAACTTCCCCCTCTACCCTACCTTATTATCTAATGGATTGC…
	rb334 ATGAATCCCGGCTAAACTTTTTCTCCCTAAGCCTTCTCCTAGGGAACTATATTTAGTAACCTGAATTAGTGAACTGGTCTTGAAATTAACCTTGGCTATTCTCCCCTTAATTTAAATCCTTCCGAGCTTGAAGCCTACTAAATACTTCTTAATCAGACTGCCTCTACTCTCCTACTCTTCTCGTGCTATGTGATTTACTGGCATGAGATTACTATTTACCCCCTGTTGTATACTACTAAGTTGGTCTATAAAACTAGGACTGGTTCTTCCTTCTGATTCCGAAGTCCTTAGGCTCTTCCCTAATGAAGTCTATTACTAGCTAGTTAAAATTCCCTCCCTATTCTCCTCTTCCTAACTTCCCCCTCTACCCTACCTTATTATCTAATGGATTGC…
	rb335 ATGAATCCCGGCTAAACTTTTTCTCCCTAAGCCTTCTCCTAGGGAACTATATTTAGTAACCTGAATTAGTGAACTGGTCTTGAAATTAACCTTGGCTATTCTCCCCTTAATTTAAATCCTTCCGAGCTTGAAGCCTACTAAATACTTCTTAATCAGACTGCCTCTACTCTCCTACTCTTCTCGTGCTATGTGATTTACTGGCATGAGATTACTATTTACCCCCTGTTGTATATTACTAAGTTGGTCTATAAAACTAGGACTGGTTCTTCCTTCTGATTCCGAAGTCCTTAGGCTCTTCCCTAATGAAGTCTATTACTAGCTAGTTAAAATTCCCTCCCTATTCTCCTCTTCCTAACTTCCCCCTCTACCCTACCTTATTATCTAATGGATTGC…
	rb336 ATGAATCCCGGCTAAACTTTTTCTCCCTAAGCCTTCTCCTAGGGAACTATATTTAGTAACCTGAATTAGTGAACTGGTCTTGAAATTAACCTTGGCTATTCTCCCCTTAATTTAAATCCTTCCGAGCTTGAAGCCTACTAAATACTTCTTAATCGGACTGCCTCTACTCTCCTACTCTTCTCGTGCTATGTGATTTACTGGCATGAGATTACTATTTACCCCCTGTTGTATACTACTAAGTTGGTCTATAAAACTAGGACTGGTTCTTCCTTCTGATTCCGAAGTCCTTAGGCTCTTCCCTAATGAAGTCTATTACTAGCTAGTTAAAATTCCCTCCCTATTCTCCTCTTCCTAACTTCCCCCTCTACCCTACCTTATTATCTAATGGATTGC…
	rb337 ATGAATCCCGGCTAAACTTTTTCTCCCTAAGCCTTCTCCTAGGGAACTATATTTAGTAACCTGAATTAGTGAACTGGTCTTGAAATTAACCTTGGCTATTCTCCCCTTAATTTAAATCCTTCCGAGCTTGAAGCCTACTAAATACTTCTTAATCAGACTGCCTCTACTCTCCTACTCTTCTCGTGCTATGTGATTTACTGGCATGAGATTACTATTTACCCCCTGTTGTATACTACTAAGTTGGTCTATAAAACTAGGACTGGTTCTTCCTTCTGATTCCGAAGTCCTTAGGCTCTTCCCTAATGAAGTCTATTACTAGCTAGTTAAAATTCCCTCCCTATTCTCCTCTTCCTAACTTCCCCCTCTACCCTACCTTATTATCTAATGGATTGC…
	rb338 ATGAATCCCGGCTAAACTTTTTCTCCCTAAGCCTTCTCCTAGGGAACTATATTTAGTAACCTGAATTAGTGAACTGGTCTTGAAATTAACCTTGGCTATTCTCCCCTTAATTTAAATCCTTCCGAGCTTGAAGCCTACTAAATACTTCTTAATCAGACTGCCTCTACTCTCCTACTCTTCTCGTGCTATGTGATTTACCGGCATGAGATTACTATTTACCCCCTGTTGTATACTACTAAGTTGGTCTATAAAACTAGGACTGGTTCTTCCTTCTGATTCCGAAGTCCTTAGGCTCTTCCCTAATGAAGTCTATTACTAGCTAGTTAAAATTCCCTCCCTATTCTCCTCTTCCTAACTTCCCCCTCTACCCTACCTTATTATCTAATGGATTGC…
	rb339 ATGAATCCCGGCTAAACTTTTTCTCCCTAAGCCTTCTCCTAGGGAACTATATTTAGTAACCTGAATTAGTGAACTGGTCTTGAAATTAACCTTGGCTATTCTCCCCTTAATTTAAATCCTTCCGAGCTTGAAGCCTACTAAATACTTCTTAATCAGACTGCCTCTACTCTCCTACTCTTCTCGTGCTATGTGATTTACTGGCATGAGATTACTATTTACCCCCTGTTGTATACTACTAAGTTGGTCTATAAAACTAGGACTGGTTCTTCCTTCTGATTCCGAAGTCCTTAGGCTCTTCCCTAATGAAGTCTATTACTAGCTAGTTAAAATTCCCTCCCTATTCTCCTCTTCCTAACTTCCCCCTCTACCCTACCTTATTATCTAATGGATTGC…
	rb340 ATGAATCCCGGCTAAACTTTTTCTCCCTAAGCCTTCTCCTAGGGAACTATATTTAGTAACCTGAATTAGTGAACTGGTCTTGAAATTAACCTTGGCTATTCTCCCCTTAATTTAAATCCTTCCGAGCTTGAAGCCTACTAAATACTTCTTAATCAGACTGCCTCTACTCTCCTACTCTTCTCGTGCTATGTGATTTACTGGCATGAGATTACTATTTACCCCCTGTTGTATACTACTAAGTTGGTCTATAAAACTAGGACTGGTTCTTCCTTCTGATTCCGAAGTCCTTAGGCTCTTCCCTAATGAAGTCTATTACTAGCTAGTTAAAATTCCCTCCCTATTCTCCTCTTCCTAACTTCCCCCTCTACCCTACCTTATTATCTAATGGATTGC…
	rb341 ATGAATCCCGGCTAAACTTTTTCTCCCTAAGCCTTCTCCTAGGGAACTATATTTAGTAACCTGAATTAGTGAACTGGTCTTGAAATTAACCTTGGCTATTCTCCCCTTAATTTAAATCCTTCCGAGCTTGAAGCCTACTAAATACTTCTTAATCAGACTGCCTCTACTCTCCTACTCTTCTCGTGCTATGTGATTTACTGGCATGAGATTACTATTTACCCCCTGTTGTATACTACTAAGTTGGTCTATAAAACTAGGACTGGTTCTTCCTTCTGATTCCGAAGTCCTTAGGCTCTTCCCTAATGAAGTCTATTACTAGCTAGTTAAAATTCCCTCCCTATTCTCCTCTTCCTAACTTCCCCCTCTACCCTACCTTATTATCTAATGGATTGC…
	RB342 ATGAATCCCGGCTAAACTTTTTCTCCCTAAGCCTTCTCCTAGGGAACTATATTTAGTAACCTGAATTAGTGAACTGGTCTTGAAATTAACCTTGGCTATTCTCCCCTTAATTTAAATCCTTCCGAGCTTGAAGCCTACTAAATACTTCTTAATCAGACTGCCTCTACTCTCCTACTCTTCTCGTGCTATGTGATTTACTGGCATGAGATTACTATTTACCCCCTGTTGTATACTACTAAGTTGGTCTATAAAACTAGGACTGGTTCTTCCTTCTGATTCCGAAGTCCTTAGGCTCTTCCCTAATGAAGTCTATTACTAGCTAGTTAAAATTCCCTCCCTATTCTCCTCTTCCTAACTTCCCCCTCTACCCTACCTTATTATCTAATGGATTGC…
	RB351 ATGAATCCCGGCTAAACTTTTTCTCCCTAAGCCTTCTCCTAGGGAACTATATTTAGTAACCTGAATTAGTGAACTGGTCTTGAAATTAACCTTGGCTATTCTCCCCTTAATTTAAATCCTTCCGAGCTTGAAGCCTACTAAATACTTCTTAATCAGACTGCCTCTACTCTCCTACTCTTCTCGTGCTATGTGATTTACTGGCATGAGATTACTATTTACCCCCTGTTGTATACTACTAAGTTGGTCTATAAAACTAGGACTGGTTCTTCCTTCTGATTCCGAAGTCCTTAGGCTCTTCCCTAACGAAGTCTATTACTAGCTAGTTAAAATTCCCTCCCTATTCTCCTCTTCCTAACTTCCCCCTCTACCCTACCTTATTATCTAATGGATTGC…
	RB352 ATGAATCCCGGCTAAACTTTTTCTCCCTAAGCCTTCTCCTAGGGAACTATATTTAGTAACCTGAATTAGTGAACTGGTCTTGAAATTAACCTTGGCTATTCTCCCCTTAATTTAAATCCTTCCGAGCTTGAAGCCTACTAAATACTTCTTAATCAGACTGCCTCTACTCTCCTACTCTTCTCGTGCTATGTGATTTACTGGCATGAGATTACTATTTACCCCCTGTTGTATACTACTAAGTTGGTCTATAAAACTAGGACTGGTTCTTCCTTCTGATTCCGAAGTCCTTAGGCTCTTCCCTAATGAAGTCTATTACTAGCTAGTTAAAATTCCCTCCCTATTCTCCTCTTCCTAACTTCCCCCTCTACCCTACCTTATTATCTAATGGATTGC…
	RB353 ATGAATCCCGGCTAAACTTTTTCTCCCTAAGCCTTCTCCTAGGGAACTATATTTAGTAACCTGAATTAGTGAACTGGTCTTGAAATTAACCTTGGCTATTCTCCCCTTAATTTAAATCCTTCCGAGCTTGAAGCCTACTAAATACTTCTTAATCAGACTGCCTCTACTCTCCTACTCTTCTCGTGCTATGTGATTTACTGGCATGAGATTACTATTTACCCCCTGTTGTATACTACTAAGTTGGTCTATAAAACTAGGACTGGTTCTTCCTTCTGATTCCGAAGTCCTTAGGCTCTTCCCTAATGAAGTCTATTACTAGCTAGTTAAAATTCCCTCCCTATTCTCCTCTTCCTAACTTCCCCCTCTACCCTACCTTATTATCTAATGGATTGC…
	RB354 ATGAATCCCGGCTAAACTTTTTCTCCCTAAGCCTTCTCCTAGGGAACTATATTTAGTAACCTGAATTAGTGAACTGGTCTTGAAATTAACCTTGGCTATTCTCCCCTTAATTTAAATCCTTCCGAGCTTGAAGCCTACTAAATACTTCTTAATCAGACTGCCTCTACTCTCCTACTCTTCTCGTGCTATGTGATTTACTGGCATGAGATTACTATTTACCCCCTGTTGTATACTACTAAGTTGGTCTATAAAACTAGGACTGGTTCTTCCTTCTGATTCCGAAGTCCTTAGGCTCTTCCCTAATGAAGTCTATTACTAGCTAGTTAAAATTCCCTCCCTATTCTCCTCTTCCTAACTTCCCCCTCTACCCTACCTTATTATCTAATGGATTGC…
	RB355 ATGAATCCCGGCTAAACTTTTTCTCCCTAAGCCTTCTCCTAGGGAACTATATTTAGTAACCTGAATTAGTGAACTGGTCTTGAAATTAACCTTGGCTATTCTCCCCTTAATTTAAATCCTTCCGAGCTTGAAGCCTACTAAATACTTCTTAATCAGACTGCCTCTACTCTCCTACTCTTCTCGTGCTATGTGATTTACTGGCATGAGATTACTATTTACCCCCTGTTGTATACTACTAAGTTGGTCTATAAAACTAGGACTGGTTCTTCCTTCTGATTCCGAAGTCCTTAGGCTCTTCCCTAATGAAGTCTATTACTAGCTAGTTAAAATTCCCTCCCTATTCTCCTCTTCCTAACTTCCCCCTCTACCCTACCTTATTATCTAATGGATTGC…
	RB188 ATGAATCCCGGCTAAACTTTTTCTCCCTAAGCCTTCTCCTAGGGAACTATATTTAGTAACCTGAATTAGTGAACTGGTCTTGAAATTAACCTTGGCTATTCTCCCCTTAATTTAAATCCTTCCGAGCTTGAAGCCTACTAAATACTTCTTAATCAGACTGCCTCTACTCTCCTACTCTTCTCGTGCTATGTGATTTACTGGCATGAGATTACTATTTACCCCCTGTTGTATACTACTAAGTTGGTCTATAAAACTAGGACTGGTTCTTCCTTCTGATTCCGAAGTCCTTAGGCTCTTCCCTAATGAAGTCTATTACTAGCTAGTTAAAATTCCCTCCCTATTCTCCTCTTCCTAACTTCCCCCTCTACCCTACCTTATTATCTAATGGATTGC…
	RB189 ATGAATCCCGGCTAAACTTTTTCTCCCTAAGCCTTCTCCTAGGGAACTATATTTAGTAACCTGAATTAGTGAACTGGTCTTGAAATTAACCTTGGCTATTCTCCCCTTAATTTAAATCCTTCCGAGCTTGAAGCCTACTAAATACTTCTTAATCAGACTGCCTCTACTCTCCTACTCTTCTCGTGCTATGTGATTTACTGGCATGAGATTACTATTTACCCCCTGTTGTATACTACTAAGTTGGTCTATAAAACTAGGACTGGTTCTTCCTTCTGATTCCGAAGTCCTTAGGCTCTTCCCTAATGAAGTCTATTACTAGCTAGTTAAAATTCCCTCCCTATTCTCCTCTTCCTAACTTCCCCCTCTACCCTACCTTATTATCTAATGGATTGC…
	RB190 ATGAATCCCGGCTAAACTTTTTCTCCCTAAGCCTTCTCCTAGGGAACTATATTTAGTAACCTGAATTAGTGAACTGGTCTTGAAATTAACCTTGGCTATTCTCCCCTTAATTTAAATCCTTCCGAGCTTGAAGCCTACTAAATACTTCTTAATCAGACTGCCTCTACTCTCCTACTCTTCTCGTGCTATGTGATTTACTGGCATGAGATTACTATTTACCCCCTGTTGTATACTACTAAGTTGGTCTATAAAACTAGGACTGGTTCTTCCTTCTGATTCCGAAGTCCTTAGGCTCTTCCCTAATGAAGTCTATTACTAGCTAGTTAAAATTCCCTCCCTATTCTCCTCTTCCTAACTTCCCCCTCTACCCTACCTTATTATCTAATGGATTGC…
	RB191 ATGAATCCCGGCTAAACTTTTTCTCCCTAAGCCTTCTCCTAGGGAACTATATTTAGTAACCTGAATTAGTGAACTGGTCTTGAAATTAACCTTGGCTATTCTCCCCTTAATTTAAATCCTTCCGAGCTTGAAGCCTACTAAATACTTCTTAATCAGACTGCCTCTACTCTCCTACTCTTCTCGTGCTATGTGATTTACTGGCATGAGATTACTATTTACCCCCTGTTGTATACTACTAAGTTGGTCTATAAAACTAGGACTGGTTCTTCCTTCTGATTCCGAAGTCCTTAGGCTCTTCCCTAATGAAGTCTATTACTAGCTAGTTAAAATTCCCTCCCTATTCTCCTCTTCCTAACTTCCCCCTCTACCCTACCTTATTATCTAATGGATTGC…
	RB192 ATGAATCCCGGCTAAACTTTTTCTCCCTAAGCCTTCTCCTAGGGAACTATATTTAGTAACCTGAATTAGTGAACTGGTCTTGAAATTAACCTTGGCTATTCTCCCCTTAATTTAAATCCTTCCGAGCTTGAAGCCTACTAAATACTTCTTAATCAGACTGCCTCTACTCTCCTACTCTTCTCGTGCTATGTGATTTACTGGCATGAGATTACTATTTACCCCCTGTTGTATACTACTAAGTTGGTCTATAAAACTAGGACTGGTTCTTCCTTCTGATTCCGAAGTCCTTAGGCTCTTCCCTAATGAAGTCTATTACTAGCTAGTTAAAATTCCCTCCCTATTCTCCTCTTCCTATCTTCCCCCTCTACCCTACCTTATTATCTAATGGATTGC…
	RB193 ATGAATCCCGGCTAAACTTTTTCTCCCTAAGCCTTCTCCTAGGGAACTATATTTAGTAACCTGAATTAGTGAACTGGTCTTGAAATTAACCTTGGCTATTCTCCCCTTAATTTAAATCCTTCCGAGCTTGAAGCCTACTAAATACTTCTTAATCAGACTGCCTCTACTCTCCTACTCTTCTCGTGCTATGTGATTTACTGGCATGAGATTACTATTTACCCCCTGTTGTATACTACTAAGTTGGTCTATAAAACTAGGACTGGTTCTTCCTTCTGATTCCGAAGTCCTTAGGCTCTTCCCTAATGAAGTCTATTACTAGCTAGTTAAAATTCCCTCCCTATTCTCCTCTTCCTAACTTCCCCCTCTACCCTACCTTATTATCTAATGGATTGC…
	RB367 ??????????????????????????????????GCCTTCTCCTAGGGAACTATATTTAGTAACCTGAATTAGTGAACTGGTCTTGAAATTAACCTTGGCTATTCTCCCCTTAATTTAAATCCTTCCGAGCTTGAAGCCTACTAAATACTTCTTAATCAGACTGCCTCTACTCTCCTACTCTTCTCGTGCTATGTGATTTACTGGCATGAGATTACTATTTACCCCCTGTTGTATACTACTAAGTTGGTCTATAAAACTAGGACTGGTTCTTCCTTCTGATTCCGAAGTCCTTAGGCTCTTCCCTAATGAAGTCTATTACTAGCTAGTTAAAATTCCCTCCCTATTCTCCTCTTCCTAACTTCCCCCTCTACCCTACCTTATTATCTAATGGA…
	RB368 ??????????????????????????????????GCCTTCTCCTAGGGAACTATATTTAGTAACCTGAATTAGTGAACTGGTCTTGAAATTAACCTTGGCTATTCTCCCCTTAATTTAAATCCTTCCGAGCTTGAAGCCTACTAAATACTTCTTAATCAGACTGCCTCTACTCTCCTACTCTTCTCGTGCTATGTGATTTACTGGCATGAGATTACTATTTACCCCCTGTTGTATACTACTAAGTTGGTCTATAAAACTAGGACTGGTTCTTCCTTCTGATTCCGAAGTCCTTAGGCTCTTCCCTAATGAAGTCTATTACTAGCTAGTTAAAATTCCCTCCCTATTCTCCTCTTCCTAACTTCCCCCTCTACCCTACCTTATTATCTAATGGA…
	RB369 ??????????????????????????????CTAAGCCTTCTCCTAGGGAACTATATTTAGTAACCTGAATTAGTGAACTGGTCTTGAAATTAACCTTGGCTATTCTCCCCTTAATTTAAATCCTTCCGAGCTTGAAGCCTACTAAATACTTCTTAATCAGACTGCCTCTACTCTCCTACTCTTCTCGTGCTATGTGATTTACTGGCATGAGATTACTATTTACCCCCTGTTGTATACTACTAAGTTGGTCTATAAAACTAGGACTGGTTCTTCCTTCTGATTCCGAAGTCCTTAGGCTCTTCCCTAATGAAGTCTATTACTAGCTAGTTAAAATTCCCTCCCTATTCTCCTCTTCCTAACTTCCCCCTCTACCCTACCTTATTATCTAATGGA…
	RB370_15 ??????????????????????????????????GCCTTCTCCTAGGGAACTATATTTAGTAACCTGAATTAGTGAACTGGTCTTGAAATTAACCTTGGCTATTCTCCCCTTAATTTAAATCCTTCCGAGCTTGAAGCCTACTAAATACTTCTTAATCGGACTGCCTCTACTCTCCTACTCTTCTCGTGCTATGTGATTTACTGGCATGAGATTACTATTTACCCCCTGTTGTATACTACTAAGTTGGTCTATAAAACTAGGACTGGTTCTTCCTTCTGATTCCGAAGTCCTTAGGCTCTTCCCTAATGAAGTCTATTACTAGCTAGTTAAAATTCCCTCCCTATTCTCCTCTTCCTAACTTCCCCCTCTACCCTACCTTATTATCTAAT…
	RB371_15 ATGAATCCCGGCTAAACTTTTTCTCCCTAAGCCTTCTCCTAGGGAACTATATTTAGTAACCTGAATTAGTGAACTGGTCTTGAAATTAACCTTGGCTATTCTCCCCTTAATTTAAATCCTTCCGAGCTTGAAGCCTACTAAATACTTCTTAATCAGACTGCCTCTACTCTCCTACTCTTCTCGTGCTATGTGATTTACTGGCATGAGATTACTATTTACCCCCTGTTGTATACTACTAAGTTGGTCTATAAAACTAGGACTGGTTCTTCCTTCTGATTCCGAAGTCCTTAGGCTCTTCCCTAATGAAGTCTATTACTAGCTAGTTAAAATTCCCTCCCTATTCTCCTCTTCCTAACTTCCCCCTCTACCCTACCTTATTATCTAATGGAT…
	RB372_15 ??????CCCGGCTAAACTTTTTCTCCCTAAGCCTTCTCCTAGGGAACTATATTTAGTAACCTGAATTAGTGAACTGGTCTTGAAATTAACCTTGGCTATTCTCCCCTTAATTTAAATCCTTCCGAGCTTGAAGCCTACTAAATACTTCTTAATCGGACTGCCTCTACTCTCCTACTCTTCTCGTGCTATGTGATTTACTGGCATGAGATTACTATTTACCCCCTGTTGTATACTACTAAGTTGGTCTATAAAACTAGGACTGGTTCTTCCTTCTGATTCCGAAGTCCTTAGGCTCTTCCCTAATGAAGTCTATTACTAGCTAGTTAAAATTCCCTCCCTATTCTCCTCTTCCTAACTTCCCCCTCTACCCTACCTTATTATCTAATGGAT…
	RB373_15 ?????????????????????????????CCTAAGCCTTCTCCTAGGGAACTATATTTAGTAACCTGAATTAGTGAACTGGTCTTGAAATTAACCTTGGCTATTCTCCCCTTAATTTAAATCCTTCCGAGCTTGAAGCCTACTAAATACTTCTTAATCAGACTGCCTCTACTCTCCTACTCTTCTCGTGCTATGTGATTTACTGGCATGAGATTACTATTTACCCCCTGTTGTATACTACTAAGTTGGTCTATAAAACTAGGACTGGTTCTTCCTTCTGATTCCGAAGTCCTTAGGCTCTTCCCTAATGAAGTCTATTACTAGCTAGTTAAAATTCCCTCCCTATTCTCCTCTTCCTAACTTCCCCCTCTACCCTACCTTATTATCTAAT…
	RB374_15 ??????????????????????TTTTCTCCCTAAGCCTTCTCCTAGGGAACTATATTTAGTAACCTGAATTAGTGAACTGGTCTTGAAATTAACCTTGGCTATTCTCCCCTTAATTTAAATCCTTCCGAGCTTGAAGCCTACTAAATACTTCTTAATCAGACTGCCTCTACTCTCCTACTCTTCTCGTGCTATGTGATTTACTGGCATGAGATTACTATTTACCCCCTGTTGTATACTACTAAGTTGGTCTATAAAACTAGGACTGGTTCTTCCTTCTGATTCCGAAGTCCTTAGGCTCTTCCCTAATGAAGTCTATTACTAGCTAGTTAAAATTCCCTCCCTATTCTCCTCTTCCTAACTTCCCCCTCTACCCTACCTTATTATCTAAT…
	RB397 ????????????????????????TTCTCCCTAAGCCTTCTCCTAGGGAACTATATTTAGTAACCTGAATTAGTGAACTGGTCTTGAAATTAACCTTGGCTATTCTCCCCTTAATTTAAATCCTTCCGAGCTTGAAGCCTACTAAATACTTCTTAATCAGACTGCCTCTACTCTCCTACTCTTCTCGTGCTATGTGATTTACTGGCATGAGATTACTATTTACCCCCTGTTGTATACTACTAAGTTGGTCTATAAAACTAGGACTGGTTCTTCCTTCTGATTCCGAAGTCCTTAGGCTCTTCCCTAATGAAGTCTATTACTAGCTAGTTAAAATTCCCTCCCTATTCTCCTCTTCCTAACTTCCCCCTCTACCCTACCTTATTATCTAATGGA…
	RB398 ??????????????????????TTTTCTCCCTAAGCCTTCTCCTAGGGAACTATATTTAGTAACCTGAATTAGTGAACTGGTCTTGAAATTAACCTTGGCTATTCTCCCCTTAATTTAAATCCTTCCGAGCTTGAAGCCTACTAAATACTTCTTAATCAGACTGCCTCTACTCTCCTACTCTTCTCGTGCTATGTGATTTACTGGCATGAGATTACTATTTACCCCCTGTTGTATACTACTAAGTTGGTCTATAAAACTAGGACTGGTTCTTCCTTCTGATTCCGAAGTCCTTAGGCTCTTCCCTAATGAAGTCTATTACTAGCTAGTTAAAATTCCCTCCCTATTCTCCTCTTCCTAACTTCCCCCTCTACCCTACCTTATTATCTAATGGA…
	RB399 ATGAATCCCGGCTAAACTTTTTCTCCCTAAGCCTTCTCCTAGGGAACTATATTTAGTAACCTGAATTAGTGAACTGGTCTTGAAATTAACCTTGGCTATTCTCCCCTTAATTTAAATCCTTCCGAGCTTGAAGCCTACTAAATACTTCTTAATCAGACTGCCTCTACTCTCCTACTCTTCTCGTGCTATGTGATTTACTGGCATGAGATTACTATTTACCCCCTGTTGTATACTACTAAGTTGGTCTATAAAACTAGGACTGGTTCTTCCTTCTGATTCCGAAGTCCTTAGGCTCTTCCCTAATGAAGTCTATTACTAGCTAGTTAAAATTCCCTCCCTATTCTCCTCTTCCTAACTTCCCCCTCTACCCTACCTTATTATCTAATGGATTGC…
	RB400 ????????????????????TTTTCTCCCTAAGCCTTCTCCTAGGGAACTATATTTAGTAACCTGAATTAGTGAACTGGTCTTGAAATTAACCTTGGCTATTCTCCCCTTAATTTAAATCCTTCCGAGCTTGAAGCCTACTAAATACTTCTTAATCAGACTGCCTCTACTCTCCTACTCTTCTCGTGCTATGTGATTTACTGGCATGAGATTACTATTTACCCCCTGTTGTATACTACTAAGTTGGTCTATAAAACTAGGACTGGTTCTTCCTTCTGATTCCGAAGTCCTTAGGCTCTTCCCTAATGAAGTCTATTACTAGCTAGTTAAAATTCCCTCCCTATTCTCCTCTTCCTAACTTCCCCCTCTACCCTACCTTATTATCTAATGGATT…
	RB401 ???????????????AAACTTTTTCTCCCTAAGCCTTCTCCTAGGGAACTATATTTAGTAACCTGAATTAGTGAACTGGTCTTGAAATTAACCTTGGCTATTCTCCCCTTAATTTAAATCCTTCCGAGCTTGAAGCCTACTAAATACTTCTTAATCAGACTGCCTCTACTCTCCTACTCTTCTCGTGCTATGTGATTTACTGGCATGAGATTACTATTTACCCCCTGTTGTATACTACTAAGTTGGTCTATAAAACTAGGACTGGTTCTTCCTTCTGATTCCGAAGTCCTTAGGCTCTTCCCTAATGAAGTCTATTACTAGCTAGTTAAAATTCCCTCCCTATTCTCCTCTTCCTAACTTCCCCCTCTACCCTACCTTATTATCTAATGGATT…
	RB343 ATGAATCCCGGCTAAACTTTTTCTCCCTAAGCCTTCTCCTAGGGAACTATATTTAGTAACCTGAATTAGTGAACTGGTCTTGAAATTAACCTTGGCTATTCTCCCCTTAATTTAAATCCTTCCGAGCTTGAAGCCTACTAAATACTTCTTAATCAGACTGCCTCTACTCTCCTACTCTTCTCGTGCTATGTGATTTACTGGCATGAGATTACTATTTACCCCCTGTTGTATACTACTAAGTTGGTCTATAAAACTAGGACTGGTTCTTCCTTCTGATTCCGAAGTCCTTAGGCTCTTCCCTAATGAAGTCTATTACTAGCTAGTTAAAATTCCCTCCCTATTCTCCTCTTCCTAACTTCCCCCTCTACCCTACCTTATTATCTAATGGATTGC…
	RB344 ATGAATCCCGGCTAAACTTTTTCTCCCTAAGCCTTCTCCTAGGGAACTATATTTAGTAACCTGAATTAGTGAACTGGTCTTGAAATTAACCTTGGCTATTCTCCCCTTAATTTAAATCCTTCCGAGCTTGAAGCCTACTAAATACTTCTTAATCAGACTGCCTCTACTCTCCTACTCTTCTCGTGCTATGTGATTTACTGGCATGAGATTACTATTTACCCCCTGTTGTATACTACTAAGTTGGTCTATAAAACTAGGACTGGTTCTTCCTTCTGATTCCGAAGTCCTTAGGCTCTTCCCTAATGAAGTCTATTACTAGCTAGTTAAAATTCCCTCCCTATTCTCCTCTTCCTAACTTCCCCCTCTACCCTACCTTATTATCTAATGGATTGC…
	rb283 ATGAATCCCGGCTAAACTTTTTCTCCCTAAGCCTTCTCCTAGGGAACTATATTTAGTAACCTGAATTAGTGAACTGGTCTTGAAATTAACCTTGGCTATTCTCCCCTTAATTTAAATCCTTCCGAGCTTGAAGCCTACTAAATATTTCTTAATCAGACTGCCTCTACTCTCCTACTCTTCTCGTGCTATGTGATTTACTGGCATGAGATTACTATTTACCCCCTGTTGTATACTACTAAGTTGGTCTATAAAACTAGGACTGGTTCTTCCTTCTGATTCCGAAGTCCTTAGGCTCCTCCTTAATGAAGTCTATTACTAGCTAGTTAAAATTCCCTCCCTATTCTCCTCTTCCTAACTTCCCCCTCTACCCTACCTTATTATCTAATGGATTGC…
	rb284 ATGAATCCCGGCTAAACTTTTTCTCCCTAAGCCTTCTCCTAGGGAACTATATTTAGTAACCTGAATTAGTGAACTGGTCTTGAAATTAACCTTGGCTATTCTCCCCTTAATTTAAATCCTTCCGAGCTTGAAGCCTACTAAATATTTCTTAATCAGACTGCCTCTACTCTCCTACTCTTCTCGTGCTATGTGATTTACTGGCATGAGATTACTATTTACCCCCTGTTGTATACTACTAAGTTGGTCTATAAAACTAGGACTGGTTCTTCCTTCTGATTCCGAAGTCCTTAGGCTCCTCCTTAATGAAGTCTATTACTAGCTAGTTAAAATTCCCTCCCTATTCTCCTCTTCCTAACTTCCCCCTCTACCCTACCTTATTATCTAATGGATTGC…
	rb285 ATGAATCCCGGCTAAACTTTTTCTCCCTAAGCCTTCTCCTAGGGAACTATATTTAGTAACCTGAATTAGTGAACTGGTCTTGAAATTAACCTTGGCTATTCTCCCCTTAATTTAAATCCTTCCGAGCTTGAAGCCTACTAAATATTTCTTAATCAGACTGCCTCTACTCTCCTACTCTTCTCGTGCTATGTGATTTACTGGCATGAGATTACTATTTACCCCCTGTTGTATACTACTAAGTTGGTCTATAAAACTAGGACTGGTTCTTCCTTCTGATTCCGAAGTCCTTAGGCTCCTCCTTAATGAAGTCTATTACTAGCTAGTTAAAATTCCCTCCCTATTCTCCTCTTCCTAACTTCCCCCTCTACCCTACCTTATTATCTAATGGATTGC…
	rb286 ATGAATCCCGGCTAAACTTTTTCTCCCTAAGCCTTCTCCTAGGGAACTATATTTAGTAACCTGAATTAGTGAACTGGTCTTGAAATTAACCTTGGCTATTCTCCCCTTAATTTAAATCCTTCCGAGCTTGAAGCCTACTAAATATTTCTTAATCAGACTGCCTCTACTCTCCTACTCTTCTCGTGCTATGTGATTTACTGGCATGAGATTACTATTTACCCCCTGTTGTATACTACTAAGTTGGTCTATAAAACTAGGACTGGTTCTTCCTTCTGATTCCGAAGTCCTTAGGCTCCTCCTTAATGAAGTCTATTACTAGCTAGTTAAAATTCCCTCCCTATTCTCCTCTTCCTAACTTCCCCCTCTACCCTACCTTATTATCTAATGGATTGC…
	rb287 ATGAATCCCGGCTAAACTTTTTCTCCCTAAGCCTTCTCCTAGGGAACTATATTTAGTAACCTGAATTAGTGAACTGGTCTTGAAATTAACCTTGGCTATTCTCCCCTTAATTTAAATCCTTCCGAGCTTGAAGCCTACTAAATATTTCTTAATCAGACTGCCTCTACTCTCCTACTCTTCTCGTGCTATGTGATTTACTGGCATGAGATTACTATTTACCCCCTGTTGTATACTACTAAGTTGGTCTATAAAACTAGGACTGGTTCTTCCTTCTGATTCCGAAGTCCTTAGGCTCCTCCTTAATGAAGTCTATTACTAGCTAGTTAAAATTCCCTCCCTATTCTCCTCTTCCTAACTTCCCCCTCTACCCTACCTTATTATCTAATGGATTGC…
	rb288 ATGAATCCCGGCTAAACTTTTTCTCCCTAAGCCTTCTCCTAGGGAACTATATTTAGTAACCTGAATTAGTGAACTGGTCTTGAAATTAACCTTGGCTATTCTCCCCTTAATTTAAATCCTTCCGAGCTTGAAGCCTACTAAATATTTCTTAATCAGACTGCCTCTACTCTCCTACTCTTCTCGTGCTATGTGATTTACTGGCATGAGATTACTATTTACCCCCTGTTGTATACTACTAAGTTGGTCTATAAAACTAGGACTGGTTCTTCCTTCTGATTCCGAAGTCCTTAGGCTCCTCCTTAATGAAGTCTATTACTAGCTAGTTAAAATTCCCTCCCTATTCTCCTCTTCCTAACTTCCCCCTCTACCCTACCTTATTATCTAATGGATTGC…
	rb289 ATGAATCCCGGCTAAACTTTTTCTCCCTAAGCCTTCTCCTAGGGAACTATATTTAGTAACCTGAATTAGTGAACTGGTCTTGAAATTAACCTTGGCTATTCTCCCCTTAATTTAAATCCTTCCGAGCTTGAAGCCTACTAAATATTTCTTAATCAGACTGCCTCTACTCTCCTACTCTTCTCGTGCTATGTGATTTACTGGCATGAGATTACTATTTACCCCCTGTTGTATACTACTAAGTTGGTCTATAAAACTAGGACTGGTTCTTCCTTCTGATTCCGAAGTCCTTAGGCTCCTCCTTAATGAAGTCTATTACTAGCTAGTTAAAATTCCCTCCCTATTCTCCTCTTCCTAACTTCCCCCTCTACCCTACCTTATTATCTAATGGATTGC…
	rb290 ATGAATCCCGGCTAAACTTTTTCTCCCTAAGCCTTCTCCTAGGGAACTATATTTAGTAACCTGAATTAGTGAACTGGTCTTGAAATTAACCTTGGCTATTCTCCCCTTAATTTAAATCCTTCCGAGCTTGAAGCCTACTAAATATTTCTTAATCAGACTGCCTCTACTCTCCTACTCTTCTCGTGCTATGTGATTTACTGGCATGAGATTACTATTTACCCCCTGTTGTATACTACTAAGTTGGTCTATAAAACTAGGACTGGTTCTTCCTTCTGATTCCGAAGTCCTTAGGCTCCTCCTTAATGAAGTCTATTACTAGCTAGTTAAAATTCCCTCCCTATTCTCCTCTTCCTAACTTCCCCCTCTACCCTACCTTATTATCTAATGGATTGC…
	rb291 ATGAATCCCGGCTAAACTTTTTCTCCCTAAGCCTTCTCCTAGGGAACTATATTTAGTAACCTGAATTAGTGAACTGGTCTTGAAATTAACCTTGGCTATTCTCCCCTTAATTTAAATCCTTCCGAGCTTGAAGCCTACTAAATATTTCTTAATCAGACTGCCTCTACTCTCCTACTCTTCTCGTGCTATGTGATTTACTGGCATGAGATTACTATTTACCCCCTGTTGTATACTACTAAGTTGGTCTATAAAACTAGGACTGGTTCTTCCTTCTGATTCCGAAGTCCTTAGGCTCCTCCTTAATGAAGTCTATTACTAGCTAGTTAAAATTCCCTCCCTATTCTCCTCTTCCTAACTTCCCCCTCTACCCTACCTTATTATCTAATGGATTGC…
	rb292 ATGAATCCCGGCTAAACTTTTTCTCCCTAAGCCTTCTCCTAGGGAACTATATTTAGTAACCTGAATTAGTGAACTGGTCTTGAAATTAACCTTGGCTATTCTCCCCTTAATTTAAATCCTTCCGAGCTTGAAGCCTACTAAATATTTCTTAATCAGACTGCCTCTACTCTCCTACTCTTCTCGTGCTATGTGATTTACTGGCATGAGATTACTATTTACCCCCTGTTGTATACTACTAAGTTGGTCTATAAAACTAGGACTGGTTCTTCCTTCTGATTCCGAAGTCCTTAGGCTCCTCCTTAATGAAGTCTATTACTAGCTAGTTAAAATTCCCTCCCTATTCTCCTCTTCCTAACTTCCCCCTCTACCCTACCTTATTATCTAATGGATTGC…
	RB282 ATGAATCCCGGCTAAACTTTTTCTCCCTAAGCCTTCTCCTAGGGAACTATATTTAGTAACCTGAATTAGTGAACTGGTCTTGAAATTAACCTTGGCTATTCTCCCCTTAATTTAAATCCTTCCGAGCTTGAAGCCTACTAAATATTTCTTAATCAGACTGCCTCTACTCTCCTACTCTTCTCGTGCTATGTGATTTACTGGCATGAGATTACTATTTACCCCCTGTTGTATACTACTAAGTTGGTCTATAAAACTAGGACTGGTTCTTCCTTCTGATTCCGAAGTCCTTAGGCTCCTCCTTAATGAAGTCTATTACTAGCTAGTTAAAATTCCCTCCCTATTCTCCTCTTCCTAACTTCCCCCTCTACCCTACCTTATTATCTAATGGATTGC…
	RB218 ATGAATCCCGGCTAAACTTTTTCTCCCTAAGCCTTCTCCTAGGGAACTATATTTAGTAACCTGAATTAGTGAACTGGTCTTGAAATTAACCTTGGCTATTCTCCCCTTAATTTAAATCCTTCCGAGCTTGAAGCCTACTAAATATTTCTTAATCAGACTGCCTCTACTCTCCTACTCTTCTCGTGCTATGTGATTTACTGGCATGAGATTACTATTTACCCCCTGTTGTATACTACTAAGTTGGTCTATAAAACTAGGACTGGTTCTTCCTTCTGATTCCGAAGTCCTTAGGCTCCTCCTTAATGAAGTCTATTACTAGCTAGTTAAAATTCCCTCCCTATTCTCCTCTTCCTAACTTCCCCCTCTACCCTACCTTATTATCTAATGGATTGC…
	RB219 ATGAATCCCGGCTAAACTTTTTCTCCCTAAGCCTTCTCCTAGGGAACTATATTTAGTAACCTGAATTAGTGAACTGGTCTTGAAATTAACCTTGGCTATTCTCCCCTTAATTTAAATCCTTCCGAGCTTGAAGCCTACTAAATATTTCTTAATCAGACTGCCTCTACTCTCCTACTCTTCTCGTGCTATGTGATTTACTGGCATGAGATTACTATTTACCCCCTGTTGTATACTACTAAGTTGGTCTATAAAACTAGGACTGGTTCTTCCTTCTGATTCCGAAGTCCTTAGGCTCCTCCTTAATGAAGTTTATTACTAGCTAGTTAAAATTCCCTCCCTATTCTCCTCTTCCTAACTTCCCCCTCTACCCTACCTTATTATCTAATGGATTGC…
	RB220 ATGAATCCCGGCTAAACTTTTTCTCCCTAAGCCTTCTCCTAGGGAACTATATTTAGTAACCTGAATTAGTGAACTGGTCTTGAAATTAACCTTGGCTATTCTCCCCTTAATTTAAATCCTTCCGAGCTTGAAGCCTACTAAATATTTCTTAATCAGACTGCCTCTACTCTCCTACTCTTCTCGTGCTATGTGATTTACTGGCATGAGATTACTATTTACCCCCTGTTGTATACTACTAAGTTGGTCTATAAAACTAGGACTGGTTCTTCCTTCTGATTCCGAAGTCCTTAGGCTCCTCCTTAATGAAGTCTATTACTAGCTAGTTAAAATTCCCTCCCTATTCTCCTCTTCCTAACTTCCCCCTCTACCCTACCTTATTATCTAATGGATTGC…
	RB221 ATGAATCCCGGCTAAACTTTTTCTCCCTAAGCCTTCTCCTAGGGAACTATATTTAGTAACCTGAATTAGTGAACTGGTCTTGAAATTAACCTTGGCTATTCTCCCCTTAATTTAAATCCTTCCGAGCTTGAAGCCTACTAAATATTTCTTAATCAGACTGCCTCTACTCTCCTACTCTTCTCGTGCTATGTGATTTACTGGCATGAGATTACTATTTACCCCCTGTTGTATACTACTAAGTTGGTCTATAAAACTAGGACTGGTTCTTCCTTCTGATTCCGAAGTCCTTAGGCTCCTCCTTAATGAAGTCTATTACTAGCTAGTTAAAATTCCCTCCCTATTCTCCTCTTCCTAACTTCCCCCTCTACCCTACCTTATTATCTAATGGATTGC…
	RB222 ATGAATCCCGGCTAAACTTTTTCTCCCTAAGCCTTCTCCTAGGGAACTATATTTAGTAACCTGAATTAGTGAACTGGTCTTGAAATTAACCTTGGCTATTCTCCCCTTAATTTAAATCCTTCCGAGCTTGAAGCCTACTAAATATTTCTTAATCAGACTGCCTCTACTCTCCTACTCTTCTCGTGCTATGTGATTTACTGGCATGAGATTACTATTTACCCCCTGTTGTATACTACTAAGTTGGTCTATAAAACTAGGACTGGTTCTTCCTTCTGATTCCGAAGTCCTTAGGCTCCTCCTTAATGAAGTCTATTACTAGCTAGTTAAAATTCCCTCCCTATTCTCCTCTTCCTAACTTCCCCCTCTACCCTACCTTATTATCTAATGGATTGC…
	RB223 ATGAATCCCGGCTAAACTTTTTCTCCCTAAGCCTTCTCCTAGGGAACTATATTTAGTAACCTGAATTAGTGAACTGGTCTTGAAATTAACCTTGGCTATTCTCCCCTTAATTTAAATCCTTCCGAGCTTGAAGCCTACTAAATATTTCTTAATCAGACTGCCTCTACTCTCCTACTCTTCTCGTGCTATGTGATTTACTGGCATGAGATTACTATTTACCCCCTGTTGTATACTACTAAGTTGGTCTATAAAACTAGGACTGGTTCTTCCTTCTGATTCCGAAGTCCTTAGGCTCCTCCTTAATGAAGTCTATTACTAGCTAGTTAAAATTCCCTCCCTATTCTCCTCTTCCTAACTTCCCCCTCTACCCTACCTTATTATCTAATGGATTGC…
	RB224 ATGAATCCCGGCTAAACTTTTTCTCCCTAAGCCTTCTCCTAGGGAACTATATTTAGTAACCTGAATTAGTGAACTGGTCTTGAAATTAACCTTGGCTATTCTCCCCTTAATTTAAATCCTTCCGAGCTTGAAGCCTACTAAATATTTCTTAATCAGACTGCCTCTACTCTCCTACTCTTCTCGTGCTATGTGATTTACTGGCATGAGATTACTATTTACCCCCTGTTGTATACTACTAAGTTGGTCTATAAAACTAGGACTGGTTCTTCCTTCTGATTCCGAAGTCCTTAGGCTCCTCCTTAATGAAGTCTATTACTAGCTAGTTAAAATTCCCTCCCTATTCTCCTCTTCCTAACTTCCCCCTCTACCCTACCTTATTATCTAATGGATTGC…
	RB225 ATGAATCCCGGCTAAACTTTTTCTCCCTAAGCCTTCTCCTAGGGAACTATATTTAGTAACCTGAATTAGTGAACTGGTCTTGAAATTAACCTTGGCTATTCTCCCCTTAATTTAAATCCTTCCGAGCTTGAAGCCTACTAAATATTTCTTAATCAGACTGCCTCTACTCTCCTACTCTTCTCGTGCTATGTGATTTACTGGCATGAGATTACTATTTACCCCCTGTTGTATACTACTAAGTTGGTCTATAAAACTAGGACTGGTTCTTCCTTCTGATTCCGAAGTCCTTAGGCTCCTCCTTAATGAAGTCTATTACTAGCTAGTTAAAATTCCCTCCCTATTCTCCTCTTCCTAACTTCCCCCTCTACCCTACCTTATTATCTAATGGATTGC…
	RB226 ATGAATCCCGGCTAAACTTTTTCTCCCTAAGCCTTCTCCTAGGGAACTATATTTAGTAACCTGAATTAGTGAACTGGTCTTGAAATTAACCTTGGCTATTCTCCCCTTAATTTAAATCCTTCCGAGCTTGAAGCCTACTAAATATTTCTTAATCAGACTGCCTCTACTCTCCTACTCTTCTCGTGCTATGTGATTTACTGGCATGAGATTACTATTTACCCCCTGTTGTATACTACTAAGTTGGTCTATAAAACTAGGACTGGTTCTTCCTTCTGATTCCGAAGTCCTTAGGCTCCTCCTTAATGAAGTCTATTACTAGCTAGTTAAAATTCCCTCCCTATTCTCCTCTTCCTAACTTCCCCCTCTACCCTACCTTATTATCTAATGGATTGC…
	RB227 ATGAATCCCGGCTAAACTTTTTCTCCCTAAGCCTTCTCCTAGGGAACTATATTTAGTAACCTGAATTAGTGAACTGGTCTTGAAATTAACCTTGGCTATTCTCCCCTTAATTTAAATCCTTCCGAGCTTGAAGCCTACTAAATATTTCTTAATCAGACTGCCTCTACTCTCCTACTCTTCTCGTGCTATGTGATTTACTGGCATGAGATTACTATTTACCCCCTGTTGTATACTACTAAGTTGGTCTATAAAACTAGGACTGGTTCTTCCTTCTGATTCCGAAGTCCTTAGGCTCCTCCTTAATGAAGTCTATTACTAGCTAGTTAAAATTCCCTCCCTATTCTCCTCTTCCTAACTTCCCCCTCTACCCTACCTTATTATCTAATGGATTGC…
	RB228 ATGAATCCCGGCTAAACTTTTTCTCCCTAAGCCTTCTCCTAGGGAACTATATTTAGTAACCTGAATTAGTGAACTGGTCTTGAAATTAACCTTGGCTATTCTCCCCTTAATTTAAATCCTTCCGAGCTTGAAGCCTACTAAATATTTCTTAATCAGACTGCCTCTACTCTCCTACTCTTCTCGTGCTATGTGATTTACTGGCATGAGATTACTATTTACCCCCTGTTGTATACTACTAAGTTGGTCTATAAAACTAGGACTGGTTCTTCCTTCTGATTCCGAAGTCCTTAGGCTCCTCCTTAATGAAGTCTATTACTAGCTAGTTAAAATTCCCTCCCTATTCTCCTCTTCCTAACTTCCCCCTCTACCCTACCTTATTATCTAATGGATTGC…
	RB27604 ATGAATCCCGGCTAAACTTTTTCTCCCTAAGCCTTCTCCTAGGGAACTATATTTAGTAACCTGAATTAGTGAACTGGTCTTGAAATTAACCTTGGCTATTCTCCCCTTAATTTAAATCCTTCCGAGCTTGAAGCCTACTAAATATTTCTTAATCAGACTGCCTCTACTCTCCTACTCTTCTCGTGCTATGTGATTTACTGGCATGAGATTACTATTTACCCCCTGTTGTATACTACTAAGTTGGTCTATAAAACTAGGACTGGTTCTTCCTTCTGATTCCGAAGTCCTTAGGCTCCTCCTTAATGAAGTCTATTACTAGCTAGTTAAAATTCCCTCCCTATTCTCCTCTTCCTAACTTCCCCCTCTACCCTACCTTATTATCTAATGGATT…
	RB27704 ATGAATCCCGGCTAAACTTTTTCTCCCTAAGCCTTCTCCTAGGGAACTATATTTAGTAACCTGAATTAGTGAACTGGTCTTGAAATTAACCTTGGCTATTCTCCCCTTAATTTAAATCCTTCCGAGCTTGAAGCCTACTAAATATTTCTTAATCAGACTGCCTCTACTCTCCTACTCTTCTCGTGCTATGTGATTTACTGGCATGAGATTACTATTTACCCCCTGTTGTATACTACTAAGTTGGTCTATAAAACTAGGACTGGTTCTTCCTTCTGATTCCGAAGTCCTTAGGCTCCTCCTTAATGAAGTCTATTACTAGCTAGTTAAAATTCCCTCCCTATTCTCCTCTTCCTAACTTCCCCCTCTACCCTACCTTATTATCTAATGGATT…
	RB27804 ATGAATCCCGGCTAAACTTTTTCTCCCTAAGCCTTCTCCTAGGGAACTATATTTAGTAACCTGAATTAGTGAACTGGTCTTGAAATTAACCTTGGCTATTCTCCCCTTAATTTAAATCCTTCCGAGCTTGAAGCCTACTAAATATTTCTTAATCAGACTGCCTCTACTCTCCTACTCTTCTCGTGCTATGTGATTTACTGGCATGAGATTACTATTTACCCCCTGTTGTATACTACTAAGTTGGTCTATAAAACTAGGACTGGTTCTTCCTTCTGATTCCGAAGTCCTTAGGCTCCTCCTTAATGAAGTCTATTACTAGCTAGTTAAAATTCCCTCCCTATTCTCCTCTTCCTAACTTCCCCCTCTACCCTACCTTATTATCTAATGGATT…
	RB27904 ATGAATCCCGGCTAAACTTTTTCTCCCTAAGCCTTCTCCTAGGGAACTATATTTAGTAACCTGAATTAGTGAACTGGTCTTGAAATTAACCTTGGCTATTCTCCCCTTAATTTAAATCCTTCCGAGCTTGAAGCCTACTAAATATTTCTTAATCAGACTGCCTCTACTCTCCTACTCTTCTCGTGCTATGTGATTTACTGGCATGAGATTACTATTTACCCCCTGTTGTATACTACTAAGTTGGTCTATAAAACTAGGACTGGTTCTTCCTTCTGATTCCGAAGTCCTTAGGCTCCTCCTTAATGAAGTCTATTACTAGCTAGTTAAAATTCCCTCCCTATTCTCCTCTTCCTAACTTCCCCCTCTACCCTACCTTATTATCTAATGGATT…
	RB28004 ATGAATCCCGGCTAAACTTTTTCTCCCTAAGCCTTCTCCTAGGGAACTATATTTAGTAACCTGAATTAGTGAACTGGTCTTGAAATTAACCTTGGCTATTCTCCCCTTAATTTAAATCCTTCCGAGCTTGAAGCCTACTAAATATTTCTTAATCAGACTGCCTCTACTCTCCTACTCTTCTCGTGCTATGTGATTTACTGGCATGAGATTACTATTTACCCCCTGTTGTATACTACTAAGTTGGTCTATAAAACTAGGACTGGTTCTTCCTTCTGATTCCGAAGTCCTTAGGCTCCTCCTTAATGAAGTCTATTACTAGCTAGTTAAAATTCCCTCCCTATTCTCCTCTTCCTAACTTCCCCCTCTACCCTACCTTATTATCTAATGGATT…
	RB28104 ATGAATCCCGGCTAAACTTTTTCTCCCTAAGCCTTCTCCTAGGGAACTATATTTAGTAACCTGAATTAGTGAACTGGTCTTGAAATTAACCTTGGCTATTCTCCCCTTAATTTAAATCCTTCCGAGCTTGAAGCCTACTAAATATTTCTTAATCAGACTGCCTCTACTCTCCTACTCTTCTCGTGCTATGTGATTTACTGGCATGAGATTACTATTTACCCCCTGTTGTATACTACTAAGTTGGTCTATAAAACTAGGACTGGTTCTTCCTTCTGATTCCGAAGTCCTTAGGCTCCTCCTTAATGAAGTCTATTACTAGCTAGTTAAAATTCCCTCCCTATTCTCCTCTTCCTAACTTCCCCCTCTACCCTACCTTATTATCTAATGGATT…
	RB31605 ATGAATCCCGGCTAAACTTTTTCTCCCTAAGCCTTCTCCTAGGGAACTATATTTAGTAACCTGAATTAGTGAACTGGTCTTGAAATTAACCTTGGCTATTCTCCCCTTAATTTAAATCCTTCCGAGCTTGAAGCCTACTAAATATTTCTTAATCAGACTGCCTCTACTCTCCTACTCTTCTCGTGCTATGTGATTTACTGGCATGAGATTACTATTTACCCCCTGTTGTATACTACTAAGTTGGTCTATAAAACTAGGACTGGTTCTTCCTTCTGATTCCGAAGTCCTTAGGCTCCTCCTTAATGAAGTCTATTACTAGCTAGTTAAAATTCCCTCCCTATTCTCCTCTTCCTAACTTCCCCCTCTACCCTACCTTATTATCTAATGGATT…
	RB31705 ATGAATCCCGGCTAAACTTTTTCTCCCTAAGCCTTCTCCTAGGGAACTATATTTAGTAACCTGAATTAGTGAACTGGTCTTGAAATTAACCTTGGCTATTCTCCCCTTAATTTAAATCCTTCCGAGCTTGAAGCCTACTAAATATTTCTTAATCAGACTGCCTCTACTCTCCTACTCTTCTCGTGCTATGTGATTTACTGGCATGAGATTACTATTTACCCCCTGTTGTATACTACTAAGTTGGTCTATAAAACTAGGACTGGTTCTTCCTTCTGATTCCGAAGTCCTTAGGCTCCTCCTTAATGAAGTCTATTACTAGCTAGTTAAAATTCCCTCCCTATTCTCCTCTTCCTAACTTCCCCCTCTACCCTACCTTATTATCTAATGGATT…
	RB31805 ATGAATCCCGGCTAAACTTTTTCTCCCTAAGCCTTCTCCTAGGGAACTATATTTAGTAACCTGAATTAGTGAACTGGTCTTGAAATTAACCTTGGCTATTCTCCCCTTAATTTAAATCCTTCCGAGCTTGAAGCCTACTAAATATTTCTTAATCAGACTGCCTCTACTCTCCTACTCTTCTCGTGCTATGTGATTTACTGGCATGAGATTACTATTTACCCCCTGTTGTATACTACTAAGTTGGTCTATAAAACTAGGACTGGTTCTTCCTTCTGATTCCGAAGTCCTTAGGCTCCTCCTTAATGAAGTCTATTACTAGCTAGTTAAAATTCCCTCCCTATTCTCCTCTTCCTAACTTCCCCCTCTACCCTACCTTATTATCTAATGGATT…
	RB31905 ATGAATCCCGGCTAAACTTTTTCTCCCTAAGCCTTCTCCTAGGGAACTATATTTAGTAACCTGAATTAGTGAACTGGTCTTGAAATTAACCTTGGCTATTCTCCCCTTAATTTAAATCCTTCCGAGCTTGAAGCCTACTAAATATTTCTTAATCAGACTGCCTCTACTCTCCTACTCTTCTCGTGCTATGTGATTTACTGGCATGAGATTACTATTTACCCCCTGTTGTATACTACTAAGTTGGTCTATAAAACTAGGATTGGTTCTTCCTTCTGATTCCGAAGTCCTTAGGCTCCTCCTTAATGAAGTCTATTACTAGCTAGTTAAAATTCCCTCCCTATTCTCCTCTTCCTAACTTCCCCCTCTACCCTACCTTATTATCTAATGGATT…
	RB32005 ATGAATCCCGGCTAAACTTTTTCTCCCTAAGCCTTCTCCTAGGGAACTATATTTAGTAACCTGAATTAGTGAACTGGTCTTGAAATTAACCTTGGCTATTCTCCCCTTAATTTAAATCCTTCCGAGCTTGAAGCCTACTAAATATTTCTTAATCAGACTGCCTCTACTCTCCTACTCTTCTCGTGCTATGTGATTTACTGGCATGAGATTACTATTTACCCCCTGTTGTATACTACTAAGTTGGTCTATAAAACTAGGACTGGTTCTTCCTTCTGATTCCGAAGTCCTTAGGCTCCTCCTTAATGAAGTCTATTACTAGCTAGCTAAAATTCCCTCCCTATTCTCCTCTTCCTAACTTCCCCCTCTACCCTACCTTATTATCTAATGGATT…
	RB32105 ATGAATCCCGGCTAAACTTTTTCTCCCTAAGCCTTCTCCTAGGGAACTATATTTAGTAACCTGAATTAGTGAACTGGTCTTGAAATTAACCTTGGCTATTCTCCCCTTAATTTAAATCCTTCCGAGCTTGAAGCCTACTAAATATTTCTTAATCAGACTGCCTCTACTCTCCTACTCTTCTCGTGCTATGTGATTTACTGGCATGAGATTACTATTTACCCCCTGTTGTATACTACTAAGTTGGTCTATAAAACTAGGACTGGTTCTTCCTTCTGATTCCGAAGTCCTTAGGCTCCTCCTTAATGAAGTCTATTACTAGCTAGTTAAAATTCCCTCCCTATTCTCCTCTTCCTAACTTCCCCCTCTACCCTACCTTATTATCTAATGGATT…
	RB32205 ATGAATCCCGGCTAAACTTTTTCTCCCTAAGCCTTCTCCTAGGGAACTATATTTAGTAACCTGAATTAGTGAACTGGTCTTGAAATTAACCTTGGCTATTCTCCCCTTAATTTAAATCCTTCCGAGCTTGAAGCCTACTAAATATTTCTTAATCAGACTGCCTCTACTCTCCTACTCTTCTCGTGCTATGTGATTTACTGGCATGAGATTACTATTTACCCCCTGTTGTATACTACTAAGTTGGTCTATAAAACTAGGACTGGTTCTTCCTTCTGATTCCGAAGTCCTTAGGCTCCTCCTTAATGAAGTCTATTACTAGCTAGTTAAAATTCCCTCCCTATTCTCCTCTTCCTAACTTCCCCCTCTACCCTACCTTATTATCTAATGGATT…
	RB32305 ATGAATCCCGGCTAAACTTTTTCTCCCTAAGCCTTCTCCTAGGGAACTATATTTAGTAACCTGAATTAGTGAACTGGTCTTGAAATTAACCTTGGCTATTCTCCCCTTAATTTAAATCCTTCCGAGCTTGAAGCCTACTAAATATTTCTTAATCAGACTGCCTCTACTCTCCTACTCTTCTCGTGCTATGTGATTTACTGGCATGAGATTACTATTTACCCCCTGTTGTATACTACTAAGTTGGTCTATAAAACTAGGACTGGTTCTTCCTTCTGATTCCGAAGTCCTTAGGCTCCTCCTTAATGAAGTCTATTACTAGCTAGTTAAAATTCCCTCCCTATTCTCCTCTTCCTAACTTCCCCCTCTACCCTACCTTATTATCTAATGGATT…
	jk04601 ATGAATCCCGGCTAAACTTTTTCTCCCTAAGCCTTCTCCTAGGGAACTATATTTAGTAACCTGAATTAGTGAACTGGTCTTGAAATTAACCTTGGCTATTCTCCCCTTAATTTAAATCCTTCCGAGCTTGAAGCCTACTAAATATTTCTTAATCAGACTGCCTCTACTCTCCTACTCTTCTCGTGCTATGTGATTTACTGGCATGAGATTACTATTTACCCCCTGTTGTATACTACTAAGTTGGTCTATAAAACTAGGACTGGTTCTTCCTTCTGATTCCGAAGTCCTTAGGCTCCTCCTTAATGAAGTCTATTACTAGCTAGTTAAAATTCCCTCCCTATTCTCCTCTTCCTAACTTCCCCCTCTACCCTACCTTATTATCTAATGGATT…
	rb404 ??????????????????????TTTTCTCCCTAAGCCTTCTCCTAGGGAACTATATTTAGTAACCTGAATTAGTGAACTGGTCTTGAAATTAACCTTGGCTATTCTCCCCTTAATTTAAATCCTTCCGAGCTTGAAGCCTACTAAATACTTCTTAATCAGACTGCCTCTACTCTCCTACTCTTCTCGTGCTATGTGATTTACTGGCATGAGATTACTATTTACCCCCTGTTGTATACTACTAAGTTGGTCTATAAAACTAGGACTGGTTCTTCCTTCTGATTCCGAAGTCCTTAGGCTCTTCCCTAATGAAGTCTATTACTAGCTAGTTAAAATTCCCTCCCTATTCTCCTCTTCCTAACTTCCCCCTCTACCCTACCTTATTATCTAATGGA…
	BTS06201 ATGAATCCCGGCTAAACTTTTTCTCCCTAAGCCTTCTCCTAGGGAACTATATTTAGTAACCTGAATTAGTGAACTGGTCTTGAAATTAACCTTGGCTATTCTCCCCTTAATTTAAATCCTTCCGAGCTTGAAGCCTACTAAATACTTCTTAATCAGACTGCCTCTACTCTCCTACTCTTCTCGTGCTATGTGATTTACTGGCATGAGATTACTATTTACCCCCTGTTGTATACTACTAAGTTGGTCTATAAAACTAGGACTGGTTCTTCCTTCTGATTCCGAAGTCCTTAGGCTCTTCCCTAATGAAGTCTATTACTAGCTAGTTAAAATTCCCTCCCTATTCTCCTCTTCCTAACTTCCCCCTCTACCCTACCTTATTATCTAATGGAT…
	bts06196 ATGAATCCCGGCTAAACTTTTTCTCCCTAAGCCTTCTCCTAGGGAACTATATTTAGTAACCTGAATTAGTGAACTGGTCTTGAAATTAACCTTGGCTATTCTCCCCTTAATTTAAATCCTTCCGAGCTTGAAGCCTACTAAATACTTCTTAATCAGACTGCCTCTACTCTCCTACTCTTCTCGTGCTATGTGATTTACTGGCATGAGATTACTATTTACCCCCTGTTGTATACTACTAAGTTGGTCTATAAAACTAGGACTGGTTCTTCCTTCTGATTCCGAAGTCCTTAGGCTCTTCCCTAATGAAGTCTATTACTAGCTAGTTAAAATTCCCTCCCTATTCTCCTCTTCCTAACTTCCCCCTCTGCCCTACCTTATTATCTAATGGAT…
	rb132 ATGAATCCCGGCTAAACTTTTTCTCCCTAAGCCTTCTCCTAGGGAACTATATTTAGTAACCTGAATTAGTGAACTGGTCTTGAAATTAACCTTGGCTATTCTCCCCTTAATTTAAATCCTTCCGAGCTTGAAGCCTACTAAATACTTCTTAATCAGACTGCCTCTACTCTCCTACTCTTCTCGTGCTATGTGATTTACTGGCATGAGATTACTATTTACCCCCTGTTGTATACTACTAAGTTGGTCTATAAAACTAGGACTGGTTCTTCCTTCTGATTCCGAAGTCCTTAGGCTCTTCCCTAATGAAGTCTATTACTAGCTAGTTAAAATTCCCTCCCTATTCTCCTCTTCCTAACTTCCCCCTCTACCCTACCTTATTATCTAATGGATTGC…
	rb133 ATGAATCCCGGCTAAACTTTTTCTCCCTAAGCCTTCTCCTAGGGAACTATATTTAGTAACCTGAATTAGTGAACTGGTCTTGAAATTAACCTTGGCTATTCTCCCCTTAATTTAAATCCTTCCGAGCTTGAAGCCTACTAAATACTTCTTAATCAGACTGCCTCTACTCTCCTACTCTTCTCGTGCTATGTGATTTACTGGCATGAGATTACTATTTACCCCCTGTTGTATACTACTAAGTTGGTCTATAAAACTAGGACTGGTTCTTCCTTCTGATTCCGAAGTCCTTAGGCTCTTCCCTAATGAAGTCTATTACTAGCTAGTTAAAATTCCCTCCCTATTCTCCTCTTCCTAACTTCCCCCTCTACCCTACCTTATTATCTAATGGATTGC…
	rb134 ATGAATCCCGGCTAAACTTTTTCTCCCTAAGCCTTCTCCTAGGGAACTATATTTAGTAACCTGAATTAGTGAACTGGTCTTGAAATTAACCTTGGCTATTCTCCCCTTAATTTAAATCCTTCCGAGCTTGAAGCCTACTAAATACTTCTTAATCAGACTGCCTCTACTCTCCTACTCTTCTCGTGCTATGTGATTTACTGGCATGAGATTACTATTTACCCCCTGTTGTATACTACTAAGTTGGTCTATAAAACTAGGACTGGTTCTTCCTTCTGATTCCGAAGTCCTTAGGCTCTTCCCTAATGAAGTCTATTACTAGCTAGTTAAAATTCCCTCCCTATTCTCCTCTTCCTAACTTCCCCCTCTACCCTACCTTATTATCTAATGGATTGC…
	rb135 ATGAATCCCGGCTAAACTTTTTCTCCCTAAGCCTTCTCCTAGGGAACTATATTTAGTAACCTGAATTAGTGAACTGGTCTTGAAATTAACCTTGGCTATTCTCCCCTTAATTTAAATCCTTCCGAGCTTGAAGCCTACTAAATACTTCTTAATCAGACTGCCTCTACTCTCCTACTCTTCTCGTGCTATGTGATTTACTGGCATGAGATTACTATTTACCCCCTGTTGTATACTACTAAGTTGGTCTATAAAACTAGGACTGGTTCTTCCTTCTGATTCCGAAGTCCTTAGGCTCTTCCCTAATGAAGTCTATTACTAGCTAGTTAAAATTCCCTCCCTATTCTCCTCTTCCTAACTTCCCCCTCTACCCTACCTTATTATCTAATGGATTGC…
	rb136 ATGAATCCCGGCTAAACTTTTTCTCCCTAAGCCTTCTCCTAGGGAACTATATTTAGTAACCTGAATTAGTGAACTGGTCTTGAAATTAACCTTGGCTATTCTCCCCTTAATTTAAATCCTTCCGAGCTTGAAGCCTACTAAATACTTCTTAATCAGACTGCCTCTACTCTCCTACTCTTCTCGTGCTATGTGATTTACTGGCATGAGATTACTATTTACCCCCTGTTGTATACTACTAAGTTGGTCTATAAAACTAGGACTGGTTCTTCCTTCTGATTCCGAAGTCCTTAGGCTCTTCCCTAATGAAGTCTATTACTAGCTAGTTAAAATTCCCTCCCTATTCTCCTCTTCCTAACTTCCCCCTCTACCCTACCTTATTATCTAATGGATTGC…
	rb138 ATGAATCCCGGCTAAACTTTTTCTCCCTAAGCCTTCTCCTAGGGAACTATATTTAGTAACCTGAATTAGTGAACTGGTCTTGAAATTAACCTTGGCTATTCTCCCCTTAATTTAAATCCTTCCGAGCTTGAAGCCTACTAAATACTTCTTAATCAGACTGCCTCTACTCTCCTACTCTTCTCGTGCTATGTGATTTACTGGCATGAGATTACTATTTACCCCCTGTTGTATACTACTAAGTTGGTCTATAAAACTAGGACTGGTTCTTCCTTCTGATTCCGAAGTCCTTAGGCTCTTCCCTAATGAAGTCTATTACTAGCTAGTTAAAATTCCCTCCCTATTCTCCTCTTCCTAACTTCCCCCTCTACCCTACCTTATTATCTAATGGATTGC…
	rb139 ATGAATCCCGGCTAAACTTTTTCTCCCTAAGCCTTCTCCTAGGGAACTATATTTAGTAACCTGAATTAGTGAACTGGTCTTGAAATTAACCTTGGCTATTCTCCCCTTAATTTAAATCCTTCCGAGCTTGAAGCCTACTAAATACTTCTTAATCAGACTGCCTCTACTCTCCTACTCTTCTCGTGCTATGTGATTTACTGGCATGAGATTACTATTTACCCCCTGTTGTATACTACTAAGTTGGTCTATAAAACTAGGACTGGTTCTTCCTTCTGATTCCGAAGTCCTTAGGCTCTTCCCTAATAAAGTCTATTACTAGCTAGTTAAAATTCCCTCCCTATTCTCCTCTTCCTAACTTCCCCCTCTACCCTACCTTATTATCTAATGGATTGC…
	rb137 ATGAATCCCGGCTAAACTTTTTCTCCCTAAGCCTTCTCCTAGGGAACTATATTTAGTAACCTGAATTAGTGAACTGGTCTTGAAATTAACCTTGGCTATTCTCCCCTTAATTTAAATCCTTCCGAGCTTGAAGCCTACTAAATACTTCTTAATCAGACTGCCTCTACTCTCCTACTCTTCTCGTGCTATGTGATTTACTGGCATGAGATTACTATTTACCCCCTGTTGTATACTACTAAGTTGGTCTATAAAACTAGGACTGGTTCTTCCTTCTGATTCCGAAGTCCTTAGGCTCTTCCCTAATGAAGTCTATTACTAGCTAGTTAAAATTCCCTCCCTATTCTCCTCTTCCTAACTTCCCCCTCTACCCTACCTTATTATCTAATGGATTGC…
	RB178 ATGAATCCCGGCTAAACTTTTTCTCCCTAAGCCTTCTCCTAGGGAACTATATTTAGTAACCTGAATTAGTGAACTGGTCTTGAAATTAACCTTGGCTATTCTCCCCTTAATTTAAATCCTTCCGAGCTTGAAGCCTACTAAATACTTCTTAATCAGACTGCCTCTACTCTCCTACTCTTCTCGTGCTATGTGATTTACTGGCATGAGATTACTATTTACCCCCTGTTGTATACTACTAAGTTGGTCTATAAAACTAGGACTGGTTCTTCCTTCTGATTCCGAAGTCCTTAGGCTCTTCCCTAATGAAGTCTATTACTAGCTAGTTAAAATTCCCTCCCTATTCTCCTCTTCCTAACTTCCCCCTCTACCCTACCTTATTATCTAATGGATTGC…
	RB179 ATGAATCCCGGCTAAACTTTTTCTCCCTAAGCCTTCTCCTAGGGAACTATATTTAGTAACCTGAATTAGTGAACTGGTCTTGAAATTAACCTTGGCTATTCTCCCCTTAATTTAAATCCTTCCGAGCTTGAAGCCTACTAAATATTTCTTAATCAGACTGCCTCTACTCTCCTACTCTTCTCGTGCTATGTGATTTACTGGCATGAGATTACTATTTACCCCCTGTTGTATACTACTAAGTTGGTCTATAAAACTAGGACTGGTTCTTCCTTCTGATTCCGAAGTCCTTAGGCTCCTCCTTAATGAAGTCTATTACTAGCTAGTTAAAATTCCCTCCCTATTCTCCTCTTCCTAACTTCCCCCTCTACCCTACCTTATTATCTAATGGATTGC…
	RB180 ATGAATCCCGGCTAAACTTTTTCTCCCTAAGCCTTCTCCTAGGGAACTATATTTAGTAACCTGAATTAGTGAACTGGTCTTGAAATTAACCTTGGCTATTCTCCCCTTAATTTAAATCCTTCCGAGCTTGAAGCCTACTAAATATTTCTTAATCAGACTGCCTCTACTCTCCTACTCTTCTCGTGCTATGTGATTTACTGGCATGAGATTACTATTTACCCCCTGTTGTATACTACTAAGTTGGTCTATAAAACTAGGACTGGTTCTTCCTTCTGATTCCGAAGTCCTTAGGCTCCTCCTTAATGAAGTCTATTACTAGCTAGTTAAAATTCCCTCCCTATTCTCCTCTTCCTAACTTCCCCCTCTACCCTACCTTATTATCTAATGGATTGC…
	RB181 ATGAATCCCGGCTAAACTTTTTCTCCCTAAGCCTTCTCCTAGGGAACTATATTTAGTAACCTGAATTAGTGAACTGGTCTTGAAATTAACCTTGGCTATTCTCCCCTTAATTTAAATCCTTCCGAGCTTGAAGCCTACTAAATATTTCTTAATCAGACTGCCTCTACTCTCCTACTCTTCTCGTGCTATGTGATTTACTGGCATGAGATTACTATTTACCCCCTGTTGTATACTACTAAGTTGGTCTATAAAACTAGGACTGGTTCTTCCTTCTGACTCCGAAGTCCTTAGGCTCCTCCTTAATGAAGTCTATTACTAGCTAGTTAAAATTCCCTCCCTATTCTCCTCTTCCTAACTTCCCCCTCTACCCTACCTTATTATCTAATGGATTGC…
	RB182 ATGAATCCCGGCTAAACTTTTTCTCCCTAAGCCTTCTCCTAGGGAACTATATTTAGTAACCTGAATTAGTGAACTGGTCTTGAAATTAACCTTGGCTATTCTCCCCTTAATTTAAATCCTTCCGAGCTTGAAGCCTACTAAATATTTCTTAATCAGACTGCCTCTACTCTCCTACTCTTCTCGTGCTATGTGATTTACTGGCATGAGATTACTATTTACCCCCTGTTGTATACTACTAAGTTGGTCTATAAAACTAGGACTGGTTCTTCCTTCTGATTCCGAAGTCCTTAGGCTCCTCCTTAATGAAGTCTATTACTAGCTAGTTAAAATTCCCTCCCTATTCTCCTCTTCCTAACTTCCCCCTCTACCCTACCTTATTATCTAATGGATTGC…
	RB183 ATGAATCCCGGCTAAACTTTTTCTCCCTAAGCCTTCTCCTAGGGAACTATATTTAGTAACCTGAATTAGTGAACTGGTCTTGAAATTAACCTTGGCTATTCTCCCCTTAATTTAAATCCTTCCGAGCTTGAAGCCTACTAAATACTTCTTAATCAGACTGCCTCTACTCTCCTACTCTTCTCGTGCTATGTGATTTACTGGCATGAGATTACTATTTACCCCCTGTTGTATACTACTAAGTTGGTCTATAAAACTAGGACTGGTTCTTCCTTCTGATTCCGAAGTCCTTAGGCTCTTCCCTAACGAAGTCTATTACTAGCTAGTTAAAATTCCCTCCCTATTCTCCTCTTCCTAACTTCCCCCTCTACCCTACCTTATTATCTAATGGATTGC…
	RB184 ATGAATCCCGGCTAAACTTTTTCTCCCTAAGCCTTCTCCTAGGGAACTATATTTAGTAACCTGAATTAGTGAACTGGTCTTGAAATTAACCTTGGCTATTCTCCCCTTAATTTAAATCCTTCCGAGCTTGAAGCCTACTAAATATTTCTTAATCAGACTGCCTCTACTCTCCTACTCTTCTCGTGCTATGTGATTTACTGGCATGAGATTACTATTTACCCCCTGTTGTATACTACTAAGTTGGTCTATAAAACTAGGACTGGTTCTTCCTTCTGATTCCGAAGTCCTTAGGCTCCTCCTTAATGAAGTCTATTACTAGCTAGTTAAAATTCCCTCCCTATTCTCCTCTTCCTAACTTCCCCCTCTACCCTACCTTATTATCTAATGGATTGC…
	RB185 ATGAATCCCGGCTAAACTTTTTCTCCCTAAGCCTTCTCCTAGGGAACTATATTTAGTAACCTGAATTAGTGAACTGGTCTTGAAATTAACCTTGGCTATTCTCCCCTTAATTTAAATCCTTCCGAGCTTGAAGCCTACTAAATACTTCTTAATCAGACTGCCTCTACTCTCCTACTCTTCTCGTGCTATGTGATTTACTGGCATGAGATTACTATTTACCCCCTGTTGTATACTACTAAGTTGGTCTATAAAACTAGGACTGGTTCTTCCTTCTGATTCCGAAGTCCTTAGGCTCTTCCCTAATGAAGTCTATTACTAGCTAGTTAAAATTCCCTCCCTATTCTCCTCTTCCTAACTTCCCCCTCTACCCTACCTTATTATCTAATGGATTGC…
	jk01287 ATGAATCCCGGCTAAACTTTTTCTCCCTAAGCCTTCTCCTAGGGAACTATATTTAGTAACCTGAATTAGTGAACTGGTCTTGAAATTAACCTTGGCTATTCTCCCCTTAATTTAAATCCTTCCGAGCTTGAAGCCTACTAAATACTTCTTAATCAGACTGCCTCTACTCTCCTACTCTTCTCGTGCTATGTGATTTACTGGCATGAGATTACTATTTACCCCCTGTTGTATACTACTAAGTTGGTCTATAAAACTAGGACTGGTTCTTCCTTCTGATTCCGAAGTCCTTAGGCTCTTCCCTAATGAAGTCTATTACTAGCTAGTTAAAATTCCCTCCCTATTCTCCTCTTCCTAACTTCCCCCTCTACCCTACCTTATTATCTAATGGATT…
	jk04512 ATGAATCCCGGCTAAACTTTTTCTCCCTAAGCCTTCTCCTAGGGAACTATATTTAGTAACCTGAATTAGTGAACTGGTCTTGAAATTAACCTTGGCTATTCTCCCCTTAATTTAAATCCTTCCGAGCTTGAAGCCTACTAAATACTTCTTAATCAGACTGCCTCTACTCTCCTACTCTTCTCGTGCTATGTGATTTACTGGCATGAGATTACTATTTACCCCCTGTTGTATACTACTAAGTTGGTCTATAAAACTAGGACTGGTTCTTCCTTCTGATTCCGAAGTCCTTAGGCTCTTCCCTAATGAAGTCTATTACTAGCTAGTTAAAATTCCCTCCCTATTCTCCTCTTCCTAACTTCCCCCTCTACCCTACCTTATTATCTAATGGATT…
	jk01286 ATGAATCCCGGCTAAACTTTTTCTCCCTAAGCCTTCTCCTAGGGAACTATATTTAGTAACCTGAATTAGTGAACTGGTCTTGAAATTAACCTTGGCTATTCTCCCCTTAATTTAAATCCTTCCGAGCTTGAAGCCTACTAAATATTTCTTAATCAGACTGCCTCTACTCTCCTACTCTTCTCGTGCTATGTGATTTACTGGCATGAGATTACTATTTACCCCCTGTTGTATACTACTAAGTTGGTCTATAAAACTAGGACTGGTTCTTCCTTCTGATTCCGAAGTCCTTAGGCTCCTCCTTAATGAAGTCTATTACTAGCTAGTTAAAATTCCCTCCCTATTCTCCTCTTCCTAACTTCCCCCTCTACCCTACCTTATTATCTAATGGATT…
	jk01408 ATGAATCCCGGCTAAACTTTTTCTCCCTAAGCCTTCTCCTAGGGAACTATATTTAGTAACCTGAATTAGTGAACTGGTCTTGAAATTAACCTTGGCTATTCTCCCCTTAATTTAAATCCTTCCGAGCTTGAAGCCTACTAAATATTTCTTAATCAGACTGCCTCTACTCTCCTACTCTTCTCGTGCTATGTGATTTACTGGCATGAGATTACTATTTACCCCCTGTTGTATACTACTAAGTTGGTCTATAAAACTAGGACTGGTTCTTCCTTCTGATTCCGAAGTCCTTAGGCTCCTCCTTAATGAAGTCTATTACTAGCTAGTTAAAATTCCCTCCCTATTCTCCTCTTCCTAACTTCCCCCTCTACCCTACCTTATTATCTAATGGATT…
	RB314 ATGAATCCCGGCTAAACTTTTTCTCCCTAAGCCTTCTCCTAGGGAACTATATTTAGTAACCTGAATTAGTGAACTGGTCTTGAAATTAACCTTGGCTATTCTCCCCTTAATTTAAATCCTTCCGAGCTTGAAGCCTACTAAATATTTCTTAATCAGACTGCCTCTACTCTCCTACTCTTCTCGTGCTATGTGATTTACTGGCATGAGATTACTATTTACCCCCTGTTGTATACTACTAAGTTGGTCTATAAAACTAGGACTGGTTCTTCCTTCTGATTCCGAAGTCCTTAGGCTCCTCCTTAATGAAGTCTATTACTAGCTAGTTAAAATTCCCTCCCTATTCTCCTCTTCCTAACTTCCCCCTCTACCCTACCTTATTATCTAATGGATTGC…
	JK10032 ATGAATCCCGGCTAAACTTTTTCTCCCTAAGCCTTCTCCTAGGGAACTATATTTAGTAACCTGAATTAGTGAACTGGTCTTGAAATTAACCTTGGCTATTCTCCCCTTAATTTAAATCCTTCCGAGCTTGAAGCCTACTAAATACTTCTTAATCAGACTGCCTCTACTCTCCTACTCTTCTCGTGCTATGTGATTTACTGGCATGAGATTACTATTTACCCCCTGTTGTATACTACTAAGTTGGTCTATAAAACTAGGACTGGTTCTTCCTTCTGATTCCGAAGTCCTTAGGCTCTTCCCTAATGAAGTCTATTACTAGCTAGTTAAAATTCCCTCCCTATTCTCCTCTTCCTAACTTCCCCCTCTACCCTACCTTATTATCTAATGGATT…
	JK10033 ATGAATCCCGGCTAAACTTTTTCTCCCTAAGCCTTCTCCTAGGGAACTATATTTAGTAACCTGAATTAGTGAACTGGTCTTGAAATTAACCTTGGCTATTCTCCCCTTAATTTAAATCCTTCCGAGCTTGAAGCCTACTAAATACTTCTTAATCAGACTGCCTCTACTCTCCTACTCTTCTCGTGCTATGTGATTTACTGGCATGAGATTACTATTTACCCCCTGTTGTATACTACTAAGTTGGTCTATAAAACTAGGACTGGTTCTTCCTTCTGATTCCGAAGTCCTTAGGCTCTTCCCTAATGAAGTCTATTACTAGCTAGTTAAAATTCCCTCCCTATTCTCCTCTTCCTAACTTCCCCCTCTACCCTACCTTATTATCTAATGGATT…
	RB315 ATGAATCCCGGCTAAACTTTTTCTCCCTAAGCCTTCTCCTAGGGAACTATATTTAGTAACCTGAATTAGTGAACTGGTCTTGAAATTAACCTTGGCTATTCTCCCCTTAATTTAAATCCTTCCGAGCTTGAAGCCTACTAAATACTTCTTAATCAGACTGCCTCTACTCTCCTACTCTTCTCGTGCTATGTGATTTACTGGCATGAGATTACTATTTACCCCCTGTTGTATACTACTAAGTTGGTCTATAAAACTAGGACTGGTTCTTCCTTCTGATTCCGAAGTCCTTAGGCTCTTCCCTAATGAAGTCTATTACTAGCTAGTTAAAATTCCCTCCCTATTCTCCTCTTCCTAACTTCCCCCTCTACCCTACCTTATTATCTAATGGATTGC…
	JK05299 ATGAATCCCGGCTAAACTTTTTCTCCCTAAGCCTTCTCCTAGGGAACTATATTTAGTAACCTGAATTAGTGAACTGGTCTTGAAATTAACCTTGGCTATTCTCCCCTTAATTTAAATCCTTCCGAGCTTGAAGCCTACTAAATACTTCTTAATCAGACTGCCTCTACTCTCCTACTCTTCTCGTGCTATGTGATTTACTGGCATGAGATTACTATTTACCCCCTGTTGTATACTACTAAGTTGGTCTATAAAACTAGGACTGGTTCTTCCTTCTGATTCCGAAGTCCTTAGGCTCTTCCCTAATGAAGTCTATTACTAGCTAGTTAAAATTCCCTCCCTATTCTCCTCTTCCTAACTTCCCCCTCTACCCTACCTTATTATCTAATGGATT…
	JK10185 ATGAATCCCGGCTAAACTTTTTCTCCCTAAGCCTTCTCCTAGGGAACTATATTTAGTAACCTGAATTAGTGAACTGGTCTTGAAATTAACCTTGGCTATTCTCCCCTTAATTTAAATCCTTCCGAGCTTGAAGCCTACTAAATACTTCTTAATCAGACTGCCTCTACTCTCCTACTCTTCTCGTGCTATGTGATTTACTGGCATGAGATTACTATTTACCCCCTGTTGTATACTACTAAGTTGGTCTATAAAACTAGGACTGGTTCTTCCTTCTGATTCCGAAGTCCTTAGGCTCTTCCCTAATGAAGTCTATTACTAGCTAGTTAAAATTCCCTCCCTATTCTCCTCTTCCTAACTTCCCCCTCTACCCTACCTTATTATCTAATGGATT…
	JK10186 ATGAATCCCGGCTAAACTTTTTCTCCCTAAGCCTTCTCCTAGGGAACTATATTTAGTAACCTGAATTAGTGAACTGGTCTTGAAATTAACCTTGGCTATTCTCCCCTTAATTTAAATCCTTCCGAGCTTGAAGCCTACTAAATACTTCTTAATCAGACTGCCTCTACTCTCCTACTCTTCTCGTGCTATGTGATTTACTGGCATGAGATTACTATTTACCCCCTGTTGTATACTACTAAGTTGGTCTATAAAACTAGGACTGGTTCTTCCTTCTGATTCCGAAGTCCTTAGGCTCTTCCCTAATGAAGTCTATTACTAGCTAGTTAAAATTCCCTCCCTATTCTCCTCTTCCTAACTTCCCCCTCTACCCTACCTTATTATCTAATGGATT…
	JK10187 ATGAATCCCGGCTAAACTTTTTCTCCCTAAGCCTTCTCCTAGGGAACTATATTTAGTAACCTGAATTAGTGAACTGGTCTTGAAATTAACCTTGGCTATTCTCCCCTTAATTTAAATCCTTCCGAGCTTGAAGCCTACTAAATATTTCTTAATCAGACTGCCTCTACTCTCCTACTCTTCTCGTGCTATGTGATTTACTGGCATGAGATTACTATTTACCCCCTGTTGTATACTACTAAGTTGGTCTATAAAACTAGGACTGGTTCTTCCTTCTGATTCCGAAGTCCTTAGGCTCCTCCTTAATGAAGTCTATTACTAGCTAGTTAAAATTCCCTCCCTATTCTCCTCTTCCTAACTTCCCCCTCTACCCTACCTTATTATCTAATGGATT…
	JK10188 ATGAATCCCGGCTAAACTTTTTCTCCCTAAGCCTTCTCCTAGGGAACTATATTTAGTAACCTGAATTAGTGAACTGGTCTTGAAATTAACCTTGGCTATTCTCCCCTTAATTTAAATCCTTCCGAGCTTGAAGCCTACTAAATATTTCTTAATCAGACTGCCTCTACTCTCCTACTCTTCTCGTGCTATGTGATTTACTGGCATGAGATTACTATTTATCCCCTGTTGTATACTACTAAGTTGGTCTATAAAACTAGGACTGGTTCTTCCTTCTGATTCCGAAGTCCTTAGGCTCCTCCTTAATGAAGTCTATTACTAGCTAGTTAAAATTCCCTCCCTATTCTCCTCTTCCTAACTTCCCCCTCTACCCTACCTTATTATCTAATGGATT…
	JK10189 ATGAATCCCGGCTAAACTTTTTCTCCCTAAGCCTTCTCCTAGGGAACTATATTTAGTAACCTGAATTAGTGAACTGGTCTTGAAATTAACCTTGGCTATTCTCCCCTTAATTTAAATCCTTCCGAGCTTGAAGCCTACTAAATACTTCTTAATCAGACTGCCTCTACTCTCCTACTCTTCTCGTGCTATGTGATTTACTGGCATGAGATTACTATTTACCCCCTGTTGTATACTACTAAGTTGGTCTATAAAACTAGGACTGGTTCTTCCTTCTGATTCCGAAGTCCTTAGGCTCTTCCCTAATGAAGTCTATTACTAGCTAGTTAAAATTCCCTCCCTATTCTCCTCTTCCTAACTTCCCCCTCTACCCTACCTTATTATCTAATGGATT…
	JK10190 ATGAATCCCGGCTAAACTTTTTCTCCCTAAGCCTTCTCCTAGGGAACTATATTTAGTAACCTGAATTAGTGAACTGGTCTTGAAATTAACCTTGGCTATTCTCCCCTTAATTTAAATCCTTCCGAGCTTGAAGCCTACTAAATACTTCTTAATCAGACTGCCTCTACTCTCCTACTCTTCTCGTGCTATGTGATTTACTGGCATGAGATTACTATTTACCCCCTGTTGTATACTACTAAGTTGGTCTATAAAACTAGGACTGGTTCTTCCTTCTGATTCCGAAGTCCTTAGGCTCTTCCCTAATGAAGTCTATTACTAGCTAGTTAAAATTCCCTCCCTATTCTCCTCTTCCTAACTTCCCCCTCTACCCTACCTTATTATCTAATGGATT…
	JK10191 ATGAATCCCGGCTAAACTTTTTCTCCCTAAGCCTTCTCCTAGGGAACTATATTTAGTAACCTGAATTAGTGAACTGGTCTTGAAATTAACCTTGGCTATTCTCCCCTTAATTTAAATCCTTCCGAGCTTGAAGCCTACTAAATATTTCTTAATCAGACTGCCTCTACTCTCCTACTCTTCTCGTGCTATGTGATTTACTGGCATGAGATTACTATTTACCCCCTGTTGTATACTACTAAGTTGGTCTATAAAACTAGGACTGGTTCTTCCTTCTGATTCCGAAGTCCTTAGGCTCCTCCTTAATGAAGTCTATTACTAGCTAGTTAAAATTCCCTCCCTATTCTCCTCTTCCTAACTTCCCCCTCTACCCTACCTTATTATCTAATGGATT…
	JK10193 ATGAATCCCGGCTAAACTTTTTCTCCCTAAGCCTTCTCCTAGGGAACTATATTTAGTAACCTGAATTAGTGAACTGGTCTTGAAATTAACCTTGGCTATTCTCCCCTTAATTTAAATCCTTCCGAGCTTGAAGCCTACTAAATATTTCTTAATCAGACTGCCTCTACTCTCCTACTCTTCTCGTGCTATGTGATTTACTGGCATGAGATTACTATTTACCCCCTGTTGTATACTACTAAGTTGGTCTATAAAACTAGGACTGGTTCTTCCTTCTGATTCCGAAGTCCTTAGGCTCCTCCTTAATGAAGTCTATTACTAGCTAGTTAAAATTCCCTCCCTATTCTCCTCTTCCTAACTTCCCCCTCTACCCTACCTTATTATCTAATGGATT…
	JK10192 ATGAATCCCGGCTAAACTTTTTCTCCCTAAGCCTTCTCCTAGGGAACTATATTTAGTAACCTGAATTAGTGAACTGGTCTTGAAATTAACCTTGGCTATTCTCCCCTTAATTTAAATCCTTCCGAGCTTGAAGCCTACTAAATACTTCTTAATCAGACTGCCTCTACTCTCCTACTCTTCTCGTGCTATGTGATTTACTGGCATGAGATTACTATTTACCCCCTGTTGTATACTACTAAGTTGGTCTATAAAACTAGGACTGGTTCTTCCTTCTGATTCCGAAGTCCTTAGGCTCTTCCCTAATGAAGTCTATTACTAGCTAGTTAAAATTCCCTCCCTATTCTCCTCTTCCTAACTTCCCCCTCTACCCTACCTTATTATCTAATGGATT…
	273 ATGAATCCCGGCTAAACTTTTTCTCCCTAAGCCTTCTCCTAGGGAACTATATTTAGTAACCTGAATTAGTGAACTGGTCTTGAAATTAACCTTGGCTATTCTCCCCTTAATTTAAATCCTTCCGAGCTTGAAGCCTACTAAATACTTCTTAATCAGACTGCCTCTACTCTCCTACTCTTCTCGTGCTATGTGATTTACTGGCATGAGATTACTATTTACCCCCTGTTGTATACTACTAAGTTGGTCTATAAAACTAGGACTGGTTCTTCCTTCTGATTCCGAAGTCCTTAGGCTCTTCCCTAATGAAGTCTATTACTAGCTAGTTAAAATTCCCTCCCTATTCTCCTCTTCCTAACTTCCCCCTCTACCCTACCTTATTATCTAATGGATTGCTT…
	269 ATGAATCCCGGCTAAACTTTTTCTCCCTAAGCCTTCTCCTAGGGAACTATATTTAGTAACCTGAATTAGTGAACTGGTCTTGAAATTAACCTTGGCTATTCTCCCCTTAATTTAAATCCTTCCGAGCTTGAAGCCTACTAAATACTTCTTAATCAGACTGCCTCTACTCTCCTACTCTTCTCGTGCTATGTGATTTACTGGCATGAGATTACTATTTACCCCCTGTTGTATACTACTAAGTTGGTCTATAAAACTAGGACTGGTTCTTCCTTCTGATTCCGAAGTCCTTAGGCTCTTCCCTAATGAAGTCTATTACTAGCTAGTTAAAATTCCCTCCCTATTCTCCTCTTCCTAACTTCCCCCTCTACCCTACCTTATTATCTAATGGATTGCTT…
	JK03416 ATGAATCCCGGCTAAACTTTTTCTCCCTAAGCCTTCTCCTAGGGAACTATATTTAGTAACCTGAATTAGTGAACTGGTCTTGAAATTAACCTTGGCTATTCTCCCCTTAATTTAAATCCTTCCGAGCTTGAAGCCTACTAAATACTTCTTAATCAGACTGCCTCTACTCTCCTACTCTTCTCGTGCTATGTGATTTACTGGCATGAGATTACTATTTACCCCCTGTTGTATACTACTAAGTTGGTCTATAAAACTAGGACTGGTTCTTCCTTCTGATTCCGAAGTCCTTAGGCTCTTCCCTAATGAAGTCTATTACTAGCTAGTTAAAATTCCCTCCCTATTCTCCTCTTCCTAACTTCCCCCTCTACCCTACCTTATTATCTAATGGATT…
	K08448 ATGAATCCCGGCTAAACTTTTTCTCCCTAAGCCTTCTCCTAGGGAACTATATTTAGTAACCTGAATTAGTGAACTGGTCTTGAAATTAACCTTGGCTATTCTCCCCTTAATTTAAATCCTTCCGAGCTTGAAGCCTACTAAATACTTCTTAATCAGACTGCCTCTACTCTCCTACTCTTCTCGTGCTATGTGATTTACTGGCATGAGATTACTATTTACCCCCTGTTGTATACTACTAAGTTGGTCTATAAAACTAGGACTGGTTCTTCCTTCTGATTCCGAAGTCCTTAGGCTCTTCCCTAATGAAGTCTATTACTAGCTAGTTAAAATTCCCTCCCTATTCTCCTCTTCCTAACTTCCCCCTCTACCCTACCTTATTATCTAATGGATTG…
	041 ATGAATCCCGGCTAAACTTTTTCTCCCTAAGCCTTCTCCTAGGGAACTATATTTAGTAACCTGAATTAGTGAACTGGTCTTGAAATTAACCTTGGCTATTCTCCCCTTAATTTAAATCCCTCCGAGCTTGAAGCCTACTAAATATTTCTTAATCAGACTGCCTCTACTCTCCTACTCTTCTCGTGCTATGTGATTTACTGGCATGAGATTACTATTTACCCCCTGTTGTATACTACTAAGTTGGTCTATAAAACTAGGACTGGTTCTTCCTTCTGATTCCGAAGTCCTTAGGCTCTTCCTTAATGAAGTCTATTACTAGCTAGTTAAAATTCCCTCCCTATTCTCCTCTTCCTAACTTCCCCTTCTACCCTACCTTACTATCTAATGGATTGCTT…
	hAZ112 ATGAATCCCGGCTAAACTTTTTCTCCCTAAGCCTTCTCCTAGGGAACTATATTTAGTAACCTGAATTAGTGAACTGGTCTTGAAATTAACCTTGGCTATTCTCCCCTTAATTTAAATCCTTCCGAGCTTGAAGCCTACTAAATATTTCTTAATCAGACTGCCTCTACTCTCCTACTCTTCTCGTGCTATGTGATTTACTGGCATGAGATTACTATTTACCCCCTGTTGTATACTACTAAGTTGGTCTATAAAACTAGGACTGGTTCTTCCTTCTGATTCCGAAGTCCTTAGGCTCCTCCTTAATGAAGTCTATTACTAGCTAGTTAAAATTCCCTCCCTATTCTCCTCTTCCTAACTTCCCCCTCTACCCTACCTTATTATCTAATGGATTG…
	AZ111 ATGAATCCCGGCTAAACTTTTTCTCCCTAAGCCTTCTCCTAGGGAACTATATTTAGTAACCTGAATTAGTGAACTGGTCTTGAAATTAACCTTGGCTATTCTCCCCTTAATTTAAATCCTTCCGAGCTTGAAGCCTACTAAATATTTCTTAATCAGACTGCCTCTACTCTCCTACTCTTCTCGTGCTATGTGATTTACTGGCATGAGATTACTATTTACCCCCTGTTGTATACTACTAAGTTGGTCTATAAAACTAGGACTGGTTCTTCCTTCTGATTCCGAAGTCCTTAGGCTCCTCCTTAATGAAGTCTATTACTAGCTAGTTAAAATTCCCTCCCTATTCTCCTCTTCCTAACTTCCCCCTCTACCCTACCTTATTATCTAATGGATTGC…
	MGL240 ATGAATCCCGGCTAAACTTTTTCTCCCTAAGTCTTCTCCTAGGGAACTATATTTAGTAACCTGAATTAGTGAACTGGTCTTGAAATTAACCTTGGCTATTCTCCCCTTAATTTAAATCCTTCCGAGCTTGAAGCCTACTAAATATTTCTTAATCAGACTGCCTCTACTCTCCTACTCTTCTCGTGCTATGTGATTTACTGGCATGAGATTACTATTTACCCCCTGTTGTATACTACTAAGTTGGTCTATAAAACTAGGACTGGTTCTTCCTTCTGATTCCGAAGTCCTTAGGCTCTTCCTTAATGAAGTCTATTACTAGCTAGTTAAAATTCCCTCCCTATTCTCCTCTTCCTAACTTCCCCCTCTACCCTACCTTACTATCTAATGGATTG…
	MGL242 ATGAATCCCGGCTAAACTTTTTCTCCCTAAGTCTTCTCCTAGGGAACTATATTTAGTAACCTGAATTAGTGAACTGGTCTTGAAATTAACCTTGGCTATTCTCCCCTTAATTTAAATCCTTCCGAGCTTGAAGCCTACTAAATATTTCTTAATCAGACTGCCTCTACTCTCCTACTCTTCTCGTGCTATGTGATTTACTGGCATGAGATTACTATTTACCCCCTGTTGTATACTACTAAGTTGGTCTATAAAACTAGGACTGGTTCTTCCTTCTGATTCCGAAGTCCTTAGGCTCTTCCTTAATGAAGTCTATTACTAGCTAGTTAAAATTCCCTCCCTATTCTCCTCTTCCTAACTTCCCCCTCTACCCTACCTTACTATCTAATGGATTG…
	MGL270 ??????????????????????????????????????????????????????????????????????ACCTGAATGATAGTGAACTGGTCTTGAAATTAACCTTGGCTATTCTCCCCTTAATTTAAATCCTTCCGAGCTTGAAGCCTACTAAATATTTCTTAATCAGACTGCCTCTACTCTCCTACTCTTCTCGTGCTATGTGATTTACTGGCATGAGATTACTATTTACCCCCTGTTGTATACTACTAAGTTGGTCTATAAAACTAGGACTGGTTCTTCCTTCTGATTCCGAAGTCCTTAGGCTCTTCCTTAATGAAGTCTATTACTAGCTAGTTAAAATTCCCTCCCTATTCTCCTCTTCCTAACTTCCCCCTCTACCCTACCTTAC…
	MGL241 ATGAATCCCGGCTAAACTTTTTCTCCCTAAGTCTTCTCCTAGGGAACTATATTTAGTAACCTGAATTAGTGAACTGGTCTTGAAATTAACCTTGGCTATTCTCCCCTTAATTTAAATCCTTCCGAGCTTGAAGCCTACTAAATATTTCTTAATCAGACTGCCTCTACTCTCCTACTCTTCTCGTGCTATGTGATTTACTGGCATGAGATTACTATTTACCCCCTGTTGTATACTACTAAGTTGGTCTATAAAACTAGGACTGGTTCTTCCTTCTGATTCCGAAGTCCTTAGGCTCTTCCTTAATGAAGTCTATTACTAGCTAGTTAAAATTCCCTCCCTATTCTCCTCTTCCTAACTTCCCCCTCTACCCTACCTTACTATCTAATGGATTG…
	MGL125 ATGAATCCCGGCTAAACTTTTTCTCCCTAAGCCTTCTCCTAGGGAACTATATTTAGTAACCTGAATTAGTGAACTGGTCTTGAAATTAACCTTGGCTATTCTCCCCTTAATTTAAATCCTTCCGAGCTTGAAGCCTACTAAATACTTCTTAATCAGACTGCCTCTACTCTCCTACTCTTCTCGTGCTATGTGATTTACTGGCATGAGATTACTATTTACCCCCTGTTGTATACTACTAAGTTGATCTATAAAACTAGGACTGGTTCTTCCTTCTGATTCCGAAGTCCTTAGGCTCTTCCCTAATGAAGTCTATTACTAGCTAGTTAAAATTCCCTCCCTATTCTCCTCTTCCTAACTTCCCCCTCTACCCTACCTTATTATCTAATGGATTG…
	MGL128 ATGAATCCCGGCTAAACTTTTTCTCCCTAAGCCTTCTCCTAGGGAACTATATTTAGTAACCTGAATTAGTGAACTGGTCTTGAAATTAACCTTGGCTATTCTCCCCTTAATTTAAATCCTTCCGAGCTTGAAGCCTACTAAATACTTCTTAATCAGACTGCCTCTACTCTCCTACTCTTCTCGTGCTATGTGATTTACTGGCATGAGATTACTATTTACCCCCTGTTGTATACTACTAAGTTGGTCTATAAAACTAGGACTGGTTCTTCCTTCTGATTCCGAAGTCCTTAGGCTCTTCCCTAATGAAGTCTATTACTAGCTAGTTAAAATTCCCTCCCTATTCTCCTCTTCCTAACTTCCCCCTCTACCCTACCTTATTATCTAATGGATTG…
	MGL140 ATGAATCCCGGCTAAACTTTTTCTCCCTAAGCCTTCTCCTAGGGAACTATATTTAGTAACCTGAATTAGTGAACTGGTCTTGAAATTAACCTTGGCTATTCTCCCCTTAATTTAAATCCTTCCGAGCTTGAAGCCTACTAAATACTTCTTAATCAGACTGCCTCTACTCTCCTACTCTTCTCGTGCTATGTGATTTACTGGCATGAGATTACTATTTACCCCCTGTTGTATACTACTAAGTTGGTCTATAAAACTAGGACTGGTTCTTCCTTCTGATTCCGAAGTCCTTAGGCTCTTCCCTAATGAAGTCTATTACTAGCTAGTTAAAATTCCCTCCCTATTCTCCTCTTCCTAACTTCCCCCTCTACCCTACCTTATTATCTAATGGATTG…
	dhb5311 ATGAATCCCGGCTAAACTTTTTCTCCCTAAGCCTTCTCCTAGGGAACTATATTTAGTAACCTGAATTAGTGAACTGGCCTTGAAATTAACCTTAGCTATTCTCCCCTTAATTTAAGTCCTTCCGAGCTTGAAGCCTACTAAATATTTCTTAATCAGACTGCCTCTACTCTCCTACTCTTCTCGTGCTATGTGATTTACTGGCATGAGATATTACTATTTACCCCCTGTTGTATGCTACTAAGTTGATCTATGAAACTAGGATTGGTTCTTCCTTCTGATTCCGAAGTCCTTAGGTTCTTCCTTAATGAAGTCTATTACTAGCTAGTTAAAATTCCCTCCTACTATTCTCCTCTTCCTAACTTCCCCCTCTGCCCTACCTTATTATCATAGA…
	gms579 ATGAACCCCGGCTAAACTTTTTCTCCCTAAGCCTTCTCCTAGGGAACTATATTTAGTAACCTGAATTAGTGAACTGGCCTTGAAATTAACCTTAGCTATTCTCCCCTTAATTTAAGTCCTTCCGAGCTTGAAGCCTACTAAATATTTCTTAATCAGACTGCCTCTACTCTCCTACTCTTCTCGTGCTATGTGATTTACTGGCGTGAGATATTACTATTTACCCCCTATTGTATGCTACTAAGTTGATCTATGAAACTAGGATTGGTTCTTCCTTCTGATTCCGAAGTCCTTAGGTTCTTCCTTAATGAAGTCTATTACTAGCTAGTTAAAATTCCCTCCTACTGTTCTCCTCTTCCTAACTTCCCCCTCTGCCCTACCTTATTATCATGGAT…
	JK09372 ATGAACCCCGGCTAAACTTTTTCTCCCTAAGCCTTCTCCTAGGGAACTATATTTAGTAACCTGAATTAGTGAACTGGCCTTGAAATTAACCTTAGCTATTCTCCCCTTAATTTAAGTCCTTCCGAGCTTGAAGCCTACTAAATATTTCTTAATCAGACTGCCTCTACTCTCCTACTCTTCTCGTGCTATGTGATTTACTGGCGTGAGATATTACTATTTACCCCCTATTGTATGCTACTAAGTTGATCTATGAAACTAGGATTGGTTCTTCCTTCTGATTCCGAAGTCCTTAGGTTCTTCCTTAATGAAGTCTATTACTAGCTAGTTAAAATTCCCTCCTACTGTTCTCCTCTTCCTAACTTCCCCCTCTGCCCTACCTTATTATCATGGA…
	JK09373 ATGAACCCCGGCTAAACTTTTTCTCCCTAAGCCTTCTCCTAGGGAACTATATTTAGTAACCTGAATTAGTGAACTGGCCTTGAAATTAACCTTAGCTATTCTCCCCTTAATTTAAGTCCTTCCGAGCTTGAAGCCTACTAAATATTTCTTAACTAGACTGCCTCTACTCTCCTACTCTTCTCGTGCTATGTGATTTACTGGCATGAGATATTACTATTTACCCCCTGTTGTATGCTACTAAGTTGATCTATGAAACTAGGATTGGTTCTTCCTTCTGATTCCGAAGTCCTTAGGTTCTTCCTTAATGAAGTCTATTACTAGCTAGTTAAAATTCCCTCCTACTGTTCTCCTCTTCCTAACTTCCCCCTCTGCCCTACCCTATTATCATGGA…
	JK09376 ATGAATCCCGGCTAAACTTTTTCTCCCTAAGCCTTCTCCTAGGGAACTATATTTAGTAACCTGAATTAGTGAACTGGCCTTGAAATTAACCTTAGCTATTCTCCCCTTAATTTAAGTCCTTCCGAGCTTGAAGCCTACTAAATATTTCTTAATCAGACTGCCTCTACTCTCCTACTCTTCTCGTGCTATGTGATTTACTGGCATGAGATATTACTATTTACCCCCTGTTGTATGCTACTAAGTTGATCTATGAAACTAGGATTGGTTCTTCCTTCTGATTCCGAAGTCCTTAGGTTCTTCCTTAATGAAGTCTATTACTAGCTAGTTAAAATTCCCTCCTACTATTCTCCTCTTCCTAACTTCCCCCTCTGCCCTACCTTATTATCATAGA…
	JK09374 ATGAATCCCGGCTAAACTTTTTCTCCCTAAGCCTTCTCCTAGGGAACTATATTTAGTAACCTGAATTAGTGAACTGGCCTTGAAATTAACCTTAGCTATTCTCCCCTTAATTTAAGTCCTTCCGAGCTTGAAGCCTACTAAATATTTCTTAATCAGACTGCCTCTACTCTCCTACTCTTCTCGTGCTATGTGATTTACTGGCATGAGATATTACTATTTACCCCCTGTTGTATGCTACTAAGTTGATCTATGAAACTAGGATTGGTTCTTCCTTCTGATTCCGAAGTCCTTAGGTTCTTCCTTAATGAAGTCTATTACTAGCTAGTTAAAATTCCCTCCTACTATTCTCCTCTTCCTAACTTCCCCCTCTGCCCTACCTTATTATCATAGA…
	JK10075 ATGAATCCCGGCTAAACTTTTTCTCCCTAAGCCTTCTCCTAGGGAACTATATTTAGTAACCTGAATTAGTGAACTGGCCTTGAAATTAACCTTAGCTATTCTCCCCTTAATTTAAGTCCTTCCGAGCTTGAAGCCTACTAAATATTTCTTAATCAGACTGCCTCTACTCTCCTACTCTTCTCGTGCTATGTGATTTACTGGCATGAGATATTACTATTTACCCCCTGTTGTATGCTACTAAGTTGATCTATGAAACTAGGATTGGTTCTTCCTTCTGATTCCGAAGTCCTTAGGTTCTTCCTTAATGAAGTCTATTACTAGCTAGTTAAAATTCCCTCCTACTATTCTCCTCTTCCTAACTTCCCCCTCTGCCCTACCTTATTATCATAGA…
	JK10108 ATGAACCCCGGCTAAACTTTTTCTCCCTAAGCCTTCTCCTAGGGAACTATATTTAGTAACCTGAATTAGTGAACTGGCCTTGAAATTAACCTTAGCTATTCTCCCCTTAATTTAAGTCCTTCCGAGCTTGAAGCCTACTAAATATTTCTTAACTAGACTGCCTCTACTCTCCTACTCTTCTCGTGCTATGTGATTTACTGGCATGAGATATTACTATTTACCCCCTGTTGTATGCTACTAAGTTGATCTATGAAACTAGGATTGGTTCTTCCTTCTGATTCCGAAGTCCTTAGGTTCTTCCTTAATGAAGTCTATTACTAGCTAGTTAAAATTCCCTCCTACTGTTCTCCTCTTCCTAACTTCCCCCTCTGCCCTACCCTATTATCATGGA…
	JK10112 ATGAACCCCGGCTAAACTTTTTCTCCCTAAGCCTTCTCCTAGGGAACTATATTTAGTAACCTGAATTAGTGAACTGGCCTTGAAATTAACCTTAGCTATTCTCCCCTTAATTTAAGTCCTTCCGAGCTTGAAGCCTACTAAATATTTCTTAATCAGACTGCCTCTACTCTCCTACTCTTCTCGTGCTATGTGATTTACTGGCGTGAGATATTACTATTTACCCCCTATTGTATGCTACTAAGTTGATCTATGAAACTAGGATTGGTTCTTCCTTCTGATTCCGAAGTCCTTAGGTTCTTCCTTAATGAAGTCTATTACTAGCTAGTTAAAATTCCCTCCTACTGTTCTCCTCTTCCTAACTTCCCCCTCTGCCCCCTTATTATCATGGATT…
	JK10113 ATGAACCCCGGCTAAACTTTTTCTCCCTAAGCCTTCTCCTAGGGAACTATATTTAGTAACCTGAATTAGTGAACTGGCCTTGAAATTAACCTTAGCTATTCTCCCCTTAATTTAAGTCCTTCCGAGCTTGAAGCCTACTAAATATTTCTTAACTAGACTGCCTCTACTCTCCTACTCTTCTCGTGCTATGTGATTTACTGGCATGAGATATTACTATTTACCCCCTGTTGTATGCTACTAAGTTGATCTATGAAACTAGGATTGGTTCTTCCTTCTGATTCCGAAGTCCTTAGGTTCTTCCTTAATGAAGTCTATTACTAGCTAGTTAAAATTCCCTCCTACTGTTCTCCTCTTCCTAACTTCCCCCTCTGCCCTACCTTATTATCATGGA…
	JK10117 ATGAATCCCGGCTAAACTTTTTCTCCCTAAGCCTTCTCCTAGGGAACTATATTTAGTAACCTGAATTAGTGAACTGGCCTTGAAATTAACCTTAGCTATTCTCCCCTTAATTTAAGTCCTTCCGAGCTTGAAGCCTACTAAATATTTCTTAATCAGACTGCCTCTACTCTCCTACTCTTCTCGTGCTATGTGATTTACTGGCATGAGATATTACTATTTACCCCCTGTTGTATGCTACTAAGTTGATCTATGAAACTAGGATTGGTTCTTCCTTCTGATTCCGAAGTCCTTAGGTTCTTCCTTAATGAAGTCTATTACTAGCTAGTTAAAATTCCCTCCTACTATTCTCCTCTTCCTAACTTCCCCCTCTGCCCTACCTTATTATCATAGA…
	JK10173 ATGAATCCCGGCTAAACTTTTTCTCCCTAAGCCTTCTCCTAGGGAACTATATTTAGTAACCTGAATTAGTGAACTGGCCTTGAAATTAACCTTAGCTATTCTCCCCTTAATTTAAGTCCTTCCGAGCTTGAAGCCTACTAAATATTTCTTAATCAGACTGCCTCTACTCTCCTACTCTTCTCGTGCTATGTGATTTACTGGCATGAGATATTACTATTTACCCCCTGTTGTATGCTACTAAGTTGATCTATGAAACTAGGATTGGTTCTTCCTTCTGATTCCGAAGTCCTTAGGTTCTTCCTTAATGAAGTCTATTACTAGCTAGTTAAAATTCCCTCCTACTATTCTCCTCTTCCTAACTTCCCCCTCTGCCCTACCTTATTATCATAGA…
	JK10174 ATGAACCCCGGCTAAACTTTTTCTCCCTAAGCCTTCTCCTAGGGAACTATATTTAGTAACCTGAATTAGTGAACTGGCCTTGAAATTAACCTTAGCTATTCTCCCCTTAATTTAAGTCCTTCCGAGCTTGAAGCCTACTAAATATTTCTTAATCAGACTGCCTCTACTCTCCTACTCTTCTCGTGCTATGTGATTTACTGGCATGAGATATTACTATTTACCCCCTGTTGTATGCTACTAAGTTGATCTATGAAACTAGGATTGGTTCTTCCTTCTGATTCCGAAGTCCTTAGGTTCTTCCTTAATGAAGTCTATTACTAGCTAGTTAAAATTCCCTCCTACTGTTCTCCTCTTCCTAACTTCCCCCTCTGCCCTACCTTATTATCATGGA…
	JK10A ATGAACCCCGGCTAAACTTTTTCTCCCTAAGCCTTCTCCTAGGGAACTATATTTAGTAACCTGAATTAGTGAACTGGCCTTGAAATTAACCTTAGCTATTCTCCCCTTAATTTAAGTCCTTCCGAGCTTGAAGCCTACTAAATATTTCTTAATCAGACTGCCTCTACTCTCCTACTCTTCTCGTGCTATGTGATTTACTGGCATGAGATATTACTATTTACCCCCTGTTGTATGCTACTAAGTTGATCTATGAAACTAGGATTGGTTCTTCCTTCTGATTCCGAAGTCCTTAGGTTCTTCCTTAATGAAGTCTATTACTAGCTAGTTAAAATTCCCTCCTACTGTTCTCCTCTTCCTAACTTCCCCCTCTGCCCTACCTTATTATCATGGATT…
	JK10B ATGAATCCCGGCTAAACTTTTTCTCCCTAAGCCTTCTCCTAGGGAACTATATTTAGTAACCTGAATTAGTGAACTGGCCTTGAAATTAACCTTAGCTATTCTCCCCTTAATTTAAGTCCTTCCGAGCTTGAAGCCTACTAAATATTTCTTAATCAGACTGCCTCTACTCTCCTACTCTTCTCGTGCTATGTGATTTACTGGCATGAGATATTACTATTTACCCCCTGTTGTATGCTACTAAGTTGATCTATGAAACTAGGATTGGTTCTTCCTTCTGATTCCGAAGTCCTTAGGTTCTTCCTTAATGAAGTCTATTACTAGCTAGTTAAAATTCCCTCCTACTATTCTCCTCTTCCTAACTTCCCCCTCTGCCCTACCTTATTATCATAGATT…
	JK10C ATGAATCCCGGCTAAACTTTTTCTCCCTAAGCCTTCTCCTAGGGAACTATATTTAGTAACCTGAATTAGTGAACTGGCCTTGAAATTAACCTTAGCTATTCTCCCCTTAATTTAAGTCCTTCCGAGCTTGAAGCCTACTAAATATTTCTTAATCAGACTGCCTCTACTCTCCTACTCTTCTCGTGCTATGTGATTTACTGGCATGAGATATTACTATTTACCCCCTGTTGTATGCTACTAAGTTGATCTATGAAACTAGGATTGGTTCTTCCTTCTGATTCCGAAGTCCTTAGGTTCTTCCTTAATGAAGTCTATTACTAGCTAGTTAAAATTCCCTCCTACTATTCTCCTCTTCCTAACTTCCCCCTCTGCCCTACCTTATTATCATGGATT…
	JK10D ATGAACCCCGGCTAAACTTTTTCTCCCTAAGCCTTCTCCTAGGGAACTATATTTAGTAACCTGAATTAGTGAACTGGCCTTGAAATTAACCTTAGCTATTCTCCCCTTAATTTAAGTCCTTCCGAGCTTGAAGCCTACTAAATATTTCTTAATCAGACTGCCTCTACTCTCCTACTCTTCTCGTGCTATGTGATTTACTGGCATGAGATATTACTATTTACCCCCTGTTGTATGCTACTAAGTTGATCTATGAAACTAGGATTGGTTCTTCCTTCTGATTCCGAAGTCCTTAGGTTCTTCCTTAATGAAGTCTATTACTAGCTAGTTAAAATTCCCTCCTACTGTTCTCCTCTTCCTAACTTCCCCCTCTGCCCTACCTTATTATCATGGATT…
	JK09167 ATGAATCCCGGCTAAACTTTTTCTCCCTAAGCCTTCTCCTAGGGAACTATATTTAGTAACCTGAATTAGTGAACTGGCCTTGAAATTAACCTTAGCTATTCTCCCCTTAATTTAAGTCCTTCCGAGCTTGAAGCCTACTAAATATTTCTTAATCAGACTGCCTCTACTCTCCTACTCTTCTCGTGCTATGTGATTTACTGGCATGAGATATTACTATTTACCCCCTGTTGTATGCTACTAAGTTGATCTATGAAACTAGGATTGGTTCTTCCTTCTGATTCCGAAGTCCTTAGGTTCTTCCTTAATGAAGTCTATTACTAGCTAGTTAAAATTCCCTCCTACTATTCTCCTCTTCCTAACTTCCCCCTCTGCCCTACCTTATTATCATAGA…
	JK06453 ATGAATCCCGGCTAAACTTTTTCTCCCTAAGCCTTCTCCTAGGGAACTATATTTAGTAACCTGAATTAGTGAACTGGCCTTGAAATTAACCTTAGCTATTCTCCCCTTAATTTAAGTCCTTCCGAGCTTGAAGCCTACTAAATATTTCTTAATCAGACTGCCTCTACTCTCCTACTCTTCTCGTGCTATGTGATTTACTGGCATGAGATATTACTATTTACCCCCTGTTGTATGCTACTAAGTTGATCTATGAAACTAGGATTGGTTCTTCCTTCTGATTCCGAAGTCCTTAGGTTCTTCCTTAATGAAGTCTATTACTAGCTAGTTAAAATTCCCTCCTACTATTCTCTTCTTCCTAACTTCCCCCTCTGCCCTACCTTATTATCATGGA…
	JK06455 ATGAATCCCGGCTAAACTTTTTCTCCCTAAGCCTTCTCCTAGGGAACTATATTTAGTAACCTGAATTAGTGAACTGGCCTTGAAATTAACCTTAGCTATTCTCCCCTTAATTTAAGTCCTTCCGAGCTTGAAGCCTACTAAATATTTCTTAATCAGACTGCCTCTACTCTCCTACTCTTCTCGTGCTATGTGATTTACTGGCATGAGATATTACTATTTACCCCCTGTTGTATGCTACTAAGTTGATCTATGAAACTAGGATTGGTTCTTCCTTCTGATTCCGAAGTCCTTAGGTTCTTCCTTAATGAAGTCTATTACTAGCTAGTTAAAATTCCCTCCTACTATTCTCCTCTTCCTAACTTCCCCCTCTGCCCTACCTTATTATCATGGA…
	JK06456 ATGAATCCCGGCTAAACTTTTTCTCCCTAAGCCTTCTCCTAGGGAACTATATTTAGTAACCTGAATTAGTGAACTGGCCTTGAAATTAACCTTAGCTATTCTCCCCTTAATTTAAGTCCTTCCGAGCTTGAAGCCTACTAAATATTTCTTAATCAGACTGCCTCTACTCTCCTACTCTTCTCGTGCTATGTGATTTACTGGCATGAGATATTACTATTTACCCCCTGTTGTATGCTACTAAGTTGATCTATGAAACTAGGATTGGTTCTTCCTTCTGATTCCGAAGTCCTTAGGTTCTTCCTTAATGAAGTCTATTACTAGCTAGTTAAAATTCCCTCCTACTATTCTCCTCTTCCTAACTTCCCCCTCTGCCCTACCTTATTATCATGGA…
	JK06457 ATGAATCCCGGCTAAACTTTTTCTCCCTAAGCCTTCTCCTAGGGAACTATATTTAGTAACCTGAATTAGTGAACTGGCCTTGAAATTAACCTTAGCTATTCTCCCCTTAATTTAAGTCCTTCCGAGCTTGAAGCCTACTAAATATTTCTTAATCAGACTGCCTCTACTCTCCTACTCTTCTCGTGCTATGTGATTTACTGGCATGAGATATTACTATTTACCCCCTGTTGTATGCTACTAAGTTGATCTATGAAACTAGGATTGGTTCTTCCTTCTGATTCCGAAGTCCTTAGGTTCTTCCTTAATGAAGTCTATTACTAGCTAGTTAAAATTCCCTCCTACTATTCTCCTCTTCCTAACTTCCCCCTCTGCCCTACCTTATTATCATGGA…
	405 ATGAATCCCGGCTAAACTTTTTCTCCCTAAGCCTTCTCCTAGGGAACTATATTTAGTAACCTGAATTAGTGAACTGGCCTTGAAATTAACCTTAGCTATTCTCCCCTTAATTTAAGTCCTTCCGAGCTTGAAGCCTACTAAATATTTCTTAATCAGACTGCCTCTACTCTCCTACTCTTCTCGTGCTATGTGATTTACTGGCATGAGATATTACTATTTACCCCCTGTTGTATGCTACTAAGTTGATCTATGAAACTAGGATTGGTTCTTCCTTCTGATTCCGAAGTCCTTAGGTTCTTCCTTAATGAAGTCTATTACTAGCTAGTTAAAATTCCCTCCTACTATTCTCCTCTTCCTAACTTCCCCCTCTGCCCTACCTTATTATCATGGATTGC…
	413 ATGAATCCCGGCTAAACTTTTTCTCCCTAAGCCTTCTCCTAGGGAACTATATTTAGTAACCTGAATTAGTGAACTGGCCTTGAAATTAACCTTAGCTATTCTCCCCTTAATTTAAGTCCTTCCGAGCTTGAAGCCTACTAAATATTTCTTAATCAGACTGCCTCTACTCTCCTACTCTTCTCGTGCTATGTGATTTACTGGCATGAGATATTACTATTTACCCCCTGTTGTATGCTACTAAGTTGATCTATGAAACTAGGATTGGTTCTTCCTTCTGATTCCGAAGTCCTTAGGTTCTTCCTTAATGAAGTCTATTACTAGCTAGTTAAAATTCCCTCCTACTATTCTCCTCTTCCTAACTTCCCCCTCTGCCCTACCTTATTATCATGGATTGC…
	420 ATGAATCCCGGCTAAACTTTTTCTCCCTAAGCCTTCTCCTAGGGAACTATATTTAGTAACCTGAATTAGTGAACTGGTCTTGAAATTAACCTTAGCTATTCTCCCCCTAATTTAAGTCCTTCCGAGCTTGAAGCCTACTAAATATTTCTTAATCAGACTGCCTCTACTCTCCTACTCTTCTCGTGCTATGTGATTTACTGGCATGAGATATTACTATTTACCCCCTGTTGTATGCTACTAAGTTGATCTATGAAACTAGGATTGGTTCTTCCTTCTGATTCCGAAGTCCTTAGGTTCTTCCTTAATGAAGTCTATTACTAGCTAGTTAAAATTCCCTCCTACTATTCTCCTCTTCCTAACTTCCCCCTCTGCCCTACCTTATTATCATGGATTGC…
	463 ATGAATCCCGGCTAAACTTTTTCTCCCTAAGCCTTCTCCTAGGGAACTATATTTAGTAACCTGAATTAGTGAACTGGCCTTGAAATTAACCTTAGCTATTCTCCCCTTAATTTAAGTCCTTCCGAGCTTGAAGCCTACTAAATATTTCTTAATCAGACTGCCTCTACTCTCCTACTCTTCTCGTGCTATGTGATTTACTGGCATGAGATATTACTATTTACCCCCTGTTGTATGCTACTAAGTTGATCTATGAAACTAGGATTGGTTCTTCCTTCTGATTCCGAAGTCCTTAGGTTCTTCCTTAATGAAGTCTATTACTAGCTAGTTAAAATTCCCTCCTACTATTCTCCTCTTCCTAACTTCCCCCTCTGCCCTACCTTATTATCATAGATTGC…
	471 ATGAATCCCGGCTAAACTTTTTCTCCCTAAGCCTTCTCCTAGGGAACTATATTTAGTAACCTGAATTAGTGAACTGGCCTTGAAATTAACCTTAGCTATTCTCCCCTTAATTTAAGTCCTTCCGAGCTTGAAGCCTACTAAATATTTCTTAATCAGACTGCCTCTACTCTCCTACTCTTCTCGTGCTATGTGATTTACTGGCATGAGATATTACTATTTACCCCCTGTTGTATGCTACTAAGTTGATCTATGAAACTAGGATTGGTTCTTCCTTCTGATTCCGAAGTCCTTAGGTTCTTCCTTAATGAAGTCTATTACTAGCTAGTTAAAATTCCCTCCTACTATTCTCCTCTTCCTAACTTCCCCCTCTGCCCTACCTTATTATCATGGATTGC…
	503 ATGAATCCCGGCTAAACTTTTTCTCCCTAAGCCTTCTCCTAGGGAACTATATTTAGTAACCTGAATTAGTGAACTGGCCTTGAAATTAACCTTAGCTATTCTCCCCTTAATTTAAGTCCTTCCGAGCTTGAAGCCTACTAAATATTTCTTAATCAGACTGCCTCTACTCTCCTACTCTTCTCGTGCTATGTGATTTACTGGCATGAGATATTACTATTTACCCCCTGTTGTATGCTACTAAGTTGATCTATGAAACTAGGATTGGTTCTTCCTTCTGATTCCGAAGTCCTTAGGTTCTTCCTTAATGAAGTCTATTACTAGCTAGTTAAAATTCCCTCCTACTATTCTCCTCTTCCTAACTTCCCCCTCTGCCCTACCTTATTATCATGGATTGC…
	504 ATGAATCCCGGCTAAACTTTTTCTCCCTAAGCCTTCTCCTAGGGAACTATATTTAGTAACCTGAATTAGTGAACTGGCCTTGAAATTAACCTTAGCTATTCTCCCCTTAATTTAAGTCCTTCCGAGCTTGAAGCCTACTAAATATTTCTTAATCAGACTGCCTCTACTCTCCTACTCTTCTCGTGCTATGTGATTTACTGGCATGAGATATTACTATTTACCCCCTGTTGTATGCTACTAAGTTGATCTATGAAACTAGGATTGGTTCTTCCTTCTGATTCCGAAGTCCTTAGGTTCTTCCTTAATGAAGTCTATTACTAGCTAGTTAAAATTCCCTCCTACTATTCTCCTCTTCCTAACTTCCCCCTCTGCCCTACCTTATTATCATGGATTGC…
	510 ATGAATCCCGGCTAAACTTTTTCTCCCTAAGCCTTCTCCTAGGGAACTATATTTAGTAACCTGAATTAGTGAACTGGCCTTGAAATTAACCTTAGCTATTCTCCCCTTAATTTAAGTCCTTCCGAGCTTGAAGCCTACTAAATATTTCTTAATCAGACTGCCTCTACTCTCCTACTCTTCTCGTGCTATGTGATTTACTGGCATGAGATATTACTATTTACCCCCTGTTGTATGCTACTAAGTTGATCTATGAAACTAGGATTGGTTCTTCCTTCTGATTCCGAAGTCCTTAGGTTCTTCCTTAATGAAGTCTATTACTAGCTAGTTAAAATTCCCTCCTACTATTCTCCTCTTCCTAACTTCCCCCTCTGCCCTACCTTATTATCATAGATTGC…
	348 ATGAATCCCGGCTAAACTTTTTCTCCCTAAGCCTTCTCCTAGGGAACTATATTTAGTAACCTGAATTAGTGAACTGGCCTTGAAATTAACCTTAGCTATTCTCCCCTTAATTTAAGTCCTTCCGAGCTTGAAGCCTACTAAATATTTCTTAATCAGACTGCCTCTACTCTCCTACTCTTCTCGTGCTATGTGATTTACTGGCATGAGATATTACTATTTACCCCCTGTTGTATGCTACTAAGTTGATCTATGAAACTAGGATTGGTTCTTCCTTCTGATTCCGAAGTCCTTAGGTTCTTCCTTAATGAAGTCTATTACTAGCTAGTTAAAATTCCCTCCTACTATTCTCCTCTTCCTAACTTCCCCCTCTGCCCTACCTTATTATCATGGATTGC…
	632 ATGAATCCCGGCTAAACTTTTTCTCCCTAAGCCTTCTCCTAGGGAACTATATTTAGTAACCTGAGTTAGTGAACTGGTCTTGAAATTAACCTTAGCTATTCTCCCCTTAATTTAAGTCCTTCCGAGCTTGAAGCCTACTAAATATTTCTTAATCAGACTGCCTCTACTCTCCTACTCTTCTCGTGCTATGTGATTTACTGGCATGAGATATTACTATTTACCCCCTGTTGTATGCTACTAAGTTGATCTATGAAACTAGGATTGGTTCTTCCTTCTGATTCCGAAGTCCTTAGGTTCTTCCTTAATGAAGTCTATTACTAGCTAGTTAAAATTCCCTCCTACTATTCTCCTCTTCCTAACTTCCCCCTCTGCCCTACCTTATTATCATGGATTGC…
	641 ATGAATCCCGGCTAAACTTTTTCTCCCTAAGCCTTCTCCTAGGGAACTATATTTAGTAACCTGAATTAGTGAACTGGCCTTGAAATTAACCTTAGCTATTCTCCCCTTAATTTAAGTCCTTCCGAGCTTGAAGCCTACTAAATATTTCTTAATCAGACTGCCTCTACTCTCCTACTCTTCTCGTGCTATGTGATTTACTGGCATGAGATATTACTATTTACCCCCTGTTGTATGCTACTAAGTTGATCTATGAAACTAGGATTGGTTCTTCCTTCTGATTCCGAAGTCCTTAGGTTCTTCCTTAATGAAGTCTATTACTAGCTAGTTAAAATTCCCTCCTACTATTCTCCTCTTCCTAACTTCCCCCTCTGCCCTACCTTATTATCATGGATTGC…
	663 ATGAACCCCGGCTAAACTTTTTCTCCCTAAGCCTTCTCCTAGGGAACTATATTTAGTAACCTGAGTTAGTGAACTGGTCTTGAAATTAACCTTATCTATTCTCCCCTTAATTTAAGTCCTTCCGAGCTTGAAGCCTACTAAATATTTCTTAATCAGACTGCCTCTACTCTCCTACTCTTCTCGTGCTATGTGATTTACTGGCATGAGATATCTATTTACCCCCTGTTGTATGCTACTAAGTTGATCTATGAAACTAGGATTGGTTCTTCCTTCTGATTCCGAAGTCCTTAGGTTCTTCCTTAATGAAGTCTATTACTAGCTAGTTAAAATTCCCTCCTACTATTCTCCTCTTCCTAACTTCCCCCTCTGCCCTACCTTATTATCATGGATTGCTT…
	642 ATGAATCCCGGCTAAACTTTTTCTCCCTAAGCCTTCTCCTAGGGAACTATATTTAGTAACCTGAGTTAGTGAACTGGTCTTGAAATTAACCTTAGCTATTCTCCCCTTAATTTAAGTCCTTCCGAGCTTGAAGCCTACTAAATATTTCTTAATCAGACTGCCTCTACTCTCCTACTCTTCTCGTGCTATGTGATTTACTGGCATGAGATATTACTATTTACCCCCTGTTGTATGCTACTAAGTTGATCTATGAAACTAGGATTGGTTCTTCCTTCTGATTCCGAAGTCCTTAGGTTCTTCCTTAATGAAGTCTATTACTAGCTAGTTAAAATTCCCTCCTACTATTCTCCTCTTCCTAACTTCCCCCTCTGCCCTACCTTATTATCATGGATTGC…
	jk11265 ATGAATCCCGGCTAAACTTTTTCTCCCTAAGCCTTCTCCTAGGGAACTATATTTAGTAACCTGAATTAGTGAACTGGCCTTGAAATTAACCTTAGCTATTCTCCCCTTAATTTAAGTCCTTCCGAGCTTGAAGCCTACTAAATATTTCTTAATCAGACTGCCTCTACTCTCCTACTCTTCTCGTGCTATGTGATTTACTGGCATGAGATATTACTATTTACCCCCTGTTGTATGCTACTAAGTTGATCTATGAAACTAGGATTGGTTCTTCCTTCTGATTCCGAAGTCCTTAGGTTCTTCCTTAATGAAGTCTATTACTAGCTAGTTAAAATTCCCTCCTACTATTCTCCTCTTCCTAACTTCCCCCTCTGCCCTACCTTATTATCATGGA…
	jk11266 ATGAATCCCGGCTAAACTTTTTCTCCCTAAGCCTTCTCCTAGGGAACTATATTTAGTAACCTGAATTAGTGAACTGGCCTTGAAATTAACCTTAGCTATTCTCCCCTTAATTTAAGTCCTTCCGAGCTTGAAGCCTACTAAATATTTCTTAATCAGACTGCCTCTACTCTCCTACTCTTCTCGTGCTATGTGATTTACTGGCATGAGATATTACTATTTACCCCCTGTTGTATGCTACTAAGTTGATCTATGAAACTAGGATTGGTTCTTCCTTCTGATTCCGAAGTCCTTAGGTTCTTCCTTAATGAAGTCTATTACTAGCTAGTTAAAATTCCCTCCTACTATTCTCCTCTTCCTAACTTCCCCCTCTGCCCTACCTTATTATCATGGA…
	jk11279 ATGAATCCCGGCTAAACTTTTTCTCCCTAAGCCTTCTCCTAGGGAACTATATTTAGTAACCTGAATTAGTGAACTGGTCTTGAAATTAACCTTAGCTATTCTCCCCCTAATTTAAGTCCTTCCGAGCTTGAAGCCTACTAAATATTTCTTAATCAGACTGCCTCTACTCTCCTACTCTTCTCGTGCTATGTGATTTACTGGCATGAGATATTACTATTTACCCCCTGTTGTATGCTACTAAGTTGATCTATGAAACTAGGATTGGTTCTTCCTTCTGATTCCGAAGTCCTTAGGTTCTTCCTTAATGAAGTCTATTACTAGCTAGTTAAAATTCCCTCCTACTATTCTCCTCTTCCTAACTTCCCCCTCTGCCCTACCTTATTATCATGGA…
	jk11290 ATGAATCCCGGCTAAACTTTTTCTCCCTAAGCCTTCTCCTAGGGAACTATATTTAGTAACCTGAATTAGTGAACTGGCCTTGAAATTAACCTTAGCTATTCTCCCCTTAATTTAAGTCCTTCCGAGCTTGAAGCCTACTAAATATTTCTTAATCAGACTGCCTCTACTCTCCTACTCTTCTCGTGCTATGTGATTTACTGGCATGAGATATTACTATTTACCCCCTGTTGTATGCTACTAAGTTGATCTATGAAACTAGGATTGGTTCTTCCTTCTGATTCCGAAGTCCTTAGGTTCTTCCTTAATGAAGTCTATTACTAGCTAGTTAAAATTCCCTCCTACTATTCTCCTCTTCCTAACTTCCCCCTCTGCCCTACCTTATTATCATGGA…
	jk11291 ATGAATCCCGGCTAAACTTTTTCTCCCTAAGCCTTCTCCTAGGGAACTATATTTAGTAACCTGAATTAGTGAACTGGCCTTGAAATTAACCTTAGCTATTCTCCCCTTAATTTAAGTCCTTCCGAGCTTGAAGCCTACTAAATATTTCTTAATCAGACTGCCTCTACTCTCCTACTCTTCTCGTGCTATGTGATTTACTGGCATGAGATATTACTATTTACCCCCTGTTGTATGCTACTAAGTTGATCTATGAAACTAGGATTGGTTCTTCCTTCTGATTCCGAAGTCCTTAGGTTCTTCCTTAATGAAGTCTATTACTAGCTAGTTAAAATTCCCTCCTACTATTCTCCTCTTCCTAACTTCCCCCTCTGCCCTACCTTATTATCATGGA…
	jk11305a ATGAACCCCGGCTAAACTTTTTCTCCCTAAGCCTTCTCCTAGGGAACTATATTTAGTAACCTGAGTTAGTGAACTGGTCTTGAAATTAACCTTAGCTATTCTCCCCTTAATTTAAGTCCTTCCGAGCTTGAAGCCTACTAAATATTTCTTAATCAGACTGCCTCTACTCTCCTACTCTTCTCGTGCTATGTGATTTACTGGCATGAGATATCTATTTACCCCCTGTTGTATGCTACTAAGTTGATCTATGAAACTAGGATTGGTTCTTCCTTCTGATTCCGAAGTCCTTAGGTTCTTCCTTAATGAAGTCTACTACTAGCTAGTTAAAATTCCCTCCTACTATTCTCCTCTTCCTAACTTCCCCCTCTGCCCTACCTTATTATCATGGAT…
	jk11306 ATGAATCCCGGCTAAACTTTTTCTCCCTAAGCCTTCTCCTAGGGAACTATATTTAGTAACCTGAATTAGTGAACTGGCCTTGAAATTAACCTTAGCTATTCTCCCCTTAATTTAAGTCCTTCCGAGCTTGAAGCCTACTAAATATTTCTTAATCAGACTGCCTCTACTCTCCTACTCTTCTCGTGCTATGTGATTTACTGGCATGAGATATTACTATTTACCCCCTGTTGTATGCTACTAAGTTGATCTATGAAACTAGGATTGGTTCTTCCTTCTGATTCCGAAGTCCTTAGGTTCTTCCTTAATGAAGTCTATTACTAGCTAGTTAAAATTCCCTCCTACTATTCTCCTCTTCCTAACTTCCCCCTCTGCCCTACCTTATTATCATGGA…
	jk11313 ATGAACCCCGGCTAAACTTTTTCTCCCTAAGCCTTCTCCTAGGGAACTATATTTAGTAACCTGAGTTAGTGAACTGGTCTTGAAATTAACCTTAGCTATTCTCCCCTTAATTTAAGTCCTTCCGAGCTTGAAGCCTACTAAATATTTCTTAATCAGACTGCCTCTACTCTCCTACTCTTCTCGTGCTATGTGATTTACTGGCATGAGATATCTATTTACCCCCTGTTGTATGCTACTAAGTTGATCTATGAAACTAGGATTGGTTCTTCCTTCTGATTCCGAAGTCCTTAGGTTCTTCCTTAATGAAGTCTATTACTAGCTAGTTAAAATTCCCTCCTACTATTCTCCTCTTCCTAACTTCCCCCTCTGCCCTACCTTATTATCATGGATT…
	jk11315 ATGAACCCCGGCTAAACTTTTTCTCCCTAAGCCTTCTCCTAGGGAACTATATTTAGTAACCTGAGTTAGTGAACTGGTCTTGAAATTAACCTTAGCTATTCTCCCCTTAATTTAAGTCCTTCCGAGCTTGAAGCCTACTAAATATTTCTTAATCAGACTGCCTCTACTCTCCTACTCTTCTCGTGCTATGTGATTTACTGGCATGAGATATCTATTTACCCCCTGTTGTATGCTACTAAGTTGATCTATGAAACTAGGATTGGTTCTTCCTTCTGATTCCGAAGTCCTTAGGTTCTTCCTTAATGAAGTCTATTACTAGCTAGTTAAAATTCCCTCCTACTATTCTCCTCTTCCTAACTTCCCCCTCTGCCCTACCTTATTATCATGGATT…
	jk11327 ATGAATCCCGGCTAAACTTTTTCTCCCTAAGCCTTCTCCTAGGGAACTATATTTAGTAACCTGAGTTAGTGAACTGGTCTTGAAATTAACCTTAGCTATTCTCCCCTTAATTTAAGTCCTTCCGAGCTTGAAGCCTACTAAATATTTCTTAATCAGACTGCCTCTACTCTCCTACTCTTCTCGTGCTATGTGATTTACTGGCATGAGATATTACTATTTACCCCCTGTTGTATGCTACTAAGTTGATCTATGAAACTAGGATTGGTTCTTCCTTCTGATTCCGAAGTCCTTAGGTTCTTCYTTAATGAAGTCTATTACTAGCTAGTTAAAATTCCCTCCTACTATTCTCCTCTTCCTAACTTCCCCCTCTGCCCTACCTTATTATCATGGA…
	JK09446 ATGAACCCCGGCTAAACTTTTTCTCCCTAAGCCTTCTCCTAGGGAACTATATTTAGTAACCTGAGTTAGTGAACTGGTCTTGAAATTAACCTTAGCTATTCTCCCCTTAATTTAAGTCCTTCCGAGCTTGAAGCCTACTAAATATTTCTTAATCAGACTGCCTCTACTCTCCTACTCTTCTCGTGCTATGTGATTTACTGGCATGAGATATCTATTTACCCCCTGTTGTATGCTACTAAGTTGATCTATGAAACTAGGATTGGTTCTTCCTTCTGATTCCGAAGTCCTTAGGTTCTTCCTTAATGAAGTCTACTACTAGCTAGTTAAAATTCCCTCCTACTATTCTCCTCTTCCTAACTTCCCCCTCTGCCCTACCTTATTATCATGGATT…
	JK08_265 ATGAATCCCGGCTAAACTTTTTCTCCCTAAGCCTTCTCCTAGGGAACTATATTTAGTAACCTGAATTAGTGAACTGGCCTTGAAATTAACCTTAGCTATTCTCCCCTTAATTTAAGTCCTTCCGAGCTTGAAGCCTACTAAATATTTCTTAATCAGACTGCCTCTACTCTCCTACTCTTCTCGTGCTATGTGATTTACTGGCATGAGATATTACTATTTACCCCCTGTTGTATGCTACTAAGTTGATCTATGAAACTAGGATTGGTTCTTCCTTCTGATTCCGAAGTCCTTAGGTTCTTCCTTAATGAAGTCTATTACTAGCTAGTTAAAATTCCCTCCTACTATTCTCCTCTTCCTAACTTCCCCCTCTGCCCTACCTTATTATCATGG…
	mg008 ATGAATCCCGGCTAAACTTTTTCTCCCTAAGCCTTCTCCTAGGGAACTATATTTAGTAACCTGAATTAGTGAACTGGTCTTGAAATTAACCTTAGCTATTCTCCCCCTAATTTAAGTCCTTCCGAGCTTGAAGCCTACTAAATATTTCTTAATCAGACTGCCTCTACTCTCCTACTCTTCTCGTGCTATGTGATTTACTGGCATGAGATATTACTATTTACCCCCTGTTGTATGCTACTAAGTTGATCTATGAAACTAGGATTGGTTCTTCCTTCTGATTCCGAAGTCCTTAGGTTCTTCCTTAATGAAGTCTATTACTAGCTAGTTAAAATTCCCTCCTACTATTCTCCTCTTCCTAACTTCCCCCTCTGCCCTACCTTATTATCATGGATT…
	mg87 ATGAATCCCGGCTAAACTTTTTCTCCCTAAGCCTTCTCCTAGGGAACTATATTTAGTAACCTGAATTAGTGAACTGGTCTTGAAATTAACCTTAGCTATTCTCCCCCTAATTTAAGTCCTTCCGAGCTTGAAGCCTACTAAATATTTCTTAATCAGACTGCCTCTACTCTCCTACTCTTCTCGTGCTATGTGATTTACTGGCATGAGATATTACTATTTACCCCCTGTTGTATGCTACTAAGTTGATCTATGAAACTAGGATTGGTTCTTCCTTCTGATTCCGAAGTCCTTAGGTTCTTCCTTAATGAAGTCTATTACTAGCTAGTTAAAATTCCCTCCTACTATTCTCCTCTTCCTAACTTCCCCCTCTGCCCTACCTTATTATCATGGATTG…
	OMVP1101 ATGAATCCCGGCTAAACTTTTTCTCCCTAAGCCTTCTCCTAGGGAACTATATTTAGTAACCTGAATTAGTGAACTGGTCTTGAAATTAACCTTAGCTATTCTCCCCCTAATTTAAGTCCTTCCGAGCTTGAAGCCTACTAAATATTTCTTAATCAGACTGCCTCTACTCTCCTACTCTTCTCGTGCTATGTGATTTACTGGCATGAGATATTACTATTTACCCCCTGTTGTATGCTACTAAGTTGATCTATGAAACTAGGATTGGTTCTTCCTTCTGATTCCGAAGTCCTTAGGTTCTTCCTTAATGAAGTCTATTACTAGCTAGTTAAAATTCCCTCCTACTATTCTCCTCTTCCTAACTTCCCCCTCTGCCCTACCTTATTATCATGG…
	OMVP1090 ????????????????????????????????????????????????AACTATATTTAGTAACCTGAATTAGTGAACTGGTCTTGAAATTAACCTTAGCTATTCTCCCCCTAATTTAAGTCCTTCCGAGCTTGAAGCCTACTAAATATTTCTTAATCAGACTGCCTCTACTCTCCTACTCTTCTCGTGCTATGTGATTTACTGGCATGAGATATTACTATTTACCCCCTGTTGTATGCTACTAAGTTGATCTATGAAACTAGGATTGGTTCTTCCTTCTGATTCCGAAGTCCTTAGGTTCTTCCTTAATGAAGTCTATTACTAGCTAGTTAAAATTCCCTCCTACTATTCTCCTCTTCCTAACTTCCCCCTCTGCCCTACCTTATTATC…
	BMM643 ATGAATCCCGGCTAAACTTTTTCTCCCTAAGCCTTCTCCTAGGGAACTATATTTAGTAACCTGAATTAGTGAACTGGTCTTGAAATTAACCTTAGCTATTCTCCCCCTAATTTAAGTCCTTCCGAGCTTGAAGCCTACTAAATATTTCTTAATCAGACTGCCTCTACTCTCCTACTCTTCTCGTGCTATGTGATTTACTGGCATGAGATATTACTATTTACCCCCTGTTGTATGCTACTAAGTTGATCTATGAAACTAGGATTGGTTCTTCCTTCTGATTCCGAAGTCCTTAGGTTCTTCCTTAATGAAGTCTATTACTAGCTAGTTAAAATTCCCTCCTACTATTCTCCTCTTCCTAACTTCCCCCTCTGCCCTACCTTATTATCATGGAT…
	jk03447 ATGAATCCCGGCTAAACTTTTTCTCCCTAAGCCTTCTCCTAGGGAACTATATTTAGTAACCTGAATTAGTGAACTGGTCTTGAAATTAACCTTGGCTATTCTCCCCTTAATTTAAATCCTTCCGAGCTTGAAGCCTACTAAATACTTCTTAATCAGACTGCCTCTACTCTCCTACTCTTCTCGTGCTATGTGATTTACTGGCATGAGATTACTATTTACCCCCTGTTGTATACTACTAAGTTGGTCTATAAAACTAGGACTGGTTCTTCCTTCTGATTCCGAAGTCCTTAGGCTCTTCCCTAATGAAGTCTATTACTAGCTAGTTAAAATTCCCTCCCTATTCTCCTCTTCCTAACTTCCCCCTCTACCCTACCTTATTATCTAATGGATT…
	dhb2459 ATGAATCCCGGCTAAACTTTTTCTCCCTAAGCCTTCTCCTAGGGAACTATATTTAGTAACCTGAATTAGTGAACTGGTCTTGAAATTAACCTTGGCTATTCTCCCCTTAATTTAAATCCTTCCGAGCTTGAAGCCTACTAAATACTTCTTAATCAGACTGCCTCTACTCTCCTACTCTTCTCGTGCTATGTGATTTACTGGCATGAGATTACTATTTACCCCCTGTTGTATACTACTAAGTTGGTCTATAAAACTAGGACTGGTTCTTCCTTCTGATTCCGAAGTCCTTAGGCTCTTCCCTAATGAAGTCTATTACTAGCTAGTTAAAATTCCCTCCCTATTCTCCTCTTCCTAACTTCCCCCTCTACCCTACCTTATTATCTAATGGATT…
	dhb3844 ATGAATCCCGGCTAAACTTTTTCTCCCTAAGCCTTCTCCTAGGGAACTATATTTAGTAACCTGAATTAGTGAACTGGTCTTGAAATTAACCTTGGCTATTCTCCCCTTAATTTAAATCCTTCCGAGCTTGAAGCCTACTAAATACTTCTTAATCAGACTGCCTCTACTCTCCTACTCTTCTCGTGCTATGTGATTTACTGGCATGAGATTACTATTTACCCCCTGTTGTATACTACTAAGTTGGTCTATAAAACTAGGACTGGTTCTTCCTTCTGATTCCGAAGTCCTTAGGCTCTTCCCTAATGAAGTCTATTACTAGCTAGTTAAAATTCCCTCCCTATTCTCCTCTTCCTAACTTCCCCCTCTACCCTACCTTATTATCTAATGGATT…
	gav2214 ATGAATCCCGGCTAAACTTTTTCTCCCTAAGCCTTCTCCTAGGGAACTATATTTAGTAACCTGAATTAGTGAACTGGTCTTGAAATTAACCTTGGCTATTCTCCCCTTAATTTAAATCCTTCCGAGCTTGAAGCCTACTAAATACTTCTTAATCAGACTGCCTCTACTCTCCTACTCTTCTCGTGCTATGTGATTTACTGGCATGAGATTACTATTTACCCCCTGTTGTATACTACTAAGTTGGTCTATAAAACTAGGACTGGTTCTTCCTTCTGATTCCGAAGTCCTTAGGCTCTTCCCTAACGAAGTCTATTACTAGCTAGTTAAAATTCCCTCCCTATTCTCCTCTTCCTAACTTCCCCCTCTACCCTACCTTATTATCTAATGGATT…
	DHB5524 ATGAATCCCGGCTAAACTTTTTCTCCCTAAGCCTTCTCCTAGGGAACTATATTTAGTAACCTGAATTAGTGAACTGGTCTTGAAATTAACCTTGGCTATTCTCCCCTTAATTTAAATCCTTCCGAGCTTGAAGCCTACTAAATACTTCTTAATCAGACTGCCTCTACTCTCCTACTCTTCTCGTGCTATGTGATTTACTGGCATGAGATTACTATTTACCCCCTGTTGTATACTACTAAGTTGGTCTATAAAACTAGGACTGGTTCTTCCTTCTGATTCCGAAGTCCTTAGGCTCTTCCCTAATGAAGTCTATTACTAGCTAGTTAAAATTCCCTCCCTATTCTCCTCTTCCTAACTTCCCCCTCTACCCTACCTTATTATCTAATGGATT…
	KSW3224 ATGAATCCCGGCTAAACTTTTTCTCCCTAAGCCTTCTCCTAGGGAACTATATTTAGTAACCTGAATTAGTGAACTGGTCTTGAAATTAACCTTGGCTATTCTCCCCTTAATTTAAATCCTTCCGAGCTTGAAGCCTACTAAATACTTCTTAATCAGACTGCCTCTACTCTCCTACTCTTCTCGTGCTATGTGATTTACTGGCATGAGATTACTATTTACCCCCTCTTGTATACTACTAAGTTGGTCTATAAAACTAGGACTGGTTCTTCCTTCTGATTCCGAAGTCCTTAGGCTCTTCCCTAATGAAGTCTATTACTAGCTAGTTAAAATTCCCTCCCTATTCTCCTCTTCCTAACTTCCCCCTCTACCCTACCTTATTATCTAATGGATT…
	KSW3229 ATGAATCCCGGCTAAACTTTTTCTCCCTAAGCCTTCTCCTAGGGAACTATATTTAGTAACCTGAATTAGTGAACTGGTCTTGAAATTAACCTTGGCTATTCTCCCCTTAATTTAAATCCTTCCGAGCTTGAAGCCTACTAAATACTTCTTAATCAGACTGCCTCTACTCTCCTACTCTTCTCGTGCTATGTGATTTACTGGCATGAGATTACTATTTACCCCCTGTTGTATACTACTAAGTTGGTCTATAAAACTAGGACTGGTTCTTCCTTCTGATTCCGAAGTCCTTAGGCTCTTCCCTAATGAAGTCTATTACTAGCTAGTTAAAATTCCCTCCCTATTCTCCTCTTCCTAACTTCCCCCTCTACCCTACCTTATTATCTAATGGATT…
	JK07102 ????????????????????????????????????????????????????????????????????????????????????GTGAACTGGTCTTGAAATTAACCTTGGCTATTCTCCCCTTAATTTAAATCCTTCCGAGCTTGAAGCCTACTAAATACTTCTTAATCAGACTGCCTCTACTCTCCTACTCTTCTCGTGCTATGTGATTTACTGGCATGAGATTACTATTTACCCCCTGTTGTATACTACTAAGTTGGTCTATAAAACTAGGACTGGTTCTTCCTTCTGATTCCGAAGTCCTTAGGCTCTTCCCTAATGAAGTCTATTACTAGCTAGTTAAAATTCCCTCCCTATTCTCCTCTTCCTAACTTCCCCCTCTACCCTACCT…
	JK07144 ATGAATCCCGGCTAAACTTTTTCTCCCTAAGCCTTCTCCTAGGGAACTATATTTAGTAACCTGAATTAGTGAACTGGTCTTGAAATTAACCTTGGCTATTCTCCCCTTAATTTAAATCCTTCCGAGCTTGAAGCCTACTAAATACTTCTTAATCAGACTGCCTCTACTCTCCTACTCTTCTCGTGCTATGTGATTTACTGGCATGAGATTACTATTTACCCCCTGTTGTATACTACTAAGTTGGTCTATAAAACTAGGACTGGTTCTTCCTTCTGATTCCGAAGTCCTTAGGCTCTTCCCTAATGAAGTCTATTACTAGCTAGTTAAAATTCCCTCCCTATTCTCCTCTTCCTAACTTCCCCCTCTACCCTACCTTATTATCTAATGGATT…
	JK07160 ?????????????????????ATTTTCTCCCTAAGCCTTCTCCTAGGGAACTATATTTAGTAACCTGAATTAGTGAACTGGTCTTGAAATTAACCTTGGCTATTCTCCCCTTAATTTAAATCCTTCCGAGCTTGAAGCCTACTAAATACTTCTTAATCAGACTGCCTCTACTCTCCTACTCTTCTCGTGCTATGTGATTTACTGGCATGAGATTACTATTTACCCCCTGTTGTATACTACTAAGTTGGTCTATAAAACTAGGACTGGTTCTTCCTTCTGATTCCGAAGTCCTTAGGCTCTTCCCTAATGAAGTCTATTACTAGCTAGTTAAAATTCCCTCCCTATTCTCCTCTTCCTAACTTCCCCCTCTACCCTACCTTATTATCTAATG…
	JK07112 ATGAATCCCGGCTAAACTTTTTCTCCCTAAGCCTTCTCCTAGGGAACTATATTTAGTAACCTGAATTAGTGAACTGGTCTTGAAATTAACCTTGGCTATTCTCCCCTTAATTTAAATCCTTCCGAGCTTGAAGCCTACTAAATACTTCTTAATCAGACTGCCTCTACTCTCCTACTCTTCTCGTGCTATGTGATTTACTGGCATGAGATTACTATTTACCCCCTGTTGTATACTACTAAGTTGGTCTATAAAACTAGGACTGGTTCTTCCTTCTGATTCCGAAGTCCTTAGGCTCTTCCCTAATGAAGTCTATTACTAGCTAGTTAAAATTCCCTCCCTATTCTCCTCTTCCTAACTTCCCCCTCTACCCTACCTTATTATCTAATGGATT…
	JK07094 ATGAATCCCGGCTAAACTTTTTCTCCCTAAGCCTTCTCCTAGGGAACTATATTTAGTAACCTGAATTAGTGAACTGGTCTTGAAATTAACCTTGGCTATTCTCCCCTTAATTTAAATCCTTCCGAGCTTGAAGCCTACTAAATATTTCTTAATCAGACTGCCTCTACTCTCCTACTCTTCTCGTGCTATGTGATTTACTGGCATGAGATTACTATTTACCCCCTGTTGTATACTACTAAGTTGGTCTATAAAACTAGGACTGGTTCTTCCTTCTGATTCCGAAGTCCTTAGGCTCCTCCTTAATGAAGTCTATTACTAGCTAGTTAAAATTCCCTCCCTATTCTCCTCTTCCTAACTTCCCCCTCTACCCTACCTTATTATCTAATGGATT…
	JK07077 ATGAATCCCGGCTAAACTTTTTCTCCCTAAGCCTTCTCCTAGGGAACTATATTTAGTAACCTGAATTAGTGAACTGGTCTTGAAATTAACCTTGGCTATTCTCCCCTTAATTTAAATCCTTCCGAGCTTGAAGCCTACTAAATATTTCTTAATCAGACTGCCTCTACTCTCCTACTCTTCTCGTGCTATGTGATTTACTGGCATGAGATTACTATTTACCCCCTGTTGTATACTACTAAGTTGGTCTATAAAACTAGGACTGGTTCTTCCTTCTGATTCCGAAGTCCTTAGGCTCCTCCTTAATGAAGTCTATTACTAGCTAGTTAAAATTCCCTCCCTATTCTCCTCTTCCTAACTTCCCCCTCTACCCTACCTTATTATCTAATGGATT…
	jk07101 ATGAATC??????CTAAACTTTTTCTCCYTAA?GCTTCT?CTAGG?AACTATATTTAGTAACCTGAATTAGTGAACTGGTCTTGAAATTAACCTTGGCTATTCTCCCCTTAATTTAAATCCTTCCGAGCTTGAAGCCTACTAAATATTTCTTAATCAGACTGCCTCTACTCTCCTACTCTTCTCGTGCTATGTGATTTACTGGCATGAGATTACTATTTACCCCCTGTTGTATGCTACTAAGTTGGTCTATAAAACTAGGACTGGTTCTTCCTTCTGATTCCGAAGTCCTTAGGCTCCTCCTTAATGAAGTCTATTACTAGCTAGTTAAAATTCCCTCCCTATTCTCCTCTTCCTAACTTCCCCCTCTACCCTACCTTATTATCTAATGGA…
	JK09345 ATGAATCCCGGCTAAACTTTTTCTCCCTAAGCCTTCTCCTAGGGAACTATATTTAGTAACCTGAATTAGTGAACTGGTCTTGAAATTAACCTTGGCTATTCTCCCCTTAATTTAAATCCTTCCGAGCTTGAAGCCTACTAAATATTTCTTAATCAGACTGCCTCTACTCTCCTACTCTTCTCGTGCTATGTGATTTACTGGCATGAGATTACTATTTACCCCCTGTTGTATACTACTAAGTTGGTCTATAAAACTAGGACTGGTTCTTCCTTCTGATTCCGAAGTCCTTAGGCTCCTCCTTAATGAAGTCTATTACTAGCTAGTTAAAATTCCCTCCCTATTCTCCTCTTCCTAACTTCCCCCTCTACCCTACCTTATTATCTAATGGATT…
	JK09298 ATGAATCCCGGCTAAACTTTTTCTCCCTAAGCCTTCTCCTAGGGAACTATATTTAGTAACCTGAATTAGTGAACTGGTCTTGAAATTAACCTTGGCTATTCTCCCCTTAATTTAAATCCTTCCGAGCTTGAAGCCTACTAAATATTTCTTAATCAGACTGCCTCTACTCTCCTACTCTTCTCGTGCTATGTGATTTACTGGCATGAGATTACTATTTACCCCCTGTTGTATACTACTAAGTTGGTCTATAAAACTAGGACTGGTTCTTCCTTCTGATTCCGAAGTCCTTAGGCTCCTCCTTAATGAAGTCTATTACTAGCTAGTTAAAATTCCCTCCCTATTCTCCTCTTCCTAACTTCCCCCTCTACCCTACCTTATTATCTAATGGATT…
	JK09353 ATGAATCCCGGCTAAACTTTTTCTCCCTAAGCCTTCTCCTAGGGAACTATATTTAGTAACCTGAATTAGTGAACTGGTCTTGAAATTAACCTTGGCTATTCTCCCCTTAATTTAAATCCTTCCGAGCTTGAAGCCTACTAAATATTTCTTAATCAGACTGCCTCTACTCTCCTACTCTTCTCGTGCTATGTGATTTACTGGCATGAGATTACTATTTACCCCCTGTTGTATACTACTAAGTTGGTCTATAAAACTAGGACTGGTTCTTCCTTCTGATTCCGAAGTCCTTAGGCTCCTCCTTAATGAAGTCTATTACTAGCTAGTTAAAATTCCCTCCCTATTCTCCTCTTCCTAACTTCCCCCTCTACCCTACCTTATTATCTAATGGATT…
	JK09408 ATGAATCCCGGCTAAACTTTTTCTCCCTAAGCCTTCTCCTAGGGAACTATATTTAGTAACCTGAATTAGTGAACTGGTCTTGAAATTAACCTTGGCTATTCTCCCCTTAATTTAAATCCTTCCGAGCTTGAAGCCTACTAAATATTTCTTAATCAGACTGCCTCTACTCTCCTACTCTTCTCGTGCTATGTGATTTACTGGCATGAGATTACTATTTACCCCCTGTTGTATACTACTAAGTTGGTCTATAAAACTAGGACTGGTTCTTCCTTCTGATTCCGAAGTCCTTAGGCTCCTCCTTAATGAAGTCTATTACTAGCTAGTTAAAATTCCCTCCCTATTCTCCTCTTCCTAACTTCCCCCTCTACCCTACCTTATTATCTAATGGATT…
	JK09218 ATGAATCCCGGCTAAACTTTTTCTCCCTAAGCCTTCTCCTAGGGAACTATATTTAGTAACCTGAATTAGTGAACTGGTCTTGAAATTAACCTTGGCTATTCTCCCCTTAATTTAAATCCTTCCGAGCTTGAAGCCTACTAAATACTTCTTAATCAGACTGCCTCTACTCTCCTACTCTTCTCGTGCTATGTGATTTACTGGCATGAGATTACTATTTACCCCCTGTTGTATACTACTAAGTTGGTCTATAAAACTAGGACTGGTTCTTCCTTCTGATTCCGAAGTCCTTAGGCTCTTCCCTAATGAAGTCTATTACTAGCTAGTTAAAATTCCCTCCCTATTCTCCTCTTCCTAACTTCCCCCTCTACCCTACCTTATTATCTAATGGATT…
	JK09166 ATGAATCCCGGCTAAACTTTTTCTCCCTAAGCCTTCTCCTAGGGAACTATATTTAGTAACCTGAATTAGTGAACTGGTCTTGAAATTAACCTTGGCTATTCTCCCCTTAATTTAAATCCTTCCGAGCTTGAAGCCTACTAAATACTTCTTAATCAGACTGCCTCTACTCTCCTACTCTTCTCGTGCTATGTGATTTACTGGCATGAGATTACTATTTACCCCCTGTTGTATACTACTAAGTTGGTCTATAAAACTAGGACTGGTTCTTCCTTCTGATTCCGAAGTCCTTAGGCTCTTCCCTAATGAAGTTTATTACTAGCTAGTTAAAATTCCCTCCCTATTCTCCTCTTCCTAACTTCCCCCTCTACCCTACCTTATTATCTAATGGATT…
	JK09219 ATGAATCCCGGCTAAACTTTTTCTCCCTAAGCCTTCTCCTAGGGAACTATATTTAGTAACCTGAATTAGTGAACTGGTCTTGAAATTAACCTTGGCTATTCTCCCCTTAATTTAAATCCTTCCGAGCTTGAAGCCTACTAAATATTTCTTAATCAGACTGCCTCTACTCTCCTACTCTTCTCGTGCTATGTGATTTACTGGCATGAGATTACTATTTACCCCCTGTTGTATACTACTAAGTTGGTCTATAAAACTAGGACTGGTTCTTCCTTCTGATTCCGAAGTCCTTAGGCTCCTCCTTAATGAAGTCTATTACTAGCTAGTTAAAATTCCCTCCCTATTCTCCTCTTCCTAACTTCCCCCTCTACCCTACCTTATTATCTAATGGATT…
	cona588 ATGAATCCCGGCTAAACTTTTTCTCCCTAAGCCTTCTCCTAGGGAACTATATTTAGTAACCTGAATTAGTGAACTGGTCTTGAAATTAACCTTAGCTATTCTCCCCTTAATTTAAATCCTTCCGAGCTTGAAGCCTACTAAATACTTCTTAATCGGACTGCCTCTACTCTCCTACTCTTCTCGTGCTATGTGATTTACTGGCATGAGATTACTATTTACCCCCTGTTGTATACTACTAAGTTGGTCTATAAAACTAGGACTGGTTCTTCCTTCTGATTCCGAAGTCCTTAGGCTCTTCCCTAATGAAGTCTATTACTAGCTAGTTAAAATTCCCTCCCTATTCTCCTCTTCCTAACTTCCCCCTCTACCCTACCTTATTATCTAATGGATT…
	cona587 ATGAATCCCGGCTAAACTTTTTCTCCCTAAGCCTTCTCCTAGGGAACTATATTTAGTAACCTGAATTAGTGAACTGGTCTTGAAATTAACCTTGGCTATTCTCCCCTTAATTTAAATCCTTCCGAGCTTGAAGCCTACTAAATACTTCTTAATCAGACTGCCTCTACTCTCCTACTCTTCTCGTGCTATGTGATTTACTGGCATGAGATTACTATTTACCCCCTGTTGTATACTATTAAGTTGGTCTATAAAACTAGGACTGGTTCTTCCTTCTGATTCCGAAGTCCTTAGGCTCTTCCCTAATGAAGTCTATTACTAGCTAGTTAAAATTCCCTCCCTATTCTCCTCTTCCTAACTTCCCCCTCTACCCTACCTTATTATCTAATGGATT…
	CONA609 ATGAATCCCGGCTAAACTTTTTCTCCCTAAGCCTTCTCCTAGGGAACTATATTTAGTAACCTGAATTAGTGAACTGGTCTTGAAATTAACCTTGGCTATTCTCCCCTTAATTTAAATCCTTCCGAGCTTGAAGCCTACTAAATACTTCTTAATCAGACTGCCTCTACTCTCCTACTCTTCTCGTGCTATGTGATTTACTGGCATGAGATTACTATTTACCCCCTGTTGTATACTACTAAGTTGGTCTATAAAACTAGGACTGGTTCTTCCTTCTGATTCCGAAGTCCTTAGGCTCTTCCCTAATGAAGTCTATTACTAGCTAGTTAAAATTCCCTCCCTATTCTCCTCTTCCTAACTTCCCCCTCTACCCTACCTTATTATCTAATGGATT…
	JK06540 ATGAATCCCGGCTAAACTTTTTCTCCCTAAGCCTTCTCCTAGGGAACTATATTTAGTAACTTGAATTAGTGAACTGGTCTTGAAATTAACCTTGGCTATTCTCCCCTTAATTTAAATCCTTCCGAGCTTGAAGCCTACTAAATACTTCTTAATCAGACTGCCTCTACTCTCCTACTCTTCTCGTGCTATGTGATTTACTGGCATGAGATTACTATTTACCCCCTATTGTATACTACTAAGTTGGTCTATAAAACTAGGACTGGTTCTTCCTTCTGATTCCGAAGTCCTTAGGCTCTTCCCTAATGAAGTCTATTACTAGCTAGTTAAAATTCCCTCCCTATTCTCCTCTTCCTAACTTCCCCCTCTACCCTACCTTATTATCTAATGGATT…
	JK06571 ATGAATCCCGGCTAAACTTTTTCTCCCTAAGCCTTCTCCTAGGGAACTATATTTAGTAACCTGAATTAGTGAACTGGTCTTGAAATTAACCTTGGCTATTCTCCCCTTAATTTAAATCCTTCCGAGCTTGAAGCCTACTAAATACTTCTTAATCAGACTGCCTCTACTCTCCTACTCTTCTCGTGCTATGTGATTTACTGGCATGAGATTACTATTTACCCCCTGTTGTATACTACTAAGTTGGTCTATAAAACTAGGACTGGTTCTTCCTTCTGATTCCGAAGTCCTTAGGCTCTTCCCTAATGAAGTCTATTACTAGCTAGTTAAAATTCCCTCCCTATTCTCCTCTTCCTAACTTCCCCCTCTACCCTACCTTATTATCTAATGGATT…
	JK06572 ATGAATCCCGGCTAAACTTTTTCTCCCTAAGCCTTCTCCTAGGGAACTATATTTAGTAACCTGAATTAGTGAACTGGTCTTGAAATTAACCTTGGCTATTCTCCCCTTAATTTAAATCCTTCCGAGCTTGAAGCCTACTAAATACTTCTTAATCAGACTGCCTCTACTCTCCTACTCTTCTCGTGCTATGTGATTTACTGGCATGAGATTACTATTTACCCCCTGTTGTATACTACTAAGTTGGTCTATAAAACTAGGACTGGTTCTTCCTTCTGATTCCGAAGTCCTTAGGCTCTTCCCTAATGAAGTCTATTACTAGCTAGTTAAAATTCCCTCCCTATTCTCCTCTTCCTAACTTCCCCCTCTACCCTACCTTATTATCTAATGGATT…
	JK06573 ATGAATCCCGGCTAAACTTTTTCTCCCTAAGCCTTCTCCTAGGGAACTATATTTAGTAACCTGAATTAGTGAACTGGTCTTGAAATTAACCTTGGCTATTCTCCCCTTAATTTAAATCCTTCCGAGCTTGAAGCCTACTAAATATTTCTTAATCAGACTGCCTCTACTCTCCTACTCTTCTCGTGCTATGTGATTTACTGGCATGAGATTACTATTTACCCCCTGTTGTATACTACTAAGTTGGTCTATAAAACTAGGACTGGTTCTTCCTTCTGATTCCGAAGTCCTTAGGCTCCTCCTTAATGAAGTCTATTACTAGCTAGTTAAAATTCCCTCCCTATTCTCCTCTTCCTAACTTCCCCCTCTACCCTACCTTATTATCTAATGGATT…
	JK06574 ATGAATCCCGGCTAAACTTTTTCTCCCTAAGCCTTCTCCTAGGGAACTATATTTAGTAACCTGAATTAGTGAACTGGTCTTGAAATTAACCTTGGCTATTCTCCCCTTAATTTAAATCCTTCCGAGCTTGAAGCCTACTAAATACTTCTTAATCAGACTGCCTCTACTCTCCTACTCTTCTCGTGCTATGTGATTTACTGGCATGAGATTACTATTTACCCCCTGTTGTATACTACTAAGTTGGTCTATAAAACTAGGACTGGTTCTTCCTTCTGATTCCGAAGTCCTTAGGCTCTTCCCTAATGAAGTCTATTACTAGCTAGTTAAAATTCCCTCCCTATTCTCCTCTTCCTAACTTCCCCCTCTACCCTACCTTATTATCTAATGGATT…
	JK06575 ATGAATCCCGGCTAAACTTTTTCTCCCTAAGCCTTCTCCTAGGGAACTATATTTAGTAACCTGAATTAGTGAACTGGTCTTGAAATTAACCTTGGCTATTCTCCCCTTAATTTAAATCCTTCCGAGCTTGAAGCCTACTAAATATTTCTTAATCAGACTGCCTCTACTCTCCTACTCTTCTCGTGCTATGTGATTTACTGGCATGAGATTACTATTTACCCCCTGTTGTATACTACTAAGTTGGTCTATAAAACTAGGACTGGTTCTTCCTTCTGATTCCGAAGTCCTTAGGCTCCTCCTTAATGAAGTCTATTACTAGCTAGTTAAAATTCCCTCCCTATTCTCCTCTTCCTAACTTCCCCCTCTACCCTACCTTATTATCTAATGGATT…
	JK06576 ATGAATCCCGGCTAAACTTTTTCTCCCTAAGCCTTCTCCTAGGGAACTATATTTAGTAACCTGAATTAGTGAACTGGTCTTGAAATTAACCTTGGCTATTCTCCCCTTAATTTAAATCCTTCCGAGCTTGAAGCCTACTAAATACTTCTTAATCAGACTGCCTCTACTCTCCTACTCTTCTCGTGCTATGTGATTTACTGGCATGAGATTACTATTTACCCCCTGTTGTATACTACTAAGTTGGTCTATAAAACTAGGACTGGTTCTTCCTTCTGATTCCGAAGTCCTTAGGCTCTTCCCTAATGAAGTCTATTACTAGCTAGTTAAAATTCCCTCCCTATTCTCCTCTTCCTAACTTCCCCCTCTACCCTACCTTATTATCTAATGGATT…
	JK06577 ATGAATCCCGGCTAAACTTTTTCTCCCTAAGCCTTCTCCTAGGGAACTATATTTAGTAACCTGAATTAGTGAACTGGTCTTGAAATTAACCTTGGCTATTCTCCCCTTAATTTAAATCCTTCCGAGCTTGAAGCCTACTAAATATTTCTTAATCAGACTGCCTCTACTCTCCTACTCTTCTCGTGCTATGTGATTTACTGGCATGAGATTACTATTTACCCCCTGTTGTATACTACTAAGTTGGTCTATAAAACTAGGACTGGTTCTTCCTTCTGATTCCGAAGTCCTTAGGCTCCTCCTTAATGAAGTCTATTACTAGCTAGTTAAAATTCCCTCCCTATTCTCCTCTTCCTAACTTCCCCCTCTACCCTACCTTATTATCTAATGGATT…
	jk07028 ATGAATCCCGGCTAAACTTTTTCTCCCTAAGCCTTCTCCTAGGGAACTATATTTAGTAACCTGAATTAGTGAACTGGTCTTGAAATTAACCTTGGCTATTCTCCCCTTAATTTAAATCCTTCCGAGCTTGAAGCCTACTAAATACTTCTTAATCAGACTGCCTCTACTCTCCTACTCTTCTCGTGCTATGTGATTTACTGGCATGAGATTACTATTTACCCCCTGTTGTATACTACTAAGTTGGTCTATAAAACTAGGACTGGTTCTTCCTTCTGATTCCGAAGTCCTTAGGCTCTTCCCTAATGAAGTCTATTACTAGCTAGTTAAAATTCCCTCCCTATTCTCCTCTTCCTAACTTCCCCCTCTACCCTACCTTATTATCTAATGGATT…
	jk06454 ATGAATCCCGGCTAAACTTTTTCTCCCTAAGCCTTCTCCTAGGGAACTATATTTAGTAACCTGAATTAGTGAACTGGTCTTGAAATTAACCTTGGCTATTCTCCCCTTAATTTAAATCCTTCCGAGCTTGAAGCCTACTAAATATTTCTTAATCAGACTGCCTCTACTCTCCTACTCTTCTCGTGCTATGTGATTTACTGGCATGAGATTACTATTTACCCCCTGTTGTATACTACTAAGTTGGTCTATAAAACTAGGACTGGTTCTTCCTTCTGATTCCGAAGTCCTTAGGCTCCTCCTTAATGAAGTCTATTACTAGCTAGTTAAAATTCCCTCCCTATTCTCCTCTTCCTAACTTCCCCCTATACCCTACCTTATTATCTAATGGATT…
	JK06507 ATGAATCCCGGCTAAACTTTTTCTCCCTAAGCCTTCTCCTAGGGAACTATATTTAGTAACCTGAATTAGTGAACTGGTCTTGAAATTAACCTTGGCTATTCTCCCCTTAATTTAAATCCTTCCGAGCTTGAAGCCTACTAAATACTTCTTAATCAGACTGCCTCTACTCTCCTACTCTTCTCGTGCTATGTGATTTACTGGCATGAGATTACTATTTACCCCCTGTTGTATACTACTAAGTTGGTCTATAAAACTAGGACTGGTTCTTCCTTCTGATTCCGAAGTCCTTAGGCTCTTCCCTAATGAAGTCTATTACTAGCTAGTTAAAATTCCCTCCCTATTCTCCTCTTCCTAACTTCCCCCTCTACCCTACCTTATTATCTAATGGATT…
	dhb5308 ATGAATCCCGGCTAAACTTTTTCTCCCTAAGCCTTCTCCTAGGGAACTATATTTAGTAACCTGAATTAGTGAACTGGTCTTGAAATTAACCTTGGCTATTCTCCCCTTAATTTAAATCCTTCCGAGCTTGAAGCCTACTAAATATTTCTTAATCAGACTGCCTCTACTCTCCTACTCTTCTCGTGCTATGTGATTTACTGGCATGAGATTACTATTTACCCCCTGTTGTATACTACTAAGTTGGTCTATAAAACTAGGACTGGTTCTTCCTTCTGATTCCGAAGTCCTTAGGCTCCTCCTTAATGAAGTCTATTACTAGCTAGTTAAAATTCCCTCCCTATTCTCCTCTTCCTAACTTCCCCCTCTACCCTACCTTATTATCTAATGGATT…
	gms584 ATGAATCCCGGCTAAACTTTTTCTCCCTAAGCCTTCTCCTAGGGAACTATATTTAGTAACCTGAATTAGTGAACTGGTCTTGAAATTAACCTTGGCTATTCTCCCCTTAATTTAAATCCTTCCGAGCTTGAAGCCTACTAAATATTTCTTAATCAGACTGCCTCTACTCTCCTACTCTTCTCGTGCTATGTGATTTACTGGCATGAGATTACTATTTACCCCCTGTTGTATACTACTAAGTTGGTCTATAAAACTAGGACTGGTTCTTCCTTCTGATTCCGAAGTCCTTAGGCTCCTCCTTAATGAAGTCTATTACTAGCTAGTTAAAATTCCCTCCCTATTCTCCTCTTCCTAACTTCCCCCTCTACCCTACCTTATTATCTAATGGATTG…
	gms588 ATGAATCCCGGCTAAACTTTTTCTCCCTAAGCCTTCTCCTAGGGAACTATATTTAGTAACCTGAATTAGTGAACTGGTCTTGAAATTAACCTTGGCTATTCTCCCCTTAATTTAAATCCTTCCGAGCTTGAAGCCTACTAAATATTTCTTAATCAGACTGCCTCTACTCTCCTACTCTTCTCGTGCTATGTGATTTACTGGCATGAGATTACTATTTACCCCCTGTTGTATACTACTAAGTTGGTCTATAAAACTAGGACTGGTTCTTCCTTCTGATTCCGAAGTCCTTAGGCTCCTCCTTAATGAAGTCTATTACTAGCTAGTTAAAATTCCCTCCCTATTCTCCTCTTCCTAACTTCCCCCTCTACCCTACCTTATTATCTAATGGATTG…
	gms592 ATGAATCCCGGCTAAACTTTTTCTCCCTAAGCCTTCTCCTAGGGAACTATATTTAGTAACCTGAATTAGTGAACTGGTCTTGAAATTAACCTTGGCTATTCTCCCCTTAATTTAAATCCTTCCGAGCTTGAAGCCTACTAAATACTTCTTAATCAGACTGCCTCTACTCTCCTACTCTTCTCGTGCTATGTGATTTACTGGCATGAGATTACTATTTACCCCCTGTTGTATACTACTAAGTTGGTCTATAAAACTAGGACTGGTTCTTCCTTCTGATTCCGAAGTCCTTAGGCTCTTCCCTAATGAAGTCTATTACTAGCTAGTTAAAATTCCCTCCCTATTCTCCTCTTCCTAACTTCCCCCTCTACCCTACCTTATTATCTAATGGATTG…
	gms594 ATGAATCCCGGCTAAACTTTTTCTCCCTAAGCCTTCTCCTAGGGAACTATATTTAGTAACCTGAATTAGTGAACTGGTCTTGAAATTAACCTTGGCTATTCTCCCCTTAATTTAAATCCTTCCGAGCTTGAAGCCTACTAAATATTTCTTAATCAGACTGCCTCTACTCTCCTACTCTTCTCGTGCTATGTGATTTACTGGCATGAGATTACTATTTACCCCCTGTTGTATACTACTAAGTTGGTCTATAAAACTAGGACTGGTTCTTCCTTCTGATTCCGAAGTCCTTAGGCTCCTCCTTAATGAAGTCTATTACTAGCTAGTTAAAATTCCCTCCCTATTCTCCTCTTCCTAACTTCCCCCTCTACCCTACCTTATTATCTAATGGATTG…
	GMS2057 ATGAATCCCGGCTAAACTTTTTCTCCCTAAGCCTTCTTCTAGGAAACTATATTTAGTAACCTGAATTAGTGAACTGGTCTTGAAATTAACCTTAGCTATTCTCCCCTTAATTTCTAAGTCCTTCCGAGCTTGAAGCCTACTAAATATTTCTTAATCAGACTGCCTCTACTCTCCTACTCTTCTCGTGCTATGGGATTTACTGGAATGAGATATTACTACTTACCCCCTGTTGTATGCTACTAAGTTGATCTATAAAACTAGGATTGGTTCTTCCTTCTGATTCCGAAGTCCTTAGGTTCTTCCTTAATAAAGTCTATTACTAGCTAATTAAAATTCCCTCCTACTTCTCCTCTTTCTAACTTCCCCCTCTACCCTACCTTATTATCATGGA…
	jk11244 ATGAATCCCGGCTAAACTTTTTCTCCCTAAGCCTCCTCCTAGGGAACTATTAATTTAGTAATCTGAATTAGTGAACTGGTCTTGAAATTAACCTTGGCTATTCTCCCCTTAATTTAAATGCTTCCGAGCTTGAAGCCTACTAAATACTTCTTAGTCAGACTGCCTCTACTCTCCTACTCTTCTCGTGCTATGTGATTTACTGGCATGAGATATTACTATTTACCTCCTATTGTGCTATTGAGTTGATCTATAAAACTAGGACTGGTTCTTCCTTCTGATTTCGAAGTCCTTAGGTTCTTCCTTAATGAAGTCTATTACTAGCTAATTAAAATTCCCTCCTACTATTCTCCTCTTTCTAACCTCCCCCTCTACCCTACCTTATTATCTGATA…
	jk11176 ATGAATCCCGGCTAAACTTTTTCTCCCTAAGCCTCCTCCTAGGGAACTATTAATTTAGTAATCTGAATTAGTGAACTGGTCTTGAAATTAACCTTGGCTATTCTCCCCTTAATTTAAATGCTTCCGAGCTTGAAGCCTACTAAATACTTCTTAGTCAGACTGCCTCTACTCTCCTACTCTTCTCGTGCTATGTGATTTACTGGCATGAGATATTACTATTTACCTCCTATTGTGCTATTGAGTTGATCTATAAAACTAGGACTGGTTCTTCCTTCTGATTTCGAAGTCCTTAGGTTCTTCCTTAATGAAGTCTATTACTAGCTAATTAAAATTCCCTCCTACTATTCTCCTCTTTCTAACCTCCCCCTCTACCCTACCTTATTATCTGATA…
	TUX52 ATGAATCCCGGCTAAACTTCTTCTCCCTAAGCCTTCTCCTAGGGAACTATTAATCTAGTAGCCTGAGTTAGTGAACTGGCCTTGAAATTAACCTTGGCTATTCTCCCCTTAATTTAAATCCTTCCGAGCTTGAAGCCTACTAAGTATTTCTTAATCAGACTGCCTCTACTCTCCTACTCTTCTCTAGTGCTTAACGTGATTCTGGCATGAGATATCTGCTTACCCCTTGTTGTGCTACTAACTGTCGATCTATAAAACTAGGATTGGTTCTTCCTTCTGATTTCGAAGTCCTTAGGTTCTTCCTTAATAAAGTCTATTACTAGCTAATTAAAATTCCCTCCTACTTCTCCTTTTCCTAACCTCCCCCTCTATCCTACCTTACTATCTATGATG…
	DHB4611 ATGAATCCCGGCTAAACTTCTTCTCCCTAAGCCTTCTCCTAGGGAACTATTAATCTAGTAACCTGAGTTAGTGAACTGGCCTTGAAATTAACCTTGGCTATTCTCCCCTTAATTTAAATCCTTCCGAGCTTGAAGCCTACTAAGTATTTCTTAATCAGACTGCCTCTACTCTCCTACTCTTCTCTAGTGCTTAACGTGATTCTGGCATGAGATATCTGCTTACCCCTTATTGTGCTACTAACTGTCGATCTATAAAACTAGGATTGGTTCTTCCTTCTGATTTCGAAGTCCTTAGGTTCTTCCTTAATAAAGTCTATTACTAGCTAATTAAAATTCCCTCCTACTTCTCCTTTTTCTAACCTCCCCCTCTATCCTACCTTACTATCTATGA…
	K02286 ??????????????????????TCTTCTCCCTAAGCCTTCTCCTAGGGAACTATTAATCTAGTAGCCTGAGTTAGTGAACTGGCCTTGAAATTAACCTTGGCTATTCTCCCCTTAATTTAAATCCTTCCGAGCTTGAAGCCTACTAAGTATTTCTTAATCAGACTGCCTCTACTCTCCTACTCTTCTCTAGTGCTTAACGTGATTCTGGCATGAGATATCTGCTTACCCCTTGTTGTGCTACTAACTGTCGATCTATAAAACTAGGATTGGTTCTTCCTTCTGATTTCGAAGTCCTTAGGTTCTTCCTTAATAAAGTCTATTACTAGCTAATTAAAATTCCCTCCTACTTCTCCTTTTTCTAACCTCCCCCTCTATCCTACCTTACTATCTA…
;
END;
