# Supplementary material for: A latitudinal phylogeographic diversity gradient in birds
Source: PLoS Biol. 2017 Apr 13;15(4):e2001073. doi: 10.1371/journal.pbio.2001073 (PMC5390966; doi:10.1371/journal.pbio.2001073)
Supplement: S1 Data — (ZIP) [file pbio.2001073.s015.zip › S1_Data/Empidonax-flavescens.nex]

#Please contact John Klicka (klicka@uw.edu) for information regarding samples. 
#NEXUS

BEGIN DATA;
	DIMENSIONS  NTAX=36 NCHAR=1041;
	FORMAT DATATYPE = DNA GAP = - MISSING = ?;
	MATRIX
	PGMS2057                 ATGAATCCCCAGGCTAAACTCATTTTCTCCCTAAGCCTTCTTCTAGGAACAACTATCACAATTTCAAGTAACCACTGAATCATAGCATGAACTGGTCTTGAAATTAACACCTTAGCTATTCTCCCCTTAATTTCTAAGTCCCATCATCCACGAGCCATTGAAGCCTCAACTAAATATTTCTTAATCCAAGCAACTGCCTCTACTCTCCTACTCTTCTCCAGCATGCTCAATGCAGGATTTACTGGACAATGAGATATTACTCAACTTACCCACCCACTGTCATGTATGCTACTAACAGTTGCAATCTCAATAAAACTAGGATTGGTTCCATTCCACTTCTGATTCCCAGAAGTCCTTCAAGGTTCTTCCTTAATAACAAGTCTATTACTAGCTACAATCATAAAATTCCCTCCTACCATTCTCCTCTTTCTAACTTCCCCCTCACTCAACCCTACCTTATTATCCACAATGGCAATTGCTTCCACAGCTCTAGGGGGGTGAATAGGCCTTAACCAAACTCAAATTCGTAAGATTATAGCCTTCTCATCTATTTCACACCTAGGCTGAATAGCCATTATCCTAATCTATAGCCCCAAGCTTACACTAATCACTTTCTACCTTTATTCCTTAACAACAGCTGCTATTTTCTTTACCCTTAATGCAACTAACACCCTGAAATTATCGACCTTAATAGCTGCATGATCTAAAATCCCCACCCTTACTGCAGCCCTTATACTTACTCTTCTATCACTCGCAGGCCTTCCTCCGCTAACTGGATTCTTACCCAAATGACTAATTATCCAAGAACTAACTAAACAAGAACTCACAACCACAGCAACTATCATTGCCCTACTTTCCCTCCTAGGTCTTTTCTTTTATCTTCGCCTCGCCTACTGTGCAACAATTACCCTTCCCCCAAACCCTGCCAACCACATAAAACAATGGCATACCAACAAATCTGTTAACACACTCACTTCTACCCTTGTTATGCTATCAATCATACTCCTCCCTATATCACCTACAATTCTTACTATCCCATAG
	CR158                     ATGAATCCCCAGGCTAAACTCATTTTCTCCCTAAGCCTTCTTCTAGGAACAACTATCACAATTTCAAGTAACCACTGAATCATAGCATGAACTGGTCTTGAAATTAACACCTTAGCTATTCTCCCCTTAATTTCTAAGTCCCATCATCCACGAGCCATTGAAGCCTCAACTAAATATTTCTTAATCCAAGCAACTGCCTCTACTCTCCTACTCTTCTCCAGCATGCTCAATGCATGATTTACTGGCCAATGAGATATTACTCAACTTACCCACCCACTGTCATGTATGCTACTAACAGTTGCAATCTCAATAAAACTAGGATTGGTTCCATTCCACTTCTGATTCCCAGAAGTCCTTCAAGGTTCTTCCTTAATAACAAGTCTATTACTAGCTACAATCATAAAATTCCCTCCTACCATTCTCCTCTTTCTAACTTCCCCCTCACTCAACCCTACCTTATTATCCACAATGGCAATTGCTTCCACAGCTCTAGGGGGGTGAATAGGCCTTAACCAAACTCAAATTCGTAAGATTATAGCCTTCTCATCTATTTCACACCTAGGCTGAATAGCCATTATCCTAATCTATAGCCCCAAGCTTACACTAATCACTTTCTACCTTTATTCCTTAACAACAGCTGCTATTTTCTTTACCCTTAATGCAACTAACACCCTGAAATTATCGACCTTAATAGCTGCATGATCTAAAATCCCCACCCTTACTGCAGCCCTTATACTTACTCTTCTATCGCTCGCAGGCCTTCCTCCGCTAACTGGATTCTTACCCAAATGACTAATTATCCAAGAACTAACTAAACAAGAACTCACAACCACAGCAACTATCATTGCCCTACTTTCCCTCCTAGGTCTTTTCTTTTATCTTCGCCTCGCCTACTGTGCAACAATTACCCTTCCCCCAAACCCTGCCAACCACATAAAACAATGGCATACCAACAAATCTGTTAACACACTCACTTCTACCCTTGTTATGCTATCAATCATACTCCTCCCTATATCACCTACAATTCTTACTATCCCATAG
	CR156                     ATGAATCCCCAGGCTAAACTCATTTTCTCCCTAAGCCTTCTTCTAGGAACAACTATCACAATTTCAAGTAACCACTGAATCATAGCATGAACTGGTCTTGAAATTAACACCTTAGCTATTCTCCCCTTAATTTCTAAGTCCCATCATCCACGAGCTATTGAAGCCTCAACTAAATATTTCTTAATCCAAGCAACTGCCTCTACTCTCCTACTCTTCTCCAGCATGCTCAATGCATGATTTACTGGCCAATGAGATATTACTCAACTTACCCACCCACTGTCATGTATGCTACTAACAGTTGCAATCTCAATAAAACTAGGATTGGTTCCATTCCACTTCTGATTCCCAGAAGTCCTTCAAGGTTCTTCCTTAATAACAAGTCTATTACTAGCTACAATCATAAAATTCCCTCCTACCATTCTCCTCTTTCTAACTTCCCCCTCACTCAACCCTACCTTATTATCCACAATGGCAATTGCTTCCACAGCTCTAGGGGGGTGAATAGGCCTTAACCAAACTCAAATTCGTAAGATTATAGCCTTCTCATCTATTTCACACCTAGGCTGAATAGCCATTATCCTAATCTATAGCCCCAAGCTTACACTAATCACTTTCTACCTTTATTCCTTAACAACAGCTGCTATTTTCTTTACCCTTAATGCAACTAACACCCTGAAATTATCGACCTTAATAGCTGCATGATCTAAAATCCCCACCCTTACTGCAGCCCTTATACTTACTCTTCTATCGCTCGCAGGCCTTCCTCCGCTAACTGGATTCTTACCCAAATGACTAATTATCCAAGAACTAACTAAACAAGAACTCACAACCACAGCAACTATCATTGCCCTACTTTCCCTCCTAGGTCTTTTCTTTTATCTTCGCCTCGCCTACTGTGCAACAATTACCCTTCCCCCAAACCCTGCCAACCACATAAAACAATGGCATACCAACAAATCTGTTAACACACTCACTTCTACCCTTGTTATGCTATCAATCATACTCCTCCCTATATCACCTACAATTCTTACTATCCCATAG
	VC992                        ATGAATCCCCAGGCTAAACTCATTTTCTCCCTAAGCCTTCTTCTAGGAACAACTATCACAATTTCAAGCAACCACTGAATCATAGCATGAACTGGTCTTGAAATTAACACCTTAGCTATTCTCCCCTTAATTTCAAAGTCCCATCATCCACGAGCCATTGAAGCCTCAACTAAATATTTCTTAATCCAAGCAACTGCCTCTACTCTCCTACTCTTCTCCAGCATGCTCAATGCAGGATTTACTGGCCAATGAGATATTACTCAACTTACCCACCCACTGTCATGTATGCTACTAACAGTTGCAATCTCAATAAAACTAGGATTGGTTCCATTCCACTTCTGATTCCCAGAAGTCCTTCAAGGTTCTTCCTTAATAACAAGTCTATTACTAGCTACAATCATAAAATTCCCTCCTACTATCCTCCTCTTTCTAACTTCCCCCTCACTCAACCCTACCTTATTATCCACAATGGCAATTGCTTCCGCAGCTCTAGGGGGGTGAATAGGCCTTAACCAAACTCAAATTCGTAAGATTATAGCCTTCTCATCTATTTCACACCTAGGTTGAATAGCCATTATCCTAATCTATAGCCCCAAACTTACACTAATCACTTTCTACCTTTATTCCTTAACAACAGCTGCTATTTTCTTTACCCTTAATGCAACTAACACCCTGAAATTATCGACCTTAATAGCTGCATGATCTAAAATCCCCACCCTCACTGCAACCCTTATACTTATTCTTCTATCGCTCACAGGCCTTCCTCCGCTAACTGGATTCTTACCCAAATGACTAATTATCCAAGAACTAACTAAACAAGAACTCACAACCACAGCAACTATCATTGCCCTACTTTCCCTCCTAGGTCTTTTCTTTTATCTTCGCCTCGCCTACTGTGCAACAATTACCCTTCCCCCAAACCCTGCCAACCACATAAAACAATGGCATACCAACAAATCTGTTAACACACTCACTTCTACCCTTGTTATGCTATCAATCATACTCCTCCCTATATCACCTACAATTCTTACTATCCCATAG
	DHB3155                    ATGAATCCCCAGGCTAAACTCATTTTCTCCCTAAGCCTTCTTCTAGGAACAACTATCACAATTTCAAGCAACCACTGAATCATAGCATGAACTGGTCTTGAAATTAACACCTTAGCTATTCTCCCCTTAATTTCAAAGTCCCATCATCCACGAGCCATTGAAGCCTCAACTAAATATTTCTTAATCCAAGCAACTGCCTCTACTCTCCTACTCTTCTCCAGCATGCTCAATGCAGGATTTACTGGCCAATGAGATATTACTCAACTTACCCACCCACTGTCATGTATGCTACTAACAGTTGCAATCTCAATAAAACTAGGATTGGTTCCATTCCACTTCTGATTCCCAGAAGTCCTTCAAGGTTCTTCCTTAATAACAAGTCTATTACTAGCTACAATCATAAAATTCCCTCCTACTATCCTCCTCTTTCTAACTTCCCCCTCACTCAACCCTACCTTATTATCCACAATGGCAATTGCTTCCGCAGCTCTAGGGGGGTGAATAGGCCTTAACCAAACTCAAATTCGTAAGATTATAGCCTTCTCATCTATTTCACACCTAGGTTGAATAGCCATTATCCTAATCTATAGCCCCAAACTTACACTAATCACTTTCTACCTTTATTCCTTAACAACAGCTGCTATTTTCTTTACCCTTAATGCAACTAACACCCTGAAATTATCGACCTTAATAGCTGCATGATCTAAAATCCCCACCCTCACTGCAACCCTTATACTTATTCTTCTATCGCTCGCAGGCCTTCCTCCGCTAACTGGATTCTTACCCAAATGACTAATTATCCAAGAACTAACTAAACAAGAACTCACAACCACAGCAACTATCATTGCCCTACTTTCCCTCCTAGGTCTTTTCTTTTATCTTCGCCTCGCCTACTGTGCAACAATTACCCTTCCCCCAAACCCTGCCAACCACATAAAACAATGGCATACCAACAAATCTGTTAACACACTCACTTCTACCCTTGTTATGCTATCAATCATACTCCTCCCTATATCACCTACAATTCTTACTATCCCATAG
	JK02039           ATGAATCCCCAGGCTAAACTCATTTTCTCCCTAAGCCTTCTTCTAGGAACAACTATCACAATTTCAAGCAACCACTGAATCATAGCATGAACTGGTCTTGAAATTAACACCTTAGCTATTCTCCCCTTAATTTCAAAGTCCCATCATCCACGAGCCATTGAAGCCTCAACTAAATATTTCTTAATCCAAGCAACTGCCTCTACTCTCCTACTCTTCTCCAGCATGCTCAATGCAGGATTTACTGGCCAATGAGATATTACTCAACTTACCCACCCACTGTCATGTATGCTACTAACAGTTGCAATCTCAATAAAACTAGGATTGGTTCCATTCCACTTCTGATTCCCAGAAGTCCTTCAAGGTTCTCCCTTAATAACAAGTCTATTACTAGCTACAATCATAAAATTCCCTCCTACTATCCTCCTCTTTCTAACTTCCCCCTCACTCAACCCTACCTTATTATCCACAATGGCAATTGCTTCCGCAGCTCTAGGGGGGTGAATAGGCCTTAACCAAACTCAAATTCGTAAGATTATAGCCTTCTCATCTATTTCACACCTAGGTTGAATAGCCATTATCCTAATCTATAGCCCCAAACTTACACTAATCACTTTCTACCTTTATTCCTTAACAACAGCTGCTATTTTCTTTACCCTTAATGCAACTAACACCCTGAAATTATCGACCTTAATAGCTGCATGATCTAAAATCCCCACCCTCACTGCAACCCTTATACTTATTCTTCTATCGCTCGCAGGCCTTCCTCCGCTAACTGGATTCTTACCCAAATGACTAATTATCCAAGAACTAACTAAACAAGAACTCACAACCACAGCAACTATCATTGCCCTACTTTCCCTCCTAGGTCTTTTCTTTTATCTTCGCCTCGCCTACTGTGCAACAATTACCCTTCCCCCAAACCCTGCCAACCACATAAAACAATGGCATACCAACAAATCTGTTAACACACTCACTTCTACCCTTGTTATGCTATCAATCATACTCCTCCCTATATCACCTACAATTCTTACTATCCCATAG
	PEP2903                  ATGAATCCCCAGGCTAAACTCATTTTCTCCCTAAGCCTTCTTCTAGGAACAACTATCACAATTTCAAGCAACCACTGAATCATAGCATGAACTGGTCTTGAAATTAACACCTTAGCTATTCTCCCCTTAATTTCAAAGTCCCATCATCCACGAGCCATTGAAGCCTCAACTAAATATTTCTTAATCCAAGCAACTGCCTCTACTCTCCTACTCTTCTCCAGCATGCTCAATGCAGGATTTACTGGCCAATGAGATATTACTCAACTTACCCACCCACTGTCATGTATGCTACTAACAGTTGCAATCTCAATAAAACTAGGATTGGTTCCATTCCACTTCTGATTCCCAGAAGTCCTTCAAGGTTCTTCCTTAATAACAAGTCTATTACTAGCTACAATCATAAAATTCCCTCCTACTATCCTCCTCTTTCTAACTTCCCCCTCACTCAACCCTACCTTATTATCCACAATGGCAATTGCTTCCGCAGCTCTAGGGGGGTGAATAGGCCTTAACCAAACTCAAATTCGTAAGATTATAGCCTTCTCATCTATTTCACACCTAGGTTGAATAGCCATTATCCTAATCTATAGCCCCAAACTTACACTAATCACTTTCTACCTTTATTCCTTAACAACAGCTGCTATTTTCTTTACCCTTAATGCAACTAACACCCTGAAATTATCGACCTTAATAGCTGCATGATCTAAAATCCCCACCCTCACTGCAACCCTTATACTTATTCTTCTATCGCTCGCAGGCCTTCCTCCGCTAACTGGATTTTTACCCAAATGACTGATTATCCAAGAACTAACTAAACAAGAACTCACAACCACAGCAACTATCATTGCCCTACTTTCCCTCCTAGGTCTTTTCTTTTATCTTCGCCTCGCCTACTGTGCAACAATTACCCTTCCCCCAAACCCTGCCAACCACATAAAACAATGGCATACCAACAAATCTGTTAACACACTCACTTCTACCCTTGTTATGCTATCAATCATACTCCTCCCTATATCACCTACAATTCTTACTATCCCATAG
	GMS2107                 ATGAATCCCCAGGCTAAACTCATTTTCTCCCTAAGCCTTCTTCTAGGAACAACTATCACAATTTCAAGTAACCACTGAATCATAGCATGAACTGGTCTTGAAATTAACACCTTAGCTATTCTCCCCTTAATTTCTAAGTCCCATCATCCACGAGCTATTGAAGCCTCAACTAAATATTTCTTAATCCAAGCAACTGCCTCTACTCTCCTACTCTTCTCCAGCATGCTCAATGCAGGATTTACTGGCCAATGAGATATTACTCAACTTACCCACCCACTGTCATGTATGCTACTAACAGTTGCAATCTCAATAAAACTAGGATTGGTTCCATTCCACTTCTGATTCCCAGAAGTCCTTCAAGGTTCTTCCTTAATAACAAGTCTATTACTAGCTACAATCATAAAATTCCCTCCTACCATTCTCCTCTTTCTAACTTCCCCCTCACTCAACCCTACCTTATTATCCACAATGGCAATTGCTTCCACAGCTCTAGGGGGGTGAATAGGCCTTAACCAAACTCAAATTCGTAAGATTATAGCCTTCTCATCTATTTCACACCTAGGCTGAATAGCCATTATCCTAATCTATAGCCCCAAGCTTACACTAATCACTTTCTACCTTTATTCCTTAACAACAGCTGCTATTTTCTTTACCCTTAATGCAACTAACACCCTGAAATTATCGACCTTAATAGCTGCATGATCTAAAATCCCCACCCTTACTGCAGCCCTTATACTTACTCTTCTATCGCTCGCAGGCCTTCCTCCGCTAACTGGATTCTTACCCAAATGACTAATTATCCAAGAACTAACTAAACAAGAACTCACAACCACAGCAACTATCATTGCCCTACTTTCCCTCCTAGGTCTTTTCTTTTATCTTCGCCTCGCCTACTGTGCAACAATTACCCTTCCCCCAAACCCTGCCAACCACATAAAACAATGGCATACCAACAAATCTGTTAACACACTCACTTCTACCCTTGTTATGCTATCAATCATACTCCTCCCTATATCACCTACAATTCTTACTATCCCATAG
	BMM433                    ATGAATCCCCAGGCTAAACTCATTTTCTCCCTAAGCCTTCTTCTAGGAACAACTATCACAATTTCAAGCAACCACTGAATCATAGCATGAACTGGTCTTGAAATTAACACCTTAGCTATTCTCCCCTTAATTTCAAAGTCCCATCATCCACGAGCCATTGAAGCCTCAACTAAATATTTCTTAATCCAAGCAACTGCCTCTACTCTCCTACTCTTCTCCAGCATGCTCAATGCAGGATTTACTGGCCAATGAGATATTACTCAACTTACCCACCCACTGTCATGTATGCTACTAACAGTTGCAATCTCAATAAAACTAGGATTGGTTCCATTCCACTTCTGATTCCCAGAAGTCCTTCAAGGTTCTTCCTTAATAACAAGTCTATTACTAGCTACAATCATAAAATTCCCTCCTACTATCCTCCTCTTTCTAACTTCCCCCTCACTCAACCCTACCTTATTATCCACAATGGCAATTGCTTCCGCAGCTCTAGGGGGGTGAATAGGCCTTAACCAAACTCAAATTCGTAAGATTATAGCCTTCTCATCTATTTCACACCTAGGTTGAATAGCCATTATCCTAATCTATAGCCCCAAACTTACACTAATCACTTTCTACCTTTATTCCTTAACAACAGCTGCTATTTTCTTTACCCTTAATGCAACTAACACCCTGAAATTATCGACCTTAATAGCTGCATGATCTAAAATCCCCACCCTCACTGCAACCCTTATACTTATTCTTCTATCGCTCGCAGGCCTTCCTCCGCTAACTGGATTCTTACCCAAATGACTAATTATCCAAGAACTAACTAAACAAGAACTCACAACCACAGCAACTATCATTGCCCTACTTTCCCTCCTAGGTCTTTTCTTTTATCTTCGCCTCGCCTACTGTGCAACAATTACCCTTCCCCCAAACCCTGCCAACCACATAAAACAATGGCATACCAACAAATCTGTTAACACACTCACTTCTACCCTTGTTATGCTATCAATCATACTCCTCCCTATATCACCTACAATTCTTACTATCCCATAG
	brb722                    ATGAATCCCCAGGCTAAACTCATTTTCTCCCTAAGCCTTCTTCTAGGAACAACTATCACAATTTCAAGCAACCACTGAATCATAGCATGAACTGGTCTTGAAATTAACACCTTAGCTATTCTCCCCTTAATTTCAAAGTCCCATCATCCACGAGCCATTGAAGCCTCAACTAAATATTTCTTAATCCAAGCAACTGCCTCTACTCTCCTACTCTTCTCCAGCATGCTCAATGCAGGATTTACTGGCCAATGAGATATTACTCAACTTACCCACCCACTGTCATGTATGCTACTAACAGTTGCAATCTCAATAAAACTAGGATTGGTTCCATTCCACTTCTGATTCCCAGAAGTCCTTCAAGGTTCTTCCTTAATAACAAGTCTATTACTAGCTACAATCATAAAATTCCCTCCTACTATCCTCCTCTTTCTAACTTCCCCCTCACTCAACCCTACCTTATTATCCACAATGGCAATTGCTTCCGCAGCTCTAGGGGGGTGAATAGGCCTTAACCAAACTCAAATTCGTAAGATTATAGCCTTCTCATCTATTTCACACCTAGGTTGAATAGCCATTATCCTAATCTATAGCCCCAAACTTACACTAATCACTTTCTACCTTTATTCCTTAACAACAGCTGCTATTTTCTTTACCCTTAATGCAACTAACACCCTGAAATTATCGACCTTAATAGCTGCATGATCTAAAATCCCCACCCTCACTGCAACCCTTATACTTATTCTTCTATCGCTCGCAGGCCTTCCTCCGCTAACTGGATTCTTACCCAAATGACTAATTATCCAAGAACTAACTAAACAAGAACTCACAACCACAGCAACTATCATTGCCCTACTTTCCCTCCTAGGTCTTTTCTTTTATCTTCGCCTCGCCTACTGTGCAACAATTACCCTTCCCCCAAACCCTGCCAACCACATAAAACAATGGCATACCAACAAATCTGTTAACACACTCACTTCTACCCTTGTTATGCTATCAATCATACTCCTCCCTATATCACCTACAATTCTTACTATCCCATAG
	brb820                    ATGAATCCCCAGGCTAAACTCATTTTCTCCCTAAGCCTTCTTCTAGGAACAACTATCACAATTTCAAGCAACCACTGAATCATAGCATGAACTGGTCTTGAAATTAACACCTTAGCTATTCTCCCCTTAATTTCAAAGTCCCATCATCCACGAGCCATTGAAGCCTCAACTAAATATTTCTTAATCCAAGCAACTGCCTCTACTCTCCTACTCTTCTCCAGCATGCTCAATGCAGGATTTACTGGCCAATGAGATATTACTCAACTTACCCACCCACTGTCATGTATGCTACTAACAGTTGCAATCTCAATAAAACTAGGATTGGTTCCATTCCACTTCTGATTCCCAGAAGTCCTTCAAGGTTCTTCCTTAATAACAAGTCTATTACTAGCTACAATCATAAAATTCCCTCCTACTATCCTCCTCTTTCTAACTTCCCCCTCACTCAACCCTACCTTATTATCCACAATGGCAATTGCTTCCGCAGCTCTAGGGGGGTGAATAGGCCTTAACCAAACTCAAATTCGTAAGATTATAGCCTTCTCATCTATTTCACACCTAGGTTGAATAGCCATTATCCTAATCTATAGCCCCAAACTTACACTAATCACTTTCTACCTTTATTCCTTAACAACAGCTGCTATTTTCTTTACCCTTAATGCAACTAACACCCTGAAATTATCGACCTTAATAGCTGCATGATCTAAAATCCCCACCCTCACTGCAACCCTTATACTTATTCTTCTATCGCTCGCAGGCCTTCCTCCGCTAACTGGATTCTTACCCAAATGACTAATTATCCAAGAACTAACTAAACAAGAACTCACAACCACAGCAACTATCATTGCCCTACTTTCCCTCCTAGGTCTTTTCTTTTATCTTCGCCTCGCCTACTGTGCAACAATTACCCTTCCCCCAAACCCTGCCAACCACATAAAACAATGGCATACCAACAAATCTGTTAACACACTCACTTCTACCCTTGTTATGCTATCAATCATGCTCCTCCCTATATCACCTACAATTCTTACTATCCCATAG
	JK04124              ATGAATCCCCAGGCTAAACTCATTTTCTCCCTAAGCCTCCTCCTAGGGACAACTATTACAATTTCAAGTAATCACTGAATCATAGCATGAACTGGTCTTGAAATTAACACCTTGGCTATTCTCCCCTTAATTTCAAAATGCCATCATCCACGAGCCATTGAAGCCTCAACTAAATACTTCTTAGTCCAAGCAACTGCCTCTACTCTCCTACTCTTCTCCAGCATGCTCAATGCATGATTTACTGGCCAATGAGATATTACTCAATTTACCCATCCACTATCATGCATGCTATTGACAGTTGCAATCTCAATAAAACTAGGACTGGTTCCATTCCACTTCTGATTTCCAGAAGTCCTTCAAGGTTCTTCCTTAATGACAAGTCTATTACTAGCTACAATCATAAAATTCCCTCCTACTATTCTCCTCTTTCTAACCTCCCCCTCACTCAACCCTACCTTATTATCTGCAATAGCAATTGCTTCCGCAGCTCTAGGGGGGTGGATGGGCCTTAACCAAACTCAGATTCGTAAAATTATAGCCTTCTCATCTATCTCACACCTAGGCTGAATAGCTATTATCCTAATCTATAGCCCCAAGCTTACACTAATCACTTTCTACCTATACTCCTTAACAACAGCCGCTATTTTCTTTATCCTTAATGCAACTAACACCCTAAAATTATCAACCTTAATAGCTGCATGATCTAAAATCCCCACCCTCACTGCAGCCCTTATACTTGCTCTTCTATCACTCGCAGGCCTTCCTCCACTAACTGGATTCTTACCCAAATGACTAATTATTCAAGAACTAACTAAACAAGAACTCACAACCACAGCAACTATCATTGCCCTACTTTCCCTCCTAGGTCTTTTCTTTTATCTTCGCCTCGCCTACTGTGCAACAATTACCCTCCCCCCAAACCCCGCCAACCACATAAAACAATGACATACCAACAAATCTACTAACACACTCACTTCTACCCTTGTTATGCTATCAATCATACTCCTCCCTATATCACCTACAATTCTCACTATTCCATAG
	MM320                ATGAATCCCCAGGCTAAACTCATTTTCTCCCTAAGCCTCCTCCTAGGGACAACTATTACAATTTCAAGTAATCACTGAATCATAGCATGAACTGGTCTTGAAATTAACACCTTGGCTATTCTCCCCTTAATTTCAAAATGCCATCATCCACGAGCCATTGAAGCCTCAACTAAATACTTCTTAGTCCAAGCAACTGCCTCTACTCTCCTACTCTTCTCCAGCATGCTCAATGCATGATTTACTGGCCAATGAGATATTACTCAATTTACCCATCCACTATCATGCATGCTATTGACAGTTGCAATCTCAATAAAACTAGGACTGGTTCCATTCCACTTCTGATTTCCAGAAGTCCTTCAAGGTTCTTCCTTAATGACAAGTCTATTACTAGCTACAATCATAAAATTCCCTCCTACTATTCTCCTCTTTCTAACCTCCCCCTCACTCAACCCTACCTTATTATCTGCAATAGCAATTGCTTCCGCAGCTCTAGGGGGGTGGATGGGCCTTAACCAAACTCAGATTCGTAAAATTATAGCCTTCTCATCTATCTCACACCTAGGCTGAATAGCTATTATCCTAATCTATAGCCCCAAGCTTACACTAATCACTTTCTACCTATACTCCTTAACAACAGCCGCTATTTTCTTTATCCTTAATGCAACTAACACCCTAAAATTATCAACCTTAATAGCTGCATGATCTAAAATCCCCACCCTCACTGCAGCCCTTATACTTGCTCTTCTATCACTCGCAGGCCTTCCTCCACTAACTGGATTCTTACCCAAATGACTAATTATTCAAGAACTAACTAAACAAGAACTCACAACCACAGCAACTATCATTGCCCTACTTTCCCTCCTAGGTCTTTTCTTTTATCTTCGCCTCGCCTACTGTGCAACAATTACCCTCCCCCCAAACCCCGCCAACCACATAAAACAATGACATACCAACAAATCTACTAACACACTCACTTCTACCCTTGTTATGCTATCAATCATACTCCTCCCTATATCACCTACAATTCTCACTATTCCATAG
	Amt090               ATGAATCCCCAGGCTAAACTCATTTTCTCCCTAAGCCTCCTCCTAGGGACAACTATTACAATTTCAAGTAATCACTGAATCATAGCATGAACTGGTCTTGAAATTAACACCTTGGCTATTCTCCCCTTAATTTCAAAATGCCATCATCCACGAGCCATTGAAGCCTCAACTAAATACTTCTTAGTCCAAGCAACTGCCTCTACTCTCCTACTCTTCTCCAGCATGCTCAATGCATGATTTACTGGCCAATGAGATATTACTCAATTTACCCATCCACTATCATGCATGCTATTGACAGTTGCAATCTCAATAAAACTAGGACTGGTTCCATTCCACTTCTGATTTCCAGAAGTCCTTCAAGGTTCTTCCTTAATGACAAGTCTATTACTAGCTACAATCATAAAATTCCCTCCTACTATTCTCCTCTTTCTAACCTCCCCCTCACTCAACCCTACCTTATTATCTGCAATAGCAATTGCTTCCGCAGCTCTAGGGGGGTGGATGGGCCTTAACCAAACTCAGATTCGTAAAATTATAGCCTTCTCATCTATCTCACACCTAGGCTGAATAGTTATTATCCTAATCTATAGCCCCAAGCTTACACTAATCACTTTCTACCTATACTCCTTAACAACAGCCGCTATTTTCTTTATCCTTAATGCAACTAACACCCTAAAATTATCAACCTTAATAGCTGCATGATCTAAAATCCCCACCCTCACTGCAGCCCTTATACTTGCTCTTCTATCACTCGCAGGCCTTCCTCCACTAACTGGATTCTTACCCAAATGACTAATTATTCAAGAACTAACTAAACAAGAACTCACAACCACAGCAACTATCATTGCCCTACTTTCCCTCCTAGGTCTTTTCTTTTATCTTCGCCTCGCCTACTGTGCAACAATTACCCTCCCCCCAAACCCCGCCAACCACATAAAACAATGACATACCAACAAATCTACTAACACACTCACTTCTACCCTTGTTATGCTATCAATCATACTCCTCCCTATATCACCTACAATTCTCACTATTCCATAG
	AMT025               ATGAATCCCCAGGCTAAACTCATTTTCTCCCTAAGCCTCCTCCTAGGGACAACTATTACAATTTCAAGTAATCACTGAATCATAGCATGAACTGGTCTTGAAATTAACACCTTGGCTATTCTCCCCTTAATTTCAAAATGCCATCATCCACGAGCCATTGAAGCCTCAACTAAATACTTCTTAGTCCAAGCAACTGCCTCTACTCTCCTACTCTTCTCCAGCATGCTCAATGCATGATTTACTGGCCAATGAGATATTACTCAATTTACCCATCCACTATCATGCATGCTATTGACAGTTGCAATCTCAATAAAACTAGGACTGGTTCCATTCCACTTCTGATTTCCAGAAGTCCTTCAAGGTTCTTCCTTAATGACAAGTCTATTACTAGCTACAATCATAAAATTCCCTCCTACTATTCTCCTCTTTCTAACCTCCCCCTCACTCAACCCTACCTTATTATCTGCAATAGCAATTGCTTCCGCAGCTCTAGGGGGGTGGATGGGCCTTAACCAAACTCAGATTCGTAAAATTATAGCCTTCTCATCTATCTCACACCTAGGCTGAATAGCTATTATCCTAATCTATAGCCCCAAGCTTACACTAATCACTTTCTACCTATACTCCTTAACAACAGCCGCTATTTTCTTTATCCTTAATGCAACTAACACCCTAAAATTATCAACCTTAATAGCTGCATGATCTAAAATCCCCACCCTCACTGCAGCCCTTATACTTGCTCTTCTATCACTCGCAGGCCTTCCTCCACTAACTGGATTCTTACCCAAATGACTAATTATTCAAGAACTAACTAAACAAGAACTCACAACCACAGCAACTATCATTGCCCTACTTTCCCTCCTAGGTCTTTTCTTTTATCTTCGCCTCGCCTACTGTGCAACAATTACCCTCCCCCCAAACCCCGCCAACCACATAAAACAATGACATACCAACAAATCTACTAACACACTCACTTCTACCCTTGTTATGCTATCAATCATACTCCTCCCTATATCACCTACAATTCTCACTATTCCATAG
	Amt058               ATGAATCCCCAGGCTAAACTCATTTTCTCCCTAAGCCTCCTCCTAGGGACAACTATTACAATTTCAAGTAATCACTGAATCATAGCATGAACTGGTCTTGAAATTAACACCTTGGCTATTCTCCCCTTAATTTCAAAATGCCATCATCCACGAGCCATTGAAGCCTCAACTAAATACTTCTTAGTCCAAGCAACTGCCTCTACTCTCCTACTCTTCTCCAGCATGCTCAATGCATGATTTACTGGCCAATGAGATATTACTCAATTTACCCATCCACTATCATGCATGCTATTGACAGTTGCAATCTCAATAAAACTAGGACTGGTTCCATTCCACTTCTGATTTCCAGAAGTCCTTCAAGGTTCTTCCTTAATGACAAGTCTATTACTAGCTACAATCATAAAATTCCCTCCTACTATTCTCCTCTTTCTAACCTCCCCCTCACTCAACCCTACCTTATTATCTGCAATAGCAATTGCTTCCGCAGCTCTAGGGGGGTGGATGGGCCTTAACCAAACTCAGATTCGTAAAATTATAGCCTTCTCATCTATCTCACACCTAGGCTGAATAGCTATTATCCTAATCTATAGCCCCAAGCTTACACTAATCACTTTCTACCTATACTCCTTAACAACAGCCGCTATTTTCTTTATCCTTAATGCAACTAACACCCTAAAATTATCAACCTTAATAGCTGCATGATCTAAAATCCCCACCCTCACTGCAGCCCTTATACTTGCTCTTCTATCACTCGCAGGCCTTCCTCCACTAACTGGATTCTTACCCAAATGACTAATTATTCAAGAACTAACTAAACAAGAACTCACAACCACAGCAACTATCATTGCCCTACTTTCCCTCCTAGGTCTTTTCTTTTATCTTCGCCTCGCCTACTGTGCAACAATTACCCTCCCCCCAAACCCCGCCAACCACATAAAACAATGACATACCAACAAATCTACTAACACACTCACTTCTACCCTTGTTATGCTATCAATCATACTCCTCCCTATATCACCTACAATTCTCACTATTCCATAG
	AMT111               ATGAATCCCCAGGCTAAACTCATTTTCTCCCTAAGCCTCCTCCTAGGGACAACTATTACAATTTCAAGTAATCACTGAATCATAGCATGAACTGGTCTTGAAATTAACACCTTGGCTATTCTCCCCTTAATTTCAAAATGCCATCATCCACGAGCCATTGAAGCCTCAACTAAATACTTCTTAGTCCAAGCAACTGCCTCTACTCTCCTACTCTTCTCCAGCATGCTCAATGCATGATTTACTGGCCAATGAGATATTACTCAATTTACCCATCCACTATCATGCATGCTATTGACAGTTGCAATCTCAATAAAACTAGGACTGGTTCCATTCCACTTCTGATTTCCAGAAGTCCTTCAAGGTTCTTCCTTAATGACAAGTCTATTACTAGCTACAATCATAAAATTCCCTCCTACTATTCTCCTCTTTCTAACCTCCCCCTCACTCAACCCTACCTTATTATCTGCAATAGCAATTGCTTCCGCAGCTCTAGGGGGGTGGATGGGCCTTAACCAAACTCAGATTCGTAAAATTATAGCCTTCTCATCTATCTCACACCTAGGCTGAATAGCTATTATCCTAATCTATAGCCCCAAGCTTACACTAATCACTTTCTACCTATACTCCTTAACAACAGCCGCTATTTTCTTTATCCTTAATGCAACTAACACCCTAAAATTATCAACCTTAATAGCTGCATGATCTAAAATCCCCACCCTCACTGCAGCCCTTATACTTGCTCTTCTATCACTCGCAGGCCTTCCTCCACTAACTGGATTCTTACCCAAATGACTAATTATTCAAGAACTAACTAAACAAGAACTCACAACCACAGCAACTATCATTGCCCTACTTTCCCTCCTAGGTCTTTTCTTTTATCTTCGCCTCGCCTACTGTGCAACAATTACCCTCCCCCCAAACCCCGCCAACCACATAAAACAATGACATACCAACAAATCTACTAACACACTCACTTCTACCCTTGTTATGCTATCAATCATACTCCTCCCTATATCACCTACAATTCTCACTATTCCATAG
	AMT132               ATGAATCCCCAGGCTAAACTCATTTTCTCCCTAAGCCTCCTCCTAGGGACAACTATTACAATTTCAAGTAATCACTGAATCATAGCATGAACTGGTCTTGAAATTAACACCTTGGCTATTCTCCCCTTAATTTCAAAATGCCATCATCCACGAGCCATTGAAGCCTCAACTAAATACTTCTTAGTCCAAGCAACTGCCTCTACTCTCCTACTCTTCTCCAGCATGCTCAATGCATGATTTACTGGCCAATGAGATATTACTCAATTTACCCATCCACTATCATGCATGCTATTGACAGTTGCAATCTCAATAAAACTAGGACTGGTTCCATTCCACTTCTGATTTCCAGAAGTCCTTCAAGGTTCTTCCTTAATGACAAGTCTATTACTAGCTACAATCATAAAATTCCCTCCTACTATTCTCCTCTTTCTAACCTCCCCCTCACTCAACCCTACCTTATTATCTGCAATAGCAATTGCTTCCGCAGCTCTAGGGGGGTGGATGGGCCTTAACCAAACTCAGATTCGTAAAATTATAGCCTTCTCATCTATCTCACACCTAGGCTGAATAGCTATTATCCTAATCTATAGCCCCAAGCTTACACTAATCACTTTCTACCTATACTCCTTAACAACAGCCGCTATTTTCTTTATCCTTAATGCAACTAACACCCTAAAATTATCAACCTTAATAGCTGCATGATCTAAAATCCCCACCCTCACTGCAGCCCTTATACTTGCTCTTCTATCACTCGCAGGCCTTCCTCCACTAACTGGATTCTTACCCAAATGACTAATTATTCAAGAACTAACTAAACAAGAACTCACAACCACAGCAACTATCATTGCCCTACTTTCCCTCCTAGGTCTTTTCTTTTATCTTCGCCTCGCCTACTGTGCAACAATTACCCTCCCCCCAAACCCCGCCAACCACATAAAACAATGACATACCAACAAATCTACTAACACACTCACTTCTACCCTTGTTATGCTATCAATCATACTCCTCCCTATATCACCTACAATTCTCACTATTCCATAG
	JK07245                ATGAATCCCCAGGCTAAACTCATTTTCTCCCTAAGCCTCCTCCTAGGGACAACTATTACAATTTCAAGTAATCACTGAATCATAGCATGAACTGGTCTTGAAATTAACACCTTGGCTATTCTCCCCTTAATTTCAAAATGCCATCATCCACGAGCCATTGAAGCCTCAACTAAATACTTCTTAGTCCAAGCAACTGCCTCTACTCTCCTACTCTTCTCCAGCATGCTCAATGCATGATTTACTGGCCAATGAGATATTACTCAATTTACCCATCCACTATCATGCATGCTATTGACAGTTGCAATCTCAATAAAACTAGGACTGGTTCCATTCCACTTCTGATTTCCAGAAGTCCTTCAAGGTTCTTCCTTAATGACAAGTCTATTACTAGCTACAATCATAAAATTCCCTCCTACTATTCTCCTCTTTCTAACCTCCCCCTCACTCAACCCTACCTTATTATCTGCAATAGCAATTGCTTCCGCAGCTCTAGGGGGGTGGATGGGCCTTAACCAAACTCAGATTCGTAAAATTATAGCCTTCTCATCTATCTCACACCTAGGCTGAATAGCTATTATCCTAATCTATAGCCCCAAGCTTACACTAATCACTTTCTACCTATACTCCTTAACAACAGCCGCTATTTTCTTTATCCTTAATGCAACTAACACCCTAAAATTATCAACCTTAATAGCTGCATGATCTAAAATCCCCACCCTCACTGCAGCCCTTATACTTGCTCTTCTATCACTCGCAGGCCTTCCTCCACTAACTGGATTCTTACCCAAATGACTAATTATTCAAGAACTAACTAAACAAGAACTCACAACCACAGCAACTATCATTGCCCTACTTTCCCTCCTAGGTCTTTTCTTTTATCTTCGCCTCGCCTACTGTGCAACAATTACCCTCCCCCCAAACCCCGCCAACCACATAAAACAATGACATACCAACAAATCTACTAACACACTCACTTCTACCCTTGTTATGCTATCAATCATACTCCTCCCTATATCACCTACAATTCTCACTATTCCATAG
	K07274             ATGAATCCCCAGGCTAAACTCATTTTCTCCCTAAGCCTCCTCCTAGGGACAACTATTACAATTTCAAGTAATCACTGAATCATAGCATGAACTGGTCTTGAAATTAACACCTTGGCTATTCTCCCCTTAATTTCAAAATGCCATCATCCACGAGCCATTGAAGCCTCAACTAAATACTTCTTAGTCCAAGCAACTGCCTCTACTCTCCTACTCTTCTCCAGCATGCTCAATGCATGATTTACTGGCCAATGAGATATTACTCAATTTACCCATCCACTATCATGCATGCTATTGACAGTTGCAATCTCAATAAAACTAGGACTGGTTCCATTCCACTTCTGATTTCCAGAAGTCCTTCAAGGTTCTTCCTTAATGACAAGTCTATTACTAGCTACAATCATAAAATTCCCTCCTACTATTCTCCTCTTTCTAACCTCCCCCTCACTCAACCCTACCTTATTATCTGCAATAGCAATTGCTTCCGCAGCTCTAGGGGGGTGGATGGGCCTTAACCAAACTCAGATTCGTAAAATTATAGCCTTCTCATCTATCTCACACCTAGGCTGAATAGCTATTATCCTAATCTATAGCCCCAAGCTTACACTAATCACTTTCTACCTATACTCCTTAACAACAGCCGCTATTTTCTTTATCCTTAATGCAACTAACACCCTAAAATTATCGACCTTAATAGCTGCATGATCTAAAATCCCCACCCTCACTGCAGCCCTTATACTTGCTCTTCTATCACTCGCAGGCCTTCCTCCACTAACTGGATTCTTACCCAAATGACTAATTATCCAAGAACTAACTAAACAAGAACTCACAACCACAGCAACTATCATTGCCCTACTTTCCCTCCTAGGTCTTTTCTTTTATCTTCGCCTCGCCTACTGTGCAACAATTACCCTCCCCCCAAACCCCGCCAACCACATAAAACAATGACATACCAACAAATCTACTAACACACTCACTTCTACCCTTGTTATGCTATCAATCATACTCCTCCCTATATCACCTACAATTCTCACTATTCCATAG
	JMD079               ATGAATCCCCAGGCTAAACTCATTTTCTCCCTAAGCCTCCTCCTAGGGACAACTATTACAATTTCAAGTAATCACTGAATCATAGCATGAACTGGTCTTGAAATTAACACCTTGGCTATTCTCCCCTTAATTTCAAAATGCCATCATCCACGAGCCATTGAAGCCTCAACTAAATACTTCTTAGTCCAAGCAACTGCCTCTACTCTCCTACTCTTCTCCAGCATGCTCAATGCATGATTTACTGGCCAATGAGATATTACTCAATTTACCCATCCACTATCATGCATGCTATTGACAGTTGCAATCTCAATAAAACTAGGACTGGTTCCATTCCACTTCTGATTTCCAGAAGTCCTTCAAGGTTCTTCCTTAATGACAAGTCTATTACTAGCTACAATCATAAAATTCCCTCCTACTATTCTCCTCTTTCTAACCTCCCCCTCACTCAACCCTACCTTATTATCTGCAATAGCAATTGCTTCCGCAGCTCTAGGGGGGTGGATGGGCCTTAACCAAACTCAGATTCGTAAAATTATAGCCTTCTCATCTATCTCACACCTAGGCTGAATAGCTATTATCCTAATCTATAGCCCCAAGCTTACACTAATCACTTTCTACCTATACTCCTTAACAACAGCCGCTATTTTCTTTATCCTTAATGCAACTAACACCCTAAAATTATCAACCTTAATAGCTGCATGATCTAAAATCCCCACCCTCACTGCAGCCCTTATACTTGCTCTTCTATCACTCGCAGGCCTTCCTCCACTAACTGGATTCTTACCCAAATGACTAATTATTCAAGAACTAACTAAACAAGAACTCACAACCACAGCAACTATCATTGCCCTACTTTCCCTCCTAGGTCTTTTCTTTTATCTTCGCCTCGCCTACTGTGCAACAATTACCCTCCCCCCAAACCCCGCCAACCACATAAAACAATGACATACCAACAAATCTACTAACACACTCACTTCTACCCTTGTTATGCTATCAATCATACTCCTCCCTATATCACCTACAATTCTCACTATTCCATAG
	jk11233              ATGAATCCCCAGGCTAAACTCATTTTCTCCCTAAGCCTCCTCCTAGGGACAACTATTACAATTTCAAGTAATCACTGAATCATAGCATGAACTGGTCTTGAAATTAACACCTTGGCTATTCTCCCCTTAATTTCAAAATGCCATCATCCACGAGCCATTGAAGCCTCAACTAAATACTTCTTAGTCCAAGCAACTGCCTCTACTCTCCTACTCTTCTCCAGCATGCTCAATGCATGATTTACTGGCCAATGAGATATTACTCAATTTACCCATCCACTATCATGCATGCTATTGACAGTTGCAATCTCAATAAAACTAGGACTGGTTCCATTCCACTTCTGATTTCCAGAAGTCCTTCAAGGTTCTTCCTTAATGACAAGTCTATTACTAGCTACAATCATAAAATTCCCTCCTACTATTCTCCTCTTTCTAACCTCCCCCTCACTCAACCCTACCTTATTATCTGCAATAGCAATTGCTTCCGCAGCTCTAGGGGGGTGGATGGGCCTTAACCAAACTCAGATTCGTAAAATTATAGCCTTCTCATCTATCTCACACCTAGGCTGAATAGCTATTATCCTAATCTATAGCCCCAAGCTTACACTAATCACTTTCTACCTATACTCCTTAACAACAGCCGCTATTTTCTTTATCCTTAATGCAACTAACACCCTAAAATTATCAACCTTAATAGCTGCATGATCTAAAATCCCCACCCTCACTGCAGCCCTTATACTTGCTCTTCTATCACTCGCAGGCCTTCCTCCACTAACTGGATTCTTACCCAAATGACTAATTATTCAAGAACTAACTAAACAAGAACTCACAACCACAGCAACTATCATTGCCCTACTTTCCCTCCTAGGTCTTTTCTTTTATCTTCGCCTCGCCTACTGTGCAACAATTACCCTCCCCCCAAACCCCGCCAACCACATAAAACAATGACATACCAACAAATCTACTAACACACTCACTTCTACCCTTGTTATGCTATCAATCATACTCCTCCCTATATCACCTACAATTCTCACTATTCCATAG
	jk11143              ATGAATCCCCAGGCTAAACTCATTTTCTCCCTAAGCCTCCTCCTAGGGACAACTATTACAATTTCAAGTAATCACTGAATCATAGCATGAACTGGTCTTGAAATTAACACCTTGGCTATTCTCCCCTTAATTTCAAAATGCCATCATCCACGAGCCATTGAAGCCTCAACTAAATACTTCTTAGTCCAAGCAACTGCCTCTACTCTCCTACTCTTCTCCAGCATGCTCAATGCATGATTTACTGGCCAATGAGATATTACTCAATTTACCCATCCACTATCATGCATGCTATTGACAGTTGCAATCTCAATAAAACTAGGACTGGTTCCATTCCACTTCTGATTTCCAGAAGTCCTTCAAGGTTCTTCCTTAATGACAAGTCTATTACTAGCTACAATCATAAAATTCCCTCCTACTATTCTCCTCTTTCTAACCTCCCCCTCACTCAACCCTACCTTATTATCTGCAATAGCAATTGCTTCCGCAGCTCTAGGGGGGTGGATGGGCCTTAACCAAACTCAGATTCGTAAAATTATAGCCTTCTCATCTATCTCACACCTAGGCTGAATAGCTATTATCCTAATCTATAGCCCCAAGCTTACACTAATCACTTTCTACCTATACTCCTTAACAACAGCCGCTATTTTCTTTATCCTTAATGCAACTAACACCCTAAAATTATCAACCTTAATAGCTGCATGATCTAAAATCCCCACCCTCACTGCAGCCCTTATACTTGCTCTTCTATCACTCGCAGGCCTTCCTCCACTAACTGGATTCTTACCCAAATGACTAATTATTCAAGAACTAACTAAACAAGAACTCACAACCACAGCAACTATCATTGCCCTACTTTCCCTCCTAGGTCTTTTCTTTTATCTTCGCCTCGCCTACTGTGCAACAATTACCCTCCCCCCAAACCCCGCCAACCACATAAAACAATGACATACCAACAAATCTACTAACACACTCACTTCTACCCTTGTTATGCTATCAATCATACTCCTCCCTATATCACCTACAATTCTCACTATTCCATAG
	jk11161              ATGAATCCCCAGGCTAAACTCATTTTCTCCCTAAGCCTCCTCCTAGGGACAACTATTACAATTTCAAGTAATCACTGAATCATAGCATGAACTGGTCTTGAAATTAACACCTTGGCTATTCTCCCCTTAATTTCAAAATGCCATCATCCACGAGCCATTGAAGCCTCAACTAAATACTTCTTAGTCCAAGCAACTGCCTCTACTCTCCTACTCTTCTCCAGCATGCTCAATGCATGATTTACTGGCCAATGAGATATTACTCAATTTACCCATCCACTATCATGCATGCTATTGACAGTTGCAATCTCAATAAAACTAGGACTGGTTCCATTCCACTTCTGATTTCCAGAAGTCCTTCAAGGTTCTTCCTTAATGACAAGTCTATTACTAGCTACAATCATAAAATTCCCTCCTACTATTCTCCTCTTTCTAACCTCCCCCTCACTCAACCCTACCTTATTATCTGCAATAGCAATTGCTTCCGCAGCTCTAGGGGGGTGGATGGGCCTTAACCAAACTCAGATTCGTAAAATTATAGCCTTCTCATCTATCTCACACCTAGGCTGAATAGCTATTATCCTAATCTATAGCCCCAAGCTTACACTAATCACTTTCTACCTATACTCCTTAACAACAGCCGCTATTTTCTTTATCCTTAATGCAACTAACACCCTAAAATTATCAACCTTAATAGCTGCATGATCTAAAATCCCCACCCTCACTGCAGCCCTTATACTTGCTCTTCTATCACTCGCAGGCCTTCCTCCACTAACTGGATTCTTACCCAAATGACTAATTATTCAAGAACTAACTAAACAAGAACTCACAACCACAGCAACTATCATTGCCCTACTTTCCCTCCTAGGTCTTTTCTTTTATCTTCGCCTCGCCTACTGTGCAACAATTACCCTCCCCCCAAACCCCGCCAACCACATAAAACAATGACATACCAACAAATCTACTAACACACTCACTTCTACCCTTGTTATGCTATCAATCATACTCCTCCCTATATCACCTACAATTCTCACTATTCCATAG
	jk11162              ATGAATCCCCAGGCTAAACTCATTTTCTCCCTAAGCCTCCTCCTAGGGACAACTATTACAATTTCAAGTAATCACTGAATCATAGCATGAACTGGTCTTGAAATTAACACCTTGGCTATTCTCCCCTTAATTTCAAAATGCCATCATCCACGAGCCATTGAAGCCTCAACTAAATACTTCTTAGTCCAAGCAACTGCCTCTACTCTCCTACTCTTCTCCAGCATGCTCAATGCATGATTTACTGGCCAATGAGATATTACTCAATTTACCCATCCACTATCATGCATGCTATTGACAGTTGCAATCTCAATAAAACTAGGACTGGTTCCATTCCACTTCTGATTTCCAGAAGTCCTTCAAGGTTCTTCCTTAATGACAAGTCTATTACTAGCTACAATCATAAAATTCCCTCCTACTATTCTCCTCTTTCTAACCTCCCCCTCACTCAACCCTACCTTATTATCTGCAATAGCAATTGCTTCCGCAGCTCTAGGGGGGTGGATGGGCCTTAACCAAACTCAGATTCGTAAAATTATAGCCTTCTCATCTATCTCACACCTAGGCTGAATAGCTATTATCCTAATCTATAGCCCCAAGCTTACACTAATCACTTTCTACCTATACTCCTTAACAACAGCCGCTATTTTCTTTATCCTTAATGCAACTAACACCCTAAAATTATCAACCTTAATAGCTGCATGATCTAAAATCCCCACCCTCACTGCAGCCCTTATACTTGCTCTTCTATCACTCGCAGGCCTTCCTCCACTAACTGGATTCTTACCCAAATGACTAATTATTCAAGAACTAACTAAACAAGAACTCACAACCACAGCAACTATCATTGCCCTACTTTCCCTCCTAGGTCTTTTCTTTTATCTTCGCCTCGCCTACTGTGCAACAATTACCCTCCCCCCAAACCCCGCCAACCACATAAAACAATGACATACCAACAAATCTACTAACACACTCACTTCTACCCTTGTTATGCTATCAATCATACTCCTCCCTATATCACCTACAATTCTCACTATTCCATAG
	jk11192              ATGAATCCCCAGGCTAAACTCATTTTCTCCCTAAGCCTCCTCCTAGGGACAACTGTTACAATTTCAAGTAATCACTGAATCATAGCATGAACTGGTCTTGAAATTAACACCTTGGCTATTCTCCCCTTAATTTCAAAATGCCATCATCCACGAGCCATTGAAGCCTCAACTAAATACTTCTTAGTCCAAGCAACTGCCTCTACTCTCCTACTCTTCTCCAGCATGCTCAATGCATGATTTACTGGCCAATGAGATATTACTCAATTTACCCATCCACTATCATGCATGCTATTGACAGTTGCAATCTCAATAAAACTAGGACTGGTTCCATTCCACTTCTGATTTCCAGAAGTCCTTCAAGGTTCTTCCTTAATGACAAGTCTATTACTAGCTACAATCATAAAATTCCCTCCTACTATTCTCCTCTTTCTAACCTCCCCCTCACTCAACCCTACCTTATTATCTGCAATAGCAATTGCTTCCGCAGCTCTAGGGGGGTGGATGGGCCTTAACCAAACTCAGATTCGTAAAATTATAGCCTTCTCATCTATCTCACACCTAGGCTGAATAGCTATTATCCTAATCTATAGCCCCAAGCTTACACTAATCACTTTCTACCTATACTCCTTAACAACAGCCGCTATTTTCTTTATCCTTAATGCAACTAACACCCTAAAATTATCAACCTTAATAGCTGCATGATCTAAAATCCCCACCCTCACTGCAGCCCTTATACTTGCTCTTCTATCACTCGCAGGCCTTCCTCCACTAACTGGATTCTTACCCAAATGACTAATTATTCAAGAACTAACTAAACAAGAACTCACAACCACAGCAACTATCATTGCCCTACTTTCCCTCCTAGGTCTTTTCTTTTATCTTCGCCTCGCCTACTGTGCAACAATTACCCTCCCCCCAAACCCCGCCAACCACATAAAACAATGACATACCAACAAATCTACTAACACACTCACTTCTACCCTTGTTATGCTATCAATCATACTCCTCCCTATATCACCTACAATTCTCACTATTCCATAG
	jk11224              ATGAATCCCCAGGCTAAACTCATTTTCTCCCTAAGCCTCCTCCTAGGGACAACTATTACAATTTCAAGTAATCACTGAATCATAGCATGAACTGGTCTTGAAATTAACACCTTGGCTATTCTCCCCTTAATTTCAAAATGCCATCATCCACGAGCCATTGAAGCCTCAACTAAATACTTCTTAGTCCAAGCAACTGCCTCTACTCTCCTACTCTTCTCCAGCATGCTCAATGCATGATTTACTGGCCAATGAGATATTACTCAATTTACCCATCCACTATCATGCATGCTATTGACAGTTGCAATCTCAATAAAACTAGGACTGGTTCCATTCCACTTCTGATTTCCAGAAGTCCTTCAAGGTTCTTCCTTAATGACAAGTCTATTACTAGCTACAATCATAAAATTCCCTCCTACTATTCTCCTCTTTCTAACCTCCCCCTCACTCAACCCTACCTTATTATCTGCAATAGCAATTGCTTCCGCAGCTCTAGGGGGGTGGATGGGCCTTAACCAAACTCAGATTCGTAAAATTATAGCCTTCTCATCTATCTCACACCTAGGCTGAATAGCTATTATCCTAATCTATAGCCCCAAGCTTACACTAATCACTTTCTACCTATACTCCTTAACAACAGCCGCTATTTTCTTTATCCTTAATGCAACTAACACCCTAAAATTATCAACCTTAATAGCTGCATGATCTAAAATCCCCACCCTCACTGCAGCCCTTATACTTGCTCTTCTATCACTCGCAGGCCTTCCTCCACTAACTGGATTCTTACCCAAATGACTAATTATTCAAGAACTAACTAAACAAGAACTCACAACCACAGCAACTATCATTGCCCTACTTTCCCTCCTAGGTCTTTTCTTTTATCTTCGCCTCGCCTACTGTGCAACAATTACCCTCCCCCCAAACCCCGCCAACCACATAAAACAATGACATACCAACAAATCTACTAACACACTCACTTCTACCCTTGTTATGCTATCAATCATACTCCTCCCTATATCACCTACAATTCTCACTATTCCATAG
	jk11244              ATGAATCCCCAGGCTAAACTCATTTTCTCCCTAAGCCTCCTCCTAGGGACAACTATTACAATTTCAAGTAATCACTGAATCATAGCATGAACTGGTCTTGAAATTAACACCTTGGCTATTCTCCCCTTAATTTCAAAATGCCATCATCCACGAGCCATTGAAGCCTCAACTAAATACTTCTTAGTCCAAGCAACTGCCTCTACTCTCCTACTCTTCTCCAGCATGCTCAATGCATGATTTACTGGCCAATGAGATATTACTCAATTTACCCATCCACTATCATGCATGCTATTGACAGTTGCAATCTCAATAAAACTAGGACTGGTTCCATTCCACTTCTGATTTCCAGAAGTCCTTCAAGGTTCTTCCTTAATGACAAGTCTATTACTAGCTACAATCATAAAATTCCCTCCTACTATTCTCCTCTTTCTAACCTCCCCCTCACTCAACCCTACCTTATTATCTGCAATAGCAATTGCTTCCGCAGCTCTAGGGGGGTGGATGGGCCTTAACCAAACTCAGATTCGTAAAATTATAGCCTTCTCATCTATCTCACACCTAGGCTGAATAGCTATTATCCTAATCTATAGCCCCAAGCTTACACTAATCACTTTCTACCTATACTCCTTAACAACAGCCGCTATTTTCTTTATCCTTAATGCAACTAACACCCTAAAATTATCAACCTTAATAGCTGCATGATCTAAAATCCCCACCCTCACTGCAGCCCTTATACTTGCTCTTCTATCACTCGCAGGCCTTCCTCCACTAACTGGATTCTTACCCAAATGACTAATTATTCAAGAACTAACTAAACAAGAACTCACAACCACAGCAACTATCATTGCCCTACTTTCCCTCCTAGGTCTTTTCTTTTATCTTCGCCTCGCCTACTGTGCAACAATTACCCTCCCCCCAAACCCCGCCAACCACATAAAACAATGACATACCAACAAATCTACTAACACACTCACTTCTACCCTTGTTATGCTATCAATCATACTCCTCCCTATATCACCTACAATTCTCACTATTCCATAG
	jk11176              ATGAATCCCCAGGCTAAACTCATTTTCTCCCTAAGCCTCCTCCTAGGGACAACTATTACAATTTCAAGTAATCACTGAATCATAGCATGAACTGGTCTTGAAATTAACACCTTGGCTATTCTCCCCTTAATTTCAAAATGCCATCATCCACGAGCCATTGAAGCCTCAACTAAATACTTCTTAGTCCAAGCAACTGCCTCTACTCTCCTACTCTTCTCCAGCATGCTCAATGCATGATTTACTGGCCAATGAGATATTACTCAATTTACCCATCCACTATCATGCATGCTATTGACAGTTGCAATCTCAATAAAACTAGGACTGGTTCCATTCCACTTCTGATTTCCAGAAGTCCTTCAAGGTTCTTCCTTAATGACAAGTCTATTACTAGCTACAATCATAAAATTCCCTCCTACTATTCTCCTCTTTCTAACCTCCCCCTCACTCAACCCTACCTTATTATCTGCAATAGCAATTGCTTCCGCAGCTCTAGGGGGGTGGATGGGCCTTAACCAAACTCAGATTCGTAAAATTATAGCCTTCTCATCTATCTCACACCTAGGCTGAATAGCTATTATCCTAATCTATAGCCCCAAGCTTACACTAATCACTTTCTACCTATACTCCTTAACAACAGCCGCTATTTTCTTTATCCTTAATGCAACTAACACCCTAAAATTATCAACCTTAATAGCTGCATGATCTAAAATCCCCACCCTCACTGCAGCCCTTATACTTGCTCTTCTATCACTCGCAGGCCTTCCTCCACTAACTGGATTCTTACCCAAATGACTAATTATTCAAGAACTAACTAAACAAGAACTCACAACCACAGCAACTATCATTGCCCTACTTTCCCTCCTAGGTCTTTTCTTTTATCTTCGCCTCGCCTACTGTGCAACAATTACCCTCCCCCCAAACCCCGCCAACCACATAAAACAATGACATACCAACAAATCTACTAACACACTCACTTCTACCCTTGTTATGCTATCAATCATACTCCTCCCTATATCACCTACAATTCTCACTATTCCATAG
	TUX252                ATGAATCCCCAGGCTAAACTCATCTTCTCCCTAAGCCTTCTCCTAGGGACAACTATTACAATCTCAAGTAGCCACTGAGTCATAGCATGAACTGGCCTTGAAATTAACACCTTGGCTATTCTCCCCTTAATTTCAAAATCCCATCATCCACGAGCCATTGAAGCCTCAACTAAGTATTTCTTAATCCAAGCAACTGCCTCTACTCTCCTACTCTTCTCTAGCATGCTTAACGCATGATTCACTGGCCAATGAGATATCACTCAGCTTACCCACCCATTGTCATGCATGCTACTAACTGTCGCAATCTCAATAAAACTAGGATTGGTTCCATTCCACTTCTGATTTCCAGAAGTCCTTCAAGGTTCTTCCTTAATAACAAGTCTATTACTAGCTACAATCATAAAATTCCCTCCTACCATTCTCCTTTTCCTAACCTCCCCCTCACTCAATCCTACCTTACTATCTATGATGGCAATCGCTTCCGCAGCCCTAGGCGGGTGAATAGGCCTTAACCAAACTCAGATCCGTAAGATTATAGCCTTCTCATCTATCTCACACCTAGGCTGAATAACCATTATCCTTATTTACAGCCCCAAGCTTACACTAATCACTTTCTACCTCTACTCCTTAACAACAGCTGCTATTTTCTTCACCCTTGATACAACTAATACCCTAAAACTATCGACCTTAATAGCTGCATGATCTAAAATCCCCTCCCTCACTGCAGCCCTTATACTTACTCTTCTATCCCTCGCAGGTCTCCCCCCACTAACTGGATTCTTACCAAAATGACTGATTATTCAAGAATTAACTAAACAAGAACTCACCACCACAGCAACTATCATTGCACTACTTTCCCTCCTAGGTCTTTTCTTTTACCTCCGCCTCGCTTACTGTGCAACAATCACCCTCCCCCCAAACCCTGCCAACCACATAAAGCAATGACATATCAACAAATCTGTTAATACGCTCACTTCTACCCTTGTTATGCTATCAATCATACTACTCCCCATATCACCCACAATTCTCACTATTCCATAG
	DHB4611                ATGAATCCCCAGGCTAAACTCATCTTCTCCCTAAGCCTTCTCCTAGGGACAACTATTACAATCTCAAGTAACCACTGAGTCATAGCATGAACTGGCCTTGAAATTAACACCTTGGCTATTCTCCCCTTAATTTCAAAATCCCATCATCCACGAGCCATTGAAGCCTCAACTAAGTATTTCTTAATCCAAGCAACTGCCTCTACTCTCCTACTCTTCTCTAGCATGCTTAACGCATGATTCACTGGCCAATGAGATATCACTCAGCTTACCCACCCATTATCATGCATGCTACTAACTGTCGCAATCTCAATAAAACTAGGATTGGTTCCATTCCACTTCTGATTTCCAGAAGTCCTTCAAGGTTCTTCCTTAATAACAAGTCTATTACTAGCTACAATCATAAAATTCCCTCCTACCATTCTCCTTTTTCTAACCTCCCCCTCACTCAATCCTACCTTACTATCTATGATGGCAATCGCTTCCGCAGCCCTAGGCGGGTGAATAGGCCTTAACCAAACTCAGATCCGTAAGATTATAGCCTTCTCATCTATCTCACACCTAGGCTGAATAACCATTATCCTTATTTACAGCCCCAAGCTTACACTAATCACTTTCTACCTCTACTCCTTAACAACAGCTGCTATTTTCTTCACCCTTGATACAACTAATACCCTAAAACTATCGACCTTAATAGCTGCATGATCTAAAATCCCCTCCCTCACTGCAGCCCTTATACTTACTCTTCTATCCCTCGCAGGTCTCCCCCCACTAACTGGATTCTTACCAAAATGACTGATTATTCAAGAATTAACTAAACAAGAACTCACCACCACAGCAACTATCATTGCACTACTTTCCCTCCTAGGTCTTTTCTTTTACCTCCGCCTCGCTTACTGTGCAACAATCACCCTCCCCCCAAACCCTGCCAACCACATAAAGCAATGACATATCAACAAATCTGTTAATACGCTCACTTCTACCCTTGTTATGCTATCAATCATACTACTCCCCATATCACCCACAATTCTCACTATTCCATAG
	JK02286                ??????????????????????TCTTCTCCCTAAGCCTTCTCCTAGGGACAACTATTACAATCTCAAGTAGCCACTGAGTCATAGCATGAACTGGCCTTGAAATTAACACCTTGGCTATTCTCCCCTTAATTTCAAAATCCCATCATCCACGAGCCATTGAAGCCTCAACTAAGTATTTCTTAATCCAAGCAACTGCCTCTACTCTCCTACTCTTCTCTAGCATGCTTAACGCATGATTCACTGGCCAATGAGATATCACTCAGCTTACCCACCCATTGTCATGCATGCTACTAACTGTCGCAATCTCAATAAAACTAGGATTGGTTCCATTCCACTTCTGATTTCCAGAAGTCCTTCAAGGTTCTTCCTTAATAACAAGTCTATTACTAGCTACAATCATAAAATTCCCTCCTACCATTCTCCTTTTTCTAACCTCCCCCTCACTCAATCCTACCTTACTATCTATGATGGCAATCGCTTCCGCAGCCCTAGGCGGATGAATAGGCCTTAACCAAACTCAGATCCGTAAGATTATAGCCTTCTCATCTATCTCACACCTAGGCTGAATAACCATTATCCTTATTTACAGCCCCAAGCTTACACTAATCACTTTCTACCTCTACTCCTTAACAACAGCTGCTATTTTCTTCACCCTTGATACAACTAATACCCTAAAACTATCG?????????????????????????????????????????????????????????????????????????????????????????????????????????????????????????????????????????????????????????????????????????????????????????????????????????????????????????????????????????????????????????????????????????????????????????????????????????????????????????????????????????????????????????????????????
	jk03447                 ATGAATCCCCAGGCTAAACTCATTTTCTCCCTAAGCCTTCTCCTAGGGACAACTATCACAATTTCAAGTAACCACTGAATCATAGCATGAACTGGTCTTGAAATTAACACCTTGGCTATTCTCCCCTTAATTTCAAAATCCCATCATCCACGAGCCATTGAAGCCTCAACTAAATACTTCTTAATCCAAGCAACTGCCTCTACTCTCCTACTCTTCTCCAGCATGCTCAATGCATGATTTACTGGCCAATGAGACATTACTCAATTTACCCACCCACTGTCATGTATACTACTAACAGTTGCAGTCTCAATAAAACTAGGACTGGTTCCATTCCACTTCTGATTCCCAGAAGTCCTTCAAGGCTCTTCCCTAATGACAAGTCTATTACTAGCTACAGTCATAAAATTCCCTCCCACTATTCTCCTCTTCCTAACTTCCCCCTCACTCAACCCTACCTTATTATCTACAATGGCAATTGCTTCCGCAGCTCTAGGAGGGTGAATAGGCCTTAATCAAACTCAAATTCGTAAGATTATAGCCTTCTCATCTATCTCTCACCTAGGCTGAATGGCCATTATCCTAATCTATAACCCCAAGCTTACACTAATCACTTTCTACCTATATTCCTTAACAACAGCCGCCATCTTCTTTACCCTTAATGCAACTAACACCCTAAAATTATCGACCCTAATAGCTGCATGATCTAAAATCCCCACCCTCACTGCAACCCTTATACTTGCTCTTCTATCGCTCGCAGGCCTTCCTCCCCTAACTGGATTCTTACCCAAATGACTGATTATCCAAGAACTAACTAAACAAGAACTCACAACCACAGCAACCATCATTGCCCTACTTTCCCTCCTAGGCCTTTTCTTTTATCTTCGCCTCGCCTACTGTGCAACAATTACCCTCCCCCCAAACCCTGCCAACCACATAAAACAGTGACATACCAACAAATCTGTTAACACACTTACTTCTACTCTTGTTATGCTATCAATCATACTCCTCCCCATATCCCCCACAATTCTCACTATTCCATAG
	JK07112                ATGAATCCCCAGGCTAAACTCATTTTCTCCCTAAGCCTTCTCCTAGGGACAACTATCACAATTTCAAGTAACCACTGAATCATAGCATGAACTGGTCTTGAAATTAACACCTTGGCTATTCTCCCCTTAATTTCAAAATCCCATCATCCACGAGCCATTGAAGCCTCAACTAAATACTTCTTAATCCAAGCAACTGCCTCTACTCTCCTACTCTTCTCCAGCATGCTCAATGCATGATTTACTGGCCAATGAGACATTACTCAATTTACCCACCCACTGTCATGTATACTACTAACAGTTGCAGTCTCAATAAAACTAGGACTGGTTCCATTCCACTTCTGATTCCCAGAAGTCCTTCAAGGCTCTTCCCTAATGACAAGTCTATTACTAGCTACAGTCATAAAATTCCCTCCCACTATTCTCCTCTTCCTAACTTCCCCCTCACTCAACCCTACCTTATTATCTACAATGGCAATTGCTTCCGCAGCTCTAGGAGGGTGAATAGGCCTTAATCAAACTCAAATTCGTAAGATTATAGCCTTCTCATCTATCTCTCACCTAGGCTGAATGGCCATTATCCTAATCTATAACCCCAAGCTTACACTAATCACTTTCTACCTATATTCCTTAACAACAGCCGCCATCTTCTTTACCCTTAATGCAACTAACACCCTAAAATTATCGACCCTAATAGCTGCATGATCTAAAATCCCCACCCTCACTGCAACCCTTATACTTGCTCTTCTATCGCTCGCAGGCCTTCCTCCCCTAACTGGATTCTTACCCAAATGACTGATTATCCAAGAACTAACTAAACAAGAACTCACAACCACAGCAACCATCATTGCCCTACTTTCCCTCCTAGGCCTTTTCTTTTATCTTCGCCTCGCCTACTGTGCAACAATTACCCTCCCCCCAAACCCTGCCAACCACATAAAACAGTGACATACCAACAAATCTGTTAACACACTTACTTCTACTCTTGTTATGCTATCAATCATACTCCTCCCCATATCCCCCACAATTCTCACTATTCCATAG
	JK07094              ATGAATCCCCAGGCTAAACTCATTTTCTCCCTAAGCCTTCTCCTAGGGACAACTATCACAATTTCAAGTAACCACTGAATCATAGCATGAACTGGTCTTGAAATTAACACCTTGGCTATTCTCCCCTTAATTTCAAAATCCCATCATCCACGAGCCATTGAAGCCTCAACTAAATATTTCTTAATCCAAGCAACTGCCTCTACTCTCCTACTCTTCTCCAGCATGCTCAATGCATGATTTACTGGCCAATGAGACATTACTCAATTTACCCACCCACTGTCATGTATACTACTAACAGTTGCAGTCTCAATAAAACTAGGACTGGTTCCATTCCACTTCTGATTCCCAGAAGTCCTTCAAGGCTCCTCCTTAATGACAAGTCTATTACTAGCTACAGTCATAAAATTCCCTCCCACTATTCTCCTCTTCCTAACTTCCCCCTCACTCAACCCTACCTTATTATCTACAATGGCAATTGCTTCCGCAGCTCTAGGGGGGTGAATAGGCCTTAATCAAACTCAAATTCGTAAGATTATAGCCTTCTCATCTATCTCTCACCTAGGCTGAATAGCCATTATCCTAATCTATAACCCCAAGCTTACACTAATCACTTTCTACCTATATTCCTTAACAACAGCCGCCATCTTCTTTACCCTTAATGCAACTAACACCCTGAAATTATCGACCCTAATAGCTGCATGATCTAAAATCCCCACCCTCACTGCAACCCTTATACTTGCTCTTCTATCGCTCGCAGGCCTTCCTCCCCTAACTGGATTCTTACCCAAATGACTGATTATCCAAGAACTAACTAAACAAGAACTCACAACCACAGCAACCATCATTGCCCTACTTTCCCTCCTAGGCCTTTTCTTTTATCTTCGCCTCGCCTACTGTGCAACAATTACCCTCCCCCCAAACCCTGCCAACCACATAAAACAATGACATACCAACAAATCTGTTAACACACTTACTTCTACTCTTGTTATGCTATCAATCATACTCCTCCCCATATCCCCCACAATTCTCACTATTCCATAG
	gms594               ATGAATCCCCAGGCTAAACTCATTTTCTCCCTAAGCCTTCTCCTAGGGACAACTATCACAATTTCAAGTAACCACTGAATCATAGCATGAACTGGTCTTGAAATTAACACCTTGGCTATTCTCCCCTTAATTTCAAAATCCCATCATCCACGAGCCATTGAAGCCTCAACTAAATATTTCTTAATCCAAGCAACTGCCTCTACTCTCCTACTCTTCTCCAGCATGCTCAATGCATGATTTACTGGCCAATGAGACATTACTCAATTTACCCACCCACTGTCATGTATACTACTAACAGTTGCAGTCTCAATAAAACTAGGACTGGTTCCATTCCACTTCTGATTCCCAGAAGTCCTTCAAGGCTCCTCCTTAATGACAAGTCTATTACTAGCTACAGTCATAAAATTCCCTCCCACTATTCTCCTCTTCCTAACTTCCCCCTCACTCAACCCTACCTTATTATCTACAATGGCAATTGCTTCCGCAGCTCTAGGGGGGTGAATAGGCCTTAATCAAACTCAAATTCGTAAGATTATAGCCTTCTCATCTATCTCTCACCTAGGCTGAATAGCCATTATCCTAATCTATAACCCCAAGCTTACACTAATCACTTTCTACCTATATTCCTTAACAACAGCCGCCATCTTCTTTACCCTTAATGCAACTAACACCCTGAAATTATCGACCCTAATAGCTGCATGATCTAAAATCCCCACCCTCACTGCAACCCTTATACTTGCTCTTCTATCGCTCGCAGGCCTTCCTCCCCTAACTGGATTCTTACCCAAATGACTGATTATCCAAGAACTAACTAAACAAGAACTCACAACCACAGCAACCATCATTGCCCTACTTTCCCTCCTAGGCCTTTTCTTTTACCTTCGCCTCGCCTACTGTGCAACAATTACCCTCCCCCCAAACCCTGCCAACCACATAAAACAATGACATACCAACAAATCTGTTAACACACTTACTTCTACTCTTGTTATGCTATCAATCATACTCCTCCCCATATCCCCCACAATTCTCACTATTCCATAG

;


END;
