# Supplementary material for: A latitudinal phylogeographic diversity gradient in birds
Source: PLoS Biol. 2017 Apr 13;15(4):e2001073. doi: 10.1371/journal.pbio.2001073 (PMC5390966; doi:10.1371/journal.pbio.2001073)
Supplement: S1 Data — (ZIP) [file pbio.2001073.s015.zip › S1_Data/Empidonax-flavescens.nex~]

#NEXUS
BEGIN DATA;
	DIMENSIONS NTAX=36 NCHAR=1041;
	FORMAT DATATYPE = DNA GAP = - MISSING = ?;
	MATRIX
	PGMS2057 ATGAATCCCCAGGCTAAACTCATTTTCTCCCTAAGCCTTCTTCTAGGAACAACTATCACAATTTCAAGTAACCACTGAATCATAGCATGAACTGGTCTTGAAATTAACACCTTAGCTATTCTCCCCTTAATTTCTAAGTCCCATCATCCACGAGCCATTGAAGCCTCAACTAAATATTTCTTAATCCAAGCAACTGCCTCTACTCTCCTACTCTTCTCCAGCATGCTCAATGCAGGATTTACTGGACAATGAGATATTACTCAACTTACCCACCCACTGTCATGTATGCTACTAACAGTTGCAATCTCAATAAAACTAGGATTGGTTCCATTCCACTTCTGATTCCCAGAAGTCCTTCAAGGTTCTTCCTTAATAACAAGTCTATTACTA…
	CR158 ATGAATCCCCAGGCTAAACTCATTTTCTCCCTAAGCCTTCTTCTAGGAACAACTATCACAATTTCAAGTAACCACTGAATCATAGCATGAACTGGTCTTGAAATTAACACCTTAGCTATTCTCCCCTTAATTTCTAAGTCCCATCATCCACGAGCCATTGAAGCCTCAACTAAATATTTCTTAATCCAAGCAACTGCCTCTACTCTCCTACTCTTCTCCAGCATGCTCAATGCATGATTTACTGGCCAATGAGATATTACTCAACTTACCCACCCACTGTCATGTATGCTACTAACAGTTGCAATCTCAATAAAACTAGGATTGGTTCCATTCCACTTCTGATTCCCAGAAGTCCTTCAAGGTTCTTCCTTAATAACAAGTCTATTACTAGCT…
	CR156 ATGAATCCCCAGGCTAAACTCATTTTCTCCCTAAGCCTTCTTCTAGGAACAACTATCACAATTTCAAGTAACCACTGAATCATAGCATGAACTGGTCTTGAAATTAACACCTTAGCTATTCTCCCCTTAATTTCTAAGTCCCATCATCCACGAGCTATTGAAGCCTCAACTAAATATTTCTTAATCCAAGCAACTGCCTCTACTCTCCTACTCTTCTCCAGCATGCTCAATGCATGATTTACTGGCCAATGAGATATTACTCAACTTACCCACCCACTGTCATGTATGCTACTAACAGTTGCAATCTCAATAAAACTAGGATTGGTTCCATTCCACTTCTGATTCCCAGAAGTCCTTCAAGGTTCTTCCTTAATAACAAGTCTATTACTAGCT…
	VC992 ATGAATCCCCAGGCTAAACTCATTTTCTCCCTAAGCCTTCTTCTAGGAACAACTATCACAATTTCAAGCAACCACTGAATCATAGCATGAACTGGTCTTGAAATTAACACCTTAGCTATTCTCCCCTTAATTTCAAAGTCCCATCATCCACGAGCCATTGAAGCCTCAACTAAATATTTCTTAATCCAAGCAACTGCCTCTACTCTCCTACTCTTCTCCAGCATGCTCAATGCAGGATTTACTGGCCAATGAGATATTACTCAACTTACCCACCCACTGTCATGTATGCTACTAACAGTTGCAATCTCAATAAAACTAGGATTGGTTCCATTCCACTTCTGATTCCCAGAAGTCCTTCAAGGTTCTTCCTTAATAACAAGTCTATTACTAGCT…
	DHB3155 ATGAATCCCCAGGCTAAACTCATTTTCTCCCTAAGCCTTCTTCTAGGAACAACTATCACAATTTCAAGCAACCACTGAATCATAGCATGAACTGGTCTTGAAATTAACACCTTAGCTATTCTCCCCTTAATTTCAAAGTCCCATCATCCACGAGCCATTGAAGCCTCAACTAAATATTTCTTAATCCAAGCAACTGCCTCTACTCTCCTACTCTTCTCCAGCATGCTCAATGCAGGATTTACTGGCCAATGAGATATTACTCAACTTACCCACCCACTGTCATGTATGCTACTAACAGTTGCAATCTCAATAAAACTAGGATTGGTTCCATTCCACTTCTGATTCCCAGAAGTCCTTCAAGGTTCTTCCTTAATAACAAGTCTATTACTAG…
	JK02039 ATGAATCCCCAGGCTAAACTCATTTTCTCCCTAAGCCTTCTTCTAGGAACAACTATCACAATTTCAAGCAACCACTGAATCATAGCATGAACTGGTCTTGAAATTAACACCTTAGCTATTCTCCCCTTAATTTCAAAGTCCCATCATCCACGAGCCATTGAAGCCTCAACTAAATATTTCTTAATCCAAGCAACTGCCTCTACTCTCCTACTCTTCTCCAGCATGCTCAATGCAGGATTTACTGGCCAATGAGATATTACTCAACTTACCCACCCACTGTCATGTATGCTACTAACAGTTGCAATCTCAATAAAACTAGGATTGGTTCCATTCCACTTCTGATTCCCAGAAGTCCTTCAAGGTTCTCCCTTAATAACAAGTCTATTACTAG…
	PEP2903 ATGAATCCCCAGGCTAAACTCATTTTCTCCCTAAGCCTTCTTCTAGGAACAACTATCACAATTTCAAGCAACCACTGAATCATAGCATGAACTGGTCTTGAAATTAACACCTTAGCTATTCTCCCCTTAATTTCAAAGTCCCATCATCCACGAGCCATTGAAGCCTCAACTAAATATTTCTTAATCCAAGCAACTGCCTCTACTCTCCTACTCTTCTCCAGCATGCTCAATGCAGGATTTACTGGCCAATGAGATATTACTCAACTTACCCACCCACTGTCATGTATGCTACTAACAGTTGCAATCTCAATAAAACTAGGATTGGTTCCATTCCACTTCTGATTCCCAGAAGTCCTTCAAGGTTCTTCCTTAATAACAAGTCTATTACTAG…
	GMS2107 ATGAATCCCCAGGCTAAACTCATTTTCTCCCTAAGCCTTCTTCTAGGAACAACTATCACAATTTCAAGTAACCACTGAATCATAGCATGAACTGGTCTTGAAATTAACACCTTAGCTATTCTCCCCTTAATTTCTAAGTCCCATCATCCACGAGCTATTGAAGCCTCAACTAAATATTTCTTAATCCAAGCAACTGCCTCTACTCTCCTACTCTTCTCCAGCATGCTCAATGCAGGATTTACTGGCCAATGAGATATTACTCAACTTACCCACCCACTGTCATGTATGCTACTAACAGTTGCAATCTCAATAAAACTAGGATTGGTTCCATTCCACTTCTGATTCCCAGAAGTCCTTCAAGGTTCTTCCTTAATAACAAGTCTATTACTAG…
	BMM433 ATGAATCCCCAGGCTAAACTCATTTTCTCCCTAAGCCTTCTTCTAGGAACAACTATCACAATTTCAAGCAACCACTGAATCATAGCATGAACTGGTCTTGAAATTAACACCTTAGCTATTCTCCCCTTAATTTCAAAGTCCCATCATCCACGAGCCATTGAAGCCTCAACTAAATATTTCTTAATCCAAGCAACTGCCTCTACTCTCCTACTCTTCTCCAGCATGCTCAATGCAGGATTTACTGGCCAATGAGATATTACTCAACTTACCCACCCACTGTCATGTATGCTACTAACAGTTGCAATCTCAATAAAACTAGGATTGGTTCCATTCCACTTCTGATTCCCAGAAGTCCTTCAAGGTTCTTCCTTAATAACAAGTCTATTACTAGC…
	brb722 ATGAATCCCCAGGCTAAACTCATTTTCTCCCTAAGCCTTCTTCTAGGAACAACTATCACAATTTCAAGCAACCACTGAATCATAGCATGAACTGGTCTTGAAATTAACACCTTAGCTATTCTCCCCTTAATTTCAAAGTCCCATCATCCACGAGCCATTGAAGCCTCAACTAAATATTTCTTAATCCAAGCAACTGCCTCTACTCTCCTACTCTTCTCCAGCATGCTCAATGCAGGATTTACTGGCCAATGAGATATTACTCAACTTACCCACCCACTGTCATGTATGCTACTAACAGTTGCAATCTCAATAAAACTAGGATTGGTTCCATTCCACTTCTGATTCCCAGAAGTCCTTCAAGGTTCTTCCTTAATAACAAGTCTATTACTAGC…
	brb820 ATGAATCCCCAGGCTAAACTCATTTTCTCCCTAAGCCTTCTTCTAGGAACAACTATCACAATTTCAAGCAACCACTGAATCATAGCATGAACTGGTCTTGAAATTAACACCTTAGCTATTCTCCCCTTAATTTCAAAGTCCCATCATCCACGAGCCATTGAAGCCTCAACTAAATATTTCTTAATCCAAGCAACTGCCTCTACTCTCCTACTCTTCTCCAGCATGCTCAATGCAGGATTTACTGGCCAATGAGATATTACTCAACTTACCCACCCACTGTCATGTATGCTACTAACAGTTGCAATCTCAATAAAACTAGGATTGGTTCCATTCCACTTCTGATTCCCAGAAGTCCTTCAAGGTTCTTCCTTAATAACAAGTCTATTACTAGC…
	JK04124 ATGAATCCCCAGGCTAAACTCATTTTCTCCCTAAGCCTCCTCCTAGGGACAACTATTACAATTTCAAGTAATCACTGAATCATAGCATGAACTGGTCTTGAAATTAACACCTTGGCTATTCTCCCCTTAATTTCAAAATGCCATCATCCACGAGCCATTGAAGCCTCAACTAAATACTTCTTAGTCCAAGCAACTGCCTCTACTCTCCTACTCTTCTCCAGCATGCTCAATGCATGATTTACTGGCCAATGAGATATTACTCAATTTACCCATCCACTATCATGCATGCTATTGACAGTTGCAATCTCAATAAAACTAGGACTGGTTCCATTCCACTTCTGATTTCCAGAAGTCCTTCAAGGTTCTTCCTTAATGACAAGTCTATTACTAG…
	MM320 ATGAATCCCCAGGCTAAACTCATTTTCTCCCTAAGCCTCCTCCTAGGGACAACTATTACAATTTCAAGTAATCACTGAATCATAGCATGAACTGGTCTTGAAATTAACACCTTGGCTATTCTCCCCTTAATTTCAAAATGCCATCATCCACGAGCCATTGAAGCCTCAACTAAATACTTCTTAGTCCAAGCAACTGCCTCTACTCTCCTACTCTTCTCCAGCATGCTCAATGCATGATTTACTGGCCAATGAGATATTACTCAATTTACCCATCCACTATCATGCATGCTATTGACAGTTGCAATCTCAATAAAACTAGGACTGGTTCCATTCCACTTCTGATTTCCAGAAGTCCTTCAAGGTTCTTCCTTAATGACAAGTCTATTACTAGCT…
	Amt090 ATGAATCCCCAGGCTAAACTCATTTTCTCCCTAAGCCTCCTCCTAGGGACAACTATTACAATTTCAAGTAATCACTGAATCATAGCATGAACTGGTCTTGAAATTAACACCTTGGCTATTCTCCCCTTAATTTCAAAATGCCATCATCCACGAGCCATTGAAGCCTCAACTAAATACTTCTTAGTCCAAGCAACTGCCTCTACTCTCCTACTCTTCTCCAGCATGCTCAATGCATGATTTACTGGCCAATGAGATATTACTCAATTTACCCATCCACTATCATGCATGCTATTGACAGTTGCAATCTCAATAAAACTAGGACTGGTTCCATTCCACTTCTGATTTCCAGAAGTCCTTCAAGGTTCTTCCTTAATGACAAGTCTATTACTAGC…
	AMT025 ATGAATCCCCAGGCTAAACTCATTTTCTCCCTAAGCCTCCTCCTAGGGACAACTATTACAATTTCAAGTAATCACTGAATCATAGCATGAACTGGTCTTGAAATTAACACCTTGGCTATTCTCCCCTTAATTTCAAAATGCCATCATCCACGAGCCATTGAAGCCTCAACTAAATACTTCTTAGTCCAAGCAACTGCCTCTACTCTCCTACTCTTCTCCAGCATGCTCAATGCATGATTTACTGGCCAATGAGATATTACTCAATTTACCCATCCACTATCATGCATGCTATTGACAGTTGCAATCTCAATAAAACTAGGACTGGTTCCATTCCACTTCTGATTTCCAGAAGTCCTTCAAGGTTCTTCCTTAATGACAAGTCTATTACTAGC…
	Amt058 ATGAATCCCCAGGCTAAACTCATTTTCTCCCTAAGCCTCCTCCTAGGGACAACTATTACAATTTCAAGTAATCACTGAATCATAGCATGAACTGGTCTTGAAATTAACACCTTGGCTATTCTCCCCTTAATTTCAAAATGCCATCATCCACGAGCCATTGAAGCCTCAACTAAATACTTCTTAGTCCAAGCAACTGCCTCTACTCTCCTACTCTTCTCCAGCATGCTCAATGCATGATTTACTGGCCAATGAGATATTACTCAATTTACCCATCCACTATCATGCATGCTATTGACAGTTGCAATCTCAATAAAACTAGGACTGGTTCCATTCCACTTCTGATTTCCAGAAGTCCTTCAAGGTTCTTCCTTAATGACAAGTCTATTACTAGC…
	AMT111 ATGAATCCCCAGGCTAAACTCATTTTCTCCCTAAGCCTCCTCCTAGGGACAACTATTACAATTTCAAGTAATCACTGAATCATAGCATGAACTGGTCTTGAAATTAACACCTTGGCTATTCTCCCCTTAATTTCAAAATGCCATCATCCACGAGCCATTGAAGCCTCAACTAAATACTTCTTAGTCCAAGCAACTGCCTCTACTCTCCTACTCTTCTCCAGCATGCTCAATGCATGATTTACTGGCCAATGAGATATTACTCAATTTACCCATCCACTATCATGCATGCTATTGACAGTTGCAATCTCAATAAAACTAGGACTGGTTCCATTCCACTTCTGATTTCCAGAAGTCCTTCAAGGTTCTTCCTTAATGACAAGTCTATTACTAGC…
	AMT132 ATGAATCCCCAGGCTAAACTCATTTTCTCCCTAAGCCTCCTCCTAGGGACAACTATTACAATTTCAAGTAATCACTGAATCATAGCATGAACTGGTCTTGAAATTAACACCTTGGCTATTCTCCCCTTAATTTCAAAATGCCATCATCCACGAGCCATTGAAGCCTCAACTAAATACTTCTTAGTCCAAGCAACTGCCTCTACTCTCCTACTCTTCTCCAGCATGCTCAATGCATGATTTACTGGCCAATGAGATATTACTCAATTTACCCATCCACTATCATGCATGCTATTGACAGTTGCAATCTCAATAAAACTAGGACTGGTTCCATTCCACTTCTGATTTCCAGAAGTCCTTCAAGGTTCTTCCTTAATGACAAGTCTATTACTAGC…
	JK07245 ATGAATCCCCAGGCTAAACTCATTTTCTCCCTAAGCCTCCTCCTAGGGACAACTATTACAATTTCAAGTAATCACTGAATCATAGCATGAACTGGTCTTGAAATTAACACCTTGGCTATTCTCCCCTTAATTTCAAAATGCCATCATCCACGAGCCATTGAAGCCTCAACTAAATACTTCTTAGTCCAAGCAACTGCCTCTACTCTCCTACTCTTCTCCAGCATGCTCAATGCATGATTTACTGGCCAATGAGATATTACTCAATTTACCCATCCACTATCATGCATGCTATTGACAGTTGCAATCTCAATAAAACTAGGACTGGTTCCATTCCACTTCTGATTTCCAGAAGTCCTTCAAGGTTCTTCCTTAATGACAAGTCTATTACTAG…
	K07274 ATGAATCCCCAGGCTAAACTCATTTTCTCCCTAAGCCTCCTCCTAGGGACAACTATTACAATTTCAAGTAATCACTGAATCATAGCATGAACTGGTCTTGAAATTAACACCTTGGCTATTCTCCCCTTAATTTCAAAATGCCATCATCCACGAGCCATTGAAGCCTCAACTAAATACTTCTTAGTCCAAGCAACTGCCTCTACTCTCCTACTCTTCTCCAGCATGCTCAATGCATGATTTACTGGCCAATGAGATATTACTCAATTTACCCATCCACTATCATGCATGCTATTGACAGTTGCAATCTCAATAAAACTAGGACTGGTTCCATTCCACTTCTGATTTCCAGAAGTCCTTCAAGGTTCTTCCTTAATGACAAGTCTATTACTAGC…
	JMD079 ATGAATCCCCAGGCTAAACTCATTTTCTCCCTAAGCCTCCTCCTAGGGACAACTATTACAATTTCAAGTAATCACTGAATCATAGCATGAACTGGTCTTGAAATTAACACCTTGGCTATTCTCCCCTTAATTTCAAAATGCCATCATCCACGAGCCATTGAAGCCTCAACTAAATACTTCTTAGTCCAAGCAACTGCCTCTACTCTCCTACTCTTCTCCAGCATGCTCAATGCATGATTTACTGGCCAATGAGATATTACTCAATTTACCCATCCACTATCATGCATGCTATTGACAGTTGCAATCTCAATAAAACTAGGACTGGTTCCATTCCACTTCTGATTTCCAGAAGTCCTTCAAGGTTCTTCCTTAATGACAAGTCTATTACTAGC…
	jk11233 ATGAATCCCCAGGCTAAACTCATTTTCTCCCTAAGCCTCCTCCTAGGGACAACTATTACAATTTCAAGTAATCACTGAATCATAGCATGAACTGGTCTTGAAATTAACACCTTGGCTATTCTCCCCTTAATTTCAAAATGCCATCATCCACGAGCCATTGAAGCCTCAACTAAATACTTCTTAGTCCAAGCAACTGCCTCTACTCTCCTACTCTTCTCCAGCATGCTCAATGCATGATTTACTGGCCAATGAGATATTACTCAATTTACCCATCCACTATCATGCATGCTATTGACAGTTGCAATCTCAATAAAACTAGGACTGGTTCCATTCCACTTCTGATTTCCAGAAGTCCTTCAAGGTTCTTCCTTAATGACAAGTCTATTACTAG…
	jk11143 ATGAATCCCCAGGCTAAACTCATTTTCTCCCTAAGCCTCCTCCTAGGGACAACTATTACAATTTCAAGTAATCACTGAATCATAGCATGAACTGGTCTTGAAATTAACACCTTGGCTATTCTCCCCTTAATTTCAAAATGCCATCATCCACGAGCCATTGAAGCCTCAACTAAATACTTCTTAGTCCAAGCAACTGCCTCTACTCTCCTACTCTTCTCCAGCATGCTCAATGCATGATTTACTGGCCAATGAGATATTACTCAATTTACCCATCCACTATCATGCATGCTATTGACAGTTGCAATCTCAATAAAACTAGGACTGGTTCCATTCCACTTCTGATTTCCAGAAGTCCTTCAAGGTTCTTCCTTAATGACAAGTCTATTACTAG…
	jk11161 ATGAATCCCCAGGCTAAACTCATTTTCTCCCTAAGCCTCCTCCTAGGGACAACTATTACAATTTCAAGTAATCACTGAATCATAGCATGAACTGGTCTTGAAATTAACACCTTGGCTATTCTCCCCTTAATTTCAAAATGCCATCATCCACGAGCCATTGAAGCCTCAACTAAATACTTCTTAGTCCAAGCAACTGCCTCTACTCTCCTACTCTTCTCCAGCATGCTCAATGCATGATTTACTGGCCAATGAGATATTACTCAATTTACCCATCCACTATCATGCATGCTATTGACAGTTGCAATCTCAATAAAACTAGGACTGGTTCCATTCCACTTCTGATTTCCAGAAGTCCTTCAAGGTTCTTCCTTAATGACAAGTCTATTACTAG…
	jk11162 ATGAATCCCCAGGCTAAACTCATTTTCTCCCTAAGCCTCCTCCTAGGGACAACTATTACAATTTCAAGTAATCACTGAATCATAGCATGAACTGGTCTTGAAATTAACACCTTGGCTATTCTCCCCTTAATTTCAAAATGCCATCATCCACGAGCCATTGAAGCCTCAACTAAATACTTCTTAGTCCAAGCAACTGCCTCTACTCTCCTACTCTTCTCCAGCATGCTCAATGCATGATTTACTGGCCAATGAGATATTACTCAATTTACCCATCCACTATCATGCATGCTATTGACAGTTGCAATCTCAATAAAACTAGGACTGGTTCCATTCCACTTCTGATTTCCAGAAGTCCTTCAAGGTTCTTCCTTAATGACAAGTCTATTACTAG…
	jk11192 ATGAATCCCCAGGCTAAACTCATTTTCTCCCTAAGCCTCCTCCTAGGGACAACTGTTACAATTTCAAGTAATCACTGAATCATAGCATGAACTGGTCTTGAAATTAACACCTTGGCTATTCTCCCCTTAATTTCAAAATGCCATCATCCACGAGCCATTGAAGCCTCAACTAAATACTTCTTAGTCCAAGCAACTGCCTCTACTCTCCTACTCTTCTCCAGCATGCTCAATGCATGATTTACTGGCCAATGAGATATTACTCAATTTACCCATCCACTATCATGCATGCTATTGACAGTTGCAATCTCAATAAAACTAGGACTGGTTCCATTCCACTTCTGATTTCCAGAAGTCCTTCAAGGTTCTTCCTTAATGACAAGTCTATTACTAG…
	jk11224 ATGAATCCCCAGGCTAAACTCATTTTCTCCCTAAGCCTCCTCCTAGGGACAACTATTACAATTTCAAGTAATCACTGAATCATAGCATGAACTGGTCTTGAAATTAACACCTTGGCTATTCTCCCCTTAATTTCAAAATGCCATCATCCACGAGCCATTGAAGCCTCAACTAAATACTTCTTAGTCCAAGCAACTGCCTCTACTCTCCTACTCTTCTCCAGCATGCTCAATGCATGATTTACTGGCCAATGAGATATTACTCAATTTACCCATCCACTATCATGCATGCTATTGACAGTTGCAATCTCAATAAAACTAGGACTGGTTCCATTCCACTTCTGATTTCCAGAAGTCCTTCAAGGTTCTTCCTTAATGACAAGTCTATTACTAG…
	jk11244 ATGAATCCCCAGGCTAAACTCATTTTCTCCCTAAGCCTCCTCCTAGGGACAACTATTACAATTTCAAGTAATCACTGAATCATAGCATGAACTGGTCTTGAAATTAACACCTTGGCTATTCTCCCCTTAATTTCAAAATGCCATCATCCACGAGCCATTGAAGCCTCAACTAAATACTTCTTAGTCCAAGCAACTGCCTCTACTCTCCTACTCTTCTCCAGCATGCTCAATGCATGATTTACTGGCCAATGAGATATTACTCAATTTACCCATCCACTATCATGCATGCTATTGACAGTTGCAATCTCAATAAAACTAGGACTGGTTCCATTCCACTTCTGATTTCCAGAAGTCCTTCAAGGTTCTTCCTTAATGACAAGTCTATTACTAG…
	jk11176 ATGAATCCCCAGGCTAAACTCATTTTCTCCCTAAGCCTCCTCCTAGGGACAACTATTACAATTTCAAGTAATCACTGAATCATAGCATGAACTGGTCTTGAAATTAACACCTTGGCTATTCTCCCCTTAATTTCAAAATGCCATCATCCACGAGCCATTGAAGCCTCAACTAAATACTTCTTAGTCCAAGCAACTGCCTCTACTCTCCTACTCTTCTCCAGCATGCTCAATGCATGATTTACTGGCCAATGAGATATTACTCAATTTACCCATCCACTATCATGCATGCTATTGACAGTTGCAATCTCAATAAAACTAGGACTGGTTCCATTCCACTTCTGATTTCCAGAAGTCCTTCAAGGTTCTTCCTTAATGACAAGTCTATTACTAG…
	TUX252 ATGAATCCCCAGGCTAAACTCATCTTCTCCCTAAGCCTTCTCCTAGGGACAACTATTACAATCTCAAGTAGCCACTGAGTCATAGCATGAACTGGCCTTGAAATTAACACCTTGGCTATTCTCCCCTTAATTTCAAAATCCCATCATCCACGAGCCATTGAAGCCTCAACTAAGTATTTCTTAATCCAAGCAACTGCCTCTACTCTCCTACTCTTCTCTAGCATGCTTAACGCATGATTCACTGGCCAATGAGATATCACTCAGCTTACCCACCCATTGTCATGCATGCTACTAACTGTCGCAATCTCAATAAAACTAGGATTGGTTCCATTCCACTTCTGATTTCCAGAAGTCCTTCAAGGTTCTTCCTTAATAACAAGTCTATTACTAGC…
	DHB4611 ATGAATCCCCAGGCTAAACTCATCTTCTCCCTAAGCCTTCTCCTAGGGACAACTATTACAATCTCAAGTAACCACTGAGTCATAGCATGAACTGGCCTTGAAATTAACACCTTGGCTATTCTCCCCTTAATTTCAAAATCCCATCATCCACGAGCCATTGAAGCCTCAACTAAGTATTTCTTAATCCAAGCAACTGCCTCTACTCTCCTACTCTTCTCTAGCATGCTTAACGCATGATTCACTGGCCAATGAGATATCACTCAGCTTACCCACCCATTATCATGCATGCTACTAACTGTCGCAATCTCAATAAAACTAGGATTGGTTCCATTCCACTTCTGATTTCCAGAAGTCCTTCAAGGTTCTTCCTTAATAACAAGTCTATTACTAG…
	JK02286 ??????????????????????TCTTCTCCCTAAGCCTTCTCCTAGGGACAACTATTACAATCTCAAGTAGCCACTGAGTCATAGCATGAACTGGCCTTGAAATTAACACCTTGGCTATTCTCCCCTTAATTTCAAAATCCCATCATCCACGAGCCATTGAAGCCTCAACTAAGTATTTCTTAATCCAAGCAACTGCCTCTACTCTCCTACTCTTCTCTAGCATGCTTAACGCATGATTCACTGGCCAATGAGATATCACTCAGCTTACCCACCCATTGTCATGCATGCTACTAACTGTCGCAATCTCAATAAAACTAGGATTGGTTCCATTCCACTTCTGATTTCCAGAAGTCCTTCAAGGTTCTTCCTTAATAACAAGTCTATTACTAG…
	jk03447 ATGAATCCCCAGGCTAAACTCATTTTCTCCCTAAGCCTTCTCCTAGGGACAACTATCACAATTTCAAGTAACCACTGAATCATAGCATGAACTGGTCTTGAAATTAACACCTTGGCTATTCTCCCCTTAATTTCAAAATCCCATCATCCACGAGCCATTGAAGCCTCAACTAAATACTTCTTAATCCAAGCAACTGCCTCTACTCTCCTACTCTTCTCCAGCATGCTCAATGCATGATTTACTGGCCAATGAGACATTACTCAATTTACCCACCCACTGTCATGTATACTACTAACAGTTGCAGTCTCAATAAAACTAGGACTGGTTCCATTCCACTTCTGATTCCCAGAAGTCCTTCAAGGCTCTTCCCTAATGACAAGTCTATTACTAG…
	JK07112 ATGAATCCCCAGGCTAAACTCATTTTCTCCCTAAGCCTTCTCCTAGGGACAACTATCACAATTTCAAGTAACCACTGAATCATAGCATGAACTGGTCTTGAAATTAACACCTTGGCTATTCTCCCCTTAATTTCAAAATCCCATCATCCACGAGCCATTGAAGCCTCAACTAAATACTTCTTAATCCAAGCAACTGCCTCTACTCTCCTACTCTTCTCCAGCATGCTCAATGCATGATTTACTGGCCAATGAGACATTACTCAATTTACCCACCCACTGTCATGTATACTACTAACAGTTGCAGTCTCAATAAAACTAGGACTGGTTCCATTCCACTTCTGATTCCCAGAAGTCCTTCAAGGCTCTTCCCTAATGACAAGTCTATTACTAG…
	JK07094 ATGAATCCCCAGGCTAAACTCATTTTCTCCCTAAGCCTTCTCCTAGGGACAACTATCACAATTTCAAGTAACCACTGAATCATAGCATGAACTGGTCTTGAAATTAACACCTTGGCTATTCTCCCCTTAATTTCAAAATCCCATCATCCACGAGCCATTGAAGCCTCAACTAAATATTTCTTAATCCAAGCAACTGCCTCTACTCTCCTACTCTTCTCCAGCATGCTCAATGCATGATTTACTGGCCAATGAGACATTACTCAATTTACCCACCCACTGTCATGTATACTACTAACAGTTGCAGTCTCAATAAAACTAGGACTGGTTCCATTCCACTTCTGATTCCCAGAAGTCCTTCAAGGCTCCTCCTTAATGACAAGTCTATTACTAG…
	gms594 ATGAATCCCCAGGCTAAACTCATTTTCTCCCTAAGCCTTCTCCTAGGGACAACTATCACAATTTCAAGTAACCACTGAATCATAGCATGAACTGGTCTTGAAATTAACACCTTGGCTATTCTCCCCTTAATTTCAAAATCCCATCATCCACGAGCCATTGAAGCCTCAACTAAATATTTCTTAATCCAAGCAACTGCCTCTACTCTCCTACTCTTCTCCAGCATGCTCAATGCATGATTTACTGGCCAATGAGACATTACTCAATTTACCCACCCACTGTCATGTATACTACTAACAGTTGCAGTCTCAATAAAACTAGGACTGGTTCCATTCCACTTCTGATTCCCAGAAGTCCTTCAAGGCTCCTCCTTAATGACAAGTCTATTACTAGC…
;
END;
