# Supplementary material for: A latitudinal phylogeographic diversity gradient in birds
Source: PLoS Biol. 2017 Apr 13;15(4):e2001073. doi: 10.1371/journal.pbio.2001073 (PMC5390966; doi:10.1371/journal.pbio.2001073)
Supplement: S1 Data — (ZIP) [file pbio.2001073.s015.zip › S1_Data/Empidonax-traillii.nex]

#NEXUS
BEGIN DATA;
	DIMENSIONS NTAX=126 NCHAR=1145;
	FORMAT DATATYPE = DNA GAP = - MISSING = ?;
	MATRIX
	AF297237 ATGGCACCTAACTTACGAAAACATCACCCACTTTTAAAAATAGTAAACAACTCTCTCATTGACCTCCCCACACCCTCAAACATCTCAGCTTGATGAAACTTCGGCTCCCTACTAGGAATCTGTCTAGCAACACAAATCATCACTGGCCTCCTACTAGCAATGCACTACACTGCAGACACTTCTCTAGCCTTTACATCAGTTGCTCACACATGCCGAAATGTCCAATTCGGCTGACTCATCCGAAACCTTCATGCAAACGGAGCATCCTTCTTTTTCATTTGTATCTATCTACATATCGGACGAGGATTTTACTACGGATCTTATCTGTATAAAGAAACCTGAAACACAGGTGTTATCCTCCTTTTAACCCTTATAGCAACTGCTTTCGTC…
	AF297238 ATGGCACCTAACTTACGAAAACATCACCCACTTTTAAAAATAGTAAACAACTCTCTCATTGACCTCCCCACACCCTCAAACATCTCAGCTTGATGAAACTTCGGCTCCCTACTAGGAATCTGTCTAGCAACACAAATCATCACTGGCCTCCTACTAGCAATGCACTACACTGCAGACACTTCTCTAGCCTTTACATCAGTTGCTCACACATGCCGAAATGTCCAATTCGGCTGACTCATCCGAAACCTTCATGCAAACGGAGCATCCTTCTTTTTCATTTGTATCTATCTACATATCGGACGAGGATTTTACTACGGATCTTATCTGTATAAAGAAACCTGAAACACAGGTGTTATCCTCCTTTTAACCCTTATAGCAACTGCTTTCGTC…
	AF297239 ATGGCACCTAACTTACGAAAACATCACCCACTTTTAAAAATAGTAAACAACTCTCTCATTGACCTCCCCACACCCTCAAACATCTCAGCTTGATGAAACTTCGGCTCCCTACTAGGAATCTGTCTAACAACACAAATCATCACTGGCCTCCTACTAGCAATGCACTACACTGCAGACACTTCTCTAGCCTTTACATCAGTTGCTCACACATGCCGAAATGTCCAATTCGGCTGACTCATCCGAAACCTTCATGCAAACGGAGCATCCTTCTTTTTCATTTGTATCTATCTACATATCGGACGAGGATTTTACTACGGATCTTATCTGTATAAAGAAACCTGAAACACAGGTGTTATCCTCCTTTTAACCCTTATAGCAACTGCTTTCGTC…
	AF297240 ATGGCACCTAACTTACGAAAACATCACCCACTTTTAAAAATAGTAAACAACTCTCTCATTGACCTCCCCACACCCTCAAACATCTCAGCTTGATGAAACTTCGGCTCCCTACTAGGAATCTGTCTAGCAACACAAATCATCACTGGCCTCCTACTAGCAATGCACTACACTGCAGACACTTCTCTAGCCTTTACATCAGTTGCTCACACATGCCGAAATGTCCAATTCGGCTGACTCATCCGAAACCTTCATGCAAACGGAGCATCCTTCTTTTTCATTTGTATCTATCTACATATCGGACGAGGATTTTACTACGGATCTTATCTGTATAAAGAAACCTGAAACACAGGTGTTATCCTCCTTTTAACCCTTATAGCAACTGCTTTCGTC…
	AF297241 ATGGCACCTAACTTACGAAAACATCACCCACTTTTAAAAATAGTAAACAACTCTCTCATTGACCTCCCCACACCCTCAAACATCTCAGCTTGATGAAACTTCGGCTCCCTACTAGGAATCTGTCTAGCAACACAAATCATCACTGGCCTCCTACTAGCAATGCACTACACTGCAGACACTTCTCTAGCCTTTACATCAGTTGCTCACACATGCCGAAATGTCCAATTCGGCTGACTCATCCGAAACCTTCATGCAAACGGAGCATCCTTCTTTTTCATTTGTATCTATCTACATATCGGACGAGGATTTTACTACGGATCTTATCTGTATAAAGAAACCTGAAACACAGGTGTTATCCTCCTTTTAACCCTTATAGCAACTGCTTTCGTC…
	AF297242 ATGGCACCTAACTTACGAAAACATCACCCACTTTTAAAAATAGTAAACAACTCTCTCATTGACCTCCCCACACCCTCAAACATCTCAGCTTGATGAAACTTCGGCTCCCTACTAGGAATCTGTCTAGCAACACAAATCATCACTGGCCTCCTACTAGCAATGCACTACACTGCAGACACTTCTCTAGCCTTTACATCAGTTGCTCACACATGCCGAAATGTCCAATTCGGCTGACTCATCCGAAACCTTCATGCAAACGGAGCATCCTTCTTTTTCATTTGTATCTATCTACATATCGGACGAGGATTTTACTACGGATCTTATCTGTATAAAGAAACCTGAAACACAGGTGTTATCCTCCTTTTAACCCTTATAGCAACTGCTTTCGTC…
	AF297243 ATGGCACCTAACTTACGAAAACATCACCCACTTTTAAAAATAGTAAACAACTCTCTCATTGACCTCCCCACACCCTCAAACATCTCAGCTTGATGAAACTTCGGCTCCCTACTAGGAATCTGTCTAGCAACACAAATCATCACTGGCCTCCTACTAGCAATGCACTACACTGCAGACACTTCTCTAGCCTTTACATCAGTTGCTCACACATGCCGAAATGTCCAATTCGGCTGACTCATCCGAAACCTTCATGCAAACGGAGCATCCTTCTTTTTCATTTGTATCTATCTACATATCGGACGAGGATTTTACTACGGATCTTATCTGTATAAAGAAACCTGAAACACAGGTGTTATCCTCCTTTTAACCCTTATAGCAACTGCTTTCGTC…
	AF297244 ATGGCACCTAACTTACGAAAACATCACCCACTTTTAAAAATAGTAAACAACTCTCTCATTGACCTCCCCACACCCTCAAACATCTCAGCTTGATGAAACTTCGGCTCCCTACTAGGAATCTGTCTAGCAACACAAATCATCACTGGCCTCCTACTAGCAATGCACTACACTGCAGACACTTCTCTAGCCTTTACATCAGTTGCTCACACATGCCGAAATGTCCAATTCGGCTGACTCATCCGAAACCTTCATGCAAACGGAGCATCCTTCTTTTTCATCTGTATCTATCTACATATCGGACGAGGATTTTACTACGGATCTTATCTGTATAAAGAAACCTGAAACACAGGTGTTATCCTCCTTTTAACCCTTATAGCAACTGCTTTCGTC…
	AF297245 ATGGCACCTAACTTACGAAAACATCACCCACTTTTAAAAATAGTAAACAACTCTCTCATTGACCTCCCCACACCCTCAAACATCTCAGCTTGATGAAACTTCGGCTCCCTACTAGGAATCTGTCTAGCAACACAAATCATCACTGGCCTCCTACTAGCAATGCACTACACTGCAGACACTTCTCTAGCCTTTACATCAGTTGCTCACACATGCCGAAATGTCCAATTCGGCTGACTCATCCGAAACCTTCATGCAAACGGAGCATCCTTCTTTTTCATCTGTATCTATCTACATATCGGACGAGGATTTTACTACGGATCTTATCTGTATAAAGAAACCTGAAACACAGGTGTTATCCTCCTTTTAACCCTTATAGCAACTGCTTTCGTC…
	AF297246 ATGGCACCTAACTTACGAAAACATCACCCACTTTTAAAAATAGTAAACAACTCTCTCATTGACCTCCCCACACCCTCAAACATCTCAGCTTGATGAAACTTCGGCTCCCTACTAGGAATCTGTCTAGCAACACAAATCATCACTGGCCTCCTACTAGCAATGCACTACACTGCAGACACTTCTCTAGCCTTTACATCAGTTGCTCACACATGCCGAAACGTCCAATTCGGCTGACTCATCCGAAACCTTCATGCAAACGGAGCATCCTTCTTTTTCATCTGTATCTATCTACATATCGGACGAGGATTTTACTACGGATCTTATCTGTATAAAGAAACCTGAAACACAGGTGTTATCCTCCTTTTAACCCTTATAGCAACTGCTTTCGTC…
	AF297247 ATGGCACCTAACTTACGAAAACATCACCCACTTTTAAAAATAGTAAACAACTCTCTCATTGACCTCCCCACACCCTCAAACATCTCAGCTTGATGAAACTTCGGCTCCCTACTAGGAATCTGTCTAGCAACACAAATCATCACTGGCCTCCTACTAGCAATGCACTACACTGCAGACACTTCTCTAGCCTTCACATCAGTTGCTCACACATGCCGAAATGTCCAATTCGGCTGACTCATCCGAAACCTTCATGCAAACGGAGCATCCTTCTTTTTCATCTGTATCTATCTACATATCGGACGAGGATTTTACTACGGATCTTATCTGTATAAAGAAACCTGAAACACAGGTGTTATCCTCCTTTTAACCCTTATAGCAACTGCTTTCGTC…
	AF297248 ATGGCACCTAACTTACGAAAACATCACCCACTTTTAAAAATAGTAAACAACTCTCTCATTGACCTCCCCACACCCTCAAACATCTCAGCTTGATGAAACTTCGGCTCCCTACTAGGAATCTGTCTAGCAACACAAATCATCACTGGCCTCCTACTAGCAATGCACTACACTGCAGACACTTCTCTAGCCTTTACATCAGTTGCTCACACATGCCGAAATGTCCAATTCGGCTGACTCATCCGAAACCTTCATGCAAACGGAGCATCCTTCTTTTTCATCTGTATCTATCTACATATCGGACGAGGATTTTACTACGGATCTTATCTGTATAAAGAAACCTGAAACACAGGTGTTATCCTCCTTTTAACCCTTATAGCAACTGCTTTCGTC…
	AF297249 ATGGCACCTAACTTACGAAAACATCACCCACTTTTAAAAATAGTAAACAACTCTCTCATTGACCTCCCCACACCCTCAAACATCTCAGCTTGATGAAACTTCGGCTCCCTACTAGGAATCTGTCTAGCAACACAAATCATCACTGGCCTCCTACTAGCAATGCACTACACTGCAGACACTTCTCTAGCCTTTACATCAGTTGCTCACACATGCCGAAATGTCCAATTCGGCTGACTCATCCGAAACCTTCATGCAAACGGAGCATCCTTCTTTTTCATCTGTATCTATCTACATATCGGACGAGGATTTTACTACGGATCTTATCTGTATAAAGAAACCTGAAACACAGGTGTTATCCTCCTTTTAACCCTTATAGCAACTGCTTTCGTC…
	AF297250 ATGGCACCTAACTTACGAAAACATCACCCACTTTTAAAAATAGTAAACAACTCTCTCATTGACCTCCCCACACCCTCAAACATCTCAGCTTGATGAAACTTCGGCTCCCTACTAGGAATCTGTCTAGCAACACAAATCATCACTGGCCTCCTACTAGCAATGCACTACACTGCAGACACTTCTCTAGCCTTTACATCAGTTGCTCACACATGCCGAAATGTCCAATTCGGCTGACTCATCCGAAACCTTCATGCAAACGGAGCATCCTTCTTTTTCATCTGTATCTATCTACATATCGGACGAGGATTTTACTACGGATCTTATCTGTATAAAGAAACCTGAAACACAGGTGTTATCCTCCTTTTAACCCTTATAGCAACTGCTTTCGTC…
	AF297251 ATGGCACCTAACTTACGAAAACATCACCCACTTTTAAAAATAGTAAACAACTCTCTCATTGACCTCCCCACACCCTCAAACATCTCAGCTTGATGAAACTTCGGCTCCCTACTAGGAATCTGTCTAGCAACACAAATCATCACTGGCCTCCTACTAGCAATGCACTACACTGCAGACACTTCTCTAGCCTTTACATCAGTTGCTCACACATGCCGAAATGTCCAATTCGGCTGACTCATCCGAAACCTTCATGCAAACGGAGCATCCTTCTTTTTCATCTGTATCTATCTACATATCGGACGAGGATTTTACTACGGATCTTATCTGTATAAAGAAACCTGAAACACAGGTGTTATCCTCCTTTTAACCCTTATAGCAACTGCTTTCGTC…
	AF297252 ATGGCACCTAACTTACGAAAACATCACCCACTTTTAAAAATAGTAAACAACTCTCTCATTGACCTCCCCACACCCTCAAACATCTCAGCTTGATGAAACTTCGGCTCCCTACTAGGAATCTGTCTAGCAACACAAATCATCACTGGCCTCCTACTAGCAATGCACTACACTGCAGACACTTCTCTAGCCTTTACATCAGTTGCTCACACATGCCGAAATGTCCAATTCGGCTGACTCATCCGAAACCTTCATGCAAACGGAGCATCCTTCTTTTTCATCTGTATCTATCTACATATCGGACGAGGATTTTACTACGGATCTTATCTGTCTAAAGAAACCTGAAACACAGGTGTTATCCTCCTTTTAACCCTTATAGCAACTGCTTTCGTC…
	AF297253 ATGGCACCTAACTTACGAAAACATCACCCACTTTTAAAAATAGTAAACAACTCTCTCATTGACCTCCCCACACCCTCAAACATCTCAGCTTGATGAAACTTCGGCTCCCTACTAGGAATCTGTCTAGCAACACAAATCATCACTGGCCTCCTACTAGCAATGCACTACACTGCAGACACTTCTCTAGCCTTTACATCAGTTGCTCACACATGCCGAAATGTCCAATTCGGCTGACTCATCCGAAACCTTCATGCAAACGGAGCATCCTTCTTTTTCATCTGTATCTATCTACATATCGGACGAGGATTTTACTACGGATCTTATCTGTATAAAGAAACCTGAAACACAGGCGTTATCCTCCTTTTAACCCTTATAGCAACTGCTTTCGTC…
	AF297254 ATGGCACCTAACTTACGAAAACATCACCCACTTTTAAAAATAGTAAACAACTCTCTCATTGACCTCCCCACACCCTCAAACATCTCAGCTTGATGAAACTTCGGCTCCCTACTAGGAATCTGTCTAGCAACACAAATCATCACTGGCCTCCTACTAGCAATGCACTACACTGCAGACACTTCTCTAGCCTTTACATCAGTTGCTCACACATGCCGAAATGTCCAATTCGGCTGACTCATCCGAAACCTTCATGCAAACGGAGCATCCTTCTTTTTCATCTGTATCTATCTACATATCGGACGAGGATTTTACTACGGATCTTATCTGTATAAAGAAACCTGAAACACAGGTGTTATCCTCCTTTTAACCCTTATAGCAACTGCCTTCGTC…
	AF297255 ATGGCACCTAACTTACGAAAACATCACCCACTTTTAAAAATAGTAAACAACTCTCTCATTGACCTCCCCACACCCTCAAACATCTCAGCTTGATGAAACTTCGGCTCCCTACTAGGAATCTGTCTAGCAACACAAATCATCACTGGCCTCCTACTAGCAATGCACTACACTGCAGACACTTCTCTAGCCTTTACATCAGTTGCTCACACATGCCGAAATGTCCAATTCGGCTGACTCATCCGAAACCTTCATGCAAACGGAGCATCCTTCTTTTTCATCTGTATCTATCTACATATCGGACGAGGATTTTACTACGGATCTTATCTGTATAAAGAAACCTGAAACACAGGTGTTATCCTCCTTTTAACCCTTATAGCAACTGCTTTCGTC…
	AF297256 ATGGCACCTAACTTACGAAAACATCACCCACTTTTAAAAATAGTAAACAACTCTCTCATTGACCTCCCCACACCCTCAAATATCTCAGCTTGATGAAACTTCGGCTCCCTACTAGGAATCTGTCTAGCAACACAAATCATCACTGGCCTCCTACTAGCAATGCACTACACTGCAGACACTTCTCTAGCCTTTACATCAGTTGCTCACACATGCCGAAATGTCCAATTCGGCTGACTCATCCGAAACCTTCATGCAAACGGAGCATCCTTCTTTTTCATCTGTATCTATCTACATATCGGACGAGGATTTTACTACGGATCTTATCTGTATAAAGAAACCTGAAACACAGGTGTTATCCTCCTTTTAACCCTTATAGCAACTGCTTTCGTC…
	AF297257 ATGGCACCTAACTTACGAAAACATCACCCACTTTTAAAAATAGTAAACAACTCTCTCATTGACCTCCCCACACCCTCAAACATCTCAGCTTGATGAAACTTCGGCTCCCTACTAGGAATCTGTCTAGCAACACAAATCATCACTGGCCTCCTACTAGCAATGCACTACACTGCAGACACTTCTCTAGCCTTTACATCAGTTGCTCACACATGCCGAAATGTCCAATTCGGCTGACTCATCCGAAACCTTCATGCAAACGGAGCATCCTTCTTTTTCATCTGTATCTATCTACATATCGGACGAGGATTTTACTACGGATCTTATCTGTATAAAGAAACCTGAAACACAGGTGTTATCCTCCTTTTAACCCTTATAGCAACTGCTTTCGTC…
	AF297258 ATGGCACCTAACTTACGAAAACATCACCCACTTTTAAAAATAGTAAACAACTCTCTCATTGACCTCCCCACACCCTCAAACATCTCAGCTTGATGAAACTTCGGCTCCCTACTAGGAATCTGTCTAGCAACACAAATCATCACTGGCCTCCTACTAGCAATGCACTACACTGCAGACACTTCTCTAGCCTTTACATCAGTTGCTCACACATGCCGAAATGTCCAATTCGGCTGACTCATCCGAAACCTTCATGCAAACGGAGCATCCTTCTTTTTCATCTGTATCTATCTACATATCGGACGAGGATTTTACTACGGATCTTATCTGTATAAAGAAACCTGAAACACAGGTGTTATCCTCCTTTTAACCCTTATAGCAACTGCTTTCGTC…
	AF297259 ATGGCACCTAACTTACGAAAACATCACCCACTTTTAAAAATAGTAAACAACTCTCTCATTGACCTCCCCACACCCTCAAACATCTCAGCTTGATGAAACTTCGGCTCCCTACTAGGAATCTGTCTAGCAACACAAATCATCACTGGCCTCCTACTAGCAATGCACTACACTGCAGACACTTCTCTAGCCTTTACATCAGTTGCTCACACATGCCGAAATGTCCAATTCGGCTGACTCATCCGAAACCTTCATGCAAACGGAGCATCCTTCTTTTTCATCTGTATCTATCTACATATCGGACGAGGATTTTACTACGGATCTTATCTGTATAAAGAAACCTGAAACACAGGTGTTATCCTCCTTTTAACCCTTATAGCAACTGCTTTCGTC…
	AF297260 ATGGCACCTAACTTACGAAAACATCACCCACTTTTAAAAATAGTAAACAACTCTCTCATTGACCTCCCCACACCCTCAAACATCTCAGCTTGATGAAACTTCGGCTCCCTACTAGGAATCTGTCTAGCAACACAAATCATCACTGGCCTCCTACTAGCAATGCACTACACTGCAGACACTTCTCTAGCCTTTACATCAGTTGCTCACACATGCCGAAATGTCCAATTCGGCTGACTCATCCGAAACCTTCATGCAAACGGAGCATCCTTCTTTTTCATCTGTATCTATCTACATATCGGACGAGGATTTTACTACGGATCTTATCTGTATAAAGAAACCTGAAACACAGGTGTTATCCTCCTTTTAACCCTTATAGCAACTGCTTTCGTC…
	AF297261 ATGGCACCTAACTTACGAAAACATCACCCACTTTTAAAAATAGTAAACAACTCTCTCATTGACCTCCCCACACCCTCAAACATCTCAGCTTGATGAAACTTCGGCTCCCTACTAGGAATCTGTCTAGCAACACAAATCATCACTGGCCTCCTACTAGCAATGCACTACACTGCAGACACTTCTCTAGCCTTTACATCAGTTGCTCACACATGCCGAAATGTCCAATTCGGCTGACTCATCCGAAACCTTCATGCAAACGGAGCATCCTTCTTTTTCATCTGTATCTATCTACATATCGGACGAGGATTTTACTACGGATCTTATCTGTATAAAGAAACCTGAAACACAGGTGTTATCCTCCTTTTAACCCTTATAGCAACTGCTTTCGTC…
	AF297262 ATGGCACCTAACTTACGAAAACATCACCCACTTTTAAAAATAGTAAACAACTCTCTCATTGACCTCCCCACACCCTCAAACATCTCAGCTTGATGAAACTTCGGCTCCCTACTAGGAATCTGTCTAGCAACACAAATCATCACTGGCCTCCTACTAGCAATGCACTACACTGCAGACACTTCTCTAGCCTTTACATCAGTTGCTCACACATGCCGAAATGTCCAATTCGGCTGACTCATCCGAAACCTTCATGCAAACGGAGCATCCTTCTTTTTCATCTGTATCTATCTACATATCGGACGAGGATTTTACTACGGATCTTATCTGTATAAAGAAACCTGAAACACAGGTGTTATCCTCCTTTTAACCCTTATAGCAACTGCTTTCGTC…
	AF297263 ATGGCACCTAACTTACGAAAACATCACCCACTTTTAAAAATAGTAAACAACTCTCTCATTGACCTCCCCACACCCTCAAACATCTCAGCTTGATGAAACTTCGGCTCCCTACTAGGAATCTGTCTAGCAACACAAATCATCACTGGCCTCCTACTAGCAATGCACTACACTGCAGACACTTCTCTAGCCTTTACATCAGTTGCTCACACATGCCGAAATGTCCAATTCGGCTGACTCATCCGAAACCTTCATGCAAACGGAGCATCCTTCTTTTTCATCTGTATCTATCTACATATCGGACGAGGATTTTACTACGGATCTTATCTGTATAAAGAAACCTGAAACACAGGTGTTATCCTCCTTTTAACCCTTATAGCAACTGCTTTCGTC…
	AF297264 ATGGCACCTAACTTACGAAAACATCACCCACTTTTAAAAATAGTAAACAACTCTCTCATTGACCTCCCCACACCCTCAAACATCTCAGCTTGATGAAACTTCGGCTCCCTACTAGGAATCTGTCTAGCAACACAAATCATCACTGGCCTCCTACTAGCAATGCACTACACTGCAGACACTTCTCTAGCCTTTACATCAGTTGCTCACACATGCCGAAATGTCCAATTCGGCTGACTCATCCGAAACCTTCATGCAAACGGAGCATCCTTCTTTTTCATCTGTATCTATCTACATATCGGACGAGGATTTTACTACGGATCTTATCTGTATAAAGAAACCTGAAACACAGGTGTTATCCTCCTTTTAACCCTTATAGCAACTGCTTTCGTC…
	AF297265 ATGGCACCTAACTTACGAAAACATCACCCACTTTTAAAAATAGTAAACAACTCTCTCATTGACCTCCCCACACCCTCAAACATCTCAGCTTGATGAAACTTCGGCTCCCTACTAGGAATCTGTCTAGCAACACAAATCATCACTGGCCTCCTACTAGCAATGCACTACACTGCAGACACTTCTCTAGCCTTTACATCAGTTGCTCACACATGCCGAAATGTCCAATTCGGCTGACTCATCCGAAACCTTCATGCAAACGGAGCATCCTTCTTTTTCATCTGTATCTATCTACATATCGGACGAGGATTTTACTACGGATCTTATCTGTATAAAGAAACCTGAAACACAGGTGTTATCCTCCTTTTAACCCTTATAGCAACTGCTTTCGTC…
	AF297266 ATGGCACCTAACTTACGAAAACATCACCCACTTTTAAAAATAGTAAACAACTCTCTCATTGACCTCCCCACACCCTCAAACATCTCAGCTTGATGAAACTTCGGCTCCCTACTAGGAATCTGTCTAGCAACACAAATCATCACTGGCCTCCTACTAGCAATGCACTACACTGCAGACACTTCTCTAGCCTTTACATCAGTTGCTCACACATGCCGAAATGTCCAATTCGGCTGACTCATCCGAAACCTTCATGCAAACGGAGCATCCTTCTTTTTCATCTGTATCTATCTACATATCGGACGAGGATTTTACTACGGATCTTATCTGTCTAAAGAAACCTGAAACACAGGTGTTATCCTTCTTTTAACCCTTATAGCAACTGCTTTCGTC…
	AF297267 ATGGCACCTAACTTACGAAAACATCACCCACTTTTAAAAATAGTAAACAACTCTCTCATTGACCTCCCCACACCCTCAAACATCTCAGCTTGATGAAACTTCGGCTCCCTACTAGGAATCTGTCTAGCAACACAAATCATCACTGGCCTCCTACTAGCAATGCACTACACTGCAGACACTTCTCTAGCCTTTACATCAGTTGCTCACACATGCCGAAATGTCCAATTCGGCTGACTCATCCGAAACCTTCATGCAAACGGAGCATCCTTCTTTTTCATCTGTATCTATCTACATATCGGACGAGGATTTTACTACGGATCTTATCTGTATAAAGAAACCTGAAACACAGGTGTTATCCTCCTTTTAACCCTTATAGCAACTGCTTTCGTC…
	AF297268 ATGGCACCTAACTTACGAAAACATCACCCACTTTTAAAAATAGTAAACAACTCTCTCATTGACCTCCCCACACCCTCAAACATCTCAGCTTGATGAAACTTCGGCTCCCTACTAGGAATCTGTCTAGCAACACAAATCATCACTGGCCTCCTACTAGCAATGCACTACACTGCAGACACTTCTCTAGCCTTTACATCAGTTGCTCACACATGCCGAAATGTCCAATTCGGCTGACTCATCCGAAACCTTCATGCAAACGGAGCATCCTTCTTTTTCATCTGTATCTACCTACATATCGGACGAGGATTTTACTACGGATCTTATCTGTATAAAGAAACCTGAAACACAGGTGTTATCCTCCTTTTAACCCTTATAGCAACTGCTTTCGTC…
	AF297269 ATGGCACCTAACTTACGAAAACATCACCCACTTTTAAAAATAGTAAACAACTCTCTCATTGACCTCCCCACACCCTCAAACATCTCAGCTTGATGAAACTTCGGCTCCCTACTAGGAATCTGTCTAGCAACACAAATCATCACTGGCCTCCTACTAGCAATGCACTACACTGCAGACACTTCTCTAGCCTTTACATCAGTTGCTCACACATGCCGAAATGTCCAATTCGGCTGACTCATCCGAAACCTTCATGCAAACGGAGCATCCTTCTTTTTCATCTGTATCTATCTACATATCGGACGAGGATTTTACTACGGATCTTATCTGTATAAAGAAACCTGAAACACAGGTGTTATCCTCCTTTTAACCCTTATAGCAACTGCTTTCGTC…
	AF297270 ATGGCACCTAACTTACGAAAACATCACCCACTTTTAAAAATAGTAAACAACTCTCTCATTGACCTCCCCACACCCTCAAACATCTCAGCTTGATGAAACTTCGGCTCCCTACTAGGAATCTGTCTAGCAACACAAATCATCACTGGCCTCCTACTAGCAATGCACTACACTGCAGACACTTCTCTAGCCTTTACATCAGTTGCTCACACATGCCGAAATGTCCAATTCGGCTGACTCATCCGAAACCTTCATGCAAACGGAGCATCCTTCTTTTTCATCTGTATCTATCTACATATCGGACGAGGATTTTACTACGGATCTTATCTGTATAAAGAAACCTGAAACACAGGTGTTATCCTCCTTTTAACCCTTATAGCAACTGCTTTCGTC…
	AF297271 ATGGCACCTAACTTACGAAAACATCACCCACTTTTAAAAATAGTAAACAACTCTCTCATTGACCTCCCCACACCCTCAAACATCTCAGCTTGATGAAACTTCGGCTCCCTACTAGGAATCTGTCTAGCAACACAAATCATCACTGGCCTCCTACTAGCAATGCACTACACTGCAGACACTTCTCTAGCCTTTACATCAGTTGCTCACACATGCCGAAATGTCCAATTCGGCTGACTCATCCGAAACCTTCATGCAAACGGAGCATCCTTCTTTTTCATCTGTATCTATCTACATATCGGACGAGGATTTTACTACGGATCTTATCTGTATAAAGAAACCTGAAACACAGGTGTTATCCTCCTTTTAACCCTTATAGCAACTGCTTTCGTC…
	AF297272 ATGGCACCTAACTTACGAAAACATCACCCACTTTTAAAAATAGTAAACAACTCTCTCATTGACCTCCCCACACCCTCAAACATCTCAGCTTGATGAAACTTCGGCTCCCTACTAGGAATCTGTCTAGCAACACAAATCATCACTGGCCTCCTACTAGCAATGCACTACACTGCAGACACTTCTCTAGCCTTTACATCAGTTGCTCACACATGCCGAAATGTCCAATTCGGCTGACTCATCCGAAACCTTCATGCAAACGGAGCATCCTTCTTTTTCATCTGTATCTATCTACATATCGGACGAGGATTTTACTACGGATCTTATCTGTATAAAGAAACCTGAAACACAGGTGTTATCCTCCTTTTAACCCTTATAGCAACTGCTTTCGTC…
	AF297273 ATGGCACCTAACTTACGAAAACATCACCCACTTTTAAAAATAGTAAACAACTCTCTCATTGACCTCCCCACACCCTCAAACATCTCAGCTTGATGAAACTTCGGCTCCCTACTAGGAATCTGTCTAGCAACACAAATCATCACTGGCCTCCTACTAGCAATGCACTACACTGCAGACACTTCTCTAGCCTTTACATCAGTTGCTCACACATGCCGAAATGTCCAATTCGGCTGACTCATCCGAAACCTTCATGCAAACGGAGCATCCTTCTTTTTCATCTGTATCTATCTACATATCGGACGAGGATTTTACTACGGATCTTATCTGTATAAAGAAACCTGAAACACAGGTGTTATCCTCCTTTTAACCCTTATAGCAACTGCTTTCGTC…
	AF297274 ATGGCACCTAACTTACGAAAACATCACCCACTTTTAAAAATAGTAAACAACTCTCTCATTGACCTCCCCACACCCTCAAACATCTCAGCTTGATGAAACTTCGGCTCCCTACTAGGAATCTGTCTAGCAACACAAATCATCACTGGCCTCCTACTAGCAATGCACTACACTGCAGACACTTCTCTAGCCTTTACATCAGTTGCTCACACATGCCGAAATGTCCAATTCGGCTGACTCATCCGAAACCTTCATGCAAACGGAGCATCCTTCTTTTTCATCTGTATCTATCTACATATCGGACGAGGATTTTACTACGGATCTTATCTGTATAAAGAAACCTGAAACACAGGTGTTATCCTCCTTTTAACCCTTATAGCAACTGCTTTCGTC…
	AF297275 ATGGCACCTAACTTACGAAAACATCACCCACTTTTAAAAATAGTAAACAACTCTCTCATTGACCTCCCCACACCCTCAAACATCTCAGCTTGATGAAACTTCGGCTCCCTACTAGGAATCTGTCTAGCAACACAAATCATCACTGGCCTCCTACTAGCAATGCACTACACTGCAGACACTTCTCTAGCCTTTACATCAGTTGCTCACACATGCCGAAATGTCCAATTCGGCTGACTCATCCGAAACCTTCATGCAAACGGAGCATCCTTCTTTTTCATCTGTATCTATCTACATATCGGACGAGGATTTTACTACGGATCTTATCTGTATAAAGAAACCTGAAACACAGGTGTTATCCTCCTTTTAACCCTTATAGCAACTGCTTTCGTC…
	AF297276 ATGGCACCTAACTTACGAAAACATCACCCACTTTTAAAAATAGTAAACAACTCTCTCATTGACCTCCCCACACCCTCAAACATCTCAGCTTGATGAAACTTCGGCTCCCTACTAGGAATCTGTCTAGCAACACAAATCATCACTGGCCTCCTACTAGCAATGCACTACACTGCAGACACTTCTCTAGCCTTTACATCAGTTGCTCACACATGCCGAAATGTCCAATTCGGCTGACTCATCCGAAACCTTCATGCAAACGGAGCATCCTTCTTTTTCATCTGTATCTATCTACATATCGGACGAGGATTTTACTACGGATCTTATCTGTATAAAGAAACCTGAAACACAGGTGTTATCCTCCTTTTAACCCTTATAGCAACTGCTTTCGTC…
	AF447597 ATGGCACCCAACTTACGAAAACACCACCCACTTCTAAAAATAGTAAACAACTCTCTCATCGACCTACCTACACCATCAAACATCTCCGCTTGATGAAACTTTGGTTCCCTACTAGGAATCTGCTTAGCAACACAAATCATCACCGGTCTCCTCCTAGCAATACACTACACTGCAGACACTTCCCTAGCTTTTACATCAGTTGCCCATACATGCCGAAACGTCCAATTCGGCTGACTTATCCGAAACCTTCATGCAAACGGAGCATCCTTCTTTTTCATTTGTATCTATTTACACATCGGACGGGGATTTTACTACGGATCCTATTTATATAAAGAAACCTGAAACACAGGCGTTGTCCTTCTTCTAACCCTAATAGCCACTGCTTTCGTC…
	AF447598 ATGGCACCCAACTTACGAAAACACCACCCACTTCTAAAAATAGTAAACAACTCTCTCATCGACCTACCTACACCATCAAACATCTCCGCTTGATGAAACTTTGGTTCCCTACTAGGAATCTGCTTAGCAACACAAATCATCACTGGTCTCCTCCTAGCAATACACTACACTGCAGACACTTCCCTAGCTTTTACATCAGTTGCCCATACATGCCGAAACGTCCAATTCGGCTGACTTATCCGAAACCTTCATGCAAACGGAGCATCCTTCTTTTTCATTTGTATCTATTTACACATCGGACGGGGATTTTACTACGGATCCTATTTATATAAAGAAACCTGAAACACAGGCGTTGTCCTTCTTCTAACCCTAATAGCCACTGCTTTCGTC…
	AF447599 ATGGCACCCAACCTACGAAAACATCACCCACTTTTAAAAATAGTAAACAACTCTCTCATCGATCTACCTACACCATCAAACATCTCCGCTTGATGAAACTTTGGTTCCCTACTAGGAATCTGCTTAGCAACACAAATCATCACTGGTCTCCTCCTAGCAATACACTACACTGCAGACACTTCCCTAGCTTTCATATCAGTTGCCCACACATGCCGAAACGTCCAATTCGGCTGACTCATCCGAAACCTTCATGCAAACGGAGCATCCTTCTTTTTCATCTGTATCTACTTACACATCGGACGGGGATTTTACTACGGATCCTATCTATATAAAGAAACCTGAAACACAGGCGTTGTCCTTCTTCTAACCCTAATAGCTACTGCTTTCGTC…
	AF447600 ATGGCACCCAACCTACGAAAACATCACCCACTTTTAAAAATAGTAAACAACTCTCTCATCGATCTACCTACACCGTCAAACATCTCCGCTTGATGAAACTTTGGTTCCCTACTAGGAATCTGCTTAGCAACACAAATCATCACTGGTCTCCTCCTAGCAATACACTACACTGCAGACACTTCCCTAGCTTTCATATCAGTTGCCCACACATGCCGAAACGTCCAATTCGGCTGACTCATCCGAAACCTTCATGCAAACGGAGCATCCTTCTTTTTCATCTGTATCTACTTACACATCGGACGGGGATTTTACTACGGATCCTATCTATATAAAGAAACCTGAAACACAGGCGTTGTCCTTCTTCTAACCCTAATAGCTACTGCTTTCGTC…
	AF447601 ATGGCACCCAACTTACGAAAACATCATCCACTTTTAAAAATAGTAAACAACTCTCTCATCGACCTGCCTACACCATCAAACATCTCTGCCTGATGAAACTTTGGCTCCCTGCTAGGAATCTGCTTAGCAACACAAATCATCACTGGCCTCCTCCTAGCAATACACTACACTGCAGACACCTCTCTAGCTTTTATATCAGTCGCCCACACATGCCGAAACGTCCAATTCGGCTGACTTATCCGAAACCTTCATGCAAACGGAGCTTCCTTCTTTTTCATCTGTATTTACCTGCACATCGGACGGGGATTTTACTACGGATCCTATCTATATAAAGAAACCTGAAACACAGGCGTTGTCCTTCTCCTATCCCTAATAGCTACTGCTTTCGTC…
	AF447602 ATGGCACCCAACTTACGAAAACATCATCCACTTTTAAAAATAGTAAACAACTCTCTCATCGACCTGCCTACACCATCAAACATCTCTGCCTGATGAAACTTTGGCTCCCTGCTAGGAATCTGCTTAGCAACACAAATCATCACTGGCCTCCTCCTAGCAATACACTACACTGCAGACACCTCTCTAGCTTTTATATCAGTCGCCCACACATGCCGAAACGTCCAATTCGGCTGACTTATCCGAAACCTTCATGCAAACGGAGCTTCCTTCTTTTTCATCTGTATTTACCTGCACATCGGACGGGGATTTTACTACGGATCCTATCTATATAAAGAAACCTGAAACACAGGCGTTGTCCTTCTCCTATCCCTAATAGCTACTGCTTTCGTC…
	AY030103 ATGGCACCTAACTTACGAAAACACCACCCACTTTTAAAAATAGTAAACAACTCTCTCATTGATCTCCCTACACCATCTAATATTTCAGCTTGATGAAACTTTGGCTCCCTACTAGGAATCTGTCTAGCAACCCAAATCATCACTGGCCTCCTCCTAGCAATACACTACACTGCAGACACCTCTCTAGCCTTTATATCAGTTGCCCACACATGCCGTAACGTCCAATTCGGTTGACTCATCCGAAACCTTCATGCAAACGGAGCCTCCTTCTTTTTTATCTGCATCTACCTGCATATCGGACGAGGATTCTACTACGGCTCCTACCTGTACAAAGAAACCTGAAACACAGGCGTTATTCTTCTTTTAACTCTCATAGCAACTGCTTTCGTC…
	AY030104 ATGGCACCCAACTTACGAAAACATCACCCACTTTTAAAAATAGTAAATAACTCTCTCATCGACCTCCCTACACCATCTAATATCTCAGCTTGATGAAACTTTGGCTCCCTACTAGGAATCTGCCTATCAACACAGATCATCACCGGCCTTCTCCTAGCAATACACTACACTGCGGACACCTCGCTAGCCTTTATATCAGTTGCCCACACATGCCGCAACGTCCAATTCGGCTGACTCATCCGGAACCTCCATGCAAACGGAGCCTCCTTCTTCTTTATCTGCATCTACCTACACATCGGACGAGGATTTTACTATGGATCCTACTTATATAAAGAAACCTGAAACACAGGCGTCATTCTCCTTTTAACCCTTATAGCAACTGCCTTCGTT…
	AY143182 ATGGCACCTAACTTACGAAAACACCATCCACTTTTAAAAATAATCAACAGTTCCCTCATTGATCTCCCTACGCCATCTAATATTTCAGCTTGATGAAACTTTGGTTCCCTACTAGGGATCTGCCTAGCAACCCAAATCATCACCGGCCTCCTCCTAGCAGCGCACTACACTGCAGACACCTCTCTAGCCTTTACATCAGTCGCTCACACATGCCGTAACGTCCAATTCGGTTGACTCATCCGGAATCTCCATGCAAACGGAGCCTCCTTCTTTTTCATCTGCATCTACCTACACATCGGACGAGGATTTTACTACGGCTCATACCTGTATAAAGAAACCTGAAACACAGGCGTTATCCTTCTTTTGACCCTCATAGCAACTGCTTTCGTT…
	AY143183 ATGGCACCTAACTTACGAAAACATCACCCACTTTTAAAAATAGTAAACAACTCTCTCATTGACCTCCCCACACCCTCAAACATCTCAGCTTGATGAAACCTCGGCTTCCTACTAGGAATCTGCCTAACAACACAAATCATCACTGGCCTCCTACTAGCAATACACTACACCGCAGACACTTCTCTAGCCTTCACATCAGTTGCTCATACATGCCGAAATGTCCAGTTCGGCTGACTTATCCGAAACCTTCATGCAAACGGAGCTTCCTTCTTTTTCATCTGTATTTACCTGCATATCGGACGAGGATTTTACTACGGATCCTATCTATATAAAGAAACCTGAAACACAGGCGTTATCCTTCTCCTAACCCTCATAGCAACTGCTTTCGTC…
	AY143184 ATGGCACCTAACTTACGAAAACATCACCCACTTTTAAAAATAGTAAACAACTCTCTCATTGACCTCCCCACACCCTCAAACATCTCAGCTTGATGAAACCTCGGCTTCCTACTAGGAATCTGCCTAACAACACAAATCATCACTGGCCTCCTACTAGCAATACACTACACCGCAGACACTTCTCTAGCCTTCACATCAGTTGCTCATACATGCCGAAATGTCCAGTTCGGCTGACTTATCCGAAACCTTCATGCAAACGGAGCTTCCTTCTTTTTCATCTGTATTTACCTGCATATCGGACGAGGATTTTACTACGGATCCTATCTATATAAAGAAACCTGAAACACAGGCGTTATCCTTCTCCTAACCCTCATAGCAACTGCTTTCGTC…
	AY143185 ATGGCACCCAACTTACGAAAACATCACCCACTTTTAAAAATAGTAAATAACTCTCTCATCGACCTCCCTACACCATCTAATATCTCAGCTTGATGAAACTTTGGCTCCCTACTAGGAATCTGCCTATCAACACAGATCATCACCGGCCTTCTCCTAGCAATACACTACACTGCGGACACCTCTCTAGCCTTTACATCAGTTGCCCACACATGCCGCAACGTCCAATTCGGCTGACTCATCCGGAACCTCCATGCAAACGGAGCCTCCTTCTTCTTTATCTGCATCTACCTACACATCGGACGAGGATTTTACTATGGATCCTACTTATATAAAGAAACCTGAAACACAGGCGTCATTCTTCTTTTAACCCTTATAGCAACTGCCTTCGTT…
	AY143186 ATGGCACCTAACTTACGAAAACATCACCCACTTTTAAAAATAGTAAACAACTCTCTCATTGATCTCCCCACACCCTCAAACATCTCAGCTTGATGAAACTTCGGCTCCCTACTAGGAATCTGTCTAGCAACACAAATCATCACTGGCCTCCTACTAGCAATGCACTACACTGCAGACACTTCTCTAGCCTTCACATCAGTTGCCCACACATGCCGAAACGTCCAATTCGGCTGACTCATCCGAAACCTTCATGCAAATGGAGCATCCTTCTTTTTCATCTGTATCTATCTACATATCGGACGAGGATTTTACTACGGATCTTATCTATATAAAGAAACCTGAAACACAGGCGTTATCCTTCTCTTAACCCTTATAGCAACTGCTTTCGTC…
	AY143187 ATGGCACCTAACTTACGAAAACATCATCCACTTTTAAAAATAGTAAACAACTCTCTCATTGATCTCCCCACACCCTCAAACATCTCAGCTTGATGAAACTTCGGCTCCCTACTAGGAATCTGTCTAGCAACACAAATCATCACTGGCCTCCTACTAGCAATGCACTACACTGCAGACACTTCTCTAGCCTTCACATCAGTTGCCCACACATGCCGAAACGTCCAATTCGGCTGACTCATCCGAAACCTTCATGCAAATGGAGCATCCTTCTTTTTCATCTGTATCTATCTACATATCGGACGAGGATTTTACTACGGATCTTATCTATATAAAGAAACCTGAAACACAGGCGTTATCCTTCTCTTAACCCTTATAGCAACTGCTTTCGTC…
	AY143188 ATGGCACCTAACTTACGAAAACATCATCCACTTTTAAAAATAGTAAACAACTCTCTCATTGATCTCCCCACACCCTCAAACATCTCAGCTTGATGAAACTTCGGCTCCCTACTAGGAATCTGTCTAGCAACACAAATCATCACTGGCCTCCTACTAGCAATGCACTACACTGCAGACACTTCTCTAGCCTTCACATCAGTTGCCCACACATGCCGAAACGTCCAATTCGGCTGACTCATCCGAAACCTTCATGCAAATGGAGCATCCTTCTTTTTCATCTGTATCTATCTACATATCGGACGAGGATTTTACTACGGATCTTATCTATATAAAGAAACCTGAAACACAGGCGTTATCCTTCTCTTAACCCTTATAGCAACTGCTTTCGTC…
	AY143189 ATGGCACCTAACCTACGAAAACATCACCCACTTTTAAAAATAGTAAACAACTCCCTCATCGACCTCCCTACACCATCAAATATCTCAGCCTGATGAAACTTTGGCTCCCTACTAGGAATCTGTCTAACAACACAAATTATCACTGGCCTCCTCCTAGCAATACACTACACTGCAGACACCTCTCTAGCATTCATATCAGTCGCCCACACATGCCGAAACGTCCAATTCGGCTGACTCATCCGAAACCTCCATGCAAACGGAGCATCTTTCTTTTTTATCTGCATCTACCTACACATCGGACGAGGATTTTACTATGGATCCTATCTATATAAAGAAACCTGAAACACAGGCGTTATCCTCCTATTAACTCTCATAGCAACTGCTTTCGTC…
	AY143190 ATGGCACCTAACCTACGAAAACATCACCCACTTTTAAAAATAGTAAACAACTCCCTCATCGACCTCCCTACACCATCAAATATCTCAGCCTGATGAAACTTTGGCTCCCTACTAGGAATCTGTCTAACAACACAAATTATCACTGGCCTCCTCCTAGCAATACACTACACTGCAGACACCTCTCTAGCATTCATATCAGTCGCCCACACATGCCGAAACGTCCAATTCGGCTGACTCATCCGAAACCTCCATGCAAACGGAGCATCTTTCTTTTTTATCTGCATCTACCTACACATCGGACGAGGATTTTACTATGGATCCTATCTATATAAAGAAACCTGAAACACAGGCGTTATCCTCCTATTAACTCTCATAGCAACTGCTTTCGTC…
	AY143191 ATGGCACCCAACCTACGAAAACATCACCCACTTTTAAAAATAGTAAACAACTCTCTCATCGATCTACCTACACCATCAAACATCTCCGCTTGATGAAACTTTGGTTCCCTACTAGGAATCTGCTTAGCAACACAAATCATCACTGGTCTCCTCCTAGCAATACACTACACTGCAGACACCTCCCTAGCTTTCATATCAGTTGCCCACACATGCCGAAACGTCCAATTCGGCTGACTCATCCGAAACCTTCATGCGAACGGAGCATCCTTCTTTTTCATCTGTATCTACTTACACATCGGACGGGGATTTTACTACGGATCCTATTTATATAAAGAAACCTGAAACACAGGCGTTGTCCTTCTTCTAACCCTAATAGCTACTGCTTTCGTC…
	AY143192 ATGGCACCTAACTTACGAAAACATCACCCACTTTTAAAAATAGTAAACAACTCCCTCATCGACCTCCCTACACCATCAAATATCTCAGCCTGATGAAACTTTGGCTCCCTTCTAGGAATCTGCCTAACAACACAAATTATCACTGGCCTCCTCCTAGCAATACACTACACTGCAGACACCTCTCTAGCATTTATATCAGTCGCCCACACATGCCGAAACGTCCAATTCGGCTGACTCGTCCGAAACCTCCACGCAAACGGAGCATCTTTCTTTTTTATCTGCATCTATCTGCACATCGGACGAGGATTCTACTATGGATCCTACCTATATAAAGAAACCTGAAACACAGGCGTTATCCTCCTATTAACTCTTATAGCAACTGCTTTCGTC…
	AY143193 ATGGCACCTAACTTACGAAAACATCACCCACTTTTAAAAATAGTAAACAACTCCCTCATCGACCTCCCTACACCATCAAATATCTCAGCCTGATGAAACTTTGGCTCCCTTCTAGGAATCTGCCTAACAACACAAATTATCACTGGCCTCCTCCTAGCAATACACTACACTGCAGACACCTCTCTAGCATTTATATCAGTCGCCCACACATGCCGAAACGTCCAATTCGGCTGACTCATCCGAAACCTCCACGCAAACGGAGCATCTTTCTTTTTTATCTGCATCTATCTGCACATCGGACGAGGATTCTACTATGGATCCTACCTATATAAAGAAACCTGAAACACAGGCGTTATCCTCCTATTAACTCTTATAGCAACTGCTTTCGTC…
	AY143194 ATGGCACCTAACTTACGAAAACACCATCCACTCTTAAAAATAGTAAACAACTCTCTCATTGATCTCCCTACACCATCTAATATTTCAGCTTGATGAAACTTTGGCTCCCTACTAGGAATCTGTCTAGCAACCCAAATCATCACTGGCCTCCTCCTAGCAATACACTACACTGCAGACACCTCTCTAGCCTTTACATCAGTTGCCCACACATGCCGTAACGTCCAATTCGGTTGACTCATCCGAAACCTTCATGCAAACGGAGCCTCCTTCTTTTTTATCTGCATCTACCTACATATCGGACGAGGATTCTACTACGGCTCCTACCTGTACAAAGAAACCTGAAACACAGGCGTTATTCTTCTTTTAACTCTCATAGCAACTGCTTTCGTC…
	AY143195 ATGGCACCCAACTTACGAAAACACCACCCACTTCTAAAAATAGTAAACAACTCTCTCATCGACCTACCTACACCATCAAACATCTCCGCTTGATGAAACTTTGGTTCCCTGCTAGGAATCTGCTTAGCAACACAAATCATTACTGGTCTCCTCCTAGCAATACACTACACTGCAGACACTTCCCTAGCTTTTACATCAGTTGCCCATACATGCCGAAACGTCCAATTCGGCTGACTTATCCGAAACCTTCATGCAAACGGAGCATCCTTCTTTTTCATTTGTATCTATTTACACATCGGACGGGGATTTTACTACGGATCCTATTTATATAAAGAAACCTGAAACACAGGCGTTGTCCTTCTTTTAACCCTAATAGCCACTGCTTTCGTC…
	AY143196 ATGGCACCCAACTTACGAAAACACCACCCACTTCTAAAAATAGTAAACAACTCTCTCATCGACCTACCTACACCATCAAACATCTCCGCTTGATGAAACTTTGGTTCCCTGCTAGGAATCTGCTTAGCAACACAAATCATTACTGGTCTCCTCCTAGCAATACACTACACTGCAGACACTTCCCTAGCTTTTACATCAGTTGCCCATACATGCCGAAACGTCCAATTCGGCTGACTTATCCGAAACCTTCATGCAAACGGAGCATCCTTCTTTTTCATTTGTATCTATTTACACATCGGACGGGGATTTTACTACGGATCCTATTTATATAAAGAAACCTGAAACACAGGCGTTGTCCTTCTTTTAACCCTAATAGCCACTGCTTTCGTC…
	AY143197 ATGGCACCCAACTTACGAAAACATCACCCACTTTTAAAAATAGTAAATAACTCTCTCATCGACCTCCCTACACCATCTAATATCTCAGCTTGATGAAACTTTGGCTCCCTACTAGGAATCTGCCTATCAACACAGATCATCACCGGCCTTCTCCTAGCAATACACTACACTGCGGACACCTCTCTAGCCTTTACATCAGTTGCCCACACATGCCGCAACGTCCAATTCGGCTGACTCATCCGGAACCTCCATGCAAACGGAGCCTCCTTCTTCTTTATCTGCATCTACCTACACATCGGACGAGGATTTTACTATGGATCCTACTTATATAAAGAAACCTGAAACACAGGCGTCATTCTTCTTTTAACCCTTATAGCAACTGCCTTCGTT…
	AY143198 ATGGCACCTAACTTACGAAAACACCATCCACTTTTAAAAATAATCAACAGTTCCCTCATTGATCTCCCTACGCCATCTAATATTTCAGCTTGATGAAACTTTGGTTCCCTACTAGGGATCTGCCTAGCAACCCAAATCATCACCGGCCTCCTCCTAGCAGCACACTACACTGCAGACACCTCTCTAGCCTTTACATCAGTCGCTCACACATGCCGTAACGTCCAATTCGGTTGACTCATCCGAAATCTCCATGCAAACGGAGCCTCCTTCTTTTTCATCTGCATCTACCTACACATCGGACGAGGATTTTACTACGGCTCATACCTGTATAAAGAAACCTGAAACACAGGCGTTATCCTTCTTTTGACCCTCATAGCAACTGCTTTCGTT…
	AY143199 ATGGCACCTAACTTACGAAAACACCATCCACTTTTAAAAATAATCAACAGTTCCCTCATTGATCTCCCTACGCCATCTAATATTTCAGCTTGATGAAACTTTGGTTCCCTACTAGGGATCTGCCTAGCAACCCAAATCATCACCGGCCTCCTCCTAGCAGCACACTACACTGCAGACACCTCTCTAGCCTTTACATCAGTCGCTCACACATGCCGTAACGTCCAATTCGGTTGACTCATCCGAAATCTACATGCAAACGGAGCCTCCTTCTTTTTCATCTGCATCTACCTACACATCGGACGAGGATTTTACTACGGCTCATACCTGTATAAAGAAACCTGAAACACAGGCGTTATCCTTCTTTTGACCCTCATAGCAACTGCTTTCGTT…
	AY143200 ATGGCACCCAACTTACGAAAACACCACCCACTTCTAAAAATAGTAAACAACTCTCTCATCGACCTACCTACGCCATCAAACATCTCCGCTTGATGAAACTTTGGTTCCCTACTAGGAATCTGCTTAGCAACACAAATCATCACTGGTCTCCTCCTAGCAATACACTATACTGCAGACACTTCCCTAGCTTTTACATCAGTTGCCCATACATGCCGAAACGTCCAATTCGGCTGACTTATCCGAAACCTTCATGCAAACGGAGCATCCTTCTTTTTCATTTGTATCTATTTACACATCGGACGGGGATTTTACTACGGATCCTATTTATATAAAGAAACCTGAAACACAGGCGTTGTCCTTCTTCTAACCCTAATAGCCACTGCTTTCGTC…
	AY143201 ATGGCACCCAACTTACGAAAACACCACCCACTTCTAAAAATAGTAAACAACTCTCTCATCGACCTACCTACGCCATCAAACATCTCCGCTTGATGAAACTTTGGTTCCCTACTAGGAATCTGCTTAGCAACACAAATCATCACTGGTCTCCTCCTAGCAATACACTATACTGCAGACACTTCCCTAGCTTTTACATCAGTTGCCCATACATGCCGAAACGTCCAATTCGGCTGACTTATCCGAAACCTTCATGCAAACGGAGCATCCTTCTTTTTCATTTGTATCTATTTACACATCGGACGGGGATTTTACTACGGATCCTATTTATATAAAGAAACCTGAAACACAGGCGTTGTCCTTCTTCTAACCCTAATAGCCACTGCTTTCGTC…
	AY143202 ATGGCACCTAACTTACGAAAACATCACCCACTTTTAAAAATAGTAAACAACTCTCTCATTGACCTCCCCACACCCTCAAACATCTCAGCTTGATGAAACTTCGGCTCCCTACTAGGAATCTGTCTAACAACACAAATCATCACTGGCCTCCTACTAGCAATGCACTACACTGCAGACACTTCTCTAGCCTTTACATCAGTTGCTCACACATGCCGAAATGTCCAATTCGGCTGACTCATCCGAAACCTTCATGCAAACGGAGCATCCTTCTTTTTCATTTGTATCTATCTACATATCGGACGAGGATTTTACTACGGATCTTATCTGTATAAAGAAACCTGAAACACAGGCGTTATCCTCCTTTTAACCCTTATAGCAACTGCTTTCGTC…
	AY143203 ATGGCACCTAACTTACGAAAACATCACCCACTTTTAAAAATAGTAAACAACTCTCTCATTGACCTCCCCACACCCTCAAACATCTCAGCTTGATGAAACTTCGGCTCCCTACTAGGAATCTGTCTAGCAACACAAATCATCACTGGCCTCCTACTAGCAATGCACTACACTGCAGACACTTCTCTAGCCTTTACATCAGTTGCTCACACATGCCGAAATGTCCAATTCGGCTGACTCATCCGAAACCTTCATGCAAACGGAGCATCCTTCTTTTTCATCTGTATCTACCTACATATCGGACGAGGATTTTACTACGGATCTTATCTGTATAAAGAAACCTGAAACACAGGCGTTATCCTCCTTTTAACCCTTATAGCAACTGCTTTCGTC…
	AY143204 ATGGCACCCAACCTACGAAAACATCATCCCCTTTTAAAAATTGTAAATAACTCTCTAATTGATCTCCCCACACCATCAAACATCTCAGCCTGATGAAACTTCGGCTCCCTACTAGGAATCTGTCTAGCAACCCAAATCATCACTGGTCTCCTACTAGCAATACACTACACCGCAGACACCTCTCTAGCCTTCACATCCGTAGCCCACACATGCCGAAACGTCCAATTCGGCTGACTCATCCGAAATCTTCATGCAAACGGAGCATCCTTCTTCTTCATCTGTATTTACCTGCATATCGGACGAGGTTTCTACTATGGATCCTACCTCTATAAAGAAACCTGAAACACAGGCGTCATCCTCCTCCTAACCCTAATAGCAACTGCTTTCGTT…
	AY143205 ATGGCACCCAACCTACGAAAACATCATCCCCTTTTAAAAATTGTAAATAACTCTCTAATTGATCTCCCCACACCATCAAACATCTCAGCCTGATGAAACTTCGGCTCCCTACTAGGAATCTGTCTAGCAACCCAAATCATCACTGGTCTCCTACTAGCAATACACTACACCGCAGACACCTCTCTAGCCTTCACATCCGTAGCCCACACATGCCGAAACGTCCAATTCGGCTGACTCATCCGAAATCTTCATGCAAACGGAGCATCCTTCTTCTTCATCTGTATTTACCTGCATATCGGACGAGGTTTCTACTATGGATCCTACCTCTATAAAGAAACCTGAAACACAGGTGTCATCCTCCTCCTAACCCTAATAGCAACTGCTTTCGTT…
	AY143206 ATGGCACCCAACTTACGAAAACATCATCCACTTTTAAAAATAGTAAACAACTCTCTCATCGATCTCCCCACACCATCAAACATCTCAGCTTGATGAAACTTTGGTTCCCTACTAGGAATCTGCCTAGCAACACAAATCATCACCGGCCTCCTCCTAGCTATACACTACACTGCAGATACCTCTCTAGCTTTTACATCAGTTGCCCACACATGCCGCAACGTCCAATTCGGCTGACTCATCCGAAACCTCCATGCAAACGGAGCCTCTTTCTTTTTCATCTGCATCTACCTACACATCGGACGAGGTTTTTACTATGGATCTTACCTGTATAAAGAAACCTGGAACACAGGCGTTATCCTTCTCCTCACCCTCATAGCAACTGCTTTCGTC…
	AY143207 ATGGCACCCAACTTACGAAAACATCATCCACTTTTAAAAATAGTAAACAACTCTCTCATCGATCTCCCCACACCATCAAACATCTCAGCTTGATGAAACTTTGGTTCCCTACTAGGAATCTGCCTAGCAACACAAATCATCACCGGCCTCCTCCTAGCTATACACTACACTGCAGACACCTCTCTAGCTTTTACATCAGTTGCCCACACATGCCGCAACGTCCAATTCGGCTGACTCATCCGAAACCTCCATGCAAACGGAGCCTCTTTCTTTTTCATCTGCATCTACCTACACATCGGACGAGGTTTTTACTATGGATCTTACCTGTATAAAGAAACCTGGAACACAGGCGTTATCCTTCTCCTCACCCTTATAGCAACCGCTTTCGTC…
	AY143208 ATGGCACCCAACTTACGAAAACATCATCCACTTTTAAAAATAGTAAACAACTCTCTCATCGATCTCCCCACACCATCAAACATCTCAGCTTGATGAAACTTTGGTTCCCTACTAGGAATCTGCCTAGCAACACAAATCATCACCGGCCTCCTCCTAGCTATACACTACACTGCAGATACCTCTCTAGCTTTTACATCAGTTGCCCACACATGCCGCAACGTCCAATTCGGCTGACTCATCCGAAACCTCCATGCAAACGGAGCCTCTTTCTTTTTCATCTGCATCTACCTACACATCGGACGAGGTTTTTACTATGGATCTTACCTGTATAAAGAAACCTGGAACACAGGCGTTATCCTTCTCCTCACCCTCATAGCAACTGCTTTCGTC…
	GU207885 ATGGCACCTAACTTACGAAAACATCACCCACTTTTAAAAATAGTAAACAACTCTCYCATTGACCTCCCCACACCCTCAAACATCTCAGCTTGATGAAACTTCGGCTCCCTACTAGGAATCTGTCTAGCAACACAAATCATCACTGGCCTCCTACTAGCAATGCACTACACTGCAGACACTTCTCTAGCCTTTACATCAGTTGCTCACACATGCCGAAATGTCCAATTCGGCTGACTCATCCGAAACCTTCATGCAAACGGAGCATCCTTCTTTTTCATTTGTATCTATCTACATATCGGACGAGGATTTTACTACGGATCTTATCTGTATAAAGAAACCTGAAACACAGGTGTTATCCTCCTTTTAACCCTTATAGCAACTGCTTTCGTC…
	GU207886 ATGGCACCTAACTTACGAAAACATCACCCACTTTTAAAAATAGTAAACAACTCTCTCATTGACCTCCCCACACCCTCAAACATCTCAGCTTGATGAAACTTCGGCTCCCTACTAGGAATCTGTCTAGCAACACAAATCATCACTGGCCTCCTACTAGCAATGCACTACACTGCAGACACTTCTCTAGCCTTTACATCAGTTGCTCACACATGCCGAAATGTCCAATTCGGCTGACTCATCCGAAACCTTCATGCAAACGGAGCATCCTTCTTTTTCATTTGTATCTATCTACATATCGGACGAGGATTTTACTACGGATCTTATCTGTATAAAGAAACCTGAAACACAGGTGTTATCCTCCTTTTAACCCTTATAGCAACTGCTTTCGTC…
	GU207887 ATGGCACCTAACTTACGAAAACATCACCCACTTTTAAAAATAGTAAACAACTCTCTCATTGACCTCCCCACACCCTCAAACATCTCAGCTTGATGAAACTTCGGCTCCCTACTAGGAATCTGTCTAGCAACACAAATCATCACTGGCCTCCTACTAGCAATGCACTACACTGCAGACACTTCTCTAGCCTTTACATCAGTTGCTCACACATGCCGAAATGTCCAATTCGGCTGACTCATCCGAAACCTTCATGCAAACGGAGCATCCTTCTTTTTCATTTGTATCTATCTACATATCGGACGAGGATTTTACTACGGATCTTATCTGTATAAAGAAACCTGAAACACAGGTGTTATCCTCCTTTTAACCCTTATAGCAACTGCTTTCGTC…
	GU207888 ATGGCACCTAACTTACGAAAACATCACCCACTTTTAAAAATAGTAAACAACTCTCTCATTGACCTCCCCACACCCTCAAACATCTCAGCTTGATGAAACTTCGGCTCCCTACTAGGAATCTGTCTAGCAACACAAATCATCACTGGCCTCCTACTAGCAATGCACTACACTGCAGACACTTCTCTAGCCTTTACATCAGTTGCTCACACATGCCGAAATGTCCAATTCGGCTGACTCATCCGAAACCTTCATGCAAACGGAGCATCCTTCTTTTTCATTTGTATCTATCTACATATCGGACGAGGATTTTACTACGGATCTTATCTGTATAAAGAAACCTGAAACACAGGTGTTATCCTCCTTTTAACCCTTATAGCAACTGCTTTCGTC…
	GU207889 ATGGCACCTAACTTACGAAAACATCACCCACTTTTAAAAATAGTAAACAACTCTCTCATTGACCTCCCCACACCCTCAAACATCTCAGCTTGATGAAACTTCGGCTCCCTACTAGGAATCTGTCTAGCAACACAAATCATCACTGGCCTCCTACTAGCAATGCACTACACTGCAGACACTTCTCTAGCCTTTACATCAGTTGCTCACACATGCCGAAATGTCCAATTCGGCTGACTCATCCGAAACCTTCATGCAAACGGAGCATCCTTCTTTTTCATTTGTATCTATCTACATATCGGACGAGGATTTTACTACGGATCTTATCTGTATAAAGAAACCTGAAACACAGGTGTTATCCTCCTTTTAACCCTTATAGCAACTGCTTTCGTC…
	GU207890 ATGGCACCTAACTTACGAAAACATCACCCACTTTTAAAAATAGTAAACAACTCTCTCATTGACCTCCCCACACCCTCAAACATCTCAGCTTGATGAAACTTCGGCTCCCTACTAGGAATCTGTCTAGCAACACAAATCATCACTGGCCTCCTACTAGCAATGCACTACACTGCAGACACTTCTCTAGCCTTTACATCAGTTGCTCACACATGCCGAAATGTCCAATTCGGCTGACTCATCCGAAACCTTCATGCAAACGGAGCATCCTTCTTTTTCATTTGTATCTATCTACATATCGGACGAGGATTTTACTACGGATCTTATCTGTATAAAGAAACCTGAAACACAGGTGTTATCCTCCTTTTAACCCTTATAGCAACTGCTTTCGTC…
	GU207891 ATGGCACCTAACTTACGAAAACATCACCCACTTTTAAAAATAGTAAACAACTCTCTCATTGACCTCCCCACACCCTCAAACATCTCAGCTTGATGAAACTTCGGCTCCCTACTAGGAATCTGTCTAGCAACACAAATCATCACTGGCCTCCTACTAGCAATGCACTACACTGCAGACACTTCTCTAGCCTTTACATCAGTTGCTCACACATGCCGAAATGTCCAATTCGGCTGACTCATCCGAAACCTTCATGCAAACGGAGCATCCTTCTTTTTCATTTGTATCTATCTACATATCGGACGAGGATTTTACTACGGATCTTATCTGTATAAAGAAACCTGAAACACAGGTGTTATCCTCCTTTTAACCCTTATAGCAACTGCTTTCGTC…
	GU207892 ATGGCACCTAACTTACGAAAACATCACCCACTTTTAAAAATAGTAAACAACTCTCTCATTGACCTCCCCACACCCTCAAACATCTCAGCTTGATGAAACTTCGGCTCCCTACTAGGAATCTGTCTAGCAACACAAATCATCACTGGCCTCCTACTAGCAATGCACTACACTGCAGACACTTCTCTAGCCTTTACATCAGTTGCTCACACATGCCGAAATGTCCAATTCGGCTGACTCATCCGAAACCTTCATGCAAACGGAGCATCCTTCTTTTTCATTTGTATCTATCTACATATCGGACGAGGATTTTACTACGGATCTTATCTGTATAAAGAAACCTGAAACACAGGTGTTATCCTCCTTTTAACCCTTATAGCAACTGCTTTCGTC…
	GU207893 ATGGCACCTAACTTACGAAAACATCACCCACTTTTAAAAATAGTAAACAACTCTCTCATTGACCTCCCCACACCCTCAAACATCTCAGCTTGATGAAACTTCGGCTCCCTACTAGGAATCTGTCTAGCAACACAAATCATCACTGGCCTCCTACTAGCAATGCACTACACTGCAGACACTTCTCTAGCCTTTACATCAGTTGCTCACACATGCCGAAATGTCCAATTCGGCTGACTCATCCGAAACCTTCATGCAAACGGAGCATCCTTCTTTTTCATTTGTATCTATCTACATATCGGACGAGGATTTTACTACGGATCTTATCTGTATAAAGAAACCTGAAACACAGGTGTTATCCTCCTTTTAACCCTTATAGCAACTGCTTTCGTC…
	GU207894 ATGGCACCTAACTTACGAAAACATCACCCACTTTTAAAAATAGTAAACAACTCTCTCATTGACCTCCCCACACCCTCAAACATCTCAGCTTGATGAAACTTCGGCTCCCTACTAGGAATCTGTCTAGCAACACAAATCATCACTGGCCTCCTACTAGCAATGCACTACACTGCAGACACTTCTCTAGCCTTTACATCAGTTGCTCACACATGCCGAAATGTCCAATTCGGCTGACTCATCCGAAACCTTCATGCAAACGGAGCATCCTTCTTTTTCATTTGTATCTATCTACATATCGGACGAGGATTTTACTACGGATCTTATCTGTATAAAGAAACCTGAAACACAGGTGTTATCCTCCTTTTAACCCTTATAGCAACTGCTTTCGTC…
	GU207895 ATGGCACCTAACTTACGAAAACATCACCCACTTTTAAAAATAGTAAACAACTCTCTCATTGACCTCCCCACACCCTCAAACATCTCAGCTTGATGAAACTTCGGCTCCCTACTAGGAATCTGTCTAGCAACACAAATCATCACTGGCCTCCTACTAGCAATGCACTACACTGCAGACACTTCTCTAGCCTTTACATCAGTTGCTCACACATGCCGAAATGTCCAATTCGGCTGACTCATCCGAAACCTTCATGCAAACGGAGCATCCTTCTTTTTCATCTGTATCTATCTACATATCGGACGAGGATTTTACTACGGATCTTATCTGTATAAAGAAACCTGAAACACAGGTGTTATCCTCCTTTTAACCCTTATAGCAACTGCTTTCGTC…
	GU207896 ATGGCACCTAACTTACGAAAACATCACCCACTTTTAAAAATAGTAAACAACTCTCTCATTGACCTCCCCACACCCTCAAACATCTCAGCTTGATGAAACTTCGGCTCCCTACTAGGAATCTGTCTAGCAACACAAATCATCACTGGCCTCCTACTAGCAATGCACTACACTGCAGACACTTCTCTAGCCTTTACATCAGTTGCTCACACATGCCGAAATGTCCAATTCGGCTGACTCATCCGAAACCTTCATGCAAACGGAGCATCCTTCTTTTTCATCTGTATCTATCTACATATCGGACGAGGATTTTACTACGGATCTTATCTGTATAAAGAAACCTGAAACACAGGTGTTATCCTCCTTTTAACCCTTATAGCAACTGCTTTCGTC…
	GU207897 ATGGCACCTAACTTACGAAAACATCACCCACTTTTAAAAATAGTAAACAACTCTCTCATTGACCTCCCCACACCCTCAAACATCTCAGCTTGATGAAACTTCGGCTCCCTACTAGGAATCTGTCTAGCAACACAAATCATCACTGGCCTCCTACTAGCAATGCACTACACTGCAGACACTTCTCTAGCCTTTACATCAGTTGCTCACACATGCCGAAATGTCCAATTCGGCTGACTCATCCGAAACCTTCATGCAAACGGAGCATCCTTCTTTTTCATCTGTATCTATCTACATATCGGACGAGGATTTTACTACGGATCTTATCTGTATAAAGAAACCTGAAACACAGGTGTTATCCTCCTTTTAACCCTTATAGCAACTGCTTTCGTC…
	GU207898 ATGGCACCTAACTTACGAAAACATCACCCACTTTTAAAAATAGTAAACAACTCTCTCATTGACCTCCCCACACCCTCAAACATCTCAGCTTGATGAAACTTCGGCTCCCTACTAGGAATCTGTCTAGCAACACAAATCATCACTGGCCTCCTACTAGCAATGCACTACACTGCAGACACTTCTCTAGCCTTTACATCAGTTGCTCACACATGCCGAAATGTCCAATTCGGCTGACTCATCCGAAACCTTCATGCAAACGGAGCATCCTTCTTTTTCATCTGTATCTATCTACATATCGGACGAGGATTTTACTACGGATCTTATCTGTATAAAGAAACCTGAAACACAGGTGTTATCCTCCTTTTAACCCTTATAGCAACTGCTTTCGTC…
	GU207899 ATGGCACCTAACTTACGAAAACATCACCCACTTTTAAAAATAGTAAACAACTCTCTCATTGACCTCCCCACACCCTCAAACATCTCAGCTTGATGAAACTTCGGCTCCCTACTAGGAATCTGTCTAGCAACACAAATCATCACTGGCCTCCTACTAGCAATGCACTACACTGCAGACACTTCTCTAGCCTTTACATCAGTTGCTCACACATGCCGAAATGTCCAATTCGGCTGACTCATCCGAAACCTTCATGCAAACGGAGCATCCTTCTTTTTCATCTGTATCTATCTACATATCGGACGAGGATTTTACTACGGATCTTATCTGTATAAAGAAACCTGAAACACAGGTGTTATCCTCCTTTTAACCCTTATAGCAACTGCTTTCGTC…
	GU207900 ATGGCACCTAACTTACGAAAACATCACCCACTTTTAAAAATAGTAAACAACTCTCTCATTGACCTCCCCACACCCTCAAACATCTCAGCTTGATGAAACTTCGGCTCCCTACTAGGAATCTGTCTAGCAACACAAATCATCACTGGCCTCCTACTAGCAATGCACTACACTGCAGACACTTCTCTAGCCTTTACATCAGTTGCTCACACATGCCGAAATGTCCAATTCGGCTGACTCATCCGAAACCTTCATGCAAACGGAGCATCCTTCTTTTTCATCTGTATCTATCTACATATCGGACGAGGATTTTACTACGGATCTTATCTGTATAAAGAAACCTGAAACACAGGTGTTATCCTCCTTTTAACCCTTATAGCAACTGCTTTCGTC…
	GU207901 ATGGCACCTAACTTACGAAAACATCACCCACTTTTAAAAATAGTAAACAACTCTCTCATTGACCTCCCCACACCCTCAAACATCTCAGCTTGATGAAACTTCGGCTCCCTACTAGGAATCTGTCTAGCAACACAAATCATCACTGGCCTCCTACTAGCAATGCACTACACTGCAGACACTTCTCTAGCCTTTACATCAGTTGCTCACACATGCCGAAATGTCCAATTCGGCTGACTCATCCGAAACCTTCATGCAAACGGAGCATCCTTCTTTTTCATCTGTATCTATCTACATATCGGACGAGGATTTTACTACGGATCTTATCTGTATAAAGAAACCTGAAACACAGGTGTTATCCTCCTTTTAACCCTTATAGCAACTGCTTTCGTC…
	GU207902 ATGGCACCTAACTTACGAAAACATCACCCACTTTTAAAAATAGTAAACAACTCTCTCATTGACCTCCCCACACCCTCAAACATCTCAGCTTGATGAAACTTCGGCTCCCTACTAGGAATCTGTCTAGCAACACAAATCATCACTGGCCTCCTACTAGCAATGCACTACACTGCAGACACTTCTCTAGCCTTTACATCAGTTGCTCACACATGCCGAAATGTCCAATTCGGCTGACTCATCCGAAACCTTCATGCAAACGGAGCATCCTTCTTTTTCATCTGTATCTATCTACATATCGGACGAGGATTCTACTACGGATCTTATCTGTATAAAGAAACCTGAAACACAGGTGTTATCCTCCTTTTAACCCTTATAGCAACTGCTTTCGTC…
	GU207903 ATGGCACCTAACTTACGAAAACATCACCCACTTTTAAAAATAGTAAACAACTCTCTCATTGACCTCCCCACACCCTCAAACATCTCAGCTTGATGAAACTTCGGCTCCCTACTAGGAATCTGTCTAGCAACACAAATCATCACTGGCCTCCTACTAGCAATGCACTACACTGCAGACACTTCTCTAGCCTTTACATCAGTTGCTCACACATGCCGAAATGTCCAATTCGGCTGACTCATCCGAAACCTTCATGCAAACGGAGCATCCTTCTTTTTCATCTGTATCTATCTACATATCGGACGAGGATTTTACTACGGATCTTATCTGTATAAAGAAACCTGAAACACAGGTGTTATCCTCCTTTTAACCCTTATAGCAACTGCTTTCGTC…
	GU207904 ATGGCACCTAACTTACGAAAACATCACCCACTTTTAAAAATAGTAAACAACTCTCTCATTGACCTCCCCACACCCTCAAACATCTCAGCTTGATGAAACTTCGGTTCCCTACTAGGAATCTGTCTAGCAACACAAATCATCACTGGCCTCCTACTAGCAATGCACTACACTGCAGACACTTCTCTAGCCTTTACATCAGTTGCTCACACATGCCGAAATGTCCAATTCGGCTGACTCATCCGAAACCTTCATGCAAACGGAGCATCCTTCTTTTTCATCTGTATCTATCTACATATCGGACGAGGATTTTACTACGGATCTTATCTGTATAAAGAAACCTGAAACACAGGTGTTATCCTCCTTTTAACCCTTATAGCAACTGCTTTCGTC…
	GU207905 ATGGCACCTAACTTACGAAAACATCACCCACTTTTAAAAATAGTAAACAACTCTCTCATTGACCTCCCCACACCCTCAAACATCTCAGCTTGATGAAACTTCGGCTCCCTACTAGGAATCTGTCTAGCAACACAAATCATCACTGGCCTCCTACTAGCAATGCACTACACTGCAGACACTTCTCTAGCCTTTACATCAGTTGCTCACACATGCCGAAATGTCCAATTCGGCTGACTCATCCGAAACCTTCATGCAAACGGAGCATCCTTCTTTTTCATCTGTATCTATCTACATATCGGACGAGGATTTTACTACGGATCTTATCTGTATAAAGAAACCTGAAACACAGGTGTTATCCTCCTTTTAACCCTTATAGCAACTGCTTTCGTC…
	GU207906 ATGGCACCTAACTTACGAAAACATCACCCACTTTTAAAAATAGTAAACAACTCTCTCATTGACCTCCCCACACCCTCAAACATCTCAGCTTGATGAAACTTCGGCTCCCTACTAGGAATCTGTCTAGCAACACAAATCATCACTGGCCTCCTACTAGCAATGCACTACACTGCAGACACTTCTCTAGCCTTTACATCAGTTGCTCACACATGCCGAAATGTCCAATTCGGCTGACTCATCCGAAACCTTCATGCAAACGGAGCATCCTTCTTTTTCATCTGTATCTATCTACATATCGGACGAGGATTTTACTACGGATCTTATCTGTATAAAGAAACCTGAAACACAGGTGTTATCCTCCTTTTAACCCTTATAGCAACTGCTTTCGTC…
	GU207907 ATGGCACCTAACTTACGAAAACATCACCCACTTTTAAAAATAGTAAACAACTCTCTCATTGACCTCCCCACACCCTCAAACATCTCAGCTTGATGAAACTTCGGCTCCCTACTAGGAATCTGTCTAGCAACACAAATCATCACTGGCCTCCTACTAGCAATGCACTACACTGCAGACACTTCTCTAGCCTTTACATCAGTTGCTCACACATGCCGAAATGTCCAATTCGGCTGACTCATCCGAAACCTTCATGCAAACGGAGCATCCTTCTTTTTCATCTGTATCTATCTACATATCGGACGAGGATTTTACTACGGATCTTATCTGTATAAAGAAACCTGAAACACAGGTGTTATCCTCCTTTTAACCCTTATAGCAACTGCTTTCGTC…
	GU207908 ATGGCACCTAACTTACGAAAACATCACCCACTTTTAAAAATAGTAAACAACTCTCTCATTGACCTCCCCACACCCTCAAACATCTCAGCTTGATGAAACTTCGGCTCCCTACTAGGAATCTGTCTAGCAACACAAATCATCACTGGCCTCCTACTAGCAATGCACTACACTGCAGACACTTCTCTAGCCTTTACATCAGTTGCTCACACATGCCGAAATGTCCAATTCGGCTGACTCATCCGAAACCTTCATGCAAACGGAGCATCCTTCTTTTTCATCTGTATCTATCTACATATCGGACGAGGCTTTTACTACGGATCTTATCTGTATAAAGAAACCTGAAACACAGGTGTTATCCTCCTTTTAACCCTTATAGCAACTGCTTTCGTC…
	GU207909 ATGGCACCTAACTTACGAAAACATCACCCACTTTTAAAAATAGTAAACAACTCTCTCATTGACCTCCCCACACCCTCAAATATCTCAGCTTGATGAAACTTCGGCTCCCTACTAGGAATCTGTCTAGCAACACAAATCATCACTGGCCTCCTACTAGCAATGCACTACACTGCAGACACTTCTCTAGCCTTTACATCAGTTGCTCACACATGCCGAAATGTCCAATTCGGCTGACTCATCCGAAACCTTCATGCAAACGGAGCATCCTTCTTTTTCATCTGTATCTATCTACATATCGGACGAGGATTTTACTACGGATCTTATCTGTATAAAGAAACCTGAAACACAGGTGTTATCCTCCTTTTAACCCTTATAGCAACTGCTTTCGTC…
	GU207910 ATGGCACCTAACTTACGAAAACATCACCCACTTTTAAAAATAGTAAACAACTCTCTCATTGACCTCCCCACACCCTCAAACATCTCAGCTTGATGAAACTTCGGCTCCCTACTAGGAATCTGTCTAGCAACACAAATCATCACTGGCCTCCTACTAGCAATGCACTACACTGCAGACACTTCTCTAGCCTTTACATCAGTTGCTCACACATGCCGAAATGTCCAATTCGGCTGACTCATCCGAAACCTTCATGCAAACGGAGCATCCTTCTTTTTCATCTGTATCTATCTACATATCGGACGAGGATTTTACTACGGATCTTATCTGTATAAAGAAACCTGAAACACAGGTGTTATCCTCCTTTTAACCCTTATAGCAACTGCTTTCGTC…
	GU207911 ATGGCACCTAACTTACGAAAACATCACCCACTTTTAAAAATAGTAAACAACTCTCTCATTGACCTCCCCACACCCTCAAACATCTCAGCTTGATGAAACTTCGGTTCCCTACTAGGAATCTGTCTAGCAACACAAATCATCACTGGCCTCCTACTAGCAATGCACTACACTGCAGACACTTCTCTAGCCTTTACATCAGTTGCTCACACATGCCGAAATGTCCAATTCGGCTGACTCATCCGAAACCTTCATGCAAACGGAGCATCCTTCTTTTTCATCTGTATCTATCTACATATCGGACGAGGGTTTTACTACGGATCTTATCTGTATAAAGAAACCTGAAACACAGGTGTTATCCTCCTTTTAACCCTTATAGCAACTGCTTTCGTC…
	GU207912 ATGGCACCTAACTTACGAAAACATCACCCACTTTTAAAAATAGTAAACAACTCTCTCATTGACCTCCCCACACCCTCAAACATCTCAGCTTGATGAAACTTCGGCTCCCTACTAGGAATCTGTCTAGCAACACAAATCATCACTGGCCTCCTACTAGCAATGCACTACACTGCAGACACTTCTCTAGCCTTTACATCAGTTGCTCACACATGCCGAAATGTCCAATTCGGCTGACTCATCCGAAACCTTCATGCAAACGGAGCATCCTTCTTTTTCATCTGTATCTATCTACATATCGGACGAGGATTTTACTACGGATCTTATCTGTATAAAGAAACCTGAAACACAGGTGTTATCCTCCTTTTAACCCTTATAGCAACTGCTTTCGTC…
	GU207913 ATGGCACCTAACTTACGAAAACATCACCCACTTTTAAAAATAGTAAACAACTCTCTCATTGACCTCCCCACACCCTCAAACATCTCAGCTTGATGAAACTTCGGTTCCCTACTAGGAATCTGTCTAGCAACACAAATCATCACTGGCCTCCTACTAGCAATGCACTACACTGCAGACACTTCTCTAGCCTTTACATCAGTTGCTCACACATGCCGAAATGTCCAATTCGGCTGACTCATCCGAAACCTTCATGCAAACGGAGCATCCTTCTTTTTCATCTGTATCTATCTACATATCGGACGAGGATTTTACTACGGATCTTATCTGTATAAAGAAACCTGAAACACAGGTGTTATCCTCCTTTTAACCCTTATAGCAACTGCTTTCGTC…
	GU207914 ATGGCACCTAACTTACGAAAACATCACCCACTTTTAAAAATAGTAAACAACTCTCTCATTGACCTCCCCACACCCTCAAACATCTCAGCTTGATGAAACTTCGGCTCCCTACTAGGAATCTGTCTAGCAACACAAATCATCACTGGCCTCCTACTAGCAATGCACTACACTGCAGACACTTCTCTAGCCTTTACATCAGTTGCTCACACATGCCGAAATGTCCAATTCGGCTGACTCATCCGAAACCTTCATGCTAACGGAGCATCCTTCTTTTTCATCTGTATCTATCTACATATCGGACGAGGATTTTACTACGGATCTTATCTGTATAAAGAAACCTGAAACACAGGTGTTATCCTCCTTTTAACCCTTATAGCAACTGCTTTCGTC…
	GU207915 ATGGCACCTAACTTACGAAAACATCACCCACTTTTAAAAATAGTAAACAACTCTCTCATTGACCTCCCCACACCCTCAAACATCTCAGCTTGATGAAACTTCGGCTCCCTACTAGGAATCTGTCTAGCAACACAAATCATCACTGGCCTCCTACTAGCAATGCACTACACTGCAGACACTTCTCTAGCCTTTACATCAGTTGCTCACACATGCCGAAATGTCCAATTCGGCTGACTCATCCGAAACCTTCATGCAAACGGAGCATCCTTCTTTTTCATCTGTATCTATCTACATATCGGACGAGGATTTTACTACGGATCCTATCTGTATAAAGAAACCTGAAACACAGGTGTTATCCTCCTTTTAACCCTTATAGCAACTGCTTTCGTC…
	GU207916 ATGGCACCTAACTTACGAAAACATCACCCACTTTTAAAAATAGTAAACAACTCTCTCATTGACCTCCCCACACCCTCAAACATCTCAGCTTGATGAAACTTCGGCTCCCTACTAGGAATCTGTCTAGCAACACAAATCATCACTGGCCTCCTACTAGCAATGCACTACACTGCAGACACTTCTCTAGCCTTTACATCAGTTGCTCACACATACCGAAATGTCCAATTCGGCTGACTCATCCGAAACCTTCATGCAAACGGAGCATCCTTCTTTTTCATCTGTATCTATCTACATATCGGACGAGGATTTTACTACGGATCTTATCTGTATAAAGAAACCTGAAACACAGGTGTTATCCTCCTTTTAACCCTTATAGCAACTGCTTTCGTC…
	GU207917 ATGGCACCTAACTTACGAAAACATCACCCACTTTTAAAAATAGTAAACAACTCTCTCATTGACCTCCCCACACCCTCAAACATCTCAGCTTGATGAAACTTCGGCTCCCTACTAGGAATCTGTCTAGCAACACAAATCATCACTGGCCTCCTACTAGCAATGCACTACACTGCAGACACTTCTCTAGCCTTTACATCAGTTGCTCACACATGCCGAAATGTCCAATTCGGCTGACTCATCCGAAACCTTCATGCAAACGGAGCATCCTTCTTTTTCATCTGTATCTATCTACATATCGGACGAGGATTTTACTACGGATCTTATCTGTATAAAGAAACCTGAAACACAGGTGTTATCCTCCTTTTAACCCTTATAGCAACTGCTTTCGTC…
	GU207918 ATGGCACCTAACTTACGAAAACATCACCCACTTTTAAAAATAGTAAACAACTCTCTCATTGACCTCCCCACACCCCCAAACATCTCAGCTTGATGAAACTTCGGCTCCCTACTAGGAATCTGTCTAGCAACACAAATCATCACTGGCCTCCTACTAGCAATGCACTACACTGCAGACACTTCTCTAGCCTTTACATCAGTTGCTCACACATGCCGAAATGTCCAATTCGGCTGACTCATCCGAAACCTTCATGCAAACGGAGCATCCTTCTTTTTCATCTGTATCTATCTACATATCGGACGAGGATTTTACTACGGATCTTATCTGTATAAAGAAACCTGAAACACAGGTGTTATCCTCCTTTTAACCCTTATAGCAACTGCTTTCGTC…
	GU207919 ATGGCACCTAACTTACGAAAACATCACCCACTTTTAAAAATAGTAAACAACTCTCTCATTGACCTCCCCACACCCTCAAACATCTCAGCTTGATGAAACTTCGGCTCCCTACTAGGAATCTGTCTAGCAACACAAATCATCACTGGCCTCCTACTAGCAATGCACTACACTGCAGACACTTCTCTAGCCTTTACATCAGTTGCTCACACATGCCGAAATGTCCAATTCGGCTGACTCATCCGAAACCTTCATGCAAACGGAGCATCCTTCTTTTTCATCTGTATCTACCTACATATCGGACGAGGATTTTACTACGGATCTTATCTGTATAAAGAAACCTGAAACACAGGTGTTATCCTCCTTTTAACCCTTATAGCAACTGCTTTCGTC…
	GU207920 ATGGCACCTAACTTACGAAAACATCACCCACTTTTAAAAATAGTAAACAACTCTCTCATTGACCTCCCCACACCCTCAAACATCTCAGCTTGATGAAACTTCGGCTCCCTACTAGGAATCTGTCTAGCAACACAAATCATCACTGGCCTCCTACTAGCAATGCACTACACTGCAGACACTTCTCTAGCCTTTACATCAGTTGCTCACACATGCCGAAATGTCCAATTCGGCTGACTCATCCGAAACCTTCATGCAAACGGAGCATCCTTCTTTTTCATCTGTATCTATCTACATATCGGACGAGGATTTTACTACGGATCTTATCTGTATAAAGAAACCTGAAACACAGGTGTTATCCTCCTTTTAACCCTTATAGCAACTGCTTTCGTC…
	GU207921 ATGGCACCTAACTTACGAAAACATCACCCACTTTTAAAAATAGTAAACAACTCTCTCATTGACCTCCCCACACCCTCAAACATCTCAGCTTGATGAAACTTCGGCTCCCTACTAGGAATCTGTCTAGCAACACAAATCATCACTGGCCTCCTACTAGCAATGCACTACACTGCAGACACTTCTCTAGCCTTTACATCAGTTGCTCACACATGCCGAAATGTCCAATTCGGCTGACTCATCCGAAACCTTCATGCAAACGGAGCATCCTTCTTTTTCATCTGTATCTATCTACATATCGGACGAGGATTTTACTACGGATCTTATCTGTATAAAGAAACCTGAAACACAGGTGTTATCCTCCTTTTAACCCTTATAGCAACTGCTTTCGTC…
	GU207922 ATGGCACCTAACTTACGAAAACATCACCCACTTTTAAAAATAGTAAACAACTCTCTCATTGACCTCCCCACACCCTCAAACATCTCAGCTTGATGAAACTTCGGCTCCCTACTAGGAATCTGTCTAGCAACACAAATCATCACTGGCCTCCTACTAGCAATGCACTACACTGCAGACACTTCTCTAGCCTTTACATCAGTTGCTCACACATGCCGAAATGTCCAATTCGGCTGACTCATCCGAAACCTTCATGCAAACGGAGCATCCTTCTTTTTCATCTGTATCTATCTACATATCGGACGAGGATTTTACTACGGATCTTATCTGTATAAAGAAACCTGAAACACAGGTGTTATCCTCCTTTTAACCCTTATAGCAACTGCTTTCGTC…
	GU207923 ATGGCACCTAACTTACGAAAACATCACCCACTTTTAAAAATAGTAAACAACTCTCTCATTGACCTCCCCACACCCTCAAACATCTCAGCTTGATGAAACTTCGGCTCCCTACTAGGAATCTGTCTAGCAACACAAATCATCACTGGCCTCCTACTAGCAATGCACTACACTGCAGACACTTCTCTAGCCTTTACATCAGTTGCTCACACATGCCGAAATGTCCAATTCGGCTGACTCATCCGAAACCTTCATGCAAACGGAGCATCCTTCTTTTTCATCTGTATCTATCTACATATCGGACGAGGATTTTACTACGGATCTTATCTGTATAAAGAAACCTGAAACACAGGTGTTATCCTCCTTTTAACCCTTATAGCAACTGCTTTCGTC…
	GU207924 ATGGCACCTAACTTACGAAAACATCACCCACTTTTAAAAATAGTAAACAACTCTCTCATTGACCTCCCCACACCCTCAAACATCTCAGCTTGATGAAACTTCGGCTCCCTACTAGGAATCTGTCTAGCAACACAAATCATCACTGGCCTCCTACTAGCAATGCACTACACTGCAGACACTTCTCTAGCCTTTACATCAGTTGCTCACACATGCCGAAATGTCCAATTCGGCTGACTCATCCGAAACCTTCATGCAAACGGAGCATCCTTCTTTTTCATCTGTATCTATCTACATATCGGACGAGGATTTTACTACGGATCTTATCTGTATAAAGAAACCTGAAACACAGGTGTTATCCTCCTTTTAACCCTTATAGCAACTGCTTTCGTC…
	GU207925 ATGGCACCTAACTTACGAAAACATCACCCACTTTTAAAAATAGTAAACAACTCTCTCATTGACCTCCCCACGCCCTCAAACATCTCAGCTTGATGAAACTTCGGCTCCCTACTAGGAATCTGTCTAGCAACACAAATCATCACTGGCCTCCTACTAGCAATGCACTACACTGCAGACACTTCTCTAGCCTTTACATCAGTTGCTCACACATGCCGAAATGTCCAATTCGGCTGACTCATCCGAAACCTTCATGCAAACGGAGCATCCTTCTTTTTCATCTGTATCTATCTACATATCGGACGAGGATTTTACTACGGATCTTATCTGTATAAAGAAACCTGAAACACAGGTGTTATCCTCCTTTTAACCCTTATAGCAACTGCTTTCGTC…
	GU207926 ATGGCACCTAACTTACGAAAACATCACCCACTTTTAAAAATAGTAAACAACTCTCTCATTGACCTCCCCACACCCTCAAACATCTCAGCTTGATGAAACTTCGGCTCCCTACTAGGAATCTGTCTAGCAACACAAATCATCACTGGCCTCCTACTAGCAATGCACTACACTGCAGACACTTCTCTAGCCTTTACATCAGTTGCTCACACATGCCGAAATGTCCAATTCGGCTGACTCATCCGAAACCTTCATGCAAACGGAGCATCCTTCTTTTTCATCTGTATCTATCTACATATCGGACGAGGATTTTACTACGGATCTTATCTGTATAAAGAAACCTGAAACACAGGTGTTATCCTCCTTTTAACCCTTATAGCAACTGCTTTCGTC…
	GU207927 ATGGCACCTAACTTACGAAAACATCACCCACTTTTAAAAATAGTAAACAACTCTCTCATTGACCTCCCCACACCCTCAAACATCTCAGCTTGATGAAACTTCGGCTCCCTGCTAGGAATCTGTCTAGCAACACAAATCATCACTGGCCTCCTACTAGCAATGCACTACACTGCAGACACTTCTCTAGCCTTTACATCAGTTGCTCACACATGCCGAAATGTCCAATTCGGCTGACTCATCCGAAACCTTCATGCAAACGGAGCATCCTTCTTTTTCATCTGTATCTATCTACATATCGGACGAGGATTTTACTACGGATCTTATCTGTATAAAGAAACCTGAAACACAGGTGTTATCCTCCTTTTAACCCTTATAGCAACTGCTTTCGTC…
	GU207928 ATGGCACCTAACTTACGAAAACATCACCCACTTTTAAAAATAGTAAACAACTCTCTCATTGACCTCCCCACACCCTCAAACATCTCAGCTTGATGAAACTTCGGCTCCCTACTAGGAATCTGTCTAACAACACAAATCATCACTGGCCTCCTACTAGCAATGCACTACACTGCAGACACTTCTCTAGCCTTTACATCAGTTGCTCACACATGCCGAAATGTCCAATTCGGCTGACTCATCCGAAACCTTCATGCAAACGGAGCATCCTTCTTTTTCATCTGTATCTATCTACATATCGGACGAGGATTTTACTACGGATCTTATCTGTATAAAGAAACCTGAAACACAGGTGTTATCCTCCTTTTAACCCTTATAGCAACTGCTTTCGTC…
	GU207929 ATGGCACCTAACTTACGAAAACATCACCCACTTTTAAAAATAGTAAACAACTCTCTCATTGACCTCCCCACACCCTCAAACATCTCAGCTTGATGAAACTTCGGCTCCCTACTAGGAATCTGTCTAGCAACACAAATCATCACTGGCCTCCTACTAGCAATGCACTACACTGCAGACACTTCTCTAGCCTTTACATCAGTTGCTCACACATGCCGAAATGTCCAATTCGGCTGACTCATCCGAAACCTTCATGCAAACGGAGCATCCTTCTTTTTCATCTGTATCTATCTACATATCGGACGAGGATTTTACTACGGATCTTATCTGTATAAAGAAACCTGAAACACAGGTGTTATCCTCCTTTTAACCCTTATAGCAACTGCTTTCGTC…
	GU207930 ATGGCACCTAACTTACGAAAACATCACCCACTTTTAAAAATAGTAAACAACTCTCTCATTGACCTCCCCACACCCTCAAACATCTCAGCCTGATGAAACTTCGGCTCCCTACTAGGAATCTGTCTAGCAACACAAATCATCACTGGCCTCCTACTAGCAATGCACTACACTGCAGACACTTCTCTAGCCTTTACATCAGTTGCTCACACATGCCGAAATGTCCAATTCGGCTGACTCATCCGAAACCTTCATGCAAACGGAGCATCCTTCTTTTTCATCTGTATCTATCTACATATCGGACGAGGATTTTACTACGGATCTTATCTGTATAAAGAAACCTGAAACACAGGTGTTATCCTCCTTTTAACCCTTATAGCAACTGCTTTCGTC…
	GU207931 ATGGCACCTAACTTACGAAAACATCACCCACTTTTAAAAATAGTAAACAACTCTCTCATTGACCTCCCCACACCCTCAAACATCTCAGCTTGATGAAACTTCGGCTCCCTACTAGGAATCTGTCTAGCAACACAAATCATCACTGGCCTCCTACTAGCAATGCACTACACTGCAGACACTTCTCTAGCCTTTACATCAGTTGCTCACACATGCCGAAATGTCCAATTCGGCTGACTCATCCGAAACCTTCATGCAAACGGAGCATCCTTCTTTTTCATCTGTATCTATCTACATATCGGACGAGGATTTTACTACGGATCTTATCTGTATAAAGAAACCTGAAACACAGGTGTTATCCTCCTTTTAACCCTTATAGCAACTGCTTTCGTC…
	GU207932 ATGGCACCTAACTTACGAAAACATCACCCACTTTTAAAAATAGTAAACAACTCTCTCATTGACCTCCCCACACCCTCAAACATCTCAGCTTGATGAAACTTCGGCTCCCTACTAGGAATCTGTCTAGCAACACAAATCATCACTGGCCTCCTACTAGCAATGCACTACACTGCAGACACTTCTCTAGCCTTTACATCAGTTGCTCACACATGCCGAAACGTCCAATTCGGCTGACTCATCCGAAACCTTCATGCAAACGGAGCATCCTTCTTTTTCATCTGTATCTATCTACATATCGGACGAGGATTTTACTACGGATCTTATCTGTATAAAGAAACCTGAAACACAGGTGTTATCCTCCTTTTAACCCTTATAGCAACTGCTTTCGTC…
	GU207933 ATGGCACCTAACTTACGAAAACATCACCCACTTTTAAAAATAGTAAACAACTCTCTCATTGACCTCCCCACACCCTCAAACATCTCAGCTTGATGAAACTTCGGCTCCCTACTAGGAATCTGTCTAGCAACACAAATCATCACTGGCCTCCTACTAGCAATGCACTACACTGCAGACACTTCTCTAGCCTTTACATCAGTTGCTCACACATGCCGAAATGTCCAATTCGGCTGACTCATCCGAAACCTTCATGCAAACGGAGCATCCTTCTTTTTCATCTGTATCTATCTACATATCGGACGAGGATTTTACTACGGATCTTATCTGTATAAAGAAACCTGAAACACAGGTGTTATCCTCCTTTTAACCCTTATAGCAACTGCTTTCGTC…
	GU207934 ATGGCACCTAACTTACGAAAACATCACCCACTTTTAAAAATAGTAAACAACTCTCTCATTGACCTCCCCACACCCTCAAACATCTCAGCTTGATGAAACTTCGGCTCCCTACTAGGAATCTGTCTAGCAACACAAATCATCACTGGCCTCCTACTAGCAATGCACTACACTGCAGACACTTCTCTAGCCTTTACATCAGTTGCTCACACATGCCGAAATGTCCAATTCGGCTGACTCATCCGAAACCTTCATGCAAACGGAGCATCCTTCTTTTTCATCTGTATCTATCTACATATCGGACGAGGATTTTACTACGGATCTTATCTGTATAAAGAAACCTGAAACACAGGTGTTATCCTCCTTTTAACCCTTATAGCAACTGCTTTCGTC…
	GU207935 ATGGCACCTAACTTACGAAAACATCACCCACTTTTAAAAATAGTAAACAACTCTCTCATTGACCTCCCCACACCCTCAAACATCTCAGCTTGATGAAACTTCGGCTCCCTACTAGGAATCTGTCTAGCAACACAAATCATCACTGGCCTCCTACTAGCAATGCACTACACTGCAGACACTTCTCTAGCCTTTACATCAGTTGCTCACACATGCCGAAATGTCCAATTCGGCTGACTCATCCGAAACCTTCATGCAAACGGAGCATCCTTCTTTTTCATCTGTATCTATCTACATATCGGACGAGGATTTTACTACGGATCTTATCTGTATAAAGAAACCTGAAACACAGGTGTTATCCTCCTTTTAACCCTTATAGCAACTGCTTTCGTC…
;
END;
