# Supplementary material for: A latitudinal phylogeographic diversity gradient in birds
Source: PLoS Biol. 2017 Apr 13;15(4):e2001073. doi: 10.1371/journal.pbio.2001073 (PMC5390966; doi:10.1371/journal.pbio.2001073)
Supplement: S1 Data — (ZIP) [file pbio.2001073.s015.zip › S1_Data/Forpus-passerinus-xanthopterygius-coelestis-conspicillatus-xanthops.nex]

#NEXUS

begin data;
dimensions ntax=72 nchar=2181;
format datatype = dna gap = - missing =?;
matrix
22621   ??????????????????????????????????????????????????????????????????????????????????????????????????????????????????????????????????????????????????????????????????????????????????????????????????????????????????????????????????????????????????????????????????????????????????????????????????????????????????????????????????????????????????????????????????????????????????????????????????????????????????????????????????????????????????????????????????????????????????????????????????????????????????????????????????????????????????????????????????????????????????????????????????????????????????????????????????????????????????????????????????????????????????????????????????????????????????????????????????????????????????????????????????????????????????????????????????????????????????????????????????????????????????????????????????????????????????????????????????????????????????????????????????????????????????????????????????????????????????????????????????????????????????????????????????????????????????????????????????????????????????????????????????????????????????????????????????????????????????????????????????????????????????????????????????????????????????????????????????????????????????????????????????????????????????????????????????????????????????????????????????????????????????????????????????????????????????????????????????????????????????????????????????????????????????????????????????????TAGCAACAGCCTTCGTTGGCTACGTCCTCCCATGAGGCCAAATATCATTCTGAGGGGCTACAGTAATCACCAACCTATTCTCTGCCATCCCATACATCGGACAAACCTTAGTAGAATGGGCATGAGGTGGATTCTCTGTAGACAACCCCACCCTAACCCGATTCTTCACCCTACACTTCCTCTTACCATTCATAATCGCAAGCCTAGTCCTTATCCACCTAACCTTCCTTCACGAATCAGGATCAAATAACCCCCTAGGCATTTCCTCAAACTGCGATAAAATTCCATTCCATCCCTACTTCTCCCTAAAAGACCTACTCGGACTCACAATCATAATCCCATCACTCACCACCCTCGCCCTATTCTCCCCCAACCTACTTGGAGACCCAGAAAACTTCACCCCAGCAAACCCCCTAGTAACCCCTCCCCACATTAAACCAGAATGATACTTCCTATTTGCATACGCAATCCTACGCTCCATTCCAAACAAACTCGGAGGAGTACTAGCCTTAGCCGCCTCAGTACTAATCCTATTCCTATGCCCCCTCCTCCACAAATCTAAACAACGAACTATAGCCTTCCGCCCCGCATCTCAACTTTTATTCTGAACCCTAACCGCCAACTTACTTATCTTAACATGAGTAGGCAGCCAACCAGTAGAACACCCATTCATCATCATCGGCCAACTAGCCTCACTAACCTACTTCACCACCATCCTAATTTTACTCCCCACCATCTCCTCATTAGAAAACAAAATCCTAAAATAA
10622   ?????????????????????????????????????????????????????????????????????????????????????????????????????????????????????????????????????????????????????????????????????????????????????????????????????????????????????????????????????????????????????????????????????????????????????????????????????????????????????????????????????????????????????????????????????????????????????????????????????????????????????????????????????????????????????????????????????????????????????????????????????????????????????????????????????????????????????????????????????????????????????????????????????????????????????????????????????????????????????????????????????????????????????????????????????????????????????????????????????????????????????????????????????????????????????????????????????????????????????????????????????????????????????????????????????????????????????????????????????????????????????????????????????????????????????????????????????????????????????????????????????????????????????????????????????????????????????????????????????????????????ATGGCCCCCAACCTACGAAAATCCCACCCTCTACTAAAAATTATAAACCACTCCCTAATTGACCTCCCAACCCCTTCTAACATCTCCGCCTGATGAAATTTCGGATCACTCCTAGGAATCTGCCTAACGACACAAATCCTAACCGGCCTACTTCTAGCCGCCCACTACACTGCAGACACCACTCTAGCCTTCTCATCAGTAGCCAACACATGCCGAAACGTCCAATACGGATGATTAATCCGAAACCTTCATGCAAACGGAGCATCCTTCTTCTTCATCTGCATCTACCTCCACATTGCTCGAGGATTCTACTACGGCTCATACCTATACAAAGAAACCTGAAACACAGGAGTCATCCTACTACTCACCCTTATAGCAACAGCCTTCGTTGGCTACGTTCTCCCATGAGGCCAAATATCATTCTGAGGGGCTACAGTAATCACTAACCTATTCTCTGCCATCCCATACATCGGACAAACACTAGTAGAATGAGCATGAGGTGGATTCTCCGTAGATAACCCTACCCTAACCCGATTCTTCACCCTACACTTCCTCCTACCATTCATAATCGCAAGCCTAGTCCTCATCCACCTAGCCTTCCTTCATGAATCAGGATCAAACAATCCCCTAGGCATCTCCTCAAACTGCGATAAAATCCCATTCCATCCCTACTTCTCCCTAAAAGACCTACTCGGACTTACAATCATAATCCCACTACTCACCACCCTCGCCCTATTCTCCCCCAACCTACTCGGAGACCCAGAAAACTTCACCCCAGCAAACCCCCTGGTAACCCCCCCACACATTAAACCAGAATGATACTTCCTATTTGCATATGCAATCTTACGCTCCATTCCAAACAAACTCGGAGGAGTACTGGCCCTAGCCGCCTCAGTACTAATCCTATTCCTATGCCCCTTCCTCCACAAATCTAAACAACGAACCATAGCCTTCCGCCCCGCATCCCAACTATTATTCTGAACCCTAGCCGCTAACCTGTTTATCCTAACATGGGTAGGTAGCCAGCCAGTAGAACACCCATTCATCATCATCGGCCAATTA?CCTCACTAACCTACTTCACCACCATCCTCATTTTACTCCCCACCATCTCCTCATTAGAAAACAAAATCCTAAACTAA
10623   ?????????????????????????????????????????????????????????????????????????????????????????????????????????????????????????????????????????????????????????????????????????????????????????????????????????????????????????????????????????????????????????????????????????????????????????????????????????????????????????????????????????????????????????????????????????????????????????????????????????????????????????????????????????????????????????????????????????????????????????????????????????????????????????????????????????????????????????????????????????????????????????????????????????????????????????????????????????????????????????????????????????????????????????????????????????????????????????????????????????????????????????????????????????????????????????????????????????????????????????????????????????????????????????????????????????????????????????????????????????????????????????????????????????????????????????????????????????????????????????????????????????????????????????????????????????????????????????????????????????????????ATGGCCCCCAACCTACGAAAATCCCACCCTCTACTAAAAATTATAAACCACTCCCTAATTGACCTCCCAACCCCTTCTAACATCTCCGCCTGATGAAATTTCGGATCACTCCTAGGAATCTGCCTAACGACACAAATCCTAACCGGCCTACTTCTAGCCGCCCACTACACTGCAGACACCACTCTAGCCTTCTCATCAGTAGCCAACACATGCCGAAACGTCCAATACGGATGATTAATCCGAAACCTTCATGCAAACGGAGCATCCTTCTTCTTCATCTGCATCTACCTCCACATTGCTCGAGGATTCTACTACGGCTCATACCTATACAAAGAAACCTGAAACACAGGAGTCATCCTACTACTCACCCTTATAGCAACAGCCTTCGTTGGCTACGTTCTCCCATGAGGCCAAATATCATTCTGAGGGGCTACAGTAATCACCAACCTATTCTCTGCCATCCCATACATCGGACAAACACTAGTAGAATGAGCATGAGGTGGATTCTCCGTAGATAACCCTACCCTAACCCGATTCTTCACCCTACACTTCCTCCTACCATTCATAATCGCAAGCCTAGTCCTCATCCACCTAGCCTTCCTTCATGAATCAGGATCAAACAATCCCCTAGGCATCTCCTCAAACTGCGATAAAATCCCATTCCATCCCTACTTCTCCCTAAAAGACCTACTCGGACTTACAATCATAATCCCACTACTCACCACCCTCGCCCTATTCTCCCCCAACCTACTCGGAGACCCAGAAAACTTCACCCCAGCAAACCCCCTGGTAACCCCCCCACACATTAAACCAGAATGATACTTCCTATTTGCATATGCAATCTTACGCTCCATTCCAAACAAACTCGGAGGAGTACTGGCCCTAGCCGCCTCAGTACTAATCCTATTCCTATGCCCCTTCCTCCACAAATCTAAACAACGAACCATAGCCTTCCGCCCCGCATCCCAACTATTATTCTGAACCCTAGCCGCTAACCTGTTTATCCTAACATGGGTAGGTAGCCAGCCAGTAGAACACCCATTCATCATCATCGGCCAATTAGCCTCACTAACCTACTTCACCACCATCCTCATTTTACTCCCCACCATCTCCTCATTAGAAAACAAAATCCTAAACTAA
16697   ATAACCCCACTCGCCAAACTAATCTCCACCACAAGCATCATATTAGGGACTACAATCACAATCACAAGCAGCCACTGAATTACAGCATGAGCAGGACTAGAAATCAACACCCTATCAATCATCCCTCTAATCGCAAAACCCCACCACCCCCGAGCCATTGAAGCAACAACCAAATATTTCCTAGTACAAGCAGCTGCCTCAACATTAATACTCTTCTCAAGCATAATTAACGCATGACACACTGGACAATGAGACATCACCCAACTCACCTACCCCCCATCATGCCTCATATTAACAACCGCAATCGCCATCAAACTAGGCCTAACTCCCTTCCACTTCTGATTCCCAGAAGTACTTCAAGGATCACCCCTTACCACTGCCCTATTACTCTCAACAATCATAAAATTCCCACCAACCACAATCCTAACCATCACATACCATTCACTAAACCACACACTACTCACCTCCATATCCATCATATCCATTGCCCTCGGCGGCTGAATAGGACTAAACCAAACCCAAACCCGAAAAATCATAGCCTTCTCATCAATCTCCCACCTAGGCTGAATAACCATCATTATCGCCTACAACCCAAAACTAACATTACTAACCTTCTACATCTACACCCTAATAACAACACCCATCTTCCTTACTATAAACACCACCAACACCTTAAAACTATCAACACTAATAACCTCATGAACCAAAACCCCCGCACTCAACACCACCCTTATACTAACATTACTATCATTAGCAGGCCTTCCCCCACTAACAGGCTTCCTACCCAAATGACTTATCATCCAAGAACTTATTAAACAAGAGATAACACTAACAACAGTAATCATTTCCACACTATCCCTCCTAGGATTATTCTTTTACCTACGCCTAGCATACTGCTCAACAATCACCCTACCACCAACCCCCTCAAACAAAATAAAACAGTGATCTACCAAAAACCCAACCAACACCCTAATCCCAACATCCACTTCCCTATCAATCCTGCTCCTGCCAATCTCCCCTATAATCCTCACCATCACCTAAATGGCCCCTAACCTACGAAAATCCCACCCCCTACTAAAAATTATAAACCACTCCCTAATCGACCTCCCAACCCCTTCCAACATCTCCGCATGATGAAATTTCGGATCACTCCTAGGAATCTGCCTAATAACGCAAATCCTAACCGGCCTACTTCTAGCCGCCCATTACACTGCAGACACCACCCTAGCCTTCTCATCAGTAGCCAACACATGCCGAAACGTCCAATACGGATGATTAATCCGAAACCTCCATGCAAATGGCGCATCCTTCTTCTTCATCTGCATCTACCTCCACATTGCCCGAGGCTTCTACTATGGGTCATATCTATACAAAGAAACCTGAAATACAGGAGTCATCCTACTATTCACCCTCATAGCAACAGCCTTCGTTGGTTACGTCCTCCCATGAGGCCAAATATCATTCTGAGGGGCTACAGTAATCACCAACCTATTCTCTGCCATCCCATACATTGGACAAACCTTAGTAGAATGAGCATGAGGCGGATTCTCCGTAGACAACCCCACCTTAACCCGATTCTTCACCCTACACTTCCTCCTGCCATTCATAATCGCAAGTCTAGTCCTCATCCACCTAACCTTCCTTCACGAATCAGGATCAAATAACCCCCTAGGCATTTCCTCAAACTGCGATAAAATCCCATTTCACCCTTACTTCTCCCTAAAAGACCTACTCGGACTCACAATCATAATCCCATCACTCACCACCCTCGCCCTATTCTCCCCCAACCTACTCGGAGACCCAGAAAACTTCACCCCAGCAAACCCCCTAGTAACCCCTCCACATATTAAACCAGAATGATACTTCCTATTTGCATATGCGATCCTACGCTCCATTCCAAACAAACTCGGGGGAGTACTGGCCCTAGCCGCCTCAGTACTAATTCTATTCCTATGCCCCTTCCTCCACAAATCTAAACAACGAACCATAGCCTTCCGCCCCGCATCCCAACTCCTATTCTGAACCCTAGCCGCCAACCTGTTTATCCTAACATGAGTAGGCAGCCAACCAGTAGAACACCCATTCATCATCATCGGCCAATTAGCCTCACTAACCTACTTCACCACCATCTTAATTCTACTCCCTACCATCTCCTCACTAGAAAACAAAATCCTAAACTAA
16736   ATAACCCCACTCGCCAAACTAATCTCCACCACAAGCATCATATTAGGGACTACAATCACAATCACAAGCAGCCACTGAATTACAGCATGAGCAGGACTAGAAATCAACACCCTATCAATCATCCCTCTAATCGCAAAACCCCACCACCCCCGAGCCATTGAAGCAACAACCAAATATTTCCTAGTACAAGCAGCTGCCTCAACATTAATACTCTTCTCAAGCATAATTAACGCATGACACACTGGACAATGAGACATCACCCAACTCACCTACCCCCCATCATGCCTCATATTAACAACCGCAATCGCCATCAAACTAGGCCTAACTCCCTTCCACTTCTGATTCCCAGAAGTACTTCAAGGATCACCCCTCACCACTGCCCTATTACTCTCAACAATCATAAAATTCCCACCAACCACAATCCTAACCATCACATACCATTCACTAAACCACACACTACTCACCTCCATATCCATCATATCCATTGCCCTCGGCGGCTGAATAGGACTAAACCAAACCCAAACCCGAAAAATCATAGCCTTCTCATCAATCTCCCACCTAGGCTGAATAACCATCATTATCGCCTACAACCCAAAACTAACATTACTAACCTTCTACATCTACACCCTAATAACAACACCCATCTTCCTTACTATAAACACCACCAACACCTTAAAACTATCAACACTAATAACCTCATGAACCAAAACCCCCGCACTCAACACCACCCTTATACTAACATTACTATCATTAGCAGGCCTTCCCCCACTAACAGGCTTCCTACCCAAATGACTTATCATCCAAGAACTTATTAAACAAGAGATAACACTAACAACAGTAATCATTTCCACACTATCCCTCCTAGGATTATTCTTTTACCTACGCCTAGCATACTGCTCAACAATCACCCTACCACCAACCCCCTCAAACAAAATAAAACAGTGATCTACCAAAAACCCAACCAACACCCTAATCCCAACATCCACTTCCCTATCAATCCTGCTCCTGCCAATCTCCCCTATAATCCTCACCATCACCTAAATGGCCCCTAACCTACGAAAATCCCACCCCCTACTAAAAATTATAAACCACTCCCTAATCGACCTCCCAACCCCTTCCAACATCTCCGCATGATGAAATTTCGGATCACTCCTAGGAATCTGCCTAATAACGCAAATCCTAACCGGCCTACTTCTAGCCGCCCATTACACTGCAGACACCACCCTAGCCTTCTCATCAGTAGCCAACACATGCCGAAACGTCCAATACGGATGATTAATCCGAAACCTCCATGCAAATGGCGCATCCTTCTTCTTCATCTGCATCTACCTCCACATTGCCCGAGGCTTCTACTATGGGTCATATCTATACAAAGAAACCTGAAATACAGGAGTCATCCTACTATTCACCCTCATAGCAACAGCCTTCGTTGGTTACGTCCTCCCATGAGGCCAAATATCATTCTGAGGGGCTACAGTAATCACCAACCTATTCTCTGCCATCCCATACATTGGACAAACCTTAGTAGAATGAGCATGAGGCGGATTCTCCGTAGACAACCCCACCTT?ACCCGATTCTTC????????????????????????????????????????????????????????????????????????????????????????????????????????????????????????????????????????????AAAAGACCTACTCGGACTCACAATCATAATCCCATCACTCACCACCCTCGCCCTATTCTCCCCCAACCTACTCGGAGACCCAGAAAACTTCACCCCAGCAAACCCCCTAGTAACCCCTCCACATATTAAACCAGAATGATACTTCCTATTTGCATATGCGATCCTACGCTCCATTCCAAACAAACTCGGGGGAGTACTGGCCCTAGCCGCCTCAGTACTAATTCTATTCCTATGCCCCTTCCTCCACAAATCTAAACAACGAACCATAGCCTTCCGCCCCGCATCCCAACTCTTATTCTGAACCCTAGCCGCCAACCTGTTTATCCTAACATGAGTAGGCAGCCAACCAGTAGAACACCCATTCATCATCATCGGCCAATTAGCCTCACTAACCTACTTCACCACCATCTTAATTCTACTCCCTACCATCTCCTCACTAGAAAACAAAATCCTAAACTAA
16737   ?????????????????????????????????????????????????????????????????????????????????????????????????????????????????????????????????????????????????????????????????????????????????????????????????????????????????????????????????????????????????????????????????????????????????????????????????????????????????????????????????????????????????????????????????????????????????????????????????????????????????????????????????????????????????????????????????????????????????????????????????????????????????????????????????????????????????????????????????????????????????????????????????????????????????????????????????????????????????????????????????????????????????????????????????????????????????????????????????????????????????????????????????????????????????????????????????????????????????????????????????????????????????????????????????????????????????????????????????????????????????????????????????????????????????????????????????????????????????????????????????????????????????????????????????????????????????????????????????????????????????ATGGCCCCTAACCTACGAAAATCCCACCCCCTACTAAAAATTATAAACCACTCCCTAATCGACCTCCCAACCCCTTCCAACATCTCCGCATGATGAAATTTCGGATCACTCCTAGGAATCTGCCTAATAACGCAAATCCTAACCGGCCTACTTCTAGCCGCCCATTACACTGCAGACACCACCCTAGCCTTCTCATCAGTAGCCAACACATGCCGAAACGTCCAATACGGATGATTAATCCGAAACCTCCATGCAAATGGCGCATCCTTCTTCTTCATCTGCATCTACCTCCACATTGCCCGAGGCTTCTACTATGGGTCATATCTATACAAAGAAACCTGAAATACAGGAGTCATCCTACTATTCACCCTCATAGCAACAGCCTTCGTTGGTTACGTCCTCCCATGAGGCCAAATATCATTCTGAGGGGCTACAGTAATCACCAACCTATTCTCTGCCATCCCATACATTGGACAAACCTTAGTAGAATGAGCATGAGGCGGATTCTCCGTAGACAACCCCACCTTAACCCGATTCTTCACCCTACACTTCCTCCTGCCATTCATAATCGCAAGTCTAGTCCTCATCCACCTAACCTTCCTTCACGAATCAGGATCAAATAACCCCCTAGGCATTTCCTCAAACTGCGATAAAATCCCATTTCACCCTTACTTCTCCCTAAAAGACCTACTCGGACTCACAATCATAATCCCATCACTCACCACCCTCGCCCTATTCTCCCCCAACCTACTCGGAGACCCAGAAAACTTCACCCCAGCAAACCCCCTAGTAACCCCTCCACATATTAAACCAGAATGATACTTCCTATTTGCATATGCGATCCTACGCTCCATTCCAAACAAACTCGGGGGAGTACTGGCCCTAGCCGCCTCAGTACTAATTCTATTCCTATGCCCCTTCCTCCACAAATCTAAACAACGAACCATAGCCTTCCGCCCCGCATCCCAACTCCTATTCTGAACCCTAGCCGCCAACCTGTTTATCCTAACATGAGTAGGCAGCCAACCAGTAGAACACCCATTCATCATCATCGGCCAATTAGCCTCACTAACCTACTTCACCACCATCTTAATTCTACTCCCTACCATCTCCTCACTAGAAAACAAAATCCTAAACTAA
16779   ATAACCCCACTCGCCAAACTAATCTCCACCACAAGCATCATATTAGGGACTACAATCACAATCACAAGCAGCCACTGAATTACAGCATGAGCAGGACTAGAAATCAACACCCTATCAATCATCCCTCTAATCGCAAAACCCCACCACCCCCGAGCCATTGAAGCAACAACCAAATATTTCCTAGTACAAGCAGCTGCCTCAACATTAATACTCTTCTCAAGCATAATTAACGCATGACACACTGGACAATGAGACATCACCCAACTCACCTACCCCCCATCATGCCTCATATTAACAACCGCAATCGCCATCAAACTAGGCCTAACTCCCTTCCACTTCTGATTCCCAGAAGTACTTCAAGGATCACCCCTCACCACTGCCCTATTACTCTCAACAATCATAAAATTCCCACCAACCACAATCCTAACCATCACATACCATTCACTAAACCACACACTACTCACCTCCATATCCATCATATCCATTGCCCTCGGCGGCTGAATAGGACTAAACCAAACCCAAACCCGAAAAATCATAGCCTTCTCATCAATCTCCCACCTAGGCTGAATAACCATCATTATCGCCTACAACCCAAAACTAACATTACTAACCTTCTACATCTACACCCTAATAACAACACCCATCTTCCTTACTATAAACACCACCAACACCTTAAAACTATCAACACTAATAACCTCATGAACCAAAACCCCCGCACTCAACACCACCCTTATACTAACATTACTATCATTAGCAGGCCTTCCCCCACTAACAGGCTTCCTACCCAAATGACTTATCATCCAAGAACTTATTAAACAAGAGATAACACTAACAACAGTAATCATTTCCACACTATCCCTCCTAGGATTATTCTTTTACCTACGCCTAGCATACTGCTCAACAATCACCCTACCACCAACCCCCTCAAACAAAATAAAACAGTGATCTACCAAAAACCCAACCAACACCCTAATCCCAACATCCACTTCCCTATCAATCCTGCTCCTGCCAATCTCCCCTATAATCCTCACCATCACCTAA???????????????????????????????????????????????????????????????????????????????????????????????????????????????????????????????????????????????????????????????????????????????????????????????????????????????????????????????????????????????????????????????????????????????????????????????????????????????????????????????????????????????????????????????????????????????????????????????CTTCGTTGGTTACGTCCTCCCATGAGGCCAAATATCATTCTGAGGGGCTACAGTAATCACCAACCTATTCTCTGCCATCCCATACATTGGACAAACCTTAGTAGAATGAGCATGAGGCGGATTCTCCGTAGACAACCCCACCTTAACCCGATTCTTCACCCTACACTTCCTCCTGCCATTCATAATCGCAAGTCTAGTCCTCATCCACCTAACCTTCCTTCACGAATCAGGATCAAATAACCCCCTAGGCATTTCCTCAAACTGCGATAAAATCCCATTTCACCCTTACTTCTCCCTAAAAGACCTACTCGGACTCACAATCATAATCCCATCACTCACCACCCTCGCCCTATTCTCCCCCAACCTACTCGGAGATCCAGAAAACTTCACCCCAGCAAACCCCCTAGTAACCCCTCCACATATTAAACCAGAATGATACTTCCTATTTGCATATGCGATCCTACGCTCCATTCCAAACAAACTCGGGGGAGTACTGGCCCTAGCCGCCTCAGTACTAATTCTATTCCTATGCCCCTTCCTCCACAAATCTAAACAACGAACCATAGCCTTCCGCCCCGCATCCCAACTCTTATTCTGAACCCTAGCCGCCAACCTGTTTATCCTAACATGAGTAGGCAGCCAACCAGTAGAACACCCATTCATCATCATCGGCCAATTAGCCTCACTAACCTACTTCACCACCATCTTAATTCTACTCCCTACCATCTCCTCACTAGAAAACAAAATCCTAAACTAA
16822   ATAACCCCACTCGCCAAACTAATCTCCACCACAAGCATCATATTAGGGACTACAATCACAATCACAAGCAGCCACTGAATTACAGCATGAGCAGGACTAGAAATCAACACCCTATCAATCATCCCTCTAATCGCAAAACCCCACCACCCCCGAGCCATTGAAGCAACAACCAAATATTTCCTAGTACAAGCAGCTGCCTCAACATTAATACTCTTCTCAAGCATAATTAACGCATGACACACTGGACAATGAGACATCACCCAACTCACCTACCCCCCATCATGCCTCATATTAACAACCGCAATCGCCATCAAACTAGGCCTAACTCCCTTCCACTTCTGATTCCCAGAAGTACTTCAAGGATCACCCCTCACCACTGCCCTATTACTCTCAACAATCATAAAATTCCCACCAACCACAATCCTAACCATCACATACCATTCACTAAACCACACACTACTCACCTCCATATCCATCATATCCATTGCCCTCGGCGGCTGAATAGGACTAAACCAAACCCAAACCCGAAAAATCATAGCCTTCTCATCAATCTCCCACCTAGGCTGAATAACCATCATTATCGCCTACAACCCAAAACTAACATTACTAACCTTCTACATCTACACCCTAATAACAACACCCATCTTCCTTACTATAAACACCACCAACACCTTAAAACTTTCAACACTAATAACCTCATGAACCAAAACCCCCGCACTCAACACCACCCTTATACTAACATTACTATCATTAGCAGGCCTTCCCCCACTAACAGGCTTCCTACCCAAATGACTTATCATCCAAGAACTTATTAAACAAGAGATAACACTAACAACAGTAATCATTTCCACACTATCCCTCCTAGGATTATTCTTTTACCTACGCCTAGCATACTGCTCAACAATCACCCTACCACCAACCCCCTCAAACAAAATAAAACAGTGATCTACCAAAAACCCAACCAACACCCTAATCCCAACATCCACTTCCCTATCAATCCTGCTCCTGCCAATCTCCCCTATAATCCTCACCATCACCTAAATGGCCCCTAACCTACGAAAATCCCACCCCCTACTAAAAATTATAAACCACTCCCTAATCGACCTCCCAACCCCTTCCAACATCTCCGCATGATGAAATTTCGGATCACTCCTAGGAATCTGCCTAATAACGCAAATCCTAACCGGCCTACTTCTAGCCGCCCATTACACTGCAGACACCACCCTAGCCTTCTCATCAGTAGCCAACACATGCCGAAACGTCCAATACGGATGATTAATCCGAAACCTCCATGCAAATGGCGCATCCTTCTTCTTCATCTGCATCTACCTCCACATTGCCCGAGGCTTCTACTATGGGTCATATCTATACAAAGAAACCTGAAATACAGGAGTCATCCTACTATTCACCCTCATAGCAACAGCCTTCGTTGGTTACGTCCTCCCATGAGGCCAAATATCATTCTGAGGGGCTACAGTAATCACCAACCTATTCTCTGCCATCCCATACATTGGACAAACCTTAGTAGAATGAGCATGAGGCGGATTCTCCGTAGACAACCCCACCTTGACCCGATTCTTCACCCTACACTTCCTCCTGCCATTCATAATCGCAAGTCTAGTCCTCATCCACCTAACCTTCCTTCACGAATCAGGATCAAATAACCCCCTAGGCATTTCCTCAAACTGCGATAAAATCCCATTTCACCCTTACTTCTCCCTAAAAGACCTACTCGGACTCACAATCATAATCCCATCACTCACCACCCTCGCCCTATTCTCCCCCAACCTACTCGGAGACCCAGAAAACTTCACCCCAGCAAACCCCCTAGTAACCCCTCCACATATTAAACCAGAATGATACTTCCTATTTGCATATGCGATCCTACGCTCCATTCCAAACAAACTCGGGGGAGTACTGGCCCTAGCCGCCTCAGTACTAATTCTATTCCTATGCCCCTTCCTCCACAAATCTAAACAACGAACCATAGCCTTCCGCCCCGCATCCCAACTCTTATTCTGAACCCTAGCCGCCAACCTGTTTATCCTAACATGAGTAGGCAGCCAACCAGTAGAACACCCATTCATCATCATCGGCCAATTAGCCTCACTAACCTACTTCACCACCATCTTAATTCTACTCCCTACCATCTCCTCACTAGAAAACAAAATCCTAAACTAA
16823   ATAACCCCACTCGCCAAACTAATCTCCACCACAAGCATCATATTAGGGACTACAATCACAATCACAAGCAGCCACTGAATTACAGCATGAGCAGGACTAGAAATCAACACCCTATCAATCATCCCTCTAATCGCAAAACCCCACCACCCCCGAGCCATTGAAGCAACAACCAAATATTTCCTAGTACAAGCAGCTGCCTCAACATTAATACTCTTCTCAAGCATAATTAACGCATGACACACTGGACAATGAGACATCACCCAACTCACCTACCCCCCATCATGCCTCATATTAACAACCGCAATCGCCATCAAACTAGGCCTAACTCCCTTCCACTTCTGATTCCCAGAAGTACTTCAAGGATCACCCCTCACCACTGCCCTATTACTCTCAACAATCATAAAATTCCCACCAACCACAATCCTAACCATCACATACCATTCACTAAACCACACACTACTCACCTCCATATCCATCATATCCATTGCCCTCGGCGGCTGAATAGGACTAAACCAAACCCAAACCCGAAAAATCATAGCCTTCTCATCAATCTCCCACCTAGGCTGAATAACCATCATTATCGCCTACAACCCAAAACTAACATTACTAACCTTCTACATCTACACCCTAATAACAACACCCATCTTCCTTACTATAAACACCACCAACACCTTAAAACTATCAACACTAATAACCTCATGAACCAAAACCCCCGCACTCAACACCACCCTTATACTAACATTACTATCATTAGCAGGCCTTCCCCCACTAACAGGCTTCCTACCCAAATGACTCATCATCCAAGAACTTATTAAACAAGAGATAACACTAACAACAGTAATCATTTCCACACTATCCCTCCTAGGATTATTCTTTTACCTACGCCTAGCATACTGCTCAACAATCACCCTACCACCAACCCCCTCAAACAAAATAAAACAGTGATCTACCAAAAACCCAACCAACACCCTAATCCCAACATCCACTTCCCTATCAATCCTGCTCCTGCCAATCTCCCCTATAATCCTCACCATCACCTAAATGGCCCCTAACCTACGAAAATCCCACCCCCTACTAAAAATTATAAACCACTCCCTAATCGACCTCCCAACCCCTTCCAACATCTCCGCATGATGAAATTTCGGATCACTCCTAGGAATCTGCCTAATAACGCAAATCCTAACCGGCCTACTTCTAGCCGCCCATTACACTGCAGACACCACCCTAGCCTTCTCATCAGTAGCCAACACATGCCGAAACGTCCAATACGGATGATTAATCCGAAACCTCCATGCAAATGGCGCATCCTTCTTCTTCATCTGCATCTACCTCCACATTGCCCGAGGCTTCTACTATGGGTCATATCTATACAAAGAAACCTGAAATACAGGAGTCATCCTACTATTCACCCTCATAGCAACAGCCTTCGTTGGTTACGTCCTCCCATGAGGCCAAATATCATTCTGAGGGGCTACAGTAATCACCAACCTATTCTCTGCCATCCCATACATTGGACAAACCTTAGTAGAATGAGCATGAGGCGGATTCTCCGTAGACAACCCCACCTTGACCCGATTCTTCACCCTACACTTCCTCCTGCCATTCATAATCGCAAGTCTAGTCCTCATCCACCTAACCTTCCTTCACGAATCAGGATCAAATAACCCCCTAGGCATTTCCTCAAACTGCGATAAAATCCCATTTCACCCTTACTTCTCCCTAAAAGACCTACTCGGACTCACAATCATAATCCCATCACTCACCACCCTCGCCCTATTCTCCCCCAACCTACTCGGAGACCCAGAAAACTTCACCCCAGCAAACCCCCTAGTAACCCCTCCACATATTAAACCAGAATGATACTTCCTATTTGCATATGCGATCCTACGCTCCATTCCAAACAAACTCGGGGGAGTACTGGCCCTAGCCGCCTCAGTACTAATTCTATTCCTATGCCCCTTCCTCCACAAATCTAAACAACGAACCATAGCCTTCCGCCCCGCATCCCAACTCTTATTCTGAACCCTAGCCGCCAACCTGTTTATCCTAACATGAGTAGGCAGCCAACCAGTAGAACACCCATTCATCATCATCGGCCAATTAGCCTCACTAACCTACTTCACCACCATCTTAATTCTACTCCCTACCATCTCCTCACTAGAAAACAAAATCCTAAACTAA
17957   ??????????????????????????????????????????????????????????????????????????????????????????????????????????????????????????????????????????????????????????????????????????????????????????????????????????????????????????????????????????????????????????????????????????????????????????????????????????????????????????????????????????????????????????????????????????????????????????????????????????????????????????????????????????????????????????????????????????????????????????????????????????????????????????????????????????????????????????????????????????????????????????????????????????????????????????????????????????????????????????????????????????????????????????????????????????????????????????????????????????????????????????????????????????????????????????????????????????????????????????????????????????????????????????????????????????????????????????????????????????????????????????????????????????????????????????????????????????????????????????????????????????????????????????????????????????????????????????????????????????????????????????????????????????????????????????????????????????????????????????????????????????????????????????????????????????????????????????????????????????????????????????????????????????????????????????????????????????????????????????????????????????????????????????????????????????????????????????????????????????????????????????????????????????????????????????????????????????????????????????????????????????????????????????????????????????????????????????????????????????????????????????????????????????????????????????????????????????????????????????????????????????????????????????????????????????????????????????????????????????????????????????????????????????????????????????????????????????????????????????????????????????????????????????????????????????????????????????????????????????????????????????????????????????????????????????????????????????????????TCGGAGGAGTACTGGCCCTAGCCGCCTCAGTACTAATCCTATTCCTATGCCCCTTCCTCCACAAATCTAAACAACGAACCATAGCCTTCCGCCCCGCATCCCAACTATTATTCTGAACCCTAGCCGCTAACCTGTTTATCCTAACATGGGTAGGTAGCCAGCCAGTAGAACACCCATTCATCATCATCGGCCAATTAGCCTCACTAACCTACTTCACCACCATCCTCATTTTACTCCCCACCATCTCCTCATTAGAAAACAAAATCCTAAACTAA
23045   ???????????????????????????????????????????????????????????????????????????????????????????????????????????????????????????????????????????????????????????????????????????????????????????????????????????????????????????????????????????????????????????????????????????????????????????????????????????????????????????????????????????????????????????????????????????????????????????????????????????????????????????????????????????????????????????????????????????????????????????????????????????????????????????????????????????????????????????????????????????????????????????????????????????????????????????????????????????????????????????????????????????????????????????????????????????????????????????????????????????????????????????????????????????????????????????????????????????????????????????????????????????????????????????????????????????????????????????????????????????????????????????????????????????????????????????????????????????????????????????????????????????????????????????????????????????????????????????????????????????????????????????????????????????????????????????????????????????????????????????????????????????????????????????????????????????????????????????????????????????????????????????????????????????????????????????????????????????????????????????????????????????????????????????????????????????????????????????????????????????????????????????????????????????????????????????????????????????????????CGTTGGCTACGTTCTCCCATGAGGCCAAATATCATTCTGAGGGGCTACAGTAATCACCAACCTATTCTCTGCCATCCCATACATTGGACAAACACTAGTAGAATGAGCATGAGGTGGATTCTCCGTAGACAACCCTACCCTAACCCGATTCTTCACCCTACACTTCCTCCTACCATTCATAATCGCAAGCCTAGTCCTCATCCACCTAGCCTTCCTTCATGAATCAGGATCAAACAATCCCCTAGGCATCTCCTCAAACTGCGATAAAATCCCATTCCATCCCTACTTCTCCCTAAAAGACCTACTCGGACTTACAATCATAATCCCACTACTCACCACCCTCGCCCTATTC????????????????????????????????????????????????????????????????????????????????????????????????????????????????????????????AACTCGG?GG?GTACTGGCCCTAGCTGCCTCAGTACTAATTCTATTCCTATGCCCCTTCCTCCACAAATCTAAACAACGAACCATAGCCTTCCGCCCCGCATCCCAACTATTATTCTGAACCCTAGCCGCTAACCTGTTTATCCTAACATGAGTAGGTAGCCAGCCAGTAGAACACCCATTCATCATCATCGGCCAATTAGCCTCACTAACCTACTTCACCACCATCCTCATTTTACTCCCCACCATCTCCTCATTAGAAAACAAAATCCTAAACTAA
23049   ??????????????????????????????????????????????????????????????????????????????????????????????????????????????????????????????????????????????????????????????????????????????????????????????????????????????????????????????????????????????????????????????????????????????????????????????????????????????????????????????????????????????????????????????????????????????????????????????????????????????????????????????????????????????????????????????????????????????????????????????????????????????????????????????????????????????????????????????????????????????????????????????????????????????????????????????????????????????????????????????????????????????????????????????????????????????????????????????????????????????????????????????????????????????????????????????????????????????????????????????????????????????????????????????????????????????????????????????????????????????????????????????????????????????????????????????????????????????????????????????????????????????????????????????????????????????????????????????????????????????????????????????????????????????????????????????????????????????????????????????????????????????????????????????????????????????????????????????????????????????????????????????????????????????????????????????????????????????????????????????????????????????????????????????????????????????????????????????????????????????????????????????????????????????????????????????????????????????????TCGTTGGCTACGTTCTCCCATGAGGCCAAATATCATTCTGAGGGGCTACAGTAATCACCAACCTATTCTCTGCCATCCCATACATTGGACAAACACTAGTAGAATGAGCATGAGGTGGATTCTCCGTAGACAACCCTACCCTAACCCGATTCTTCACCCTACACTTCCTCCTACCATTCATAATCGCAAGCCTAGTCCTCATCCACCTAGCCTTCCTTCATGAATCAGGATCAAACAATCCCCTAGGCATCTCCTCAAACTGCGATAAAATCCCATTCCATCCCTACTTCTCCCTAAAAGACCTACTCGGACTTACAATCATAATCCCACTACTCACCACCCTCGCCCTATTC????????????????????????????????????????????????????????????????????????????????????????????????????????????????????TCCAAACAAACTCGG?GG?GTACTGGCCCTAGCTGCCTCAGTACTAATTCTATTCCTATGCCCCTTCCTCCACAAATCTAAACAACGAACCATAGCCTTCCGCCCCGCATCCCAACTATTATTCTGAACCCTAGCCGCTAACCTGTTTATCCTAACATGAGTAGGTAGCCAGCCAGTAGAACACCCATTCATCATCATTGGCCAATTAGCCTCACTAACCTACTTCACCACCATCCTCATTTTACTCCCCACCATCTCCTCATTAGAAAACAAAATCCTAAACTAA
23051   ????????????????????????????????????????????????????????????????????????????????????????????????????????????????????????????????????????????????????????????????????????????????????????????????????????????????????????????????????????????????????????????????????????????????????????????????????????????????????????????????????????????????????????????????????????????????????????????????????????????????????????????????????????????????????????????????????????????????????????????????????????????????????????????????????????????????????????????????????????????????????????????????????????????????????????????????????????????????????????????????????????????????????????????????????????????????????????????????????????????????????????????????????????????????????????????????????????????????????????????????????????????????????????????????????????????????????????????????????????????????????????????????????????????????????????????????????????????????????????????????????????????????????????????????????????????????????????????????????????????????????????????????????????????????????????????????????????????????????????????????????????????????????????????????????????????????????????????????????????????????????????????????????????????????????????????????????????????????????????????????????????????????????????????????????????????????????????????????????????????????????????????????????????????????????????????????????????????????CTTCGTTGGTTACGTTCTCCCATGAGGCCAAATATCATTCTGAGGGGCTACAGTAATCACCAACCTATTCTCTGCTATCCCATACATTGGACAAACCCTAGTAGAATGAGCATGAGGTGGATTCTCCGTAGACAACCCCACCCTAACCCGATTCTTCACCCTACACTTCCTCCTACCATTCATAATCGCAAGCCTAGTCCTCATCCACCTAACCTTCCTCCACGAATCAGGATCAAATAACCCCCTAGGCATTTCCTCAAACTGCGATAAAATCCCATTCCACCCTTACTTCTCCCTAAAAGACCTACTCGGACTTACAATCATAATCCCATCACTCACCACCC?????????????????????????????????????????????????????????????????????????????????????????????????????????????????????????????????????????????????????????????????????????????????????????????????????????????????????????????????????????????????????????????????????????????????????????????????????????????????????????????????????????????????????????????????????????????????????????????????????????????????????????????
23054   ???????????????????????????????????????????????????????????????????????????????????????????????????????????????????????????????????????????????????????????????????????????????????????????????????????????????????????????????????????????????????????????????????????????????????????????????????????????????????????????????????????????????????????????????????????????????????????????????????????????????????????????????????????????????????????????????????????????????????????????????????????????????????????????????????????????????????????????????????????????????????????????????????????????????????????????????????????????????????????????????????????????????????????????????????????????????????????????????????????????????????????????????????????????????????????????????????????????????????????????????????????????????????????????????????????????????????????????????????????????????????????????????????????????????????????????????????????????????????????????????????????????????????????????????????????????????????????????????????????????????????????????????????????????????????????????????????????????????????????????????????????????????????????????????????????????????????????????????????????????????????????????????????????????????????????????????????????????????????????????????????????????????????????????????????????????????????????????????????????????????????????????????????????????????????????????????????TTATAGCAACAGCCTTCGTTGGTTACGTTCTCCCATGAGGCCAAATATCATTCTGAGGGGCTACAGTAATCACCAACCTATTCTCTGCTATCCCATACATTGGACAAACCCTAGTAGAATGAGCATGAGGTGGATTCTCCGTAGACAACCCCACCCTAACCCGATTCTTCACCCTACACTTCCTCCTACCATTCATAATCGCAAGCCTAGTCCTCATCCACCTAACCTTCCTCCACGAATCAGGATCAAATAACCCCCTAGGCATTTCCTCAAACTGCGATAAAATCCCATTCCACCCTTACTTCTCCCTAAAAGACCTACTCGGACTTACAATCATAATCCCATCACTCACCACCCTCGCCCTATT???????????????????????????????????????????????????????????????????????????????????????????????????????????????????????CAAACAAACTCGG?GG?GTACTGGCCCTGGCCGCCTCAGTACTAATCCTATTCCTATGCCCCCTCCTCCACAAATCTAAACAACGAACCATAGCCTTCCGCCCCGCATCCCAACTCTTATTTTGAACTCTAGCCGCCAACCTATTTATCCTAACATGAGTGGGCAGCCAACCAGTAGAACACCCATTCATCATCATTGGCCAATTAGCCTCACTAACCTATTTCACCACCATCCTAATCCTACTCCCCACCATCTCCTCATTAGAAAACAAAATCCTAAACTAA
32669   ????????????????????????????????????????????????????????????????????????????????????????????????????????????????????????????????????????????????????????????????????????????????????????????????????????????????????????????????????????????????????????????????????????????????????????????????????????????????????????????????????????????????????????????????????????????????????????????????????????????????????????????????????????????????????????????????????????????????????????????????????????????????????????????????????????????????????????????????????????????????????????????????????????????????????????????????????????????????????????????????????????????????????????????????????????????????????????????????????????????????????????????????????????????????????????????????????????????????????????????????????????????????????????????????????????????????????????????????????????????????????????????????????????????????????????????????????????????????????????????????????????????????????????????????????????????????????????????????????????????????????????????????????????????????????????????????????????????????????????????????????????????????????????????????????????????????????????????????????????????????????????????????????????????????????????????????????????????????????????????????????????????????????????????????????????????????????????????????????????????????????????????????????????????????????????????????????????????????????????????????????????????????????????????????????????????????????????????????????????????????????????????????????????????????????????????????????????????????????????????????????????????????????????????????????????????????????????????????????????????????????????????????????????????????CTTCTCCCTAAAAGACCTACTCGGACTTACAATCATAATCCCACTACTCACCACCCTCGCCCTATTCTCCCCCAACCTACTCGGAGACCCAGAAAACTTCACCCCAGCAAACCCCCTGGTAACCCCCCCACACATTAAACCAGAATGATACTTCCTATTTGCATATGCAATCTTACGCTCCATTCCAAACAAACTCGGAGGAGTACTGGCCCTAGCTGCCTCAGTACTAATTCTATTCCTATGCCCCTTCCTCCACAAATCTAAACAACGAACCATAGCCTTCCGCCCCGCATCCCAACTATTATTCTGAACCCTAGCCGCTAACCTGTTTATCCTAACATGAGTAGGTAGCCAGCCAGTAGAACACCCATTCATCATCATTGGCCAATTAGCCTCACTAACCTACTTCACCACCATCCTCATTTTACTCCCCACCATCTCCTCATTAGAAAACAAAATCCTAAACTAA
32670   ???????????????????????????????????????????????????????????????????????????????????????????????????????????????????????????????????????????????????????????????????????????????????????????????????????????????????????????????????????????????????????????????????????????????????????????????????????????????????????????????????????????????????????????????????????????????????????????????????????????????????????????????????????????????????????????????????????????????????????????????????????????????????????????????????????????????????????????????????????????????????????????????????????????????????????????????????????????????????????????????????????????????????????????????????????????????????????????????????????????????????????????????????????????????????????????????????????????????????????????????????????????????????????????????????????????????????????????????????????????????????????????????????????????????????????????????????????????????????????????????????????????????????????????????????????????????????????????????????????????????????????????????????????????????????????????????????????????????????????????????????????????????????????????????????????????????????????????????????????????????????????????????????????????????????????????????????????????????????????????????????????????????????????????????????????????????????????????????????????????????????????????????????????????????????????????????????????????????????????????????????????????????????????????????????????????????????????????????????????????????????????????????????????????????????????????????????????????????????????????????????????????????????????????????????????????????????????????????????????????????????????????????????????????????ACTTCTCCCTAAAAGACCTACTCGGACTTACAATCATAATCCCACTACTCACCACCCTCGCCCTATTCTCCCCCAACCTACTCGGAGACCCAGAAAACTTCACCCCAGCAAACCCCCTGGTAACCCCCCCACACATTAAACCAGAATGATACTTCCTATTTGCATATGCAATCTTACGCTCCATTCCAAACAAACTCGGAGGAGTACTGGCCCTAGCTGCCTCAGTACTAATTCTATTCCTATGCCCCTTCCTCCACAAATCTAAACAACGAACCATAGCCTTCCGCCCCGCATCCCAACTATTATTCTGAACCCTAGCCGCTAACCTGTTTATCCTAACATGAGTAGGTAGCCAGCCAGTAGAACACCCATTCATCATCATTGGCCAATTAGCCTCACTAACCTACTTCACCACCATCCTCATTTTACTCCCCACCATCTCCTCATTAGAAAACAAAATCCTAAACTAA
348958   ????????????????????????????????????????????????????????????????????????????????????????????????????????????????????????????????????????????????????????????????????????????????????????????????????????????????????????????????????????????????????????????????????????????????????????????????????????????????????????????????????????????????????????????????????????????????????????????????????????????????????????????????????????????????????????????????????????????????????????????????????????????????????????????????????????????????????????????????????????????????????????????????????????????????????????????????????????????????????????????????????????????????????????????????????????????????????????????????????????????????????????????????????????????????????????????????????????????????????????????????????????????????????????????????????????????????????????????????????????????????????????????????????????????????????????????????????????????????????????????????????????????????????????????????????????????????????????????????????????????????????????????????????????????????????????????????????????????????????????????????????????????????????????????????????????????????????????????????????????????????????????????????????????????????????????????????????????????????????????????????????????????????????????????????????????????????????????????????????????????????????????????????????????????????????????????????????????????????????????????????????????????????????????????????????????????????????????????????????????????????????????????????????????????????????????????????????????????????????????????????????????????????????????????????????????????????????????????????????????????????????????????????????????????????????TCCCTAAAAGACCTACTCGGACTTACAATCATAATCCCACTACTCACCACCCTCGCCCTATTCTCCCCCAACCTACTCGGAGACCCAGAAAACTTCACCCCAGCAAACCCCCTGGTAACCCCCCCACACATTAAACCAGAATGATACTTCCTATTTGCATATGCAATCTTACGCTCCATTCCAAACAAACTCGGAGGAGTACTGGCCCTAGCCGCCTCAGTACTAATCCTATTCCTATGCCCCTTCCTCCACAAATCTAAACAACGAACCATAGCCTTCCGCCCCGCATCCCAAC??????????????????????????????????????????????????????????????????????????????????????????????????????????????????????????????????????????????????????????????????????????
35947   ???????????????????????????????????????????????????????????????????????????????????????????????????????????????????????????????????????????????????????????????????????????????????????????????????????????????????????????????????????????????????????????????????????????????????????????????????????????????????????????????????????????????????????????????????????????????????????????????????????????????????????????????????????????????????????????????????????????????????????????????????????????????????????????????????????????????????????????????????????????????????????????????????????????????????????????????????????????????????????????????????????????????????????????????????????????????????????????????????????????????????????????????????????????????????????????????????????????????????????????????????????????????????????????????????????????????????????????????????????????????????????????????????????????????????????????????????????????????????????????????????????????????????????????????????????????????????????????????????????????????????????????????????????????????????????????????????????????????????????????????????????????????????????????????????????????????????????????????????????????????????????????????????????????????????????????????????????????????????????????????????????????????????????????????????????????????????????????????????????????????????????????????????????????????????????????????????????????????????????????????????????????????????????????????????????????????????????????????????????????????????????????????????????????????????????????????????????????????????????????????????????????????????????????????????????????????????????????????????????????????????????????????????????????????ACTTCTCCCTAAAAGACCTACTCGGACTTACAATCATAATCCCACTACTCACCACCCTCGCCCTATTCTCCCCCAACCTACTCGGAGACCCAGAAAACTTCACCCCAGCAAACCCCCTGGTAACCCCCCCACACATTAAACCAGAATGATACTTCCTATTTGCATATGCAATCTTACGCTCCATTCCAAACAAACTCGGAGGAGTACTGGCCCTAGCTGCCTCAGTACTAATTCTATTCCT?????????????????????????????????????????????????????????????????????????????????????????????????????????????????????????????????????????????????????????????????????????????????????????????????????????????????????????????????????
35948   ??????????????????????????????????????????????????????????????????????????????????????????????????????????????????????????????????????????????????????????????????????????????????????????????????????????????????????????????????????????????????????????????????????????????????????????????????????????????????????????????????????????????????????????????????????????????????????????????????????????????????????????????????????????????????????????????????????????????????????????????????????????????????????????????????????????????????????????????????????????????????????????????????????????????????????????????????????????????????????????????????????????????????????????????????????????????????????????????????????????????????????????????????????????????????????????????????????????????????????????????????????????????????????????????????????????????????????????????????????????????????????????????????????????????????????????????????????????????????????????????????????????????????????????????????????????????????????????????????????????????????????????????????????????????????????????????????????????????????????????????????????????????????????????????????????????????????????????????????????????????????????????????????????????????????????????????????????????????????????????????????????????????????????????????????????????????????????????????????????????????????????????????????????????????????????????????????????????????????????????????????????????????????????????????????????????????????????????????????????????????????????????????????????????????????????????????????????????????????????????????????????????????????????????????????????????????????????????????????????????????????????????????????????????????????????????????????????????????????????????????????????????????????????????????????????????????????????????????????????????????????????????????????????????????????????????????????????????????????????????GTACTGGCCCTAGCTGCCTCAGTACTAATTCTATTCCTATGCCCCTTCCTCCACAAATCTAAACAACGAACCATAGCCTTCCGCCCCGCATCCCAACTATTATTCTGAACCCTAGCCGCTAACCTGTTTATCCTAACATGAGTAGGTAGCCAGCCAGTAGAACACCCATTCATCATCATTGGCCAATTAGCCTCACTAACCTACTTCACCACCATCCTCATTTTACTCCCCACCATCTCCTCATTAGAAAACAAAATCCTAAACTAA
39435   ?????????????????????????????????????????????????????????????????????????????????????????????????????????????????????????????????????????????????????????????????????????????????????????????????????????????????????????????????????????????????????????????????????????????????????????????????????????????????????????????????????????????????????????????????????????????????????????????????????????????????????????????????????????????????????????????????????????????????????????????????????????????????????????????????????????????????????????????????????????????????????????????????????????????????????????????????????????????????????????????????????????????????????????????????????????????????????????????????????????????????????????????????????????????????????????????????????????????????????????????????????????????????????????????????????????????????????????????????????????????????????????????????????????????????????????????????????????????????????????????????????????????????????????????????????????????????????????????????????????????????????????????????????????????????????????????????????????????????????????????????????????????????????????????????????????????????????????????????????????????????????????????????????????????????????????????????????????????????????????????????????????????????????????????????????????????????????????????????????????????????????????????????????????????????????????????????????????????????????????????????????????????????????????????????????????????????????????????????????????????????????????????????????????????????????????????????????????????????????????????????????????????????????????????????????????????????????????????????????????????????????????????????????????????TTACTTCTCCCTAAAAGACCTACTCGGACTTACAATCATAATCCCATCACTCACCACCCTCGCCCTATTCTCCCCCAACCTACTCGGAGATCCAGAAAACTTCACCCCAGCAAACCCCCTAGTAACCCCCCCACATATTAAACCAGAATGATACTTCCTATTTGCATATGCAATCCTACGCTCCATTCCAAACAAACTCGGGGGAGTACTGGCCCTGGCCGCCTCAGTACTAATCCTATTCCTATGCCCCCTCCTCCACAAATCTAAACAACGAACCATAGCCTTCCGCCCCGCATCCCAACTCTTATTTTGAACTCTAGCCGCCAACCTATTTATCCTAACATGAGTGGGCAGCCAACCAGTAGAACACCCATTCATCATCATTGGCCAATTAGCCTCACTAACCTATTTCACCACCATCCTAATCCTACTCCCCACCATCTCCTCATTAGAAAACAAAATCCTAAACTAA
39436   ?????????????????????????????????????????????????????????????????????????????????????????????????????????????????????????????????????????????????????????????????????????????????????????????????????????????????????????????????????????????????????????????????????????????????????????????????????????????????????????????????????????????????????????????????????????????????????????????????????????????????????????????????????????????????????????????????????????????????????????????????????????????????????????????????????????????????????????????????????????????????????????????????????????????????????????????????????????????????????????????????????????????????????????????????????????????????????????????????????????????????????????????????????????????????????????????????????????????????????????????????????????????????????????????????????????????????????????????????????????????????????????????????????????????????????????????????????????????????????????????????????????????????????????????????????????????????????????????????????????????????????????????????????????????????????????????????????????????????????????????????????????????????????????????????????????????????????????????????????????????????????????????????????????????????????????????????????????????????????????????????????????????????????????????????????????????????????????????????????????????????????????????????????????????????????????????????????????????????????????????????????????????????????????????????????????????????????????????????????????????????????????????????????????????????????????????????????????????????????????????????????????????????????????????????????????????????????????????????????????????????????????????????????????????TTACTTCTCCCTAAAAGACCTACTCGGACTTACAATCATAATCCCATCACTCACCACCCTCGCCCTATTCTCCCCCAACCTACTCGGAGATCCAGAAAACTTCACCCCAGCAAACCCCCTAGTAACCCCCCCACATATTAAACCAGAATGATACTTCCTATTTGCATATGCAATCCTACGCTCCATTCCAAACAAACTCGGGGGAGTACTGGCCCTGGCCGCCTCAGTACTAATCCTATTCCTATGCCCCCTCCTCCACAAATCTAAACAACGAACCATAGCCTTCCGCCCCGCATCCCAACTCTTATTTTGAACTCTAGCCGCCAACCTATTTATCCTAACATGAGTGGGCAGCCAACCAGTAGAACACCCATTCATCATCATTGGCCAATTAGCCTCACTAACCTATTTCACCACCATCCTAATCCTACTCCCCACCATCTCCTCATTAGAAAACAAAATCCTAAACTAA
401326   ??????????????????????????????????????????????????????????????????????????????????????????????????????????????????????????????????????????????????????????????????????????????????????????????????????????????????????????????????????????????????????????????????????????????????????????????????????????????????????????????????????????????????????????????????????????????????????????????????????????????????????????????????????????????????????????????????????????????????????????????????????????????????????????????????????????????????????????????????????????????????????????????????????????????????????????????????????????????????????????????????????????????????????????????????????????????????????????????ACCAAAACCCCCGCACTCAATACCACCCTCATATTAACACTACTATCATTAGCAGGCCTTCCCCCACTAACAGGCTTCCTACCCAAATGACTTATCATCCAAGAACTCATTAAACAAGAAATAACACTAACAACAGTAATCATTTCCACACTATCCCTCCTAGGGTTATTCTTTTACCTACGCCTAGCATACTGCTCAACAATCACCCTACCACCGACCCCCTCAAATAAAATAAAACAGTGATTTACCAAAAACCCAACCAACACTCTAATCCCAACATCCACCTCCCTATCAATCCTGCTCCTACCAATCTCCCCTATAATCCTCACCATCACTTAA???????????????????????????????????????????????????????????????????????????????????????????????????????????????????????????????????????????????????????????????????????????????????????????????????????????????????????????????????????????????????????????????????????????????????????????????????????????????????????????????????????????????????????????????????????????????????TATAGCAACAGCCTTCGTTGGCTACGTTCTCCCATGAGGCCAAATATCATTCTGAGGGGCTACAGTAATCACCAACCTATTCTCTGCCATCCCATACATTGGACAAACACTAGTAGAATGAGCATGAGGTGGATTCTCCGTAGACAACCCTACCCTAACCCGATTCTTCACCCTACACTTCCTCCTACCATTCATAATCGCAAGCCTAGTCCTCATCCACCTAGCCTTCCTTCATGAATCAGGATCAAACAATCCCCTAGGCATCTCCTCAAACTGCGATAAAATCCCATTCCATCCCTACTTCTCCCTAAAAGACCTACTCGGACTTACAATCATAATCCCACTACTCACCACCCTCGCCCTATTCTCCCCCAACCTACTCGGAGACCCAGAAAACTTCACCCCAGCAAACCCCCTGGTAACCCCCCCACACATTAAACCAGAATGATACTTCCTATTTGCATATGCAATCCTACGCTCCATTCCAAACAAACTCGGAGGAGTACTGGCCCTAGCTGCCTCAGTACTAATTCTATTCCTATGCCCCTTCCTCCACAAATCTAAACAACGAACCATAGCCTTCCGCCCCGCATCCCAACTATTATTCTGAACCCTAGCCGCTAACCTGTTTATCCTAACATGAGTAGGTAGCCAGCCAGTAGAACACCCATTCATCATCATCGGCCAATTAGCCTCACTAACCTACTTCACCACCATCCTCATTTTACTCCCCACCATCTCCTCATTAGAAAACAAAATCCTAAACTAA
401333   ??????????????????????????????????????????????????????????????????????????????????????????????????????????????????????????????????????????????????????????????????????????????????????????????????????????????????????????????????????????????????????????????????????????????????????????????????????????????????????????????????????????????????????????????????????????????????????????????????????????????????????????????????????????????????????????????????????????????????????????????????????????????????????????????????????????????????????????????????????????????????????????????????????????????????????????????????????????????????????????????????????????????????????????????????????????????????????????????????????????????????????????????????????????????????????????????????????????????????????????????????????????????????????????????????????????????????????????????????????????????????????????????????????????????????????????????????????????????????????????????????????????????????????????????????????????????????????????????????????????????????????????????????????????????????????????????????????????????????????????????????????????????????????????????????????????????????????????????????????????????????????????????????????????????????????????????????????????????????????????????????????????????????????????????????????????????????????????????????????????????????????????????????????????????????????????????????????TAGCAACAGCCTTCGTTGGCTACGTTCTCCCATGAGGCCAAATATCATTCTGAGGGGCTACAGTAATCACCAACCTATTCTCTGCCATCCCATACATTGGACAAACACTAGTAGAATGAGCATGAGGTGGATTCTCCGTAGACAACCCTACCCTAACCCGATTCTTCACCCTACACTTCCTCCTACCATTCATAATCGCAAGCCTAGTCCTCATCCACCTAGCCTTCCTTCATGAATCAGGATCAAACAATCCCCTAGGCATCTCCTCAAACTGCGATAAAATCCCATTCCATCCCTACTTCTCCCTAAAAGACCTACTCGGACTTACAATCATAATCCCACTACTCACCACCCTCGCCCTATTCTCCCCCAACCTACTCGGAGACCCAGAAAACTTCACCCCAGCAAACCCCCTGGTAACCCCCCCACACATTAAACCAGAATGATACTTCCTATTTGCATATGCAATCCTACGCTCCATTCCAAACAAACTCGGAGGAGTACTGGCCCTAGCTGCCTCAGTACTAATTCTATTCCTATGCCCCTTCCTCCACAAATCTAAACAACGAACCATAGCCTTCCGCCCCGCATCCCAACTATTATTCTGAACCCTAGCCGCTAACCTGTTTATCCTAACATGAGTAGGTAGCCAGCCAGTAGAACACCCATTCATCATCATCGGCCAATTAGCCTCACTAACCTACTTCACCACCATCCTCATTTTACTCCCCACCATCTCCTCATTAGAAAACAAAATCCTAAACTAA
401336   ??????????????????????????????????????????????????????????????????????????????????????????????????????????????????????????????????????????????????????????????????????????????????????????????????????????????????????????????????????????????????????????????????????????????????????????????????????????????????????????????????????????????????????????????????????????????????????????????????????????????????????????????????????????????????????????????????????????????????????????????????????????????????????????????????????????????????????????????????????????????????????????????????????????????????????????????????????????????????????????????????????????????????????????????????????????????????????????????ACCAAAACCCCCGCACTCAATACCACCCTCATATTAACACTACTATCATTAGCAGGCCTTCCCCCACTAACAGGCTTCCTACCCAAATGACTTATCATCCAAGAACTCATTAAACAAGAAATAACACTAACAACAGTAATCATTTCCACACTATCCCTCCTAGGGTTATTCTTTTACCTACGCCTAGCATACTGCTCAACAATCACCCTACCACCGACCCCCTCAAATAAAATAAAACAGTGATTTACCAAAAACCCAACCAACACTCTAATCCCAACATCCACCTCCCTATCAATCCTGCTCCTACCAATCTCCCCTATAATCCTCACCATCACTTAA??????????????????????????????????????????????????????????????????????????????????????????????????????????????????????????????????????????????????????????????????????????????????????????????????????????????????????????????????????????????????????????????????????????????????????????????????????????????????????????????????????????????????????????????????????????????????TTATAGCAACAGCCTTCGTTGGCTACGTTCTCCCATGAGGCCAAATATCATTCTGAGGGGCTACAGTAATCACCAACCTATTCTCTGCCATCCCATACATTGGACAAACACTAGTAGAATGAGCATGAGGTGGATTCTCCGTAGACAACCCTACCCTAACCCGATTCTTCACCCTACACTTCCTCCTACCATTCATAATCGCAAGCCTAGTCCTCATCCACCTAGCCTTCCTTCATGAATCAGGATCAAACAATCCCCTAGGCATCTCCTCAAACTGCGATAAAATCCCATTCCATCCCTACTTCTCCCTAAAAGACCTACTCGGACTTACAATCATAATCCCACTACTCACCACCCTCGCCCTATTCTCCCCCAACCTACTCGGAGACCCAGAAAACTTCACCCCAGCAAACCCCCTGGTAACCCCCCCACACATTAAACCAGAATGATACTTCCTATTTGCATATGCAATCCTACGCTCCATTCCAAACAAACTCGGAGGAGTACTGGCCCTAGCTGCCTCAGTACTAATTCTATTCCTATGCCCCTTCCTCCACAAATCTAAACAACGAACCATAGCCTTCCGCCCCGCATCCCAACTATTATTCTGAACCCTAGCCGCTAACCTGTTTATCCTAACATGAGTAGGTAGCCAGCCAGTAGAACACCCATTCATCATCATCGGCCAATTAGCCTCACTAACCTACTTCACCACCATCCTCATTTTACTCCCCACCATCTCCTCATTAGAAAACAAAATCCTAAACTAA
40604   ?????????????????????????????????????????????????????????????????????????????????????????????????????????????????????????????????????????????????????????????????????????????????????????????????????????????????????????????????????????????????????????????????????????????????????????????????????????????????????????????????????????????????????????????????????????????????????????????????????????????????????????????????????????????????????????????????????????????????????????????????????????????????????????????????????????????????????????????????????????????????????????????????????????????????????????????????????????????????????????????????????????????????????????????????????????????????????????????????????????????????????????????????????????????????????????????????????????????????????????????????????????????????????????????????????????????????????????????????????????????????????????????????????????????????????????????????????????????????????????????????????????????????????????????????????????????????????????????????????????????????????????????????????????????????????????????????????????????????????????????????????????????????????????????????????????????????????????????????????????????????????????????????????????????????????????????????????????????????????????????????????????????????????????????????????????????????????????????????????????????????????????????????????????????????????????????????????????????????????????????????????????????????????????????????????????????????????????????????????????????????????????????????????????????????????????????????????????????????????????????????????????????????????????????????????????????????????????????????????????????????????????????????????????????TTACTTCTCCCTAAAAGACCTACTCGGACTTACAATCATAATCCCATCACTCACCACCCTCGCCCTATTCTCCCCCAACCTACTCGGAGACCCAGAAAACTTCACCCCAGCAAACCCCCTAGTAACCCCCCCACATATTAAACCAGAATGATACTTCCTATTTGCATATGCAATCCTACGCTCCATTCCAAACAAACTCGGGGGAGTACTGGCCCTGGCCGCCTCAGTACTAATCCTATTCCTATGCCCCCTCCTCCACAAATCCAAACAACGAACCATAGCCTTCCGCCCCGCATCCCAACTCTTATTTTGAACTCTAGCCGCCAACCTATTTATCCTAACATGAGTGGGCAGCCAACCAGTAGAACACCCATTCATCATCATTGGCCAATTAGCCTCACTAACCTATTTCACCACCATCCTAATCCTACTCCCCACCATCTCCTCATTAGAAAACAAAATCCTAAACTAA
40605   ?????????????????????????????????????????????????????????????????????????????????????????????????????????????????????????????????????????????????????????????????????????????????????????????????????????????????????????????????????????????????????????????????????????????????????????????????????????????????????????????????????????????????????????????????????????????????????????????????????????????????????????????????????????????????????????????????????????????????????????????????????????????????????????????????????????????????????????????????????????????????????????????????????????????????????????????????????????????????????????????????????????????????????????????????????????????????????????????????????????????????????????????????????????????????????????????????????????????????????????????????????????????????????????????????????????????????????????????????????????????????????????????????????????????????????????????????????????????????????????????????????????????????????????????????????????????????????????????????????????????????????????????????????????????????????????????????????????????????????????????????????????????????????????????????????????????????????????????????????????????????????????????????????????????????????????????????????????????????????????????????????????????????????????????????????????????????????????????????????????????????????????????????????????????????????????????????????????????????????????????????????????????????????????????????????????????????????????????????????????????????????????????????????????????????????????????????????????????????????????????????????????????????????????????????????????????????????????????????????????????????????????????????????????????TTACTTCTCCCTAAAAGACCTACTCGGACTTACAATCATAATCCCATCACTCACCACCCTCGCCCTATTCTCCCCCAACCTACTCGGAGACCCAGAAAACTTCACCCCAGCAAACCCCCTAGTAACCCCCCCACATATTAAACCAGAATGATACTTCCTATTTGCATATGCAATCCTACGCTCCATTCCAAACAAACTCGGGGGAGTACTGGCCCTGGCCGCCTCAGTACTAATCCTATTCCTATGCCCCCTCCTCCACAAATCCAAACAACGAACCATAGCCTTCCGCCCCGCATCCCAACT?????????????????????????????????????????????????????????????????????????????????????????????????????????????????????????????????????????????????????????????????????????
410665   ??????????????????????????????????????????????????????????????????????????????????????????????????????????????????????????????????????????????????????????????????????????????????????????????????????????????????????????????????????????????????????????????????????????????????????????????????????????????????????????????????????????????????????????????????????????????????????????????????????????????????????????????????????????????????????????????????????????????????????????????????????????????????????????????????????????????????????????????????????????????????????????????????????????????????????????????????????????????????????????????????????????????????????????????????????????????????????????????????????????????????????????????????ACATTACTATCACTGGCAGGCCTCCCCCCACTAACAGGCTTCCTACCCAAATGACTTATCATCCAAGAACTTATCAAACAAGGGATAACACTAACAACAGTAATCATCTCCACACTATCCCTCCTAGGATTATTCTTTTACCTACGCCTAGCATACTGCTCAACAATCACCCTACCACCAACCCCCTCAAACAAAATAAAACAGTGATCTACCAAAAACCTAACCAACACCCTAATCCCAACATCCACTTCCCTATCAATCCTGCTCCTACCAATCTCCCCTATAATCCTCACCATCACTTAA????????????????????????????????????????????????????????????????????????????????????????????????????????????????????????????????????????????????????????????????????????????????????????????????????????????????????????????????????????????????????????????????????????????????????????????????????????????????????????????????????????????????????????????????????????????????????????????????TTCGTTGGTTACGTTCTCCCATGAGGCCAAATATCATTCTGAGGGGCTACAGTAATCACCAACCTATTCTCTGCTATCCCATACATTGGACAAACCCTAGTAGAATGAGCATGAGGTGGATTCTCCGTAGACAACCCCACCCTAACCCGATTCTTCACCCTACACTTCCTCCTGCCATTCATAATCGCAAGCCTAGTCCTCATCCACCTAACCTTCCTCCACGAATCAGGATCAAATAACCCCCTAGGCATTTCCTCAAACTGCGATAAAATCCCATTCCACCCTTACTTCTCCCTAAAAGACCTACTCGGACTTACAATCATAATCCCATCACTCACCACCCTCGCCCTATTCTCCCCCAACCTACTCGGAGACCCAGAAAACTTCACCCCAGCAAACCCCCTAGTAACCCCCCCACATATTAAACCAGAATGATACTTCCTATTTGCATATGCAATCCTACGCTCCATTCCAAACAAACTCGGGGGAGTACTGGCCCTGGCCGCCTCAGTACTAATCCTATTCCTATGCCCCCTCCTCCACAAATCCAAACAACGAACCATAGCCTTCCGCCCCGCATCCCAACTCTTATTTTGAACTCTAGCCGCCAACCTATTTATCCTAACATGAGTGGGCAGCCAACCAGTAGAACACCCATTCATCATCATTGGCCAATTAGCCTCACTAACCTATTTCACCACCATCCTAATCCTACTCCCCACCATCTCCTCATTAGAAAACAAAATCCTAAACTAA
484293   ?????????????????????????????????????????????????????????????????????????????????????????????????????????????????????????????????????????????????????????????????????????????????????????????????????????????????????????????????????????????????????????????????????????????????????????????????????????????????????????????????????????????????????????????????????????????????????????????????????????ACAATCATAAAAT?CCCACCAACCACAAT?CTAACCATCACACACCATTCACTAAACCACACACTGCTCACCTCCATATCCATCATATCCATCGCCCTCGGCGGCTGAATAGGACTAAACCAAACCCAAACCCGAAAAATCATAGCCTTCTCATCAATCTCCCACCTAGGCTGAATAACTATCATTGTCACCTACAACCCAAAACTAACACTACTAACCTTCTACATCTACACCCTAATAACAATACCCATCTTCCTTTCTATAAACACCACCAACACCTTAAAACTATCAACACTAATAACCTCATGAACCAAAACCCCCACACTCAACACCACCCTTATACTAACATTACTATCACTGGCAGGCCTCCCCCCACTAACAGGCTTCCTACCCAAATGACTTATCATCCAAGAACTTATTAAACAAGGGATAACGCTAACAACAGTAATCATCTCCACACTATCCCTCCTAGGATTATTCTTTTACCTACGCCTAGCATACTGCTCAACAATCACCCTACCACCAACCCCCTCAAACAAAATAAAACAGTGATCTACCAAAAACCTAACCAACACCCTAATCCCAACATCCACTTCCCTATCAATCCTGCTCCTACCAATCTCCCCTATAATCCTCACCATCACTTAAATGGCCCCTAACCTACGAAAATCCCACCCCCTACTAAAAATCATAAACCACTCCCTAATTGACCTCCCAACCCCCTCCAACATCTCTGCATGATGAAATTTCGGATCACTCCTAGGAATCTGCCTAATAACGCAAATCCTAACCGGCCTACTTCTAGCCGCCCATTACACTGCAGACACCACCCTAGCCTTCTCATCAGTAGCCAACACATGCCGAAACGTCCAATATGGATGATTAATCCGAAACCTCCACGCAAACGGAGCATCTTTCTTCTTCATCTGCATCTACCTCCACATTGCCCGAGGCTTCTACTATGGGTCATACCTATACAAAGA?ACCTGAAATACAGGAGTCATCCTACTACTCACCCTTATAGCAACAGCCTTCGTTGGTTACGTTCTCCCATGAGGCCAAATATCATTCTGAGGGGCTACAGTAATCACCAACCTATTCTCTGCTATCCCATACATTGGACAAACCCTAGTAGAATGAGCATGAGGTGGATTCTCCGTAGACAACCCCACCCTAACCCGATTCTTCACCCTACACTTCCTCCTGCCATTCATAATCGCAAGCCTAGTCCTCATCCACCTAACCTTCCTCCACGAATCAGGATCAAATAACCCCCTAGGCATTCCCTCAAACTGCGATAAAATCCCATTCCACCCTTACTTCTCCCTAAAAGACCTACTCGGACTTACAATCATAATCCCATCACTCACCACCCTCGCCCTATTCTCCCCAAACCTACTCGGAGACCCAGAAAACTTCACCCCAGCAAACCCCCTAGTAACCCCCCCACATATTAAACCAGAATGATACTTCCTATTTGCATATGCAATCCTACGCTCCATTCCAAACAAACTCGGGGGAGTACTGGCCCTGGCCGCCTCAGTACTAATCCTATTCCTATGCCCCCTCCTCCACAAATCCAAACAACGAACCATAGCCTTCCGCCCCGCATCCCAACTCTTATTTTGAACTCTAGCCGCCAACCTATTTATCCTAACATGAGTGGGCAGCCAACCAGTAGAACACCCATTCATCATCATTGGCCAATTAGCCTCACTAACCTATTTCACCACCATCCTAATCCTACTCCCCACCATCTCCTCATTAGAAAACAAAATCCTAAACTAA
484294   ????????????????????????????????????????????????????????????????????????????????????????????????????????????????????????????????????????????????????????????????????????????????????????????????????????????????????????????????????????????????????????????????????????????????????????????????????????????????????????????????????????????????????????????????TACTTCAAGGATCATCCCTCACCACTGCCCTATTACTCTCAACAATCATAAAATTCCCACCAACCACAATCCTAACCATCACACACCATTCACTAAACCACACACTGCTCACCTCCATATCCATCATATCCATCGCCCTCGGCGGCTGAATAGGACTAAACCAAACCCAAACCCGAAAAATCATAGCCTTCTCATCAATCTCCCACCTAGGCTGAATAACTATCATTGTCACCTACAACCCAAAACTAACACTACTAACCTTCTACATCTACACCCTAATAACAATACCCATCTTCCTTTCTATAAACACCACCAACACCTTAAAACTATCAACACTAATAACCTCATGAACCAAAACCCCCACACTCAACACCACCCTTATACTAACATTACTATCACTGGCAGGCCTCCCCCCACTAACAGGCTTCCTACCCAAATGACTTATCATCCAAGAACTTATTAAACAAGGGATAACGCTAACAACAGTAATCATCTCCACACTATCCCTCCTAGGATTATTCTTTTACCTACGCCTAGCATACTGCTCAACAATCACCCTACCACCAACCCCCTCAAACAAAATAAAACAGTGATCTACCAAAAACCTAACCAACACCCTAATCCCAACATCCACTTCCCTATCAATCCTGCTCCTACCAATCTCCCCTATAATCCTCACCATCACTTAA????????????????????????????????????????????????????????????????????????????????????????????????????????????????????????????????????????????????????????????????????????????????????????????????????????????????????????????????????????????????????????????????????????????????????????????????????????????????????????????????????????????????????????????????????????????????????????????????????????????????????????????????????????????????????????????????????????????????????????????????????????????????????????????????????????????????????????????????????????????????????????????????????????????????????????????????????????????????????????????????????????????????????????????TTACTTCTCCCTAAAAGACCTACTCGGACTTACAATCATAATCCCATCACTCACCACCCTCGCCCTATTCTCCCCAAACCTACTCGGAGACCCAGAAAACTTCACCCCAGCAAACCCCCTAGTAACCCCCCCACATATTAAACCAGAATGATACTTCCTATTTGCATATGCAATCCTACGCTCCATTCCAAACAAACTCGGGGGAGTACTGGCCCTGGCCGCCTCAGTACTAATCCTATTCCTATGCCCCCTCCTCCACAAATCCAAACAACGAACCATAGCCTTCCGCCCC????????????????????????????????????????????????????????????????????????????????????????????????????????????????????????????????????????????????????????????????????????????????????
484295   ?????????????????????????????????????????????????????????????????????????????????????????????????????????????????????????????????????????????????????????????????????????????????????????????????????????????????????????????????????????????????????????????????????????????????????????????????????????????????????????????????????????????????????????????????????????????????????????????????????????????????????????????????????????????????????????????????????????????????????????????????????????????????????????????????????????????????????????????????????????????????????????????????????????????????????????????????????????????????????????????????????????????????????????????????????????????????????????????????????????????????????????????????????????????????????????????????????????????????????????????????????????????????????????????????????????????????????????????????????????????????????????????????????????????????????????????????????????????????????????????????????????????????????????????????????????????????????????????????????????????????????????????????????????????????????????????????????????????????????????????????????????????????????????????????????????????????????????????????????????????????????????????????????????????????????????????????????????????????????????????????????????????????????????????????????????????????????????????????????????????????????????????????????????????????????????????????????????????????????????????????????????????????????????????????????????????????????????????????????????????????????????????????????????????????????????????????????????????????????????????????????????????????????????????????????????????????????????????????????????????????????????????????????????????TTACTTCTCCCTAAAAGACCTACTCGGACTTACAATCATAATCCCATCACTCACCACCCTCGCCCTATTCTCCCCAAACCTACTCGGAGACCCAGAAAACTTCACCCCAGCAAACCCCCTAGTAACCCCCCCACATATTAAACCAGAATGATACTTCCTATTTGCATATGCAATCCTACGCTCCATTCCAAACAAACTCGGGGGAGTACTGGCCCTGGCCGCCTCAGTACTAATCCTATTCCTATGCCCCCTCCTCCACAAATCCAAACAACGAACCATAGCCTTCCGCCCC????????????????????????????????????????????????????????????????????????????????????????????????????????????????????????????????????????????????????????????????????????????????????
484296   ??????????????????????????????????????????????????????????????????????????????????????????????????????????????????????????????????????????????????????????????????????????????????????????????????????????????????????????????????????????????????????????????????????????????????????????????????????????????????????????????????????????????????????????????????????????????????????????????????????????????????????????????????????????????????????????????????????????????????????????????????????????????????????????????????????????????????????????????????????????????????????????????????????????????????????????????????????????????????????????????????????????????????????????????????????????????????????????????????????????????????????????????????????????????????????????????????????????????????????????????????????????????????????????????????????????????????????????????????????????????????????????????????????????????????????????????????????????????????????????????????????????????????????????????????????????????????????????????????????????????????????????????????????????????????????????????????????????????????????????????????????????????????????????????????????????????????????????????????????????????????????????????????????????????????????????????????????????????????????????????????????????????????????????????????????????????????????????????????????????????????????????????????????????????????????????????????????????????????????????????????????????????????????????????????????????????????????????????????????????????????????????????????????????????????????????????????????????????????????????????????????????????????????????????????????????????????????????????????????????????????????????????????????????????TACTTCTCCCTAAAAGACCTACTCGGACTTACAATCATAATCCCATCACTCACCACCCTCGCCCTATTCTCCCCAAACCTACTCGGAGACCCAGAAAACTTCACCCCAGCAAACCCCCTAGTAACCCCCCCACATATTAAACCAGAATGATACTTCCTATTTGCATATGCAATCCTACGCTCCATTCCAAACAAACTCGGGGGAGTACTGGCCCTGGCCGCCTCAGTACTAATCCTATTCCTATGCCCCCTCCTCCACAAATCCAAACAACGAACCATAGCCTTCCGCC??????????????????????????????????????????????????????????????????????????????????????????????????????????????????????????????????????????????????????????????????????????????????????
56878   ?????????????????????????????????????????????????????????????????????????????????????????????????????????????????????????????????????????????????????????????????????????????????????????????????????????????????????????????????????????????????????????????????????????????????????????????????????????????????????????????????????????????????????????????????????????????????????????????????????????????????????????????????????????????????????????????????????????????????????????????????????????????????????????????????????????????????????????????????????????????????????????????????????????????????????????????????????????????????????????????????????????????????????????????????????????????????????????????????????????????????????????????????????????????????????????????????????????????????????????????????????????????????????????????????????????????????????????????????????????????????????????????????????????????????????????????????????????????????????????????????????????????????????????????????????????????????????????????????????????????????????????????????????????????????????????????????????????????????????????????????????????????????????????????????????????????????????????????????????????????????????????????????????????????????????????????????????????????????????????????????????????????????????????????????????????????????????????????????????????????????????????????????????????????????????????????????????????????????TTCGTTGGTTACGTTCTCCCATGAGGCCAAATATCATTCTGAGGGGCTACAGTAATCACCAACCTATTCTCTGCTATCCCATACATTGGACAAACCCTAGTAGAATGAGCATGAGGTGGATTCTCCGTAGACAACCCCACCCTAACCCGATTCTTCACCCTACACTTCCTCCTACCATTCATAATCGCAAGCCTAGTCCTCATCCACCTAACCTTCCTCCACGAATCAGGATCAAATAACCCCCTAGGCATTTCCTCAAACTGCGATAAAATCCCATTCCACCCTTACTTCTCCCTAAAAGACCTACTCGGACTTACAATCATAATCCCATCACTCACCACCCTCGCCCTATTCTCCCCCAACCTACTCGGAGACCCAGAAAACTTCACCCCAGCAAACCCCCTAGTAACCCCCCCACATATTAAACCAGAATGATACTTCCTATTTGCATATGCAATCCTACGCTCCATTCCAAACAAACTCGGGGGAGTACTGGCCCTGGCCGCCTCAGTACTAATCCTATTCCTATGCCCCCTCCTCCACAAATCTAAACAACGAACCATAGCCTTCCGCCCCGCATCCCAACTCTTATTTTGAACTCTAGCCGCCAACCTATTTATCCTAACATGAGTGGGCAGCCAACCAGTAGAACACCCATTCATCATCATTGGCCAATTAGCCTCACTAACCTATTTCACCACCATCCTAATCCTACTCCCCACCATCTCCTCATTAGAAAACAAAATCCTAAACTAA
56892   ?????????????????????????????????????????????????????????????????????????????????????????????????????????????????????????????????????????????????????????????????????????????????????????????????????????????????????????????????????????????????????????????????????????????????????????????????????????????????????????????????????????????????????????????????????????????????????????????????????????????????????????????????????????????????????????????????????????????????????????????????????????????????????????????????????????????????????????????????????????????????????????????????????????????????????????????????????????????????????????????????????????????????????????????????????????????????????????????????????????????????????????????????????????????????????????????????????????????????????????????????????????????????????????????????????????????????????????????????????????????????????????????????????????????????????????????????????????????????????????????????????????????????????????????????????????????????????????????????????????????????????????????????????????????????????????????????????????????????????????????????????????????????????????????????????????????????????????????????????????????????????????????????????????????????????????????????????????????????????????????????????????????????????????????????????????????????????????????????????????????????????????????????????????????????????????????????????????????????TTCGTTGGTTACGTTCTCCCATGAGGCCAAATATCATTCTGAGGGGCTACAGTAATCACCAACCTATTCTCTGCTATCCCATACATTGGACAAACCCTAGTAGAATGAGCATGAGGTGGATTCTCCGTAGACAACCCCACCCTAACCCGATTCTTCACCCTACACTTCCTCCTACCATTCATAATCGCAAGCCTAGTCCTCATCCACCTAACCTTCCTCCACGAATCAGGATCAAATAACCCCCTAGGCATTTCCTCAAACTGCGATAAAATCCCATTCCACCCTTACTTCTCCCTAAAAGACCTACTCGGACTTACAATCATAATCCCATCACTCACCACCCTCGCCCTATTCTCCCCCAACCTACTCGGAGACCCAGAAAACTTCACCCCAGCAAACCCCCTAGTAACCCCCCCACATATTAAACCAGAATGATACTTCCTATTTGCATATACAATCCTACGCTCCATTCCAAACAAACTCGGGGGAGTACTGGCCCTGGCCGCCTCAGTACTAATCCTATTCCTATGCCCCCTCCTCCACAAATCTAAACAACGAACCATAGCCTTCCGCCCC????????????????????????????????????????????????????????????????????????????????????????????????????????????????????????????????????????????????????????????????????????????????????
73164   ??????????????????????????????????????????????????????????????????????????????????????????????????????????????????????????????????????????????????????????????????????????????????????????????????????????????????????????????????????????????????????????????????????????????????????????????????????????????????????????????????????????????????????????????????????????????????????????????????????????????????????????????????????????????????????????????????????????????????????????????????????????????????????????????????????????????????????????????????????????????????????????????????????????????????????????????????????????????????????????????????????????????????????????????????????????????????????????????????????????????????????????????????????????????????????????????????????????????????????????????????????????????????????????????????????????????????????????????????????????????????????????????????????????????????????????????????????????????????????????????????????????????????????????????????????????????????????????????????????????????????????????????????????????????????????????????????????????????????????????????????????????????????????????????????????????????????????????????????????????????????????????????????????????????????????????????????????????????????????????????????????????????????????????????????????????????????????????????????????????????????????????????????????????????????????????????????????????????????????????????????????????????????????????????????????????????????????????????????????????????????????????????????????????????????????????????????????????????????????????????????????????????????????????????????????????????????????????????????????????????????????????????????????????????TACTTCTCCCTAAAAGACCTACTCGGACTTACAATCATAATCCCACTACTCACCACCCTCGCCCTATTCTCCCCCAACCTACTCGGAGACCCAGAAAACTTCACCCCAGCAAACCCCCTGGTAACCCCCCCACACATTAAACCAGAATGATACTTCCTATTTGCATATGCAATCCTACGCTCCATTCCAAACAAACTCGGAGGAGTACTGGCCCTAGCTGCCTCAGTACTAATTCTATTCCTATGCCCCTTCCTCCACAAATCTAAACAACGAACCATAGCCTTCCGCCCCGCATCCCAACTATTATTCTGAACCCTAGCCGCTAACCTGTTTATCCTAACATGAGTAGGTAGCCAGCCAGTAGAACACCCATTCATCATCATCGGCCAATTAGCCTCACTAACCTACTTCACCACCATCCTCATTTTACTCCCCACCATCTCCTCATTAGAAAACAAAATCCTAAACTAA
788414   ????????????????????????????????????????????????????????????????????????????????????????????????????????????????????????????????????????????????????????????????????????????????????????????????????????????????????????????????????????????????????????????????????????????????????????????????????????????????????????????????????????????????????????????????????????????????????????????????????????????????????????????????????????????????????????????????????????????????????????????????????????????????????????????????????????????????????????????????????????????????????????????????????????????????????????????????????????????????????????????????????????????????????????????????????????????????????????????????????????????????????????????????????????????????????????????????????????????????????????????????????????????????????????????????????????????????????????????????????????????????????????????????????????????????????????????????????????????????????????????????????????????????????????????????????????????????????????????????????????????????????????????????????????????????????????????????????????????????????????????????????????????????????????????????????????????????????????????????????????????????????????????????????????????????????????????????????????????????????????????????????????????????????????????????????????????????????????????????????????????????????????????????????????????????????????????????????????????????CTTCGTTGGTTACGTTCTCCCATGAGGCCAAATATCATTCTGAGGGGCTACAGTAATCACCAACCTATTCTCTGCTATCCCATACATTGGACAAACCCTAGTAGAATGAGCATGAGGTGGATTCTCCGTAGACAACCCCACCCTAACCCGATTCTTCACTCTACACTTCCTCCTGCCATTCATAATCGCAAGCCTAGTCCTCATCCACCTAACCTTCCTCCACGAATCAGGATCAAACAACCCCCTAGGCATTTCCTCAAACTGCGATAAAATCCCATTCCACCCTTACTTCTCCCTAAAAGACCTACTCGGACTTACAATCATAATCCCATCACTCACCACCCTCGCCCTATTCTCCCCCAACCTACTCGGAGACCCAGAAAACTTCACCCCAGCAAACCCCCTAGTAACCCCCCCACATATTAAACCAGAATGATACTTCCTATTTGCATATGCAATCCTACGCTCCATTCCAAACAAACTCGGGGGAGTACTGGCCCTGGCCGCCTCAGTACTAATCCTATTCCTATGCCCCCTCCTCCACAAATCTAAACAACGAACCATAGCCTTCCGCCCCGCATCCCAACTCTTATTTTGAACCCTAGCCGCCAACCTATTTATCCTAACATGAGTAGGTAGCCAACCAGTAGAACACCCATTCATCATCATTGGCCAATTAGCCTCACTAACCTACTTCACCACCATCCTAATCCTACTCCCCACCATCTCCTCATTAGAAAACAAAATCCTAAGCTAA
788415   ????????????????????????????????????????????????????????????????????????????????????????????????????????????????????????????????????????????????????????????????????????????????????????????????????????????????????????????????????????????????????????????????????????????????????????????????????????????????????????????????????????????????????????????????????????????????????????????????????????????????????????????????????????????????????????????????????????????????????????????????????????????????????????????????????????????????????????????????????????????????????????????????????????????????????????????????????????????????????????????????????????????????????????????????????????????????????????????????????????????????????????????????????????????????????????????????????????????????????????????????????????????????????????????????????????????????????????????????????????????????????????????????????????????????????????????????????????????????????????????????????????????????????????????????????????????????????????????????????????????????????????????????????????????????????????????????????????????????????????????????????????????????????????????????????????????????????????????????????????????????????????????????????????????????????????????????????????????????????????????????????????????????????????????????????????????????????????????????????????????????????????????????????????????????????????????????????????????????CTTCGTTGGTTACGTTCTCCCATGAGGCCAAATATCATTCTGAGGGGCTACAGTAATCACCAACCTATTCTCTGCTATCCCATACATTGGACAAACCCTAGTAGAATGAGCATGAGGTGGATTCTCCGTAGACAACCCCACCCTAACCCGATTCTTCACTCTACACTTCCTCCTGCCATTCATAATCGCAAGCCTAGTCCTCATCCACCTAACCTTCCTCCACGAATCAGGATCAAACAACCCCCTAGGCATTTCCTCAAACTGCGATAAAATCCCATTCCACCCTTACTTCTCCCTAAAAGACCTACTCGGACTTACAATCATAATCCCATCACTCACCACCCTCGCCCTATTCTCCCCCAACCTACTCGGAGACCCAGAAAACTTCACCCCAGCAAACCCCCTAGTAACCCCCCCACATATTAAACCAGAATGATACTTCCTATTTGCATATGCAATCCTACGCTCCATTCCAAACAAACTCGGGGGAGTACTGGCCCTGGCCGCCTCAGTACTAATCCTATTCCTATGCCCCCTCCTCCACAAATCTAAACAACGAACCATAGCCTTCCGCCCC????????????????????????????????????????????????????????????????????????????????????????????????????????????????????????????????????????????????????????????????????????????????????
788416   ?????????????????????????????????????????????????????????????????????????????????????????????????????????????????????????????????????????????????????????????????????????????????????????????????????????????????????????????????????????????????????????????????????????????????????????????????????????????????????????????????????????????????????????????????????????????????????????????????????????????????????????????????????????????????????????????????????????????????????????????????????????????????????????????????????????????????????????????????????????????????????????????????????????????????????????????????????????????????????????????????????????????????????????????????????????????????????????????????????????????????????????????????????????????????????????????????????????????????????????????????????????????????????????????????????????????????????????????????????????????????????????????????????????????????????????????????????????????????????????????????????????????????????????????????????????????????????????????????????????????????????????????????????????????????????????????????????????????????????????????????????????????????????????????????????????????????????????????????????????????????????????????????????????????????????????????????????????????????????????????????????????????????????????????????????????????????????????????????????????????????????????????????????????????????????????????????????ATAGCAACAGCCTTCGTTGGTTACGTTCTCCCATGAGGCCAAATATCATTCTGAGGGGCTACAGTAATCACCAACCTATTCTCTGCTATCCCATACATTGGACAAACCCTAGTAGAATGAGCATGAGGTGGATTCTCCGTAGACAACCCCACCCTAACCCGATTCTTCACTCTACACTTCCTCCTGCCATTCATAATCGCAAGCCTAGTCCTCATCCACCTAACCTTCCTCCACGAATCAGGATCAAACAACCCCCTAGGCATTTCCTCAAACTGCGATAAAATCCCATTCCACCCTTACTTCTCCCTAAAAGACCTACTCGGACTTACAATCATAATCCCATCACTCACCACCCTCGCCCTATTCTCCCCCAACCTACTCGGAGACCCAGAAAACTTCACCCCAGCAAACCCCCTAGTAACCCCCCCACATATTAAACCAGAATGATACTTCCTATTTGCATATGCAATCCTACGCTCCATTCCAAACAAACTCGGGGGAGTACTGGCCCTGGCCGCCTCAGTACTAATCCTATTCCTATGCCCCCTCCTCCACAAATCTAAACAACGAACCATAGCCTTCCGCCCCGCATCCCAACTCTTATTTTGAACCCTAGCCGCCAACCTATTTATCCTAACATGAGTAGGTAGCCAACCAGTAGAACACCCATTCATCATCATTGGCCAATTAGCCTCACTAACCTACTTCACCACCATCCTAATCCTACTCCCCACCATCTCCTCATTAGAAAACAAAATCCTAAGCTAA
788417   ?????????????????????????????????????????????????????????????????????????????????????????????????????????????????????????????????????????????????????????????????????????????????????????????????????????????????????????????????????????????????????????????????????????????????????????????????????????????????????????????????????????????????????????????????????????????????????????????????????????????????????????????????????????????????????????????????????????????????????????????????????????????????????????????????????????????????????????????????????????????????????????????????????????????????????????????????????????????????????????????????????????????????????????????????????????????????????????????????????????????????????????????????????????????????????????????????????????????????????????????????????????????????????????????????????????????????????????????????????????????????????????????????????????????????????????????????????????????????????????????????????????????????????????????????????????????????????????????????????????????????????????????????????????????????????????????????????????????????????????????????????????????????????????????????????????????????????????????????????????????????????????????????????????????????????????????????????????????????????????????????????????????????????????????????????????????????????????????????????????????????????????????????????????????????????????????????????????????????TTCGTTGGTTACGTTCTCCCATGAGGCCAAATATCATTCTGAGGGGCTACAGTAATCACCAACCTATTCTCTGCTATCCCATACATTGGACAAACCCTAGTAGAATGAGCATGAGGTGGATTCTCCGTAGACAACCCCACCCTAACCCGATTCTTCACTCTACACTTCCTCCTGCCATTCATAATCGCAAGCCTAGTCCTCATCCACCTAACCTTCCTCCACGAATCAGGATCAAACAACCCCCTAGGCATTTCCTCAAACTGCGATAAAATCCCATTCCACCCTTACTTCTCCCTAAAAGACCTACTCGGACTTACAATCATAATCCCATCACTCACCACCCTCGCCCTATTCTCCCCCAACCTACTCGGAGACCCAGAAAACTTCACCCCAGCAAACCCCCTAGTAACCCCCCCACATATTAAACCAGAATGATACTTCCTATTTGCATATGCAATCCTACGCTCCATTCCAAACAAACTCGGGGGAGTACTGGCCCTGGCCGCCTCAGTACTAATCCTATTCCTATGCCCCCTCCTCCACAAATCTAAACAACGAACCATAGCCTTCCGCCCCGCATCCCAACTCTTATTTTGAACCCTAGCCGCCAACCTATTTATCCTAACATGAGTAGGTAGCCAACCAGTAGAACACCCATTCATCATCATTGGCCAATTAGCCTCACTAACCTACTTCACCACCATCCTAATCCTACTCCCCACCATCTCCTCATTAGAAAACAAAATCCTAAGCTAA
Fa_395954   ATAACCCCACTCGCCAAACTAATCTCCACCACAAGTATCACATTAGGAACTATAATCACAATCACAAGCAACCACTGAATTATAGCATGAGCAGGACTAGAAATCAACACCCTATCAATCATCCCTCTAATCGCAAAACCCCACCACCCCCGAGCCATTGAAGCAACAACCAAATATTTCCTAGTACAAGCAGCTGCCTCAACATTAATACTCTTCTCAAGCATAATTAACGCATGACACACCGGACAATGAGATATCACTCAACTCACCTACCCCCCATCATGTCTCATATTAACAACCGCAATCGCCATCAAACTAGGCCTAACTCCCTTCCACTTCTGATTCCCAGAAGTACTTCAAGGATCATCCCTCACCACTGCCCTATTACTATCAACAATCATAAAATTCCCACCAACCACAATCCTAACCATCACATTCCATTCACTAAACCACACACTGCTCACCTCCATATCCATCATATCCATTGCCCTCGGCGGCTGAATAGGACTAAACCAAACCCAAACTCGAAAAATCATAGCCTTCTCATCAATCTCCCACCTAGGCTGAATAACCATCATTATCGCCTACAACCCAAAACTAACACTACTAACCTTCTACATCTACACCCTAATAACAACACCCATCTTCCTTACCATAAACACCACCAACACCTTAAAACTATCAACACTAATAACCTCATGAACCAAAACCCCCACACTCAATACCACCCTTATACTAACATTACTATCATTAGCAGGCCTTCCCCCACTAACAGGCTTCCTACCCAAATGACTTATCATCCAAGAACTTATCAAACAAGAGATGACACTAACAACAGTAATCATTTCCACACTATCCCTCCTAGGACTATTCTTTTACCTACGCCTAGCATACTGCTCAACAATCACCCTACCACCAACCCCCTCAAACAAAATAAAACAGTGATCTACCAAAAACCCAACCAACACCCTAATCCCAACATCCACTTCCCTATCAATCCTGCTCCTACCAATCTCCCCTATAATCCTCACCATCACTTAAATGGCCCCTAACCTACGAAAATCCCACCCCCTACTAAAAATTATAAACCACTCCCTAATCGACCTCCCAACCCCCTCTAACATCTCCGCATGATGAAACTTCGGATCACTCCTAGGAATCTGCCTAATGACGCAAATCCTAACCGGCCTACTTCTAGCCGCCCATTACACTGCAGACACCACCCTAGCCTTCTCATCAGTAGCCAACACATGCCGAAACGTCCAATACGGATGATTAATCCGAAACCTCCATGCAAACGGGGCATCTCTCTTCTTCATCTGCATCTACCTCCACATTGCCCGAGGCTTCTACTATGGGTCATACCTATACAAAGAAACCTGAAATACAGGAGTCATCCTACTACTCACCCTTATGGCAACAGCCTTCGTTGGTTACGTTCTCCCATGAGGCCAAATATCATTCTGAGGGGCTACAGTAATCACCAACCTATTCTCTGCCACCCCATACATCGGACAAACCCTAGTAGAATGAACATGAGGCGGATTCTCCGTAGACAACCCCACCCTAACCCGATTCTTCACCCTACACTTCCTCCTGCCATTCGTAATCGCAAGTTTAGTCCTCATTCACCTAACCTTCCTTCACGAATCAGGATCAAACAACCCCCTAGGCATTTCCTCAAACTGCGATAAAATCCCATTCCACCCCTACTTCTCCCTAAAAGACCTACTTGGACTTACAATCATAATCCCATCACTCACCACCCTCGCCCTATTCTCCCCCAACCTACTTGGAGACCCAGAAAACTTCACCCCAGCAAACCCCCTAGTAACCCCTCCACACATTAAACCAGAATGATACTTCCTATTTGCATATGCAATCCTACGCTCCATTCCAAACAAACTCGGAGGAGTACTAGCCCTGGCCGCCTCAGTACTAATTCTATTCTTATGCCCCTTCCTCCACAAATCTAAACAACGAACCATAGCCTTCCGCCCCGCATCCCAACTCTTATTCTGAACCCTAGCCGCCAACCTATTTATCTTAACATGAGTAGGCAGCCAGCCAGTAGAACACCCATTCATCATCATCGGCCAATTAGCCTCACTAACCTACTTCACCACCATCTTAATTCTACTCCCCACCATCTCCTCATTAGAAAACAAAATCCTAAACTAA
Fc_14269   ATAACCCCACTCGCCAAACTAATCTCCACCACAAGCATCATATTAGGGACTACAATCACAATCACAAGCAGCCACTGAATTACAGCATGAGCAGGACTAGAAATCAACACCCTATCAATCATCCCTCTAATCGCAAAACCCCACCACCCCCGAGCCATTGAAGCAACAACCAAATATTTCCTAGTACAAGCAGCTGCCTCAACATTAATACTCTTCTCAAGCATAATTAACGCATGACACACTGGACAATGAGACATCACCCAACTCACCTACCCCCCATCATGCCTCATATTAACAACCGCAATCGCCATCAAACTAGGCCTAACTCCCTTCCACTTCTGATTCCCAGAAGTACTTCAAGGATCACCCCTCACCACTGCCCTATTACTCTCAACAATCATAAAATTCCCACCAACCACAATCCTAACCATCACATACCATTCACTAAACCACACACTACTCACCTCCATATCCATCATATCCATTGCCCTCGGCGGCTGAATAGGACTAAACCAAACCCAAACCCGAAAAATCATAGCCTTCTCATCAATCTCCCACCTAGGCTGAATAACCATCATTATCGCCTACAACCCAAAACTAACATTACTAACCTTCTACATCTACACCCTAATAACAACACCCATCTTCCTTACTATAAACACCACCAACACCTTAAAACTTTCAACACTAATAACCTCATGAACCAAAACCCCCGCACTCAACACCACCCTTATACTAACATTACTATCATTAGCAGGCCTTCCCCCACTAACAGGCTTCCTACCCAAATGACTTATCATCCAAGAACTTATTAAACAAGAGATAACACTAACAACAGTAATCATTTCCACACTATCCCTCCTAGGATTATTCTTTTACCTACGCCTAGCATACTGCTCAACAATCACCCTACCACCAACCCCCTCAAACAAAATAAAACAGTGATCTACCAAAAACCCAACCAACACCCTAATCCCAACATCCACTTCCCTATCAATCCTGCTCCTGCCAATCTCCCCTATAATCCTCACCATCACCTAAATGGCCCCTAACCTACGAAAATCCCACCCCCTACTAAAAATTATAAACCACTCCCTAATCGACCTCCCAACCCCTTCCAACATCTCCGCATGATGAAATTTCGGATCACTCCTAGGAATCTGCCTAATAACGCAAATCCTAACCGGCCTACTTCTAGCCGCCCATTACACTGCAGACACCACCCTAGCCTTCTCATCAGTAGCCAACACATGCCGAAACGTCCAATACGGATGATTAATCCGAAACCTCCATGCAAATGGCGCATCCTTCTTCTTCATCTGCATCTACCTCCACATTGCCCGAGGCTTCTACTATGGGTCATATCTATACAAAGAAACCTGAAATACAGGAGTCATCCTACTATTCACCCTCATAGCAACAGCCTTCGTTGGTTACGTCCTCCCATGAGGCCAAATATCATTCTGAGGGGCTACAGTAATCACCAACCTATTCTCTGCCATCCCATACATTGGACAAACCTTAGTAGAATGAGCATGAGGCGGATTCTCCGTAGACAACCCCACCTTGACCCGATTCTTCACCCTACACTTCCTCCTGCCATTCATAATCGCAAGTCTAGTCCTCATCCACCTAACCTTCCTTCACGAATCAGGATCAAATAACCCCCTAGGCATTTCCTCAAACTGCGATAAAATCCCATTTCACCCTTACTTCTCCCTAAAAGACCTACTCGGACTCACAATCATAATCCCATCACTCACCACCCTCGCCCTATTCTCCCCCAACCTACTCGGAGACCCAGAAAACTTCACCCCAGCAAACCCCCTAGTAACCCCTCCACATATTAAACCAGAATGATACTTCCTATTTGCATATGCGATCCTACGCTCCATTCCAAACAAACTCGGGGGAGTACTGGCCCTAGCCGCCTCAGTACTAATTCTATTCCTATGCCCCTTCCTCCACAAATCTAAACAACGAACCATAGCCTTCCGCCCCGCATCCCAACTCTTATTCTGAACCCTAGCCGCCAACCTGTTTATCCTAACATGAGTAGGCAGCCAACCAGTAGAACACCCATTCATCATCATCGGCCAATTAGCCTCACTAACCTACTTCACCACCATCTTAATTCTACTCCCTACCATCTCCTCACTAGAAAACAAAATCCTAAACTAA
Fc_14275   ATAACCCCACTCGCCAAACTAATCTCCACCACAAGCATCATATTAGGGACTACAATCACAATCACAAGCAGCCACTGAATTACAGCATGAGCAGGACTAGAAATCAACACCCTATCAATCATCCCTCTAATCGCAAAACCCCACCACCCCCGAGCCATTGAAGCAACAACCAAATATTTCCTAGTACAAGCAGCTGCCTCAACATTAATACTCTTCTCAAGCATAATTAACGCATGACACACTGGACAATGAGACATCACCCAACTCACCTACCCCCCATCATGCCTCATATTAACAACCGCAATCGCCATCAAACTAGGCCTAACTCCCTTCCACTTCTGATTCCCAGAAGTACTTCAAGGATCACCCCTCACCACTGCCCTATTACTCTCAACAATCATAAAATTCCCACCAACCACAATCCTAACCATCACATACCATTCACTAAACCACACACTACTCACCTCCATATCCATCATATCCATTGCCCTCGGCGGCTGAATAGGACTAAACCAAACCCAAACCCGAAAAATCATAGCCTTCTCATCAATCTCCCACCTAGGCTGAATAACCATCATTATCGCCTACAACCCAAAACTAACATTACTAACCTTCTACATCTACACCCTAATAACAACACCCATCTTCCTTACTATAAACACCACCAACACCTTAAAACTATCAACACTAATAACCTCATGAACCAAAACCCCCGCACTCAACACCACCCTTATACTAACATTACTATCATTAGCAGGCCTTCCCCCACTAACAGGCTTCCTACCCAAATGACTTATCATCCAAGAACTTATTAAACAAGAGATAACACTAACAACAGTAATCATTTCCACACTATCCCTCCTAGGATTATTCTTTTACCTACGCCTAGCATACTGCTCAACAATCACCCTACCACCAACCCCCTCAAACAAAATAAAACAGTGATCTACCAAAAACCCAACCAACACCCTAATCCCAACATCCACTTCCCTATCAATCCTGCTCCTGCCAATCTCCCCTATAATCCTCACCATCACCTAA???????????????????????????????????????????????????????????????????????????????????????????????????????????????????????????????????????????????????????????????????????????????????????????????????????????????????????????????????????????????????????????????????????????????????????????????????????????????????????????????????????????????????????????????????????????????????????????????????GTTGGTTACGTCCTCCCATGAGGCCAAATATCATTCTGAGGGGCTACAGTAATCACCAACCTATTCTCTGCCATCCCATACATTGGACAAACCTTAGTAGAATG?GCATGAGGCGGATTCTCCGTAGACAACCCCACCTT?ACCCGATTCTTCACCCTACACTTCCTCCTGCCATTCATAATCGCAAGTCTAGTCCTCATCCACCTAACCTTCCTTCACGAATCAGGATCAAATAACCCCCTAGGCATTTCCTCAAACTGCGATAAAATCCCATTTCACCCTTACTTCTCCCTAAAAGACCTACTCGGACTCACAATCATAATCCCATCACTCACCACCCTCGCCCTATTCTCCCCCAACCTACTCGGAGACCCAGAAAACTTCACCCCAGCAAACCCCCTAGTAACCCCTCCACATATTAAACCAGAATGATACTTCCTATTTGCATATGCGATCCTACGCTCCATTCCAAACAAACTCGGGGGAGTACTGGCCCTAGCCGCCTCAGTACTAATTCTATTCCTATGCCCCTTCCTCCACAAATCTAAACAACGAACCATAGCCTTCCGCCCCGCATCCCAACTCTTATTCTGAACCCTAGCCGCCAACCTGTTTATCCTAACATGAGTAGGCAGCCAACCAGTAGAACACCCATTCATCATCATCGGCCAATTAGCCTCACTAACCTACTTCACCACCATCTTAATTCTACTCCCTACCATCTCCTCACTAGAAAACAAAATCCTAAACTAA
Fc_5221   ATAACCCCACTCGCCAAACTAATCTCCACCACAAGCATCATATTAGGGACTACAATCACAATCACAAGCAGCCACTGAATTACAGCATGAGCAGGACTAGAAATCAACACCCTATCAATCATCCCTCTAATCGCAAAACCCCACCACCCCCGAGCCATTGAAGCAACAACCAAATATTTCCTAGTACAAGCAGCTGCCTCAACATTAATACTCTTCTCAAGCATAATTAACGCATGACACACTGGACAATGAGACATCACCCAACTCACCTACCCCCCATCATGCCTCATATTAACAACCGCAATCGCCATCAAACTAGGCCTAACTCCCTTCCACTTCTGATTCCCAGAAGTACTTCAAGGATCACCCCTCACCACTGCCCTATTACTCTCAACAATCATAAAATTCCCACCAACCACAATCCTAACCATCACATACCATTCACTAAACCACACACTACTCACCTCCATATCCATCATATCCATTGCCCTCGGCGGCTGAATAGGACTAAACCAAACCCAAACCCGAAAAATCATAGCCTTCTCATCAATCTCCCACCTAGGCTGAATAACCATCATTATCGCCTACAACCCAAAACTAACATTACTAACCTTCTACATCTACACCCTAATAACAACACCCATCTTCCTTACTATAAACACCACCAACACCTTAAAACTTTCAACACTAATAACCTCATGAACCAAAACCCCCGCACTCAACACCACCCTTATACTAACATTACTATCATTAGCAGGCCTTCCCCCACTAACAGGCTTCCTACCCAAATGACTTATCATCCAAGAACTTATTAAACAAGAGATAACACTAACAACAGTAATCATTTCCACACTATCCCTCCTAGGATTATTCTTTTACCTACGCCTAGCATACTGCTCAACAATCACCCTACCACCAACCCCCTCAAACAAAATAAAACAGTGATCTACCAAAAACCCAACCAACACCCTAATCCCAACATCCACTTCCCTATCAATCCTGCTCCTGCCAATCTCCCCTATAATCCTCACCATCACCTAAATGGCCCCTAACCTACGAAAATCCCACCCCCTACTAAAAATTATAAACCACTCCCTAATCGACCTCCCAACCCCTTCCAACATCTCCGCATGATGAAATTTCGGATCACTCCTAGGAATCTGCCTAATAACGCAAATCCTAACCGGCCTACTTCTAGCCGCCCATTACACTGCAGACACCACCCTAGCCTTCTCATCAGTAGCCAACACATGCCGAAACGTCCAATACGGATGATTAATCCGAAACCTCCATGCAAATGGCGCATCCTTCTTCTTCATCTGCATCTACCTCCACATTGCCCGAGGCTTCTACTATGGGTCATATCTATACAAAGAAACCTGAAATACAGGAGTCATCCTACTATTCACCCTCATAGCAACAGCCTTCGTTGGTTACGTCCTCCCATGAGGCCAAATATCATTCTGAGGGGCTACAGTAATCACCAACCTATTCTCTGCCATCCCATACATTGGACAAACCTTAGTAGAATGAGCATGAGGCGGATTCTCCGTAGACAACCCCACCTTGACCCGATTCTTCACCCTACACTTCCTCCTGCCATTCATAATCGCAAGTCTAGTCCTCATCCACCTAACCTTCCTTCACGAATCAGGATCAAATAACCCCCTAGGCATTTCCTCAAACTGCGATAAAATCCCATTTCACCCTTACTTCTCCCTAAAAGACCTACTCGGACTCACAATCATAATCCCATCACTCACCACCCTCGCCCTATTCTCCCCCAACCTACTCGGAGACCCAGAAAACTTCACCCCAGCAAACCCCCTAGTAACCCCTCCACATATTAAACCAGAATGATACTTCCTATTTGCATATGCGATCCTACGCTCCATTCCAAACAAACTCGGGGGAGTACTGGCCCTAGCCGCCTCAGTACTAATTCTATTCCTATGCCCCTTCCTCCACAAATCTAAACAACGAACCATAGCCTTCCGCCCCGCATCCCAACTCTTATTCTGAACCCTAGCCGCCAACCTGTTTATCCTAACATGAGTAGGCAGCCAACCAGTAGAACACCCATTCATCATCATCGGCCAATTAGCCTCACTAACCTACTTCACCACCATCTTAATTCTACTCCCTACCATCTCCTCACTAGAAAACAAAATCCTAAACTAA
Fo_conspic   ATAACCCCACTCGCCAAACTAATCTCCACCACAAGCATCACATTAGGAACTATAATCACAATCACAAGCAACCACTGAATCACAGCATGAGCAGGGCTAGAAATCAACACCCTATCAATCATCCCTCTAATCGCAAAACCCCACCACCCTCGAGCCATTGAAGCAACAACCAAATATTTCCTAGTACAAGCAGCTGCCTCAACATTAATGCTCTTCTCAAGCATAATTAACGCATGACACACTGGACAATGAGACATCACCCAACTTACCTACCCCCCATCATGCCTCATGTTAACAACCGCAATCGCCATCAAACTGGGCCTAACTCCCTTCCACTTCTGATTCCCAGAAGTACTTCAAGGATCATCCCTCACCACTGCCCTATTACTCTCAACAATCATAAAATTCCCACCAACCACAATCCTAACCATCACACACCATTCACTAAACCACACACTACTCACCTCCATATCCATCATATCCATCGCCCTCGGCGGCTGAATAGGACTAAACCAAACCCAAACCCGAAAAATCATAGCCTTCTCATCAATCTCCCACCTAGGCTGAATAACTATCATTGTCACCTACAACCCAAAACTAACACTACTAACCTTCTACATCTACACCCTAATAACAACACCCATCTTCCTTTCTATAAACACCACCAACACCTTAAAACTATCAACACTAATAACCTCATGAACCAAAACCCCCACACTCAACACCACCCTTATACTAACATTACTATCACTGGCAGGCCTCCCCCCACTAACAGGCTTCCTACCCAAATGACTTATCATCCAAGAACTTATTAAACAAGGGATAACACTAACAACAGTAATCATCTCCACACTATCCCTCCTAGGACTATTCTTTTACCTACGCCTAGCATACTGCTCAACAATCACCCTACCACCAACCCCCTCAAACAAAATAAAACAGTGATCTACCAAAAACCTAACCAACACCCTAATCCCAACATCCACTTCCCTATCAATCCTGCTCCTACCAATCTCCCCTATAATCCTCACCATCACTTAAATGGCCCCTAACCTACGAAAATCCCACCCCCTACTAAAAATCATAAACCACTCCCTAATTGACCTCCCAACCCCCTCCAACATCTCTGCATGATGAAATTTCGGATCACTCCTAGGAATCTGCCTAATAACGCAAATCCTAACCGGCCTACTTCTAGCCGCCCATTACACTGCAGACACCACCCTA?CCTTCTCATCAGTAGCCAACACATGCCGAAACGTCCAATATGGATGATTAATCCGAAACCTCCACGCAAACGGAGCATCTTTCTTCTTCATCTGCATCTACCTCCACATTGCCCGAGGCTTCTACTATGGGTCATACCTATACAAAGAAACCTGAAATACAGGAGTCATCCTACTACTCACCCTTATAGCAACAGCCTTCGTTGGTTACGTTCTCCCATGAGGCCAAATATCATTCTGAGGGGCTACAGTAATCACCAACCTATTCTCTGCTATCCCATACATTGGACAAACCCTAGTAGAATGAGCATGAGGTGGATTCTCCGTAGACAACCCCACCCTAACCCGATTCTTCACCCTACACTTCCTCCTACCATTCATAATCGCAAGCCTAGTCCTCATCCACCTAACCTTCCTCCACGAATCAGGATCAAATAACCCCCTAGGCATTTCCTCAAACTGCGATAAAATCCCATTCCACCCTTACTTCTCCCTAAAAGACCTACTCGGACTTACAATCATAATCCCATCACTCACCACCCTCGCCCTATTCTCCCCCAACCTACTCGGAGATCCAGAAAACTTCACCCCAGCAAACCCCCTAGTAACCCCCCCACATATTAAACCAGAATGATACTTCCTATTTGCATATGCAATCCTACGCTCCATTCCAAACAAACTCGGGGGAGTACTGGCCCTGGCCGCCTCAGTACTAATCCTATTCCTATGCCCCCTCCTCCACAAATCTAAACAACGAACCATAGCCTTCCGCCCCGCATCCCAACTCTTATTTTGAACTCTAGCCGCCAACCTATTTATCCTAACATGAGTGGGCAGCCAACCAGTAGAACACCCATTCATCATCATTGGCCAATTAGCCTCACTAACCTATTTCACCACCATCCTAATCCTACTCCCCACCATCTCCTCATTAGAAAACAAAATCCTAAACTAA
Fp_331057   ATAACCCCACTCGCCAAACTAATCTCCACCACAAGCATCTTATTAGGAACCACAATCACAATCACAAGCAACCACTGAATTACAGCATGAGCAGGACTAGAAATTAACACCCTATCGATCATTCCTCTAATCGCAAAACCCCACCACCCTCGAGCCATTGAAGCAACAACCAAATACTTCCTAGTACAAGCAGCTGCCTCAACATTAATACTCTTCTCAAGCATAATCAACGCATGACACACTGGACAGTGAGACATCACCCAACTCACCTACCCCCCATCATGCCTCATGCTAACAACCGCAATCGCCATCAAGCTAGGCCTAACCCCCTTCCACTTCTGGTTCCCAGAAGTACTTCAAGGATCACCCCTCACCACTGCCCTATTACTCTCAACAATCATAAAATTTCCACCAACCACAATCCTAACTATCACCCACCACTCCCTAAACCATACACTACTCACCTTCATATCCATCATATCCATTGCCCTCGGCGGCTGAATAGGACTAAACCAAACCCAAACCCGAAAAATCATAGCCTTCTCATCAATCTCCCACCTAGGCTGAATAACCATCATCATCGCCTACAACCCAAAACTAACACTACTAACCTTCTACATCTACACCCTAATAACAATACCCATCTTCCTCACTATAAACGCCACCAACACCTTAAAACTATCAACACTAATAACCTCATGGACCAAAACCCCCACACTCAACACCACCCTCATATTAACACTACTATCATTAGCAGGCCTTCCCCCACTAACAGGCTTCCTACCCAAATGACTTATCATCCAAGAACTCATTAAACAAGAAATAACACTAACAACAGTAATCATTTCCACACTATCCCTCCTAGGGTTATTCTTTTACCTACGCCTAGCATACTGCTCAACAATCACCCTACCACCTACCCCCTCAAATAAAATAAAACAGTGATTTACCAAAAACCCAACCAACACTCTAATCCCAACATCCACCTCCCTATCAATCCTGCTCCTACCAATCTCCCCTATAATCCTCACCATCACTTAAATGGCCCCCAACCTACGAAAATCCCACCCTCTACTAAAAATTATAAACCACTCCCTAATTGACCTCCCAACCCCTTCTAACATCTCCGCCTGATGAAATTTCGGATCACTCCTAGGAATCTGCCTAACGACACAAATCCTAACCGGCCTACTTCTAGCCGCCCACTACACTGCAGACACCACTCTAGCCTTCTCATCAGTAGCCAACACATGCCGAAACGTCCAATACGGATGATTAATCCGAAACCTTCATGCAAACGGAGCATCCTTCTTCTTCATCTGCATCTACCTCCACATTGCTCGAGGATTCTACTACGGCTCATACCTATACAAAGAAACCTGAAACACAGGAGTCATCCTACTACTCACCCTTATAGCAACAGCCTTCGTTGGCTACGTTCTCCCATGAGGCCAAATATCATTCTGAGGGGCTACAGTAATCACCAACCTATTCTCTGCCATCCCATACATCGGACAAACACTAGTAGAATGAGCATGAGGTGGATTCTCCGTAGATAACCCTACCCTAACCCGATTCTTCACCCTACACTTCCTCCTACCATTCATAATCGCAAGCCTAGTCCTCATCCACCTAGCCTTCCTTCATGAATCAGGATCAAACAATCCCCTAGGCATCTCCTCAAACTGCGATAAAATCCCATTCCATCCCTACTTCTCCCTAAAAGACCTACTCGGACTTACAATCATAATCCCACTACTCACCACCCTCGCCCTATTCTCCCCCAACCTACTCGGAGACCCAGAAAACTTCACCCCAGCAAACCCCCTGGTAACCCCCCCACACATTAAACCAGAATGATACTTCCTATTTGCATATGCAATCTTACGCTCCATTCCAAACAAACTCGGAGGAGTACTGGCCCTAGCCGCCTCAGTACTAATCCTATTCCTATGCCCCTTCCTCCACAAATCTAAACAACGAACCATAGCCTTCCGCCCCGCATCCCAACTATTATTCTGAACCCTAGCCGCTAACCTGTTTATCCTAACATGAGTAGGTAGCCAGCCAGTAGAACACCCATTCATCATCATCGGCCAATTAGCCTCACTAACCTACTTCACCACCATCCTCATTTTACTCCCCACCATCTCCTCATTAGAAAACAAAATCCTAAACTAA
Fp_331058   ATAACCCCACTCGCCAAACTAATCTCCACCACAAGCATCTTATTAGGAACCACAATCACAATCACAAGCAACCACTGAATTACAGCATGAGCAGGACTAGAAATTAACACCCTATCGATCATTCCTCTAATCGCAAAACCCCACCACCCTCGAGCCATTGAAGCAACAACCAAATACTTCCTAGTACAAGCAGCTGCCTCAACATTAATACTCTTCTCAAGCATAATCAACGCATGACACACTGGACAGTGAGACATCACCCAACTCACCTACCCCCCATCATGCCTCATGCTAACAACCGCAATCGCCATCAAGCTAGGCCTAACCCCCTTCCACTTCTGGTTCCCAGAAGTACTTCAAGGATCACCCCTCACCACTGCCCTATTACTCTCAACAATCATAAAATTTCCACCAACCACAATCCTAACTATCACCCACCACTCCCTAAACCATACACTACTCACCTTCATATCCATCATATCCATTGCCCTCGGCGGCTGAATAGGACTAAACCAAACCCAAACCCGAAAAATCATAGCCTTCTCATCAATCTCCCACCTAGGCTGAATAACCATCATCATCGCCTACAACCCAAAACTAACACTACTAACCTTCTACATCTACACCCTAATAACAATACCCATCTTCCTCACTATAAACGCCACCAACACCTTAAAACTATCAACACTAATAACCTCATGGACCAAAACCCCCACACTCAACACCACCCTCATATTAACACTACTATCATTAGCAGGCCTTCCCCCACTAACAGGCTTCCTACCCAAATGACTTATCATCCAAGAACTCATTAAACAAGAAATAACACTAACAACAGTAATCATTTCCACACTATCCCTCCTAGGGTTATTCTTTTACCTACGCCTAGCATACTGCTCAACAATCACCCTACCACCTACCCCCTCAAATAAAATAAAACAGTGATTTACCAAAAACCCAACCAACACTCTAATCCCAACATCCACCTCCCTATCAATCCTGCTCCTACCAATCTCCCCTATAATCCTCACCATCACTTAAATGGCCCCCAACCTACGAAAATCCCACCCTCTACTAAAAATTATAAACCACTCCCTAATTGACCTCCCAACCCCTTCTAACATCTCCGCCTGATGAAATTTCGGATCACTCCTAGGAATCTGCCTAACGACACAAATCCTAACCGGCCTACTTCTAGCCGCCCACTACACTGCAGACACCACTCTAGCCTTCTCATCAGTAGCCAACACATGCCGAAACGTCCAATACGGATGATTAATCCGAAACCTTCATGCAAACGGAGCATCCTTCTTCTTCATCTGCATCTACCTCCACATTGCTCGAGGATTCTACTACGGCTCATACCTATACAAAGAAACCTGAAACACAGGAGTCATCCTACTACTCACCCTTATAGCAACAGCCTTCGTTGGCTACGTTCTCCCATGAGGCCAAATATCATTCTGAGGGGCTACAGTAATCACCAACCTATTCTCTGCCATCCCATACATCGGACAAACACTAGTAGAATGAGCATGAGGTGGATTCTCCGTAGATAACCCTACCCTAACCCGATTCTTCACCCTACACTTCCTCCTACCATTCATAATCGCAAGCCTAGTCCTCATCCACCTAGCCTTCCTTCATGAATCAGGATCAAACAATCCCCTAGGCATCTCCTCAAACTGCGATAAAATCCCATTCCATCCCTACTTCTCCCTAAAAGACCTACTCGGACTTACAATCATAATCCCACTACTCACCACCCTCGCCCTATTCTCCCCCAACCTACTCGGAGACCCAGAAAACTTCACCCCAGCAAACCCCCTGGTAACCCCCCCACACATTAAACCAGAATGATACTTCCTATTTGCATATGCAATCTTACGCTCCATTCCAAACAAACTCGGAGGAGTACTGGCCCTAGCCGCCTCAGTACTAATCCTATTCCTATGCCCCTTCCTCCACAAATCTAAACAACGAACCATAGCCTTCCGCCCCGCATCCCAACTATTATTCTGAACCCTAGCCGCTAACCTGTTTATCCTAACATGAGTAGGTAGCCAGCCAGTAGAACACCCATTCATCATCATCGGCCAATTAGCCTCACTAACCTACTTCACCACCATCCTCATTTTACTCCCCACCATCTCCTCATTAGAAAACAAAATCCTAAACTAA
Fp_392674   ATAACCCCACTCGCCAAACTAATCTCCACCACAAGCATCTTATTAGGAACCACAATCACAATCACAAGCAACCACTGAATTACAGCATGAGCAGGACTAGAAATTAACACCCTATCGATCATTCCCCTAATCGCAAAACCCCACCACCCTCGAGCCATTGAAGCAACAACCAAATACTTCCTAGTACAAGCAGCTGCCTCAACATTAATACTCTTCTCAAGCATAATCAACGCATGACACACTGGACAGTGAGACATCACCCAACTCACCTACCCCCCATCATGCCTCATGCTAACAACCGCAATCGCCATCAAGCTAGGCCTAACCCCCTTCCACTTCTGATTCCCAGAAGTACTTCAAGGATCACCCCTCACCACTGCCCTATTACTCTCAACAATCATAAAATTTCCACCAACCACAATCCTAACCATCACCCACCACTCCCTAAACCATACACTACTCACCTTCATATCCATCATATCCATTGCCCTCGGCGGCTGAATAGGACTAAACCAAACCCAAACCCGAAAAATCATAGCCTTCTCATCAATCTCCCACCTAGGCTGAATAACCATCATCATCGCCTACAACCCAAAACTAACACTATTAACCTTCTACATCTACACCCTAATAACAATACCCATCTTCCTCACTATAAACGCCACCAACACCTTAAAACTATCAACACTAATAACCTCATGAACCAAAACCCCCGCACTCAATACCACTCTCATATTAACACTACTATCATTAGCAGGCCTTCCCCCACTAACAGGCTTCCTACCCAAATGACTTATCATCCAAGAACTCATTAAACAAGAAATAACACTAACAACAGTAATCATTTCCACACTATCCCTCCTAGGATTATTCTTTTACCTACGCCTAGCATACTGCTCAACAATCACCCTACCACCGACCCCCTCAAATAAAATAAAACAGTGATTTACCAAAAACCCAACCAACACTCTAATCCCAACATCCACCTCCCTATCAATCCTGCTCCTACCAATCTCCCCTATAATCCTCACCATCACTTAAATGGCCCCCAACCTACGAAAATCCCACCCTCTACTAAAAATTATAAACCACTCCCTAATTGACCTCCCAACCCCTTCTAACATCTCCGCCTGATGAAATTTCGGATCACTCCTAGGAATCTGCCTAACGACACAAATCCTAACCGGCCTACTTCTAGCCGCCCACTACACTGCAGACACCACTCTAGCCTTCTCATCAGTAGCCAACACATGCCGAAACGTCCAATACGGATGATTAATCCGAAACCTCCATGCAAACGGAGCATCCTTCTTCTTCATCTGCATCTACCTCCACATTGCTCGAGGATTCTACTACGGCTCATACCTGTACAAAGAAACCTGAAACACAGGAGTCATCCTACTACTCACCCTTATAGCAACAGCCTTCGTTGGCTACGTTCTCCCATGAGGCCAAATATCATTCTGAGGGGCTACAGTAATCACCAACCTATTCTCTGCCATCCCATACATTGGACAAACACTAGTAGAATGAGCATGAGGTGGATTCTCCGTAGACAACCCTACCCTAACCCGATTCTTCACCCTACACTTCCTCCTACCATTCATAATCGCAAGCCTAGTCCTCATCCACCTAGCCTTCCTTCATGAATCAGGATCAAACAATCCCCTAGGCATCTCCTCAAACTGCGATAAAATCCCATTCCATCCCTACTTCTCCCTAAAAGACCTACTCGGACTTACAATCATAATCCCACTACTCACCACCCTCGCCCTATTCTCCCCCAACCTACTCGGAGACCCAGAAAACTTCACCCCAGCAAACCCCCTGGTAACCCCCCCACACATTAAACCAGAATGATACTTCCTATTTGCATATGCAATCTTACGCTCCATTCCAAACAAACTCGGAGGAGTACTGGCCCTAGCTGCCTCAGTACTAATTCTATTCCTATGCCCCTTCCTCCACAAATCTAAACAACGAACCATAGCCTTCCGCCCCGCATCCCAACTATTATTCTGAACCCTAGCCGCTAACCTGTTTATCCTAACATGAGTAGGTAGCCAGCCAGTAGAACACCCATTCATCATCATTGGCCAATTAGCCTCACTAACCTACTTCACCACCATCCTCATTTTACTCCCCACCATCTCCTCATTAGAAAACAAAATCCTAAACTAA
Fp_392675   ATAACCCCACTCGCCAAACTAATCTCCACCACAAGCATCCTATTAGGAACCACAATCACAATCACAAGCAACCACTGAATTACAGCATGAGCAGGACTAGAAATTAACACCCTATCGATCATTCCCCTAATCGCAAAACCCCACCACCCTCGAGCCATTGAAGCAACAACCAAATACTTCCTAGTACAAGCAGCTGCCTCAACATTAATACTCTTCTCAAGCATAATCAACGCATGACACACTGGACAGTGAGACATCACCCAACTCACCTACCCCCCATCATGCCTCATGCTAACAACCGCAATCGCCATCAAGCTAGGCCTAACCCCCTTCCACTTCTGGTTCCCAGAAGTACTTCAAGGATCACCCCTCACCACTGCCCTATTACTCTCAACAATCATAAAATTTCCACCAACCACAATCCTAACCATCACCCACCACTCCCTAAACCATACACTACTCACCTTCATATCCATCATATCCATTGCCCTCGGCGGCTGAATAGGACTAAACCAAACCCAAACCCGAAAAATCATAGCCTTCTCATCAATCTCCCACCTAGGCTGAATAACCATCATCATCGCCTACAACCCAAAACTAACACTATTAACCTTCTACATCTACACCCTAATAACAATACCCATCTTCCTCACTATAAACGCCACCAACACCTTAAAACTATCAACACTAATAACCTCATGAACCAAAACCCCCGCACTCAATACCACTCTCATATTAACACTACTATCATTAGCAGGCCTTCCCCCACTAACAGGCTTCCTACCCAAATGACTTATCATCCAAGAACTCATTAAACAAGAAATAACACTAACAACAGTAATCATTTCCACACTATCCCTCCTAGGATTATTCTTTTACCTACGCCTAGCATACTGCTCAACAATCACCCTACCACCGACCCCCTCAAATAAAATAAAACAGTGATTTACCAAAAACCCAACCAACACTCTAATCCCAACATCCACCTCCCTATCAATCCTGCTCCTACCAATCTCCCCTATAATCCTCACCATCACTTAAATGGCCCCCAACCTACGAAAATCCCACCCTCTACTAAAAATTATAAACCACTCCCTAATTGACCTCCCAACCCCTTCTAACATCTCCGCCTGATGAAATTTCGGATCACTCCTAGGAATCTGCCTAACGACACAAATCCTAACCGGCCTACTTCTAGCCGCCCACTACACTGCAGACACCACTCTAGCCTTCTCATCAGTAGCCAACACATGCCGAAACGTCCAATACGGATGATTAATCCGAAACCTCCATGCAAACGGAGCATCCTTCTTCTTCATCTGCATCTACCTCCACATTGCTCGAGGATTCTACTACGGCTCATACCTGTACAAAGAAACCTGAAACACAGGAGTCATCCTACTACTCACCCTTATAGCAACAGCCTTCGTTGGCTACGTTCTCCCATGAGGCCAAATATCATTCTGAGGGGCTACAGTAATCACCAACCTATTCTCTGCCATCCCATACATTGGACAAACACTAGTAGAATGAGCATGAGGTGGATTCTCCGTAGACAACCCTACCCTAACCCGATTCTTCACCCTACACTTCCTCCTACCATTCATAATCGCAAGCCTAGTCCTCATCCACCTAGCCTTCCTTCATGAATCAGGATCAAACAATCCCCTAGGCATCTCCTCAAACTGCGATAAAATCCCATTCCATCCCTACTTCTCCCTAAAAGACCTACTCGGACTTACAATCATAATCCCACTACTCACCACCCTCGCCCTATTCTCCCCCAACCTACTCGGAGACCCAGAAAACTTCACCCCAGCAAACCCCCTGGTAACCCCCCCACACATTAAACCAGAATGATACTTCCTATTTGCATATGCAATCTTACGCTCCATTCCAAACAAACTCGGAGGAGTACTGGCCCTAGCTGCCTCAGTACTAATTCTATTCCTATGCCCCTTCCTCCACAAATCTAAACAACGAACCATAGCCTTCCGCCCCGCATCCCAACTATTATTCTGAACCCTAGCCGCTAACCTGTTTATCCTAACATGAGTAGGTAGCCAGCCAGTAGAACACCCATTCATCATCATTGGCCAATTAGCCTCACTAACCTACTTCACCACCATCCTCATTTTACTCCCCACCATCTCCTCATTAGAAAACAAAATCCTAAACTAA
Fp_392676   ATAACCCCACTCGCCAAACTAATCTCCACCACAAGCATCTTATTAGGAACCACAATCACAATCACAAGCAACCACTGAATTACAGCATGAGCAGGACTAGAAATTAACACCCTATCGATCATTCCCCTAATCGCAAAACCCCACCACCCTCGAGCCATTGAAGCAACAACCAAATACTTCCTAGTACAAGCAGCTGCCTCAACATTAATACTCTTCTCAAGCATAATCAACGCATGACACACTGGACAGTGAGACATCACCCAACTCACCTACCCCCCATCATGCCTCATGCTAACAACCGCAATCGCCATCAAGCTAGGCCTAACCCCCTTCCACTTCTGATTCCCAGAAGTACTTCAAGGATCACCCCTCACCACTGCCCTATTACTCTCAACAATCATAAAATTTCCACCAACCACAATCCTAACCATCACCCACCACTCCCTAAACCATACACTACTCACCTTCATATCCATCATATCCATTGCCCTCGGCGGCTGAATAGGACTAAACCAAACCCAAACCCGAAAAATCATAGCCTTCTCATCAATCTCCCACCTAGGCTGAATAACCATCATCATCGCCTACAACCCAAAACTAACACTACTAACCTTCTACATCTACACCCTAATAACAATACCCATCTTCCTCACTATAAACGCCACCAACACCTTAAAACTATCAACACTAATAACCTCATGAACCAAAACCCCCGCACTCAATACCACTCTCATATTAACACTACTATCATTAGCAGGCCTTCCCCCACTAACAGGCTTCCTACCCAAATGACTTATCATCCAAGAACTCATTAAACAAGAAATAACACTAACAACAGTAATCATTTCCACACTATCCCTCCTAGGATTATTCTTTTACCTACGCCTAGCATACTGCTCAACAATCACCCTACCACCGACCCCCTCAAATAAAATAAAACAGTGATTTACCAAAAACCCAACCAACACTCTAATCCCAACATCCACCTCCCTATCAATCCTGCTCCTACCAATCTCCCCTATAATCCTCACCATCACTTAAATGGCCCCCAACCTACGAAAATCCCACCCTCTACTAAAAATTATAAACCACTCCCTAATTGACCTCCCAACCCCTTCTAACATCTCCGCCTGATGAAATTTCGGATCACTCCTAGGAATCTGCCTAACGACACAAATCCTAACCGGCCTACTTCTAGCCGCCCACTACACTGCAGACACCACTCTAGCCTTCTCATCAGTAGCCAACACATGCCGAAACGTCCAATACGGATGATTAATCCGAAACCTCCATGCAAACGGAGCATCCTTCTTCTTCATCTGCATCTACCTCCACATTGCTCGAGGATTCTACTACGGCTCATACCTGTACAAAGAAACCTGAAACACAGGAGTCATCCTACTACTCACCCTTATAGCAACAGCCTTCGTTGGCTACGTTCTCCCATGAGGCCAAATATCATTCTGAGGGGCTACAGTAATCACCAACCTATTCTCTGCCATCCCATACATTGGACAAACACTAGTAGAATGAGCATGAGGTGGATTCTCCGTAGACAACCCTACCCTAACCCGATTCTTCACCCTACACTTCCTCCTACCATTCATAATCGCAAGCCTAGTCCTCATCCACCTAGCCTTCCTTCATGAATCAGGATCAAACAATCCCCTAGGCATCTCCTCAAACTGCGATAAAATCCCATTCCATCCCTACTTCTCCCTAAAAGACCTACTCGGACTTACAATCATAATCCCACTACTCACCACCCTCGCCCTATTCTCCCCCAACCTACTCGGAGACCCAGAAAACTTCACCCCAGCAAACCCCCTGGTAACCCCCCCACACATTAAACCAGAATGATACTTCCTATTTGCATATGCAATCTTACGCTCCATTCCAAACAAACTCGGAGGAGTACTGGCCCTAGCTGCCTCAGTACTAATTCTATTCCTATGCCCCTTCCTCCACAAATCTAAACAACGAACCATAGCCTTCCGCCCCGCATCCCAACTATTATTCTGAACCCTAGCCGCTAACCTGTTTATCCTAACATGAGTAGGTAGCCAGCCAGTAGAACACCCATTCATCATCATTGGCCAATTAGCCTCACTAACCTACTTCACCACCATCCTCATTTTACTCCCCACCATCTCCTCACTAGAAAACAAAATCCTAAACTAA
Fp_392677   ATAACCCCACTCGCCAAACTAATCTCCACCACAAGCATCTTATTAGGAACCACAATCACAATCACAAGCAACCACTGAATTACAGCATGAGCAGGACTAGAAATTAACACCCTATCGATCATTCCCCTAATCGCAAAACCCCACCACCCTCGAGCCATTGAAGCAACAACCAAATACTTCCTAGTACAAGCAGCTGCCTCAACATTAATACTCTTCTCAAGCATAATCAACGCATGACACACTGGACAGTGAGACATCACCCAACTCACCTACCCCCCATCATGCCTCATGCTAACAACCGCAATCGCCATCAAGCTAGGCCTAACCCCCTTCCACTTCTGGTTCCCAGAAGTACTTCAAGGATCACCCCTCACCACTGCCCTATTACTCTCAACAATCATAAAATTTCCACCAACCACAATCCTAACCATCACCCACCACTCCCTAAACCATACACTACTCACCTTCATATCCATCATATCCATTGCCCTCGGCGGCTGAATAGGACTAAACCAAACCCAAACCCGAAAAATCATAGCCTTCTCATCAATCTCCCACCTAGGCTGAATAACCATCATCATCGCCTACAACCCAAAACTAACACTACTAACCTTCTACATCTACACCCTAATAACAATACCCATCTTCCTCACTATAAACGCCACCAACACCTTAAAACTATCAACACTAATAACCTCATGAACCAAAACCCCCGCACTCAATACCACTCTCATATTAACACTACTATCATTAGCAGGCCTTCCCCCACTAACAGGCTTCCTACCCAAATGACTTATCATCCAAGAACTCATTAAACAAGAAATAACACTAACAACAGTAATCATTTCCACACTATCCCTCCTAGGATTATTCTTTTACCTACGCCTAGCATACTGCTCAACAATCACCCTACCACCGACCCCCTCAAATAAAATAAAACAGTGATTTACCAAAAACCCAACCAACACTCTAATCCCAACATCCACCTCCCTATCAATCCTGCTCCTACCAATCTCCCCTATAATCCTCACCATCACTTAAATGGCCCCCAACCTACGAAAATCCCACCCTCTACTAAAAATTATAAACCACTCCCTAATTGACCTCCCAACCCCTTCTAACATCTCCGCCTGATGAAATTTCGGATCACTCCTAGGAATCTGCCTAACGACACAAATCCTAACCGGCCTACTTCTAGCCGCCCACTACACTGCAGACACCACTCTAGCCTTCTCATCAGTAGCCAACACATGCCGAAACGTCCAATACGGATGATTAATCCGAAACCTCCATGCAAACGGAGCATCCTTCTTCTTCATCTGCATCTACCTCCACATTGCTCGAGGATTCTACTACGGCTCATACCTGTACAAAGAAACCTGAAACACAGGAGTCATCCTACTACTCACCCTTATAGCAACAGCCTTCGTTGGCTACGTTCTCCCATGAGGCCAAATATCATTCTGAGGGGCTACAGTAATCACCAACCTATTCTCTGCCATCCCATACATTGGACAAACACTAGTAGAATGAGCATGAGGTGGATTCTCCGTAGACAACCCTACCCTAACCCGATTCTTCACCCTACACTTCCTCCTACCATTCATAATCGCAAGCCTAGTCCTCATCCACCTAGCCTTCCTTCATGAATCAGGATCAAACAATCCCCTAGGCATCTCCTCAAACTGCGATAAAATCCCATTCCATCCCTACTTCTCCCTAAAAGACCTACTCGGACTTACAATCATAATCCCACTACTCACCACCCTCGCCCTATTCTCCCCCAACCTACTCGGAGACCCAGAAAACTTCACCCCAGCAAACCCCCTGGTAACCCCCCCACACATTAAACCAGAATGATACTTCCTATTTGCATATGCAATCTTACGCTCCATTCCAAACAAACTCGGAGGAGTACTGGCCCTAGCTGCCTCAGTACTAATTCTATTCCTATGCCCCTTCCTCCACAAATCTAAACAACGAACCATAGCCTTCCGCCCCGCATCCCAACTATTATTCTGAACCCTAGCCGCTAACCTGTTTATCCTAACATGAGTAGGTAGCCAGCCAGTAGAACACCCATTCATCATCATTGGCCAATTAGCCTCACTAACCTACTTCACCACCATCCTCATTTTACTCCCCACCATCTCCTCACTAGAAAACAAAATCCTAAACTAA
Fp_45890   ATAACCCCACTCGCCAAACTAATCTCCACCACAAGCATCTTATTAGGAACCACAATCACAATCACAAGCAACCACTGAATTACAGCATGAGCAGGACTAGAAATTAACACCCTATCGATCATTCCCCTAATCGCAAAACCCCACCACCCTCGAGCCATTGAAGCAACAACCAAATACTTCCTAGTACAAGCAGCTGCCTCAACATTAATACTCTTCTCAAGCATAATCAACGCATGACACACTGGACAGTGAGACATCACCCAACTCACCTACCCCCCATCATGCCTCATGCTAACAACCGCAATCGCCATCAAGCTAGGCCTAACCCCCTTCCACTTCTGGTTCCCAGAAGTACTTCAAGGATCACCCCTCACCACTGCCCTATTACTCTCAACAATCATAAAATTTCCACCAACCACAATCCTAACCATCACCCACCACTCCCTAAACCATACACTACTCACCTTCATATCCATCATATCCATTGCCCTCGGCGGCTGAATAGGACTAAACCAAACCCAAACCCGAAAAATCATAGCCTTCTCATCAATCTCCCACCTAGGCTGAATAACCATCATCATCGCCTACAACCCAAAACTAACACTACTAACCTTCTACATCTACACCCTAATAACAATACCCATCTTCCTCACTATAAACGCCACCAGCACCTTAAAACTATCAACACTAATAACCTCATG?ACCAAAACCCCCGCACTCAATACCACTCTCATATTAACACTACTATCATTAGCAGGCCTTCCCCCACTAACAGGCTTCCTACCCAAATGACTTATCATCCAAGAACTCATTAAACAAGAAATAACACTAACAACAGTAATCATTTCCACACTATCCCTCCTAGGATTATTCTTTTACCTACGCCTAGCATACTGCTCAACAATCACCCTACCACCGACCCCCTCAAATAAAATAAAACAGTGATTTACCAAAAACCCAACCAACACTCTAATCCCAACATCCACCTCCCTATCAATCCTGCTCCTACCAATCTCCCCTATAATCCTCACCATCACTTAAATGGCCCCCAACCTACGAAAATCCCACCC?CTACTAAAAATTATAAACCACTCCCTAATT?ACCTCCCAACCCCTTCTAACATCTCCGCCTGATGAAATTTCGGATCACTCCTAGGAATCTGCCTAACGACACAAATCCTAACCGGCCTACTTCTAGCCGCCCACTACACTGCAGACACCACTCTAGCCTTCTCATCAGTAGCCAACACATGCCGAAACGTCCAATACGGATGATTAATCCGAAACCTCCATGCAAACGGAGCATCCTTCTTCTTCATCTGCATCTACCTCCACATTGCTCGAGGATTCTACTACGGCTCATACCTGTACAAAGAAACCTGAAACACAGGAGTCATCCTACTACTCACCCTTATAGCAACAGCCTTCGTTGGCTATGTTCTCCCATGAGGCCAAATATCATTCTGAGGGGCTACAGTAATCACCAACCTATTCTCTGCCATCCCATACATTGGACAAACACTAGTAGAATGAGCATGAGGTGGATTCTCCGTAGACAACCCTACCCTAACCCGATTCTTCACCCTACACTTCCTCCTACCATTCATAATCGCAAGCCTAGTCCTCATCCACCTAGCCTTCCTTCATGAATCAGGATCAAACAATCCCCTAGGCATCTCCTCGAACTGCGATAAAATCCCATTCCATCCCTACTTCTCCCTAAAAGACCTACTCGGACTTACAATCATAATCCCACTACTCACCACCCTCGCCCTATTCTCCCCCAACCTACTCGGAGACCCAGAAAACTTCACCCCAGCAAACCCCCTGGTAACCCCCCCACACATTAAACCAGAATGATACTTCCTATTTGCATATGCAATCTTACGCTCCATTCCAAACAAACTCGGAGGAGTACTGGCCCTAGCTGCCTCAGTACTAATTCTATTCCTATGCCCCTTCCTCCACAAATCTAAACAACGAACCATAGCCTTCCGCCCCGCATCCCAACTATTATTCTGAACCCTAGCCGCTAACCTGTTTATCCTAACATGAGTAGGTAGCCAGCCAGTAGAACACCCATTCATCATCATTGGCCAATTAGCCTCACTAACCTACTTCACCACCATCCTCATTTTACTCCCCACCATCTCCTCATTAGAAAACAAAATCCTAAACTAA
Fp_48518   ATAACCCCACTCGCCAAACTAATCTCCACCACAAGCATCTTATTAGGAACCACAATCACAATCACAAGCAACCACTGAATTACAGCATGAGCAGGACTAGAAATTAACACCCTATCGATCATTCCTCTAATCGCAAAACCCCACCACCCTCGAGCCATTGAAGCAACAACCAAATACTTCCTAGTACAAGCAGCTGCCTCAACATTAATACTCTTCTCAAGCATAATCAACGCATGACACACTGGACAGTGAGACATCACCCAACTCACCTACCCCCCATCATGCCTCATGCTAACAACCGCAATCGCCATCAAGCTAGGCCTAACCCCCTTCCACTTCTGGTTCCCAGAAGTACTTCAAGGATCACCCCTCACCACTGCCCTATTACTCTCAACAATCATAAAATTTCCACCAACCACAATCCTAACCATCACCCACCACTCCCTAAACCATACACTACTCACCTTCATATCCATCATATCCATTGCCCTCGGCGGCTGAATAGGACTAAACCAAACCCAAACCCGAAAAATCATAGCCTTCTCATCAATCTCCCACCTAGGCTGAATAACCATCATCATCGCCTACAACCCAAAACTAACACTACTAACCTTCTACATCTACACCCTAATAACAATACCCATCTTCCTCACTATAAACGCCACCAACACCTTAAAACTATCAACACTAATAACCTCATGAACCAAAACCCCCGCACTCAATACCACCCTCATATTAACACTACTATCATTAGCAGGCCTTCCCCCACTAACAGGCTTCCTACCCAAATGACTTATCATCCAAGAACTCATTAAACAAGAAATAACACTAACAACAGTAATCATTTCCACACTATCCCTCCTAGGATTATTCTTTTACCTACGCCTAGCATACTGCTCAACAATCACCCTACCACCGACCCCCTCAAATAAAATAAAACAGTGATTTACCAAAAACCCAACCAACACTCTAATCCCAACATCCACCTCCCTATCAATCCTGCTCCTACCAATCTCCCCTATAATCCTCACCATCACTTAAATGGCCCCCAACCTACGAAAATCCCACCCCCTACTAAAAATTATAAACCACTCCCTAAT?GACCTCCCAACCCCTTCTAACATCTCCGCCTGATGAAATTTCGGATCACTCCTAGGAATCTGCCTAACGACACAAATCCTAACCGGCCTACTTCTAGCCGCCCACTACACTGCAGACACCACTCTAGCCTTCTCATCAGTAGCCAACACATGCCGAAACGTCCAATACGGATGATTAATCCGAAACCTCCATGCAAACGGAGCATCCTTCTTCTTCATCTGCATCTACCTCCACATTGCTCGAGGATTCTACTACGGCTCATACCTGTACAAAGAAACCTGAAACACAGGAGTCATCCTACTACTCACCCTTATAGCAACAGCCTTCGTTGGCTACGTTCTCCCATGAGGCCAAATATCATTCTGAGGGGCTACAGTAATCACCAACCTATTCTCTGCCATCCCATACATTGGACAAACACTAGTAGAATGAGCATGAGGTGGATTCTCCGTAGACAACCCTACCCTAACCCGATTCTTCACCCTACACTTCCTCCTACCATTCATAATCGCAAGCCTAGTCCTCATCCACCTAGCCTTCCTTCATGAATCAGGATCAAACAATCCCCTAGGCATCTCCTCAAACTGCGATAAAATCCCATTCCATCCCTACTTCTCCCTAAAAGACCTACTCGGACTTACAATCATAATCCCACTACTCACCACCCTCGCCCTATTCTCCCCCAACCTACTCGGAGACCCAGAAAACTTCACCCCAGCAAACCCCCTGGTAACCCCCCCACACATTAAACCAGAATGATACTTCCTATTTGCATATGCAATCTTACGCTCCATTCCAAACAAACTCGGAGGAGTACTGGCCCTAGCTGCCTCAGTACTAATTCTATTCCTATGCCCCTTCCTCCACAAATCTAAACAACGAACCATAGCCTTCCGCCCCGCATCCCAACTATTATTCTGAACCCTAGCCGCTAACCTGTTTATCCTAACATGAGTAGGTAGCCAGCCAGTAGAACACCCATTCATCATCATTGGCCAATTAGCCTCACTAACCTACTTCACCACCATCCT?ATTTTACTCCCCACCATCTCCTCATTAGAAAACAAAATCCTAAACTAA
Fp_BO11271   ATAACCCCACTCGCCAAACTAATCTCCACCACAAGCATCTTATTAGGAACCACAATCACAATCACAAGCAACCACTGAATTACAGCATGAGCAGGACTAGAAATTAACACCCTATCGATCATTCCCCTAATCGCAAAACCCCACCACCCTCGAGCCATTGAAGCAACAACCAAATACTTCCTAGTACAAGCAGCTGCCTCAACATTAATACTCTTCTCAAGCATAATCAACGCATGACACACTGGACAGTGAGACATCACCCAACTCACCTACCCCCCATCATGCCTCATGCTAACAACCGCAATCGCCATCAAGCTAGGCCTAACCCCCTTCCACTTCTGGTTCCCAGAAGTACTTCAAGGATCACCCCTCACCACTGCCCTATTACTCTCAACAATCATAAAATTTCCACCAACCACAATCCTAACCATCACCCACCACTCCCTAAACCATACACTACTCACCTTCATATCCATCATATCCATTGCCCTCGGCGGCTGAATAGGACTAAACCAAACCCAAACCCGAAAAATCATAGCCTTCTCATCAATCTCCCACCTAGGCTGAATAACCATCATCATCGCCTACAACCCAAAACTAACACTACTAACCTTCTACATCTACACCCTAATAACAATACCCATCTTCCTCACTATAAACGCCACCAACACCTTAAAACTATCAACACTAATAACCTCATGAACCAAAACCCCCGCACTCAATACCACTCTCATATTAACACTACTATCATTAGCAGGCCTTCCCCCACTAACAGGCTTCCTACCCAAATGACTTATCATCCAAGAACTCATTAAACAAGAAATAACACTAACAACAGTAATCATTTCCACACTATCCCTCCTAGGATTATTCTTTTACCTACGCCTAGCATACTGCTCAACAATCACCCTACCACCGACCCCCTCAAATAAAATAAAACAGTGATTTACCAAAAACCCAACCAACACTCTAATCCCAACATCCACCTCCCTATCAATCCTGCTCCTACCAATCTCCCCTATAATCCTCACCATCACTTAAATGGCCCCCAACCTACGAAAATCCCACCCTCTACTAAAAATTATAAACCACTCCCTAATTGACCTCCCAACCCCTTCTAACATCTCCGCCTGATGAAATTTCGGATCACTCCTAGGAATCTGCCTAACGACACAAATCCTAACCGGCCTACTTCTAGCCGCCCACTACACTGCAGACACCACTCTAGCCTTCTCATCAGTAGCCAACACATGCCGAAACGTCCAATACGGATGATTAATCCGAAACCTCCATGCAAACGGAGCATCCTTCTTCTTCATCTGCATCTACCTCCACATTGCTCGAGGATTCTACTACGGCTCATACCTGTACAAAGAAACCTGAAACACAGGAGTCATCCTACTACTCACCCTTATAGCAACAGCCTTCGTTGGCTACGTTCTCCCATGAGGCCAAATATCATTCTGAGGGGCTACAGTAATCACCAACCTATTCTCTGCCATCCCATACATTGGACAAACACTAGTAGAATGAGCATGAGGTGGATTCTCCGTAGACAACCCTACCCTAACCCGATTCTTCACCCTACACTTCCTCCTACCATTCATAATCGCAAGCCTAGTCCTCATCCACCTAGCCTTCCTTCATGAATCAGGATCAAACAATCCCCTAGGCATCTCCTCAAACTGCGATAAAATCCCATTCCATCCCTACTTCTCCCTAAAAGACCTACTCGGACTTACAATCATAATCCCACTACTCACCACCCTCGCCCTATTCTCCCCCAACCTACTCGGAGACCCAGAAAACTTCACCCCAGCAAACCCCCTGGTAACCCCCCCACACATTAAACCAGAATGATACTTCCTATTTGCATATGCAATCTTACGCTCCATTCCAAACAAACTCGGAGGAGTACTGGCCCTAGCTGCCTCAGTACTAATTCTATTCCTATGCCCCTTCCTCCACAAATCTAAACAACGAACCATAGCCTTCCGCCCCGCATCCCAACTATTATTCTGAACCCTAGCCGCTAACCTGTTTATCCTAACATGAGTAGGTAGCCAGCCAGTAGAACACCCATTCATCATCATTGGCCAATTAGCCTCACTAACCTACTTCACCACCATCCTCATTTTACTCCCCACCATCTCCTCATTAGAAAACAAAATCCTAAACTAA
Fp_BO12187   ATAACCCCACTCGCCAAACTAATCTCCACCACAAGCATCTTATTAGGAACCACAATCACAATCACAAGCAACCACTGAATTACAGCATGAGCAGGACTAGAAATTAACACCCTATCGATCATTCCCCTAATCGCAAAACCCCACCACCCTCGAGCCATTGAAGCAACAACCAAATACTTCCTAGTACAAGCAGCTGCCTCAACATTAATACTCTTCTCAAGCATAATCAACGCATGACACACTGGACAGTGAGACATCACCCAACTCACCTACCCCCCATCATGCCTCATGCTAACAACCGCAATCGCCATCAAGCTAGGCCTAACCCCCTTCCACTTCTGGTTCCCAGAAGTACTTCAAGGATCACCCCTCACCACTGCCCTATTACTCTCAACAATCATAAAATTTCCACCAACCACAATCCTAACCATCACCCACCACTCCCTAAACCATACACTACTCACCTTCATATCCATCATATCCATTGCCCTCGGCGGCTGAATAGGACTAAACCAAACCCAAACCCGAAAAATCATAGCCTTCTCATCAATCTCCCACCTAGGCTGAATAACCATCATCATCGCCTACAACCCAAAACTAACACTACTAACCTTCTACATCTACACCCTAATAACAATACCCATCTTCCTCACTATAAACGCCACCAACACCTTAAAACTATCAACACTAATAACCTCATGAACCAAAACCCCCGCACTCAATACCACTCTCATATTAACACTACTATCATTAGCAGGCCTTCCCCCACTAACAGGCTTCCTACCCAAATGACTTATCATCCAAGAACTCATTAAACAAGAAATAACACTAACAACAGTAATCATTTCCACACTATCCCTCCTAGGATTATTCTTTTACCTACGCCTAGCATACTGCTCAACAATCACCCTACCACCGACCCCCTCAAATAAAATAAAACAGTGATTTACCAAAAACCCAACCAACACTCTAATCCCAACATCCACCTCCCTATCAATCCTGCTCCTACCAATCTCCCCTATAATCCTCACCATCACTTAAATGGCCCCCAACCTACGAAAATCCCACCCTCTACTAAAAATTATAAACCACTCCCTAATTGACCTCCCAACCCCTTCTAACATCTCCGCCTGATGAAATTTCGGATCACTCCTAGGAATCTGCCTAACGACACAAATCCTAACCGGCCTACTTCTAGCCGCCCACTACACTGCAGACACCACTCTAGCCTTCTCATCAGTAGCCAACACATGCCGAAACGTCCAATACGGATGATTAATCCGAAACCTCCATGCAAACGGAGCATCCTTCTTCTTCATCTGCATCTACCTCCACATTGCTCGAGGATTCTACTACGGCTCATACCTGTACAAAGAAACCTGAAACACAGGAGTCATCCTACTACTCACCCTTATAGCAACAGCCTTCGTTGGCTACGTTCTCCCATGAGGCCAAATATCATTCTGAGGGGCTACAGTAATCACCAACCTATTCTCTGCCATCCCATACATTGGACAAACACTAGTAGAATGAGCATGAGGTGGATTCTCCGTAGACAACCCTACCCTAACCCGATTCTTCACCCTACACTTCCTCCTACCATTCATAATCGCAAGCCTAGTCCTCATCCACCTAGCCTTCCTTCATGAATCAGGATCAAACAATCCCCTAGGCATCTCCTCAAACTGCGATAAAATCCCATTCCATCCCTACTTCTCCCTAAAAGACCTACTCGGACTTACAATCATAATCCCACTACTCACCACCCTCGCCCTATTCTCCCCCAACCTACTCGGAGACCCAGAAAACTTCACCCCAGCAAACCCCCTGGTAACCCCCCCACACATTAAACCAGAATGATACTTCCTATTTGCATATGCAATCTTACGCTCCATTCCAAACAAACTCGGAGGAGTACTGGCCCTAGCTGCCTCAGTACTAATTCTATTCCTATGCCCCTTCCTCCACAAATCTAAACAACGAACCATAGCCTTCCGCCCCGCATCCCAACTATTATTCTGAACCCTAGCCGCTAACCTGTTTATCCTAACATGAGTAGGTAGCCAGCCAGTAGAACACCCATTCATCATCATTGGCCAATTAGCCTCACTAACCTACTTCACCACCATCCTCATTTTACTCCCCACCATCTCCTCATTAGAAAACAAAATCCTAAACTAA
Fp_BO12188   ATAACCCCACTCGCCAAACTAATCTCCACCACAAGCATCTTATTAGGAACCACAATCACAATCACAAGCAACCACTGAATTACAGCATGAGCAGGACTAGAAATTAACACCCTATCGATCATTCCCCTAATCGCAAAACCCCACCACCCTCGAGCCATTGAAGCAACAACCAAATACTTCCTAGTACAAGCAGCTGCCTCAACATTAATACTCTTCTCAAGCATAATCAACGCATGACACACTGGACAGTGAGACATCACCCAACTCACCTACCCCCCATCATGCCTCATGCTAACAACCGCAATCGCCATCAAGCTAGGCCTAACCCCCTTCCACTTCTGGTTCCCAGAAGTACTTCAAGGATCACCCCTCACCACTGCCCTATTACTCTCAACAATCATAAAATTTCCACCAACCACAATCCTAACCATCACCCACCACTCCCTAAACCATACACTACTCACCTTCATATCCATCATATCCATTGCCCTCGGCGGCTGAATAGGACTAAACCAAACCCAAACCCGAAAAATCATAGCCTTCTCATCAATCTCCCACCTAGGCTGAATAACCATCATCATCGCCTACAACCCAAAACTAACACTACTAACCTTCTACATCTACACCCTAATAACAATACCCATCTTCCTCACTATAAACGCCACCAACACCTTAAAACTATCAACACTAATAACCTCATGAACCAAAACCCCCGCACTCAATACCACTCTCATATTAACACTACTATCATTAGCAGGCCTTCCCCCACTAACAGGCTTCCTACCCAAATGACTTATCATCCAAGAACTCATTAAACAAGAAATAACACTAACAACAGTAATCATTTCCACACTATCCCTCCTAGGATTATTCTTTTACCTACGCCTAGCATACTGCTCAACAATCACCCTACCACCGACCCCCTCAAATAAAATAAAACAGTGATTTACCAAAAACCCAACCAACACTCTAATCCCAACATCCACCTCCCTATCAATCCTGCTCCTACCAATCTCCCCTATAATCCTCACCATCACTTAAATGGCCCCCAACCTACGAAAATCCCACCCTCTACTAAAAATTATAAACCACTCCCTAATTGACCTCCCAACCCCTTCTAACATCTCCGCCTGATGAAATTTCGGATCACTCCTAGGAATCTGCCTAACGACACAAATCCTAACCGGCCTACTTCTAGCCGCCCACTACACTGCAGACACCACTCTAGCCTTCTCATCAGTAGCCAACACATGCCGAAACGTCCAATACGGATGATTAATCCGAAACCTCCATGCAAACGGAGCATCCTTCTTCTTCATCTGCATCTACCTCCACATTGCTCGAGGATTCTACTACGGCTCATACCTGTACAAAGAAACCTGAAACACAGGAGTCATCCTACTACTCACCCTTATAGCAACAGCCTTCGTTGGCTACGTTCTCCCATGAGGCCAAATATCATTCTGAGGGGCTACAGTAATCACCAACCTATTCTCTGCCATCCCATACATTGGACAAACACTAGTAGAATGAGCATGAGGTGGATTCTCCGTAGACAACCCTACCCTAACCCGATTCTTCACCCTACACTTCCTCCTACCATTCATAATCGCAAGCCTAGTCCTCATCCACCTAGCCTTCCTTCATGAATCAGGATCAAACAATCCCCTAGGCATCTCCTCAAACTGCGATAAAATCCCATTCCATCCCTACTTCTCCCTAAAAGACCTACTCGGACTTACAATCATAATCCCACTACTCACCACCCTCGCCCTATTCTCCCCCAACCTACTCGGAGACCCAGAAAACTTCACCCCAGCAAACCCCCTGGTAACCCCCCCACACATTAAACCAGAATGATACTTCCTATTTGCATATGCAATCTTACGCTCCATTCCAAACAAACTCGGAGGAGTACTGGCCCTAGCTGCCTCAGTACTAATTCTATTCCTATGCCCCTTCCTCCACAAATCTAAACAACGAACCATAGCCTTCCGCCCCGCATCCCAACTATTATTCTGAACCCTAGCCGCTAACCTGTTTATCCTAACATGAGTAGGTAGCCAGCCAGTAGAACACCCATTCATCATCATTGGCCAATTAGCCTCACTAACCTACTTCACCACCATCCTCATTTTACTCCCCACCATCTCCTCATTAGAAAACAAAATCCTAAACTAA
Fp_IC303   ATAACCCCACTCGCCAAACTAATCTCCACCACAAGCATCTTATTAGGAACCACAATCACAATCACAAGCAACCACTGAATTACAGCATGAGCAGGACTAGAAATTAACACCCTATCGATCATTCCTCTAATCGCAAAACCCCACCACCCTCGAGCCATTGAAGCAACAACCAAATACTTCCTAGTACAAGCAGCTGCCTCAACATTAATACTCTTCTCAAGCATAATCAACGCATGACACACTGGACAGTGAGACATCACCCAACTCACCTACCCCCCATCATGCCTCATGCTAACAACCGCAATCGCCATCAAGCTAGGCCTAACCCCCTTCCACTTCTGGTTCCCAGAAGTACTTCAAGGATCACCCCTCACCACTGCCCTATTACTCTCAACAATCATAAAATTTCCACCAACCACAATCCTAACCATCACCCACCACTCCCTAAACCATACACTACTCAC?TTCATATCCATCATATCCATTGCCCT?GGCGG?TGAATAGGACTAAACCAAACCCAAACCCGAAAAATCATAGCCTTCTCATCAATCTCCCACCTAGGCTGAATAACCATCATCATCGCCTACAACCCAAAACTAACACTACTAACCTTCTACATCTACACCCTAATAACAATACCCATCTTCCTCACTATAAACGCCACCAACACCTTAAAACTATCAACACTAATAACCTCATGAACCAAAACCCCCGCACTCAATACCACCCTCATATTAACACTACTATCATTAGCAGGCCTTCCCCCACTAACAGGCTTCCTACCCAAATGACTTATCATCCAAGAACTCATTAAACAAGAAATAACACTAACAACAGTAATCATTTCCACACTATCCCTCCTAGGGTTATTCTTTTACCTACGCCTAGCATACTGCTCAACAATCACCCTACCACCGACCCCCTCAAATAAAATAAAACAGTGATTTACCAAAAACCCAACCAACACTCTAATCCCAACATCCACCTCCCTATCAATCCTGCTCCTACCAATCTCCCCTATAATCCTCACCATCACTTAAATGGCCCCCAACCTACGAAAATCCCACCCTCTACTAAAAATTATAAACCACTCCCTAATTGACCTCCCAACCCCTTCTAACATCTCCGCCTGATGAAATTTCGGATCACTCCTAGGAATCTGCCTAACGACACAAATCCTAACCGGCCTACTTCTAGCCGCCCACTACACTGCAGACACCACTCTAGCCTTCTCATCAGTAGCCAACACATGCCGAAACGTCCAATACGGATGATTAATCCGAAACCTCCATGCAAACGGAGCATCCTTCTTCTTCATCTGCATCTACCTCCACATTGCTCGAGGATTCTACTACGGCTCATACCTATACAAAGAAACCTGAAACACAGGAGTCATCCTACTACTCACCCTTATAGCAACAGCCTTCGTTGGCTACGTTCTCCCATGAGGCCAAATATCATTCTGAGGGGCTACAGTAATCACCAACCTATTCTCTGCCATCCCATACATTGGACAAACACTAGTAGAATGAGCATGAGGTGGATTCTCCGTAGACAACCCTACCCTAACCCGATTCTTCACCCTACACTTCCTCCTACCATTCATAATCGCAAGCCTAGTCCTCATCCACCTAGCCTTCCTTCATGAATCAGGATCAAACAATCCCCTAGGCATCTCCTCAAACTGCGATAAAATCCCATTCCATCCCTACTTCTCCCTAAAAGACCTACTCGGACTTACAATCATAATCCCACTACTCACCACCCTCGCCCTATTCTCCCCCAACCTACTCGGAGACCCAGAAAACTTCACCCCAGCAAACCCCCTGGTAACCCCCCCACACATTAAACCAGAATGATACTTCCTATTTGCATATGCAATCCTACGCTCCATTCCAAACAAACTCGGAGGAGTACTGGCCCTAGCTGCCTCAGTACTAATTCTATTCCTATGCCCCTTCCTCCACAAATCTAAACAACGAACCATAGCCTTCCGCCCCGCATCCCAACTATTATTCTGAACCCTAGCCGCTAACCTGTTTATCCTAACATGAGTAGGTAGCCAGCCAGTAGAACACCCATTCATCATCATCGGCCAATTAGCCTCACTAACCTACTTCACCACCATCCTCATTTTACTCCCCACCATCTCCTCATTAGAAAACAAAATCCTAAACTAA
Fp_IC307   ATAACCCCACTCGCCAAACTAATCTCCACCACAAGCATCTTATTAGGAACCACAATCACAATCACAAGCAACCACTGAATTACAGCATGAGCAGGACTAGAAATTAACACCCTATCGATCATTCCTCTAATCGCAAAACCCCACCACCCTCGAGCCATTGAAGCAACAACCAAATACTTC?TAGTACAAGCAGCTGCCTCAACATTAATACTCTTCTCAAGCATAATCAACGCATGACACACTGGACAGTGAGACATCACCCAACTCACCTACCCCCCATCATGCCTCATGCTAACAACCGCAATCGCCATCAAGCTAGGCCTAACCCCCTTCCACTTCTGGTTCCCAGAAGTACTTCAAGGATCACCCCTCACCACTGCCCTATTACTCTCAACAATCATAAAATTTCCACCAACCACAATCCTAACCATCACCCACCACTCCCTAAACCATACACTACTCACCTTCATATCCATCATATCCATTGCCCTCGGCGGCTGAATAGGACTAAACCAAACCCAAACCCGAAAAATCATAGCCTTCTCATCAATCTCCCACCTAGGCTGAATAACCATCATCATCACCTACAACCCAAAACTAACACTACTAACCTTCTACATCTACACCCTAATAACAATACCCATCTTCCTCACTATAAACGCCACCAACACCTTAAAACTATCAACACTAATAACCTCATGAACCAAAACCCCCGCACTCAATACCACCCTCATATTAACACTACTATCATTAGCAGGCCTTCCCCCACTAACAGGCTTCCTACCCAAATGACTTATCATCCAAGAACTCATTAAACAAGAAATAACACTAACAACAGTAATCATTTCCACACTATCCCTCCTAGGGTTATTCTTTTACCTACGCCTAGCATACTGCTCAACAATCACCCTACCACCGACCCCCTCAAATAAAATAAAACAGTGATTTACCAAAAACCCAACCAACACTCTAATCCCAACATCCACCTCCCTATCAATCCTGCTCCTACCAATCTCCCCTATAATCCTCACCATCACTTAAATGGCCCCCAACCTACGAAAATCCCACCCTCTACTAAAAATTATAAACCACTCCCTAATTGACCTCCCAACCCCTTCTAACATCTCCGCCTGATGAAATTTCGGATCACTCCTAGGAATCTGCCTAACGACACAAATCCTAACCGGCCTACTTCTAGCCGCCCACTACACTGCAGACACCACTCTAGCCTTCTCATCAGTAGCCAACACATGCCGAAACGTCCAATACGGATGATTAATCCGAAACCTCCATGCAAACGGAGCATCCTTCTTCTTCATCTGCATCTACCTCCACATTGCTCGAGGATTCTACTACGGCTCATACCTATACAAAGAAACCTGAAACACAGGAGTCATCCTACTACTCACCCTTATAGCAACAGCCTTCGTTGGCTACGTTCTCCCATGAGGCCAAATATCATTCTGAGGGGCTACAGTAATCACCAACCTATTCTCTGCCATCCCATACATTGGACAAACACTAGTAGAATGAGCATGAGGTGGATTCTCCGTAGACAACCCTACCCTAACCCGATTCTTCACCCTACACTTCCTCCTACCATTCATAATCGCAAGCCTAGTCCTCATCCACCTAGCCTTCCTTCATGAATCAGGATCAAACAACCCCCTAGGCATCTCCTCAAACTGCGATAAAATCCCATTCCATCCCTACTTCTCCCTAAAAGACCTACTCGGACTTACAATCATAATCCCACTACTCACCACCCTCGCCCTATTCTCCCCCAACCTACTCGGAGACCCAGAAAACTTCACCCCAGCAAACCCCCTGGTAACCCCCCCACACATTAAACCAGAATGATACTTCCTATTTGCATATGCAATCCTACGCTCCATTCCAAACAAACTCGGAGGAGTACTGGCCCTAGCTGCCTCAGTACTAATTCTATTCCTATGCCCCTTCCTCCACAAATCTAAACAACGAACCATAGCCTTCCGCCCCGCATCCCAACTATTATTCTGAACCCTAGCCGCTAACCTGTTTATCCTAACATGAGTAGGTAGCCAGCCAGTAGAACACCCATTCATCATCATCGGCCAATTAGCCTCACTAACCTACTTCACCACCATCCTCATTTTACTCCCCACCATCTCCTCATTAGAAAACAAAATCCTAAACTAA
Fx_399118   ATAACCCCACTCGCTAAGCTAATCTCTATCACAAGCATCACATTAGGAACCACAATCACAATCACAAGCAACCACTGAATTACAGCATGAGCAGGACTAGAAATCAACACCCTATCAATCATCCCCCTAATCGCAAAACCTCACCACCCCCGAGCCATTGAAGCAACAACCAAATATTTCCTAGTACAAGCAGCTGCCTCAACATTAATACTCTTCTCAAGCATAGTTAACGCACGACACACTGGACAATGAGACATCACCCAACTCACCTACCCCCCATCATGCCTCATACTAACAACCGCAATCGCCATTAAACTAGGCCTAACCCCCTTCCACTTTTGATTCCCAGAAGTAATTCAAGGATCATCCCTCACTACTGCCCTACTACTCTCAACAATCATAAAATTCCCACCAACCACAATCCTAACCATCACTCACCATTCCCTAAACCACACACTACTCACCTCCATATCTATCATATCCATTGCCCTCGGCGGCTGAATAGGACTAAACCAAACCCAAACCCGAAAAATCATAGCCTTCTCATCAATCTCCCACCTAGGCTGAATAACCATCATCATCGCCTACAACCCAAAACTAACACTACTAACCTTCTACATCTACACCCTAATAACAACACCCATCTTCCTCACTATAAACACCACCAACACCTTAAAACTATCAACGCTAATAACCTCATGAACCAAAACCCCCACACTCAACACCACCCTCATACTAACACTACTATCACTAGCAGGCCTTCCCCCACTAACAGGCTTCCTGCCCAAATGACTTATCATCCAAGAACTCATTAAACAAGAAATAACACTAACAACAGTAATTATTTCCACACTATCCCTCCTAGGATTATTCTTTTACCTACGCCTAGCATATTGCTCAACAATCACCCTACCACCAACCCCCTCAAACAAAATAAAACAGTGATTTACCAAAAACTCAACCAACACTCTAATCCCAACATCCACCTCCCTATCAATCCTGCTCCTACCAATCTCCCCCATAATCCTCACCATCATTTAAATGGCCCCCAACCTACGAAAATCCCACCCCCTACTAAAAATTATAAACCACTCCCTAATCGACCTCCCAACCCCCTCTAACATCTCCGCCTGATGAAATTTCGGATCACTCCTAGGAATCTGCCTAATAACACAAATCCTAACCGGCCTACTTTTAGCCGCCCACTACACTGCAGACACCTCCCTAGCCTTCTCATCAGTAGCCAACACATGCCGAAACGTCCAATACGGATGATTAATCCGGAACCTCCATGCAAACGGAGCATCTTTTTTCTTCATCTGCATCTACCTCCACATTGCTCGAGGCTTCTACTATGGCTCATACCTATACAAAGAAACCTGAAACACAGGAGTCATCCTACTACTCACCCTTATAGCAACAGCCTTCGTCGGCTACGTTCTCCCATGAGGCCAAATATCATTCTGAGGGGCTACAGTAATCACCAACCTATTCTCTGCCATCCCATACATCGGACAAACCTTAGTAGAATGAGCATGAGGTGGATTCTCCGTAGACAACCCCACCCTAACCCGATTCTTCACCCTACACTTCCTCCTACCATTCATAATCGCAAGTCTAGTCCTCATCCACCTAACCTTCCTCCACGAATCGGGATCAAACAACCCCCTAGGCATTTCCTCAAACTGCGATAAGATCCCATTCCACCCTTACTTCTCCCTAAAAGACCTACTCGGACTTACAATCATAATCCCATCACTCACCACCCTCGCCCTATTCTCCCCCAACCTACTTGGAGACCCAGAAAACTTCACCCCAGCAAACCCCCTGGTAACCCCCCCACACATTAAACCAGAGTGATACTTCCTATTTGCATACGCAATCCTACGCTCCATCCCAAACAAACTCGGAGGAGTACTGGCCCTAGCCGCCTCAGTACTAATTCTATTCCTATGCCCTTTCCTCCACAAATCTAAACAACGAACCATAGCCTTCCGCCCCGCATCCCAACTCTTATTCTGAACCCTAGCCGCTAACCTATTTATCCTAACATGAGTAGGTAGCCAACCAGTAGAACACCCATTCATCATCATCGGCCAACTAGCCTCACTAACCTACTTCACCACCATCCTTATTTTACTCCCCACCATCTCCTCATTAGAAAACAAAATCCTAAACTAA
Fx_6612   ATAACCCCACTCGCTAAACTAATCTCCATCACAAGCATCACATTAGGAACTACAATCACAATCACAAGCAACCACTGAATTACAGCATGAGCAGGACTAGAAATCAACACCCTATCAATCATCCCTCTAATCGCAAAACCTCACCACCCCCGAGCCATTGAAGCAACAACCAAATATTTCCTAGTACAAGCAGCTGCCTCAACACTAATACTCTTCTCAAGCATAATTAACGCACAACACACTGGACAATGAGACATCACCCAACTCACCTACCCCCCATCATGCCTCATACTAACAACCGCAATCGCCATCAAACTAGGCCTAACCCCCTTCCACTTCTGACTCCCAGAAGTACTTCAAGGATCATCCCTCACTACTGCCCTATTACTCTCAACAATCATAAAATTCCCACCAACCACAATCCTAACCATCACTCACCATTCCCTAAACCACACACTACTCACCTCCATATCCATCATATCCATTGCCCTCGGCGGCTGAATAGGACTAAACCAAACCCAGACCCGAAAAATCATAGCCTTCTCATCAATCTCCCACCTAGGCTGAATAACCATCATCATCGCCTACAACCCAAAACTAACACTACTAACCTTCTACATCTACACCCTAATAACAACACCCATCTTCCTCACTATAAACACCACCAACACCTTAAAACTATCAACGCTAATAACCTCATGAACCAAAACCCCCACACTCAACACCACCCTCATACTAACATTACTATCACTAGCAGGCCTTCCCCCACTAACAGGCTTCCTGCCCAAATGACTTATCATCCAAGAACTCATTAAACAAGAAATAACACTAACAACAGTAATTATTTCCACACTATCCCTCCTAGGATTATTCTTTTACCTACGCCTAGCATATTGCTCAACAATCACCCTACCACCAACCCCCTCAAACAAAATAAAACAGTGATTTACCAAAAACTCAACCAACACTCTAATCCCAACATCCACCTCCCTATCAATCCTGCTCCTACCAATCTCCCCTATAATCCTCACCATCATTTAAATGGCCCCCAACCTACGAAAATCCCACCCCCTACTAAAAATTATAAACCACTCCCTAATCGACCTCCCAACCCCCTCTAACATCTCCGCCTGATGAAATTTCGGATCACTCCTAGGAATCTGCCTAATAACACAAATCCTAACCGGCCTACTTTTAGCCGCCCACTACACTGCAGACACCTCCCTAGCCTTCTCATCAGTAACCAACACATGCCGAAACGTCCAACACGGGTGATTAATCCGGAACCTCCATGCAAACGGAGCATCTTTTTTCTTCATCTGCATCTACCTCCACATTGCTCGAGGCTTCTACTATGGCTCATACCTATACAAAGAAACCTGAAACACAGGAGTCATCCTACTACTTACCCTTATAGCAACAGCCTTCGTTGGCTACGTTCTCCCATGAGGCCAAATATCATTCTGAGGGGCTACAGTAATCACCAACCTATTCTCTGCCATCCCATACATCGGACAAACCTTAGTAGAATGAACATGAGGTGGATTCTCCGTAGACAACCCCACCCTAACCCGATTCTTCACCCTACACTTCCTCCTACCATTCATAATCGCAAGCCTAGTCCTCATCCACCTAACCTTCCTTCACGAATCGGGATCAAACAACCCCCTAGGCATTTCCTCAAACTGCGATAAAATCCCATTCCACCCTTACTTCTCCCTAAAAGACCTACTCGGACTCACAATCATAATCCCATCACTCACCACCCTCGCCCTATTCTCCCCCAACCTACTTGGAGACCCAGAAAACTTCACCCCAGCAAACCCCCTGGTAACCCCCCCACACATCAAACCAGAGTGATACTTCCTATTTGCATACGCAATCCTACGCTCCATTCCAAACAAACTCGGAGGGGTACTGGCCCTAGCCGCCTCGGTACTAATTCTATTCCTATGCCCTTTCCTCCACAAATCTAAACAACGAACCATAGCCTTCCGCCCTGCATCCCAACTCTTATTCTGAACCCTAGCCGCTAACCTATTTATCCTAACATGAGTAGGTAGCCAACCAGTAGAACACCCATTCATCATCATCGGCCAACTAGCCTCACTAACCTACTTCACCACCATCCTTATTTTACTCCCCACCATCTCCTCATTAGAAAACAAAATCCTAAACTAA
Fx_GAV792   ATAACCCCACTCGCTAAACTAATCTCCATCACAAGCATCACATTAGGAACCACAATCACAATTACAAGCAACCACTGAATTACAGCATGAGCAGGACTAGAAATCAACACCCTATCAATCATCCCCCTAATCGCAAAACCTCACCACCCCCGAGCCATTGAAGCAACAACCAAATATTTCCTAGTACAAGCAGCTGCCTCAACATTAATACTCTTCTCAAGCATAATTAACGCACGACACACTGGACAATGAGACATCACCCAACTCACCTACCCCCCATCATGCCTCATACTAACAACCGCAATCGCCATTAAACTAGGCCTAACCCCCTTCCACTTCTGACTCCCAGAAGTACTTCAAGGATCATCCCTCACTACTGCCCTACTACTCTCAACAATCATAAAATTCCCACCAACCACAATCCTAACCATCACTCACCATTCCCTAAACCACACACTACTCACCTCCATATCTATCATATCCATTGCCCTCGGCGGCTGAATAGGACTAAACCAAACCCAAACCCGAAAAATCATAGCCTTCTCATCAATCTCCCACCTAGGCTGAATAACCATCATCATCGCCTACAACCCAAAACTAACACTACTAACCTTCTACATCTACACCCTAATAACAACACCCATCTTCCTCACTATAAACACCACCAACACCTTAAAACTATCAACGCTAATAACCTCATGAACCAAAACCCCCACACTCAACACCACCCTCATACTAACACTACTATCACTAGCAGGCCTTCCCCCACTAACAGGCTTCCTGCCCAAATGACTTATCATCCAAGAACTCATTAAACAAGAAATAACACTAACAACAGTAATTATTTCCACACTATCCCTCCTAGGATTATTCTTTTACCTACGCCTAGCATATTGCTCAACAATCACCCTACCACCAACCCCCTCAAACAAAATAAAACAGTGATTTACCAAAAACTCAACCAACACTCTAATCCCAACATCCACCTCCCTATCAATCCTGCTCCTACCAATCTCCCCCATAATCCTCACCATCATTTAAATGGCCCCCAACCTACGAAAATCCCACCCCCTACTAAAAATTATAAACCACTCCCTAATCGACCTCCCAACCCCCTCTAACATCTCCGCCTGATGAAATTTCGGATCACTCCTAGGAATCTGCCTAATAGCACAAATCCTAACCGGCCTACTTTTAGCCGCCCACTACACTGCAGACACCTCCCTAGCCTTCTCATCAGTAGCTAACACATGCCGAAACGTCCAATACGGATGATTAATCCGGAACCTCCATGCAAACGGAGCATCTTTTTTCTTCATCTGCATCTACCTCCACATTGCTCGAGGCTTCTACTATGGCTCATACCTATACAAAGAAACCTGAAACACAGGAGTCATCCTACTACTCACCCTTATAGCAACAGCCTTCGTTGGCTACGTTCTCCCATGAGGCCAAATATCATTCTGAGGGGCTACAGTAATCACCAACCTATTCTCTGCCATCCCATACATCGGACAAACCTTAGTAGAATGAGCATGAGGTGGATTCTCCGTAGACAACCCCACCCTAACCCGATTCTTCACCCTACACTTCCTCCTACCATTCATAATCACAAGTCTAGTCCTCATCCACCTAACCTTCCTCCACGAATCAGGATCAAACAACCCCCTAGGCATTTCCTCAAACTGCGATAAAATCCCATTCCACCCTTACTTCTCCCTAAAAGACCTACTCGGACTTACAATCATAATCCCATCACTCACCACCCTCGCCCTATTCTCCCCCAACCTACTTGGAGACCCAGAAAACTTCACCCCAGCAAACCCCCTGGTAACCCCCCCACACATTAAACCAGAGTGATACTTCCTATTTGCATACGCAATCCTACGCTCCATCCCAAACAAACTCGGAGGAGTACTGGCCCTAGCCGCCTCAGTACTAATTCTATTCCTATGCCCTTTCCTCCACAAATCTAAACAACGAACCATAGCCTTCCGCCCCGCATCCCAACTCTTATTCTGAACCCTAGCCGCTAACCTATTTATCCTAACATGAGTAGGTAGCCAACCAGTAGAACACCCATTCATCATCATCGGCCAACTAGCCTCACTAACCTACTTCACCACCATCCTTATTTTACTCCCCACCATCTCCTCATTAGAAAACAAAATCCTAAACTAA
Fx_GAV793   ATAACCCCACTCGCTAAACTAATCTCCATCACAAGCATCACATTAGGAACCACAATCACAATTACAAGCAACCACTGAATTACAGCATGAGCAGGACTAGAAATCAACACCCTATCAATCATCCCCCTAATCGCAAAACCTCACCACCCCCGAGCCATTGAAGCAACAACCAAATATTTCCTAGTACAAGCAACTGCCTCAACATTAATACTCTTCTCAAGCATAATTAACGCACGACACACTGGACAATGAGACATCACCCAACTCACCTACCCCCCATCATGCCTCATACTAACAACCGCAATCGCCATTAAACTAGGCCTAACCCCCTTCCACTTCTGACTCCCAGAAGTACTTCAAGGATCATCCCTCACTACTGCCCTACTACTCTCAACAATCATAAAATTCCCACCAACCACAATCCTAACCATCACTCACCATTCCCTAAACCACACACTACTCACCTCCATATCTATCATATCCATTGCCCTCGGCGGCTGAATAGGACTAAACCAAACCCAAACCCGAAAAATCATAGCCTTCTCATCAATCTCCCACCTAGGCTGAATAACCATCATCATCGCCTACAACCCAAAACTAACACTACTAACCTTCTACATCTACACCCTAATAACAACACCCATCTTCCTCACTATAAACACCACCAACACCTTAAAACTATCAACGCTAATAACCTCATGAACCAAAACCCCCACACTCAACACCACCCTCATACTAACACTACTATCACTAGCAGGCCTTCCCCCACTAACAGGCTTCCTGCCCAAATGACTTATCATCCAAGAACTCATTAAACAAGAAATAACACTAACAACAGTAATTATTTCCACACTATCCCTCCTAGGATTATTCTTTTACCTACGCCTAGCATATTGCTCAACAATCACCCTACCACCAACCCCCTCAAACAAAATAAAACAGTGATTTACCAAAAACTCAACCAACACTCTAATCCCAACATCCACCTCCCTATCAATCCTGCTCCTACCAATCTCCCCCATAATCCTCACCATCATTTAAATGGCCCCCAACCTACGAAAATCCCACCCCCTACTAAAAATTATAAACCACTCCCTAATCGACCTCCCAACCCCCTCTAACATCTCCGCCTGATGAAATTTCGGATCACTCCTAGGAATCTGCCTAATAGCACAAATCCTAACCGGCCTACTTTTAGCCGCCCACTACACTGCAGACACCTCCCTAGCCTTCTCATCAGTAGCTAACACATGCCGAAACGTCCAATACGGATGATTAATCCGGAACCTCCATGCAAACGGAGCATCTTTTTTCTTCATCTGCATCTACCTCCACATTGCTCGAGGCTTCTACTATGGCTCATACCTATACAAAGAAACCTGAAACACAGGAGTCATCCTACTACTCACCCTTATAGCAACAGCCTTCGTTGGCTACGTTCTCCCATGAGGCCAAATATCATTCTGAGGGGCTACAGTAATCACCAACCTATTCTCTGCCATCCCATACATCGGACAAACCTTAGTAGAATGAGCATGAGGTGGATTCTCCGTAGACAACCCCACCCTAACCCGATTCTTCACCCTACACTTCCTCCTACCATTCATAATCACAAGTCTAGTCCTCATCCACCTAACCTTCCTCCACGAATCAGGATCAAACAACCCCCTAGGCATTTCCTCAAACTGCGATAAAATCCCATTCCACCCTTACTTCTCCCTAAAAGACCTACTCGGACTTACAATCATAATCCCATCACTCACCACCCTCGCCCTATTCTCCCCCAACCTACTTGGAGACCCAGAAAACTTCACCCCAGCAAACCCCCTGGTAACCCCCCCACACATTAAACCAGAGTGATACTTCCTATTTGCATACGCAATCCTACGCTCCATCCCAAACAAACTCGGAGGAGTACTGGCCCTAGCCGCCTCAGTACTAATTCTATTCCTATGCCCTTTCCTCCACAAATCTAAACAACGAACCATAGCCTTCCGCCCCGCATCCCAACTCTTATTCTGAACCCTAGCCGCTAACCTATTTATCCTAACATGAGTAGGTAGCCAACCAGTAGAACACCCATTCATCATCATCGGCCAACTAGCCTCACTAACCTACTTCACCACCATCCTTATTTTACTCCCCACCATCTCCTCATTAGAAAACAAAATCCTAAACTAA
Fx_KU3355   ATAACCCCACTCGCTAAACTAATCTCCATCACAAGCATCACATTAGGAACCACAATCACAATTACAAGCAACCACTGAATTACAGCATGAGCAGGACTAGAAATCAACACCCTATCAATCATCCCCCTAATCGCAAAACCTCACCACCCCCGAGCCATTGAAGCAACAACCAAATATTTCCTAGTACAAGCAACTGCCTCAACATTAATACTCTTCTCAAGCATAATTAACGCACGACACACTGGACAATGAGACATCACCCAACTCACCTACCCCCCATCATGCCTCATACTAACAACCGCAATCGCCATTAAACTAGGCCTAACCCCCTTCCACTTCTGACTCCCAGAAGTACTTCAAGGATCATCCCTCACTACTGCCCTACTACTCTCAACAATCATAAAATTCCCACCAACCACAATCCTAACCATCACTCACCATTCCCTAAACCACACACTACTCACCTCCATATCTATCATATCCATTGCCCTCGGCGGCTGAATAGGACTAAACCAAACCCAAACCCGAAAAATCATAGCCTTCTCATCAATCTCCCACCTAGGCTGAATAACCATCATCATCGCCTACAACCCAAAACTAACACTACTAACCTTCTACATCTACACCCTAATAACAACACCCATCTTCCTCACTATAAACACCACCAACACCTTAAAACTATCAACGCTAATAACCTCATGAACCAAAACCCCCACACTCAACACCACCCTCATACTAACACTACTATCACTAGCAGGCCTTCCCCCACTAACAGGCTTCCTGCCCAAATGACTTATCATCCAAGAACTCATTAAACAAGAAATAACACTAACAACAGTAATTATTTCCACACTATCCCTCCTAGGATTATTCTTTTACCTACGCCTAGCATATTGCTCAACAATCACCCTACCACCAACCCCCTCAAACAAAATAAAACAGTGATTTACCAAAAACTCAACCAACACTCTAATCCCAACATCCACCTCCCTATCAATCCTGCTCCTACCAATCTCCCCCATAATCCTCACCATCATTTAAATGGCCCCCAACCTACGAAAATCCCACCCCCTACTAAAAATTATAAACCACTCCCTAATCGACCTCCCAACCCCCTCTAACATCTCCGCCTGATGAAATTTCGGATCACTCCTAGGAATCTGCCTAATAGCACAAATCCTAACCGGCCTACTTTTAGCCGCCCACTACACTGCAGACACCTCCCTAGCCTTCTCATCAGTAGCTAACACATGCCGAAACGTCCAATACGGATGATTAATCCGGAACCTCCATGCAAACGGAGCATCTTTTTTCTTCATCTGCATCTACCTCCACATTGCTCGAGGCTTCTACTATGGCTCATACCTATACAAAGAAACCTGAAACACAGGAGTCATCCTACTACTCACCCTTATAGCAACAGCCTTCGTTGGCTACGTTCTCCCATGAGGCCAAATATCATTCTGAGGGGCTACAGTAATCACCAACCTATTCTCTGCCATCCCATACATCGGACAAACCTTAGTAGAATGAGCATGAGGTGGATTCTCCGTAGACAACCCCACCCTAACCCGATTCTTCACCCTACACTTCCTCCTACCATTCATAATCACAAGTCTAGTCCTCATCCACCTAACCTTCCTCCACGAATCAGGATCAAACAACCCCCTAGGCATTTCCTCAAACTGCGATAAAATCCCATTCCACCCTTACTTCTCCCTAAAAGACCTACTCGGACTTACAATCATAATCCCATCACTCACCACCCTCGCCCTATTCTCCCCCAACCTACTTGGAGACCCAGAAAACTTCACCCCAGCAAACCCCCTGGTAACCCCCCCACACATTAAACCAGAGTGATACTTCCTATTTGCATACGCAATCCTACGCTCCATCCCAAACAAACTCGGAGGAGTACTGGCCCTAGCCGCCTCAGTACTAATTCTATTCCTATGCCCTTTCCTCCACAAATCTAAACAACGAACCATAGCCTTCCGCCCCGCATCCCAACTCTTATTCTGAACCCTAGCCGCTAACCTATTTATCCTAACATGAGTAGGTAGCCAACCAGTAGAACACCCATTCATCATCATCGGCCAACTAGCCTCACTAACCTACTTCACCACCATCCTTATTTTACTCCCCACCATCTCCTCATTAGAAAACAAAATCCTAAACTAA
Fx_KU3361   ATAACCCCACTCGCTAAACTAATCTCCATCACAAGCATCACATTAGGAACCACAATCACAATTACAAGCAACCACTGAATTACAGCATGAGCAGGACTAGAAATCAACACCCTATCAATCATCCCCCTAATCGCAAAACCTCACCACCCCCGAGCCATTGAAGCAACAACCAAATATTTCCTAGTACAAGCAGCTGCCTCAACATTAATACTCTTCTCAAGCATAATTAACGCACGACACACTGGACAATGAGACATCACCCAACTCACCTACCCCCCATCATGCCTCATACTAACAACCGCAATCGCCATTAAACTAGGCCTAACCCCCTTCCACTTCTGACTCCCAGAAGTACTTCAAGGATCATCCCTCACTACTGCCCTACTACTCTCAACAATCATAAAATTCCCACCAACCACAATCCTAACCATCACTCACCATTCCCTAAACCACACACTACTCACCTCCATATCTATCATATCCATTGCCCTCGGCGGCTGAATAGGACTAAACCAAACCCAAACCCGAAAAATCATAGCCTTCTCATCAATCTCCCACCTAGGCTGAATAACCATCATCATCGCCTACAACCCAAAACTAACACTACTAACCTTCTACATCTACACCCTAATAACAACACCCATCTTCCTCACTATAAACACCACCAACACCTTAAAACTATCAACGCTAATAACCTCATGAACCAAAACCCCCACACTCAACACCACCCTCATACTAACACTACTATCACTAGCAGGCCTTCCCCCACTAACAGGCTTCCTGCCCAAATGACTTATCATCCAAGAACTCATTAAACAAGAAATAACACTAACAACAGTAATTATTTCCACACTATCCCTCCTAGGATTATTCTTTTACCTACGCCTAGCATATTGCTCAACAATCACCCTACCACCAACCCCCTCAAACAAAATAAAACAGTGATTTACCAAAAACTCAACCAACACTCTAATCCCAACATCCACCTCCCTATCAATCCTGCTCCTACCAATCTCCCCCATAATCCTCACCATCATTTAAATGGCCCCCAACCTACGAAAATCCCACCCCCTACTAAAAATTATAAACCACTCCCTAATCGACCTCCCAACCCCCTCTAACATCTCCGCCTGATGAAATTTCGGATCACTCCTAGGAATCTGCCTAATAGCACAAATCCTAACCGGCCTACTTTTAGCCGCCCACTACACTGCAGACACCTCCCTAGCCTTCTCATCAGTAGCTAACACATGCCGAAACGTCCAATACGGATGATTAATCCGGAACCTCCATGCAAACGGAGCATCTTTTTTCTTCATCTGCATCTACCTCCACATTGCTCGAGGCTTCTACTATGGCTCATACCTATACAAAGAAACCTGAAACACAGGAGTCATCCTACTACTCACCCTTATAGCAACAGCCTTCGTTGGCTACGTTCTCCCATGAGGCCAAATATCATTCTGAGGGGCTACAGTAATCACCAACCTATTCTCTGCCATCCCATACATCGGACAAACCTTAGTAGAATGAGCATGAGGTGGATTCTCCGTAGACAACCCCACCCTAACCCGATTCTTCACCCTACACTTCCTCCTACCATTCATAATCACAAGTCTAGTCCTCATCCACCTAACCTTCCTCCACGAATCAGGGTCAAACAACCCCCTAGGCATTTCCTCAAACTGCGATAAAATCCCATTCCACCCTTACTTCTCCCTAAAAGACCTACTCGGACTTACAATCATAATCCCATCACTCACCACCCTCGCCCTATTCTCCCCCAACCTACTTGGAGACCCAGAAAACTTCACCCCAGCAAACCCCCTGGTAACCCCTCCACACATTAAACCAGAGTGATACTTCCTATTTGCATACGCAATCCTACGCTCCATCCCAAACAAACTCGGAGGAGTACTGGCCCTAGCCGCCTCAGTACTAATTCTATTCCTATGCCCTTTCCTCCACAAATCTAAACAACGAACCATAGCCTTCCGCCCCGCATCCCAACTCTTATTCTGAACCCTAGCCGCTAACCTATTTATCCTAACATGAGTAGGTAGCCAACCAGTAGAACACCCATTCATCATCATCGGCCAACTAGCCTCACTAACCTACTTCACCACCATCCTTATTTTACTCCCCACCATCTCCTCATTAGAAAACAAAATCCTAAACTAA
Fxp_7373   ATAACCCCACTCACTAAACTAATCTCCACCACAGGCATCACGTTAGGAACTACAATAACAATCACAAGCAGCCACTGAATCACAGCATGAGCAGGACTAGAAATCAACACCCTATCAATCATCCCTCTAATTGCAAAACCCCACCACCCCCGAGCCATTGAAGCAACAACCAAGTATTTCCTAGTACAAGCAGCTGCCTCAGCATTAATACTCTTCTCAAGCATAATTAACGCATGACACACCGGACAATGAGACATCACCCAACTCACCTACACCCCATCATGCCTCATACTAACAACCGCAATCGCCATCAAACTAGGCCTAACCCCTTTCCACTTCTGATTCCCAGAAGTACTCCAAGGATCATCCCTCCCCACTGCCCTATTACTCTCAACAGCCATAAAATTCCCACCAACCACAATCCTAACTATCACACACCATTCACTAAACCACACCCTACTCACCTCCATATCCATCATATCAATTGCCCTTGGCGGCTGAATAGGACTAAACCAAACCCAAACCCGAAAAATCATAGCCTTTTCATCAATCTCCCACCTAGGCTGAATAACCATCATCATCGCCTACAACCCAAAACTAACACTACTAACCTTCTACATCTACACCCTAATAACAACACCCATCTTCCTCACCATAAACACCACAAACACCTTAAAACTATCAACACTAATAACCTCATGAACCAAAACCCCCACACTCAACACCACCCTCATACTAACACTACTGTCATTAGCAGGCCTTCCCCCACTAACAGGCTTCCTGCCCAAATGACTTATCATTCAAGAACTTATTAAACAAGAGATAACACTAACAACAGCAATCATTTCCACACTATCTCTCCTAGGACTATTCTTCTACCTACGCCTAGCATACTGCTCAACAATCACCCTACCACCAACCCCCTCAAATAAAATAAAACAGTGATTTGCCAAAAACCCAACCAACACCCTAATCCCAACATCCACCTCCCTATCAATCCTACTCCTACCAATCTCCCCTATAATCCTCACCATTACTTAAATGGCCCCCAACCTACGAAAATCCCACCCCCTGCTAAAGATTATAAACCACTCTCTAATTGACCTCCCAACCCCTTCTAACATCTCCGCTTGATGAAACTTCGGATCGCTCCTAGGAATCTGCCTAATAACACAAATCCTAACCGGCCTACTTCTAGCCGCCCATTACACTGCAGACACCACTTTAGCCTTCTCATCAGTAGCCCATACATGCCGAAACGTCCAATATGGGTGATTAATCCGGAACCTCCATGCAAACGGAGCATCCTTCTTCTTCATCTGCATCTACCTCCACATTGCCCGAGGCTTCTACTATGGCTCATATCTATACAAAGAAACCTGAAACACAGGAGTCATCCTATTACTCACCCTTATAGCAACAGCCTTCGTTGGCTACGTCCTCCCATGAGGCCAAATATCATTCTGAGGGGCTACAGTAATCACCAACCTATTCTCTGCCATCCCATACATCGGACAAACCTTAGTAGAATGGGCATGAGGTGGATTCTCTGTAGACAACCCCACCCTAACCCGATTCTTCACCCTACATTTCCTCTTACCATTCACAATCGCAAGCCTAGTCCTTATCCACCTAACCTTCCTTCACGAATCAGGATCAAATAACCCCCTAGGCATTTCCTCAAACTGCGATAAAATTCCATTCCATCCCTACTTCTCCCTAAAAGACCTACTCGGACTCACAATCATAATCCCATCACTCACCACCCTCGCCCTATTCTCCCCCAACCTACTTGGAGACCCAGAAAACTTCACCCCAGCAAACCCCCTAGTAACCCCTCCCCACATTAAACCAGAATGATACTTCCTATTTGCATACGCAATCCTACGCTCCATTCCAAACAAACTCGGAGGAGTGCTAGCCTTAGCCGCCTCAGTACTAATCCTATTCCTATGTCCCCTCCTCCACAAATCTAAACAACGAACTATAGCCTTCCGCCCCGCATCTCAACTTTTATTCTGAACCCTAACCGCCAACTTACTTATCTTGACATGAGTAGGCAGCCAACCAGTAGAACACCCATTCATCATCATCGGCCAACTAGCCTCACTAACCTACTTCACCACCATA?TAATTTTACTCCCCACCATCTCCTCATTAGAAAACAAAATCCTAAAATAA
TRFP1   ?????????????????????????????????????????????????????????????????????????????????????????????????????????????????????????????????????????????????????????????????????????????????????????????????????????????????????????????????????????????????????????????????????????????????????????????????????????????????????????????????????????????????????????????????????????????????????????????????????????????????????????????????????????????????????????????????????????????????????????????????????????????????????????????????????????????????????????????????????????????????????????????????????????????????????????????????????????????????????????????????????????????????????????????????????????????????????????????????????????????????????????????????????????????????????????????????????????????????????????????????????????????????????????????????????????????????????????????????????????????????????????????????????????????????????????????????????????????????????????????????????????????????????????????????????????????????????????????????????????????????ATGGCCCCCAACCTACGAAAATCCCACCCTCTACTAAAAATCATAAACCACTCCCTAATTGACCTCCCAACCCCTTCTAACATCTCCGCCTGATGAAATTTCGGATCACTCCTAGGAATCTGCCTAACGACACAAATCCTAACCGGCCTACTTCTAGCCGCCCACTACACTGCAGACACCACTCTAGCCTTCTCATCAGTAGCCAACACATGCCGAAACGTCCAATACGGATGATTAATCCGAAACCTCCATGCAAACGGAGCATCCTTCTTCTTCATCTGCATCTACCTCCACATTGCTCGAGGATTCTACTACGGCTCATACCTATACAAAGAAACCTGAAACACAGGAGTCATCCTACTACTCACCCTTATAGCAACAGCCTTCGTTGGCTACGTTCTCCCATGAGGCCAAATATCATTCTGA??????????????????????????????????????????????????????????????????????????????????????????????????????????????????????????????????????????????????????????????????????????????????????????????????????????????????????????????????????????????????????????????????????????????????????????????????????????????????????????????????????????????????????????????????????????????????????????????????????????????????????????????????????????????????????????????????????????????????????????????????????????????????????????????????????????????????????????????????????????????????????????????????????????????????????????????????????????????????????????????????????????????????????????????????????????????????????????????????????????
TRFPA2   ATAACCCCACTCGCCAAACTAATCTCCACCACAAGCATCTTATTAGGAACCACAATCACAATCACAAGCAACCATTGAATTACAGCATGAGCAGGACTAGAAATTAACACCCTATCGATCATTCCTCTAATCGCAAAACCCCACCACCCTCGAGCCATTGAAGCAACAACCAAATACTTCCTAGTACAAGCAGCTGCCTCAACATTAATACTCTTCTCAAGCATAATCAACGCATGACACACTGGACAGTGAGACATCACCCAACTCACCTACCCCCCATCATGCCTCATGCTAACAACCGCAATCGCCATCAAGCTAGGCCTAACCCCCTTCCACTTCTGGTTCCCAGAAGTACTTCAAGGATCACCCCTCACCACTGCCCTATTACTCTCAACAATCATAAAATTTCCACCAACCACAATCCTAACCATCACCCACCACTCCCTAAACCATACACTACTCACCTTCATATCCATCATATCCATTGCCCTCGGCGGCTGAATGGGACTAAACCAAACCCAAACCCGAAAAATCATAGCCTTCTCATCAATCTCCCACCTAGGCTGAATAACCATCATCATCGCCTACAACCCAAAACTAACACTACTAACCTTCTACATCTACACCCTAATAACAATACCCATCTTCCTCACTATAAACGCCACCAACACCTTAAAACTATCAACACTAATAACCTCATGAACCAAAACCCCCGCACTCAATACCACCCTCATATTAACACTACTATCATTAGCAGGCCTTCCCCCACTAACAGGCTTCCTACCCAAATGACTTATCATCCAAGAACTCATTAAACAAGAAATAACACTAACAACAGTAATCATTTCCACACTATCCCTCCTAGGGTTATTCTTTTACCTACGCCTAGCATACTGCTCAACAATCACCCTACCACCGACCCCCTCAAATAAAATAAAACAGTGATTTACCAAAAACCCAACCAACACTCTAATCCCAACATCCACCTCCCTATCAATCCTGCTCCTACCAATCTCCCCTATAATCCTCACCATCACTTAAATGGCCCCCAACCTACGAAAATCCCACCCTCTACTAAAAATCATAAACCACTCCCTAATTGACCTCCCAACCCCTTCTAACATCTCCGCCTGATGAAATTTCGGATCACTCCTAGGAATCTGCCTAACGACACAAATCCTAACCGGCCTACTTCTAGCCGCCCACTACACTGCAGACACCACTCTAGCCTTCTCATCAGTAGCCAACACATGCCGAAACGTCCAATACGGATGATTAATCCGAAACCTCCATGCAAACGGAGCATCCTTCTTCTTCATCTGCATCTACCTCCACATTGCTCGAGGATTCTACTACGGCTCATACCTATACAAAGAAACCTGAAACACAGGAGTCATCCTACTACTCACCCTTATAGCAACAGCCTTCGTTGGCTACGTTCTCCCATGAGGCCAAATATCATTCTGAGGGGCTACAGTAATCACCAACCTATTCTCTGCCATCCCGTACATTGGACAAACACTAGTAGAATGAGCATGAGGTGGATTCTCCGTAGACAACCCTACCTTAACCCGATTCTTCACCCTACACTTCCTCCTACCATTCATAATCGCAAGCCTAGTCCTCATCCACCTAGCCTTCCTTCATGAATCAGGATCAAACAATCCCCTAGGCATCTCCTCAAACTGCGATAAAATCCCATTCCATCCCTACTTCTCCCTAAAAGACCTACTCGGACTTACAATCATAATCCCACTACTCACCACCCTCGCCCTATTCTCCCCCAACCTACTCGGAGACCCAGAAAACTTCACCCCAGCAAACCCCCTAGTAACCCCCCCACACATTAAACCAGAATGATACTTCCTATTTGCATATGCAATCTTACGCTCCATTCCAAACAAACTCGGAGGAGTACTGGCCCTAGCTGCCTCAGTACTAATTCTATTCCTATGCCCCTTCCTCCACAAATCTAAACAACGAACCATAGCCTTCCGCCCCGCATCCCAACTATTATTCTGAACCCTAGCCGCTAACCTGTTTATCCTAACATGAGTAGGTAGCCAGCCAGTAGAACACCCATTCATCATCATCGGCCAATTAGCCTCACTAACCTACTTCACCACCATCCTCATTTTACTCCCCACCATCTCCTCATTAGAAAACAAAATCCTAAACTAA
Fy_MFOR123 ATAACCCCACTCGCAAAACTAATCTCTACCACAAGCATCACACTAGGAACCACAATCACAATTACAAGCAACCACTGAATAACAGCATGAGCAGGACTAGAAATCAACACCCTATCAGTCATCCCCATAATTGCAAAACCCCACCATCCCCGAGCTATTGAAGCAACAACCAAATACTTCCTAGTACAAGCAGCCGCCTCAGCACTAATACTCTTCTCAAGCATAATCAACGCATGACACACCGGACAATGAGACATCACCCAACTTACCTACCCCCCATCATGCCTCATACTAACAACCGCAATCGCCATCAAACTAGGCTTAACTCCCTTCCATTTCTGATTCCCAGAAGTACTCCAAGGATCATCCCTCACCACTGCCCTACTACTTTCAACAATCATAAAATTCCCACCAACCACAATCCTAACCATCACACACCATTCACTAAACCACACACTACTCACCTCTATATCCATCATATCCATCGCCCTTGGTGGCTGAATAGGACTAAACCAAACCCAAACTCGAAAAATCATAGCCTTTTCATCAATCTCCCACCTAGGTTGAATAACCATTATCATCGCCTACAACCCAAAACTAACACTACTAACCTTCTACATTTACACCCTGATAACAGCACCCATTTTCCTCACCATAAACACCACCAACACCTTAAAACTATCAACACTAATAACCTCATGAACCAAAACCCCCATACTCAACACCACCCTCATACTAACGCTTCTCTCACTAGCAGGTCTTCCCCCACTAACAGGCTTCCTACCCAAATGACTCATCATCCAAGAACTCATCAAACAAGAGATAACACCAACAACAGTAATCATTTCCACACTATCACTCCTAGGATTATTCTTCTACCTACGCCTAGCATACTGCTCAACAATCACCCTGCCACCAGCCCCCTCAAACAAGATAAAACAGTGATCTACCAAAAACCCAACCAACACCCTAATCCCAACATCTACCTCCCTAGCAATCCTACTCCTACCAATCTCCCCTATAATCCTCACCATCACTTAAATGGCCCCCAACCTACGAAAATCCCACCCTCTACTAAAAATCATAAACCACTCCCTAATTGACCTCCCAACCCCCTCAAACATCTCCACCTGATGAAACTTCGGATCACTCCTAGGAATCTGCCTAATAACACAAATCCTAACCGGCCTACTCCTGGCCGCCCATTACACTGCAGACACCACCCTAGCCTTCTCATCAGTAGCCAGCACATGCCGAAACGTCCAATACGGATGGTTAATCCGAAACCTCCATGCAAACGGAGCATCCTTCTTCTTCATCTGCATCTACCTCCACATTGCCCGAGGCTTCTACTACGGCTCATACCTGTACAAAGAAACCTGAAACACAGGAGTCATCCTACTACTTACCCTCATAGCAACAGCCTTCGTTGGCTACGTTCTCCCATGAGGACAAATATCATTCTGAGGGGCTACAGTAATCACCAACCTATTCTCTGCTATCCCGTACATTGGACAAACCCTAGTAGAATGAGCATGAGGTGGATTCTCCGTAGACAACCCCACCCTAACCCGATTCTTCACCCTACACTTCCTCCTACCATTCATAATCACAAGCCTAGCCTTTATCCACCTAACCTTCCTTCACGAATCAGGATCAAACAATCCCCTAGGCATTTCCTCAAACTGCGATAAAATCCCATTCCACCCCTACTTCTCCCTAAAAGACCTACTTGGATTTACTGTCATAATCCCATCACTCACCACCCTCGCCCTATTCTCCCCCAACCTACTTGGAGACCCAGAAAACTTTACCCCAGCAAACCCCCTAGTAACCCCCCCACACATTAAACCAGAATGGTACTTCCTATTTGCATACGCAATCCTACGTTCCATTCCAAACAAACTCGGAGGAGTATTGGCCCTAGCCGCCTCAGTGCTAATTCTATTCCTATGCCCATTCCTCCATAAATCTAAACAGCGAACCATAGCCTTCCGCCCCGCATCCCAACTTCTATTCTGAACCCTAACCGCCAACCTATTTATCCTAACATGAGTCGGCAGCCAACCAGTAGAACACCCATTCATCATCATCGGCCAATTAGCCTCACTAACCTACTTCACCACCATCCTAATCCTACTCCCCACCATCTCCTCACTAGAAAACAAAATCCTAAACTAA
Fy_SAR7905 ATAACCCCACTCGCAAAACTAATCTCTACCACAAGCATCACACTAGGAACCACAATCACAATTACAAGCAACCACTGAATAACAGCATGAGCAGGACTAGAAATCAACACCCTATCAGTCATCCCCATAATTGCAAAACCCCACCATCCCCGAGCTATTGAAGCAACAACCAAATACTTCCTAGTACAAGCAGCCGCCTCAGCACTAATACTCTTCTCAAGCATAATCAACGCATGACACACCGGACAATGAGACATCACCCAACTTACCTACCCCCCATCATGCCTCATACTAACAACCGCAATCGCCATCAAACTAGGCTTAACTCCCTTCCATTTCTGATTCCCAGAAGTACTCCAAGGATCATCCCTCACCACTGCCCTACTACTTTCAACAATCATAAAATTCCCACCAACCACAATCCTAACCATCACACACCATTCACTAAACCACACACTACTCACCTCTATATCCATCATATCCATCGCCCTTGGTGGCTGAATAGGACTAAACCAAACCCAAACTCGAAAAATCATAGCCTTTTCATCAATCTCCCACCTAGGTTGAATAACCATTATCATCGCCTACAACCCAAAACTAACACTACTAACCTTCTACATTTACACCCTGATAACAGCACCCATTTTCCTCACCATAAACACCACCAACACCTTAAAACTATCAACACTAATAACCTCATGAACCAAAACCCCCATACTCAACACCACCCTCATACTAACGCTTCTCTCACTAGCAGGTCTTCCCCCACTAACAGGCTTCCTACCCAAATGACTCATCATCCAAGAACTCATCAAACAAGAGATAACACCAACAACAGTAATCATTTCCACACTATCACTCCTAGGATTATTCTTCTACCTACGCCTAGCATACTGCTCAACAATCACCCTGCCACCAGCCCCCTCAAACAAGATAAAACAGTGATCTACCAAAAACCCAACCAACACCCTAATCCCAACATCTACCTCCCTAGCAATCCTACTCCTACCAATCTCCCCTATAATCCTCACCATCACTTAAATGGCCCCCAACCTACGAAAATCCCACCCTCTACTAAAAATCATAAACCACTCCCTAATTGACCTCCCAACCCCCTCAAACATCTCCACCTGATGAAACTTCGGATCACTCCTAGGAATCTGCCTAATAACACAAATCCTAACCGGCCTACTCCTGGCCGCCCATTACACTGCAGACACCACCCTAGCCTTCTCATCAGTAGCCAGCACATGCCGAAACGTCCAATACGGATGGTTAATCCGAAACCTCCATGCAAACGGAGCATCCTTCTTCTTCATCTGCATCTACCTCCACATTGCCCGAGGCTTCTACTACGGCTCATACCTGTACAAAGAAACCTGAAACACAGGAGTCATCCTACTACTTACCCTCATAGCAACAGCCTTCGTTGGCTACGTTCTCCCATGAGGACAAATATCATTCTGAGGGGCTACAGTAATCACCAACCTATTCTCTGCTATCCCGTACATTGGACAAACCCTAGTAGAATGAGCATGAGGTGGATTCTCCGTAGACAACCCCACCCTAACCCGATTCTTCACCCTACACTTCCTCCTACCATTCATAATCACAAGCCTAGCCTTTATCCACCTAACCTTCCTTCACGAATCAGGATCAAACAATCCCCTAGGCATTTCCTCAAACTGCGATAAAATCCCATTCCACCCCTACTTCTCCCTAAAAGACCTACTTGGATTTACTGTCATAATCCCATCACTCACCACCCTCGCCCTATTCTCCCCCAACCTACTTGGAGACCCAGAAAACTTTACCCCAGCAAACCCCCTAGTAACCCCCCCACACATTAAACCAGAATGGTACTTCCTATTTGCATACGCAATCCTACGTTCCATTCCAAACAAACTCGGAGGAGTATTGGCCCTAGCCGCCTCAGTGCTAATTCTATTCCTATGCCCATTCCTCCATAAATCTAAACAGCGAACCATAGCCTTCCGCCCCGCATCCCAACTTCTATTCTGAACCCTAACCGCCAACCTATTTATCCTAACATGAGTCGGCAGCCAACCAGTAGAACACCCATTCATCATCATCGGCCAATTAGCCTCACTAACCTACTTCACCACCATCCTAATCCTACTCCCCACCATCTCCTCACTAGAAAACAAAATCCTAAACTAA
Fse_ML674  ATAACCCCACTCGCAAAACTAATCTCCATCACAAGCATCACATTAGGGACCACAGTCACAATCACAAGCAACCACTGAATAACAGCATGAGCCGGACTAGAAATCAACACCCTATCAATCATCCCCCTAATCGCAAAACCCCACCACCCTCGAGCCATTGAAGCAACAACCAAGTACTTCTTAGTACAAGCAGTTGCCTCAGCATTAATACTCTTCTCAAGCATAGTCAACGCATGACACACCGGACAATGAGACATCACCCAACTCACCTACCCCCCATCATGCCTCACACTAACAACCGCAATCGCCATCAAACTAGGCTTAACCCCATTTCACTTCTGATTCCCAGAAGTACTCCAAGGATCATCCCTCACCACCGCCCTGCTACTTTCAACAATCATAAAATTCCCACCAACCACAATCCTTACTATCACACACCACTCACTTAACTACACACTACTCACCTCAATATCTATCATATCCATCGCCCTTGGTGGTTGAATAGGGCTTAACCAAACCCAAACCCGAAAGATCATAGCTTTTTCATCAATCTCCCACCTAGGCTGAATAACCATTATCATCACCTACAGCCCAAAACTAACACTACTAACCTTCTACATCTATACCCTAATAACAGTACCCATCTTCCTCACCATAAACACCACTAACACTTTAAAGCTATCAACACTAATAACCTCATGAACCAAAACCCCCATGCTCAACACCACCCTCATACTAACACTACTATCACTAGCAGGCCTTCCCCCACTGACAGGCTTCCTACCCAAATGACTCATCATCCAAGAACTCATCAAACAAGAAATAACACTAACAACAGTAATTATCTCCACACTATCACTCCTAGGGCTATTCTTCTACTTACGCCTGGCATACTGCTCAACAATCACCCTACCACCAAACCCTTCAAACAAAATAAAACAGTGATCTACCAAAAACCCAACCAACACCCTAATCTCAACATCCACATCCCTATCAATCCTGCTCCTACCAACCTCCCCCATAATCCTCACCATCACTTAAATGGCCCCCAACCTCCGAAAATCCCACCCCCTACTAAAAATTATAAACCACTCTCTAATTGACCTACCAACCCCCTCAAACATCTCCGCCTGATGAAACTTCGGGTCACTCCTTGGAATCTGCCTAATAACACAAATCCTGACCGGCCTACTCCTAGCCGCCCACTACACTGCAGACACCACCCTAGCCTTCTCATCAGTGGCCAACACATGCCGAAATGTTCAATACGGATGACTAATCCGAAACCTCCATGCAAATGGAGCATCCCTCTTCTTCATTTGCATCTACCTCCACATTGCTCGAGGCTTCTACTACGGCTCATACCTGTATAAAGAAACCTGAAACACAGGGGTCATCCTACTACTCACCCTTATAGCAACAGCCTTCGTTGGCTACGTCCTTCCATGAGGCCAAATATCATTCTGAGGGGCTACAGTAATCACCAACCTATTCTCTGCCATCCCATACATCGGACAAACCTTAGTAGAATGAGCATGAGGTGGATTCTCCGTAGACAACCCCACCCTTACCCGATTCTTCACCCTACACTTCCTCCTGCCATTCATAATCACAAGTCTAGCCCTCATCCACCTAACCTTCCTTCATGAGTCAGGGTCAAACAACCCCCTAGGCATCTCCTCAAACTGTGACAAAATCCCATTCCACCCCTACTTCTCCCTAAAAGACCTGCTCGGATTCATAATCGCAATCCCATCACTCACCACCCTCGCCCTATTCTCACCCAACCTGCTTGGAGACCCAGAAAACTTTACCCCGGCAAATCCCCTAGTAACCCCCCCACACATTAAACCAGAATGATACTTCCTATTCGCATACGCAATCCTACGCTCTATTCCAAACAAACTCGGAGGGGTATTGGCCCTAGCCGCCTCAGTACTAATCCTACTCCTATGCCCCCTCCTCCATAAATCCAAACAACGGACTATAGCCTTCCGCCCCGCATCTCAACTCCTATTCTGAACCCTAGCCGCTAACCTATTTATCCTAACATGAGTAGGTAGCCAACCAGTAGAGCACCCATTCATCATCATCGGCCAATTAGCCTCACTAACCTACTTCACCATCATTCTACTTCTACTCCCCACTATCTCCTCACTAGAGAACAAAATCCTAAACTAA
Fss_26318  ATAACCCCACTCGCAAAGCTAATCTCCATCACAAGCATCACATTAGGGACCACGATCACAATCACAAGCAACCACTGAATAACAGCATGAGCTGGACTAGAAATCAACACCCTATCAATCATCCCCCTAATCGCAAAACCCCACCACCCCCGAGCCATTGAAGCAACAACCAAATACTTCCTAGTACAAGCAGTTGCCTCAGCATTAATACTCTTCTCAAGCATAGTCAACGCATGACACACCGGACAATGAGACATCACCCAACTCACCTACCCCCCATCATGCCTCACACTAACAACCGCAATCGCTATCAAACTAGGCTTAACCCCATTTCACTTCTGATTCCCAGAAGTCCTCCAAGGATCATCCCTCACCACCGCCCTGCTACTTTCAACAATCATAAAATTCCCACCAACCACAATCCTTACTATCACTCACCATTCACTTAACTACACACTACTCACCTCAATATCTATCATATCCATCGCCCTTGGCGGCTGAATGGGACTTAACCAAACCCAAACCCGAAAGATCATAGCTTTTTCATCAATCTCCCACCTGGGCTGAATAACCATTATCATTGCCTACAACCCAAAACTAACACTACTAACCTTCTACATTTACACCCTAATAACAGCACCCATCTTCCTCACCATAAACACCACTAACACTTTAAAGCTATCAACACTAATAACCTCATGAACCAAAACCCCCATGCTCAACACCACCCTCATACTAACATTACTATCACTAGCAGGCCTTCCCCCACTGACAGGCTTCCTACCCAAATGACTCATCATCCAAGAACTCATCAAACAAGAAATAACACTAACAACAGTAATTATCTCCACACTATCACTCCTAGGACTATTCTTCTACTTACGCCTAGCATATTGCTCAACAATCACCCTACCACCAAACCCCTCAAACAAAATAAAACAGTGATCTACCAAAAACCCAACCAACACCCTAATCTCAACATCCACATCCCTATCAATCCTGCTCCTACCAACCTCCCCTATAATCCTCACCATCACTTAAATGGCCCCCAATCTCCGAAAATCCCACCCCCTACTAAAAATTATAAACCACTCCCTAATTGACCTACCAACCCCCTCAAACATCTCTGCCTGATGAAACTTCGGGTCACTCCTAGGAATCTGCCTAATAACACAAATCCTAACCGGCCTACTCCTAGCCGCCCACTACACTGCAGACACCACCCTAGCCTTCTCATCAGTGGCCAACACATGCCGAAATGTCCAATACGGATGACTAATTCGAAACCTCCATGCAAATGGAGCATCCCTCTTCTTCATTTGCATCTACCTCCACATTGCTCGAGGCTTCTACTACGGCTCATACTTGTATAAAGAAACCTGAAACACAGGGGTCATCCTACTACTCGCCCTCATAGCAACAGCCTTCGTTGGCTACGTCCTTCCATGAGGCCAAATATCATTCTGAGGGGCTACAGTAATCACCAACCTATTCTCTGCCATCCCATACATCGGACAAACTTTAGTAGAATGAGCATGAGGCGGATTCTCCGTAGACAACCCCACCCTTACCCGATTTTTCACCCTACACTTCCTCCTGCCATTCATAATCACAAGTCTAGCCCTCATCCACCTAACCTTCCTTCACGAATCAGGATCAAACAACCCCCTAGGCATCTCCTCAAACTGTGACAAAATCCCATTCCACCCCTACTTCTCCCTAAAAGACCTGCTCGGATTCATAATCGCAATCCCATCACTCACCACCCTCGCCCTATTCTCACCCAACCTACTTGGAGACCCAGAAAACTTTACCCCAGCAAATCCCCTAGTAACCCCCCCACACATTAAACCAGAATGATACTTCCTATTCGCGTACGCAATCCTACGCTCTATCCCAAACAAACTTGGAGGGGTATTGGCCTTAGCCGCCTCAGTATTAATCCTACTCCTATGTCCTCTACTCCATAAATCCAAACAACGGACAATAGCCTTCCGCCCCGCATCCCAACTCCTGTTCTGAACCCTGGCCGCTAACCTATTTATCCTAACATGAGTAGGTAGCCAACCAGTAGAGCACCCATTTATCATCATCGGCCAATTAGCCTCACTAACCTACTTCACCATCATTCTACTCCTACTCCCCACCATCTCCTCACTAGAGAACAAAATTCTAAACTAA
16620      ATAACC??ACTCACTAAACTAATCTCCACCACAGGCATCACATTAGGAACTACAATAACAATCACAAGCAACCACTGAATCACAGCATGAGCAGGACTAGAAATCAACACCCTATCAATCATCCCTCTAATTGCAAAACCCCACCACCCCCGAGCCATTGAAGCAACAACCAAGTATTTCCTAGTACAAGCAGCTGCCTCAGCATTAATACTCTTCTCAAGTATAATTAACGCATGACACACCGGACAATGAGACATCACCCAACTCACCTACACCCCATCATGCCTCATACTAACAACCGCAATCGCCATCAAACTAGGCCTAACCCCTTTCCACTTCTGATTCCCAGAAGTACTCCAAGGATCATCCCTCCCCACTGCCCTATTACTCTCAACAGCCATAAAATTCCCACCAACCACAATCCTAACTATCACACACCATTCACTAAACCACACCCTACTCACCTCCATATCCATCATATCAATTGCCCTTGGCGGCTGAATAGGACTAAACCAAACCCAAACCCGAAAAATCATAGCCTTTTCATCAATCTCCCACCTAGGCTGAATAACCATCATCATCGCCTACAACCCAAAACTAACACTACTAACCTTCTACATCTACACCCTAATAACAACACCCATCTTCCTCACCATAAACACCACAAACACCTTAAAACTATCAACACTAATAACCTCATGAACCAAAACCCCCACACTCAACACCACCCTCATACTAACACTACTGTCATTAGCAGGCCTTCCCCCACTAACAGGCTTCCTGCCCAAATGACTTATCATTCAAGAACTTATTAAACAAGAGATAACACTAACAACAGCAATCATTTCCACACTATCTCTCCTAGGACTATTCTTCTACCTACGCCTAGCATACTGCTCAACAATCACCCTACCACCAACCCCCTCAAGCAAAATAAAACAGTGATTTACCAAAAACCCAACCAACACCCTAATCCCAACATCCACCTCCCTATCAATCCTACTCCTACCAATCTCCCCTATAATCCTCACCATTACTTAAATGGCCCCCAACCTACGAAAATCCCACCCCCTACTAAAGATTATAAACCACTCTCTAATTGACCTCCCAACCCCTTCTAACATCTCCGCTTGATGAAACTTCGGATCGCTCCTAGGAATCTGCCTAATAACACAAATCCTAACCGGCCTACTTCTAGCCGCCCATTACACTGCAGACACCACTTTAGCCTTCTCATCAGTAGCCAATACATGCCGAAACGTCCAATATGGGTGATTAATCCGGAACCTCCATGCAAACGGAGCATCCTTCTTCTTCATCTGCATCTACCTCCACATTGCCCGAGGCTTCTACTATGGCTCATATCTATACAAAGAAACCTGAAACACAGGAGTCATCCTATTACTCACCCTTATAGCAACAGCCTTCGTTGGCTACGTCCTCCCATGAGGCCAAATATCATTCTGAGGGGCTACAGTAATCACCAACCTATTCTCTGCCATCCCATACATCGGACAAACCTTAGTAGAATGGGCATGAGGTGGATTCTCTGTAGACAACCCCACCCTAACCCGATTCTTCACCTTACACTTCCTCTTACCATTCATAATCGCAAGCCTAGTCCTTATCCACCTAACCTTCCTTCACGAATCAGGATCAAATAACCCCCTAGGCATTTCCTCAAACTGCGATAAAATTCCATTCCATCCCTACTTCTCCCTAAAAGACCTACTCGGACTCACAATCATAATCCCATCACTCACCACCCTCGCCCTATTCTCCCCCAACCTACTTGGAGACCCAGAAAACTTCACCCCAGCAAACCCCCTAGTAACCCCTCCCCACATTAAACCAGAATGATACTTCCTATTTGCATACGCAATCCTACGCTCCATTCCAAACAAACTCGGAGGAGTACTAGCCTTAGCCGCCTCAGTACTAATCCTATTCCTATGTCCCCTCCTCCACAAATCTAAACAACGAACTATAGCCTTCCGCCCCGCATCTCAACTTTTATTCTGAACCCTAACCGCCAACTTACTTATCTTAACATGAGTAGGCAGCCAACCAGTAGAACACCCATTCATCATCATCGGCCAACTAGCCTCACTAACCTACTTCACCACCATCCTAATTTTACTCCCCACCATCTCCTCATTAGAAAACAAAATCCTAAAATAA
16621      ATAACCCCACTCACTAAACTAATCTCCACCACAGGCATCACATTAGGAACTACAATAACAATCACAAGCAACCACTGAATCACAGCATGAGCAGGACTAGAAATCAACACCCTATCAATCATCCCTCTAATTGCAAAACCCCACCACCCCCGAGCCATTGAAGCAACAACCAAGTATTTCCTAGTACAAGCAGCTGCCTCAGCATTAATACTCTTCTCAAGTATAATTAACGCATGACACACCGGACAATGAGACATCACCCAACTCACCTACACCCCATCATGCCTCATACTAACAACCGCAATCGCCATCAAACTAGGCCTAACCCCTTTCCACTTCTGATTCCCAGAAGTACTCCAAGGATCATCCCTCCCCACTGCCCTATTACTCTCAACAGCCATAAAATTCCCACCAACCACAATCCTAACTATCACACACCATTCACTAAACCACACCCTACTCACCTCCATATCCATCATATCAATTGCCCTTGGCGGCTGAATAGGACTAAACCAAACCCAAACCCGAAAAATCATAGCCTTTTCATCAATCTCCCACCTAGGCTGAATAACCATCATCATCGCCTACAACCCAAAACTAACACTACTAACCTTCTACATCTACACCCTAATAACAACACCCATCTTCCTCACCATAAACACCACAAACACCTTAAAACTATCAACACTAATAACCTCATGAACCAAAACCCCCACACTCAACACCACCCTCATACTAACACTACTGTCATTAGCAGGCCTTCCCCCACTAACAGGCTTCCTGCCCAAATGACTTATCATTCAAGAACTTATTAAACAAGAGATAACACTAACAACAGCAATCATTTCCACACTATCTCTCCTAGGACTATTCTTCTACCTACGCCTAGCATACTGCTCAACAATCACCCTACCACCAACCCCCTCAAGCAAAATAAAACAGTGATTTACCAAAAACCCAACCAACACCCTAATCCCAACATCCACCTCCCTATCAATCCTACTCCTACCAATCTCCCCTATAATCCTCACCATTACTTAA???????????????????????????????????????????????????????????????????????????????????????????????????????????????????????????????????????????????????????????????????????????????????????????????????????????????????????????????????????????????????????????????????????????????????????????????????????????????????????????????????????????????????????????????????????????????????????????????????????????CGTCCTCCCATGAGGCCAAATATCATTCTGAGGGGCTACAGTAATCACCAACCTATTCTCTGCCATCCCATACATCGGACAAACCTTAGTAGAATGGGCATGAGGTGGATTCTCTGTAGACAACCCCACCCTAACCCGATTCTTCACCTTACACTTCCTCTTACCATTCATAATCGCAAGCCTAGTCCTTATCCACCTAACCTTCCTTCACGAATCAGGATCAAATAACCCCCTAGGCATTTCCTCAAACTGCGATAAAATTCCATTCCATCCCTACTTCTCCCTAAAAGACCTACTCGGACTCACAATCATAATCCCATCACTCACCACCCTCGCCCTATTCTCCCCCAACCTACTTGGAGACCCAGAAAACTTCACCCCAGCAAACCCCCTAGTAACCCCTCCCCACATTAAACCAGAATGATACTTCCTATTTGCATACGCAATCCTACGCTCCATTCCAAACAAACTCGGAGGAGTACTAGCCTTAGCCGCCTCAGTACTAATCCTATTCCTATGTCCCCTCCTCCACAAATCTAAACAACGAACTATAGCCTTCCGCCCCGCATCTCAACTTTTATTCTGAACCCTAACCGCCAACTTACTTATCTTAACATGAGTAGGCAGCCAACCAGTAGAACACCCATTCATCATCATCGGCCAACTAGCCTCACTAACCTACTTCACCACCATCCTAATTTTACTCCCCACCATCTCCTCATTAGAAAACAAAATCCTAAAATAA
16622      ATAACCCCACTCACTAAACTAATCTCCACCACAGGCATCACATTAGGAACTACAATAACAATCACAAGCAACCACTGAATCACAGCATGAGCAGGACTAGAAATCAACACCCTATCAATCATCCCTCTAATTGCAAAACCCCACCACCCCCGAGCCATTGAAGCAACAACCAAGTATTTCCTAGTACAAGCAGCTGCCTCAGCATTAATACTCTTCTCAAGTATAATTAACGCATGACACACCGGACAATGAGACATCACCCAACTCACCTACACCCCATCATGCCTCATACTAACAACCGCAATCGCCATCAAACTAGGCCTAACCCCTTTCCACTTCTGATTCCCAGAAGTACTCCAAGGATCATCCCTCCCCACTGCCCTATTACTCTCAACAGCCATAAAATTCCCACCAACCACAATCCTAACTATCACACACCATTCACTAAACCACACCCTACTCACCTCCATATCCATCATATCAATTGCCCTTGGCGGCTGAATAGGA?T?AACCAAA?CC?AA?C?GAAAAAT??TAGCCTTTTCATCAATCTCCCACCTAGGCTGAATAACCATCATCATCGCCTACAACCCAAAACTAACACTACTAACCTTCTACATCTACACCCTAATAACAACACCCATCTTCCTCACCATAAACACCACAAACACCTTAAAACTATCAACACTAATAACCTCATGAACCAAAACCCCCACACTCAACACCACCCTCATACTAACACTACTGTCATTAGCAGGCCTTCCCCCACTAACAGGCTTCCTGCCCAAATGACTTATCATTCAAGAACTTATTAAACAAGAGATAACACTAACAACAGCAATCATTTCCACACTATCTCTCCTAGGACTATTCTTCTACCTACGCCTAGCATACTGCTCAACAATCACCCTACCACCAACCCCCTCAAGCAAAATAAAACAGTGATTTACCAAAAACCCAACCAACACCCTAATCCCAACATCCACCTCCCTATCAATCCTACTCCTACCAATCTCCCCTATAATCCTCACCATTACTTAAATGGCCCCCAACCTACGAAAATCCCACCCCCTACTAAAGATTATAAACCACTCTCTAATTGACCTCCCAACCCCTTCTAACATCTCCGCTTGATGAAACTTCGGATCGCTCCTAGGAATCTGCCTAATAACACAAATCCTAACCGGCCTACTTCTAGCCGCCCATTACACTGCAGACACCACTTTAGCCTTCTCATCAGTAGCCAATACATGCCGAAACGTCCAATATGGGTGATTAATCCGGAACCTCCATGCAAACGGAGCATCCTTCTTCTTCATCTGCATCTACCTCCACATTGCCCGAGGCTTCTACTATGGCTCATATCTATACAAAGAAACCTGAAACACAGGAGTCATCCTATTACTCACCCTTATAGCAACAGCCTTCGTTGGCTACGTCCTCCCATGAGGCCAAATATCATTCTGAGGGGCTACAGTAATCACCAACCTATTCTCTGCCATCCCATACATCGGACAAACCTTAGTAGAATGGGCATGAGGTGGATTCTCTGTAGACAACCCCACCCTAACCCGATTCTTCACCTTACACTTCCTCTTACCATTCATAATCGCAAGCCTAGTCCTTATCCACCTAACCTTCCTTCACGAATCAGGATCAAATAACCCCCTAGGCATTTCCTCAAACTGCGATAAAATTCCATTCCATCCCTACTTCTCCCTAAAAGACCTACTCGGACTCACAATCATAATCCCATCACTCACCACCCTCGCCCTATTCTCCCCCAACCTACTTGGAGACCCAGAAAACTTCACCCCAGCAAACCCCCTAGTAACCCCTCCCCACATTAAACCAGAATGATACTTCCTATTTGCATACGCAATCCTACGCTCCATTCCAAACAAACTCGGAGGAGTACTAGCCTTAGCCGCCTCAGTACTAATCCTATTCCTATGTCCCCTCCTCCACAAATCTAAACAACGAACTATAGCCTTCCGCCCCGCATCTCAACTTTTATTCTGAACCCTAACCGCCAACTTACTTATCTTAACATGAGTAGGCAGCCAACCAGTAGAACACCCATTCATCATCATCGGCCAACTAGCCTCACTAACCTACTTCACCACCATCCTAATTTTACTCCCCACCATCTCCTCATTAGAAAACAAAATCCTAAAATAA


;
end;
