# Supplementary material for: A latitudinal phylogeographic diversity gradient in birds
Source: PLoS Biol. 2017 Apr 13;15(4):e2001073. doi: 10.1371/journal.pbio.2001073 (PMC5390966; doi:10.1371/journal.pbio.2001073)
Supplement: S1 Data — (ZIP) [file pbio.2001073.s015.zip › S1_Data/Geothlypis-tolmiei.nex]

#NEXUS

BEGIN DATA;
	DIMENSIONS  NTAX=19 NCHAR=1041;
	FORMAT DATATYPE = DNA GAP = - MISSING = ?;
	MATRIX
	OR_Wallowa_CAH306       ATAAACCCCCAAGCAAATCTAATTTTCATCACCAGCCTACTCCTAGGAACGACCATTACCATCTCAAGCAACCATTGAGTCATGGCCTGAACCGGCCTTGAAATCAACACGCTTGCCATCCTCCCACTAATCTCAAAATCCCACCACCCACGAGCCATTGAAGCTGCCACTAAATACTTCCTTACCCAAGCAGCTGCCTCCGCCCTAGTTCTATTCTCCAGCATAACCAATGCATGACACACTGGACAGTGAGACATCACCCAGCTCACTCATCCAACATCCTCCCTAATCCTTACCTCAGCAATCGCAATAAAACTGGGACTAGTACCATTCCACTTCTGATTCCCAGAAGTACTCCAAGGCTCCCCCTTAACCACTGGCCTTCTTTTATCAACCATCATAAAACTCCCCCCGATCACACTGCTTTATATAACAGCCCCCTCATTAAACCCCACCCTACTAACTACCCTAGCCATCCTCTCAACAGCCCTGGGAGGATGGATGGGCCTCAACCAAACACAAGTCCGAAAGATCCTAGCCTTCTCTTCCATTTCTCACCTAGGTTGAATGGCAATCATTATCATCTACAACCCCAAACTCACCCTCCTTAACTTCTACCTGTACGCCATGATAACCGCAACTGTCTTCCTGACCCTAAACACAATCAAAGTACTAAAACTATCAACCCTCATAACTGCATGAACCAAAATCCCATCCTTAAACGCAATACTACTTCTAACCTTACTCTCCCTTGCAGGCCTCCCTCCCCTAACGGGATTCCTACCCAAGTGACTCATTATTCAAGAATTAACCAAACAAGACATGGCTCCAGCAGCCACACTTATCTCCCTCCTCTCTCTACTGAGCCTATTCTTCTATCTTCGACTTGCATACTGCACAACTATTACACTTCCCCCACACACTACAAATCACATGAAGCAATGACGTACCAACAAATCAACTCACATCACAATCGCTATCTTAACCACCATGTCCGTCATACTTCTCCCTATCTCCCCCATAATCCTCACCATTGTTTAA
	NV_Nye_GAV2264          ATAAACCCCCAAGCAAATCTAATTTTCATCACCAGCCTACTCCTAGGAACGACCATTACCATCTCAAGCAACCATTGAGTCATGGCCTGAACCGGCCTTGAAATCAACACGCTTGCCATCCTCCCACTAATCTCAAAATCCCACCACCCACGAGCCATTGAAGCTGCCACTAAATACTTCCTTACCCAAGCAGCTGCCTCCGCCCTAGTTCTATTCTCCAGCATAACCAATGCATGACACACTGGACAGTGAGACATCACCCAGCTCACTCATCCAACATCCTCCCTAATCCTTACCTCAGCAATCGCAATAAAACTGGGACTAGTACCATTCCACTTCTGATTCCCAGAAGTACTCCAAGGCTCCCCCTTAACCACTGGCCTTCTTTTATCAACCATCATAAAACTCCCCCCGATCACACTGCTTTATATAACAGCCCCCTCATTAAACCCCACCCTACTAACTACCCTAGCCATCCTCTCAACAGCCCTGGGAGGATGGATGGGCCTCAACCAAACACAAGTCCGAAAGATCCTAGCCTTCTCTTCCATTTCTCACCTAGGTTGAATGGCAATCATTATCATCTACAACCCCAAACTCACCCTCCTTAACTTCTACCTGTACGCCATGATAACCGCAACTGTCTTCCTGACCCTAAACACAATCAAAGTACTAAAACTATCAACCCTCATAACTGCATGAACCAAAATCCCATCCTTAAACGCAATACTACTTCTAACCTTACTCTCCCTTGCAGGCCTCCCTCCCCTAACGGGATTCCTACCCAAGTGACTCATTATTCAAGAATTAACCAAACAAGACATGGCTCCAGCAGCCACACTTATCTCCCTCCTCTCTCTACTGAGCCTATTCTTCTATCTTCGACTTGCATACTGCACAACTATTACACTTCCCCCACACACTACAAATCACATGAAGCAATGACGTACCAACAAATCAACTCACATCACAATCGCTATCTTAACCACCATGTCCGTCATACTTCTCCCTATCTCCCCCATAATCCTCACCATTGTTTAA
	NM_Lincoln_JK04_584     ATAAACCCCCAAGCAAATCTAATTTTCATCACCAGCCTACTCCTAGGAACGACCATTACCATCTCAAGCAACCATTGAGTCATGGCCTGAACCGGCCTTGAAATCAACACGCTTGCCATCCTCCCACTAATCTCAAAATCCCACCACCCACGAGCCATTGAAGCTGCCACTAAATACTTCCTTACCCAAGCAGCTGCCTCCGCCCTAGTTCTATTCTCCAGCATAACCAATGCATGACACACTGGACAGTGAGACATCACCCAGCTCACTCATCCAACATCCTCCCTAATCCTTACCTCAGCAATCGCAATAAAACTGGGACTAGTACCATTCCACTTCTGATTCCCAGAAGTACTCCAAGGCTCCCCCTTAACCACTGGCCTTCTTTTATCAACCATCATAAAACTCCCCCCGATCACACTGCTTTATATAACAGCCCCCTCATTAAACCCCACCCTACTAACTACCCTAGCCATCCTCTCAACAGCCCTGGGAGGATGGATGGGCCTCAACCAAACACAAGTCCGAAAGATCCTAGCCTTCTCTTCCATTTCTCACCTAGGTTGAATGGCAATCATTATCATCTACAACCCCAAACTCACCCTCCTTAACTTCTACCTGTACGCCATGATAACCGCAACTGTCTTCCTGACCCTAAACACAATCAAAGTACTAAAACTATCAACCCTCATAACTGCATGAACCAAAATCCCATCCTTAAACGCAATACTACTTCTAACCTTACTCTCCCTTGCAGGCCTCCCTCCCCTAACGGGATTCCTACCCAAGTGACTCATTATTCAAGAATTAACCAAACAAGACATGGCTCCAGCAGCCACACTTATCTCCCTCCTCTCTCTACTGAGCCTATTCTTCTATCTTCGACTTGCATACTGCACAACTATTACACTTCCCCCACACACTACAAATCACATGAAGCAATGACGTACCAACAAATCAACTCACATCACAATCGCTATCTTAACCACCATGTCCGTCATACTTCTCCCTATCTCCCCCATAATCCTCACCATTGTTTAA
	OR_Linn_JK06_729        ATAAACCCCCAAGCAAATCTAATTTTCATCACCAGCCTACTCCTAGGAACGACCATTACCATCTCAAGCAACCATTGAGTCATGGCCTGAACCGGCCTTGAAATCAACACGCTTGCCATCCTCCCACTAATCTCAAAATCCCACCACCCACGAGCCATTGAAGCTGCCACTAAATACTTCCTTACCCAAGCAGCTGCCTCCGCCCTAGTTCTATTCTCCAGCATAACCAATGCATGACACACTGGACAGTGAGACATCACCCAGCTCACTCATCCAACATCCTCCCTAATCCTTACCTCAGCAATCGCAATAAAACTGGGACTAGTACCATTCCACTTCTGATTCCCAGAAGTACTCCAAGGCTCCCCCTTAACCACTGGCCTTCTTTTATCAACCATCATAAAACTCCCCCCGATCACACTGCTTTATATAACAGCCCCCTCATTAAACCCCACCCTACTAACTACCCTAGCCATCCTCTCAACAGCCCTGGGAGGATGGATGGGCCTCAACCAAACACAAGTCCGAAAGATCCTAGCCTTCTCTTCCATTTCTCACCTAGGTTGAATGGCAATCATTATCATCTACAACCCCAAACTCACCCTCCTTAACTTCTACCTGTACGCCATGATAACCGCAACTGTCTTCCTGACCCTAAACACAATCAAAGTACTAAAACTATCAACCCTCATAACTGCATGAACCAAAATCCCATCCTTAAACGCAATACTACTTCTAACCTTACTCTCCCTTGCAGGCCTCCCTCCCCTAACGGGATTCCTACCCAAGTGACTCATTATTCAAGAATTAACCAAACAAGACATGGCTCCAGCAGCCACACTTATCTCCCTCCTCTCTCTACTGAGCCTATTCTTCTATCTTCGACTTGCATACTGCACAACTATTACACTTCCCCCACACACTACAAATCACATGAAGCAATGACGTACCAACAAATCAACTCACATCACAATCGCTATCTTAACCACCATGTCCGTCATACTTCTCCCTATCTCCCCCATAATCCTCACCATTGTTTAA
	OR_Linn_JK06_730        ATAAACCCCCAAGCAAATCTAATTTTCATCACCAGCCTACTCCTAGGAACGACCATTACCATCTCAAGCAACCATTGAGTCATGGCCTGAACCGGCCTTGAAATCAACACGCTTGCCATCCTCCCACTAATCTCAAAATCCCACCACCCACGAGCCATTGAAGCTGCCACTAAATACTTCCTTACCCAAGCAGCTGCCTCCGCCCTAGTTCTATTCTCCAGCATAACCAATGCATGACACACTGGACAGTGAGACATCACCCAGCTCACTCATCCAACATCCTCCCTAATCCTTACCTCAGCAATCGCAATAAAACTGGGACTAGTACCATTCCACTTCTGATTCCCAGAAGTACTCCAAGGCTCCCCCTTAACCACTGGCCTTCTTTTATCAACCATCATAAAACTCCCCCCGATCACACTGCTTTATATAACAGCCCCCTCATTAAACCCCACCCTACTAACTACCCTAGCCATCCTCTCAACAGCCCTGGGAGGATGGATGGGCCTCAACCAAACACAAGTCCGAAAGATCCTAGCCTTCTCTTCCATTTCTCACCTAGGTTGAATGGCAATCATTATCATCTACAACCCCAAACTCACCCTCCTTAACTTCTACCTGTACGCCATGATAACCGCAACTGTCTTCCTGACCCTAAACACAATCAAAGTACTAAAACTATCAACCCTCATAACTGCATGAACCAAAATCCCATCCTTAAACGCAATACTACTTCTAACCTTACTCTCCCTTGCAGGCCTCCCTCCCCTAACGGGATTCCTACCCAAGTGACTCATTATTCAAGAATTAACCAAACAAGACATGGCTCCAGCAGCCACACTTATCTCCCTCCTCTCTCTACTGAGCCTATTCTTCTATCTTCGACTTGCATACTGCACAACTATTACACTTCCCCCACACACTACAAATCACATGAAGCAATGACGTACCAACAAATCAACTCACATCACAATCGCTATCTTAACCACCATGTCCGTCATACTTCTCCCTATCTCCCCCATAATCCTCACCATTGTTTAA
	OR_Wallowa_JK06_873     ATAAACCCCCAAGCAAATCTAATTTTCATCACCAGCCTACTCCTAGGAACGACCATTACCATCTCAAGCAACCATTGAGTCATGGCCTGAACCGGCCTTGAAATCAACACGCTTGCCATCCTCCCACTAATCTCAAAATCCCACCACCCACGAGCCATTGAAGCTGCCACTAAATACTTCCTTACCCAAGCAGCTGCCTCCGCCCTAGTTCTATTCTCCAGCATAACCAATGCATGACACACTGGACAGTGAGACATCACCCAGCTCACTCATCCAACATCCTCCCTAATCCTTACCTCAGCAATCGCAATAAAACTGGGACTAGTACCATTCCACTTCTGATTCCCAGAAGTACTCCAAGGCTCCCCCTTAACCACTGGCCTTCTTTTATCAACCATCATAAAACTCCCCCCGATCACACTGCTTTATATAACAGCCCCCTCATTAAACCCCACCCTACTAACTACCCTAGCCATCCTCTCAACAGCCCTGGGAGGATGGATGGGCCTCAACCAAACACAAGTCCGAAAGATCCTAGCCTTCTCTTCCATTTCTCACCTAGGTTGAATGGCAATCATTATCATCTACAACCCCAAACTCACCCTCCTTAACTTCTACCTGTACGCCATGATAACCGCAACTGTCTTCCTGACCCTAAACACAATCAAAGTACTAAAACTATCAACCCTCATAACTGCATGAACCAAAATCCCATCCTTAAACGCAATACTACTTCTAACCTTACTCTCCCTTGCAGGCCTCCCTCCCCTAACGGGATTCCTACCCAAGTGACTCATTATTCAAGAATTAACCAAACAAGACATGGCTCCAGCAGCCACACTTATCTCCCTCCTCTCTCTACTGAGCCTATTCTTCTATCTTCGACTTGCATACTGCACAACTATTACACTTCCCCCACACACTACAAATCACATGAAGCAATGACGTACCAACAAATCAACTCACATCACAATCGCTATCTTAACCACCATGTCCGTCATACTTCTCCCTATCTCCCCCATAATCCTCACCATTGTTTAA
	OR_Wallowa_JK06_875     ATAAACCCCCAAGCAAATCTAATTTTCATCACCAGCCTACTCCTAGGAACGACCATTACCATCTCAAGCAACCATTGAGTCATGGCCTGAACCGGCCTTGAAATCAACACGCTTGCCATCCTCCCACTAATCTCAAAATCCCACCACCCACGAGCCATTGAAGCTGCCACTAAATACTTCCTTACCCAAGCAGCTGCCTCCGCCCTAGTTCTATTCTCCAGCATAACCAATGCATGACACACTGGACAGTGAGACATCACCCAGCTCACTCATCCAACATCCTCCCTAATCCTTACCTCAGCAATCGCAATAAAACTGGGACTAGTACCATTCCACTTCTGATTCCCAGAAGTACTCCAAGGCTCCCCCTTAACCACTGGCCTTCTTTTATCAACCATCATAAAACTCCCCCCGATCACACTGCTTTATATAACAGCCCCCTCATTAAACCCCACCCTACTAACTACCCTAGCCATCCTCTCAACAGCCCTGGGAGGATGGATGGGCCTCAACCAAACACAAGTCCGAAAGATCCTAGCCTTCTCTTCCATTTCTCACCTAGGTTGAATGGCAATCATTATCATCTACAACCCCAAACTCACCCTCCTTAACTTCTACCTGTACGCCATGATAACCGCAACTGTCTTCCTGACCCTAAACACAATCAAAGTACTAAAACTATCAACCCTCATAACTGCATGAACCAAAATCCCATCCTTAAACGCAATACTACTTCTAACCTTACTCTCCCTTGCAGGCCTCCCTCCCCTAACGGGATTCCTACCCAAGTGACTCATTATTCAAGAATTAACCAAACAAGACATGGCTCCAGCAGCCACACTTATCTCCCTCCTCTCTCTACTGAGCCTATTCTTCTATCTTCGACTTGCATACTGCACAACTATTACACTTCCCCCACACACTACAAATCACATGAAGCAATGACGTACCAACAAATCAACTCACATCACAATCGCTATCTTAACCACCATGTCCGTCATACTTCTCCCTATCTCCCCCATAATCCTCACCATTGTTTAA
	CA_Inyo_JK09_045        ATAAACCCCCAAGCAAATCTAATTTTCATCACCAGCCTACTCCTAGGAACGACCATTACCATCTCAAGCAACCATTGAGTCATGGCCTGAACCGGCCTTGAAATCAACACGCTTGCCATCCTCCCACTAATCTCAAAATCCCACCACCCACGAGCCATTGAAGCTGCCACTAAATACTTCCTTACCCAAGCAGCTGCCTCCGCCCTAGTTCTATTCTCCAGCATAACCAATGCATGACACACTGGACAGTGAGACATCACCCAGCTCACTCATCCAACATCCTCCCTAATCCTTACCTCAGCAATCGCAATAAAACTGGGACTAGTACCATTCCACTTCTGATTCCCAGAAGTACTCCAAGGCTCCCCCTTAACCACTGGCCTTCTTTTATCAACCATCATAAAACTCCCCCCGATCACACTGCTTTATATAACAGCCCCCTCATTAAACCCCACCCTACTAACTACCCTAGCCATCCTCTCAACAGCCCTGGGAGGATGGATGGGCCTCAACCAAACACAAGTCCGAAAGATCCTAGCCTTCTCTTCCATTTCTCACCTAGGTTGAATGGCAATCATTATCATCTACAACCCCAAACTCACCCTCCTTAACTTCTACCTGTACGCCATGATAACCGCAACTGTCTTCCTGACCCTAAACACAATCAAAGTACTAAAACTATCAACCCTCATAACTGCATGAACCAAAATCCCATCCTTAAACGCAATACTACTTCTAACCTTACTCTCCCTTGCAGGCCTCCCTCCCCTAACGGGATTCCTACCCAAGTGACTCATTATTCAAGAATTAACCAAACAAGACATGGCTCCAGCAGCCACACTTATCTCCCTCCTCTCTCTACTGAGCCTATTCTTCTATCTTCGACTTGCATACTGCACAACTATTACACTTCCCCCACACACTACAAATCACATGAAGCAATGACGTACCAACAAATCAACTCACATCACAATCGCTATCTTAACCACCATGTCCGTCATACTTCTCCCTATCTCCCCCATAATCCTCACCATTGTTTAA
	NM_Lincoln_JK04_586     ATAAACCCCCAAGCAAATCTAATTTTCATCACCAGCCTACTCCTAGGAACGACCATTACCATCTCAAGCAACCATTGAGTCATGGCCTGAACCGGCCTTGAAATCAACACGCTTGCCATCCTCCCACTAATCTCAAAATCCCACCACCCACGAGCCATTGAAGCTGCCACTAAATACTTCCTTACCCAAGCAGCTGCCTCCGCCCTAGTTCTATTCTCCAGCATAACCAATGCATGACACACTGGACAGTGAGACATCACCCAGCTCACTCATCCAACATCCTCCCTAATCCTTACCTCAGCAATCGCAATAAAACTGGGACTAGTACCATTCCACTTCTGATTCCCAGAAGTACTCCAAGGCTCCCCCTTAACCACTGGCCTTCTTTTATCAACCATCATAAAACTCCCCCCGATCACACTGCTTTATATAACAGCCCCCTCATTAAACCCAACCCTACTAACTACCCTAGCCATCCTCTCAACAGCCCTGGGAGGATGGATGGGCCTCAACCAAACACAAGTCCGAAAGATCCTAGCCTTCTCTTCCATTTCTCACCTAGGTTGAATGGCAATCATTATCATCTACAACCCCAAACTCACCCTCCTTAACTTCTACCTATACGCCATGATAACCGCAACTGTCTTCCTGACCCTAAACACAATCAAAGTACTAAAACTATCAACCCTCATAACTGCATGAACCAAAATCCCATCCTTAAACGCAATACTACTTCTAACCTTACTCTCCCTTGCAGGCCTCCCTCCCCTAACGGGATTCCTACCCAAGTGACTCATTATTCAAGAATTAACCAAACAAGACATGGCTCCAGCAGCCACACTTATCTCCCTCCTCTCTCTACTGAGCCTATTCTTCTATCTTCGACTTGCATACTGCACAACTATTACACTTCCCCCACACACTACAAATCACATGAAGCAATGACGTACCAACAAATCAACTCACATCACAATCGCTATCTTAACCACCATGTCCGTCATACTTCTCCCTATCTCCCCCATAATCCTCACCATTGTTTAA
	NM_Lincoln_JK04_587     ATAAACCCCCAAGCAAATCTAATTTTCATCACCAGCCTACTCCTAGGAACGACCATTACCATCTCAAGCAACCATTGAGTCATGGCCTGAACCGGCCTTGAAATCAACACGCTTGCCATCCTCCCACTAATCTCAAAATCCCACCACCCACGAGCCATTGAAGCTGCCACTAAATACTTCCTTACCCAAGCAGCTGCCTCCGCCCTAGTTCTATTCTCCAGCATAACCAATGCATGACACACTGGACAGTGAGACATCACCCAGCTCACTCATCCAACATCCTCCCTAATCCTTACCTCAGCAATCGCAATAAAACTGGGACTAGTACCATTCCACTTCTGATTCCCAGAAGTACTCCAAGGCTCCCCCTTAACCACTGGCCTTCTTTTATCAACCATCATAAAACTCCCCCCGATCACACTGCTTTATATAACAGCCCCCTCATTAAACCCAACCCTACTAACTACCCTAGCCATCCTCTCAACAGCCCTGGGAGGATGGATGGGCCTCAACCAAACACAAGTCCGAAAGATCCTAGCCTTCTCTTCCATTTCTCACCTAGGTTGAATGGCAATCATTATCATCTACAACCCCAAACTCACCCTCCTTAACTTCTACCTATACGCCATGATAACCGCAACTGTCTTCCTGACCCTAAACACAATCAAAGTACTAAAACTATCAACCCTCATAACTGCATGAACCAAAATCCCATCCTTAAACGCAATACTACTTCTAACCTTACTCTCCCTTGCAGGCCTCCCTCCCCTAACGGGATTCCTACCCAAGTGACTCATTATTCAAGAATTAACCAAACAAGACATGGCTCCAGCAGCCACACTTATCTCCCTCCTCTCTCTACTGAGCCTATTCTTCTATCTTCGACTTGCATACTGCACAACTATTACACTTCCCCCACACACTACAAATCACATGAAGCAATGACGTACCAACAAATCAACTCACATCACAATCGCTATCTTAACCACCATGTCCGTCATACTTCTCCCTATCTCCCCCATAATCCTCACCATTGTTTAA
	NM_Lincoln_JK04_588     ATAAACCCCCAAGCAAATCTAATTTTCATCACCAGCCTACTCCTAGGAACGACCATTACCATCTCAAGCAACCATTGAGTCATGGCCTGAACCGGCCTTGAAATCAACACGCTTGCCATCCTCCCACTAATCTCAAAATCCCACCACCCACGAGCCATTGAAGCTGCCACTAAATACTTCCTTACCCAAGCAGCTGCCTCCGCCCTAGTTCTATTCTCCAGCATAACCAATGCATGACACACTGGACAGTGAGACATCACCCAGCTCACTCATCCAACATCCTCCCTAATCCTTACCTCAGCAATCGCAATAAAACTGGGACTAGTACCATTCCACTTCTGATTCCCAGAAGTACTCCAAGGCTCCCCCTTAACCACTGGCCTTCTTTTATCAACCATCATAAAACTCCCCCCGATCACACTGCTTTATATAACAGCCCCCTCATTAAACCCAACCCTACTAACTACCCTAGCCATCCTCTCAACAGCCCTGGGAGGATGGATGGGCCTCAACCAAACACAAGTCCGAAAGATCCTAGCCTTCTCTTCCATTTCTCACCTAGGTTGAATGGCAATCATTATCATCTACAACCCCAAACTCACCCTCCTTAACTTCTACCTATACGCCATGATAACCGCAACTGTCTTCCTGACCCTAAACACAATCAAAGTACTAAAACTATCAACCCTCATAACTGCATGAACCAAAATCCCATCCTTAAACGCAATACTACTTCTAACCTTACTCTCCCTTGCAGGCCTCCCTCCCCTAACGGGATTCCTACCCAAGTGACTCATTATTCAAGAATTAACCAAACAAGACATGGCTCCAGCAGCCACACTTATCTCCCTCCTCTCTCTACTGAGCCTATTCTTCTATCTTCGACTTGCATACTGCACAACTATTACACTTCCCCCACACACTACAAATCACATGAAGCAATGACGTACCAACAAATCAACTCACATCACAATCGCTATCTTAACCACCATGTCCGTCATACTTCTCCCTATCTCCCCCATAATCCTCACCATTGTTTAA
	CA_Inyo_JK09_046        ATAAACCCCCAAGCAAATCTAATTTTCATCACCAGCCTACTCCTAGGAACGACCATTACCATCTCAAGCAACCATTGAGTCATGGCCTGAACCGGCCTTGAAATCAACACGCTTGCCATCCTCCCACTAATCTCAAAATCCCACCACCCACGAGCCATTGAAGCTGCCACTAAATACTTCCTTACCCAAGCAGCTGCCTCCGCCCTAGTTCTATTCTCCAGCATAACCAATGCATGACACACTGGACAGTGAGACATCACCCAGCTCACTCATCCAACATCCTCCCTAATCCTTACCTCAGCAATCGCAATAAAACTGGGACTAGTACCATTCCACTTCTGATTCCCAGAAGTACTCCAAGGCTCCCCCTTAACCACTGGCCTTCTTTTATCAACCATCATAAAACTCCCCCCGATCACACTGCTTTATATAACAGCCCCCTCATTAAACCCAACCCTACTAACTACCCTAGCCATCCTCTCAACAGCCCTGGGAGGATGGATGGGCCTCAACCAAACACAAGTCCGAAAGATCCTAGCCTTCTCTTCCATTTCTCACCTAGGTTGAATGGCAATCATTATCATCTACAACCCCAAACTCACCCTCCTTAACTTCTACCTATACGCCATGATAACCGCAACTGTCTTCCTGACCCTAAACACAATCAAAGTACTAAAACTATCAACCCTCATAACTGCATGAACCAAAATCCCATCCTTAAACGCAATACTACTTCTAACCTTACTCTCCCTTGCAGGCCTCCCTCCCCTAACGGGATTCCTACCCAAGTGACTCATTATTCAAGAATTAACCAAACAAGACATGGCTCCAGCAGCCACACTTATCTCCCTCCTCTCTCTACTGAGCCTATTCTTCTATCTTCGACTTGCATACTGCACAACTATTACACTTCCCCCACACACTACAAATCACATGAAGCAATGACGTACCAACAAATCAACTCACATCACAATCGCTATCTTAACCACCATGTCCGTCATACTTCTCCCTATCTCCCCCATAATCCTCACCATTGTTTAA
	NV_Lander_BTS06_167     ATAAACCCCCAAGCAAATCTAATTTTCATCACCAGCCTACTCCTAGGAACGACCATTACCATCTCAAGCAACCATTGAGTCATGGCCTGAACCGGCCTTGAAATCAACACGCTTGCCATCCTCCCACTAATCTCAAAATCCCACCACCCACGAGCCATTGAAGCTGCCACTAAATACTTCCTTACCCAAGCAGCTGCCTCCGCCCTAGTTCTATTCTCCAGCATAACCAATGCATGACACACTGGACAGTGAGACATCACCCAGCTCACTCATCCAACATCCTCCCTAATCCTTACCTCAGCAATCGCAATAAAACTGGGACTAGTACCATTCCACTTCTGATTCCCAGAAGTACTCCAAGGCTCCCCCTTAACCACTGGCCTTCTTTTATCAACCATCATAAAACTCCCCCCAATCACACTGCTTTATATAACAGCCCCCTCATTAAACCCAACCCTACTAACTACCCTAGCCATCCTCTCAACAGCCCTGGGAGGATGGATGGGCCTCAACCAAACACAAGTCCGAAAGATCCTAGCCTTCTCTTCCATTTCTCACCTAGGTTGAATGGCAATCATTATCATCTACAACCCCAAACTCACCCTCCTTAACTTCTACCTATACGCCATGATAACCGCAACTGTCTTCCTGACCCTAAACACAATCAAAGTACTAAAACTATCAACCCTCATAACTGCATGAACCAAAATCCCATCCTTAAACGCAATACTACTTCTAACCTTACTCTCCCTTGCAGGCCTCCCTCCCCTAACGGGATTCCTACCCAAGTGACTCATTATTCAAGAATTAACCAAACAAGACATGGCTCCAGCAGCCACACTTATCTCCCTCCTCTCTCTACTGAGCCTATTCTTCTATCTTCGACTTGCATACTGCACAACTATTACACTTCCCCCACACACTACAAATCACATGAAGCAATGACGTACCAACAAATCAACTCACATCACAATCGCTATCTTAACCACCATGTCCGTCATACTTCTCCCTATCTCCCCCATAATCCTCACCATTGTTTAA
	NM_lincoln_GMS1347      ATAAACCCCCAAGCAAATCTAATTTTCATCACCAGCCTACTCCTAGGAACGACCATTACCATCTCAAGCAACCATTGAGTCATGGCCTGAACCGGCCTTGAAATCAACACGCTTGCCATCCTCCCACTAATCTCAAAATCCCACCACCCACGAGCCATTGAAGCTGCCACTAAATACTTCCTTACCCAAGCAGCTGCCTCCGCCCTAGTTCTATTCTCCAGCATAACCAATGCATGACACACTGGACAGTGAGACATCACCCAGCTCACTCATCCAACATCCTCCCTAATCCTTACCTCAGCAATCGCAATAAAACTGGGACTAGTACCATTCCACTTCTGATTCCCAGAAGTACTCCAAGGCTCCCCCTTAACCACTGGCCTTCTTTTATCAACCATCATAAAACTCCCCCCGATCACACTGCTTTATATAACAGCCCCCTCACTAAACCCAACCCTACTAACTACCCTAGCCATCCTCTCAACAGCCCTGGGAGGATGGATGGGCCTCAACCAAACACAAGTCCGAAAGATCCTAGCCTTCTCTTCCATTTCTCACCTAGGTTGAATGGCAATCATTATCATCTACAACCCCAAACTCACCCTCCTTAACTTCTACCTATACGCCATGATAACCGCAACTGTCTTCCTGACCCTAAACACAATCAAAGTACTAAAACTATCAACCCTCATAACTGCATGAACCAAAATCCCATCCTTAAACGCAATACTACTTCTAACCTTACTCTCCCTTGCAGGCCTCCCTCCCCTAACGGGATTCCTACCCAAGTGACTCATTATTCAAGAATTAACCAAACAAGACATGGCTCCAGCAGCCACACTTATCTCCCTCCTCTCTCTACTGAGCCTATTCTTCTATCTTCGACTTGCATACTGCACAACTATTACACTTCCCCCACACACTACAAATCACATGAAGCAATGACGTACCAACAAATCAACTCACATCACAATCGCTATCTTAACCACCATGTCCGTCATACTTCTCCCTATCTCCCCCATAATCCTCACCATTGTTTAA
	MT_Park_GMS1720         ATAAACCCCCAAGCAAATCTAATTTTCATCACCAGCCTACTCCTAGGAACGACCATTACCATCTCAAGCAACCATTGAGTCATGGCCTGAACCGGCCTTGAAATCAACACGCTTGCCATCCTCCCACTAATCTCAAAATCCCACCACCCACGAGCCATTGAAGCTGCCACTAAATACTTCCTTACCCAAGCAGCTGCCTCCGCCCTAGTTCTATTCTCCAGCATAACCAATGCATGACACACTGGACAGTGAGACATCACCCAGCTCACCCATCCAACATCCTCCCTAATCCTTACCTCAGCAATCGCAATAAAACTGGGACTAGTACCATTCCACTTCTGATTCCCAGAAGTACTCCAAGGCTCCCCCTTAACCACTGGCCTTCTTTTATCAACCATCATAAAACTCCCCCCGATCACACTGCTTTATATAACAGCCCCCTCATTAAACCCCACCCTACTAACTACCCTAGCCATCCTCTCAACAGCCCTGGGAGGATGGATGGGCCTCAACCAAACACAAGTCCGAAAGATCCTAGCCTTCTCTTCCATTTCTCACCTAGGTTGAATGGCAATCATTATCATCTACAACCCCAAACTCACCCTCCTTAACTTCTACCTGTACGCCATGATAACCGCAACTGTCTTCCTGACCCTAAACACAATCAAAGTACTAAAACTATCAACCCTCATAACTGCATGAACCAAAATCCCATCCTTAAACGCAATACTACTTCTAACCTTACTCTCCCTTGCAGGCCTCCCTCCCCTAACGGGATTCCTACCCAAGTGACTCATTATTCAAGAATTAACCAAACAAGACATGGCTCCAGCAGCCACACTTATCTCCCTCCTCTCTCTACTGAGCCTATTCTTCTATCTTCGACTTGCATACTGCACAACTATTACACTTCCCCCACACACTACAAATCACATGAAGCAATGACGTACCAACAAATCAACTCACATCACAATCGCTATCTTAACCACCATGTCCGTCATACTTCTCCCTATCTCCCCCATAATCCTCACCATTGTTTAA
	OR_Josephine_RJC08032   ATAAACCCCCAAGCAAATCTAATTTTCATCACCAGCCTACTCCTAGGAACGACCATTACCATCTCAAGCAACCATTGAGTCATGGCCTGAACCGGCCTTGAAATCAACACGCTTGCCATCCTCCCACTAATCTCAAAATCCCACCACCCACGAGCCATTGAAGCTGCCACTAAATACTTCCTTACCCAAGCAGCTGCCTCCGCCCTAGTTCTATTCTCCAGCATAACCAATGCATGACACACTGGACAGTGAGACATCACCCAGCTCACTCATCCAACATCCTCCCTAATCCTTACCTCAGCAATCGCAATAAAACTGGGACTAGTACCATTCCACTTCTGATTCCCAGAAGTACTCCAAGGCTCCCCCTTAACCACTGGCCTTCTTTTATCAACCATCATAAAACTCCCCCCGATCACACTGCTTTATATAACAGCCCCCTCACTAAACCCCACCCTACTAACTACCCTAGCCATCCTCTCAACAGCCCTGGGAGGATGGATGGGCCTCAACCAAACACAAGTCCGAAAGATCCTAGCCTTCTCTTCCATTTCTCACCTAGGTTGAATGGCAATCATTATCATCTACAACCCCAAACTCACCCTCCTTAACTTCTACCTGTACGCCATGATAACCGCAACTGTCTTCCTGACCCTAAACACAATCAAAGTACTAAAACTATCAACCCTCATAACTGCATGAACCAAAATCCCATCCTTAAACGCAATACTACTTCTAACCTTACTCTCCCTTGCAGGCCTCCCTCCCCTAACGGGATTCCTACCCAAGTGACTCATTATTCAAGAATTAACCAAACAAGACATGGCTCCAGCAGCCACACTTATCTCCCTCCTCTCTCTACTGAGCCTATTCTTCTATCTTCGACTTGCATACTGCACAACTATTACACTTCCCCCACACACTACAAATCACATGAAGCAATGACGTACCAACAAATCAACTCACATCACAATCGCTATCTTAACCACCATGTCCGTCATACTTCTCCCTATCTCCCCCATAATCCTCACCATTGTTTAA
	MX_Coahuilla_MM688      ATAAACCCCCAAGCAAATCTAATTTTCATCACCAGCCTACTCCTAGGAACGACCATTACCATCTCAAGCAACCATTGAGTCATGGCCTGAACCGGCCTTGAAATCAACACGCTTGCCATCCTCCCACTAATCTCAAAATCCCACCACCCACGAGCCATTGAAGCTGCCACTAAATACTTCCTTACCCAAGCAGCTGCCTCCGCCCTAGTTCTATTCTCCAGCATAACCAATGCATGACACACTGGACAATGAGACATCACCCAGCTCACTCATCCAACATCCTCCCTAATCCTTACCTCAGCAATCGCAATAAAACTGGGACTAGTACCATTCCACTTCTGATTCCCAGAAGTACTCCAAGGCTCCCCCTTAACCACTGGCCTTCTTTTATCAACCATCATAAAACTCCCCCCGATCACACTGCTTTACATAACAGCCCCCTCATTAAACCCCACCCTACTAACTACCCTAGCCATCCTCTCAACAGCCCTGGGAGGATGGATGGGTCTCAACCAAACACAAGTCCGAAAGATCCTAGCCTTCTCCTCCATTTCTCACCTAGGTTGAATGGCAATCATTATCATCTACAACCCCAAACTCACCCTCCTTAACTTCTACCTATACGCCATGATAACCGCAACTGTCTTCCTAACCCTAAACACAATCAAAGTACTAAAACTATCAACCCTCATAACTGCATGAACCAAAATCCCATCCTTAAACGCAATACTACTTCTAACCTTACTCTCCCTTGCAGGCCTCCCTCCCCTAACGGGATTCCTACCCAAGTGACTCATTATTCAAGAATTAACCAAACAAGACATGGCTCCAGCAGCCACACTTATCTCCCTCCTCTCTCTACTGAGCCTATTCTTCTATCTTCGACTTGCATACTGCACAACTATCACACTTCCCCCACACACTACAAATCACATGAAGCAATGACGTACCAACAAATCAACTCACATCACAATCGCCATCTTAACCACCATGTCCGTCATACTTCTCCCCATCTCCCCCATAATCCTCACCATTGTTTAA
	MX_Coahuilla_MM703      ATAAACCCCCAAGCAAATCTAATTTTCATCACCAGCCTACTCCTAGGAACGACCATTACCATCTCAAGCAACCATTGAGTCATGGCCTGAACCGGCCTTGAAATCAACACGCTTGCCATCCTCCCACTAATCTCAAAATCCCACCACCCACGAGCCATTGAAGCTGCCACTAAATACTTCCTTACCCAAGCAGCTGCCTCCGCCCTAGTTCTATTCTCCAGCATAACCAATGCATGACACACTGGACAATGAGACATCACCCAGCTCACTCATCCAACATCCTCCCTAATCCTTACCTCAGCAATCGCAATAAAACTGGGACTAGTACCATTCCACTTCTGATTCCCAGAAGTACTCCAAGGCTCCCCCTTAACCACTGGCCTTCTTTTATCAACCATCATAAAACTCCCCCCGATCACACTGCTTTACATAACAGCCCCCTCATTAAACCCCACCCTACTAACTACCCTAGCCATCCTCTCAACAGCCCTGGGAGGATGGATGGGTCTCAACCAAACACAAGTCCGAAAGATCCTAGCCTTCTCCTCCATTTCTCACCTAGGTTGAATGGCAATCATTATCATCTACAACCCCAAACTCACCCTCCTTAACTTCTACCTATACGCCATGATAACCGCAACTGTCTTCCTAACCCTAAACACAATCAAAGTACTAAAACTATCAACCCTCATAACTGCATGAACCAAAATCCCATCCTTAAACGCAATACTACTTCTAACCTTACTCTCCCTTGCAGGCCTCCCTCCCCTAACGGGATTCCTACCCAAGTGACTCATTATTCAAGAATTAACCAAACAAGACATGGCTCCAGCAGCCACACTTATCTCCCTCCTCTCTCTACTGAGCCTATTCTTCTATCTTCGACTTGCATACTGCACAACTATCACACTTCCCCCACACACTACAAATCACATGAAGCAATGACGTACCAACAAATCAACTCACATCACAATCGCCATCTTAACCACCATGTCCGTCATACTTCTCCCCATCTCCCCCATAATCCTCACCATTGTTTAA
	Oporornis_philadelphia  ATAAACCCCCAAGCAAATCTAATTTTCATCACCAGCCTACTCCTAGGAACGACCATTACCATTTCAAGCAACCATTGAGTCATGGCCTGAACCGGCCTTGAAATCAACACGCTTGCCATCCTCCCACTAATCTCAAAATCTCACCACCCACGAGCTATTGAAGCTGCTACTAAATACTTCCTTACCCAAGCAGCCGCCTCCGCCCTAGTCCTATTCTCCAGCATAACCAATGCATGACACACTGGACAATGAGACATCACCCAGCTCACTCATCCAACATCCTCCCTAATCCTTACCTCAGCAATCGCAATAAAACTGGGACTAGTACCATTCCACTTCTGATTCCCAGAAGTACTCCAAGGCTCTCCCTTAACCACTGGCCTCCTTTTATCAACCATCATAAAACTCCCCCCGATCACACTGCTTTACATAACATCCCCCTCATTAAACCCCACCCTACTAACTACCCTGGCCATCCTCTCAACAGCGCTGGGAGGATGGATGGGTCTCAACCAAACACAAGTCCGAAAGATCCTAGCCTTCTCTTCCATTTCTCACCTAGGTTGAATGGCAATCATTATCATCTACAACCCCAAACTCACCCTCCTTAACTTCTACCTATACGCCATGATAACCGCAACTGTCTTCCTAACCCTAAACACAATCAAAGTACTAAAACTATCAACCCTCATAACTGCATGAACCAAAATCCCATCCTTAAACGCAATACTACTTCTAACCTTACTATCCCTTGCAGGCCTCCCTCCCCTAACGGGATTCCTACCCAAGTGACTCATTATTCAAGAATTAACCAAACAAGACATAGCTCCAGCAGCCACACTTATCTCCCTCCTCTCTCTACTGAGCCTATTCTTCTATCTTCGACTTGCATACTGCACAACTATTACACTTCCCCCACACACCACAAATCACATGAAGCAATGACGTACCAACAAATCAACTCACATCACAATCGCCATCTTAACCACCATGTCCGTCATACTTCTCCCCATCTCCCCCATAATCCTCACCATTGTTTAA

;


END;
