# Supplementary material for: A latitudinal phylogeographic diversity gradient in birds
Source: PLoS Biol. 2017 Apr 13;15(4):e2001073. doi: 10.1371/journal.pbio.2001073 (PMC5390966; doi:10.1371/journal.pbio.2001073)
Supplement: S1 Data — (ZIP) [file pbio.2001073.s015.zip › S1_Data/Geothlypis-trichas-beldingi-rostrata-nelsoni-flavovelata.nex~]

#NEXUS
BEGIN DATA;
	DIMENSIONS NTAX=449 NCHAR=1041;
	FORMAT DATATYPE = DNA GAP = - MISSING = ?;
	MATRIX
	JK9377 ATGAACCCCCAAGCAAATCTAATTTTCATCACCAGTCTACTCCTAGGAACAACTATTACCATCTCAAGCAACCACTGAATCATAGCCTGAACCGGCCTTGAAATCAACACGCTTGCCATCCTCCCACTGATCTCAAAATCCCACCACCCACGAGCCATTGAAGCTGCCACTAAATACTTCCTTACCCAAGCAGCTGCCTCCGCCCTAGTCCTATTCTCCAGCATAACCAACGCATGATATACCGGGCAGTGAGACATCACCCAGCTCACTCATCCAACATCCTCTCTAATCCTTACCTCAGCAATTGCAATAAAACTAGGATTAGTGCCATTCCACTTCTGATTTCCAGAAGTACTCCAAGGCTCCCCCTTAACCACTGGTCTTATTCTATC…
	JK9378 ATGAACCCTCAAGCAAATCTAATTTTCATCACCAGTCTACTCCTAGGAACAACTATTACCATCTCAAGCAACCACTGAGTCATAGCCTGAACCGGCCTTGAAATCAACACGCTTGCCATCCTCCCACTGATCTCAAAATCCCACCACCCACGAGCCATTGAAGCTGCCACTAAATACTTCCTTACCCAAGCAGCTGCCTCCGCCCTAGTCCTATTCTCCAGCATAACCAACGCATGATATACCGGGCAGTGAGACATCACCCAGCTCACTCATCCAACATCCTCTCTAATCCTTACCTCAGCAATTGCAATAAAACTAGGATTAGTGCCATTCCACTTCTGATTTCCAGAAGTACTCCAAGGCTCCCCCTTAACCACTGGTCTTATTCTTTC…
	JK9380 ATGAACCCTCAAGCAAATCTAATTTTCATCACCAGTCTACTCCTAGGAACAACTATTACCATCTCAAGCAACCACTGAGTCATAGCCTGAACCGGCCTTGAAATCAACACGCTTGCCATCCTCCCACTGATCTCAAAATCCCACCACCCACGAGCCATTGAAGCTGCCACTAAATACTTCCTTACCCAAGCAGCTGCCTCCGCCCTAGTCCTATTCTCCAGCATAACCAACGCATGATATACCGGGCAGTGAGACATCACCCAGCTCACTCATCCAACATCCTCTCTAATCCTTACCTCAGCAATTGCAATAAAACTAGGATTAGTGCCATTCCACTTCTGATTTCCAGAAGTACTCCAAGGCTCCCCCTTAACCACTGGTCTTATTCTATC…
	JK9381 ATGAACCCTCAAGCAAATCTAATTTTCATCACCAGTCTACTCCTAGGAACAACTATTACCATCTCAAGCAACCACTGAGTCATAGCCTGAACCGGCCTTGAAATCAACACGCTTGCCATCCTCCCACTGATCTCAAAATCCCACCACCCACGAGCCATTGAAGCTGCCACTAAATACTTCCTTACCCAAGCAGCTGCCTCCGCCCTAGTCCTATTCTCCAGCATAACCAACGCATGATATACCGGGCAGTGAGACATCACCCAGCTCACTCATCCAACATCCTCTCTAATCCTTACCTCAGCAATTGCAATAAAACTAGGATTAGTGCCATTCCACTTCTGATTTCCAGAAGTACTCCAAGGCTCCCCCTTAACCACTGGTCTTATTCTATC…
	JK9384 ATGAACCCTCAAGCAAATCTAATTTTCATCACCAGTCTACTCCTAGGAACAACTATTACCATCTCAAGCAACCACTGAGTCATAGCCTGAACCGGCCTTGAAATCAACACGCTTGCCATCCTCCCACTGATCTCAAAATCCCACCACCCACGAGCCATTGAAGCTGCCACTAAATACTTCCTTACCCAAGCAGCTGCCTCCGCCCTAGTCCTATTCTCCAGCATAACCAACGCATGATATACCGGGCAGTGAGACATCACCCAGCTCACTCATCCAACATCCTCTCTAATCCTTACCTCAGCAATTGCAATAAAACTAGGATTAGTGCCATTCCACTTCTGATTTCCAGAAGTACTCCAAGGCTCCCCCTTAACCACTGGTCTTATTCTATC…
	JK9387 ATGAACCCTCAAGCAAATCTAATTTTCATCACCAGTCTACTCCTAGGAACAACTATTACCATCTCAAGCAACCACTGAGTCATAGCCTGAACCGGCCTTGAAATCAACACGCTTGCCATCCTCCCACTGATCTCAAAATCCCACCACCCACGAGCCATTGAAGCTGCCACTAAATACTTCCTTACCCAAGCAGCTGCCTCCGCCCTAGTCCTATTCTCCAGCATAACCAACGCATGATATACCGGGCAGTGAGACATCACCCAGCTCACTCATCCAACATCCTCTCTAATCCTTACCTCAGCAATTGCAATAAAACTAGGATTAGTGCCATTCCACTTCTGATTTCCAGAAGTACTCCAAGGCTCCCCCTTAACCACTGGTCTTATTCTATC…
	JK9272 ATAAACCCTCAAGCAAATCTAATTTTCATCACCAGTCTACTCCTAGGAACAACTATTACCATCTCAAGCAACCACTGAGTCATAGCCTGAACCGGCCTTGAAATCAACACGCTTGCCATCCTCCCACTGATCTCAAAATCCCACCACCCACGAGCCATTGAAGCTGCCACTAAATACTTCCTTACCCAAGCAGCTGCCTCCGCCCTAGTCCTATTCTCCAGCATAACCAACGCATGATACACCGGGCAGTGAGACATCACCCAGCTCACTCATCCAACATCCTCTCTAATCCTTACCTCAGCAATTGCAATAAAACTAGGATTAGTGCCATTCCACTTCTGATTCCCAGAAGTACTCCAAGGCTCCCCCTTAACCACTGGTCTAATTCTATC…
	JK93 ATAAACCCTCAAGCAAATCTAATTTTCATCACCAGTCTACTCCTAGGAACAACTATTACCATCTCAAGCAACCACTGAGTCATAGCCTGAACCGGCCTTGAAATCAACACGCTTGCCATCCTCCCACTGATCTCAAAATCCCACCACCCACGAGCCATTGAAGCTGCCACTAAATACTTCCTTACCCAAGCAGCTGCCTCCGCCCTAGTCCTATTCTCCAGCATAACCAACGCATGATACACCGGGCAGTGAGACATCACCCAGCTCACTCATCCAACATCCTCTCTAATCCTTACCTCAGCAATTGCAATAAAACTAGGATTAGTGCCATTCCACTTCTGATTCCCAGAAGTACTCCAAGGCTCCCCCTTAACCACTGGTCTAATTCTATCAA…
	JK9276 ATAAACCCTCAAGCAAATCTAATTTTCATCACCAGTCTACTCCTAGGAACAACTATTACCATCTCAAGCAACCACTGAGTCATAGCCTGAACCGGCCTTGAAATCAACACGCTTGCCATCCTCCCACTGATCTCAAAATCCCACCACCCACGAGCCATTGAAGCTGCCACTAAATACTTCCTTACCCAAGCAGCTGCCTCCGCCCTAGTCCTATTCTCCAGCATAACCAACGCATGATACACCGGGCAGTGAGACATCACCCAGCTCACTCATCCAACATCCTCTCTAATCCTTACCTCAGCAATTGCAATAAAACTAGGATTAGTGCCATTCCACTTCTGATTCCCAGAAGTACTCCAAGGCTCCCCCTTAACCACTGGTCTAATTCTATC…
	JK9277 ATAAACCCTCAAGCAAATCTAATTTTCATCACCAGTCTACTCCTAGGAACAACTATTACCATCTCAAGCAACCACTGAGTCATAGCCTGAACCGGCCTTGAAATCAACACGCTTGCCATCCTCCCACTGATCTCAAAATCCCACCACCCACGAGCCATTGAAGCTGCCACTAAATACTTCCTTACCCAAGCAGCTGCCTCCGCCCTAGCCCTATTCTCCAGCATAACCAACGCATGATACACCGGGCAGTGAGACATCACCCAGCTCACTCATCCAACATCCTCTCTAATCCTTACCTCAGCAATTGCAATAAAACTAGGATTAGTGCCATTCCACTTCTGATTCCCAGAAGTACTCCAAGGCTCCCCCTTAACCACTGGTCTAATTCTATC…
	JK9268 ATGAACCCTCAAGCAAATCTAATTTTCATCACCAGTCTACTCCTAGGAACAACTATTACCATCTCAAGCAACCACTGAGTCATAGCCTGAACCGGCCTTGAAATCAACACGCTTGCCATCCTCCCACTGATCTCAAAATCCCACCACCCACGAGCCATTGAAGCTGCCACTAAATACTTCCTTACCCAAGCAGCTGCCTCCGCCCTAGTCCTATTCTCCAGCATAACCAACGCATGATACACCGGGCAGTGAGACATCACCCAGCTCACTCATCCAACATCCTCTCTAATCCTTACCTCAGCAATTGCAATAAAACTAGGATTAGTGCCATTCCACTTCTGATTCCCAGAAGTACTCCAAGGCTCCCCCTTAACCACTGGTCTAATTCTATC…
	JK9270 ATGAACCCTCAAGCAAATCTAATTTTCATCACCAGTCTACTCCTAGGAACAACTATTACCATCTCAAGCAACCACTGAGTCATAGCCTGAACCGGCCTTGAAATCAACACGCTTGCCATCCTCCCACTGATCTCAAAATCCCACCACCCACGAGCCATTGAAGCTGCCACTAAATACTTCCTTACCCAAGCAGCTGCCTCCGCCCTAGTCCTATTCTCCAGCATAACCAACGCATGATACACCGGGCAGTGAGACATCACCCAGCTCACTCATCCAACATCCTCTCTAATCCTTACCTCAGCAATTGCAATAAAACTAGGATTAGTGCCATTCCACTTCTGATTCCCAGAAGTACTCCAAGGCTCCCCCTTAACCACTGGTCTAATTCTATC…
	JK93118 ATAAACCCTCAAGCAAATCTAATTTTCATCACCAGTCTACTCCTAGGAACAACTATTACCATCTCAAGCAACCACTGAGTCATAGCCTGAACCGGCCTTGAAATCAACACGCTTGCCATCCTCCCACTGATCTCAAAATCCCACCACCCACGAGCCATTGAAGCTGCCACTAAATACTTCCTTACCCAAGCAGCTGCCTCCGCCCTAGTCCTATTCTCCAGCATAACCAACGCATGATATACCGGGCAGTGAGACATCACCCAGCTCACTCATCCAACATCCTCTCTAATCCTTACCTCAGCAATTGCAATAAAACTAGGATTAGTGCCATTCCACTTCTGATTTCCAGAAGTACTCCAAGGCTCCCCCTTAACCACTGGTCTTATTCTAT…
	JK93119 ATAAACCCTCAAGCAAATCTAATTTTCATCACCAGTCTACTCCTAGGAACAACTATTACCATCTCAAGCAACCACTGAGTCATAGCCTGAACCGGCCTTGAAATCAACACGCTTGCCATCCTCCCACTGATCTCAAAATCCCACCACCCACGAGCCATTGAAGCTGCCACTAAATACTTCCTTACCCAAGCAGCTGCCTCCGCCCTAGTCCTATTCTCCAGCATAACCAACGCATGATATACCGGGCAGTGAGACATCACCCAGCTCACTCATCCAACATCCTCTCTAATCCTTACCTCAGCAATTGCAATAAAACTAGGATTAGTGCCATTCCACTTCTGATTTCCAGAAGTACTCCAAGGCTCCCCCTTAACCACTGGTCTTATTCTAT…
	JK93120 ATAAACCCTCAAGCAAATCTAATTTTCATCACCAGTCTACTCCTAGGAACAACTATTACCATCTCAAGCAACCACTGAATCATAGCCTGAACCGGCCTTGAAATCAACACGCTTGCCATCCTCCCACTAATCTCAAAATCCCACCACCCACGAGCCATTGAAGCTGCCACTAAATACTTCCTTACCCAAGCAGCTGCCTCCGCCCTAGTCCTATTCTCCAGCATAACCAACGCATGATATACCGGGCAGTGAGACATCACCCAGCTCACTCATCCAACATCCTCTCTAATCCTTACCTCAGCAATTGCAATAAAACTAGGATTAGTGCCATTCCACTTCTGATTTCCAGAAGTACTCCAAGGCTCCCCCTTAACCACTGGTCTTATTCTAT…
	JK93121 ATAAACCCTCAAGCAAATCTAATTTTCATCACCAGTCTACTCCTAGGAACAACTATTACCATCTCAAGCAACCACTGAGTCATAGCCTGAACCGGCCTTGAAATCAACACGCTTGCCATCCTCCCACTGATCTCAAAATCCCACCACCCACGAGCCATTGAAGCTGCCACTAAATACTTCCTTACCCAAGCAGCTGCCTCCGCCCTAGTCCTATTCTCCAGCATAACCAACGCATGATATACCGGGCAGTGAGACATCACCCAGCTCACTCATCCAACATCCTCTCTAATCCTTACCTCAGCAATTGCAATAAAACTAGGATTAGTGCCATTCCACTTCTGATTTCCAGAAGTACTCCAAGGCTCCCCCTTAACCACTGGTCTTATTCTAT…
	JK93122 ATAAACCCTCAAGCAAATCTAATTTTCATCACCAGTCTACTCCTAGGAACAACTATTACCATCTCAAGCAACCACTGAATCATAGCCTGAACCGGCCTTGAAATCAACACGCTTGCCATCCTCCCACTAATCTCAAAATCCCACCACCCACGAGCCATTGAAGCTGCCACTAAATACTTCCTTACCCAAGCAGCTGCCTCCGCCCTAGTCCTATTCTCCAGCATAACCAACGCATGATATACCGGGCAGTGAGACATCACCCAGCTCACTCATCCAACATCCTCTCTAATCCTTACCTCAGCAATTGCAATAAAACTAGGATTAGTGCCATTCCACTTCTGATTTCCAGAAGTACTCCAAGGCTCCCCCTTAACCACTGGTCTTATTCTAT…
	JK93113 ATAAACCCTCAAGCAAATCTAATTTTCATCACCAGTCTACTCCTAGGAACAACTATTACCATCTCAAGCAACCACTGAGTCATAGCCTGAACCGGCCTTGAAATCAACACGCTTGCCATCCTCCCACTGATCTCAAAATCCCACCACCCACGAGCCATTGAAGCTGCCACTAAATACTTCCTTACCCAAGCAGCTGCCTCCGCCCTAGTCCTATTCTCCAGCATAACCAACGCATGATATACCGGGCAGTGGGACATCACCCAGCTCACTCATCCAACATCCTCTCTAATCCTTACCTCAGCAATTGCAATAAAACTAGGATTAGTGCCATTCCACTTCTGATTTCCAGAAGTACTCCAAGGCTCCCCCTTAACCACTGGTCTTATTCTAT…
	JK93114 ATAAACCCTCAAGCAAATCTAATTTTCATCACCAGTCTACTCCTAGGAACAACTATTACCATCTCAAGCAACCACTGAGTCATAGCCTGAACCGGCCTTGAAATCAACACGCTTGCCATCCTCCCACTGATCTCAAAATCCCACCACCCACGAGCCATTGAAGCTGCCACTAAATACTTCCTTACCCAAGCAGCTGCCTCCGCCCTAGTCCTATTCTCCAGCATAACCAACGCATGATATACCGGGCAGTGAGACATCACCCAGCTCACTCATCCAACATCCTCTCTAATCCTTACCTCAGCAATTGCAATAAAACTAGGATTAGTGCCATTCCACTTCTGATTTCCAGAAGTACTCCAAGGCTCCCCCTTAACCACTGGTCTTATTCTAT…
	JK93115 ATAAACCCTCAAGCAAATCTAATTTTCATCACCAGTCTACTCCTAGGAACAACTATTACCATCTCAAGCAACCACTGAGTCATAGCCTGAACCGGCCTTGAAATCAACACGCTTGCCATCCTCCCACTGATCTCAAAATCCCACCACCCACGAGCCATTGAAGCTGCCACTAAATACTTCCTTACCCAAGCAGCTGCCTCCGCCCTAGTCCTATTCTCCAGCATAACCAACGCATGATATACCGGGCAGTGAGACATCACCCAGCTCACTCATCCAACATCCTCTCTAATCCTTACCTCAGCAATTGCAATAAAACTAGGATTAGTGCCATTCCACTTCTGATTTCCAGAAGTACTCCAAGGCTCCCCCTTAACCACTGGTCTTATTCTAT…
	JK93116 ATAAACCCTCAAGCAAATCTAATTTTCATCACCAGTCTACTCCTAGGAACAACTATTACCATCTCAAGCAACCACTGAATCATAGCCTGAACCGGCCTTGAAATCAACACGCTTGCCATCCTCCCACTAATCTCAAAATCCCACCACCCACGAGCCATTGAAGCTGCCACTAAATACTTCCTTACCCAAGCAGCTGCCTCCGCCCTAGTCCTATTCTCCAGCATAACCAACGCATGATATACCGGGCAGTGAGACATCACCCAGCTCACTCATCCAACATCCTCTCTAATCCTTACCTCAGCAATTGCAATAAAACTAGGATTAGTGCCATTCCACTTCTGATTTCCAGAAGTACTCCAAGGCTCCCCCTTAACCACTGGTCTTATTCTAT…
	JK93117 ATAAACCCCCAAGCAAATCTAATTTTCATCACCAGTCTACTCCTAGGAACAACTATTACCATCTCAAGCAACCACTGAATCATAGCCTGAACCGGCCTTGAAATCAACACGCTTGCCATCCTCCCACTGATCTCAAAATCCCACCACCCACGAGCCATTGAAGCTGCCACTAAATACTTCCTTACCCAAGCAGCTGCCTCCGCCCTAGTCCTATTCTCCAGCATAACCAACGCATGATATACCGGGCAGTGAGACATCACCCAGCTCACTCATCCAACATCCTCTCTAATCCTTACCTCAGCAATTGCAATAAAACTAGGATTAGTGCCATTCCACTTCTGATTTCCAGAAGTACTCCAAGGCTCCCCCTTAACCACTGGTCTTATTCTAT…
	JK05276 ATAAACCCTCAAGCAAATCTAATTTTCATCACCAGTCTACTCCTAGGAACAACTATTACCATCTCAAGCAACCACTGAGTCATAGCCTGAACCGGCCTTGAAATCAACACGCTTGCCATCCTCCCACTGATCTCAAAATCCCACCACCCACGAGCCATTGAAGCTGCCACTAAATACTTCCTTACCCAAGCAGCTGCCTCCGCCCTAGTCCTATTCTCCAGCATAACCAACGCATGATATACCGGGCAGTGAGACATCACCCAGCTCACTCATCCAACATCCTCTCTAATCCTTACCTCAGCAATTGCAATAAAACTAGGATTAGTGCCATTCCACTTCTGATTTCCAGAAGTACTCCAAGGCTCCCCCTTAACCACTGGTCTTATTCTAT…
	BTS06063 ATAAACCCTCAAGCAAATCTAATTTTCATCACCAGTCTACTCCTAGGAACAACTATTACCATCTCAAGCAACCACTGAATCATAGCCTGAACCGGCCTTGAAATCAACACGCTTGCCATCCTCCCACTAATCTCAAAATCCCACCACCCACGAGCCATTGAAGCTGCCACTAAATACTTCCTTACCCAAGCAGCTGCCTCCGCCCTAGTCCTATTCTCCAGCATAACCAACGCATGATATACCGGGCAGTGAGACATCACCCAGCTCACTCATCCAACATCCTCTCTAATCCTTACCTCAGCAATTGCAATAAAACTAGGATTAGTGCCATTCCACTTCTGATTTCCAGAAGTACTCCAAGGCTCCCCCTTAACCACTGGTCTTATTCTA…
	JK05081 ATAAACCCTCAAGCAAATCTAATTTTCATCACCAGTCTACTCCTAGGAACAACTATTACCATCTCAAGCAACCACTGAGTCATAGCCTGAACCGGCCTTGAAATCAACACGCTTGCCATCCTCCCACTGATCTCAAAATCCCACCACCCACGAGCCATTGAAGCTGCCACTAAATACTTCCTTACCCAAGCAGCTGCCTCCGCCCTAGTCCTATTCTCCAGCATAACCAACGCATGGTACACCGGGCAGTGAGACATCACCCAGCTCACTCATCCAACATCCTCTCTAATCCTTACCTCAGCAATTGCAATAAAACTGGGATTAGTGCCATTCCACTTCTGATTCCCAGAAGTACTCCAAGGCTCCCCCTTAACCACTGGTCTAATTCTAT…
	JK05080 ATAAACCCTCAAGCAAATCTAATTTTCATCACCAGTCTACTCCTAGGAACAACTATTACCATCTCAAGCAACCACTGAGTCATAGCCTGAACCGGCCTTGAAATCAACACGCTTGCCATCCTCCCACTGATCTCAAAATCCCACCACCCACGAGCCATTGAAGCTGCCACTAAATACTTCCTTACCCAAGCAGCTGCCTCCGCCCTAGTCCTATTCTCCAGCATAACCAACGCATGGTACACCGGGCAGTGAGACATCACCCAGCTCACTCATCCAACATCCTCTCTAATCCTTACCTCAGCAATTGCAATAAAACTGGGATTAGTGCCATTCCACTTCTGATTCCCAGAAGTACTCCAAGGCTCCCCCTTAACCACTGGTCTAATTCTAT…
	BTS06062 ATAAACCCTCAAGCAAATCTAATTTTCATCACCAGTCTACTCCTAGGAACAACTATTACCATCTCAAGCAACCACTGAGTCATAGCCTGAACCGGCCTTGAAATCAACACGCTTGCCATCCTCCCACTGATCTCAAAATCCCACCACCCACGAGCCATTGAAGCTGCCACTAAATACTTCCTTACCCAAGCAGCTGCCTCCGCCCTAGTCCTATTCTCCAGCATAACCAACGCATGATATACCGGGCAGTGAGACATCACCCAGCTCACTCATCCAACATCCTCTCTAATCCTTACCTCAGCAATTGCAATAAAACTAGGATTAGTGCCATTCCACTTCTGATTTCCAGAAGTACTCCAAGGCTCCCCCTTAACCACTGGTCTTATTCTA…
	GT69 ATAAACCCTCAAGCAAATCTAATTTTCATCACCAGTCTACTCCTAGGAACAACTATTACCATCTCAAGCAACCACTGAGTCATAGCCTGAACCGGCCTTGAAATCAATACGCTTGCCATCCTCCCACTGATCTCAAAATCCCACCACCCACGAGCCATTGAAGCTGCCACTAAATACTTCCTTACCCAAGCAGCTGCCTCCGCCCTAGTCCTATTCTCCAGCATAACCAACGCATGGTACACCGGGCAGTGAGACATCACCCAACTCACTCATCCAACATCCTCTCTAATCCTTACCTCAGCAATTGCAATAAAACTAGGATTAGTGCCATTCCACTTCTGATTCCCAGAAGTACTCCAAGGCTCCCCCTTAACCACTGGTCTAATTCTATCAA…
	GT70 ATAAACCCTCAAGCAAATCTAATTTTCATCACCAGTCTACTCCTAGGAACAACTATTACCATCTCAAGCAACCACTGAGTCATAGCCTGAACCGGCCTTGAAATCAATACGCTTGCCATCCTCCCACTGATCTCAAAATCCCACCACCCACGAGCCATTGAAGCTGCCACTAAATACTTCCTTACCCAAGCAGCTGCCTCCGCCCTAGTCCTATTCTCCAGCATAACCAACGCATGGTACACCGGGCAGTGAGACATCACCCAACTCACTCATCCAACATCCTCTCTAATCCTTACCTCAGCAATTGCAATAAAACTAGGATTAGTGCCATTCCACTTCTGATTCCCAGAAGTACTCCAAGGCTCCCCCTTAACCACTGGTCTAATTCTATCAA…
	GT72 ???????????AGCAAATCTAATTTTCATCACCAGTCTACTCCTAGGAACAACTATTACCATCTCAAGCAACCACTGAGTCATAGCCTGAACCGGCCTTGAAATCAACACGCTTGCCATCCTCCCACTGATCTCAAAATCCCACCACCCACGAGCCATTGAAGCTGCCACTAAATACTTCCTTACCCAAGCAGCTGCCTCCGCCCTAGTCCTATTCTCCAGCATAACCAACGCATGATATACCGGGCAGTGAGACATCACCCAGCTCACTCATCCAACATCCTCTCTAATCCTTACCTCAGCAATTGCAATAAAACTAGGATTAGTGCCATTCCACTTCTGATTTCCAGAAGTACTCCAAGGCTCCCCCTTAACCACTGGTCTTATTCTATCAA…
	GT71 ATAAACCCTCAAGCAAATCTAATTTTCATCACCAGTCTACTCCTAGGAACAACTATTACCATCTCAAGCAACCACTGAGTCATAGCCTGAACCGGCCTTGAAATCAACACGCTTGCCATCCTCCCACTGATCTCAAAATCCCACCACCCACGAGCCATTGAAGCTGCCACTAAATACTTCCTTACCCAAGCAGCTGCCTCCGCCCTAGTCCTATTCTCCAGCATAACCAACGCATGGTACACCGGGCAGTGAGACATCACCCAGCTCACTCATCCAACATCCTCTCTAATCCTTACCTCAGCAATTGCAATAAAACTAGGATTAGTGCCATTCCACTTCTGATTCCCAGAAGTACTCCAAGGCTCCCCCTTAACCACTGGTCTAATTCTATCAA…
	GT73 ATAAACCCTCAAGCAAATCTAATTTTCATCACCAGTCTACTCCTAGGAACAACTATTACCATCTCAAGCAACCACTGAGTCATAGCCTGAACCGGCCTTGAAATCAACACGCTTGCCATCCTCCCACTGATCTCAAAATCCCACCACCCACGAGCCATTGAAGCTGCCACTAAATACTTCCTTACCCAAGCAGCTGCCTCCGCCCTAGTCCTATTCTCCAGCATAACCAACGCATGGTACACCGGGCAGTGAGACATCACCCAGCTCACTCATCCAACATCCTCTCTAATCCTTACCTCAGCAATTGCAATAAAACTAGGATTAGTGCCATTCCACTTCTGATTCCCAGAAGTACTCCAAGGCTCCCCCTTAACCACTGGTCTAATTCTATCAA…
	JK92102 ATAAACCCTCAAGCAAATCTAATTTTCATCACCAGTCTACTCCTAGGAACAACTATTACCATCTCAAGCAACCACTGAGTCATAGCCTGAACCGGCCTTGAAATCAACACGCTTGCCATCCTCCCACTGATCTCAAAATCCCACCACCCACGAGCCATTGAAGCTGCCACTAAATACTTCCTTACCCAAGCAGCTGCCTCCGCCCTAGTCCTATTCTCCAGCATAACCAACGCATGGTACACCGGGCAGTGAGACATCACCCAGCTCACTCATCCAACATCCTCTCTAATCCTTACCTCAGCAATTGCAATAAAACTAGGATTAGTGCCATTCCACTTCTGATTCCCAGAAGTACTCCAAGGCTCCCCCTTAACCACTGGTCTAATTCTAT…
	JK92105 ATAAACCCTCAAGCAAATCTAATTTTCATCACCAGTCTACTCCTAGGAACAACTATTACCATCTCAAGCAACCACTGAGTCATAGCCTGAACCGGCCTTGAAATCAACACGCTTGCCATCCTCCCACTGATCTCAAAATCCCACCACCCACGAGCCATTGAAGCTGCCACTAAATACTTCCTTACCCAAGCAGCTGCCTCCGCCCTAGTCCTATTCTCCAGCATAACCAACGCATGGTACACCGGGCAGTGAGACATCACCCAGCTCACTCATCCAACATCCTCTCTAATCCTTACCTCAGCAATTGCAATAAAACTGGGATTAGTGCCATTCCACTTCTGATTCCCAGAAGTACTCCAAGGCTCCCCCTTAACCACTGGTCTAATTCTAT…
	JK92103 ATAAACCCTCAAGCAAATCTAATTTTCATCACCAGTCTACTCCTAGGAACAACTATTACCATCTCAAGCAACCACTGAGTCATAGCCTGAACCGGCCTTGAAATCAATACGCTTGCCATCCTCCCACTGATCTCAAAATCCCACCACCCACGAGCCATTGAAGCTGCCACTAAATACTTCCTTACCCAAGCAGCTGCCTCCGCCCTAGTCCTATTCTCCAGCATAACCAACGCATGGTACACCGGGCAGTGAGACATCACCCAACTCACTCATCCAACATCCTCTCTAATCCTTACCTCAGCAATTGCAATAAAACTAGGATTAGTGCCATTCCACTTCTGATTCCCAGAAGTACTCCAAGGCTCCCCCTTAACCACTGGTCTAATTCTAT…
	JK92104 ATAAACCCTCAAGCAAATCTAATTTTCATCACCAGTCTACTCCTAGGAACAACTATTACCATCTCAAGCAACCACTGAGTCATAGCCTGAACCGGCCTTGAAATCAATACGCTTGCCATCCTCCCACTGATCTCAAAATCCCACCACCCACGAGCCATTGAAGCTGCCACTAAATACTTCCTTACCCAAGCAGCTGCCTCCGCCCTAGTCCTATTCTCCAGCATAACCAACGCATGGTACACCGGGCAGTGAGACATCACCCAACTCACTCATCCAACATCCTCTCTAATCCTTACCTCAGCAATTGCAATAAAACTAGGATTAGTGCCATTCCACTTCTGATTCCCAGAAGTACTCCAAGGCTCCCCCTTAACCACTGGTCTAATTCTAT…
	JK92101 ATAAACCCCCAAGCAAATCTAATTTTCATCACCAGTCTACTCCTAGGAACAACTATTACCATCTCAAGCAACCACTGAGTCATAGCCTGAACCGGCCTTGAAATCAACACGCTTGCCATCCTCCCACTGATCTCAAAATCCCACCACCCACGAGCCATTGAAGCTGCCACTAAATACTTCCTTACCCAAGCAGCTGCCTCCGCCCTAGTCCTATTCTCCAGCATAACCAACGCATGGTACACCGGGCAGTGAGACATCACCCAGCTCACTCATCCAACATCCTCCCTAATCCTTACCTCAGCAATTGCAATAAAACTAGGATTAGTGCCATTCCACTTCTGATTCCCAGAAGTACTCCAAGGCTCCCCCTTAACCACTGGTCTAATTCTAT…
	9296 ATAAACCCTCAAGCAAATCTAATTTTCATCACCAGTCTACTCCTAGGAACAACTATTACCATCTCAAGCAACCACTGAGTCATAGCCTGAACCGGCCTTGAAATCAACACGCTTGCCATCCTCCCACTGATCTCAAAATCCCACCACCCACGAGCCATTGAAGCTGCCACTAAATACTTCCTTACCCAAGCAGCTGCCTCCGCCCTAGTCCTATTCTCCAGCATAACCAACGCATGGTACACCGGGCAGTGAGACATCACCCAGCTCACTCATCCAACATCCTCTCTAATCCTTACCTCAGCAATTGCAATAAAACTAGGATTAGTGCCATTCCACTTCTGATTCCCAGAAGTACTCCAAGGCTCCCCCTTAACCACTGGTCTAATTCTATCAA…
	9297 ATAAACCCTCAAGCAAATCTAATTTTCATCACCAGTCTACTCCTAGGAACAACTATTACCATCTCAAGCAACCACTGAGTCATAGCCTGAACCGGCCTTGAAATCAACACGCTTGCCATCCTCCCACTGATCTCAAAATCCCACCACCCACGAGCCATTGAAGCTGCCACTAAATACTTCCTTACCCAAGCAGCTGCCTCCGCCCTAGTCCTATTCTCCAGCATAACCAACGCATGGTACACCGGGCAGTGAGACATCACCCAGCTCACTCATCCAACATCCTCTCTAATCCTTACCTCAGCAATTGCAATAAAACTAGGATTAGTGCCATTCCACTTCTGATTCCCAGAAGTACTCCAAGGCTCCCCCTTAACCACTGGTCTAATTCTATCAA…
	9298 ATAAACCCTCAAGCAAATCTAATTTTCATCACCAGTCTACTCCTAGGAACAACTATTACCATCTCAAGCAACCACTGAGTCATAGCCTGAACCGGCCTTGAAATCAATACGCTTGCCATCCTCCCACTGATCTCAAAATCCCACCACCCACGAGCCATTGAAGCTGCCACTAAATACTTCCTTACCCAAGCAGCTGCCTCCGCCCTAGTCCTATTCTCCAGCATAACCAACGCATGGTACACCGGGCAGTGAGACATCACCCAACTCACTCATCCAACATCCTCTCTAATCCTTACCTCAGCAATTGCAATAAAACTAGGATTAGTGCCATTCCACTTCTGATTCCCAGAAGTACTCCAAGGCTCCCCCTTAACCACTGGTCTAATTCTATCAA…
	9299 ATAAACCCTCAAGCAAATCTAATTTTCATCACCAGTCTACTCCTAGGAACAACTATTACCATCTCAAGCAACCACTGAGTCATAGCCTGAACCGGCCTTGAAATCAATACGCTTGCCATCCTCCCACTGATCTCAAAATCCCACCACCCACGAGCCATTGAAGCTGCCACTAAATACTTCCTTACCCAAGCAGCTGCCTCCGCCCTAGTCCTATTCTCCAGCATAACCAACGCATGGTACACCGGGCAGTGAGACATCACCCAACTCACTCATCCAACATCCTCTCTAATCCTTACCTCAGCAATTGCAATAAAACTAGGATTAGTGCCATTCCACTTCTGATTCCCAGAAGTACTCCAAGGCTCCCCCTTAACCACTGGTCTAATTCTATCAA…
	92100 ATAAACCCTCAAGCAAATCTAATTTTCATCACCAGTCTACTCCTAGGAACAACTATTACCATCTCAAGCAACCACTGAGTCATAGCCTGAACCGGCCTTGAAATCAATACGCTTGCCATCCTCCCACTGATCTCAAAATCCCACCACCCACGAGCCATTGAAGCTGCCACTAAATACTTCCTTACCCAAGCAGCTGCCTCCGCCCTAGTCCTATTCTCCAGCATAACCAACGCATGGTACACCGGGCAGTGAGACATCACCCAACTCACTCATCCAACATCCTCTCTAATCCTTACCTCAGCAATTGCAATAAAACTAGGATTAGTGCCATTCCACTTCTGATTCCCAGAAGTACTCCAAGGCTCCCCCTTAACCACTGGTCTAATTCTATCA…
	DHB2741 ATAAACCCTCAAGCAAATCTAATTTTCATCACCAGTCTACTCCTAGGAACAACTATTACCATCTCAAGCAACCACTGAGTCATAGCCTGAACCGGCCTTGAAATCAATACGCTTGCCATCCTCCCACTGATCTCAAAATCCCACCACCCACGAGCCATTGAAGCTGCCACTAAATACTTCCTTACCCAAGCAGCTGCCTCCGCCCTAGTCCTATTCTCCAGCATAACCAACGCATGGTACACCGGGCAGTGAGACATCACCCAACTCACTCATCCAACATCCTCTCTAATCCTTACCTCAGCAATTGCAATAAAACTAGGATTAGTGCCATTCCACTTCTGATTCCCAGAAGTACTCCAAGGCTCCCCCTTAACCACTGGTCTAATTCTAT…
	DHB2742 ATAAACCCTCAAGCAAATCTAATTTTCATCACCAGTCTACTCCTAGGAACAACTATTACCATCTCAAGCAACCACTGAGTCATAGCCTGAACCGGCCTTGAAATCAACACGCTTGCCATCCTCCCACTGATCTCAAAATCCCACCACCCACGAGCCATTGAAGCTGCCACTAAATACTTCCTTACCCAAGCAGCTGCCTCCGCCCTAGTCCTATTCTCCAGCATAACCAACGCATGATATACCGGGCAGTGGGACATCACCCAGCTCACTCATCCAACATCCTCTCTAATCCTTACCTCAGCAATTGCAATAAAACTAGGATTAGTGCCATTCCACTTCTGATTTCCAGAAGTACTCCAAGGCTCCCCCTTAACCACTGGTCTTATTCTAT…
	DHB2827 ATAAACCCTCGAGCAAATCTAATTTTCATCACCAGTCTACTCCTAGGAACAACTATTACCATCTCAAGCAACCACTGAGTCATAGCCTGAACCGGCCTTGAAATCAATACGCTTGCCATCCTCCCACTGATCTCAAAATCCCACCACCCACGAGCCATTGAAGCTGCCACTAAATACTTCCTTACCCAAGCAGCTGCCTCCGCCCTAGTCCTATTCTCCAGCATAACCAACGCATGGTACACCGGGCAGTGAGACATCACCCAACTCACTCATCCAACATCCTCTCTAATCCTTACCTCAGCAATTGCAATAAAACTAGGATTAGTGCCATTCCACTTCTGATTCCCAGAAGTACTCCAAGGCTCCCCCTTAACCACTGGTCTAATTCTAT…
	GAV1250 ???AACCCTCAAGCAAATCTAATTTTCATCACCAGTCTACTCCTAGGAACAACTATTACCATCTCAAGCAACCACTGAGTCATAGCCTGAACCGGCCTTGAAATCAATACGCTTGCCATCCTCCCACTGATCTCAAAATCCCACCACCCACGAGCCATTGAAGCTGCCACTAAATACTTCCTTACCCAAGCAGCTGCCTCCGCCCTAGTCCTATTCTCCAGCATAACCAACGCATGGTACACCGGGCAGTGAGACATCACCCAACTCACTCATCCAACATCCTCTCTAATCCTTACCTCAGCAATTGCAATAAAACTAGGATTAGTGCCATTCCACTTCTGATTCCCAGAAGTACTCCAAGGCTCCCCCTTAACCACTGGTCTAATTCTAT…
	JK01178 ATAAACCCTCAAGCAAATCTAATTTTCATCACCAGTCTACTCCTAGGAACAACTATTACCATCTCAAGCAACCACTGAGTCATAGCCTGAACCGGCCTTGAAATCAATACGCTTGCCATCCTCCCACTGATCTCAAAATCCCACCACCCACGAGCCATTGAAGCTGCCACTAAATACTTCCTTACCCAAGCAGCTGCCTCCGCCCTAGTCCTATTCTCCAGCATAACCAACGCATGGTACACCGGGCAGTGAGACATCACCCAACTCACTCATCCAACATCCTCTCTAATCCTTACCTCAGCAATTGCAATAAAACTAGGATTAGTGCCATTCCACTTCTGATTCCCAGAAGTACTCCAAGGCTCCCCCTTAACCACTGGTCTAATTCTAT…
	JK02547 ATAAACCCTCAAGCAAATCTAATTTTCATCACCAGTCTACTCCTAGGAACAACTATTACCATCTCAAGCAACCACTGAGTCATAGCCTGAACCGGCCTTGAAATCAACACGCTTGCCATCCTCCCACTGATCTCAAAATCCCACCACCCACGAGCCATTGAAGCTGCCACTAAATACTTCCTTACCCAAGCAGCTGCCTCCGCCCTAGTCCTATTCTCCAGCATAACCAACGCATGGTACACCGGGCAGTGAGACATCACCCAGCTCACTCATCCAACATCCTCTCTAATCCTTACCTCAGCAATTGCAATAAAACTAGGATTAGTGCCATTCCACTTCTGATTCCCAGAAGTACTCCAAGGCTCCCCCTTAACCACTGGTCTAATTCTAT…
	JK02548 ATAAACCCTCAAGCAAATCTAATTTTCATCACCAGTCTACTCCTAGGAACAACTATTACCATCTCAAGCAACCACTGAGTCATAGCCTGAACCGGCCTTGAAATCAACACGCTTGCCATCCTCCCACTGATCTCAAAATCCCACCACCCACGAGCCATTGAAGCTGCCACTAAATACTTCCTTACCCAAGCAGCTGCCTCCGCCCTAGTCCTATTCTCCAGCATAACCAACGCATGGTACACCGGGCAGTGAGACATCACCCAGCTCACTCATCCAACATCCTCTCTAATCCTTACCTCAGCAATTGCAATAAAACTAGGATTAGTGCCATTCCACTTCTGATTCCCAGAAGTACTCCAAGGCTCCCCCTTAACCACTGGTCTAATTCTAT…
	JK02549 ATAAACCCTCAAGCAAATCTAATTTTCATCACCAGTCTACTCCTAGGAACAACTATTACCATCTCAAGCAACCACTGAGTCATAGCCTGAACCGGCCTTGAAATCAACACGCTTGCCATCCTCCCACTGATCTCAAAATCCCACCACCCACGAGCCATTGAAGCTGCCACTAAATACTTCCTTACCCAAGCAGCTGCCTCCGCCCTAGTCCTATTCTCCAGCATAACCAACGCATGGTACACCGGGCAGTGAGACATCACCCAGCTCACTCATCCAACATCCTCTCTAATCCTTACCTCAGCAATTGCAATAAAACTAGGATTAGTGCCATTCCACTTCTGATTCCCAGAAGTACTCCAAGGCTCCCCCTTAACCACTGGTCTAATTCTAT…
	JK02550 ATAAACCCTCAAGCAAATCTAATTTTCATCACCAGTCTACTCCTAGGAACAACTATTACCATCTCAAGCAACCACTGAGTCATAGCCTGAACCGGCCTTGAAATCAACACGCTTGCCATCCTCCCACTGATCTCAAAATCCCACCACCCACGAGCCATTGAAGCTGCCACTAAATACTTCCTTACCCAAGCAGCTGCCTCCGCCCTAGTCCTATTCTCCAGCATAACCAACGCATGGTACACCGGGCAGTGAGACATCACCCAGCTCACTCATCCAACATCCTCTCTAATCCTTACCTCAGCAATTGCAATAAAACTGGGATTAGTGCCATTCCACTTCTGATTCCCAGAAGTACTCCAAGGCTCCCCCTTAACCACTGGTCTAATTCTAT…
	JK02551 ATAAACCCTCAAGCAAATCTAATTTTCATCACCAGTCTACTCCTAGGAACAACTATTACCATCTCAAGCAACCACTGAGTCATAGCCTGAACCGGCCTTGAAATCAACACGCTTGCCATCCTCCCACTGATCTCAAAATCCCACCACCCACGAGCCATTGAAGCTGCCACTAAATACTTCCTTACCCAAGCAGCTGCCTCCGCCCTAGTCCTATTCTCCAGCATAACCAACGCATGGTACACCGGGCAGTGAGACATCACCCAGCTCACTCATCCAACATCCTCTCTAATCCTTACCTCAGCAATTGCAATAAAACTAGGATTAGTGCCATTCCACTTCTGATTCCCAGAAGTACTCCAAGGCTCCCCCTTAACCACTGGTCTAATTCTAT…
	JK03093 ATAAACCCTCAAGCAAATCTAATTTTCATCACCAGTCTACTCCTAGGAACAACTATTACCATCTCAAGCAACCACTGAGTCATAGCCTGAACCGGCCTTGAAATCAACACGCTTGCCATCCTCCCATTGATCTCAAAATCCCACCACCCACGAGCCATTGAAGCTGCCACTAAATACTTCCTTACCCAAGCAGCTGCCTCCGCCCTAGTCCTATTCTCCAGCATAACCAACGCATGATACACCGGGCAGTGAGACATCACCCAGCTCACTCATCCAACATCCTCTCTAATCCTTACCTCAGCAATTGCAATAAAACTAGGATTAGTGCCATTCCACTTCTGATTCCCAGAAGTACTCCAAGGCTCCCCCTTAACCACTGGTCTAATTCTAT…
	JK92127 ATAAACCCTCAAGCAAATCTAATTTTCATCACCAGTCTACTCCTAGGAACAACTATTACCATCTCAAGCAACCACTGAGTCATAGCCTGAACCGGCCTTGAAATCAACACGCTTGCCATCCTCCCACTGATCTCAAAATCCCACCACCCACGAGCCATTGAAGCTGCCACTAAATACTTCCTTACCCAAGCAGCTGCCTCCGCCCTAGTCCTATTCTCCAGCATAACCAACGCATGATATACCGGGCAGTGAGACATCACCCAGCTCACTCATCCAACATCCTCTCTAATCCTTACCTCAGCAATTGCAATAAAACTAGGATTAGTGCCATTCCACTTCTGATTTCCAGAAGTACTCCAAGGCTCCCCCTTAACCACTGGTCTTATTCTAT…
	JK92128 ATAAACCCTCAAGCAAATCTAATTTTCATCACCAGTCTACTCCTAGGAACAACTATTACCATCTCAAGCAACCACTGAGTCATAGCCTGAACCGGCCTTGAAATCAACACGCTTGCCATCCTCCCACTGATCTCAAAATCCCACCACCCACGAGCCATTGAAGCTGCCACTAAATACTTCCTTACCCAAGCAGCTGCCTCCGCCCTAGTCCTATTCTCCAGCATAACCAACGCATGATATACCGGGCAGTGGGACATCACCCAGCTCACTCATCCAACATCCTCTCTAATCCTTACCTCAGCAATTGCAATAAAACTAGGATTAGTGCCATTCCACTTCTGATTTCCAGAAGTACTCCAAGGCTCCCCCTTAACCACTGGTCTTATTCTAT…
	JK92129 ATAAACCCTCAAGCAAATCTAATTTTCATCACCAGTCTACTCCTAGGAACAACTATTACCATCTCAAGCAACCACTGAGTCATAGCCTGAACCGGCCTTGAAATCAACACGCTTGCCATCCTCCCACTGATCTCAAAATCCCACCACCCACGAGCCATTGAAGCTGCCACTAAATACTTCCTTACCCAAGCAGCTGCCTCCGCCCTAGTCCTATTCTCCAGCATAACCAACGCATGATATACCGGGCAGTGAGACATCACCCAGCTCACTCATCCAACATCCTCTCTAATCCTTACCTCAGCAATTGCAATAAAACTAGGATTAGTGCCATTCCACTTCTGATTTCCAGAAGTACTCCAAGGCTCCCCCTTAACCACTGGTCTTATTCTAT…
	JK92130 ATAAACCCTCAAGCAAATCTAATTTTCATCACCAGTCTACTCCTAGGAACAACTATTACCATCTCAAGCAACCACTGAGTCATAGCCTGAACCGGCCTTGAAATCAACACGCTTGCCATCCTCCCACTGATCTCAAAATCCCACCACCCACGAGCCATTGAAGCTGCCACTAAATACTTCCTTACCCAAGCAGCTGCCTCCGCCCTAGTCCTATTCTCCAGCATAACCAACGCATGATATACCGGGCAGTGAGACATCACCCAGCTCACTCATCCAACATCCTCTCTAATCCTTACCTCAGCAATTGCAATAAAACTAGGATTAGTGCCATTCCACTTCTGATTTCCAGAAGTACTCCAAGGCTCCCCCTTAACCACTGGTCTTATTCTAT…
	JK92131 ATAAACCCTCAAGCAAATCTAATTTTCATCACCAGTCTACTCCTAGGAACAACTATTACCATCTCAAGCAACCACTGAGTCATAGCCTGAACCGGCCTTGAAATCAACACGCTTGCCATCCTCCCACTGATCTCAAAATCCCACCACCCACGAGCCATTGAAGCTGCCACTAAATACTTCCTTACCCAAGCAGCTGCCTCCGCCCTAGTCCTATTCTCCAGCATAACCAACGCATGATATACCGGGCAGTGAGACATCACCCAGCTCACTCATCCAACATCCTCTCTAATCCTTACCTCAGCAATTGCAATAAAACTAGGATTAGTGCCATTCCACTTCTGATTTCCAGAAGTACTCCAAGGCTCCCCCTTAACCACTGGTCTTATTCTAT…
	JK06773 ATAAACCCTCAAGCAAATCTAATTTTCATCACCAGTCTACTCCTAGGAACAACTATTACCATCTCAAGCAACCACTGAGTCATAGCCTGAACCGGCCTTGAAATCAACACGCTTGCCATCCTCCCACTGATCTCAAAATCCCACCACCCACGAGCCATTGAAGCTGCCACTAAATACTTCCTTACCCAAGCAGCTGCCTCCGCCCTAGTCCTATTCTCCAGCATAACCAACGCATGATATACCGGGCAGTGAGACATCACCCAGCTCACTCATCCAACATCCTCTCTAATCCTTACCTCAGCAATTGCAATAAAACTAGGATTAGTGCCATTCCACTTCTGATTTCCAGAAGTACTCCAAGGCTCCCCCTTAACCACTGGTCTTATTCTAT…
	JK06774 ATAAACCCTCAAGCAAATCTAATTTTCATCACCAGTCTACTCCTAGGAACAACTATTACCATCTCAAGCAACCACTGAGTCATAGCCTGAACCGGCCTTGAAATCAACACGCTTGCCATCCTCCCACTGATCTCAAAATCCCACCACCCACGAGCCATTGAAGCTGCCACTAAATACTTCCTTACCCAAGCAGCTGCCTCCGCCCTAGTCCTATTCTCCAGCATAACCAACGCATGATATACCGGGCAGTGAGACATCACCCAGCTCACTCATCCAACATCCTCTCTAATCCTTACCTCAGCAATTGCAATAAAACTAGGATTAGTGCCATTCCACTTCTGATTTCCAGAAGTACTCCAAGGCTCCCCCTTAACCACTGGTCTTATTCTAT…
	JK06772 ATAAACCCTCAAGCAAATCTAATTTTCATCACCAGTCTACTCCTAGGAACAACTATTACCATCTCAAGCAACCACTGAGTCATAGCCTGAACCGGCCTTGAAATCAACACGCTTGCCATCCTCCCACTGATCTCAAAATCCCACCACCCACGAGCCATTGAAGCTGCCACTAAATACTTCCTTACCCAAGCAGCTGCCTCCGCCCTAGTCCTATTCTCCAGCATAACCAACGCATGATATACCGGGCAGTGGGACATCACCCAGCTCACTCATCCAACATCCTCTCTAATCCTTACCTCAGCAATTGCAATAAAACTAGGATTAGTGCCATTCCACTTCTGATTTCCAGAAGTACTCCAAGGCTCCCCCTTAACCACTGGTCTTATTCTAT…
	JK06777 ATAAACCCTCAAGCAAATCTAATTTTCATCACCAGTCTACTCCTAGGAACAACTATTACCATCTCAAGCAACCACTGAGTCATAGCCTGAACCGGCCTTGAAATCAACACGCTTGCCATCCTCCCACTGATCTCAAAATCCCACCACCCACGAGCCATTGAAGCTGCCACTAAATACTTCCTTACCCAAGCAGCTGCCTCCGCCCTAGTCCTATTCTCCAGCATAACCAACGCATGATATACCGGGCAGTGAGACATCACCCAGCTCACTCATCCAACATCCTCTCTAATCCTTACCTCAGCAATTGCAATAAAACTAGGATTAGTGCCATTCCACTTCTGATTTCCAGAAGTACTCCAAGGCTCCCCCTTAACCACTGGTCTTATTCTAT…
	JK06779 ATAAACCCTCAAGCAAATCTAATTTTCATCACCAGTCTACTCCTAGGAACAACTATTACCATCTCAAGCAACCACTGAGTCATAGCCTGAACCGGCCTTGAAATCAACACGCTTGCCATCCTCCCACTGATCTCAAAATCCCACCACCCACGAGCCATTGAAGCTGCCACTAAATACTTCCTTACCCAAGCAGCTGCCTCCGCCCTAGTCCTATTCTCCAGCATAACCAACGCATGATATACCGGGCAGTGGGACATCACCCAGCTCACTCATCCAACATCCTCTCTAATCCTTACCTCAGCAATTGCAATAAAACTAGGATTAGTGCCATTCCACTTCTGATTTCCAGAAGTACTCCAAGGCTCCCCCTTAACCACTGGTCTTATTCTAT…
	GT06 ATAAACCCTCAAGCAAATCTAATTTTCATCACCAGTCTACTCCTAGGAACAACTATTACCATCTCAAGCAACCACTGAGTCATAGCCTGAACCGGCCTTGAAATCAACACGCTTGCCATCCTCCCATTGATCTCAAAATCCCACCACCCACGAGCCATTGAAGCTGCCACTAAATACTTCCTTACCCAAGCAGCTGCCTCCGCCCTAGTCCTATTCTCCAGCATAACCAACGCATGATACACCGGGCAGTGAGACATCACCCAGCTCACTCATCCAACATCCTCTCTAATCCTTACCTCAGCAATTGCAATAAAACTAGGATTAGTGCCATTCCACTTCTGATTCCCAGAAGTACTCCAAGGCTCCCCCTTAACCACTGGTCTAATTCTATCAA…
	GT07 ATAAACCCTCAAGCAAATCTAATTTTCATCACCAGTCTACTCCTAGGAACAACTATTACCATCTCAAGCAACCACTGAGTCATAGCCTGAACCGGCCTTGAAATCAACACGCTTGCCATCCTCCCACTGATCTCAAAATCCCACCACCCACGAGCCATTGAAGCTGCCACTAAATACTTCCTTACCCAAGCAGCTGCCTCCGCCCTAGTCCTATTCTCCAGCATAACCAACGCATGATACACCGGGCAGTGAGACATCACCCAGCTCACTCATCCAACATCCTCTCTAATCCTTACCTCAGCAATTGCAATAAAACTAGGATTAGTGCCATTCCACTTCTGATTCCCAGAAGTACTCCAAGGCTCCCCCTTAACCACTGGTCTAATTCTATCAA…
	GT08 ATAAACCCTCAAGCAAATCTAATTTTCATCACCAGTCTACTCCTAGGAACAACTATTACCATCTCAAGCAACCACTGAGTCATAGCCTGAACCGGCCTTGAAATCAACACGCTTGCCATCCTCCCACTGATCTCAAAATCCCACCACCCACGAGCCATTGAAGCTGCCACTAAATACTTCCTTACCCAAGCAGCTGCCTCCGCCCTAGTCCTATTCTCCAGCATAACCAACGCATGATACACCGGGCAATGAGACATCACCCAGCTCACTCATCCAACATCCTCTCTAATCCTTACCTCAGCAATTGCAATAAAACTAGGATTAGTGCCATTCCACTTCTGATTCCCAGAAGTACTCCAAGGCTCCCCCTTAACCACTGGTCTAATTCTATCAA…
	GT09 ATAAACCCTCAAGCAAATCTAATTTTCATCACCAGTCTACTCCTAGGAACAACTATTACCATCTCAAGCAACCACTGAGTCATAGCCTGAACCGGCCTTGAAATCAACACGCTTGCCATCCTCCCATTGATCTCAAAATCCCACCACCCACGAGCCATTGAAGCTGCCACTAAATACTTCCTTACCCAAGCAGCTGCCTCCGCCCTAGTCCTATTCTCCAGCATAACCAACGCATGATACACCGGGCAGTGAGACATCACCCAGCTCACTCATCCAACATCCTCTCTAATCCTTACCTCAGCAATTGCAATAAAACTAGGATTAGTGCCATTCCACTTCTGATTCCCAGAAGTACTCCAAGGCTCCCCCTTAACCACTGGTCTAATTCTATCAA…
	GT10 ATAAACCCTCAAGCAAATCTAATTTTCATCACCAGTCTACTCCTAGGAACAACTATTACCATCTCAAGCAACCACTGAGTCATAGCCTGAACCGGCCTTGAAATCAACACGCTTGCCATCCTCCCACTGATCTCAAAATCCCACCACCCACGAGCCATTGAAGCTGCCACTAAATACTTCCTTACCCAAGCAGCTGCCTCCGCCCTAGTCCTATTCTCCAGCATAACCAACGCATGATACACCGGGCAGTGAGACATCACCCAGCTCACTCATCCAACATCCTCTCTAATCCTTACCTCAGCAATTGCAATAAAACTAGGATTAGTGCCATTCCACTTCTGATTCCCAGAAGTACTCCAAGGCTCCCCCTTAACCACTGGTCTAATTCTATCAA…
	GT11 ATAAACCCTCAAGCAAATCTAATTTTCATCACCAGTCTACTCCTAGGAACAACTATTACCATCTCAAGCAACCACTGAGTCATAGCCTGAACCGGCCTTGAAATCAACACGCTTGCCATCCTCCCACTGATCTCAAAATCCCACCACCCACGAGCCATTGAAGCTGCCACTAAATACTTCCTTACCCAAGCAGCTGCCTCCGCCCTAGTCCTATTCTCCAGCATAACCAACGCATGATACACCGGGCAGTGAGACATCACCCAGCTCACTCATCCAACATCCTCTCTAATCCTTACCTCAGCAATTGCAATAAAACTAGGATTAGTGCCATTCCACTTCTGATTCCCAGAAGTACTCCAAGGCTCCCCCTTAACCACTGGTCTAATTCTATCAA…
	JK9116 ATAAACCCTCAAGCAAATCTAATTTTCATCACCAGTCTACTCCTAGGAACAACTATTACCATCTCAAGCAACCACTGAGTCATAGCCTGAACCGGCCTTGAAATCAACACGCTTGCCATCCTCCCACTGATCTCAAAATCCCACCACCCACGAGCCATTGAAGCTGCCACTAAATACTTCCTTACCCAAGCAGCTGCCTCCGCCCTAGTCCTATTCTCCAGCATAACCAACGCATGATACACCGGGCAGTGAGACATCACCCAGCTCACTCATCCAACATCCTCTCTAATCCTTACCTCAGCAATTGCAATAAAACTAGGATTAGTGCCATTCCACTTCTGATTCCCAGAAGTACTACAAGGCTCCCCCTTAACCACTGGTCTAATTCTATC…
	JK9117 ATAAACCCTCAAGCAAATCTAATTTTCATCACCAGTCTACTCCTAGGAACAACTATTACCATCTCAAGCAACCACTGAGTCATAGCCTGAACCGGCCTTGAAATCAACACGCTTGCCATCCTCCCACTGATCTCAAAATCCCACCACCCACGAGCCATTGAAGCTGCCACTAAATACTTCCTTACCCAAGCAGCTGCCTCCGCCCTAGTCCTATTCTCCAGCATAACCAACGCATGATACACCGGGCAGTGAGACATCACCCAGCTCACTCATCCAACATCCTCTCTAATCCTTACCTCAGCAATTGCAATAAAACTAGGATTAGTGCCATTCCACTTCTGATTCCCAGAAGTACTCCAAGGCTCCCCCTTAACCACTGGTCTAATTCTATC…
	JK9118 ATAAACCCTCAAGCAAATCTAATTTTCATCACCAGTCTACTCCTAGGAACAACTATTACCATCTCAAGCAACCACTGAGTCATAGCCTGAACCGGCCTTGAAATCAACACGCTTGCCATCCTCCCACTGATCTCAAAATCCCACCACCCACGAGCCATTGAAGCTGCCACTAAATACTTCCTTACCCAAGCAGCTGCCTCCGCCCTAGTCCTATTCTCCAGCATAACCAACGCATGATACACCGGGCAGTGAGACATCACCCAGCTCACTCATCCAACATCCTCTCTAATCCTTACCTCAGCAATTGCAATAAAACTAGGATTAGTGCCATTCCACTTCTGATTCCCAGAAGTACTCCAAGGCTCCCCCTTAACCACTGGTCTAATTCTATC…
	JK9119 ATAAACCCTCAAGCAAATCTAATTTTCATCACCAGTCTACTCCTAGGAACAACTATTACCATCTCAAGCAACCACTGAGTCATAGCCTGAACCGGCCTTGAAATCAACACGCTTGCCATCCTCCCACTGATCTCAAAATCCCACCACCCACGAGCCATTGAAGCTGCCACTAAATACTTCCTTACCCAAGCAGCTGCCTCCGCCCTAGTCCTATTCTCCAGCATAACCAACGCATGATACACCGGGCAGTGAGACATCACCCAGCTCACTCATCCAACATCCTCTCTAATCCTCACCTCAGCAATTGCAATAAAACTAGGATTAGTGCCATTCCACTTCTGATTCCCAGAAGTACTCCAAGGCTCCCCCTTAACCACTGGTCTAATTCTATC…
	JK9120 ATAAACCCTCAAGCAAATCTAATTTTCATCACCAGTCTACTCCTAGGAACAACTATTACCATCTCAAGCAACCACTGAGTCATAGCCTGAACCGGCCTTGAAATCAACACGCTTGCCATCCTCCCACTGATCTCAAAATCCCACCACCCACGAGCCATTGAAGCTGCCACTAAATACTTCCTTACCCAAGCAGCTGCCTCCGCCCTAGTCCTATTCTCCAGCATAACCAACGCATGATACACCGGGCAGTGAGACATCACCCAGCTCACTCATCCAACATCCTCTCTAATCCTTACCTCAGCAATTGCAATAAAACTAGGATTAGTGCCATTCCACTTCTGATTCCCAGAAGTACTCCAAGGCTCCCCCTTAACCACTGGTCTAATTCTATC…
	JK9121 ATAAACCCTCAAGCAAATCTAATTTTCATCACCAGTCTACTCCTAGGAACAACTATTACCATCTCAAGCAACCACTGAGTCATAGCCTGAACCGGCCTTGAAATCAACACGCTTGCCATCCTCCCACTGATCTCAAAATCCCACCACCCACGAGCCATTGAAGCTGCCACTAAATACTTCCTTACCCAAGCAGCTGCCTCCGCCCTAGTCCTATTCTCCAGCATAACCAACGCATGATACACCGGGCAGTGAGACATCACCCAGCTCACTCATCCAACATCCTCTCTAATCCTTACCTCAGCAATTGCAATAAAACTAGGATTAGTGCCATTCCACTTCTGATTCCCAGAAGTACTCCAAGGCTCCCCCTTAACCACTGGTCTAATTCTATC…
	JK9122 ATAAACCCTCAAGCAAATCTAATTTTCATCACCAGTCTACTCCTAGGAACAACTATTACCATCTCAAGCAACCACTGAGTCATAGCCTGAACCGGCCTTGAAATCAACACGCTTGCCATCCTCCCACTGATCTCAAAATCCCACCACCCACGAGCCATTGAAGCTGCCACTAAATACTTCCTTACCCAAGCAGCTGCCTCCGCCCTAGTCCTATTCTCCAGCATAACCAACGCATGATACACCGGGCAGTGAGACATCACCCAGCTCACTCATCCAACATCCTCTCTAATCCTTACCTCAGCAATTGCAATAAAACTAGGATTAGTGCCATTCCACTTCTGATTCCCAGAAGTACTCCAAGGCTCCCCCTTAACCACTGGTCTAATTCTATC…
	JK9175 ATAAACCCTCAAGCAAATCTAATTTTCATCACCAGTCTACTCCTAGGAACAACTATTACCATCTCAAGCAACCACTGAGTCATAGCCTGAACCGGCCTTGAAATCAACACGCTTGCCATCCTCCCACTGATCTCAAAATCCCACCACCCACGAGCCATTGAAGCTGCCACTAAATACTTCCTTACCCAAGCAGCTGCCTCCGCCCTAGTCCTATTCTCCAGCATAACCAACGCATGATACACCGGACAGTGAGACATCACCCAGCTCACTCATCCAACATCCTCTCTAATCCTTACCTCAGCAATTGCAATAAAACTAGGATTAGTGCCATTCCACTTCTGATTCCCAGAAGTACTCCAAGGCTCCCCCTTAACCACTGGTCTAATTCTATC…
	JK9171 ATAAACCCTCAAGCAAATCTAATTTTCATCACCAGTCTACTCCTAGGAACAACTATTACCATCTCAAGCAACCACTGAGTCATAGCCTGAACCGGCCTTGAAATCAACACGCTTGCCATCCTCCCACTGATCTCAAAATCCCACCACCCACGAGCCATTGAAGCTGCCACTAAATACTTCCTTACCCAAGCAGCTGCCTCCGCCCTAGTCCTATTCTCCAGCATAACCAACGCATGATACACCGGGCAGTGAGACATCACCCAGCTCACTCATCCAACATCCTCTCTAATCCTTACCTCAGCAATTGCAATAAAACTAGGATTAGTGCCATTCCACTTCTGATTCCCAGAAGTACTCCAAGGCTCCCCCTTAACCACTGGTCTAATTCTATC…
	JK9172 ATAAACCCTCAAGCAAATCTAATTTTCATCACCAGTCTACTCCTAGGAACAACTATTACCATCTCAAGCAACCACTGAGTCATAGCCTGAACCGGCCTTGAAATCAACACGCTTGCCATCCTCCCACTGATCTCAAAATCCCACCACCCACGAGCCATTGAAGCTGCCACTAAATACTTCCTTACCCAAGCAGCTGCCTCCGCCCTAGTCCTATTCTCCAGCATAACCAACGCATGATACACCGGGCAGTGAGACATCACCCAGCTCACTCATCCAACATCCTCTCTAATCCTTACCTCAGCAATTGCAATAAAACTAGGATTAGTGCCATTCCACTTCTGATTCCCAGAAGTACTCCAAGGCTCCCCCTTAACCACTGGTCTAATTCTATC…
	JK9174 ATAAACCCTCAAGCAAATCTAATTTTCATCACCAGTCTACTCCTAGGAACAACTATTACCATCTCAAGCAACCACTGAGTCATAGCCTGAACCGGCCTTGAAATCAACACGCTTGCCATCCTCCCACTGATCTCAAAATCCCACCACCCACGAGCCATTGAAGCTGCCACTAAATACTTCCTTACCCAAGCAGCTGCCTCCGCCCTAGTCCTATTCTCCAGCATAACCAACGCATGATACACCGGGCAGTGAGACATCACCCAGCTCACTCATCCAACATCCTCTCTAATCCTTACCTCAGCAATTGCAATAAAACTAGGATTAGTGCCATTCCACTTCTGATTCCCAGAAGTACTCCAAGGCTCCCCCTTAACCACTGGTCTAATTCTATC…
	JK9173 ATAAACCCTCAAGCAAATCTAATTTTCATCACCAGTCTACTCCTAGGAACAACTATTACCATCTCAAGCAACCACTGAGTCATAGCCTGAACCGGCCTTGAAATCAACACGCTTGCCATCCTCCCACTGATCTCAAAATCCCACCACCCACGAGCCATTGAAGCTGCCACTAAATACTTCCTTACCCAAGCAGCTGCCTCCGCCCTAGTCCTATTCTCCAGCATAACCAACGCATGATACACCGGGCAGTGAGACATCACCCAGCTCACTCATCCAACATCCTCTCTAATCCTTACCTCAGCAATTGCAATAAAACTAGGATTAGTGCCATTCCACTTCTGATTCCCAGAAGTACTCCAAGGCTCCCCCTTAACCACTGGTCTAATTCTATC…
	JK9169 ATAAACCCTCAAGCAAATCTAATTTTCATCACCAGTCTACTCCTAGGAACAACTATTACCATCTCAAGCAACCACTGAGTCATAGCCTGAACCGGCCTTGAAATCAACACGCTTGCCATCCTCCCACTGATCTCAAAATCCCACCACCCACGAGCCATTGAAGCTGCCACTAAATACTTCCTTACCCAAGCAGCTGCCTCCGCCCTAGTCCTATTCTCCAGCATAACCAACGCATGATACACCGGGCAGTGAGACATCACCCAGCTCACTCATCCAACATCCTCTCTAATCCTTACCTCAGCAATTGCAATAAAACTAGGATTAGTGCCATTCCACTTCTGATTCCCAGAAGTACTCCAAGGCTCCCCCTTAACCACTGGTCTAATTCTATC…
	JK9170 ATAAACCCTCAAGCAAATCTAATTTTCATCACCAGTCTACTCCTAGGAACAACTATTACCATCTCAAGCAACCACTGAGTCATAGCCTGAACCGGCCTTGAAATCAACACGCTTGCCATCCTCCCACTGATCTCAAAATCCCACCACCCACGAGCCATTGAAGCTGCCACTAAATACTTCCTTACCCAAGCAGCTGCCTCCGCCCTAGTCCTATTCTCCAGCATAACCAACGCATGATACACCGGGCAGTGAGACATCACCCAGCTCACTCATCCAACATCCTCTCTAATCCTTACCTCAGCAATTGCAATAAAACTAGGATTAGTGCCATTCCACTTCTGATTCCCAGAAGTACTCCAAGGCTCCCCCTTAACCACTGGTCTAATTCTATC…
	JK9168 ATAAACCCTCAAGCAAATCTAATTTTCATCACCAGTCTACTCCTAGGAACAACTATTACCATCTCAAGCAACCACTGAGTCATAGCCTGAACCGGCCTTGAAATCAACACGCTTGCCATCCTCCCACTGATCTCAAAATCCCACCACCCACGAGCCATTGAAGCTGCCACTAAATACTTCCTTACCCAAGCAGCTGCCTCCGCCCTAGTCCTATTCTCCAGCATAACCAACGCATGATACACCGGGCAGTGAGACATCACCCAGCTCACTCATCCAACATCCTCTCTAATCCTTACCTCAGCAATTGCAATAAAACTAGGATTAGTGCCATTCCACTTCTGATTCCCAGAAGTACTCCAAGGCTCCCCCTTAACCACTGGTCTAATTCTATC…
	JK9167 ATAAACCCTCAAGCAAATCTAATTTTCATCACCAGTCTACTCCTAGGAACAACTATTACCATCTCAAGCAACCACTGAGTCATAGCCTGAACCGGCCTTGAAATCAACACGCTTGCCATCCTCCCACTGATCTCAAAATCCCACCACCCACGAGCCATTGAAGCTGCCACTAAATACTTCCTTACCCAAGCAGCTGCCTCCGCCCTAGTCCTATTCTCCAGCATAACCAACGCATGATACACCGGGCAGTGAGACATCACCCAGCTCACTCATCCAACATCCTCTCTAATCCTTACCTCAGCAATTGCAATAAAACTAGGATTAGTGCCATTCCACTTCTGATTCCCAGAAGTACTCCAAGGCTCCCCCTTAACCACTGGTCTAATTCTATC…
	JK9165 ATAAACCCTCAAGCAAATCTAATTTTCATCACCAGTCTACTCCTAGGAACAACTATTACCATCTCAAGCAACCACTGAGTCATAGCCTGAACCGGCCTTGAAATCAACACGCTTGCCATCCTCCCACTGATCTCAAAATCCCACCACCCACGAGCCATTGAAGCTGCCACTAAATACTTCCTTACCCAAGCAGCTGCCTCCGCCCTAGTCCTATTCTCCAGCATAACCAACGCATGATACACCGGGCAGTGAGACATCACCCAGCTCACTCATCCAACATCCTCTCTAATCCTTACCTCAGCAATTGCAATAAAACTAGGATTAGTGCCATTCCACTTCTGATTCCCAGAAGTACTCCAAGGCTCCCCCTTAACCACTGGTCTAATTCTATC…
	JK9166 ATAAACCCTCAAGCAAATCTAATTTTCATCACCAGTCTACTCCTAGGAACAACTATTACCATCTCAAGCAACCACTGAGTCATAGCCTGAACCGGCCTTGAAATCAACACGCTTGCCATCCTCCCACTGATCTCAAAATCCCACCACCCACGAGCCATTGAAGCTGCCACTAAATACTTCCTTACCCAAGCAGCTGCCTCCGCCCTAGTCCTATTCTCCAGCATAACCAACGCATGATACACCGGGCAGTGAGACATCACCCAGCTCACTCATCCAACATCCTCTCTAATCCTTACCTCAGCAATTGCAATAAAACTAGGATTAGTGCCATTCCACTTCTGATTCCCAGAAGTACTCCAAGGCTCCCCCTTAACCACTGGTCTAATTCTATC…
	9510 ??????????????AAATCTAATTTTCATCACCAGTCTACTCCTAGGAACAACTATTACCATCTCAAGCAACCACTGAGTCATAGCCTGAACCGGCCTTGAAATCAACACGCTTGCCATCCTCCCACTGATCTCAAAATCCCACCACCCACGAGCCATTGAAGCTGCCACTAAATACTTCCTTACCCAAGCAGCTGCCTCCGCCCTAGTCCTATTCTCCAGCATAACCAACGCATGATACACCGGGCAGTGAGACATCACCCAGCTCACTCATCCAACATCCTCTCTAATCCTTACCTCAGCAATTGCAATAAAACTAGGATTAGTGCCATTCCACTTCTGATTCCCAGAAGTACTCCAAGGCTCCCCCTTAACCACTGGTCTAATTCTATCAA…
	9514 ????????????????????AATTTTCATCACCAGTCTACTCCTAGGAACAACTATTACCATCTCAAGCAACCACTGAGTCATAGCCTGAACCGGCCTTGAAATCAACACGCTTGCCATCCTCCCACTGATCTCAAAATCCCACCACCCACGAGCCATTGAAGCTGCCACTAAATACTTCCTTACCCAAGCAGCTGCCTCCGCCCTAGTCCTATTCTCCAGCATAACCAACGCATGATACACCGGGCAGTGAGACATCACCCAGCTCACTCATCCAACATCCTCTCTAATCCTTACCTCAGCAATTGCAATAAAACTAGGATTAGTGCCATTCCACTTCTGATTCCCAGAAGTACTCCAAGGCTCCCCCTTAACCACTGGTCTAATTCTATCAA…
	9520 ?????CCCTCAAGCAAATCTAATTTTCATCACCAGTCTACTCCTAGGAACAACTATTACCATCTCAAGCAACCACTGAGTCATAGCCTGAACCGGCCTTGAAATCAACACGCTTGCCATCCTCCCACTGATCTCAAAATCCCACCACCCACGAGCCATTGAAGCTGCCACTAAATACTTCCTTACCCAAGCAGCTGCCTCCGCCCTAGTCCTATTCTCCAGCATAACCAACGCATGATACACCGGGCAGTGAGACATCACCCAGCTCACTCATCCAACATCCTCTCTAATCCTTACCTCAGCAATTGCAATAAAACTAGGATTAGTGCCATTCCACTTCTGATTCCCAGAAGTACTCCAAGGCTCCCCCTTAACCACTGGTCTAATTCTATCAA…
	9522 ?????CCCTCAAGCAAATCTAATTTTCATCACCAGTCTACTCCTAGGAACAACTATTACCATCTCAAGCAACCACTGAGTCATAGCCTGAACCGGCCTTGAGATCAACACGCTTGCCATCCTCCCACTGATCTCAAAATCCCACCACCCACGAGGCATTGAAGCTGCCACTAAATACTTCCTTACCCAAGCAGCTGCCTCCGCCCTAGTCCTATTCTCCAGCATAACCAACGCATGATACACCGGGCAGTGAGACATCACCCAGCTCACTCATCCAACATCCTCTCTAATCCTTACCTCAGCAATTGCAATAAAACTAGGATTAGTGCCATTCCACTTCTGATTCCCAGAAGTACTCCAAGGCTCCCCCTTAACCACTGGTCTAATTCTATCAA…
	9525 ??????????????????????TTTTCATCACCAGTCTACTCCTAGGAACAACTATTACCATCTCAAGCAACCACTGAGTCATAGCCTGAACCGGCCTTGAAATCAACACGCTTGCCATCCTCCCACTGATCTCAAAATCCCACCACCCACGAGCCATTGAAGCTGCCACTAAATACTTCCTTACCCAAGCAGCTGCCTCCGCCCTAGTCCTATTCTCCAGCATAACCAACGCATGATACACCGGGCAGTGAGACATCACCCAGCTCACTCATCCAACATCCTCTCTAATCCTTACCTCAGCAATTGCAATAAAACTAGGATTAGTGCCATTCCACTTCTGATTCCCAGAAGTACTCCAAGGCTCCCCCTTAACCACTGGTCTAATTCTATCAA…
	9527 ATAAACCCTCAAGCAAATCTAATTTTCATCACCAGTCTACTCCTAGGAACAACTATTACCATCTCAAGCAACCACTGAGTCATAGCCTGAACCGGCCTTGAAATCAACACGCTTGCCATCCTCCCACTGATCTCAAAATCCCACCACCCACGAGCCATTGAAGCTGCCACTAAATACTTCCTTACCCAAGCAGCTGCCTCCGCCCTAGTCCTATTCTCCAGCATAACCAACGCATGATACACCGGGCAGTGAGACATCACCCAGCTCACTCATCCAACATCCTCTCTAATCCTTACCTCAGCAATTGCAATAAAACTAGGATTAGTGCCATTCCACTTCTGATTCCCAGAAGTACTCCAAGGCTCCCCCTTAACCACTGGTCTAATTCTATCAA…
	9528 ATAAACCCTCAAGCAAATCTAATTTTCATCACCAGTCTACTCCTAGGAACAACTATTACCATCTCAAGCAACCACTGAGTCATAGCCTGAACCGGCCTTGAAATCAACACGCTTGCCATCCTCCCACTGATCTCAAAATCCCACCACCCACGAGCCATTGAAGCTGCCACTAAATACTTCCTTACCCAAGCAGCTGCCTCCGCCCTAGTCCTATTCTCCAGCATAACCAACGCATGATACACCGGGCAGTGAGACATCACCCAGCTCACTCATCCAACATCCTCTCTAATCCTTACCTCAGCAATTGCAATAAAACTAGGATTAGTGCCATTCCACTTCTGATTCCCAGAAGTACTCCAAGGCTCCCCCTTAACCACTGGTCTAATTCTATCAA…
	9531 ????????TCAAGCAAATCTAATTTTCATCACCAGTCTACTCCTAGGAACAACTATTACCATCTCAAGCAACCACTGAGTCATAGCCTGAACCGGCCTTGAAATCAACACGCTTGCCATCCTCCCACTGATCTCAAAATCCCACCACCCACGAGCCATTGAAGCTGCCACTAAATACTTCCTTACCCAAGCAGCTGCCTCCGCCCTAGTCCTATTCTCCAGCATAACCAACGCATGATACACCGGGCAGTGAGACATCACCCAGCTCACTCATCCAACATCCTCTCTAATCCTTACCTCAGCAATTGCAATAAAACTAGGATTAGTGCCATTCCACTTCTGATTCCCAGAAGTACTCCAAGGCTCCCCCTTAACCACTGGTCTAATTCTATCAA…
	9533 ????????????GCAAATCTAATTTTCATCACCAGTCTACTCCTAGGAACAACTATTACCATCTCAAGCAACCACTGAGTCATAGCCTGAACCGGCCTTGAAATCAACACGCTTGCCATCCTCCCACTGATCTCAAAATCCCACCACCCACGAGCCATTGAAGCTGCCACTAAATACTTCCTTACCCAAGCAGCTGCCTCCGCCCTAGTCCTATTCTCCAGCATAACCAACGCATGATACACCGGGCAGTGAGACATCACCCAGCTCACTCATCCAACATCCTCTCTAATCCTTACCTCAGCAATTGCAATAAAACTAGGATTAGTGCCATTCCACTTCTGATTCCCAGAAGTACTCCAAGGCTCCCCCTTAACCACTGGTCTAATTCTATCAA…
	9537 ??????????????????????TTTTCATCACCAGTCTACTCCTAGGAACAACTATTACCATCTCAAGCAACCACTGAGTCATAGCCTGAACCGGCCTTGAAATCAACACGCTTGCCATCCTCCCACTGATCTCAAAATCCCACCACCCACGAGCCATTGAAGCTGCCACTAAATACTTCCTTACCCAAGCAGCTGCCTCCGCCCTAGTCCTATTCTCCAGCATAACCAACGCATGATACACCGGGCAGTGAGACATCACCCAGCTCACTCATCCAACATCCTCTCTAATCCTTACCTCAGCAATTGCAATAAAACTAGGATTAGTGCCATTCCACTTCTGATTCCCAGAAGTACTCCAAGGCTCCCCCTTAACCACTGGTCTAATTCTATCAA…
	9538 ?????????????????????????????????AGTCTACTCCTAGGAACAACTATTACCATCTCAAGCAACCACTGAGTCATAGCCTGAACCGGCCTTGAAATCAACACGCTTGCCATCCTCCCACTGATCTCAAAATCCCACCACCCACGAGCCATTGAAGCTGCCACTAAATACTTCCTTACCCAAGCAGCTGCCTCCGCCCTAGTCCTATTCTCCAGCATAACCAACGCATGATACACCGGGCAGTGAGACATCACCCAGCTCACTCATCCAACATCCTCTCTAATCCTTACCTCAGCAATTGCAATAAAACTAGGATTGGTGCCATTCCACTTCTGATTCCCAGAAGTACTCCAAGGCTCCCCCTTAACCACTGGTCTAATTCTATCAA…
	9542 ?????????????????????????????????????????????????????TATTACCATCTCAAGCAACCACTGAGTCATAGCCTGAACCGGCCTTGAAATCAACACGCTTGCCATCCTCCCACTGATCTCAAAATCCCACCACCCACGAGCCATTGAAGCTGCCACTAAATACTTCCTTACCCAAGCAGCTGCCTCCGCCCTAGTCCTATTCTCCAGCATAACCAACGCATGATACACCGGGCAGTGAGACATCACCCAGCTCACTCATCCAACATCCTCTCTAATCCTTACCTCAGCAATTGCAATAAAACTAGGATTAGTGCCATTCCACTTCTGATTCCCAGAAGTACTCCAAGGCTCCCCCTTAACCACTGGTCTAATTCTATCAA…
	9549 ????????????????ATCTAATTTTCATCACCAGTCTACTCCTAGGAACAACTATTACCATCTCAAGCAACCACTGAATCATAGCCTGAACCGGCCTTGAAATCAACACGCTTGCCATCCTCCCACTAATCTCAAAATCCCACCACCCACGAGCCATTGAAGCTGCCACTAAATACTTCCTTACCCAAGCAGCTGCCTCCGCCCTAGTCCTATTCTCCAGCATAACCAACGCATGATATACCGGGCAGTGAGACATCACCCAGCTCACTCATCCAACATCCTCTCTAATCCTTACCTCAGCAATTGCAATAAAACTAGGATTAGTGCCATTCCACTTCTGATTTCCAGAAGTACTCCAAGGCTCCCCCTTAACCACTGGTCTTATTCTATCAA…
	9550 ATAAACCCTCAAGCAAATCTAATTTTCATCACCAGTCTACTCCTAGGAACAACTATTACCATCTCAAGCAACCACTGAGTCATAGCCTGAACCGGCCTTGAAATCAACACGCTTGCCATCCTCCCACTGATCTCAAAATCCCACCATCCACGAGCCATTGAAGCTGCCACTAAATACTTCCTTACCCAAGCAGCTGCCTCCGCCCTAGTCCTATTCTCCAGCATAACCAACGCATGATACACCGGGCAGTGAGACATCACCCAGCTCACTCATCCAACATCCTCTCTAATCCTCACCTCAGCAATTGCAATAAAACTAGGATTAGTGCCATTCCACTTCTGATTCCCAGAAGTACTCCAAGGCTCCCCCTTAACCACTGGTCTAATTCTATCAA…
	9551 ATAAACCCTCAAGCAAATCTAATTTTCATCACCAGTCTACTCCTAGGAACAACTATTACCATCTCAAGCAACCACTGAGTCATAGCCTGAACCGGCCTTGAAATCAACACGCTTGCCATCCTCCCACTGATCTCAAAATCCCACCACCCACGAGCCATTGAAGCTGCCACTAAATACTTCCTTACCCAAGCAGCTGCCTCCGCCCTAGTCCTATTCTCCAGCATAACCAACGCATGATACACCGGGCAGTGAGACATCACCCAGCTCACTCATCCAACATCCTCTCTAATCCTTACCTCAGCAATTGCAATAAAACTAGGATTAGTGCCATTCCACTTCTGATTCCCAGAAGTACTCCAAGGCTCCCCCTTAACCACTGGTCTAATTCTATCAA…
	9554 ATAAACCCTCAAGCAAATCTAATTTTCATCACCAGTCTACTCCTAGGAACAACTATTACCATCTCAAGCAACCACTGAGTCATAGCCTGAACCGGCCTTGAAATCAACACGCTTGCCATCCTCCCACTGATCTCAAAATCCCACCACCCACGAGCCATTGAAGCTGCCACTAAATACTTCCTTACCCAAGCAGCTGCCTCCGCCCTAGTCCTATTCTCCAGCATAACCAACGCATGATACACCGGGCAGTGAGACATCACCCAGCTCACTCATCCAACATCCTCTCTAATCCTTACCTCAGCAATTGCAATAAAACTAGGATTAGTACCATTCCACTTCTGATTCCCAGAAGTACTCCAAGGCTCCCCCTTAACCACTGGTCTAATTCTATCAA…
	9556 ATAAACCCTCAAGCAAATCTAATTTTCATCACCAGTCTACTCCTAGGAACAACTATTACCATCTCAAGCAACCACTGAGTCATAGCCTGAACCGGCCTTGAAATCAACACGCTTGCCATCCTCCCACTGATCTCAAAATCCCACCACCCACGAGCCATTGAAGCTGCCACTAAATACTTCCTTACCCAAGCAGCTGCCTCCGCCCTAGTCCTATTCTCCAGCATAACCAACGCATGATACACCGGGCAGTGAGACATCACCCAGCTCACTCATCCAACATCCTCTCTAATCCTTACCTCAGCAATTGCAATAAAACTAGGATTAGTGCCATTCCACTTCTGATTCCCAGAAGTACTCCAAGGCTCCCCCTTAACCACTGGTCTAATTCTATCAA…
	9561 ??????????????????????TTTTCATCACCAGTCTACTCCTAGGAACAACTATTACCATCTCAAGCAACCACTGAGTCATAGCCTGAACCGGCCTTGAAATCAACACGCTTGCCATCCTCCCACTGATCTCAAAATCCCACCACCCACGAGCCATTGAAGCTGCCACTAAATACTTCCTTACCCAAGCAGCTGCCTCCGCCCTAGTCCTATTCTCCAGCATAACCAACGCATGATACACCGGGCAGTGAGACATCACCCAGCTCACTCATCCAACATCCTCTCTAATCCTTACCTCAGCAATTGCAATAAAACTAGGATTAGTGCCATTCCACTTCTGATTCCCAGAAGTACTCCAAGGCTCCCCCTTAACCACTGGTCTAATTCTATCAA…
	9565 ???????????????AATCTAATTTTCATCACCAGTCTACTCCTAGGAACAACTATTACCATCTCAAGCAACCACTGAGTCATAGCCTGAACCGGCCTTGAAATCAACACGCTTGCCATCCTCCCACTGATCTCAAAATCCCACCACCCACGAGCCATTGAAGCTGCCACTAAATACTTCCTTACCCAAGCAGCTGCCTCCGCCCTAGTCCTATTCTCCAGCATAACCAACGCATGATACACCGGGCAGTGAGACATCACCCAGCTCACTCATCCAACATCCTCTCTAATCCTCACCTCAGCAATTGCAATAAAACTAGGATTAGTGCCATTCCACTTCTGATTCCCAGAAGTACTCCAAGGCTCCCCCTTAACCACTGGTCTAATTCTATCAA…
	9566 ???????????????AATCTAATTTTCATCACCAGTCTACTCCTAGGAACAACTATTACCATCTCAAGCAACCACTGAGTCATAGCCTGAACCGGCCTTGAAATCAACACGCTTGCCATCCTCCCACTGATCTCAAAATCCCACCACCCACGAGCCATTGAAGCTGCCACTAAATACTTCCTTACCCAAGCAGCTGCCTCCGCCCTAGTCCTATTCTCCAGCATAACCAACGCATGATACACCGGGCAGTGAGACATCACCCAGCTCACTCATCCAACATCCTCTCTAATCCTCACCTCAGCAATTGCAATAAAACTAGGATTAGTGCCATTCCACTTCTGATTCCCAGAAGTACTCCAAGGCTCCCCCTTAACCACTGGTCTAATTCTATCAA…
	9567 ATAAACCCTCAAGCAAATCTAATTTTCATCACCAGTCTACTCCTAGGAACAACTATTACCATCTCAAGCAACCACTGAGTCATAGCCTGAACCGGCCTTGAAATCAACACGCTTGCCATCCTCCCACTGATCTCAAAATCCCACCACCCACGAGCCATTGAAGCTGCCACTAAATACTTCCTTACCCAAGCAGCTGCCTCCGCCCTAGTCCTATTCTCCAGCATAACCAACGCATGATACACCGGGCAGTGAGACATCACCCAGCTCACTCATCCAACATCCTCTCTAATCCTTACCTCAGCAATTGCAATAAAACTAGGATTAGTGCCATTCCACTTCTGATTCCCAGAAGTACTCCAAGGCTCCCCCTTAACCACTGGTCTAATTCTATCAA…
	9568 ATAAACCCTCAAGCAAATCTAATTTTCATCACCAGTCTACTCCTAGGAACAACTATTACCATCTCAAGCAACCACTGAGTCATAGCCTGAACCGGCCTTGAAATCAACACGCTTGCCATCCTCCCACTGATCTCAAAATCCCACCACCCACGAGCCATTGAAGCTGCCACTAAATACTTCCTTACCCAAGCAGCTGCCTCCGCCCTAGTCCTATTCTCCAGCATAACCAACGCATGATACACCGGGCAGTGAGACATCACCCAGCTCACTCATCCAACATCCTCTCTAATCCTTACCTCAGCAATTGCAATAAAACTAGGATTAGTGCCATTCCACTTCTGATTCCCAGAAGTACTCCAAGGCTCCCCCTTAACCACTGGTCTAATTCTATCAA…
	JK06728 ATAAACCCTCAAGCAAATCTAATTTTCATCACCAGTCTACTCCTAGGAACAACTATTACCATCTCAAGCAACCACTGAGTCATAGCCTGAACCGGCCTTGAAATCAACACGCTTGCCATCCTCCCACTGATCTCAAAATCCCACCACCCACGAGCCATTGAAGCTGCCACTAAATACTTCCTTACCCAAGCAGCTGCCTCCGCCCTAGTCCTATTCTCCAGCATAACCAACGCATGATATACCGGGCAGTGAGACATCACCCAGCTCACTCATCCAACATCCTCTCTAATCCTTACCTCAGCAATTGCAATAAAACTAGGATTAGTGCCATTCCACTTCTGATTTCCAGAAGTACTCCAAGGCTCCCCCTTAACCACTGGTCTTATTCTAT…
	JK92117 ATAAACCCTCAAGCAAATCTAATTTTCATCACCAGTCTACTCCTAGGAACAACTATTACCATCTCAAGCAACCACTGAGTCATAGCCTGAACCGGCCTTGAAATCAACACGCTTGCCATCCTCCCACTGATCTCAAAATCCCACCACCCACGAGCCATTGAAGCTGCCACTAAATACTTCCTTACCCAAGCAGCTGCCTCCGCCCTAGTCCTATTCTCCAGCATAACCAACGCATGATATACCGGGCAGTGAGACATCACCCAGCTCACTCATCCAACATCCTCTCTAATCCTTACCTCAGCAATTGCAATAAAACTAGGATTAGTGCCATTCCACTTCTGATTTCCAGAAGTACTCCAAGGCTCCCCCTTAACCACTGGTCTTATTCTAT…
	JK92118 ATAAACCCTCAAGCAAATCTAATTTTCATCACCAGTCTACTCCTAGGAACAACTATTACCATCTCAAGCAACCACTGAGTCATAGCCTGAACCGGCCTTGAAATCAACACGCTTGCCATCCTCCCACTGATCTCAAAATCCCACCACCCACGAGCCATTGAAGCTGCCACTAAATACTTCCTTACCCAAGCAGCTGCCTCCGCCCTAGTCCTATTCTCCAGCATAACCAACGCATGATATACCGGGCAGTGAGACATCACCCAGCTCACTCATCCAACATCCTCTCTAATCCTTACCTCAGCAATTGCAATAAAACTAGGATTAGTGCCATTCCACTTCTGATTTCCAGAAGTACTCCAAGGCTCCCCCTTAACCACTGGTCTTATTCTAT…
	JK92119 ATAAACCCTCAAGCAAATCTAATTTTCATCACAGGTCTACTCCTAGGAACAACTATTACCATCTCAAGCAACCACTGAGTCATAGCCTGAACCGGCCTTGAAATCAACACGCTTGCCATCCTCCCACTGATCTCAAAATCCCACCACCCACGAGCCATTGAAGCTGCCACTAAATACTTCCTTACCCAAGCAGCTGCCTCCGCCCTAGTCCTATTCTCCAGCATAACCAACGCATGATACACCGGGCAGTGAGACATCACCCAGCTCACTCATCCAAGATCCTCTCTAATCCTTACCTCAGCAATTGCAATAAAACTAGGATTAGTGCCATTCCACTTCTGATTCCCAGAAGTACTCCAAGGCTCCCCCTTAACCACTGGTCTAATTCTAT…
	JK92121 ATAAACCCTCAAGCAAATCTAATTTTCATCACCAGTCTACTCCTAGGAACAACTATTACCATCTCAAGCAACCACTGAGTCATAGCCTGAACCGGCCTTGAAATCAACACGCTTGCCATCCTCCCACTGATCTCAAAATCCCACCACCCACGAGCCATTGAAGCTGCCACTAAATACTTCCTTACCCAAGCAGCTGCCTCCGCCCTAGTCCTATTCTCCAGCATAACCAACGCATGATATACCGGGCAGTGAGACATCACCCAGCTCACTCATCCAACATCCTCTCTAATCCTTACCTCAGCAATTGCAATAAAACTAGGATTAGTGCCATTCCACTTCTGATTTCGAGAAGTACTCCAAGGCTCCCCCTTAACCACTGGTCTTATTCTAT…
	JK92120 ATAAACCCTCAAGCAAATCTAATTTTCATCACCAGTCTACTCCTAGGAACAACTATTACCATCTCAAGCAACCACTGAGTCATAGCCTGAACCGGCCTTGAAATCAACACGCTTGCCATCCTCCCACTGATCTCAAAATCCCACCACCCACGAGCCATTGAAGCTGCCACTAAATACTTCCTTACCCAAGCAGCTGCCTCCGCCCTAGTCCTATTCTCCAGCATAACCAACGCATGATATACCGGGCAGTGAGACATCACCCAGCTCACTCATCCAACATCCTCTCTAATCCTTACCTCAGCAATTGCAATAAAACTAGGATTAGTGCCATTCCACTTCTGATTTCCAGAAGTACTCCAAGGCTCCCCCTTAACCACTGGTCTTATTCTAT…
	JK06725 ATAAACCCTCAAGCAAATCTAATTTTCATCACCAGTCTACTCCTAGGAACAACTATTACCATCTCAAGCAACCACTGAGTCATAGCCTGAACCGGCCTTGAAATCAACACGCTTGCCATCCTCCCACTGATCTCAAAATCCCACCACCCACGAGCCATTGAAGCTGCCACTAAATACTTCCTTACCCAAGCAGCTGCCTCCGCCCTAGTCCTATTCTCCAGCATAACCAACGCATGATATACCGGGCAGTGAGACATCACCCAGCTCACTCATCCAACATCCTCTCTAATCCTTACCTCAGCAATTGCAATAAAACTAGGATTAGTGCCATTCCACTTCTGATTTCCAGAAGTACTCCAAGGCTCCCCCTTAACCACTGGTCTTATTCTAT…
	JK06726 ATAAACCCTCAAGCAAATCTAATTTTCATCACCAGTCTACTCCTAGGAACAACTATTACCATCTCAAGCAACCACTGAATCATAGCCTGAACCGGCCTTGAAATCAACACGCTTGCCATCCTCCCACTAATCTCAAAATCCCACCACCCACGAGCCATTGAAGCTGCCACTAAATACTTCCTTACCCAAGCAGCTGCCTCCGCCCTAGTCCTATTCTCCAGCATAACCAACGCATGATATACCGGGCAGTGAGACATCACCCAGCTCACTCATCCAACATCCTCTCTAATCCTTACCTCAGCAATTGCAATAAAACTAGGATTAGTGCCATTCCACTTCTGATTTCCAGAAGTACTCCAAGGCTCCCCCTTAACCACTGGTCTTATTCTAT…
	JK06727 ATAAACCCTCAAGCAAATCTAATTTTCATCACCAGTCTACTCCTAGGAACAACTATTACCATCTCAAGCAACCACTGAGTCATAGCCTGAACCGGCCTTGAAATCAACACGCTTGCCATCCTCCCACTGATCTCAAAATCCCACCACCCACGAGCCATTGAAGCTGCCACTAAATACTTCCTTACCCAAGCAGCTGCCTCCGCCCTAGTCCTATTCTCCAGCATAACCAACGCATGATATACCGGGCAGTGAGACATCACCCAGCTCACTCATCCAACATCCTCTCTAATCCTTACCTCAGCAATTGCAATAAAACTAGGATTAGTGCCATTCCACTTCTGATTTCCAGAAGTACTCCAAGGCTCCCCCTTAACCACTGGTCTTATTCTAT…
	JK06736 ATAAACCCTCAAGCAAATCTAATTTTCATCACCAGTCTACTCCTAGGAACAACTATTACCATCTCAAGCAACCACTGAGTCATAGCCTGAACCGGCCTTGAAATCAACACGCTTGCCATCCTCCCACTGATCTCAAAATCCCACCACCCACGAGCCATTGAAGCTGCCACTAAATACTTCCTTACCCAAGCAGCTGCCTCCGCCCTAGTCCTATTCTCCAGCATAACCAACGCATGATATACCGGGCAGTGAGACATCACCCAGCTCACTCATCCAACATCCTCTCTAATCCTTACCTCAGCAATTGCAATAAAACTAGGATTAGTGCCATTCCACTTCTGATTTCCAGAAGTACTCCAAGGCTCCCCCTTAACCACTGGTCTTATTCTAT…
	JK06716 ATAAACCCTCAAGCAAATCTAATTTTCATCACCAGTCTACTCCTAGGAACAACTATTACCATCTCAAGCAACCACTGAGTCATAGCCTGAACCGGCCTTGAAATCAACACGCTTGCCATCCTCCCACTGATCTCAAAATCCCACCACCCACGAGCCATTGAAGCTGCCACTAAATACTTCCTTACCCAAGCAGCTGCCTCCGCCCTAGTCCTATTCTCCAGCATAACCAACGCATGATATACCGGGCAGTGAGACATCACCCAGCTCACTCATCCAACATCCTCTCTAATCCTTACCTCAGCAATTGCAATAAAACTAGGATTAGTGCCATTCCACTTCTGATTTCCAGAAGTACTCCAAGGCTCCCCCTTAACCACTGGTCTTATTCTAT…
	JK06718 ATAAACCCTCAAGCAAATCTAATTTTCATCACCAGTCTACTCCTAGGAACAACTATTACCATCTCAAGCAACCACTGAATCATAGCCTGAACCGGCCTTGAAATCAACACGCTTGCCATCCTCCCACTAATCTCAAAATCCCACCACCCACGAGCCATTGAAGCTGCCACTAAATACTTCCTTACCCAAGCAGCTGCCTCCGCCCTAGTCCTATTCTCCAGCATAACCAACGCATGATATACCGGGCAGTGAGACATCACCCAGCTCACTCATCCAACATCCTCTCTAATCCTTACCTCAGCAATTGCAATAAAACTAGGATTAGTGCCATTCCACTTCTGATTTCCAGAAGTACTCCAAGGCTCCCCCTTAACCACTGGTCTTATTCTAT…
	JK06715 ATAAACCCTCAAGCAAATCTAATTTTCATCACCAGTCTACTCCTAGGAACAACTATTACCATCTCAAGCAACCACTGAGTCATAGCCTGAACCGGCCTTGAAATCAACACGCTTGCCATCCTCCCACTGATCTCAAAATCCCACCACCCACGAGCCATTGAAGCTGCCACTAAATACTTCCTTACCCAAGCAGCTGCCTCCGCCCTAGTCCTATTCTCCAGCATAACCAACGCATGATATACCGGGCAGTGAGACATCACCCAGCTCACTCATCCAACATCCTCTCTAATCCTTACCTCAGCAATTGCAATAAAACTAGGATTAGTGCCATTCCACTTCTGATTTCCAGAAGTACTCCAAGGCTCCCCCTTAACCACTGGTCTTATTCTAT…
	JK06714 ATAAACCCTCAAGCAAATCTAATTTTCATCACCAGTCTACTCCTAGGAACAACTATTACCATCTCAAGCAACCACTGAGTCATAGCCTGAACCGGCCTTGAAATCAACACGCTTGCCATCCTCCCACTGATCTCAAAATCCCACCACCCACGAGCCATTGAAGCTGCCACTAAATACTTCCTTACCCAAGCAGCTGCCTCCGCCCTAGTCCTATTCTCCAGCATAACCAACGCATGATATACCGGGCAGTGAGACATCACCCAGCTCACTCATCCAACATCCTCTCTAATCCTTACCTCAGCAATTGCAATAAAACTAGGATTAGTGCCATTCCACTTCTGATTTCCAGAAGTACTCCAAGGCTCCCCCTTAACCACTGGTCTTATTCTAT…
	JK92126 ATAAACCCTCAAGCAAATCTTATTTTCATCACCAGTCTACTCCTAGGAACAACTATTACCATCTCAAGCAACCACTGAATCATAGCCTGAACCGGCCTTGAAATCAACACGCTTGCCATCCTCCCACTAATCTCAAAATCCCACCACCCACGAGCCATTGAAGCTGCCACTAAATACTTCCTTACCCAAGCAGCTGCCTCCGCCCTAGTCCTATTCTCCAGCATAACCAACGCATGATATACCGGGCAGTGAGACATCACCCAGCTCACTCATCCAACATCCTCTCTAATCCTTACCTCAGCAATTGCAATAAAACTAGGATTAGTGCCATTCCACTTCTGATTTCCAGAAGTACTCCAAGGCTCCCCCTTAACCACTGGTCTTATTCTAT…
	JK92125 ATAAACCCTCAAGCAAATCTAATTTTCATCACCAGTCTACTCCTAGGAACAACTATTACCATCTCAAGCAACCACTGAATCATAGCCTGAGCCGGCCTTGAAATCAACACGCTTGCCATCCTCCCACTAATCTCAAAATCCCACCACCCACGAGCCATTGAAGCTGCCACTAAATACTTCCTTACCCAAGCAGCTGCCTCCGCCCTAGTCCTATTCTCCAGCATAACCAACGCATGATATACCGGGCAGTGAGACATCACCCAGCTCACTCATCCAACATCCTCTCTAATCCTTACCTCAGCAATTGCAATAAAACTAGGATTAGTGCCATTCCACTTCTGATTTCCAGAAGTACTCCAAGGCTCCCCCTTAACCACTGGTCTTATTCTAT…
	JK92124 ATAAACCCTCAAGCAAATCTAATTTTCATCACCAGTCTACTCCTAGGAACAACTATTACCATCTCAAGCAACCACTGAATCATAGCCTGAACCGGCCTTGAAATCAACACGCTTGCCATCCTCCCACTAATCTCAAAATCCCACCACCCACGAGCCATTGAAGCTGCCACTAAATACTTCCTTACCCAAGCAGCTGCCTCCGCCCTAGTCCTATTCTCCAGCATAACCAACGCATGATATACCGGGCAGTGAGACATCACCCAGCTCACTCATCCAACATCCTCTCTAATCCTTACCTCAGCAATTGCAATAAAACTAGGATTAGTGCCATTCCACTTCTGATTTCCAGAAGTACTCCAAGGCTCCCCCTTAACCACTGGTCTTATTCTAT…
	JK92123 ATAAACCCTCAAGCAAATCTAATTTTCATCACCAGTCTACTCCTAGGAACAACTATTACCATCTCAAGCAACCACTGAATCATAGCCTGAACCGGCCTTGAAATCAACACGCTTGCCATCCTCCCACTAATCTCAAAATCCCACCACCCACGAGCCATTGAAGCTGCCACTAAATACTTCCTTACCCAAGCAGCTGCCTCCGCCCTAGTCCTATTCTCCAGCATAACCAACGCATGATATACCGGGCAGTGAGACATCACCCAGCTCACTCATCCAACATCCTCTCTAATCCTTACCTCAGCAATTGCAATAAAACTAGGATTAGTGCCATTCCACTTCTGATTTCCAGAAGTACTCCAAGGCTCCCCCTTAACCACTGGTCTTATTCTAT…
	JK92122 ATAAACCCTCAAGCAAATCTAATTTTCATCACCAGTCTACTCCTAGGAACAACTATTACCATCTCAAGCAACCACTGAGTCATAGCCTGAACCGGCCTTGAAATCAACACGCTTGCCATCCTCCCACTGATCTCAAAATCCCACCACCCACGAGCCATTGAAGCTGCCACTAAATACTTCCTTACCCAAGCAGCTGCCTCCGCCCTAGTCCTATTCTCCAGCATAACCAACGCATGATATACCGGGCAGTGAGACATCACCCAGCTCACTCATCCAACATCCTCTCTAATCCTTACCTCAGCAATTGCAATAAAACTAGGATTAGTGCCATTCCACTTCTGATTTCCAGAAGTACTCCAAGGCTCCCCCTTAACCACTGGTCTTATTCTAT…
	JK06713 ATAAACCCTCAAGCAAATCTAATTTTCATCACCAGTCTACTCCTAGGAACAACTATTACCATCTCAAGCAACCACTGAATCATAGCCTGAACCGGCCTTGAAATCAACACGCTTGCCATCCTCCCACTAATCTCAAAATCCCACCACCCACGAGCCATTGAAGCTGCCACTAAATACTTCCTTACCCAAGCAGCTGCCTCCGCCCTAGTCCTATTCTCCAGCATAACCAACGCATGATATACCGGGCAGTGAGACATCACCCAGCTCACTCATCCAACATCCTCTCTAATCCTTACCTCAGCAATTGCAATAAAACTAGGATTAGTGCCATTCCACTTCTGATTTCCAGAAGTACTCCAAGGCTCCCCCTTAACCACTGGTCTTATTCTAT…
	JK06717 ATAAACCCTCAAGCAAATCTAATTTTCATCACCAGTCTACTCCTAGGAACAACTATTACCATCTCAAGCAACCACTGAATCATAGCCTGAACCGGCCTTGAAATCAACACGCTTGCCATCCTCCCACTAATCTCAAAATCCCACCACCCACGAGCCATTGAAGCTGCCACTAAATACTTCCTTACCCAAGCAGCTGCCTCCGCCCTAGTCCTATTCTCCAGCATAACCAACGCATGATATACCGGGCAGTGAGACATCACCCAGCTCACTCATCCAACATCCTCTCTAATCCTTACCTCAGCAATTGCAATAAAACTAGGATTAGTGCCATTCCACTTCTGATTTCCAGAAGTACTCCAAGGCTCCCCCTTAACCACTGGTCTTATTCTAT…
	JK9388 ATAAACCCTCAAGCAAATCTAATTTTCATCACCAGTCTACTCCTAGGAACAACTATTACCATCTCAAGCAACCACTGAGTCATAGCCTGAACCGGCCTTGAAATCAACACGCTTGCCATCCTCCCACTGATCTCAAAATCCCACCACCCACGAGCCATTGAAGCTGCCACTAAATACTTCCTTACCCAAGCAGCTGCCTCCGCCCTAGTCCTATTCTCCAGCATAACCAACGCATGATATACCGGGCAGTGAGACATCACCCAGCTCACTCATCCAACATCCTCTCTAATCCTTACCTCAGCAATTGCAATAAAACTAGGATTAGTGCCATTCCACTTCTGATTTCCAGAAGTACTCCAAGGCTCCCCCTTAACCACTGGTCTTATTCTATC…
	JK9389 ATAAACCCTCAAGCAAATCTAATTTTCATCACCAGTCTACTCCTAGGAACAACTATTACCATCTCAAGCAACCACTGAGTCATAGCCTGAACCGGCCTTGAAATCAACACGCTTGCCATCCTCCCACTGATCTCAAAATCCCACCACCCACGAGCCATTGAAGCTGCCACTAAATACTTCCTTACCCAAGCAGCTGCCTCCGCCCTAGTCCTATTCTCCAGCATAACCAACGCATGATATACCGGGCAGTGAGACATCACCCAGCTCACTCATCCAACATCCTCTCTAATCCTTACCTCAGCAATTGCAATAAAACTAGGATTAGTGCCATTCCACTTCTGATTTCCAGAAGTACTCCAAGGCTCCCCCTTAACCACTGGTCTTATTCTATC…
	JK9390 ATAAACCCTCAAGCAAATCTAATTTTCATCACCAGTCTACTCCTAGGAACAACTATTACCATCTCAAGCAACCACTGAGTCATAGCCTGAACCGGCCTTGAAATCAACACGCTTGCCATCCTCCCACTGATCTCAAAATCCCACCACCCACGAGCCATTGAAGCTGCCACTAAATACTTCCTTACCCAAGCAGCTGCCTCCGCCCTAGTCCTATTCTCCAGCATAACCAACGCATGATATACCGGGCAGTGAGACATCACCCAGCTCACTCATCCAACATCCTCTCTAATCCTTACCTCAGCAATTGCAATAAAACTAGGATTAGTGCCATTCCACTTCTGATTTCCAGAAGTACTCCAAGGCTCCCCCTTAACCACTGGTCTTATTCTATC…
	JK9391 ATAAACCCTCAAGCAAATCTAATTTTCATCACCAGTCTACTCCTAGGAACAACTATTACCATCTCAAGCAACCACTGAGTCATAGCCTGAACCGGCCTTGAAATCAACACGCTTGCCATCCTCCCACTGATCTCAAAATCCCACCACCCACGAGCCATTGAAGCTGCCACTAAATACTTCCTTACCCAAGCAGCTGCCTCCGCCCTAGTCCTATTCTCCAGCATAACCAACGCATGATATACCGGGCAGTGAGACATCACCCAGCTCACTCATCCAACATCCTCTCTAATCCTTACCTCAGCAATTGCAATAAAACTAGGATTAGTGCCATTCCACTTCTGATTTCCAGAAGTACTCCAAGGCTCCCCCTTAACCACTGGTCTTATTCTATC…
	JK9392 ATAAACCCTCAAGCAAATCTAATTTTCATCACCAGTCTACTCCTAGGAACAACTATTACCATCTCAAGCAACCACTGAGTCATAGCCTGAACCGGCCTTGAAATCAACACGCTTGCCATCCTCCCACTGATCTCAAAATCCCACCACCCACGAGCCATTGAAGCTGCCACTAAATACTTCCTTACCCAAGCAGCTGCCTCCGCCCTAGTCCTATTCTCCAGCATAACCAACGCATGATATACCGGGCAGTGAGACATCACCCAGCTCACTCATCCAACATCCTCTCTAATCCTTACCTCAGCAATTGCAATAAAACTAGGATTAGTGCCATTCCACTTCTGATTTCCAGAAGTACTCCAAGGCTCCCCCTTAACCACTGGTCTTATTCTATC…
	JK9393 ATAAACCCTCAAGCAAATCTAATTTTCATCACCAGTCTACTCCTAGGAACAACTATTACCATCTCAAGCAACCACTGAGTCATAGCCTGAACCGGCCTTGAAATCAACACGCTTGCCATCCTCCCACTGATCTCAAAATCTCACCACCCACGAGCCATTGAAGCTGCCACTAAATACTTCCTTACCCAAGCAGCTGCCTCCGCCCTAGTCCTATTCTCCAGCATAACCAACGCATGATATACCGGGCAGTGAGACATCACCCAGCTCACTCATCCAACATCCTCTCTAATCCTTACCTCAGCAATTGCAATAAAACTAGGATTAGTGCCATTCCACTTCTGATTTCCAGAAGTACTCCAAGGCTCCCCCTTAACCACTGGTCTTATTCTATC…
	JK9394 ATAAACCCTCAAGCAAATCTAATTTTCATCACCAGTCTACTCCTAGGAACAACTATTACCATCTCAAGCAACCACTGAGTCATAGCCTGAACCGGCCTTGAAATCAACACGCTTGCCATCCTCCCACTGATCTCAAAATCCCACCACCCACGAGCCATTGAAGCTGCCACTAAATACTTCCTTACCCAAGCAGCTGCCTCCGCCCTAGTCCTATTCTCCAGCATAACCAACGCATGATATACCGGGCAGTGAGACATCACCCAGCTCACTCATCCAACATCCTCTCTAATCCTTACCTCAGCAATTGCAATAAAACTAGGATTAGTGCCATTCCACTTCTGATTTCCAGAAGTACTCCAAGGCTCCCCCTTAACCACTGGTCTTATTCTATC…
	JK9395 ATAAACCCTCAAGCAAATCTAATTTTCATCACCAGTCTACTCCTAGGAACAACTATTACCATCTCAAGCAACCACTGAGTCATAGCCTGAACCGGCCTTGAAATCAACACGCTTGCCATCCTCCCACTGATCTCAAAATCCCACCACCCACGAGCCATTGAAGCTGCCACTAAATACTTCCTTACCCAAGCAGCTGCCTCCGCCCTAGTCCTATTCTCCAGCATAACCAACGCATGATATACCGGGCAGTGAGACATCACCCAGCTCACTCATCCAACATCCTCTCTAATCCTTACCTCAGCAATTGCAATAAAACTAGGATTAGTGCCATTCCACTTCTGATTTCCAGAAGTACTCCAAGGCTCCCCCTTAACCACTGGTCTTATTCTATC…
	JK9396 ATAAACCCTCAAGCAAATCTAATTTTCATCACCAGTCTACTCCTAGGAACAACTATTACCATCTCAAGCAACCACTGAGTCATAGCCTGAACCGGCCTTGAAATCAACACGCTTGCCATCCTCCCACTGATCTCAAAATCCCACCACCCACGAGCCATTGAAGCTGCCACTAAATACTTCCTTACCCAAGCAGCTGCCTCCGCCCTAGTCCTATTCTCCAGCATAACCAACGCATGATATACCGGGCAGTGAGACATCACCCAGCTCACTCATCCAACATCCTCTCTAATCCTTACCTCAGCAATTGCAATAAAACTAGGATTAGTGCCATTCCACTTCTGATTTCCAGAAGTACTCCAAGGCTCCCCCTTAACCACTGGTCTTATTCTATC…
	JK9397 ATAAACCCTCAAGCAAATCTAATTTTCATCACCAGTCTACTCCTAGGAACAACTATTACCATCTCAAGCAACCACTGAGTCATAGCCTGAACCGGCCTTGAAATCAACACGCTTGCCATCCTCCCACTGATCTCAAAATCCCACCACCCACGAGCCATTGAAGCTGCCACTAAATACTTCCTTACCCAAGCAGCTGCCTCCGCCCTAGTCCTATTCTCCAGCATAACCAACGCATGATATACCGGGCAGTGAGACATCACCCAGCTCACTCATCCAACATCCTCTCTAATCCTTACCTCAGCAATTGCAATAAAACTAGGATTAGTGCCATTCCACTTCTGATTTCCAGAAGTACTCCAAGGCTCCCCCTTAACCACTGGCCTTATTCTATC…
	JK9374 ATAAACCCTCAAGCAAATCTAATTTTCATCACCAGTCTACTCCTAGGAACAACTATTACCATCTCAAGCAACCACTGAGTCATAGCCTGAACCGGCCTTGAAATCAACACGCTTGCCATCCTCCCACTGATCTCAAAATCCCACCACCCACGAGCCATTGAAGCTGCCACTAAATACTTCCTTACCCAAGCAGCTGCCTCCGCCCTAGTCCTATTCTCCAGCATAACCAACGCATGATATACCGGGCAGTGAGACATCACCCAGCTCACTCATCCAACATCCTCTCTAATCCTTACCTCAGCAATTGCAATAAAACTAGGATTAGTGCCATTCCACTTCTGATTTCCAGAAGTACTCCAAGGCTCCCCCTTAACCACTGGTCTTATTCTATC…
	JK9371 ATAAACCCTCAAGCAAATCTAATTTTCATCACCAGTCTACTCCTAGGAACAACTATTACCATCTCAAGCAACCACTGAGTCATAGCCTGAACCGGCCTTGAAATCAACACGCTTGCCATCCTCCCACTGATCTCAAAATCCCACCACCCACGAGCCATTGAAGCTGCCACTAAATACTTCCTTACCCAAGCAGCTGCCTCCGCCCTAGTCCTATTCTCCAGCATAACCAACGCATGATATACCGGGCAGTGAGACATCACCCAGCTCACTCATCCAACATCCTCTCTAATCCTTACCTCAGCAATTGCAATAAAACTAGGATTAGTGCCATTCCACTTCTGATTCCCAGAAGTACTCCAAGGCTCCCCCTTAACCACTGGTCTTATTCTATC…
	JK9375 ATAAACCCTCAAGCAAATCTAATTTTCATCACCAGTCTACTCCTAGGAACAACTATTACCATCTCAAGCAACCACTGAATCATAGCCTGAACCGGCCTTGAAATCAACACGCTTGCCATCCTCCCACTAATCTCAAAATCCCACCACCCACGAGCCATTGAAGCTGCCACTAAATACTTCCTTACCCAAGCAGCTGCCTCCGCCCTAGTCCTATTCTCCAGCATAACCAACGCATGATATACCGGGCAGTGAGACATCACCCAGCTCACTCATCCAACATCCTCTCTAATCCTTACCTCAGCAATTGCAATAAAACTAGGATTAGTGCCATTCCACTTCTGATTTCCAGAAGTACTCCAAGGCTCCCCCTTAACCACTGGTCTTATTCTATC…
	JK9368 ATAAACCCTCAAGCAAATCTAATTTTCATCACCAGTCTACTCCTAGGAACAACTATTACCATCTCAAGCAACCACTGAGTCATAGCCTGAACCGGCCTTGAAATCAACACGCTTGCCATCCTCCCACTGATCTCAAAATCCCACCACCCACGAGCCATTGAAGCTGCCACTAAATACTTCCTTACCCAAGCAGCTGCCTCCGCCCTAGTCCTATTCTCCAGCATAACCAACGCATGATATACCGGGCAGTGAGACATCACCCAGCTCACTCATCCAACATCCTCTCTAATCCTTACCTCAGCAATTGCAATAAAACTAGGATTAGTGCCATTCCACTTCTGATTTCCAGAAGTACTCCAAGGCTCCCCCTTAACCACTGGTCTTATTCTATC…
	JK9373 ATAAACCCTCAAGCAAATCTAATTTTCATCACCAGTCTACTCCTAGGAACAACTATTACCATCTCAAGCAACCACTGAGTCATAGCCTGAACCGGCCTTGAAATCAACACGCTTGCCATCCTCCCACTGATCTCAAAATCCCACCACCCACGAGCCATTGAAGCTGCCACTAAATACTTCCTTACCCAAGCAGCTGCCTCCGCCCTAGTCCTATTCTCCAGCATAACCAACGCATGATATACCGGGCAGTGAGACATCACCCAGCTCACTCATCCAACATCCTCTCTAATCCTTACCTCAGCAATTGCAATAAAACTAGGATTAGTGCCATTCCACTTCTGATTTCCAGAAGTACTCCAAGGCTCCCCCTTAACCACTGGTCTTATTCTATC…
	JK9372 ATAAACCCTCAAGCAAATCTAATTTTCATCACCAGTCTACTCCTAGGAACAACTATTACCATCTCAAGCAACCACTGAGTCATAGCCTGAACCGGCCTTGAAATCAACACGCTTGCCATCCTCCCACTGATCTCAAAATCCCACCACCCACGAGCCATTGAAGCTGCCACTAAATACTTCCTTACCCAAGCAGCTGCCTCCGCCCTAGTCCTATTCTCCAGCATAACCAACGCATGATATACCGGGCAGTGAGACATCACCCAGCTCACTCATCCAACATCCTCTCTAATCCTTACCTCAGCAATTGCAATAAAACTAGGATTAGTGCCATTCCACTTCTGATTTCCAGAAGTACTCCAAGGCTCCCCCTTAACCACTGGTCTTATTCTATC…
	JK9370 ATAAACCCTCAAGCAAATCTAATTTTCATCACCAGTCTACTCCTAGGAACAACTATTACCATCTCAAGCAACCACTGAGTCATAGCCTGAACCGGCCTTGAAATCAACACGCTTGCCATCCTCCCACTGATCTCAAAATCCCACCACCCACGAGCCATTGAAGCTGCCACTAAATACTTCCTTACCCAAGCAGCTGCCTCCGCCCTAGTCCTATTCTCCAGCATAACCAACGCATGATATACCGGGCAGTGAGACATCACCCAGCTCACTCATCCAACATCCTCTCTAATCCTTACCTCAGCAATTGCAATAAAACTAGGATTAGTGCCATTCCACTTCTGATTTCCAGAAGTACTCCAAGGCTCCCCCTTAACCACTGGTCTTATTCTATC…
	JK9369 ATAAACCCTCAAGCAAATCTAATTTTCATCACCAGTCTACTCCTAGGAACAACTATTACCATCTCAAGCAACCACTGAGTCATAGCCTGAACCGGCCTTGAAATCAACACGCTTGCCATCCTCCCACTGATCTCAAAATCCCACCACCCACGAGCCATTGAAGCTGCCACTAAATACTTCCTTACCCAAGCAGCTGCCTCCGCCCTAGTCCTATTCTCCAGCATAACCAACGCATGATATACCGGGCAGTGAGACATCACCCAGCTCACTCATCCAACATCCTCTCTAATCCTTACCTCAGCAATTGCAATAAAACTAGGATTAGTGCCATTCCACTTCTGATTTCCAGAAGTACTCCAAGGCTCCCCCTTAACCACTGGTCTTATTCTATC…
	CAN6 ATAAACCCTCAAGCAAATCTAATTTTCATCACCAGTCTACTCCTAGGAACAACTATTACCATCTCAAGCAACCACTGAGTCATAGCCTGAACCGGCCTTGAAATCAACACGCTTGCCATCCTCCCACTGATCTCAAAATCCCACCACCCACGAGCCATTGAAGCTGCCACTAAATACTTCCTTACCCAAGCAGCTGCCTCCGCCCTAGTCCTATTCTCCAGCATAACCAACGCATGATATACCGGGCAGTGAGACATCACCCAGCTCACTCATCCAACATCCTCTCTAATCCTTACCTCAGCAATTGCAATAAAACTAGGATTAGTGCCATTCCACTTCTGATTTCCAGAAGTACTCCAAGGCTCCCCCTTAACCACTGGTCTTATTCTATCAA…
	JK97019 ATAAACCCTCAAGCAAATCTAATTTTCATCACCAGTCTACTCCTAGGAACAACTATTACCATCTCAAGCAACCACTGAGTCATAGCCTGAACCGGCCTTGAAATCAACACGCTTGCCATCCTCCCACTGATCTCAAAATCCCACCACCCACGAGCCATTGAAGCTGCCACTAAATACTTCCTTACCCAAGCAGCTGCCTCCGCCCTAGTCCTATTCTCCAGCATAACCAACGCATGATATACCGGGCAGTGAGACATCACCCAGCTCACTCATCCAACATCCTCTCTAATCCTTACCTCAGCAATTGCAATAAAACTAGGATTAGTGCCATTCCACTTCTGATTTCCAGAAGTACTCCAAGGCTCCCCCTTAACCACTGGTCTTATTCTAT…
	4nd2 ATAAACCCTCAAGCAAATCTAATTTTCATCACCAGTCTACTCCTAGGAACAACTATTACCATCTCAAGCAACCACTGAATCATAGCCTGAACCGGCCTTGAAATCAACACGCTTGCCATCCTCCCACTGATCTCAAAATCCCACCACCCACGAGCCATTGAAGCTGCCACTAAATACTTCCTTACCCAAGCAGCTGCCTCCGCCCTAGTCCTATTCTCCAGCATAACCAACGCATGATATACCGGGCAGTGAGACATCACCCAGCTCACTCATCCAACATCCTCTCTAATCCTTACCTCAGCAATTGCAATAAAACTAGGATTAGTGCCATTCCACTTCTGATTTCCAGAAGTACTCCAAGGCTCCCCCTTAACCACTGGTCTTATTCTATCAA…
	Jk93127 ATAAACCCTCGAGCAAATCTAATTTTCATCACCAGTCTACTCCTAGGAACAACTATTACCATCTCAAGCAACCACTGAGTCATAGCCTGAACCGGCCTTGAAATCAACACGCTTGCCATCCTCCCACTGATCTCAAAATCCCACCACCCACGAGCCATTGAAGCTGCCACTAAATACTTCCTTACCCAAGCAGCTGCCTCCGCCCTAGTCCTATTCTCCAGCATAACCAACGCATGATATACCGGGCAGTGAGACATCACCCAGCTCACTCATCCAACATCCTCTCTAATCCTTACCTCAGCAATTGCAATAAAACTAGGATTAGTGCCATTCCACTTCTGATTTCCAGAAGTACTCCAAGGCTCCCCCTTAACCACTGGTCTTATTCTAT…
	JK9360 ATAAACCCTCAAGCAAATCTAATTTTCATCACCAGTCTACTCCTAGGAACAACTATTACCATCTCAAGCAACCACTGAATCATAGCCTGAACCGGCCTTGAAATCAACACGCTTGCCATCCTCCCACTAATCTCAAAATCCCACCACCCACGAGCCATTGAAGCTGCCACTAAATACTTCCTTACCCAAGCAGCTGCCTCCGCCCTAGTCCTATTCTCCAGCATAACCAACGCATGATATACCGGGCAGTGAGACATCACCCAGCTCACTCATCCAACATCCTCTCTAATCCTTACCTCAGCAATTGCAATAAAACTAGGATTAGTGCCATTCCACTTCTGATTTCCAGAAGTACTCCAAGGCTCCCCCTTAACCACTGGTCTTATTCTATC…
	JK9361 ATAAACCCTCAAGCAAATCTAATTTTCATCACCAGTCTACTCCTAGGAACAACTATTACCATCTCAAGCAACCACTGAGTCATAGCCTGAACCGGCCTTGAAATCAACACGCTTGCCATCCTCCCACTGATCTCAAAATCCCACCACCCACGAGCCATTGAAGCTGCCACTAAATACTTCCTTACCCAAGCAGCTGCCTCCGCCCTAGTCCTATTCTCCAGCATAACCAACGCATGATATACCGGGCAGTGAGACATCACCCAGCTCACTCATCCAACATCCTCTCTAATCCTTACCTCAGCAATTGCAATAAAACTAGGATTAGTGCCATTCCACTTCTGATTTCCAGAAGTACTCCAAGGCTCCCCCTTAACCACTGGTCTTATTCTATC…
	JK9362 ATAAACCCTCAAGCAAATCTAATTTTCATCACCAGTCTACTCCTAGGAACAACTATTACCATCTCAAGCAACCACTGAGTCATAGCCTGAACCGGCCTTGAAATCAACACGCTTGCCATCCTCCCACTGATCTCAAAATCCCACCACCCACGAGCCATTGAAGCTGCCACTAAATACTTCCTTACCCAAGCAGCTGCCTCCGCCCTAGTCCTATTCTCCAGCATAACCAACGCATGATATACCGGGCAGTGAGACATCACCCAGCTCACTCATCCAACATCCTCTCTAATCCTTACCTCAGCAATTGCAATAAAACTAGGATTAGTACCATTCCACTTCTGATTTCCAGAAGTACTCCAAGGCTCCCCCTTAACCACTGGTCTTATTCTATC…
	JK9363 ATAAACCCTCAAGCAAATCTAATTTTCATCACCAGTCTACTCCTAGGAACAACTATTACCATCTCAAGCAACCACTGAGTCATAGCCTGAACCGGCCTTGAAATCAACACGCTTGCCATCCTCCCACTGATCTCAAAATCCCACCACCCACGAGCCATTGAAGCTGCCACTAAATACTTCCTTACCCAAGCAGCTGCCTCCGCCCTAGTCCTATTCTCCAGCATAACCAACGCATGATATACCGGGCAGTGAGACATCACCCAGCTCACTCATCCAACATCCTCTCTAATCCTTACCTCAGCAATTGCAATAAAACTAGGATTAGTGCCATTCCACTTCTGATTCCCAGAAGTACTCCAAGGCTCCCCCTTAACCACTGGTCTTATTCTATC…
	JK9364 ATAAACCCTCAAGCAAATCTAATTTTCATCACCAGTCTACTCCTAGGAACAACTATTACCATCTCAAGCAACCACTGAGTCATAGCCTGAACCGGCCTTGAAATCAACACGCTTGCCATCCTCCCACTGATCTCAAAATCCCACCACCCACGAGCCATTGAAGCTGCCACTAAATACTTCCTTACCCAAGCAGCTGCCTCCGCCCTAGTCCTATTCTCCAGCATAACCAACGCATGATATACCGGGCAGTGAGACATCACCCAGCTCACTCATCCAACATCCTCTCTAATCCTTACCTCAGCAATTGCAATAAAACTAGGATTAGTGCCATTCCACTTCTGATTCCCAGAAGTACTCCAAGGCTCCCCCTTAACCACTGGTCTTATTCTATC…
	JK9365 ATAAACCCTCAAGCAAATCTAATTTTCATCACCAGTCTACTCCTAGGAACAACTATTACCATCTCAAGCAACCACTGAGTCATAGCCTGAACCGGCCTTGAAATCAACACGCTTGCCATCCTCCCACTGATCTCAAAATCCCACCACCCACGAGCCATTGAAGCTGCCGCTAAATACTTCCTTACCCAAGCAGCTGCCTCCGCCCTAGTCCTATTCTCCAGCATAACCAACGCATGATATACCGGGCAGTGAGACATCACCCAGCTCACTCATCCAACATCCTCTCTAATCCTTACCTCAGCAATTGCAATAAAACTAGGATTAGTACCATTCCACTTCTGATTTCCAGAAGTACTCCAAGGCTCCCCCTTAACCACTGGTCTTATTCTATC…
	JK9366 ATAAACCCTCAAGCAAATCTAATTTTCATCACCAGTCTACTCCTAGGAACAACTATTACCATCTCAAGCAACCACTGAGTCATAGCCTGAACCGGCCTTGAAATCAACACGCTTGCCATCCTCCCACTGATCTCAAAATCCCACCACCCACGAGCCATTGAAGCTGCCACTAAATACTTCCTTACCCAAGCAGCTGCCTCCGCCCTAGTCCTATTCTCCAGCATAACCAACGCATGATATACCGGGCAGTGAGACATCACCCAGCTCACTCATCCAACATCCTCTCTAATCCTTACCTCAGCAATTGCAATAAAACTAGGATTAGTGCCATTCCACTTCTGATTTCCAGAAGTACTCCAAGGCTCCCCCTTAACCACTGGTCTTATTCTATC…
	JK9367 ATAAACCCTCAAGCAAATCTAATTTTCATCACCAGTCTACTCCTAGGAACAACTATTACCATCTCAAGCAACCACTGAGTCATAGCCTGAACCGGCCTTGAAATCAACACGCTTGCCATCCTCCCACTGATCTCAAAATCCCACCACCCACGAGCCATTGAAGCTGCCACTAAATACTTCCTTACCCAAGCAGCTGCCTCCGCCCTAGTCCTATTCTCCAGCATAACCAACGCATGATATACCGGGCAGTGAGACATCACCCAGCTCACTCATCCAACATCCTCTCTAATCCTTACCTCAGCAATTGCAATAAAACTAGGATTAGTGCCATTCCACTTCTGATTCCCAGAAGTACTCCAAGGCTCCCCCTTAACCACTGGTCTTATTCTATC…
	GT79 ?????CCCTC?AGCAAATCTAATTTTCATCACCAGTCTACTCCTAGGAACAACTATTACCATCTCAAGCAACCACTGAGTCATAGCCTGAACCGGCCTTGAAATCAACACGCTTGCCATCCTCCCACTGATCTCAAAATCCCACCACCCACGAGCCATTGAAGCTGCCACTAAATACTTCCTTACCCAAGCAGCTGCCTCCGCCCTAGTCCTATTCTCCAGCATAACCAACGCATGATATACCGGGCAGTGAGACATCACCCAGCTCACTCATCCAACATCCTCTCTAATCCTTACCTCAGCAATTGCAATAAAACTAGGATTAGTGCCATTCCACTTCTGATTTCCAGAAGTACTCCAAGGCTCCCCCTTAACCACTGGTCTTATTCTATCAA…
	GT80 ?????CCCTCAAGCAAATCTAATTTTCATCACCAGTCTACTCCTAGGAACAACTATTACCATCTCAAGCAACCACTGAGTCATAGCCTGAACCGGCCTTGAAATCAACACGCTTGCCATCCTCCCACTGATCTCAAAATCCCACCACCCACGAGCCATTGAAGCTGCCACTAAATACTTCCTTACCCAAGCAGCTGCCTCCGCCCTAGTCCTATTCTCCAGCATAACCAACGCATGATATACCGGGCAGTGAGACATCACCCAGCTCACTCATCCAACATCCTCTCTAATCCTTACCTCAGCAATTGCAATAAAACTAGGATTAGTACCATTCCACTTCTGATTTCCAGAAGTACTCCAAGGCTCCCCCTTAACCACTGGTCTTATTCTATCAA…
	GT81 ??AAACCCTCAAGCAAATCTAATTTTCATCACCAGTCTACTCCTAGGAACAACTATTACCATCTCAAGCAACCACTGAGTCATAGCCTGAACCGGCCTTGAAATCAACACGCTTGCCATCCTCCCACTGATCTCAAAATCCCACCACCCACGAGCCATTGAAGCTGCCACTAAATACTTCCTTACCCAAGCAGCTGCCTCCGCCCTAGTCCTATTCTCCAGCATAACCAACGCATGATATACCGGGCAGTGGGACATCACCCAGCTCACTCATCCAACATCCTCTCTAATCCTTACCTCAGCAATTGCAATAAAACTAGGATTAGTGCCATTCCACTTCTGATTTCCAGAAGTACTCCAAGGCTCCCCCTTAACCACTGGTCTTATTCTATCAA…
	GT82 ?????CCCTCAAGCAAATCTAATTTTCATCACCAGTCTACTCCTAGGAACAACTATTACCATCTCAAGCAACCACTGAGTCATAGCCTGAACCGGCCTTGAAATCAACACGCTTGCCATCCTCCCACTGATCTCAAAATCCCACCACCCACGAGCCATTGAAGCTGCCACTAAATACTTCCTTACCCAAGCAGCTGCCTCCGCCCTAGTCCTATTCTCCAGCATAACCAACGCATGATATACCGGGCAGTGAGACATCACCCAGCTCACTCATCCAACATCCTCTCTAATCCTTACCTCAGCAATTGCAATAAAACTAGGATTAGTGCCATTCCACTTCTGATTTCCAGAAGTACTCCAAGGCTCCCCCTTAACCACTGGTCTTATTCTATCAA…
	JK9331 ATAAACCCTCAAGCAAATCTAATTTTCATCACCAGTCTACTCCTAGGAACAACTATTACCATCTCAAGCAACCACTGAGTCATAGCCTGAACCGGCCTTGAAATCAACACGCTTGCCATCCTCCCACTGATCTCAAAATCCCACCACCCACGAGCCATTGAAGCTGCCACTAAATACTTCCTTACCCAAGCAGCTGCCTCCGCCCTAGTCCTATTCTCCAGCATAACCAACGCATGATACACCGGGCAGTGAGACATCACCCAGCTCACTCATCCAACATCCTCTCTAATCCTTACCTCAGCAATTGCAATAAAACTAGGATTAGTGCCATTCCACTTCTGATTCCCAGAAGTACTCCAAGGCTCCCCCTTAACCACTGGTCTAATTCTATC…
	JK9332 ATAAACCCTCAAGCAAATCTAATTTTCATCACCAGTCTACTCCTAGGAACAACTATTACCATCTCAAGCAACCACTGAGTCATAGCCTGAACCGGCCTTGAAATCAACACGCTTGCCATCCTCCCACTGATCTCAAAATCCCACCACCCACGAGCCATTGAAGCTGCCACTAAATACTTCCTTACCCAAGCAGCTGCCTCCGCCCTAGTCCTATTCTCCAGCATAACCAACGCATGATACACCGGGCAGTGAGACATCACCCAGCTCACTCATCCAACATCCTCTCTAATCCTTACCTCAGCAATTGCAATAAAACTAGGATTAGTGCCATTCCACTTCTGATTCCCAGAAGTACTCCAAGGCTCCCCCTTAACCACTGGTCTAATTCTATC…
	JK9333 ATAAACCCTCAAGCAAATCTAATTTTCATCACCAGTCTACTCCTAGGAACAACTATTACCATCTCAAGCAACCACTGAGTCATAGCCTGAACCGGCCTTGAAATCAACACGCTTGCCATCCTCCCACTGATCTCAAAATCCCACCACCCACGAGCCATTGAAGCTGCCACTAAATACTTCCTTACCCAAGCAGCTGCCTCCGCCCTAGTCCTATTCTCCAGCATAACCAACGCATGATACACCGGGCAGTGAGACATCACCCAGCTCACTCATCCAACATCCTCTCTAATCCTTACCTCAGCAATTGCAATAAAACTAGGATTAGTGCCATTCCACTTCTGATTCCCAGAAGTACTCCAAGGCTCCCCCTTAACCACTGGTCTAATTCTATC…
	JK9334 ATAAACCCTCAAGCAAATCTAATTTTCATCACCAGTCTACTCCTAGGAACAACTATTACCATCTCAAGCAACCACTGAGTCATAGCCTGAACCGGCCTTGAAATCAACACGCTTGCCATCCTCCCACTGATCTCAAAATCCCACCACCCACGAGCCATTGAAGCTGCCACTAAATACTTCCTTACCCAAGCAGCTGCCTCCGCCCTAGTCCTATTCTCCAGCATAACCAACGCATGATACACCGGGCAGTGAGACATCACCCAGCTCACTCATCCAACATCCTCTCTAATCCTTACCTCAGCAATTGCAATAAAACTAGGATTAGTGCCATTCCACTTCTGATTCCCAGAAGTACTCCAAGGCTCCCCCTTAACCACTGGTCTAATTCTATC…
	JK9335 ATAAACCCTCAAGCAAATCTAATTTTCATCACCAGTCTACTCCTAGGAACAACTATTACCATCTCAAGCAACCACTGAGTCATAGCCTGAACCGGCCTTGAAATCAACACGCTTGCCATCCTCCCACTGATCTCAAAATCCCACCACCCACGAGCCATTGAAGCTGCCACTAAATACTTCCTTACCCAAGCAGCTGCCTCCGCCCTAGTCCTATTCTCCAGCATAACCAACGCATGATACACCGGGCAGTGAGACATCACCCAGCTCACTCATCCAACATCCTCTCTAATCCTTACCTCAGCAATTGCAATAAAACTAGGATTAGTGCCATTCCACTTCTGATTCCCAGAAGTACTCCAAGGCTCCCCCTTAACCACTGGTCTAATTCTATC…
	JK9343 ATAAACCCTCAAGCAAATCTAATTTTCATCACCAGTCTACTCCTAGGAACAACTATTACCATCTCAAGCAACCACTGAGTCATAGCCTGAACCGGCCTTGAAATCAACACGCTTGCCATCCTCCCACTGATCTCAAAATCCCACCACCCACGAGCCATTGAAGCTGCCACTAAATACTTCCTTACCCAAGCAGCTGCCTCCGCCTTAGTCCTATTCTCCAGCATAACCAACGCATGATACACCGGGCAGTGAGACATCACCCAGCTCACTCACCCAACATCCTCTCTAATCCTTACCTCAGCAATTGCAATAAAACTAGGATTAGTGCCATTCCACTTCTGATTCCCAGAAGTACTCCAAGGCTCCCCCTTAACCACTGGTCTAATTCTATC…
	JK9344 ATAAACCCTCAAGCAAATCTAATTTTCATCACCAGTCTACTCCTAGGAACAACTATTACCATCTCAAGCAACCACTGAGTCATAGCCTGAACCGGCCTTGAAATCAACACGCTTGCCATCCTCCCACTGATCTCAAAATCCCACCACCCACGAGCCATTGAAGCTGCCACTAAATACTTCCTTACCCAAGCAGCTGCCTCCGCCCTAGTCCTATTCTCCAGCATAACCAACGCATGATACACCGGGCAGTGAGACATCACCCAGCTCACTCATCCAACATCCTCTCTAATCCTTACCTCAGCAATTGCAATAAAACTAGGATTAGTGCCATTCCACTTCTGATTCCCAGAAGTACTCCAAGGCTCCCCCTTAACCACTGGTCTAATTCTATC…
	JK9345 ATAAACCCTCAAGCAAATCTAATTTTCATCACCAGTCTACTCCTAGGAACAACTATTACCATCTCAAGCAACCACTGAGTCATAGCCTGAACCGGCCTTGAAATCAACACGCTTGCCATCCTCCCACTGATCTCAAAATCCCACCACCCACGAGCCATTGAAGCTGCCACTAAATACTTCCTTACCCAAGCAGCTGCCTCCGCCCTAGTCCTATTCTCCAGCATAACCAACGCATGATACACCGGGCAGTGAGACATCACCCAGCTCACTCATCCAACATCCTCTCTAATCCTTACCTCAGCAATTGCAATAAAACTAGGATTAGTGCCATTCCACTTCTGATTCCCAGAAGTACTCCAAGGCTCCCCCTTAACCACTGGTCTAATTCTATC…
	JK9346 ATAAACCCTCAAGCAAATCTAATTTTCATCACCAGTCTACTCCTAGGAACAACTATTACCATCTCAAGCAACCACTGAGTCATAGCCTGAACCGGCCTTGAAATCAACACGCTTGCCATCCTCCCACTGATCTCAAAATCCCACCACCCACGAGCCATTGAAGCTGCCACTAAATACTTCCTTACCCAAGCAGCTGCCTCCGCCCTAGTCCTATTCTCCAGCATAACCAACGCATGATACACCGGGCAGTGAGACATCACCCAGCTCACTCATCCAACATCCTCTCTAATCCTTACCTCAGCAATTGCAATAAAACTAGGATTAGTGCCATTCCACTTCTGATTCCCAGAAGTACTCCAAGGCTCCCCCTTAACCACTGGTCTAATTCTATC…
	JK9347 ATAAACCCTCAAGCAAATCTAATTTTCATCACCAGTCTACTCCTAGGAACAACTATTACCATCTCAAGCAACCACTGAGTCATAGCCTGAACCGGCCTTGAAATCAACACGCTTGCCATCCTCCCACTGATCTCAAAATCCCACCACCCACGAGCCATTGAAGCTGCCACTAAATACTTCCTTACCCAAGCAGCTGCCTCCGCCCTAGTCCTATTCTCCAGCATAACCAACGCATGATACACCGGGCAGTGAGACATCACCCAGCTCACTCATCCAACATCCTCTCTAATCCTTACCTCAGCAATTGCAATAAAACTAGGATTAGTGCCATTCCACTTCTGATTCCCAGAAGTACTCCAAGGCTCCCCCTTAACCACTGGTCTAATTCTATC…
	PEP2232 ??AAACCCTCAAGCAAATCTAATTTTCATCACCAGTCTACTCCTAGGAACAACTATTACCATCTCAAGCAACCACTGAGTCATAGCCTGAACCGGCCTTGAAATCAACACGCTTGCCATCCTCCCACTGATCTCAAAATCCCACCACCCACGAGCCATTGAAGCTGCCACTAAATACTTCCTTACCCAAGCAGCTGCCTCCGCCCTAGTCCTATTCTCCAGCATAACCAACGCATGATACACCGGGCAGTGAGACATCACCCAGCTCACTCATCCAACATCCTCTCTAATCCTTACCTCAGCAATTGCAATAAAACTAGGATTAGTGCCATTCCACTTCTGATTCCCAGAAGTACTCCAAGGCTCCCCCTTAACCACTGGTCTAATTCTAT…
	PEP2234 ?TAAACCCTCAAGCAAATCTAATTTTCATCACCAGTCTACTCCTAGGAACAACTATTACCATCTCAAGCAACCACTGAGTCATAGCCTGAACCGGCCTTGAAATCAACACGCTTGCCATCCTCCCACTGATCTCAAAATCCCACCACCCACGAGCCATTGAAGCTGCCACTAAATACTTCCTTACCCAAGCAGCTGCCTCCGCCCTAGTCCTATTCTCCAGCATAACCAACGCATGATACACCGGGCAGTGAGACATCACCCAACTCACTCATCCAACATCCTCTCTAATCCTTACCTCAGCAATTGCAATAAAACTAGGATTAGTGCCATTCCACTTCTGATTCCCAGAAGTACTCCAAGGCTCCCCCTTAACCACTGGTCTAATTCTAT…
	PEP2236 ?????CCCTCAAGCAAATCTAATTTTCATCACCAGTCTACTCCTAGGAACAACTATTACCATCTCAAGCAACCACTGAGTCATAGCCTGAACCGGCCTTGAAATCAACACGCTTGCCATCCTCCCACTGATCTCAAAATCCCACCACCCACGAGCCATTGAAGCTGCCACTAAATACTTCCTTACCCAAGCAGCTGCCTCCGCCCTAGTCCTATTCTCCAGCATAACCAACGCATGATACACCGGGCAGTGAGACATCACCCAGCTCACTCATCCAACATCCTCTCTAATCCTTACCTCAGCAATTGCAATAAAACTAGGATTAGTGCCATTCCACTTCTGATTCCCAGAAGTACTCCAAGGCTCCCCCTTAACCACTGGTCTAATTCTAT…
	PEP2238 ???AACCCTCAAGCAAATCTAATTTTCATCACCAGTCTACTCCTAGGAACAACTATTACCATCTCAAGCAACCACTGAGTCATAGCCTGAACCGGCCTTGAAATCAACACGCTTGCCATCCTCCCACTGATCTCAAAATCCCACCACCCACGAGCCATTGAAGCTGCCACTAAATACTTCCTTACCCAAGCAGCTGCCTCCGCCCTAGTCCTATTCTCCAGCATAACCAACGCATGATACACCGGGCAGTGAGACATCACCCAGCTCACTCATCCAACATCCTCTCTAATCCTTACCTCAGCAATTGCAATAAAACTAGGATTAGTGCCATTCCACTTCTGATTCCCAGAAGTACTCCAAGGCTCCCCCTTAACCACTGGTCTAATTCTAT…
	PEP2242 ?????CCCTCAAGCAAATCTAATTTTCATCACCAGTCTACTCCTAGGAACAACTATTACCATCTCAAGCAACCACTGAGTCATAGCCTGAACCGGCCTTGAAATCAACACGCTTGCCATCCTCCCACTGATCTCAAAATCCCACCACCCACGAGCCATTGAAGCTGCCACTAAATACTTCCTTACCCAAGCAGCTGCCTCCGCCCTAGTCCTATTCTCCAGCATAACCAACGCATGATACACCGGGCAGTGAGACATCACCCAGCTCACTCATCCAACATCCTCTCTAATCCTTACCTCAGCAATTGCAATAAAACTAGGATTAGTGCCATTCCACTTCTGATTCCCAGAAGTACTCCAAGGCTCCCCCTTAACCACTGGTCTAATTCTAT…
	PEP2243 ??AAACCCTCAAGCAAATCTAATTTTCATCACCAGTCTACTCCTAGGAACAACTATTACCATCTCAAGCAACCACTGAGTCATAGCCTGAACCGGCCTTGAAATCAACACGCTTGCCATCCTCCCACTGATCTCAAAATCCCACCACCCACGAGCCATTGAAGCTGCCACTAAATACTTCCTTACCCAAGCAGCTGCCTCCGCCCTAGTCCTATTCTCCAGCATAACCAACGCATGATACACCGGGCAGTGAGACATCACCCAGCTCACTCATCCAACAGCCTCTCTAATCCTTACCTCAGCAATTGCAATAAAACTAGGATTAGTGCCATTCCACTTCTGATTCCCAGAAGTACTCCAAGGCTCCCCCTTAACCACTGGTCTAATTTTAT…
	PEP2245 ???AACCCTCAAGCAAATCTAATTTTCATCACCAGTCTACTCCTAGGAACAACTATTACCATCTCAAGCAACCACTGAGTCATAGCCTGAACCGGCCTTGAAATCAACACGCTTGCCATCCTCCCACTGATCTCAAAATCCCACCACCCACGAGCCATTGAAGCTGCCACTAAATACTTCCTTACCCAAGCAGCTGCCTCCGCCCTAGTCCTATTCTCCAGCATAACCAACGCATGATACACCGGGCAGTGAGACATCACCCAGCTCACTCATCCAACATCCTCTCTAATCCTTACCTCAGCAATTGCAATAAAACTAGGATTAGTGCCATTCCACTTCTGATTCCCAGAAGTACTCCAAGGCTCCCCCTTAACCACTGGTCTAATTCTAT…
	PEP2246 ?????CCCTCAAGCAAATCTAATTTTCATCACCAGTCTACTCCTAGGAACAACTATTACCATCTCAAGCAACCACTGAGTCATAGCCTGAACCGGCCTTGAAATCAACACGCTTGCCATCCTCCCACTGATCTCAAAATCCCACCACCCACGAGCCATTGAAGCTGCCACTAAATACTTCCTTACCCAAGCAGCTGCCTCCGCCCTAGTCCTATTCTCCAGCATAACCAACGCATGATACACCGGGCAGTGAGACATCACCCAGCTCACTCATCCAACATCCTCTCTAATCCTTACCTCAGCAATTGCAATAAAACTAGGATTAGTGCCATTCCACTTCTGATTCCCAGAAGTACTCCAAGGCTCCCCCTTAACCACTGGTCTAATTCTAT…
	PEP2248 ?????CCCTCAAGCAAATCTAATTTTCATCACCAGTCTACTCCTAGGAACAACTATTACCATCTCAAGCAACCACTGAGTCATAGCCTGAACCGGCCTTGAAATCAACACGCTTGCCATCCTCCCACTGATCTCAAAATCCCACCACCCACGAGCCATTGAAGCTGCCACTAAATACTTCCTTACCCAAGCAGCTGCCTCCGCCCTAGTCCTATTCTCCAGCATAACCAACGCATGATACACCGGGCAGTGAGACATCACCCAGCTCACTCATCCAACATCCTCTCTAATCCTTACCTCAGCAATTGCAATAAAACTAGGATTAGTGCCATTCCACTTCTGATTCCCAGAAGTACTACAAGGCTCCCCCTTAACCACTGGTCTAATTCTAT…
	PEP2249 ?????CCCTCAAGCAAATCTAATTTTCATCACCAGTCTACTCCTAGGAACAACTATTACCATCTCAAGCAACCACTGAGTCATAGCCTGAACCGGCCTTGAAATCAACACGCTTGCCATCCTCCCACTGATCTCAAAATCCCACCACCCACGAGCCATTGAAGCTGCCACTAAATACTTCCTTACCCAAGCAGCTGCCTCCGCCCTAGTCCTATTCTCCAGCATAACCAACGCATGATACACCGGGCAGTGAGACATCACCCAGCTCACTCATCCAACATCCTCTCTAATCCTTACCTCAGCAATTGCAATAAAACTAGGATTAGTGCCATTCCACTTCTGATTCCCAGAAGTACTCCAAGGCTCCCCCTTAACCACTGGTCTAATTCTAT…
	JK9237 ATAAACCCTCAAGCAAATCTAATTTTCATCACCAGTCTACTCCTAGGAACAACTATTACCATCTCAAGCAACCACTGAGTCATAGCCTGAACCGGCCTTGAAATCAACACGCTTGCCATCCTCCCACTGATCTCAAAATCCCACCACCCACGAGCCATTGAAGCTGCCACTAAATACTTCCTTACCCAAGCAGCTGCCTCCGCCCTAGTCCTATTCTCCAGCATAACCAACGCATGATACACCGGGCAGTGAGACATCACCCAGCTCACTCATCCAACATCCTCTCTAATCCTTACCTCAGCAATTGCAATAAAACTAGGATTAGTGCCGTTCCACTTCTGATTCCCAGAAGTACTCCAAGGCTCCCCCTTAACCACTGGTCTAATTCTATC…
	JK9238 ATAAACCCTCAAGCAAATCTAATTTTCATCACCAGTCTACTCCTAGGAACAACTATTACCATCTCAAGCAACCACTGAGTCATAGCCTGAACCGGCCTTGAAATCAACACGCTTGCCATCCTCCCATTGATCTCAAAATCCCACCACCCACGAGCCATTGAAGCTGCCACTAAATACTTCCTTACCCAAGCAGCTGCCTCCGCCCTAGTCCTATTCTCCAGCATAACCAACGCATGATACACCGGGCAGTGAGACATCACCCAGCTCACTCATCCAACATCCTCTCTAATCCTTACCTCAGCAATTGCAATAAAACTAGGATTAGTGCCATTCCACTTCTGATTCCCAGAAGTACTCCAAGGCTCCCCCTTAACCACTGGTCTAATTCTATC…
	JK9239 ATAAACCCTCAAGCAAATCTAATTTTCATCACCAGTCTACTCCTAGGAACAACTATTACCATCTCAAGCAACCACTGAGTCATAGCCTGAACCGGCCTTGAAATCAACACGCTTGCCATCCTCCCACTGATCTCAAAATCCCACCACCCACGAGCCATTGAAGCTGCCACTAAATACTTCCTTACCCAAGCAGCTGCCTCCGCCCTAGTCCTATTCTCCAGCATAACCAACGCATGATACACCGGGCAGTGAGACATCACCCAGCTCACTCATCCAACATCCTCTCTAATCCTTACCTCAGCAATTGCAATAAAACTAGGATTAGTGCCATTCCACTTCTGATTCCCAGAAGTACTCCAAGGCTCCCCCTTAACCACTGGTCTAATTCTATC…
	JK9240 ATAAACCCTCAAGCAAATCTAATTTTCATCACCAGTCTACTCCTAGGAACAACTATTACCATCTCAAGCAACCACTGAGTCATAGCCTGAACCGGCCTTGAAATCAACACGCTTGCCATCCTCCCACTGATCTCAAAATCCCACCACCCACGAGCCATTGAAGCTGCCACTAAATACTTCCTTACCCAAGCAGCTGCCTCCGCCCTAGTCCTATTCTCCAGCATAACCAACGCATGATACACCGGGCAGTGAGACATCACCCAGCTCACTCATCCAACATCCTCTCTAATCCTTACCTCAGCAATTGCAATAAAACTAGGATTAGTGCCATTCCACTTCTGATTCCCAGAAGTACTCCAAGGCTCCCCCTTAACCACTGGTCTAATTCTATC…
	JK04556 ATAAACCCTCAAGCAAATCTAATTTTCATCACCAGTCTACTCCTAGGAACAACTATTACCATCTCAAGCAACCACTGAGTCATAGCCTGAACCGGCCTTGAAATCAACACGCTTGCCATCCTCCCACTGATCTCAAAATCCCACCACCCACGAGCCATTGAAGCTGCCACTAAATACTTCCTTACCCAAGCAGCTGCCTCCGCCCTAGTCCTATTCTCCAGCATAACCAACGCATGATACACCGGGCAGTGAGACATCACCCAGCTCACTCATCCAACATCCTCTCTAATCCTTACCTCAGCAATTGCAATAAAACTAGGGTTAGTGCCATTCCACTTCTGATTCCCAGAAGTACTCCAAGGCTCCCCCTTAACCACTGGTCTAATTCTAT…
	JMD313 ATAAACCCTCAAGCAAATCTAATTTTCATCACCAGTCTACTCCTAGGAACAACTATTACCATCTCAAGCAACCACTGAGTCATAGCCTGAACCGGCCTTGAAATCAACACGCTTGCCATCCTCCCACTGATCTCAAAATCCCACCACCCACGAGCCATTGAAGCTGCCACTAAATACTTCCTTACCCAAGCAGCTGCCTCCGCCCTAGTCCTATTCTCCAGCATAACCAACGCATGATACACCGGGCAGTGAGACATCACCCAGCTCACTCATCCAACATCCTCTCTAATCCTTACCTCAGCAATTGCAATAAAACTAGGATTAGTGCCATTCCACTTCTGATTCCCAGAAGTACTCCAAGGCTCCCCCTTAACCACTGGTCTAATTCTATC…
	JMD332 ATAAACCCTCAAGCAAATCTAATTTTCATCACCAGTCTACTCCTAGGAACAACTATTACCATCTCAAGCAACCACTGAGTCATAGCCTGAACCGGCCTTGAAATCAACACGCTTGCCATCCTCCCACTGATCTCAAAATCCCACCACCCACGAGCCATTGAAGCTGCCACTAAATACTTCCTTACCCAAGCAGCTGCCTCCGCCCTAGTCCTATTCTCCAGCATAACCAACGCATGATACACCGGGCAGTGAGACATCACCCAGCTCACTCATCCAACATCCTCTCTAATCCTTACCTCAGCAATTGCAATAAAACTAGGATTAGTGCCATTCCACTTCTGATTCCCAGAAGTACTCCAAGGCTCCCCCTTAACCACTGGTCTAATTCTATC…
	DHB5711 ATAAACCCTCAAGCAAATCTAATTTTCATCACCAGTCTACTCCTAGGAACAACTATTACCATCTCAAGCAACCACTGAGTCATAGCCTGAACCGGCCTTGAAATCAACACGCTTGCCATCCTCCCATTGATCTCAAAATCCCACCACCCACGAGCCATTGAAGCTGCCACTAAATACTTCCTTACCCAAGCAGCTGCCTCCGCCCTAGTCCTATTCTCCAGCATAACCAACGCATGATACACCGGGCAGTGAGACATCACCCAGCTCACTCATCCAACATCCTCTCTAATCCTTACCTCAGCAATTGCAATAAAACTAGGATTAGTGCCATTCCACTTCTGATTCCCAGAAGTACTCCAAGGCTCCCCCTTAACCACTGGTCTAATTCTAT…
	JMD384 ATAAACCCTCAAGCAAATCTAATCTTCATCACCAGTCTACTCCTAGGAACAACTATTACCATCTCAAGCAACCACTGAGTCATAGCCTGAACCGGCCTTGAAATCAACACGCTTGCCATCCTCCCATTGATCTCAAAATCCCACCACCCACGAGCCATTGAAGCTGCCACTAAATACTTCCTTACCCAAGCAGCTGCCTCCGCCCTAGTCCTATTCTCCAGCATAACCAACGCATGATACACCGGGCAGTGAGACATCACCCAGCTCACTCATCCAACATCCTCTCTAATCCTTACCTCAGCAATTGCAATAAAACTAGGATTAGTGCCATTCCACTTCTGATTCCCAGAAGTACTCCAAGGCTCCCCCTTAACCACTGGTCTAATTCTATC…
	JMD393 ATAAACCCTCAAGCAAATCTAATTTTCATCACCAGTCTACTCCTAGGAACAACTATTACCATCTCAAGCAACCACTGAGTCATAGCCTGAACCGGCCTTGAAATCAACACGCTTGCCATCCTCCCACTGATCTCAAAATCCCACCACCCACGAGCCATTGAAGCTGCCACTAAATACTTCCTTACCCAAGCAGCTGCCTCCGCCCTAGTCCTATTCTCCAGCATAACCAACGCATGATACACCGGGCAGTGAGACATCACCCAGCTCACTCATCCAACATCCTCTCTAATCCTTACCTCAGCAATTGCAATAAAACTAGGATTAGTGCCATTCCACTTCTGATTCCCAGAAGTACTCCAAGGCTCCCCCTTAACCACTGGTCTAATTCTATC…
	JMD383 ATAAACCCTCAAGCAAATCTAATTTTCATCACCAGTCTACTCCTAGGAACAACTATTACCATCTCAAGCAACCACTGAGTCATAGCCTGAACCGGCCTTGAAATCAACACGCTTGCCATCCTCCCACTGATCTCAAAATCCCACCACCCACGAGCCATTGAAGCTGCCACTAAATACTTCCTTACCCAAGCAGCTGCCTCCGCCCTAGTCCTATTCTCCAGCATAACCAACGCATGATACACCGGGCAGTGAGACATCACCCAGCTCACTCATCCAACATCCTCTCTAATCCTTACCTCAGCAATTGCAATAAAACTAGGATTAGTGCCATTCCACTTCTGATTCCCAGAAGTACTCCAAGGCTCCCCCTTAACCACTGGTCTAATTCTATC…
	JK8850 ATAAACCCTCAAGCAAATCTAATTTTCATCACCAGTCTACTCCTAGGAACAACTATTACCATCTCAAGCAACCACTGAGTCATAGCCTGAACCGGCCTTGAAATCAACACGCTTGCCATCCTCCCACTGATCTCAAAATCCCACCACCCACGAGCCATTGAAGCTGCCACTAAATACTTCCTTACCCAAGCAGCTGCCTCCGCCCTAGTCCTATTCTCCAGCATAACCAACGCATGATACACCGGGCAGTGAGACATCACCCAGCTCACTCATCCAACATCCTCTCTAATCCTTACCTCAGCAATTGCAATAAAACTAGGATTAGTGCCATTCCACTTCTGATTCCCAGAAGTACTCCAAGGCTCCCCCTTAACCACTGGTCTAATTCTATC…
	JK8852 ATAAACCCTCAAGCAAATCTAATTTTCATCACCAGTCTACTCCTAGGAACAACTATTACCATCTCAAGCAACCACTGAGTCATAGCCTGAACCGGCCTTGAAATCAACACGCTTGCCATCCTCCCACTGATCTCAAAATCCCACCACCCACGAGCCATTGAAGCTGCCACTAAATACTTCCTTACCCAAGCAGCTGCCTCCGCCCTAGTCCTATTCTCCAGCATAACCAACGCATGATACACCGGGCAGTGAGACATCACCCAGCTCACTCATCCAACATCCTCTCTAATCCTTACCTCAGCAATTGCAATAAAACTAGGATTAGTGCCATTCCACTTCTGATTCCCAGAAGTACTCCAAGGCTCCCCCTTAACCACTGGTCTAATTCTATC…
	JK8853 ATAAACCCTCAAGCAAATCTAATTTTCATCACCAGTCTACTCCTAGGAACAACTATTACCATCTCAAGCAACCACTGAGTCATAGCCTGAACCGGCCTTGAAATCAACACGCTTGCCATCCTCCCACTGATCTCAAAATCCCACCACCCACGAGCCATTGAAGCTGCCACTAAATACTTCCTTACCCAAGCAGCTGCCTCCGCCCTAGTCCTATTCTCCAGCATAACCAACGCATGATACACCGGGCAGTGAGACATCACCCAGCTCACTCATCCAACATCCTCTCTAATCCTTACCTCAGCAATTGCAATAAAACTAGGATTAGTGCCATTCCACTTCTGATTCCCAGAAGTACTCCAAGGCTCCCCCTTAACCACTGGTCTAATTCTATC…
	JK8857 ATAAACCCTCAAGCAAATCTAATTTTCATCACCAGTCTACTCCTAGGAACAACTATTACCATCTCAAGCAACCACTGAGTCATAGCCTGAACCGGCCTTGAAATCAACACGCTTGCCATCCTCCCACTGATCTCAAAATCCCACCACCCACGAGCCATTGAAGCTGCCACTAAATACTTCCTTACCCAAGCAGCTGCCTCCGCCCTAGTCCTATTCTCCAGCATAACCAACGCATGATACACCGGGCAGTGAGACATCACCCAGCTCACTCATCCAACATCCTCTCTAATCCTTACCTCAGCAATTGCAATAAAACTAGGATTAGTGCCATTCCACTTCTGATTCCCAGAAGTACTCCAAGGCTCCCCCTTAACCACTGGTCTAATTCTATC…
	JK8849 ATAAACCCTCAAGCAAATCTAATTTTCATCACCAGTCTACTCCTAGGAACAACTATTACCATCTCAAGCAACCACTGAGTCATAGCCTGAACCGGCCTTGAAATCAACACGCTTGCCATCCTCCCACTGATCTCAAAATCCCACCACCCACGAGCCATTGAAGCTGCCACTAAATACTTCCTTACCCAAGCAGCTGCCTCCGCCCTAGTCCTATTCTCCAGCATAACCAACGCATGATACACCGGGCAGTGAGACATCACCCAGCTCACTCATCCAACATCCTCTCTAATCCTTACCTCAGCAATTGCAATAAAACTAGGATTAGTGCCATTCCACTTCTGATTCCCAGAAGTACTCCAAGGCTCCCCCTTAACCACTGGTCTAATTCTATC…
	JK8851 ATAAACCCTCAAGCAAATCTAATTTTCATCACCAGTCTACTCCTAGGAACAACTATTACCATCTCAAGCAACCACTGAGTCATAGCCTGAACCGGCCTTGAAATCAACACGCTTGCCATCCTCCCACTGATCTCAAAATCCCACCACCCACGAGCCATTGAAGCTGCCACTAAATACTTCCTTACCCAAGCAGCTGCCTCCGCCCTAGTCCTATTCTCCAGCATAACCAACGCATGATACACCGGGCAGTGAGACATCACCCAGCTCACTCATCCAACATCCTCTCTAATCCTTACCTCAGCAATTGCAATAAAACTAGGATTAGTGCCATTCCACTTCTGATTCCCAGAAGTACTCCAAGGCTCCCCCTTAACCACTGGTCTAATTCTATC…
	JK8855 ATAAACCCTCAAGCAAATCTAATTTTCATCACCAGTCTACTCCTAGGAACAACTATTACCATCTCAAGCAACCACTGAGTCATAGCCTGAACCGGCCTTGAAATCAACACGCTTGCCATCCTCCCACTGATCTCAAAATCCCACCACCCACGAGCCATTGAAGCTGCCACTAAATACTTCCTTACCCAAGCAGCTGCCTCCGCCCTAGTCCTATTCTCCAGCATAACCAACGCATGATACACCGGGCAGTGAGACATCACCCAGCTCACTCATCCAACATCCTCTCTAATCCTTACCTCAGCAATTGCAATAAAACTAGGATTAGTGCCATTCCACTTCTGATTCCCAGAAGTACTCCAAGGCTCCCCCTTAACCACTGGTCTAATTCTATC…
	JK8916 ATAAACCCTCAAGCAAATCTAATTTTCATCACCAGTCTACTCCTAGGAACAACTATTACCATCTCAAGCAACCACTGAGTCATAGCCTGAACCGGCCTTGAAATCAACACGCTTGCCATCCTCCCACTGATCTCAAAATCCCACCACCCACGAGCCATTGAAGCTGCCACTAAATACTTCCTTACCCAAGCAGCTGCCTCCGCCCTAGTCCTATTCTCCAGCATAACCAACGCATGATACACCGGGCAGTGAGACATCACCCAGCTCACTCATCCAACATCCTCTCTAATCCTTACCTCAGCAATTGCAATAAAACTAGGATTAGTGCCATTCCACTTCTGATTCCCAGAAGTACTCCAAGGCTCCCCCTTAACCACTGGTCTAATTCTATC…
	JK8921 ATAAACCCTCAAGCAAATCTAATTTTCATCACCAGTCTACTCCTAGGAACAACTATTACCATCTCAAGCAACCACTGAGTCATAGCCTGAACCGGCCTTGAAATCAACACGCTTGCCATCCTCCCACTGATCTCAAAATCCCACCACCCACGAGCCATTGAAGCTGCCACTAAATACTTCCTTACCCAAGCAGCTGCCTCCGCCCTAGTCCTATTCTCCAGCATAACCAACGCATGATACACCGGGCAGTGAGACATCACCCAGCTCACTCATCCAACATCCTCTCTAATCCTTACCTCAGCAATTGCAATAAAACTAGGATTAGTGCCATTCCACTTCTGATTCCCAGAAGTACTCCAAGGCTCCCCCTTAACCACTGGTCTAATTCTATC…
	JK8922 ATAAACCCTCAAGCAAATCTAATTTTCATCACCAGTCTACTCCTAGGAACAACTATTACCATCTCAAGCAACCACTGAGTCATAGCCTGAACCGGCCTTGAAATCAACACGCTTGCCATCCTCCCACTGATCTCAAAATCCCACCACCCACGAGCCATTGAAGCTGCCACTAAATACTTCCTTACCCAAGCAGCTGCCTCCGCCCTAGTCCTATTCTCCAGCATAACCAACGCATGATACACCGGGCAGTGAGACATCACCCAGCTCACTCATCCAACATCCTCTCTAATCCTTACCTCAGCAATTGCAATAAAACTAGGATTAGTGCCATTCCACTTCTGATTCCCAGAAGTACTCCAAGGCTCCCCCTTAACCACTGGTCTAATTCTATC…
	JK8924 ATAAACCCTCAAGCAAATCTAATTTTCATCACCAGTCTACTCCTAGGAACAACTATTACCATCTCAAGCAACCACTGAGTCATAGCCTGAACCGGCCTTGAAATCAACACGCTTGCCATCCTCCCACTGATCTCAAAATCCCACCACCCACGAGCCATTGAAGCTGCCACTAAATACTTCCTTACCCAAGCAGCTGCCTCCGCCCTAGTCCTATTCTCCAGCATAACCAACGCATGATACACCGGGCAGTGAGACATCACCCAGCTCACTCATCCAACATCCTCTCTAATCCTTACCTCAGCAATTGCAATAAAACTAGGATTAGTGCCATTCCACTTCTGATTCCCAGAAGTACTCCAAGGCTCCCCCTTAACCACTGGTCTAATTCTATC…
	JK8878 ATAAACCCTCAAGCAAATCTAATTTTCATCACCAGTCTACTCCTAGGAACAACTATTACCATCTCAAGCAACCACTGAGTCATAGCCTGAACCGGCCTTGAAATCAACACGCTTGCCATCCTCCCACTGATCTCAAAATCCCACCACCCACGAGCCATTGAAGCTGCCACTAAATACTTCCTTACCCAAGCAGCTGCCTCCGCCCTAGTCCTATTCTCCAGCATAACCAACGCATGATACACCGGGCAGTGAGACATCACCCAGCTCACTCATCCAACATCCTCTCTAATCCTTACCTCAGCAATTGCAATAAAACTAGGATTAGTGCCATTCCACTTTTGATTCCCAGAAGTACTCCAAGGCTCCCCCTTAACCACTGGTCTAATTCTATC…
	JK8879 ATAAACCCTCAAGCAAATCTAATTTTCATCACCAGTCTACTCCTAGGAACAACTATTACCATCTCAAGCAACCACTGAGTCATAGCCTGAACCGGCCTTGAAATCAACACGCTTGCCATCCTCCCACTGATCTCAAAATCCCACCACCCACGAGCCATTGAAGCTGCCACTAAATACTTCCTTACCCAAGCAGCTGCCTCCGCCCTAGTCCTATTCTCCAGCATAACCAACGCATGATACACCGGGCAGTGAGACATCACCCAGCTCACTCATCCAACATCCTCTCTAATCCTTACCTCAGCAATTGCAATAAAACTAGGATTAGTGCCATTCCACTTCTGATTCCCAGAAGTACTCCAAGGCTCCCCCTTAACCACTGGTCTAATTCTATC…
	JK8876 ATAAACCCTCAAGCAAATCTAATTTTCATCACCAGTCTACTCCTAGGAACAACTATTACCATCTCAAGCAACCACTGAGTCATAGCCTGAACCGGCCTTGAAATCAACACGCTTGCCATCCTCCCACTGATCTCAAAATCCCACCACCCACGAGCCATTGAAGCTGCCACTAAATACTTCCTTACCCAAGCAGCTGCCTCCGCCCTAGTCCTATTCTCCAGCATAACCAACGCATGATACACCGGGCAGTGAGACATCACCCAGCTCACTCATCCAACATCCTCTCTAATCCTTACCTCAGCAATTGCAATAAAACTAGGATTAGTGCCATTCCACTTTTGATTCCCAGAAGTACTCCAAGGCTCCCCCTTAACCACTGGTCTAATTCTATC…
	JK8881 ATAAAACCCCCAGCAAATCTAATTTTCATCACCAGTCTACTCCTAGGAACAACTATTACCATCTCAAGCAACCACTGAGTCATAGCCTGAACCGGCCTTGAAATCAACACGCTTGCCATCCTCCCACTGATCTCAAAATCCCACCACCCACGAGCCATTGAAGCTGCCACTAAATACTTCCTTACCCAAGCAGCTGCCTCCGCCCTAGTCCTATTCTCCAGCATAACCAACGCATGATACACCGGGCAGTGAGACATCACCCAGCTCACTCATCCAACATCCTCTCTAATCCTTACCTCAGCAATTGCAATAAAACTAGGATTAGTGCCATTCCACTTCTGATTCCCAGAAGTACTCCAAGGCTCCCCCTTAACCACTGGTCTAATTCTATC…
	JK8882 ATAAACCCTCAAGCAAATCTAATTTTCATCACCAGTCTACTCCTAGGAACAACTATTACCATCTCAAGCAACCACTGAGTCATAGCCTGAACCGGCCTTGAAATCAACACGCTTGCCATCCTCCCACTGATCTCAAAATCCCACCACCCACGAGCCATTGAAGCTGCCACTAAATACTTCCTTACCCAAGCAGCTGCCTCCGCCCTAGTCCTATTCTCCAGCATAACCAACGCATGATACACCGGGCAGTGAGACATCACCCAGCTCACTCATCCAACATCCTCTCTAATCCTTACCTCAGCAATTGCAATAAAACTAGGATTAGTGCCATTCCACTTCTGATTCCCAGAAGTACTCCAAGGCTCCCCCTTAACCACTGGTCTAATTCTATC…
	JK8865 ATAAACCCTCAAGCAAATCTAATTTTCATCACCAGTCTACTCCTAGGAACAACTATTACCATCTCAAGCAACCACTGAGTCATAGCCTGAACCGGCCTTGAAATCAACACGCTTGCCATCCTCCCACTGATCTCAAAATCCCACCACCCACGAGCCATTGAAGCTGCCACTAAATACTTCCTTACCCAAGCAGCTGCCTCCGCCCTAGTCCTATTCTCCAGCATAACCAACGCATGATACACCGGGCAGTGAGACATCACCCAGCTCACTCATCCAACATCCTCTCTAATCCTTACCTCAGCAATTGCAATAAAACTAGGATTAGTGCCATTCCACTTCTGATTCCCAGAAGTACTCCAAGGCTCCCCCTTAACCACTGGTCTAATTCTATC…
	JK8883 ATAAACCCTCAAGCAAATCTAATTTTCATCACCAGTCTACTCCTAGGAACAACTATTACCATCTCAAGCAACCACTGAGTCATAGCCTGAACCGGCCTTGAAATCAACACGCTTGCCATCCTCCCACTGATCTCAAAATCCCACCACCCACGAGCCATTGAAGCTGCCACTAAATACTTCCTTACCCAAGCAGCTGCCTCCGCCCTAGTCCTATTCTCCAGCATAACCAACGCATGATACACCGGGCAGTGAGACATCACCCAGCTCACTCATCCAACATCCTCTCTAATCCTTACCTCAGCAATTGCAATAAAACTAGGATTAGTGCCATTCCACTTTTGATTCCCAGAAGTACTCCAAGGCTCCCCCTTAACCACTGGTCTAATTCTATC…
	JK8884 ATAAACCCTCAAGCAAATCTAATTTTCATCACCAGTCTACTCCTAGGAACAACTATTACCATCTCAAGCAACCACTGAGTCATAGCCTGAACCGGCCTTGAAATCAACACGCTTGCCATCCTCCCACTGATCTCAAAATCCCACCACCCACGAGCCATTGAAGCTGCCACTAAATACTTCCTTACCCAAGCAGCTGCCTCCGCCCTAGTCCTATTCTCCAGCATAACCAACGCATGATACACCGGGCAGTGAGACATCACCCAGCTCACTCATCCAACATCCTCTCTAATCCTTACCTCAGCAATTGCAATAAAACTAGGATTAGTGCCATTCCACTTCTGATTCCCAGAAGTACTCCAAGGCTCCCCCTTAACCACTGGTCTAATTCTATC…
	JK8885 ATAAACCCTCAAGCAAATCTAATTTTCATCACCAGTCTACTCCTAGGAACAACTATTACCATCTCAAGCAACCACTGAGTCATAGCCTGAACCGGCCTTGAAATCAACACGCTTGCCATCCTCCCACTGATCTCAAAATCCCACCACCCACGAGCCATTGAAGCTGCCACTAAATACTTCCTTACCCAAGCAGCTGCCTCCGCCCTAGTCCTATTCTCCAGCATAACCAACGCATGATACACCGGGCAGTGAGACATCACCCAGCTCACTCATCCAACATCCTCTCTAATCCTTACCTCAGCAATTGCAATAAAACTAGGATTAGTGCCATTCCACTTCTGATTCCCAGAAGTACTCCAAGGCTCCCCCTTAACCACTGGTCTAATTCTATC…
	JTK8880 ATAAACCCTCAAGCAAATCTAATTTTCATCACCAGTCTACTCCTAGGAACAACTATTACCATCTCAAGCAACCACTGAGTCATAGCCTGAACCGGCCTTGAAATCAACACGCTTGCCATCCTCCCACTGATCTCAAAATCCCACCACCCACGAGCCATTGAAGCTGCCACTAAATACTTCCTTACCCAAGCAGCTGCCTCCGCCCTAGTCCTATTCTCCAGCATAACCAACGCATGATACACCGGGCAGTGAGACATCACCCAGCTCACTCATCCAACATCCTCTCTAATCCTTACCTCAGCAATTGCAATAAAACTAGGATTAGTGCCATTCCACTTCTGATTCCCAGAAGTACTCCAAGGCTCCCCCTTAACCACTGGTCTAATTCTAT…
	JHR881 ATAAACCCTCAAGCAAATCTAATTTTCATCACCAGTCTACTCCTAGGAACAACTATTACCATCTCAAGCAACCACTGAGTCATAGCCTGAACCGGCCTTGAAATCAACACGCTTGCCATCCTCCCACTGATCTCAAAATCCCACCACCCACGAGCCATTGAAGCTGCCACTAAATACTTCCTTACCCAAGCAGCTGCCTCCGCCCTAGTCCTATTCTCCAGCATAACCAACGCATGATACACCGGGCAGTGAGACATCACCCAGCTCACTCATCCAACATCCTCTCTAATCCTTACCTCAGCAATTGCAATAAAACTAGGATTAGTGCCATTCCACTTCTGATTCCCAGAAGTACTCCAAGGCTCCCCCTTAACCACTGGTCTAATTCTATC…
	JTK8861 ATAAACCCTCAAGCAAATCTAATTTTCATCACCAGTCTACTCCTAGGAACAACTATTACCATCTCAAGCAACCACTGAGTCATAGCCTGAACCGGCCTTGAAATCAACACGCTTGCCATCCTCCCACTGATCTCAAAATCCCACCACCCACGAGCCATTGAAGCTGCCACTAAATACTTCCTTACCCAAGCAGCTGCCTCCGCCCTAGTCCTATTCTCCAGCATAACCAACGCATGATACACCGGGCAGTGAGACATCACCCAGCTCACTCATCCAACATCCTCTCTAATCCTTACCTCAGCAATTGCAATAAAACTAGGATTAGTGCCATTCCACTTCTGATTCCCAGAAGTACTCCAAGGCTCCCCCTTAACCACTGGTCTAATTCTAT…
	JHR886 ATAAACCCTCAAGCAAATCTAATTTTCATCACCAGTCTACTCCTAGGAACAACTATTACCATCTCAAGCAACCACTGAGTCATAGCCTGAACCGGCCTTGAAATCAACACGCTTGCCATCCTCCCACTGATCTCAAAATCCCACCACCCACGAGCCATTGAAGCTGCCACTAAATACTTCCTTACCCAAGCAGCTGCCTCCGCCCTAGTCCTATTCTCCAGCATAACCAACGCATGATACACCGGGCAGTGAGACATCACCCAGCTCACTCATCCAACATCCTCTCTAATCCTTACCTCAGCAATTGCAATAAAACTAGGATTAGTGCCATTCCACTTTTGATTCCCAGAAGTACTCCAAGGCTCCCCCTTAACCACTGGTCTAATTCTATC…
	JK05271 ATAAACCCTCAAGCAAATCTAATTTTCATCACCAGTCTACTCCTAGGAACAACTATTACCATCTCAAGCAACCACTGAGTCATAGCCTGAACCGGCCTTGAAATCAACACGCTTGCCATCCTCCCACTGATCTCAAAATCCCACCACCCACGAGCCATTGAAGCTGCCACTAAATACTTCCTTACCCAAGCAGCTGCCTCCGCCCTAGTCCTATTCTCCAGCATAACCAACGCATGATACACCGGGCAGTGAGACATCACCCAGCTCACTCATCCAACATCCTCTCTAATCCTTACCTCAGCAATTGCAATAAAACTAGGATTAGTGCCATTCCACTTCTGATTCCCAGAAGTACTCCAAGGCTCCCCCTTAACCACTGGTCTAATTCTAT…
	JK8897 ATAAACCCTCAAGCAAATCTAATTTTCATCACCAGTCTACTCCTAGGAACAACTATTACCATCTCAAGCAACCACTGAGTCATAGCCTGAACCGGCCTTGAAATCAACACGCTTGCCATCCTCCCACTGATCTCAAAATCCCACCACCCACGAGCCATTGAAGCTGCCACTAAATACTTCCTTACCCAAGCAGCTGCCTCCGCCCTAGTCCTATTCTCCAGCATAACCAACGCATGATACACCGGGCAGTGAGACATCACCCAGCTCACTCATCCAACATCCTCTCTAATCCTTACCTCAGCAATTGCAATAAAACTAGGATTAGTGCCATTCCACTTTTGATTCCCAGAAGTACTCCAAGGCTCCCCCTTAACCACTGGTCTAATTCTATC…
	JK8899 ATAAACCCTCAAGCAAATCTAATTTTCATCACCAGTCTACTCCTAGGAACAACTATTACCATCTCAAGCAACCACTGAGTCATAGCCTGAACCGGCCTTGAAATCAACACGCTTGCCATCCTCCCACTGATCTCAAAATCCCACCACCCACGAGCCATTGAAGCTGCCACTAAATACTTCCTTACCCAAGCAGCTGCCTCCGCCCTAGTCCTATTCTCCAGCATAACCAACGCATGATACACCGGGCAGTGAGACATCACCCAGCTCACTCATCCAACATCCTCTCTAATCCTTACCTCAGCAATTGCAATAAAACTAGGATTAGTGCCATTCCACTTTTGATTCCCAGAAGTACTCCAAGGCTCCCCCTTAACCACTGGTCTAATTCTATC…
	JK88102 ATAAACCCTCAAGCAAATCTAATTTTCATCACCAGTCTACTCCTAGGAACAACTATTACCATCTCAAGCAACCACTGAGTCATAGCCTGAACCGGCCTTGAAATCAACACGCTTGCCATCCTCCCACTGATCTCAAAATCCCACCACCCACGAGCCATTGAAGCTGCCACTAAATACTTCCTTACCCAAGCAGCTGCCTCCGCCCTAGTCCTATTCTCCAGCATAACCAACGCATGATACACCGGGCAGTGAGACATCACCCAGCTCACTCATCCAACATCCTCTCTAATCCTTACCTCAGCAATTGCAATAAAACTAGGATTAGTGGCATTCCACTTTTGATTCCCAGAAGTACTCCAGGGCTCCCCCTTAACCACTGGTCTAATTCTAT…
	JK88103 ATAAACCCTCAAGCAAATCTAATTTTCATCACCAGTCTACTCCTAGGAACAACTATTACCATCTCAAGCAACCACTGAGTCATAGCCTGAACCGGCCTTGAAATCAACACGCTTGCCATCCTCCCACTGATCTCAAAATCCCACCACCCACGAGCCATTGAAGCTGCCACTAAATACTTCCTTACCCAAGCAGCTGCCTCCGCCCTAGTCCTATTCTCCAGCATAACCAACGCATGATACACCGGGCAGTGAGACATCACCCAGCTCACTCATCCAACATCCTCTCTAATCCTTACCTCAGCAATTGCAATAAAACTAGGATTAGTGCCATTCCACTTTTGATTCCCAGAAGTACTCCAAGGCTCCCCCTTAACCACTGGTCTAATTCTAT…
	JK88104 ATAAACCCTCAAGCAAATCTAATTTTCATCACCAGTCTACTCCTAGGAACAACTATTACCATCTCAAGCAACCACTGAGTCATAGCCTGAACCGGCCTTGAAATCAACACGCTTGCCATCCTCCCACTGATCTCAAAATCCCACCACCCACGAGCCATTGAAGCTGCCACTAAATACTTCCTTACCCAAGCAGCTGCCTCCGCCCTAGTCCTATTCTCCAGCATAACCAACGCATGATACACCGGGCAGTGAGACATCACCCAGCTCACTCATCCAACATCCTCTCTAATCCTTACCTCAGCAATTGCAATAAAACTAGGATTAGTGCCATTCCACTTTTGATTCCCAGAAGTACTCCAAGGCTCCCCCTTAACCACTGGTCTAATTCTAT…
	JK88105 ATAAACCCTCAAGCAAATCTAATTTTCATCACCAGTCTACTCCTAGGAACAACTATTACCATCTCAAGCAACCACTGAGTCATAGCCTGAACCGGCCTTGAAATCAACACGCTTGCCATCCTCCCACTGATCTCAAAATCCCACCACCCACGAGCCATTGAAGCTGCCACTAAATACTTCCTTACCCAAGCAGCTGCCTCCGCCCTAGTCCTATTCTCCAGCATAACCAACGCATGATACACCGGGCAGTGAGACATCACCCAGCTCACTCATCCAACATCCTCTCTAATCCTTACCTCAGCAATTGCAATAAAACTAGGATTAGTGCCATTCCACTTTTGATTCCCAGAAGTACTCCAAGGCTCCCCCTTAACCACTGGTCTAATTCTAT…
	JTK8953 ATAAACCCTCAAGCAAATCTAATTTTCATCACCAGTCTACTCCTAGGAACAACTATTACCATCTCAAGCAACCACTGAGTCATAGCCTGAACCGGCCTTGAAATCAACACGCTTGCCATCCTCCCACTGATCTCAAAATCCCACCACCCACGAGCCATTGAAGCTGCCACTAAATACTTCCTTACCCAAGCAGCTGCCTCCGCCCTAGTCCTATTCTCCAGCATAACCAACGCATGATACACCGGGCAGTGAGACATCACCCAGCTCACTCATCCAACATCCTCTCTAATCCTTACCTCAGCAATTGCAATAAAACTAGGATTAGTGCCATTCCACTTTTGATTCCCAGAAGTACTCCAAGGCTCCCCCTTAACCACTGGTCTAATTCTAT…
	JTK88108 ATAAACCCTCAAGCAAATCTAATTTTCATCACCAGTCTACTCCTAGGAACAACTATTACCATCTCAAGCAACCACTGAGTCATAGCCTGAACCGGCCTTGAAATCAACACGCTTGCCATCCTCCCACTGATCTCAAAATCCCACCACCCACGAGCCATTGAAGCTGCCACTAAATACTTCCTTACCCAAGCAGCTGCCTCCGCCCTAGTCCTATTCTCCAGCATAACCAACGCATGATACACCGGGCAGTGAGACATCACCCAGCTCACTCATCCAACATCCTCTCTAATCCTTACCTCAGCAATTGCAATAAAACTAGGATTAGTGCCATTCCACTTTTGATTCCCAGAAGTACTCCAAGGCTCCCCCTTAACCACTGGTCTAATTCTA…
	JTK88109 ATAAACCCTCAAGCAAATCTAATTTTCATCACCAGTCTACTCCTAGGAACAACTATTACCATCTCAAGCAACCACTGAGTCATAGCCTGAACCGGCCTTGAAATCAACACGCTTGCCATCCTCCCACTGATCTCAAAATCCCACCACCCACGAGCCATTGAAGCTGCCACTAAATACTTCCTTACCCAAGCAGCTGCCTCCGCCCTAGTCCTATTCTCCAGCATAACCAACGCATGGTACACCGGGCAGTGAGACATCACCCAGCTCACTCATCCAACATCCTCTCTAATCCTTACCTCAGCAATTGCAATAAAACTAGGATTAGTGCCATTCCACTTCTGATTCCCAGAAGTACTCCAAGGCTCCCCCTTAACCACTGGTCTAATTCTA…
	JTK8954 ATAAACCCTCAAGCAAATCTAATTTTCATCACCAGTCTACTCCTAGGAACAACTATTACCATCTCAAGCAACCACTGAGTCATAGCCTGAACCGGCCTTGAAATCAACACGCTTGCCATCCTCCCACTGATCTCAAAATCCCACCACCCACGAGCCATTGAAGCTGCCACTAAATACTTCCTTACCCAAGCAGCTGCCTCCGCCCTAGTCCTATTCTCCAGCATAACCAACGCATGATACACCGGGCAGTGAGACATCACCCAGCTCACTCATCCAACATCCTCTCTAATCCTTACCTCAGCAATTGCAATAAAACTAGGATTAGTGCCATTCCACTTTTGATTCCCAGAAGTACTCCAAGGCTCCCCCTTAACCACTGGTCTAATTCTAT…
	JK93108 ATAAACCCTCAAGCAAATCTAATTTTCATCACCAGTCTACTCCTAGGAACAACTATTACCATCTCAAGCAACCACTGAGTCATAGCCTGAACCGGCCTTGAAATCAACACGCTTGCCATCCTCCCACTGATCTCAAAATCCCACCACCCACGAGCCATTGAAGCTGCCACTAAATACTTCCTTACCCAAGCAGCTGCCTCCGCCCTAGTCCTATTCTCCAGCATAACCAACGCATGATATACCGGGCAGTGAGACATCACCCAGCTCACTCATCCAACATCCTCTCTAATCCTTACCTCAGCAATTGCAATAAAACTAGGATTAGTGCCATTCCACTTCTGATTTCCAGAAGTACTCCAAGGCTCCCCCTTAACCACTGGTCTTATTCTAT…
	JK93109 ATAAACCCTCAAGCAAATCTAATTTTCATCACCAGTCTACTCCTAGGAACAACTATTACCATCTCAAGCAACCACTGAGTCATAGCCTGAACCGGCCTTGAAATCAACACGCTTGCCATCCTCCCACTGATCTCAAAATCCCACCACCCACGAGCCATTGAAGCTGCCACTAAATACTTCCTTACCCAAGCAGCTGCCTCCGCCCTAGTCCTATTCTCCAGCATAACCAACGCATGATACACCGGGCAGTGAGACATCACCCAGCTCACTCATCCAACATCCTCTCTAATCCTTACCTCAGCAATTGCAATAAAACTAGGATTAGTGCCATTCCACTTCTGATTCCCAGAAGTACTCCAAGGCTCCCCCTTAACCACTGGTCTAATTCTAT…
	JK93111 ATAAACCCTCAAGCAAATCTAATTTTCATCACCAGTCTACTCCTAGGAACAACTATTACCATCTCAAGCAACCACTGAATCATAGCCTGAACCGGCCTTGAAATCAACACGCTTGCCATCCTCCCACTAATCTCAAAATCCCACCACCCACGAGCCATTGAAGCTGCCACTAAATACTTCCTTACCCAAGCAGCTGCCTCCGCCCTAGTCCTATTCTCCAGCATAACCAACGCATGATATACCGGGCAGTGAGACATCACCCAGCTCACTCATCCAACATCCTCTCTAATCCTTACCTCAGCAATTGCAATAAAACTAGGATTAGTGCCATTCCACTTCTGATTTCCAGAAGTACTCCAAGGCTCCCCCTTAACCACTGGTCTTATTCTAT…
	JK93112 ATAAACCCTCAAGCAAATCTAATTTTCATCACCAGTCTACTCCTAGGAACAACTATTACCATCTCAAGCAACCACTGAATCATAGCCTGAACCGGCCTTGAAATCAACACGCTTGCCATCCTCCCACTAATCTCAAAATCCCACCACCCACGAGCCATTGAAGCTGCCACTAAATACTTCCTTACCCAAGCAGCTGCCTCCGCCCTAGTCCTATTCTCCAGCATAACCAACGCATGATATACCGGGCAGTGAGACATCACCCAGCTCACTCATCCAACATCCTCTCTAATCCTTACCTCAGCAATTGCAATAAAACTAGGATTAGTGCCATTCCACTTCTGATTTCCAGAAGTACTCCAAGGCTCCCCCTTAACCACTGGTCTTATTCTAT…
	JK93110 ATAAACCCTCAAGCAAATCTAATTTTCATCACCAGTCTACTCCTAGGAACAACTATTACCATCTCAAGCAACCACTGAGTCATAGCCTGAACCGGCCTTGAAATCAACACGCTTGCCATCCTCCCACTGATCTCAAAATCCCACCACCCACGAGCCATTGAAGCTGCCACTAAATACTTCCTTACCCAAGCAGCTGCCTCCGCCCTAGTCCTATTCTCCAGCATAACCAACGCATGATATACCGGGCAGTGAGACATCACCCAGCTCACTCATCCAACATCCTCTCTAATCCTTACCTCAGCAATTGCAATAAAACTAGGATTAGTGCCATTCCACTTCTGATTTCCAGAAGTACTCCAAGGCTCCCCCTTAACCACTGGTCTTATTCTAT…
	JK93123 ATAAACCCTCAAGCAAATCTAATTTTCATCACCAGTCTACTCCTAGGAACAACTATTACCATCTCAAGCAACCACTGAGTCATAGCCTGAACCGGCCTTGAAATCAACACGCTTGCCATCCTCCCACTGATCTCAAAATCCCACCACCCACGAGCCATTGAAGCTGCCACTAAATACTTCCTTACCCAAGCAGCTGCCTCCGCCCTAGTCCTATTCTCCAGCATAACCAACGCATGATACACCGGGCAGTGAGACATCACCCAGCTCACTCATCCAACATCCTCTCTAATCCTTACCTCAGCAATTGCAATAAAACTAGGATTAGTGCCATTCCACTTCTGATTCCCAGAAGTACTCCAAGGCTCCCCCTTAACCACTGGTCTAATTCTAT…
	JK93124 ATAAACCCTCAAGCAAATCTAATTTTCATCACCAGTCTACTCCTAGGAACAACTATTACCATCTCAAGCAACCACTGAGTCATAGCCTGAACCGGCCTTGAAATCAACACGCTTGCCATCCTCCCACTGATCTCAAAATCCCACCACCCACGAGCCATTGAAGCTGCCACTAAATACTTCCTTACCCAAGCAGCTGCCTCCGCCCTAGTCCTATTCTCCAGCATAACCAACGCATGATACACCGGGCAGTGAGACATCACCCAGCTCACTCATCCAACATCCTCTCTAATCCTTACCTCAGCAATTGCAATAAAACTAGGATTAGTGCCATTCCACTTCTGATTCCCAGAAGTACTCCAAGGCTCCCCCTTAACCACTGGTCTAATTCTAT…
	JK93125 ATAAACCCTCAAGCAAATCTAATTTTCATCACCAGTCTACTCCTAGGAACAACTATTACCATCTCAAGCAACCACTGAGTCATAGCCTGAACCGGCCTTGAAATCAACACGCTTGCCATCCTCCCATTGATCTCAAAATCCCACCACCCACGAGCCATTGAAGCTGCCACTAAATACTTCCTTACCCAAGCAGCTGCCTCCGCCCTAGTCCTATTCTCCAGCATAACCAACGCATGATACACCGGGCAGTGAGACATCACCCAGCTCACTCATCCAACATCCTCTCTAATCCTTACCTCAGCAATTGCAATAAAACTAGGATTAGTGCCATTCCACTTCTGATTCCCAGAAGTACTCCAAGGCTCCCCCTTAACCACTGGTCTAATTCTAT…
	JK93126 ATAAACCCTCAAGCAAATCTAATTTTCATCACCAGTCTACTCCTAGGAACAACTATTACCATCTCAAGCAACCACTGAGTCATAGCCTGAACCGGCCTTGAAATCAACACGCTTGCCATCCTCCCATTGATCTCAAAATCCCACCACCCACGAGCCATTGAAGCTGCCACTAAATACTTCCTTACCCAAGCAGCTGCCTCCGCCCTAGTCCTATTCTCCAGCATAACCAACGCATGATACACCGGGCAGTGAGACATCACCCAGCTCACTCATCCAACATCCTCTCTAATCCTTACCTCAGCAATTGCAATAAAACTAGGATTAGTGCCATTCCACTTCTGATTCCCAGAAGTACTCCAAGGCTCCCCCTTAACCACTGGTCTAATTCTAT…
	JK9286 ATAAACCCTCAAGCAAATCTAATTTTCATCACCAGTCTACTCCTAGGAACAACTATTACCATCTCAAGCAACCACTGAGTCATAGCCTGAACCGGCCTTGAAATCAACACGCTTGCCATCCTCCCACTGATCTCAAAATCCCACCACCCACGAGCCATTGAAGCTGCCACTAAATACTTCCTTACCCAAGCAGCTGCCTCCGCCCTAGTCCTATTCTCCAGCATAACCAACGCATGATACACCGGGCAGTGAGACATCACCCAGCTCACTCATCCAACATCCTCTCTAATCCTTACCTCAGCAATTGCAATAAAACTAGGATTAGTGCCATTCCACTTCTGATTCCCAGAAGTACTCCAAGGCTCCCCCTTAACCACTGGTCTAATTCTATC…
	JK9287 ATAAACCCTCAAGCAAATCTAATTTTCATCACCAGTCTACTCCTAGGAACAACTATTACCATCTCAAGCAACCACTGAGTCATAGCCTGAACCGGCCTTGAAATCAACACGCTTGCCATCCTCCCACTGATCTCAAAATCCCACCACCCACGAGCCATTGAAGCTGCCACTAAATACTTCCTTACCCAAGCAGCTGCCTCCGCCCTAGTCCTATTCTCCAGCATAACCAACGCATGATACACCGGGCAGTGAGACATCACCCAGCTCACTCATCCAACATCCTCTCTAATCCTTACCTCAGCAATTGCAATAAAACTAGGATTAGTGCCATTCCACTTCTGATTCCCAGAAGTACTCCAAGGCTCCCCCTTAACCACTGGTCTAATTCTATC…
	JK9288 ATAAACCCTCAAGCAAATCTAATTTTCATCACCAGTCTACTCCTAGGAACAACTATTACCATCTCAAGCAACCACTGAGTCATAGCCTGAACCGGCCTTGAAATCAACACGCTTGCCATCCTCCCACTGATCTCAAAATCCCACCACCCACGAGCCATTGAAGCTGCCACTAAATACTTCCTTACCCAAGCAGCTGCCTCCGCCCTAGTCCTATTCTCCAGCATAACCAACGCATGATACACCGGGCAGTGAGACATCACCCAGCTCACTCATCCAACATCCTCTCTAATCCTTACCTCAGCAATTGCAATAAAACTAGGATTAGTGCCATTCCACTTCTGATTCCCAGAAGTACTCCAAGGCTCCCCCTTAACCACTGGTCTAATTCTATC…
	JK9289 ATAAACCCTCAAGCAAATCTAATTTTCATCACCAGTCTACTCCTAGGAACAACTATTACCATCTCAAGCAACCACTGAGTCATAGCCTGAACCGGCCTTGAAATCAACACGCTTGCCATCCTCCCACTGATCTCAAAATCCCACCACCCACGAGCCATTGAAGCTGCCACTAAATACTTCCTTACCCAAGCAGCTGCCTCCGCCCTAGTCCTATTCTCCAGCATAACCAACGCATGATACACCGGGCAGTGAGACATCACCCAGCTCACTCATCCAACATCCTCTCTAATCCTTACCTCAGCAATTGCAATAAAACTAGGATTAGTGCCATTCCACTTCTGATTCCCAGAAGTACTCCAAGGCTCCCCCTTAACCACTGGTCTAATTCTATC…
	JK9290 ATAAACCCTCAAGCAAATCTAATTTTCATCACCAGTCTACTCCTAGGAACAACTATTACCATCTCAAGCAACCACTGAGTCATAGCCTGAACCGGCCTTGAAATCAACACGCTTGCCATCCTCCCACTGATCTCAAAATCCCACCACCCACGAGCCATTGAAGCTGCCACTAAATACTTCCTTACCCAAGCAGCTGCCTCCGCCCTAGTCCTATTCTCCAGCATAACCAACGCATGATACACCGGGCAGTGAGACATCACCCAGCTCACTCATCCAACATCCTCTCTAATCCTTACCTCAGCAATTGCAATAAAACTAGGATTAGTGCCATTCCACTTCTGATTCCCAGAAGTACTCCAAGGCTCCCCCTTAACCACTGGTCTAATTCTATC…
	49889 ATAAACCCTCAAGCAAATCTAATTTTCATCACCAGTCTACTCCTAGGAACAACTATTACCATCTCAAGCAACCACTGAGTCATAGCCTGAACCGGCCTTGAAATCAACACGCTTGCCATCCTCCCACTGATCTCAAAATCCCACCACCCACGAGCCATTGAAGCTGCCACTAAATACTTCCTTACCCAAGCAGCTGCCTCCGCCCTAGTCCTATTCTCCAGCATAACCAACGCATGATATACCGGGCAGTGGGACATCACCCAGCTCACTCATCCAACATCCTCTCTAATCCTTACCTCAGCAATTGCAATAAAACTAGGATTAGTGCCATTCCACTTCTGATTTCCAGAAGTACTCCAAGGCTCCCCCTTAACCACTGGTCTTATTCTATCA…
	49890 ATAAACCCTCAAGCAAATCTAATTTTCATCACCAGTCTACTCCTAGGAACAACTATTACCATCTCAAGCAACCACTGAGTCATAGCCTGAACCGGCCTTGAAATCAACACGCTTGCCATCCTCCCACTGATCTCAAAATCCCACCACCCACGAGCCATTGAAGCTGCCACTAAATACTTCCTTACCCAAGCAGCTGCCTCCGCCCTAGTCCTATTCTCCAGCATAACCAACGCATGATATACCGGGCAGTGAGACATCACCCAGCTCACTCATCCAACATCCTCTCTAATCCTTACCTCAGCAATTGCAATAAAACTAGGATTAGTGCCATTCCACTTCTGATTTCCAGAAGTACTCCAAGGCTCCCCCTTAACCACTGGTCTTATTCTATCA…
	49891 ATAAACCCTCAAGCAAATCTAATTTTCATCACCAGTCTACTCCTAGGAACAACTATTACCATCTCAAGCAACCACTGAATCATAGCCTGAACCGGCCTTGAAATCAACACGCTTGCCATCCTCCCACTAATCTCAAAATCCCACCACCCACGAGCCATTGAAGCTGCCACTAAATACTTCCTTACCCAAGCAGCTGCCTCCGCCCTAGTCCTATTCTCCAGCATAACCAACGCATGATATACCGGGCAGTGAGACATCACCCAGCTCACTCATCCAACATCCTCTCTAATCCTTACCTCAGCAATTGCAATAAAACTAGGATTAGTGCCATTCCACTTCTGATTTCCAGAAGTACTCCAAGGCTCCCCCTTAACCACTGGTCTTATTCTATCA…
	57330 ATAAACCCTCAAGCAAATCTAATTTTCATCACCAGTCTACTCCTAGGAACAACTATTACCATCTCAAGCAACCACTGAGTCATAGCCTGAACCGGCCTTGAAATCAACACGCTTGCCATCCTCCCACTGATCTCAAAATCCCACCACCCACGAGCCATTGAAGCTGCCACTAAATACTTCCTTACCCAAGCAGCTGCCTCCGCCCTAGTCCTATTCTCCAGCATAACCAACGCATGATATACCGGGCAGTGAGACATCACCCAACTCACTCATCCAACATCCTCTCTAATCCTTACCTCAGCAATTGCAATAAAACTAGGATTAGTGCCATTCCACTTCTGATTTCCAGAAGTACTCCAAGGCTCCCCCTTAACCACTGGTCTTATTCTATCA…
	57319 ATAAACCCTCAAGCAAATCTAATTTTCATCACCAGTCTACTCCTAGGAACAACTATTACCATCTCAAGCAACCACTGAGTCATAGCCTGAACCGGCCTTGAAATCAACACGCTTGCCATCCTCCCACTGATCTCAAAATCCCACCACCCACGAGCCATTGAAGCTGCCACTAAATACTTCCTTACCCAAGCAGCTGCCTCCGCCCTAGTCCTATTCTCCAGCATAACCAACGCATGATATACCGGGCAGTGAGACATCACCCAACTCACTCATCCAACATCCTCTCTAATCCTTACCTCAGCAATTGCAATAAAACTAGGATTAGTGCCATTCCACTTCTGATTTCCAGAAGTACTCCAAGGCTCCCCCTTAACCACTGGTCTTATTCTATCA…
	CDS4182 ATAAACCCTCAAGCAAATCTAATTTTCATCACCAGTCTACTCCTAGGAACAACTATTACCATCTCAAGCAACCACTGAGTCATAGCCTGAACCGGCCTTGAAATCAACACGCTTGCCATCCTCCCACTGATCTCAAAATCCCACCACCCACGAGCCATTGAAGCTGCCACTAAATACTTCCTTACCCAAGCAGCTGCCTCCGCCCTAGTCCTATTCTCCAGCATAACCAACGCATGATATACCGGGCAGTGAGACATCACCCAACTCACTCATCCAACATCCTCTCTAATCCTTACCTCAGCAATTGCAATAAAACTAGGATTAGTGCCATTCCACTTCTGATTTCCAGAAGTACTCCAAGGCTCCCCCTTAACCACTGGTCTTATTCTAT…
	JMB531 ATAAACCCTCAAGCAAATCTAATTTTCATCACCAGTCTACTCCTAGGAACAACTATTACCATCTCAAGCAACCACTGAATCATAGCCTGAACCGGCCTTGAAATCAACACGCTTGCCATCCTCCCACTAATCTCAAAATCCCACCACCCACGAGCCATTGAAGCTGCCACTAAATACTTCCTTACCCAAGCAGCTGCCTCCGCCCTAGTCCTATTCTCCAGCATAACCAACGCATGATATACCGGGCAGTGAGACATCACCCAGCTCACTCATCCAACATCCTCTCTAATCCTTACCTCAGCAATTGCAATAAAACTAGGATTAGTGCCATTCCACTTCTGATTTCCAGAAGTACTCCAAGGCTCCCCCTTAACCACTGGTCTTATTCTATC…
	JK9262 ATAAACCCTCAAGCAAATCTAATTTTCATCACCAGTCTACTCCTAGGAACAACTATTACCATCTCAAGCAACCACTGAGTCATAGCCTGAACCGGCCTTGAAATCAACACGCTTGCCATCCTCCCACTGATCTCAAAATCCCACCACCCACGAGCCATTGAAGCTGCCACTAAATACTTCCTTACCCAAGCAGCTGCCTCCGCCCTAGTCCTATTCTCCAGCATAACCAACGCATGATACACCGGGCAGTGAGACATCACCCAGCTCACTCATCCAACATCCTCTCTAATCCTTACCTCAGCAATTGCAATAAAACTAGGATTAGTGCCATTCCACTTCTGATTCCCAGAAGTACTCCAAGGCTCCCCCTTAACCACTGGTCTAATTCTATC…
	JK9263 ATAAACCCTCAAGCAAATCTAATTTTCATCACCAGTCTACTCCTAGGAACAACTATTACCATCTCAAGCAACCACTGAGTCATAGCCTGAACCGGCCTTGAAATCAACACGCTTGCCATCCTCCCACTGATCTCAAAATCCCACCACCCACGAGCCATTGAAGCTGCCACTAAATACTTCCTTACCCAAGCAGCTGCCTCCGCCCTAGTCCTATTCTCCAGCATAACCAACGCATGATACACCGGGCAGTGAGACATCACCCAGCTCACTCATCCAACATCCTCTCTAATCCTTACCTCAGCAATTGCAATAAAACTAGGATTAGTGCCATTCCACTTCTGATTCCCAGAAGTACTCCAAGGCTCCCCCTTAACCACTGGTCTAATTCTATC…
	JK9264 ATAAACCCTCAAGCAAATCTAATTTTCATCACCAGTCTACTCCTAGGAACAACTATTACCATCTCAAGCAACCACTGAGTCATAGCCTGAACCGGCCTTGAAATCAACACGCTTGCCATCCTCCCACTGATCTCAAAATCCCACCACCCACGAGCCATTGAAGCTGCCACTAAATACTTCCTTACCCAAGCAGCTGCCTCCGCCCTAGTCCTATTCTCCAGCATAACCAACGCATGATACACCGGGCAGTGAGACATCACCCAGCTCACTCATCCAACATCCTCTCTAATCCTTACCTCAGCAATTGCAATAAAACTAGGATTAGTGCCATTCCACTTCTGATTCCCAGAAGTACTCCAAGGCTCCCCCTTAACCACTGGTCTAATTCTATC…
	JK9266 ATAAACCCTCAAGCAAATCTAATTTTCATCACCAGTCTACTCCTAGGAACAACTATTACCATCTCAAGCAACCACTGAGTCATAGCCTGAACCGGCCTTGAAATCAACACGCTTGCCATCCTCCCACTGATCTCAAAATCCCACCACCCACGAGCCATTGAAGCTGCCACTAAATACTTCCTTACCCAAGCAGCTGCCTCCGCCCTAGTCCTATTCTCCAGCATAACCAACGCATGATACACCGGGCAGTGAGACATCACCCAGCTCACTCATCCAACATCCTCTCTAATCCTTACCTCAGCAATTGCAATAAAACTAGGATTAGTGCCATTCCACTTCTGATTCCCAGAAGTACTCCAAGGCTCCCCCTTAACCACTGGTCTAATTCTATC…
	JK9265 ATAAACCCTCAAGCAAATCTAATTTTCATCACCAGTCTACTCCTAGGAACAACTATTACCATCTCAAGCAACCACTGAGTCATAGCCTGAACCGGCCTTGAAATCAACACGCTTGCCATCCTCCCACTGATCTCAAAATCCCACCACCCACGAGCCATTGAAGCTGCCACTAAATACTTCCTTACCCAAGCAGCTGCCTCCGCCCTAGTCCTATTCTCCAGCATAACCAACGCATGATACACCGGGCAGTGAGACATCACCCAGCTCACTCATCCAACATCCTCTCTAATCCTTACCTCAGCAATTGCAATAAAACTAGGATTAGTGCCATTCCACTTCTGATTCCCAGAAGTACTCCAAGGCTCCCCCTTAACCACTGGTCTAATTCTATC…
	JK9254 ATAAACCCTCAAGCAAATCTAATTTTCATCACCAGTCTACTCCTAGGAACAACTATTACCATCTCAAGCAACCACTGAGTCATAGCCTGAACCGGCCTTGAAATCAACACGCTTGCCATCCTCCCACTGATCTCAAAATCCCACCACCCACGAGCCATTGAAGCTGCCACTAAATACTTCCTTACCCAAGCAGCTGCCTCCGCCCTAGTCCTATTCTCCAGCATAACCAACGCATGATACACCGGGCAGTGAGACATCACCCAGCTCACTCATCCAACATCCTCTCTAATCCTTACCTCAGCAATTGCAATAAAACTAGGATTAGTGCCATTCCACTTCTGATTCCCAGAAGTACTCCAAGGCTCCCCCTTAACCACTGGTCTAATTCTATC…
	GT53 ATAAACCCTCAAGCAAATCTAATTTTCATCACCAGTCTACTCCTAGGAACAACTATTACCATCTCAAGCAACCACTGAGTCATAGCCTGAACCGGCCTTGAAATCAACACGCTTGCCATCCTCCCACTGATCTCAAAATCCCACCACCCACGAGCCATTGAAGCTGCCACTAAATACTTCCTTACCCAAGCAGCTGCCTCCGCCCTAGTCCTATTCTCCAGCATAACCAACGCATGATACACCGGGCAGTGAGACATCACCCAGCTCACTCATCCAACATCCTCTCTAATCCTTACCTCAGCAATTGCAATAAAACTAGGATTAGTGCCATTCCACTTCTGATTCCCAGAAGTACTCCAAGGCTCCCCCTTAACCACTGGTCTAATTCTATCAA…
	GT32 ATAAACCCTCAAGCAAATCTAATTTTCATCACCAGTCTACTCCTAGGAACAACTATTACCATCTCAAGCAACCACTGAGTCATAGCCTGAACCGGCCTTGAAATCAACACGCTTGCCATCCTCCCACTGATCTCAAAATCCCACCACCCACGAGCCATTGAAGCTGCCACTAAATACTTCCTTACCCAAGCAGCTGCCTCCGCCCTAGTCCTATTCTCCAGCATAACCAACGCATGATACACCGGGCAGTGAGACATCACCCAGCTCACTCATCCAACATCCTCTCTAATCCTTACCTCAGCAATTGCAATAAAACTAGGATTAGTGCCATTCCACTTCTGATTCCCAGAAGTACTCCAAGGCTCCCCCTTAACCACTGGTCTAATTCTATCAA…
	GT68 ATAAACCCTCAAGCAAATCTAATTTTCATCACCAGTCTACTCCTAGGAACAACTATTACCATCTCAAGCAACCACTGAGTCATAGCCTGAACCGGCCTTGAAATCAACACGCTTGCCATCCTCCCACTGATCTCAAAATCCCACCACCCACGAGCCATTGAAGCTGCCACTAAATACTTCCTTACCCAAGCAGCTGCCTCCGCCCTAGTCCTATTCTCCAGCATAACCAACGCATGGTACACCGGGCAGTGAGACATCACCCAGCTCACTCATCCAACATCCTCTCTAATCCTTACCTCAGCAATTGCAATAAAACTAGGATTAGTGCCATTCCACTTCTGATTCCCAGAAGTACTCCAAGGCTCCCCCTTAACCACTGGTCTAATTCTATCAA…
	GT65 ATAAACCCTCAAGCAAATCTAATTTTCATCACCAGTCTACTCCTAGGAACAACTATTACCATCTCAAGCAACCACTGAGTCATAGCCTGAACCGGCCTTGAAATCAACACGCTTGCCATCCTCCCACTGATCTCAAAATCCCACCACCCACGAGCCATTGAAGCTGCCACTAAATACTTCCTTACCCAAGCAGCTGCCTCCGCCCTAGTCCTATTCTCCAGCATAACCAACGCATGATACACCGGGCAGTGAGACATCACCCAGCTCACTCATCCAACATCCTCTCTAATCCTTACCTCAGCAATTGCAATAAAACTAGGATTAGTGCCATTCCACTTTTGATTCCCAGAAGTACTCCAAGGCTCCCCCTTAACCACTGGTCTAATTCTATCAA…
	GT66 ATAAACCCTCAAGCAAATCTAATTTTCATCACCAGTCTACTCCTAGGAACAACTATTACCATCTCAAGCAACCACTGAGTCATAGCCTGAACCGGCCTTGAAATCAACACGCTTGCCATCCTCCCACTGATCTCAAAATCCCACCACCCACGAGCCATTGAAGCTGCCACTAAATACTTCCTTACCCAAGCAGCTGCCTCCGCCCTAGTCCTATTCTCCAGCATAACCAACGCATGGTACACCGGGCAGTGAGACATCACCCAGCTCACTCATCCAACATCCTCTCTAATCCTTACCTCAGCAATTGCAATAAAACTAGGATTAGTGCCATTCCACTTCTGATTCCCAGAAGTACTCCAAGGCTCCCCCTTAACCACTGGTCTAATTCTATCAA…
	GT67 ATAAACCCTCAAGCAAATCTAATTTTCATCACCAGTCTACTCCTAGGAACAACTATTACCATCTCAAGCAACCACTGAGTCATAGCCTGAACCGGCCTTGAAATCAACACGCTTGCCATCCTCCCACTGATCTCAAAATCCCACCACCCACGAGCCATTGAAGCTGCCACTAAATACTTCCTTACCCAAGCAGCTGCCTCCGCCCTAGTCCTATTCTCCAGCATAACCAACGCATGATATACCGGGCAGTGAGACATCACCCAGCTCACTCATCCAACATCCTCTCTAATCCTTACCTCAGCAATTGCAATAAAACTAGGATTAGTGCCATTCCACTTCTGATTCCCAGAAGTACTCCAAGGCTCCCCCTTAACCACTGGTCTTATTCTATCAA…
	9292 ATAAACCCTCAAGCAAATCTAATTTTCATCACCAGTCTACTCCTAGGAACAACTATTACCATCTCAAGCAACCACTGAGTCATAGCCTGAACCGGCCTTGAAATCAACACGCTTGCCATCCTCCCACTGATCTCAAAATCCCACCACCCACGAGCCATTGAAGCTGCCACTAAATACTTCCTTACCCAAGCAGCTGCCTCCGCCCTAGTCCTATTCTCCAGCATAACCAACGCATGATACACCGGGCAGTGAGACATCACCCAGCTCACTCATCCAACATCCTCTCTAATCCTTACCTCAGCAATTGCAATAAAACTAGGATTAGTGCCATTCCACTTCTGATTCCCAGAAGTACTCCAAGGCTCCCCCTTAACCACTGGTCTAATTCTATCAA…
	9291 ATAAACCCTCAAGCAAATCTAATTTTCATCACCAGTCTACTCCTAGGAACAACTATTACCATCTCAAGCAACCACTGAGTCATAGCCTGAACCGGCCTTGAAATCAACACGCTTGCCATCCTCCCACTGATCTCAAAATCCCACCACCCACGAGCCATTGAAGCTGCCACTAAATACTTCCTTACCCAAGCAGCTGCCTCCGCCCTAGTCCTATTCTCCAGCATAACCAACGCATGATACACCGGGCAGTGAGACATCACCCAGCTCACTCATCCAACATCCTCTCTAATCCTTACCTCAGCAATTGCAATAAAACTAGGATTAGTGCCATTCCACTTTTGATTCCCAGAAGTACTCCAAGGCTCCCCCTTAACCACTGGTCTAATTCTATCAA…
	9293 ATAAACCCTCAAGCAAATCTAATTTTCATCACCAGTCTACTCCTAGGAACAACTATTACCATCTCAAGCAACCACTGAGTCATAGCCTGAACCGGCCTTGAAATCAACACGCTTGCCATCCTCCCACTGATCTCAAAATCCCACCACCCACGAGCCATTGAAGCTGCCACTAAATACTTCCTTACCCAAGCAGCTGCCTCCGCCCTAGTCCTATTCTCCAGCATAACCAACGCATGGTACACCGGGCAGTGAGACATCACCCAGCTCACTCATCCAACATCCTCTCTAATCCTTACCTCAGCAATTGCAATAAAACTAGGATTAGTGCCATTCCACTTCTGATTCCCAGAAGTACTCCAAGGCTCCCCCTTAACCACTGGTCTAATTCTATCAA…
	9294 ATAAACCCTCAAGCAAATCTAATTTTCATCACCAGTCTACTCCTAGGAACAACTATTACCATCTCAAGCAACCACTGAGTCATAGCCTGAACCGGCCTTGAAATCAACACGCTTGCCATCCTCCCACTGATCTCAAAATCCCACCACCCACGAGCCATTGAAGCTGCCACTAAATACTTCCTTACCCAAGCAGCTGCCTCCGCCCTAGTCCTATTCTCCAGCATAACCAACGCATGATACACCGGGCAGTGAGACATCACCCAGCTCACTCATCCAACATCCTCTCTAATCCTTACCTCAGCAATTGCAATAAAACTAGGATTAGTGCCATTCCACTTTTGATTCCCAGAAGTACTCCAAGGCTCCCCCTTAACCACTGGTCTAATTCTATCAA…
	9295 ATAAACCCTCAAGCAAATCTAATTTTCGTCACCAGTCTACTCCTAGGAACAACTATTACCATCTCAAGCAACCACTGAGTCATAGCCTGAACCGGCCTTGAAATCAACACGCTTGCCATCCTCCCACTGATCTCAAAATCCCACCACCCACGAGCCATTGAAGCTGCCACTAAATACTTCCTTACCCAAGCAGCTGCCTCCGCCCTAGTCCTATTCTCCAGCATAACCAACGCATGGTACACCGGGCAGTGAGACATCACCCAGCTCACTCATCCAACATCCTCTCTAATCCTTACCTCAGCAATTGCAATAAAACTAGGATTAGTGCCATTCCACTTCTGATTCCCAGAAGTACTCCAAGGCTCCCCCTTAACCACTGGTCTAATTCTATCAA…
	JK92109 ATAAACCCTCAAGCAAATCTAATTTTCATCACCAGTCTACTCCTAGGAACAACTATTACCATCTCAAGCAACCACTGAGTCATAGCCTGAACCGGCCTTGAAATCAACACGCTTGCCATCCTCCCACTGATCTCAAAATCCCACCACCCACGAGCCATTGAAGCTGCCACTAAATACTTCCTTACCCAAGCAGCTGCCTCCGCCCTAGTCCTATTCTCCAGCATAACCAACGCATGGTACACCGGGCAGTGAGACATCACCCAGCTCACTCATCCAACATCCTCTCTAATCCTTACCTCAGCAATTGCAATAAAACTAGGATTAGTGCCATTCCACTTCTGATTCCCAGAAGTACTCCAAGGCTCCCCCTTAACCACTGGTCTAATTCTAT…
	JK92110 ATAAACCCTCAAGCAAATCTAATTTTCATCACCAGTCTACTCCTAGGAACAACTATTACCATCTCAAGCAACCACTGAGTCATAGCCTGAACCGGCCTTGAAATCAACACGCTTGCCATCCTCCCACTGATCTCAAAATCCCACCACCCACGAGCCATTGAAGCTGCCACTAAATACTTCCTTACCCAAGCAGCTGCCTCCGCCCTAGTCCTATTCTCCAGCATAACCAACGCATGGTACACCGGGCAGTGAGACATCACCCAGCTCACTCATCCAACATCCTCTCTAATCCTTACCTCAGCAATTGCAATAAAACTAGGATTAGTGCCATTCCACTTCTGATTCCCAGAAGTACTCCAAGGCTCCCCCTTAACCACTGGTCTAATTCTAT…
	JK92108 ATAAACCCTCAAGCAAATCTAATTTTCATCACCAGTCTACTCCTAGGAACAACTATTACCATCTCAAGCAACCACTGAGTCATAGCCTGAACCGGCCTTGAAATCAATACGCTTGCCATCCTCCCACTGATCTCAAAATCCCACCACCCACGAGCCATTGAAGCTGCCACTAAATACTTCCTTACCCAAGCAGCTGCCTCCGCCCTAGTCCTATTCTCCAGCATAACCAACGCATGGTACACCGGGCAGTGAGACATCACCCAACTCACTCATCCAACATCCTCTCTAATCCTTACCTCAGCAATTGCAATAAAACTAGGATTAGTGCCATTCCACTTCTGATTCCCAGAAGTACTCCAAGGCTCCCCCTTAACCACTGGTCTAATTCTAT…
	JK92107 ATAAACCCTCAAGCAAATCTAATTTTCATCGCCAGTCTACTCCTAGGAACAACTATTACCATCTCAAGCAACCACTGAGTCATAGCCTGAACCGGCCTTGAAATCAATACGCTTGCCATCCTCCCACTGATCTCAAAATCCCACCACCCACGAGCCATTGAAGCTGCCACTAAATACTTCCTTACCCAAGCAGCTGCCTCCGCCCTAGTCCTATTCTCCAGCATAACCAACGCATGGTACACCGGGCAGTGAGACATCACCCAACTCACTCATCCAACATCCTCTCTAATCCTTACCTCAGCAATTGCAATAAAACTAGGATTAGTGCCATTCCACTTCTGATTCCCAGAAGTACTCCAAGGCTCCCCCTTAACCACTGGTCTAATTCTAT…
	JK92106 ATAAACCCTCAAGCAAATCTAATTTTCATCACCAGTCTACTCCTAGGAACAACTATTACCATCTCAAGCAACCACTGAGTCATAGCCTGAACCGGCCTTGAAATCAATACGCTTGCCATCCTCCCACTGATCTCAAAATCCCACCACCCACGAGCCATTGAAGCTGCCACTAAATACTTCCTTACCCAAGCAGCTGCCTCCGCCCTAGTCCTATTCTCCAGCATAACCAACGCATGGTACACCGGGCAGTGAGACATCACCCAACTCACTCATCCAACATCCTCTCTAATCCTTACCTCAGCAATTGCAATAAAACTAGGATTAGTGCCATTCCACTTCTGATTCCCAGAAGTACTCCAAGGCTCCCCCTTAACCACTGGTCTAATTCTAT…
	92133 ATAAACCCTCAAGCAAATCTAATTTTCATCACCAGTCTACTCCTAGGAACAACTATTACCATCTCAAGCAACCACTGAGTCATAGCCTGAACCGGCCTTGAAATCAACACGCTTGCCATCCTCCCACTGATCTCAAAATCCCACCACCCACGAGCCATTGAAGCTGCCACTAAATACTTCCTTACCCAAGCAGCTGCCTCCGCCCTAGTCCTATTCTCCAGCATAACCAACGCATGATACACCGGGCAGTGAGACATCACCCAGCTCACTCATCCAACATCCTCTCTAATCCTTACCTCAGCAATTGCAATAAAACTAGGATTAGTGCCATTCCACTTCTGATTCCCAGAAGTACTCCAAGGCTCCCCCTTAACCACTGGTCTAATTCTATCA…
	92136 ATAAACCCTCAAGCAAATCTAATTTTCATCACCAGTCTACTCCTAGGAACAACTATTACCATCTCAAGCAACCACTGAGTCATAGCCTGAACCGGCCTTGAAATCAACACGCTTGCCATCCTCCCACTGATCTCAAAATCCCACCACCCACGAGCCATTGAAGCTGCCACTAAATACTTCCTTACCCAAGCAGCTGCCTCCGCCCTAGTCCTATTCTCCAGCATAACCAACGCATGATACACCGGGCAGTGAGACATCACCCAGCTCACTCATCCAACATCCTCTCTAATCCTTACCTCAGCAATTGCAATAAAACTAGGATTAGTGCCATTCCACTTCTGATTCCCAGAAGTACTCCAAGGCTCCCCCTTAACCACTGGTCTAATTCTATCA…
	GT84 ATAAACCCTCAAGCAAATCTAATTTTCATCACCAGTCTACTCCTAGGAACAACTATTACCATCTCAAGCAACCACTGAGTCATAGCCTGAACCGGCCTTGAAATCAACACGCTTGCCATCCTCCCACTGATCTCAAAATCCCACCACCCACGAGCCATTGAAGCTGCCACTAAATACTTCCTTACCCAAGCAGCTGCCTCCGCCCTAGTCCTATTCTCCAGCATAACCAACGCATGATATACCGGGCAGTGAGACATCACCCAGCTCACTCATCCAACATCCTCTCTAATCCTTACCTCAGCAATTGCAATAAAACTAGGATTAGTGCCATTCCACTTCTGATTTCCAGAAGTACTCCAAGGCTCCCCCTTAACCACTGGTCTTATTCTATCAA…
	JK92132 ATAAACCCTCAAGCAAATCTAATTTTCATCACCAGTCTACTCCTAGGAACAACTATTACCATCTCAAGCAACCACTGAGTCATAGCCTGAACCGGCCTTGAAATCAACACGCTTGCCATCCTCCCACTGATCTCAAAATCCCACCACCCACGAGCCATTGAAGCTGCCACTAAATACTTCCTTACCCAAGCAGCTGCCTCCGCCCTAGTCCTATTCTCCAGCATAACCAACGCATGATATACCGGGCAGTGAGACATCACCCAGCTCACTCATCCAACATCCTCTCTAATCCTTACCTCAGCAATTGCAATAAAACTAGGATTAGTGCCATTCCACTTCTGATTTCCAGAAGTACTCCAAGGCTCCCCCTTAACCACTGGTCTTATTCTAT…
	JK92134 ATAAACCCTCAAGCAAATCTAATTTTCATCACCAGTCTACTCCTAGGAACAACTATTACCATCTCAAGCAACCACTGAGTCATAGCCTGAACCGGCCTTGAAATCAACACGCTTGCCATCCTCCCACTGATCTCAAAATCCCACCACCCACGAGCCATTGAAGCTGCCACTAAATACTTCCTTACCCAAGCAGCTGCCTCCGCCCTAGTCCTATTCTCCAGCATAACCAACGCATGATATACCGGGCAGTGAGACATCACCCAGCTCACTCATCCAACATCCTCTCTAATCCTTACCTCAGCAATTGCAATAAAACTAGGATTAGTGCCATTCCACTTCTGATTTCCAGAAGTACTCCAAGGCTCCCCCTTAACCACTGGTCTTATTCTAT…
	JK92135 ATAAACCCTCAAGCAAATCTAATTTTCATCACCAGTCTACTCCTAGGAACAACTATTACCATCTCAAGCAACCACTGAATCATAGCCTGAACCGGCCTTGAAATCAACACGCTTGCCATCCTCCCACTGATCTCAAAATCCCACCACCCACGAGCCATTGAAGCTGCCACTAAATACTTCCTTACCCAAGCAGCTGCCTCCGCCCTAGTCCTATTCTCCAGCATAACCAACGCATGATATACCGGGCAGTGAGACATCACCCAGCTCACTCATCCAACATCCTCTCTAATCCTTACCTCAGCAATTGCAATAAAACTAGGATTAGTGCCATTCCACTTCTGATTTCCAGAAGTACTCCAAGGCTCCCCCTTAACCACTGGTCTTATTCTAT…
	JK9485 ATAAACCCTCAAGCAAATCTAATTTTCATCACCAGTCTACTCCTAGGAACAACTATTACCATCTCAAGCAACCACTGAGTCATAGCCTGAACCGGCCTTGAAATCAACACGCTTGCCATCCTCCCACTGATCTCAAAATCCCACCACCCACGAGCCATTGAAGCTGCCACTAAATACTTCCTTACCCAAGCAGCTGCCTCCGCCCTAGTCCTATTCTCCAGCATAACCAACGCATGATATACCGGGCAGTGAGACATCACCCAGCTCACTCATCCAACATCCTCTCTAATCCTTACCTCAGCAATTGCAATAAAACTAGGATTAGTGCCATTCCACTTCTGATTTCCAGAAGTACTCCAAGGCTCCCCCTTAACCACTGGTCTTATTCTATC…
	JK9486 ATAAACCCTCAAGCAAATCTAATTTTCATCACCAGTCTACTCCTAGGAACAACTATTACCATCTCAAGCAACCACTGAGTCATAGCCTGAACCGGCCTTGAAATCAACACGCTTGCCATCCTCCCACTGATCTCAAAATCCCACCACCCACGAGCCATTGAAGCTGCCACTAAATACTTCCTTACCCAAGCAGCTGCCTCCGCCCTAGTCCTATTCTCCAGCATAACCAACGCATGATATACCGGGCAGTGAGACATCACCCAGCTCACTCATCCAACATCCTCTCTAATCCTTACCTCAGCAATTGCAATAAAACTAGGATTAGTGCCATTCCACTTCTGATTTCCAGAAGTACTCCAAGGCTCCCCCTTAACCACTGGCCTTATTCTATC…
	JK9487 ATAAACCCTCAAGCAAATCTAATTTTCATCACCAGTCTACTCCTAGGAACAACTATTACCATCTCAAGCAACCACTGAGTCATAGCCTGAACCGGCCTTGAAATCAACACGCTTGCCATCCTCCCACTGATCTCAAAATCCCACCACCCACGAGCCATTGAAGCTGCCACTAAATACTTCCTTACCCAAGCAGCTGCCTCCGCCCTAGTCCTATTCTCCAGCATAACCAACGCATGATATACCGGGCAGTGAGACATCACCCAGCTCACTCATCCAACATCCTCTCTAATCCTTACCTCAGCAATTGCAATAAAACTAGGATTAGTGCCATTCCACTTCTGATTCCCAGAAGTACTCCAAGGCTCCCCCTTAACCACTGGTCTTATTCTATC…
	GT90 ATAAACCCTCAAGCAAATCTAATTTTCATCACCAGTCTACTCCTAGGAACAACTATTACCATCTCAAGCAACCACTGAGTCATAGCCTGAACCGGCCTTGAAATCAACACGCTTGCCATCCTCCCACTGATCTCAAAATCCCACCACCCACGAGCCATTGAAGCTGCCACTAAATACTTCCTTACCCAAGCAGCTGCCTCCGCCCTAGTCCTATTCTCCAGCATAACCAACGCATGATATACCGGGCAGTGAGACATCACCCAGCTCACTCATCCAACATCCTCTCTAATCCTTACCTCAGCAATTGCAATAAAACTAGGATTAGTGCCATTCCACTTCTGATTCCCAGAAGTACTCCAAGGCTCCCCCTTAACCACTGGTCTTATTCTATCAA…
	GT91 ATAAACCCTCAAGCAAATCTAATTTTCATCACCAGTCTACTCCTAGGAACAACTATTACCATCTCAAGCAACCACTGAGTCATAGCCTGAACCGGCCTTGAAATCAACACGCTTGCCATCCTCCCACTGATCTCAAAATCCCACCACCCACGAGCCATTGAAGCTGCCACTAAATACTTCCTTACCCAAGCAGCTGCCTCCGCCCTAGTCCTATTCTCCAGCATAACCAACGCATGATATACCGGGCAGTGAGACATCACCCAGCTCACTCATCCAACATCCTCTCTAATCCTTACCTCAGCAATTGCAATAAAACTAGGATTAGTGCCATTCCACTTCTGATTCCCAGAAGTACTCCAAGGCTCCCCCTTAACCACTGGTCTTATTCTATCAA…
	GT92 ATAAACCCTCAAGCAAATCTAATTTTCATCACCAGTCTACTCCTAGGAACAACTATTACCATCTCAAGCAACCACTGAGTCATAGCCTGAACCGGCCTTGAAATCAACACGCTTGCCATCCTCCCACTGATCTCAAAATCCCACCACCCACGAGCCATTGAAGCTGCCACTAAATACTTCCTTACCCAAGCAGCTGCCTCCGCCCTAGTCCTATTCTCCAGCATAACCAACGCATGATATACCGGGCAGTGAGACATCACCCAGCTCACTCATCCAACATCCTCTCTAATCCTTACCTCAGCAATTGCAATAAAACTAGGATTAGTGCCATTCCACTTCTGATTTCCAGAAGTACTCCAAGGCTCCCCCTTAACCACTGGTCTTATTCTATCAA…
	jk92137 ATAAACCCTCAAGCAAATCTAATTTTCATCACCAGTCTACTCCTAGGAACAACTATTACCATCTCAAGCAACCACTGAGTCATAGCCTGAACCGGCCTTGAAATCAACACGCTTGCCATCCTCCCACTGATCTCAAAATCCCACCACCCACGAGCCATTGAAGCTGCCACTAAATACTTCCTTACCCAAGCAGCTGCCTCCGCCCTAGTCCTATTCTCCAGCATAACCAACGCATGATACACCGGGCAGTGAGACATCACCCAGCTCACTCATCCAACATCCTCTCTAATCCTTACCTCAGCAATTGCAATAAAACTAGGATTAGTGCCATTCCACTTCTGATTCCCAGAAGTACTCCAAGGCTCCCCCTTAACCACTGGTCTAATTCTAT…
	jk92138 ATAAACCCTCAAGCAAATCTAATTTTCATCACCAGTCTACTCCTAGGAACAACTATTACCATCTCAAGCAACCACTGAGTCATAGCCTGAACCGGCCTTGAAATCAACACGCTTGCCATCCTCCCACTGATCTCAAAATCCCACCACCCACGAGCCATTGAAGCTGCCACTAAATACTTCCTTACCCAAGCAGCTGCCTCCGCCCTAGTCCTATTCTCCAGCATAACCAACGCATGATACACCGGGCAGTGAGACATCACCCAGCTCACTCATCCAACATCCTCTCTAATCCTTACCTCAGCAATTGCAATAAAACTAGGATTAGTGCCATTCCACTTCTGATTCCCAGAAGTACTCCAAGGCTCCCCCTTAACCACTGGTCTAATTCTAT…
	jk92139 ATAAACCCTCAAGCAAATCTAATTTTCATCACCAGTCTACTCCTAGGAACAACTATTACCATCTCAAGCAACCACTGAGTCATAGCCTGAACCGGCCTTGAAATCAACACGCTTGCCATCCTCCCACTGATCTCAAAATCCCACCACCCACGAGCCATTGAAGCTGCCACTAAATACTTCCTTACCCAAGCAGCTGCCTCCGCCCTAGTCCTATTCTCCAGCATAACCAACGCATGATACACCGGGCAGTGAGACATCACCCAGCTCACTCATCCAACATCCTCTCTAATCCTTACCTCAGCAATTGCAATAAAACTAGGATTAGTGCCATTCCACTTCTGATTCCCAGAAGTACTCCAAGGCTCCCCCTTAACCACTGGTCTAATTCTAT…
	jk92140 ATAAACCCTCAAGCAAATCTAATTTTCATCACCAGTCTACTCCTAGGAACAACTATTACCATCTCAAGCAACCACTGAGTCATAGCCTGAACCGGCCTTGAAATCAACACGCTTGCCATCCTCCCACTGATCTCAAAATCCCACCACCCACGAGCCATTGAAGCTGCCACTAAATACTTCCTTACCCAAGCAGCTGCCTCCGCCCTAGTCCTATTCTCCAGCATAACCAACGCATGATATACCGGGCAGTGAGACATCACCCAGCTCACTCATCCAACATCCTCTCTAATCCTTACCTCAGCAATTGCAATAAAACTAGGATTAGTGCCATTCCACTTCTGATTTCCAGAAGTACTCCAAGGCTCCCCCTTAACCACTGGTCTTATTCTAT…
	jk92141 ATAAACCCTCAAGCAAATCTAATTTTCATCACCAGTCTACTCCTAGGAACAACTATTACCATCTCAAGCAACCACTGAGTCATAGCCTGAACCGGCCTTGAAATCAACACGCTTGCCATCCTCCCACTGATCTCAAAATCCCACCACCCACGAGCCATTGAAGCTGCCACTAAATACTTCCTTACCCAAGCAGCTGCCTCCGCCCTAGTCCTATTCTCCAGCATAACCAACGCATGATATACCGGGCAGTGGGACATCACCCAGCTCACTCATCCAACATCCTCTCTAATCCTTACCTCAGCAATTGCAATAAAACTAGGATTAGTGCCATTCCACTTCTGATTTCCAGAAGTACTCCAAGGCTCCCCCTTAACCACTGGTCTTATTCTAT…
	PEP2108 ????????????????????????????????????????TCCTAGGAACAACTATTACCATCTCAAGCAACCACTGAGTCATAGCCTGAACCGGCCTTGAAATCAACACGCTTGCCATCCTCCCACTGATCTCAAAATCCCACCACCCACGAGCCATTGAAGCTGCCACTAAATACTTCCTTACCCAAGCAGCTGCCTCCGCCCTAGTCCTATTCTCCAGCATAACCAACGCATGATACACCGGGCAGTGAGACATCACCCAGCTCACTCATCCAACATCCTCTCTAATCCTTACCTCAGCAATTGCAATAAAACTAGGATTAGTGCCATTCCACTTTTGATTCCCAGAAGTACTCCAAGGCTCCCCCTTAACCACTGGTCTAATTCTAT…
	PEP2106 ATAAACCCTCAAGCAAATCTAATTTTCATCACCAGTCTACTCCTAGGAACAACTATTACCATCTCAAGCAACCACTGAGTCATAGCCTGAACCGGCCTTGAAATCAACACGCTTGCCATCCTCCCACTGATCTCAAAATCCCACCACCCACGAGCCATTGAAGCTGCCACTAAATACTTCCTTACCCAAGCAGCTGCCTCCGCCCTAGTCCTATTCTCCAGCATAACCAACGCATGGTACACCGGGCAGTGAGACATCACCCAGCTCACCCATCCAACATCCTCTCTAATCCTTACCTCAGCAATTGCAATAAAACTAGGATTAGTGCCATTCCACTTCTGATTCCCAGAAGTACTCCAAGGCTCCCCCTTAACCACTGGTCTAATTCTAT…
	PEP2109 ATAAACCCTCAAGCAAATCTAATTTTCATCACCAGTCTACTCCTAGGAACAACTATTACCATCTCAAGCAACCACTGAGTCATAGCCTGAACCGGCCTTGAAATCAACACGCTTGCCATCCTCCCACTGATCTCAAAATCCCACCACCCACGAGCCATTGAAGCTGCCACTAAATACTTCCTTACCCAAGCAGCTGCCTCCGCCCTAGTCCTATTCTCCAGCATAACCAACGCATGGTACACCGGGCAGTGAGACATCACCCAGCTCACCCATCCAACATCCTCTCTAATCCTTACCTCAGCAATTGCAATAAAACTAGGATTAGTGCCATTCCACTTCTGATTCCCAGAAGTACTCCAAGGCTCCCCCTTAACCACTGGTCTAATTCTAT…
	PEP2102 ATAAACCCTCAAGCAAATCTAATTTTCATCACCAGTCTACTCCTAGGAACAACTATTACCATCTCAAGCAACCACTGAGTCATAGCCTGAACCGGCCTTGAAATCAACACGCTTGCCATCCTCCCACTGATCTCAAAATCCCACCACCCACGAGCCATTGAAGCTGCCACTAAATACTTCCTTACCCAAGCAGCTGCCTCCGCCCTAGTCCTATTCTCCAGCATAACCAACGCATGGTACACCGGGCAGTGAGACATCACCCAGCTCACCCATCCAACATCCTCTCTAATCCTTACCTCAGCAATTGCAATAAAACTAGGATTAGTGCCATTCCACTTCTGATTCCCAGAAGTACTCCAAGGCTCCCCCTTAACCACTGGTCTAATTCTAT…
	PEP2103 ??AAACCCTCAAGCAAATCTAATTTTCATCACCAGTCTACTCCTAGGAACAACTATTACCATCTCAAGCAACCACTGAGTCATAGCCTGAACCGGCCTTGAAATCAACACGCTTGCCATCCTCCCACTGATCTCAAAATCCCACCACCCACGAGCCATTGAAGCTGCCACTAAATACTTCCTTACCCAAGCAGCTGCCTCCGCCCTAGTCCTATTCTCCAGCATAACCAACGCATGGTACACCGGGCAGTGAGACATCACCCAGCTCACCCATCCAACATCCTCTCTAATCCTTACCTCAGCAATTGCAATAAAACTAGGATTAGTGCCATTCCACTTCTGATTCCCAGAAGTACTCCAAGGCTCCCCCTTAACCACTGGTCTAATTCTAT…
	PEP1496 ATAAACCCTCAAGCAAATCTAATTTTCATCACCAGTCTACTCCTAGGAACAACTATTACCATCTCAAGCAACCACTGAGTCATAGCCTGAACCGGCCTTGAAATCAACACGCTTGCCATCCTCCCACTGATCTCAAAATCCCACCACCCACGAGCCATTGAAGCTGCCACTAAATACTTCCTTACCCAAGCAGCTGCCTCCGCCCTAGTCCTATTCTCCAGCATAACCAACGCATGGTACACCGGGCAGTGAGACATCACCCAGCTCACCCATCCAACATCCTCTCTAATCCTTACCTCAGCAATTGCAATAAAACTAGGATTAGTGCCATTCCACTTCTGATTCCCAGAAGTACTCCAAGGCTCCCCCTTAACCACTGGTCTAATTCTAT…
	PEP1511 ATA??CCCTC??GCAAATCTAATTTTCATCACCAGTCTACTCCTAGGAACAACTATTACCATCTCAAGCAACCACTGAGTCATAGCCTGAACCGGCCTTGAAATCAACACGCTTGCCATCCTCCCACTGATCTCAAAATCCCACCACCCACGAGCCATTGAAGCTGCCACTAAATACTTCCTTACCCAAGCAGCTGCCTCCGCCCTAGTCCTATTCTCCAGCATAACCAACGCATGGTACACCGGGCAGTGAGACATCACCCAGCTCACCCATCCAACATCCTCTCTAATCCTTACCTCAGCAATTGCAATAAAACTAGGATTAGTGCCATTCCACTTCTGATTCCCAGAAGTACTCCAAGGCTCCCCCTTAACCACTGGTCTAATTCTAT…
	PEP1512 ATAAACCCCCAAGCAAATCTAATTTTCATCACCAGTCTACTCCTAGGAACAACTATTACCATCTCAAGCAACCACTGAGTCATAGCCTGAACCGGCCTTGAAATCAACACGCTTGCCATCCTCCCACTGATCTCAAAATCCCACCACCCACGAGCCATTGAAGCTGCCACTAAATACTTCCTTACCCAAGCAGCTGCCTCCGCCCTAGTCCTATTCTCCAGCATAACCAACGCATGATACACCGGGCAGTGAGACATCACCCAGCTCACTCATCCAACATCCTCTCTAATCCTTACCTCAGCAATTGCAATAAAACTAGGATTAGTGCCATTCCACTTCTGATTCCCAGAAGTACTCCAAGGCTCCCCCTTAACCACTGGTCTAATTCTAT…
	PEP1495 ATAAACCCTCAAGCGAATCTAATTTTCATCACCAGTCTACTCCTAGGAACAACTATTACCATCTCAAGCAACCACTGAGTCATAGCCTGAACCGGCCTTGAAATCAACACGCTTGCCATCCTCCCACTGATCTCAAAATCCCACCACCCACGAGCCATTGAAGCTGCCACTAAATACTTCCTTACCCAAGCAGCTGCCTCCGCCCTAGTCCTATTCTCCAGCATAACCAACGCATGATATACCGGGCAGTGAGACATCACCCAGCTCACTCATCCAACATCCTCTCTAATCCTTACCTCAGCAATTGCAATAAAACTAGGATTAGTGCCATTCCACTTCTGATTTCCAGAAGTACTCCAAGGCTCCCCCTTAACCACTGGTCTTATTCTAT…
	PEP1466 ATAAACCCTCAAGCAAATCTAATTTTCATCACCAGTCTACTCCTAGGAACAACTATTACCATCTCAAGCAACCACTGAGTCATAGCCTGAACCGGCCTTGAAATCAACACGCTTGCCATCCTCCCACTGATCTCAAAATCCCACCACCCACGAGCCATTGAAGCTGCCACTAAATACTTCCTTACCCAAGCAGCTGCCTCCGCCCTAGTCCTATTCTCCAGCATAACCAACGCATGATACACCGGGCAGTGAGACATCACCCAGCTCACTCATCCAACATCCTCTCTAATCCTTACCTCAGCAATTGCAATAAAACTAGGATTAGTGCCATTCCACTTTTGATTCCCAGAAGTACTCCAAGGCTCCCCCTTAACCACTGGTCTAATTCTAT…
	PEP1467 ATAAACCCTCAAGCAAATCTAATTTTCATCACCAGTCTACTCCTAGGAACAACTATTACCATCTCAAGCAACCACTGAGTCATAGCCTGAACCGGCCTTGAAATCAACACGCTTGCCATCCTCCCACTGATCTCAAAATCCCACCACCCACGAGCCATTGAAGCTGCCACTAAATACTTCCTTACCCAAGCAGCTGCCTCCGCCCTAGTCCTATTCTCCAGCATAACCAACGCATGATACACCGGGCAGTGAGACATCACCCAGCTCACTCATCCAACATCCTCTCTAATCCTTACCTCAGCAATTGCAATAAAACTAGGATTAGTGCCATTCCACTTCTGATTCCCAGAAGTACTCCAAGGCTCCCCCTTAACCACTGGTCTAATTCTAT…
	PEP1468 ATAAACCCTCAAGCAAATCTAATTTTCATCACCAGTCTACTCCTAGGAACAACTATCACCATCTCAAGCAACCACTGAGTCATAGCCTGAACCGGCCTTGAAATCAACACGCTTGCCATCCTCCCACTGATCTCAAAATCCCACCACCCACGAGCCATTGAAGCTGCCACTAAATACTTCCTTACCCAAGCAGCTGCCTCCGCCCTAGTCCTATTCTCCAGCATAACCAACGCATGGTACACCGGGCAGTGAGACATCACCCAGCTCACTCATCCAACATCCTCTCTAATCCTTACCTCAGCAATTGCAATAAAACTAGGGTTAGTGCCATTCCACTTCTGATTCCCAGAAGTACTCCAAGGCTCCCCCTTAACCACTGGTCTAATTCTAT…
	PEP1478 ATAAACCCTCAAGCAAATCTAATTTTCATCACCAGTCTACTCCTAGGAACAACTATCACCATCTCAAGCAACCACTGAGTCATAGCCTGAACCGGCCTTGAAATCAACACGCTTGCCATCCTCCCACTGATCTCAAAATCCCACCACCCACGAGCCATTGAAGCTGCCACTAAATACTTCCTTACCCAAGCAGCTGCCTCCGCCCTAGTCCTATTCTCCAGCATAACCAACGCATGGTACACCGGGCAGTGAGACATCACCCAGCTCACTCATCCAACATCCTCTCTAATCCTTACCTCAGCAATTGCAATAAAACTAGGGTTAGTGCCATTCCACTTCTGATTCCCAGAAGTACTCCAAGGCTCCCCCTTAACCACTGGTCTAATTCTAT…
	PEP1508 ATAAACCCCCAAGCAAATCTAATTTTCATCACCAGTCTACTCCTAGGAACAACTATTACCATCTCAAGCAACCACTGAGTCATAGCCTGAACCGGCCTTGAAATCAACACGCTTGCCATCCTCCCACTGATCTCAAAATCCCACCACCCACGAGCCATTGAAGCTGCCACTAAATACTTCCTTACCCAAGCAGCTGCCTCCGCCCTAGTCCTATTCTCCAGCATAACCAACGCATGATACACCGGGCAGTGAGACATCACCCAGCTCACTCATCCAACATCCTCTCTAATCCTTACCTCAGCAATTGCAATAAAACTAGGATTAGTGCCATTCCACTTCTGATTCCCAGAAGTACTCCAAGGCTCCCCCTTAACCACTGGTCTAATTCTAT…
	PEP1510 ATAAACCCTCAAGCAAATCTAATTTTCATCACCAGTCTACTCCTAGGAACAACTATTACCATCTCAAGCAACCACTGAGTCATAGCCTGAACCGGCCTTGAAATCAACACGCTTGCCATCCTCCCACTGATCTCAAAATCCCACCACCCACGAGCCATTGAAGCTGCCACTAAATACTTCCTTACCCAAGCAGCTGCCTCCGCCCTAGTCCTATTCTCCAGCATAACCAACGCATGGTACACCGGGCAGTGAGACATCACCCAGCTCACCCATCCAACATCCTCTCTAATCCTTACCTCAGCAATTGCAATAAAACTAGGATTAGTGCCATTCCACTTCTGATTCCCAGAAGTACTCCAAGGCTCCCCCTTAACCACTGGTCTAATTCTAT…
	PEP1341 ATAAACCCTCAAGCAAATCTAATTTTCATCACCAGTCTACTCCTAGGAACAACTATTACCATCTCAAGCAACCACTGAGTCATAGCCTGAACCGGCCTTGAAATCAACACGCTTGCCATCCTCCCACTGATCTCAAAATCCCACCACCCACGAGCCATTGAAGCTGCCACTAAATACTTCCTTACCCAAGCAGCTGCCTCCGCCCTAGTCCTATTCTCCAGCATAACCAACGCATGGTACACCGGGCAGTGAGACATCACCCAGCTCACCCATCCAACATCCTCTCTAATCCTTACCTCAGCAATTGCAATAAAACTAGGATTAGTGCCATTCCACTTCTGATTCCCAGAAGTACTCCAAGGCTCCCCCTTAACCACTGGTCTAATTCTAT…
	PEP1339 ATAAACCCCCAAGCAAATCTAATTTTCATCACCAGTCTACTCCTAGGAACAACTATTACCATCTCAAGCAACCACTGAGTCATAGCCTGAACCGGCCTTGAAATCAACACGCTTGCCATCCTCCCACTGATCTCAAAATCCCACCACCCACGAGCCATTGAAGCTGCCACTAAATACTTCCTTACCCAAGCAGCTGCCTCCGCCCTAGTCCTATTCTCCAGCATAACCAACGCATGATACACCGGGCAGTGAGACATCACCCAGCTCACTCATCCAACATCCTCTCTAATCCTTACCTCAGCAATTGCAATAAAACTAGGATTAGTGCCATTCCACTTCTGATTCCCAGAAGTACTCCAAGGCTCCCCCTTAACCACTGGTCTAATTCTAT…
	PEP1333 ATAAACCCCCAAGCAAATCTAATTTTCATCACCAGTCTACTCCTAGGAACAACTATTACCATCTCAAGCAACCACTGAGTCATAGCCTGAACCGGCCTTGAAATCAACACGCTTGCCATCCTCCCACTGATCTCAAAATCCCACCACCCACGAGCCATTGAAGCTGCCACTAAATACTTCCTTACCCAAGCAGCTGCCTCCGCCCTAGTCCTATTCTCCAGCATAACCAACGCATGATACACCGGGCAGTGAGACATCACCCAGC??ACTCATCCAACATCCTCTCTAATCCTTACCTCAGCAATTGCAATAAAACTAGGATTAGTGCCATTCCACTTCTGATTCCCAGAAGTACTCCAAGGCTCCCCCTTAACCACTGGTCTAATTCTAT…
	PEP1334 ATAAACCCCCAAGCAAATCTAATTTTCATCACCAGTCTACTCCTAGGAACAACTATTACCATCTCAAGCAACCACTGAGTCATAGCCTGAACCGGCCTTGAAATCAACACGCTTGCCATCCTCCCACTGATCTCAAAATCCCACCACCCACGAGCCATTGAAGCTGCCACTAAATACTTCCTTACCCAAGCAGCTGCCTCCGCCCTAGTCCTATTCTCCAGCATAACCAACGCATGATACACCGGGCAGTGAGACATCACCCAGCTCACTCATCCAACATCCTCTCTAATCCTTACCTCAGCAATTGCAATAAAACTAGGATTAGTGCCATTCCACTTCTGATTCCCAGAAGTACTCCAAGGCTCCCCCTTAACCACTGGTCTAATTCTAT…
	PEP1340 ATA??CCCTCAAGCAAATCTAATTTTCATCACCAGTCTACTCCTAGGAACAACTATTACCATCTCAAGCAACCACTGAGTCATAGCCTGAACCGGCCTTGAAATCAACACGCTTGCCATCCTCCCACTGATCTCAAAATCCCACCACCCACGAGCCATTGAAGCTGCCACTAAATACTTCCTTACCCAAGCAGCTGCCTCCGCCCTAGTCCTATTCTCCAGCATAACCAACGCATGGTACACCGGGCAGTGAGACATCACCCAGCTCACCCATCCAACATCCTCTCTAATCCTTACCTCAGCAATTGCAATAAAACTAGGATTAGTGCCATTCCACTTCTGATTCCCAGAAGTACTCCAAGGCTCCCCCTTAACCACTGGTCTAATTCTAT…
	PEP1332 ATAAACCCCCAAGCAAATCTAATTTTCATCACCAGTCTACTCCTAGGAACAACTATTACCATCTCAAGCAACCACTGAGTCATAGCCTGAACCGGCCTTGAAATCAACACGCTTGCCATCCTCCCACTGATCTCAAAATCCCACCACCCACGAGCCATTGAAGCTGCCACTAAATACTTCCTTACCCAAGCAGCTGCCTCCGCCCTAGTCCTATTCTCCAGCATAACCAACGCATGATACACCGGGCAGTGAGACATCACCCAGCTCACTCATCCAACATCCTCTCTAATCCTTACCTCAGCAATTGCAATAAAACTAGGATTAGTGCCATTCCACTTCTGATTCCCAGAAGTACTCCAAGGCTCCCCCTTAACCACTGGTCTAATTCTAT…
	PEP1319 ATAAACCCCCAAGCAAATCTAATTTTCATCACCAGTCTACTCCTAGGAACAACTATTACCATCTCAAGCAACCACTGAGTCATAGCCTGAACCGGCCTTGAAATCAACACGCTTGCCATCCTCCCACTGATCTCAAAATCCCACCACCCACGAGCCATTGAAGCTGCCACTAAATACTTCCTTACCCAAGCAGCTGCCTCCGCCCTAGTCCTATTCTCCAGCATAACCAACGCATGATACACCGGGCAGTGAGACATCACCCAGCTCACTCATCCAACATCCTCTCTAATCCTTACCTCAGCAATTGCAATAAAACTAGGATTAGTGCCATTCCACTTCTGATTCCCAGAAGTACTCCAAGGCTCCCCCTTAACCACTGGTCTAATTCTAT…
	PEP1312 ATAAACCCTCAAGCAAATCTAATTTTCATCACCAGTCTACTCCTAGGAACAACTATTACCATCTCAAGCAACCACTGAGTCATAGCCTGAACCGGCCTTGAAATCAACACGCTTGCCATCCTCCCACTGATCTCAAAATCCCACCACCCACGAGCCATTGAAGCTGCCACTAAATACTTCCTTACCCAAGCAGCTGCCTCCGCCCTAGTCCTATTCTCCAGCATAACCAACGCATGATACACCGGGCAGTGAGACATCACCCAGCTCACTCATCCAACATCCTCTCTAATCCTTACCTCAGCAATTGCAATAAAACTAGGATTAGTGCCATTCCACTTCTGATTCCCAGAAGTACTCCAAGGCTCCCCCTTAACCACTGGTCTAATTCTAT…
	PEP1310 ATAAACCCTCAAGCAAATCTAATTTTCATCACCAGTCTACTCCTAGGAACAACTATCACCATCTCAAGCAACCACTGAGTCATAGCCTGAACCGGCCTTGAAATCAACACGCTTGCCATCCTCCCACTGATCTCAAAATCCCACCACCCACGAGCCATTGAAGCTGCCACTAAATACTTCCTTACCCAAGCAGCTGCCTCCGCCCTAGTCCTATTCTCCAGCATAACCAACGCATGGTACACCGGGCAGTGAGACATCACCCAGCTCACTCATCCAACATCCTCTCTAATCCTTACCTCAGCAATTGCAATAAAACTAGGGTTAGTGCCATTCCACTTCTGATTCCCAGAAGTACTCCAAGGCTCCCCCTTAACCACTGGTCTAATTCTAT…
	PEP1318 ATAAACCCTCAAGCAAATCTAATTTTCATCACCAGTCTACTCCTAGGAACAACTATTACCATCTCAAGCAACCACTGAGTCATAGCCTGAACCGGCCTTGAAATCAACACGCTTGCCATCCTCCCACTGATCTCAAAATCCCACCACCCACGAGCCATTGAAGCTGCCACTAAATACTTCCTTACCCAAGCAGCTGCCTCCGCCCTAGTCCTATTCTCCAGCATAACCAACGCATGATACACCGGGCAGTGAGACATCACCCAGCTCACTCATCCAACATCCTCTCTAATCCTTACCTCAGCAATTGCAATAAAACTAGGATTAGTGCCATTCCACTTTTGATTCCCAGAAGTACTCCAAGGCTCCCCCTTAACCACTGGTCTAATTCTAT…
	PEP1324 ATAAACCCTCAAGCAAATCTAATTTTCATCACCAGTCTACTCCTAGGAACAACTATTACCATCTCAAGCAACCACTGAGTCATAGCCTGAACCGGCCTTGAAATCAACACGCTTGCCATCCTCCCACTGATCTCAAAATCCCACCACCCACGAGCCATTGAAGCTGCCACTAAATACTTCCTTACCCAAGCAGCTGCCTCCGCCCTAGTCCTATTCTCCAGCATAACCAACGCATGGTACACCGGGCAGTGAGACATCACCCAGCTCACTCATCCAACATCCTCTCTAATCCTTACCTCAGCAATTGCAATAAAACTAGGATTAGTGCCATTCCACTTCTGATTCCCAGAAGTACTCCAAGGCTCCCCCTTAACCACTGGTCTAATTCTAT…
	PEP1203 ATAAACCCTCAAGCAAATCTAATTTTCATCACCAGTCTACTCCTAGGAACAACTATTACCATCTCAAGCAACCACTGAGTCATAGCCTGAACCGGCCTTGAAATCAACACGCTTGCCATCCTCCCACTGATCTCAAAATCCCACCACCCACGAGCCATTGAAGCTGCCACTAAATACTTCCTTACCCAAGCAGCTGCCTCCGCCCTAGTCCTATTCTCCAGCATAACCAACGCATGATACACCGGGCAGTGAGACATCACCCAGCTCACTCATCCAACATCCTCTCTAATCCTTACCTCAGCAATTGCAATAAAACTAGGATTAGTGCCATTCCACTTTTGATTCCCAGAAGTACTCCAAGGCTCCCCCTTAACCACTGGTCTAATTCTAT…
	PEP1209 ATAAACCCTCAAGCAAATCTAATTTTCATCACCAGTCTACTCCTAGGAACAACTATTACCATCTCAAGCAACCACTGAGTCATAGCCTGAACCGGCCTTGAAATCAACACGCTTGCCATCCTCCCACTGATCTCAAAATCCCACCACCCACGAGCCATTGAAGCTGCCACTAAATACTTCCTTACCCAAGCAGCTGCCTCCGCCCTAGTCCTATTCTCCAGCATAACCAACGCATGGTACACCGGGCAGTGAGACATCACCCAGCTCACTCATCCAACATCCTCTCTAATCCTTACCTCAGCAATTGCAATAAAACTAGGATTAGTGCCATTCCACTTCTGATTCCCAGAAGTACTCCAAGGCTCCCCCTTAACCACTGGTCTAATTCTAT…
	PEP1202 ATAAACCCTCAAGCAAATCTAATTTTCATCACCAGTCTACTCCTAGGAACAACTATTACCATCTCAAGCAACCACTGAGTCATAGCCTGAACCGGCCTTGAAATCAACACGCTTGCCATCCTCCCACTGATCTCAAAATCCCACCACCCACGAGCCATTGAAGCTGCCACTAAATACTTCCTTACCCAAGCAGCTGCCTCCGCCCTAGTCCTATTCTCCAGCATAACCAACGCATGATACACCGGGCAGTGAGACATCACCCAGCTCACTCATCCAACATCCTCTCTAATCCTTACCTCAGCAATTGCAATAAAACTAGGATTAGTGCCATTCCACTTTTGATTCCCAGAAGTACTCCAAGGCTCCCCCTTAACCACTGGTCTAATTCTAT…
	PEP1200 ATAAACCCTCAAGCAAATCTAATTTTCATCACCAGTCTACTCCTAGGAACAACTATTACCATCTCAAGCAACCACTGAGTCATAGCCTGAACCGGCCTTGAAATCAACACGCTTGCCATCCTCCCACTGATCTCAAAATCCCACCACCCACGAGCCATTGAAGCTGCCACTAAATACTTCCTTACCCAAGCAGCTGCCTCCGCCCTAGTCCTATTCTCCAGCATAACCAACGCATGATACACCGGGCAGTGAGACATCACCCAGCTCACTCATCCAACATCCTCTCTAATCCTTACCTCAGCAATTGCAATAAAACTAGGATTAGTGCCATTCCACTTTTGATTCCCAGAAGTACTCCAAGGCTCCCCCTTAACCACTGGTCTAATTCTAT…
	PEP1034 ???????????AGCAAATCTAATTTTCATCACCAGTCTACTCCTAGGAACAACTATTATCATCTCAAGCAACCACTGAGTCATAGCCTGAACCGGCCTTGAAATCAACACGCTTGCCATCCTCCCACTGATCTCAAAATCCCACCACCCACGAGCCATTGAAGCTGCCACTAAATACTTCCTTACCCAAGCAGCTGCCTCCGCCCTAGTCCTATTCTCCAGCATAACCAACGCATGATACACCGGGCAGTGAGACATCACCCAGCTCACTCATCCAACATCCTCTCTAATCCTTACCTCAGCAATTGCAATAAAACTAGGATTAGTGCCATTCCACTTCTGATTCCCAGAAGTACTCCAAGGCTCCCCCTTAACCACTGGTCTAATTCTAT…
	PEP1201 ATA??CCCTC??GCAAATCTAATTTTCATCACCAGTCTACTCCTAGGAACAACTATTACCATCTCAAGCAACCACTGAGTCATAGCCTGAACCGGCCTTGAAATCAACACGCTTGCCATCCTCCCACTGATCTCAAAATCCCACCACCCACGAGCCATTGAAGCTGCCACTAAATACTTCCTTACCCAAGCAGCTGCCTCCGCCCTAGTCCTATTCTCCAGCATAACCAACGCATGATACACCGGACAGTGAGACATCACCCAGCTCACTCATCCAACATCCTCTCTAATCCTTACCTCAGCAATTGCAATAAAACTAGGATTAGTGCCATTCCACTTCTGATTCCCAGAAGTACTCCAAGGCTCCCCCTTAACCACTGGTCTAATTCTAT…
	PEP1208 ?????????????????TCTAATTTTCATCACCAGTCTACTCCTAGGAACAACTATTACCATCTCAAGCAACCACTGAGTCATAGCCTGAACCGGCCTTGAAATCAACACGCTTGCCATCCTCCCACTGATCTCAAAATCCCACCACCCACGAGCCATTGAAGCTGCCACTAAATACTTCCTTACCCAAGCAGCTGCCTCCGCCCTAGTCCTATTCTCCAGCATAACCAACGCATGGTACACCGGGCAGTGAGACATCACCCAGCTCACTCATCCAACATCCTCTCTAATCCTTACCTCAGCAATTGCAATAAAACTAGGATTAGTGCCATTCCACTTCTGATTCCCAGAAGTACTCCAAGGCTCCCCCTTAACCACTGGTCTAATTCTAT…
	PEP1029 ATAAACCCTCAAGCAAATCTAATTTTCATCACCAGTCTACTCCTAGGAACAACTATTACCATCTCAAGCAACCACTGAGTCATAGCCTGAACCGGCCTTGAAATCAACACGCTTGCCATCCTCCCACTGATCTCAAAATCCCACCACCCACGAGCCATTGAAGCTGCCACTAAATACTTCCTTACCCAAGCAGCTGCCTCCGCCCTAGTCCTATTCTCCAGCATAACCAACGCATGATACACCGGACAGTGAGACATCACCCAGCTCACTCATCCAACATCCTCTCTAATCCTTACCTCAGCAATTGCAATAAAACTAGGATTAGTGCCATTCCACTTCTGATTCCCAGAAGTACTCCAAGGCTCCCCCTTAACCACTGGTCTAATTCTAT…
	PEP1030 ATAAACCCTCGAGCAAACCTAATTTTCATCACCAGTCTACTCCTAGGAACAACTATTACCATCTCAAGCAACCACTGAGTCATAGCCTGAACCGGCCTTGAAATCAACACGCTTGCCATCCTCCCACTGATCTCAAAATCCCACCACCCACGAGCCATTGAAGCTGCCACTAAATACTTCCTTACCCAAGCAGCTGCCTCCGCCCTAGTCCTATTCTCCAGCATAACCAACGCATGATACACCGGGCAGTGAGACATCACCCAGCTCACTCATCCAACATCCTCTCTAATCCTTACCTCAGCAATTGCAATAAAACTAGGATTAGTGCCATTCCACTTCTGATTCCCAGAAGTACTCCAAGGCTCCCCCTTAACCACTGGTCTAATTCTAT…
	PEP1033 ATAAACCCTCGAGCAAATCTAATTTTCATCACCAGTCTACTCCTAGGAACAACTATTACCATCTCAAGCAACCACTGAGTCATAGCCTGAACCGGCCTTGAAATCAACACGCTTGCCATCCTCCCACTGATCTCAAAATCCCACCACCCACGAGCCATTGAAGCTGCCACTAAATACTTCCTTACCCAAGCAGCTGCCTCCGCCCTAGTCCTATTCTCCAGCATAACCAACGCATGGTACACCGGGCAGTGAGACATCACCCAGCTCACTCATCCAACATCCTCTCTAATCCTTACCTCAGCAATTGCAATAAAACTAGGATTAGTGCCATTCCACTTCTGATTCCCAGAAGTACTCCAAGGCTCCCCCTTAACCACTGGTCTAATTCTAT…
	PEP1114 ????????????GCAAATCTAATTTTCATCACCAGTCTACTCCTAGGAACAACTATTACCATCTCAAGCAACCACTGAGTCATAGCCTGAACCGGCCTTGAAATCAACACGCTTGCCATCCTCCCACTGATCTCAAAATCCCACCACCCACGAGCCATTGAAGCTGCCACTAAATACTTCCTTACCCAAGCAGCTGCCTCCGCCCTAGTCCTATTCTCCAGCATAACCAACGCATGGTACACCGGGCAGTGAGACATCACCCAGCTCACTCATCCAACATCCTCTCTAATCCTTACCTCAGCAATTGCAATAAAACTAGGATTAGTGCCATTCCACTTCTGATTCCCAGAAGTACTCCAAGGCTCCCCCTTAACCACTGGTCTAATTCTAT…
	PEP1133 ?????CCCTCAAGCAAATCTAATTTTCATCACCAGTCTACTCCTAGGAACAACTATTACCATCTCAAGCAACCACTGAGTCATAGCCTGAACCGGCCTTGAAATCAACACGCTTGCCATCCTCCCACTGATCTCAAAATCCCACCACCCACGAGCCATTGAAGCTGCCACTAAATACTTCCTTACCCAAGCAGCTGCCTCCGCCCTAGTCCTATTCTCCAGCATAACCAACGCATGGTACACCGGGCAGTGAGACATCACCCAGCTCACTCATCCAACATCCTCTCTAATCCTTACCTCAGCAATTGCAATAAAACTAGGATTAGTGCCATTCCACTTCTGATTCCCAGAAGTACTCCAAGGCTCCCCCTTAACCACTGGTCTAATTCTAT…
	PEP1140 ?????CCCTCAAGCAAATCTAATTTTCATCACCAGTCTACTCCTAGGAACAACTATTACCATCTCAAGCAACCACTGAGTCATAGCCTGAACCGGCCTTGAAATCAACACGCTTGCCATCCTCCCACTGATCTCAAAATCCCACCACCCACGAGCCATTGAAGCTGCCACTAAATACTTCCTTACCCAAGCAGCTGCCTCCGCCCTAGTCCTATTCTCCAGCATAACCAACGCATGGTACACCGGGCAGTGAGACATCACCCAGCTCACTCATCCAACATCCTCTCTAATCCTTACCTCAGCAATTGCAATAAAACTAGGATTAGTGCCATTCCACTTCTGATTCCCAGAAGTACTCCAAGGCTCCCCCTTAACCACTGGTCTAATTCTAT…
	PEP1141 ?????CCCTCAAGCAAATCTAATTTTCATCACCAGTCTACTCCTAGGAACAACTATTACCATCTCAAGCAACCACTGAGTCATAGCCTGAACCGGCCTTGAAATCAACACGCTTGCCATCCTCCCACTGATCTCAAAATCCCACCACCCACGAGCCATTGAAGCTGCCACTAAATACTTCCTTACCCAAGCAGCTGCCTCCGCCCTAGTCCTATTCTCCAGCATAACCAACGCATGATACACCGGGCAGTGAGACATCACCCAGCTCACTCATCCAACATCCTCTCTAATCCTTACCTCAGCAATTGCAATAAAACTAGGATTAGTGCCATTCCACTTCTGATTCCCAGAAGTACTCCAAGGCTCCCCCTTAACCACTGGTCTAATTCTAT…
	PEP1146 ?????????????????TCTAATTTTCATCACCAGTCTACTCCTAGGAACAACTATTATCATCTCAAGCAACCACTGAGTCATAGCCTGAACCGGCCTTGAAATCAACACGCTTGCCATCCTCCCACTGATCTCAAAATCCCACCACCCACGAGCCATTGAAGCTGCCACTAAATACTTCCTTACCCAAGCAGCTGCCTCCGCCCTAGTCCTATTCTCCAGCATAACCAACGCATGATACACCGGGCAGTGAGACATCACCCAGCTCACTCATCCAACATCCTCTCTAATCCTTACCTCAGCAATTGCAATAAAACTAGGATTAGTGCCATTCCACTTCTGATTCCCAGAAGTACTCCAAGGCTCCCCCTTAACCACTGGTCTAATTCTAT…
	PEP1153 ?????CCCTCAAGCAAATCTAATTTTCATCACCAGTCTACTCCTAGGAACAACTATTACCATCTCAAGCAACCACTGAGTCATAGCCTGAACCGGCCTTGAAATCAACACGCTTGCCATCCTCCCACTGATCTCAAAATCCCACCACCCACGAGCCATTGAAGCTGCCACTAAATACTTCCTTACCCAAGCAGCTGCCTCCGCCCTAGTCCTATTCTCCAGCATAACCAACGCATGGTACACCGGGCAGTGAGACATCACCCAGCTCACTCATCCAACATCCTCTCTAATCCTTACCTCAGCAATTGCAATAAAACTAGGATTAGTGCCATTCCACTTCTGATTCCCAGAAGTACTCCAAGGCTCCCCCTTAACCACTGGTCTAATTCTAT…
	PEP1121 ATAAACCCTCAAGCAAATCTAATTTTCATCACCAGTCTACTCCTAGGAACAACTATTACCATCTCAAGCAACCACTGAGTCATAGCCTGAACCGGCCTTGAAATCAACACGCTTGCCATCCTCCCACTGATCTCAAAATCCCACCACCCACGAGCCATTGAAGCTGCCACTAAATACTTCCTTACCCAAGCAGCTGCCTCCGCCCTAGTCCTATTCTCCAGCATAACCAACGCATGGTACACCGGGCAGTGAGACATCACCCAGCTCACTCATCCAACATCCTCTCTAATCCTTACCTCAGCAATTGCAATAAAACTAGGATTAGTGCCATTCCACTTCTGATTCCCAGAAGTACTCCAAGGCTCCCCCTTAACCACTGGTCTAATTCTAT…
	PEP1119 ATAAACCCTCAAGCAAATCTAATTTTCATCACCAGTCTACTCCTAGGAACAACTATTACCATCTCAAGCAACCACTGAGTCATAGCCTGAACCGGCCTTGAAATCAACACGCTTGCCATCCTCCCACTGATCTCAAAATCCCACCACCCACGAGCCATTGAAGCTGCCACTAAATACTTCCTTACCCAAGCAGCTGCCTCCGCCCTAGTCCTATTCTCCAGCATAACCAACGCATGGTACACCGGGCAGTGAGACATCACCCAGCTCACTCATCCAACATCCTCTCTAATCCTTACCTCAGCAATTGCAATAAAACTAGGATTAGTGCCATTCCACTTCTGATTCCCAGAAGTACTCCAAGGCTCCCCCTTAACCACTGGTCTAATTCTAT…
	PEP1124 ATAAACCCTCAAGCAAATCTAATTTTCATCACCAGTCTACTCCTAGGAACAACTATTATCATCTCAAGCAACCACTGAGTCATAGCCTGAACCGGCCTTGAAATCAACACGCTTGCCATCCTCCCACTGATCTCAAAATCCCACCACCCACGAGCCATTGAAGCTGCCACTAAATACTTCCTTACCCAAGCAGCTGCCTCCGCCCTAGTCCTATTCTCCAGCATAACCAACGCATGATACACCGGGCAGTGAGACATCACCCAGCTCACTCATCCAACATCCTCTCTAATCCTTACCTCAGCAATTGCAATAAAACTAGGATTAGTGCCATTCCACTTCTGATTCCCAGAAGTACTCCAAGGCTCCCCCTTAACCACTGGTCTAATTCTAT…
	PEP1147 ATAAACCCTCAAGCAAATCTAATTTTCATCACCAGTCTACTCCTAGGAACAACTATCACCATCTCAAGCAACCACTGAGTCATAGCCTGAACCGGCCTTGAAATCAACACGCTTGCCATCCTCCCACTGATCTCAAAATCCCACCACCCACGAGCCATTGAAGCTGCCACTAAATACTTCCTTACCCAAGCAGCTGCCTCCGCCCTAGTCCTATTCTCCAGCATAACCAACGCATGGTACACCGGGCAGTGAGACATCACCCAGCTCACTCATCCAACATCCTCTCTAATCCTTACCTCAGCAATTGCAATAAAACTAGGGTTAGTGCCATTCCACTTCTGATTCCCAGAAGTACTCCAAGGCTCCCCCTTAACCACTGGTCTAATTCTAT…
	PEP1836 ATAAACCCTCAAGCAAATCTAATTTTCATCACCAGTCTACTCCTAGGAACAACTATTACCATCTCAAGCAACCACTGAGTCATAGCCTGAACCGGCCTTGAAATCAACACGCTTGCCATCCTCCCACTGATCTCAAAATCCCACCACCCACGAGCCATTGAAGCTGCCACTAAATACTTCCTTACCCAAGCAGCTGCCTCCGCCCTAGTCCTATTCTCCAGCATAACCAACGCATGATATACCGGGCAGTGAGACATCACCCAGCTCACTCATCCAACATCCTCTCTAATCCTTACCTCAGCAATTGCAATAAAACTAGGATTAGTGCCATTCCACTTCTGATTTCCAGAAGTACTCCAAGGCTCCCCCTTAACCACTGGTCTTATTCTAT…
	PEP1833 ATAAACCCTCAAGCAAATCTAATTTTCATCACCAGTCTACTCCTAGGAACAACTATTACCATCTCAAGCAACCACTGAGTCATAGCCTGAACCGGCCTTGAAATCAACACGCTTGCCATCCTCCCACTGATCTCAAAATCCCACCACCCACGAGCCATTGAAGCTGCCACTAAATACTTCCTTACCCAAGCAGCTGCCTCCGCCCTAGTCCTATTCTCCAGCATAACCAACGCATGATATACCGGGCAATGAGACATCACCCAGCTCACTCATCCAACATCCTCTCTAATCCTTACCTCAGCAATTGCAATAAAACTAGGATTAGTGCCATTCCACTTCTGATTTCCAGAAGTACTCCAAGGCTCCCCCTTAACCACTGGTCTTATTCTAT…
	PEP1834 ATAAACCCTCAAGCAAATCTAATTTTCATCACCAGTCTACTCCTAGGAACAACTATTACCATCTCAAGCAACCACTGAGTCATAGCCTGAACCGGCCTTGAAATCAACACGCTTGCCATCCTCCCACTGATCTCAAAATCCCACCACCCACGAGCCATTGAAGCTGCCACTAAATACTTCCTTACCCAAGCAGCTGCCTCCGCCCTAGTCCTATTCTCCAGCATAACCAACGCATGATATACCGGGCAGTGAGACATCACCCAGCTCACTCATCCAACATCCTCTCTAATCCTTACCTCAGCAATTGCAATAAAACTAGGATTAGTGCCATTCCACTTCTGATTCCCAGAAGTACTCCAAGGCTCCCCCTTAACCACTGGTCTTATTCTAT…
	PEP1835 ATAAACCCTCAAGCAAATCTAATTTTCATCACCAGTCTACTCCTAGGAACAACTATTACCATCTCAAGCAACCACTGAGTCATAGCCTGAACCGGCCTTGAAATCAACACGCTTGCCATCCTCCCACTGATCTCAAAATCCCACCACCCACGAGCCATTGAAGCTGCCACTAAATACTTCCTTACCCAAGCAGCTGCCTCCGCCCTAGTCCTATTCTCCAGCATAACCAACGCATGATATACCGGGCAGTGGGACATCACCCAGCTCACTCATCCAACATCCTCTCTAATCCTTACCTCAGCAATTGCAATAAAACTAGGATTAGTGCCATTCCACTTCTGATTTCCAGAAGTACTCCAAGGCTCCCCCTTAACCACTGGTCTTATTCTAT…
	PEP1868 ATAAACCCTCAAGCAAATCTAATTTTCATCACCAGTCTACTCCTAGGAACAACTATTACCATCTCAAGCAACCACTGAGTCATAGCCTGAACCGGCCTTGAAATCAACACGCTTGCCATCCTCCCACTGATCTCAAAATCCCACCACCCACGAGCCATTGAAGCTGCCACTAAATACTTCCTTACCCAAGCAGCTGCCTCCGCCCTAGTCCTATTCTCCAGCATAACCAACGCATGATATACCGGGCAGTGGGACATCACCCAGCTCACTCATCCAACATCCTCTCTAATCCTTACCTCAGCAATTGCAATAAAACTAGGATTAGTGCCATTCCACTTCTGATTTCCAGAAGTACTCCAAGGCTCCCCCTTAACCACTGGTCTTATTCTAT…
	PEP1846 ATAAACCCTCAAGCAAATCTAATTTTCATCACCAGTCTACTCCTAGGAACAACTATTACCATCTCAAGCAACCACTGAGTCATAGCCTGAACCGGCCTTGAAATCAACACGCTTGCCATCCTCCCACTGATCTCAAAATCCCACCACCCACGAGCCATTGAAGCTGCCACTAAATACTTCCTTACCCAAGCAGCTGCCTCCGCCCTAGTCCTATTCTCCAGCATAACCAACGCATGATATACCGGGCAGTGAGACATCACCCAACTCACTCATCCAACATCCTCTCTAATCCTTACCTCAGCAATTGCAATAAAACTAGGATTAGTGCCATTCCACTTCTGATTTCCAGAAGTACTCCAAGGCTCCCCCTTAACCACTGGTCTTATTCTAT…
	PEP1865 ATAAACCCTCAAGCAAATCTAATTTTCATCACCAGTCTACTCCTAGGAACAACTATTACCATCTCAAGCAACCACTGAGTCATAGCCTGAACCGGCCTTGAAATCAACACGCTTGCCATCCTCCCACTGATCTCAAAATCCCACCACCCACGAGCCATTGAAGCTGCCACTAAATACTTCCTTACCCAAGCAGCTGCCTCCGCCCTAGTCCTATTCTCCAGCATAACCAACGCATGATATACCGGGCAGTGAGACATCACCCAGCTCACTCATCCAACATCCTCTCTAATCCTTACCTCAGCAATTGCAATAAAACTAGGATTAGTGCCATTCCACTTCTGATTTCCAGAAGTACTCCAAGGCTCCCCCTTAACCACTGGTCTTATTCTAT…
	PEP1847 ATAAACCCTCAAGCAAATCTAATTTTCATCACCAGTCTACTCCTAGGAACAACTATTACCATCTCAAGCAACCACTGAGTCATAGCCTGAACCGGCCTTGAAATCAACACGCTTGCCATCCTCCCACTGATCTCAAAATCCCACCACCCACGAGCCATTGAAGCTGCCACTAAATACTTCCTTACCCAAGCAGCTGCCTCCGCCCTAGTCCTATTCTCCAGCATAACCAACGCATGGTACACCGGGCAGTGAGACATCACCCAGCTCACTCATCCAACATCCTCTCTAATCCTTACCTCAGCAATTGCAATAAAACTAGGATTAGTGCCATTCCACTTCTGATTCCCAGAAGTACTCCAAGGCTCCCCCTTAACCACTGGTCTAATTCTAT…
	PEP1837 ATAAACCCTCAAGCAAATCTAATTTTCATCACCAGTCTACTCCTAGGAACAACTATTACCATCTCAAGCAACCACTGAGTCATAGCCTGAACCGGCCTTGAAATCAACACGCTTGCCATCCTCCCACTGATCTCAAAATCCCACCACCCACGAGCCATTGAAGCTGCCACTAAATACTTCCTTACCCAAGCAGCTGCCTCCGCCCTAGTCCTATTCTCCAGCATAACCAACGCATGATATACCGGGCAGTGAGACATCACCCAGCTCACTCATCCAACATCCTCTCTAATCCTTACCTCAGCAATTGCAATAAAACTAGGATTAGTGCCATTCCACTTCTGATTCCCAGAAGTACTCCAAGGCTCCCCCTTAACCACTGGTCTTATTCTAT…
	PEP1869 ATAAACCCTCAAGCAAATCTAATTTTCATCACCAGTCTACTCCTAGGAACAACTATTACCATCTCAAGCAACCACTGAGTCATAGCCTGAACCGGCCTTGAAATCAACACGCTTGCCATCCTCCCACTGATCTCAAAATCCCACCACCCACGAGCCATTGAAGCTGCCACTAAATACTTCCTTACCCAAGCAGCTGCCTCCGCCCTAGTCCTATTCTCCAGCATAACCAACGCATGATATACCGGGCAGTGAGACATCACCCAGCTCACTCATCCAACATCCTCTCTAATCCTTACCTCAGCAATTGCAATAAAACTAGGATTAGTGCCATTCCACTTCTGATTTCCAGAAGTACTCCAAGGCTCCCCCTTAACCACTGGTCTTATTCTAT…
	PEP1711 ATAAACCCTCAAGCAAATCTAATTTTCATCACCAGTCTACTCCTAGGAACAACTATTACCATCTCAAGCAACCACTGAGTCATAGCCTGAACCGGCCTTGAAATCAACACGCTTGCCATCCTCCCACTGATCTCAAAATCCCACCACCCACGAGCCATTGAAGCTGCCACTAAATACTTCCTTACCCAAGCAGCTGCCTCCGCCCTAGTCCTATTCTCCAGCATAACCAACGCATGATATACCGGGCAGTGAGACATCACCCAGCTCACTCATCCAACATCCTCTCTAATCCTTACCTCAGCAATTGCAATAAAACTAGGATTAGTGCCATTCCACTTCTGATTTCCAGAAGTACTCCAAGGCTCCCCCTTAACCACTGGTCTTATTCTAT…
	PEP1713 ATAAACCCTCAAGCAAATCTAATTTTCATCACCAGTCTACTCCTAGGAACAACTATTACCATCTCAAGCAACCACTGAGTCATAGCCTGAACCGGCCTTGAAATCAACACGCTTGCCATCCTCCCACTGATCTCAAAATCCCACCACCCACGAGCCATTGAAGCTGCCACTAAATACTTCCTTACCCAAGCAGCTGCCTCCGCCCTAGTCCTATTCTCCAGCATAACCAACGCATGATATACCGGGCAGTGAGACATCACCCAGCTCACTCATCCAACATCCTCTCTAATCCTTACCTCAGCAATTGCAATAAAACTAGGATTAGTGCCATTCCACTTCTGATTTCCAGAAGTACTCCAAGGCTCCCCCTTAACCACTGGTCTTATTCTAT…
	PEP1775 ATAAACCCTCAAGCAAATCTAATTTTCATCACCAGTCTACTCCTAGGAACAACTATTACCATCTCAAGCAACCACTGAGTCATAGCCTGAACCGGCCTTGAAATCAACACGCTTGCCATCCTCCCACTGATCTCAAAATCCCACCACCCACGAGCCATTGAAGCTGCCACTAAATACTTCCTTACCCAAGCAGCTGCCTCCGCCCTAGTCCTATTCTCCAGCATAACCAACGCATGATATACCGGGCAGTGAGACATCACCCAGCTCACTCATCCAACATCCTCTCTAATCCTTACCTCAGCAATTGCAATAAAACTAGGATTAGTGCCATTCCACTTCTGATTTCCAGAAGTACTCCAAGGCTCCCCCTTAACCACTGGTCTTATTCTAT…
	PEP1712 ATAAACCCTCAAGCAAATCTAATTTTCATCACCAGTCTACTCCTAGGAACAACTATTACCATCTCAAGCAACCACTGAGTCATAGCCTGAACCGGCCTTGAAATCAACACGCTTGCCATCCTCCCACTGATCTCAAAATCCCACCACCCACGAGCCATTGAAGCTGCCACTAAATACTTCCTTACCCAAGCAGCTGCCTCCGCCCTAGTCCTATTCTCCAGCATAACCAACGCATGATATACCGGGCAGTGAGACATCACCCAGCTCACTCATCCAACATCCTCTCTAATCCTTACCTCAGCAATTGCAATAAAACTAGGATTAGTGCCATTCCACTTCTGATTTCCAGAAGTACTCCAAGGCTCCCCCTTAACCACTGGTCTTATTCTAT…
	PEP1714 ?????CCCTCAAGCAAATCTAATTTTCATCACCAGTCTACTCCTAGGAACAACTATTACCATCTCAAGCAACCACTGAGTCATAGCCTGAACCGGCCTTGAAATCAACACGCTTGCCATCCTCCCACTGATCTCAAAATCCCACCACCCACGAGCCATTGAAGCTGCCACTAAATACTTCCTTACCCAAGCAGCTGCCTCCGCCCTAGTCCTATTCTCCAGCATAACCAACGCATGATATACCGGGCAGTGAGACATCACCCAGCTCACTCATCCAACATCCTCTCTAATCCTTACCTCAGCAATTGCAATAAAACTAGGATTAGTGCCATTCCACTTCTGATTTCCAGAAGTACTCCAAGGCTCCCCCTTAACCACTGGTCTTATTCTAT…
	PEP1738 ?????CCCTCAAGCAAATCTAATTTTCATCACCAGTCTACTCCTAGGAACAACTATTACCATCTCAAGCAACCACTGAGTCATAGCCTGAACCGGCCTTGAAATCAACACGCTTGCCATCCTCCCACTGATCTCAAAATCCCACCACCCACGAGCCATTGAAGCTGCCACTAAATACTTCCTTACCCAAGCAGCTGCCTCCGCCCTAGTCCTATTCTCCAGCATAACCAACGCATGATATACCGGGCAGTGAGACATCACCCAGCTCACTCATCCAACATCCTCTCTAATCCTTACCTCAGCAATTGCAATAAAACTAGGATTAGTGCCATTCCACTTCTGATTTCCAGAAGTACTCCAAGGCTCCCCCTTAACCACTGGTCTTATTCTAT…
	PEP1742 ?????CCCTCAAGCAAATCTAATTTTCATCACCAGTCTACTCCTAGGAACAACTATTACCATCTCAAGCAACCACTGAGTCATAGCCTGAACCGGCCTTGAAATCAACACGCTTGCCATCCTCCCACTGATCTCAAAATCCCACCACCCACGAGCCATTGAAGCTGCCACTAAATACTTCCTTACCCAAGCAGCTGCCTCCGCCCTAGTCCTATTCTCCAGCATAACCAACGCATGATATACCGGGCAGTGAGACATCACCCAGCTCACTCATCCAACATCCTCTCTAATCCTTACCTCAGCAATTGCAATAAAACTAGGATTAGTGCCATTCCACTTCTGATTTCCAGAAGTACTCCAAGGCTCCCCCTTAACCACTGGTCTTATTCTAT…
	PEP1750 ?????CCCTCAAGCAAATCTAATTTTCATCACCAGTCTACTCCTAGGAACAACTATTACCATCTCAAGCAACCACTGAGTCATAGCCTGAACCGGCCTTGAAATCAACACGCTTGCCATCCTCCCACTGATCTCAAAATCCCACCACCCACGAGCCATTGAAGCTGCCACTAAATACTTCCTTACCCAAGCAGCTGCCTCCGCCCTAGTCCTATTCTCCAGCATAACCAACGCATGATATACCGGGCAGTGAGACATCACCCAGCTCACTCATCCAACATCCTCTCTAATCCTTACCTCAGCAATTGCAATAAAACTAGGATTAGTGCCATTCCACTTCTGATTTCCAGAAGTACTCCAAGGCTCCCCCTTAACCACTGGTCTTATTCTAT…
	PEP1752 ?????CCCTC?AGCAAATCTAATTTTCATCACCAGTCTACTCCTAGGAACAACTATTACCATCTCAAGCAACCACTGAGTCATAGCCTGAACCGGCCTTGAAATCAACACGCTTGCCATCCTCCCACTGATCTCAAAATCCCACCACCCACGAGCCATTGAAGCTGCCACTAAATACTTCCTTACCCAAGCAGCTGCCTCCGCCCTAGTCCTATTCTCCAGCATAACCAACGCATGATATACCGGGCAGTGAGACATCACCCAGCTCACTCATCCAACATCCTCTCTAATCCTTACCTCAGCAATTGCAATAAAACTAGGATTAGTGCCATTCCACTTCTGATTTCCAGAAGTACTCCAAGGCTCCCCCTTAACCACTGGTCTTATTCTAT…
	PEP1763 ?????CCCTCAAGCAAATCTAATTTTCATCACCAGTCTACTCCTAGGAACAACTATTACCATCTCAAGCAACCACTGAGTCATAGCCTGAACCGGCCTTGAAATCAACACGCTTGCCATCCTCCCACTGATCTCAAAATCCCACCACCCACGAGCCATTGAAGCTGCCACTAAATACTTCCTTACCCAAGCAGCTGCCTCCGCCCTAGTCCTATTCTCCAGCATAACCAACGCATGATATACCGGGCAGTGAGACATCACCCAGCTCACTCATCCAACATCCTCTCTAATCCTTACCTCAGCAATTGCAATAAAACTAGGATTAGTGCCATTCCACTTCTGATTTCCAGAAGTACTCCAAGGCTCCCCCTTAACCACTGGTCTTATTCTAT…
	PEP1753 ATAAACCCTCAAGCAAATCTAATTTTCATCACCAGTCTACTCCTAGGAACAACTATTACCATCTCAAGCAACCACTGAGTCATAGCCTGAACCGGCCTTGAAATCAACACGCTTGCCATCCTCCCACTGATCTCAAAATCCCACCACCCACGAGCCATTGAAGCTGCCACTAAATACTTCCTTACCCAAGCAGCTGCCTCCGCCCTAGTCCTATTCTCCAGCATAACCAACGCATGATATACCGGGCAGTGAGACATCACCCAGCTCACTCATCCAACATCCTCTCTAATCCTTACCTCAGCAATTGCAATAAAACTAGGATTAGTGCCATTCCACTTCTGATTCCCAGAAGTACTCCAAGGCTCCCCCTTAACCACTGGTCTTATTCTAT…
	PEP1662 ATAAACCCTCAAGCAAATCTAATTTTCATCACCAGTCTACTCCTAGGAACAACTATTACCATCTCAAGCAACCACTGAGTCATAGCCTGAACCGGCCTTGAAATCAACACGCTTGCCATCCTCCCACTGATCTCAAAATCCCACCACCCACGAGCCATTGAAGCTGCCACTAAATACTTCCTTACCCAAGCAGCTGCCTCCGCCCTAGTCCTATTCTCCAGCATAACCAACGCATGATATACCGGGCAGTGAGACATCACCCAGCTCACTCATCCAACATCCTCTCTAATCCTTACCTCAGCAATTGCAATAAAACTAGGATTAGTGCCATTCCACTTCTGATTTCCAGAAGTACTCCAAGGCTCCCCCTTAACCACTGGTCTTATTCTAT…
	PEP1663 ATAAACCCTCAAGCAAATCTAATTTTCATCACCAGTCTACTCCTAGGAACAACTATTACCATCTCAAGCAACCACTGAGTCATAGCCTGAACCGGCCTTGAAATCAACACGCTTGCCATCCTCCCACTGATCTCAAAATCCCACCACCCACGAGCCATTGAAGCTGCCACTAAATACTTCCTTACCCAAGCAGCTGCCTCCGCCCTAGTCCTATTCTCCAGCATAACCAACGCATGATATACCGGGCAGTGAGACATCACCCAGCTCACTCATCCAACATCCTCTCTAATCCTTACCTCAGCAATTGCAATAAAACTAGGATTAGTGCCATTCCACTTCTGATTTCCAGAAGTACTCCAAGGCTCCCCCTTAACCACTGGTCTTATTCTAT…
	PEP1634 ?????CCCTCAAGCAAATCTAATTTTCATCACCAGTCTACTCCTAGGAACAACTATTACCATCTCAAGCAACCACTGAGTCATAGCCTGAACCGGCCTTGAAATCAACACGCTTGCCATCCTCCCACTGATCTCAAAATCCCACCACCCACGAGCCATTGAAGCTGCCACTAAATACTTCCTTACCCAAGCAGCTGCCTCCGCCCTAGTCCTATTCTCCAGCATAACCAACGCATGATATACCGGGCAGTGAGACATCACCCAGCTCACTCATCCAACATCCTCTCTAATCCTTACCTCAGCAATTGCAATAAAACTAGGATTAGTGCCATTCCACTTCTGATTTCCAGAAGTACTCCAAGGCTCCCCCTTAACCACTGGTCTTATTCTAT…
	PEP1646 ?????CCCTCAAGCAAATCTAATTTTCATCACCAGTCTACTCCTAGGAACAACTATTACCATCTCAAGCAACCACTGAGTCATAGCCTGAACCGGCCTTGAAATCAACACGCTTGCCATCCTCCCACTGATCTCAAAATCCCACCACCCACGAGCCATTGAAGCTGCCACTAAATACTTCCTTACCCAAGCAGCTGCCTCCGCCCTAGTCCTATTCTCCAGCATAACCAACGCATGATATACCGGGCAGTGAGACATCACCCAGCTCACTCATCCAACATCCTCTCTAATCCTTACCTCAGCAATTGCAATAAAACTAGGATTAGTGCCATTCCACTTCTGATTTCCAGAAGTACTCCAAGGCTCCCCCTTAACCACTGGTCTTATTCTAT…
	PEP1659 ?????CCCTCAAGCAAATCTAATTTTCATCACCAGTCTACTCCTAGGAACAACTATTACCATCTCAAGCAACCACTGAGTCATAGCCTGAACCGGCCTTGAAATCAACACGCTTGCCATCCTCCCACTGATCTCAAAATCCCACCACCCACGAGCCATTGAAGCTGCCACTAAATACTTCCTTACCCAAGCAGCTGCCTCCGCCCTAGTCCTATTCTCCAGCATAACCAACGCATGATATACCGGGCAGTGAGACATCACCCAGCTCACTCATCCAACATCCTCTCTAATCCTTACCTCAGCAATTGCAATAAAACTAGGATTAGTGCCATTCCACTTCTGATTTCCAGAAGTACTCCAAGGCTCCCCCTTAACCACTGGTCTTATTCTAT…
	PEP1639 ATAAACCCTCAAGCAAATCTAATTTTCATCACCAGTCTACTCCTAGGAACAACTATTACCATCTCAAGCAACCACTGAGTCATAGCCTGAACCGGCCTTGAAATCAACACGCTTGCCATCCTCCCACTGATCTCAAAATCCCACCACCCACGAGCCATTGAAGCTGCCACTAAATACTTCCTTACCCAAGCAGCTGCCTCCGCCCTAGTCCTATTCTCCAGCATAACCAACGCATGATATACCGGGCAGTGAGACATCACCCAGCTCACTCATCCAACATCCTCTCTAATCCTTACCTCAGCAATTGCAATAAAACTAGGATTAGTGCCATTCCACTTCTGATTTCCAGAAGTACTCCAAGGCTCCCCCTTAACCACTGGTCTTATTCTAT…
	PEP1644 ATAAACCCTCAAGCAAATCTAATTTTCATCACCAGTCTACTCCTAGGAACAACTATTACCATCTCAAGCAACCACTGAGTCATAGCCTGAACCGGCCTTGAAATCAACACGCTTGCCATCCTCCCACTGATCTCAAAATCCCACCACCCACGAGCCATTGAAGCTGCCACTAAATACTTCCTTACCCAAGCAGCTGCCTCCGCCCTAGTCCTATTCTCCAGCATAACCAACGCATGATATACCGGGCAGTGAGACATCACCCAGCTCACTCATCCAACATCCTCTCTAATCCTTACCTCAGCAATTGCAATAAAACTAGGATTAGTGCCATTCCACTTCTGATTTCCAGAAGTACTCCAAGGCTCCCCCTTAACCACTGGTCTTATTCTAT…
	PEP1660 ATAAACCCTCAAGCAAATCTAATTTTCATCACCAGTCTACTCCTAGGAACAACTATTACCATCTCAAGCAACCACTGAGTCATAGCCTGAACCGGCCTTGAAATCAACACGCTTGCCATCCTCCCACTGATCTCAAAATCCCACCACCCACGAGCCATTGAAGCTGCCACTAAATACTTCCTTACCCAAGCAGCTGCCTCCGCCCTAGTCCTATTCTCCAGCATAACCAACGCATGATATACCGGGCAGTGAGACATCACCCAGCTCACTCATCCAACATCCTCTCTAATCCTTACCTCAGCAATTGCAATAAAACTAGGATTAGTGCCATTCCACTTCTGATTTCCAGAAGTACTCCAAGGCTCCCCCTTAACCACTGGTCTTATTCTAT…
	PEP1666 ATAAACCCTCAAGCAAATCTAATTTTCATCACCAGTCTACTCCTAGGAACAACTATTACCATCTCAAGCAACCACTGAGTCATAGCCTGAACCGGCCTTGAAATCAACACGCTTGCCATCCTCCCACTGATCTCAAAATCCCACCACCCACGAGCCATTGAAGCTGCCACTAAATACTTCCTTACCCAAGCAGCTGCCTCCGCCCTAGTCCTATTCTCCAGCATAACCAACGCATGATATACCGGGCAGTGAGACATCACCCAGCTCACTCATCCAACATCCTCTCTAATCCTTACCTCAGCAATTGCAATAAAACTAGGATTAGTGCCATTCCACTTCTGATTTCCAGAAGTACTCCAAGGCTCCCCCTTAACCACTGGTCTTATTCTAT…
	PEP1670 ATAAACCCTCAAGCAAATCTAATTTTCATCACCAGTCTACTCCTAGGAACAACTATTACCATCTCAAGCAACCACTGAGTCATAGCCTGAACCGGCCTTGAAATCAACACGCTTGCCATCCTCCCACTGATCTCAAAATCCCACCACCCACGAGCCATTGAAGCTGCCACTAAATACTTCCTTACCCAAGCAGCTGCCTCCGCCCTAGTCCTATTCTCCAGCATAACCAACGCATGATATACCGGGCAGTGAGACATCACCCAGCTCACTCATCCAACATCCTCTCTAATCCTTACCTCAGCAATTGCAATAAAACTAGGATTAGTGCCATTCCACTTCTGATTTCCAGAAGTACTCCAAGGCTCCCCCTTAACCACTGGTCTTATTCTAT…
	B6355 ATAAACCCTCAAGCAAATCTAATTTTCATCACCAGTCTACTCCTAGGAACAACTATTACCATCTCAAGCAACCACTGAGTCATAGCCTGAACCGGCCTTGAAATCAACACGCTTGCCATCCTCCCACTGATCTCAAAATCCCACCACCCACGAGCCATTGAAGCTGCCACTAAATACTTCCTTACCCAAGCAGCTGCCTCCGCCCTAGTCCTATTCTCCAGCATAACCAACGCATGATATACCGGGCAGTGAGACATCACCCAGCTCACTCATCCAACATCCTCTCTAATCCTTACCTCAGCAATTGCAATAAAACTAGGATTAGTGCCATTCCACTTCTGATTTCCAGAAGTACTCCAAGGCTCCCCCTTAACCACTGGTCTTATTCTATCA…
	B6356 ATAAACCCTCAAGCAAATCTAATTTTCATCACCAGTCTACTCCTAGGAACAACTATTACCATCTCAAGCAACCACTGAGTCATAGCCTGAACCGGCCTTGAAATCAACACGCTTGCCATCCTCCCACTGATCTCAAAATCCCACCACCCACGAGCCATTGAAGCTGCCACTAAATACTTCCTTACCCAAGCAGCTGCCTCCGCCCTAGTCCTATTCTCCAGCATAACCAACGCATGATATACCGGGCAGTGAGACATCACCCAGCTCACTCATCCAACATCCTCTCTAATCCTTACCTCAGCAATTGCAATAAAACTAGGATTAGTGCCATTCCACTTCTGATTTCCAGAAGTACTCCAAGGCTCCCCCTTAACCACTGGTCTTATTCTATCA…
	B6357 ATAAACCCTCAAGCAAATCTAATTTTCATCACCAGTCTACTCCTAGGAACAACTATTACCATCTCAAGCAACCACTGAGTCATAGCCTGAACCGGCCTTGAAATCAACACGCTTGCCATCCTCCCACTGATCTCAAAATCCCACCACCCACGAGCCATTGAAGCTGCCACTAAATACTTCCTTACCCAAGCAGCTGCCTCCGCCCTAGTCCTATTCTCCAGCATAACCAACGCATGATATACCGGGCAGTGAGACATCACCCAGCTCACTCATCCAACATCCTCTCTAATCCTTACCTCAGCAATTGCAATAAAACTAGGATTAGTGCCATTCCACTTCTGATTTCCAGAAGTACTCCAAGGCTCCCCCTTAACCACTGGTCTTATTCTATCA…
	B6358 ATAAACCCTCAAGCAAATCTAATTTTCATCACCAGTCTACTCCTAGGAACAACTATTACCATCTCAAGCAACCACTGAGTCATAGCCTGAACCGGCCTTGAAATCAACACGCTTGCCATCCTCCCACTGATCTCAAAATCCCACCACCCACGAGCCATTGAAGCTGCCACTAAATACTTCCTTACCCAAGCAGCTGCCTCCGCCCTAGTCCTATTCTCCAGCATAACCAACGCATGATATACCGGGCAGTGAGACATCACCCAGCTCACTCATCCAACATCCTCTCTAATCCTTACCTCAGCAATTGCAATAAAACTAGGATTAGTGCCATTCCACTTCTGATTTCCAGAAGTACTCCAAGGCTCCCCCTTAACCACTGGTCTTATTCTATCA…
	PEP2124 ATAAACCCTCAAGCAAATCTAATTTTCATCACCAGTCTACTCCTAGGAACAACTATTACCATCTCAAGCAACCACTGAGTCATAGCCTGAACCGGCCTTGAAATCAACACGCTTGCCATCCTCCCACTGATCTCAAAATCCCACCACCCACGAGCCATTGAAGCTGCCACTAAATACTTCCTTACCCAAGCAGCTGCCTCCGCCCTAGTCCTATTCTCCAGCATAACCAACGCATGATACACCGGGCAGTGAGACATCACCCAGCTCACTCATCCAACATCCTCTCTAATCCTTACCTCAGCAATTGCAATAAAACTAGGATTAGTGCCATTCCACTTCTGATTCCCAGAAGTACTCCAAGGCTCCCCCTTAACCACTGGTCTAATTCTAT…
	PEP2125 ATAAACCCTCAAGCAAATCTAATTTTCATCACCAGTCTACTCCTAGGAACAACTATTATCATCTCAAGCAACCACTGAGTCATAGCCTGAACCGGCCTTGAAATCAACACGCTTGCCATCCTCCCACTGATCTCAAAATCCCACCACCCACGAGCCATTGAAGCTGCCACTAAATACTTCCTTACCCAAGCAGCTGCCTCCGCCCTAGTCCTATTCTCCAGCATAACCAACGCATGATACACCGGGCAGTGAGACATCACCCAGCTCACTCATCCAACATCCTCTCTAATCCTTACCTCAGCAATTGCAATAAAACTAGGATTAGTGCCATTCCACTTCTGATTCCCAGAAGTACTCCAAGGCTCCCCCTTAACCACTGGTCTAATTCTAT…
	PEP2134 ATAAACCCTCAAGCAAATCTAATTTTCATCACCAGTCTACTCCTAGGAACAACTATCACCATCTCAAGCAACCACTGAGTCATAGCCTGAACCGGCCTTGGAATCAACACGCTTGCCATCCTCCCACTGATCTCAAAATCCCACCACCCACGAGCCATTGAAGCTGCCACTAAATACTTCCTTACCCAAGCAGCTGCCTCCGCCCTAGTCCTATTCTCCAGCATAACCAACGCATGGTACACCGGGCAGTGAGACATCACCCAGCTCACTCATCCAACATCCTCTCTAATCCTTACCTCAGCAATTGCAATAAAACTAGGGTTAGTGCCATTCCACTTCTGATTCCCAGAAGTACTCCAAGGCTCCCCCTTAACCACTGGTCTAATTCTAT…
	PEP2138 ATAAACCCTCAAGCAAATCTAATTTTCATCACCAGTCTACTCCTAGGAACAACTATTACCATCTCAAGCAACCACTGAGTCATAGCCTGAACCGGCCTTGAAATCAACACGCTTGCCATCCTCCCACTGATCTCAAAATCCCACCACCCACGAGCCATTGAAGCTGCCACTAAATACTTCCTTACCCAAGCAGCTGCCTCCGCCCTAGTCCTATTCTCCAGCATAACCAACGCATGATACACCGGGCAGTGAGACATCACCCAGCTCACTCATCCAACATCCTCTCTAATCCTTACCTCAGCAATTGCAATAAAACTAGGATTAGTGCCATTCCACTTCTGATTCCCAGAAGTACTCCAAGGCTCCCCCTTAACCACTGGTCTAATTCTAT…
	PEP2141 ATAAACCCTCAAGCAAATCTAATTTTCATCACCAGTCTACTCCTAGGAACAACTATTACCATCTCAAGCAACCACTGAGTCATAGCCTGAGCCGGCCTTGAAATCAACACGCTTGCCATCCTCCCACTGATCTCAAAATCCCACCACCCACGAGCCATTGAAGCTGCCACTAAATACTTCCTTACCCAAGCAGCTGCCTCCGCCCTAGTCCTATTCTCCAGCATAACCAACGCATGATACACCGGGCAGTGAGACATCACCCAGCTCACTCATCCAACATCCTCTCTAATCCTTACCTCAGCAATTGCAATAAAACTAGGATTAGTGCCATTCCACTTCTGATTCCCAGAAGTACTCCAAGGCTCCCCCTTAACCACTGGTCTAATTCTAT…
	PEP2142 ATAAACCCTCAAGCAAATCTAATTTTCATCACCAGTCTACTCCTAGGAACAACTATTACCATCTCAAGCAACCACTGAGTCATAGCCTGAACCGGCCTTGAAATCAACACGCTTGCCATCCTCCCACTGATCTCAAAATCCCACCACCCACGAGCCATTGAAGCTGCCACTAAATACTTCCTTACCCAAGCAGCTGCCTCCGCCCTAGTCCTATTCTCCAGCATAACCAACGCATGATACACCGGGCAGTGAGACATCACCCAGCTCACTCATCCAACATCCTCTCTAATCCTTACCTCAGCAATTGCAATAAAACTAGGATTAGTGCCATTCCACTTCTGATTCCCAGAAGTACTCCAAGGCTCCCCCTTAACCACTGGTCTAATTCTAT…
	PEP2148 ATAAACCCCCAAGCAAATCTAATTTTCATCACCAGTCTACTCCTAGGAACAACTATTACCATCTCAAGCAACCACTGAGTCATAGCCTGAACCGGCCTTGAAATCAACACGCTTGCCATCCTCCCACTGATCTCAAAATCCCACCACCCACGAGCCATTGAAGCTGCCACTAAATACTTCCTTACCCAAGCAGCTGCCTCCGCCCTAGTCCTATTCTCCAGCATAACCAACGCATGATACACCGGGCAGTGAGACATCACCCAGCTCACTCATCCAACATCCTCTCTAATCCTTACCTCAGCAATTGCAATAAAACTAGGATTAGTGCCATTCCACTTCTGATTCCCAGAAGTACTCCAAGGCTCCCCCTTAACCACTGGTCTAATTCTAT…
	PEP2150 ATAAACCCTCAAGCAAATCTAATTTTCATCACCAGTCTACTCCTAGGAACAACTATTATCATCTCAAGCAACCACTGAGTCATAGCCTGAACCGGCCTTGAAATCAACACGCTTGCCATCCTCCCACTGATCTCAAAATCCCACCACCCACGAGCCATTGAAGCTGCCACTAAATACTTCCTTACCCAAGCAGCTGCCTCCGCCCTAGTCCTATTCTCCAGCATAACCAACGCATGATACACCGGGCAGTGAGACATCACCCAGCTCACTCATCCAACATCCTCTCTAATCCTTACCTCAGCAATTGCAATAAAACTAGGATTAGTGCCATTCCACTTCTGATTCCCAGAAGTACTCCAAGGCTCCCCCTTAACCACTGGTCTAATTCTAT…
	PEP2149 ATAAACCCTCAAGCAAATCTAATTTTCATCACCAGTCTACTCCTAGGAACAACTATCACCATCTCAAGCAACCACTGAGTCATAGCCTGAACCGGCCTTGAAATCAACACGCTTGCCATCCTCCCACTGATCTCAAAATCCCACCACCCACGAGCCATTGAAGCTGCCACTAAATACTTCCTTACCCAAGCAGCTGCCTCCGCCCTAGTCCTATTCTCCAGCATAACCAACGCATGGTACACCGGGCAGTGAGACATCACCCAGCTCACTCATCCAACATCCTCTCTAATCCTTACCTCAGCAATTGCAATAAAACTAGGGTTAGTGCCATTCCACTTCTGATTCCCAGAAGTACTCCAAGGCTCCCCCTTAACCACTGGTCTAATTCTAT…
	PEP1342 ATAAACCCTCAAGCAAATCTAATTTTCATCACCAGTCTACTCCTAGGAACAACTATCACCATCTCAAGCAACCACTGAGTCATAGCCTGAACCGGCCTTGAAATCAACACGCTTGCCATCCTCCCACTGATCTCAAAATCCCACCACCCACGAGCCATTGAAGCTGCCACTAAATACTTCCTTACCCAAGCAGCTGCCTCCGCCCTAGTCCTATTCTCCAGCATAACCAACGCATGGTACACCGGGCAGTGAGACATCACCCAGCTCACTCATCCAACATCCTCTCTAATCCTTACCTCAGCAATTGCAATAAAACTAGGGTTAGTGCCATTCCACTTCTGATTCCCAGAAGTACTCCAAGGCTCCCCCTTAACCACTGGTCTAATTCTAT…
	PEP1281 ATAAACCCTCAAGCAAATCTAATTTTCATCACCAGTCTACTCCTAGGAACAACTATTACCATCTCAAGCAACCACTGAGTCATAGCCTGAACCGGCCTTGAAATCAACACGCTTGCCATCCTCCCACTGATCTCAAAATCCCACCACCCACGAGCCATTGAAGCTGCCACTAAATACTTCCTTACCCAAGCAGCTGCCTCCGCCCTAGTCCTATTCTCCAGCATAACCAACGCATGATACACCGGGCAGTGAGACATCACCCAGCTCACTCATCCAACATCCTCTCTAATCCTTACCTCAGCAATTGCAATAAAACTAGGATTAGTGCCATTCCACTTCTGATTCCCAGAAGTACTCCAAGGCTCCCCCTTAACCACTGGTCTAATTCTAT…
	PEP1282 ATAAACCCTCAAGCAAATCTAATTTTCATCACCAGTCTACTCCTAGGAACAACTATTACCATCTCAAGCAACCACTGAGTCATAGCCTGAACCGGCCTTGAAATCAACACGCTTGCCATCCTCCCACTGATCTCAAAATCCCACCACCCACGAGCCATTGAAGCTGCCACTAAATACTTCCTTACCCAAGCAGCTGCCTCCGCCCTAGTCCTATTCTCCAGCATAACCAACGCATGATACACCGGGCAGTGAGACATCACCCAGCTCACTCATCCAACATCCTCTCTAATCCTTACCTCAGCAATTGCAATAAAACTAGGATTAGTGCCATTCCACTTCTGATTCCCAGAAGTACTCCAAGGCTCCCCCTTAACCACTGGTCTAATTCTAT…
	PEP1285 ATAAACCCTCAAGCAAATCTAATTTTCATCACCAGTCTACTCCTAGGAACAACTATTACCATCTCAAGCAACCACTGAGTCATAGCCTGAACCGGCCTTGAAATCAACACGCTTGCCATCCTCCCACTGATCTCAAAATCCCACCACCCACGAGCCATTGAAGCTGCCACTAAATACTTCCTTACCCAAGCAGCTGCCTCCGCCCTAGTCCTATTCTCCAGCATAACCAACGCATGATACACCGGGCAGTGAGACATCACCCAGCTCACTCATCCAACATCCTCTCTAATCCTTACCTCAGCAATTGCAATAAAACTAGGATTAGTGCCATTCCACTTCTGATTCCCAGAAGTACTCCAAGGCTCCCCCTTAACCACTGGTCTAATTCTAT…
	PEP1367 ATAAACCCTCAAGCAAATCTAATTTTCATCACCAGTCTACTCCTAGGAACAACTATTACCATCTCAAGCAACCACTGAGTCATAGCCTGAACCGGCCTTGAAATCAACACGCTTGCCATCCTCCCACTGATCTCAAAATCCCACCACCCACGAGCCATTGAAGCTGCCACTAAATACTTCCTTACCCAAGCAGCTGCCTCCGCCCTAGTCCTATTCTCCAGCATAACCAACGCATGATACACCGGGCAGTGAGACATCACCCAGCTCACTCATCCAACATCCTCTCTAATCCTTACCTCAGCAATTGCAATAAAACTAGGATTAGTGCCATTCCACTTCTGATTCCCAGAAGTACTCCAAGGCTCCCCCTTAACCACTGGTCTAATCCTAT…
	PEP1368 ATAAACCCTCAAGCAAATCTAATTTTCATCACCAGTCTACTCCTAGGAACAACTATTACCATCTCAAGCAACCACTGAGTCATAGCCTGAACCGGCCTTGAAATCAACACGCTTGCCATCCTCCCACTGATCTCAAAATCCCACCACCCACGAGCCATTGAAGCTGCCACTAAATACTTCCTTACCCAAGCAGCTGCCTCCGCCCTAGTCCTATTCTCCAGCATAACCAACGCATGATACACCGGGCAGTGAGACATCACCCAGCTCACTCATCCAACATCCTCTCTAATCCTTACCTCAGCAATTGCAATAAAACTAGGATTAGTGCCATTCCACTTCTGATTCCCAGAAGTACTCCAAGGCTCCCCCTTAACCACTGGTCTAATTCTAT…
	1308PEP ATAAACCCTCAAGCAAATCTAATTTTCATCACCAGTCTACTCCTAGGAACAACTATTACCATCTCAAGCAACCACTGAGTCATAGCCTGAACCGGCCTTGAAATCAACACGCTTGCCATCCTCCCACTGATCTCAAAATCCCACCACCCACGAGCCATTGAAGCTGCCACTAAATACTTCCTTACCCAAGCAGCTGCCTCCGCCCTAGTCCTATTCTCCAGCATAACCAACGCATGGTACACCGGGCAGTGAGACATCACCCAGCTCACTCATCCAACATCCTCTCTAATCCTTACCTCAGCAATTGCAATAAAACTAGGATTAGTGCCATTCCACTTCTGATTCCCAGAAGTACTCCAAGGCTCCCCCTTAACCACTGGTCTAATTCTAT…
	PEP1294 ATAAACCCTCAAGCAAATCTAATTTTCATCACCAGTCTACTCCTAGGAACAACTATTACCATCTCAAGCAACCACTGAGTCATAGCCTGAACCGGCCTTGAAATCAACACGCTTGCCATCCTCCCACTGATCTCAAAATCCCACCACCCACGAGCCATTGAAGCTGCCACTAAATACTTCCTTACCCAAGCAGCTGCCTCCGCCCTAGTCCTATTCTCCAGCATAACCAACGCATGGTACACCGGGCAGTGAGACATCACCCAGCTCACTCATCCAACATCCTCTCTAATCCTTACCTCAGCAATTGCAATAAAACTAGGATTAGTGCCATTCCACTTCTGATTCCCAGAAGTACTCCAAGGCTCCCCCTTAACCACTGGTCTAATTCTAT…
	PEP1295 ATAAACCCTCAAGCAAATCTAATTTTCATCACCAGTCTACTCCTAGGAACAACTATTACCATCTCAAGCAACCACTGAGTCATAGCCTGAACCGGCCTTGAAATCAACACGCTTGCCATCCTCCCACTGATCTCAAAATCCCACCACCCACGAGCCATTGAAGCTGCCACTAAATACTTCCTTACCCAAGCAGCTGCCTCCGCCCTAGTCCTATTCTCCAGCATAACCAACGCATGGTACACCGGGCAGTGAGACATCACCCAGCTCACTCATCCAACATCCTCTCTAATCCTTACCTCAGCAATTGCAATAAAACTAGGATTAGTGCCATTCCACTTCTGATTCCCAGAAGTACTCCAAGGCTCCCCCTTAACCACTGGTCTAATTCTAT…
	PEP1302 ATAAACCCTCAAGCAAATCTAATTTTCATCACCAGTCTACTCCTAGGAACAACTATTACCATCTCAAGCAACCACTGAGTCATAGCCTGAACCGGCCTTGAAATCAACACGCTTGCCATCCTCCCACTGATCTCAAAATCCCACCACCCACGAGCCATTGAAGCTGCCACTAAATACTTCCTTACCCAAGCAGCTGCCTCCGCCCTAGTCCTATTCTCCAGCATAACCAACGCATGGTACACCGGGCAGTGAGACATCACCCAGCTCACTCATCCAACATCCTCTCTAATCCTTACCTCAGCAATTGCAATAAAACTAGGATTAGTGCCATTCCACTTCTGATTCCCAGAAGTACTCCAAGGCTCCCCCTTAACCACTGGTCTAATTCTAT…
	PEP1303 ATAAACCCTCAAGCAAATCTAATTTTCATCACCAGTCTACTCCTAGGAACAACTATTACCATCTCAAGCAACCACTGAGTCATAGCCTGAACCGGCCTTGAAATCAACACGCTTGCCATCCTCCCACTGATCTCAAAATCCCACCACCCACGAGCCATTGAAGCTGCCACTAAATACTTCCTTACCCAAGCAGCTGCCTCCGCCCTAGTCCTATTCTCCAGCATAACCAACGCATGGTACACCGGGCAGTGAGACATCACCCAGCTCACTCATCCAACATCCTCTCTAATCCTTACCTCAGCAATTGCAATAAAACTAGGATTAGTGCCATTCCACTTCTGATTCCCAGAAGTACTCCAAGGCTCCCCCTTAACCACTGGTCTAATTCTAT…
	PEP1304 ATAAACCCTCAAGCAAATCTAATTTTCATCACCAGTCTACTCCTAGGAACAACTATTACCATCTCAAGCAACCACTGAGTCATAGCCTGAACCGGCCTTGAAATCAACACGCTTGCCATCCTCCCACTGATCTCAAAATCCCACCACCCACGAGCCATTGAAGCTGCCACTAAATACTTCCTTACCCAAGCAGCTGCCTCCGCCCTAGTCCTATTCTCCAGCATAACCAACGCATGGTACACCGGGCAGTGAGACATCACCCAGCTCACTCATCCAACATCCTCTCTAATCCTTACCTCAGCAATTGCAATAAAACTAGGATTAGTGCCATTCCACTTCTGATTCCCAGAAGTACTCCAAGGCTCCCCCTTAACCACTGGTCTAATTCTAT…
	PEP1305 ATAAACCCTCAAGCAAATCTAATTTTCATCACCAGTCTACTCCTAGGAACAACTATTACCATCTCAAGCAACCACTGAGTCATAGCCTGAACCGGCCTTGAAATCAACACGCTTGCCATCCTCCCACTGATCTCAAAATCCCACCACCCACGAGCCATTGAAGCTGCCACTAAATACTTCCTTACCCAAGCAGCTGCCTCCGCCCTAGTCCTATTCTCCAGCATAACCAACGCATGGTACACCGGGCAGTGAGACATCACCCAGCTCACTCATCCAACATCCTCTCTAATCCTTACCTCAGCAATTGCAATAAAACTAGGATTAGTGCCATTCCACTTCTGATTCCCAGAAGTACTCCAAGGCTCCCCCTTAACCACTGGTCTAATTCTAT…
	JK9324 ATAAACCCTCAAGCAAATCTAATTTTCATCACCAGTCTACTCCTAGGAACAACTATTACCATCTCAAGCAATCACTGAATCATAGCCTGAACCGGCCTTGAAATCAACACGCTTGCCATCCTCCCACTGATCTCAAAATCCCACCACCCACGAGCCATTGAAGCTGCCACTAAATACTTCCTTACCCAAGCAGCTGCCTCCGCCCTAGTCCTATTCTCCAGCATAACCAACGCATGATACACCGGGCAGTGAGACATCACCCAGCTCACTCATCCAACATCCTCTCTAATCCTTACCTCAGCAATTGCAATAAAACTAGGATTAGTGCCATTCCACTTCTGATTCCCAGAAGTACTCCAAGGCTCCCCCTTAATCACTGGTCTTATTCTATC…
	JK9325 ATAAACCCTCAAGCAAATCTAATTTTCATCACCAGTCTACTCCTAGGAACAACTATTACCATCTCAAGCAACCACTGAGTCATAGCCTGAACCGGCCTTGAAATCAACACGCTTGCCATCCTCCCACTGATCTCAAAATCCCACCACCCACGAGCCATTGAAGCTGCCACTAAATACTTCCTTACCCAAGCAGCTGCCTCCGCCCTAGTCCTATTCTCCAGCATAACCAACGCATGGTACACCGGGCAGTGAGACATCACCCAGCTCACTCATCCAACATCCTCTCTAATCCTTACCTCAGCAATTGCAATAAAACTAGGATTAGTGCCATTCCACTTCTGATTCCCAGAAGTACTCCAAGGCTCCCCCTTAATCACTGGTCTTATTCTATC…
	JK9326 ATAAACCCTCAAGCAAATCTAATTTTCATCACCAGTCTACTCCTAGGAACAACTATTACCATCTCAAGCAACCACTGAGTCATAGCCTGAACCGGCCTTGAAATCAACACGCTTGCCATCCTCCCACTGATCTCAAAATCCCACCACCCACGAGCCATTGAAGCTGCCACTAAATACTTCCTTACCCAAGCAGCTGCCTCCGCCCTAGTCCTATTCTCCAGCATAACCAACGCATGGTACACCGGGCAGTGAGACATCACCCAGCTCACTCATCCAACATCCTCTCTAATCCTTACCTCAGCAATTGCAATAAAACTAGGATTAGTGCCATTCCACTTCTGATTCCCAGAAGTACTCCAAGGCTCCCCCTTAATCACTGGTCTTATTCTATC…
	JK9327 ATAAACCCTCAAGCAAATCTAATTTTCATCACCAGTCTACTCCTAGGAACAACTATTACCATCTCAAGCAACCACTGAGTCATAGCCTGAACCGGCCTTGAAATCAACACGCTTGCCATCCTCCCACTGATCTCAAAATCCCACCACCCACGAGCCATTGAAGCTGCCACTAAATACTTCCTTACCCAAGCAGCTGCCTCCGCCCTAGTCCTATTCTCCAGCATAACCAACGCATGGTACACCGGGCAGTGAGACATCACCCAGCTCACTCATCCAACATCCTCTCTAATCCTTACCTCAGCAATTGCAATAAAACTAGGATTAGTGCCATTCCACTTCTGATTCCCAGAAGTACTCCAAGGCTCCCCCTTAATCACTGGTCTTATTCTATC…
	WW_X ATAAACCCTCAAGCAAATCTAATTTTCATCACCAGTCTACTCCTAGGAACAACTATTACCATCTCAAGCAACCACTGAGTCATAGCCTGAACCGGCCTTGAAATCAACACGCTTGCCATCCTCCCACTGATCTCAAAATCCCACCACCCACGAGCCATTGAAGCTGCCACTAAATACTTCCTTACCCAAGCAGCTGCCTCCGCCCTAGTCCTATTCTCCAGCATAACCAACGCATGGTACACCGGGCAGTGAGACATCACCCAGCTCACTCATCCAACATCCTCTCTAATCCTTACCTCAGCAATTGCAATAAAACTAGGATTAGTGCCATTCCACTTCTGATTCCCAGAAGTACTCCAAGGCTCCCCCTTAATCACTGGTCTTATTCTATCAA…
	X_RY ATAAACCCTCAAGCAAATCTAATTTTCATCACCAGTCTACTCCTAGGAACAACTATTACCATCTCAAGCAACCACTGAGTCATAGCCTGAACCGGCCTTGAAATCAACACGCTTGCCATCCTCCCACTGATCTCAAAATCCCACCACCCACGAGCCATTGAAGCTGCCACTAAATACTTCCTTACCCAAGCAGCTGCCTCCGCCCTAGTCCTATTCTCCAGCATAACCAACGCATGGTACACCGGGCAGTGAGACATCACCCAGCTCACTCATCCAACATCCTCTCTAATCCTTACCTCAGCAATTGCAATAAAACTAGGATTAGTGCCATTCCACTTCTGATTCCCAGAAGTACTCCAAGGCTCCCCCTTAATCACTGGTCTTATTCTATCAA…
	B_X ATAAACCCTCAAGCAAATCTAATTTTCATCACCAGTCTACTCCTAGGAACAACTATTACCATCTCAAGCAACCACTGAGTCATAGCCTGAACCGGCCTTGAAATCAACACGCTTGCCATCCTCCCACTGATCTCAAAATCCCACCACCCACGAGCCATTGAAGCTGCCACTAAATACTTCCTTACCCAAGCAGCTGCCTCCGCCCTAGTCCTATTCTCCAGCATAACCAACGCATGGTACACCGGGCAGTGAGACATCACCCAGCTCACTCATCCAACATCCTCTCTAATCCTTACCTCAGCAATTGCAATAAAACTAGGATTAGTGCCATTCCACTTCTGATTCCCAGAAGTACTCCAAGGCTCCCCCTTAATCACTGGTCTTATTCTATCAAC…
	RX_R ATAAACCCTCAAGCAAATCTAATTTTCATCACCAGTCTACTCCTAGGAACAACTATTACCATCTCAAGCAACCACTGAGTCATAGCCTGAACCGGCCTTGAAATCAACACGCTTGCCATCCTCCCACTGATCTCAAAATCCCACCACCCACGAGCCATTGAAGCTGCCACTAAATACTTCCTTACCCAAGCAGCTGCCTCCGCCCTAGTCCTATTCTCCAGCATAACCAACGCATGGTACACCGGGCAGTGAGACATCACCCAGCTCACTCATCCAACATCCTCTCTAATCCTTACCTCAGCAATTGCAATAAAACTAGGATTAGTGCCATTCCACTTCTGATTCCCAGAAGTACTCCAAGGCTCCCCCTTAATCACTGGTCTTATTCTATCAA…
	XR_VY ATAAACCCTCAAGCAAATCTAATTTTCATCACCAGTCTACTCCTAGGAACAACTATTACCATCTCAAGCAACCACTGAGTCATAGCCTGAACCGGCCTTGAAATCAACACGCTTGCCATCCTCCCACTGATCTCAAAATCCCACCACCCACGAGCCATTGAAGCTGCCACTAAATACTTCCTTACCCAAGCAGCTGCCTCCGCCCTAGTCCTATTCTCCAGCATAACCAACGCATGGTACACCGGGCAGTGAGACATCACCCAGCTCACTCATCCAACATCCTCTCTAATCCTTACCTCAGCAATTGCAATAAAACTAGGATTAGTGCCATTCCACTTCTGATTCCCAGAAGTACTCCAAGGCTCCCCCTTAATCACTGGTCTTATTCTATCA…
	XX ATAAACCCTCAAGCAAATCTAATTTTCATCACCAGTCTACTCCTAGGAACAACTATTACCATCTCAAGCAACCACTGAGTCATAGCCTGAACCGGCCTTGAAATCAACACGCTTGCCATCCTCCCACTGATCTCAAAATCCCACCACCCACGAGCCATTGAAGCTGCCACTAAATACTTCCTTACCCAAGCAGCTGCCTCCGCCCTAGTCCTATTCTCCAGCATAACCAACGCATGGTACACCGGGCAGTGAGACATCACCCAGCTCACTCATCCAACATCCTCTCTAATCCTTACCTCAGCAATTGCAATAAAACTAGGATTAGTGCCATTCCACTTCTGATTCCCAGAAGTACTCCAAGGCTCCCCCTTAATCACTGGTCTTATTCTATCAACC…
	JK9319 ATAAACCCTCAAGCAAATCTAATTTTCATCACCAGTCTACTCCTAGGAACAACTATTACCATCTCAAGCAATCACTGAATCATAGCCTGAACCGGCCTTGAAATCAACACGCTTGCCATCCTCCCACTGATCTCAAAATCCCACCACCCACGAGCCATTGAAGCTGCCACTAAATACTTCCTTACCCAAGCAGCTGCCTCCGCCCTAGTCCTATTCTCCAGCATAACCAACGCATGATACACCGGGCAGTGAGACATCACCCAGCTCACTCATCCAACATCCTCTCTAATCCTTACCTCAGCAATTGCAATAAAACTAGGATTAGTGCCATTCCACTTCTGATTCCCAGAAGTACTCCAAGGCTCCCCCTTAATCACTGGTCTTATTCTATC…
	JK9320 ATAAACCCTCAAGCAAATCTAATTTTCATCACCAGTCTACTCCTAGGAACAACTATTACCATCTCAAGCAATCACTGAATCATAGCCTGAACCGGCCTTGAAATCAACACGCTTGCCATCCTCCCACTGATCTCAAAATCCCACCACCCACGAGCCATTGAAGCTGCCACTAAATACTTCCTTACCCAAGCAGCTGCCTCCGCCCTAGTCCTATTCTCCAGCATAACCAACGCATGATACACCGGGCAGTGAGACATCACCCAGCTCACTCATCCAACATCCTCTCTAATCCTTACCTCAGCAATTGCAATAAAACTAGGATTAGTGCCATTCCACTTCTGATTCCCAGAAGTACTCCAAGGCTCCCCCTTAATCACTGGTCTTATTCTATC…
	JK9321 ATAAACCCTCAAGCAAATCTAATTTTCATCACCAGTCTACTCCTAGGAACAACTATTACCATCTCAAGCAATCACTGAATCATAGCCTGAACCGGCCTTGAAATCAACACGCTTGCCATCCTCCCACTGATCTCAAAATCCCACCACCCACGAGCCATTGAAGCTGCCACTAAATACTTCCTTACCCAAGCAGCTGCCTCCGCCCTAGTCCTATTCTCCAGCATAACCAACGCATGATACACCGGGCAGTGAGACATCACCCAGCTCACTCATCCAACATCCTCTCTAATCCTTACCTCAGCAATTGCAATAAAACTAGGATTAGTGCCATTCCACTTCTGATTCCCAGAAGTACTCCAAGGCTCCCCCTTAATCACTGGTCTTATTCTATC…
	JK9322 ATAAACCCTCAAGCAAATCTAATTTTCATCACCAGTCTACTCCTAGGAACAACTATTACCATCTCAAGCAATCACTGAATCATAGCCTGAACCGGCCTTGAAATCAACACGCTTGCCATCCTCCCACTGATCTCAAAATCCCACCACCCACGAGCCATTGAAGCTGCCACTAAATACTTCCTTACCCAAGCAGCTGCCTCCGCCCTAGTCCTATTCTCCAGCATAACCAACGCATGATACACCGGGCAGTGAGACATCACCCAGCTCACTCATCCAACATCCTCTCTAATCCTTACCTCAGCAATTGCAATAAAACTAGGATTAGTGCCATTCCACTTCTGATTCCCAGAAGTACTCCAAGGCTCCCCCTTAATCACTGGTCTTATTCTATC…
	JK9323 ATAAACCCTCAAGCAAATCTAATTTTCATCACCAGTCTACTCCTAGGAACAACTATTACCATCTCAAGCAACCACTGAGTCATAGCCTGAACCGGCCTTGAAATCAACACGCTTGCCATCCTCCCACTGATCTCAAAATCCCACCACCCACGAGCCATTGAAGCTGCCACTAAATACTTCCTTACCCAAGCAGCTGCCTCCGCCCTAGTCCTATTCTCCAGCATAACCAACGCATGATACACCGGACAGTGAGACATCACCCAACTCACTCATCCAACATCCTCTCTAATCCTTACCTCAGCAATTGCAATAAAACTAGGATTAGTGCCATTCCACTTCTGATTCCCAGAAGTACTCCAAGGCTCCCCCTTAATCACTGGTCTTATTCTATC…
	JK9314 ATAAACCCTCAAGCAAATCTAATTTTCATCACCAGTCTACTCCTAGGAACAACTATTACCATCTCAAGCAACCACTGAGTCATAGCCTGAACCGGCCTTGAAATCAACACGCTTGCCATCCTCCCACTGATCTCAAAATCCCACCACCCACGAGCCATTGAAGCTGCCACTAAATACTTCCTTACCCAAGCAGCTGCCTCCGCCCTAGTCCTATTCTCCAGCATAACCAACGCATGATACACCGGGCAGTGAGACATCACCCAGCTCACTCATCCAACATCCTCTCTAATCCTTACCTCAGCAATTGCAATAAAACTAGGATTAGTGCCATTCCACTTCTGATTCCCAGAAGTACTCCAAGGCTCCCCCTTAATCACTGGTCTTATTCTATC…
	JK9315 ATAAACCCTCAAGCAAATCTAATTTTCATCACCAGTCTACTCCTAGGAACAACTATTACCATCTCAAGCAACCACTGAGTCATAGCCTGAACCGGCCTTGAAATCAACACGCTTGCCATCCTCCCACTGATCTCAAAATCCCACCACCCACGAGCCATTGAAGCTGCCACTAAATACTTCCTTACCCAAGCAGCTGCCTCCGCCCTAGTCCTATTCTCCAGCATAACCAACGCATGATACACCGGGCAGTGAGACATCACCCAGCTCACTCATCCAACATCCTCTCTAATCCTTACCTCAGCAATTGCAATAAAACTAGGATTAGTGCCATTCCACTTCTGATTCCCAGAAGTACTCCAAGGCTCCCCCTTAATCACTGGTCTTATTCTATC…
	JK9316 ATAAACCCTCAAGCAAATCTAATTTTCATCACCAGTCTACTCCTAGGAACAACTATTACCATCTCAAGCAACCACTGAGTCATAGCCTGAACCGGCCTTGAAATCAACACGCTTGCCATCCTCCCACTGATCTCAAAATCCCACCACCCACGAGCCATTGAAGCTGCCACTAAATACTTCCTTACCCAAGCAGCTGCCTCCGCCCTAGTCCTATTCTCCAGCATAACCAACGCATGATACACCGGGCAGTGAGACATCACCCAGCTCACTCATCCAACATCCTCTCTAATCCTTACCTCAGCAATTGCAATAAAACTAGGATTAGTGCCATTCCACTTCTGATTCCCAGAAGTACTCCAAGGCTCCCCCTTAATCACTGGTCTTATTCTATC…
	JK9317 ATAAACCCTCAAGCAAATCTAATTTTCATCACCAGTCTACTCCTAGGAACAACTATTACCATCTCAAGCAACCACTGAGTCATAGCCTGAACCGGCCTTGAAATCAACACGCTTGCCATCCTCCCACTGATCTCAAAATCCCACCACCCACGAGCCATTGAAGCTGCCACTAAATACTTCCTTACCCAAGCAGCTGCCTCCGCCCTAGTCCTATTCTCCAGCATAACCAACGCATGATACACCGGGCAGTGAGACATCACCCAGCTCACTCATCCAACATCCTCTCTAATCCTTACCTCAGCAATTGCAATAAAACTAGGATTAGTGCCATTCCACTTCTGATTCCCAGAAGTACTCCAAGGCTCCCCCTTAATCACTGGTCTTATTCTATC…
	JK9318 ATAAACCCTCAAGCAAATCTAATTTTCATCACCAGTCTACTCCTAGGAACAACTATTACCATCTCAAGCAACCACTGAGTCATAGCCTGAACCGGCCTTGAAATCAACACGCTTGCCATCCTCCCACTGATCTCAAAATCCCACCACCCACGAGCCATTGAAGCTGCCACTAAATACTTCCTTACCCAAGCAGCTGCCTCCGCCCTAGTCCTATTCTCCAGCATAACCAACGCATGATACACCGGGCAGTGAGACATCACCCAGCTCACTCATCCAACATCCTCTCTAATCCTTACCTCAGCAATTGCAATAAAACTAGGATTAGTGCCATTCCACTTCTGATTCCCAGAAGTACTCCAAGGCTCCCCCTTAATCACTGGTCTTATTCTATC…
	PEP2251 ATAAACCCTCAAGCAAATCTAATTTTCATCACCAGTCTACTCCTAGGAACAACTATTACCATCTCAAGCAACCACTGAGTCATAGCCTGAACCGGCCTTGAAATCAACACGCTTGCCATCCTCCCACTGATCTCAAAATCCCACCACCCACGAGCCATTGAAGCTGCCACTAAATACTTCCTTACCCAAGCAGCTGCCTCCGCCCTAGTCCTATTCTCCAGCATAACCAACGCATGATACACCGGGCAGTGAGACATCACCCAGCTCACTCATCCAACATCCTCTCTAATCCTTACCTCAGCAATTGCAATAAAACTAGGATTAGTGCCATTCCACTTCTGATTCCCAGAAGTACTCCAAGGCTCCCCCTTAATCACTGGTCTTATTCTAT…
	PEP2252 ATAAACCCTCAAGCAAATCTAATTTTCATCACCAGTCTACTCCTAGGAACAACTATTACCATCTCAAGCAACCACTGAGTCATAGCCTGAACCGGCCTTGAAATCAACACGCTTGCCATCCTCCCACTGATCTCAAAATCCCACCACCCACGAGCCATTGAAGCTGCCACTAAATACTTCCTTACCCAAGCAGCTGCCTCCGCCCTAGTCCTATTCTCCAGCATAACCAACGCATGATACACCGGGCAGTGAGACATCACCCAGCTCACTCATCCAACATCCTCTCTAATCCTTACCTCAGCAATTGCAATAAAACTAGGATTAGTGCCATTCCACTTCTGATTCCCAGAAGTACTCCAAGGCTCCCCCTTAATCACTGGTCTTATTCTAT…
	PEP2254 ATAAACCCTCAAGCAAATCTAATTTTCATCACCAGTCTACTCCTAGGAACAACTATTACCATCTCAAGCAACCACTGAGTCATAGCCTGAACCGGCCTTGAAATCAACACGCTTGCCATCCTCCCACTGATCTCAAAATCCCACCACCCACGAGCCATTGAAGCTGCCACTAAATACTTCCTTACCCAAGCAGCTGCCTCCGCCCTAGTCCTATTCTCCAGCATAACCAACGCATGATACACCGGGCAGTGAGACATCACCCAGCTCACTCATCCAACATCCTCTCTAATCCTTACCTCAGCAATTGCAATAAAACTAGGATTAGTGCCATTCCACTTCTGATTCCCAGAAGTACTCCAAGGCTCCCCCTTAATCACTGGTCTTATTCTAT…
	PEP2255 ATAAACCCTCAAGCAAATCTAATTTTCATCACCAGTCTACTCCTAGGAACAACTATTACCATCTCAAGCAACCACTGAGTCATAGCCTGAACCGGCCTTGAAATCAACACGCTTGCCATCCTCCCACTGATCTCAAAATCCCACCACCCACGAGCCATTGAAGCTGCCACTAAATACTTCCTTACCCAAGCAGCTGCCTCCGCCCTAGTCCTATTCTCCAGCATAACCAACGCATGATACACCGGGCAGTGAGACATCACCCAGCTCACTCATCCAACATCCTCTCTAATCCTTACCTCAGCAATTGCAATAAAACTAGGATTAGTGCCATTCCACTTCTGATTCCCAGAAGTACTCCAAGGCTCCCCCTTAATCACTGGTCTTATTCTAT…
	PEP2256 ATAAACCCTCAAGCAAATCTAATTTTCATCACCAGTCTACTCCTAGGAACAACTATTACCATCTCAAGCAACCACTGAGTCATAGCCTGAACCGGCCTTGAAATCAACACGCTTGCCATCCTCCCACTGATCTCAAAATCCCACCACCCACGAGCCATTGAAGCTGCCACTAAATACTTCCTTACCCAAGCAGCTGCCTCCGCCCTAGTCCTATTCTCCAGCATAACCAACGCATGATACACCGGGCAGTGAGACATCACCCAGCTCACTCATCCAACATCCTCTCTAATCCTTACCTCAGCAATTGCAATAAAACTAGGATTAGTGCCATTCCACTTCTGATTCCCAGAAGTACTCCAAGGCTCCCCCTTAATCACTGGTCTTATTCTAT…
	PEP2259 ATAAACCCTCAAGCAAATCTAATTTTCATCACCAGTCTACTCCTAGGAACAACTATTACCATCTCAAGCAACCACTGAGTCATAGCCTGAACCGGCCTTGAAATCAACACGCTTGCCATCCTCCCACTGATCTCAAAATCCCACCACCCACGAGCCATTGAAGCTGCCACTAAATACTTCCTTACCCAAGCAGCTGCCTCCGCCCTAGTCCTATTCTCCAGCATAACCAACGCATGATACACCGGGCAGTGAGACATCACCCAGCTCACTCATCCAACATCCTCTCTAATCCTTACCTCAGCAATTGCAATAAAACTAGGATTAGTGCCATTCCACTTCTGATTCCCAGAAGTACTCCAAGGCTCCCCCTTAATCACTGGTCTTATTCTAT…
	PEP2261 ATAAACCCTCAAGCAAATCTAATTTTCATCACCAGTCTACTCCTAGGAACAACTATTACCATCTCAAGCAACCACTGAGTCATAGCCTGAACCGGCCTTGAAATCAACACGCTTGCCATCCTCCCACTGATCTCAAAATCCCACCACCCACGAGCCATTGAAGCTGCCACTAAATACTTCCTTACCCAAGCAGCTGCCTCCGCCCTAGTCCTATTCTCCAGCATAACCAACGCATGATACACCGGGCAGTGAGACATCACCCAGCTCACTCATCCAACATCCTCTCTAATCCTTACCTCAGCAATTGCAATAAAACTAGGATTAGTGCCATTCCACTTCTGATTCCCAGAAGTACTCCAAGGCTCCCCCTTAATCACTGGTCTTATTCTAT…
	PEP2263 ATAAACCCTCAAGCAAATCTAATTTTCATCACCAGTCTACTCCTAGGAACAACTATTACCATCTCAAGCAACCACTGAGTCATAGCCTGAACCGGCCTTGAAATCAACACGCTTGCCATCCTCCCACTGATCTCAAAATCCCACCACCCACGAGCCATTGAAGCTGCCACTAAATACTTCCTTACCCAAGCAGCTGCCTCCGCCCTAGTCCTATTCTCCAGCATAACCAACGCATGATACACCGGGCAGTGAGACATCACCCAGCTCACTCATCCAACATCCTCTCTAATCCTTACCTCAGCAATTGCAATAAAACTAGGATTAGTGCCATTCCACTTCTGATTCCCAGAAGTACTCCAAGGCTCCCCCTTAATCACTGGTCTTATTCTAT…
	PEP2264 ATAAACCCTCAAGCAAATCTAATTTTCATCACCAGTCTACTCCTAGGAACAACTATTACCATCTCAAGCAACCACTGAGTCATAGCCTGAACCGGCCTTGAAATCAACACGCTTGCCATCCTCCCACTGATCTCAAAATCCCACCACCCACGAGCCATTGAAGCTGCCACTAAATACTTCCTTACCCAAGCAGCTGCCTCCGCCCTAGTCCTATTCTCCAGCATAACCAACGCATGATACACCGGGCAGTGAGACATCACCCAGCTCACTCATCCAACATCCTCTCTAATCCTTACCTCAGCAATTGCAATAAAACTAGGATTAGTGCCATTCCACTTCTGATTCCCAGAAGTACTCCAAGGCTCCCCCTTAATCACTGGTCTTATTCTAT…
	PEP2265 ATAAACCCTCAAGCAAATCTAATTTTCATCACCAGTCTACTCCTAGGAACAACTATTACCATCTCAAGCAACCACTGAGTCATAGCCTGAACCGGCCTTGAAATCAACACGCTTGCCATCCTCCCACTGATCTCAAAATCCCACCACCCACGAGCCATTGAAGCTGCCACTAAATACTTCCTTACCCAAGCAGCTGCCTCCGCCCTAGTCCTATTCTCCAGCATAACCAACGCATGATACACCGGGCAGTGAGACATCACCCAGCTCACTCATCCAACATCCTCTCTAATCCTTACCTCAGCAATTGCAATAAAACTAGGATTAGTGCCATTCCACTTCTGATTCCCAGAAGTACTCCAAGGCTCCCCCTTAATCACTGGTCTTATTCTAT…
	SFCR ATAAACCCTCAAGCAAATCTAATTTTCATCACCAGCCTACTCCTAGGAACAACCATCACCATCTCAAGCAACCATTGAGTCATAGCCTGAACCGGCCTTGAAATCAACACGCTTGCCATCCTCCCACTAATCTCAAAATCCCACCACCCACGAGCCATTGAAGCTGCCACTAAATACTTCCTTACCCAAGCGGCTGCCTCCGCCCTAGTTTTATTCTCCAGCATAACTAACGCATGGTACACCGGACAATGGGACATCACCCAGCTCACTCATCCAACATCCTCTCTAATCCTTACCTCAGCAATTGCAATAAAACTGGGATTAGTGCCATTCCACTTCTGATTCCCAGAAGTACTCCAAGGCTCCCCCTTAACCACTGGTCTTATCCTATCAA…
	SFE ????????????????????????TTCATCACCAGCCTACTCCTAGGAACAACCATCACCATCTCAAGCAACCATTGAATCATAGCCTGAACCGGCCTTGAAATCAACACGCTTGCCATCCTCCCACTAATCTCAAAATCCCACCACCCACGAGCCATTGAAGCTGCCACTAAATACTTCCTTACCCAAGCGGCTGCCTCTGCCCTAGTTTTATTCTCCGGCATAACTAACGCATGGTACACCGGACAATGGGACATCACCCAACTCACTCATCCAACATCCTCTCTAATCCTTACCTCAGCAATTGCAATAAAACTGGGATTAGTGCCATTCCACTTCTGATTCCCAGAAGTACTCCAAGGCTCCCCCCTAACCACTGGTCTTATCCTATCAAC…
	SPEC ?????????????????TCTAATTTTCATCACCAGCCTACTCCTAGGAACAACCATTACCATCTCAAGCAACCATTGAGTCATAGCCTGAACCGGCCTTGAAATCAACACGCTTGCCATCCTCCCACTAATCTCAAAATCCCACCACCCACGAGCCATTGAAGCTGCCACTAAATACTTCCTTACCCAAGCAGCCGCCTCCGCCCTAATTCTATTCTCCAGCATAACCAACGCATGGTACACCGGACAGTGGGACATCACCCAGCTCACTCATCCAACATCCTCTCTAATCCTCACCTCAGCAATTGCAATAAAACTAGGGTTAGTGCCGTTCCACTTCTGATTCCCAGAAGTACTCCAAGGCTCCCCCTTAACCACTGGTCTCATCCTATCAA…
	AQ1 ATAAACCCCCAAGCAAATCTAATTTTCATCACCAGCCTACTCCTAGGAACAACCATCACCATCTCAAGCAACCATTGAGTCATAGCCTGAACCGGCCTTGAAATCAACACGCTTGCCATCCTCCCACTAATCTCAAAATCCCACCACCCACGAGCCATTGAAGCTGCCACTAAATACTTCCTTACCCAAGCGGCTGCCTCCGCCCTAGTTTTATTCTCCAGCATAACTAACGCATGGTACACCGGACAATGGGACATCACCCAGCTCACTCATCCAACATCCTCTCTAATCCTTACCTCAGCAATTGCAATAAAACTGGGATTAGTGCCATTCCACTTCTGATTCCCAGAAGTACTCCAAGGCTCCCCCTTAACCACTGGTCTTATCCTATCAAC…
	AQ2 ATAAACCCCCAAGCAAATCTAATTTTCATCACCAGCCTACTCCTAGGAACAACCATCACCATCTCAAGCAACCATTGAGTCATAGCCTGAACCGGCCTTGAAATCAACACGCTTGCCATCCTCCCACTAATCTCAAAATCCCACCACCCACGAGCCATTGAAGCTGCCACTAAATACTTCCTTACCCAAGCGGCTGCCTCCGCCCTAGTTTTATTCTCCAGCATAACTAACGCATGGTACACCGGACAATGGGACATCACCCAGCTCACTCATCCAACATCCTCTCTAATCCTTACCTCAGCAATTGCAATAAAACTGGGATTAGTGCCATTCCACTTCTGATTCCCAGAAGTACTCCAAGGCTCCCCCTTAACCACTGGTCTTATCCTATCAAC…
	AQ3 ATAAACCCTCAAGCAAGTCTAATTTTTATCGCCAGCTTCCTCCTAGGAACAACCATTACCATCTCAAGCAACCATTGAGTCATAGCCTGAACCGGCCTTGAAATCAACACGCTTGCCATCCTCCCACTAATCTCAAAATCCCACCACCCACGAGCCATTGAGGCTGCCACTAAATATTTCCTCACCCAAGCAGCTGCCTCCGCCCTAGTCTTATTCTCCAGCATGACCAATGCATGGCACACCGGACAATGGGACATCACCCAACTCACTCATCCAACATCCTCCCTGATCCTTACCTCGGCAATTGCAATAAAACTGGGGTTAGTGCCATTCCACTTCTGATTCCCAGAAGTACTCCAAGGCTCCCCCTTAACTACCGGCCTTCTTCTATCAAC…
	AQ4 ATAAACCCTCAAGCAAATCTAATTTTCATCGCCAGCCTCCTCCTAGGAACAACCATTACCATCTCAAGCAATCATTGAGTCATAGCCTGAACCGGCCTTGAAATCAACACGCTTGCCATCCTCCCCTTAATCTCAAAATCCCACCACCCACGAGCCATTGAAGCCGCCACTAAATACTTCCTTACCCAAGCAGCTGCTTCCGCCCTAGTTTTATTTTCCAGCATAACCAATGCATGACACACAGGGCAATGGGACATCACCCAACTCACCCATCCGACATCCTCCCTAATCCTCACCTCGGCAATTGCAATAAAACTGGGATTAGTACCGTTCCACTTCTGATTCCCAGAAGTACTCCAAGGCTCCCCTTTAACTACTGGGCTTCTTCTATCAAC…
	AQ5 ATAAACCCCCAAGCAAATCTAATTTTCATCACCAGCCTCCTCCTAGGAACAACCATTACCATCTCAAGCAACCATTGAGTCATAGCCTGAACAGGCCTTGAAATCAACACGCTTGCCATCCTCCCACTAATCTCAAAATCCCACCACCCACGAGCCATTGAAGCTGCTACTAAATACTTCCTCACCCAAGCAGCCGCCTCCGCCCTAGTCTTATTCTCCAGCATAACCAATGCATGACACACCGGACAATGGGACATCACCCAACTCACTCACCCAACATCCTCACTAATCCTCACCTCAGCAATTGCAATAAAACTGGGATTAGTACCATTCCACTTCTGATTCCCAGAAGTGCTCCAAGGCTCCCCCTTAACCACTGGCCTTCTCCTATCAAC…
	AQ6 ATAAACCCCCAAGCAAATCTAATTTTCATCACCAGCCTCCTCCTAGGAACAACCATTACCATCTCAAGCAACCATTGAGTCATAGCCTGAACAGGCCTTGAAATCAACACGCTTGCCATCCTCCCACTAATCTCAAAATCCCACCACCCACGAGCCATTGAAGCTGCTACTAAATACTTCCTCACCCAAGCAGCCGCCTCCGCCCTAGTCTTATTCTCCAGCATAACCAATGCATGACACACCGGACAATGGGACATCACCCAACTCACTCACCCAACATCCTCACTAATCCTCACCTCAGCAATTGCAATAAAACTGGGATTAGTACCATTCCACTTCTGATTCCCAGAAGTGCTCCAAGGCTCCCCCTTAACCACTGGCCTTCTCCTATCAAC…
	AQ7 ATAAATCCCCAAGCAAATCTAATTTTCATCGCCAGCCTCCTCCTAGGAACAACCATTACCATCTCAAGCAATCATTGAGTCATAGCCTGAACCGGCCTTGAAATCAACACGCTTGCCATCCTCCCCTTAATTTCAAAATCCCACCACCCACGAGCCATTGAAGCCGCCACTAAATACTTCCTTACCCAAGCAGCTGCTTCCGCCCTAGTTTTATTTTCCAGCATAACCAATGCATGGCACACTGGACAATGAGACATCACCCAGCTCACTCACCCAACATCCTCCCTAATCCTCACCTCGGCAATTGCAATGAAACTGGGATTAGTGCCATTCCACTTCTGATTCCCAGAAGTACTCCAAGGCTCCCCTTTAACTACTGGGCTTCTTCTATCAAC…
	389279 ATAAACCCCCAGGCAAATCTAATTTTCATCACCAGCCTCCTCCTAGGAACAACCATTACCATCTCAAGCAACCATTGAGTCATAGCCTGAACCGGCCTTGAAATCAACACGCTTGCCATCCTCCCACTAATCTCAAAATCCCACCACCCACGAGCCATTGAAGCTGCTACTAAATACTTCCTTACCCAAGCAGCCGCCTCCGCCCTAGTCTTATTCTCCAGTATAACTAATGCATGACACACCGGACAGTGGGACATCACCCAACTCACTCACCCAACATCCTCACTAATCCTCACCTCAGCAATTGCAATAAAACTGGGATTAGTACCATTCCACTTCTGATTCCCAGAAGTGCTCCAAGGCTCCCCCTTAACCACTGGCCTTCTCCTGTC…
	389280 ATAAACCCCCAGGCAAATCTAATTTTCATCACCAGCCTCCTCCTAGGAACAACCATTACCATCTCAAGCAACCATTGAGTCATAGCCTGAACCGGCCTTGAAATCAACACGCTTGCCATCCTCCCACTAATCTCAAAATCCCACCACCCACGAGCCATTGAAGCTGCTACTAAATACTTCCTTACCCAAGCAGCCGCCTCCGCCCTAGTCTTATTCTCCAGTATAACTAATGCATGACACACCGGACAGTGGGACATCACCCAACTCACTCACCCAACATCCTCACTAATCCTCACCTCAGCAATTGCAATAAAACTGGGATTAGTACCATTCCACTTCTGATTCCCAGAAGTGCTCCAAGGCTCCCCCTTAACCACTGGCCTTCTCCTGTC…
	117313 ATAAATCCCCAAGCAAGTCTAATTTTTATCGCCAGCCTCCTCCTAGGAACAACCATTACCATCTCAAGCAACCATTGAGTCATAGCCTGAACCGGCCTTGAAATCAACACGCTTGCCATCCTCCCACTAATCTCAAAATCCCACCACCCACGAGCCATTGAGGCTGCCACTAAATATTTCCTCACCCAAGCAGCTGCCTCCGCCCTAGTCTTATTCTCCAGCATGACCAATGCATGGCACACCGGACAATGGGACATCACCCAACTCACTCATCCAACATCCTCCCTGATCCTTACCTCGGCAATTGCAATAAAACTGGGGTTAGTGCCATTCCACTTCTGATTCCCAGAAGTACTCCAAGGCTCCCCCTTAACTACCGGCCTTCTTCTATC…
	124513	ATAAATCCCCAAGCAAATCTAATTTTCATCGCCAGCCTCCTCCTAGGAACAACCATTACCATCTCAAGCAATCATTGAGTCATAGCCTGAACCGGCCTTGAAATCAACACGCTTGCCATCCTCCCCTTAATCTCAAAATCCCACCACCCACGAGCCATTGAAGCCGCCACTAAATACTTCCTTACCCAAGCAGCTGCTTCCGCCCTAGTTTTATTTTCCAGCATAACCAATGCATGACACACCGGGCAATGGGACATCACCCAACTCACCCATCCGACATCCTCCCTAATCCTCACCTCGGCAATTGCAATAAAACTGGGACTAGTACCATTCCACTTCTGATTCCCAGAAGTACTCCAAGGCTCCCCTTTAACTACTGGGCTTCTTCTATCAACCATC…
	128102 ATAAATCCCCAAGCAAGTCTAATTTTTATCGCCAGCCTCCTCCTAGGAACAACCATTACCATCTCAAGCAACCATTGAGTCATAGCCTGAACCGGCCTTGAAATCAACACGCTTGCCATCCTCCCACTAATCTCAAAATCCCACCACCCACGAGCCATTGAGGCTGCCACTAAATATTTCCTCACCCAAGCAGCTGCCTCCGCCCTAGTCTTATTCTCCAGCATGACCAATGCATGGCACACCGGACAATGGGACATCACCCAACTCACTCATCCAACATCCTCCCTGATCCTTACCTCGGCAATTGCAATAAAACTGGGGTTAGTGCCATTCCACTTCTGATTCCCAGAAGTACTCCAAGGCTCCCCCTTAACTACCGGCCTTCTTCTATC…
	GP1 ATAAACCCCTAAGCAAATCTAATCTTTATCACCAGCCTACTCCTAGGAACAACCATTACCATCTCAAGCAACCATTGAGTCATAGCCTGAACCGGGCTTGAAATCAACACGCTTGCCATCCTCCCACTAATTTCAAAATCCCACCACCCACGAGCCATTGAAGCTGCCACTAAATACTTCCTTACCCAGGCAGCCGCCTCCGCCCTAGTTTTATTCTCCAGCATGACCAATGCATGACACACCGGGCAATGGGACATCACCCAACTCACTCATCCAACATCCTCCCTAATCCTTACCTCAGCAATTGCAATAAAACTAGGATTAGTACCATTCCATTTCTGATTCCCAGAAGTACTCCAAGGCTCCCCCCTAACCACTGGCCTCCTTCTATCAAC…
	GP2 ATAAACCCCTAAGCAAATCTAATCTTTATCACCAGCCTACTCCTAGGAACAACCATTACCATCTCAAGCAACCATTGAGTCATAGCCTGAACCGGGCTTGAAATCAACACGCTTGCCATCCTCCCACTAATTTCAAAATCCCACCACCCACGAGCCATTGAAGCTGCCACTAAATACTTCCTTACCCAGGCAGCCGCCTCCGCCCTAATTTTATTCTCCAGCATGACCAATGCATGGCACACCGGGCAATGGGACATCACCCAACTCACTCATCCAACATCCTCCCTAATCCTTACCTCAGCAATTGCAATAAAACTAGGATTAGTACCATTCCATTTCTGATTCCCAGAAGTACTCCAAGGTTCCCCCCTAACCACTGGCCTCCTTCTATCAAC…
	GP3 ATAAACCCTCAAGCAAATCTAATCTTTATCACCAGCCTACTCCTAGGAACAACCATTACCATCTCAAGCAACCATTGAGTCATAGCCTGAACCGGGCTTGAAATCAACACGCTTGCCATCCTCCCACTAATTTCAAAATCCCACCACCCACGAGCCATTGAAGCTGCCACTAAATACTTCCTTACCCAAGCAGCCGCCTCCGCCCTAGTTTTATTCTCCAGCATGACCAATGCATGATACACCGGGCAATGGGACATCACCCAACTCACTCATCCAACATCCTCCCTAATCCTTACCTCAGCAATTGCAATAAAACTAGGATTAGTACCATTCCATTTCTGATTCCCAGAAGTACTCCAAGGCTCCCCCCTAACCACTGGCCTCCTTCTATCAAC…
	GP4 ATAAACCCCTAAGCAAATCTAATCTTTATCACCAGCCTACTCCTAGGAACAACCATTACCATCTCAAGCAACCATTGAGTCATAGCCTGAACCGGGCTTGAAATCAACACGCTTGCCATCCTCCCACTAATTTCAAAATCCCACCACCCACGAGCCATTGAAGCTGCCACTAAATACTTCCTTACCCAGGCAGCCGCCTCCGCCCTAGTTTTATTCTCCAGCATGACCAATGCATGACACACCGGGCAATGGGACATCACCCAACTCACTCATCCAACATCCTCCCTAATCCTTACCTCAGCAATTGCAATAAAACTAGGATTAGTACCATTCCATTTCTGATTCCCAGAAGTACTCCAAGGCTCCCCCCTAACCACTGGCCTCCTTCTATCAAC…
	GP5 ??????????TAGCAAGTCTAATCTTTATCACCAGCTCCCTCCTAGGAACAACCATTACCATCTCAAGCAACCATTGAGTCATAGCCTGAACCGGGCTTGAAATCAACACGCTTGCCATCCTCCCACTAATTTCAAAATCCCACCACCCACGAGCCATTGAAGCTGCCACTAAATACTTCCTTACCCAGGCAGCCGCCTCCGCCCTAGTTTTATTCTCCAGCATGACCAATGCATGGCACACCGGGCAATGGGACATCACCCAGCTCACTCATCCAACATCCTCCCTAATCCTTACCTCAGCAATTGCAATAAAACTAGGATTAGTACCATTCCATTTCTGATTCCCAGAAGTACTCCAAGGCTCCCCCCTAACCACTGGCCTCCTTCTATCAAC…
	GP6 ???????????AGCAAGTCTAATCTTTATCACCAGCTTACTCCTAGGAACAACCATTACCATCTCAAGCAACCATTGAGTCATAGCCTGAACCGGGCTTGAAATCAACACGCTTGCCATCCTCCCACTAATTTCAAAATCCCACCACCCACGAGCCATTGAAGCTGCCACTAAATACTTCCTTACCCAGGCAGCCGCCTCCGCCCTAGTTTTATTCTCCAGCATGACCAATGCATGACACACCGGGCAATGGGACATCACCCAGCTCACTCATCCAACATCCTCCCTAATCCTTACCTCAGCAATTGCAATAAAACTAGGATTAGTACCATTCCATTTCTGATTCCCAGAAGTACTCCAAGGCTCCCCCCTAACCACTGGCCTCCTTCTATCAAC…
	agilis ATAAACCCTCAAGCAAATCTAATTTTCATCACCAGCCTACTCCTAGGAACAACCATTACCATCTCAAGCAACCATTGAATCATAGCCTGGACCGGCCTTGAAATCAATACGCTTGCCATCCTCCCACTAATCTCAAAATCCCATCACCCACGGGCCATTGAAGCTGCCACTAAATACTTCCTTACCCAAGCAGCCGCCTCCGCCCTGGTCTTATTCTCCAGCATAACCAATGCATGACACACTGGACAATGGGACATTACCCAACTCACCCACCCGACATCTTCCCTAATCCTTACCTCAGCAATTGCAATAAAACTGGGACTAGTACCATTCCACTTCTGATTCCCAGAAGTACTTCAAGGCTCCCCCTTAACCACTGGTCTTCTCCTATC…
	formosus ATAAACCCCCAAGCAAATCTAATCTTCATTGCCAGCCTAATCCTAGGAACAACCATCACCATCTCAAGCAACCATTGAGTCATAGCCTGAACTGGCCTTGAAATCAATACGCTTGCCATCCTCCCACTAATCTCAAAATCCCACCACCCACGAGCCATTGAAGCTGCTACTAAATACTTCCTTACCCAAGCAGCCGCCTCCGCCCTAGTTCTATTCTCCAGCATGACCAATGCATGACACACTGGGCAATGGGACATCACCCAACTCACCCATCCAACATCCTCCCTAATTCTTACCTCAGCAATTGCAATAAAGCTGGGATTAGTACCATTCCACTTTTGATTCCCAGAAGTACTCCAAGGCTCCCCTTTAACCACTGGCCTTCTTCTA…
	philadelphia ATAAACCCCCAAGCAAATCTAATTTTCATCACCAGCCTACTCCTAGGAACGACCATTACCATTTCAAGCAACCATTGAGTCATGGCCTGAACCGGCCTTGAAATCAACACGCTTGCCATCCTCCCACTAATCTCAAAATCTCACCACCCACGAGCTATTGAAGCTGCTACTAAATACTTCCTTACCCAAGCAGCCGCCTCCGCCCTAGTCCTATTCTCCAGCATAACCAATGCATGACACACTGGACAATGAGACATCACCCAGCTCACTCATCCAACATCCTCCCTAATCCTTACCTCAGCAATCGCAATAAAACTGGGACTAGTACCATTCCACTTCTGATTCCCAGAAGTACTCCAAGGCTCTCCCTTAACCACTGGCCTCCT…
	tolmei ATAAACCCTCAAGCCAATCTTCTTTTCATCACCAGCCTACTCCTAGGAACGACCATTACCATCTCAAGCAACCATTGAGTCATGGCCTGAACCGGCCTTGAAATCAACACGCTTGCCATCCTCCCACTAATCTCAAAATCCCACCACCCACGAGCCATTGAAGCTGCCACTAAATACTTCCTTACCCAAGCAGCTGCCTCCGCCCTAGTTCTATTCTCCAGCATAACCAATGCATGACACACTGGACAGTGAGACATCACCCAGCTCACTCATCCAACATCCTCCCTAATCCTTACCTCAGCAATCGCAATAAAACTGGGACTAGTACCATTCCACTTCTGATTCCCAGAAGTACTCCAAGGCTCCCCCTTAACCACTGGCCTTCTTTTATC…
	Protonotaria_citrea ATGAACCCCCAGGCAAACCTAATTTTCATCATCAGCCTTCTCCTAGGACCAACCATTACCATCTCAAGCAACCACTGAATCATGGCCTGAACCGGCCTTGAGATCAACACGCTTGCCATCCTCCCATTAATCTCAAAATCCCACCACCCACGAGCCATTGAAGCTGCCACTAAATACTTCCTCACCCAAGCAGCTGCCTCTGCCCTCGTTTTATTCTCCAGCATGACCAACGCGTGACACACTGGGCAATGAGACATCACCCAACTCACTCACCCAACATCCTCCCTAATCCTCACCTCAGCAATCGCAATAAAACTAGGACTAGTACCATTCCATTTCTGATTCCCAGAGGTCCTCCAAGGTTCCCCCCTAACTACTG…
;
END;
