# Supplementary material for: A latitudinal phylogeographic diversity gradient in birds
Source: PLoS Biol. 2017 Apr 13;15(4):e2001073. doi: 10.1371/journal.pbio.2001073 (PMC5390966; doi:10.1371/journal.pbio.2001073)
Supplement: S1 Data — (ZIP) [file pbio.2001073.s015.zip › S1_Data/Glyphorynchus-spirurus.nex]

#NEXUS
Begin data;
	Dimensions ntax=335 nchar=1041;
	Format datatype=dna gap=-;
	Matrix
Dendrocincla.fuliginosa_10499 GGATCCCTCCTAGGCATCTGCCTAATAACACAAATCGTCACAGGCCTATTAATAGCAATACACTATACAGCAGACACTACCCTAGCCTTTACATCCGTAGCCCACACATGCCGAAATGTCCAATTTGGCTGACTAATCCGTAACCTCCATGCAAATGGAGCCTCAATATTCTTCATTTGCATTTACCTCCACATCGGACGAGGATTCTATTACGGTTCTTACCTCTTTAAAGAAACTTGAAACACAGGGATTATTCTCTTACTAACCCTCATAGCAACAGCCTTCGTAGGATACGTCCTACCATGAGGCCAAATATCATTCTGAGGCGCTACAGTCATCACTAACTTATTTTCAGCAATCCCCTACATC…
Xiphorhynchus_fuscus_EF190580 GGATCCCTCCTAGGCATCTGCCTCATGGCACAAATCATCACAGGTCTCCTAATAGCAATACACTATACAGCAGACACTACCCTAGCCTTCACATCCGTAGCCCATACATGCCGAAACGTCCAATTCGGTTGACTGATCCGTAACCTCCACGCAAACGGAGCCTCAATATTCTTCATCTGTATCTACCTCCACATCGGACGAGGCTTCTACTACGGTTCTTACCTCTTCAAAGAAACTTGAAATACAGGAATTATCCTCCTATTAACACTCATAGCAACAGCTTTCGTCGGCTACGTCCTACCATGAGGCCAAATATCATTTTGAGGCGCTACAGTCATCACCAATCTATTCTCAGCAATTCCTTACATT…
atlantic_35581BahiaBRA ????????????????????????????????AATCATTACAGGCCTCCTAATGGCCATACACTACACAGCAGACACTACCCTAGCCTTCACATCCGTATCCCACACATGCCGAAACGTCCAATTTGGTTGACTAATCCGCAATCTACATGCAAACGGAGCCTCAATATTCTTCATCTGCATCTACCTACACATCGGACGAGGATTCTACTACGGCTCCTACCTATTCAAAGAAACCTGAAACACAGGAGTTATCCTCCTACTAACCCTAATAGCAACAGCTTTCGTAGGCTACGTTCTTCCATGAGGACAAATATCATTTTGAGGCGCCACAGTCATCACCAACCTATTTTCAGCAATCCCATACATCGGACAAA…
atlantic_AY089806LSUMZ35573 ??????????????????TGCCTCATCACACAAATCATTACAGGCCTCCTAATGGCCATACACTACACAGCAGACACTACCCTAGCCTTCACATCCGTATCCCACACATGCCGAAACGTCCAATTTGGTTGACTAATCCGCAATCTACATGCAAACGGAGCCTCAATATTCTTCATCTGCATCTACCTACACATCGGACGAGGATTCTACTACGGCTCCTACCTATTCAAAGAAACCTGAAACACAGGAGTTATCCTCCTACTAACCCTAATAGCAACAGCTTTCGTAGGCTACGTTCTTCCATGAGGACAAATATCATTTTGAGGCGCCACAGTCATCACCAACCTATTTTCAGCAATCCCATACATCGG…
belem_16957ParaBRA ??????????????????TGCCTCATCACACAAATCATTACAGGCCTCCTAATGGCCATACACTACACAGCAGACACTACCCTAGCCTTCACATCCGTATCCCACACATGCCGAAACGTCCAATTTGGCTGACTAATCCGCAATCTACATGCAAACGGAGCCTCAATATTCTTCATCTGCATCTACCTACATATCGGACGAGGATTCTACTACGGCTCCTACCTATTCAAAGAAACCTGAAACACAGGAGTTATCCTCCTACTAACCCTAATAGCAACAGCTTTCGTAGGCTACGTCCTTCCATGAGGACAAATATCATTTTGAGGCGCCACAGTCATCACCAACCTATTTTCAGCAATCCCATACATTGGACAAACAAT…
belem_FRC005ParaBRA ??????????????????????????????CAAATCATTACAGGCCTCCTAATGGCCATACACTACACAGCAGACACTACCCTAGCCTTCACATCCGTATCCCACACATGCCGAAACGTCCAATTTGGCTGACTAATCCGCAATCTACATGCAAACGGAGCCTCAATATTCTTCATCTGCATCTACCTACATATCGGACGAGGATTCTACTACGGCTCCTACCTATTCAAAGAAACCTGAAACACAGGAGTTATCCTCCTACTAACCCTAATAGCAACAGCTTTCGTAGGCTACGTCCTTCCATGAGGACAAATATCATTTTGAGGCGCCACAGTCATCACCAACCTATTTTCAGCAATCCCATACATTGGACAAACAA…
belem_FRC083ParaBRA ?????????????????????????????ACAAATCATTACAGGCCTCCTAATGGCCATACACTACACAGCAGACACTACCCTAGCCTTCACATCCGTATCCCACACATGCCGAAACGTCCAATTTGGCTGACTAATCCGCAATCTACATGCAAACGGAGCCTCAATATTCTTCATCTGCATCTACCTACATATCGGACGAGGATTCTACTACGGCTCCTACCTATTCAAAGAAACCTGAAACACAGGAGTTATCCTCCTACTAACCCTAATAGCAACAGCTTTCGTAGGCTACGTCCTTCCATGAGGACAAATATCATTTTGAGGCGCCACAGTCATCACCAACCTATTTTCAGCAATCCCATACATTGGACAAACAA…
belem_MARJ149ParaBRA ?????????????????????????TCACACAAATCATTACAGGCCTCCTAATGGCCATACACTACACAGCAGACACTACCCTAGCCTTCACATCCGTATCCCACACATGCCGAAACGTCCAATTTGGCTGACTAATCCGAAATCTACATGCAAACGGAGCCTCAATATTCTTCATCTGCATCTACCTACATATCGGACGAGGATTCTACTACGGCTCCTACCTATTCAAAGAAACCTGAAACACAGGAGTTATCCTCCTACTAACCCTAATAGCAACAGCTTTCGTAGGCTACGTCCTTCCATGAGGACAAATATCATTTTGAGGCGCCACAGTCATCACCAACCTATTTTCAGCAGTCCCATACATTGGACAAACA…
central_12205HerediaCR ????????????????TCTGCCTCATTACACAAATCATCACAGGCCTTCTAATAGCTATACACTACACAGCGGACACTACCCTAGCCTTCACATCCGTATCTCACACATGCCGAAACGTCCAATTTGGCTGACTAATCCGCAATCTACATGCAAACGGAGCCTCAATATTTTTCATCTGTATCTACCTACACATCGGACGAGGATTCTACTACGGCTCATACCTATTTAAAGAGACCTGAAACACAGGAGTTATACTCCTACTAACCCTAATAGCGACAGCTTTCGTAGGCTACGTCCTGCCATGAGGTCAAATATCATTCTGAGGCGCCACAGTCATCACCAACCTATTTTCAGCAATCCCATACATCGGACAAA…
central_16111PuntarenasCR ??????????????????TGCCTCATTACACAAATCATTACAGGCCTTCTAATAGCTATACACTACACAGCGGACACTACCCTAGCCTTTACATCCGTATCTCACACATGCCGAAACGTCCAATTTGGCTGACTAATCCGCAATCTACATGCAAACGGAGCCTCAATATTTTTCATCTGTATCTACCTACACATCGGACGAGGATTCTACTACGGCTCATACCTATTTAAAGAGACCTGAAACACAGGAGTTATACTCCTACTAACCCTAATAGCAACAGCTTTCGTAGGCTACGTCCTACCATGAGGTCAAATATCATTCTGAGGCGCCACAGTAATCACCAACCTATTTTCAGCAATCCCATACATCGGTC…
central_16291LimonCR ????????????????TCTGCCTCATTACACAAATCATCACAGGCCTTCTAATAGCTATACACTACACAGCGGACACTACCCTAGCCTTCACATCCGTATCTCACACATGCCGAAACGTCCAATTTGGCTGACTAATCCGCAATCTACATGCAAACGGAGCCTCAATATTTTTCATCTGTATCTACCTACACATCGGACGAGGATTCTACTACGGCTCATACCTATTTAAAGAGACCTGAAACACAGGACTTATACTCCTACTAACCCTAATAGCAACAGCTTTCGTAGGCTACGTCCTGCCATGAGGTCAAATATCATTCTGAGGCGCCACAGTCATCACCAACCTATTTTCAGCAATCCCATACATCGGACAAACA…
central_16300LimonCR ????????????????TCTGCCTCATTACACAAATCATCACAGGCCTTCTAATAGCTATACACTACACAGCGGACACTACCCTAGCCTTCACATCCGTATCTCACACATGCCGAAACGTCCAATTTGGCTGACTAATCCGCAATCTACATGCAAACGGAGCCTCAATATTTTTCATCTGTATCTACCTACACATCGGACGAGGATTCTACTACGGCTCATACCTATTTAAAGAGACCTGAAACACAGGAGTTATACTCCTACTAACCCTAATAGCAACAGCTTTCGTAGGCTACGTCCTGCCATGAGGTCAAATATCATTCTGAGGCGCCACAGTCATCACCAACCTATTTTCAGCAATCCCATACATCGGACAAACA…
central_29583GatunPAN ????????????????TCTGCCTCATTACACAAATCATTACAGGCCTTCTAATAGCTATACACTACACAGCGGACACTACCCTAGCCTTCACATCCGTATCTCACACATGCCGAAACGTCCAATTTGGCTGACTAATCCGCAATCTACATGCAAACGGAGCCTCAATATTTTTCATCTGTATCTACCTACACATCGGACGAGGATTCTACTACGGCTCATACCTATTTAAAGAGACCTGAAACACAGGAGTTATACTCCTACTAACCCTAATAGCAACAGCTTTCGTAGGTTACGTCCTGCCATGAGGCCAAATATCATTCTGAGGCGCCACAGTCATCACCAACCTATTTTCAGCAATCCCATACATCGGACAAAC…
central_60639AtlantidaHON ????????????????TCTGCCTCATTACACAAATCATCACAGGCCTTCTAATAGCTATACACTACACAGCGGACACTACCCTAGCCTTCACATCCGTATCTCACACATGCCGAAACGTCCAATTTGGCTGACTAATCCGCAATCTACATGCAAACGGAGCCTCAATATTTTTCATCTGTATCTACCTACACATCGGACGAGGATTCTACTACGGCTCATACCTATTTAAAGAGACCTGAAACACAGGAGTTATACTCCTACTAACCCTAATAGCAACAGCTTTCGTAGGCTACGTCCTGCCATGAGGTCAAATATCATTCTGAGGCGCCACAGTCATCACCAACCTATTTTCAGCAATCCCATACATCGGAC…
central_60652AtlantidaHON ????????????????TCTGCCTCATTACACAAATCATCACAGGCCTTCTAATAGCTATACACTACACAGCGGACACTACCCTAGCCTTCACATCCGTATCTCACACATGCCGAAACGTCCAATTTGGCTGACTAATCCGCAATCTACATGCAAACGGAGCCTCAATATTTTTCATCTGTATCTACCTACACATCGGACGAGGATTCTACTACGGCTCATACCTATTTAAAGAGACCTGAAACACAGGAGTTATACTCCTACTAACCCTAATAGCAACAGCTTTCGTAGGCTACGTCCTGCCATGAGGTCAAATATCATTCTGAGGCGCCACAGTCATCACCAACCTATTTTCAGCAATCCCATACATCGGAC…
central_71915HerediaCR ????????????????????CCTCATTACACAAATCATCACAGGCCTTCTAATAGCTATACACTACACAGCGGACACTACCCTAGCCTTCACATCCGTATCTCACACATGCCGAAACGTCCAATTTGGCTGACTAATCCGCAATCTACATGCAAACGGAGCCTCAATATTTTTCATCTGTATCTACCTACACATCGGACGAGGATTCTACTACGGCTCATACCTATTTAAAGAGACCTGAAACACAGGAGTTATACTCCTACTAACCCTAATAGCAACAGCTTTCGTAGGCTACGTCCTGCCATGAGGTCAAATATCATTCTGAGGCGCCACAGTCATCACCAACCTATTTTCAGCAATCCCATACATCGGACAAA…
central_72001HerediaCR ??????????????????????????TACACAAATCATCACAGGCCTTCTAATAGCTATACACTACACAGCGGACACTACCCTAGCCTTCACATCCGTATCTCACACATGCCGAAACGTCCAATTTGGCTGACTAATCCGCAATCTACATGCAAACGGAGCCTCAATATTTTTCATCTGTATCTACCTACACATCGGACGAGGATTCTACTACGGCTCATACCTATTTAAAGAGACCTGAAACACAGGAGTTATACTCCTACTAACCCTAATAGCAACAGCTTTCGTAGGCTACGTCCTGCCATGAGGTCAAATATCATTCTGAGGCGCCACAGTCATCACCAACCTATTTTCAGCAATCCCATACATCGGACAAA…
central_72136SanJoseCR ????????????????????????ATTACACAAATCATTACAGGCCTTCTAATAGCTATACACTACACAGCGGACACTACCCTAGCCTTTACATCCGTATCTCACACATGCCGAAACGTCCAATTTGGCTGACTAATCCGCAATCTACATGCAAACGGAGCCTCAATATTTTTCATCTGTATCTACCTACACATCGGACGAGGATTCTACTACGGCTCATACCTATTTAAAGAGACCTGAAACACAGGAGTTATACTCCTACTAACCCTAATAGCAACAGCTTTCGTAGGCTACGTCCTACCATGAGGTCAAATATCATTCTGAGGCGCCACAGTAATCACCAACCTATTTTCAGCAATCCCATACATCGGTCAAA…
central_MBMBTS07463BocasDelToroPAN ?????????????????????????TTACACAAATCATCACAGGCCTTCTAATAGCTATACACTACACAGCGGACACTACCCTAGCCTTCACATCCGTATCTCACACATGCCGAAACGTCCAATTTGGCTGACTAATCCGCAATCTACATGCAAACGGAGCCTCAATATTTTTCATCTGTATCTACCTACACATCGGACGAGGATTCTACTACGGCTCATACCTATTTAAAGAGACCTGAAACACAGGAGTTATACTCCTACTAACCCTAATAGCAACAGCTTTCGTAGGCTACGTCCTGCCATGAGGTCAAATATCATTCTGAGGCGCCACAGTCATCACCAACCTATTTTCAGCAATCCCAT…
central_MBMBTS0804BocasDelToroPAN ????????????????????????????????????????????????????????????????????????????????????????????????????????????????????????????????????????????????????????????????????????????????????????????????????????????????????????????????????????????????????????????????????????????????????????????????GGCTACGTCCTGCCATGAGGTCAAATATCATTCTGAGGCGCCACAGTCATCACCAACCTATTTTCAGCAATCCCATA…
central_MBMDAB1027LaLuzNIC ?????????????????????????TTACACAAATCATCACAGGCCTTCTAATAGCTATACACTACACAGCGGACACTACCCTAGCCTTCACATCCGTATCTCACACATGCCGAAACGTCCAATTTGGCTGACTAATCCGCAATCTACATGCAAACGGAGCCTCAATATTTTTCATCTGTATCTACCTACACATCGGACGAGGATTCTACTACGGCTCATACCTATTTAAAGAGACCTGAAACACAGGAGTTATACTCCTACTAACCCTAATAGCAACAGCTTTCGTAGGCTACGTCCTGCCATGAGGTCAAATATCATTCTGAGGCGCCACAGTCATCACCAACCTATTTTCAGCAATCCCATACATCGGA…
central_MBMDAB1175LaLuzNIC ???????????????????????????????????????????????????????????????????????????????????????????????????????????????????????????????????????????????????????????????????????????????????????????????????????????????????????????????????????????????????????????????????TACTAACCCTAATAGCAACAGCTTTCGTAGGCTACGTCCTGCCATGAGGTCAAATATCATTCTGAGGCGCCACAGTCATCACCAACCTATTTTCAGCAATCCCATACATCGGA…
central_MBMGMS162AtlantidaHON ?????????????????????????TTACACAAATCATCACAGGCCTTCTAATAGCTATACACTACACAGCGGACACTACCCTAGCCTTCACATCCGTATCTCACACATGCCGAAACGTCCAATTTGGCTGACTAATCCGCAATCTACATGCAAACGGAGCCTCAATATTTTTCATCTGTATCTACCTACACATCGGACGAGGATTCTACTACGGCTCATACCTATTTAAAGAGACCTGAAACACAGGAGTTATACTCCTACTAACCCTAATAGCAACAGCTTTCGTAGGCTACGTCCTGCCATGAGGTCAAATATCATTCTGAGGCGCCACAGTCATCACCAACCTATTTTCAGCAATCCCATACATC…
central_MBMJK07635BocasDelToroPAN ?????????????????????????TTACACAAATCATCACAGGCCTTCTAATAGCTATACACTACACAGCGGACACTACCCTAGCCTTCACATCCGTATCTCACACATGCCGAAACGTCCAATTTGGCTGACTAATCCGCAATCTACATGCAAACGGAGCCTCAATATTTTTCATCTGTATCTACCTACACATCGGACGAGGATTCTACTACGGCTCATACCTATTTAAAGAGACCTGAAACACAGGAGTTATACTCCTACTAACCCTAATAGCAACAGCTTTCGTAGGCTACGTCCTGCCATGAGGTCAAATATCATTCTGAGGCGCCACAGTCATCACCAACCTATTTTCAGCAATCCCATA…
central_MBMJMD749BocasDelToroPAN ?????????????????????????TTACACAAATCATCACAGGCCTTCTAATAGCTATACACTACACAGCGGACACTACCCTAGCCTTCACATCCGTATCTCACACATGCCGAAACGTCCAATTTGGCTGACTAATCCGCAATCTACATGCAAACGGAGCCTCAATATTTTTCATCTGTATCTACCTACACATCGGACGAGGATTCTACTACGGCTCATACCTATTTAAAGAGACCTGAAACACAGGAGTTATACTCCTACTAACCCTAATAGCAACAGCTTTCGTAGGCTACGTCCTGCCATGAGGTCAAATATCATTCTGAGGCGCCACAGTCATCACCAACCTATTTTCAGCAATCCCATAC…
central_USNMB1255BocasDelToroPAN GGATCCCTCCTAGGCATCTGCCTCGTTACACAAATCATCACAGGCCTTCTAATAGCTATACACTACACAGCGGACACTACCCTAGCCTTCACATCCGTATCTCACACATGCCGAAACGTCCAATTTGGCTGACTAATCCGCAATCTACATGCAAACGGAGCCTCAATATTTTTCATCTGTATCTACCTACACATCGGACGAGGATTCTACTACGGCTCATACCTATTTAAAGAGACCTGAAACACAGGAGTTATACTCCTACTAACCCTAATAGCAACAGCTTTCGTAGGCTACGTCCTGCCATGAGGTCAAATATCATTCTGAGGCGCCACAGTCATCACCAACCTATTTTCAGCAATCCCATAC…
central_USNMB1291BocasDelToroPAN GGATCCCTCCTAGGCATCTGCCTCGTTACACAAATCATCACAGGCCTTCTAATAGCTATACACTACACAGCGGACACTACCCTAGCCTTCACATCCGTATCTCACACATGCCGAAACGTCCAATTTGGCTGACTAATCCGCAATCTACATGCAAACGGAGCCTCAATATTTTTCATCTGTATCTACCTACACATCGGACGAGGATTCTACTACGGCTCATACCTATTTAAAGAGACCTGAAACACAGGAGTTATACTCCTACTAACCCTAATAGCAACAGCTTTCGTAGGCTACGTCCTGCCATGAGGTCAAATATCATTCTGAGGCGCCACAGTCATCACCAACCTATTTTCAGCAATCCCATAC…
central_USNMB1301BocasDelToroPAN GGATCCCTCCTAGGCATCTGCCTCATTACACAAATCATCACAGGCCTTCTAATAGCTATACACTACACAGCGGACACTACCCTAGCCTTCACATCCGTATCTCACACATGCCGAAACGTCCAATTTGGCTGACTAATCCGCAATCTACATGCAAACGGAGCCTCAATATTTTTCATCTGTATCTACCTACACATCGGACGAGGATTCTACTACGGCTCATACCTATTTAAAGAGACCTGAAACACAGGAGTTATACTCCTACTAACCCTAATAGCAACAGCTTTCGTAGGCTACGTCCTGCCATGAGGTCAAATATCATTCTGAGGCGCCACAGTCATCACCAACCTATTTTCAGCAATCCCATAC…
central_USNMB1312BocasDelToroPAN GGATCCCTCCTAGGCATCTGCCTCGTTACACAAATCATCACAGGCCTTCTAATAGCTATACACTACACAGCGGACACTACCCTAGCCTTCACATCCGTATCTCACACATGCCGAAACGTCCAATTTGGCTGACTAATCCGCAATCTACATGCAAACGGAGCCTCAATATTTTTCATCTGTATCTACCTACACATCGGACGAGGATTCTACTACGGCTCATACCTATTTAAAGAGACCTGAAACACAGGAGTTATACTCCTACTAACCCTAATAGCAACAGCTTTCGTAGGCTACGTCCTGCCATGAGGTCAAATATCATTCTGAGGCGCCACAGTCATCACCAACCTATTTTCAGCAATCCCATAC…
central_USNMB1457ChiriquiPAN ??ATCCCTCCTAGGCATCTGCCTCATTACACAAATCATCACAGGCCTTCTAATAGCTATACACTACACAGCGGACACTACCCTAGCCTTCACATCCGTATCTCACACATGCCGAAACGTCCAATTTGGCTGACTAATCCGCAATCTACATGCAAACGGAGCCTCAATATTTTTCATCTGTATCTACCTACACATCGGACGAGGATTCTACTACGGCTCATACCTATTTAAAGAGACCTGAAACACAGGAGTTATACTCCTACTAACCCTAATAGCAACAGCTTTCGTAGGCTACGTCCTGCCATGAGGTCAAATATCATTCTGAGGCGCCACAGTCATCACCAACCTATTTTCAGCAATCCCATACATCG…
central_USNMB1512ChiriquiPAN ??ATCCCTCCTAGGCATCTGCCTCATTACACAAATCATCACAGGCCTTCTAATAGCTATACACTACACAGCGGACACTACCCTAGCCTTCACATCCGTATCTCACACATGCCGAAACGTCCAATTTGGCTGACTAATCCGCAATCTACATGCAAACGGAGCCTCAATATTTTTCATCTGTATCTACCTACACATCGGACGAGGATTCTACTACGGCTCATACCTATTTAAAGAGACCTGAAACACAGGAGTTATACTCCTACTAACCCTAATAGCAACAGCTTTCGTAGGCTACGTCCTGCCATGAGGTCAAATATCATTCTGAGGCGCCACAGTCATCACCAACCTATTTTCAGCAATCCCATACATCG…
central_USNMB1962BocasDelToroPAN ?????????????????????????TTACACAAATCATCACAGGCCTTCTAATAGCTATACACTACACAGCGGACACTACCCTAGCCTTCACATCCGTATCTCACACATGCCGAAACGTCCAATTTGGCTGACTAATCCGCAATCTACATGCAAACGGAGCCTCAATATTTTTCATCTGTATCTACCTACACATCGGACGAGGATTCTACTACGGCTCATACCTATTTAAAGAGACCTGAAACACAGGAGTTATACTCCTACTAACCCTAATAGCAACAGCTTTCGTAGGCTACGTCCTGCCATGAGGTCAAATATCATTCTGAGGCGCCACAGTCATCACCAACCTATTTTCAGCAATCCCATAC…
central_USNMB2306BocasDelToroPAN ?????????????????????????????????????????????????????????????????????????????????????????????????????????????????????????????????TGACTAATCCGCAATCTACATGCAAACGGAGCCTCAATATTTTTCATCTGTATCTACCTACACATCGGACGAGGATTCTACTACGGCTCATACCTATTTAAAGAGACCTGAAACACAGGAGTTATACTCCTACTAACCCTAATAGCAACAGCTTTCGTAGGCTACGTCCTGCCATGAGGTCAAATATCATTCTGAGGCGCCACAGTCATCACCAACCTATTTTCAGCAATCCCATAC…
central_USNMB5410ChiriquiPAN GGATCCCTCCTAGGCATCTGCCTCGTTACACAAATCATCACAGGCCTTCTAATAGCTATACACTACACAGCGGACACTACCCTAGCCTTCACATCCGTATCTCACACATGCCGAAACGTCCAATTTGGCTGACTAATCCGCAATCTACATGCAAACGGAGCCTCAATATTTTTCATCTGTATCTACCTACACATCGGACGAGGATTCTACTACGGCTCATACCTATTTAAAGAGACCTGAAACACAGGAGTTATACTCCTACTAACCCTAATAGCAACAGCTTTCGTAGGCTACGTCCTGCCATGAGGTCAAATATCATTCTGAGGCGCCACAGTCATCACCAACCTATTTTCAGCAATCCCATACATCG…
central_USNMB5437ChiriquiPAN GGATCCCTCCTAGGCATCTGCCTCGTTACACAAATCATCACAGGCCTTCTAATAGCTATACACTACACAGCGGACACTACCCTAGCCTTCACATCCGTATCTCACACATGCCGAAACGTCCAATTTGGCTGACTAATCCGCAATCTACATGCAAACGGAGCCTCAATATTTTTCATCTGTATCTACCTACACATCGGACGAGGATTCTACTACGGCTCATACCTATTTAAAGAGACCTGAAACACAGGAGTTATACTCCTACTAACCCTAATAGCAACAGCTTTCGTAGGCTACGTCCTGCCATGAGGTCAAATATCATTCTGAGGCGCCACAGTCATCACCAACCTATTTTCAGCAATCCCATACATCG…
choco_11878EsmeraldasECU ?????????????????????????????ACAAATCATTACAGGCCTTCTAATAGCTATACACTACACAGCGGACACTACCCTAGCCTTCACATCCGTATCTCACACATGCCGAAACGTCCAATTTGGCTGACTAATCCGCAATCTACATGCAAACGGAGCCTCAATATTTTTCATCTGTATCTACCTACACATCGGACGAGGATTCTACTACGGCTCATACCTATTTAAAGAGACCTGAAACACAGGAGTTATACTCCTACTAACCCTAATAGCAACAGCCTTCGTAGGCTACGTCCTGCCATGAGGTCAAATATCATTCTGAGGCGCCACAGTCATCACCAACCTATTTTCAGCAATCCCATACATCGGACA…
choco_11976EsmeraldasECU ??????CTCCTAGGCATCTGCCTCATTACACAAATCATTACAGGCCTTCTAATAGCTATACACTACACAGCGGACACTACCCTAGCCTTCACATCCGTATCTCACACATGCCGAAACGTCCAATTTGGCTGACTAATCCGCAATCTACATGCAAACGGAGCCTCAATATTTTTCATCTGTATCTACCTACACATCGGACGAGGATTCTACTACGGCTCATACCTATTTAAAGAGACCTGAAACACAGGAGTTATACTCCTACTAACCCTAATAGCAACAGCCTTCGTAGGCTACGTCCTGCCATGAGGTCAAATATCATTCTGAGGCGCCACAGTCATCACCAACCTATTTTCAGCAATCCCATACATCGGACA…
choco_46537DarienPAN ????????????????TCTGCCTCATTACACAAATCATTACAGGCCTTCTAATAGCTATACACTACACAGCGGACACTACCCTAGCCTTCACATCCGTATCTCACACATGCCGAAACGTCCAATTTGGCTGACTAATCCGCAATCTACATGCAAACGGAGCCTCAATATTTTTCATCTGTATCTACCTACACATCGGACGAGGATTCTACTACGGCTCATACCTATTTAAAGAGACCTGAAACACAGGAGTTATACTCCTACTAACCCTAATAGCAACAGCTTTCGTAGGCTACGTCCTGCCATGAGGTCAAATATCATTCTGAGGCGCCACAGTCATCACCAACCTATTTTCAGCAATCCCATACATCGGACAAACA…
choco_FJ899307LSUMZ11916EsmeraldasEC ??????????????????????????????????????????????????????????????????????????????????????????????????????????????CCGAAACGTCCAATTTGGCTGACTAATCCGCAATCTACATGCAAACGGAGCCTCAATATTTTTCATCTGTATCTACCTACACATCGGACGAGGATTCTACTACGGCTCATACCTATTTAAAGAGACCTGAAACACAGGAGTTATACTCCTACTAACCCTAATAGCAACAGCCTTCGTAGGCTACGTCCTGCCATGAGGTCAAATATCATTCTGAGGCGCCACAGTCATCACCAACCTATTTTCAGCAATCCC…
choco_Glyp_spir_ANDESBT1552 GGATCCCTCCTAGGCATCTGCCTCATTACACAAATCATTACAGGCCTTCTAATAGCTATACACTACACAGCGGACACTACCCTAGCCTTCACATCCGTATCTCACACATGCCGAAACGTCCAATTTGGCTGACTAATCCGCAATCTACATGCAAACGGAGCCTCAATATTTTTCATCTGTATCTACCTACACATCGGACGAGGATTCTACTACGGCTCATACCTATTTAAAGAGACCTGAAACACAGGAGTTATACTCCTACTAACCCTAATAGCAACAGCCTTCGTAGGCTACGTCCTGCCATGAGGTCAAATATCATTCTGAGGCGCCACAGTCATCACCAACCTATTTTCAGCAATCCCATACATCGG…
choco_MBMJMD088PanamaPAN ??????????????????????????????????????????????????????????????????????????????????????????????????????????????????????????????????????????????????????????????????????TATTTTTCATCTGTATCTACCTACACATCGGACGAGGATTCTACTACGGCTCATACCTATTTAAAGAGACCTGAAACACAGGAGTTATACTCCTACTAACCCTAATAGCAACAGCTTTCGTAGGCTACGTCCTGCCATGAGGCCAAATATCATTCTGAGGCGCCACAGTCATCACCAACCTATTTTCAGCAATCCCATACATCGGACA…
foothills_Glyp_spir_ANDESBT1226 GGATCCCTCCTAGGCATCTGCCTCATAACACAAATTATCACAGGCCTTCTAATGGCTATACACTATACAGCGGACACTACCCTAGCCTTCACATCCGTATCTCACACATGCCGAAACGTCCAATTTGGTTGACTAATCCGCAATCTACATGCAAACGGAGCCTCAATATTCTTCATCTGCATCTACCTACACATCGGACGAGGATTCTACTACGGCTCCTACCTATTCAAAGAAACCTGAAACACAGGAGTTATCCTCCTACTAACCCTAATAGCAACAGCTTTCGTAGGCTACGTCTTACCATGAGGTCAAATATCATTCTGAGGCGCCACAGTCATCACCAACCTATTTTCAGCAATCCCATACA…
foothills_Glyp_spir_ANDESBT797 GGATCCCTCCTAGGCATCTGCCTCATAACACAAATTATCACAGGCCTTCTAATGGCTATACACTATACAGCGGACACTACCCTAGCCTTCACATCCGTATCTCACACATGCCGAAACGTCCAATTTGGTTGACTAATCCGCAATCTACATGCAAACGGAGCCTCAATATTCTTCATCTGCATCTACCTACACATCGGACGAGGATTCTACTACGGCTCCTACCTATTCAAAGAAACCTGAAACACAGGAGTTATCCTCCTACTAACCCTAATAGCAACAGCTTTCGTAGGCTACGTCTTACCATGAGGTCAAATATCATTCTGAGGCGCCACAGTCATCACCAACCTATTTTCAGCAATCCCATACAT…
guiana_20204AmazonasBRA ???????????????????????????????AAATCATTACAGGCCTTCTAATAGCCATACACTATACAGCAGACACTACCCTAGCCTTCACATCCGTATCTCACACATGCCGAAACGTCCAATTTGGTTGACTAATTCGCAATCTACACGCAAATGGAGCCTCAATATTTTTCATCTGCATCTACCTTCACATCGGACGAGGATTCTACTATGGCTCCTACCTATTCAAAGAAACCTGAAACACAGGAGTTATCCTCCTACTAACCCTGATAGCAACAGCTTTCGTAGGCTACGTCCTACCATGAGGCCAAATATCATTTTGAGGCGCCACAGTCATCACCAACCTATTCTCAGCAATCCCATATATTGGACAA…
guiana_20207AmazonasBRA ??????????????????????????????CAAATCATTACAGGCCTTCTAATGGCCATACACTATACAGCAGACACTACCCTAGCCTTCACATCCGTATCTCACACATGCCGAAACGTCCAATTTGGTTGACTAATTCGCAATCTACACGCAAACGGAGCCTCAATATTTTTCATCTGCATCTACCTTCACATCGGACGAGGATTCTACTATGGCTCCTACCTATTCAAAGAAACCTGAAACACAGGAGTTATCCTCCTACTAACCCTGATAGCAACAGCTTTCGTAGGCTACGTCCTACCATGAGGCCAAATATCATTTTGAGGCGCCACAGTCATCACCAACCTATTCTCAGCAATCCCATATATTGGACAA…
guiana_20208AmazonasBRA ?????????????????????????????????ATCATTACAGGCCTTCTAATGGCCATACACTATACAGCAGACACTACCCTAGCCTTCACATCCGTATCTCACACATGCCGAAACGTCCAATTTGGTTGACTAATTCGCAATCTACACGCAAACGGAGCCTCAATATTTTTCATCTGCATCTACCTTCACATCGGACGAGGATTCTACTATGGCTCCTACCTATTCAAAGAAACCTGAAACACAGGAGTTATCCTCCTACTAACCCTGATAGCAACAGCTTTCGTAGGCTACGTCCTACCATGAGGCCAAATATCATTTTGAGGCGCCACAGTCATCACCAACCTATTCTCAGCAATCCCATATATTGGACAA…
guiana_20345AmazonasBRA ??????????????????????????????????TCATTACAGGCCTTCTAATGGCCATACACTATACAGCAGACACTACCCTAGCCTTCACATCCGTATCTCACACATGCCGAAACGTCCAATTTGGTTGACTAATTCGCAATCTACACGCAAACGGAGCCTCAATATTTTTCATCTGCATCTACCTTCACATCGGACGAGGATTCTACTATGGCTCCTACCTATTCAAAGAAACCTGAAACACAGGAGTTATCCTCCTACTAACCCTGATAGCAACAGCTTTCGTAGGCTACGTCCTACCATGAGGCCAAATATCATTTTGAGGCGCCACAGTCATCACCAACCTATTCTCAGCAATCCCATATATTGGACAA…
guiana_20346AmazonasBRA ??????????????????????????????CAAATCATTACAGGCCTTCTAATAGCCATACACTATACAGCAGACACTACCCTAGCCTTCACATCCGTATCTCACACATGCCGAAACGTCCAATTTGGTTGACTAATTCGCAATCTACACGCAAACGGAGCCTCAATATTTTTCATCTGCATCTACCTTCACATCGGACGAGGATTCTACTATGGCTCCTACCTATTCAAAGAAACCTGAAACACAGGAGTTATCCTCCTACTAACCCTGATAGCAACAGCTTTCGTAGGCTACGTCCTACCATGAGGCCAAATATCATTTTGAGGCGCCACAGTCATCACCAACCTATTCTCAGCAATCCCATATATTGGACAA…
guiana_20405AmazonasBRA ??????????????????????????????CAAATCATTACAGGCCTTCTAATAGCCATACACTATACAGCAGACACTACCCTAGCCTTCACATCCGTATCTCACACATGCCGAAACGTCCAATTTGGTTGACTAATTCGCAATCTACACGCAAACGGAGCCTCAATATTTTTCATCTGCATCTACCTTCACATCGGACGAGGATTCTACTATGGCTCCTACCTATTCAAAGAAACCTGAAACACAGGAGTTATCCTCCTACTAACCCTGATAGCAACAGCTTTCGTAGGCTACGTCCTACCATGAGGCCAAATATCATTTTGAGGCGCCACAGTCATCACCAACCTATTCTCAGCAATCCCATATATTGGACAA…
guiana_35644ParaBRA ????????????????????????????CACAAATCATTACAGGCCTTCTAATGGCCATACACTATACAGCAGACACTACCCTAGCCTTCACATCCGTATCTCACACATGCCGAAACGTCCAATTTGGTTGACTAATTCGCAATCTACATGCAAACGGAGCCTCAATATTTTTTATCTGCATCTACCTACACATCGGACGAGGATTCTACTATGGCTCTTACCTATTCAAAGAAACCTGAAACACAGGAGTTATCCTCCTACTAACCCTAATAGCAACAGCTTTCGTAGGCTACGTCCTACCATGAGGCCAAATATCATTTTGAGGCGCCACAGTCATCACCAACCTATTCTCAGCAATCCCATATATTGGACAAACAA…
guiana_48309KopinangGUY ?????????????????????CTCATCACACAAATCATTACAGGCCTTCTAATGGCCATACACTATACAGCAGACACTACCCTAGCCTTCACATCCGTATCTCACACATGCCGAAACGTCCAATTTGGTTGACTAATTCGCAATCTACATGCAAACGGAGCCTCAATATTTTTTATCTGCATCTACCTACACATCGGACGAGGATTCTACTATGGCTCTTACCTATTCAAAGAAACCTGAAACACAGGAGTTATCCTCCTACTAACCCTAATAGCAACAGCTTTCGTAGGCTACGTCCTACCATGAGGCCAAATATCATTTTGAGGCGCCACAGTCATCACCAACCTATTCTCAGCAATCCCATATATTGGACAA…
guiana_48310KopinangGUY ????????????????????CCTCATCACACAAATCATTACAGGCCTTCTAATGGCCATACACTATACAGCAGACACTACCCTAGCCTTCACATCCGTATCTCACACATGCCGAAACGTCCAATTTGGTTGACTAATTCGCAATCTACATGCAAACGGAGCCTCAATATTTTTTATCTGCATCTACCTACACATCGGACGAGGATTCTACTATGGCTCTTACCTATTCAAAGAAACCTGAAACACAGGAGTTATCCTCCTACTAACCCTAATAGCAACAGCTTTCGTAGGCTACGTCCTACCATGAGGCCAAATATCATTTTGAGGCGCCACAGTCATCACCAACCTATTCTCAGCAATCCCATATATTGGACAA…
guiana_48331GUY ??????CTCCTAGGCATCTGCCTCATCACACAAATCATTACAGGCCTTCTAATGGCCATACACTATACAGCAGACACTACCCTAGCCTTCACATCCGTATCTCACACATGCCGAAACGTCCAATTTGGTTGACTAATTCGCAATCTACATGCAAACGGAGCCTCAATATTTTTTATCTGCATCTACCTACACATCGGACGAGGATTCTACTATGGCTCTTACCTATTCAAAGAAACCTGAAACACAGGAGTTATCCTCCTACTAACCCTAATAGCAACAGCTTTCGTAGGCTACGTCCTACCATGAGGCCAAATATCATTTTGAGGCGCCACAGTCATCACCAACCTATTCTCAGCAATCCCATATATTGGACAAACAATTGT…
guiana_48334KopinangGUY ?????????????????????CTCATCACACAAATCATTACAGGCCTTCTAATGGCCATACACTATACAGCAGACACTACCCTAGCCTTCACATCCGTATCTCACACATGCCGAAACGTCCAATTTGGTTGACTAATTCGCAATCTACATGCAAACGGAGCCTCAATATTTTTTATCTGCATCTACCTACACATCGGACGAGGATTCTACTATGGCTCTTACCTATTCAAAGAAACCTGAAACACAGGAGTTATCCTCCTACTAACCCTAATAGCAACAGCTTTCGTAGGCTACGTCCTACCATGAGGCCAAATATCATTTTGAGGCGCCACAGTCATCACCAACCTATTCTCAGCAATCCCATATATTGGACAA…
guiana_48342KopinangGUY ???????????????????GCCTCATCACACAAATCATTACAGGCCTTCTAATGGCCATACACTATACAGCAGACACTACCCTAGCCTTCACATCCGTATCTCACACATGCCGAAACGTCCAATTTGGTTGACTAATTCGCAATCTACATGCAAACGGAGCCTCAATATTTTTTATCTGCATCTACCTACACATCGGACGAGGATTCTACTATGGCTCTTACCTATTCAAAGAAACCTGAAACACAGGAGTTATCCTCCTACTAACCCTAATAGCAACAGCTTTCGTAGGCTACGTCCTACCATGAGGCCAAATATCATTTTGAGGCGCCACAGTCATCACCAACCTATTCTCAGCAATCCCATATATTGGACAA…
guiana_48352KopinangGUY ???????????????????????????????????CATTACAGGCCTTCTAATGGCCATACACTATACAGCAGACACTACCCTAGCCTTCACATCCGTATCTCACACATGCCGAAACGTCCAATTTGGTTGACTAATTCGCAATCTACATGCAAACGGAGCCTCAATATTTTTTATCTGCATCTACCTACACATCGGACGAGGATTCTACTATGGCTCTTACCTATTCAAAGAAACCTGAAACACAGGAGTTATCCTCCTACTAACCCTAATAGCAACAGCTTTCGTAGGCTACGTCCTACCATGAGGCCAAATATCATTTTGAGGCGCCACAGTCATCACCAACCTATTCTCAGCAATCCCATACATTGGACAA…
guiana_55181SipaliwiniSUR ?????????????????????CTCATCACACAAATCATTACAGGCCTTCTAATGGCCATACACTATACAGCAGACACTACCCTAGCCTTCACATCCGTATCTCACACATGCCGAAACGTCCAATTTGGTTGACTAATTCGCAATCTACATGCAAACGGAGCCTCAATATTTTTTATCTGCATCTACCTACACATCGGACGAGGATTCTACTATGGCTCTTACCTATTCAAAGAAACCTGAAACACAGGAGTTATCCTCCTACTAACCCTAATAGCAACAGCTTTCGTAGGCTACGTCCTACCATGAGGCCAAATATCATTTTGAGGCGCCACAGTCATCACCAACCTATTCTCAGCAATCCCATATATTGGAC…
guiana_55220SipaliwiniSUR ?????????????????????CTCATCACACAAATCATTACAGGCCTTCTAATGGCCATACACTATACAGCAGACACTACCCTAGCCTTCACATCCGTATCTCACACATGCCGAAACGTCCAATTTGGTTGACTAATTCGCAATCTACATGCAAACGGAGCCTCAATATTTTTTATCTGCATCTACCTACACATCGGACGAGGATTCTACTATGGCTCTTACCTATTCAAAGAAACCTGAAACACAGGAGTTATCCTCCTACTAACCCTAATAGCAACAGCTTTCGTAGGCTACGTCCTACCATGAGGCCAAATATCATTTTGAGGCGCCACAGTCATCACCAACCTATTCTCAGCAATCCCATATATTGGAC…
guiana_55221SipaliwiniSUR ??????????????????????????????CAAATCATTACAGGCCTTCTAATGGCCATACACTATACAGCAGACACTACCCTAGCCTTCACATCCGTATCTCACACATGCCGAAACGTCCAATTTGGTTGACTAATTCGCAATCTACATGCAAACGGAGCCTCAATATTTTTTATCTGCATCTACCTACACATCGGACGAGGATTCTACTATGGCTCTTACCTATTCAAAGAAACCTGAAACACAGGAGTTATCCTCCTACTAACCCTAATAGCAACAGCTTTCGTAGGCTACGTCCTACCATGAGGCCAAATATCATTTTGAGGCGCCACAGTCATCACCAACCTATTCTCAGCAATCCCATATATTGGAC…
guiana_55302SipaliwiniSUR ????????????????????CCTCATCACACAAATCATTACAGGCCTTCTAATGGCCATACACTATACAGCAGACACTACCCTAGCCTTCACATCCGTATCTCACACATGCCGAAACGTCCAATTTGGTTGACTAATTCGCAATCTACATGCAAACGGAGCCTCAATATTTTTTATCTGCATCTACCTACACATCGGACGAGGATTCTACTATGGCTCTTACCTATTCAAAGAAACCTGAAACACAGGAGTTATCCTCCTACTAACCCTAATAGCAACAGCTTTCGTAGGCTACGTCCTACCATGAGGCCAAATATCATTTTGAGGCGCCACAGTCATCACCAACCTATTCTCAGCAATCCCATATATTGGAC…
guiana_55307SipaliwiniSUR ??????????????????????????????CAAATCATTACAGGCCTTCTAATGGCCATACACTATACAGCAGACACTACCCTAGCCTTCACATCCGTATCTCACACATGCCGAAACGTCCAATTTGGTTGACTAATTCGCAATCTACATGCAAACGGAGCCTCAATATTTTTTATCTGCATCTACCTACACATCGGACGAGGATTCTACTATGGCTCTTACCTATTCAAAGAAACCTGAAACACAGGAGTTATCCTCCTACTAACCCTAATAGCAACAGCTTTCGTAGGCTACGTCCTACCATGAGGCCAAATATCATTTTGAGGCGCCACAGTCATCACCAACCTATTCTCAGCAATCCCATATATTGGAC…
guiana_55314SipaliwiniSUR ?????????????????????????????ACAAATCATTACAGGCCTTCTAATGGCCATACACTATACAGCAGACACTACCCTAGCCTTCACATCCGTATCTCACACATGCCGAAACGTCCAATTTGGTTGACTAATTCGCAATCTACATGCAAACGGAGCCTCAATATTTTTTATCTGCATCTACCTACACATCGGACGAGGATTCTACTATGGCTCTTACCTATTCAAAGAAACCTGAAACACAGGAGTTATCCTCCTACTAACCCTAATAGCAACAGCTTTCGTAGGCTACGTCCTACCATGAGGCCAAATATCATTTTGAGGCGCCACAGTCATCACCAACCTATTCTCAGCAATCCCATATATTGGAC…
guiana_55316SipaliwiniSUR ??????????????????????????????CAAATCATTACAGGCCTTCTAATGGCCATACACTATACAGCAGACACTACCCTAGCCTTCACATCCGTATCTCACACATGCCGAAACGTCCAATTTGGTTGACTAATTCGCAATCTACATGCAAACGGAGCCTCAATATTTTTTATCTGCATCTACCTACACATCGGACGAGGATTCTACTATGGCTCTTACCTATTCAAAGAAACCTGAAACACAGGAGTTATCCTCCTACTAACCCTAATAGCAACAGCTTTCGTAGGCTACGTCCTACCATGAGGCCAAATATCATTTTGAGGCGCCACAGTCATCACCAACCTATTCTCAGCAATCCCATATATTGGAC…
guiana_55333SpaliwiniSUR ?????????????????????CTCATCACACAAATCATTACAGGCCTTCTAATGGCCATACACTATACAGCAGACACTACCCTAGCCTTCACATCCGTATCTCACACATGCCGAAACGTCCAATTTGGTTGACTAATTCGCAATCTACATGCAAACGGAGCCTCAATATTTTTTATCTGCATCTACCTACACATCGGACGAGGATTCTACTATGGCTCTTACCTATTCAAAGAAACCTGAAACACAGGAGTTATCCTCCTACTAACCCTAATAGCAACAGCTTTCGTAGGCTACGTCCTACCATGAGGCCAAATATCATTTTGAGGCGCCACAGTCATCACCAACCTATTCTCAGCAATCCCATATATTGGACA…
guiana_65763SipaliwiniSUR ??????????????????????TCATCACACAAATCATTACAGGCCTTCTAATGGCCATACACTATACAGCAGACACTACCCTAGCCTTCACATCCGTATCTCACACATGCCGAAACGTCCAATTTGGTTGACTAATTCGCAATCTACATGCAAACGGAGCCTCAATATTTTTTATCTGCATCTACCTACACATCGGACGAGGATTCTACTATGGCTCTTACCTATTCAAAGAAACCTGAAACACAGGAGTTATCCTCCTACTAACCCTAATAGCAACAGCTTTCGTAGGCTACGTCCTACCATGAGGCCAAATATCATTTTGAGGCGCCACAGTCATCACCAACCTATTCTCAGCAATCCCATATATTGGAC…
guiana_65807SipaliwiniSUR ????????????????????CCTCATCACACAAATCATTACAGGCCTTCTAATGGCCATACACTATACAGCAGACACTACCCTAGCCTTCACATCCGTATCTCACACATGCCGAAACGTCCAATTTGGTTGACTAATTCGCAATCTACATGCAAACGGAGCCTCAATATTTTTTATCTGCATCTACCTACACATCGGACGAGGATTCTACTATGGCTCTTACCTATTCAAAGAAACCTGAAACACAGGAGTTATCCTCCTACTAACCCTAATAGCAACAGCTTTCGTAGGCTACGTCCTACCATGAGGCCAAATATCATTTTGAGGCGCCACAGTCATCACCAACCTATTCTCAGCAATCCCATATATTGGAC…
guiana_65836SipaliwiniSUR ??????????????????????TCATCACACAAATCATTACAGGCCTTCTAATGGCCATACACTATACAGCAGACACTACCCTAGCCTTCACATCCGTATCTCACACATGCCGAAACGTCCAATTTGGTTGACTAATTCGCAATCTACATGCAAACGGAGCCTCAATATTTTTTATCTGCATCTACCTACACATCGGACGAGGATTCTACTATGGCTCTTACCTATTCAAAGAAACCTGAAACACAGGAGTTATCCTCCTACTAACCCTAATAGCAACAGCTTTCGTAGGCTACGTCCTACCATGAGGCCAAATATCATTTTGAGGCGCCACAGTCATCACCAACCTATTCTCAGCAATCCCATATATTGGAC…
guiana_7507AmazonasVEN ????????????????TCTGCCTCATTACACAAATCATTACAGGCCTTCTAATAGCTATACACTACACAGCGGACACTACCCTAGCCTTCACATCCGTATCTCACACATGCCGAAACGTCCAATTTGGCTGACTAATCCGCAACCTACATGCGAACGGAGCCTCAATATTTTTCATCTGTATCTACCTACACATCGGACGAGGATTCTACTACGGCTCATACCTATTTAAAGAAACCTGAAACACAGGAGTTATACTCCTACTAACCCTAATAGCAACAGCTTTCGTAGGCTACGTCCTGCCATGAGGTCAAATATCATTCTGAGGCGCCACAGTCATCACCAACCTATTTTCAGCAATCCCATACATCGGACAAA…
guiana_7516AmazonasVEN ????????????????TCTGCCTCATTACACAAATCATTACAGGCCTTCTAATAGCTATACACTACACAGCGGACACTACCCTAGCCTTCACATCCGTATCTCACACATGCCGAAACGTCCAATTTGGCTGACTAATCCGCAACCTACATGCGAACGGAGCCTCAATATTTTTCATCTGTATCTACCTACACATCGGACGAGGATTCTACTACGGCTCATACCTATTTAAAGAAACCTGAAACACAGGAGTTATACTCCTACTAACCCTAATAGCAACAGCTTTCGTAGGCTACGTCCTGCCATGAGGTCAAATATCATTCTGAGGCGCCACAGTCATCACCAACCTATTTTCAGCAATCCCATACATCGGACAAA…
guiana_7517AmazonasVEN ????????????????TCTGCCTCATTACACAAATCATTACAGGCCTTCTAATAGCTATACACTACACAGCGGACACTACCCTAGCCTTCACATCCGTATCTCACACATGCCGAAACGTCCAATTTGGCTGACTAATCCGCAACCTACATGCGAACGGAGCCTCAATATTTTTCATCTGTATCTACCTACACATCGGACGAGGATTCTACTACGGCTCATACCTATTTAAAGAAACCTGAAACACAGGAGTTATACTCCTACTAACCCTAATAGCAACAGCTTTCGTAGGCTACGTCCTGCCATGAGGTCAAATATCATTCTGAGGCGCCACAGTCATCACCAACCTATTTTCAGCAATCCCATACATCGGACAAA…
guiana_7558AmazonasVEN ?????????????????CTGCCTCATTACACAAATCATTACAGGCCTTCTAATAGCTATACACTACACAGCGGACACTACCCTAGCCTTCACATCCGTATCTCACACATGCCGAAACGTCCAATTTGGCTGACTAATCCGCAACCTACATGCGAACGGAGCCTCAATATTTTTCATCTGTATCTACCTACACATCGGACGAGGATTCTACTACGGCTCATACCTATTTAAAGAAACCTGAAACACAGGAGTTATACTCCTACTAACCCTAATAGCAACAGCTTTCGTAGGCTACGTCCTGCCATGAGGTCAAATATCATTCTGAGGCGCCACAGTCATCACCAACCTATTTTCAGCAATCCCATACATCGGACAAA…
guiana_AMZ435AmazonasBRA ???????????????????????????????????????????????????????????????????????GGACACTACCCTAGCCTTCACATCCGTATCTCACACATGCCGAAACGTCCAATTTGGCTGACTAATCCGCAACCTACATGCGAACGGAGCCTCAATATTTTTCATCTGTATCTACCTACACATCGGACGAGGATTCTACTACGGCTCATACCTATTTAAAGAAACCTGAAACACAGGAGTTATACTCCTACTAACCCTAATAGCAACAGCTTTCGTAGGCTACGTCCTGCCATGAGGTCAAATATCATTCTGAGGCGCCACAGTCATCACCAACCTATTTTCAGCAATCCCATACATCGGACA…
guiana_CN021ParaBRA ?????????????????????????????ACAAATCATTACAGGCCTTCTAATGGCCATACACTATACAGCAGACACTACCCTAGCCTTCACATCCGTATCTCACACATGCCGAAACGTCCAATTTGGTTGACTAATTCGCAATCTACATGCAAACGGAGCCTCAATATTTTTTATCTGCATCTACCTACACATCGGACGAGGATTCTACTATGGCTCTTACCTATTCAAAGAAACCTGAAACACAGGAGTTATCCTCCTACTAACCCTAATAGCAACAGCTTTCGTAGGCTACGTCCTACCATGAGGCCAAATATCATTTTGAGGCGCCACAGTCATCACCAACCTATTCTCAGCAATCCCATATATTGGACAAACAA…
guiana_CN026ParaBRA ?????????????????????????????ACAAATCATTACAGGCCTTCTAATGGCCATACACTATACAGCAGACACTACCCTAGCCTTCACATCCGTATCTCACACATGCCGAAACGTCCAATTTGGTTGACTAATTCGCAATCTACATGCAAACGGAGCCTCAATATTTTTTATCTGCATCTACCTACACATCGGACGAGGATTCTACTATGGCTCTTACCTATTCAAAGAAACCTGAAACACAGGAGTTATCCTCCTACTAACCCTAATAGCAACAGCTTTCGTAGGCTACGTCCTACCATGAGGCCAAATATCATTTTGAGGCGCCACAGTCATCACCAACCTATTCTCAGCAATCCCATATATTGGACAAACAA…
guiana_CN053ParaBRA ????????????????????????????CACAAATCATTACAGGCCTTCTAATGGCCATACACTATACAGCAGACACTACCCTAGCCTTCACATCCGTATCTCACACATGCCGAAACGTCCAATTTGGTTGACTAATTCGCAATCTACATGCAAACGGAGCCTCAATATTTTTTATCTGCATCTACCTACACATCGGACGAGGATTCTACTATGGCTCTTACCTATTCAAAGAAACCTGAAACACAGGAGTTATCCTCCTACTAACCCTAATAGCAACAGCTTTCGTAGGCTACGTCCTACCATGAGGCCAAATATCATTTTGAGGCGCCACAGTCATCACCAACCTATTCTCAGCAATCCCATATATTGGACAAACAA…
guiana_CN1064ParaBRA GGATCCCTCTTAGGCATCTGCCTCATCACACAAATCATTACAGGCCTTCTAATGGCCATACACTATACAGCAGACACTACCCTAGCCTTCACATCCGTATCTCACACATGCCGAAACGTCCAATTTGGTTGACTAATTCGCAATCTACATGCAAACGGAGCCTCAATATTTTTTATCTGCATCTACCTACACATCGGACGAGGATTCTACTATGGCTCTTACCTATTCAAAGAAACCTGAAACACAGGAGTTATCCTCCTACTAACCCTAATAGCAACAGCTTTCGTAGGCTACGTCCTACCATGAGGCCAAATATCATTTTGAGGCGCCACAGTCATCACCAACCTATTCTCAGCAATCCCATATATTGGACAAACA…
guiana_CN1150ParaBRA GGATCCCTCCTAGGCATCTGCCTCATCACACAAATCATTACAGGCCTTCTAATGGCCATACACTATACAGCAGACACTACCCTAGCCTTCACATCCGTATCTCACACATGCCGAAACGTCCAATTTGGTTGACTAATTCGCAATCTACATGCAAACGGAGCCTCAATATTTTTTATCTGCATCTACCTACACATCGGACGAGGATTCTACTATGGCTCTTACCTATTCAAAGAAACCTGAAACACAGGAGTTATCCTCCTACTAACCCTAATAGCAACAGCTTTCGTAGGCTACGTCCTACCATGAGGCCAAATATCATTTTGAGGCGCCACAGTCATCACCAACCTATTCTCAGCAATCCCATATATTGGACAAACA…
guiana_CN1158ParaBRA GGATCCCTCCTAGGCATCTGCCTCATCACACAAATCATTACAGGCCTTCTAATGGCCATACACTATACAGCAGACACTACCCTAGCCTTCACATCCGTATCTCACACATGCCGAAACGTCCAATTTGGTTGACTAATTCGCAATCTACATGCAAACGGAGCCTCAATATTTTTTATCTGCATCTACCTACACATCGGACGAGGATTCTACTATGGCTCTTACCTATTCAAAGAAACCTGAAACACAGGAGTTATCCTCCTACTAACCCTAATAGCAACAGCTTTCGTAGGCTACGTCCTACCATGAGGCCAAATATCATTTTGAGGCGCCACAGTCATCACCAACCTATTCTCAGCAATCCCATATATTGGACAAACA…
guiana_CN1166ParaBRA GGATCCCTCCTAGGCATCTGCCTCATCACACAAATCATTACAGGCCTTCTAATGGCCATACACTATACAGCAGACACTACCCTAGCCTTCACATCCGTATCTCACACATGCCGAAACGTCCAATTTGGTTGACTAATTCGCAATCTACATGCAAACGGAGCCTCAATATTTTTTATCTGCATCTACCTACACATCGGACGAGGATTCTACTATGGCTCTTACCTATTCAAAGAAACCTGAAACACAGGAGTTATCCTCCTACTAACCCTAATAGCAACAGCTTTCGTTGGCTACGTCCTACCATGAGGCCAAATATCATTTTGAGGCGCCACAGTCATCACCAACCTATTCTCAGCAATCCCATATATTGGACAAACA…
guiana_CN1199ParaBRA GGATCCCTCCTAGGCATCTGCCTCATCACACAAATCATTACAGGCCTTCTAATGGCCATACACTATACAGCAGACACTACCCTAGCCTTCACATCCGTATCTCACACATGCCGAAACGTCCAATTTGGTTGACTAATTCGCAATCTACATGCAAACGGAGCCTCAATATTTTTTATCTGCATCTACCTACACATCGGACGAGGATTCTACTATGGCTCTTACCTATTCAAAGAAACCTGAAACACAGGAGTTATCCTCCTACTAACCCTAATAGCAACAGCTTTCGTAGGCTACGTCCTACCATGAGGCCAAATATCATTTTGAGGCGCCACAGTCATCACCAACCTATTCTCAGCAATCCCATATATTGGACAAACA…
guiana_CN1251ParaBRA ????????????????????????ATCACACAAATCATTACAGGCCTTCTAATGGCCATACACTATACAGCAGACACTACCCTAGCCTTCACATCCGTATCTCACACATGCCGAAACGTCCAATTTGGTTGACTAATTCGCAATCTACATGCAAACGGAGCCTCAATATTTTTTATCTGCATCTACCTACACATCGGACGAGGATTCTACTATGGCTCTTACCTATTCAAAGAAACCTGAAACACAGGAGTTATCCTCCTACTAACCCTAATAGCAACAGCTTTCGTAGGCTACGTCCTACCATGAGGCCAAATATCATTTTGAGGCGCCACAGTCATCACCAACCTATTCTCAGCAATCCCATATATTGGACAAACA…
guiana_CN1255ParaBRA ?????????????????????????TCACACAAATCATTACAGGCCTTCTAATGGCCATACACTATACAGCAGACACTACCCTAGCCTTCACATCCGTATCTCACACATGCCGAAACGTCCAATTTGGTTGACTAATTCGCAATCTACATGCAAACGGAGCCTCAATATTTTTTATCTGCATCTACCTACACATCGGACGAGGATTCTACTATGGCTCTTACCTATTCAAAGAAACCTGAAACACAGGAGTTATCCTCCTACTAACCCTAATAGCAACAGCTTTCGTAGGCTACGTCCTACCATGAGGCCAAATATCATTTTGAGGCGCCACAGTCATCACCAACCTATTCTCAGCAATCCCATATATTGGACAAACA…
guiana_CN1259ParaBRA GGATCCCTCCTAGGCATCTGCCTCATCACACAAATCATTACAGGCCTTCTAATGGCCATACACTATACAGCAGACACTACCCTAGCCTTCACATCCGTATCTCACACATGCCGAAACGTCCAATTTGGTTGACTAATTCGCAATCTACATGCAAACGGAGCCTCAATATTTTTTATCTGCATCTACCTACACATCGGACGAGGATTCTACTATGGCTCTTACCTATTCAAAGAAACCTGAAACACAGGAGTTATCCTCCTACTAACCCTAATAGCAACAGCTTTCGTAGGCTACGTCCTACCATGAGGCCAAATATCATTTTGAGGCGCCACAGTCATCACCAACCTATTCTCAGCAATCCCATATATTGGACAAACA…
guiana_CN1282ParaBRA ?????????????????????????????ACAAATCATTACAGGCCTTCTAATGGCCATACACTATACAGCAGACACTACCCTAGCCTTCACATCCGTATCTCACACATGCCGAAACGTCCAATTTGGTTGACTAATTCGCAATCTACATGCAAACGGAGCCTCAATATTTTTTATCTGCATCTACCTACACATCGGACGAGGATTCTACTATGGCTCTTACCTATTCAAAGAAACCTGAAACACAGGAGTTATCCTCCTACTAACCCTAATAGCAACAGCTTTCGTAGGCTACGTCCTACCATGAGGCCAAATATCATTTTGAGGCGCCACAGTCATCACCAACCTATTCTCAGCAATCCCATATATTGGACAAACA…
guiana_CN1292ParaBRA ?????????????????????????TCACACAAATCATTACAGGCCTTCTAATGGCCATACACTATACAGCAGACACTACCCTAGCCTTCACATCCGTATCTCACACATGCCGAAACGTCCAATTTGGTTGACTAATTCGCAATCTACATGCAAACGGAGCCTCAATATTTTTTATCTGCATCTACCTACACATCGGACGAGGATTCTACTATGGCTCTTACCTATTCAAAGAAACCTGAAACACAGGAGTTATCCTCCTACTAACCCTAATAGCAACAGCTTTCGTAGGCTACGTCCTACCATGAGGCCAAATATCATTTTGAGGCGCCACAGTCATCACCAACCTATTCTCAGCAATCCCATATATTGGACAAACA…
guiana_CN372ParaBRA ?????????????????????????????ACAAATCATTACAGGCCTTCTAATGGCCATACACTATACAGCAGACACTACCCTAGCCTTCACATCCGTATCTCACACATGCCGAAACGTCCAATTTGGTTGACTAATTCGCAATCTACATGCAAACGGAGCCTCAATATTTTTTATCTGCATCTACCTACACATCGGACGAGGATTCTACTATGGCTCTTACCTATTCAAAGAAACCTGAAACACAGGAGTTATCCTCCTACTAACCCTAATAGCAACAGCTTTCGTAGGCTACGTCCTACCATGAGGCCAAATATCATTTTGAGGCGCCACAGTCATCACCAACCTATTCTCAGCAATCCCATATATTGGACAAACAA…
guiana_CN375ParaBRA ????????????????????????ATCACACAAATCATTACAGGCCTTCTAATGGCCATACACTATACAGCAGACACTACCCTAGCCTTCACATCCGTATCTCACACATGCCGAAACGTCCAATTTGGTTGACTAATTCGCAATCTACATGCAAACGGAGCCTCAATATTTTTTATCTGCATCTACCTACACATCGGACGAGGATTCTACTATGGCTCTTACCTATTCAAAGAAACCTGAAACACAGGAGTTATCCTCCTACTAACCCTAATAGCAACAGCTTTCGTAGGCTACGTCCTACCATGAGGCCAAATATCATTTTGAGGCGCCACAGTCATCACCAACCTATTCTCAGCAATCCCATATATTGGACAAACAA…
guiana_CN388ParaBRA ????????????????????????????CACAAATCATTACAGGCCTTCTAATGGCCATACACTATACAGCAGACACTACCCTAGCCTTCACATCCGTATCTCACACATGCCGAAACGTCCAATTTGGTTGACTAATTCGCAATCTACATGCAAACGGAGCCTCAATATTTTTTATCTGCATCTACCTACACATCGGGCGAGGATTCTACTATGGCTCTTACCTATTCAAAGAAACCTGAAACACAGGAGTTATCCTCCTACTAACCCTAATAGCAACAGCTTTCGTAGGCTACGTCCTACCATGAGGCCAAATATCATTTTGAGGCGCCACAGTCATCACCAACCTATTCTCAGCAATCCCATATATTGGACAAACAA…
guiana_CN409ParaBRA ?????????????????????????????ACAAATCATTACAGGCCTTCTAATGGCCATACACTATACAGCAGACACTACCCTAGCCTTCACATCCGTATCTCACACATGCCGAAACGTCCAATTTGGTTGACTAATTCGCAATCTACATGCAAACGGAGCCTCAATATTTTTTATCTGCATCTACCTACACATCGGACGAGGATTCTACTATGGCTCTTACCTATTCAAAGAAACCTGAAACACAGGAGTTATCCTCCTACTAACCCTAATAGCAACAGCTTTCGTAGGCTACGTCCTACCATGAGGCCAAATATCATTTTGAGGCGCCACAGTCATCACCAACCTATTCTCAGCAATCCCATATATTGGACAAACAA…
guiana_CN603ParaBRA ??????????????????????GAATCACACAAATCATTACAGGCCTTCTAATGGCCATACACTATACAGCAGACACTACCCTAGCCTTCACATCCGTATCTCACACATGCCGAAACGTCCAATTTGGTTGACTAATTCGCAATCTACATGCAAACGGAGCCTCAATATTTTTTATCTGCATCTACCTACACATCGGACGAGGATTCTACTATGGCTCTTACCTATTCAAAGAAACCTGAAACACAGGAGTTATCCTCCTACTAACCCTAATAGCAACAGCTTTCGTAGGCTACGTCCTACCATGAGGCCAAATATCATTTTGAGGCGCCACAGTCATCACCAACCTATTCTCAGCAATCCCATATATTGGACAAACAA…
guiana_CN664ParaBRA ???????????????????????????????AAATCATTACAGGCCTTCTAATGGCCATACACTATACAGCAGACACTACCCTAGCCTTCACATCCGTATCTCACACATGCCGAAACGTCCAATTTGGTTGACTAATTCGCAATCTACATGCAAACGGAGCCTCAATATTTTTTATCTGCATCTACCTACACATCGGACGAGGATTCTACTATGGCTCTTACCTATTCAAAGAAACCTGAAACACAGGAGTTATCCTCCTACTAACCCTAATAGCAACAGCTTTCGTAGGCTACGTCCTACCATGAGGCCAAATATCATTTTGAGGCGCCACAGTCATCACCAACCTATTCTCAGCAATCCCATATATTGGACAAACAA…
guiana_CN665ParaBRA ?????????????????????????TCACACAAATCATTACAGGCCTTCTAATGGCCATACACTATACAGCAGACACTACCCTAGCCTTCACATCCGTATCTCACACATGCCGAAACGTCCAATTTGGTTGACTAATTCGCAATCTACATGCAAACGGAGCCTCAATATTTTTTATCTGCATCTACCTACACATCGGACGAGGATTCTACTATGGCTCTTACCTATTCAAAGAAACCTGAAACACAGGAGTTATCCTCCTACTAACCCTAATAGCAACAGCTTTCGTAGGCTACGTCCTACCATGAGGCCAAATATCATTTTGAGGCGCCACAGTCATCACCAACCTATTCTCAGCAATCCCATATATTGGACAAACAA…
guiana_CN689ParaBRA ????????????????????????????CACAAATCATTACAGGCCTTCTAATGGCCATACACTATACAGCAGACACTACCCTAGCCTTCACATCCGTATCTCACACATGCCGAAACGTCCAATTTGGTTGACTAATTCGCAATCTACATGCAAACGGAGCCTCAATATTTTTTATCTGCATCTACCTACACATCGGACGAGGATTCTACTATGGCTCTTACCTATTCAAAGAAACCTGAAACACAGGAGTTATCCTCCTACTAACCCTAATAGCAACAGCTTTCGTAGGCTACGTCCTACCATGAGGCCAAATATCATTTTGAGGCGCCACAGTCATCACCAACCTATTCTCAGCAATCCCATATATTGGACAAACAA…
guiana_CN693ParaBRA ?????????????????????????????ACAAATCATTACAGGCCTTCTAATGGCCATACACTATACAGCAGACACTACCCTAGCCTTCACATCCGTATCTCACACATGCCGAAACGTCCAATTTGGTTGACTAATTCGCAATCTACATGCAAACGGAGCCTCAATATTTTTTATCTGCATCTACCTACACATCGGACGAGGATTCTACTATGGCTCTTACCTATTCAAAGAAACCTGAAACACAGGAGTTATCCTCCTACTAACCCTAATAGCAACAGCTTTCGTAGGCTACGTCCTACCATGAGGCCAAATATCATTTTGAGGCGCCACAGTCATCACCAACCTATTCTCAGCAATCCCATATATTGGACAAACAA…
guiana_CN816ParaBRA GGATCCCTCTTAGGCATCTGCCTCATCACACAAATCATTACAGGCCTTCTAATGGCCATACACTATACAGCAGACACTACCCTAGCCTTCACATCCGTATCTCACACATGCCGAAACGTCCAATTTGGTTGACTAATTCGCAATCTACATGCAAACGGAGCCTCAATATTTTTTATCTGCATCTACCTACACATCGGACGAGGATTCTACTATGGCTCTTACCTATTCAAAGAAACCTGAAACACAGGAGTTATCCTCCTACTAACCCTAATAGCAACAGCTTTCGTAGGCTACGTCCTACCATGAGGCCAAATATCATTTTGAGGCGCCACAGTCATCACCAACCTATTCTCAGCAATCCCATATATTGGACAAACAA…
guiana_CN817ParaBRA GGATCCCTCCTAGGCATCTGCCTCATCACACAAATCATTACAGGCCTTCTAATGGCCATACACTATACAGCAGACACTACCCTAGCCTTCACATCCGTATCTCACACATGCCGAAACGTCCAATTTGGTTGACTAATTCGCAATCTACATGCAAACGGAGCCTCAATATTTTTTATCTGCATCTACCTACACATCGGACGAGGATTCTACTATGGCTCTTACCTATTCAAAGAAACCTGAAACACAGGAGTTATCCTCCTACTAACCCTAATAGCAACAGCTTTCGTAGGCTACGTCCTACCATGAGGCCAAATATCATTTTGAGGCGCCACAGTCATCACCAACCTATTCTCAGCAATCCCATATATTGGACAAACAA…
guiana_CN871ParaBRA ?????????????????????????TCACACAAATCATTACAGGCCTTCTAATGGCCATACACTATACAGCAGACACTACCCTAGCCTTCACATCCGTATCTCACACATGCCGAAACGTCCAATTTGGTTGACTAATTCGCAATCTACATGCAAACGGAGCCTCAATATTTTTTATCTGCATCTACCTACACATCGGACGAGGATTCTACTATGGCTCTTACCTATTCAAAGAAACCTGAAACACAGGAGTTATCCTCCTACTAACCCTAATAGCAACAGCTTTCGTAGGCTACGTCCTACCATGAGGCCAAATATCATTTTGAGGCGCCACAGTCATCACCAACCTATTCTCAGCAATCCCATATATTGGACAAACAA…
guiana_KU1158IwokramaGUY ?????????????????????????TCACACAAATCATTACAGGCCTTCTAATGGCCATACACTATACAGCAGACACTACCCTAGCCTTCACATCCGTATCTCACACATGCCGAAACGTCCAATTTGGTTGACTAATTCGCAATCTACATGCAAACGGAGCCTCAATATTTTTTATCTGCATCTACCTACACATCGGACGAGGATTCTACTATGGCTCTTACCTATTCAAAGAAACCTGAAACACAGGAGTTATCCTCCTACTAACCCTAATAGCAACAGCTTTCGTAGGCTACGTCCTACCATGAGGCCAAATATCATTTTGAGGCGCCACAGTCATCACCAACCTATTCTCAGCAATCCCATATATTGGACA…
guiana_KU1250IwokramaGUY ??ATCCCTCCTAGGCATCTGCCTCATCACACAAATCATTACAGGCCTTCTAATGGCCATACACTATACAGCAGACACCACCCTAGCCTTCACATCCGTATCTCACACATGCCGAAACGTCCAATTTGGTTGACTAATTCGCAATCTACATGCAAACGGAGCCTCAATATTTTTTATCTGCATCTACCTACACATCGGACGAGGATTCTACTATGGCTCTTACCTATTCAAAGAAACCTGAAACACAGGAGTTATCCTCCTACTAACCCTAATAGCAACAGCTTTCGTAGGCTACGTCCTACCATGAGGCCAAATATCATTTTGAGGCGCCACAGTCATCACCAACCTATTCTCAGCAATCCCATATATTGGACA…
guiana_ORX077ParaBRA ???????????????????????CATCACACAAATCATTACAGGCCTTCTAATGGCCATACACTATACAGCAGACACTACCCTAGCCTTCACATCCGTATCTCACACATGCCGAAACGTCCAATTTGGTTGACTAATTCGCAATCTACATGCAAACGGAGCCTCAATATTTTTTATCTGCATCTACCTACACATCGGACGAGGATTCTACTATGGCTCTTACCTATTCAAAGAAACCTGAAACACAGGAGTTATCCTCCTACTAACCCTAATAGCAACAGCTTTCGTAGGCTACGTCCTACCATGAGGCCAAATATCATTTTGAGGCGCCACAGTCATCACCAACCTATTCTCAGCAATCCCATATATTGGACAAACA…
guiana_SIL013AmazonasBRA ????????????????????????????CACAAATCATTACAGGCCTTCTAATAGCCATACACTATACAGCAGACACTACCCTAGCCTTCACATCCGTATCTCACACATGCCGAAACGTCCAATTTGGTTGACTAATTCGCAATCTACACGCAAACGGAGCCTCAATATTTTTCATCTGCATCTACCTTCACATCGGACGAGGATTCTACTATGGCTCCTACCTATTCAAAGAAACCTGAAACACAGGAGTTATCCTCCTACTAACCCTGATAGCAACAGCTTTCGTAGGCTACGTCCTACCATGAGGCCAAATATCATTTTGAGGCGCCACAGTCATCACCAACCTATTCTCAGCAATCCCATATATTGGACA…
guiana_SIL020AmazonasBRA ????????????????????????????CACAAATCATTACAGGCCTTCTAATGGCCATACACTATACAGCAGACACTACCCTAGCCTTCACATCCGTATCTCACACATGCCGAAACGTCCAATTTGGTTGACTAATTCGCAATCTACACGCAAACGGAGCCTCAATATTTTTCATCTGCATCTACCTTCACATCGGACGAGGATTCTACTATGGCTCCTACCTATTCAAAGAAACCTGAAACACAGGAGTTATCCTCCTACTAACCCTGATAGCAACAGCTTTCGTAGGCTACGTCCTACCATGAGGCCAAATATCATTTTGAGGCGCCACAGTCATCACCAACCTATTCTCAGCAATCCCATATATTGGACA…
guiana_SIL057AmazonasBRA ?????????????????????????????ACAAATCATTACAGGCCTTCTAATGGCCATACACTATACAGCAGACACTACTCTAGCCTTCACATCCGTATCTCACACATGCCGAAACGTCCAATTTGGTTGACTAATTCGCAATCTACATGCAAACGGAGCCTCAATATTTTTTATCTGCATCTACCTACACATCGGACGAGGATTCTATTATGGCTCTTACCTATTCAAAGAAACCTGAAACACAGGAGTTATCCTCCTACTAACCCTAATAGCAACAGCTTTCGTAGGCTACGTCCTACCATGAGGCCAAATATCATTTTGAGGCGCCACAGTCATCACCAACCTATTCTCAGCAACCCCATATATTGGACA…
guiana_SIL077AmazonasBRA ???????????????????????????????AAATCATTACAGGCCTTCTAATGGCCATACACTATACAGCAGACACTACCCTAGCCTTCACATCCGTATCTCACACATGCCGAAACGTCCAATTTGGTTGACTAATTCGCAATCTACATGCAAACGGAGCCTCAATATTTTTTATCTGCATCTACCTACACATCGGACGAGGATTCTACTATGGCTCTTACCTATTCAAAGAAACCTGAAACACAGGAGTTATCCTCCTACTAACCCTAATAGCAACAGCTTTCGTAGGCTACGTCCTACCATGAGGCCAAATATCATTTTGAGGCGCCACAGTCATCACCAACCTATTCTCAGCAATCCCATATATTGGACA…
guiana_SIL078AmazonasBRA ????????????????????????????CACAAATCATTACAGGCCTTCTAATGGCCATACACTATACAGCAGACACTACTCTAGCCTTCACATCCGTATCTCACACATGCCGAAACGTCCAATTTGGTTGACTAATTCGCAATCTACATGCAAACGGAGCCTCAATATTTTTTATCTGCATCTACCTACACATCGGACGAGGATTCTATTATGGCTCTTACCTATTCAAAGAAACCTGAAACACAGGAGTTATCCTCCTACTAACCCTAATAGCAACAGCTTTCGTAGGCTACGTCCTACCATGAGGCCAAATATCATTTTGAGGCGCCACAGTCATCACCAACCTATTCTCAGCAACCCCATATATTGGACA…
guiana_USNMB10531AcariGUY GGATCCCTCCTAGGCATCTGCCTCATCACACAAATCATTACAGGCCTTCTAATGGCCATACACTATACAGCAGACACTACCCTAGCCTTCACATCCGTATCTCACACATGCCGAAACGTCCAATTTGGTTGACTAATTCGCAATCTACATGCAAACGGAGCCTCAATATTTTTTATCTGCATCTACCTACACATCGGACGAGGATTCTACTATGGCTCTTACCTATTCAAAGAAACCTGAAACACAGGAGTTATCCTCCTACTAACCCTAATAGCAACAGCTTTCGTAGGCTACGTCCTACCATGAGGCCAAATATCATTTTGAGGCGCCACAGTCATCACCAACCTATTCTCAGCAATCCCATATATTGGAC…
guiana_USNMB10791AcariGUY GGATCCCTCCTAGGCATCTGCCTCATCACACAAATCATTACAGGCCTTCTAATGGCCATACACTATACAGCAGACACTACCCTAGCCTTCACATCCGTATCTCACACATGCCGAAACGTCCAATTTGGTTGACTAATTCGCAATCTACATGCAAACGGAGCCTCAATATTTTTTATCTGCATCTACCTACACATCGGACGAGGATTCTACTATGGCTCTTACCTATTCAAAGAAACCTGAAACACAGGAGTTATCCTCCTACTAACCCTAATAGCAACAGCTTTCGTAGGCTACGTCCTACCATGAGGCCAAATATCATTTTGAGGCGCCACAGTCATCACCAACCTATTCTCAGCAATCCCATATATTGGAC…
guiana_USNMB10891AcariGUY ??????????TAGGCATCTGCCTCATCACACAAATCATTACAGGCCTTCTAATGGCCATACACTATACAGCAGACACTACCCTAGCCTTCACATCYGTATCTCACACATGCCGAAACGTCCAATTTGGTTGACTAATTCGCAATCTACATGCAAACGGAGCCTCAATATTTTTTATCTGCATCTACCTACACATCGGACGAGGATTCTACTATGGCTCTTACCTATTCAAAGAAACCTGAAACACAGGAGTTATCCTCCTACTAACCCTAATAGCAACAGCTTTCGTAGGCTACGTCCTACCATGAGGCCAAATATCATTTTGAGGCGCCACAGTCATCACCAACCTATTCTCAGCAATCCCATATATTGGAC…
guiana_USNMB11409EssequiboGUY GGATCCCTCCTAGGCATCTGCCTCATCACACAAATCATTACAGGCCTTCTAATGGCCATACACTATACAGCAGACACTACCCTAGCCTTCACATCCGTATCTCACACATGCCGAAACGTCCAATTTGGTTGACTAATTCGCAATCTACATGCAAACGGAGCCTCAATATTTTTTATCTGCATCTACCTACACATCGGACGAGGATTCTACTATGGCTCTTACCTATTCAAAGAAACCTGAAACACAGGAGTTATCCTCCTACTAACCCTAATAGCAACAGCTTTCGTAGGCTACGTCCTACCATGAGGCCAAATATCATTTTGAGGCGCCACAGTCATCACCAACCTATTCTCAGCAATCCCATATATT…
guiana_USNMB11432EssequiboGUY GGATCCCTCCTAGGCATCTGCCTCATCACACAAATCATTACAGGCCTTCTAATGGCCATACACTATACAGCAGACACTACCCTAGCCTTCACATCCGTATCTCACACATGCCGAAACGTCCAATTTGGTTGACTAATTCGCAATCTACATGCAAACGGAGCCTCAATATTTTTTATCTGCATCTACCTACACATCGGACGAGGATTCTACTATGGCTCTTACCTATTCAAAGAAACCTGAAACACAGGAGTTATCCTCCTACTAACCCTAATAGCAACAGCTTTCGTAGGCTACGTCCTACCATGAGGCCAAATATCATTTTGAGGCGCCACAGTCATCACCAACCTATTCTCAGCAATCCCATATATT…
guiana_USNMB11433EssequiboGUY GGATCCCTCCTAGGCATCTGCCTCATCACACAAATCATTACAGGCCTTCTAATGGCCATACACTATACAGCAGACACTACCCTAGCCTTCACATCCGTATCTCACACATGCCGAAACGTCCAATTTGGTTGACTAATTCGCAATCTACATGCAAACGGAGCCTCAATATTTTTTATCTGCATCTACCTACACATCGGACGAGGATTCTACTATGGCTCTTACCTATTCAAAGAAACCTGAAACACAGGAGTTATCCTCCTACTAACCCTAATAGCAACAGCTTTCGTAGGCTACGTCCTACCATGAGGCCAAATATCATTTTGAGGCGCCACAGTCATCACCAACCTATTCTCAGCAATCCCATATATT…
guiana_USNMB11479EssequiboGUY ?????????????????????????????????????????????????????????????????????????????????????????????????????????????????????????????????????????????????????????????????????????????????????????????????????????????????????????????????????????????????????????????????????????????????????????????????????????????????????????????????????????????????????????????????????????????????…
guiana_USNMB11706EssequioGUY GGATCCCTCCTAGGCATCTGCCTCATCACACAAATCATTACAGGCCTTCTAATGGCCATACACTATACAGCAGACACTACCCTAGCCTTCACATCCGTATCTCACACATGCCGAAACGTCCAATTTGGTTGACTAATTCGCAATCTACATGCAAACGGAGCCTCAATATTTTTTATCTGCATCTACCTACACATCGGACGAGGATTCTACTATGGCTCTTACCTATTCAAAGAAACCTGAAACACAGGAGTTATCCTCCTACTAACCCTAATAGCAACAGCTTTCGTAGGCTACGTCCTACCATGAGGCCAAATATCATTTTGAGGCGCCACAGTCATCACCAACCTATTCTCAGCAATCCCATATATTG…
guiana_USNMB12515ParabaraSavannahGUY ??ATCCCTCCTAGGCATCTGCCTCATCACACAAATCATTACAGGCCTTCTAATGGCCATACACTATACAGCAGACACTACCCTAGCCTTCACATCCGTATCTCACACATGCCGAAACGTCCAATTTGGTTGACTAATTCGCAATCTACATGCAAACGGAGCCTCAATATTTTTTATCTGCATCTACCTACACATCGGACGAGGATTCTACTATGGCTCTTACCTATTCAAAGAAACCTGAAACACAGGAGTTATCCTCCTACTAACCCTAATAGCAACAGCTTTCGTAGGCTACGTCCTACCATGAGGCCAAATATCATTTTGAGGCGCCACAGTCATCACCAACCTATTCTCAGCAATCCC…
guiana_USNMB12535ParabaraSavannahGUY ??ATCCCTCCTAGGCATCTGCCTCATCACACAAATCATTACAGGCCTTCTAATGGCCATACACTATACAGCAGACACTACCCTAGCCTTCACATCCGTATCTCACACATGCCGAAACGTCCAATTTGGTTGACTAATTCGCAATCTACATGCAAACGGAGCCTCAATATTTTTTATCTGCATCTACCTACACATCGGACGAGGATTCTACTATGGCTCTTACCTATTCAAAGAAACCTGAAACACAGGAGTTATCCTCCTACTAACCCTAATAGCAACAGCTTTCGTAGGCTACGTCCTACCATGAGGCCAAATATCATTTTGAGGCGCCACAGTCATCACCAACCTATTCTCAGCAATCCC…
guiana_USNMB12561ParabaraSavannahGUY ???????????????????????????????????????????????????????????????????????????????????????????????????????????????????????????????????????????????????????????????????????????????????????????????????????????????????ATGGCTCTTACCTATTCAAAGAAACCTGAAACACAGGAGTTATCCTCCTACTAACCCTAATAGCAACAGCTTTCGTAGGCTACGTCCTACCATGAGGCCAAATATCATTTTGAGGCGCCACAGTCATCACCAACCTATTCTCAGCAATCCC…
guiana_USNMB12562ParabaraSavannahGUY ?????????????????????????????????????????????????????????????????????????????????????????????????????????????????????????????????????????????????????????????????????????????????????????????????????????????????????????????????????????????????????????????????????????????AATAGCAACAGCTTTTGTAGGCTACGTCCTACCATGAGGCCAAATATCATTTTGAGGCGCCACAGTCATCACCAACCTATTCTCAGCAATCCC…
guiana_USNMB14179CuyuniGUY ?????????????????????????????????????????????????????????????????????????????????????????CACATCCGTATCTCACACATGCCGAAACGTCCAATTTGGTTGACTAATTCGCAATCTACATGCAAACGGAGCCTCAATATTTTTTATCTGCATCTACCTACACATCGGACGAGGATTCTACTATGGCTCTTACCTATTCAAAGAAACCTGAAACACAGGAGTTATCCTCCTACTAACCCTAATAGCAACAGCTTTCGTAGGCTACGTCCTACCATGAGGCCAAATATCATTTTGAGGCGCCACAGTCATCACCAACCTATTCTCAGCAATCCCATATATTGGA…
guiana_USNMB14191CuyuniGUY ?????????????????????????????????????????????????????????????????????????????????????????CACATCCGTATCTCACACATGCCGAAACGTCCAATTTGGTTGACTAATTCGCAATCTACATGCAAACGGAGCCTCAATATTTTTTATCTGCATCTACCTACACATCGGACGAGGATTCTACTATGGCTCTTACCTATTCAAAGAAACCTGAAACACAGGAGTTATCCTCCTACTAACCCTAATAGCAACAGCTTTCGTAGGCTACGTCCTACCATGAGGCCAAATGTCATTTTGAGGCGCCACAGTCATCACCAACCTATTCTCAGCAATCCCATATATTGGA…
guiana_USNMB14193CuyuniGUY ??ATCCCTCCTAGGCATCTGCCTCATCACACAAATCACTACAGGCCTTCTAATGGCCATACACTATACAGCAGACACTACCCTAGCCTTCACATCCGTATCTCACACATGCCGAAACGTCCAATTTGGTTGACTAATTCGCAATCTACATGCAAACGGAGCCTCAATATTTTTTATCTGCATCTACCTACACATCGGACGAGGATTCTACTATGGCTCTTACCTATTCAAAGAAACCTGAAACACAGGAGTTATCCTCCTACTAACCCTAATAGCAACAGCTTTCGTAGGCTACGTCCTACCATGAGGCCAAATATCATTTTGAGGCGCCACAGTCATCACCAACCTATTCTCAGCAATCCCATATATTGGA…
guiana_USNMB14285MakwaimaSavannahGUY ???????????????????GCCTCATCACACAAATCATTACAGGCCTTCTAATGGCCATACACTATACAGCAGACACTACCCTAGCCTTCACATCCGTATCTCACACATGCCGAAACGTCCAATTTGGTTGACTAATTCGCAATCTACATGCAAACGGAGCCTCAATATTTTTTATCTGCATCTACCTACACATCGGACGAGGATTCTACTATGGCTCTTACCTATTCAAAGAAACCTGAAACACAGGAGTTATCCTCCTACTAACCCTAATAGCAACAGCTTTCGTAGGCTACGTCCTACCATGAGGCCAAATATCATTTTGAGGCGCCACAGTCATCACCAACMTATTCTCAGCAATCCC…
guiana_USNMB14328MakwaimaSavannahGUY ??ATCCCTCCTAGGCATCTGCCTCATCACACAAATCATTACAGGCCTTCTAATGGCCATACACTATACAGCAGACACTACCCTAGCCTTCACATCCGTATCTCACACATGCCGAAACGTCCAATTTGGTTGACTAATTCGCAATCTACATGCAAACGGAGCCTCAATATTTTTTATCTGCATCTACCTACACATCGGACGAGGATTCTACTATGGCTCTTACCTATTCAAAGAAACCTGAAACACAGGAGTTATCCTCCTACTAACCCTAATAGCAACAGCTTTCGTAGGCTACGTCCTACCATGAGGCCAAATATCATTTTGAGGCGCCACAGTCATCACCAACCTATTCTCAGCAATCCC…
guiana_USNMB14330MakwaimaSavannahGUY ??ATCCCTCCTAGGCATCTGCCTCATCACACAAATCATTACAGGCCTTCTAATGGCCATACACTATACAGCAGACACTACCCTAGCCTTCACATCCGTATCTCACACATGCCGAAACGTCCAATTTGGTTGACTAATTCGCAATCTACATGCAAACGGAGCCTCAATATTTTTTATCTGCATCTACCTACACATCGGACGAGGATTCTACTATGGCTCTTACCTATTCAAAGAAACCTGAAACACAGGAGTTATCCTCCTACTAACCCTAATAGCAACAGCTTTCGTAGGCTACGTCCTACCATGAGGCCAAATATCATTTTGAGGCGCCACAGTCATCACCAACCTATTCTCAGCAATCCC…
guiana_USNMB14336MakwaimaSavannahGUY ??ATCCCTCCTAGGCATCTGCCTCATCACACAAATCATTACAGGCCTTCTAATGGCCATACACTATACAGCAGACACTACCCTAGCCTTCACATCCGTATCTCACACATGCCGAAACGTCCAATTTGGTTGACTAATTCGCAATCTACATGCAAACGGAGCCTCAATATTTTTTATCTGCATCTACCTACACATCGGACGAGGATTCTACTATGGCTCTTACCTATTCAAAGAAACCTGAAACACAGGAGTTATCCTCCTACTAACCCTAATAGCAACAGCTTTCGTAGGCTACGTCCTACCATGAGGCCAAATATCATTTTGAGGCGCCACAGTCATCACCAACCTATTCTCAGCAATCCC…
guiana_USNMB14350MakwaimaSavannahGUY ??ATCCCTCCTAGGCATCTGCCTCATCACACAAATCATTACAGGCCTTCTAATGGCCATACACTATACAGCAGACACTACCCTAGCCTTCACATCCGTATCTCACACATGCCGAAACGTCCAATTTGGTTGACTAATTCGCAATCTACATGCAAACGGAGCCTCAATATTTTTTATCTGCATCTACCTACACATCGGACGAGGATTCTACTATGGCTCTTACCTATTCAAAGAAACCTGAAACACAGGAGTTATCCTCCTACTAACCCTAATAGCAACAGCTTTCGTAGGCTACGTCCTACCATGAGGCCAAATATCATTTTGAGGCGCCACAGTCATCACCAACCTATTCTCAGCAATCCC…
guiana_USNMB14388MakwaimaSavannahGUY ??ATCCCTCCTAGGCATCTGCCTCATCACACAAATCATTACAGGCCTTCTAATGGCCATACACTATACAGCAGACACTACCCTAGCCTTCACATCCGTATCTCACACATGCCGAAACGTCCAATTTGGTTGACTAATTCGCAATCTACATGCAAACGGAGCCTCAATATTTTTTATCTGCATCTACCTACACATCGGACGAGGATTCTACTATGGCTCTTACCTATTCAAAGAAACCTGAAACACAGGAGTTATCCTCCTACTAACCCTAATAGCAACAGCTTTCGTAGGCTACGTCCTACCATGAGGCCAAATATCATTTTGAGGCGCCACAGTCATCACCAACCTATTCTCAGCAATCCC…
guiana_USNMB14430MakwaimaSavannahGUY ?????????????????????????????????????????????????????????????????????????????????????????????????????????????????????????????????????????????????????????????????????????????????????????????????????????????????????????????????????????????????????????????????????????????AATAGCAACAGCTTTCGTAGGCTACGTCCTACCATGAGGCCAAATATCATTTTGAGGCGCCACAGTCATCACCAACCTATTCTCAGCAATCCC…
guiana_USNMB14584BarimaGUY ??ATCCCTCCTAGGCATCTGCCTCATCACACAAATCATTACAGGCCTTCTAATGGCCATACACTATACAGCAGACACTACCCTAGCCTTCACATCCGTATCTCACACATGCCGAAACGTCCAATTTGGTTGACTAATTCGCAATCTACATGCAAACGGAGCCTCAATATTTTTTATCTGCATCTACCTACACATCGGACGAGGATTCTACTATGGCTCTTACCTATTCAAAGAAACCTGAAACACAGGAGTTATCCTCCTACTAACCCTAATAGCAACAGCTTTCGTAGGCTACGTCCTACCATGAGGCCAAATATCATTTTGAGGCGCCACAGTCATCACCAACCTATTCTCAGCAATCCCATATATTGGA…
guiana_USNMB16008WarumaGUY ??ATCCCTCCTAGGCATCTGCCTCATCACACAAATCATTACAGGCCTTCTAATGGCCATACACTATACAGCAGACACTACCCTAGCCTTCACATCCGTATCTCACACATGCCGAAACGTCCAATTTGGTTGACTAATTCGCAATCTACATGCAAACGGAGCCTCAATATTTTTTATCTGCATCTACCTACACATCGGACGAGGATTCTACTATGGCTCTTACCTATTCAAAGAAACCTGAAACACAGGAGTTATCCTCCTACTAACCCTAATAGCAACAGCTTTCGTAGGCTACGTCCTACCATGAGGCCAAATATCATTTTGAGGCGCCACAGTCATCACCAACCTATTCTCAGCAATCCCATATATTGGA…
guiana_USNMB18926KopinangGUY ??ATCCCTCCTAGGCATCTGCCTCATCACACAAATCATTACAGGCCTTCTAATGGCCATACACTATACAGCAGACACTACCCTAGCCTTCACATCCGTATCTCACACATGCCGAAACGTCCAATTTGGTTGACTAATTCGCAATCTACATGCAAACGGAGCCTCAATATTTTTTATCTGCATCTACCTACACATCGGACGAGGATTCTACTATGGCTCTTACCTATTCAAAGAAACCTGAAACACAGGAGTTATCCTCCTACTAACCCTAATAGCAACAGCTTTCGTAGGCTACGTCCTACCATGAGGCCAAATATCATTTTGAGGCGCCACAGTCATCACCAACCTATTCTCAGCAATCCCATATATTG…
guiana_USNMB18927KopinangGUY ??ATCCCTCCTAGGCATCTGCCTCATCACACAAATCATTACAGGCCTTGTAATGGCCATACACTATACAGCAGACACTACCCTAGCCTTCACATCCGTATCTCACACATGCCGAAACGTCCAATTTGGTTGACTAATTCGCAATCTACATGCAAACGGAGCCTCAATATTTTTTATCTGCATCTACCTACACATCGGACGAGGATTCTACTATGGCTCTTACCTATTCAAAGAAACCTGAAACACAGGAGTTATCCTCCTACTAACCCTAATAGCAACAGCTTTCGTAGGCTACGTCCTACCATGAGGCCAAATATCATTTTGAGGCGCCACAGTCATCACCAACCTATTCTCAGCAATCCCATATATTG…
guiana_USNMB18941KopinangGUY ??ATCCCTCCTAGGCATCTGCCTCATCACACAAATCATTACAGGCCTTCTAATGGCCATACACTATACAGCAGACACTACCCTAGCCTTCACATCCGTATCTCACACATGCCGAAACGTCCAATTTGGTTGACTAATTCGCAATCTACATGCAAACGGAGCCTCAATATTTTTTATCTGCATCTACCTACACATCGGACGAGGATTCTACTATGGCTCTTACCTATTCAAAGAAACCTGAAACACAGGAGTTATCCTCCTACTAACCCTAATAGCAACAGCTTTCGTAGGCTACGTCCTACCATGAGGCCAAATATCATTTTGAGGCGCCACAGTCATCACCAACCTATTCTCAGCAATCCCATATATTG…
guiana_USNMB18942KopinangGUY ??ATCCCTCCTAGGCATCTGCCTCATCACACAAATCATTACAGGCCTTCTAATGGCCATACACTATACAGCAGACACTACCCTAGCCTTCACATCCGTATCTCACACATGCCGAAACGTCCAATTTGGTTGACTAATTCGCAATCTACATGCAAACGGAGCCTCAATATTTTTTATCTGCATCTACCTACACATCGGACGAGGATTCTACTATGGCTCTTACCTATTCAAAGAAACCTGAAACACAGGAGTTATCCTCCTACTAACCCTAATAGCAACAGCTTTCGTAGGCTACGTCCTACCATGAGGCCAAATATCATTTTGAGGCGCCACAGTCATCACCAACCTATTCTCAGCAATCCCATATATTG…
guiana_USNMB18944KopinangGUY ??ATCCCTCCTAGGCATCTGCCTCATCACACAAATCATTACAGGCCTTGTAATGGCCATACACTATACAGCAGACACTACCCTAGCCTTCACATCCGTATCTCACACATGCCGAAACGTCCAATTTGGTTGACTAATTCGCAATCTACATGCAAACGGAGCCTCAATATTTTTTATCTGCATCTACCTACACATCGGACGAGGATTCTACTATGGCTCTTACCTATTCAAAGAAACCTGAAACACAGGAGTTATCCTCCTACTAACCCTAATAGCAACAGCTTTCGTAGGCTACGTCCTACCATGAGGCCAAATATCATTTTGAGGCGCCACAGTCATCACCAACCTATTCTCAGCAATCCCATATATTG…
guiana_USNMB18982KopinangGUY ??ATCCCTCCTAGGCATCTGCCTCATCACACAAATCATTACAGGCCTTCTAATGGCCATACACTATACAGCAGACACTACCCTAGCCTTCACATCCGTATCTCACACATGCCGAAACGTCCAATTTGGTTGACTAATTCGCAATCTACATGCAAACGGAGCCTCAATATTTTTTATCTGCATCTACCTACACATCGGACGAGGATTCTACTATGGCTCTTACCTATTCAAAGAAACCTGAAACACAGGAGTTATCCTCCTACTAACCCTAATAGCAACAGCTTTCGTAGGCTACGTCCTACCATGAGGCCAAATATCATTTTGAGGCGCCACAGTCATCACCAACCTATTCTCAGCAATCCCATATATTG…
guiana_USNMB19067KopinangGUY ??ATCCCTCCTAGGCATCTGCCTCATCACACAAATCATTACAGGCCTTCTAATGGCCATACACTATACAGCAGACACTACCCTAGCCTTCACATCCGTATCTCACACATGCCGAAACGTCCAATTTGGTTGACTAATTCGCAATCTACATGCAAACGGAGCCTCAATATTTTTTATCTGCATCTACCTACACATCGGACGAGGATTCTACTATGGCTCTTACCTATTCAAAGAAACCTGAAACACAGGAGTTATCCTCCTACTAACCCTAATAGCAACAGCTTTCGTAGGCTACGTCCTACCATGAGGCCAAATATCATTTTGAGGCGCCACAGTCATCACCAACCTATTCTCAGCAATCCCATATATTG…
guiana_USNMB19089KopinangGUY ??ATCCCTCCTAGGCATCTGCCTCATCACACAAATCATTACAGGCCTTCTAATGGCCATACACTATACAGCAGACACTACCCTAGCCTTCACATCCGTATCTCACACATGCCGAAACGTCCAATTTGGTTGACTAATTCGCAATCTACATGCAAACGGAGCCTCAATATTTTTTATCTGCATCTACCTACACATCGGACGAGGATTCTACTATGGCTCTTACCTATTCAAAGAAACCTGAAACACAGGAGTTATCCTCCTACTAACCCTAATAGCAACAGCTTTCGTAGGCTACGTCCTACCATGAGGCCAAATATCATTTTGAGGCGCCACAGTCATCACCAACCTATTCTCAGCAATCCCATATATTG…
guiana_USNMB19093KopinangGUY ?????????????????????????????????????????????????????GGCCATACACTATACAGCAGACACTACCCTAGCCTTCACATCCGTATCTCACACATGCCGAAACGTCCAATTTGGTTGACTAATTCGCAATCTACATGCAAACGGAGCCTCAATATTTTTTATCTGCATCTACCTACACATCGGACGAGGATTCTACTATGGCTCCTACCTATTCAAAGAAACCTGAAACACAGGAGTTATCCTCCTACTAACCCTAATAGCAACAGCTTTCGTAGGCTACGTCCTACCATGAGGCCAAATATCATTTTGAGGCGCCACAGTCATCACCAACCTATTCTCAGCAATCCCATATATTG…
guiana_USNMB19148KopinangGUY ???????????????????????????????????????ACAGGCCTTCTAATGGCCATACACTATACAGCAGACACTACCCTAGCCTTCACATCCGTATCTCACACATGCCGAAACGTCCAATTTGGTTGACTAATTCGCAATCTACATGCAAACGGAGCCTCAATATTTTTTATCTGCATCTACCTACACATCGGACGAGGATTCTACTATGGCTCTTACCTATTCAAAGAAACCTGAAACACAGGAGTTATCCTCCTACTAACCCTAATAGCAACAGCTTTCGTAGGCTACGTCCTACCATGAGGCCAAATATCATTTTGAGGCGCCACAGTCATCACCAACCTATTCTCAGCAATCCCATATATTG…
guiana_USNMB22086EssequiboGUY ??????????????????TGCCTCATCACACAAATCATTACAGGCCTTCTAATGGCCATACACTATACAGCAGACACTACCCTAGCCTTCACATCCGTATCTCACACATGCCGAAACGTCCAATTTGGTTGACTAATTCGTAATCTACATGCAAACGGAGCCTCAATATTTTTTATCTGCATCTACCTACACATCGGACGAGGATTCTACTATGGCTCTTACCTATTCAAAGAAACCTGAAACACAGGAGTTATCCTCCTACTAACCCTAATAGCAACAGCTTTCGTAGGCTACGTCCTACCATGAGGCCAAATATCATTTTGAGGCGCCACAGTCATCACCAACCTATTCTCAGCAATCCCATATATT…
guiana_USNMB22091EssequiboGUY ??????????????CATCTGCCTCATCACACAAATCATTACAGGCCTTCTAATGGCCATACACTATACAGCAGACACTACCCTAGCCTTCACATCCGTATCTCACACATGCCGAAACGTCCAATTTGGTTGACTAATTCGCAATCTACATGCAAACGGAGCCTCAATATTTTTTATCTGCATCTACCTACACATCGGACGAGGATTCTACTATGGCTCTTACCTATTCAAAGAAACCTGAAACACAGGAGTTATCCTCCTACTAACCCTAATAGCAACAGCTTTCGTAGGCTACGTCCTACCATGAGGCCAAATATCATTTTGAGGCGCCACAGTCATCACCAACCTATTCTCAGCAATCCCATATATT…
guiana_USNMB22107EssequiboGUY ???????????????????????????ACACAAATCATTACAGGCCTTCTAATGGCCATACACTATACAGCAGACACTACCCTAGCCTTCACATCCGTATCTCACACATGCCGAAACGTCCAATTTGGTTGACTAATTCGCAATCTACATGCAAACGGAGCCTCAATATTTTTTATCTGCATCTACCTACACATCGGACGAGGATTCTACTATGGCTCTTACCTATTCAAAGAAACCTGAAACACAGGAGTTATCCTCCTACTAACCCTAATAGCAACAGCTTTCGTAGGCTACGTCCTACCATGAGGCCAAATATCATTTTGAGGCGCCACAGTCATCACCAACCTATTCTCAGCAATCCCATATATT…
guiana_USNMB22169EssequiboGUY ????????????????TCTGCCTCATCACACAAATCATTACAGGCCTTCTAATGGCCATACACTATACAGCAGACACTACCCTAGCCTTCACATCCGTATCTCACACATGCCGAAACGTCCAATTTGGTTGACTAATTCGCAATCTACATGCAAACGGAGCCTCAATATTTTTTATCTGCATCTACCTACACATCGGACGAGGATTCTACTATGGCTCTTACCTATTCAAAGAAACCTGAAACACAGGAGTTATCCTCCTACTAACCCTAATAGCAACAGCTTTCGTAGGCTACGTCCTACCATGAGGCCAAATATCATTTTGAGGCGCCACAGTCATCACCAACCTATTCTCAGCAATCCCATATATT…
guiana_USNMB22171EssequiboGUY ??????????????????????????????CAAATCATTACAGGCCTTCTAATGGCCATACACTATACAGCAGACACTACCCTAGCCTTCACATCCGTATCTCACACATGCCGAAACGTCCAATTTGGTTGACTAATTCGCAATCTACATGCAAACGGAGCCTCAATATTTTTTATCTGCATCTACCTACACATCGGACGAGGATTCTACTATGGCTCCTACCTATTCAAAGAAACCTGAAACACAGGAGTTATCCTCCTACTAACCCTAATAGCAACAGCTTTCGTAGGCTACGTCCTACCATGAGGCCAAATATCATTTTGAGGCGCCACAGTCATCACCAACCTATTCTCAGCAATCCCATATATT…
guiana_USNMB4195BerbiceGUY GGATCCCTCCTAGGCATCTGCCTCATCACACAAATCATTACAGGCCTTCTAATGGCCATACACTATACAGCAGACACTACCCTAGCCTTCACATCCGTATCTCACACATGCCGAAACGTCCAATTTGGTTGACTAATTCGCAATCTACATGCAAACGGAGCCTCAATATTTTTTATCTGCATCTACCTACACATCGGACGAGGATTCTACTATGGCTCTTACCTATTCAAAGAAACCTGAAACACAGGAGTTATCCTCCTACTAACCCTAATAGCAACAGCTTTCGTAGGCTACGTCCTACCATGAGGCCAAATATCATTTTGAGGCGCCACAGTCATCACCAACCTATTCTCAGCAATCCCATATATTGGA…
guiana_USNMB4222BerbiceGUY GGATCCCTCCTAGGCATCTGCCTCATCACACAAATCATTACAGGCCTTGTAATGGCCATACACTATACAGCAGACACTACCCTAGCCTTCACATCCGTATCTCACACATGCCGAAACGTCCAATTTGGTTGACTAATTCGCAATCTACATGCAAACGGAGCCTCAATATTTTTTATCTGCATCTACCTACACATCGGACGAGGATTCTACTATGGCTCTTACCTATTCAAAGAAACCTGAAACACAGGAGTTATCCTCCTACTAACCCTAATAGCAACAGCTTTCGTAGGCTACGTCCTACCATGAGGCCAAATATCATTTTGAGGCGCCACAGTCATCACCAACCTATTCTCAGCAATCCCATATATTGGA…
guiana_USNMB4247BerbiceGUY GGATCCCTCCTAGGCATCTGCCTCATCACACAAATCATTACAGGCCTTCTAATGGCCATACACTATACAGCAGACACTACCCTAGCCTTCACATCCGTATCTCACACATGCCGAAACGTCCAATTTGGTTGACTAATTCGCAATCTACATGCAAACGGAGCCTCAATATTTTTTATCTGCATCTACCTACACATCGGACGAGGATTCTACTATGGCTCTTACCTATTCAAAGAAACCTGAAACACAGGAGTTATCCTCCTACTAACCCTAATAGCAACAGCTTTCGTAGGCTACGTCCTACCATGAGGCCAAATATCATTTTGAGGCGCCACAGTCATCACCAACCTATTCTCAGCAATCCCATATATTGGA…
guiana_USNMB4248BerbiceGUY GGATCCCTCCTAGGCATCTGCCTCATCACACAAATCATTACAGGCCTTCTAATGGCCATACACTATACAGCAGACACTACCCTAGCCTTCACATCCGTATCTCACACATGCCGAAACGTCCAATTTGGTTGACTAATTCGCAATCTACATGCAAACGGAGCCTCAATATTTTTTATCTGCATCTACCTACACATCGGACGAGGATTCTACTATGGCTCTTACCTATTCAAAGAAACCTGAAACACAGGAGTTATCCTCCTACTAACCCTAATAGCAACAGCTTTCGTAGGCTACGTCCTACCATGAGGCCAAATATCATTTTGAGGCGCCACAGTCATCACCAACCTATTCTCAGCAATCCCATATATTGGA…
guiana_USNMB4264BerbiceGUY GGATCCCTCCTAGGCATCTGCCTCATCACACAAATCATTACAGGCCTTGTAATGGCCATACACTATACAGCAGACACTACCCTAGCCTTCACATCCGTATCTCACACATGCCGAAACGTCCAATTTGGTTGACTAATTCGCAATCTACATGCAAACGGAGCCTCAATATTTTTTATCTGCATCTACCTACACATCGGACGAGGATTCTACTATGGCTCTTACCTATTCAAAGAAACCTGAAACACAGGAGTTATCCTCCTACTAACCCTAATAGCAACAGCTTTCGTAGGCTACGTCCTACCATGAGGCCAAATATCATTTTGAGGCGCCACAGTCATCACCAACCTATTCTCAGCAATCCCATATATTGGA…
guiana_USNMB4271BerbiceGUY GGATCCCTCCTAGGCATCTGCCTCATCACACAAATCATTACAGGCCTTCTAATGGCCATACACTATACAGCAGACACTACCCTAGCCTTCACATCCGTATCTCACACATGCCGAAACGTCCAATTTGGTTGACTAATTCGCAATCTACATGCAAACGGAGCCTCAATATTTTTTATCTGCATCTACCTACACATCGGACGAGGATTCTACTATGGCTCTTACCTATTCAAAGAAACCTGAAACACAGGAGTTATCCTCCTACTAACCCTAATAGCAACAGCTTTCGTAGGCTACGTCCTACCATGAGGCCAAATATCATTTTGAGGCGCCACAGTCATCACCAACCTATTCTCAGCAATCCCATATATTGGA…
guiana_USNMB5018EssequiboGUY GGATCCCTCCTAGGCATCTGCCTCATCACACAAATCATTACAGGCCTTCTAATGGCCATACACTATACAGCAGACACTACCCTAGCCTTCACATCCGTATCTCACACATGCCGAAACGTCCAATTTGGTTGACTAATTCGCAATCTACATGCAAACGGAGCCTCAATATTTTTTATCTGCATCTACCTACACATCGGACGAGGATTCTACTATGGCTCTTACCTATTCAAAGAAACCTGAAACACAGGAGTTATCCTCCTACTAACCCTAATAGCAACAGCTTTCGTAGGCTACGTCCTACCATGAGGCCAAATATCATTTTGAGGCGCCACAGTCATCACCAACCTATTCTCAGCAATCCCATATATTG…
guiana_USNMB5021EssequiboGUY ???????????????????????????????????????????????????????????????TATACAGCAGACACTACCCTAGCCTTCACATCCGTATCTCACACATGCCGAAACGTCCAATTTGGTTGACTAATTCGCAATCTACATGCAAACGGAGCCTCAATATTTTTTATCTGCATCTACCTACACATCGGACGAGGATTCTACTATGGCTCTTACCTATTCAAAGAAACCTGAAACACAGGAGTTATCCTCCTACTAACCCTAATAGCAACAGCTTTCGTAGGCTACGTCCTACCATGAGGCCAAATATCATTTTGAGGCGCCACAGTCATCACCAACCTATTCTCAGCAATCCCATACATTG…
guiana_USNMB5241EssequiboGUY GGATCCCTCCTAGGCATCTGCCTCATCACACAAATCATTACAGGCCTTCTAATGGCCATACACTATACAGCAGACACTACCCTAGCCTTCACATCCGTATCTCACACATGCCGAAACGTCCAATTTGGTTGACTAATTCGCAATCTACATGCAAACGGAGCCTCAATATTTTTTATCTGCATCTACCTACACATCGGACGAGGATTCTACTATGGCTCTTACCTATTCAAAGAAACCTGAAACACAGGAGTTATCCTCCTACTAACCCTAATAGCAACAGCTTTCGTAGGCTACGTCCTACCATGAGGCCAAATATCATTTTGAGGCGCCACAGTCATCACCAACCTATTCTCAGCAATCCCATATATTG…
guiana_USNMB9356NorthwestGUY GGATCCCTCCTAGGCATCTGCCTCATCACACAAATCATTACAGGCCTTCTAATGGCCATACACTATACAGCAGACACTACCCTAGCCTTCACATCCGTATCTCACACATGCCGAAACGTCCAATTTGGTTGACTAATTCGCAATCTACATGCAAACGGAGCCTCAATATTTTTTATCTGCATCTACCTACACATCGGACGAGGATTCTACTATGGCTCTTACCTATTCAAAGAAACCTGAAACACAGGAGTTATCCTCCTACTAACCCTAATAGCAACAGCTTTCGTAGGCTACGTCCTACCATGAGGCCAAATATCATTTTGAGGCGCCACAGTCATCACCAACCTATTCTCAGCAATCCCATATATTG…
guiana_USNMB9363NorthwestGUY GGATCCCTCCTAGGCATCTGCCTCATCACACAAATCATTACAGGCCTTCTAATGGCCATACACTATACAGCAGACACTACCCTAGCCTTCACATCCGTATCTCACACATGCCGAAACGTCCAATTTGGTTGACTAATTCGCAATCTACATGCAAACGGAGCCTCAATATTTTTTATCTGCATCTACCTACACATCGGACGAGGATTCTACTATGGCTCTTACCTATTCAAAGAAACCTGAAACACAGGAGTTATCCTCCTACTAACCCTAATAGCAACAGCTTTCGTAGGCTACGTCCTACCATGAGGCCAAATATCATTTTGAGGCGCCACAGTCATCACCAACCTATTCTCAGCAATCCCATATATTG…
guiana_USNMB9407NorthwestGUY GGATCCCTCCTAGGCATCTGCCTCATCACACAAATCATTACAGGCCTTCTAATGGCCATACACTATACAGCAGACACTACCCTAGCCTTCACATCCGTATCTCACACATGCCGAAACGTCCAATTTGGTTGACTAATTCGCAATCTACATGCAAACGGAGCCTCAATATTTTTTATCTGCATCTACCTACACATCGGACGAGGATTCTACTATGGCTCTTACCTATTCAAAGAAACCTGAAACACAGGAGTTATCCTTCTACTAACCCTAATAGCAACAGCTTTCGTAGGCTACGTCCTACCATGAGGCCAAATATCATTTTGAGGCGCCACAGTCATCACCAACCTATTCTCAGCAATCCCATATATTG…
guiana_USNMB9414NorthwestGUY GGATCCCTCCTAGGCATCTGCCTCATCACACAAATCATTACAGGCCTTCTAATGGCCATACACTATACAGCAGACACTACCCTAGCCTTCACATCCGTATCTCACACATGCCGAAACGTCCAATTTGGTTGACTAATTCGCAATCTACATGCAAACGGAGCCTCAATATTTTTTATCTGCATCTACCTACACATCGGACGAGGATTCTACTATGGCTCTTACCTATTCAAAGAAACCTGAAACACAGGAGTTATCCTCCTACTAACCCTAATAGCAACAGCTTTCGTAGGCTACGTCCTACCATGAGGCCAAATATCATTTTGAGGCGCCACAGTCATCACCAACCTATTCTCAGCAATCCCATATATTG…
guiana_USNMB9678NorthwestGUY GGATCCCTCCTAGGCATCTGCCTCATCACACAAATCATTACAGGCCTTCTAATGGCCATACACTATACAGCAGACACTACCCTAGCCTTCACATCCGTATCTCACACATGCCGAAACGTCCAATTTGGTTGACTAATTCGCAATCTACATGCAAACGGAGCCTCAATATTTTTTATCTGCATCTACCTACACATCGGACGAGGATTCTACTATGGCTCTTACCTATTCAAAGAAACCTGAAACACAGGAGTTATCCTCCTACTAACCCTAATAGCAACAGCTTTCGTAGGCTACGTCCTACCATGAGGCCAAATATCATTTTGAGGCGCCACAGTCATCACCAACCTATTCTCAGCAATCCCATATATTG…
huallaga_42194LoretoPER ??????????????????????????????CAAATCATTACAGGCCTACTAATAGCTATACACTATACAGCGGACACTACCCTAGCCTTCACATCTGTATCCCACACATGCCGAAACGTCCAATTTGGTTGACTAATCCGCAACCTACATGCAAACGGAGCCTCAATATTTTTCATCTGCATCTACCTGCACATCGGACGAGGATTCTACTATGGCTCCTACCTATTCAAAGAAACCTGAAACACAGGAATCATTCTCCTACTAACCCTAATAGCAACAGCTTTCGTAGGCTACGTCCTACCATGAGGCCAAATATCATTCTGAGGCGCCACAGTCATCACAAACCTGTTTTCAGCAATCCCATACATTGGACAA…
huallaga_42237LoretoPER ??????????????????????????????CAAATCATTACAGGCCTACTAATAGCTATACACTATACAGCGGACACTACCCTAGCCTTCACATCTGTATCCCACACATGCCGAAACGTCCAATTTGGTTGACTAATCCGCAACCTACATGCAAACGGAGCCTCAATATTTTTCATCTGCATCTACCTGCACATCGGACGAGGATTCTACTATGGCTCCTACCTATTCAAAGAAACCTGAAACACAGGAATCATTCTCCTACTAACTCTAATAGCAACAGCTTTCGTAGGCTACGTCCTACCATGAGGCCAAATATCATTCTGAGGCGCCACAGTCATCACAAACCTGTTTTCAGCAATCCCATACATTGGACAA…
huallaga_42242LoretoPER ?????????????????????????????????ATCATTACAGGCCTACTAATAGCTATACACTATACAGCGGACACTACCCTAGCCTTCACATCTGTATCCCACACATGCCGAAACGTCCAATTTGGTTGACTAATCCGCAACCTACATGCAAACGGAGCCTCAATATTTTTCATCTGCATCTACCTGCACATCGGACGAGGATTCTACTATGGCTCCTACCTATTCAAAGAAACCTGAAACACAGGAATCATTCTCCTACTAACTCTAATAGCAACAGCTTTCGTAGGCTACGTCCTACCATGAGGCCAAATATCATTCTGAGGCGCCACAGTCATCACAAACCTGTTTTCAGCAATCCCATACATTGGACAA…
huallaga_42257LoretoPER ??????????????????????????????CAAATCATTACAGGCCTACTAATAGCTATACACTATACAGCGGACACTACCCTAGCCTTCACATCTGTATCCCACACATGCCGAAACGTCCAATTTGGTTGACTAATCCGCAACCTACATGCAAACGGAGCCTCAATATTTTTCATCTGCATCTACCTGCACATCGGACGAGGATTCTACTATGGCTCCTACCTATTCAAAGAAACCTGAAACACAGGAATCATTCTCCTACTAACTCTAATAGCAACAGCTTTCGTAGGCTACGTCCTACCATGAGGCCAAATATCATTCTGAGGCGCCACAGTCATCACAAACCTGTTTTCAGCAATCCCATACATTGGACAA…
huallaga_423830LoretoPER ??????????????????????????????CAAATCATTACAGGCCTACTAATAGCTATACACTATACAGCGGACACTACCCTAGCCTTCACATCTGTATCCCACACATGCCGAAACGTCCAATTTGGTTGACTAATCCGCAACCTACATGCAAACGGAGCCTCAATATTTTTCATCTGCATCTACCTGCACATCGGACGAGGATTCTACTATGGCTCCTACCTATTCAAAGAAACCTGAAACACAGGAATCATTCTCCTACTAACCCTAATAGCAACAGCTTTCGTAGGCTACGTCCTACCATGAGGCCAAATATCATTCTGAGGCGCCACAGTCATCACAAACCTGTTTTCAGCAATCCCATACATTGGACA…
huallaga_42485LoretoPER ???????????????????????????????????????ACAGGCCTACTAATAGCTATACACTATACAGCGGACACTACCCTAGCCTTCACATCTGTATCTCACACATGCCGAAACGTCCAATTTGGTTGACTAATCCGCAACCTACATGCAAACGGAGCCTCAATATTTTTCATCTGCATCTACCTGCACATCGGACGAGGATTCTACTATGGCTCCTACCTATTCAAAGAAACCTGAAACACAGGAATCATTCTCCTACTAACTCTAATAGCAACAGCTTTCGTAGGCTACGTCCTACCATGAGGCCAAATATCATTCTGAGGCGCCACAGTCATCACAAACCTGTTTTCAGCAATCCCATACATTGGACAA…
huallaga_42630LoretoPER ??????????????????????????????CAAATCATTACAGGCCTACTAATAGCTATACACTATACAGCGGACACTACCCTAGCCTTCACATCTGTATCCCACACATGCCGAAACGTCCAATTTGGTTGACTAATCCGCAACCTACATGCAAACGGAGCCTCAATATTTTTCATCTGCATCTACCTGCACATCGGACGAGGATTCTACTATGGCTCCTACCTATTCAAAGAAACCTGAAACACAGGAATCATTCTCCTACTAACTCTAATAGCAACAGCTTTCGTAGGCTACGTCCTACCATGAGGCCAAATATCATTCTGAGGCGCCACAGTCATCACAAACCTGTTTTCAGCAATCCCATACATTGGACAA…
imeri_AMZ005AmazonasBRA ??????????????????????????????CAAATCATTACAGGCCTTCTAATAGCTATACACTACACAGCGGACACTACCCTAGCCTTCACATCCGTATCTCACACATGCCGAAACGTCCAATTTGGCTGACTAATCCGCAATCTACATGCAAACGGAGCCTCAATATTTTTCATCTGTATCTACCTACACATCGGACGAGGATTCTACTACGGCTCATACCTATTTAAAGAAACCTGAAACACAGGAGTTATTCTCCTACTAACCCTAATAGCAACAGCTTTCGTAGGCTACGTCCTGCCATGAGGTCAAATATCATTCTGAGGCGCCACAGTCATCACCAACCTATTTTCAGCAATCCCATACATCGGACAA…
imeri_AMZ152AmazonasBRA ??????????????????????????????CAAATCATTACAGGCCTTCTAATAGCTATACACTACACAGCGGACACTACCCTAGCCTTCACATCCGTATCTCACACATGCCGAAACGTCCAATTTGGCTGACTAATCCGCAATCTACATGCAAACGGAGCCTCAATATTTTTCATCTGTATCTACCTACACATCGGACGAGGATTCTACTACGGCTCATACCTATTTAAAGAAACCTGAAACACAGGAGTTATTCTCCTACTAACCCTAATAGCAACAGCTTTCGTAGGCTACGTCCTGCCATGAGGTCAAATATCATTCTGAGGCGCCACAGTCATCACCAACCTATTTTCAGCAATCCCATACATCGGACAA…
imeri_AMZ181AmazonasBRA ??????????????????????TCATTAC?CAAATCATTACAGGCCTTCTAATAGCTATACACTACACAGCGGACACTACCCTAGCCTTCACATCCGTATCTCACACATGCCGAAACGTCCAATTTGGCTGACTAATCCGCAATCTACATGCAAACGGAGCCTCAATATTTTTCATCTGTATCTACCTACACATCGGACGAGGATTCTACTACGGCTCATACCTATTTAAAGAAACCTGAAACACAGGAGTTATTCTCCTACTAACCCTAATAGCAACAGCTTTCGTAGGCTACGTCCTGCCATGAGGTCAAATATCATTCTGAGGCGCCACAGTCATCACCAACCTATTTTCAGCAATCCCATACATCGGACAA…
imeri_AMZ234AmazonasBRA ???????????????????????????????????????????????????????????????????????GGACACTACCCTAGCCTTCACATCCGTATCTCACACATGCCGAAACGTCCAATTTGGCTGACTAATCCGCAATCTACATGCAAACGGAGCCTCAATATTTTTCATCTGTATCTACCTACACATCGGACGAGGATTCTACTACGGCTCATACCTATTTAAAGAAACCTGAAACACAGGAGTTATTCTCCTACTAACCCTAATAGCAACAGCTTTCGTAGGCTACGTCCTGCCATGAGGTCAAATATCATTCTGAGGCGCCACAGTCATCACCAACCTATTTTCAGCAATCCCATACATCGGACAA…
imeri_AMZ235AmazonasBRA ??????????????????????????????????TCATTACAGGCCTTCTAATAGCTATACACTACACAGCGGACACTACCCTAGCCTTCACATCCGTATCTCACACATGCCGAAACGTCCAATTTGGCTGACTAATCCGCAATCTACATGCAAACGGAGCCTCAATATTTTTCATCTGTATCTACCTACACATCGGACGAGGATTCTACTACGGCTCATACCTATTTAAAGAAACCTGAAACACAGGAGTTATTCTCCTACTAACCCTAATAGCAACAGCTTTCGTAGGCTACGTCCTGCCATGAGGTCAAATATCATTCTGAGGCGCCACAGTCATCACCAACCTATTTTCAGCAATCCCATACATCGGACAA…
imeri_AMZ318AmazonasBRA ??????????????????????????????CAAATCATTACAGGCCTTCTAATAGCTATACACTACACAGCGGACACTACCCTAGCCTTCACATCCGTATCTCACACATGCCGAAACGTCCAATTTGGCTGACTAATCCGCAATCTACATGCAAACGGAGCCTCAATATTTTTCATCTGTATCTACCTACACATCGGACGAGGATTCTACTACGGCTCATACCTATTTAAAGAAACCTGAAACACAGGAGTTATTCTCCTACTAACCCTAATAGCAACAGCTTTCGTAGGCTACGTCCTGCCATGAGGTCAAATATCATTCTGAGGCGCCACAGTCATCACCAACCTATTTTCAGCAATCCCATACATCGGACAA…
imeri_JAP640AmazonasBRA ?????????????????????????????ACAAATCATTACAGGCCTTCTAATAGCTATACACTACACAGCGGACACTACCCTAGCCTTCACATCCGTATCTCACACATGCCGAAACGTCCAATTTGGCTGACTAATCCGCAATCTACATGCAAACGGAGCCTCAATATTTTTCATCTGTATCTACCTACACATCGGACGAGGATTCTACTACGGCTCATACCTATTTAAAGAAACCTGAAACACAGGAGTTATTCTCCTACTAACCCTAATAGCAACAGCTTTCGTAGGCTACGTCCTGCCATGAGGTCAAATATCATTCTGAGGCGCCACAGTTATCACCAACCTATTTTCAGCAATCCCATACATCGGACAA…
imeri_JAP656AmazonasBRA ??????????????????????????????CAAATCATTACAGGCCTTCTAATAGCTATACACTACACAGCGGACACTACCCTAGCCTTCACATCCGTATCTCACACATGCCGAAACGTCCAATTTGGCTGACTAATCCGCAATCTACATGCAAACGGAGCCTCAATATTTTTCATCTGTATCTACCTACACATCGGACGAGGATTCTACTACGGCTCATACCTATTTAAAGAAACCTGAAACACAGGAGTTATTCTCCTACTAACCCTAATAGCAACAGCTTTCGTAGGCTACGTCCTGCCATGAGGTCAAATATCATTCTGAGGCGCCACAGTCATCACCAACCTATTTTCAGCAATCCCATACATCGGACAA…
imeri_JAP677AmazonasBRA ?????????????????????????????ACAAATCATTACAGGCCTTCTAATAGCTATACACTACACAGCGGACACTACCCTAGCCTTCACATCCGTATCTCACACATGCCGAAACGTCCAATTTGGCTGACTAATCCGCAATCTACATGCAAACGGAGCCTCAATATTTTTCATCTGTATCTACCTACACATCGGACGAGGATTCTACTACGGCTCATACCTATTTAAAGAAACCTGAAACACAGGAGTTATTCTCCTACTAACCCTAATAGCAACAGCTTTCGTAGGCTACGTCCTGCCATGAGGTCAAATATCATTCTGAGGCGCCACAGTCATCACCAACCTATTTTCAGCAATCCCATACATCGGACAA…
imeri_JAP683AmazonasBRA ?????????????????????????????ACAAATCATTACAGGCCTTCTAATAGCTATACACTACACAGCGGACACTACCCTAGCCTTCACATCCGTATCTCACACATGCCGAAACGTCCAATTTGGCTGACTAATCCGCAACCTACATGCGAACGGAGCCTCAATATTTTTCATCTGTATCTACCTACACATCGGACGAGGATTCTACTACGGCTCATACCTATTTAAAGAAACCTGAAACACAGGAGTTATACTCCTACTAACCCTAATAGCAACAGCTTTCGTAGGCTACGTCCTGCCATGAGGTCAAATATCATTCTGAGGCGCCACAGTCATCACCAACCTATTTTCAGCAATCCCATACATCGGACAA…
inambari_10563UcayaliPER ???????????????????????????ACACAAATCATTACAGGCCTACTAATAGCTATACACTATACAGCGGACACTACCCTAGCCTTCACATCTGTATCCCACACATGCCGAAACGTCCAATTTGGTTGACTAATCCGCAACCTACATGCAAACGGAGCCTCAATATTTTTCATCTGCATCTACCTACACATCGGACGAGGATTCTACTATGGCTCCTACCTATTCAAAGAAACCTGAAACACAGGAATCATTCTCCTACTAACTCTAATAGCAACAGCTTTCGTAGGTTACGTCCTACCATGAGGCCAAATATCATTCTGAGGCGCCACAGTCATCACAAACCTGTTTTCAGCAATCCCATACATTGGACA…
inambari_10605UcayaliPER ???????????????????????????ACACAAATCATTACAGGCCTACTAATAGCTATACACTATACAGCGGACACTACCCTAGCCTTCACATCTGTATCCCACACATGCCGAAACGTCCAATTTGGTTGACTAATCCGCAACCTACATGCAAACGGAGCCTCAATATTTTTCATCTGCATCTACCTACACATCGGACGAGGATTCTACTATGGCTCCTACCTATTCAAAGAAACCTGAAACACAGGAATCATTCTCCTACTAACTCTAATAGCAACAGCTTTCGTAGGTTACGTCCTACCATGAGGCCAAATATCATTCTGAGGCGCCACAGTCATCACAAACCTGTTTTCAGCAATCCCATACATTGGACA…
inambari_10740UcayaliPER ????????????????????????????CACAAATCATTACAGGCCTACTAATAGCTATACACTATACAGCGGACACTACCCTAGCCTTCACATCTGTATCCCACACATGCCGAAACGTCCAATTTGGTTGACTAATCCGCAACCTACATGCAAACGGAGCCTCAATATTTTTCATCTGCATCTACCTACACATCGGACGAGGATTCTACTATGGCTCCTACCTATTCAAAGAAACCTGAAACACAGGAATCATTCTCCTACTAACTCTAATAGCAACAGCTTTCGTAGGTTACGTCCTACCATGAGGCCAAATATCATTCTGAGGCGCCACAGTCATCACAAACCTGTTTTCAGCAATCCCATACATTGGACA…
inambari_10875UcayaliPER ???????????????????GTCTCATTACACAAATCATTACAGGCCTACTAATAGCTATACACTATACAGCGGACACTACCCTAGCCTTCACATCTGTATCCCACACATGCCGAAACGTCCAATTTGGTTGACTAATCCGCAACCTACATGCAAACGGAGCCTCAATATTTTTCATCTGCATCTACCTACACATCGGACGAGGATTCTACTATGGCTCCTACCTATTCAAAGAAACCTGAAACACAGGAATCATTCTCCTACTAACTCTAATAGCAACAGCTTTCGTAGGTTACGTCCTACCATGAGGCCAAATATCATTCTGAGGCGCCACAGTCATCACAAACCTGTTTTCAGCAATCCCATACATTGGACA…
inambari_2042 ??????CTCCTAGGCATCTGTCTCATTACACAAATCATTACAGGCCTACTAATAGCTATACACTATACAGCGGACACTACCCTAGCCTTCACATCTGTATCCCACACATGCCGAAACGTCCAATTTGGTTGACTAATCCGCAACCTACATGCAAACGGAGCCTCAATATTTTTCATCTGCATCTACCTGCACATCGGACGAGGATTCTACTATGGCTCCTACCTATTCAAAGAAACCTGAAACACAGGAATCATTCTCCTACTAACTCTAATAGCAACAGCTTTCGTAGGCTACGTCCTACCATGAGGCCAAATATCATTCTGAGGCGCCACAGTCATCACAAACCTGTTTTCAGCAATCCCATACATTGGACAAACAATTGTAG…
inambari_2056PascoPER ??????????????????????????????CAAATCATTACAGGCCTACTAATAGCTATACACTATACAGCGGACACTACCCTAGCCTTCACATCTGTATCTCACACATGCCGAAACGTCCAATTTGGTTGACTAATCCGCAACCTACATGCAAACGGAGCCTCAATATTTTTCATCTGCATCTACCTGCACATCGGACGAGGATTCTACTATGGCTCCTACCTATTCAAAGAAACCTGAAACACAGGAATCATTCTCCTACTAACTCTAATAGCAACAGCTTTCGTAGGCTACGTCCTACCATGAGGCCAAATATCATTCTGAGGCGCCACAGTCATCACAAACCTGTTTTCAGCAATCCCATACATTGGACAAAC…
inambari_21192MadreDeDiosPER ??????????????????TGCCTCATCACACAAATCATTACAGGCCTTCTAATGGCTATACACTATACAGCGGACACCACCCTAGCCTTCACATCCGTATCCCACACATGCCGAAACGTCCAATTTGGTTGATTAATCCGCAATCTACATGCAAACGGAGCCTCAATATTCTTCATCTGCATCTACCTTCATATCGGACGAGGATTTTACTACGGCTCCTACCTATTCAAAGAAACCTGAAACACAGGAGTTATCCTCCTACTAACCCTAATAGCAACAGCTTTCGTAGGCTACGTTCTACCATGAGGCCAAATATCATTCTGAGGCGCCACAGTCATCACCAACCTATTTTCAGCAATCCCATACATCG…
inambari_22617LaPazBOL ??????????????????TGCCTCATCACACAAATCATTACAGGCCTTCTAATGGCTATACACTATACAGCGGACACCACCCTAGCCTTCACATCCGTATCCCACACATGCCGAAACGTCCAATTTGGTTGATTAATCCGCAATCTACATGCAAACGGAGCCTCAATATTCTTCATCTGCATCTACCTTCATATCGGACGAGGATTTTACTACGGCTCCTACCTATTCAAAGAAACCTGAAACACAGGAGTTATCCTCCTACTAACCCTAATAGCAACAGCTTTCGTAGGCTACGTTCTACCATGAGGCCAAATATCATTCTGAGGCGCCACAGTCATCACCAACCTATTTTCAGCAATCCCATACATCGGACAAA…
inambari_22842LaPazBOL ??????CTCCTAGGCATCTGCCTCATCACACAAATCATTACAGGCCTTCTAATGGCTATACACTATACAGCGGACACCACCCTAGCCTTCACATCCGTATCCCACACATGCCGAAACGTCCAATTTGGTTGATTAATCCGCAATCTACATGCAAACGGAGCCTCAATATTCTTCATCTGCATCTACCTTCATATCGGACGAGGATTTTACTACGGCTCCTACCTATTCAAAGAAACCTGAAACACAGGAGTTATCCTCCTACTAACCCTAATAGCAACAGCTTTCGTAGGCTACGTTCTACCATGAGGCCAAATATCATTCTGAGGCGCCACAGTCATCACCAACCTATTTTCAGCAATCCCATACATCGGACAAA…
inambari_27432LoretoPER ?????????????GCATCTGTCTC?TTACACAAATCATTACAGGCCTACTAATAGCTATACACTATACAGCGGACACTACCCTAGCCTTCACATCTGTATCTCACACATGCCGAAACGTCCAATTTGGTTGACTAATCCGCAACCTACATGCAAACGGAGCCTCAATATTTTTCATCTGCATCTACCTGCACATCGGACGAGGATTCTACTATGGCTCCTACCTATTCAAAGAAACCTGAAACACAGGAATCATTCTCCTACTAACTCTAATAGCAACAGCTTTCGTAGGCTACGTCCTACCATGAGGCCAAATATCATTCTGAGGCGCCACAGTCATCACAAACCTGTTTTCAGCAATCCCATACATTGGACAA…
inambari_27492LoretoPER ??????????????????????????????????TCATTACAGGCCTACTAATAGCTATACACTATACAGCGGACACTACCCTAGCCTTCACATCTGTATCTCACACATGCCGAAACGTCCAATTTGGTTGACTAATCCGCAACCTACATGCAAACGGAGCCTCAATATTTTTCATCTGCATCTACCTGCACATCGGACGAGGATTCTACTATGGCTCCTACCTATTCAAAGAAACCTGAAACACAGGAATCATTCTCCTACTAACTCTAATAGCAACAGCTTTCGTAGGCTACGTCCTACCATGAGGCCAAATATCATTCTGAGGCGCCACAGTCATCACAAACCTGTTTTCAGCAATCCCATACATTGGACAA…
inambari_27512LoretoPER ??????????????????????????????CAAATCATTACAGGCCTACTAATAGCTATACACTATACAGCGGACACTACCCTAGCCTTCACATCTGTATCTCACACATGCCGAAACGTCCAATTTGGTTGACTAATCCGCAACCTACATGCAAACGGAGCCTCAATATTTTTCATCTGCATCTACCTGCACATCGGACGAGGATTCTACTATGGCTCCTACCTATTCAAAGAAACCTGAAACACAGGAATCATTCTCCTACTAACTCTAATAGCAACAGCTTTCGTAGGCTACGTCCTACCATGAGGCCAAATATCATTCTGAGGCGCCACAGTCATCACAAACCTGTTTTCAGCAATCCCATACATTGGACAA…
inambari_27515LoretoPER ??????????????????????????????CAAATCATTACAGGCCTACTAATAGCTATACACTATACAGCGGACACTACCCTAGCCTTCACATCTGTATCCCACACATGCCGAAACGTCCAATTTGGTTGACTAATCCGCAACCTACATGCAAACGGAGCCTCAATATTTTTCATCTGCATCTACCTGCACATCGGACGAGGATTCTACTATGGCTCCTACCTATTCAAAGAAACCTGAAACACAGGAATCATTCTCCTACTAACTCTAATAGCAACAGCTTTCGTAGGCTACGTCCTACCATGAGGCCAAATATCATTCTGAGGCGCCACAGTCATCACAAACCTGTTTTCAGCAATCCCATACATTGGACAA…
inambari_27623LoretoPER ???????????????????????????ACACAAATCATTACAGGCCTACTAATAGCTATACACTATACAGCGGACACTACCCTAGCCTTCACATCTGTATCTCACACATGCCGAAACGTCCAATTTGGTTGACTAATCCGCAACCTACATGCAAACGGAGCCTCAATATTTTTCATCTGCATCTACCTGCACATCGGACGAGGATTCTACTATGGCTCCTACCTATTCAAAGAAACCTGAAACACAGGAATCATTCTCCTACTAACTCTAATAGCAACAGCTTTCGTAGGCTACGTCCTACCATGAGGCCAAATATCATTCTGAGGCGCCACAGTCATCACAAACCTGTTTTCAGCAATCCCATACATTGGACAA…
inambari_27698LoretoPER ???????????????????????????ACACAAATCATTACAGGCCTACTAATAGCTATACACTATACAGCGGACACTACCCTAGCCTTCACATCTGTATCTCACACATGCCGAAACGTCCAATTTGGTTGACTAATCCACAACCTACATGCAAACGGAGCCTCAATATTTTTCATCTGCATCTACCTGCACATCGGACGAGGATTCTACTATGGCTCCTACCTATTCAAAGAAACCTGAAACACAGGAATCATTCTCCTACTAACTCTAATAGCAACAGCTTTCGTAGGCTACGTCCTACCATGAGGCCAAATATCATTCTGAGGCGCCACAGTCATCACAAACCTGTTTTCAGCAATCCCATACATTGGACAA…
inambari_31336RondoniaBRA ?????????????????????????????????????????????CTTCTAATGGCTATACACTATACAGCGGACACTACTCTAGCCTTCACATCCGTATCCCACACATGCCGAAACGTCCAATTTGGTTGACTAATCCGCAATTTACATGCAAACGGAGCCTCAATATTCTTCATCTGCATCTACCTACATATCGGACGAGGATTTTACTACGGCTCTTACCTATTCAAAGAAACCTGAAACACAGGAGTTATCCTCCTACTAACCCTAATAGCAACAGCTTTCGTAGGCTACGTCCTACCATGAGGCCAAATATCATTCTGAGGCGCCACAGTCATCACTAACCTATTTTCAGCAATCCCATACATCGGAC…
inambari_31344RondoniaBRA ??????????????????????????????????????????????????????GCTATACACTATACAGCGGACACTACTCTAGCCTTCACATCCGTATCCCACACATGCCGAAACGTCCAATTTGGTTGACTAATCCGCAATTTACATGCAAACGGAGCCTCAATATTCTTCATCTGCATCTACCTACATATCGGACGAGGATTTTACTACGGCTCTTACCTATTCAAAGAAACCTGAAACACAGGAGTTATCCTCCTACTAACCCTAATAGCAACAGCTTTCGTAGGCTACGTCCTACCATGAGGCCAAATATCATTCTGAGGCGCCACAGTCATCACTAACCTATTTTCAGCAATCCCATACATCGGAC…
inambari_40124LoretoPER ??????????????????????????????CAAATCATTACAGGCCTACTAATAGCTATACACTATACAGCGGACACTACCCTAGCCTTCACATCTGTATCTCACACATGCCGAAACGTCCAATTTGGTTGACTAATCCGCAACCTACATGCAAACGGAGCCTCAATATTTTTCATCTGCATCTACCTGCACATCGGACGAGGATTCTACTATGGCTCCTACCTATTCAAAGAAACCTGAAACACAGGAATCATTCTCCTACTAACTCTAATAGCAACAGCTTTCGTAGGCTACGTCCTACCATGAGGCCAAATATCATTCTGAGGCGCCACAGTCATCACAAACCTGTTTTCAGCAATCCCATACATTGGACAA…
inambari_40176LoretoPER ??????????????????????????????CAAATCATTACAGGCCTACTAATAGCTATACACTATACAGCGGACACTACCCTAGCCTTCACATCTGTATCTCACACATGCCGAAACGTCCAATTTGGTTGACTAATCCGCAACCTACATGCAAACGGAGCCTCAATATTTTTCATCTGCATCTACCTGCACATCGGACGAGGATTCTACTATGGCTCCTACCTATTCAAAGAAACCTGAAACACAGGAATCATTCTCCTACTAACTCTAATAGCAACAGCTTTCGTAGGCTACGTCCTACCATGAGGCCAAATATCATTCTGAGGCGCCACAGTCATCACAAACCTGTTTTCAGCAATCCCATACATTGGACAA…
inambari_40267LoretoPER ??????????????????????????????CAAATCATTACAGGCCTACTAATAGCTATACACTATACAGCGGACACTACCCTAGCCTTCACATCTGTATCCCACACATGCCGAAACGTCCAATTTGGTTGACTAATCCGCAACCTACATGCAAACGGAGCCTCAATATTTTTCATCTGCATCTACCTGCACATCGGACGAGGATTCTACTATGGCTCCTACCTATTCAAAGAAACCTGAAACACAGGAATCATTCTCCTACTAACTCTAATAGCAACAGCTTTCGTAGGTTACGTCCTACCATGAGGCCAAATATCATTCTGAGGCGCCACAGTCATCACAAACCTGTTTTCAGCAATCCCATACATTGGACAA…
inambari_40293LoretoPER ?????????????????????????????????ATCATTACAGGCCTACTAATAGCTATACACTATACAGCGGACACTACCCTAGCCTTCACATCTGTATCCCACACATGCCGAAACGTCCAATTTGGTTGACTAATCCGCAACCTACATGCAAACGGAGCCTCAATATTTTTCATCTGCATCTACCTGCACATCGGACGAGGATTCTACTATGGCTCCTACCTATTCAAAGAAACCTGAAACACAGGAATCATTCTCCTACTAACCCTAATAGCAACAGCTTTCGTAGGCTACGTCCTACCATGAGGCCAAATATCATTCTGAGGCGCCACAGTCATCACAAACCTGTTTTCAGCAATCCCATACATTGGACAA…
inambari_40344LoretoPER ???????????????????????????????????????????????????????????????????????????????????????????????????????????????????????????????????????????????????????????????????????????????????????????????????????????????????????????????????????????????????????????????????????????????????????????????????????????????????????????TCATTCTGAGGCGCCACAGTCATCACCAACCTATTTTCAGCAATCCCATACATTGGACAA…
inambari_40486LoretoPER ????????????????????????????????AATCATTACAGGCCTACTAATAGCTATACACTATACAGCGGACACTACCCTAGCCTTCACATCTGTATCCCACACATGCCGAAACGTCCAATTTGGTTGACTAATCCGCAACCTACATGCAAACGGAGCCTCAATATTTTTCATCTGCATCTACCTGCACATCGGACGAGGATTCTACTATGGCTCCTACCTATTCAAAGAAACCTGAAACACAGGAATCATTCTCCTACTAACTCTAATAGCAACAGCTTTCGTAGGCTACGTCCTACCATGAGGCCAAATATCATTCTGAGGCGCCACAGTCATCACAAACCTGTTTTCAGCAATCCCATACATTGGACAA…
inambari_40625LoretoPER ??????????????????????????????CAAATCATTACAGGCCTACTAATAGCTATACACTATACAGCGGACACTACCCTAGCCTTCACATCTGTATCTCACACATGCCGAAACGTCCAATTTGGTTGACTAATCCGCAACCTACATGCAAACGGAGCCTCAATATTTTTCATCTGCATCTACCTGCACATCGGACGAGGATTCTACTATGGCTCCTACCTATTCAAAGAAACCTGAAACACAGGAATCATTCTCCTACTAACTCTAATAGCAACAGCTTTCGTAGGCTACGTCCTACCATGAGGCCAAATATCATTCTGAGGCGCCACAGTCATCACAAACCTGTTTTCAGCAATCCCATACATTGGACAA…
inambari_8836PandoBOL ??????CTTCTAGGCATCTGCCTTATCACACAAATCATTACAGGCCTTCTAATGGCTATACACTATACAGCGGACACTACTCTAGCCTTCACATCCGTATCCCACACATGCCGAAACGTCCAATTTGGTTGACTAATCCGCAATTTACATGCAAACGGAGCCTCAATATTCTTCATCTGCATCTACCTACATATCGGACGAGGATTTTACTACGGCTCTTACCTATTCAAAGAAACCTGAAACACAGGAGTTATCCTCCTACTAACCCTAATAGCAACAGCTTTCGTAGGCTACGTCCTACCATGAGGCCAAATATCATTCTGAGGCGCCACAGTCATCACTAACCTATTTTCAGCAATCCCATACATCGGACAAAC…
inambari_8943PandoBOL ????????????????TCTGCCTCATCACACAAATCATTACAGGCCTTCTAATGGCTATACACTATACAGCGGACACCACCCTAGCCTTCACATCCGTATCCCACACATGCCGAAACGTCCAATTTGGTTGATTAATCCGCAATCTACATGCAAACGGAGCCTCAATATTCTTCATCTGCATCTACCTTCATATCGGACGAGGATTTTACTACGGCTCCTACCTATTCAAAGAAACCTGAAACACAGGAGTTATCCTCCTACTAACCCTAATAGCAACAGCTTTCGTAGGCTACGTTCTACCATGAGGCCAAATATCATTCTGAGGCGCCACAGTCATCACCAACCTATTTTCAGCAATCCCATACATCGGACAAAC…
inambari_9065PandoBOL ????????????????????CCTCATCACACAAATCATTACAGGCCTTCTAATGGCTATACACTATACAGCGGACACCACCCTAGCCTTCACATCCGTATCCCACACATGCCGAAACGTCCAATTTGGTTGATTAATCCGCAATCTACATGCAAACGGAGCCTCAATATTCTTCATCTGCATCTACCTTCATATCGGACGAGGATTTTACTACGGCTCCTACCTATTCAAAGAAACCTGAAACACAGGAGTTATCCTCCTACTAACCCTAATAGCAACAGCTTTCGTAGGCTACGTTCTACCATGAGGCCAAATATCATTCTGAGGCGCCACAGTCATCACCAACCTATTTTCAGCAATCCCATACATCGGACAAAC…
inambari_9115PandoBOL ???????????????????GCCTCATCACACAAATCATTACAGGCCTTCTAATGGCTATACACTATACAGCGGACACCACCCTAGCCTTCACATCCGTATCCCACACATGCCGAAACGTCCAATTTGGTTGATTAATCCGCAATCTACATGCAAACGGAGCCTCAATATTCTTCATCTGCATCTACCTTCATATCGGACGAGGATTTTACTACGGCTCCTACCTATTCAAAGAAACCTGAAACACAGGAGTTATCCTCCTACTAACCCTAATAGCAACAGCTTTCGTAGGCTACGTTCTACCATGAGGCCAAATATCATTCTGAGGCGCCACAGTCATCACCAACCTATTTTCAGCAATCCCATACATCGGACAAAC…
inambari_9157PandoBOL ???????????????????GCCTCATCACACAAATCATTACAGGCCTTCTTATGGCTATACACTATACAGCGGACACCACCCTAGCCTTCACATCCGTATCCCACACATGCCGAAACGTCCAATTTGGTTGATTAATCCGCAATCTACATGCAAACGGAGCCTCAATATTCTTCATCTGCATCTACCTTCATATCGGACGAGGATTTTACTACGGCTCCTACCTATTCAAAGAAACCTGAAACACAGGAGTTATCCTCCTACTAACCCTAATAGCAACAGCTTTCGTAGGCTACGTTCTACCATGAGGCCAAATATCATTCTGAGGCGCCACAGTCATCACCAACCTATTTTCAGCAATCCCATACATCGGACAAAC…
inambari_CUJ065AmazonasBRA ??????????????????????????????????TCATTACAGGCCTACTAATAGCTATACACTATACAGCGGACACTACCCTAGCCTTCACATCTGTATCCCACACATGCCGAAACGTCCAATTTGGTTGACTAATCCGCAACCTACATGCAAACGGAGCCTCAATATTTTTCATCTGCATCTACCTACACATCGGACGAGGATTCTACTATGGCTCCTACCTATTCAAAGAAACCTGAAACACAGGAATCATTCTCCTACTAACTCTAATAGCAACAGCTTTCGTAGGTTACGTCCTACCATGAGGCCAAATATCATTCTGAGGCGCCACAGTCATCACAAACCTGTTTTCAGCAATCCCATACATTGGA…
inambari_CUJ070AmazonasBRA ??????????????????????????????????TCATTACAGGCCTACTAATAGCTATACACTATACAGCGGACACTACCCTAGCCTTCACATCTGTATCCCACACATGCCGAAACGTCCAATTTGGTTGACTAATCCGCAACCTACATGCAAACGGAGCCTCAATATTTTTCATCTGCATCTACCTACACATCGGACGAGGATTCTACTATGGCTCCTACCTATTCAAAGAAACCTGAAACACAGGAATCATTCTCCTACTAACTCTAATAGCAACAGCTTTCGTAGGTTACGTCCTACCATGAGGCCAAATATCATTCTGAGGCGCCACAGTCATCACAAACCTGTTTTCAGCAATCCCATACATTGGA…
inambari_ESEC102AcreBRA ???????????????????????????????????????ACAGGCCTTCTAATGGCTATACACTATACAGCGGACACCACCCTAGCCTTCACATCCGTATCCCACACATGCCGAAACGTCCAATTTGGTTGATTAATCCGCAATCTACATGCAAACGGAGCCTCAATATTCTTCATCTGCATCTACCTTCATATCGGACGAGGATTTTACTACGGCTCCTACCTATTCAAAGAAACCTGAAACACAGGAGTTATCCTCCTACTAACCCTAATAGCAACAGCTTTCGTAGGCTACGTTCTACCATGAGGCCAAATATCATTCTGAGGCGCCACAGTCATCACCAACCTATTTTCAGCAATCCCATACATCGGACAA…
inambari_ESEC252AcreBRA ?????????????????????????????ACAAATCATTACAGGCCTTCTAATGGCTATACACTATACAGCGGACACCACCCTAGCCTTCACATCCGTATCCCACACATGCCGAAACGTCCAATTTGGTTGATTAATCCGCAATCTACATGCAAACGGAGCCTCAATATTCTTCATCTGCATCTACCTTCATATCGGACGAGGATTTTACTACGGCTCCTACCTATTCAAAGAAACCTGAAACACAGGAGTTATCCTCCTACTAACCCTAATAGCAACAGCTTTCGTAGGCTACGTTCTACCATGAGGCCAAATATCATTCTGAGGCGCCACAGTCATCACCAACCTATTTTCAGCAATCCCATACATCGGACAA…
inambari_ESEC266AcreBRA ?????????????????????????????ACAAATCATTACAGGCCTTCTAATGGCTATACACTATACAGCGGACACCACCCTAGCCTTCACATCCGTATCCCACACATGCCGAAACGTCCAATTTGGTTGATTAATCCGCAATCTACATGCAAACGGAGCCTCAATATTCTTCATCTGCATCTACCTTCATATCGGACGAGGATTTTACTACGGCTCCTACCTATTCAAAGAAACCTGAAACACAGGAGTTATCCTCCTACTAACCCTAATAGCAACAGCTTTCGTAGGCTACGTTCTACCATGAGGCCAAATATCATTCTGAGGCGCCACAGTCATCACCAACCTATTTTCAGCAATCCCATACATCGGACAA…
inambari_FJ899301LSUMZ22619 ??????CTCCTAGGCATCTGCCTCATCACACAAATCATTACAGGCCTTCTAATGGCTATACACTATACAGCGGACACCACCCTAGCCTTCACATCCGTATCCCACACATGCCGAAACGTCCAATTTGGTTGATTAATCCGCAATCTACATGCAAACGGAGCCTCAATATTCTTCATCTGCATCTACCTTCATATCGGACGAGGATTTTACTACGGCTCCTACCTATTCAAAGAAACCTGAAACACAGGAGTTATCCTCCTACTAACCCTAATAGCAACAGCTTTCGTAGGCTACGTTCTACCATGAGGCCAAATATCATTCTGAGGCGCCACAGTCATCACCAACCTATTTTCAGCAATCCCATACATCGG…
inambari_FJ899306LSUMZ11131 ??????CTCCTAGGCATCTGTCTCATTACACAAATCATTACAGGCCTACTAATAGCTATACACTATACAGCGGACACTACCCTAGCCTTCACATCTGTATCCCACACATGCCGAAACGTCCAATTTGGTTGACTAATCCGCAACCTACATGCAAACGGAGCCTCAATATTTTTCATCTGCATCTACCTACACATCGGACGAGGATTCTACTATGGCTCCTACCTATTCAAAGAAACCTGAAACACAGGAATCATTCTCCTACTAACTCTAATAGCAACAGCTTTCGTAGGTTACGTCCTACCATGAGGCCAAATATCATTCTGAGGCGCCACAGTCATCACAAACCTGTTTTCAGCAATCCCATACATTGG…
inambari_KU1009LoretoPER ?????????????????????????????ACAAATCATGACAGGTCTTCTAATGGCTATACACTACACAGCGGACACTACCCTGGCCTTCACATCCGTATCCCACACATGCCGAAACGTCCAATTTGGCTGACTAATCCGAAATCTGCATGCAAACGGAGCCTCAATATTTTTCATCTGCATCTACCTACACATCGGACGAGGATTCTACTATGGCTCCTACCTATTCAAAGAAACCTGAAACACAGGAGTCATCCTCCTGCTAACCCTAATAGCAACAGCCTTCGTAGGCTACGTCCTACCATGAGGCCAGATATCATTCTGAGGCGCCACAGTCATTACCAACCTATTTTCAGCAATTCCATACATTGGACA…
inambari_KU979LoretoPER ?????????????????????????????ACAAATCATGACAGGTCTTCTAATGGCTATACACTACACAGCGGACACTACCCTGGCCTTCACATCCGTATCCCACACATGCCGAAACGTCCAATTTGGCTGACTAATCCGAAATCTGCATGCAAACGGAGCCTCAATATTTTTCATCTGCATCTACCTACACATCGGACGAGGATTCTACTATGGCTCCTACCTATTCAAAGAAACCTGAAACACAGGAGTCATCCTCCTGCTAACCCTAATAGCAACAGCCTTCGTAGGCTACGTCCTACCATGAGGCCAGATATCATTCTGAGGCGCCACAGTCATTACCAACCTATTTTCAGCAATTCCATACATTGGACAA…
inambari_PNSD182AcreBRA ??ATCCCTCCTAGGCATCTGTCTCATTACACAAATCATTACAGGCCTACTAATAGCTATACACTATACAGCGGACACTACCCTAGCCTTCACATCTGTATCCCACACATGCCGAAACGTCCAATTTGGTTGACTAATCCGCAACCTACATGCAAACGGAGCCTCAATATTTTTCATCTGCATCTACCTACACATCGGACGAGGATTCTACTATGGCTCCTACCTATTCAAAGAAACCTGAAACACAGGAATCATTCTCCTACTAACTCTAATAGCAACAGCTTTCGTAGGTTACGTCCTACCATGAGGCCAAATATCATTCTGAGGCGCCACAGTCATCACAAACCTGTTTTCAGCAATCCCATACATTGGACAA…
inambari_PUC010AmazonasBRA ??ATCCCTTCTAGGCATCTGCCTTATCACACAAATCATTACAGGCCTTCTAATGGCTATACACTATACAGCGGACACTACCCTAGCCTTCACATCCGTATCCCACACATGCCGAAACGTCCAATTTGGTTGACTAATCCGCAATTTACATGCAAACGGAGCCTCAATATTCTTCATCTGCATCTACCTACATATCGGACGAGGATTTTACTACGGCTCTTACCTATTCAAAGAAACCTGAAACACAGGAGTTATCCTCCTACTAACCCTAATAGCAACAGCTTTCGTAGGCTACGTCCTACCATGAGGCCAAATATCATTCTGAGGCGCCACAGTCATCACTAACCTATTTTCAGCAATCCCATACATCGGA…
inambari_PUC011AmazonasBRA ??ATCCCTTCTAGGCATCTGCCTTATCACACAAATCATTACAGGCCTTCTAATGGCTATACACTATACAGCGGACACTACTCTAGCCTTCACATCCGTATCCCACACATGCCGAAACGTCCAATTTGGTTGACTAATCCGCAATTTACATGCAAACGGAGCCTCAATATTCTTCATCTGCATCTACCTACATATCGGACGAGGATTTTACTACGGCTCTTACCTATTCAAAGAAACCTGAAACACAGGAGTTATCCTCCTACTAACCCTAATAGCAACAGCTTTCGTAGGCTACGTCCTACCATGAGGCCAAATATCATTCTGAGGCGCCACAGTCATCACTAACCTATTTTCAGCAATCCCATACATTGGA…
inambari_PUC015AmazonasBRA ??ATCCCTTCTAGGCATCTGCCTTATCACACAAATCATTACAGGCCTTCTAATGGCTATACACTATACAGCGGACACTACTCTAGCCTTCACATCCGTATCCCACACATGCCGAAACGTCCAATTTGGTTGACTAATCCGCAATTTACATGCAAACGGAGCCTCAATATTCTTCATCTGCATCTACCTACATATCGGACGAGGATTTTACTACGGCTCTTACCTATTCAAAGAAACCTGAAACACAGGAGTTATCCTCCTACTAACCCTAATAGCAACAGCTTTCGTAGGCTACGTCCTACCATGAGGCCAAATATCATTCTGAGGCGCCACAGTCATCACTAACCTATTTTCAGCAATCCCATACATTGGA…
inambari_PUC017AmazonasBRA ??ATCCCTTCTAGGCATCTGCCTTATCACACAAATCATTACAGGCCTTCTAATGGCTATACACTATACAGCGGACACTACTCTAGCCTTCACATCCGTATCCCACACATGCCGAAACGTCCAATTTGGTTGACTAATCCGCAATTTACATGCAAACGGAGCCTCAATATTCTTCATCTGCATCTACCTACATATCGGACGAGGATTTTACTACGGCTCTTACCTATTCAAAGAAACCTGAAACACAGGAGTTATCCTCCTACTAACCCTAATAGCAACAGCTTTCGTAGGCTACGTCCTACCATGAGGCCAAATATCATTCTGAGGCGCCACAGTCATCACTAACCTATTTTCAGCAATCCCATACATTGGA…
inambari_UFAC1009AcreBRA ???????????????????????????????????CATTACAGGCCTACTAATAGCTATACACTATACAGCGGACACTACCCTAGCCTTCACATCTGTATCCCACACATGCCGAAACGTCCAATTTGGTTGACTAATCCGCAACCTACATGCAAACGGAGCCTCAATATTTTTCATCTGCATCTACCTACACATCGGACGAGGATTCTACTATGGCTCCTACCTATTCAAAGAAACCTGAAACACAGGAATCATTCTCCTACTAACTCTAATAGCAACAGCTTTCGTAGGTTACGTCCTACCATGAGGCCAAATATCATTCTGAGGCGCCACAGTCATCACAAACCTGTTTTCAGCAATCCCATACATTGGACA…
inambari_UFAC1048AcreBRA ?????????????????????????????????ATCATTACAGGCCTACTAATAGCTATACACTATACAGCGGACACTACCCTAGCCTTCACATCTGTATCCCACACATGCCGAAACGTCCAATTTGGTTGACTAATCCGCAACCTACATGCAAACGGAGCCTCAATATTTTTCATCTGCATCTACCTACACATCGGACGAGGATTCTACTATGGCTCCTACCTATTCAAAGAAACCTGAAACACAGGAATCATTCTCCTACTAACTCTAATAGCAACAGCTTTCGTAGGTTACGTCCTACCATGAGGCCAAATATCATTCTGAGGCGCCACAGTCATCACAAACCTGTTTTCAGCAATCCCATACATTGGACA…
inambari_UFAC1136AcreBRA ????????????????????????ATTACACAAATCATTACAGGCCTACTAATAGCTATACACTATACAGCGGACACTACCCTAGCCTTCACATCTGTATCCCACACATGCCGAAACGTCCAATTTGGTTGACTAATCCGCAACCTACATGCAAACGGAGCCTCAATATTTTTCATCTGCATCTACCTACACATCGGACGAGGATTCTACTATGGCTCCTACCTATTTAAAGAAACCTGAAACACAGGAATCATTCTCCTACTAACTCTAATAGCAACAGCTTTCGTAGGTTACGTCCTACCATGAGGCCAAATATCATTCTGAGGCGCCACAGTCATCACAAACCTGTTTTCAGCAATCCCATACATTGGACA…
inambari_UFAC1137AcreBRA ????????????????????????ATTACACAAATCATTACAGGCCTACTAATAGCTATACACTATACAGCGGACACTACCCTAGCCTTCACATCTGTATCCCACACATGCCGAAACGTCCAATTTGGTTGACTAATCCGCAACCTACATGCAAACGGAGCCTCAATATTTTTCATCTGCATCTACCTACACATCGGACGAGGATTCTACTATGGCTCCTACCTATTCAAAGAAACCTGAAACACAGGAATCATTCTCCTACTAACTCTAATAGCAACAGCTTTCGTAGGTTACGTCCTACCATGAGGCCAAATATCATTCTGAGGCGCCACAGTCATCACAAACCTGTTTTCAGCAATCCCATACATTGGACA…
inambari_UFAC172AcreBRA ??????????????????????????????????TCATTACAGGCCTTCTAATGGCTATACACTATACAGCGGACACTACTCTAGCCTTCACATCCGTATCCCACACATGCCGAAACGTCCAATTTGGTTGACTAATCCGCAATTTACATGCAAACGGAGCCTCAATATTCTTCATCTGCATCTACCTACATATCGGACGAGGATTTTACTACGGCTCTTACCTATTCAAAGAAACCTGAAACACAGGAGTTATCCTCCTACTAACCCTAATAGCAACAGCTTTCGTAGGCTACGTCCTACCATGAGGCCAAATATCATTCTGAGGCGCCACAGTCATCACTAACCTATTTTCAGCAATCCCATACATTGGACAA…
inambari_UFAC1861AcreBRA ??????????????????????????????????TCATTACAGGCCTACTAATAGCTATACACTATACAGCGGACACTACCCTAGCCTTCACATCTGTATCCCACACATGCCGAAACGTCCAATTTGGTTGACTAATCCGCAACCTACATGCAAACGGAGCCTCAATATTTTTCATCTGCATCTACCTACACATCGGACGAGGATTCTACTATGGTTCCTACCTATTCAAAGAAACCTGAAACACAGGAATCATTCTCCTACTAACTCTAATAGCAACAGCTTTCGTAGGTTACGTCCTACCATGAGGCCAAATATCATTCTGAGGCGCCACAGTCATCACAAACCTGTTTTCAGCAATCCCATACATTGGACA…
inambari_UFAC1876AcreBRA ?????????????????????????TTACACAAATCATTACAGGCCTACTAATAGCTATACACTATACAGCGGACACTACCCTAGCCTTCACATCTGTATCCCACACATGCCGAAACGTCCAATTTGGTTGACTAATCCGCAACCTACATGCAAACGGAGCCTCAATATTTTTCATCTGCATCTACCTACACATCGGACGAGGATTCTACTATGGCTCCTACCTATTTAAAGAAACCTGAAACACAGGAATCATTCTCCTACTAACTCTAATAGCAACAGCTTTCGTAGGTTACGTCCTACCATGAGGCCAAATATCATTCTGAGGCGCCACAGTCATCACAAACCTGTTTTCAGCAATCCCATACATTGGACA…
inambari_UFAC234AcreBRA ??????????????????????????????????TCATTACAGGCCTTCTAATGGCTATACACTATACAGCGGACACTACTCTAGCCTTCACATCCGTATCCCACACATGCCGAAACGTCCAATTTGGTTGACTAATCCGCAATTTACATGCAAACGGAGCCTCAATATTCTTCATCTGCATCTACCTACATATCGGACGAGGATTTTACTACGGCTCTTACCTATTCAAAGAAACCTGAAACACAGGAGTTATCCTCCTACTAACCCTAATAGCAACAGCTTTCGTAGGCTACGTCTTACCATGAGGCCAAATATCATTCTGAGGCGCCACAGTCATCACTAACCTATTTTCAGCAATCCCATACATTGGACAA…
inambari_UFAC328AcreBRA ??????????????????????????????????TCATTACAGGCCTTCTAATGGCTATACACTATACAGCGGACACTACTCTAGCCTTCACATCCGTATCCCACACATGCCGAAACGTCCAATTTGGTTGACTAATCCGCAATTTACATGCAAACGGAGCCTCAATATTCTTCATCTGCATCTACCTACATATCGGACGAGGATTTTACTACGGCTCTTACCTATTCAAAGAAACCTGAAACACAGGAGTTATCCTCCTACTAACCCTAATAGCAACAGCTTTCGTAGGCTACGTCCTACCATGAGGCCAAATATCATTCTGAGGCGCCACAGTCATCACTAACCTATTTTCAGCAATCCCATACATCGGACAA…
inambari_UFAC342AcreBRA ??????????????????????????????????TCATTACAGGCCTTCTAATGGCTATACACTATACAGCGGACACTACTCTAGCCTTCACATCCGTATCCCACACATGCCGAAACGTCCAATTTGGTTGACTAATCCGCAATTTACATGCAAACGGAGCCTCAATATTCTTCATCTGCATCTACCTACATATCGGACGAGGATTTTACTACGGCTCTTACCTATTCAAAGAAACCTGAAACACAGGAGTTATCCTCCTACTAACCCTAATAGCAACAGCTTTCGTAGGCTACGTCCTACCATGAGGCCAAATATCATTCTGAGGCGCCACAGTCATCACTAACCTATTTTCAGCAATCCCATACATCGGACAA…
inambari_UFAC373AcreBRA ???????????????????????????ATACAAATCATTACAGGCCTACTAATAGCTATACACTATACAGCGGACACTACCCTAGCCTTCACATCTGTATCCCACACATGCCGAAACGTCCAATTTGGTTGACTAATCCGCAACCTACATGCAAACGGAGCCTCAATATTTTTCATCTGCATCTACCTACACATCGGACGAGGATTCTACTATGGCTCCTACCTATTCAAAGAAACCTGAAACACAGGAATCATTCTCCTACTAACTCTAATAGCAACAGCTTTCGTAGGTTACGTCCTACCATGAGGCCAAATATCATTCTGAGGCGCCACAGTCATCACAAACCTGTTTTCAGCAATCCCATACATTGGACAA…
inambari_UFAC375AcreBRA ?????????????????????????TTACACAAATCATTACAGGCCTACTAATAGCTATACACTATACAGCGGACACTACCCTAGCCTTCACATCTGTATCCCACACATGCCGAAACGTCCAATTTGGTTGACTAATCCGCAACCTACATGCAAACGGAGCCTCAATATTTTTCATCTGCATCTACCTACACATCGGACGAGGATTCTACTATGGCTCCTACCTATTCAAAGAAACCTGAAACACAGGAATCATTCTCCTACTAACTCTAATAGCAACAGCTTTCGTAGGTTACGTCCTACCATGAGGCCAAATATCATTCTGAGGCGCCACAGTCATCACAAACCTGTTTTCAGCAATCCCATACATTGGACAA…
inambari_UFAC458AcreBRA ??????????????????????????????????TCATTACAGGCCTACTAATAGCTATACACTATACAGCGGACACTACCCTAGCCTTCACATCTGTATCCCACACATGCCGAAACGTCCAATTTGGTTGACTAATCCGCAACCTACATGCAAACGGAGCCTCAATATTTTTCATCTGCATCTACCTACACATCGGACGAGGATTCTACTATGGTTCCTACCTATTCAAAGAAACCTGAAACACAGGAATCATTCTCCTACTAACTCTAATAGCAACAGCTTTCGTAGGTTACGTCCTACCATGAGGCCAAATATCATTCTGAGGCGCCACAGTCATCACAAACCTGTTTTCAGCAATCCCATACATTGGACAA…
inambari_UFAC468AcreBRA ????????????????????????ATTACACAAATCATTACAGGCCTACTAATAGCTATACACTATACAGCGGACACTACCCTAGCCTTCACATCTGTATCCCACACATGCCGAAACGTCCAATTTGGTTGACTAATCCGCAACCTACATGCAAACGGAGCCTCAATATTTTTCATCTGCATCTACCTACACATCGGACGAGGATTCTACTATGGCTCCTACCTATTCAAAGAAACCTGAAACACAGGAATCATTCTCCTACTAACTCTAATAGCAACAGCTTTCGTAGGTTACGTCCTACCATGAGGCCAAATATCATTCTGAGGCGCCACAGTCATCACAAACCTGTTTTCAGCAATCCCATACATTGGACAA…
napo_2901LoretoPER ???????????????????????????ACACAAATTATTACAGGCCTTCTGATGGCTATACACTATACAGCGGACACTACCCTAGCCTTCACATCCGTATCTCACACATGCCGAAACGTCCAATTTGGTTGACTAATCCGCAATCTACATGCAAACGGAGCCTCAATATTCTTCATCTGCATCTACCTACACATCGGACGAGGATTCTACTACGGCTCCTACCTATTCAAAGAAACCTGAAACACAGGAGTTATCCTCCTACTAACCCTAATAGCAACAGCTTTCGTAGGCTACGTCTTACCATGAGGTCAAATATCATTCTGAGGCGCCACAGTCATTACCAACCTATTTTCAGCAATCCCATACATTGGACAAACAAT…
napo_2921LoretoPER ???????????????????????????ACACAAATTATTACAGGCCTTCTAATGGCTATACACTATACAGCGGACACTACCCTAGCCTTCACATCCGTATCTCACACATGCCGAAACGTCCAATTTGGTTGACTAATCCGCAATCTACATGCAAACGGAGCCTCAATATTCTTCATCTGCATCTACCTACACATCGGACGAGGATTCTACTACGGCTCCTACCTATTCAAAGAAACCTGAAACACAGGAGTTATCCTCCTACTAACCCTAATAGCAACAGCTTTCGTAGGCTACGTCTTACCATGAGGTCAAATATCATTCTGAGGCGCCACAGTCATCACCAACCTATTTTCAGCAATCCCATACATTGGACAAACAAT…
napo_2976LoretoPER ???????????????????????CATCACACAAATCATTACAGGCCTTCTAATGGCTATACACTACACAGCGGACACTACCCTGGCCTTCACATCCGTATCCCACACATGCCGAAACGTCCAATTTGGCTGACTAATCCGAAATCTGCATGCAAACGGAGCCTCAATATTTTTCATCTGCATCTACCTACACATCGGACGAGGATTCTACTATGGCTCCTACCTATTCAAAGAAACCTGAAACACAGGAGTCATCCTCCTGCTAACCCTAATAGCAACAGCCTTCGTAGGCTACGTCCTACCATGAGGCCAGATATCATTCTGAGGCGCCACAGTCATTACCAACCTATTTTCAGCAATTCCATACATTGGACAAACAAT…
napo_3212LoretoPER ????????????????????????????CACAAATCATTACAGGCCTTCTAATGGCTATACACTACACAGCGGACACTACCCTGGCCTTCACATCCGTATCCCACACATGCCGAAACGTCCAATTTGGCTGACTAATCCGAAATCTGCATGCAAACGGAGCCTCAATATTTTTCATCTGCATCTACCTACACATCGGACGAGGATTCTACTATGGCTCCTACCTATTCAAAGAAACCTGAAACACAGGAGTCATCCTCCTACTAACCCTAATAGCAACAGCCTTCGTAGGCTACGTCCTACCATGAGGCCAGATATCATTCTGAGGCGCCACAGTCATTACCAACCTATTTTCAGCAATTCCATACATTGGACAAACAAT…
napo_3249LoretoPER ???????????????????????????????AAATCATTACAGGCCTTCTAATGGCTATACACTACACAGCGGACACTACCCTGGCCTTCACATCCGTATCCCACACATGCCGAAACGTCCAATTTGGCTGACTAATCCGAAATCTGCATGCAAACGGAGCCTCAATATTTTTCATCTGCATCTACCTACACATCGGACGAGGATTCTACTATGGCTCCTACCTATTCAAAGAAACCTGAAACACAGGAGTCATCCTCCTGCTAACCCTAATAGCAACAGCCTTCGTAGGCTACGTCCTACCATGAGGCCAGATATCATTCTGAGGCGCCACAGTCATTACCAACCTATTTTCAGCAATTCCATACATTGGACAAACAAT…
napo_3266LoretoPER ???????????????????????????????AAATCATTACAGGTCTTCTAATGGCTATACACTACACAGCGGACACTACCCTGGCCTTCACATCCGTATCCCACACATGCCGAAACGTCCAATTTGGCTGACTAATCCGAAATCTGCATGCAAACGGAGCCTCAATATTTTTCATCTGCATCTACCTACACATCGGACGAGGATTCTACTATGGCTCCTACCTATTCAAAGAAACCTGAAACACAGGAGTCATCCTCCTGCTAACCCTAATAGCAACAGCCTTCGTAGGCTACGTCCTACCATGAGGCCAGATATCATTCTGAGGCGCCACAGTCATTACCAACCTATTTTCAGCAATTCCATACATTGGACAAACAAT…
napo_4516LoretoPER ???????????????????????????ACACAAATTATTACAGGCCTTCTAATGGCTATACACTATACAGCGGACACTACCCTAGCCTTCACATCCGTATCTCACACATGCCGAAACGTCCAATTTGGTTGACTAATCCGCAATCTACATGCAAACGGAGCCTCAATATTCTTCATCTGCATCTACCTACACATCGGACGAGGATTCTACTACGGCTCCTACCTATTCAAAGAAACCTGAAACACAGGAGTTATCCTCCTACTAACCCTAATAGCAACAGCTTTCGTAGGCTACGTCTTACCATGAGGTCAAATATCATTCTGAGGCGCCACAGTCATCACCAACCTATTTTCAGCAATCCCATACATTGGACAAACAAT…
huallaga_5515SanMartinPER ???????????????????????????ACACAAATCATTACAGGCCTACTAATAGCTATACACTATACAGCGGACACTACCCTAGCCTTCACATCTGTATCCCACACATGCCGAAACGTCCAATTTGGTTGACTAATCCGCAACCTACATGCAAACGGAGCCTCAATATTTTTCATCTGCATCTACCTGCACATCGGACGAGGATTCTACTATGGCTCCTACCTATTCAAAGAAACCTGAAACACAGGAATCATTCTCCTACTAACCCTAATAGCAACAGCTTTCGTAGGCTACGTCCTACCATGAGGCCAAATATCATTCTGAGGCGCCACAGTCATCACAAACCTGTTTTCAGCAATCCCATACATTGGAC…
napo_5973MoronaSantiagoECU ?????????????????????????TCACACAAATCATTACAGGTCTTCTAATGGCTATACACTACACAGCGGACACTACCCTGGCCTTCACATCCGTATCCCACACATGCCGAAACGTCCAATTTGGCTGACTAATCCGAAATCTGCATGCAAACGGAGCCTCAATATTTTTCATCTGCATCTACCTACACATCGGACGAGGATTCTACTATGGCTCCTACCTATTCAAAGAAACCTGAAACACAGGAGTCATCCTCCTGCTAACCCTAATAGCAACAGCCTTCGTAGGCTACGTCCTACCATGAGGCCAGATATCATTCTGAGGCGCCACAGTCATTACCAACCTATTTTCAGCAATTCCATACATTGGA…
napo_5993MoronaSantiagoECU ?????????????????CTGCCTCATCACACAAATCATTACAGGTCTTCTAATGGCTATACACTACACAGCGGACACTACCCTGGCCTTCACATCCGTATCCCACACATGCCGAAACGTCCAATTTGGCTGACTAATTCGAAATCTGCATGCAAACGGAGCCTCAATATTTTTCATCTGCATCTACCTACACATCGGACGAGGATTCTACTATGGCTCCTACCTATTCAAAGAAACCTGAAACACAGGAGTCATCCTCCTGCTAACCCTAATAGCAACAGCCTTCGTAGGCTACGTCCTACCATGAGGCCAGATATCATTCTGAGGCGCCACAGTCATTACCAACCTATTTTCAGCAATTCCATACATTGGA…
napo_5995MoronaSantiagoECU ????????????????????????ATCACACAAATCATTACAGGTCTTCTAATGGCTATACACTACACAGCGGACACTACCCTGGCCTTCACATCCGTATCCCACACATGCCGAAACGTCCAATTTGGCTGACTAATCCGAAATCTGCATGCAAACGGAGCCTCAATATTTTTCATCTGCATCTACCTACACATCGGACGAGGATTCTACTATGGCTCCTACCTATTCAAAGAAACCTGAAACACAGGAGTCATCCTCCTGCTAACCCTAATAGCAACAGCCTTCGTAGGCTACGTCCTACCATGAGGCCAGATATCATTCTGAGGCGCCACAGTCATTACCAACCTATTTTCAGCAATTCCATACATTGGA…
napo_7103LoretoPER ???????????????????????????ACACAAATTATTACAGGCCTTCTAATGGCTATACACTATACAGCGGACACTACCCTAGCCTTCACATCCGTATCTCACACATGCCGAAACGTCCAATTTGGTTGACTAATCCGCAATCTACATGCAAACGGAGCCTCAATATTCTTCATCTGCATCTACCTACACATCGGACGAGGATTCTACTACGGCTCCTACCTATTCAAAGAAACCTGAAACACAGGAGTTATCCTCCTACTAACCCTAATAGCAACAGCTTTCGTAGGCTACGTCTTACCATGAGGTCAAATATCATTCTGAGGCGCCACAGTCATCACCAACCTATTTTCAGCAATCCCATACATTGGACAAACAAT…
napo_7117LoretoPER ???????????????????????????????AAATTATTACAGGCCTTCTGATGGCTATACACTATACAGCGGACACTACCCTAGCCTTCACATCCGTATCTCACACATGCCGAAACGTCCAATTTGGTTGACTAATCCGCAATCTACATGCAAACGGAGCCTCAATATTCTTCATCTGCATCTACCTACACATCGGACGAGGATTCTACTACGGCTCCTACCTATTCAAAGAAACCTGAAACACAGGAGTTATCCTCCTACTAACCCTAATAGCAACAGCTTTCGTAGGCTACGTCTTACCATGAGGTCAAATATCATTCTGAGGCGCCACAGTCATTACCAACCTATTTTCAGCAATCCCATACATTGGACAAACAAT…
napo_7191LoretoPER ???????????????????????????ACACAAATTATTACAGGCCTTCTGATGGCTATACACTATACAGCGGACACTACCCTAGCCTTCACATCCGTATCTCACACATGCCGAAACGTCCAATTTGGTTGACTAATCCGCAACCTACATGCAAACGGAGCCTCAATATTCTTCATCTGCATCTACCTACACATCGGACGAGGATTCTACTACGGCTCCTACCTATTCAAAGAAACCTGAAACACAGGAGTTATCCTCCTACTAACCCTAATAGCAACAGCTTTCGTAGGCTACGTCTTACCATGAGGTCAAATATCATTCTGAGGCGCCACAGTCATTACCAACCTATTTTCAGCAATCCCATACATTGGACAAACAAT…
napo_7364LoretoPER ????????????????????????????CACAAATCATTACAGGCCTACTAATAGCTATACACTATACAGCGGACACTACCCTAGCCTTCACATCTGTATCCCACACATGCCGAAACGTCCAATTTGGTTGACTAATCCGCAACCTACATGCAAACGGAGCCTCAATATTTTTCATCTGCATCTACCTACACATCGGACGAGGATTCTACTATGGCTCCTACCTATTCAAAGAAACCTGAAACACAGGAATCATTCTCCTACTAACTCTAATAGCAACAGCTTTCGTAGGTTACGTCCTACCATGAGGCCAAATATCATTCTGAGGCGCCACAGTCATCACAAACCTGTTTTCAGCAATCCCATACATTGGACAAACAAT…
napo_7365LoretoPER ????????????????????????????CACAAATCATTACAGGCCTACTAATAGCTATACACTATACAGCGGACACTACCCTAGCCTTCACATCTGTATCCCACACATGCCGAAACGTCCAATTTGGTTGACTAATCCGCAACCTACATGCAAACGGAGCCTCAATATTTTTCATCTGCATCTACCTACACATCGGACGAGGATTCTACTATGGCTCCTACCTATTCAAAGAAACCTGAAACACAGGAATCATTCTCCTACTAACTCTAATAGCAACAGCTTTCGTAGGTTACGTCCTACCATGAGGCCAAATATCATTCTGAGGCGCCACAGTCATCACAAACCTGTTTTCAGCAATCCCATACATTGGACAAACAAT…
huallaga_FJ899298LSUMZ7227 ??????CTCCTAGGCATCTGCCTCATAACACAAATTATTACAGGCCTTCTAATGGCTATACACTATACAGCGGACACTACCCTAGCCTTCACATCCGTATCTCACACATGCCGAAACGTCCAATTTGGTTGACTAATCCGCAATCTACATGCAAACGGAGCCTCAATATTCTTCATCTGCATCTACCTACACATCGGACGAGGATTCTACTACGGCTCCTACCTATTCAAAGAAACCTGAAACACAGGAGTTATCCTCCTACTAACCCTAATAGCAACAGCTTTCGTAGGCTACGTCTTACCATGAGGTCAAATATCATTCTGAGGCGCCACAGTCATCACCAACCTATTTTCAGCAATCCCATACATTGGA…
huallaga_FJ899299LSUMZ7234 ??????CTCCTAGGCATCTGCCTCATAACACAAATTATTACAGGCCTTCTGATGGCTATACACTATACAGCGGACACTACCCTAGCCTTCACATCCGTATCTCACACATGCCGAAACGTCCAATTTGGTTGACTAATCCGCAATCTACATGCAAACGGAGCCTCAATATTCTTCATCTGCATCTACCTACACATCGGACGAGGATTCTACTACGGCTCCTACCTATTCAAAGAAACCTGAAACACAGGAGTTATCCTCCTACTAACCCTAATAGCAACAGCTTTCGTAGGCTACGTCTTACCATGAGGTCAAATATCATTCTGAGGCGCCACAGTCATTACCAACCTATTTTCAGCAATCCCATACATTGGA…
huallaga_FJ899300LSUMZ7233 ??????CTCCTAGGCATCTGCCTCATAACACAAATTATTACAGGCCTTCTGATGGCTATACACTATACAGCGGACACTACCCTAGCCTTCACATCCGTATCTCACACATGCCGAAACGTCCAATTTGGTTGACTAATCCGCAATCTACATGCAAACGGAGCCTCAATATTCTTCATCTGCATCTACCTACACATCGGACGAGGATTCTACTACGGCTCCTACCTATTCAAAGAAACCTGAAACACAGGAGTTATCCTCCTACTAACCCTAATAGCAACAGCTTTCGTAGGCTACGTCTTACCATGAGGTCAAATATCATTCTGAGGCGCCACAGTCATTACCAACCTATTTTCAGCAATCCCATACATTGGA…
napo_FJ899302LSUMZ4549 ??????CTCCTAGGCATCTGCCTCATAACACAAATTATTACAGGCCTTCTAATGGCTATACACTATACAGCGGACACTACCCTAGCCTTCACATCCGTATCTCACACATGCCGAAACGTCCAATTTGGTTGACTAATCCGCAATCTACATGCAAACGGAGCCTCAATATTCTTCATCTGCATCTACCTACACATCGGACGAGGATTCTACTACGGCTCCTACCTATTCAAAGAAACCTGAAACACAGGAGTTATCCTCCTACTAACCCTAATAGCAACAGCTTTCGTAGGCTACGTCTTACCATGAGGTCAAATATCATTCTGAGGCGCCACAGTCATCACCAACCTATTTTCAGCAATCCCATACATTGGACAAA…
napo_FJ899305LSUMZ5967 ??????CTCCTAGGCATCTGCCTCATCACACAAATCATTACAGGTCTTCTAATGGCTATACACTACACAGCGGACACTACCCTGGCCTTCACATCCGTATCCCACACATGCCGAAACGTCCAATTTGGCTGACTAATTCGAAATCTGCATGCAAACGGAGCCTCAATATTTTTCATCTGCATCTACCTACACATCGGACGAGGATTCTACTATGGCTCCTACCTATTCAAAGAAACCTGAAACACAGGAGTCATCCTCCTGCTAACCCTAATAGCAACAGCCTTCGTAGGCTACGTCCTACCATGAGGCCAGATATCATTCTGAGGCGCCACAGTCATTACCAACCTATTTTCAGCAATTCCATACATTGGACAAA…
napo_IAvH10999_CO GGATCCCTCCTAGGCATCTGCCTCATAACACAAATTATTACAGGCCTTCTAATGGCTATACACTATACAGCGGACACTACCCTAGCCTTCACATCCGTATCTCACACATGCCGAAACGTCCAATTTGGTTGACTAATCCGCAATCTACATGCAAACGGAGCCTCAATATTCTTCATCTGCATCTACCTACACATCGGACGAGGATTCTACTACGGCTCCTACCTATTCAAAGAAACCTGAAACACAGGAGTTATCCTCCTACTAACCCTAATAGCAACAGCTTTCGTAGGCTACGTCTTACCATGAGGTCAAATATCATTCTGAGGCGCCACAGTCATCACCAACCTATTTTCAGCAATCCCATACATTGGACAAACAATT…
napo_JAP003AmazonasBRA ?????????????????????????TAACACAAATTATTACAGGCCTTCTAATGGCTATACACTATACAGCGGACACTACCCTAGCCTTCACATCCGTATCTCACACATGCCGAAACGTCCAATTTGGTTGACTAATCCGCAATCTACATGCAAACGGAGCCTCAATATTCTTCATCTGCATCTACCTACACATCGGACGAGGATTCTACTACGGCTCCTACCTATTCAAAGAAACCTGAAACACAGGAGTTATCCTCCTACTAACCCTAATAGCAACAGCTTTCGTAGGCTACGTCTTACCATGAGGTCAAATATCATTCTGAGGCGCCACAGTCATCACCAACCTATTTTCAGCAATCCCATACATTGGACAAA…
napo_JAP006AmazonasBRA ????????????????????????????CACAAATTATTACAGGCCTTCTAATGGCTATACACTATACAGCGGACACTACCCTAGCCTTCACATCCGTATCTCACACATGCCGAAACGTCCAATTTGGTTGACTAATCCGCAATCTACATGCAAACGGAGCCTCAATATTCTTCATCTGCATCTACCTACACATCGGACGAGGATTCTACTACGGCTCCTACCTATTCAAAGAAACCTGAAACACAGGAGTTATCCTCCTACTAACCCTAATAGCAACAGCTTTCGTAGGCTACGTCTTACCATGAGGTCAAATATCATTCTGAGGCGCCACAGTCATCACCAACCTATTTTCAGCAATCCCATACATTGGACAAA…
napo_JAP071AmazonasBRA ???????????????????????????ACACAAATTATTACAGGCCTTCTAATGGCTATACACTATACAGCGGACACTACCCTAGCCTTCACATCCGTATCTCACACATGCCGAAACGTCCAATTTGGTTGACTAATCCGCAATCTACATGCAAACGGAGCCTCAATATTCTTCATCTGCATCTACCTACACATCGGACGAGGATTCTACTACGGCTCCTACCTATTCAAAGAAACCTGAAACACAGGAGTTATCCTCCTACTAACCCTAATAGCAACAGCTTTCGTAGGCTACGTCTTACCATGAGGTCAAATATCATTCTGAGGCGCCACAGTCATCACCAACCTATTTTCAGCAATCCCATACATTGGACAAA…
napo_JAP072AmazonasBRA ???????????????????????????ACACAAATTATTACAGGCCTTCTAATGGCTATACACTATACAGCGGACACTACCCTAGCCTTCACATCCGTATCTCACACATGCCGAAACGTCCAATTTGGTTGACTAATCCGCAATCTACATGCAAACGGAGCCTCAATATTCTTCATCTGCATCTACCTACACATCGGACGAGGATTCTACTACGGCTCCTACCTATTCAAAGAAACCTGAAACACAGGAGTTATCCTCCTACTAACCCTAATAGCAACAGCTTTCGTAGGCTACGTCTTACCATGAGGTCAAATATCATTCTGAGGCGCCACAGTCATCACCAACCTATTTTCAGCAATCCCATACATTGGACAAA…
napo_JAP073AmazonasBRA ????????????GGCATATGCCTCATAACACAAATTATTACAGGCCTTCTAATGGCTATACACTATACAGCGGACACTACCCTAGCCTTCACATCCGTATCTCACACATGCCGAAACGTCCAATTTGGTTGACTAATCCGCAATCTACATGCAAACGGAGCCTCAATATTCTTCATCTGCATCTACCTACACATCGGACGAGGATTCTACTACGGCTCCTACCTATTCAAAGAAACCTGAAACACAGGAGTTATCCTCCTACTAACCCTAATAGCAACAGCTTTCGTAGGCTACGTCTTACCATGAGGTCAAATATCATTCTGAGGCGCCACAGTCATCACCAACCTATTTTCAGCAATCCCATACATTGGACAAA…
napo_JAP328AmazonasBRA ?????????????????????????TAACACAAATTATTACAGGCCTTCTAATGGCTATACACTATACAGCGGACACTACCCTAGCCTTCACATCCGTATCTCACACATGCCGAAACGTCCAATTTGGTTGACTAATCCGCAATCTACATGCAAACGGAGCCTCAATATTCTTCATCTGCATCTACCTACACATCGGACGAGGATTCTACTACGGCTCCTACCTATTCAAAGAAACCTGAAACACAGGAGTTATCCTCCTACTAACCCTAATAGCAACAGCTTTCGTAGGCTACGTCTTACCATGAGGTCAAATATCATTCTGAGGCGCCACAGTCATCACCAACCTATTTTCAGCAATCCCATACATTGGACAAA…
napo_JAP357AmazonasBRA ???????????????????????????ACACAAATTATTACAGGCCTTCTAATGGCTATACACTATACAGCGGACACTACCCTAGCCTTCACATCCGTATCTCACACATGCCGAAACGTCCAATTTGGTTGACTAATCCGCAATCTACATGCAAACGGAGCCTCAATATTCTTCATCTGCATCTACCTACACATCGGACGAGGATTCTACTACGGCTCCTACCTATTCAAAGAAACCTGAAACACAGGAGTTATCCTCCTACTAACCCTAATAGCAACAGCTTTCGTAGGCTACGTCTTACCATGAGGTCAAATATCATTCTGAGGCGCCACAGTCATCACCAACCTATTTTCAGCAATCCCATACATTGGACAAA…
napo_JAP392AmazonasBRA ???????????????????????????????AAATTATTACAGGCCTTCTAATGGCTATACACTATACAGCGGACACTACCCTAGCCTTCACATCCGTATCTCACACATGCCGAAACGTCCAATTTGGTTGACTAATCCGCAATCTACATGCAAACGGAGCCTCAATATTCTTCATCTGCATCTACCTACACATCGGACGAGGATTCTACTACGGCTCCTACCTATTCAAAGAAACCTGAAACACAGGAGTTATCCTCCTACTAACCCTAATAGCAACAGCTTTCGTAGGCTACGTCTTACCATGAGGTCAAATATCATTCTGAGGCGCCACAGTCATCACCAACCTATTTTCAGCAATCCCATACATTGGACAAA…
napo_JAP402AmazonasBRA ????????????????????????????????????ATTACAGGCCTTCTAATGGCTATACACTATACAGCGGACACTACCCTAGCCTTCACATCCGTATCTCACACATGCCGAAACGTCCAATTTGGTTGACTAATCCGCAATCTACATGCAAACGGAGCCTCAATATTCTTCATCTGCATCTACCTACACATCGGACGAGGATTCTACTACGGCTCCTACCTATTCAAAGAAACCTGAAACACAGGAATTATCCTCCTACTAACCCTAATAGCAACAGCTTTCGTAGGCTACGTCTTACCATGAGGTCAAATATCATTCTGAGGCGCCACAGTCATCACCAACCTATTTTCAGCAATCCCATACATTGGACAAA…
napo_JAP435AmazonasBRA ???????????????????????????????AAATTATTACAGGCCTTCTAATGGCTATACACTATACAGCGGACACTACCCTAGCCTTCACATCCGTATCTCACACATGCCGAAACGTCCAATTTGGTTGACTAATCCGCAATCTACATGCAAACGGAGCCTCAATATTCTTCATCTGCATCTACCTACACATCGGACGAGGATTCTACTACGGCTCCTACCTATTCAAAGAAACCTGAAACACAGGAGTTATCCTCCTACTAACCCTAATAGCAACAGCTTTCGTAGGCTACGTCTTACCATGAGGTCAAATATCATTCTGAGGCGCCACAGTCATCACCAACCTATTTTCAGCAATCCCATACATTGGACAAA…
rondonia_12323SantaCruzBOL ????????????????????????????CACAAATCATTACAGGCCTCCTAATGGCTATACATTACACAGCGGACACTACCCTAGCCTTCACATCCGTATCCCATACATGCCGAAACGTCCAATTCGGTTGACTAATCCGTAATCTACATGCAAACGGGGCCTCAATATTCTTCATCTGCATCTACCTACACATCGGACGAGGATTCTACTACGGCTCCTACCTATTCAAAGAAACCTGAAACACAGGGGTTATCCTCCTACTAACCCTAATAGCAACAGCTTTCGTAGGCTACGTCCTTCCATGAGGCCAAATATCATTTTGAGGCGCCACAGTCATCACCAACCTATTTTCAGCAATCCCATATATCGGG…
rondonia_12325SantaCruzBOL ????????????????TCTGCCTCATCACACAAATCATTACAGGCCTCCTAATGGCTATACATTACACAGCGGACACTACCCTAGCCTTCACATCCGTATCCCACACATGCCGAAACGTCCAATTCGGTTGACTAATCCGTAATCTACATGCAAACGGGGCCTCAATATTCTTCATCTGCATCTACCTACACATCGGACGAGGATTCTACTACGGCTCCTACCTATTCAAAGAAACCTGAAACACAGGGGTTATCCTCCTACTAACCCTAATAGCAACAGCTTTCGTAGGCTACGTCCTTCCATGAGGCCAAATATCATTTTGAGGCGCCACAGTCATCACCAACCTATTTTCAGCAATCCCATATATCGGG…
rondonia_12368SantaCruzBOL ????????????????TCTGCCTCATCACACAAATCATTACAGGCCTCCTAATGGCTATACATTACACAGCGGACACTACCCTAGCCTTCACATCCGTATCCCACACATGCCGAAACGTCCAATTCGGTTGACTAATCCGTAATCTACATGCAAACGGGGCCTCAATATTCTTCATCTGCATCTACCTACACATCGGACGAGGATTCTACTACGGCTCCTACCTATTCAAAGAAACCTGAAACACAGGGGTTATCCTCCTACTAACCCTAATAGCAACAGCTTTCGTAGGCTACGTCCTTCCATGAGGCCAAATATCATTTTGAGGCGCCACAGTCATCACCAACCTATTTTCAGCAATCCCATATATCGGG…
rondonia_12749SantaCruzBOL ???????????????????????????????AAATCATTACAGGCCTCCTAATGGCTATACATTACACAGCGGACACTACCCTAGCCTTCACATCCGTATCCCACACATGCCGAAACGTCCAATTCGGTTGACTAATCCGTAATCTACATGCAAACGGGGCCTCAATATTCTTCATCTGCATCTACCTACACATCGGACGAGGATTCTACTACGGCTCCTACCTATTCAAAGAAACCTGAAACACAGGGGTTATCCTCCTACTAACCCTAATAGCAACAGCTTTCGTAGGCTACGTCCTTCCATGAGGCCAAATATCATTTTGAGGCGCCACAGTCATCACCAACCTATTTTCAGCAATCCCATATATCGGG…
rondonia_12753SantaCruzBOL ??????????????????TGCCTCATCACACAAATCATTACAGGCCTCCTAATGGCTATACATTACACAGCGGACACTACCCTAGCCTTCACATCCGTATCCCACACATGCCGAAACGTCCAATTCGGTTGACTAATCCGTAATCTACATGCAAACGGGGCCTCAATATTCTTCATCTGCATCTACCTACACATCGGACGAGGATTCTACTACGGCTCCTACCTATTCAAAGAAACCTGAAACACAGGGGTTATCCTCCTACTAACCCTAATAGCAACAGCTTTCGTAGGCTACGTCCTTCCATGAGGCCAAATATCATTTTGAGGCGCCACAGTCATCACCAACCTATTTTCAGCAATCCCATATATCGGG…
rondonia_12925SantaCruzBOL ????????????????????????????CACAAATCATTACAGGCCTCCTAATGGCTATACATTACACAGCGGACACTACCCTAGCCTTCACATCCGTATCCCACACATGCCGAAACGTCCAATTCGGTTGACTAATCCGTAATCTACATGCAAACGGAGCCTCAATATTCTTCATCTGCATCTACCTACACATCGGACGAGGATTCTACTACGGCTCCTACCTATTCAAAGAAACCTGAAACACAGGGGTTATCCTCCTACTAACCCTAATAGCAACAGCTTTCGTAGGCTACGTCCTTCCATGAGGCCAAATATCATTTTGAGGCGCCACAGTCATCACCAACCTATTCTCAGCAATCCCATATATCGGG…
rondonia_12966SantaCruzBOL ??????????????????TGCCTCATCACACAAATCATTACAGGCCTCCTAATGGCCATACATTACACAGCGGACACTACCCTAGCCTTCACATCCGTATCCCACACATGCCGAAACGTCCAATTCGGTTGACTAATCCGTAATCTACATGCAAACGGGGCCTCAATATTCTTCATCTGCATCTACCTACACATCGGACGAGGATTCTACTACGGCTCCTACCTATTCAAAGAAACCTGAAACACAGGGGTTATCCTCCTACTAACCCTAATAGCAACAGCTTTCGTAGGCTACGTCCTTCCATGAGGCCAAATATCATTTTGAGGCGCCACAGTCATCACCAACCTATTTTCAGCAATCCCATATATCGGG…
rondonia_13008SantaCruzBOL ????????????????TCTGCCTCATCACACAAATCATTACAGGCCTCCTAATGGCTATACATTACACAGCGGACACTACCCTAGCCTTCACATCCGTATCCCATACATGCCGAAACGTCCAATTCGGTTGACTAATCCGTAATCTACATGCAAACGGGGCCTCAATATTCTTCATCTGCATCTACCTACACGTCGGACGAGGATTCTACTACGGCTCCTACCTATTCAAAGAAACCTGAAACACAGGGGTTATCCTCCTACTAACCCTAATAGCAACAGCTTTCGTAGGCTACGTCCTTCCATGAGGCCAAATATCATTTTGAGGCGCCACAGTCATCACCAACCTATTTTCAGCAATCCCATATATCGGG…
rondonia_13834SantaCruzBOL ????????????????????????????CACAAATCATTACAGGCCTCCTAATGGCTATACATTACACAGCGGACACTACCCTAGCCTTCACATCCGTATCCCATACATGCCGAAACGTCCAATTCGGTTGACTAATCCGTAATCTACATGCAAACGGGGCCTCAATATTCTTCATCTGCATCTACCTACACGTCGGACGAGGATTCTACTACGGCTCCTACCTATTCAAAGAAACCTGAAACACAGGGGTTATCCTCCTACTAACCCTAATAGCAACAGCTTTCGTAGGCTACGTCCTTCCATGAGGCCAAATATCATTTTGAGGCGCCACAGTCATCACCAACCTATTTTCAGCAATCCCATATATCGGG…
rondonia_13837SantaCruzBOL ????????????????TCTGCCTCATCACACAAATCATTACAGGCCTCCTAATGGCTATACATTACACAGCGGACACTACCCTAGCCTTCACATCCGTATCCCATACATGCCGAAACGTCCAATTCGGTTGACTAATCCGTAATCTACATGCAAACGGGGCCTCAATATTCTTCATCTGCATCTACCTACACGTCGGACGAGGATTCTACTACGGCTCCTACCTATTCAAAGAAACCTGAAACACAGGGGTTATCCTCCTACTAACCCTAATAGCAACAGCTTTCGTAGGCTACGTCCTTCCATGAGGCCAAATATCATTTTGAGGCGCCACAGTCATCACCAACCTATTTTCAGCAATCCCATATATCGGG…
rondonia_13865SantaCruzBOL ?????????????????????????????ACAAATCATTACAGGCCTCCTAATGGCTATACATTACACAGCGGACACTACCCTAGCCTTCACATCCGTATCCCACACATGCCGAAACGTCCAATTCGGTTGACTAATCCGTAATCTACATGCAAACGGGGCCTCAATATTCTTCATCTGCATCTACCTACACATCGGACGAGGATTCTACTACGGCTCCTACCTATTCAAAGAAACCTGAAACACAGGGGTTATCCTCCTACTAACCCTAATAGCAACAGCTTTCGTAGGCTACGTCCTTCCATGAGGCCAAATATCATTTTGAGGCGCCACAGTCATCACCAACCTATTTTCAGCAATCCCATATATCGGG…
rondonia_13932SantaCruzBOL ????????????????TCTGCCTCATCACACAAATCATTACAGGCCTCCTAATGGCTATACATTACACAGCGGACACTACCCTAGCCTTCACATCCGTATCCCACACATGCCGAAACGTCCAATTCGGTTGACTAATCCGTAATCTACATGCAAACGGGGCCTCAATATTCTTCATCTGCATCTACCTACACATCGGACGAGGATTCTACTACGGCTCCTACCTATTCAAAGAAACCTGAAACACAGGGGTTATCCTCCTACTAACCCTAATAGCAACAGCTTTCGTAGGCTACGTCCTTCCATGAGGCCAAATATCATTTTGAGGCGCCACAGTCATCACCAACCTATTTTCAGCAATCCCATATATCGGG…
rondonia_13941SantaCruzBOL ???????????????????????????????AAATCATTACAGGCCTCCTAATGGCTATACATTACACAGCGGACACTACCCTAGCCTTCACATCCGTATCCCACACATGCCGAAACGTCCAATTCGGTTGACTAATCCGTAATCTACATGCAAACGGGGCCTCAATATTCTTCATCTGCATCTACCTACACATCGGACGAGGATTCTACTACGGCTCCTACCTATTCAAAGAAACCTGAAACACAGGGGTTATCCTCCTACTAACCCTAATAGCAACAGCTTTCGTAGGCTACGTCCTTCCATGAGGCCAAATATCATTTTGAGGCGCCACAGTCATCACCAACCTATTTTCAGCAATCCCATATATCGGG…
rondonia_14425SantaCruzBOL ?????????????????????CTCATCACACAAATCATTACAGGCCTCCTAATGGCTATACATTACACAGCGGACACTACCCTAGCCTTCACATCCGTATCCCACACATGCCGAAACGTCCAATTCGGTTGACTAATCCGTAATCTACATGCAAACGGGGCCTCAATATTCTTCATCTGCATCTACCTACACATCGGACGAGGATTCTACTACGGCTCCTACCTATTCAAAGAAACCTGAAACACAGGGGTTATCCTCCTACTAACCCTAATAGCAACAGCTTTCGTAGGCTACGTCCTTCCATGAGGCCAAATATCATTTTGAGGCGCCACAGTCATCACCAACCTATTTTCAGCAATCCCATATATCGGG…
rondonia_14430SantaCruzBOL ????????????????????????????CACAAATCATTACAGGCCTCCTAATGGCTATACATTACACAGCGGACACTACCCTAGCCTTCACATCCGTATCCCACACATGCCGAAACGTCCAATTCGGTTGACTAATCCGTAATCTACATGCAAACGGGGCCTCAATATTCTTCATCTGCATCTACCTACACATCGGACGAGGATTCTACTACGGCTCCTACCTATTCAAAGAAACCTGAAACACAGGGGTTATCCTCCTACTAACCCTAATAGCAACAGCTTTCGTAGGCTACGTCCTTCCATGAGGCCAAATATCATTTTGAGGCGCCACAGTCATCACCAACCTATTTTCAGCAATCCCATATATCGGG…
rondonia_14441SantaCruzBOL ????????????????TCTGCCTCATCACACAAATCATTACAGGCCTCCTAATGGCTATACATTACACAGCGGACACTACCCTAGCCTTCACATCCGTATCCCACACATGCCGAAACGTCCAATTCGGTTGACTAATCCGTAATCTACATGCAAACGGGGCCTCAATATTCTTCATCTGCATCTACCTACACATCGGACGAGGATTCTACTACGGCTCCTACCTATTCAAAGAAACCTGAAACACAGGGGTTATCCTCCTACTAACCCTAATAGCAACAGCTTTCGTAGGCTACGTCCTTCCATGAGGCCAAATATCATTTTGAGGCGCCACAGTCATCACCAACCTATTTTCAGCAATCCCATATATCGGG…
rondonia_14498SantaCruzBOL ???????????????????GCCTCATCACACAAATCATTACAGGCCTCCTAATGGCTATACATTACACAGCGGACACTACCCTAGCCTTCACATCCGTATCCCACACATGCCGAAACGTCCAATTCGGTTGACTAATCCGTAATCTACATGCAAACGGGGCCTCAATATTCTTCATCTGCATCTACCTACACATCGGACGAGGATTCTACTACGGCTCCTACCTATTCAAAGAAACCTGAAACACAGGGGTTATCCTCCTACTAACCCTAATAGCAACAGCTTTCGTAGGCTACGTCCTTCCATGAGGCCAAATATCATTTTGAGGCGCCACAGTCATCACCAACCTATTTTCAGCAATCCCATATATCGGG…
rondonia_14689SantaCruzBOL ??????????????????TGCCTCATCACACAAATCATTACAGGCCTCCTAATGGCTATACATTACACAGCGGACACTACCCTAGCCTTCACATCCGTATCCCACACATGCCGAAACGTCCAATTCGGTTGACTAATCCGTAATCTACATGCAAACGGGGCCTCAATATTCTTCATCTGCATCTACCTACACATCGGACGAGGATTCTACTACGGCTCCTACCTATTCAAAGAAACCTGAAACACAGGGGTTATCCTCCTACTAACCCTAATAGCAACAGCTTTCGTAGGCTACGTCCTTCCATGAGGCCAAATATCATTTTGAGGCGCCACAGTCATCACCAACCTATTTTCAGCAATCCCATATATCGGG…
rondonia_14914SantaCruzBOL ????????????????TCTGCCTCATCACACAAATCATTACAGGCCTCCTAATGGCTATACATTACACAGCGGACACTACCCTAGCCTTCACATCCGTATCCCATACATGCCGAAACGTCCAATTCGGTTGACTAATCCGTAATCTACATGCAAACGGGGCCTCAATATTCTTCATCTGCATCTACCTACACATCGGACGAGGATTCTACTACGGCTCCTACCTATTCAAAGAAACCTGAAACACAGGGGTTATCCTCCTACTAACCCTAATAGCAACAGCTTTCGTAGGCTACGTCCTTCCATGAGGCCAAATATCATTTTGAGGCGCCACAGTCATCACCAACCTATTTTCAGCAATCCCATATATCGGG…
rondonia_14917SantaCruzBOL ????????????????TCTGCCTCATCACACAAATCATTACAGGCCTCCTAATGGCTATACATTACACAGCGGACACTACCCTAGCCTTCACATCCGTATCCCATACATGCCGAAACGTCCAATTCGGTTGACTAATCCGTAATCTACATGCAAACGGGGCCTCAATATTCTTCATCTGCATCTACCTACACATCGGACGAGGATTCTACTACGGCTCCTACCTATTCAAAGAAACCTGAAACACAGGGGTTATCCTCCTACTAACCCTAATAGCAACAGCTTTCGTAGGCTACGTCCTTCCATGAGGCCAAATATCATTTTGAGGCGCCACAGTCATCACCAACCTATTTTCAGCAATCCCATATATCGGG…
rondonia_14969SantaCruzBOL ????????????????TCTGCCTCATCACACAAATCATTACAGGCCTCCTAATGGCTATACATTACACAGCGGACACTACCCTAGCCTTCACATCCGTATCCCACACATGCCGAAACGTCCAATTCGGTTGACTAATCCGTAATCTACATGCAAACGGGGCCTCAATATTCTTCATCTGCATCTACCTACACATCGGACGAGGATTCTACTACGGCTCCTACCTATTCAAAGAAACCTGAAACACAGGGGTTATCCTCCTACTAACCCTAATAGCAACAGCTTTCGTAGGCTACGTCCTTCCATGAGGCCAAATATCATTTTGAGGCGCCACAGTCATCACCAACCTATTTTCAGCAATCCCATATATCGGG…
rondonia_15006SantaCruzBOL ????????????????TCTGCCTCATCACACAAATCATTACAGGCCTCCTAATGGCTATACATTACACAGCGGACACTACCCTAGCCTTCACATCCGTATCCCATACATGCCGAAACGTCCAATTCGGTTGACTAATCCGTAATCTACATGCAAACGGGGCCTCAATATTCTTCATCTGCATCTACCTACACATCGGACGAGGATTCTACTACGGCTCCTACCTATTCAAAGAAACCTGAAACACAGGGGTTATCCTCCTACTAACCCTAATAGCAACAGCTTTCGTAGGCTACGTCCTTCCATGAGGCCAAATATCATTTTGAGGCGCCACAGTCATCACCAACCTATTTTCAGCAATCCCATATATCGGG…
rondonia_15214SantaCruzBOL ??????????????????????????????CAAATCATTACAGGCCTCCTAATGGCTATACATTACACAGCGGACACTACCCTAGCCTTCACATCCGTATCCCACACATGCCGAAACGTCCAATTCGGTTGACTAATCCGTAATCTACATGCAAACGGAGCCTCAATATTCTTCATCTGCATCTACCTACACATCGGACGAGGATTCTACTACGGCTCCTACCTATTCAAAGAAACCTGAAACACAGGGGTTATCCTCCTACTAACCCTAATAGCAACAGCTTTCGTAGGCTACGTCCTTCCATGAGGCCAAATATCATTTTGAGGCGCCACAGTCATCACCAACCTATTCTCAGCAATCCCATATATCGGG…
rondonia_18184SantaCruzBOL ?????????????????????????????ACAAATCATTACAGGCCTCCTAATGGCTATACATTACACAGCGGACACTACCCTAGCCTTCACATCCGTATCCCACACATGCCGAAACGTCCAATTCGGTTGACTAATCCGTAATCTACATGCAAACGGGGCCTCAATATTCTTCATCTGCATCTACCTACACATCGGACGAGGATTCTACTACGGCTCCTACCTATTCAAAGAAACCTGAAACACAGGGGTTATCCTCCTACTAACCCTAATAGCAACAGCTTTCGTAGGCTACGTCCTTCCATGAGGCCAAATATCATTTTGAGGCGCCACAGTCATCACCAACCTATTTTCAGCAATCCCATATATCGGG…
rondonia_18249SantaCruzBOL ???????????????????GCCTCATCACACAAATCATTACAGGCCTCCTAATGGCCATACATTACACAGCGGACACTACCCTAGCCTTCACATCCGTATCCCACACATGCCGAAACGTCCAATTCGGTTGACTAATCCGTAATCTACATGCAAACGGGGCCTCAATATTCTTCATCTGCATCTACCTACACATCGGACGAGGATTCTACTACGGCTCCTACCTATTCAAAGAAACCTGAAACACAGGGGTTATCCTCCTACTAACCCTAATAGCAACAGCTTTCGTAGGCTACGTCCTTCCATGAGGCCAAATATCATTTTGAGGCGCCACAGTCATCACCAACCTATTTTCAGCAATCCCATATATCGGG…
rondonia_18321SantaCruzBOL ??????????????????????????????CAAATCATTACAGGCCTCCTAATGGCTATACATTACACAGCGGACACTACCCTAGCCTTCACATCCGTATCCCACACATGCCGAAACGTCCAATTCGGTTGACTAATCCGTAATCTACATGCAAACGGGGCCTCAATATTCTTCATCTGCATCTACCTACACATCGGACGAGGATTCTACTACGGCTCCTACCTATTCAAAGAAACCTGAAACACAGGGGTTATCCTCCTACTAACCCTAATAGCAACAGCTTTCGTAGGCTACGTCCTTCCATGAGGCCAAATATCATTTTGAGGCGCCACAGTCATCACCAACCTATTTTCAGCAATCCCATATATCGGG…
rondonia_18378SantaCruzBOL ????????????????????????????CACAAATCATTACAGGCCTCCTAATGGCTATACATTACACAGCGGACACTACCCTAGCCTTCACATCCGTATCCCACACATGCCGAAACGTCCAATTCGGTTGACTAATCCGTAATCTACATGCAAACGGGGCCTCAATATTCTTCATCTGCATCTACCTACACATCGGACGAGGATTCTACTACGGCTCCTACCTATTCAAAGAAACCTGAAACACAGGGGTTATCCTCCTACTAACCCTAATAGCAACAGCTTTCGTAGGCTACGTCCTTCCATGAGGCCAAATATCATTTTGAGGCGCCACAGTCATCACCAACCTATTTTCAGCAATCCCATATATCGGG…
rondonia_35591ParaBRA ?????????????????????CTCATCACACAAATCATTACAGGCCTCCTAATGGCCATACACTACACAGCAGACACTACCCTAGCCTTCACATCCGTATCTCACACATGCCGAAACGTCCAATTTGGTTGACTAATCCGCAACCTACATGCAAACGGAGCCTCAATATTCTTTATCTGCATCTATCTACACATCGGACGAGGATTCTACTACGGCTCCTACCTATTCAAAGAAACCTGAAACACAGGAGTTATCCTCCTACTAACCCTAATAGCAACAGCTTTTGTAGGCTACGTCCTTCCATGAGGCCAAATATCATTTTGAGGCGCCACAGTCATCACCAACCTATTTTCAGCAATCCCGTACATCGGACAAAC…
rondonia_35599ParaBRA ????????????????????????????CACAAATCATTACAGGCCTCCTAATGGCCATACACTACACAGCAGACACTACCCTAGCCTTCACATCCGTATCTCACACATGCCGAAACGTCCAATTTGGTTGACTAATCCGCAACCTACATGCAAACGGAGCCTCAATATTCTTTATCTGCATCTATCTACACATCGGACGAGGATTCTACTACGGCTCCTACCTATTCAAAGAAACCTGAAACACAGGAGTTATCCTCCTACTAACCCTAATAGCAACAGCTTTTGTAGGTTACGTCCTTCCATGAGGCCAAATATCATTTTGAGGCGCCACAGTCATCACCAACCTATTTTCAGCAATCCCGTACATCGGACAAAC…
rondonia_36677RondoniaBRA ????????????????????CCTCATCACACAAATCATTACAGGCCTCCTAATGGCTATACATTACACAGCGGACACTACCCTAGCCTTCACATCCGTATCCCACACATGCCGAAACGTCCAATTCGGTTGACTAATCCGTAATCTACATGCAAACGGAGCCTCAATATTCTTCATCTGCATCTACCTACACATCGGACGAGGATTCTACTACGGCTCCTACCTATTCAAAGAAACCTGAAACACAGGGGTTATCCTCCTACTAACCCTAATAGCAACAGCTTTCGTAGGCTACGTCCTTCCATGAGGCCAAATATCATTTTGAGGCGCCACAGTCATCACCAACCTATTTTCAGCAATCCCATATATCGGGC…
rondonia_36738RondoniaBRA ?????????????????????????????ACAAATCATTACAGGCCTTCTAATGGCTATACATTACACAGCGGACACTACCCTAGCCTTCACATCCGTATCCCACACATGCCGAAACGTCCAATTCGGTTGACTAATCCGTAATCTACATGCAAACGGGGCCTCAATATTCTTCATCTGCATCTACCTACACATCGGACGAGGATTCTACTACGGCTCCTACCTATTCAAAGAAACCTGAAACACAGGGGTTATCCTCCTACTAACCCTAATAGCAACAGCTTTCGTAGGCTACGTCCTTCCATGAGGCCAAATATCATTTTGAGGCGCCACAGTCATCACCAACCTATTTTCAGCAATCCCATATATCGGGC…
rondonia_36749RondoniaBRA ??????????????????????????????CAAATCATTACAGGCCTCCTAATGGCTATACATTACACAGCGGACACTACCCTAGCCTTCACATCCGTATCCCACACATGCCGAAACGTCCAATTCGGTTGACTAATCCGTAATCTACATGCAAACGGAGCCTCAATATTCTTCATCTGCATCTACCTACACATCGGACGAGGATTCTACTACGGCTCCTACCTATTCAAAGAAACCTGAAACACAGGGGTTATCCTCCTACTAACCCTAATAGCAACAGCTTTCGTAGGCTACGTCCTTCCATGAGGCCAAATATCATTTTGAGGCGCCACAGTCATCACCAACCTATTTTCAGCAATCCCATATATCGGGC…
rondonia_36750RondoniaBRA ????????????????????GCTCATCACACAAATCATTACAGGCCTCCTAATGGCTATACATTACACAGCGGACACTACCCTAGCCTTCACATCCGTATCCCACACATGCCGAAACGTCCAATTCGGTTGACTAATCCGTAATCTACATGCAAACGGGGCCTCAATATTCTTCATCTGCATCTACCTACACATCGGACGAGGATTCTACTACGGCTCCTACCTATTCAAAGAAACCTGAAACACAGGGGTTATCCTCCTACTAACCCTAATAGCAACAGCTTTCGTAGGCTACGTCCTTCCATGAGGCCAAATATCATTTTGAGGCGCCACAGTCATCACCAACCTATTTTCAGCAATCCCATATATCGGGC…
rondonia_AMANA31ParaBRA ??ATCCCTACTAGGCATCTGCCTCATCACACAAATCATTACAGGCCTCCTAATGGCCATACACTACACAGCAGACACTACCCTAGCCTTCACATCCGTATCTCACACATGCCGAAACGTCCAATTTGGTTGACTAATCCGCAACCTACATGCAAACGGAGCCTCAATATTCTTTATCTGCATCTATCTACACATCGGACGAGGATTCTACTACGGCTCCTACCTATTCAAAGAAACCTGAAACACAGGAGTTATCCTCCTACTAACCCTAATAGCAACAGCTTTTGTAGGTTACGTCCTTCCATGAGGCCAAATATCATTTTGAGGCGCCACAGTCATCACCAACCTATTTTCAGCAATCCCGTACATCGGACAA…
rondonia_DED166ParaBRA ?????????????????????????????ACAAATCATTACAGGCCTCCTAATGGCCATACACTACACAGCAGGCACTACCCTAGCCTTCACATCCGTATCTCACACATGCCGAAACGTCCAATTTGGTTGACTAATCCGCAACCTACATGCAAACGGAGCCTCAATATTCTTTATCTGCATCTATCTACACATCGGACGAGGATTCTACTACGGCTCCTACCTATTCAAAGAAACCTGAAACACAGGAGTTATCCTCCTACTAACCCTAATAGCAACAGCTTTTGTAGGTTACGTCCTTCCATGAGGCCAAATATCATTTTGAGGCGCCACAGTCATCACCAACCTATTTTCAGCAATCCCGTACATCGGACAAA…
rondonia_DED167ParaBRA ???????????????????????????????AAATCATTACAGGCCTCCTAATGGCCATACACTACACAGCAGACACTACCCTAGCCTTCACATCCGTATCTCACACATGCCGAAACGTCCAATTTGGTTGACTAATCCGCAACCTACATGCAAACGGAGCCTCAATATTCTTTATCTGCATCTATCTACACATCGGACGAGGATTCTACTACGGCTCCTACCTATTCAAAGAAACCTGAAACACAGGAGTTATCCTCCTACTAACCCTAATAGCAACAGCTTTTGTAGGTTACGTCCTTCCATGAGGCCAAATATCATTTTGAGGCGCCACAGTCATCACCAACCTATTTTCAGCAATCCCGTACATCGGACAAA…
rondonia_DED172ParaBRA ???????????????????????????????????CATTACAGGCCTCCTAATGGCCATACACTACACAGCAGGCACTACCCTAGCCTTCACATCCGTATCTCACACATGCCGAAACGTCCAATTTGGTTGACTAATCCGCAACCTACATGCAAACGGAGCCTCAATATTCTTTATCTGCATCTATCTACACATCGGACGAGGATTCTACTACGGCTCCTACCTATTCAAAGAAACCTGAAACACAGGAGTTATCCTCCTACTAACCCTAATAGCAACAGCTTTTGTAGGTTACGTCCTTCCATGAGGCCAAATATCATTTTGAGGCGCCACAGTCATCACCAACCTATTTTCAGCAATCCCGTACATCGGACAAA…
rondonia_DED184ParaBRA ?????????????????????????????ACAAATCATTACAGGCCTCCTAATGGCCATACACTACACAGCAGGCACTACCCTAGCCTTCACATCCGTATCTCACACATGCCGAAACGTCCAATTTGGTTGACTAATCCGCAACCTACATGCAAACGGAGCCTCAATATTCTTTATCTGCATCTATCTACACATCGGACGAGGATTCTACTACGGCTCCTACCTATTCAAAGAAACCTGAAACACAGGAGTTATCCTCCTACTAACCCTAATAGCAACAGCTTTTGTAGGTTACGTCCTTCCATGAGGCCAAATATCATTTTGAGGCGCCACAGTCATCACCAACCTATTTTCAGCAATCCCGTACATCGGACAAA…
rondonia_FJ899297LSUMZ12267 ??????CTCCTAGGCATCTGCCTCATCACACAAATCATTACAGGCCTCCTAATGGCTATACATTACACAGCGGACACTACCCTAGCCTTCACATCCGTATCCCACACATGCCGAAACGTCCAATTCGGTTGACTAATCCGTAATCTACATGCAAACGGGGCCTCAATATTCTTCATCTGCATCTACCTACACATCGGACGAGGATTCTACTACGGCTCCTACCTATTCAAAGAAACCTGAAACACAGGGGTTATCCTCCTACTAACCCTAATAGCAACAGCTTTCGTAGGCTACGTCCTTCCATGAGGCCAAATATCATTTTGAGGCGCCACAGTCATCACCAACCTATTTTCAGCAATCCCATATATCGG…
rondonia_FPR022AmazonasBRA GGATCCCTACTAGGCATCTGCCTCATCACACAAATCATTACAGGCCTCCTAATGGCCATACACTACACAGCAGACACTACCCTAGCCTTCACATCCGTATCTCACACATGCCGAAACGTCCAATTTGGTTGACTAATCCGCAACCTACATGCAAACGGAGCCTCAATATTCTTTATCTGCATCTATCTACACATCGGACGAGGATTCTACTACGGCTCCTACCTATTCAAAGAAACCTGAAACACAGGAGTTATCCTCCTACTAACCCTAATAGCAACAGCTTTTGTAGGTTACGTCCTTCCATGAGGCCAAATATCATTTTGAGGCGCCACAGTCATCACCAACCTATTTTCAGCAATCCCGTACATCGGA…
rondonia_FPR030AmazonasBRA GGATCCCTACTAGGCATCTGCCTCATCACACAAATCATTACAGGCCTCCTAATGGCCATACACTACACAGCAGACACTACCCTAGCCTTCACATCCGTATCTCACACATGCCGAAACGTCCAATTTGGTTGACTAATCCGCAACCTACATGCAAACGGAGCCTCAATATTCTTTATCTGCATCTATCTACACATCGGACGAGGATTCTACTACGGCTCCTACCTATTCAAAGAAACCTGAAACACAGGAGTTATCCTCCTACTAACCCTAATAGCAACAGCTTTTGTAGGTTACGTCCTTCCATGAGGCCAAATATCATTTTGAGGCGCCACAGTCATCACCAACCTATTTTCAGCAATCCCGTACATCGGA…
rondonia_FPR038AmazonasBRA GGATCCCTACTAGGCATCTGCCTCATCACACAAATCATTACAGGCCTCCTAATGGCCATACACTACACAGCAGACACTACCCTAGCCTTCACATCCGTATCTCACACATGCCGAAACGTCCAATTTGGTTGACTAATCCGCAACCTACATGCAAACGGAGCCTCAATATTCTTTATCTGCATCTATCTACACATCGGACGAGGATTCTACTACGGCTCCTACCTATTCAAAGAAACCTGAAACACAGGAGTTATCCTCCTACTAACCCTAATAGCAACAGCTTTTGTAGGTTACGTCCTTCCATGAGGCCAAATATCATTTTGAGGCGCCACAGTCATCACCAACCTATTTTCAGCAATCCCGTACATCGGA…
rondonia_FPR059AmazonasBRA GGATCCCTACTAGGCATCTGCCTCATCACACAAATCATTACAGGCCTCCTAATGGCCATACACTACACAGCAGACACTACCCTAGCCTTCACATCCGTATCTCACACATGCCGAAACGTCCAATTTGGTTGACTAATCCGCAACCTACATGCAAACGGAGCCTCAATATTCTTTATCTGCATCTATCTACACATCGGACGAGGATTCTACTACGGCTCCTACCTATTCAAAGAAACCTGAAACACAGGAGTTATCCTCCTACTAACCCTAATAGCAACAGCTTTTGTAGGTTACGTCCTTCCATGAGGCCAAATATCATTTTGAGGCGCCACAGTCATCACCAACCTATTTTCAGCAATCCCGTACATCGGA…
rondonia_FPR104AmazonasBRA ??ATCCCTACTAGGCATCTGCCTCATCACACAAATCATTACAGGCCTCCTAATGGCCATACACTACACAGCAGACACTACCCTAGCCTTCACATCCGTATCTCACACATGCCGAAACGTCCAATTTGGTTGACTAATCCGCAACCTACATGCAAACGGAGCCTCAATATTCTTCATCTGCATCTATCTACACATCGGACGAGGATTCTACTACGGCTCCTACCTATTCAAAGAAACCTGAAACACAGGAGTTATCCTCCTACTAACCCTAATAGCAACAGCTTTTGTAGGTTACGTCCTTCCATGAGGCCAAATATCATTTTGAGGCGCCACAGTCATCACCAACCTATTTTCAGCAATCCCGTACATCGGA…
rondonia_FRC059ParaBRA ??????????????????????????????CAAATCATTACAGGCCTCCTAATGGCCATACACTACACAGCAGACACTACCCTAGCCTTCACATCCGTATCCCACACATGCCGAAACGTCCAATTTGGCTGACTAATCCGCAATCTACATGCAAACGGAGCCTCAATATTCTTCATCTGCATCTACCTACATATCGGACGAGGATTCTACTACGGCTCCTACCTATTCAAAGAAACCTGAAACACAGGAGTTATCCTCCTACTAACCCTAATAGCAACAGCTTTCGTAGGCTACGTCCTTCCATGAGGACAAATATCATTTTGAGGCGCCACAGTCATCACCAACCTATTTTCAGCAATCCCATACATTGGACAAA…
rondonia_JRT024ParaBRA ??ATCCCTACTAGGCATCTGCCTCATCACACAAATCATTACAGGCCTCCTAATGGCCATACACTACACAGCAGACACTACCCTAGCCTTCACATCCGTATCTCACACATGCCGAAACGTCCAATTTGGTTGACTAATCCGCAACCTACATGCAAACGGAGCCTCAATATTCTTTATCTGCATCTATCTACACATCGGACGAGGATTCTACTACGGCTCCTACCTATTCAAAGAAACCTGAAACACAGGAGTTATCCTCCTACTAACCCTAATAGCAACAGCTTTTGTAGGTTACGTCCTTCCATGAGGCCAAATATCATTTTGAGGCGCCACAGTCATCACCAACCTATTTTCAGCAATCCCGTACATCGGACAAA…
rondonia_MAR075AmazonasBRA ???????????????????????CATCACACAAATCATTACAGGCCTCCTAATGGCTATACATTACACAGCGGACACTACCCTAGCCTTCACATCCGTATCCCACACATGCCGAAACGTCCAATTCGGTTGACTAATCCGTAATCTACATGCAAACGGAGCCTCAATATTCTTCATCTGCATCTACCTACACATCGGACGAGGATTCTACTACGGCTCCTACCTATTCAAAGAAACCTGAAACACAGGGGTTATCCTCCTACTAACCCTAATAGCAACAGCTTTCGTAGGCTACGTCCTTCCATGAGGTCAAATATCATTTTGAGGCGCCACAGTCATCACCAACCTATTTTCAGCAATCCCATATATCGGG…
rondonia_MAR119AmazonasBRA GGATCCCTCCTAGGCATCTGCCTCATCACACAAATCATTACAGGCCTCCTAATGGCTATACATTACACAGCGGACACTACCCTAGCCTTCACATCCGTATCCCACACATGCCGAAACGTCCAATTCGGTTGACTAATCCGTAATCTACATGCAAACGGGGCCTCAATATTCTTCATCTGCATCTACCTACACATCGGACGAGGATTCTACTACGGCTCCTACCTATTCAAAGAAACCTGAAACACAGGGGTTATCCTCCTACTAACCCTAATAGCAACAGCTTTCGTAGGCTACGTCCTCCCATGAGGCCAAATATCATTTTGAGGCGCCACAGTCATCACCAACCTATTTTCAGCAATCCCATATATCGGG…
rondonia_MAR167AmazonasBRA GGATCCCTCCTAGGCATCTGCCTCATCACACAAATCATTACAGGCCTCCTAATGGCTATACATTACACAGCGGACACTACCCTAGCCTTCACATCCGTATCCCACACATGCCGAAACGTCCAATTCGGTTGACTAATCCGTAATCTACATGCAAACGGAGCCTCAATATTCTTCATCTGCATCTACCTACACATCGGACGAGGATTCTACTACGGCTCCTACCTATTCAAAGAAACCTGAAACACAGGGGTTATCCTCCTACTAACCCTAATAGCAACAGCTTTCGTAGGCTACGTCCTTCCATGAGGCCAAATATCATTTTGAGGCGCCACAGTCATCACCAACCTATTTTCAGCAATCCCATATATCGGG…
rondonia_MPDS591AmazonasBRA ???????????????????????CATCACACAAATCATTACAGGCCTCCTAATGGCTATACACTACACAGCGGACACTACCCTAGCCTTCACATCCGTATCCCACACATGCCGAAACGTCCAATTCGGTTGACTAATCCGCAATCTACATGCAAACGGAGCCTCAATATTCTTCATCTGCATCTACCTACATATCGGACGAGGATTCTACTACGGCTCATACCTATTCAAAGAAACCTGAAACACAGGAGTTATCCTCCTTCTAACCCTAATAGCAACAGCTTTCGTAGGCTACGTCCTTCCATGAGGCCAAATATCATTTTGAGGCGCCACAGTCATCACCAACCTATTTTCAGCAATCCCATACATTGG…
rondonia_MPDS604AmazonasBRA ??????????????????????????CACACAAATCATTACAGGCCTCCTAATGGCTATACACTACACAGCGGACACTACCCTAGCCTTCACATCCGTATCCCACACATGCCGAAACGTCCAATTCGGTTGACTAATCCGCAATCTACATGCAAACGGAGCCTCAATATTCTTCATCTGCATCTACCTACATATCGGACGAGGATTCTACTACGGCTCATACCTATTCAAAGAAACCTGAAACACAGGAGTTATCCTCCTTCTAACCCTAATAGCAACAGCTTTCGTAGGCTACGTCCTTCCATGAGGCCAAATATCATTTTGAGGCGCCACAGTCATCACCAACCTATTTTCAGCAATCCCATACATTGG…
rondonia_MPDS765AmazonasBRA ????????????????????????????????????????CAGGCCTCCTAATGGCTATACACTACACAGCGGACACTACCCTAGCCTTCACATCCGTATCCCACACATGCCGAAACGTCCAATTCGGTTGACTAATCCGCAATCTACATGCAAACGGAGCCTCAATATTCTTCATCTGCATCTACCTACATATCGGACGAGGATTCTACTACGGCTCATACCTATTCAAAGAAACCTGAAACACAGGAGTTATCCTCCTTCTAACCCTAATAGCAACAGCTTTCGTAGGCTACGTCCTTCCATGAGGCCAAATATCATTTTGAGGCGCCACAGTCATCACCAACCTATTTTCAGCAATCCCATACATTGG…
rondonia_OP029RondoniaBRA ?????????????????????????????ACAAATCATTACAGGCCTCCTAATGGCTATACATTACACAGCGGACACTACCCTAGCCTTCACATCCGTATCCCACACATGCCGAAACGTCCAATTCGGTTGACTAATCCGTAATCTACATGCAAACGGAGCCTCAATATTCTTCATCTGCATCTACCTACACATCGGACGAGGATTCTACTACGGCTCCTACCTATTCAAAGAAACCTGAAACACAGGGGTTATCCTCCTACTAACCCTAATAGCAACAGCTTTCGTAGGCTACGTCCTTCCATGAGGCCAAATATCATTTTGAGGCGCCACAGTCATCACCAACCTATTTTCAGCAATCCCATATATCGGGC…
rondonia_OP051RondoniaBRA ?????????????????????????TCACACAAATCATTACAGGCCTCCTAATGGCTATACATTACACAGCGGACACTACCCTAGCCTTCACATCCGTATCCCACACATGCCGAAACGTCCAATTCGGTTGACTAATCCGTAATCTACATGCAAACGGGGCCTCAATATTCTTCATCTGCATCTACCTACACATCGGACGAGGATTCTACTACGGCTCCTACCTATTCAAAGAAACCTGAAACACAGGGGTTATCCTCCTACTAACCCTAATAGCAACAGCTTTCGTAGGCTACGTCCTTCCATGAGGCCAAATATCATTTTGAGRCGCCACAGTCATCACCAACCTATTTTCAGCAATCCCATATATCGGGC…
rondonia_OP103RondoniaBRA ????????????????????????ATCACACAAATCATTACAGGCCTCCTAATGGCTATACATTACACAGCGGACACTACCCTAGCCTTCACATCCGTATCCCACACATGCCGAAACGTCCAATTCGGTTGACTAATCCGTAATCTACATGCAAACGGAGCCTCAATATTCTTCATCTGCATCTACCTACACATCGGACGAGGATTCTACTACGGCTCCTACCTATTCAAAGAAACCTGAAACACAGGGGTTATCCTCCTACTAACCCTAATAGCAACAGCTTTCGTAGGCTACGTCCTTCCATGAGGCCAAATATCATTTTGAGGCGCCACAGTCATCACCAACCTATTTTCAGCAATCCCATATATCGGGC…
rondonia_OP113RondoniaBRA ????????????????????????ATCACACAAATCATTACAGGCCTTCTAATGGCTATACATTACACAGCGGACACTACCCTAGCCTTCACATCCGTATCCCACACATGCCGAAACGTCCAATTCGGTTGACTAATCCGTAATCTACATGCAAACGGGGCCTCAATATTCTTCATCTGCATCTACCTACACATCGGACGAGGATTCTACTACGGCTCCTACCTATTCAAAGAAACCTGAAACACAGGGGTTATCCTCCTACTAACCCTAATAGCAACAGCTTTCGTAGGCTACGTCCTTCCATGAGGCCAAATATCATTTTGAGGCGCCACAGTCATCACCAACCTATTTTCAGCAATCCCATATATCGGGC…
tapajos_35366ParaBRA ????????????????TCTGCCTCATCACACAAATCATTACAGGCCTCCTAATGGCCATACACTACACAGCAGACACTACCCTAGCCTTCACATCCGTATCCCACACATGCCGAAACGTCCAATTTGGCTGACTAATCCGCAATCTACATGCAAACGGAGCCTCAATATTCTTCATCTGCATCTACCTACATATCGGACGAGGATTCTACTACGGCTCCTACCTATTCAAAGAAACCTGAAACACAGGAGTTATCCTCCTACTAACCCTAATAGCAACAGCTTTCGTAGGTTACGTCCTTCCATGAGGCCAAATATCATTTTGAGGCGCCACAGTCATCACCAACCTATTTTCAGCAATCCCATACATTGGACAAACA…
tapajos_35392ParaBRA ????????????????????????????????AATCATTACAGGCCTCCTAATGGCCATACACTACACAGCAGACACTACCCTAGCCTTCACATCCGTATCCCACACATGCCGAAACGTCCAATTTGGCTGACTAATCCGCAATCTACATGCAAACGGAGCCTCAATATTCTTCATCTGCATCTACCTACATATCGGACGAGGATTCTACTACGGCTCCTACCTATTCAAAGAAACCTGAAACACAGGAGTTATCCTCCTACTAACCTTAATAGCAACAGCTTTCGTAGGTTACGTCCTTCCATGAGGCCAAATATCATTTTGAGGCGCCACAGTCATCACCAACCTATTTTCAGCAATCCCATACATTGGACAAACA…
tapajos_DED245MatoGrossoBRA ??????????????????TGCCTCATCACACAAATCATTACAGGCCTCCTAATGGCTATACATTACACAGCGGACACTACCCTAGCCTTCACATCCGTATCCCACACATGCCGAAACGTCCAATTCGGTTGACTAATCCGTAATCTACATGCAAACGGGGCCTCAATATTCTTCATCTGCATCTACCTACACATCGGACGAGGATTCTACTACGGCTCCTACCTATTCAAAGAAACCTGAAACACAGGGGTTATCCTCCTACTAACCCTAATAGCAACAGCTTTCGTAGGCTACGTCCTTCCATGAGGCCAAATATCATTTTGAGGCGCCACAGTCATCACCAACCTATTTTCAGCAATCCCATATATCGG…
tapajos_DED250MatoGrossoBRA ????????????????TCTGCCTCATCACACAAATCATTACAGGCCTCCTAATGGCTATACATTACACAGCGGACACTACCCTAGCCTTCACATCCGTATCCCACACATGCCGAAACGTCCAATTCGGTTGACTAATCCGTAATCTACATGCAAACGGGGCCTCAATATTCTTCATCTGCATCTACCTACACATCGGACGAGGATTCTACTACGGCTCCTACCTATTCAAAGAAACCTGAAACACAGGGGTTATCCTCCTACTAACCCTAATAGCAACAGCTTTCGTAGGCTACGTCCTTCCATGAGGCCAAATATCATTTTGAGGCGCCACAGTCATCACCAACCTATTTTCAGCAATCCCATATATCGG…
tapajos_DED277MatoGrossoBRA ????????????????????????????????AATCATTACAGGCCTCCTAATGGCTATACATTACACAGCGGACACTACCCTAGCCTTCACATCCGTATCCCACACATGCCGAAACGTCCAATTCGGTTGACTAATCCGTAATCTACATGCAAACGGGGCCTCAATATTCTTCATCTGCATCTACCTACACATCGGACGAGGATTCTACTACGGCTCCTACCTATTCAAAGAAACCTGAAACACAGGGGTTATCCTCCTACTAACCCTAATAGCAACAGCTTTCGTAGGCTACGTCCTTCCATGAGGCCAAATATCATTTTGAGGCGCCACAGTCATCACCAACCTATTTTCAGCAATCCCATATATCGG…
tapajos_MTMA026MatoGrossoBRA ????????????????????????ATCACACAAATCATTACAGGCCTCCTAATGGCTATACATTACACAGCGGACACTACCCTAGCCTTCACATCCGTATCCCACACATGCCGAAACGTCCAATTCGGTTGACTAATCCGTAATCTACATGCAAACGGGGCCTCAATATTCTTCATCTGCATCTACCTACACATCGGACGAGGATTCTACTACGGCTCCTACCTATTCAAAGAAACCTGAAACACAGGGGTTATCCTCCTACTAACCCTAATAGCAACAGCTTTCGTAGGCTACGTCCTTCCATGAGGCCAAATATCATTTTGAGGCGCCACAGTCATCACCAACCTATTTTCAGCAATCCCATATATCG…
tapajos_PIME006ParaBRA ????????????????????????ATCACACAAATCATTACAGGCCTCCTAATGGCCATACACTACACAGCAGACACTACCCTAGCCTTCACATCCGTATCCCACACATGCCGAAACGTCCAATTTGGCTGACTAATCCGCAATCTACATGCAAACGGAGCCTCAATATTCTTCATCTGCATCTACCTACATATCGGACGAGGATTCTACTACGGCTCCTACCTATTCAAAGAAACCTGAAACACAGGAGTTATCCTCCTACTAACCCTAATAGCAACAGCTTTCGTAGGCTACGTCCTTCCATGAGGCCAAATATCATTTTGAGGCGCCACAGTCATCACCAACCTATTTTCAGCAATCCCATACATTGGACAAA…
xingu_FTA010ParaBRA ??ATCCCTCCTAGGCATCTGCCTCATCACACAAATCATTACAGGCCTCCTAATGGCCATACACTACACAGCAGACACTACCCTAGCCTTCACATCCGTATCCCACACATGCCGAAACGTCCAATTTGGCTGACTAATTCGCAATCTACATGCAAACGGAGCCTCAATATTCTTCATCTGCATCTACCTACATATCGGACGAGGATTCTACTACGGCTCCTACCTATTCAAAGAAACCTGAAACACAGGAGTTATCCTCCTACTAACCCTAATAGCAACAGCTTTCGTAGGCTACGTCCTTCCATGAGGACAAATATCATTTTGAGGCGCCACAGTCATCACCAACCTATTTTCAGCAATCCCATACATTGGACAAACAA…
xingu_MOP113ParaBRA ?????????????????????????????ACAAATCATTACAGGCCTCCTAATGGCCATACACTACACAGCAGACACTACCCTAGCCTTCACATCCGTATCCCACACATGCCGAAACGTCCAATTTGGCTGACTAATTCGCAATCTACATGCAAACGGAGCCTCAATATTCTTCATCTGCATCTACCTACATATCGGACGAGGATTCTACTACGGCTCCTACCTATTCAAAGAAACCTGAAACACAGGAGTTATCCTCCTACTAACCCTAATAGCAACAGCTTTCGTAGGCTACGTCCTTCCATGAGGACAAATATCATTTTGAGGCGCCACAGTCATCACCAACCTATTTTCAGCAATCCCATACATTGGACAAACAA…
xingu_MOP114ParaBRA ???????????????????????????????AAATCATTACAGGCCTCCTAATGGCCATACACTACACAGCAGACACTACCCTAGCCTTCACATCCGTATCCCACACATGCCGAAACGTCCAATTTGGCTGACTAATTCGCAATCTACATGCAAACGGAGCCTCAATATTCTTCATCTGCATCTACCTACATATCGGACGAGGATTCTACTACGGCTCCTACCTATTCAAAGAAACCTGAAACACAGGAGTTATCCTCCTACTAACCCTAATAGCAACAGCTTTCGTAGGCTACGTCCTTCCATGAGGACAAATATCATTTTGAGGCGCCACAGTCATCACCAACCTATTTTCAGCAATCCCATACATTGGACAAACAA…
xingu_PPBIO003ParaBRA ?????????????????????????TCACACAAATCATTACAGGCCTCCTAATGGCCATACACTACACAGCAGACACTACCCTAGCCTTCACATCCGTATCCCACACATGCCGAAACGTCCAATTTGGCTGACTAATCCGCAATCTACATGCAAACGGAGCCTCAATATTCTTCATCTGCATCTACCTACATATCGGACGAGGATTCTACTACGGCTCCTACCTATTCAAAGAAACCTGAAACACAGGAGTTATCCTCCTACTAACCCTAATAGCAACAGCTTTCGTAGGCTACGTCCTTCCATGAGGACAAATATCATTTTGAGGCGCCACAGTCATCACCAACCTATTTTCAGCAATCCCATACATTGGACAAAC…
xingu_PPBIO010ParaBRA ????????????????????????ATCACACAAATCATTACAGGCCTCCTAATGGCCATACACTACACAGCAGACACTACCCTAGCCTTCACATCCGTATCCCACACATGCCGAAACGTCCAATTTGGCTGACTAATCCGCAATCTACATGCAAACGGAGCCTCAATATTCTTCATCTGCATCTACCTACATATCGGACGAGGATTCTACTACGGCTCCTACCTATTCAAAGAAACCTGAAACACAGGAGTTATCCTCCTACTAACCCTAATAGCAACAGCTTTCGTAGGCTACGTCCTTCCATGAGGACAAATATCATTTTGAGGCGCCACAGTCATCACCAACCTATTTTCAGCAATCCCATACATTGGACAAAC…
xingu_PPBIO084ParaBRA ????????????????????????ATCACACAAATCATTACAGGCCTCCTAATGGCCATACACTACACAGCAGACACTACCCTAGCCTTCACATCCGTATCCCATACATGCCGAAACGTCCAATTTGGCTGACTAATCCGCAATCTACATGCAAACGGAGCCTCAATATTCTTCATCTGCATCTACCTACATATCGGACGAGGATTCTACTACGGCTCCTACCTATTCAAAGAAACCTGAAACACAGGAGTTATCCTCCTACTAACCCTAATAGCAACAGCTTTCGTAGGCTACGTCCTTCCATGAGGACAAATATCATTTTGAGGCGCCACAGTCATCACCAACCTATTTTCAGCAATCCCATACATTGGACAAAC…
xingu_PPBIO269ParaBRA ??????????????????????????????????????TACAGGCCTCCTAATGGCCATACACTACACAGCAGACACTACCCTAGCCTTCACATCCGTATCCCATACATGCCGAAACGTCCAATTTGGCTGACTAATCCGCAATCTACATGCAAACGGAGCCTCAATATTCTTCATCTGCATCTACCTACATATCGGACGAGGATTCTACTACGGCTCCTACCTATTCAAAGAAACCTGAAACACAGGAGTTATCCTCCTACTAACCCTAATAGCAACAGCTTTCGTAGGCTACGTCCTTCCATGAGGACAAATATCATTTTGAGGCGCCACAGTCATCACCAACCTATTTTCAGCAATCCCATACATTGGACAAAC…
xingu_PPBIO272ParaBRA ????????????????????????ATCACACAAATCATTACAGGCCTCCTAATGGCCATACACTACACAGCAGACACTACCCTAGCCTTCACATCCGTATCCCACACATGCCGAAACGTCCAATTTGGCTGACTAATTCGCAATCTACATGCAAACGGAGCCTCAATATTCTTCATCTGCATCTACCTACATATCGGACGAGGATTCTACTACGGCTCCTACCTATTCAAAGAAACCTGAAACACAGGAGTTATCCTCCTACTAACCCTAATAGCAACAGCTTTCGTAGGCTACGTCCTTCCATGAGGACAAATATCATTTTGAGGCGCCACAGTCATCACCAACCTATTTTCAGCAATCCCATACATTGGACAAAC…
	;
End;
