# Supplementary material for: A latitudinal phylogeographic diversity gradient in birds
Source: PLoS Biol. 2017 Apr 13;15(4):e2001073. doi: 10.1371/journal.pbio.2001073 (PMC5390966; doi:10.1371/journal.pbio.2001073)
Supplement: S1 Data — (ZIP) [file pbio.2001073.s015.zip › S1_Data/Habia-fuscicauda.nex]

#Please contact John Klicka (klicka@uw.edu) for information regarding samples.
#NEXUS
BEGIN DATA;
	DIMENSIONS NTAX=74 NCHAR=1041;
	FORMAT DATATYPE = DNA GAP = : MISSING = ?;
	MATRIX
	GLS256 ATGAACCCCCAAGCAAACCTAATCTTCATCACCAGCCTACTACTAGGAACAACCATTACTATCTCAAGTAACCATTGAATCATAGCCTGAACTGGACTTGAGATCAACACACTAGCTATCCTCCCATTAATCTCAAAATCCCATCACCCGCGAGCTATCGAAGCCGCTACTAAATACTTCCTAACCCAAGCAGCTGCTTCTGCTTTAGTCCTATTCTCCAGCATAACCAACGCATGACACACCGGACAATGAGATATCACCCAACTTACCCATCCAGTATCCTGCCTCATCCTCACCTCTGCAATTGCAATAAAACTAGGACTGGTACCATTCCACTTCTGATTTCCAGAAGTACTTCAAGGCTCTCCCCTCTTTACTGGTCTCCTCCTATC…
	GLS263 ATGAACCCCCAAGCAAACCTAATCTTCATCACCAGCCTACTACTAGGAACAACCATTACTATCTCAAGTAACCATTGAATCATAGCCTGAACTGGACTTGAGATCAACACACTAGCTATCCTCCCATTAATCTCAAAATCCCATCACCCGCGAGCTATCGAAGCCGCTACTAAATACTTCCTAACCCAAGCAGCTGCTTCTGCTTTAGTCCTATTCTCCAGCATAACCAACGCATGACACACCGGACAATGAGATATCACCCAACTTACCCATCCAGTATCCTGCCTCATCCTCACCTCTGCAATTGCAATAAAACTAGGACTGGTACCATTCCACTTCTGATTTCCAGAAGTACTTCAAGGCTCTCCCCTCTTTACTGGTCTCCTCCTATC…
	GLS266 ATGAACCCCCAAGCAAACCTAATCTTCATCACCAGCCTACTACTAGGAACAACCATTACTATCTCAAGTAACCATTGAATCATAGCCTGAACTGGACTTGAGATCAACACACTAGCTATCCTCCCATTAATCTCAAAATCCCATCACCCGCGAGCTATCGAAGCCGCTACTAAATACTTCCTAACCCAAGCAGCTGCTTCTGCTTTAGTCCTATTCTCCAGCATAACCAATGCATGACACACCGGACAATGAGATATCACCCAACTTACCCATCCAGTATCCTGCCTCATCCTCACCTCTGCAATTGCAATAAAACTAGGACTGGTACCATTCCACTTCTGATTTCCAGAAGTACTTCAAGGCTCTCCCCTCTTTACTGGTCTCCTCCTATC…
	GLS280 ATGAACCCCCAAGCAAACCTAATCTTCATCACCAGCCTACTACTAGGAACAACCATTACTATCTCAAGTAACCATTGAATCATAGCCTGAACTGGACTTGAGATCAACACACTAGCTATCCTCCCATTAATCTCAAAATCCCATCACCCGCGAGCTATCGAAGCCGCTACTAAATACTTCCTAACCCAAGCAGCTGCTTCTGCTTTAGTCCTATTCTCCAGCATAACCAACGCATGACACACCGGACAATGAGATATCACCCAACTTACCCATCCAGTATCCTGCCTCATCCTCACCTCTGCAATTGCAATAAAACTAGGACTGGTACCATTCCACTTCTGATTTCCAGAAGTACTTCAAGGTTCTCCCCTCTTTACTGGTCTCCTCCTATC…
	MGL106 ATGAACCCCCAAGCAAACCTAATCTTCATCACCAGCCTACTACTAGGAACAACCATTACTATCTCAAGTAACCATTGAATCATAGCCTGAACTGGACTTGAGATCAACACACTAGCTATCCTCCCATTAATCTCAAAATCCCATCACCCGCGAGCTATCGAAGCCGCTACTAAATACTTCCTAACCCAAGCAGCTGCTTCTGCTTTAGTCCTATTCTCCAGCATAACCAACGCATGACACACCGGACAATGAGATATCACCCAACTTACCCATCCAGTATCCTGCCTCATCCTCACCTCTGCAATTGCAATAAAACTAGGACTGGTACCATTCCACTTCTGATTTCCAGAAGTACTTCAAGGCTCTCCCCTCTTTACTGGTCTCCTCCTATC…
	MGL083 ATGAACCCCCAAGCAAACCTAATCTTCATCACCAGCCTACTACTAGGAACAACCATTACTATCTCAAGTAACCATTGAATCATAGCCTGAACTGGACTTGAGATCAACACACTAGCTATCCTCCCATTAATCTCAAAATCCCATCACCCGCGAGCTATCGAAGCCGCTACTAAATACTTCCTAACCCAAGCAGCTGCTTCTGCTTTAGTCCTATTCTCCAGCATAACCAACGCATGACACACCGGACAATGAGATATCACCCAACTTACCCATCCAGTATCCTGCCTCATCCTCACCTCTGCAATTGCAATAAAACTAGGACTGGTACCATTCCACTTCTGATTTCCAGAAGTACTTCAAGGCTCTCCCCTCTTTACTGGTCTCCTCCTATC…
	PEP2890 ATGAACCCCCAAGCAAACCTAATCTTCATCACCAGCCTACTACTAGGAACAACCATTACTATCTCAAGTAACCATTGAATCATAGCCTGAACTGGACTTGAGATCAACACACTAGCTATCCTCCCATTAATCTCAAAATCCCATCACCCGCGAGCTATCGAAGCCGCTACTAAATACTTCCTAACCCAAGCAGCTGCTTCTGCTTTAGTCCTATTCTCCAGCATAACCAACGCATGACACACCGGACAATGAGATATCACCCAACTTACCCATCCAGTATCCTGCCTCATCCTCACCTCTGCAATTGCAATAAAACTAGGACTGGTACCATTCCACTTCTGATTTCCAGAAGTACTTCAAGGCTCTCCCCTCTTTACTGGTCTCCTCCTAT…
	TUX1090 ATGAACCCCCAAGCAAACCTAATCTTCATCACCAGCCTACTACTAGGAACAACCATTACTATCTCAAGTAACCATTGAATCATAGCCTGAACTGGACTTGAGATCAACACACTAGCTATCCTCCCATTAATCTCAAAATCCCATCACCCGCGAGCTATCGAAGCCGCTACTAAATACTTCCTAACCCAAGCAGCTGCTTCTGCTTTAGTCCTATTCTCCAGCATAACCAACGCATGACACACCGGACAATGAGATATCACCCAACTTACCCATCCAGTATCCTGCCTCATCCTCACCTCTGCAATTGCAATAAAACTAGGACTGGTACCATTCCACTTCTGATTTCCAGAAGTACTTCAAGGCTCTCCCCTCTTTACTGGTCTCCTCCTAT…
	TUX1418 ATGAACCCCCAAGCAAACCTAATCTTCATCACCAGCCTACTACTAGGAACAACCATTACTATCTCAAGTAACCATTGAATCATAGCCTGAACTGGACTTGAGATCAACACACTAGCTATCCTCCCATTAATCTCAAAATCCCATCACCCGCGAGCTATCGAAGCCGCTACTAAATACTTCCTAACCCAAGCAGCTGCTTCTGCTTTAGTCCTATTCTCCAGCATAACCAACGCATGACACACCGGACAATGAGATATCACCCAACTTACCCATCCAGTATCCTGCCTCATCCTCACCTCTGCAATTGCAATAAAACTAGGACTGGTACCATTCCACTTCTGATTTCCAGAAGTACTTCAAGGCTCTCCCCTCTTTACTGGTCTCCTCCTAT…
	TUX1423 ATGAACCCCCAAGCAAACCTAATCTTCATCACCAGCCTACTACTAGGAACAACCATTACTATCTCAAGTAACCATTGAATCATAGCCTGAACTGGACTTGAGATCAACACACTAGCTATCCTCCCATTAATCTCAAAATCCCATCACCCGCGAGCTATCGAAGCCGCTACTAAATACTTCCTAACCCAAGCAGCTGCTTCTGCTTTAGTCCTATTCTCCAGCATAACCAACGCATGACACACCGGACAATGAGATATCACCCAACTTACCCATCCAGTATCCTGCCTCATCCTCACCTCTGCAATTGCAATAAAACTAGGACTGGTACCATTCCACTTCTGATTTCCAGAAGTACTTCAAGGCTCTCCCCTCTTTACTGGTCTCCTCCTAT…
	FMNH343367 ATGAACCCCCAAGCAAACCTAATCTTCATCACCAGCCTACTACTAGGAACAACCATTACTATCTCAAGTAACCATTGAATCATAGCCTGAACTGGACTTGAGATCAACACACTAGCTATCCTCCCATTAATCTCAAAATCCCATCACCCGCGAGCTATCGAAGCCGCTACTAAATACTTCCTAACCCAAGCAGCTGCTTCTGCTTTAGTCCTATTCTCCAGCATAACCAACGCATGACACACCGGACAATGAGATATCACCCAACTTACCCATCCAGTATCCTGCCTCATCCTCACCTCTGCAATTGCAATAAAACTAGGACTGGTACCATTCCACTTCTGATTTCCAGAAGTACTTCAAGGCTCTCCCCTCTTTACTGGTCTCCTCC…
	bts07432 ATGAACCCCCAAGCAAACCTAATCTTCATCACCAGCCTACTACTAGGAACAACCATTACTATCTCAAGTAACCATTGAATCATAGCCTGAACTGGACTTGAGATCAACACACTAGCTATCCTCCCATTAATCTCAAAATCCCATCACCCGCGAGCTATCGAAGCCGCTACTAAATACTTCCTAACCCAAGCAGCTGCTTCTGCTTTAGTCCTATTCTCCAGCATAACCAACGCATGACACACCGGACAATGAGATATCACCCAACTTACCCATCCAGTATCCTGCCTCATCCTCACCTCTGCAATTGCAATAAAACTAGGACTGGTACCATTCCACTTCTGATTTCCAGAAGTACTTCAAGGCTCTCCCCTCTTTACTGGTCTCCTCCTA…
	bts07433 ATGAACCCCCAAGCAAACCTAATCTTCATCACCAGCCTACTACTAGGAACAACCATTACTATCTCAAGTAACCATTGAATCATAGCCTGAACTGGACTTGAGATCAACACACTAGCTATCCTCCCATTAATCTCAAAATCCCATCACCCGCGAGCTATCGAAGCCGCTACTAAATACTTCCTAACCCAAGCAGCTGCTTCTGCTTTAGTCCTATTCTCCAGCATAACCAATGCATGACACACCGGACAATGAGATATCACCCAACTTACCCATCCAGTATCCTGCCTCATCCTCACCTCTGCAATTGCAATAAAACTAGGACTGGTACCATTCCACTTCTGATTTCCAGAAGTACTTCAAGGCTCTCCCCTCTTTACTGGTCTCCTCCTA…
	KSW2118 ATGAACCCCCAAGCAAACCTAATCTTCATCACCAGCCTACTACTAGGAACAACCATTACTATCTCAAGTAACCATTGAATCATAGCCTGAACTGGACTTGAGATCAACACACTAGCTATCCTCCCATTAATCTCAAAATCCCATCACCCGCGAGCTATCGAAGCCGCTACTAAATACTTCCTAACCCAAGCAGCTGCTTCTGCTTTAGTCCTATTCTCCAGCATAACCAACGCATGACACACCGGACAATGAGATATCACCCAACTTACCCATCCAGTATCCTGCCTCATCCTCACCTCTGCAATTGCAATAAAACTAGGACTGGTACCATTCCACTTCTGATTTCCAGAAGTACTTCAAGGCTCTCCCCTCTTTACTGGTCTCCTCCTAT…
	KSW2144 ATGAACCCCCAAGCAAACCTAATCTTCATCACCAGCCTACTACTAGGAACAACCATTACTATCTCAAGTAACCATTGAATCATAGCCTGAACTGGACTTGAGATCAACACACTAGCTATCCTTCCATTAATCTCAAAATCCCATCACCCGCGAGCTATCGAAGCCGCTACTAAATACTTCCTAACCCAAGCAGCTGCTTCTGCTTTAGTCCTATTCTCCAGCATAACCAACGCATGACACACCGGACAATGAGATATCACCCAACTTACCCATCCAGTATCCTGCCTCATCCTCACCTCTGCAATTGCGATAAAACTAGGACTGGTACCATTCCACTTCTGATTTCCAGAAGTACTTCAAGGCTCTCCCCTCTTTACTGGTCTCCTCCTAT…
	KSW2159 ATGAACCCCCAAGCAAACCTAATCTTCATCACCAGCCTACTACTAGGAACAACCATTACTATCTCAAGCAACCATTGAATCATAGCCTGAACTGGACTTGAGATCAACACACTAGCTATCCTCCCATTAATCTCAAAATCCCATCACCCGCGAGCTATCGAAGCCGCTACTAAATACTTCCTAACCCAAGCAGCTGCTTCTGCTTTAGTCCTATTCTCCAGCATAACCAACGCATGACACACCGGACAATGAGATATCACCCAACTTACCCATCCAGTATCCTGCCTCATCCTCACCTCTGCAATTGCAATAAAACTAGGACTGGTACCATTCCACTTCTGATTTCCAGAAGTACTTCAAGGCTCTCCCCTCTTTACTGGTCTCCTCCTAT…
	KSW2186 ATGAACCCCCAAGCAAACCTAATCTTCATCACCAGCCTACTACTAGGAACAACCATTACTATCTCAAGTAACCATTGAATCATAGCCTGAACTGGACTTGAAATCAACACACTAGCTATCCTCCCATTAATCTCAAAATCCCATCACCCGCGAGCTATCGAAGCCGCTACTAAATACTTCCTAACCCAAGCAGCTGCTTCTGCTTTAGTCCTATTCTCCAGCATAACCAACGCATGACACACCGGACAATGAGATATCACCCAACTTACCCATCCAGTATCCTGCCTCATCCTCACCTCTGCAATTGCAATAAAACTAGGACTGGTACCATTCCACTTCTGATTTCCAGAAGTACTTCAAGGCTCTCCCCTCTTTACTGGTCTCCTCCTAT…
	KSW2213 ATGAACCCCCAAGCAAACCTAATCTTCATCACCAGCCTACTACTAGGAACAACCATTACTATCTCAAGTAACCATTGAATCATAGCCTGAACTGGACTTGAGATCAACACACTAGCTATCCTCCCATTAATCTCAAAATCCCATCACCCACGAGCTATCGAAGCCGCTACTAAATACTTCCTAACCCAAGCAGCTGCTTCTGCTTTAGTCCTATTCTCCAGCATAACCAACGCATGACACACCGGACAATGAGATATCACCCAACTTACCCATCCAGTATCCTGCCTCATCCTCACCTCTGCAATTGCAATAAAACTAGGACTGGTACCATTCCACTTCTGATTTCCAGAAGTACTTCAAGGCTCTCCCCTCTTTACTGGTCTCCTCCTAT…
	KSW2773 ATGAACCCCCAAGCAAACCTAATCTTCATCACCAGCCTACTACTAGGAACAACCATTACTATCTCAAGTAACCATTGAATCATAGCCTGAACTGGACTTGAGATCAACACACTAGCTATCCTCCCATTAATCTCAAAATCCCATCACCCACGAGCTATCGAAGCTGCTACTAAATACTTCCTAACCCAAGCAGCTGCTTCTGCTTTAGTCCTATTCTCCAGCATAACCAACGCATGACACACCGGACAATGAGATATCACCCAACTTACCCATCCAGTATCCTGCCTCATCCTCACCTCTGCAATTGCAATAAAACTAGGACTGGTACCATTCCACTTCTGATTTCCAGAAGTACTTCAAGGCTCTCCCCTCTTTACTGGTCTCCTCCTAT…
	KSW2775 ATGAACCCCCAAGCAAACCTAATCTTCATCACCAGCCTACTACTAGGAACAACCATTACTATCTCAAGTAACCATTGAATCATAGCCTGAACTGGACTTGAGATCAACACACTAGCTATCCTCCCATTAATCTCAAAATCCCATCACCCGCGAGCTATCGAAGCCGCTACTAAATACTTCCTAACCCAAGCAGCTGCTTCTGCTTTAGTCCTATTCTCCAGCATAACCAACGCATGACACACCGGACAATGAGATATCACCCAACTTACCCATCCAGTATCCTGCCTCATCCTCACCTCTGCAATTGCAATAAAACTAGGACTGGTACCATTCCACTTCTGATTTCCAGAAGTACTTCAAGGCTCTCCCCTCTTTACTGGTCTCCTCCTAT…
	KSW2214 ATGAACCCCCAAGCAAACCTAATCTTCATCACCAGCCTACTACTAGGAACAACCATTACTATCTCAAGTAACCATTGAATCATAGCCTGAACTGGACTTGAGATCAACACACTAGCTATCCTCCCATTAATCTCAAAATCCCATCACCCACGAGCTATCGAAGCCGCTACTAAATACTTCCTAACCCAAGCAGCTGCTTCTGCTTTAGTCCTATTCTCCAGCATAACCAACGCATGACACACCGGACAATGAGATATCACCCAACTTACCCATCCAGTATCCTGCCTCATCCTCACCTCTGCAATTGCAATAAAACTAGGACTGGTACCATTCCACTTCTGATTTCCAGAAGTACTTCAAGGCTCTCCCCTCTTTACTGGTCTCCTCCTAT…
	ABJ_888 ATGAACCCCCAAGCAAACCTAATCTTCATCACCAGCCTACTACTAGGAACAACCATTACTATCTCAAGTAACCATTGAATCATAGCCTGAGCTGGACTTGAGATCAACACACTAGCTATCCTCCCATTAATCTCAAAATCCCATCACCCGCGAGCTATCGAAGCCGCTACTAAATACTTCCTAACCCAAGCAGCTGCTTCTGCTTTAGTCCTATTCTCCAGCATAACCAACGCATGACACACCGGACAATGAGATATCACCCAACTTACCCATCCAGTATCCTGCCTCATCCTCACCTCTGCAATTGCAATAAAACTAGGACTGGTACCATTCCACTTCTGATTTCCAGAAGTACTTCAAGGCTCTCCCCTCTTTACTGGTCTCCTCCTAT…
	ABJ_892 ATGAACCCCCAAGCAAACCTAATCTTCATCACCAGCCTACTACTAGGAACAACCATTACTATCTCAAGTAACCATTGAATCATAGCCTGAACTGGACTTGAGATCAACACACTAGCTATCCTTCCATTAATCTCAAAATCCCATCACCCGCGAGCTATCGAAGCCGCTACTAAATACTTCCTAACCCAAGCAGCTGCTTCTGCTTTAGTCCTATTCTCCAGCATAACCAACGCATGACACACCGGACAATGAGATATCACCCAACTTACCCATCCAGTATCCTGCCTCATCCTCACCTCTGCAATTGCGATAAAACTAGGACTGGTACCATTCCACTTCTGATTTCCAGAAGTACTTCAAGGCTCTCCCCTCTTTACTGGTCTCCTCCTAT…
	ha52 ATGAACCCCCAAGCAAACCTAATCTTCATCACCAGCCTACTACTAGGAACAACCATTACTATCTCAAGTAACCATTGAATCATAGCCTGAACTGGACTTGAGATCAACACACTAGCTATCCTCCCATTAATCTCAAAATCCCATCACCCACGAGCTATCGAAGCCGCTACTAAATACTTCCTAACCCAAGCAGCTGCTTCTGCTTTAGTCCTATTCTCCAGCATAACCAACGCATGACACACCGGACAATGAGATATCACCCAACTTACCCATCCAGTATCCTGCCTCATCCTCACCTCTGCAATTGCAATAAAACTAGGACTGGTACCATTCCACTTCTGATTTCCAGAAGTACTTCAAGGCTCTCCCCTCTTTACTGGTCTCCTCCTATCTA…
	ha91 ATGAACCCCCAAGCAAACCTAATCTTCATCACCAGCCTACTACTAGGAACAACCATTACTATCTCAAGTAACCATTGAATCATAGCCTGAACTGGACTTGAGATCAACACACTAGCTATCCTCCCATTAATCTCAAAATCCCATCACCCGCGAGCTATCGAAGCCGCTACTAAATACTTCCTAACCCAAGCAGCTGCTTCTGCTTTAGTCCTATTCTCCAGCATAACCAACGCATGACACACCGGACAATGAGATATCACCCAACTTACCCATCCAGTATCCTGCCTCATCCTCACCTCTGCAATTGCAATAAAACTAGGACTGGTACCATTCCACTTCTGATTTCCAGAAGTACTTCAAGGCTCTCCCCTCTTTACTGGTCTCCTCCTATCTA…
	ha70 ATGAACCCCCAAGCAAACCTAATCTTCATCACCAGCCTACTACTAGGAACAACCATTACTATCTCAAGTAACCATTGAATCATAGCCTGAACTGGACTTGAGATCAACACACTAGCTATCCTCCCATTAATCTCAAAATCCCATCACCCGCGAGCTATCGAAGCCGCTACTAAATACTTCCTAACCCAAGCAGCTGCTTCTGCTTTAGTCCTATTCTCCAGCATAACCAACGCATGACACACCGGACAATGAGATATCACCCAACTTACCCATCCAGTATCCTGCCTCATCCTCACCTCTGCAATTGCAATAAAACTAGGACTGGTACCATTCCACTTCTGATTTCCAGAAGTACTTCAAGGCTCTCCCCTCTTTACTGGTCTCCTCCTATCTA…
	dhb3524 ATGAACCCCCAAGCAAACCTAATCTTCATCACCAGCCTACTACTAGGAACAACCATTACTATCTCAAGTAACCATTGAATCATAGCCTGAACTGGACTTGAGATCAACACACTAGCTATCCTCCCATTAATCTCAAAATCCCATCACCCGCGAGCTATCGAAGCCGCTACTAAATACTTCCTAACCCAAGCAGCTGCTTCTGCTTTAGTCCTATTCTCCAGCATAACCAACGCATGACACACCGGACAATGAGATATCACCCAACTTACCCATCCAGTATCCTGCCTCATCCTCACCTCTGCAATTGCAATAAAACTAGGACTGGTACCATTCCACTTCTGATTTCCAGAAGTACTTCAAGGCTCTCCCCTCTTTACTGGTCTCCTCCTAT…
	dhb3711 ATGAACCCCCAAGCAAACCTAATCTTCATCACCAGCCTACTACTAGGAACAACCATTACTATCTCAAGTAACCATTGAATCATAGCCTGAACTGGACTTGAGATCAACACACTAGCTATCCTCCCATTAATCTCAAAATCCCATCACCCACGAGCTATCGAAGCCGCTACTAAATACTTCCTAACCCAAGCAGCTGCTTCTGCTTTAGTCCTATTCTCCAGCATAACCAACGCATGACACACCGGACAATGAGATATCACCCAACTTACCCATCCAGTATCCTGCCTCATCCTCACCTCTGCAATTGCAATAAAACTAGGACTGGTACCATTCCACTTCTGATTTCCAGAAGTACTTCAAGGCTCTCCCCTCTTTACTGGTCTCCTCCTAT…
	gav1657 ATGAACCCCCAAGCAAACCTAATCTTCATCACCAGCCTACTACTAGGAACAACCATTACTATCTCAAGTAACCATTGAATCATAGCCTGAACTGGACTTGAGATCAACACACTAGCTATCCTCCCATTAATCTCAAAATCCCATCACCCGCGAGCTATCGAAGCCGCTACTAAATACTTCCTAACCCAAGCAGCTGCTTCTGCTTTAGTCCTATTCTCCAGCATAACCAACGCATGACACACCGGACAATGAGATATCACCCAACTTACCCATCCAGTATCCTGCCTCATCCTCACCTCTGCAATTGCAATAAAACTAGGACTGGTACCATTCCACTTCTGATTTCCAGAAGTACTTCAAGGCTCTCCCCTCTTTACTGGTCTCCTCCTAT…
	dhb3147 ATGAACCCCCAAGCAAACCTAATCTTCATCACCAGCCTACTACTAGGAACAACCATTACTATCTCAAGTAACCATTGAATCATAGCCTGAACTGGACTTGAGATCAACACACTAGCTATCCTCCCATTAATCTCAAAATCCCATCACCCGCGAGCTATCGAAGCCGCTACTAAATACTTCCTAACCCAAGCAGCTGCTTCTGCTTTAGTCCTATTCTCCAGCATAACCAACGCATGACACACCGGACAATGAGATATCACCCAACTTACCCATCCAGTATCCTGCCTCATCCTCACCTCTGCAATTGCAATAAAACTAGGACTGGTACCATTCCACTTCTGATTTCCAGAAGTACTTCAAGGCTCTCCCCTCTTTACTGGTCTCCTCCTAT…
	jk00045 ATGAACCCCCAAGCAAACCTAATCTTCATCACCAGCCTACTACTAGGAACAACCATTACTATCTCAAGTAACCATTGAATCATAGCCTGAACTGGACTTGAGATCAACACACTAGCTATCCTCCCATTAATCTCAAAATCCCATCACCCGCGAGCTATCGAAGCCGCTACTAAATACTTCCTAACCCAAGCAGCTGCTTCTGCTTTAGTCCTATTCTCCAGCATAACCAACGCATGACACACCGGACAATGAGATATCACCCAACTTACCCATCCAGTATCCTGCCTCATCCTCACCTCTGCAATTGCAATAAAACTAGGACTGGTACCATTCCACTTCTGATTTCCAGAAGTACTTCAAGGCTCTCCCCTCTTTACTGGTCTCCTCCTAT…
	dhb3730 ATGAACCCCCAAGCAAACCTAATCTTCATCACCAGCCTACTACTAGGAACAACCATTACTATCTCAAGTAACCATTGAATCATAGCCTGAACTGGACTTGAGATCAACACACTAGCTATCCTCCCATTAATCTCAAAATCCCATCACCCGCGAGCTATCGAAGCCGCTACTAAATACTTCCTAACCCAAGCAGCTGCTTCTGCTTTAGTCCTATTCTCCAGCATAACCAACGCATGACACACCGGACAATGAGATATCACCCAACTTACCCATCCAGTATCCTGCCTCATCCTCACCTCTGCAATTGCAATAAAACTAGGACTGGTACCATTCCACTTCTGATTTCCAGAAGTACTTCAAGGCTCTCCCCTCTTTACTGGTCTCCTCCTAT…
	dhb3439 ATGAACCCCCAAGCAAACCTAATCTTCATCACCAGCCTACTACTAGGAACAACCATTACTATCTCAAGTAACCATTGAATCATAGCCTGAACTGGACTTGAGATCAACACACTAGCTATCCTCCCATTAATCTCAAAATCCCATCACCCACGAGCTATCGAAGCCGCTACTAAATACTTCCTAACCCAAGCAGCTGCTTCTGCTTTAGTCCTATTCTCCAGCATAACCAACGCATGACACACCGGACAATGAGATATCACCCAACTTACCCATCCAGTATCCTGCCTCATCCTCACCTCTGCAATTGCAATAAAACTAGGACTGGTACCATTCCACTTCTGATTTCCAGAAGTACTTCAAGGCTCTCCCCTCTTTACTGGTCTCCTCCTAT…
	GAV1363 ATGAACCCCCAAGCAAACCTAATCTTCATCACCAGCCTACTACTAGGAACAACCATTACTATCTCAAGTAACCATTGAATCATAGCCTGAACTGGACTTGAGATCAACACACTAGCTATCCTCCCATTAATCTCAAAATCCCATCACCCGCGAGCTATCGAAGCCGCTACTAAATACTTCCTAACCCAAGCAGCTGCTTCTGCTTTAGTCCTATTCTCCAGCATAACCAACGCATGACACACCGGACAATGAGATATCACCCAACTTACCCATCCAGTATCCTGCCTCATCCTCACCTCTGCAATTGCAATAAAACTAGGACTGGTACCATTCCACTTCTGATTTCCAGAAGTACTTCAAGGCTCTCCCCTCTTTACTGGTCTCCTCCTAT…
	dhb3418 ATGAACCCCCAAGCAAACCTAATCTTCATCACCAGCCTACTACTAGGAACAACCATTACTATCTCAAGTAACCATTGAATCATAGCCTGAACTGGACTTGAGATCAACACACTAGCTATCCTCCCATTAATCTCAAAATCCCATCACCCGCGAGCTATCGAAGCCGCTACTAAATACTTCCTAACCCAAGCAGCTGCTTCTGCTTTAGTCCTATTCTCCAGCATAACCAACGCATGACACACCGGACAATGAGATATCACCCAACTTACCCATCCAGTATCCTGCCTCATCCTCACCTCTGCAATTGCAATAAAACTAGGACTGGTACCATTCCACTTCTGATTTCCAGAAGTACTTCAAGGCTCTCCCCTCTTTACTGGTCTCCTCCTAT…
	B16277 ATGACCCCCAAGCAAACCTGAATTTTCATCACCAGCCTGCTACTAGGAACAACCATTACTATCTCAAGCAACCATTGAATCATAGCCTGAACCGGACTTGAGATCAACACACTAGCTATCCTCCCATTAATCTCAAAATCCCACCACCCGCGAGCTATCGAAGCTGCTACTAAATACTTCCTAACCCAAGCAGCTGCTTCTGCCCTAGTCCTATTCTCCAGCATAACCAACGCATGACATACCGGACAATGAGACATCACCCAACTTACCCACCCAGTATCCTGCCTCATCCTCACCTCTGCAATTGCGATGAAACTAGGACTGGTACCATTCCACTTCTGATTTCCAGAAGTACTTCAAGGCTCTCCCCTCTTTACTGGTCTCCTCCTATC…
	B16159 ATGACCCCCAAGCAAACCTGAATTTTCATCACCAGCCTGCTACTAGGAACAACCATTACTATCTCAAGCAACCATTGAATCATAGCCTGAACCGGACTTGAGATCAACACACTAGCTATCCTCCCATTAATCTCAAAATCCCACCACCCGCGAGCTATCGAAGCTGCTACTAAATACTTCCTAACCCAAGCAGCTGCTTCTGCCCTAGTCCTATTCTCCAGCATAACCAACGCATGACATACCGGACAATGAGACATCACCCAACTTACCCACCCAGTATCCTGCCTCATCCTCACCTCTGCAATTGCGATGAAACTAGGACTGGTACCATTCCACTTCTGATTTCCAGAAGTACTTCAAGGCTCTCCCCTCTTTACTGGTCTCCTCCTATC…
	IJL04_105 ATGAACCCCCAAGCAAACCTAATTTTCATCACCAGCCTGCTACTAGGAACAACCATTACTATCTCAAGCAACCATTGAATCATAGCCTGAACCGGACTTGAGATCAACACACTAGCTATCCTCCCATTAATCTCAAAATCCCACCACCCGCGAGCTATCGAAGCTGCTACTAAATACTTCCTAACCCAAGCAGCTGCTTCTGCCCTAGTCCTATTCTCCAGCATAACCAACGCATGACATACCGGACAATGAGACATCACCCAACTTACCCACCCAGTATCCTGCCTCATCCTCACCTCTGCAATTGCGATGAAACTAGGACTGGTACCATTCCACTTCTGATTTCCAGAAGTACTTCAAGGCTCTCCCCTCTTTACTGGTCTCCTCCT…
	JTW_226 ATGAACCCCCAAGCAAACCTAATTTTCATCACCAGCCTGCTACTAGGAACAACCATTACTATCTCAAGCAACCATTGAATCATAGCCTGAACCGGACTTGAGATCAACACACTAGCTATCCTCCCATTAATCTCAAAATCCCACCACCCGCGAGCTATCGAAGCTGCTACTAAATACTTCCTAACCCAAGCAGCTGCTTCTGCCCTAGTCCTATTCTCCAGCATAACCAACGCATGACATACCGGACAATGAGACATCACCCAACTTACCCACCCAGTATCCTGCCTCATCCTCACCTCTGCAATTGCGATGAAACTAGGACTGGTACCATTCCACTTCTGATTTCCAGAAGTACTTCAAGGCTCTCCCCTCTTTACTGGTCTCCTCCTAT…
	B58070 ATGAACCCCCAAGCAAACCTAATTTTCATCACCAGCCTGCTACTAGGAACAACCATTACTATCTCAAGCAACCATTGAATCATAGCCTGAACCGGACTTGAGATCAACACACTAGCTATCCTCCCATTAATCTCAAAATCCCACCACCCGCGAGCTATCGAAGCTGCTACTAAATACTTCCTAACCCAAGCAGCTGCTTCTGCCCTAGTCCTATTCTCCAGCATAACCAACGCATGACACACCGGACAATGAGACATCACCCAACTTACCCACCCAGTATCCTGCCTCATCCTCACCTCTGCAATTGCAATGAAACTAGGACTGGTACCATTCCACTTCTGATTTCCAGAAGTACTTCAAGGCTCTCCCCTCTTTACTGGTCTCCTCCTATC…
	B58086 ATGAACCCCCAAGCAAACCTAATTTTCATCACCAGCCTGCTACTAGGAACAACCATTACTATCTCAAGCAACCATTGAATCATAGCCTGAACCGGACTTGAGATCAACACACTAGCTATCCTCCCATTAATCTCAAAATCCCACCACCCGCGAGCTATCGAAGCTGCTACTAAATACTTCCTAACCCAAGCAGCTGCTTCTGCCCTAGTCCTATTCTCCAGCATAACCAACGCATGACATACCGGACAATGAGACATCACCCAACTTACCCACCCAGTATCCTGCCTCATCCTCACCTCTGCAATTGCGATGAAACTAGGACTGGTGCCATTCCACTTCTGATTTCCAGAAGTACTTCAAGGCTCTCCCCTCTTTACTGGTCTCCTCCTATC…
	B58069 ATGAACCCCCAAGCAAACCTAATTTTCATCACCAGCCTGCTACTAGGAACAACCATTACTATCTCAAGCAACCATTGAATCATAGCCTGAACCGGACTTGAGATCAACACACTAGCTATCCTCCCATTAATCTCAAAATCCCACCACCCGCGAGCTATCGAAGCTGCTACTAAATACTTCCTAACCCAAGCAGCTGCTTCTGCCCTAGTCCTATTCTCCAGCATAACCAACGCATGACATACCGGACAATGAGACATCACCCAACTTACCCACCCAGTATCCTGCCTCATCCTCACCTCTGCAATTGCGATGAAACTAGGACTGGTACCATTCCACTTCTGATTTCCAGAAGTACTTCAAGGCTCTCCCCTCTTTACTGGTCTCCTCCTATC…
	B58082 ATGAACCCCCAAGCAAACCTAATTTTCATCACCAGCCTGCTACTAGGAACAACCATTACTATCTCAAGCAACCATTGAATCATAGCCTGAACCGGACTTGAGATCAACACACTAGCTATCCTCCCATTAATCTCAAAATCCCACCACCCGCGAGCTATCGAAGCTGCTACTAAATACTTCCTAACCCAAGCAGCTGCTTCTGCCCTAGTCCTATTCTCCAGCATAACCAACGCATGACATACCGGACAATGAGACATCACCCAACTTACCCACCCAGTATCCTGCCTCATCCTCACCTCTGCAATTGCGATGAAACTAGGACTGGTACCATTCCACTTCTGATTTCCAGAAGTACTTCAAGGCTCTCCCCTCTTTACTGGTCTCCTCCTATC…
	B58127 ATGAACCCCCAAGCAAACCTAATTTTCATCACCAGCCTGCTACTAGGAACAACCATTACTATCTCAAGCAACCATTGAATCATAGCCTGAACCGGACTTGAGATCAACACACTAGCTATCCTCCCATTAATCTCAAAATCCCACCACCCGCGAGCTATCGAAGCTGCTACTAAATACTTCCTAACCCAAGCAGCTGCTTCTGCCCTAGTCCTATTCTCCAGCATAACCAACGCATGACATACCGGACAATGAGACATCACCCAACTTACCCACCCAGTATCCTGCCTCATCCTCACCTCTGCAATTGCGATGAAACTAGGACTGGTACCATTCCACTTCTGATTTCCAGAAGTACTTCAAGGCTCTCCCCTCTTTACTGGTCTCCTCCTATC…
	JK06_215 ATGAACCCCCAAGCAAACCTAATTTTCATCACCAGCCTGCTACTAGGAACAACCATTACTATCTCAAGCAACCATTGAATCATAGCCTGAACCGGACTTGAGATCAACACACTAGCTATCCTCCCATTAATCTCAAAATCCCACCACCCGCGAGCTATCGAAGCTGCTACTAAATACTTCCTAACCCAAGCAGCTGCTTCTGCCCTAGTCCTATTCTCCAGCATAACCAACGCATGACATACCGGACAATGAGACATCACCCAACTTACCCACCCAGTATCCTGCCTCATCCTCACCTCTGCAATTGCGATGAAACTAGGACTGGTACCATTCCACTTCTGATTTCCAGAAGTACTTCAAGGCTCTCCCCTCTTTACTGGTCTCCTCCTA…
	B58114 ATGAACCCCCAAGCAAACCTAATTTTCATCACCAGCCTGCTACTAGGGACAACCATTACTATCTCAAGCAACCATTGAATCATAGCCTGAACCGGACTTGAGATCAACACACTAGCTATCCTCCCATTAATCTCAAAATCCCACCACCCGCGAGCTATCGAAGCTGCTACTAAATACTTCCTAACCCAAGCAGCTGCTTCTGCCCTAGTCCTATTCTCCAGCATAACCAACGCATGACATACCGGACAATGAGACATCACCCAACTTACCCACCCAGTATCCTGCCTCATCCTCACCTCTGCAATTGCAATGAAACTAGGACTGGTACCATTCCACTTCTGATTTCCAGAAGTACTTCAAGGCTCTCCCCTCTTTACTGGTCTCCTCCTATC…
	MJM2844 ATGAACCCCCAAGCAAACCTAATTTTCATCACCAGCCTGCTACTAGGAACAACCATTACTATCTCAAGCAACCATTGAATCATAGCCTGAACCGGACTTGAGATCAACACACTAGCTATCCTCCCATTAATCTCAAAATCCCACCACCCGCGAGCTATCGAAGCTGCTACTAAATACTTCCTAACCCAAGCAGCTGCTTCTGCCCTAGTCCTATTCTCCAGCATAACCAACGCATGACATACCGGACAATGAGACATCACCCAACTTACCCACCCAGTATCCTGCCTCATCCTCACCTCTGCAATTGCGATGAAACTAGGACTGGTACCATTCCACTTCTGATTTCCAGAAGTACTTCAAGGCTCTCCCCTCTTTACTGGTCTCCTCCTAT…
	MJM4247 ATGAACCCCCAAGCAAACCTAATTTTCATCACCAGCCTGCTACTAGGAACAACCATTACTATCTCAAGCAACCATTGAATCATAGCCTGAACCGGACTTGAGATCAACACACTAGCTATCCTCCCATTAATCTCAAAATCCCACCACCCGCGAGCTATCGAAGCTGCTACTAAATACTTCCTAACCCAAGCAGCTGCTTCTGCCCTAGTCCTATTCTCCAGCATAACCAACGCATGACATACCGGACAATGAGACATCACCCAACTTACCCACCCAGTATCCTGCCTCATCCTCACCTCTGCAATTGCGATGAAACTAGGACTGGTACCATTCCACTTCTGATTTCCAGAAGTACTTCAAGGCTCTCCCCTCTTTACTGGTCTCCTCCTAT…
	MJM_197 AtgaacccccaagcaaacctaattTTCATCACCAGCCTGCTACTAGGAACAACCATTACTATCTCAAGCAACCATTGAATCATAGCCTGAACCGGACTTGAGATCAACACACTAGCTATCCTCCCATTAATCTCAAAATCCCACCACCCGCGAGCTATCGAAGCTGCTACTAAATACTTCCTAACCCAAGCAGCTGCTTCTGCCCTAGTCCTATTCTCCAGCATAATCAACGCATGACATACCGGACAATGAGACATCACCCAACTTACCCACCCAGTATCCTGCCTCATCCTCACCTCTGCAATTGCAATGAAACTAGGACTGGTACCATTCCACTTCTGATTTCCAGAAGTACTTCAAGGCTCTCCCCTCTTTACTGGTCTCCTCCTAT…
	MJM_202 AtgaacccccaagcaaacCTAATTTTCATCACCAGCCTGCTACTAGGAACAACCATTACTATCTCAAGCAACCATTGAATCATAGCCTGAACCGGACTTGAGATCAACACACTAGCTATCCTCCCATTAATCTCAAAATCCCACCACCCGCGAGCTATCGAAGCTGCTACTAAATATTTCCTAACCCAAGCAGCTGCTTCTGCCCTAGTCCTATTCTCCAGCATAACCAACGCATGACATACCGGACAATGAGACATCACCCAACTTACCCACCCAGTATCCTGCCTCATCCTCACCTCTGCAATTGCAATGAAACTAGGACTGGTACCATTTCACTTCTGATTTCCAGAAGTACTTCAAGGCTCTCCCCTCTTTACTGGTCTCCTCCTAT…
	MJM_230 AtgaacccccaagcaaacctaATTTTCATCACCAGCCTGCTACTAGGAACAACCATTACTATCTCAAGCAACCACTGAATCATAGCCTGAACCGGACTTGAGATCAACACACTAGCTGTCCTCCCATTAATCTCAAAATCCCACCACCCGCGAGCTATCGAAGCTGCTACTAAATACTTCCTAACCCAAGCAGCTGCTTCTGCCCTAGTCCTATTCTCCAGCATAACCAACGCATGACATACCGGACAATGAGACATCACCCAACTTACCCACCCAGTATCCTGCCTCATCCTCACCTCTGCAATTGCAATGAAACTAGGACTGGTACCATTTCACTTCTGATTTCCAGAAGTACTTCAAGGCTCTCCCCTCTTTACTGGTCTCCTCCTAT…
	MJM_363 ATGAACCCCCAAGCAAACCTAATTTTCATCACCAGCCTGCTACTAGGAACAACCATTACTATCTCAAGCAACCATTGAATCATAGCCTGAACCGGACTTGAGATCAACACACTAGCTATCCTCCCATTAATCTCAAAATCCCACCACCCGCGAGCTATCGAAGCTGCTACTAAATATTTCCTAACCCAAGCAGCTGCTTCTGCCCTAGTCCTATTCTCCAGCATAACCAACGCATGACATACCGGACAATGAGACATCACCCAACTTACCCACCCAGTATCCTGCCTCATCCTCACCTCTGCAATTGCAATGAAACTAGGACTGGTACCATTTCACTTCTGATTTCCAGAAGTACTTCAAGGCTCTCCCCTCTTTACTGGTCTCCTCCTAT…
	MJM_362 AtgaacccccaagcaaacCTAATTTTCATCACCAGCCTGCTACTAGGAACAACCATTACTATCTCAAGCAACCATTGAATCATAGCCTGAACCGGACTTGAGATCAACACACTAGCTATCCTCCCATTAATCTCAAAATCCCACCACCCGCGAGCTATCGAAGCTGCTACTAAATACTTCCTAACCCAAGCAGCTGCTTCTGCCCTAGTCCTATTCTCCAGCATAACCAACGCATGACACACCGGACAATGAGACATCACCCAACTTACCCACCCAGTATCCTGCCTCATCCTCACCTCTGCAATTGCAATGAAACTAGGACTGGTACCATTCCACTTCTGATTTCCAGAAGTACTTCAAGGCTCTCCCCTCTTTACTGGTCTCCTCCTAT…
	MJM_621 ATGAACCCCCAAGCAAACCTAATTTTCATCACCAGCCTGCTACTAGGAACAACCATTACTATCTCAAGCAACCACTGAATCATAGCCTGAACCGGACTTGAGATCAACACACTAGCTGTCCTCCCATTAATCTCAAAATCCCACCACCCGCGAGCTATCGAAGCTGCTACTAAATACTTCCTAACCCAAGCAGCTGCTTCTGCCCTAGTCCTATTCTCCAGCATAACCAACGCATGACATACCGGACAATGAGACATCACCCAACTTACCCACCCAGTATCCTGCCTCATCCTCACCTCTGCAATTGCAATGAAACTAGGACTGGTACCATTTCACTTCTGATTTCCAGAAGTACTTCAAGGCTCTCCCCTCTTTACTGGTCTCCTCCTAT…
	MJM_620 ATGAACCCCCAAGCAAACCTAATTTTCATCACCAGCCTGCTACTAGGAACAACCATTACTATCTCAAGCAACCATTGAATCATAGCCTGAACCGGACTTGAGATCAACACACTAGCTATCCTCCCATTAATCTCAAAATCCCACCACCCGCGAGCTATCGAAGCTGCTACTAAATACTTCCTAACCCAAGCAGCTGCTTCTGCCCTAGTCCTATTCTCCAGCATAACCAACGCATGACATACCGGACAATGAGACATCACCCAACTTACCCACCCAGTATCCTGCCTCATCCTCACCTCTGCAATTGCAATGAAACTAGGACTGGTACCATTTCACTTCTGATTTCCAGAAGTACTTCAAGGCTCTCCCCTCTTTACTGGTCTCCTCCTAT…
	MJM_208 ATGAACCCCCAAGCAAACCTAATTTTCATCACCAGCCTGCTACTAGGAACAACCATTACTATCTCAAGCAACCACTGAATCATAGCCTGAACCGGACTTGAGATCAACACACTAGCTGTCCTCCCATTAATCTCAAAATCCCACCACCCGCGAGCTATCGAAGCTGCTACTAAATACTTCCTAACCCAAGCAGCTGCTTCTGCCCTAGTCCTATTCTCCAGCATAACCAACGCATGACATACCGGACAATGAGACATCACCCAACTTACCCACCCAGTATCCTGCCTCATCCTCACCTCTGCAATTGCAATGAAACTAGGACTGGTACCATTTCACTTCTGATTTCCAGAAGTACTTCAAGGCTCTCCCCTCTTTACTGGTCTCCTCCTAT…
	MJM_207 ATGAACCCCCAAGCAAACCTAATTTTCATCACCAGCCTGCTACTAGGAACAACCATTACTATCTCAAGCAACCATTGAATCATAGCCTGAACCGGACTTGAGATCAACACACTAGCTATCCTCCCATTAATCTCAAAATCCCACCACCCGCGAGCTATCGAAGCTGCTACTAAATACTTCCTAACCCAAGCAGCTGCTTCTGCCCTAGTCCTATTCTCCAGCATAACCAACGCATGACATACCGGACAATGAGACATCACCCAACTTACCCACCCAGTATCCTGCCTCATCCTCACCTCTGCAATTGCGATGAAACTAGGACTGGTACCATTCCACTTCTGATTTCCAGAAGTACTTCAAGGCTCTCCCCTCTTTACTGGTCTCCTCCTAT…
	MJM_286 ATGAACCCCCAAGCAAACCTAATTTTCATCACCAGCCTGCTACTAGGAACAACCATTACTATCTCAAGCAACCATTGAATCATAGCCTGAACCGGACTTGAGATCAACACACTAGCTATCCTCCCATTAATCTCAAAATCCCACCACCCGCGAGCTATCGAAGCTGCTACTAAATACTTCCTAACCCAAGCAGCTGCTTCTGCCCTAGTCCTATTCTCCAGCATAACCAACGCATGACATACCGGACAATGAGACATCACCCAACTTACCCACCCAGTATCCTGCCTCATCCTCACCTCTGCAATTGCAATGAAACTAGGACTGGTACCATTTCACTTCTGATTTCCAGAAGTACTTCAAGGCTCTCCCCTCTTTACTGGTCTCCTCCTAT…
	dhb3711 ATGAACCCCCAAGCAAACCTAATCTTCATCACCAGCCTACTACTAGGAACAACCATTACTATCTCAAGTAACCATTGAATCATAGCCTGAACTGGACTTGAGATCAACACACTAGCTATCCTCCCATTAATCTCAAAATCCCATCACCCACGAGCTATCGAAGCCGCTACTAAATACTTCCTAACCCAAGCAGCTGCTTCTGCTTTAGTCCTATTCTCCAGCATAACCAACGCATGACACACCGGACAATGAGATATCACCCAACTTACCCATCCAGTATCCTGCCTCATCCTCACCTCTGCAATTGCAATAAAACTAGGACTGGTACCATTCCACTTCTGATTTCCAGAAGTACTTCAAGGCTCTCCCCTCTTTACTGGTCTCCTCCTAT…
	dhb3730 ATGAACCCCCAAGCAAACCTAATCTTCATCACCAGCCTACTACTAGGAACAACCATTACTATCTCAAGTAACCATTGAATCATAGCCTGAACTGGACTTGAGATCAACACACTAGCTATCCTCCCATTAATCTCAAAATCCCATCACCCGCGAGCTATCGAAGCCGCTACTAAATACTTCCTAACCCAAGCAGCTGCTTCTGCTTTAGTCCTATTCTCCAGCATAACCAACGCATGACACACCGGACAATGAGATATCACCCAACTTACCCATCCAGTATCCTGCCTCATCCTCACCTCTGCAATTGCAATAAAACTAGGACTGGTACCATTCCACTTCTGATTTCCAGAAGTACTTCAAGGCTCTCCCCTCTTTACTGGTCTCCTCCTAT…
	bts08364 ATGAACCCCCAAGCAAACCTAATCTTCATCACCAGCCTACTACTAGGAACAACCATTACTATCTCAAGTAACCATTGAATCATAGCCTGAACTGGACTTGAGATCAACACACTAGCTATCCTCCCATTAATCTCAAAATCCCATCACCCACGAGCTATCGAAGCCGCTACTAAATACTTCCTAACCCAAGCAGCTGCTTCTGCTTTAGTCCTATTCTCCAGCATAACCAACGCATGACACACCGGACAATGAGATATCACCCAACTTACCCATCCAGTATCCTGCCTCATCCTCACCTCTGCAATTGCAATAAAACTAGGACTGGTACCATTCCACTTCTGATTTCCAGAAGTACTTCAAGGCTCTCCCCTCTTTACTGGTCTCCTCCTA…
	dab1068 ATGAACCCCCAAGCAAACCTAATCTTCATCACCAGCCTACTACTAGGAACAACCATTACTATCTCAAGTAACCATTGAATCATAGCCTGAACTGGACTTGAGATCAACACACTAGCTATCCTCCCATTAATCTCAAAATCCCATCACCCACGAGCTATCGAAGCCGCTACTAAATACTTCCTAACCCAAGCAGCTGCTTCTGCTTTAGTCCTATTCTCCAGCATAACCAACGCATGACACACCGGACAATGAGATATCACCCAACTTACCCATCCAGTATCCTGCCTCATCCTCACCTCTGCAATTGCAATAAAACTAGGACTGGTACCATTCCACTTCTGATTTCCAGAAGTACTTCAAGGCTCTCCCCTCTTTACTGGTCTCCTCCTAT…
	DAB1119 ATGAACCCCCAAGCAAACCTAATTTTCATCACCAGCCTGCTACTAGGAACAACCATTACTATCTCAAGCAACCATTGAATCATAGCCTGAACCGGACTTGAGATCAACACACTAGCTATCCTCCCATTAATCTCAAAATCCCACCACCCGCGAGCTATCGAAGCTGCTACTAAATACTTCCTAACCCAAGCAGCTGCTTCTGCCCTAGTCCTATTCTCCAGCATAACCAACGCATGACATACCGGACAATGAGACATCACCCAACTTACCCACCCAGTATCCTGCCTCATCCTCACCTCTGCAATTGCGATGAAACTAGGACTGGTACCATTCCACTTCTGATTTCCAGAAGTACTTCAAGGCTCTCCCCTCTTTACTGGTCTCCTCCTAT…
	DAB1245 ATGAACCCCCAAGCAAACCTAATCTTCATCACCAGCCTACTACTAGGAACAACCATTACTATCTCAAGTAACCATTGAATCATAGCCTGAACTGGACTTGAGATCAACACACTAGCTATCCTCCCATTAATCTCAAAATCCCATCACCCACGAGCTATCGAAGCCGCTACTAAATACTTCCTAACCCAAGCAGCTGCTTCTGCTTTAGTCCTATTCTCCAGCATAACCAACGCATGACACACCGGACAATGAGATATCACCCAACTTACCCATCCAGTATCCTGCCTCATCCTCACCTCTGCAATTGCAATAAAACTAGGACTGGTACCATTCCACTTCTGATTTCCAGAAGTACTTCAAGGCTCTCCCCTCTTTACTGGTCTCCTCCTAT…
	gms1142 ATGAACCCCCAAGCAAACCTAATTTTCATCACCAGCCTGCTACTAGGAACAACCATTACTATCTCAAGCAACCATTGAATCATAGCCTGAACCGGACTTGAGATCAACACACTAGCTATCCTCCCATTAATCTCAAAATCCCACCACCCGCGAGCTATCGAAGCTGCTACTAAATACTTCCTAACCCAAGCAGCTGCTTCTGCCCTAGTCCTATTCTCCAGCATAACCAACGCATGACATACCGGACAATGAGACATCACCCAACTTACCCACCCAGTATCCTGCCTCATCCTCACCTCTGCAATTGCAATGAAACTAGGACTGGTACCATTTCACTTCTGATTTCCAGAAGTACTTCAAGGCTCTCCCCTCTTTACTGGTCTCCTCCTAT…
	JK04103 ATGAACCCCCAAGCAAACCTAATTTTCATCACCAGCCTGCTACTAGGAACAACCATTACTATCTCAAGCAACCATTGAATCATAGCCTGAACCGGACTTGAGATCAACACACTAGCTATCCTCCCATTAATCTCAAAATCCCACCACCCGCGAGCTATCGAAGCTGCTACTAAATACTTCCTAACCCAAGCAGCTGCTTCTGCCCTAGTCCTATTCTCCAGCATAACCAACGCATGACATACCGGACAATGAGACATCACCCAACTTACCCACCCAGTATCCTGCCTCATCCTCACCTCTGCAATTGCGATGAAACTAGGACTGGTACCATTCCACTTCTGATTTCCAGAAGTACTTCAAGGCTCTCCCCTCTTTACTGGTCTCCTCCTAT…
	jmd136 ATGAACCCCCAAGCAAACCTAATTTTCATCACCAGCCTGCTACTAGGAACAACCATTACTATCTCAAGCAACCATTGAATCATAGCCTGAACCGGACTTGAGATCAACACACTAGCTATCCTCCCATTAATCTCAAAATCCCACCACCCGCGAGCTATCGAAGCTGCTACTAAATACTTCCTAACCCAAGCAGCTGCTTCTGCCCTAGTCCTATTCTCCAGCATAACCAACGCATGACATACCGGACAATGAGACATCACCCAACTTACCCACCCAGTATCCTGCCTCATCCTCACCTCTGCAATTGCGATGAAACTAGGACTGGTACCATTCCACTTCTGGTTTCCAGAAGTACTTCAAGGCTCTCCCCTCTTTACTGGTCTCCTCCTATC…
	jmd277 ATGAACCCCCAAGCAAACCTAATTTTCATCACCAGCCTGCTACTAGGAACAACCATTACTATCTCAAGCAACCATTGAATCATAGCCTGAACCGGACTTGAGATCAACACACTAGCTATCCTCCCATTAATCTCAAAATCCCACCACCCGCGAGCTATCGAAGCTGCTACTAAATACTTCCTAACCCAAGCAGCTGCTTCTGCCCTAGTCCTATTCTCCAGCATAACCAACGCATGACATACCGGACAATGAGACATCACCCAACTTACCCACCCAGTATCCTGCCTCATCCTCACCTCTGCAATTGCAATGAAACTAGGACTGGTACCATTTCACTTCTGATTTCCAGAAGTACTTCAAGGCTCTCCCCTCTTTACTGGTCTCCTCCTATC…
	jmd263 ATGAACCCCCAAGCAAACCTAATTTTCATCACCAGCCTGCTACTAGGAACAACCATTACTATCTCAAGCAACCATTGAATCATAGCCTGAACCGGACTTGAGATCAACACACTAGCTATCCTCCCATTAATCTCAAAATCCCACCACCCGCGAGCTATCGAAGCTGCTACTAAATACTTCCTAACCCAAGCAGCTGCTTCTGCCCTAGTCCTATTCTCCAGCATAACCAACGCATGACACACCGGACAATGAGACATCACCCAACTTACCCACCCAGTATCCTGCCTCATCCTCACCTCTGCAATTGCAATGAAACTAGGACTGGTACCATTCCACTTCTGATTTCCAGAAGTACTTCAAGGCTCTCCCCTCTTTACTGGTCTCCTCCTATC…
	JK04317 ATGAACCCCCAAGCAAACCTAATTTTCATCACCAGCCTGCTACTAGGAACAACCATTACTATCTCAAGCAACCATTGAATCATAGCCTGAACCGGACTTGAGATCAACACACTAGCTATCCTCCCATTAATCTCAAAATCCCACCACCCGCGAGCTATCGAAGCTGCTACTAAATACTTCCTAACCCAAGCAGCTGCTTCTGCCCTAGTCCTATTCTCCAGCATAACCAACGCATGACATACCGGACAATGAGACATCACCCAACTTACCCACCCAGTATCCTGCCTCATCCTCACCTCTGCAATTGCAATGAAACTAGGACTGGTACCATTTCACTTCTGATTTCCAGAAGTACTTCAAGGCTCTCCCCTCTTTACTGGTCTCCTCCTAT…
	bts07139 ATGAACCCCCAAGCAAACCTAATTTTCATCACCAGCCTGCTACTAGGAACAACCATTACTATCTCAAGCAACCATTGAATCATAGCCTGAACCGGACTTGAGATCAACACACTAGCTATCCTCCCATTAATCTCAAAATCCCACCACCCGCGAGCTATCGAAGCTGCTACTAAATACTTCCTAACCCAAGCAGCTGCTTCTGCCCTAGTCCTATTCTCCAGCATAACCAACGCATGACATACCGGACAATGAGACATCACCCAACTTACCCACCCAGTATCCTGCCTCATCCTCACCTCTGCAATTGCGATGAAACTAGGACTGGTACCATTCCACTTCTGATTTCCAGAAGTACTTCAAGGCTCTCCCCTCTTTACTGGTCTCCTCCTA…
	Paulo ATGAACCCCCAAGCAAACCTAATCTTCATCACCAGCCTACTACTAGGGACAACTATTACCATCTCAAGCAACCATTGAATCATAGCCTGAGCTGGGCTTGAGATCAACACACTAGCTATTCTTCCACTAATCTCAAAATCCCACCACCCGCGAGCCATCGAAGCTGCCACTAAATACTTTCTAACTCAAGCAGCCGCTTCTGCCTTAGTCCTATTCTCCAGCATAACCAACGCATGACATACCGGACAATGAGACATTACTCAACTTACCCACCCAGTGTCCTGCCTCATCCTCACCTCTGCAATTGCAATAAAACTAGGACTGGTACCATTCCACTTCTGATTCCCAGAAGTACTTCAAGGCTCTCCCCTCTTTACTGGCCTTCTCCTATCC…
	B16109 ATGAACCCCCAAGCAAACCTAATCTTCATCACAAGCTTGCTGCTAGGAACGACCATTACCATCTCGAGTAACCATTGAATCATAGCCTGAACTGGACTTGAAATCAACACACTAGCTATCCTTCCATTAATCTCGAAATCCCACCACCCACGAGCTATCGAAGCCGCCACTAAATACTTCCTAACCCAAGCAGCTGCTTCTGCCCTAGTCCTATTCTCCAGCATAACCAACGCGTGGCATACTGGACAATGAGACATCACCCAACTTACCCACCCAGTATCCTGTCTCATCCTCACCTCTGCAGTTGCGATAAAACTAGGACTGGTACCATTCCACTTCTGATTCCCAGAAGTACTTCAAGGCTCTCCCCTCTTTACAGGTCTTCTCCTGTC…
	434137 ATGAACCCCCAAGCAACCCTAATCTTCATCACTAGCCTACTTATAGGTACAACTATTACTATCTCAAGCAACCACTGAATCATAGCCTGAACCGGCCTTGAAATCAACACTTTAGCCATCCTACCACTAATCTCAAAGTCTCACCACCCACGAGCCATTGAAGCTGCCACTAAATACTTCTTAACTCAAGCAGCCGCCTCTGCTCTAGTCTTATTCTCCAGCATAACCAACGCATGGCACACCGGACAATGAGATATCACCCAACTTACCCACCCAGTGTCTTGCCTTATCCTCACTTCAGCAATTGCAATAAAACTGGGACTGGTTCCGTTCCACTTCTGATTCCCAGAAGTACTTCAAGGTTCCCCCCTATTCACTGGTCTTCTCCTATC…
;
END;
