# Supplementary material for: A latitudinal phylogeographic diversity gradient in birds
Source: PLoS Biol. 2017 Apr 13;15(4):e2001073. doi: 10.1371/journal.pbio.2001073 (PMC5390966; doi:10.1371/journal.pbio.2001073)
Supplement: S1 Data — (ZIP) [file pbio.2001073.s015.zip › S1_Data/Habia-rubica.nex]

#Please contact John Klicka (klicka@uw.edu) for information regarding samples.
#NEXUS
BEGIN DATA;
	DIMENSIONS NTAX=49 NCHAR=1041;
	FORMAT DATATYPE = DNA GAP = : MISSING = ?;
	MATRIX
	ZMUC145305 ????????????????????????????????????????????AGGGACAACTATTACCATCTCAAGCAACCACTGAGTCCTAGCCTGAACTGGCCTTGAAATCAATACTTTAGCTATTCTTCCATTAATCTCGAAATCTCACCACCCACGAGCCATTGAAGCTGCCACTAAATACTTCTTAACTCAAGCAGCCGCTTCAGCTCTAGTCCTATTCTCCAGTATGACCAACGCATGATATACTGGACAATGAGATATCACCCAGCTTACTCACCCAACATCCTGCCTTATCCTCACTTCAGCAATCGCAATGAAACTGGGGCTAGTTCCATTCCACTTCTGATTCCCAGAAGTACTTCAAGGCTCTCCCCTCTCCACTGGCCTTCTCC…
	ZMUC144784_ ????????????????????????????????????????????????????????CACCATCTCAAGCAACCACTGAATTATGGCCTGAACCGGCCTCGAAATCAACACTCTAGCAATTCTTCCACTAATCTCGAAATCTCACCACCCGCGAGCTATTGAAGCTGCTACCAAGTACTTCTTAACTCAAGCAGCTGCTTCTGCCTTAGTATTGTTCTCCAGCATGACCAACGCGTGGTGTACTGGACAATGAGACATTACTCAACTTACTCACCCAACATCCTGCCTCATCCTCACTTCAGCAATTGCAATAAAACTGGGACTGGTCCCATTCCACTTCTGATTCCCAGAAGTACTTCAAGGCTCTCCTCTCTCCACTGGTCTTCTC…
	ZMUC137118 ????????????????????????????????????????????AGGAACAACTATCACCATCTCAAGCAACCACTGAATTATGGCCTGAACCGGCCTCGAAATCAACACTCTAGCAATTCTTCCACTAATCTCGAAATCTCACCACCCGCGAGCTATTGAAGCTGCTACCAAGTACTTCTTAACTCAAGCAGCTGCTTCTGCCTTAGTATTGTTCTCCAGCATGACCAACGCGTGGTGTACTGGACAATGAGACATTACTCAACTTACTCACCCAACATCCTGCCTCATCCTCACTTCAGCAATTGCAATAAAACTGGGACTGGTCCCATTCCACTTCTGATTCCCAGAAGTACTTCAAGGCTCTCCTCTCTCCACTGGTCTTCTCT…
	ZMUC137117 ????????????????????????????????????????????AGGAACAACTATCACCATCTCAAGCAACCACTGAATTATGGCCTGAACCGGCCTCGAAATCAACACTCTAGCAATTCTTCCACTAATCTCGAAATCTCACCACCCGCGAGCTATTGAAGCTGCTACCAAGTACTTCTTAACTCAAGCAGCTGCTTCTGCCTTAGTATTGTTCTCCAGCATGACCAACGCGTGGTGTACTGGACAATGAGACATTACTCAACTTACTCACCCAACATCCTGCCTCATCCTCACTTCAGCAATTGCAATAAAACTGGGACTGGTCCCATTCCACTTCTGATTCCCAGAAGTACTTCAAGGCTCTCCTCTCTCCACTGGTCTTCTCT…
	ZMUC130351 ????????????????????????????????????????????????????????????????????????????????????????????????????????????????????????????????????????????????????????????????????????????????????????????????????????????????????????????????????????????????????????????????????????????????????????????????????????????????????????????????????????????????????????????????????????????????????????????????????…
	ZMUC120394 ??????????????????????????????????????????????????????????????????????????????????????????????????????????????????????????????????????????????????????????????????????????????????TCTTAACTCAAGCAGCCGCTTCAGCTCTAGTCCTATTCTCCAGTATGACCAACGCATGATATACTGGACAATGAGATATCACCCAACTTACTCACCCAACATCCTGCCTTATCCTCACTTCAGCAATCGCAATGAAACTGGGGCTAGTTCCATTCCACTTCTGATTCCCAGAAGTACTTCAAGGCTCTCCCCTCTCCACTGGTCTTCTCT…
	FMNH398440 ATGAACCCCCAAGCGACCCTGATCTTCATCACTAGCCTTCTCCTAGGGACAACTATTACCATCTCAAGCAACCACTGAGTCCTAGCCTGAACTGGCCTTGAAATCAATACTTTAGCTATTCTTCCATTAATCTCGAAATCTCACCACCCACGAGCCATTGAAGCTGCCACTAAATACTTCTTAACTCAAGCAGCCGCTTCAGCTCTAGTCCTATTCTCCAGTATGACCAACGCATGATATACTGGACAATGAGATATCACCCAGCTTACTCACCCAACATCCTGCCTTATCCTCACTTCAGCAATCGCAATGAAACTGGGGCTAGTTCCATTCCACTTCTGATTCCCAGAAGTACTTCAAGGCTCTCCCCTCTCCACTGGCCTTCTCC…
	FMNH345472 ATGAACCCCCAAGCAACCCTAATCTTCATCACTAGTCTGCTCCTAGGAACAACTATCACCATCTCAAGCAACCACTGAATTATGGCCTGAACCGGCCTCGAAATCAACACTCTAGCAATTCTTCCACTAATCTCGAAATCTCACCACCCGCGAGCTATTGAAGCTGCTACCAAGTACTTCTTAACTCAAGCAGCTGCTTCTGCCTTAGTATTGTTCTCCAGCATGACCAACGCGTGGTGTACTGGACAATGAGACATTACTCAACTTACTCACCCAACATCCTGCCTCATCCTCACTTCAGCAATTGCAATAAAACTGGGACTGGTCCCATTCCACTTCTGATTCCCAGAAGTACTTCAAGGCTCTCCTCTCTCCACTGGTCTTCTCT…
	B25909 ATGAACCCCCAAGCAACCCTAATCTTCATCACTAGTCTGCTCCTAGGAACAACTATCACCATCTCAAGCAACCACTGAATTATGGCCTGAACCGGCCTCGAAATCAACACTCTAGCAATTCTTCCACTAATCTCGAAATCTCACCACCCGCGAGCTATTGAAGCTGCTACCAAGTACTTCTTAACTCAAGCAGCTGCTTCTGCCTTAGTATTGTTCTCCAGCATGACCAACGCGTGGTGTACTGGACAATGAGACATTACTCAACTTACTCACCCAACATCCTGCCTCATCCTCACTTCAGCAATTGCAATAAAACTGGGACTGGTCCCATTCCACTTCTGATTCCCAGAAGTACTTCAAGGCTCTCCTCTCTCCACTGGTCTTCTCTTATC…
	B40061 ATGACCCCCAAGCGACCCTGAATCTTCATCTCTAGCCTTCTCCTAGGGACAACTATTACCATCTCAAGCAACCACTGAGTCCTAGCCTGAACTGGCCTTGAAATCAATACTTTAGCTATTCTTCCATTAATCTCGAAATCTCACCACCCACGAGCCATTGAAGCTGCCACTAAATACTTCTTAACTCAAGCAGCCGCTTCAGCTCTAGTCCTATTCTCCAGTATAACCAACGCATGATATACTGGACAATGAGATATCACCCAGCTTACTCACCCAACATCCTGCCTTATCCTCACTTCAGCAATCGCAATGAAACTGGGGCTAGTTCCATTCCACTTCTGATTCCCAGAAGTACTTCAAGGCTCTCCCCTCTTCACTGGCCTTCTCTTATC…
	B40060 ATGACCCCCAAGCGACCCTGAATCTTCATCTCTAGCCTTCTCCTAGGGACAACTATTACCATCTCAAGCAACCACTGAGTCCTAGCCTGAACTGGCCTTGAAATCAATACTTTAGCTATTCTTCCATTAATCTCGAAATCTCACCACCCACGAGCCATTGAAGCTGCCACTAAATACTTCTTAACTCAAGCAGCCGCTTCAGCTCTAGTCCTATTCTCCAGTATGACCAACGCATGATATACTGGACAATGAGATATCACCCAGCTTACTCACCCAACATCCTGCCTTATCCTCACTTCAGCAATCGCAATGAAACTGGGACTAGTTCCATTCCACTTCTGATTCCCAGAAGTACTTCAAGGCTCTCCCCTCTCCACTGGCCTTCTCTTATC…
	B25830 ATGACCCCCAAGCAACCCTGAATCTTCATCACTAGTCTGCTCCTAGGAACAACTATCACCATCTCAAGCAACCACTGAATTATGGCCTGAACCGGCCTCGAAATCAACACTCTAGCAATTCTTCCACTAATCTCGAAATCTCACCACCCGCGAGCTATTGAAGCTGCTACCAAGTACTTCTTAACTCAAGCAGCTGCTTCTGCCTTAGTATTGTTCTCCAGCATGACCAACGCGTGGTGTACTGGACAATGAGACATTACTCAACTTACTCACCCAACATCCTGCCTCATCCTCACTTCAGCAATTGCAATAAAACTGGGACTGGTCCCATTCCACTTCTGATTCCCAGAAGTACTTCAAGGCTCTCCTCTCTCCACTGGTCTTCTCTTATC…
	B18345 ATGACCCCCAAGCGACCCTGAATCTTCATCACTAGCCTTCTCCTAGGGACAACTATTACCATCTCAAGCAACCACTGAGTCCTAGCCTGAACTGGCCTTGAAATCAATACTTTAGCTATTCTTCCATTAATCTCGAAATCTCACCACCCACGAGCCATTGAAGCTGCCACTAAATACTTCTTAACTCAAGCAGCCGCTTCAGCTCTAGTCCTATTCTCCAGTATGACCAACGCATGATATACTGGACAATGAGATATCACCCAGCTTACTCACCCAACATCCTGCCTTATCCTCACTTCAGCAATCGCAATGAAACTGGGGCTAGTTCCATTCCACTTCTGATTCCCAGAAGTACTTCAAGGCTCTCCCCTCTCCACTGGCCTTCTCCTATC…
	B22623 ATGACCCCCAAGCGACCCTGA?TCTTCATCACTAGCCTTCTCCTAGGGACAACTATTACCATCTCAAGCAACCACTGAGTCCTAGCCTGAACTGGCCTTGAAATCAATACTTTAGCTATTCTTCCATTAATCTCGAAATCTCACCACCCACGAGCCATTGAAGCTGCCACTAAATACTTCTTAACTCAAGCAGCCGCTTCAGCTCTAGTCCTATTCTCCAGTATGACCAACGCATGATATACTGGACAATGAGATATCACCCAGCTTACTCACCCAACATCCTGCCTTATCCTCACTTCAGCAATCGCAATGAAACTGGGGCTAGTTCCATTCCACTTCTGATTCCCAGAAGTACTTCAAGGCTCTCCCCTCTCCACTGGCCTTCTCCTATC…
	B11166 ATGACCCCCAAGCGACCCTGAATCTTCATCACTAGCCTTCTCCTAGGGACAACTATTACCATCTCAAGCAACCACTGAGTCCTAGCCTGAACTGGCCTTGAAATCAATACTTTAGCTATTCTTCCATTAATCTCGAAATCTCACCACCCACGAGCCATTGAAGCTGCCACTAAATACTTCTTAACTCAAGCAGCCGCTTCAGCTCTAGTCCTATTCTCCAGTATGACCAACGCATGATATACTGGACAATGAGATATCACCCAGCTTACTCACCCAACATCCTGCCTTATCCTCACTTCAGCAATCGCAATGAAACTGGGGCTAGTTCCATTCCACTTCTGATTCCCAGAAGTACTTCAAGGCTCTCCCCTCTCCACTGGCCTTCTCTTATC…
	B1052 ATGACCCCCAAGCGACCCTGAATCTTCATCACTAGCCTTCTCCTAGGGACAACTATTACCATCTCAAGCAACCACTGAGTCCTAGCCTGAACTGGCCTTGAAATCAATACTTTAGCTATTCTTCCATTAATCTCGAAATCTCACCACCCACGAGCCATTGAAGCTGCCACTAAATACTTCTTAACTCAAGCAGCCGCTTCAGCTCTAGTCCTATTCTCCAGTATGACCAACGCATGATATACTGGACAATGAGATATCACCCAGCTTACTCACCCAACATCCTGCCTTATCCTCACTTCAGCAATCGCAATGAAACTGGGGCTAGTTCCATTCCACTTCTGATTCCCAGAAGTACTTCAAGGCTCTCCCCTCTCCACTGGCCTTCTCCTATCT…
	dhb4362 ATGAACCCCCAAGCAACCCTAATCTTCATCACTAGCCTACTTATAGGTACAACTATTACTATCTCAAGCAACCACTGAATCATAGCCTGAACCGGCCTTGAAATCAACACTTTAGCCATCCTACCACTAATCTCAAAGTCTCACCACCCACGAGCCATTGAAGCTGCCACTAAATACTTCTTAACTCAAGCAGCCGCCTCTGCTCTAGTCTTATTCTCCAGCATAACCAACGCATGGCACACCGGACAATGAGATATCACCCAACTTACCCACCCAGTGTCTTGCCTTATCCTCACTTCAGCAATTGCAATAAAACTGGGACTGGTTCCGTTCCACTTCTGATTCCCAGAAGTACTTCAAGGTTCCCCCCTATTCACTGGTCTTCTCCTAT…
	gms1113 ATGAACCCCCAAGCAACCCTAATCTTCATCACTAGCCTACTTCTAGGTACAACTATTACTATCTCAAGCAACCACTGAATCATAGCCTGAACCGGCCTTGAGATCAACACTTTAGCTATCCTTCCACTAATCTCAAAATCTCACCACCCACGAGCCATTGAAGCTGCCACTAAATACTTCTTAACTCAAGCAGCCGCTTCTGCTCTAGTCCTATTCTCCAGCATAACCAACGCATGACACACCGGACAATGAGATATTACCCAACTTACCCACCCAGTATCTTGCCTTATCCTCACTTCAGCAGTTGCAATAAAACTGGGACTGGTTCCATTCCACTTCTGATTCCCAGAAGTACTTCAAGGTTCCCCCCTATTCACCGGTCTCCTCCTAT…
	gav2110 ATGAACCCCCAAGCAACCCTAATCTTCATCACTAGCCTACTTATAGGTACAACTATTACTATCTCAAGCAACCACTGAATCATAGCCTGAACCGGCCTTGAAATCAACACTTTAGCCATCCTTCCACTAATCTCAAAGTCTCACCACCCGCGAGCCATTGAAGCTGCCACTAAATATTTCCTAACTCAAGCAGCCGCTTCTGCTCTAGTCCTATTCTCCAGCATAACCAACGCATGGCACACCGGACAATGAGATATCACCCAACTTACCCACCCAGTGTCTTGCCTCATCCTCACTTCAGCAATTGCAATAAAACTAGGACTGGTTCCATTCCACTTCTGATTCCCAGAAGTACTTCAAGGTTCCCCCCTATTCACTGGTCTTCTCCTAT…
	dhb4377 ATGAACCCCCAAGCAACCCTAATCTTCATCACTAGCCTACTTATAGGTACAACTATTACTATCTCAAGCAACCACTGAATCATAGCCTGAACCGGCCTTGAAATCAACACTTTAGCCATCCTACCACTAATCTCAAAGTCTCACCACCCACGAGCCATTGAAGCTGCCACTAAATACTTCTTAACTCAAGCAGCCGCCTCTGCTCTAGTCTTATTCTCCAGCATAACCAACGCATGGCACACCGGACAATGAGATATCACCCAACTTACCCACCCAGTGTCTTGCCTTATCCTCACTTCAGCAATTGCAATAAAACTGGGACTGGTTCCGTTCCACTTCTGATTCCCAGAAGTACTTCAAGGTTCCCCCCTATTCACTGGTCTTCTCCTAT…
	ansp5772 ??????????????????????????????????????????????????????????????????????????????????????????????????????????????????????????????????????????????????????CGAGCCATTGAAGCTGCCACTAAATACTTCTTAACTCAAGCAGCCGCTTCTGCTCTAGTCCTATTCTCCAGCATAACCAACGCATGACACACCGGACAATGAGATATTACCCAACTTACCCACCCAGTATCTTGCCTTATCCTCACTTCAGCAATTGCAATAAAACTGGGACTGGTTCCATTCCACTTCTGATTCCCAGAAGTACTTCAAGGTTCCCCCCTATTCACCGGTCTCCTCCTA…
	gms145 ATGAACCCCCAAGCAACCCTAATCTTCATCACTAGCCTACTTATAGGTACAACTATTACTATCTCAAGCAACCACTGAATCATAGCCTGAACCGGCCTTGAAATCAACACTTTAGCCATCCTTCCACTAATCTCAAAGTCTCACCACCCGCGAGCCATTGAAGCTGCCACTAAATATTTCCTAACTCAAGCAGCCGCTTCTGCTCTAGTCCTATTCTCCAGCATAACCAACGCATGGCACACCGGACAATGAGATATCACCCAACTTACCCACCCAGTGTCTTGCCTCATCCTCACTTCAGCAATTGCAATAAAACTAGGACTGGTTCCATTCCACTTCTGATTCCCAGAAGTACTTCAAGGTTCCCCCCTATTCACTGGTCTTCTCCTATC…
	ansp5771 ?????????????????????????????????????????????????????????ACTATCTCAAGCAACCACTGAATCATAGCCTGAACCGGCCTTGAGATCAACACTTTAGCTATCCTTCCACTAATCTCAAAATCTCACCACCCACGAGCCATTGAAGCTGCCACTAAATACTTCTTAACTCAAGCAGCCGCTTCTGCTCTAGTCCTATTCTCCAGCATAACCAACGCATGACACACCGGACAATGAGATATTACCCAACTTACCCACCCAGTATCTTGCCTTATCCTCACTTCAGCAATTGCAATAAAACTGGGACTGGTTCCATTCCACTTCTGATTCCCAGAAGTACTTCAAGGTTCCCCCCTATTCACCGGTCTCCTCCTA…
	MVZ168909 ATGAACCCCCAAGCAACCCTAATCTTCATCACTAGTCTGCTCCTAGGAACAACTATCACCATCTCAAGCAACCACTGAATTATGGCCTGAACCGGCCTCGAAATCAACACTCTAGCAATTCTTCCACTAATCTCGAAATCTCACCACCCGCGAGCTATTGAAGCTGCTACCAAGTACTTCTTAACTCAAGCAGCTGCTTCTGCCTTAGTATTGTTCTCCAGCATGACCAACGCGTGGTGTACTGGACAATGAGACATTACTCAACTTACTCACCCAACATCCTGCCTCATCCTCACTTCAGCAATTGCAATAAAACTGGGACTGGTCCCATTCCACTTCTGATTCCCAGAAGTACTTCAAGGCTCTCCTCTCTCCACTGGTCTTCTCTT…
	EF529897 ATGAACCCCCAAGCAACCCTAATCTTCATCACTAGCCTACTTATAGGTACAACTATTACTATCTCAAGCAACCACTGAATCATAGCCTGAACCGGCCTTGAAATCAACACTTTAGCCATCCTTCCACTAATCTCAAAGTCTCACCACCCGCGAGCCATTGAAGCTGCCACTAAATATTTCCTAACTCAAGCAGCCGCTTCTGCTCTAGTCCTATTCTCCAGCATAACCAACGCATGGCACACCGGACAATGAGATATCACCCAACTTACCCACCCAGTGTCTTGCCTCATCCTCACTTCAGCAATTGCAATAAAACTAGGACTGGTTCCATTCCACTTCTGATTCCCAGAAGTACTTCAAGGTTCCCCCCTATTCACTGGTCTTCTCCTA…
	ic1110 ATGAACCCCCAAGCAACCCTAATCTTCACCACTAGTCTGCTCCTAGGGACAACTATCACCATTTCAAGCAACCACTGAATTATAGCCTGAACCGGCCTCGAAATCAACACTTTAGCAATTCTTCCATTAATCTCGAAATCTCACCACCCGCGAGCCATTGAAGCTGCCACTAAATACTTCTTGACTCAAGCAGCTGCCTCTGCCTTAGTTTTGTTCTCCAGCATGACCAACGCATGGTATACTGGACAATGAGACATTACCCAACTTACTCATCCAACATCCTGCCTTATCCTCACTTCAGCAATTGCAATAAAACTGGGATTGGTCCCGTTCCACTTCTGATTCCCAGAAGTACTCCAAGGCTCTCCCCTCTTCACTGGTCTTCTCTTATC…
	dhb4399 ATGAACCCCCAAGCAACCCTAATCTTCATCACTAGCCTACTTATAGGTACAACTATTACTATCTCAAGCAACCACTGAATCATAGCCTGAACCGGCCTTGAAATCAACACTTTAGCCATCCTACCACTAATCTCAAAGTCTCACCACCCACGAGCCATTGAAGCTGCCACTAAATACTTCTTAACTCAAGCAGCCGCCTCTGCTCTAGTCTTATTCTCCAGCATAACCAACGCATGGCACACCGGACAATGAGATATCACCCAACTTACCCACCCAGTGTCTTGCCTTATCCTCACTTCAGCAATTGCAATAAAACTGGGACTGGTTCCGTTCCACTTCTGATTCCCAGAAGTACTTCAAGGTTCCCCCCTATTCACTGGTCTTCTCCTAT…
	jk07058 ATGAACCCCCAAGCAACCCTAATTTTCATCACTAGCCTACTTCTAGGTACAACTATTACCATCTCAAGCAACCACTGAGTTATAGCCTGAACCGGCCTTGAAATCAACACTTTAGCTATCCTTCCATTAATCTCGAAATCTCACCACCCGCGAGCCATTGAAGCTGCCACTAAATACTTCTTAACTCAAGCAGCCGCTTCTGCTCTGGTCCTATTTTCCAGCATGACCAACGCATGGCACACTGGGCAATGAGATATTACCCAACTTACCCACCCGGTGTCTTGCCTTGTCCTTACCTCAGCACTCGCAATAAAACTGGGGCTGGTTCCATTCCACTTCTGATTCCCAGAAGTACTTCAAGGCTCCCCCTTATTCACTGGTCTTCTCCTAT…
	jk07115 ATGAACCCCCAAGCAACCCTAATTTTCATCACTAGCCTACTTCTAGGTACAACTATTACCATCTCAAGCAACCACTGAGTTATAGCCTGAGCCGGCCTTGAAATCAACACTTTAGCTATCCTTCCATTAATCTCGAAATCTCACCACCCGCGAGCCATTGAAGCTGCCACTAAATACTTCTTAACTCAAGCAGCCGCTTCTGCTCTGGTCCTATTTTCCAGCATGACCAACGCATGGCACACTGGGCAATGAGATATTACCCAACTTACCCACCCGGTGTCTTGCCTTGTCCTTACCTCAGCACTCGCAATAAAACTGGGGCTGGTTCCATTCCACTTCTGATTCCCAGAAGTACTTCAAGGCTCCCCCTTATTCACTGGTCTTCTCCTAT…
	bts08126 ATGAACCCCCAAGCAGCCCTAATTTTCATCACTAGCCTACTTCTAGGTACAACTATTACCATCTCAAGCAACCACTGAGTTATAGCCTGAACCGGCCTTGAAATCAACACTTTAGCTATCCTTCCATTAATCTCGAAATCTCACCACCCGCGAGCCATTGAAGCTGCCACTAAATACTTCTTAACTCAAGCAGCCGCTTCTGCTCTGGTCCTATTTTCCAGCATGACCAACGCATGGCACACTGGGCAATGAGATATTACCCAACTTACCCACCCGGTGTCTTGCCTTGTCCTTACCTCAGCACTCGCAATAAAACTGGGGCTGGTTCCATTCCACTTCTGATTCCCAGAAGTACTTCAAGGCTCCCCCTTATTCACTGGTCTTCTCCTA…
	dab1349 ATGAACCCCCAAGCAACCCTAATCTTCATCACTAGCCTACTTATAGGTACAACTATTACTATCTCAAGCAACCACTGAATCATAGCCTGAACCGGCCTTGAAATCAACACTTTAGCCATCCTTCCACTAATCTCAAAGTCTCACCACCCGCGAGCCATTGAAGCTGCCACTAAATATTTCCTAACTCAAGCAGCCGCTTCTGCTCTAGTCCTATTCTCCAGCATAACCAACGCATGGCACACCGGACAATGAGATATCACCCAACTTACCCACCCAGTGTCTTGCCTCATCCTCACTTCAGCAATTGCAATAAAACTAGGACTGGTTCCATTCCACTTCTGATTCCCAGAAGTACTTCAAGGTTCCCCCCTATTCACTGGTCTTCTCCTAT…
	jk04138 ATGAACCCCCAAGCAACCCTAATCTTCATCACTAGCCTACTTCTAGGTACAACTATTACTATCTCAAGCAACCACTGAATCATAGCCTGAACCGGCCTTGAGATCAACACTTTAGCTATCCTTCCACTAATCTCAAAATCTCACCACCCACGAGCCATTGAAGCTGCCACTAAATACTTCTTAACTCAAGCAGCCGCTTCTGCTCTAGTCCTATTCTCCAGCATAACCAACGCATGACACACCGGACAATGAGATATTACCCAACTTACCCACCCAGTATCTTGCCTTATCCTCACTTCAGCAGTTGCAATAAAACTGGGACTGGTTCCATTCCACTTCTGATTCCCAGAAGTACTTCAAGGTTCCCCCCTATTCACCGGTCTCCTCCTAT…
	gms1070 ATGAACCCCCAAGCAACCCTAATCTTCATCACTAGCCTACTTCTAGGTACAACTATTACTATCTCAAGCAACCACTGAATCATAGCCTGAACCGGCCTTGAGATCAACACTTTAGCTATCCTTCCACTAATCTCAAAATCTCACCACCCACGAGCCATTGAAGCTGCCACTAAATACTTCTTAACTCAAGCAGCCGCTTCTGCTCTAGTCCTATTCTCCAGCATAATCAACGCATGACACACCGGACAATGAGATATTACCCAACTTACCCACCCAGTATCTTGCCTTATCCTCACTTCAGCAGTTGCAATAAAACTGGGACTGGTTCCATTCCACTTCTGATTCCCAGAAGTACTTCAAGGTTCCCCCCTATTCACCGGTCTCCTCCTAT…
	jmd217 ATGAACCCCCAAGCAAACCTAATTTTCATCACCAGCCTGCTACTAGGAACAACCATTACTATCTCAAGCAACCACTGAATCATAGCCTGAACCGGACTTGAGATCAACACACTAGCTGTCCTCCCATTAATCTCAAAATCCCACCACCCGCGAGCTATCGAAGCTGCTACTAAATACTTCCTAACCCAAGCAGCTGCTTCCGCCCTAGTCCTATTCTCCAGCATAACCAACGCATGACATACCGGACAATGAGACATCACCCAACTTACCCACCCAGTATCCTGCCTCATCCTCACCTCTGCAATTGCAATGAAACTAGGACTGGTACCATTTCACTTCTGATTTCCAGAAGTACTTCAAGGCTCTCCCCTCTTTACTGGTCTCCTCCTATC…
	jk04166 ATGAACCCCCAAGCAACCCTAATCTTCATCACTAGCCTACTTCTAGGTACAACTATTACTATCTCAAGCAACCACTGAATCATAGCCTGAACCGGCCTTGAGATCAACACTTTAGCTATCCTTCCACTAATCTCAAAATCTCACCACCCACGAGCCATTGAAGCTGCCACTAAATACTTCTTAACTCAAGCAGCCGCTTCTGCTCTAGTCCTATTCTCCAGCATAACCAACGCATGACACACCGGACAATGAGATATTACCCAACTTACCCACCCAGTATCTTGCCTTATCCTCACTTCAGCAGTTGCAATAAAACTGGGACTGGTTCCATTCCACTTCTGATTCCCAGAAGTACTTCAAGGTTCCCCCCTATTCACCGGTCTCCTCCTAT…
	gms1013 ATGAACCCCCAAGCAACCCTAATCTTCATCACTAGCCTACTTCTAGGTACAACTATTACTATCTCAAGCAACCACTGAATCATAGCCTGAACCGGCCTTGAGATCAACACTTTAGCTATCCTTCCACTAATCTCAAAATCTCACCACCCACGAGCCATTGAAGCTGCCACTAAATACTTCTTAACTCAAGCAGCCGCTTCTGCTCTAGTCCTATTCTCCAGCATAACCAACGCATGACACACCGGACAATGAGATATTACCCAACTTACCCACCCAGTATCTTGCCTTATCCTCACTTCAGCAATTGCAATAAAACTGGGACTGGTTCCATTCCACTTCTGATTCCCAGAAGTACTTCAAGGTTCCCCCCTATTCACCGGTCTCCTCCTAT…
	dab1484 ATGAACCCCCAAGCAACCCTAATCTTCATCACTAGCCTACTTATAGGTACAACTATTACTATCTCAAGCAACCACTGAATCATAGCCTGAACCGGCCTTGAAATCAACACTTTAGCCATCCTTCCACTAATCTCAAAGTCTCACCACCCGCGAGCCATTGAAGCTGCCACTAAATATTTCTTAACTCAAGCAGCCGCTTCTGCTCTAGTCCTATTCTCCAGCATAACCAACGCATGGCACACCGGACAATGAGATATCACCCAACTTACCCACCCAGTGTCTTGCCTCATCCTCACTTCAGCAATTGCAATAAAACTGGGACTGGTTCCATTCCACTTCTGATTCCCAGAAGTACTTCAAGGTTCCCCCCTATTCACCGGTCTTCTCCTAT…
	dab1508 ATGAACCCCCAAGCAACCCTAATCTTCATCACTAGCCTACTTATAGGTACAACTATTACTATCTCAAGCAACCACTGAATCATAGCCTGAACCGGCCTTGAAATCAACACTTTAGCCATCCTTCCACTAATCTCAAAGTCTCACCACCCGCGAGCCATTGAAGCTGCCACTAAATATTTCTTAACTCAAGCAGCCGCTTCTGCTCTAGTCCTATTCTCCAGCATAACCAACGCATGGCACACCGGACAATGAGATATCACCCAACTTACCCACCCAGTGTCTTGCCTCATCCTCACTTCAGCAATTGCAATAAAACTGGGACTGGTTCCATTCCACTTCTGATTCCCAGAAGTACTTCAAGGTTCCCCCCTATTCACCGGTCTTCTCCTAT…
	ANSP1495 ATGAACCCCCAAGCGACCCTGATCTTCATCACTAGCCTTCTCCTAGGGACAACCATTACCATCTCAAGCAACCACTGAGTCCTAGCCTGAACTGGCCTTGAAATCAATACTTTAGCTATTCTTCCATTAATCTCGAAATCTCACCACCCACGAGCCATTGAAGCTGCCACTAAATACTTCTTAACTCAAGCAGCCGCTTCAGCTCTAGTCCTATTCTCCAGTATGACCAACGCATGATATACTGGACAATGAGATATCACCCAGCTTACTCACCCAACATCCTGCCTTATCCTCACTTCAGCAATCGCAATGAAACTGGGGCTAGTTCCATTCCACTTCTGATTCCCAGAAGTACTTCAAGGCTCTCCCCTCTCCACTGGCCTTCTCTTA…
	393884 ATGAACCCCCAAGCAACCCTAATCTTTACCACTAGCCTACTTATAGGTACAACTATTACTATCTCAAGCAACCACTGAATCATAGCCTGAACCGGCCTTGAAATCAACACTTTAGCCATCCTTCCACTAATCTCAAAATCTCACCACCCGCGAGCCATTGAAGCTGCTACTAAATACTTCTTAACTCAAGCAGCCGCTTCTGCTCTAGTCCTATTCTCCAGCATAACCAACGCATGGCACACCGGACAATGAGATATCACCCAACTTACCCACCCAGTGTCTTGCCTTATCCTCACTTCAGCAATTGCAATAAAACTGGGACTGGTTCCATTCCACTTTTGATTCCCAGAAGTACTTCAAGGTTCCCCCCTATCCACCGGTCTTCTCCTATC…
	343363 ATGAACCCCCAAGCAACCCTAATCTTTACCACTAGCCTACTTATAGGTACAACTATTACTATCTCAAGCAACCACTGAATCATAGCCTGAACCGGCCTTGAAATCAACACTTTAGCCATCCTTCCACTAATCTCAAAATCTCACCACCCGCGAGCCATTGAAGCTGCTACTAAATACTTCTTAACTCAAGCAGCCGCTTCTGCTCTAGTCCTATTCTCCAGCATAACCAACGCATGGCACACCGGACAATGAGATATCACCCAACTTACCCACCCAGTGTCTTGCCTTATCCTCACTTCAGCAATTGCAATAAAACTGGGACTGGTTCCATTCCACTTTTGATTCCCAGAAGTACTTCAAGGTTCCCCCCTATCCACCGGTCTTCTCCTATC…
	457560 ATGAACCCCCAAGCGACCCTGATCTTCATCACTAGCCTTCTCCTAGGGACAACTATTACCATCTCAAGCAACCACTGAGTCCTAGCCTGAACTGGCCTTGAAATCAATACTTTAGCTATTCTTCCATTAATCTCGAAATCTCACCACCCACGAGCCATTGAAGCTGCCACTAAATACTTCTTAACTCAAGCAGCCGCTTCAGCTCTAGTCCTATTCTCCAGTATGACCAACGCATGATATACTGGACAATGAGATATCACCCAGCTTACTCACCCAACATCCTGCCTTATCCTCACTTCAGCAATCGCAATGAAACTGGGGCTAGTTCCATTCCACTTCTGATTCCCAGAAGTACTTCAAGGCTCTCCCCTCTCCACTGGCCTTCTCTTATC…
	434136 ATGAACCCCCAAGCAACCCTAATCTTCATCACTAGCCTACTTATAGGTACAACTATTACTATCTCAAGCAACCACTGAATCATAGCCTGAACCGGCCTTGAAATCAACACTTTAGCCATCCTACCACTAATCTCAAAGTCTCACCACCCACGAGCCATTGAAGCTGCCACTAAATACTTCTTAACTCAAGCAGCCGCCTCTGCTCTAGTCTTATTCTCCAGCATAACCAACGCATGGCACACCGGACAATGAGATATCACCCAACTTACCCACCCAGTGTCTTGCCTTATCCTCACTTCAGCAATTGCAATAAAACTGGGACTGGTTCCGTTCCACTTCTGATTCCCAGAAGTACTTCAAGGTTCCCCCCTATTCACTGGTCTTCTCCTATC…
	457559 ATGAACCCCCAAGCGACCCTGATCTTCATCACTAGCCTTCTCCTAGGGACAACTATTACCATCTCAAGCAACCACTGAGTCCTAGCCTGAACTGGCCTTGAAATCAATACTTTAGCTATTCTTCCATTAATCTCGAAATCTCACCACCCACGAGCCATTGAAGCTGCCACTAAATACTTCTTAACTCAAGCAGCCGCTTCAGCTCTAGTCCTATTCTCCAGTATGACCAACGCATGATATACTGGACAATGAGATATCACCCAGCTTACTCACCCAACATCCTGCCTTATCCTCACTTCAGCAATCGCAATGAAACTGGGGCTAGTTCCATTCCACTTCTGATTCCCAGAAGTACTTCAAGGCTCTCCCCTCTCCACTGGCCTTCTCTTATC…
	457558 ATGAACCCCCAAGCGACCCTGATCTTCATCACTAGCCTTCTCCTAGGGACAACTATTACCATCTCAAGCAACCACTGAGTCCTAGCCTGAACTGGCCTTGAAATCAATACTTTAGCTATTCTTCCATTAATCTCGAAATCTCACCACCCACGAGCCATTGAAGCTGCCACTAAGTACTTCTTAACTCAAGCAGCCGCTTCAGCTCTAGTCCTATTCTCCAGTATGACCAACGCATGATATACTGGACAATGAGATATCACCCAGCTTACTCACCCAACATCCTGCCTTATCCTCACTTCAGCAATCGCAATGAAACTGGGGCTAGTTCCATTCCACTTCTGATTCCCAGAAGTACTTCAAGGCTCTCCCCTCTCCACTGGCCTTCTCTTATC…
	434137 ATGAACCCCCAAGCAACCCTAATCTTCATCACTAGCCTACTTATAGGTACAACTATTACTATCTCAAGCAACCACTGAATCATAGCCTGAACCGGCCTTGAAATCAACACTTTAGCCATCCTACCACTAATCTCAAAGTCTCACCACCCACGAGCCATTGAAGCTGCCACTAAATACTTCTTAACTCAAGCAGCCGCCTCTGCTCTAGTCTTATTCTCCAGCATAACCAACGCATGGCACACCGGACAATGAGATATCACCCAACTTACCCACCCAGTGTCTTGCCTTATCCTCACTTCAGCAATTGCAATAAAACTGGGACTGGTTCCGTTCCACTTCTGATTCCCAGAAGTACTTCAAGGTTCCCCCCTATTCACTGGTCTTCTCCTATC…
	GLS256 ATGAACCCCCAAGCAAACCTAATCTTCATCACCAGCCTACTACTAGGAACAACCATTACTATCTCAAGTAACCATTGAATCATAGCCTGAACTGGACTTGAGATCAACACACTAGCTATCCTCCCATTAATCTCAAAATCCCATCACCCGCGAGCTATCGAAGCCGCTACTAAATACTTCCTAACCCAAGCAGCTGCTTCTGCTTTAGTCCTATTCTCCAGCATAACCAACGCATGACACACCGGACAATGAGATATCACCCAACTTACCCATCCAGTATCCTGCCTCATCCTCACCTCTGCAATTGCAATAAAACTAGGACTGGTACCATTCCACTTCTGATTTCCAGAAGTACTTCAAGGCTCTCCCCTCTTTACTGGTCTCCTCCTATC…
	Paulo ATGAACCCCCAAGCAAACCTAATCTTCATCACCAGCCTACTACTAGGGACAACTATTACCATCTCAAGCAACCATTGAATCATAGCCTGAGCTGGGCTTGAGATCAACACACTAGCTATTCTTCCACTAATCTCAAAATCCCACCACCCGCGAGCCATCGAAGCTGCCACTAAATACTTTCTAACTCAAGCAGCCGCTTCTGCCTTAGTCCTATTCTCCAGCATAACCAACGCATGACATACCGGACAATGAGACATTACTCAACTTACCCACCCAGTGTCCTGCCTCATCCTCACCTCTGCAATTGCAATAAAACTAGGACTGGTACCATTCCACTTCTGATTCCCAGAAGTACTTCAAGGCTCTCCCCTCTTTACTGGCCTTCTCCTATCC…
	B16109 ATGAACCCCCAAGCAAACCTAATCTTCATCACAAGCTTGCTGCTAGGAACGACCATTACCATCTCGAGTAACCATTGAATCATAGCCTGAACTGGACTTGAAATCAACACACTAGCTATCCTTCCATTAATCTCGAAATCCCACCACCCACGAGCTATCGAAGCCGCCACTAAATACTTCCTAACCCAAGCAGCTGCTTCTGCCCTAGTCCTATTCTCCAGCATAACCAACGCGTGGCATACTGGACAATGAGACATCACCCAACTTACCCACCCAGTATCCTGTCTCATCCTCACCTCTGCAGTTGCGATAAAACTAGGACTGGTACCATTCCACTTCTGATTCCCAGAAGTACTTCAAGGCTCTCCCCTCTTTACAGGTCTTCTCCTGTC…
;
END;
