# Supplementary material for: A latitudinal phylogeographic diversity gradient in birds
Source: PLoS Biol. 2017 Apr 13;15(4):e2001073. doi: 10.1371/journal.pbio.2001073 (PMC5390966; doi:10.1371/journal.pbio.2001073)
Supplement: S1 Data — (ZIP) [file pbio.2001073.s015.zip › S1_Data/Hellmayrea-gularis.nex]

#NEXUS

begin data;
   dimensions ntax=58 nchar=1041;
   format datatype=dna gap=- missing=N interleave=no;
   matrix

Phacellodomus.JPL311 ATTAACCCACAGGCAAAACTAATTTCGACCATAAGCTTACTCCTAGGAACCACTATCACAATCTCAAGCAACCACTGAGCCATAGCATGAACTGGCCTAGAAATTAACACCCTAGCCATCCTTCCCCTAATCTCAAAACCCCACCATCCCCGAGCCATTGAAGCCACAACTAAATACTTTCTAGTCCAAGCAGCAGCATCTACCCTACTATTATTCTCCAGCACAACCAATGCACTGCTCACCGGACAATGAGATATTACACAACTCACCCACCCTATCCCATGTCTCCTTATAACCACAGCTATCTCAATCAAATTAGGCCTAGTCCCATTCCACTTCTGATTCCCTGAAGTCCTTCAAGGTTCATCCCTAACCACAGGCCTACTCTTAGCCACAGCCATAAAATTCCCTCCCATTACACTCATTCTACTAACATCACCATCTCTCAACCACACCTTATTAACCATCATAGCTATTTCCTCAGCTGCCCTAGGAGGATGAGCAGGCCTAAATCAAACCCAAATCCGAAAAGTCATAGCTTTCTCATCCATCTCCCATTTAGGATGAATAACTATTATCATTATTTACAACCCTAAACTCACCCTAATTACCTTCTATCTGTACTGCCTAATAACCATTAGCATCTTTATAACCCTCAAAACTACTAAAATTACTAAACTTTCCTCAATAATGACCGCATGAACAAAAATTCCATCACTAAGCGCAACCCTAATGCTTGCACTCCTATCCCTAGCAGGACTCCCCCCATTAACAGGATTCCTACCAAAATGACTTATTATTCAAGAACTTACCAAACAAGAAATAACCCCCACAGCAACAATCATAGCCCTCCTTTCCCTACTAGGACTTTTCTTCTACCTCCGACTAGCCTACTGCGCAACAATCACACTCCCACCAAACTCCAGCAACTACATAAAACAATGACAAACTAACAAACCCGTAAACATCTTTACCACAACTTTAATCACCCTAACAATTACACTCCTGCCACTTTCCCCCATAATCTTTACAATCCCTTAG
Anumbius26016 ATAAACCCACAAGCCAAACTAATTTCAATCATAAGCCTATTCCTAGGAACAACCATTACAATCTCAAGCAACCACTGAACAATAGCATGAACTGGCCTAGAAATTAACACTCTAGCCATCCTCCCCCTTATCTCAAAACCCCACCACCCGCGAGCCATCGAAGCCGCAACCAAATACTTTCTCGTTCAAGCAGCAGCATCAACCCTACTCTTATTTTCCAGCACAACTAACGCACTATTTACCGGACAATGAGACATTACACAACTTACCCATCCCATCTCATGCCTACTCATAACAGCAGCCATCTCAATCAAATTAGGCCTAGTCCCATTCCACTTCTGATTCCCTGAAGTCCTTCAGGGTTCATCACTAACCACAGGTCTACTCCTAGCCACAGCCATGAAATTCCCTCCTATCGTACTAATTCTACTTACATCCCCCTCCCTCAACCACACTTTACTGACTACCATAGCTATCCTCTCAGCTGCCCTAGGAGGATGAGCAGGCCTAAACCAAACTCAAACTCGAAAAGTTCTAGCCTTCTCATCCATTTCCCATTTAGGATGAATAATTATCATTATCATCTACAACCCAAAACTCACCATGATTGCCTTCTACCTTTACTGTTTAATGACCGCTGCTATCTTCCTAACCCTTAAAACTACTAAAATTATAAAACTATCATCAATGATAACTGCATGAACAAAAATTCCATCACTAAGCGCAACCCTCATACTCACACTCCTATCCCTGGCAGGACTTCCTCCATTAACAGGATTCCTACCAAAATGACTTATTATTCAAGAACTAACCAAACAAGAAATAACCCCTACAGCAACAATTATCGCCCTACTCTCCCTACTAGGACTTTTCTTCTACCTTCGATTAGCTTACTGCGCAACAATCACACTTCCTCCAAACTCCAATAATTATATAAAACAATGACAAACTAGCAAGCCAGTGAACATAATCACTACAACACTGATTGTTTTGGCAATTACCCTCCTACCACTCTCCCCTATAATCTCCACAATCCCCTAG
3515_HuanucoPE NTAAACCCACAAGCCAAACTAATCTCAACCTTAAGCCTACTCCTAGGAACCACTATCACAATCTCAAGTAACCACTGGGCAATAGCATGAACTGGTCTAGAAATCAATACCCTAGCCATCCTCCCCCTAATCTCAAAACCACACCACCCACGAGCTATCGAAGCCGCAACCAAATATTTTCTAGTTCAAGCAACAGCATCAACCCTACTATTATTTTCTAGCACAACCAATGCATTATTTACTGGACAATGAGATATTACACAACTCACCCACCCCATTTCATGTCTACTTATAACAACAGCTATCTCAATCAAACTAGGCCTAGTTCCATTCCACTTCTGATTCCCTGAAGTCCTACAAGGCTCATCCCTGACCACAGGTCTACTCCTAGCTACAGTCATAAAATTTCCCCCTATCACACTCATTCTACTAACATCTCCCTCCCTTAACCACACCTTATTAACCATTATAGCTATCTCCTCAACTGCCCTAGGAGGATGAGCAGGCCTAAACCAAACCCAAATCCGAAAAGTCTTAGCTTTCTCATCCATCTCCCACTTAGGATGAATAACTATTATCATTATTTATAACCCTAAACTCACTCTAATCACATTCTACCTATATTGTCTAATAACCACCACCATCTTTCTAACCCTAAAAACCACCAAAATCCTTAAACTATCCTCAATAATAACCGCATGAACAAAAATTCCATCACTAAACGCAACCCTCATACTCGCCCTCTTATCCCTAGCAGGACTTCCCCCACTAACAGGATTCTTACCAAAATGACTTATTATTCAAGAACTAACTAAACAAGAAATAACCCCTACAGCAACAGTCATTGCCCTTCTCTCCCTACTGGGACTCTTCTTCTACCTACGATTAGCTTACTGTGCAACAATTACACTTCCCCCAAACTCCAATAACTATATAAAACAATGACAAACTAACAAGCCAGTAAACATCCTCACCACAACCCTAACTACCCTAACAATTACCCTCCTACCACTCTCCCCTATAATCTTCACAATTCCCTAG
3519_HuanucoPE NNNAACCCACAAGCCAAACTAATCTCAACCTTAAGCCTACTCCTAGGAACCACTATCACAATCTCAAGTAACCACTGGGCAATAGCATGAACTGGTCTAGAAATCAATACCCTAGCCATCCTCCCCCTAATCTCAAAACCACACCACCCACGAGCTATCGAAGCCGCAACCAAATATTTTCTAGTTCAAGCAACAGCATCAACCCTACTATTATTTTCTAGCACAACCAATGCATTATTTACTGGACAATGAGATATTACACAACTCACCCACCCCATTTCATGTCTACTTATAACAACAGCTATCTCAATCAAACTAGGCCTAGTTCCATTCCACTTCTGATTCCCTGAAGTCCTACAAGGCTCATCCCTGACCACAGGTCTACTCCTAGCTACAGTCATAAAATTTCCCCCTATCACACTCATTCTACTAACATCTCCCTCCCTTAACCACACCTTATTAACCATTATAGCTATCTCCTCAACTGCCCTAGGAGGATGAGCAGGCCTAAACCAAACCCAAATCCGAAAAGTCTTAGCTTTCTCATCCATCTCCCACTTAGGATGAATAACTATTATCATTATTTATAACCCTAAACTCACTCTAATCACATTCTACCTATATTGTCTAATAACCACCACCATCTTTCTAACCCTAAAAACCACCAAAATCCTTAAACTATCCTCAATAATAACCGCATGAACAAAAATTCCATCACTAAACGCAACCCTCATACTCGCCCTCTTATCCCTAGCAGGACTTCCCCCACTAACAGGATTCTTACCAAAATGACTTATTATTCAAGAACTAACTAAACAAGAAATAACCCCTACAGCAACAGTCATTGCCCTTCTCTCCCTACTGGGACTCTTCTTCTACCTACGATTAGCTTACTGTGCAACAATTACACTTCCCCCAAACTCCAATAACTATATAAAACAATGACAAACTAACAAGCCAGTAAACATCCTCACCACAACCCTAACTACCCTAACAATTACCCTCCTACCACTCTCCCCTATAATCTTCACAATTCCNNNN
8274_PascoPE NNNNNNNNNNNNNNNNNNNNNNNNNNNNNNNTAAGCCTACTCCTAGGAACCACTATCACAATCTCAAGTAACCACTGGGCAATAGCATGAACTGGTCTAGAAATCAATACCCTAGCCATCCTCCCCCTAATCTCAAAACCACACCACCCACGAGCTATCGAAGCCGCAACCAAATATTTTCTAGTTCAAGCAACAGCATCAACCCTACTATTATTTTCTAGCACAACCAATGCATTATTTACTGGACAATGAGATATTACACAACTCACCCACCCCATTTCATGTCTACTTATAACAACAGCTATCTCAATCAAACTAGGCCTAGTTCCATTCCACTTCTGATTCCCTGAAGTCCTACAAGGCTCATCCCTGACCACAGGTCTACTCCTAGCTACAGTCATAAAATTTCCCCCTATCACACTCATTCTACTAACATCTCCCTCCCTTAACCACACCTTATTAACCATTATAGCTATCTCCTCAACTGCCCTAGGAGGATGAGCAGGCCTAAACCAAACCCAAATCCGAAAAGTCTTAGCTTTCTCATCCATCTCCCACTTAGGATGAATAACTATTATCATTATTTATAACCCTAAACTCACTCTAATCACATTCTACCTATATTGTCTAATAACCACCACTATCTTTCTAACCCTAAAAACCACCAAAATCCTTAAACTATCCTCAATAATAACCGCATGAACAAAAATTCCATCACTAAACGCAACCCTCATACTCGCCCTCTTATCCCTAGCAGGACTTCCCCCACTAACAGGATTCTTACCAAAATGACTTATTATTCAAGAACTAACTAAACAAGAAATAACCCCTACAGCAACAGTCATTGCCCTTCTCTCCCTACTGGGACTCTTCTTCTACCTACGATTAGCTTACTGTGCAACAATTACACTTCCCCCAAACTCCAATAACTATATAAAACAATGACAAACTAACAAGCCAGTAAACATCCTCACCACAACCCTAACTACCCTAACAATTACCCTCCTACCACTCTCCCCTATAATCTTCACAATTCCCTAG
8364_HuanucoPE NNNAACCCACAAGCCAAACTAATCTCAACCTTAAGCCTACTCCTAGGAACCACTATCACAATCTCAAGTAACCACTGGGCAATAGCATGAACTGGTCTAGAAATCAATACCCTAGCCATCCTCCCCCTAATCTCAAAACCACACCACCCACGAGCTATCGAAGCCGCAACCAAATATTTTCTAGTTCAAGCAACAGCATCAACCCTACTATTATTTTCTAGCACAACCAATGCATTATTTACTGGACAATGAGATATTACACAACTCACCCACCCCATTTCATGTCTACTTATAACAACAGCTATCTCAATCAAACTAGGCCTAGTTCCATTCCACTTCTGATTCCCTGAAGTCCTACAAGGCTCATCCCTGACCACAGGTCTACTCCTAGCTACAGTCATAAAATTTCCCCCTATCACACTCATTCTACTAACATCTCCCTCCCTTAACCACACCTTATTAACCATTATAGCTATCTCCTCAACTGCCCTAGGAGGATGAGCAGGCCTAAACCAAACCCAAATCCGAAAAGTCTTAGCTTTCTCATCCATCTCCCACTTAGGATGAATAACTATTATCATTATTTATAACCCTAAACTCACTCTAATCACATTCTACCTATATTGTCTAATAACCACCACTATCTTTCTAACCCTAAAAACCACCAAAATCCTTAAACTATCCTCAATAATAACCGCATGAACAAAAATTCCATCACTAAACGCAACCCTCATACTCGCCCTCTTATCCCTAGCAGGACTTCCCCCACTAACAGGATTCTTACCAAAATGACTTATTATTCAAGAACTAACTAAACAAGAAATAACCCCTACAGCAACAGTCATTGCCCTTCTCTCCCTACTGGGACTCTTCTTCTACCTACGATTAGCTTACTGTGCAACAATTACACTTCCCCCAAACTCCAATAACTATATAAAACAATGACAAACTAACAAGCCAGTAAACATCCTCACCACAACCCTAACTACCCTAACAATTACCCTCCTACCACTCTCCCCTATAATCTTCACAATTCCCTAG
8268_PascoPE NNNNNNNNNCAAGCCAAACTAATCTCAACCTTAAGCCTACTCCTAGGAACCACTATCACAATCTCAAGTAACCACTGGGCAATAGCATGAACTGGTCTAGAAATCAATACCCTAGCCATCCTCCCCCTAATCTCAAAACCACACCACCCACGAGCTATCGAAGCCGCAACCAAATATTTTCTAGTTCAAGCAACAGCATCAACCCTACTATTATTTTCTAGCACAACCAATGCATTATTTACTGGACAATGAGATATTACACAACTCACCCACCCCATTTCATGTCTACTTATAACAACAGCTATCTCAATCAAACTAGGCCTAGTTCCATTCCACTTCTGATTCCCTGAAGTCCTACAAGGCTCATCCCTGACCACAGGTCTACTCCTAGCTACAGTCATAAAATTTCCCCCTATCACACTCATTCTACTAACATCTCCCTCCCTTAACCACACCTTATTAACCATTATAGCTATCTCCTCAACTGCCCTAGGAGGATGAGCAGGCCTAAACCAAACCCAAATCCGAAAAGTCTTAGCTTTCTCATCCATCTCCCACTTAGGATGAATAACTATTATCATTATTTATAACCCTAAACTCACTCTAATCACATTCTACCTATATTGTCTAATAACCACCACTATCTTTCTAACCCTAAAAACCACCAAAATCCTTAAACTATCCTCAATAATAATCGCATGAACAAAAATTCCATCACTAAACGCAACCCTCATACTCGCCCTCTTATCCCTAGCAGGACTTCCCCCACTAACAGGATTCTTACCAAAATGACTTATTATTCAAGAACTAACTAAACAAGAAATAACCCCTACAGCAACAGTCATTGCCCTTCTCTCCCTACTGGGACTCTTCTTCTACCTACGATTAGCTTACTGTGCAACAATTACACTTCCCCCAAACTCCAATAACTATATAAAACAATGACAAACTAACAAGCCAGTAAACATCCTCACCACAACCCTAACTACCCTAACAATTACCCTCCTACCACTCTCCCCTATAATCTTCACAATTCCCTAG
8414_PascoPE ATAAACCCACAAGCCAAACTAATCTCAACCTTAAGCCTACTCCTAGGAACCACTATCACAATCTCAAGTAACCACTGGGCAATAGCATGAACTGGTCTAGAAATCAATACCCTAGCCATCCTCCCCCTAATCTCAAAACCACACCACCCACGAGCTATCGAAGCCGCAACCAAATATTTTCTAGTTCAAGCAACAGCATCAACCCTACTATTATTTTCTAGCACAACCAATGCATTATTTACTGGACAATGAGATATTACACAACTCACCCACCCCATTTCATGTCTACTTATAACAACAGCTATCTCAATCAAACTAGGCCTAGTTCCATTCCACTTCTGATTCCCTGAAGTCCTACAAGGCTCATCCCTGACCACAGGTCTACTCCTAGCTACAGTCATAAAATTTCCCCCTATCACACTCATTCTACTAACATCTCCCTCCCTTAACCACACCTTATTAACCATTATAGCTATCTCCTCAACTGCCCTAGGAGGATGAGCAGGCCTAAACCAAACCCAAATCCGAAAAGTCTTAGCTTTCTCATCCATCTCCCACTTAGGATGAATAACTATTATCATTATTTATAACCCTAAACTCACTCTAATCACATTCTACCTATATTGTCTAATAACCACCACTATCTTTCTAACCCTAAAAACCACCAAAATCCTTAAACTATCCTCAATAATAATCGCATGAACAAAAATTCCATCACTAAACGCAACCCTCATACTCGCCCTCTTATCCCTAGCAGGACTTCCCCCACTAACAGGATTCTTACCAAAATGACTTATTATTCAAGAACTAACTAAACAAGAAATAACCCCTACAGCAACAGTCATTGCCCTTCTCTCCCTACTGGGACTCTTCTTCTACCTACGATTAGCTTACTGTGCAACAATTACACTTCCCCCAAACTCCAATAACTATATAAAACAATGACAAACTAACAAGCCAGTAAACATCCTCACCACAACCCTAACTACCCTAACAATTACCCTCCTACCACTCTCCCCTATAATCTTCACAATTCCCTAG
32560_CajamarcaPE NNNNNNNNNNAAGCCAAACTAATCTCAACCCTAAGCCTATTCCTAGGAACCACTATCACGATCTCAAGTAACCACTGAATAATAGCATGAACTGGCCTAGAAATCAATACCCTAGCCATCCTCCCCCTAATCTCAAAACCACACCACCCACGAGCTATTGAAGCCGCAACCAAATATTTTCTAGTTCAAGCAACAGCATCAACCCTACTATTATTTTCTAGCACAACCAATGCATTATTTACCGGACAATGAGATATCACACAACTCACCCATCCTATCTCATGTCTACTTATAACAACAGCTATCTCAATCAAACTAGGCCTAGTTCCATTCCACTTCTGATTCCCTGAAGTTCTACAAGGTTCATCTCTGACCACAGGTCTACTCCTAGCTACAGCCATAAAATTTCCTCCCATCACACTTATTCTACTAACATCCCCCTCTCTTAACCACACCTTATTAACCATTATAGCTATCTCCTCAACTGCCCTAGGAGGATGAGCAGGACTAAACCAAACCCAAATCCGAAAAATCCTAGCTTTCTCATCTATCTCCCACTTAGGATGAATAACTATTATCATTATTTATAACCCTAAACTCACTCTAATCACATTCTACCTGTATTGCCTAATAACCACCGCTATCTTTCTAACCCTAAAAACCACCAAAACCCTTAAACTATCCTCAATAATAACCGCATGAACAAAAATTCCATCATTAAACGCAATCCTAATACTCGCCCTTCTATCCCTAGCAGGACTCCCCCCACTAACAGGATTCTTACCAAAATGACTTATCATTCAAGAACTGACTAAACAAGAAATAACCCCTACAGCAACAGTCATTGCCCTCCTCTCCCTACTAGGACTCTTCTTCTACTTACGATTAGCTTACTGTGCAACAATTACACTCCCCCCAAACTCCAATAACTATATAAAACAATGACAAACTAACAAGCCAGTAAATATCATCACCACAACCCTAATTACCCTAACAATTACCCTCCTACCACTCTCCCCTATAATCTTCACAATTCCCTAG
32593_CajamarcaPE NTAAACCCACAAGCCAAACTAATCTCAACCCTAAGCCTATTCCTAGGAACCACTATCACGATCTCAAGTAACCACTGAATAATAGCATGAACTGGCCTAGAAATCAATACCCTAGCCATCCTCCCCCTAATCTCAAAACCACACCACCCACGAGCTATTGAAGCCGCAACCAAATATTTTCTAGTTCAAGCAACAGCATCAACCCTACTATTATTTTCTAGCACAACCAATGCATTATTTACCGGACAATGAGATATCACACAACTCACCCATCCTATCTCATGTCTACTTATAACAACAGCTATCTCAATCAAACTAGGCCTAGTTCCATTCCACTTCTGATTCCCTGAAGTTCTACAAGGTTCATCTCTGACCACAGGTCTACTCCTAGCTACAGCCATAAAATTTCCTCCCATCACACTTATTCTACTAACATCCCCCTCTCTTAACCACACCTTATTAACCATTATAGCTATCTCCTCAACTGCCCTAGGAGGATGAGCAGGACTAAACCAAACCCAAATCCGAAAAATCCTAGCTTTCTCATCTATCTCCCACTTAGGATGAATAACTATTATCATTATTTATAACCCTAAACTCACTCTAATCACATTCTACCTGTATTGCCTAATAACCACCGCTATCTTTCTAACCCTAAAAACCACCAAAACCCTTAAACTATCCTCAATAATAACCGCATGAACAAAAATTCCATCATTAAACGCAATCCTAATACTCGCCCTTCTATCCCTAGCAGGACTCCCCCCACTAACAGGATTCTTACCAAAATGACTTATCATTCAAGAACTGACTAAACAAGAAATAACCCCTACAGCAACAGTCATTGCCCTCCTCTCCCTACTAGGACTCTTCTTCTACTTACGATTAGCTTACTGTGCAACAATTACACTCCCCCCAAACTCCAATAACTATATAAAACAATGACAAACTAACAAGCCAGTAAATATCATCACCACAACCCTAATTACCCTAACAATTACCCTCCTACCACTCTCCCCTATAATCTTCACAATTCCCTAG
350_CajamarcaPE ATAAACCCACAAGCCAAACTAATCTCAACCCTAAGCCTATTCCTAGGAACCACTATCACGATCTCAAGTAACCACTGAATAATAGCATGAACTGGCCTAGAAATCAATACCCTAGCCATCCTCCCCCTAATCTCAAAACCACACCACCCACGAGCTATTGAAGCCGCAACCAAATATTTTCTAGTTCAAGCAACAGCATCAACCCTACTATTATTTTCTAGCACAACCAATGCATTATTTACCGGACAATGAGATATCACACAACTCACCCATCCTATCTCATGTCTACTTATAACAACAGCTATCTCAATCAAACTAGGCCTAGTTCCATTCCACTTCTGATTCCCTGAAGTTCTACAAGGTTCATCTCTGACCACAGGTCTACTCCTAGCTACAGCCATAAAATTTCCTCCCATCACACTTATTCTACTAACATCCCCCTCTCTTAACCACACCTTATTAACCATTATAGCTATCTCCTCAACTGCCCTAGGAGGATGAGCAGGACTAAACCAAACCCAAATCCGAAAAATCCTAGCTTTCTCATCTATCTCCCACTTAGGATGAATAACTATTATCATTATTTATAACCCTAAACTCACTCTAATCACATTCTACCTGTATTGCCTAATAACCACCGCTATCTTTCTAACCCTAAAAACCACCAAAACCCTTAAACTATCCTCAATAATAACCGCATGAACAAAAATTCCATCATTAAACGCAATCCTAATACTCGCCCTTCTATCCCTAGCAGGACTCCCCCCACTAACAGGATTCTTACCAAAATGACTTATCATTCAAGAACTGACTAAACAAGAAATAACCCCTACAGCAACAGTCATTGCCCTCCTCTCCCTACTAGGACTCTTCTTCTACTTACGATTAGCTTACTGTGCAACAATTACACTCCCCCCAAACTCCAATAACTATATAAAACAATGACAAACTAACAAGCCAGTAAATATCATCACCACAACCCTAATTACCCTAACAATTACCCTCCTACCACTCTCCCCTATAATCTTCACAATTCCCTAG
IAvH.BT11338_PerijaCO ATAAACCCGCAAGCCAAACTAATCTCAATCTTAAGCTTACTCCTAGGAACCACTATCACAATCTCAAGCAACCACTGAGCAATAGCATGAACTGGTCTAGAAATCAATACCCTAGCCATCCTCCCCCTAATCTCAAAACCACACCACCCACGAGCTATTGAAGCCGCAACTAAATACTTTCTAGTTCAAGCAATAGCATCAACCCTACTATTATTTTCCAGCACAACCAATGCATTATTTACCGGACAATGAGACATTACACAACTCACCCATCCTATCTCATGTCTACTTATAACGACAGCCATCTCAATCAAGCTAGGCCTAGTTCCATTTCACTTCTGATTCCCTGAAGTCCTACAAGGCTCATCCCTGGCCACAGGCCTACTCCTAGCTACAGCCATAAAATTTCCTCCTATCACCCTTATTCTACTAACATCTCCCTCACTTAACCACACCTTACTAACCATTATAGCTATCTCCTCAACTGCCCTAGGAGGATGAGCAGGCCTAAACCAAACCCAAATCCGAAAAGTTTTAGCTTTCTCATCCATCTCCCACTTAGGATGAATAACTATCATCATTATTTATAACCCTAAACTCACTCTAATCGCATTCTACTTGTATTGCCTAATAACCACCGCTATCTTTCTAACCCTAAAAGCCACCAAAATCCTTAAACTATCATCAATAATAACCGCATGAACAAAAATTCCATCACTAAACGCAATCCTTATACTCGCCCTCCTATCCCTAGCAGGACTCCCCCCACTAACAGGATTCTTACCAAAATGACTTATTATCCAAGAACTAACCAAACAAGAAATAACCCCCACAGCAACAGCCATTGCCCTCCTCTCCCTGCTAGGACTATTCTTCTACCTACGATTAGCTTACTGTGCAACAATTACACTTCCCCCAAACTCCAATAACTATATAAAACAATGACAAACTAACAAGCCAGTAAATATCCTCACCACAACCCTAACTACCCTAACAATTACCCTCCTACCACTCTCCCCTATAATCTTCACGATTCCCTAG
IAvH.BT11579_Orocue_STachCO ATAAACCCGCAAGCCAAACTAATCTCAATCTTAAGCTTACTCCTAGGAACCACTATCACAATCTCAAGCAACCACTGGGCAATAGCATGAACTGGTCTAGAAATCAACACCCTAGCCATCCTCCCCCTAATCTCAAAACCACACCACCCACGAGCTATTGAAGCTGCAACCAAATACTTTCTAGTTCAAGCAACAGCATCAACCCTACTATTATTTTCCAGCACAACCAATGCATTATTTACCGGACAATGAGATATTTCACAACTCACCCATCCTGTCTCATGCCTACTTATAACGACAGCCATCTCAATCAAGCTAGGCCTAGTCCCATTTCACTTCTGATTTCCTGAAGTCCTACAAGGCTCATCCCTGATCACAGGCCTACTCCTAGCTACAGCCATAAAATTTCCTCCTATCACACTTATTCTACTAACATCCCCCTCACTTAACCACACCTTACTAACCATTATAGCTATTTCCTCAACTGCCCTAGGAGGATGAGCAGGCCTAAACCAAACCCAAATCCGAAAAGTCTTAGCTTTCTCATCCATCTCCCACTTAGGATGAATAACTATCATCATTATTTATAACCCTAAACTCACTCTAATCGCATTTTACCTATATTGCCTAATAACCACCGCTATCTTCCTAACCCTAAAAACCACCAAAATCCTTAAACTATCATCAATAATAACCGCATGAACAAAAATTCCATCACTAAACGCAATCCTTATACTCGCCCTTCTATCCCTAGCAGGACTCCCCCCACTAACAGGATTCTTACCAAAATGACTTATTATCCAAGAACTAACCAAACAAGAAATAACCCCCACAGCAACAACCATTGCCCTCCTCTCCCTGCTAGGACTATTCTTCTACCTACGATTAGCTTACTGTGCAACAATTACACTTCCCCCAAACTCCAATAACTATATAAAACAATGACAAACTAGCAAGCCAGTAAATATCCTCACCACAACCCTAACTACCCTAACAATTACCCTCCTACCACTCTCCCCTATAATCTTCACAATCCCCTAG
IAvH.BT7261_SnAgustinHuiCO ATAAACCCACAAGCCAAACTAATCTCAACCTTAAGCCTATTCCTAGGAACCACTATTACGATCTCAAGTAGCCACTGAATAATAGCATGAACTGGCCTAGAAATCAATACCCTAGCCATCCTCCCCCTAATTTCAAAACCACACCACCCACGAGCTATTGAAGCCGCAACCAAATATTTTCTAGTTCAAGCAACAGCATCAACCCTACTATTATTTTCTAGCACAACCAATGCATTATTTACCGGACAATGAGATATCACACAACTCACCCATCCTATCTCATGTCTACTTATAACAACAGCTATCTCAATTAAACTAGGCCTAGTTCCATTCCACTTCTGATTCCCTGAAGTTCTACAAGGTTCATCTCTGACCACAGGTCTACTCCTAGCTACAGCCATAAAATTTCCTCCCATCACACTTATTCTACTAACATCCCCCTCTCTTAACTACACCTTATTAACCATTATAGCTATCTCCTCAACTGCCCTAGGAGGATGAGCAGGACTAAACCAAACCCAAATCCGAAAAATCCTAGCTTTCTCATCTATCTCCCACTTAGGATGAATAACTATTATCATTATTTATAACCCTAAACTCACTCTAATCACATTCTACCTGTATTGCCTAATAACCACCGCTATCTTTCTAACCCTAAAAACCACCAAAACCCTTAAACTATCCTCAATAATAACCGCATGAACAAAAATTCCATCACTAAACGCAATCCTAATACTCGCCCTTCTATCCCTAGCAGGACTCCCCCCACTAACAGGATTCTTACCAAAATGACTTATCATTCAAGAACTGACTAAACAAGAAATAACCCCTACAGCAACAGTCATTGCCCTCCTCTCCCTACTAGGACTCTTCTTCTACTTACGATTAGCTTACTGTGCAACAATTACACTCCCCCCAAACTCCAATAACTATATAAAACAATGACAAACTAACAAGCCAGTAAATATCCTCACCACAACCCTAATTACCCTAACAATTACCCTCCTACCACTCTCCCCTATAATCTTCACAATTCCCTAG
IAvH.BT7267_SnAgustinHuiCO ATAAACCCACAAGCCAAACTAATCTCAACCTTAAGCCTATTCCTAGGAACCACTATTACGATCTCAAGTAGCCACTGAATAATAGCATGAACTGGCCTAGAAATCAATACCCTAGCCATCCTCCCCCTAATTTCAAAACCACACCACCCACGAGCTATTGAAGCCGCAACCAAATATTTTCTAGTTCAAGCAACAGCATCAACCCTACTATTATTTTCTAGCACAACCAATGCATTATTTACCGGACAATGAGATATCACACAACTCACCCATCCTATCTCATGTCTACTTATAACAACAGCTATCTCAATTAAACTAGGCCTAGTTCCATTCCACTTCTGATTCCCTGAAGTTCTACAAGGTTCATCTCTGACCACAGGTCTACTCCTAGCTACAGCCATAAAATTTCCTCCCATCACACTTATTCTACTAACATCCCCCTCTCTTAACTACACCTTATTAACCATTATAGCTATCTCCTCAACTGCCCTAGGAGGATGAGCAGGACTAAACCAAACCCAAATCCGAAAAATCCTAGCTTTCTCATCTATCTCCCACTTAGGATGAATAACTATTATCATTATTTATAACCCTAAACTCACTCTAATCACATTCTACCTGTATTGCCTAATAACCACCGCTATCTTTCTAACCCTAAAAACCACCAAAACCCTTAAACTATCCTCAATAATAACCGCATGAACAAAAATTCCATCACTAAACGCAATCCTAATACTCGCCCTTCTATCCCTAGCAGGACTCCCCCCACTAACAGGATTCTTACCAAAATGACTTATCATTCAAGAACTGACTAAACAAGAAATAACCCCTACAGCAACAGTCATTGCCCTCCTCTCCCTACTAGGACTCTTCTTCTACTTACGATTAGCTTACTGTGCAACAATTACACTCCCCCCAAACTCCAATAACTATATAAAACAATGACAAACTAACAAGCCAGTAAATATCCTCACCACAACCCTAATTACCCTAACAATTACCCTCCTACCACTCTCCCCTATAATCTTCACAATTCCCTAG
KU17689_JuninPE ATAAACCCACAAGCCAAACTAATCTCAACCTTAAGCCTACTCCTAGGAACCACTATCACAATCTCAAGTAACCACTGGGCAATAGCATGAACTGGTCTAGAAATCAATACCCTAGCCATCCTCCCCCTAATCTCAAAACCACACCACCCACGAGCTATCGAAGCCGCAACCAAATATTTTCTAGTTCAAGCAACAGCATCAACCCTACTATTATTTTCTAGCACAACCAATGCATTATTTACTGGACAATGAGATATTACACAACTCACCCACCCCATTTCATGTCTACTTATAACAACAGCTATCTCAATCAAACTAGGCCTAGTTCCATTCCACTTCTGATTCCCTGAAGTCCTACAAGGCTCATCCCTGACCACAGGTCTACTCCTAGCTACAGTCATAAAATTTCCTCCTATCACACTCATTCTACTAACATCTCCCTCCCTTAACCACACCTTATTAACCATTATAGCTATCTCCTCAACTGCCCTAGGAGGATGAGCAGGCCTAAACCAAACCCAAATCCGAAAAGTCTTAGCTTTCTCATCCATCTCCCACTTAGGATGAATAACTATTATCATTATTTATAACCCTAAACTCACTCTAATCACATTCTACCTATATTGTCTAATAACCACCACTATCTTTCTAACCCTAAAAACCACCAAAATCCTTAAACTATCCTCAATAATAACCGCATGAACAAAAATTCCATCACTAAACGCAACCCTCATACTCGCCCTCTTATCCCTAGCAGGACTTCCCCCACTAACAGGATTCTTACCAAAATGACTTATTATTCAAGAACTAACTAAACAAGAAATAACCCCTACAGCAACAATCATTGCCCTTCTCTCCCTACTGGGACTCTTCTTCTACCTACGATTAGCTTACTGTGCAACAATTACACTTCCCCCAAACTCCAATAACTATATAAAACAATGACAAACTAACAAGCCAGTAAACATCCTCACCACAACCCTAACTACCCTAACAATTACCCTCCTACCACTCTCCCCTATAATCTTCACAATTCCCTAG
US3045_SucumbiosEC ATAAACCCACAAGCCAAACTAATCTCAACCTTAAGCCTATTCCTAGGAACCACTATTACGATCTCAAGTAGCCACTGAATAATAGCATGAACTGGCCTAGAAATCAATACCCTAGCCATCCTCCCCCTAATTTCAAAACCACACCACCCACGAGCTATTGAAGCCGCAACCAAATATTTTCTAGTTCAAGCAACAGCATCAACCCTACTATTATTTTCTAGCACAACCAATGCATTATTTACCGGACAATGAGATATCACACAACTCACCCATCCTATCTCATGTCTACTTATAACAACAGCTATCTCAATTAAACTAGGCCTAGTTCCATTCCACTTCTGATTCCCTGAAGTTCTACAAGGTTCATCTCTGACCACAGGTCTACTCCTAGCTACAGCCATAAAATTTCCTCCCATCACACTTATTCTACTAACATCCCCCTCTCTTAACTACACCTTATTAACCATTATAGCTATCTCCTCAACTGCCCTAGGAGGATGAGCAGGACTAAACCAAACCCAAATCCGAAAAATCCTAGCTTTCTCATCTATCTCCCACTTAGGATGAATAACTATTATCATTATTTATAACCCTAAACTCACTCTAATCACATTCTACCTGTATTGCCTAATAACCACCGCTATCTTTCTAACCCTAAAAACCACCAAAACCCTTAAACTATCCTCAATAATAACCGCATGAACAAAAATTCCATCACTAAACGCAATCCTAATACTCGCCCTTCTATCCCTAGCAGGACTCCCCCCACTAACAGGATTCTTACCAAAATGACTTATCATTCAAGAACTGACTAAACAAGAAATAACCCCTACAGCAACAGTCATTGCCCTCCTCTCCCTACTAGGACTCTTCTTCTACTTACGATTAGCTTACTGTGCAACAATTACACTCCCCCCAAACTCCAATAACTATATAAAACAATGACAAACTAACAAGCCAGTAAATATTCTCACCACAACCCTAATTACCCTAACAATTACCCTCCTACCACTCTCCCCTATAATCTTCACAATTCCCTAG
US3070_SucumbiosEC ATAAACCCACAAGCCAAACTAATCTCAACCTTAAGCCTATTCCTAGGAACCACTATTACGATCTCAAGTAGCCACTGAATAATAGCATGAACTGGCCTAGAAATCAATACCCTAGCCATCCTCCCCCTAATTTCAAAACCACACCACCCACGAGCTATTGAAGCCGCAACCAAATATTTTCTAGTTCAAGCAACAGCATCAACCCTACTATTATTTTCTAGCACAACCAATGCATTATTTACCGGACAATGAGATATCACACAACTCACCCATCCTATCTCATGTCTACTTATAACAACAGCTATCTCAATTAAACTAGGCCTAGTTCCATTCCACTTCTGATTCCCTGAAGTTCTACAAGGTTCATCTCTGACCACAGGCCTACTCCTAGCTACAGCCATAAAATTTCCTCCCATCACACTTATTCTACTAACATCCCCCTCTCTTAACTACACCTTATTAACCATTATAGCTATCTCCTCAACTGCCCTAGGAGGATGAGCAGGACTAAACCAAACCCAAATCCGAAAAATCCTAGCTTTCTCATCTATCTCCCACTTAGGATGAATAACTATTATCATTATTTATAACCCTAAACTCACTCTAATCACATTCTACCTGTATTGCCTAATAACCACCGCTATCTTTCTAACCCTAAAAACCACCAAAACCCTTAAACTATCCTCAATAATAACCGCATGAACAAAAATTCCATCACTAAACGCAATCCTAATACTCGCCCTTCTATCCCTAGCAGGACTCCCCCCACTAACAGGATTCTTACCAAAATGACTTATCATTCAAGAACTGACTAAACAAGAAATAACCCCTACAGCAACAGTCATTGCCCTCCTCTCCCTACTAGGACTCTTCTTCTACTTACGATTAGCTTACTGTGCAACAATTACACTCCCCCCAAACTCCAATAACTATATAAAACAATGACAAACTAACAAGCCAGTAAATATCCTCACCACAACCCTAATTACCCTAACAATTACCCTCCTACCACTCTCCCCTATAATCTTCACAATTCCCTAG
IAvH.BT4092_CaldasCO ATAAACCCACAAGCCAAACTAATCTCAACCTTAAGCCTATTCCTAGGAACCACTATTACGATCTCAAGTAGCCACTGAATAATAGCATGAACTGGCCTAGAAATCAATACCCTAGCCATCCTCCCCCTAATTTCAAAACCTCACCACCCACGAGCTATTGAAGCCGCAACCAAATATTTTCTAGTTCAAGCAACAGCATCAACCCTACTATTATTTTCTAGCACAACCAATGCATTATTTACCGGACAATGAGATATCACACAACTCACCCATCCTATCTCATGTCTACTTATAACAACAGCTATCTCAATTAAACTAGGCCTAGTTCCATTCCACTTCTGATTCCCTGAAGTTCTACAAGGTTCATCTCTGACCACAGGTCTACTCCTAGCTACAGCCATAAAATTTCCTCCCATCACACTTATTCTACTAACATCCCCCTCTCTTAACTACACCTTATTAACCATTATAGCTATCTCCTCAACTGCCCTAGGAGGATGAGCAGGACTAAACCAAACCCAAATCCGAAAAATCCTAGCTTTCTCATCTATCTCCCACTTAGGATGAATAACTATTATCATTATTTATAACCCTAAACTCACTCTAATCACATTCTACCTGTATTGCCTAATAACCACCGCTATCTTTCTAACCCTAAAAACCACCAAAACCCTTAAACTATCCTCAATAATAACCGCATGAACAAAAATTCCATCACTAAACGCAATCCTAATACTCGCCCTTCTATCCCTAGCAGGACTCCCCCCACTAACAGGATTCTTACCAAAATGACTTATCATTCAAGAACTGACTAAACAAGAAATAACCCCTACAGCAACAGTCATTGCCCTCCTCTCCCTACTAGGACTCTTCTTCTACTTACGATTAGCTTACTGTGCAACAATTACACTCCCCCCAAACTCCAATAACTATATAAAACAATGACAAACTAACAAGCCAGTAAATATCCTCACCACAACCCTAATTACCCTAACAATTACCCTCCTACCACTCTCCCCTATAATCTTCACAATTCCCTAG
IAvH.BT4607_CaldasCO ATAAACCCACAAGCCAAACTAATCTCAACCTTAAGCCTATTCCTAGGAACCACTATTACGATCTCAAGTAGCCACTGAATAATAGCATGAACTGGCCTAGAAATCAATACCCTAGCCATCCTCCCCCTAATTTCAAAACCTCACCACCCACGAGCTATTGAAGCCGCAACCAAATATTTTCTAGTTCAAGCAACAGCATCAACCCTACTATTATTTTCTAGCACAACCAATGCATTATTTACCGGACAATGAGATATCACACAACTCACCCATCCTATCTCATGTCTACTTATAACAACAGCTATCTCAATTAAACTAGGCCTAGTTCCATTCCACTTCTGATTCCCTGAAGTTCTACAAGGTTCATCTCTGACCACAGGTCTACTCCTAGCTACAGCCATAAAATTTCCTCCCATCACACTTATTCTACTAACATCCCCCTCTCTTAACTACACCTTATTAACCATTATAGCTATCTCCTCAACTGCCCTAGGAGGATGAGCAGGACTAAACCAAACCCAAATCCGAAAAATCCTAGCTTTCTCATCTATCTCCCACTTAGGATGAATAACTATTATCATTATTTATAACCCTAAACTCACTCTAATCACATTCTACCTGTATTGCCTAATAACCACCGCTATCTTTCTAACCCTAAAAACCACCAAAACCCTTAAACTATCCTCAATAATAACCGCATGAACAAAAATTCCATCACTAAACGCAATCCTAATACTCGCCCTTCTATCCCTAGCAGGACTCCCCCCACTAACAGGATTCTTACCAAAATGACTTATCATTCAAGAACTGACTAAACAAGAAATAACCCCTACAGCAACAGTCATTGCCCTCCTCTCCCTACTAGGACTCTTCTTCTACTTACGATTAGCTTACTGTGCAACAATTACACTCCCCCCAAACTCCAATAACTATATAAAACAATGACAAACTAACAAGCCAGTAAATATCCTCACCACAACCCTAATTACCCTAACAATTACCCTCCTACCACTCTCCCCTATAATCTTCACAATTCCCTAG
IAvH.BT4626_CaldasCO ATAAACCCACAAGCCAAACTAATCTCAACCTTAAGCCTATTCCTAGGAACCACTATTACGATCTCAAGTAGCCACTGAATAATAGCATGAACTGGCCTAGAAATCAATACCCTAGCCATCCTCCCCCTAATTTCAAAACCTCACCACCCACGAGCTATTGAAGCCGCAACCAAATATTTTCTAGTTCAAGCAACAGCATCAACCCTACTATTATTTTCTAGCACAACCAATGCATTATTTACCGGACAATGAGATATCACACAACTCACCCATCCTATCTCATGTCTACTTATAACAACAGCTATCTCAATTAAACTAGGCCTAGTTCCATTCCACTTCTGATTCCCTGAAGTTCTACAAGGTTCATCTCTGACCACAGGTCTACTCCTAGCTACAGCCATAAAATTTCCTCCCATCACACTTATTCTACTAACATCCCCCTCTCTTAACTACACCTTATTAACCATTATAGCTATCTCCTCAACTGCCCTAGGAGGATGAGCAGGACTAAACCAAACCCAAATCCGAAAAATCCTAGCTTTCTCATCTATCTCCCACTTAGGATGAATAACTATTATCATTATTTATAACCCTAAACTCACTCTAATCACATTCTACCTGTATTGCCTAATAACCACCGCTATCTTTCTAACCCTAAAAACCACCAAAACCCTTAAACTATCCTCAATAATAACCGCATGAACAAAAATTCCATCACTAAACGCAATCCTAATACTCGCCCTTCTATCCCTAGCAGGACTCCCCCCACTAACAGGATTCTTACCAAAATGACTTATCATTCAAGAACTGACTAAACAAGAAATAACCCCTACAGCAACAGTCATTGCCCTCCTCTCCCTACTAGGACTCTTCTTCTACTTACGATTAGCTTACTGTGCAACAATTACACTCCCCCCAAACTCCAATAACTATATAAAACAATGACAAACTAACAAGCCAGTAAATATCCTCACCACAACCCTAATTACCCTAACAATTACCCTCCTACCACTCTCCCCTATAATCTTCACAATTCCCTAG
IAvH.BT4635_CaldasCO ATAAACCCACAAGCCAAACTAATCTCAACCTTAAGCCTATTCCTAGGAACCACTATTACGATCTCAAGTAGCCACTGAATAATAGCATGAACTGGCCTAGAAATCAATACCCTAGCCATCCTCCCCCTAATTTCAAAACCTCACCACCCACGAGCTATTGAAGCCGCAACCAAATATTTTCTAGTTCAAGCAACAGCATCAACCCTACTATTATTTTCTAGCACAACCAATGCATTATTTACCGGACAATGAGATATCACACAACTCACCCATCCTATCTCATGTCTACTTATAACAACAGCTATCTCAATTAAACTAGGCCTAGTTCCATTCCACTTCTGATTCCCTGAAGTTCTACAAGGTTCATCTCTGACCACAGGTCTACTCCTAGCTACAGCCATAAAATTTCCTCCCATCACACTTATTCTACTAACATCCCCCTCTCTTAACTACACCTTATTAACCATTATAGCTATCTCCTCAACTGCCCTAGGAGGATGAGCAGGACTAAACCAAACCCAAATCCGAAAAATCCTAGCTTTCTCATCTATCTCCCACTTAGGATGAATAACTATTATCATTATTTATAACCCTAAACTCACTCTAATCACATTCTACCTGTATTGCCTAATAACCACCGCTATCTTTCTAACCCTAAAAACCACCAAAACCCTTAAACTATCCTCAATAATAACCGCATGAACAAAAATTCCATCACTAAACGCAATCCTAATACTCGCCCTTCTATCCCTAGCAGGACTCCCCCCACTAACAGGATTCTTACCAAAATGACTTATCATTCAAGAACTGACTAAACAAGAAATAACCCCTACAGCAACAGTCATTGCCCTCCTCTCCCTACTAGGACTCTTCTTCTACTTACGATTAGCTTACTGTGCAACAATTACACTCCCCCCAAACTCCAATAACTATATAAAACAATGACAAACTAACAAGCCAGTAAATATCCTCACCACAACCCTAATTACCCTAACAATTACCCTCCTACCACTCTCCCCTATAATCTTCACAATTCCCTAG
IAvH.BT4649_CaldasCO ATAAACCCACAAGCCAAACTAATCTCAACCTTAAGCCTATTCCTAGGAACCACTATTACGATCTCAAGTAGCCACTGAATAATAGCATGAACTGGCCTAGAAATCAATACCCTAGCCATCCTCCCCCTAATTTCAAAACCTCACCACCCACGAGCTATTGAAGCCGCAACCAAATATTTTCTAGTTCAAGCAACAGCATCAACCCTACTATTATTTTCTAGCACAACCAATGCATTATTTACCGGACAATGAGATATCACACAACTCACCCATCCTATCTCATGTCTACTTATAACAACAGCTATCTCAATTAAACTAGGCCTAGTTCCATTCCACTTCTGATTCCCTGAAGTTCTACAAGGTTCATCTCTGACCACAGGTCTACTCCTAGCTACAGCCATAAAATTTCCTCCCATCACACTTATTCTACTAACATCCCCCTCTCTTAACTACACCTTATTAACCATTATAGCTATCTCCTCAACTGCCCTAGGAGGATGAGCAGGACTAAACCAAACCCAAATCCGAAAAATCCTAGCTTTCTCATCTATCTCCCACTTAGGATGAATAACTATTATCATTATTTATAACCCTAAACTCACTCTAATCACATTCTACCTGTATTGCCTAATAACCACCGCTATCTTTCTAACCCTAAAAACCACCAAAACCCTTAAACTATCCTCAATAATAACCGCATGAACAAAAATTCCATCACTAAACGCAATCCTAATACTCGCCCTTCTATCCCTAGCAGGACTCCCCCCACTAACAGGATTCTTACCAAAATGACTTATCATTCAAGAACTGACTAAACAAGAAATAACCCCTACAGCAACAGTCATTGCCCTCCTCTCCCTACTAGGACTCTTCTTCTACTTACGATTAGCTTACTGTGCAACAATTACACTCCCCCCAAACTCCAATAACTATATAAAACAATGACAAACTAACAAGCCAGTAAATATCCTCACCACAACCCTAATTACCCTAACAATTACCCTCCTACCACTCTCCCCTATAATCTTCACAATTCCCTAG
IAvH.BT5618_YariguiesSantCO ATAAACCCACAAGCCAAACTAATCTCAACCTTAAGCCTATTCCTAGGAACCACTATTACGATCTCAAGTAGCCACTGAATAATAGCATGAACTGGCCTAGAAATCAATACCCTAGCCATCCTCCCCCTAATTTCAAAACCACACCACCCACGAGCTATTGAAGCCGCAACCAAATATTTTCTAGTTCAAGCAACAGCATCAACCCTACTATTATTTTCTAGCACAACCAATGCATTATTTACCGGACAATGAGATATCACACAACTCACCCATCCTATCTCATGTCTACTTATAACAACAGCTATCTCAATTAAACTAGGCCTAGTTCCATTCCACTTCTGATTCCCTGAAGTTCTACAAGGTTCATCTCTGACCACAGGCCTACTCCTAGCTACAGCCATAAAATTTCCTCCCATCACACTTATTCTACTAACATCCCCCTCTCTTAACTACACCTTATTAACCATTATAGCTATCTCCTCAACTGCCCTAGGAGGATGAGCAGGACTAAACCAAACCCAAATCCGAAAAATCCTAGCTTTCTCATCTATCTCCCACTTAGGATGAATAACTATTATCATTATTTATAACCCTAAACTCACTCTAATCACATTCTACCTGTATTGCCTAATAACCACCGCTATCTTTCTAACCCTAAAAACCACCAAAACCCTTAAACTATCCTCAATAATAACCGCATGAACAAAAATTCCATCACTAAACGCAATCCTAATACTCGCCCTTCTATCCCTAGCAGGACTCCCCCCACTAACAGGATTCTTACCAAAATGACTTATCATTCAAGAACTGACTAAACAAGAAATAACCCCTACAGCAACAGTCATTGCCCTCCTCTCCCTACTAGGACTCTTCTTCTACTTACGATTAGCTTACTGTGCAACAATTACACTCCCCCCAAACTCCAATAACTATATAAAACAATGACAAACTAACAAGCCAGTAAATATCCTCACCACAACCCTAATTACCCTAACAATTACCCTCCTACCACTCTCCCCTATAATCTTCACAATTCCCTAG
IAvH.BT5175_FrontinoAntCO ATAAACCCACAAGCCAAACTAATCTCAACCTTAAGTTTACTCCTAGGAACCACTATCACGATCTCAAGTAGCCACTGAATAATAGCATGAACTGGCCTAGAAATCAATACCCTAGCCATCCTCCCCCTAATCTCAAAACCACACCATCCACGAGCTATTGAAGCCGCAACCAAATATTTTCTAGTTCAAGCAACAGCATCAACCCTACTATTATTTTCTAGTACAACCAATGCATTATTTACCGGACAATGAGATATTACACAACTCACCCATCCTATCTCATGCCTACTTATAACAACAGCCATCTCAATCAAACTAGGCCTAGTTCCATTCCACTTCTGATTCCCTGAAGTTCTACAAGGTTCATCTCTGACCACAGGTCTACTCCTGGCTACAGCCATAAAATTTCCTCCCATCACACTTATTTTACTAGCATCCCCCTCTCTTAACCATACCTTATTAACCATTATAGCTATCTCCTCAACTGCCCTAGGAGGATGAGCAGGACTAAACCAAACCCAAATCCGAAAAATCCTAGCTTTCTCATCTATCTCTCACTTAGGATGAATAACTATTATCATTATTTACAACCCTAAACTCACTCTAATCACATTCTACCTGTATTGCCTAATAACCACCGCTATCTTTCTAACCCTAAAAACCACCAAAATCCTTAAACTATCCTCAATAATAACCGCATGAACAAAAATTCCATCACTAAATGCAATCCTAATACTCGCCCTTCTATCCCTAGCAGGACTCCCCCCACTAACAGGATTCTTACCAAAATGACTTATCATTCAAGAACTGACTAAACAAGAAATAACCCCTACAGCAACAATCATTGCCCTCCTCTCCCTACTAGGACTCTTCTTCTACCTACGATTAGCTTACTGTGCAACAATTACACTCCCCCCAAACTCCAATAACTATATAAAACAATGACAAACTAACAAGCCAGTAAATATCCTCACCACAACCCTAATTACCCTAACAATTACCCTCCTACCACTCTCCCCTATAATCTTCACAATTCCCTAG
IAvH.BT5208_FrontinoAntCO ATAAACCCACAAGCCAAACTAATCTCAACCTTAAGTTTACTCCTAGGAACCACTATCACGATCTCAAGTAGCCACTGAATAATAGCATGAACTGGCCTAGAAATCAATACCCTAGCCATCCTCCCCCTAATCTCAAAACCACACCATCCACGAGCTATTGAAGCCGCAACCAAATATTTTCTAGTTCAAGCAACAGCATCAACCCTACTATTATTTTCTAGTACAACCAATGCATTATTTACCGGACAATGAGATATTACACAACTCACCCATCCTATCTCATGCCTACTTATAACAACAGCCATCTCAATCAAACTAGGCCTAGTTCCATTCCACTTCTGATTCCCTGAAGTTCTACAAGGTTCATCTCTGACCACAGGTCTACTCCTGGCTACAGCCATAAAATTTCCTCCCATCACACTTATTTTACTAGCATCCCCCTCTCTTAACCATACCTTATTAACCATTATAGCTATCTCCTCAACTGCCCTAGGAGGATGAGCAGGACTAAACCAAACCCAAATCCGAAAAATCCTAGCTTTCTCATCTATCTCTCACTTAGGATGAATAACTATTATCATTATTTACAACCCTAAACTCACTCTAATCACATTCTACCTGTATTGCCTAATAACCACCGCTATCTTTCTAACCCTAAAAACCACCAAAATCCTTAAACTATCCTCAATAATAACCGCATGAACAAAAATTCCATCACTAAATGCAATCCTAATACTCGCCCTTCTATCCCTAGCAGGACTCCCCCCACYAACAGGATTCTTACCAAAATGACTTATCATTCAAGAACTGACTAAACAAGAAATAACCCCTACAGCAACAATCATTGCCCTCCTCTCCCTACTAGGACTCTTCTTCTACCTACGATTAGCTTACTGTGCAACAATTACACTCCCCCCAAACTCCAATAACTATATAAAACAATGACAAACTAACAAGCCAGTAAATATCCTCACCACAACCCTAATTACCCTAACAATTACCCTCCTACCACTCTCCCCTATAATCTTCACAATTCCCTAG
ANSP15728_CarchiEC ATAAACCCCCAAGCCAAACTAATCTCAACCCTAAGCCTATTCCTAGGAACCACTATCACGATCTCAAGTAACCACTGAATAATAGCATGAACTGGCCTAGAAATCAATACCCTAGCCATCCTCCCCCTAATCTCAAAACCACACCACCCACGAGCTATTGAAGCCGCAACCAAATATTTTCTAGTTCAAGCAACAGCATCAACCCTACTATTATTTTCTAGCACAACCAATGCATTATTTACCGGACAATGAGATATTACACAACTCACCCATCCTATCTCATGTCTACTTATAACAACAGCTATCTCAATCAAACTAGGCCTAGTTCCATTCCACTTCTGATTCCCTGAAGTTCTACAAGGTTCATCTCTGACCACAGGTCTACTCCTAGCTACAGCCATAAAATTTCCTCCCATCACACTTATTCTACTAACATCCCCCTCTCTTAACTACACCTTATTAACCATTATAGCTATCTCCTCAACTGCCCTAGGAGGATGAGCAGGACTAAACCAAACCCAAATCCGAAAAATCCTAGCTTTCTCATCTATCTCCCACTTAGGATGAATAACTATTATCATTATTTATAACCCTAAACTCACTCTAATCACATTCTACCTGTATTGCCTAATAACCACCGCTATCTTTCTAACCCTAAAAACCACCAAAACCCTTAAACTATCCTCAATAATAACCGCATGAACAAAAATTCCATCACTAAACGCAATCCTAATACTCGCCCTTCTATCCCTAGCAGGACTCCCCCCACTAACAGGATTCTTACCAAAATGACTTATCATTCAAGAACTGACTAAACAAGAAATAACCCCTACAGCAACAGTCATTGCCCTCCTCTCCCTACTAGGACTCTTCTTCTACTTACGATTAGCTTACTGTGCAACAATTACACTCCCCCCAAACTCCAATAACTATATAAAACAATGACAAACTAACAAGCCAGTAAATATCATCACCACAACCCTAATTACCCTAACAATTACCCTCCTACCACTCTCCCCTATAATCTTCACAATTCCCTAG
ANSP15730_CarchiEC ATAAACCCCCAAGCCAAACTAATCTCAACCCTAAGCCTATTCCTAGGAACCACTATCACGATCTCAAGTAACCACTGAATAATAGCATGAACTGGCCTAGAAATCAATACCCTAGCCATCCTCCCCCTAATCTCAAAACCACACCACCCACGAGCTATTGAAGCCGCAACCAAATATTTTCTAGTTCAAGCAACAGCATCAACCCTACTATTATTTTCTAGCACAACCAATGCATTATTTACCGGACAATGAGATATTACACAACTCACCCATCCTATCTCATGTCTACTTATAACAACAGCTATCTCAATCAAACTAGGCCTAGTTCCATTCCACTTCTGATTCCCTGAAGTTCTACAAGGTTCATCTCTGACCACAGGTCTACTCCTAGCTACAGCCATAAAATTTCCTCCCATCACACTTATTCTACTAACATCCCCCTCTCTTAACTACACCTTATTAACCATTATAGCTATCTCCTCAACTGCCCTAGGAGGATGAGCAGGACTAAACCAAACCCAAATCCGAAAAATCCTAGCTTTCTCATCTATCTCCCACTTAGGATGAATAACTATTATCATTATTTATAACCCTAAACTCACTCTAATCACATTCTACCTGTATTGCCTAATAACCACCGCTATCTTTCTAACCCTAAAAACCACCAAAACCCTTAAACTATCCTCAATAATAACCGCATGAACAAAAATTCCATCACTAAACGCAATCCTAATACTCGCCCTTCTATCCCTAGCAGGACTCCCCCCACTAACAGGATTCTTACCAAAATGACTTATCATTCAAGAACTGACTAAACAAGAAATAACCCCTACAGCAACAGTCATTGCCCTCCTCTCCCTACTAGGACTCTTCTTCTACTTACGATTAGCTTACTGTGCAACAATTACACTCCCCCCAAACTCCAATAACTATATAAAACAATGACAAACTAACAAGCCAGTAAATATCATCACCACAACCCTAATTACCCTAACAATTACCCTCCTACCACTCTCCCCTATAATCTTCACAATTCCCTAG
ANSP18799_CarchiEC ATAAACCCCCAAGCCAAACTAATCTCAACCTTAAGCCTATTCCTAGGAACCACTATCACGATCTCAAGTAGCCACTGAATAATAGCATGAACTGGCCTAGAAATCAATACCCTAGCCATCCTCCCCCTAATTTCAAAACCACACCACCCACGAGCTATTGAAGCCGCAACCAAATATTTTCTAGTTCAAGCAACAGCATCAACCCTACTATTATTTTCTAGCACAACCAATGCATTATTTACCGGACAATGAGATATCACACAACTCACCCATCCTATCTCATGTCTACTTATAACAACAGCTATCTCAATTAAACTAGGCCTAGTTCCATTCCACTTCTGATTCCCTGAAGTTCTACAAGGTTCATCTCTGACCACAGGTCTACTCCTAGCTACAGCCATAAAATTTCCTCCCATCACACTTATTCTACTAACATCCCCCTCTCTTAACTACACCTTATTAACCATTATAGCTATCTCCTCAACTGCCCTAGGAGGATGAGCAGGACTAAACCAAACCCAAATCCGAAAAATCCTAGCTTTCTCATCTATCTCCCACTTAGGATGAATAACTATTATCATTATTTATAACCCTAAACTCACTCTAATCACATTCTACCTGTATTGCCTAATAACCACCGCTATCTTTCTAACCCTAAAAACCACCAAAACCCTTAAACTATCCTCAATAATAACCGCATGAACAAAAATTCCATCACTAAACGCAATCCTAATACTCGCCCTTCTATCCCTAGCAGGACTCCCCCCACTAACAGGATTCTTACCAAAATGACTTATCATTCAAGAACTGACTAAGCAAGAAATAACCCCTACAGCAACAGTCATTGCCCTCCTCTCCCTACTAGGACTCTTCTTCTACTTACGATTAGCTTACTGTGCAACAATTACACTCCCCCCAAACTCCAATAACTATATAAAACAATGACAAACTAACAAGCCAGTAAATATCCTCACCACAACCCTAATTACCCTAACAATTACCCTCCTACCACTCTCCCCTATAATCTTCACAATTCCCTAG
ANSP18814_CarchiEC ATAAACCCCCAAGCCAAACTAATCTCAACCTTAAGCCTATTCCTAGGAACCACTATTACGATCTCAAGTAGCCACTGAATAATAGCATGAACTGGCCTAGAAATCAATACCCTAGCCATCCTCCCCCTAATTTCAAAACCACACCACCCACGAGCTATTGAAGCCGCAACCAAATATTTTCTAGTTCAAGCAACAGCATCAACCCTACTATTATTTTCTAGCACAACCAATGCATTATTTACCGGACAATGAGATATCACACAACTCACCCATCCTATCTCATGTCTACTTATAACAACAGCTATCTCAATTAAACTAGGCCTAGTTCCATTCCACTTCTGATTCCCTGAAGTTCTACAAGGTTCATCTCTGACCACAGGTCTACTCCTAGCTACAGCCATAAAATTTCCTCCCATCACACTTATTCTACTAACATCCCCCTCTCTTAACTACACCTTATTAACCATTATAGCTATCTCCTCAACTGCCCTAGGAGGATGAGCAGGACTAAACCAAACCCAAATCCGAAAAATCCTAGCTTTCTCATCTATCTCCCACTTAGGATGAATAACTATTATCATTATTTATAACCCTAAACTCACTCTAATCACATTCTACCTGTATTGCCTAATAACCACCGCTATCTTTCTAACCCTAAAAACCACCAAAACCCTTAAACTATCCTCAATAATAACCGCATGAACAAAAATTCCATCACTAAACGCAATCCTAATACTCGCCCTTCTATCCCTAGCAGGACTCCCCCCACTAACAGGATTCTTACCAAAATGACTTATCATTCAAGAACTGACTAAACAAGAAATAACCCCTACAGCAACAGTCATTGCCCTCCTCTCCCTACTAGGACTCTTCTTCTACTTACGATTAGCTTACTGTGCAACAATTACACTCCCCCCAAACTCCAATAACTATATAAAACAATGACAAACTAACAAGCCAGTAAATATCCTCACCACAACCCTAATTACCCTAACAATTACCCTCCTACCACTCTCCCCTATAATCTTCACAATTCCCTAG
ANSP18815_CarchiEC ATAAACCCCCAAGCCAAACTAATCTCAACCTTAAGCCTATTCCTAGGAACCACTATTACGATCTCAAGTAGCCACTGAATAATAGCATGAACTGGCCTAGAAATCAATACCCTAGCCATCCTCCCCCTAATTTCAAAACCACACCACCCACGAGCTATTGAAGCCGCAACCAAATATTTTCTAGTTCAAGCAACAGCATCAACCCTACTATTATTTTCTAGCACAACCAATGCATTATTTACCGGACAATGAGATATCACACAACTCACCCATCCTATCTCATGTCTACTTATAACAACAGCTATCTCAATTAAACTAGGCCTAGTTCCATTCCACTTCTGATTCCCTGAAGTTCTACAAGGTTCATCTCTGACCACAGGTCTACTCCTAGCTACAGCCATAAAATTCCCTCCCATCACACTTATTCTACTAACATCCCCCTCTCTTAACTACACCTTATTAACCATTATAGCTATCTCCTCAACTGCCCTAGGAGGATGAGCAGGACTAAACCAAACCCAAATCCGAAAAATCCTAGCTTTCTCATCTATCTCCCACTTAGGATGAATAACTATTATCATTATTTATAACCCTAAACTCACTCTAATCACATTCTACCTGTATTGCCTAATAACCACCGCTATCTTTCTAACCCTAAAAACCACCAAAACCCTTAAACTATCCTCAATAATAACCGCATGAACAAAAATTCCATCACTAAACGCAATCCTAATACTCGCCCTTCTATCCCTAGCAGGACTCCCCCCACTAACAGGATTCTTACCAAAATGACTTATCATTCAAGAACTGACTAAACAAGAAATAACCCCTACAGCAACAGTCATTGCCCTCCTCTCCCTACTAGGACTCTTCTTCTACTTACGATTAGCTTACTGTGCAACAATTACACTCCCCCCAAACTCCAATAACTATATAAAACAATGACAAACTAACAAGCCAGTAAATATCCTCACCACAACCCTAATTACCCTAACAATTACCCTCCTACCACTCTCCCCTATAATCTTCACAATTCCCTAG
ANSP18826_CarchiEC ATAAACCCCCAAGCCAAACTAATCTCAACCTTAAGCCTATTCCTAGGAACCACTATTACGATCTCAAGTAGCCACTGAATAATAGCATGAACTGGCCTAGAAATCAATACCCTAGCCATCCTCCCCCTAATTTCAAAACCACACCACCCACGAGCTATTGAAGCCGCAACCAAATATTTTCTAGTTCAAGCAACAGCATCAACCCTACTATTATTTTCTAGCACAACCAATGCATTATTTACCGGACAATGAGATATCACACAACTCACCCATCCTATCTCATGTCTACTTATAACAACAGCTATCTCAATTAAACTAGGCCTAGTTCCATTCCACTTCTGATTCCCTGAAGTTCTACAAGGTTCATCTCTGACCACAGGTCTACTCCTAGCTACAGCCATAAAATTTCCTCCCATCACACTTATTCTACTAACATCCCCCTCTCTTAACTACACCTTATTAACCATTATAGCTATCTCCTCAACTGCCCTAGGAGGATGAGCAGGACTAAACCAAACCCAAATCCGAAAAATCCTAGCTTTCTCATCTATCTCCCACTTAGGATGAATAACTATTATCATTATTTATAACCCTAAACTCACTCTAATCACATTCTACCTGTATTGCCTAATAACCACCGCTATCTTTCTAACCCTAAAAACCACCAAAACCCTTAAACTATCCTCAATAATAACCGCATGAACAAAAATTCCATCACTAAACGCAATCCTAATACTCGCCCTTCTATCCCTAGCAGGACTCCCCCCACTAACAGGATTCTTACCAAAATGACTTATCATTCAAGAACTGACTAAACAAGAAATAACCCCTACAGCAACAGTCATTGCCCTCCTCTCCCTACTAGGACTCTTCTTCTACTTACGATTAGCTTACTGTGCAACAATTACACTCCCCCCAAACTCCAATAACTATATAAAACAATGACAAACTAACAAGCCAGTAAATATCCTCACCACAACCCTAATTACCCTAACAATTACCCTCCTACCACTCTCCCCTATAATCTTCACAATTCCCTAG
ANSP26301_CarchiEC ATAAACCCCCAAGCCAAACTAATCTCAACCTTAAGCCTATTCCTAGGAACCACTATTACGATCTCAAGTAGCCACTGAATAATAGCATGAACTGGCCTAGAAATCAATACCCTAGCCATCCTCCCCCTAATTTCAAAACCACACCACCCACGAGCTATTGAAGCCGCAACCAAATATTTTCTAGTTCAAGCAACAGCATCAACCCTACTATTATTTTCTAGCACAACCAATGCATTATTTACCGGACAATGAGATATCACACAACTCACCCATCCTATCTCATGTCTACTTATAACAACAGCTATCTCAATTAAACTAGGCCTAGTTCCATTCCACTTCTGATTCCCTGAAGTTCTACAAGGTTCATCTCTGACCACAGGTCTACTCCTAGCTACAGCCATAAAATTTCCTCCCATCACACTTATTCTACTAACATCCCCCTCTCTTAACTACACCTTATTAACCATTATAGCTATCTCCTCAACTGCCCTAGGAGGATGAGCAGGACTAAACCAAACCCAAATCCGAAAAATCCTAGCTTTCTCATCTATCTCCCACTTAGGATGAATAACTATTATCATTATTTATAACCCTAAACTCACTCTAATCACATTCTACCTGTATTGCCTAATAACCACCGCTATCTTTCTAACCCTAAAAACCACCAAAACCCTTAAACTATCCTCAATAATAACCGCATGAACAAAAATTCCATCACTAAACGCAATCCTAATACTCGCCCTTCTATCCCTAGCAGGACTCCCCCCACTAACAGGATTCTTACCAAAATGACTTATCATTCAAGAACTGACTAAACAAGAAATAACCCCTACAGCAACAGTCATTGCCCTCCTCTCCCTACTAGGACTCTTCTTCTACTTACGATTAGCTTACTGTGCAACAATTACACTCCCCCCAAACTCCAATAACTATATAAAACAATGACAAACTAACAAGCCAGTAAATATCCTCACCACAACCCTAATTACCCTAACAATTACCCTCCTACCACTCTCCCCTATAATCTTCACAATTCCCTAG
IAvH.BT1665_CaldasCO ATAAACCCACAAGCCAAACTAATCTCAACCTTAAGCCTATTCCTAGGAACCACTATTACGATCTCAAGTAACCACTGAATAATAGCATGAACTGGCCTAGAAATCAATACCCTAGCCATCCTCCCCCTAATTTCAAAACCACACCACCCACGAGCTATTGAAGCCGCAACCAAATATTTTCTAGTTCAAGCAACAGCATCAACCCTACTATTATTTTCTAGCACAACCAATGCATTATTTACCGGACAATGAGATATCACACAACTCACCCATCCTATCTCATGTCTACTTATAACAACAGCTATCTCAATTAAACTAGGCCTAGTTCCATTCCACTTCTGATTCCCTGAAGTTCTACAAGGTTCATCTCTGACCACAGGTCTACTCCTAGCTACAGCCATAAAATTTCCTCCCATCACACTTATTCTACTAACATCCCCCTCTCTTAACTACACCTTATTAACCATTATAGCTATCTCCTCAACTGCCCTAGGAGGATGAGCAGGACTAAACCAAACCCAAATCCGAAAAATCCTAGCTTTCTCATCTATCTCCCACTTAGGATGAATAACTATTATCATTATTTATAACCCTAAACTCACTCTAATCACATTCTACCTGTATTGCCTAATAACCACCGCTATCTTTCTAACCCTAAAAACCACCAAAACCCTTAAACTATCCTCAATAATAACCGCATGAACAAAAATTCCATCACTAAACGCAATCCTAATACTCGCCCTTCTATCCCTAGCAGGACTCCCCCCACTAACAGGATTCTTACCAAAATGACTTATCATTCAAGAACTGACTAAACAAGAAATAACCCCTACAGCAACAGTCATTGCCCTCCTCTCCCTACTAGGACTCTTCTTCTACTTACGATTAGCTTACTGTGCAACAATTACACTCCCCCCAAACTCCAATAACTATATAAAACAATGACAAACTAACAAGCCAGTAAATATCCTCACCACAACCCTAATTACCCTAACAATTACCCTCCTACCACTCTCCCCTATAATCTTCACAATTCCCTAG
IAvH.BT2274_VillaBoyCO ATAAACCCACAAGCCAAACTAATCTCAACCTTAAGCCTATTCCTAGGAACCACTATTACGATCTCAAGTAGCCACTGAATAATAGCATGAACTGGCCTAGAAATCAATACCCTAGCCATCCTCCCCCTAATTTCAAAACCACACCACCCACGAGCTATTGAAGCCGCAACCAAATATTTTCTAGTTCAAGCAACAGCATCAACCCTACTATTATTTTCTAGCACAACCAATGCATTATTTACCGGACAATGAGATATCACACAACTCACCCATCCTATCTCATGTCTACTTATAACAACAGCTATCTCAATTAAACTAGGCCTAGTTCCATTCCACTTCTGATTCCCTGAAGTTCTACAAGGTTCATCTCTGACCACAGGTCTACTCCTAGCTACAGCCATAAAATTTCCTCCCATCACACTTATTCTACTAACATCCCCCTCTCTTAACTACACCTTATTAACCATTATAGCTATCTCCTCAACTGCCCTAGGAGGATGAGCAGGACTAAACCAAACCCAAATCCGAAAAATCCTAGCTTTCTCATCTATCTCCCACTTAGGATGAATAACTATTATCATTATTTATAACCCTAAACTCACTCTAATCACATTCTACCTGTATTGCCTAATAACCACCGCTATCTTTCTAACCCTAAAAACCACCAAAACCCTTAAACTATCCTCAATAATAACCGCATGAACAAAAATTCCATCACTAAACGCAATCCTAATACTCGCCCTTCTATCCCTAGCAGGACTCCCCCCACTAACAGGATTCTTACCAAAATGACTTATCATTCAAGAACTGACTAAACAAGAAATAACCCCTACAGCAACAGTCATTGCCCTCCTCTCCCTACTAGGACTCTTCTTCTACTTACGATTAGCTTACTGTGCAACAATTACACTTCCCCCAAACTCCAATAACTATATAAAACAATGACAAACTAACAAGCCAGTAAATATCCTCACCACAACCCTAATTACCCTAACAATTACCCTCCTACCACTCTCCCCTATAATCTTCACAATTCCCTAG
IAvH.BT2279_VillaBoyCO ATAAACCCACAAGCCAAACTAATCTCAACCTTAAGCCTATTCCTAGGAACCACTATTACGATCTCAAGTAGCCACTGAATAATAGCATGAACTGGCCTAGAAATCAATACCCTAGCCATCCTCCCCCTAATTTCAAAACCACACCACCCACGAGCTATTGAAGCCGCAACCAAATATTTTCTAGTTCAAGCAACAGCATCAACCCTACTATTATTTTCTAGCACAACCAATGCATTATTTACCGGACAATGAGATATCACACAACTCACCCATCCTATCTCATGTCTACTTATAACAACAGCTATCTCAATTAAACTAGGCCTAGTTCCATTCCACTTCTGATTCCCTGAAGTTCTACAAGGTTCATCTCTGACCACAGGTCTACTCCTAGCTACAGCCATAAAATTTCCTCCCATCACACTTATTCTACTAACATCCCCCTCTCTTAACTACACCTTATTAACCATTATAGCTATCTCCTCAACTGCCCTAGGAGGATGAGCAGGACTAAACCAAACCCAAATCCGAAAAATCCTAGCTTTCTCATCTATCTCCCACTTAGGATGAATAACTATTATCATTATTTATAACCCTAAACTCACTCTAATCACATTCTACCTGTATTGCCTAATAACCACCGCTATCTTTCTAACCCTAAAAACCACCAAAACCCTTAAACTATCCTCAATAATAACCGCATGAACAAAAATTCCATCACTAAACGCAATCCTAATACTCGCCCTTCTATCCCTAGCAGGACTCCCCCCACTAACAGGATTCTTACCAAAATGACTTATCATTCAAGAACTGACTAAACAAGAAATAACCCCTACAGCAACAGTCATTGCCCTCCTCTCCCTACTAGGACTCTTCTTCTACTTACGATTAGCTTACTGTGCAACAATTACACTTCCCCCAAACTCCAATAACTATATAAAACAATGACAAACTAACAAGCCAGTAAATATCCTCACCACAACCCTAATTACCCTAACAATTACCCTCCTACCACTCTCCCCTATAATCTTCACAATTCCCTAG
IAvH.BT2518_ChingazaMetaCO ATAAACCCGCAAGCCAAACTAATCTCAATCTTAAGCTTACTCCTAGGAACCACTATCACAATCTCAAGCAACCACTGGGCAATAGCATGAACTGGTCTAGAAATCAACACCCTAGCCATCCTCCCCCTAATCTCAAAACCACACCACCCACGAGCTATTGAAGCTGCAACCAAATACTTTCTAGTTCAAGCAACAGCATCAACCCTACTATTATTTTCCAGCACAACCAATGCATTATTTACCGGACAATGAGATATTTCACAACTCACCCATCCTGTCTCATGCCTACTTATAACGACAGCCATCTCAATCAAGCTAGGCCTAGTCCCATTTCACTTCTGATTCCCTGAAGTCCTACAAGGCTCATCCCTGATCACAGGCCTACTCCTAGCTACAGCCATAAAATTTCCTCCTATCACACTTATTCTACTAACATCCCCCTCACTTAACCACACCTTACTAACCATTATAGCTATTTCCTCAACTGCCCTAGGAGGATGAGCAGGCCTAAACCAAACCCAAATCCGAAAAGTCTTAGCTTTCTCATCCATCTCCCACTTAGGATGAATAACTATCATCATTATTTATAACCCTAAACTCACTCTAATCGCATTCTACCTATATTGCCTAATAACCACCGCTATCTTTCTAACCCTAAAAACCACCAAAATCCTTAAACTATCATCAATAATAACCGCATGAACAAAAATTCCATCACTAAACGCAATCCTTATACTCGCCCTTCTATCCCTAGCAGGACTCCCCCCACTAACAGGATTCTTACCAAAATGACTTATTATCCAAGAACTAACCAAACAAGAAATAACCCCCACAGCAACAACCATTGCCCTCCTCTCCCTGCTAGGACTATTCTTCTACCTACGATTAGCTTACTGTGCAACAATTACACTTCCTCCAAACTCCAATAACTATATAAAACAATGACAAACTAGCAAGCCAGTAAATATCCTCACCACAACCCTAACTACCCTAACAATTACCCTCCTACCACTCTCCCCTATAATCTTCACAATTCCCTAG
IAvH.BT2531_ChingazaMetaCO ATAAACCCGCAAGCCAAACTAATCTCAATCTTAAGCTTACTCCTAGGAACCACTATCACAATCTCAAGCAACCACTGGGCAATAGCATGAACTGGTCTAGAAATCAACACCCTAGCCATCCTCCCCCTAATCTCAAAACCACACCACCCACGAGCTATTGAAGCTGCAACCAAATACTTTCTAGTTCAAGCAACAGCATCAACCCTACTATTATTTTCCAGCACAACCAATGCATTATTTACCGGACAATGAGATATTTCACAACTCACCCATCCTGTCTCATGCCTACTTATAACGACAGCCATCTCAATCAAGCTAGGCCTAGTCCCATTTCACTTCTGATTCCCTGAAGTCCTACAAGGCTCATCCCTGATCACAGGCCTACTCCTAGCTACAGCCATAAAATTTCCTCCTATCACACTTATTCTACTAACATCCCCCTCACTTAACCACACCTTACTAACCATTATAGCTATTTCCTCAACTGCCCTAGGAGGATGAGCAGGCCTAAACCAAACCCAAATCCGAAAAGTCTTAGCTTTCTCATCCATCTCCCACTTAGGATGAATAACTATCATCATTATTTATAACCCTAAACTCACTCTAATCGCATTCTACCTATATTGCCTAATAACCACCGCTATCTTTCTAACCCTAAAAACCACCAAAATCCTTAAACTATCATCAATAATAACCGCATGAACAAAAATTCCATCACTAAACGCAATCCTTATACTCGCCCTTCTATCCCTAGCAGGACTCCCCCCACTAACAGGATTCTTACCAAAATGACTTATTATCCAAGAACTAACCAAACAAGAAATAACCCCCACAGCAACAACCATTGCCCTCCTCTCCCTGCTAGGACTATTCTTCTACCTACGATTAGCTTACTGTGCAACAATTACACTTCCCCCAAACTCCAATAACTATATAAAACAATGACAAACTAGCAAGCCAGTAAATATCCTCACCACAACCCTAACTACCCTAACAATTACCCTCCTACCACTCTCCCCTATAATCTTCACAATTCCCTAG
IAvH.BT2584_GuascaCundCO ATAAACCCGCAAGCCAAACTAATCTCAATCTTAAGCTTACTCCTAGGAACCACTATCACAATCTCAAGCAACCACTGGGCAATAGCATGAACTGGTCTAGAAATCAACACCCTAGCCATCCTCCCCCTAATCTCAAAACCACACCACCCACGAGCTATTGAAGCTGCAACCAAATACTTTCTAGTTCAAGCAACAGCATCAACCCTACTATTATTTTCCAGCACAACCAATGCATTATTTACCGGACAATGAGATATTTCACAACTCACCCATCCTGTCTCATGCCTACTTATAACGACAGCCATCTCAATCAAGCTAGGCCTAGTCCCATTTCACTTCTGATTCCCTGAAGTCCTACAAGGCTCATCCCTGATCACAGGCCTACTCCTAGCTACAGCCATAAAATTTCCTCCTATCACACTTATTCTACTAACATCCCCCTCACTTAACCACACCTTACTAACCATTATAGCTATTTCCTCAACTGCCCTAGGAGGATGAGCAGGCCTAAACCAAACCCAAATCCGAAAAGTCTTAGCTTTCTCATCCATCTCCCACTTAGGATGAATAACTATCATCATTATTTATAACCCTAAACTCACTCTAATCGCATTCTACCTATATTGCCTAATAACCACCGCTATCTTTCTAACCCTAAAAACCACCAAAATCCTTAAACTATCATCAATAATAACCGCATGAACAAAAATTCCATCACTAAACGCAATCCTTATACTCGCCCTTCTATCCCTAGCAGGACTCCCCCCACTAACAGGATTCTTACCAAAATGACTTATTATCCAAGAACTAACCAAACAAGAAATAACCCCCACAGCAACAACCATTGCCCTCCTCTCCCTGCTAGGACTATTCTTCTACCTACGATTAGCTTACTGTGCAACAATTACACTTCCCCCAAACTCCAATAACTATATAAAACAATGACAAACTAGCAAGCCAGTAAATATCCTCACCACAACCCTAACTACCCTAACAATTACCCTCCTACCACTCTCCCCTATAATCTTCACAATTCCCTAG
IAvH.BT2585_GuascaCundCO ATAAACCCGCAAGCCAAACTAATCTCAATCTTAAGCTTACTCCTAGGAACCACTATCACAATCTCAAGCAACCACTGGGCAATAGCATGAACTGGTCTAGAAATCAACACCCTAGCCATCCTCCCCCTAATCTCAAAACCACACCACCCACGAGCTATTGAAGCTGCAACCAAATACTTTCTAGTTCAAGCAACAGCATCAACCCTACTATTATTTTCCAGCACAACCAATGCATTATTTACCGGACAATGAGATATTTCACAACTCACCCATCCTGTCTCATGCCTACTTATAACGACAGCCATCTCAATCAAGCTAGGCCTAGTCCCATTTCACTTCTGATTCCCTGAAGTCCTACAAGGCTCATCCCTGATCACAGGCCTACTCCTAGCTACAGCCATAAAATTTCCTCCTATCACACTTATTCTACTAACATCCCCCTCACTTAACCACACCTTACTAACCATTATAGCTATTTCCTCAACTGCCCTAGGAGGATGAGCAGGCCTAAACCAAACCCAAATCCGAAAAGTCTTAGCTTTCTCATCCATCTCCCACTTAGGATGAATAACTATCATCATTATTTATAACCCTAAACTCACTCTAATCGCATTCTACCTATATTGCCTAATAACCACCGCTATCTTTCTAACCCTAAAAACCACCAAAATCCTTAAACTATCATCAATAATAACCGCATGAACAAAAATTCCATCACTAAACGCAATCCTTATACTCGCCCTTCTATCCCTAGCAGGACTCCCCCCACTAACAGGATTCTTACCAAAATGACTTATTATCCAAGAACTAACCAAACAAGAAATAACCCCCACAGCAACAACCATTGCCCTCCTCTCCCTGCTAGGACTATTCTTCTACCTACGATTAGCTTACTGTGCAACAATTACACTTCCCCCAAACTCCAATAACTATATAAAACAATGACAAACTAGCAAGCCAGTAAATATCCTCACCACAACCCTAACTACCCTAACAATTACCCTCCTACCACTCTCCCCTATAATCTTCACAATTCCCTAG
US3013_SucumbiosEC ATAAACCCCCAAGCCAAACTAATCTCAACCTTAAGCCTATTCCTAGGAACCACTATTACGATCTCAAGTAGCCACTGAATAATAGCATGAACTGGCCTAGAAATCAATACCCTAGCCATCCTCCCCCTAATTTCAAAACCACACCACCCACGAGCTATTGAAGCCGCAACCAAATATTTTCTAGTTCAAGCAACAGCATCAACCCTACTATTATTTTCTAGCACAACCAATGCATTATTTACCGGACAATGAGATATCACACAACTCACCCATCCTATCTCATGTCTACTTATAACAACAGCTATCTCAATTAAACTAGGCCTAGTTCCATTCCACTTCTGATTCCCTGAAGTTCTACAAGGTTCATCTCTGACCACAGGTCTACTCCTAGCTACAGCCATAAAATTTCCTCCCATCACACTTATTCTACTAACATCCCCCTCTCTTAACTACACCTTATTAACCATTATAGCTATCTCCTCAACTGCCCTAGGAGGATGAGCAGGACTAAACCAAACCCAAATCCGAAAAATCCTAGCTTTCTCATCTATCTCCCACTTAGGATGAATAACTATTATCATTATTTATAACCCTAAACTCACTCTAATCACATTCTACCTGTATTGCCTAATAACCACCGCTATCTTTCTAACCCTAAAAACCACCAAAACCCTTAAACTATCCTCAATAATAACCGCATGAACAAAAATTCCATCACTAAACGCAATCCTAATACTCGCCCTTCTATCCCTAGCAGGACTCCCCCCACTAACAGGATTCTTACCAAAATGACTTATCATTCAAGAACTGACTAAACAAGAAATAACCCCTACAGCAACAGTCATTGCCCTCCTCTCCCTACTAGGACTCTTCTTCTACTTACGATTAGCTTACTGTGCAACAATTACACTCCCCCCAAACTCCAATAACTATATAAAACAATGACAAACTAACAAGCCAGTAAATATCCTCACCACAACCCTAATTACCCTAACAATTACCCTCCTACCACTCTCCCCTATAATCTTCACAATTCCCTAG
US3033_SucumbiosEC ATAAACCCCCAAGCCAAACTAATCTCAACCTTAAGCCTATTCCTAGGAACCACTATTACGATCTCAAGTAGCCACTGAATAATAGCATGAACTGGCCTAGAAATCAATACCCTAGCCATCCTCCCCCTAATTTCAAAACCACACCACCCACGAGCTATTGAAGCCGCAACCAAATATTTTCTAGTTCAAGCAACAGCATCAACCCTACTATTATTTTCTAGCACAACCAATGCATTATTTACCGGACAATGAGATATCACACAACTCACCCATCCTATCTCATGTCTACTTATAACAACAGCTATCTCAATTAAACTAGGCCTAGTTCCATTCCACTTCTGATTCCCTGAAGTTCTACAAGGTTCATCTCTGACCACAGGTCTACTCCTAGCTACAGCCATAAAATTTCCTCCCATCACACTTATTCTACTAACATCCCCCTCTCTTAACTACACCTTATTAACCATTATAGCTATCTCCTCAACTGCCCTAGGAGGATGAGCAGGACTAAACCAAACCCAAATCCGAAAAATCCTAGCTTTCTCATCTATCTCCCACTTAGGATGAATAACTATTATCATTATTTATAACCCTAAACTCACTCTAATCACATTCTACCTGTATTGCCTAATAACCACCGCTATCTTTCTAACCCTAAAAACCACCAAAACCCTTAAACTATCCTCAATAATAACCGCATGAACAAAAATTCCATCACTAAACGCAATCCTAATACTCGCCCTTCTATCCCTAGCAGGACTCCCCCCACTAACAGGATTCTTACCAAAATGACTTATCATTCAAGAACTGACTAAACAAGAAATAACCCCTACAGCAACAGTCATTGCCCTCCTCTCCCTACTAGGACTCTTCTTCTACTTACGATTAGCTTACTGTGCAACAATTACACTCCCCCCAAACTCCAATAACTATATAAAACAATGACAAACTAACAAGCCAGTAAATATCCTCACCACAACCCTAATTACCCTAACAATTACCCTCCTACCACTCTCCCCTATAATCTTCACAATTCCCTAG
32238_CajamarcaPE ATAAACCCACAAGCCAAACTAATCTCAACCCTAAGCCTATTCCTAGGAACCACTATCACGATCTCAAGTAACCACTGAATAATAGCATGAACTGGCCTAGAAATCAATACCCTAGCCATCCTCCCCCTAATCTCAAAACCACACCACCCACGAGCTATTGAAGCCGCAACCAAATATTTTCTAGTTCAAGCAACAGCATCAACCCTACTATTATTTTCTAGCACAACCAATGCATTATTTACCGGACAATGAGATATCACACAACTCACCCATCCTATCTCATGTCTACTTATAACAACAGCTATCTCAATCAAACTAGGCCTAGTTCCATTCCACTTCTGATTCCCTGAAGTTCTACAAGGTTCATCTCTGACCACAGGTCTACTCCTAGCTACAGCCATAAAATTTCCTCCCATCACACTTATTCTACTAACATCCCCCTCTCTTAACCACACCTTATTAACCATTATAGCTATCTCCTCAACTGCCCTAGGAGGATGAGCAGGACTAAACCAAACCCAAATCCGAAAAATCCTAGCTTTCTCATCTATCTCCCACTTAGGATGAATAACTATTATCATTATTTACAACCCTAAACTCACTCTAATCACATTCTACCTGTATTGCCTAATAACCACCGCTATCTTTCTAACCCTAAAAACCACCAAAACCCTTAAACTATCCTCAATAATAACCGCATGAACAAAAATTCCATCATTAAACGCAATCCTAATACTCGCCCTTCTATCCCTAGCAGGACTCCCCCCACTAACAGGATTCTTACCAAAATGACTTATCATTCAAGAACTGACTAAACAAGAAATAACCCCTACAGCAACAGTCATTGCCCTCCTCTCCCTACTAGGACTCTTCTTCTACTTACGATTAGCTTACTGTGCAACAATTACACTCCCCCCAAACTCCAATAACTATATAAAACAATGACAAACTAACAAGCCAGTAAATATCATCACCACAACCCTAATTACCCTAACAATTACCCTCCTACCACTCTCCCCTATAATCTTCACAATTCCCTAG
AMC888_PerijaCO ATAAACCCGCAAGCCAAACTAATCTCAATCTTAAGCTTACTCCTAGGAACCACTATCACAATCTCAAGCAACCACTGAGCAATAGCATGAACTGGTCTAGAAATCAATACCCTAGCCATCCTCCCCCTAATCTCAAAACCACACCACCCACGAGCTATTGAAGCCGCAACTAAATACTTTCTAGTTCAAGCAATAGCATCAACCCTACTATTATTTTCCAGCACAACCAATGCATTATTTACCGGACAATGAGACATTACACAACTCACCCATCCTATCTCATGTCTACTTATAACGACAGCCATCTCAATCAAGCTAGGCCTAGTTCCATTTCACTTCTGATTCCCTGAAGTCCTACAAGGCTCATCCCTGGCCACAGGCCTACTCCTAGCTACAGCCATAAAATTTCCTCCTATCACCCTTATTCTACTAACATCTCCCTCACTTAACCACACCTTACTAACCATTATAGCTATCTCCTCAACTGCCCTAGGAGGATGAGCAGGCCTAAACCAAACCCAAATCCGAAAAGTTTTAGCTTTCTCATCCATCTCCCACTTAGGATGAATAACTATCATCATTATTTATAACCCTAAACTCACTCTAATCGCATTCTACTTGTATTGCCTAATAACCACCGCTATCTTTCTAACCCTAAAAGCCACCAAAATCCTTAAACTATCATCAATAATAACCGCATGAACAAAAATTCCATCACTAAACGCAATCCTTATACTCGCCCTCCTATCCCTAGCAGGACTCCCCCCACTAACAGGATTCTTACCAAAATGACTTATTATCCAAGAACTAACCAAACAAGAAATAACCCCCACAGCAACAGCCATTGCCCTCCTCTCCCTGCTAGGACTATTCTTCTACCTACGATTAGCTTACTGTGCAACAATTACACTTCCCCCAAACTCCAATAACTATATAAAACAATGACAAACTAACAAGCCAGTAAATATCCTCACCACAACCCTAACTACCCTAACAATTACCCTCCTACCACTCTCCCCTATAATCTTCACGATTCCCTAG
AMC885_PerijaCO ATAAACCCGCAAGCCAAACTAATCTCAATCTTAAGCTTACTCCTAGGAACCACTATCACAATCTCAAGCAACCACTGAGCAATAGCATGAACTGGTCTAGAAATCAATACCCTAGCCATCCTCCCCCTAATCTCAAAACCACACCACCCACGAGCTATTGAAGCCGCAACTAAATACTTTCTAGTTCAAGCAATAGCATCAACCCTACTATTATTTTCCAGCACAACCAATGCATTATTTACCGGACAATGAGACATTACACAACTCACCCATCCTATCTCATGTCTACTTATAACGACAGCCATCTCAATCAAGCTAGGCCTAGTTCCATTTCACTTCTGATTCCCTGAAGTCCTACAAGGCTCATCCCTGGCCACAGGCCTACTCCTAGCTACAGCCATAAAATTTCCTCCTATCACCCTTATTCTACTAACATCTCCCTCACTTAACCACACCTTACTAACCATTATAGCTATCTCCTCAACTGCCCTAGGAGGATGAGCAGGCCTAAACCAAACCCAAATCCGAAAAGTTTTAGCTTTCTCATCCATCTCCCACTTAGGATGAATAACTATCATCATTATTTATAACCCTAAACTCACTCTAATCGCATTCTACTTGTATTGCCTAATAACCACCGCTATCTTTCTAACCCTAAAAGCCACCAAAATCCTTAAACTATCATCAATAATAACCGCATGAACAAAAATTCCATCACTAAACGCAATCCTTATACTCGCCCTCCTATCCCTAGCAGGACTCCCCCCACTAACAGGATTCTTACCAAAATGACTTATTATCCAAGAACTAACCAAACAAGAAATAACCCCCACAGCAACAGCCATTGCCCTCCTCTCCCTGCTAGGACTATTCTTCTACCTACGATTAGCTTACTGTGCAACAATTACACTTCCCCCAAACTCCAATAACTATATAAAACAATGACAAACTAACAAGCCAGTAAATATCCTCACCACAACCCTAACTACCCTAACAATTACCCTCCTACCACTCTCCCCTATAATCTTCACGATTCCCTAG
AMC887_PerijaCO ATAAACCCGCAAGCCAAACTAATCTCAATCTTAAGCTTACTCCTAGGAACCACTATCACAATCTCAAGCAACCACTGAGCAATAGCATGAACTGGTCTAGAAATCAATACCCTAGCCATCCTCCCCCTAATCTCAAAACCACACCACCCACGAGCTATTGAAGCCGCAACTAAATACTTTCTAGTTCAAGCAATAGCATCAACCCTACTATTATTTTCCAGCACAACCAATGCATTATTTACCGGACAATGAGACATTACACAACTCACCCATCCTATCTCATGTCTACTTATAACGACAGCCATCTCAATCAAGCTAGGCCTAGTTCCATTTCACTTCTGATTCCCTGAAGTCCTACAAGGCTCATCCCTGGCCACAGGCCTACTCCTAGCTACAGCCATAAAATTTCCTCCTATCACCCTTATTCTACTAACATCTCCCTCACTTAACCACACCTTACTAACCATTATAGCTATCTCCTCAACTGCCCTAGGAGGATGAGCAGGCCTAAACCAAACCCAAATCCGAAAAGTTTTAGCTTTCTCATCCATCTCCCACTTAGGATGAATAACTATCATCATTATTTATAACCCTAAACTCACTCTAATCGCATTCTACTTGTATTGCCTAATAACCACCGCTATCTTTCTAACCCTAAAAGCCACCAAAATCCTTAAACTATCATCAATAATAACCGCATGAACAAAAATTCCATCACTAAACGCAATCCTTATACTCGCCCTCCTATCCCTAGCAGGACTCCCCCCACTAACAGGATTCTTACCAAAATGACTTATTATCCAAGAACTAACCAAACAAGAAATAACCCCCACAGCAACAGCCATTGCCCTCCTCTCCCTGCTAGGACTATTCTTCTACCTACGATTAGCTTACTGTGCAACAATTACACTTCCCCCAAACTCCAATAACTATATAAAACAATGACAAACTAACAAGCCAGTAAATATCCTCACCACAACCCTAACTACCCTAACAATTACCCTCCTACCACTCTCCCCTATAATCTTCACGATTCCCTAG
AMC1011_Asiria_STachCO ATAAACCCGCAAGCCAAACTAATCTCAATCTTAAGCTTACTCCTAGGAACCACTATCACAATCTCAAGCAACCACTGGGCAATAGCATGAACTGGTCTAGAAATCAACACCCTAGCCATCCTCCCCCTAATCTCAAAACCACACCACCCACGAGCTATTGAAGCTGCAACCAAATACTTTCTAGTTCAAGCAACAGCATCAACCCTACTATTATTTTCCAGCACAACCAATGCATTATTTACCGGACAATGAGATATTTCACAACTCACCCATCCTGTCTCATGCCTACTTATAACGACAGCCATCTCAATCAAGCTAGGCCTAGTCCCATTTCACTTCTGATTTCCTGAAGTCCTACAAGGCTCATCCCTGATCACAGGCCTACTCCTAGCTACAGCCATAAAATTTCCTCCTATCACACTTATTCTACTAACATCCCCCTCACTTAACCACACCTTACTAACCATTATAGCTATTTCCTCAACTGCCCTAGGAGGATGAGCAGGCCTAAACCAAACCCAAATCCGAAAAGTCTTAGCTTTCTCATCCATCTCCCACTTAGGATGAATAACTATCATCATTATTTATAACCCTAAACTCACTCTAATCGCATTTTACCTATATTGCCTAATAACCACCGCTATCTTCCTAACCCTAAAAACCACCAAAATCCTTAAACTATCATCAATAATAACCGCATGAACAAAAATTCCATCACTAAACGCAATCCTTATACTCGCCCTTCTATCCCTAGCAGGACTCCCCCCACTAACAGGATTCTTACCAAAATGACTTATTATCCAAGAACTAACCAAACAAGAAATAACCCCCACAGCAACAACCATTGCCCTCCTCTCCCTGCTAGGACTATTCTTCTACCTACGATTAGCTTACTGTGCAACAATTACACTTCCCCCAAACTCCAATAACTATATAAAACAATGACAAACTAGCAAGCCAGTAAATATCCTCACCACAACCCTAACTACCCTAACAATTACCCTCCTACCACTCTCCCCTATAATCTTCACAATCCCCTAG
JM912_Asiria_STachCO ATAAACCCGCAAGCCAAACTAATCTCAATCTTAAGCTTACTCCTAGGAACCACTATCACAATCTCAAGCAACCACTGGGCAATAGCATGAACTGGTCTAGAAATCAACACCCTAGCCATCCTCCCCCTAATCTCAAAACCACACCACCCACGAGCTATTGAAGCTGCAACCAAATACTTTCTAGTTCAAGCAACAGCATCAACCCTACTATTATTTTCCAGCACAACCAATGCATTATTTACCGGACAATGAGATATTTCACAACTCACCCATCCTGTCTCATGCCTACTTATAACGACAGCCATCTCAATCAAGCTAGGCCTAGTCCCATTTCACTTCTGATTTCCTGAAGTCCTACAAGGCTCATCCCTGATCACAGGCCTACTCCTAGCTACAGCCATAAAATTTCCTCCTATCACACTTATTCTACTAACATCCCCCTCACTTAACCACACCTTACTAACCATTATAGCTATTTCCTCAACTGCCCTAGGAGGATGAGCAGGCCTAAACCAAACCCAAATCCGAAAAGTCTTAGCTTTCTCATCCATCTCCCACTTAGGATGAATAACTATCATCATTATTTATAACCCTAAACTCACTCTAATCGCATTTTACCTATATTGCCTAATAACCACCGCTATCTTCCTAACCCTAAAAACCACCAAAATCCTTAAACTATCATCAATAATAACCGCATGAACAAAAATTCCATCACTAAACGCAATCCTTATACTCGCCCTTCTATCCCTAGCAGGACTCCCCCCACTAACAGGATTCTTACCAAAATGACTTATTATCCAAGAACTAACCAAACAAGAAATAACCCCCACAGCAACAACCATTGCCCTCCTCTCCCTGCTAGGACTATTCTTCTACCTACGATTAGCTTACTGTGCAACAATTACACTTCCCCCAAACTCCAATAACTATATAAAACAATGACAAACTAGCAAGCCAGTAAATATCCTCACCACAACCCTAACTACCCTAACAATTACCCTCCTACCACTCTCCCCTATAATCTTCACAATCCCCTAG
JMBO21_PerijaCO ATAAACCCGCAAGCCAAACTAATCTCAATCTTAAGCTTACTCCTAGGAACCACTATCACAATCTCAAGCAACCACTGAGCAATAGCATGAACTGGTCTAGAAATCAATACCCTAGCCATCCTCCCCCTAATCTCAAAACCACACCACCCACGAGCTATTGAAGCCGCAACTAAATACTTTCTAGTTCAAGCAATAGCATCAACCCTACTATTATTTTCCAGCACAACCAATGCATTATTTACCGGACAATGAGACATTACACAACTCACCCATCCTATCTCATGTCTACTTATAACGACAGCCATCTCAATCAAGCTAGGCCTAGTTCCATTTCACTTCTGATTCCCTGAAGTCCTACAAGGCTCATCCCTGGCCACAGGCCTACTCCTAGCTACAGCCATAAAATTTCCTCCTATCACCCTTATTCTACTAACATCTCCCTCACTTAACCACACCTTACTAACCATTATAGCTATCTCCTCAACTGCCCTAGGAGGATGAGCAGGCCTAAACCAAACCCAAATCCGAAAAGTTTTAGCTTTCTCATCCATCTCCCACTTAGGATGAATAACTATCATCATTATTTATAACCCTAAACTCACTCTAATCGCATTCTACTTGTATTGCCTAATAACCACCGCTATCTTTCTAACCCTAAAAGCCACCAAAATCCTTAAACTATCATCAATAATAACCGCATGAACAAAAATTCCATCACTAAACGCAATCCTTATACTCGCCCTCCTATCCCTAGCAGGACTCCCCCCACTAACAGGATTCTTACCAAAATGACTTATTATCCAAGAACTAACCAAACAAGAAATAACCCCCACAGCAACAGCCATTGCCCTCCTCTCCCTGCTAGGACTATTCTTCTACCTACGATTAGCTTACTGTGCAACAATTACACTTCCCCCAAACTCCAATAACTATATAAAACAATGACAAACTAACAAGCCAGTAAATATCCTCACCACAACCCTAACTACCCTAACAATTACCCTCCTACCACTCTCCCCTATAATCTTCACGATTCCCTAG
AMC1239_Barrosa_NTachVE ATAAACCCGCAAGCCAAACTAATCTCAATCTTAAGCTTACTCCTAGGAACCACTATCACAATCTCAAGCAACCACTGGGCAATAGCATGAACTGGTCTAGAAATCAACACCCTAGCCATCCTTCCCCTAATCTCAAAACCACACCACCCGCGAGCTATTGAAGCTGCAACCAAATACTTTCTAGTTCAAGCAACAGCATCAACCCTACTATTATTTTCCAGCACAACCAATGCATTATTTACCGGACAATGAGACATTTCACAACTCACCCATCCTGTCTCATGCCTACTTATAACGACAGCCATCTCAATCAAGCTAGGCCTAGTCCCATTTCACTTCTGATTCCCTGAAGTCCTACAAGGCTCATCCCTGATCACAGGCCTACTCCTAGCTACAGCCATAAAATTTCCTCCTATCACACTTATTCTACTAACATCCCCCTCACTTAACCACACCTTACTAACCATTATAGCTATTTCCTCAACTGCCCTAGGAGGATGAGCAGGCCTAAATCAAACCCAAATCCGAAAAGTCTTAGCTTTCTCATCCATCTCCCACTTAGGATGAATAACTATCATCATTATTTATAACCCTAAACTCACTCTAATCACATTCTACCTATATTGCCTAATAACCACCGCTATCTTTCTAACCCTAAAAACCACCAAAATCCTTAAACTATCATCAATAATAACCGCATGAACAAAAATTCCATCACTAAACGCAATCCTTATACTCGCCCTTCTATCCCTAGCAGGACTCCCCCCACTAACAGGATTCTTACCAAAATGACTTATTATCCAAGAACTAACCAAACAAGAAATAACCCCCACAGCAACAACCATTGCCCTCCTCTCCCTGCTAGGACTATTCTTCTACCTACGATTAGCTTACTGTGCAACAATTACACTTCCCCCAAACTCCAATAACTATATAAAACAATGACAAACTAGCAAGCCAGTAAATATCCTCACCACAACCCTAACTACCCTAACAATCACCCTCCTACCACTCTCCCCTATAATCTTCACNNNNNNNNNN
AMC1058_Guaraque_NTachVE ATAAACCCGCAAGCCAAACTAATCTCAATCTTAAGCTTACTCCTAGGAACCACTATCACAATCTCAAGCAACCACTGGGCAATAGCATGAACTGGTCTAGAAATCAACACCCTAGCCATCCTTCCCCTAATCTCAAAACCACACCACCCACGAGCTATTGAAGCTGCAACCAAATACTTTCTAGTTCAAGCAACAGCATCAACCCTACTATTATTTTCCAGCACAACCAATGCATTATTTACCGGACAATGAGACATTTCACAACTCACCCATCCTGTCTCATGCCTACTTATAACGACAGCCATCTCAATCAAGCTAGGCCTAGTCCCATTTCACTTCTGATTCCCTGAAGTCCTACAAGGCTCATCCCTGATCACAGGCCTACTCCTAGCTACAGCCATAAAATTTCCTCCTATCACACTTATTCTACTAACATCCCCCTCACTTAACCACACCTTACTAACCATTATAGCTATTTCCTCAACTGCCCTAGGAGGATGAGCAGGCCTAAATCAAACCCAAATCCGAAAAGTCTTAGCTTTCTCATCCATCTCCCACTTAGGATGAATAACTATCATCATTATTTATAACCCTAAACTCACTCTAATCACATTCTACCTATATTGCCTAATAACCACCGCTATCTTTCTAACCCTAAAAACCACCAAAATCCTTAAACTATCATCAATAATAACCGCATGAACAAAAATTCCATCACTAAACGCAATCCTTATACTCGCCCTTCTATCCCTAGCAGGACTCCCCCCACTAACAGGATTCTTACCAAAATGACTTATTATCCAAGAACTAACCAAACAAGAAATAACCCCCACAGCAACAACCATTGCCCTCCTCTCCCTGCTAGGACTATTCTTCTACCTACGATTAGCTTACTGTGCAACAATTACACTTCCCCCAAACTCCAATAACTATATAAAACAATGACAAACTAGCAAGCCAGTAAATATCCTCACCACAACCCTAACTACCCTAACAATCACCCTCCTACCACTCTCCCCTATAATCTTCACAATTCCCTAG
AMC965_Orocue_STachCO ATAAACCCGCAAGCCAAACTAATCTCAATCTTAAGCTTACTCCTAGGAACCACTATCACAATCTCAAGCAACCACTGGGCAATAGCATGAACTGGTCTAGAAATCAACACCCTAGCCATCCTCCCCCTAATCTCAAAACCACACCACCCACGAGCTATTGAAGCTGCAACCAAATACTTTCTAGTTCAAGCAACAGCATCAACCCTACTATTATTTTCCAGCACAACCAATGCATTATTTACCGGACAATGAGATATTTCACAACTCACCCATCCTGTCTCATGCCTACTTATAACGACAGCCATCTCAATCAAGCTAGGCCTAGTCCCATTTCACTTCTGATTTCCTGAAGTCCTACAAGGCTCATCCCTGATCACAGGCCTACTCCTAGCTACAGCCATAAAATTTCCTCCTATCACACTTATTCTACTAACATCCCCCTCACTTAACCACACCTTACTAACCATTATAGCTATTTCCTCAACTGCCCTAGGAGGATGAGCAGGCCTAAACCAAACCCAAATCCGAAAAGTCTTAGCTTTCTCATCCATCTCCCACTTAGGATGAATAACTATCATCATTATTTATAACCCTAAACTCACTCTAATCGCATTTTACCTATATTGCCTAATAACCACCGCTATCTTCCTAACCCTAAAAACCACCAAAATCCTTAAACTATCATCAATAATAACCGCATGAACAAAAATTCCATCACTAAACGCAATCCTTATACTCGCCCTTCTATCCCTAGCAGGACTCCCCCCACTAACAGGATTCTTACCAAAATGACTTATTATCCAAGAACTAACCAAACAAGAAATAACCCCCACAGCAACAACCATTGCCCTCCTCTCCCTGCTAGGACTATTCTTCTACCTACGATTAGCTTACTGTGCAACAATTACACTTCCCCCAAACTCCAATAACTATATAAAACAATGACAAACTAGCAAGCCAGTAAATATCCTCACCACAACCCTAACTACCCTAACAATTACCCTCCTACCACTCTCCCCTATAATCTTCACAATCCCCTAG
GAS12_Asiria_STachCO ATAAACCCGCAAGCCAAACTAATCTCAATCTTAAGCTTACTCCTAGGAACCACTATCACAATCTCAAGCAACCACTGGGCAATAGCATGAACTGGTCTAGAAATCAACACCCTAGCCATCCTCCCCCTAATCTCAAAACCACACCACCCACGAGCTATTGAAGCTGCAACCAAATACTTTCTAGTTCAAGCAACAGCATCAACCCTACTATTATTTTCCAGCACAACCAATGCATTATTTACCGGACAATGAGATATTTCACAACTCACCCATCCTGTCTCATGCCTACTTATAACGACAGCCATCTCAATCAAGCTAGGCCTAGTCCCATTTCACTTCTGATTTCCTGAAGTCCTACAAGGCTCATCCCTGATCACAGGCCTACTCCTAGCTACAGCCATAAAATTTCCTCCTATCACACTTATTCTACTAACATCCCCCTCACTTAACCACACCTTACTAACCATTATAGCTATTTCCTCAACTGCCCTAGGAGGATGAGCAGGCCTAAACCAAACCCAAATCCGAAAAGTCTTAGCTTTCTCATCCATCTCCCACTTAGGATGAATAACTATCATCATTATTTATAACCCTAAACTCACTCTAATCGCATTTTACCTATATTGCCTAATAACCACCGCTATCTTCCTAACCCTAAAAACCACCAAAATCCTTAAACTATCATCAATAATAACCGCATGAACAAAAATTCCATCACTAAACGCAATCCTTATACTCGCCCTTCTATCCCTAGCAGGACTCCCCCCACTAACAGGATTCTTACCAAAATGACTTATTATCCAAGAACTAACCAAACAAGAAATAACCCCCACAGCAACAACCATTGCCCTCCTCTCCCTGCTAGGACTATTCTTCTACCTACGATTAGCTTACTGTGCAACAATTACACTTCCCCCAAACTCCAATAACTATATAAAACAATGACAAACTAGCAAGCCAGTAAATATCCTCACCACAACCCTAACTACCCTAACAATTACCCTCCTACCACTCTCCCCTATAATCTTCACAATCCCCTAG
YPL36_Inia_NTachVE ATAAACCCGCAAGCCAAACTAATCTCAATCTTAAGCTTACTCCTAGGAACCACTATCACAATCTCAAGCAACCACTGGGCAATAGCATGAACTGGTCTAGAAATCAACACCCTAGCCATCCTTCCCCTAATCTCAAAACCACACCACCCACGAGCTATTGAAGCTGCAACCAAATACTTTCTAGTTCAAGCAACAGCATCAACCCTACTATTATTTTCCAGCACAACCAATGCATTATTTACCGGACAATGAGACATTTCACAACTCACCCATCCTGTCTCATGCCTACTTATAACGACAGCCATCTCAATCAAGCTAGGCCTAGTCCCATTTCACTTCTGATTCCCTGAAGTCCTACAAGGCTCATCCCTGATCACAGGCCTACTCCTAGCTACAGCCATAAAATTTCCTCCTATCACACTTATTCTACTAACATCCCCCTCACTTAACCACACCTTACTAACCATTATAGCTATTTCCTCAACTGCCCTAGGAGGATGAGCAGGCCTAAATCAAACCCAAATCCGAAAAGTCTTAGCTTTCTCATCCATCTCCCACTTAGGATGAATAACTATCATCATTATTTATAACCCTAAACTCACTCTAATCACATTCTACCTATATTGCCTAATAACCACCGCTATCTTTCTAACCCTAAAAACCACCAAAATCCTTAAACTATCATCAATAATAACCGCATGAACAAAAATTCCATCACTAAACGCAATCCTTATACTCGCCCTTCTATCCCTAGCAGGACTCCCCCCACTAACAGGATTCTTACCAAAATGACTTATTATCCAAGAACTAACCAAACAAGAAATAACCCCCACAGCAACAACCATTGCCCTCCTCTCCCTGCTAGGACTATTCTTCTACCTACGATTAGCTTACTGTGCAACAATTACACTTCCCCCAAACTCCAATAACTATATAAAACAATGACAAACTAGCAAGCCAGTAAATATCCTCACCACAACCCTAACTACCCTAACAATCACCCTCCTACCACTCTCCCCTATAATCTTCACAATTCCCTAG
ICN33741_NarinoCO ATAAACCCACAAGCCAAACTAATCTCAACCTTAAGCCTATTCCTAGGAACCACTATTACGATCTCAAGTAGCCACTGAATAATAGCATGAACTGGCCTAGAAATCAATACCCTAGCCATCCTCCCCCTAATTTCAAAACCACACCACCCACGAGCTATTGAAGCCGCAACCAAATATTTTCTAGTTCAAGCAACAGCATCAACCCTACTATTATTTTCTAGCACAACCAATGCATTATTTACCGGACAATGAGATATCACACAACTCACCCATCCTATCTCATGTCTACTTATAACAACAGCTATCTCAATTAAACTAGGCCTAGTTCCATTCCACTTCTGATTCCCTGAAGTTCTACAAGGTTCATCTCTGACCACAGGTCTACTCCTAGCTACAGCCATAAAATTTCCTCCCATCACACTTATTCTACTAACATCCCCCTCTCTTAACTACACCTTATTAACCATTATAGCTATCTCCTCAACTGCCCTAGGAGGATGAGCAGGACTAAACCAAACCCAAATCCGAAAAATCCTAGCTTTCTCATCTATCTCCCACTTAGGATGAATAACTATTATCATTATTTATAACCCTAAACTCACTCTAATCACATTCTACCTGTATTGCCTAATAACCACCGCTATCTTTCTAACCCTAAAAACCACCAAAACCCTTAAACTATCCTCAATAATAACCGCATGAACAAAAATTCCATCACTAAACGCAATCCTAATACTCGCCCTTCTATCCCTAGCAGGACTCCCCCCACTAACAGGATTCTTACCAAAATGACTTATCATTCAAGAACTGACTAAACAAGAAATAACCCCTACAGCAACAGTCATTGCCCTCCTCTCCCTACTAGGACTCTTCTTCTACTTACGATTAGCTTACTGTGCAACAATTACACTCCCCCCAAACTCCAATAACTATATAAAACAATGACAAACTAACAAGCCAGTAAATATCCTCACCACAACCCTAATTACCCTAACAATTACCCTCCTACCACTCTCCCCTATAATCTTCACAATTCCCTAG
JEM204_Inia_NTachVE ATAAACCCGCAAGCCAAACTAATCTCAATCTTAAGCTTACTCCTAGGAACCACTATCACAATCTCAAGCAACCACTGGGCAATAGCATGAACTGGTCTAGAAATCAACACCCTAGCCATCCTTCCCCTAATCTCAAAACCACACCACCCACGAGCTATTGAAGCTGCAACCAAATACTTTCTAGTTCAAGCAACAGCATCAACCCTACTATTATTTTCCAGCACAACCAATGCATTATTTACCGGACAATGAGACATTTCACAACTCACCCATCCTGTCTCATGCCTACTTATAACGACAGCCATCTCAATCAAGCTAGGCCTAGTCCCATTTCACTTCTGATTCCCTGAAGTCCTACAAGGCTCATCCCTGATCACAGGCCTACTCCTAGCTACAGCCATAAAATTTCCTCCTATCACACTTATTCTACTAACATCCCCCTCACTTAACCACACCTTACTAACCATTATAGCTATTTCCTCAACTGCCCTAGGAGGATGAGCAGGCCTAAATCAAACCCAAATCCGAAAAGTCTTAGCTTTCTCATCCATCTCCCACTTAGGATGAATAACTATCATCATTATTTATAACCCTAAACTCACTCTAATCACATTCTACCTATATTGCCTAATAACCACCGCTATCTTTCTAACCCTAAAAACCACCAAAATCCTTAAACTATCATCAATAATAACCGCATGAACAAAAATTCCATCACTAAACGCAATCCTTATACTCGCCCTTCTATCCCTAGCAGGACTCCCCCCACTAACAGGATTCTTACCAAAATGACTTATTATCCAAGAACTAACCAAACAAGAAATAACCCCCACAGCAACAACCATTGCCCTCCTCTCCCTGCTAGGACTATTCTTCTACCTACGATTAGCTTACTGTGCAACAATTACACTTCCCCCAAACTCCAATAACTATATAAAACAATGACAAACTAGCAAGCCAGTAAATATCCTCACCACAACCCTAACTACCCTAACAATCACCCTCCTACCACTCTCCCCTATAATCTTCACAATTCCCTAG
YPL20_Inia_NTachVE ATAAACCCGCAAGCCAAACTAATCTCAATCTTAAGCTTACTCCTAGGAACCACTATCACAATCTCAAGCAACCACTGGGCAATAGCATGAACTGGTCTAGAAATCAACACCCTAGCCATCCTTCCCCTAATCTCAAAACCACACCACCCACGAGCTATTGAAGCTGCAACCAAATACTTTCTAGTTCAAGCAACAGCATCAACCCTACTATTATTTTCCAGCACAACCAATGCATTATTTACCGGACAATGAGACATTTCACAACTCACCCATCCTGTCTCATGCCTACTTATAACGACAGCCATCTCAATCAAGCTAGGCCTAGTCCCATTTCACTTCTGATTCCCTGAAGTCCTACAAGGCTCATCCCTGATCACAGGCCTACTCCTAGCTACAGCCATAAAATTTCCTCCTATCACACTTATTCTACTAACATCCCCCTCACTTAACCACACCTTACTAACCATTATAGCTATTTCCTCAACTGCCCTAGGAGGATGAGCAGGCCTAAATCAAACCCAAATCCGAAAAGTCTTAGCTTTCTCATCCATCTCCCACTTAGGATGAATAACTATCATCATTATTTATAACCCTAAACTCACTCTAATCACATTCTACCTATATTGCCTAATAACCACCGCTATCTTTCTAACCCTAAAAACCACCAAAATCCTTAAACTATCATCAATAATAACCGCATGAACAAAAATTCCATCACTAAACGCAATCCTTATACTCGCCCTTCTATCCCTAGCAGGACTCCCCCCACTAACAGGATTCCTACCAAAATGACTTATTATCCAAGAACTAACCAAACAAGAAATAACCCCCACAGCAACAACCATTGCCCTCCTCTCCCTGCTAGGACTATTCTTCTACCTACGATTAGCTTACTGTGCAACAATTACACTTCCCCCAAACTCCAATAACTATATAAAACAATGACAAACTAGCAAGCCAGTAAATATCCTCACCACAACCCTAACTACCCTAACAATCACCCTCCTACCACTCTCCCCTATAATCTTCACAATTCCCTAG
YPL18_Inia_NTachVE ATAAATCCGCAAGCCAAACTAATCTCAATCTTAAGCTTACTCCTAGGAACCACTATCACAATCTCAAGCAACCACTGGGCAATAGCATGAACTGGTCTAGAAATCAACACCCTAGCCATCCTTCCCCTAATCTCAAAACCACACCACCCACGAGCTATTGAAGCTGCAACCAAATACTTTCTAGTTCAAGCAACAGCATCAACCCTACTATTATTTTCCAGCACAACCAATGCATTATTTACCGGACAATGAGACATTTCACAACTCACCCATCCTGTCTCATGCCTACTTATAACGACAGCCATCTCAATCAAGCTAGGCCTAGTCCCATTTCACTTCTGATTCCCTGAAGTCCTACAAGGCTCATCCCTGATCACAGGCCTACTCCTAGCTACAGCCATAAAATTTCCTCCTATCACACTTATTCTACTAACATCCCCCTCACTTAACCACACCTTACTAACCATTATAGCTATTTCCTCAACTGCCCTAGGAGGATGAGCAGGCCTAAATCAAACCCAAATCCGAAAAGTCTTAGCTTTCTCATCCATCTCCCACTTAGGATGAATAACTATCATCATTATTTATAACCCTAAACTCACTCTAATCACATTCTACCTATATTGCCTAATAACCACCGCTATCTTTCTAACCCTAAAAACCACCAAAATCCTTAAACTATCATCAATAATAACCGCATGAACAAAAATTCCATCACTAAACGCAATCCTTATACTCGCCCTTCTATCCCTAGCAGGACTCCCCCCACTAACAGGATTCTTACCAAAATGACTTATTATCCAAGAACTAACCAAACAAGAAATAACCCCCACAGCAACAACCATTGCCCTCCTCTCCCTGCTAGGACTATTCTTCTACCTACGATTAGCTTACTGTGCAACAATTACACTTCCCCCAAACTCCAATAACTATATAAAACAATGACAAACTAGCAAGCCAGTAAATATCCTCACCACAACCCTAACTACCCTAACAATCACCCTCCTACCACTCTCCCCTATAATCTTCACAATTCCCTAG
;
end;

[
MrBayes settings for the best-fit model (GTR+G) selected by AIC in MrModeltest 2.3
]
