# Supplementary material for: A latitudinal phylogeographic diversity gradient in birds
Source: PLoS Biol. 2017 Apr 13;15(4):e2001073. doi: 10.1371/journal.pbio.2001073 (PMC5390966; doi:10.1371/journal.pbio.2001073)
Supplement: S1 Data — (ZIP) [file pbio.2001073.s015.zip › S1_Data/Henicorhina-leucoptera.nex]

	#NEXUS 

Begin data;
	Dimensions ntax=24 nchar=842;
	Format datatype=dna gap=- missing=?;
	Matrix

AY304320_H_leucoptera_ECUmoronasant ATGCCCCAACTCAACCCAAACCCATGATTTTTTATCATGCTCACCTCATGACTTACTCTGTCCCTTATCATGCAGCCTAAACTACTAACTTTCGTGTCTATAAACCCACCATCCAGCAAAGTACCGACAACCCCCAACACCACCCCTTGAACCTGACCATGAACTTAAGCTTTTTCGACCAATTCTCAAGCCCTTCCCTACTAGGAGTCCCCCTAGTTCTAATCGCAATACTATTCCCAGCCCTCCTCCTACCCTCCCTTAAAAACCGATGAGTCACTGATCGGCTATCGACACTACAACTATGGCTCATCAACCTAATCACAAAACAACTGATAATCCCCCTGAACAAAAAAGGACACAAATGAGCCTTAATCCTCACATCCCTAATACTATTCCTTCTATTCATCAACCTACTAGGGCTACTACCCTACACATTCACCCCAACCACCCAACTATCCATAAACCTCGCCCTAGCCTTCCCCCTCTGACTGGCCACCCTGCTTGTCGGACTACGAAACCAACCTTCTATTTCACTAGGCCATCTTCTGCCAGAAGGCACCCCCACACCCCTAATCCCCGCCCTCATCCTAATCGAAACAACAAGCCTCCTCATCCGACCTTTAGCCCTGGGCGTCCGCCTAACAGCCAACCTCACAGCAGGGCACCTCCTTATCCAACTCATCTCAACTGCCACAACAATCCTATTCTCAACAATACCAACAATTTCTCTCCTAACCTTAGTAATCTTATTCCTACTGACCCTCTTAGAGGTGGCAGTAGCCATAATCCAGGCCTACGTCTTCGTCTTACTATTAAGCCTATACCTACAAGAAAACATCTAA
AY304321_H_leucoptera_ECUmoronasant ATGCCCCAACTCAACCCAAACCCATGATTTTTTATCATGCTCACCTCATGACTTACTCTGTCCCTTATCATGCAGCCTAAACTACTAACTTTCGTGTCTATAAACCCACCATCCAGCAAAGTACCGACAACCCCCAACACCACCCCTTGAACCTGACCATGAACTTAAGCTTTTTCGACCAATTCTCAAGCCCTTCCCTACTAGGAGTCCCCCTAGTTCTAATCGCAATACTATTCCCAGCCCTCCTCCTACCCTCCCTTAAAAACCGATGAGTCACTGATCGGCTATCGACACTACAACTATGACTCATCAACCTAATCACAAAACAACTGATAATCCCCCTGAACAAAAAAGGACACAAATGAGCCTTAATCCTCACATCCCTAATACTATTCCTTCTATTCATCAACCTACTAGGGCTACTACCCTACACATTCACCCCAACCACCCAACTATCCATAAACCTCGCCCTAGCCTTCCCCCTCTGATTGGCCACCCTGCTTGTCGGACTACGAAACCAACCTTCTATTTCACTAGGCCATCTTCTGCCAGAAGGCACCCCCACACCCCTAATCCCCGCCCTCATCCTAATCGAAACAACAAGCCTCCTCATCCGACCTTTAGCCCTGGGCGTCCGCCTAACAGCCAACCTCACAGCAGGGCACCTCCTTATCCAACTCATCTCAACTGCCACAACAATCCTATTCTCAACAATACCAACAATTTCTCTCCTAACCTTAGTAATCTTATTCCTACTGACCCTCTTAGAGGTGGCAGTAGCCATAATCCAGGCCTACGTCTTCGTCTTACTATTAAGCCTATACCTACAAGAAAACATCTAA
H_leucoptera_118267 ATGCCCCAACTCAACCCAAACCCATGATTTTTTATCATGCTCACCTCATGACTTACTCTGTCCCTTATCATGCAGCCTAAACTACTAACTTTCGTGTCTATAAACCCACCATCCAGCAAAGTACCGACAACCCCCAACACCACCCCTTGAACCTGACCATGAACTTAAGCTTTTTCGACCAATTCTCAAGCCCTTCCCTACTAGGAGTCCCCCTAGTTCTAATCGCAATACTATTCCCAGCCCTCCTCCTACCCTCCCTTAAAAACCGATGAGTCACTGATCGACTATCGACACTACAACTATGACTCATCAACCTAATCACAAAACAACTGATAATCCCCCTGAACAAAAAAGGACACAAATGAGCCTTAATCCTCACATCCCTAATACTATTCCTTCTATTCATCAACCTACTAGGGCTACTACCCTACACATTCACCCCAACCACCCAACTATCCATAAACCTCGCCCTAGCCTTCCCCCTCTGATTGGCCACCCTGCTTGTCGGACTACGAAACCAGCCTTCTATTTCACTAGGCCATCTTCTGCCAGAAGGCACCCCCACACCCCTAATCCCCGCCCTCATCCTAATCGAAACAACAAGCCTCCTCATCCGACCTTTAGCCCTGGGCGTCCGCCTAACAGCCAACCTCACAGCAGGGCACCTCCTTATCCAACTCATCTCAACTGCCACAACAATCCTATTCTCAACAATACCAACAATTTCTCTCCTAACCTTAGTAATCTTATTCCTACTGACCCTCTTAGAGGTGGCAGTAGCCATAATCCAGGCCTACGTCTTCGTCTTACTATTAAGCCTATACCTACAAGAAAACATCTAA
H_leucoptera_118271 ATGCCCCAACTCAACCCAAACCCATGATTTTTTATCATGCTCACCTCATGACTTACTCTGTCCCTTATCATGCAGCCTAAACTACTAACTTTCGTGTCTATAAACCCACCATCCAGCAAAGTACCGACAACCCCCAACACCACCCCTTGAACCTGACCATGAACTTAAGCTTTTTCGACCAATTCTCAAGCCCTTCCCTACTAGGAGTCCCCCTAGTTCTAATCGCAATACTATTCCCAGCCCTCCTCCTACCCTCCCTTAAAAACCGATGAGTCACTGATCGGCTATCGACACTACAACTATGACTCATCAACCTAATCACAAAACAACTGATAATCCCCCTGAACAAAAAAGGACACAAATGAGCCTTAATCCTCACATCCCTAATACTATTCCTTCTATTCATCAACCTACTAGGGCTACTACCCTACACATTCACCCCAACCACCCAACTATCCATAAACCTCGCCCTAGCCTTCCCCCTCTGACTGGCCACCCTGCTTGTCGGACTACGAAACCAACCTTCTATTTCACTGGGCCATCTTCTGCCAGAAGGCACCCCCACACCCCTAATCCCCGCCCTCATCCTAATCGAAACAACAAGCCTCCTCATCCGACCTTTAGCCCTGGGCGTCCGCCTAACAGCCAACCTCACAGCAGGGCACCTCCTTATCCAACTCATCTCAACTGCCACGACAATCCTATTCTCAACAATACCAACAATTTCTCTCCTAACCTTAGTAATCTTATTCCTACTGACCCTCTTAGAGGTGGCAGTAGCCATAATCCAGGCCTACGTCTTCGTCTTACTATTAAGCCTATACCTACAAGAAAACATCTAA
H_leucoptera_B39925 ATGCCACAACTTAACCCAAACCCATGATTTTTTATCATGCTCACCTCATGACTTACTCTGTCCCTTATCATGCAGCCCAAACTACTAACTTTCGTGTCTATAAACCCACCATCCAGCAAAGTACCAACAACCCCCAACACCACCCCTTGAACCTGACCATGAACTTAAACTTCTTCGACCAATTCTCAAGCCCTTCCTTACTAGGAATCCCCCTAGTCCTAATCGCAATACTATTCCCAGCCCTCCTCCTACCCTCCCTTAAAAACCGATGAGTCACTGATCGACTATCGACACTACAACTATGACTCATCAACCTAATCACAAAACAACTAATAATCCCCCTGAACAAAAAAGGACACAAATGAGCCTTAATCCTTACATCCCTAATACTATTCCTTCTATTCATCAACCTACTAGGGCTCCTACCCTACACATTCACCCCAACCACCCAACTATCCATAAACCTCGCCCTAGCCTTCCCCCTCTGATTGGCCACCCTGCTTGTCGGACTACGAAATCAACCCTCCATTTCACTAGGCCATCTTCTGCCAGAAGGCACCCCCACACCCCTAATCCCCGCCCTCATCCTAATCGAAACAACAAGCCTCCTTATCCGACCTCTAGCCCTAGGCGTTCGCCTAACAGCCAACCTCACAGCAGGACACCTCCTTATCCAACTCATCTCAACTGCCACAACAATCCTACTTTCAACAATACCAACAATTTCTCTCTTAACCCTAGTAATCTTATTCCTACTGACCCTTTTAGAAGTGGCAGTAGCCATAATCCAAGCCTACGTCTTCGTCTTACTACTAAGCCTATACCTACAAGAGAACATCTAA
H_leucoptera_B40412 ATGCCACAACTTAACCCAAACCCATGATTTTTTATCATGCTCACCTCATGACTTACTCTGTCCCTTATCATGCAGCCCAAACTACTAACTTTCGTGTCTATAAACCCACCATCCAGCAAAGTACCAACAACCCCCAACACCACCCCTTGAACCTGACCATGAACTTAAGCTTCTTCGACCAATTCTCAAGCCCTTCCTTACTAGGAATCCCCCTAGTCCTAATCGCAATACTATTCCCAGCCCTCCTCCTACCCTCCCTTAAAAACCGATGAGTCACTGATCGACTATCGACACTACAACTATGACTCATCAACCTAATCACAAAACAACTAATAATCCCCCTGAACAAAAAAGGACACAAATGAGCCTTAATCCTTACATCCCTAATACTATTCCTTCTATTCATCAACCTACTAGGGCTCCTACCCTACACATTCACCCCAACCACCCAACTATCCATAAACCTCGCCCTAGCCTTCCCCCTCTGATTGGCCACCCTGCTTGTCGGACTACGAAATCAACCCTCCATTTCACTAGGCCATCTTCTGCCAGAAGGCACCCCCACACCCCTAATCCCCGCCCTCATCCTAATCGAAACAACAAGCCTCCTTATCCGACCTCTAGCCCTAGGCGTCCGCCTAACAGCCAACCTCACAGCAGGACACCTCCTTATCCAACTCATCTCAACTGCCACAACAATCCTACTTTCAACAATACCAACAATTTCTCTCTTAACCCTAGTAATCTTATTCCTACTGACCCTTTTAGAAGTGGCAGTAGCCATAATCCAAGCCTACGTCTTCGTCTTACTACTAAGCCTATACCTACAAGAAAACATCTAA
H_leucoptera_B43608 ATGCCCCAACTCAACCCAAACCCATGATTTTTTATCATGCTCACCTCATGACTTACTCTATCCTTTATCATGCAGCCTAAACTACTAACTTTCGTGTCTATAAACCCACCATCCAGCAAAGTACCGACAACCCCCAACACCACCCCTTGAACCTGACCATGAACTTAAGCTTTTTCGACCAATTCTCAAGCCCTTCCCTACTAGGAATCCCCCTAGTTCTAATCGCAATACTATTCCCAGCCCTCCTCCTACCCTCCCTCAAAAACCGATGAGTCACTGATCGGCTATCGACACTACAACTATGACTCATCAACCTAATCACAAAACAACTGATAATCCCCCTGAACAAAAAAGGACACAAATGAGCCTTAATCCTCACATCCCTAATACTATTCCTTCTATTCATCAACCTACTAGGGCTCCTACCCTACACATTCACCCCAACCACCCAACTATCCATAAACCTAGCCCTAGCCTTCCCCCTCTGATTAGCTACCCTGCTTGTCGGACTACGAAACCAACCTTCTATTTCACTAGGCCATCTCCTGCCAGAAGGCACCCCCACGCCCCTAATCCCCGCCCTCATCCTAATCGAAACAACAAGCCTCCTCATTCGACCTCTAGCCCTAGGCGTCCGCCTAACAGCCAACCTCACAGCAGGACACCTCCTTATCCAACTCATCTCAACTGCCACAACAATCTTATTCTCAACAATACCAACAATTTCTCTCCTAACCTTGGTAATCTTATTCCTACTGACCCTCTTAGAGGTGGCAGTAGCCATAATCCAGGCCTACGTCTTCGTCTTACTACTAAGCCTATACCTACAAGAAAACATCTAA
H_leucoptera_B43686 ATGCCCCAACTCAACCCAAACCCATGATTTTTTATCATGCTCACCTCATGACTTACTCTATCCCTTATCATGCAGCCTAAACTACTAACTTTCGTGTCTATAAACCCACCATCCAGCAAAGTACCGACAACCCCCAACACCACCCCTTGAACCTGACCATGAACTTAAGCTTTTTCGACCAATTCTCAAGCCCTTCCCTACTAGGAATCCCCCTAGTTCTAATCGCAATACTATTCCCAACCCTCCTCCTACCCTCCCTCAAAAACCGATGAGTCACTGATCGGCTATCGACACTACAACTATGACTCATCAACCTAATCACAAAACAACTGATAATCCCCCTGAACAAAAAAGGACACAAATGAGCCTTAATCCTCACATCCCTAATACTATTCCTTCTATTCATCAACCTACTAGGACTCCTACCCTACACATTCACCCCAACCACCCAACTATCCATAAACCTAGCCCTAGCCTTCCCCCTCTGATTAGCTACCCTGCTTGTCGGACTACGAAACCAACCTTCTATTTCACTAGGCCATCTCCTGCCAGAAGGCACCCCCACACCCCTAATCCCCGCCCTCATCCTAATCGAAACAACAAGCCTCCTCATTCGACCTTTAGCCCTAGGCGTCCGCCTAACAGCCAACCTCACAGCAGGACACCTCCTTATCCAACTCATCTCAACTGCCACAACAATCTTATTCTCAACAATACCAACAATTTCTCTCCTAACCTTAGTAATCTTATTCCTACTGACCCTCTTAGAGGTGGCAGTAGCCATAATCCAGGCCTACGTCTTCGTCTTACTACTAAGCCTATACCTACAAGAAAACATCTAA
H_leucoptera_B43848 ATGCCTCAACTCAACCCAAACCCATGATTTTTTATCATGCTCACCTCATGACTTACTCTATCCCTTATCATGCAGCCTAAACTACTAACTTTCGTGTCTATAAACCCACCATCCAGCAAAGTACCGACAACCCCCAACACCACCCCTTGAACCTGACCATGAACTTAAGCTTTTTCGACCAATTCTCAAGCCCTTCCCTACTAGGAATCCCCCTAGTTCTAATCGCAATACTATTCCCAGCCCTCCTCCTACCCTCCCTCAAAAACCGATGAGTCACTGATCGGCTATCGACACTACAACTATGACTCATCAACCTAATCACAAAACAACTGATAATCCCCCTGAACAAAAAAGGACACAAATGAGCCTTAATCCTCACATCCCTAATACTATTCCTTCTATTCATCAACCTACTAGGACTCCTACCCTACACATTCACCCCAACCACCCAACTATCCATAAACCTAGCCCTAGCCTTCCCCCTCTGATTAGCTACCCTGCTTGTCGGACTACGAAACCAACCTTCTATTTCACTAGGCCATCTCCTGCCAGAAGGCACCCCCACACCCCTAATCCCCGCCCTCATCCTAATCGAAACAACAAGCCTCCTCATTCGACCTTTAGCCCTAGGCGTCCGCCTAACAGCCAACCTCACAGCAGGACACCTCCTTATCCAACTCATCTCAACTGCCACAACAATCTTATTCTCAACAATACCAACAATTTCTCTCCTAACCTTAGTAATCTTATTCCTACTGACCCTCTTAGAGGTGGCAGTAGCCATAATCCAGGCCTACGTCTTCGTCTTACTACTAAGCCTATACCTACAAGAAAACATCTAA
H_leucoptera_B43866 ATGCCCCAACTCAACCCAAACCCATGATTTTTTATCATGCTCACCTCATGACTTACTCTATCCTTTATCATGCAGCCTAAACTACTAACTTTCGTGTCTATAAACCCACCATCCAGCAAAGTACCGACAACCCCCAACACCACCCCTTGAACCTGACCATGAACTTAAGCTTTTTCGACCAATTCTCAAGCCCTTCCCTACTAGGAATCCCCCTAGTTCTAATCGCAATACTATTCCCAGCCCTCCTCCTACCCTCCCTCAAAAACCGATGAGTCACTGATCGGCTATCGACACTACAACTATGACTCATCAACCTAATCACAAAACAACTGATAATCCCCCTGAACAAAAAAGGACACAAATGAGCCTTAATCCTCACATCCCTAATACTATTCCTTCTATTCATCAACCTACTAGGGCTCCTACCCTACACATTCACCCCAACCACCCAACTATCCATAAACCTAGCCCTAGCCTTCCCCCTCTGATTAGCTACCCTGCTTGTCGGACTACGAAACCAACCTTCTATTTCACTAGGCCATCTCCTGCCAGAAGGCACCCCCACGCCCCTAATCCCCGTCCTCATCCTAATCGAAACAACAAGCCTCCTCATTCGACCTTTAGCCCTAGGCGTCCGCCTAACAGCCAACCTCACAGCAGGACACCTCCTTATCCAACTCATCTCAACTGCCACAACAATCTTATTCTCAACAATACCAACAATTTCTCTCCTAACCTTAGTAATCTTATTCCTACTGACCCTCTTAGAGGTGGCAGTAGCCATAATCCAGGCCTACGTCTTCGTCTTACTACTAAGCCTATACCTACAAGAAAACATCTAA
H_leucoptera_B43932 ATGCCTCAACTCAACCCAAACCCATGATTTTTTATCATGCTCACCTCATGACTTACTCTATCCCTTATCATGCAGCCTAAACTACTAACTTTCGTGTCTATAAACCCACCATCCAGCAAAGTACCGACAACCCCCAACACCACCCCTTGAACCTGACCATGAACTTAAGCTTTTTCGACCAATTCTCAAGCCCTTCCCTACTAGGAATCCCCCTAGTTCTAATCGCAATACTATTCCCAGCCCTCCTCCTACCCTCCCTCAAAAACCGATGAGTCACTGATCGGCTATCGACACTACAACTATGACTCATCAACCTAATCACAAAACAACTGATAATCCCCCTGAACAAAAAAGGACACAAATGAGCCTTAATCCTCACATCCCTAATACTATTCCTTCTATTCATCAACCTACTAGGACTCCTACCCTACACATTCACCCCAACCACCCAACTATCCATAAACCTAGCCCTAGCCTTCCCCCTCTGATTAGCTACCCTGCTTGTCGGACTACGAAACCAACCTTCTATTTCACTAGGCCATCTCCTGCCAGAAGGCACCCCCACACCCCTAATCCCCGCCCTCATCCTAATCGAAACAACAAGCCTCCTCATTCGACCTTTAGCCCTAGGCGTCCGCCTAACAGCCAACCTCACAGCAGGACACCTCCTTATCCAACTCATCTCAACTGCCACAATAATCTTATTCTCAACAATACCAACAATTTCTCTCCTAACCTTAGTAATCTTATTCCTACTGACCCTCTTAGAGGTGGCAGTAGCCATAATCCAGGCCTACGTCTTCGTCTTACTATTAAGCCTATACCTACAAGAAAAC------
H_leucoptera_B43997 ATGCCCCAACTCAACCCAAACCCATGATTTTTTATCATGCTCACCTCATGACTTACTCTATCCCTTATCATGCAGCCTAAACTACTAACTTTCGTGTCTATAAACCCACCATCCAGCAAAGTACCGACAACCCCCAACACCACCCCTTGAACCTGACCATGAACTTAAGCTTTTTCGACCAATTCTCAAGCCCTTCCCTACTAGGAATCCCCCTAGTTCTAATCGCAATACTATTCCCAACCCTCCTCCTACCCTCCCTCAAAAACCGATGAGTCACTGATCGGCTATCGACACTACAACTATGACTCATCAACCTAATCACAAAACAACTGATAATCCCCCTGAACAAAAAAGGACACAAATGAGCCTTAATCCTCACATCCCTAATACTATTCCTTCTATTCATCAACCTACTAGGACTCCTACCCTACACATTCACCCCAACCACCCAACTATCCATAAACCTAGCCCTAGCCTTCCCCCTCTGATTAGCTACCCTGCTTGTCGGACTACGAAACCAACCTTCTATTTCACTAGGCCATCTCCTGCCAGAAGGCACCCCCACACCCCTAATCCCCGCCCTCATCCTAATCGAAACAACAAGCCTCCTCATTCGACCTTTAGCCCTAGGCGTCCGCCTAACAGCCAACCTCACAGCAGGACACCTCCTTATCCAACTCATCTCAACTGCCACAACAATCTTATTCTCAACAATACCAACAATTTCTCTCCTAACCTTAGTAATCTTGTTCCTACTGACCCTCTTAGAGGTGGCAGTAGCCATAATCCAGGCCTACGTCTTCGTCTTACTACTAAGCCTATACCTACAAGAAAACATCTAA
Inc_H_leucoptera_B40150 ATGCCACAACTTAACCCAAACCCATGATTTTTTATCATGCTCACCTCATGACTTACTCTGTCCCTTATCATGCAGCCCAAACTACTAACTTTCGTGTCTATAAACCCACCATCCAGCAAAGTACCAACAACCCCCAACACCACCCCTTGAACCTGACCATGAACTTAAACTTCTTCGACCAATTCTCAAGCCCTTCCTTACTAGGAATCCCCCTAGTCCTAATCGCAATACTATTCCCAGCCCTCCTCCTACCCTCCCTTAAAAACCGATGAGTCACTGATCGACTATCGACACTACAACTATGACTCATCAACCTAATCACAAAACAACTAATAATCCCCCTGAACAAAAAAGGACACAAATGAGCCTTAATCCTTACATCCCTAATACTATTCCTTCTATTCATCAACCTACTAGGGCTCCTACCCTACACATTCACCCCAACCACCCAACTATCCATAAACCTCGCCCTAGCCTTCCCCCTCTGATTGGCCACCCTGCTTGTCGGACTACGAAATCAACCCTCCATTTCACTAGGCCATCTTCTGCCAGAAGGCACCCCCACACCCCTAATCCCCGCCCTCATCCTAATCGAAACAACAAGCCTCCTTATCCGACCTCTAGCCCTAGGCGTTCGCCTAACAGCCAACCTCACAGCAGGACACCTCCTTATCCAACTCATCTCAACTGCCACAACAATCCTACTTTCAACAATACCAACAATTTCTCTCTTAACCCTAGTAATCTTATTCCTACTGACCCTTTTAGAAGTGGCAGTAGCCATAAT-------------------------------------------------------
AY304298_H_leucophrys_ECUpichincha ATGCCACAACTAAACCCAAACCCATGATTTTTTATCATGCTCACCTCATGAATTACCTTCTCCCTAATCATCCAGCCAAAACTACTAGCATTTGTATCTATAAACCCACCATCCAGCAAAACACCAACAACCCCTAATACAACCCCTTGAACCTGACCATGAACTTAAGCTTCTTCGACCAATTCTCAAGCCCATCCCTACTAGGCATTCCTCTTATTCTAGTAGCAATACTACTCCCAGCCCTCCTCCTACCCTCCCCTAATAACCGATGAATCACCGGCCGGCTGTCAGCTCTACAACTGTGACTCATCAACCTAATCACAAAACAACTAATAATCCCCCTGGACAAAAAAGGACATAAATGGGCCCTAATTCTCACGTCCCTAATACTATTCCTCCTACTCACCAACCTACTAGGACTCCTACCCTATACATTCACCCCAACCACCCAACTATCCATAAACCTTGCCCTGGCCTTCCCCCTATGACTAGCCACCTTGCTCATTGGGCTACGAAACCAACCTTCCGTGTCACTAGGTCACCTCCTACCAGAAGGCACCCCCACACCCTTAATTCCAGCCCTCATCCTAATCGAAACAACAAGCCTCCTCATCCGACCTCTAGCCCTAGGTGTTCGACTAACAGCAAACCTCACAGCAGGACACCTCCTTATCCAGCTCATTTCAACTGCCACAACAGTCCTATTTTCAACAATACCAGCAATTTCTTTCTTAACCCTAATCATCTTATTTTTACTAACTATCTTAGAAGTGGCAGTAGCCATAATCCAAGCCTATGTATTTGTTCTGCTACTAAGCTTATACCTACAAGAAAACATCTAA
AY304299_H_leucophrys_ECUpichincha ATGCCGCAACTAAACCCAAACCCATGATTTTTTATCATGCTCACCTCATGAATTACCTTCTCCCTAATCATCCAGCCAAAACTACTAGCATTTGTATCTATAAACCCACCATCCAGCAAAACACCAACAACCCCTAATACAACCCCTTGAACCTGACCATGAACTTAAGCTTCTTCGACCAATTCTCAAGCCCATCCCTACTAGGCATTCCTCTTATTCTAGTAGCAACACTACTCCCAGCCCTCCTCCTACCCTCCCCTAATAACCGATGAATCACCGGCCGGCTGTCAGCTCTACAACTGTGACTCATCAACCTAATCACAAAACAACTAATAATCCCCCTGGACAAAAAAGGACATAAATGGGCCCTAATTCTCACGTCCCTAATACTATTCCTCCTACTTACCAACCTACTAGGACTCCTACCCTATACATTCACCCCAACCACCCAACTATCCATAAACCTTGCCCTGGCCTTCCCCCTATGACTAGCCACCTTGCTCATTGGGCTACGAAACCAACCTTCCGTGTCACTAGGTCACCTCCTACCAGAAGGCACCCCCACACCCTTAATTCCAGCCCTCATCCTAATCGAAACAACAAGCCTCCTCATCCGACCTCTAGCCCTAGGTGTTCGACTAACAGCAAACCTCACAGCAGGACACCTCCTTATCCAGCTCATTTCAACTGCCACAACAGTCCTATTTTCAACAATACCAGCAATTTCTTTCTTAACCCTAATCATCTTATTTTTACTAACTATCTTAGAAGTGGCAGTAGCCATAATCCAAGCCTATGTATTTGTTCTGCTACTAAGCTTATACCTACAAGAAAACATCTAA
AY304301_H_leucophrys_ECUpichincha ATGCCACAACTAAACCCAAGCCCATGACTTTTTATTATGCTCATCTCATGAATTACCTTCTCCTTAATCATCCAACCCAAGCTACTAGCATTTGTATCTATAAACCCACCATCCAACAAAACACCAACAACCCCTAATACAACCCCCTGAACCTGACCATGAACTTAAGCTTCTTCGACCAATTCTCAAGCCCATCCCTGCTAGGCATCCCTCTTATCCTAGTCGCAACACTACTCCCAGCCCTCCTCCTACCCTCCCCAAACAACCGATGAATCACCGGCCGGCTATCAGTACTACAACTGTGACTCATCAACCTAATCACAAAACAACTAATAATCCCCCTGGACAAAAAAGGACATAAATGGGCCCTAATTCTCACATCCCTAATGCTGTTCCTTCTGCTCACCAACCTGCTAGGGCTCCTGCCCTACACATTCACCCCAACCACTCAGCTATCCATAAACCTCGCCCTAGCCTTCCCCCTCTGACTGGCCACCCTGCTCACCGGACTACGAAACCAGCCTTCCGTGTCACTGGGTCACCTCCTGCCAGAGGGCACCCCCACACCCCTAATTCCAGCCCTCATCCTAATCGAAACGACAAGCCTCCTCATCCGACCTTTAGCCCTAGGTGTTCGCCTAACAGCAAACCTCACAGCAGGACACCTCCTTATTCAGCTCATTTCAACCGCCACAACAGTCCTATTTTCAACAATGCCAGCAATTTCTTTCCTAACCCTAATTATCTTGTTTCTACTAACTATCTTGGAGGTGGCAGTAGCCATAATCCAAGCCTATGTCTTTGTCCTGCTACTAAGCTTATACCTACAAGAAAACATCTAG
AY304302_H_leucophrys_ECUpichincha ATGCCACAA-TAAACCC-AGCCCATGACTTTTTATTATGCTCATCTCATGAATTACCTTCTCCTTAATCATCCAACCCAAGCTACTAGCATTTGTATCTATAAACCCACCATCCAACAAAACACCAACAACCCCTAATACAACCCCCTGAACCTGACCATGAACTTAAGCTTCTTTGACCAATTCTCAAGCCCATCCCTGCTAGGCATCCCTCTTATCCTAGTCGCAACACTACTCCCAGCCCTCCTCCTACCCTCCCCAAACAACCGATGAATCACCGGCCGGCTATCAGTACTACAACTGTGACTCATCAACCTAATCACAAAACAACTAATAATCCCCCTGGACAAAAAAGGACATAAATGGGCCCTAATTCTCACATCCCTAATGCTGTTCCTTCTGCTCACCAACCTACTAGGGCTCCTGCCCTACACATTCACCCCAACCACTCAGCTATCCATAAACCTCGCCCTAGCCTTCCCCCTCTGACTGGCCACCCTGCTCACCGGACTACGAAACCAGCCTTCCGTGTCACTGGGTCACCTCCTGCCAGAGGGCACCCCCACACCCCTAATTCCAGCCCTCATCCTAATCGAAACGACAAGCCTCCTCATCCGACCTTTAGCCCTAGGTGTTCGCCTAACAGCAAACCTCACAGCAGGACACCTCCTTATTCAGCTCATTTCAACCGCCACAACAGTCCTATTTTCAACAATGCCAGCAATTTCTTTCCTAACCCTAATTATCTTGTTTCTACTAACTATCTTGGAGGTGGCAGTAGCCATAATCCAAGCCTATGTCTTTGTCCTGCTACTAAGCTTATACCTACAAGAAAACATCTAG
AY304303_H_leucophrys_ECUazuay ATGCCACAACTAAACCCA-GCCCATGACTTTTTATTATGCTCATCTCATGAATTACCTTCTCCTTAATCATCCAACCCAAACTACTAGCATTTGTATCTATAAACCCACCATCCAACAAAACACCAACAACCCCTAACACAACCCCCTGAACCTGACCATGAACTTAAGCTTCTTCGACCAATTCTCAAGCCCATCCCTACTAGGCATCCCTCTTATTCTAGTCGCAACACTACTCCCAGCCCTCCTCCTACCCTCCCCAAATAACCGATGAATCACCGGCCGGCTATCAGTGCTACAACTGTGACTCATCAACCTGATCACAAAACAGCTAATAATCCCCCTGGACAAAAAAGGACATAAATGGGCCCTAATTCTCACATCCCTAATGCTGTTCCTTCTGCTCACCAATCTACTAGGACTCCTGCCCTACACATTCACCCCAACTACTCAGCTATCCATAAATCTCGCCCTGGCCTTCCCCCTCTGACTGGCCACCCTGCTCATCGGACTACGAAACCAGCCTTCCGTGTCACTGGGTCACCTCCTGCCAGAGGGCACCCCCACACCCCTAATTCCAGCCCTCATCCTAATCGAAACGACAAGCCTCCTCATCCGACCTTTAGCCCTAGGTGTTCGCCTAACAGCAAACCTCACAGCAGGACACCTCCTTATTCAGCTCATTTCAACCGCCACAACAGTCCTATTTTCAACAATGCCAGCAATCTCTTTCCTAACCCTAATTATCTTATTTCTACTAACTATCTTGGAGGTGGCAGTAGCCATAATCCAGGCCTATGTCTTTGTCCTGCTACTAAGCTTATACCTACAAGAAAACATCTAG
AY304304_H_leucophrys_ECUazuay ATGCCACAACTAAACCCAAGCCCATGACTTTTTATTATGCTCATCTCATGAATTACCTTCTCCTTAGTCATCCAACCCAAGCTACTAGCATTTGTATCTATAAACCCACCATCCAACAAAACACCAACAACCCCTAACACAACCCCCTGAACCTGACCATGAACTTAAGCTTCTTCGACCAATTCTCAAGCCCATCCCTACTAGGCATCCCTCTTATTCTAGTCGCAACACTACTCCCAGCCCTCCTCCTACCCTCCCCAAATAACCGATGAATCACCGGCCGGCTATCAGTGCTACAACTGTGACTCATCAACCTGATCACAAAACAGCTAATAATCCCCCTGGACAAAAAAGGACATAAATGGGCCCTAATTCTCACATCCCTAATGCTGTTCCTTCTGCTCACCAATCTACTAGGACTCCTGCCCTACACATTCACCCCAACTACTCAGCTATCCATAAATCTCGCCCTGGCCTTCCCCCTCTGACTGGCCACCCTGCTCATCGGACTACGAAACCAGCCTTCCGTGTCACTGGGTCACCTCCTGCCAGAGGGCACCCCCACACCCCTAATTCCAGCCCTCATCCTAATCGAAACGACAAGCCTCCTCATCCGACCTTTAGCCCTAGGTGTTCGCCTAACAGCAAACCTCACAGCAGGACACCTCCTTATTCAGCTCATTTCAACCGCCACAACAGTCCTATTTTCAACAATGCCAGCAATCTCTTTCCTAACCCTAATTATCTTATTTCTACTAACTATCTTGGAGGTGGCAGTAGCCATAATCCAGGCCTATGTCTTTGTCCTGCTACTAAGCTTATACCTACAAGAAAACATCTAG
AY304305_H_leucophrys_ECUzamorchinc ATGCCACAACTAAACCCAAACCCATGACTTTTTATTATGCTCATCTCATGAATTACCTTCTCCTTAATCATCCAACCCAAACTACTAGCATTTGTATCTATAAACCCACCATCCAACAAAACACCAACAACCCCTAATACAACCCCCTGAGCCTGACCATGAACTTAAGCTTCTTCGACCAATTCTCAAGCCCATCCCTGCTAGGCATCCCTCTTATCCTAGTCGCAACACTACTCCCAGCCCTCCTCCTGCCCTCCCCAAATAACCGATGAATCACCGGCCGACTATCAGTACTACAACTGTGACTCATCAACCTAATCACAAAACAGCTAATAATCCCCCTGGACAAAAAAGGACATAAATGGGCCCTAATTCTCACGTCCCTAATGCTGTTCCTCCTACTCACCAACCTACTAGGGCTCCTACCCTACACATTCACCCCAACCACCCAGCTATCCATAAACCTCGCCCTAGCCTTCCCCCTCTGACTGGCCACCCTGCTCACCGGACTACGAAACCAGCCTTCCGTGTCACTGGGCCACCTCCTGCCAGAGGGCACCCCCACACCCCTAATTCCAGCCCTCATCCTAATCGAAACAACAAGCCTCCTTATCCGACCTTTAGCCCTAGGCGTTCGCCTAACAGCAAACCTCACAGCAGGACACCTCCTCATTCAGCTCATTTCAACCGCTACAACAGTCCTATTTTCAACAATGCCAGCAATTTCTTTCCTAACCCTAATTATCTTATTCCTGCTAACTATCCTAGAAGTAGCAGTAGCCATGATCCAGGCCTATGTCTTTGTCCTGCTATTAAGCTTATACCTACAAGAAAACATCTAG
AY304309_H_leucophrys_ECUmoronasant ATGCCGCAACTAAACCCAAACCCATGACTTTTTATTATGCTCATCTCATGAATTACCTTTTCCTTAATCATCCAGCCCAAACTACTAGCATTTGTATCTATAAACCCACCATCCAACAAAACACCAACAACCCCTAATACAACCCCCTGAACCTGACCATGAACTTAAGCTTCTTCGACCAATTCTCAAGCCCATCCCTGCTAGGCATCCCTCTTATCCTAGTCGCAACACTACTCCCAGCCCTCCTCCTACCCTCCCCAAATAACCGATGAATCACCGGCCGACTATCAGTACTACAACTGTGACTCATCAACCTAATCACAAAACAGCTAATAATCCCCCTGGACAAAAAAGGACATAAATGGGCCCTAATTCTCACGTCCCTAATGCTGTTCCTCCTACTCACCAACCTACTAGGGCTTCTACCCTACACATTCACCCCAACCACCCAGCTATCTATAAACCTCGCCCTAGCCTTCCCCCTCTGACTGGCCACCCTGCTCACCGGACTACGAAACCAGCCTTCCGTGTCACTGGGTCACCTCCTGCCAGAGGGCACCCCCACACCCCTAATTCCAGCCCTCATCCTAATCGAAACAACAAGCCTCCTAATCCGACCTTTAGCCCTAGGCGTTCGCCTAACAGCAAACCTCACAGCAGGACACCTCCTCATTCAGCTCATTTCAACCGCTACAACAGTCCTATTTTCAACAATGCCAGCAATTTCTTTCCTAACCCTAATTATCTTATTTCTGCTAACTATCTTAGAAGTAGCAGTAGCCATGATCCAGGCCTATGTCTTTGTCCTGCTGTTAAGCTTATACCTACAAGAAAACATCTAG
AY304310_H_leucophrys_ECUmoronasant ATGCCGCAACTAAACCCAAACCCATGACTTTTTATTATGCTCATCTCATGAATTACCTTTTCCTTAATCATCCAACCCAAACTACTAGCATTTGTATCTATAAACCCACCATCCAACAAAACACCAACAACCCCTAATACAACCCCCTGAACCTGACCATGAACTTAAGCTTCTTCGACCAATTCTCAAGCCCATCCCTGCTAGGCATCCCTCTTATCCTAGTCGCAACACTACTCCCAGCCCTCCTCCTACCCTCCCCAAATAACCGATGAATCACCGGCCGACTATCAGTACTACAACTGTGACTCATCAACCTAATCACAAAACAGCTAATAATCCCCCTGGACAAAAAAGGACATAAATGGGCCCTAATTCTCACGTCCCTAATGCTGTTCCTCCTACTCACCAACCTACTAGGGCTCCTACCCTACACATTCACCCCAACCACCCAGCTATCTATAAACCTCGCCCTAGCCTTCCCCCTCTGACTGGCCACCCTGCTCACCGGACTACGAAACCAGCCTTCCGTGTCACTGGGTCACCTCCTGCCAGAGGGCACCCCCACACCCCTAATTCCAGCCCTCATCCTAATCGAAACAACAAGCCTCCTAATCCGACCTTTAGCCCTAGGCGTTCGCCTAACAGCAAACCTCACAGCAGGACACCTCCTCATTCAGCTCATTTCAACCGCTACAACAGTCCTGTTTTCAACAATGCCAGCAATTTCTTTCCTAACCCTAATTATCTTATTTCTGCTAACTATCTTAGAAGTAGCAGTAGCCATGATCCAGGCCTATGTCTTTGTCCTGCTATTAAGCTTATACCTACAAGAAAACATCTAG
AY304312_H_leucophrys_ECUnapo ATGCCACAACTAAACCCAAACCCATGACTTTTTATTATGCTCATCTCATGAATTACCTTCTCCTTAATCATCCAACCCAAACTTCTAGCATTTGTATCTATAAACCCACCATCCAACAAAACACCAACGACCCCTAATACAACCCCCTGAACCTGACCATGAACTTAAGCTTCTTCGACCAATTCTCAAGCCCATCCCTCCTAGGCATCCCTCTTATTCTAGTCGCAACACTACTCCCAGCCCTCCTCCTACCCTCTCCAAATAACCGATGAATCACCGGCCGACTATCAGTACTACAACTGTGACTCATCAACCTAATCACAAAACAGCTAATAATCCCCCTGGACAAAAAAGGACATAAATGGGCCCTAATTCTCACGTCCCTAATGCTGTTCCTTCTACTCACCAACCTACTAGGGCTCCTACCCTACACATTCACCCCAACCACTCAGCTATCCATAAACCTTGCCCTGGCCTTCCCCCTCTGACTGGCCACCCTGCTCACCGGACTACGAAACCAGCCTTCCGTATCACTAGGTCACCTCCTGCCAGAGGGCACCCCCACACCCCTAATTCCAGCCCTCATCCTAATCGAAACGACAAGCCTCCTCATCCGACCTTTAGCCCTAGGTGTTCGCTTAACAGCAAACCTCACAGCAGGACATCTCCTTATTCAGCTCATTTCAACCGCCACAACAGTCCTATTTTCAACAATGCCAGCAATTTCTTTCCTAACCCTAATTATCTTATTTCTACTAACTATCTTGGAGGTAGCAGTAGCCATGATCCAGGCCTATGTCTTTGTCCTGCTACTAAGCTTATACCTACAAGAAAACATCTAG
AY304314_H_leucophrys_PANbocas ATGCCACAACTAAACCCAAATCCATGATTTTTTATCATGCTCACCTCATGAATTACCTTCTCCCTAATCATCCAACCCAAACTACTAGCATTCGTATCTATAAACCCACCATCTAACAAAATACTAACAACCCCTAATACAACCCCTTGAACCTGACCATGAACCTAAGCTTCTTCGACCAATTCTCAAGCCCATCCCTACTAGGCATCCCTCTTATTCTAGTTGCAACACTACTCCCAGCCCTCCTCCTACCCTCCCCAAACAACCGATGAATCACCGGCCGACTATCAGTACTGCAACTGTGACTCATCAACCAAATCACAAAACAACTAATAATCCCCCTAGACAAAAAAGGACACAAATGGGCCCTAATCCTCACGTCCCTAATGCTGTTCCTCTTACTCACTAACCTATTAGGGCTCCTACCCTACACATTCACCCCAACCACCCAACTATCCATAAGCCTCGCCCTGGCCTTCCCCCTCTGACTAGCCACCCTGCTCACCGGACTACGAAACCAACCTTCCATCTCACTAGGCCACCTCCTGCCAGAAGGCACCCCAACACCCCTAATCCCAGCCCTCATCCTAATCGAAACAACAAGCCTCCTCATTCGACCCCTAGCCCTAGGCGTCCGCCTAACAGCGAACCTCACAGCAGGACACCTCCTTATTCAGCTCATTTCGACCGCCACAACAGTCCTATTTTCAACAATACCAGCAATTTCCTTCTTAACCCTAATTATCTTATTTCTACTAACCATCTTAGAGGTGGCAGTAGCTATAATCCAAGCCTATGTTTTTGTCCTGCTACTAAGCTTATACCTACAAGAAAACATCTAG

	;
End;
