# Supplementary material for: A latitudinal phylogeographic diversity gradient in birds
Source: PLoS Biol. 2017 Apr 13;15(4):e2001073. doi: 10.1371/journal.pbio.2001073 (PMC5390966; doi:10.1371/journal.pbio.2001073)
Supplement: S1 Data — (ZIP) [file pbio.2001073.s015.zip › S1_Data/Henicorhina-leuocsticta.nex]

#NEXUS 

Begin data;
	Dimensions ntax=49 nchar=1143;
	Format datatype=dna gap=-;
	Matrix
Pheugopedius_leucopogon_DQ415693 ??????????????????????????????????????????????????????????????????????????????????????????????????CTTCGGATCCCTTCTAGGCATCTGCCTAATCACACAAATTGTCACCGGCCTCCTGCTGGCCGCACATTATACAGCAGACACATCCCTAGCCTTTAACTCCGTAGCCCATATGTGCCGAAACGTCCAATTCGGATGACTAATTCGCAACCTCCACGCTAACGGAGCGTCCCTATTCTTCATCTGCATCTACCTCCACATTGGCCGAGGATTCTACTACGGCTCCTACCTCAACAAAGCAACTTGAAACGTTGGAGTCCTCCTCCTCTTAGCCCTCATAGCAACCGCCTTCGTAGGATATGTCCTGCCTTGAGGCCAAATATCATTCTGAGGGGCTACAGTCATCACAAATCTATTCTCAGCAATCCCTTACATCGGCCAAACCCTAGTAGAATGGGCGTGGGGGGGATTCTCAGTAGACAACCCAACCCTAACCCGCTTCTTCGCCCTCCACTTCCTACTACCTTTCTTCATTGCAGGACTGACACTAGTTCACCTCACCCTACTCCACGAAACAGGCTCAAACAATCCCCTAGGAATCCCCTCAGACTGTGACAAAATCCCATTCCACCCATACTACTCAATCAAAGACATTCTTGGATTCGCCCTAATATTCACCCTCCTCGCTACCCTAGCCCTATTCTCACCTAACTTACTAGGAGATCCAGAAAACTTCACACCAGCCAACCCCCTAGCCACTCCCCCCCACATCAAACCTGAATGATACTTCCTATTCGCATACGCCATCCTACGATCCATCCCAAACAAACTAGGGGGAGTCTTGGCCCTAGCTGCCTCCGTCCTAGTACTATTCCTAGTCCCCCTTCTACACACATCCAAACAACGCTCAATGACCTTCCGCCCAATCTCCCAAATCTTATTCTGAACCCTAGTAGCCAACCTCCTCATCCTCACCTGAGTCGGCAGCCAACCAGTCGAACACCCCTTCATCATTATCGGACAGCTGGCCTCCCTCTCCTACTTCACAATCATCCTAGTCCTATTCCCTCTCGCAGCCATACTAGAAAACAAACTACTCAAACTCTAA
Pheugopedius_nigricapillus_DQ415701 ???????????????????????????????????????????????????????????????????????????????????????????????????TTCGGATCCCTACTGGGGATCTGCCTAATCACACAAATCGTCACCGGCCTTCTGCTAGCCGCACATTACACAGCAGACACATCCCTAGCTTTTAACTCCGTAGCCCACATATGCCGAAACGTCCAATTTGGCTGACTAATTCGCAACCTTCACGCAAACGGAGCATCCCTCTTCTTCATCTGCATCTACTTCCACATCGGCCGAGGACTCTACTATGGCTCCTACCTCAACAAAGCAACCTGAAACGTCGGAGTCCTCCTCCTCCTAGCCCTCATAGCAACTGCCTTCGTAGGGTATGTCCTGCCCTGAGGACAAATATCATTCTGAGGGGCTACAGTCATCACAAACCTATTCTCAGCAATCCCCTACATTGGCCAGACCCTAGTAGAATGAGCTTGAGGCGGATTTTCAGTAGACAATCCAACCTTAACTCGCTTTTTCGCACTACACTTCCTACTACCATTCCTCATGGCAGGGCTGACACTAGTCCATCTTACCCTACTCCACGAAACAGGATCAAACAACCCCCTAGGAATCCCCTCAGACTGCGACAAAATTCCATTCCACCCATACTACTCAATCAAAGACATCCTTGGATTCGCCCTAATAATCACCCTCCTTGCCACCTTAGCCCTATTCTCACCCAACCTGTTAGGAGACCCAGAAAACTTCACACCAGCTAACCCCCTAGCCACCCCCCCTCACATCAAACCAGAATGATACTTCCTATTCGCATACGCCATCCTACGATCCATCCCAAACAAACTAGGGGGAGTCCTAGCCCTAGCCGCCTCAGTCCTGGTACTATTCCTAGTCCCCCTACTACACACATCCAAGCTACGCTCAATGACCTTCCGCCCAATCTCTCAAGTCCTATTCTGAGCCCTAGTAGCCAACCTTCTCATTCTCACCTGAGTCGGCAGCCAACCAGTCGAACATCCCTTTATCATCATCGGACAACTAGCCTCCCTATCCTACTTCACAATCATTCTAGTTCTATTCCCTCTTGCAGCCATACTAGAAAACAAACTACTCAACCTCTAA
LSUMZB28281_ChiriquiPAN_leucophrys	ATGGCTCTCAATCTACGTAAAACCCACCCATTAATAAAAGTCGTCAACGACGCCCTCATTGACCTCCCAACACCATCAAACATTTCAGGATGATGGAACTTCGGATCTCTTCTAGGCATCTGCCTCATCACACAAATTATCACCGGCCTACTGCTAGCCGCCCATTACACAGCAGACACATCCCTAGCCTTCAACTCTGTAGCTCACATGTGCCGAAACGTCCAATTCGGGTGACTAATCCGCAACCTCCATGCAAACGGAGCATCCCTCTTCTTCATCTGCATTTACTTCCACATCGGCCGAGGACTCTACTACGGCTCTTACCTCAATAAAGCAACCTGAAACGTAGGAGTCCTCCTCCTCTTAGCCCTCATAGCAACTGCCTTTGTCGGATATGTCCTACCATGAGGTCAAATATCATTCTGAGGGGCTACAGTCATCACAAACCTATTTTCAGCAATCCCCTACATCGGCCAAACTTTAGTAGAATGAATGTGAGGAGGATTCTCAGTAGACAACCCAACCCTAACCCGCTTCTTCGCACTTCACTTCCTACTACCCTTCTTCATCGCAGGACTGACATTAGTCCACCTAACCCTACTACATGAAACAGGCTCCAACAACCCTCTAGGAATCCCCTCAGACTGCGACAAAATCCCATTCCACCCATACTATACAATCAAAGACATTCTTGGATTCGCTCTAATATTCATTATCCTCGCTACCTTAGCCCTATTCTCACCCAACCTGCTAGGAGACCCAGAAAACTTCACCCCAGCCAACCCCCTAGCCACACCTCCACACATCAAACCAGAATGATACTTCCTATTTGCATACGCCATCCTACGATCCATCCCAAACAAACTAGGAGGAGTAATGGCCCTAGCTGCTTCCGTCCTAGTCCTATTCCTAGTCCCACTGCTCCACACATCCAAACAACGCTCAATAACCTTCCGCCCCATCTCACAAATCTTATTCTGAACCCTAGTAGCCAACCTCCTCATCCTCACCTGAGTCGGCAGCCAGCCAGCCGAACATCCTTTCATCATCATCGGGCAGCTGGCCTCCCTCTCCTACTTCACCATCATCCTAGTTCTATTCCCCCTTGCAGCCATCCTAGAGAACAAACTACTAAATCTTTAA
Henicorhina_leucophrys_LSUMZB16049_HerediaCR	ATGGCTCTCAATCTACGTAAAACCCACCCATTAATAAAAGTCGTCAACGACGCCCTCATTGACCTCCCAACACCATCAAACATTTCAGGATGATGGAACTTCGGATCTCTTCTAGGCATCTGCCTCATCACACAAATTATCACCGGCCTACTGCTAGCCGCCCATTACACAGCAGACACATCCCTAGCCTTCAACTCTGTAGCTCACATGTGCCGAAACGTCCAATTCGGATGACTAATCCGCAACCTCCATGCAAACGGAGCATCCCTCTTCTTCATCTGCATTTACTTCCACATCGGCCGAGGACTCTACTACGGCTCTTACCTCAATAAAGCAACCTGAAACGTAGGAGTCCTCCTCCTCTTAGCCCTCATAGCAACTGCCTTTGTCGGATATGTCCTACCATGAGGTCAAATATCATTCTGAGGGGCTACAGTCATCACAAACCTATTTTCAGCAATCCCCTACATCGGCCAAACTTTAGTAGAATGAATGTGAGGAGGATTCTCAGTAGACAACCCAACCCTAACCCGCTTCTTCGCACTTCATTTCCTGCTACCCTTCTTCATCGCAGGACTGACATTAGTCCACCTAACCCTACTACATGAAACAGGCTCCAACAACCCTCTAGGAATCCCCTCAGACTGCGACAAAATCCCATTCCACCCATACTATACAATCAAAGACATTCTTGGATTCGCTCTAATATTCATCATCCTCGCTGCCTTAGCCCTATTCTCACCCAACCTGCTAGGAGACCCAGAAAACTTCACCCCAGCCAACCCCCTAGCCACACCCCCACACATCAAACCAGAATGATACTTCCTATTTGCATACGCCATCCTACGATCCATCCCAAACAAACTAGGAGGAGTAATGGCCCTAGCTGCTTCCGTCCTAGTCCTATTCCTGGTCCCACTGCTCCACACATCCAAACAACGCTCAATAACCTTCCGCCCCATCTCACAAATCTTATTCTGAACCCTAGTAGCCAACCTCCTCATCCTCACCTGAGTCGGCAGCCAGCCAGTCGAACATCCTTTCATCATCATCGGGCAGCTGGCCTCCCTCTCCTACTTCACCATCATCCTAGTTCTATTCCCCCTTGCAGCCATCCTAGAGAACAAACTACTAAATCTTTAA
Henicorhina_leucophrys_DQ415708_PichinchaECU	??????????????????????????????????????????????????????????????????????????????????????????????????CTTCGGATCTCTTCTAGGCATCTGCCTAATCACACAAATCATCACCGGACTACTGCTAGCCGCCCATTACACAGCAGACACATCCCTAGCTTTCAACTCCGTAGCCCACATGTGCCGAAATGTCCAATTCGGATGACTAATTCGCAACCTCCACGCAAACGGAGCATCCCTATTCTTCATCTGCATTTACTTCCACATCGGCCGAGGACTCTACTACGGCTCCTACCTCAACAAAGCAACCTGAAACGTAGGAGTACTCCTCCTATTAGCCCTCATAGCAACTGCCTTCGTAGGATATGTCCTACCCTGAGGCCAAATATCATTCTGAGGGGCCACAGTCATCACAAATCTATTCTCAGCAATCCCCTACATTGGCCAAACCTTAGTAGAATGAATGTGAGGAGGATTCTCAGTAGACAACCCAACCTTAACCCGCTTCTTCGCACTTCATTTCCTACTACCTTTCTTTATCGCAGGACTAACATTAGTCCACCTCACCCTGCTACACGAAACAGGCTCCAATAACCCTCTAGGAATCCCCTCAGACTGCGACAAAATCCCATTCCACCCATACTACTCAATCAAAGACATCCTTGGATTCGCCCTAATATTCGTCCTCCTCGCCACCCTAGCCCTATTCTCACCTAACCTGCTAGGAGACCCAGAAAACTTCACCCCAGCCAACCCCCTAGCCACACCCCCACATATCAAACCAGAATGATATTTCCTATTTGCATACGCCATTCTACGATCCATCCCAAACAAACTAGGAGGAGTAATGGCCCTAGCCGCCTCCGTCCTAGTCCTATTCTTAGTACCTCTGCTCCACACATCCAAACAACGATCAATAACCTTCCGCCCCATCTCACAAATCCTATTCTGAACTCTAGTAGCCAACCTCCTCATCCTCACTTGAGTCGGCAGCCAACCAGTCGAACACCCCTTCATCATTATCGGACAGCTGGCCTCCCTCTCCTACTTCACCATCATCCTAGTTCTATTCCCCCTTGCAGCCATCCTAGAGAACAAACTACTAAACCTTTAA
choco_ANSP2396EsmeraldasECU        ATGGCTCTCAATCTACGTAAAACCCACCCACTTATAAAAGTCATCAACAACGCCCTAATCGACCTCCCAACACCATCAAACATTTCCGGATGATGAAACTTCGGGTCCCTCTTGGGCATCTGCCTAGTCACACAAATTATCACCGGCCTCCTGCTGGCCGCACATTACACAGCAGACACATCCCTAGCCTTCAACTCCGTAGCCCACATGTGCCGAAACGTCCAATTTGGCTGACTGATTCGCAACCTTCACGCAAACGGAGCATCCCTCTTCTTCATCTGCATCTACTTCCACATCGGCCGAGGACTCTACTACGGCTCCTACCTCAACAAAGCAACCTGAAACGTTGGAGTCCTCCTCCTTTTAGCCCTCATAGCAACTGCTTTCGTCGGATATGTCCTACCCTGAGGCCAAATATCATTCTGAGGGGCTACAGTCATTACAAATCTATTCTCAGCAATCCCTTACATCGGCCAAACTCTAGTAGAATGGATGTGGGGAGGATTCTCAGTAGACAACCCAACTCTAACCCGCTTCTTCGCACTCCACTTCCTACTACCCTTCTTCATCGCAGGACTAACACTAGTCCACCTCACCCTACTCCACGAATCAGGCTCCAACAACCCCCTAGGAATCCCCTCAGATTGCGACAAAATTCCATTCCACCCATACTACTCAATCAAAGACATCCTCGGATTCGCCTTAATATTCACTCTCCTCGCCACCCTAGCCCTATTCTCACCCAACCTACTAGGGGACCCAGAAAACTTCACCCCAGCCAACCCCCTAGCCACACCCCCCCACATCAAACCAGAATGATACTTCCTATTTGCATACGCCATTCTACGATCCATCCCAAACAAACTAGGAGGAGTATTAGCCTTAGCTGCCTCCGTCCTAGTCCTATTCCTAGTCCCCCTGCTCCACACATCTAAACAACGCTCAATAACTTTCCGCCCCATTTCCCAAATCCTATTCTGAACCCTAGTAGCTAACCTCCTCATCCTCACCTGAGTCGGCAGCCAGCCAGTCGAACACCCCTTTATCATCATCGGCCAGCTAGCCTCCCTCTCCTACTTTACCATCATCCTAGTTCTATTCCCTCTCGCAGCCATCCTAGAGAACAAACTACTCAAACTCTAA
choco_ANSP2426EsmeraldasECU        ATGGCTCTCAATCTACGTAAAACCCACCCACTTATAAAAGTCATCAACAACGCCCTAATCGACCTCCCAACACCATCAAACATTTCCGGATGATGAAACTTCGGGTCCCTCTTGGGCATCTGCCTAGTCACACAAATTATCACCGGCCTCCTGCTGGCCGCACATTACACAGCAGACACATCCCTAGCCTTCAACTCCGTAGCCCACATGTGCCGAAACGTCCAATTTGGCTGACTGATTCGCAACCTTCACGCAAACGGAGCATCCCTCTTCTTCATCTGCATCTACTTCCACATCGGCCGAGGACTCTACTACGGCTCCTACCTCAACAAAGCAACCTGAAACGTTGGAGTCCTCCTCCTTTTAGCCCTCATAGCAACTGCTTTCGTCGGATATGTCCTACCCTGAGGCCAAATATCATTCTGAGGGGCTACAGTCATTACAAATCTATTCTCAGCAATCCCTTACATCGGCCAAACTCTAGTAGAATGGATGTGGGGAGGATTCTCAGTAGACAACCCAACTCTAACCCGCTTCTTCGCACTCCACTTCCTACTACCCTTCTTCATCGCAGGACTAACACTAGTCCACCTCACCCTACTCCACGAATCAGGCTCCAACAACCCCCTAGGAATCCCCTCAGATTGCGACAAAATTCCATTCCACCCATACTACTCAATCAAAGACATCCTCGGATTCGCCTTAATATTCACTCTCCTCGCCACCCTAGCCCTATTCTCACCCAACCTACTAGGGGACCCAGAAAACTTCACCCCAGCCAACCCCCTAGCCACACCCCCCCACATCAAACCAGAATGATACTTCCTATTTGCATACGCCATTCTACGATCCATCCCAAACAAACTAGGAGGAGTATTAGCCTTAGCTGCCTCCGTCCTAGTCCTATTCCTAGTCCCCCTGCTCCACACATCTAAACAACGCTCAATAACTTTCCGCCCCATTTCCCAAATCCTATTCTGAACCCTAGTAGCTAACCTCCTCATCCTCACCTGAGTCGGCAGCCAGCCAGTCGAACACCCCTTTATCATCATCGGCCAGCTAGCCTCCCTCTCCTACTTTACCATCATCCTAGTTCTATTCCCTCTCGCAGCCATCCTAGAGAACAAACTACTCAAACTCTAA
napo_ANSP2482MoronaECU             ATGGCTCTCAATCTACGTAAAACCCACCCACTAATAAAAACCGTCAATAACGCCCTAATCGACCTCCCAACACCATCAAACATTTCCGGATGATGAAACTTTGGGTCCCTTCTGGGCATCTGCCTAATCACACAAATTATCACCGGCTTACTGCTGGCCGCACATTACACAGCAGACACATCCCTAGCTTTCAACTCCGTAGCCCATATGTGCCGAAACGTCCAATTCGGTTGACTAATCCGTAACCTTCACGCAAACGGAGCATCCCTCTTCTTCATCTGCATTTACATCCACATCGGCCGAGGCCTCTACTACGGCTCCTACCTCAACAAAGCAACCTGAAATGTTGGAGTCCTACTCCTCTTGGCCCTCATAGCAACTGCCTTCGTAGGATACGTCCTACCCTGAGGCCAAATATCATTTTGAGGGGCTACAGTCATCACAAACCTATTCTCAGCTATCCCCTACATTGGCCAAACTTTAGTGGAATGAATGTGAGGAGGATTCTCAGTAGACAACCCAACTCTAACCCGTTTTTTCGCACTCCACTTCCTACTACCATTCTTCATCGCAGGGCTGACACTAGTCCACCTCACCCTACTCCACGAAACAGGCTCTAACAACCCCCTAGGAATCCCCTCAGACTGCGACAAAATCCCATTCCACCCATACTACTCAATCAAAGACATCCTCGGATTTGCCCTAATATTCACCCTCCTTGCCACCCTAGCCCTATTCTCACCAAACCTACTAGGAGACCCAGAAAACTTCACCCCAGCTAACCCTCTAGCCACACCCCCCCACATTAAACCAGAATGATACTTCCTATTCGCATACGCCATCCTACGATCCATCCCAAACAAACTGGGAGGAGTGCTGGCTTTAGCTGCTTCCGTTCTAGTCCTATTCTTAGTCCCTCTACTCCACACATCCAAACAACGCTCAATAACCTTCCGTCCTATCTCCCAAGTTCTATTCTGAACCCTAGTAGCCAACCTTCTCATCCTCACCTGAGTCGGCAGCCAGCCAGTCGAACACCCCTTTATCATCATCGGACAACTGGCCTCCCTCTCCTACTTTACCATCATCCTAGTTCTATTCCCTCTTGCAGCCATCCTAGAGAACAAGCTACTCAACCTCTAA
napo_ANSP2630MoronaECU             ATGGCTCTCAATCTACGTAAAACCCACCCACTGATAAAAACCGTCAATAACGCCCTAATCGACCTCCCAACACCATCAAACATTTCCGGATGATGAAACTTTGGGTCCCTTCTGGGCATCTGCCTAATCACACAAATTATCACCGGCTTACTGCTGGCCGCACATTACACAGCAGACACATCCCTAGCTTTCAACTCCGTAGCCCACATGTGCCGAAACGTCCAATTCGGTTGACTAATCCGTAACCTTCACGCAAACGGAGCATCCCTCTTCTTCATCTGCATTTACATCCACATCGGCCGAGGCCTCTACTACGGCTCCTACCTCAACAAAGCAACCTGAAATGTTGGAGTCCTACTCCTCTTGGCCCTCATAGCAACTGCCTTCGTAGGATACGTCCTACCCTGAGGCCAAATATCATTTTGAGGGGCTACAGTCATCACAAACCTATTCTCAGCTATCCCCTACATTGGCCAAACTTTAGTGGAATGAATGTGAGGAGGATTCTCAGTAGACAACCCAACTCTAACCCGTTTTTTCGCACTCCACTTCCTACTACCATTCTTCATCGCAGGGCTGACACTAGTCCACCTCACCCTACTCCACGAAACAGGCTCCAACAACCCCCTAGGAATCCCCTCAGACTGCGACAAAATCCCATTCCACCCATACTACTCAATCAAAGACATCCTCGGATTCGCCCTAATATTCACCCTCCTCGCCACCCTAACCCTATTCTCACCAAACCTACTAGGAGACCCAGAAAACTTCACCCCAGCTAACCCTCTAGCCACACCCCCCCACATTAAACCAGAATGATACTTCCTATTTGCATACGCCATCCTACGATCCATCCCAAACAAACTGGGAGGAGTGCTGGCTTTAGCCGCTTCCGTTCTAGTCCTATTCCTAGTCCCTCTACTCCACACATCCAAACAACGCTCAATAACCTTCCGCCCTATCTCCCAAGTTCTATTCTGAACCCTAGTAGCCAACCTTCTCATCCTCACCTGAGTCGGCAGCCAGCCAGCCGAACACCCCTTTATCATCATCGGACAACTGGCCTCCCTCTCCTACTTTACCATCATCCTAGTTCTATTCCCTCTTGCAGCCATCCTAGAGAACAAGCTACTCAACCTCTAA
napo_ANSP2653MoronaECU             ATGGCTCTCAATCTACGTAAAACCCACCCACTGATAAAAACCGTCAATAACGCCCTAATCGACCTCCCAACACCATCAAACATTTCCGGATGATGAAACTTTGGGTCCCTTCTGGGCATCTGCCTAATCACACAAATTATCACCGGCTTACTGCTGGCCGCACATTACACAGCAGACACATCCCTAGCTTTCAACTCCGTAGCCCACATGTGCCGAAACGTCCAATTCGGTTGACTAATCCGTAACCTTCACGCAAACGGAGCATCCCTCTTCTTCATCTGCATTTACATCCACATCGGCCGAGGCCTCTACTACGGCTCCTACCTCAACAAAGCAACCTGAAATGTTGGAGTCCTACTCCTCTTGGCCCTCATAGCAACTGCCTTCGTAGGATACGTCCTACCCTGAGGCCAAATATCATTTTGAGGGGCTACAGTCATCACAAACCTATTCTCAGCTATCCCCTACATTGGCCAAACTTTAGTGGAATGAATGTGAGGAGGATTCTCAGTAGACAACCCAACTCTAACCCGTTTTTTCGCACTCCACTTCCTACTACCATTCTTCATCGCAGGGCTGACACTAGTCCACCTCACCCTACTCCACGAAACAGGCTCCAACAACCCCCTAGGAATCCCCTCAGACTGCGACAAAATCCCATTCCACCCATACTACTCAATCAAAGACATCCTCGGATTCGCCCTAATATTCACCCTCCTCGCCACCCTAACCCTATTCTCACCAAACCTACTAGGAGACCCAGAAAACTTCACCCCAGCTAACCCTCTAGCCACACCCCCCCACATTAAACCAGAATGATACTTCCTATTTGCATACGCCATCCTACGATCCATCCCAAACAAACTGGGAGGAGTGCTGGCTTTAGCTGCTTCCGTTCTAGTCCTATTCTTAGTCCCTCTACTCCACACATCCAAACAACGCTCAATAACCTTCCGTCCTATCTCCCAAGTTCTATTCTGAACCCTAGTAGCCAACCTTCTCATCCTCACCTGAGTCGGCAGCCAGCCAGTCGAACACCCCTTTATCATCATCGGACAACTGGCCTCCCTCTCCTACTTTACCATCATCCTAGTTCTATTCCCTCTTGCAGCCATCCTAGAGAACAAGCTACTCAACCTCTAA
mexico_AY352530FMNH343285MEX      ??????????????????????????????????????????????????????????????????????????????????????????????????CTTTGGGTCCCTTCTGGGCATCTGCCTAATCACACAAATTATTACCGGCTTACTGCTGGCCGCGCACTACACAGCAGACACATCCCTAGCTTTCAACTCCGTAGCCCACATGTGCCGAAACGTCCAATTTGGCTGACTAATTCACAACCTTCACGCAAACGGAGCATCCCTCTTCTTCATCTGCATTTACATCCACATCGGCCGAGGCCTCTACTACGGCTCCTACCTCAACAAAGCAACCTGAAATGTCGGAGTCCTACTCCTTTTAGCCCTCATAGCGACCGCCTTCGTAGGGTATGTTCTTCCCTGAGGCCAAATATCGTTCTGAGGGGCTACGGTCATCACAAATCTATTCTCAGCTATCCCCTACATTGGCCAAACTTTAGTAGAGTGAATGTGAGGGGGATTCTCAGTAGACAACCCAACCCTAACCCGCTTTTTCGCACTCCACTTCCTACTGCCATTCTTCATCGCAGGACTGACACTAGTCCATCTCACCCTACTCCACGAAACAGGCTCTAACAACCCCCTAGGAATCCCCTCAGACTGCGACAAAATCCCATTCCACCCATACTACTCAATCAAGGACATCCTCGGATTCGCCCTAATATTCATCCTTCTTGCCACCCTGGCCCTATTCTCACCAAACCTGCTAGGAGACCCAGAAAACTTCACCCCAGCCAACCCCCTAGCCACACCTCCCCACATCAAACCAGAATGATACTTCCTATTTGCATACGCCATCCTACGATCCATTCCGAACAAACTAGGAGGAGTGCTGGCCCTAGCCGCCTCCGTCCTAGTCCTATTCTTAGTCCCCCTACTCCACACATCCAAACAACGCTCAATAACCTTCCGCCCCATCTCCCAAGTTCTATTCTGAACCCTAGTAGCCAACCTCCTCATCCTCACCTGAGTCGGCAGCCAACCAGTCGAACACCCCTTTATCATCATCGGACAACTGGCTTCCCTCTCCTACTTTACCATCATTTTAGTTCTATTCCCTCTTGCAGCCATCCTAGAGAACAAACTACTCAACCTCTA?
central_DQ415709LimonCR            ??????????????????????????????????????????????????????????????????????????????????????????????????CTTCGGGTCCCTCCTGGGCATCTGCCTAATCACACAAATTATTACCGGCTTACTGCTGGCCGCGCATTACACAGCAGACACATCCCTAGCTTTCAACTCCGTAGCCCACATGTGCCGAGACGTCCAATTTGGCTGACTAATCCGCAACCTTCACGCAAACGGAGCATCCCTCTTCTTCATCTGCATTTACATCCACATCGGCCGAGGCCTCTACTACGGCTCCTACCTTAACAAAGCAACCTGAAATGTCGGAGTCCTACTCCTCTTAGCCCTCATAGCAACCGCCTTCGTAGGGTATGTTCTTCCCTGAGGCCAAATATCATTCTGAGGGGCTACAGTCATCACAAATCTATTCTCAGCTATCCCCTACATCGGCCAAACTTTAGTAGAGTGAATGTGAGGGGGATTCTCAGTAGACAACCCAACCCTAACCCGCTTTTTCGCACTCCACTTCCTACTACCATTCTTCATCGCAGGACTGACACTAGTCCACCTCACCCTACTCCACGAAACAGGCTCTAACAACCCCCTAGGAATCCCCTCAGACTGCGACAAAATCCCATTCCACCCATACTACTCAATCAAGGACATCCTTGGATTCGCCCTAATGTTCACCCTCCTTGCCACCCTAACTCTATTCTCACCAAACCTGCTAGGAGACCCAGAAAACTTCACCCCAGCCAACCCCCTAGCCACACCTCCCCACATCAAACCAGAATGATACTTCCTATTTGCATACGCCATCCTACGATCCATCCCAAACAAACTAGGAGGAGTACTGGCCCTAGCTGCCTCCGTCCTAGTCCTATTCTTAGTTCCCCTGCTCCACACATCTAAACAACGCTCAATAACTTTCCGCCCCATCTCCCAAATTCTATTCTGAACCCTAGTAGCCAACCTCCTCATCCTCACCTGAGTCGGCAGCCAGCCAGTCGAACACCCCTTCATCATCATCGGACAGCTGGCCTCCCTCTCCTACTTTACCATCATTTTAGTTCTATTCCCTCTTGCAGCCATCCTAGAGAACAAACTACTCAACCTTTAA
choco_LSUMZ12005EsmeraldasECU      ATGGCTCTCAATCTACGTAAAACCCACCCACTTATAAAAGTCATCAACAACGCCCTAATCGACCTCCCAACACCATCAAACATTTCCGGATGATGAAACTTCGGGTCCCTCTTGGGCATCTGCCTAGTCACACAAATTATCACCGGCCTCCTGCTGGCCGCACATTACACAGCAGACACATCCCTAGCCTTCAACTCCGTAGCCCACATGTGCCGAAACGTCCAATTTGGCTGACTGATTCGCAACCTTCACGCAAACGGAGCATCCCTCTTCTTCATCTGCATCTACTTCCACATCGGCCGAGGACTCTACTACGGCTCCTACCTCAACAAAGCAACCTGAAACGTTGGAGTCCTCCTCCTTTTAGCCCTCATAGCAACTGCTTTCGTCGGATATGTCCTACCCTGAGGCCAAATATCATTCTGAGGGGCTACAGTCATTACAAATCTATTCTCAGCAATCCCTTACATCGGCCAAACTCTAGTAGAATGGATGTGGGGAGGATTCTCAGTAGACAACCCAACTCTAACCCGCTTCTTCGCACTCCACTTCCTACTACCCTTCTTCATCGCAGGACTAACACTAGTCCACCTCACCCTACTCCACGAATCAGGCTCCAACAACCCCCTAGGAATCCCCTCAGATTGCGACAAAATTCCATTCCACCCATACTACTCAATCAAAGACATCCTCGGATTCGCCTTAATATTCACTCTCCTCGCCACCCTAGCCCTATTCTCACCCAACCTACTAGGGGACCCAGAAAACTTCACCCCAGCCAACCCCCTAGCCACACCCCCCCACATCAAACCAGAATGATACTTCCTATTTGCATACGCCATTCTACGATCCATCCCAAACAAACTAGGAGGAGTATTAGCCTTAGCTGCCTCCGTCCTAGTCCTATTCCTAGTCCCCCTGCTCCACACATCTAAACAACGCTCAATAACTTTCCGCCCCATTTCCCAAATCCTATTCTGAACCCTAGTAGCTAACCTCCTCATCCTCACCTGAGTCGGCAGCCAGCCAGTCGAACACCCCTTTATCATCATCGGCCAGCTAGCCTCCCTCTCCTACTTTACCATCATCCTAGTTCTATTCCCTCTCGCAGCCATCCTAGAGAACAAACTACTCAAACTCTAA
choco_LSUMZB11738EsmeraldasECU     ATGGCTCTCAATCTACGTAAAACCCACCCACTTATAAAAGTCATCAACAACGCCCTAATCGACCTCCCAACACCATCAAACATTTCCGGATGATGAAACTTCGGGTCCCTCTTGGGCATCTGCCTAGTCACACAAATTATCACCGGCCTCCTGCTGGCCGCACATTACACAGCAGACACATCCCTAGCCTTCAACTCCGTAGCCCACATGTGCCGAAACGTCCAATTTGGCTGACTGATTCGCAACCTTCACGCAAACGGAGCATCCCTCTTCTTCATCTGCATCTACTTCCACATCGGCCGAGGACTCTACTACGGCTCCTACCTCAACAAAGCAACCTGAAACGTTGGAGTCCTCCTCCTTTTAGCCCTCATAGCAACTGCTTTCGTCGGATATGTCCTACCCTGAGGCCAAATATCATTCTGAGGGGCTACAGTCATTACAAATCTATTCTCAGCAATCCCTTACATCGGCCAAACTCTAGTAGAATGGATGTGGGGAGGATTCTCAGTAGACAACCCAACTCTAACCCGCTTCTTCGCACTCCACTTCCTACTACCCTTCTTCATCGCAGGACTAACACTAGTCCACCTCACCCTACTCCACGAATCAGGCTCCAACAACCCCCTAGGAATCCCCTCAGATTGCGACAAAATTCCATTCCACCCATACTACTCAATCAAAGACATCCTCGGATTCGCCTTAATATTCACTCTCCTCGCCACCCTAGCCCTATTCTCACCCAACCTACTAGGGGACCCAGAAAACTTCACCCCAGCCAACCCCCTAGCCACACCCCCCCACATCAAACCAGAATGATACTTCCTATTTGCATACGCCATTCTACGATCCATCCCAAACAAACTAGGAGGAGTATTAGCCTTAGCTGCCTCCGTCCTAGTCCTATTCCTAGTCCCCCTGCTCCACACATCTAAACAACGCTCAATAACTTTCCGCCCCATTTCCCAAATCCTATTCTGAACCCTAGTAGCTAACCTCCTCATCCTCACCTGAGTCGGCAGCCAGCCAGTCGAACACCCCTTTATCATCATCGGCCAGCTAGCCTCCCTCTCCTACTTTACCATCATCCTAGTTCTATTCCCTCTCGCAGCCATCCTAGAGAACAAACTACTCAAACTCTAA
choco_LSUMZB11868EsmeraldasECU     ATGGCTCTCAATCTACGTAAAACCCACCCACTTATAAAAGTCATCAACAACGCCCTAATCGACCTCCCAACACCATCAAACATTTCCGGATGATGAAACTTCGGGTCCCTCTTGGGCATCTGCCTAGTCACACAAATTATCACCGGCCTCCTGCTGGCCGCACATTACACAGCAGACACATCCCTAGCCTTCAACTCCGTAGCCCACATGTGCCGAAACGTCCAATTTGGCTGACTGATTCGCAACCTTCACGCAAACGGAGCATCCCTCTTCTTCATCTGCATCTACTTCCACATCGGCCGAGGACTCTACTACGGCTCCTACCTCAACAAAGCAACCTGAAACGTTGGAGTCCTCCTCCTTTTAGCCCTCATAGCAACTGCTTTCGTCGGATATGTCCTACCCTGAGGCCAAATATCATTCTGAGGGGCTACAGTCATTACAAATCTATTCTCAGCAATCCCTTACATCGGCCAAACTCTAGTAGAATGGATGTGGGGAGGATTCTCAGTAGACAACCCAACTCTAACCCGCTTCTTCGCACTCCACTTCCTACTACCCTTCTTCATCGCAGGACTAACACTAGTCCACCTCACCCTACTCCACGAATCAGGCTCCAACAACCCCCTAGGAATCCCCTCAGATTGCGACAAAATTCCATTCCACCCATACTACTCAATCAAAGACATCCTCGGATTCGCCTTAATATTCACTCTCCTCGCCACCCTAGCCCTATTCTCACCCAACCTACTAGGGGACCCAGAAAACTTCACCCCAGCCAACCCCCTAGCCACACCCCCCCACATCAAACCAGAATGATACTTCCTATTTGCATACGCCATTCTACGATCCATCCCAAACAAACTAGGAGGAGTATTAGCCTTAGCTGCCTCCGTCCTAGTCCTATTCCTAGTCCCCCTGCTCCACACATCTAAACAACGCTCAATAACTTTCCGCCCCATTTCCCAAATCCTATTCTGAACCCTAGTAGCTAACCTCCTCATCCTCACCTGAGTCGGCAGCCAGCCAGTCGAACACCCCTTTATCATCATCGGCCAGCTAGCCTCCCTCTCCTACTTTACCATCATCCTAGTTCTATTCCCTCTCGCAGCCATCCTAGAGAACAAACTACTCAAACTCTAA
choco_LSUMZB1357DarienPAN          ATGGCTCTCAATCTACGTAAAACCCACCCACTAATAAAAATCGTCAATAACGCCCTAATCGACCTCCCAACACCATCAAACATTTCTGGATGATGAAACTTTGGGTCCCTTCTGGGCATCTGCCTAATCACACAAATTATCACCGGTTTACTGCTGGCCGCACATTACACAGCAGACACATCCCTAGCTTTCAACTCCGTAGCCCACATGTGCCGAAACGTCCAATTCGGTTGACTAATTCGTAACCTCCACGCAAACGGAGCATCCCTCTTCTTCATCTGCATTTACATCCACATCGGCCGAGGCCTCTACTACGGCTCCTACCTCAACAAAGCAACCTGAAATGTTGGAGTCCTGCTCCTCCTAGCCCTCATAGCAACCGCCTTCGTAGGATACGTCCTGCCCTGAGGCCAAATATCATTCTGAGGGGCTACAGTCATCACAAACCTATTCTCAGCTATCCCTTACATTGGCCAAACTTTAGTAGAATGAATGTGGGGAGGATTCTCAGTAGACAACCCAACCCTAACCCGCTTCTTCGCACTCCACTTCCTACTGCCATTCTTCATGGTAGGACTAACACTAGTCCACCTCACCCTGCTCCACGAAACAGGCTCTAACAACCCCCTAGGAATCCCCTCAGACTGCGACAAAATCCCATTCCACCCATACTACTCAATCAAAGACATCCTCGGATTCGCCCTAATATTCACCCTCCTCGCCACCCTAGCCCTATTCTCACCAAACCTGCTAGGAGACCCAGAAAACTTCACCCCAGCTAACCCCCTAGCCACACCTCCCCACATTAAACCAGAATGATACTTCCTATTTGCATACGCCATCCTACGATCCATCCCTAACAAACTGGGAGGAGTACTGGCCCTAGCTGCCTCCGTCCTAGTCCTATTCTTAGTCCCCCTACTCCACACATCCAAACAACGCTCAATAACCTTCCGCCCCATCTCCCAAGTCCTATTCTGAACCCTAGTAGCCAACCTCCTCATCCTCACCTGAGTCGGCAGCCAGCCAGTCGAACACCCCTTTATCATCATCGGACAACTGGCCTCCCTCTCCTACTTTACCATCATCCTAGTTCTATTCCCTCTTGCAGCCATCCTAGAGAACAAGCTACTCAACCTCTAA
choco_LSUMZB2097DarienPAN          ATGGCTCTCAATCTACGTAAAACCCACCCACTAATAAAAATCGTCAATAACGCCCTAATCGACCTCCCAACACCATCAAACATTTCTGGATGATGAAACTTTGGGTCCCTTCTGGGCATCTGCCTAATCACACAAATTATCACCGGTTTACTGCTGGCCGCACATTACACAGCAGACACATCCCTAGCTTTCAACTCCGTAGCCCACATGTGCCGAAACGTCCAATTCGGTTGACTAATTCGTAACCTTCACGCAAACGGAGCATCCCTCTTCTTCATCTGCATTTACATCCACATCGGCCGAGGCCTCTACTACGGCTCCTACCTCAACAAAGCAACCTGAAATGTTGGAGTCCTGCTCCTCCTAGCCCTCATGGCAACCGCCTTTGTAGGATACGTCCTGCCCTGAGGCCAAATATCATTCTGAGGGGCTACAGTCATCACAAACCTATTCTCAGCTATCCCTTACATTGGCCAAACTTTAGTAGAATGAATGTGAGGAGGATTCTCAGTAGACAACCCAACCCTAACCCGCTTCTTCGCACTCCACTTCCTACTGCCATTCTTCATGGCAGGACTAACACTAGTCCATCTCACCCTGCTCCACGAAACAGGCTCTAACAACCCCCTAGGAATCCCCTCAGACTGCGACAAAATCCCATTCCACCCATACTACTCAATCAAAGACATCCTCGGATTCGCCCTAATATTCACCCTCCTCGCCACCCTAGTCCTATTCTCACCAAACCTGCTAGGAGACCCAGAAAACTTCACCCCAGCTAACCCCCTAGCCACACCTCCCCACATTAAACCAGAATGATACTTCCTATTTGCATACGCCATCCTACGATCCATCCCAAACAAACTGGGAGGAGTACTGGCCCTAGCTGCCTCCGTCCTAGTCCTATTCTTAGTCCCCCTACTCCACACATCCAAACAACGCTCAATAACCTTCCGCCCCATCTCCCAAGTCCTATTCTGAACCCTAGTAGCCAACCTCCTCATCCTCACCTGAGTCGGCAGCCAGCCAGTCGAACACCCCTTTATCATCATCGGACAACTGGCCTCCCTCTCCTACTTTACCATCATCCTAGTTCTATTCCCTCTTGCAGCCATCCTAGAGAACAAGCTACTCAACCTCTAA
choco_LSUMZB2236DarienPAN          ATGGCTCTCAATCTACGTAAAACCCACCCACTAATAAAAATCGTCAATAACGCCCTAATCGACCTCCCAACACCATCAAACATTTCTGGATGATGAAACTTTGGGTCCCTTCTGGGCATCTGCCTAATCACACAAATTATCACCGGTTTACTGCTGGCCGCACATTACACAGCAGACACATCCCTAGCTTTCAACTCCGTAGCCCACATGTGCCGAAACGTCCAATTCGGTTGACTAATTCGTAACCTTCACGCAAACGGAGCATCCCTCTTCTTCATCTGCATTTACATCCACATCGGCCGAGGCCTCTACTACGGCTCCTACCTCAACAAAGCAACCTGAAATGTTGGAGTCCTGCTCCTCCTAGCCCTCATGGCAACCGCCTTTGTAGGATACGTCCTGCCCTGAGGCCAAATATCATTCTGAGGGGCTACAGTCATCACAAACCTATTCTCAGCTATCCCTTACATTGGCCAAACTTTAGTAGAATGAATGTGAGGAGGATTCTCAGTAGACAACCCAACCCTAACCCGCTTCTTCGCACTCCACTTCCTACTGCCATTCTTCATGGCAGGACTAACACTAGTCCATCTCACCCTGCTCCACGAAACAGGCTCTAACAACCCCCTAGGAATCCCCTCAGACTGCGACAAAATCCCATTCCACCCATACTACTCAATCAAAGACATCCTCGGATTCGCCCTAATATTCACCCTCCTCGCCACCCTAGCCCTATTCTCACCAAACCTGCTAGGAGACCCAGAAAACTTCACCCCAGCTAACCCCCTAGCCACACCTCCCCACATTAAACCAGAATGATACTTCCTATTTGCATACGCCATCCTACGATCCATCCCAAACAAACTGGGAGGAGTACTGGCCCTAGCTGCCTCCGTCCTAGTCCTATTCTTAGTCCCCCTACTCCACACATCCAAACAACGCTCAATAACCTTCCGCCCCATCTCCCAAGTCCTATTCTGAACCCTAGTAGCCAACCTCCTCATCCTCACCTGAGTCGGCAGCCAGCCAGTCGAACACCCCTTTATCATCATCGGACAACTGGCCTCCCTCTCCTACTTTACCATCATCCTAGTTCTATTCCCTCTTGCAGCCATCCTAGAGAACAAGCTACTCAACCTCTAA
central_LSUMZB28632PanamaPAN       ATGGCTCTCAATCTACGTAAAACCCACCCATTAATAAAAATCGTCAATAACGCCCTAATCGACCTCCCAACACCATCAAACATTTCTGGATGATGAAACTTCGGGTCCCTTCTGGGCATCTGCCTAATCACACAAATTATTACCGGCTTACTGCTGGCCGCGCATTACACAGCAGACACATCCCTAGCTTTCAACTCCGTAGCCCACATGTGCCGAAACGTCCAATTTGGCTGACTAATCCGCAACCTTCACGCAAACGGAGCATCCCTCTTCTTCATCTGCATTTACATCCACATCGGCCGGGGCCTCTACTACGGCTCCTACCTTAACAAAGCAACCTGAAATGTAGGAGTCCTACTCCTCTTAGCCCTCATAGCAACCGCCTTCGTAGGGTATGTTCTTCCCTGAGGCCAAATATCATTCTGAGGGGCTACAGTCATCACAAATCTATTCTCAGCTATCCCCTACATCGGCCAAACTTTAGTAGAGTGAATGTGAGGGGGATTCTCAGTAGACAACCCAACCCTAACCCGCTTTTTCGCACTCCACTTCCTACTACCATTCTTCATCGCAGGACTGACACTAGTCCACCTCACCCTACTCCACGAAACAGGCTCTAACAACCCCCTAGGAATCCCCTCAGACTGCGACAAAATCCCATTCCACCCATACTACTCAATCAAGGACATCCTTGGATTCGCCCTAATGTTCACCCTCCTTGCCACCCTAGCTCTATTCTCACCAAACCTGCTAGGAGACCCAGAAAACTTCACCCCAGCCAACCCCCTAGCCACACCTCCCCACATCAAACCAGAATGATACTTCCTATTTGCATACGCCATCCTACGATCCATCCCAAACAAACTAGGAGGAGTACTGGCCCTAGCTGCCTCCGTCCTAGTCCTATTCTTAGTTCCCCTGCTCCACACATCTAAACAACGCTCAATAACTTTCCGCCCCATCTCCCAAATTCTATTCTGAACCCTAGTAGCCAACCTCCTCATCCTCACCTGAGTCGGCAGCCAGCCAGTCGAACACCCCTTCATCATCATCGGACAACTGGCCTCCCTCTCCTACTTTACCATCATTTTAGTTCTATTCCCTCTTGCAGCCATCCTAGAGAACAAACTACTCAACCTTTAA
central_LSUMZB28784ColonPAN        ATGGCTCTCAATCTACGTAAAACCCACCCATTAATAAAAATCGTCAATAACGCCCTAATCGACCTCCCAACCCCATCAAACATTTCTGGATGATGAAACTTCGGGTCCCTTCTGGGCATCTGCCTAATCACACAAATTATTACCGGCTTACTGCTGGCCGCACATTACACAGCAGACACATCCCTAGCTTTCAACTCCGTAGCCCACATGTGCCGAAACGTCCAATTTGGCTGACTAATCCGCAACCTTCACGCAAACGGAGCATCCCTCTTCTTCATCTGCATTTACATCCACATCGGCCGAGGCCTCTACTACGGCTCCTACCTTAACAAAGCAACCTGAAATGTAGGAGTCCTACTCCTCTTAGCCCTCATAGCAACCGCCTTCGTAGGGTATGTTCTTCCCTGAGGCCAAATATCATTCTGAGGGGCTACAGTCATCACAAATCTATTCTCAGCTATCCCCTACATCGGCCAAACTTTAGTGGAGTGAATGTGAGGGGGATTCTCAGTAGACAACCCAACCCTAACCCGCTTTTTCGCACTCCACTTCCTACTACCATTCTTCATCGCAGGACTGACACTAGTCCACCTCACCCTACTCCACGAAACAGGCTCTAACAACCCCCTAGGAATCCCCTCAGACTGCGACAAAATCCCATTCCACCCATACTACTCAATCAAGGACATCCTTGGATTCGCCCTAATGTTCACCCTCCTTGCCACCCTAGCTCTATTCTCACCAAACCTGCTAGGAGACCCAGAAAACTTCACCCCAGCCAACCCCCTAGCCACACCTCCCCACATCAAACCAGAATGATACTTCCTATTTGCATACGCCATCCTACGATCCATCCCAAACAAACTAGGAGGAGTACTGGCCCTAGCTGCCTCCGTCCTAGTCCTATTCTTAGTTCCCCTGCTCCACACATCTAAACAACGCTCAATAACTTTCCGCCCCATCTCCCAAATTCTATTCTGAACCCTAGTAGCCAACCTCCTCATCCTCACCTGAGTCGGCAGCCAGCCAGTCGAACACCCCTTCATCATCATCGGACAACTGGCCTCCCTCTCCTACTTTACCATCATTTTAGTTCTATTCCCTCTTGCAGCCATCCTAGAGAACAAACTACTCAACCTTTAA
central_LSUMZB35756CartagoCR       ATGGCTCTCAATCTACGTAAAACCCACCCATTAATAAAAATCGTCAATAACGCCCTAATCGACCTCCCAACACCATCAAACATTTCTGGATGATGAAACTTCGGGTCCCTCCTGGGCATCTGCCTAATCACACAAATTATTACCGGCTTACTGCTGGCCGCGCATTACACAGCAGACACATCCCTAGCTTTCAACTCCGTAGCCCACATGTGCCGAGACGTCCAATTTGGCTGACTAATCCGCAACCTTCACGCAAACGGAGCATCCCTCTTCTTCATCTGCATTTACATCCACATCGGCCGAGGCCTCTACTACGGCTCCTACCTTAACAAAGCAACCTGAAATGTCGGAGTCCTACTCCTCTTAGCCCTCATAGCAACCGCCTTCGTAGGGTATGTTCTTCCCTGAGGCCAAATATCATTCTGAGGGGCTACAGTCATCACAAATCTATTCTCAGCTATCCCCTACATCGGCCAAACTTTAGTAGAGTGAATGTGAGGGGGGTTCTCAGTAGACAACCCAACCCTAACCCGCTTTTTCGCACTCCACTTCCTACTACCATTCTTCATCGCAGGACTGACACTAGTCCACCTCACCCTACTCCACGAAACAGGCTCTAACAACCCCCTAGGAATCCCCTCAGACTGCGACAAAATCCCATTCCACCCATACTACTCAATCAAGGACATCCTTGGATTCGCCCTAATGTTCACCCTCCTTGCCACCCTAACTCTATTCTCACCAAACCTGCTAGGAGACCCAGAAAACTTCACCCCAGCCAACCCCCTAGCCACACCTCCCCACATCAAACCAGAATGATACTTCCTATTTGCATACGCCATCCTACGATCCATCCCAAACAAACTAGGAGGAGTACTGGCCCTAGCTGCCTCCGTCCTAGTCCTATTCTTAGTTCCCCTGCTCCACACATCTAAACAACGCTCAATAACTTTCCGCCCCATCTCCCAAATTCTATTCTGAACCCTAGTAGCCAACCTCCTCATCCTCACCTGAGTCGGCAGCCAGCCAGTCGAACACCCCTTCATCATCATCGGACAGCTGGCCTCCCTCTCCTACTTTACCATCATTTTAGTTCTATTCCCTCTTGCAGCCATCCTAGAGAACAAACTACTCAACCTTTAA
central_LSUMZB41623BocasdelToroPAN ATGGCTCTCAATCTACGTAAAACCCACCCATTAATAAAAATCGTCAATAACGCCCTAATCGACCTCCCAACACCATCAAACATTTCTGGATGATGAAACTTCGGGTCCCTTCTGGGCATCTGCCTAATCACACAAATTATTACCGGCTTACTGCTGGCCGCACATTACACAGCAGACACATCCCTAGCTTTCAACTCCGTAGCCCACATGTGCCGAAACGTCCAATTTGGCTGACTAATCCGCAACCTTCACGCAAACGGAGCATCCCTCTTCTTCATCTGCATTTACATCCACATCGGCCGGGGCCTCTACTACGGCTCCTACCTTAACAAAGCAACCTGAAATGTAGGAGTCCTACTCCTCTTAGCCCTCATAGCAACCGCCTTCGTAGGGTATGTTCTTCCCTGAGGCCAAATATCATTCTGAGGGGCTACAGTCATCACAAATCTATTCTCAGCTATCCCCTACATCGGCCAAACTTTAGTAGAGTGAATGTGAGGGGGATTCTCAGTAGACAACCCAACCCTAACCCGCTTTTTCGCACTCCACTTCCTACTACCATTCTTCATCGCAGGACTGACACTAGTCCACCTCACCCTACTCCACGAAACAGGCTCTAACAACCCCCTAGGAATCCCCTCAGACTGCGACAAAATCCCATTCCACCCATACTACTCAATCAAGGACATCCTTGGATTCGCCCTAATGTTCACCCTCCTTGCCACCCTAGCTCTATTCTCACCAAACCTGCTAGGAGACCCAGAAAACTTCACCCCAGCCAACCCCCTAGCCACACCTCCCCACATCAAACCAGAATGATACTTCCTATTTGCATACGCCATCCTACGATCCATCCCAAACAAACTAGGAGGAGTACTGGCCCTAGCTGCCTCCGTCCTAGTCCTATTCTTAGTTCCCCTGCTCCACACATCTAAACAACGCTCAATAACTTTCCGCCCCATCTCCCAAATTCTATTCTGAACCCTAGTAGCCAACCTCCTCATCCTCACCTGAGTCGGCAGCCAGCCAGTCGAACACCCCTTCATCATCATCGGACAACTGGCCTCCCTCTCCTACTTTACCATCATTTTAGTTCTATTCCCTCTTGCAGCCATCCTAGAGAACAAACTACTCAACCTTTAA
napo_LSUMZB42803LoretoPER          ATGGCTCTCAATCTACGTAAAACCCACCCACTAATAAAAACCATCAATAACGCCCTAATCGACCTCCCAACACCATCAAACATTTCCGGATGATGAAACTTTGGGTCCCTTCTGGGCATCTGCCTAATCACACAAATTATCACCGGCTTACTGCTGGCCGCACATTACACAGCAGACACATCCCTAGCTTTCAACTCCGTAGCCCATATGTGCCGAAACGTCCAATTCGGTTGACTAATCCGTAACCTTCACGCAAACGGAGCATCCCTCTTCTTCATCTGCATTTACATCCACATCGGCCGAGGCCTCTACTACGGCTCCTACCTCAACAAAGCAACCTGAAATGTTGGAGTCCTACTCCTCTTGGCCCTCATAGCAACTGCCTTCGTAGGATACGTCCTACCCTGAGGCCAAATATCATTTTGAGGGGCTACAGTCATCACAAACCTATTCTCAGCTATCCCCTACATTGGCCAAACTTTAGTGGAATGAATGTGAGGAGGATTCTCAGTAGACAACCCAACTCTAACCCGTTTTTTCGCACTCCACTTCCTACTACCATTCTTCATCGCAGGGCTGACACTAGTCCACCTCACCCTACTCCACGAAACAGGCTCTAACAACCCCCTAGGAATCCCCTCAGACTGCGACAAAATCCCATTCCACCCATACTACTCAATCAAAGACATCCTCGGATTTGCCCTAATATTCACCCTCCTTGCCACCCTAGCCCTATTCTCACCAAACCTACTAGGAGACCCAGAAAACTTCACCCCAGCTAACCCTCTAGCCACACCCCCCCACATTAAACCAGAATGATACTTCCTATTCGCATACGCCATCCTACGATCCATCCCAAACAAACTGGGAGGAGTGCTGGCTTTAGCTGCTTCCGTTCTAGTCCTATTCTTAGTCCCTCTACTCCACACATCCAAACAACGCTCAATAACCTTCCGTCCTATCTCCCAAGTTCTATTCTGAACCCTAGTAGCCAACCTTCTCATCCTCACCTGAGTCGGCAGCCAGCCAGTCGAACACCCCTTTATCATCATCGGACAACTGGCCTCCCTCTCCTACTTTACCATCATCCTAGTTCTATTCCCTCTTGCAGCCATCCTAGAGAACAAGCTACTCAACCTCTAA
napo_LSUMZB43060LoretoPER          ATGGCTCTCAATCTACGTAAAACCCACCCACTAATAAAAACCATCAATAACGCCCTAATCGACCTCCCAACACCATCAAACATTTCCGGATGATGAAACTTTGGGTCCCTTCTGGGCATCTGCCTAATCACACAAATTATCACCGGCTTACTGCTGGCCGCACATTACACAGCAGACACATCCCTAGCTTTCAACTCCGTAGCCCATATGTGCCGAAACGTCCAATTCGGTTGACTAATCCGTAACCTTCACGCAAACGGAGCATCCCTCTTCTTCATCTGCATTTACATCCACATCGGCCGAGGCCTCTACTACGGCTCCTACCTCAACAAAGCAACCTGAAATGTTGGAGTCCTACTCCTCTTGGCCCTCATAGCAACTGCCTTCGTAGGATACGTCCTACCCTGAGGCCAAATATCATTTTGAGGGGCTACAGTCATCACAAACCTATTCTCAGCTATCCCCTACATTGGCCAAACTTTAGTGGAATGAATGTGAGGAGGATTCTCAGTAGACAACCCAACTCTAACCCGTTTTTTCGCACTCCACTTCCTACTACCATTCTTCATCGCAGGGCTGACACTAGTCCACCTCACCCTACTCCACGAAACAGGCTCTAACAACCCCCTAGGAATCCCCTCAGACTGCGACAAAATCCCATTCCACCCATACTACTCAATCAAAGACATCCTCGGATTTGCCCTAATATTCACCCTCCTTGCCACCCTAGCCCTATTCTCACCAAACCTACTAGGAGACCCAGAAAACTTCACCCCAGCTAACCCCCTAGCCACACCCCCCCACATTAAACCAGAATGATACTTCCTATTCGCATACGCCATCCTACGATCCATCCCAAACAAACTGGGAGGAGTGCTGGCTTTAGCTGCTTCCGTTCTAGTCCTATTCTTAGTCCCTCTACTCCACACATCCAAACAACGCTCAATAACCTTCCGTCCTATCTCCCAAGTTCTATTCTGAACCCTAGTAGCCAACCTTCTCATCCTCACCTGAGTCGGCAGCCAGCCAGTCGAACACCCCTTTATCATCATCGGACAACTGGCCTCCCTCTCCTACTTTACCATCATCCTAGTTCTATTCCCTCTTGCAGCCATCCTAGAGAACAAGCTACTCAACCTCTAA
guiana_LSUMZB48436GUY              ATGGCTCTCAATCTACGTAAAACCCACCCACTGATAAAAATCGTCAATAACGCCCTAATCGACCTCCCAACACCATCAAACATTTCCGGATGATGAAACTTTGGGTCCCTTCTGGGCATCTGCCTAATCACACAAATTATCACCGGCTTACTGCTGGCCGCACACTACACAGCAGACACATCCCTAGCTTTCAACTCCGTAGCCCACATGTGCCGAAACGTCCAATTCGGTTGACTAATCCGCAACCTTCACGCAAACGGAGCATCTCTCTTCTTCATCTGCATTTACATCCACATCGGCCGAGGCCTCTACTACGGCTCCTACCTCAACAAAGCAACCTGAAATGTTGGAGTCCTACTCCTCTTAGCCCTCATAGCAACCGCCTTCGTAGGGTACGTCCTACCCTGAGGCCAAATATCATTCTGAGGGGCTACAGTCATCACAAACCTATTCTCAGCTATCCCCTACATTGGCCAAACTTTAGTGGAATGAATGTGAGGGGGATTCTCAGTAGACAACCCAACTCTAACTCGCTTCTTCGCACTCCACTTCCTACTACCATTCTTCATTGCAGGATTGACACTAGTCCACCTCACCCTACTCCACGAAACAGGCTCCAACAACCCCCTAGGAATCCCCTCAGATTGCGACAAAATCCCATTCCACCCATACTACTCAATCAAGGACATCCTCGGATTTGCCCTAATATTCGCCCTCCTTGCCGCCCTAGCCCTATTCTCACCAAACCTGCTAGGAGACCCAGAAAACTTCACCCCAGCTAACCCTCTAGCCACACCCCCCCACATCAAACCAGAATGATACTTCCTATTTGCATACGCCATTCTACGATCCATCCCAAATAAACTGGGAGGAGTACTGGCTCTAGCTGCTTCCGTCCTGGTCCTATTCTTAGTCCCCCTACTCCACACATCCAAACAACGCTCAATAACTTTCCGCCCTATCTCTCAAGTTCTATTCTGAACCCTAGTAGCCAACCTTCTCATCCTCACCTGAGTCGGCAGCCAGCCAGTCGAACACCCCTTTATCATCATCGGACAACTGGCCTCCCTCTCCTACTTTACCATCATCCTAGTTCTATTCCCTCTTGCAGCCATCCTAGAGAACAAGCTACTCAACCTCTAA
huallaga_LSUMZB5391SanMartinPER        ATGGCTCTCAATCTACGTAAAACCCACCCACTGATAAAAACCGTCAATAACGCCCTAATCGACCTCCCAACACCATCAAACATTTCCGGATGATGAAACTTTGGGTCCCTTCTGGGCATCTGCCTAATCACACAAATTATCACCGGCTTACTGCTGGCCGCACATTACACAGCAGACACATCCCTAGCTTTCAACTCCGTAGCCCACATGTGCCGAAACGTCCAATTCGGTTGACTAATCCGCAACCTTCACGCAAACGGAGCATCCCTCTTCTTCATCTGCATTTACATCCACATCGGCCGAGGCCTCTACTACGGCTCCTACCTCAACAAAGCAACCTGAAATGTTGGAGTCCTACTCCTCTTGGCCCTCATAGCAACTGCCTTCGTAGGATACGTCCTACCCTGAGGCCAAATATCATTTTGAGGGGCTACAGTCATCACAAACCTATTCTCAGCTATCCCCTACATTGGCCAAACTTTAGTGGAATGAATGTGAGGAGGATTCTCAGTAGACAACCCAACTCTAACCCGTTTTTTCGCACTCCACTTCCTACTACCATTCTTCATCGCAGGGCTGACACTAGTCCACCTCACCCTACTCCACGAAACAGGCTCTAACAACCCCCTAGGAATCCCCTCAGACTGCGACAAAATCCCATTCCACCCATACTACTCAATCAAAGACATCCTCGGATTTGCCCTAATATTCACCCTCCTCGCCACCCTAACCCTATTCTCACCAAACCTACTAGGAGACCCAGAAAACTTCACCCCAGCTAACCCTCTAGCCACACCCCCCCACATTAAACCAGAATGATACTTCCTATTTGCATACGCCATCCTACGATCCATCCCAAACAAACTGGGAGGAGTGCTGGCCTTAGCTGCTTCCGTTCTAGTCCTATTCTTAGTCCCTCTACTCCACACATCCAAACAACGCTCAATAACCTTCCGTCCTATCTCCCAAGTTCTATTCTGAACCCTAGTAGCCAACCTTCTCATCCTCACCTGAGTCGGCAGCCAGCCAGTCGAACACCCCTTTATCATCATCGGACAACTGGCCTCCCTCTCCTACTTTACCATCATCCTAGTTCTATTCCCTCTTGCAGCCATCCTAGAGAACAAGCTACTCAACCTCTAA
guiana_LSUMZB55323SipaliwiniSUR    ATGGCTCTCAATCTACGTAAAACCCACCCACTGATAAAAATCGTCAATAACGCCCTAATCGACCTCCCAACACCATCAAACATTTCCGGATGATGAAACTTTGGGTCCCTTCTGGGCATCTGCCTAATCACACAAATTATCACCGGCTTACTGCTGGCCGCACACTACACAGCAGACACATCCCTAGCTTTCAACTCCGTAGCCCACATGTGCCGAAACGTCCAATTCGGTTGACTAATCCGCAACCTTCACGCAAACGGAGCATCTCTCTTCTTCATCTGCATTTACATCCACATCGGCCGAGGCCTCTACTACGGCTCCTACCTCAACAAAGCAACCTGAAATGTTGGAGTCCTACTCCTCTTAGCCCTCATAGCAACCGCCTTCGTAGGATACGTCCTACCCTGAGGCCAAATATCATTCTGAGGGGCTACAGTCATCACAAACCTATTCTCAGCTATCCCCTACATTGGCCAAACTTTAGTGGAATGAATGTGAGGGGGATTCTCAGTAGACAACCCAACTCTAACTCGCTTCTTCGCACTCCACTTCCTACTACCATTCTTCATTGCAGGATTGACACTAGTCCACCTCACCCTACTCCACGAAACAGGCTCCAACAACCCCCTAGGAATCCCCTCAGATTGCGACAAAATCCCATTCCACCCATACTACTCAATCAAGGACATCCTCGGATTTGCCCTAATATTCGCCCTCCTTGCCGCCCTAGCCCTATTCTCACCAAACCTGCTAGGAGACCCAGAAAACTTCACCCCAGCTAACCCCCTAGCCACACCCCCCCACATCAAACCAGAATGATACTTCCTATTTGCATACGCCATTCTACGATCCATCCCAAATAAACTGGGAGGAGTACTGGCTCTAGCTGCTTCCGTCCTGGTCCTATTCTTAGTCCCCCTACTCCACACATCCAAACAACGCTCAATAACTTTCCGCCCTATCTCTCAAGTTCTATTCTGAACCCTAGTAGCCAACCTTCTCATCCTCACCTGAGTCGGCAGCCAGCCAGTCGAACACCCCTTTATCATCATCGGACAACTGGCCTCCCTCTCCTACTTTACCATCATCCTAGTTCTATTCCCTCTTGCAGCCATCCTAGAGAACAAGCTACTCAACCTCTAA
guiana_LSUMZB55339SipaliwiniSUR    ATGGCTCTCAATCTACGTAAAACCCACCCACTGATAAAAATCGTCAATAACGCCCTAATCGACCTCCCAACACCATCAAACATTTCCGGATGATGAAACTTTGGGTCCCTTCTGGGCATCTGCCTAATCACACAAATTATCACCGGCTTACTGCTGGCCGCACACTACACAGCAGACACATCCCTAGCTTTCAACTCCGTAGCCCACATGTGCCGAAACGTCCAATTCGGTTGACTAATCCGCAACCTTCACGCAAACGGAGCATCTCTCTTCTTCATCTGCATTTACATCCACATCGGCCGAGGCCTCTACTACGGCTCCTACCTCAACAAAGCAACCTGAAATGTTGGAGTCCTACTCCTCTTAGCCCTCATAGCAACCGCCTTCGTAGGATACGTCCTACCCTGAGGCCAAATATCATTCTGAGGGGCTACAGTCATCACAAACCTATTCTCAGCTATCCCCTACATTGGCCAAACTTTAGTGGAATGAATGTGAGGGGGATTCTCAGTAGACAACCCAACTCTAACTCGCTTCTTCGCACTCCACTTCCTACTACCATTCTTCATTGCAGGATTGACACTAGTCCACCTCACCCTACTCCACGAAACAGGCTCCAACAACCCCCTAGGAATCCCCTCAGATTGCGACAAAATCCCATTCCACCCATACTACTCAATCAAGGACATCCTCGGATTTGCCCTAATATTCGCCCTCCTTGCCGCCCTAGCCCTATTCTCACCAAACCTGCTAGGAGACCCAGAAAACTTCACCCCAGCTAACCCCCTAGCCACACCCCCCCACATCAAACCAGAATGATACTTCCTATTTGCATACGCCATTCTACGATCCATCCCAAATAAACTGGGAGGAGTACTGGCTCTAGCTGCTTCCGTCCTGGTCCTATTCTTAGTCCCCCTACTCCACACATCCAAACAACGCTCAATAACTTTCCGCCCTATCTCTCAAGTTCTATTCTGAACCCTAGTAGCCAACCTTCTCATCCTCACCTGAGTCGGCAGCCAGCCAGTCGAACACCCCTTTATCATCATCGGACAACTGGCCTCCCTCTCCTACTTTACCATCATCCTAGTTCTATTCCCTCTTGCAGCCATCCTAGAGAACAAGCTACTCAACCTCTAA
guiana_LSUMZB55342SipaliwiniSUR    ATGGCTCTCAATCTACGTAAAACCCACCCACTGATAAAAATCGTCAATAACGCCCTAATCGACCTCCCAACACCATCAAACATTTCCGGATGATGAAACTTTGGGTCCCTTCTGGGCATCTGCCTAATCACACAAATTATCACCGGCTTACTGCTGGCCGCACACTACACAGCAGACACATCCCTAGCTTTCAACTCCGTAGCCCACATGTGCCGAAACGTCCAATTCGGTTGACTAATCCGCAACCTTCACGCAAACGGAGCATCTCTCTTCTTCATCTGCATTTACATCCACATCGGCCGAGGCCTCTACTACGGCTCCTACCTCAACAAAGCAACCTGAAATGTTGGAGTCCTACTCCTCTTAGCCCTCATAGCAACCGCCTTCGTAGGATACGTCCTACCCTGAGGCCAAATATCATTCTGAGGGGCTACAGTCATCACAAACCTGTTCTCAGCTATCCCCTACATTGGCCAAACTTTAGTGGAATGAATGTGAGGGGGATTCTCAGTAGACAACCCAACTCTAACTCGCTTCTTCGCACTCCACTTCCTACTACCATTCTTCATTGCAGGATTGACACTAGTCCACCTCACCCTACTCCACGAAACAGGCTCCAACAACCCCCTAGGAATCCCCTCAGATTGCGACAAAATCCCATTCCACCCATACTACTCAATCAAGGACATCCTCGGATTTGCCCTAATATTCGCCCTCCTTGCCGCCCTAGCCCTATTCTCACCAAACCTGCTAGGAGACCCAGAAAACTTCACCCCAGCTAACCCTCTAGCCACACCCCCCCACATCAAACCAGAATGATACTTCCTATTTGCATACGCCATTCTACGATCCATCCCAAATAAACTGGGAGGAGTACTGGCTCTAGCTGCTTCCGTCCTGGTCCTATTCTTAGTCCCCCTACTCCACACATCCAAACAACGCTCAATAACTTTCCGCCCTATCTCTCAAGTTCTATTCTGAACTCTAGTAGCCAACCTTCTCATCCTCACCTGAGTCGGCAGCCAGCCAGTCGAACACCCCTTTATCATCATCGGACAACTGGCCTCCCTCTCCTACTTTACCATCATCCTAGTTCTATTCCCTCTTGCAGCCATCCTAGAGAACAAGCTACTCAACCTCTAA
napo_LSUMZB6019MoronaEC            ATGGCTCTCAATCTACGTAAAACCCACCCACTGATAAAAACCGTCAATAACGCCCTAATCGACCTCCCAACACCATCAAACATTTCCGGATGATGAAACTTTGGGTCCCTTCTGGGCATCTGCCTAATCACACAAATTATCACCGGCTTACTGCTGGCCGCACATTACACAGCAGACACATCCCTAGCTTTCAACTCCGTAGCCCACATGTGCCGAAACGTCCAATTCGGTTGACTAATCCGTAACCTTCACGCAAACGGAGCATCCCTCTTCTTCATCTGCATTTACATCCACATCGGCCGAGGCCTCTACTACGGCTCCTACCTCAACAAAGCAACCTGAAATGTTGGAGTCCTACTCCTCTTGGCCCTCATAGCAACTGCCTTCGTAGGATACGTCCTACCCTGAGGCCAAATATCATTTTGAGGGGCTACAGTCATCACAAACCTATTCTCAGCTATCCCCTACATTGGCCAAACTTTAGTGGAATGAATGTGAGGAGGATTCTCAGTAGACAACCCAACTCTAACCCGTTTTTTCGCACTCCACTTCCTACTACCATTCTTCATCGCAGGGCTGACACTAGTCCACCTCACCCTACTCCACGAAACAGGCTCCAACAACCCCCTAGGAATCCCCTCAGACTGCGACAAAATCCCATTCCACCCATACTACTCAATCAAAGACATCCTCGGATTCGCCCTAATATTCACCCTCCTCGCCACCCTAACCCTATTCTCACCAAACCTACTAGGAGACCCAGAAAACTTCACCCCAGCTAACCCTCTAGCCACACCCCCCCACATTAAACCAGAATGATACTTCCTATTTGCATACGCCATCCTACGATCCATCCCAAACAAACTGGGAGGAGTGCTGGCTTTAGCTGCTTCCGTTCTAGTCCTATTCTTAGTCCCTCTACTCCACACATCCAAACAACGCTCAATAACCTTCCGTCCTATCTCCCAAGTTCTATTCTGAACCCTAGTAGCCAACCTTCTCATCCTCACCTGAGTCGGCAGCCAGCCAGTCGAACACCCCTTTATCATCATCGGACAACTGGCCTCCCTCTCCTACTTTACCATCATCCTAGTTCTATTCCCTCTTGCAGCCATCCTAGAGAACAAGCTACTCAACCTCTAA
central_LSUMZB8744ToledoBEL        ATGGCTCTCAATCTACGTAAAACCCACCCATTAATAAAAATCGTCAATAACGCCCTAATCGACCTCCCAACACCATCAAACATTTCTGGATGATGAAACTTCGGGTCCCTTCTGGGCATCTGCCTAATCACACAAATTATTACCGGCTTACTGCTAGCCGCACATTACACAGCAGACACATCCCTAGCTTTCAACTCCGTAGCCCACATGTGCCGAAACGTCCAATTTGGCTGACTAATCCGCAACCTTCACGCAAACGGAGCATCCCTCTTCTTCATCTGCATTTACATCCACATCGGCCGAGGCCTCTACTATGGCTCCTACCTTAACAAAGCAACCTGAAATGTTGGAGTCCTACTCCTCTTAGCCCTCATAGCAACCGCCTTCGTAGGATATGTTCTTCCCTGAGGCCAAATATCATTCTGAGGGGCTACAGTCATCACAAACCTATTCTCAGCTATCCCCTACATCGGCCAAACTTTAGTAGAATGAATGTGGGGGGGATTCTCAGTAGACAACCCAACCCTAACCCGTTTTTTCGCACTCCACTTCCTACTACCATTCTTCATCGCAGGACTGACACTAGTCCACCTCACCCTACTCCACGAAACAGGCTCTAACAACCCCCTAGGAATCCCCTCAGACTGCGATAAAATCCCATTCCACCCATACTACTCAATCAAGGACATCCTCGGATTCGCCCTAATGTTCACCCTCCTTGCCACCCTAGCTCTATTCTCACCAAACCTGCTAGGAGACCCAGAAAACTTCACCCCAGCCAACCCCCTAGCCACACCTCCCCACATCAAACCAGAATGATACTTCCTATTTGCATACGCCATCCTACGATCCATCCCAAACAAACTAGGAGGAGTACTGGCCCTAGCTGCCTCCGTCCTGGTCCTATTCTTAGTTCCCCTACTCCACACATCTAAACAACGCTCAATAACTTTCCGCCCCATCTCCCAAATTCTATTCTGAACCCTAGTAGCCAACCTCCTCATCCTCACCTGAGTCGGCAGCCAGCCAGTCGAACACCCCTTTATCATCATCGGACAACTGGCCTCCCTCTCCTACTTTACCATCATTTTAGTTCTATTCCCTCTTGCAGCCATCCTAGAGAACAAACTACTCAACCTTTAA
central_LSUMZB8762ToledoBEL        ATGGCTCTCAATCTACGTCAAACCCACCCATTAATAAAAATCGTCAATAACGCCCTAATCGACCTCCCAACACCATCAAACATTTCTGGATGATGAAACTTCGGGTCCCTTCTGGGCATCTGCCTAATCACACAAATTATTACCGGCTTACTGCTGGCCGCACATTACACAGCAGACACATCCCTAGCTTTCAACTCCGTAGCCCACATGTGCCGAAACGTCCAATTTGGCTGACTAATCCGCAACCTTCACGCAAACGGAGCATCCCTCTTCTTCATCTGCATTTACATCCACATCGGCCGAGGCCTCTACTATGGCTCCTACCTTAACAAAGCAACCTGAAATGTTGGAGTCCTACTCCTCTTAGCCCTCATAGCAACCGCCTTCGTAGGATATGTTCTTCCCTGAGGCCAAATATCATTCTGAGGGGCTACAGTCATCACAAACCTATTCTCAGCTATCCCCTACATCGGCCAAACTTTAGTAGAATGAATGTGGGGGGGATTCTCAGTAGACAACCCAACCCTAACCCGTTTTTTCGCACTCCACTTCCTACTACCATTCTTCATCGCAGGACTGACACTAGTCCACCTCACCCTACTCCACGAAACAGGCTCTAACAACCCCCTAGGAATCCCCTCAGACTGCGATAAAATCCCATTCCACCCATACTACTCAATCAAGGACATCCTCGGATTCGCCCTAATATTCACCCTCCTTGCCACCCTAGCTCTATTCTCACCAAACCTGCTAGGAGACCCAGAAAACTTCACCCCAGCCAACCCCCTAGCCACACCTCCCCACATCAAACCAGAATGATACTTCCTATTTGCATACGCCATCCTACGATCCATCCCAAACAAACTAGGAGGAGTACTGGCCCTAGCTGCCTCCGTCCTGGTCCTATTCTTAGTTCCCCTACTCCACACATCTAAACAACGCTCAATAACTTTCCGCCCCATCTCCCAAATTCTATTCTGAACCCTAGTAGCCAACCTCCTCATCCTCACCTGAGTCGGCAGCCAGCCAGTCGAACACCCCTTTATCATCATCGGACAACTGGCCTCCCTCTCCTACTTTACCATCATTTTAGTTCTATTCCCTCTTGCAGCCATCCTAGAGAACAAACTACTCAACCTTTAA
choco_11739EsmeraldasECU           ?????????????????????????????????????????????????????????????????????????????????????????????????????????????????????????????AGTCACACAAATTATCACCGGCCTCCTGCTGGCCGCACATTACACAGCAGACACATCCCTAGCCTTCAACTCCGTAGCCCACATGTGCCGAAACGTCCAATTTGGCTGACTGATTCGCAACCTTCACGCAAACGGAGCATCCCTCTTCTTCATCTGCATCTACTTCCACATCGGCCGAGGACTCTACTACGGCTCCTACCTCAACAAAGCAACCTGAAACGTTGGAGTCCTCCTCCTTTTAGCCCTCATAGCAACTGCTTTCGTCGGATATGTCCTACCCTGAGGCCAAATATCATTCTGAGGGGCTACAGTCATTACAAATCTATTCTCAGCAATCCCTTACATCGGCCAAACTCTAGTAGAATGGATGTGGGGAGGATTCTCAGTAGACAACCCAACTCTAACCCGCTTCTTCGCACTCCACTTCCTACTACCCTTCTTCATCGCAGGACTAACACTAGTCCACCTCACCCTACTCCACGAATCAGGCTCCAACAACCCCCTAGGAATCCCCTCAGATTGCGACAAAATTCCATTCCACCCATACTACTCAATCAAAGACATCCTCGGATTCGCCTTAATATTCACTCTCCTCGCCACCCTAGCCCTATTCTCACCCAACCTACTAGGGGACCCAGAAAACTTCACCCCAGCCAACCCCCTAGCCACACCCCCCCACATCAAACCAGAATGATACTTCCTATTTGCATACGCCATTCTACGATCCATCCCAAACAAACTAGGAGGAGTATTAGCCTTAGCTGCCTCCGTCCTAGTCCTATTCCTAGTCCCCCTGCTCCACACATCTAAACAACGCTCAATAACTTTCCGCCCCATTTCCCAAATCCTATTCTGAACCCTAGTAGCTAACCTCCTCATCCTCACCTGAGTCGGCAGCCAGCCAGTCGAACACCCCTTTATCATCATCGGCCAGCTAGCCTCCCTCTCCTACTTTACCATCATCCTAGTTCTATTCCCTCTCGCAGCCATCCTAGAGAACAAACTACTCAAACTCTAA
choco_11756EsmeraldasECU           ?????????????????????????????????????????????????????????????????????????????????????????????????????????????????????????GCCTAGTCACACAAATTATCACCGGCCTCCTGCTGGCCGCACATTACACAGCAGACACATCCCTAGCCTTCAACTCCGTAGCCCACATGTGCCGAAACGTCCAATTTGGCTGACTGATTCGCAACCTTCACGCAAACGGAGCATCCCTCTTCTTCATCTGCATCTACTTCCACATCGGCCGAGGACTCTACTACGGCTCCTACCTCAACAAAGCAACCTGAAACGTTGGAGTCCTCCTCCTTTTAGCCCTCATAGCAACTGCTTTCGTCGGATATGTCCTACCCTGAGGCCAAATATCATTCTGAGGGGCTACAGTCATTACAAATCTACTCTCAGCAATCCCTTACATCGGCCAAACTCTAGTAGAATGGATGTGGGGAGGATTCTCAGTAGACAACCCAACTCTAACCCGCTTCTTCGCACTCCACTTCCTACTACCCTTCTTCATCGCAGGACTAACACTAGTCCACCTCACCCTACTCCACGAATCAGGCTCCAACAACCCCCTAGGAATCCCCTCAGATTGCGACAAAATTCCATTCCACCCATACTACTCAATCAAAGACATCCTCGGATTCGCCTTAATATTCACTCTCCTCGCCACCCTAGCCCTATTCTCACCCAACCTACTAGGGGACCCAGAAAACTTCACCCCAGCCAACCCCCTAGCCACACCCCCCCACATCAAACCAGAATGATACTTCCTATTTGCATACGCCATTCTACGATCCATCCCAAACAAACTAGGAGGAGTATTAGCCTTAGCTGCCTCCGTCCTAGTCCTATTCCTAGTCCCCCTGCTCCACACATCTAAACAACGCTCAATAACTTTCCGCCCCATTTCCCAAATCCTATTCTGAACCCTAGTAGCTAACCTCCTCATCCTCACCTGAGTCGGCAGCCAGCCAGTCGAACACCCCTTTATCATCATCGGCCAGCTAGCCTCCCTCTCCTACTTTACCATCATCCTAGTTCTATTCCCTCTCGCAGCCATCCTAGAGAACAAACTACTCAAACTCTAA
choco_11869EsmeraldasECU           ?????????????????????????????????????????????????????????????????????????????????????????????????????????????????????????GCCTAGTCACACAAATTATCACCGGCCTCCTGCTGGCCGCACATTACACAGCAGACACATCCCTAGCCTTCAACTCCGTAGCCCACATGTGCCGAAACGTCCAATTTGGCTGACTGATTCGCAACCTTCACGCAAACGGAGCATCCCTCTTCTTCATCTGCATCTACTTCCACATCGGCCGAGGACTCTACTACGGCTCCTACCTCAACAAAGCAACCTGAAACGTTGGAGTCCTCCTCCTTTTAGCCCTCATAGCAACTGCTTTCGTCGGATATGTCCTACCCTGAGGCCAAATATCATTCTGAGGGGCTACAGTCATTACAAATCTATTCTCAGCAATCCCTTACATCGGCCAAACTCTAGTAGAATGGATGTGGGGAGGATTCTCAGTAGACAACCCAACTCTAACCCGCTTCTTCGCACTCCACTTCCTACTACCCTTCTTCATCGCAGGACTAACACTAGTCCACCTCACCCTACTCCACGAATCAGGCTCCAACAACCCCCTAGGAATCCCCTCAGATTGCGACAAAATTCCATTCCACCCATACTACTCAATCAAAGACATCCTCGGATTCGCCTTAATATTCACTCTCCTCGCCACCCTAGCCCTATTCTCACCCAACCTACTAGGGGACCCAGAAAACTTCACCCCAGCCAACCCCCTAGCCACACCCCCCCACATCAAACCAGAATGATACTTCCTATTTGCATACGCCATTCTACGATCCATCCCAAACAAACTAGGAGGAGTATTAGCCTTAGCTGCCTCCGTCCTAGTCCTATTCCTAGTCCCCCTGCTCCACACATCTAAACAACGCTCAATAACTTTCCGCCCCATTTCCCAAATCCTATTCTGAACCCTAGTAGCTAACCTCCTCATCCTCACCTGAGTCGGCAGCCAGCCAGTCGAACACCCCTTTATCATCATCGGCCAGCTAGCCTCCCTCTCCTACTTTACCATCATCCTAGTTCTATTCCCTCTCGCAGCCATCCTAGAGAACAAACTACTCAAACTCTAA
choco_46617DarienPAN               ??????????????????????????????????????????????????????????????????????????????????????????????????????????????????????????????????CACAAATTATCACCGGTTTACTGCTGGCCGCACATTACACAGCAGACACATCCCTAGCTTTCAACTCCGTAGCCCACATGTGCCGAAACGTCCAATTCGGTTGACTAATTCGTAACCTTCACGCAAACGGAGCATCCCTCTTCTTCATCTGCATTTACATCCACATCGGCCGAGGCCTCTACTACGGCTCCTACCTCAACAAAGCAACCTGAAATGTTGGAGTCCTACTCCTCCTAGCCCTCATAGCAACCGCCTTTGTAGGATACGTCCTGCCCTGAGGCCAAATATCATTCTGAGGGGCTACAGTCATCACAAACCTATTCTCAGCTATCCCTTACATTGGCCAAACTTTAGTAGAATGAATGTGAGGAGGATTCTCAGTAGACAACCCAACCCTAACCCGCTTCTTCGCACTCCACTTCCTACTGCCATTCTTCATGGCAGGACTAACACTAGTCCATCTCACCCTGCTCCACGAAACAGGCTCTAACAACCCCCTAGGAATCCCCTCAGACTGCGACAAAATCCCATTCCACCCATACTACTCAATCAAAGACATCCTCGGATTCGCCCTAATATTCACCCTCCTCGCCACCCTAGCCCTATTCTCACCAAACCTGCTAGGAGACCCAGAAAACTTCACCCCAGCTAACCCCCTAGCCACACCTCCCCACATTAAACCAGAATGATACTTCCTATTTGCATACGCCATCCTACGATCCATCCCAAACAAACTGGGAGGAGTACTGGCCCTAGCTGCCTCCGTCCTAGTCCTATTCTTAGTCCCCCTACTCCACACATCCAAACAACGCTCAATAACCTTCCGCCCCATCTCCCAAGTCCTATTCTGAACCCTAGTAGCCAACCTCCTCATCCTCACCTGAGTCGGCAGCCAGCCAGTCGAACACCCCTTTATCATCATCGGACAACTGGCCTCCCTCTCCTACTTTACCATCATCCTAGTTCTATTCCCTCTTGCAGCCATCCTAGAGAACAAGCTACTCAACCTCTAA
guiana_76ML1079BarinasVEN          ATGGCTCTCAATCTACGTAAAACCCACCCACTGATAAAAATCGTCAATAACGCCCTAATCGACCTCCCAACACCATCAAACATTTCCGKATGATGAAAYTTYGGGTCCCTTCTGGGCATCTGCCTAATCACACAAATTATCACCGGCTTACTGCTGGCCGCACACTACACAGCAGACACATCCCTAGCTTTCAACTCCGTAGCCCACATGTGCCGAAACGTCCAATTCGGTTGACTAATCCGCAACCTTCACGCAAACGGAGCATCTCTCTTCTTCATCTGCATTTACATCCACATCGGCCGAGGCCTCTACTACGGCTCCTACCTCAACAAAGCAACCTGAAATGTTGGAGTCCTACTCCTCTTAGCCCTCATAGCAACCGCCTTCGTAGGGTACGTCCTACCCTGAGGCCAAATATCATTCTGAGGGGCTACAGTCATCACAAACCTATTCTCAGCTATCCCCTACATTGGCCAAACTTTAGTGGAATGAATGTGAGGGGGATTCTCAGTAGACAACCCAACTCTAACTCGCTTCTTCGCACTCCACTTCCTACTACCATTCTTCATTGCAGGATTGACACTAGTCCACCTCACCCTACTCCACGAAACAGGCTCCAACAACCCCCTAGGAATCCCCTCAGATTGCGACAAAATCCCATTCCACCCATACTACTCGATCAAGGACATCCTCGGATTTGCCCTAATATTCGCCCTCCTTGCCGCCCTAGCCCTATTCTCACCAAACCTGCTAGGAGACCCAGAAAACTTCACCCCAGCTAACCCTCTAGCCACACCCCCCCACATCAAACCAGAATGATACTTCCTATTTGCATACGCCATTCTACGATCCATCCCAAATAAACTGGGAGGAGTACTGGCTCTAGCTGCTTCCGTCCTGGTCCTATTCTTAGTCCCCCTACTCCACACATCCAAACAACGCTCAATAACTTTCCGCCCTATCTCTCAAGTTCTATTCTGAACCCTAGTAGCCAACCTTCTCATCCTCACCTGAGTCGGCAGCCAGCCAGTCGAACACCCCTTTATCATCATCGGACAACTGGCCTCCCTCTCCTACTTTACCATCATCCTAGTTCTATTCCCTCTTGCAGCCATCCTAGAGAACAAGCTACTCAACCTCTAA
guiana_77ML1078BolivarVEN          ATGGCTCTCAATCTACGTAAAACCCACCCACTGATAAAAATCGTCAATAACGCCCTAATCGACCTCCCAACACCATCAAACATTTCCGKATGATGAAAYTTYGGGTCCCTTCTGGGCATCTGCCTAATCACACAAATTATCACCGGCTTACTGCTGGCCGCACACTACACAGCAGACACATCCCTAGCTTTCAACTCCGTAGCCCACATGTGCCGAAACGTCCAATTCGGTTGACTAATCCGCAACCTTCACGCAAACGGAGCATCTCTCTTCTTCATCTGCATTTACATCCACATCGGCCGAGGCCTCTACTACGGCTCCTACCTCAACAAAGCAACCTGAAATGTTGGAGTCCTACTCCTCTTAGCCCTCATAGCAACCGCCTTCGTAGGGTACGTCCTACCCTGAGGCCAAATATCATTCTGAGGGGCTACAGTCATCACAAACCTATTCTCAGCTATCCCCTACATTGGCCAAACTTTAGTGGAATGAATGTGAGGGGGATTCTCAGTAGACAACCCAACTCTAACTCGCTTCTTCGCACTCCACTTCCTACTACCATTCTTCATTGCAGGATTGACACTAGTCCACCTCACCCTACTCCACGAAACAGGCTCCAACAACCCCCTAGGAATCCCCTCAGATTGCGACAAAATCCCATTCCACCCATACTACTCAATCAAGGACATCCTCGGATTTGCCCTAATATTCGCCCTCCTTGCCGCCCTAGCCCTATTCTCACCAAACCTGCTAGGAGACCCAGAAAACTTCACCCCAGCTAACCCTCTGGCCACACCCCCCCACATCAAACCAGAATGATACTTCCTATTTGCATACGCCATTCTACGATCCATCCCAAATAAACTGGGAGGAGTACTGGCTCTAGCTGCTTCCGTCCTGGTCCTATTCTTAGTCCCCCTACTCCACACATCCAAACAACGCTCAATAACTTTCCGCCCTATCTCTCAAGTTCTATTCTGAACCCTAGTAGCCAACCTTCTCATCCTCACCTGAGTCGGCAGCCAGCCAGTCGAACACCCCTTTATCATCATCGGACAACTGGCCTCCCTCTCCTACTTTACCATCATCCTAGTTCTATTCCCTCTTGCAGCCATCCTAGAGAACAAGCTACTCAACCTCTAA
guiana_CN672BRA                    ????????????????????????????????????????????????????????????????????????????????????????????????????????????????????????????TAATCACACAAATTATCACCGGCTTACTGCTGGCCGCACACTACACAGCAGACACATCCCTAGCTTTCAACTCCGTAGCCCACATGTGCCGAAACGTCCAATTCGGTTGACTAATCCACAACCTTCACGCAAACGGAGCATCTCTCTTCTTCATCTGCATTTACATCCACATCGGCCGAGGCCTCTACTACGGCTCCTACCTCAACAAAGCAACCTGAAATGTTGGAGTCCTACTCCTCTTAGCCCTCATAGCAACCGCCTTCGTAGGATACGTCCTACCCTGAGGCCAAATATCATTCTGAGGGGCTACAGTCATCACAAACCTATTCTCAGCTATCCCCTACATTGGCCAAACTTTAGTGGAATGAATGTGAGGGGGATTCTCAGTAGACAACCCAACTCTAACTCGCTTCTTCGCACTCCACTTCCTACTACCATTCTTCATTGCAGGATTGACACTAGTCCACCTCACCCTACTCCACGAAACAGGCTCCAACAACCCCCTAGGAATCCCCTCAGATTGCGACAAAATCCCATTCCACCCATACTACTCAATCAAGGACATCCTCGGATTTGCCCTAATATTTGCCCTCCTTGCCGCCCTAGCCCTATTCTCACCAAACCTGCTAGGAGACCCAGAAAACTTCACCCCAGCTAACCCTCTAGCCACACCCCCCCACATCAAACCAGAATGATACTTCCTATTTGCATACGCCATTCTACGATCCATCCCAAATAAACTGGGAGGAGTACTGGCTCTAGCTGCTTCCGTCCTGGTCCTATTCTTAGTCCCCCTACTCCACACATCCAAACAACGCTCAATAACTTTCCGTCCTATCTCTCAAGTTCTATTCTGAACCCTAGTAGCCAACCTTCTCATCCTCACCTGAGTCGGCAGCCAGCCAGTCGAACACCCCTTTATCATCATCGGACAACTGGCCTCCCTCTCCTACTTTACCATCATCCTAGTTCTATTCCCTCTTGCAGCCATCCTAGAGAACAAGCTACTCAACCTCTAA
guiana_CN700ParaBRA                ?????????????????????????????????????????????????????????????????????????????????????????????????????????????????????????????AATCACACAAATTATCACCGGCTTACTGCTGGCCGCACACTACACAGCAGACACATCCCTAGCTTTCAACTCCGTAGCCCACATGTGCCGAAACGTCCAATTCGGTTGACTAATCCGCAACCTTCACGCAAACGGAGCATCTCTCTTCTTCATCTGCATTTACATCCACATCGGCCGAGGCCTCTACTACGGCTCCTACCTCAACAAAGCAACCTGAAATGTTGGAGTCCTACTCCTCTTAGCCCTCATAGCAACCGCCTTCGTAGGATACGTCCTACCCTGAGGCCAAATATCATTCTGAGGGGCTACAGTCATCACAAACCTATTCTCAGCTATCCCCTACATTGGCCAAACTTTAGTGGAATGAATGTGAGGGGGATTCTCAGTAGACAACCCAACTCTAACTCGCTTCTTCGCACTCCACTTCCTACTACCATTCTTCATTGCAGGATTGACACTAGTCCACCTCACCCTACTCCACGAAACAGGCTCCAACAACCCCCTAGGAATCCCCTCAGATTGCGACAAAATCCCATTCCACCCATACTACTCAATCAAGGACATCCTCGGATTTGCCCTAATATTCGCCCTCCTTGCCGCCCTAGCCCTATTCTCACCAAACCTGCTAGGAGACCCAGAAAACTTCACCCCAGCTAACCCTCTAGCCACACCCCCCCACATCAAACCAGAATGATACTTCCTATTTGCATACGCCATTCTACGATCCATCCCAAATAAACTGGGAGGAGTACTGGCTCTAGCTGCTTCCGTCCTAGTCCTATTCTTAGTCCCCCTACTCCACACATCCAAACAACGCTCAATAACTTTCCGCCCTATCTCTCAAGTTCTATTCTGAACCCTAGTAGCCAACCTTCTCATCCTCACCTGAGTCGGCAGCCAGCCAGTCGAACACCCCTTTATCATCATCGGACAACTGGCCTCCCTCTCCTACTTTACCATCATCCTAGTTCTATTCCCTCTTGCAGCCATCCTAGAGAACAAGCTACTCAACCTCTAA
napo_KU814LoretoPER                ???????????????????????????????????????????????????????????????????????????????????????????????????????????????????????????????????ACAAATTATCACCGGCTTACTGCTGGCCGCACATTACACAGCAGACACATCCCTAGCTTTCAACTCCGTAGCCCACATGTGCCGAAACGTCCAATTCGGTTGACTAATCCGCAACCTTCACGCAAACGGAGCATCCCTCTTCTTCATATGCATTTACATCCACATCGGCCGAGGCCTTTACTACGGCTCCTACCTCAACAAAGCAACCTGAAATGTTGGAGTCCTACTCCTCTTAGCCCTCATAGCAACTGCCTTCGTAGGATACGTCCTACCCTGAGGCCAAATATCATTTTGAGGGGCTACAGTCATCACAAACCTATTCTCAGCTATCCCCTACATTGGCCAAACTTTAGTGGAATGAATGTGAGGGGGATTCTCAGTAGACAACCCAACTCTAACCCGTTTCTTCGCACTCCACTTCCTACTGCCATTCTTCATCGCAGGGCTGACACTAGTCCACCTCACCCTACTCCACGAAACAGGCTCTAACAACCCCCTAGGAATCCCCTCAGACTGCGACAAAATCCCATTCCACCCATACTACTCAATCAAAGACATCCTCGGATTTGCCCTAATATTCACCCTCCTCGCCACCCTAACCCTATTCTCACCAAACCTGCTAGGAGACCCAGAAAACTTCACCCCAGCTAACCCTCTAACCACACCCCCCCACATTAAACCAGAATGATACTTCCTATTTGCATACGCCATCCTACGATCCATCCCAAACAAACTGGGAGGAGTGCTGGCCCTAGCTGCTTCCGTTCTAGTCCTATTCTTAGTCCCTCTACTCCACACATCCAAACAACGCTCAATAACCTTCCGTCCTATCTCCCAAGTCCTATTCTGAACCCTAGTAGCCAACCTTCTCATCCTCACCTGAGTCGGCAGCCAACCAGTCGAACACCCCTTTATCATCATCGGACAACTGGCCTCCCTCTCCTACTTTACCATCATCCTAGTTCTATTCCCTCTTGCAGCCATCCTAGAGAACAAGTTACTCAACCTCTAA
napo_KU847LoretoPER                ?????????????????????????????????????????????????????????????????????????????????????????????????????????????????????????????AATCACACAAATTATCACCGGCTTACTGCTGGCCGCACATTACACAGCAGACACATCCCTAGCTTTCAACTCCGTAGCCCACATGTGCCGAAACGTCCAATTCGGTTGACTAATCCGCAACCTTCACGCAAACGGAGCATCCCTCTTCTTCATATGCATTTACATCCACATCGGCCGAGGCCTTTACTACGGCTCCTACCTCAACAAAGCAACCTGAAATGTTGGAGTCCTACTCCTCTTAGCCCTCATAGCAACTGCCTTCGTAGGATACGTCCTACCCTGAGGCCAAATATCATTTTGAGGGGCTACAGTCATCACAAACCTATTCTCAGCTATCCCCTACATTGGCCAAACTTTAGTGGAATGAATGTGAGGGGGATTCTCAGTAGACAACCCAACTCTAACCCGTTTCTTCGCACTCCACTTCCTACTGCCATTCTTCATCGCAGGGCTGACACTAGTCCACCTCACCCTACTCCACGAAACAGGCTCTAACAACCCCCTAGGAATCCCCTCAGACTGCGACAAAATCCCATTCCACCCATACTACTCAATCAAAGACATCCTCGGATTTGCCCTAATATTCACCCTCCTCGCCACCCTAACCCTATTCTCACCAAACCTGCTAGGAGACCCAGAAAACTTCACCCCAGCTAACCCTCTAACCACACCCTCCCACATTAAACCAGAATGATACTTCCTATTTGCATACGCCATCCTACGATCCATCCCAAACAAACTGGGAGGAGTGCTGGCCCTAGCTGCTTCCGTTCTAGTCCTATTCTTAGTCCCTCTACTCCACACATCCAAACAACGCTCAATAACCTTCCGTCCTATCTCCCAAGTCCTATTCTGAACCCTAGTAGCCAACCTTCTCATCCTCACCTGAGTCGGCAGCCAACCAGTCGAACACCCCTTTATCATCATCGGACAACTGGCCTCCCTCTCCTACTTTACCATCATCCTAGTTCTATTCCCTCTTGCAGCCATCCTAGAGAACAAGTTACTCAACCTCTAA
guiana_USNMB11411UpperEsseuiboGUY  ATGGCTCTCAATCTACGTAAAACCCACCCACTGATAAAAATCGTCAATAACGCCCTAATCGACCTCCCAACACCATCAAACATTTCCGKATGATGAAAYTTYGKGTCCCTTCTGGGCATCTGCCTAATCACACAAATTATCACCGGCTTACTGCTGGCCGCACACTACACAGCAGACACATCCCTAGCTTTCAACTCCGTAGCCCACATGTGCCGAAACGTCCAATTCGGTTGACTAATCCGCAACCTTCACGCAAACGGAGCATCTCTCTTCTTCATCTGCATTTACATCCACATCGGCCGAGGCCTCTACTACGGCTCCTACCTCAACAAAGCAACCTGAAATGTTGGAGTCCTACTCCTCTTAGCCCTCATAGCAACCGCCTTCGTAGGATACGTCCTACCCTGAGGCCAAATATCATTCTGAGGGGCTACAGTCATCACAAACCTATTCTCAGCTATCCCCTACATTGGCCAAACTTTAGTGGAATGAATGTGAGGGGGATTCTCAGTAGACAACCCAACTCTAACTCGCTTCTTCGCACTCCACTTCCTACTACCATTCTTCATTGCAGGATTGACACTAGTCCACCTCACCCTACTCCACGAAACAGGCTCCAACAACCCCCTAGGAATCCCCTCAGATTGCGACAAAATCCCATTCCACCCATACTACTCAATCAAGGACATCCTCGGATTTGCCCTAATATTCGCCCTCCTTGCCGCCCTAGCCCTATTCTCACCAAACCTGCTAGGAGACCCAGAAAACTTCACCCCAGCTAACCCTCTAGCCACACCCCCCCACATCAAACCAGAATGATACTTCCTATTTGCATACGCCATTCTACGATCCATCCCAAATAAACTGGGAGGAGTACTGGCCCTAGCTGCTTCCGTCCTGGTCCTATTCTTAGTCCCCCTACTCCACACATCCAAACAACGCTCAATAACTTTCCGCCCTATCTCTCAAGTTCTATTCTGAACCCTAGTAGCCAACCTTCTCATCCTCACCTGAGTCGGCAGCCAGCCAGTCGAACACCCCTTTATCATCATCGGACAACTGGCCTCCCTCTCCTACTTTACCATCATCCTAGTTCTATTCCCTCTTGCAGCCATCCTAGAGAACAAGCTACTCAACCTCTAA
guiana_USNMB19059KopinangGUY       ATGGCTCTCAATCTACGTAAAACCCACCCACTGATAAAAATCGTCAATAACGCCCTAATCGACCTCCCAACACCATCAAACATTTCCGKATGATGAAAYTTYGGGTCCCTTCTGGGCATCTGCCTAATCACACAAATTATCACCGGCTTACTGCTGGCCGCACACTACACAGCAGACACATCCCTAGCTTTCAACTCCGTAGCCCACATGTGCCGAAACGTCCAATTCGGTTGACTAATCCGCAACCTTCACGCAAACGGAGCATCTCTCTTCTTCATCTGCATTTACATCCACATCGGCCGAGGCCTCTACTACGGCTCCTACCTCAACAAAGCAACCTGAAATGTTGGAGTCCTACTCCTCTTAGCCCTCATAGCAACCGCCTTCGTAGGGTACGTCCTACCCTGAGGCCAAATATCATTCTGAGGGGCTACAGTCATCACAAACCTATTCTCAGCTATCCCCTACATTGGCCAAACTTTAGTGGAATGAATGTGAGGGGGATTCTCAGTAGACAACCCAACTCTAACTCGCTTCTTCGCACTCCACTTCCTACTACCATTCTTCATTGCAGGATTGACACTAGTCCACCTCACCCTACTCCACGAAACAGGCTCCAACAACCCCCTAGGAATCCCCTCAGATTGCGACAAAATCCCATTCCACCCATACTACTCAATCAAGGACATCCTCGGATTCGCCCTAATATTCGCCCTCCTTGCCGCCCTAGCCCTATTCTCACCAAACCTGCTAGGAGACCCAGAAAACTTCACCCCAGCTAACCCTCTAGCCACACCCCCCCACATCAAACCAGAATGATACTTCCTATTTGCATACGCCATTCTACGATCCATCCCAAATAAACTGGGAGGAGTACTGGCTCTAGCTGCTTCCGTCCTGGTCCTATTCTTAGTCCCCCTACTCCACACATCCAAACAACGCTCAATAACTTTCCGCCCTATCTCTCAAGTTCTATTCTGAACCCTAGTAGCCAACCTTCTCATCCTCACCTGAGTCGGCAGCCAGCCAGTCGAACACCCCTTTATCATCATCGGACAACTGGCCTCCCTCTCCTACTTTACCATCATCCTAGTTCTATTCCCTCTTGCAGCCATCCTAGAGAACAAGCTACTCAACCTCTAA
guiana_USNMB5074CuyuniMazaruniGUY  ATGGCTCTCAATCTACGTAAAACCCACCCACTGATAAAAATCGTCAATAACGCCCTAATCGACCTCCCAACACCATCAAACATTTCCGKATGATGAAAYTTYGGGTCCCTTCTGGGCATCTGCCTAATCACACAAATTATCACCGGCTTACTGCTGGCCGCACACTACACAGCAGACACATCCCTAGCTTTCAACTCCGTAGCCCACATGTGCCGAAACGTCCAATTCGGTTGACTAATCCGCAACCTTCACGCAAACGGAGCATCTCTCTTCTTCATCTGCATTTACATCCACATCGGCCGAAGCCTCTACTACGGCTCCTACCTCAACAAAGCAACCTGAAATGTTGGAGTCCTACTCCTCTTAGCCCTCATAGCAACCGCCTTCGTAGGGTACGTCCTACCCTGAGGCCAAATATCATTCTGAGGGGCTACAGTCATCACAAACCTATTCTCAGCTATCCCCTACATTGGCCAAACTTTAGTGGAATGAATGTGAGGGGGATTCTCAGTAGACAACCCAACTCTAACTCGCTTCTTCGCACTCCACTTCCTACTACCATTCTTCATTGCAGGATTGACACTAGTCCACCTCACCCTACTCCACGAAACAGGCTCCAACAACCCCCTAGGAATCCCCTCAGATTGCGACAAAATCCCATTCCACCCATACTACTCAATCAAGGACATCCTCGGATTTGCCCTAATATTCGCCCTCCTTGCCGCCCTAGCCCTATTCTCACCAAACCTGCTAGGAGACCCAGAAAACTTCACCCCAGCTAACCCTCTAGCCACACCCCCCCACATCAAACCAGAATGATACTTCCTATTTGCATACGCCATTCTACGATCCATCCCAAATAAACTGGGAGGAGTACTGGCTCTAGCTGCTTCCGTCCTGGTCCTATTCTTAGTCCCCCTACTCCACACATCCAAACAACGCTCAATAACTTTCCGCCCTATCTCTCAAGTTCTATTCTGAACCCTAGTAGCCAACCTTCTCATCCTCACCTGAGTCGGCAGCCAGCCAGTCGAACACCCCTTTATCATCATCGGACAACTGGCCTCCCTCTCCTACTTTACCATCATCCTAGTTCTATTCCCTCTTGCAGCCATCCTAGAGAACAAGCTACTCAACCTCTAA
guiana_USNMB5088CuyuniMazaruniGUY  ATGGCTCTCAATCTACGTAAAACCCACCCACTGATAAAAATCGTCAATAACGCCCTAATCGACCTCCCAACACCATCAAACATTTCCGKATGATGAAAYTTYGKGTCCCTTCTGGGCATCTGCCTAATCACACAAATTATCACCGGCTTACTGCTGGCCGCACACTACACAGCAGACACATCCCTAGCTTTCAACTCCGTAGCCCACATGTGCCGAAACGTCCAATTCGGTTGACTAATCCGCAACCTTCACGCAAACGGAGCATCTCTCTTCTTCATCTGCATTTACATCCACATCGGCCGAGGCCTCTACTACGGCTCCTACCTCAACAAAGCAACCTGAAATGTTGGAGTCCTACTCCTCTTAGCCCTCATAGCAACCGCCTTCGTAGGGTACGTCCTACCCTGAGGCCAAATATCATTCTGAGGGGCTACAGTCATCACAAACCTATTCTCAGCTATCCCCTACATTGGCCAAACTTTAGTGGAATGAATGTGAGGGGGATTCTCAGTAGACAACCCAACTCTAACTCGCTTCTTCGCACTCCACTTCCTACTACCATTCTTCATTGCAGGATTGACACTAGTCCACCTCACCCTACTCCACGAAACAGGCTCCAACAACCCCCTAGGAATCCCCTCAGATTGCGACAAAATCCCATTCCACCCATACTACTCAATCAAGGACATCCTCGGATTTGCCCTAATATTCGCCCTCCTTGCCGCCCTAGCCCTATTCTCACCAAACCTGCTAGGAGACCCAGAAAACTTCACCCCAGCTAACCCTCTAGCCACACCCCCCCACATCAAACCAGAATGATACTTCCTATTTGCATACGCCATTCTACGATCCATCCCAAATAAACTGGGAGGAGTACTGGCTCTAGCTGCCTCCGTCCTGGTCCTATTCTTAGTCCCCCTACTCCACACATCCAAACAACGCTCAATAACTTTCCGCCCTATCTCTCAAGTTCTATTCTGAACCCTAGTAGCCAACCTTCTCATCCTCACCTGAGTCGGCAGCCAGCCAGTCGAACACCCCTTTATCATCATCGGACAACTGGCCTCCCTCTCCTACTTTACCATCATCCTAGTTCTATTCCCTCTTGCAGCCATCCTAGAGAACAAGCTACTCAACCTCTAA
guiana_USNMB5237CuyuniMazaruniGUY  ATGGCTCTCAATCTACGTAAAACCCACCCACTGATAAAAATCGTCAATAACGCCCTAATCGACCTCCCAACACCATCAAACATTTCCGKATGATGAAAYTTYGGGTCCCTTCTGGGCATCTGCCTAATCACACAAATTATCACCGGCTTACTGCTGGCCGCACACTACACAGCAGACACATCCCTAGCTTTCAACTCCGTAGCCCACATGTGCCGAAACGTCCAATTCGGTTGACTAATCCGCAACCTTCACGCAAACGGAGCATCTCTCTTCTTCATCTGCATTTACATCCACATCGGCCGAGGCCTCTACTACGGCTCCTACCTCAACAAAGCAACCTGAAATGTTGGAGTCCTACTCCTCTTAGCCCTCATAGCAACCGCCTTCGTAGGGTACGTCCTACCCTGAGGCCAAATATCATTCTGAGGGGCTACAGTCATCACAAACCTATTCTCAGCTATCCCCTACATTGGCCAAACTTTAGTGGAATGAATGTGAGGGGGATTCTCAGTAGACAACCCAACTCTAACTCGCTTCTTCGCACTCCACTTCCTACTACCATTCTTCATTGCAGGATTGACACTAGTCCACCTCACCCTACTCCACGAAACAGGCTCCAACAACCCCCTAGGAATCCCCTCAGATTGCGACAAAATCCCATTCCACCCATACTACTCAATCAAGGACATCCTCGGATTTGCCCTAATATTCGCCCTCCTTGCCGCCCTAGCCCTATTCTCACCAAACCTGCTAGGAGACCCAGAAAACTTCACCCCAGCTAACCCTCTAGCCACACCCCCCCACATCAAACCAGAATGATACTTCCTATTTGCATACGCCATTCTACGATCCATCCCAAATAAACTGGGAGGAGTACTGGCTCTAGCTGCCTCCGTCCTGGTCCTATTCTTAGTCCCCCTACTCCACACATCCAAACAACGCTCAATAACTTTCCGCCCTATCTCTCAAGTTCTATTCTGAACCCTAGTAGCCAACCTTCTCATCCTCACCTGAGTCGGCAGCCAGCCAGTCGAACACCCCTTTATCATCATCGGACAACTGGCCTCCCTCTCCTACTTTACCATCATCCTAGTTCTATTCCCTCTTGCAGCCATCCTAGAGAACAAGCTACTCAACCTCTAA
guiana_USNMB9424BarimaGUY          ATGGCTCTCAATCTACGTAAAACCCACCCACTGATAAAAATCGTCAATAACGCCCTAATCGACCTCCCAACACCATCAAAYATTTCCGKATGATGAAAYTTYGKGTCCCTTCTGGGCATCTGCCTAATCACACAAATTATCACCGGCTTACTGCTGGCCGCACACTACACAGCAGACACATCCCTAGCTTTCAACTCCGTAGCCCACATGTGCCGAAACGTCCAATTCGGTTGACTAATCCGCAACCTTCACGCAAACGGAGCATCTCTCTTCTTCATCTGCATTTACATCCACATCGGCCGAAGCCTCTACTACGGCTCCTACCTCAACAAAGCAACCTGAAATGTTGGAGTCCTACTCCTCTTAGCCCTCATAGCAACCGCCTTCGTAGGATACGTCCTACCCTGAGGCCAAATATCATTCTGAGGGGCTACAGTCATCACAAACCTATTCTCAGCTATCCCCTACATTGGCCAAACTTTAGTGGAATGAATGTGAGGGGGATTCTCAGTAGACAACCCAACTCTAACTCGCTTCTTCGCACTCCACTTCCTACTACCATTCTTCATTGCAGGATTGACACTAGTCCACCTCACCCTACTCCACGAAACAGGCTCCAACAACCCCCTAGGAATCCCCTCAGATTGCGACAAAATCCCATTCCACCCATACTACTCAATCAAGGACATCCTCGGATTTGCCCTAATATTCGCCCTCCTTGCCGCCCTAGCCCTATTCTCACCAAACCTGCTAGGAGACCCAGAAAACTTCACCCCAGCTAACCCTCTAGCCACACCCCCCCACATCAAACCAGAATGATACTTCCTATTTGCATACGCCATTCTACGATCCATCCCAAATAAACTGGGAGGAGTACTGGCTCTAGCTGCTTCCGTCCTGGTCCTATTCTTAGTCCCCCTACTCCACACATCCAAACAACGCTCAATAACTTTCCGCCCTATCTCTCAAGTTCTATTCTGAACCCTAGTAGCCAACCTTCTCATCCTCACCTGAGTCGGCAGCCAGCCAGTCGAACACCCCTTTATCATCATCGGACAACTGGCCTCCCTCTCCTACTTTACCATCATCCTAGTTCTATTCCCTCTTGCAGCCATCCTAGAGAACAAGCTACTCAACCTCTAA
guiana_USNMB9764BarimaGUY          ATGGCTCTCAATCTACGTAAAACCCACCCACTGATAAAAATCGTCAATAACGCCCTAATCGACCTCCCAACACCATCAAAYATTTCCGKATGATGAAAYTTYGKGTCCCTTCTGGGCATCTGCCTAATCACACAAATTATCACCGGCTTACTGCTGGCCGCACACTACACAGCAGACACATCCCTAGCTTTCAACTCCGTAGCCCACATGTGCCGAAACGTCCAATTCGGTTGACTAATCCGCAACCTTCACGCAAACGGAGCATCTCTCTTCTTCATCTGCATTTACATCCACATCGGCCGAAGCCTCTACTACGGCTCCTACCTCAACAAAGCAACCTGAAATGTTGGAGTCCTACTCCTCTTAGCCCTCATAGCAACCGCCTTCGTAGGATACGTCCTACCCTGAGGCCAAATATCATTCTGAGGGGCTACAGTCATCACAAACCTATTCTCAGCTATCCCCTACATTGGCCAAACTTTAGTGGAATGAATGTGAGGGGGATTCTCAGTAGACAACCCAACTCTAACTCGCTTCTTCGCACTCCACTTCCTACTACCATTCTTCATTGCAGGATTGACACTAGTCCACCTCACCCTACTCCACGAAACAGGCTCCAACAACCCCCTAGGAATCCCCTCAGATTGCGACAAAATCCCATTCCACCCATACTACTCAATCAAGGACATCCTCGGATTTGCCCTAATATTCGCCCTCCTTGCCGCCCTAGCCCTATTCTCACCAAACCTGCTAGGAGACCCAGAAAACTTCACCCCAGCTAACCCTCTAGCCACACCCCCCCACATCAAACCAGAATGATACTTCCTATTTGCATACGCCATTCTACGATCCATCCCAAATAAACTGGGAGGAGTACTGGCTCTAGCTGCTTCCGTCCTAGTCCTATTCTTAGTCCCCCTACTCCACACATCCAAACAACGCTCAATAACTTTCCGCCCTATCTCTCAAGTTCTATTCTGAACCCTAGTAGCCAACCTTCTCATCCTCACCTGAGTCGGCAGCCAGCCAGTCGAACACCCCTTTATCATCATCGGACAACTGGCCTCCCTCTCCTACTTTACCATCATCCTAGTTCTATTCCCTCTTGCAGCCATCCTAGAGAACAAGCTACTCAACCT????
	;
End;
