# Supplementary material for: A latitudinal phylogeographic diversity gradient in birds
Source: PLoS Biol. 2017 Apr 13;15(4):e2001073. doi: 10.1371/journal.pbio.2001073 (PMC5390966; doi:10.1371/journal.pbio.2001073)
Supplement: S1 Data — (ZIP) [file pbio.2001073.s015.zip › S1_Data/Hirundo-rustica.nex]

#NEXUS
Begin data;
	Dimensions ntax=301 nchar=1041;
	Format datatype=DNA gap=- missing=?;
	Matrix
Hirundo_angolensis_AY826024	ATGAACCCTCAAGCTAAACTAGTATTTGCCCTAAGCNTGTTATTAGGAACAACCATTACCATCACAAGCAATCACTGAATCATAGCCTGAGCCGGACTCGAGATCAATACCCTCTCCATTCTACCACTGATCGCAAAATCCCACCACCCACGAGCCATTGAAGCCGCAACTAAATACTTCATAACCCAAGCAACCGCCTCAGCCCTAGTCCTATTCTCCAGCATAACCAACGCCTGACACACTGGACAATGAGACATCACCCAAATAACACACACAACTTCATGCTTAATCCTAACCTCAGCCATTGCTATAAAACTAGGAATAGTGCCATTTCACTTCTGATTTCCAGAGGTTCTTCAAGGGTCCCCTATCATCACCGGTCTTATCCTATCCACTATC…
Hirundo_rustica_GU460312	ATGAACCCCCAAGCTAAACTAATATTTGCCCTAAGCCTGTTGTTAGGGACAACCATTACCATCACAAGCAACCACTGAATCATAGCCTGAGCCGGACTCGAGATCAACACCCTCTCCATTCTACCACTGATCGCAAAATCCCACCACCCACGAGCTATTGAAGCCGCAACTAAATACTTTATAACCCAGGCAACCGCCTCAGCCCTAGTCCTATTCTCCAGCATAACTAACGCCTGACACACTGGACAATGAGACATCACCCAAATAACACACACAACTTCATGCTTAATCCTAACCTCAGCCATTGCTATAAAACTAGGAATAGTACCATTTCACTTCTGATTTCCAGAGGTCCTTCAGGGCTCCCCTATCATCACCGGTCTTATCCTATCCACTATC…
Hirundo_rustica_DQ176513	ATGAACCCCCAAGCTAAACTAATATTTGCCCTAAGCCTGTTGTTAGGGACAACCATTACCATCACAAGCAACCACTGAATCATAGCCTGAGCCGGACTCGAGATCAACACCCTCTCCATTCTACCACTGATCGCAAAATCCCACCACCCACGAGCTATTGAAGCCGCAACTAAATACTTTATAATCCAAGCAACCGCCTCAGCCCTAGTCCTATTCTCCAGCATAACTAACGCCTGACACACTGGACAATGAGACATCACCCAAATAACACACACAACTTCATGCTTAATCCTAACCTCAGCCATTGCTATAAAACTAGGAATAGTACCATTTCACTTCTGATTTCCAGAGGTCCTTCAGGGCTCCCCTATCATCACCGGTCTTATCCTATCCACTATC…
Hirundo_rustica_DQ176520	ATGAACCCCCAAGCTAAACTAATATTTACCCTAAGCCTGTTGTTAGGGACAACCATTACCATCACAAGCAACCACTGAATCATAGCCTGAGCCGGACTCGAGATCAACACCCTCTCCATTCTACCACTGATCGCAAAATCCCACCACCCACGAGCTATTGAAGCCGCAACTAAATACTTTATAACCCAAGCAACCGCCTCAGCCCTAGTCCTATTCTCCAGCATAACTAACGCCTGACACACTGGACAATGAGACATCACCCAAATAACACACACAACTTCATGCTTAATCCTAACCTCAGCCATTGCTATAAAACTAGGAATAGTACCATTTCACTTCTGATTTCCAGAGGTCCTTCAGGGCTCCCCTATCATCACCGGTCTTATCCTATCCACTATC…
Hirundo_rustica_JN642441	------------------CTAATATTTGCCCTAAGCCTGTTGTTAGGGACAACCATTACCATCACAAGCAACCACTGAATCATAGCCTGAGCCGGACTCGAGATCAACACCCTCTCCATTCTACCACTGATCGCAAAATCCCACCACCCACGAGCTATTGAAGCCGCAACTAAATACTTTATAACCCAAGCAACCGCCTCAGCCCTAGTCCTATTCTCCAGCATAACTAACGCCTGACACACTGGACAATGAGACATCACCCAAATAACACACACAACTTCATGCTTAATCCTAACCTCAGCCATTGCTATAAAACTAGGAATAGTACCATTCCACTTCTGATTTCCAGAGGTCCTTCAGGGCTCCCCTATCATCACCGGTCTTATCCTATCCACTATC…
Hirundo_rustica_GU460306	------------------CTAATATTTGCCCTAAGCCTGTTGTTAGGGACAACCATTACCATCACAAGCAACCACTGAATCATAGCCTGAGCCGGACTCGAGATCAACACCCTCTCCATTCTACCACTGATCGCAAAATCCCACCACCCACGAGCTATTGAAGCCGCAACTAAATACTTTATAACCCAAGCAACCGCCTCAGCCCTAGTCCTATTCTCCAGCATAACTAACGCCTGACACACTGGACAATGAGACATCACCCAAATAACACACACAACTTCATGCTTAATCCTAACCTCAGCCATTGCTATAAAACTAGGAATAGTACCATTTCACTTCTGATTTCCAGAGGTCCTTCAGGGCTCCCCTATCATCACCGGTCTTATCCTATCCACTATC…
Hirundo_rustica_GU460308	------------------CTAATATTTGCCCTAAGCCTGTTGTTAGGGACAACCATTACCATCACAAGCAACCACTGAATCATAGCCTGAGCCGGACTCGAGATCAACACCCTCTCCATTCTACCACTGATCGCAAAATCCCACCACCCACGAGCTATTGAAGCCGCAACTAAATACTTTATAACCCAAGCAACCGCCTCAGCCCTAGTCCTATTCTCCAGCATAACTAACGCCTGACACACTGGACAATGAGACATCACCCAAATAACACACACAACTTCATGCTTAATCCTAACCTCAGCCATTGCTATAAAACTAGGAATAGTACCATTTCACTTCTGATTTCCAGAGGTCCTTCAGGGCTCCCCTATCATCACCGGTCTTATCCTATCCACTATC…
Hirundo_rustica_JN642498	------------------CTAATATTTGCCCTAAGCCTGTTGTTAGGGACAACCATTACCATCACAAGCAACCACTGAATCATAGCCTGAGCCGGACTCGAGATCAACACCCTCTCCATTCTACCACTGATCGCAAAATCCCACCACCCACGAGCTATTGAAGCCGCAACTAAATACTTTATAACCCAAGCAACCGCCTCAGCCCTAGTCCTATTCTCCAGCATAACTAACGCCTGACACACTGGACAATGAGACATCACCCAAATAACACACACAACTTCATGCTTAATCCTAACCTCAGCCATTGCTATAAAACTAGGAATAGTACCATTTCACTTCTGATTTCCAGAGGTCCTTCAGGGCTCCCCTATCATCACCGGTCTTATCCTATCCACTATC…
Hirundo_rustica_JN642500	------------------CTAATATTTGCCCTAAGCCTGTTGTTAGGGACAACCATTACCATCACAAGCAACCACTGAATCATAGCCTGAGCCGGACTCGAGATCAACACCCTCTCCATTCTACCACTGATCGCAAAATCCCACCACCCACGAGCTATTGAAGCCGCAACTAAATACTTTATAACCCAAGCAACCGCCTCAGCCCTAGTCCTATTCTCCAGCATAACTAACGCCTGACACACTGGACAATGAGACATCACCCAAATAACACACACAACTTCATGCTTAATCCTAACCTCAGCCATTGCTATAAAACTAGGAATAGTACCATTTCACTTCTGATTTCCAGAGGTCCTTCAGGGCTCCCCTATCATCACCGGTCTTATCCTATCCACTATC…
Hirundo_rustica_JN642502	------------------CTAATATTTGCCCTAAGCCTGTTGTTAGGGACAACCATTACCATCACAAGCAACCACTGAATCATAGCCTGAGCCGGACTCGAGATCAACACCCTCTCCATTCTACCACTGATCGCAAAATCCCACCACCCACGAGCTATTGAAGCCGCAACTAAATACTTTATAACCCAAGCAACCGCCTCAGCCCTAGTCCTATTCTCCAGCATAACTAACGCCTGACACACTGGACAATGAGACATCACCCAAATAACACACACAACTTCATGCTTAATCCTAACCTCAGCCATTGCTATAAAACTAGGAATAGTACCATTTCACTTCTGATTTCCAGAGGTCCTTCAGGGCTCCCCTATCATCACCGGTCTTATCCTATCCACTATC…
Hirundo_rustica_JN642512	------------------CTAATATTTGCCCTAAGCCTGTTGTTAGGGACAACCATTACCATCACAAGCAACCACTGAATCATAGCCTGAGCCGGACTCGAGATCAACACCCTCTCCATTCTACCACTGATCGCAAAATCCCACCACCCACGAGCTATTGAAGCCGCAACTAAATACTTTATAACCCAAGCAACCGCCTCAGCCCTAGTCCTATTCTCCAGCATAACTAACGCCTGACACACTGGACAATGAGACATCACCCAAATAACACACACAACTTCATGCTTAATCCTAACCTCAGCCATTGCTATAAAACTAGGAATAGTACCATTTCACTTCTGATTTCCAGAGGTCCTTCAGGGCTCCCCTATCATCACCGGTCTTATCCTATCCACTATC…
Hirundo_rustica_JN642515	------------------CTAATATTTGCCCTAAGCCTGTTGTTAGGGACAACCATTACCATCACAAGCAACCACTGAATCATAGCCTGAGCCGGACTCGAGATCAACACCCTCTCCATTCTACCACTGATCGCAAAATCCCACCACCCACGAGCTATTGAAGCCGCAACTAAATACTTTATAACCCAAGCAACCGCCTCAGCCCTAGTCCTATTCTCCAGCATAACTAACGCCTGACACACTGGACAATGAGACATCACCCAAATAACACACACAACTTCATGCTTAATCCTAACCTCAGCCATTGCTATAAAACTAGGAATAGTACCATTTCACTTCTGATTTCCAGAGGTCCTTCAGGGCTCCCCTATCATCACCGGTCTTATCCTATCCACTATC…
Hirundo_rustica_JN642523	------------------CTAATATTTGCCCTAAGCCTGTTGTTAGGGACAACCATTACCATCACAAGCAACCACTGAATCATAGCCTGAGCCGGACTCGAGATCAACACCCTCTCCATTCTACCACTGATCGCAAAATCCCACCACCCACGAGCTATTGAAGCCGCAACTAAATACTTTATAACCCAAGCAACCGCCTCAGCCCTAGTCCTATTCTCCAGCATAACTAACGCCTGACACACTGGACAATGAGACATCACCCAAATAACACACACAACTTCATGCTTAATCCTAACCTCAGCCATTGCTATAAAACTAGGAATAGTACCATTTCACTTCTGATTTCCAGAGGTCCTTCAGGGCTCCCCTATCATCACCGGTCTTATCCTATCCACTATC…
Hirundo_rustica_JN642463	------------------CTAATATTTGCCCTAAGCCTGTTGTTAGGGACAACCATTACCATCACAAGCAACCANNGAATCATAGCCTGAGCCGGACTCGAGATCAACACCCTCTCCATTCTACCACTGATCGCAAAATCCCACCACCCACGAGCTATTGAAGCCGCAACTAAATACTTTATAACCCAAGCAACCGCCTCAGCCCTAGTCCTATTCTCCAGCATAACTAACGCCTGACACACTGGACAATGAGACATCACCCAAATAACACACACAACTTCATGCTTAATCCTAACCTCAGCCATTGCTATAAAACTAGGAATAGTACCATTCCACTTCTGATTTCCAGAGGTCCTTCAGGGCTCCCCTATCATCACCGGTCTTATCCTATCCACTATC…
Hirundo_rustica_JN642465	------------------CTAATATTTGCCCTAAGCCTGTTGTTAGGGACAACCATTACCATCACAAGCAACCACTGAATCATAGCCTGAGCCGGACTCGAGATCAACACCCTCTCCATTCTACCACTGATCGCAAAATCCCACCACCCACGAGCTATTGAAGCCGCAACTAAATACTTTATAACCCAAGCAACCGCCTCAGCCCTAGTCCTATTCTCCAGCATAACTAACGCCTGACACACTGGACAATGAGACATCACCCAAATAACACACACAACTTCATGCTTAATCCTAACCTCAGCCATTGCTATAAAACTAGGAATAGTACCATTTCACTTCTGATTTCCAGAGGTCCTTCAGGGCTCCCCTATCATCACCGGTCTTATCCTATCCACTATC…
Hirundo_rustica_JN642481	------------------CTAATATTTGCCCTAAGCCTGTTGTTAGGGACAACCATTACTATCACAAGCAACCACTGAATCATAGCCTGAGCCGGACTCGAGATCAACACCCTCTCCATTCTACCACTGATCGCAAAATCCCACCACCCACGAGCTATTGAAGCCGCAACTAAATACTTTATAACCCAAGCAACCGCCTCAGCCCTAGTCCTATTCTCCAGCATAACTAACGCCTGACACACTGGACAATGAGACATCACCCAAATAACACACACAACTTCATGCTTAATCCTAACCTCAGCCATTGCTATAAAACTAGGAATAGTACCATTTCACTTCTGATTTCCAGAGGTCCTTCAGGGCTCCCCTATCATCACCGGTCTTATCCTATCCACTATC…
Hirundo_rustica_DQ176526	ATGAACCCCCAAGCTAAACTAATATTTGCCCTAAGCCTGTTGCTAGGGACAACCATTACCATCACAAGCAACCACTGAATCATAGCCTGAGCCGGACTCGAGATCAACACCCTCTCCATTCTACCACTGATCGCAAAATCCCACCACCCACGAGCTATTGAAGCCGCAACTAAATACTTTATAACCCAAGCAACCGCCTCAGCCCTAGTCCTATTCTCCAGCATAACTAACGCCTGACACACTGGACAATGAGACATCACCCAAATAACACACACAACTTCATGCTTAATCCTAACCTCAGCCATTGCTATAAAACTAGGAATAGTACCATTTCACTTCTGATTTCCAGAGGTCCTTCAGGGCTCCCCTATCATCACCGGTCTTATCCTATCCACTATC…
Hirundo_rustica_DQ176537	ATGAACCCCCAAGCTAAACTAATATTTGCCCTAAGCCTGTTGTTAGGGACAACCATTACCATCACAAGCAACCACTGAATCATAGCCTGAGCCGGACTCGAGATCAACACCCTCTCCATTCTACCACTGATCGCAAAATCCCACCACCCACGAGCTATTGAAGCCGCAACTAAATACTTTATAACCCAAGCAACCGCCTCAGCCCTAGTCCTATTCTCCAGCATAACTAACGCCTGACACACTGGACAATGAGACATCACCCAAATAACACACACAACTTCATGCTTAATCCTAACCTCAGCCATTGCTATAAAACTAGGAATAGTACCATTTCACTTCTGATTTCCAGAGGTCCTTCAGGGCTCCCCTATCATCACCGGTCTTATCCTATCCACTATC…
Hirundo_rustica_JN642437	------------------CTAATATTTACCCTAAGCCTGTTGTTAGGGACAACCATTACCATCACAAGCAACCACTGAATCATAGCCTGAGCCGGACTCGAGATCAACACCCTCTCCATTCTACCACTGATCGCAAAATCCCACCACCCACGAGCTATTGAAGCCGCAACTAAATACTTTATAACCCAAGCAACCGCCTCAGCCCTAGTCCTATTCTCCAGCATAACTAACGCCTGACACACTGGACAATGAGACATCACCCAAATAACACACACAACTTCATGCTTAATCCTAACCTCAGCCATTGCTATAAAACTAGGAATAGTACCATTTCACTTCTGATTTCCAGAGGTCCTTCAGGGCTCCCCTATCATCACCGGTCTTATCCTATCCACTATC…
Hirundo_rustica_JN642450	------------------CTAATATTTGCCCTAAGCCTGTTGTTAGGGACAACCATTACCATCACAAGCAACCACTGAATCATAGCCTGAGCCGGACTCGAGATCAACACCCTCTCCATTCTACCACTGATCGCAAAATCCCACCACCCACGAGCTATTGAAGCCGCAACTAAATACTTTATAACCCAAGCAACCGCCTCAGCCCTAGTCCTATTCTCCAGCATAACTAACGCCTGACACACTGGACAATGAGACATCACCCAAATAACACACACAACTTCATGCTTAATCCTAACCTCAGCCATTGCTATAAAACTAGGAATAGTACCATTTCACTTCTGATTCCCAGAGGTCCTTCAGGGCTCCCCTATCATCACCGGTCTTATCCTATCCACTATC…
Hirundo_rustica_JN642451	------------------CTAATATTTGCCCTAAGCCTGTTGTTAGGGACAACCATTACCATCACAAGCAACCACTGAATCATAGCCTGAGCCGGACTCGAGATCAACACCCTCTCCATTCTACCACTGATCGCAAAATCCCACCACCCACGAGCTATTGAAGCCGCAACTAAATACTTTATAACCCAAGCAACCGCCTCAGCCCTAGTCCTATTCTCCAGCATAACTAACGCCTGACACACTGGACAATGAGACATCACCCAAATAACACACACAACTTCATGCTTAATCCTAACCTCAGCCATTGCTATAAAACTAGGAATAGTACCATTTCACTTCTGATTTCCAGAGGTCCTTCAGGGCTCCCCTATCATCACCGGTCTTATCCTATCCACTATC…
Hirundo_rustica_JN642467	------------------CTAATATTTGCCCTAAGCCTGTTGTTAGGGACAACCATTACCATCACAAGCAACCACTGAATCATAGCCTGAGCCGGACTCGAGATCAACACCCTCTCCATTCTACCACTGATCGCAAAATCCCACCACCCACGAGCTATTGAAGCCGCAACTAAATACTTTATAACCCAAGCAACCGCCTCAGCCCTAGTCCTATTCTCCAGCATAACTAACGCCTGACACACTGGACAATGAGACATCACCCAAATAACACACACAACTTCATGCTTAATCCTAACCTCAGCCATTGCTATAAAACTAGGAATAGTACCATTTCACTTCTGATTTCCAGAGGTCCTTCAGGGCTCCCCTATCATCACCGGTCTTATCCTATCCACTATC…
Hirundo_rustica_JN642483	------------------CTAATATTTGCCCTAAGCCTGTTGTTAGGGACAACCATTACCATCACAAGCAACCACTGAATCATAGCCTGAGCCGGACTCGAGATCAACACCCTCTCCATTCTACCACTGATCGCAAAATCCCACCACCCACGAGCTATTGAAGCCGCAACTAAATACTTTATAACCCAAGCAACCGCCTCAGCCCTAGTCCTATTCTCCAGCATAACTAACGCCTGACACACTGGACAATGAGACATCACCCAAATAACACACACAACTTCATGCTTAATCCTAACCTCAGCCATTGCTATAAAACTAGGAATAGTACCATTTCACTTCTGATTTCCAGAGGTCCTTCAGGGCTCCCCTATCATCACCGGTCTTATCCTATCCACTATC…
Hirundo_rustica_JN642510	------------------CTAATATTTGCCCTAAGCCTGTTGTTAGGGACAACCATTACCATCACAAGCAACCACTGAATCATAGCCTGAGCCGGACTCGAGATCAACACCCTCTCCATTCTACCACTGATCGCAAAATCCCACCACCCACGAGCTATTGAAGCCGCAACTAAATACTTTATAACCCAAGCAACCGCCTCAGCCCTAGTCCTATTCTCCAGCATAACTAACGCCTGACACACTGGACAATGAGACATCACCCAAATAACACACACAACTTCATGCTTAATCCTAACCTCAGCCATTGCTATAAAACTAGGAATAGTACCATTTCACTTCTGATTTCCAGAGGTCCTTCAGGGCTCCCCTATCATCACCGGTCTTATCCTATCCACTATC…
Hirundo_rustica_GU460311	ATGAACCCCCAAGCTAAACTAATATTTGCCCTAAGCCTGTTGTTAGGGACAACCATTACCATCACAAGCAACCACTGAATCATAGCCTGAGCCGGACTCGAGATCAACACCCTCTCCATTCTACCACTGATCGCAAAATCCCACCACCCACGAGCTATTGAAGCCGCAACTAAATACTTTATAACCCAAGCAACCGCCTCAGCCCTAGTCCTATTCTCCAGCATAACTAACGCCTGACACACTGGACAATGAGACATCACCCAAATAACACACACAACTTCATGCTTAATCCTAACCTCAGCCATTGCTATAAAACTAGGAATAGTACCATTTCACTTCTGATTTCCAGAGGTCCTTCAGGGCTCCCCTATCATCACCGGTCTTATCCTATCCACTATC…
Hirundo_rustica_JN642509	------------------CTAATATTTGCCCTAAGCCTGTTGTTAGGGACAACCATTACCATCACAAGCAACCACTGAATCATAGCCTGAGCCGGACTCGAGATCAACACCCTCTCCATTCTACCACTGATCGCAAAATCCCACCACCCACGAGCTATTGAAGCCGCAACTAAATACTTTATAACCCAAGCAACCGCCTCAGCCCTAGTCCTATTCTCCAGCATAACTAACGCCTGACACACTGGACAATGAGACATCACCCAAATAACACACACAACTTCATGCTTAATCCTAACCTCAGCCATTGCTATAAAACTAGGAATAGTACCATTTCACTTCTGATTTCCAGAGGTCCTTCAGGGCTCCCCTATCATCACCGGTCTTATCCTATCCACTATC…
Hirundo_rustica_DQ176518	ATGAACCCCCAAGCTAAACTAATATTTGCCCTAAGCCTGTTGTTAGGGACAACCATTACCATCACAAGCAACCACTGAATCATAGCCTGAGCCGGACTCGAGATCAACACCCTCTCCATTCTACCACTGATCGCAAAATCCCACCACCCACGAGCTATTGAAGCCGCAACTAAATACTTTATAACCCAAGCAACCGCCTCAGCCCTAGTCCTATTCTCCAGCATAACTAACGCCTGACACACTGGACAATGAGACATCACCCAAATAACACACACAACTTCATGCTTAATCCTAACCTCAGCCATTGCTATAAAACTAGGAATAGTACCATTTCACTTCTGATTTCCAGAGGTCCTTCAGGGCTCCCCTATCATCACCGGTCTTATCCTATCCACTATC…
Hirundo_rustica_DQ176536	ATGAACCCCCAAGCTAAACTAATATTTGCCCTAAGCCTGTTGTTAGGGACAACCATTACCATCACAAGCAACCACTGAATCATAGCCTGAGCCGGACTCGAGATCAACACCCTCTCCATTCTACCACTGATCGCAAAATCCCACCACCCACGAGCTATTGAAGCCGCAACTAAATACTTTATAACCCAAGCAACCGCCTCAGCCCTAGTCCTATTCTCCAGCATAACTAACGCCTGACACACTGGACAATGAGACATCACCCAAATAACACACACAACTTCATGCTTAATCCTAACCTCAGCCATTGCTATAAAACTAGGAATAGTACCATTTCACTTCTGATTTCCAGAGGTCCTTCAGGGCTCCCCTATCATCACCGGTCTTATCCTATCCACTATC…
Hirundo_rustica_DQ176528	ATGAACCCCCAAGCTAAACTAATATTTGCCCTAAGCCTGTTGTTAGGGACAACCATTACCATCACAAGCAACCACTGAATCATAGCCTGAGCCGGACTCGAGATCAACACCCTCTCCATTCTACCACTGATCGCAAAATCCCACCACCCACGAGCTATTGAAGCCGCAACTAAATACTTTATAACCCAAGCAACCGCCTCAGCCCTAGTCCTATTCTCCAGCATAACTAACGCCTGACACACTGGACAATGAGACATCACCCAAATAACACACACAACTTCATGCTTAATCCTAACCTCAGCCATTGCTATAAAACTAGGAATAGTACCATTTCACTTCTGATTTCCAGAGGTCCTTCAGGGCTCCCCTATCATCACCGGTCTTATCCTATCCACTATC…
Hirundo_rustica_JN642440	------------------CTAATATTTGCCCTAAGCCTGTTGTTAGGGACAACCATTACCATCACAAGCAACCACTGAATCATAGCCTGAGCCGGACTCGAGATCAACACCCTCTCCATTCTACCACTGATCGCAAAATCCCACCACCCACGAGCTATTGAAGCCGCAACTAAATACTTTATAACCCAAGCAACCGCCTCAGCCCTAGTCCTATTCTCCAGCATAACTAACGCCTGACACACTGGACAATGAGACATCACCCAAATAACACACACAACTTCATGCTTAATCCTAACCTCAGCCATTGCTATAAAACTAGGAATAGTACCATTTCACTTCTGATTTCCAGAGGTCCTTCAGGGCTCCCCTATCATCACCGGTCTTATCCTATCCACTATC…
Hirundo_rustica_JN642444	------------------CTAATATTTGCCCTAAGCCTGTTGTTAGGGACAACCATTACCATCACAAGCAACCACTGAATCATAGCCTGAGCCGGACTCGAGATCAACACCCTCTCCATTCTACCACTGATCGCAAAATCCCACCACCCACGAGCTATTGAAGCCGCAACTAAATACTTTATAACCCAAGCAACCGCCTCAGCCCTAGTCCTATTCTCCAGCATAACTAACGCCTGACACACTGGACAATGAGACATCACCCAAATAACACACACAACTTCATGCTTAATCCTAACCTCAGCCATTGCTATAAAACTAGGAATAGTACCATTTCACTTCTGATTTCCAGAGGTCCTTCAGGGCTCCCCTATCATCACCGGTCTTATCCTATCCACTATC…
Hirundo_rustica_JN642452	------------------CTAATATTTGCCCTAAGCCTGTTGTTAGGGACAACCATTACCATCACAAGCAACCACTGAATCATAGCCTGAGCCGGACTCGAGATCAACACCCTCTCCATTCTACCACTGATCGCAAAATCCCACCACCCACGAGCTATTGAAGCCGCAACTAAATACTTTATAACCCAAGCAACCGCCTCAGCCCTAGTCCTATTCTCCAGCATAACTAACGCCTGACACACTGGACAATGAGACATCACCCAAATAACACACACAACTTCATGCTTAATCCTAACCTCAGCCATTGCTATAAAACTAGGAATAGTACCATTTCACTTCTGATTTCCAGAGGTCCTTCAGGGCTCCCCTATCATCACCGGTCTTATCCTATCCACTATC…
Hirundo_rustica_JN642454	------------------CTAATATTTGCCCTAAGCCTGTTGTTAGGGACAACCATTACCATCACAAGCAACCACTGAATCATAGCCTGAGCCGGACTCGAGATCAACACCCTCTCCATTCTACCACTGATCGCAAAATCCCACCACCCACGAGCTATTGAAGCCGCAACTAAATACTTTATAACCCAAGCAACCGCCTCAGCCCTAGTCCTATTCTCCAGCATAACTAACGCCTGACACACTGGACAATGAGACATCACCCAAATAACACACACAACTTCATGCTTAATCCTAACCTCAGCCATTGCTATAAAACTAGGAATAGTACCATTTCACTTCTGATTTCCAGAGGTCCTTCAGGGCTCCCCTATCATCACCGGTCTTATCCTATCCACTATC…
Hirundo_rustica_JN642458	------------------CTAATATTTGCCCTAAGCCTGTTGTTAGGGACAACCATTACCATCACAAGCAACCACTGAATCATAGCCTGAGCCGGACTCGAGATCAACACCCTCTCCATTCTACCACTGATCGCAAAATCCCACCACCCACGAGCTATTGAAGCCGCAACTAAATACTTTATAACCCAAGCAACCGCCTCAGCCCTAGTCCTATTCTCCAGCATAACTAACGCCTGACACACTGGACAATGAGACATCACCCAAATAACACACACAACTTCATGCTTAATCCTAACCTCAGCCATTGCTATAAAACTAGGAATAGTACCATTTCACTTCTGATTTCCAGAGGTCCTTCAGGGCTCCCCTATCATCACCGGTCTTATCCTATCCACTATC…
Hirundo_rustica_JN642462	------------------CTAATATTTGCCCTAAGCCTGTTGTTAGGGACAACCATTACCATCACAAGCAACCACTGAATCATAGCCTGAGCCGGACTCGAGATCAACACCCTCTCCATTCTACCACTGATCGCAAAATCCCACCACCCACGAGCTATTGAAGCCGCAACTAAATACTTTATAACCCAAGCAACCGCCTCAGCCCTAGTCCTATTCTCCAGCATAACTAACGCCTGACACACTGGACAATGAGACATCACCCAAATAACACACACAACTTCATGCTTAATCCTAACCTCAGCCATTGCTATAAAACTAGGAATAGTACCATTTCACTTCTGATTTCCAGAGGTCCTTCAGGGCTCCCCTATCATCACCGGTCTTATCCTATCCACTATC…
Hirundo_rustica_JN642468	------------------CTAATATTTGCCCTAAGCCTGTTGTTAGGGACAACCATTACCATCACAAGCAACCACTGAATCATAGCCTGAGCCGGACTCGAGATCAACACCCTCTCCATTCTACCACTGATCGCAAAATCCCACCACCCACGAGCTATTGAAGCCGCAACTAAATACTTTATAACCCAAGCAACCGCCTCAGCCCTAGTCCTATTCTCCAGCATAACTAACGCCTGACACACTGGACAATGAGACATCACCCAAATAACACACACAACTTCATGCTTAATCCTAACCTCAGCCATTGCTATAAAACTAGGAATAGTACCATTTCACTTCTGATTTCCAGAGGTCCTTCAGGGCTCCCCTATCATCACCGGTCTTATCCTATCCACTATC…
Hirundo_rustica_JN642470	------------------CTAATATTTGCCCTAAGCCTGTTGTTAGGGACAACCATTACCATCACAAGCAACCACTGAATCATAGCCTGAGCCGGACTCGAGATCAACACCCTCTCCATTCTACCACTGATCGCAAAATCCCACCACCCACGAGCTATTGAAGCCGCAACTAAATACTTTATAACCCAAGCAACCGCCTCAGCCCTAGTCCTATTCTCCAGCATAACTAACGCCTGACACACTGGACAATGAGACATCACCCAAATAACACACACAACTTCATGCTTAATCCTAACCTCAGCCATTGCTATAAAACTAGGAATAGTACCATTTCACTTCTGATTTCCAGAGGTCCTTCAGGGCTCCCCTATCATCACCGGTCTTATCCTATCCACTATC…
Hirundo_rustica_JN642472	------------------CTAATATTTGCCCTAAGCCTGTTGTTAGGGACAACCATTACCATCACAAGCAACCACTGAATCATAGCCTGAGCCGGACTCGAGATCAACACCCTCTCCATTCTACCACTGATCGCAAAATCCCACCACCCACGAGCTATTGAAGCCGCAACTAAATACTTTATAACCCAAGCAACCGCCTCAGCCCTAGTCCTATTCTCCAGCATAACTAACGCCTGACACACTGGACAATGAGACATCACCCAAATAACACACACAACTTCATGCTTAATCCTAACCTCAGCCATTGCTATAAAACTAGGAATAGTACCATTTCACTTCTGATTTCCAGAGGTCCTTCAGGGCTCCCCTATCATCACCGGTCTTATCCTATCCACTATC…
Hirundo_rustica_JN642478	------------------CTAATATTTGCCCTAAGCCTGTTGTTAGGGACAACCATTACCATCACAAGCAACCACTGAATCATAGCCTGAGCCGGACTCGAGATCAACACCCTCTCCATTCTACCACTGATCGCAAAATCCCACCACCCACGAGCTATTGAAGCCGCAACTAAATACTTTATAACCCAAGCAACCGCCTCAGCCCTAGTCCTATTCTCCAGCATAACTAACGCCTGACACACTGGACAATGAGACATCACCCAAATAACACACACAACTTCATGCTTAATCCTAACCTCAGCCATTGCTATAAAACTAGGAATAGTACCATTTCACTTCTGATTTCCAGAGGTCCTTCAGGGCTCCCCTATCATCACCGGTCTTATCCTATCCACTATC…
Hirundo_rustica_JN642479	------------------CTAATATTTGCCCTAAGCCTGTTGTTAGGGACAACCATTACCATCACAAGCAACCACTGAATCATAGCCTGAGCCGGACTCGAGATCAACACCCTCTCCATTCTACCACTGATCGCAAAATCCCACCACCCACGAGCTATTGAAGCCGCAACTAAATACTTTATAACCCAAGCAACCGCCTCAGCCCTAGTCCTATTCTCCAGCATAACTAACGCCTGACACACTGGACAATGAGACATCACCCAAATAACACACACAACTTCATGCTTAATCCTAACCTCAGCCATTGCTATAAAACTAGGAATAGTACCATTTCACTTCTGATTTCCAGAGGTCCTTCAGGGCTCCCCTATCATCACCGGTCTTATCCTATCCACTATC…
Hirundo_rustica_JN642484	------------------CTAATATTTGCCCTAAGCCTGTTGTTAGGGACAACCATTACCATCACAAGCAACCACTGAATCATAGCCTGAGCCGGACTCGAGATCAACACCCTCTCCATTCTACCACTGATCGCAAAATCCCACCACCCACGAGCTATTGAAGCCGCAACTAAATACTTTATAACCCAAGCAACCGCCTCAGCCCTAGTCCTATTCTCCAGCATAACTAACGCCTGACACACTGGACAATGAGACATCACCCAAATAACACACACAACTTCATGCTTAATCCTAACCTCAGCCATTGCTATAAAACTAGGAATAGTACCATTTCACTTCTGATTTCCAGAGGTCCTTCAGGGCTCCCCTATCATCACCGGTCTTATCCTATCCACTATC…
Hirundo_rustica_JN642486	------------------CTAATATTTGCCCTAAGCCTGTTGTTAGGGACAACCATTACCATCACAAGCAACCACTGAATCATAGCCTGAGCCGGACTCGAGATCAACACCCTCTCCATTCTACCACTGATCGCAAAATCCCACCACCCACGAGCTATTGAAGCCGCAACTAAATACTTTATAACCCAAGCAACCGCCTCAGCCCTAGTCCTATTCTCCAGCATAACTAACGCCTGACACACTGGACAATGAGACATCACCCAAATAACACACACAACTTCATGCTTAATCCTAACCTCAGCCATTGCTATAAAACTAGGAATAGTACCATTTCACTTCTGATTTCCAGAGGTCCTTCAGGGCTCCCCTATCATCACCGGTCTTATCCTATCCACTATC…
Hirundo_rustica_JN642489	------------------CTAATATTTGCCCTAAGCCTGTTGTTAGGGACAACCATTACCATCACAAGCAACCACTGAATCATAGCCTGAGCCGGACTCGAGATCAACACCCTCTCCATTCTACCACTGATCGCAAAATCCCACCACCCACGAGCTATTGAAGCCGCAACTAAATACTTTATAACCCAAGCAACCGCCTCAGCCCTAGTCCTATTCTCCAGCATAACTAACGCCTGACACACTGGACAATGAGACATCACCCAAATAACACACACAACTTCATGCTTAATCCTAACCTCAGCCATTGCTATAAAACTAGGAATAGTACCATTTCACTTCTGATTTCCAGAGGTCCTTCAGGGCTCCCCTATCATCACCGGTCTTATCCTATCCACTATC…
Hirundo_rustica_JN642491	------------------CTAATATTTGCCCTAAGCCTGTTGTTAGGGACAACCATTACCATCACAAGCAACCACTGAATCATAGCCTGAGCCGGACTCGAGATCAACACCCTCTCCATTCTACCACTGATCGCAAAATCCCACCACCCACGAGCTATTGAAGCCGCAACTAAATACTTTATAACCCAAGCAACCGCCTCAGCCCTAGTCCTATTCTCCAGCATAACTAACGCCTGACACACTGGACAATGAGACATCACCCAAATAACACACACAACTTCATGCTTAATCCTAACCTCAGCCATTGCTATAAAACTAGGAATAGTACCATTTCACTTCTGATTTCCAGAGGTCCTTCAGGGCTCCCCTATCATCACCGGTCTTATCCTATCCACTATC…
Hirundo_rustica_JN642492	------------------CTAATATTTGCCCTAAGCCTGTTGTTAGGGACAACCATTACCATCACAAGCAACCACTGAATCATAGCCTGAGCCGGACTCGAGATCAACACCCTCTCCATTCTACCACTGATCGCAAAATCCCACCACCCACGAGCTATTGAAGCCGCAACTAAATACTTTATAACCCAAGCAACCGCCTCAGCCCTAGTCCTATTCTCCAGCATAACTAACGCCTGACACACTGGACAATGAGACATCACCCAAATAACACACACAACTTCATGCTTAATCCTAACCTCAGCCATTGCTATAAAACTAGGAATAGTACCATTTCACTTCTGATTTCCAGAGGTCCTTCAGGGCTCCCCTATCATCACCGGTCTTATCCTATCCACTATC…
Hirundo_rustica_JN642494	------------------CTAATATTTGCCCTAAGCCTGTTGTTAGGGACAACCATTACCATCACAAGCAACCACTGAATCATAGCCTGAGCCGGACTCGAGATCAACACCCTCTCCATTCTACCACTGATCGCAAAATCCCACCACCCACGAGCTATTGAAGCCGCAACTAAATACTTTATAACCCAAGCAACCGCCTCAGCCCTAGTCCTATTCTCCAGCATAACTAACGCCTGACACACTGGACAATGAGACATCACCCAAATAACACACACAACTTCATGCTTAATCCTAACCTCAGCCATTGCTATAAAACTAGGAATAGTACCATTTCACTTCTGATTTCCAGAGGTCCTTCAGGGCTCCCCTATCATCACCGGTCTTATCCTATCCACTATC…
Hirundo_rustica_JN642496	------------------CTAATATTTGCCCTAAGCCTGTTGTTAGGGACAACCATTACCATCACAAGCAACCACTGAATCATAGCCTGAGCCGGACTCGAGATCAACACCCTCTCCATTCTACCACTGATCGCAAAATCCCACCACCCACGAGCTATTGAAGCCGCAACTAAATACTTTATAACCCAAGCAACCGCCTCAGCCCTAGTCCTATTCTCCAGCATAACTAACGCCTGACACACTGGACAATGAGACATCACCCAAATAACACACACAACTTCATGCTTAATCCTAACCTCAGCCATTGCTATAAAACTAGGAATAGTACCATTTCACTTCTGATTTCCAGAGGTCCTTCAGGGCTCCCCTATCATCACCGGTCTTATCCTATCCACTATC…
Hirundo_rustica_JN642514	------------------CTAATATTTGCCCTAAGCCTGTTGTTAGGGACAACCATTACCATCACAAGCAACCACTGAATCATAGCCTGAGCCGGACTCGAGATCAACACCCTCTCCATTCTACCACTGATCGCAAAATCCCACCACCCACGAGCTATTGAAGCCGCAACTAAATACTTTATAACCCAAGCAACCGCCTCAGCCCTAGTCCTATTCTCCAGCATAACTAACGCCTGACACACTGGACAATGAGACATCACCCAAATAACACACACAACTTCATGCTTAATCCTAACCTCAGCCATTGCTATAAAACTAGGAATAGTACCATTTCACTTCTGATTTCCAGAGGTCCTTCAGGGCTCCCCTATCATCACCGGTCTTATCCTATCCACTATC…
Hirundo_rustica_JN642518	------------------CTAATATTTGCCCTAAGCCTGTTGTTAGGGACAACCATTACCATCACAAGCAACCACTGAATCATAGCCTGAGCCGGACTCGAGATCAACACCCTCTCCATTCTACCACTGATCGCAAAATCCCACCACCCACGAGCTATTGAAGCCGCAACTAAATACTTTATAACCCAAGCAACCGCCTCAGCCCTAGTCCTATTCTCCAGCATAACTAACGCCTGACACACTGGACAATGAGACATCACCCAAATAACACACACAACTTCATGCTTAATCCTAACCTCAGCCATTGCTATAAAACTAGGAATAGTACCATTTCACTTCTGATTTCCAGAGGTCCTTCAGGGCTCCCCTATCATCACCGGTCTTATCCTATCCACTATC…
Hirundo_rustica_JN642521	------------------CTAATATTTGCCCTAAGCCTGTTGTTAGGGACAACCATTACCATCACAAGCAACCACTGAATCATAGCCTGAGCCGGACTCGAGATCAACACCCTCTCCATTCTACCACTGATCGCAAAATCCCACCACCCACGAGCTATTGAAGCCGCAACTAAATACTTTATAACCCAAGCAACCGCCTCAGCCCTAGTCCTATTCTCCAGCATAACTAACGCCTGACACACTGGACAATGAGACATCACCCAAATAACACACACAACTTCATGCTTAATCCTAACCTCAGCCATTGCTATAAAACTAGGAATAGTACCATTTCACTTCTGATTTCCAGAGGTCCTTCAGGGCTCCCCTATCATCACCGGTCTTATCCTATCCACTATC…
Hirundo_rustica_JN642522	------------------CTAATATTTGCCCTAAGCCTGTTGTTAGGGACAACCATTACCATCACAAGCAACCACTGAATCATAGCCTGAGCCGGACTCGAGATCAACACCCTCTCCATTCTACCACTGATCGCAAAATCCCACCACCCACGAGCTATTGAAGCCGCAACTAAATACTTTATAACCCAAGCAACCGCCTCAGCCCTAGTCCTATTCTCCAGCATAACTAACGCCTGACACACTGGACAATGAGACATCACCCAAATAACACACACAACTTCATGCTTAATCCTAACCTCAGCCATTGCTATAAAACTAGGAATAGTACCATTTCACTTCTGATTTCCAGAGGTCCTTCAGGGCTCCCCTATCATCACCGGTCTTATCCTATCCACTATC…
Hirundo_rustica_JN642466	-------------------------TTGCCCTAAGCCTGTTGTTAGGGACAACCATTACCATCACAAGCAACCACTGAATCATAGCCTGAGCCGGACTCGAGATCAACACCCTCTCCATTCTACCACTGATCGCAAAATCCCACCACCCACGAGCTATTGAAGCCGCAACTAAATACTTTATAACCCAAGCAACCGCCTCAGCCCTAGTCCTATTCTCCAGCATAACTAACGCCTGACACACTGGACAATGAGACATCACCCAAATAACACACACAACTTCATGCTTAATCCTAACCTCAGCCATTGCTATAAAACTAGGAATAGTACCATTTCACTTCTGATTTCCAGAGGTCCTTCAGGGCTCCCCTATCATCACCGGTCTTATCCTATCCACTATC…
Hirundo_rustica_JN642482	----------------------TATTTGCCCTAAGCCTGTTGTTAGGGACAACCATTACCATCACAAGCAACCACTGAATCATAGCCTGAGCCGGACTCGAGATCAACACCCTCTCCATTCTACCACTGATCGCAAAATCCCACCACCCACGAGCTATTGAAGCCGCAACTAAATACTTTATAACCCAAGCAACCGCCTCAGCCCTAGTCCTATTCTCCAGCATAACTAACGCCTGACACACTGGACAATGAGACATCACCCAAATAACACACACAACTTCATGCTTAATCCTAACCTCAGCCATTGCTATAAAACTAGGAATAGTACCATTTCACTTCTGATTTCCAGAGGTCCTTCAGGGCTCCCCTATCATCACCGGTCTTATCCTATCCACTATC…
Hirundo_rustica_JN642487	----------------------TATTTGCCCTAAGCCTGTTGTTAGGGACAACCATTACCATCACAAGCAACCACTGAATCATAGCCTGAGCCGGACTCGAGATCAACACCCTCTCCATTCTACCACTGATCGCAAAATCCCACCACCCACGAGCTATTGAAGCCGCAACTAAATACTTTATAACCCAAGCAACCGCCTCAGCCCTAGTCCTATTCTCCAGCATAACTAACGCCTGACACACTGGACAATGAGACATCACCCAAATAACACACACAACTTCATGCTTAATCCTAACCTCAGCCATTGCTATAAAACTAGGAATAGTACCATTTCACTTCTGATTTCCAGAGGTCCTTCAGGGCTCCCCTATCATCACCGGTCTTATCCTATCCACTATC…
Hirundo_rustica_JN642443	------------------CTAATATTTGCCCTAAGCCTGTTGTTAGGGACAACCATTACCATCACAAGCAACCACTGAATCATAGCCTGAGCCGGACTCGAGATCAACACCCTCTCCATTCTACCACTGATCGCAAAATCCCACCACCCACGAGCTATTGAAGCCGCAACTAAATACTTTATAACCCAAGCAACCGCCTCAGCCCTAGTCCTATTCTCCAGCATAACTAACGCCTGACACACTGGACAATGAGACATCACCCAAATAACACACACAACTTCATGCTTAATCCTAACCTCAGCCATTGCTATAAAACTAGGAATAGTACCATTTCACTTCTGATTTCCAGAGGTCCTTCAGGGCTCCCCTATCATCACCGGTCTTATCCTATCCACTATC…
Hirundo_rustica_JN642517	------------------CTAATATTTGCCCTAAGCCTGTTGTTAGGGACAACCATTACCATCACAAGCAACCACTGAATCATAGCCTGAGCCGGACTCGAGATCAACACCCTCTCCATTCTACCACTGATCGCAAAATCCCACCACCCACGAGCTATTGAAGCCGCAACTAAATACTTTATAACCCAAGCAACCGCCTCAGCCCTAGTCCTATTCTCCAGCATAACTAACGCCTGACACACTGGACAATGAGACATCACCCAAATAACACACACAACTTCATGCTTAATCCTAACCTCAGCCATTGCTATAAAACTAGGAATAGTACCATTTCACTTCTGATTTCCAGAGGTCCTTCAGGGCTCCCCTATCATCACCGGTCTTATCCTATCCACTATC…
Hirundo_rustica_JN642524	------------------CTAATATTTGCCCTAAGCCTGTTGTTAGGGACAACCATTACCATCACAAGCAACCACTGAATCATAGCCTGAGCCGGACTCGAGATCAACACCCTCTCCATTCTACCACTGATCGCAAAATCCCACCACCCACGAGCTATTGAAGCCGCAACTAAATACTTTATAACCCAAGCAACCGCCTCAGCCCTAGTCCTATTCTCCAGCATAACTAACGCCTGACACACTGGACAATGAGACATCACCCAAATAACACACACAACTTCATGCTTAATCCTAACCTCAGCCATTGCTATAAAACTAGGAATAGTACCATTTCACTTCTGATTTCCAGAGGTCCTTCAGGGCTCCCCTATCATCACCGGTCTTATCCTATCCACTATC…
Hirundo_rustica_DQ176522	ATGAACCCCCAAGCTAAACTAATATTTGCCCTAAGCCTGTTGTTAGGGACAACCATTACCATCACAAGCAACCACTGAATCATAGCCTGAGCCGGACTCGAGATCAACACCCTCTCCATTCTACCACTGATCGCAAAATCCCACCACCCACGAGCTATTGAAGCCGCAACTAAATACTTTATAACCCAAGCAACCGCCTCAGCCCTAGTCCTATTCTCCAGCATAACTAACGCCTGACACACTGGACAATGAGACATCACCCAAATAACACACACAACTTCATGCTTAATCCTAACCTCAGCCATTGCTATAAAACTAGGAATAGTACCATTTCACTTCTGATTTCCAGAGGTCCTTCAGGGCTCCCCTATCATCACCGGTCTTATCCTATCCACTATC…
Hirundo_rustica_DQ176533	ATGAACCCCCAAGCTAAACTAATATTTGCCCTAAGCCTGTTGTTAGGGACAACCATTACCATCACAAGCAACCACTGAATCATAGCCTGAGCCGGACTCGAGATCAACACCCTCTCCATTCTACCACTGATCGCAAAATCCCACCACCCACGAGCTATTGAAGCCGCAACTAAATACTTTATAACCCAAGCAACCGCCTCAGCCCTAGTCCTATTCTCCAGCATAACTAACGCCTGACACACTGGACAATGAGACATCACCCAAATAACACACACAACTTCATGCTTAATCCTAACCTCAGCCATTGCTATAAAACTAGGAATAGTACCATTTCACTTCTGATTTCCAGAGGTCCTTCAGGGCTCCCCTATCATCACCGGTCTTATCCTATCCACTATC…
Hirundo_rustica_GU460307	------------------CTAATATTTGCCCTAAGCCTGTTGTTAGGGACAACCATTACCATCACAAGCAACCACTGAATCATAGCCTGAGCCGGACTCGAGATCAACACCCTCTCCATTCTACCACTGATCGCAAAATCCCACCACCCACGAGCTATTGAAGCCGCAACTAAATACTTTATAACCCAAGCAACCGCCTCAGCCCTAGTCCTATTCTCCAGCATAACTAACGCCTGACACACTGGACAATGAGACATCACCCAAATAACACACACAACTTCATGCTTAATCCTAACCTCAGCCATTGCTATAAAACTAGGAATAGTACCATTTCACTTCTGATTTCCAGAGGTCCTTCAGGGCTCCCCTATCATCACCGGTCTTATCCTATCCACTATC…
Hirundo_rustica_JN642449	------------------CTAATATTTGCCCTAAGCCTGTTGTTAGGGACAACCATTACCATCACAAGCAACCACTGAATCATAGCCTGAGCCGGACTCGAGATCAACACCCTCTCCATTCTACCACTGATCGCAAAATCCCACCACCCACGAGCTATTGAAGCCGCAACTAAATACTTTATAACCCAAGCAACCGCCTCAGCCCTAGTCCTATTCTCCAGCATAACTAACGCCTGACACACTGGACAATGAGACATCACCCAAATAACACACACAACTTCATGCTTAATCCTAACCTCAGCCATTGCTATAAAACTAGGAATAGTACCATTTCACTTCTGATTTCCAGAGGTCCTTCAGGGCTCCCCTATCATCACCGGTCTTATCCTATCCACTATC…
Hirundo_rustica_JN642453	------------------CTAATATTTGCCCTAAGCCTGTTGTTAGGGACAACCATTACCATCACAAGCAACCACTGAATCATAGCCTGAGCCGGACTCGAGATCAACACCCTCTCCATTCTACCACTGATCGCAAAATCCCACCACCCACGAGCTATTGAAGCCGCAACTAAATACTTTATAACCCAAGCAACCGCCTCAGCCCTAGTCCTATTCTCCAGCATAACTAACGCCTGACACACTGGACAATGAGACATCACCCAAATAACACACACAACTTCATGCTTAATCCTAACCTCAGCCATTGCTATAAAACTAGGAATAGTACCATTTCACTTCTGATTTCCAGAGGTCCTTCAGGGCTCCCCTATCATCACCGGTCTTATCCTATCCACTATC…
Hirundo_rustica_JN642497	------------------CTAATATTTGCCCTAAGCCTGTTGTTAGGGACAACCATTACCATCACAAGCAACCACTGAATCATAGCCTGAGCCGGACTCGAGATCAACACCCTCTCCATTCTACCACTGATCGCAAAATCCCACCACCCACGAGCTATTGAAGCCGCAACTAAATACTTTATAACCCAAGCAACCGCCTCAGCCCTAGTCCTATTCTCCAGCATAACTAACGCCTGACACACTGGACAATGAGACATCACCCAAATAACACACACAACTTCATGCTTAATCCTAACCTCAGCCATTGCTATAAAACTAGGAATAGTACCATTTCACTTCTGATTTCCAGAGGTCCTTCAGGGCTCCCCTATCATCACCGGTCTTATCCTATCCACTATC…
Hirundo_rustica_JN642499	------------------CTAATATTTGCCCTAAGCCTGTTGTTAGGGACAACCATTACCATCACAAGCAACCACTGAATCATAGCCTGAGCCGGACTCGAGATCAACACCCTCTCCATTCTACCACTGATCGCAAAATCCCACCACCCACGAGCTATTGAAGCCGCAACTAAATACTTTATAACCCAAGCAACCGCCTCAGCCCTAGTCCTATTCTCCAGCATAACTAACGCCTGACACACTGGACAATGAGACATCACCCAAATAACACACACAACTTCATGCTTAATCCTAACCTCAGCCATTGCTATAAAACTAGGAATAGTACCATTTCACTTCTGATTTCCAGAGGTCCTTCAGGGCTCCCCTATCATCACCGGTCTTATCCTATCCACTATC…
Hirundo_rustica_JN642504	------------------CTAATATTTGCCCTAAGCCTGTTGTTAGGGACAACCATTACCATCACAAGCAACCACTGAATCATAGCCTGAGCCGGACTCGAGATCAACACCCTCTCCATTCTACCACTGATCGCAAAATCCCACCACCCACGAGCTATTGAAGCCGCAACTAAATACTTTATAACCCAAGCAACCGCCTCAGCCCTAGTCCTATTCTCCAGCATAACTAACGCCTGACACACTGGACAATGAGACATCACCCAAATAACACACACAACTTCATGCTTAATCCTAACCTCAGCCATTGCTATAAAACTAGGAATAGTACCATTTCACTTCTGATTTCCAGAGGTCCTTCAGGGCTCCCCTATCATCACCGGTCTTATCCTATCCACTATC…
Hirundo_rustica_JN642456	------------------CTAATATTTGCCCTAAGCCTGTTGTTAGGGACAACCATTACCATCACAAGCAACCACTGAATCATAGCCTGAGCCGGACTCGAGATCAACACCCTCTCCATTCTACCACTGATCGCAAAATCCCACCACCCACGAGCTATTGAAGCCGCAACTAAATACTTTATAACCCAAGCAACCGCCTCAGCCCTAGTCCTATTCTCCAGCATAACTAACGCCTGACACACTGGACAATGAGACATCACCCAAATAACACACACAACTTCATGCTTAATCCTAACCTCAGCCATTGCTATAAAACTAGGAATAGTACCATTTCACTTCTGATTTCCAGAGGTCCTTCAGGGCTCCCCTATCATCACCGGTCTTATCCTATCCACTATC…
Hirundo_rustica_JN642474	----------------------------------------------------------------------------GAATCATAGCCTGAGCCGGACTCGAGATCAACACCCTCTCCATTCTACCACTGATCGCAAAATCCCACCACCCACGAGCTATTGAAGCCGCAACTAAATACTTTATAACCCAAGCAACCGCCTCAGCCCTAGTCCTATTCTCCAGCATAACTAACGCCTGACACACTGGACAATGAGACATCACCCAAATAACACACACAACTTCATGCTTAATCCTAACCTCAGCCATTGCTATAAAACTAGGAATAGTACCATTTCACTTCTGATTTCCAGAGGTCCTTCAGGGCTCCCCTATCATCACCGGTCTTATCCTATCCACTATC…
Hirundo_rustica_JN642455	------------------CTAATATTTGCCCTAAGCCTGTTGTTAGGGACAACCATTACCATCANNNGCAACCANNGAATCATAGCCTGAGCCGGACTCGAGATCAACACCCTCTCCATTCTACCACTGATCGCAAAATCCCACCACCCACGAGCTATTGAAGCCGCAACTAAATACTTTATAACCCAAGCAACCGCCTCAGCCCTAGTCCTATTCTCCAGCATAACTAACGCCTGACACACTGGACAATGAGACATCACCCAAATAACACACACAACTTCATGCTTAATCCTAACCTCAGCCATTGCTATAAAACTAGGAATAGTACCATTTCACTTCTGATTTCCAGAGGTCCTTCAGGGCTCCCCTATCATCACCGGTCTTATCCTATCCACTATC…
Hirundo_rustica_DQ176519	ATGAACCCCCAAGCTAAACTAATATTTGCCCTAAGCCTGTTGTTAGGGACAACCATTACCATCACAAGCAACCACTGAATCATAGCCTGAGCCGGACTCGAGATCAACACCCTCTCTATTCTACCACTGATCGCAAAATCCCACCACCCACGAGCTATTGAAGCCGCAACTAAATACTTTATAACCCAAGCAACCGCCTCAGCCCTAGTCCTATTCTCCAGCATAACTAACGCCTGACACACTGGACAATGAGACATCACCCAAATAACACACACAACTTCATGCTTAATCCTAACCTCAGCCATTGCTATAAAACTAGGAATAGTACCATTTCACTTCTGATTTCCAGAGGTCCTTCAGGGCTCCCCTATCATCACCGGTCTTATCCTATCCACTATC…
Hirundo_rustica_GQ242090	ATGAACCCCCAAGCTAAACTAATATTTGCCCTAAGCCTGTTGTTAGGGACAACCATTACCATCACAAGCAACCACTGAATCATAGCCTGAGCCGGACTCGAGATCAACACCCTCTCTATTCTACCACTGATCGCAAAATCCCACCACCCACGAGCTATTGAAGCCGCAACTAAATACTTTATAACCCAAGCAACCGCCTCAGCCCTAGTCCTATTCTCCAGCATAACTAACGCCTGACACACTGGACAATGAGACATCACCCAAATAACACACACAACTTCATGCTTAATCCTAACCTCAGCTATTGCTATAAAACTAGGAATAGTACCATTTCACTTCTGATTTCCAGAGGTCCTTCAGGGCTCCCCTATCATCACCGGTCTTATCCTATCCACTATC…
Hirundo_rustica_DQ176512	ATGAANNCCCAAGCTAAACTAATATTTGCCCTAAGCCTGTTGTTAGGGACAACCATTACCATCACAAGCAACCACTGAATCATAGCCTGAGCCGGACTCGAGATCAACACCCTCTCTATTCTACCACTGATCGCAAAATCCCACCACCCACGAGCTATTGAAGCCGCAACTAAATACTTTATAACCCAAGCAACCGCCTCAGCCCTAGTCCTATTCTCCAGCATAACTAACGCCTGACACACTGGACAATGAGACATCACCCAAATAACACACACAACTTCATGCTTAATCCTAACCTCAGCCATTGCTATAAAACTAGGAATAGTACCATTTCACTTCTGATTTCCAGAGGTCCTTCAGGGCTCCCCTATCATCACCGGTCTTATCCTATCCACTATC…
Hirundo_rustica_DQ176524	ATGAACCCCCAAGCTAAACTAATATTTGCCCTAAGCCTGTTGTTAGGGACAACCATTACCATCACAAGCAACCACTGAATCATAGCCTGAGCCGGACTCGAGATCAACACCCTCTCTATTCTACCACTGATCGCAAAATCCCACCACCCACGAGCTATTGAAGCCGCAACTAAATACTTTATAACCCAAGCAACCGCCTCAGCCCTAGTCCTATTCTCCAGCATAACTAACGCCTGACACACTGGACAATGAGACATCACCCAAATAACACACACAACTTCATGCTTAATCCTAACCTCAGCCATTGCTATAAAACTAGGAATAGTACCATTTCACTTCTGATTTCCAGAGGTCCTTCAGGGCTCCCCTATCATCACCGGTCTTATCCTATCCACTATC…
Hirundo_rustica_GU460303	----------------AACTAATATTTGCCCTAAGCCTGTTGTTAGGGACAACCATTACCATCACAAGCAACCACTGAATCATAGCCTGAGCCGGACTCGAGATCAACACCCTCTCTATTCTACCACTGATCGCAAAATCCCACCACCCACGAGCTATTGAAGCCGCAACTAAATACTTTATAACCCAAGCAACCGCCTCAGCCCTAGTCCTATTCTCCAGCATAACTAACGCCTGACACACTGGACAATGAGACATCACCCAAATAACACACACAACTTCATGCTTAATCCTAACCTCAGCCATTGCTATAAAACTAGGAATAGTACCATTTCACTTCTGATTTCCAGAGGTCCTTCAGGGCTCCCCTATCATCACCGGTCTTATCCTATCCACTATC…
Hirundo_rustica_GU460310	ATGAACCCCCAAGCTAAACTAATATTTGCCCTAAGCCTGTTGTTAGGGACAACCATTACCATCACAAGCAACCACTGAATCATAGCCTGAGCCGGACTCGAGATCAACACCCTCTCCATTCTACCACTGATCGCAAAATCCCACCACCCACGAGCTATTGAAGCCGCAACTAAATACTTTATAACCCAAGCAACCGCCTCAGCCCTAGTCCTATTCTCCAGCATAACTAACGCCTGACACACTGGACAATGAGACATCACCCAAATAACACACACAACTTCATGCTTAATCCTAACCTCAGCCATTGCTATAAAACTAGGAATAGTACCATTTCACTTCTGATTTCCAGAGGTCCTTCAGGGCTCCCCTATCATCACCGGTCTTATCCTATCCACTATC…
Hirundo_rustica_DQ176529	ATGAACCCCCAAGCTAAACTAATATTTGCCCTAAGCCTGTTGTTAGGGACAACCATTACCATCACAAGCAACCACTGAATCATAGCCTGAGCCGGACTCGAGATCAACACCCTCTCCATTCTACCACTGATCGCAAAATCCCACCACCCACGAGCTATTGAAGCCGCAACTAAATACTTTATAACCCAAGCAACCGCCTCAGCCCTAGTCCTATTCTCCAGCATAACTAACGCCTGACACACTGGACAATGAGACATCACCCAAATAACACACACAACTTCATGCTTAATCCTAACCTCAGCCATTGCTATAAAACTAGGAATAGTACCATTTCACTTCTGATTTCCAGAGGTCCTTCAGGGCTCCCCTATCATCACCGGTCTTATCCTATCCACTATC…
Hirundo_rustica_GU460305	------------------CTAATATTTGCCCTAAGCCTGTTGTTAGGGACAACCATTACCATCACAAGCAACCACTGAATCATAGCCTGAGCCGGACTCGAGATCAACACCCTCTCCATTCTACCACTGATCGCAAAATCCCACCACCCACGAGCTATTGAAGCCGCAACTAAATACTTTATAACCCAAGCAACCGCCTCAGCCCTAGTCCTATTCTCCAGCATAACTAACGCCTGACACACTGGACAATGAGACATCACCCAAATAACACACACAACTTCATGCTTAATCCTAACCTCAGCCATTGCTATAAAACTAGGAATAGTACCATTTCACTTCTGATTTCCAGAGGTCCTTCAGGGCTCCCCTATCATCACCGGTCTTATCCTATCCACTATC…
Hirundo_rustica_JN642505	------------------CTAATATTTGCCCTAAGCCTGTTGTTAGGGACAACCATTACCATCACAAGCAACCACTGAATCATAGCCTGAGCCGGACTCGAGATCAACACCCTCTCCATTCTACCACTGATCGCAAAATCCCACCACCCACGAGCTATTGAAGCCGCAACTAAATACTTTATAACCCAAGCAACCGCCTCAGCCCTAGTCCTATTCTCCAGCATAACTAACGCCTGACACACTGGACAATGAGACATCACCCAAATAACACACACAACTTCATGCTTAATCCTAACCTCAGCCATTGCTATAAAACTAGGAATAGTACCATTTCACTTCTGATTTCCAGAGGTCCTTCAGGGCTCCCCTATCATCACCGGTCTTATCCTATCCACTATC…
Hirundo_rustica_GU460304	------------------------TTTGCCCTAAGCCTGTTGTTAGGGACAACCATTACCATCACAAGCAACCACTGAATCATAGCCTGAGCCGGACTCGAGATCAACACCCTCTCCATTCTACCACTGATCGCAAAATCCCACCACCCACGAGCTATTGAAGCCGCAACTAAATACTTTATAACCCAAGCAACCGCCTCAGCCCTAGTCCTATTCTCCAGCATAACTAACGCCTGACACACTGGACAATGAGACATCACCCAAATAACACACACAACTTCATGCTTAATCCTAACCTCAGCCATTGCTATAAAACTAGGAATAGTACCATTTCACTTCTGATTTCCAGAGGTCCTTCAGGGCTCCCCTATCATCACCGGTCTTATCCTATCCACTATC…
Hirundo_rustica_JN642493	------------------CTAATATTTGCCCTAAGCCTGTTGTTAGGGACAACCATTACCATCACAAGCAACCACTGAATCATAGCCTGAGCCGGACTCGAGATCAACACCCTCTCCATTCTACCACTGATCGCAAAATCCCACCACCCACGAGCTATTGAAGCCGCAACTAAATACTTTATAACCCAGGCAACCGCCTCAGCCCTAGTCCTATTCTCCAGCATAACTAACGCCTGACACACTGGACAATGAGACATCACCCAAATAACACACACAACTTCATGCTTAATCCTAACCTCAGCCATTGCTATAAAACTAGGAATAGTACCATTTCACTTCTGATTTCCAGAGGTCCTTCAGGGCTCCCCTATCATCACCGGTCTTATCCTATCCACTATC…
Hirundo_rustica_JN642506	------------------CTAATATTTGCCCTAAGCCTGTTGTTAGGGACAACCATTACCATCACAAGCAACCACTGAATCATAGCCTGAGCCGGACTCGAGATCAACACCCTCTCCATTCTACCACTGATCGCAAAATCCCACCACCCACGAGCTATTGAAGCCGCAACTAAATACTTTATAACCCAAGCAACCGCCTCAGCCCTAGTCCTATTCTCCAGCATAACTAACGCCTGACACACTGGACAATGAGACATCACCCAAATAACACACACAACTTCATGCTTAATCCTAACCTCAGCCATTGCTATAAAACTAGGAATAGTGCCATTTCACTTCTGATTTCCAGAGGTCCTTCAGGGCTCCCCTATCATCACCGGTCTTATCCTATCCACTATC…
Hirundo_rustica_JN642446	------------------CTAATATTTGCCCTAAGCCTGTTGTTAGGGACAACCATTACCATCACAAGCAACCACTGAATCATAGCCTGAGCCGGACTCGAGATCAACACCCTCTCCATTCTACCACTGATCGCAAAATCCCACCACCCACGAGCTATTGAAGCCGCAACTAAATACTTTATAACCCAAGCAACCGCCTCAGCCCTAGTCCTATTCTCCAGCATAACTAACGCCTGACACACTGGACAATGAGACATCACCCAAATAACACACACAACTTCATGCTTAATCCTAACCTCAGCCATTGCTATAAAACTAGGAATAGTACCATTTCACTTCTGATTTCCAGAGGTCCTTCAGGGCTCCCCTATCATCACCGGTCTTATCCTATCCACTATC…
Hirundo_rustica_JN642459	------------------CTAATATTTGCCCTAAGCCTGTTGTTAGGGACAACCATTACCATCACAAGCAACCANNGAATCATAGCCTGAGCCGGACTCGAGATCAACACCCTCTCCATTCTACCACTGATCGCAAAATCCCACCACCCACGAGCTATTGAAGCCGCAACTAAATACTTTATAACCCAAGCAACCGCCTCAGCCCTAGTCCTATTCTCCAGCATAACTAACGCCTGACACACTGGACAATGAGACATCACCCAAATAACACACACAACTTCATGCTTAATCCTAACCTCAGCCATTGCTATAAAACTAGGAATAGTACCATTTCACTTCTGATTTCCAGAGGTCCTTCAGGGCTCCCCTATCATCACCGGTCTTATCCTATCCACTATC…
Hirundo_rustica_JN642477	------------------CTAATATTTGCCCTAAGCCTGTTGTTAGGGACAACCATTACCATCACAAGCAACCACTGAATCATAGCCTGAGCCGGACTCGAGATCAACACCCTCTCCATTCTACCACTGATCGCAAAATCCCACCACCCACGAGCTATTGAAGCCGCAACTAAATACTTTATAACCCAAGCAACCGCCTCAGCCCTAGTCCTATTCTCCAGCATAACTAACGCCTGACACACTGGACAATGAGACATCACCCAAATAACACACACAACTTCATGCTTAATCCTAACCTCAGCCATTGCTATAAAACTAGGAATAGTACCATTTCACTTCTGATTTCCAGAGGTCCTTCAGGGCTCCCCTATCATCACCGGTCTTATCCTATCCACTATC…
Hirundo_rustica_JN642485	------------------CTAATATTTGCCCTAAGCCTGTTGTTAGGGACAACCATTACCATCACAAGCAACCACTGAATCATAGCCTGAGCCGGACTCGAGATCAACACCCTCTCCATTCTACCACTGATCGCAAAATCCCACCACCCACGAGCTATTGAAGCCGCAACTAAATACTTTATAACCCAAGCAACCGCCTCAGCCCTAGTCCTATTCTCCAGCATAACTAACGCCTGACACACTGGACAATGAGACATCACCCAAATAACACACACAACTTCATGCTTAATCCTAACCTCAGCCATTGCTATAAAACTAGGAATAGTACCATTTCACTTCTGATTTCCAGAGGTCCTTCAGGGCTCCCCTATCATCACCGGTCTTATCCTATCCACTATC…
Hirundo_rustica_JN642495	------------------CTAATATTTGCCCTAAGCCTGTTGTTAGGGACAACCATTACCATCACAAGCAACCACTGAATCATAGCCTGAGCCGGACTCGAGATCAACACCCTCTCCATTCTACCACTGATCGCAAAATCCCACCACCCACGAGCTATTGAAGCCGCAACTAAATACTTTATAACCCAAGCAACCGCCTCAGCCCTAGTCCTATTCTCCAGCATAACTAACGCCTGACACACTGGACAATGAGACATCACCCAAATAACACACACAACTTCATGCTTAATCCTAACCTCAGCCATTGCTATAAAACTAGGAATAGTACCATTTCACTTCTGATTTCCAGAGGTCCTTCAGGGCTCCCCTATCATCACCGGTCTTATCCTATCCACTATC…
Hirundo_rustica_JN642508	------------------CTAATATTTGCCCTAAGCCTGTTGTTAGGGACAACCATTACCATCACAAGCAACCACTGAATCATAGCCTGAGCCGGACTCGAGATCAACACCCTCTCCATTCTACCACTGATCGCAAAATCCCACCACCCACGAGCTATTGAAGCCGCAACTAAATACTTTATAACCCAAGCAACCGCCTCAGCCCTAGTCCTATTCTCCAGCATAACTAACGCCTGACACACTGGACAATGAGACATCACCCAAATAACACACACAACTTCATGCTTAATCCTAACCTCAGCCATTGCTATAAAACTAGGAATAGTACCATTTCACTTCTGATTTCCAGAGGTCCTTCAGGGCTCCCCTATCATCACCGGTCTTATCCTATCCACTATC…
Hirundo_rustica_JN642519	------------------CTAATATTTGCCCTAAGCCTGTTGTTAGGGACAACCATTACCATCACAAGCAACCACTGAATCATAGCCTGAGCCGGACTCGAGATCAACACCCTCTCCATTCTACCACTGATCGCAAAATCCCACCACCCACGAGCTATTGAAGCCGCAACTAAATACTTTATAACCCAAGCAACCGCCTCAGCCCTAGTCCTATTCTCCAGCATAACTAACGCCTGACACACTGGACAATGAGACATCACCCAAATAACACACACAACTTCATGCTTAATCCTAACCTCAGCCATTGCTATAAAACTAGGAATAGTACCATTTCACTTCTGATTTCCAGAGGTCCTTCAGGGCTCCCCTATCATCACCGGTCTTATCCTATCCACTATC…
Hirundo_rustica_DQ176515	ATGAACCCCCAAGCTAAACTAATATTTGCCCTAAGCCTGTTGTTAGGGACAACCATTACCATCACAAGCAACCACTGAATCATAGCCTGAGCCGGACTCGAGATCAACACCCTCTCCATTCTACCACTGATCGCAAAATCCCACCACCCACGAGCTATTGAAGCCGCAACTAAATACTTTATAACCCAAGCAACCGCCTCAGCCCTAGTCCTATTCTCCAGCATAACTAACGCCTGACACACTGGACAATGAGACATCACCCAAATAACACACACAACTTCATGCTTAATCCTAACCTCAGCCATTGCTATAAAACTAGGAATAGTACCATTTCACTTCTGATTTCCAGAGGTCCTTCAGGGCTCCCCTATCATCACCGGTCTTATCCTATCCACTATC…
Hirundo_rustica_DQ176527	ATGAACCCCCAAGCTAAACTAATATTTGCCCTAAGCCTGTTGTTAGGGACAACCATTACCATCACAAGCAACCACTGAATCATAGCCTGAGCCGGACTCGAGATCAACACCCTCTCCATTCTACCACTGATCGCAAAATCCCACCACCCACGAGCTATTGAAGCCGCAACTAAATACTTTATAACCCAAGCAACCGCCTCAGCCCTAGTTCTATTCTCCAGCATAACTAACGCCTGACACACTGGACAATGAGACATCACCCAAATAACACACACAACTTCATGCTTAATCCTAACCTCAGCCATTGCTATAAAACTAGGAATAGTACCATTTCACTTCTGATTTCCAGAGGTCCTTCAGGGCTCCCCTATCATCACCGGTCTTATCCTATCCACTATC…
Hirundo_rustica_DQ176516	ATGAACCCCCAAGCTAAACTAATATTTGCCCTAAGCCTGTTGTTAGGGACAACCATTACCATCACAAGCAACCACTGAATCATAGCCTGAGCCGGACTCGAGATCAACACCCTCTCCATTCTACCACTGATCGCAAAATCCCACCACCCACGAGCTATTGAAGCCGCAACTAAATACTTTATAACCCAAGCAACCGCCTCAGCCCTAGTCCTATTCTCCAGCATAACTAACGCCTGACACACTGGACAATGAGACATCACCCAAATAACACACACAACTTCATGCTTAATCCTAACCTCAGCCATTGCTATAAAACTAGGAATAGTACCATTTCACTTCTGATTTCCAGAGGTCCTTCAGGGCTCCCCTATCATCACCGGTCTTATCCTATCCACTATC…
Hirundo_rustica_DQ176517	ATGAACCCCCAAGCTAAACTAATATTTGCCCTAAGCCTGTTGTTAGGGACAACCATTACCATCACAAGCAACCACTGAATCATAGCCTGAGCCGGACTCGAGATCAACACCCTCTCCATTCTACCACTGATCGCAAAATCCCACCACCCACGAGCTATTGAAGCCGCAACTAAATACTTTATAACCCAAGCAACCGCCTCAGCCCTAGTCCTATTCTCCAGCATAACTAACGCCTGACACACTGGACAATGAGACATCACCCAAATAACACACACAACTTCATGCTTAATCCTAACCTCAGCCATTGCTATAAAACTAGGAATAGTACCATTTCACTTCTGATTTCCAGAGGTCCTTCAGGGCTCCCCTATCATCACCGGTCTTATCCTATCCACTATC…
Hirundo_rustica_DQ176521	ATGAACCCCCAAGCTAAACTAATATTTGCCCTAAGCCTGTTGTTAGGGACAACCATTACCATCACAAGCAACCACTGAATCATAGCCTGAGCCGGACTCGAGATCAACACCCTCTCCATTCTACCACTGATCGCAAAATCCCACCACCCACGAGCTATTGAAGCCGCAACTAAATACTTTATAACCCAAGCAACCGCCTCAGCCCTAGTCCTATTCTCCAGCATAACTAACGCCTGACACACTGGACAATGAGACATCACCCAAATAACACACACAACTTCATGCTTAATCCTAACCTCAGCCATTGCTATAAAACTAGGAATAGTACCATTTCACTTCTGATTTCCAGAGGTCCTTCAGGGCTCCCCTATCATCACCGGTCTTATCCTATCCACTATC…
Hirundo_rustica_DQ176535	ATGAANCNCCNNNCTANACTAANNTTTGCCCTNAGCCTGTTGTTAGGGACAACCATTACCATCACAAGCAACCACTGAATCATAGCCTGAGCCGGACTCGAGATCAACACCCTCTCCATTCTACCACTGATCGCAAAATCCCACCACCCACGAGCTATTGAAGCCGCAACTAAATACTTTATAACCCAAGCAACCGCCTCAGCCCTAGTCCTATTCTCCAGCATAACTAACGCCTGACACACTGGACAATGAGACATCACCCAAATAACACACACAACTTCATGCTTAATCCTAACCTCAGCCATTGCTATAAAACTAGGAATAGTACCATTTCACTTCTGATTTCCAGAGGTCCTTCAGGGCTCCCCTATCATCACCGGTCTTATCCTATCCACTATC…
Hirundo_rustica_JN642461	------------------CTAATATTCGCCCTAAGCCTGTTGTTAGGGACAACCATTACCATCACAAGCAACCACTGAATCATAGCCTGAGCCGGACTCGAGATCAACACCCTCTCCATTCTACCACTGATCGCAAAATCCCACCACCCACGAGCTATTGAAGCCGCAACTAAATACTTTATAACCCAAGCAACCGCCTCAGCCCTAGTCCTATTCTCCAGCATAACTAACGCCTGACACACTGGACAATGAGACATCACCCAAATAACACACACAACTTCATGCTTAATCCTAACCTCAGCCATTGCTATAAAACTAGGAATAGTACCATTTCACTTCTGATTTCCAGAGGTCCTTCAGGGCTCCCCTATCATCACCGGTCTTATCCTATCCACTATC…
Hirundo_rustica_JN642464	------------------CTAATATTTGCCCTAAGCCTGTTGTTAGGGACAACCATTACCATCACAAGCAACCANNGAATCATAGCCTGAGCCGGACTCGAGATCAACACCCTCTCCATTCTACCACTGATCGCAAAATCCCACCACCCACGAGCTATTGAAGCCGCAACTAAATACTTTATAACCCAAGCAACCGCCTCAGCCCTAGTCCTATTCTCCAGCATAACTAACGCCTGACACACTGGACAATGAGACATCACCCAAATAACACACACAACTTCATGCTTAATCCTAACCTCAGCCATTGCTATAAAACTAGGAATAGTACCATTTCACTTCTGATTTCCAGAGGTCCTTCAGGGCTCCCCTATCATCACCGGTCTTATCCTATCCACTATC…
Hirundo_rustica_JN642471	------------------------------------------------------------------------------------GCCTGAGCCGGACTCGAGATCAACACCCTCTCCATTCTACCACTGATCGCAAAATCCCACCACCCACGAGCTATTGAAGCCGCAACTAAATACTTTATAACCCAAGCAACCGCCTCAGCCCTAGTCCTATTCTCCAGCATAACTAACGCCTGACACACTGGACAATGAGACATCACCCAAATAACACACACAACTTCATGCTTAATCCTAACCTCAGCCATTGCTATAAAACTAGGAATAGTACCATTTCACTTCTGATTTCCAGAGGTCCTTCAGGGCTCCCCTATCATCACCGGTCTTATCCTATCCACTATC…
Hirundo_rustica_DQ176514	ATGAACCCCCAAGCTAAACTAATATTTGCCCTAAGCCTGTTGTTAGGGACAACCATTACCATCACAAGCAACCACTGAATCATAGCCTGAGCCGGACTCGAGATCAACACCCTCTCCATTCTACCACTGATCGCAAAATCCCACCACCCACGAGCTATTGAAGCCGCAACTAAATACTTTATAACCCAAGCAACCGCCTCAGCCCTAGTCCTATTCTCCAGCATAACTAACGCCTGACACACTGGACAATGAGACATCACCCAAATAACACACACAACTTCATGCTTAATCCTAACCTCAGCCATTGCTATAAAACTAGGAATAGTACCATTTCACTTCTGATTTCCAGAGGTCCTTCAGGGCTCCCCTATCATCACCGGTCTTATCCTATCCACTATC…
Hirundo_rustica_DQ176523	ATGAACCCCCAAGCTAAACTAATATTTGCCCTAAGCCTGTTGTTAGGGACAACCATTACCATCACAAGCAACCACTGAATCATAGCCTGAGCCGGACTCGAGATCAACACCCTCTCCATTCTACCACTGATCGCAAAATCCCACCACCCACGAGCTATTGAAGCCGCAACTAAATACTTTATAACCCAAGCAACCGCCTCAGCCCTAGTCCTATTCTCCAGCATAACTAACGCCTGACACACTGGACAATGAGACATCACCCAAATAACACACACAACTTCATGCTTAATCCTAACCTCAGCCATTGCTATAAAACTAGGAATAGTACCATTTCACTTCTGATTTCCAGAGGTCCTTCAGGGCTCCCCTATCATCACCGGTCTTATCCTATCCACTATC…
Hirundo_rustica_DQ176525	ATGAACCCCCAAGCTAAACTAATATTTGCCCTAAGCCTGTTGTTAGGGACAACCATTACCATCACAAGCAACCACTGAATCATAGCCTGAGCCGGACTCGAGATCAACACCCTCTCCATTCTACCACTGATCGCAAAATCCCACCACCCACGAGCTATTGAAGCCGCAACTAAATACTTTATAACCCAAGCAACCGCCTCAGCCCTAGTCCTATTCTCCAGCATAACTAACGCCTGACACACTGGACAATGAGACATCACCCAAATAACACACACAACTTCATGCTTAATCCTAACCTCAGCCATTGCTATAAAACTAGGAATAGTACCATTTCACTTCTGATTTCCAGAGGTCCTTCAGGGCTCCCCTATCATCACCGGTCTTATCCTATCCACTATC…
Hirundo_rustica_DQ176530	ATGAACCCCCAAGCTAAACTAATATTTGCCCTAAGCCTGTTGTTAGGGACAACCATTACCATCACAAGCAACCACTGAATCATAGCCTGAGCCGGACTCGAGATCAACACCCTCTCCATTCTACCACTGATCGCAAAATCCCACCACCCACGAGCTATTGAAGCCGCAACTAAATACTTTATAACCCAAGCAACCGCCTCAGCCCTAGTCCTATTCTCCAGCATAACTAACGCCTGACACACTGGACAATGAGACATCACCCAAATAACACACACAACTTCATGCTTAATCCTAACCTCAGCCATTGCTATAAAACTAGGAATAGTACCATTTCACTTCTGATTTCCAGAGGTCCTTCAGGGCTCCCCTATCATCACCGGTCTTATCCTATCCACTATC…
Hirundo_rustica_DQ176531	ATGAACCCCCAAGCTAAACTAATATTTGCCCTAAGCCTGTTGTTAGGGACAACCATTACCATCACAAGCAACCACTGAATCATAGCCTGAGCCGGACTCGAGATCAACACCCTCTCCATTCTACCACTGATCGCAAAATCCCACCACCCACGAGCTATTGAAGCCGCAACTAAATACTTTATAACCCAAGCAACCGCCTCAGCCCTAGTCCTATTCTCCAGCATAACTAACGCCTGACACACTGGACAATGAGACATCACCCAAATAACACACACAACTTCATGCTTAATCCTAACCTCAGCCATTGCTATAAAACTAGGAATAGTACCATTTCACTTCTGATTTCCAGAGGTCCTTCAGGGCTCCCCTATCATCACCGGTCTTATCCTATCCACTATC…
Hirundo_rustica_DQ176532	ATGAACCCCCAAGCTAAACTAATATTTGCCCTAAGCCTGTTGTTAGGGACAACCATTACCATCACAAGCAACCACTGAATCATAGCCTGAGCCGGACTCGAGATCAACACCCTCTCCATTCTACCACTGATCGCAAAATCCCACCACCCACGAGCTATTGAAGCCGCAACTAAATACTTTATAACCCAAGCAACCGCCTCAGCCCTAGTCCTATTCTCCAGCATAACTAACGCCTGACACACTGGACAATGAGACATCACCCAAATAACACACACAACTTCATGCTTAATCCTAACCTCAGCCATTGCTATAAAACTAGGAATAGTACCATTTCACTTCTGATTTCCAGAGGTCCTTCAGGGCTCCCCTATCATCACCGGTCTTATCCTATCCACTATC…
Hirundo_rustica_DQ176534	ATGAACCCCCAAGCTAAACTAATATTTGCCCTAAGCCTGTTGTTAGGGACAACCATTACCATCACAAGCAACCACTGAATCATAGCCTGAGCCGGACTCGAGATCAACACCCTCTCCATTCTACCACTGATCGCAAAATCCCACCACCCACGAGCTATTGAAGCCGCAACTAAATACTTTATAACCCAAGCAACCGCCTCAGCCCTAGTCCTATTCTCCAGCATAACTAACGCCTGACACACTGGACAATGAGACATCACCCAAATAACACACACAACTTCATGCTTAATCCTAACCTCAGCCATTGCTATAAAACTAGGAATAGTACCATTTCACTTCTGATTTCCAGAGGTCCTTCAGGGCTCCCCTATCATCACCGGTCTTATCCTATCCACTATC…
Hirundo_rustica_GU460302	------------------CTAATATTTGCCCTAAGCCTGTTGTTAGGGACAACCATTACCATCACAAGCAACCACTGAATCATAGCCTGAGCCGGACTCGAGATCAACACCCTCTCCATTCTACCACTGATCGCAAAATCCCACCACCCACGAGCTATTGAAGCCGCAACTAAATACTTTATAACCCAAGCAACCGCCTCAGCCCTAGTCCTATTCTCCAGCATAACTAACGCCTGACACACTGGACAATGAGACATCACCCAAATAACACACACAACTTCATGCTTAATCCTAACCTCAGCCATTGCTATAAAACTAGGAATAGTACCATTTCACTTCTGATTTCCAGAGGTCCTTCAGGGCTCCCCTATCATCACCGGTCTTATCCTATCCACTATC…
Hirundo_rustica_GU460309	------------------CTAATATTTGCCCTAAGCCTGTTGTTAGGGACAACCATTACCATCACAAGCAACCACTGAATCATAGCCTGAGCCGGACTCGAGATCAACACCCTCTCCATTCTACCACTGATCGCAAAATCCCACCACCCACGAGCTATTGAAGCCGCAACTAAATACTTTATAACCCAAGCAACCGCCTCAGCCCTAGTCCTATTCTCCAGCATAACTAACGCCTGACACACTGGACAATGAGACATCACCCAAATAACACACACAACTTCATGCTTAATCCTAACCTCAGCCATTGCTATAAAACTAGGAATAGTACCATTTCACTTCTGATTTCCAGAGGTCCTTCAGGGCTCCCCTATCATCACCGGTCTTATCCTATCCACTATC…
Hirundo_rustica_JN642435	------------------CTAATATTTGCCCTAAGCCTGTTGTTAGGGACAACCATTACCATCACAAGCAACCACTGAATCATAGCCTGAGCCGGACTCGAGATCAACACCCTCTCCATTCTACCACTGATCGCAAAATCCCACCACCCACGAGCTATTGAAGCCGCAACTAAATACTTTATAACCCAAGCAACCGCCTCAGCCCTAGTCCTATTCTCCAGCATAACTAACGCCTGACACACTGGACAATGAGACATCACCCAAATAACACACACAACTTCATGCTTAATCCTAACCTCAGCCATTGCTATAAAACTAGGAATAGTACCATTTCACTTCTGATTTCCAGAGGTCCTTCAGGGCTCCCCTATCATCACCGGTCTTATCCTATCCACTATC…
Hirundo_rustica_JN642436	------------------CTAATATTTGCCCTAAGCCTGTTGTTAGGGACAACCATTACCATCACAAGCAACCACTGAATCATAGCCTGAGCCGGACTCGAGATCAACACCCTCTCCATTCTACCACTGATCGCAAAATCCCACCACCCACGAGCTATTGAAGCCGCAACTAAATACTTTATAACCCAAGCAACCGCCTCAGCCCTAGTCCTATTCTCCAGCATAACTAACGCCTGACACACTGGACAATGAGACATCACCCAAATAACACACACAACTTCATGCTTAATCCTAACCTCAGCCATTGCTATAAAACTAGGAATAGTACCATTTCACTTCTGATTTCCAGAGGTCCTTCAGGGCTCCCCTATCATCACCGGTCTTATCCTATCCACTATC…
Hirundo_rustica_JN642438	------------------CTAATATTTGCCCTAAGCCTGTTGTTAGGGACAACCATTACCATCACAAGCAACCACTGAATCATAGCCTGAGCCGGACTCGAGATCAACACCCTCTCCATTCTACCACTGATCGCAAAATCCCACCACCCACGAGCTATTGAAGCCGCAACTAAATACTTTATAACCCAAGCAACCGCCTCAGCCCTAGTCCTATTCTCCAGCATAACTAACGCCTGACACACTGGACAATGAGACATCACCCAAATAACACACACAACTTCATGCTTAATCCTAACCTCAGCCATTGCTATAAAACTAGGAATAGTACCATTTCACTTCTGATTTCCAGAGGTCCTTCAGGGCTCCCCTATCATCACCGGTCTTATCCTATCCACTATC…
Hirundo_rustica_JN642439	------------------CTAATATTTGCCCTAAGCCTGTTGTTAGGGACAACCATTACCATCACAAGCAACCACTGAATCATAGCCTGAGCCGGACTCGAGATCAACACCCTCTCCATTCTACCACTGATCGCAAAATCCCACCACCCACGAGCTATTGAAGCCGCAACTAAATACTTTATAACCCAAGCAACCGCCTCAGCCCTAGTCCTATTCTCCAGCATAACTAACGCCTGACACACTGGACAATGAGACATCACCCAAATAACACACACAACTTCATGCTTAATCCTAACCTCAGCCATTGCTATAAAACTAGGAATAGTACCATTTCACTTCTGATTTCCAGAGGTCCTTCAGGGCTCCCCTATCATCACCGGTCTTATCCTATCCACTATC…
Hirundo_rustica_JN642442	------------------CTAATATTTGCCCTAAGCCTGTTGTTAGGGACAACCATTACCATCACAAGCAACCACTGAATCATAGCCTGAGCCGGACTCGAGATCAACACCCTCTCCATTCTACCACTGATCGCAAAATCCCACCACCCACGAGCTATTGAAGCCGCAACTAAATACTTTATAACCCAAGCAACCGCCTCAGCCCTAGTCCTATTCTCCAGCATAACTAACGCCTGACACACTGGACAATGAGACATCACCCAAATAACACACACAACTTCATGCTTAATCCTAACCTCAGCCATTGCTATAAAACTAGGAATAGTACCATTTCACTTCTGATTTCCAGAGGTCCTTCAGGGCTCCCCTATCATCACCGGTCTTATCCTATCCACTATC…
Hirundo_rustica_JN642445	------------------CTAATATTTGCCCTAAGCCTGTTGTTAGGGACAACCATTACCATCACAAGCAACCACTGAATCATAGCCTGAGCCGGACTCGAGATCAACACCCTCTCCATTCTACCACTGATCGCAAAATCCCACCACCCACGAGCTATTGAAGCCGCAACTAAATACTTTATAACCCAAGCAACCGCCTCAGCCCTAGTCCTATTCTCCAGCATAACTAACGCCTGACACACTGGACAATGAGACATCACCCAAATAACACACACAACTTCATGCTTAATCCTAACCTCAGCCATTGCTATAAAACTAGGAATAGTACCATTTCACTTCTGATTTCCAGAGGTCCTTCAGGGCTCCCCTATCATCACCGGTCTTATCCTATCCACTATC…
Hirundo_rustica_JN642447	------------------CTAATATTTGCCCTAAGCCTGTTGTTAGGGACAACCATTACCATCACAAGCAACCACTGAATCATAGCCTGAGCCGGACTCGAGATCAACACCCTCTCCATTCTACCACTGATCGCAAAATCCCACCACCCACGAGCTATTGAAGCCGCAACTAAATACTTTATAACCCAAGCAACCGCCTCAGCCCTAGTCCTATTCTCCAGCATAACTAACGCCTGACACACTGGACAATGAGACATCACCCAAATAACACACACAACTTCATGCTTAATCCTAACCTCAGCCATTGCTATAAAACTAGGAATAGTACCATTTCACTTCTGATTTCCAGAGGTCCTTCAGGGCTCCCCTATCATCACCGGTCTTATCCTATCCACTATC…
Hirundo_rustica_JN642448	------------------CTAATATTTGCCCTAAGCCTGTTGTTAGGGACAACCATTACCATCACAAGCAACCACTGAATCATAGCCTGAGCCGGACTCGAGATCAACACCCTCTCCATTCTACCACTGATCGCAAAATCCCACCACCCACGAGCTATTGAAGCCGCAACTAAATACTTTATAACCCAAGCAACCGCCTCAGCCCTAGTCCTATTCTCCAGCATAACTAACGCCTGACACACTGGACAATGAGACATCACCCAAATAACACACACAACTTCATGCTTAATCCTAACCTCAGCCATTGCTATAAAACTAGGAATAGTACCATTTCACTTCTGATTTCCAGAGGTCCTTCAGGGCTCCCCTATCATCACCGGTCTTATCCTATCCACTATC…
Hirundo_rustica_JN642457	------------------CTAATATTTGCCCTAAGCCTGTTGTTAGGGACAACCATTACCATCACAAGCAACCACTGAATCATAGCCTGAGCCGGACTCGAGATCAACACCCTCTCCATTCTACCACTGATCGCAAAATCCCACCACCCACGAGCTATTGAAGCCGCAACTAAATACTTTATAACCCAAGCAACCGCCTCAGCCCTAGTCCTATTCTCCAGCATAACTAACGCCTGACACACTGGACAATGAGACATCACCCAAATAACACACACAACTTCATGCTTAATCCTAACCTCAGCCATTGCTATAAAACTAGGAATAGTACCATTTCACTTCTGATTTCCAGAGGTCCTTCAGGGCTCCCCTATCATCACCGGTCTTATCCTATCCACTATC…
Hirundo_rustica_JN642460	------------------CTAATATTTGCCCTAAGCCTGTTGTTAGGGACAACCATTACCATCACAAGCAACCACTGAATCATAGCCTGAGCCGGACTCGAGATCAACACCCTCTCCATTCTACCACTGATCGCAAAATCCCACCACCCACGAGCTATTGAAGCCGCAACTAAATACTTTATAACCCAAGCAACCGCCTCAGCCCTAGTCCTATTCTCCAGCATAACTAACGCCTGACACACTGGACAATGAGACATCACCCAAATAACACACACAACTTCATGCTTAATCCTAACCTCAGCCATTGCTATAAAACTAGGAATAGTACCATTTCACTTCTGATTTCCAGAGGTCCTTCAGGGCTCCCCTATCATCACCGGTCTTATCCTATCCACTATC…
Hirundo_rustica_JN642469	------------------CTAATATTTGCCCTAAGCCTGTTGTTAGGGACAACCATTACCATCACAAGCAACCACTGAATCATAGCCTGAGCCGGACTCGAGATCAACACCCTCTCCATTCTACCACTGATCGCAAAATCCCACCACCCACGAGCTATTGAAGCCGCAACTAAATACTTTATAACCCAAGCAACCGCCTCAGCCCTAGTCCTATTCTCCAGCATAACTAACGCCTGACACACTGGACAATGAGACATCACCCAAATAACACACACAACTTCATGCTTAATCCTAACCTCAGCCATTGCTATAAAACTAGGAATAGTACCATTTCACTTCTGATTTCCAGAGGTCCTTCAGGGCTCCCCTATCATCACCGGTCTTATCCTATCCACTATC…
Hirundo_rustica_JN642473	------------------CTAATATTTGCCCTAAGCCTGTTGTTAGGGACAACCATTACCATCACAAGCAACCACTGAATCATAGCCTGAGCCGGACTCGAGATCAACACCCTCTCCATTCTACCACTGATCGCAAAATCCCACCACCCACGAGCTATTGAAGCCGCAACTAAATACTTTATAACCCAAGCAACCGCCTCAGCCCTAGTCCTATTCTCCAGCATAACTAACGCCTGACACACTGGACAATGAGACATCACCCAAATAACACACACAACTTCATGCTTAATCCTAACCTCAGCCATTGCTATAAAACTAGGAATAGTACCATTTCACTTCTGATTTCCAGAGGTCCTTCAGGGCTCCCCTATCATCACCGGTCTTATCCTATCCACTATC…
Hirundo_rustica_JN642475	------------------CTAATATTTGCCCTAAGCCTGTTGTTAGGGACAACCATTACCATCACAAGCAACCACTGAATCATAGCCTGAGCCGGACTCGAGATCAACACCCTCTCCATTCTACCACTGATCGCAAAATCCCACCACCCACGAGCTATTGAAGCCGCAACTAAATACTTTATAACCCAAGCAACCGCCTCAGCCCTAGTCCTATTCTCCAGCATAACTAACGCCTGACACACTGGACAATGAGACATCACCCAAATAACACACACAACTTCATGCTTAATCCTAACCTCAGCCATTGCTATAAAACTAGGAATAGTACCATTTCACTTCTGATTTCCAGAGGTCCTTCAGGGCTCCCCTATCATCACCGGTCTTATCCTATCCACTATC…
Hirundo_rustica_JN642476	------------------CTAATATTTGCCCTAAGCCTGTTGTTAGGGACAACCATTACCATCACAAGCAACCACTGAATCATAGCCTGAGCCGGACTCGAGATCAACACCCTCTCCATTCTACCACTGATCGCAAAATCCCACCACCCACGAGCTATTGAAGCCGCAACTAAATACTTTATAACCCAAGCAACCGCCTCAGCCCTAGTCCTATTCTCCAGCATAACTAACGCCTGACACACTGGACAATGAGACATCACCCAAATAACACACACAACTTCATGCTTAATCCTAACCTCAGCCATTGCTATAAAACTAGGAATAGTACCATTTCACTTCTGATTTCCAGAGGTCCTTCAGGGCTCCCCTATCATCACCGGTCTTATCCTATCCACTATC…
Hirundo_rustica_JN642480	------------------CTAATATTTGCCCTAAGCCTGTTGTTAGGGACAACCATTACCATCACAAGCAACCACTGAATCATAGCCTGAGCCGGACTCGAGATCAACACCCTCTCCATTCTACCACTGATCGCAAAATCCCACCACCCACGAGCTATTGAAGCCGCAACTAAATACTTTATAACCCAAGCAACCGCCTCAGCCCTAGTCCTATTCTCCAGCATAACTAACGCCTGACACACTGGACAATGAGACATCACCCAAATAACACACACAACTTCATGCTTAATCCTAACCTCAGCCATTGCTATAAAACTAGGAATAGTACCATTTCACTTCTGATTTCCAGAGGTCCTTCAGGGCTCCCCTATCATCACCGGTCTTATCCTATCCACTATC…
Hirundo_rustica_JN642488	------------------CTAATATTTGCCCTAAGCCTGTTGTTAGGGACAACCATTACCATCACAAGCAACCACTGAATCATAGCCTGAGCCGGACTCGAGATCAACACCCTCTCCATTCTACCACTGATCGCAAAATCCCACCACCCACGAGCTATTGAAGCCGCAACTAAATACTTTATAACCCAAGCAACCGCCTCAGCCCTAGTCCTATTCTCCAGCATAACTAACGCCTGACACACTGGACAATGAGACATCACCCAAATAACACACACAACTTCATGCTTAATCCTAACCTCAGCCATTGCTATAAAACTAGGAATAGTACCATTTCACTTCTGATTTCCAGAGGTCCTTCAGGGCTCCCCTATCATCACCGGTCTTATCCTATCCACTATC…
Hirundo_rustica_JN642501	------------------CTAATATTTGCCCTAAGCCTGTTGTTAGGGACAACCATTACCATCACAAGCAACCACTGAATCATAGCCTGAGCCGGACTCGAGATCAACACCCTCTCCATTCTACCACTGATCGCAAAATCCCACCACCCACGAGCTATTGAAGCCGCAACTAAATACTTTATAACCCAAGCAACCGCCTCAGCCCTAGTCCTATTCTCCAGCATAACTAACGCCTGACACACTGGACAATGAGACATCACCCAAATAACACACACAACTTCATGCTTAATCCTAACCTCAGCCATTGCTATAAAACTAGGAATAGTACCATTTCACTTCTGATTTCCAGAGGTCCTTCAGGGCTCCCCTATCATCACCGGTCTTATCCTATCCACTATC…
Hirundo_rustica_JN642503	------------------CTAATATTTGCCCTAAGCCTGTTGTTAGGGACAACCATTACCATCACAAGCAACCACTGAATCATAGCCTGAGCCGGACTCGAGATCAACACCCTCTCCATTCTACCACTGATCGCAAAATCCCACCACCCACGAGCTATTGAAGCCGCAACTAAATACTTTATAACCCAAGCAACCGCCTCAGCCCTAGTCCTATTCTCCAGCATAACTAACGCCTGACACACTGGACAATGAGACATCACCCAAATAACACACACAACTTCATGCTTAATCCTAACCTCAGCCATTGCTATAAAACTAGGAATAGTACCATTTCACTTCTGATTTCCAGAGGTCCTTCAGGGCTCCCCTATCATCACCGGTCTTATCCTATCCACTATC…
Hirundo_rustica_JN642507	------------------CTAATATTTGCCCTAAGCCTGTTGTTAGGGACAACCATTACCATCACAAGCAACCACTGAATCATAGCCTGAGCCGGACTCGAGATCAACACCCTCTCCATTCTACCACTGATCGCAAAATCCCACCACCCACGAGCTATTGAAGCCGCAACTAAATACTTTATAACCCAAGCAACCGCCTCAGCCCTAGTCCTATTCTCCAGCATAACTAACGCCTGACACACTGGACAATGAGACATCACCCAAATAACACACACAACTTCATGCTTAATCCTAACCTCAGCCATTGCTATAAAACTAGGAATAGTACCATTTCACTTCTGATTTCCAGAGGTCCTTCAGGGCTCCCCTATCATCACCGGTCTTATCCTATCCACTATC…
Hirundo_rustica_JN642511	------------------CTAATATTTGCCCTAAGCCTGTTGTTAGGGACAACCATTACCATCACAAGCAACCACTGAATCATAGCCTGAGCCGGACTCGAGATCAACACCCTCTCCATTCTACCACTGATCGCAAAATCCCACCACCCACGAGCTATTGAAGCCGCAACTAAATACTTTATAACCCAAGCAACCGCCTCAGCCCTAGTCCTATTCTCCAGCATAACTAACGCCTGACACACTGGACAATGAGACATCACCCAAATAACACACACAACTTCATGCTTAATCCTAACCTCAGCCATTGCTATAAAACTAGGAATAGTACCATTTCACTTCTGATTTCCAGAGGTCCTTCAGGGCTCCCCTATCATCACCGGTCTTATCCTATCCACTATC…
Hirundo_rustica_JN642513	------------------CTAATATTTGCCCTAAGCCTGTTGTTAGGGACAACCATTACCATCACAAGCAACCACTGAATCATAGCCTGAGCCGGACTCGAGATCAACACCCTCTCCATTCTACCACTGATCGCAAAATCCCACCACCCACGAGCTATTGAAGCCGCAACTAAATACTTTATAACCCAAGCAACCGCCTCAGCCCTAGTCCTATTCTCCAGCATAACTAACGCCTGACACACTGGACAATGAGACATCACCCAAATAACACACACAACTTCATGCTTAATCCTAACCTCAGCCATTGCTATAAAACTAGGAATAGTACCATTTCACTTCTGATTTCCAGAGGTCCTTCAGGGCTCCCCTATCATCACCGGTCTTATCCTATCCACTATC…
Hirundo_rustica_JN642516	------------------CTAATATTTGCCCTAAGCCTGTTGTTAGGGACAACCATTACCATCACAAGCAACCACTGAATCATAGCCTGAGCCGGACTCGAGATCAACACCCTCTCCATTCTACCACTGATCGCAAAATCCCACCACCCACGAGCTATTGAAGCCGCAACTAAATACTTTATAACCCAAGCAACCGCCTCAGCCCTAGTCCTATTCTCCAGCATAACTAACGCCTGACACACTGGACAATGAGACATCACCCAAATAACACACACAACTTCATGCTTAATCCTAACCTCAGCCATTGCTATAAAACTAGGAATAGTACCATTTCACTTCTGATTTCCAGAGGTCCTTCAGGGCTCCCCTATCATCACCGGTCTTATCCTATCCACTATC…
Hirundo_rustica_JN642520	------------------CTAATATTTGCCCTAAGCCTGTTGTTAGGGACAACCATTACCATCACAAGCAACCACTGAATCATAGCCTGAGCCGGACTCGAGATCAACACCCTCTCCATTCTACCACTGATCGCAAAATCCCACCACCCACGAGCTATTGAAGCCGCAACTAAATACTTTATAACCCAAGCAACCGCCTCAGCCCTAGTCCTATTCTCCAGCATAACTAACGCCTGACACACTGGACAATGAGACATCACCCAAATAACACACACAACTTCATGCTTAATCCTAACCTCAGCCATTGCTATAAAACTAGGAATAGTACCATTTCACTTCTGATTTCCAGAGGTCCTTCAGGGCTCCCCTATCATCACCGGTCTTATCCTATCCACTATC…
Hirundo_rustica_JN642490	-------------------TAATATTTGCCCTAAGCCTGTTGTTAGGGACAACCATTACCATCACAAGCAACCACTGAATCATAGCCTGAGCCGGACTCGAGATCAACACCCTCTCCATTCTACCACTGATCGCAAAATCCCACCACCCACGAGCTATTGAAGCCGCAACTAAATACTTTATAACCCAAGCAACCGCCTCAGCCCTAGTCCTATTCTCCAGCATAACTAACGCCTGACACACTGGACAATGAGACATCACCCAAATAACACACACAACTTCATGCTTAATCCTAACCTCAGCCATTGCTATAAAACTAGGAATAGTACCATTTCACTTCTGATTTCCAGAGGTCCTTCAGGGCTCCCCTATCATCACCGGTCTTATCCTATCCACTATC…
Hirundo_rustica_DQ176551	ATGAACCCCCAAGCTAAACTAATATTCGCCCTAAGCCTGTTGTTAGGAACAACCATTACCATCACAAGCAACCACTGAATCATAGCCTGAGCCGGACTCGAGATCAATACCCTCTCCATTCTACCACTGATCGCAAAATCCCACCACCCACGAGCCATTGAAGCCGCAGCTAAATACTTTATAACCCAGGCAACCGCCTCAGCCCTAGTCCTATTCTCCAGCATAACTAACGCCTGACACACTGGACAATGAGACATCACCCAAATAACACACACAACTTCATGCTTAATCCTAACCTCAGCCATTGCTATAAAACTAGGAATAGTACCATTTCACTTCTGATTTCCAGAGGTCCTTCAAGGATCCCCTATCATCACCGGCCTTATCCTATCCACTATC…
Hirundo_rustica_DQ176548	ATGAACCCCCAAGCTAAACTAATATTCGCCCTAAGCCTGTTGTTAGGAACAACCATTACCATCACAAGCAACCACTGAATCATAGCCTGAGCCGGACTCGAGATCAATACCCTCTCCATTCTACCACTGATCGCAAAATCCCACCACCCACGAGCCATTGAAGCCGCAACTAAATACTTTATAACCCAGGCAACCGCCTCAGCCCTAGTCCTATTCTCCAGCATAACTAACGCCTGACACACTGGACAATGAGACATCACCCAAATAACACACACAACTTCATGCTTAATCCTAACCTCAGCCATTGCTATAAAACTAGGAATAGTACCATTTCACTTCTGATTTCCAGAGGTCCTTCAAGGATCCCCTATCATCACCGGCCTTATCCTATCCACTATC…
Hirundo_rustica_DQ176541	ATGAACCCCCAAGCTAAACTAATATTCGCCCTAAGCCTGTTGTTAGGAACAACCATTACCATCACAAGCAACCACTGAATCATAGCCTGAGCCGGACTTGAGATCAATACCCTCTCCATTCTACCACTGATCGCAAAATCCCACCACCCACGAGCCATTGAAGCCGCAACTAAATACTTTATAACCCAAGCAACCGCCTCAGCCCTAGTCCTATTCTCCAGCATAACTAACGCCTGACACACTGGACAATGAGACATCACCCAAATAACACACACAACTTCATGCTTAATCCTAACCTCAGCCATTGCTATAAAACTAGGAATAGTACCATTTCACTTCTGATTTCCAGAGGTCCTTCAAGGATCCCCTATCATCACCGGCCTTATCCTATCCACTATC…
Hirundo_rustica_DQ176540	ATGAACCCCCAAGCTAAACTAATATTCGCCCTAAGCCTGTTGTTAGGAACAACCATTACCATCACAAGCAACCACTGAATCATAGCCTGAGCCGGACTCGAGATCAATACCCTCTCCATTCTACCACTGATCGCAAAATCCCACCACCCACGAGCCATTGAAGCCGCAACTAAATACTTTATAACCCAAGCAACCGCCTCAGCCCTAGTCCTATTCTCCAGCATAACTAACGCCTGACACACTGGACAATGAGACATCACCCAAATAACACACACAACTTCATGCTTAATCCTAACCTCAGCCATTGCTATAAAACTAGGAATAGTACCATTTCACTTCTGATTTCCAGAGGTCCTTCAAGGATCCCCTATCATCACCGGCCTTATCCTATCCACTATC…
Hirundo_rustica_DQ176545	ATGAACCCCCAAGCTAAACTAATATTCGCCCTAAGCCTGTTGTTAGGAACAACCATTACCATCACAAGCAACCACTGAATCATGGCCTGAGCCGGACTCGAGATCAATACCCTCTCCATTCTACCACTGATCGCAAAATCCCACCACCCACGAGCCATTGAAGCCGCAACTAAATACTTTATAACCCAAGCAACCGCCTCAGCCCTAGTCCTATTCTCCAGCATAACTAACGCCTGACACACTGGACAATGAGACATCACCCAAATAACACACACAACTTCATGCTTAATCCTAACCTCAGCCATTGCTATAAAACTAGGAATAGTACCATTTCACTTCTGATTTCCAGAGGTCCTTCAAGGATCCCCTATCATCACCGGCCTTATCCTATCCACTATC…
Hirundo_rustica_DQ176549	ATGAACCCCCAAGCTAAACTAATATTCGCCCTAAGCCTGTTGTTAGGAACAACCATTACCATCACAAGCAACCACTGAATCATAGCCTGAGCCGGACTCGAGATCAATACCCTCTCCATTCTACCACTGATCGCAAAATCCCACCACCCACGAGCCATTGAAGCCGCAACTAAATACTTTATAACCCAAGCAACCGCCTCAGCCCTAGTCCTATTCTCCAGCATAACTAACGCCTGACACACTGGACAATGAGACATCACCCAAATAACACACACAACTTCATGCTTAATCCTAACCTCAGCCATTGCTATAAAACTAGGAATAGTACCATTTCACTTCTGATTTCCAGAGGTCCTTCAAGGATCCCCTATCATCACCGGCCTTATCCTATCCACTATC…
Hirundo_rustica_GU460321	------------------CTAATATTCGCCCTAAGCCTGTTGTTAGGAACAACCATTACCATCACAAGCAACCACTGAATCATAGCCTGAGCCGGACTCGAGATCAATACCCTCTCCATTCTACCACTGATCGCAAAATCCCACCACCCACGAGCCATTGAAGCCGCAACTAAATACTTTATAACCCAGGCAACCGCCTCAGCCCTAGTCCTATTCTCCAGCATAACTAACGCCTGACACACTGGACAATGAGACATCACCCAAATAACACACACAACTTCATGCTTAATCCTAACCTCAGCCATTGCTATAAAACTAGGAATAGTACCATTTCACTTCTGATTTCCAGAGGTCCTTCAAGGATCCCCTATCATCACCGGCCTTATCCTATCCACTATC…
Hirundo_rustica_DQ176544	ATGAACCCCCAAGCTAAACTAATATTCGCCCTAAGCCTGTTGTTAGGAACAACCATTACCATCACAAGCAACCACTGAATCATAGCCTGAGCCGGACTCGAGATCAATACCCTCTCCATTCTACCACTGATCGCAAAATCCCACCACCCACGAGCCATTGAAGCCGCAACTAAATACTTTATAACCCAGGCAACCGCCTCAGCCCTAGTCCTATTCTCCAGCATAACTAACGCCTGACACACTGGACAATGAGACATCACCCAAATAACACACACAACTTCATGCTTAATCCTAACCTCAGCCATTGCTATAAAACTAGGAATAGTACCATTTCACTTCTGATTTCCAGAGGTCCTTCAAGGATCCCCTATCATCACCGGCCTTATCCTATCCACTATC…
Hirundo_rustica_DQ176546	ATGAACCCCCAAGCTAAACTAATATTCGCCCTAAGCCTGTTGTTAGGAACAACCATTACCATCACAAGCAACCACTGAATCATAGCCTGAGCCGGACTCGAGATCAATACCCTCTCCATTCTACCACTGATCGCAAAATCCCACCACCCACGAGCCATTGAAGCCGCAACTAAATACTTTATAACCCAGGCAACCGCCTCAGCCCTAGTCCTATTCTCCAGCATAACTAACGCCTGACACACTGGACAATGAGACATCACCCAAATAACACACACAACTTCATGCTTAATCCTGACCTCAGCCATTGCTATAAAACTAGGAATAGTACCATTTCACTTCTGATTTCCAGAGGTCCTTCAAGGATCCCCTATCATCACCGGCCTTATCCTATCCACTATC…
Hirundo_rustica_DQ176550	ATGAACCCCCAAGCTAAACTAATATTCGCCCTAAGCCTGTTGTTAGGAACAACCATTACCATCACAAGCAACCACTGAATCATAGCCTGAGCCGGACTCGAGATCAATACCCTCTCCATTCTACCACTGATCGCAAAATCCCACCACCCACGAGCCATTGAAGCCGCAACTAAATACTTCATAACCCAGGCAACCGCCTCAGCCCTAGTCCTATTCTCCAGCATAACTAACGCCTGACACACTGGACAATGAGACATCACCCAAATAACACACACAACTTCATGCTTAATCCTAACCTCAGCCATTGCTATAAAACTAGGAATAGTACCATTTCACTTCTGATTTCCAGAGGTCCTTCAAGGATCCCCTATCATCACCGGCCTTATCCTATCCACTATC…
Hirundo_rustica_DQ176553	ATGAACCTCCAAGCTAAACTAATATTCGCCCTAAGCCTGTTGTTAGGAACAACCATTACCATCACAAGCAACCACTGAATCATAGCCTGAGCCGGACTCGAGATCAATACCCTCTCCATTCTACCACTGATCGCAAAATCCCACCACCCACGAGCCATTGAAGCCGCAACTAAATACTTTATAACCCAGGCAACCGCCTCAGCCCTAGTCCTATTCTCCAGCATAACTAACGCCTGACACACTGGACAATGAGACATCACCCAAATAACACACACAACTTCATGCTTAATCCTAACCTCAGCCATTGCTATAAAACTAGGAATAGTACCATTTCACTTCTGATTTCCAGAGGTCCTTCAAGGATCCCCTATCATCACCGGCCTTATCCTATCCACTATC…
Hirundo_rustica_DQ176538	ATGAACCCCCAAGCTAAACTAATATTCGCCCTAAGCCTGTTGTTAGGAACAACCATTACCATCACAAGCAACCACTGAATCATAGCCTGAGCCGGACTCGAGATCAATACCCTCTCCATTCTACCACTGATCGCAAAATCCCACCACCCACGAGCCATTGAAGCCGCAACTAAATACTTTATAACCCAGGCAACCGCCTCAGCCCTAGTCCTATTCTCCAGCATAACTAACGCCTGACACACTGGACAATGAGACATCACCCAAATAACACACACAACTTCATGCTTAATCCTAACCTCAGCCATTGCTATAAAACTAGGAATAGTACCATTTCACTTCTGATTTCCAGAGGTCCTTCAAGGATCCCCTATCATCACCGGCCTTATCCTATCCACTATC…
Hirundo_rustica_DQ176539	ATGAACCCCCAAGCTAAACTAATATTCGCCCTAAGCCTGTTGTTAGGAACAACCATTACCATCACAAGCAACCACTGAATCATAGCCTGAGCCGGACTCGAGATCAATACCCTCTCCATTCTACCACTGATCGCAAAATCCCACCACCCACGAGCCATTGAAGCCGCAACTAAATACTTTATAACCCAGGCAACCGCCTCAGCCCTAGTCCTATTCTCCAGCATAACTAACGCCTGACACACTGGACAATGAGACATCACCCAAATAACACACACAACTTCATGCTTAATCCTAACCTCAGCCATTGCTATAAAACTAGGAATAGTACCATTTCACTTCTGATTTCCAGAGGTCCTTCAAGGATCCCCTATCATCACCGGCCTTATCCTATCCACTATC…
Hirundo_rustica_DQ176542	ATGAACCCCCAAGCTAAACTAATATTCGCCCTAAGCCTGTTGTTAGGAACAACCATTACCATCACAAGCAACCACTGAATCATAGCCTGAGCCGGACTCGAGATCAATACCCTCTCCATTCTACCACTGATCGCAAAATCCCACCACCCACGAGCCATTGAAGCCGCAACTAAATACTTTATAACCCAGGCAACCGCCTCAGCCCTAGTCCTATTCTCCAGCATAACTAACGCCTGACACACTGGACAATGAGACATCACCCAAATAACACACACAACTTCATGCTTAATCCTAACCTCAGCCATTGCTATAAAACTAGGAATAGTACCATTTCACTTCTGATTTCCAGAGGTCCTTCAAGGATCCCCTATCATCACCGGCCTTATCCTATCCACTATC…
Hirundo_rustica_DQ176543	ATGAACCCCCAAGCTAAACTAATATTCGCCCTAAGCCTGTTGTTAGGAACAACCATTACCATCACAAGCAACCACTGAATCATAGCCTGAGCCGGACTCGAGATCAATACCCTCTCCATTCTACCACTGATCGCAAAATCCCACCACCCACGAGCCATTGAAGCCGCAACTAAATACTTTATAACCCAGGCAACCGCCTCAGCCCTAGTCCTATTCTCCAGCATAACTAACGCCTGACACACTGGACAATGAGACATCACCCAAATAACACACACAACTTCATGCTTAATCCTAACCTCAGCCATTGCTATAAAACTAGGAATAGTACCATTTCACTTCTGATTTCCAGAGGTCCTTCAAGGATCCCCTATCATCACCGGCCTTATCCTATCCACTATC…
Hirundo_rustica_DQ176547	ATGAACCCCCAAGCTAAACTAATATTCGCCCTAAGCCTGTTGTTAGGAACAACCATTACCATCACAAGCAACCACTGAATCATAGCCTGAGCCGGACTCGAGATCAATACCCTCTCCATTCTACCACTGATCGCAAAATCCCACCACCCACGAGCCATTGAAGCCGCAACTAAATACTTTATAACCCAGGCAACCGCCTCAGCCCTAGTCCTATTCTCCAGCATAACTAACGCCTGACACACTGGACAATGAGACATCACCCAAATAACACACACAACTTCATGCTTAATCCTAACCTCAGCCATTGCTATAAAACTAGGAATAGTACCATTTCACTTCTGATTTCCAGAGGTCCTTCAAGGATCCCCTATCATCACCGGCCTTATCCTATCCACTATC…
Hirundo_rustica_DQ176552	ATGAACCCCCAAGCTAAACTAATATTCGCCCTAAGCCTGTTGTTAGGAACAACCATTACCATCACAAGCAACCACTGAATCATAGCCTGAGCCGGACTCGAGATCAATACCCTCTCCATTCTACCACTGATCGCAAAATCCCACCACCCACGAGCCATTGAAGCCGCAACTAAATACTTTATAACCCAGGCAACCGCCTCAGCCCTAGTCCTATTCTCCAGCATAACTAACGCCTGACACACTGGACAATGAGACATCACCCAAATAACACACACAACTTCATGCTTAATCCTAACCTCAGCCATTGCTATAAAACTAGGAATAGTACCATTTCACTTCTGATTTCCAGAGGTCCTTCAAGGATCCCCTATCATCACCGGCCTTATCCTATCCACTATC…
Hirundo_rustica_HQ333612	------------------CTAATATTTGCCCTAAGCCTGTTGTTAGGAACAACCATTACCATCACAAGCAACCACTGAATCATAGCCTGAGCCGGGCTCGAGATCAATACCCTCTCCATTCTACCACTGATTGCAAAATCACACCACCCACGAGCCATTGAAGCCGCAACTAAATACTTTATAACCCAAGCAACCGCCTCAGCCCTAGTCCTATTCTCCAGCATAACTAACGCCTGACACACTGGACAATGAGACATCACCCAAATAACACACACAACTTCATGCTTAATCCTAACCTCAGCCATTGCTATAAAACTAGGAATAGTACCATTTCACTTCTGATTTCCAGAGGTCCTTCAAGGGTCCCCTATCATCACCGGTCTTATCCTATCCACTATC…
Hirundo_rustica_DQ176582	ATGAACCNCCAAGCTAAACTAATATNTGCCCTAAGCCTGTTGTTAGGAACAACCATTACCATCACAAGCAACCNCTGAATCATAGCCTGAGCCGGGCTCGAGATCAATACCCTCTCCATTNTACCACTGATCGCAAAATCCCACCACCCACGAGCCATTGAAGCCGCAACTAAATACTTTATAACCCAAGCAACCGCCTCAGCCCTAGTCCTATTCTCCAGCATAACTAACGCCTGACACACTGGACAATGAGACATCACCCAAATAACACACACAACTTCATGCTTAATCCTAACCTCAGCCATTGCTATAAAACTAGGAATAGTACCATTTCACTTCTGATTTCCAGAGGTCCTTCAAGGGTCCCCTATCATCACCGGTCTTATCCTATCCACTATC…
Hirundo_rustica_HQ333623	------------------CTAATATTTGCCCTAAGCCTGTTGTTAGGAACAACCATTACCATCACAAGCAACCACTGAATCATAGCCTGAGCCGGGCTCGAGATCAATACCCTCTCCATTCTACCACTGATCGCAAAATCCCACCACCCACGAGCCATTGAAGCCGCAACTAAATACTTTATAACCCAAGCAACCGCCTCAGCCCTAGTCCTATTCTCCAGCATAACTAACGCCTGACACACTGGACAATGAGACATCACCCAAATAACACACACAACTTCATGCTTAATCCTAACCTCAGCCATTGCTATAAAACTAGGAATAGTACCATTTCACTTCTGATTTCCAGAGGTCCTTCAAGGGTCCCCTATCATCACCGGTCTTATCCTATCCACTATC…
Hirundo_rustica_GU460319	------------------------TTTGCCCTAAGCCTGTTGTTAGGAACAACCATTACCATCACAAGCAACCACTGAATCATAGCCTGAGCCGGGCTCGAGATCAATACCCTCTCCATTCTACCACTGATCGCAAAATCCCACCACCCACGAGCCATTGAAGCCGCAACTAAATACTTTATAACCCAAGCAACCGCCTCAGCCCTAGTCCTATTCTCCAGCATAACTAACGCCTGACACACTGGACAATGAGACATCACCCAAATAACACACACAACTTCATGCTTAATCCTAACCTCAGCCATTGCTATAAAACTAGGAATAGTACCATTTCACTTCTGATTTCCAGAGGTCCTTCAAGGGTCCCCTATCATCACCGGTCTTATCCTATCCACTATC…
Hirundo_rustica_HQ333624	------------------CTAATATTTGCCCTAAGCCTGTTGTTAGGAACAACCATTACCATCACAAGCAACCACTGAATCATAGCCTGAGCCGGGCTAGAGATCAATACCCTCTCCATTCTACCACTGATCGCAAAATCCCACCACCCACGAGCCATTGAAGCCGCAACTAAATACTTTATAACCCAAGCAACCGCCTCAGCTCTAGTCCTATTCTCCAGCATAACTAACGCCTGACACACTGGACAATGAGACATCACCCAAATAACACACACAACTTCATGCTTAATCCTAACCTCAGCCATTGCTATAAAACTAGGAATAGTACCATTTCACTTCTGATTTCCAGAGGTCCTTCAAGGGTCCCCTATCATCACCGGTCTTATCCTATCCACTATC…
Hirundo_rustica_HQ333617	------------------CTAATATTTGCCCTAAGCCTGTTGTTAGGAACAACCATTACCATCACAAGCAACCACTGAATCATAGCCTGAGCCGGGCTAGAGATCAATACCCTCTCCATTCTACCACTGATCGCAAAATCCCACCACCCACGAGCCATTGAAGCCGCAACTAAATACTTTATAACCCAAGCAACCGCCTCAGCTCTAGTCCTATTCTCCAGCATAACTAACGCCTGACACACTGGACAATGAGACATCACCCAAATAACACACACAACTTCATGCTTAATCCTAACCTCAGCCATTGCTATAAAACTAGGAATAGTACCATTTCACTTCTGATTTCCAGAGGTCCTTCAAGGGTCCCCTATCATCACCGGTCTTATCCTATCCACTATC…
Hirundo_rustica_HQ333621	-------------------------------------------------CAACCATTACCATCACAAGCAACCACTGAATCATAGCCTGAGCCGGGCTCGAGATCAATACCCTCTCCATTCTACCACTGATCGCAAAATCCCACCACCCACGAGCCATTGAAGCCGCAACTAAATACTTTATAACCCAAGCAACCGCCTCAGCCCTAGTCCTATTCTCCAGCATAACTAACGCCTGACACACTGGACAATGAGACATCACCCAAATAACACACACAACTTCATGCTTAATCCTAACCTCAGCCATTGCTATAAAACTAGGAATAGTACCATTTCACTTCTGATTTCCAGAGGTCCTTCAAGGGTCCCCTATCATCACCGGTCTTATCCTATCCACTATC…
Hirundo_rustica_HQ333597	------------------CTAATATTTGCCCTAAGCCTGTTGTTAGGAACAACCATTACCATCACAAGCAACCACTGAATCATAGCCTGAGCCGGGCTCGAGATCAATACCCTCTCCATTCTACCACTGATCGCAAAATCCCACCACCCACGAGCCATTGAAGCCGCAACTAAATACTTTATAACCCAAGCAACCGCCTCAGCCCTAGTCCTATTCTCCAGCATAACTAACGCCTGACACACTGGACAATGAGACATCACCCAAATAACACACACAACTTCATGCTTAATCCTAACCTCAGCCATTGCTATAAAACTAGGAATAGTACCATTTCACTTCTGATTTCCAGAGGTCCTTCGAGGGTCCCCTATCATCACCGGTCTTATCCTATCCACTATC…
Hirundo_rustica_HQ333601	------------------CTAATATTTGCCCTAAGCCTGTTGTTAGGAACAACCATTACCATCACAAGCAACCACTGAATCATAGCCTGAGCCGGGCTCGAGATCAATACCCTCTCCATTCTACCACTGATTGCAAAATCCCACCACCCACGAGCCATTGAAGCCGCAACTAAATACTTTATAACCCAAGCAACCGCCTCAGCCCTAGTCCTATTCTCCAGCATAACTAACGCCTGACACACTGGACAATGAGACATCACCCAAATAACACACACAACTTCATGCTTAATCCTAACCTCAGCCATTGCTATAAAACTAGGAATAGTACCATTTCACTTCTGATTTCCAGAGGTCCTTCAAGGGTCCCCTATCATCACCGGTCTTATCCTATCCACTATC…
Hirundo_rustica_HQ333616	------------------CTAATATTTGCCCTAAGCCTGTTGTTAGGAACAACCATTACCATCACAAGCAACCACTGAATCATAGCCTGAGCCGGGCTCGAGATCAATACCCTCTCCATTCTACCACTGATCGCAAAATCCCACCACCCACGAGCCATTGAAGCCGCAACTAAATACTTTATAACCCAAGCAACCGCCTCAGCCCTAGTCCTATTCTCCAGCATAACTAACGCCTGACACACTGGACAATGAGACATCACCCAAATAACCCACACAACTTCATGCTTAATCCTAACCTCAGCCATTGCTATAAAACTAGGAATAGTACCATTTCACTTCTGATTTCCAGAGGTCCTTCAAGGGTCCCCTATCATCACCGGTCTTATCCTATCCACTATC…
Hirundo_rustica_HQ333626	------------------CTAATATTTGCCCTAAGCCTGTTGTTAGGAACAACCATTACCATCACAAGCAACCACTGAATCATAGCCTGAGCCGGGCTCGAGATCAATACCCTCTCCATTCTACCACTGATCGCAAAATCCCACCACCCACGAGCCATTGAAGCCGCAACTAAATACTTTATAACCCAAGCAACCGCCTCAGCCCTAGTCCTATTCTCCAGCATAACTAACGCCTGACACACTGGACAATGAGACATCACCCAAATAACCCACACAACTTCATGCTTAATCCTAACCTCAGCCATTGCTATAAAACTAGGAATAGTACCATTTCACTTCTGATTTCCAGAGGTCCTTCAAGGGTCCCCTATCATCACCGGTCTTATCCTATCCACTATC…
Hirundo_rustica_DQ176571	ATGAACCCCCAAGCTAAACTAATATTTGCCCTAAGCCTGTTGTTAGGAACAACCATTACCATCACAAGCAACCACTGAATCATAGCCTGAGCCGGGCTCGAGATCAATACCCTCTCCATTCTACCACTGATCGCAAAATCCCACCACCCACGAGCCATTGAAGCCGCAACTAAATACTTTATAACCCAAGCAACCGCCTCAGCCCTAGTCCTATTCTCCAGCATAACTAACGCCTGACACACTGGACAATGAGACATCACCCAAATAACACACACAACTTCATGCTTAATCCTAACCTCAGCCATTGCTATAAAACTAGGAATAGTACCATTTCACTTCTGATTTCCAGAGGTCCTTCAAGGGTCCCCTATCATCACCGGTCTTATCCTATCCACTATC…
Hirundo_rustica_DQ176576	ATGAACCCCCAAGCTAAACTAATATTTGCCCTAAGCCTGTTGTTAGGAACAACCATTACCATCACAAGCAACCACTGAATCATAGCCTGAGCCGGGCTCGAGATCAATACCCTCTCCATTCTACCACTGATCGCAAAATCCCACCACCCACGAGCCATTGAAGCCGCAACTAAATACTTTATAACCCAAGCAACCGCCTCAGCCCTAGTCCTATTCTCCAGCATAACTAACGCCTGACACACTGGACAATGAGACATCACCCAAATAACACACACAACTTCATGCTTAATCCTAACCTCAGCCATTGCTATAAAACTAGGAATAGTACCATTTCACTTCTGATTTCCAGAGGTCCTTCAAGGGTCCCCTATCATCACCGGTCTTATCCTATCCACTATC…
Hirundo_rustica_HQ333565	------------------CTAATATTTGCCCTAAGCCTGTTGTTAGGAACAACCATTACCATCACAAGCAACCACTGAATCATAGCCTGAGCCGGGCTCGAGATCAATACCCTCTCCATTCTACCACTGATCGCAAAATCCCACCACCCACGAGCCATTGAAGCCGCAACTAAATACTTTATAACCCAAGCAACCGCCTCAGCCCTAGTCCTATTCTCCAGCATAACTAACGCCTGACACACTGGACAATGAGACATCACCCAAATAACACACACAACTTCATGCTTAATCCTAACCTCAGCCATTGCTATAAAACTAGGAATAGTACCATTTCACTTCTGATTTCCAGAGGTCCTTCAAGGGTCCCCTATCATCACCGGTCTTATCCTATCCACTATC…
Hirundo_rustica_HQ333619	------------------CTAATATTTGCCCTAAGCCTGTTGTTAGGAACAACCATTACCATCACAAGCAACCACTGAATCATAGCCTGAGCCGGGCTCGAGATCAATACCCTCTCCATTCTACCACTGATCGCAAAATCCCACCACCCACGAGCCATTGAAGCCGCAACTAAATACTTTATAACCCAAGCAACCGCCTCAGCCCTAGTCCTATTCTCCAGCATAACTAACGCCTGACACACTGGACAATGAGACATCACCCAAATAACACACACAACTTCATGCTTAATCCTAACCTCAGCCATTGCTATAAAACTAGGAATAGTACCATTTCACTTCTGATTTCCAGAGGTCCTTCAAGGGTCCCCTATCATCACCGGTCTTATCCTATCCACTATC…
Hirundo_rustica_HQ333620	------------------CTAATATTTGCCCTAAGCCTGTTGTTAGGAACAACCATTACCATCACAAGCAACCACTGAATCATAGCCTGAGCCGGGCTCGAGATCAATACCCTCTCCATTCTACCACTGATCGCAAAATCCCACCACCCACGAGCCATTGAAGCCGCAACTAAATACTTTATAACCCAAGCAACCGCCTCAGCCCTAGTCCTATTCTCCAGCATAACTAACGCCTGACACACTGGACAATGAGACATCACCCAAATAACACACACAACTTCATGCTTAATCCTAACCTCAGCCATTGCTATAAAACTAGGAATAGTACCATTTCACTTCTGATTTCCAGAGGTCCTTCAAGGGTCCCCTATCATCACCGGTCTTATCCTATCCACTATC…
Hirundo_rustica_HQ333651	------------------CTAATATTTGCCCTAAGCCTGTTGTTAGGAACAACCATTACCATCACAAGCAACCACTGAATCATAGCCTGAGCCGGGCTCGAGATCAATACCCTCTCCATTCTACCACTGATCGCAAAATCCCACCACCCACGAGCCATTGAAGCCGCAACTAAATACTTTATAACCCAAGCAACCGCCTCAGCCCTAGTCCTATTCTCCAGCATAACTAACGCCTGACACACTGGACAATGAGACATCACCCAAATAACACACACAACTTCATGCTTAATCCTAACCTCAGCCATTGCTATAAAACTAGGAATAGTACCATTTCACTTCTGATTTCCAGAGGTCCTTCAAGGGTCCCCTATCATCACCGGTCTTATCCTATCCACTATC…
Hirundo_rustica_HQ333661	------------------CTAATATTTGCCCTAAGCCTGTTGTTAGGAACAACCATTACCATCACAAGCAACCACTGAATCATAGCCTGAGCCGGGCTCGAGATCAATACCCTCTCCATTCTACCACTGATCGCAAAATCCCACCACCCACGAGCCATTGAAGCCGCAACTAAATACTTTATAACCCAAGCAACCGCCTCAGCCCTAGTCCTATTCTCCAGCATAACTAACGCCTGACACACTGGACAATGAGACATCACCCAAATAACACACACAACTTCATGCTTAATCCTAACCTCAGCCATTGCTATAAAACTAGGAATAGTACCATTTCACTTCTGATTTCCAGAGGTCCTTCAAGGGTCCCCTATCATCACCGGTCTTATCCTATCCACTATC…
Hirundo_rustica_HQ333576	----------------------------------------------------------------------------------------------------AGATCAATACCCTCTCCATTCTACCACTGATCGCAAAATCCCACCACCCACGAGCCATTGAAGCCGCAACTAAATACTTTATAACCCAAGCAACCGCCTCAGCCCTAGTCCTATTCTCCAGCATAACTAACGCCTGACACACTGGACAATGAGACATCACCCAAATAACACACACAACTTCATGCTTAATCCTAACCTCAGCCATTGCTATAAAACTAGGAATAGTACCATTTCACTTCTGATTTCCAGAGGTCCTTCAAGGGTCCCCTATCATCACCGGTCTTATCCTATCCACTATC…
Hirundo_rustica_HQ333633	-----------------------------------------------AACAACCATTACCATCACAAGCAACCACTGAATCATAGCCTGAGCCGGGCTCGAGATCAATACCCTCTCCATTCTACCACTGATCGCAAAATCCCACCACCCACGAGCCATTGAAGCCGCAACTAAATACTTTATAACCCAAGCAACCGCCTCAGCCCTAGTCCTATTCTCCAGCATAACTAACGCCTGACACACTGGACAATGAGACATCACCCAAATAACACACACAACTTCATGCTTAATCCTAACCTCAGCCATTGCTATAAAACTAGGAATAGTACCATTTCACTTCTGATTTCCAGAGGTCCTTCAAGGGTCCCCTATCATCACCGGTCTTATCCTATCCACTATC…
Hirundo_rustica_DQ176569	ATGAACCCCCAAGCTAAACTAATATTTGCCCTAAGCCTGTTGTTAGGAACAACCATTACCATCACAAGCAACCACTGAATCATAGCCTGAGCCGGGCTCGAGATCAATACCCTCTCCATTCTACCACTGATCGCAAAATCCCACCACCCACGAGCCATTGAAGCCGCAACTAAATACTTTATAACCCAAGCAACCGCCTCAGCCCTAGTCCTATTCTCCAGCATAACTAACGCCTGACACACTGGACAATGAGACATCACCCAAATAACACACACAACTTCATGCTTAATCCTAACCTCAGCCATTGCTATAAAACTAGGAATAGTACCATTTCACTTCTGATTTCCAGAGGTCCTTCAAGGGTCCCCTATCATCACCGGTCTTATCCTATCCACTATC…
Hirundo_rustica_DQ176579	ATGAACCCCCAAGCTAAACTAATATTTGCCCTAAGCCTGTTGTTAGGAACAACCATTACCATCACAAGCAACCACTGAATCATAGCCTGAGCCGGGCTCGAGATCAATACCCTCTCCATTCTACCACTGATCGCAAAATCCCACCACCCACGAGCCATTGAAGCCGCAACTAAATACTTTATAACCCAAGCAACCGCCTCAGCCCTAGTCCTATTCTCCAGCATAACTAACGCCTGACACACTGGACAATGAGACATCACCCAAATAACACACACAACTTCATGCTTAATCCTAACCTCAGCCATTGCTATAAAACTAGGAATAGTACCATTTCACTTCTGATTTCCAGAGGTCCTTCAAGGGTCCCCTATCATCACCGGTCTTATCCTATCCACTATC…
Hirundo_rustica_DQ176584	ATGAACCCCCAAGCTAAACTAATATTTGCCCTAAGCCTGTTGTTAGGAACAACCATTACCATCACAAGCAACCACTGAATCATAGCCTGAGCCGGGCTCGAGATCAATACCCTCTCCATTCTACCACTGATCGCAAAATCCCACCACCCACGAGCCATTGAAGCCGCAACTAAATACTTTATAACCCAAGCAACCGCCTCAGCCCTAGTCCTATTCTCCAGCATAACTAACGCCTGACACACTGGACAATGAGACATCACCCAAATAACACACACAACTTCATGCTTAATCCTAACCTCAGCCATTGCTATAAAACTAGGAATAGTACCATTTCACTTCTGATTTCCAGAGGTCCTTCAAGGGTCCCCTATCATCACCGGTCTTATCCTATCCACTATC…
Hirundo_rustica_GU460314	------------------------TTTGCCCTAAGCCTGTTGTTAGGAACAACCATTACCATCACAAGCAACCACTGAATCATAGCCTGAGCCGGGCTCGAGATCAATACCCTCTCCATTCTACCACTGATCGCAAAATCCCACCACCCACGAGCCATTGAAGCCGCAACTAAATACTTTATAACCCAAGCAACCGCCTCAGCCCTAGTCCTATTCTCCAGCATAACTAACGCCTGACACACTGGACAATGAGACATCACCCAAATAACACACACAACTTCATGCTTAATCCTAACCTCAGCCATTGCTATAAAACTAGGAATAGTACCATTTCACTTCTGATTTCCAGAGGTCCTTCAAGGGTCCCCTATCATCACCGGTCTTATCCTATCCACTATC…
Hirundo_rustica_GU460317	------------------CTAATATTTGCCCTAAGCCTGTTGTTAGGAACAACCATTACCATCACAAGCAACCACTGAATCATAGCCTGAGCCGGGCTCGAGATCAATACCCTCTCCATTCTACCACTGATCGCAAAATCCCACCACCCACGAGCCATTGAAGCCGCAACTAAATACTTTATAACCCAAGCAACCGCCTCAGCCCTAGTCCTATTCTCCAGCATAACTAACGCCTGACACACTGGACAATGAGACATCACCCAAATAACACACACAACTTCATGCTTAATCCTAACCTCAGCCATTGCTATAAAACTAGGAATAGTACCATTTCACTTCTGATTTCCAGAGGTCCTTCAAGGGTCCCCTATCATCACCGGTCTTATCCTATCCACTATC…
Hirundo_rustica_HQ333550	------------------CTAATATTTGCCCTAAGCCTGTTGTTAGGAACAACCATTACCATCACAAGCAACCACTGAATCATAGCCTGAGCCGGGCTCGAGATCAATACCCTCTCCATTCTACCACTGATCGCAAAATCCCACCACCCACGAGCCATTGAAGCCGCAACTAAATACTTTATAACCCAAGCAACCGCCTCAGCCCTAGTCCTATTCTCCAGCATAACTAACGCCTGACACACTGGACAATGAGACATCACCCAAATAACACACACAACTTCATGCTTAATCCTAACCTCAGCCATTGCTATAAAACTAGGAATAGTACCATTTCACTTCTGATTTCCAGAGGTCCTTCAAGGGTCCCCTATCATCACCGGTCTTATCCTATCCACTATC…
Hirundo_rustica_HQ333551	------------------CTAATATTTGCCCTAAGCCTGTTGTTAGGAACAACCATTACCATCACAAGCAACCACTGAATCATAGCCTGAGCCGGGCTCGAGATCAATACCCTCTCCATTCTACCACTGATCGCAAAATCCCACCACCCACGAGCCATTGAAGCCGCAACTAAATACTTTATAACCCAAGCAACCGCCTCAGCCCTAGTCCTATTCTCCAGCATAACTAACGCCTGACACACTGGACAATGAGACATCACCCAAATAACACACACAACTTCATGCTTAATCCTAACCTCAGCCATTGCTATAAAACTAGGAATAGTACCATTTCACTTCTGATTTCCAGAGGTCCTTCAAGGGTCCCCTATCATCACCGGTCTTATCCTATCCACTATC…
Hirundo_rustica_HQ333554	------------------CTAATATTTGCCCTAAGCCTGTTGTTAGGAACAACCATTACCATCACAAGCAACCACTGAATCATAGCCTGAGCCGGGCTCGAGATCAATACCCTCTCCATTCTACCACTGATCGCAAAATCCCACCACCCACGAGCCATTGAAGCCGCAACTAAATACTTTATAACCCAAGCAACCGCCTCAGCCCTAGTCCTATTCTCCAGCATAACTAACGCCTGACACACTGGACAATGAGACATCACCCAAATAACACACACAACTTCATGCTTAATCCTAACCTCAGCCATTGCTATAAAACTAGGAATAGTACCATTTCACTTCTGATTTCCAGAGGTCCTTCAAGGGTCCCCTATCATCACCGGTCTTATCCTATCCACTATC…
Hirundo_rustica_HQ333555	------------------CTAATATTTGCCCTAAGCCTGTTGTTAGGAACAACCATTACCATCACAAGCAACCACTGAATCATAGCCTGAGCCGGGCTCGAGATCAATACCCTCTCCATTCTACCACTGATCGCAAAATCCCACCACCCACGAGCCATTGAAGCCGCAACTAAATACTTTATAACCCAAGCAACCGCCTCAGCCCTAGTCCTATTCTCCAGCATAACTAACGCCTGACACACTGGACAATGAGACATCACCCAAATAACACACACAACTTCATGCTTAATCCTAACCTCAGCCATTGCTATAAAACTAGGAATAGTACCATTTCACTTCTGATTTCCAGAGGTCCTTCAAGGGTCCCCTATCATCACCGGTCTTATCCTATCCACTATC…
Hirundo_rustica_HQ333556	------------------CTAATATTTGCCCTAAGCCTGTTGTTAGGAACAACCATTACCATCACAAGCAACCACTGAATCATAGCCTGAGCCGGGCTCGAGATCAATACCCTCTCCATTCTACCACTGATCGCAAAATCCCACCACCCACGAGCCATTGAAGCCGCAACTAAATACTTTATAACCCAAGCAACCGCCTCAGCCCTAGTCCTATTCTCCAGCATAACTAACGCCTGACACACTGGACAATGAGACATCACCCAAATAACACACACAACTTCATGCTTAATCCTAACCTCAGCCATTGCTATAAAACTAGGAATAGTACCATTTCACTTCTGATTTCCAGAGGTCCTTCAAGGGTCCCCTATCATCACCGGTCTTATCCTATCCACTATC…
Hirundo_rustica_HQ333560	------------------CTAATATTTGCCCTAAGCCTGTTGTTAGGAACAACCATTACCATCACAAGCAACCACTGAATCATAGCCTGAGCCGGGCTCGAGATCAATACCCTCTCCATTCTACCACTGATCGCAAAATCCCACCACCCACGAGCCATTGAAGCCGCAACTAAATACTTTATAACCCAAGCAACCGCCTCAGCCCTAGTCCTATTCTCCAGCATAACTAACGCCTGACACACTGGACAATGAGACATCACCCAAATAACACACACAACTTCATGCTTAATCCTAACCTCAGCCATTGCTATAAAACTAGGAATAGTACCATTTCACTTCTGATTTCCAGAGGTCCTTCAAGGGTCCCCTATCATCACCGGTCTTATCCTATCCACTATC…
Hirundo_rustica_HQ333561	------------------CTAATATTTGCCCTAAGCCTGTTGTTAGGAACAACCATTACCATCACAAGCAACCACTGAATCATAGCCTGAGCCGGGCTCGAGATCAATACCCTCTCCATTCTACCACTGATCGCAAAATCCCACCACCCACGAGCCATTGAAGCCGCAACTAAATACTTTATAACCCAAGCAACCGCCTCAGCCCTAGTCCTATTCTCCAGCATAACTAACGCCTGACACACTGGACAATGAGACATCACCCAAATAACACACACAACTTCATGCTTAATCCTAACCTCAGCCATTGCTATAAAACTAGGAATAGTACCATTTCACTTCTGATTTCCAGAGGTCCTTCAAGGGTCCCCTATCATCACCGGTCTTATCCTATCCACTATC…
Hirundo_rustica_HQ333562	------------------CTAATATTTGCCCTAAGCCTGTTGTTAGGAACAACCATTACCATCACAAGCAACCACTGAATCATAGCCTGAGCCGGGCTCGAGATCAATACCCTCTCCATTCTACCACTGATCGCAAAATCCCACCACCCACGAGCCATTGAAGCCGCAACTAAATACTTTATAACCCAAGCAACCGCCTCAGCCCTAGTCCTATTCTCCAGCATAACTAACGCCTGACACACTGGACAATGAGACATCACCCAAATAACACACACAACTTCATGCTTAATCCTAACCTCAGCCATTGCTATAAAACTAGGAATAGTACCATTTCACTTCTGATTTCCAGAGGTCCTTCAAGGGTCCCCTATCATCACCGGTCTTATCCTATCCACTATC…
Hirundo_rustica_HQ333566	------------------CTAATATTTGCCCTAAGCCTGTTGTTAGGAACAACCATTACCATCACAAGCAACCACTGAATCATAGCCTGAGCCGGGCTCGAGATCAATACCCTCTCCATTCTACCACTGATCGCAAAATCCCACCACCCACGAGCCATTGAAGCCGCAACTAAATACTTTATAACCCAAGCAACCGCCTCAGCCCTAGTCCTATTCTCCAGCATAACTAACGCCTGACACACTGGACAATGAGACATCACCCAAATAACACACACAACTTCATGCTTAATCCTAACCTCAGCCATTGCTATAAAACTAGGAATAGTACCATTTCACTTCTGATTTCCAGAGGTCCTTCAAGGGTCCCCTATCATCACCGGTCTTATCCTATCCACTATC…
Hirundo_rustica_HQ333568	------------------CTAATATTTGCCCTAAGCCTGTTGTTAGGAACAACCATTACCATCACAAGCAACCACTGAATCATAGCCTGAGCCGGGCTCGAGATCAATACCCTCTCCATTCTACCACTGATCGCAAAATCCCACCACCCACGAGCCATTGAAGCCGCAACTAAATACTTTATAACCCAAGCAACCGCCTCAGCCCTAGTCCTATTCTCCAGCATAACTAACGCCTGACACACTGGACAATGAGACATCACCCAAATAACACACACAACTTCATGCTTAATCCTAACCTCAGCCATTGCTATAAAACTAGGAATAGTACCATTTCACTTCTGATTTCCAGAGGTCCTTCAAGGGTCCCCTATCATCACCGGTCTTATCCTATCCACTATC…
Hirundo_rustica_HQ333571	------------------CTAATATTTGCCCTAAGCCTGTTGTTAGGAACAACCATTACCATCACAAGCAACCACTGAATCATAGCCTGAGCCGGGCTCGAGATCAATACCCTCTCCATTCTACCACTGATCGCAAAATCCCACCACCCACGAGCCATTGAAGCCGCAACTAAATACTTTATAACCCAAGCAACCGCCTCAGCCCTAGTCCTATTCTCCAGCATAACTAACGCCTGACACACTGGACAATGAGACATCACCCAAATAACACACACAACTTCATGCTTAATCCTAACCTCAGCCATTGCTATAAAACTAGGAATAGTACCATTTCACTTCTGATTTCCAGAGGTCCTTCAAGGGTCCCCTATCATCACCGGTCTTATCCTATCCACTATC…
Hirundo_rustica_HQ333574	------------------CTAATATTTGCCCTAAGCCTGTTGTTAGGAACAACCATTACCATCACAAGCAACCACTGAATCATAGCCTGAGCCGGGCTCGAGATCAATACCCTCTCCATTCTACCACTGATCGCAAAATCCCACCACCCACGAGCCATTGAAGCCGCAACTAAATACTTTATAACCCAAGCAACCGCCTCAGCCCTAGTCCTATTCTCCAGCATAACTAACGCCTGACACACTGGACAATGAGACATCACCCAAATAACACACACAACTTCATGCTTAATCCTAACCTCAGCCATTGCTATAAAACTAGGAATAGTACCATTTCACTTCTGATTTCCAGAGGTCCTTCAAGGGTCCCCTATCATCACCGGTCTTATCCTATCCACTATC…
Hirundo_rustica_HQ333575	------------------CTAATATTTGCCCTAAGCCTGTTGTTAGGAACAACCATTACCATCACAAGCAACCACTGAATCATAGCCTGAGCCGGGCTCGAGATCAATACCCTCTCCATTCTACCACTGATCGCAAAATCCCACCACCCACGAGCCATTGAAGCCGCAACTAAATACTTTATAACCCAAGCAACCGCCTCAGCCCTAGTCCTATTCTCCAGCATAACTAACGCCTGACACACTGGACAATGAGACATCACCCAAATAACACACACAACTTCATGCTTAATCCTAACCTCAGCCATTGCTATAAAACTAGGAATAGTACCATTTCACTTCTGATTTCCAGAGGTCCTTCAAGGGTCCCCTATCATCACCGGTCTTATCCTATCCACTATC…
Hirundo_rustica_HQ333577	------------------CTAATATTTGCCCTAAGCCTGTTGTTAGGAACAACCATTACCATCACAAGCAACCACTGAATCATAGCCTGAGCCGGGCTCGAGATCAATACCCTCTCCATTCTACCACTGATCGCAAAATCCCACCACCCACGAGCCATTGAAGCCGCAACTAAATACTTTATAACCCAAGCAACCGCCTCAGCCCTAGTCCTATTCTCCAGCATAACTAACGCCTGACACACTGGACAATGAGACATCACCCAAATAACACACACAACTTCATGCTTAATCCTAACCTCAGCCATTGCTATAAAACTAGGAATAGTACCATTTCACTTCTGATTTCCAGAGGTCCTTCAAGGGTCCCCTATCATCACCGGTCTTATCCTATCCACTATC…
Hirundo_rustica_HQ333583	------------------CTAATATTTGCCCTAAGCCTGTTGTTAGGAACAACCATTACCATCACAAGCAACCACTGAATCATAGCCTGAGCCGGGCTCGAGATCAATACCCTCTCCATTCTACCACTGATCGCAAAATCCCACCACCCACGAGCCATTGAAGCCGCAACTAAATACTTTATAACCCAAGCAACCGCCTCAGCCCTAGTCCTATTCTCCAGCATAACTAACGCCTGACACACTGGACAATGAGACATCACCCAAATAACACACACAACTTCATGCTTAATCCTAACCTCAGCCATTGCTATAAAACTAGGAATAGTACCATTTCACTTCTGATTTCCAGAGGTCCTTCAAGGGTCCCCTATCATCACCGGTCTTATCCTATCCACTATC…
Hirundo_rustica_HQ333584	------------------CTAATATTTGCCCTAAGCCTGTTGTTAGGAACAACCATTACCATCACAAGCAACCACTGAATCATAGCCTGAGCCGGGCTCGAGATCAATACCCTCTCCATTCTACCACTGATCGCAAAATCCCACCACCCACGAGCCATTGAAGCCGCAACTAAATACTTTATAACCCAAGCAACCGCCTCAGCCCTAGTCCTATTCTCCAGCATAACTAACGCCTGACACACTGGACAATGAGACATCACCCAAATAACACACACAACTTCATGCTTAATCCTAACCTCAGCCATTGCTATAAAACTAGGAATAGTACCATTTCACTTCTGATTTCCAGAGGTCCTTCAAGGGTCCCCTATCATCACCGGTCTTATCCTATCCACTATC…
Hirundo_rustica_HQ333585	------------------CTAATATTTGCCCTAAGCCTGTTGTTAGGAACAACCATTACCATCACAAGCAACCACTGAATCATAGCCTGAGCCGGGCTCGAGATCAATACCCTCTCCATTCTACCACTGATCGCAAAATCCCACCACCCACGAGCCATTGAAGCCGCAACTAAATACTTTATAACCCAAGCAACCGCCTCAGCCCTAGTCCTATTCTCCAGCATAACTAACGCCTGACACACTGGACAATGAGACATCACCCAAATAACACACACAACTTCATGCTTAATCCTAACCTCAGCCATTGCTATAAAACTAGGAATAGTACCATTTCACTTCTGATTTCCAGAGGTCCTTCAAGGGTCCCCTATCATCACCGGTCTTATCCTATCCACTATC…
Hirundo_rustica_HQ333588	------------------CTAATATTTGCCCTAAGCCTGTTGTTAGGAACAACCATTACCATCACAAGCAACCACTGAATCATAGCCTGAGCCGGGCTCGAGATCAATACCCTCTCCATTCTACCACTGATCGCAAAATCCCACCACCCACGAGCCATTGAAGCCGCAACTAAATACTTTATAACCCAAGCAACCGCCTCAGCCCTAGTCCTATTCTCCAGCATAACTAACGCCTGACACACTGGACAATGAGACATCACCCAAATAACACACACAACTTCATGCTTAATCCTAACCTCAGCCATTGCTATAAAACTAGGAATAGTACCATTTCACTTCTGATTTCCAGAGGTCCTTCAAGGGTCCCCTATCATCACCGGTCTTATCCTATCCACTATC…
Hirundo_rustica_HQ333589	------------------CTAATATTTGCCCTAAGCCTGTTGTTAGGAACAACCATTACCATCACAAGCAACCACTGAATCATAGCCTGAGCCGGGCTCGAGATCAATACCCTCTCCATTCTACCACTGATCGCAAAATCCCACCACCCACGAGCCATTGAAGCCGCAACTAAATACTTTATAACCCAAGCAACCGCCTCAGCCCTAGTCCTATTCTCCAGCATAACTAACGCCTGACACACTGGACAATGAGACATCACCCAAATAACACACACAACTTCATGCTTAATCCTAACCTCAGCCATTGCTATAAAACTAGGAATAGTACCATTTCACTTCTGATTTCCAGAGGTCCTTCAAGGGTCCCCTATCATCACCGGTCTTATCCTATCCACTATC…
Hirundo_rustica_HQ333591	------------------CTAATATTTGCCCTAAGCCTGTTGTTAGGAACAACCATTACCATCACAAGCAACCACTGAATCATAGCCTGAGCCGGGCTCGAGATCAATACCCTCTCCATTCTACCACTGATCGCAAAATCCCACCACCCACGAGCCATTGAAGCCGCAACTAAATACTTTATAACCCAAGCAACCGCCTCAGCCCTAGTCCTATTCTCCAGCATAACTAACGCCTGACACACTGGACAATGAGACATCACCCAAATAACACACACAACTTCATGCTTAATCCTAACCTCAGCCATTGCTATAAAACTAGGAATAGTACCATTTCACTTCTGATTTCCAGAGGTCCTTCAAGGGTCCCCTATCATCACCGGTCTTATCCTATCCACTATC…
Hirundo_rustica_HQ333595	------------------CTAATATTTGCCCTAAGCCTGTTGTTAGGAACAACCATTACCATCACAAGCAACCACTGAATCATAGCCTGAGCCGGGCTCGAGATCAATACCCTCTCCATTCTACCACTGATCGCAAAATCCCACCACCCACGAGCCATTGAAGCCGCAACTAAATACTTTATAACCCAAGCAACCGCCTCAGCCCTAGTCCTATTCTCCAGCATAACTAACGCCTGACACACTGGACAATGAGACATCACCCAAATAACACACACAACTTCATGCTTAATCCTAACCTCAGCCATTGCTATAAAACTAGGAATAGTACCATTTCACTTCTGATTTCCAGAGGTCCTTCAAGGGTCCCCTATCATCACCGGTCTTATCCTATCCACTATC…
Hirundo_rustica_HQ333599	------------------CTAATATTTGCCCTAAGCCTGTTGTTAGGAACAACCATTACCATCACAAGCAACCACTGAATCATAGCCTGAGCCGGGCTCGAGATCAATACCCTCTCCATTCTACCACTGATCGCAAAATCCCACCACCCACGAGCCATTGAAGCCGCAACTAAATACTTTATAACCCAAGCAACCGCCTCAGCCCTAGTCCTATTCTCCAGCATAACTAACGCCTGACACACTGGACAATGAGACATCACCCAAATAACACACACAACTTCATGCTTAATCCTAACCTCAGCCATTGCTATAAAACTAGGAATAGTACCATTTCACTTCTGATTTCCAGAGGTCCTTCAAGGGTCCCCTATCATCACCGGTCTTATCCTATCCACTATC…
Hirundo_rustica_HQ333602	------------------CTAATATTTGCCCTAAGCCTGTTGTTAGGAACAACCATTACCATCACAAGCAACCACTGAATCATAGCCTGAGCCGGGCTCGAGATCAATACCCTCTCCATTCTACCACTGATCGCAAAATCCCACCACCCACGAGCCATTGAAGCCGCAACTAAATACTTTATAACCCAAGCAACCGCCTCAGCCCTAGTCCTATTCTCCAGCATAACTAACGCCTGACACACTGGACAATGAGACATCACCCAAATAACACACACAACTTCATGCTTAATCCTAACCTCAGCCATTGCTATAAAACTAGGAATAGTACCATTTCACTTCTGATTTCCAGAGGTCCTTCAAGGGTCCCCTATCATCACCGGTCTTATCCTATCCACTATC…
Hirundo_rustica_HQ333604	------------------CTAATATTTGCCCTAAGCCTGTTGTTAGGAACAACCATTACCATCACAAGCAACCACTGAATCATAGCCTGAGCCGGGCTCGAGATCAATACCCTCTCCATTCTACCACTGATCGCAAAATCCCACCACCCACGAGCCATTGAAGCCGCAACTAAATACTTTATAACCCAAGCAACCGCCTCAGCCCTAGTCCTATTCTCCAGCATAACTAACGCCTGACACACTGGACAATGAGACATCACCCAAATAACACACACAACTTCATGCTTAATCCTAACCTCAGCCATTGCTATAAAACTAGGAATAGTACCATTTCACTTCTGATTTCCAGAGGTCCTTCAAGGGTCCCCTATCATCACCGGTCTTATCCTATCCACTATC…
Hirundo_rustica_HQ333605	------------------CTAATATTTGCCCTAAGCCTGTTGTTAGGAACAACCATTACCATCACAAGCAACCACTGAATCATAGCCTGAGCCGGGCTCGAGATCAATACCCTCTCCATTCTACCACTGATCGCAAAATCCCACCACCCACGAGCCATTGAAGCCGCAACTAAATACTTTATAACCCAAGCAACCGCCTCAGCCCTAGTCCTATTCTCCAGCATAACTAACGCCTGACACACTGGACAATGAGACATCACCCAAATAACACACACAACTTCATGCTTAATCCTAACCTCAGCCATTGCTATAAAACTAGGAATAGTACCATTTCACTTCTGATTTCCAGAGGTCCTTCAAGGGTCCCCTATCATCACCGGTCTTATCCTATCCACTATC…
Hirundo_rustica_HQ333606	------------------CTAATATTTGCCCTAAGCCTGTTGTTAGGAACAACCATTACCATCACAAGCAACCACTGAATCATAGCCTGAGCCGGGCTCGAGATCAATACCCTCTCCATTCTACCACTGATCGCAAAATCCCACCACCCACGAGCCATTGAAGCCGCAACTAAATACTTTATAACCCAAGCAACCGCCTCAGCCCTAGTCCTATTCTCCAGCATAACTAACGCCTGACACACTGGACAATGAGACATCACCCAAATAACACACACAACTTCATGCTTAATCCTAACCTCAGCCATTGCTATAAAACTAGGAATAGTACCATTTCACTTCTGATTTCCAGAGGTCCTTCAAGGGTCCCCTATCATCACCGGTCTTATCCTATCCACTATC…
Hirundo_rustica_HQ333613	------------------CTAATATTTGCCCTAAGCCTGTTGTTAGGAACAACCATTACCATCACAAGCAACCACTGAATCATAGCCTGAGCCGGGCTCGAGATCAATACCCTCTCCATTCTACCACTGATCGCAAAATCCCACCACCCACGAGCCATTGAAGCCGCAACTAAATACTTTATAACCCAAGCAACCGCCTCAGCCCTAGTCCTATTCTCCAGCATAACTAACGCCTGACACACTGGACAATGAGACATCACCCAAATAACACACACAACTTCATGCTTAATCCTAACCTCAGCCATTGCTATAAAACTAGGAATAGTACCATTTCACTTCTGATTTCCAGAGGTCCTTCAAGGGTCCCCTATCATCACCGGTCTTATCCTATCCACTATC…
Hirundo_rustica_HQ333618	------------------CTAATATTTGCCCTAAGCCTGTTGTTAGGAACAACCATTACCATCACAAGCAACCACTGAATCATAGCCTGAGCCGGGCTCGAGATCAATACCCTCTCCATTCTACCACTGATCGCAAAATCCCACCACCCACGAGCCATTGAAGCCGCAACTAAATACTTTATAACCCAAGCAACCGCCTCAGCCCTAGTCCTATTCTCCAGCATAACTAACGCCTGACACACTGGACAATGAGACATCACCCAAATAACACACACAACTTCATGCTTAATCCTAACCTCAGCCATTGCTATAAAACTAGGAATAGTACCATTTCACTTCTGATTTCCAGAGGTCCTTCAAGGGTCCCCTATCATCACCGGTCTTATCCTATCCACTATC…
Hirundo_rustica_HQ333625	------------------CTAATATTTGCCCTAAGCCTGTTGTTAGGAACAACCATTACCATCACAAGCAACCACTGAATCATAGCCTGAGCCGGGCTCGAGATCAATACCCTCTCCATTCTACCACTGATCGCAAAATCCCACCACCCACGAGCCATTGAAGCCGCAACTAAATACTTTATAACCCAAGCAACCGCCTCAGCCCTAGTCCTATTCTCCAGCATAACTAACGCCTGACACACTGGACAATGAGACATCACCCAAATAACACACACAACTTCATGCTTAATCCTAACCTCAGCCATTGCTATAAAACTAGGAATAGTACCATTTCACTTCTGATTTCCAGAGGTCCTTCAAGGGTCCCCTATCATCACCGGTCTTATCCTATCCACTATC…
Hirundo_rustica_HQ333627	------------------CTAATATTTGCCCTAAGCCTGTTGTTAGGAACAACCATTACCATCACAAGCAACCACTGAATCATAGCCTGAGCCGGGCTCGAGATCAATACCCTCTCCATTCTACCACTGATCGCAAAATCCCACCACCCACGAGCCATTGAAGCCGCAACTAAATACTTTATAACCCAAGCAACCGCCTCAGCCCTAGTCCTATTCTCCAGCATAACTAACGCCTGACACACTGGACAATGAGACATCACCCAAATAACACACACAACTTCATGCTTAATCCTAACCTCAGCCATTGCTATAAAACTAGGAATAGTACCATTTCACTTCTGATTTCCAGAGGTCCTTCAAGGGTCCCCTATCATCACCGGTCTTATCCTATCCACTATC…
Hirundo_rustica_HQ333628	------------------CTAATATTTGCCCTAAGCCTGTTGTTAGGAACAACCATTACCATCACAAGCAACCACTGAATCATAGCCTGAGCCGGGCTCGAGATCAATACCCTCTCCATTCTACCACTGATCGCAAAATCCCACCACCCACGAGCCATTGAAGCCGCAACTAAATACTTTATAACCCAAGCAACCGCCTCAGCCCTAGTCCTATTCTCCAGCATAACTAACGCCTGACACACTGGACAATGAGACATCACCCAAATAACACACACAACTTCATGCTTAATCCTAACCTCAGCCATTGCTATAAAACTAGGAATAGTACCATTTCACTTCTGATTTCCAGAGGTCCTTCAAGGGTCCCCTATCATCACCGGTCTTATCCTATCCACTATC…
Hirundo_rustica_HQ333653	------------------CTAATATTTGCCCTAAGCCTGTTGTTAGGAACAACCATTACCATCACAAGCAACCACTGAATCATAGCCTGAGCCGGGCTCGAGATCAATACCCTCTCCATTCTACCACTGATCGCAAAATCCCACCACCCACGAGCCATTGAAGCCGCAACTAAATACTTTATAACCCAAGCAACCGCCTCAGCCCTAGTCCTATTCTCCAGCATAACTAACGCCTGACACACTGGACAATGAGACATCACCCAAATAACACACACAACTTCATGCTTAATCCTAACCTCAGCCATTGCTATAAAACTAGGAATAGTACCATTTCACTTCTGATTTCCAGAGGTCCTTCAAGGGTCCCCTATCATCACCGGTCTTATCCTATCCACTATC…
Hirundo_rustica_HQ333658	------------------CTAATATTTGCCCTAAGCCTGTTGTTAGGAACAACCATTACCATCACAAGCAACCACTGAATCATAGCCTGAGCCGGGCTCGAGATCAATACCCTCTCCATTCTACCACTGATCGCAAAATCCCACCACCCACGAGCCATTGAAGCCGCAACTAAATACTTTATAACCCAAGCAACCGCCTCAGCCCTAGTCCTATTCTCCAGCATAACTAACGCCTGACACACTGGACAATGAGACATCACCCAAATAACACACACAACTTCATGCTTAATCCTAACCTCAGCCATTGCTATAAAACTAGGAATAGTACCATTTCACTTCTGATTTCCAGAGGTCCTTCAAGGGTCCCCTATCATCACCGGTCTTATCCTATCCACTATC…
Hirundo_rustica_HQ333659	------------------CTAATATTTGCCCTAAGCCTGTTGTTAGGAACAACCATTACCATCACAAGCAACCACTGAATCATAGCCTGAGCCGGGCTCGAGATCAATACCCTCTCCATTCTACCACTGATCGCAAAATCCCACCACCCACGAGCCATTGAAGCCGCAACTAAATACTTTATAACCCAAGCAACCGCCTCAGCCCTAGTCCTATTCTCCAGCATAACTAACGCCTGACACACTGGACAATGAGACATCACCCAAATAACACACACAACTTCATGCTTAATCCTAACCTCAGCCATTGCTATAAAACTAGGAATAGTACCATTTCACTTCTGATTTCCAGAGGTCCTTCAAGGGTCCCCTATCATCACCGGTCTTATCCTATCCACTATC…
Hirundo_rustica_HQ333572	-------------------------------------------------CAACCATTACCATCACAAGCAACCACTGAATCATAGCCTGAGCCGGGCTCGAGATCAATACCCTCTCCATTCTACCACTGATCGCAAAATCCCACCACCCACGAGCCATTGAAGCCGCAACTAAATACTTTATAACCCAAGCAACCGCCTCAGCCCTAGTCCTATTCTCCAGCATAACTAACGCCTGACACACTGGACAATGAGACATCACCCAAATAACACACACAACTTCATGCTTAATCCTAACCTCAGCCATTGCTATAAAACTAGGAATAGTACCATTTCACTTCTGATTTCCAGAGGTCCTTCAAGGGTCCCCTATCATCACCGGTCTTATCCTATCCACTATC…
Hirundo_rustica_HQ333607	-------------------------------------------------CAACCATTACCATCACAAGCAACCACTGAATCATAGCCTGAGCCGGGCTCGAGATCAATACCCTCTCCATTCTACCACTGATCGCAAAATCCCACCACCCACGAGCCATTGAAGCCGCAACTAAATACTTTATAACCCAAGCAACCGCCTCAGCCCTAGTCCTATTCTCCAGCATAACTAACGCCTGACACACTGGACAATGAGACATCACCCAAATAACACACACAACTTCATGCTTAATCCTAACCTCAGCCATTGCTATAAAACTAGGAATAGTACCATTTCACTTCTGATTTCCAGAGGTCCTTCAAGGGTCCCCTATCATCACCGGTCTTATCCTATCCACTATC…
Hirundo_rustica_HQ333579	--------------------------------------GTTGTTAGGAACAACCATTACCATCACAAGCAACCACTGAATCATAGCCTGAGCCGGGCTCGAGATCAATACCCTCTCCATTCTACCACTGATCGCAAAATCCCACCACCCACGAGCCATTGAAGCCGCAACTAAATACTTTATAACCCAAGCAACCGCCTCAGCCCTAGTCCTATTCTCCAGCATAACTAACGCCTGACACACTGGACAATGAGACATCACCCAAATAACACACACAACTTCATGCTTAATCCTAACCTCAGCCATTGCTATAAAACTAGGAATAGTACCATTTCACTTCTGATTTCCAGAGGTCCTTCAAGGGTCCCCTATCATCACCGGTCTTATCCTATCCACTATC…
Hirundo_rustica_HQ333609	---------------------------GCCCTAAGCCTGTTGTTAGGAACAACCATTACCATCACAAGCAACCACTGAATCATAGCCTGAGCCGGGCTCGAGATCAATACCCTCTCCATTCTACCACTGATCGCAAAATCCCACCACCCACGAGCCATTGAAGCCGCAACTAAATACTTTATAACCCAAGCAACCGCCTCAGCCCTAGTCCTATTCTCCAGCATAACTAACGCCTGACACACTGGACAATGAGACATCACCCAAATAACACACACAACTTCATGCTTAATCCTAACCTCAGCCATTGCTATAAAACTAGGAATAGTACCATTTCACTTCTGATTTCCAGAGGTCCTTCAAGGGTCCCCTATCATCACCGGTCTTATCCTATCCACTATC…
Hirundo_rustica_HQ333622	------------------------------------------------------------------------CACTGAATCATAGCCTGAGCCGGGCTCGAGATCAATACCCTCTCCATTCTACCACTGATCGCAAAATCCCACCACCCACGAGCCATTGAAGCCGCAACTAAATACTTTATAACCCAAGCAACCGCCTCAGCCCTAGTCCTATTCTCCAGCATAACTAACGCCTGACACACTGGACAATGAGACATCACCCAAATAACACACACAACTTCATGCTTAATCCTAACCTCAGCCATTGCTATAAAACTAGGAATAGTACCATTTCACTTCTGATTTCCAGAGGTCCTTCAAGGGTCCCCTATCATCACCGGTCTTATCCTATCCACTATC…
Hirundo_rustica_HQ333629	----------------------TATTTGCCCTAAGCCTGTTGTTAGGAACAACCATTACCATCACAAGCAACCACTGAATCATAGCCTGAGCCGGGCTCGAGATCAATACCCTCTCCATTCTACCACTGATCGCAAAATCCCACCACCCACGAGCCATTGAAGCCGCAACTAAATACTTTATAACCCAAGCAACCGCCTCAGCCCTAGTCCTATTCTCCAGCATAACTAACGCCTGACACACTGGACAATGAGACATCACCCAAATAACACACACAACTTCATGCTTAATCCTAACCTCAGCCATTGCTATAAAACTAGGAATAGTACCATTTCACTTCTGATTTCCAGAGGTCCTTCAAGGGTCCCCTATCATCACCGGTCTTATCCTATCCACTATC…
Hirundo_rustica_HQ333640	------------------------------------------------ACAACCATTACCATCACAAGCAACCACTGAATCATAGCCTGAGCCGGGCTCGAGATCAATACCCTCTCCATTCTACCACTGATCGCAAAATCCCACCACCCACGAGCCATTGAAGCCGCAACTAAATACTTTATAACCCAAGCAACCGCCTCAGCCCTAGTCCTATTCTCCAGCATAACTAACGCCTGACACACTGGACAATGAGACATCACCCAAATAACACACACAACTTCATGCTTAATCCTAACCTCAGCCATTGCTATAAAACTAGGAATAGTACCATTTCACTTCTGATTTCCAGAGGTCCTTCAAGGGTCCCCTATCATCACCGGTCTTATCCTATCCACTATC…
Hirundo_rustica_HQ333644	--------------------------------------------------------------------------------CATAGCCTGAGCCGGGCTCGAGATCAATACCCTCTCCATTCTACCACTGATCGCAAAATCCCACCACCCACGAGCCATTGAAGCCGCAACTAAATACTTTATAACCCAAGCAACCGCCTCAGCCCTAGTCCTATTCTCCAGCATAACTAACGCCTGACACACTGGACAATGAGACATCACCCAAATAACACACACAACTTCATGCTTAATCCTAACCTCAGCCATTGCTATAAAACTAGGAATAGTACCATTTCACTTCTGATTTCCAGAGGTCCTTCAAGGGTCCCCTATCATCACCGGTCTTATCCTATCCACTATC…
Hirundo_rustica_HQ333654	-------------------------------------------------------------------------------------------------------------------CCATTCTACCACTGATCGCAAAATCCCACCACCCACGAGCCATTGAAGCCGCAACTAAATACTTTATAACCCAAGCAACCGCCTCAGCCCTAGTCCTATTCTCCAGCATAACTAACGCCTGACACACTGGACAATGAGACATCACCCAAATAACACACACAACTTCATGCTTAATCCTAACCTCAGCCATTGCTATAAAACTAGGAATAGTACCATTTCACTTCTGATTTCCAGAGGTCCTTCAAGGGTCCCCTATCATCACCGGTCTTATCCTATCCACTATC…
Hirundo_rustica_DQ176568	ATGAACCCCCAAGCTAAACTAATATTTGCCCTAAGCCTGTTGTTAGGAACAACCATTACCATCACAAGCAACCACTGAATCATAGCCTGAGCCGGGCTCGAGATCAATACCCTCTCCATTCTACCACTGATCGCAAAATCCCACCACCCACGAGCCATTGAAGCCGCAACTAAATACTTTATAACCCAAGCAACCGCCTCAGCCCTAGTCCTATTCTCCAGCATAACTAACGCCTGACACACTGGACAATGAGACATCACCCAAATAACACACACAACTTCATGCTTAATCCTAACCTCAGCCATTGCTATAAAACTAGGAATAGTACCATTTCACTTCTGATTTCCAGAGGTCCTTCAAGGGTCCCCTATCATCACCGGTCTTATCCTATCCACTATC…
Hirundo_rustica_GU460313	--------------------------------------------------------------------------------------------------------------------------ACCACTGATCGCAAAATCCCACCACCCACGAGCCATTGAAGCCGCAACTAAATACTTTATAACCCAAGCAACCGCCTCAGCCCTAGTCCTATTCTCCAGCATAACTAACGCCTGACACACTGGACAATGAGACATCACCCAAATAACACACACAACTTCATGCTTAATCCTAACCTCAGCCATTGCTATAAAACTAGGAATAGTACCATTTCACTTCTGATTTCCAGAGGTCCTTCAAGGGTCCCCTATCATCACCGGTCTTATCCTATCCACTATC…
Hirundo_rustica_HQ333615	------------------CTAATATTTGCCCTAAGCCTGTTGTTAGGAACAACCATTACCATCACAAGCAACCACTGAATCATAGCCTGAGCCGGGCTCGAGATCAATACCCTCTCCATTCTACCACTGATCGCAAAATCCCACCACCCACGAGCCATTGAAGCCGCAACTAAATACTTTATAACCCAAGCAACCGCCTCAGCCCTAGTCCTATTCTCCAGCATAACTAACGCCTGACACACTGGACAATGAGACATCACCCAAATAACACACACAACTTCATGCTTAATCCTAACCTCAGCCATTGCTATAAAACTAGGAATAGTACCATTTCACTTCTGATTTCCAGAGGTCCTTCAAGGGTCCCCTATCATCACCGGTCTTATCCTATCCACTATC…
Hirundo_rustica_HQ333631	------------------CTAATATTTGCCCTAAGCCTGTTGTTAGGAACAACCATTACCATCACAAGCAACCACTGAATCATAGCCTGAGCCGGGCTCGAGATCAATACCCTCTCCATTCTACCACTGATCGCAAAATCCCACCACCCACGAGCCATTGAAGCCGCAACTAAATACTTTATAACCCAAGCAACCGCCTCAGCCCTAGTCCTATTCTCCAGCATAACTAACGCCTGACACACTGGACAATGAGACATCACCCAAATAACACACACAACTTCATGCTTAATCCTAACCTCAGCCATTGCTATAAAACTAGGAATAGTACCATTTCACTTCTGATTTCCAGAGGTCCTTCAAGGGTCCCCTATCATCACCGGTCTTATCCTATCCACTATC…
Hirundo_rustica_DQ176558	ATGAACCCCCAAGCTAAACTAATATTTGCCCTAAGCCTGTTGCTAGGAACAACCATTACCATCACAAGCAACCACTGAATCATAGCCTGAGCCGGGCTCGAGATCAATACCCTCTCCATTCTACCACTGATCGCAAAATCCCACCACCCACGAGCCATTGAAGCCGCAACTAAATACTTTATAACCCAAGCAACCGCCTCAGCCCTAGTCCTATTCTCCAGCATAACTAACGCCTGACACACTGGACAATGAGACATCACCCAAATAACACACACAACTTCATGCTTAATCCTAACCTCAGCCATTGCTATAAAACTAGGAATAGTACCGTTTCACTTCTGATTTCCAGAGGTCCTTCAAGGGTCCCCTATCATCACCGGTCTTATCCTATCCACTATC…
Hirundo_rustica_DQ176559	ATGAACCCCCAAGCTAAACTAATATTTGCCCTAAGCCTGTTGTTAGGAACAACCATTACCATCACAAGCAACCACTGAATCATAGCCTGAGCCGGGCTCGAGATCAATACCCTCTCCATTCTACCACTGATCGCAAAATCCCACCACCCACGAGCCATTGAAGCCGCAACTAAATACTTTATAACCCAAGCAACCGCCTCAGCCCTAGTCCTATTCTCCAGCATAACTAACGCCTGACACACTGGACAATGAGACATCACCCAAATAACACACACAACTTCATGCTTAATCCTAACCTCAGCCATTGCTATAAAACTAGGAATAGTACCGTTTCACTTCTGATTTCCAGAGGTCCTTCAAGGGTCCCCTATCATCACCGGTCTTATCCTATCCACTATC…
Hirundo_rustica_DQ176561	ATGAACCCCCAAGCTAAACTAATATTTGCCCTAAGCCTGTTGTTAGGAACAACCATTACCATCACAAGCAACCACTGAATCATAGCCTGAGCCGGGCTCGAGATCAATACCCTCTCCATTCTACCACTGATCGCAAAATCCCACCACCCACGAGCCATTGAAGCCGCAACTAAATACTTTATAACCCAAGCAACCGCCTCAGCCCTAGTCCTATTCTCCAGCATAACTAACGCCTGACACACTGGACAATGAGACATCACCCAAATAACACACACAACTTCATGCTTAATCCTAACCTCAGCCATTGCTATAAAACTAGGAATAGTACCGTTTCACTTCTGATTTCCAGAGGTCCTTCAAGGGTCCCCTATCATCACCGGTCTTATCCTATCCACTATC…
Hirundo_rustica_DQ176554	ATGAACCCCCAAGCTAAACTAATATTTGCCCTAAGCCTGTTGTTAGGAACAACCATTACCATCACAAGCAACCACTGAATCATAGCCTGAGCCGGGCTCGAGATCAATACCCTCTCCATTCTACCACTGATCGCAAAATCCCACCACCCACGAGCCATTGAAGCCGCAACTAAATACTTTATAACCCAAGCAACCGCCTCAGCCCTAGTCCTATTCTCCAGCATAACTAACGCCTGACACACTGGACAATGAGACATCACCCAAATAACACACACAACTTCATGCTTAATCCTAACCTCAGCCATTGCTATAAAACTAGGAATAGTACCGTTTCACTTCTGATTTCCAGAGGTCCTTCAAGGGTCCCCTATCATCACCGGTCTTATCCTATCCACTATC…
Hirundo_rustica_DQ176557	ATGAACCCCCAAGCTAAACTAATATTTGCCCTAAGCCTGTTGTTAGGAACAACCATTACCATCACAAGCAACCACTGAATCATAGCCTGAGCCGGGCTCGAGATCAATACCCTCTCCATTCTACCACTGATCGCAAAATCCCACCACCCACGAGCCATTGAAGCCGCAACTAAATACTTTATAACCCAAGCAACCGCCTCAGCCCTAGTCCTATTCTCCAGCATAACTAACGCCTGACACACTGGACAATGAGACATCACCCAAATAACACACACAACTTCATGCTTAATCCTAACCTCAGCCATTGCTATAAAACTAGGAATAGTACCGTTTCACTTCTGATTTCCAGAGGTCCTTCAAGGGTCCCCTATCATCACCGGTCTTATCCTATCCACTATC…
Hirundo_rustica_DQ176555	ATGAACCCCCAAGCTAAACTAATATTTGCCCTAAGCCTGTTGTTAGGAACAACCATTACCATCACAAGCAACCACTGAATCATAGCCTGAGCCGGGCTCGAGATCAATACCCTCTCCATTCTACCACTGATCGCAAAATCCCACCACCCACGAGCCATTGAAGCCGCAACTAAATACTTTATAACCCAAGCAACCGCCTCAGCCCTAGTCCTATTCTCCAGCATAACTAACGCCTGACACACTGGACAATGAGACATCACCCAAATAACACACACAACTTCATGCTTAATCCTAACCTCAGCCATTGCTATAAAACTAGGAATAGTACCGTTTCACTTCTGATTTCCAGAGGTCCTTCAAGGGTCCCCTATCATCACCGGTCTTATCCTATCCACTATC…
Hirundo_rustica_DQ176564	ATGAACCCCCAAGCTAAACTAATATTTGCCCTAAGCCTGTTGTTAGGAACAACCATTACCATCACAAGCAACCACTGAATCATAGCCTGAGCCGGGCTCGAGATCAATACCCTCTCCATTCTACCACTGATCGCAAAATCCCACCACCCACGAGCCATTGAAGCCGCAACTAAATACTTTATAACCCAAGCAACCGCCTCAGCCCTAGTCCTATTCTCCAGCATAACTAACGCCTGACACACTGGACAATGAGACATCACCCAAATAACACACACAACTTCATGCTTAATCCTAACCTCAGCCATTGCTATAAAACTAGGAATAGTACCGTTTCACTTCTGATTTCCAGAGGTCCTTCAAGGGTCCCCTATCATCACCGGTCTTATCCTATCCACTATC…
Hirundo_rustica_DQ176565	ATGAACCCCCAAGCTAAACTAATATTTGCCCTAAGCCTGTTGTTAGGAACAACCATTACCATCACAAGCAACCACTGAATCATAGCCTGAGCCGGGCTCGAGATCAATACCCTCTCCATTCTACCACTGATCGCAAAATCCCACCACCCACGAGCCATTGAAGCCGCAACTAAATACTTTATAACCCAAGCAACCGCCTCAGCCCTAGTCCTATTCTCCAGCATAACTAACGCCTGACACACTGGACAATGAGACATCACCCAAATAACACACACAACTTCATGCTTAATCCTAACCTCAGCCATTGCTATAAAACTAGGAATAGTACCGTTTCACTTCTGATTTCCAGAGGTCCTTCAAGGGTCCCCTATCATCACCGGTCTTATCCTATCCACTATC…
Hirundo_rustica_DQ176567	ATGAACCCCCAAGCTAAACTAATATTTGCCCTAAGCCTGTTGTTAGGAACAACCATTACCATCACAAGCAACCACTGAATCATAGCCTGAGCCGGGCTCGAGATCAATACCCTCTCCATTCTACCACTGATCGCAAAATCCCACCACCCACGAGCCATTGAAGCCGCAACTAAATACTTTATAACCCAAGCAACCGCCTCAGCCCTAGTCCTATTCTCCAGCATAACTAACGCCTGACACACTGGACAATGAGACATCACCCAAATAACACACACAACTTCATGCTTAATCCTAACCTCAGCCATTGCTATAAAACTAGGAATAGTACCGTTTCACTTCTGATTTCCAGAGGTCCTTCAAGGGTCCCCTATCATCACCGGTCTTATCCTATCCACTATC…
Hirundo_rustica_DQ176556	ATGAACCCCCAAGCTAAACTAATATTTGCCCTAAGCCTGTTGTTAGGAACAACCATTACCATCACAAGCAACCACTGAATCATAGCCTGAGCCGGGCTCGAGATCAATACCCTCTCCATTCTACCACTGATCGCAAAATCCCACCACCCACGAGCCATTGAAGCCGCAACTAAATACTTTATAACCCAAGCAACCGCCTCAGCCCTAGTCCTATTCTCCAGCATAACTAACGCCTGACACACTGGACAATGAGACATCACCCAAATAACACACACAACTTCATGCTTAATCCTAACCTCAGCCATTGCTATAAAACTAGGAATAGTACCGTTTCACTTCTGATTTCCAGAGGTCCTTCAAGGGTCCCCTATCATCACCGGTCTTATCCTATCCACTATC…
Hirundo_rustica_DQ176560	ATGAACCCCCAAGCTAAACTAATATTTGCCCTAAGCCTGTTGTTAGGAACAACCATTACCATCACAAGCAACCACTGAATCATAGCCTGAGCCGGGCTCGAGATCAATACCCTCTCCATTCTACCACTGATCGCAAAATCCCACCACCCACGAGCCATTGAAGCCGCAACTAAATACTTTATAACCCAAGCAACCGCCTCAGCCCTAGTCCTATTCTCCAGCATAACTAACGCCTGACACACTGGACAATGAGACATCACCCAAATAACACACACAACTTCATGCTTAATCCTAACCTCAGCCATTGCTATAAAACTAGGAATAGTACCGTTTCACTTCTGATTTCCAGAGGTCCTTCAAGGGTCCCCTATCATCACCGGTCTTATCCTATCCACTATC…
Hirundo_rustica_DQ176562	ATGAACCCCCAAGCTAAACTAATATTTGCCCTAAGCCTGTTGTTAGGAACAACCATTACCATCACAAGCAACCACTGAATCATAGCCTGAGCCGGGCTCGAGATCAATACCCTCTCCATTCTACCACTGATCGCAAAATCCCACCACCCACGAGCCATTGAAGCCGCAACTAAATACTTTATAACCCAAGCAACCGCCTCAGCCCTAGTCCTATTCTCCAGCATAACTAACGCCTGACACACTGGACAATGAGACATCACCCAAATAACACACACAACTTCATGCTTAATCCTAACCTCAGCCATTGCTATAAAACTAGGAATAGTACCGTTTCACTTCTGATTTCCAGAGGTCCTTCAAGGGTCCCCTATCATCACCGGTCTTATCCTATCCACTATC…
Hirundo_rustica_DQ176563	ATGAACCCCCAAGCTAAACTAATATTTGCCCTAAGCCTGTTGTTAGGAACAACCATTACCATCACAAGCAACCACTGAATCATAGCCTGAGCCGGGCTCGAGATCAATACCCTCTCCATTCTACCACTGATCGCAAAATCCCACCACCCACGAGCCATTGAAGCCGCAACTAAATACTTTATAACCCAAGCAACCGCCTCAGCCCTAGTCCTATTCTCCAGCATAACTAACGCCTGACACACTGGACAATGAGACATCACCCAAATAACACACACAACTTCATGCTTAATCCTAACCTCAGCCATTGCTATAAAACTAGGAATAGTACCGTTTCACTTCTGATTTCCAGAGGTCCTTCAAGGGTCCCCTATCATCACCGGTCTTATCCTATCCACTATC…
Hirundo_rustica_DQ176566	ATGAACCCCCAAGCTAAACTAATATTTGCCCTAAGCCTGTTGTTAGGAACAACCATTACCATCACAAGCAACCACTGAATCATAGCCTGAGCCGGGCTCGAGATCAATACCCTCTCCATTCTACCACTGATCGCAAAATCCCACCACCCACGAGCCATTGAAGCCGCAACTAAATACTTTATAACCCAAGCAACCGCCTCAGCCCTAGTCCTATTCTCCAGCATAACTAACGCCTGACACACTGGACAATGAGACATCACCCAAATAACACACACAACTTCATGCTTAATCCTAACCTCAGCCATTGCTATAAAACTAGGAATAGTACCGTTTCACTTCTGATTTCCAGAGGTCCTTCAAGGGTCCCCTATCATCACCGGTCTTATCCTATCCACTATC…
Hirundo_rustica_HQ333643	------------------CTAATATTTGCCCTAAGCCTGTTGTTAGGAACAACCATTACCATCACAAGCAACCACTGAATCATAGCCTGAGCCGGGCTCGAGATCAATACCCTCTCCATTCTACCACTGATTGCAAAATCCCACCACCCACGAGCCATTGAAGCCGCAACTAAATACTTTATAACCCAAGCAACCGCCTCAGCCCTAGTCCTATTCTCCAGCATAACTAACGCCTGACACACTGGACAATGAGACATCACCCAAATAACACACACAACTTCATGCTTAATCCTAACCTCAGCCATTGCTATAAAACTAGGAATAGTACCATTTCACTTCTGATTTCCAGAGGTCCTTCAAGGGTCCCCTATCATCACCGGTCTTATCCTATCCACTATC…
Hirundo_rustica_GU460316	------------------CTAATATTTGCCCTAAGCCTGTTGTTAGGAACAACCATTACCATCACAAGCAACCACTGAATCATAGCCTGAGCCGGGCTCGAGATCAATACCCTCTCCATTCTACCACTGATCGCAAAATCCCACCACCCACGAGCCATTGAAGCCGCAACTAAATACTTTATAACCCAAGCAACCGCCTCAGCCCTAGTCCTATTCTCCAGCATAACTAACGCCTGACACACTGGACAATGAGACATCACCCAAATAACACACACAACTTCATGCTTAATCCTAACCTCAGCCATTGCTATAAAACTAGGAATAGTACCATTTCACTTCTGATTTCCAGAGGTCCTTCAAGGGTCCCCTATCATCACCGGTCTTATCCTATCCACTATC…
Hirundo_rustica_HQ333656	------------------CTAATATTTGCCCTAAGCCTGTTGTTAGGAACAACCATTACCATCACAAGCAACCACTGAATCATAGCCTGAGCCGGGCTCGAGATCAATACCCTCTCCATTCTACCACTGATCGCAAAATCCCACCACCCACGAGCCATTGAAGCCGCAACTAAATACTTTATAACCCAAGCAACCGCCTCAGCCCTAGTCCTATTCTCCAGCATAACTAACGCCTGACACACTGGACAATGAGACATCACCCAAATAACACACACAACTTCATGCTTAATCCTAACCTCAGCCATTGCTATAAAACTAGGAATAGTACCATTTCACTTCTGATTTCCAGAGGTCCTTCAAGGATCCCCTATCATCACCGGTCTTATCCTATCCACTATC…
Hirundo_rustica_HQ333663	------------------CTAATATTTGCCCTAAGCCTGTTGTTAGGAACAACCATTACCATCACAAGCATCCACTGAATCATAGCCTGAGCCGGGCTCGAGATCAATACCCTCTCCATTCTACCACTGATCGCAAAATCCCACCACCCACGAGCCATTGAAGCCGCAACTAAATACTTTATAACCCAAGCAACCGCCTCAGCCCTAGTCCTATTCTCCAGCATAACTAACGCCTGACACACTGGACAATGAGACATCACCCAAATAACACACACAACTTCATGCTTAATCCTAACCTCAGCCATTGCTATAAAACTAGGAATAGTACCATTTCACTTCTGATTTCCAGAGGTCCTTCAAGGGTCCCCTATCATCACCGGTCTTATCCTATCCACTATC…
Hirundo_rustica_DQ176572	ATGAACCCCCAAGCTAAACTAATATTTGCCCTAAGCCTGTTGTTAGGAACAACCATTACCATCACAAGCAACCACTGAATCATAGCCTGAGCCGGGCTCGAGATCAATACCCTCTCCATTCTACCACTGATTGCAAAATCCCACCACCCACGAGCCATTGAAGCCGCAACTAAATACTTTATAACCCAAGCAACCGCCTCAGCCCTAGTCCTATTCTCCAGCATAACTAACGCCTGACACACTGGACAATGAGACATCACCCAAATAACACACACAACTTCATGCTTAATCCTAACCTCAGCCATTGCTATAAAACTAGGAATAGTACCATTTCACTTCTGATTTCCAGAGGTCCTTCAAGGGTCCCCTATCATCACCGGTCTTATCCTATCCACTATC…
Hirundo_rustica_HQ333596	------------------CTAATATTTGCCCTAAGCCTGTTGTTAGGAACAACCATTACCATCACAAGCAACCACTGAATCATAGCCTGAGCCGGGCTCGAGATCAATACCCTCTCCATTCTACCACTGATTGCAAAATCCCACCACCCACGAGCCATTGAAGCCGCAACTAAATACTTTATAACCCAAGCAACCGCCTCAGCCCTAGTCCTATTCTCCAGCATAACTAACGCCTGACACACTGGACAATGAGACATCACCCAAATAACACACACAACTTCATGCTTAATCCTAACCTCAGCCATTGCTATAAAACTAGGAATAGTACCATTTCACTTCTGATTTCCAGAGGTCCTTCAAGGGTCCCCTATCATCACCGGTCTTATCCTATCCACTATC…
Hirundo_rustica_HQ333630	------------------CTAATATTTGCCCTAAGCCTGTTGTTAGGAACAACCATTACCATCACAAGCAACCACTGAATCATAGCCTGAGCCGGGCTCGAGATCAATACCCTCTCCATTCTACCACTGATTGCAAAATCCCACCACCCACGAGCCATTGAAGCCGCAACTAAATACTTTATAACCCAAGCAACCGCCTCAGCCCTAGTCCTATTCTCCAGCATAACTAACGCCTGACACACTGGACAATGAGACATCACCCAAATAACACACACAACTTCATGCTTAATCCTAACCTCAGCCATTGCTATAAAACTAGGAATAGTACCATTTCACTTCTGATTTCCAGAGGTCCTTCAAGGGTCCCCTATCATCACCGGTCTTATCCTATCCACTATC…
Hirundo_rustica_DQ176577	ATGAACCCCCAAGCTAAACTAATATTTGCCCTAAGCCTGTTGTTAGGAACAACCATTACCATCACAAGCAACCACTGAATCATAGCCTGAGCCGGGCTCGAGATCAATACCCTCTCCATTCTACCACTGATTGCAAAATCACACCACCCACGAGCCATTGAAGCCGCAACTAAATACTTTATAACCCAAGCAACCGCCTCAGCCCTAGTCCTATTCTCCAGCATAACTAACGCCTGACACACTGGACAATGAGACATCACCCAAATAACACACACAACTTCATGCTTAATCCTAACCTCAGCCATTGCTATAAAACTAGGAATAGTACCATTTCACTTCTGATTTCCAGAGGTCCTTCAAGGGTCCCCTATCATCACCGGTCTTATCCTATCCACTATC…
Hirundo_rustica_HQ333580	------------------CTAATATTTGCCCTAAGCCTGTTGTTAGGAACAACCATTACCATCACAAGCAACCACTGAATCATAGCCTGAGCCGGGCTCGAGATCAATACCCTCTCCATTCTACCACTGATTGCAAAATCCCACCACCCACGAGCCATTGAAGCCGCAACTAAATACTTTATAACCCAAGCAACCGCCTCAGCCCTAGTCCTATTCTCCAGCATAACTAACGCCTGACACACTGGACAATGAGACATCACCCAAATAACACACACAACTTCATGCTTAATCCTAACCTCAGCCATTGCTATAAAACTAGGAATAGTACCATTTCACTTCTGATTTCCAGAGGTCCTTCAAGGGTCCCCTATCATCACCGGTCTTATCCTATCCACTATC…
Hirundo_rustica_HQ333632	------------------CTAATATTTGCCCTAAGCCTGTTGTTAGGAACAACCATTACCATCACAAGCAACCACTGAATCATAGCCTGAGCCGGGCTCGAGATCAATACCCTCTCCATTCTACCACTGATTGCAAAATCCCACCACCCACGAGCCATTGAAGCCGCAACTAAATACTTTATAACCCAAGCAACCGCCTCAGCCCTAGTCCTATTCTCCAGCATAACTAACGCCTGACACACTGGACAATGAGACATCACCCAAATAACACACACAACTTCATGCTTAATCCTAACCTCAGCCATTGCTATAAAACTAGGAATAGTACCATTTCACTTCTGATTTCCAGAGGTCCTTCAAGGGTCCCCTATCATCACCGGTCTTATCCTATCCACTATC…
Hirundo_rustica_HQ333650	--------------------------------------------------------------------------------------------------------------------------ACCACTGATTGCAAAATCCCACCACCCACGAGCCATTGAAGCCGCAACTAAATACTTTATAACCCAAGCAACCGCCTCAGCCCTAGTCCTATTCTCCAGCATAACTAACGCCTGACACACTGGACAATGAGACATCACCCAAATAACACACACAACTTCATGCTTAATCCTAACCTCAGCCATTGCTATAAAACTAGGAATAGTACCATTTCACTTCTGATTTCCAGAGGTCCTTCAAGGGTCCCCTATCATCACCGGTCTTATCCTATCCACTATC…
Hirundo_rustica_HQ333586	------------------CTAATATTTGCCCTAAGCCTGTTGTTAGGAACAACCATTACCATCACAAGCAACCACTGAATCATAGCCTGAGCCGGGCTCGAGATCAATACCCTCTCCATTCTACCACTGATCGCAAAATCCCACCACCCACGAGCCATTGAAGCCGCAACTAAATACTTTATAACCCAAGCAACCGCCTCAGCCCTAGTCCTATTCTCCAGCATAACTAACGCCTGACACACTGGACAATGAGACATCACCCAAATAACACACACAACTTCATGCTTAATCCTAACCTCAGCCATTGCTATAAAACTAGGAATAGTACCATTTCACTTCTGATTTCCAGAGGTCCTTCAAGGGTCCCCTATCATCACCGGTCTTATCCTATCCACTATC…
Hirundo_rustica_HQ333594	-----------------------------------------------------------------------CCACTGAATCATAGCCTGAGCCGGGCTCGAGATCAATACCCTCTCCATTCTACCACTGATCGCAAAATCCCACCACCCACGAGCCATTGAAGCCGCAACTAAATACTTTATAACCCAAGCAACCGCCTCAGCCCTAGTCCTATTCTCCAGCATAACTAACGCCTGACACACTGGACAATGAGACATCACCCAAATAACACACACAACTTCATGCTTAATCCTAACCTCAGCCATTGCTATAAAACTAGGAATAGTACCATTTCACTTCTGATTTCCAGAGGTCCTTCAAGGGTCCCCTATCATCACCGGTCTTATCCTATCCACTATC…
Hirundo_rustica_HQ333573	------------------CTAATATTTGCCCTAAGCCTGTTGTTAGGAACAACCATTACCATCACAAGCAACCACTGAATCATAGCCTGAGCCGGGCTCGAGATCAATACCCTCTCCATTCTACCACTGATCGCAAAATCCCACCACCCACGAGCCATTGAAGCCGCAACTAAATACTTTATAACCCAAGCAACCGCCTCAGCCCTAGTCCTATTCTCCAGCATAACTAACGCCTGACACACTGGACAATGAGACATCACCCAAATAACACACACAACTTCATGCTTAATCCTAACCTCAGCCATTGCTATAAAACTAGGAATAGTACCATTTCACTTCTGATTTCCAGAGGTCCTTCAAGGGTCCCCTATCATCACCGGTCTTATCCTATCCACTATC…
Hirundo_rustica_HQ333590	------------------CTAATATTTGCCCTAAGCCTGTTGTTAGGAACAACCATTACCATCACAAGCAACCACTGAATCATAGCCTGAGCCGGGCTCGAGATCAATACCCTCTCCATTCTACCACTGATCGCAAAATCCCACCACCCACGAGCCATTGAAGCCGCAACTAAATACTTTATAACCCAAGCAACCGCCTCAGCCCTAGTCCTATTCTCCAGCATAACTAACGCCTGACACACTGGACAATGAGACATCACCCAAATAACACACACAACTTCATGCTTAATCCTAACCTCAGCCATTGCTATAAAACTAGGAATAGTACCATTTCACTTCTGATTTCCAGAGGTCCTTCAAGGGTCCCCTATCATCACCGGTCTTATCCTATCCACTATC…
Hirundo_rustica_HQ333593	------------------CTAATATTTGCCCTAAGCCTGTTGTTAGGAACAACCATTACCATCACAAGCAACCACTGAATCATAGCCTGAGCCGGGCTCGAGATCAATACCCTCTCCATTCTACCACTGATCGCAAAATCCCACCACCCACGAGCCATTGAAGCCGCAACTAAATACTTTATAACCCAAGCAACCGCCTCAGCCCTAGTCCTATTCTCCAGCATAACTAACGCCTGACACACTGGACAATGAGACATCACCCAAATAACACACACAACTTCATGCTTAATCCTAACCTCAGCCATTGCTATAAAACTAGGAATAGTACCATTTCACTTCTGATTTCCAGAGGTCCTTCAAGGGTCCCCTATCATCACCGGTCTTATCCTATCCACTATC…
Hirundo_rustica_HQ333638	------------------CTAATATTTGCCCTAAGCCTGTTGTTAGGAACAACCATTACCATCACAAGCAACCACTGAATCATAGCCTGAGCCGGGCTCGAGATCAATACCCTCTCCATTCTACCACTGATCGCAAAATCCCACCACCCACGAGCCATTGAAGCCGCAACTAAATACTTTATAACCCAAGCAACCGCCTCAGCCCTAGTCCTATTCTCCAGCATAACTAACGCCTGACACACTGGACAATGAGACATCACCCAAATAACACACACAACTTCATGCTTAATCCTAACCTCAGCCATTGCTATAAAACTAGGAATAGTACCATTTCACTTCTGATTTCCAGAGGTCCTTCAAGGGTCCCCTATCATCACCGGTCTTATCCTATCCACTATC…
Hirundo_rustica_HQ333603	---------------------------------------------GGAACAACCATTACCATCACAAGCAACCACTGAATCATAGCCTGAGCCGGGCTCGAGATCAATACCCTCTCCATTCTACCACTGATCGCAAAATCCCACCACCCACGAGCCATTGAAGCCGCAACTAAATACTTTATAACCCAAGCAACCGCCTCAGCCCTAGTCCTATTCTCCAGCATAACTAACGCCTGACACACTGGACAATGAGACATCACCCAAATAACACACACAACTTCATGCTTAATCCTAACCTCAGCCATTGCTATAAAACTAGGAATAGTACCATTTCACTTCTGATTTCCAGAGGTCCTTCAAGGGTCCCCTATCATCACCGGTCTTATCCTATCCACTATC…
Hirundo_rustica_HQ333657	------------------CTAATATTTGCCCTAAGCCTGTTGTTAGGAACAACCATTACCATCACAAGCAACCACTGAATCATAGCCTGAGCCGGGCTCGAGATCAATACCCTCTCCATTCTACCACTGATTGCAAAATCCCACCACCCACGAGCCATTGAAGCCGCAACTAAATACTTTATAACCCAAGCAACCGCCTCAGCCCTAGTCCTATTCTCCAGCATAACTAACGCCTGACACACTGGACAATGAGACATCACCCAAATAACACACACAACTTCATGCTTAATCCTAACCTCAGCCATTGCTATAAAACTAGGAATAGTACCATTTCACTTCTGATTTCCAGAGGTCCTTCAAGGGTCCCCTATCATCACCGGTCTTATCCTATCCACTGTC…
Hirundo_rustica_HQ333592	------------------CTAATATTTGCCCTAAGCCTGTTGTTAGGAACAACCATTACCATCACAAGCAACCACTGAATCATAGCCTGAGCCGGGCTCGAGATCAATACCCTCTCCATTCTACCACTGATCGCAAAATCCCACCACCCACGAGCCATTGAAGCCGCAACTAAATACTTTATAACCCAAGCAACCGCCTCAGCCCTAGTCCTATTCTCCAGCATAACTAACGCCTGACACACTGGACAATGAGACATCACCCAAATAACACACACAACTTCATGCTTAATCCTAACCTCAGCCATTGCTATAAAACTAGGAATAGTACCATTTCACTTCTGATTTCCAGAGGTCCTTCAAGGGTCCCCTATCATCACCGGTCTTATCCTATCCACTATC…
Hirundo_rustica_GU460315	------------------CTAATATTTGCCCTAAGCCTGTTGTTAGGGACAACCATTACCATCACAAGCAACCACTGAATCATAGCCTGAGCCGGGCTCGAGATCAATACCCTCTCCATTCTACCACTGATCGCAAAATCCCACCACCCACGAGCCATTGAAGCCGCAACTAAATACTTTATAACCCAAGCAACCGCCTCAGCCCTAGTCCTATTCTCCAGCATAACTAACGCCTGACACACTGGACAATGAGACATCACCCAAATAACACACACAACTTCATGCTTAATCCTAACCTCAGCCATTGCTATAAAACTAGGAATAGTACCATTTCACTTCTGATTTCCAGAGGTCCTTCAAGGGTCCCCTATCATCACCGGTCTTATCCTATCCACTATC…
Hirundo_rustica_HQ333636	-------------------------------------------------CAACCATTACCATCACAAGCAACCACTGAATCATAGCCTGAGCCGGGCTCGAGATCAATACCCTCTCCATTCTACCACTGATCGCAAAATCCCACCACCCACGAGCCATTGAAGCCGCAACTAAATACTTTATAACCCAAGCAACCGCCTCAGCCCTAGTCCTATTCTCCAGCATAACTAACGCCTGACACACTGGACAATGAGACATCACCCAAATAACACACACAACTTCATGCTTAATCCTAACCTCAGCCATTGCTATAAAACTAGGAATAGTACCATTTCACTTCTGATTTCCAGAGGTCCTTCAAGGGTCCCCTATCATCACCGGTCTTATCCTATCCACTATC…
Hirundo_rustica_DQ176575	ATGAACCCCCAAGCTAAACTAATATTTGCCCTAAGCCTGTTGTTAGGAACAACCATTACCATCACAAGCAACCACTGAATCATAGCCTGAGCCGGGCTCGAGATCAATACCCTCTCCATTCTACCACTGATCGCAAAATCCCACCACCCACGAGCCATTGAAGCCGCAACTAAATACTTTATAACCCAAGCAACCGCCTCAGCCCTAGTCCTATTCTCCAGCATAACTAACGCCTGACACACTGGACAATGAGACATCACCCAAATAACACACACAACTTCATGCTTAATCCTAACCTCAGCCATTGCTATAAAACTAGGAATAGTACCATTTCACTTCTGATTTCCAGAGGTCCTTCAAGGGTCCCCTATCATCACCGGTCTTATCCTATCCACTATC…
Hirundo_rustica_DQ176578	ATGAACCCCCAAGCTAAACTAATATTTGCCCTAAGCCTGTTGTTAGGAACAACCATTACCATCACAAGCAACCACTGAATCATAGCCTGAGCCGGGCTCGAGATCAATACCCTCTCCATTCTACCACTGATCGCAAAATCCCACCACCCACGAGCCATTGAAGCCGCAACTAAATACTTTATAACCCAAGCAACCGCCTCAGCCCTAGTCCTATTCTCCAGCATAACTAACGCCTGACACACTGGACAATGAGACATCACCCAAATAACACACACAACTTCATGCTTAATCCTAACCTCAGCCATTGCTATAAAACTAGGAATAGTACCATTTCACTTCTGATTTCCAGAGGTCCTTCAAGGGTCCCCTATCATCACCGGTCTTATCCTATCCACTATC…
Hirundo_rustica_HQ333558	------------------CTAATATTTGCCCTAAGCCTGTTGTTAGGAACAACCATTACCATCACAAGCAACCACTGAATCATAGCCTGAGCCGGGCTCGAGATCAATACCCTCTCCATTCTACCACTGATCGCAAAATCCCACCACCCACGAGCCATTGAAGCCGCAACTAAATACTTTATAACCCAAGCAACCGCCTCAGCCCTAGTCCTATTCTCCAGCATAACTAACGCCTGACACACTGGACAATGAGACATCACCCAAATAACACACACAACTTCATGCTTAATCCTAACCTCAGCCATTGCTATAAAACTAGGAATAGTACCATTTCACTTCTGATTTCCAGAGGTCCTTCAAGGGTCCCCTATCATCACCGGTCTTATCCTATCCACTATC…
Hirundo_rustica_HQ333559	------------------CTAATATTTGCCCTAAGCCTGTTGTTAGGAACAACCATTACCATCACAAGCAACCACTGAATCATAGCCTGAGCCGGGCTCGAGATCAATACCCTCTCCATTCTACCACTGATCGCAAAATCCCACCACCCACGAGCCATTGAAGCCGCAACTAAATACTTTATAACCCAAGCAACCGCCTCAGCCCTAGTCCTATTCTCCAGCATAACTAACGCCTGACACACTGGACAATGAGACATCACCCAAATAACACACACAACTTCATGCTTAATCCTAACCTCAGCCATTGCTATAAAACTAGGAATAGTACCATTTCACTTCTGATTTCCAGAGGTCCTTCAAGGGTCCCCTATCATCACCGGTCTTATCCTATCCACTATC…
Hirundo_rustica_HQ333563	------------------CTAATATTTGCCCTAAGCCTGTTGTTAGGAACAACCATTACCATCACAAGCAACCACTGAATCATAGCCTGAGCCGGGCTCGAGATCAATACCCTCTCCATTCTACCACTGATCGCAAAATCCCACCACCCACGAGCCATTGAAGCCGCAACTAAATACTTTATAACCCAAGCAACCGCCTCAGCCCTAGTCCTATTCTCCAGCATAACTAACGCCTGACACACTGGACAATGAGACATCACCCAAATAACACACACAACTTCATGCTTAATCCTAACCTCAGCCATTGCTATAAAACTAGGAATAGTACCATTTCACTTCTGATTTCCAGAGGTCCTTCAAGGGTCCCCTATCATCACCGGTCTTATCCTATCCACTATC…
Hirundo_rustica_HQ333570	------------------CTAATATTTGCCCTAAGCCTGTTGTTAGGAACAACCATTACCATCACAAGCAACCACTGAATCATAGCCTGAGCCGGGCTCGAGATCAATACCCTCTCCATTCTACCACTGATCGCAAAATCCCACCACCCACGAGCCATTGAAGCCGCAACTAAATACTTTATAACCCAAGCAACCGCCTCAGCCCTAGTCCTATTCTCCAGCATAACTAACGCCTGACACACTGGACAATGAGACATCACCCAAATAACACACACAACTTCATGCTTAATCCTAACCTCAGCCATTGCTATAAAACTAGGAATAGTACCATTTCACTTCTGATTTCCAGAGGTCCTTCAAGGGTCCCCTATCATCACCGGTCTTATCCTATCCACTATC…
Hirundo_rustica_HQ333582	------------------CTAATATTTGCCCTAAGCCTGTTGTTAGGAACAACCATTACCATCACAAGCAACCACTGAATCATAGCCTGAGCCGGGCTCGAGATCAATACCCTCTCCATTCTACCACTGATCGCAAAATCCCACCACCCACGAGCCATTGAAGCCGCAACTAAATACTTTATAACCCAAGCAACCGCCTCAGCCCTAGTCCTATTCTCCAGCATAACTAACGCCTGACACACTGGACAATGAGACATCACCCAAATAACACACACAACTTCATGCTTAATCCTAACCTCAGCCATTGCTATAAAACTAGGAATAGTACCATTTCACTTCTGATTTCCAGAGGTCCTTCAAGGGTCCCCTATCATCACCGGTCTTATCCTATCCACTATC…
Hirundo_rustica_HQ333587	------------------CTAATATTTGCCCTAAGCCTGTTGTTAGGAACAACCATTACCATCACAAGCAACCACTGAATCATAGCCTGAGCCGGGCTCGAGATCAATACCCTCTCCATTCTACCACTGATCGCAAAATCCCACCACCCACGAGCCATTGAAGCCGCAACTAAATACTTTATAACCCAAGCAACCGCCTCAGCCCTAGTCCTATTCTCCAGCATAACTAACGCCTGACACACTGGACAATGAGACATCACCCAAATAACACACACAACTTCATGCTTAATCCTAACCTCAGCCATTGCTATAAAACTAGGAATAGTACCATTTCACTTCTGATTTCCAGAGGTCCTTCAAGGGTCCCCTATCATCACCGGTCTTATCCTATCCACTATC…
Hirundo_rustica_HQ333600	------------------CTAATATTTGCCCTAAGCCTGTTGTTAGGAACAACCATTACCATCACAAGCAACCACTGAATCATAGCCTGAGCCGGGCTCGAGATCAATACCCTCTCCATTCTACCACTGATCGCAAAATCCCACCACCCACGAGCCATTGAAGCCGCAACTAAATACTTTATAACCCAAGCAACCGCCTCAGCCCTAGTCCTATTCTCCAGCATAACTAACGCCTGACACACTGGACAATGAGACATCACCCAAATAACACACACAACTTCATGCTTAATCCTAACCTCAGCCATTGCTATAAAACTAGGAATAGTACCATTTCACTTCTGATTTCCAGAGGTCCTTCAAGGGTCCCCTATCATCACCGGTCTTATCCTATCCACTATC…
Hirundo_rustica_HQ333608	------------------CTAATATTTGCCCTAAGCCTGTTGTTAGGAACAACCATTACCATCACAAGCAACCACTGAATCATAGCCTGAGCCGGGCTCGAGATCAATACCCTCTCCATTCTACCACTGATCGCAAAATCCCACCACCCACGAGCCATTGAAGCCGCAACTAAATACTTTATAACCCAAGCAACCGCCTCAGCCCTAGTCCTATTCTCCAGCATAACTAACGCCTGACACACTGGACAATGAGACATCACCCAAATAACACACACAACTTCATGCTTAATCCTAACCTCAGCCATTGCTATAAAACTAGGAATAGTACCATTTCACTTCTGATTTCCAGAGGTCCTTCAAGGGTCCCCTATCATCACCGGTCTTATCCTATCCACTATC…
Hirundo_rustica_HQ333641	------------------CTAATATTTGCCCTAAGCCTGTTGTTAGGAACAACCATTACCATCACAAGCAACCACTGAATCATAGCCTGAGCCGGGCTCGAGATCAATACCCTCTCCATTCTACCACTGATCGCAAAATCCCACCACCCACGAGCCATTGAAGCCGCAACTAAATACTTTATAACCCAAGCAACCGCCTCAGCCCTAGTCCTATTCTCCAGCATAACTAACGCCTGACACACTGGACAATGAGACATCACCCAAATAACACACACAACTTCATGCTTAATCCTAACCTCAGCCATTGCTATAAAACTAGGAATAGTACCATTTCACTTCTGATTTCCAGAGGTCCTTCAAGGGTCCCCTATCATCACCGGTCTTATCCTATCCACTATC…
Hirundo_rustica_HQ333598	--------------------AATATTTGCCCTAAGCCTGTTGTTAGGAACAACCATTACCATCACAAGCAACCACTGAATCATAGCCTGAGCCGGGCTCGAGATCAATACCCTCTCCATTCTACCACTGATCGCAAAATCCCACCACCCACGAGCCATTGAAGCCGCAACTAAATACTTTATAACCCAAGCAACCGCCTCAGCCCTAGTCCTATTCTCCAGCATAACTAACGCCTGACACACTGGACAATGAGACATCACCCAAATAACACACACAACTTCATGCTTAATCCTAACCTCAGCCATTGCTATAAAACTAGGAATAGTACCATTTCACTTCTGATTTCCAGAGGTCCTTCAAGGGTCCCCTATCATCACCGGTCTTATCCTATCCACTATC…
Hirundo_rustica_HQ333610	---------------------------GCCCTAAGCCTGTTGTTAGGAACAACCATTACCATCACAAGCAACCACTGAATCATAGCCTGAGCCGGGCTCGAGATCAATACCCTCTCCATTCTACCACTGATCGCAAAATCCCACCACCCACGAGCCATTGAAGCCGCAACTAAATACTTTATAACCCAAGCAACCGCCTCAGCCCTAGTCCTATTCTCCAGCATAACTAACGCCTGACACACTGGACAATGAGACATCACCCAAATAACACACACAACTTCATGCTTAATCCTAACCTCAGCCATTGCTATAAAACTAGGAATAGTACCATTTCACTTCTGATTTCCAGAGGTCCTTCAAGGGTCCCCTATCATCACCGGTCTTATCCTATCCACTATC…
Hirundo_rustica_HQ333614	----------------------TATTTGCCCTAAGCCTGTTGTTAGGAACAACCATTACCATCACAAGCAACCACTGAATCATAGCCTGAGCCGGGCTCGAGATCAATACCCTCTCCATTCTACCACTGATCGCAAAATCCCACCACCCACGAGCCATTGAAGCCGCAACTAAATACTTTATAACCCAAGCAACCGCCTCAGCCCTAGTCCTATTCTCCAGCATAACTAACGCCTGACACACTGGACAATGAGACATCACCCAAATAACACACACAACTTCATGCTTAATCCTAACCTCAGCCATTGCTATAAAACTAGGAATAGTACCATTTCACTTCTGATTTCCAGAGGTCCTTCAAGGGTCCCCTATCATCACCGGTCTTATCCTATCCACTATC…
Hirundo_rustica_HQ333635	-------------------------TTGCCCTAAGCCTGTTGTTAGGAACAACCATTACCATCACAAGCAACCACTGAATCATAGCCTGAGCCGGGCTCGAGATCAATACCCTCTCCATTCTACCACTGATCGCAAAATCCCACCACCCACGAGCCATTGAAGCCGCAACTAAATACTTTATAACCCAAGCAACCGCCTCAGCCCTAGTCCTATTCTCCAGCATAACTAACGCCTGACACACTGGACAATGAGACATCACCCAAATAACACACACAACTTCATGCTTAATCCTAACCTCAGCCATTGCTATAAAACTAGGAATAGTACCATTTCACTTCTGATTTCCAGAGGTCCTTCAAGGGTCCCCTATCATCACCGGTCTTATCCTATCCACTATC…
Hirundo_rustica_DQ176570	ATGAACCCCCAAGCTAAACTAATATTTGCCCTAAGCCTGTTGTTAGGAACAACCATTACCATCACAAGCAACCACTGAATCATAGCCTGAGCCGGGCTCGAGATCAATACCCTCTCCATTCTACCACTGATTGCAAAATCCCACCACCCACGAGCCATTGAAGCCGCAACTAAATACTTTATAACCCAAGCAACCGCCTCAGCCCTAGTCCTATTCTCCAGCATAACTAACGCCTGACACACTGGACAATGAGACATCACCCAAATAACACACACAACTTCATGCTTAATCCTAACCTCAGCCATTGCTATAAAACTAGGAATAGTACCATTTCACTTCTGATTTCCAGAGGTCCTTCAAGGGTCCCCTATCATCACCGGTCTTATCCTATCCACTATC…
Hirundo_rustica_DQ176581	ATGAACCCNCAAGCTAAACTAATATTTGCCCTAAGCCTGTTGTTAGGAACAACCATTACCATCACAAGCAACCACTGAATCATAGCCTGAGCCGGGCTCGAGATCAATACCCTCTCCATTCTACCACTGATTGCAAAATCCCACCACCCACGAGCCATTGAAGCCGCAACTAAATACTTTATAACCCAAGCAACCGCCTCAGCCCTAGTCCTATTCTCCAGCATAACTAACGCCTGACACACTGGACAATGAGACATCACCCAAATAACACACACAACTTCATGCTTAATCCTAACCTCAGCCATTGCTATAAAACTAGGAATAGTACCATTTCACTTCTGATTTCCAGAGGTCCTTCAAGGGTCCCCTATCATCACCGGTCTTATCCTATCCACTATC…
Hirundo_rustica_HQ333660	------------------CTAATATTTGCCCTAAGCCTGTTGTTAGGAACAACCATTACCATCACAAGCAACCACTGAATCATAGCCTGAGCCGGGCTCGAGATCAATACCCTCTCCATTCTACCACTGATTGCAAAATCCCACCACCCACGAGCCATTGAAGCCGCAACTAAATACTTTATAACCCAAGCAACCGCCTCAGCCCTAGTCCTATTCTCCAGCATAACTAACGCCTGACACACTGGACAATGAGACATCACCCAAATAACACACACAACTTCATGCTTAATCCTAACCTCAGCCATTGCTATAAAACTAGGAATAGTACCATTTCACTTCTGATTTCCAGAGGTCCTTCAAGGGTCCCCTATCATCACCGGTCTTATCCTATCCACTATC…
Hirundo_rustica_DQ176573	ATGAACCCCCAAGCTAAACTAATATTTGCCCTAAGCCTGTTGTTAGGAACAACCATTACCATCACAAGCAACCACTGAATCATAGCCTGAGCCGGGCTCGAGATCAATACCCTCTCCATTCTACCACTGATTGCAAAATCCCACCACCCACGAGCCATTGAAGCCGCAACTAAATACTTTATAACCCAAGCAACCGCCTCAGCCCTAGTCCTATTCTCCAGCATAACTAACGCCTGACACACTGGACAATGAGACATCACCCAAATAACACACACAACTTCATGCTTAATCCTAACCTCAGCCATTGCTATAAAACTAGGAATAGTACCATTTCACTTCTGATTTCCAGAGGTCCTTCAAGGGTCCCCTATCATCACCGGTCTTATCCTATCCACTATC…
Hirundo_rustica_DQ176574	ATGAACCCCCAAGCTAAACTAATATTTGCCCTAAGCCTGTTGTTAGGAACAACCATTACCATCACAAGCAACCACTGAATCATAGCCTGAGCCGGGCTCGAGATCAATACCCTCTCCATTCTACCACTGATTGCAAAATCCCACCACCCACGAGCCATTGAAGCCGCAACTAAATACTTTATAACCCAAGCAACCGCCTCAGCCCTAGTCCTATTCTCCAGCATAACTAACGCCTGACACACTGGACAATGAGACATCACCCAAATAACACACACAACTTCATGCTTAATCCTAACCTCAGCCATTGCTATAAAACTAGGAATAGTACCATTTCACTTCTGATTTCCAGAGGTCCTTCAAGGGTCCCCTATCATCACCGGTCTTATCCTATCCACTATC…
Hirundo_rustica_DQ176580	ATGAACCCCCAAGCTAAACTAATATTTGCCCTAAGCCTGTTGTTAGGAACAACCATTACCATCACAAGCAACCACTGAATCATAGCCTGAGCCGGGCTCGAGATCAATACCCTCTCCATTCTACCACTGATTGCAAAATCCCACCACCCACGAGCCATTGAAGCCGCAACTAAATACTTTATAACCCAAGCAACCGCCTCAGCCCTAGTCCTATTCTCCAGCATAACTAACGCCTGACACACTGGACAATGAGACATCACCCAAATAACACACACAACTTCATGCTTAATCCTAACCTCAGCCATTGCTATAAAACTAGGAATAGTACCATTTCACTTCTGATTTCCAGAGGTCCTTCAAGGGTCCCCTATCATCACCGGTCTTATCCTATCCACTATC…
Hirundo_rustica_DQ176583	ATGAACCCNCAAGCTAAACTAATATTTGCCCTAAGCCTGTTGTTAGGAACAACCATTACCATCACAAGCAACCACTGAATCATAGCCTGAGCCGGGCTCGAGATCAATACCCTCTCCATTCTACCACTGATTGCAAAATCCCACCACCCACGAGCCATTGAAGCCGCAACTAAATACTTTATAACCCAAGCAACCGCCTCAGCCCTAGTCCTATTCTCCAGCATAACTAACGCCTGACACACTGGACAATGAGACATCACCCAAATAACACACACAACTTCATGCTTAATCCTAACCTCAGCCATTGCTATAAAACTAGGAATAGTACCATTTCACTTCTGATTTCCAGAGGTCCTTCAAGGGTCCCCTATCATCACCGGTCTTATCCTATCCACTATC…
Hirundo_rustica_GU460318	------------------CTAATATTTGCCCTAAGCCTGTTGTTAGGAACAACCATTACCATCACAAGCAACCACTGAATCATAGCCTGAGCCGGGCTCGAGATCAATACCCTCTCCATTCTACCACTGATTGCAAAATCCCACCACCCACGAGCCATTGAAGCCGCAACTAAATACTTTATAACCCAAGCAACCGCCTCAGCCCTAGTCCTATTCTCCAGCATAACTAACGCCTGACACACTGGACAATGAGACATCACCCAAATAACACACACAACTTCATGCTTAATCCTAACCTCAGCCATTGCTATAAAACTAGGAATAGTACCATTTCACTTCTGATTTCCAGAGGTCCTTCAAGGGTCCCCTATCATCACCGGTCTTATCCTATCCACTATC…
Hirundo_rustica_HQ333552	------------------CTAATATTTGCCCTAAGCCTGTTGTTAGGAACAACCATTACCATCACAAGCAACCACTGAATCATAGCCTGAGCCGGGCTCGAGATCAATACCCTCTCCATTCTACCACTGATTGCAAAATCCCACCACCCACGAGCCATTGAAGCCGCAACTAAATACTTTATAACCCAAGCAACCGCCTCAGCCCTAGTCCTATTCTCCAGCATAACTAACGCCTGACACACTGGACAATGAGACATCACCCAAATAACACACACAACTTCATGCTTAATCCTAACCTCAGCCATTGCTATAAAACTAGGAATAGTACCATTTCACTTCTGATTTCCAGAGGTCCTTCAAGGGTCCCCTATCATCACCGGTCTTATCCTATCCACTATC…
Hirundo_rustica_HQ333553	------------------CTAATATTTGCCCTAAGCCTGTTGTTAGGAACAACCATTACCATCACAAGCAACCACTGAATCATAGCCTGAGCCGGGCTCGAGATCAATACCCTCTCCATTCTACCACTGATTGCAAAATCCCACCACCCACGAGCCATTGAAGCCGCAACTAAATACTTTATAACCCAAGCAACCGCCTCAGCCCTAGTCCTATTCTCCAGCATAACTAACGCCTGACACACTGGACAATGAGACATCACCCAAATAACACACACAACTTCATGCTTAATCCTAACCTCAGCCATTGCTATAAAACTAGGAATAGTACCATTTCACTTCTGATTTCCAGAGGTCCTTCAAGGGTCCCCTATCATCACCGGTCTTATCCTATCCACTATC…
Hirundo_rustica_HQ333557	------------------CTAATATTTGCCCTAAGCCTGTTGTTAGGAACAACCATTACCATCACAAGCAACCACTGAATCATAGCCTGAGCCGGGCTCGAGATCAATACCCTCTCCATTCTACCACTGATTGCAAAATCCCACCACCCACGAGCCATTGAAGCCGCAACTAAATACTTTATAACCCAAGCAACCGCCTCAGCCCTAGTCCTATTCTCCAGCATAACTAACGCCTGACACACTGGACAATGAGACATCACCCAAATAACACACACAACTTCATGCTTAATCCTAACCTCAGCCATTGCTATAAAACTAGGAATAGTACCATTTCACTTCTGATTTCCAGAGGTCCTTCAAGGGTCCCCTATCATCACCGGTCTTATCCTATCCACTATC…
Hirundo_rustica_HQ333564	------------------CTAATATTTGCCCTAAGCCTGTTGTTAGGAACAACCATTACCATCACAAGCAACCACTGAATCATAGCCTGAGCCGGGCTCGAGATCAATACCCTCTCCATTCTACCACTGATTGCAAAATCCCACCACCCACGAGCCATTGAAGCCGCAACTAAATACTTTATAACCCAAGCAACCGCCTCAGCCCTAGTCCTATTCTCCAGCATAACTAACGCCTGACACACTGGACAATGAGACATCACCCAAATAACACACACAACTTCATGCTTAATCCTAACCTCAGCCATTGCTATAAAACTAGGAATAGTACCATTTCACTTCTGATTTCCAGAGGTCCTTCAAGGGTCCCCTATCATCACCGGTCTTATCCTATCCACTATC…
Hirundo_rustica_HQ333567	------------------CTAATATTTGCCCTAAGCCTGTTGTTAGGAACAACCATTACCATCACAAGCAACCACTGAATCATAGCCTGAGCCGGGCTCGAGATCAATACCCTCTCCATTCTACCACTGATTGCAAAATCCCACCACCCACGAGCCATTGAAGCCGCAACTAAATACTTTATAACCCAAGCAACCGCCTCAGCCCTAGTCCTATTCTCCAGCATAACTAACGCCTGACACACTGGACAATGAGACATCACCCAAATAACACACACAACTTCATGCTTAATCCTAACCTCAGCCATTGCTATAAAACTAGGAATAGTACCATTTCACTTCTGATTTCCAGAGGTCCTTCAAGGGTCCCCTATCATCACCGGTCTTATCCTATCCACTATC…
Hirundo_rustica_HQ333569	------------------CTAATATTTGCCCTAAGCCTGTTGTTAGGAACAACCATTACCATCACAAGCAACCACTGAATCATAGCCTGAGCCGGGCTCGAGATCAATACCCTCTCCATTCTACCACTGATTGCAAAATCCCACCACCCACGAGCCATTGAAGCCGCAACTAAATACTTTATAACCCAAGCAACCGCCTCAGCCCTAGTCCTATTCTCCAGCATAACTAACGCCTGACACACTGGACAATGAGACATCACCCAAATAACACACACAACTTCATGCTTAATCCTAACCTCAGCCATTGCTATAAAACTAGGAATAGTACCATTTCACTTCTGATTTCCAGAGGTCCTTCAAGGGTCCCCTATCATCACCGGTCTTATCCTATCCACTATC…
Hirundo_rustica_HQ333578	------------------CTAATATTTGCCCTAAGCCTGTTGTTAGGAACAACCATTACCATCACAAGCAACCACTGAATCATAGCCTGAGCCGGGCTCGAGATCAATACCCTCTCCATTCTACCACTGATTGCAAAATCCCACCACCCACGAGCCATTGAAGCCGCAACTAAATACTTTATAACCCAAGCAACCGCCTCAGCCCTAGTCCTATTCTCCAGCATAACTAACGCCTGACACACTGGACAATGAGACATCACCCAAATAACACACACAACTTCATGCTTAATCCTAACCTCAGCCATTGCTATAAAACTAGGAATAGTACCATTTCACTTCTGATTTCCAGAGGTCCTTCAAGGGTCCCCTATCATCACCGGTCTTATCCTATCCACTATC…
Hirundo_rustica_HQ333581	------------------CTAATATTTGCCCTAAGCCTGTTGTTAGGAACAACCATTACCATCACAAGCAACCACTGAATCATAGCCTGAGCCGGGCTCGAGATCAATACCCTCTCCATTCTACCACTGATTGCAAAATCCCACCACCCACGAGCCATTGAAGCCGCAACTAAATACTTTATAACCCAAGCAACCGCCTCAGCCCTAGTCCTATTCTCCAGCATAACTAACGCCTGACACACTGGACAATGAGACATCACCCAAATAACACACACAACTTCATGCTTAATCCTAACCTCAGCCATTGCTATAAAACTAGGAATAGTACCATTTCACTTCTGATTTCCAGAGGTCCTTCAAGGGTCCCCTATCATCACCGGTCTTATCCTATCCACTATC…
Hirundo_rustica_HQ333637	------------------CTAATATTTGCCCTAAGCCTGTTGTTAGGAACAACCATTACCATCACAAGCAACCACTGAATCATAGCCTGAGCCGGGCTCGAGATCAATACCCTCTCCATTCTACCACTGATTGCAAAATCCCACCACCCACGAGCCATTGAAGCCGCAACTAAATACTTTATAACCCAAGCAACCGCCTCAGCCCTAGTCCTATTCTCCAGCATAACTAACGCCTGACACACTGGACAATGAGACATCACCCAAATAACACACACAACTTCATGCTTAATCCTAACCTCAGCCATTGCTATAAAACTAGGAATAGTACCATTTCACTTCTGATTTCCAGAGGTCCTTCAAGGGTCCCCTATCATCACCGGTCTTATCCTATCCACTATC…
Hirundo_rustica_HQ333639	------------------CTAATATTTGCCCTAAGCCTGTTGTTAGGAACAACCATTACCATCACAAGCAACCACTGAATCATAGCCTGAGCCGGGCTCGAGATCAATACCCTCTCCATTCTACCACTGATTGCAAAATCCCACCACCCACGAGCCATTGAAGCCGCAACTAAATACTTTATAACCCAAGCAACCGCCTCAGCCCTAGTCCTATTCTCCAGCATAACTAACGCCTGACACACTGGACAATGAGACATCACCCAAATAACACACACAACTTCATGCTTAATCCTAACCTCAGCCATTGCTATAAAACTAGGAATAGTACCATTTCACTTCTGATTTCCAGAGGTCCTTCAAGGGTCCCCTATCATCACCGGTCTTATCCTATCCACTATC…
Hirundo_rustica_HQ333642	------------------CTAATATTTGCCCTAAGCCTGTTGTTAGGAACAACCATTACCATCACAAGCAACCACTGAATCATAGCCTGAGCCGGGCTCGAGATCAATACCCTCTCCATTCTACCACTGATTGCAAAATCCCACCACCCACGAGCCATTGAAGCCGCAACTAAATACTTTATAACCCAAGCAACCGCCTCAGCCCTAGTCCTATTCTCCAGCATAACTAACGCCTGACACACTGGACAATGAGACATCACCCAAATAACACACACAACTTCATGCTTAATCCTAACCTCAGCCATTGCTATAAAACTAGGAATAGTACCATTTCACTTCTGATTTCCAGAGGTCCTTCAAGGGTCCCCTATCATCACCGGTCTTATCCTATCCACTATC…
Hirundo_rustica_HQ333645	------------------CTAATATTTGCCCTAAGCCTGTTGTTAGGAACAACCATTACCATCACAAGCAACCACTGAATCATAGCCTGAGCCGGGCTCGAGATCAATACCCTCTCCATTCTACCACTGATTGCAAAATCCCACCACCCACGAGCCATTGAAGCCGCAACTAAATACTTTATAACCCAAGCAACCGCCTCAGCCCTAGTCCTATTCTCCAGCATAACTAACGCCTGACACACTGGACAATGAGACATCACCCAAATAACACACACAACTTCATGCTTAATCCTAACCTCAGCCATTGCTATAAAACTAGGAATAGTACCATTTCACTTCTGATTTCCAGAGGTCCTTCAAGGGTCCCCTATCATCACCGGTCTTATCCTATCCACTATC…
Hirundo_rustica_HQ333646	------------------CTAATATTTGCCCTAAGCCTGTTGTTAGGAACAACCATTACCATCACAAGCAACCACTGAATCATAGCCTGAGCCGGGCTCGAGATCAATACCCTCTCCATTCTACCACTGATTGCAAAATCCCACCACCCACGAGCCATTGAAGCCGCAACTAAATACTTTATAACCCAAGCAACCGCCTCAGCCCTAGTCCTATTCTCCAGCATAACTAACGCCTGACACACTGGACAATGAGACATCACCCAAATAACACACACAACTTCATGCTTAATCCTAACCTCAGCCATTGCTATAAAACTAGGAATAGTACCATTTCACTTCTGATTTCCAGAGGTCCTTCAAGGGTCCCCTATCATCACCGGTCTTATCCTATCCACTATC…
Hirundo_rustica_HQ333647	------------------CTAATATTTGCCCTAAGCCTGTTGTTAGGAACAACCATTACCATCACAAGCAACCACTGAATCATAGCCTGAGCCGGGCTCGAGATCAATACCCTCTCCATTCTACCACTGATTGCAAAATCCCACCACCCACGAGCCATTGAAGCCGCAACTAAATACTTTATAACCCAAGCAACCGCCTCAGCCCTAGTCCTATTCTCCAGCATAACTAACGCCTGACACACTGGACAATGAGACATCACCCAAATAACACACACAACTTCATGCTTAATCCTAACCTCAGCCATTGCTATAAAACTAGGAATAGTACCATTTCACTTCTGATTTCCAGAGGTCCTTCAAGGGTCCCCTATCATCACCGGTCTTATCCTATCCACTATC…
Hirundo_rustica_HQ333648	------------------CTAATATTTGCCCTAAGCCTGTTGTTAGGAACAACCATTACCATCACAAGCAACCACTGAATCATAGCCTGAGCCGGGCTCGAGATCAATACCCTCTCCATTCTACCACTGATTGCAAAATCCCACCACCCACGAGCCATTGAAGCCGCAACTAAATACTTTATAACCCAAGCAACCGCCTCAGCCCTAGTCCTATTCTCCAGCATAACTAACGCCTGACACACTGGACAATGAGACATCACCCAAATAACACACACAACTTCATGCTTAATCCTAACCTCAGCCATTGCTATAAAACTAGGAATAGTACCATTTCACTTCTGATTTCCAGAGGTCCTTCAAGGGTCCCCTATCATCACCGGTCTTATCCTATCCACTATC…
Hirundo_rustica_HQ333652	------------------CTAATATTTGCCCTAAGCCTGTTGTTAGGAACAACCATTACCATCACAAGCAACCACTGAATCATAGCCTGAGCCGGGCTCGAGATCAATACCCTCTCCATTCTACCACTGATTGCAAAATCCCACCACCCACGAGCCATTGAAGCCGCAACTAAATACTTTATAACCCAAGCAACCGCCTCAGCCCTAGTCCTATTCTCCAGCATAACTAACGCCTGACACACTGGACAATGAGACATCACCCAAATAACACACACAACTTCATGCTTAATCCTAACCTCAGCCATTGCTATAAAACTAGGAATAGTACCATTTCACTTCTGATTTCCAGAGGTCCTTCAAGGGTCCCCTATCATCACCGGTCTTATCCTATCCACTATC…
Hirundo_rustica_HQ333662	------------------CTAATATTTGCCCTAAGCCTGTTGTTAGGAACAACCATTACCATCACAAGCAACCACTGAATCATAGCCTGAGCCGGGCTCGAGATCAATACCCTCTCCATTCTACCACTGATTGCAAAATCCCACCACCCACGAGCCATTGAAGCCGCAACTAAATACTTTATAACCCAAGCAACCGCCTCAGCCCTAGTCCTATTCTCCAGCATAACTAACGCCTGACACACTGGACAATGAGACATCACCCAAATAACACACACAACTTCATGCTTAATCCTAACCTCAGCCATTGCTATAAAACTAGGAATAGTACCATTTCACTTCTGATTTCCAGAGGTCCTTCAAGGGTCCCCTATCATCACCGGTCTTATCCTATCCACTATC…
Hirundo_rustica_GU460320	------------------------TTTGCCCTAAGCCTGTTGTTAGGAACAACCATTACCATCACAAGCAACCACTGAATCATAGCCTGAGCCGGGCTCGAGATCAATACCCTCTCCATTCTACCACTGATTGCAAAATCCCACCACCCACGAGCCATTGAAGCCGCAACTAAATACTTTATAACCCAAGCAACCGCCTCAGCCCTAGTCCTATTCTCCAGCATAACTAACGCCTGACACACTGGACAATGAGACATCACCCAAATAACACACACAACTTCATGCTTAATCCTAACCTCAGCCATTGCTATAAAACTAGGAATAGTACCATTTCACTTCTGATTTCCAGAGGTCCTTCAAGGGTCCCCTATCATCACCGGTCTTATCCTATCCACTATC…
Hirundo_rustica_HQ333611	------------------------------------------------ACAACCATTACCATCACAAGCAACCACTGAATCATAGCCTGAGCCGGGCTCGAGATCAATACCCTCTCCATTCTACCACTGATTGCAAAATCCCACCACCCACGAGCCATTGAAGCCGCAACTAAATACTTTATAACCCAAGCAACCGCCTCAGCCCTAGTCCTATTCTCCAGCATAACTAACGCCTGACACACTGGACAATGAGACATCACCCAAATAACACACACAACTTCATGCTTAATCCTAACCTCAGCCATTGCTATAAAACTAGGAATAGTACCATTTCACTTCTGATTTCCAGAGGTCCTTCAAGGGTCCCCTATCATCACCGGTCTTATCCTATCCACTATC…
Hirundo_rustica_HQ333655	------------------------------------------------ACAACCATTACCATCACAAGCAACCACTGAATCATAGCCTGAGCCGGGCTCGAGATCAATACCCTCTCCATTCTACCACTGATTGCAAAATCCCACCACCCACGAGCCATTGAAGCCGCAACTAAATACTTTATAACCCAAGCAACCGCCTCAGCCCTAGTCCTATTCTCCAGCATAACTAACGCCTGACACACTGGACAATGAGACATCACCCAAATAACACACACAACTTCATGCTTAATCCTAACCTCAGCCATTGCTATAAAACTAGGAATAGTACCATTTCACTTCTGATTTCCAGAGGTCCTTCAAGGGTCCCCTATCATCACCGGTCTTATCCTATCCACTATC…
Hirundo_rustica_HQ333634	-----------------------------------------------------------------------------------AGCCTGAGCCGGGCTCGAGATCAATACCCTCTCCATTCTACCACTGATTGCAAAATCCCACCACCCACGAGCCATTGAAGCCGCAACTAAATACTTTATAACCCAAGCAACCGCCTCAGCCCTAGTCCTATTCTCCAGCATAACTAACGCCTGACACACTGGACAATGAGACATCACCCAAATAACACACACAACTTCATGCTTAATCCTAACCTCAGCCATTGCTATAAAACTAGGAATAGTACCATTTCACTTCTGATTTCCAGAGGTCCTTCAAGGGTCCCCTATCATCACCGGTCTTATCCTATCCACTATC…
Hirundo_rustica_HQ333649	--------------------------------------GTTGTTAGGAACAACCATTACCATCACAAGCAACCACTGAATCATAGCCTGAGCCGGGCTCGAGATCAATACCCTCTCCATTCTACCACTGATTGCAAAATCCCACCACCCACGAGCCATTGAAGCCGCAACTAAATACTTTATAACCCAAGCAACCGCCTCAGCCCTAGTCCTATTCTCCAGCATAACTAACGCCTGACACACTGGACAATGAGACATCACCCAAATAACACACACAACTTCATGCTTAATCCTAACCTCAGCCATTGCTATAAAACTAGGAATAGTACCATTTCACTTCTGATTTCCAGAGGTCCTTCAAGGGTCCCCTATCATCACCGGTCTTATCCTATCCACTATC…
Hirundo_lucida_AY826022	ATGAACCCCCAAGCTAAACTAATATTTGCCCTAAGCCTGTTGTTAGGGACAACCATTACCATCACAAGCAATCACTGAATCATAGCCTGGGCCGGACTCGAGATCAATACCCTCTCCATCCTACCACTGATCGCAAAATCCCACCACCCACGAGCTATTGAAGCCGCAACCAAATACTTTATAACCCAAGCAACCGCCTCAGCCCTAGTCCTATTCTCCAGCATAACTAACGCCTGACACACTGGACAATGAGACATCACCCAAATAACACACACAACTTCATGCTTAATTTTAACCTCAGCCATTGCTATAAAACTAGGAATAGTACCATTTCACTTCTGATTTCCAGAGGTCCTTCAAGGGTCCCCTATCATCACCGGTCTTATCCTATCCACTATC…
Hirundo_aethiopica_AY826023	ATGAACCCCCAAGCTAAACTAATATTTGCCCTAAGCCTGTTGTTAGGGACAACCATTACTATCACAAGCAATCACTGAATCATAGCCTGAGCCGGACTCGAGATCAATACCCTCTCCATTCTACCACTGATCGCAAAATCCCACCACCCACGAGCTATTGAAGCCGCAACTAAATACTTTATAACCCAAGCAACCGCCTCAGCCCTAGTCCTATTCTCCAGCATAACTAACGCCTGACACACTGGACAATGAGACATCACCCAAATAACACACACAACTTCATGCTTAATTTTAACCTCAGCCATTGCTATAAAACTAGGAATAGTACCATTTCACTTCTGATTTCCAGAGGTCCTTCAAGGGTCCCCTATCATCACCGGTCTTATCCTATCCACTATC…
	;
End;
