# Supplementary material for: A latitudinal phylogeographic diversity gradient in birds
Source: PLoS Biol. 2017 Apr 13;15(4):e2001073. doi: 10.1371/journal.pbio.2001073 (PMC5390966; doi:10.1371/journal.pbio.2001073)
Supplement: S1 Data — (ZIP) [file pbio.2001073.s015.zip › S1_Data/Hylophilus-ochraceiceps.nex]

#Please contact John Klicka (klicka@uw.edu) for information regarding samples. 
#NEXUS

BEGIN DATA;
	DIMENSIONS  NTAX=29 NCHAR=1041;
	FORMAT DATATYPE = DNA GAP = - MISSING = ?;
	MATRIX
120402        ATGAACCCCCAAGCAAAGCTAGTTTTCGTATTTAGCCTGCTACTAGGTACGACCCTAACAATCTCCAGCAACCACTGAATCATGGCCTGGGTTGGGCTCGAGATCAACACACTCTCTGTTTTACCCCTGATCTCAAAATCCCACCACCCGCGGGCCATCGAAGCCGCAACCAAGTATTTCCTAGTCCAAGCAGCCGCCTCCACCCTGGTACTATTCTCCGGAATGACCAACGCCTGACAAACTGGACAATGAGATATCACTCAGCTCACTCACCCAGTGTCCTGCATGACCCTGACAGCAGCACTATCAATAAAACTAGGACTGGTTCCATTCCACTTCTGATTCCCGGAGGTCCTACAAGGTTCACCCCTAACCACTGGACTCATCCTGTCAACAATCATAAAACTTCCCCCCATCGCCCTGCTATTCATAACCCACCACTCCCTCAATCCCACCCTGCTAACCACCCTGGCAGTTCTATCCGTAGCCCTTGGAGGATGAATAGGCCTAAACCAGACACAAATTCGCAAAATCATAGCCTTCTCCTCCATCTCCCACCTGGGTTGAATAACCATCGTCCTTATCTATAACCCTAAGCTCACTCTACTTAACTTCTACCTATATGTTCTAATAACTACAACCGTCTTCCTAACCTTCAACTCAATAAAATCCCTAAAACTATCCAGCCTAATAACTACATGAGCAAAAGCACCATCACTTAGCACAGTCCTCCTGCTGGTCCTTATGTCTCTTGCCGGCCTCCCCCCTCTAACAGGCTTCCTCCCAAAATGACTAATCATCCAAGAACTAACCAAACAACATATAGCCCCAGCCGCAACGATCATCTCCCTGCTTTCACTGCTAGGGCTGTTCTTCTACCTTCGACTGGCCTACTGCGCAACAATTACCCTACCACCCCATACAACAAACCACATGAAACAGTGACACAACCACAAACCCGTAAACCTATCAATCGCTGTCCTGGTCGCTGCATCCACTATCCTACTCCCAATTTCCCCCATGATCTACGCCGCCATCTAA	
121376              ATGAACCCCCAAGCAAAACTAGTTTTCATATTCAGCCTGCTACTAGGTACAACCCTCACAATCTCCAGCAACCACTGAATCATGGCCTGAGCGGGACTCGAAATCAATACACTCTCTGTTTTACCCCTAATCTCAAAATCTCACCACCCACGAGCCATCGAAGCCGCAACCAAGTACTTCCTCGTTCAAGCAGCTGCCTCCACCCTAGTGCTATTCTCTGGAATAACCAATGCCTGACAAACCGGACAATGGGACATTACTCAGCTAACTCACCCAACATCCTGCCTGATCCTAACTGCGGCACTATCAATAAAACTAGGACTGGTTCCATTCCACTTCTGATTCCCAGAAGTCCTACAAGGCTCACCCCTAACCACTGGGCTAATCCTATCAACAATCATAAAACTCCCTCCAATTACCCTACTATTCATAACTCACCACTCTCTTAGCCCTACGCTACTGACTACCCTAGCAATCCTGTCCGTAGCCCTTGGAGGATGAATGGGCCTAAACCAAACACAAATTCGTAAAATCATGGCCTTCTCCTCCATCTCTCACCTAGGCTGAATAACCATCATCATTATTTACAACCCAAAACTCACTCTACTTAACTTCTACCTATACGCCCTAATAACTACAACCGTCTTTTTAACCTTTAACTCAATAAAATCCCTAAAGCTATCCAGCCTAATAACCACATGAGCAAAAGCACCATCACTTAACATAATCCTCCTACTAGTCCTTATATCTCTCGCCGGCCTGCCCCCACTGACAGGCTTCCTTCCAAAATGACTAATCATCCAAGAACTAACTAAACAACATATAGCTCCAACCGCAACAGTTATCTCCCTGCTCTCACTACTAGGACTGTTCTTCTACCTTCGGCTGGCCTACTGCGCAACAATTACCCTACCACCTCACACCACAAACCACATAAAACAGTGATACAGCCACAAACCCGTAAGCCTATCAATTGCTATCCTGGTCACTGCATCCACCATGCTGCTCCCAATCTCCCCCATAATCTACGCCGCCATCTAA	
ANSP5678       ?TGAACCCCCAAGCAAAACTAATCTTCATATTCAGCCTGCTACTAGGTACAACCCTCACAATCTCCAGCAACCACTGAATCATGGCCTGAGCGGGACTCGAAATTAATACACTCTCTGTTTTACCCCTAATCTCAAAATCTCACCACCCACGAGCCATCGAAGCCGCAACCAAGTACTTCCTCGTTCAAGCAGCTGCCTCCACCCTAGTGCTATTCTCTGGAATAACCAATGCCTGACAGACCGGACAATGGGACATTACTCAGCTAACTCACCCAACATCCTGCCTGATCCTAACTGCAGCACTATCAATAAAACTAGGACTGGTTCCATTCCACTTCTGATTCCCAGAAGTCCTACAAGGCTCGCCCTTAACCACTGGGCTAATCCTATCAACAATCATAAAACTCCCTCCAATTACCCTGCTATTCATAACTCACCACTCTCTTAGCCCTACGCTACTGACTACCCTAGCAATCCTGTCCGTAGCCCTTGGAGGATGAATGGGCCTAAACCAAACACAAATTCGTAAAATCATGGCCTTCTCCTCCATCTCTCACCTAGGCTGAATAGCCATCATCATTATTTACAACCCAAAACTCACCCTACTTAACTTCTACCTATATGCCCTAATAACTACAACCGTCTTCTTAACCTTTAACTCAATAAAATCCCTAAAGCTATCCAGCCTAATAACCACATGAGCAAAAGCACCGTCACTTAACATAATCCTCCTACTAGTCCTTATATCTCTCGCCGGCCTGCCTCCACTGACAGGCTTCCTTCCAAAATGACTAATCATCCAAGAACTAACTAAACAACATATAGCTCCAACCGCAACAGTCATCTCCCTGCTCTCACTACTAGGACTGTTCTTCTATCTTCGGCTGGCCTACTGCGCAACAATCACCCTACCACCTCACACCACAAACCACATGAAACAGTGATACAGCCACAAACCCGTAAACCTATCAATTGCTATCCTGGTCACTGCATCCACCATGCTGCTCCCAATTTCCCCCATAATCTACGCCGCCATCTAA	
EANSP2242           ??GAACCCCCAAGCAAAGCTAGTTTTCGTATTCAGCCTGCTACTAGGTACAACCCTCACAATCTCCAGCAACCACTGAATCATGGCCTGAGCGGGACTCGAAATCAACACACTTTCTGTTTTACCCCTAATCTCAAAATCTCACCACCCACGAGCCATTGAAGCCGCAACCAAATACTTCCTAGTTCAAGCAGCCGCCTCCACCCTAGTACTATTCTCTGGAATAACCAATGCCTGACAAACTGGACAATGAGACATTACTCAACTAACCCACCCAACATCCTGCCTGATCCTAACTGCAGCACTATCAATAAAACTAGGACTGGTTCCATTCCACTTCTGATTCCCAGAAGTCCTACAAGGCTCTCCTCTAACCACCGGACTCATCCTATCAACAATCATAAAACTCCCTCCCATTACCCTACTATTCATAACCCACCACTCTCTTAACCCCGCACTACTAACTACCCTAGCAGTTCTATCCGTAGCCCTTGGAGGATGAATGGGCCTAAACCAAACACAAATCCGTAAAATCATGGCCTTCTCCTCCATCTCTCACCTAGGTTGAATAGCCATCATCCTCATTTACAACCCCAAGCTCACCCTACTTAACTTCTACCTATATGCCCTTATAACTACAACTGTTTTTTTAGCCTTCAACTCAACAAAAGCCCTAAAACTATCCAGCCTAATAACTTCATGAGCAAAAGCACCATCACTTAACACAATCCTCCTACTAGTTCTTATGTCCCTCGCCGGCCTGCCCCCACTGACAGGCTTCCTCCCAAAATGACTAATCATCCAAGAACTAACTAAGCAACATATAGCTCCAACCGCAACAATCATCTCCCTACTTTCACTACTAGGACTGTTTTTCTACCTTCGGCTGGCTTACTGCGCAACAATCACTCTACCACCCCACACCACAAATCACATGAAACAGTGATACAGCCACAAACCCGTAAATCTATCAATCGCTATCCTGGTCACTGCATCCACCATGCTACTCCCAATTTCCCCCATAATCTACGCCACCATC???	
ANSP2686      ATGAACCCCCAAGCAAAACTAGTTTTCATATTCAGCCTGCTACTAGGTACAACCCTCACAATCTCCAGCAACCACTGAATCATGGCCTGAGCGGGACTCGAAATTAATACACTCTCTGTTTTACCCCTAATCTCAAAATCTCACCACCCACGAGCCATCGAAGCCGCAACCAAGTACTTCCTCGTTCAAGCAGCTGCCTCCACCCTAGTGCTATTCTCTGGAATAACCAATGCCTGACAAACCGGACAATGGGACATTACTCAGCTAACTCATCCAACATCCTGCCTGATCCTAACTGCGGCACTATCAATAAAACTAGGACTGGTTCCATTCCACTTCTGATTCCCAGAAGTCCTACAAGGCTCGCCCCTAACCACTGGGCTAATCCTATCAACAATCATAAAACTCCCTCCAATTACCCTACTATTCATAACTCACCACTCTCTTAGCCCTACGCTACTGACTACCCTAGCAATCCTGTCCGTAGCCCTTGGAGGATGAATGGGCCTAAACCAAACACAAATTCGTAAAATCATGGCCTTCTCCTCCATCTCTCACCTAGGCTGAATAACCATCATCATTATTTACAACCCAAAACTCACTCTACTTAACTTCTACCTATACGCCCTAATAACTACAGCCGTCTTCTTAACCTTTAACTCAATAAAATCCCTAAAGCTATCCAGCCTAATAACCACATGAGCAAAAGCACCGTCACTTAACATAGTCCTCCTACTAGTCCTTATATCTCTCGCCGGCCTGCCCCCACTGACAGGCTTCCTTCCAAAATGACTAATCATCCAAGAACTAACTAAACAACAGATAGCTCCAACCGCAACAATTATCTCCCTGCTCTCACTACTAGGACTGTTCTTCTACCTTCGGCTGGCCTACTGCGCAACAATCACCCTACCACCTCACACCACAAACCACATAAAACAGTGATACAGCCACAAACCCGTAAACCTATCAATTGCTATCCTGGTCACTGCATCCACCATGCTGCTCCCAATTTCACCCATAATCTACGCCGCCATCTAA	
B10543                   ATGAACCCCCAAGCAAAGCTAGTCTTCGTATTTAGCCTGCTACTAGGTACAACCCTCACAATCTCCAGCAACCACTGAATTATGGCCTGGGCGGGACTCGAAATCAACACACTCTCTGTTTTACCCCTAATCTCAAAATCTCACCACCCGCGGGCCATCGAGGCCGCAACCAAATACTTCCTCGTCCAGGCAGCCGCCTCCACCCTAGTGCTATTTTCCGGAATGACTAATGCCTGACAAACTGGGCAGTGGGACATTACTCAGCTCACTCACCCAATGTCCTGCCTGACCCTAACTGCAGCACTATCAATAAAACTAGGCCTGGTCCCATTCCACTTCTGATTCCCAGAAGTCCTACAAGGCTCCCCTTTAACTACTGGACTTATTCTATCAACAATCATAAAACTCCCTCCCATCACCCTACTATTCATAACCCACCATTCTCTTAACCCCACACTACTAACCACCCTAGCAATTCTGTCCGTAGCACTTGGAGGATGAGTGGGCCTAAACCAAACACAAATTCGCAAAATCATGGCCTTCTCCTCCATCTCCCATCTAGGTTGAATAACCATCATCCTTATCTACAACCCCAAACTCACTCTACTTAACTTCTACCTATATGCCATAATAACCACAGCCGTATTCCTAACCTTCAACTCAATAAAATCCCTAAAACTATCCAGCCTAATGACCACATGAGCAAAGACACCATCACTTAGCATGATCCTCCTGCTAGTCCTTATGTCCCTTGCCGGTCTTCCTCCTCTAACAGGTTTCCTCCCAAAGTGACTAATCATCCAAGAGCTAACTAAACAACATATAGCTCCAACCGCAACAATTATCTCTCTACTTTCATTACTAGGACTGTTTTTCTACCTTCGGCTGGCCTACTGCGCAACAATCACCCTACCACCCCATACCACAAACCACATGAAACAGTGACACAACCATAAACCTGTAAGCCTATCAATCGCTATTCTAGTCACTGCATCCACTATGCTACTCCCAATTTCCCCTATAATCTATTCCACCATCTAA	
88246            ??????????????????????????????????GCCTGCTACTAGGTACAACCCTCACAATCTCCAGCAACCACTGAATTATGGCCTGGGCGGGACTCGAAATCAACACACTCTCTGTTTTACCCCTAATCTCAAAATCTCACCACCCGCGGGCCATCGAGGCCGCAACCAAATACTTCCTCGTCCAGGCAGCCGCCTCCACCCTAGTGCTATTTTCCGGAATGACTAATGCCTGACAAACTGGGCAGTGGGACATTACTCAGCTCACTCACCCAATGTCCTGCCTGACCCTAACCGCAGCACTATCAATAAAACTAGGCCTGGTCCCATTCCACTTCTGATTCCCAGAAGTCCTACAAGGCTCCCCTTTAACTACTGGACTTATTCTATCAACAATCATAAAACTCCCTCCCATCACCCTACTATTCATAACCCACCATTCTCTTAACCCCACACTACTAACCACCCTAGCAATTCTGTCCGTAGCACTTGGAGGATGAGTGGGCCTAAACCAAACACAAATTCGCAAAATCATGGCCTTCTCCTCCATCTCCCATCTAGGTTGAATAACCATCATCCTTATCTACAACCCCAAACTCACTCTACTTAACTTCTACCTATATGCCATAATAACCACAGCCGTATTCCTAACCTTCAACTCAATAAAATCCCTAAAACTATCCAGCCTAATGACCACATGAGCAAAGACACCATCACTTAGCATGATCCTCCTGCTAGTCCTTATGTCCCTTGCCGGTCTTCCTCCTCTAACAGGTTTCCTCCCAAAGTGACTAATCATCCAAGAGCTAACTAAACAACATATAGCTCCAACCGCAACAATTATCTCTCTACTTTCATTACTAGGACTGTTTTTCTACCTTCGGCTGGCCTACTGCGCAACAATCACCCTACCACCCCATACCACAAACCACATGAAACAGTGACACAACCATAAACCTGTAAGCCTATCAATCGCTATTCTAGTCACTGCATCCACTATGCTACTCCCAATTTCCCCTATAATCTATTCCACCATCTAA	
86505          ??????????????????????????????TTTAGCCTGCTACTAGGTACAACCCTCACAATCTCCAGCAACCACTGAATTATGGCCTGAGCGGGACTCGAAATCAACACACTCTCTGTTTTACCCCTAATCTCAAAATCTCACCACCCGCGGGCCATCGAGGCCGCAACCAAATACTTCCTCGTCCAGGCAGCCGCCTCCACCCTAGTGCTATTTTCCGGAATGACTAATGCCTGACAAACTGGGCAGTGGGACATTACTCAGCTCACTCACCCAATGTCCTGCCTGACCCTAACCGCAGCACTATCAATAAAACTAGGCCTGGTCCCATTCCACTTCTGATTCCCAGAAGTCCTACAAGGCTCCCCTTTAACTACTGGACTTATTCTATCAACAATCATAAAACTCCCTCCCATCACCCTACTATTCATAACCCACCATTCTCTTAACCCCACACTACTAACCACCCTAGCAATTCTGTCCGTAGCACTTGGAGGATGAGTGGGCCTAAACCAAACACAAATTCGCAAAATCATGGCCTTCTCCTCCATCTCCCATCTAGGTTGAATAACCATCATCCTTATCTACAACCCCAAACTCACTCTACTTAACTTCTACCTATATGCCATAATAACCACAGCCGTATTCCTAACCTTCAACTCAATAAAATCCCTAAAACTATCCAGCCTAATGACCACATGAGCAAAGACACCATCACTTAGCATGATCCTCCTGCTAGTCCTTATGTCCCTTGCCGGTCTTCCTCCTCTAACAGGTTTCCTCCCAAAGTGACTAATCATCCAAGAGCTAACTAAACAACATATAGCTCCAACCGCAACAATTATCTCTCTACTTTCATTACTAGGACTGTTTTTCTACCTTCGGCTGGCCTACTGCGCAACAATCACCCTACCACCCCATACCACAAACCACATGAAACAGTGACACAACCACAAACCTGTAAGCCTATCAATCGCTATTCTAGTCACTGCATCCACTATGCTACTCCCAATTTCCCCTATAATCTATTCCACCATCTAA	
ANSP7806     ?TGAACCCCCAAGCAAAACTAATCTTCGTATTTAGCCTGCTACTAGGTACAACCCTCACAATCTCCAGCAACCACTGAATTATGGCCTGGGCGGGACTCGAAATCAACACACTCTCTGTTTTACCCCTAATCTCAAAATCTCACCACCCGCGGGCCATCGAGGCCGCAACCAAATACTTCCTCGTCCAGGCAGCCGCCTCCACCCTAGTGCTATTTTCCGGAATGACTAATGCCTGACAAACTGGGCAGTGGGACATTACTCAGCTCACCCACCCAATGTCCTGCCTGACCCTAACTGCAGCACTATCAATAAAACTAGGCCTGGTCCCATTCCACTTCTGATTCCCAGAAGTCCTACAAGGCTCCCCTTTAACTACTGGACTTATTCTATCAACAATCATAAAACTCCCTCCCATCACCCTACTATTCATAACCCACCATTCTCTTAACCCCACACTACTAACCACCCTAGCAATTCTGTCCGTAGCACTTGGAGGATGAGTGGGCCTAAACCAAACACAAATTCGCAAAATCATGGCCTTCTCCTCCATCTCCCATCTAGGTTGAATAACCATCATCCTTATCTACAACCCCAAACTCACTCTACTTAACTTCTACCTATATGCCATAATAACCACAGCCGTATTCCTAACCTTCAACTCAATAAAATCCCTAAAACTATCCAGCCTAATGACCACATGAGCAAAGACACCATCACTTAGCATGATCCTCCTGCTAGTCCTTATGTCCCTTGCCGGTCTTCCTCCTCTAACAGGTTTCCTCCCAAAGTGACTAATCATCCAAGAGCTAACTAAACAACATATAGCTCCAACCGCAACAATTATCTCTCTACTTTCATTACTAGGACTGTTTTTCTACCTTCGGCTGGCCTACTGCGCAACAATCACCCTACCACCCCATACCACAAACCACATGAAACAGTGACACAACCACAAACCTGTAAGCCTATCAATCGCTATTCTAGTCACTGCATCCACTATGCTACTCCCAATTTCCCCTATAATCTATTCCACCATCTAA	
HDHB3159            ATGAACCCCCAAGCAAAGCTAGTTTTCGTATTCAGCCTGCTATTAGGTACAACCCTCACAATCTCCAGCAACCACTGAATCATGGCCTGAGCGGGACTCGAAATCAACACACTCTCTGTTTTACCCCTAATCTCAAAATCTCACCACCCACGAGCCATTGAAGCCGCAACCAAATACTTCCTAGTTCAAGCAGCCGCCTCCACCCTAGTACTATTCTCTGGAATAACCAACGCCTGACAAACTGGACAATGAGACATTACTCAACTAACCCACCCAACATCCTGCCTGATCCTAACTGCAGCACTATCAATAAAACTAGGACTGGTTCCATTCCACTTCTGATTCCCAGAAGTCCTACAAGGCTCCCCTCTAACCACTGGACTCATCCTATCAACGATCATAAAACTCCCTCCCATTACCCTACTATTCATAACCCACCACTCTCTTAACCCCGCTCTACTGACCACCCTAGCAATTCTCTCCGTAGCCCTTGGAGGATGAATGGGCCTAAACCAAACACAAGTTCGTAAAATCATGGCCTTCTCCTCCATCTCTCACCTAGGTTGAATAGCCATCATCATCATTTACAATCCCAAGCTCACTCTACTTAACTTCTACCTATATGTCCTAATAACTACAACTGTTTTCTTAGCCTTCAACTCAATAAAAACCCTAAAACTATCCAGCCTACTAACTTCATGAGCAAAAGCACCATCACTTAACACAATCCTCCTACTAGTTCTTATGTCCCTCGCCGGCCTACCCCCACTGACAGGCTTCCTCCCAAAATGACTAATCATCCAAGAACTAACTAAGCAGCATATAGCTCCAACCGCAACAATTATCTCCCTGCTCTCACTACTAGGGCTATTTTTCTACCTTCGGCTGGCTTACTGCGCAACAATCACCCTACCACCCCACACCACAAACCACATGAAACAGTGATACAGCCACAAACCCGTAAATCTATCAATCGCTATCCTGGTCACCGCATCCACCATGCTACTCCCAATTTCCCCTATAATCTACGCCACCATCTAA	
MBM7020            ATGAACCCCCAAGCAAAGCTAGTTTTCGTATTCAGCCTGCTATTAGGTACAACCCTCACAATCTCCAGCAACCACTGAATCATGGCCTGAGCGGGACTCGAAATCAACACACTCTCTGTTTTACCCCTAATCTCAAAATCTCACCACCCACGAGCCATTGAAGCCGCAACCAAATACTTCCTAGTTCAAGCAGCCGCCTCCACCCTAGTACTATTCTCTGGAATAACCAACGCCTGACAAACTGGACAATGAGACATTACTCAACTAACCCACCCAACATCCTGCCTGATCCTAACTGCAGCACTATCAATAAAACTAGGACTGGTTCCATTCCACTTCTGATTCCCAGAAGTCCTACAAGGCTCCCCTCTAACCACTGGACTCATCCTATCAACGATCATAAAACTCCCTCCCATTACCCTACTATTCATAACCCACCACTCTCTTAACCCCGCTCTACTGACCACCCTAGCAATTCTCTCCGTAGCCCTTGGAGGATGAATGGGCCTAAACCAAACACAAGTTCGTAAAATCATGGCCTTCTCCTCCATCTCTCACCTAGGTTGAATAGCCATCATCATCATTTACAATCCCAAGCTCACTCTACTTAACTTCTACCTATATGTCCTAATAACTACAACTGTTTTCTTAGCCTTCAACTCAATAAAAGCCCTAAAACTATCCAGCCTACTAACTTCATGAGCAAAAGCACCATCACTTAACATAATCCTCCTACTAGTTCTTATGTCCCTCGCCGGCCTACCCCCACTGACAGGCTTCCTCCCAAAATGACTAATCATCCAAGAACTAACTAAGCAACATATAGCTCCAACCGCAACAATTATCTCCCTGCTCTCACTACTAGGGCTATTTTTCTACCTTCGGCTGGCTTACTGCGCAACAATCACCCTACCACCCCACACCACAAACCACATGAAACAGTGATACAGCCACAAACCCGTAAATCTATCAATCGCTATCCTGGTCACCGCATCCACCATGCTACTCCCAATTTCCCCTATAATCTACGCCACCGTCTAA	
JMD862          ATGAACCCCCAAGCAAAGCTAGTTTTCGTATTCAGCCTGCTACTAGGTACAACCCTCACAATCTCCAGCAACCACTGAATCATGGCCTGAGCGGGACTCGAAATCAACACACTCTCTGTTTTACCCCTAATCTCAAAATCTCACCACCCACGAGCCATTGAAGCCGCAACCAAATACTTCCTAGTTCAAGCAGCCGCCTCCACCCTAGTACTATTCTCTGGAATAACCAATGCCTGACAAACTGGACAATGAGACATTACTCAACTAACCCACCCAACATCCTGCCTGATCCTAACTGCAGCACTATCAATAAAACTAGGACTGGTTCCATTCCACTTCTGATTCCCAGAAGTCCTACAAGGCTCCCCTCTAACCACTGGACTCATCCTATCAACAATCATAAAACTCCCTCCCATTACCCTACTATTCATAACCCACCACTCTCTTAACCCCGCTCTACTGACCACCCTAGCAATTCTGTCCGTAGCCCTTGGAGGATGAATGGGCCTAAACCAAACACAAGTTCGTAAAATCATGGCCTTCTCCTCCATCTCTCACCTAGGTTGAATAGCCATCATCATCATTTACAACCCCAAGCTCACTCTACTTAACTTCTACCTATATGTCCTAATAACTACAACTGTTTTCTTAGCCTTCAACTCAATAAAAGCCCTAAAACTATCCAGCCTACTAACTTCATGAGCAAAAGCACCATCACTTAACATAATCCTCCTACTAGTTCTTATATCCCTCGCCGGCCTACCCCCACTGACAGGCTTCCTCCCAAAATGACTAATCATCCAAGAACTAACTAAGCAGCATATAGCTCCAACCGCAACAATTATCTCCCTGCTCTCACTACTAGGGCTATTTTTCTACCTTCGGCTGGCTTACTGCGCAACAATCACCCTACCACCCCACACCACAAACCACATGAAACAGTGATACAGCCACAAACCCGTAAATCTATCAATCGCTATCCTAGTCACCGCATCCACCATGCTACTCCCAATTTCCCCTATAATCTACGCCACCATCTAA	
GMS1937           ATGAACCCCCAAGCAAAGCTAGTTTTCGTATTCAGCCTGCTATTAGGTACAACCCTCACAATCTCCAGCAACCACTGAATCATGGCCTGAGCGGGACTCGAAATCAACACACTCTCTGTTTTACCCCTAATCTCAAAATCTCACCACCCACGAGCCATTGAAGCCGCAACCAAATACTTCCTAGTTCAAGCAGCCGCCTCCACCCTAGTACTATTCTCCGGAATAACCAATGCCTGACAAACTGGACAATGAGACATTACTCAACTAACCCACCCAACATCCTGCCTGATCCTAACTGCAGCACTATCAATAAAACTAGGACTGGTTCCATTCCACTTCTGATTCCCAGAAGTCCTACAAGGCTCCCCTCTAACCACTGGGCTCATCCTATCAACAATCATAAAACTCCCTCCCATTACCCTACTATTCATAACCCACCACTCTCTTAACCCCGCACTACTAACTACCCTAGCAGTTCTGTCCGTAGCCCTTGGAGGATGAATGGGCCTAAACCAAACACAAATTCGTAAAATCATGGCCTTCTCCTCCATCTCTCACCTAGGCTGAATAGCCATCATCATCATTTACAATCCAAAGCTCACTCTACTTAACTTCTACCTATATGCCCTAATAACTACAACTGTTTTCTTAACCTTCAACTCAATAAAAACCCTAAAACTATCCAGCCTAATAACTTCATGGGCAAAAGCACCATCACTTAACATAATTCTCCTACTAGTTCTTATATCCCTTGCCGGCCTGCCCCCACTGACAGGTTTCCTCCCAAAATGACTAATCATCCAAGAACTAACTAAGCAACATATAGCTCCAACCGCAACAATCATCTCCCTGCTCTCACTACTAGGACTGTTTTTCTACCTTCGGCTGGCTTACTGCGCAACAATCACTCTACCACCCCACACCACAAACCATATAAAACAGTGATACAGCCACAAACCCGTAAACCTATCAATCGCTATCCTGGTCACTGCATCCACCATGCTACTCCCAATTTCCCCCATAATCTACGCCGCCATCTAA	
JK04135         ATGAACCCCCAAGCAAAGCTAGTTTTCGTATTCAGCCTGCTATTAGGTACAACCCTCACAATCTCCAGCAACCACTGAATCATGGCCTGAGCGGGACTCGAAATCAACACACTCTCTGTTTTACCCCTAATCTCAAAATCTCACCACCCACGAGCCATTGAAGCCGCAACCAAATACTTCCTAGTTCAAGCAGCCGCCTCCACCCTAGTACTATTCTCTGGAATAACCAACGCCTGACAAACTGGACAATGAGACATTACTCAACTAACCCACCCAACATCCTGCCTGATCCTAACTGCAGCACTATCAATAAAACTAGGACTGGTTCCATTCCACTTCTGATTCCCAGAAGTCCTACAAGGCTCCCCTCTAACCACTGGACTCATCCTATCAACAATCATAAAACTCCCTCCCATCACCCTACTATTCATAACCCACCACTCTCTTAACCCCGCTCTACTGACCACCCTAGCAATTCTCTCCGTAGCCCTTGGAGGATGAATGGGCCTAAACCAAACACAAGTTCGTAAAATCATGGCCTTCTCCTCCATCTCTCACCTAGGTTGAATAGCCATCATCATCATTTACAATCCCAAGCTCACTCTACTTAACTTCTACCTATATGCCCTAATAACTACAACTGTTTTCTTAGCCTTCAACTCAATAAAAGCCCTAAAACTATCCAGCCTACTAACTTCATGAGCAAAAACACCATCACTTAACATAATTCTCCTACTAGTTCTTATGTCCCTCGCCGGCCTACCCCCACTGACAGGCTTCCTCCCAAAATGACTAATCATCCAAGAACTAACTAAGCAGCATATAGCTCCAACCGCAACAATTATCTCCCTGCTCTCACTGCTAGGGCTATTTTTCTACCTTCGGCTGGCTTACTGCGCAACAATCACCCTACCACCCCACACCACAAACCACATGAAACAGTGATACAGCCACAAACCCGTAAATCTATCAATCGCTATCCTGGTCACCGCATCCACCATGCTACTCCCAATTTCCCCTATAATCTACGCCACCATCTAA	
457589              ATGAACCCCCAAGCAAAGCTAGTTTTCGTATTTAGCCTGCTACTAGGTACAACCCTAACAATCTCCAGCAACCACTGAATTATGGCCTGGGTTGGGCTCGAGATCAACACACTCTCTGTTTTACCCCTGATCTCAAAATCTCACCACCCGCGGGCCATCGAAGCCGCAACCAAGTATTTCCTCGTCCAAGCAGCCGCCTCCACCCTGGTACTATTCTCCGGGATGACCAACGCCTGACAAACTGGACAATGGGATATCACTCAGCTCACTCACCCAGTGTCCTGCATGACCCTGACAGCAGCACTATCAATAAAACTAGGACTGGTTCCGTTCCACTTCTGATTCCCGGAGGTCCTACAAGGTTCACCCCTAACTACTGGACTCATCCTGTCAACAATCATAAAACTTCCCCCCATCGCCCTGCTATTCATAACCCACCACTCCCTCAATCCCACCCTACTAACCACCCTGGCAGTTCTATCCGTAGCCCTTGGAGGATGAATAGGCCTAAACCAGACACAAATTCGCAAAATCATAGCCTTCTCCTCCATCTCCCACCTAGGTTGAATAACCATCGTCCTTATCTATAACCCCAAACTCACCCTACTTAACTTCTACCTATATGTTCTAATAACTACAACCGTCTTCCTAACCTTCAACTCAATAAAATCCCTAAAACTATCCAGCCTAATAACTACATGAGCAAAAGCACCATCACTTAGCACAGTCCTCCTGCTGGTCCTTATGTCTCTTGCCGGCCTCCCCCCTCTAACAGGCTTCCTCCCAAAATGACTAATCATCCAAGAACTAACCAAACAACATATAGCCCCAGCCGCAACGATCATCTCCCTGCTTTCACTGCTAGGACTGTTCTTCTACCTTCGACTGGCCTACTGCGCAACAATTACCCTACCACCCCATACAACAAACCACATGAAACAGTGACACAACCACAAACCCGTAAACCTATCAATCGCTGTCCTGGTCGCTGCATCCACTATCCTACTCCCAATTTCCCCCATGATCTACACCGCCATCTAA	
457590              ATGAACCCCCAAGCAAAGCTAGTTTTCGTATTTAGCCTGCTACTAGGTACAACCCTAACAATCTCCAGCAACCACTGAATTATGGCCTGGGTTGGGCTCGAGATCAACACACTCTCTGTTTTACCCCTGATCTCAAAATCCCACCACCCGCGGGCCATCGAAGCCGCAACCAAGTATTTCCTCGTCCAAGCAGCCGCCTCCACCCTGGTACTATTCTCCGGGATGACCAACGCCTGACAAACTGGACAATGGGATATCACTCAGCTCACTCACCCAGTGTCCTGCATGACCCTGACAGCAGCACTATCAATAAAACTAGGACTGGTTCCGTTCCACTTCTGATTCCCGGAGGTCCTACAAGGTTCACCCCTAACTACTGGACTCATCCTGTCAACAATCATAAAACTTCCCCCCATCGCCCTGCTATTCATAACCCACCACTCCCTCAATCCCACCCTACTAACCACCCTGGCAGTTCTATCCGTAGCCCTTGGAGGATGAATAGGCCTAAACCAGACACAAATTCGCAAAATCATAGCCTTCTCCTCCATCTCCCACCTAGGTTGAATAACCATCGTCCTTATCTATAACCCCAAACTCACCCTACTTAACTTCTACCTATATGTTCTAATAACTACAACCGTCTTCCTAACCTTCAACTCAATAAAATCCCTAAAACTATCCAGCCTAATAACTACATGAGCAAAAGCACCATCACTTAGCACAGTCCTCCTGCTGGTCCTTATGTCTCTTGCCGGCCTCCCCCCTCTAACAGGCTTCCTCCCAAAATGACTAATCATCCAAGAACTAACCAAACAACATATAGCCCCAGCCGCAACGATCATCTCCCTGCTTTCACTGCTAGGACTGTTCTTCTACCTTCGACTGGCCTACTGCGCAACAATTACCCTACCACCCCATACAACAAACCACATGAAACAGTGACACAACCACAAACCCGTAAACCTATCAATCGCTGTCCTGGTCGCTGCATCCACTATCCTACTCCCAATTTCCCCCATGATCTACACCGCCATCTAA	
GMS1936           ATGAACCCCCAAGCAAAGCTAGTTTTCGTATTCAGCCTGCTATTAGGTACAACCCTCACAATCTCCAGCAACCACTGAATCATGGCCTGAGCGGGACTCGAAATCAACACACTCTCTGTTTTACCCCTAATCTCAAAATCTCACCACCCACGAGCCATTGAAGCCGCAACCAAATACTTCCTAGTTCAAGCAGCCGCCTCCACCCTAGTACTATTCTCCGGAATAACCAATGCCTGACAAACTGGACAATGAGACATTACTCAACTAACCCACCCAACATCCTGCCTGATCCTAACTGCAGCACTATCAATAAAACTAGGACTGGTTCCATTCCACTTCTGATTCCCAGAAGTCCTACAAGGCTCCCCTCTAACCACTGGGCTCATCCTATCAACAATCATAAAACTCCCTCCCATTACCCTACTATTCATAACCCACCACTCTCTTAACCCCGCACTACTAACTACCCTAGCAGTTCTGTCCGTAGCCCTTGGAGGATGAATGGGCCTAAACCAAACACAAATTCGTAAAATCATGGCCTTCTCCTCCATCTCTCACCTAGGCTGAATAGCCATCATCATCATTTACAATCCAAAGCTCACTCTACTTAACTTCTACCTATATGCCCTAATAACTACAACTGTTTTCTTAGCCTTCAACTCAATAAAAACCCTAAAACTATCCAGCCTAATAACTTCATGGGCAAAAGCACCATCACTTAACATAATTCTCCTACTAGTTCTTATATCCCTTGCCGGCCTGCCCCCACTGACAGGTTTCCTCCCAAAATGACTAATCATCCAAGAACTAACTAAGCAACATATAGCTCCAACCGCAACAATCATCTCCCTGCTCTCACTACTAGGACTGTTTTTCTACCTTCGGCTGGCTTACTGCGCAACAATCACTCTACCACCCCACACCACAAACCATATAAAACAGTGATACAGCCACAAACCCGTAAACCTATCAATCGCTATCCTGGTCACTGCATCCACCATGCTACTCCCAATTTCCCCCATAATCTACGCCGCCATCTAA	
KSW3827                      ATGACCCCCCAAGCAAAGCTAGTTTTCGTATTCAGCCTGCTATTAGGTACAACCCTCACAATCTCCAGCAACCACTGAATCATGGCCTGAGCGGGACTCGAAATCAACACACTCTCTGTTTTACCCCTAATCTCAAAATCTCACCACCCACGAGCCATTGAAGCCGCAACCAAATACTTCCTAGTTCAAGCAGCCGCCTCCACCCTAGTACTATTCTCTGGAATAACCAACGCCTGACAAACTGGACAATGAGACATTACTCAACTAACCCACCCAACATCCTGCCTGATCCTAACTGCAGCACTATCAATAAAACTAGGACTGGTTCCATTCCACTTCTGATTCCCAGAAGTCCTACAAGGCTCCCCTCTAACCACTGGACTCATCCTATCAACGATCATAAAACTCCCTCCCATTACCCTACTATTCATAACCCACCACTCTCTTAACCCCGCTCTACTGACCACCCTAGCAATTCTCTCCGTAGCCCTTGGAGGATGAATGGGCCTAAACCAAACACAAGTTCGTAAAATCATGGCCTTCTCCTCCATCTCTCACCTAGGTTGAATAGCCATCATCATCATTTACAATCCCAAGCTCACTCTACTTAACTTCTACCTATATGTCCTAATAACTACAACTGTTTTCTTAGCCTTCAACTCAATAAAAGCCCTAAAACTATCCAGCCTACTAACTTCATGAGCAAAAGCACCATCACTTAACATAATCCTCCTACTAGTTCTTATGTCCCTCGCCGGCCTACCCCCACTGACAGGCTTCCTCCCAAAATGACTAATCATCCAAGAACTAACTAAGCAGCATATAGCTCCAACCGCAACAATTATCTCCCTGCTCTCACTACTAGGGCTATTTTTCTACCTTCGGCTGGCTTACTGCGCAACAATCACCCTACCACCCCACACCACAAACCACATGAAACAGTGATACAGCCACAAACCCGTAAATCTATCAATCGCTATCCTGGTCACCGCATCCACCATGCTACTCCCAATTTCCCCTATAATCTACGCCACCATCTAA  
TUX1440                      ATGACCCCCCAAGCAAAGCTAGTTTTCGTATTCAGCCTGCTATTAGGTACAACCCTCACAATCTCCAGCAACCACTGAATCATGGCCTGAGCGGGACTCGAAATCAACACACTCTCTGTTTTACCCCTAATCTCAAAATCTCACCACCCACGAGCCATTGAAGCCGCAACCAAATACTTCCTAGTTCAAGCAGCCGCCTCCACCCTAGTACTATTCTCTGGAATAACCAACGCCTGACAAACTGGACAATGAGACATTACTCAACTAACCCACCCAACATCCTGCCTGATCCTAACTGCAGCACTATCAATAAAACTAGGACTGGTTCCATTCCACTTCTGATTCCCAGAAGTCCTACAAGGCTCCCCTCTAACCACTGGACTCATCCTATCAACGATCATAAAACTCCCTCCCATTACCCTACTATTCATAACCCACCACTCTCTTAACCCCGCTCTACTGACCACCCTAGCAATTCTCTCCGTAGCCCTTGGAGGATGAATGGGCCTAAACCAAACACAAGTTCGTAAAATCATGGCCTTCTCCTCCATCTCTCACCTAGGTTGAATAGCCATCATCATCATTTACAATCCCAAGCTCACTCTACTTAACTTCTACCTATATGTCCTAATAACTACAACTGTTTTCTTAGCCTTCAACTCAATAAAAGCCCTAAAACTATCCAGCCTACTAACTTCATGAGCAAAAGCACCATCACTTAACATAATCCTCCTACTAGTTCTTATGTCCCTCGCCGGCCTACCCCCACTGACAGGCTTCCTCCCAAAATGACTAATCATCCAAGAACTAACTAAGCAGCATATAGCTCCAACCGCAACAATTATCTCCCTGCTCTCACTACTAGGGCTATTTTTCTACCTTCGGCTGGCTTACTGCGCAACAATCACCCTACCACCCCACACCACAAACCACATGAAACAGTGATACAGCCACAAACCCGTAAATCTATCAATCGCTATCCTGGTCACCGCATCCACCATGCTACTCCCAATTTCCCCTATAATCTACGCCACCATCTAA 
B2292             ?????CCCCCAAGCAAAGCTAGTTTTCGTATTCAGCCTGCTATTAGGTACAACCCTCACAATCTCCAGCAACCACTGAATCATGGCCTGAGCGGGACTCGAAATCAACACACTCTCTGTTTTACCCCTAATCTCAAAATCTCACCACCCACGAGCCATTGAAGCCGCAACCAAATACTTCCTAGTTCAAGCAGCCGCCTCCACCCTAGTACTATTCTCCGGAATAACCAATGCCTGACAAACTGGACAATGAGACATTACTCAACTAACCCACCCAACATCCTGCCTGATCCTAACTGCAGCACTATCAATAAAACTAGGACTGGTTCCATTCCACTTCTGATTCCCAGAAGTCCTACAAGGCTCCCCTCTAACCACTGGGCTCATCCTATCAACAATCATAAAACTCCCTCCCATTACCCTACTATTCATAACCCACCACTCTCTTAACCCCGCACTACTAACTACCCTAGCAGTTCTGTCCGTAGCCCTTGGAGGATGAATGGGCCTAAACCAAACACAAATTCGTAAAATCATGGCCTTCTCCTCCATCTCTCACCTAGGCTGAATAGCCATCATCATCATTTACAATCCAAAGCTCACTCTACTTAACTTCTACCTATATGCCCTAATAACTACAACTGTTTTCTTAGCCTTCAACTCAATAAAAACCCTAAAACTATCCAGCCTAATAACTTCATGGGCAAAAGCACCATCACTTAACATAATTCTCCTACTAGTTCTTATATCCCTTGCCGGCCTGCCCCCACTGACAGGTTTCCTCCCAAAATGACTAATCATCCAAGAACTAACTAAGCAACATATAGCTCCAACCGCAACAATCATCTCCCTGCTCTCACTACTAGGACTGTTTTTCTACCTTCGGCTGGCTTACTGCGCAACAATCACTCTACCACCCCACACCACAAACCATATAAAACAGTGATACAGCCACAAACCCGTAAACCTATCAATCGCTATCCTGGTCACTGCATCCACCATGCTACTCCCAATTTCCCCCATAATCTACGCCGCCAT????	
jm1047          ATGAACCCCCAAGCAAAACTAGTTTTCATATTCAGCCTGCTACTGGGCACAACTCTAACAATCTCTAGCAACCACTGAATCATAGCCTGAGCAGGACTAGAAATTAACACACTCTCTATTCTACCCCTAATCTCAAAATCTCACCACCCGCGGGCTATCGAAGCCGCAACCAAATACTTCCTAGTACAAGCAGCTGCTTCCACTCTCGTACTATTCTCCGGAATAACTAATGCCTGACATACTGGGCAATGAGACATCACCCAACTCACACACCCAATATCATGCATGATCCTCACTGCAGCTCTTTCAATAAAACTAGGACTAGTACCCTTCCACTTCTGATTCCCAGAAGTACTTCAAGGCTCCCCACTAACCACTGGGCTTATTCTATCAACAATCATAAAACTTCCTCCAATCGCCCTGCTATTCATAACCTCACATTCACTCAACCCAATACTACTAACCACCATAGCAATTATGTCAGTAGCCCTAGGAGGATGAATGGGTCTAAACCAAACACAAATTCGTAAAATCATGGCCTTCTCCTCCATCTCACACCTAGGCTGAATATCCATTATCATCATCTACAATCCTAAACTAACCCTACTAAACTTCTACCTATACGTCCTAATTACTACAACTGTCTTCCTGACCTTCAACTCAATTAAAACTCTAAAACTATCAACCCTAATAACCACCTGAGCAAAAACCCCATCTCTTAGCGTAATACTCCTACTAGTTCTAATATCACTTGCCGGCCTGCCACCACTAACAGGATTCCTCCCAAAATGACTCATTATTCAAGAACTAACCAAACAACACATAGCCCCAGCCGCAACAGCCATCTCCATGCTATCCCTACTAGGACTGTTCTTTTACCTCCGACTGGCTTACTGTGCAACAATCACCCTACCCCCTCACACCACAAACCACATGAAACAATGACACAGCAACAAACCCATTAACATCTCAGTCGCCATGCTAGCCATCGCATCCATCATGATGCTACCAATTTCGCCTATAATCTTCACCATTATATAA
ANSP8124                     ATGAACCCCCAAGCAAAACTAATCTTCATATCTAGCCTAGCACTAGGCACCACTCTAACAATCTCTAGCAACCACTGAATTATAGCCTGAGCGGGCCTTGAAATTAACACACTCTCTATCTTACCCCTAATCTCAAAATCTCACCACCCGCGAGCGATCGAAGCCGCAACCAAATATTTCCTAGTCCAAGCTGCCGCATCCACTCTTGTACTATTTTCTGGGATGACTAATGCCTGACACACCGGGCAGTGAGACATCACCCAACTCACTCACCCAGTATCATGCCTAGTCCTCACTGCAGCTCTTTCAATAAAACTAGGACTAGTGCCATTTCACTTCTGATTCCCAGAAGTACTGCAAGGCTCACCCCTAACCACTGGGCTCATCCTATCAACAGTCATAAAACTACCACCAATTGCCCTACTCTACATGACCTCTCACTCACTTAATCCCACAGTACTGACTACTATAGCAGTCCTATCTGTAGCCCTAGGAGGATGAATAGGTCTAAATCAAACACAAATTCGCAAAATCATAGCCTTCTCCTCCATCTCACACCTGGGATGAATAACTGTCATCCTAGTCTACAACCCCAAACTAACCCTGCTTAACTTCTACCTATATGTCCTAATGACTGCCACTGTATTCCTAACTTTCAACTCAATTAAAACCCTAAAACTATCCACCCTAATAACCACATGAGCAAAAACACCAGCACTCAGCATAATCCTCCTACTAGTACTTATATCGCTCGCCGGCCTCCCACCCCTGACAGGATTCCTCCCCAAATGACTCATCATCCAAGAACTAACTAACCAACATATAGCTCCAACTGCAACAACCATCTCTCTACTCTCCCTACTAAGCCTGTTTTTCTACCTACGACTAGCTTACTGCGCAACAATCACCCTACCACCCCACACCACAAACCATATAAAACAATGATACCGTACCAAACCCGTTAACCTCTCAGTCGCTATTCTAGCCACCGCATCCACCATGATGCTACCCATCTCACCCATGATCTTCACCATT??????	
ANSP3753            ATGAACCCCCAAGCAAAACTAATTTTCATATTCAGCCTGCTACTAGGCACAACTCTCACAATCTCTAGCAATCACTGAATCATAGCCTGAGCAGGACTCGAAATCAACACACTCTCTATTTTACCCCTAATCTCAAAATCTCACCACCCGCGGGCCATCGAAGCCGCAACCAAATACTTCCTGGTACAAGCAGCTGCCTCCACCCTTGTACTGTTCTCTGGAATGACCAATGCCTGACACACAGGACAATGAGACGTTACCCAACTCACACACCCAATATCATGCATGATCCTCACCGCAGCCCTTTCAATAAAACTAGGGCTAGTGCCATTCCACTTCTGATTCCCAGAAGTACTTCAAGGCTCCTCACTAACCACCGGACTTATTCTATCAACAATCATAAAACTTCCTCCAATCGCCCTACTATTCATAACCTCACATTCACTTAACCCAACACTACTAACCACCATAGCAATTATGTCAGTAGCCCTAGGAGGATGAATAGGCCTAAACCAAACACAAATTCGCAAAATCATGGCCTTCTCCTCCATCTCCCACCTAGGTTGAATGTCCATTATCATCATCTACAATCCTAAACTAACCCTACTAAACTTCTACCTGTATATCCTAATGACTACAGCTGTTTTCCTAACCTTCAACTCAATTAAAACTCTAAAACTATCAACCCTGATAACCACATGAGCAAAAACCCCATCTCTTAGCGTAATACTCCTAATAGTGCTTATATCACTTGCCGGCCTACCACCACTAACAGGATTCCTGCCAAAATGACTAATTATCCAGGAACTAACCAAACAACATATAGCCCCAGCTGCAACAGCCATCTCCATACTATCCCTACTAGGACTGTTCTTTTATCTCCGACTGGCTTACTGCGCAACAATTACCCTTCCCCCTCACACTACAAACCACATGAAACAATGACACAACAACAAACCCATTAACTTCTCAATCGCCATGCTGGTCACCGCATCCACCATGATGCTACCTATCTCACCCATGATCTTCACCATTATCTAA	
B09349               ATGAACCCCCAAGCAAAGCTGGTATTCGTATCCAGCCTACTATTAGGAACCACCCTAACAATCTCTAGCAACCATTGAGTCATAGCCTGAGCAGGCCTAGAGATTAACACACTCTCTATCTTGCCCCTAATTTCAAAATCTCACCACCCGCGGGCCATCGAAGCTGCGACTAAATATTTCCTAGTACAAGCGGCCGCTTCTGCCCTAGTACTATTCTCGGGAATAACCAATGCCTGGCATGTGGGACAATGAGACATTACCCAACTATCCAACCCAACATCCTGTCTAATTCTAACAGCAGCCCTCTCAATAAAACTAGGGCTTGTGCCATTCCACTTCTGATTCCCAGAAGTACTACAAGGGTCCCCACTAACCACAGGACTGCTACTATCAACAGTAATAAAACTTCCTCCAATTACCCTACTATTCATAACCTCCCACTCACTAAATCCAACAGTACTAACTACAATAGCTGTACTGTCCGTAGCCCTAGGAGGATGAATAGGGCTGAATCAAACACAAATTCGAAAAATCATAGCTTTTTCCTCTATCTCACACCTAGGATGAATAACCATTATCATCCTATATAACCCCAAACTAACCCTCCTCAACTTCTACCTATATGCCCTAATAACCACAACTATCTTCCTAACCTTCCACCTAACCAAAGTCCTAAAACTATCAACCCTAATAACCACATGAACTAAAATACCATCACTTAACGTTATCCTCCTACTAGTACTAATATCACTAGCCGGCCTCCCACCCATGACAGGATTCCTCCCAAAATGACTCATTATCCAAGAGCTAACTAAACAACACATATCTCCAGCCGCAACGATCATCTCCCTTCTCTCCCTATTAAGCCTGTTCTTCTACCTACGACTAGCCTACTGCGCGATAATCACACTACCACCACATACCACAAACCACATGAAACAGTGACACAACAACAAACCAACCCACCCACTAATCGCCATCCTAGCCGTTTCATCTATCGCACTGCTACCCATCTCCCCAATGATCCTTGCCATCATCTAA	
B25475           ?????CCCCCAAGCAAAGCTGGTGTTTGTACTCAGCCTACTATTAGGAACTACCCTAACAATTTCTAGCAACCACTGAGTCATAGCCTGAGCAGGCCTAGAAATTAACACACTCTCTATCCTACCCCTAATTTCAAAATCTCACCACCCGCGAGCCATCGAAGCGGCAACTAAGTATTTCCTAGTACAAGCAGCCGCTTCTGCCCTGGTGCTATTCTCCGGAATAACTAATGCCTGACACGTAGGACAATGAGACATTACTCAACTATCTCACCCAACATCCTGCCTAATCCTAACAGCAGCCCTCTCAATAAAACTAGGACTTGTACCATTCCACTTCTGATTCCCAGAAGTACTGCAAGGGACCTCACTAACCACAGGACTCCTACTGTCAACAGTAATAAAATTTCCCCCAATCACCCTACTATTCATAACCTCCCACTCATTAAATCCAACAGTACTAGTTACAATAGCTGTACTATCTGTAGCCCTAGGAGGATGAATAGGACTCAACCAAACACAAATTCGAAAAATCATAGCTTTTTCCTCTATCTCACACCTGGGATGAATAGCCGTTATCATCCTCTATAACCCCAAACTAACCCTCCTCAACTTCTTCCTATACGCTCTAATAACCACAACTATCTTCCTAACTTTCCACTCAACCAAAGTCCTAAAGCTATCAACCCTGATAACCACATGAACTAAAACACCATCACTTAACGTTATCCTCCTACTAGTACTAATATCACTCGCTGGCCTTCCCCCCATGACAGGGTTCCTCCCAAAGTGACTCATTATCCAAGAACTAACTAAACAGCACATAGCCTCAGCCGCAACGATCATCTCCCTTCTTTCCCTATTAAGCCTGTTCTTCTATCTACGACTAGCCTACTGTGCAATGATCACACTACCACCACACACCACAAACCATATGAAACAGTGACACAACAACAAACCAACCCACCCCTTAATCGCCATCCTGGCTATTTCATCCATCGCACTGCTTCCCATCTCCCCAATGATCATTGCCATCAT????	
gms983            ATGAACCCCCAAGCAAAGCTAATTTTCGTATTCAGCCTGCTACTAGGCACAACCCTCACAATTTCCAGCAACCACTGAATTATAGCCTGAGCGGGACTTGAAATCAACACACTCTCTATCTTACCCCTAATCTCAAAATCTCACCACCCGCGAGCCATTGAAGCCGCAACCAAGTATTTCCTAGTACAAGCAGCCGCTTCCACTCTGGTACTATTTTCCGGAATGACTAACGCTTGACACACTGGACAGTGAGATATCACCCAACTGACACACCCGATGTCATGTATGATCCTAACCGCCGCCCTTTCAATAAAACTTGGACTAGTACCATTCCACTTCTGATTCCCAGAAGTACTTCAAGGATCTCCACTAACCACTGGACTCATCCTATCAACAGTCATAAAACTCCCCCCAATCGCCCTACTATTTATAACCTCCCACTCACTCAACCCCACACTACTGACTACAATAGCAATTATGTCCGTAGCCCTAGGAGGATGAATAGGACTAAATCAAACACAAATCCGTAAAATCATGGCCTTCTCCTCCATCTCCCACCTAGGTTGAATATCCATTATCATCATTTACAACCCCAAACTAACTCTACTTAACTTCTACCTATATGCCCTAATAACCACAACCGTCTTCCTGACCTTTAACTCAATCAAAACCCTAAAACTATCAACCCTAATAACCACATGAGCAAAAACCCCTTCTCTCAGCATAATACTCCTACTAGTACTAATATCACTTGCTGGACTCCCACCACTGACAGGATTCCTCCCAAAATGACTCATCATCCAAGAACTAACCAAACAGCACATAGCTCCAGCCGCAACAGTCATCTCCATACTATCTCTACTTGGGCTATTCTTTTATCTCCGACTAGCCTACTGTGCAACAATCACCCTACCACCTCACACTACAAACCACATGAAACAGTGACACAACAACAAACCAGTAAGCCTCTCAATTGCCGTACTGGTCACCGCATCCACCATGATGCTCCCAATCTCACCCATGATATTCGCCACTATCTAA	
JMD923                ATGAACCCCCAAGCAAAGCTGGTATTTGTACTCAGCCTACTACTAGGAACTACCCTAACAATCTCTAGCAACCACTGAGTTATAGCCTGAGCAGGCCTAGAAATTAACACACTCTCCATCCTACCCCTAATCTCAAAATCTCATCACCCGCGAGCCATTGAAGCCGCAACTAAATATTTCCTAGTACAAGCAGCTGCTTCAGCCCTAGTACTATTCTCCGGAATGACCAATGCCTGACACGTGGGACAATGAGATATTACTCAACTATCTCACCCAACATCTTGCCTAATTCTTACAGCAGCCCTTTCAATAAAACTAGGACTTGTACCATTTCACTTCTGATTTCCAGAAGTACTACAAGGATCCCCCCTAATTACAGGACTCCTACTATCAACAGTAATAAAACTTCCCCCAATTGCCTTACTATTCATAACCTCCCATTCACTAAATCCAACTGTACTGACTACAATAGCTGTACTATCCGTAGCCCTAGGAGGATGAATAGGACTGAACCAAACACAAGTTCGAAAAATCATAGCCTTCTCCTCCATCTCACACCTGGGATGAATAGCCATTATCATCCTCTATAACCCCAAACTAACCCTCCTCAACTTTTACCTATACGCCCTAATAACCACAACAGTTTTCCTAACCTTCCACTCAACCAAAGTCCTAAAACTATCAACCCTGATGACCGCATGGGCTAAAATACCATCACTTAACACTATCCTCCTACTAGTACTAATATCACTCGCTGGCCTCCCCCCTATAACAGGATTCCTCCCAAAATGACTCATTATCCAAGAGCTAACTAAACAGCACATAGCCTCAGCCGCAACAATCATCTCTCTCCTCTCCCTATTAAGCCTATTCTTCTATCTACGACTAGCCTACTGTGCAATGATCACACTACCACCACACACCACTAACCACATGAAACAGTGACACAACAACAAACCAACCCACCCATTAATCGCCATCCTAGCCACTTCATCTATTGCACTACTGCCTATCTCCCCAATGATCCTTTCCATCATCTAA	
B35488           ?????CCCCCAAGCAAAACTAATTTTCGTATTCAGCCTGCTACTAGGCACAACCCTTACAATCTCTAGCAACCACTGAATCATAGCCTGAGCAGGGCTCGAAATTAACACACTCTCTATCTTACCCCTAATCTCAAAATCTCACCACCCGCGGGCCATCGAAGCCGCAACCAAATACTTCCTAGTACAAGCAGCTGCTTCCACCCTAGTACTATTCTCTGGAATAACCAATGCCTGACACACTGGACAGTGAGATATCACCCAACTCACACACCCAATATCATGCATGATCCTTACCGCAGCTCTTTCAATAAAACTAGGACTAGTACCATTCCACTTCTGATTCCCAGAAGTACTCCAAGGCTCCTCACTAACCACTGGACTTATCCTGTCAACAATCATAAAACTTCCTCCAATTGCCCTACTCTTCATAACCTCCCACTCACTCAGCCCAACACTACTAACCACTATAGCAATTATGTCAGTAGCCCTAGGAGGATGAATAGGCCTAAACCAAACACAAATCCGTAAAATCATGGCCTTCTCCTCCATCTCTCACCTAGGCTGAATAGCCATTATTATCATCTACAGCCCCAAACTGACCCTACTAAACTTCTACCTGTACGTCCTAATGACTACAACTGTCTTCCTAACTTTCAACTCAATTAAAACCCTAAAACTATCAACCCTGATAACCACATGAGCAAAAACCCCACCTCTTAGCGTGATGCTCCTACTAGTGCTTATATCCCTAGCTGGCCTCCCACCGCTAACAGGATTCCTCCCAAAATGACTCATCATCCAGGAACTAACCAAACAGCACATAGCCCCTACTGCAACAGCTATCTCCATGCTATCCCTACTAGGACTATTCTTCTACCTCCGACTAGCTTATTGCGCAACAATTACCCTCCCCCCTCACACCACAAATCACATGAAACAATGACACAGCAACAAACCCGTCAACTTCTCAATCGCTATACTGGCCACTGCATCAACCATGATGCTGCCTATTTCACCTATAATTTTCACCATTAT????	
ANSP8325                 ATGAACCCCCAAGCAAAACTAATCTTCATACTAAGCCTGCTACTGGGCACAACTCTAACAATCTCTAGCAATCACTGAATCATGGCCTGAGCGGGGCTTGAAATTAACACACTCTCTATTTTACCCCTAATCTCAAAATCTCACCACCCCCGAGCCATTGAAGCCGCAACCAAATACTTCCTAGTGCAGGCAGCTGCCTCCACCCTTGTACTATTCTCCGGGATAACCAATGCCTGACACACTGGACAGTGAGATATCACCCAACTCACACACCCAATATCATGCCTAACCCTAACCGCAGCTCTTTCAATAAAACTGGGACTAGTACCATTCCACTTCTGATTCCCAGAAGTGCTTCAAGGCTCCTCACTAACCACTGGGCTCATTCTATCTACAATCATAAAACTCCCTCCAATTGCCCTACTCTTCATAACCTCACACTCACTCAACCCAACACTACTAACCACCATAGCAATTATGTCAGTAGCCCTAGGAGGATGAATAGGCCTTAACCAGACACAAATTCGTAAAATCATGGCCTTCTCCTCCATCTCCCACCTAGGCTGAATATCCATCATCATCATCTACAACCCCAAACTAACTCTACTAAACTTCTACCTATATATCCTAATGACTACAACTGTTTTCCTAACTTTCAACTCAATCAAAACCCTAAAACTATCAGCCCTAATAACCACATGAGCAAAAACCCCATCACTCAGCGTAATACTCCTACTAGTGCTTATATCACTTGCCGGCCTACCACCCCTAACAGGATTTCTCCCAAAATGACTCATTATCCAAGAACTAACTAAACAACACATAGCCCCAGCCGCAACAGCCATCTCCATACTATCCCTACTAGGACTGTTCTTTTACCTCCGACTGGCTTATTGTGCAACAATCACCCTACCCCCTCACACCACAAACCACATGAAACAATGACACAACAACAAACCCGTTAACTTCTCAATCGCCATACTGGCCACCGCATCTACCATGATGCTGCCCATTTCACCTATGATCTTCACCACTATCTAA	
	
;


END;
