# Supplementary material for: A latitudinal phylogeographic diversity gradient in birds
Source: PLoS Biol. 2017 Apr 13;15(4):e2001073. doi: 10.1371/journal.pbio.2001073 (PMC5390966; doi:10.1371/journal.pbio.2001073)
Supplement: S1 Data — (ZIP) [file pbio.2001073.s015.zip › S1_Data/Hylophylax-naevius-naevioides.nex]

#NEXUS
BEGIN DATA;
	DIMENSIONS NTAX=101 NCHAR=1023;
	FORMAT DATATYPE = DNA GAP = - MISSING = ?;
	MATRIX
	GU215393_Hylophylax_naevioides_STRI_JTW560 ?????????????????????????????????????????????????????????????????AGCATGAACTGGATTAGAAATCAACACTTTAGCTATCCTTCCCCTCATTTCAAAATCTCACCATCCACGAGCTATTGAAGCCGCAACAAAATACTTTCTTGTCCAAGCAGCTGCCTCAGCACTACTCCTATTCTCTAGTATAACCAACGCATGATACACTGGACAATGAGACATTACCCAACTCACTCACCCCACATCATGTCTACTTCTTACAACAGCCATTTCAATAAAACTAGGTCTAGTCCCATTTCACTTTTGATTCCCAGAAGTCCTTCAAGGCACACCCATAAC…
	EF640019_Hylophylax_naevioides CTACTATCCATCATAAGTTTAATCTTAGGAACAACCATTACAATCTCAAGTAACCATTGAATAATAGCATGAACTGGATTAGAAATCAACACTTTAGCTATCCTTCCCCTCATTTCAAAATCTCACCATCCACGAGCTATTGAAGCCGCAACAAAATACTTTCTTGTCCAAGCAGCTGCCTCAGCACTACTCCTATTCTCTAGTATAACCAACGCATGATACACTGGACAATGAGACATTACCCAACTCACTCACCCCACATCATGTCTACTTCTTACAACAGCCATTTCAATAAAACTAGGTCTAGTCCCATTTCACTTTTGATTCCCAGAAGTCCTTCAAGGCACACCCATAACTACTGGCCTCCT…
	KF792313_Hylophylax_naevioides_ANSP19061 CTACTATCCATCATAAGTTTAATCTTAGGAACAACYATTACAATCTCAAGTAACCATTGAATAATAGCATGAACTGGATTAGAAATCAACACTTTAGCTATCCTTCCCCTCATTTCAAAATCTCACCATCCACGARCTATTGAAGCCGCAACAAAATACTTTCTTGTCCAAGCAGCTGCCTCAGCACTACTCCTATTCTCTAGTATAACCAACGCATGATACACTGGACAATGAGACATTACCCAACTCACTC?????ACATCATGTCTACTTCTTACAACAGCCATTTCAATAAAACTAGGTCTA?TCCCATTTCACTTTTGATTCCCAGAAGTCCTTCAAGGCACACCCATAACTA…
	KF792312_Hylophylax_naevioides_ANSP19288 CTACTATCCATCATAAGTTTAATCTTAGGAACAACCATTACAATCTCAAGTAACCATTGAATAATAGCATGAACTGGATTAGAAATCAACACTTTAGCTATCCTTCCCCTCATTTCAAAATCTCACCATCCACGAGCTATTGAAGCCGCAACAAAATACTTTCTTGTCCAAGCAGCTGCCTCAGCACTACTCCTATTCTCTAGTATAACCAACGCATGATACACTGGACAATGAGACATTACCCAACTCACTCACCCCACATCATGTCTACTTCTTACAACAGCCATTTCAATAAAACTAGGTCTAGTCCCATTTCACTTTTGATTCCCAGAAGTCCTTCAAGGCACACCCATAACTA…
	KF792308_Hylophylax_naevioides_ANSP17145 CTACTATCCATCATAAGTTTAATCTTAGGAACAACCATTACAATCTCAAGTAACCATTGAATAATAGCATGAACTGGATTAGAAATCAACACTTTAGCTATCCTTCCCCTCATTTCAAAATCTCACCATCCACGAGCTATTGAAGCCGCAACAAAATACTTTCTTGTCCAAGCAGCTGCCTCAGCACTACTCCTATTCTCTAGTATAACCAACGCATGATACACTGGACAATGAGACATTACCCAACTCACTCACCCCACATCATGTCTACTTCTTACAACAGCCATTTCAATAAAACTAGGTCTAGTCCCATTTCACTTTTGATTCCCAGAAGTCCTTCAAGGCACACCCATAACTA…
	GU215394_Hylophylax_naevioides_naevioides_STRI_JTW682 CTACTATCCATCATAAGTTTAATCTTAGGAACAACCATTACAATCTCAAGTAACCATTGAATAA?AGCATGAACTGGATTAGAAATCAACACTTTAGCTATCCTTCCCCTCATTTCAAAATCTCACCATCCACGAGCTATTGAAGCCGCAACAAAATACTTTCTTGTCCAAGCAGCTGCCTCAGCACTACTCCTATTCTCTAGTATAACCAACGCATGATACACTGGGCAATGAGACATTACCCAACTCACTCACCCCACATCATGTCTACTTCTTACAACAGCCATTTCAATAAAACTAGGTCTAGTCCCATTTCACTTTTGATTCCCAGAAGTCCTTCAAGGC…
	KF792402_Hylophylax_naevius_MPEG66222 CTACTATCTATCACAAGCTTAATTTTAGGAACAACTATTACAATCTCAAGTAACCACTGAATAATAGCATGAACTGGATTAGAAATTAACACTTTAGCCATCCTTCCTCTTATTTCAAAATCTCACCACCCACGAGCTATTGAAGCCGCAACAAAATACTTTCTAGTCCAAGCAGCTGCCTCAGCATTACTCCTATTTTCTAGTATAACTAACGCATGATACACCGGACAATGAGACATTACCCAACTCACTCACCCCACATCATGTTTACTTCTTACAACAGCCATTTCAATAAAACTAGGGCTAGTTCCATTCCACTTCTGATTCCCAGAAGTCCTCCAAGGTACATCCCTAACTACCG…
	KF792401_Hylophylax_naevius_MPEG66220 CTACTATCTATCACAAGCTTAATTTTAGGAACAACTATTACAATCTCAAGTAACCATTGAATAATAGCATGGACTGGATTAGAAATTAACACCTTAGCCATCCTTCCCCTTATTTCAAAATCTCACCACCCACGAGCTATTGAAGCCGCAACAAAATACTTTCTAGTCCAAGCAGCTGCCTCAGCATTACTCCTATTTTCTAGTATAACTAACGCATGATACACCGGACAATGAGACATTACCCAACTCACTCACCCCACATCATGTTTACTTCTCACAACAGCCATTTCAATAAAACTAGGGCTAGTTCCATTTCACTTCTGATTCCCAGAAGTCCTCCAAGGTACATCCCTAACTACCG…
	KF792400_Hylophylax_naevius_MPEG66221 CTACTATCTATCACAAGCTTAATTTTAGGAACAACTATTACAATCTCAAGTAACCATTGAATAATAGCATGGACTGGATTAGAAATTAACACCTTAGCCATCCTTCCCCTTATTTCAAAATCTCACCACCCACGAGCTATTGAAGCCGCAACAAAATACTTTCTAGTCCAAGCAGCTGCCTCAGCATTACTCCTATTTTCTAGTATAACTAACGCATGATACACCGGACAATGAGACATTACCCAACTCACTCACCCCACATCATGTTTACTTCTTACAACAGCCATTTCAATAAAACTAGGGCTAGTTCCATTTCACTTCTGATTCCCAGAAGTCCTCCAAGGTACATCCCTAACTACCG…
	KF792399_Hylophylax_naevius_MPEG65817 CTACTATCTATCACAAGCTTAATTTTAGGAACAACTATTACAATCTCAAGTAACCATTGAATAATAGCATGGACTGGATTAGAAATTAACACCTTAGCCATCCTTCCCCTTATTTCAAAATCTCACCACCCACGAGCTATTGAAGCCGCAACAAAATACTTTCTAGTCCAAGCAGCTGCCTCAGCATTACTCCTATTTTCTAGTATAACTAACGCATGATACACCGGACAATGAGACATTACCCAACTCACTCACCCCACATCATGTTTACTTCTTACAACAGCCATTTCAATAAAACTAGGGCTAGTTCCATTTCACTTCTGATTCCCAGAAGTCCTCCAAGGTACATCCCTAACTACCG…
	KF792398_Hylophylax_naevius_MPEG65816 CTACTATCTATCACAAGCTTAATTTTAGGAACAACTATTACAATCTCAAGTAACCATTGAATAATAGCATGGACTGGATTAGAAATTAACACCTTAGCCATCCTTCCCCTTATTTCAAAATCTCACCACCCACGAGCTATTGAAGCCGCAACAAAATACTTTCTAGTCCAAGCAGCTGCCTCAGCATTACTCCTATTTTCTAGTATAACTAACGCATGATACACCGGACAATGAGACATTACCCAACTCACTCACCCCACATCATGTTTACTTCTTACAACAGCCATTTCAATAAAACTAGGGCTAGTTCCATTTCACTTCTGATTCCCAGAAGTCCTCCAAGGTACATCCCTAACTACCG…
	KF792397_Hylophylax_naevius_MPEG65818 CTACTATCTATCACAAGCTTAATTTTAGGAACAACTATTACAATCTCAAGTAACCATTGAATAATAGCATGGACTGGATTAGAAATTAACACCTTAGCCATCCTTCCCCTTATTTCAAAATCTCACCACCCACGAGCTATTGAAGCCGCAACAAAATACTTTCTAGTCCAAGCAGCTGCCTCAGCATTACTCCTATTTTCTAGTATAACTAACGCATGATACACCGGACAATGAGACATTACCCAACTCACTCACCCCACATCATGTTTACTTCTTACAACAGCCATTTCAATAAAACTAGGGCTAGTTCCATTTCACTTCTGATTCCCAGAAGTCCTCCAAGGTACATCCCTAACTACCG…
	KF792396_Hylophylax_naevius_MPEGAMZ162 ???????????CACAAGCTTAATTCTAGGAACAACTATTACAATCTCAAGTAACCATTGAATAATAGCATGAACTGGATTAGAAATTAACACTTTAGCCATCCTTCCCCTTATTTCAAAATCTCACCACCCACGAGCTATTGAAGCTGCAACAAAATACTTTCTAGTCCAAGCAGCTGCCTCAGCACTACTCCTATTCTCTAGTATAACTAACGCATGATACACCGGACAATGAGACATTACCCAACTCACTCACCCCACATCATGTTTACTTCTTACAACAGCCATTTCAATAAAACTAGGACTAGTTCCATTTCACTTCTGATTCCCAGAAGTCCTCCAAGGTACATCCCTAACTACC…
	KF792395_Hylophylax_naevius_MPEG59584 CTACTATCCATCACAAGCTTAATTCTAGGAACAACTATTACAATCTCAAGTAACCATTGAATAATAGCATGAACTGGATTAGAAATTAACACTTTAGCCATCCTTCCCCTTATTTCAAAATCTCACCACCCACGAGCTATTGAAGCTGCAACAAAATACTTTCTAGTCCAAGCAGCTGCCTCAGCACTACTCCTATTCTCTAGTATAACTAACGCATGATACACCGGACAATGAGACATTACCCAACTCACTCACCCCACATCATGTTTACTTCTTACAACAGCCATTTCAATAAAACTAGGACTAGTTCCATTTCACTTCTGATTCCCAGAAGTCCTCCAAGGTACATCCCTAACTACCG…
	KF792394_Hylophylax_naevius_MPEG59586 CTACTATCCATCACAAGCTTAATTCTAGGAACAACTATTACAATCTCAAGTAACCATTGAATAATAGCATGAACTGGATTAGAAATTAACACTTTAGCCATCCTTCCCCTTATTTCAAAATCTCACCACCCACGAGCTATTGAAGCTGCAACAAAATACTTTCTAGTCCAAGCAGCTGCCTCAGCACTACTCCTATTCTCTAGTATAACTAACGCATGATACACCGGACAATGAGACATTACCCAACTCACTCACCCCACATCATGTTTACTTCTTACAACAGCCATTTCAATAAAACTAGGACTAGTTCCATTTCACTTCTGATTCCCAGAAGTCCTCCAAGGTACATCCCTAACTACCG…
	KF792393_Hylophylax_naevius_MPEG62893 CTACTATCCATCACAAGCTTAATTTTAGGAACAACTATCACAATCTCAAGTAACCATTGAATAATAGCATGAACTGGATTAGAAATTAACACTTTAGCCATCCTTCCCCTTATTTCAAAATCTCACCACCCACGAGCCATTGAAGCTGCAACAAAATACTTTCTAGTCCAAGCAGCTGCATCAGCACTACTCCTATTCTCTAGTATAACTAACGCATGATACACCGGACAATGAGACATTACTCAGCTCACTCACCCCACATCATGTTTACTTCTTACAACAGCCATTTCAATAAAACTAGGACTAGTTCCATTTCACTTCTGATTCCCAGAAGTCCTCCAAGGTACATCCCTAACTACCG…
	KF792392_Hylophylax_naevius_MPEG62892 CTACTATCCATCACAAGCTTAATCTTAGGAACAACTATCACAATCTCAAGTAACCATTGAATAATAGCATGAACTGGATTAGAAATTAACACTTTAGCCATCCTTCCCCTTATTTCAAAATCTCACCACCCACGAGCCATTGAAGCTGCAACAAAATACTTTCTAGTCCAAGCAGCTGCATCAGCACTACTCCTATTCTCTAGTATAACTAACGCATGATACACCGGACAATGAGACATTACTCAGCTCACTCACCCCACATCATGTTTACTTCTTACAACAGCCATTTCAATAAAACTAGGACTAGTTCCATTTCACTTCTGATTCCCAGAAGTCCTCCAAGGTACATCCCTAACTACCG…
	KF792391_Hylophylax_naevius_MPEG62890 CTACTATCCATCACAAGCTTAATTTTAGGAACAACTATCACAATCTCAAGTAACCATTGAATAATAGCATGAACTGGATTAGAAATTAACACTTTAGCCATCCTTCCCCTTATTTCAAAATCTCACCACCCACGAGCCATTGAAGCTGCAACAAAATACTTTCTAGTCCAAGCAGCTGCATCAGCACTACTCCTATTCTCTAGTATAACTAACGCATGATACACCGGACAATGAGACATTACTCAGCTCACTCACCCCACATCATGTTTACTTCTTACAACAGCCATTTCAATAAAACTAGGACTAGTTCCATTTCACTTCTGATTCCCAGAAGTCCTCCAAGGTACATCCCTAACTACCG…
	KF792390_Hylophylax_naevius_MPEG62889 CTACTATCCATCACAAGCTTAATTTTAGGAACAACTATCACAATCTCAAGTAACCATTGAATAATAGCATGAACTGGATTAGAAATTAACACTTTAGCCATCCTTCCCCTTATTTCAAAATCTCACCACCCACGAGCCATTGAAGCTGCAACAAAATACTTTCTAGTCCAAGCAGCTGCATCAGCACTACTCCTATTCTCTAGTATAACTAACGCATGATACACCGGACAATGAGACATTACTCAGCTCACTCACCCCACATCATGTTTACTTCTTACAACAGCCATTTCAATAAAACTAGGACTAGTTCCATTTCACTTCTGATTCCCAGAAGTCCTCCAAGGTACATCCCTAACTACCG…
	KF792389_Hylophylax_naevius_INPA217 CTACTATCCATCACAAGCTTAATTTTAGGAACAACTATCACAATCTCAAGTAACCATTGAATAATAGCATGAACTGGATTAGAAATTAACACTTTAGCCATCCTTCCCCTTATTTCAAAATCTCACCACCCACGAGCCATTGAAGCTGCAACAAAATACTTTCTAGTCCAAGCAGCTGCATCAGCACTACTCCTATTCTCTAGTATAACTAACGCATGATACACCGGACAATGAGACATTACTCAGCTCACTCACCCCACATCATGTTTACTTCTTACAACAGCCATTTCAATAAAACTAGGACTAGTTCCATTTCACTTCTGATTCCCAGAAGTCCTCCAAGGTACATCCCTAACTACCGGC…
	KF792388_Hylophylax_naevius_INPA1301 CTACTATCCATCACAAGCTTAATTTTAGGAACAACTATCACAATCTCAAGTAACCATTGAATAATAGCATGAACTGGATTAGAAATTAACACTTTAGCCATCCTTCCCCTTATTTCAAAATCTCACCACCCACGAGCCATTGAAGCTGCAACAAAATACTTTCTAGTCCAAGCAGCTGCATCAGCACTACTCCTATTCTCTAGTATAACTAACGCATGATACACCGGACAATGAGACATTACTCAGCTCACTCACCCCACATCATGTTTACTTCTTACAACAGCCATTTCAATAAAACTAGGACTAGTTCCATTTCACTTCTGATTCCCAGAAGTCCTCCAAGGTACATCCCTAACTACCGG…
	KF792387_Hylophylax_naevius_INPA675 CTACTATCCATCACAAGCTTAATTTTAGGAACAACTATTACAATCTCAAGTAACCATTGAATAATAGCATGAACTGGATTAGAAATTAACACTTTAGCCATCCTTCCCCTTATTTCAAAATCTCACCACCCACGAGCTATTGAAGCTGCAACAAAATACTTTCTAGTCCAAGCAGCTGCCTCAGCACTACTCCTATTTTCTAGTATAACTAACGCATGATACACCGGACAATGAGACATTACTCAACTCACTCACCCCACATCATGTTTACTTCTTACAACAGCCATTTCAATAAAACTAGGACTAGTTCCATTTCACTTCTGATTCCCAGAAGTCCTCCAAGGTACATCCCTAACTACCGGC…
	KF792386_Hylophylax_naevius_INPA1613 CTACTATCCATCACAAGCTTAATTTTAGGAACAACTATTACAATCTCAAGTAACCATTGAATAATAGCATGGACTGGATTAGAAATTAACACTCTAGCCATCCTTCCCCTTATTTCAAAATCTCACCACCCACGAGCTATTGAAGCTGCAACAAAATACTTTCTAGTTCAAGCAGCTGCCTCAGCACTACTCCTATTTTCTAGTATAACTAACGCATGATACACCGGACAATGAGACATTACTCAACTCACTCACCCCACATCATGTTTACTTCTTACAACAGCCATTTCAATAAAACTAGGACTAGTTCCATTTCACTTCTGATTCCCAGAAGTCCTCCAAGGTACATCCCTAACCACCGG…
	KF792385_Hylophylax_naevius_INPA1144 CTACTATCCATCACAAGCTTAATTTTAGGAACAACTATTACAATCTCAAGTAACCATTGAATAATAGCATGGACTGGATTAGAAATTAACACTCTAGCCATCCTTCCCCTTATTTCAAAATCTCACCACCCACGAGCTATTGAAGCTGCAACAAAATACTTTCTAGTTCAAGCAGCTGCCTCAGCACTACTCCTATTTTCTAGTATAACTAACGCATGATACACCGGACAATGAGACATTACTCAACTCACTCACCCCACATCATGTTTACTTCTTACAACAGCCATTTCAATAAAACTAGGACTAGTTCCATTTCACTTCTGATTCCCAGAAGTCCTCCAAGGTACATCCCTAACCACCGG…
	KF792384_Hylophylax_naevius_INPA1134 CTACTATCCATCACAAGCTTAATTTTAGGAACAACTATTACAATCTCAAGTAACCATTGAATAATAGCATGGACTGGATTAGAAATTAACACTCTAGCCATCCTTCCCCTTATTTCAAAATCTCACCACCCACGAGCTATTGAAGCTGCAACAAAATACTTTCTAGTTCAAGCAGCTGCCTCAGCACTACTCCTATTTTCTAGTATAACTAACGCATGATACACCGGACAATGAGACATTACTCAACTCACTCACCCCACATCATGTTTACTTCTTACAACAGCCATTTCAATAAAACTAGGACTAGTTCCATTTCACTTCTGATTCCCAGAAGTCCTCCAAGGTACATCCCTAACCACCGG…
	KF792383_Hylophylax_naevius_MPEG58366 CTACTATCCATCACAAGCTTAATCCTAGGAACAACCATTACAATCTCAAGCAACCATTGAATAATAGCATGAACTGGATTAGAAATCAACACTTTAGCCATCCTTCCCTTCATCTCAAAATCTCACCACCCACGAGCCATTGAAGCTGCAACAAAATACTTTCTAGTCCAAGCAGCTGCCTCAGCACTACTCCTATTTTCTAGTGTAACCAACGCATGATACACTGGACAATGAGACATTACCCAGCTTACTCACCCCACATCATGTTTACTTCTTACAACGGCCATTTCAATAAAACTAGGACTAGTTCCATTTCACTTTTGATTCCCAGAAGTCCTTCAAGGCACATCCCTAACTACCG…
	KF792382_Hylophylax_naevius_MPEG59998 CTACTATCCATCACAAGCTTAATCCTAGGAACAACCATTACAATCTCAAGCAACCATTGAATAATAGCATGAACTGGATTAGAAATCAACACTTTAGCCATCCTTCCCTTCATCTCAAAATCTCACCACCCACGAGCCATTGAAGCTGCAACAAAATACTTTCTAGTCCAAGCAGCTGCCTCAGCACTACTCCTATTTTCTAGTGTAACCAACGCATGATACACTGGACAATGAGACATTACCCAGCTTACTCACCCCACATCATGTTTACTTCTTACAACGGCCATTTCAATAAAACTAGGACTAGTTCCATTTCACTTTTGATTCCCAGAAGTCCTTCAAGGCACATCCCTAACTACCG…
	KF792381_Hylophylax_naevius_MPEG59854 ????????????ACAAGCTTAATCCTAGGAACAACCATTACAATCTCAAGCAACCATTGAATAATAGCATGAACTGGATTAGAAATCAACACTTTAGCCATCCTTCCCTTCATCTCAAAATCTCACCACCCACGAGCCATTGAAGCTGCAACAAAATACTTTCTAGTCCAAGCAGCTGCCTCAGCACTACTCCTATTTTCTAGTGTAACCAACGCATGATACACTGGACAATGAGACATTACCCAGCTTACTCACCCCACATCATGTTTACTTCTTACAACGGCCATTTCAATAAAACTAGGACTAGTTCCATTTCACTTTTGATTCCCAGAAGTCCTTCAAGGCACATCCCTAACTACCG…
	KF792380_Hylophylax_naevius_MPEG59853 CTACTATCCATCACAAGCTTAATCCTAGGAACAACCATTACAATCTCAAGCAACCATTGAATAATAGCATGAACTGGATTAGAAATCAACACTTTAGCCATCCTTCCCTTCATCTCAAAATCTCACCACCCACGAGCCATTGAAGCTGCAACAAAATACTTTCTAGTCCAAGCAGCTGCCTCAGCACTACTCCTATTTTCTAGTGTAACCAACGCATGATACACTGGACAATGAGACATTACCCAGCTTACTCACCCCACATCATGTTTACTTCTTACAACGGCCATTTCAATAAAACTAGGACTAGTTCCATTTCACTTTTGATTCCCAGAAGTCCTTCAAGGCACATCCCTAACTACCG…
	KF792379_Hylophylax_naevius_MPEG58900 CTACTATCCATCACAAGCTTAATCCTAGGAACAACCATTACAATCTCAAGCAACCATTGAATAATAGCATGAACTGGATTAGAAATCAACACTTTAGCCATCCTTCCCTTCATCTCAAAATCTCACCACCCACGAGCCATTGAAGCTGCAACAAAATACTTTCTAGTCCAAGCAGCTGCCTCAGCACTACTCCTATTTTCTAGTGTAACCAACGCATGATACACTGGACAATGAGACATTACCCAGCTTACTCACCCCACATCATGTTTACTTCTTACAACGGCCATTTCAATAAAACTAGGACTAGTTCCATTTCACTTTTGATTCCCAGAAGTCCTTCAAGGCACATCCCTAACTACCG…
	HM637285_Hylophylax_naevius_LSUMZ_B55298 CTACTATCTATCACAAGCTTAATTTTAGGAACAACTATTACAATCTCAAGTAACCATTGAATAATAGCATGGACTGGATTAGAAATTAACACCTTAGCCATCCTTCCCCTTATTTCAAAATCTCACCACCCACGAGCTATTGAAGCCGCAACAAAATACTTTCTAGTCCAAGCAGCTGCCTCAGCATTACTCCTATTTTCTAGTATAACTAACGCATGATACACCGGACAATGAGACATTACCCAACTCACTCACCCCACATCATGTTTACTTCTTACAACAGCCATTTCAATAAAACTAGGGCTAGTTCCATTTCACTTCTGATTCCCAGAAGTCCTCCAAGGTACATCCCTAACTA…
	KF792378_Hylophylax_naevius_MPEG58899 CTACTATCCATCACAAGCTTAATCCTAGGAACAACCATTACAATCTCAAGCAACCATTGAATAATAGCATGAACTGGATTAGAAATCAACACTTTAGCCATCCTTCCCTTCATCTCAAAATCTCACCACCCACGAGCCATTGAAGCTGCAACAAAATACTTTCTAGTCCAAGCAGCTGCCTCAGCACTACTCCTATTTTCTAGTGTAACCAACGCATGATACACTGGACAATGAGACATTACCCAGCTTACTCACCCCACATCATGTTTACTTCTTACAACGGCCATTTCAATAAAACTAGGACTAGTTCCATTTCACTTTTGATTCCCAGAAGTCCTTCAAGGCACATCCCTAACTACCG…
	KF792377_Hylophylax_naevius_MPEG63362 GATCTATCCATCACAAGCTTAATCCTAGGAACAACCATTACAATCTCAAGCAACCATTGAATAATAGCATGAACTGGATTAGAAATCAACACTTTAGCCATCCTTCCCTTCATCTCAAAATCTCACCACCCACGAGCCATTGAAGCTGCAACAAAATACTTTCTAGTCCAAGCAGCTGCCTCAGCACTACTCCTATTTTCTAGTGTAACCAACGCATGATACACTGGACAATGAGACATTACCCAGCTTACTCACCCCACATCATGTTTACTTCTTACAACGGCCATTTCAATAAAACTAGGACTAGTTCCATTTCACTTTTGATTCCCAGAAGTCCTTCAAGGCACATCCCTAACTACCG…
	KF792376_Hylophylax_naevius_MPEG60688 CTACTATCCATCACAAGCTTAATCCTAGGAACAACCATTACAATCTCAAGCAACCATTGAATAATAGCATGAACTGGATTAGAAATCAACACTTTAGCCATCCTTCCCTTCATCTCAAAATCTCACCACCCACGAGCCATTGAAGCTGCAACAAAATACTTTCTAGTCCAAGCAGCTGCCTCAGCACTACTCCTATTTTCTAGTGTAACCAACGCATGATACACTGGACAATGAGACATTACCCAGCTTACTCACCCCACATCATGTTTACTTCTTACAACGGCCATTTCAATAAAACTAGGACTAGTTCCATTTCACTTTTGATTCCCAGAAGTCCTTCAAGGCACATCCCTAACTACCG…
	KF792375_Hylophylax_naevius_MPEG52771 CTACTATCCATCACAAGCTTAATCCTAGGAACAACCATTACAATCTCAAGCAACCATTGAATAATAGCATGAACTGGATTAGAAATCAACACTTTAGCCATCCTTCCCTTCATCTCAAAATCTCACCACCCACGAGCCATTGAAGCTGCAACAAAATACTTTCTAGTCCAAGCAGCTGCCTCAGCACTACTCCTATTTTCTAGTGTAACCAACGCATGATACACTGGACAATGAGACATTACCCAGCTTACTCACCCCACATCATGTTTACTTCTTACAACGGCCATTTCAATAAAACTAGGACTAGTTCCATTTCACTTTTGATTCCCAGAAGTCCTTCAAGGCACATCCCTAACTACCG…
	KF792374_Hylophylax_naevius_MPEG55024 CTACTATCCATCACAAGCTTAATCCTAGGAACAACAATTACAATCTCAAGCAACCACTGAATAATAGCATGAACTGGATTAGAAATCAACACTTTAGCCATCCTTCCCTTCATTTCAAAATCTCACCACCCACGAGCCATTGAAGCCGCAACAAAATACTTTCTAGTCCAAGCAGCTGCCTCAGCACTACTCCTATTTTCCAGCGTAACTAACGCATGATACACCGGACAATGAGACATTACCCAACTTACTCACCCCACATCATGTTTACTTCTTACAACGGCCATCTCAATAAAACTAGGACTAGTCCCATTTCACTTTTGATTCCCAGAAGTCCTCCAAGGCACATCCCTAACTACCG…
	KF792373_Hylophylax_naevius_MPEG55021 CTACTATCCATCACAAGCTTAATCCTAGGAACAACAATTACAATCTCAAGCAACCACTGAATAATAGCATGAACTGGATTAGAAATCAACACTTTAGCCATCCTTCCCTTCATTTCAAAATCTCACCACCCACGAGCCATTGAAGCCGCAACAAAATACTTTCTAGTCCAAGCAGCTGCCTCAGCACTACTCCTATTTTCCAGCGTAACTAACGCATGATACACCGGACAATGAGACATTACCCAACTTACTCACCCCACATCATGTTTACTTCTTACAACGGCCATCTCAATAAAACTAGGACTAGTCCCATTTCACTTTTGATTCCCAGAAGTCCTCCAAGGCACATCCCTAACTACCG…
	KF792372_Hylophylax_naevius_MPEG55019 CTACTATCCATCACAAGCTTAATCCTAGGAACAACAATTACAATCTCAAGCAACCACTGAATAATAGCATGAACTGGATTAGAAATCAACACTTTAGCCATCCTTCCCTTCATTTCAAAATCTCACCACCCACGAGCCATTGAAGCCGCAACAAAATACTTTCTAGTCCAAGCAGCTGCCTCAGCACTACTCCTATTTTCCAGCGTAACTAACGCATGATACACCGGACAATGAGACATTACCCAACTTACTCACCCCACATCATGTTTACTTCTTACAACGGCCATCTCAATAAAACTAGGACTAGTCCCATTTCACTTTTGATTCCCAGAAGTCCTCCAAGGCACATCCCTAACTACCG…
	KF792371_Hylophylax_naevius_MPEG67710 CTACTATCCATCACAAGCTTAATCCTAGGAACAACAATTACAATCTCAAGCAACCACTGAATAATAGCATGAACTGGATTAGAAATCAACACTTTAGCCATCCTTCCCTTCATTTCAAAATCTCACCACCCACGAGCTATTGAAGCCGCAACAAAATACTTTCTAGTCCAGGCAGCTGCCTCAGCACTACTCCTATTTTCCAGCGTAACTAACGCATGACACACCGGACAATGAGACATTACCCAACTTACTCACCCCACATCATGTTTACTTCTTACAACGGCCATCTCAATAAAACTAGGACTAGTCCCGTTTCACTTTTGATTCCCAGAAGTCCTCCAAGGCACATCCCTAACTACTG…
	KF792370_Hylophylax_naevius_MPEG70631 CTACTATCCATCACAAGCTTAATCCTAGGAACAACAATTACAATCTCAAGCAACCACTGAATAATAGCATGAACTGGATTAGAAATCAACACTTTAGCCATCCTTCCCTTCATTTCAAAATCTCACCACCCACGAGCTATTGAAGCCGCAACAAAATACTTTCTAGTCCAGGCAGCTGCCTCAGCACTACTCCTATTTTCCAGCGTAACTAACGCATGATACACCGGACAATGAGACATTACCCAACTTACTCACCCCACATCATGTTTACTTCTTACAACGGCCATCTCAATAAAACTAGGACTAGTCCCGTTTCACTTTTGATTCCCAGAAGTCCTCCAAGGCACATCCCTAACTACTG…
	KF792369_Hylophylax_naevius_MPEG67711 CTACTATCCATCACAAGCTTAATCCTAGGAACAACAATTACAATCTCAAGCAACCACTGAATAATAGCATGAACTGGATTAGAAATCAACACTTTAGCCATCCTTCCCTTCATTTCAAAATCTCACCACCCACGAGCTATTGAAGCCGCAACAAAATACTTTCTAGTCCAGGCAGCTGCCTCAGCACTACTCCTATTTTCCAGCGTAACTAACGCATGATACACCGGACAATGAGACATTACCCAACTTACTCACCCCACATCATGTTTACTTCTTACAACGGCCATCTCAATAAAACTAGGACTAGTCCCGTTTCACTTTTGATTCCCAGAAGTCCTCCAAGGCACATCCCTAACTACTG…
	KF792368_Hylophylax_naevius_MPEG55674 CTACTATCCATCACAAGCTTAATCCTAGGAACAACAATTACAATCTCAAGCAACCACTGAATAATAGCATGAACTGGATTAGAAATCAACACTTTAGCCATCCTTCCCTTCATTTCAAAATCTCACCACCCACGAGCTATTGAAGCCGCAACAAAATACTTTCTAGTCCAAGCAGCTGCCTCAGCACTACTCCTATTTTCCAGCGTAACTAACGCATGATACACCGGACAATGAGACATTACCCAACTTACTCACCCCACATCATGTTTACTTCTTACAACGGCCATCTCAATAAAACTAGGACTAGTCCCGTTTCACTTTTGATTCCCAGAAGTCCTCCAAGGCACATCCCTAACTACTG…
	KF792367_Hylophylax_naevius_MPEG61818 CTACTATCCATCACAAGCTTAATCCTAGGAACAACAATTACAATCTCAAGCAACCACTGAATAATAGCATGAACTGGATTAGAAATCAACACTTTAGCCATCCTTCCCTTCATTTCAAAATCTCACCACCCACGAGCTATTGAAGCCGCAACAAAATACTTTCTAGTCCAAGCAGCTGCCTCAGCACTACTCCTATTTTCCAGCGTAACTAACGCATGATACACCGGACAATGAGACATTACCCAACTTACTCACCCCACATCATGTTTACTTCTTACAACGGCCATCTCAATAAAACTAGGACTAGTCCCGTTTCACTTTTGATTCCCAGAAGTCCTCCAAGGCACATCCCTAACTACTG…
	KF792366_Hylophylax_naevius_MPEG61817 CTACTATCCATCACAAGCTTAATCCTAGGAACAACAATTACAATCTCAAGCAACCACTGAATAATAGCATGAACTGGATTAGAAATCAACACTTTAGCCATCCTTCCCTTCATTTCAAAATCTCACCACCCACGAGCTATTGAAGCCGCAACAAAATACTTTCTAGTCCAAGCAGCTGCCTCAGCACTACTCCTATTTTCCAGCGTAACTAACGCATGATACACCGGACAATGAGACATTACCCAACTTACTCACCCCACATCATGTTTACTTCTTACAACGGCCATCTCAATAAAACTAGGACTAGTCCCGTTTCACTTTTGATTCCCAGAAGTCCTCCAAGGCACATCCCTAACTACTG…
	KF792365_Hylophylax_naevius_MPEG61815 CTACTATCCATCACAAGCTTAATCCTAGGAACAACAATTACAATCTCAAGCAACCACTGAATAATAGCATGAACTGGATTAGAAATCAACACTTTAGCCATCCTTCCCTTCATTTCAAAATCTCACCACCCACGAGCTATTGAAGCCGCAACAAAATACTTTCTAGTCCAAGCAGCTGCCTCAGCACTACTCCTATTTTCCAGCGTAACTAACGCATGATACACCGGACAATGAGACATTACCCAACTTACTCACCCCACATCATGTTTACTTCTTACAACGGCCATCTCAATAAAACTAGGACTAGTCCCGTTTCACTTTTGATTCCCAGAAGTCCTCCAAGGCACATCCCTAACTACTG…
	KF792364_Hylophylax_naevius_MPEG66132 CTACTATCCATCACAAGCTTAATCCTAGGAACAACAATTACAATCTCAAGCAACCACTGAATAATAGCATGAACTGGATTAGAAATCAACACTTTAGCCATCCTTCCCTTCATTTCAAAATCCCACCACCCACGAGCTATTGAAGCCGCAACAAAATACTTTCTAGTCCAAGCAGCTGCCTCAGCACTACTCCTATTTTCCAGCGTAACTAACGCATGATACACCGGACAATGAGACATTACCCAACTTACTCACCCCACATCATGTTTACTTCTTACAACGGCCATCTCAATAAAACTAGGACTAGTCCCGTTTCACTTTTGATTCCCAGAAGTCCTCCAAGGCACATCCCTAACTACTG…
	KF792363_Hylophylax_naevius_MPEG67630 CTACTATCCATCACAAGCTTAATCCTAGGAACAACAATTACAATCTCAAGCAACCACTGAATAATAGCATGAACTGGATTAGAAATCAACACTTTAGCCATCCTTCCCTTCATTTCAAAATCCCACCACCCACGAGCTATTGAAGCCGCAACAAAATACTTTCTAGTCCAAGCAGCTGCCTCAGCACTACTCCTATTTTCCAGCGTAACTAACGCATGATACACCGGACAATGAGACATTACCCAACTTACTCACCCCACATCATGTTTACTTCTTACAACGGCCATCTCAATAAAACTAGGACTAGTCCCGTTTCACTTTTGATTCCCAGAAGTCCTCCAAGGCACATCCCTAACTACTG…
	KF792362_Hylophylax_naevius_MPEG69584 CTACTATCCATCACAAGCTTAATCCTAGGAACAACAATTACAATCTCAAGCAACCACTGAATAATAGCATGAACTGGATTAGAAATCAACACTTTAGCCATCCTTCCCTTCATTTCAAAATCCCACCACCCACGAGCTATTGAAGCCGCAACAAAATACTTTCTAGTCCAAGCAGCTGCCTCAGCACTACTCCTATTTTCCAGCGTAACTAACGCATGATACACCGGACAATGAGACATTACCCAACTTACTCACCCCACATCATGTTTACTTCTTACAACGGCCATCTCAATAAAACTAGGACTAGTCCCGTTTCACTTTTGATTCCCAGAAGTCCTCCAAGGCACATCCCTAACTACTG…
	KF792361_Hylophylax_naevius_MPEG67480 CTACTATCCATCACAAGCTTAATCCTAGGAACAACAATTACAATCTCAAGCAACCACTGAATAATAGCATGAACTGGATTAGAAATCAACACTTTAGCCATCCTTCCCTTCATTTCAAAATCTCACCACCCACGAGCTATTGAAGCCGCAACAAAATACTTTCTAGTCCAAGCAGCTGCCTCAGCACTACTCCTATTTTCCAGCGTAACTAACGCATGATACACCGGACAATGAGACATTACCCAACTTACTCACCCCACATCATGTTTACTTCTTACAACGGCCATCTCAATAAAACTAGGACTAGTCCCGTTTCACTTTTGATTCCCAGAAGTCCTCCAAGGCACATCCCTAACTACTG…
	KF792360_Hylophylax_naevius_MPEG69555 CTACTATCCATCACAAGCTTAATCCTAGGAACAACAATTACAATCTCAAGCAACCACTGAATAATAGCATGAACTGGATTAGAAATCAACACTTTAGCCATCCTTCCCTTCATTTCAAAATCTCACCACCCACGAGCTATTGAAGCCGCAACAAAATACTTTCTAGTCCAAGCAGCTGCCTCAGCACTACTCCTATTTTCCAGCGTAACTAACGCATGATACACCGGACAATGAGACATTACCCAACTTACTCACCCCACATCATGTTTACTTCTTACAACGGCCATCTCAATAAAACTAGGACTAGTCCCGTTTCACTTTTGATTCCCAGAAGTCCTCCAAGGCACATCCCTAACTACTG…
	KF792359_Hylophylax_naevius_MPEG65211 CTACTATCCATCACAAGCTTAATCCTAGGAACAACAATTACAATCTCAAGCAACCACTGAATAATAGCATGAACTGGATTAGAAATCAACACTTTAGCCATCCTTCCCTTCATTTCAAAATCTCACCACCCACGAGCTATTGAAGCCGCAACAAAATACTTTCTAGTCCAAGCAGCTGCCTCAGCACTACTCCTATTTTCCAGCGTAACTAACGCATGATACACCGGACAATGAGACATTACCCAACTTACTCACCCCACATCATGTTTACTTCTTACAACGGCCATCTCAATAAAACTAGGACTAGTCCCGTTTCACTTTTGATTCCCAGAAGTCCTCCAAGGCACATCCCTAACTACTG…
	KF792358_Hylophylax_naevius_MPEG59186 CTACTATCCATCACAAGCTTAATCCTAGGAACAACAATTACAATCTCAAGCAACCACTGAATAATAGCATGAACTGGATTAGAAATCAACACTTTAGCCATCCTTCCCTTCATTTCAAAATCTCACCACCCACGAGCTATTGAAGCCGCAACAAAATACTTTCTAGTCCAAGCAGCTGCCTCAGCACTACTCCTATTTTCCAGCGTAACTAACGCATGATACACCGGACAATGAGACATTACCCAACTTACTCACCCCACATCATGTTTACTTCTTACAACGGCCATCTCAATAAAACTAGGACTAGTCCCGTTTCACTTTTGATTCCCAGAAGTCCTCCAAGGCACATCCCTAACTACTG…
	KF792357_Hylophylax_naevius_MPEG69587 CTACTATCCATCACAAGCTTAATCCTAGGAACAACAATTACAATCTCAAGCAACCACTGAATAATAGCATGAACTGGATTAGAAATCAACACTTTAGCCATCCTTCCCTTCATTTCAAAATCTCACCACCCACGAGCTATTGAAGCCGCAACAAAATACTTTCTAGTCCAAGCAGCTGCCTCAGCACTACTCCTATTTTCCAGCGTAACTAACGCATGATACACCGGACAATGAGACATTACCCAACTTACTCACCCCACATCATGTTTACTTCTTACAACGGCCATCTCAATAAAACTAGGACTAGTCCCGTTTCACTTTTGATTCCCAGAAGTCCTCCAAGGCACATCCCTAACTACTG…
	KF792356_Hylophylax_naevius_MPEG66028 CTACTATCCATCACAAGCTTAATCCTAGGAACAACAATTACAATCTCAAGCAACCACTGAATAATAGCATGAACTGGATTAGAAATCAACACTTTAGCCATCCTTCCCTTCATTTCAAAATCTCACCACCCACGAGCTATTGAAGCCGCAACAAAATACTTTCTAGTCCAAGCAGCTGCCTCAGCACTACTCCTATTTTCCAGCGTAACTAACGCATGATACACCGGACAATGAGACATTACCCAACTTACTCACCCCACATCATGTTTACTTCTTACAACGGCCATCTCAATAAAACTAGGACTAGTCCCGTTTCACTTTTGATTCCCAGAAGTCCTCCAAGGCACATCCCTAACTACTG…
	KF792355_Hylophylax_naevius_MPEG68901 TTACTATCCATCACAAGCTTAATCCTAGGAACAGCAATTACAATCTCAAGCAACCACTGAATAATAGCATGAGCTGGATTAGAAATCAACACTTTAGCCATCCTTCCCTTCATTTCAAAATCTCACCACCCTCGAGCTATTGAAGCCGCAACAAAATACTTTCTAGTCCAAGCAGCTGCCTCAGCACTACTCCTATTTTCCAGTGTAACTAACGCATGATACACCGGACAATGAGACATTACCCAACTTACTCACCCCACATCATGTCTACTTCTTACAACGGCCATCTCAATAAAACTAGGGCTAGTCCCATTTCACTTTTGATTCCCAGAAGTCCTCCAAGGCACATCCCTAACTACTG…
	KF792354_Hylophylax_naevius_MPEG57118 CTACTATCCATCACAAGCTTAATCCTAGGAACAGCAATTACAATCTCAAGCAACCACTGAATAATAGCATGAACTGGATTAGAAATCAACACTTTAGCCATCCTTCCCTTCATTTCAAAATCTCACCACCCACGAGCTATTGAAGCCGCAACAAAATACTTTCTAGTCCAAGCAGCTGCCTCAGCACTACTCCTATTTTCCAGTGTAACTAACGCATGATACACCGGACAATGAGACATTACCCAACTTACTCACCCCACATCATGTCTACTTCTTACAACGGCCATCTCAATAAAACTAGGGCTAGTCCCATTTCACTTTTGATTCCCAGAAGTCCTCCAAGGCACATCCCTAACTACTG…
	KF792353_Hylophylax_naevius_MPEG62334 CTACTATCCATCACAAGCTTAATCCTAGGAACAGCAATTACAATCTCAAGCAACCACTGAATAATAGCATGAACTGGATTAGAAATCAACACTTTAGCCATCCTTCCCTTCATTTCAAAATCTCACCACCCACGAGCTATTGAAGCCGCAACAAAATACTTTCTAGTCCAAGCAGCTGCCTCAGCACTACTCCTATTTTCCAGTGTAACTAACGCATGATACACCGGACAATGAGACATTACCCAACTTACTCACCCCACATCATGTCTACTTCTTACAACGGCCATCTCAATAAAACTAGGGCTAGTCCCATTTCACTTTTGATTCCCAGAAGTCCTCCAAGGCACATCCCTAACTACCG…
	KF792352_Hylophylax_naevius_MPEG57119 CTACTATCCATCACAAGCTTAATCCTAGGAACAGCAATTACAATCTCAAGCAACCACTGAATAATAGCATGAACTGGATTAGAAATCAACACTTTAGCCATCCTTCCCTTCATTTCAAAATCTCACCACCCACGAGCTATTGAAGCCGCAACAAAATACTTTCTAGTCCAAGCAGCTGCCTCAGCACTACTCCTATTTTCCAGTGTAACTAACGCATGATACACCGGACAATGAGACATTACCCAACTTACTCACCCCACATCATGTCTACTTCTTACAACGGCCATCTCAATAAAACTAGGGCTAGTCCCATTTCACTTTTGATTCCCAGAAGTCCTCCAAGGCACATCCCTAACTACTG…
	KF792351_Hylophylax_naevius_MPEG57120 CTACTATCCATCACAAGCTTAATCCTAGGAACAGCAATTACAATCTCAAGCAACCACTGAATAATAGCATGAACTGGATTAGAAATCAACACTTTAGCCATCCTTCCCTTCATTTCAAAATCTCACCACCCACGAGCTATTGAAGCCGCAACAAAATACTTTCTAGTCCAAGCAGCTGCCTCAGCACTACTCCTATTTTCCAGTGTAACTAACGCATGATACACCGGACAATGAGACATTACCCAACTTACTCACCCCACATCATGTCTACTTCTTACAACGGCCATCTCAATAAAACTAGGGCTAGTCCCATTTCACTTTTGATTCCCAGAAGTCCTCCAAGGCACATCCCTAACTACTG…
	KF792350_Hylophylax_naevius_MPEG57121 CTACTATCCATCACAAGCTTAATCCTAGGAACAGCAATTACAATCTCAAGCAACCACTGAATAATAGCATGAACTGGATTAGAAATCAACACTTTAGCCATCCTTCCCTTCATTTCAAAATCTCACCACCCACGAGCTATTGAAGCCGCAACAAAATACTTTCTAGTCCAAGCAGCTGCCTCAGCACTACTCCTATTTTCCAGTGTAACTAACGCATGATACACCGGACAATGAGACATTACCCAACTTACTCACCCCACATCATGTCTACTTCTTACAACGGCCATCTCAATAAAACTAGGGCTAGTCCCATTTCACTTTTGATTCCCAGAAGTCCTCCAAGGCACATCCCTAACTACTG…
	KF792349_Hylophylax_naevius_INPA1277 CTACTATCCATCACAAGCTTAATCCTAGGAACAGCAATTACAATCTCAAGCAACCACTGAATAATAGCATGAACTGGATTAGAAATCAACACTTTAGCCATCCTTCCCCTCATTTCAAAATCTCACCACCCACGAGCCATTGAAGCCGCAACAAAATACTTTCTAGTCCAAGCAGCTGCCTCAGCACTACTCCTATTTTCCAGTGTAACTAACGCATGATACACCGGACAATGAGATATTACCCAACTTACTCACCCCACATCATGTCTACTTCTTACAACGGCCATCTCAATAAAACTAGGGCTAGTCCCATTTCACTTTTGATTCCCAGAAGTCCTCCAAGGCACATCCCTGACTACTGG…
	KF792348_Hylophylax_naevius_UFMTJB652 GCTCTATCCATCACAAGCTTAATCCTAGGAACAGCAATTACAATCTCAAGCAACCACTGAATAATAGCATGAACTGGATTAGAAATCAACACTTTAGCCATCCTTCCCCTCATTTCAAAATCCCACCACCCACGAGCTATTGAAGCCGCAACAAAATACTTTCTAGTCCAAGCAGCTGCCTCAGCACTACTCCTATTTTCCAGTGTAACTAACGCATGATACACCGGACAATGAGACATTACCCAACTTACTCATCCCACATCATGTCTACTTCTTACAACGGCCATCTCAATAAAACTAGGGCTAGTCCCATTTCACTTTTGATTCCCAGAAGTCCTCCAAGGCACATCCCTAACTACTG…
	KF792347_Hylophylax_naevius_UFMTJB658 CTACTATCCATCACAAGCTTAATCCTAGGAACAGCAATTACAATCTCAAGCAACCACTGAATAATAGCATGAACTGGATTAGAAATCAACACTTTAGCCATCCTTCCCCTCATTTCAAAATCCCACCACCCACGAGCTATTGAAGCCGCAACAAAATACTTTCTAGTCCAAGCAGCTGCCTCAGCACTACTCCTATTTTCCAGTGTAACTAACGCATGATACACCGGACAATGAGACATTACCCAACTTACTCATCCCACATCATGTCTACTTCTTACAACGGCCATCTCAATAAAACTAGGGCTAGTCCCATTTCACTTTTGATTCCCAGAAGTCCTCCAAGGCACATCCCTAACTACTG…
	KF792346_Hylophylax_naevius_MPEG67065 CTACTATCCATCACAAGCTTAATCCTAGGAACAGCAATTACAATCTCAAGCAACCACTGAATAATAGCATGAACTGGATTAGAAATCAACACTTTAGCCATCCTTCCCCTCATTTCAAAATCTCACCACCCACGAGCTATTGAAGCCGCAACAAAATACTTTCTAGTCCAAGCAGCTGCCTCAGCACTGCTCCTATTTTCCAGTGTAACTAACGCATGATACACCGGACAATGAAACATTACCCAACTTACTCATCCCACATCATGTCTACTTCTTACAACGGCCATCTCAATAAAACTAGGGCTAGTCCCATTTCACTTTTGATTCCCAGAAGTCCTCCAAGGCACATCCCTAACTACTG…
	KF792345_Hylophylax_naevius_MPEG67064 CTACTATCCATCACAAGCTTAATCCTAGGAACAGCAATTACAATCTCAAGCAACCACTGAATAATAGCATGAACTGGATTAGAAATCAACACTTTAGCCATCCTTCCCCTCATTTCAAAATCTCACCACCCACGAGCTATTGAAGCCGCAACAAAATACTTTCTAGTCCAAGCAGCTGCCTCAGCACTGCTCCTATTTTCCAGTGTAACTAACGCATGATACACCGGACAATGAGACATTACCCAACTTACTCATCCCACATCATGTCTACTTCTTACAACGGCCATCTCAATAAAACTAGGGCTAGTCCCATTTCACTTTTGATTCCCAGAAGTCCTCCAAGGCACATCCCTAACTACTG…
	KF792344_Hylophylax_naevius_MPEG58749 CTACTATCCATCACAAGCTTAATCCTAGGAACAGCAATTACAATCTCAAGCAACCACTGAATAATAGCATGAACTGGATTAGAAATCAACACTTTAGCCATCCTTCCCCTCATTTCAAAATCTCACCACCCACGAGCTATTGAAGCCGCAACAAAATACTTTCTAGTCCAAGCAGCTGCCTCAGCACTACTCCTATTTTCCAGTGTAACTAACGCATGATACACCGGACAATGAGACATTACCCAACTTACTCACCCCACATCATGTCTACTTCTTACAACGGCCATCTCAATAAAACTAGGACTAGTCCCATTTCACTTTTGATTCCCAGAAGTCCTCCAAGGCACATCCCTAACTACTG…
	KF792343_Hylophylax_naevius_INPA541 CTA???TCCATCACAAGCTTAATCCTAGGAACAACAATTACAATCTCAAGCAACCACTGAATAATAGCATGAACTGGATTAGAAATCAACACTTTAGCCATCCTTCCCCTCATTTCAAAATCTCACCACCCACGAGCTATTGAAGCCGCAACAAAATACTTTCTAGTCCAAGCAGCTGCCTCAGCACTACTCCTATTTTCCAGTGTAACTAACGCATGATACACCGGACAATGAGACATTACCCAACTTACTCACCCCACATCATGTCTACTTCTTACAACGGCCATCTCAATAAAACTAGGACTAGTCCCATTTCACTTTTGATTCCCAGAAGTCCTCCAAGGCACATCCCTAACTACTGGC…
	KF792342_Hylophylax_naevius_INPA473 CTACTATCCATCACAAGCTTAATCCTAGGAACAACAATTACAATCTCAAGCAACCACTGAATAATAGCATGAACTGGATTAGAAATCAACACTTTAGCCATCCTTCCCCTCATTTCAAAATCTCACCACCCACGAGCTATTGAAGCCGCAACAAAATACTTTCTAGTCCAAGCAGCTGCCTCAGCACTACTCCTATTTTCCAGTGTAACTAACGCATGATACACCGGACAATGAGACATTACCCAACTTACTCACCCCACATCATGTCTACTTCTTACAACGGCCATCTCAATAAAACTAGGACTAGTCCCATTTCACTTTTGATTCCCAGAAGTCCTCCAAGGCACATCCCTAACTACTGGC…
	KF792341_Hylophylax_naevius_MPEG69314 CTACTATCCATCACAAGCTTAATCCTAGGAACAACAATTACAATCTCAAGCAACCACTGAATAATAGCATGAACTGGATTAGAAATCAACACTTTAGCCATCCTTCCCCTCATTTCAAAATCTCACCACCCACGAGCTATTGAAGCCGCAACAAAATACTTTCTAGTCCAAGCAGCTGCCTCAGCACTACTCCTATTTTCCAGTGTAACTAACGCATGATACACCGGACAATGAGACATTACCCAACTTACTCACCCCACATCATGTCTACTTCTTACAACGGCCATCTCAATAAAACTAGGACTAGTCCCATTTCACTTTTGATTCCCAGAAGTCCTCCAAGGCACATCCCTAACTACTG…
	KF792340_Hylophylax_naevius_UFMTJB528 CTACTATCCATCACAAGCTTAATCCTAGGAACAACAATTACAATCTCAAGCAACCACTGAATAATAGCATGAACTGGATTAGAAATCAACACTTTAGCCATCCTTCCCCTCATTTCAAAATCTCACCACCCACGAGCTATTGAAGCCGCAACAAAATACTTTCTAGTCCAAGCAGCTGCCTCAGCACTACTCCTATTTTCCAGTGTAACTAACGCATGATACACCGGACAATGAGACATTACCCAACTTACTCACCCCACATCATGTCTACTTCTTACAACGGCCATCTCAATAAAACTAGGACTAGTCCCATTTCACTTTTGATTCCCAGAAGTCCTCCAAGGCACATCCCTAACTACTG…
	KF792339_Hylophylax_naevius_MPEG58750 CTACTATCCATCACAAGCTTAATCCTAGGAACAGCAATTACAATCTCAAGCAACCACTGAATAATAGCATGAACTGGATTAGAAATCAACACTTTAGCCATCCTTCCCCTCATTTCAAAATCTCACCACCCACGAGCTATTGAAGCCGCAACAAAATACTTTCTAGTCCAAGCAGCTGCCTCAGCACTACTCCTATTTTCCAGTGTAACTAACGCATGATACACCGGACAATGAGACATTACCCAACTTACTCACCCCACATCATGTCTACTTCTTACAACGGCCATCTCAATAAAACTAGGGCTAGTCCCATTTCACTTTTGATTCCCAGAAGTCCTCCAAGGCACATCCCTAACTACTG…
	KF792338_Hylophylax_naevius_INPA2421 CTACTATCCATCACAAGCTTAATCCTAGGAACAGCAATTACAATCTCAAGCAACCACTGAATAATAGCATGAACTGGATTAGAAATCAACACTTTAGCCATCCTTCCCCTCATTTCAAAATCTCACCACCCACGAGCTATTGAAGCCGCAACAAAATACTTTCTAGTCCAAGCAGCTGCCTCAGCACTACTCCTATTTTCCAGTGTAACTAACGCATGATACACCGGACAATGAGACATTACCCAACTTACTCACCCCACATCATGTCTACTTCTTACAACGGCCATCTCAATAAAACTAGGGCTAGTCCCATTTCACTTTTGATTCCCAGAAGTCCTCCAAGGCACATCCCTAACTACTGG…
	KF792337_Hylophylax_naevius_INPA513 CTACTATCCATCACAAGCTTAATCCTAGGAACAGCAATTACAATCTCAAGCAACCACTGAATAATAGCATGAACTGGATTAGAAATCAACACTTTAGCCATCCTTCCCCTCATTTCAAAATCTCACCACCCACGAGCTATTGAAGCCGCAACAAAATACTTTCTAGTCCAAGCAGCTGCCTCAGCACTACTCCTATTTTCCAGTGTAACTAACGCATGATACACCGGACAATGAGACATTACCCAACTTACTCACCCCACATCATGTCTACTTCTTACAACGGCCATCTCAATAAAACTAGGGCTAGTCCCATTTCACTTTTGATTCCCAGAAGTCCTCCAAGGCACATCCCTAACTACTGGC…
	KF792336_Hylophylax_naevius_INPA512 CTACTATCCATCACAAGCTTAATCCTAGGAACAGCAATTACAATCTCAAGCAACCACTGAATAATAGCATGAACTGGATTAGAAATCAACACTTTAGCCATCCTTCCCCTCATTTCAAAATCTCACCACCCACGAGCTATTGAAGCCGCAACAAAATACTTTCTAGTCCAAGCAGCTGCCTCAGCACTACTCCTATTTTCCAGTGTAACTAACGCATGATACACCGGACAATGAGACATTACCCAACTTACTCATCCCACATCATGTCTACTTCTTACAACGGCCATCTCAATAAAACTAGGGCTAGTCCCATTTCACTTTTGATTCCCAGAAGTCCTCCAAGGCACATCCCTAACTACTGGC…
	KF792335_Hylophylax_naevius_INPA1289 CTACTATCCATCACAAGCTTAATCCTAGGAACAGCAATTACAATCTCAAGCAACCACTGAATAATAGCATGAACTGGATTAGAAATCAACACTTTAGCCATCCTTCCCCTCATTTCAAAATCCCACCACCCACGAGCTATTGAAGCCGCAACAAAATACTTTCTAGTCCAAGCAGCTGCCTCAGCACTACTCCTATTTTCCAGTGTAACTAACGCATGATACACCGGACAATGAGACATTACCCAACTTACTCATCCCACATCATGTCTACTTCTTACAACGGCCATCTCAATAAAACTAGGGCTAGTCCCATTTCACTTTTGATTCCCAGAAGTCCTCCAAGGCACATCCCTAACTACTGG…
	KF792334_Hylophylax_naevius_INPA1280 CTACTATCCATCACAAGCTTAATCCTAGGAACAGCAATTACAATCTCAAGCAACCACTGAATAATAGCATGAACTGGATTAGAAATCAACACTTTAGCCATCCTTCCCCTCATTTCAAAATCCCACCACCCACGAGCTATTGAAGCCGCAACAAAATACTTTCTAGTCCAAGCAGCTGCCTCAGCACTACTCCTATTTTCCAGTGTAACTAACGCATGATACACCGGACAATGAGACATTACCCAACTTACTCATCCCACATCATGTCTACTTCTTACAACGGCCATCTCAATAAAACTAGGGCTAGTCCCATTTCACTTTTGATTCCCAGAAGTCCTCCAAGGCACATCCCTAACTACTGG…
	KF792333_Hylophylax_naevius_MPEG71108 CTACTATCCATCACAAGCTTAATCCTAGGAACAGCAATTACAATCTCAAGCAACCACTGAATAATAGCATGAACTGGATTAGAAATCAACACTTTAGCCATCCTTCCCCTCATTTCAAAATCTCACCACCCACGAGCTATTGAAGCCGCAACAAAATACTTTCTAGTCCAAGCAGCTGCCTCAGCACTACTCCTATTTTCCAGTGTAACTAACGCATGATACACCGGACAATGAGACATTACCCAACTTACTCACCCCACATCATGTCTACTTCTTACAACGGCCATCTCAATAAAACTAGGGCTAGTCCCATTTCACTTTTGATTCCCAGAAGTCCTCCAAGGCACATCCCTAACTACTG…
	KF792332_Hylophylax_naevius_MPEG58213 CTACTATCCATCACAAGCTTAATCCTAGGAACAGCAATTACAATCTCAAGCAACCACTGAATAATAGCATGAACTGGATTAGAAATCAACACTTTAGCCATCCTTCCCCTCATTTCAAAATCTCACCACCCACGAGCTATTGAAGCCGCAACAAAATACTTTCTAGTCCAAGCAGCTGCCTCAGCACTACTCCTATTTTCCAGTGTAACTAACGCATGATACACCGGACAATGAGACATTACCCAACTTACTCACCCCACATCATGTCTACTTCTTACAACGGCCATCTCAATAAAACTAGGGCTAGTCCCATTTCACTTTTGATTCCCAGAAGTCCTCCAAGGCACATCCCTAACTACTG…
	KF792331_Hylophylax_naevius_MPEG69311 CTACTATCCATCACAAGCTTAATCCTAGGAACAGCAATTACAATCTCAAGCAACCACTGAATAATAGCATGAACTGGATTAGAAATCAACACTTTAGCCATCCTTCCCCTCATTTCAAAATCTCACCACCCACGAGCTATTGAAGCCGCAACAAAATACTTTCTAGTCCAAGCAGCTGCCTCAGCACTACTCCTATTTTCCAGTGTAACTAACGCATGATACACCGGACAATGAGACATTACCCAACTTACTCACCCCACATCATGTCTACTTCTTACAACGGCCATCTCAATAAAACTAGGGCTAGTCCCATTTCACTTTTGATTCCCAGAAGTCCTCCAAGGCACATCCCTAACTACTG…
	KF792330_Hylophylax_naevius_MPEG58214 CTACTATCCATCACAAGCTTAATCCTAGGAACAGCAATTACAATCTCAAGCAACCACTGAATAATAGCATGAACTGGATTAGAAATCAACACTTTAGCCATCCTTCCCCTCATTTCAAAATCTCACCACCCACGAGCTATTGAAGCCGCAACAAAATACTTTCTAGTCCAAGCAGCTGCCTCAGCACTACTCCTATTTTCCAGTGTAACTAACGCATGATACACCGGACAATGAGACATTACCCAACTTACTCACCCCACATCATGTCTACTTCTTACAACGGCCATCTCAATAAAACTAGGGCTAGTCCCATTTCACTTTTGATTCCCAGAAGTCCTCCAAGGCACATCCCTAACTACTG…
	KF792329_Hylophylax_naevius_UFMTJB439 CTACTATCCATCACAAGCTTAATCCTAGGAACAGCAATTACAATCTCAAGCAACCACTGAATAATAGCATGAACTGGATTAGAAATCAACACTTTAGCCATCCTTCCCCTCATTTCAAAATCTCACCACCCACGAGCTATTGAAGCCGCAACAAAATACTTTCTAGTCCAAGCAGCTGCCTCAGCACTACTCCTATTTTCCAGTGTAACTAACGCATGATACACCGGACAATGAGACATTACCCAACTTACTCACCCCACATCATGTCTACTTCTTACAACGGCCATCTCAATAAAACTAGGGCTAGTCCCATTTCACTTTTGATTCCCAGAAGTCCTCCAAGGCACATCCCTAACTACTG…
	KF792328_Hylophylax_naevius_INPA1281 CTACTATCCATCACAAGCTTAATCCTAGGAACAGCAATTACAATCTCAAGCAACCACTGAATAATAGCATGAACTGGATTAGAAATCAACACTTTAGCCATCCTTCCCCTCATTTCAAAATCTCACCACCCACGAGCTATTGAAGCCGCAACAAAATACTTTCTAGTCCAAGCAGCTGCCTCAGCACTACTCCTATTTTCCAGTGTAACTAACGCATGATACACCGGACAATGAGACATTACCCAACTTACTCACCCCACATCATGTCTACTTCTTACAACGGCCATCTCAATAAAACTAGGGCTAGTCCCATTTCACTTTTGATTCCCAGAAGTCCTCCAAGGCACATCCCTAACTACTGG…
	KF792327_Hylophylax_naevius_FMNH322297 CTACTATCCATCACAAGCTTAATCCTAGGAACAACCATTACAATCTCAAGCAACCATTGAATAATAGCATGAACTGGATTAGAAATCAACACTTTAGCCATCCTTCCCTTCATCTCAAAATCTCACCACCCACGAGCCATTGAAGCTGCAACAAAATACTTTCTAGTCCAAGCAGCTGCCTCAGCACTACTCCTATTTTCTAGTGTAACCAACGCATGATACACTGGACAATGAGACATTACCCAGCTTACTCACCCCACATCATGTTTACTTCTTACAACGGCCATTTCAATAAAACTAGGACTAGTTCCATTTCACTTTTGATTCCCAGAAGTCCTTCAAGGCACATCCCTAACTACC…
	KF792326_Hylophylax_naevius_FMNH392086 CTACTATCCATCACAAGCTTAATCCTAGGAACAACAATTACAATCTCAAGCAACCACTGAATAATAGCATGAACTGGATTAGAAATCAACACTTTAGCCATCCTTCCCTTCATTTCAAAATCTCACCACCCACGAGCTATTGAAGCCGCAACAAAATACTTTCTAGTCCAAGCAGCTGCCTCAGCACTACTCCTATTTTCCAGCGTAACTAACGCATGATACACCGGACAATGAGACATTACCCAACTTACTCACCCCACATCATGTTTACTTCTTACAACGGCCATCTCAATAAAACTAGGACTAGTCCCGTTTCACTTTTGATTCCCAGAAGTCCTCCAAGGCACATCCCTAACTACT…
	KF792325_Hylophylax_naevius_FMNH392087 CTACTATCCATCACAAGCTTAATCCTAGGAACAACAATTACAATCTCAAGCAACCACTGAATAATAGCATGAACTGGATTAGAAATCAACACTTTAGCCATCCTTCCCTTCATTTCAAAATCTCACCACCCACGAGCTATTGAAGCCGCAACAAAATACTTTCTAGTCCAAGCAGCTGCCTCAGCACTACTCCTATTTTCCAGCGTAACTAACGCATGATACACCGGACAATGAGACATTACCCAACTTACTCACCCCACATCATGTTTACTTCTTACAACGGCCATCTCAATAAAACTAGGACTAGTCCCGTTTCACTTTTGATTCCCAGAAGTCCTCCAAGGCACATCCCTAACTACT…
	KF792324_Hylophylax_naevius_FMNH392092 CTACTATCCATCACAAGCTTAATCCTAGGAACAGCAATTACAATCTCAAGCAACCACTGAATAATAGCATGAACTGGATTAGAAATCAACACTTTAGCCATCCTTCCCCTCATTTCAAAATCTCACCACCCACGAGCTATTGAAGCCGCAACAAAATACTTTCTAGTCCAAGCAGCTGCCTCAGCACTACTCCTATTTTCCAGTGTAACTAACGCATGATACACCGGACAATGAGACATTACCCAACTTACTCACCCCACATCATGTCTACTTCTTACAACGGCCATCTCAATAAAACTAGGGCTAGTCCCATTTCACTTTTGATTCCCAGAAGTCCTCCAAGGCACATCCCTAACTACT…
	KF792323_Hylophylax_naevius_FMNH433412 CTACTATCCATCACAAGCTTAATCCTAGGAACAACCATTACAATCTCAAGCAACCATTGAATAATAGCATGAACTGGATTAGAAATCAACACTTTAGCCATCCTTCCCTTCATCTCAAAATCTCACCACCCACGAGCCATTGAAGCTGCAACAAAATACTTTCTAGTCCAAGCAGCTGCCTCAGCACTACTCCTATTTTCTAGTGTAACCAACGCATGATACACTGGACAATGAGACATTACCCAGCTTACTCACCCCACATCATGTTTACTTCTTACAACGGCCATTTCAATAAAACTAGGACTAGTTCCATTTCACTTTTGATTCCCAGAAGTCCTTCAAGGCACATCCCTAACTACC…
	KF792322_Hylophylax_naevius_FMNH433413 CTACTATCCATCACAAGCTTAATCCTAGGAACAACCATTACAATCTCAAGCAACCATTGAATAATAGCATGAACTGGATTAGAAATCAACACTTTAGCCATCCTTCCCTTCATCTCAAAATCTCACCACCCACGAGCCATTGAAGCTGCAACAAAATACTTTCTAGTCCAAGCAGCTGCCTCAGCACTACTCCTATTTTCTAGTGTAACCAACGCATGATACACTGGACAATGAGACATTACCCAGCTTACTCACCCCACATCATGTTTACTTCTTACAACGGCCATTTCAATAAAACTAGGACTAGTTCCATTTCACTTTTGATTCCCAGAAGTCCTTCAAGGCACATCCCTAACTACC…
	KF792321_Hylophylax_naevius_FMNH433414 CTACTATCCATCACAAGCTTAATCCTAGGAACAACCATTACAATCTCAAGCAACCATTGAATAATAGCATGAACTGGATTAGAAATCAACACTTTAGCCATCCTTCCCTTCATCTCAAAATCTCACCACCCACGAGCCATTGAAGCTGCAACAAAATACTTTCTAGTCCAAGCAGCTGCCTCAGCACTACTCCTATTTTCTAGTGTAACCAACGCATGATACACTGGACAATGAGACATTACCCAGCTTACTCACCCCACATCATGTTTACTCCTTACAACGGCCATTTCAATAAAACTAGGACTAGTTCCATTTCACTTTTGATTCCCAGAAGTCCTTCAAGGCACATCCCTAACTACC…
	KF792320_Hylophylax_naevius_FMNH433416 CTACTATCCATCACAAGCTTAATCCTAGGAACAACCATTACAATCTCAAGCAACCATTGAATAATAGCATGAACTGGATTAGAAATCAACACTTTAGCCATCCTTCCCTTCATCTCAAAATCTCACCACCCACGAGCCATTGAAGCTGCAACAAAATACTTTCTAGTCCAAGCAGCTGCCTCAGCACTACTCCTATTTTCTAGTGTAACCAACGCATGATACACTGGACAATGAGACATTACCCAGCTTACTCACCCCACATCATGTTTACTTCTTACAACGGCCATTTCAATAAAACTAGGACTAGTTCCATTTCACTTTTGATTCCCAGAAGTCCTTCAAGGCACATCCCTAACTACC…
	KF792319_Hylophylax_naevius_FMNH433415 CTACTATCCATCACAAGCTTAATCCTAGGAACAACCATTACAATCTCAAGCAACCATTGAATAATAGCATGAACTGGATTAGAAATCAACACTTTAGCCATCCTTCCCTTCATCTCAAAATCTCACCACCCACGAGCCATTGAAGCTGCAACAAAATACTTTCTAGTCCAAGCAGCTGCCTCAGCACTACTCCTATTTTCTAGTGTAACCAACGCATGATACACTGGACAATGAGACATTACCCAGCTTACTCACCCCACATCATGTTTACTTCTTACAACGGCCATTTCAATAAAACTAGGACTAGTTCCATTTCACTTTTGATTCCCAGAAGTCCTTCAAGGCACATCCCTAACTACC…
	KF792317_Hylophylax_naevius_ANSP20487 CTACTATCTATCACAAGCTTAATTTTAGGAACAACTATTACAATCTCAAGTAACCATTGAATAATAGCATGGACTGGATTAGAAATTAACACCTTAGCCATCCTTCCCCTTATTTCAAAATCTCACCACCCACGAGCTATTGAAGCCGCAACAAAATACTTTCTAGTCCAAGCAGCTGCCTCAGCATTACTCCTATTTTCTAGCATAACTAACGCATGATACACCGGACAATGAGACATTACCCAACTCACTCACCCCACATCATGTTTACTTCTTACAACAGCCATTTCAATAAAACTAGGGCTAGTTCCATTTCACTTCTGATTCCCAGAAGTCCTCCAAGGTACATCCCTAACTACCG…
	KF792316_Hylophylax_naevius_ANSP20484 CTACTATCTATCACAAGCTTAATTTTAGGAACAACTATTACAATCTCAAGTAACCATTGAATAATAGCATGGACTGGATTAGAAATTAACACCTTAGCCATCCTTCCCCTTATTTCAAAATCTCACCACCCACGAGCTATTGAAGCCGCAACAAAATACTTTCTAGTCCAAGCAGCTGCCTCAGCATTACTCCTATTTTCTAGTATAACTAACGCATGATACACCGGACAATGAGACATTACCCAACTCACTCACCCCACATCATGTTTACTTCTTACAACAGCCATTTCAATAAAACTAGGGCTAGTTCCATTTCACTTCTGATTCCCAGAAGTCCTCCAAGGTACATCCCTAACTACCG…
	KF792315_Hylophylax_naevius_ANSP20106 CTACTATCCATCACAAGCTTAATTTTAGGAACAACTATTACAATCTCAAGTAACCATTGAATAATAGCATGAACTGGATTAGAAATTAACACTTTAGCCATCCTTCCCCTTATTTCAAAATCTCACCACCCACGAGCTATTGAAGCTGCAACAAAATACTTTCTAGTCCAAGCAGCTGCCTCAGCACTACTCCTATTCTCTAGTATAACTAACGCATGATACACCGGACAATGAGACATTACTCAACTCACTCACCCCACATCATGTTTACTTCTTACAACAGCCATCTCAATAAAACTAGGACTAGTTCCATTTCACTTCTGATTCCCAGAAGTCCTCCAAGGTACATCCCTAACTACCG…
	KF792314_Hylophylax_naevius_ANSP20077 CTACTATCCATCACAAGCTTAATTTTAGGAACAACTATTACAATCTCAAGTAACCATTGAATAATAGCATGAACTGGATTAGAAATTAACACTTTAGCCATCCTTCCCCTTATTTCAAAATCTCACCACCCACGAGCTATTGAAGCTGCAACAAAATACTTTCTAGTCCAAGCAGCTGCCTCAGCACTACTCCTATTCTCTAGTATAACTAACGCATGATACACCGGACAATGAGACATTACTCAACTCACTCACCCCACATCATGTTTACTTCTTACAACAGCCATCTCAATAAAACTAGGACTAGTTCCATTTCACTTCTGATTCCCAGAAGTCCTCCAAGGTACATCCCTAACTACCG…
	KF792311_Hylophylax_naevius_ANSP17563 CTACTATCCATCACAAGCTTAATTTTAGGAACAACTATTACAATCTCAAGTAACCATTGAATAATAGCATGAACTGGATTAGAAATTAACACTTTAGCCATCCTTCCCCTTATTTCAAAATCTCACCACCCACGAGCTATTGAAGCTGCAACAAAATACTTTCTAGTCCAAGCAGCTGCCTCAGCACTACTCCTATTCTCTAGTATAACTAACGCATGATACACCGGACAATGAGACATTACTCAACTCACTCACCCCACATCATGTTTACTTCTTACAACAGCCATCTCAATAAAACTAGGACTAGTTCCATTTCACTTCTGATTCCCAGAAGTCCTCCAAGGTACATCCCTAACTACCG…
	KF792310_Hylophylax_naevius_ANSP17552 CTACTATCCATCACAAGCTTAATTTTAGGAACAACTATTACAATCTCAAGTAACCATTGAATAATAGCATGAACTGGATTAGAAATTAACACTTTAGCCATCCTTCCCCTTATTTCAAAATCTCACCACCCACGAGCTATTGAAGCTGCAACAAAATACTTTCTAGTCCAAGCAGCTGCCTCAGCACTACTCCTATTCTCTAGTATAACTAACGCATGATACACCGGACAATGAGACATTACTCAACTCACTCACCCCACATCATGTTTACTTCTTACAACAGCCATCTCAATAAAACTAGGACTAGTTCCATTTCACTTCTGATTCCCAGAAGTCCTCCAAGGTACATCCCTAACTACCG…
	KF792309_Hylophylax_naevius_ANSP17499 CTACTATCCATCACAAGCTTAATTTTAGGAACAACTATTACAATCTCAAGTAACCATTGAATAATAGCATGAACTGGATTAGAAATTAACACTTTAGCCATCCTTCCCCTTATTTCAAAATCTCACCACCCACGAGCTATTGAAGCTGCAACAAAATACTTTCTAGTCCAAGCAGCTGCCTCAGCACTACTCCTATTCTCTAGTATAACTAACGCATGATACACCGGACAATGAGACATTACTCAACTCACTCACCCCACATCATGTTTACTTCTTACAACAGCCATCTCAATAAAACTAGGACTAGTTCCATTTCACTTCTGATTCCCAGAAGTCCTCCAAGGTACATCCCTAACTACCG…
	EF640067_Hylophylax_punctulatus CTACTTTCAATCATAAGCTTAATCTTAGGAACAGCCATTACAATCTCAAGCAACCATTGAATAATGGCATGAACTGGATTAGAAATTAATACCCTAGCCATTCTTCCACTCATTTCGAAATCCCACCACCCACGAGCTATTGAAGCTGCAACTAAATACTTTTTAGTCCAAGCAGCTGCCTCAGCACTACTCCTATTCTCTAGCATAACCAACGCATGATATACTGGACAATGAGATATTACCCAACTCACTCACCCCGCATCATGCCTACTCCTTACAACAGCCATTTCAATAAAACTAGGATTAGTCCCATTTCACTTTTGATTTCCAGAAGTCCTCCAAGGCACATCCCTAACAACAGGCCTCC…
	HM637286_Hylophylax_punctulatus_LSUMZ_B12593 CTACTTTCAATCATAAGCTTAATCTTAGGAACAGCCATTACAATCTCAAGCAACCATTGAATAATGGCATGAACTGGATTAGAAATTAATACCCTAGCCATTCTTCCACTCATTTCGAAATCCCACCACCCACGAGCTATTGAAGCTGCAACTAAATACTTTTTAGTCCAAGCAGCTGCCTCAGCACTACTCCTATTCTCTAGCATAACCAACGCATGATATACTGGACAATGAGATATTACCCAACTCACTCACCCCGCATCATGCCTACTCCTTACAACAGCCATTTCAATAAAACTAGGATTAGTCCCATTTCACTTTTGATTTCCAGAAGTCCTCCAAGGCACATCCCTA…
	KF792318_Hylophylax_punctulatus_ANSP18172 ?????????????????????????????????????????????????????????????????????????????????????????????????????????????????????????????????????????????????????????????????????????????????????????????????????????????????????????????????????????????????????????????????????????????????????????????????????????????????????????????????????????????????????????????????????…
;
END;
