# Supplementary material for: A latitudinal phylogeographic diversity gradient in birds
Source: PLoS Biol. 2017 Apr 13;15(4):e2001073. doi: 10.1371/journal.pbio.2001073 (PMC5390966; doi:10.1371/journal.pbio.2001073)
Supplement: S1 Data — (ZIP) [file pbio.2001073.s015.zip › S1_Data/Hypocnemis-cantator-flavescens-peruviana-subflava-ochrogyna-striata.nex]

#NEXUS
Begin data;
	Dimensions ntax=67 nchar=1041;
	Format datatype=DNA gap=- missing=?;
	Matrix
Hypocnemis_hypoxantha_AF118195	ATGAACCCCCAAGCTAAATTACTCTCCATCACAAGCTTATTCCTAGGGACAACCATCACAATCTCAAGTAACCACTGGATAATAGCATGAGCTGGATTAGAAATCAATACCTTAGCCATCCTCCCCCTCATTTCAAAATCCCACCACCCACGAGCCATCGAAGCTGCAACAAAATACTTTCTAGTTCAAGCAGCCGCCTCAGCATTACTCTTATTTTCCAGTATAACTAACGCATGATATACTGGACAATGAGACATTACCCAACTCACCCACCCCACATCATGCTTACTCCTTACTACAGCCATTTCAATTAAACTGGGATTAGTCCCATTTCACT--------------------------------------------------------------…
Hypocnemis_hypoxantha_AF118196	ATGAACCCCCAAGCTAAATTACTCTCCATCACAAGCTTATTCCTAGGGACAACCATCACAATCTCAAGTAACCACTGGATAATAGCATGAGCTGGATTAGAAATCAATACCTTAGCCATCCTCCCCCTCATTTCAAAATCCCACCACCCACGAGCCATCGAAGCTGCAACAAAATACTTTCTAGTTCAAGCAGCCGCCTCAGCATTACTCTTATTTTCCAGTATAACTAACGCATGATATACTGGACAATGAGACATTACCCAACTCACCCACCCCACATCATGCTTACTCCTTACTACAGCCATTTCAATTAAACTGGGATTAGTCCCATTTCACT--------------------------------------------------------------…
Hypocnemis_hypoxantha_EU339941	ATGAACCCCCAAGCTAAATTACTCTCCATCACAAGCTTATTCCTAGGGACAACCATCACAATCTCAAGTAACCACTGGATAATAGCATGAGCTGGATTAGAAATCAATACCTTAGCCATCCTCCCCCTCATTTCAAAATCCCACCACCCACGAGCCATCGAAGCTGCAACAAAATACTTTCTAGTTCAAGCAGCCGCCTCAGCATTACTCTTATTTTCCAGTATAACTAACGCATGATATACTGGACAATGAGACATTACCCAACTCACCCACCCCACATCATGCTTACTCCTTACTACAGCCATTTCAATTAAACTGGGATTAGTCCCATTTCACTTTTGATTTCCAGAAATCCTCCAAGGCACATCCCTGACTACAGGCCTCCTACTAGCAACCGCC…
Hypocnemis_subflava_EU339958	ATGAACCCCCAAGCCAAATTACTTTCCATCACAAGCTTATTTTTAGGAACAACTATTACAATCTCAAGTAACCACTGAATCATAGCATGAACTGGGCTAGAAATCAATACTTTGGCTATCCTCCCCCTCATCTCAAAGTCTCATCACCCACGAGCCATCGAAGCCGCAACAAAATATTTCCTAGTCCAAGCAACTGCCTCAGCACTACTCTTATTTTCCAGCATAACCAACGCATGGTTCACCGGACAATGAGACATTACCCAACTCACCCATCCCACATCATGTCTACTTCTTACCACAGCCATTTCAATTAAACTAGGATTAGTCCCATTTCACTTCTGATTCCCAGAAATCCTCCAAGGTACATCCCTGATCACAGGTCTCCTACTAGCAACCGCC…
Hypocnemis_subflava_EU339965	ATGAACCCCCAAGCCAAACTACTTTCCATCACAAGCTTATTTCTAGGAACAACTATCACAATCTCAAGTAACCACTGAATGATAGCATGAACTGGGCTAGAAATTAATACTTTGGCTATCCTCCCCCTCATTTCAAAATCTCATCACCCACGAGCCATCGAAGCCGCAACAAAATATTTCCTAGTCCAAGCAGCTGCCTCAGCACTACTCTTATTTTCCAGCATAACCAACGCATGGTATACCGGACAATGAGACATTACCCAACTCACCCATCCCACATCATGTCTACTTCTTACTACAGCCATTTCAATTAAACTAGGATTAGTCCCATTCCACTTCTGATTCCCAGAAATCCTCCAAGGTACATCCCTGATCACAGGCCTCCTACTAGCAACTGCT…
Hypocnemis_subflava_EU339942	ATGAACCCCCAAGCCAAACTACTTTCCATCACAAGCTTATTTCTAGGAACAACTATCACAATCTCAAGTAACCACTGAATGATAGCATGAACTGGGCTAGAAATTAATACTTTGGCTATCCTCCCCCTCATTTCAAAATCTCATCACCCACGAGCCATCGAAGCCGCAACAAAATATTTCCTAGTCCAAGCAGCTGCCTCAGCACTACTCTTATTTTCCAGCATAACCAACGCATGGTATACCGGACAATGAGACATTACCCAACTCACCCATCCCACATCATGTCTACTTCTTACCACAGCCATTTCAATTAAACTAGGATTAGTCCCATTCCACTTCTGATTCCCAGAAATCCTCCAAGGTACATCCCTGACCACAGGCCTCCTACTAGCAACCGCT…
Hypocnemis_subflava_EU339944	ATGAACCCCCAAGCCAAACTACTTTCCATCACAAGCTTATTTCTAGGAACAACTATCACAATCTCAAGTAACCACTGAATGATAGCATGAACTGGGCTAGAAATTAATACTTTGGCTATCCTCCCCCTCATTTCAAAATCTCATCACCCACGAGCCATCGAAGCCGCAACAAAATATTTCCTAGTCCAAGCAGCTGCCTCAGCACTACTCTTATTTTCCAGCATAACCAACGCATGGTATACCGGACAATGAGACATTACCCAACTCACCCATCCCACATCATGTCTACTTCTTACCACAGCCATTTCAATTAAACTAGGATTAGTCCCATTCCACTTCTGATTCCCAGAAATCCTCCAAGGTACATCCCTGATCACAGGCCTCCTACTAGCAACCGCT…
Hypocnemis_flavescens_JQ445511	ATGAACCCCCAAGCCAAATTACTTTCCATCACAAGTTTATTTTTAGGAACGACCATCACAATCTCAAGTAACCACTGAATGATAGCATGAACTGGACTAGAAATAAATACTTTAGCCATCCTCCCCCTCATTTCAAAATCTCACCACCCACGAGCCATCGAAGCCGCAANNAAGNNNTTCCTAGTCCAAGCAACTGCCTCAGCACTACTCTTATTTTCCAGCATAACTAACGCATGATATACCGGACAATGAGACATTACCCAACTCACCCACCCCACATCATGTCTACTTCTTACTACAGCCATTTCAATTAAACTAGGACTAGTCCCATTTCACTTCTGATTCCCAGAAATCCTCCAAGGTACATCCCTGACCACAGGCCTCCTACTAGCAACCGCT…
Hypocnemis_flavescens_JQ445512	ATGAACCCCCAAGCCAAATTACTTTCCATCATAAGTCTATTTTTAGGAACGACCATCACAATCTCAAGTAACCACTGAATGATAGCATGAACTGGACTAGAAATAAATACTTTAGCCATCCTCCCCCTCATTTCAAAATCTCACCACCCACGAGCCATCGAAGCCGCAACAAAGNANTTCCTAGTCCAAGCAACTGCCTCAGCACTACTCTTATTTTCCAGCATAACTAACGCATGATATACCGGACAATGAGACATTACCCAACTCACCCACCCCACATCATGTCTACTTCTTACTACAGCCATTTCAATTAAACTAGGACTAGTCCCATTTCACTTCTGATTCCCAGAAATCCTCCAAGGTACATCCCTGACCACAGGCCTCCTACTAGCAACCGCT…
Hypocnemis_flavescens_JQ445514	ATGAACCCCCAAGCCAAATTACTTTCCATCACAAGTTTATTTTTAGGAACGACCATCACAATCTCAAGTAACCACTGAATGATAGCATGAACTGGACTAGAAATAAATACTTTAGCCATCCTCCCCCTCATTTCAAAATCTCACCACCCACGAGCCATCGAAGCCGCAACAAAGWAWTTCCTAGTCCAAGCAACTGCCTCAGCACTACTCTTATTTTCCAGCATAACTAACGCATGATATACCGGACAATGAGACATTACCCAACTCACCCACCCCACATCATGTCTACTTCTTACTACAGCCATTTCAATTAAACTAGGACTAGTCCCATTTCACTTCTGATTCCCAGAAATCCTCCAAGGTACATCTCTGACCACAGGCCTCCTACTAGCAACCGCT…
Hypocnemis_flavescens_JQ445522	ATGAACCCCCAAGCCAAATTACTTTCCATCACAAGTTTATTTTTAGGAACGACCATCACAATCTCAAGTAACCACTGAATGATAGCATGAACTGGACTAGAAATAAATACTTTAGCCATCCTCCCCCTCATTTCAAAATCTCACCACCCACGAGCCATCGAAGCCGCAACAAAGWAWTTCCTAGTCCAAGCAACTGCCTCAGCACTACTCTTATTTTCCAGCATAACTAACGCATGATATACCGGACAATGAGACATTACCCAACTCACCCACCCCACATCATGTCTACTTCTTACTACAGCCATTTCAATTAAACTAGGACTAGTCCCATTTCACTTCTGATTCCCAGAAATCCTCCAAGGTACATCCCTGACCACAGGCCTCCTACTAGCAACCGCT…
Hypocnemis_flavescens_JQ445513	ATGAACCCCCAAGCCAAATTACTTTCCATCACAAGTTTATTTTTAGGAACGACCATCACAATCTCAAGTAACCACTGAATGATAGCATGAACTGGACTAGAAATAAATACTTTAGCCATCCTCCCCCTCATTTCAAAATCTCACCACCCACGAGCCATCGAAGCCGCAACAAAGNANTTCCTAGTCCAAGCAACTGCCTCAGCACTACTCTTATTTTCCAGCATAACTAACGCATGATATACCGGACAATGAGACATTACCCAACTCACCCACCCCACATCATGTCTACTTCTTACTACAGCCATTTCAATTAAACTAGGACTAGTCCCATTTCACTTCTGATTCCCAGAAATCCTCCAAGGTACATCCCTGACCACAGGCCTCCTACTAGCAACCGCT…
Hypocnemis_flavescens_JQ445523	------------GCCAAATTACTTTCCATCACAAGTTTATTTTTAGGAACGACCATCACAATCTCAAGTAACCACTGAATGATAGCATGAACTGGACTAGAAATAAATACTTTAGCCATCCTCCCCCTCATTTCAAAATCTCACCACCCACGAGCCATCGAAGCCGCAACAAAGAAWTTCCTAGTCCAAGCAACTGCCTCAGCACTACTCTTATTTTCCAGCATAACTAACGCATGATATACCGGACAATGAGACATTACCCAACTCACCCACCCCACATCATGTCTACTTCTTACTACAGCCATTTCAATTAAACTAGGACTAGTCCCATTTCACTTCTGATTCCCAGAAATCCTCCAAGGTACATCCCTGACCACAGGCCTCCTACTAGCAACCGCT…
Hypocnemis_flavescens_JQ445521	ATGAACCCCCAAGCCAAATTACTTTCCATCACAAGTTTATTTTTAGGAACGACCATCACAATCTCAAGTAACCACTGAATGATAGCATGAACTGGACTAGAAATAAATACTTTAGCCATCCTCCCCCTCATTTCAAAATCTCACCACCCACGAGCCATCGAAGCCGCAACAAAGTATTTCCTAGTCCAAGCAACTGCCTCAGCACTACTCTTATTTTCCAGCATAACTAACGCATGATATACCGGACAATGAGACATTACCCAACTCACCCACCCCACATCATGTCTACTTCTTACTACAGCCATTTCAATTAAACTAGGACTAGTCCCATTTCACTTCTGATTCCCAGAAATCCTCCAAGGTACATCCCTGACCACAGGCCTCCTACTAGCAACCGCT…
Hypocnemis_flavescens_JQ445518	------------GCCAAATTACTTTCCATCACAAGTTTATTTTTAGGAACGACCATCACAATCTCAAGTAACCACTGAATGATAGCATGAACTGGACTAGAAATAAATACTTTAGCCATCCTCCCCCTCATTTCAAAATCTCACCACCCACGAGCCATCGAAGCCGCAACAAAGNANTTCCTAGTCCAAGCAACTGCCTCAGCACTACTCTTATTTTCCAGCATAACTAACGCATGATATACCGGACAATGAGACATTACCCAACTCACCCACCCCACATCATGTCTACTTCTTACTACAGCCATTTCAATTAAACTAGGACTAGTCCCATTTCACTTCTGATTCCCAGAAATCCTCCAAGGTACATCCCTGACCACAGGCCTCCTACTAGCAACCGCT…
Hypocnemis_flavescens_JQ445516	ATGAACCCCCAAGCCAAATTACTTTCCATCACAAGTTTATTTTTAGGAACGACCATCACAATCTCAAGTAACCACTGAATGATAGCATGAACTGGACTAGAAATAAATACTTTAGCCATCCTCCCCCTCATTTCAAAATCTCACCACCCACGAGCCATCGAAGCCGCAACAAAGNANTTCCTAGTCCAAGCAACTGCCTCAGCACTACTCTTATTTTCCAGCATAACTAACGCATGATATACCGGACAATGAGACATTACCCAACTCACCCACCCCACATCATGTCTACTTCTTACTACAGCCATTTCAATTAAACTAGGACTAGTCCCATTTCACTTCTGATTCCCAGAAATCCTCCAAGGTACATCCCTGACCACAGGCCTCCTACTAGCAACCGCT…
Hypocnemis_flavescens_JQ445519	------------GCCAAATTACTTTCCATCACAAGTTTATTTTTAGGAACGACCATCACAATCTCAAGTAACCACTGAATGATAGCATGAACTGGACTAGAAATAAATACTTTAGCCATCCTCCCCCTCATTTCAAAATCTCACCACCCACGAGCCATCGAAGCCGCAACAAAGNATTTCCTAGTCCAAGCAACTGCCTCAGCACTACTCTTATTTTCCAGCATAACTAACGCATGATATACCGGACAATGAGACATTACCCAACTCACCCACCCCACATCATGTCTACTTCTTACTACAGCCATTTCAATTAAACTAGGACTAGTCCCATTTCACTTCTGATTCCCAGAAATCCTCCAAGGTACATCCCTGACCACAGGCCTCCTACTAGCAACCGCT…
Hypocnemis_flavescens_JQ445517	------------GCCAAATTACTTTCCATCACAAGTTTATTTTTAGGAACGACCATCACAATCTCAAGTAACCACTGAATGATAGCATGAACTGGACTAGAAATAAATACTTTAGCCATCCTCCCCCTCATTTCAAAATCTCACCACCCACGAGCCATCGAAGCCGCAACAAAGTATTTCCTAGTCCAAGCAACTGCCTCAGCACTACTCTTATTTTCCAGCATAACTAACGCATGATATACCGGACAATGAGACATTACCCAACTCACCCACCCCACATCATGTCTACTTCTTACTACAGCCATTTCAATTAAACTAGGACTAGTCCCATTTCACTTCTGATTCCCAGAAATCCTCCAAGGTACATCCCTGACCACAGGCCTCCTACTAGCAACCGCT…
Hypocnemis_flavescens_JQ445527	------------GCCAAATTACTTTCCATCACAAGTTTATTTTTAGGAACGACCATCACAATCTCAAGTAACCACTGAATGATAGCATGAACTGGACTAGAAATAAATACTTTAGCCATCCTCCCCCTCATTTCAAAATCTCACCACCCACGAGCCATCGAAGCCGCAACAAAGTATTTCCTAGTCCAAGCAACTGCCTCAGCACTACTCTTATTTTCCAGCATAACTAACGCATGATATACCGGACAATGAGACATTACCCAACTCACCCACCCCACATCATGTCTACTTCTTACTACAGCCATTTCAATTAAACTAGGACTAGTCCCATTTCACTTCTGATTCCCAGAAATCCTCCAAGGTACATCCCTGACCACAGGCCTCCTACTAGCAACCGCT…
Hypocnemis_flavescens_JQ445515	ATGAACCCCCAAGCCAAATTACTTTCCATCACAAGTTTATTTTTAGGAACGACCATCACAATCTCAAGTAACCACTGAATGATAGCATGAACTGGACTAGAAATAAATACTTTAGCCATCCTCCCCCTCATTTCAAAATCTCACCACCCACGAGCCATCGAAGCCGCAACAAAGTATTTCCTAGTCCAAGCAACTGCCTCAGCACTACTCTTATTTTCCAGCATAACTAACGCATGATATACCGGACAATGAGACATTACCCAACTCACCCACCCCACATCATGTCTACTTCTTACTACAGCCATTTCAATTAAACTAGGACTAGTCCCATTTCACTTCTGATTCCCAGAAATCCTCCAAGGTACATCCCTGACCACAGGCCTCCTACTAGCAACCGCT…
Hypocnemis_flavescens_JQ445524	ATGAACCCCCAAGCCAAATTACTTTCCATCACAAGTTTATTTTTAGGAACGACCATCACAATCTCAAGTAACCACTGAATGATAGCATGAACTGGACTAGAAATAAATACTTTAGCCATCCTCCCCCTCATTTCAAAATCTCACCACCCACGAGCCATCGAAGCCGCAACAAAGTATTTCCTAGTCCAAGCAACTGCCTCAGCACTACTCTTATTTTCCAGCATAACTAACGCATGATATACCGGACAATGAGACATTACCCAACTCACCCACCCCACATCATGTCTACTTCTTACTACAGCCATTTCAATTAAACTAGGACTAGTCCCATTTCACTTCTGATTCCCAGAAATCCTCCAAGGTACATCCCTGACCACAGGCCTCCTACTAGCAACCGCT…
Hypocnemis_flavescens_EU339962	ATGAACCCCCAAGCCAAATTACTTTCCATCACAAGTTTATTTTTAGGAACGACCATCACAATCTCAAGTAACCACTGAATGATAGCATGAACTGGACTAGAAATAAATACTTTAGCCATCCTCCCCCTCATTTCAAAATCTCACCACCCACGAGCCATCGAAGCCGCAACAAAGTATTTCCTAGTCCAAGCAACTGCCTCAGCACTACTCTTATTTTCCAGCATAACTAACGCATGATATACCGGACAATGAGACATTACCCAACTCACCCACCCCACATCATGTCTACTTCTTACTACAGCCATTTCAATTAAACTAGGACTAGTCCCATTTCACTTCTGATTCCCAGAAATCCTCCAAGGTACATCCCTGACCACAGGCCTCCTACTAGCAACCGCT…
Hypocnemis_flavescens_JQ445520	------------GCCAAATTACTTTCCATCACAAGTTTATTTTTAGGAACGACCATCACAATCTCAAGTAACCACTGAATGATAGCATGAACTGGACTAGAAATAAATACTTTAGCCATCCTCCCCCTCATTTCAAAATCTCACCACCCACGAGCCATCGAAGCCGCAACAAAGTATTTCCTAGTCCAAGCAACTGCCTCAGCACTACTCTTATTTTCCAGCATAACTAACGCATGATATACCGGACAATGAGACATTACCCAACTCACCCACCCCACATCATGTCTACTTCTTACTACAGCCATTTCAATTAAACTAGGACTAGTCCCATTTCACTTCTGATTCCCAGAAATCCTCCAAGGTACATCCCTGACCACAGGCCTCCTACTAGCAACCGCT…
Hypocnemis_flavescens_JQ445526	------------GCCAAATTACTTTCCATCACAAGTTTATTTTTAGGAACGACCATCACAATCTCAAGTAACCACTGAATGATAGCATGAACTGGACTAGAAATAAATACTTTAGCCATCCTCCCCCTCATTTCAAAATCTCACCACCCACGAGCCATCGAAGCCGCAACAAAGTATTTCCTAGTCCAAGCAACTGCCTCAGCACTACTCTTATTTTCCAGCATAACTAACGCATGATATACCGGACAATGAGACATTACCCAACTCACCCACCCCACATCATGTCTACTTCTTACTACAGCCATTTCAATTAAACTAGGACTAGTCCCATTTCACTTCTGATTCCCAGAAATCCTCCAAGGTACATCCCTGACCACAGGCCTCCTACTAGCAACCGCT…
Hypocnemis_flavescens_JQ445528	------------GCCAAATTACTTTCCATCACAAGTTTATTTTTAGGAACGACCATCACAATCTCAAGTAACCACTGAATGATAGCATGAACTGGACTAGAAATAAATACTTTAGCCATCCTCCCCCTCATTTCAAAATCTCACCACCCACGAGCCATCGAAGCCGCAACAAAGTATTTCCTAGTCCAAGCAACTGCCTCAGCACTACTCTTATTTTCCAGCATAACTAACGCATGATATACCGGACAATGAGACATTACCCAACTCACCCACCCCACATCATGTCTACTTCTTACTACAGCCATTTCAATTAAACTAGGACTAGTCCCATTTCACTTCTGATTCCCAGAAATCCTCCAAGGTACATCCCTGACCACAGGCCTCCTACTAGCAACCGCT…
Hypocnemis_flavescens_JQ445525	ATGAACCCCCAAGCCAAATTACTTTCCATCACAAGTTTATTTTTAGGAACGACCATCACAATCTCAAGTAACCACTGAATGATAGCATGAACTGGACTAGAAATAAATACTTTAGCCATCCTCCCCCTCATTTCAAAATCTCACCACCCACGAGCCATCGAAGCCGCAACAAAGTATTTCCTAGTCCAAGCAACTGCCTCAGCACTACTCTTATTTTCCAGCATAACTAACGCATGATATACCGGACAATGAGACATTACCCAACTCACCCACCCCACATCATGTCTACTTCTTACTACAGCCATTTCAATTAAACTAGGACTAGTCCCATTTCACTTCTGATTCCCAGAAATCCTCCAAGGTACATCCCTGACCACAGGCCTCCTACTAGCAACCGCT…
Hypocnemis_cantator_EU339960	ATGAACCCCCAAGCCAAATTACTTTCCATCACAAGCTTACTTTTAGGAACAACCATTACAATCTCAAGTAATCACTGAATGATAGCATGGACTGGACTAGAAATTAATACTTTAGCCATCCTCCCCCTCATTTCAAAATCTCACCACCCACGAGCCATCGAAGCCGCAACAAAATACTTCCTAGTCCAAGCAACTGCCTCAGCGCTACTCTTATTTTCCAGCATAACTAACGCATGGTATACCGGACAATGAGACATTACCCAACTCACCCATCCCACATCATGCCTACTTCTTACCACAGCCATTTCAATTAAACTAGGATTAGTCCCATTTCACTTCTGATTCCCAGAAATCCTTCAAGGTACATCCCTAATCACAGGCCTCCTGCTAGCAACCGCA…
Hypocnemis_cantator_JQ445508	------------GCCAAATTACTTTCCATCACAAGCTTACTTTTAGGAACAACCATTACAATCTCAAGTAATCACTGAATGATAGCATGGACTGGACTAGAAATTAATACTTTAGCCATCCTCCCCCTCATTTCAAAATCTCACCACCCACGAGCCATCGAAGCCGCAACAAAANANTTCCTAGTCCAAGCAACTGCCTCAGCGCTACTCTTATTTTCCAGCATAACTAACGCATGGTATACCGGACAATGAGACATTACCCAACTCACCCATCCCACATCATGCCTACTTCTTACCACAGCCATTTCAATTAAACTAGGATTAGTCCCATTTCACTTCTGATTCCCAGAAATCCTNCAAGGTACATCCCTAATCACAGGCCTCCTGCTAGCAACCGCA…
Hypocnemis_cantator_JQ445509	------------GCCAAATTACTTTCCATCACAAGCTTACTTTTAGGAACAACCATTACAATCTCAAGTAATCACTGAATGATAGCATGGACTGGACTAGAAATTAATACTTTAGCCATCCTCCCCCTCATTTCAAAATCTCACCACCCACGAGCCATCGAAGCCGCAACAAAAAANTTCCTAGTCCAAGCAACTGCCTCAGCGCTACTCTTATTTTCCAGCATAACTAACGCATGGTATACCGGACAATGAGACATTACCCAACTCACCCATCCCACATCATGCCTACTTCTTACCACAGCCATTTCAATTAAACTAGGATTAGTCCCATTTCACTTCTGATTCCCAGAAATCCTCCAAGGTACATCCCTAATCACAGGCCTCCTGCTAGCAACCGCA…
Hypocnemis_cantator_EU339959	ATGAACCCCCAAGCCAAATTACTTTCCATCACAAGCTTACTTTTAGGAACGACCATTACAATCTCAAGTAATCACTGAATGATAGCATGGACTGGACTAGAAATTAATACTTTAGCCATCCTCCCCCTCATTTCAAAATCTCACCACCCACGAGCCATCGAAGCCGCAACAAAATACTTCCTAGTCCAAGCAACTGCCTCAGCGCTACTCTTATTTTCCAGCATAACTAATGCATGGTATACCGGACAATGAGACATTACCCAACTCACCCATCCCACATCATGCCTACTTCTTACCACAGCCATTTCAATTAAACTAGGATTAGTCCCATTTCACTTCTGATTCCCAGAAATCCTTCAAGGTACATCCCTAATCACAGGCCTTCTACTAGCAACCGCA…
Hypocnemis_cantator_JQ445510	ATGAACCCCCAAGCCAAATTACTCTCCATCACAAGCTTACTTTTAGGGACGACTATTACAATCTCAAGTAACCACTGAATGATAGCATGGACTGGACTAGAAATTAATACTTTAGCCATCCTCCCCCTCATTTCAAAATCTCACCACCCACGAGCCNTCNAAGCCNNAANNAANNNATTCCTAGTCCAAGCAACTGCCTCAGCGCTACTCTTATTTTCCAGCATAACTAACGCATGGTATACCGGACAATGAGACATTACCCAACTCACCCATCCCACATCATGTCTACTTCTTACCACAGCCATTTCAATTAAACTAGGATTAGTCCCATTTCACTTCTGATTCCCAGAAATCCTTCAAGGTACATCCCTAATCACAGGCCTTCTACTAGCAACCGCA…
Hypocnemis_cantator_JQ445504	------------GCCAAATTACTTTCCATCACAAGCTTACTTTTAGGGACGACCATTACAATCTCAAGCAACCACTGAATGATAGCATGGACTGGACTAGAAATTAATACTTTAGCCATCCTCCCCCTCATTTCAAAATCTCACCACCCACGAGCCATCGAAGCCGCAACAAAATACTTCCTAGTCCAAGCAACTGCCTCAGCGCTACTCTTATTTTCCAGCATAACTAACGCATGGTATACCGGACAATGAGACATTACCCAACTCACCCATCCCACATCATGTCTACTTCTTACCACAGCCATTTCAATTAAACTAGGATTAGTCCCATTTCACTTCTGATTCCCAGAAATCCTCCAAGGTACATCCCTAATCACAGGCCTTCTACTAGCAACCGCA…
Hypocnemis_flavescens_JQ445530	------------GCCAAATTACTTTCCATCACAAGCTTACTTTTAGGGACGACCATTACAATCTCAAGCAACCACTGAATGATAGCATGGACTGGACTAGAAATTAATACTTTAGCCATCCTCCCCCTCATTTCAAAATCTCACCACCCACGAGCCATCGAAGCCGCAACAAAATACTTCCTAGTCCAAGCAACTGCCTCAGCGCTACTCTTATTTTCCAGCATAACTAACGCATGGTATACCGGACAATGAGACATTACCCAACTCACCCATCCCACATCATGTCTACTTCTTACCACAGCCATTTCAATTAAACTAGGATTAGTCCCATTTCACTTCTGATTCCCAGAAATCCTCCAAGGTACATCCCTAATCACAGGCCTTCTACTAGCAACCGCA…
Hypocnemis_cantator_JQ445505	------------GCCAAATTACTCTCCATCACAAGCTTACTTTTAGGGACGACTATTACAATCTCAAGTAACCACTGAATGATAGCATGGACTGGACTAGAAATTAATACTTTAGCCATCCTCCCCCTCATTTCAAAATCTCACCACCCACGAGCCATCGAAGCCGCAACAAAANACTTCCTAGTCCAAGCAACTGCCTCAGCGCTACTCTTATTTTCCAGCATAACTAACGCATGGTATACCGGACAATGAGACATTACCCAACTCACCCATCCCACATCATGTCTACTTCTTACCACAGCCATTTCAATTAAACTAGGATTAGTCCCATTTCACTTCTGATTCCCAGAAATCCTCCAAGGTACATCCCTAATCACAGGCCTTCTACTAGCAACCGCA…
Hypocnemis_cantator_JQ445502	ATGAACCCCCAAGCCAAATTACTCTCCATCACAAGCTTACTTTTAGGGACGACTATTACAATCTCAAGTAACCACTGAATGATAGCATGGACTGGACTAGAAATTAATACTTTAGCCATCCTCCCCCTCATTTCAAAATCTCACCACCCACGAGCCATCGAAGCCGCAACAAAANANTTCCTAGTCCAAGCAACTGCCTCAGCGCTACTCTTATTTTCCAGCATAACTAACGCATGGTATACCGGACAATGAGACATTACCCAACTCACCCATCCCACATCATGTCTACTTCTTACCACAGCCATTTCAATTAAACTAGGATTAGTCCCATTTCACTTCTGATTCCCAGAAATCCTCCAAGGTACATCCCTAATCACAGGCCTTCTACTAGCAACCGCA…
Hypocnemis_cantator_JQ445529	ATGAACCCCCAAGCCAAATTACTCTCCATCACAAGCTTACTTTTAGGGACGACTATTACAATCTCAAGTAACCACTGAATGATAGCATGGACTGGACTAGAAATTAATACTTTAGCCATCCTCCCCCTCATTTCAAAATCTCACCACCCACGAGCCATCGAAGCCGCAACAAANNANTTCCTAGTCCAAGCAACTGCCTCGGCGCTACTCTTATTTTCCAGCATAACTAACGCATGGTATACCGGACAATGAGACATTACCCAACTCACCCATCCCACATCATGTCTACTTCTTACCACAGCCATTTCAATTAAACTAGGATTAGTCCCATTTCACTTCTGATTCCCAGAAATCCTCCAAGGTACATCCCTAATCACAGGCCTTCTACTAGCAACCGCA…
Hypocnemis_cantator_JQ445503	ATGAACCCCCAAGCCAAATTACTCTCCATCACAAGCTTACTTTTAGGGACGACTATTACAATCTCAAGTAACCACTGAATGATAGCATGGACTGGACTAGAAATTAATACTTTAGCCATCCTCCCCCTCATTTCAAAATCTCACCACCCACGAGCCATCGAAGCCGCAACAAANNANTTCCTAGTCCAAGCAACTGCCTCAGCGCTACTCTTATTTTCCAGCATAACTAACGCATGGTATACCGGACAATGAGACATTACCCAACTCACCCATCCCACATCATGTCTACTTCTTACCACAGCCATTTCAATTAAACTAGGATTAGTCCCATTTCACTTCTGATTCCCAGAAATCCTCCAAGGTACATCCCTAATCACAGGCCTTCTACTAGCAACCGCA…
Hypocnemis_cantator_JQ445506	ATGAACCCCCAAGCCAAATTACTCTCCATCACAAGCTTACTTTTAGGGACGACTATTACAATCTCAAGTAACCACTGAATGATAGCATGGACTGGACTAGAAATTAATACTTTAGCCATCCTCCCCCTCATTTCAAAATCTCACCACCCACGAGCCATCGAAGCCGCAACAAAANANTTCCTAGTCCAAGCAACTGCCTCAGCGCTACTCTTATTTTCCAGCATAACTAACGCATGGTATACCGGACAATGAGACATTACCCAACTCACCCATCCCACATCATGTCTACTTCTTACCACAGCCATTTCAATTAAACTAGGATTAGTCCCATTTCACTTCTGATTCCCAGAAATCCTTCAAGGTACATCCCTAATCACAGGCCTTCTACTAGCAACCGCA…
Hypocnemis_cantator_JQ445507	ATGAACCCCCAAGCCAAATTACTCTCCATCACAAGCTTACTTTTAGGGACGACTATTACAATCTCAAGTAACCACTGAATGATAGCATGGACTGGACTAGAAATTAATACTTTAGCCATCCTCCCCCTCATTTCAAAATCTCACCACCCACGAGCCATCGAAGCCGCAACAAANNANTTCCTAGTCCAAGCAACTGCCTCAGCGCTACTCTTATTTTCCAGCATAACTAACGCATGGTATACCGGACAATGAGACATTACCCAACTCACCCATCCCACATCATGTCTACTTCTTACCACAGCCATTTCAATTAAACTAGGATTAGTCCCATTTCACTTCTGATTCCCAGAAATCCTTCAAGGTACATCCCTAATCACAGGCCTTCTACTAGCAACCGCA…
Hypocnemis_peruviana_EU339956	ATGAACCCCCAAGCCAAATTACTTTCCATCATAAGCTTATTTTTAGGAACAACCATCACAATCTCAAGTAACCACTGAATGATAGCATGAACTGGACTAGAAATTAATACTCTAGCCATCCTCCCCCTCATTTCAAAATCTCACCACCCACGAGCCATCGAAGCAGCAACAAAATATTTCCTAGTCCAAGCAACTGCCTCAGCACTACTCTTATTTTCCAGCATAACTAACGCATGATACACCGGTCAATGAGACATTACCCAACTCACCCATCCCACATCATGTCTACTTCTTACCACAGCCATTTCAATTAAACTAGGACTAGTCCCATTTCACTTCTGATTCCCAGAAATCCTCCAAGGTACATCCCTGATCACAGGCCTTCTACTAGCAACTGCT…
Hypocnemis_peruviana_EU339961	ATGAACCCCCAAGCCAAATTACTTTCCATCACAAGCTTATTTTTAGGAACAACCATCACAATCTCAAGCAACCACTGAATGATAGCATGAACTGGACTAGAAATTAATACCCTAGCCATCCTCCCCCTCATTTCAAAATCTCACCACCCACGAGCCATCGAAGCAGCAACAAAATATTTTCTAGTCCAAGCAACTGCCTCAGCACTACTCTTATTTTCCAGCATAACTAACGCATGATACACCGGACAATGAGACATTACCCAACTCACCCATCCCACATCATGTCTACTTCTTACCACAGCCATTTCAATTAAACTAGGATTAGTTCCATTTCACTTCTGATTCCCAGAAATCCTCCAAGGTACATCCCTGATCACAGGCCTCCTACTAGCAACCGCT…
Hypocnemis_peruviana_EU339945	ATGAACCCCCAAGCCAAATTACTTTCCATCACAAGCTTATTTTTAGGAACAACCATCACAATCTCAAGCAACCACTGAATGATAGCATGAACTGGACTAGAAATTAATACTCTAGCCATCCTCCCCCTCATTTCAAAATCTCACCACCCACGAGCCATCGAAGCAGCAACAAAATATTTTCTAGTCCAAGCAACTGCCTCAGCACTACTCTTATTTTCCAGCATAACTAACGCATGATACACCGGACAATGAGACATTACCCAACTCACCCATCCCACATCATGTCTACTTCTTACCACAGCCATTTCAATTAAACTAGGGTTAGTTCCATTTCACTTCTGATTCCCAGAAATCCTCCAAGGTACATCCCTGATCACAGGCCTCCTACTAGCAACCGCT…
Hypocnemis_peruviana_EF640021	ATGAACCCCCAAGCCAAATTACTTTCCATCACAAGCTTATTTTTAGGAACAACCATCACAATCTCAAGCAACCACTGAATGATAGCATGAACTGGACTAGAAATTAATACTCTAGCCATCCTCCCCCTCATTTCAAAATCTCACCACCCACGAGCCATCGAAGCAGCAACAAAATATTTTCTAGTCCAAGCAACTGCCTCAGCACTACTCTTATTTTCCAGCATAACTAACGCATGATACACCGGACAATGAGACATTACCCAACTCACCCATCCCACATCATGTCTACTTCTTACCACAGCCATTTCAATTAAACTAGGGTTAGTTCCATTTCACTTCTGATTCCCAGAAATCCTCCAAGGTACATCCCTGATCACAGGCCTCCTACTAGCAACCGCT…
Hypocnemis_peruviana_EU339963	ATGAACCCCCAAGCCAAATTACTTTCCATCACAAGCTTATTTTTAGGAACAACCATCACAATCTCAAGCAACCACTGAATGATAGCATGAACTGGACTAGAAATTAATACTCTAGCCATCCTCCCCCTCATTTCAAAATCTCACCACCCACGAGCCATCGAAGCAGCAACAAAATATTTTCTAGTCCAAGCAACTGCCTCAGCACTACTCTTATTTTCCAGCATAACTAACGCATGATACACCGGACAATGAGACATTACCCAACTCACCCATCCCACATCATGTCTACTTCTTACCACAGCCATTTCAATTAAACTAGGGTTAGTTCCATTTCACTTCTGATTCCCAGAAATCCTCCAAGGTACATCCCTGATCACAGGCCTCCTACTAGCAACCGCT…
Hypocnemis_peruviana_EU339952	ATGAATCCCCAAGCCAAATTACTTTCCATCACAAGCTTACTTTTAGGAACAACCATCACAATCTCAAGCAACCACTGAATGATAGCATGAACTGGACTAGAAATTAATACTCTAGCCATCCTCCCCCTCATTTCAAAATCTCACCACCCACGAGCCATCGAAGCAGCAACAAAATATTTCCTAGTCCAAGCAACTGCCTCAGCACTACTCTTATTTTCCAGCATAACTAACGCATGATATACCGGACAATGAGACATTACCCAACTCACCCATCCCACATCATGTCTACTTCTTACCACAGCCATTTCAATTAAACTAGGATTAGTTCCATTTCACTTCTGATTCCCAGAAATCCTCCAAGGTACATCCCTGATCACAGGTCTTCTACTAGCAACCGCT…
Hypocnemis_peruviana_EU339953	ATGAATCCCCAAGCCAAATTACTTTCCATCACAAGCTTACTTTTAGGAACAACCATCACAATCTCAAGCAACCACTGAATGATAGCATGAACTGGACTAGAAATTAATACTCTAGCCATCCTCCCCCTCATTTCAAAATCTCACCACCCACGAGCCATCGAAGCAGCAACAAAATATTTCCTAGTCCAAGCAACTGCCTCAGCACTACTCTTATTTTCCAGCATAACTAACGCATGATATACCGGACAATGAGACATTACCCAACTCACCCATCCCACATCATGTCTACTTCTTACCACAGCCATTTCAATTAAACTAGGATTAGTTCCATTTCACTTCTGATTCCCAGAAATCCTCCAAGGTACATCCCTGATCACAGGTCTTCTACTAGCAACCGCT…
Hypocnemis_peruviana_AF118201	ATGAACCCCCAAGCCAAATTACTTTCCATCACAAGCTTACTTTTAGGAACAACCATCACAATCTCAAGTAACCACTGAATGATAGCATGAACTGGTCTAGAAATTAATACTCTAGCCATCCTCCCCCTCATTTCAAAATCTCACCACCCACGAGCCATCGAAGCAGCAACAAAATATTTCCTAGTCCAAGCAACTGCCTCAGCACTACTCTTATTTTCCAGCATAACTAACGCATGATACACCGGACAATGAGACATTACCCAACTCACCCATCCCACATCATGTCTACTTCTTACCACAGCCATTTCAATTAAACTAGGATTAGCTCCATTTCACT--------------------------------------------------------------…
Hypocnemis_peruviana_EU339954	ATGAACCCCCAAGCCAAATTACTTTCCATCACAAGCTTACTTTTAGGAACAACCATCACAATCTCAAGTAACCACTGAATGATAGCATGAACTGGTCTAGAAATTAATACTCTAGCCATCCTCCCCCTCATTTCAAAATCTCACCACCCACGAGCCATCGAAGCAGCAACAAAATATTTCCTAGTCCAAGCAACTGCCTCAGCACTACTCTTATTTTCCAGCATAACTAACGCATGATACACCGGACAATGAGACATTACCCAACTCACCCATCCCACATCATGTCTACTTCTTACCACAGCCATTTCAATTAAACTAGGATTAGCTCCATTTCACTTCTGATTCCCAGAAATCCTCCAAGGTACATCCCTGATCACAGGTCTTCTACTAGCAACCGCT…
Hypocnemis_peruviana_EU339955	ATGAACCCCCAAGCCAAATTACTTTCCATCACAAGCTTACTTTTAGGAACAACCATCACAATCTCAAGTAACCACTGAATGATAGCATGAACTGGTCTAGAAATTAATACTCTAGCCATCCTCCCCCTCATTTCAAAATCTCACCACCCACGAGCCATCGAAGCAGCAACAAAATATTTCCTAGTCCAAGCAACTGCCTCAGCACTACTCTTATTTTCCAGCATAACTAACGCATGATACACCGGACAATGAGACATTACCCAACTCACCCATCCCACATCATGTCTACTTCTTACCACAGCCATTTCAATTAAACTAGGATTAGCTCCATTTCACTTCTGATTCCCAGAAATCCTCCAAGGTACATCCCTGATCACAGGTCTTCTACTAGCAACCGCT…
Hypocnemis_ochrogyna_AF118200	ATGAACCCCCAAGCCAAATTAATTTCCATCACAAGCCTATTTTTAGGAACAACCATCACAATCTCAAGTAACCACTGAATGATAGCATGAACTGGACTAGAAATTAATACCTTAGCCATCCTCCCCCTCATTTCAAAATCTCACCACCCACGAGCCATCGAAGCCGCAACAAAATACTTCCTAGTCCAAGCAACTGCCTCAGCACTACTCTTATTTGCCAGCATAATTAACGCATGATACACCGGACAATGAGACATTACCCAACTCACCCATCCCCCATCATGCCTACTTCTTACCACAGCCATTTCAATCAAACTAGGGTTAGTTCCATTTCACT--------------------------------------------------------------…
Hypocnemis_ochrogyna_EU339943	ATGAACCCCCAAGCCAAATTAATTTCCATCACAAGCCTATTTTTAGGAACAACCATCACAATCTCAAGTAACCACTGAATGATAGCATGAACTGGACTAGAAATTAATACCTTAGCCATCCTCCCCCTCATTTCAAAATCTCACCACCCACGAGCCATCGAAGCCGCAACAAAATACTTCCTAGTCCAAGCAACTGCCTCAGCACTACTCTTATTTGCCAGCATAACTAACGCATGATACACCGGACAATGAGACATTACCCAACTCACCCATCCCCCATCATGCCTACTTCTTACCACAGCCATTTCAATCAAACTAGGGTTAGTTCCATTTCACTTCTGGTTCCCAGAAATCCTCCAAGGTACATCCCTAACCACAGGTCTCCTACTAGCAACCGCT…
Hypocnemis_ochrogyna_EU339957	ATGAACCCCCAAGCCAAATTAATTTCCATCACAAGCCTATTTTTAGGAACAACCATCACAATCTCAAGTAACCACTGAATGATAGCATGAACTGGACTAGAAATTAATACCTTAGCCATCCTCCCCCTCATTTCAAAATCTCACCACCCACGAGCCATCGAAGCCGCAACAAAATACTTCCTAGTCCAAGCAACTGCCTCAGCACTACTCTTATTTGCCAGCATAACTAACGCATGATACACCGGACAATGAGACATTACCCAACTCACCCATCCCCCATCATGCCTACTTCTTACCACAGCCATTTCAATCAAACTAGGGTTAGTTCCATTTCACTTCTGATTCCCAGAAATCCTCCAAGGTACATCCCTAACCACAGGTCTCCTACTAGCAACCGCT…
Hypocnemis_ochrogyna_EU339964	ATGAACCCCCAAGCCAAATTAATTTCCATCACAAGCCTATTTTTAGGAACAACCATCACAATCTCAAGTAACCACTGAATGATAGCATGAACTGGACTAGAAATTAATACCTTAGCCATCCTCCCCCTCATTTCAAAATCTCACCACCCACGAGCCATCGAAGCCGCAACAAAATACTTCCTAGTCCAAGCAACTGCCTCAGCACTACTCTTATTTGCCAGCATAACTAACGCATGATACACCGGACAATGAGACATTACCCAACTCACCCATCCCCCATCATGCCTACTTCTTACCACAGCCATTTCAATCAAACTAGGGTTAGTTCCATTTCACTTCTGATTCCCAGAAATCCTCCAAGGTACATCCCTAACCACAGGTCTCCTACTAGCAACCGCT…
Hypocnemis_ochrogyna_AF118197	ATGAACCCCCAAGCCAAATTAATTTCCATCACAAGCCTATTTTTAGGAACAACCATCACAATCTCAAGTAACCACTGAATGATAGCATGAACTGGACTAGAAATTAATACCTTAGCCATCCTCCCCCTCATTTCAAAATCTCACCACCCACGAGCCATCGAAGCCGCAACAAAATACTTCCTAGTCCAAGCAACTGCCTCAGCACTACTCTTATTTGCCAGCATAACTAACGCATGATACACCGGACAATGAGACATTACCCAACTCACCCATCCCCCATCATGCCTACTTCTTACCACAGCCATTTCAATCAAACTAGGGTTAGTTCCATTTCACT--------------------------------------------------------------…
Hypocnemis_ochrogyna_AF118202	ATGAACCCCCAAGCCAAATTAATTTCCATCACAAGCCTATTTTTAGGAACAACCATCACAATCTCAAGTAACCACTGAATGATAGCATGAACTGGACTAGAAATTAATACCTTAGCCATCCTCCCCCTCATTTCAAAATCTCACCACCCACGAGCCATCGAAGCCGCAACAAAATACTTCCTAGTCCAAGCAACTGCCTCAGCACTACTCTTATTTGCCAGCATAACTAACGCATGATACACCGGACAATGAGACATTACCCAACTCACCCATCCCCCATCATGCCTACTTCTTACCACAGCCATTTCAATCAAACTAGGGTTAGTTCCATTTCACT--------------------------------------------------------------…
Hypocnemis_striata_AF118198	ATGAACCCCCAAGCCAAATTACTCTCCATCACAAGCTTATTTTTAGGAACAATTATCACAATCTCAAGTAACCACTGAATGATAGCATGAACTGGACTAGAAATTAATACCTTAGCCATCCTCCCCCTCATTTCAAAATCTCACCACCCACGAGCCATCGAAGCCGCAACAAAATATTTCCTAGTCCAAGCAACTGCCTCAGCACTACTCTTATTTGCCAGCATAACTAACGCATGATACACCGGACAATGAGACATTACCCAACTCACCCATCCCACATCATCTCTACTTCTTACCACAGCCATTTCAATCAAACTAGGATTAGTCCCATTTCACT--------------------------------------------------------------…
Hypocnemis_striata_AF118199	ATGAACCCCCAAGCCAAATTACTCTCCATCACAAGCTTATTTTTAGGAACAATTATCACAATCTCAAGTAACCACTGAATGATAGCATGAACTGGACTAGAAATTAATACCTTAGCCATCCTCCCCCTCATTTCAAAATCTCACCACCCACGAGCCATCGAAGCCGCAACAAAATATTTCCTAGTCCAAGCAACTGCCTCAGCACTACTCTTATTTGCCAGCATAACTAACGCATGATACACCGGACAATGAGACATTACCCAACTCACCCATCCCACATCATCTCTACTTCTTACCACAGCCATTTCAATCAAACTAGGATTAGTCCCATTTCACT--------------------------------------------------------------…
Hypocnemis_striata_EU339946	ATGAACCCCCAAGCCAAATTACTCTCCATCACAAGCTTATTTTTAGGAACAATTATCACAATCTCAAGTAACCACTGAATGATAGCATGAACTGGACTAGAAATTAATACCTTAGCCATCCTCCCCCTCATTTCAAAATCTCACCACCCACGAGCCATCGAAGCCGCAACAAAATATTTCCTAGTCCAAGCAACTGCCTCAGCACTACTCTTATTTGCCAGCATAACTAACGCATGATACACCGGACAATGAGACATTACCCAACTCACCCATCCCACATCATCTCTACTTCTTACCACAGCCATTTCAATCAAACTAGGATTAGTCCCATTTCACT--------------------------------------------------------------…
Hypocnemis_striata_EU339948	ATGAACCCCCAAGCCAAATTACTCTCCATCACAAGCTTATTTTTAGGAACAATTATCACAATCTCAAGTAACCACTGAATGATAGCATGAACTGGACTAGAAATTAATACCTTAGCCATCCTCCCCCTCATTTCAAAATCTCACCACCCACGAGCCATCGAAGCCGCAACAAAATATTTCCTAGTCCAAGCAACTGCCTCAGCACTACTCTTATTTGCCAGCATAACTAACGCATGATACACCGGACAATGAGACATTACCCAACTCACCCATCCCACATCATCTCTACTTCTTACCACAGCCATTTCAATCAAACTAGGATTAGTCCCATTTCACT--------------------------------------------------------------…
Hypocnemis_striata_EU339947	ATGAACCCCCAAGCCAAATTACTCTCCATCACAAGCTTATTTTTAGGAACAATCATCACAATCTCAAGTAACCACTGAATGATAGCATGAACTGGACTAGAAATTAATACCTTAGCCATCCTCCCCCTCATTTCAAAATCTCACCACCCACGAGCCATCGAAGCCGCAACAAAATACTTCCTAGTCCAAGCAACTGCCTCCGCACTACTCTTATTTGCCAGCATAACTAACGCATGATACACCGGACAATGAGACATTACCCAACTCACCCATCCCACATCATCTCTACTTCTTACCACAGCCATTTCAATCAAACTAGGATTAGTCCCATTTCACTTCTGATTCCCAGAAATCCTCCAAGGTACATCCCTAATCACAGGTCTCCTGCTAGCAACCGCC…
Hypocnemis_striata_EU339949	ATGAACCCCCAAGCCAAATTACTCTCCATCACAAGCTTATTTTTAGGAACAATCATCACAATCTCAAGTAACCACTGAATGATAGCATGAACTGGACTAGAAATTAATACCTTAGCCATCCTCCCCCTCATTTCAAAATCTCACCACCCACGAGCCATCGAAGCCGCAACAAAATACTTCCTAGTCCAAGCAACTGCCTCCGCACTACTCTTATTTGCCAGCATAACTAACGCATGATACACCGGACAATGAGACATTACCCAACTCACCCATCCCACATCATCTCTACTTCTTACCACAGCCATTTCAATCAAACTAGGATTAGTCCCATTTCACTTCTGATTCCCAGAAATCCTCCAAGGTACATCCCTAATCACAGGTCTCCTGCTAGCAACCGCC…
Hypocnemis_striata_EU339950	ATGAACCCCCAAGCCAAATTACTCTCCATCACAAGCTTATTTTTAGGAACAATCATCACAATCTCAAGTAACCACTGAATGATAGCATGAACTGGACTAGAAATTAATACCTTAGCCATCCTCCCCCTCATTTCAAAATCTCACCACCCACGAGCCATCGAAGCCGCAACAAAATACTTCCTAGTCCAAGCAACTGCCTCCGCACTACTCTTATTTGCCAGCATAACTAACGCATGATACACCGGACAATGAGACATTACCCAACTCACCCATCCCACATCATCTCTACTTCTTACCACAGCCATTTCAATCAAACTAGGATTAGTCCCATTTCACTTCTGATTCCCAGAAATCCTCCAAGGTACATCCCTAATCACAGGTCTCCTGCTAGCAACCGCC…
Hypocnemis_striata_EU339951	ATGAACCCCCAAGCCAAATTACTCTCCATCACAAGCTTATTTTTAGGAACAATCATCACAATCTCAAGTAACCACTGAATGATAGCATGAACTGGACTAGAAATTAATACCTTAGCCATCCTCCCCCTCATTTCAAAATCTCACCACCCACGAGCCATCGAAGCCGCAACAAAATACTTCCTAGTCCAAGCAACTGCCTCCGCACTACTCTTATTTGCCAGCATAACTAACGCATGATACACCGGACAATGAGACATTACCCAACTCACCCATCCCACATCATCTCTACTTCTTACCACAGCCATTTCAATCAAACTAGGATTAGTCCCATTTCACTTCTGATTCCCAGAAATCCTCCAAGGTACATCCCTAATCACAGGTCTCCTGCTAGCAACCGCC…
Hypocnemis_rondoni_KC768899	ATGAACCCCCAAGCCAAATTACTTTCCATCACAAGCTTATTTTTAGGAACAACCATTACAATCTCAAGTAACCACTGAATGATAGCATGAACTGGCCTAGAAATTAACACCTTAGCCATCCTCCCCCTCATTTCAAAATCTCACCACCCACGAGCCATCGAAGCTGCAACAAAATACTTCCTAGTCCAAGCAACTGCCTCAGCACTACTCTTATTTGCCAGCATAACTAACGCATGGTACACCGGACAATGAGACATCACTCAACTCACCCACCCCACATCATGTCTACTTCTTACCACAGCCATTTCAATTAAACTAGGATTAGTTCCATTTCACTTCTGATTCCCAGAAATCCTCCAAGGCACATCCCTAACCACAGGTCTCCTACTAGCAACCGCT…
Hypocnemis_rondoni_KC768900	ATGAACCCCCAAGCCAAATTACTTTCCATCACAAGCTTATTTTTAGGAACAACCATTACAATCTCAAGTAACCACTGAATGATAGCATGAACTGGCCTAGAAATTAACACCTTAGCCATCCTCCCCCTCATTTCAAAATCTCACCACCCACGAGCCTTCAAAGCTGCAACAAAATACTTCCTAGTCCAAGCAACTGCCTCAGCACTACTCTTATTTGCCAGCATAACTAACGCATGGTACACCGGACAATGAGACATCACTCAACTCACCCACCCCACATCATGTCTACTTCTTACCACAGCCATTTCAATTAAACTAGGATTAGTTCCATTTCACTTCTGATTCCCAGAAATCCTCCAAGGCACATCCCTAACCACAGGTCTCCTACTAGCAACCGCT…
Hypocnemis_rondoni_KC768901	ATGAACCCCCAAGCCAAATTACTTTCCATCACAAGCTTATTTTTAGGAACAACCATTACAATCTCAAGTAACCACTGAATGATAGCATGAACTGGCCTAGAAATTAACACCTTAGCCATCCTCCCCCTCATTTCAAAATCTCACCACCCACGAGCCATCGAAGCTGCAACAAAATACTTCCTAGTCCAAGCAACTGCCTCAGCACTACTCTTATTTGCCAGCATAACTAACGCATGGTACACCGGACAATGAGACATCACTCAACTCACCCACCCCACATCATGTCTACTTCTTACCACAGCCATTTCAATTAAACTAGGATTAGTTCCATTTCACTTCTGATTCCCAGAAATCCTCCAAGGCACATCCCTAACCACAGGTCTCCTACTAGCAACCGCT…
Hypocnemis_rondoni_KC768902	ATGAACCCCCAAGCCAAATTACTTTCCATCACAAGCTTATTTTTAGGAACAACCATTACAATCTCAAGTAACCACTGAATGATAGCATGAACTGGCCTAGAAATTAACACCTTAGCCATCCTCCCCCTCATTTCAAAATCTCACCACCCACGAGCCATCGAAGCTGCAACAAAATACTTCCTAGTCCAAGCAACTGCCTCAGCACTACTCTTATTTGCCAGCATAACTAACGCATGGTACACCGGACAATGAGACATCACTCAACTCACCCACCCCACATCATGTCTACTTCTTACCACAGCCATTTCAATTAAACTAGGATTAGTTCCATTTCACTTCTGATTCCCAGAAATCCTCCAAGGCACATCCCTAACCACAGGTCTCCTACTAGCAACCGCT…
	;
End;
