# Supplementary material for: A latitudinal phylogeographic diversity gradient in birds
Source: PLoS Biol. 2017 Apr 13;15(4):e2001073. doi: 10.1371/journal.pbio.2001073 (PMC5390966; doi:10.1371/journal.pbio.2001073)
Supplement: S1 Data — (ZIP) [file pbio.2001073.s015.zip › S1_Data/Icterus-galbula-abeillei.nex]

#NEXUS
Begin data;
	Dimensions ntax=55 nchar=925;
	Format datatype=DNA gap=- missing=?;
	Matrix
Icterus_abeillei_AF099309	----------------------TGCTTAATCACTCAAATCGTCACAGGTCTTCTGCTAGCCATACACTACACAGCAGACACCAACCTAGCTTTCTCCTCCGTCGCTCACATATGCCGAGACGTACAATTCGGCTGACTCATCCGCAACCTCCATGCAAACGGAGCCTCCTTCTTCTTCATCTGCATCTACCTTCACATCGGCCGAGGCATCTACTACGGCTCATACCTATACAAAGAAACCTGAAACATCGGAGTCATCCTACTCCTAGCCCTCATAGCAACCGCCTTTGTAGGATACGTGCTACCATGAGGCCAAATATCATTCTGAGGCGCCACCGTTATCACAAACCTATTCTCAGCTATCCCGTACATCGGACAAACACTAGTCGAATGAGCCTG…
Icterus_galbula_AF099290	CTTTGGATCTCTACTGGGCGTCTGCCTAATCACTCAAATCGTCACAGGTCTTCTGCTAGCCATACACTACACAGCAGACACCAACCTAGCTTTCTCCTCCGTCGCTCACATATGCCGAGACGTACAATTCGGCTGACTCATCCGCAACCTCCATGCAAACGGAGCCTCCTTCTTCTTCATCTGCATCTACCTTCACATCGGCCGAGGCATCTACTACGGCTCATACCTATACAAAGAAACCTGAAACATCGGAGTCATTCTCCTCCTAGCCCTCATAGCAACTGCCTTTGTAGGATACGTGCTACCATGAGGCCAAATATCATTCTGAGGCGCCACCGTTATCACAAACCTATTCTCAGCTATCCCGTACATCGGACAAACACTAGTCGAATGAGCCTG…
Icterus_galbula_AY607648	CTTTGGATCTCTACTGGGCGTCTGCCTAATCACTCAAATCGTCACAGGTCTTCTGCTAGCCATACACTACACAGCAGACACCAACCTAGCTTTCTCCTCCGTCGCTCACATATGCCGAGACGTACAATTCGGCTGACTCATCCGCAACCTCCATGCAAACGGAGCCTCCTTCTTCTTCATCTGCATCTACCTTCACATCGGCCGAGGCATCTACTACGGCTCATACCTATACAAAGAAACCTGAAACATCGGAGTCATTCTCCTCCTAGCCCTCATAGCAACTGCCTTTGTAGGATACGTGCTACCATGAGGCCAAATATCATTCTGAGGCGCCACCGTTATCACAAACCTATTCTCAGCTATCCCGTACATCGGACAAACACTAGTCGAATGAGCCTG…
Icterus_galbula_AY607640	CTTTGGATCTCTACTGGGCGTCTGCTTAATCACTCAAATCGTCACAGGTCTTCTGCTAGCCATACACTACACAGCAGACACCAACCTAGCTTTCTCCTCCGTCGCTCACATATGCCGAGACGTACAATTCGGCTGACTCATCCGCAACCTCCATGCAAACGGAGCCTCCTTCTTCTTCATCTGCATCTACCTTCACATCGGCCGAGGCATCTACTACGGCTCATACCTATACAAAGAAACCTGAAACATCGGAGTCATTCTCCTCCTAACCCTCATAGCAACTGCCTTTGTAGGATACGTGCTGCCATGAGGCCAAATATCATTCTGAGGCGCCACCGTTATCACAAACCTATTCTCAGCTATCCCGTACATCGGACAAACACTAGTCGAATGAGCCTG…
Icterus_galbula_AY607650	CTTTGGATCTCTACTGGGCGTCTGCTTAATCACTCAAATCGTCACAGGTCTTCTGCTAGCCATACACTACACAGCAGACACCAACCTAGCTTTCTCCTCCGTCGCTCACATATGCCGAGACGTACAATTCGGCTGACTCATCCGCAACCTCCATGCAAACGGAGCCTCCTTCTTCTTCATCTGCATCTACCTTCACATCGGCCGAGGCATCTACTACGGCTCATACCTATACAAAGAAACCTGAAACATCGGAGTCATTCTCCTCCTAGCCCTCATAGCAACTGCCTTTGTAGGATACGTGCTACCATGAGGCCAAATATCATTCTGAGGCGCCACCGTTATCACAAACCTATTCTCAGCTATCCCGTACATCGGACAAACACTAGTCGAATGAGCCTG…
Icterus_galbula_DQ900862	CTTTGGATCCCTACTGGGCGTCTGCTTAATCACTCAAATCGTCACAGGTCTTCTGCTAGCCATACACTACACAGCAGACACCAACCTAGCTTTCTCCTCCGTCGCTCACATATGCCGAGACGTACAATTCGGCTGACTCATTCGCAACCTCCATGCAAACGGAGCCTCCTTCTTCTTCATCTGCATCTACCTTCACATCGGCCGAGGCATCTACTACGGCTCATACCTATACAAAGAAACCTGAAACATCGGAGTCATTCTCCTCCTAGCCCTCATAGCAACTGCCTTTGTAGGATACGTGCTACCATGAGGCCAAATATCATTCTGAGGCGCCACCGTTATCACAAACCTATTCTCAGCTATCCCGTACATCGGACAAACACTAGTCGAATGAGCCTG…
Icterus_abeillei_AY607610	CTTTGGATCTCTACTGGGCGTCTGCTTAATCACTCAAATCGTCACAGGTCTTCTGCTAGCCATACACTACACAGCAGACACCAACCTAGCTTTCTCCTCCGTCGCTCACATATGCCGAGACGTACAGTTCGGCTGACTCATCCGCAACCTCCATGCAAACGGAGCCTCCTTCTTCTTCATCTGCATCTACCTTCACATCGGCCGAGGCATCTACTACGGCTCATACCTATACAAAGAAACCTGAAACATCGGAGTCATTCTCCTCCTAGCCCTCATAGCAACTGCCTTTGTAGGATACGTGCTACCATGAGGCCAAATATCATTCTGAGGCGCCACCGTTATCACAAACCTATTCTCAGCTATCCCGTACATCGGACAAACACTAGTCGAATGAGCCTG…
Icterus_abeillei_AY607611	CTTTGGATCTCTACTGGGCGTCTGCTTAATCACTCAAATCGTCACAGGTCTTCTGCTAGCCATACACTACACAGCAGACACCAACCTAGCTTTCTCCTCCGTCGCTCACATATGCCGAGACGTACAATTCGGCTGACTCATCCGCAACCTCCATGCAAACGGAGCCTCCTTCTTCTTCATCTGCATCTACCTTCACATCGGCCGAGGCATCTACTACGGCTCATACCTATACAAAGAAACCTGAAACATCGGAGTCATTCTCCTCCTAGCCCTCATAGCAACTGCCTTTGTAGGATACGTGCTACCATGAGGCCAAATATCATTCTGAGGCGCCACCGTTATCACAAACCTATTCTCAGCTATCCCGTACATCGGACAAACACTAGTCGAATGAGCCTG…
Icterus_abeillei_AY607612	CTTTGGATCTCTACTGGGCGTCTGCTTAATCACTCAAATCGTCACAGGTCTTCTGCTAGCCATACACTACACAGCAGACACCAACCTAGCTTTCTCCTCCGTCGCTCACATATGCCGAGACGTACAATTCGGCTGACTCATCCGCAACCTCCATGCAAACGGAGCCTCCTTCTTCTTCATCTGCATCTACCTTCACATCGGCCGAGGCATCTACTACGGCTCATACCTATACAAAGAAACCTGAAACATCGGAGTCATTCTCCTCCTAGCCCTCATAGCAACTGCCTTTGTAGGATACGTGCTACCATGAGGCCAAATATCATTCTGAGGCGCCACCGTTATCACAAACCTATTCTCAGCTATCCCGTACATCGGACAAACACTAGTCGAATGAGCCTG…
Icterus_abeillei_AY607618	CTTTGGATCTCTACTGGGCGTCTGCTTAATCACTCAAATCGTCACAGGTCTTCTGCTAGCCATACACTACACAGCAGACACCAACCTAGCTTTCTCCTCCGTCGCTCACATATGCCGAGACGTACAATTCGGCTGACTCATCCGCAACCTCCATGCAAACGGAGCCTCCTTCTTCTTCATCTGCATCTACCTTCACATCGGCCGAGGCATCTACTACGGCTCATACCTATACAAAGAAACCTGAAACATCGGAGTCATTCTCCTCCTAGCCCTCATAGCAACTGCCTTTGTAGGATACGTGCTACCATGAGGCCAAATATCATTCTGAGGCGCCACCGTTATCACAAACCTATTCTCAGCTATCCCGTACATCGGACAAACACTAGTCGAATGAGCCTG…
Icterus_abeillei_AY607604	CTTTGGATCTCTACTGGGCGTCTGCTTAATCACTCAAATCGTCACAGGTCTTCTGCTAGCCATACACTACACAGCAGACACCAACCTAGCTTTCTCCTCCGTCGCTCACATATGCCGAGACGTACAATTCGGCTGACTCATCCGCAACCTCCATGCAAACGGAGCCTCCTTCTTCTTCATCTGCATCTACCTTCACATCGGCCGAGGCATCTACTACGGCTCATACCTATACAAAGAAACCTGAAACATCGGAGTCATTCTCCTCCTAGCCCTCATAGCAACTGCCTTTGTAGGATACGTGCTACCATGAGGCCAAATATCATTCTGAGGCGCCACCGTTATCACAAACCTATTCTCAGCTATCCCGTACATCGGACAAACACTAGTCGAATGAGCCTG…
Icterus_abeillei_AY607605	CTTTGGATCTCTACTGGGCGTCTGCTTAATCACTCAAATCGTCACAGGTCTTCTGCTAGCCATACACTACACAGCAGACACCAACCTAGCTTTCTCCTCCGTCGCTCACATATGCCGAGACGTACAATTCGGCTGACTCATCCGCAACCTCCATGCAAACGGAGCCTCCTTCTTCTTCATCTGCATCTACCTTCACATCGGCCGAGGCATCTACTACGGCTCATACCTATACAAAGAAACCTGAAACATCGGAGTCATTCTCCTCCTAGCCCTCATAGCAACTGCCTTTGTAGGATACGTGCTACCATGAGGCCAAATATCATTCTGAGGCGCCACCGTTATCACAAACCTATTCTCAGCTATCCCGTACATCGGACAAACACTAGTCGAATGAGCCTG…
Icterus_abeillei_AY607606	CTTTGGATCTCTACTGGGCGTCTGCTTAATCACTCAAATCGTCACAGGTCTTCTGCTAGCCATACACTACACAGCAGACACCAACCTAGCTTTCTCCTCCGTCGCTCACATATGCCGAGACGTACAATTCGGCTGACTCATCCGCAACCTCCATGCAAACGGAGCCTCCTTCTTCTTCATCTGCATCTACCTTCACATCGGCCGAGGCATCTACTACGGCTCATACCTATACAAAGAAACCTGAAACATCGGAGTCATTCTCCTCCTAGCCCTCATAGCAACTGCCTTTGTAGGATACGTGCTACCATGAGGCCAAATATCATTCTGAGGCGCCACCGTTATCACAAACCTATTCTCAGCTATCCCGTACATCGGACAAACACTAGTCGAATGAGCCTG…
Icterus_abeillei_AY607607	CTTTGGATCTCTACTGGGCGTCTGCTTAATCACTCAAATCGTCACAGGTCTTCTGCTAGCCATACACTACACAGCAGACACCAACCTAGCTTTCTCCTCCGTCGCTCACATATGCCGAGACGTACAATTCGGCTGACTCATCCGCAACCTCCATGCAAACGGAGCCTCCTTCTTCTTCATCTGCATCTACCTTCACATCGGCCGAGGCATCTACTACGGCTCATACCTATACAAAGAAACCTGAAACATCGGAGTCATTCTCCTCCTAGCCCTCATAGCAACTGCCTTTGTAGGATACGTGCTACCATGAGGCCAAATATCATTCTGAGGCGCCACCGTTATCACAAACCTATTCTCAGCTATCCCGTACATCGGACAAACACTAGTCGAATGAGCCTG…
Icterus_abeillei_AY607608	CTTTGGATCTCTACTGGGCGTCTGCTTAATCACTCAAATCGTCACAGGTCTTCTGCTAGCCATACACTACACAGCAGACACCAACCTAGCTTTCTCCTCCGTCGCTCACATATGCCGAGACGTACAATTCGGCTGACTCATCCGCAACCTCCATGCAAACGGAGCCTCCTTCTTCTTCATCTGCATCTACCTTCACATCGGCCGAGGCATCTACTACGGCTCATACCTATACAAAGAAACCTGAAACATCGGAGTCATTCTCCTCCTAGCCCTCATAGCAACTGCCTTTGTAGGATACGTGCTACCATGAGGCCAAATATCATTCTGAGGCGCCACCGTTATCACAAACCTATTCTCAGCTATCCCGTACATCGGACAAACACTAGTCGAATGAGCCTG…
Icterus_abeillei_AY607609	CTTTGGATCTCTACTGGGCGTCTGCTTAATCACTCAAATCGTCACAGGTCTTCTGCTAGCCATACACTACACAGCAGACACCAACCTAGCTTTCTCCTCCGTCGCTCACATATGCCGAGACGTACAATTCGGCTGACTCATCCGCAACCTCCATGCAAACGGAGCCTCCTTCTTCTTCATCTGCATCTACCTTCACATCGGCCGAGGCATCTACTACGGCTCATACCTATACAAAGAAACCTGAAACATCGGAGTCATTCTCCTCCTAGCCCTCATAGCAACTGCCTTTGTAGGATACGTGCTACCATGAGGCCAAATATCATTCTGAGGCGCCACCGTTATCACAAACCTATTCTCAGCTATCCCGTACATCGGACAAACACTAGTCGAATGAGCCTG…
Icterus_abeillei_AY607613	CTTTGGATCTCTACTGGGCGTCTGCTTAATCACTCAAATCGTCACAGGTCTTCTGCTAGCCATACACTACACAGCAGACACCAACCTAGCTTTCTCCTCCGTCGCTCACATATGCCGAGACGTACAATTCGGCTGACTCATCCGCAACCTCCATGCAAACGGAGCCTCCTTCTTCTTCATCTGCATCTACCTTCACATCGGCCGAGGCATCTACTACGGCTCATACCTATACAAAGAAACCTGAAACATCGGAGTCATTCTCCTCCTAGCCCTCATAGCAACTGCCTTTGTAGGATACGTGCTACCATGAGGCCAAATATCATTCTGAGGCGCCACCGTTATCACAAACCTATTCTCAGCTATCCCGTACATCGGACAAACACTAGTCGAATGAGCCTG…
Icterus_abeillei_AY607614	CTTTGGATCTCTACTGGGCGTCTGCTTAATCACTCAAATCGTCACAGGTCTTCTGCTAGCCATACACTACACAGCAGACACCAACCTAGCTTTCTCCTCCGTCGCTCACATATGCCGAGACGTACAATTCGGCTGACTCATCCGCAACCTCCATGCAAACGGAGCCTCCTTCTTCTTCATCTGCATCTACCTTCACATCGGCCGAGGCATCTACTACGGCTCATACCTATACAAAGAAACCTGAAACATCGGAGTCATTCTCCTCCTAGCCCTCATAGCAACTGCCTTTGTAGGATACGTGCTACCATGAGGCCAAATATCATTCTGAGGCGCCACCGTTATCACAAACCTATTCTCAGCTATCCCGTACATCGGACAAACACTAGTCGAATGAGCCTG…
Icterus_abeillei_AY607615	CTTTGGATCTCTACTGGGCGTCTGCTTAATCACTCAAATCGTCACAGGTCTTCTGCTAGCCATACACTACACAGCAGACACCAACCTAGCTTTCTCCTCCGTCGCTCACATATGCCGAGACGTACAATTCGGCTGACTCATCCGCAACCTCCATGCAAACGGAGCCTCCTTCTTCTTCATCTGCATCTACCTTCACATCGGCCGAGGCATCTACTACGGCTCATACCTATACAAAGAAACCTGAAACATCGGAGTCATTCTCCTCCTAGCCCTCATAGCAACTGCCTTTGTAGGATACGTGCTACCATGAGGCCAAATATCATTCTGAGGCGCCACCGTTATCACAAACCTATTCTCAGCTATCCCGTACATCGGACAAACACTAGTCGAATGAGCCTG…
Icterus_abeillei_AY607616	CTTTGGATCTCTACTGGGCGTCTGCTTAATCACTCAAATCGTCACAGGTCTTCTGCTAGCCATACACTACACAGCAGACACCAACCTAGCTTTCTCCTCCGTCGCTCACATATGCCGAGACGTACAATTCGGCTGACTCATCCGCAACCTCCATGCAAACGGAGCCTCCTTCTTCTTCATCTGCATCTACCTTCACATCGGCCGAGGCATCTACTACGGCTCATACCTATACAAAGAAACCTGAAACATCGGAGTCATTCTCCTCCTAGCCCTCATAGCAACTGCCTTTGTAGGATACGTGCTACCATGAGGCCAAATATCATTCTGAGGCGCCACCGTTATCACAAACCTATTCTCAGCTATCCCGTACATCGGACAAACACTAGTCGAATGAGCCTG…
Icterus_abeillei_AY607617	CTTTGGATCTCTACTGGGCGTCTGCTTAATCACTCAAATCGTCACAGGTCTTCTGCTAGCCATACACTACACAGCAGACACCAACCTAGCTTTCTCCTCCGTCGCTCACATATGCCGAGACGTACAATTCGGCTGACTCATCCGCAACCTCCATGCAAACGGAGCCTCCTTCTTCTTCATCTGCATCTACCTTCACATCGGCCGAGGCATCTACTACGGCTCATACCTATACAAAGAAACCTGAAACATCGGAGTCATTCTCCTCCTAGCCCTCATAGCAACTGCCTTTGTAGGATACGTGCTACCATGAGGCCAAATATCATTCTGAGGCGCCACCGTTATCACAAACCTATTCTCAGCTATCCCGTACATCGGACAAACACTAGTCGAATGAGCCTG…
Icterus_abeillei_DQ900865	CTTTGGATCTCTACTGGGCGTCTGCTTAATCACTCAAATCGTCACAGGTCTTCTGCTAGCCATACACTACACAGCAGACACCAACCTAGCTTTCTCCTCCGTCGCTCACATATGCCGAGACGTACAATTCGGCTGACTCATCCGCAACCTCCATGCAAACGGAGCCTCCTTCTTCTTCATCTGCATCTACCTTCACATCGGCCGAGGCATCTACTACGGCTCATACCTATACAAAGAAACCTGAAACATCGGAGTCATTCTCCTCCTAGCCCTCATAGCAACTGCCTTTGTAGGATACGTGCTACCATGAGGCCAAATATCATTCTGAGGCGCCACCGTTATCACAAACCTATTCTCAGCTATCCCGTACATCGGACAAACACTAGTCGAATGAGCCTG…
Icterus_abeillei_DQ900866	CTTTGGATCTCTACTGGGCGTCTGCTTAATCACTCAAATCGTCACAGGTCTTCTGCTAGCCATACACTACACAGCAGACACCAACCTAGCTTTCTCCTCCGTCGCTCACATATGCCGAGACGTACAATTCGGCTGACTCATCCGCAACCTCCATGCAAACGGAGCCTCCTTCTTCTTCATCTGCATCTACCTTCACATCGGCCGAGGCATCTACTACGGCTCATACCTATACAAAGAAACCTGAAACATCGGAGTCATTCTCCTCCTAGCCCTCATAGCAACTGCCTTTGTAGGATACGTGCTACCATGAGGCCAAATATCATTCTGAGGCGCCACCGTTATCACAAACCTATTCTCAGCTATCCCGTACATCGGACAAACACTAGTCGAATGAGCCTG…
Icterus_abeillei_DQ900867	CTTTGGATCTCTACTGGGCGTCTGCTTAATCACTCAAATCGTCACAGGTCTTCTGCTAGCCATACACTACACAGCAGACACCAACCTAGCTTTCTCCTCCGTCGCTCACATATGCCGAGACGTACAATTCGGCTGACTCATCCGCAACCTCCATGCAAACGGAGCCTCCTTCTTCTTCATCTGCATCTACCTTCACATCGGCCGAGGCATCTACTACGGCTCATACCTATACAAAGAAACCTGAAACATCGGAGTCATTCTCCTCCTAGCCCTCATAGCAACTGCCTTTGTAGGATACGTGCTACCATGAGGCCAAATATCATTCTGAGGCGCCACCGTTATCACAAACCTATTCTCAGCTATCCCGTACATCGGACAAACACTAGTCGAATGAGCCTG…
Icterus_galbula_AY607655	CTTTGGATCCCTACTGGGCGTCTGCTTAATCACTCAAATCGTCACAGGTCTTCTGCTAGCCATACACTACACAGCAGACACCAACCTAGCTTTCTCCTCCGTCGCTCACATATGCCGAGACGTACAATTCGGCTGACTCATCCGCAACCTCCATGCAAACGGAGCCTCCTTCTTCTTCATCTGCATCTACCTTCACATCGGCCGAGGCATCTACTACGGCTCATACCTATACAAAGAAACCTGAAACATCGGAGTCATTCTCCTCCTAGCCCTCATAGCAACTGCCTTTGTAGGATACGTGCTACCATGAGGCCAAATATCATTCTGAGGCGCCACCGTTATCACAAACCTATTCTCAGCTATCCCGTACATCGGACAAACACTAGTCGAATGAGCCTG…
Icterus_galbula_AY607656	CTTTGGATCCCTACTGGGCGTCTGCTTAATCACTCAAATCGTCACAGGTCTTCTGCTAGCCATACACTACACAGCAGACACCAACCTAGCTTTCTCCTCCGTCGCTCACATATGCCGAGACGTACAATTCGGCTGACTCATCCGCAACCTCCATGCAAACGGAGCCTCCTTCTTCTTCATCTGCATCTACCTTCACATCGGCCGAGGCATCTACTACGGCTCATACCTATACAAAGAAACCTGAAACATCGGAGTCATTCTCCTCCTAGCCCTCATAGCAACTGCCTTTGTAGGATACGTGCTACCATGAGGCCAAATATCATTCTGAGGCGCCACCGTTATCACAAACCTATTCTCAGCTATCCCGTACATCGGACAAACACTAGTCGAATGAGCCTG…
Icterus_galbula_DQ900854	CTTTGGATCCCTACTGGGCGTCTGCTTAATCACTCAAATCGTCACAGGTCTTCTGCTAGCCATACACTACACAGCAGACACCAACCTAGCTTTCTCCTCCGTCGCTCACATATGCCGAGACGTACAATTCGGCTGACTCATCCGCAACCTCCATGCAAACGGAGCCTCCTTCTTCTTCATCTGCATCTACCTTCACATCGGCCGAGGCATCTACTACGGCTCATACCTATACAAAGAAACCTGAAACATCGGAGTCATTCTCCTCCTAGCCCTCATAGCAACTGCCTTTGTAGGATACGTGCTACCATGAGGCCAAATATCATTCTGAGGCGCCACCGTTATCACAAACCTATTCTCAGCTATCCCGTACATCGGACAAACACTAGTCGAATGAGCCTG…
Icterus_galbula_AY607651	CTTTGGATCTCTACTGGGCGTCTGCTTAATCACTCAAATCGTCACAGGTCTTCTGCTAGCCATACACTACACAGCAGACACCAACCTAGCTTTCTCCTCCGTCGCTCACATATGCCGAGACGTACAATTCGGCTGACTCATCCGCAACCTCCATGCAAACGGAGCCTCCTTCTTCTTCATCTGCATCTACCTTCACATCGGCCGAGGCATCTACTACGGCTCATACCTATACAAAGAAACCTGAAACATCGGAGTCATTCTCCTCCTAACCCTCATAGCAACTGCCTTTGTAGGATACGTGCTACCATGAGGCCAAATATCATTCTGAGGCGCCACCGTTATCACAAACCTATTCTCAGCTATCCCGTACATCGGACAAACACTAGTCGAATGAGCCTG…
Icterus_galbula_AY607657	CTTTGGATCCCTACTGGGCGTCTGCTTAATCACTCAAATCGTCACAGGTCTTCTGCTAGCCATACACTACACAGCAGACACCAACCTAGCTTTCTCCTCCGTCGCTCACATATGCCGAGACGTACAATTCGGCTGACTCATCCGCAACCTCCATGCAAACGGAGCCTCCTTCTTCTTCATCTGCATCTACCTTCACATCGGCCGAGGCATCTACTACGGCTCATACCTATACAAAGAAACCTGAAACATCGGAGTCATTCTCCTCCTAGCCCTCATAGCAACTGCCTTTGTAGGATACGTGCTACCATGAGGCCAAATATCATTCTGAGGCGCCACCGTTATCACAAACCTATTCTCAGCTATCCCGTACATCGGACAAACACTAGTCGAATGAGCCTG…
Icterus_galbula_AY607658	CTTTGGATCCCTACTGGGCGTCTGCTTAATCACTCAAATCGTCACAGGTCTTCTGCTAGCCATACACTACACAGCAGACACCAACCTAGCTTTCTCCTCCGTCGCTCACATATGCCGAGACGTACAATTCGGCTGACTCATCCGCAACCTCCATGCAAACGGAGCCTCCTTCTTCTTCATCTGCATCTACCTTCACATCGGCCGAGGCATCTACTACGGCTCATACCTATACAAAGAAACCTGAAACATCGGAGTCATTCTCCTCCTAGCCCTCATAGCAACTGCCTTTGTAGGATACGTGCTACCATGAGGCCAAATATCATTCTGAGGCGCCACCGTTATCACAAACCTATTCTCAGCTATCCCGTACATCGGACAAACACTAGTCGAATGAGCCTG…
Icterus_galbula_AY607652	CTTTGGATCTCTACTGGGCGTCTGCTTAATCACTCAAATCGTCACAGGTCTTCTGCTAGCCATACACTACACAGCAGACACCAACCTAGCTTTCTCCTCCGTCGCTCACATATGCCGAGACGTACAATTCGGCTGACTCATCCGCAACCTCCATGCAAACGGAGCCTCCTTCTTCTTCATCTGCATCTACCTTCACATCGGCCGAGGCATCTACTACGGCTCATACCTATACAAAGAAACCTGAAACATCGGAGTCATTCTCCTCCTAGCCCTCATAGCAACTGCCTTTGTAGGATACGTGCTACCATGAGGCCAAATATCATTCTGAGGCGCCACCGTTATCACAAACCTATTCTCAGCTATCCCGTACATCGGACAAACACTAGTCGAATGAGCCTG…
Icterus_galbula_AY607653	CTTTGGATCTCTACTGGGCGTCTGCTTAATCACTCAAATCGTCACAGGTCTTCTGCTAGCCATACACTACACAGCAGACACCAACCTAGCTTTCTCCTCCGTCGCTCACATATGCCGAGACGTACAATTCGGCTGACTCATCCGCAACCTCCATGCAAACGGAGCCTCCTTCTTCTTCATCTGCATCTACCTTCACATCGGCCGAGGCATCTACTACGGCTCATACCTATACAAAGAAACCTGAAACATCGGAGTCATTCTCCTCCTAGCCCTCATAGCAACTGCCTTTGTAGGATACGTGCTACCATGAGGCCAAATATCATTCTGAGGCGCCACCGTTATCACAAACCTATTCTCAGCTATCCCGTACATCGGACAAACACTAGTCGAATGAGCCTG…
Icterus_galbula_AY607654	CTTTGGATCTCTACTGGGCGTCTGCTTAATCACTCAAATCGTCACAGGTCTTCTGCTAGCCATACACTACACAGCAGACACCAACCTAGCTTTCTCCTCCGTCGCTCACATATGCCGAGACGTACAATTCGGCTGACTCATCCGCAACCTCCATGCAAACGGAGCCTCCTTCTTCTTCATCTGCATCTACCTTCACATCGGCCGAGGCATCTACTACGGCTCATACCTATACAAAGAAACCTGAAACATCGGAGTCATTCTCCTCCTAGCCCTCATAGCAACTGCCTTTGTAGGATACGTGCTACCATGAGGCCAAATATCATTCTGAGGCGCCACCGTTATCACAAACCTATTCTCAGCTATCCCGTACATCGGACAAACACTAGTCGAATGAGCCTG…
Icterus_galbula_DQ900857	CTTTGGATCTCTACTGGGCGTCTGCTTAATCACTCAAATCGTCACAGGTCTTCTGCTAGCCATACACTACACAGCAGACACCAACCTAGCTTTCTCCTCCGTCGCTCACATATGCCGAGACGTACAATTCGGCTGACTCATCCGCAACCTCCATGCAAACGGAGCCTCCTTCTTCTTCATCTGCATCTACCTTCACATCGGCCGAGGCATCTACTACGGCTCATACCTATACAAAGAAACCTGAAACATCGGAGTCATTCTCCTCCTAGCCCTCATAGCAACTGCCTTTGTAGGATACGTGCTACCATGAGGCCAAATATCATTCTGAGGCGCCACCGTTATCACAAACCTATTCTCAGCTATCCCGTACATCGGACAAACACTAGTCGAATGAGCCTG…
Icterus_galbula_AY607643	CTTTGGATCTCTACTGGGCGTCTGCTTAATCACTCAAATCGTCACAGGTCTTCTGCTAGCCATACACTACACAGCAGACACCAACCTAGCTTTCTCCTCCGTCGCTCACATATGCCGAGACGTACAATTCGGCTGACTCATCCGCAACCTCCATGCAAACGGAGCCTCCTTCTTCTTCATCTGCATCTACCTTCACATCGGCCGAGGCATCTACTACGGCTCATACCTATACAAAGAAACCTGAAACATCGGAGTCATTCTCCTCCTAGCCCTCATAGCAACTGCCTTTGTAGGATACGTGCTACCATGAGGCCAAATATCATTCTGAGGCGCCACCGTTATCACAAACCTATTCTCAGCTATCCCGTACATCGGACAAACACTAGTCGAATGAGCCTG…
Icterus_galbula_AY607639	CTTTGGATCTCTACTGGGCGTCTGCTTAATCACTCAAATCGTCACAGGTCTTCTGCTAGCCATACACTACACAGCAGACACCAACCTAGCTTTCTCCTCCGTCGCTCACATATGCCGAGACGTACAATTCGGCTGACTCATCCGCAACCTCCATGCAAACGGAGCCTCCTTCTTCTTCATCTGCATCTACCTTCACATCGGCCGAGGCATCTACTACGGCTCATACCTATACAAAGAAACCTGAAACATCGGAGTCATTCTCCTCCTAGCCCTCATAGCAACTGCCTTTGTAGGATACGTGCTACCATGAGGCCAAATATCATTCTGAGGCGCCACCGTTATCACAAACCTATTCTCAGCTATCCCGTACATCGGACAAACACTAGTCGAATGAGCCTG…
Icterus_galbula_AY607646	CTTTGGATCTCTACTGGGCGTCTGCTTAATCACTCAAATCGTCACAGGTCTTCTGCTAGCCATACACTACACAGCAGACACCAACCTAGCTTTCTCCTCCGTCGCTCACATATGCCGAGACGTACAATTCGGCTGACTCATCCGCAACCTCCATGCAAACGGAGCCTCCTTCTTCTTCATCTGCATCTACCTTCACATCGGCCGAGGCATCTACTACGGCTCATACCTATACAAAGAAACCTGAAACATCGGAGTCATTCTCCTCCTAGCCCTCATAGCAACTGCCTTTGTAGGATACGTGCTACCATGAGGCCAAATATCATTCTGAGGCGCCACCGTTATCACAAACCTATTCTCAGCTATCCCGTACATCGGACAAACACTAGTCGAATGAGCCTG…
Icterus_galbula_DQ900855	CTTTGGATCTCTACTGGGCGTCTGCTTAATCACTCAAATCGTCACAGGTCTTCTGCTAGCCATACACTACACAGCAGACACCAACCTAGCTTTCTCCTCCGTCGCTCACATATGCCGAGACGTACAATTCGGCTGACTCATCCGCAACCTCCATGCAAACGGAGCCTCCTTCTTCTTCATCTGCATCTACCTTCACATCGGCCGAGGCATCTACTACGGCTCATATCTATACAAAGAAACCTGAAACATCGGAGTCATTCTCCTCCTAGCCCTCATAGCAACTGCCTTTGTAGGATACGTGCTACCATGAGGCCAAATATCATTCTGAGGCGCCACCGTTATCACAAACCTATTCTCAGCTATCCCGTACATCGGACAAACACTAGTCGAATGAGCCTG…
Icterus_galbula_DQ900858	CTTTGGATCTCTACTGGGCGTCTGCTTAATCACTCAAATCGTCACAGGTCTTCTGCTAGCCATACACTACACAGCAGACACCAACCTAGCTTTCTCCTCCGTCGCTCACATATGCCGAGACGTACAATTCGGCTGACTCATCCGCAACCTCCATGCAAACGGAGCCTCCTTCTTCTTCATCTGCATCTACCTTCACATCGGCCGAGGCATCTACTACGGCTCATACCTATACAAAGAAACCTGAAACATCGGAGTCATTCTCCTCCTAGCCCTCATAGCAACTGCCTTTGTAGGATACGTGCTACCATGAGGCCAAATATCATTCTGAGGCGCCACCGTTATCACAAACCTATTCTCGGCTATCCCGTACATCGGACAAACACTAGTCGAATGAGCCTG…
Icterus_galbula_AY607641	CTTTGGATCTCTACTGGGCGTCTGCTTAATCACTCAAATCGTCACAGGTCTTCTGCTAGCCATACACTACACAGCAGACACCAACCTAGCTTTCTCCTCCGTCGCTCACATATGCCGAGACGTACAATTCGGCTGACTCATCCGCAACCTCCATGCAAACGGAGCCTCCTTCTTCTTCATCTGCATCTACCTTCACATCGGCCGAGGCATCTACTACGGCTCATACCTATACAAAGAAACCTGAAACATCGGAGTCATTCTCCTCCTAGCCCTCATAGCAACTGCCTTTGTAGGATACGTGCTACCATGAGGCCAAATATCATTCTGAGGCGCCACCGTTATCACAAACCTATTCTCAGCTATCCCGTACATCGGACAAACACTAGTCGAATGAGCCTG…
Icterus_galbula_AY607642	CTTTGGATCTCTACTGGGCGTCTGCTTAATCACTCAAATCGTCACAGGTCTTCTGCTAGCCATACACTACACAGCAGACACCAACCTAGCTTTCTCCTCCGTCGCTCACATATGCCGAGACGTACAATTCGGCTGACTCATCCGCAACCTCCATGCAAACGGAGCCTCCTTCTTCTTCATCTGCATCTACCTTCACATCGGCCGAGGCATCTACTACGGCTCATACCTATACAAAGAAACCTGAAACATCGGAGTCATTCTCCTCCTAGCCCTCATAGCAACTGCCTTTGTAGGATACGTGCTACCATGAGGCCAAATATCATTCTGAGGCGCCACCGTTATCACAAACCTATTCTCAGCTATCCCGTACATCGGACAAACACTAGTCGAATGAGCCTG…
Icterus_galbula_AY607644	CTTTGGATCTCTACTGGGCGTCTGCTTAATCACTCAAATCGTCACAGGTCTTCTGCTAGCCATACACTACACAGCAGACACCAACCTAGCTTTCTCCTCCGTCGCTCACATATGCCGAGACGTACAATTCGGCTGACTCATCCGCAACCTCCATGCAAACGGAGCCTCCTTCTTCTTCATCTGCATCTACCTTCACATCGGCCGAGGCATCTACTACGGCTCATACCTATACAAAGAAACCTGAAACATCGGAGTCATTCTCCTCCTAGCCCTCATAGCAACTGCCTTTGTAGGATACGTGCTACCATGAGGCCAAATATCATTCTGAGGCGCCACCGTTATCACAAACCTATTCTCAGCTATCCCGTACATCGGACAAACACTAGTCGAATGAGCCTG…
Icterus_galbula_AY607645	CTTTGGATCTCTACTGGGCGTCTGCTTAATCACTCAAATCGTCACAGGTCTTCTGCTAGCCATACACTACACAGCAGACACCAACCTAGCTTTCTCCTCCGTCGCTCACATATGCCGAGACGTACAATTCGGCTGACTCATCCGCAACCTCCATGCAAACGGAGCCTCCTTCTTCTTCATCTGCATCTACCTTCACATCGGCCGAGGCATCTACTACGGCTCATACCTATACAAAGAAACCTGAAACATCGGAGTCATTCTCCTCCTAGCCCTCATAGCAACTGCCTTTGTAGGATACGTGCTACCATGAGGCCAAATATCATTCTGAGGCGCCACCGTTATCACAAACCTATTCTCAGCTATCCCGTACATCGGACAAACACTAGTCGAATGAGCCTG…
Icterus_galbula_AY607647	CTTTGGATCTCTACTGGGCGTCTGCTTAATCACTCAAATCGTCACAGGTCTTCTGCTAGCCATACACTACACAGCAGACACCAACCTAGCTTTCTCCTCCGTCGCTCACATATGCCGAGACGTACAATTCGGCTGACTCATCCGCAACCTCCATGCAAACGGAGCCTCCTTCTTCTTCATCTGCATCTACCTTCACATCGGCCGAGGCATCTACTACGGCTCATACCTATACAAAGAAACCTGAAACATCGGAGTCATTCTCCTCCTAGCCCTCATAGCAACTGCCTTTGTAGGATACGTGCTACCATGAGGCCAAATATCATTCTGAGGCGCCACCGTTATCACAAACCTATTCTCAGCTATCCCGTACATCGGACAAACACTAGTCGAATGAGCCTG…
Icterus_galbula_AY607649	CTTTGGATCTCTACTGGGCGTCTGCTTAATCACTCAAATCGTCACAGGTCTTCTGCTAGCCATACACTACACAGCAGACACCAACCTAGCTTTCTCCTCCGTCGCTCACATATGCCGAGACGTACAATTCGGCTGACTCATCCGCAACCTCCATGCAAACGGAGCCTCCTTCTTCTTCATCTGCATCTACCTTCACATCGGCCGAGGCATCTACTACGGCTCATACCTATACAAAGAAACCTGAAACATCGGAGTCATTCTCCTCCTAGCCCTCATAGCAACTGCCTTTGTAGGATACGTGCTACCATGAGGCCAAATATCATTCTGAGGCGCCACCGTTATCACAAACCTATTCTCAGCTATCCCGTACATCGGACAAACACTAGTCGAATGAGCCTG…
Icterus_galbula_DQ900852	CTTTGGATCTCTACTGGGCGTCTGCTTAATCACTCAAATCGTCACAGGTCTTCTGCTAGCCATACACTACACAGCAGACACCAACCTAGCTTTCTCCTCCGTCGCTCACATATGCCGAGACGTACAATTCGGCTGACTCATCCGCAACCTCCATGCAAACGGAGCCTCCTTCTTCTTCATCTGCATCTACCTTCACATCGGCCGAGGCATCTACTACGGCTCATACCTATACAAAGAAACCTGAAACATCGGAGTCATTCTCCTCCTAGCCCTCATAGCAACTGCCTTTGTAGGATACGTGCTACCATGAGGCCAAATATCATTCTGAGGCGCCACCGTTATCACAAACCTATTCTCAGCTATCCCGTACATCGGACAAACACTAGTCGAATGAGCCTG…
Icterus_galbula_DQ900853	CTTTGGATCTCTACTGGGCGTCTGCTTAATCACTCAAATCGTCACAGGTCTTCTGCTAGCCATACACTACACAGCAGACACCAACCTAGCTTTCTCCTCCGTCGCTCACATATGCCGAGACGTACAATTCGGCTGACTCATCCGCAACCTCCATGCAAACGGAGCCTCCTTCTTCTTCATCTGCATCTACCTTCACATCGGCCGAGGCATCTACTACGGCTCATACCTATACAAAGAAACCTGAAACATCGGAGTCATTCTCCTCCTAGCCCTCATAGCAACTGCCTTTGTAGGATACGTGCTACCATGAGGCCAAATATCATTCTGAGGCGCCACCGTTATCACAAACCTATTCTCAGCTATCCCGTACATCGGACAAACACTAGTCGAATGAGCCTG…
Icterus_galbula_DQ900856	CTTTGGATCTCTACTGGGCGTCTGCTTAATCACTCAAATCGTCACAGGTCTTCTGCTAGCCATACACTACACAGCAGACACCAACCTAGCTTTCTCCTCCGTCGCTCACATATGCCGAGACGTACAATTCGGCTGACTCATCCGCAACCTCCATGCAAACGGAGCCTCCTTCTTCTTCATCTGCATCTACCTTCACATCGGCCGAGGCATCTACTACGGCTCATACCTATACAAAGAAACCTGAAACATCGGAGTCATTCTCCTCCTAGCCCTCATAGCAACTGCCTTTGTAGGATACGTGCTACCATGAGGCCAAATATCATTCTGAGGCGCCACCGTTATCACAAACCTATTCTCAGCTATCCCGTACATCGGACAAACACTAGTCGAATGAGCCTG…
Icterus_galbula_DQ900859	CTTTGGATCTCTACTGGGCGTCTGCTTAATCACTCAAATCGTCACAGGTCTTCTGCTAGCCATACACTACACAGCAGACACCAACCTAGCTTTCTCCTCCGTCGCTCACATATGCCGAGACGTACAATTCGGCTGACTCATCCGCAACCTCCATGCAAACGGAGCCTCCTTCTTCTTCATCTGCATCTACCTTCACATCGGCCGAGGCATCTACTACGGCTCATACCTATACAAAGAAACCTGAAACATCGGAGTCATTCTCCTCCTAGCCCTCATAGCAACTGCCTTTGTAGGATACGTGCTACCATGAGGCCAAATATCATTCTGAGGCGCCACCGTTATCACAAACCTATTCTCAGCTATCCCGTACATCGGACAAACACTAGTCGAATGAGCCTG…
Icterus_galbula_DQ900860	CTTTGGATCTCTACTGGGCGTCTGCTTAATCACTCAAATCGTCACAGGTCTTCTGCTAGCCATACACTACACAGCAGACACCAACCTAGCTTTCTCCTCCGTCGCTCACATATGCCGAGACGTACAATTCGGCTGACTCATCCGCAACCTCCATGCAAACGGAGCCTCCTTCTTCTTCATCTGCATCTACCTTCACATCGGCCGAGGCATCTACTACGGCTCATACCTATACAAAGAAACCTGAAACATCGGAGTCATTCTCCTCCTAGCCCTCATAGCAACTGCCTTTGTAGGATACGTGCTACCATGAGGCCAAATATCATTCTGAGGCGCCACCGTTATCACAAACCTATTCTCAGCTATCCCGTACATCGGACAAACACTAGTCGAATGAGCCTG…
Icterus_galbula_DQ900861	CTTTGGATCTCTACTGGGCGTCTGCTTAATCACTCAAATCGTCACAGGTCTTCTGCTAGCCATACACTACACAGCAGACACCAACCTAGCTTTCTCCTCCGTCGCTCACATATGCCGAGACGTACAATTCGGCTGACTCATCCGCAACCTCCATGCAAACGGAGCCTCCTTCTTCTTCATCTGCATCTACCTTCACATCGGCCGAGGCATCTACTACGGCTCATACCTATACAAAGAAACCTGAAACATCGGAGTCATTCTCCTCCTAGCCCTCATAGCAACTGCCTTTGTAGGATACGTGCTACCATGAGGCCAAATATCATTCTGAGGCGCCACCGTTATCACAAACCTATTCTCAGCTATCCCGTACATCGGACAAACACTAGTCGAATGAGCCTG…
Icterus_galbula_DQ900863	CTTTGGATCTCTACTGGGCGTCTGCTTAATCACTCAAATCGTCACAGGTCTTCTGCTAGCCATACACTACACAGCAGACACCAACCTAGCTTTCTCCTCCGTCGCTCACATATGCCGAGACGTACAATTCGGCTGACTCATCCGCAACCTCCATGCAAACGGAGCCTCCTTCTTCTTCATCTGCATCTACCTTCACATCGGCCGAGGCATCTACTACGGCTCATACCTATACAAAGAAACCTGAAACATCGGAGTCATTCTCCTCCTAGCCCTCATAGCAACTGCCTTTGTAGGATACGTGCTACCATGAGGCCAAATATCATTCTGAGGCGCCACCGTTATCACAAACCTATTCTCAGCTATCCCGTACATCGGACAAACACTAGTCGAATGAGCCTG…
Icterus_galbula_DQ900864	CTTTGGATCTCTACTGGGCGTCTGCTTAATCACTCAAATCGTCACAGGTCTTCTGCTAGCCATACACTACACAGCAGACACCAACCTAGCTTTCTCCTCCGTCGCTCACATATGCCGAGACGTACAATTCGGCTGACTCATCCGCAACCTCCATGCAAACGGAGCCTCCTTCTTCTTCATCTGCATCTACCTTCACATCGGCCGAGGCATCTACTACGGCTCATACCTATACAAAGAAACCTGAAACATCGGAGTCATTCTCCTCCTAGCCCTCATAGCAACTGCCTTTGTAGGATACGTGCTACCATGAGGCCAAATATCATTCTGAGGCGCCACCGTTATCACAAACCTATTCTCAGCTATCCCGTACATCGGACAAACACTAGTCGAATGAGCCTG…
Icterus_pustulatus_AF099306	CTTCGGATCTCTACTGGGCGTTTGCTTAATTACTCAAATCNTCACAGGTCTCCTGCTAGCCATACACTACACAGCAGACACCAACCTAGCTTTCTCTTCCGTCGCTCACATGTGCCGAGACGTACAATTCGGCTGACTCATCCGCAACCTCCATGCAAACGGAGCCTCCTTCTTCTTCATCTGCATCTACCTCCACATCGGCCGAGGCATCTACTACGGCTCATACCTATACAAAGAAACTTGAAACATCGGAGTTATTCTCCTCCTAACTCTCATAGCAACCGCCTTTGTAGGATACGTGCTACCATGAGGCCAAATATCATTCTGAGGCGCCACTGTTATCACAAACCTATTCTCAGCTATCCCATACATCGGACAAACACTAGTCGAATGAGCCTG…
Icterus_bullockii_AY611476	CTTCGGATCTCTACTGGGCGTTTGCTTAATTACTCAAATCGTCACAGGTCTCCTGCTAGCCATACACTACACAGCAGACACCAACCTAGCTTTCTCTTCCGTCGCTCACATATGCCGAGACGTACAATTCGGCTGACTCATCCGCAACCTCCATGCAAACGGAGCCTCCTTCTTCTTCATCTGCATCTATCTCCACATCGGCCGAGGCATCTACTACGGCTCATACCATTACAAAGAAACCTGAAACATCGGAGTTATTCTCCTCCTAACCCTCATAGCAACCGCCTTTGTAGGATACGTGCTACCATGAGGCCAAATATCATTCTGAGGCGCCACTGTTATCACAAACCTGTTCTCAGCTATCCCGTACATCGGACAAACACTAGTCGAATGAGCCTG…
	;
End;
