# Supplementary material for: A latitudinal phylogeographic diversity gradient in birds
Source: PLoS Biol. 2017 Apr 13;15(4):e2001073. doi: 10.1371/journal.pbio.2001073 (PMC5390966; doi:10.1371/journal.pbio.2001073)
Supplement: S1 Data — (ZIP) [file pbio.2001073.s015.zip › S1_Data/Icterus-pustulatus.nex]

#NEXUS
Begin data;
	Dimensions ntax=103 nchar=344;
	Format datatype=DNA gap=- missing=?;
	Matrix
Icterus_bullockii_AY611475	GAGATGTAGGATAATCCACATTACACGTAATGCTTCTCCATCAAGAACCCAAACATTATCTCCAAAACGGACCTCATTCGGCCATACTCCCCACCAGGAACATTCTTGTTTCAGGTACCATATAGCCCAGATCTTCCTACCCAAGGCCAAGCCGCAAGCGTCACCCAGAGACCCAGGAACTTATCAGCTATACACAACACCCAACCTAGTGAACGAGGAATGTCCCAGCACACCTTTGAATTCCCCTAGTCTACTGAATTCGCCCACCTCCTAGGTAATATTCTCGGTCAACAGCCTTCAAGAACACCCAAGCCAGAGAGCATGGTTATCTATTGATCGCGCTT
Icterus_pustulatus_FJ410817	GAAATGTAGAATAATCCAAGCTATACGTAATGCTCTTCCATTAAGAACCCAAACATTATCTCCAAAACGGACCTCATTCGGCCATAGTCCCCACCAGGAACATCCTTGTTTCAGGTACCATACAGCCCAGATCTTCCTACCCAAGGCCAAGCCGCAAGCGTCACCCAAAGACCCAGGAACTTATCAACTATACACAACTCCCAACCTAGTGAACGAGGAATGTCCCAGCACACCTTTGAATTCCCCTAGTCTACTGAATTCGCCCACCTCCTAGGTAATATTCTCGGTCAACAGCCTTCAAGAACACCCAAGCCAGAGAGCATGGTTATCTATTGATCGCGCTT
Icterus_pustulatus_FJ410863	GAAATGTAGGATAATCCAAGCTATATGTAATGCTCTTCCATTAAGAACCCAAACATTATCTCCAAAACGGACCTCATTCGGCCATAGTCCCCACCAGGAACATCCTTGTTTCAGGTACCATACAGCCCAGATCTTCCTACCCAAGGCCAAGCCGCAAGCGTCACCCAGAGACCCAGGAACTTATCAGCTATACGCAACACCCAACCTAGTGAACGAGGAATGTCCCAGCACACCTTTGAATTCCCCTAGTCTACTGAATTCGCCCACCTCCTAGGTAATATTCTCGGTCAACAGCCTTCAAGAACACCCAAGCCAGAGAGCATGGTTATCTATTGATCGCGCTT
Icterus_pustulatus_FJ410843	GAAATGTAGGATAATCCAAGCTATATGTAATGCTCTTCCATTAAGAACCCAAACATTATCTCCAAAACGGACCTCATTCGGCCATAGTCCCCACCAGGAACATCCTTGTTTCAGGTACCATACAGCCCAGATCTTCCTACCCAAGGCCAAGCCGCAAGCGTCACCCAGAGACCCAGGAACTTATCAGCTATACACAACACCCAACCTAGTGAACGAGGAATGTCCCAGCACACCTTTGAATTCCCCTAGTCTACTGAATTCGCCCACCTCCTAGGTAATATTCTCGGTCAACAGCCTTCAAGAACACCCAAGCCAGAGAGCATGGTTATCTATTGATCGCGCTT
Icterus_pustulatus_FJ410844	GAAATGTAGGATAATCCAAGCTATATGTAATGCTCTTCCATTAAGAACCCAAACATTATCTCCAAAACGGACCTCATTCGGCCATAGTCCCCACCAGGAACATCCTTGTTTCAGGTACCATACAGCCCAGATCTTCCTACCCAAGGCCAAGCCGCAAGCGTCACCCAGAGACCCAGGAACTTATCAGCTATACACAACACCCAACCTAGTGAACGAGGAATGTCCCAGCACACCTTTGAATTCCCCTAGTCTACTGAATTCGCCCACCTCCTAGGTAATATTCTCGGTCAACAGCCTTCAAGAACACCCAAGCCAGAGAGCATGGTTATCTATTGATCGCGCTT
Icterus_pustulatus_FJ410813	GAAATGTAGAATAATCCAAGCTATATGTAATGCTCTTCCATTAAGAACCCAAACATTATCTCCAAAACGGACCCCATTCGGCCATAGTCCCCACCAGGAACATCCTTGTTTCAGGTACCATACAGCCCAGATCTTCCTACCCAAGGCCAAGCCGCAAGCGTCACCCAGAGACCCAGGAACTTATCAGCTATACACAACACCCAACCTAGTGAACGAGGAATGTCCCAGCACACCTTTGAATTCCCCTAGTCTACTGAATTCGCCCACCTCCTAGGTAATATTCTCGGTCAACAGCCTTCAAGAACACCCAAGCCAGAGAGCATGGTTATCTATTGATCGCGCTT
Icterus_pustulatus_FJ410842	GAAATGTAGAATAATCCAAGCTATATGTAATGCTCTTCCATTAAGAACCCAAACATTATCTCCAAAACGGACCCCATTCGGCCATAGTCCCCACCAGGAACATCCTTGTTTCAGGTACCATACAGCCCAGATCTTCCTACCCAAGGCCAAGCCGCAAGCGTCACCCAGAGACCCAGGAACTTATCAGCTATACACAACACCCAACCTAGTGAACGAGGAATGTCCCAGCACACCTTTGAATTCCCCTAGTCTACTGAATTCGCCCACCTCCTAGGTAATATTCTCGGTCAACAGCCTTCAAGAACACCCAAGCCAGAGAGCATGGTTATCTATTGATCGCGCTT
Icterus_pustulatus_FJ410846	GAAATGTAGAATAATCCAAGCTATATGTAATGCTCTTCCATTAAGAACCCAAACATTATCTCCAAAACGGACCCCATTCGGCCATAGTCCCCACCAGGAACATCCTTGTTTCAGGTACCATACAGCCCAGATCTTCCTACCCAAGGCCAAGCCGCAAGCGTCACCCAGAGACCCAGGAACTTATCAGCTATACACAACACCCAACCTAGTGAACGAGGAATGTCCCAGCACACCTTTGAATTCCCCTAGTCTACTGAATTCGCCCACCTCCTAGGTAATATTCTCGGTCAACAGCCTTCAAGAACACCCAAGCCAGAGAGCATGGTTATCTATTGATCGCGCTT
Icterus_pustulatus_FJ410818	GAAATGTAGAATAATCCAAGCTATATGTAATGCTCTTCCATTAAGAACCCAAACATTATCTCCAAAACGGACCTCATTCGGCCATAGTCCCCACCAGGAACATCCTTGTTTCAGGTACCATACAGCCCAGATCTTCCTACCCAAGGCCAAGCCGCAAGCGTCACCCAGAGACCCAGGAACTTATCAACTATACACAACACCCAACCTAGTGAACGAGGAATGTCCCAGCACACCTTTGAATTCCCCTAGTCTACTGAATTCGCCCACCTCCTAGGTAATATTCTCGGTCAACAGCCTTCAAGAACACCCAAGCCAGAGAGCATGGTTATCTATTGATCGCGCTT
Icterus_pustulatus_FJ410836	GAAATGTAGAATAATCCAAGCTATATGTAATGCTCTTCCATTAAGAACCCAAACATTATCTCCAAAACGGACCTCATTCGGCCATAGTCCCCACCAGGAACATCCTTGTTTCAGGTACCATACAGCCCAGATCTTCCTACCCAAGGCCAAGCCGCAAGCGTCACCCAGAGACCCAGGAACTTATCAACTATACACAACACCCAACCTAGTGAACGAGGAATGTCCCAGCACACCTTTGAATTCCCCTAGTCTACTGAATTCGCCCACCTCCTAGGTAATATTCTCGGTCAACAGCCTTCAAGAACACCCAAGCCAGAGAGCATGGTTATCTATTGATCGCGCTT
Icterus_pustulatus_FJ410902	GAAATGTAGAATAATCCAAGCTATATGTAATGCTCTTCCATTAAGAACCCAAACATTATCTCCAAAACGGACCTCATTCGGCCATAGTCCCCACCAGGAACATTCTTGTTTCAGGTACCATACAGCCCAGATCTTCCTACCCAAGGCCAAGCCGCAAGCGTCACCCAGAGACCCAGGAACTTATCAGCTATACACAACACCCAACCTAGTGAACGAGGAATGTCCCAGCACACCTTTGAATTCCCCTAGTCTACTGAATTCGCCCACCTCCTAGGTAATATTCTCGGTCAACAGCCTTCAAGAACACCCAAGCCAGAGAGCATGGTTATCTATTGATCGCGCTT
Icterus_pustulatus_FJ410811	GAAATGTAGAATAATCCAAGCTATATGTAATGCTCTTCCATTAAGAACCCAAACATTATCTCCAAAACGGACCTCATTCGGCCATAGTCCCCACCAGGAACATCCTTGTTTCAGGTACCATACAGCCCAGATCTTCCTACCCAAGGCCAAGCCGCAAGCGTCACCCAGAGACCCAGGAACTTATCAGCTATACACAACACCCAACCTAGTGAACGAGGAATGTCCCAGCACACCTTTGAATTCCCCTAGTCTACTGAATTCGCCCACCTCCTAGGTAATATTCTCGGTCAACAGCCTTCAAGAACACCCAAGCCAGAGAGCATGGTTATCTATTGATCGCGCTT
Icterus_pustulatus_FJ410812	GAAATGTAGAATAATCCAAGCTATATGTAATGCTCTTCCATTAAGAACCCAAACATTATCTCCAAAACGGACCTCATTCGGCCATAGTCCCCACCAGGAACATCCTTGTTTCAGGTACCATACAGCCCAGATCTTCCTACCCAAGGCCAAGCCGCAAGCGTCACCCAGAGACCCAGGAACTTATCAGCTATACACAACACCCAACCTAGTGAACGAGGAATGTCCCAGCACACCTTTGAATTCCCCTAGTCTACTGAATTCGCCCACCTCCTAGGTAATATTCTCGGTCAACAGCCTTCAAGAACACCCAAGCCAGAGAGCATGGTTATCTATTGATCGCGCTT
Icterus_pustulatus_FJ410814	GAAATGTAGAATAATCCAAGCTATATGTAATGCTCTTCCATTAAGAACCCAAACATTATCTCCAAAACGGACCTCATTCGGCCATAGTCCCCACCAGGAACATCCTTGTTTCAGGTACCATACAGCCCAGATCTTCCTACCCAAGGCCAAGCCGCAAGCGTCACCCAGAGACCCAGGAACTTATCAGCTATACACAACACCCAACCTAGTGAACGAGGAATGTCCCAGCACACCTTTGAATTCCCCTAGTCTACTGAATTCGCCCACCTCCTAGGTAATATTCTCGGTCAACAGCCTTCAAGAACACCCAAGCCAGAGAGCATGGTTATCTATTGATCGCGCTT
Icterus_pustulatus_FJ410815	GAAATGTAGAATAATCCAAGCTATATGTAATGCTCTTCCATTAAGAACCCAAACATTATCTCCAAAACGGACCTCATTCGGCCATAGTCCCCACCAGGAACATCCTTGTTTCAGGTACCATACAGCCCAGATCTTCCTACCCAAGGCCAAGCCGCAAGCGTCACCCAGAGACCCAGGAACTTATCAGCTATACACAACACCCAACCTAGTGAACGAGGAATGTCCCAGCACACCTTTGAATTCCCCTAGTCTACTGAATTCGCCCACCTCCTAGGTAATATTCTCGGTCAACAGCCTTCAAGAACACCCAAGCCAGAGAGCATGGTTATCTATTGATCGCGCTT
Icterus_pustulatus_FJ410816	GAAATGTAGAATAATCCAAGCTATATGTAATGCTCTTCCATTAAGAACCCAAACATTATCTCCAAAACGGACCTCATTCGGCCATAGTCCCCACCAGGAACATCCTTGTTTCAGGTACCATACAGCCCAGATCTTCCTACCCAAGGCCAAGCCGCAAGCGTCACCCAGAGACCCAGGAACTTATCAGCTATACACAACACCCAACCTAGTGAACGAGGAATGTCCCAGCACACCTTTGAATTCCCCTAGTCTACTGAATTCGCCCACCTCCTAGGTAATATTCTCGGTCAACAGCCTTCAAGAACACCCAAGCCAGAGAGCATGGTTATCTATTGATCGCGCTT
Icterus_pustulatus_FJ410819	GAAATGTAGAATAATCCAAGCTATATGTAATGCTCTTCCATTAAGAACCCAAACATTATCTCCAAAACGGACCTCATTCGGCCATAGTCCCCACCAGGAACATCCTTGTTTCAGGTACCATACAGCCCAGATCTTCCTACCCAAGGCCAAGCCGCAAGCGTCACCCAGAGACCCAGGAACTTATCAGCTATACACAACACCCAACCTAGTGAACGAGGAATGTCCCAGCACACCTTTGAATTCCCCTAGTCTACTGAATTCGCCCACCTCCTAGGTAATATTCTCGGTCAACAGCCTTCAAGAACACCCAAGCCAGAGAGCATGGTTATCTATTGATCGCGCTT
Icterus_pustulatus_FJ410835	GAAATGTAGAATAATCCAAGCTATATGTAATGCTCTTCCATTAAGAACCCAAACATTATCTCCAAAACGGACCTCATTCGGCCATAGTCCCCACCAGGAACATCCTTGTTTCAGGTACCATACAGCCCAGATCTTCCTACCCAAGGCCAAGCCGCAAGCGTCACCCAGAGACCCAGGAACTTATCAGCTATACACAACACCCAACCTAGTGAACGAGGAATGTCCCAGCACACCTTTGAATTCCCCTAGTCTACTGAATTCGCCCACCTCCTAGGTAATATTCTCGGTCAACAGCCTTCAAGAACACCCAAGCCAGAGAGCATGGTTATCTATTGATCGCGCTT
Icterus_pustulatus_FJ410838	GAAATGTAGAATAATCCAAGCTATATGTAATGCTCTTCCATTAAGAACCCAAACATTATCTCCAAAACGGACCTCATTCGGCCATAGTCCCCACCAGGAACATCCTTGTTTCAGGTACCATACAGCCCAGATCTTCCTACCCAAGGCCAAGCCGCAAGCGTCACCCAGAGACCCAGGAACTTATCAGCTATACACAACACCCAACCTAGTGAACGAGGAATGTCCCAGCACACCTTTGAATTCCCCTAGTCTACTGAATTCGCCCACCTCCTAGGTAATATTCTCGGTCAACAGCCTTCAAGAACACCCAAGCCAGAGAGCATGGTTATCTATTGATCGCGCTT
Icterus_pustulatus_FJ410841	GAAATGTAGAATAATCCAAGCTATATGTAATGCTCTTCCATTAAGAACCCAAACATTATCTCCAAAACGGACCTCATTCGGCCATAGTCCCCACCAGGAACATCCTTGTTTCAGGTACCATACAGCCCAGATCTTCCTACCCAAGGCCAAGCCGCAAGCGTCACCCAGAGACCCAGGAACTTATCAGCTATACACAACACCCAACCTAGTGAACGAGGAATGTCCCAGCACACCTTTGAATTCCCCTAGTCTACTGAATTCGCCCACCTCCTAGGTAATATTCTCGGTCAACAGCCTTCAAGAACACCCAAGCCAGAGAGCATGGTTATCTATTGATCGCGCTT
Icterus_pustulatus_FJ410845	GAAATGTAGAATAATCCAAGCTATATGTAATGCTCTTCCATTAAGAACCCAAACATTATCTCCAAAACGGACCTCATTCGGCCATAGTCCCCACCAGGAACATCCTTGTTTCAGGTACCATACAGCCCAGATCTTCCTACCCAAGGCCAAGCCGCAAGCGTCACCCAGAGACCCAGGAACTTATCAGCTATACACAACACCCAACCTAGTGAACGAGGAATGTCCCAGCACACCTTTGAATTCCCCTAGTCTACTGAATTCGCCCACCTCCTAGGTAATATTCTCGGTCAACAGCCTTCAAGAACACCCAAGCCAGAGAGCATGGTTATCTATTGATCGCGCTT
Icterus_pustulatus_FJ410854	GAAATGTAGAATAATCCAAGCTATATGTAATGCTCTTCCATTAAGAACCCAAACATTATCTCCAAAACGGACCTCATTCGGCCATAGTCCCCACCAGGAACATCCTTGTTTCAGGTACCATACAGCCCAGATCTTCCTACCCAAGGCCAAGCCGCAAGCGTCACCCAGAGACCCAGGAACTTATCAGCTATACACAACACCCAACCTAGTGAACGAGGAATGTCCCAGCACACCTTTGAATTCCCCTAGTCTACTGAATTCGCCCACCTCCTAGGTAATATTCTCGGTCAACAGCCTTCAAGAACACCCAAGCCAGAGAGCATGGTTATCTATTGATCGCGCTT
Icterus_pustulatus_FJ410859	GAAATGTAGAATAATCCAAGCTATATGTAATGCTCTTCCATTAAGAACCCAAACATTATCTCCAAAACGGACCTCATTCGGCCATAGTCCCCACCAGGAACATCCTTGTTTCAGGTACCATACAGCCCAGATCTTCCTACCCAAGGCCAAGCCGCAAGCGTCACCCAGAGACCCAGGAACTTATCAGCTATACACAACACCCAACCTAGTGAACGAGGAATGTCCCAGCACACCTTTGAATTCCCCTAGTCTACTGAATTCGCCCACCTCCTAGGTAATATTCTCGGTCAACAGCCTTCAAGAACACCCAAGCCAGAGAGCATGGTTATCTATTGATCGCGCTT
Icterus_pustulatus_FJ410869	GAAATGTAGAATAATCCAAGCTATATGTAATGCTCTTCCATTAAGAACCCAAACATTATCTCCAAAACGGACCTCATTCGGCCATAGTCCCCACCAGGAACATCCTTGTTTCAGGTACCATACAGCCCAGATCTTCCTACCCAAGGCCAAGCCGCAAGCGTCACCCAGAGACCCAGGAACTTATCAGCTATACACAACACCCAACCTAGTGAACGAGGAATGTCCCAGCACACCTTTGAATTCCCCTAGTCTACTGAATTCGCCCACCTCCTAGGTAATATTCTCGGTCAACAGCCTTCAAGAACACCCAAGCCAGAGAGCATGGTTATCTATTGATCGCGCTT
Icterus_pustulatus_FJ410870	GAAATGTAGAATAATCCAAGCTATATGTAATGCTCTTCCATTAAGAACCCAAACATTATCTCCAAAACGGACCTCATTCGGCCATAGTCCCCACCAGGAACATCCTTGTTTCAGGTACCATACAGCCCAGATCTTCCTACCCAAGGCCAAGCCGCAAGCGTCACCCAGAGACCCAGGAACTTATCAGCTATACACAACACCCAACCTAGTGAACGAGGAATGTCCCAGCACACCTTTGAATTCCCCTAGTCTACTGAATTCGCCCACCTCCTAGGTAATATTCTCGGTCAACAGCCTTCAAGAACACCCAAGCCAGAGAGCATGGTTATCTATTGATCGCGCTT
Icterus_pustulatus_FJ410887	GAAATGTAGAATAATCCAAGCTATACGTAATGCTCTTCCATTAAGAACCCAAACATTATCTCCAAAACGGACCTCATTCGGCCATAGTCCCCACCAGGAACATTCTTGTTTCAGGTACCATACAGCCCAGATCTTCCTACCCAAGGCCAAGCCGCAAGCGTCACCCAGAGACCCAGGAACTTATCAGCTATACACAACACCCAACCTAGTGAACGAGGAATGTCCCAGCACACCTTTGAATTCCCCTAGTCTACTGAATTCGCCCACCTCCTAGGTAATATTCTCGGTCAACAGCCTTCAAGAACACCCAAGCCAGAGAACATGGTTATCTATTGATCGCGCTT
Icterus_pustulatus_FJ410888	GAAATGTAGAATAATCCAAGCTATACGTAATGCTCTTCCATTAAGAACCCAAACATTATCTCCAAAACGGACCTCATTCGGCCATAGTCCCCACCAGGAACATTCTTGTTTCAGGTACCATACAGCCCAGATCTTCCTACCCAAGGCCAAGCCGCAAGCGTCACCCAGAGACCCAGGAACTTATCAGCTATACACAACACCCAACCTAGTGAACGAGGAATGTCCCAGCACACCTTTGAATTCCCCTAGTCTACTGAATTCGCCCACCTCCTAGGTAATATTCTCGGTCAACAGCCTTCAAGAACACCCAAGCCAGAGAACATGGTTATCTATTGATCGCGCTT
Icterus_pustulatus_FJ410890	GAAATGTAGAATAATCCAAGCTATACGTAATGCTCTTCCATTAAGAACCCAAACATTATCTCCAAAACGGACCTCATTCGGCCATAGTCCCCACCAGGAACATTCTTGTTTCAGGTACCATACAGCCCAGATCTTCCTACCCAAGGCCAAGCCGCAAGCGTCACCCAGAGACCCAGGAACTTATCAGCTATACACAACACCCAACCTAGTGAACGAGGAATGTCCCAGCACACCTTTGAATTCCCCTAGTCTACTGAATTCGCCCACCTCCTAGGTAATATTCTCGGTCAACAGCCTTCAAGAACACCCAAGCCAGAGAACATGGTTATCTATTGATCGCGCTT
Icterus_pustulatus_FJ410891	GAAATGTAGAATAATCCAAGCTATACGTAATGCTCTTCCATTAAGAACCCAAACATTATCTCCAAAACGGACCTCATTCGGCCATAGTCCCCACCAGGAACATTCTTGTTTCAGGTACCATACAGCCCAGATCTTCCTACCCAAGGCCAAGCCGCAAGCGTCACCCAGAGACCCAGGAACTTATCAGCTATACACAACACCCAACCTAGTGAACGAGGAATGTCCCAGCACACCTTTGAATTCCCCTAGTCTACTGAATTCGCCCACCTCCTAGGTAATATTCTCGGTCAACAGCCTTCAAGAACACCCAAGCCAGAGAACATGGTTATCTATTGATCGCGCTT
Icterus_pustulatus_FJ410892	GAAATGTAGAATAATCCAAGCTATACGTAATGCTCTTCCATTAAGAACCCAAACATTATCTCCAAAACGGACCTCATTCGGCCATAGTCCCCACCAGGAACATTCTTGTTTCAGGTACCATACAGCCCAGATCTTCCTACCCAAGGCCAAGCCGCAAGCGTCACCCAGAGACCCAGGAACTTATCAGCTATACACAACACCCAACCTAGTGAACGAGGAATGTCCCAGCACACCTTTGAATTCCCCTAGTCTACTGAATTCGCCCACCTCCTAGGTAATATTCTCGGTCAACAGCCTTCAAGAACACCCAAGCCAGAGAACATGGTTATCTATTGATCGCGCTT
Icterus_pustulatus_FJ410893	GAAATGTAGAATAATCCAAGCTATACGTAATGCTCTTCCATTAAGAACCCAAACATTATCTCCAAAACGGACCTCATTCGGCCATAGTCCCCACCAGGAACATTCTTGTTTCAGGTACCATACAGCCCAGATCTTCCTACCCAAGGCCAAGCCGCAAGCGTCACCCAGAGACCCAGGAACTTATCAGCTATACACAACACCCAACCTAGTGAACGAGGAATGTCCCAGCACACCTTTGAATTCCCCTAGTCTACTGAATTCGCCCACCTCCTAGGTAATATTCTCGGTCAACAGCCTTCAAGAACACCCAAGCCAGAGAACATGGTTATCTATTGATCGCGCTT
Icterus_pustulatus_FJ410894	GAAATGTAGAATAATCCAAGCTATACGTAATGCTCTTCCATTAAGAACCCAAACATTATCTCCAAAACGGACCTCATTCGGCCATAGTCCCCACCAGGAACATTCTTGTTTCAGGTACCATACAGCCCAGATCTTCCTACCCAAGGCCAAGCCGCAAGCGTCACCCAGAGACCCAGGAACTTATCAGCTATACACAACACCCAACCTAGTGAACGAGGAATGTCCCAGCACACCTTTGAATTCCCCTAGTCTACTGAATTCGCCCACCTCCTAGGTAATATTCTCGGTCAACAGCCTTCAAGAACACCCAAGCCAGAGAACATGGTTATCTATTGATCGCGCTT
Icterus_pustulatus_FJ410895	GAAATGTAGAATAATCCAAGCTATACGTAATGCTCTTCCATTAAGAACCCAAACATTATCTCCAAAACGGACCTCATTCGGCCATAGTCCCCACCAGGAACATTCTTGTTTCAGGTACCATACAGCCCAGATCTTCCTACCCAAGGCCAAGCCGCAAGCGTCACCCAGAGACCCAGGAACTTATCAGCTATACACAACACCCAACCTAGTGAACGAGGAATGTCCCAGCACACCTTTGAATTCCCCTAGTCTACTGAATTCGCCCACCTCCTAGGTAATATTCTCGGTCAACAGCCTTCAAGAACACCCAAGCCAGAGAACATGGTTATCTATTGATCGCGCTT
Icterus_pustulatus_FJ410896	GAAATGTAGAATAATCCAAGCTATACGTAATGCTCTTCCATTAAGAACCCAAACATTATCTCCAAAACGGACCTCATTCGGCCATAGTCCCCACCAGGAACATTCTTGTTTCAGGTACCATACAGCCCAGATCTTCCTACCCAAGGCCAAGCCGCAAGCGTCACCCAGAGACCCAGGAACTTATCAGCTATACACAACACCCAACCTAGTGAACGAGGAATGTCCCAGCACACCTTTGAATTCCCCTAGTCTACTGAATTCGCCCACCTCCTAGGTAATATTCTCGGTCAACAGCCTTCAAGAACACCCAAGCCAGAGAACATGGTTATCTATTGATCGCGCTT
Icterus_pustulatus_FJ410897	GAAATGTAGAATAATCCAAGCTATACGTAATGCTCTTCCATTAAGAACCCAAACATTATCTCCAAAACGGACCTCATTCGGCCATAGTCCCCACCAGGAACATTCTTGTTTCAGGTACCATACAGCCCAGATCTTCCTACCCAAGGCCAAGCCGCAAGCGTCACCCAGAGACCCAGGAACTTATCAGCTATACACAACACCCAACCTAGTGAACGAGGAATGTCCCAGCACACCTTTGAATTCCCCTAGTCTACTGAATTCGCCCACCTCCTAGGTAATATTCTCGGTCAACAGCCTTCAAGAACACCCAAGCCAGAGAACATGGTTATCTATTGATCGCGCTT
Icterus_pustulatus_FJ410899	GAAATGTAGAATAATCCAAGCTATACGTAATGCTCTTCCATTAAGAACCCAAACATTATCTCCAAAACGGACCTCATTCGGCCATAGTCCCCACCAGGAACATTCTTGTTTCAGGTACCATACAGCCCAGATCTTCCTACCCAAGGCCAAGCCGCAAGCGTCACCCAGAGACCCAGGAACTTATCAGCTATACACAACACCCAACCTAGTGAACGAGGAATGTCCCAGCACACCTTTGAATTCCCCTAGTCTACTGAATTCGCCCACCTCCTAGGTAATATTCTCGGTCAACAGCCTTCAAGAACACCCAAGCCAGAGAACATGGTTATCTATTGATCGCGCTT
Icterus_pustulatus_FJ410889	GAAATGTAGAATAATCCAAGCTATNNGTAATGCTCTTCCATTAAGAACCCAAACATTATCTCCAAAACGGACCTCATTCGGCCATAGTCCCCACCAGGAACATTCTTGTTTCAGGTACCATACAGCCCAGATCTTCCTACCCAAGGCCAAGCCGCAAGCGTCACCCAGAGACCCAGGAACTTATCAGCTATACACAACACCCAACCTAGTGAACGAGGAATGTCCCAGCACACCTTTGAATTCCCCTAGTCTACTGAATTCGCCCACCTCCTAGGTAATATTCTCGGTCAACAGCCTTCAAGAACACCCAAGCCAGAGAACATGGTTATCTATTGATCGCGCTT
Icterus_pustulatus_FJ410898	GAAATGTAGAATAATCCAAGCTATANGTAATGCTCTTCCATTAAGAACCCAAACATTATCTCCAAAACGGACCTCATTCGGCCATAGTCCCCACCAGGAACATTCTTGTTTCAGGTACCATACAGCCCAGATCTTCCTACCCAAGGCCAAGCCGCAAGCGTCACCCAGAGACCCAGGAACTTATCAGCTATACACAACACCCAACCTAGTGAACGAGGAATGTCCCAGCACACCTTTGAATTCCCCTAGTCTACTGAATTCGCCCACCTCCTAGGTAATATTCTCGGTCAACAGCCTTCAAGAACACCCAAGCCAGAGAACATGGTTATCTATTGATCGCGCTT
Icterus_pustulatus_FJ410860	GAAATGTAGAATAATCCAAGCTATACGTAATGCTCTTCCATTAAGAACCCAAACATTATCTCCAAAACGGACCTCATTCGGCCATAGTCCCCACCAGGAACATCCTTGTTTCAGGTACCATACAGCCCAGATCTTCCTACCCAAGGCCAAGCCGCAAGCGTCACCCAAAGACCCAGGAACTTATCAGCTATACACAACACCCAACCTAGTGAACGAGGAATGTCCCAGCACACCTTTGAATTCCCCTAGTCTACTGAATTCGCCCACCTCCTAGGTAATATTCTCGGTCAACAGCCTTCAAGAACACCCAAGCCAGAGAGCATGGTTATCTATTGATCGCGCTT
Icterus_pustulatus_FJ410802	GAAATGTAGAATAATCCAAGCTATACGTAATGCTCTTCCATTAAGAACCCAAACATTATCTCCAAAACGGACCTCATTCGGCCATAGTCCCCACCAGGAACATCCTTGTTTCAGGTACCATACAGCCCAGATCTTCCTACCCAAGGCCAAGCCGCAAGCGTCACCCAGAGACCCAGGAACTTATCAGCTATACACAACACCCAACCTAGTGAACGAGGAATGTCCCAGCACACCTTTGAATTCCCCTAGTCTACTGAATTCGCCCACCTCCTAGGTAATATTCTCGGTCAACAGCCTTCAAGAACACCCAAGCCAGAGAGCATGGTTATCTATTGATCGCGCTT
Icterus_pustulatus_FJ410803	GAAATGTAGAATAATCCAAGCTATACGTAATGCTCTTCCATTAAGAACCCAAACATTATCTCCAAAACGGACCTCATTCGGCCATAGTCCCCACCAGGAACATCCTTGTTTCAGGTACCATACAGCCCAGATCTTCCTACCCAAGGCCAAGCCGCAAGCGTCACCCAGAGACCCAGGAACTTATCAGCTATACACAACACCCAACCTAGTGAACGAGGAATGTCCCAGCACACCTTTGAATTCCCCTAGTCTACTGAATTCGCCCACCTCCTAGGTAATATTCTCGGTCAACAGCCTTCAAGAACACCCAAGCCAGAGAGCATGGTTATCTATTGATCGCGCTT
Icterus_pustulatus_FJ410804	GAAATGTAGAATAATCCAAGCTATACGTAATGCTCTTCCATTAAGAACCCAAACATTATCTCCAAAACGGACCTCATTCGGCCATAGTCCCCACCAGGAACATCCTTGTTTCAGGTACCATACAGCCCAGATCTTCCTACCCAAGGCCAAGCCGCAAGCGTCACCCAGAGACCCAGGAACTTATCAGCTATACACAACACCCAACCTAGTGAACGAGGAATGTCCCAGCACACCTTTGAATTCCCCTAGTCTACTGAATTCGCCCACCTCCTAGGTAATATTCTCGGTCAACAGCCTTCAAGAACACCCAAGCCAGAGAGCATGGTTATCTATTGATCGCGCTT
Icterus_pustulatus_FJ410805	GAAATGTAGAATAATCCAAGCTATACGTAATGCTCTTCCATTAAGAACCCAAACATTATCTCCAAAACGGACCTCATTCGGCCATAGTCCCCACCAGGAACATCCTTGTTTCAGGTACCATACAGCCCAGATCTTCCTACCCAAGGCCAAGCCGCAAGCGTCACCCAGAGACCCAGGAACTTATCAGCTATACACAACACCCAACCTAGTGAACGAGGAATGTCCCAGCACACCTTTGAATTCCCCTAGTCTACTGAATTCGCCCACCTCCTAGGTAATATTCTCGGTCAACAGCCTTCAAGAACACCCAAGCCAGAGAGCATGGTTATCTATTGATCGCGCTT
Icterus_pustulatus_FJ410806	GAAATGTAGAATAATCCAAGCTATACGTAATGCTCTTCCATTAAGAACCCAAACATTATCTCCAAAACGGACCTCATTCGGCCATAGTCCCCACCAGGAACATCCTTGTTTCAGGTACCATACAGCCCAGATCTTCCTACCCAAGGCCAAGCCGCAAGCGTCACCCAGAGACCCAGGAACTTATCAGCTATACACAACACCCAACCTAGTGAACGAGGAATGTCCCAGCACACCTTTGAATTCCCCTAGTCTACTGAATTCGCCCACCTCCTAGGTAATATTCTCGGTCAACAGCCTTCAAGAACACCCAAGCCAGAGAGCATGGTTATCTATTGATCGCGCTT
Icterus_pustulatus_FJ410807	GAAATGTAGAATAATCCAAGCTATACGTAATGCTCTTCCATTAAGAACCCAAACATTATCTCCAAAACGGACCTCATTCGGCCATAGTCCCCACCAGGAACATCCTTGTTTCAGGTACCATACAGCCCAGATCTTCCTACCCAAGGCCAAGCCGCAAGCGTCACCCAGAGACCCAGGAACTTATCAGCTATACACAACACCCAACCTAGTGAACGAGGAATGTCCCAGCACACCTTTGAATTCCCCTAGTCTACTGAATTCGCCCACCTCCTAGGTAATATTCTCGGTCAACAGCCTTCAAGAACACCCAAGCCAGAGAGCATGGTTATCTATTGATCGCGCTT
Icterus_pustulatus_FJ410808	GAAATGTAGAATAATCCAAGCTATACGTAATGCTCTTCCATTAAGAACCCAAACATTATCTCCAAAACGGACCTCATTCGGCCATAGTCCCCACCAGGAACATCCTTGTTTCAGGTACCATACAGCCCAGATCTTCCTACCCAAGGCCAAGCCGCAAGCGTCACCCAGAGACCCAGGAACTTATCAGCTATACACAACACCCAACCTAGTGAACGAGGAATGTCCCAGCACACCTTTGAATTCCCCTAGTCTACTGAATTCGCCCACCTCCTAGGTAATATTCTCGGTCAACAGCCTTCAAGAACACCCAAGCCAGAGAGCATGGTTATCTATTGATCGCGCTT
Icterus_pustulatus_FJ410820	GAAATGTAGAATAATCCAAGCTATACGTAATGCTCTTCCATTAAGAACCCAAACATTATCTCCAAAACGGACCTCATTCGGCCATAGTCCCCACCAGGAACATCCTTGTTTCAGGTACCATACAGCCCAGATCTTCCTACCCAAGGCCAAGCCGCAAGCGTCACCCAGAGACCCAGGAACTTATCAGCTATACACAACACCCAACCTAGTGAACGAGGAATGTCCCAGCACACCTTTGAATTCCCCTAGTCTACTGAATTCGCCCACCTCCTAGGTAATATTCTCGGTCAACAGCCTTCAAGAACACCCAAGCCAGAGAGCATGGTTATCTATTGATCGCGCTT
Icterus_pustulatus_FJ410821	GAAATGTAGAATAATCCAAGCTATACGTAATGCTCTTCCATTAAGAACCCAAACATTATCTCCAAAACGGACCTCATTCGGCCATAGTCCCCACCAGGAACATCCTTGTTTCAGGTACCATACAGCCCAGATCTTCCTACCCAAGGCCAAGCCGCAAGCGTCACCCAGAGACCCAGGAACTTATCAGCTATACACAACACCCAACCTAGTGAACGAGGAATGTCCCAGCACACCTTTGAATTCCCCTAGTCTACTGAATTCGCCCACCTCCTAGGTAATATTCTCGGTCAACAGCCTTCAAGAACACCCAAGCCAGAGAGCATGGTTATCTATTGATCGCGCTT
Icterus_pustulatus_FJ410822	GAAATGTAGAATAATCCAAGCTATACGTAATGCTCTTCCATTAAGAACCCAAACATTATCTCCAAAACGGACCTCATTCGGCCATAGTCCCCACCAGGAACATCCTTGTTTCAGGTACCATACAGCCCAGATCTTCCTACCCAAGGCCAAGCCGCAAGCGTCACCCAGAGACCCAGGAACTTATCAGCTATACACAACACCCAACCTAGTGAACGAGGAATGTCCCAGCACACCTTTGAATTCCCCTAGTCTACTGAATTCGCCCACCTCCTAGGTAATATTCTCGGTCAACAGCCTTCAAGAACACCCAAGCCAGAGAGCATGGTTATCTATTGATCGCGCTT
Icterus_pustulatus_FJ410823	GAAATGTAGAATAATCCAAGCTATACGTAATGCTCTTCCATTAAGAACCCAAACATTATCTCCAAAACGGACCTCATTCGGCCATAGTCCCCACCAGGAACATCCTTGTTTCAGGTACCATACAGCCCAGATCTTCCTACCCAAGGCCAAGCCGCAAGCGTCACCCAGAGACCCAGGAACTTATCAGCTATACACAACACCCAACCTAGTGAACGAGGAATGTCCCAGCACACCTTTGAATTCCCCTAGTCTACTGAATTCGCCCACCTCCTAGGTAATATTCTCGGTCAACAGCCTTCAAGAACACCCAAGCCAGAGAGCATGGTTATCTATTGATCGCGCTT
Icterus_pustulatus_FJ410824	GAAATGTAGAATAATCCAAGCTATACGTAATGCTCTTCCATTAAGAACCCAAACATTATCTCCAAAACGGACCTCATTCGGCCATAGTCCCCACCAGGAACATCCTTGTTTCAGGTACCATACAGCCCAGATCTTCCTACCCAAGGCCAAGCCGCAAGCGTCACCCAGAGACCCAGGAACTTATCAGCTATACACAACACCCAACCTAGTGAACGAGGAATGTCCCAGCACACCTTTGAATTCCCCTAGTCTACTGAATTCGCCCACCTCCTAGGTAATATTCTCGGTCAACAGCCTTCAAGAACACCCAAGCCAGAGAGCATGGTTATCTATTGATCGCGCTT
Icterus_pustulatus_FJ410825	GAAATGTAGAATAATCCAAGCTATACGTAATGCTCTTCCATTAAGAACCCAAACATTATCTCCAAAACGGACCTCATTCGGCCATAGTCCCCACCAGGAACATCCTTGTTTCAGGTACCATACAGCCCAGATCTTCCTACCCAAGGCCAAGCCGCAAGCGTCACCCAGAGACCCAGGAACTTATCAGCTATACACAACACCCAACCTAGTGAACGAGGAATGTCCCAGCACACCTTTGAATTCCCCTAGTCTACTGAATTCGCCCACCTCCTAGGTAATATTCTCGGTCAACAGCCTTCAAGAACACCCAAGCCAGAGAGCATGGTTATCTATTGATCGCGCTT
Icterus_pustulatus_FJ410826	GAAATGTAGAATAATCCAAGCTATACGTAATGCTCTTCCATTAAGAACCCAAACATTATCTCCAAAACGGACCTCATTCGGCCATAGTCCCCACCAGGAACATCCTTGTTTCAGGTACCATACAGCCCAGATCTTCCTACCCAAGGCCAAGCCGCAAGCGTCACCCAGAGACCCAGGAACTTATCAGCTATACACAACACCCAACCTAGTGAACGAGGAATGTCCCAGCACACCTTTGAATTCCCCTAGTCTACTGAATTCGCCCACCTCCTAGGTAATATTCTCGGTCAACAGCCTTCAAGAACACCCAAGCCAGAGAGCATGGTTATCTATTGATCGCGCTT
Icterus_pustulatus_FJ410827	GAAATGTAGAATAATCCAAGCTATACGTAATGCTCTTCCATTAAGAACCCAAACATTATCTCCAAAACGGACCTCATTCGGCCATAGTCCCCACCAGGAACATCCTTGTTTCAGGTACCATACAGCCCAGATCTTCCTACCCAAGGCCAAGCCGCAAGCGTCACCCAGAGACCCAGGAACTTATCAGCTATACACAACACCCAACCTAGTGAACGAGGAATGTCCCAGCACACCTTTGAATTCCCCTAGTCTACTGAATTCGCCCACCTCCTAGGTAATATTCTCGGTCAACAGCCTTCAAGAACACCCAAGCCAGAGAGCATGGTTATCTATTGATCGCGCTT
Icterus_pustulatus_FJ410847	GAAATGTAGAATAATCCAAGCTATACGTAATGCTCTTCCATTAAGAACCCAAACATTATCTCCAAAACGGACCTCATTCGGCCATAGTCCCCACCAGGAACATCCTTGTTTCAGGTACCATACAGCCCAGATCTTCCTACCCAAGGCCAAGCCGCAAGCGTCACCCAGAGACCCAGGAACTTATCAGCTATACACAACACCCAACCTAGTGAACGAGGAATGTCCCAGCACACCTTTGAATTCCCCTAGTCTACTGAATTCGCCCACCTCCTAGGTAATATTCTCGGTCAACAGCCTTCAAGAACACCCAAGCCAGAGAGCATGGTTATCTATTGATCGCGCTT
Icterus_pustulatus_FJ410855	GAAATGTAGAATAATCCAAGCTATACGTAATGCTCTTCCATTAAGAACCCAAACATTATCTCCAAAACGGACCTCATTCGGCCATAGTCCCCACCAGGAACATCCTTGTTTCAGGTACCATACAGCCCAGATCTTCCTACCCAAGGCCAAGCCGCAAGCGTCACCCAGAGACCCAGGAACTTATCAGCTATACACAACACCCAACCTAGTGAACGAGGAATGTCCCAGCACACCTTTGAATTCCCCTAGTCTACTGAATTCGCCCACCTCCTAGGTAATATTCTCGGTCAACAGCCTTCAAGAACACCCAAGCCAGAGAGCATGGTTATCTATTGATCGCGCTT
Icterus_pustulatus_FJ410856	GAAATGTAGAATAATCCAAGCTATACGTAATGCTCTTCCATTAAGAACCCAAACATTATCTCCAAAACGGACCTCATTCGGCCATAGTCCCCACCAGGAACATCCTTGTTTCAGGTACCATACAGCCCAGATCTTCCTACCCAAGGCCAAGCCGCAAGCGTCACCCAGAGACCCAGGAACTTATCAGCTATACACAACACCCAACCTAGTGAACGAGGAATGTCCCAGCACACCTTTGAATTCCCCTAGTCTACTGAATTCGCCCACCTCCTAGGTAATATTCTCGGTCAACAGCCTTCAAGAACACCCAAGCCAGAGAGCATGGTTATCTATTGATCGCGCTT
Icterus_pustulatus_FJ410857	GAAATGTAGAATAATCCAAGCTATACGTAATGCTCTTCCATTAAGAACCCAAACATTATCTCCAAAACGGACCTCATTCGGCCATAGTCCCCACCAGGAACATCCTTGTTTCAGGTACCATACAGCCCAGATCTTCCTACCCAAGGCCAAGCCGCAAGCGTCACCCAGAGACCCAGGAACTTATCAGCTATACACAACACCCAACCTAGTGAACGAGGAATGTCCCAGCACACCTTTGAATTCCCCTAGTCTACTGAATTCGCCCACCTCCTAGGTAATATTCTCGGTCAACAGCCTTCAAGAACACCCAAGCCAGAGAGCATGGTTATCTATTGATCGCGCTT
Icterus_pustulatus_FJ410861	GAAATGTAGAATAATCCAAGCTATACGTAATGCTCTTCCATTAAGAACCCAAACATTATCTCCAAAACGGACCTCATTCGGCCATAGTCCCCACCAGGAACATCCTTGTTTCAGGTACCATACAGCCCAGATCTTCCTACCCAAGGCCAAGCCGCAAGCGTCACCCAGAGACCCAGGAACTTATCAGCTATACACAACACCCAACCTAGTGAACGAGGAATGTCCCAGCACACCTTTGAATTCCCCTAGTCTACTGAATTCGCCCACCTCCTAGGTAATATTCTCGGTCAACAGCCTTCAAGAACACCCAAGCCAGAGAGCATGGTTATCTATTGATCGCGCTT
Icterus_pustulatus_FJ410862	GAAATGTAGAATAATCCAAGCTATACGTAATGCTCTTCCATTAAGAACCCAAACATTATCTCCAAAACGGACCTCATTCGGCCATAGTCCCCACCAGGAACATCCTTGTTTCAGGTACCATACAGCCCAGATCTTCCTACCCAAGGCCAAGCCGCAAGCGTCACCCAGAGACCCAGGAACTTATCAGCTATACACAACACCCAACCTAGTGAACGAGGAATGTCCCAGCACACCTTTGAATTCCCCTAGTCTACTGAATTCGCCCACCTCCTAGGTAATATTCTCGGTCAACAGCCTTCAAGAACACCCAAGCCAGAGAGCATGGTTATCTATTGATCGCGCTT
Icterus_pustulatus_FJ410864	GAAATGTAGAATAATCCAAGCTATACGTAATGCTCTTCCATTAAGAACCCAAACATTATCTCCAAAACGGACCTCATTCGGCCATAGTCCCCACCAGGAACATCCTTGTTTCAGGTACCATACAGCCCAGATCTTCCTACCCAAGGCCAAGCCGCAAGCGTCACCCAGAGACCCAGGAACTTATCAGCTATACACAACACCCAACCTAGTGAACGAGGAATGTCCCAGCACACCTTTGAATTCCCCTAGTCTACTGAATTCGCCCACCTCCTAGGTAATATTCTCGGTCAACAGCCTTCAAGAACACCCAAGCCAGAGAGCATGGTTATCTATTGATCGCGCTT
Icterus_pustulatus_FJ410865	GAAATGTAGAATAATCCAAGCTATACGTAATGCTCTTCCATTAAGAACCCAAACATTATCTCCAAAACGGACCTCATTCGGCCATAGTCCCCACCAGGAACATCCTTGTTTCAGGTACCATACAGCCCAGATCTTCCTACCCAAGGCCAAGCCGCAAGCGTCACCCAGAGACCCAGGAACTTATCAGCTATACACAACACCCAACCTAGTGAACGAGGAATGTCCCAGCACACCTTTGAATTCCCCTAGTCTACTGAATTCGCCCACCTCCTAGGTAATATTCTCGGTCAACAGCCTTCAAGAACACCCAAGCCAGAGAGCATGGTTATCTATTGATCGCGCTT
Icterus_pustulatus_FJ410866	GAAATGTAGAATAATCCAAGCTATACGTAATGCTCTTCCATTAAGAACCCAAACATTATCTCCAAAACGGACCTCATTCGGCCATAGTCCCCACCAGGAACATCCTTGTTTCAGGTACCATACAGCCCAGATCTTCCTACCCAAGGCCAAGCCGCAAGCGTCACCCAGAGACCCAGGAACTTATCAGCTATACACAACACCCAACCTAGTGAACGAGGAATGTCCCAGCACACCTTTGAATTCCCCTAGTCTACTGAATTCGCCCACCTCCTAGGTAATATTCTCGGTCAACAGCCTTCAAGAACACCCAAGCCAGAGAGCATGGTTATCTATTGATCGCGCTT
Icterus_pustulatus_FJ410867	GAAATGTAGAATAATCCAAGCTATACGTAATGCTCTTCCATTAAGAACCCAAACATTATCTCCAAAACGGACCTCATTCGGCCATAGTCCCCACCAGGAACATCCTTGTTTCAGGTACCATACAGCCCAGATCTTCCTACCCAAGGCCAAGCCGCAAGCGTCACCCAGAGACCCAGGAACTTATCAGCTATACACAACACCCAACCTAGTGAACGAGGAATGTCCCAGCACACCTTTGAATTCCCCTAGTCTACTGAATTCGCCCACCTCCTAGGTAATATTCTCGGTCAACAGCCTTCAAGAACACCCAAGCCAGAGAGCATGGTTATCTATTGATCGCGCTT
Icterus_pustulatus_FJ410871	GAAATGTAGAATAATCCAAGCTATACGTAATGCTCTTCCATTAAGAACCCAAACATTATCTCCAAAACGGACCTCATTCGGCCATAGTCCCCACCAGGAACATCCTTGTTTCAGGTACCATACAGCCCAGATCTTCCTACCCAAGGCCAAGCCGCAAGCGTCACCCAGAGACCCAGGAACTTATCAGCTATACACAACACCCAACCTAGTGAACGAGGAATGTCCCAGCACACCTTTGAATTCCCCTAGTCTACTGAATTCGCCCACCTCCTAGGTAATATTCTCGGTCAACAGCCTTCAAGAACACCCAAGCCAGAGAGCATGGTTATCTATTGATCGCGCTT
Icterus_pustulatus_FJ410872	GAAATGTAGAATAATCCAAGCTATACGTAATGCTCTTCCATTAAGAACCCAAACATTATCTCCAAAACGGACCTCATTCGGCCATAGTCCCCACCAGGAACATCCTTGTTTCAGGTACCATACAGCCCAGATCTTCCTACCCAAGGCCAAGCCGCAAGCGTCACCCAGAGACCCAGGAACTTATCAGCTATACACAACACCCAACCTAGTGAACGAGGAATGTCCCAGCACACCTTTGAATTCCCCTAGTCTACTGAATTCGCCCACCTCCTAGGTAATATTCTCGGTCAACAGCCTTCAAGAACACCCAAGCCAGAGAGCATGGTTATCTATTGATCGCGCTT
Icterus_pustulatus_FJ410873	GAAATGTAGAATAATCCAAGCTATACGTAATGCTCTTCCATTAAGAACCCAAACATTATCTCCAAAACGGACCTCATTCGGCCATAGTCCCCACCAGGAACATCCTTGTTTCAGGTACCATACAGCCCAGATCTTCCTACCCAAGGCCAAGCCGCAAGCGTCACCCAGAGACCCAGGAACTTATCAGCTATACACAACACCCAACCTAGTGAACGAGGAATGTCCCAGCACACCTTTGAATTCCCCTAGTCTACTGAATTCGCCCACCTCCTAGGTAATATTCTCGGTCAACAGCCTTCAAGAACACCCAAGCCAGAGAGCATGGTTATCTATTGATCGCGCTT
Icterus_pustulatus_FJ410874	GAAATGTAGAATAATCCAAGCTATACGTAATGCTCTTCCATTAAGAACCCAAACATTATCTCCAAAACGGACCTCATTCGGCCATAGTCCCCACCAGGAACATCCTTGTTTCAGGTACCATACAGCCCAGATCTTCCTACCCAAGGCCAAGCCGCAAGCGTCACCCAGAGACCCAGGAACTTATCAGCTATACACAACACCCAACCTAGTGAACGAGGAATGTCCCAGCACACCTTTGAATTCCCCTAGTCTACTGAATTCGCCCACCTCCTAGGTAATATTCTCGGTCAACAGCCTTCAAGAACACCCAAGCCAGAGAGCATGGTTATCTATTGATCGCGCTT
Icterus_pustulatus_FJ410875	GAAATGTAGAATAATCCAAGCTATACGTAATGCTCTTCCATTAAGAACCCAAACATTATCTCCAAAACGGACCTCATTCGGCCATAGTCCCCACCAGGAACATCCTTGTTTCAGGTACCATACAGCCCAGATCTTCCTACCCAAGGCCAAGCCGCAAGCGTCACCCAGAGACCCAGGAACTTATCAGCTATACACAACACCCAACCTAGTGAACGAGGAATGTCCCAGCACACCTTTGAATTCCCCTAGTCTACTGAATTCGCCCACCTCCTAGGTAATATTCTCGGTCAACAGCCTTCAAGAACACCCAAGCCAGAGAGCATGGTTATCTATTGATCGCGCTT
Icterus_pustulatus_FJ410876	GAAATGTAGAATAATCCAAGCTATACGTAATGCTCTTCCATTAAGAACCCAAACATTATCTCCAAAACGGACCTCATTCGGCCATAGTCCCCACCAGGAACATCCTTGTTTCAGGTACCATACAGCCCAGATCTTCCTACCCAAGGCCAAGCCGCAAGCGTCACCCAGAGACCCAGGAACTTATCAGCTATACACAACACCCAACCTAGTGAACGAGGAATGTCCCAGCACACCTTTGAATTCCCCTAGTCTACTGAATTCGCCCACCTCCTAGGTAATATTCTCGGTCAACAGCCTTCAAGAACACCCAAGCCAGAGAGCATGGTTATCTATTGATCGCGCTT
Icterus_pustulatus_FJ410877	GAAATGTAGAATAATCCAAGCTATACGTAATGCTCTTCCATTAAGAACCCAAACATTATCTCCAAAACGGACCTCATTCGGCCATAGTCCCCACCAGGAACATCCTTGTTTCAGGTACCATACAGCCCAGATCTTCCTACCCAAGGCCAAGCCGCAAGCGTCACCCAGAGACCCAGGAACTTATCAGCTATACACAACACCCAACCTAGTGAACGAGGAATGTCCCAGCACACCTTTGAATTCCCCTAGTCTACTGAATTCGCCCACCTCCTAGGTAATATTCTCGGTCAACAGCCTTCAAGAACACCCAAGCCAGAGAGCATGGTTATCTATTGATCGCGCTT
Icterus_pustulatus_FJ410878	GAAATGTAGAATAATCCAAGCTATACGTAATGCTCTTCCATTAAGAACCCAAACATTATCTCCAAAACGGACCTCATTCGGCCATAGTCCCCACCAGGAACATCCTTGTTTCAGGTACCATACAGCCCAGATCTTCCTACCCAAGGCCAAGCCGCAAGCGTCACCCAGAGACCCAGGAACTTATCAGCTATACACAACACCCAACCTAGTGAACGAGGAATGTCCCAGCACACCTTTGAATTCCCCTAGTCTACTGAATTCGCCCACCTCCTAGGTAATATTCTCGGTCAACAGCCTTCAAGAACACCCAAGCCAGAGAGCATGGTTATCTATTGATCGCGCTT
Icterus_pustulatus_FJ410879	GAAATGTAGAATAATCCAAGCTATACGTAATGCTCTTCCATTAAGAACCCAAACATTATCTCCAAAACGGACCTCATTCGGCCATAGTCCCCACCAGGAACATCCTTGTTTCAGGTACCATACAGCCCAGATCTTCCTACCCAAGGCCAAGCCGCAAGCGTCACCCAGAGACCCAGGAACTTATCAGCTATACACAACACCCAACCTAGTGAACGAGGAATGTCCCAGCACACCTTTGAATTCCCCTAGTCTACTGAATTCGCCCACCTCCTAGGTAATATTCTCGGTCAACAGCCTTCAAGAACACCCAAGCCAGAGAGCATGGTTATCTATTGATCGCGCTT
Icterus_pustulatus_FJ410831	GAAATGTAGAATAATCCAAGCTATACGTAATGCTCTTCCATTAAGAACCCAAACATTATCTCCAAAACGGACCTCATTCGGCCATAGTCCCCACCAGGAACATTCTTGCTTCAGGTACCATACAGCCCAGATCTTCCTACCCAAGGCCAAGCCGCAAGCGTCACCCAGAGACCCAGGAACTTATCAGCTATACACAACACCCAACCTAGTGAACGAGGAATGTCCCAGCACACCTTTGAATTCCCCTAGTCTACTGAATTCGCCCACCTCCTAGGTAATATTCTCGGTCAACAGCCTTCAAGAACACCCAAGCCAGAGAGCATGGTTATCTATTGATCGCGCTT
Icterus_pustulatus_FJ410837	GAAATGTAGAATAATCCAAGCTATACGTAATGCTCTTCCATTAAGAACCCAAACATTATCTCCAAAACGGACCTCATTCGGCCATAGTCCCCACCAGGAACATTCTTGTTTCAGGTACCATACAGCCCAGATCTTCCTACCCAAGGCCAAGCCGCAAGCGTCACCCAGAGACCCAGGAACTTATCAGCTATACACAACACCCAACCTAGTGAACGAGGAATGTCCCAGCACACCTTTGAATTCCCCTAGTCTACTGAATTCGCCCACCTCCTAGGTAATATTCTCGGTCAACAGCCTTCAAGAACACCCAAGCCAGAGAGCATGGTTATCTATTGAGCGCGCTT
Icterus_pustulatus_FJ410849	GAAATGTAGAATAATCCAAGCTATACGTAATGCTCTTCCATTAAGAACCCAAACATTATCTCCAAAACGGACCTCATTCGGCCATAGTCCCCACCAGGAACATTCTTGTTTCAGGTACCATACAGCCCAGATCTTCCTACCCAAGGCCAAGCCGCAAGCGTCACCCAGAGACCCAGGAACTTATCAGCTATACACAACACCCAACCTAGTGAACGAGGAATGTCCCAGCACACCTTTGAATTCCCCTAGTCTACTGAATTCGCCCACCTCCTAGGTAATATTCTCGGTCAACAGCCTTCAAGAACACCCAAGCCAGAGAGCATGGTTATTTATTGATCGCGCTT
Icterus_pustulatus_FJ410851	GAAATGTAGAATAATCCAAGCTATACGTAATGCTCTTCCATTAAGAACCCAAACATTATCTCCAAAACGGACCTCATTCGGCCATAGTCCCCACCAGGAACATTCTTGTTTCAGGTACCATACAGCCCAGATCTTCCTACCCAAGGCCAAGCCGCAAGCGTCACCCAGAGACCCAGGAACTTATCAGCTATACACAACACCCAACCTAGTGAACGAGGAATGTCCCAGCACACCTTTGAATTCCCCTAGTCTACTGAATTCGCCCACCTCCTAGGTAATATTCTCGGTCAACAGCCTTCAAGAACACCCAAGCCAGAGAGCATGGTTATTTATTGATCGCGCTT
Icterus_pustulatus_FJ410904	GAAATGTAGAATAATACAAGCTATACGTAATGCTCTTCCATTAAGAACCCAAACATTATCTCCAAAACGGACCTCATTCGGCCATAGTCCCCACCAGGAACATTCTTGTTTCAGGTACCATACAGCCCAGATCTTCCTACCCAAGGCCAAGCCGCAAGCGTCACCCAGAGACCCAGGAACTTATCAGCTATACACAACACCCAACCTAGTGAACGAGGAATGTCCCAGCACACCTTTGAATTCCCCTAGTCTACTGAATTCGCCCACCTCCTAGGTAATATTCTCGGTCAACAGCCTTCAAGAACACCCAAGCCAGAGAGCATGGTTATCTATTGATCGCGCTT
Icterus_pustulatus_FJ410809	GAAATGTAGAATAATCCAAGCTATACGTAATGCTCTTCCATTAAGAACCCAAACATTATCTCCAAAACGGACCTCATTCGGCCATAGTCCCCACCAGGAACATTCTTGTTTCAGGTACCATACAGCCCAGATCTTCCTACCCAAGGCCAAGCCGCAAGCGTCACCCAGAGACCCAGGAACTTATCAGCTATACACAACACCCAACCTAGTGAACGAGGAATGTCCCAGCACACCTTTGAATTCCCCTAGTCTACTGAATTCGCCCACCTCCTAGGTAATATTCTCGGTCAACAGCCTTCAAGAACACCCAAGCCAGAGAGCATGGTTATCTATTGATCGCGCTT
Icterus_pustulatus_FJ410810	GAAATGTAGAATAATCCAAGCTATACGTAATGCTCTTCCATTAAGAACCCAAACATTATCTCCAAAACGGACCTCATTCGGCCATAGTCCCCACCAGGAACATTCTTGTTTCAGGTACCATACAGCCCAGATCTTCCTACCCAAGGCCAAGCCGCAAGCGTCACCCAGAGACCCAGGAACTTATCAGCTATACACAACACCCAACCTAGTGAACGAGGAATGTCCCAGCACACCTTTGAATTCCCCTAGTCTACTGAATTCGCCCACCTCCTAGGTAATATTCTCGGTCAACAGCCTTCAAGAACACCCAAGCCAGAGAGCATGGTTATCTATTGATCGCGCTT
Icterus_pustulatus_FJ410830	GAAATGTAGAATAATCCAAGCTATACGTAATGCTCTTCCATTAAGAACCCAAACATTATCTCCAAAACGGACCTCATTCGGCCATAGTCCCCACCAGGAACATTCTTGTTTCAGGTACCATACAGCCCAGATCTTCCTACCCAAGGCCAAGCCGCAAGCGTCACCCAGAGACCCAGGAACTTATCAGCTATACACAACACCCAACCTAGTGAACGAGGAATGTCCCAGCACACCTTTGAATTCCCCTAGTCTACTGAATTCGCCCACCTCCTAGGTAATATTCTCGGTCAACAGCCTTCAAGAACACCCAAGCCAGAGAGCATGGTTATCTATTGATCGCGCTT
Icterus_pustulatus_FJ410832	GAAATGTAGAATAATCCAAGCTATACGTAATGCTCTTCCATTAAGAACCCAAACATTATCTCCAAAACGGACCTCATTCGGCCATAGTCCCCACCAGGAACATTCTTGTTTCAGGTACCATACAGCCCAGATCTTCCTACCCAAGGCCAAGCCGCAAGCGTCACCCAGAGACCCAGGAACTTATCAGCTATACACAACACCCAACCTAGTGAACGAGGAATGTCCCAGCACACCTTTGAATTCCCCTAGTCTACTGAATTCGCCCACCTCCTAGGTAATATTCTCGGTCAACAGCCTTCAAGAACACCCAAGCCAGAGAGCATGGTTATCTATTGATCGCGCTT
Icterus_pustulatus_FJ410833	GAAATGTAGAATAATCCAAGCTATACGTAATGCTCTTCCATTAAGAACCCAAACATTATCTCCAAAACGGACCTCATTCGGCCATAGTCCCCACCAGGAACATTCTTGTTTCAGGTACCATACAGCCCAGATCTTCCTACCCAAGGCCAAGCCGCAAGCGTCACCCAGAGACCCAGGAACTTATCAGCTATACACAACACCCAACCTAGTGAACGAGGAATGTCCCAGCACACCTTTGAATTCCCCTAGTCTACTGAATTCGCCCACCTCCTAGGTAATATTCTCGGTCAACAGCCTTCAAGAACACCCAAGCCAGAGAGCATGGTTATCTATTGATCGCGCTT
Icterus_pustulatus_FJ410834	GAAATGTAGAATAATCCAAGCTATACGTAATGCTCTTCCATTAAGAACCCAAACATTATCTCCAAAACGGACCTCATTCGGCCATAGTCCCCACCAGGAACATTCTTGTTTCAGGTACCATACAGCCCAGATCTTCCTACCCAAGGCCAAGCCGCAAGCGTCACCCAGAGACCCAGGAACTTATCAGCTATACACAACACCCAACCTAGTGAACGAGGAATGTCCCAGCACACCTTTGAATTCCCCTAGTCTACTGAATTCGCCCACCTCCTAGGTAATATTCTCGGTCAACAGCCTTCAAGAACACCCAAGCCAGAGAGCATGGTTATCTATTGATCGCGCTT
Icterus_pustulatus_FJ410839	GAAATGTAGAATAATCCAAGCTATACGTAATGCTCTTCCATTAAGAACCCAAACATTATCTCCAAAACGGACCTCATTCGGCCATAGTCCCCACCAGGAACATTCTTGTTTCAGGTACCATACAGCCCAGATCTTCCTACCCAAGGCCAAGCCGCAAGCGTCACCCAGAGACCCAGGAACTTATCAGCTATACACAACACCCAACCTAGTGAACGAGGAATGTCCCAGCACACCTTTGAATTCCCCTAGTCTACTGAATTCGCCCACCTCCTAGGTAATATTCTCGGTCAACAGCCTTCAAGAACACCCAAGCCAGAGAGCATGGTTATCTATTGATCGCGCTT
Icterus_pustulatus_FJ410840	GAAATGTAGAATAATCCAAGCTATACGTAATGCTCTTCCATTAAGAACCCAAACATTATCTCCAAAACGGACCTCATTCGGCCATAGTCCCCACCAGGAACATTCTTGTTTCAGGTACCATACAGCCCAGATCTTCCTACCCAAGGCCAAGCCGCAAGCGTCACCCAGAGACCCAGGAACTTATCAGCTATACACAACACCCAACCTAGTGAACGAGGAATGTCCCAGCACACCTTTGAATTCCCCTAGTCTACTGAATTCGCCCACCTCCTAGGTAATATTCTCGGTCAACAGCCTTCAAGAACACCCAAGCCAGAGAGCATGGTTATCTATTGATCGCGCTT
Icterus_pustulatus_FJ410848	GAAATGTAGAATAATCCAAGCTATACGTAATGCTCTTCCATTAAGAACCCAAACATTATCTCCAAAACGGACCTCATTCGGCCATAGTCCCCACCAGGAACATTCTTGTTTCAGGTACCATACAGCCCAGATCTTCCTACCCAAGGCCAAGCCGCAAGCGTCACCCAGAGACCCAGGAACTTATCAGCTATACACAACACCCAACCTAGTGAACGAGGAATGTCCCAGCACACCTTTGAATTCCCCTAGTCTACTGAATTCGCCCACCTCCTAGGTAATATTCTCGGTCAACAGCCTTCAAGAACACCCAAGCCAGAGAGCATGGTTATCTATTGATCGCGCTT
Icterus_pustulatus_FJ410850	GAAATGTAGAATAATCCAAGCTATACGTAATGCTCTTCCATTAAGAACCCAAACATTATCTCCAAAACGGACCTCATTCGGCCATAGTCCCCACCAGGAACATTCTTGTTTCAGGTACCATACAGCCCAGATCTTCCTACCCAAGGCCAAGCCGCAAGCGTCACCCAGAGACCCAGGAACTTATCAGCTATACACAACACCCAACCTAGTGAACGAGGAATGTCCCAGCACACCTTTGAATTCCCCTAGTCTACTGAATTCGCCCACCTCCTAGGTAATATTCTCGGTCAACAGCCTTCAAGAACACCCAAGCCAGAGAGCATGGTTATCTATTGATCGCGCTT
Icterus_pustulatus_FJ410852	GAAATGTAGAATAATCCAAGCTATACGTAATGCTCTTCCATTAAGAACCCAAACATTATCTCCAAAACGGACCTCATTCGGCCATAGTCCCCACCAGGAACATTCTTGTTTCAGGTACCATACAGCCCAGATCTTCCTACCCAAGGCCAAGCCGCAAGCGTCACCCAGAGACCCAGGAACTTATCAGCTATACACAACACCCAACCTAGTGAACGAGGAATGTCCCAGCACACCTTTGAATTCCCCTAGTCTACTGAATTCGCCCACCTCCTAGGTAATATTCTCGGTCAACAGCCTTCAAGAACACCCAAGCCAGAGAGCATGGTTATCTATTGATCGCGCTT
Icterus_pustulatus_FJ410853	GAAATGTAGAATAATCCAAGCTATACGTAATGCTCTTCCATTAAGAACCCAAACATTATCTCCAAAACGGACCTCATTCGGCCATAGTCCCCACCAGGAACATTCTTGTTTCAGGTACCATACAGCCCAGATCTTCCTACCCAAGGCCAAGCCGCAAGCGTCACCCAGAGACCCAGGAACTTATCAGCTATACACAACACCCAACCTAGTGAACGAGGAATGTCCCAGCACACCTTTGAATTCCCCTAGTCTACTGAATTCGCCCACCTCCTAGGTAATATTCTCGGTCAACAGCCTTCAAGAACACCCAAGCCAGAGAGCATGGTTATCTATTGATCGCGCTT
Icterus_pustulatus_FJ410858	GAAATGTAGAATAATCCAAGCTATACGTAATGCTCTTCCATTAAGAACCCAAACATTATCTCCAAAACGGACCTCATTCGGCCATAGTCCCCACCAGGAACATTCTTGTTTCAGGTACCATACAGCCCAGATCTTCCTACCCAAGGCCAAGCCGCAAGCGTCACCCAGAGACCCAGGAACTTATCAGCTATACACAACACCCAACCTAGTGAACGAGGAATGTCCCAGCACACCTTTGAATTCCCCTAGTCTACTGAATTCGCCCACCTCCTAGGTAATATTCTCGGTCAACAGCCTTCAAGAACACCCAAGCCAGAGAGCATGGTTATCTATTGATCGCGCTT
Icterus_pustulatus_FJ410868	GAAATGTAGAATAATCCAAGCTATACGTAATGCTCTTCCATTAAGAACCCAAACATTATCTCCAAAACGGACCTCATTCGGCCATAGTCCCCACCAGGAACATTCTTGTTTCAGGTACCATACAGCCCAGATCTTCCTACCCAAGGCCAAGCCGCAAGCGTCACCCAGAGACCCAGGAACTTATCAGCTATACACAACACCCAACCTAGTGAACGAGGAATGTCCCAGCACACCTTTGAATTCCCCTAGTCTACTGAATTCGCCCACCTCCTAGGTAATATTCTCGGTCAACAGCCTTCAAGAACACCCAAGCCAGAGAGCATGGTTATCTATTGATCGCGCTT
Icterus_pustulatus_FJ410880	GAAATGTAGAATAATCCAAGCTATACGTAATGCTCTTCCATTAAGAACCCAAACATTATCTCCAAAACGGACCTCATTCGGCCATAGTCCCCACCAGGAACATTCTTGTTTCAGGTACCATACAGCCCAGATCTTCCTACCCAAGGCCAAGCCGCAAGCGTCACCCAGAGACCCAGGAACTTATCAGCTATACACAACACCCAACCTAGTGAACGAGGAATGTCCCAGCACACCTTTGAATTCCCCTAGTCTACTGAATTCGCCCACCTCCTAGGTAATATTCTCGGTCAACAGCCTTCAAGAACACCCAAGCCAGAGAGCATGGTTATCTATTGATCGCGCTT
Icterus_pustulatus_FJ410881	GAAATGTAGAATAATCCAAGCTATACGTAATGCTCTTCCATTAAGAACCCAAACATTATCTCCAAAACGGACCTCATTCGGCCATAGTCCCCACCAGGAACATTCTTGTTTCAGGTACCATACAGCCCAGATCTTCCTACCCAAGGCCAAGCCGCAAGCGTCACCCAGAGACCCAGGAACTTATCAGCTATACACAACACCCAACCTAGTGAACGAGGAATGTCCCAGCACACCTTTGAATTCCCCTAGTCTACTGAATTCGCCCACCTCCTAGGTAATATTCTCGGTCAACAGCCTTCAAGAACACCCAAGCCAGAGAGCATGGTTATCTATTGATCGCGCTT
Icterus_pustulatus_FJ410882	GAAATGTAGAATAATCCAAGCTATACGTAATGCTCTTCCATTAAGAACCCAAACATTATCTCCAAAACGGACCTCATTCGGCCATAGTCCCCACCAGGAACATTCTTGTTTCAGGTACCATACAGCCCAGATCTTCCTACCCAAGGCCAAGCCGCAAGCGTCACCCAGAGACCCAGGAACTTATCAGCTATACACAACACCCAACCTAGTGAACGAGGAATGTCCCAGCACACCTTTGAATTCCCCTAGTCTACTGAATTCGCCCACCTCCTAGGTAATATTCTCGGTCAACAGCCTTCAAGAACACCCAAGCCAGAGAGCATGGTTATCTATTGATCGCGCTT
Icterus_pustulatus_FJ410883	GAAATGTAGAATAATCCAAGCTATACGTAATGCTCTTCCATTAAGAACCCAAACATTATCTCCAAAACGGACCTCATTCGGCCATAGTCCCCACCAGGAACATTCTTGTTTCAGGTACCATACAGCCCAGATCTTCCTACCCAAGGCCAAGCCGCAAGCGTCACCCAGAGACCCAGGAACTTATCAGCTATACACAACACCCAACCTAGTGAACGAGGAATGTCCCAGCACACCTTTGAATTCCCCTAGTCTACTGAATTCGCCCACCTCCTAGGTAATATTCTCGGTCAACAGCCTTCAAGAACACCCAAGCCAGAGAGCATGGTTATCTATTGATCGCGCTT
Icterus_pustulatus_FJ410884	GAAATGTAGAATAATCCAAGCTATACGTAATGCTCTTCCATTAAGAACCCAAACATTATCTCCAAAACGGACCTCATTCGGCCATAGTCCCCACCAGGAACATTCTTGTTTCAGGTACCATACAGCCCAGATCTTCCTACCCAAGGCCAAGCCGCAAGCGTCACCCAGAGACCCAGGAACTTATCAGCTATACACAACACCCAACCTAGTGAACGAGGAATGTCCCAGCACACCTTTGAATTCCCCTAGTCTACTGAATTCGCCCACCTCCTAGGTAATATTCTCGGTCAACAGCCTTCAAGAACACCCAAGCCAGAGAGCATGGTTATCTATTGATCGCGCTT
Icterus_pustulatus_FJ410885	GAAATGTAGAATAATCCAAGCTATACGTAATGCTCTTCCATTAAGAACCCAAACATTATCTCCAAAACGGACCTCATTCGGCCATAGTCCCCACCAGGAACATTCTTGTTTCAGGTACCATACAGCCCAGATCTTCCTACCCAAGGCCAAGCCGCAAGCGTCACCCAGAGACCCAGGAACTTATCAGCTATACACAACACCCAACCTAGTGAACGAGGAATGTCCCAGCACACCTTTGAATTCCCCTAGTCTACTGAATTCGCCCACCTCCTAGGTAATATTCTCGGTCAACAGCCTTCAAGAACACCCAAGCCAGAGAGCATGGTTATCTATTGATCGCGCTT
Icterus_pustulatus_FJ410886	GAAATGTAGAATAATCCAAGCTATACGTAATGCTCTTCCATTAAGAACCCAAACATTATCTCCAAAACGGACCTCATTCGGCCATAGTCCCCACCAGGAACATTCTTGTTTCAGGTACCATACAGCCCAGATCTTCCTACCCAAGGCCAAGCCGCAAGCGTCACCCAGAGACCCAGGAACTTATCAGCTATACACAACACCCAACCTAGTGAACGAGGAATGTCCCAGCACACCTTTGAATTCCCCTAGTCTACTGAATTCGCCCACCTCCTAGGTAATATTCTCGGTCAACAGCCTTCAAGAACACCCAAGCCAGAGAGCATGGTTATCTATTGATCGCGCTT
Icterus_pustulatus_FJ410900	GAAATGTAGAATAATCCAAGCTATACGTAATGCTCTTCCATTAAGAACCCAAACATTATCTCCAAAACGGACCTCATTCGGCCATAGTCCCCACCAGGAACATTCTTGTTTCAGGTACCATACAGCCCAGATCTTCCTACCCAAGGCCAAGCCGCAAGCGTCACCCAGAGACCCAGGAACTTATCAGCTATACACAACACCCAACCTAGTGAACGAGGAATGTCCCAGCACACCTTTGAATTCCCCTAGTCTACTGAATTCGCCCACCTCCTAGGTAATATTCTCGGTCAACAGCCTTCAAGAACACCCAAGCCAGAGAGCATGGTTATCTATTGATCGCGCTT
Icterus_pustulatus_FJ410901	GAAATGTAGAATAATCCAAGCTATACGTAATGCTCTTCCATTAAGAACCCAAACATTATCTCCAAAACGGACCTCATTCGGCCATAGTCCCCACCAGGAACATTCTTGTTTCAGGTACCATACAGCCCAGATCTTCCTACCCAAGGCCAAGCCGCAAGCGTCACCCAGAGACCCAGGAACTTATCAGCTATACACAACACCCAACCTAGTGAACGAGGAATGTCCCAGCACACCTTTGAATTCCCCTAGTCTACTGAATTCGCCCACCTCCTAGGTAATATTCTCGGTCAACAGCCTTCAAGAACACCCAAGCCAGAGAGCATGGTTATCTATTGATCGCGCTT
Icterus_pustulatus_FJ410903	GAAATGTAGAATAATCCAAGCTATACGTAATGCTCTTCCATTAAGAACCCAAACATTATCTCCAAAACGGACCTCATTCGGCCATAGTCCCCACCAGGAACATTCTTGTTTCAGGTACCATACAGCCCAGATCTTCCTACCCAAGGCCAAGCCGCAAGCGTCACCCAGAGACCCAGGAACTTATCAGCTATACACAACACCCAACCTAGTGAACGAGGAATGTCCCAGCACACCTTTGAATTCCCCTAGTCTACTGAATTCGCCCACCTCCTAGGTAATATTCTCGGTCAACAGCCTTCAAGAACACCCAAGCCAGAGAGCATGGTTATCTATTGATCGCGCTT
Icterus_pustulatus_FJ410905	GAAATGTAGAATAATCCAAGCTATACGTAATGCTCTTCCATTAAGAACCCAAACATTATCTCCAAAACGGACCTCATTCGGCCATAGTCCCCACCAGGAACATTCTTGTTTCAGGTACCATACAGCCCAGATCTTCCTACCCAAGGCCAAGCCGCAAGCGTCACCCAGAGACCCAGGAACTTATCAGCTATACACAACACCCAACCTAGTGAACGAGGAATGTCCCAGCACACCTTTGAATTCCCCTAGTCTACTGAATTCGCCCACCTCCTAGGTAATATTCTCGGTCAACAGCCTTCAAGAACACCCAAGCCAGAGAGCATGGTTATCTATTGATCGCGCTT
	;
End;
