# Supplementary material for: A latitudinal phylogeographic diversity gradient in birds
Source: PLoS Biol. 2017 Apr 13;15(4):e2001073. doi: 10.1371/journal.pbio.2001073 (PMC5390966; doi:10.1371/journal.pbio.2001073)
Supplement: S1 Data — (ZIP) [file pbio.2001073.s015.zip › S1_Data/Lampornis-amethystinus.nex]

#NEXUS
BEGIN DATA;
	DIMENSIONS NTAX=75 NCHAR=490;
	FORMAT DATATYPE = DNA GAP = - MISSING = ?;
	MATRIX
	EU543432 AAAGACATCCTAGGCTTCCTACTAATAATCACCCCCTTACTAACCCTAGCCATATTCTCCCCAAACCTCCTGGGAGACCCAGAAAACTTCACCCCCGCCAATCCACTAGTTACACCCCCACACATTAAACCAGAGTGATACTTCCTATTCGCATACGCCATCCTCCGATCAATCCCAAACAAACTAGGAGGAGTCCTAGCCCTAGCCGCCTCCGTCCTAGTCCTATTCCTAGCCCCCTTCCTACACAAATCAAAACAGCGCACAATAACATTCCGGCCCCTCTCTCAGCTTCTATTTTGAATCCTCGTAGCCAACCTACTCATCCTAACCTGAGTTGGCAGCCAACCTGTAGAACACCCGTTCATCATCATTGGCCAAATTGCATCCCTG…
	EU543429 AAAGACATCCTAGGTTTCCTACTAATAATCACCTCCCTACTAACTCTAGCCATATTCTCCCCAAACCTCCTGGGGGACCCAGAAAATTTCACCCCAGCCAACCCACTAGTTACACCCCCACACATCAAACCAGAATGGTACTTCCTATTCGCATACGCCATTCTCCGATCAATCCCAAACAAACTAGGAGGTGTCTTAGCCCTAGCCGCCTCCGTCTTAGTCCTATTCCTGGCCCCCTTCCTCCACAAATCAAAACAACGCACAATAACATTCCGACCGCTCTCCCAACTTCTCTTCTGAATCCTCGTAGCCAACCTACTAATTCTAACCTGAGTTGGCAGCCAACCGGTAGAACACCCATTCATCATTATTGGCCAAGTCGCATCCCTA…
	EU543431 AAAGACATCCTAGGCTTCCTACTAATAATCACCCCCCTACTAACCCTATCCATATTCTCCCCAAACCTCCTAGGAGACCCAGAAAACTTCACCCCAGCTAACCCACTAGTTACACCCCCACACATTAAACCAGAATGGTACTTCCTATTCGCATACGCTATCCTCCGATCAATCCCAAACAAACTAGGAGGAGTCCTAGCCCTAGCCGCCTCCGTCCTAGTCCTATTCCTGGCCCCCTTCCTACACAAATCAAAACAACGCACAATAACATTTCGGCCCCTCTCTCAACTTCTCTTTTGAATCCTCGTAGCTAACCTACTCATCCTAACCTGAGTTGGCAGCCAACCTGTAGAACACCCGTTCATTATCATTGGCCAAATCGCATCCCTA…
	EU543373 AAAGACATCCTGAACTTCTTACTAATAATCACCCCCCTACTAACTCTAGCCATATTCTCCCCGAACCTCCTGGGAGACCCAGAAAACTTCACCCCAGCTAACCCACTAGTCACACCCCCACACATTAAACCAGAATGATACTTCCTATTCGCATACGCCATCCTCCGATCAATCCCAAACAAACTCGGAGGTGTCCTGGCCCTAGCCGCCTCCGTCCTAGTCCTATTCCTAGCCCCCCTCCTGCACAAATCAAAACAACGCACAATAACATTCCGACCCCTCTCCCAACTCCTCTTTTGAATCCTCGTAGCCAACCTACTCATCCTAACCTGGGTCGGCAGCCAACCTGTAGAACACCCATTCATTATCATTGGCCAAATCGCATCCCTG…
	EU543385 AAAGACATCCTAAGCTTCTTACTAATAATCACCCCCCTACTAACTCTAGCCATATTCTCCCCGAACCTCCTGGGAGACCCAGAAAACTTCACCCCAGCTAACCCACTAGTCACACCCCCACACATTAAACCAGAATGATACTTCCTATTCGCATACGCCATCCTCCGATCAATCCCAAACAAACTCGGAGGTGTCCTGGCCCTAGCCGCCTCCGTCCTAGTCCTATTCCTAGCCCCCCTCCTGCACAAATCAAAACAACGCACAATAACATTCCGACCCCTCTCCCAACTCCTCTTTTGAATCCTCGTAGCCAACCTACTCATCCTAACCTGAGTCGGCAGCCAACCTGTAGAACACCCATTCATTATCATTGGCCAAATCGCATCCCTG…
	EU543392 AAAGACATCCTAAGCTTCTTACTAATAATCACCCCCCTACTAACTCTAGCCATATTCTCCCCGAACCTCCTGGGAGACCCAGAAAACTTCACCCCAGCTAACCCACTAGTCACACCCCCACACATTAAACCAGAATGATACTTCCTATTCGCATACGCCATCCTCCGATCAATCCCAAACAAACTCGGAGGTGTCCTGGCCCTAGCCGCCTCCGTCCTAGTCCTATTCCTAGCCCCCCTCCTGCACAAATCAAAACAACGCACAATAACATTCCGACCCCTCTCCCAACTCCTCTTTTGAATCCTCGTAGCCAACCTACTCATCCTAACCTGAGTCGGCAGCCAACCTGTAGAACACCCATTCATTATCATTGGCCAAATCGCATCCCTG…
	EU543430 AAAGACATCCTAGGTTTCCTACTAATAATCACCTCCCTACTAACTCTAGCCATATTCTCCCCAAACCTCCTGGGGGACCCAGAAAATTTCACCCCAGCCAACCCACTAGTTACACCCCCACACATCAAACCAGAATGATACTTCCTATTCGCATACGCCATTCTCCGATCAATCCCAAACAAACTAGGAGGTGTCTTAGCCCTAGCCGCCTCCGTCTTAGTCCTATTCCTGACCCCCTTCCTCC?CAAATCAAAACAACGCACAATAACATTCCGACCGCTCTCCCAACTTCTCTTCTGAATCCTCGTAGCCAACCTACTAATTCTAACCTGAGTTGG?AGCCAACCGGTAGAACACCCATTCATCATTATTGGCCAATTCGCATCCCTA…
	EU543424 AAAGACATCCTG??CTTCCTACTAATAATCACCCCCCTACTAACTCTAGCCATATTCTCCCCAAACCTGCTGGGAGACCCAGAAAACTTCACCCCAGCTAACCCACTAATCACACCCCCACAC?TTAAACCAGAATGAT?CTTCCTATTCGCATACGCCATCCTCCGATCAATCCCAAACAAACTAGGAGGTGTCCTGGCCCTAGCCGCCTCCGTCCTAGTCCTATTCCTAGCCCCCCTCCTGCACAAATCAAAACAACGCACAATAACATTCCGACCCCTCTCCCAACTCCTCTTTTGAATCCTCGTAGCCAACCTACTCATCCTAACCTGAGTCGGCAGCCAACCTGTAGAACACCCATTCATTATCATTGGCCAAATCGCATCCCTG…
	EU543365 AAAGACATCCTAGGCTTCTTACTAATAATCACCCCCCTACTAACTCTAGCCATATTCTCCCCGAACCTCCTGGGAGACCCAGAAAACTTCACCCCAGCTAACCCACTAGTCACACCCCCACACATTAAACCAGAATGATACTTCCTATTCGCATACGCCATCCTCCGATCAATCCCAAACAAACTCGGAGGTGTCCTGGCCCTAGCCGCCTCCGTCCTAGTCCTATTCCTAGCCCCCCTCCTGCACAAATCAAAACAACGCACAATAACATTCCGACCCCTCTCCCAACTCCTCTTTTGAATCCT?GTAGCCAACCTACTCATCCTAACCTGAGTCGGCAGCCAACCTGTAGAACACCCATTCATTATCATTGGCCAAATCGCATCCCTG…
	EU543403 AAAGATATCCTGAGCTTCTTAATAATAATCACCCCCCTATCAACTCTAGCCATATTCTCCCCGAACCTTCTGGGAGACCCAGAAAATCT?AACCCAGCTAACCCACTAGTCACACCCCCACACATTAAACCAGAATGATACTTCCTATTCGCATACGCCAT?CTCCGATCAATCCCAAACAAACTGGGAGGTGTCCTGGCCCTAGCCGCCTCCGTCCTAGTCCTATTCCTAGCCCCCCTCCTGCACAAATCAAAACAACGCACAATAACATTCCGACCCCTCTCCCAACTCCTCTTTTGAATCCTCGTAGCCAACCTACTCATCCTAACCTGGGTCGGCAGCCAACCTGTAGAACACCCATTCATTATCATTGGCCAAATCGCATCCCTG…
	EU543390 AAAGACATCCTAGGCTTCTTACTAATAATCACCCCCCTACTAACTCTAGCCATATTCTCCCCGAACCTTCTGGGAGACCCAGAAAACTTCACCCCAGCTAACCCACTAGTCACACCCCCACACATTAAACCAGAATGATACTTCCTATTCGCATACGCCATCCTCCGATCAATCCCAAACAAACTCGGGGGCGTCCTGGCCCTAGCCGCCTCCGCCCTAGTCCTATTCCTAGCCCCCCTCCTGCACAAATCAAAACAACGCACAATAACATTCCGACCCCTCTCCCAACTCCTCTTTTGAATCCTCGTAGCCAACCTACTCATCCTAACCTGAGTCGGCAGCCAACCTGTAGAACACCCATTCATTATCATTGGCCAAATCGCATCCCTG…
	EU543426 AAAGACATCCTAGGCTTCCTACTAATAATCACCCCCCTACTAACTCTAGCCATATTCTCCCCAAACCTCCTAGGAGACCCAGAAAACTTCACCCCAGCTAACCCACTAATCACACCCCCACACATTAAACCAGAATGATACTTCCTATTCGCATACGCCATCCTCCGATCAATCCCAAACAAACTAGGAGGTGTCCTGGCCCTAGCCGCCTCCGTCCTAGTCCTATTCCTAGCCCCCCTCCTGC?CAAATCAAAACAACGCACAATAACATTCCGACCCCTCTCCCAACTCCTCTTTTGAATCCTCGTAGCCAACCTACTCATCCTAACCTGAGTCGG??GCCAACCTGTAGAACACCCATTCATTATCATTGGCCAAATCTCATCCCTG…
	EU543398 AAAGACATCCTAGGCTTCTTACTAATAATCACCCCCCTACTAACTCTAGCCATATTCTCCCCGAACCTCCTGGGAGACCCAGAAAACTTCACCCCAGCTAACCCACTAGTCACACCCCCACACATTAAACCAGAATGATACTTCCTATTCGCATACGCCATCCTCCGATCAATCCCAAACAAACTCGGAGGTGTCCTGGCCCTAGCCGCCTCCGTCCTAGTCCTATTCCTAGCCCCCCTCCTGCACAAATCAAAACAACGCACAATAACATTCCGACCCTTCTCCCAACTCCTCTTTTGAATCCTCGTAGCCAACCTACTCATCCTAACCTGAGTCGGCAGCCAACCTGTAGAACACCCATTCATTATCATTGGCCAAATCGCATCCCTG…
	EU543386 AAAGACATCCTAAGCTTCTTACTAATAATCACCCCCCTACTAACTCTAGCCATATTCTCCCCGAACCTCCTGGGAGACCCAGAAAACTTCACCCCAGCTAACCCACTAGTCACACCCCCACACATTAAACCAGAATGATACTTCCTATTCGCATACGCCATCCTCCGATCAATCCCAAACAAACTCGGAGGTGTCCTGGCCCTAGCCGCCTCCGTCCTAGTCCTATTCCTAGCCCCCCTCCTGCACAAATCAAAACAACGCACAATAACATTCCGACCCCTCTCCCAACTCCTCTTTTGAATCCTCGTAGCCAACCTACTCATCCTAACCTGAGTCGGCAGCCAACCTGTAGAACACCCATTCATTATCATTGGCCAAATCGCATCCCTG…
	EU543369 AAAGACATCCTAAGCTTCTTACTAATAATCACCCCCCTACTAACTCTAGCCATATTCTCCCCGAACCTCCTGGGAGACCCAGAAAACTTCACCCCAGCTAACCCACTAGTCACACCCCCACACATTAAACCAGAATGATACTTCCTATTCGCATACGCCATCCTCCGATCAATCCCAAACAAACTCGGAGGTGTCCTGGCCCTAGCCGCCTCCGTCCTAGTCCTATTCCTAGCCCCCCTCCTGCACAAATCAAAACAACGCACAATAACATTCCGACCCCTCTCCCAACTCCTCTTTTGAATCCTCGTAGCCAACCTACTCATCCTAACCTGAGTCGGCAGCCAACCTGTAGAACACCCATTCATTATCATTGGCCAAATCGCATCCCTG…
	EU543389 AAAGACATCCTAGGCTTCTTACTAATAATCACCCCCCTACTAACTCTAGCCATATTCTCCCCGAACCTCCTGGGAGACCCAGAAAACTTCACCCCAGCTAACCCACTAGTCACACCCCCACACATTAAACCAGAATGATACTTCCTATTCGCATACGCCATCCTCCGATCAATCCCAAACAAACTCGGAGGTGTCCTGGCCCTAGCCGCCTCCGTCCTAGTCCTATTCCTAGCCCCCCTCCTGCACAAATCAAAACAACGCACAATAACATTCCGACCCCTCTCCCAACTCCTCTTTTGAATCCT?GTAGCCAACCTACTCATCCTAACCTGAGTCGGCAGCCAACCTGTAGAACACCCATTCATTATCATTGGCCAAATCGCATCCCTG…
	EU543361 AAAGACATCCTGAACTTCTTACTAATAATCACCCCCCTACTAACTCTAGCCATATTCTCCCCGAACCTCCTGGGAGACCCAGAAAACTTCACCCCAGCTAACCCACTAGTCACACCCCCACACATTAAACCAGAATGATACTTCCTATTCGCATACGCCATCCTCCGATCAATCCCAAACAAACTCGGAGGTGTCCTGGCCCTAGCCGCCTCCGTCCTAGTCCTATTCCTAGCCCCCCTCCTGCACAAATCAAAACAACGCACAATAACATTCCGACCCCTCTCCCAACTCCTCTTTTGAATCCTCGTAGCCAACCTACTCATCCTAACCTGGGTCGGCAGCCAACCTGTAGAACACCCATTCATTATCATTGGCCAAATCGCATCCCTG…
	EU543413 AAAGACATCCTAGGCTTCTTACTAATAATCACCCCCCTACTAACTCTAGCCATATTCTCCCCGAACCTCCTGGGAGACCCAGAAAACTTCACCCCAGCTAACCCACTAGTCACACCCCCACACATTAAACCAGAATGATACTTCCTATTCGCGTACGCCATCGTCCGATCAATCCCAAACAAACTCGGAGGTGTCCTGGCCCTAGCCGCCTCCGTCCTAGTCCTATTCCTAGCCCCCCTCCTGCACAAATCAAAACAACGCACAATAACATTCCGACCCCTCTCCCAACTCCTCTTTTGAATCCTCGTAGCCAACCTACTCATCCTAACCTGGGTCGGCAGCCAACCTGTAGAACACCCATTCATTATCATTGGCCAAATCGCATCCCTG…
	EU543387 AAAGACATCCTAAGCTTCTTACTAATAATCACCCCCCTACTAACTCTAGCCATATTCTCCCCGAACCTCCTGGGAGACCCAGAAAACTTCACCCCAGCTAACCCACTAGTCACACCCCCACACATTAAACCAGAATGATACTTCCTATTCGCATACGCCATCCTCCGATCAATCCCAAACAAACTCGGAGGTGTCCTGGCCCTAGCCGCCTCCGTCCTAGTCCTATTCCTAGCCCCCCTCCTGCACAAATCAAAACAACGCACAATAACATTCCGACCCCTCTCCCAACTCCTCTTTTGAATCCTCGTAGCCAACCTACTCATCCTAACCTGAGTCGGCAGCCAACCTGTAGAACACCCATTCATTATCATTGGCCAAATCGCATCCCTG…
	EU543378 AAAGACATCCTAGGCTTCTTACTAATAATCACCCCCCTACTAACTCTAGCCATATTCTCCCCGAACCTCCTGGGAGACCCAGAAAACTTCACCCCAGCTAACCCACTAGTCACACCCCCACACATTAAACCAGAATGATACTTCCTATTCGCATACGCCATCCTCCGATCAATCCCAAACAAACTCGGAGGTGTCCTGGCCCTAGCCGCCTCCGTCCTAGTCCTATTCCTAGCCCCCCTCCTGCACAAATCAAAACAACGCACAATAACATTCCGACCCCTCTCCCAACTCCTCTTTTGAATCCT?GTAGCCAACCTACTCATCCTAACCTGAGTCGGCAGCCAACCTGTAGAACACCCATTCATTATCATTGGCCAAATCGCATCCCTG…
	EU543417 AAAGACATCCTAGGCTTCCTACTAATAATCACCCCCCTACTAACTCT?GCCATATTCTCCCCAAACCTCCTAGGAGACCCAGAAAACTTCACCCCAGCTAACCCACTAATCACACCCCCACACATTAAACCAGAATGATACTTCCTATTCGCATACGCCATCCTCCGATCAATCCCAAACAAACTAGGAGGTGTCCTGGCCCTAGCCGCCTCCGTCCTAGTCCTATTCCTAGCCCCCCTCCTGCACAAATCAAAACAACGCACAATAACATTCC?GCCCCTCTCCCAACTCCTCTTTTGAATCCTCGTAGCCAACCTACTCATCCTAACCTGAGTCGGCAGCCAACCTGTAGAACACCCATTCATTATCATTGGCCAAATCGCATCCCTG…
	EU543380 AAAGACATCCTAGGCTTCTTACTAATAATCACCCCCCTACTAACTCTAGCCATATTCTCCCCGAACCTCCTGGGAGACCCAGAAAACTTCACCCCAGCTAACCCACTAGTCACACCCCCACACATTAAACCAGAATGATACTTCCTATTCGCATACGCCATCCTCCGATCAATCCCAAACAAACTCGGAGGTGTCCTGGCCCTAGCCGCCTCCGTCCTAGTCCTATTCCTAGCCCCCCTCCTGCACAAATCAAAACAACGCACAATAACATTCCGACCCCTCTCCCAACTCCTCTTTTGAATCCT?GTAGCCAACCTACTCATCCTAACCTGAGTCGGCAGCCAACCTGTAGAACACCCATTCATTATCATTGGCCAAATCGCATCCCTG…
	EU543421 AAAGACATCCTAGGCTTCCTACTAATAATCACCCCCCTACTAACTCTTGCCATATTCTCCCCAAACCTCCTAGGAGACCCAGAAAACTTCACCCCAGCTAACCCACTAATCACACCCCCACACATTAAACCAGAATGATACTTCCTATTCGCATACGCCATCCTCCGATCAATCCCAAACAAACTAGGAGGTGTCCTGGCCCTAGCCGCCTCCGTCCTAGTCCTATTCCTAGCCCCCCTCCTGCACAAATCAAAACAACGCACAATAACATTCCGACCCCTCTCCCAACTCCTCTTTTGAATCCTCGTAGCCAACCTACTCATCCTAACCTGAGTCGGCAGCCAACCTGTAGAACACCCATTCATTATCATTGGCCAAATCGCATCCCTG…
	EU543359 AAAGACATCCTAGGCTTCTTACTAATAATCACCCCCCTACTAACTCTAGCCATATTCTCCCCGAACCTCCTGGGAGACCCAGAAAACTTCACCCCAGCTAACCCACTAGTCACACCCCCACACATTAAACCAGAATGATACTTCCTATTCGCATACGCCATCCTCCGATCAATCCCAAACAAACTCGGAGGTGTCCTGGCCCTAGCCGCCTCCGTCCTAGTCCTATTCCTAGCCCCCCTCCTGCACAAATCAAAACAACGCACAATAACATTCCGACCCCTCTCCCAACTCCTCTTTTGAATCCT?GTAGCCAACCTACTCATCCTAACCTGAGTCGGCAGCCAACCTGTAGAACACCCATTCATTATCATTGGCCAAATCGCATCCCTG…
	EU543400 AAAGACATCCTAAGCTTCTTACTAATAATCACCCCCCTACTAACTCTAGCCATATTCTCCCCGAACCTCCTGGGAGACCCAGAAAACTTCACCCCAGCTAACCCACTAGTCACACCCCCACACATTAAACCAGAATGATACTTCCTATTCGCATACGCCATCCTCCGATCAATCCCAAACAAACTCGGAGGTGTCCTGGCCCTAGCCGCCTCCGTCCTAGTCCTATTCCTAGCCCCCCTCCTGCACAAATCAAAACAACGCACAATAACATTCCGACCCCTCTCCCAACTCCTCTTTTGAATCCTCGTAGCCAACCTACTCATCCTAACCTGAGTCGGCAGCCAACCTGTAGAACACCCATTCATTATCATTGGCCAAATCGCATCCCTG…
	EU543428 AAAGACACCCTGAACTTCCTACTCATACTCACCCCCCTACTAACTCTAGCAATATTCTCCCCCAACCTACTAGGAGACCCAGAAAACTTCACCCCAGCCAACCCCCTAGTCACACCCCCACACATTAAGCCAGAATGGTACTTCCTATTTGCCTATGCCATTCTCCGATCAATCCCAAACAAACTCGGAGGTGTCCTAGCCCTAGCCGCCTCCGTCCTAGTTCTATTCCTTGCCCCATTCCTCCACAAATCAAAACAACGCACAATAACATTCCGGCCCCTATCCCAACTCCTATTTTGAATCCTCGTAGCAAACCTACTCATCCTAACTTGAGTTGGGAGCCAACCAGTAGAACACCCATTCATCATTATCGGCCAAATCGCATCCTTA…
	EU543414 AAAGACAT?CTAGGCTTC?TACTAATAATCACCCCCCTACTAACTCTAGCCATATTCTCCCCAAACCT?CTAGGAGACCCAGAAAACTTCACCCCAGCTAACCCACTAATCACACCCCCACACATTAAACCAGAATGATACTTCCTATTCGCATACGCCATCCTCCGATCAATCCCAAACAAACTAGGAGGTGTCCTGGCCCTAGCCGCCTCCGTCCTAGTCCTATTCCTAGCCCCCCTCCTGCACAAATCAAAACAACGCACAATAACATTCCGACCCCTCTCCCAACTCCTCTTTTGAATCCTCGTAGCCAACCTACTCATCCTAACCTGAGTCGGCAGCCAACCTGTAGAACACCCATTCATTATCATTGGCCAAATCGCATCCCTG…
	EU543411 AAAGACATCCTAGGCTTCTTACTAATAATCACCCCCCTACTAACTCTAGCCATATTCTCCCCGAACCTCCTGGGAGACCCAGAAAACTTCACCCCAGCTAACCCACTAGTCACACCCCCACACATTAAACCAGAATGATACTTCCTATTCGCATACGCCATCCTCCGATCAATCCCAAACAAACTCGGAGGTGTCCTGGCCCTAGCCGCCTCCGTCCTAGTCCTATTCCTAGCCCCCCTCCTGCACAAATCAAAACAACGCACAATAACATTCCGACCCCTCTCCCAACTCCTCTTTTGAATCCTCGTAGCCAACCTACTCATCCTAACCTGGGTCGGCAGCCAACCTGTAGAACACCCATTCATTATCATTGGCCAAATCGCATCCCTG…
	EU543375 AAAGACATCCTAGGCTTCTTACTAATAATCACCCCCCTACTAACTCTAGCCATATTCTCCCCGAACCTCCTGGGAGACCCAGAAAACTTCACCCCAGCTAACCCACTAGTCACACCCCCACACATTAAACCAGAATGATACTTCCTATTCGCATACGCCATCCTCCGATCAATCCCAAACAAACTCGGAGGTGTCCTGGCCCTAGCCGCCTCCGTCCTAGTCCTATTCCTAGCCCCCCTCCTGCACAAATCAAAACAACGCACAATAACATTCCGACCCCTCTCCCAACTCCTCTTTTGAATCCT?GTAGCCAACCTACTCATCCTAACCTGAGTCGGCAGCCAACCTGTAGAACACCCATTCATTATCATTGGCCAAATCGCATCCCTG…
	EU543370 AAAGACATCCTAAGCTTCTTACTAATAATCACCCCCCTACTAACTCTAGCCATATTCTCCCCGAACCTCCTGGGAGACCCAGAAAACTTCACCCCAGCTAACCCACTAGTCACACCCCCACACATTAAACCAGAATGATACTTCCTATTCGCATACGCCATCCTCCGATCAATCCCAAACAAACTCGGAGGTGTCCTGGCCCTAGCCGCCTCCGTCCTAGTCCTATTCCTAGCCCCCCTCCTGCACAAATCAAAACAACGCACAATAACATTCCGACCCCTCTCCCAACTCCTCTTTTGAATCCTCGTAGCCAACCTACTCATCCTAACCTGAGTCGGCAGCCAACCTGTAGAACACCCATTCATTATCATTGGCCAAATCGCATCCCTG…
	EU543402 AAAGACATCCTAGGCTTCTTACTAATAATCACCCCCCTACTAACTCTAGCCATATTCTCCCCGAACCTCCTGGGAGACCCAGAAAACTTCACCCCAGCTAACCCACTAGTCACACCCCCACACATTAAACCAGAATGATACTTCCTATTCGCATACGCCATCCTCCGATCAATCCCAAACAAACTCGGAGGTGTCCTGGCCCTAGCCGCCTCCGTCCTAGTCCTATTCCTAGCCCCCCTCCTGCACAAATCAAAACAACGCACAATAACATTCCGACCCCTCTCCCAACTCCTCTTTTGAATCCTCGTAGCCAACCTACTCATCCTAACCTGAGTCGGCAGCCAACCTGGATAACACCCATTCATTATCATTGGCCAAATCGCATCCCTG…
	EU543381 AAAGACATCCTAGGCTTCTTACTAATAATCACCCCCCTACTAACTCTAGCCATATTCTCCCCGAACCTCCTGGGAGACCCGGAAAACTTCACCCCAGCTAACCCACTAGTCACACCCCCACACATTAAACCAGAATGATACTTCCTATTCGCATACGCCATCCTCCGATCAATCCCAAACAAACT?GG?GGTGTCCTGGCCCTAGCCGCCTCCGTCCTAGTCCTATTCCTAGCCCCCCTCCTGCACAAATCAAAACAACGCACAATAACATTCCGACCCCTCTCCCAACTCCTCTTTTGAATCCTCGTAGCCAACCTACTCATCCTAACCTGAGTCGGCAGCCAACCTGTAGAACACCCATTCATTATCATTGGCCAAATCGCATCCCTG…
	EU543399 AAAGACATCCTAGGCTTCTTACTAATAATCACCCCCCTACTAACTCTAGCCATATTCTCCCCGAACCTCCTGGGAGACCCAGAAAACTTCACCCCAGCTAACCCACTAGTCACACCCCCACACATTAAACCAGAATGATACTTCCTATTCGCATACGCCATCCTCCGATCAATCCCAAACAAACTCGG?GGCGTCCTGGCCCTAGCCGCCTCCGTCCTAGTCCTATTCCTAGCCCCCCTCCTGCACAAATCAAAACAACGCACAATAACATTCCGACCCCTCTCCCAACTCCTCTTTTGAATCCTCGTA?CCAACCTACTCATCCTAACCTGAGTCGGCAGCCAACCGTGAGAACACCCATTCATTATCATTGGCCAAATCGCATCCCTG…
	EU543409 AAAGACATCCTAGGCTTCTTACTAATAGTCACCCCCCTACTAACTCTAGCCATATTCTCCCCGAACCTCCTGGGAGACCCAGAAAACTTCACCCCAGCTAACCCACTAATCACACCCCCACACATTAAACCAGAATGATACTTCCTATTCGCATACGCCATCCTCCGATCAATCCCAAACTAACTCGGAGGTGTCCTGGCCCTAGCCGCCTCCGTCCTAGTCCTATTCCTAGCCCCCCTCCTGCACAAATCAAAACAACGCACAATAACATTCCGACCCCTCTCCCAACTCCTCTTTTGAATCCTCGTAGCCAACCTACTCATCCTAACCTGAGTCGGCAGCCAACCTGTAGAACACCCATTCATTATCATTGGCCAAATCGCATCCCTG…
	EU543384 AAAGACATCCTAAGCTTCTTACTAATAATCACCCCCCTACTAACTCTAGCCATATTCTCCCCGAACCTCCTGGGAGACCCAGAAAACTTCACCCCAGCTAACCCACTAGTCACACCCCCACACATTAAACCAGAATGATACTTCCTATTCGCATACGCCATCCTCCGATCAATCCCAAACAAACTCGGAGGTGTCCTGGCCCTAGCCGCCTCCGTCCTAGTCCTATTCCTAGCCCCCCTCCTGCACAAATCAAAACAACGCACAATAACATTCCGACCCCTCTCCCAACTCCTCTTTTGAATCCTCGTAGCCAACCTACTCATCCTAACCTGAGTCGGCAGCCAACCTGTAGAACACCCATTCATTATCATTGGCCAAATCGCATCCCTG…
	EU543410 AAAGACATCCTAGGCTTCTTACTAATAATCACCCCCCTACTAACTCTAGCCATATTCTCCCCGAACCTCCTGGGAGACCCAGAAAACTTCACCCCAGCTAACCCACTAGTCACACCCCCACACATTAAACCAGAATGATACTTCCTATTCGCATACGCCATCCTCCGATCAATCCCAAACAAACTCGGAGGTGTCCTGGCCCTAGCCGCCTCCGTCCTAGTCCTATTCCTAGCCCCCCTCCTGCACAAATCAAAACAACGCACAATAACATTCCGACCCCTCTCCCAACTCCTCTTTTGAATCCT?GTAGCCAACCTACTCATCCTAACCTGAGTCGGCAGCCAACCTGTAGAACACCCATTCATTATCATTGGCCAAATCGCATCCCTG…
	EU543405 AAAGACATCCTAAGCTTCTTACTAATAATCACCCCCCTACTAACTCTAGCCATATTCTCCCCGAACCTCCTGGGAGACCCAGAAAACTTCACCCCAGCTAACCCACTAGTCACACCCCCACACATTAAACCAGAATGATACTTCCTATTCGCATACGCCATCCTCCGATCAATCCCAAACAAACTCGGAGGTGTCCTGGCCCTAGCCGCCTCCGTCCTAGTCCTATTCCTAGCCCCCCTCCTGCACAAATCAAAACAACGCACAATAACATTCCGACCCCTCTCCCAACTCCTCTTTTGAATCCTCGTAGCCAACCTACTCATCCTAACCTGAGTCGGCAGCCAACCTGTAGAACACCCATTCATTATCATTGGCCAAATCGCATCCCTG…
	EU543395 AAAGACATCCTAAGCTTCTTACTAATAATCACCCCCCTACTAACTCTAGCCATATTCTCCCCGAACCTCCTGGGAGACCCAGAAAACTTCACCCCAGCTAACCCACTAGTCACACCCCCACACATTAAACCAGAATGATACTTCCTATTCGCATACGCCATCCTCCGATCAATCCCAAACAAACTCGGAGGTGTCCTGGCCCTAGCCGCCTCCGTCCTAGTCCTATTCCTAGCCCCCCTCCTGCACAAATCAAAACAACGCACAATAACATTCCGACCCCTCTCCCAACTCCTCTTTTGAATCCTCGTAGCCAACCTACTCATCCTAACCTGAGTCGGCAGCCAACCTGTAGAACACCCATTCATTATCATTGGCCAAATCGCATCCCTG…
	EU543401 AAAGACATCCTAAGCTTCTTACTAATAATCACCCCCCTACTAACTCTAGCCATATTCTCCCCGAACCTCCTGGGAGACCCAGAAAACTTCACCCCAGCTAACCCACTAGTCACACCCCCACACATTAAACCAGAATGATACTTCCTATTCGCATACGCCATCCTCCGATCAATCCCAAACAAACTCGGAGGTGTCCTGGCCCTAGCCGCCTCCGTCCTAGTCCTATTCCTAGCCCCCCTCCTGCACAAATCAAAACAACGCACAATAACATTCCGACCCCTCTCCCAACTCCTCTTTTGAATCCTCGTAGCCAACCTACTCATCCTAACCTGAGTCGGCAGCCAACCTGTAGAACACCCATTCATTATCATTGGCCAAATCGCATCCCTG…
	EU543422 AAAGACATCCTAGGCTTCCTACTAATAATCACCCCCCTACTAACTCTAGCCATATTCTCCCCAAACCTCCTAGGAGACCCAGAAAACTTCACCCCAGCTAACCCACTAATCACACCCCCACACATTAAACCAGAATGATACTTCCTATTCGCATACGCCATCCTCCGATCAATCCCAAACAAACTAGGAGGTGTCCTGGCCCTAGCCGCCTCCGTCCTAGTCCTATTCCTAGCCCCCCTCCTGCACAAATCAAAACAACGCACAATAACATTCCGACCCCTCTCCCAACTCCTCTTTTGAATCCTCGTAGCCAACCTACTCATCCTAACCTGAGTCGGCAGCCAACCTGTAGAACACCCATTCATCATCATTGGCCAAATCGCATCCCTG…
	EU543382 AAAGACATCCA?AGCTTCTTACTAATAATCACCCCCCTACTAACTCTAGCCATATTCTCCCCGAACCTCCTGGGAGACCCAGAAAACTTCACCCCAGCTAACCCACTAGTCACACCCCCACACATTAAACCAGAATGATACTTCCTATTCGCATACGCCATCCTCCGATCAATCCCAAACAAACTCGGAGGTGTCCTGGCCCTAGCCGCCTCCGTCCTAGTCCTATTCCTAGCCCCCCTCCTGCACAAATCAAAACAACGCACAATAACATTCCGACCCCTCTCCCAACTCCTCTTTTGAATCCTCGTAGCCAACCTACTCATCCTAACCTGGGTCGGCAGCCAACCTGTAGAACACCCATTCATTATCATTGGCCAAATCGCATCCCTG…
	EU543404 AAAGACATCCTAGGCTTCTTACTAATAATCACCCCCCTACTAACTCTAGCCATATTCTCCCCGAACCTCCTGGGAGACCCAGAAAACTTCACCCCAGCTAACCCACTAGTCACACCCCCACACATTAAACCAGAATGATACTTCCTATTCGCATACGCCATCCTCCGATCAATCCCAAACAAACTCGGAGGTGTCCTGGCCCTAGCCGCCTCCGTCCTAGTCCTATTCCTAGCCCCCCTCCTGCACAAATCAAAACAACGCACAATAACATTCCGACCCCTCTCCCAACTCCTCTTTTGAATCCT?GTAGCCAACCTACTCATCCTAACCTGAGTCGGCAGCCAACCTGTAGAACACCCATTCATTATCATTGGCCAAATCGCATCCCTG…
	EU543415 AAAGACATCCTAGGCTTCCTACTAATAATCACCCCCCTACTAACTCTAGCCATATTCTCCCCAAACCTCCTAGGAGACCCAGAAAACTTCACCCCAGCTAACCCACTAATCACACCCCCACACATTAAACCAGAATGATACTTCCTATTCGCATACGCCATCCTCCGATCAATCCCAAACAAACTAGGAGGTGTCCTAGCCCTAGCCGCCTCCGTCCTAGTCCTATTCCTAGCCCCCCTCCTGCACAAATCAAAACAACGCACAATAACATTCCGACCCCTCTCCCAACTCCTCTTTTGAATCCTCGTAGCCAACCTACTCATCCTAACCTGAGTCGGCAGCCAACCTGTAGAACACCCATTCATTATCATTGGCCAAATCGCATCCCTG…
	EU543377 AAAGACATCCTAGGCTTCTTACTAATAATCACCCCCCTACTAACTCTAGCCATATTCTCCCCGAACCTCCTGGGAGACCCAGAAAACTTCACCCCAGCTAACCCACTAGTCACACCCCCACACATTAAACCAGAATGATACTTCCTATTCGCATACGCCATCCTCCGATCAATCCCAAACAAACTCGGAGGTGTCCTGGCCCTAGCCGCCTCCGTCCTAGTCCTATTCCTAGCCCCCCTCCTGCACAAATCAAAACAACGCACAATAACATTCCGACCCCTCTCCCAACTCCTCTTTTGAATCCT?GTAGCCAACCTACTCATCCTAACCTGAGTCGGCAGCCAACCTGTAGAACACCCATTCATTATCATTGGCCAAATCGCATCCCTG…
	EU543379 AAAGACATCCTAGGCTTCTTACTAATAATCACCCCCCTACTAACTCTAGCCATATTCTCCCCGAACCTCCTGGGAGACCCAGAAAACTTCACCCCAGCTAACCCACTAGTCACACCCCCACACATTAAACCAGAATGATACTTCCTATTCGCATACGCCATCCTCCGATCAATCCCAAACAAACTCGGAGGTGTCCTGGCCCTAGCCGCCTCCGTCCTAGTCCTATTCCTAGCCCCCCTCCTGCACAAATCAAAACAACGCACAATAACATTCCGACCCCTCTCCCAACTCCTCTTTTGAATCCT?GTAGCCAACCTACTCATCCTAACCTGAGTCGGCAGCCAACCTGTAGAACACCCATTCATTATCATTGGCCAAATCGCATCCCTG…
	EU543364 AAAGACATCCTAGGCTTCTTACTAATAATCACCCCCCTACTAACTCTAGCCATATTCTCCCCGAACCTCCTGGGAGACCCAGAAAACTTCACCCCAGCTAACCCACTAGTCACACCCCCACACATTAAACCAGAATGATACTTCCTATTCGCATACGCCATCCTCCGATCAATCCCAAACAAACTCGGAGGTGTCCTGGCCCTAGCCGCCTCCGTCCTAGTCCTATTCCTAGCCCCCCTCCTGCACAAATCAAAACAACGCACAATAACATTCCGACCCCTCTCCCAACTCCTCTTTTGAATCCT?GTAGCCAACCTACTCATCCTAACCTGAGTCGGCAGCCAACCTGTAGAACACCCATTCATTATCATTGGCCAAATCGCATCCCTG…
	EU543371 AAAGACATCCTAAGCTTCTTACTAATAATCACCCCCCTACTAACTCTAGCCATATTCTCCCCGAACCTCCTGGGAGACCCAGAAAACTTCACCCCAGCTAACCCACTAGTCACACCCCCACACATTAAACCAGAATGATACTTCCTATTCGCATACGCCATCCTCCGATCAATCCCAAACAAACTCGGAGGTGTCCTGGCCCTAGCCGCCTCCGTCCTAGTCCTATTCCTAGCCCCCCTCCTGCACAAATCAAAACAACGCACAATAACATTCCGACCCCTCTCCCAACTCCTCTTTTGAATCCTCGTAGCCAACCTACTCATCCTAACCTGAGTCGGCAGCCAACCTGTAGAACACCCATTCATTATCATTGGCCAAATCGCATCCCTG…
	EU543363 AAAGACATCCTAGGCTTCTTACTAATAATCACCCCCCTACTAACTCTAGCCATATTCTCCCCGAACCTCCTGGGAGACCCAGAAAACTTCACCCCAGCTAACCCACTAGTCACACCCCCACACATTAAACCAGAATGATACTTCCTATTCGCATACGCCATCCTCCGATCAATCCCAAACAAACTCGGAGGTGTCCTGGCCCTAGCCGCCTCCGTCCTAGTCCTATTCCTAGCCCCCCTCCTGCACAAATCAAAACAACGCACAATAACATTCCGACCCCTCTCCCAACTCCTCTTTTGAATCCT?GTAGCCAACCTACTCATCCTAACCTGAGTCGGCAGCCAACCTGTAGAACACCCATTCATTATCATTGGCCAAATCGCATCCCTG…
	EU543397 AAAGACATCCTAAGCTTCTTACTAATAATCACCCCCCTACTAACTCTAGCCATATTCTCCCCGAACCTCCTGGGAGACCCAGAAAACTTCACCCCAGCTAACCCACTAGTCACACCCCCACACATTAAACCAGAATGATACTTCCTATTCGCATACGCCATCCTCCGATCAATCCCAAACAAACTCGGAGGTGTCCTGGCCCTAGCCGCCTCCGTCCTAGTCCTATTCCTAGCCCCCCTCCTGCACAAATCAAAACAACGCACAATAACATTCCGACCCCTCTCCCAACTCCTCTTTTGAATCCTCGTAGCCAACCTACTCATCCTAACCTGAGTCGGCAGCCAACCTGTAGAACACCCATTCATTATCATTGGCCAAATCGCATCCCTG…
	EU543394 AAAGACATCCTAGGCTTCTTACTAATAATCACCCCCCTACTAACTCTAGCCATATTCTCCCCGAACCTCCTGGGAGACCCAGAAAACTTCACCCCAGCTAACCCACTAGTCACACCCCCACACATTAAACCAGAATGATACTTCCTATTCGCATACGCCATCCTCCGATCAATCCCAAACAAACTCGGAGGTGTCCTGGCCCTATCCGCCTCCGTCCTAGTCCTATTCCTAGCCCCCCTCCTGCACAAATCAGAACAACGCACAATAACATTCCGACCCCTCTCCCAACTCCTCTTTTGAATCCTCGTATCCAACCTACTCATCCTTACCTGAGTCGGCAGCCAACCTGTAGAACACCCATTCATTATCATTGGCCAAATCTCATCCCTG…
	EU543408 AAAGACATCCTAAACTTCTTACTAATAATCACCCCCCTACTAACTCTAGCCATATTCTCCCCGAACCTCCTGGGAGACCCAGAAAACTTCACCCCAGCTAACCCACTAGTCACACCCCCACACATTAAACCAGAATGATACTTCCTATTCGCATACGCCATCCTCCGATCAATCCCAAACAAACTCGGAGGTGTCCTGGCCCTAGCCGCCTCCGTCCTAGTCCTATTCCTAACCCCCCTCCTGCACAAATCAAAACAACGCACAATAACATTCCGACCCCTCTCCCAACTCCTCTTTTGAATCCTCGTAGCCAACCTACTCATCCTAACCTGAATCGGCAGCCAACCTGTAGAACACCCATTCATTATCATTGGCCAAATCTCATCCCTG…
	EU543418 AAAGACATCCTAGGCTTCCTACTAATAATCACCCCCCTACTAACTCT?GCCATATTCTCCCCAAACCTCCTAGGAGACCCAGAAAACTTCACCCCAGCTAACCCACTAATCACACCCCCACACATTAAACCAGAATGATACTTCCTATTCGCATACGCCATCCTCCGATCAATCCCAAACAAACTAGGAGGTGTCCTGGCCCTAGCCGCCTCCGTCCTAGTCCTATTCCTAGCCCCCCTCCTGCACAAATCAAAACAACGCACAATAACATTCCGGCCCCTCTCCCAACTCCTCTTTTGAATCCTCGTAGCCAACCTACTCATCCTAACCTGAGTCGGCAGCCAACCTGTAGAACACCCATTCATTATCATTGGCCAAATCGCATCCCTG…
	EU543362 AAAGACATCCTGAACTTCTTACTAATAATCACCCCCCTACTAACTCTAGCCATATTCTCCCCGAACCTCCTGGGAGACCCAGAAAACTTCACCCCAGCTAACCCACTAGTCACACCCCCACACATTAAACCAGAATGATACTTCCTATTCGCATACGCCATCCTCCGATCAATCCCAAACAAACTCGGAGGTGTCCTGGCCCTAGCCGCCTCCGTCCTAGTCCTATTCCTAGCCCCCCTCCTGCACAAATCAAAACAACGCACAATAACATTCCGACCCCTCTCCCAACTCCTCTTTTGAATCCTCGTAGCCAACCTACTCATCCTAACCTGGGTCGGCAGCCAACCTGTAGAACACCCATTCATTATCATTGGCCAAATCGCATCCCTG…
	EU543383 AAAGACATCCTAAGCTTCTTACTAATAATCACCCCCCTACTAACTCTAGCCATATTCTCCCCGAACCTCCTGGGAGACCCAGAAAACTTCACCCCAGCTAACCCACTAGTCACACCCCCACACATTAAACCAGAATGATACTTCCTATTCGCATACGCCATCCTCCGATCAATCCCAAACAAACTCGGAGGTGTCCTGGCCCTAGCCGCCTCCGTCCTAGTCCTATTCCTAGCCCCCCTCCTGCACAAATCAAAACAACGCACAATAACATTCCGACCCCTCTCCCAACTCCTCTTTTGAATCCTCGTAGCCAACCTACTCATCCTAACCTGAGTCGGCAGCCAACCTGTAGAACACCCATTCATTATCATTGGCCAAATCGCATCCCTG…
	EU543366 AAAGACATCCTAGGCTTCTTACTAATAATCACCCCCCTACTAACTCTAGCCATATTCTCCCCGAACCTCCTGGGAGACCCAGAAAACTTCACCCCAGCTAACCCACTAGTCACACCCCCACACATTAAACCAGAATGATACTTCCTATTCGCATACGCCATCCTCCGATCAATCCCAAACAAACTCGGAGGTGTCCTGGCCCTAGCCGCCTCCGTCCTAGTCCTATTCCTAGCCCCCCTCCTGCACAAATCAAAACAACGCACAATAACATTCCGACCCCTCTCCCAACTCCTCTTTTGAATCCT?GTAGCCAACCTACTCATCCTAACCTGAGTCGGCAGCCAACCTGTAGAACACCCATTCATTATCATTGGCCAAATCGCATCCCTG…
	EU543388 AAAGACATCCTAGGCTTCTTACTAATAATCACCCCCCTACTAACTCTAGCCATATTCTCCCCGAACCTCCTGGGAGACCCA?AAAACTTCACCCCAGCTAACCCACTAAACACACCCCCACACATTAAACCAGAATGATACTTCCTATTCGCATACGCCATCCTCCGATCAATCCCAAACAAACTCGGAGGTGTCCTGGCCCTAGCCGCCTCCGTCCTAGTCCTATTCCTAGCCCCCCTCCTGCACAAATCAAAACAACGCACAATAACATTCCGACCCCTCTCCCAACTCCTCTTTTGAATCCTCGTAGCCAACCTACTCATCCTAACCTGAGTCGGCAGCCAACCTGTAGAACACCCATTCATTATCATTGGCCAAATCGCATCCCTG…
	EU543396 AAAGACATCCTAAGCTTCTTACTAATAATCACCCCCCTACTAACTCTAGCCATATTCTCCCCGAACCTCCTGGGAGACCCAGAAAACTTCACCCCAGCTAACCCACTAGTCACACCCCCACACATTAAACCAGAATGATACTTCCTATTCGCATACGCCATCCTCCGATCAATCCCAAACAAACTCGGAGGTGTCCTGGCCCTAGCCGCCTCCGTCCTAGTCCTATTCCTAGCCCCCCTCCTGCACAAATCAAAACAACGCACAATAACATTCCGACCCCTCTCCCAACTCCTCTTTTGAATCCTCGTAGCCAACCTACTCATCCTAACCTGAGTCGGCAGCCAACCTGTAGAACACCCATTCATTATCATTGGCCAAATCGCATCCCTG…
	EU543360 AAAGACATCCTAAGCTTCTTACTAATAATCACCCCCCTACTAACTCTAGCCATATTCTCCCCGAACCTCCTGGGAGACCCAGAAAACTTCACCCCAGCTAACCCACTAG?CACACCCCCACACATTAAACCAGAATGATACTTCCTATTCGCATACGCCATCCTCCGATCAATCCCAAACAAACTCGGAGGTGTCCTGGCCCTAGCCGCCTCCGTCCTAGTCCTATTCCTAGCCCCCCTCCTGCACAAATCAAAACAACGCACAATAACATTCCGACCCCTCTCCCAACTCCTCTTTTGAATCCTCGTAGTCAACCTACTCATCCTAACCTGAGTCGGCAGCCAACCTGTAGAACACCCATTCATTATCATTGGCCAAATCGCATCCCT?…
	EU543427 AAAGACATCCTAGGCTTCCTACTAATAATCACCCCCCTACTAACTCTAGCCATATTCTCCCCAAACCTCCTAGGAGACCCAGAAAACTTCACCCCAGCTAACCCACTAATCACACCCCCACACATTAAACCAGAATGATACTTCCTATTCGCATACGCCATCCTCCGATCAATCCCAAACAAACTAGGAGGTGTCCTGGCCCTAGCCGCCTCCGTCCTAGTCCTATTCCTAGCCCCCCTCCTGC?CAAATCAAAACAACGCACAATAACATTCCGACCCCTCTCCCAACTCCTCTTTTGAATCCTCGTAGCCAACCTACTCATCCTAACCTGAGTCGG??GCCAACCTGTAGAACACCCATTCATTATCATTGGCCAAATCTCATCCCTG…
	EU543372 AAAGACATCCTGAACTTCTTACTAATAATCACCCCCCTACTAACTCTAGCCATATTCTCCCCGAACCTCCTGGGAGACCCAGAAAACTTCACCCCAGCTAACCCACTAGTCACACCCCCACACATTAAACCAGAATGATACTTCCTATTCGCATACGCCATCCTCCGATCAATCCCAAACAAACTCGGAGGTGTCCTGGCCCTAGCCGCCTCCGTCCTAGTCCTATTCCTAGCCCCCCTCCTGCACAAATCAAAACAACGCACAATAACATTCCGACCCCTCTCCCAACTCCTCTTTTGAATCCTCGTAGCCAACCTACTCATCCTAACCTGGGTCGGCAGCCAACCTGTAGAACACCCATTCATTATCATTGGCCAAATCGCATCCCTG…
	EU543416 AAAGACATCCTAGGCTTCCTACTAATAATCACCCCCCTACTAACTCT?GCCATATTCTCCCCAAACCTCCTAGGAGACCCAGAAAACTTCACCCCAGCTAACCCACTAATCACACCCCCACACATTAAACCAGAATGATACTTCCTATTCGCATACGCCATCCTCCGATCAATCCCAAACAAACTAGGAGGTGTCCTGGCCCTAGCCGCCTCCGTCCTAGTCCTATTCCTAGCCCCCCTCCTGCACAAATCAAAACAACGCACAATAACATTCC?GCCCCTCTCCCAACTCCTCTTTTGAATCCTCGTAGCCAACCTACTCATCCTAACCTGAGTCGGCAGCCAACCTGTAGAACACCCATTCATTATCATTGGCCAAATCGCATCCCTG…
	EU543393 AAAGACATCCTAAGCTTCTTACTAATAATCACCCCCCTACTAACTCTAGCCATATTCTCCCCGAACCTCCTGGGAGACCCAGAAAACTTCACCCCAGCTAACCCACTAGTCACACCCCCACACATTAAACCAGAATGATACTTCCTATTCGCATACGCCATCCTCCGATCAATCCCAAACAAACTCGGAGGTGTCCTGGCCCTAGCCGCCTCCGTCCTAGTCCTATTCCTAGCCCCCCTCCTGCACAAATCAAAACAACGCACAATAACATTCCGACCCCTCTCCCAACTCCTCTTTTGAATCCTCGTAGCCAACCTACTCATCCTAACCTGAGTCGGCAGCCAACCTGTAGAACACCCATTCATTATCATTGGCCAAATCGCATCCCTG…
	EU543412 AAAGACATCCTAGGCTTCTTACTAATAATCACCCCCCTACTAACTCTAGCCATATTCTCCCCGAACCTCCTGGGAGACCCAGAAAACTTCACCCCAGCTAACCCACTAGTCACACCCCCACACATTAAACCAGAATGATACTTCCTATTCGCATACGCCATCCTCCGATCAATCCCAAACAAACTCGGAGGTGTCCTGGCCCTAGCCGCCTCCGTCCTAGTCCTATTCCTAGCCCCCCTCCTGCACAAATCAAAACAACGCACAATAACATTCCGACCCCTCTCCCAACTCCTCTTTTGAATCCT?GTAGCCAACCTACTCATCCTAACCTGAGTCGGCAGCCAACCTGTAGAACACCCATTCATTATCATTGGCCAAATCGCATCCCTG…
	EU543419 AAAGACATCCTAGGCTTCCTACTAAT?ATCACCCCCCTACTAACTCTAGCCATATTCTCCCCAAACCTCCTAGGAGACCCGGAAAACTTCACCCCAGCTAACCCACTAATCACACCCCCACACATTAAACCAGAATGATACTTCCTATTCGCATACGCCATCCTCCGATCAATCCCAAACAAACTAGGAGGTGTCCTGGCCCTAGCCGCCTCCGTCCTAGTCCTATTCCTAGCCCCCCTCCTGCACAAATCAAAACAACGCACAATAACATTCCGACCCCTCTCCCAACTCCTCTTTTGAATCCTCGTAGCCTACCTACTCATCCTAACCTGAGTCGGC?GCCAACCTGTA?AACACCCATTCATTATCATTGGCCAAATCGCATCCCTG…
	EU543423 AAAGACATCCTAGGCTTCCTACTAATAATCACCCCCCTACTAACTCTAGCCATATTCTCCCCAAACCTCCTAGGAGACCCAGAAAACTTCACCCCAGCTAACCCACTAATCACACCCCCACACATTAAACCAGAATGATACTTCCTATTCGCATACGCCATCCTCCGATCAATCCCAAACAAACTAGGAGGTGTCCTGGCCCTAGCCGCCTCCGTCCTAGTCCTATTCCTAGCCCCCCTCCTGCACAAATCAAAACAACGCACAATAACATTCCGACCCCTCTCCCAACTCCTCTTTTGAATCCTCGTAGCCAACCTACTCATCCTAACCTGAGTCGGCAGCCAACCTGTAGAACACCCATTCATCATCATTGGCCAAATCGCATCCCTG…
	EU543407 AAAGACATCCTAGGCTTCTTACTAATAATCACCCCCCTACTAACTCTAGCCATATTCTCCCCGAACCTCCTGGGAGACCCAGAAAACTTCACCCCAGCTAACCCACTAGTCACACCCCCACACATTAAACCAGAATGATACTTCCTATTCGCATACGCCATCCTCCGATCAATCCCAAACAAACTCGGAGGTGTCCTGGCCCTAGCCGCCTCCGTCCTAGTCCTATTCCTAGCCCCCCTCCTGCACAAATCAAAACAACGCACAATAACATTCCGACCCCTCTCCCAACTCCTCTTTTGAATCCT?GTAGCCAACCTACTCATCCTAACCTGAGTCGGCAGCCAACCTGTAGAACACCCATTCATTATCATTGGCCAAATCGCATCCCTG…
	EU543425 AAAGACATCCTAGGCTTCTTACTAATAATCACCCCCCTACTAACTCTAGCCATATTCTCCCCAAACCTCCTAGGAGACCCAGAAAACTTCACCCCAGCTAACCCACTAATCACACCCCCACACATTAAACCAGAATGATACTTCCTATTCGCATACGCCATCCTCCGATCAATCCCAAACAAACTAGGAGGTGTCCTGGCCCTAGCCGCCTCCGTCCTAGTCCTATTCCTAGCCCCCCTCCTGCACAAATCAAAACAACGCATAATAACATTCCGACCCCTCTCCCAACTCCTCTTTTGAATCCTCGTAGCCAACCTACTCATCCTAACCTGAGTCGGCTGCCAACCTGTAGAACACCCATTCCTTATCATTGGCCAAATCGCATCCCTG…
	EU543420 AAAGACATCCTAGGCTTCCTACTAAT?ATCACCCCCCTACTAACTCTAGCCATATTCTCCCCAAACCTCCTAGGAGACCCGGAAAACTTCACCCCAGCTAACCCACTAATCACACCCCCACACATTAAACCAGAATGATACTTCCTATTCGCATACGCCATCCTCCGATCAATCCCAAACAAACTAGGAGGTGTCCTGGCCCTAGCCGCCTCCGTCCTAGTCCTATTCCTAGCCCCCCTCCTGCACAAATCAAAACAACGCACAATAACATTCCGACCCCTCTCCCAACTCCTCTTTTGAATCCTCGTAGCCTACCTACTCATCCTAACCTGAGTCGGC?GCCAACCTGTA?AACACCCATTCATTATCATTGGCCAAATCGCATCCCTG…
	EU543391 AAAGACATCCTAAGCTTCTTACTAATAATCACCCCCCTACTAACTCTAGCCATATTCTCCCCGAACCTCCTGGGAGACCCAGAAAACTTCACCCCAGCTAACCCACTAGTCACACCCCCACACATTAAACCAGAATGATACTTCCTATTCGCATACGCCATCCTCCGATCAATCCCAAACAAACTCGGAGGTGTCCTGGCCCTAGCCGCCTCCGTCCTAGTCCTATTCCTAGCCCCCCTCCTGCACAAATCAAAACAACGCACAATAACATTCCGACCCCTCTCCCAACTCCTCTTTTGAATCCTCGTAGCCAACCTACTCATCCTAACCTGAGTCGGCAGCCAACCTGTAGAACACCCATTCATTATCATTGGCCAAATCGCATCCCTG…
	EU543368 AAAGACATCCTAGGCTTCTTACTAATAATCACCCCCCTACTAACTCTAGCCATATTCTCCCCGAACCTCCTGGGAGACCCAGAAAACTTCACCCCAGCTAACCCACTAGTCACACCCCCACACATTAAACCAGAATGATACTTCCTATTCGCATACGCCATCCTCCGATCAATCCCAAACAAACTCGGAGGTGTCCTGGCCCTAGCCGCCTCCGTCCTAGTCCTATTCCTAGCCCCCCTCCTGCACAAATCAAAACAACGCACAATAACATTCCGACCCCTCTCCCAACTCCTCTTTTGAATCCT?GTAGCCAACCTACTCATCCTAACCTGAGTCGGCAGCCAACCTGTAGAACACCCATTCATTATCATTGGCCAAATCGCATCCCTG…
	EU543367 AAAGACATCCTAGGCTTCTTACTAATAATCACCCCCCTACTAACTCTAGCCATATTCTCCCCGAACCTCCTGGGAGACCCAGAAAACTTCACCCCAGCTAACCCACTAGTCACACCCCCACACATTAAACCAGAATGATACTTCCTATTCGCATACGCCATCCTCCGATCAATCCCAAACAAACTCGGAGGTGTCCTGGCCCTAGCCGCCTCCGTCCTAGTCCTATTCCTAGCCCCCCTCCTGCACAAATCAAAACAACGCACAATAACATTCCGACCCCTCTCCCAACTCCTCTTTTGAATCCT?GTAGCCAACCTACTCATCCTAACCTGAGTCGGCAGCCAACCTGTAGAACACCCATTCATTATCATTGGCCAAATCGCATCCCTG…
	EU543433 AAAGACATCCTAGGCTTCCTACTAATAATCACCCCCCTACTAAGCCTAGCCATATTCTCCCCTAACCTCCTAGGAGACCCAGAAAACTTCACCCCAGCCAACCCCCTAGTCACACCCCCACACATCAAGCCAGAATGGTACTTCCTATTCGCGTACGCCATCCTCCGATCAATCCCAAACAAACTCGGAGGCGTCCTAGCCCTAGCCGCCTCCGTCTTAGTCCTATTCCTAGCCCCCTTCCTCCGCACATCAAAACAACGCACAATAACATTTCGACCCCTCTCCCGGTTCTCTTTCTGAATCCTCGTAGCCAACCTCCTTATCCTAACCTGAGTTGGCAGCCAACC?GTAGAACACCCATTGATTATTATTGGTCAAATCGCATCCCTG…
	EU543376 AAAGACATCCTAAGCTTCTTACTAATAATCACCCCCCTACTAACTCTAGCCATATTCTCCCCGAACCTCCTGGGAGACCCAGAAAACTTCACCCCAGCTAACCCACTAGTCACACCCCCACACATTAAACCAGAATGATACTTCCTATTCGCATACGCCATCCTCCGATCAATCCCAAACAAACTCGGAGGTGTCCTGGCCCTAGCCGCCTCCGTCCTAGTCCTATTCCTAGCCCCCCTCCTGCACAAATCAAAACAACGCACAATAACATTCCGACCCCTCTCCCAACTCCTCTTTTGAATCCTCGTAGCCAACCTACTCATCCTAACCTGAGTCGGCAGCCAACCTGTAGAACACCCATTCATTATCATTGGCCAAATCGCATCCCTG…
	EU543374 AAAGACATCCTGAACTTCTTACTAATAATCACCCCCCTACTAACTCTAGCCATATTCTCCCCGAACCTCCTGGGAGACCCAGAAAACTTCACCCCAGCTAACCCACTAGTCACACCCCCACACATTAAACCAGAATGATACTTCCTATTCGCATACGCCATCCTCCGATCAATCCCAAACAAACTCGGAGGTGTCCTGGCCCTAGCCGCCTCCGTCCTAGTCCTATTCCTAGCCCCCCTCCTGCACAAATCAAAACAACGCACAATAACATTCCGACCCCTCTCCCAACTCCTCTTTTGAATCCTCGTAGCCAACCTACTCATCCTAACCTGGGTCGGCAGCCAACCTGTAGAACACCCATTCATTATCATTGGCCAAATCGCATCCCTG…
	EU543406 AAAGACATCCTAA?CTTCTTACTAATAATCACCCCCCTACTAACTCTAGCCATATTCTCCCCGAACCTCCTGGGAGACCCAGAAAACTTCACCCCAGCTAACCCACTAGTCACACCCCCACACATTAAACCAGAATGATACTTCCTATTCGCATACGCCATCCTCCGATCAATCCCAAACAAACTCGGAGGCGTCCTGGCCCTAGCCGCCTCCGTCCTAGTCCTATTCCTAGCCCCCCTCCTGCACAAATCAAAACAACGCACAATAACATTCCGACCCCTCTCCCAACTCCTCTTTTGAATCCTCGTATCCAACCTACTCATCCTTACCTGAGTCGGCAGCCAACCTGTAGAACACCCATTCATTATCATTGGCCAAATCTCATCCCTG…
;
END;
