# Supplementary material for: A latitudinal phylogeographic diversity gradient in birds
Source: PLoS Biol. 2017 Apr 13;15(4):e2001073. doi: 10.1371/journal.pbio.2001073 (PMC5390966; doi:10.1371/journal.pbio.2001073)
Supplement: S1 Data — (ZIP) [file pbio.2001073.s015.zip › S1_Data/Lepidocolaptes-affinis.nex]

#NEXUS
BEGIN DATA;
	DIMENSIONS NTAX=49 NCHAR=903;
	FORMAT DATATYPE = DNA GAP = - MISSING = ?;
	MATRIX
	HQ014503 TTGAGCAATGGCATGAACGGGACTAGAGATCAACACTCTAGCTATCCTCCCACTAATTTCAAAACCGCACCACCCCCGAGCTATTGAAGCTGCAACCAAATACTTCCTAGTCCAAGCAGCAGCATCTACCCTACTCTTATTCTCCTGCACTACCAATGCATTATTTACCGGACAATGAGACATTACACAACTCACCCACCCCATTTCATGCCTTCTTTTAACAACAGCTATTTCAACAAAACTAGGTCTAGTCCCATTTCACTTCTGATTCCCAGAAGTCCTCCAAGGTTCATCCTTAACAACCGGCCTACTACTAGCAACAGCCATAAAATTCCCCCCTATCACACTGTTCCTACTGACATCCAACTCCCTCAACTATACCCTGCTAAC…
	HQ014510 TTGAGCAATGGCATGAACGGGACTAGAGATCAACACTCTAGCTATCCTCCCACTAATTTCAAAACCGCACCACCCCCGAGCTATTGAAGCTGCAACCAAATACTTCCTAGTCCAAGCAGCAGCATCTACCCTACTCTTATTCTCCTGCACTACCAATGCATTATTTACCGGACAATGAGACATTACACAACTCACCCACCCCATTTCATGCCTTCTTTTAACAACAGCTATTTCAACAAAACTAGGTCTAGTCCCATTTCACTTCTGATTCCCAGAAGTCCTCCAAGGTTCATCCTTAACAACCGGCCTACTACTAGCAACAGCCATAAAATTCCCCCCTATCACACTGTTCCTACTGACATCCAACTCCCTCAACTATACCCTGCTAAC…
	HQ014515 TTGAGCAATGGCATGAACGGGACTAGAGATCAACACTCTAGCTATCCTCCCACTAATTTCAAAACCGCACCACCCCCGAGCTATTGAAGCTGCAACCAAATACTTCCTAGTCCAAGCAGCAGCATCTACCCTACTCTTATTCTCCTGCACTACCAATGCATTATTTACCGGACAATGAGACATTACACAACTCACCCACCCCATTTCATGCCTTCTTTTAACAACAGCTATTTCAACAAAACTAGGTCTAGTCCCATTTCACTTCTGATTCCCAGAAGTCCTCCAAGGTTCATCCTTAACAACCGGCCTACTACTAGCAACAGCCATAAAATTCCCCCCTATCACACTGTTCCTACTGACATCCAACTCCCTCAACTATACCCTGCTAAC…
	HQ014516 TTGAGCAATGGCATGAACGGGACTAGAGATCAACACTCTAGCTATCCTCCCACTAATTTCAAAACCGCACCACCCCCGAGCTATTGAAGCTGCAACCAAATACTTCCTAGTCCAAGCAGCAGCATCTACCCTACTCTTATTCTCCTGCACTACCAATGCATTATTTACCGGACAATGAGACATTACACAACTCACCCACCCCATTTCATGCCTTCTTTTAACAACAGCTATTTCAACAAAACTAGGTCTAGTCCCATTTCACTTCTGATTCCCAGAAGTCCTCCAAGGTTCATCCTTAACAACCGGCCTACTACTAGCAACAGCCATAAAATTCCCCCCTATCACACTGTTCCTACTGACATCCAACTCCCTCAACTATACCCTGCTAAC…
	HQ014486 TTGAGCAATGGCATGAACGGGACTAGAGATCAACACTCTAGCTATCCTCCCACTAATTTCAAAACCGCACCACCCCCGAGCTATTGAAGCTGCAACCAAATACTTCCTAGTCCAAGCAGCAGCATCTACCCTACTCTTATTCTCCTGCACTACCAATGCATTATTTACCGGACAATGAGACATTACACAACTCACCCACCCCATTTCATGCCTTCTTTTAACAACAGCTATTTCAACAAAACTAGGTCTAGTCCCATTTCACTTCTGATTCCCAGAAGTCCTCCAAGGTTCATCCTTAACAACCGGCCTACTACTAGCAACAGCCATAAAATTCCCCCCTATCACACTGTTCCTACTGACATCCAACTCCCTCAACTATACCCTGCTAAC…
	HQ014483 CTGAGCAATGGCATGAACGGGACTAGAGATCAACACTCTAGCTATCCTCCCACTAATTTCAAAACCGCACCACCCCCGAGCTATTGAAGCTGCAACCAAATACTTCCTAGTCCAAGCAGCAGCATCTACCCTACTCTTATTCTCCTGCACTACCAATGCATTATTTACCGGACAATGAGACATTACACAACTCACCCACCCCATTTCATGCCTTCTTTTAACAACAGCTATTTCAACAAAACTAGGTCTAGTCCCATTTCACTTCTGATTCCCAGAAGTCCTCCAAGGTTCATCCTTAACAACCGGCCTACTACTAGCAACAGCCATAAAATTCCCCCCTATCACACTGTTCCTACTGACATCCAACTCCCTCAACTATACCCTACTAAC…
	HQ014509 TTGAGCAATGGCATGAACGGGACTAGAGATCAACACTCTAGCTATCCTCCCACTAATTTCAAAACCCCACCACCCCCGAGCTATTGAAGCTGCAACCAAATACTTCCTAGTCCAAGCAGCAGCATCTACCCTACTCTTATTCTCCTGCACTACCAATGCATTATTTACCGGACAATGAGACATTACACAACTCACCCACCCCATTTCATGCCTTCTTTTAACAACAGCTATTTCAACAAAACTAGGTCTAGTCCCATTTCACTTCTGATTCCCAGAAGTCCTCCAAGGTTCATCCTTAACAACCGGCCTACTACTAGCAACAGCCATAAAATTCCCCCCTATCACACTGTTCCTACTGACATCCAACTCCCTCAACTATACCCTGCTAAC…
	HQ014490 TTGAGCAATGGCATGAACGGGACTAGAGATCAACACTCTAGCTATCCTCCCACTAATTTCAAAACCGCACCACCCCCGAGCTATTGAAGCTGCAACCAAATACTTCCTAGTCCAAGCAGCAGCATCTACCCTACTCTTATTCTCCTGCACTACCAATGCATTATTTACCGGACAATGAGACATTACACAACTCACCCACCCCATTTCATGCCTTCTTTTAACAACAGCTATTTCAACAAAACTAGGTCTAGTCCCATTTCACTTCTGATTCCCAGAAGTCCTCCAAGGTTCATCCTTAACAACCGGCCTACTACTAGCAACAGCCATAAAATTCCCCCCTATCACACTGTTCCTACTGACATCCAACTCCCTCAACTATACCCTGCTAAC…
	HQ014511 TTGAGCAATGGCATGAACGGGACTAGAGATCAACACTCTAGCTATCCTCCCACTAATTTCAAAACCGCACCACCCCCGAGCTATTGAAGCTGCAACCAAATACTTCCTAGTCCAAGCAGCAGCATCTACCCTACTCTTATTCTCCTGCACTACCAATGCATTATTTACCGGACAATGAGACATTACACAACTCACCCACCCCATTTCATGCCTTCTTTTAACAACAGCTATTTCAACAAAACTAGGTCTAGTCCCATTTCACTTCTGATTCCCAGAAGTCCTCCAAGGTTCATCCTTAACAACCGGCCTACTACTAGCAACAGCCATAAAATTCCCCCCTATCACACTGTTCCTACTGACATCCAACTCCCTCAACTATACCCTGCTAAC…
	HQ014487 TTGAGCAATGGCATGAACGGGACTAGAGATCAACACTCTAGCTATCCTCCCACTAATTTCAAAACCGCACCACCCCCGAGCTATTGAAGCTGCAACCAAATACTTCCTAGTCCAAGCAGCAGCATCTACCCTACTCTTATTCTCCTGCACTACCAATGCATTATTTACCGGACAATGAGACATTACACAACTCACCCACCCCATTTCATGCCTTCTTTTAACAACAGCTATTTCAACAAAACTAGGTCTAGTCCCATTTCACTTCTGATTCCCAGAAGTCCTCCAAGGTTCATCCTTAACAACCGGCCTACTACTAGCAACAGCCATAAAATTCCCCCCTATCACACTGTTCCTACTGACATCCAACTCCCTCAACTATACCCTGCTAAC…
	HQ014517 TTGAGCAATGGCATGAACGGGACTAGAGATCAACACTCTAGCTATCCTCCCACTAATTTCAAAACCGCACCACCCCCGAGCTATTGAAGCTGCAACCAAATACTTCCTAGTCCAAGCAGCAGCATCTACCCTACTCTTATTCTCCTGCACTACCAATGCATTATTTACCGGACAATGAGACATTACACAACTCACCCACCCCATTTCATGCCTTCTTTTAACAACAGCTATTTCAACAAAACTAGGTCTAGTCCCATTTCACTTCTGATTCCCAGAAGTCCTCCAAGGTTCATCCTTAACAACCGGCCTACTACTAGCAACAGCCATAAAATTCCCCCCTATCACACTGTTCCTACTGACATCCAACTCCCTCAACTATACCCTGCTAAC…
	HQ014499 TTGAGCAATGGCATGAACGGGACTAGAGATCAACACTCTAGCTATCCTCCCACTAATTTCAAAACCGCACCACCCCCGAGCTATTGAAGCTGCAACCAAATACTTCCTAGTCCAAGCAGCAGCATCTACCCTACTCTTATTCTCCTGCACTACCAATGCATTATTTACCGGACAATGAGACATTACACAACTCACCCACCCCATTTCATGCCTTCTTTTAACAACAGCTATTTCAACAAAACTAGGTCTAGTCCCATTTCACTTCTGATTCCCAGAAGTCCTCCAAGGTTCATCCTTAACAACCGGCCTACTACTAGCAACAGCCATAAAATTCCCCCCTATCACACTGTTCCTACTGACATCCAACTCCCTCAACTATACCCTGCTAAC…
	HQ014497 TTGAGCAATGGCATGAACGGGACTAGAGATCAACACTCTAGCTATCCTCCCACTAATTTCAAAACCACACCACCCCCGAGCTATTGAAGCTGCAACCAAATACTTCCTAGTCCAAGCAGCAGCATCTACCCTACTCTTATTCTCCTGCACTACCAATGCATTATTTACCGGACAATGAGACATTACACAACTCACCCACCCCATTTCATGCCTTCTTTTAACAACAGCTATTTCAACAAAACTAGGTCTAGTCCCATTTCACTTCTGATTCCCAGAAGTCCTCCAAGGTTCATCCTTAACAACCGGCCTACTACTAGCAACAGCCATAAAATTCCCCCCTATCACACTGTTCCTACTGACATCCAACTCCCTCAACTATACCCTGCTAAC…
	HQ014505 TTGAGCAATGGCATGAACGGGACTAGAGATCAACACTCTAGCTATCCTCCCACTAATTTCAAAACCCCACCACCCCCGAGCTATTGAAGCTGCAACCAAATACTTCCTAGTCCAAGCAGCAGCATCTACCCTACTCTTATTCTCCTGCACTACCAATGCATTATTTACCGGACAATGAGACATTACACAACTCACCCACCCCATTTCATGCCTTCTTTTAACAACAGCTATTTCAACAAAACTAGGTCTAGTCCCATTTCACTTCTGATTCCCAGAAGTCCTCCAAGGTTCATCCTTAACAACCGGCCTACTACTAGCAACAGCCATAAAATTCCCCCCTATCACACTGTTCCTACTGACATCCAACTCCCTCAACTATACCCTGCTAAC…
	HQ014488 TTGAGCAATGGCATGAACGGGACTAGAGATCAACACTCTAGCTATCCTCCCACTAATTTCAAAACCGCACCACCCCCGAGCTATTGAAGCTGCAACCAAATACTTCCTAGTCCAAGCAGCAGCATCTACCCTACTCTTATTCTCCTGCACTACCAATGCATTATTTACCGGACAATGAGACATTACACAACTCACCCACCCCATTTCATGCCTTCTTTTAACAACAGCTATTTCAACAAAACTAGGTCTAGTCCCATTTCACTTCTGATTCCCAGAAGTCCTCCAAGGTTCATCCTTAACAACCGGCCTACTACTAGCAACAGCCATAAAATTCCCCCCTATCACACTGTTCCTACTGACATCCAACTCCCTCAACTATACCCTGCTAAC…
	HQ014494 TTGAGCAATGGCATGAACGGGACTAGAGATCAACACTCTAGCTATCCTCCCACTAATTTCAAAACCGCACCACCCCCGAGCTATTGAAGCTGCAACCAAATACTTCCTAGTCCAAGCAGCAGCATCTACCCTACTCTTATTCTCCTGCACTACCAATGCATTATTTACCGGACAATGAGACATTACACAACTCACCCACCCCATTTCATGCCTTCTTTTAACAACAGCTATTTCAACAAAACTAGGTCTAGTCCCATTTCACTTCTGATTCCCAGAAGTCCTCCAAGGTTCATCCTTAACAACCGGCCTACTACTAGCAACAGCCATAAAATTCCCCCCTATCACACTGTTCCTACTGACATCCAACTCCCTCAACTATACCCTGCTAAC…
	HQ014498 TTGAGCAATGGCATGAACGGGACTAGAGATCAACACTCTAGCTATCCTCCCACTAATTTCAAAACCGCACCACCCCCGAGCTATTGAAGCTGCAACCAAATACTTCCTAGTCCAAGCAGCAGCATCTACCCTACTCTTATTCTCCTGCACTACCAATGCATTATTTACCGGACAATGAGACATTACACAACTCACCCACCCCATTTCATGCCTTCTTTTAACAACAGCTATTTCAACAAAACTAGGTCTAGTCCCATTTCACTTCTGATTCCCAGAAGTCCTCCAAGGTTCATCCTTAACAACCGGCCTACTACTAGCAACAGCCATAAAATTCCCCCCTATCACACTGTTCCTACTGACATCCAACTCCCTCAACTATACCCTGCTAAC…
	HQ014508 TTGAGCAATGGCATGAACGGGACTAGAGATCAACACTCTAGCTATCCTCCCACTAATTTCAAAACCCCACCACCCCCGAGCTATTGAAGCTGCAACCAAATACTTCCTAGTCCAAGCAGCAGCATCTACCCTACTCTTATTCTCCTGCACTACCAATGCATTATTTACCGGACAATGAGACATTACACAACTCACCCACCCCATTTCATGCCTTCTTTTAACAACAGCTATTTCAACAAAACTAGGTCTAGTCCCATTTCACTTCTGATTCCCAGAAGTCCTCCAAGGTTCATCCTTAACAACCGGCCTACTACTAGCAACAGCCATAAAATTCCCCCCTATCACACTGTTCCTACTGACATCCAACTCCCTCAACTATACCCTGCTAAC…
	HQ014480 CTGAGCAATGGCATGAACGGGACTAGAGATCAACACTCTAGCTATCCTCCCACTAATTTCAAAACCGCACCACCCCCGAGCTATTGAAGCTGCAACCAAATACTTCCTAGTCCAAGCAGCAGCATCTACCCTACTCTTATTCTCCTGCACTACCAATGCATTATTTACCGGACAATGAGACATTACACAACTCACCCACCCCATTTCATGCCTTCTTTTAACAACAGCTATTTCAACAAAACTAGGTCTAGTCCCATTTCACTTCTGATTCCCAGAAGTCCTCCAAGGTTCATCCTTAACAACCGGCCTACTACTAGCAACAGCCATAAAATTCCCCCCTATCACACTGTTCCTACTGACATCCAACTCCCTCAACTATACCCTACTAAC…
	HQ014502 TTGAGCAATGGCATGAACGGGACTAGAGATCAACACTCTAGCTATCCTCCCACTAATTTCAAAACCGCACCACCCCCGAGCTATTGAAGCTGCAACCAAATACTTCCTAGTCCAAGCAGCAGCATCTACCCTACTCTTATTCTCCTGCACTACCAATGCATTATTTACCGGACAATGAGACATTACACAACTCACCCACCCCATTTCATGCCTTCTTTTAACAACAGCTATTTCAACAAAACTAGGTCTAGTCCCATTTCACTTCTGATTCCCAGAAGTCCTCCAAGGTTCATCCTTAACAACCGGCCTACTACTAGCAACAGCCATAAAATTCCCCCCTATCACACTGTTCCTACTGACATCCAACTCCCTCAACTATACCCTGCTAAC…
	HQ014513 TTGAGCAATGGCATGAACGGGACTAGAGATCAACACTCTAGCTATCCTCCCACTAATTTCAAAACCGCACCACCCCCGAGCTATTGAAGCTGCAACCAAATACTTCCTAGTCCAAGCAGCAGCATCTACCCTACTCTTATTCTCCTGCACTACCAATGCATTATTTACCGGACAATGAGACATTACACAACTCACCCACCCCATTTCATGCCTTCTTTTAACAACAGCTATTTCAACAAAACTAGGTCTAGTCCCATTTCACTTCTGATTCCCAGAAGTCCTCCAAGGTTCATCCTTAACAACCGGCCTACTACTAGCAACAGCCATAAAATTCCCCCCTATCACACTGTTCCTACTGACATCCAACTCCCTCAACTATACCCTGCTAAC…
	HQ014496 TTGAGCAATGGCATGAACGGGACTAGAGATCAACACTCTAGCTATCCTCCCACTAATTTCAAAACCGCACCACCCCCGAGCTATTGAAGCTGCAACCAAATACTTCCTAGTCCAAGCAGCAGCATCTACCCTACTCTTATTCTCCTGCACTACCAATGCATTATTTACCGGACAATGAGACATTACACAACTCACCCACCCCATTTCATGCCTTCTTTTAACAACAGCTATTTCAACAAAACTAGGTCTAGTCCCATTTCACTTCTGATTCCCAGAAGTCCTCCAAGGTTCATCCTTAACAACCGGCCTACTACTAGCAACAGCCATAAAATTCCCCCCTATCACACTGTTCCTACTGACATCCAACTCCCTCAACTATACTCTGCTAAC…
	HQ014489 TTGAGCAATGGCATGAACGGGACTAGAGATCAACACTCTAGCTATCCTCCCACTAATTTCAAAACCACACCACCCCCGAGCTATTGAAGCTGCAACCAAATACTTCCTAGTCCAAGCAGCAGCATCTACCCTACTCTTATTCTCCTGCACTACCAATGCATTATTTACCGGACAATGAGACATTACACAACTCACCCACCCCATTTCATGCCTTCTTTTAACAACAGCTATTTCAACAAAACTAGGTCTAGTCCCATTTCACTTCTGATTCCCAGAAGTCCTCCAAGGTTCATCCTTAACAACCGGCCTACTACTAGCAACAGCCATAAAATTCCCCCCTATCACACTGTTCCTACTGACATCCAACTCCCTCAACTATACCCTGCTAAC…
	HQ014512 TTGAGCAATGGCATGAACGGGACTAGAGATCAACACTCTAGCTATCCTCCCACTAATTTCAAAACCGCACCACCCCCGAGCTATTGAAGCTGCAACCAAATACTTCCTAGTCCAAGCAGCAGCATCTACCCTACTCTTATTCTCCTGCACTACCAATGCATTATTTACCGGACAATGAGACATTACACAACTCACCCACCCCATTTCATGCCTTCTTTTAACAACAGCTATTTCAACAAAACTAGGTCTAGTCCCATTTCACTTCTGATTCCCAGAAGTCCTCCAAGGTTCATCCTTAACAACCGGCCTACTACTAGCAACAGCCATAAAATTCCCCCCTATCACACTGTTCCTACTGACATCCAACTCCCTCAACTATACCCTGCTAAC…
	HQ014501 TTGAGCAATGGCATGAACGGGACTAGAGATCAACACTCTAGCTATCCTCCCACTAATTTCAAAACCGCACCACCCCCGAGCTATTGAAGCTGCAACCAAATACTTCCTAGTCCAAGCAGCAGCATCTACCCTACTCTTATTCTCCTGCACTACCAATGCATTATTTACCGGACAATGAGACATTACACAACTCACCCACCCCATTTCATGCCTTCTTTTAACAACAGCTATTTCAACAAAACTAGGTCTAGTCCCATTTCACTTCTGATTCCCAGAAGTCCTCCAAGGTTCATCCTTAACAACCGGCCTACTACTAGCAACAGCCATAAAATTCCCCCCTATCACACTGTTCCTACTGACATCCAACTCCCTCAACTATACCCTGCTAAC…
	HQ014482 TTGAGCAATGGCATGAACGGGACTAGAGATCAACACTCTAGCTATCCTCCCACTAATTTCAAAACCGCACCACCCCCGAGCTATTGAAGCTGCAACCAAATACTTCCTAGTCCAAGCAGCAGCATCTACCCTACTCTTATTCTCCTGCACTACCAATGCATTATTTACCGGACAATGAGACATTACACAACTCACCCACCCCATTTCATGCCTTCTTTTAACAACAGCTATTTCAACAAAACTAGGTCTAGTCCCATTTCACTTCTGATTCCCAGAAGTCCTCCAAGGTTCATCCTTAACAACCGGCCTACTACTAGCAACAGCCATAAAATTCCCCCCTATCACACTGTTCCTACTGACATCCAACTCCCTCAACTATACCCTGCTAAC…
	HQ014504 TTGAGCAATGGCATGAACGGGACTAGAGATCAACACTCTAGCTATCCTCCCACTAATTTCAAAACCGCACCACCCCCGAGCTATTGAAGCTGCAACCAAATACTTCCTAGTCCAAGCAGCAGCATCTACCCTACTCTTATTCTCCTGCACTACCAATGCATTATTTACCGGACAATGAGACATTACACAACTCACCCACCCCATTTCATGCCTTCTTTTAACAACAGCTATTTCAACAAAACTAGGTCTAGTCCCATTTCACTTCTGATTCCCAGAAGTCCTCCAAGGTTCATCCTTAACAACCGGCCTACTACTAGCAACAGCCATAAAATTCCCCCCTATCACACTGTTCCTACTGACATCCAACTCCCTCAACTATACCCTGCTAAC…
	HQ014495 TTGAGCAATGGCATGAACGGGACTAGAGATCAACACTCTAGCTATCCTCCCACTAATTTCAAAACCGCACCACCCCCGAGCTATTGAAGCTGCAACCAAATACTTCCTAGTCCAAGCAGCAGCATCTACCCTACTCTTATTCTCCTGCACTACCAATGCATTATTTACCGGACAATGAGACATTACACAACTCACCCACCCCATTTCATGCCTTCTTTTAACAACAGCTATTTCAACAAAACTAGGTCTAGTCCCATTTCACTTCTGATTCCCAGAAGTCCTCCAAGGTTCATCCTTAACAACCGGCCTACTACTAGCAACAGCCATAAAATTCCCCCCTATCACACTGTTCCTACTGACATCCAACTCCCTCAACTATACCCTGCTAAC…
	HQ014500 TTGAGCAATGGCATGAACGGGACTAGAGATCAACACTCTAGCTATCCTCCCACTAATTTCAAAACCGCACCACCCCCGAGCTATTGAAGCTGCAACCAAATACTTCCTAGTCCAAGCAGCAGCATCTACCCTACTCTTATTCTCCTGCACTACCAATGCATTATTTACCGGACAATGAGACATTACACAACTCACCCACCCCATTTCATGCCTTCTTTTAACAACAGCTATTTCAACAAAACTAGGTCTAGTCCCATTTCACTTCTGATTCCCAGAAGTCCTCCAAGGTTCATCCTTAACAACCGGCCTACTACTAGCAACAGCCATAAAATTCCCCCCTATCACACTGTTCCTACTGACATCCAACTCCCTCAACTATAC?CTGCTAAC…
	HQ014484 TTGAGCAATGGCATGAACGGGACTAGAGATCAACACTCTAGCTATCCTCCCACTAATTTCAAAACCACACCACCCCCGAGCTATTGAAGCTGCAACCAAATACTTCCTAGTCCAAGCAGCAGCATCTACCCTACTCTTATTCTCCTGCACTACCAATGCATTATTTACCGGACAATGAGACATTACACAACTCACCCACCCCATTTCATGCCTTCTTTTAACAACAGCTATTTCAACAAAACTAGGTCTAGTCCCATTTCACTTCTGATTCCCAGAAGTCCTCCAAGGTTCATCCTTAACAACCGGCCTACTACTAGCAACAGCCATAAAATTCCCCCCTATCACACTGTTCCTACTGACATCCAACTCCCTCAACTATACCCTGCTAAC…
	HQ014514 TTGAGCAATGGCATGAACGGGACTAGAGATCAACACTCTAGCTATCCTCCCACTAATTTCAAAACCCCACCACCCCCGAGCTATTGAAGCTGCAACCAAATACTTCCTAGTCCAAGCAGCAGCATCTACCCTACTCTTATTCTCCTGCACTACCAATGCATTATTTACCGGACAATGAGACATTACACAACTCACCCACCCCATTTCATGCCTTCTTTTAACAACAGCTATTTCAACAAAACTAGGTCTAGTCCCATTTCACTTCTGATTCCCAGAAGTCCTCCAAGGTTCATCCTTAACAACCGGCCTACTACTAGCAACAGCCATAAAATTCCCCCCTATCACACTGTTCCTACTGACATCCAACTCCCTCAACTATACCCTGCTAAC…
	HQ014481 CTGAGCAATGGCATGAACAGGACTAGAGATCAACACTCTAGCTATCCTCCCACTAATTTCAAAACCGCACCACCCCCGAGCTATTGAAGCTGCAACCAAATACTTCCTAGTCCAAGCAGCAGCATCTACCCTACTCTTATTCTCCTGCACTACCAATGCATTATTTACCGGACAATGAGACATTACACAACTCACCCACCCCATTTCATGCCTTCTTTTAACAACAGCTATTTCAACAAAACTAGGTCTAGTCCCATTTCACTTCTGATTCCCAGAAGTCCTCCAAGGTTCATCCTTAACAACCGGCCTACTACTAGCAACAGCCATAAAATTCCCCCCTATCACACTGTTCCTACTGACATCCAACTCCCTCAACTATACCCTACTAAC…
	HQ014493 TTGAGCAATGGCATGAACGGGACTAGAGATCAACACTCTAGCTATCCTCCCACTAATTTCAAAACCGCACCACCCCCGAGCTATTGAAGCTGCAACCAAATACTTCCTAGTCCAAGCAGCAGCATCTACCCTACTCTTATTCTCCTGCACTACCAATGCATTATTTACCGGACAATGAGACATTACACAACTCACCCACCCCATTTCATGCCTTCTTTTAACAACAGCTATTTCAACAAAACTAGGTCTAGTCCCATTTCACTTCTGATTCCCAGAAGTCCTCCAAGGTTCATCCTTAACAACCGGCCTACTACTAGCAACAGCCATAAAATTCCCCCCTATCACACTGTTCCTACTGACATCCAACTCCCTCAACTATACCCTGCTAAC…
	HQ014479 TTGAGCAATGGCATGAACGGGACTAGAGATCAACACTCTAGCTATCCTCCCACTAATTTCAAAACCGCACCACCCCCGAGCTATTGAAGCTGCAACCAAATACTTCCTAGTCCAAGCAGCAGCATCTACCCTACTCTTATTCTCCTGCACTACCAATGCATTATTTACCGGACAATGAGACATTACACAACTCACCCACCCCATTTCATGCCTTCTTTTAACAACAGCTATTTCAACAAAACTAGGTCTAGTCCCATTTCACTTCTGATTCCCAGAAGTCCTCCAAGGTTCATCCTTAACAACCAGCCTACTACTAGCAACAGCCATAAAATTCCCCCCTATCACACTGTTCCTACTGACATCCAACTCCCTCAACTATACCCTGCTAAC…
	HQ014518 CTGAGCAATGGCATGAACGGGTCTAGAGATCAACACTCTAGCTATCCTCCCACTAATTTCAAAACCACACCACCCCCGAGCTATTGAAGCTGCAACCAAATACTTCCTAGTCCAAGCAGCAGCATCTACCCTACTCTTATTCTCCTGCACTACCAATGCATTATTTACCGGACAATGAGACATTACGCAACTCACCCACCCAATTTCATGCCTTCTTTTAACAACAGCTATTTCAACAAAACTAGGTCTAGTCCCATTTCACTTTTGATTCCCAGAAGTCCTCCAAGGTTCATCCTTAACAACCGGCCTACTACTAGCAACAGCCATAAAATTCCCCCCTATCACACTATTCCTACTGACATCCAACTCCCTCAACTACACCCTACTAAC…
	HQ014485 TTGAGCAATGGCATGAACGGGACTAGAGATCAACACTCTAGCTATCCTCCCACTAATTTCAAAACCGCACCACCCCCGAGCTATTGAAGCTGCAACCAAATACTTCCTAGTCCAAGCAGCAGCATCTACCCTACTCTTATTCTCCTGCACTACCAATGCATTATTTACCGGACAATGAGACATTACACAACTCACCCACCCCATTTCATGCCTTCTTTTAACAACAGCTATTTCAACAAAACTAGGTCTAGTCCCATTTCACTTCTGATTCCCAGAAGTCCTCCAAGGTTCATCCTTAACAACCGGCCTACTACTAGCAACAGCCATAAAATTCCCCCCTATCACACTGTTCCTACTGACATCCAACTCCCTCAACTATACCCTGCTAAC…
	HQ014491 CTGAGCAATGGCATGAACGGGACTAGAGATCAACACTCTAGCTATCCTCCCACTAATTTCAAAACCGCACCACCCCCGAGCTATTGAAGCTGCAACCAAATACTTCCTAGTCCAAGCAGCAGCATCTACCCTACTCTTATTCTCCTGCACTACCAATGCATTATTTACCGGACAATGAGACATTACACAACTCACCCACCCCATTTCATGCCTTCTTTTAACAACAGCTATTTCAACAAAACTAGGTCTAGTCCCATTTCACTTCTGATTCCCAGAAGTCCTCCAAGGTTCATCCTTAACAACCGGCCTACTACTAGCAACAGCCATAAAATTCCCCCCTATCACACTGTTCCTACTGACATCCAACTCCCTCAACTATACCCTACTAAC…
	HQ014507 TTGAGCAATGGCATGAACGGGACTAGAGATCAACACTCTAGCTATCCTCCCACTAATTTCAAAACCGCACCACCCCCGAGCTATTGAAGCTGCAACCAAATACTTCCTAGTCCAAGCAGCAGCATCTACCCTACTCTTATTCTCCTGCACTACCAATGCATTATTTACCGGACAATGAGACATTACACAACTCACCCACCCCATTTCATGCCTTCTTTTAACAACAGCTATTTCAACAAAACTAGGTCTAGTCCCATTTCACTTCTGATTCCCAGAAGTCCTCCAAGGTTCATCCTTAACAACCGGCCTACTACTAGCAACAGCCATAAAATTCCCCCCTATCACACTGTTCCTACTGACATCCAACTCCCTCAACTATACCCTGCTAAC…
	HQ014519 CTGAGCAATGGCATGAACGGGTCTAGAGATCAACACTCTAGCTATCCTCCCACTAATTTCAAAACCACACCACCCCCGAGCTATTGAAGCTGCAACCAAATACTTCCTAGTCCAAGCAGCAGCATCTACCCTACTCTTATTCTCCTGCACTACCAATGCATTATTTACCGGACAATGAGACATTACACAACTCACCCACCCAATTTCATGCCTTCTTTTAACAACAGCTATTTCAACAAAACTAGGTCTAGTCCCATTTCACTTTTGATTCCCAGAAGTCCTCCAAGGTTCATCCTTAACAACCGGCCTACTACTAGCAACAGCCATAAAATTCCCCCCTATCACACTATTCCTACTGACATCCAACTCCCTCAACTACACCCTACTAAC…
	HQ014520 CTGAGCAATGGCATGAACGGGTCTAGAGATCAACACTCTAGCTATCCTCCCACTAATTTCAAAACCACACCACCCCCGAGCTATTGAAGCTGCAACCAAATACTTCCTAGTCCAAGCAGCAGCATCTACCCTACTCTTATTCTCCTGCACTACCAATGCATTATTTACCGGACAATGAGACATTACGCAACTCACCCACCCAATTTCATGCCTTCTTTTAACAACAGCTATTTCAACAAAACTAGGTCTAGTCCCATTTCACTTTTGATTCCCAGAAGTCCTCCAAGGTTCATCCTTAACAACCGGCCTACTACTAGCAACAGCCATAAAATTCCCCCCTATCACACTATTCCTACTGACATCCAACTCCCTCAACTACACCCTACTAAC…
	HQ014506 TTGAGCAATGGCATGAACGGGACTAGAGATCAACACTCTAGCTATCCTCCCACTAATTTCAAAACCCCACCACCCCCGAGCTATTGAAGCTGCAACCAAATACTTCCTAGTCCAAGCAGCAGCCTCTACCCTACTCTTATTCTCCTGCACTACCAATGCATTATTTACCGGACAATGAGACATTACACAACTCACCCACCCCATTTCATGCCTTCTTTTAACAACAGCTATTTCAACAAAACTAGGTCTAGTCCCATTTCACTTCTGATTCCCAGAAGTCCTCCAAGGTTCATCCTTAACAACCGGCCTACTACTAGCAACAGCCATAAAATTCCCCCCTATCACACTGTTCCTACTGACATCCAACTCCCTCAACTATACCCTGCTAAC…
	HQ014492 TTGAGCAATGGCATGAACGGGACTAGAGATCAACACTCTAGCTATCCTCCCACTAATTTCAAAACCGCACCACCCCCGAGCTATTGAAGCTGCAACCAAATACTTCCTAGTCCAAGCAGCAGCATCTACCCTACTCTTATTCTCCTGCACTACCAATGCATTATTTACCGGACAATGAGACATTACACAACTCACCCACCCCATTTCATGCCTTCTTTTAACAACAGCTATTTCAACAAAACTAGGTCTAGTCCCATTTCACTTCTGATTCCCAGAAGTCCTCCAAGGTTCATCCTTAACAACCGGCCTACTACTAGCAACAGCCATAAAATTCCCCCCTATCACACTGTTCCTACTGACATCCAACTCCCTCAACTATACCCTGCTAAC…
	JQ829026 ----------------ACAGGTCTAGAAATCAACACTCTAGCCATCCTCCCACTAATTTCAAAACCACACCACCCCCGAGCTATTGAAGCTGCAACCAAATACTTCCTAGTCCAAGCAGCAGCATCTACCCTACTCTTATTCTCCTGTACTACCAATGCACTATTTACTGGACAATGGGACATTACACAACTCACCCACCCCATTTCATGCCTTCTCCTGACAACAGCCATTTCAACAAAACTAGGTCTAGTCCCATTTCACTTCTGATTCCCAGAAGTCCTCCAAGGTTCATCCTTAACAACCGGTCTACTACTAGCAACAGCCATAAAATTCCCCCCTATTACACTATTCCTACTGACATCCAACTCCCTCAACTATACACTACTAAC…
	AF118219 CTGAGCAATAGCATGAACAGGCCTAGAAATCAACACTCTAGCCATCCTCCCACTAATTTCAAAACCACACCACCCCCGAGCTATTGAAGCTGCAACCAAATACTTCCTAGTCCAAGCAGCAGCATCTACCCTACTCTTATTCTCCTGTACTACCAATGCACTATTTACTGGACAATGAGACATTACACAACTCACCCACCCTATTTCATGCCTTCTTCTGACAACAGCCATTTCAACAAAACTAGGTCTAGTCCCATTTCACT-------------------------------------------------------------------------------------------------------------------------------…
	JQ829027 ----------------ACGGGCCTAGAAATCAACACTCTAGCTATCCTCCCACTAATTTCAAAACCACACCATCCCCGAGCTACTGAAGCTGCAACCAAATACTTCTTAGTCCAAGCCCCAGCATCCACCCTACTCTTATTCTCCTGTACTACCAATGCATTATTTCCCGGACAATGAGACATTACACAACTCCCCCCCCCTATTTCATGCCTTCTTTTAACAACAGCCTTTTCAACAAAACTAGGTCTAGTCCCATTTCACTTCTGATTTCCAAAAGTCCTACAAGGTTCATCCTTGACAACTGCCCTACTACTGGAAACAGCCATAAAATTCCCCCCTATTACTCTATTCCTACTGACATCAAACTCCCTCAACTATCCCCTACTAAC…
	JQ829019 ----------------ACAGGTCTAGAAATCAACACTCTAGCTATCCTCCCACTAATTTCAAAACCACACCACCCCCGAGCTATTGAAGCTGCAACCAAATACTTCCTAGTCCAAGCAGCAGCATCTACCCTACTCTTATTTTCCTGCACTACCAATGCATTATTTACCGGACAATGAGATATTACACAACTCACCCATCCCATTTCATGCCTCCTTTTAACAACAGCTATTTCAATAAAACTAGGCCTAGTTCCATTTCACTTCTGATTTCCAGAAGTTCTCCAAGGTTCATCCTTAACAACCGGCCTACTACTAGCAACAGCCATAAAATTCCCCCCTATCACACTATTCCTACTGACATCCAACTCCCTCAACCATACCTTACTAAC…
	JQ829018 ----------------ACAGGTCTAGAAATCAACACTCTAGCTATCCTCCCACTAATTTCAAAACCACACCACCCCCGAGCTATTGAAGCTGCAACCAAATACTTCCTAGTCCAAGCAGCAGCATCTACCCTACTCTTATTTTCCTGCACTACCAATGCATTATTTACCGGACAATGAGATATTACACAACTCACCCATCCCATTTCATGCCTCCTTTTAACAACAGCTATTTCAATAAAACTAGGCCTAGTTCCATTTCACTTCTGATTTCCAGAAGTTCTCCAAGGTTCATCCTTAACAACCGGCCTACTACTAGCAACAGCCATAAAATTCCCCCCTATTACACTATTCCTACTGACATCCAACTCCCTCAACCATACCTTACTAAC…
	AF045757 CTGAGCAATGGCATGAACAGGCCTAGAAATCAACACTCTAGCTATCCTCCCACTAATTTCAAAACCACACCACCCCCGAGCTATTGAAGCTGCAACCAAATACTTCCAGGTTCAAGCAGCAGCATCTACCCTACTCCTATTCTCCTGTACTACCAATGCACTATTTACTGGACAATGAGACATTACACAACTCACCCACCCCATTTCATGCCTTCTCCTAAC------------------------------------------------------------------------------------------------------------------------------------------------------------------------…
	JQ829024 ----------------ACAGGCCTAAAAATCAACACTCTAGCTATCCTCCCACTAATTTCAAAACCACACCACCCCCGAGCTATTGAAGCTGCAACCAAATACTTCCTGGTTCAAGCAGCAGCATCTACCCTACTCCTATTCTCCTGTACTACCAATGCACTATTTACTGGACAATGAGACATTACACAACTCACCCACCCCATTTCATGCCTTCTCCTAACAACAGCCATTTCAACAAAACTAGGCCTAGTCCCATTTCACTTCTGATTCCCAGAAGTCCTCCAAGGTTCATCCTTAACAACCGGTCTACTACTAGCAACAGCCATAAAATTCCCCCCTATCACACTATTCCTACTAACATCTAACTCCCTCAACTACACTCTACTAAC…
;
END;
