# Supplementary material for: A latitudinal phylogeographic diversity gradient in birds
Source: PLoS Biol. 2017 Apr 13;15(4):e2001073. doi: 10.1371/journal.pbio.2001073 (PMC5390966; doi:10.1371/journal.pbio.2001073)
Supplement: S1 Data — (ZIP) [file pbio.2001073.s015.zip › S1_Data/Lepidocolaptes-lacrymiger.nex]

#NEXUS

begin data;
   dimensions ntax=39 nchar=1041;
   format datatype=dna gap=- missing=N interleave=no;
   matrix

angustirostris ATTAATCCCCAAGCTAAACTAATTTCCATCTTAAGTCTCCTCCTAGGAACTACAATCACCATCTCAAGTAACCACTGAGCAATAGCATGAACAGGTCTAGAAATCAACACTCTAGCCATCCTCCCACTAATTTCAAAACCACACCACCCCCGAGCTATTGAAGCTGCAACCAAATACTTCCTAGTCCAAGCAGCAGCATCTACCCTACTCTTATTCTCCTGTACTACCAATGCACTATTTACTGGACAATGAGACATTACACAACTCACCCACCCCATTTCATGCCTTCTCCTGACAACAGCCATTTCAACAAAACTAGGTCTAGTCCCATTTCACTTCTGATTCCCAGAAGTCCTCCAAGGTTCATCCTTAACAACCGGTCTACTACTAGCAACAGCCATAAAATTCCCCCCTATTACACTATTCCTACTGACATCCAACTCCCTCAACTATACACTACTAACCACTATAGCCATTGCCTCAGCTGCTCTAGGAGGATGAGCTGGCCTAAACCAAACCCAAACCCGAAAAATCCTAGCCTTCTCATCAATTTCCCACCTAGGCTGAATAATCATTATTATTATCTACAATCATAAACTCACCCTAATCACCTTCTACCTATACTGTATAATAACTGCCGCTATCTTTCTCACCCTCAAAACAACCAAAACCCTAAAACTATCCTCAATAATAACCGCATGAACAAAAATCCCATCACTGAATGCAATCTTAATATTAGCACTCCTATCCTTAGCAGGACTACCCCCACTAACCGGATTCCTACCTAAATGACTCATTATCCAAGAACTAACCAAACAAGGAATAACATCAACAGCAACAATTATTGCCCTCCTATCTCTACTTGGCCTCTTCTTCTATCTCCGTCTAGCCTACTGTGCAACAATCACATTACCCCCAAATTCTGCTAACTACATAAAACAATGGCAAACTAACAAATCCGTAAATACCCTCACCACAACCTTCATTACCCTAACAATTACCCTTCTACCACTCTCACCTATGATCTTCACAATCTTCTAG
affinis.16214 ATTAATCCCCAAGCTAAACTAATTTTTATCTTAAGCCTCCTTCTAGGGACTACAATCACCATCTCAAGCAACCACTGAGCAATGGCATGAACGGGTCTAGAGATCAACACTCTAGCTATCCTCCCACTAATTTCAAAACCACACCACCCCCGAGCTATTGAAGCTGCAACCAAATACTTCCTAGTCCAAGCAGCAGCATCTACCCTACTCTTATTCTCCTGCACTACCAATGCATTATTTACCGGACAATGAGACATTACGCAACTCACCCACCCAATTTCATGCCTTCTTTTAACAACAGCTATTTCAACAAAACTAGGTCTAGTCCCATTTCACTTTTGATTCCCAGAAGTCCTCCAAGGTTCATCCTTAACAACCGGCCTACTACTAGCAACAGCCATAAAATTCCCCCCTATCACACTATTCCTACTGACATCCAACTCCCTCAACTACACCCTACTAACCACTATAGCCATTGCCTCAGCTGCCCTAGGAGGATGAGCTGGCCTAAACCAAACCCAAACCCGAAAAATCCTAGCCTTCTCATCAATTTCTCACCTAGGCTGAATAACAATCATTATTATTTATAATCACAAACTCACCCTAATCACCTTCTACCTATACTGTACAATAACTGCCGCTATCTTCCTCACCCTAAAAACAACCAAAACCTTAAAACTATCCTCAATAATAACCGCATGAACAAAAATCCCATCACTAAATGCAATCTTAATATTAGCACTTCTATCCCTAGCAGGTCTACCCCCACTAACCGGATTCCTACCTAAATGACTCATTATCCAAGAACTAACCAAACAAGGAATAACATCAACAGCAACAATTATCGCCCTCTTATCTCTACTTGGTCTCTTCTTCTATCTCCGCCTAGCCTACTGTGCAACAATCACACTACCCCCAAACTCTGCTAACTACATAAAACAATGACAAACTAACAAGTCCGTAAACACCCTCACCACAACCTTCATTACCCTAACAATTACCCTTCTACCACTCTCACCTATGATCTTCACAATCCTCTAG
1789_PascoPE ATTAATCCACAAGCTAAACTAATTTCCATCTTAAGCCTCCTTCTAGGAACTACAATCACCATCTCAAGCAACCACTGAGCAATAGCATGAACGGGCCTAGAAATCAACACTCTAGCTATCCTCCCACTAATTTCAAAACCACACCATCCCCGAGCTACTGAAGCTGCAACCAAATACTTCTTAGTCCAAGCAGCAGCATCCACCCTACTCTTATTCTCCTGTACTACCAATGCATTATTTACCGGACAATGAGACATTACACAACTCACCCACCCTATTTCATGCCTTCTTTTAACAACAGCCATTTCAACAAAACTAGGTCTAGTCCCATTTCACTTCTGATTTCCAGAAGTCCTACAAGGTTCATCCTTGACAACTGGCCTACTACTGGCAACAGCCATAAAATTCCCCCCTATTACTCTATTCCTACTAACATCTAACTCCCTCAACTATACCCTACTAACCACTATAGCCATTGCCTCAGCTGCCCTGGGAGGATGAGCTGGCCTAAACCAAACCCAAACCCGAAAAATCCTAGCCTTCTCATCAATCTCCCACCTAGGCTGAATAACAATTATTATTATTTATAATCACAAACTCACCCTAATCACCTTCTACCTATACTGTATAATAACTGCCGCTATCTTCCTCACTCTCAAGACAACCAAAACCTTAAAACTATCCTCAATAATAACTGCATGAACAAAAATCCCATCACTAAATGCAATCTTAATATTAGCACTCCTATCCTTAGCAGGACTGCCCCCACTAACCGGATTCCTACCCAAATGACTCATTATCCAAGAACTAACCAAACAAGGAATAACATCAACAGCAACAATTATTGCCCTCTTATCTCTACTTGGCCTCTTCTTCTATCTCCGCCTAGCCTACTGTGCAACAATTACACTACCCCCAAACTCTGCTAACTACATAAAACAATGACAAACTAACAAGTCCGTAAACATCTTCACCACAACCTTTATTACCCTAACAATTACTCTTCTACCACTTTCACCCATGATCTTCACAATCTTCTAG
31952_CajamarcaPE ATTAATCCACAAGCTAAACTAATTTCCATCTTAAGCCTCCTCCTAGGAACTACAATTACCATCTCAAGCAACCACTGAGCAATAGCATGAACGGGCCTAGAAATCAACACTCTAGCTATCCTACCACTAATTTCAAAACCACACCATCCCCGAGCTACTGAAGCTGCAACCAAATACTTCTTAGTCCAAGCAGCAGCGTCCACCCTACTCTTATTCTCCTGTACTACCAATGCATTATTTACCGGACAATGAGACATTACACAACTCACCCACCCTATTTCATGCCTTCTTTTAACAACAGCCATTTCAACAAAACTAGGTCTAGTCCCATTTCACTTCTGATTTCCAGAAGTCCTACAAGGTTCATCCTTGACAACCGGCCTACTACTGGCAACAGCCATAAAATTCCCCCCTATTACTCTATTCCTACTGACATCTAACTCCCTCAACTATACCCTACTAACCACTATAGCCATTGCCTCAGCTGCCCTAGGAGGATGAGCTGGCCTAAACCAAACCCAAACCCGAAAAATCCTAGCCTTCTCATCAATCTCCCACCTAGGCTGAATAACAATTATTATCATTTACAATCACAAACTCACCCTAATCACCTTCTACCTATACTGTATAATAACTGCCGCTATCTTCCTCACTCTCAAGACAACCAAAACCTTAAAACTATCCTCAATAATAACTGCATGGACAAAAATCCCATCACTAAATGCAATCTTAATACTAGCACTCCTATCCTTAGCAGGACTGCCCCCACTAACCGGATTCCTACCCAAATGACTCATTATCCAAGAACTAACCAAACAAGGAATAACATCAACAGCAACAATTATTGCCCTCTTATCTCTACTTGGCCTCTTCTTCTATCTCCGCCTAGCCTACTGTGCAACAATTACACTACCCCCAAACTCTGCTAACTACATAAAACAATGACAAACTAACAAGTCCGTAAACATCTTCACCACAACCCTTATTACCCTAACAATTACTCTTCTACCACTTTCACCCATGATCTTCACAATCTTCTAG
32064_CajamarcaPE ATTAATCCACAAGCTAAACTAATTTCCATCTTAAGCCTCCTCCTAGGAACTACAATTACCATCTCAAGCAACCACTGAGCAATAGCATGAACGGGCCTAGAAATCAACACTCTAGCTATCCTACCACTAATTTCAAAACCACACCATCCCCGAGCTACTGAAGCTGCAACCAAATACTTCTTAGTCCAAGCAGCAGCGTCCACCCTACTCTTATTCTCCTGTACTACCAATGCATTATTTACCGGACAATGAGACATTACACAACTCACCCACCCTATTTCATGCCTTCTTTTAACAACAGCCATTTCAACAAAACTAGGTCTAGTCCCATTTCACTTCTGATTTCCAGAAGTCCTACAAGGTTCATCCTTGACAACCGGCCTACTACTGGCAACAGCCATAAAATTCCCCCCTATTACTCTATTCCTACTGACATCTAACTCCCTCAACTATACCCTACTAACCACTATAGCCATTGCCTCAGCTGCCCTAGGAGGATGAGCTGGCCTAAACCAAACCCAAACCCGAAAAATCCTAGCCTTCTCATCAATCTCCCACCTAGGCTGAATAACAATTATTATCATTTACAATCACAAACTCACCCTAATCACCTTCTACCTATACTGTATAATAACTGCCGCTATCTTCCTCACTCTCAAGACAACCAAAACCTTAAAACTATCCTCAATAATAACTGCATGGACAAAAATCCCATCACTAAATGCAATCTTAATACTAGCACTCCTATCCTTAGCAGGACTGCCCCCACTAACCGGATTCCTACCCAAATGACTCATTATCCAAGAACTAACCAAACAAGGAATAACATCAACAGCAACAATTATTGCCCTCTTATCTCTACTTGGCCTCTTCTTCTATCTCCGCCTAGCCTACTGTGCAACAATTACACTACCCCCAAACTCTGCTAACTACATAAAACAATGACAAACTAACAAGTCCGTAAACATCTTCACCACAACCCTTATTACCCTAACAATTACTCTTCTACCACTTTCACCCATGATCTTCACAATCTTCTAG
32217_CajamarcaPE ATTAATCCACAAGCTAAACTAATTTCCATCTTAAGCCTCCTCCTAGGAACTACAATTACCATCTCAAGCAACCACTGAGCAATAGCATGAACGGGCCTAGAAATCAACACTCTAGCTATCCTCCCACTAATTTCAAAACCACACCATCCCCGAGCTACTGAAGCTGCAACCAAATACTTCTTAGTCCAAGCAGCAGCGTCCACCCTACTCTTATTCTCCTGTACTACCAATGCATTATTTACCGGACAATGAGACATTACACAACTCACCCACCCTATTTCATGCCTTCTTTTAACAACAGCCATTTCAACAAAACTAGGTCTAGTCCCATTTCACTTCTGATTTCCAGAAGTCCTACAAGGTTCATCCTTGACAACCGGCCTACTACTGGCAACAGCCATAAAATTCCCCCCTATTACTCTATTCCTACTGACATCTAACTCCCTCAACTATACCCTACTAACCACTATAGCCATTGCCTCAGCTGCCCTAGGAGGATGAGCTGGCCTAAACCAAACCCAAACCCGAAAAATCCTAGCCTTCTCATCAATCTCCCACCTAGGCTGAATAACAATTATTATCATTTACAATCACAAACTCACCCTAATCACCTTCTACCTATACTGTATAATAACTGCCGCTATCTTCCTCACTCTCAAGACAACCAAAACCTTAAAACTATCCTCAATAATAACTGCATGGACAAAAATCCCATCACTAAATGCAATCTTAATACTAGCACTCCTATCCTTAGCAGGACTGCCCCCACTAACCGGATTCCTACCCAAATGACTCATTATCCAAGAACTAACCAAACAAGGAATAACATCAGCAGCAACAATTATTGCCCTCTTATCTCTACTTGGCCTCTTCTTCTATCTCCGCCTAGCCTACTGTGCAACAATTACACTACCCCCAAACTCTGCTAACTACATAAAACAATGACAAACTAACAAGTCCGTAAACATCTTCACCACAACCCTTATTACCCTAACAATTACTCTTCTACCACTTTCACCCATGATCTTCACAATCTTCTAG
32283_CajamarcaPE ATTAATCCACAAGCTAAACTAATTTCCATCTTAAGCCTCCTCCTAGGAACTACAATTACCATCTCAAGCAACCACTGAGCAATAGCATGAACGGGCCTAGAAATCAACACTCTAGCTATCCTCCCACTAATTTCAAAACCACACCATCCCCGAGCTACTGAAGCTGCAACCAAATACTTCTTAGTCCAAGCAGCAGCGTCCACCCTACTCTTATTCTCCTGTACTACCAATGCATTATTTACCGGACAATGAGACATTACACAACTCACCCACCCTATTTCATGCCTTCTTTTAACAACAGCCATTTCAACAAAACTAGGTCTAGTCCCATTTCACTTCTGATTTCCAGAAGTCCTACAAGGTTCATCCTTGACAACCGGCCTACTACTGGCAACAGCCATAAAATTCCCCCCTATTACTCTATTCCTACTGACATCTAACTCCCTCAACTATACCCTACTAACCACTATAGCCATTGCCTCAGCTGCCCTAGGAGGATGAGCTGGCCTAAACCAAACCCAAACCCGAAAAATCCTAGCCTTCTCATCAATCTCCCACCTAGGCTGAATAACAATTATTATCATTTACAATCACAAACTCACCCTAATCACCTTCTACCTATACTGTATAATAACTGCCGCTATCTTCCTCACTCTCAAGACAACCAAAACCTTAAAACTATCCTCAATAATAACTGCATGGACAAAAATCCCATCACTAAATGCAATCTTAATACTAGCACTCCTATCCTTAGCAGGACTGCCCCCACTAACCGGATTCCTACCCAAATGACTCATTATCCAAGAACTAACCAAACAAGGAATAACATCAACAGCAACAATTATTGCCCTCTTATCTCTACTTGGCCTCTTCTTCTATCTCCGCCTAGCCTACTGTGCAACAATTACACTACCCCCAAACTCTGCTAACTACATAAAACAATGACAAACTAACAAGTCCGTAAACATCTTCACCACAACCCTTATTACCCTAACAATTACTCTTCTACCACTTTCACCCATGATCTTCACAATCTTCTAG
32368_CajamarcaPE ATTAATCCACAAGCTAAACTAATTTCCATCTTAAGCCTCCTCCTAGGAACTACAATTACCATCTCAAGCAACCACTGAGCAATAGCATGAACGGGCCTAGAAATCAACACTCTAGCTATCCTCCCACTAATTTCAAAACCACACCATCCCCGAGCTACTGAAGCTGCAACCAAATACTTCTTAGTCCAAGCAGCAGCGTCCACCCTACTCTTATTCTCCTGTACTACCAATGCATTATTTACCGGACAATGAGACATTACACAACTCACCCACCCTATTTCATGCCTTCTTTTAACAACAGCCATTTCAACAAAACTAGGTCTAGTCCCATTTCACTTCTGATTTCCAGAAGTCCTACAAGGTTCATCCTTGACAACCGGCCTACTACTGGCAACAGCCATAAAATTCCCCCCTATTACTCTATTCCTACTGACATCTAACTCCCTCAACTATACCCTACTAACCACTATAGCCATTGCCTCAGCTGCCCTAGGAGGATGAGCTGGCCTAAACCAAACCCAAACCCGAAAAATCCTAGCCTTCTCATCAATCTCCCACCTAGGCTGAATAACAATTATTATCATTTACAATCACAAACTCACCCTAATCACCTTCTACCTATACTGTATAATAACTGCCGCTATCTTCCTCACTCTCAAGACAACCAAAACCTTAAAACTATCCTCAATAATAACTGCATGGACAAAAATCCCATCACTAAATGCAATCTTAATACTAGCACTCCTATCCTTAGCAGGACTGCCCCCACTAACCGGATTCCTACCCAAATGACTCATTATCCAAGAACTAACCAAACAAGGAATAACATCAGCAGCAACAATTATTGCCCTCTTATCTCTACTTGGCCTCTTCTTCTATCTCCGCCTAGCCTACTGTGCAACAATTACACTACCCCCAAACTCTGCTAACTACATAAAACAATGACAAACTAACAAGTCCGTAAACATCTTCACCACAACCCTTATTACCCTAACAATTACTCTTCTACCACTTTCACCCATGATCTTCACAATCTTCTAG
32427_CajamarcaPE ATTAATCCACAAGCTAAACTAATTTCCATCTTAAGCCTCCTCCTAGGAACTACAATTACCATCTCAAGCAACCACTGAGCAATAGCATGAACGGGCCTAGAAATCAACACTCTAGCTATCCTCCCACTAATTTCAAAACCACACCATCCCCGAGCTACTGAAGCTGCAACCAAATACTTCTTAGTCCAAGCAGCAGCGTCCACCCTACTCTTATTCTCCTGTACTACCAATGCATTATTTACCGGACAATGAGACATTACACAACTCACCCACCCTATTTCATGCCTTCTTTTAACAACAGCCATTTCAACAAAACTAGGTCTAGTCCCATTTCACTTCTGATTTCCAGAAGTCCTACAAGGTTCATCCTTGACAACCGGCCTACTACTGGCAACAGCCATAAAATTCCCCCCTATTACTCTATTCCTACTGACATCTAACTCCCTCAACTATACCCTACTAACCACTATAGCCATTGCCTCAGCTGCCCTAGGAGGATGAGCTGGCCTAAACCAAACCCAAACCCGAAAAATCCTAGCCTTCTCATCAATCTCCCACCTAGGCTGAATAACAATTATTATCATTTACAATCACAAACTCACCCTAATCACCTTCTACCTATACTGTATAATAACTGCCGCTATCTTCCTCACTCTCAAGACAACCAAAACCTTAAAACTATCCTCAATAATAACTGCATGGACAAAAATCCCATCACTAAATGCAATCTTAATACTAGCACTCCTATCCTTAGCAGGACTGCCCCCACTAACCGGATTCCTACCCAAATGACTCATTATCCAAGAACTAACCAAACAAGGAATAACATCAACAGCAACAATTATTGCCCTCTTATCTCTACTTGGCCTCTTCTTCTATCTCCGCCTAGCCTACTGTGCAACAATTACACTACCCCCAAACTCTGCTAACTACATAAAACAATGACAAACTAACAAGTCCGTAAACATCTTCACCACAACCCTTATTACCCTAACAATTACTCTTCTACCACTTTCACCCATGATCTTCACAATCTTCTAG
32612_CajamarcaPE ATTAATCCACAAGCTAAACTAATTTCCATCTTAAGCCTCCTCCTAGGAACTACAATTACCATCTCAAGCAACCACTGAGCAATAGCATGAACGGGCCTAGAAATCAACACTCTAGCTATCCTCCCACTAATTTCAAAACCACACCATCCCCGAGCTACTGAAGCTGCAACCAAATACTTCTTAGTCCAAGCAGCAGCGTCCACCCTACTCTTATTCTCCTGTACTACCAATGCATTATTTACCGGACAATGAGACATTACACAACTCACCCACCCTATTTCATGCCTTCTTTTAACAACAGCCATTTCAACAAAACTAGGTCTAGTCCCATTTCACTTCTGATTTCCAGAAGTCCTACAAGGTTCATCCTTGACAACCGGCCTACTACTGGCAACAGCCATAAAATTCCCCCCTATTACTCTATTCCTACTGACATCTAACTCCCTCAACTATACCCTACTAACCACTATAGCCATTGCCTCAGCTGCCCTAGGAGGATGAGCTGGCCTAAACCAAACCCAAACCCGAAAAATCCTAGCCTTCTCATCAATCTCCCACCTAGGCTGAATAACAATTATTATCATTTACAATCACAAACTCACCCTAATCACCTTCTACCTATACTGTATAATAACTGCCGCTATCTTCCTCACTCTCAAGACAACCAAAACCTTAAAACTATCCTCAATAATAACTGCATGGACAAAAATCCCATCACTAAATGCAATCTTAATACTAGCACTCCTATCCTTAGCAGGACTGCCCCCACTAACCGGATTCCTACCCAAATGACTCATTATCCAAGAACTAACCAAACAAGGAATAACATCAACAGCAACAATTATTGCCCTCTTATCTCTACTTGGCCTCTTCTTCTATCTCCGCCTAGCCTACTGTGCAACAATTACACTACCCCCAAACTCTGCTAACTACATAAAACAATGACAAACTAACAAGTCCGTAAACATCTTCACCACAACCCTTATTACCCTAACAATTACTCTTCTACCACTTTCACCCATGATCTTCACAATCTTCTAG
32954_CajamarcaPE ATTAATCCACAAGCTAAACTAATTTCCATCTTAAGCCTCCTCCTAGGAACTACAATTACCATCTCAAGCAACCACTGAGCAATAGCATGAACGGGCCTAGAAATCAACACTCTAGCTATCCTCCCACTAATTTCAAAACCACACCATCCCCGAGCTACTGAAGCTGCAACCAAATACTTCTTAGTCCAAGCAGCAGCGTCCACCCTACTCTTATTCTCCTGTACTACCAATGCATTATTTACCGGACAATGAGACATTACACAACTCACCCACCCTATTTCATGCCTTCTTTTAACAACAGCCATTTCAACAAAACTAGGTCTAGTCCCATTTCACTTCTGATTTCCAGAAGTCCTACAAGGTTCATCCTTGACAACCGGCCTACTACTGGCAACAGCCATAAAATTCCCCCCTATTACTCTATTCCTACTGACATCTAACTCCCTCAACTATACCCTACTAACCACTATAGCCATTGCCTCAGCTGCCCTAGGAGGATGAGCTGGCCTAAACCAAACCCAAACCCGAAAAATCCTAGCCTTCTCATCAATCTCCCACCTAGGCTGAATAACAATTATTATCATTTACAATCACAAACTCACCCTAATCACCTTCTACCTATACTGTATAATAACTGCCGCTATCTTCCTCACTCTCAAGACAACCAAAACCTTAAAACTATCCTCAATAATAACTGCATGGACAAAAATCCCATCACTAAATGCAATCTTAATACTAGCACTCCTATCCTTAGCAGGACTGCCCCCACTAACCGGATTCCTACCCAAATGACTCATTATCCAAGAACTAACCAAACAAGGAATAACATCAACAGCAACAATTATTGCCCTCTTATCTCTACTCGGCCTCTTCTTCTATCTCCGCCTAGCCTACTGTGCAACAATTACACTACCCCCAAACTCTGCTAACTACATAAAACAATGACAAACTAACAAGTCCGTAAACATCTTCACCACAACCCTTATTACCCTAACAATTACTCTTCTACCACTTTCACCCATGATCTTCACAATCTTCTAG
33523_CajamarcaPE ATTAATCCACAAGCTAAACTAATTTCCATCTTAAGCCTCCTCCTAGGAACTACAATTACCATCTCAAGCAACCACTGAGCAATAGCATGAACGGGCCTAGAAATCAACACTCTAGCTATCCTCCCACTAATTTCAAAACCACACCATCCCCGAGCTACTGAAGCTGCAACCAAATACTTCTTAGTCCAAGCAGCAGCGTCCACCCTACTCTTATTCTCCTGTACTACCAATGCATTATTTACCGGACAATGAGACATTACACAACTCACCCACCCTATTTCATGCCTTCTTTTAACAACAGCCATTTCAACAAAACTAGGTCTAGTCCCATTTCACTTCTGATTTCCAGAAGTCCTACAAGGTTCATCCTTGACAACCGGCCTACTACTGGCAACAGCCATAAAATTCCCCCCTATTACTCTATTCCTACTGACATCTAACTCCCTCAACTATACCCTACTAACCACTATAGCCATTGCCTCAGCTGCCCTAGGAGGATGAGCTGGCCTAAACCAAACCCAAACCCGAAAAATCCTAGCCTTCTCATCAATCTCCCACCTAGGCTGAATAACAATTATTATCATTTACAATCACAAACTCACCCTAATCACCTTCTACCTATACTGTATAATAACTGCCGCTATCTTCCTCACTCTCAAGACAACCAAAACCTTAAAACTATCCTCAATAATAACTGCATGGACAAAAATCCCATCACTAAATGCAATCTTAATACTAGCACTCCTATCCTTAGCAGGACTGCCCCCACTAACCGGATTCCTACCCAAATGACTCATTATCCAAGAACTAACCAAACAAGGAATAACATCAACAGCAACAATTATTGCCCTCTTATCTCTACTTGGCCTCTTCTTCTATCTCCGCCTAGCCTACTGTGCAACAATTACACTACCCCCAAACTCTGCTAACTACATAAAACAATGACAAACTAACAAGTCCGTAAACATCTTCACCACAACCCTTATTACCCTAACAATTACTCTTCTACCACTTTCACCCATGATCTTCACAATCTTCTAG
38255_StaCruzBO ATTAATCCACAAGCTAAACTAATTTCCATCTTAAGCCTCCTCCTAGGAACTACAATCACCATCTCAAGCAACCACTGAGCAATAGCATGAACGGGTCTAGAAATCAACACTCTAGCTATCCTCCCACTAATTTCAAAACCACACCATCCCCGAGCTACTGAAGCTGCAACCAAATACTTCTTAGTCCAAGCAGCAGCATCCACCCTACTCTTATTCTCCTGTACTACCAATGCATTATTTACCGGACAATGAGACATTACACAACTCACCCACCCTATTTCATGCCTTCTTTTAACAACAGCCATTTCAACAAAACTAGGTCTAGTCCCATTTCACTTCTGATTTCCAGAAGTCCTACAAGGTTCATCCTTGACAACTGGCCTACTACTGGCAACAGCCATAAAATTCCCCCCTATTACTCTATTCCTACTGACATCTAACTCCCTCAACTATACCCTACTAACCACTATAGCCATTGCCTCAGCTGCCCTGGGAGGATGAGCTGGCCTAAACCAAACCCAAACCCGAAAAATCCTAGCCTTCTCATCAATCTCCCACCTAGGCTGAATAACAATTATTATTATTTATAATCACAAACTCACCCTAATCACCTTCTACCTATACTGTATAATAACTGCCGCTATCTTCCTCACTCTCAAGACAACCAAAACCTTAAAACTATCCTCAATAATAACTGCATGGACAAAAATCCCATCACTAAATGCAATCTTAATACTAGCACTCCTATCCTTAGCAGGACTGCCCCCACTAACCGGATTCCTACCCAAATGACTCATTATCCAAGAACTAACCAAACAAGGAATAACATCAACAGCAACAATTATTGCCCTCTTATCTCTACTTGGCCTCTTCTTCTATCTCCGCCTAGCCTACTGTGCAACAATTACACTACCCCCAAACTCTGCTAACTACATAAAACAATGACAAACTAACAAGTCCGTAAACATCTTCACCACAACCTTTATTACCCTAACAATTACTCTTCTACCACTTTCACCCATGATCTTCACAATCTTCTAG
44183_SnMartinPE ATTAATCCACAAGCTAAACTAATTTCCATCTTAAGCCTCCTCCTAGGAACTACAATTACCATCTCAAGCAACCACTGAGCAATAGCATGAACGGGCCTAGAAATCAACACTCTAGCTATCCTACCACTAATTTCAAAACCACACCATCCCCGAGCTACTGAAGCTGCAACCAAATACTTCTTAGTCCAAGCAGCAGCGTCCACCCTACTCTTATTCTCCTGTACTACCAATGCATTATTTACCGGACAATGAGACATTACACAACTCACCCACCCTATTTCATGCCTTCTTTTAACAACAGCCATTTCAACAAAACTAGGTCTAGTCCCATTTCACTTCTGATTTCCAGAAGTCCTACAAGGTTCATCCTTGACAACCGGCCTACTACTGGCAACAGCCATAAAATTCCCCCCTATTACTCTATTCCTACTGACATCTAACTCCCTCAACTATACCCTACTAACCACTATAGCCATTGCCTCAGCTGCCCTAGGAGGATGAGCTGGCCTAAACCAAACCCAAACCCGAAAAATCCTAGCCTTCTCATCAATCTCCCACCTAGGCTGAATAACAATTATTATCATTTACAATCACAAACTCACCCTAATCACCTTCTACCTATACTGTATAATAACTGCCGCTATCTTCCTCACTCTCAAGACAACCAAAACCTTAAAACTATCCTCAATAATAACTGCATGGACAAAAATCCCATCACTAAATGCAATCTTAATACTAGCACTCCTATCCTTAGCAGGACTGCCCCCACTAACCGGATTCCTACCCAAATGACTCATTATCCAAGAACTAACCAAACAAGGAATAACATCAACAGCAACAATTATTGCCCTCTTATCTCTACTTGGCCTCTTCTTCTATCTCCGCCTAGCCTACTGTGCAACAATTACACTACCCCCAAACTCTGCTAACTACATAAAACAATGACAAACTAACAAGTCCGTAAACATCTTCACCACAACCCTTATTACCCTAACAATTACTCTTCTACCACTTTCACCCATGATCTTCACAATCTTCTAG
8029_PascoPE ATTAATCCACAAGCTAAACTAATTTCCATCTTAAGCCTCCTCCTAGGAACTACAATCACCATCTCAAGCAACCACTGAGCAATAGCATGAACGGGCCTAGAAATCAACACTCTAGCTATCCTCCCACTAATTTCAAAACCACACCATCCCCGAGCTACTGAAGCTGCAACCAAATACTTCTTAGTCCAAGCAGCAGCATCCACCCTACTCTTATTCTCCTGTACTACCAATGCATTATTTACCGGACAATGAGACATTACACAACTCACCCACCCTATTTCATGCCTTCTTTTAACAACAGCCATTTCAACAAAACTAGGTCTAGTCCCATTTCACTTCTGATTTCCAGAAGTCCTACAAGGTTCATCCTTGACAACTGGCCTACTACTGGCAACAGCCATAAAATTCCCCCCTATTACTCTATTCCTACTGACATCTAACTCCCTCAACTATACCCTACTAACCACTATAGCCATTGCCTCAGCTGCCCTGGGAGGATGAGCTGGCCTAAACCAAACCCAAACCCGAAAAATCCTAGCCTTCTCATCAATCTCCCACCTAGGCTGAATAACAATTATTATTATTTATAATCACAAACTCACCCTAATCACCTTCTACCTATACTGTATAATAACTGCCGCTATCTTCCTCACTCTCAAGACAACCAAAACCTTAAAACTATCCTCAATAATAACTGCATGGACAAAAATCCCATCACTAAATGCAATCTTAATACTAGCACTCCTATCCTTAGCAGGACTGCCCCCACTAACCGGATTCCTACCCAAATGACTCATTATCCAAGAACTAACCAAACAAGGAATAACATCAACAGCAACAATTATCGCCCTCTTATCTCTACTTGGCCTCTTCTTCTATCTCCGCCTAGCCTACTGTGCAACAATTACACTACCCCCAAACTCTGCTAACTACATAAAACAATGACAAACTAACAAGTCCGTAAACATCTTCACCACAACCTTTATTACCCTAACAATTACCCTTCTACCACTTTCACCCATGATCTTCACAATCTTCTAG
AM.DOT2884_StaCruzBO ATTAATCCACAAGCTAAACTAATTTCCATCTTAAGCCTCCTCCTAGGAACTACAATCACCATCTCAAGCAACCACTGAGCAATAGCATGAACGGGCCTAGAAATCAACACTCTAGCTATCCTCCCACTAATTTCAAAACCACACCATCCCCGAGCTACTGAAGCTGCAACCAAATACTTCTTAGTCCAAGCAGCAGCATCCACCCTACTCTTATTCTCCTGTACTACCAATGCATTATTTACCGGACAATGAGACATTACACAACTCACCCACCCTATTTCATGCCTTCTTTTAACAACAGCCATTTCAACAAAACTAGGTCTAGTCCCATTTCACTTCTGATTTCCAGAAGTCCTACAAGGTTCATCCTTGACAACTGGCCTACTACTGGCAACAGCCATAAAATTCCCCCCTATTACTCTATTCCTACTGACATCTAACTCCCTCAACTATACCCTACTAACCACTATAGCCATTGCCTCAGCTGCCCTGGGAGGATGAGCTGGCCTAAACCAAACCCAAACCCGAAAAATCCTAGCCTTCTCATCAATCTCCCACCTAGGCTGAATAACAATTATTATTATTTATAATCACAAACTCACCCTAATCACCTTCTACCTATACTGTATAATAACTGCCGCTATCTTCCTCACTCTCAAGACAACCAAAACCTTAAAACTATCCTCAATAATAACTGCATGGACAAAAATCCCATCACTAAATGCAATCTTAATACTAGCACTCCTATCCTTAGCAGGACTGCCCCCACTAACCGGATTCCTACCCAAATGACTCATTATCCAAGAACTAACCAAACAAGGAATAACATCAACAGCAACAATTATTGCCCTCTTATCTCTACTTGGCCTCTTCTTCTATCTCCGCCTAGCCTACTGTGCAACAATTACACTACCCCCAAACTCTGCTAACTACATAAAACAATGACAAACTAACAAGTCCGTAAACATCTTCACCACAACCTTTATTACCCTAACAATTACTCTTCTACCACTTTCACCCATGATCTTCACAATCTTCTAG
AM.DOT7051_LaPazBO ATTAATCCACAAGCTAAACTAATTTCCATCTTAAGCCTCCTCCTAGGAACTACAATCACCATCTCAAGCAACCACTGAGCAATAGCATGAACGGGCCTAGAAATCAACACTCTAGCTATCCTCCCACTAATTTCAAAACCACACCATCCCCGAGCTACTGAAGCTGCAACCAAATACTTCTTAGTCCAAGCAGCAGCATCCACCCTACTCTTATTCTCCTGTACTACCAATGCATTATTTACCGGACAATGAGACATTACACAACTCACCCACCCTATTTCATGCCTTCTTTTAACAACAGCCATTTCAACAAAACTAGGTCTAGTCCCATTTCACTTCTGATTTCCAGAAGTCCTACAAGGTTCATCCTTGACAACTGGCCTACTACTGGCAACAGCCATAAAATTCCCCCCTATTACTCTATTCCTACTGACATCTAACTCCCTCAACTATACCCTACTAACCACTATAGCCATTGCCTCAGCTGCCCTGGGAGGATGAGCTGGCCTAAACCAAACCCAAACCCGAAAAATCCTAGCCTTCTCATCAATCTCCCACCTAGGCTGAATAACAATTATTATTATTTATAATCACAAACTCACCCTAATCACCTTCTACCTATACTGTATAATAACTGCCGCTATCTTCCTCACTCTCAAGACAACCAAAACCTTAAAACTATCCTCAATAATAACTGCATGGACAAAAATCCCATCACTAAATGCAATCTTAATACTAGCACTCCTATCCTTAGCAGGACTGCCCCCACTAACCGGATTCCTACCCAAATGACTCATTATCCAAGAACTAACCAAACAAGGAATAACATCAACAGCAACAATTATTGCCCTCTTATCTCTACTTGGCCTCTTCTTCTATCTCCGCCTAGCCTACTGTGCAACAATTACACTACCCCCAAACTCTGCTAACTACATAAAACAATGACAAACTAACAAGTCCGTAAACATCTTCACCACAACCTTTATTACCCTAACAATTACTCTTCTACCACTTTCACCCATGATCTTCACAATCTTCTAG
IAvH.BT20_Orocue_STachCO ATTAACCCACAAGCTAAACTAATTTCCATCTTAAGCCTCCTCCTAGGAACTACAATCACCATCTCAAGCAACCACTGAGCAATAGCATGAACAGGCCTAGAAATCAACACTCTAGCTATCCTCCCACTAATTTCAAAACCACACCACCCCCGAGCTACTGAAGCTGCAACCAAATACTTCTTAGTCCAAGCAGCAGCATCCACCCTACTCTTATTCTCCTGTACTACCAATGCATTATTTACCGGACAATGAGACATTACACAACTCACCCACCCCATTTCATGCCTTCTTTTAACAACTGCCATCTCAACAAAACTAGGTCTAGTCCCATTTCACTTCTGATTTCCAGAAGTCCTCCAAGGTTCATCCTTGACAACCGGCCTACTACTGGCAACAGCCATAAAATTCCCCCCTATCACACTATTCCTGCTGACATCTAACTCCCTCAACTACACCCTACTAACCACTATAGCCATTGCCTCAGCTGCTCTAGGAGGATGAGCTGGCCTAAACCAAACCCAAACCCGAAAAATCCTAGCCTTCTCATCAATTTCCCACCTAGGCTGAATAACAATTATTATTATTTACAATCACAAACTCACCCTAATCACCTTCTACCTATACTGTATAATAACTGCCGCTATCTTCCTCACTCTCAAAACAACCAAAACCTTAAAACTATCCTCAATAATAACTGCATGGACAAAAATCCCATCACTAAATGCAATCTTAATACTAGCACTCCTATCCTTAGCAGGACTACCCCCACTAACCGGATTCCTACCCAAATGACTCATTATTCAAGAACTAACCAAACAAGGAATAACATCAACAGCAACAATTATTGCCCTCTTATCTCTACTGGGTCTCTTCTTCTATCTCCGCCTAGCCTACTGTGCAACAATTACACTACCCCCAAACTCTGCTAACTACATAAAACAATGACAAACTAACAAGTCCGTAAACATCTTCACCACAACCTTTATTACCCTAACAATTACTCTTCTACCACTTTCACCCATGATCTTCACAATCTTCTAG
IAvH.BT2427_CumbreValleCO ATTAACCCACAAGCTAAACTAATTTCCATCTTAAGCCTCCTCCTAGGAACTACAATCACCATCTCAAGCAACCACTGAGCAATAGCATGAACAGGCCTAGAAATCAACACTCTAGCTATCCTCCCACTAATTTCAAAACCACACCACCCCCGAGCTACTGAAGCTGCAACCAAATATTTCTTAGTCCAAGCAGCAGCATCCACCCTACTCTTATTCTCCTGTACTACCAATGCATTATTTACCGGACAATGAGACATTACACAACTCACCCACCCCATTTCATGCCTTCTTTTAACAACTGCCATTTCAACAAAACTAGGCCTAGTCCCATTTCACTTCTGATTTCCAGAAGTCCTCCAAGGTTCATCCTTGACAACCGGCCTACTACTGGCAACAGCCATAAAATTCCCCCCTATCACACTATTCCTGCTGACATCCAACTCCCTCAACTACACCCTACTAACCACTATAGCCATTGCCTCAGCTGCCCTAGGAGGATGAGCTGGCCTAAACCAAACCCAAACCCGAAAAATCCTAGCCTTCTCATCAATTTCCCACCTAGGCTGAATAACAATTATTATTATTTACAATCATAAACTCACCCTAATCACCTTCTACCTATACTGTATAATAACTGCCGCTATCTTCCTCACTCTCAAAACAACCAAAACCTTAAAACTATCCTCAATAATAACTGCATGGACAAAAATCCCATCACTAAATGCAATCTTAATACTAGCACTCCTATCCTTAGCAGGACTACCCCCACTAACCGGATTCCTACCCAAATGACTCATTATCCAAGAACTAACCAAACAAGGAATAACATCAACAGCAACAATTATTGCCCTCTTATCTCTACTGGGTCTCTTCTTCTATCTCCGCCTAGCCTACTGTGCAACAATTACACTACCCCCAAACTCTGCTAACTACATAAAACAATGACAAACTAACAAGTCCGTAAACATCTTCACCACAACCTTTATTACCCTAACAATTACTCTTCTACCACTTTCACCCATGATCTTCACAATCTTCTAG
IAvH.BT2589_GuascaCundCO ATTAACCCACAAGCTAAACTAATTTCCATCTTAAGCCTCCTCCTAGGAACTACAATCACCATCTCAAGCAACCACTGAGCAATAGCATGAACAGGCCTAGAAATCAACACTCTAGCTATCCTCCCACTAATTTCAAAACCACACCACCCCCGAGCTACTGAAGCTGCAACCAAATATTTCTTAGTCCAAGCAGCAGCATCCACCCTACTCTTATTCTCCTGTACTACCAATGCATTATTTACCGGACAATGAGACATTACACAACTCACCCACCCCATTTCATGCCTTCTTTTAACAACTGCCATTTCAACAAAACTAGGTCTAGTCCCATTTCACTTCTGATTTCCAGAAGTCCTCCAAGGTTCATCCTTGACAACCGGCCTACTACTGGCAACAGCCATAAAATTCCCCCCTATCACACTATTCCTGCTGACATCCAACTCCCTCAACTACACCCTACTAACCACTATAGCCATTGCCTCAGCTGCCCTAGGAGGATGAGCTGGCCTAAACCAAACCCAAACCCGAAAAATCCTAGCCTTCTCATCAATTTCCCACCTAGGCTGAATAACAATTATTATTATTTACAATCATAAACTCACCCTAATCACCTTTTACCTATACTGTATAATAACTGCCGCTATCTTCCTCACTCTCAAAACAACCAAAACCTTAAAACTATCCTCAATAATAACTGCATGGACAAAAATCCCATCACTAAATGCAATCTTAATACTAGCACTCCTGTCCTTAGCAGGACTACCCCCACTAACCGGATTCCTACCCAAATGACTCATTATCCAAGAACTAACCAAACAAGGAATAACATCAACAGCAACAATTATTGCCCTCTTATCTCTACTGGGTCTCTTCTTCTATCTCCGCCTAGCCTACTGTGCAACAATTACACTACCCCCAAACTCTGCTAACTACATAAAACAATGACAAACTAACAAGTCCGTAAACATCTTCACCACAACCTTTATTACCCTAACAATTACTCTTCTACCACTTTCACCCATGATCTTCACAATCTTCTAG
IAvH.BT4160_IguaqueBoyCO ATTAATCCACAAGCTAAACTAATTTCCATCTTAAGCCTCCTCCTAGGAACTACAATCACCATCTCAAGCAACCACTGAGCAATAGCATGAACAGGCCTAGAAATCAACACTCTAGCTATCCTCCCACTAATTTCAAAACCACACCACCCCCGAGCTACTGAAGCTGCAACCAAATACTTCTTAGTCCAAGCAGCAGCATCCACCCTACTCTTATTCTCCTGTACTACCAATGCATTATTTACCGGACAATGAGACATTACACAACTCACCCACCCCATTTCATGCCTTCTTTTAACAACTGCCATCTCAACAAAACTAGGTCTAGTCCCATTTCACTTCTGATTTCCAGAAGTCCTCCAAGGTTCATCCTTGACAACCGGCCTACTACTGGCAACAGCCATAAAATTCCCCCCTATCACACTATTCCTGCTGACATCTAACTCCCTCAACTACACCCTACTAACCACTATAGCCATTGCCTCAGCTGCTCTAGGAGGATGAGCTGGCCTAAACCAAACCCAAACCCGAAAAATCCTAGCCTTCTCATCAATTTCCCACCTAGGCTGAATAACAATTATTATTATTTACAATCACAAACTCACCCTAATCACCTTCTACCTATACTGTATAATAACTGCCGCTATCTTCCTCACTCTCAAAACAACCAAAACCTTAAAACTATCCTCAATAATAACTGCATGGACAAAAATCCCATCACTAAATGCAATCTTAATACTAGCACTCCTATCCTTAGCAGGACTACCCCCACTAACCGGATTCCTACCCAAATGACTCATTATTCAAGAACTAACCAAACAAGGAATAACATCAACAGCAACAATTATTGCCCTCTTATCTCTACTGGGTCTCTTCTTCTATCTCCGCCTAGCCTACTGTGCAACAATTACACTACCCCCAAACTCTGCTAACTACATAAAACAATGACAAACTAACAAGTCCGTAAACATCTTCACCACAACCTTTATTACTCTAACAATTACTCTTCTACCACTTTCACCCATGATCTTCACAATCTTCTAG
IAvH.BT4511_StaRosaRisCO ATTAACCCACAAGCTAAACTAATTTCCATCTTAAGCCTCCTCCTAGGAACTACAATCACCATCTCAAGCAACCACTGAGCAATAGCATGAACAGGCCTAGAAATCAACACTCTAGCTATCCTCCCACTAATTTCAAAACCACACCACCCCCGAGCTACTGAAGCTGCAACCAAATATTTCTTAGTCCAAGCAGCAGCATCCACCCTACTCTTATTCTCCTGTACTACCAATGCATTATTTACCGGACAATGAGACATTACACAACTCACCCACCCCATTTCATGCCTTCTTTTAACAACTGCCATTTCAACAAAACTAGGTCTAGTCCCATTTCACTTCTGATTTCCAGAAGTCCTCCAAGGTTCATCCTTGACAACCGGCCTACTACTGGCAACAGCCATAAAATTCCCCCCTATCACACTATTCCTGCTGACATCCAACTCCCTCAACTACACCCTACTAACCACTATAGCCATTGCCTCAGCTGCCCTAGGAGGATGAGCTGGCCTAAACCAAACCCAAACCCGAAAAATCCTAGCCTTCTCATCAATTTCCCACCTAGGCTGAATAACAATTATTATTATTTACAATCATAAACTCACCCTAATCACCTTCTACCTATACTGTATAATAACTGCCGCTATCTTCCTCACTCTCAAAACAACCAAAACCTTAAAACTATCCTCAATAATAACTGCATGGACAAAAATCCCATCACTAAATGCAATCTTAATACTAGCACTCCTGTCCTTAGCAGGACTACCCCCACTAACCGGATTCCTACCCAAATGACTCATTATCCAAGAACTAACCAAACAAGGAATAACATCAACAGCAACAATTATTGCCCTCTTATCTCTACTGGGTCTCTTCTTCTATCTCCGCCTAGCCTACTGTGCAACAATTACACTACCCCCAAACTCTGCTAACTACATAAAACAATGACAAACTAACAAGTCCGTAAACATCTTCACCACAACCTTTATTACCCTAACAATTACTCTTCTACCACTTTCACCCATGATCTTCACAATCTTCTAG
IAvH.BT6819_BojacaCundCO ATTAATCCACAAGCTAAACTAATTTCCATCTTAAGCCTCCTCCTAGGAACTACAATCACCATCTCAAGCAACCACTGAGCAATAGCATGAACAGGCCTAGAAATCAACACTCTAGCTATCCTCCCACTAATTTCAAAACCACACCACCCCCGAGCTACTGAAGCTGCAACCAAATACTTCTTAGTCCAAGCAGCAGCATCCACCCTACTCTTATTCTCCTGTACTACCAATGCATTATTTACCGGACAATGAGACATTACACAACTCACCCACCCCATTTCATGCCTTCTTTTAACAACTGCCATCTCAACAAAACTAGGTCTAGTCCCATTTCACTTCTGATTTCCAGAAGTCCTCCAAGGTTCATCCTTGACAACCGGCCTACTACTGGCAACAGCCATAAAATTCCCCCCTATCACACTATTCCTGCTGACATCTAACTCCCTCAACTACACCCTACTAACCACTATAGCCATTGCCTCAGCTGCTCTAGGAGGATGAGCTGGCCTAAACCAAACCCAAACCCGAAAAATCCTAGCCTTCTCATCAATTTCCCACCTAGGCTGAATAACAATTATTATTATTTACAATCACAAACTCACCCTAATCACCTTCTACCTATACTGTATAATAACTGCCGCTATCTTCCTCACTCTCAAAACAACCAAAACCTTAAAACTATCCTCAATAATAACTGCATGGACAAAAATCCCATCACTAAATGCAATCTTAATACTAGCACTCCTATCCTTAGCAGGACTACCCCCACTAACCGGATTCCTACCCAAATGACTCATTATTCAAGAACTAACCAAACAAGGAATAACATCAACAGCAACAATTATTGCCCTCTTATCTCTACTGGGTCTCTTCTTCTATCTCCGCCTAGCCTACTGTGCAACAATTACACTACCCCCAAACTCTGCTAACTACATAAAACAATGACAAACTAACAAGTCCGTAAACATCTTCACCACAACCTTTATTACCCTAACAATTACTCTTCTACCACTTTCACCCATGATCTTCACAATCTTCTAG
JM242_TrujilloVE ATTAACCCACAAGCTAAACTAATTTCCATCTTAAGCCTCCTCCTAGGAACTACAATCACCATCTCAAGCAACCACTGAGCAATAGCATGAACAGGCCTAGAAATCAACACTCTAGCTATCCTCCCACTAATTTCAAAACCACACCACCCCCGAGCTACTGAAGCTGCAACCAAATACTTCTTAGTCCAAGCAGCAGCATCCACCCTACTCTTATTCTCCTGTACTACCAATGCATTATTTACCGGACAATGAGACATTACACAACTCACCCACCCCATTTCATGCCTTCTTTTAACAACTGCCATCTCAACAAAACTAGGTCTAGTCCCATTTCACTTCTGATTTCCAGAAGTCCTCCAAGGTTCATCCTTGACAACCGGCCTACTACTGGCAACAGCCATAAAATTCCCCCCTATCACACTATTCCTGCTGACATCTAACTCCCTCAACTACACCCTACTAACCACTATAGCCATTGCCTCAGCTGCTCTAGGAGGATGAGCTGGCCTAAACCAAACCCAAACCCGAAAAATCCTAGCCTTCTCATCAATTTCCCACCTAGGCTGAATAACAATTATTATTATTTACAATCACAAACTCACCCTAATCACCTTCTACCTATACTGTATAATAACTGCCGCTATCTTCCTCACTCTCAAAACAACCAAAACCTTAAAACTATCCTCAATAATAACTGCATGGACAAAAATCCCATCACTAAATGCAATCTTAATACTAGCACTCCTATCCTTAGCAGGACTACCCCCACTAACCGGATTCCTACCCAAATGACTCATTATTCAAGAACTAACCAAACAAGGAATAACATCAACAGCAACAATTATTGCCCTCTTATCTCTACTGGGTCTCTTCTTCTATCTCCGCCTAGCCTACTGTGCAACAATTACACTACCCCCAAACTCTGCTAACTACATAAAACAATGACAAACTAACAAGTCCGTAAACATCTTCACCACAACCTTTATTACCCTAACAATTACTCTTCTACCACTTTCACCCATGATCTTCACAATCTTCTAG
JPL225_PerijaCO ATTAATCCACAAGCTAAACTAATTTCCATCTTAAGCCTCCTCCTAGGAACTACAATCACCATCTCAAGCAACCACTGAGCAATGGCATGAACAGGCCTAGAAATCAACACTCTAGCGATCCTCCCACTAATTTCAAAACCACACCACCCCCGAGCTACTGAAGCCGCAACCAAATACTTCTTAGTCCAAGCAGCAGCATCCACCCTACTCTTATTCTCCTGTACTACCAATGCATTATTTACCGGACAATGAGACATCACACAACTCACCCACCCCATTTCATGCCTTCTTTTAACAACTGCCATTTCAACAAAACTAGGTCTAGTCCCATTTCACTTCTGATTTCCAGAAGTCCTCCAAGGTTCATCCTTGACAACCGGCCTACTACTGGCAACAGCCATAAAATTCCCCCCTATCACACTATTCCTGCTGACATCTAACTCCCTCAACTACACCCTACTAACCACTATAGCCATTGCCTCAGCTGCCCTAGGAGGATGAGCTGGCCTAAACCAAACCCAAACCCGAAAAATCCTAGCCTTCTCATCAATTTCCCACCTAGGCTGAATAACAATTATTATTATTTACAATCACAAACTCACCCTAATCACCTTTTACCTATACTGTATAATAACTGCCGCTATCTTCCTCACTCTCAAAACAACCAAAACCTTAAAACTATCCTCAATAATAACTGCATGGACAAAAATCCCATCACTAAATGCAATCTTAATACTAGCACTCCTATCCTTAGCAGGACTACCCCCACTAACCGGATTCCTACCCAAATGACTCATTATCCAAGAACTAACCAAACAAGGAATAACATCAACAGCAACAATTATTGCCCTCTTATCTCTACTGGGCCTCTTCTTCTATCTCCGCCTAGCCTACTGTGCAACAATTACACTACCCCCAAACTCTGCTAACTACATAAAACAATGACAAACTAGCAAGTCCGTAAACATCTTCACCACAACCTTTATCACCCTAACAATTACTCTTCTACCACTTTCACCCATGATCTTCACAATCTTCTAG
JPL253_PerijaCO ATTAATCCACAAGCTAAACTAATTTCCATCTTAAGCCTCCTCCTAGGAACTACAATCACCATCTCAAGCAACCACTGAGCAATGGCATGAACAGGCCTAGAAATCAACACTCTAGCGATCCTCCCACTAATTTCAAAACCACACCACCCCCGAGCTACTGAAGCCGCAACCAAATACTTCTTAGTCCAAGCAGCAGCATCCACCCTACTCTTATTCTCCTGTACTACCAATGCATTATTTACCGGACAATGAGACATCACACAACTCACCCACCCCATTTCATGCCTTCTTTTAACAACTGCCATTTCAACAAAACTAGGTCTAGTCCCATTTCACTTCTGATTTCCAGAAGTCCTCCAAGGTTCATCCTTGACAACCGGCCTACTACTGGCAACAGCCATAAAATTCCCCCCTATCACACTATTCCTGCTGACATCTAACTCCCTCAACTACACCCTACTAACCACTATAGCCATTGCCTCAGCTGCCCTAGGAGGATGAGCTGGCCTAAACCAAACCCAAACCCGAAAAATCCTAGCCTTCTCATCAATTTCCCACCTAGGCTGAATAACAATTATTATTATTTACAATCACAAACTCACCCTAATCACCTTTTACCTATACTGTATAATAACTGCCGCTATCTTCCTCACTCTCAAAACAACCAAAACCTTAAAACTATCCTCAATAATAACTGCATGGACAAAAATCCCATCACTAAATGCAATCTTAATACTAGCACTCCTATCCTTAGCAGGACTACCCCCACTAACCGGATTCCTACCCAAATGACTCATTATCCAAGAACTAACCAAACAAGGAATAACATCAACAGCAACAATTATTGCCCTCTTATCTCTACTGGGCCTCTTCTTCTATCTCCGCCTAGCCTACTGTGCAACAATTACACTACCCCCAAACTCTGCTAACTACATAAAACAATGACAAACTAGCAAGTCCGTAAACATCTTCACCACAACCTTTATCACCCTAACAATTACTCTTCTACCACTTTCACCCATGATCTTCACAATCTTCTAG
JPL294_Lajon_NTachVE ATTAACCCACAAGCTAAACTAATTTCCATCTTAAGCCTCCTCCTAGGAACTACAATCACCATCTCAAGCAACCACTGAGCAATAGCATGAACAGGCCTAGAAATCAACACTCTAGCTATCCTCCCACTAATTTCAAAACCACACCACCCCCGAGCTACTGAAGCTGCAACCAAATATTTCTTAGTCCAAGCAGCAGCATCCACCCTACTCTTATTCTCCTGTACTACCAATGCATTATTTACCGGACAATGAGACATTACACAACTCACCCACCCCATTTCATGCCTTCTTTTAACAACTGCCATTTCAACAAAACTAGGTCTAGTCCCATTTCACTTCTGATTTCCAGAAGTCCTCCAAGGTTCATCCTTGACAACCGGCCTACTACTGGCAACAGCCATAAAATTCCCCCCTATCACACTATTCCTGCTGACATCCAACTCCCTCAACTACACCCTACTAACCACTATAGCCATTGCCTCAGCTGCCCTAGGAGGATGAGCTGGCCTAAACCAAACCCAAACCCGAAAAATCCTAGCCTTCTCATCAATTTCCCACCTAGGCTGAATAACAATTATTATTATTTACAATCATAAACTCACCCTAATCACCTTTTACCTATACTGTATAATAACTGCCGCTATCTTCCTCACTCTCAAAACAACCAAAACCTTAAAACTATCCTCAATAATAACTGCATGGACAAAAATCCCATCACTAAATGCAATCTTAATACTAGCACTCCTGTCCTTAGCAGGACTACCCCCACTAACCGGATTCCTACCCAAATGACTCATTATCCAAGAACTAACCAAACAAGGAATAACATCAACAGCAACAATTATTGCCCTCTTATCTCTACTGGGTCTCTTCTTCTATCTCCGCCTAGCCTACTGTGCAACAATTACACTACCCCCAAACTCTGCTAACTACATAAAACAATGACAAACTAACAAGTCCGTAAACATCTTCACCACAACCTTTATTACCCTAACAATTACTCTTCTACCACTTTCACCCATGATCTTCACAATCTTCTAG
JPL471_HuilaCO ATTAACCCACAAGCTAAACTAATTTCCATCTTAAGCCTCCTCCTAGGAACTACAATCACCATCTCAAGCAACCACTGAGCAATAGCATGAACAGGCCTAGAAACCAACACTCTAGCTATCCTCCCACTAATTTCAAAACCACACCACCCCCGAGCTACTGAAGCTGCAACCAAATATTTCTTAGTCCAAGCAGCAGCATCCACCCTACTCTTATTCTCCTGTACTACCAATGCAATATTTACCGGACAATGAGACATTACACAACTCACCCACCCCATTTCATGCCTTCTTTTAACAACTGCCATTTCAACAAAACTAGGTCTAGTCCCATTTCACTTCTGATTTCCAGAAGTCCTCCAAGGTTCATCCTTGACAACCGGCCTACTACTGGCAACAGCCATAAAATTCCCCCCTATCACACTATTCCTGCTGACATCCAACTCCCTCAACTACACCCTACTAACCACTATAGCCATTGCCTCAGCTGCCCTAGGAGGATGAGCTGGCCTAAACCAAACCCAAACCCGAAAAATCCTAGCCTTCTCATCAATTTCCCACCTAGGCTGAATAACAATTATTATTATTTACAATCATAAACTCACCCTAATCACCTTCTACCTATACTGTATAATAACTGCCGCTATCTTCCTCACTCTCAAAACAACCAAAACCTTAAAACTATCCTCAATAATAACTGCATGGACAAAAATCCCATCACTAAATGCAATCTTAATACTAGCACTCCTGTCCTTAGCAGGACTACCCCCACTAACCGGATTCCTACCCAAATGACTCATTATCCAAGAACTAACCAAACAAGGAATAACATCAACAGCAACAATTATTGCCCTCTTATCTCTACTGGGTCTCTTCTTCTATCTCCGCCTAGCCTACTGTGCAACAATTACACTACCCCCAAACTCTGCTAACTACATAAAACAATGACAAACTAACAAGTCCGTAAACATCTTCACCACAACCTTTATTACCCTAACAATTACTCTTCTACCACTTTCACCCATGATCTTCACAATCTTCTAG
KCC76_Mesa_NTachVE ATTAACCCACAAGCTAAACTAATTTCCATCTTAAGCCTCCTCCTAGGAACTACAATCACCATCTCAAGCAACCACTGAGCAATAGCATGAACAGGCCTAGAAATCAACACTCTAGCTATCCTCCCACTAATTTCAAAACCACACCACCCCCGAGCTACTGAAGCTGCAACCAAATACTTCTTAGTCCAAGCAGCAGCATCCACCCTACTCTTATTCTCCTGTACTACCAATGCATTATTTACCGGACAATGAGACATCACACAACTCACCCACCCCATTTCATGCCTTCTTTTAACAACTGCCATCTCAACAAAACTAGGTCTAGTCCCATTTCACTTCTGATTTCCAGAAGTCCTCCAAGGTTCATCCTTGACAACCGGCCTACTACTGGCAACAGCCATAAAATTCCCCCCTATCACACTATTCCTGCTGACATCTAACTCCCTCAACTACACCCTACTAACCACTATAGCCATTGCCTCAGCTGCTCTAGGAGGATGAGCTGGCCTAAACCAAACCCAAACCCGAAAAATCCTAGCCTTCTCATCAATTTCCCACCTAGGCTGAATAACAATTATTATTATTTACAATCACAAACTCACCCTAATCACCTTCTACCTATACTGTATAATAACTGCCGCTATCTTCCTCACTCTCAAAACAACCAAAACCTTAAAACTATCCTCAATAATAACTGCATGGACAAAAATCCCATCACTAAATGCAATCTTAATACTAGCACTCCTATCCTTAGCAGGACTACCCCCACTAACCGGATTCCTACCCAAATGACTCATTATTCAAGAACTAACCAAACAAGGAATAACATCAACAGCAACAATTATTGCCCTCTTATCTCTACTGGGTCTCTTCTTCTATCTCCGCCTAGCCTACTGTGCAACAATTACACTACCCCCAAACTCTGCTAACTACATAAAACAATGACAAACTAACAAGTCCGTAAACATCTTCACCACAACCTTTATTACCCTAACAATTACTCTTCTACCACTTTCACCCATGATCTTCACAATCTTCTAG
KU14766_PE ATTAATCCACAAGCTAAACTAATTTCCATCTTAAGCCTCCTCCTAGGAACTACAATCACCATCTCAAGCAACCACTGAGCAATAGCATGAACGGGCCTAGAAATCAACACTCTAGCTATCCTCCCACTAATTTCAAAACCACACCATCCCCGAGCTACTGAAGCTGCAACCAAATACTTCTTAGTCCAAGCAGCAGCATCCACCCTACTCTTATTCTCCTGTACTACCAATGCATTATTTACCGGACAATGAGACATTACACAACTCACCCACCCTATTTCATGCCTTCTTTTAACAACAGCCATTTCAACAAAACTAGGTCTAGTCCCATTTCACTTCTGATTTCCAGAAGTCCTACAAGGTTCATCCTTGACAACTGGCCTACTACTGGCAACAGCCATAAAATTCCCCCCTATTACTCTATTCCTACTAACATCTAACTCCCTCAACTATACCCTACTAACCACTATAGCCATTGCCTCAGCTGCCCTGGGAGGATGAGCTGGCCTAAACCAAACCCAAACCCGAAAAATCCTAGCCTTCTCATCAATCTCCCACCTAGGCTGAATAACAATTATTATTATTTATAATCACAAACTCACCCTAATCACCTTCTACCTATACTGTATAATAACTGCCGCTATCTTCCTCACTCTCAAGACAACCAAAACCTTAAAACTATCCTCAATAATAACTGCATGAACAAAAATCCCATCACTAAATGCAATCTTAATATTAGCACTCCTATCCTTAGCAGGACTGCCCCCACTAACCGGATTCCTACCCAAATGACTCATTATCCAAGAACTAACCAAACAAGGAATAACATCAACAGCAACAATTATTGCCCTCTTATCTCTACTTGGCCTCTTCTTCTATCTCCGCCTAGCCTACTGTGCAACAATTACACTACCCCCAAACTCTGCTAACTACATAAAACAATGACAAACTAACAAGTCCGTAAACATCTTCACCACAACCTTTATTACCCTAACAATTACTCTTCTACCACTTTCACCCATGATCTTCACAATCTTCTAG
KU16864_AyacuchoPE ATTAATCCACAAGCTAAACTAATTTCCATCTTAAGCCTCCTCCTAGGAACTACAATCACCATCTCAAGCAACCACTGAGCAATAGCATGAACGGGCCTAGAAATCAACACTCTAGCTATCCTCCCACTAATTTCAAAACCACACCATCCCCGAGCTACTGAAGCTGCAACCAAATACTTCTTAGTCCAAGCAGCAGCATCCACCCTACTCTTATTCTCCTGTACTACCAATGCATTATTTACCGGACAATGAGACATTACACAACTCACCCACCCTATTTCATGCCTTCTTTTAACAACAGCCATTTCAACAAAACTAGGTCTAGTCCCATTTCACTTCTGATTTCCAGAAGTCCTACAAGGTTCATCCTTGACAACTGGCCTACTACTGGCAACAGCCATAAAATTCCCCCCTATTACTCTATTCCTACTAACATCTAACTCCCTCAACTATACCCTACTAACCACTATAGCCATTGCCTCAGCTGCCCTGGGAGGATGAGCTGGCCTAAACCAAACCCAAACCCGAAAAATCCTAGCCTTCTCATCAATCTCCCACCTAGGCTGAATAACAATTATTATTATTTATAATCACAAACTCACCCTAATCACCTTCTACCTATACTGTATAATAACTGCCGCTATCTTCCTCACTCTCAAGACAACCAAAACCTTAAAACTATCCTCAATAATAACTGCATGGACAAAAATCCCATCACTAAATGCAATCTTAATATTAGCACTCCTATCCTTAGCAGGACTGCCCCCACTAACCGGATTCCTACCCAAATGACTCATTATCCAAGAACTAACCAAACAAGGAATAACATCAACAGCAACAATTATTGCCCTCTTATCTCTACTTGGCCTCTTCTTCTATCTCCGCCTAGCCTACTGTGCAACAATTACACTACCCCCAAACTCTGCTAACTACATAAAACAATGACAAACTAACAAGTCCGTAAACATCTTCACCACAACCTTTATTACCCTAACAATTACTCTTCTACCACTTTCACCCATGATCTTCACAATCTTCTAG
[JQ829027_KU16767_AyacuchoPE NNNNNNNNNNNNNNNNNNNNNNNNNNNNNNNNNNNNNNNNNNNNNNNNNNNNNNNNNNNNNNNNNNNNNNNNNNNNNNNNNNNNNNNNNNACGGGCCTAGAAATCAACACTCTAGCTATCCTCCCACTAATTTCAAAACCACACCATCCCCGAGCTACTGAAGCTGCAACCAAATACTTCTTAGTCCAAGCCCCAGCATCCACCCTACTCTTATTCTCCTGTACTACCAATGCATTATTTCCCGGACAATGAGACATTACACAACTCCCCCCCCCTATTTCATGCCTTCTTTTAACAACAGCCTTTTCAACAAAACTAGGTCTAGTCCCATTTCACTTCTGATTTCCAAAAGTCCTACAAGGTTCATCCTTGACAACTGCCCTACTACTGGAAACAGCCATAAAATTCCCCCCTATTACTCTATTCCTACTGACATCAAACTCCCTCAACTATCCCCTACTAACCACTATAGCCATTGCCTCAGCTGCCCGGGGAGGATGAGCTGGCCTAAACCAAACCCAAACCCGAAAAATCCTAGCCTTCTCATCAATCTCCCACCTAGGCTGAATAACAATTATTATTATTTATAATCACAAACTCACCCTAATCACCTTCTACCTATACTGTATAATAACTGCCGCTATCTTCCTCACTCTCAAGACAACCAAAACCTTAAAACTATCCTCAATAATAACTGCATGGACAAAAATCCCATCACTAAATGCAATCTTAATACTAGCACTCCTATCCTTAGCAGGACTGCCCCCACTAACCGGATTCCTACCCAAATGACTCATTATCCAAGAACTAACCAAACAAGGAAAAACATCAACAGCAACAATTATCGCCCTCTTATCTCTACTTGGCCTCTTCTTCTATTTCCGCCTAGCCTACTGTGCAACAATTACACTACCCCCCAACTCCGCTAACTACATAAAACAATGACAAACTAACAAGTCCGTAAACATCTTCACCACAACNNNNNNNNNNNNNNNNNNNNNNNNNNNNNNNNNNNNNNNNNNNNNNNNNNNNNNNNNNNNN]
SS1236_Orocue_STachCO ATTAACCCACAAGCTAAACTAATTTCCATCTTAAGCCTCCTCCTAGGAACTACAATCACCATCTCAAGCAACCACTGAGCAATAGCATGAACAGGCCTAGAAATCAACACTCTAGCTATCCTCCCACTAATTTCAAAACCACACCACCCCCGAGCTACTGAAGCTGCAACCAAATACTTCTTAGTCCAAGCAGCAGCATCCACCCTACTCTTATTCTCCTGTACTACCAATGCATTATTTACCGGACAATGAGACATTACACAACTCACCCACCCCATTTCATGCCTTCTTTTAACAACTGCCATCTCAACAAAACTAGGTCTAGTCCCATTTCACTTCTGATTTCCAGAAGTCCTCCAAGGTTCATCCTTGACAACCGGCCTACTACTGGCAACAGCCATAAAATTCCCCCCTATCACACTATTCCTGCTGACATCTAACTCCCTCAACTACACCCTACTAACCACTATAGCCATTGCCTCAGCTGCTCTAGGAGGATGAGCTGGCCTAAACCAAACCCAAACCCGAAAAATCCTAGCCTTCTCATCAATTTCCCACCTAGGCTGAATAACAATTATTATTATTTACAATCACAAACTCACCCTAATCACCTTCTACCTATACTGTATAATAACTGCCGCTATCTTCCTCACTCTCAAAACAACCAAAACCTTAAAACTATCCTCAATAATAACTGCATGGACAAAAATCCCATCACTAAATGCAATCTTAATACTAGCACTCCTATCCTTAGCAGGACTACCCCCACTAACCGGATTCCTACCCAAATGACTCATTATTCAAGAACTAACCAAACAAGGAATAACATCAACAGCAACAATTATTGCCCTCTTATCTCTACTGGGTCTCTTCTTCTATCTCCGCCTAGCCTACTGTGCAACAATTACACTACCCCCAAACTCTGCTAACTACATAAAACAATGACAAACTAACAAGTCCGTAAACATCTTCACCACAACCTTTATTACCCTAACAATTACTCTTCTACCACTTTCACCCATGATCTTCACAATCTTCTAG
UW77177_StaCruzBO ATTAATCCACAAGCTAAACTAATTTCCATCTTAAGCCTCCTCCTAGGAACTACAATCACCATCTCAAGCAACCACTGAGCAATAGCATGAACGGGCCTAGAAATCAACACTCTAGCTATCCTCCCACTAATTTCAAAACCACACCATCCCCGAGCTACTGAAGCTGCAACCAAATACTTCTTAGTCCAAGCAGCAGCATCCACCCTACTCTTATTCTCCTGTACTACCAATGCATTATTTACCGGACAATGAGACATTACACAACTCACCCACCCTATTTCATGCCTTCTTTTAACAACAGCCATTTCAACAAAACTAGGTCTAGTCCCATTTCACTTCTGATTTCCAGAAGTCCTACAAGGTTCATCCTTGACAACTGGCCTACTACTGGCAACAGCCATAAAATTCCCCCCTATTACTCTATTCCTACTGACATCTAACTCCCTCAACTATACCCTACTAACCACTATAGCCATTGCCTCAGCTGCCCTGGGAGGATGAGCTGGCCTAAACCAAACCCAAACCCGAAAAATCCTAGCCTTCTCATCAATCTCCCACCTAGGCTGAATAACAATTATTATTATTTATAATCACAAACTCACCCTAATCACCTTCTACCTATACTGTATAATAACTGCCGCTATCTTCCTCACTCTCAAGACAACCAAAACCTTAAAACTATCCTCAATAATAACTGCATGGACAAAAATCCCATCACTAAATGCAATCTTAATACTAGCACTCCTATCCTTAGCAGGACTGCCCCCACTAACCGGATTCCTACCCAAATGACTCATTATCCAAGAACTAACCAAACAAGGAATAACATCAACAGCAACAATTATTGCCCTCTTATCTCTACTTGGCCTCTTCTTCTATCTCCGCCTAGCCTACTGTGCAACAATTACACTACCCCCAAACTCTGCTAACTACATAAAACAATGACAAACTAACAAGTCCGTAAACATCTTCACCACAACCTTTATTACCCTAACAATTACTCTTCTACCACTTTCACCCATGATCTTCACAATCTTCTAG
UW77242_StaCruzBO ATTAATCCACAAGCTAAACTAATTTCCATCTTAAGCCTCCTCCTAGGAACTACAATCACCATCTCAAGCAACCACTGAGCAATAGCATGAACGGGCCTAGAAATCAACACTCTAGCTATCCTCCCACTAATTTCAAAACCACACCATCCCCGAGCTACTGAAGCTGCAACCAAATACTTCTTAGTCCAAGCAGCAGCATCCACCCTACTCTTATTCTCCTGTACTACCAATGCATTATTTACCGGACAATGAGACATTACACAACTCACCCACCCTATTTCATGCCTTCTTTTAACAACAGCCATTTCAACAAAACTAGGTCTAGTCCCATTTCACTTCTGATTTCCAGAAGTCCTACAAGGTTCATCCTTGACAACTGGCCTACTACTGGCAACAGCCATAAAATTCCCCCCTATTACTCTATTCCTACTGACATCTAACTCCCTCAACTATACCCTACTAACCACTATAGCCATTGCCTCAGCTGCCCTGGGAGGATGAGCTGGCCTAAACCAAACCCAAACCCGAAAAATCCTAGCCTTCTCATCAATCTCCCACCTAGGCTGAATAACAATTATTATTATTTATAATCACAAACTCACCCTAATCACCTTCTACCTATACTGTATAATAACTGCCGCTATCTTCCTCACTCTCAAGACAACCAAAACCTTAAAACTATCCTCAATAATAACTGCATGGACAAAAATCCCATCACTAAATGCAATCTTAATACTAGCACTCCTATCCTTAGCAGGACTGCCCCCACTAACCGGATTCCTACCCAAATGACTCATTATCCAAGAACTAACCAAACAAGGAATAACATCAACAGCAACAATTATTGCCCTCTTATCTCTACTTGGCCTCTTCTTCTATCTCCGCCTAGCCTACTGTGCAACAATTACACTACCCCCAAACTCTGCTAACTACATAAAACAATGACAAACTAACAAGTCCGTAAACATCTTCACCACAACCTTTATTACCCTAACAATTACTCTTCTACCACTTTCACCCATGATCTTCACAATCTTCTAG
UW77243_StaCruzBO ATTAATCCACAAGCTAAACTAATTTCCATCTTAAGCCTCCTCCTAGGAACTACAATCACCATCTCAAGCAACCACTGAGCAATAGCATGAACGGGCCTAGAAATCAACACTCTAGCTATCCTCCCACTAATTTCAAAACCACACCATCCCCGAGCTACTGAAGCTGCAACCAAATACTTCTTAGTCCAAGCAGCAGCATCCACCCTACTCTTATTCTCCTGTACTACCAATGCATTATTTACCGGACAATGAGACATTACACAACTCACCCACCCTATTTCATGCCTTCTTTTAACAACAGCCATTTCAACAAAACTAGGTCTAGTCCCATTTCACTTCTGATTTCCAGAAGTCCTACAAGGTTCATCCTTGACAACTGGCCTACTACTGGCAACAGCCATAAAATTCCCCCCTATTACTCTATTCCTACTGACATCTAACTCCCTCAACTATACCCTACTAACCACTATAGCCATTGCCTCAGCTGCCCTGGGAGGATGAGCTGGCCTAAACCAAACCCAAACCCGAAAAATCCTAGCCTTCTCATCAATCTCCCACCTAGGCTGAATAACAATTATTATTATTTATAATCACAAACTCACCCTAATCACCTTCTACCTATACTGTATAATAACTGCCGCTATCTTCCTCACTCTCAAGACAACCAAAACCTTAAAACTATCCTCAATAATAACTGCATGGACAAAAATCCCATCACTAAATGCAATCTTAATACTAGCACTCCTATCCTTAGCAGGACTGCCCCCACTAACCGGATTCCTACCCAAATGACTCATTATCCAAGAACTAACCAAACAAGGAATAACATCAACAGCAACAATTATTGCCCTCTTATCTCTACTTGGCCTCTTCTTCTATCTCCGCCTAGCCTACTGTGCAACAATTACACTACCCCCAAACTCTGCTAACTACATAAAACAATGACAAACTAACAAGTCCGTAAACATCTTCACCACAACCTTTATTACCCTAACAATTACTCTTCTACCACTTTCACCCATGATCTTCACAATCTTCTAG
UW77300_StaCruzBO ATTAATCCACAAGCTAAACTAATTTCCATCTTAAGCCTCCTCCTAGGAACTACAATCACCATCTCAAGCAACCACTGAGCAATAGCATGAACGGGCCTAGAAATCAACACTCTAGCTATCCTCCCACTAATTTCAAAACCACACCATCCCCGAGCTACTGAAGCTGCAACCAAATACTTCTTAGTCCAAGCAGCAGCATCCACCCTACTCTTATTCTCCTGTACTACCAATGCATTATTTACCGGACAATGAGACATTACACAACTCACCCACCCTATTTCATGCCTTCTTTTAACAACAGCCATTTCAACAAAACTAGGTCTAGTCCCATTTCACTTCTGATTTCCAGAAGTCCTACAAGGTTCATCCTTGACAACTGGCCTACTACTGGCAACAGCCATAAAATTCCCCCCTATTACTCTATTCCTACTGACATCTAACTCCCTCAACTATACCCTACTAACCACTATAGCCATTGCCTCAGCTGCCCTGGGAGGATGAGCTGGCCTAAACCAAACCCAAACCCGAAAAATCCTAGCCTTCTCATCAATCTCCCACCTAGGCTGAATAACAATTATTATTATTTATAATCACAAACTCACCCTAATCACCTTCTACCTATACTGTATAATAACTGCCGCTATCTTCCTCACTCTCAAGACAACCAAAACCTTAAAACTATCCTCAATAATAACTGCATGGACAAAAATCCCATCACTAAATGCAATCTTAATACTAGCACTCCTATCCTTAGCAGGACTGCCCCCACTAACCGGATTCCTACCCAAATGACTCATTATCCAAGAACTAACCAAACAAGGAATAACATCAACAGCAACAATTATTGCCCTCTTATCTCTACTTGGCCTCTTCTTCTATCTCCGCCTAGCCTACTGTGCAACAATTACACTACCCCCAAACTCTGCTAACTACATAAAACAATGACAAACTAACAAGTCCGTAAACATCTTCACCACAACCTTTATTACCCTAACAATTACTCTTCTACCACTTTCACCCATGATCTTCACAATCTTCTAG
UW77410_StaCruzBO ATTAATCCACAAGCTAAACTAATTTCCATCTTAAGCCTCCTCCTAGGAACTACAATCACCATCTCAAGCAACCACTGAGCAATAGCATGAACGGGCCTAGAAATCAACACTCTAGCTATCCTCCCACTAATTTCAAAACCACACCATCCCCGAGCTACTGAAGCTGCAACCAAATACTTCTTAGTCCAAGCAGCAGCATCCACCCTACTCTTATTCTCCTGTACTACCAATGCATTATTTACCGGACAATGAGACATTACACAACTCACCCACCCTATTTCATGCCTTCTTTTAACAACAGCCATTTCAACAAAACTAGGTCTAGTCCCATTTCACTTCTGATTTCCAGAAGTCCTACAAGGTTCATCCTTGACAACTGGCCTACTACTGGCAACAGCCATAAAATTCCCCCCTATTACTCTATTCCTACTGACATCTAACTCCCTCAACTATACCCTACTAACCACTATAGCCATTGCCTCAGCTGCCCTGGGAGGATGAGCTGGCCTAAACCAAACCCAAACCCGAAAAATCCTAGCCTTCTCATCAATCTCCCACCTAGGCTGAATAACAATTATTATTATTTATAATCACAAACTCACCCTAATCACCTTCTACCTATACTGTATAATAACTGCCGCTATCTTCCTCACTCTCAAGACAACCAAAACCTTAAAACTATCCTCAATAATAACTGCATGGACAAAAATCCCATCACTAAATGCAATCTTAATACTAGCACTCCTATCCTTAGCAGGACTGCCCCCACTAACCGGATTCCTACCCAAATGACTCATTATCCAAGAACTAACCAAACAAGGAATAACATCAACAGCAACAATTATTGCCCTCTTATCTCTACTTGGCCTCTTCTTCTATCTCCGCCTAGCCTACTGTGCAACAATTACACTACCCCCAAACTCTGCTAACTACATAAAACAATGACAAACTAACAAGTCCGTAAACATCTTCACCACAACCTTTATTACCCTAACAATTACTCTTCTACCACTTTCACCCATGATCTTCACAATCTTCTAG
UW77417_StaCruzBO ATTAATCCACAAGCTAAACTAATTTCCATCTTAAGCCTCCTCCTAGGAACTACAATCACCATCTCAAGCAACCACTGAGCAATAGCATGAACGGGCCTAGAAATCAACACTCTAGCTATCCTCCCACTAATTTCAAAACCACACCATCCCCGAGCTACTGAAGCTGCAACCAAATACTTCTTAGTCCAAGCAGCAGCATCCACCCTACTCTTATTCTCCTGTACTACCAATGCATTATTTACCGGACAATGAGACATTACACAACTCACCCACCCTATTTCATGCCTTCTTTTAACAACAGCCATTTCAACAAAACTAGGTCTAGTCCCATTTCACTTCTGATTTCCAGAAGTCCTACAAGGTTCATCCTTGACAACTGGCCTACTACTGGCAACAGCCATAAAATTCCCCCCTATTACTCTATTCCTACTGACATCTAACTCCCTCAACTATACCCTACTAACCACTATAGCCATTGCCTCAGCTGCCCTGGGAGGATGAGCTGGCCTAAACCAAACCCAAACCCGAAAAATCCTAGCCTTCTCATCAATCTCCCACCTAGGCTGAATAACAATTATTATTATTTATAATCACAAACTCACCCTAATCACCTTCTACCTATACTGTATAATAACTGCCGCTATCTTCCTCACTCTCAAGACAACCAAAACCTTAAAACTATCCTCAATAATAACTGCATGGACAAAAATCCCATCACTAAATGCAATCTTAATACTAGCACTCCTATCCTTAGCAGGACTGCCCCCACTAACCGGATTCCTACCCAAATGACTCATTATCCAAGAACTAACCAAACAAGGAATAACATCAACAGCAACAATTATTGCCCTCTTATCTCTACTTGGCCTCTTCTTCTATCTCCGCCTAGCCTACTGTGCAACAATTACACTACCCCCAAACTCTGCTAACTACATAAAACAATGACAAACTAACAAGTCCGTAAACATCTTCACCACAACCTTTATTACCCTAACAATTACTCTTCTACCACTTTCACCCATGATCTTCACAATCTTCTAG
UW77435_StaCruzBO ATTAATCCACAAGCTAAACTAATTTCCATCTTAAGCCTCCTCCTAGGAACTACAATCACCATCTCAAGCAACCACTGAGCAATAGCATGAACGGGCCTAGAAATCAACACTCTAGCTATCCTCCCACTAATTTCAAAACCACACCATCCCCGAGCTACTGAAGCTGCAACCAAATACTTCTTAGTCCAAGCAGCAGCATCCACCCTACTCTTATTCTCCTGTACTACCAATGCATTATTTACCGGACAATGAGACATTACACAACTCACCCACCCTATTTCATGCCTTCTTTTAACAACAGCCATTTCAACAAAACTAGGTCTAGTCCCATTTCACTTCTGATTTCCAGAAGTCCTACAAGGTTCATCCTTGACAACTGGCCTACTACTGGCAACAGCCATAAAATTCCCCCCTATTACTCTATTCCTACTGACATCTAACTCCCTCAACTATACCCTACTAACCACTATAGCCATTGCCTCAGCTGCCCTGGGAGGATGAGCTGGCCTAAACCAAACCCAAACCCGAAAAATCCTAGCCTTCTCATCAATCTCCCACCTAGGCTGAATAACAATTATTATTATTTATAATCACAAACTCACCCTAATCACCTTCTACCTATACTGTATAATAACTGCCGCTATCTTCCTCACTCTCAAGACAACCAAAACCTTAAAACTATCCTCAATAATAACTGCATGGACAAAAATCCCATCACTAAATGCAATCTTAATACTAGCACTCCTATCCTTAGCAGGACTGCCCCCACTAACCGGATTCCTACCCAAATGACTCATTATCCAAGAACTAACCAAACAAGGAATAACATCAACAGCAACAATTATTGCCCTCTTATCTCTACTTGGCCTCTTCTTCTATCTCCGCCTAGCCTACTGTGCAACAATTACACTACCCCCAAACTCTGCTAACTACATAAAACAATGACAAACTAACAAGTCCGTAAACATCTTCACCACAACCTTTATTACCCTAACAATTACTCTTCTACCACTTTCACCCATGATCTTCACAATCTTCTAG
;
end;

[
MrBayes settings for the best-fit model (HKY+I) selected by AIC in MrModeltest 2.3
]
