# Supplementary material for: A latitudinal phylogeographic diversity gradient in birds
Source: PLoS Biol. 2017 Apr 13;15(4):e2001073. doi: 10.1371/journal.pbio.2001073 (PMC5390966; doi:10.1371/journal.pbio.2001073)
Supplement: S1 Data — (ZIP) [file pbio.2001073.s015.zip › S1_Data/Lepidothrix.coronata.nex]

#NEXUS 

Begin data;
	Dimensions ntax=94 nchar=1143;
	Format datatype=dna gap=-;
	Matrix
Lepidothrix_nattereri_EF633407	????????????????????????????????????????????????????????????????????????????????????????????????????????????????????????????????????????????????????????????????????????????????????????????????????????????????????????????????????????????????????????????????????????????????????????????????????????????????????????????????????????????????????????????????????????????????????????????????????????????????????????????????????????????????????????????????????????????????????????????????????????????????????????????????????????????????????????????????????????????????????????????????????????????????????????????????????????????????????????????????????????????????????????????????????????????????????????????????????CTCATTCCACTAATGATCCTCGCTATATTCTCACCTAACCTTTTAGGAGACCCAGAAAATTTCACACCCGCAAACCCACTAGTTACACCTCCTCATATCAAGCCTGAATGATACTTCTTATTCGCATACGCCATCTTACGGTCAATCCCTAATAAACTAGGAGGAGTTTTAGCCCTCGCTGCCTCCGTACTAATTCTGTTTTTAGCCCCATTTCTCCACGTCTCAAAACAACGAACAATAACCTTCCGACCCTTCTCCCAATTTCTATTTTGAATCCTAGTAGCAAACCTTTTAATCCTTACATGAATCGGCAGCCAACCAGTCGAACATCCATTTATCATCATCGGACAGCTCGCTTCAACTGCCTATTTCACGATTATTCTCATCTTATTCCCCATCACAAGTCTTCTAGAAAACAAGATACT??????????
Lepidothrix_iris_EF633417		????????????????????????????????????????????????????????????????????????????????????????????????????????????????????????????????????????????????????????????????????????????????????????????????????????????????????????????????????????????????????????????????????????????????????????????????????????????????????????????????????????????????????????????????????????????????????????????????????????????????????????????????????????????????????????????????????????????????????????????????????????????????????????????????????????????????????????????????????????????????????????????????????????????????????????????????????????????????????????????????????????????????????????????????????????????????????????????????????CTCATTCCACTAATGATCCTCGCTATATTCTCACCTAACCTTTTAGGAGACCCAGAAAATTTCACACCCGCAAACCCACTAGTTACACCTCCCCATATCAAGCCTGAATGATACTTCTTATTCGCATACGCCATCTTACGATCAATCCCTAACAAACTAGGAGGAGTTTTAGCCCTCGCTGCCTCCGTACTAATTCTGTTTTTAGCCCCATTTCTCCACGTCTCAAAACAACGAACAATAACCTTCCGACCCTTCTCCCAATTTCTATTTTGAATCCTAGTAGCAAACCTTTTAATCCTTACATGAATCGGCAGCCAACCAGTCGAACATCCATTTATCATCATCGGACAGCTCGCTTCAATTGCCTATTTCACGATTATTCTCATCCTATTCCCCATCACAAGTCGTCTAGAAAACAAGATACT??????????
Pipra_mentalis_DQ294491		??????????????????????????????????????????????????????????????????????????????????????????????????CTTTGGATCTCTCCTAGGCATCTGCCTAATAATTCAAATTACCACTGGCCTTTTATTAGCAATACATTACACAGCAGATATTACCCTAGCATTCACATCCGTTGCTCATACATGCCGAAACGTCCAATTCGGTTGACTAATCCGAAATCTCCACGCAAACGGTGCCTCATTTTTCTTCATATGCATTTATCTGCACATTGGACGAGGATTCTACTATGGTTCCTACCTATATAAAGAAACCTGAAACACAGGAGTTATTCTCCTCCTAACTTTAATAGCAACTGCTTTCGTAGGATATGTCCTCCCATGAGGCCAAATATCATTCTGAGGCGCTACGGTAATTACTAACCTATTCTCAGCTATCCCTTATATTGGCCAAACACTCGTAGAATGAGCCTGAGGAGGATTCTCAGTTGACAACCCTACACTTACCCGATTCTTTGCTCTTCACTTCCTTCTCCCATTCTTAATTGCAGGCCTTACCTTCATCCACCTGACCTTCCTTCATGAAACAGGCTCAAACAACCCCCTAGGCATTCATTCAGACTGTGATAAAATCCCATTCCACCCCTACTTCTCAATAAAAGACGTCCTAGGCCTCCTATTCCTCCTCATCCCATTAATAACACTTGCTATATTCTCACCCAACCTTCTAGGAGACCCAGAGAATTTTACACCTGCAAACCCATTAGTTACCCCTCCTCACATCAAACCTGAATGATACTTCCTATTTGCTTACGCTATTCTACGATCAATTCCCAACAAACTAGGAGGAGTTTTAGCTCTCGCTGCCTCCGTCCTAATTCTATTCTTAGCCCCATTCCTCCACATGTCCAAACAACGGACAATAACCTTCCGACCTCTCTCCCAACTCCTATTTTGAATCCTAGTAGTAAACCTTCTAATCCTTACATGAATCGGCAGCCAGCCAGTTGAACATCCATTCATCATTATTGGACAACTTGCCTCGGCCACTTACTTCACAATCATTCTCATCCTATTCCCCATTATCAGTCTCTTAGAAAACAAGATACTTAATCTCTAA
Dixiphia_pipra_AY352534		???????????????????????????????????????????????????????????????????????????????????????????????????????gAtCtCtCcTaGgCaTcTgCcTaAtAaTtCaAaTtAcCaCtGgCcTtTtAcTgGcAaTgCaCtAcAcAgCaGaTaTcAcTcTaGcAtTcAcAtCcGtTgCtCaTaCaTgTcGaAaTgTcCaAtTcGgTtGaCtGaTcCgAaGcCtCcAcGcAaAcGgTgCcTcCtTcTtCtTtAtGtGcAtCtAcCtAcAcAtTgGaCgAgGaTtCtAcTaTgGtTcCtAcCtAtAtAaAgAaAcCtGaAaCaCaGgAgTtGtTcTcCtCcTaAcTtTaAtAgCaAcTgCtTtCgTaGgAtAtGtTcTcCcAtGaGgCcAaAtAtCaTtCtGaGgCgCcAcAgTaAtTaCtAaCtTaTtCtCaGcTaTcCcCtAtAtTgGcCaAaCaCtTgTaGaAtGaGcCtGaGgAgGgTtCtCaGtTgAtAaCcCtAcAcTcAcCcGaTtCtTcGcCcTtCaCtTcCtTcTcCcAtTcTtGaTtGcAgGtCtCaCtTtCaTtCaCcTaAcTtTcCtAcAtGaAaCaGgCtCaAaCaAcCcCcTaGgCaTtCaTtCaGaCtGtGaTaAaAtCcCaTtTcAcCcTtAcTtCtCaAtGaAaGaCgTgTtAgGcCtTcTaTtCcTcCtCaTcCcAcTaAtAaCaCtTgCtAtAtTcTcAcCtAaCcTtTtAgGaGaCcCaGaAaAtTtTaCaCcTgCaAaTcCaCtAgTtAcAcCtCcTcAtAtTaAaCcTgAaTgAtAcTtCcTaTtTgCaTaTgCtAtTcTaCgAtCaAtCcCcAaCaAaTtAgGaGgAgTcTtAgCcCtCgCtGcCtCcGtCcTaAtTcTaTtTtTaGcCcCaTtCcTcCaCaTgTcAaAgCaAcGaAcAaTaAcCtTcCgAcCcCtCtCcCaAcTcCtAtTtTgAaTcCtAgTtAcTaAcCtTtTgAtCcTtAcAtGaAtCgGtAgTcAaCcAgTtGaAcAtCcAtTtAtCaTcAtTgGgCaAcTtGcAtCaGcTaCcTaCtTtAcTaTtAtCcTcAtCcTaTtCcCcAcTaTcAgCcTtCtAgAaAaCaAgAtAcTtAaTcTcTaA
napo_KU1013LoretoPER       ????????????????????????????????????????????????????????????????????????????????????????????????????????????????????????????????????????TTATTACCGGTCTTCTACTAGCAATACACTATACCGCAGACATCACCCTAGCTTTCACATCCGTCGCCCATACATGTCGAAATGTCCAATTCGGTTGACTAATCCGTAATCTCCACGCAAATGGTGCCTCCTTCTTCTTCATATGTATTTACATACATATCGGACGAGGGTTCTATTATGGTTCCTACCTATACAAAGAAACCTGAAACACGGGAGTTGTCCTCCTCCTAACCTTAATAGCAACTGCCTTCGTAGGGTATGTTCTCCCATGAGGCCAAATATCCTTCTGAGGTGCTACAGTAATTACTAATCTATTCTCAGCTATCCCCTATATTGGCCAAACACTTGTAGAGTGAGCTTGAGGAGGATTCTCAGTTGACAACCCTACACTCACTCGATTCTTCGCCCTCCACTTTCTCCTCCCATTTTTAATTGCAGGCCTCACCTTTATTCACCTAACTTTCTTACATGAGACAGGCTCAAACAACCCCCTAGGCATTCACTCAGACTGTGACAAAATCCCATTCCACCCTTACTTCTCAATAAAAGACGTCCTAGGCCTTTTGTTTCTCCTCATTCCACTAATGATCCTTGCTATATTCTCACCTAACCTTTTAGGAGACCCAGAAAACTTCACACCCGCTAACCCGCTAGTTACACCTCCTCATATCAAACCTGAATGGTACTTCCTATTCGCATACGCCATCTTACGGTCAATTCCTAACAAACTAGGAGGAGTTTTAGCTCTCGCTGCCTCCGTACTAATTCTGTTTTTAGCCCCATTCCTTCACGTCTCAAAACAACGAACAATGACCTTCCGACCCTTCTCCCAATTTCTATTTTGGATCCTAGTAGCAAACCTTTTAATCCTTACATGAATCGGTAGCCAACCAGTCGAACATCCATTTATCATTATCGGACAACTCGCCTCAACCGCCTACTTCACAATCATTCTCATCCTATTCCCCATTACAAGTCTTCTAGAAAACAAGATACTTAATCTCTAA
napo_KU1014LoretoPER       ??????????????????????????????????????????????????????????????????????????????????????????????????????????????????????????????????TTCAAATTATTACCGGTCTTCTACTAGCAATACACTATACCGCAGACATCACCCTAGCTTTCACATCCGTCGCCCATACATGTCGAAATGTCCAATTCGGTTGACTAATCCGTAATCTCCACGCAAATGGTGCCTCCTTCTTCTTCATATGTATTTACATACATATCGGACGAGGGTTCTATTATGGTTCCTACCTATACAAAGAAACCTGAAACACGGGAGTTGTCCTCCTCCTAACCTTAATAGCAACTGCCTTCGTAGGGTATGTTCTCCCATGAGGCCAAATATCCTTCTGAGGTGCTACAGTAATTACTAATCTATTCTCAGCTATCCCCTATATTGGCCAAACACTTGTAGAGTGAGCTTGAGGAGGATTCTCGGTTGACAACCCTACACTCACTCGATTCTTCGCCCTCCACTTTCTCCTCCCATTTTTAATTGCAGGCCTCACCTTTATTCACCTAACTTTCTTACATGAGACAGGCTCAAACAACCCCCTAGGCATTCACTCAGACTGTGACAAAATTCCATTCCACCCTTACTTCTCAATAAAAGACGTCCTAGGCCTTTTGTTTCTCCTCATTCCACTAATGATCCTCGCTATATTCTCACCTAACCTTTTAGGAGACCCAGAAAACTTCACACCCGCTAACCCGCTAGTTACACCTCCTCATATCAAACCTGAATGGTACTTCCTATTCGCATACGCCATCTTACGGTCAATTCCTAACAAACTAGGAGGAGTTTTAGCTCTCGCTGCCTCCGTACTAATTCTGTTTTTAGCCCCATTCCTTCACGTCTCAAAACAACGAACAATGACCTTCCGACCCTTCTCCCAATTTCTATTTTGGATCCTAGTAGCAAACCTTTTAATCCTTACATGAATCGGTAGCCAACCAGTCGAACATCCATTTATCATTATCGGACAACTCGCCTCAACCGCCTACTTCACAATCATTCTCATCCTATTCCCCATTACAAGTCTTCTAGAAAACAAGATACTTAATCTCTAA
choco_ANSP2140EsmeraldasECU    ???????????????????????????????????????????????????????????????????????????????????????????????????????GATCTCTCTTAGGCATCTGCCTAATAATTCAAATTATTACCGGTCTTCTACTAGCAATACACTATACCGCAGATATCACTCTAGCTTTCACATCCGTCGCCCATACATGTCGAAATGTCCAATTCGGTTGACTAATCCGTAATCTCCACGCAAATGGTGCCTCCTTCTTCTTCATATGTATTTATATACACATTGGACGAGGGTTCTATTATGGTTCCTACCTGTATAAAGAAACCTGAAACACAGGAGTCGTCCTCCTCCTAACTTTAATAGCAACTGCCTTCGTAGGGTACGTCCTCCCATGAGGCCAAATATCCTTCTGAGGTGCTACAGTAATTACTAACCTATTCTCAGCCATCCCCTATATTGGCCAAACACTCGTAGAATGAGCTTGAGGAGGATTCTCGGTCGATAACCCTACACTCACTCGATTCTTCGCCCTCCACTTTCTCCTCCCATTTTTAATTGCAGGCCTCACCTTTATTCACCTAACTTTCTTACATGAAACAGGCTCAAACAACCCACTAGGTATTCACTCAGACTGTGACAAAATTCCATTCCACCCTTACTTCTCAATAAAAGACCTCCTAGGCCTTTTGTTTCTCCTCATTCCACTAATGATCCTTGCTATATTCTCACCCAACCTTTTAGGAGACCCAGAAAACTTCACACCCGCAAACCCACTAGTCACACCTCCTCACATCAAACCTGAATGATACTTCTTATTCGCATACGCCATCTTACGATCAATTCCTAACAAACTAGGAGGAGTTTTAGCCCTCGCTGCCTCCGTACTAATTCTGTTTTTAGCCCCATTCCTCCACGTCTCAAAACAACGAACAATAACCTTCCGACCCTTCTCCCAATTTCTATTTTGGATCCTAGTAGCAAACCTTTTAATCCTTACATGAATCGGTAGTCAACCAGTCGAACACCCATTTATCATCATCGGTCAGCTCGCCTCAACTACCTACTTCACAATCATTCTCATCCTATTCCCCATTACAAGTCTTCTAGAAAACAAGATACTTAATCTCTAA
napo_ANSP2490MoronaECU         ???????????????????????????????????????????????????????????????????????????????????????????????????????GATCTCTCTTAGGCATCTGCCTACTAATTCAAATTATTACCGGTCTTCTACTAGCAATACACTATACCGCAGACATCACCCTAGCTTTCACATCCGTCGCCCATACATGTCGAAATGTCCAATTCGGTTGACTAATCCGTAATCTCCACGCAAATGGTGCCTCCTTCTTCTTCATATGTATTTACATACATATCGGACGAGGGTTCTATTATGGTTCCTACCTATACAAAGAAACCTGAAACACGGGAGTTGTCCTCCTCCTAACCTTAATAGCAACTGCCTTCGTAGGGTATGTTCTCCCATGAGGCCAAATATCCTTCTGAGGTGCTACAGTAATTACTAATCTATTCTCAGCTATCCCCTATATTGGCCAAACACTTGTAGAGTGAGCTTGAGGAGGATTCTCGGTTGACAACCCTACACTCACTCGATTCTTCGCCCTCCACTTTCTCCTCCCATTTTTAATTGCAGGCCTCACCTTTATTCACCTAACTTTCTTACATGAGACAGGCTCAAACAACCCCCTAGGCATTCACTCAGACTGTGACAAAATTCCATTCCACCCTTACTTCTCAATAAAAGACGTCCTAGGCCTTTTGTTTCTCCTCATTCCACTAATGATCCTTGCTATATTTTCACCTAACCTTTTAGGAGACCCAGAAAACTTCACACCCGCTAACCCGCTAGTTACACCTCCTCATATCAAACCTGAATGGTACTTCCTATTCGCATACGCCATCTTACGGTCAATTCCTAACAAACTAGGAGGAGTTTTAGCTCTCGCTGCCTCCGTACTAATTCTGTTTTTAGCCCCATTCCTTCACGTCTCAAAACAACGAACAATGACCTTCCGACCCTTCTCCCAATTTCTATTTTGGATCCTAGTAGCAAACCTTTTAATCCTTACATGAATCGGTAGCCAACCAGTCGAACATCCATTTATCATTATCGGACAACTCGCCTCAACCGCCTACTTCACAATCATTCTCATCCTATTCCCCATTACAAGTCTTCTAGAAAACAAGATACTTAATCTCTAA
napo_ANSP5859SucumbiosECU      ???????????????????????????????????????????????????????????????????????????????????????????????????????GATCTCTCTTAGGCATCTGCCTAATAATTCAAATTATTACCGGTCTTCTACTAGCAATACACTATACCGCAGACATCACCCTAGCTTTCACATCCGTTGCCCATACATGTCGAAATGTCCAATTCGGTTGACTAATCCGTAATCTCCATGCAAATGGTGCCTCCTTCTTCTTCATATGTATTTACATACATATCGGACGAGGGTTCTATTATGGTTCCTACCTATACAAAGAAACCTGAAACACGGGAGTCGTCCTCCTCCTAACCTTAATAGCAACTGCCTTTGTAGGGTATGTTCTCCCATGAGGCCAAATATCCTTCTGAGGCGCTACAGTAATTACTAATCTATTCTCAGCTATCCCCTATATTGGCCAAACACTTGTAGAGTGAGCTTGAGGAGGATTCTCAGTTGATAACCCTACACTCACTCGATTCTTCGCCCTCCACTTTCTCCTCCCATTTTTAATTGCAGGCCTCACCTTTATTCACCTAACTTTCTTACATGAAACAGGCTCAAATAACCCCCTAGGCATTCACTCTGACTGTGACAAAATTCCATTCCACCCTTACTTCTCAATAAAAGACGTCCTAGGCCTTTTGTTTCTCCTCATTCCACTAATGATCCTTGCTATATTCTCACCTAACCTTTTAGGAGACCCAGAAAACTTCACACCCGCTAACCCGCTAGTTACACCTCCTCATATCAAACCTGAATGGTACTTCTTATTCGCATACGCCATCTTACGATCAATTCCTAACAAACTAGGAGGAGTTTTAGCCCTCGCTGCCTCCGTACTAATTCTGTTTTTAGCCCCATTCCTTCACGTCTCAAAACAACGAACAATGACCTTCCGACCCTTCTCCCAATTTCTATTTTGGATCCTAGTAGCGAACCTTTTAATCCTTACATGAATCGGTAGCCAACCAGTCGAACATCCATTTATCATCATCGGACAACTCGCCTCAACCGCCTACTTCACAATCATTCTCATCCTATTCCCCATTACAAGTCTTCTAGAAAACAAGATACTTAATCTCTAA
inambari_LSUMZ10492UcayaliPER  ???????????????????????????????????????????????????????????????????????????????????????????????????????GATCTCTCCTAGGCATCTGCCTAATAATTCAAATTATTACCGGTCTTCTACTAGCAATACACTATACCGCAGACATCACCCTAGCTTTCACATCCGTTGCCCATACATGCCGAAATGTCCAATTCGGTTGACTAATCCGTAATCTCCACGCAAATGGTGCCTCCTTCTTCTTCATATGCATTTACATACATATCGGACGAGGGTTCTATTATGGTTCCTACCTATACAAAGAAACCTGAAACACGGGAGTCATCCTCCTTCTAACCTTAATAGCAACTGCCTTCGTAGGGTACGTTCTCCCATGAGGCCAAATATCCTTCTGAGGTGCTACAGTAATTACTAATCTATTCTCAGCCATCCCCTATATTGGCCAAACACTTGTAGAGTGAGCTTGAGGAGGATTCTCGGTTGACAACCCTACACTCACTCGATTCTTCGCCCTCCACTTTCTCCTCCCATTTTTAATTGCAGGCCTCACCTTTATTCACCTAACCTTCTTGCATGAAACAGGCTCAAACAACCCCCTAGGTATTCACTCTGACTGTGATAAAATTCCATTCCACCCTTACTTTTCAATAAAAGACATCCTAGGCCTTTTGTTTCTCCTCATTCCACTAATGATCCTTGCTATATTCTCACCTAACCTTTTAGGAGACCCAGAAAACTTTACACCCGCAAACCCGTTAGTTACACCTCCTCATATCAAACCTGAATGGTACTTCCTATTCGCATACGCCATCTTACGATCAATTCCTAACAAACTAGGAGGAGTTTTAGCCCTCGCTGCCTCCGTACTAATTCTGTTCTTAGCCCCATTCCTCCACGTCTCAAAACAACGAACAATAACCTTCCGACCCTTCTCCCAATTTCTATTCTGGATCCTAGTAGCAAACCTTTTAATCCTTACATGAATCGGCAGCCAACCAGTCGAACATCCATTTATCATCATCGGACAGCTCGCCTCAACCACCTACTTCACAATCATTCTCATCCTATTCCCCATTACAAGTCTTCTAGAAAACAAGATACTTAATCTCTAA
inambari_LSUMZ27832LoretoPER   ???????????????????????????????????????????????????????????????????????????????????????????????????????GATCTCTCCTAGGCATCTGCCTAATAATTCAAATTATTACCGGTCTTCTACTAGCAATACACTATACCGCAGACATCACCCTAGCTTTCACATCCGTTGCCCATACATGCCGAAATGTCCAATTCGGTTGACTAATCCGTAATCTCCACGCAAATGGTGCCTCCTTCTTCTTCATATGCATTTACATGCATATCGGACGAGGGTTCTATTATGGTTCCTACCTATACAAAGAAACCTGAAACACGGGAGTCATCCTCCTCCTAACCTTAATAGCAACTGCCTTCGTAGGGTACGTTCTCCCATGAGGCCAAATATCCTTCTGAGGTGCTACAGTAATTACTAATCTATTCTCAGCCATCCCCTATATTGGCCAAACACTTGTAGAGTGAGCTTGAGGAGGATTCTCGGTTGACAACCCTACACTCACTCGATTCTTCGCCCTTCACTTTCTCCTTCCATTTTTAATTGCAGGCCTCACCTTTATTCACCTAACCTTCTTGCATGAAACAGGCTCAAACAACCCCCTAGGCATTCACTCTGACTGTGACAAAATTCCATTCCACCCTTACTTTTCAATAAAAGACATCCTAGGCCTTTTGTTTCTCCTCATTCCACTAATGATCCTTGCTATATTCTCACCTAACCTTTTAGGAGACCCAGAAAACTTCACACCCGCAAACCCGTTAGTTACACCTCCTCATATCAAACCTGAATGATACTTCCTATTCGCATACGCCATCTTACGATCAATTCCTAACAAACTAGGAGGAGTTTTAGCCCTCGCTGCCTCCGTACTAATTCTGTTCTTAGCCCCATTCCTCCACGTCTCAAAACAACGAACAATAACCTTCCGACCCTTCTCCCAATTTCTATTCTGGATCCTAGTAGCAAACCTTTTAATCCTTACATGAATCGGCAGCCAACCAGTCGAACATCCATTTATCATCATCGGACAGCTCGCCTCAACCACCTACTTCACAATCATTCTCATCCTATTCCCCATTACAAGTCTTCTAGAAAACAAGATACTTAATCTCTAA
napo_LSUMZ2836LoretoPER        ???????????????????????????????????????????????????????????????????????????????????????????????????????GATCTCTCTTAGGCATCTGCCTAATAATTCAAATTATTACCGGTCTTCTACTAGCAATACACTATACCGCAGACATCACCCTAGCTTTCACATCCGTCGCCCATACATGTCGAAATGTCCAATTCGGTTGACTAATTCGTAATCTCCACGCAAATGGTGCCTCCTTCTTCTTCATATGTATTTATATACATATCGGACGAGGGTTCTATTATGGTTCCTACCTATACAAAGAAACCTGAAACACGGGAGTAGTCCTCCTCCTAACCTTAATAGCAACTGCCTTTGTAGGGTATGTTCTCCCATGAGGCCAAATATCCTTCTGAGGTGCTACAGTAATTACTAATCTATTCTCAGCTATCCCCTATATTGGCCAAACACTTGTAGAGTGAGCTTGAGGAGGATTCTCGGTTGATAACCCTACACTCACCCGATTCTTCGCCCTCCACTTTCTCCTCCCATTTTTAATTGCAGGCCTCACCTTCATTCACTTAACTTTCTTACATGAAACAGGCTCAAATAACCCCCTAGGCATTCACTCAGACTGTGACAAAATTCCATTCCACCCTTACTTCTCAATAAAAGACGTCCTAGGCCTTTTGTTTCTCCTCATTCCACTAATGATCCTTGCTATATTCTCACCTAACCTTTTAGGAGACCCAGAAAACTTCACACCCGCTAACCCACTAGTTACACCTCCTCATATCAAACCTGAATGGTACTTCCTATTCGCATACGCCATCTTACGATCAATTCCTAACAAACTAGGAGGAGTTTTAGCCCTTGCTGCCTCCGTACTAATTCTGTTTTTAGCCCCATTCCTTCACGTCTCAAAACAACGAACAATGACCTTCCGACCCCTCTCCCAATTTCTATTTTGGATCCTAGTAGCAAACCTTTTAATCCTTACATGAATCGGTAGCCAACCAGTCGAACATCCATTTATCATCATCGGACAACTCGCCTCAACCGCCTACTTCACAATCATTCTCATCCTATTCCCCATTACAAGTCTTCTAGAAAACAAGATACTTAATCTCTAA
rondonia_LSUMZ31333RondoniaBRA ???????????????????????????????????????????????????????????????????????????????????????????????????????GATCTCTCCTAGGCATCTGCCTAATAATTCAAATTATTACCGGTCTCCTACTAGCAATACACTATACCGCAGACATCACCCTAGCTTTCACATCCGTTGCCCATACATGCCGAAATGTTCAATTCGGTTGACTAATCCGTAATCTCCACGCAAATGGTGCCTCCTTCTTCTTCATATGCATTTACATACATATCGGACGAGGGTTCTACTATGGTTCCTACCTATACAAAGAAACCTGAAACACGGGAGTCGTCCTCCTCCTAACCTTAATAGCAACTGCCTTCGTAGGGTACGTTCTCCCATGAGGCCAAATATCCTTCTGAGGTGCTACAGTAATTACTAATCTATTCTCAGCTATCCCCTATATTGGCCAAACACTTGTAGAGTGAGCTTGAGGAGGATTCTCGGTTGACAACCCTACACTCACTCGATTCTTCGCCCTCCACTTTCTCCTCCCATTTTTAATTGCAGGCCTCACCTTTATTCACCTAACCTTCTTACATGAAACAGGCTCAAACAACCCCCTAGGCATTCACTCTGACTGTGACAAAATTCCATTCCACCCTTACTTTTCAATAAAAGACATCCTAGGCCTTTTGTTTCTCCTCATTCCACTAATGATCCTTGCTATATTCTCACCTAACCTTTTAGGAGACCCAGAAAACTTCACACCCGCAAACCCGTTAGTTACACCTCCCCATATCAAACCTGAATGATACTTCCTATTCGCATACGCCATCTTACGATCAATTCCTAACAAACTAGGAGGAGTTTTAGCCCTCGCTGCCTCCGTACTAATTCTGTTCTTAGCCCCATTCCTCCACGTCTCAAAACAACGAACAATAACCTTCCGACCCTTCTCCCAATTTCTATTCTGGATCCTAGTAGCAAACCTTTTAATCCTTACATGAATCGGCAGCCAACCAGTCGAACATCCATTTATCATCATCGGACAACTCGCCTCAACCACCTACTTCACAATCATTCTCATCCTATTCCCCATTACAAGTCTTCTAGAAAACAAGATACTTAATCTCTAA
napo_103257LoretoPER           ?????????????????????????????????????????????????????????????????????????????????????????????????????????????????????????????????????AAATTATTACCGGTCTTCTACTAGCAATACACTATACCGCAGACATCACCCTAGCTTTCACATCCGTCGCCCATACATGTCGAAATGTCCAATTCGGTTGACTAATCCGTAATCTCCACGCAAATGGTGCCTCCTTCTTCTTCATATGTATTTACATACATATCGGACGAGGGTTCTATTATGGTTCCTACCTATACAAAGAAACCTGAAACACGGGAGTTGTCCTCCTCCTAACCTTAATAGCAACTGCCTTCGTAGGGTATGTTCTCCCATGAGGCCAAATATCCTTCTGAGGTGCTACAGTAATTACTAATCTATTCTCAGCTATCCCCTATATTGGCCAAACACTTGTAGAGTGAGCTTGAGGAGGATTCTCAGTTGACAACCCTACACTCACTCGATTCTTCGCCCTCCACTTTCTCCTCCCATTTTTAATTGCAGGCCTCACCTTTATTCACCTAACTTTCTTACATGAGACAGGCTCAAACAACCCCCTAGGCATTCACTCAGACTGTGACAAAATCCCATTCCACCCTTACTTCTCAATAAAAGACGTCCTAGGCCTTTTGTTTCTCCTCATTCCACTAATGATCCTTGCTATATTCTCACCTAACCTTTTAGGAGACCCAGAAAACTTCACACCCGCTAACCCGCTAGTTACACCTCCTCATATCAAACCTGAATGGTACTTCCTATTCGCATACGCCATCTTACGGTCAATTCCTAACAAACTAGGAGGAGTTTTAGCTCTCGCTGCCTCCGTACTAATTCTGTTTTTAGCCCCATTCCTTCACGTCTCAAAACAACGAACAATGACCTTCCGACCCTTCTCCCAATTTCTATTTTGGATCCTAGTAGCAAACCTTTTAATCCTTACATGAATCGGTAGCCAACCAGTCGAACATCCATTTATCATTATCGGACAACTCGCCTCAACCGCCTACTTCACAATCATTCTCATCCTATTCCCCATTACAAGTCTTCTAGAAAACAAGATACTCAATCTCTAA
napo_103258LoretoPER           ???????????????????????????????????????????????????????????????????????????????????????????????????????????????????????????????TAATTCAAATTATTACCGGTCTTCTACTAGCAATACACTATACCGCAGACATCACCCTAGCTTTCACATCCGTCGCCCATACATGTCGAAATGTCCAATTCGGTTGACTAATCCGTAATCTCCACGCAAATGGTGCCTCCTTCTTCTTCATATGTATTTACATACATATCGGACGAGGGTTCTATTATGGTTCCTACCTATACAAAGAAACCTGAAACACGGGAGTTGTCCTCCTCCTAACCTTAATAGCAACTGCCTTCGTAGGGTATGTTCTCCCATGAGGCCAAATATCCTTCTGAGGTGCTACAGTAATTACTAATCTATTCTCAGCTATCCCCTATATTGGCCAAACACTTGTAGAGTGAGCTTGAGGAGGATTCTCGGTTGACAACCCTACACTCACTCGATTCTTCGCCCTCCACTTTCTCCTCCCATTTTTAATTGCAGGCCTCACCTTTATTCACCTAACTTTCTTACATGAGACAGGCTCAAACAACCCCCTAGGCATTCACTCAGACTGTGACAAAATTCCATTCCACCCTTACTTCTCAATAAAAGACGTCCTAGGCCTTTTGTTTCTCCTCATTCCACTAATGATCCTTGCTATATTCTCACCTAACCTTTTAGGAGACCCAGAAAACTTCACACCCGCTAACCCACTAGTTACACCTCCTCATATCAAACCTGAATGGTACTTCCTATTCGCATACGCCATCTTACGGTCAATTCCTAACAAACTAGGAGGAGTTTTAGCTCTCGCTGCCTCCGTACTAATTCTGTTTTTAGCCCCATTCCTTCACGTCTCAAAACAACGAACAATGATCTTCCGACCCTTCTCCCAATTTCTATTTTGGATCCTAGTAGCAAACCTTTTAATCCTTACATGAATCGGTAGCCAACCAGTCGAACATCCATTTATCATTATCGGACAACTCGCCTCAACCGCCTACTTCACAATCATTCTCATCCTATTCCCCATTACAAGTCTTCTAGAAAACAAGATACTTAATCTCTAA
inambari_10504UcayaliPER       ??????????????????????????????????????????????????????????????????????????????????????????????????????????????????????????????????????AATTATTACCGGTCTTCTACTAGCAATACACTATACCGCAGACATCACCCTAGCTTTCACATCCGTTGCCCATACATGCCGAAATGTCCAATTCGGTTGACTAATCCGTAATCTCCACGCAAATGGTGCCTCCTTCTTCTTCATATGCATTTACATACATATCGGACGAGGGTTCTATTATGGTTCCTACCTATACAAAGAAACCTGAAACACGGGAGTCATCCTCCTTCTAACCTTAATAGCAACTGCCTTCGTAGGGTACGTTCTCCCATGAGGCCAAATATCCTTCTGAGGTGCTACAGTAATTACTAATCTATTCTCAGCCATCCCCTATATTGGCCAAACACTTGTAGAGTGAGCTTGAGGAGGATTCTCGGTTGACAACCCTACACTCACTCGATTCTTCGCCCTCCACTTTCTCCTCCCATTTTTAATTGCAGGCCTCACCTTTATTCACCTAACCTTCTTGCATGAAACAGGCTCAAACAACCCCCTAGGTATTCACTCTGACTGTGATAAAATTCCATTCCACCCTTACTTTTCAATAAAAGACATCCTAGGCCTTTTGTTTCTCCTCATTCCACTAATGATCCTTGCTATATTCTCACCTAACCTTTTAGGAGACCCAGAAAACTTTACACCCGCAAACCCGTTAGTTACACCTCCTCATATCAAACCTGAATGGTACTTCCTATTCGCATACGCCATCTTACGATCAATTCCTAACAAACTAGGAGGAGTTTTAGCCCTCGCTGCCTCCGTACTAATTCTGTTCTTAGCCCCATTCCTCCACGTCTCAAAACAACGAACAATAACCTTCCGACCCTTCTCCCAATTTCTATTCTGGATCCTAGTAGCAAACCTTTTAATCCTTACATGAATCGGCAGCCAACCAGTCGAACATCCATTTATCATCATCGGACAGCTCGCCTCAACCACCTACTTCACAATCATTCTCATCCTATTCCCCATTACAAGTCTTCTAGAAAACAAGATACTTAATCT????
inambari_10583UcayaliPER       ??????????????????????????????????????????????????????????????????????????????????????????????????????????????????????????????????????AATTATTACCGGTCTTCTACTAGCAATACACTATACCGCAGACATCACCCTAGCTTTCACATCCGTTGCCCATACATGCCGAAATGTCCAATTCGGTTGACTAATCCGTAATCTCCACGCAAATGGTGCCTCCTTCTTCTTCATATGCATTTACATACATATCGGACGAGGGTTCTATTATGGTTCCTACCTATACAAAGAAACCTGAAACACGGGAGTCATCCTCCTTCTAACCTTAATAGCAACTGCCTTCGTAGGGTACGTTCTCCCATGAGGCCAAATATCCTTCTGAGGTGCTACAGTAATTACTAATCTATTCTCAGCCATCCCCTATATTGGCCAAACACTTGTAGAGTGAGCTTGAGGAGGATTCTCGGTTGACAACCCTACACTCACTCGATTCTTCGCCCTCCACTTTCTCCTCCCATTTTTAATTGCAGGCCTCACCTTTATTCACCTAACCTTCTTGCATGAAACAGGCTCAAACAACCCCCTAGGTATTCACTCTGACTGTGATAAAATTCCATTCCACCCTTACTTTTCAATAAAAGACATCCTAGGCCTTTTGTTTCTCCTAATTCCACTAATGATCCTTGCTATATTCTCACCTAACCTTTTAGGAGACCCAGAAAACTTTACACCCGCAAACCCGTTAGTTACACCTCCTCATATCAAACCTGAATGGTACTTCCTATTCGCATACGCCATCTTACGATCAATTCCTAACAAACTAGGAGGAGTTTTAGCCCTCGCTGCCTCCGTACTAATTCTGTTCTTAGCCCCATTCCTCCACGTCTCAAAACAACGAACAATAACCTTCCGACCCTTYTCCCAATTTCTATTTTGGATCYTAGTAGCAAACCTTTTAATCYTTACATGAATYGGCAGCCAACCAGTCGAACATCCATTTATCATCATCGGACAGCTCGCCTCAACCACCTACTTCACAATCATTCTCATCCTATTCCCCATTACAAGTCTTCTAGAAAACAAGATACTTAATCTCTAA
inambari_10607UcayaliPER       ?????????????????????????????????????????????????????????????????????????????????????????????????????????????????????????????????ATTCAAATTATTACCGGTCTTCTACTAGCAATACACTATACCGCAGACATCACCCTAGCTTTCACATCCGTTGCCCATACATGCCGAAATGTCCAATTCGGTTGACTAATCCGTAATCTCCACGCAAATGGTGCCTCCTTCTTCTTCATATGCATTTACATACATATCGGACGAGGGTTCTATTATGGTTCCTACCTATACAAAGAAACCTGAAACACGGGAGTCATCCTCCTTCTAACCTTAATAGCAACTGCCTTCGTAGGGTACGTTCTCCCATGAGGCCAAATATCCTTCTGAGGTGCTACAGTAATTACTAATCTATTCTCAGCCATCCCCTATATTGGCCAAACACTTGTAGAGTGAGCTTGAGGAGGATTCTCGGTTGACAACCCTACACTCACTCGATTCTTCGCCCTCCACTTTCTCCTCCCATTTTTAATTGCAGGCCTCACCTTTATTCACCTAACCTTCTTGCATGAAACAGGCTCAAACAACCCCCTAGGTATTCACTCTGACTGTGATAAAATTCCATTCCACCCTTACTTTTCAATAAAAGACATCCTAGGCCTTTTGTTTCTCCTCATTCCACTAATGATCCTTGCTATATTCTCACCTAACCTTTTAGGAGACCCAGAAAACTTTACACCCGCAAACCCGTTAGTTACACCTCCTCATATCAAACCTGAATGGTACTTCCTATTCGCATACGCCATCTTACGATCAATTCCTAACAAACTAGGAGGAGTTTTAGCCCTCGCTGCCTCCGTACTAATTCTGTTCTTAGCCCCATTCCTCCACGTCTCAAAACAACGAACAATAACCTTCCGACCCTTCTCCCAATTTCTATTCTGGATCCTAGTAGCAAACCTTTTAATCCTTACATGAATCGGCAGCCAACCAGTCGAACATCCATTTATCATCATCGGACAGCTCGCCTCAACCACCTACTTCACAATCATTCTCATCCTATTCCCCATTACAAGTCTTCTAGAAAACAAGATACTTAATCTCTAA
inambari_10744UcayaliPER       ?????????????????????????????????????????????????????????????????????????????????????????????????????????????????????ATCTGCCTAATAATTCAAATTATTACCGGTCTTCTACTAGCAATACACTATACCGCAGACATCACCCTAGCTTTCACATCCGTTGCCCATACATGCCGAAATGTCCAATTCGGTTGACTAATCCGTAATCTCCACGCAAATGGTGCCTCCTTCTTCTTCATATGCATTTACATACATATCGGACGAGGGTTCTATTATGGTTCCTACCTATACAAAGAAACCTGAAACACGGGAGTCATCCTCCTTCTAACCTTAATAGCAACTGCCTTCGTAGGGTACGTTCTCCCATGAGGCCAAATATCCTTCTGAGGTGCTACAGTAATTACTAATCTATTCTCAGCCATCCCCTATATTGGCCAAACACTTGTAGAGTGAGCTTGAGGAGGATTCTCGGTTGACAACCCTACACTCACCCGATTCTTCGCCCTCCACTTTCTCCTCCCATTTTTAATTGCAGGCCTCACCTTTATTCACCTAACCTTCTTGCATGAAACAGGCTCAAACAACCCCCTAGGTATTCACTCTGACTGTGATAAAATTCCATTCCACCCTTACTTTTCAATAAAAGACATCCTAGGCCTTTTGTTTCTCCTCATTCCACTAATGATCCTTGCTATATTCTCACCTAACCTTTTAGGAGACCCAGAAAACTTTACACCCGCAAACCCGTTAGTTACACCTCCTCATATCAAACCTGAATGGTACTTCCTATTCGCATACGCCATCTTACGATCAATTCCTAACAAACTAGGAGGAGTTTTAGCCCTCGCTGCCTCCGTACTAATTCTGTTCTTAGCCCCATTCCTCCACGTCTCAAAACAACGAACAATAACCTTCCGACCCTTCTCCCAATTTCTATTCTGGATCCTAGTAGCAAACCTTTTAATCCTTACATGAATCGGCAGCCAACCAGTCGAACATCCATTTATCATCATCGGACAGCTCGCCTCAACCACCTACTTCACAATCATTCTCATCCTATTCCCCATTACAAGTCTTCTAGAAAACAAGATACTTAATCTCTAA
inambari_11023UcayaliPER       ??????????????????????????????????????????????????????????????????????????????????????????????????????????????????????????????ATAATTCAAATTATTACCGGTCTTCTACTAGCAATACACTATACCGCAGACATCACCCTAGCTTTCACATCCGTTGCCCATACATGCCGAAATGTCCAATTCGGTTGACTAATCCGTAATCTCCACGCAAATGGTGCCTCCTTCTTCTTCATATGCATTTACATACATATCGGACGAGGGTTCTATTATGGTTCCTACCTATACAAAGAAACCTGAAACACGGGAGTCATCCTCCTTCTAACCTTAATAGCAACTGCCTTCGTAGGGTACGTTCTCCCATGAGGCCAAATATCCTTCTGAGGTGCTACAGTAATTACTAATCTATTCTCAGCCATCCCCTATATTGGCCAAACACTTGTAGAGTGAGCTTGAGGAGGATTCTCGGTTGACAACCCTACACTCACTCGATTCTTCGCCCTCCACTTTCTCCTCCCATTTTTAATTGCAGGCCTCACCTTTATTCACCTAACCTTCTTGCATGAAACAGGCTCAAACAACCCCCTAGGTATTCACTCTGACTGTGATAAAATTCCATTCCACCCTTACTTTTCAATAAAAGACATCCTAGGCCTTTTGTTTCTCCTCATTCCACTAATGATCCTTGCTATATTCTCACCTAACCTTTTAGGAGACCCAGAAAACTTTACACCCGCAAACCCGTTAGTTACACCTCCTCATATCAAACCTGAATGGTACTTCCTATTCGCATACGCCATCTTACGATCAATTCCTAACAAACTAGGAGGAGTTTTAGCCCTCGCTGCCTCCGTACTAATTCTGTTCTTAGCCCCATTCCTCCACGTCTCAAAACAACGAACAATAACCTTCCGACCCTTCTCCCAATTTCTATTCTGGATCCTAGTAGCAAACCTTTTAATCCTTACATGAATCGGCAGCCAACCAGTCGAACATCCATTTATCATCATCGGACAGCTCGCCTCAACCACCTACTTCACAATCATTCTCATCCTATTCCCCATTACAAGTCTTCTAGAAAACAAGATACTTAATCTCTAA
inambari_11066UcayaliPER       ??????????????????????????????????????????????????????????????????????????????????????????????????????????????????????????????????????AATTATTACCGGTCTTCTACTAGCAATACACTATACCGCAGACATCACCCTAGCTTTCACATCCGTTGCCCATACATGCCGAAATGTCCAATTCGGTTGACTAATCCGTAATCTCCACGCAAATGGTGCCTCCTTCTTCTTCATATGCATTTATATACATATCGGACGAGGGTTCTATTATGGTTCCTACCTATACAAAGAAACCTGAAACACGGGAGTCGTCCTTCTCCTAACCTTAATAGCAACTGCCTTCGTAGGATATGTTCTCCCATGAGGCCAAATATCCTTCTGAGGTGCTACAGTAATTACTAATCTATTCTCAGCCATCCCTTATATTGGCCAAACACTTGTAGAGTGAGCTTGAGGAGGATTCTCGGTTGACAACCCTACACTCACTCGATTCTTCGCCCTCCACTTTCTCCTCCCATTTTTAATTGCAGGCCTCACCTTTATTCACCTAACCTTCTTGCATGAAACGGGCTCAAACAACCCCCTAGGCATTCACTCTGACTGTGACAAAATTCCATTCCACCCTTACTTTTCAATAAAAGACATCCTAGGCCTTTTGTTTCTCCTCATTCCACTAATGATCCTTGCTATATTCTCACCTAACCTTTTAGGAGACCCAGAAAACTTCACACCCGCAAACCCGTTAGTTACACCTCCTCATATCAAACCTGAATGATACTTCCTATTCGCATACGCTATCTTACGATCAATTCCTAACAAACTAGGAGGAGTTTTAGCCCTCGCTGCCTCCGTACTAATTCTGTTCTTAGCCCCATTCCTCCACGTCTCAAAACAACGAACAATAACCTTCCGACCTTTCTCCCAATTTCTATTCTGGATCCTAGTAGCAAACCTTTTAATCCTTACATGAATCGGCAGCCAACCAGTCGAACATCCATTTATCATCATCGGGCAGCTCGCCTCAGCCACCTACTTCACAATCATTCTCATCCTATTCCCCATTACAAGTCTTCTAGAAAACAAGATACTTAA???????
inambari_11070UcayaliPER       ??????????????????????????????????????????????????????????????????????????????????????????????????????????????????????????????????????AATTATTACCGGTCTTCTACTAGCAATACACTATACCGCAGACATCACCCTAGCTTTCACATCCGTTGCCCATACATGCCGAAATGTCCAATTCGGTTGACTAATCCGTAATCTCCACGCAAATGGTGCCTCCTTCTTCTTCATATGCATTTACATACATATCGGACGAGGGTTCTATTATGGTTCCTACCTATACAAAGAAACCTGAAACACGGGAGTCATCCTCCTTCTAACCTTAATAGCAACTGCCTTCGTAGGGTACGTTCTCCCATGAGGCCAAATATCCTTCTGAGGTGCTACAGTAATTACTAATCTATTCTCAGCCATCCCCTATATTGGCCAAACACTTGTAGAGTGAGCTTGAGGAGGATTCTCGGTTGACAACCCTACACTCACTCGATTCTTCGCCCTCCACTTTCTCCTCCCATTTTTAATTGCAGGCCTCACCTTTATTCACCTAACCTTCTTGCATGAAACAGGCTCAAACAACCCCCTAGGTATTCACTCTGACTGTGATAAAATTCCATTCCACCCTTACTTTTCAATAAAAGACATCCTAGGCCTTTTGTTTCTCCTCATTCCACTAATGATCCTTGCTATATTCTCACCTAACCTTTTAGGAGACCCAGAAAACTTTACACCCGCAAACCCGTTAGTTACACCTCCTCATATCAAACCTGAATGGTACTTCCTATTCGCATACGCCATCTTACGATCAATTCCTAACAAACTAGGAGGAGTTTTAGCCCTCGCTGCCTCCGTACTAATTCTGTTCTTAGCCCCATTCCTCCACGTCTCAAAACAACGAACAATAACCTTCCGACCCTTCTCCCAATTTCTATTCTGGATCCTAGTAGCAAACCTTTTAATCCTTACATGAATCGGCAGCCAACCAGTCGAACATCCATTTATCATCATCGGACAGCTCGCCTCAACCACCTACTTCACAATCATTCTCATCCTATTCCCCATTACAAGTCTTCTAGAAAACAAGATA????????????
inambari_11087UcayaliPER       ??????????????????????????????????????????????????????????????????????????????????????????????????????????????????????????????????????????????CCGGTCTTCTACTAGCAATACACTATACCGCAGACATCACCCTAGCTTTCACATCCGTTGCCCATACATGCCGAAATGTCCAATTCGGTTGACTAATCCGTAATCTCCACGCAAATGGTGCCTCCTTCTTCTTCATATGCATTTACATACATATCGGACGAGGGTTCTATTATGGTTCCTACCTATACAAAGAAACCTGAAACACGGGAGTCATCCTCCTTCTAACCTTAATAGCAACTGCCTTCGTAGGGTACGTTCTCCCATGAGGCCAAATATCCTTCTGAGGTGCTACAGTAATTACTAATCTATTCTCAGCCATCCCCTATATTGGCCAAACACTTGTAGAGTGAGCTTGAGGAGGATTCTCGGTTGACAACCCTACACTCACTCGATTCTTCGCCCTCCACTTTCTCCTCCCATTTTTAATTGCAGGCCTCACCTTTATTCACCTAACCTTCTTGCATGAAACAGGCTCAAACAACCCCCTAGGTATTCACTCTGACTGTGATAAAATTCCATTCCACCCTTACTTTTCAATAAAAGACATCCTAGGCCTTTTGTTTCTCCTAATTCCACTAATGATCCTTGCTATATTCTCACCTAACCTTTTAGGAGACCCAGAAAACTTTACACCCGCAAACCCGTTAGTTACACCTCCTCATATCAAACCTGAATGGTACTTCCTATTCGCATACGCCATCTTACGATCAATTCCTAACAAACTAGGAGGAGTTTTAGCCCTCGCTGCCTCCGTACTAATTCTGTTCTTAGCCCCATTCCTCCACGTCTCAAAACAACGAACAATAACCTTCCGACCCTTCTCCCAATTTCTATTCTGGATCCTAGTAGCAAACCTTTTAATCCTTACATGAATCGGCAGCCAACCAGTCGAACATCCATTTATCATCATCGGACAGCTCGCCTCAACCACCTACTTCACAATCATTCTCATCCTATTCCCCATTACAAGTCTTCTAGAAAACAAGATACTTAA???????
inambari_11116UcayaliPER       ???????????????????????????????????????????????????????????????????????????????????????????????????????????????????????????CTAATAATTCAAATTATTACCGGTCTTCTACTAGCAATACACTATACCGCAGACATCACCCTAGCTTTCACATCCGTTGCCCATACATGCCGAAATGTCCAATTCGGTTGACTAATCCGTAATCTCCACGCAAATGGTGCCTCCTTCTTCTTCATATGCATTTACATACATATCGGACGAGGGTTCTATTATGGTTCCTACCTATACAAAGAAACCTGAAACACGGGAGTCATCCTCCTTCTAACCTTAATAGCAACTGCCTTCGTAGGGTACGTTCTCCCATGAGGCCAAATATCCTTCTGAGGTGCTACAGTAATTACTAATCTATTCTCAGCCATCCCCTATATTGGCCAAACACTTGTAGAGTGAGCTTGAGGAGGATTCTCGGTTGACAACCCTACACTCACTCGATTCTTCGCCCTCCACTTTCTCCTCCCATTTTTAATTGCAGGCCTCACCTTTATTCACCTAACCTTCTTGCATGAAACAGGCTCAAACAACCCCCTAGGTATTCACTCTGACTGTGATAAAATTCCATTCCACCCTTACTTTTCAATAAAAGACATCCTAGGCCTTTTGTTTCTCCTCATTCCACTAATGATCCTTGCTATATTCTCACCTAACCTTTTAGGAGACCCAGAAAACTTTACACCCGCAAACCCGTTAGTTACACCTCCTCATATCAAACCTGAATGGTACTTCCTATTCGCATACGCCATCTTACGATCAATTCCTAACAAACTAGGAGGAGTTTTAGCCCTCGCTGCCTCCGTACTAATTCTGTTCTTAGCCCCATTCCTCCACGTCTCAAAACAACGAACAATAACCTTCCGACCCTTCTCCCAATTTCTATTCTGGATCCTAGTAGCAAACCTTTTAATCCTTACATGAATCGGCAGCCAACCAGTCGAACATCCATTTATCATCATCGGACAGCTCGCCTCAACCACCTACTTCACAATCATTCTCATCCTATTCCCCATTACAAGTCTTCTAGAAAACAAGATACTTAATCTCTAA
central_16077PuntarenasCR      ??????????????????????????????????????????????????????????????????????????????????????????????????????????????????????????CCTAATAATTCAAATTATTACCGGTCTTCTACTAGCAATACACTATACCGCAGATATCACTCTAGCTTTCACATCCGTCGCCCATACATGTCGAAATGTCCAATTCGGTTGACTAATCCGTAATCTCCACGCAAATGGTGCCTCCTTCTTCTTCATATGTATTTATATACACATTGGACGAGGGTTCTATTATGGTTCCTACCTATATAAAGAAACCTGAAACACAGGAGTCATCCTCCTCCTAACTTTAATAGCAACTGCCTTCGTAGGGTACGTCCTCCCATGAGGCCAAATATCCTTCTGAGGTGCTACAGTAATTACTAACCTATTCTCAGCCATCCCCTATATTGGCCAAACACTCGTAGAATGAGCTTGAGGAGGATTCTCGGTCGATAACCCTACACTCACTCGATTCTTCGCCCTCCACTTTCTCCTCCCATTTTTAATTGCAGGCCTTACCTTTATTCACCTAACTTTCTTACATGAAACAGGCTCAAACAACCCCCTAGGTATTCACTCAGACTGTGACAAAATTCCATTCCACCCTTACTTCTCAATAAAAGACCTCCTAGGCCTTTTGTTTCTCCTCATTCCACTAATGATCCTTGCTATATTCTCACCCAACCTTTTAGGAGACCCAGAAAACTTCACACCCGCAAACCCACTAGTCACACCTCCCCACATCAAACCTGAATGATACTTCTTATTCGCATACGCCATCTTACGATCAATTCCTAACAAACTAGGAGGAGTTTTAGCCCTCGCTGCCTCCGTACTAATTCTGTTTTTAGCCCCATTCCTCCACGTCTCAAAACAACGAACAATAACCTTCCGACCCTTCTCCCAATTCCTATTTTGGATCCTAGTAGCAAACCTTTTAATCCTTACATGAATCGGTAGTCAACCAGTCGAACACCCATTTATCATCATCGGTCAGCTCGCCTCAACTACCTACTTCACAATCATTCTCATCCTATTCCCCATTACAAGTCTTCTAGAAAACAAGATACTTAATCTCTAA
central_16103PuntarenasCR      ?????????????????????????????????????????????????????????????????????????????????????????????????????????????????????????????????ATTCAAATTATTACCGGTCTTCTACTAGCAATACACTATACCGCAGATATCACTCTAGCTTTCACATCCGTCGCCCATACATGTCGAAATGTCCAATTCGGTTGACTAATCCGTAATCTCCACGCAAATGGTGCCTCCTTCTTCTTCATATGTATTTATATACACATTGGACGAGGGTTCTATTATGGTTCCTACCTATATAAAGAAACCTGAAACACAGGAGTCATCCTCCTCCTAACTTTAATAGCAACTGCCTTCGTAGGGTACGTCCTCCCATGAGGCCAAATATCCTTCTGAGGTGCTACAGTAATTACTAACCTATTCTCAGCCATCCCCTATATTGGCCAAACACTCGTAGAATGAGCTTGAGGAGGATTCTCGGTCGATAACCCTACACTCACTCGATTCTTCGCCCTCCACTTTCTCCTCCCATTTTTAATTGCAGGCCTTACCTTTATTCACCTAACTTTCTTACATGAAACAGGCTCAAACAACCCCCTAGGTATTCACTCAGACTGTGACAAAATTCCATTCCACCCTTACTTCTCAATAAAAGACCTCCTAGGCCTTTTGTTTCTCCTCATTCCACTAATGATCCTTGCTATATTCTCACCCAACCTTTTAGGAGACCCAGAAAACTTCACACCCGCAAACCCACTAGTCACACCTCCCCACATCAAACCTGAATGATACTTCTTATTCGCATACGCCATCTTACGATCAATTCCTAACAAACTAGGAGGAGTTTTAGCCCTCGCTGCCTCCGTACTAATTCTGTTTTTAGCCCCATTCCTCCACGTCTCAAAACAACGAACAATAACCTTCCGACCCTTCTCCCAATTCCTATTTTGGATCCTAGTAGCAAACCTTTTAATCCTTACATGAATCGGTAGTCAACCAGTCGAACACCCATTTATCATCATCGGTCAGCTCGCCTCAACTACCTACTTCACAATCATTCTCATCCTATTCCCCATTACAAGTCTTCTAGAAAACAAGATACTTAATCTCTAA
central_16107PuntarenasCR      ??????????????????????????????????????????????????????????????????????????????????????????????????????????????????????????CCTAATAATTCAAATTATTACCGGTCTTCTACTAGCAATACACTATACCGCAGATATCACTCTAGCTTTCACATCCGTCGCCCATACATGTCGAAATGTCCAATTCGGTTGACTAATCCGTAATCTCCACGCAAATGGTGCCTCCTTCTTCTTCATATGTATTTATATACACATTGGACGAGGGTTCTATTATGGTTCCTACCTATATAAAGAAACCTGAAACACAGGAGTCATCCTCCTCCTAACTTTAATAGCAACTGCCTTCGTAGGGTACGTCCTCCCATGAGGCCAAATATCCTTCTGAGGTGCTACAGTAATTACTAACCTATTCTCAGCCATCCCCTATATTGGCCAAACACTCGTAGAATGAGCTTGAGGAGGATTCTCGGTCGATAACCCTACACTCACTCGATTCTTCGCCCTCCACTTTCTCCTCCCATTTTTAATTGCAGGCCTTACCTTTATTCACCTAACTTTCTTACATGAAACAGGCTCAAACAACCCCCTAGGTATTCACTCAGACTGTGACAAAATTCCATTCCACCCTTACTTCTCAATAAAAGACCTCCTAGGCCTTTTGTTTCTCCTCATTCCACTAATGATCCTTGCTATATTCTCACCCAACCTTTTAGGAGACCCAGAAAACTTCACACCCGCAAACCCACTAGTCACACCTCCCCACATCAAACCTGAATGATACTTCTTATTCGCATACGCCATCTTACGATCAATTCCTAACAAACTAGGAGGAGTTTTAGCCCTCGCTGCCTCCGTACTAATTCTGTTTTTAGCCCCATTCCTCCACGTCTCAAAACAACGAACAATAACCTTCCGACCCTTCTCCCAATTCCTATTTTGGATCCTAGTAGCAAACCTTTTAATCCTTACATGAATCGGTAGTCAACCAGTCGAACACCCATTTATCATCATCGGTCAGCTCGCCTCAACTACCTACTTCACAATCATTCTCATCCTATTCCCCATTACAAGTCTTCTAGAAAACAAGATACTTAATCTCTAA
central_16121PuntarenasCR      ???????????????????????????????????????????????????????????????????????????????????????????????????????????????????????????????????????????TTACCGGTCTTCTACTAGCAATACACTATACCGCAGATATCACTCTAGCTTTCACATCCGTCGCCCATACATGTCGAAATGTCCAATTCGGTTGACTAATCCGTAATCTCCACGCAAATGGTGCCTCCTTCTTCTTCATATGTATTTATATACACATTGGACGAGGGTTCTATTATGGTTCCTACCTGTATAAAGAAACCTGAAACACAGGAGTCGTCCTCCTCCTAACTTTAATAGCAACTGCCTTCGTAGGGTACGTCCTCCCATGAGGCCAAATATCCTTCTGAGGTGCTACAGTAATTACTAACCTATTCTCAGCCATCCCCTATATTGGCCAAACACTCGTAGAATGAGCTTGAGGAGGATTCTCGGTCGATAACCCTACACTCACTCGATTCTTCGCCCTCCACTTTCTCCTCCCATTTTTAATTGCAGGCCTTACCTTTATTCACCTAACTTTCTTACATGAAACAGGCTCAAACAACCCCCTAGGTATTCACTCAGACTGTGACAAAATTCCATTCCACCCTTACTTCTCAATAAAAGACCTCCTAGGCCTTTTGTTTCTCCTCATTCCACTAATGATCCTTGCTATATTCTCACCCAACCTTTTAGGAGACCCAGAAAACTTCACACCCGCAAACCCACTAGTCACACCTCCCCACATCAAACCTGAATGATACTTCTTATTCGCATACGCCATCTTACGATCAATTCCTAACAAACTAGGAGGAGTTTTAGCCCTCGCTGCCTCCGTACTAATTCTGTTTTTAGCCCCATTCCTCCACGTCTCAAAACAACGAACAATAACCTTCCGACCCTTCTCCCAATTCCTATTTTGGATCCTAGTAGCAAACCTTTTAATCCTTACATGAATCGGTAGTCAACCAGTCGAACACCCATTTATCATCATCGGTCAGCTCGCCTCAACTACCTACTTCACAATCATTCTCATCCTATTCCCCATTACAAGTCTTCTAGAAAACAAGATAC???????????
central_16128PuntarenasCR      ??????????????????????????????????????????????????????????????????????????????????????????????????????????????????????????????ATAATTCAAATTATTACCGGTCTTCTACTAGCAATACACTATACCGCAGATATCACTCTAGCTTTCACATCCGTCGCCCATACATGTCGAAATGTCCAATTCGGTTGACTAATCCGTAATCTCCACGCAAATGGTGCCTCCTTCTTCTTCATATGTATTTATATACACATTGGACGAGGGTTCTATTATGGTTCCTACCTGTATAAAGAAACCTGAAACACAGGAGTCGTCCTCCTCCTAACTTTAATAGCAACTGCCTTCGTAGGGTACGTCCTCCCATGAGGCCAAATATCCTTCTGAGGTGCTACAGTAATTACTAACCTGTTCTCAGCCATCCCCTATATTGGCCAAACACTCGTAGAATGAGCTTGAGGAGGATTCTCGGTCGATAACCCTACACTCACTCGATTCTTCGCCCTCCACTTTCTCCTCCCATTTTTAATTGCAGGCCTTACCTTTATTCACCTAACTTTCTTACATGAAACAGGCTCAAACAACCCCCTAGGTATTCACTCAGACTGTGACAAAATTCCATTCCACCCTTACTTCTCAATAAAAGACCTCCTAGGCCTTTTGTTTCTCCTCATTCCACTAATGATCCTTGCTATATTCTCACCCAACCTTTTAGGAGACCCAGAAAACTTCACACCCGCAAACCCACTAGTCACACCTCCCCACATCAAACCTGAATGATACTTCTTATTCGCATACGCCATCTTACGATCAATTCCTAACAAACTAGGAGGAGTTTTAGCCCTCGCTGCCTCCGTACTAATTCTGTTTTTAGCCCCATTCCTCCACGTCTCAAAACAACGAACAATAACCTTCCGACCCTTCTCCCAATTCCTATTTTGGATCCTAGTAGCAAACCTTTTAATCCTTACATGAATTGGTAGTCAACCAGTCGAACACCCATTTATCATCATCGGTCAGCTCGCCTCAACTACCTACTTCACAATCATTCTCATCCTATTCCCCATTACAAGTCTTCTAGAAAACAAGATA????????????
choco_2215DarienPAN            ?????????????????????????????????????????????????????????????????????????????????????????????????????????????????????????GCCTAATAATTCAAATTATTACCGGTCTTCTACTAGCAATACACTATACCGCAGATATCACTCTAGCTTTCACATCCGTCGCCCATACATGTCGAAATGTCCAATTCGGTTGACTAATCCGTAATCTCCACGCAAACGGTGCCTCCTTCTTCTTCATATGTATTTATATACACATTGGACGAGGGTTCTATTATGGTTCCTACCTGTATAAAGAAACCTGAAACACAGGAGTCGTCCTCCTCCTAACTTTAATAGCAACTGCCTTCGTAGGGTACGTCCTCCCATGAGGCCAAATATCCTTCTGAGGTGCTACAGTAATTACTAACCTATTCTCAGCCATCCCCTATATTGGCCAAACACTCGTAGAATGAGCTTGAGGAGGATTCTCGGTCGATAACCCTACACTCACTCGATTCTTCGCCCTCCACTTTCTCCTCCCATTTTTAATTGCAGGCCTCACCTTTATTCACCTAACTTTCTTACATGAAACAGGCTCAAACAACCCCCTAGGTATTCACTCAGACTGTGACAAAATTCCATTCCACCCTTACTTCTCAATAAAAGACCTCCTAGGCCTTTTGTTTCTCCTCATTCCACTAATGATCCTTGCTATATTCTCACCCAACCTTTTAGGAGACCCAGAAAACTTCACACCCGCAAACCCACTAGTCACACCTCCTCACATCAAACCTGAATGATACTTCTTATTCGCATACGCCATCTTACGATCAATTCCTAACAAACTAGGAGGAGTTTTAGCCCTCGCTGCCTCCGTGCTAATTCTGTTTTTAGCCCCATTCCTCCACGTCTCAAAACAACGAACAATAACCTTCCGACCCTTCTCCCAATTTCTATTTTGGATCCTAGTAGCAAACCTTTTAATCCTTACATGAATCGGTAGTCAACCAGTCGAACACCCATTTATCATCATCGGTCAGCTCGCCTCAACTACCTACTTCACAATCATTCTCATCCTATTCCCCATTACAAGTCTTCTAGAAAACAAGATACTTAATCTCTAA
napo_2742LoretoPER             ?????????????????????????????????????????????????????????????????????????????????????????????????????????????????????????GCCTAATAATTCAAATTATTACCGGTCTTCTACTAGCAATACACTATACCGCAGACATCACCCTAGCTTTCACATCCGTCGCCCATACATGTCGAAATGTCCAATTCGGTTGACTAATTCGTAATCTCCACGCAAATGGTGCCTCCTTCTTCTTCATATGTATTTATATACATATCGGACGAGGGTTCTATTATGGTTCCTACCTATACAAAGAAACCTGAAACACGGGAGTAGTCCTCCTCCTAACCTTAATAGCAACTGCCTTTGTAGGGTATGTTCTCCCATGAGGCCAAATATCCTTCTGAGGTGCTACAGTAATTACTAATCTATTCTCAGCTATCCCCTATATTGGCCAAACACTTGTAGAGTGAGCTTGAGGAGGATTCTCGGTTGATAACCCTACACTCACCCGATTCTTCGCCCTCCACTTTCTCCTCCCATTTTTAATTGCAGGCCTCACCTTCATTCACTTAACTTTCTTACATGAAACAGGCTCAAATAACCCCCTAGGCATTCACTCAGACTGTGACAAAATTCCATTCCACCCTTACTTCTCAATAAAAGACGTCCTAGGCCTTTTGTTTCTCCTCATTCCACTAATGATCCTTGCTATATTCTCACCTAACCTTTTAGGAGACCCAGAAAACTTCACACCCGCTAACCCACTAGTTACACCTCCTCATATCAAACCTGAATGGTACTTCCTATTCGCATACGCCATCTTACGATCAATTCCTAACAAACTAGGAGGAGTTTTAGCCCTTGCTGCCTCCGTACTAATTCTGTTTTTAGCCCCATTCCTTCACGTCTCAAAACAACGAACAATGACCTTCCGACCCCTCTCCCAATTTCTATTTTGGATCCTAGTAGCAAACCTTTTAATCCTTACATGAATCGGTAGCCAACCAGTCGAACATCCATTTATCATCATCGGACAACTCGCCTCAACCGCCTACTTCACAATCATTCTCATCCTATTCCCCATTACAAGTCTTCTAGAAAACAAGATACTTAATCTCTAA
choco_28460PanamaPAN           ?????????????????????????????????????????????????????????????????????????????????????????????????????????????????????????GCCTAATAATTCAAATTATTACCGGTCTTCTACTAGCAATACACTATACCGCAGATATCACTCTAGCTTTCACATCCGTCGCCCATACATGTCGAAATGTCCAATTCGGTTGACTAATCCGTAATCTCCACGCAAATGGTGCCTCCTTCTTCTTCATATGTATTTATATACACATTGGACGAGGGTTCTATTATGGTTCCTACCTGTATAAAGAAACCTGAAACACAGGAGTCGTCCTCCTCCTAACTTTAATAGCAACTGCCTTCGTAGGGTACGTCCTCCCATGAGGCCAAATATCCTTCTGAGGTGCTACAGTAATTACTAACCTATTCTCAGCCATCCCCTATATTGGCCAAACACTCGTAGAATGAGCTTGAGGAGGATTCTCGGTCGATAACCCTACACTCACTCGATTCTTCGCCCTCCACTTTCTCCTCCCATTTTTAATTGCAGGCCTCACCTTTATTCACCTAACTTTCTTACATGAAACAGGCTCAAACAACCCCCTAGGTATTCACTCAGACTGTGACAAAATTCCATTCCACCCTTACTTCTCAATAAAAGACCTCCTAGGCCTTTTGTTTCTCCTCATTCCACTAATGATCCTTGCTATATTTTCACCCAACCTTTTAGGAGACCCAGAAAACTTCACACCCGCAAACCCACTAGTCACACCTCCCCACATCAAACCTGAATGATACTTCTTATTCGCATACGCCATCTTACGATCAATTCCTAACAAACTAGGAGGAGTTTTAGCCCTCGCTGCCTCCGTACTAATTCTGTTTTTAGCCCCATTCCTCCACGTCTCAAAACAACGAACAATAACCTTCCGACCCTTCTCCCAATTTCTATTTTGGATCCTAGTAGCAAACCTTTTAATCCTTACATGAATCGGTAGTCAACCAGTCGAACACCCATTTATCATCATCGGTCAGCTCGCCTCAACTACCTACTTCACAATCATTCTCATCTTATTCCCCATTACAAGTCTTCTAGAAAACAAGATACTTAATCTCTAA
choco_28720PanamaPAN           ?????????????????????????????????????????????????????????????????????????????????????????????????????????????????????????GCCTAATAATTCAAATTATTACCGGTCTTCTACTAGCAATACACTATACCGCAGATATCACTCTAGCTTTCACATCCGTCGCCCATACATGTCGAAATGTCCAATTCGGTTGACTAATCCGTAATCTCCACGCAAATGGTGCCTCCTTCTTCTTCATATGTATTTATATACACATTGGACGAGGGTTCTATTATGGTTCCTACCTGTATAAAGAAACCTGAAACACAGGAGTCGTCCTCCTCCTAACTTTAATAGCAACTGCCTTCGTAGGGTACGTCCTCCCATGAGGCCAAATATCCTTCTGAGGTGCTACAGTAATTACTAACCTATTCTCAGCCATCCCCTATATTGGCCAAACACTCGTAGAATGAGCTTGAGGAGGATTCTCGGTCGATAACCCTACACTCACTCGATTCTTCGCCCTCCACTTTCTCCTCCCATTTTTAATTGCAGGCCTCACCTTTATTCACCTAACTTTCTTACATGAAACAGGCTCAAACAACCCCCTAGGTATTCACTCAGACTGTGACAAAATTCCATTCCACCCTTACTTCTCAATAAAAGACCTCCTAGGCCTTTTGTTTCTCCTCATTCCACTAATGATCCTTGCTATATTTTCACCCAACCTTTTAGGAGACCCAGAAAACTTCACACCCGCAAACCCACTAGTCACACCTCCCCACATCAAACCTGAATGATACTTCTTATTCGCATACGCCATCTTACGATCAATTCCTAACAAACTAGGAGGAGTTTTAGCCCTCGCTGCCTCCGTACTAATTCTGTTTTTAGCCCCATTCCTCCACGTCTCAAAACAACGAACAATAACCTTCCGACCCTTCTCCCAATTTCTATTTTGGATCCTAGTAGCAAACCTTTTAATCCTTACATGAATCGGTAGTCAACCAGTCGAACACCCATTTATCATCATCGGTCAGCTCGCCTCAACTACCTACTTCACAATCATTCTCATCTTATTCCCCATTACAAGTCTTCTAGAAAACAAGATACTTAATCTCTAA
choco_28731PanamaPAN           ????????????????????????????????????????????????????????????????????????????????????????????????????????ATCTCTCTTAGGCATCTGCCTAATAATTCAAATTATTACCGGTCTTCTACTAGCAATACACTATACCGCAGATATCACTCTAGCTTTCACATCCGTCGCCCATACATGTCGAAATGTCCAATTCGGTTGACTAATCCGTAATCTCCACGCAAATGGTGCCTCCTTCTTCTTCATATGTATTTATATACACATTGGACGAGGGTTCTATTATGGTTCCTACCTGTATAAAGAAACCTGAAACACAGGAGTCGTCCTCCTCCTAACTTTAATAGCAACTGCCTTCGTAGGGTACGTCCTCCCATGAGGCCAAATATCCTTCTGAGGTGCTACAGTAATTACTAACCTATTCTCAGCCATCCCCTATATTGGCCAAACACTCGTAGAATGAGCTTGAGGAGGATTCTCGGTCGATAACCCTACACTCACTCGATTCTTCGCCCTCCACTTTCTCCTCCCATTTTTAATTGCAGGCCTCACCTTTATTCACCTAACTTTCTTACATGAAACAGGCTCAAACAACCCCCTAGGTATTCACTCAGACTGTGACAAAATTCCATTCCACCCTTACTTCTCAATAAAAGACCTCCTAGGCCTTTTGTTTCTCCTCATTCCACTAATGATCCTTGCTATATTTTCACCCAACCTTTTAGGAGACCCAGAAAACTTCACACCCGCAAACCCACTAGTCACACCTCCCCACATCAAACCTGAATGATACTTCTTATTCGCATACGCCATCTTACGATCAATTCCTAACAAACTAGGAGGAGTTTTAGCCCTCGCTGCCTCCGTACTAATTCTGTTTTTAGCCCCATTCCTCCACGTCTCAAAACAACGAACAATAACCTTCCGACCCTTCTCCCAATTTCTATTTTGGATCCTAGTAGCAAACCTTTTAATCCTTACATGAATCGGTAGTCAACCAGTCGAACACCCATTTATCATCATCGGTCAGCTCGCCTCAACTACCTACTTCACAATCATTCTCATCTTATTCCCCATTACAAGTCTTCTAGAAAACAAGATACTTAATCTCTAA
napo_2891LoretoPER             ?????????????????????????????????????????????????????????????????????????????????????????????????????????????????????????????????ATTCAAATTATTACCGGTCTTCTACTAGCAATACACTATACCGCAGACATCACCCTAGCTTTCACATCCGTCGCCCATACATGTCGAAATGTCCAATTCGGTTGACTAATTCGTAATCTCCACGCAAATGGTGCCTCCTTCTTCTTCATATGTATTTATATACATATCGGACGAGGGTTCTATTATGGTTCCTACCTATACAAAGAAACCTGAAACACGGGAGTAGTCCTCCTCCTAACCTTAATAGCAACTGCCTTTGTAGGGTATGTTCTCCCATGAGGCCAAATATCCTTCTGAGGTGCTACAGTAATTACTAATCTATTCTCAGCTATCCCCTATATTGGCCAAACACTTGTAGAGTGAGCTTGAGGAGGATTCTCGGTTGATAACCCTACACTCACCCGATTCTTCGCCCTCCACTTTCTCCTCCCATTTTTAATTGCAGGCCTCACCTTCATTCACTTAACTTTCTTACATGAAACAGGCTCAAATAACCCCCTAGGCATTCACTCAGACTGTGACAAAATTCCATTCCACCCTTACTTCTCAATAAAAGACGTCCTAGGCCTTTTGTTTCTCCTCATTCCACTAATGATCCTTGCTATATTCTCACCTAACCTTTTAGGAGACCCAGAAAACTTCACACCCGCTAACCCACTAGTTACACCTCCTCATATCAAACCTGAATGGTACTTCCTATTCGCATACGCCATCTTACGATCAATTCCTAACAAACTAGGAGGAGTTTTAGCCCTTGCTGCCTCCGTACTAATTCTGTTTTTAGCCCCATTCCTTCACGTCTCAAAACAACGAACAATGACCTTCCGACCCCTCTCCCAATTTCTATTTTGGATCCTAGTAGCAAACCTTTTAATCCTTACATGAATCGGTAGCCAACCAGTCGAACATCCATTTATCATCATCGGACAACTCGCCTCAACCGCCTACTTCACAATCATTCTCATCCTATTCCCCATTACAAGTCTTCTAGAAAACAAGATACTTAATCTCTAA
napo_3014LoretoPER             ???????????????????????????????????????????????????????????????????????????????????????????????????????????????????????????????TAATTCAAATTATTACCGGTCTTCTACTAGCAATACACTATACCGCAGACATCACCCTAGCTTTCACATCCGTCGCCCATACATGTCGAAATGTCCAATTCGGTTGACTAATCCGTAATCTCCACGCAAATGGTGCCTCCTTCTTCTTCATATGTATTTACATACATATCGGACGAGGGTTCTATTATGGTTCCTACCTATACAAAGAAACCTGAAACACGGGAGTTGTCCTCCTCCTAACCTTAATAGCAACTGCCTTCGTAGGGTATGTTCTCCCATGAGGCCAAATATCCTTCTGAGGTGCTACAGTAATTACTAATCTATTCTCAGCTATCCCCTATATTGGCCAAACACTTGTAGAGTGAGCTTGAGGAGGATTCTCAGTTGACAACCCTACACTCACTCGATTCTTCGCCCTCCACTTTCTCCTCCCATTTTTAATTGCAGGCCTCACCTTTATTCACCTAACTTTCTTACATGAGACAGGCTCAAACAACCCCCTAGGCATTCACTCAGACTGTGACAAAATCCCATTCCACCCTTACTTCTCAATAAAAGACGTCCTAGGCCTTTTGTTTCTCCTCATTCCACTAATGATCCTTGCTATATTCTCACCTAACCTTTTAGGAGACCCAGAAAACTTCACACCCGCTAACCCGCTAGTTACACCCCCTCATATCAAACCTGAATGGTACTTCCTATTCGCATACGCCATCTTACGGTCAATTCCTAACAAACTAGGAGGAGTTTTAGCTCTCGCTGCCTCCGTACTAATTCTGTTTTTAGCCCCATTCCTTCACGTCTCAAAACAACGAACAATGACCTTCCGACCCTTCTCCCAATTTCTATTTTGGATCCTAGTAGCAAACCTTTTAATCCTTACATGAATCGGTAGCCAACCAGTCGAACATCCATTTATCATTATCGGACAACTCGCCTCAACCGCCTACTTCACAATCATTCTCATCCTATTCCCCATTACAAGTCTTCTAGAAAACAAGATACTTAATCTCTAA
napo_3105LoretoPER             ?????????????????????????????????????????????????????????????????????????????????????????????????????????????????????????????AATAATTCAAATTATTACCGGTCTTCTACTAGCAATACACTATACCGCAGACATCACCCTAGCTTTCACATCCGTCGCCCATACATGTCGAAATGTCCAATTCGGTTGACTAATCCGTAATCTCCACGCAAATGGTGCCTCCTTCTTCTTCATATGTATTTACATACATATCGGACGAGGGTTCTATTATGGTTCCTACCTATACAAAGAAACCTGAAACACGGGAGTTGTCCTCCTCCTAACCTTAATAGCAACTGCCTTCGTAGGGTATGTTCTCCCATGAGGCCAAATATCCTTCTGAGGTGCTACAGTAATTACTAATCTATTCTCAGCTATCCCCTATATTGGCCAAACACTTGTAGAGTGAGCTTGAGGAGGATTCTCAGTTGACAACCCTACACTCACTCGATTCTTCGCCCTCCACTTTCTCCTCCCATTTTTAATTGCAGGCCTCACCTTTATTCACCTAACTTTCTTACATGAGACAGGCTCAAACAACCCCCTAGGCATTCACTCAGACTGTGACAAAATCCCATTCCACCCTTACTTCTCAATAAAAGACGTCCTAGGCCTTTTGTTTCTCCTCATTCCACTAATGATCCTTGCTATATTCTCACCTAACCTTTTAGGAGACCCAGAAAACTTCACACCCGCTAACCCGCTAGTTACACCTCCTCATATCAAACCTGAATGGTACTTCCTATTCGCATACGCCATCTTACGGTCAATTCCTAACAAACTAGGAGGAGTTTTAGCTCTCGCTGCCTCCGTACTAATTCTGTTTTTAGCCCCATTCCTTCACGTCTCAAAACAACGAACAATGACCTTCCGACCCTTCTCCCAATTTCTATTTTGGATCCTAGTAGCAAACCTTTTAATCCTTACATGAATCGGTAGCCAACCAGTCGAACATCCATTTATCATTATCGGACAACTCGCCTCAACCGCCTACTTCACAATCATTCTCATCCTATTCCCCATTACAAGTCTTCTAGAAAACAAGATACTTAATCTCTAA
napo_3116LoretoPER             ???????????????????????????????????????????????????????????????????????????????????????????????????????????????????????????????????????ATTATTACCGGTCTTCTACTAGCAATACACTATACCGCAGACATCACCCTAGCTTTCACATCCGTCGCCCATACATGTCGAAATGTCCAATTCGGTTGACTAATCCGTAATCTCCACGCAAATGGTGCCTCCTTCTTCTTCATATGTATTTACATACATATCGGACGAGGGTTCTATTATGGTTCCTACCTATACAAAGAAACCTGAAACACGGGAGTTGTCCTCCTCCTAACCTTAATAGCAACTGCCTTCGTAGGGTATGTTCTCCCATGAGGCCAAATATCCTTCTGAGGTGCTACAGTAATTACTAATCTATTCTCAGCTATCCCCTATATTGGCCAAACACTTGTAGAGTGAGCTTGAGGAGGATTCTCGGTTGACAACCCTACACTCACTCGATTCTTCGCCCTCCACTTTCTCCTCCCATTTTTAATTGCAGGCCTCACCTTTATTCACCTAACTTTCTTACATGAGACAGGCTCAAACAACCCCCTAGGCATTCACTCAGACTGTGACAAAATTCCATTCCACCCTTACTTCTCAATAAAAGACGTCCTAGGCCTTTTGTTTCTCCTCATTCCACTAATGATCCTTGCTATATTCTCACCTAACCTTTTAGGAGACCCAGAAAACTTCACACCCGCTAACCCGCTAGTTACACCTCCTCATATCAAACCTGAATGGTACTTCCTATTCGCATACGCCATCTTACGGTCAATTCCTAACAAACTAGGAGGAGTTTTAGCTCTCGCTGCCTCCGTACTAATTCTGTTTTTAGCCCCATTCCTTCACGTCTCAAAACAACGAACAATGACCTTCCGACCCTTCTCCCAATTTCTATTTTGGATCCTAGTAGCAAACCTTTTAATCCTTACATGAATCGGTAGCCAACCAGTCGAACATCCATTTATCATTATCGGACAACTCGCCTCAACCGCCTACTTCACAATCATTCTCATCCTATTCCCCATTACAAGTCTTCTAGAAAACAAG???????????????
napo_3232LoretoPER             ?????????????????????????????????????????????????????????????????????????????????????????????????????????????????????????????????????AAATTATTACCGGTCTTCTACTAGCAATACACTATACCGCAGACATCACCCTAGCTTTCACATCCGTCGCCCATACATGTCGAAATGTCCAATTCGGTTGACTAATCCGTAATCTCCACGCAAATGGTGCCTCCTTCTTCTTCATATGTATTTACATACATATCGGACGAGGGTTCTATTATGGTTCCTACCTATACAAAGAAACCTGAAACACGGGAGTTGTCCTCCTCCTAACCTTAATAGCAACTGCCTTCGTAGGGTATGTTCTCCCATGAGGCCAAATATCCTTCTGAGGTGCTACAGTAATTACTAATCTATTCTCAGCTATCCCCTATATTGGCCAAACACTTGTAGAGTGAGCTTGAGGAGGATTCTCAGTTGACAACCCTACACTCACTCGATTCTTCGCCCTCCACTTTCTCCTCCCATTTTTAATTGCAGGCCTCACCTTTATTCACCTAACTTTCTTACATGAGACAGGCTCAAACAACCCCCTAGGCATTCACTCAGACTGTGACAAAATCCCATTCCACCCTTACTTCTCAATAAAAGACGTCCTAGGCCTTTTGTTTCTCCTCATTCCACTAATGATCCTTGCTATATTCTCACCTAACCTTTTAGGAGACCCAGAAAACTTCACACCCGCTAACCCGCTAGTTACACCTCCTCATATCAAACATGAATGGTACTTCCTATTCGCATACGCCATCTTACGGTCAATTCCTAACAAACTAGGAGGAGTTTTAGCTCTCGCTGCCTCCGTACTAATTCTGTTTTTAGCCCCATTCCTTCACGTCTCAAAACAACGAACAATGACCTTCCGACCCTTCTCCCAATTTCTATTTTGGATCCTAGTAGCAAACCTTTTAATCCTTACATGAATCGGTAGCCAACCAGTCGAACATCCATTTATCATTATCGGACAACTCGCCTCAACCGCCTACTTCACAATCATTCTCATCCTATTCCCCATTACAAGTCTTCTAGAAAACAAGATACTTAATCTCTAA
napo_3265LoretoPER             ???????????????????????????????????????????????????????????????????????????????????????????????????????????????????????????CTAATAATTCAAATTATTACCGGTCTCCTACTAGCAATACACTATACCGCAGACATCACCCTAGCTTTCACATCCGTCGCCCATACATGTCGAAATGTCCAATTCGGTTGACTAATCCGTAATCTCCACGCAAATGGTGCCTCCTTCTTCTTCATATGTATTTACATACATATCGGACGAGGGTTCTATTATGGTTCCTACCTATACAAAGAAACCTGAAACACGGGAGTTGTCCTCCTCCTAACCTTAATAGCAACTGCCTTCGTAGGATATGTTCTCCCATGAGGCCAAATATCCTTCTGAGGTGCTACAGTAATTACTAATCTATTCTCAGCTATCCCCTATATTGGCCAAACACTTGTAGAGTGAGCTTGAGGAGGATTCTCGGTTGACAACCCTACACTCACTCGATTCTTCGCCCTCCACTTTCTCCTCCCATTTTTAATTGCAGGCCTCACCTTTATTCACCTAACTTTCTTACATGAGACAGGCTCAAACAACCCCCTAGGCATTCACTCAGACTGTGACAAAATTCCATTCCACCCTTACTTCTCAATAAAAGACGTCCTAGGCCTTTTGTTTCTCCTCATTCCACTAATGATCCTTGCTATATTCTCACCTAACCTTTTAGGAGACCCAGAAAACTTCACACCCGCTAACCCGCTAGTTACACCTCCTCATATCAAACCTGAATGGTACTTCCTATTCGCATACGCCATCTTACGGTCAATTCCTAACAAACTAGGAGGAGTTTTAGCTCTCGCTGCCTCCGTACTAATTCTGTTTTTAGCCCCATTCCTTCACGTCTCAAAACAACGAACAATGACCTTCCGACCCTTCTCCCAATTTCTATTTTGGATCCTAGTAGCAAACCTTTTAATCCTTACATGAATCGGTAGCCAACCAGTCGAACATCCATTTATCATTATCGGACAACTCGCCTCAACCGCCTACTTCACAATCATTCTCATCCTATTCCCCATTACAAGTCTTCTAGAAAACAAGATACTTAATCTCTAA
guiana_35FM27BolivarVEN        ATGGCCCCCAACCTACGAAAACACCACCCCCTCCTAAAAATAATCAACAATTCTTTAATTGATCTCCCAACGCCACCWAACATTTCTGYNTGATGAAACTTTGGATCTCTCCTAGGCATCTGCCTAATAATTCAAATTATTACCGGTCTTCTACTAGCAATACACTATACCGCAGATATCACTCTAGCTTTCACATCCGTCGCCCATACATGTCGAAATGTCCAATTCGGTTGACTAATTCGCAATCTGCACGCAAATGGTGCCTCTTTCTTCTTCATATGCATTTATATACACATTGGACGAGGGTTCTATTATGGTTCTTACCTATATAAAGAGACCTGAAACACGGGAGTCGTCCTCCTCCTAACCTTAATAGCAACTGCCTTCGTAGGATACGTTCTCCCATGAGGCCAAATATCCTTCTGAGGTGCTACAGTAATTACTAATCTATTCTCAGCTATCCCCTATATTGGCCAAACACTCGTAGAGTGAGCTTGAGGAGGATTCTCGGTCGATAACCCTACACTCACTCGATTCTTCGCCCTCCACTTTCTCCTCCCATTTTTAATTGCAGGCCTCACCTTTATTCACCTAACTTTCTTGCATAAGACAGGCTCAAACAACCCCCTAGGCATCCACTCAGACTGTGACAAAATTCCATTCCACCCTTACTTCTCAATAAAAGACGTCTTAGGCCTTCTGTTTCTCCTCATTCCACTAATGATCCTTGCTATATTCTCACCTAACCTTTTAGGAGACCCAGAAAACTTCACACCCGCAAATCCGCTAGTTACACCTCCTCATATCAAACCTGAATGATACTTCCTATTCGCATATGCCATCTTACGATCAATTCCTAACAAACTAGGAGGAGTTTTAGCCCTCGCCGCCTCCGTACTAATTCTGTTTTTAGCCCCATTCCTCCACGTCTCAAAACAACGAACAATAACCTTCCGACCCTTCTCCCAATTTCTATTTTGAATCCTAGTAGCAAACCTTTTAATCCTTACATGAATCGGTAGCCAACCAGTCGAACATCCATTTATCATCATCGGACAGCTCGCCTCAACTGCCTACTTCACAATCATTCTCATCCTATTCCCCATTACAAGTCTTCTAGAAAACAAGATACTTAATCTCTAA
guiana_36ML947BolivarVEN       ATGGCCCCCAACCTACGAAAACACCATCCCCTCCTAAAAATAATCAACAACTCTTTAATTGACCTCCCAACGCCACCWAACATTTCTGYNTGATGAAACTTTGGATCTCTCCTAGGCATCTGCCTAATAATTCAAATTATTACCGGTCTTCTACTAGCAATACACTATACCGCAGATATCACTCTAGCTTTCACATCCGTCGCCCACACATGTCGAAATGTCCAATTCGGTTGACTAATCCGCAATCTGCACGCAAATGGTGCCTCTTTCTTCTTCATATGCATTTATATACATATTGGACGAGGGTTCTATTATGGTTCTTACCTATATAAAGAGACCTGAAACACGGGAGTCGTCCTCCTCCTAACCTTAATAGCAACTGCCTTCGTAGGATACGTTCTCCCATGAGGCCAAATATCCTTCTGAGGTGCTACAGTAATTACTAATCTATTCTCAGCTATCCCCTATATTGGCCAAACACTCGTAGAGTGAGCTTGAGGAGGATTCTCGGTTGATAACCCTACACTCACTCGATTCTTCGCCCTCCACTTTCTCCTCCCATTTTTAATTGCAGGCCTCACCTTTATTCACCTAACTTTCTTGCATGAGACAGGCTCAAACAACCCCCTAGGCATTCACTCAGACTGTGACAAAATTCCATTCCACCCTTACTTCTCAATAAAAGACATCTTAGGCCTTCTGTTTCTCCTCATTCCACTAATGATCCTTGCTATATTCTCACCTAACCTTTTAGGAGACCCAGAAAACTTCACACCCGCAAATCCGCTAGTTACACCCCCTCATATCAAACCTGAATGATACTTCCTATTCGCATATGCCATCTTACGATCAATTCCTAACAAACTAGGAGGAGTTTTAGCCCTCGCTGCCTCCGTATTAATTCTGTTTTTAGCCCCATTCCTCCACGTCTCAAAACAACGAACAATAACCTTCCGACCCTTCTCCCAATTTCTATTTTGAATCCTAGTAGCAAACCTTTTAATCCTTACATGAATCGGTAGCCAACCAGTCGAACATCCATTTATCATCATCGGACAGCTCGCCTCAACTGCCTACTTCACAATCATTCTCATCCTATTCCCCATTACAAGTCTTCTAGAAAACAAGATACTTAATCTCTAA
guiana_37ML978BolivarVEN       ATGGCCCCCAACCTACGAAAACACCATCCCCTCCTAAAAATAATCAACAACTCTTTAATTGACCTCCCAACGCCACCWAACATTTCTGYNTGATGAAACTTTGGATCTCTCCTAGGCATCTGCCTAATAATTCAAATTATTACCGGTCTTCTACTAGCAATACACTATACCGCAGATATCACTCTAGCTTTCACATCCGTCGCCCACACATGTCGAAATGTCCAATTCGGTTGACTAATCCGCAATCTGCACGCAAATGGTGCCTCTTTCTTCTTCATATGCATTTATATACATATTGGACGAGGGTTCTATTATGGTTCTTACCTATATAAAGAGACCTGAAACACGGGAGTCGTCCTCCTCCTAACCTTAATAGCAACTGCCTTCGTAGGATACGTTCTCCCATGAGGCCAAATATCCTTCTGAGGTGCTACAGTAATTACTAATCTATTCTCAGCTATCCCCTATATTGGCCAAACACTCGTAGAGTGAGCTTGAGGAGGATTCTCGGTTGATAACCCTACACTCACTCGATTCTTCGCCCTCCACTTTCTCCTCCCATTTTTAATTGCAGGCCTCACCTTTATTCACCTAACTTTCTTGCATGAGACAGGCTCAAACAACCCCCTAGGCATTCACTCAGACTGTGACAAAATTCCATTCCACCCTTACTTCTCAATAAAAGACATCTTAGGCCTTCTGTTTCTCCTCATTCCACTAATGATCCTTGCTATATTCTCACCTAACCTTTTAGGAGACCCAGAAAACTTCACACCCGCAAATCCACTAGTTACACCCCCTCATATCAAACCTGAATGATACTTCCTATTCGCATATGCCATCTTACGATCAATTCCTAACAAACTAGGAGGAGTTTTAGCCCTCGCTGCCTCCGTATTAATTCTGTTTTTAGCCCCATTCCTCCACGTCTCAAAACAACGAACAATAACCTTCCGACCCTTCTCCCAATTTCTATTTTGAATCCTAGTAGCAAACCTTTTAATCCTTACATGAATCGGTAGCCAACCAGTCGAACATCCATTTATCATCATCGGACAGCTCGCCTCAACTGCCTACTTCACAATCATTCTCATCCTATTCCCCATTACAAGTCTTCTAGAAAACAAGATACTTAATCTCTAA
guiana_39ML942BolivarVEN       ATGGCCCCCAACCTACGAAAACACCATCCCCTCCTAAAAATAATCAACAACTCTTTAATTGACCTCCCAACGCCACCWAACATTTCTGYNTGATGAAACTTTGGATCTCTCCTAGGCATCTGCCTAATAATTCAAATTATTACCGGTCTTCTACTAGCAATACACTATACCGCAGATATCACTCTAGCTTTCACATCCGTCGCCCACACATGTCGAAATGTCCAATTCGGTTGACTAATCCGCAATCTGCACGCAAATGGTGCCTCTTTCTTCTTCATATGCATTTATATACATATTGGACGAGGGTTCTATTATGGTTCTTACCTATATAAAGAGACCTGAAACACGGGAGTCGTCCTCCTCCTAACCTTAATAGCAACTGCCTTCGTAGGATACGTTCTCCCATGAGGCCAAATATCCTTCTGAGGTGCTACAGTAATTACTAATCTATTCTCAGCTATCCCCTATATTGGCCAAACACTCGTAGAGTGAGCTTGAGGAGGATTCTCGGTTGATAACCCTACACTCACTCGATTCTTCGCCCTCCACTTTCTCCTCCCATTTTTAATTGCAGGCCTCACCTTTATTCACCTAACTTTCTTGCATGAGACAGGCTCAAACAACCCCCTAGGCATTCACTCAGACTGTGACAAAATTCCATTCCACCCTTACTTCTCAATAAAAGACATCTTAGGCCTTCTGTTTCTCCTCATTCCACTAATGATCCTTGCTATATTCTCACCTAACCTTTTAGGAGACCCAGAAAACTTCACACCCGCAAATCCGCTAGTTACACCCCCTCATATCAAACCTGAATGATACTTCCTATTCGCATATGCCATCTTACGATCAATTCCTAACAAACTAGGAGGAGTTTTAGCCCTCGCTGCCTCCGTATTAATTCTGTTTTTAGCCCCATTCCTCCACGTCTCAAAACAACGAACAATAACCTTCCGACCCTTCTCCCAATTTCTATTTTGAATCCTAGTAGCAAACCTTTTAATCCTTACATGAATCGGTAGCCAACCAGTCGAACATCCATTTATCATCATCGGACAGCTCGCCTCAACTGCCTACTTCACAATCATTCTCATCCTATTCCCCATTACAAGTCTTCTAGAAAACAAGATACTTAATCTCTA?
napo_4313LoretoPER             ?????????????????????????????????????????????????????????????????????????????????????????????????????????????????????????????????ATTCAAATTATTACCGGTCTTCTACTAGCAATACACTATACCGCAGACATCACCCTAGCTTTCACATCCGTCGCCCATACATGTCGAAATGTCCAATTCGGTTGACTAATTCGTAATCTCCACGCAAATGGTGCCTCCTTCTTCTTCATATGTATTTATATACATATCGGACGAGGGTTCTATTATGGTTCCTACCTATACAAAGAAACCTGAAACACGGGAGTAGTCCTCCTCCTAACCTTAATAGCAACTGCCTTTGTAGGGTATGTTCTCCCATGAGGCCAAATATCCTTCTGAGGTGCTACAGTAATTACTAATCTATTCTCAGCTATCCCCTATATTGGCCAAACACTTGTAGAGTGAGCTTGAGGAGGATTCTCGGTTGATAACCCTACACTCACCCGATTCTTCGCCCTCCACTTTCTCCTCCCATTTTTAATTGCAGGCCTCACCTTCATTCACTTAACTTTCTTACATGAAACAGGCTCAAATAACCCCCTAGGCATTCACTCAGACTGTGACAAAATTCCATTCCACCCTTACTTCTCAATAAAAGACGTCCTAGGCCTTTTGTTTCTCCTCATTCCACTAATGATCCTTGCTATATTCTCACCTAACCTTTTAGGAGACCCAGAAAACTTCACACCCGCTAACCCACTAGTTACACCTCCTCATATCAAACCTGAATGGTACTTCCTATTCGCATACGCCATCTTACGATCAATTCCTAACAAACTAGGAGGAGTTTTAGCCCTTGCTGCCTCCGTACTAATTCTGTTTTTAGCCCCATTCCTTCACGTCTCAAAACAACGAACAATGACCTTCCGACCCCTCTCCCAATTTCTATTTTGGATCCTAGTAGCAAACCTTTTAATCCTTACATGAATCGGTAGCCAACCAGTCGAACATCCATTTATCATCATCGGACAACTCGCCTCAACCGCCTACTTCACAATCATTCTCATCCTATTCCCCATTACAAGTCTTCTAGAAAACAAGATACTTAATCTCTAA
napo_4545LoretoPER             ???????????????????????????????????????????????????????????????????????????????????????????????????????????????????????????????????TCAAATTATTACCGGTCTTCTACTAGCAATACACTATACCGCAGACATCACCCTAGCTTTCACATCCGTCGCCCATACATGTCGAAATGTCCAATTCGGTTGACTAATTCGTAATCTCCACGCAAATGGTGCCTCCTTCTTCTTCATATGTATTTATATACATATCGGACGAGGGTTCTATTATGGTTCCTACCTATACAAAGAAACCTGAAACACGGGAGTAGTCCTCCTCCTAACCTTAATAGCAACTGCCTTTGTAGGGTATGTTCTCCCATGAGGCCAAATATCCTTCTGAGGTGCTACAGTAATTACTAATCTATTCTCAGCTATCCCCTATATTGGCCAAACACTTGTAGAGTGAGCTTGAGGAGGATTCTCGGTTGATAACCCTACACTCACCCGATTCTTCGCCCTCCACTTTCTCCTCCCATTTTTAATTGCAGGCCTCACCTTCATTCACTTAACTTTCTTACATGAAACAGGCTCAAATAACCCCCTAGGCATTCACTCAGACTGTGACAAAATTCCATTCCACCCTTACTTCTCAATAAAAGACGTCCTAGGCCTTTTGTTTCTCCTCATTCCACTAATGATCCTTGCTATATTCTCACCTAACCTTTTAGGAGACCCAGAAAACTTCACACCCGCTAACCCACTAGTTACACCTCCTCATATCAAACCTGAATGGTACTTCCTATTCGCATACGCCATCTTACGATCAATTCCTAACAAACTAGGAGGAGTTTTAGCCCTTGCTGCCTCCGTACTAATTCTGTTTTTAGCCCCATTCCTTCACGTCTCAAAACAACGAACAATGACCTTCCGACCCCTCTCCCAATTTCTATTTTGGATCCTAGTAGCAAACCTTTTAATCCTTACATGAATCGGTAGCCAACCAGTCGAACATCCATTTATCATCATCGGACAACTCGCCTCAACCACCTACTTCACAATCATTCTCATCCTATTCCCCATTACAAGTCTTCTAGAAAACAAGATACTTAATCTCTAA
inambari_4634LoretoPER         ??????????????????????????????????????????????????????????????????????????????????????????????????????????????????????????CCTAATAATTCAAATTATTACCGGTCTTCTACTAGCAATACACTATACCGCAGACATCACCCTAGCTTTCACATCCGTTGCCCATACATGCCGAAATGTCCAATTCGGTTGACTAATCCGTAATCTCCACGCAAATGGTGCCTCCTTCTTCTTCATATGCATTTACATACATATCGGACGAGGGTTCTATTATGGTTCCTACCTATACAAAGAAACCTGAAACACGGGAGTCGTCCTCCTTCTAACCTTAATAGCAACTGCCTTCGTAGGGTACGTTCTCCCATGAGGCCAAATATCCTTCTGAGGCGCTACAGTAATTACTAATCTATTCTCAGCCATCCCCTATATTGGCCAAACACTTGT????????????????????????????????????????????????????????????????????????????????????????????????????ATTCACCTAACCTTCTTGCATGAAACAGGCTCAAACAACCCCCTAGGCATTCACTCTGACTGTGATAAAATTCCATTCCACCCTTACTTTTCAATAAAAGACATCCTAGGCCTTTTGTTTCTCCTCATTCCACTAATGATCCTTGCTATATTCTCACCTAACCTTTTAGGAGACCCAGAAAACTTTACACCCGCAAACCCGTTAGTTACACCTCCTCATATCAAACCTGAATGATACTTCCTATTCGCATACGCCATCTTACGATCAATTCCTAACAAACTAGGAGGAGTTTTAGCCCTCGCTGCCTCTGTACTAATTCTGTTCTTAGCCCCATTCCTCCACGTCTCAAAACAACGAACAATAACCTTCCGACCCTTCTCCCAATTTCTATTCTGAATCCTAGTAGCAAACCTTTTAATCCTTACATGAATCGGCAGCCAACCAGTCGAACATCCATTTATCATCATCGGACAGCTCGCCTCAACCACCTACTTCACAATCATTCTCATCCTATTCCCCATTACAAGTCTTCTAGAAAACAAGATACTTAATC?????
inambari_4637LoretoPER         ??????????????????????????????????????????????????????????????????????????????????????????????????????????????????????????CCTAATAATTCAAATTATTACCGGTCTTCTACTAGCAATACACTATACCGCAGACATCACCCTAGCTTTCACATCCGTTGCCCATACATGCCGAAATGTCCAATTCGGTTGACTAATCCGTAATCTCCACGCAAATGGTGCCTCCTTCTTCTTCATATGCATTTACATACATATCGGACGAGGGTTCTATTATGGTTCCTACCTATACAAAGAAACCTGAAACACGGGAGTCGTCCTCCTTCTAACCTTAATAGCAACTGCCTTCGTAGGGTACGTTCTCCCATGAGGCCAAATATCCTTCTGAGGCGCTACAGTAATTACTAATCTATTCTCAGCCATCCCCTATATTGGCCAAACACTTGTAGAGTGAGCTTGAGGAGGATTCTCGGTTGAGAATCCTACACTCACTCGATTCTTCGCCCTCCACTTTCTCCTCCCATTTTTAATTGCAGGCCTCACCTTTATTCACCTAACCTTCTTGCATGAAACAGGCTCAAACAACCCCCTAGGCATTCACTCTGACTGTGATAAAATTCCATTCCACCCTTACTTTTCAATAAAAGACATCCTAGGCCTTTTGTTTCTCCTCATTCCACTAATGATCCTTGCTATATTCTCACCTAACCTTTTAGGAGACCCAGAAAACTTTACACCCGCAAACCCGTTAGTTACACCTCCTCATATCAAACCTGAATGATACTTCCTATTCGCATACGCCATCTTACGATCAATTCCTAACAAACTAGGAGGAGTTTTAGCCCTCGCTGCCTCTGTACTAATTCTGTTCTTAGCCCCATTCCTCCACGTCTCAAAACAACGAACAATAACCTTCCGACCCTTCTCCCAATTTCTATTCTGAATCCTAGTAGCAAACCTTTTAATCCTTACATGAATCGGCAGCCAACCAGTCGAACATCCATTTATCATCATCGGACAGCTCGCCTCAACCACCTACTTCACAATCATTCTCATCCTATTCCCCATTACAAGTCTTCTAGAAAACAAGATACTTAATCTCTAA
inambari_4674LoretoPER         ??????????????????????????????????????????????????????????????????????????????????????????????????????????????????????????CCTAATAATTCAAATTATTACCGGTCTTCTACTAGCAATACACTATACCGCAGACATCACCCTAGCTTTCACATCCGTTGCCCATACATGCCGAAATGTCCAATTCGGTTGACTAATCCGTAATCTCCACGCAAATGGTGCCTCCTTCTTCTTCATATGCATTTACATACATATCGGACGAGGGTTCTATTATGGTTCCTACCTATACAAAGAAACCTGAAACACGGGAGTCGTCCTCCTTCTAACCTTAATAGCAACTGCCTTCGTAGGGTACGTTCTCCCATGAGGCCAAATATCCTTCTGAGGCGCTACAGTAATTACTAATCTATTCTCAGCCATCCCCTATATTGGCCAAACACTTGTAGAGTGAGCTTGAGGAGGATTCTCGGTTGACAACCCTACACTCACTCGATTCTTCGCCCTCCACTTTCTCCTCCCATTTTTAATTGCAGGCCTCACCTTTATTCACCTAACCTTCTTGCATGAAACAGGCTCAAACAACCCCCTAGGCATTCACTCTGACTGTGATAAAATTCCATTCCACCCTTACTTTTCAATAAAAGACATCCTAGGCCTTTTGTTTCTCCTCATTCCACTAATGATCCTTGCTATATTCTCACCTAACCTTTTAGGAGACCCAGAAAACTTTACACCCGCAAACCCGTTAGTTACACCTCCTCATATCAAACCTGAATGATACTTCCTATTCGCATACGCCATCTTACGATCAATTCCTAACAAACTAGGAGGAGTTTTAGCCCTCGCTGCCTCTGTACTAATTCTGTTCTTAGCCCCATTCCTCCACGTCTCAAAACAACGAACAATAACCTTCCGACCCTTCTCCCAATTTCTATTCTGAATCCTAGTAGCAAACCTTTTAATCCTTACATGAATCGGCAGCCAACCAGTCGAACATCCATTTATCATCATCGGACAGCTCGCCTCAACCACCTACTTCACAATCATTCTCATCCTATTCCCCATTACAAGTCTTCTAGAAAACAAGATACTTAATCTCTAA
inambari_4719LoretoPER         ????????????????????????????????????????????????????????????????????????????????????????????????????????????????????????????????????????TTATTACCGGTCTTCTACTAGCAATACACTATACCGCAGACATCACCCTAGCTTTCACATCCGTTGCCCATACATGCCGAAATGTCCAATTCGGTTGACTAATCCGTAATCTCCACGCAAATGGTGCCTCCTTCTTCTTCATATGCATTTACATACATATCGGACGAGGGTTCTATTATGGTTCCTACCTATACAAAGAAACCTGAAACACGGGAGTCGTCCTCCTTCTAACCTTAATAGCAACTGCCTTCGTAGGGTACGTTCTCCCATGAGGCCAAATATCCTTCTGAGGCGCTACAGTAATTACTAATCTATTCTCAGCCATCCCCTATATTGGCCAAACACTTGTAGAGTGAGCTTGAGGAGGATTCTCGGTTGACAACCCTACACTCACTCGATTCTTCGCCCTCCACTTTCTCCTCCCATTTTTAATTGCAGGCCTCACCTTTATTCACCTAACCTTCTTGCATGAAACAGGCTCAAACAACCCCCTAGGCATTCACTCTGACTGTGATAAAATTCCATTCCACCCTTACTTTTCAATAAAAGACATCCTAGGCCTTTTGTTTCTCCTCATTCCACTAATGATCCTTGCTATATTCTCACCTAACCTTTTAGGAGACCCAGAAAACTTTACACCCGCAAACCCGTTAGTTACACCTCCTCATATCAAACCTGAATGATACTTCCTATTCGCATACGCCATCTTACGATCAATTCCTAACAAACTAGGAGGAGTTTTAGCCCTCGCTGCCTCTGTACTAATTCTGTTCTTAGCCCCATTCCTCCACGTCTCAAAACAACGAACAATAACCTTCCGACCCTTCTCCCAATTTCTATTCTGAATCCTAGTAGCAAACCTTTTAATCCTTACATGAATCGGCAGCCAACCAGTCGAACATCCATTTATCATCATCGGACAGCTCGCCTCAACCACCTACTTCACAATCATTCTCATCCTATTCCCCATTACAAGTCTTCTAGAAAACAAGATACTTAATCTCTA?
inambari_4742LoretoPE          ???????????????????????????????????????????????????????????????????????????????????????????????????????????????????????????????????TCAAATTATTACCGGTCTTCTACTAGCAATACACTATACCGCAGACATCACCCTAGCTTTCACATCCGTTGCCCATACATGCCGAAATGTCCAATTCGGTTGACTAATCCGTAATCTCCACGCAAATGGTGCCTCCTTCTTCTTCATATGCATTTACATACATATCGGACGAGGGTTCTATTATGGTTCCTACCTATACAAAGAAACCTGAAACACGGGAGTCGTCCTCCTTCTAACCTTAATAGCAACTGCCTTCGTAGGGTACGTTCTCCCATGAGGCCAAATATCCTTCTGAGGCGCTACAGTAATTACTAATCTATTCTCAGCCATCCCCTATATTGGCCAAACACTTGTAGAGTGAGCTTGAGGAGGATTCTCGGTTGACAACCCTACACTCACTCGATTCTTCGCCCTCCACTTTCTCCTCCCATTTTTAATTGCAGGCCTCACCTTTATTCACCTAACCTTCTTGCATGAAACAGGCTCAAACAACCCCCTAGGCATTCACTCTGACTGTGATAAAATTCCATTCCACCCTTACTTTTCAATAAAAGACATCCTAGGCCTTTTGTTTCTCCTCATTCCACTAATGATCCTTGCTATATTCTCACCTAACCTTTTAGGAGACCCAGAAAACTTTACACCCGCAAACCCGTTAGTCACACCTCCTCATATCAAACCTGAATGATACTTCCTATTCGCATACGCCATCTTACGATCAATTCCTAACAAACTAGGAGGAGTTTTAGCCCTCGCTGCCTCTGTACTAATTCTGTTCTTAGCCCCATTCCTCCACGTCTCAAAACAACGAACAATAACCTTCCGACCCTTCTCCCAATTTCTATTCTGAATCCTAGTAGCAAACCTTTTAATCCTTACATGAATCGGCAGCCAACCAGTCGAACATCCATTTATCATCATCGGACAGCTCGCCTCAACCACCTACTTCACAATCATTCTCATCCTATTCCCCATTACAAGTCTTCTAGAAAACAAGATACTTAATCTCTAA
inambari_4770LoretoPER         ???????????????????????????????????????????????????????????????????????????????????????????????????????????????????????????????????????ATTATTACCGGTCTTCTACTAGCAATACACTATACCGCAGACATCACCCTAGCTTTCACATCCGTCGCCCATACATGTCGAAATGTCCAATTCGGTTGACTAATTCGTAATCTCCACGCAAATGGTGCCTCCTTCTTCTTCATATGTATTTATATACATATCGGACGAGGGTTCTATTATGGTTCCTACCTATACAAAGAAACCTGAAACACGGGAGTAGTCCTCCTCCTAACCTTAATAGCAACTGCCTTTGTAGGGTATGTTCTCCCATGAGGCCAAATATCCTTCTGAGGTGCTACAGTAATTACTAATCTATTCTCAGCTATCCCCTATATTGGCCAAACACTTGTAGAGTGAGCTTGAGGAGGATTCTCGGTTGATAACCCTACACTCACCCGATTCTTCGCCCTCCACTTTCTCCTCCCATTTTTAATTGCAGGCCTCACCTTCATTCACTTAACTTTCTTACATGAAACAGGCTCAAATAACCCCCTAGGCATTCACTCAGACTGTGACAAAATTCCATTCCACCCTTACTTCTCAATAAAAGACGTCCTAGGCCTTTTGTTTCTCCTCATTCCACTAATGATCCTTGCTATATTCTCACCTAACCTTTTAGGAGACCCAGAAAACTTCACACCCGCTAACCCACTAGTTACACCTCCTCATATCAAACCTGAATGGTACTTCCTATTCGCATACGCCATCTTACGATCAATTCCTAACAAACTAGGAGGAGTTTTAGCCCTTGCTGCCTCCGTACTAATTCTGTTTTTAGCCCCATTCCTTCACGTCTCAAAACAACGAACAATGACCTTCCGACCCCTCTCCCAATTTCTATTTTGGATCCTAGTAGCAAACCTTTTAATCCTTACATGAATCGGTAGCCAACCAGTCGAACATCCATTTATCATCATCGGACAACTCGCCTCAACCACCTACTTCACAATCATTCTCATCCTATTCCCCATTACAAGTCTTCTAGAAAACAAGATACTTAATCTCTAA
inambari_5015LoretoPER         ???????????????????????????????????????????????????????????????????????????????????????????????????????????????????????????????????TCAAATTATTACCGGTCTTCTACTAGCAATACACTATACCGCAGACATCACCCTAGCTTTCACATCCGTTGCCCATACATGCCGAAATGTCCAATTCGGTTGACTAATCCGTAATCTCCACGCAAATGGTGCCTCCTTCTTCTTCATATGCATTTACATACATATCGGACGAGGGTTCTATTATGGTTCCTACCTATACAAAGAAACCTGAAACACGGGAATCGTCCTCCTTCTAACCTTAATAGCAACTGCCTTCGTAGGGTACGTTCTCCCATGAGGCCAAATATCCTTCTGAGGCGCTACAGTAATTACTAATCTATTCTCAGCCATCCCCTATATTGGCCAAACACTTGTAGAGTGAGCTTGAGGAGGATTCTCGGTTGACAACCCTACACTCACTCGATTCTTCGCCCTCCACTTTCTCCTCCCATTTTTAATTGCAGGCCTCACCTTTATTCACCTAACCTTCTTGCATGAAACAGGCTCAAACAACCCCCTAGGCATTCACTCTGACTGTGATAAAATTCCATTCCACCCTTACTTTTCAATAAAAGACATCCTAGGCCTTTTGTTTCTCCTCATTCCACTAATGATCCTTGCTATATTCTCACCTAACCTTTTAGGAGACCCAGAAAACTTTACACCCGCAAACCCGTTAGTTACACCTCCTCATATCAAACCTGAATGATACTTCCTATTCGCATACGCCATCTTACGATCAATTCCTAACAAACTAGGAGGAGTTTTAGCCCTCGCTGCCTCTGTACTAATTCTGTTCTTAGCCCCATTCCTCCACGTCTCAAAACAACGAACAATAACCTTCCGACCCTTCTCCCAATTTCTATTCTGAATCCTAGTAGCAAACCTTTTAATCCTTACATGAATCGGCAGCCAACCAGTCGAACATCCATTTATCATCATCGGACAGCTCGCCTCAACCACCTACTTCACAATCATTCTCATCCTATTCCCCATTACAAGTCTTCTAGAAAACAAGATACTTAATCTCTAA
huallaga_5394SanMartinPER          ???????????????????????????????????????????????????????????????????????????????????????????????????????????????????????????CTAATAATTCAAATTATTACCGGTCTTCTACTAGCAATACACTATACCGCAGACATCACCCTAGCTTTCACATCCGTTGCCCATACATGCCGAAATGTCCAATTCGGTTGACTAATCCGTAATCTCCACGCAAATGGTGCCTCCTTCTTCTTCATATGCATTTACATGCATATCGGACGAGGGTTCTATTATGGTTCCTACCTATACAAAGAAACCTGAAACACGGGAGTCATCCTCCTCCTAACCTTAATAGCAACTGCCTTCGTAGGGTACGTTCTCCCATGAGGCCAAATATCCTTCTGAGGTGCTACAGTAATTACTAATCTATTCTCAGCCATCCCCTATATTGGCCAAACACTTGTAGAGTGAGCTTGAGGAGGATTCTCGGTTGACAACCCTACACTCACTCGATTCTTCGCCCTTCACTTTCTCCTTCCATTTTTAATTGCAGGCCTCACCTTTATTCACCTAACCTTCTTGCATGAAACAGGCTCAAACAACCCCCTAGGCATTCACTCTGACTGTGACAAAATTCCATTCCACCCTTACTTTTCAATAAAAGACATCCTAGGCCTTTTGTTTCTCCTCATTCCACTAATGATCCTTGCTATATTCTCACCTAACCTTTTAGGAGACCCAGAAAACTTCACACCCGCAAACCCGTTAGTTACACCTCCTCATATCAAACCTGAATGATACTTCCTATTCGCATACGCCATCTTACGATCAATTCCTAACAAACTAGGAGGAGTTTTAGCCCTCGCTGCCTCCGTACTAATTCTGTTCTTAGCCCCATTCCTCCACGTCTCAAAACAACGAACAATAACCTTCCGACCCTTCTCCCAATTTCTATTCTGGATCCTAGTAGCAAACCTTTTAATCCTTACATGAATCGGCAGCCAACCAGTCGAACATCCATTTATCATCATCGGACAGCTCGCCTCAACCACCTACTTCACAATCATTCTCATCCTATTCCCCATTACAAGTCTTCTAGAAAACAAGATACTTAATC?????
huallaga_5450SanMartinPER          ?????????????????????????????????????????????????????????????????????????????????????????????????????????????????????????GCCTAATAATTCAAATTATTACCGGTCTTCTACTAGCAATACACTATACCGCAGACATCACCCTAGCTTTCACATCCGTTGCCCATACATGCCGAAATGTCCAATTCGGTTGACTAATCCGTAATCTCCACGCAAATGGTGCCTCCTTCTTCTTCATATGCATTTACATGCATATCGGACGAGGGTTCTATTATGGTTCCTACCTATACAAAGAAACCTGAAACACGGGAGTCATCCTCCTCCTAACCTTAATAGCAACTGCCTTCGTAGGGTACGTTCTCCCATGAGGCCAAATATCCTTCTGAGGTGCTACAGTAATTACTAATCTATTCTCAGCCATCCCCTATATTGGCCAAACACTTGTAGAGTGAGCTTGAGGAGGATTCTCGGTTGACAACCCTACACTCACTCGATTCTTCGCCCTTCACTTTCTCCTTCCATTTTTAATTGCAGGCCTCACCTTTATTCACCTAACCTTCTTGCATGAAACAGGCTCAAACAACCCCCTAGGCATTCACTCTGACTGTGACAAAATTCCATTCCACCCTTACTTTTCAATAAAAGACATCCTAGGCCTTTTGTTTCTCCTCATTCCACTAATGATCCTTGCTATATTCTCACCTAACCTTTTAGGAGACCCAGAAAACTTCACACCCGCAAACCCGTTAGTTACACCTCCTCATATCAAACCTGAATGATACTTCCTATTCGCATACGCCATCTTACGATCAATTCCTAACAAACTAGGAGGAGTTTTAGCCCTCGCTGCCTCCGYACTAATTCTGTTCTTAGCCCCATTCCTCCACGTCTCAAAACAACGAACAATAACMTTCCGACCCTTCTCCCAATTTCTATTCTGGATYCTAGWAGCAAACCTTTTAATCCTTACATGAATCGGCAGCCAACCAGTCGAACATCCATTTATCATCATCGGACAGCTCGCCTCAACCACCTACTTCACAATCATTCTCATCCTATTCCCCATTACAAGTCTTCTAGAAAACAAGATA????????????
huallaga_5487SanMartinPER          ????????????????????????????????????????????????????????????????????????????????????????????????????????????????????????TGCCTAATAATTCAAATTATTACCGGTCTTCTACTAGCAATACACTATACCGCAGACATCACCCTAGCTTTCACATCCGTTGCCCATACATGCCGAAATGTCCAATTCGGTTGACTAATCCGTAATCTCCACGCAAATGGTGCCTCCTTCTTCTTCATATGCATTTACATGCATATCGGACGAGGGTTCTATTATGGTTCCTACCTATACAAAGAAACCTGAAACACGGGAGTCATCCTCCTCCTAACCTTAATAGCAACTGCCTTCGTAGGGTACGTTCTCCCATGAGGCCAAATATCCTTCTGAGGTGCTACAGTAATTACTAATCTGTTCTCAGCCATCCCCTATATTGGCCAAACACTTGTAGAGTGAGCTTGAGGAGGATTCTCGGTTGACAACCCTACACTCACTCGATTCTTCGCCCTTCACTTTCTCCTTCCATTTTTAATTGCAGGCCTCACCTTTATTCACCTAACCTTCTTGCATGAAACAGGCTCAAACAACCCCCTAGGCATTCACTCTGACTGTGACAAAATTCCATTCCACCCTTACTTTTCAATAAAAGACATCCTAGGCCTTTTGTTTCTCCTCATTCCACTAATGATCCTTGCTATATTCTCACCTAACCTTTTAGGAGACCCAGAAAACTTCACACCCGCAAACCCATTAGTTACACCTCCTCATATCAAACCTGAATGATACTTCCTATTCGCATACGCCATCTTACGATCAATTCCTAACAAACTAGGAGGAGTTTTAGCCCTCGCTGCCTCCGTACTAATTCTGTTCTTAGCCCCATTCCTCCACGTCTCAAAACAACGAACAATAACCTTCCGACCCTTCTCCCAATTTCTATTCTGGATCCTAGTAGCAAACCTTTTAATCCTTACATGAATCGGCAGCCAACCAGTCGAACATCCATTTATCATCATCGGACAGCTCGCCTCAACCACCTACTTCACAATCATTCTCATCCTATTCCCCATTACAAGTCTTCTAGAAAACAAGATACTTAATCTCTAA
napo_6994LoretoPER             ???????????????????????????????????????????????????????????????????????????????????????????????????????????????????????????CTAATAATTCAAATTATTACCGGTCTTCTACTAGCAATACACTATACCGCAGACATCACCCTAGCTTTCACATCCGTCGCCCATACATGTCGAAATGTCCAATTCGGTTGACTAATTCGTAATCTCCACGCAAATGGTGCCTCCTTCTTCTTCATATGTATTTATATACATATCGGACGAGGGTTCTATTATGGTTCCTACCTATACAAAGAAACCTGAAACACGGGAGTAGTCCTCCTCCTAACCTTAATAGCAACTGCCTTTGTAGGGTATGTTCTCCCATGAGGCCAAATATCCTTCTGAGGTGCTACAGTAATTACTAATCTATTCTCAGCTATCCCCTATATTGGCCAAACACTTGTAGAGTGAGCTTGAGGAGGATTCTCGGTTGATAACCCTACACTCACCCGATTCTTCGCCCTCCACTTTCTCCTCCCATTTTTAATTGCAGGCCTCACCTTCATTCACTTAACTTTCTTACATGAAACAGGCTCAAATAACCCCCTAGGCATTCACTCAGACTGTGACAAAATTCCATTCCACCCTTACTTCTCAATAAAAGACGTCCTAGGCCTTTTGTTTCTCCTCATTCCACTAATGATCCTTGCTATATTCTCACCTAACCTTTTAGGAGACCCAGAAAACTTCACACCCGCTAACCCACTAGTTACACCTCCTCATATCAAACCTGAATGGTACTTCCTATTCGCATACGCCATCTTACGATCAATTCCTAACAAACTAGGAGGAGTTTTAGCCCTTGCTGCCTCCGTACTAATTCTGTTTTTAGCCCCATTCCTTCACGTCTCAAAACAACGAACAATGACCTTCCGACCCCTCTCCCAATTTCTATTTTGGATCCTAGTAGCAAACCTTTTAATCCTTACATGAATCGGTAGCCAACCAGTCGAACATCCATTTATCATCATCGGACAACTCGCCTCAACCACCTACTTCACAATCATTCTCATCCTATTCCCCATTACAAGTCTTCTAGAAAACAAGATACTTAATCTCTAA
central_71931PuntarenasCR      ?????????????????????????????????????????????????????????????????????????????????????????????????????????????????????????????????ATTCAAATTATTACCGGTCTTCTACTAGCAATACACTATACCGCAGATATCACTCTAGCTTTCACATCCGTCGCCCATACATGTCGAAATGTCCAATTCGGTTGACTAATCCGTAATCTCCACGCAAATGGTGCCTCCTTCTTCTTCATATGTATTTATATACACATTGGACGAGGGTTCTATTATGGTTCCTACCTGTATAAAGAAACCTGAAACACAGGAGTCGTCCTCCTCCTAACTTTAATAGCAACTGCCTTCGTAGGGTACGTCCTCCCATGAGGCCAAATATCCTTCTGAGGTGCTACAGTAATTACTAACCTGTTCTCAGCCATCCCCTATATTGGCCAAACACTCGTAGAATGAGCTTGAGGAGGATTCTCGGTCGATAACCCTACACTCACTCGATTCTTCGCCCTCCACTTTCTCCTCCCATTTTTAATTGCAGGCCTTACCTTTATTCACCTAACTTTCTTACATGAAACAGGCTCAAACAACCCCCTAGGTATTCACTCAGACTGTGACAAAATTCCATTCCACCCTTACTTCTCAATAAAAGACCTCCTAGGCCTTTTGTTTCTCCTCATTCCACTAATGATCCTTGCTATATTCTCACCCAACCTTTTAGGAGACCCAGAAAACTTCACACCCGCAAACCCACTAGTCACACCTCCCCACATCAAACCTGAATGATACTTCTTATTCGCATACGCCATCTTACGATCAATTCCTAACAAACTAGGAGGAGTTTTAGCCCTCGCTGCCTCCGTACTAATTCTGTTTTTAGCCCCATTCCTCCACGTCTCAAAACAACGAACAATAACCTTCCGACCCTTCTCCCAATTCCTATTTTGGATCCTAGTAGCAAACCTTTTAATCCTTACATGAATCGGTAGTCAACCAGTCGAACACCCATTTATCATCATCGGTCAGCTCGCCTCAACTACCTACTTCACAATCATTCTCATCCTATTCCCCATTACAAGTCTTCTAGAAAACAAGATACTTAATCTCTAA
central_71936PuntarenasCR      ?????????????????????????????????????????????????????????????????????????????????????????????????????????????????????????????????ATTCAAATTATTACCGGTCTTCTACTAGCAATACACTATACCGCAGATATCACTCTAGCTTTCACATCCGTCGCCCATACATGTCGAAATGTCCAATTCGGTTGACTAATCCGTAATCTCCACGCAAATGGTGCCTCCTTCTTCTTCATATGTATTTATATACACATTGGACGAGGGTTCTATTATGGTTCCTACCTGTATAAAGAAACCTGAAACACAGGAGTCGTCCTCCTCCTAACTTTAATAGCAACTGCCTTCGTAGGGTACGTCCTCCCATGAGGCCAAATATCCTTCTGAGGTGCTACAGTAATTACTAACCTATTCTCAGCCATCCCCTATATTGGCCAAACACTCGTAGAATGAGCTTGAGGAGGATTCTCGGTCGATAACCCTACACTCACTCGATTCTTCGCCCTCCACTTTCTCCTCCCATTTTTAATTGCAGGCCTTACCTTTATTCACCTAACTTTCTTACATGAAACAGGCTCAAACAACCCCCTAGGTATTCACTCAGACTGTGACAAAATTCCATTCCACCCTTACTTCTCAATAAAAGACCTCCTAGGCCTTTTGTTTCTCCTCATTCCACTAATGATCCTTGCTATATTCTCACCCAACCTTTTAGGAGACCCAGAAAACTTCACACCCGCAAACCCACTAGTCACACCTCCCCACATCAAACCTGAATGATACTTCTTATTCGCATACGCCATCTTACGATCAATTCCTAACAAACTAGGAGGAGTTTTAGCCCTCGCTGCCTCCGTGCTAATTCTGTTTTTAGCCCCATTCCTCCACGTCTCAAAACAACGAACAATAACCTTCCGACCCTTCTCCCAATTCCTATTTTGGATCCTAGTAGCAAACCTTTTAATCCTTACATGAATCGGTAGTCAACCAGTCGAACACCCATTTATCATCATCGGTCAGCTCGCCTCAACTACCTACTTCACAATCATTCTCATCCTATTCCCCATTACAAGTCTTCTAGAAAACAAGATACTTAATCTCTAA
central_71960PuntarenasCR      ????????????????????????????????????????????????????????????????????????????????????????????????????????????????????????????TAATAATTCAAATTATTACCGGTCTTCTACTAGCAATACACTATACCGCAGATATCACTCTAGCTTTCACATCCGTCGCCCATACATGTCGAAATGTCCAATTCGGTTGACTAATCCGTAATCTCCACGCAAATGGTGCCTCCTTCTTCTTCATATGTATTTATATACACATTGGACGAGGGTTCTATTATGGTTCCTACCTGTATAAAGAAACCTGAAACACAGGAGTCGTCCTCCTCCTAACTTTAATAGCAACTGCCTTCGTAGGGTACGTCCTCCCATGAGGCCAAATATCCTTCTGAGGTGCTACAGTAATTACTAACCTATTCTCAGCCATCCCCTATATTGGCCAAACACTCGTAGAATGAGCTTGAGGAGGATTCTCGGTCGATAACCCTACACTCACTCGATTCTTCGCCCTCCACTTTCTCCTCCCATTTTTAATTGCAGGCCTTACCTTTATTCACCTAACTTTCTTACATGAAACAGGCTCAAACAACCCCCTAGGTATTCACTCAGACTGTGACAAAATTCCATTCCACCCTTACTTCTCAATAAAAGACCTCCTAGGCCTTTTGTTTCTCCTCATTCCACTAATGATCCTTGCTATATTCTCACCCAACCTTTTAGGAGACCCAGAAAACTTCACACCCGCAAACCCACTAGTCACACCTCCCCACATCAAACCTGAATGATACTTCTTATTCGCATACGCCATCTTACGATCAATTCCTAACAAACTAGGAGGAGTTTTAGCCCTCGCTGCCTCCGTACTAATTCTGTTTTTAGCCCCATTCCTCCACGTCTCAAAACAACGAACAATAACCTTCCGACCCTTCTCCCAATTCCTATTTTGGATCCTAGTAGCAAACCTTTTAATCCTTACATGAATCGGTAGTCAACCAGTCGAACACCCATTTATCATCATCGGTCAGCTCGCCTCAACTACCTACTTCACAATCATTCTCATCCTATTCCCCATTACAAGTCTTCTAGAAAACAAGATACTTAATCTCTAA
napo_7347LoretoPER             ???????????????????????????????????????????????????????????????????????????????????????????????????????????????????????????????????????????TTACCGGTCTTCTACTAGCAATACACTATACCGCAGACATCACCCTAGCTTTCACATCCGTCGCCCATACATGTCGAAATGTCCAATTCGGTTGACTAATTCGTAATCTCCACGCAAATGGTGCCTCCTTCTTCTTCATATGTATTTATATACATATCGGACGAGGGTTCTATTATGGTTCCTACCTATACAAAGAAACCTGAAACACGGGAGTAGTCCTCCTCCTAACCTTAATAGCAACTGCCTTTGTAGGGTATGTTCTCCCATGAGGCCAAATATCCTTCTGAGGTGCTACAGTAATTACTAATCTATTCTCAGCTATCCCCTATATTGGCCAAACACTTGTAGAGTGAGCTTGAGGAGGATTCTCGGTTGATAACCCTACACTCACCCGATTCTTCGCCCTCCACTTTCTCCTCCCATTTTTAATTGCAGGCCTCACCTTCATTCACTTAACTTTCTTACATGAAACAGGCTCAAATAACCCCCTAGGCATTCACTCAGACTGTGACAAAATTCCATTCCACCCTTACTTCTCAATAAAAGACGTCCTAGGCCTTTTGTTTCTCCTCATTCCACTAATGATCCTTGCTATATTCTCACCTAACCTTTTAGGAGACCCAGAAAACTTCACACCCGCTAACCCACTAGTTACACCTCCTCATATCAAACCTGAATGGTACTTCCTATTCGCATACGCCATCTTACGATCAATTCCTAACAAACTAGGAGGAGTTTTAGCCCTTGCTGCCTCCGTACTAATTCTGTTTTTAGCCCCATTCCTTCACGTCTCAAAACAACGAACAATGACCTTCCGACCCCTCTCCCAATTTCTATTTTGGATCCTAGTAGCAAACCTTTTAATCCTTACATGAATCGGTAGCCAACCAGTCGAACATCCATTTATCATCATCGGACAACTCGCCTCAACCACCTACTTCACAATCATTCTCATCCTATTCCCCATTACAAGTCTTCTAGAAAACAAGATACTTAATCTCTAA
guiana_7380AmazonasVEN         ???????????????????????????????????????????????????????????????????????????????????????????????????????????????????????????CTAATAATTCAAATTATTACCGGTCTTCTACTAGCAATACACTATACCGCAGATATCACTCTAGCTTTCACATCCGTCGCCCACACATGTCGAAATGTCCAATTCGGTTGACTAATCCGCAATCTGCACGCAAATGGTGCCTCTTTCTTCTTCATATGCATTTATATACATATTGGACGAGGGTTCTATTATGGTTCTTACCTATATAAAGAGACCTGAAACACGGGAGTCGTCCTCCTCCTAACCTTAATAGCAACTGCCTTCGTAGGATACGTTCTCCCATGAGGCCAAATATCCTTCTGAGGTGCTACAGTAATTACTAATCTATTCTCAGCTATCCCCTATATTGGCCAAACACTCGTAGAGTGAGCTTGAGGAGGATTCTCGGTTGATAACCCTACACTCACTCGATTCTTCGCCCTCCACTTTCTCCTCCCATTTTTAATTGCAGGCCTCACCTTTATTCACCTAACTTTCTTGCATGAGACAGGCTCAAACAACCCCCTAGGCATTCACTCAGACTGTGACAAAATTCCATTCCACCCTTACTTCTCAATAAAAGACATCTTAGGCCTTCTGTTTCTCCTCATTCCACTAATGATCCTTGCTATATTCTCACCTAACCTTTTAGGAGACCCAGAAAATTTCACACCCGCAAATCCGCTAGTTACACCCCCTCATATCAAACCTGAATGATACTTCCTATTCGCATATGCCATCTTACGATCAATTCCTAACAAACTAGGAGGAGTTTTAGCCCTCGCTGCCTCCGTATTAATTCTGTTTTTAGCCCCATTCCTCCACGTCTCAAAACAACGAACAATAACCTTCCGACCCTTCTCCCAATTTCTATTTTGAATCCTAGTAGCAAACCTTTTAATCCTTACATGAATCGGTAGCCAACCAGTCGAACATCCATTTATCATCATCGGACAGCTCGCCTCAACTGCCTACTTCACAATCATTCTCATCCTATTCCCCATTACAAGTCTTCTAGAAAACAAGATAC???????????
inambari_8837PandoBOL          ?????????????????????????????????????????????????????????????????????????????????????????????????????????????????????????????????????????????????????CCTACTAGCAATACACTATACCGCAGACATCACCCTAGCTTTCACATCCGTTGCCCATACATGCCGAAATGTTCAATTCGGTTGACTAATCCGYAATCTCCACGCAAATGGTGCCTCCTTCTTCTTCATATGCATTTACATACATATCGGACGAGGGTTCTACTATGGTTCCTACCTATACAAAGAAACCTGAAACACGGGAGTCGTCCTCCTCCTAACCTTAATAGCAACTGCCTTCGTAGGGTACGTTCTCCCATGAGGCCAAATATCCTTCTGAGGTGCTACAGTAATTACTAATCTATTCTCAGCTATCCCCTATATTGGCCAAACACTTGTAGAGTGAGCTTGAGGAGGATTCTCGGTTGACAACCCTACACTCACTCGATTCTTCGCCCTCCACTTTCTCCTCCCATTTTTAATTGCAGGCCTCACCTTTATTCACCTAACCTTCTTACATGAAACAGGCTCAAACAACCCCCTAGGCATTCACTCTGACTGTGACAAAATTCCATTCCACCCTTACTTTTCAATAAAAGACATCCTAGGCCTTTTGTTTCTCCTCATTCCACTAATGATCCTTGCTATATTCTCACCTAACCTTTTAGGAGACCCAGAAAACTTCACACCCGCAAACCCGTTAGTTACACCTCCCCATATCAAACCTGAATGATACTTCCTATTCGCATACGCCATCTTACGATCAATTCCTAACAAACTAGGAGGAGTTTTAGCCCTCGCTGCCTCCGTACTAATTCTGTTCTTAGCCCCATTCCTCCACGTCTCAAAACAACGAACAATAACCTTCCGACCCTTCTCCCAATTTCTATTCTGGATCCTAGTAGCAAACCTTTTAATCCTTACATGAATCGGCAGCCAACCAGTCGAACATCCATTTATCATCATCGGACAACTCGCCTCAACCACCTACTTCACAATCATTCTCATCCTATTCCCCATTACAAGTCTTCTAGAAAACAAGATACTTAATCTCTAA
inambari_901LaPazBOL           ?????????????????????????????????????????????????????????????????????????????????????????????????????????????????????ATCTGCCTAATAATTCAAATTATTACCGGTCTTCTACTAGCAATACACTATACCGCAGACATCACCCTAGCTTTCACATCCGTTGCCCATACATGCCGAAATGTCCAATTCGGTTGACTAATCCGTAATCTCCACGCAAATGGTGCCTCCTTCTTCTTCATATGCATTTACATACATATCGGACGAGGGTTCTACTATGGTTCCTACCTATACAAAGAAACCTGAAACACGGGAGTCGTCCTCCTCCTAACCTTAATAGCAACTGCCTTCGTAGGGTACGTTCTCCCATGAGGCCAAATATCCTTCTGAGGTGCTACAGTAATTACTAATCTATTCTCAGCTATCCCCTATATTGGCCAAACACTTGTAGAGTGAGCTTGAGGAGGATTCTCGGTTGACAACCCTACACTCACTCGATTCTTCGCCCTCCACTTTCTCCTCCCATTTTTAATTGCAGGCCTCACCTTTATTCACCTAACCTTCTTACATGAAACAGGCTCAAACAACCCCCTAGGCATTCACTCTGACTGTGACAAAATTCCATTCCACCCTTACTTTTCAATAAAAGACATCCTAGGCCTTTTGTTTCTCCTCATTCCACTAATGATCCTTGCTATATTCTCACCTAACCTTTTAGGAGACCCAGAAAACTTCACACCCGCAAACCCGTTAGTTACACCTCCCCATATCAAACCTGAATGATACTTCCTATTCGCATACGCCATCTTACGATCAATTCCTAACAAACTAGGAGGAGTTTTAGCCCTCGCTGCCTCCGTACTAATTCTGTTCTTAGCCCCATTCCTCCACGTCTCAAAACAACGAACAATAACCTTCCGACCCTTCTCCCAATTTCTATTCTGGATCCTAGTAGCAAACCTTTTAATCCTTA??????????????????????????????????????????????????????????????????????????????????????????????????????????????????????????????????????
inambari_9080PandoBOL          ?????????????????????????????????????????????????????????????????????????????????????????????????????????????????????????????????ATTCAAATTATTACCGGTCTTCTACTAGCAATACACTATACCGCAGACATCACCCTAGCTTTCACATCCGTTGCCCATACATGCCGAAATGTCCAATTCGGTTGACTAATCCGTAATCTCCACGCAAATGGTGCCTCCTTCTTCTTCATATGCATTTACATACATATCGGACGAGGGTTCTACTATGGTTCCTACCTATACAAAGAAACCTGAAACACGGGAGTCGTCCTCCTCCTAACCTTAATAGCAACTGCCTTCGTAGGGTACGTTCTCCCATGAGGCCAAATATCCTTCTGAGGTGCTACAGTAATTACTAATCTATTCTCAGCTATCCCCTATATTGGCCAAACACTTGTAGAGTGAGCTTGAGGAGGATTCTCGGTTGACAACCCTACACTCACTCGATTCTTCGCCCTCCACTTTCTCCTCCCATTTTTAATTGCAGGCCTCACCTTTATTCACCTAACCTTCTTACATGAAACAGGCTCAAACAACCCCCTAGGCATTCACTCTGACTGTGACAAAATTCCATTCCACCCTTACTTTTCAATAAAAGACATCCTAGGCCTTTTGTTTCTCCTCATTCCACTAATGATCCTTGCTATATTCTCACCTAACCTTTTAGGAGACCCAGAAAACTTCACACCCGCAAACCCGTTAGTTACACCTCCCCATATCAAACCTGAATGATACTTCCTATTCGCATACGCCATCTTACGATCAATTCCTAACAAACTAGGAGGAGTTTTAGCCCTCGCTGCCTCCGTACTAATTCTGTTCTTAGCCCCATTCCTCCACGTCTCAAAACAACGAACAATAACCTTCCGACCCTTCTCCCAATTTCTATTCTGGATCCTAGTAGCAAACCTTTTAATCCTTACATGAATCGGCAGCCAACCAGTCGAACATCCATTTATCATCATCGGACAACTCGCCTCAACCACCTACTTCACAATCATTCTCATCCTATTCCCCATTACAAGTCTTCTAGAAAACAAGATACTTAATCTCTAA
inambari_9125PandoBOL          ????????????????????????????????????????????????????????????????????????????????????????????????????????ATCTCTCCTAGGCATCTGCCTAATAATTCAAATTATTACCGGTCTTCTACTAGCAATACACTATACCGCAGACATCACCCTAGCTTTCACATCCGTTGCCCATACATGCCGAAATGTCCAATTCGGTTGACTAATCCGTAATCTCCACGCAAATGGTGCCTCCTTCTTCTTCATATGCATTTACATACATATCGGACGAGGGTTCTACTATGGTTCCTACCTATACAAAGAAACCTGAAACACGGGAGTCGTCCTCCTCCTAACCTTAATAGCAACTGCCTTCGTAGGGTACGTTCTCCCATGAGGCCAAATATCCTTCTGAGGTGCTACAGTAATTACTAATCTATTCTCAGCTATCCCCTATATTGGCCAAACACTTGTAGAGTGAGCTTGAGGAGGATTCTCGGTTGACAACCCTACACTCACTCGATTCTTCGCCCTCCACTTTCTCCTCCCATTTTTAATTGCAGGCCTCACCTTTATTCACCTAACCTTCTTACATGAAACAGGCTCAAACAACCCCCTAGGCATTCACTCTGACTGTGACAAAATTCCATTCCACCCTTACTTTTCAATAAAAGACATCCTAGGCCTTTTGTTTCTCCTCATTCCACTAATAATCCTTGCTATATTCTCACCTAACCTTTTAGGAGACCCAGAAAACTTCACACCCGCAAACCCGTTAGTTACACCTCCCCATATCAAACCTGAATGATACTTCCTATTCGCATACGCCATCTTACGATCAATTCCTAACAAACTAGGAGGAGTTTTAGCCCTCGCTGCCTCCGTACTAATTCTGTTCTTAGCCCCATTCCTCCACGTCTCAAAACAACGAACAATAACCTTCCGACCCTTCTCCCAATTTCTATTCTGGATCCTAGTAGCAAACCTTTTAATCCTTACATGAATCGGCAGCCAACCAGTCGAACATCCATTTATCATCATCGGACAACTCGCCTCAACCACCTACTTCACAATCATTCTCATCCTATTCCCCATTACAAGTCTTCTAGAAAACAAGATACTTAATCTCTAA
inambari_9170PandoBOL          ????????????????????????????????????????????????????????????????????????????????????????????????????????ATCTCTCCTAGGCATCTGCCTAATAATTCAAATTATTACCGGTCTTCTACTAGCAATACACTATACCGCAGACATCACCCTAGCTTTCACATCCGTTGCCCATACATGCCGAAATGTCCAATTCGGTTGACTAATCCGTAATCTCCACGCAAATGGTGCCTCCTTCTTCTTCATATGCATTTACATACATATCGGACGAGGGTTCTACTATGGTTCCTACCTATACAAAGAAACCTGAAACACGGGAGTCGTCCTCCTCCTAACCTTAATAGCAACTGCCTTCGTAGGGTACGTTCTCCCATGAGGCCAAATATCTTTCTGAGGTGCTACAGTAATTACTAATCTATTCTCAGCTATCCCCTATATTGGCCAAACACTTGTAGAGTGAGCTTGAGGAGGATTCTCGGTTGACAACCCTACACTCACTCGATTCTTCGCCCTCCACTTTCTCCTCCCATTTTTAATTGCAGGCCTCACCTTTATTCACCTAACCTTCTTACATGAAACAGGCTCAAACAACCCCCTAGGCATTCACTCTGACTGTGACAAAATTCCATTCCACCCTTACTTTTCAATAAAAGACATCCTAGGCCTTTTGTTTCTCCTCATTCCACTAATGATCCTTGCTATATTCTCACCTAACCTTTTAGGAGACCCAGAAAACTTCACACCCGCAAACCCGTTAGTTACACCTCCCCATATCAAACCTGAATGATACTTCCTATTCGCATACGCCATCTTACGATCAATTCCTAACAAACTAGGAGGAGTTTTAGCCCTCGCTGCCTCCGTACTAATTCTGTTCTTAGCCCCATTCCTCCACGTCTCAAAACAACGAACAATAACCTTCCGACCCTTCTCCCAATTTCTATTCTGGATCCTAGTAGCAAACCTTTTAATCCTTACATGAATCGGCAGCCAACCAGTCGAACATCCATTTATCATCATCGGACAACTCGCCTCAACCACCTACTTCACAATCATTCTCATCCTATTCCCCATTACAAGTCTTCTAGAAAACAAGATACTTAATCTCTAA
inambari_9177PandoBOL          ?????????????????????????????????????????????????????????????????????????????????????????????????????????????????????????????????ATTCAAATTATTACCGGTCTTCTACTAGCAATACACTATACCGCAGACATCACCCTAGCTTTCACATCCGTTGCCCATACATGCCGAAATGTCCAATTCGGTTGACTAATCCGTAATCTCCACGCAAATGGTGCCTCCTTCTTCTTCATATGCATTTACATACATATCGGACGAGGGTTCTACTATGGTTCCTACCTATACAAAGAAACCTGAAACACGGGAGTCGTCCTCCTCCTAACCTTAATAGCAACTGCCTTCGTAGGGTACGTTCTCCCATGAGGCCAAATATCCTTCTGAGGTGCTACAGTAATTACTAATCTATTCTCAGCTATCCCCTATATTGGCCAAACACTTGTAGAGTGAGCTTGAGGAGGATTCTCGGTTGACAACCCTACACTCACTCGATTCTTCGCCCTCCACTTTCTCCTCCCATTTTTAATTGCAGGCCTCACCTTTATTCACCTAACCTTCTTACATGAAACAGGCTCAAACAACCCCCTAGGCATTCACTCTGACTGTGACAAAATTCCATTCCACCCTTACTTTTCAATAAAAGACATCCTAGGCCTTTTGTTTCTCCTCATTCCACTAATGATCCTTGCTATATTCTCACCTAACCTTTTAGGAGACCCAGAAAACTTCACACCCGCAAACCCGTTAGTTACACCTCCCCATATCAAACCTGAATGATACTTCCTATTCGCATACGCCATCTTACGATCAATTCCTAACAAACTAGGAGGAGTTTTAGCCCTCGCTGCCTCCGTACTAATTCTGTTCTTAGCCCCATTCCTCCACGTCTCAAAACAACGAACAATAACCTTCCGACCCTTCTCCCAATTTCTATTCTGGATCCTAGTAGCAAACCTTTTAATCCTTACATGAATCGGCAGCCAACCAGTCGAACATCCATTTATCATCATCGGACAACTCGCCTCAACCACCTACTTCACAATCATTCTCATCCTATTCCCCATTACAAGTCTTCTAGAAAACAAGATACTTAATCTCTAA
inambari_9269PandoBOL          ???????????????????????????????????????????????????????????????????????????????????????????????????????????????????????????????????????ATTATTACCGGTCTCCTACTAGCAATACACTATACCGCAGACATCACCCTAGCTTTCACATCCGTTGCCCATACATGCCGAAATGTTCAATTCGGTTGACTAATCCGTAATCTCCACGCAAATGGTGCCTCCTTCTTCTTCATATGCATTTACATACATATCGGACGAGGGTTCTACTATGGTTCCTACCTATACAAAGAAACCTGAAACACGGGAGTCGTCCTCCTCCTAACCTTAATAGCAACTGCCTTCGTAGGGTACGTTCTCCCATGAGGCCAAATATCCTTCTGAGGTGCTACAGTAATTACTAATCTATTCTCAGCTATCCCCTATATTGGCCAAACACTTGTAGAGTGAGCTTGAGGAGGATTCTCGGTTGACAACCCTACACTCACTCGATTCTTCGCCCTCCACTTTCTCCTCCCATTTTTAATTGCAGGCCTCACCTTTATTCACCTAACCTTCTTACATGAAACAGGCTCAAACAACCCCCTAGGCATTCACTCTGACTGTGACAAAATTCCATTCCACCCTTACTTTTCAATAAAAGACATCCTAGGCCTTTTGTTTCTCCTCATTCCACTAATGATCCTTGCTATATTCTCACCTAACCTTTTAGGAGACCCAGAAAACTTCACACCCGCAAACCCGTTAGTTACACCTCCCCATATCAAACCTGAATGATACTTCCTATTCGCATACGCCATCTTACGATCAATTCCTAACAAACTAGGAGGAGTTTTAGCCCTCGCTGCCTCCGTACTAATTCTGTTCTTAGCCCCATTCCTCCACGTCTCAAAACAACGAACAATAACCTTCCGACCCTTCTCCCAATTTCTATTCTGGATCCTAGTAGCAAACCTTTTAATCCTTACATGAATCGGCAGCCAACCAGTCGAACATCCATTTATCATCATCGGACAACTCGCCTCAACCACCTACTTCACAATCATTCTCATCCTATTCCCCATTACAAGTCTTCTAGAAAACAAGATAC???????????
inambari_CUJ002AmazonasBRA     ?????????????????????????????????????????????????????????????????????????????????????????????????????????????????????????????AATAATTCAAATTATTACCGGTCTTCTACTAGCAATACACTATACCGCAGACATCACCCTAGCTTTCACATCCGTTGCCCATACATGCCGAAATGTCCAATTCGGTTGACTAATCCGTAATCTCCACGCAAATGGTGCCTCCTTCTTCTTCATATGCATTTATATACATATCGGACGAGGGTTCTATTATGGTTCCTACCTATACAAAGAAACCTGAAACACGGGAGTCGTCCTTCTCCTAACCTTAATAGCAACTGCCTTCGTAGGATATGTTCTCCCATGAGGCCAAATATCCTTCTGAGGTGCTACAGTAATTACTAATCTATTCTCAGCCATCCCCTATATTGGCCAAACACTTGTAGAGTGAGCTTGAGGAGGATTCTCGGTTGACAACCCTACACTCACTCGATTCTTCGCCCTCCACTTTCTCCTCCCATTTTTAATTGCAGGCCTCACCTTTATTCACCTAACCTTCTTGCATGAAACGGGCTCAAACAACCCCCTAGGCATTCACTCTGACTGTGACAAAATTCCATTCCACCCTTACTTTTCAATAAAAGACATCCTAGGCCTTTTGTTTCTCCTCATTCCACTAATGATCCTTGCTATATTCTCACCTAACCTTTTAGGAGACCCAGAAAACTTCACACCCGCAAACCCGTTAGTTACACCTCCTCATATCAAACCTGAATGATACTTCCTATTCGCATACGCTATCTTACGATCAATTCCTAACAAACTAGGAGGAGTTTTAGCCCTCGCTGCCTCTGTACTAATTCTGTTCTTAGCCCCATTCCTCCACGTCTCAAAACAACGAACAATAACCTTCCGACCTTTCTCCCAATTTCTATTCTGGATCCTAGTAGCAAACCTTTTAATCCTTACATGAATCGGCAGCCAACCAGTCGAACATCCATTTATCATCATCGGGCAGCTCGCCTCAGCCACCTACTTCACAATCATTCTCATCCTATTCCCCATTACAAGTCTTCTAGAAAACAAGATACTTAATCTCTAA
inambari_CUJ011AmazonasBRA     ?????????????????????????????????????????????????????????????????????????????????????????????????????????????????????????????AATAATTCAAATTATTACCGGTCTTCTACTAGCAATACACTATACCGCAGACATCACCCTAGCTTTCACATCCGTTGCCCATACATGCCGAAATGTCCAATTCGGTTGACTAATCCGTAATCTCCACGCAAATGGTGCCTCCTTCTTCTTCATATGCATTTATATACATATCGGACGAGGGTTCTATTATGGTTCCTACCTATACAAAGAAACCTGAAACACGGGAGTCGTCCTTCTCCTAACCTTAATAGCAACTGCCTTCGTAGGATATGTTCTCCCATGAGGCCAAATATCCTTCTGAGGTGCTACAGTAATTACTAATCTATTCTCAGCCATCCCCTATATTGGCCAAACACTTGTAGAGTGAGCTTGAGGAGGATTCTCGGTTGACAACCCTACACTCACTCGATTCTTCGCCCTCCACTTTCTCCTCCCATTTTTAATTGCAGGCCTCACCTTTATTCACCTAACCTTCTTGCATGAAACGGGCTCAAACAACCCCCTAGGCATTCACTCTGACTGTGACAAAATTCCATTCCACCCTTACTTTTCAATAAAAGACATCCTAGGCCTTTTGTTTCTCCTCATTCCACTAATGATCCTTGCTATATTCTCACCTAACCTTTTAGGAGACCCAGAAAACTTCACACCCGCAAACCCGTTAGTTACACCTCCTCATATCAAACCTGAATGATACTTCCTATTCGCATACGCTATCTTACGATCAATTCCTAACAAACTAGGAGGAGTTTTAGCCCTCGCTGCCTCCGTACTAATTCTGTTCTTAGCCCCATTCCTCCACGTCTCAAAACAACGAACAATAACCTTCCGACCTTTCTCCCAATTTCTATTCTGGATCCTAGTAGCAAACCTTTTAATCCTTACATGAATCGGCAGCCAACCAGTCGAACATCCATTTATCATCATCGGGCAGCTCGCCTCAGCCACCTACTTCACAATCATTCTCATCCTATTCCCCATTACAAGTCTTCTAGAAAACAAGATACTTAATCTCTAA
inambari_CUJ038AmazonasBRA     ????????????????????????????????????????????????????????????????????????????????????????????????????????????????????????????????????????TTATTACCGGTCTTCTACTAGCAATACACTATACCGCAGACATCACCCTAGCTTTCACATCCGTTGCCCATACATGCCGAAATGTCCAATTCGGTTGACTAATCCGTAATCTCCACGCAAATGGTGCCTCCTTCTTCTTCATATGCATTTATATACATATCGGACGAGGGTTCTATTATGGTTCCTACCTATACAAAGAAACCTGAAACACGGGAGTCGTCCTTCTCCTAACCTTAATAGCAACTGCCTTCGTAGGATATGTTCTCCCATGAGGCCAAATATCCTTCTGAGGTGCTACAGTAATTACTAATCTATTCTCAGCCATCCCCTATATTGGCCAAACACTTGTAGAGTGAGCTTGAGGAGGATTCTCGGTTGACAACCCTACACTCACTCGATTCTTCGCCCTCCACTTTCTCCTCCCATTTTTAATTGCAGGCCTCACCTTTATTCACCTAACCTTCTTGCATGAAACGGGCTCAAACAACCCCCTAGGCATTCACTCTGACTGTGACAAAATTCCATTCCACCCTTACTTTTCAATAAAAGACATCTTAGGCCTTTTGTTTCTCCTCATTCCACTAATGATCCTTGCTATATTCTCACCTAACCTTTTAGGAGACCCAGAAAACTTCACACCCGCAAACCCGTTAGTTACACCTCCTCATATCAAACCTGAATGATACTTCCTATTCGCATACGCTATCTTACGATCAATTCCTAACAAACTAGGAGGAGTTTTAGCCCTCGCTGCCTCCGTACTAATTCTGTTCTTAGCCCCATTCCTCCACGTCTCAAAACAACGAACAATAACCTTCCGACCTTTCTCCCAATTTCTATTCTGGATCCTAGTAGCAAATCTTTTAATCCTTACATGAATCGGCAGCCAACCAGTCGAACATCCATTTATCATCATCGGGCAGCTCGCCTCAGCCACCTACTTCACAATCATTCTCATCCTATTCCCCATTACAAGTCTTCTAGAAAACAAGATACTTAATCTCTAA
napo_JAP001AmazonasBRA         ?????????????????????????????????????????????????????????????????????????????????????????????????????????????????????????????????????????????????????????????????????????????????????????????????????????????????????????????????????????????????????????????????????????????????????????????????????TATCGGACGAGGGTTCTATTATGGTTCCTACCTATACAAAGAAACCTGAAACACGGGAGTCGTCCTTCTCCTAACCTTAATAGCAACTGCCTTCGTAGGATATGTTCTCCCATGAGGCCAAATATCCTTCTGAGGTGCTACAGTAATTACTAATCTATTCTCAGCCATCCCCTATATTGGCCAAACACTTGTAGAGTGAGCTTGAGGAGGATTCTCGGTTGACAACCCTACACTCACTCGATTCTTCGCCCTCCACTTTCTCCTCCCATTTTTAATTGCAGGCCTCACCTTTATTCACCTAACCTTCTTGCATGAAACGGGCTCAAACAACCCCCTAGGCATTCACTCTGACTGTGACAAAATTCCATTCCACCCTTACTTTTCAATAAAAGACATCCTAGGCCTTTTGTTTCTCCTCATTCCACTAATGATCCTTGCTATATTCTCACCTAACCTTTTAGGAGACCCAGAAAACTTCACACCCGCAAACCCGTTAGTTACACCTCCTCATATCAAACCTGAATGATACTTCCTATTCGCATACGCTATCTTACGATCAATTCCTAACAAACTAGGAGGAGTTTTAGCCCTCGCTGCCTCTGTACTAATTCTGTTCTTAGCCCCATTCCTCCACGTCTCAAAACAACGAACAATAACCTTCCGACCTTTCTCCCAATTTCTATTCTGGATCCTAGTAGCAAACCTTTTAATCCTTACATGAATCGGCAGCCAACCAGTCGAACATCCATTTATCATCATCGGGCAGCTCGCCTCAGCCACCTACTTCACAATCATTCTCATCCTATTCCCCATTACAAGTCTTCTAGAAAACAAGATACTTAATCTCTAA
napo_JAP007AmazonasBRA         ?????????????????????????????????????????????????????????????????????????????????????????????????????????????????????????????????????????????????????????????????????????????????????????????????????????????????????????????????????????????????????????????????????????????????????????????????????????????????????????????????????????CAAAGAAACCTGAAACACGGGAGTTGTCCTCCTCCTAACCTTAATAGCAACTGCCTTTGTAGGATATGTTCTCCCATGAGGCCAAATATCCTTCTGAGGCGCTACAGTAATTACTAATCTATTCTCAGCTATCCCCTATATTGGCCAAACACTTGTAGAGTGAGCTTGAGGGGGATTCTCAGTTGATAACCCTACACTCACTCGATTCTTCGCCCTCCACTTTCTCCTCCCATTTTTAATTGCAGGCCTCACCTTTATTCACCTAACTTTCTTACATGAGACAGGCTCAAATAACCCCCTAGGCATTCACTCTGACTGTGACAAAATTCCATTCCACCCTTACTTCTCAATAAAAGACGTCCTAGGCCTTTTGTTTCTCCTCATTCCACTAATGATCCTTGCTATATTCTCACCTAACCTTCTAGGAGACCCAGAAAACTTCACACCCGCTAACCCGCTAGTTACACCTCCTCATATCAAACCTGAATGGTACTTCCTATTCGCATACGCCATCTTACGATCAATCCCTAACAAACTAGGAGGAGTTTTAGCCCTCGCTGCCTCCGTACTAATTCTGTTTTTAGCCCCATTCCTTCACGTCTCAAAACAACGAACAATGACCTTCCGACCCTTCTCCCAATTTCTATTTTGGATCCTAGTAGCGAACCTTTTAACCCTTACATGAATCGGTAGCCAACCAGTCGAACATCCATTTATCATCATCGGACAACTCGCCTCAACCGCCTACTTCACAATCATTCTCATCCTATTCCCCATTACAAGTCTTCTAGAAAACAAGATACTTAATCTCTAA
napo_JAP016AmazonasBRA         ?????????????????????????????????????????????????????????????????????????????????????????????????????????????????????????????AATAATTCAAATTATTACCGGTCTTCTACTAGCAATACACTATACCGCAGACATCACCCTAGCTTTCACATCCGTTGCCCACACATGTCGAAATGTCCAATTCGGTTGACTAATCCGCAATCTCCACGCAAATGGTGCCTCCTTCTTCTTCATATGTATTTACATACATATCGGACGAGGGTTCTATTATGGTTCCTACCTATACAAAGAAACCTGAAACACGGGAGTCGTCCTCCTCCTAACCTTAATAGCAACTGCCTTTGTAGGATATGTTCTCCCATGAGGCCAAATATCCTTCTGAGGCGCTACAGTAATTACTAATCTATTCTCAGCTATCCCCTATATTGGCCAAACACTTGTAGAGTGAGCTTGAGGAGGATTCTCAGTTGATAACCCTACACTCACTCGATTCTTCGCCCTCCACTTTCTCCTCCCATTTTTAATTGCAGGCCTCACCTTTATTCACCTAACTTTCTTACATGAGACAGGCTCAAATAACCCCCTAGGCATTCACTCTGACTGTGACAAAATTCCATTCCACCCTTACTTCTCAATAAAAGACGTCCTAGGCCTTTTGTTTCTCCTCATTCCACTAATGATTCTTGCTATATTCTCACCTAACCTTCTAGGAGACCCAGAAAACTTCACACCCGCTAACCCGCTAGTTACACCTCCTCATATCAAACCTGAATGGTACTTCCTATTCGCATACGCCATCTTACGATCAATCCCTAACAAACTAGGAGGAGTTTTAGCCCTCGCTGCCTCCGTACTAATTCTGTTTTTAGCCCCATTCCTTCACGTCTCAAAACAACGAACAATGACCTTCCGACCCTTCTCCCAATTTCTATTTTGGATCCTAGTAGCGAACCTTTTAATCCTTACATGAATCGGTAGCCAACCAGTCGAACATCCATTTATCATCATCGGACAACTCGCCTCAACCGCCTACTTCACAATCATTCTCATCCTATTCCCCATTACAAGTCTTCTAGAAAACAAGATACTTAATCTCTAA
napo_JAP026AmazonasBRA         ????????????????????????????????????????????????????????????????????????????????????????????????????????????????????????????????????????????????????????????????????????????????????????????????????????????????????????????????????????????????????????????????????????????????????????????????????????????????????CTATTATGGTTCCTACCTATACAAAGAAACCTGAAACACGGGAGTCGTCCTCCTCCTAACCTTAATAGCAACTGCCTTTGTAGGATATGTTCTCCCATGAGGCCAAATATCCTTCTGAGGCGCTACAGTAATTACTAATCTATTCTCAGCTATCCCCTATATTGGCCAAACACTTGTAGAGTGAGCTTGAGGAGGATTCTCAGTTGATAACCCTACACTCACTCGATTCTTCGCCCTCCACTTTCTCCTCCCATTTTTAATTGCAGGCCTCACCTTTATTCACCTAACTTTCTTACATGAGACAGGCTCAAATAACCCCCTAGGCATTCACTCTGACTGTGATAAAATTCCATTCCACCCTTACTTCTCAATAAAAGACGTCCTAGGCCTTTTGTTTCTCCTCATTCCACTAATGATCCTTGCTATATTCTCACCTAACCTTCTAGGAGACCCAGAAAACTTCACACCCGCTAACCCGCTAGTTACACCTCCTCATATCAAACCTGAATGGTACTTCCTATTCGCATACGCCATCTTGCGATCAATCCCTAACAAACTAGGAGGAGTTTTAGCCCTCGCTGCCTCCGTACTAATTCTGTTTTTAGCCCCATTCCTTCACGTCTCAAAACAACGAACAATGACCTTCCGACCCTTCTCCCAATTTCTATTTTGGATCCTAGTAGCGAACCTTTTAATCCTTACATGAATCGGTAGCCAACCAGTCGAACATCCATTTATCATCATCGGACAACTCGCCTCAACCGCCTACTTCACAATCATTCTCATCCTATTCCCCATTACAAGTCTTCTAGAAAACAAGATACTTAATCTCTAA
napo_JAP028AmazonasBRA         ???????????????????????????????????????????????????????????????????????????????????????????????????????????????????????????????????????????????????????????????????????????????????????????????????????????????????????????????????????????????????????????????????????????????????????????????????CATATCGGACGAGGATTCTATTATGGTTCCTACCTATACAAAGAAACCTGAAACACGGGAGTCGTCCTCCTCCTAACCTTAATAGCAACTGCCTTTGTAGGATATGTTCTCCCATGAGGCCAAATATCCTTCTGAGGCGCTACAGTAATTACTAATCTATTCTCAGCTATCCCCTATATTGGCCAAACACTTGTAGAGTGAGCTTGAGGAGGATTCTCAGTTGATAACCCTACACTCACTCGATTCTTCGCCCTCCACTTTCTCCTCCCATTTTTAATTGCAGGCCTCACCTTTATTCACCTAACTTTCTTACATGAGACAGGCTCAAATAACCCCCTAGGCATTCACTCTGACTGTGACAAAATTCCATTCCACCCTTACTTCTCAATAAAAGACGTCCTAGGCCTTTTGTTTCTCCTCATTCCACTAATGATCCTTGCTATATTCTCACCTAACCTTCTAGGAGACCCAGAAAACTTCACACCCGCTAACCCGCTAGTTACACCTCCTCATATCAAACCTGAATGGTACTTCCTATTCGCATACGCCATCTTACGATCAATCCCTAACAAACTAGGAGGAGTTTTAGCCCTCGCTGCCTCCGTACTAATTCTGTTTTTAGCCCCATTCCTTCACGTCTCAAAACAACGAACAATGACCTTCCGACCCTTCTCCCAATTTCTATTTTGGATCCTAGTAGCGAACCTTTTAATCCTTACATGAATCGGTAGCCAACCAGTCGAACATCCATTTATCATCATCGGACAACTCGCCTCAACCGCCTACTTCACAATCATTCTCATCCTATTCCCCATTACAAGTCTTCTAGAAAACAAGATACTTAATCTCTAA
napo_JAP330AmazonasBRA         ????????????????????????????????????????????????????????????????????????????????????????????????????????????????????????????????????????????????????????????????????????????????????????????????????????????????????????????????????????????????????????????????????????????????????????????????????????????????????CTATTATGGTTCCTACCTATACAAAGAAACCTGAAACACGGGAGTCGTCCTCCTCCTAACCTTAATAGCAACTGCCTTTGTAGGATATGTTCTCCCATGAGGCCAAATATCCTTCTGAGGCGCTACAGTAATTACTAATCTATTCTCAGCTATCCCCTATATTGGCCAAACACTTGTAGAGTGAGCTTGAGGAGGATTCTCAGTTGATAACCCTACACTCACTCGATTCTTCGCCCTCCACTTTCTCCTCCCATTTTTAATTGCAGGCCTCACCTTTATTCACCTAACTTTCTTACATGAAACAGGCTCAAATAACCCCCTAGGCATTCACTCTGACTGTGACAAAATTCCATTCCACCCTTACTTCTCAATAAAAGACGTCCTAGGCCTTTTGTTTCTCCTCATTCCACTAATGATCCTTGCTATATTCTCACCTAACCTTCTAGGAGACCCAGAAAACTTCACACCCGCTAACCCGCTAGTTACACCTCCTCATATCAAACCTGAATGGTACTTCCTATTCGCATACGCCATCTTACGATCAATCCCTAACAAACTAGGAGGAGTTTTAGCCCTCGCTGCCTCCGTACTAATTCTGTTTTTAGCCCCATTCCTTCACGTCTCAAAACAACGAACAATGACCTTCCGACCCTTCTCCCAATTTCTATTTTGGATCCTAGTAGCGAACCTTTTAATCCTTACATGAATCGGTAGCCAACCAGTCGAACATCCATTTATCATCATCGGACAACTCGCCTCAACCGCCTACTTCACAATCATTCTCATCCTATTCCCCATTACAAGTCTTCTAGAAAACAAGATACTTAATCTCTAA
napo_JAP335AmazonasBRA         ???????????????????????????????????????????????????????????????????????????????????????????????????????????????????????????????TAATTCAAATTATTACCGGTCTTCTACTAGCAATACACTATACCGCAGACATCACCCTAGCTTTCACATCCGTTGCCCACACATGTCGAAATGTCCAATTCGGTTGACTAATCCGCAATCTCCACGCAAATGGTGCCTCCTTCTTCTTCATATGTATTTACATACATATCGGACGAGGATTCTATTATGGTTCCTACCTATACAAAGAAACCTGAAACACGGGAGTCGTCCTCCTCCTAACCTTAATAGCAACTGCCTTTGTAGGATATGTTCTCCCATGAGGCCAAATATCCTTCTGAGGCGCTACAGTAATTACTAATCTATTCTCAGCTATCCCCTATATTGGCCAAACACTTGTAGAGTGAGCTTGAGGAGGATTCTCAGTTGATAACCCTACACTCACTCGATTCTTCGCCCTCCACTTTCTCCTCCCATTTTTAATTGCAGGCCTCACCTTTATTCACCTAACTTTCTTACATGAGACAGGCTCAAATAACCCCCTAGGCATTCACTCTGACTGTGACAAAATTCCATTCCACCCTTACTTCTCAATAAAAGACGTCCTAGGCCTTTTGTTTCTCCTCATTCCACTAATGATCCTTGCTATATTCTCACCTAACCTTCTAGGAGACCCAGAAAACTTCACACCCGCTAACCCGCTAGTTACACCTCCTCATATCAAACCTGAATGGTACTTCCTATTCGCATACGCCATCTTACGATCAATCCCTAACAAACTAGGAGGAGTTTTAGCCCTCGCTGCCTCCGTACTAATTCTGTTTTTAGCCCCATTCCTTCACGTCTCAAAACAACGAACAATGACCTTCCGACCCTTCTCCCAATTTCTATTTTGGATCCTAGTAGCGAACCTTTTAATCCTTACATGAATCGGTAGCCAACCAGTCGAACATCCATTTATCATCATCGGACAACTCGCCTCAACCGCCTACTTCACAATCATTCTCATCCTATTCCCCATTACAAGTCTTCTAGAAAACAAGATACTTAATCTCTAA
napo_JAP342AmazonasBRA         ???????????????????????????????????????????????????????????????????????????????????????????????????????????????????????????????TAATTCAAATTATTACCGGTCTTCTACTAGCAATACACTATACCGCAGACATCACCCTAGCTTTCACATCCGTTGCCCACACATGTCGAAATGTCCAATTCGGTTGACTAATCCGCAATCTCCACGCAAATGGTGCCTCCTTCTTCTTCATATGTATTTACATACATATCGGACGAGGATTCTATTATGGTTCCTACCTATACAAAGAAACCTGAAACACGGGAGTCGTCCTCCTCCTAACCTTAATAGCAACTGCCTTTGTAGGATATGTTCTCCCATGAGGCCAAATATCCTTCTGAGGCGCTACAGTAATTACTAATCTATTCTCAGCTATCCCCTATATTGGCCAAACACTTGTAGAGTGAGCTTGAGGAGGATTCTCAGTTGATAACCCTACACTCACTCGATTCTTCGCCCTCCACTTTCTCCTCCCATTTTTAATTGCAGGCCTCACCTTTATTCACCTAACTTTCTTACATGAGACAGGCTCAAATAACCCCCTAGGCATTCACTCTGACTGTGACAAAATTCCATTCCACCCTTACTTCTCAATAAAAGACGTCCTAGGCCTTTTGTTTCTCCTCATTCCACTAATGATCCTTGCTATATTCTCACCTAACCTTCTAGGAGACCCAGAAAACTTCACACCCGCTAACCCGCTAGTTACACCTCCTCATATCAAACCTGAATGGTACTTCCTATTCGCATACGCCATCTTACGATCAATCCCTAACAAACTAGGAGGAGTTTTAGCCCTCGCTGCCTCCGTACTAATTCTGTTTTTAGCCCCATTCCTTCACGTCTCAAAACAACGAACAATGACCTTCCGACCCTTCTCCCAATTTCTATTTTGGATCCTAGTAGCGAACCTTTTAATCCTTACATGAATCGGTAGCCAACCAGTCGAACATCCATTTATCATCATCGGACAACTCGCCTCAACCGCCTACTTCACAATCATTCTCATCCTATTCCCCATTACAAGTCTTCTAGAAAACAAGATACTTAATCTCTAA
napo_JAP343AmazonasBRA         ????????????????????????????????????????????????????????????????????????????????????????????????????????????????????????????????????????????????????????????????????????????????????????????????????????????????????????????????????????????????????????????????????????????????????????GTATTTACATACATATCGGACGAGGATTCTATTATGGTTCCTACCTATACAAAGAAACCTGAAACACGGGAGTCGTCCTCCTCCTAACCTTAATAGCAACTGCCTTTGTAGGATATGTTCTCCCATGAGGCCAAATATCCTTCTGAGGCGCTACAGTAATTACTAATCTATTCTCAGCTATCCCCTATATTGGCCAAACACTTGTAGAGTGAGCTTGAGGAGGATTCTCAGTTGATAACCCTACACTCACTCGATTCTTCGCCCTCCACTTTCTCCTCCCATTTTTAATTGCAGGCCTCACCTTTATTCACCTAACTTTCTTACATGAGACAGGCTCAAATAACCCCCTAGGCATTCACTCTGACTGTGACAAAATTCCATTCCACCCTTACTTCTCAATAAAAGACGTCCTAGGCCTTTTGTTTCTCCTCATTCCACTAATGATCCTTGCTATATTCTCACCTAACCTTCTAGGAGACCCAGAAAACTTCACACCCGCTAACCCGCTAGTTACACCTCCTCATATCAAACCTGAATGGTACTTCCTATTCGCATACGCCATCTTACGATCAATCCCTAACAAACTAGGAGGAGTTTTAGCCCTCGCTGCCTCCGTACTAATTCTGTTTTTAGCCCCATTCCTTCACGTCTCAAAACAACGAACAATGACCTTCCGACCCTTCTCCCAATTTCTATTTTGGATCCTAGTAGCGAACCTTTTAATCCTTACATGAATCGGTAGCCAACCAGTCGAACATCCATTTATCATCATCGGACAACTCGCCTCAACCGCCTACTTCACAATCATTCTCATCCTATTCCCCATTACAAGTCTTCTAGAAAACAAGATACTTAATCTCTAA
imeri_JAP619AmazonasBRA        ???????????????????????????????????????????????????????????????????????????????????????????????????????????????????????????????TAATTCAAATTATTACCGGTCTTCTACTAGCAATACACTATACCGCAGATATCACTCTAGCTTTCACATCCGTCGCCCATACATGTCGAAATGTCCAATTCGGTTGACTAATTCGCAATCTGCACGCAAACGGTGCCTCTTTCTTCTTCATATGCATTTATATACACATTGGACGAGGGTTCTATTATGGTTCTTACCTATATAAAGAGACCTGAAACACGGGAGTCGTCCTCCTCCTAACCTTAATAGCAACTGCCTTCGTAGGATACGTTCTCCCATGAGGCCAAATATCCTTCTGAGGTGCTACAGTAATTACTAATCTATTCTCAGCTATCCCCTATATTGGCCAAACACTCGTAGAGTGAGCTTGAGGAGGATTCTCGGTTGATAACCCTACACTCACTCGATTCTTCGCCCTCCACTTTCTCCTCCCATTTTTAATTGCAGGCCTCACCTTTATTCACCTAACTTTCTTGCATGAGACAGGCTCAAACAACCCCCTAGGCATCCACTCAGACTGTGACAAAATTCCATTCCACCCTTACTTCTCAATAAAAGACGTCTTAGGCCTTCTGTTTCTCCTCATTCCACTAATGATCCTTGCTATATTCTCACCTAACCTTTTAGGAGACCCAGAAAACTTCACACCCGCAAATCCGCTAGTTACACCTCCTCATATCAAACCTGAATGATACTTCCTATTCGCATATGCCATCTTACGATCAATTCCTAACAAACTAGGAGGAGTTTTAGCCCTCGCCGCCTCCGTATTAATTCTGTTTTTAGCCCCATTCCTCCACGTCTCAAAACAACGAACAATAACCTTCCGACCCTTCTCCCAATTTCTATTTTGAATCCTAGTAGCAAACCTTTTAATCCTTACATGAATCGGTAGCCAACCAGTCGAACATCCATTTATCATCATCGGACAGCTCGCCTCAACTGCCTACTTCACAATCATTCTCATCCTATTCCCCATTACAAGTCTTCTAGAAAACAAGATACTTAATCTCTAA
imeri_JAP673AmazonasBRA        ????????????????????????????????????????????????????????????????????????????????????????????????????????????????????????????????AATTCAAATTATTACCGGTCTTCTACTAGCAATACACTATACCGCAGATATCACTCTAGCTTTCACATCCGTCGCCCATACATGTCGAAATGTCCAATTCGGTTGACTAATTCGCAATCTGCACGCAAACGGTGCCTCTTTCTTCTTCATATGCATTTATATACACATTGGACGAGGGTTCTATTATGGTTCTTACCTATATAAAGAGACCTGAAACACGGGAGTCGTCCTCCTCCTAACCTTAATAGCAACTGCCTTCGTAGGATACGTTCTCCCATGAGGCCAAATATCCTTCTGAGGTGCTACAGTAATTACTAATCTATTCTCAGCTATCCCCTATATTGGCCAAACACTCGTAGAGTGAGCTTGAGGAGGATTCTCGGTTGATAACCCTACACTCACTCGATTCTTCGCCCTCCACTTTCTCCTCCCATTTTTAATTGCAGGCCTCACCTTTATTCACCTAACTTTCTTGCATGAGACAGGCTCAAACAACCCCCTAGGCATCCACTCAGACTGTGACAAAATTCCATTCCACCCTTACTTCTCAATAAAAGACGTCTTAGGCCTTCTGTTTCTCCTCATTCCACTAATGATCCTTGCTATATTCTCACCTAACCTTTTAGGAGACCCAGAAAACTTCACACCCGCAAATCCGCTAGTTACACCTCCTCATATCAAACCTGAATGATACTTCCTATTCGCATATGCCATCTTACGATCAATTCCTAACAAACTAGGAGGAGTTTTAGCCCTCGCCGCCTCCGTATTAATTCTGTTTTTAGCCCCATTCCTCCACGTCTCAAAACAACGAACAATAACCTTCCGACCCTTCTCCCAATTTCTATTTTGAATCCTAGTAGCAAACCTTTTAATCCTTACATGAATCGGTAGCCAACCAGTCGAACATCCATTTATCATCATCGGACAGCTCGCCTCAACTGCCTACTTCACAATCATTCTCATCCTATTCCCCATTACAAGTCTTCTAGAAAACAAGATACTTAATCTC???
inambari_PNSD025AcreBRA        ??????????????????????????????????????????????????????????????????????????????????????????????????????????????????????????????????TTCAAATTATTACCGGTCTTCTACTAGCAATACACTATACCGCAGACATCACCCTAGCTTTCACATCCGTTGCCCATACATGCCGAAATGTCCAATTCGGTTGACTAATCCGTAATCTCCACGCAAATGGTGCCTCCTTCTTCTTCATATGCATTTACATACATATCGGACGAGGGTTCTATTATGGTTCCTACCTATACAAAGAAACCTGAAACACAGGAGTCGTCCTCCTTCTAACCTTAATAGCAACTGCCTTCGTAGGGTACGTTCTCCCATGAGGCCAAATATCCTTCTGAGGTGCTACAGTAATTACTAATCTATTCTCAGCCATCCCCTATATTGGCCAAACACTTGTAGAGTGAGCTTGAGGAGGATTCTCGGTTGACAACCCTACACTCACTCGATTCTTCGCCCTCCACTTTCTCCTCCCATTTTTAATTGCAGGCCTCACCTTTATTCACCTAACCTTCTTGCATGAAACAGGCTCAAACAACCCCCTAGGCATTCACTCTGACTGTGATAAAATTCCATTCCACCCTTACTTTTCAATAAAAGACATCCTAGGCCTTTTGTTTCTCCTCATTCCACTAATGATCCTTGCTATATTCTCACCTAACCTTTTAGGAGACCCAGAAAACTTTACACCCGCAAACCCGTTAGTTACACCTCCTCATATCAAACCTGAATGATACTTCCTATTCGCATACGCCATCTTACGATCAATTCCTAACAAACTAGGAGGAGTTTTAGCCCTCGCTGCCTCTGTACTAATTCTGTTCTTAGCCCCATTCCTCCACGTCTCAAAACAACGAACAATAACCTTCCGACCCTTCTCCCAATTTCTATTCTGGATCCTAGTAGCAAACCTTTTAATCCTTACATGAATCGGCAGCCAACCAGTCGAACATCCATTTATCATCATCGGACAGCTCGCCTCAACCACCTACTTCACAATCATTCTCATCCTATTCCCCATTACAAGTCTTCTAGAAAACAAGATACTTAATCTC???
inambari_PUC062BRA             ????????????????????????????????????????????????????????????????????????????????????????????????????????????????????????????????????????????????????????????????????????????????????????????????????????????????????????????????????????????????????????????????????????????????????????????????????????????????????????TATGGTTCCTACCTATACAAAGAAACCTGAAACACGGGAGTCGTCCTCCTCCTAACCTTAATAGCAACTGCCTTCGTAGGGTACGTTCTCCCATGAGGCCAAATATCCTTCTGAGGTGCTACAGTAATTACTAATCTATTCTCAGCTATCCCCTATATTGGCCAAACACTTGTAGAGTGAGCTTGAGGAGGATTCTCGGTTGACAACCCTACACTCACTCGATTCTTCGCCCTCCACTTTCTCCTCCCATTTTTAATTGCAGGCCTCACCTTTATTCACCTAACCTTCTTACATGAAACAGGCTCAAACAACCCCCTAGGCATTCACTCTGACTGTGACAAAATTCCATTCCACCCTTACTTTTCAATAAAAGACATCCTAGGCCTTTTGTTTCTCCTCATTCCACTAATAATCCTTGCTATATTCTCACCTAACCTTTTAGGAGACCCAGAAAACTTCACACCCGCAAACCCGTTAGTTACACCTCCCCATATCAAACCTGAATGATACTTCCTATTCGCATACGCCATCTTACGATCAATTCCTAACAAACTAGGAGGAGTTTTAGCCCTCGCTGCCTCCGTACTAATTCTGTTCTTAGCCCCATTCCTCCACGTCTCAAAACAACGAACAATAACCTTCCGACCCTTCTCCCAATTTCTATTCTGGATCCTAGTAGCAAACCTTTTAATCCTTACATGAATCGGCAGCCAACCAGTCGAACATCCATTTATCATCATCGGACAACTCGCCTCAACCACCTACTTCACAATCATTCTCATCCTATTCCCCATTACAAGTCTTCTAGAAAACAAGATACTTAATCTCTAA
inambari_UFAC1127AcreBRA       ?????????????????????????????????????????????????????????????????????????????????????????????????????????????????????????????AATAATTCAAATTATTACCGGTCTTCTACTAGCAATACACTATACCGCAGACATCACCCTAGCTTTCACATCCGTTGCCCATACATGCCGAAATGTCCAATTCGGTTGACTAATCCGTAATCTCCACGCAAATGGTGCCTCCTTCTTCTTCATATGCATTTACATACATATCGGACGAGGGTTCTATTATGGTTCCTACCTATACAAAGAAACCTGAAACACGGGAGTCGTCCTCCTTCTAACCTTAATAGCAACTGCCTTCGTAGGGTACGTTCTCCCATGAGGCCAAATATCCTTCTGAGGTGCTACAGTAATTACTAATCTATTCTCAGCCATCCCCTATATTGGCCAAACACTTGTAGAGTGAGCTTGAGGAGGATTCTCGGTTGACAACCCTACACTCACTCGATTCTTCGCCCTCCACTTTCTCCTCCCATTTTTAATTGCAGGCCTCACCTTTATTCACCTAACCTTCTTGCATGAAACAGGCTCAAACAACCCCCTAGGCATTCACTCTGACTGTGATAAAATTCCATTCCACCCTTACTTTTCAATAAAAGACATCCTAGGCCTTTTGTTTCTCCTCATTCCACTAATGATCCTTGCTATATTCTCACCTAACCTTTTAGGAGACCCAGAAAACTTTACACCCGCAAACCCGTTAGTTACACCTCCTCATATCAAACCTGAATGATACTTCCTATTCGCATACGCCATCTTACGATCAATTCCTAACAAACTAGGAGGAGTTTTAGCCCTCGCTGCCTCTGTACTAATTCTGTTCTTAGCCCCATTCCTCCACGTCTCAAAACAACGAACAATAACCTTCCGACCCTTCTCCCAATTTCTATTCTGAATCCTAGTAGCAAACCTTTTAATCCTTACATGAATCGGCAGCCAACCAGTCGAACATCCATTTATCATCATCGGACAGCTCGCCTCAACCACCTACTTCACAATCATTCTCATCCTATTCCCCATTACAAGTCTTCTAGAAAACAAGATACTTAATCTCTAA
inambari_UFAC1134AcreBRA       ????????????????????????????????????????????????????????????????????????????????????????????????????????????????????????????????????????????????????????????????????????????????????????????????????????????????????????????????????????????????????????????????????????????????????????????????????????????????????????????????????????????AGAAACCTGAAACACGGGAGTCATCCTCCTTCTAACCTTAATAGCAACTGCCTTCGTAGGGTACGTTCTCCCATGAGGCCAAATATCCTTCTGAGGTGCTACAGTAATTACTAATCTATTCTCAGCCATCCCCTATATTGGCCAAACACTTGTAGAGTGAGCTTGAGGAGGATTCTCGGTTGACAACCCTACACTCACTCGATTCTTCGCCCTCCACTTTCTCCTCCCATTTTTAATTGCAGGCCTCACCTTTATTCACCTAACCTTCTTGCATGAAACAGGCTCAAACAACCCCCTAGGTATTCACTCTGACTGTGATAAAATTCCATTCCACCCTTACTTTTCAATAAAAGACATCCTAGGCCTTTTGTTTCTCCTCATTCCACTAATGATCCTTGCTATATTCTCACCTAACCTTTTAGGAGACCCAGAAAACTTTACACCCGCAAACCCGTTAGTTACACCTCCTCATATCAAACCTGAATGGTACTTCCTATTCGCATACGCCATCTTACGATCAATTCCTAACAAACTAGGAGGAGTTTTAGCCCTCGCTGCCTCCGTACTAATTCTGTTCTTAGCCCCATTCCTCCACGTCTCAAAACAACGAACAATAACCTTCCGACCCTTCTCCCAATTTCTATTCTGGATCCTAGTAGCAAACCTTTTAATCCTTACATGAATCGGCAGCCAACCAGTCGAACATCCATTTATCATCATCGGACAGCTCGCCTCAACCACCTACTTCACAATCATTCTCATCCTATTCCCCATTACAAGTCTTCTAGAAAACAAGATACTTAATCTCTAA
inambari_UFAC1138AcreBRA       ???????????????????????????????????????????????????????????????????????????????????????????????????????????????????????????????????????????????????????????????????????????????????????????????????????????????????????????????????????????????????????????????????????????????????????????????????????????ACGAGGGTTCTATTATGGTTCCTACCTATACAAAGAAACCTGAAACACGGGAGTCGTCCTCCTTCTAACCTTAATAGCAACTGCCTTCGTAGGGTACGTTCTCCCATGAGGCCAAATATCCTTCTGAGGTGCTACAGTAATTACTAATCTATTCTCAGCCATCCCCTATATTGGCCAAACACTTGTAGAGTGAGCTTGAGGAGGATTCTCGGTTGACAACCCTACACTCACTCGATTCTTCGCCCTCCACTTTCTCCTCCCATTTTTAATTGCAGGCCTCACCTTTATTCACCTAACCTTCTTGCATGAAACAGGCTCAAACAACCCCCTAGGCATTCACTCTGACTGTGATAAAATTCCATTCCACCCTTACTTTTCAATAAAAGACATCCTAGGCCTTTTGTTTCTCCTCATTCCACTAATGATCCTTGCTATATTCTCACCTAACCTTTTAGGAGACCCAGAAAACTTTACACCCGCAAACCCGTTAGTTACACCTCCTCATATCAAACCTGAATGATACTTCCTATTCGCATACGCCATCTTACGATCAATTCCTAACAAACTAGGAGGAGTTTTAGCCCTCGCTGCCTCTGTACTAATTCTGTTCTTAGCCCCATTCCTCCACGTCTCAAAACAACGAACAATAACCTTCCGACCCTTCTCCCAATTTCTATTCTGAATCCTAGTAGCAAACCTTTTAATCCTTACATGAATCGGCAGCCAACCAGTCGAACATCCATTTATCATCATCGGACAGCTCGCCTCAACCACCTACTTCACAATCATTCTCATCCTATTCCCCATTACAAGTCTTCTAGAAAACAAGATACTTAATCTCTAA
inambari_UFAC1977AcreBRA       ??????????????????????????????????????????????????????????????????????????????????????????????????????????????????????????????ATAATTCAAATTATTACCGGTCTTCTACTAGCAATACACTATACCGCAGACATCACCCTAGCTTTCACATCCGTTGCCCATACATGCCGAAATGTCCAATTCGGTTGACTAATCCGTAATCTCCACGCAAATGGTGCCTCCTTCTTCTTCATATGCATTTACATACATATCGGACGAGGGTTCTATTATGGTTCCTACCTATACAAAGAAACCTGAAACACGGGAGTCATCCTCCTTCTAACCTTAATAGCAACTGCCTTCGTAGGGTACGTTCTCCCATGAGGCCAAATATCCTTCTGAGGTGCTACAGTAATTACTAATCTATTCTCAGCCATCCCCTATATTGGCCAAACACTTGTAGAGTGAGCTTGAGGAGGATTCTCGGTTGACAACCCTACACTCACTCGATTCTTCGCCCTCCACTTTCTCCTCCCATTTTTAATTGCAGGCCTCACCTTTATTCACCTAACCTTCTTGCATGAAACAGGCTCAAACAACCCCCTAGGTATTCACTCTGACTGTGATAAAATTCCATTCCACCCTTACTTTTCAATAAAAGACATCCTAGGCCTTTTGTTTCTCCTCATTCCACTAATGATCCTTGCTATATTCTCACCTAACCTTTTAGGAGACCCAGAAAACTTTACACCCGCAAACCCGTTAGTTACACCTCCTCATATCAAACCTGAATGGTACTTCCTATTCGCATACGCCATCTTACGATCAATTCCTAACAAACTAGGAGGAGTTTTAGCCCTCGCTGCCTCCGTACTAATTCTGTTCTTAGCCCCATTCCTCCACGTCTCAAAACAACGAACAATAACCTTCCGACCCTTCTCCCAATTTCTATTCTGGATCCTAGTAGCAAACCTTTTAATCCTTACATGAATCGGCAGCCAACCAGTCGAACATCCATTTATCATCATCGGACAGCTCGCCTCAACCACCTACTTCACAATCATTCTCATCCTATTCCCCATTACAAGTCTTCTAGAAAACAAGATACTTAATCTCTAA
inambari_UFAC2008AcreBRA       ?????????????????????????????????????????????????????????????????????????????????????????????????????????????????????????????AATAATTCAAATTATTACCGGTCTTCTACTAGCAATACACTATACCGCAGACATCACCCTAGCCTTCACATCCGTTGCCCATACATGCCGAAATGTCCAATTCGGTTGACTAATCCGTAATCTCCACGCAAATGGTGCCTCCTTCTTCTTCATATGCATTTACATACATATCGGACGAGGGTTCTATTATGGTTCCTACCTATACAAAGAAACCTGAAACACGGGAGTCATCCTCCTTCTAACCTTAATAGCAACTGCCTTCGTAGGGTACGTTCTCCCATGAGGCCAAATATCCTTCTGAGGTGCTACAGTAATTACTAATCTATTCTCAGCCATCCCCTATATTGGCCAAACACTTGTAGAGTGAGCTTGAGGAGGATTCTCGGTTGACAACCCTACACTCACTCGATTCTTCGCCCTCCACTTTCTCCTCCCATTTTTAATTGCAGGCCTCACCTTTATTCACCTAACCTTCTTGCATGAAACAGGCTCAAACAACCCCCTAGGTATTCACTCTGACTGTGATAAAATTCCATTCCACCCTTACTTTTCAATAAAAGACATCCTAGGCCTTTTGTTTCTCCTCATTCCACTAATGATCCTTGCTATATTCTCACCTAACCTTTTAGGAGACCCAGAAAACTTTACACCCGCAAACCCGTTAGTTACACCTCCTCATATCAAACCTGAATGGTACTTCCTATTCGCATACGCCATCTTACGATCAATTCCTAACAAACTAGGAGGAGTTTTAGCCCTCGCTGCCTCCGTACTAATTCTGTTCTTAGCCCCATTCCTCCACGTCTCAAAACAACGAACAATAACCTTCCGACCCTTCTCCCAATTTCTATTCTGGATCCTAGTAGCAAACCTTTTAATCCTTACATGAATCGGCAGCCAACCAGTCGAACATCCATTTATCATCATCGGACAGCTCGCCTCAACCACCTACTTCACAATCATTCTCATCCTATTCCCCATTACAAGTCTTCTAGAAAACAAGATACTTAATCTCTAA
inambari_UFAC327AcreBRA        ?????????????????????????????????????????????????????????????????????????????????????????????????????????????????????????????????????????????????????????????????????????????????????????????????????????????????????????????????????????????????????????????????????????????????????????????????????????????????????????????????????????????????????????????????????????????????TTAATAGCAACTGCCTTCGTAGGGTACGTTCTCCCATGAGCCCAAATATCCTTCTGAGGTGCTACAGTAATTACTAATCTATTCTCAGCTATCCCCTATATTGGCCAAACACTTGTAGAGTGAGCTTGAGGAGGATTCTCGGTTGACAACCCTACACTCACTCGATTCTTCGCCCTCCACTTTCTCCTCCCATTTTTAATTGCAGGCCTCACCTTTATTCACCTAACCTTCTTACATGAAACAGGCTCAAACAACCCCCTAGGCATTCACTCTGACTGTGACAAAATTCCATTCCACCCTTACTTTTCAATAAAAGACATCCTAGGCCTTTTGTTTCTCCTCATTCCACTAATGATCCTTGCTATATTCTCACCTAACCTTTTAGGAGACCCAGAAAACTTCACACCCGCAAACCCGTTAGTTACACCTCCCCATATCAAACCTGAATGATACTTCCTATTCGCATACGCCATCTTACGATCAATTCCTAACAAACTAGGAGGAGTTTTAGCCCTCGCTGCCTCCGTACTAATTCTGTTCTTAGCCCCATTCCTCCACGTCTCAAAACAACGAACAATAACCTTCCGACCCTTCTCCCAATTTCTATTCTGGATCCTAGTAGCAAACCTTTTAATCCTTACATGAATCGGCAGCCAACCAGTCGAACATCCATTTATCATCATCGGACAACTCGCCTCAACCACCTACTTCACAATCATTCTCATCCTATTCCCCATTACAAGTCTTCTAGAAAACAAGATACTTAATCTCTAA
inambari_UFAC453AcreBRA        ?????????????????????????????????????????????????????????????????????????????????????????????????????????????????????????????AATAATTCAAATTATTACCGGTCTTCTACTAGCAATACACTATACCGCAGACATCACCCTAGCCTTCACATCCGTTGCCCATACATGCCGAAATGTCCAATTCGGTTGACTAATCCGTAATCTCCACGCAAATGGTGCCTCCTTCTTCTTCATATGCATTTACATACATATCGGACGAGGGTTCTATTATGGTTCCTACCTATACAAAGAAACCTGAAACACGGGAGTCATCCTCCTTCTAACCTTAATAGCAACTGCCTTCGTAGGGTACGTTCTCCCATGAGGCCAAATATCCTTCTGAGGTGCTACAGTAATTACTAATCTATTCTCAGCCATCCCCTATATTGGCCAAACACTTGTAGAGTGAGCTTGAGGAGGATTCTCGGTTGACAACCCTACACTCACTCGATTCTTCGCCCTCCACTTTCTCCTCCCATTTTTAATTGCAGGCCTCACCTTTATTCACCTAACCTTCTTGCATGAAACAGGCTCAAACAACCCCCTAGGTATTCACTCTGACTGTGATAAAATTCCATTCCACCCTTACTTTTCAATAAAAGACATCCTAGGCCTTTTGTTTCTCCTCATTCCACTAATGATCCTTGCTATATTCTCACCTAACCTTTTAGGAGACCCAGAAAACTTTACACCCGCAAACCCGTTAGTTACACCTCCTCATATCAAACCTGAATGGTACTTCCTATTCGCATACGCCATCTTACGATCAATTCCTAACAAACTAGGAGGAGTTTTAGCCCTCGCTGCCTCCGTACTAATTCTGTTCTTAGCCCCATTCCTCCACGTCTCAAAACAACGAACAATAACCTTCCGACCCTTCTCCCAATTTCTATTCTGGATCCTAGTAGCAAACCTTTTAATCCTTACATGAATCGGCAGCCAACCAGTCGAACATCCATTTATCATCATCGGACAGCTCGCCTCAACCACCTACTTCACAATCATTCTCATCCTATTCCCCATTACAAGTCTTCTAGAAAACAAGATACTTAATCTCTAA
inambari_UFAC457AcreBRA        ??????????????????????????????????????????????????????????????????????????????????????????????????????????????????????????????ATAATTCAAATTATTACCGGTCTTCTACTAGCAATACACTATACCGCAGACATCACCCTAGCCTTCACATCCGTTGCCCATACATGCCGAAATGTCCAATTCGGTTGACTAATCCGTAATCTCCACGCAAATGGTGCCTCCTTCTTCTTCATATGCATTTACATACATATCGGACGAGGGTTCTATTATGGTTCCTACCTATACAAAGAAACCTGAAACACGGGAGTCATCCTCCTTCTAACCTTAATAGCAACTGCCTTCGTAGGGTACGTTCTCCCATGAGGCCAAATATCCTTCTGAGGTGCTACAGTAATTACTAATCTATTCTCAGCCATCCCCTATATTGGCCAAACACTTGTAGAGTGAGCTTGAGGAGGATTCTCGGTTGACAACCCTACACTCACTCGATTCTTCGCCCTCCACTTTCTCCTCCCATTTTTAATTGCAGGCCTCACCTTTATTCACCTAACCTTCTTGCATGAAACAGGCTCAAACAACCCCCTAGGTATTCACTCTGACTGTGATAAAATTCCATTCCACCCTTACTTTTCAATAAAAGACATCCTAGGCCTTTTGTTTCTCCTCATTCCACTAATGATCCTTGCTATATTCTCACCTAACCTTTTAGGAGACCCAGAAAACTTTACACCCGCAAACCCGTTAGTTACACCTCCTCATATCAAACCTGAATGGTACTTCCTATTCGCATACGCCATCTTACGATCAATTCCTAACAAACTAGGAGGAGTTTTAGCCCTCGCTGCCTCCGTACTAATTCTGTTCTTAGCCCCATTCCTCCACGTCTCAAAACAACGAACAATAACCTTCCGACCCTTCTCCCAATTTCTATTCTGGATCCTAGTAGCAAACCTTTTAATCCTTACATGAATCGGCAGCCAACCAGTCGAACATCCATTTATCATCATCGGACAGCTCGCCTCAACCACCTACTTCACAATCATTCTCATCCTATTCCCCATTACAAGTCTTCTAGAAAACAAGATACTTAATCTCTAA
inambari_UFAC521AcreBRA        ?????????????????????????????????????????????????????????????????????????????????????????????????????????????????????????????AATAATTCAAATTATTACCGGTCTTCTACTAGCAATACACTATACCGCAGACATCACCCTAGCTTTCACATCCGTTGCCCATACATGCCGAAATGTCCAATTCGGTTGACTAATCCGTAATCTCCACGCAAATGGTGCCTCCTTCTTCTTCATATGCATTTACATACATATCGGACGAGGGTTCTATTATGGTTCCTACCTATACAAAGAAACCTGAAACACGGGAGTCGTCCTCCTTCTAACCTTAATAGCAACTGCCTTCGTAGGGTACGTTCTCCCATGAGGCCAAATATCCTTCTGAGGTGCTACAGTAATTACTAATCTATTCTCAGCCATCCCCTATATTGGCCAAACACTTGTAGAGTGAGCTTGAGGAGGATTCTCGGTTGACAACCCTACACTCACTCGATTCTTCGCCCTCCACTTTCTCCTCCCATTTTTAATTGCAGGCCTCACCTTTATTCACCTAACCTTCTTGCATGAAACAGGCTCAAACAACCCCCTAGGCATTCACTCTGACTGTGATAAAATTCCATTCCACCCTTACTTTTCAATAAAAGACATCCTAGGCCTTTTGTTTCTCCTCATTCCACTAATGATCCTTGCTATATTCTCACCTAACCTTTTAGGAGACCCAGAAAACTTTACACCCGCAAACCCGTTAGTTACACCTCCTCATATCAAACCTGAATGATACTTCCTATTCGCATACGCCATCTTACGATCAATTCCTAACAAACTAGGAGGAGTTTTAGCCCTCGCTGCCTCTGTACTAATTCTGTTCTTAGCCCCATTCCTCCACGTCTCAAAACAACGAACAATAACCTTCCGACCCTTCTCCCAATTTCTATTCTGGATCCTAGTAGCAAACCTTTTAATCCTTACATGAATCGGCAGCCAACCAGTCGAACATCCATTTATCATCATCGGACAGCTCGCCTCAACCACCTACTTCACAATCATTCTCATCCTATTCCCCATTACAAGTCTTCTAGAAAACAAAATACTTAATCTCTAA
	;
End;
