# Supplementary material for: A latitudinal phylogeographic diversity gradient in birds
Source: PLoS Biol. 2017 Apr 13;15(4):e2001073. doi: 10.1371/journal.pbio.2001073 (PMC5390966; doi:10.1371/journal.pbio.2001073)
Supplement: S1 Data — (ZIP) [file pbio.2001073.s015.zip › S1_Data/Leptopogon-superciliaris.nex]

#NEXUS

begin data;
   dimensions ntax=75 nchar=1041;
   format datatype=dna gap=- missing=N interleave=no;
   matrix

taczanowskii.44333 NNGAACCCCCAAGCCAAACTCATCTCAACCATAAGCCTTCTTCTAGGGACATCAATCACAATCTCAAGCAACCACTGAATAATAGCATGAGCAGGACTTGAAATCAATACCCTAGCCATCCTCCCTCTAATCTCAAAATCTCATCATCCCCGAGCCATTGAAGCCTCCACTAAATACTTCCTAACCCAAGCAACCGCCTCAACACTTCTCCTTTTTTCTAGCACAATCAACGCATGATTTACTGGCCAATGAGACATTACCCAACTCACTCATCCCACATCCTGCATCCTGCTAACAACTGCAATTTCAATAAAACTAGGTCTAGTCCCATTCCACTTCTGATTTCCAGAAGTCCTCCAAGGCTCATCCCTAACAACTAGCTTATTATTAGCCACAATCATAAAATTCCCTCCAACCGTACTCCTACTCCTCTCCTCTCACTCCCTCAATCATACTCTACTGACCACAATAGCAATCGCCTCAGCAGCCTTAGGAGGCTGAATAGGATTAAACCAAACCCAAATTCGCAAAATCCTAGCATTCTCATCCATCTCACACCTAGGTTGAATAATTATTATTATTGCCTACAATCCTAAACTCACACTAATCACTTTTTACCTATACTCCTTAACTACAGCAGCTATTTTCCTCACCCTCAACATCACAAATACCCTAAAACTTTCCACAATAATGACCTCATGGACAAAAATCCCATCACTAACTGCCACCCTCATACTCACCCTCCTATCCCTTGCAGGACTTCCTCCACTAACCGGATTCCTGCCTAAATGACTCATCATCCAAGAACTCACTAAACAAGAACTCACCACCATCGCAACAACCATTACACTCCTATCCTTACTTGGCCTCTTTTTCTATCTACGTCTTGCATACTGTGCTACCATCACACTCCCCCCAAACTGCACAAACCACATAAAACACTGACAAGCTAACAAACCAGTTAACTCACTAACCTCAACCCTCACTATATTATCAATTATACTCCTACCATTATCCCCTATAATTATCTCAATCCCATAG
amaurocephalus.DQ294547 ATGAATCCCCAGGCCAAACTCATCTCTACCACAAGCCTTCTCCTAGGAACATCAATCACAATCTCAAGCAACCACTGAATAATAGCATGAGCAGGACTTGAAATCAACACTCTAGCTATCCTCCCCCTAATCTCAAAATCTCACCACCCTCGAGCCATTGAAGCTTCCACCAAATACTTCTTAACCCAAGCAACTGCCTCAACACTACTCCTTTTTGCAAGTACAATCAACGCATGATTTACCGGCCAATGAGACATTACCCAACTCACTCACCCCACATCCTGCATCCTACTAACTGCTGCAATTTCAATAAAACTAGGCCTGGTCCCATTCCACTTCTGATTTCCAGAAGTCCTCCAAGGCTCATCCCTAACAACTAGCCTATTGCTAGCCACAATCATAAAATTCCCTCCAACCGTGCTCCTTATCCTCTCATCTCACTCCCTCAATCACACTTTACTCACTACAATAGCAATCGCCTCAGCTGCCTTAGGAGGCTGAATAGGACTAAACCAAACCCAAATCCGCAAAATCCTAGCATTCTCATCCATCTCACACCTAGGTTGAATAGTTATTATTACTATTTATGCCCCTAAACTCACACTAATCACTTTCTATCTATACTCATTAACTACAACAGCCATTTTCCTCACTCTCAATACTACAAACACCCTAAAACTCTCCACAATAATGATCGCATGAGCAAAAATCCCATCACTAACCGCCACCCTTATACTCATTCTTCTATCCCTTGCAGGACTTCCTCCACTGACCGGATTCCTACCCAAATGACTCATCATTCAAGAACTCACTAAACAAGAACTCACTACTGTCGCAACAATCATCACACTTCTCTCCCTACTCGGCCTCTTCTTCTATCTACGTCTCGCATACTGTGCAACCATCACACTTCCCCCAAACTGCACAAACCACATAAAACACTGACAAACCAACAAGCCCGTCAACCCACTAACCACCGCCCTCACTACGCTATCAATCATACTCCTGCCATTATCCCCTATAATTACCTCAATCCCATAG
12153_PichinchaEC ATGAATCCCCAAGCCAAACTCATCTCAACTATAAGCCTTTTCCTAGGAACATCAATCACAATCTCAAGCAACCACTGAATAATAGCATGAGCAGGGCTTGAAATCAACACTCTAGCTATCCTCCCCCTAATCTCAAAATCCCATCACCCCCGAGCCATTGAAGCCTCCACCAAATATTTCCTAACCCAAGCAGCTGCCTCAACACTACTCCTTTTTTCTAGCACAATTAACGCATGATTTACTGGCCAATGGGACATTACCCAACTCACTCACCCCACATCCTGCATCCTACTAACAACTGCAATTTCAATAAAACTAGGCTTGGTCCCATTCCACTTCTGATTCCCAGAGGTCCTTCAGGGCTCATCCCTAACAACTAGCCTATTACTGGCAACAATCATAAAATTTCCTCCAACCGTACTCCTTATCCTCTCATCCCACTCCCTCAATTACACTCTACTCACTACAATAGCAATCGCCTCAGCCGCCTTAGGGGGCTGAATAGGACTAAACCAAACCCAAATCCGCAAAATCCTGGCATTCTCATCCATCTCACATCTAGGTTGAATAATCATTATTACCATTTACGCACCTAAACTCACACTAATTACTTTCTACCTATACTCACTTACTACAACAGCCATCTTCCTTATTCTCAATATTACAAACACCCTAAAACTCTCTACAATAATGATTACATGAACAAAAATCCCATCACTAACCGCCACCCTTATACTTATCCTTCTATCCCTTGCAGGACTTCCTCCCCTAACTGGATTCCTACCCAAATGGCTCATTATTCAAGAACTCACTAAACAAGAACTCACCCCTGTCGCAACAACCATCACACTCCTCTCCCTACTCGGCCTCTTCTTCTACCTACGCCTTGCATACTGCGCAACCATCACACTCCCCCCAAACTGCACAAATCACATAAAACACTGACAAACCAACAAACCCGTTAATCCACTAACCACCGCCCTTACCACATTATCAATTATACTCCTGCCATTATCCCCTATAATTATCTCAATTCCATAG
2004_PascoPE ATGAATCCCCAAGCCAAACTCATCTCAACTATAAGCCTTTTCCTAGGAACATCAATCACAATCTCAAGCAACCACTGAATAATAGCATGAGCAGGGCTTGAAATCAACACTCTAGCTATCCTCCCCCTAATCTCAAAATCCCATCACCCCCGAGCCATTGAAGCCTCCACCAAGTATTTCCTAACCCAAGCAGCTGCCTCAACACTACTCCTTTTTTCTAGCACAATCAACGCATGATTTACTGGCCAATGGGACATTGCCCAACTCACCCACCCCACATCCTGCATTCTACTAACAACTGCAATTTCAATAAAACTAGGCCTGGTCCCATTTCACTTCTGATTCCCAGAAGTCCTTCAGGGTTCATCCCTAACAACTAGCCTATTACTAGCAACAATCATAAAATTTCCTCCAACCGTGCTCCTTATCCTCTCATCCCACTCCCTCAACTACACCCTACTCACTACAATAGCAATCGCCTCAGCAGCCTTAGGGGGCTGAATAGGACTAAACCAAACCCAAATCCGTAAAATCCTGGCATTCTCATCCATCTCGCACCTGGGTTGAATAATCATTATTACCATTTATGCACCCAAACTCACACTAGTTACTTTCTACCTATACTCATTAACTACAGCAGCCATTTTCCTCATTCTCAATATCACAAATACCCTAAAACTCTCTACAATAATGATTACATGAACAAAAATCCCATCACTAACTGCCACCCTTATACTTACCCTTCTATCCCTTGCAGGACTTCCTCCCCTAACCGGATTCCTACCCAAATGACTCATTATTCAAGAACTCACTAAACAAGAACTCACCGCTGTTGCAACAATCATCACACTCCTCTCCCTACTCGGCCTCTTCTTCTACCTACGCCTTGCATACTGCGCAACCATCACACTCCCCCCAAACTGCACAAATCATATAAAACACTGACAAACCAACAAACCCGTTAGTTCACTAACCACCACCCTTACCACACTATCAATTATACTCCTGCCATTATCCCCTATAATTATCTCAATCCCATAG
2060 ATGAATCCCCAAGCCAAACTCATCTCAACTATAAGCCTTTTCCTAGGAACATCAATCACAATCTCAAGCAACCACTGAATAATAGCATGAGCAGGGCTTGAAATCAACACTCTAGCTATCCTCCCCCTAATCTCAAAATCCCATCACCCCCGAGCCATTGAAGCCTCCACCAAATATTTCCTAACCCAAGCAGCTGCCTCAACACTACTCCTTTTTTCTAGCACAATTAACGCATGATTTACTGGCCAATGGGACATTACCCAACTCACTCACCCCACATCCTGCATCCTACTAACAACTGCAATTTCAATAAAACTAGGCTTGGTCCCATTCCACTTCTGATTCCCAGAGGTCCTTCAGGGCTCATCCCTAACAACTAGCCTATTACTGGCAACAATCATAAAATTTCCTCCAACCGTACTCCTTATCCTCTCATCCCACTCCCTCAATTACACTCTACTCACTACAATAGCAATCGCCTCAGCCGCCTTAGGGGGCTGAATAGGACTAAACCAAACCCAAATCCGCAAAATCCTGGCATTCTCATCCATCTCACATCTAGGTTGAATAATCATTATTACCATTTACGCACCTAAACTCACACTAATTACTTTCTACCTATACTCACTTACTACAGCAGCCATCTTCCTTATTCTCAATATTACAAACACCCTAAAACTCTCTACAATAATAATTACATGAACAAAAATCCCATCACTAACCGCCACCCTTATACTTATCCTTCTATCCCTTGCAGGACTTCCTCCCCTAACTGGATTCCTACCCAAATGGCTCATTATTCAAGAACTCACTAAACAAGAACTCACCCCTGTCGCAACAACCATCACACTCCTCTCCCTACTCGGCCTCTTCTTCTACCTACGCCTTGCATACTGCGCAACCATCACACTCCCCCCAAACTGCACAAGTCACATAAAACACTGACAAACCAACAAACCCGTTAATCCACTAACCACCGCCCTTACCACATTATCAATTATACTCCTGCCATTATCCCCTATAATTATCTCAATTCCATAG
2160_DarienPA ATGAATCCCCAAGCCAAACTCATCTCAACTATAAGCCTTTTCCTAGGAACATCAATCACAATCTCAAGCAACCACTGAATAATAGCATGAGCAGGGCTTGAAATCAACACTCTAGCTATCCTCCCCCTAATCTCAAAATCCCATCACCCCCGAGCCATTGAAGCCTCCACCAAATATTTCCTAACCCAAGCAGCTGCCTCAACACTACTCCTTTTTTCTAGCACAATTAACGCATGATTTACTGGCCAATGGGACATTACCCAACTCACTCACCCCACATCCTGCATCCTACTAACAACTGCAATTTCAATAAAACTAGGCTTGGTCCCATTCCACTTCTGATTCCCAGAGGTCCTTCAGGGCTCATCCCTAACAACTAGCCTATTACTGGCAACAATCATAAAATTTCCTCCAACCGTACTCCTTATCCTCTCATCCCACTCCCTCAATTACACTCTACTCACTACAATAGCAATCGCCTCAGCCGCCTTAGGGGGCTGAATAGGACTAAACCAAACCCAAATCCGCAAAATCCTGGCATTCTCATCCATCTCACATCTAGGTTGAATAATCATTATTACCATTTACGCACCTAAACTCACACTAATTACTTTCTACCTATACTCACTTACTACAGCAGCCATCTTCCTTATTCTCAATATTACAAACACCCTAAAACTCTCTACAATAATAATTACATGAACAAAAATCCCATCACTAACCGCCACCCTTATACTTATCCTTCTATCCCTTGCAGGACTTCCTCCCCTAACTGGATTCCTACCCAAATGGCTCATTATTCAAGAACTCACTAAACAAGAACTCACCCCTGTCGCAACAACCATCACACTCCTCTCCCTACTCGGCCTCTTCTTCTACCTACGCCTTGCATACTGCGCAACCATCACACTCCCCCCAAACTGCACAAGTCACATAAAACACTGACAAACCAACAAACCCGTTAATCCACTAACCACCGCCCTTACCACATTATCAATTATACTCCTGCCATTATCCCCTATAATTATCTCAATTCCATAG
2224_DarienPA ATGAATCCCCAAGCCAAACTCATCTCAACTATAAGCCTTTTCCTAGGAACATCAATCACAATCTCAAGCAACCACTGAATAATAGCATGAGCAGGGCTTGAAATCAACACTCTAGCTATCCTCCCCCTAATCTCAAAATCCCATCACCCCCGAGCCATTGAAGCCTCCACCAAATATTTCCTAACCCAAGCAGCTGCCTCAACACTACTCCTTTTTTCTAGCACAATTAACGCATGATTTACTGGCCAATGGGACATTACCCAACTCACTCACCCCACATCCTGCATCCTACTAACAACTGCAATTTCAATAAAACTAGGCTTGGTCCCATTTCACTTCTGATTCCCAGAGGTCCTTCAGGGCTCATCCCTAACAACTAGCCTATTACTGGCAACAATCATAAAATTTCCTCCAACCGTACTCCTTATCCTCTCATCCCACTCCCTCAATTACACTCTACTCACTACAATAGCAATCGCCTCAGCCGCCTTAGGGGGCTGAATAGGACTAAACCAAACCCAAATCCGCAAAATCCTGGCATTCTCATCCATCTCACATCTAGGTTGAATAATCATTATTACCATTTACGCACCTAAACTCACACTAATTACTTTCTACCTATACTCACTTACTACAGCAGCCATCTTCCTTATTCTCAATATTACAAACACCCTAAAACTCTCTACAATAATAATTACATGAACAAAAATCCCATCACTAACCGCCACCCTTATACTTATCCTTCTATCCCTTGCAGGACTTCCTCCCCTAACTGGATTCCTACCCAAATGGCTCATTATTCAAGAACTCACTAAACAAGAACTCACCCCTGTCGCAACAACCATCACACTCCTCTCCCTACTCGGCCTCTTCTTCTACCTACGCCTTGCATACTGCGCAACCATCACACTCCCCCCAAACTGCACAAGTCACATAAAACACTGACAAACCAACAAACCCGTTAATCCACTAACCACCGCCCTTACCACATTATCAATTATACTCCTGCCATTATCCCCTATAATTATCTCAATTCCATAG
22635_LaPazBO ATGAATCCCCAAGCCAAACTCATCTCAACTATAAGCCTTTTCCTAGGAACATCAATCACAATCTCAAGCAACCACTGAATAATAGCATGAGCAGGGCTTGAAATCAACACTCTAGCTATCCTCCCCCTAATCTCAAAATCCCATCACCCCCGAGCCATTGAAGCCTCCACCAAGTACTTCCTAACCCAAGCAGCTGCCTCAACACTACTCCTTTTTTCTAGCACAATCAATGCATGATTTACCGGCCAATGGGACATTACCCAACTCACTCACCCCACATCCTGCATCCTACTAACAACTGCAATTTCAATAAAACTAGGCCTGGTCCCATTCCACTTCTGATTTCCAGAAGTCCTTCAGGGTTCATCCCTAACAACTAGCCTATTACTAGCAACAATCATAAAATTTCCTCCAACCGTGCTCCTTATCCTCTCATCCCACTCCCTCAATTACACTCTACTCACTACAATAGCAATCGCCTCAGCAGCCTTAGGGGGCTGAATAGGACTAAACCAAACCCAAATCCGCAAAATCCTGGCATTCTCATCTATCTCACACCTAGGCTGGATAATCATTATTACCATTTATGCACCTAAACTCACACTAATTACTTTCTACCTGTACTCATTAACTACAGCTGCCATCTTCCTCATTCTCAATATTACAAACACCCTAAAACTCTCTACAATAATAATTACATGAACAAAAATCCCATCACTAACCGCCACCCTTATACTTATCCTTCTATCCCTTGCAGGACTTCCTCCCCTAACCGGATTCCTACCCAAATGACTCATTATTCAAGAACTCACTAAACAAGAACTCACCACTGTCGCAACAATCATCACACTCCTCTCCCTACTCGGCCTCTTCTTCTACCTGCGCCTTGCATACTGCGCAACCATCACACTCCCCCCAAACTGCACAAATCACATAAAACACTGACAAACCAACAAACCCGTTAGTCCACTAACCACCACCCTTACTACACTATCAATTATACTCCTGCCATTATCCCCCATAATTATCTCAATCCCATAG
22858_LaPazBO ATGAATCCCCAAGCCAAACTCATCTCAACTATAAGCCTTTTCCTAGGAACATCAATCACAATCTCAAGCAACCACTGAATAATAGCATGAGCAGGGCTTGAAATCAACACTCTAGCTATCCTCCCCCTAATCTCAAAATCCCATCACCCCCGAGCCATTGAAGCCTCCACCAAGTACTTCCTAACCCAAGCAGCTGCCTCAACACTACTCCTTTTTTCTAGCACAATCAATGCATGATTTACCGGCCAATGGGACATTACCCAACTCACTCACCCCACATCCTGCATCCTACTAACAACTGCAATTTCAATAAAACTAGGCCTGGTCCCATTCCACTTCTGATTTCCAGAAGTCCTTCAGGGTTCATCCCTAACAACTAGCCTATTACTAGCAACAATCATAAAATTTCCTCCAACCGTGCTCCTTATCCTCTCATCCCACTCCCTCAATTACACTCTACTCACTACAATAGCAATCGCCTCAGCAGCCTTAGGGGGCTGAATAGGACTAAACCAAACCCAAATCCGCAAAATCCTGGCATTCTCATCTATCTCACACCTAGGTTGGATAATCATTATTACCATTTATGCACCTAAACTCACACTAATTACTTTCTACCTGTACTCATTAACTACAGCTGCCATCTTCCTCATTCTCAATATTACAAACACCCTAAAACTCTCTACAATAATAATTACATGAACAAAAATCCCATCACTAACCGCCACCCTTATACTTATCCTTCTATCCCTTGCAGGACTTCCTCCCCTAACCGGATTCCTACCCAAATGACTCATTATTCAAGAACTCACTAAACAAGAACTCACCACTGTCGCAACAATCATCACACTCCTCTCCCTACTCGGCCTCTTCTTCTACCTGCGCCTTGCATACTGCGCAACCATCACACTCCCCCCAAACTGCACAAATCACATAAAACACTGACAAACCAACAAACCCGTTAGTCCACTAACCACCACCCTTACTACACTATCAATTATACTCCTGCCATTATCCCCCATAATTATCTCAATCCCATAG
26443_ChiriquiPA NNNNNNNNNCAAGCCAAACTCATCTCAACTATAAGCCTTTTCCTAGGAACATCAATCACAATCTCAAGCAACCACTGAATAATAGCATGAGCAGGGCTTGAAATCAACACTCTAGCTATCCTCCCCCTAATCTCAAAATCCCATCACCCCCGAGCCATTGAAGCCTCCACCAAATATTTCCTTACCCAAGCAGCTGCCTCAACACTACTCCTTTTTTCTAGCACAATTAACGCATGATTTACTGGCCAATGGGACATTACCCAACTCACTCACCCCACATCCTGCATCCTACTAACAACTGCAATTTCAATAAAACTAGGCTTGGTCCCATTCCACTTCTGATTCCCAGAGGTCCTTCAGGGCTCATCCCTAACAACTAGCCTATTACTGGCAACAATCATAAAATTTCCTCCAACCGTGCTCCTTATCCTCTCATCCCACTCCCTCAATTACACTCTACTCACTACAATAGCAATCGCCTCAGCCGCCTTAGGGGGCTGAATAGGACTAAACCAAACCCAAATCCGCAAAATCCTGGCATTCTCATCCATCTCACATCTAGGTTGAATAATCATTATTACCATTTACGCACCTAAACTCACACTAATTACTTTCTACCTATACTCACTTACTACAGCAGCCATCTTCCTTATTCTCAATATTACAAACACCCTAAAACTCTCTACAATAATGATTACATGAACAAAAATCCCATCACTAACCGCCACCCTTATACTTATCCTTCTATCCCTTGCAGGACTTCCTCCCCTAACTGGATTCCTACCCAAATGGCTCATTATTCAAGAACTCACTAAACAAGAACTCACCCCTGTCGCAACAACCATCACACTCCTCTCCCTACTCGGCCTCTTCTTCTACCTACGCCTTGCATACTGCGCAACCATCACACTCCCCCCAAACTGCACAAATCACATAAAACACTGACAAACCAACAAACCCGTTAATCCACTAACCACCGCCCTTACCACATTATCAATTATACTCCTGCCATTATCCCCTATAATTATCTCAATTCCNNNN
27721_LoretoPE ATGAATCCCCAAGCCAAACTCATCTCAACTATAAGCCTTTTCCTAGGAACATCAATCACAATCTCAAGCAACCACTGAATAATAGCATGAGCAGGGCTTGAAATCAACACTCTAGCTATCCTCCCCCTAATCTCAAAATCCCATCACCCCCGAGCCATTGAAGCCTCCACCAAGTATTTCCTAACCCAAGCAGCTGCCTCAACACTACTCCTTTTTTCTAGCACAATCAACGCATGATTTACTGGCCAATGGGACATTGCCCAACTCACCCACCCCACATCCTGCATTCTACTAACAACTGCAATTTCAATAAAACTAGGCCTGGTCCCATTTCACTTCTGATTCCCAGAAGTCCTTCAGGGTTCATCCCTAACAACTAGCCTATTACTAGCAACAATCATAAAATTTCCTCCAACCGTGCTCCTTATCCTCTCATCCCACTCCCTCAACTACACCCTACTCACTACAATAGCAATCGCCTCAGCAGCCTTAGGGGGCTGAATAGGACTAAACCAAACCCAAATCCGTAAAATCCTGGCATTCTCATCCATCTCGCACCTGGGTTGAATAATCATTATTACCATTTATGCACCCAAACTCACACTAGTTACTTTCTACCTATACTCATTAACTACAGCAGCCATTTTCCTCATTCTCAATATCACAAATACCCTAAAACTCTCTACAATAATGATTACATGAACAAAAATCCCATCACTAACTGCCACCCTTATACTTACCCTTCTATCCCTTGCAGGACTTCCTCCCCTAACCGGATTCCTACCCAAATGACTCATTATTCAAGAACTCACTAAACAAGAACTCACCGCTGTTGCAACAATCATCACACTCCTCTCCCTACTCGGCCTCTTCTTCTACCTACGCCTTGCATACTGCGCAACCATCACACTCCCCCCAAACTGCACAAATCATATAAAACACTGACAAACCAACAAACCCGTTAGTTCACTAACCACCACCCTTACCACACTATCAATTATACTCCTGCCATTATCCCCTATAATTATCTCAATCCCATAG
27942_LoretoPE ATGAATCCCCAAGCCAAACTCATCTCAACTATAAGCCTTTTCCTAGGAACATCAATCACAATCTCAAGCAACCACTGAATAATAGCATGAGCAGGGCTTGAAATCAACACTCTAGCTATCCTCCCCCTAATCTCAAAATCCCATCACCCCCGAGCCATTGAAGCCTCCACCAAGTATTTCCTAACCCAAGCAGCTGCCTCAACACTACTCCTTTTTTCTAGCACAATCAACGCATGATTTACTGGCCAATGGGACATTGCCCAACTCACCCACCCCACATCCTGCATTCTACTAACAACTGCAATTTCAATAAAACTAGGCCTGGTCCCATTTCACTTCTGATTCCCAGAAGTCCTTCAGGGTTCATCCCTAACAACTAGCCTATTACTAGCAACAATCATAAAATTTCCTCCAACCGTGCTCCTTATCCTCTCATCCCACTCCCTCAACTACACCCTACTCACTACAATAGCAATCGCCTCAGCAGCCTTAGGGGGCTGAATAGGACTAAACCAAACCCAAATCCGTAAAATCCTGGCATTCTCATCCATCTCGCACCTGGGTTGAATAATCATTATTACCATTTATGCACCCAAACTCACACTAGTTACTTTCTACCTATACTCATTAACTACAGCAGCCATTTTCCTCATTCTCAATATCACAAATACCCTAAAACTCTCTACAATAATGATTACATGAACAAAAATCCCATCACTAACTGCCACCCTTATACTTACCCTTCTATCCCTTGCAGGACTTCCTCCCCTAACCGGATTCCTACCCAAATGACTCATTATTCAAGAACTCACTAAACAAGAACTCACCGCTGTTGCAACAATCATCACACTCCTCTCCCTACTCGGCCTCTTCTTCTACCTACGCCTTGCATACTGCGCAACCATCACACTCCCCCCAAACTGCACAAATCATATAAAACACTGACAAACCAACAAACCCGTTAGTTCACTAACCACCACCCTTACCACACTATCAATTATACTCCTGCCATTATCCCCTATAATTATCTCAATCCCATAG
28029_LoretoPE ATGAATCCCCAAGCCAAACTCATCTCAACTATAAGCCTTTTCCTAGGAACATCAATCACAATCTCAAGCAACCACTGAATAATAGCATGAGCAGGGCTTGAAATCAACACTCTAGCTATCCTCCCCCTAATCTCAAAATCCCATCACCCCCGAGCCATTGAAGCCTCCACCAAGTATTTCCTAACCCAAGCAGCTGCCTCAACACTACTCCTTTTTTCTAGCACAATCAACGCATGATTTACTGGCCAATGGGACATTGCCCAACTCACCCACCCCACATCCTGCATTCTACTAACAACTGCAATTTCAATAAAACTAGGCCTGGTCCCATTTCACTTCTGATTCCCAGAAGTCCTTCAGGGTTCATCCCTAACAACTAACCTATTACTAGCAACAATCATAAAATTTCCTCCAACCGTGCTCCTTATCCTCTCATCCCACTCCCTCAACTACACCCTACTCACTACAATAGCAATCGCCTCAGCAGCCTTAGGGGGCTGAATAGGACTAAACCAAACCCAAATCCGTAAAATCCTGGCATTCTCATCCATCTCGCACCTGGGTTGAATAATCATTATTACCATTTATGCACCCAAACTCACACTAGTTACTTTCTACCTATACTCATTAACTACAGCAGCCATTTTCCTCATTCTCAATATCACAAATACCCTAAAACTCTCTACAATAATGATTACATGAACAAAAATCCCATCACTAACTGCCACCCTTATACTTACCCTTCTATCCCTTGCAGGACTTCCTCCCCTAACCGGATTCCTACCCAAATGACTCATTATTCAAGAACTCACTAAACAAGAACTCACCGCTGTTGCAACAATCATCACACTCCTCTCCCTACTCGGCCTCTTCTTCTACCTACGCCTTGCATACTGCGCAACCATCACACTCCCCCCAAACTGCACAAATCATATAAAACACTGACAAACCAACAAACCCGTTAGTTCACTAACCACCACCCTTACCACACTATCAATTATACTCCTGCCATTATCCCCTATAATTATCTCAATCCCATAG
28188_ChiriquiPA ATGAATCCCCAAGCCAAACTCATCTCAACTATAAGCCTTTTCCTAGGAACATCAATCACAATCTCAAGCAACCACTGAATAATAGCATGAGCAGGGCTTGAAATCAACACTCTAGCTATCCTCCCCCTAATCTCAAAATCCCATCACCCCCGAGCCATTGAAGCCTCCACCAAATATTTCCTTACCCAAGCAGCTGCCTCAACACTACTCCTTTTTTCTAGCACAATTAACGCATGATTTACTGGCCAATGGGACATTACCCAACTCACTCACCCCACATCCTGCATCCTACTAACAACTGCAATTTCAATAAAACTAGGCTTGGTCCCATTCCACTTCTGATTCCCAGAGGTCCTTCAGGGCTCATCCCTAACAACTAGCCTATTACTGGCAACAATCATAAAATTTCCTCCAACCGTGCTCCTTATCCTCTCATCCCACTCCCTCAATTACACTCTACTCACTACAATAGCAATCGCCTCAGCCGCCTTAGGGGGCTGAATAGGACTAAACCAAACCCAAATCCGCAAAATCCTGGCATTCTCATCCATCTCACATCTAGGTTGAATAATCATTATTACCATTTACGCACCTAAACTCACACTAATTACTTTCTACCTATACTCACTTACTACAGCAGCCATCTTCCTTATTCTCAATATTACAAACACCCTAAAACTCTCTACAATAATGATTACATGAACAAAAATCCCATCACTAACCGCCACCCTTATACTTATCCTTCTATCCCTTGCAGGACTTCCTCCCCTAACTGGATTCCTACCCAAATGGCTCATTATTCAAGAACTCACTAAACAAGAACTCACCCCTGTCGCAACAACCATCACACTCCTCTCCCTACTCGGCCTCTTCTTCTACCTACGCCTTGCATACTGCGCAACCATCACACTCCCCCCAAACTGCACAAATCACATAAAACACTGACAAACCAACAAACCCGTTAATCCACTAACCACCGCCCTTACCACATTATCAATTATACTCCTGCCATTATCCCCTATAATTATCTCAATTCCATAG
38485_StaCruzBO ATGAATCCCCAAGCCAAACTCATCTCAACTATAAGCCTTTTCCTAGGAACATCAATCACAATCTCAAGCAACCACTGAATAATAGCATGAGCAGGGCTTGAAATCAACACTCTAGCTATCCTCCCCCTAATCTCAAAATCCCATCACCCCCGAGCCATTGAAGCCTCCACCAAGTACTTCCTAACCCAAGCAGCTGCCTCAACACTACTCCTTTTTTCTAGCACAATCAATGCATGATTTACCGGCCAATGGGACATTACCCAACTCACTCACCCCACATCCTGCATCCTACTAACAACTGCAATTTCAATAAAACTAGGCCTGGTCCCATTCCACTTCTGATTTCCAGAAGTCCTTCAGGGTTCATCCCTAACAACTAGCCTATTACTAGCAACAATCATAAAATTTCCTCCAACCGTGCTCCTTATCCTCTCATCCCACTCCCTCAATTACACTCTACTCACTACAATAGCAATCGCCTCAGCAGCCTTAGGGGGCTGAATAGGACTAAACCAAACCCAAATCCGCAAAATCCTGGCATTCTCATCTATCTCACACCTAGGTTGGATAATCATTATTACCATTTATGCACCTAAACTCACACTAATTACTTTCTACCTGTACTCATTAACTACAGCTGCCATCTTCCTCATTCTCAATATTACAAACACCCTAAAACTCTCTACAATAATAATTACATGAACAAAAATCCCATCACTAACCGCCACCCTTATACTTATCCTTCTATCCCTTGCAGGACTTCCTCCCCTAACCGGATTCCTACCCAAATGACTCATTATTCAAGAACTCACTAAACAAGAACTCACCACTGTCGCAACAATCATCACACTCCTCTCCCTACTCGGCCTCTTCTTCTACCTGCGCCTTGCATACTGCGCAACCATCACACTCCCCCCAAACTGCACAAATCACATAAAACACTGACAAACCAACAAACCCGTTAGTCCACTAACCACCACCCTTACTACACTATCAATTATACTCCTGCCATTATCCCCCATAATTATCTCAATCCCATAG
40443_LoretoPE ATGAATCCCCAAGCCAAACTCATCTCAACTATAAGCCTTTTCCTAGGAACATCAATCACAATCTCAAGCAACCACTGAATAATAGCATGAGCAGGGCTTGAAATCAACACTCTAGCTATCCTCCCCCTAATCTCAAAATCCCATCACCCCCGAGCCATTGAAGCCTCCACCAAGTATTTCCTAACCCAAGCAGCTGCCTCAACACTACTCCTTTTTTCTAGCACAATCAACGCATGATTTACTGGCCAATGGGACATTGCCCAACTCACCCACCCCACATCCTGCATTCTACTAACAACTGCAATTTCAATAAAACTAGGCCTGGTCCCATTTCACTTCTGATTCCCAGAAGTCCTTCAGGGTTCATCCCTAACAACTAGCCTATTACTAGCAACAATCATAAAATTTCCTCCAACCGTGCTCCTTATCCTCTCATCCCACTCCCTCAACTACACCCTACTCACTACAATAGCAATCGCCTCAGCAGCCTTAGGGGGCTGAATAGGACTAAACCAAACCCAAATCCGTAAAATCCTGGCATTCTCATCCATCTCGCACCTGGGTTGAATAATCATTATTACCATTTATGCACCCAAACTCACACTAGTTACTTTCTACCTATACTCATTAACTACAGCAGCCATTTTCCTCATTCTCAATATCACAAATACCCTAAAACTCTCTACAATAATGATTACATGAACAAAAATCCCATCACTAACTGCCACCCTTATACTTACCCTTCTATCCCTTGCAGGACTTCCTCCCCTAACCGGATTCCTACCCAAATGACTCATTATTCAAGAACTCACTAAACAAGAACTCACCGCTGTTGCAACAATCATCACACTCCTCTCCCTACTCGGCCTCTTCTTCTACCTACGCCTTGCATACTGCGCAACCATCACACTCCCCCCAAACTGCACAAATCATATAAAACACTGACAAACCAACAAACCCGTTAGTTCACTAACCACCACCCTTACCACACTATCAATTATACTCCTGCCATTATCCCCTATAATTATCTCAATCCCATAG
40472_LoretoPE ATGAATCCCCAAGCCAAACTCATCTCAACTATAAGCCTTTTCCTAGGAACATCAATCACAATCTCAAGCAACCACTGAATAATAGCATGAGCAGGGCTTGAAATCAACACTCTAGCTATCCTCCCCCTAATCTCAAAATCCCATCACCCCCGAGCCATTGAAGCCTCCACCAAGTATTTCCTAACCCAAGCAGCTGCCTCAACACTACTCCTTTTTTCTAGTACAATCAACGCATGATTTACTGGCCAATGGGACATTGCCCAACTCACCCACCCCACATCCTGCATTCTACTAACAACTGCAATTTCAATAAAACTAGGCCTGGTCCCATTTCACTTCTGATTCCCAGAAGTCCTTCAGGGTTCATCCCTAACAACTAGCCTATTACTAGCAACAATCATAAAATTTCCTCCAACCGTGCTCCTTATCCTCTCATCCCACTCCCTCAACTACACCCTACTCACTACAATAGCAATCGCCTCAGCAGCCTTAGGGGGCTGAATAGGACTAAACCAAACCCAAATCCGTAAAATCCTGGCATTCTCATCCATCTCGCACCTGGGTTGAATAATCATTATTACCATTTATGCACCCAAACTCACACTAGTTACTTTCTACCTATACTCATTAACTACAGCAGCCATTTTCCTCATTCTCAATATCACAAATACCCTAAAACTCTCTACAATAATGATTACATGAACAAAAATCCCATCACTAACTGCCACCCTTATACTTACCCTTCTATCCCTTGCAGGACTTCCTCCCCTAACCGGATTCCTACCCAAATGACTCATTATTCAAGAACTCACTAAACAAGAACTCACCGCTGTTGCAACAATCATCACACTCCTCTCCCTACTCGGCCTCTTCTTCTACCTACGCCTTGCATACTGCGCAACCATCACACTCCCCCCAAACTGCACAAATCATATAAAACACTGACAAACCAACAAACCCGTTAGTTCACTAACCACCACCCTTACCACACTATCAATTATACTCCTGCCATTATCCCCTATAATTATCTCAATCCCATAG
5408_SnMartinPE ATGAATCCCCAAGCCAAACTCATCTCAACTATAAGCCTTTTCCTAGGAACATCAATCACAATCTCAAGCAACCACTGAATAATAGCATGAGCAGGGCTTGAAATCAACACTCTAGCTATCCTCCCCCTAATCTCAAAATCCCATCACCCCCGAGCCATTGAAGCCTCCACCAAGTATTTCCTAACCCAAGCAGCTGCCTCAACACTACTCCTTTTTTCTAGCACAATCAACGCATGATTTACTGGCCAATGGGACATTGCCCAACTCACCCACCCCACATCCTGCATTCTACTAACAACTGCAATTTCAATAAAACTAGGCCTGGTCCCATTTCACTTCTGATTCCCAGAAGTCCTTCAGGGTTCATCCCTAACAACTAGCCTATTACTAGCAACAATCATAAAATTTCCTCCAACCGTGCTCCTTATCCTCTCATCCCACTCCCTCAACTACACCCTACTCACTACAATAGCAATCGCCTCAGCAGCCTTAGGGGGCTGAATAGGACTAAACCAAACCCAAATCCGTAAAATCCTGGCATTCTCATCCATCTCGCACCTGGGTTGAATAATCATTATTACCATTTATGCACCCAAACTCACACTAGTTACTTTCTACCTATACTCATTAACTACAACAGCCATTTTCCTCATTCTCAATATCACAAATACCCTAAAACTCTCTACAATAATGATTACATGAACAAAAATCCCATCACTAACTGCCACCCTTATACTTACCCTTCTATCCCTTGCAGGACTTCCTCCCCTAACCGGATTCCTACCCAAATGACTCATTATTCAAGAACTCACTAAACAAGAACTCACCGCTGTTGCAACAATCATCACACTCCTCTCCCTACTCGGCCTCTTCTTCTACCTACGCCTTGCATACTGCGCAACCATCACACTCCCCCCAAACTGCACAAATCATATAAAACACTGACAAACCAACAAACCCGTTAGTTCACTAACCACCACCCTTACCACACTATCAATTATACTCCTGCCATTATCCCCTATAATTATCTCAATCCCATAG
5539_SnMartinPE ATGAATCCCCAAGCCAAACTCATCTCAACTATAAGCCTTTTCCTAGGAACATCAATCACAATCTCAAGCAACCACTGAATAATAGCATGAGCAGGGCTTGAAATCAACACTCTAGCTATCCTCCCCCTAATCTCAAAATCCCATCACCCCCGAGCCATTGAAGCCTCCACCAAGTATTTCCTAACCCAAGCAGCTGCCTCAACACTACTCCTTTTTTCTAGCACAATCAACGCATGATTTACTGGCCAATGGGACATTGCCCAACTCACCCACCCCACATCCTGCATTCTACTAACAACTGCAATTTCAATAAAACTAGGCCTGGTCCCATTTCACTTCTGATTCCCAGAAGTCCTTCAGGGTTCATCCCTAACAACTAGCCTATTACTAGCAACAATCATAAAATTTCCTCCAACCGTGCTCCTTATCCTCTCATCCCACTCCCTCAACTACACCCTACTCACTACAATAGCAATCGCCTCAGCAGCCTTAGGGGGCTGAATAGGACTAAACCAAACCCAAATCCGTAAAATCCTGGCATTCTCATCCATCTCGCACCTGGGTTGAATAATCATTATTACCATTTATGCACCCAAACTCACACTAGTTACTTTCTACCTATACTCATTAACTACAGCAGCCATTTTCCTCATTCTCAATATCACAAATACCCTAAAACTCTCTACAATAATGATTACATGAACAAAAATCCCATCACTAACTGCCACCCTTATACTTACCCTTCTATCCCTTGCAGGACTTCCTCCCCTAACCGGATTCCTACCCAAATGACTCATTATTCAAGAACTCACTAAACAAGAACTCACCGCTGTTGCAACAATCATCACACTCCTCTCCCTACTCGGCCTCTTCTTCTACCTACGCCTTGCATACTGCGCAACCATCACACTCCCCCCAAACTGCACAAATCATATAAAACACTGACAAACCAACAAACCCGTTAGTTCACTAACCACCACCCTTACCACACTATCAATTATACTCCTGCCATTATCCCCTATAATTATCTCAATCCCATAG
58447_PunoPE ATGAATCCCCAAGCCAAACTCATCTCAACTATAAGCCTTTTCCTAGGAACATCAATCACAATCTCAAGCAACCACTGAATAATAGCATGAGCAGGGCTTGAAATCAACACTCTAGCTATCCTCCCCCTAATCTCAAAATCCCATCACCCCCGAGCCATTGAAGCCTCCACCAAGTACTTCCTAACCCAAGCAGCTGCCTCAACACTACTCCTTTTTTCTAGCACAATCAATGCATGATTTACCGGCCAATGGGACATTACCCAACTCACTCACCCCACATCCTGCATCCTACTAACAACTGCAATTTCAATAAAACTAGGCCTGGTCCCATTCCACTTCTGATTTCCAGAAGTCCTTCAGGGTTCATCCCTAACAACTAGCCTATTACTAGCAACAATCATAAAATTTCCTCCAACCGTGCTCCTTATCCTCTCATCCCACTCCCTCAATTACACTCTACTCACTACAATAGCAATCGCCTCAGCAGCCTTAGGGGGCTGAATAGGACTAAACCAAACCCAAATCCGCAAAATCCTGGCATTCTCATCTATCTCACACCTAGGTTGGATAATCATTATTACCATTTATGCACCTAAACTCACACTAATTACTTTCTACCTGTACTCATTAACTACAGCTGCCATCTTCCTCATTCTCAATATTACAAACACCCTAAAACTCTCTACAATAATAATTACATGAACAAAAATCCCATCACTAACCGCCACCCTTATACTTATCCTTCTATCCCTTGCAGGACTTCCTCCCCTAACCGGATTCCTACCCAAATGACTCATTATTCAAGAACTCACTAAACAAGAACTCACCACTGTCGCAACAATCATCACACTCCTCTCCCTACTCGGCCTCTTCTTCTACCTACGCCTTGCATACTGCGCAACCATCACACTCCCCCCAAACTGCACAAATCACATAAAACACTGACAAACCAACAAACCCGTTAGTCCACTAACCACCACCCTTACTACACTATCAATTATACTCCTGCCATTATCCCCCATAATTATCTCAATCCCATAG
6047_MoronaSantiagoEC ATGAATCCCCAAGCCAAACTCATCTCAACTATAAGCCTTTTCCTAGGAACATCAATCACAATCTCAAGCAACCACTGAATAATAGCATGAGCAGGGCTTGAAATCAACACTCTAGCTATCCTCCCCCTAATCTCAAAATCCCATCACCCCCGAGCCATTGAAGCCTCCACCAAGTATTTCCTAACCCAAGCAGCTGCCTCAACACTACTCCTTTTTTCTAGCACAATCAACGCATGATTTACTGGCCAATGGGACATTGCCCAACTCACCCACCCCACATCCTGCATTCTACTAACAACTGCAATTTCAATAAAACTAGGCCTGGTCCCATTTCACTTCTGATTCCCAGAAGTCCTTCAGGGTTCATCCCTAACAACTAGCCTATTACTAGCAACAATCATAAAATTTCCTCCAACCGTGCTCCTTATCCTCTCATCCCACTCCCTCAACTACACCCTACTCACTACAATAGCAATCGCCTCAGCAGCCTTAGGGGGCTGAATAGGACTAAACCAAACCCAAATCCGTAAAATCCTGGCATTCTCATCCATCTCGCACCTGGGTTGAATAATCATTATTACCATTTATGCACCCAAACTCACACTAGTTACTTTCTACCTATACTCATTAACTACAGCAGCCATTTTCCTCATTCTCAATATCACAAATACCCTAAAACTCTCTACAATAATGATTACATGAACAAAAATCCCATCACTAACTGCCACCCTTATACTTACCCTTCTATCCCTTGCAGGACTTCCTCCCCTAACCGGATTCCTACCCAAATGACTCATTATTCAAGAACTCACTAAACAAGAACTCACCGCTGTTGCAACAATCATCACACTCCTCTCCCTACTCGGCCTCTTCTTCTACCTACGCCTTGCATACTGCGCAACCATCACACTCCCCCCAAACTGCACAAATCATATAAAACACTGACAAACCAACAAACCCGTTAGTTCACTAACCACCACCCTTACCACACTATCAATTATACTCCTGCCATTATCCCCTATAATTATCTCAATCCCATAG
7802_ElOroEC ATGAATCCCCAAGCCAAACTCATCTCAACTATAAGCCTTTTCCTAGGAACATCAATCACAATCTCAAGCAACCACTGAATAATAGCATGAGCAGGGCTTGAAATCAACACTCTAGCTATCCTCCCCCTAATCTCAAAATCCCATCACCCCCGAGCCATTGAAGCCTCCACCAAATATTTCCTAACCCAAGCAGCTGCCTCAACACTACTCCTTTTTTCTAGCACAATTAACGCATGATTTACTGGCCAATGGGACATTACCCAACTCACTCACCCCACATCCTGCATCCTACTAACAACTGCAATTTCAATAAAACTAGGCTTGGTCCCATTCCACTTCTGATTCCCAGAGGTCCTTCAGGGCTCATCCCTAACAACTAGCCTATTACTGGCAACAGTCATAAAATTTCCTCCAACCGTACTCCTTATCCTCTCATCCCACTCCCTCAATTACGCTCTACTCACTACAATAGCAATCGCCTCAGCCGCCTTAGGGGGCTGAATAGGACTAAACCAAACCCAAATCCGCAAAATCCTGGCATTCTCATCCATCTCACATCTAGGTTGAATAATCATTATTACCATTTACGCACCTAAACTCACACTAATTACTTTCTACCTATACTCACTTACTACAGCAGCCATCTTCCTTATTCTCAATATTACAAACACCCTAAAACTCTCTACAATAATGATTACATGAACAAAAATCCCATCACTAACCGCCACCCTTATACTTATCCTTCTATCCCTTGCAGGACTTCCTCCCCTAACTGGATTCCTACCCAAATGGCTCATTATTCAAGAACTCACTAAACAAGAACTCACCCCTGTCGCAACAACCATCACACTCCTCTCCCTACTCGGCCTCTTCTTCTACCTACGCCTTGCATACTGCGCAACCATCACACTCCCCCCAAACTGCACAAATCACATAAAACACTGACAAACCAACAAACCCGTTAATCCACTAACCACCGCCCTTACCACATTATCAATTATACTCCTGCCATTATCCCCTATAATTATCTCAATTCCATAG
AM.DOT11811_LaPazBO ATGAATCCCCAAGCCAAACTCATCTCAACTATAAGCCTTTTCCTAGGAACATCAATCACAATCTCAAGCAACCACTGAATAATAGCATGAGCAGGGCTTGAAATCAACACTCTAGCTATCCTCCCCCTAATCTCAAAATCCCATCACCCCCGAGCCATTGAAGCCTCCACCAAGTACTTCCTAACCCAAGCAGCTGCCTCAACACTACTCCTTTTTTCTAGCACAATCAATGCATGATTTACCGGCCAATGGGACATTACCCAACTCACTCACCCCACATCCTGCATCCTACTAACAACTGCAATTTCAATAAAACTAGGCCTGGTCCCATTCCACTTCTGATTTCCAGAAGTCCTTCAGGGTTCATCCCTAACAACTAGCCTATTACTAGCAACAATCATAAAATTTCCTCCAACCGTGCTCCTTATCCTCTCATCCCACTCCCTCAATTACACTCTACTCACTACAATAGCAATCGCCTCAGCAGCCTTAGGGGGCTGAATAGGACTAAACCAAACCCAAATCCGCAAAATCCTGGCATTCTCATCTATCTCACACCTAGGTTGGATAATCATTATTACCATTTATGCACCTAAACTCACACTAATTACTTTCTACCTGTACTCATTAACTACAGCTGCCATCTTCCTCATTCTCAATATTACAAACACCCTAAAACTCTCTACAATAATAATTACATGAACAAAAATCCCATCACTAACCGCCACCCTTATACTTATCCTTCTATCCCTTGCAGGACTTCCTCCCCTAACCGGATTCCTACCCAAATGACTCATTATTCAAGAACTCACTAAACAAGAACTCACCACTGTCGCAACAATCATCACACTCCTCTCCCTACTCGGCCTCTTCTTCTACCTGCGCCTTGCATACTGCGCAACCATCACACTCCCCCCAAACTGCACAAATCACATAAAACACTGACAAACCAACAAACCCGTTAGTCCACTAACCACCACCCTTACTACACTATCAATTATACTCCTGCCATTATCCCCCATAATTATCTCAATCCCATAG
AM.DOT11813_LaPazBO ATGAATCCCCAAGCCAAACTCATCTCAACTATAAGCCTTTTCCTAGGAACATCAATCACAATCTCAAGCAACCACTGAATAATAGCATGAGCAGGGCTTGAAATCAACACTCTAGCTATCCTCCCCCTAATCTCAAAATCCCATCACCCCCGAGCCATTGAAGCCTCCACCAAGTACTTCCTAACCCAAGCAGCTGCCTCAACACTACTCCTTTTTTCTAGCACAATCAATGCATGATTTACCGGCCAATGGGACATTACCCAACTCACTCACCCCACATCCTGCATCCTACTAACAACTGCAATTTCAATAAAACTAGGCCTGGTCCCATTCCACTTCTGATTTCCAGAAGTCCTTCAGGGTTCATCCCTAACAACTAGCCTATTACTAGCAACAATCATAAAATTTCCTCCAACCGTGCTCCTTATCCTCTCATCCCACTCCCTCAATTACACTCTACTCACTACAATAGCAATCGCCTCAGCAGCCTTAGGGGGCTGAATAGGACTAAACCAAACCCAAATCCGCAAAATCCTGGCATTCTCATCTATCTCACACCTAGGTTGGATAATCATTATTACCATTTATGCACCTAAACTCACACTAATTACTTTCTACCTGTACTCATTAACTACAGCTGCCATCTTCCTCATTCTCAATATTACAAACACCCTAAAACTCTCTACAATAATAATTACATGAACAAAAATCCCATCACTAACCGCCACCCTTATACTTATCCTTCTATCCCTTGCAGGACTTCCTCCCCTAACCGGATTCCTACCCAAATGACTCATTATTCAAGAACTCACTAAACAAGAACTCACCACTGTCGCAACAATCATCACACTCCTCTCCCTACTCGGCCTCTTCTTCTACCTGCGCCTTGCATACTGCGCAACCATCACACTCCCCCCAAACTGCACAAATCACATAAAACACTGACAAACCAACAAACCCGTTAGTCCACTAACCACCACCCTTACTACACTATCAATTATACTCCTGCCATTATCCCCCATAATTATCTCAATCCCATAG
AM.DOT11815_LaPazBO ATGAATCCCCAAGCCAAACTCATCTCAACTATAAGCCTTTTCCTAGGAACATCAATCACAATCTCAAGCAACCACTGAATAATAGCATGAGCAGGGCTTGAAATCAACACTCTAGCTATCCTCCCCCTAATCTCAAAATCCCATCACCCCCGAGCCATTGAAGCCTCCACCAAGTACTTCCTAACCCAAGCAGCTGCCTCAACACTACTCCTTTTTTCTAGCACAATCAATGCATGATTTACCGGCCAATGGGACATTACCCAACTCACTCACCCCACATCCTGCATCCTACTAACAACTGCAATTTCAATAAAACTAGGCCTGGTCCCATTCCACTTCTGATTTCCAGAAGTCCTTCAGGGTTCATCCCTAACAACTAGCCTATTACTAGCAACAATCATAAAATTTCCTCCAACCGTGCTCCTTATCCTCTCATCCCACTCCCTCAATTACACTCTACTCACTACAATAGCAATCGCCTCAGCAGCCTTAGGGGGCTGAATAGGACTAAACCAAACCCAAATCCGCAAAATCCTGGCATTCTCATCTATCTCACACCTAGGTTGGATAATCATTATTACCATTTATGCACCTAAACTCACACTAATTACTTTCTACCTGTACTCATTAACTACAGCTGCCATCTTCCTCATTCTCAATATTACAAACACCCTAAAACTCTCTACAATAATAATTACATGAACAAAAATCCCATCACTAACCGCCACCCTTATACTTATCCTTCTATCCCTTGCAGGACTTCCTCCCCTAACCGGATTCCTACCCAAATGACTCATTATTCAAGAACTCACTAAACAAGAACTCACCACTGTCGCAACAATCATCACACTCCTCTCCCTACTCGGCCTCTTCTTCTACCTGCGCCTTGCATACTGCGCAACCATCACACTCCCCCCAAACTGCACAAATCACATAAAACACTGACAAACCAACAAACCCGTTAGTCCACTAACCACCACCCTTACTACACTATCAATTATACTCCTGCCATTATCCCCCATAATTATCTCAATCCCATAG
AM.DOT2680_LaPazBO ATGAATCCCCAAGCCAAACTCATCTCAACTATAAGCCTTTTCCTAGGAACATCAATCACAATCTCAAGCAACCACTGAATAATAGCATGAGCAGGGCTTGAAATCAACACTCTAGCTATCCTCCCCCTAATCTCAAAATCCCATCACCCCCGAGCCATTGAAGCCTCCACCAAGTACTTCCTAACCCAAGCAGCTGCCTCAACACTACTCCTTTTTTCTAGCACAATCAATGCATGATTTACCGGCCAATGGGACATTACCCAACTCACTCACCCCACATCCTGCATCCTACTAACAACTGCAATTTCAATAAAACTAGGCCTGGTCCCATTCCACTTCTGATTTCCAGAAGTCCTTCAGGGTTCATCCCTAACAACTAGCCTATTACTAGCAACAATCATAAAATTTCCTCCAACCGTGCTCCTTATCCTCTCATCCCACTCCCTCAATTACACTCTACTCACTACAATAGCAATCGCCTCAGCAGCCTTAGGGGGCTGAATAGGACTAAACCAAACCCAAATCCGCAAAATCCTGGCATTCTCATCTATCTCACACCTAGGTTGGATAATCATTATTACCATTTATGCACCTAAACTCACACTAATTACTTTCTACCTGTACTCATTAACTACAGCTGCCATCTTCCTCATTCTCAATATTACAAACACCCTAAAACTCTCTACAATAATAATTACATGAACAAAAATCCCATCACTAACCGCCACCCTTATACTTATCCTTCTATCCCTTGCAGGACTTCCTCCCCTAACCGGATTCCTACCCAAATGACTCATTATTCAAGAACTCACTAAACAAGAACTCACCACTGTCGCAACAATCATCACACTCCTCTCCCTACTCGGCCTCTTCTTCTACCTGCGCCTTGCATACTGCGCAACCATCACACTCCCCCCAAACTGCACAAATCACATAAAACACTGACAAACCAACAAACCCGTTAGTCCACTAACCACCACCCTTACTACACTATCAATTATACTCCTGCCATTATCCCCCATAATTATCTCAATCCCATAG
AM.DOT2694_LaPazBO ATGAATCCCCAAGCCAAACTCATCTCAACTATAAGCCTTTTCCTAGGAACATCAATCACAATCTCAAGCAACCACTGAATAATAGCATGAGCAGGGCTTGAAATCAACACTCTAGCTATCCTCCCCCTAATCTCAAAATCCCATCACCCCCGAGCCATTGAAGCCTCCACCAAGTACTTCCTAACCCAAGCAGCTGCCTCAACACTACTCCTTTTTTCTAGCACAATCAATGCATGATTTACCGGCCAATGGGACATTACCCAACTCACTCACCCCACATCCTGCATCCTACTAACAACTGCAATTTCAATAAAACTAGGCCTGGTCCCATTCCACTTCTGATTTCCAGAAGTCCTTCAGGGTTCATCCCTAACAACTAGCCTATTACTAGCAACAATCATAAAATTTCCTCCAACCGTGCTCCTTATCCTCTCATCCCACTCCCTCAATTACACTCTACTCACTACAATAGCAATCGCCTCAGCAGCCTTAGGGGGCTGAATAGGACTAAACCAAACCCAAATCCGCAAAATCCTGGCATTCTCATCTATCTCACACCTAGGTTGGATAATCATTATTACCATTTATGCACCTAAACTCACACTAATTACTTTCTACCTGTACTCATTAACTACAGCTGCCATCTTCCTCATTCTCAATATTACAAACACCCTAAAACTCTCTACAATAATAATTACATGAACAAAAATCCCATCACTAACCGCCACCCTTATACTTATCCTTCTATCCCTTGCAGGACTTCCTCCCCTAACCGGATTCCTACCCAAATGACTCATTATTCAAGAACTCACTAAACAAGAACTCACCACTGTCGCAACAATCATCACACTCCTCTCCCTACTCGGCCTCTTCTTCTACCTGCGCCTTGCATACTGCGCAACCATCACACTCCCCCCAAACTGCACAAATCACATAAAACACTGACAAACCAACAAACCCGTTAGTCCACTAACCACCACCCTTACTACACTATCAATTATACTCCTGCCATTATCCCCCATAATTATCTCAATCCCATAG
AM.DOT6764_LaPazBO ATGAATCCCCAAGCCAAACTCATCTCAACTATAAGCCTTTTCCTAGGAACATCAATCACAATCTCAAGCAACCACTGAATAATAGCATGAGCAGGGCTTGAAATCAACACTCTAGCTATCCTCCCCCTAATCTCAAAATCCCATCACCCCCGAGCCATTGAAGCCTCCACCAAGTACTTCCTAACCCAAGCAGCTGCCTCAACACTACTCCTTTTTTCTAGCACAATCAATGCATGATTTACCGGCCAATGGGACATTACCCAACTCACTCACCCCACATCCTGCATCCTACTAACAACTGCAATTTCAATAAAACTAGGCCTGGTCCCATTCCACTTCTGATTTCCAGAAGTCCTTCAGGGTTCATCCCTAACAACTAGCCTATTACTAGCAACAATCATAAAATTTCCTCCAACCGTGCTCCTTATCCTCTCATCCCACTCCCTCAATTACACTCTACTCACTACAATAGCAATCGCCTCAGCAGCCTTAGGGGGCTGAATAGGACTAAACCAAACCCAAATCCGCAAAATCCTGGCATTCTCATCTATCTCACACCTAGGTTGGATAATCATTATTACCATTTATGCACCTAAACTCACACTAATTACTTTCTACCTGTACTCATTAACTACAGCTGCCATCTTCCTCATTCTCAATATTACAAACACCCTAAAACTCTCTACAATAATAATTACATGAACAAAAATCCCATCACTAACCGCCACCCTTATACTTATCCTTCTATCCCTTGCAGGACTTCCTCCCCTAACCGGATTCCTACCCAAATGACTCATTATTCAAGAACTCACTAAACAAGAACTCACCACTGTCGCAACAATCATCACACTCCTCTCCCTACTCGGCCTCTTCTTCTACCTGCGCCTTGCATACTGCGCAACCATCACACTCCCCCCAAACTGCACAAATCACATAAAACACTGACAAACCAACAAACCCGTTAGTCCACTAACCACCACCCTTACTACACTATCAATTATACTCCTGCCATTATCCCCCATAATTATCTCAATCCCATAG
AMC1028_Perija ATGAATCCCCAAGCCAAACTCATCTCAACTATAAGCCTTTTCCTAGGAACATCAATCACAATCTCAAGCAACCACTGAATAATAGCATGAGCAGGGCTTGAAATCAACACTCTAGCTATCCTCCCCCTAATCTCAAAATCCCATCACCCCCGAGCCATTGAAGCCTCCACCAAGTATTTCCTAACCCAAGCAGCTGCCTCAACACTACTCCTTTTTTCTAGCACAATCAACGCATGATTTACTGGCCAATGGGACATTGCCCAACTCACCCACCCCACATCCTGCATTCTACTAACAACTGCAATTTCAATAAAACTAGGCCTGGTCCCATTCCACTTCTGATTCCCAGAAGTCCTTCAGGGTTCATCCCTAACAACTAGCCTATTACTAGCAACAATCATAAAATTTCCTCCAACCGTGCTCCTTATCCTCTCATCCCACTCCCTCAATTACACCCTACTCACTACAATAGCAATTGCCTCAGCAGCCTTAGGGGGCTGAATAGGACTAAACCAAACCCAAATCCGTAAAATCCTGGCATTCTCATCCATCTCGCACCTGGGTTGAATAATCATTATTACCATTTATGCACCCAAACTCACACTAGTTACTTTCTACCTATACTCATTAACTACAGCAGCCATTTTCCTCATTCTCAATATCACAAATACCCTAAAACTCTCTACAATAATGATTACATGAACAAAAATCCCATCACTAACTGCCACCCTTATACTTACCCTTCTATCCCTTGCAGGACTTCCTCCCCTAACCGGATTCCTACCCAAATGACTCATTATTCAAGAACTCACTAAACAAGAACTCACCACTGTTGCAACAATCATCACACTCCTCTCCCTACTCGGCCTCCTCTTCTACCTACGCCTTGCATACTGCGCAACCATCACACTCCCCCCAAACTGCACAAATCATATAAAACACTGACAAACCAACAAACCCGTTAGTTCACTAACCACCACCCTTACCACACTATCAATTATACTCCTGCCATTATCCCCTATAATTATCTCAATCCCATAG
AMC1169_SabanetaAntCO ATGAATCCCCAAGCCAAACTCATCTCAACTATAAGCCTTTTCCTAGGAACATCAATCACAATCTCAAGCAACCACTGAATAATAGCATGAGCAGGGCTTGAAATCAACACTCTAGCTATCCTCCCCCTAATCTCAAAATCCCATCACCCCCGAGCCATTGAAGCCTCCACCAAATATTTCCTAACCCAAGCAGCTGCCTCAACACTACTCCTTTTTTCTAGCACAATTAACGCATGATTTACTGGCCAATGGGACATTACCCAACTCACTCACCCCACATCCTGCATCCTACTAACAACTGCAATTTCAATAAAACTAGGCTTGGTCCCATTCCACTTCTGATTCCCAGAGGTCCTTCAGGGCTCATCCCTAACAACTAGCCTATTACTGGCAACAATCATAAAATTTCCTCCAACCGTACTCCTTATCCTCTCATCCCACTCCCTCAATTACACTCTACTCACTACAATAGCAATCGCCTCAGCCGCCTTAGGGGGCTGAATAGGACTAAACCAAACCCAAATCCGCAAAATCCTGGCATTCTCATCCATCTCACATCTAGGTTGAATAATCATTATTACCATTTACGCACCTAAACTCACACTAATTACTTTCTACCTATACTCACTTACTACAGCAGCCATCTTCCTTATTCTCAATATTACAAACACCCTAAAACTCTCTACAATAATGATTACATGAACAAAAATCCCATCACTAACCGCCACCCTTATACTTATCCTTCTATCCCTTGCAGGACTTCCTCCCCTAACTGGATTCCTACCCAAATGGCTCATTATTCAAGAACTCACTAAACAAGAACTCACCCCTGCCGCAACAACCATCACACTCCTCTCCCTACTCGGCCTCTTCTTCTACCTACGCCTTGCATACTGCGCAACCATCACACTCCCCCCAAACTGCACAAATCACATAAAACACTGACAAACCAACAAACCCGTTAATCCACTAACCACCGCCCTTACCACATTATCAATTATACTCCTGCCATTATCCCCTATAATTATCTCAATTCCATAG
AMC1272_Chorro_NTachVE ATGAATCCCCAAGCCAAACTCATCTCAACTATAAGCCTTTTCCTAGGAACATCAATCACAATCTCAAGCAACCACTGAATAATAGCATGAGCAGGGCTTGAAATCAACACTCTAGCTATCCTCCCCCTAATCTCAAAATCCCATCACCCCCGAGCCATTGAAGCCTCCACCAAATATTTCCTAACCCAAGCAGCTGCCTCAACACTACTCCTTTTTTCTAGCACAATCAACGCATGATTTACTGGCCAATGGGACATTGCCCAACTCACCCACCCCACATCCTGCATTCTACTAACAACTGCAATTTCAATAAAACTAGGTCTGGTCCCATTCCACTTCTGATTCCCAGAAGTCCTTCAGGGTTCATCCCTAACAACTAGCCTATTACTAGCAACAATCATAAAATTTCCTCCAACCGTGCTCCTTATCCTCTCATCCCACTCCCTCAATTACACCCTACTCACTACAATAGCAATCGCCTCAGCAGCCTTAGGGGGCTGAATAGGACTAAACCAAACCCAAGTCCGTAAAATCCTGGCATTCTCATCCATCTCGCACCTGGGTTGAATAATCATTATTACCATTTATGCACCCAAACTCACACTAGTTACTTTCTACCTATACTCATTAACTACAGCAGCCATTTTCCTCATTCTCAATATCACAAATACCCTAAAACTCTCTACAATAATGATTACATGAACAAAAATCCCATCACTAACTGCCACCCTTATACTTACCCTTCTATCCCTTGCAGGACTTCCTCCCCTAACCGGATTCCTACCCAAATGACTCATTATTCAAGAACTCACTAAACAAGAACTCACCACTGTTGCAACAATCATCACACTCCTCTCCCTACTCGGCCTCTTCTTCTACCTACGCCTTGCATACTGCGCAACCATCACACTCCCCCCAAACTGCACAAATCATATAAAACACTGACAAACCAACAAACCCGTTAGTTCACTAACCACCACCCTTACCACACTATCAATTATACTCCTGCCATTATCCCCTATAATTATCTCAATCCCATAG
AMC1285_Chorro_NTachVE ATGAATCCCCAAGCCAAACTCATCTCAACTATAAGCCTTTTCCTAGGAACATCAATCACAATCTCAAGCAACCACTGAATAATAGCATGAGCAGGGCTTGAAATCAACACTCTAGCTATCCTCCCCCTAATCTCAAAATCCCATCACCCCCGAGCCATTGAAGCCTCCACCAAGTATTTCCTAACCCAAGCAGCTGCCTCAACACTACTCCTTTTTTCTAGCACAATCAACGCATGATTTACTGGCCAATGGGACATTGCCCAACTCACCCACCCCACATCCTGCATTCTACTAACAACTGCAATTTCAATAAAACTAGGCCTGGTCCCATTCCACTTCTGATTCCCAGAAGTCCTTCAAGGTTCATCCCTAACAACTAGCCTATTACTAGCAACAATCATAAAATTTCCTCCAACCGTGCTCCTTATCCTCTCATCCCACTCCCTCAATTACACCCTACTCACTACAATAGCAATCGCCTCAGCAGCCTTAGGGGGCTGAATAGGACTAAACCAAACCCAAATCCGTAAAATCCTGGCATTCTCATCCATCTCGCACCTGGGTTGAATAATCATTATTACCATTTATGCACCCAAACTCACACTAGTTACTTTCTACCTATACTCATTAACTACAGCAGCCATTTTCCTCATTCTCAATATCACAAATACCCTAAAACTCTCTACAATAATGATTACATGAACAAAAATCCCATCACTAACTGCCACCCTTATACTTACCCTTCTATCCCTTGCAGGACTTCCTCCCCTAACCGGATTCCTACCCAAATGACTCATTATTCAAGAACTCACTAAACAAGAACTCACCACTGTTGCAACAATCATCACACTCCTCTCCCTACTCGGCCTCTTCTTCTACCTACGCCTTGCATACTGCGCAACCATCACACTCCCCCCAAACTGCACAAATCATATAAAACACTGACAAACCAACAAACCCGTTAGTTCACTAACCACCACCCTTACCACACTATCAATTATACTCCTGCCATTATCCCCTATAATTATCTCAATCCCATAG
AMC1325_Rioch_STachVE ATGAATCCCCAAGCCAAACTCATCTCAACTATAAGCCTTTTCCTAGGAACATCAATCACAATCTCAAGCAACCACTGAATAATAGCATGAGCAGGGCTTGAAATCAACACTCTAGCTATCCTCCCCCTAATCTCAAAATCCCATCACCCCCGAGCCATTGAAGCCTCCACCAAGTATTTCCTAACCCAAGCAGCTGCCTCAACACTACTCCTTTTTTCTAGCACAATCAACGCATGATTTACTGGCCAATGGGACATTGCCCAACTCACCCACCCCACATCCTGCATTCTACTAACAACTGCAATTTCAATAAAACTAGGCCTGGTCCCATTCCACTTCTGATTCCCAGAAGTCCTTCAGGGTTCATCCCTAACAACTAGCCTATTACTAGCAACAATCATAAAATTTCCTCCAACCGTGCTCCTTATCCTCTCATCCCACTCCCTCAATTACACCCTACTCACTACAATAGCAATCGCCTCAGCAGCCTTAGGGGGCTGAATAGGACTAAACCAAACCCAAATCCGTAAAATCCTGGCATTCTCATCCATCTCGCACCTGGGTTGAATAATCATTATTACCATTTATGCACCCAAACTCACACTAGTTACTTTCTACCTATACTCATTAACTACAGCAGCCATTTTCCTCATTCTCAATATCACAAATACCCTAAAACTCTCTACAATAATGATTACATGAACAAAAATCCCATCACTAACTGCCACCCTTATACTTACCCTTCTATCCCTTGCAGGACTTCCTCCCCTAACCGGATTCCTACCCAAATGACTCATTATTCAAGAACTCACTAAACAAGAACTCACCACTGTTGCAACAATCATCACACTCCTCTCCCTACTCGGCCTCTTCTTCTACCTACGCCTTGCATACTGCGCAACCATCACACTCCCCCCAAACTGCACAAATCATATAAAACACTGACAAACCAACAAACCCGTTAGTTCACTAACCACCACCCTTACCACACTATCAATTATACTCCTGCCATTATCCCCTATAATTATCTCAATCCCATAG
AMC1328_Rioch_STachVE ATGAATCCCCAAGCCAAACTCATCTCAACTATAAGCCTTTTCCTAGGAACATCAATCACAATCTCAAGCAACCACTGAATAATAGCATGAGCAGGGCTTGAAATCAACACTCTAGCTATCCTCCCCCTAATCTCAAAATCCCATCACCCCCGAGCCATTGAAGCCTCCACCAAGTATTTCCTAACCCAAGCAGCTGCCTCAACACTACTCCTTTTTTCTAGCACAATCAACGCATGATTTACTGGCCAATGGGACATTGCCCAACTCACCCACCCCACATCCTGCATTCTACTAACAACTGCAATTTCAATAAAACTAGGCCTGGTCCCATTCCACTTCTGATTCCCAGAAGTCCTTCAGGGTTCATCCCTAACAACTAGCCTATTACTAGCAACAATCATAAAATTTCCTCCAACCGTGCTCCTTATCCTCTCATCCCACTCCCTCAATTACACCCTACTCACTACAATAGCAATTGCCTCAGCAGCCTTAGGGGGCTGAATAGGACTAAACCAAACCCAAATCCGTAAAATCCTGGCATTCTCATCCATCTCGCACCTGGGTTGAATAATCATTATTACCATTTATGCACCCAAACTCACACTAGTTACTTTCTACCTATACTCATTAACTACAGCAGCCATTTTCCTCATTCTCAATATCACAAATACCCTAAAACTCTCTACAATAATGATTACATGAACAAAAATCCCATCACTAACTGCCACCCTTATACTTACCCTTCTATCCCTTGCAGGACTTCCTCCCCTAACCGGATTCCTACCCAAATGACTCATTATTCAAGAACTCACTAAACAAGAACTCACCACTGTTGCAACAATCATCACACTCCTCTCCCTACTCGGCCTCTTCTTCTACCTACGCCTTGCATACTGCGCAACCATCACACTCCCCCCAAACTGCACAAATCATATAAAACACTGACAAACCAACAAACCCGTTAGTTCACTAACCACCACCCTTACCACACTATCAATTATACTCCTGCCATTATCCCCTATAATTATCTCAATCCCATAG
ANSP18601_AzuayEC ATGAATCCCCAAGCCAAACTCATCTCAACTATAAGCCTTTTCCTAGGAACATCAATCACAATCTCAAGCAACCACTGAATAATAGCATGAGCAGGGCTTGAAATCAACACTCTAGCTATCCTCCCCCTAATCTCAAAATCCCATCACCCCCGAGCCATTGAAGCCTCCACCAAATATTTCCTAACCCAAGCAGCTGCCTCAACACTACTCCTTTTTTCTAGCACAATTAACGCATGATTTACTGGCCAATGGGACATTACCCAACTCACTCACCCCACATCCTGCATCCTACTAACAACTGCAATTTCAATAAAACTAGGCTTGGTCCCATTCCACTTCTGATTCCCAGAGGTCCTTCAGGGCTCATCCCTAACAACTAGCCTATTACTAGCAACAATCATAAAATTTCCTCCAACCGTACTCCTTATCCTCTCATCCCACTCCCTCAATTACACTCTACTCACTACAATAGCAATCGCCTCAGCCGCCTTAGGGGGCTGAATAGGACTAAACCAAACCCAAATCCGCAAAATCCTGGCATTCTCATCCATCTCACATCTAGGTTGAATAATCATTATTACCATTTACGCACCTAAACTCACACTAATTACTTTCTACCTATACTCACTTACTACAGCAGCCATCTTCCTTATTCTCAATATTACAAACACCCTAAAACTCTCTACAATAATAATTACATGAACAAAAATCCCACCACTAACCGCCACCCTTATACTTATCCTTCTATCCCTTGCAGGACTTCCTCCCCTAACTGGATTCCTACCCAAATGGCTCATTATTCAAGAACTCACTAAACAAGAACTCACCCCTGTCGCAACAACCATCACACTCCTCTCCCTACTCGGCCTCTTCTTCTACCTACGCCTTGCATACTGCGCAACCATCACACTCCCCCCAAACTGCACAAATCATATAAAACACTGACAAACCAACAAACCCGTTAATCCACTAACCACCGCCCTTACCACATTATCAATTATACTCCTGCCATTATCCCCTATAATTATCTCAATTCCATAG
ANSP19076_EsmeraldasEC ATGAATCCCCAAGCCAAACTCATCTCAACTATAAGCCTTTTCCTAGGAACATCAATCACAATCTCAAGCAACCACTGAATAATAGCATGAGCAGGGCTTGAAATCAACACTCTAGCTATCCTCCCCCTAATCTCAAAATCCCATCACCCCCGAGCCATTGAAGCCTCCACCAAATATTTCCTAACCCAAGCAGCTGCCTCAACACTACTCCTTTTTTCTAGCACAATTAACGCATGATTTACTGGCCAATGGGACATTACCCAACTCACTCACCCCACATCCTGCATCCTACTAACAACTGCAATTTCAATAAAACTAGGCTTGGTCCCATTCCACTTCTGATTCCCAGAGGTCCTTCAGGGCTCATCCCTAACAACTAGCCTATTACTGGCAACAATCATAAAATTTCCTCCAACCGTACTCCTTATCCTCTCATCCCACTCCCTCAATTACACTCTACTCACTACAATAGCAATCGCCTCAGCCGCCTTAGGGGGCTGAATAGGACTAAACCAAACCCAAATCCGCAAAATCCTGGCATTCTCATCCATCTCACATCTAGGTTGAATAATCATTATTACCATTTACGCACCTAAACTCACACTAATTACTTTCTACCTATACTCACTTACTACAGCAGCCATCTTCCTTATTCTCAATATTACAAACACCCTAAAACTCTCTACAATAATGATTACATGAACAAAAATCCCATCACTAACCGCCACCCTTATACTTATCCTTCTATCCCTTGCAGGACTTCCTCCCCTAACTGGATTCCTACCCAAATGGCTCATTATTCAAGAACTCACTAAACAAGAACTCACCCCTGTCGCAACAACCATCACACTCCTCTCCCTACTCGGCCTCTTCTTCTACCTACGCCTTGCATACTGCGCAACCATCACACTCCCCCCAAACTGCACAAATCACATAAAACACTGACAAACCAACAAACCCGTTAATCCACTAACCACCGCCCTTACCACATTATCAATTATACTCCTGCCATTATCCCCTATAATTATCTCAATTCCATAG
ANSP19218_ZamoraEC ATGAATCCCCAAGCCAAACTCATCTCAACTATAAGCCTTTTCCTAGGAACATCAATCACAATCTCAAGCAACCACTGAATAATAGCATGAGCAGGGCTTGAAATCAACACTCTAGCTATCCTCCCCCTAATCTCAAAATCCCATCACCCCCGAGCCATTGAAGCCTCCACCAAGTATTTCCTAACCCAAGCAGCTGCCTCAACACTACTCCTTTTTTCTAGCACAATCAACGCATGATTTACTGGCCAATGGGACATTGCCCAACTCACCCACCCCACATCCTGCATTCTACTAACAACTGCAATTTCAATAAAACTAGGCCTGGTCCCATTTCACTTCTGATTCCCAGAAGTCCTTCAGGGTTCATCCCTAACAACTAGCCTATTACTAGCAACAATCATAAAATTTCCTCCAACCGTGCTCCTTATCCTCTCATCCCACTCCCTCAACTACACCCTACTCACTACAATAGCAATCGCCTCAGCAGCCTTAGGGGGCTGAATAGGACTAAACCAAACCCAAATCCGTAAAATCCTGGCATTCTCATCCATCTCGCACCTGGGTTGAATAATCATTATTACCATTTATGCACCCAAACTCACACTAGTTACTTTCTACCTATACTCATTAACTACAGCAACCATTTTCCTCATTCTCAATATCACAAATACCCTAAAACTCTCTACAATAATGATTACATGAACAAAAATCCCATCACTAACTGCCACCCTTATACTTACCCTTCTATCCCTTGCAGGACTTCCTCCCCTAACCGGATTCCTACCCAAATGACTCATTATTCAAGAACTCACTAAACAAGAACTCACCGCTGTTGCAACAATCATCACACTCCTCTCCCTACTCGGCCTCTTCTTCTACCTACGCCTTGCATACTGCGCAACCATCACACTCCCCCCAAACTGCACAAATCATATAAAACACTGACAAACCAACAAACCCGTTAGTTCACTAACCACCACCCTTACCACACTATCAATTATACTCCTGCCATTATCCCCTATAATTATCTCAATCCCATAG
ANSP20179_SucumbiosEC ATGAATCCCCAAGCCAAACTCATCTCAACTATAAGCCTTTTCCTAGGAACATCAATCACAATCTCAAGCAACCACTGAATAATAGCATGAGCAGGGCTTGAAATCAATACTCTAGCTATCCTCCCCCTAATCTCAAAATCCCATCACCCCCGAGCCATTGAAGCCTCCACCAAGTATTTCCTAACCCAAGCAGCTGCCTCAACACTACTCCTTTTTTCTAGCACAATCAACGCATGATTTACTGGCCAATGGGACATTGCCCAACTCACCCACCCCACATCCTGCATTCTACTAACAACTGCAATTTCAATAAAACTAGGCCTGGTCCCATTCCACTTCTGATTCCCAGAAGTCCTTCAGGGTTCATCCCTAACAACTAGCCTATTACTAGCAACAATCATAAAATTTCCTCCAACCGTGCTCCTTATCCTCTCATCCCACTCCCTCAATTACACCCTACTCACTACAATAGCAATCGCCTCAGCAGCCTTAGGGGGCTGAATAGGACTAAACCAAACCCAAATCCGTAAAATCCTGGCATTCTCATCCATCTCGCACCTGGGTTGAATAATCATTATTACCATTTATGCACCCAAACTCACACTAGTTACTTTCTACCTATACTCATTAACTACAGCAGCCATTTTCCTCATTCTCAATATCACAAATACCCTAAAACTCTCTACAATAATGATTACATGAACAAAAATCCCATCACTAACTGCCACCCTTATACTTACCCTTCTATCCCTTGCAGGACTTCCTCCCCTAACCGGATTCCTACCCAAATGACTCATTATTCAAGAACTCACTAAACAAGAACTCACCACTGTTGCAACAATCATCACACTCCTCTCCCTACTCGGCCTCTTCTTCTACCTACGCCTTGCATACTGCGCAACCATCACACTCCCCCCAAACTGCACAAATCATATAAAACACTGACAAACCAACAAACCCGTTAGTTCACTAACCACCACCCTTACCACACTATCAATTATACTCCTGCCATTATCCCCTATAATTATCTCAATCCCATAG
ANSP20187_SucumbiosEC ATGAATCCCCAAGCCAAACTCATCTCAACTATAAGCCTTTTCCTAGGAACATCAATCACAATCTCAAGCAACCACTGAATAATAGCATGAGCAGGGCTTGAAATCAACACTCTAGCTATCCTCCCCCTAATCTCAAAATCCCATCACCCCCGAGCCATTGAAGCCTCCACCAAATATTTCCTAACCCAAGCAGCTGCCTCAACACTACTCCTTTTTTCTAGCACAATCAACGCATGATTTACTGGCCAATGGGACATTGCCCAACTCACCCACCCCACATCCTGCATTCTACTAACAACTGCAATTTCAATAAAACTAGGCCTGGTCCCATTCCACTTCTGATTCCCAGAAGTCCTTCAGGGTTCATCCCTAACAACTAGCCTATTACTAGCAACAATCATAAAATTTCCTCCAACCGTGCTCCTTATCCTCTCATCCCACTCCCTCAATTACACCCTACTCACTACAATAGCAATCGCCTCAGCAGCCTTAGGGGGCTGAATAGGACTAAACCAAACCCAAATCCGTAAAATCCTGGCATTCTCATCCATCTCGCACCTGGGTTGAATAATCATTATTACCATTTATGCACCCAAACTCACACTAGTTACTTTCTACCTATACTCATTAACTACAGCAGCCATTTTCCTCATTCTCAATATCACAAATACCCTAAAACTCTCTACAATAATGATTACATGAACAAAAATCCCATCACTAACTGCCACCCTTATACTTACCCTTCTATCCCTTGCAGGACTTCCTCCCCTAACCGGATTCCTACCCAAATGACTCATTATTCAAGAACTCACTAAACAAGAACTCACCACTGTTGCAACAATCATCACACTCCTCTCCCTACTCGGCCTCTTCTTCTACCTACGCCTTGCATACTGCGCAACCATCACACTCCCCCCAAACTGCACAAATCATATAAAACACTGACAAACCAACAAACCCGTTAGTTCACTAACCACCACCCTTACCACACTATCAATTATACTCCTGCCATTATCCCCTATAATTATCTCAATCCCATAG
ANSP20188_SucumbiosEC ATGAATCCCCAAGCCAAACTCATCTCAACTATAAGCCTTTTCCTAGGAACATCAATCACAATCTCAAGCAACCACTGAATAATAGCATGAGCAGGGCTTGAAATCAACACTCTAGCTATCCTCCCCCTAATCTCAAAATCCCATCACCCCCGAGCCATTGAAGCCTCCACCAAATATTTCCTAACCCAAGCAGCTGCCTCAACACTACTCCTTTTTTCTAGCACAATCAACGCATGATTTACTGGCCAATGGGACATTGCCCAACTCACCCACCCCACATCCTGCATTCTACTAACAACTGCAATTTCAATAAAACTAGGCCTGGTCCCATTCCACTTCTGATTCCCAGAAGTCCTTCAGGGTTCATCCCTAACAACTAGCCTATTACTAGCAACAATCATAAAATTTCCTCCAACCGTGCTCCTTATCCTCTCATCCCACTCCCTCAATTACACCCTACTCACTACAATAGCAATCGCCTCAGCAGCCTTAGGGGGCTGAATAGGACTAAACCAAACCCAAATCCGTAAAATCCTGGCATTCTCATCCATCTCGCACCTGGGTTGAATAATCATTATTACCATTTATGCACCCAAACTCACACTAGTTACTTTCTACCTATACTCATTAACTACAGCAGCCATTTTCCTCATTCTCAATATCACAAATACCCTAAAACTCTCTACAATAATGATTACATGAACAAAAATCCCATCACTAACTGCCACCCTTATACTTACCCTTCTATCCCTTGCAGGACTTCCTCCCCTAACCGGATTCCTACCCAAATGACTCATTATTCAAGAACTCACTAAACAAGAACTCACCACTGTTGCAACAATCATCACACTCCTCTCCCTACTCGGCCTCTTCTTCTACCTACGCCTTGCATACTGCGCAACCATCACACTCCCCCCAAACTGCACAAATCATATAAAACACTGACAAACCAACAAACCCGTTAGTTCACTAACCACCACCCTTACCACACTATCAATTATACTCCTGCCATTATCCCCTATAATTATCTCAATCCCATAG
ANSP26421_EsmeraldasEC ATGAATCCCCAAGCCAAACTCATCTCAACTATAAGCCTTTTCCTAGGAACATCAATCACAATCTCAAGCAACCACTGAATAATAGCATGAGCAGGGCTTGAAATCAACACTCTAGCTATCCTCCCCCTAATCTCAAAATCCCATCACCCCCGAGCCATTGAAGCCTCCACCAAATATTTCCTAACCCAAGCAGCTGCCTCAACACTACTCCTTTTTTCTAGCACAATTAACGCATGATTTACTGGCCAATGGGACATTACCCAACTCACTCACCCCACATCCTGCATCCTACTAACAACTGCAATTTCAATAAAACTAGGCTTGGTCCCATTCCACTTCTGATTCCCAGAGGTCCTTCAGGGCTCATCCCTAACAACTAGCCTATTACTGGCAACAATCATAAAATTTCCTCCAACCGTACTCCTTATCCTCTCATCCCACTCCCTCAATTACACTCTACTCACTACAATAGCAATCGCCTCAGCCGCCTTAGGGGGCTGAATAGGACTAAACCAAACCCAAATCCGCAAAATCCTGGCATTCTCATCCATCTCACATCTAGGTTGAATAATCATTATTACCATTTACGCACCTAAACTCACACTAATTACTTTCTACCTATACTCACTTACTACAGCAGCCATCTTCCTTATTCTCAATATTACAAACACCCTAAAACTCTCTACAATAATGATTACATGAACAAAAATCCCATCACTAACCGCCACCCTTATACTTATCCTTCTATCCCTTGCAGGACTTCCTCCCCTAACTGGATTCCTACCCAAATGGCTCATTATTCAAGAACTCACTAAACAAGAACTCACCCCTGTCGCAACAACCATCACACTCCTCTCCCTACTCGGCCTCTTCTTCTACCTACGCCTTGCATACTGCGCAACCATCACACTCCCCCCAAACTGCACAAATCACATAAAACACTGACAAACCAACAAACCCGTTAATCCACTAACCACCGCCCTTACCACATTATCAATTATACTCCTGCCATTATCCCCTATAATTATCTCAATTCCATAG
FM430016_CuscoPE ATGAATCCCCAAGCCAAACTCATCTCAACTATAAGCCTTTTCCTAGGAACATCAATCACAATCTCAAGCAACCACTGAATAATAGCATGAGCAGGGCTTGAAATCAACACTCTAGCTATCCTCCCCCTAATCTCAAAATCCCATCACCCCCGAGCCATTGAAGCCTCCACCAAGTACTTCCTAACCCAAGCAGCTGCCTCAACACTACTCCTTTTTTCTAGCACAATCAATGCATGATTTACTGGCCAATGGGACATTACCCAACTCACTCACCCCACATCCTGCATCCTACTAACAACTGCAATTTCAATAAAACTAGGCCTGGTCCCATTCCACTTCTGATTTCCAGAAGTCCTTCAGGGTTCATCCCTAACAACTAGCCTATTACTAGCAACAATCATAAAATTTCCTCCAACCGTCCTCCTTATCCTCTCATCCCACTCCCTCAATTACACCCTACTCACTACAATAGCAATCGCCTCAGCAGCCTTAGGGGGCTGAATAGGACTAAACCAAACCCAAATCCGCAAAATCCTAGCATTCTCATCTATCTCACACCTAGGTTGGATAATCATTATTACCATTTATGCACCTAAACTCACACTAATTACTTTCTACCTATATTCATTAACTACAGCTGCCATCTTCCTCATTCTCAATATTACAAACACCCTAAAACTCTCTACAATAATAATTACATGAACAAAAATCCCATCACTAGCCGCCACCCTTATACTTATCCTTCTATCCCTTGCAGGACTTCCTCCCCTAACCGGATTCCTACCCAAATGACTCATTATTCAAGAACTCACTAAACAAGAACTCACCACTGTCGCAACAATCATCACACTCCTCTCCCTACTCGGCCTCTTCTTCTACCTGCGCCTTGCATACTGCGCAACCATCACACTCCCCCCAAACTGCACAAATCACATAAAACACTGACAAACCAACAAACCCGTTAGTCCACTAACCACCACCCTTACTACACTATCAATTATACTCCTACCATTATCCCCCATAATTATCTCAATCCCATAG
FM430017_CuscoPE ATGAATCCCCAAGCCAAACTCATCTCAACTATAAGCCTTTTCCTAGGAACATCAATCACAATCTCAAGCAACCACTGAATAATAGCATGAGCAGGGCTTGAAATCAACACTCTAGCTATCCTCCCCCTAATCTCAAAATCCCATCACCCCCGAGCCATTGAAGCCTCCACCAAGTACTTCCTAACCCAAGCAGCTGCCTCAACACTACTCCTTTTTTCTAGCACAATCAATGCATGATTTACYGGCCAATGGGACATTACCCAACTCACTCACCCCACATCCTGCATCCTACTAACAACTGCAATTTCAATAAAACTAGGCCTGGTCCCATTCCACTTCTGATTTCCAGAAGTCCTTCAGGGTTCATCCCTAACAACTAGCCTATTACTAGCAACAATCATAAAATTTCCTCCAACCGTSCTCCTTATCCTCTCATCCCACTCCCTYAATTACACYCTACTCACTACAATAGCAATCGCCTCAGCAGCCTTAGGGGGCTGAATAGGACTAAACCAAACCCAAATCCGCAAAATCCTRGCATTCTCATCTATCTCACACCTAGGTTGGATAATCATTATTACCATTTATNNNNNNNNNNNNNNNNNNNNNNNNNNNNNNNNNNNNNNNNNNNNNNNNNNNNNNNNNNNNNNNNNNNNNNNNNNNNNNNNNNNNNNNNNNNNNNNNNNNNNNNNNNNNNNNNNNNNNNNNNNNNNNNNNNNNNNNNNNNNNNNNNNNNNNNNNNNNNNNNNNNNNNNNNNNNNNNNNNNNNNNNNNNNNNNNNNNNNNNNNNNNNNNNNNNNNNNNNNNNNNNNNNNNNNNNNNNNNNNNNNTGTCGCAACAATCATCACACTCCTCTCCCTACTCGGCCTCTTCTTCTACCTGCGCCTTGCATACTGCGCAACCATCACACTCCCCCCAAACTGCACAAATCACATAAAACACTGACAAACCAACAAACCCGTTAGTCCACTAACCACCACYCTTACTACACTATCAATTATACTCCTRCCATTATCCCCCATAATTATCTCAATCCCATAG
FM433556_CuscoPE ATGAATCCCCAAGCCAAACTCATCTCAACTATAAGCCTTTTCCTAGGAACATCAATCACAATCTCAAGCAACCACTGAATAATAGCATGAGCAGGGCTTGAAATCAACACTCTAGCTATCCTCCCCCTAATCTCAAAATCCCATCACCCCCGAGCCATTGAAGCCTCCACCAAGTACTTCCTAACCCAAGCAGCTGCCTCAACACTACTCCTTTTTTCTAGCACAATCAATGCATGATTTACTGGCCAATGGGACATTACCCAACTCACTCACCCCACATCCTGCATCCTACTAACAACTGCAATTTCAATAAAACTAGGCCTGGTCCCATTCCACTTCTGATTTCCAGAAGTCCTTCAGGGTTCATCCCTAACAACTAGCCTATTACTAGCAACAATCATAAAATTTCCTCCAACCGTCCTCCTTATCCTCTCATCCCACTCCCTCAATTACACCCTACTCACTACAATAGCAATCGCCTCAGCAGCCTTAGGGGGCTGAATAGGACTAAACCAAACCCAAATCCGCAAAATCCTAGCATTCTCATCTATCTCACACCTAGGTTGGATAATCATTATTACCATTTATGCACCTAAACTCACACTAATTACTTTCTACCTATACTCATTAACTACAGCTGCCATCTTCCTCATTCTCAATATTACAAACACCCTAAAACTCTCTACAATAATAATTACATGAACAAAAATCCCATCACTAGCCGCCACCCTTATACTTATCCTTCTATCCCTTGCAGGACTTCCTCCCCTAACCGGATTCCTACCCAAATGACTCATTATTCAAGAACTCACTAAACAAGAACTCACCACTGTCGCAACAATCATCACACTCCTCTCCCTACTCGGCCTCTTCTTCTACCTGCGCCTTGCATACTGCGCAACCATCACACTCCCCCCAAACTGCACAAATCACATAAAACACTGACAAACCAACAAACCCGTTAGTCCACTAACCACCACCCTTACTACACTATCAATTATACTCCTACCATTATCCCCCATAATTATCTCAATCCCATAG
IAvH.BT1270_AcevedoHuiCO ATGAATCCTCAAGCCAAACTCATCTCAACTATAAGCCTTTTCCTAGGAACATCAATCACAATCTCAAGCAACCACTGAATAATAGCATGAGCAGGACTTGAAATCAACACTCTAGCTATCCTCCCCCTAATCTCAAAATCCCATCACCCCCGAGCCATTGAAGCCTCCACCAAATATTTCCTAACCCAAGCAGCTGCCTCAACACTACTCCTTTTTTCTAGCACAATTAACGCATGATTTACTGGCCAATGGGACATTACCCAACTCACTCACCCCACATCCTGCATCCTACTAACAACTGCAATTTCAATAAAACTAGGCTTGGTCCCATTCCACTTCTGATTCCCAGAGGTCCTTCAGGGTTCATCCCTAACAACTAGCCTATTACTGGCAACAATCATAAAATTTCCTCCAACCGTGCTCCTTATCCTCTCATCCCACTCCCTCAATTACACTCTACTCACTACAATAGCAATCGCCTCAGCAGCCTTAGGGGGCTGAATAGGACTAAACCAAACCCAAATCCGCAAAATCCTAGCATTCTCATCCATCTCACATCTAGGTTGAATAATCATTATTACCATTTATGCACCTAAACTCACACTAATTACTTTCTACCTATACTCACTTACTACAGCAGGCATCTTCCTTATTCTCAATATTACAAACACCCTAAAACTCTCTACAATAATGATTACATGAACAAAAATCCCATCACTAACCGCCACCCTTATACTTATCCTTCTATCCCTTGCAGGACTTCCTCCCCTAACTGGATTCCTACCCAAATGGCTCATTATTCAAGAACTCACTAAACAAGAACTCACCCCTGTCGCAACAACCATCACACTCCTCTCCCTACTCGGCCTCTTCTTCTACCTACGCCTTGCATACTGCGCAACCATCACACTCCCCCCAAACTGCACAAATCACATAAAACACTGACAAACCAACAAACCCGTTAATCCACTAACCACCACCCTTACCACATTATCAATTATACTCCTGCCATTATCCCCTATAATTATCTCAATTCCATAG
IAvH.BT2117_AmalfiAntCO ATGAATCCTCAAGCCAAACTCATCTCAACTATAAGCCTTTTCCTAGGAACATCAATCACAATCTCAAGCAACCACTGAATAATAGCATGAGCAGGACTTGAAATCAACACTCTAGCTATCCTCCCCCTAATCTCAAAATCCCATCACCCCCGAGCCATTGAAGCCTCCACCAAATATTTCCTAACCCAAGCAGCTGCCTCAACACTACTCCTTTTTTCTAGCACAATTAACGCATGATTTACTGGCCAATGGGACATTACCCAACTCACTCACCCCACATCCTGCATCCTACTAACAACTGCAATTTCAATAAAACTAGGCTTGGTCCCATTCCACTTCTGATTCCCAGAGGTCCTTCAGGGTTCATCCCTAACAACTAGCCTATTACTGGCAACAATCATAAAATTTCCTCCAACCGTGCTCCTTATCCTCTCATCCCACTCCCTCAATTACACTCTACTCACTACAATAGCAATCGCCTCAGCAGCCTTAGGGGGCTGAATAGGACTAAACCAAACCCAAATCCGCAAAATCCTGGCATTCTCATCCATCTCACATCTAGGTTGAATAATCATTATTACCATTTATGCACCTAAACTCACACTAATTACTTTCTACCTATACTCACTTACTACAGCAGCCATCTTCCTTATTCTCAATATTACAAACACCCTAAAACTCTCTACAATAATGATTACATGAACAAAAATCCCATCACTAACCGCCACCCTTATACTTATCCTTCTATCCCTTGCAGGACTTCCTCCCCTAACTGGATTCCTACCCAAATGGCTCATTATTCAAGAACTCACTAAACAAGAACTCACCCCTGTCGCAACAACCATCACACTCCTCTCCCTACTCGGCCTCTTCTTCTACCTACGCCTTGCATACTGCGCAACCATCACACTCCCCCCAAACTGCACAAATCACATAAAACACTGACAAACCAACAAACCCGTTAATCCACTAACCACCGCCCTTACCACATTATCAATTATACTCCTGCCATTATCCCCTATAATTATCTCAATTCCATAG
IAvH.BT4524_GomezPlataAntCO ATGAATCCTCAAGCCAAACTCATCTCAACTATAAGCCTTTTCCTAGGAACATCAATCACAATCTCAAGCAACCACTGAATAATAGCATGAGCAGGACTTGAAATCAACACTCTAGCTATCCTCCCCCTAATCTCAAAATCCCATCACCCCCGAGCCATTGAAGCCTCCACCAAATATTTCCTAACCCAAGCAGCTGCCTCAACACTACTCCTTTTTTCTAGCACAATTAACGCATGATTTACTGGCCAATGGGACATTACCCAACTCACTCACCCCACATCCTGCATCCTACTAACAACTGCAATTTCAATAAAACTAGGCTTGGTCCCATTCCACTTCTGATTCCCAGAGGTCCTTCAGGGTTCATCCCTAACAACTAGCCTATTACTGGCAACAATCATAAAATTTCCTCCAACCGTGCTCCTTATCCTCTCATCCCACTCCCTCAATTACACTCTACTCACTACAATAGCAATCGCCTCAGCAGCCTTAGGGGGCTGAATAGGACTAAACCAAACCCAAATCCGCAAAATCCTGGCATTCTCATCCATCTCACATCTAGGTTGAATAATCATTATTACCATTTATGCACCTAAACTCACACTAATTACTTTCTACCTATACTCACTTACTACAGCAGCCATCTTCCTTATTCTCAATATTACAAACACCCTAAAACTCTCTACAATAATGATTACATGAACAAAAATCCCATCACTAACCGCCACCCTTATACTTATCCTTCTATCCCTTGCAGGACTTCCTCCCCTAACTGGATTCCTACCCAAATGGCTCATTATTCAAGAACTCACTAAACAAGAACTCACCCCTGTCGCAACAACCATCACACTCCTCTCCCTACTCGGCCTCTTCTTCTACCTACGCCTTGCATACTGCGCAACCATCACACTCCCCCCAAACTGCACAAATCACATAAAACACTGACAAACCAACAAACCCGTTAATCCACTAACCACCGCCCTTACCACATTATCAATTATACTCCTGCCATTATCCCCTATAATTATCTCAATTCCATAG
IAvH.BT4812_AnoriAntCO ATGAATCCTCAAGCCAAACTCATCTCAACTATAAGCCTTTTCCTAGGAACATCAATCACAATCTCAAGCAACCACTGAATAATAGCATGAGCAGGACTTGAAATCAACACTCTAGCTATCCTCCCCCTAATCTCAAAATCCCATCACCCCCGAGCCATTGAAGCCTCCACCAAATATTTCCTAACCCAAGCAGCTGCCTCAACACTACTCCTTTTTTCTAGCACAATTAACGCATGATTTACTGGCCAATGGGACATTACCCAACTCACTCACCCCACATCCTGCATCCTACTAACAACTGCAATTTCAATAAAACTAGGCTTGGTCCCATTCCACTTCTGATTCCCAGAGGTCCTTCAGGGTTCATCCCTAACAACTAGCCTATTACTGGCAACAATCATAAAATTTCCTCCAACCGTGCTCCTTATCCTCTCATCCCACTCCCTCAATTACACTCTACTCACTACAATAGCAATCGCCTCAGCAGCCTTAGGGGGCTGAATAGGACTAAACCAAACCCAAATCCGCAAAATCCTGGCATTCTCATCCATCTCACATCTAGGTTGAATAATCATTATTACCATTTATGCACCTAAACTCACACTAATTACTTTCTACCTATACTCACTTACTACAGCAGCCATCTTCCTTATTCTCAATATTACAAACACCCTAAAACTCTCTACAATAATGATTACATGAACAAAAATCCCATCACTAACCGCCACCCTTATACTTATCCTTCTATCCCTTGCAGGACTTCCTCCCCTAACTGGATTCCTACCCAAATGGCTCATTATTCAAGAACTCACTAAACAAGAACTCACCCCTGTCGCAACAACCATCACACTCCTCTCCCTACTCGGCCTCTTCTTCTACCTACGCCTTGCATACTGCGCAACCATCACACTCCCCCCAAACTGCACAAATCACATAAAACACTGACAAACCAACAAACCCGTTAATCCACTAACCACCGCCCTTACCACATTATCAATTATACTCCTGCCATTATCCCCTATAATTATCTCAATTCCATAG
IAvH.BT750_FraguaCaquetaCO ATGAATCCCCAAGCCAAACTCATCTCAACTATAAGCCTTTTCCTAGGAACATCAATCACAATCTCAAGCAACCACTGAATAATAGCATGAGCAGGGCTTGAAATCAACACTCTAGCTATCCTCCCCCTAATCTCAAAATCCCATCACCCCCGAGCCATTGAAGCCTCCACCAAGTATTTCCTAACCCAAGCAGCTGCCTCAACACTACTCCTTTTTTCTAGCACAATCAACGCATGATTTACTGGCCAATGGGACATTGCCCAACTCACCCACCCCACATCCTGCATTCTACTAACAACTGCAATTTCAATAAAACTAGGCCTGGTCCCATTCCACTTCTGATTCCCAGAAGTCCTTCAGGGTTCATCCCTAACAACTAGCCTATTACTAGCAACAATCATAAAATTTCCTCCAACCGTGCTCCTTATCCTCTCATCCCACTCCCTCAATTACACCCTACTCACTACAATAGCAATCGCCTCAGCAGCCTTAGGGGGCTGAATAGGACTAAACCAAACCCAAATCCGTAAAATCCTGGCATTCTCATCCATCTCGCACCTGGGTTGAATAATCATTATTACCATTTATGCACCCAAACTCACACTAGTTACTTTCTACCTATACTCATTAACTACAGCAGCCATTTTCCTCATTCTCAATATCACAAATACCCTAAAACTCTCTACAATAATGATTACATGAACAAAAATCCCATCACTAACTGCCACCCTTATACTTACCCTTCTATCCCTTGCAGGACTTCCTCCCCTAACCGGATTCCTACCCAAATGACTCATTATTCAAGAACTCACTAAACAAGAACTCACCACTGTTGCAACAATCATCACACTCCTCTCCCTACTCGGCCTCTTCTTCTACCTACGCCTTGCATACTGCGCAACCATCACACTCCCCCCAAACTGCACAAATCATATAAAACACTGACAAACCAACAAACCCGTTAGTTCACTAACCACCACCCTTACCACACTATCAATTATACTCCTGCCATTATCCCCTATAATTATCTCAATCCCATAG
IAvH.BT774_FraguaCaquetaCO ATGAATCCCCAAGCCAAACTCATCTCAACTATAAGCCTTTTCCTAGGAACATCAATCACAATCTCAAGCAACCACTGAATAATAGCATGAGCAGGGCTTGAAATCAATACTCTAGCTATCCTCCCCCTAATCTCAAAATCCCATCACCCCCGAGCCATTGAAGCCTCCACCAAGTATTTCCTAACCCAAGCAGCTGCCTCAACACTACTCCTTTTTTCTAGCACAATCAACGCATGATTTACTGGCCAATGGGACATTGCCCAACTCACCCACCCCACATCCTGCATTCTACTAACAACTGCAATTTCAATAAAACTAGGCCTGGTCCCATTCCACTTCTGATTCCCAGAAGTCCTTCAGGGTTCATCCCTAACAACTAGCCTATTACTAGCAACAATCATAAAATTTCCTCCAACCGTGCTCCTTATCCTCTCATCCCACTCCCTCAATTACACCCTACTCACTACAATAGCAATCGCCTCAGCAGCCTTAGGGGGCTGAATAGGACTAAACCAAACCCAAATCCGTAAAATCCTGGCATTCTCATCCATCTCGCACCTGGGTTGAATAATCATTATTACCATTTATGCACCCAAACTCACACTAGTTACTTTCTACCTATACTCATTAACTACAGCAGCCATTTTCCTCATTCTCAATATCACAAATACCCTAAAACTCTCTACAATAATGATTACATGAACAAAAATCCCATCACTAACTGCCACCCTTATACTTACCCTTCTATCCCTTGCAGGACTTCCTCCCCTAACCGGATTCCTACCCAAATGACTCATTATTCAAGAACTCACTAAACAAGAACTCACCACTGTTGCAACAATCATCACACTCCTCTCCCTACTCGGCCTCTTCTTCTACCTACGCCTTGCATACTGCGCAACCATCACACTCCCCCCAAACTGCACAAATCATATAAAACACTGACAAACCAACAAACCCGTTAGTTCACTAACCACCACCCTTACCACACTATCAATTATACTCCTGCCATTATCCCCTATAATTATCTCAATCCCATAG
IAvH.BT82_Tama_STachCO ATGAATCCCCAAGCCAAACTCATCTCAACTATAAGCCTTTTCCTAGGAACATCAATCACAATCTCAAGCAACCACTGAATAATAGCATGAGCAGGGCTTGAAATCAACACTCTAGCTATCCTCCCCCTAATCTCAAAATCCCATCACCCCCGAGCCATTGAAGCCTCCACCAAGTATTTCCTAACCCAAGCAGCTGCCTCAACACTACTCCTTTTTTCTAGCACAATCAACGCATGATTTACTGGCCAATGGGACATTGCCCAACTCACCCACCCCACATCCTGCATTCTACTAACAACTGCAATTTCAATAAAACTAGGCCTGGTCCCATTCCACTTCTGATTCCCAGAAGTCCTTCAGGGTTCATCCCTAACAACTAGCCTATTACTAGCAACAATCATAAAATTTCCTCCAACCGTGCTCCTTATCCTCTCATCCCACTCCCTCAATTACACCCTACTCACTACAATAGCAATTGCCTCAGCAGCCTTAGGGGGCTGAATAGGACTAAACCAAACCCAAATCCGTAAAATCCTGGCATTCTCATCCATCTCGCACCTGGGTTGAATAATCATTATTACCATTTATGCACCCAAACTCACACTAGTTACTTTCTACCTATACTCATTAACTACAGCAGCCATTTTCCTCATTCTCAATATCACAAATACCCTAAAACTCTCTACAATAATGATTACATGAACAAAAATCCCATCACTAACTGCCACCCTTATACTTACCCTTCTATCCCTTGCAGGACTTCCTCCCCTAACCGGATTCCTACCCAAATGACTCATTATTCAAGAACTCACTAAACAAGAACTCACCACTGTTGCAACAATCATCACACTCCTCTCCCTACTCGGCCTCTTCTTCTACCTACGCCTTGCATACTGCGCAACCATCACACTCCCCCCAAACTGCACAAATCATATAAAACACTGACAAACCAACAAACCCGTTAGTTCACTAACCACCACCCTTACCACACTATCAATTATACTCCTGCCATTATCCCCTATAATTATCTCAATCCCATAG
IC1177_MonagasVE ATGAATCCCCAAGCCAAACTCATCTCAACTATAAGCCTTTTCCTAGGAACATCAATCACAATCTCAAGCAACCACTGAATAATAGCATGAGCAGGGCTTGAAATCAACACTCTAGCTATCCTCCCCCTAATCTCAAAATCCCATCACCCCCGAGCCATTGAAGCCTCCACCAAGTATTTCCTAACCCAAGCAGCTGCCTCAACACTACTCCTTTTTTCTAGCACAATCAACGCATGATTTACTGGCCAATGGGACATTGCCCAACTCACCCACCCCACATCCTGCATTCTACTAACAACTGCAATTTCAATAAAACTAGGCCTGGTCCCATTCCACTTCTGATTCCCAGAAGTCCTTCAGGGTTCATCCCTAACAACTAGCCTATTACTAGCAACAATCATAAAATTTCCTCCAACCGTGCTCCTTATCCTCTCATCCCACTCCCTCAATTACACCCTACTCACTACAATAGCAATCGCCTCAGCAGCCTTAGGGGGCTGAATAGGACTAAACCAAACCCAAATCCGTAAAATCCTGGCATTCTCATCCATCTCGCACCTGGGTTGAATAATCATTATTACCATTTATGCACCCAAACTCACACTAGTTACTTTCTACCTATACTCATTAACTACAGCAGCCATTTTCCTCATTCTCAATATCACAAATACCCTAAAACTCTCTACAATAATGATTACATGAACAAAAATCCCATCACTAACTGCCACCCTTATACTTACCCTTCTATCCCTTGCAGGACTTCCTCCCCTAACCGGATTCCTACCCAAATGACTCATTATTCAAGAACTCACTAAACAAGAACTCACCACTGTTGCAACAATCATCACACTCCTCTCCCTACTCGGCCTCTTCTTCTACCTACGCCTTGCATACTGCGCAACCATCACACTCCCCCCAAACTGCACAAATCATATAAAACACTGACAAACCAACAAACCCGTTAGTTCACTAACCACCACCCTTACCACACTATCAATTATACTCCTGCCATTATCCCCTATAATTATCTCAATCCCATAG
ICN28824_CucutaNorteCO ATGAATCCCCAAGCCAAACTCATCTCAACTATAAGCCTTTTCCTAGGAACATCAATCACAATCTCAAGCAACCACTGAATAATAGCATGAGCAGGGCTTGAAATCAACACTCTAGCTATCCTCCCCCTAATCTCAAAATCCCATCACCCCCGAGCCATTGAAGCCTCCACCAAGTATTTCCTAACCCAAGCAGCTGCCTCAACACTACTCCTTTTTTCTAGCACAATCAACGCATGATTTACTGGCCAATGGGACATTGCTCAACTCACCCACCCCACATCCTGCATTCTACTAACAACTGCAATTTCAATAAAACTAGGCCTGGTCCCATTCCACTTCTGATTCCCAGAAGTCCTTCAGGGTTCATCCCTAACAACTAGCCTATTACTAGCAACAATCATAAAATTTCCTCCAACCGTGCTCCTTATCCTCTCATCCCACTCCCTCAATTACACCCTACTCACTACAATAGCAATCGCCTCAGCAGCCTTAGGGGGCTGAATAGGACTAAACCAAACCCAAATCCGTAAAATCCTGGCATTCTCATCCATCTCGCACCTGGGTTGAATAATCATTATTACCATTTATGCACCCAAACTCACACTAGTTACTTTCTACCTATACTCATTAACTACAGCAGCCATTTTCCTCATTCTCAATATCACAAATACCCTAAAACTCTCTACAATAATGATTACATGAACAAAAATCCCATCACTAACTGCCACCCTTATACTTACCCTTCTATCCCTTGCAGGACTTCCTCCCCTAACCGGATTCCTACCCAAATGACTCATTATTCAAGAACTCACTAAACAAGAACTCACCACTGTTGCAACAATCATCACACTCCTCTCCCTACTCGGCCTCTTCTTCTACCTACGCCTTGCATACTGCGCAACCATCACACTCCCCCCAAACTGCACAAATCATATAAAACACTGACAAACCAACAAACCCGTTAGTTCACTAACCACCACCCTTACCACACTATCAATTATACTCCTGCCATTATCCCCAATAATTATCTCAATCCCATAG
ICN3262_CubarralMetaCO ATGAATCCCCAAGCCAAACTCATCTCAACTATAAGCCTTTTCCTAGGAACATCAATCACAATCTCAAGCAACCACTGAATAATAGCATGAGCAGGGCTTGAAATCAACACTCTAGCTATCCTCCCCCTAATCTCAAAATCCCATCACCCCCGAGCCATTGAAGCCTCCACCAAGTATTTCCTAACCCAAGCAGCTGCCTCAACACTACTCCTTTTTTCTAGCACAATCAACGCATGATTTACTGGCCAATGGGACATTGCCCAACTCACCCACCCCACATCCTGCATTCTACTAACAACTGCAATTTCAATAAAACTAGGCCTGGTCCCATTCCACTTCTGATTCCCAGAAGTCCTTCAGGGTTCATCCCTAACAACTAGCCTATTACTAGCAACAATCATAAAATTTCCTCCAACCGTGCTCCTTATCCTCTCATCCCACTCCCTCAATTACACCCTACTCACTACAATAGCAATCGCCTCAGCAGCCTTAGGGGGCTGAATAGGACTAAACCAAACCCAAATCCGTAAAATCCTGGCATTCTCATCCATCTCGCACCTGGGTTGAATAATCATTATTACCATTTATGCACCCAAACTCACACTAGTTACTTTCTACCTATACTCATTAACTACAGCAGCCATTTTCCTCATTCTCAATATCACAAATACCCTAAAACTCTCTACAATAATGATTACATGAACAAAAATCCCATCACTAGCTGCCNNNNNNNNNNNNNNNNNNNNNNNNNNNNNNNNNNNNNNNNNNNNNNNNNNNNNNNNNNNNNNNNNNNNNNNNNNNNNNNNNNNNNNNNNNNNNNNNNNNNNNNNNNNNNNNNNNNNNNNNNNNNNNNNNNNNNNNNNNNNNNNNNNNNNNNNNNNNNNNNNNNNNNNNNNNNNNNNNNNNNNNNNNNNNNNNNNNNNNNNNNNNNNNNNNNNNNNNNNNNNNNNNNNNNNNNNNNNNNNNNNNNNNNNNNNNNNNNNNNNNNNNNNNNNNNNNNNNNNNNNNNNNNNNNNNNNNNNNNNNNNNNNNNNNNNNNNN
ICN32721_MetaCO NNNNNNNNNNNNNNNNNNNNNNNNNNNNNNNNNNNNNNNNNNNNNNNNNNNNNNNNNNNNATCTCAAGCAACCACTGAATAATAGCATGAGCAGGGCTTGAAATCAACACTCTAGCTATCCTCCCCCTAATCTCAAAATCCCATCACCCCCGAGCCATTGAAGCCTCCACCAAGTATTTCCTAACCCAAGCAGCTGCCTCAACACTACTCCTTTTTTCTAGCACAATCAACGCATGATTTACTGGCCAATGGGACATTGCCCAACTCACCCACCCCACATCCTGCATTCTACTAACAACTGCAATTTCAATAAAACTAGGCCTGGTCCCATTCCACTTCTGATTCCCAGAAGTCCTTCAGGGTTCATCCCTAACAACTAGCCTATTACTAGCAACAATCATAAAATTTCCTCCAACCGTGCTCCTTATCCTCTCATCCCACTCCCTCAATTACACCCTACTCACTACAATAGCAATTGCCTCAGCAGCCTTAGGGGGCTGAATAGGACTAAACCAAACCCAAATCCGTAAAATCCTGGCATTCTCATCCATCTCGCACCTGGGTTGAATAATCATTATTACCATTTATGCACCCAAACTCACACTAGTTACTTTCTACCTATACTCATTAACTACAGCAGCCATTTTCCTCATTCTCAATATCACAAATACCCTAAAACTCTCTACAATAATGATTACATGAACAAAAATCCCATCACTAACTGCCACCCTTATACTTACCCTTCTATCCCTTGCAGGACTTCCTCCCCTAACCGGATTCCTACCCAAATGACTCATTATTCAAGAACTCACTAAACAAGAACTCACCACTGTTGCAACAATCATCACACTCCTCTCCCTACTCGGCCTCTTCTTCTACCTACGCCTTGCATACTGCGCAACCATCACACTCCCCCCAAACTGCACAAATCATATAAAACACTGACAAACCAACAAACCCGTTAGTTCACTAACCACCACCCTTACCACACTATCAATTATACTCCTGCCATTATCCCCTATAATTATCTCAATCCCATAG
ICN33335_SuaitaSantCO ATGAATCCTCAAGCCAAACTCATCTCAACTATAAGCCTTTTCCTAGGAACATCAATCACAATCTCAAGCAACCACTGAATAATAGCATGAGCAGGACTTGAAATCAACACTCTAGCTATCCTCCCCCTAATCTCAAAATCCCATCACCCCCGAGCCATTGAAGCCTCCACCAAATATTTCCTAACCCAAGCAGCTGCCTCAACACTACTCCTTTTTTCTAGCACAATTAACGCATGATTTACTGGCCAATGGGACATTACCCAACTCACTCACCCCACATCCTGCATCCTACTAACAACTGCAATTTCAATAAAACTAGGCTTGGTCCCATTCCACTTCTGATTCCCAGAGGTCCTTCAGGGTTCATCCCTAACAACTAGCCTATTACTGGCAACAATCATAAAATTTCCTCCAACCGTGCTCCTTATCCTCTCATCCCACTCCCTCAATTACACTCTACTCACTACAATAGCAATCGCCTCAGCAGCCTTAGGGGGCTGAATAGGACTAAACCAAACCCAAATCCGCAAAATCCTGGCATTCTCATCCATCTCACATCTAGGTTGAATAATCATTATTACCATTTATGCACCTAAACTCACACTAATTACTTTCTACCTATACTCACTTACTACAGCAGCCATCTTCCTTATTCTCAATATTACAAACACCCTAAAACTCTCTACAATAATGATTACATGAACAAAAATCCCATCACTAACCGCCACCCTTATACTTATCCTTCTATCCCTTGCAGGACTTCCTCCCCTAACTGGATTCCTACCCAAATGGCTCATTATTCAAGAACTCACTAAACAAGAACTCACCCCTGTCGCAACAACCATCACACTCCTCTCCCTACTCGGCCTCTTCTTCTACCTACGCCTTGCATACTGCGCAACCATCACACTCCCCCCAAACTGCACAAATCACATAAAACACTGACAAACCAACAAACCCGTTAATCCACTAACCACCGCCCTTACCACATTATCAATTATACTCCTGCCATTATCCCCTATAATTATCTCAATTCCATAG
ICN35618_ChucuriSantCO ATGAATCCTCAAGCCAAACTCATCTCAACTATAAGCCTTTTCCTAGGAACATCAATCACAATCTCAAGCAACCACTGAATAATAGCATGAGCAGGACTTGAAATCAACACTCTAGCTATCCTCCCCCTAATCTCAAAATCCCATCACCCCCGAGCCATTGAAGCCTCCACCAAATATTTCCTAACCCAAGCAGCTGCCTCAACACTACTCCTTTTTTCTAGCACAATTAACGCATGATTTACTGGCCAATGGGACATTACCCAACTCACTCACCCCACATCCTGCATCCTACTAACAACTGCAATTTCAATAAAACTAGGCTTGGTCCCATTCCACTTCTGATTCCCAGAGGTCCTTCAGGGTTCATCCCTAACAACTAGCCTATTACTGGCAACAATCATAAAATTTCCTCCAACCGTGCTCCTTATCCTCTCATCCCACTCCCTCAATTACACTCTACTCACTACAATAGCAATCGCCTCAGCAGCCTTAGGGGGCTGAATAGGACTAAACCAAACCCAAATCCGCAAAATCCTGGCATTCTCATCCATCTCACATCTAGGTTGAATAATCATTATTACCATTTATGCACCTAAACTCACACTAATTACTTTCTACCTATACTCACTTACTACAGCAGCCATCTTCCTTATTCTCAATATTACAAACACCCTAAAACTCTCTACAATAATGATTACATGAACAAAAATCCCATCACTAACCGCCACCCTTATACTTATCCTTCTATCCCTTGCAGGACTTCCTCCCCTAACTGGATTCCTACCCAAATGGCTCATTATWCAAGAGCTCACTAAACAAGAACTCACCCCTGTCGCANNNNNNNNNNNNNNNNNNNNNNNNNNNNNNNNNNNNNNNNNNNNNNNNNNNNNNNNNNNNNNNNNNNNNNNNNNNNNNNNNNNNNNNNNNNNNNNNNNNNNNNNNNNNNNNNNNNNNNNNNNNNNNNNNNNNNNNNNNNNNNNNNNNNNNNNNNNNNNNNNNNNNNNNNNNNNNNNNNNNNNNNNNNNNNNNNNNNNNNNNNNN
JM317_TirguaVE ATGAATCCCCAAGCCAAACTCATCTCAACTATAAGCCTTTTCCTAGGAACATCAATCACAATCTCAAGCAACCACTGAATAATAGCATGAGCAGGGCTTGAAATCAACACTCTAGCTATCCTCCCCCTAATCTCAAAATCCCATCACCCCCGAGCCATTGAAGCCTCCACCAAAAAATTCCTAACCCAAGCAGCTGCCTCAACACTACTCCTTTTTTCTAGCACAATCAACGCATGATTTACTGGCCAATGGGACATTGCCCAACTCACCCACCCCACATCCTGCATTCTACTAACAACTGCAATTTCAATAAAACTAGGTCTGGTCCCATTCCACTTCTGATTCCCAGAAGTCCTTCAGGGTTCATCCCTAACAACTAGCCTATTACTAGCAACAATCATAAAATTTCCTCCAACCGTGCTCCTTATCCTCTCATCCCACTCCCTCAATTACACCCTACTCACTACAATAGCAATCGCCTCAGCAGCCTTAGGGGGCTGAATAGGACTAAACCAAACCCAAATCCGTAAAATCCTGGCATTCTCATCCATCTCGCACCTGGGTTGAATAATCATTATTACCATTTATGCACCCAAACTCACACTAGTTACTTTCTACCTATACTCATTAACTACAGCAGCCATTTTCCTCATTCTCAATATCACAAATACCCTAAAACTCTCTACAATAATGATTACATGAACAAAAATCCCATCACTAACTGCCACCCTTATACTTACCCTTCTATCCCTTGCAGGACTTCCTCCCCTAACCGGATTCCTACCCAAATGACTCATTATTCAAGAACTCACTAAACAAGAACTCACCACTGTTGCAACAATCATCACACTCCTCTCCCTACTCGGCCTCTTCTTCTACCTACGCCTTGCATACTGCGCAACCATCACACTCCCCCCAAACTGCACAAATCATATAAAACACTGACAAACCAACAAACCCGTTAGTTCACTAACCACCACCCTTACCACACTATCAATTATACTCCTGCCATTATCCCCTATAATTATCTCAATCCCATAG
JM588_FalconVE ATGAATCCCCAAGCCAAACTCATCTCAACTATAAGCCTTTTCCTAGGAACATCAATCACAATCTCAAGCAACCACTGAATAATAGCATGAGCAGGGCTTGAAATCAACACTCTAGCTATCCTCCCCCTAATCTCAAAATCCCATCACCCCCGAGCCATTGAAGCCTCCACCAAATATTTCCTAACCCAAGCAGCTGCCTCAACACTACTCCTTTTTTCTAGCACAATCAACGCATGATTTACTGGCCAATGGGACATTGCCCAACTCACCCACCCCACATCCTGCATTCTACTAACAACTGCAATTTCAATAAAACTAGGTCTGGTCCCATTCCACTTCTGATTCCCAGAAGTCCTTCAGGGTTCATCCCTAACAACTAGCCTATTACTAGCAACAATCATAAAATTTCCTCCAACCGTGCTCCTTATCCTCTCATCCCACTCCCTCAATTACACCCTACTCACTACAATAGCAATCGCCTCAGCAGCCTTAGGGGGCTGAATAGGACTAAACCAAACCCAAATCCGTAAAATCCTGGCATTCTCATCCATCTCGCACCTGGGTTGAATAATCATTATTACCATTTATGCACCCAAACTCACACTAGTTACTTTCTACCTATACTCATTAACTACAGCAGCCATTTTCCTCATTCTCAATATCACAAATACCCTAAAACTCTCTACAATAATGATTACATGAACAAAAATCCCATCACTAACTGCCACCCTTATACTTACCCTTCTATCCCTTGCAGGACTTCCTCCCCTAACCGGATTCCTACCCAAATGACTCATTATTCAAGAACTCACTAAACAAGAACTCACCACTGTTGCAACAATCATCACACTCCTCTCCCTACTCGGCCTCTTCTTCTACCTACGCCTTGCATACTGCGCAACCATCACACTCCCCCCAAACTGCACAAATCATATAAAACACTGACAAACCAACAAACCCGTTAGTTCACTAACCACCACCCTTACCACACTATCAATTATACTCCTGCCATTATCCCCTATAATTATCTCAATCCCATAG
JM646_Seboruco_NTachVE ATGAATCCCCAAGCCAAACTCATCTCAACTATAAGCCTTTTCCTAGGAACATCAATCACAATCTCAAGCAACCACTGAATAATAGCATGAGCAGGGCTTGAAATCAACACTCTAGCTATCCTCCCCCTAATCTCAAAATCCCATCACCCCCGAGCCATTGAAGCCTCCACCAAATATTTCCTAACCCAAGCAGCTGCCTCAACACTACTCCTTTTTTCTAGCACAATCAACGCATGATTTACTGGCCAATGGGACATTGCCCAACTCACCCACCCCACATCCTGCATTCTACTAACAACTGCAATTTCAATAAAACTAGGTCTGGTCCCATTCCACTTCTGATTCCCAGAAGTCCTTCAGGGTTCATCCCTAACAACTAGCCTATTACTAGCAACAATCATAAAATTTCCTCCAACCGTGCTCCTTATCCTCTCATCCCACTCCCTCAATTACACCCTACTCACTACAATAGCAATCGCCTCAGCAGCCTTAGGGGGCTGAATAGGACTAAACCAAACCCAAATCCGTAAAATCCTGGCATTCTCATCCATCTCGCACCTGGGTTGAATAATCATTATTACCATTTATGCACCCAAACTCACACTAGTTACTTTCTACCTATACTCATTAACTACAGCAGCCATTTTCCTCATTCTCAATATCACAAATACCCTAAAACTCTCTACAATAATGATTACATGAACAAAAATCCCATCACTAACTGCCACCCTTATACTTACCCTTCTATCCCTTGCAGGACTTCCTCCCCTAACCGGATTCCTACCCAAATGACTCATTATTCAAGAACTCACTAAACAAGAACTCACCACTGTTGCAACAATCATCACACTCCTCTCCCTACTCGGCCTCTTCTTCTACCTACGCCTTGCATACTGCGCAACCATCACACTCCCCCCAAACTGCACAAATCATATAAAACACTGACAAACCAACAAACCCGTTAGTTCACTAACCACCACCCTTACCACACTATCAATTATACTCCTGCCATTATCCCCTATAATTATCTCAATCCCATAG
JM697_Queniquea_NTachVE ATGAATCCCCAAGCCAAACTCATCTCAACTATAAGCCTTTTCCTAGGAACATCAATCACAATCTCAAGCAACCACTGAATAATAGCATGAGCAGGGCTTGAAATCAACACTCTAGCTATCCTCCCCCTAATCTCAAAATCCCATCACCCCCGAGCCATTGAAGCCTCCACCAAGTATTTCCTAACCCAAGCAGCTGCCTCAACACTACTCCTTTTTTCTAGCACAATCAACGCATGATTTACTGGCCAATGGGACATTGCCCAACTCACCCACCCCACATCCTGCATTCTACTAACAACTGCAATTTCAATAAAACTAGGCCTGGTCCCATTCCACTTCTGATTCCCAGAAGTCCTTCAGGGTTCATCCCTAACAACTAGCCTATTACTAGCAACAATCATAAAATTTCCTCCAACCGTGCTCCTTATCCTCTCATCCCACTCCCTCAATTACACCCTACTCACTACAATAGCAATTGCCTCAGCAGCCTTAGGGGGCTGAATAGGACTAAACCAAACCCAAATCCGTAAAATCCTGGCATTCTCATCCATCTCGCACCTGGGTTGAATAATCATTATTACCATTTATGCACCCAAACTCACACTAGTTACTTTCTACCTATACTCATTAACTACAGCAGCCATTTTCCTCATTCTCAATATCACAAATACCCTAAAACTCTCTACAATAATGATTACATGAACAAAAATCCCATCACTAACTGCCACCCTTATACTTACCCTTCTATCCCTTGCAGGACTTCCTCCCCTAACCGGATTCCTACCCAAATGACTCATTATTCAAGAACTCACTAAACAAGAACTCACCACTGTTGCAACAATCATCACACTCCTCTCCCTACTCGGCCTCTTCTTCTACCTACGCCTTGCATACTGCGCAACCATCACACTCCCCCCAAACTGCACAAATCATATAAAACACTGACAAACCAACAAACCCGTTAGTTCACTAACCACCACCCTTACCACACTATCAATTATACTCCTGCCATTATCCCCTATAATTATCTCAATCCCATAG
JM799_LaraVE ATGAATCCCCAAGCCAAACTCATCTCAACTATAAGCCTTTTCCTAGGAACATCAATCACAATCTCAAGCAACCACTGAATAATAGCATGAGCAGGGCTTGAAATCAACACTCTAGCTATCCTCCCCCTAATCTCAAAATCCCATCACCCCCGAGCCATTGAAGCCTCCACCAAATATTTCCTAACCCAAGCAGCTGCCTCAACACTACTCCTTTTTTCTAGCACAATCAACGCATGATTTACTGGCCAATGGGACATTGCCCAACTCACCCACCCCACATCCTGCATTCTACTAACAACTGCAATTTCAATAAAACTAGGTCTGGTCCCATTCCACTTCTGATTCCCAGAAGTCCTTCAGGGTTCATCCCTAACAACTAGCCTATTACTAGCAACAATCATAAAATTTCCTCCAACCGTGCTCCTTATCCTCTCATCCCACTCCCTCAATTACACCCTACTCACTACAATAGCAATCGCCTCAGCAGCCTTAGGGGGCTGAATAGGACTAAACCAAACCCAAATCCGTAAAATCCTGGCATTCTCATCCATCTCGCACCTGGGTTGAATAATCATTATTACCATTTATGCACCCAAACTCACACTAGTTACTTTCTACCTATACTCATTAACTACAGCAGCCATTTTCCTCATTCTCAATATCACAAATACCCTAAAACTCTCTACAATAATGATTACATGAACAAAAATCCCATCACTAACTGCCACCCTTATACTTACCCTTCTATCCCTTGCAGGACTTCCTCCCCTAACCGGATTCCTACCCAAATGACTCATTATTCAAGAACTCACTAAACAAGAACTCACCACTGTTGCAACAATCATCACACTCCTCTCCCTACTCGGCCTCTTCTTCTACCTACGCCTTGCATACTGCGCAACCATCACACTCCCCCCAAACTGCACAAATCATATAAAACACTGACAAACCAACAAACCCGTTAGTTCACTAACCACCACCCTTACCACACTATCAATTATACTCCTACCATTATCCCCTATAATTATCTCAATCCCATAG
JPL247_Perija ATGAATCCCCAAGCCAAACTCATCTCAACTATAAGCCTTTTCCTAGGAACATCAATCACAATCTCAAGCAACCACTGAATAATAGCATGAGCAGGGCTTGAAATCAACACTCTAGCTATCCTCCCCCTAATCTCAAAATCCCATCACCCCCGAGCCATTGAAGCCTCCACCAAGTATTTCCTAACCCAAGCAGCTGCCTCAACACTACTCCTTTTTTCTAGCACAATCAACGCATGATTTACTGGCCAATGGGACATTGCCCAACTCACCCACCCCACATCCTGCATTCTACTAACAACTGCAATTTCAATAAAACTAGGCCTGGTCCCATTCCACTTCTGATTCCCAGAAGTCCTTCAGGGTTCATCCCTAACAACTAGCCTATTACTAGCAACAATCATAAAATTTCCTCCAACCGTGCTCCTTATCCTCTCATCCCACTCCCTCAATTACACCCTACTCACTACAATAGCAATTGCCTCAGCAGCCTTAGGGGGCTGAATAGGACTAAACCAAACCCAAATCCGTAAAATCCTGGCATTCTCATCCATCTCGCACCTGGGTTGAATAATCATTATTACCATTTATGCACCCAAACTCACACTAGTTACTTTCTACCTATACTCATTAACTACAGCAGCCATTTTCCTCATTCTCAATATCACAAATACCCTAAAACTCTCTACAATAATGATTACATGAACAAAAATCCCATCACTAACTGCCACCCTTATACTTACCCTTCTATCCCTTGCAGGACTTCCTCCCCTAACCGGATTCCTACCCAAATGACTCATTATTCAAGAACTCACTAAACAAGAACTCACCACTGTTGCAACAATCATCACACTCCTCTCCCTACTCGGCCTCTTCTTCTACCTACGCCTTGCATACTGCGCAACCATCACACTCCCCCCAAACTGCACAAATCATATAAAACACTGACAAACCAACAAACCCGTTAGTTCACTAACCACCACCCTTACCACACTATCAATTATACTCCTGCCATTATCCCCTATAATTATCTCAATCCCATAG
KCC114_Lajon_NTachVE ATGAATCCCCAAGCCAAACTCATCTCAACTATAAGCCTTTTCCTAGGAACATCAATCACAATCTCAAGCAACCACTGAATAATAGCATGAGCAGGGCTTGAAATCAACACTCTAGCTATCCTCCCCCTAATCTCAAAATCCCATCACCCCCGAGCCATTGAAGCCTCCACCAAGTATTTCCTAACCCAAGCAGCTGCCTCAACACTACTCCTTTTTTCTAGCACAATCAACGCATGATTTACTGGCCAATGGGACATTGCCCAACTCACCCACCCCACATCCTGCATTCTACTAACAACTGCAATTTCAATAAAACTAGGCCTGGTCCCATTCCACTTCTGATTCCCAGAAGTCCTTCAGGGTTCATCCCTAACAACTAGCCTATTACTAGCAACAATCATAAAATTTCCTCCAACCGTGCTCCTTATCCTCTCATCCCACTCCCTCAATTACACCCTACTCACTACAATAGCAATCGCCTCAGCAGCCTTAGGGGGCTGAATAGGACTAAACCAAACCCAAATCCGTAAAATCCTGGCATTCTCATCCATCTCGCACCTGGGTTGAATAATCATTATTACCATTTATGCACCCAAACTCACACTAGTTACTTTCTACCTATACTCATTAACTACAGCAGCCATTTTCCTCATTCTCAATATCACAAATACCCTAAAACTCTCTACAATAATGATTACATGAACAAAAATCCCATCACTAACTGCCACCCTTATACTTACCCTTCTATCCCTTGCAGGACTTCCTCCCCTAACCGGATTCCTACCCAAATGACTCATTATTCAAGAACTCACTAAACAAGAACTCACCACTGTTGCAACAATCATCACACTCCTCTCCCTACTCGGCCTCTTCTTCTACCTACGCCTTGCATACTGCGCAACCATCACACTCCCCCCAAACTGCACAAATCATATAAAACACTGACAAACCAACAAACCCGTTAGTTCACTAACCACCACCCTTACCACACTATCAATTATACTCCTGCCATTATCCCCTATAATTATCTCAATCCCATAG
KCC182_Chorro_NTachVE ATGAATCCCCAAGCCAAACTCATCTCAACTATAAGCCTTTTCCTAGGAACATCAATCACAATCTCAAGCAACCACTGAATAATAGCATGAGCAGGGCTTGAAATCAACACTCTAGCTATCCTCCCCCTAATCTCAAAATCCCATCACCCCCGAGCCATTGAAGCCTCCACCAAGTATTTCCTAACCCAAGCAGCTGCCTCAACACTACTCCTTTTTTCTAGCACAATCAACGCATGATTTACTGGCCAATGGGACATTGCCCAACTCACCCACCCCACATCCTGCATTCTACTAACAACTGCAATTTCAATAAAACTAGGCCTGGTCCCATTCCACTTCTGATTCCCAGAAGTCCTTCAGGGTTCATCCCTAACAACTAGCCTATTACTAGCAACAATCATAAAATTTCCTCCAACCGTGCTCCTTATCCTCTCATCCCACTCCCTCAATTACACCCTACTCACTACAATAGCAATTGCCTCAGCAGCCTTAGGGGGCTGAATAGGACTAAACCAAACCCAAATCCGTAAAATCCTGGCATTCTCATCCATCTCGCACCTGGGTTGAATAATCATTATTACCATTTATGCACCCAAACTCACACTAGTTACTTTCTACCTATACTCATTAACTACAGCAGCCATTTTCCTCATTCTCAATATCACAAATACCCTAAAACTCTCTACAATAATGATTACATGAACAAAAATCCCATCACTAACTGCCACCCTTATACTTACCCTTCTATCCCTTGCAGGACTTCCTCCCCTAACCGGATTCCTACCCAAATGACTCATTATTCAAGAACTCACTAAACAAGAACTCACCACTGTTGCAACAATCATCACACTCCTCTCCCTACTCGGCCTCTTCTTCTACCTACGCCTTGCATACTGCGCAACCATCACACTCCCCCCAAACTGCACAAATCATATAAAACACTGACAAACCAACAAACCCGTTAGTTCACTAACCACCACCCTTACCACACTATCAATTATACTCCTGCCATTATCCCCTATAATTATCTCAATCCCATAG
KCC209_Rioch_STachVE ATGAATCCCCAAGCCAAACTCATCTCAACTATAAGCCTTTTCCTAGGAACATCAATCACAATCTCAAGCAACCACTGAATAATAGCATGAGCAGGGCTTGAAATCAACACTCTAGCTATCCTCCCCCTAATCTCAAAATCCCATCACCCCCGAGCCATTGAAGCCTCCACCAAGTATTTCCTAACCCAAGCAGCTGCCTCAACACTACTCCTTTTTTCTAGCACAATCAACGCATGATTTACTGGCCAATGGGACATTGCTCAACTCACCCACCCCACATCCTGCATTCTACTAACAACTGCAATTTCAATAAAACTAGGCCTGGTCCCATTCCACTTCTGATTCCCAGAAGTCCTTCAGGGTTCATCCCTAACAACTAGCCTATTACTAGCAACAATCATAAAATTTCCTCCAACCGTGCTCCTTATCCTCTCATCCCACTCCCTCAATTACACCCTACTCACTACAATAGCAATCGCCTCAGCAGCCTTAGGGGGCTGAATAGGACTAAACCAAACCCAAATCCGTAAAATCCTGGCATTCTCATCCATCTCGCACCTGGGTTGAATAATCATTATTACCATTTATGCACCCAAACTCACACTAGTTACTTTCTACCTATACTCATTAACTACAGCAGCCATTTTCCTCATTCTCAATATCACAAATACCCTAAAACTCTCTACAATAATGATTACATGAACAAAAATCCCATCACTAACTGCCACCCTTATACTTACCCTTCTATCCCTTGCAGGACTTCCTCCCCTAACCGGATTCCTACCCAAATGACTCATTATTCAAGAACTCACTAAACAAGAACTCACCACTGTTGCAACAATCATCACACTCCTCTCCCTACTCGGCCTCTTCTTCTACCTACGCCTTGCATACTGCGCAACCATCACACTCCCCCCAAACTGCACAAATCATATAAAACACTGACAAACCAACAAACCCGTTAGTTCACTAACCACCACCCTTACCACACTATCAATTATACTCCTGCCATTATCCCCTATAATTATCTCAATCCCATAG
KU17410_JuninPE ATGAATCCCCAAGCCAAACTCATCTCAACTATAAGCCTTTTCCTAGGAACATCAATCACAATCTCAAGCAACCACTGAATAATAGCATGAGCAGGGCTTGAAATCAACACTCTAGCTATCCTCCCACTAATCTCAAAATCCCATCACCCCCGAGCCATTGAAGCCTCCACCAAGTACTTCCTAACCCAAGCAGCTGCCTCAACACTACTCCTTTTTTCTAGCACAACCAACGCATGATTTACCGGCCAATGGGACATTACCCAACTCACTCACCCCACATCCTGCATCCTACTAACAACTGCAATTTCAATAAAACTAGGCCTGGTCCCATTCCACTTCTGATTCCCAGAAGTCCTTCAGGGTTCATCCCTAACAACTAGCCTATTACTAGCAACAATCATAAAATTTCCTCCAACCGTGCTCCTTATCCTCTCATCCCACTCCCTCAATTACACCCTACTCACTACAATAGCAATCGCCTCAGCAGCCTTAGGAGGCTGAATAGGACTAAACCAAACCCAAATCCGCAAAATCCTGGCATTCTCATCTATCTCACACCTAGGTTGAATAATCATTATTACCATTTATGCACCTAAACTCACACTAATTACTTTCTACCTATACTCATTAACTACAGCTGCCATCTTCCTCATTCTCAATATTACAAACACCCTAAAACTCTCTACAATAATAATTACATGAACAAAAATCCCATCACTAACCGCCACCCTAATACTTATCCTTCTATCCCTTGCAGGACTTCCTCCCCTAACCGGATTCCTACCCAAATGACTCATTATTCAAGAACTCACTAAACAAGAACTCACCACCGTCGCAACAATCATCACACTCCTCTCCCTACTCGGCCTCTTCTTCTACCTACGCCTTGCATACTGCGCAACCATCACACTCCCCCCAAACTGCACAAATCACATAAAACACTGACAAACCAACAAACCCGTCAGTCCACTAACCACCGCCCTTACAACACTATCAATTATACTCCTGCCATTATCCCCCATAATTATCTCAATCCCATAG
US1509_ChiriquiPA ATGAATCCCCAAGCCAAACTCATCTCAACTATAAGCCTTTTCCTAGGAACATCAATCACAATCTCAAGCAACCACTGAATAATAGCATGAGCAGGGCTTGAAATCAACACTCTAGCTATCCTCCCCCTAATCTCAAAATCCCATCACCCCCGAGCCATTGAAGCCTCCACCAAATATTTCCTAACCCAAGCAGCTGCCTCAACACTGCTCCTTTTTTCTAGCACAATTAACGCATGATTTACTGGCCAATGGGACATTACCCAACTCACTCACCCCACATCCTGCATCCTACTAACAACTGCAATTTCAATAAAACTAGGCTTGGTCCCATTCCACTTCTGATTCCCAGAGGTCCTTCAGGGCTCATCCCTAACAACTAGCCTATTACTGGCAACAATCATAAAATTTCCTCCAACCGTACTCCTTATCCTCTCATCCCACTCCCTCAATTACACTCTACTCACTACAATAGCAATCGCCTCAGCCGCCTTAGGGGGCTGAATAGGACTAAACCAAACCCAAATCCGCAAAATCCTGGCATTCTCATCCATCTCACATCTAGGTTGAATAATCATTATTACCATTTACGCACCTAAACTCACACTAATTACTTTCTACCTATACTCACTTACTACAGCAGCCATCTTCCTTATTCTCAATATTACAAACACCCTAAAACTCTCTACAATAATGATTACATGAACAAAAATCCCATCACTAACCGCCACCCTTATACTTATCCTTCTATCCCTTGCAGGACTTCCTCCCCTAACTGGATTCCTACCCAAATGGCTCATTATTCAAGAACTCACTAAACAAGAACTCACCCCTGTCGCAACAACCATCACACTCCTCTCCCTACTCGGCCTCTTCTTCTACCTACGCCTTGCATACTGCGCAACCATCACACTCCCCCCAAACTGCACAAATCACATAAAACACTGACAAACCAACAAACCCGTTAATCCACTAACCACCACCCTTACCACATTATCAATTATACTCCTGCCATTATCCCCTATAATTATCTCAATTCCATAG
US1529_ChiriquiPA ATGAATCCCCAAGCCAAACTCATCTCAACTATAAGCCTTTTCCTAGGAACATCAATCACAATCTCAAGCAACCACTGAATAATAGCATGAGCAGGGCTTGAAATCAACACTCTAGCTATCCTCCCCCTAATCTCAAAATCCCATCACCCCCGAGCCATTGAAGCCTCCACCAAATACTTCCTAACCCAAGCAGCTGCCTCAACACTACTCCTTTTTTCTAGCACAATTAACGCATGATTTACTGGCCAATGGGACATTACCCAACTCACTCACCCCACATCCTGCATCCTACTAACAACTGCAATTTCAATAAAACTAGGCTTGGTCCCATTCCACTTCTGATTCCCAGAGGTCCTTCAGGGCTCATCCCTAACAACTAGCCTATTACTGGCAACAATCATAAAATTTCCTCCAACCGTACTCCTTATCCTCTCATCCCACTCCCTCAATTACACTCTACTCACTACAATAGCAATCGCCTCAGCCGCCTTAGGGGGCTGAATAGGACTAAACCAAACCCAAATCCGCAAAATCCTGGCATTCTCATCCATCTCACATCTAGGTTGAATAATCATTATTACCATTTACGCACCTAAACTCACACTAATTACTTTCTACCTATACTCACTTACTACAGCAGCCATCTTCCTTATTCTCAATATTACAAACACCCTAAAACTCTCTACAATAATGATTACATGAACAAAAATCCCATCACTAACCGCCACCCTTATACTTATCCTTCTATCCCTTGCAGGACTTCCTCCCCTAACTGGATTCCTACCCAAATGACTCATTATTCAAGAACTCACTAAACAAGAACTCACCCCTGTCGCAACAACCATCACACTCCTCTCCCTACTCGGCCTCTTCTTCTACCTACGCCTTGCATACTGCGCAACCATCACACTCCCCCCAAACTGCACAAATCACATAAAACACTGACAAACCAACAAACCCGTTAATCCACTAACCACCGCCCTTACCACATTATCAATTATACTCCTGCCATTATCCCCTATAATTATCTCAATTCCATAG
UW71594_CochabambaBO ATGAATCCCCAAGCCAAACTCATCTCAACTATAAGCCTTTTCCTAGGAACATCAATCACAATCTCAAGCAACCACTGAATAATAGCATGAGCAGGGCTTGAAATCAACACTCTAGCTATCCTCCCCCTAATCTCAAAATCCCATCACCCCCGAGCCATTGAAGCCTCCACCAAGTACTTCCTAACCCAAGCAGCTGCCTCAACACTACTCCTTTTTTCTAGCACAATCAATGCATGATTTACCGGCCAATGGGACATTACCCAACTCACTCACCCCACATCCTGCATCCTACTAACAACTGCAATTTCAATAAAACTAGGCCTGGTCCCATTCCACTTCTGATTTCCAGAAGTCCTTCAGGGTTCATCCCTAACAACTAGCCTATTACTAGCAACAATCATAAAATTTCCTCCAACCGTGCTCCTTATCCTCTCATCCCACTCCCTCAATTACACTCTACTCACTACAATAGCAATCGCCTCAGCAGCCTTAGGGGGCTGAATAGGACTAAACCAAACCCAAATCCGCAAAATCCTGGCATTCTCATCTATCTCACACCTAGGTTGAATAATCATTATTACCATTTATGCACCTAAACTCACACTAATTACTTTCTACCTGTACTCATTAACTACAGCTGCCATCTTCCTCATTCTCAATATTACAAACACCCTAAAACTCTCTACAATAATAATTACATGAACAAAAATCCCATCACTAACCGCCACCCTTATACTTATCCTTCTATCCCTTGCAGGACTTCCTCCCCTAACCGGATTCCTACCCAAATGACTCATTATTCAAGAACTCACTAAACAAGAACTCACCACTGTCGCAACAATCATCACACTCCTCTCCCTACTCGGCCTCTTCTTCTACCTGCGCCTTGCATACTGCGCAACCATCACACTCCCCCCAAACTGCACAAATCACATAAAACACTGACAAACCAACAAACCCGTTAGTCCACTAACCACCACCCTTACTACACTATCAATTATACTCCTGCCATTATCCCCCATAATTATCTCAATCCCATAG
UW71597_CochabambaBO ATGAATCCCCAAGCCAAACTCATCTCAACTATAAGCCTTTTCCTAGGAACATCAATCACAATCTCAAGCAACCACTGAATAATAGCATGAGCAGGGCTTGAAATCAACACTCTAGCTATCCTCCCCCTAATCTCAAAATCCCATCACCCCCGAGCCATTGAAGCCTCCACCAAGTACTTCCTAACCCAAGCAGCTGCCTCAACACTACTCCTTTTTTCTAGCACAATCAATGCATGATTTACCGGCCAATGGGACATTACCCAACTCACTCACCCCACATCCTGCATCCTACTAACAACTGCAATTTCAATAAAACTAGGCCTGGTCCCATTCCACTTCTGATTTCCAGAAGTCCTTCAGGGTTCATCCCTAACAACTAGCCTATTACTAGCAACAATCATAAAATTTCCTCCAACCGTGCTCCTTATCCTCTCATCCCACTCCCTCAATTACACTCTACTCACTACAATAGCAATCGCCTCAGCAGCCTTAGGGGGCTGAATAGGACTAAACCAAACCCAAATCCGCAAAATCCTGGCATTCTCATCTATCTCACACCTAGGTTGAATAATCATTATTACCATTTATGCACCTAAACTCACACTAATTACTTTCTACCTGTACTCATTAACTACAGCTGCCATCTTCCTCATTCTCAATATTACAAACACCCTAAAACTCTCTACAATAATAATTACATGAACAAAAATCCCATCACTAACCGCCACCCTTATACTTATCCTTCTATCCCTTGCAGGACTTCCTCCCCTAACCGGATTCCTACCCAAATGACTCATTATTCAAGAACTCACTAAACAAGAACTCACCACTGTCGCAACAATCATCACACTCCTCTCCCTACTCGGCCTCTTCTTCTACCTGCGCCTTGCATACTGCGCAACCATCACACTCCCCCCAAACTGCACAAATCACATAAAACACTGACAAACCAACAAACCCGTTAGTCCACTAACCACCACCCTTACTACACTATCAATTATACTCCTGCCATTATCCCCCATAATTATCTCAATCCCATAG
UW77154_CochabambaBO ATGAATCCCCAAGCCAAACTCATCTCAACTATAAGCCTTTTCCTAGGAACATCAATCACAATCTCAAGCAACCACTGAATAATAGCATGAGCAGGGCTTGAAATCAACACTCTAGCTATCCTCCCCCTAATCTCAAAATCCCATCACCCCCGAGCCATTGAAGCCTCCACCAAGTACTTCCTAACCCAAGCAGCTGCCTCAACACTACTCCTTTTTTCTAGCACAATCAATGCATGATTTACCGGCCAATGGGACATTACCCAACTCACTCACCCCACATCCTGCATCCTACTAACAACTGCAATTTCAATAAAACTAGGCCTGGTCCCATTCCACTTCTGATTTCCAGAAGTCCTTCAGGGTTCATCCCTAACAACTAGCCTATTACTAGCAACAATCATAAAATTTCCTCCAACCGTGCTCCTTATCCTCTCATCCCACTCCCTCAATTACACTCTACTCACTACAATAGCAATCGCCTCAGCAGCCTTAGGGGGCTGAATAGGACTAAACCAAACCCAAATCCGCAAAATCCTGGCATTCTCATCTATCTCACACCTAGGTTGAATAATCATTATTACCATTTATGCACCTAAACTCACACTAATTACTTTCTACCTGTACTCATTAACTACAGCTGCCATCTTCCTCATTCTCAATATTACAAACACCCTAAAACTCTCTACAATAATAATTACATGAACAAAAATCCCATCACTAACCGCCACCCTTATACTTATCCTTCTATCCCTTGCAGGACTTCCTCCCCTAACCGGATTCCTACCCAAATGACTCATTATTCAAGAACTCACTAAACAAGAACTCACCACTGTCGCAACAATCATCACACTCCTCTCCCTACTCGGCCTCTTCTTCTACCTGCGCCTTGCATACTGCGCAACCATCACACTCCCCCCAAACTGCACAAATCACATAAAACACTGACAAACCAACAAACCCGTTAGTCCACTAACCACCACCCTTACTACACTATCAATTATACTCCTGCCATTATCCCCCATAATTATCTCAATCCCATAG
UW77276_CochabambaBO ATGAATCCCCAAGCCAAACTCATCTCAACTATAAGCCTTTTCCTAGGAACATCAATCACAATCTCAAGCAACCACTGAATAATAGCATGAGCAGGGCTTGAAATCAACACTCTAGCTATCCTCCCCCTAATCTCAAAATCCCATCACCCCCGAGCCATTGAAGCCTCCACCAAGTACTTCCTAACCCAAGCAGCTGCCTCAACACTACTCCTTTTTTCTAGCACAATCAATGCATGATTTACCGGCCAATGGGACATTACCCAACTCACTCACCCCACATCCTGCATCCTACTAACAACTGCAATTTCAATAAAACTAGGCCTGGTCCCATTCCACTTCTGATTTCCAGAAGTCCTTCAGGGTTCATCCCTAACAACTAGCCTATTACTAGCAACAATCATAAAATTTCCTCCAACCGTGCTCCTTATCCTCTCATCCCACTCCCTCAATTACACTCTACTCACTACAATAGCAATCGCCTCAGCAGCCTTAGGGGGCTGAATAGGACTAAACCAAACCCAAATCCGCAAAATCCTGGCATTCTCATCTATCTCACACCTAGGTTGGATAATCATTATTACCATTTATGCACCTAAACTCACACTAATTACTTTCTACCTGTACTCATTAACTACAGCTGCCATCTTCCTCATTCTCAATATTACAAACACCCTAAAACTCTCTACAATAATAATTACATGAACAAAAATCCCATCACTAACCGCCACCCTTATACTTATCCTTCTATCCCTTGCAGGACTTCCTCCCCTAACCGGATTCCTACCCAAATGACTCATTATTCAAGAACTCACTAAACAAGAACTCACCACTGTCGCAACAATCATCACACTCCTCTCCCTACTCGGCCTCTTCTTCTACCTGCGCCTTGCATACTGCGCAACCATCACACTCCCCCCAAACTGCACAAATCACATAAAACACTGACAAACCAACAAACCCGTTAGTCCACTAACCACCACCCTTACTACACTATCAATTATACTCCTGCCATTATCCCCCATAATTATCTCAATCCCATAG
YPL173_Rioch_STachVE ATGAATCCCCAAGCCAAACTCATCTCAACTATAAGCCTTTTCCTAGGAACATCAATCACAATCTCAAGCAACCACTGAATAATAGCATGAGCAGGGCTTGAAATCAACACTCTAGCTATCCTCCCCCTAATCTCAAAATCCCATCACCCCCGAGCCATTGAAGCCTCCACCAAGTATTTCCTAACCCAAGCAGCTGCCTCAACACTACTCCTTTTTTCTAGCACAATCAACGCATGATTTACTGGCCAATGGGACATTGCCCAACTCACCCACCCCACATCCTGCATTCTACTAACAACTGCAATTTCAATAAAACTAGGCCTGGTCCCATTCCACTTCTGATTCCCAGAAGTCCTTCAGGGTTCATCCCTAACAACTAGCCTATTACTAGCAACAATCATAAAATTTCCTCCAACCGTGCTCCTTATCCTCTCATCCCACTCCCTCAATTACACCCTACTCACTACAATAGCAATTGCCTCAGCAGCCTTAGGGGGCTGAATAGGACTAAACCAAACCCAAATCCGTAAAATCCTGGCATTCTCATCCATCTCGCACCTGGGTTGAATAATCATTATTACCATTTATGCACCCAAACTCACACTAGTTACTTTCTACCTATACTCATTAACTACAGCAGCCATTTTCCTCATTCTCAATATCACAAATACCCTAAAACTCTCTACAATAATGATTACATGAACAAAAATCCCATCACTAACTGCCACCCTTATACTTACCCTTCTATCCCTTGCAGGACTTCCTCCCCTAACCGGATTCCTACCCAAATGACTCATTATTCAAGAACTCACTAAACAAGAACTCACCACTGTTGCAACAATCATCACACTCCTCTCCCTACTCGGCCTCTTCTTCTACCTACGCCTTGCATACTGCGCAACCATCACACTCCCCCCAAACTGCACAAATCATATAAAACACTGACAAACCAACAAACCCGTTAGTTCACTAACCACCACCCTTACCACACTATCAATTATACTCCTGCCATTATCCCCTATAATTATCTCAATCCCATAG
YPL181_Rioch_STachVE ATGAATCCCCAAGCCAAACTCATCTCAACTATAAGCCTTTTCCTAGGAACATCAATCACAATCTCAAGCAACCACTGAATAATAGCATGAGCAGGGCTTGAAATCAACACTCTAGCTATCCTCCCCCTAATCTCAAAATCCCATCACCCCCGAGCCATTGAAGCCTCCACCAAGTATTTCCTAACCCAAGCAGCTGCCTCAACACTACTCCTTTTTTCTAGCACAATCAACGCATGATTTACTGGCCAATGGGACATTGCCCAACTCACCCACCCCACATCCTGCATTCTACTAACAACTGCAATTTCAATAAAACTAGGCCTGGTCCCATTCCACTTCTGATTCCCAGAAGTCCTTCAGGGTTCATCCCTAACAACTAGCCTATTACTAGCAACAATCATAAAATTTCCTCCAACCGTGCTCCTTATCCTCTCATCCCACTCCCTCAATTACACCCTACTCACTACAATAGCAATTGCCTCAGCAGCCTTAGGGGGCTGAATAGGACTAAACCAAACCCAAATCCGTAAAATCCTGGCATTCTCATCCATCTCGCACCTGGGTTGAATAATCATTATTACCATTTATGCACCCAAACTCACACTAGTTACTTTCTACCTATACTCATTAACTACAGCAGCCATTTTCCTCATTCTCAATATCACAAATACCCTAAAACTCTCTACAATAATGATTACATGAACAAAAATCCCATCACTAACTGCCACCCTTATACTTACCCTTCTATCCCTTGCAGGACTTCCTCCCCTAACCGGATTCCTACCCAAATGACTCATTATTCAAGAACTCACTAAACAAGAACTCACCACTGTTGCAACAATCATCACACTCCTCTCCCTACTCGGCCTCTTCTTCTACCTACGCCTTGCATACTGCGCAACCATCACACTCCCCCCAAACTGCACAAATCATATAAAACACTGACAAACCAACAAACCCGTTAGTTCACTAACCACCACCCTTACCACACTATCAATTATACTCCTGCCATTATCCCCTATAATTATCTCAATCCCATAG
;
end;

[
MrBayes settings for the best-fit model (GTR+I) selected by AIC in MrModeltest 2.3
]
