# Supplementary material for: A latitudinal phylogeographic diversity gradient in birds
Source: PLoS Biol. 2017 Apr 13;15(4):e2001073. doi: 10.1371/journal.pbio.2001073 (PMC5390966; doi:10.1371/journal.pbio.2001073)
Supplement: S1 Data — (ZIP) [file pbio.2001073.s015.zip › S1_Data/Margarornis-squamiger.nex]

#NEXUS

begin data;
   dimensions ntax=68 nchar=1041;
   format datatype=dna gap=- interleave=no;
   matrix

Premnoplex.600 ATAAACCCACAAGCTAAACTAATCTCTACCTTAAGTCTAATTCTAGGAACCACTATCACAATTACAAGTAGCCACTGAACAATAGCATGAACCGGCCTAGAAATCAACACCCTAGCTATCCTACCCCTGATCTCAAAATCTCACCACCCACGAGCTATTGAAGCTGCAACCAAGTACTTTCTAGTTCAAGCAGCAGCATCAACCCTACTCCTATTTTCTAGCACAACCAACGCACTATTCACTGGTCAATGGGATATCACGCAACTCACCCATCCCATCTCATGTCTTCTTATAACAACAGCAATCTCAATCAAACTAGGTCTAGTTCCATTCCACTTCTGATTTCCAGAAGTCCTCCAAGGTTCCTCACTAACTACAGGTCTACTCCTAGCTACAGCTATAAAATTTCCCCCCATCACATTATTTTTACTAGTATCCCCCTCTCTCAACTACACCTTACTAACTGCCATAGCCATCTCCTCAGCTGCCTTAGGAGGGTGAGCAGGCCTAAACCAAACCCAAACCCGTAAAGTTTTAGCCTTCTCATCTATCTCCCACTTAGGATGAATAGCAATTATTATCATTTATAGCCCTAAGCTTACCCTAATTACCTTCTACATATACTGCCTAATAACCGCTGCTATTTTTCTTACCCTTAAAACCACCAAAATTCTTAAACTATCCTCAATAATAACCGCATGAACAAAAATTCCATCACTAAGCGCAACCCTGATACTCTCACTCCTATCCCTAGCAGGACTACCCCCAATAACAGGATTCTTACCAAAATGACTCATTGTCCAAGAACTAACTAAACAAGAAATAACTCCAACAGCAACAATCATCGCCCTCTTATCCCTATTAGGCCTTTTCTTCTACCTCCGCTTAGCTTACTGTGCAACAATTACACTCCCTCCAAACTCTACCAACTGCATAAAACAATGGCAAACTAACAAACCAGTAAATACCACTACTACAATTCTCACCGCCCTGACAATCACACTTCTACCACTCTCCCCCATAATCCTTACAATCCCTTAG
Margarornis.rubiginosus.19795 ATAAACCCACAAGCTAAACTAATTTCCACCCTAAGTCTACTCCTAGGAACTACAATCACAATCTCAAGCAACCATTGGACAATAGCATGAACTGGCCTAGAAATTAACACCTTAGCCATCCTCCCCTTAATCTCAAAATCCCACCACCCACGAGCTATCGAAGCCGCAACCAAGTATTTTCTAGTTCAAGCAGCAGCATCCACTCTACTCTTATTTTCCAGTACAACCAACGCACTATTTACTGGACAATGAGACATTACACAACTCACCCACCCCATTTCATGCCTCCTTATAACAACAGCTATCTCAATCAAACTAGGTCTAGTTCCATTCCACTTCTGATTTCCAGAAGTCCTTCAAGGTTCATCCCTAACCACAGGTCTACTCCTCGCTACAGCTATGAAATTTCCCCCTATCACATTATTCTTATTAACATCCTCCTCCCTTAATCACACTCTACTAACTATCATAGCAATCTCTTCAGCTACCCTAGGAGGATGAATAGGCCTAAACCAAACCCAAATCCGCAAAGTTTTAGCCTTTTCATCCATCTCCCATTTAGGATGAATAACAATCATCATTATTTATAACCCAAAACTCACCCTAATCACCTTCTATATGTACTGCCTAATAACCGCCGCCATTTTTCTAACCCTCAAAACCACCAAAATTCTCAAATTATCCTCAATAATAACTGCATGAACAAAAATTCCATCACTCAGCGCAACCCTAATACTCGCACTTCTGTCCCTAGCAGGATTACCACCACTAACAGGATTCTTACCAAAATGACTTATTATTCAAGAACTTACTAAGCAAGAAATAACCTCAACAGCAACAATCATTGCACTCCTCTCCCTACTAGGTCTTTTTTTCTACCTACGCTTAGCCTACTGTGCAACAATAACTCTCCCCCCAAACTCTAACAACTACATAAAACAATGACAAACTAACAAACCAGTAAATACCCTTACCACAACCCTCATTACTCTAACAATCACTCTTCTACCACTCTCCCCCATAATCTTTACAATTCCCTAG
Margarornis.bellulus.HM125596 ATAAACCCACAAGCTAAACTAATTTCCACCCTAAGTCTACTCCTAGGAACTACAATCACAATCTCAAGCAACCATTGGACAATAGCATGAACTGGTCTAGAAATTAACACCTTAGCCGTCCTCCCCTTGATCTCAAAATCCCACCACCCACGAGCTATCGAAGCCGCAACCAAGTATTTTCTAGTTCAAGCAGCAGCATCCACTCTACTCTTATTTTCCAGTACCACTAACGCACTATTTACCGGACAATGAGACATTACACAACTCACCCACCCCATTTCATGCCTCCTTATAACAACAGCTATCTCAATCAAACTAGGTTTAGTTCCATTCCACTTCTGATTTCCAGAAGTCCTTCAAGGCTCATCCCTAACCACAGGCCTACTCCTCGCTACAGCCATAAAATTTCCCCCCATCACATTATTCTTATTAACATCCTCCTCCCTTAATCACACTCTATTAACCATTATAGCAATCTCTTCAGCTGCCCTAGGAGGATGAATAGGCCTAAACCAAACCCAGATCCGCAAAATTTTAGCCTTTTCATCCATCTCCCATTTAGGATGAATAACAATCATCATCATTTATAACCCAAAACTCACCCTAATCACCTTCTATATGTACTGCCTAATAACCACTGCCATTTTTCTAACCCTTAAAACTACCAAAATTCTTAAATTATCCTCAATAATAACTGCGTGAACAAAAATTCCATCACTCAGTGCAACCCTAATACTCGCACTTCTATCCCTAGCAGGATTACCACCACTAACAGGATTCTTACCAAAATGACTTATTATTCAAGAACTTACTAAACAAGAAATAACCCCAACAGCAACAATCATTTCACTCCTCTCCCTACTAGGTCTTTTTTTCTACCTACGCTTAGCTTACTGTGCAACAATTACTCTCCCCCCAAACTCTAATAACTACATGAAACAATGACAAACTAACAAACCAGTAAATACCCTTACCACAACCCTCATTACTCTAACAATCACTCTTCTACCACTCTCCCCCATAATCTTTACAATCCCCTAG
Margarornis.stellatus.ANSP15793 ATAAACCCACAAGCTAAACTAATTTCCACCCTAAGTCTACTCCTAGGAACTACAATCACAATCTCAAGCAACCATTGGACAATAGCATGAACTGGCCTAGAAATTAACACCTTAGCCGTCCTCCCCTTGATCTCAAAATCCCACCACCCACGAGCTATCGAAGCCGCAACCAAGTATTTTCTAGTTCAAGCAGCAGCATCCACTCTACTCTTATTTTCCAGTACCACTAACGCACTATTTACCGGACAATGAGACATTACACAACTCACCCACCCCATTTCATGCCTCCTTATAACAACAGCTATCTCAATCAAACTAGGTTTAGTTCCATTCCACTTCTGATTTCCAGAAGTCCTTCAAGGCTCATCCCTAACCACAGGCCTACTCCTCGCTACAGCCATAAAATTTCCCCCCATCACATTATTCTTATTAACATCCTCCTCCCTTAATCACACTCTATTAACCATTATAGCAATCTCTTCAGCTGCCCTAGGAGGATGAATAGGCCTAAACCAAACCCAGATCCGCAAAATTTTAGCCTTTTCATCCATCTCCCATTTAGGATGAATAACAATCATCATCATTTATAACCCAAAACTCACCCTAATCGCCTTCTATATCTACTGCCTAATAACCACTGCCATTTTTCTAACCCTTAAAACTACCAAAATTCTTAAATTATCCTCAATAATAACTGCGTGAACAAAAATTCCATCACTCAGTGCAACCCTAATACTCGCACTTCTGTCCCTAGCAGGACTACCACCACTAACAGGATTCTTACCAAAATGACTTATTATTCAAGAACTTACTAAACAAGAAATAACCTCAACAGCAACAATCATTGCACTCCTCTCCCTACTAGGTCTTTTTTTCTACCTACGCCTAGCTTACTGTGCAACAATTACTCTCCCCCCAAACTCTAACAACTACATGAAACAATGACAAACTAACAAACCAGTAAATACCCTTACCACAACCCTCATTACTCTAACAATCACTCTTCTACCACTCTCCCCCATAATCTTTACAAACCCCTAG
1215_LaPazBO ATAAACCCACAAGCTAAACTAATTTCCACCCTAAGTCTACTCCTAGGAACTACAATCACAATCTCAAGCAACCATTGAACAATAGCATGAACTGGCCTAGAAATTAACACCTTAGCCATCCTCCCCTTGATCTCAAAATCCCACCACCCACGAGCTATCGAAGCCGCAACCAAGTATTTTCTAGTTCAAGCAGCAGCATCCACTCTACTCTTATTTTCCAGTACCACTAACGCACTATTTACTGGACAATGAGACATTACACAACTCACCCACCCCATTTCATGCCTCCTTATAACAACAGCTATCTCAATCAAACTAGGTTTAGTTCCATTCCACTTCTGATTTCCAGAAGTCCTTCAAGGCTCATCCCTAACCACAGGCCTACTCCTCGCCACAGCCATAAAATTTCCCCCCATCACATTATTCTTATTAACATCCTCCTCCCTTAATCACACTCTATTAACCATTATAGCAATCGCTTCAGCTGCCCTAGGAGGATGAATAGGCCTAAACCAAACCCAGATCCGCAAAGTTTTAGCCTTTTCATCCATCTCCCATTTAGGATGAATAACAATCATCATTATTTATAACCCAAAACTCACCCTAATCACCTTCTATATGTACTGCCTAATAACCACTGCCATTTTTCTAACCCTCAAAACTACCAAAATTCTTAAATTATCCTCAATAATAACTGCATGAACAAAAATTCCATCACTCAGTGCAACCCTAATACTCGCACTTCTGTCCCTAGCAGGATTACCACCACTAACAGGATTCTTACCAAAATGACTTATTATTCAAGAACTTACTAAGCAAGAAATAACCTCAACAGCAACAATCATTGCACTCCTCTCCCTACTAGGTCTTTTTTTCTACCTACGCTTAGCTTACTGTGCAACAATTACTCTCCCCCCAAACTCTAACAACTACATAAAACAATGACAAACTAACAAACCAGTAAATACCCTTACCACAACCCTCATTACTCTAACAATCACTCTTCTACCACTCTCCCCCATAATCTTTACAATCCCCTAG
1898_PascoPE ATAAACCCACAAGCTAAACTAATTTCCACCCTAAGTCTACTCCTAGGAACTACAATCACAATCTCAAGCAACCATTGGACAATAGCATGAACTGGCCTAGAAATTAACACCTTAGCCATCCTCCCCTTGATCTCAAAATCCCACCACCCACGAGCTATCGAAGCCGCAACCAAGTATTTTCTAGTTCAAGCAGCAGCATCCACTCTACTCTTATTTTCCAGTACCACTAACGCACTATTTACCGGACAATGAGATATTGCACAACTCACCCACCCCATTTCATGCCTCCTTATAACAACAGCTATCTCAATCAAACTAGGTTTAGTTCCATTCCACTTCTGATTTCCAGAAGTCCTTCAAGGTTCATCCCTAACCACAGGCCTACTCCTCGCCACAGCCATAAAATTTCCCCCCATCACATTATTCTTATTAACATCCTCCTCCCTTAATCACACTCTATTAACCATTATAGCAATCGCTTCAGCTGCCCTAGGAGGATGAATAGGCCTAAACCAAACCCAGATCCGCAAAGTTTTAGCCTTTTCATCCATCTCCCATTTAGGATGAATAACAATCATCATTATTTATAACCCAAAACTCACCCTAATCACCTTCTATATGTACTGCCTAATAACCACTGCCATTTTTCTAACCCTCAAAACTACTAAAATTCTTAAATTATCCTCAATAATAACTGCATGAACAAAAATTCCATCACTCAGTGCAACCCTAATACTCGCACTTCTGTCCCTAGCAGGATTACCACCACTAACAGGATTCTTACCAAAATGACTTATTATTCAAGAACTTACTAAGCAAGAAATAACCTCAACAGCAACAATCATTGCACTCCTCTCCCTACTAGGTCTTTTTTTCTACCTACGCTTAGCTTACTGTGCAACAATTACTCTCCCCCCAAACTCTAACAACTACATAAAACAATGACAAACTAACAAACCAGTAAATACCCTCACCACAACCCTCATTACTCTAACAATCACTCTTCTACCACTCTCCCCCATAATCTTTACAATCCCCTAG
249_CajamarcaPE ATAAACCCACAAGCTAAACTAATTTCCACCCTAAGTCTACTCCTAGGAACTACAATCACAATCTCAAGCAACCATTGGACAATAGCATGAACTGGCCTAGAAATTAACACCTTAGCCATCCTCCCCTTGATCTCAAAATCCCACCACCCACGAGCTATCGAAGCCGCAACCAAGTATTTTCTAGTTCAAGCAGCAGCATCCACTCTACTCTTATTTTCCAGTACCACTAACGCACTATTTACCGGACAATGAGACATTGCACAACTCACCCACCCCATTTCATGCCTCCTTATAACAACAGCTATCTCAATCAAACTAGGTTTAGTTCCATTCCACTTCTGATTTCCAGAAGTCCTTCAAGGCTCATCCCTAACCACAGGCCTACTCCTCGCCACAGCCATAAAATTTCCCCCCATCACATTATTCTTATTAACATCCTCCTCCCTTAATCACACTCTATTAACCATTATAGCAATCGCTTCAGCTGCCCTAGGAGGATGAATAGGCCTAAACCAAACCCAGATCCGCAAAGTTTTAGCCTTTTCATCCATCTCCCATTTAGGATGAATAACAATCATCATTATTTATAACCCAAAACTCACCCTAATCACCTTCTATATGTACTGCCTAATAACCACTGCCATTTTTCTAACCCTCAAAACTACCAAAATTCTTAAATTATCCTCAATAATAACTGCATGAACAAAAATTCCATCACTCAGTGCAACCCTAATACTCGCACTTCTGTCCCTAGCAGGATTACCACCACTAACAGGATTCTTACCAAAATGACTTATTATTCAAGAACTTACTAAGCAAGAAATAACCTCAACAGCAACAATCATTGCACTCCTCTCCCTACTAGGTCTTTTTTTCTACCTACGCCTAGCTTACTGTGCAACAATTACTCTCCCCCCAAACTCTAACAACTACATAAAACAATGACAAACTAACAAACCAGTAAATACCCTCACCACAACCCTCATTACTCTAACAATCACTCTTCTACCACTCTCCCCCATAATCTTTACAATCCCCTAG
31812_CajamarcaPE ATAAACCCACAAGCTAAACTAATTTCCACCCTAAGTCTACTCCTAGGAACTACAATCACAATCTCAAGCAACCATTGGACAATAGCATGAACTGGCCTAGAAATTAACACCTTAGCCATCCTCCCCTTGATCTCAAAATCCCACCACCCACGAGCTATCGAAGCCGCAACCAAGTATTTTCTAGTTCAAGCAGCAGCATCCACTCTACTCTTATTTTCCAGTACCACTAACGCACTATTTACCGGACAATGAGATATTGCACAACTCACCCACCCCATTTCATGCCTCCTTATAACAACAGCTATCTCAATCAAACTAGGTTTAGTTCCATTCCACTTCTGATTTCCAGAAGTCCTTCAAGGTTCATCCCTAACCACAGGCCTACTCCTCGCCACAGCCATAAAATTTCCCCCCATCACATTATTCTTATTAACATCCTCCTCCCTTAATCACACTCTATTAACCATTATAGCAATCGCTTCAGCTGCCCTAGGAGGATGAATAGGCCTAAACCAAACCCAGATCCGCAAAGTTTTAGCCTTTTCATCCATCTCCCATTTAGGATGAATAACAATCATCATTATTTATAACCCAAAACTCACCCTAATCACCTTCTATATGTACTGCCTAATAACCACTGCCATTTTTCTAACCCTCAAAACTACTAAAATTCTTAAATTATCCTCAATAATAACTGCATGAACAAAAATTCCATCACTCAGTGCAACCCTAATACTCGCACTTCTGTCCCTAGCAGGATTGCCACCACTAACAGGATTCTTACCAAAATGACTTATTATTCAAGAACTTACTAAGCAAGAAATAACCTCAACAGCAACAATCATTGCACTCCTCTCCCTACTAGGTCTTTTTTTCTACCTACGCTTAGCTTACTGTGCAACAATTACTCTCCCCCCAAACTCTAACAACTACATAAAACAATGACAAACTAACAAACCAGTAAATACCCTCACCACAACCCTCATTACTCTAACAATCACTCTTCTACCACTCTCCCCCATAATCTTTACAATCCCCTAG
31877_CajamarcaPE ATAAACCCACAAGCTAAACTAATTTCCACCCTAAGTCTACTCCTAGGAACTACAATCACAATCTCAAGCAACCATTGGACAATAGCATGAACTGGCCTAGAAATTAACACCTTAGCCATCCTCCCCTTGATCTCAAAATCCCACCACCCACGAGCTATCGAAGCCGCAACCAAGTATTTTCTAGTTCAAGCAGCAGCATCCACTCTACTCTTATTTTCCAGTACCACTAACGCACTATTTACCGGACAATGAGACATTGCACAACTCACCCACCCCATTTCATGCCTCCTTATAACAACAGCTATCTCAATCAAACTAGGTTTAGTTCCATTCCACTTCTGATTTCCAGAAGTCCTTCAAGGCTCATCCCTAACCACAGGCCTACTCCTCGCCACAGCCATAAAATTTCCCCCCATCACATTATTCTTATTAACATCCTCCTCCCTTAATCACACTCTATTAACCATTATAGCAATCGCTTCAGCTGCCCTAGGAGGATGAATAGGCCTAAACCAAACCCAGATCCGCAAAGTTTTAGCCTTTTCATCCATCTCCCATTTAGGATGAATAACAATCATCATTATTTATAACCCAAAACTCACCCTAATCACCTTCTATATGTACTGCCTAATAACCACTGCCATTTTTCTAACCCTCAAAACTACCAAAATTCTTAAATTATCCTCAATAATAACTGCATGAACAAAAATTCCATCACTCAGTGCAACCCTAATACTCGCACTTCTGTCCCTAGCAGGATTACCACCACTAACAGGATTCTTACCAAAATGACTTATTATTCAAGAACTTACTAAGCAAGAAATAACCTCAACAGCAACAATCATTGCACTCCTCTCCCTACTAGGTCTTTTTTTCTACCTACGCTTAGCTTACTGTGCAACAATTACTCTCCCCCCAAACTCTAACAACTACATAAAACAATGACAAACTAACAAACCAGTAAATACCCTCACCACAACCCTCATTACTCTAACAATCACTCTTCTACCACTCTCCCCCATAATCTTTACAATCCCCTAG
32045_CajamarcaPE ATAAACCCACAAGCTAAACTAATTTCCACCCTAAGTCTACTCCTAGGAACTACAATCACAATCTCAAGCAACCATTGGACAATAGCATGAACTGGCCTAGAAATTAACACCTTAGCCATCCTCCCCTTGATCTCAAAATCCCACCACCCACGAGCTATCGAAGCCGCAACCAAGTATTTTCTAGTTCAAGCAGCAGCATCCACTCTACTCTTATTTTCCAGTACCACTAACGCACTATTTACCGGACAATGAGACATTACACAACTCACCCACCCCATTTCATGCCTCCTTATAACAACAGCTATCTCAATCAAACTAGGTTTAGTTCCATTCCACTTCTGATTTCCAGAAGTCCTTCAAGGCTCATCCCTAACCACAGGCCTACTCCTCGCCACAGCCATAAAATTTCCCCCCATCACATTATTCTTATTAACATCCTCCTCCCTTAATCACACTCTATTAACCATTATAGCAATCGCTTCAGCTGCCCTAGGAGGATGAATAGGCCTAAACCAAACCCAGATCCGCAAAGTCTTAGCCTTTTCATCCATCTCCCATTTAGGATGAATGACAATCATCATTATTTATAACCCAAAACTCACCCTAATCACCTTCTATATGTACTGCCTAATAACCACTGCCATTTTTCTAACCCTCAAAACTACCAAAATTCTTAAATTATCCTCAATAATAACTGCATGAACAAAAATTCCATCACTCAGTGCAACCCTAATACTCGCACTTCTGTCCCTAGCAGGATTACCACCACTAACAGGATTCTTACCAAAATGACTTATTATTCAAGAACTTACTAAGCAAGAAATAACCTCAACAGCAACAATCATTGCACTCCTCTCCCTACTAGGTCTTTTTTTCTACCTACGCTTAGCTTACTGTGCAACAATTACTCTCCCCCCAAACTCTAACAACTACATAAAACAATGACAAACTAACAAACCAGTAAATACCCTCACCACAACCCTCATTACTCTAACAATCACTCTTCTACCACTCTCCCCCATAATCTTTACAATCCCCTAG
32365_CajamarcaPE ATAAACCCACAAGCTAAACTAATTTCCACCCTAAGTCTACTCCTAGGAACTACAATCACAATCTCAAGCAACCATTGGACAATAGCATGAACTGGCCTAGAAATTAACACCTTAGCCATCCTCCCCTTGATCTCAAAATCCCACCACCCACGAGCTATCGAAGCCGCAACCAAGTATTTTCTAGTTCAAGCAGCAGCATCCACTCTACTCTTATTTTCCAGTACCACTAACGCACTATTTACCGGACAATGAGATATTGCACAACTCACCCACCCCATTTCATGCCTCCTTATAACAACAGCTATCTCAATCAAACTAGGTTTAGTTCCATTCCACTTCTGATTTCCAGAAGTCCTTCAAGGTTCATCCCTAACCACAGGCCTACTCCTCGCCACAGCCATAAAATTTCCCCCCATCACATTATTCTTATTAACATCCTCCTCCCTTAATCACACTCTATTAACCATTATAGCAATCGCTTCAGCTGCCCTAGGAGGATGAATAGGCCTAAACCAAACCCAGATCCGCAAAGTTTTAGCCTTTTCATCCATCTCCCATTTAGGATGAATAACAATCATCATTATTTATAACCCAAAACTCACCCTAATCACCTTCTATATGTACTGCCTAATAACCACTGCCATTTTTCTAACCCTCAAAACTACTAAAATTCTTAAATTATCCTCAATAATAACTGCATGAACAAAAATTCCATCACTCAGTGCAACCCTAATACTCGCACTTCTGTCCCTAGCAGGATTGCCACCACTAACAGGATTCTTACCAAAATGACTTATTATTCAAGAACTTACTAAGCAAGAAATAACCTCAACAGCAACAATCATTGCACTCCTCTCCCTACTAGGTCTTTTTTTCTACCTACGCTTAGCTTACTGTGCAACAATTACTCTCCCCCCAAACTCTAACAACTACATAAAACAATGACAAACTAACAAACCAGTAAATACCCTCACCACAACCCTCATTACTCTAACAATCACTCTTCTACCACTCTCCCCCATAATCTTTACAATCCCCTAG
32399_CajamarcaPE ATAAACCCACAAGCTAAACTAATTTCCACCCTAAGTCTACTCCTAGGAACTACAATCACAATCTCAAGCAACCATTGGACAATAGCATGAACTGGCCTAGAAATTAACACCTTAGCCATCCTCCCCTTGATCTCAAAATCCCACCACCCACGAGCTATCGAAGCCGCAACCAAGTATTTTCTAGTTCAAGCAGCAGCATCCACTCTACTCTTATTTTCCAGTACCACTAACGCACTATTTACCGGACAATGAGACATTGCACAACTCACCCACCCCATTTCATGCCTCCTTATAACAACAGCTATCTCAATCAAACTAGGTTTAGTTCCATTCCACTTCTGATTTCCAGAAGTCCTTCAAGGCTCATCCCTAACCACAGGCCTACTCCTCGCCACAGCCATAAAATTTCCCCCCATCACATTATTCTTATTAACATCCTCCTCCCTTAATCACACTCTATTAACCATTATAGCAATCGCTTCAGCTGCCCTAGGAGGATGAATAGGCCTAAACCAAACCCAGATCCGCAAAGTTTTAGCCTTTTCATCCATCTCCCATTTAGGATGAATAACAATCATCATTATTTATAACCCAAAACTCACCCTAATCACCTTCTATATGTACTGCCTAATAACCACTGCCATTTTTCTAACCCTCAAAACTACCAAAATTCTTAAATTATCCTCAATAATAACTGCATGAACAAAAATTCCATCACTCAGTGCAACCCTAATACTCGCACTTCTGTCCCTAGCAGGATTACCACCACTAACAGGATTCTTACCAAAATGACTTATTATTCAAGAACTTACTAAGCAAGAAATAACCTCAACAGCAACAATCATTGCACTCCTCTCCCTACTAGGTCTTTTTTTCTACCTACGCTTAGCTTACTGTGCAACAATTACTCTCCCCCCAAACTCTAACAACTACATAAAACAATGACAAACTAACAAACCAGTAAATACCCTCACCACAACCCTCATTACTCTAACAATCACTCTTCTACCACTCTCCCCCATAATCTTTACAATCCCCTAG
3512_HuanucoPE ATAAACCCACAAGCTAAACTAATTTCCACCCTAAGTCTACTCCTAGGAACTACAATCACAATCTCAAGCAACCATTGGACAATAGCATGAACTGGCCTAGAAATTAACACCTTAGCCATCCTCCCCTTGATCTCAAAATCCCACCACCCACGAGCTATCGAAGCCGCAACCAAGTATTTTCTAGTTCAAGCAGCAGCATCCACTCTACTCTTATTTTCCAGTACCACTAACGCACTATTTACCGGACAATGAGATATTGCACAACTCACCCACCCCATTTCATGCCTCCTTATAACAACAGCTATCTCAATCAAACTAGGTTTAGTTCCATTCCACTTCTGATTTCCAGAAGTCCTTCAAGGTTCATCCCTAACCACAGGCCTACTCCTCGCCACAGCCATAAAATTTCCCCCCATCACATTATTCTTATTAACATCCTCCTCCCTTAATCACACTCTATTAACCATTATAGCAATCGCTTCAGCTGCCCTAGGAGGATGAATAGGCCTAAACCAAACCCAGATCCGCAAAGTTTTAGCCTTTTCATCCATCTCCCATTTAGGATGAATAACAATCATCATTATTTATAACCCAAAACTCACCCTAATCACCTTCTATATGTACTGCCTAATAACCACTGCCATTTTTCTAACCCTCAAAACTACTAAAATTCTTAAATTATCCTCAATAATAACTGCATGAACAAAAATTCCATCACTCAGTGCAACCCTAATACTCGCACTTCTGTCCCTAGCAGGATTACCACCACTAACAGGATTCTTACCAAAATGACTTATTATTCAAGAACTTACTAAGCAAGAAATAACCTCAACAGCAACAATCATTGCACTCCTCTCCCTACTAGGTCTTTTTTTCTACCTACGCTTAGCTTACTGTGCAACAATTACTCTCCCCCCAAACTCTAACAACTACATAAAACAATGACAAACTAACAAACCAGTAAATACCCTCACCACAACCCTCATTACTCTAACAATCACTCTTCTACCACTCTCCCCCATAATCTTTACAATCCCCTAG
3554_HuanucoPE ATAAACCCACAAGCTAAACTAATTTCCACCCTAAGTCTACTCCTAGGAACTACAATCACAATCTCAAGCAACCATTGGACAATAGCATGAACTGGCCTAGAAATTAACACCTTAGCCATCCTCCCCTTGATCTCAAAATCCCACCACCCACGAGCTATCGAAGCCGCAACCAAGTATTTTCTAGTTCAAGCAGCAGCATCCACTCTACTCTTATTTTCCAGTACCACTAACGCACTATTTACCGGACAATGAGATATTGCACAACTCACCCACCCCATTTCATGCCTCCTTATAACAACAGCTATCTCAATCAAACTAGGTTTAGTTCCATTCCACTTCTGATTTCCAGAAGTCCTTCAAGGTTCATCCCTAACCACAGGCCTACTCCTCGCCACAGCCATAAAATTTCCCCCCATCACATTATTCTTATTAACATCCTCCTCCCTTAATCACACTCTATTAACCATTATAGCAATCGCTTCAGCTGCCCTAGGAGGATGAATAGGCCTAAACCAAACCCAGATCCGCAAAGTTTTAGCCTTTTCATCCATCTCCCATTTAGGATGAATAACAATCATCATTATTTATAACCCAAAACTCACCCTAATCACCTTCTATATGTACTGCCTAATAACCACTGCCATTTTTCTAACCCTCAAAACTACTAAAATTCTTAAATTATCCTCAATAATAACTGCATGAACAAAAATTCCATCACTCAGTGCAACCCTAATACTCGCACTTCTGTCCCTAGCAGGATTACCACCACTAACAGGATTCTTACCAAAATGACTTATTATTCAAGAACTTACTAAGCAAGAAATAACCTCAACAGCAACAATCATTGCACTCCTCTCCCTACTAGGTCTTTTTTTCTACCTACGCTTAGCTTACTGTGCAACAATTACTCTCCCCCCAAACTCTAACAACTACATAAAACAATGACAAACTAACAAACCAGTAAATACCCTCACCACAACCCTCATTACTCTAACAATCACTCTTCTACCACTCTCCCCCATAATCTTTACAATCCCCTAG
43950_SnMartinPE ATAAACCCACAAGCTAAACTAATTTCCACCCTAAGTCTACTCCTAGGAACTACAATCACAATCTCAAGCAACCATTGGACAATAGCATGAACTGGCCTAGAAATTAACACCTTAGCCATCCTCCCCTTAATCTCAAAATCCCACCACCCACGAGCTATCGAAGCCGCAACCAAGTATTTTCTAGTTCAAGCAGCAGCATCCACTCTACTCTTATTTTCCAGTACCACTAACGCACTATTTACCGGACAATGAGATATTGCACAACTCACCCACCCCATTTCATGCCTCCTTATAACAACAGCTATCTCAATCAAACTAGGTTTAGTTCCATTCCACTTCTGATTTCCAGAAGTCCTTCAAGGTTCATCCCTAACCACAGGCCTACTCCTCGCCACAGCCATAAAATTTCCCCCCATCACATTATTCTTATTAACATCCTCCTCCCTTAATCACACTCTATTAACCATTATAGCAATCGCTTCAGCTGCCCTAGGAGGATGAATAGGCCTAAACCAAACCCAGATCCGCAAAGTTTTAGCCTTTTCATCCATCTCCCATTTAGGATGAATAACAATCATCATTATTTATAACCCAAAACTCACCCTAATCACCTTCTATATGTACTGCCTAATAACCACTGCCATTTTTCTAACCCTCAAAACTACTAAAATTCTTAAATTATCCTCAATAATAACTGCATGAACAAAAATTCCATCACTCAGTGCAACCCTAATACTCGCACTTCTGTCCCTAGCAGGATTACCACCACTAACAGGATTCTTACCAAAATGACTTATTATTCAAGAACTTACTAAACAAGAAATAACCTCAACAGCAACAATCATTGCACTCCTCTCCCTACTAGGTCTTTTTTTCTACCTACGCTTAGCTTACTGTGCAACAATTACTCTCCCCCCAAACTCTAACAACTACATAAAACAATGACAAACTAACAAACCAGTAAATACCCTCACCACAACCCTCATTACTCTAACAATCACTCTTCTACCACTCTCCCCCATAATCTTTACAATCCCCTAG
44232_SnMartinPE ATAAACCCCCAAGCTAAACTAATTTCCACCCTAAGTCTACTCCTAGGAACTACAATCACAATCTCAAGCAACCATTGGACAATAGCATGAACTGGCCTAGAAATTAACACCTTAGCCATCCTCCCCTTGATCTCAAAATCCCACCACCCACGAGCTATCGAAGCCGCAACCAAGTATTTTCTAGTTCAAGCAGCAGCATCCACTCTACTCTTATTTTCCAGTACCACTAACGCACTATTTACCGGACAATGAGATATTGCACAACTCACCCACCCCATTTCATGCCTCCTTATAACAACAGCTATCTCAATCAAACTAGGTTTAGTTCCATTCCACTTCTGATTTCCAGAAGTCCTTCAAGGTTCATCCCTAACCACAGGCCTACTCCTCGCCACAGCCATAAAATTTCCCCCCATCACATTATTCTTATTAACATCCTCCTCCCTTAATCACACTCTATTAACCATTATAGCAATCGCTTCAGCTGCCCTAGGAGGATGAATAGGCCTAAACCAAACCCAGATCCGCAAAGTTTTAGCCTTTTCATCCATCTCCCATTTAGGATGAATAACAATCATCATTATTTATAACCCAAAACTCACCCTAATCACCTTCTATATGTACTGCCTAATAACCACTGCCATTTTTCTAACCCTCAAAACTACTAAAATTCTTAAATTATCCTCAATAATAACTGCATGAACAAAAATTCCATCACTCAGTGCAACCCTAATACTCGCACTTCTGTCCCTAGCAGGATTACCACCACTAACAGGATTCTTACCAAAATGACTTATTATTCAAGAACTTACTAAGCAAGAAATAACCTCAACAGCAACAATCATTGCACTCCTCTCCCTACTAGGTCTTTTTTTCTACCTACGCTTAGCTTACTGTGCAACAATTACTCTCCCCCCAAACTCTAACAACTACATAAAACAATGACAAACTAACAAACCAGTAAATACCCTCACCACAACCCTCATTACTCTAACAATCACTCTTCTACCACTCTCCCCCATAATCTTTACAATCCCCTAG
44239_SnMartinPE ATAAACCCACAAGCTAAACTAATTTCCACCCTAAGTCTACTCCTAGGAACTACAATCACAATCTCAAGCAACCATTGGACAATAGCATGAACTGGCCTAGAAATTAACACCTTAGCCATCCTCCCCTTGATCTCAAAATCCCACCACCCACGAGCTATCGAAGCCGCAACCAAGTATTTTCTAGTTCAAGCAGCAGCATCCACTCTACTCTTATTTTCCAGTACCACTAACGCACTATTTACCGGACAATGAGATATTGCACAACTCACCCACCCCATTTCATGCCTCCTTATAACAACAGCTATCTCAATCAAACTAGGTTTAGTTCCATTCCACTTCTGATTTCCAGAAGTCCTTCAAGGTTCATCCCTAACCACAGGCCTACTCCTCGCCACAGCCATAAAATTTCCCCCCATCACATTATTCTTATTAACATCCTCCTCCCTTAATCACACTCTATTAACCATTATAGCAATCGCTTCAGCTGCCCTAGGAGGATGAATAGGCCTAAACCAAACCCAGATCCGCAAAGTTTTAGCCTTTTCATCCATCTCCCATTTAGGATGAATAACAATCATCATTATTTATAACCCAAAACTCACCCTAATCACCTTCTATATGTACTGCCTAATAACCACTGCCATTTTTCTAACCCTCAAAACTACTAAAATTCTTAAATTATCCTCAATAATAACTGCATGAACAAAAATTCCATCACTCAGTGCAACCCTAATACTCGCACTTCTGTCCCTAGCAGGATTACCACCACTAACAGGATTCTTACCAAAATGACTTATTATTCAAGAACTTACTAAGCAAGAAATAACCTCAACAGCAACAATCATTGCACTCCTCTCCCTACTAGGTCTTTTTTTCTACCTACGCTTAGCTTACTGTGCAACAATTACTCTCCCCCCAAACTCTAACAACTACATAAAACAATGACAAACTAACAAACCAGTAAATACCCTCACCACAACCCTCATTACTCTAACAATCACTCTTCTACCACTCTCCCCCATAATCTTTACAATCCCCTAG
44346_SnMartinPE ATAAACCCACAAGCTAAACTAATTTCCACCCTAAGTCTACTCCTAGGAACTACAATCACAATCTCAAGCAACCATTGGACAATAGCATGAACTGGCCTAGAAATTAACACCTTAGCCATCCTCCCCTTGATCTCAAAATCCCACCACCCACGAGCTATCGAAGCCGCAACCAAGTATTTTCTAGTTCAAGCAGCAGCATCCACTCTACTCTTATTTTCCAGTACCACTAACGCACTATTTACCGGACAATGAGATATTGCACAACTCACCCACCCCATTTCATGCCTCCTTATAACAACAGCTATCTCAATCAAACTAGGTTTAGTTCCATTCCACTTCTGATTTCCAGAAGTCCTTCAAGGTTCATCCCTAACCACAGGCCTACTCCTCGCCACAGCCATAAAATTTCCCCCCATCACATTATTTTTATTAACATCCTCCTCCCTTAATCACACTCTATTAACCATTATAGCAATCGCTTCAGCTGCCCTAGGAGGATGAATAGGCCTAAACCAAACCCAGATCCGCAAAGTTTTAGCCTTTTCATCCATCTCCCATTTAGGATGAATAACAATCATCATTATTTATAACCCAAAACTCACCCTAATCACCTTTTATATGTACTGCCTAATAACCACTGCCATTTTTCTAACCCTCAAAACTACTAAAATTCTTAAATTATCCTCAATAATAACTGCATGAACAAAAATTCCATCACTCAGTGCAACCCTAATACTCGCACTTCTGTCCCTAGCAGGATTACCACCACTAACAGGATTCTTACCAAAATGACTTATTATTCAAGAACTTACTAAGCAAGAAATAACCTCAACAGCAACAATCATTGCACTCCTCTCCCTACTAGGTCTTTTTTTCTACCTACGCTTAGCTTACTGTGCAACAATTACTCTCCCCCCAAACTCTAACAACTACATAAAACAATGACAAACTAACAAACCAGTAAATACCCTCACCACAACCCTCATTACTCTAACAATCACTCTTCTACCACTCTCCCCCATAATCTTTACAATCCCCTAG
44474_SnMartinPE ATAAACCCACAAGCTAAACTAATTTCCACCCTAAGTCTACTCCTAGGAACTACAATCACAATCTCAAGCAACCATTGGACAATAGCATGAACTGGCCTAGAAATTAACACCTTAGCCATCCTCCCCTTGATCTCAAAATCCCACCACCCACGAGCTATCGAAGCCGCAACCAAGTATTTTCTAGTTCAAGCAGCAGCATCCACTCTACTCTTATTTTCCAGTACCACTAACGCACTATTTACCGGACAATGAGATATTACACAACTCACCCACCCCATTTCATGCCTCCTTATAACAACAGCTATCTCAATCAAACTAGGTTTAGTTCCATTCCACTTCTGATTTCCAGAAGTCCTTCAAGGTTCATCCCTAACCACAGGCCTACTCCTCGCCACAGCCATAAAATTTCCCCCCATCACATTATTCTTATTAACATCCTCCTCCCTTAATCACACTCTATTAACCATTATAGCAATCGCTTCAGCTGCCCTAGGAGGATGAATAGGCCTAAACCAAACCCAGATCCGCAAAGTTTTAGCCTTTTCATCCATCCCCCATTTAGGATGAATAACAATCATCATTATTTATAACCCAAAACTCACCCTAATCACCTTCTATATGTACTGCCTAATAACCACTGCCATTTTTCTAACCCTCAAAACTACTAAAATTCTTAAATTATCCTCAATAATAACTGCATGAACAAAAATTCCATCACTCAGTGCAACCCTAATACTCGCACTTCTGTCCCTAGCAGGATTACCACCACTAACAGGATTCTTACCAAAATGACTTATTATTCAAGAACTTACTAAGCAAGAAATAACCTCAACAGCAACAATCATTGCACTCCTCTCCCTACTAGGTCTTTTTTTCTACCTACGCTTAGCTTACTGTGCAACAATTACTCTCCCCCCAAACTCTAACAACTACATAAAACAATGACAAACTAACAAACCAGTAAATACCCTCACCACAACCCTCATTACTCTAACAATCACTCTTCTACCACTCTCCCCCATAATCTTTACAATCCCCTAG
7652_HuanucoPE ATAAACCCACAAGCTAAACTAATTTCCACCCTAAGTCTACTCCTAGGAACTACAATCACAATCTCAAGCAACCATTGGACAATAGCATGAACTGGCCTAGAAATTAACACCTTAGCCATCCTCCCCTTGATCTCAAAATCCCACCACCCACGAGCTATCGAAGCCGCAACCAAGTATTTTCTAGTTCAAGCAGCAGCATCCACTCTACTCTTATTTTCCAGTACCACTAACGCACTATTTACCGGACAATGAGATATTGCACAACTCACCCACCCCATTTCATGCCTCCTTATAACAACAGCTATCTCAATCAAACTAGGTTTAGTTCCATTCCACTTCTGATTTCCAGAAGTCCTTCAAGGTTCATCCCTAACCACAGGCCTACTCCTCGCCACAGCCATAAAATTTCCCCCCATCACATTATTCTTATTAACATCCTCCTCCCTTAATCACACTCTATTAACCATTATAGCAATTGCTTCAGCTGCCCTAGGAGGATGAATAGGCCTAAACCAAACCCAGATCCGCAAAGTTTTAGCCTTTTCATCCATCTCCCATTTAGGATGAATAACAATCATCATTATTTATAACCCAAAACTCACCCTAATCACCTTCTATATGTACTGCCTAATAACCACTGCCATTTTTCTAACCCTCAAAACTACTAAAATTCTTAAATTATCCTCAATAATAACTGCATGAACAAAAATTCCATCACTCAGTGCAACCCTAATACTCGCACTTCTGTCCCTAGCAGGATTACCACCACTAACAGGATTCTTACCAAAATGACTTATTATTCAAGAACTTACTAAGCAAGAAATAACCTCAACAGCAACAATCATTGCACTCCTCTCCCTACTAGGTCTTTTTTTCTACCTACGCTTAGCTTACTGTGCAACAATTACTCTCCCCCCAAACTCTAACAACTACATAAAACAATGACAAACTAACAAACCAGTAAATACCCTCACCACAACCCTCATTACTCTAACAATCACTCTTCTACCACTCTCCCCCATAATCTTTACAATCCCCTAG
7663_HuanucoPE ATAAACCCACAAGCTAAACTAATTTCCACCCTAAGTCTACTCCTAGGAACTACAATCACAATCTCAAGCAACCATTGGACAATAGCATGAACTGGCCTAGAAATTAACACCTTAGCCATCCTCCCCTTGATCTCAAAATCCCACCACCCACGAGCTATCGAAGCCGCAACCAAGTATTTTCTAGTTCAAGCAGCAGCATCCACTCTACTCTTATTTTCCAGTACCACTAACGCACTATTTACCGGACAATGAGATATTGCACAACTCACCCACCCCATTTCATGCCTCCTTATAACAACAGCTATCTCAATCAAACTAGGTTTAGTTCCATTCCACTTCTGATTTCCAGAAGTCCTTCAAGGTTCATCCCTAACCACAGGCCTACTCCTCGCCACAGCCATAAAATTTCCCCCCATCACATTATTCTTATTAACATCCTCCTCCCTTAATCACACTCTATTAACCATTATAGCAATTGCTTCAGCTGCCCTAGGAGGATGAATAGGCCTAAACCAAACCCAGATCCGCAAAGTTTTAGCCTTTTCATCCATCTCCCATTTAGGATGAATAACAATCATCATTATTTATAACCCAAAACTCACCCTAATCACCTTCTATATGTACTGCCTAATAACCACTGCCATTTTTCTAACCCTCAAAACTACTAAAATTCTTAAATTATCCTCAATAATAACTGCATGAACAAAAATTCCATCACTCAGTGCAACCCTAATACTCGCACTTCTGTCCCTAGCAGGATTACCACCACTAACAGGATTCTTACCAAAATGACTTATTATTCAAGAACTTACTAAGCAAGAAATAACCTCAACAGCAACAATCATTGCACTCCTCTCCCTACTAGGTCTTTTTTTCTACCTACGCTTAGCTTACTGTGCAACAATTACTCTCCCCCCAAACTCTAACAACTACATAAAACAATGACAAACTAACAAACCAGTAAATACCCTCACCACAACCCTCATTACTCTAACAATCACTCTTCTACCACTCTCCCCCATAATCTTTACAATCCCCTAG
7786_PichinchaEC ATAAACCCACAAGCTAAACTAATTTCCACCCTAAGTCTACTCCTAGGAACTACAATCACAATCTCAAGCAACCATTGGACAATAGCATGAACTGGCCTAGAAATTAACACCTTAGCCATCCTCCCCTTGATCTCAAAATCCCACCACCCACGAGCTATCGAAGCCGCAACCAAGTATTTTCTAGTTCAAGCAGCAGCATCCACTCTACTCTTATTTTCCAGTACCACTAACGCACTATTTACCGGACAATGAGACATTACACAACTCACCCACCCCATTTCATGCCTCCTTATAACAACAGCTATCTCAATCAAACTAGGTTTAGTTCCATTCCACTTCTGATTTCCAGAAGTCCTTCAAGGCTCATCCCTAACCACAGGCCTACTCCTCGCCACAGCCATAAAATTTCCCCCCATCACATTATTCTTATTAACATCCTCCTCCCTTAATCACACTCTATTAACCATTATAGCAATCGCTTCAGCTGCCCTAGGAGGATGAATAGGCCTAAACCAAACCCAGATCCGCAAAGTTTTAGCCTTTTCATCCATCTCCCATTTAGGATGAATGACAATCATCATTATTTATAACCCAAAACTCACCCTAATCACCTTCTATATGTACTGCCTAATAACCACTGCCATTTTTCTAACCCTCAAAACTACCAAAATTCTTAAATTATCCTCAATAATAAGTGCATGAACAAAAATTCCATCACTCAGTGCAACCCTAATACTCGCACTTCTGTCCCTAGCAGGATTACCACCACTAACAGGATTCTTACCAAAATGACTTATTATTCAAGAACTTACTAAGCAAGAAATAACCTCAACAGCAACAATCATTGCACTCCTCTCCCTACTAGGCCTTTTTTTCTACCTACGCTTAGCTTACTGTGCAACAATTACTCTCCCCCCAAACTCTAACAACTACATAAAACAATGACAAACTAACAAACCAGTAAATACCCTCACCACAACCCTCATTACTCTAACAATCACTCTTCTACCACTCTCCCCCATAATCTTTACAATCCCCTAG
8054_PascoPE ATAAACCCACAAGCTAAACTAATTTCCACCCTAAGTCTACTCCTAGGAACTACAATCACAATCTCAAGCAACCATTGGACAATAGCATGAACTGGCCTAGAAATTAACACCTTAGCCATCCTCCCCTTGATCTCAAAATCCCACCACCCACGAGCTATCGAAGCCGCAACCAAGTATTTTCTAGTTCAAGCAGCAGCATCCACTCTACTCTTATTTTCCAGTACCACTAACGCACTATTTACCGGACAATGAGATATTGCACAACTCACCCACCCCATTTCATGCCTCCTTATAACAACAGCTATCTCAATCAAACTAGGTTTAGTTCCATTCCACTTCTGATTTCCAGAAGTCCTTCAAGGTTCATCCCTAACCACAGGCCTACTCCTCGCCACAGCCATAAAATTTCCCCCCATCACATTATTCTTATTAACATCCTCCTCCCTTAATCACACTCTATTAACCATTATAGCAATCGCTTCAGCTGCCCTAGGAGGATGAATAGGCCTAAACCAAACCCAGATCCGCAAAGTTTTAGCCTTTTCATCCATCTCCCATTTAGGATGAATAACAATCATCATTATTTATAACCCAAAACTCACCCTAATCACCTTCTATATGTACTGCCTAATAACCACTGCCATTTTTCTAACCCTCAAAACTACTAAAATTCTTAAATTATCCTCAATAATAACTGCATGAACAAAAATTCCATCACTCAGTGCAACCCTAATACTCGCACTTCTGTCCCTAGCAGGATTACCACCACTAACAGGATTCTTACCAAAATGACTTATTATTCAAGAACTTACTAAGCAAGAAATAACCTCAACAGCAACAATCATTGCACTCCTCTCCCTACTAGGTCTTTTTTTCTACCTACGCTTAGCTTACTGTGCAACAATTACTCTCCCCCCAAACTCTAACAACTACATAAAACAATGACAAACTAACAAACCAGTAAATACCCTCACCACAACCCTCATTACTCTAACAATCACTCTTCTACCACTCTCCCCCATAATCTTTACAATCCCCTAG
8211_PascoPE ATAAACCCACAAGCTAAACTAATTTCCACCCTAAGTCTACTCCTAGGAACTACAATCACAATCTCAAGCAACCATTGGACAATAGCATGAACTGGCCTAGAAATTAACACCTTAGCCATCCTCCCCTTGATCTCAAAATCCCACCACCCACGAGCTATCGAAGCCGCAACCAAGTATTTTCTAGTTCAAGCAGCAGCATCCACTCTACTCTTATTTTCCAGTACCACTAACGCACTATTTACCGGACAATGAGATATTGCACAACTCACCCACCCCATTTCATGCCTCCTTATAACAACAGCTATCTCAATCAAACTAGGTTTAGTTCCATTCCACTTCTGATTTCCAGAAGTCCTTCAAGGTTCATCCCTAACCACAGGCCTACTCCTCGCCACAGCCATAAAATTTCCCCCCATCACATTATTCTTATTAACATCCTCCTCCCTTAATCACACTCTATTAACCATTATAGCAATCGCTTCAGCTGCCCTAGGAGGATGAATAGGCCTAAACCAAACCCAGATCCGCAAAGTTTTAGCCTTTTCATCCATCTCCCATTTAGGATGAATAACAATCATCATTATTTATAACCCAAAACTCACCCTAATCACCTTCTATATGTACTGCCTAATAACCACTGCCATTTTTCTAACCCTCAAAACTACTAAAATTCTTAAATTATCCTCAATAATAACTGCATGAACAAAAATTCCATCACTCAGTGCAACCCTAATACTCGCACTTCTGTCCCTAGCAGGATTACCACCACTAACAGGATTCTTACCAAAATGACTTATTATTCAAGAACTTACTAAGCAAGAAATAACCTCAACAGCAACAATCATTGCACTCCTCTCCCTACTAGGTCTTTTTTTCTACCTACGCTTAGCTTACTGTGCAACAATTACTCTCCCCCCAAACTCTAACAACTACATAAAACAATGACAAACTAACAAACCAGTAAATACCCTCACCACAACCCTCATTACTCTAACAATCACTCTTCTACCACTCTCCCCCATAATCTTTACAATCCCCTAG
AM.DOT2481_LaPazBO ATAAACCCACAAGCTAAACTAATTTCCACCCTAAGTCTACTCCTAGGAACTACAATCACAATCTCAAGCAACCATTGGACAATAGCATGAACTGGCCTAGAAATTAACACCTTAGCCATCCTCCCCTTGATCTCAAAATCCCACCACCCACGAGCTATCGAAGCCGCAACCAAGTATTTTCTAGTTCAAGCAGCAGCATCCACTCTACTCTTATTTTCCAGTACCACTAACGCACTATTTACCGGACAATGAGATATTGCACAACTCACCCACCCCATTTCATGCCTCCTTATAACAACAGCTATCTCAATCAAACTAGGTTTAGTTCCATTCCACTTCTGATTTCCAGAAGTCCTTCAAGGTTCATCCCTAACCACAGGCCTACTCCTCGCCACAGCCATAAAATTTCCCCCCATCACATTATTCTTATTAACATCCTCCTCCCTTAATCACACTCTATTAACCATTATAGCAATCGCTTCAGCTGCCCTAGGAGGATGAATAGGCCTAAACCAAACCCAGATCCGCAAAGTTTTAGCCTTTTCATCCATCTCCCATTTAGGATGAATAACAATCATCATTATTTATAACCCAAAACTCACCCTAATCACCTTCTATATGTACTGCCTAATAACCACTGCCATTTTTCTAACCCTCAAAACTACTAAAATTCTTAAATTATCCTCAATAATAACTGCATGAACAAAAATTCCATCACTCAGTGCAACCCTAATACTCGCACTTCTGTCCCTAGCAGGATTACCACCACTAACAGGATTCTTACCAAAATGACTTATTATTCAAGAACTTACTAAGCAAGAAATAACCTCAACAGCAACAATCATCGCACTCCTCTCCCTACTAGGTCTTTTTTTCTACCTACGCTTAGCTTACTGTGCAACAATTACTCTCCCCCCAAACTCTAACAACTACATAAAACAATGACAAACTAACAAACCAGTAAATACCCTCACCACAACCCTCATTACTCTAACAATCACTCTTCTACCACTCTCCCCCATAATCTTTACAATCCCCTAG
AM.DOT2588_LaPazBO ATAAACCCACAAGCTAAACTAATTTCCACCCTAAGTCTACTCCTAGGAACTACAATCACAATCTCAAGCAACCATTGGACAATAGCATGAACTGGCCTAGAAATTAACACCTTAGCCATCCTCCCCTTGATCTCAAAATCCCACCACCCACGAGCTATCGAAGCCGCAACCAAGTATTTTCTAGTTCAAGCAGCAGCATCCACTCTACTCTTATTTTCCAGTACCACTAACGCACTATTTACCGGACAATGAGATATTGCACAACTCACCCACCCCATTTCATGCCTCCTTATAACAACAGCTATCTCAATCAAACTAGGTTTAGTTCCATTCCACTTCTGATTTCCAGAAGTCCTTCAAGGTTCATCCCTAACCACAGGCCTACTCCTCGCCACAGCCATAAAATTTCCCCCCATCACATTATTCTTATTAACATCCTCCTCCCTTAATCACACTCTATTAACCATTATAGCAATCGCTTCAGCTGCCCTAGGAGGATGAATAGGCCTAAACCAAACCCAGATCCGCAAAGTTTTAGCCTTTTCATCCATCTCCCATTTAGGATGAATAACAATCATCATTATTTATAACCCAAAACTCACCCTAATCACCTTCTATATGTACTGCCTAATAACCACTGCCATTTTTCTAACCCTCAAAACTACTAAAATTCTTAAATTATCCTCAATAATAACTGCATGAACAAAAATTCCATCACTCAGTGCAACCCTAATACTCGCACTTCTGTCCCTAGCAGGATTACCACCACTAACAGGATTCTTACCAAAATGACTTATTATTCAAGAACTTACTAAGCAAGAAATAACCTCAACAGCAACAATCATCGCACTCCTCTCCCTACTAGGTCTTTTTTTCTACCTACGCTTAGCTTACTGTGCAACAATTACTCTCCCCCCAAACTCTAACAACTACATAAAACAATGACAAACTAACAAACCAGTAAATACCCTCACCACAACCCTCATTACTCTAACAATCACTCTTCTACCACTCTCCCCCATAATCTTTACAATCCCCTAG
AMC1024_Asiria_STachCO ATAAACCCACAAGCTAAACTAATTTCCACCCTAAGTCTACTCCTAGGAACTACAATCACAATCTCAAGCAACCATTGGACAATAGCATGAACTGGCCTAGAAATTAACACCTTAGCCATCCTCCCCTTGATCTCAAAATCCCACCACCCACGAGCTATCGAAGCCGCAACCAAGTATTTTCTAGTTCAAGCAGCAGCATCCACTCTACTCTTATTTTCCAGTACCACTAACGCACTATTTACCGGACAATGAGACATTGCACAACTCACCCACCCCATTTCATGCCTCCTTATAACAACAGCTATCTCAATCAAACTAGGCTTAGTGCCATTCCACTTCTGATTTCCAGAAGTCCTTCAAGGCTCATCCCTAACCACAGGCCTACTCCTCGCCACAGCCATAAAATTTCCCCCCATCACATTATTCTTATTAACATCCTCCTCCCTTAATCACACTCTATTAACCATTATAGCAATCGCTTCAGCTGCCCTAGGAGGATGAATAGGCCTAAACCAAACCCAGATCCGCAAAGTTTTAGCCTTTTCATCCATCTCCCATTTAGGATGAATAACAATCATCATTATTTATAACCCAAAACTCACCCTAATCACCTTCTATATGTACTGCCTAATAACCACTGCCATTTTTCTAACCCTCAAAACTACCAAAATTCTTAAATTATCCTCAATAATAACTGCATGAACAAAAATTCCATCACTCAGTGCAACCCTAATACTCGCACTTCTGTCCCTAGCAGGATTACCACCACTAACAGGATTCTTACCAAAATGACTTATTATTCAAGAACTTACTAAGCAAGAAATAACCTCAACAGCAACAATCATTGCACTCCTCTCCCTACTAGGTCTTTTTTTCTACCTACGCTTAGCTTACTGTGCAACAATTACTCTCCCCCCAAACTCTAACAACTACATAAAACAATGACAAACTAACAAACCAGTAAATACCCTCACCACAACCCTCATTACTCTAACAATCACTCTTCTACCACTCTCCCCCATAATCTTTACAATCCCCTAG
AMC1053_Guaraque_NTachVE ATAAACCCACAAGCTAAACTAATTTCCACCCTAAGTCTACTCCTAGGAACTACAATCACAATCTCAAGCAACCATTGGACAATAGCATGAACTGGCCTAGAAATTAACACCTTAGCCATCCTCCCCTTGATCTCAAAATCCCACCACCCACGAGCTATCGAAGCCGCAACCAAGTATTTTCTAGTTCAAGCAGCAGCATCCACTCTACTCTTATTTTCCAGTACCACTAACGCACTATTTACCGGACAATGAGACATTGCACAACTCACCCACCCCATTTCATGCCTCCTTACAACAACAGCTATCTCAATCAAACTAGGTTTAGTTCCATTCCACTTCTGATTTCCAGAAGTCCTTCAAGGCTCATCCCTAACCACAGGCCTACTCCTCGCCACAGCCATAAAATTTCCCCCCATCACATTATTCTTATTAACATCCTCCTCCCTTAATCACACTCTATTAACCATTATAGCAATCGCTTCAGCTGCCCTAGGAGGATGAATAGGCCTAAACCAAACCCAGATCCGCAAAGTTTTAGCCTTTTCATCCATCTCCCATTTAGGATGAATGACAATCATCATTATTTATAACCCAAAACTCACCCTAATCACCTTCTATATGTACTGCCTAATAACCACTGCCATTTTTCTAACCCTCAAAACTACCAAAATTCTTAAATTATCCTCAATAATAACTGCATGAACAAAAATTCCATCACTCAGTGCAACCCTAATACTCGCACTTCTGTCCCTAGCAGGATTACCACCACTAACAGGATTCTTACCAAAATGACTTATTATTCAAGAACTTACTAAGCAAGAAATAACCTCAACAGCAACAATCATTGCACTCCTCTCCCTACTAGGTCTTTTTTTCTACCTACGCTTAGCTTACTGTGCAACAATTACTCTCCCCCCAAACTCTAACAACTACATAAAACAATGACAAACTAACAAACCAGTAAATACCCTCACCACAACCCTCATTACTCTAACAATCACTCTTCTACCACTCTCCCCCATAATCTTTACAATCCCCTAG
AMC1130_Inia_NTachVE ATAAACCCACAAGCTAAACTAATTTCCACCCTAAGTCTACTCCTAGGAACTACAATCACAATCTCAAGCAACCATTGGACAATAGCATGAACTGGCCTAGAAATTAACACCTTAGCCATCCTCCCCTTGATCTCAAAATCCCACCACCCACGAGCTATCGAAGCCGCAACCAAGTATTTTCTAGTTCAAGCAGCAGCATCCACTCTACTCTTATTTTCCAGTACCACTAACGCACTATTTACCGGACAATGAGACATTGCACAACTCACCCACCCCATTTCATGCCTCCTTACAACAACAGCTATCTCAATCAAACTAGGTTTAGTTCCATTCCACTTCTGATTTCCAGAAGTCCTTCAAGGCTCATCCCTAACCACAGGCCTACTCCTCGCCACAGCCATAAAATTTCCCCCCATCACATTATTCTTATTAACATCCTCCTCCCTTAATCACACTCTATTAACCATTATAGCAATCGCTTCAGCTGCCCTAGGAGGATGAATAGGCCTAAACCAAACCCAGATCCGCAAAGTTTTAGCCTTTTCATCCATCTCCCACTTAGGATGAATGACAATCATCATTATTTATAACCCAAAACTCACCCTAATCACCTTCTATATGTACTGCCTAATAACCACTGCCATTTTTCTAACCCTCAAAACTACCAAAATTCTTAAATTATCCTCAATAATAACTGCATGAACAAAAATTCCATCACTCAGTGCAACCCTAATACTCGCACTTCTGTCCCTAGCAGGATTACCACCACTAACAGGATTCTTACCAAAATGACTTATTATTCAAGAACTTACTAAGCAAGAAATAACCTCAACAGCAACAATCATTGCACTCCTCTCCCTACTAGGTCTTTTTTTCTACCTACGCTTAGCTTACTGTGCAACAATTACTCTCCCCCCAAACTCTAACAACTACATAAAACAATGACAAACTAACAAACCAGTAAATACCCTCACCACAACCCTCATTACTCTAACAATCACTCTTCTACCACTCTCCCCCATAATCTTTACAATCCCCTAG
AMC1155_Inia_NTachVE ATAAACCCACAAGCTAAACTAATTTCCACCCTAAGTCTACTCCTAGGAACTACAATCACAATCTCAAGCAACCATTGGACAATAGCATGAACTGGCCTAGAAATTAACACCTTAGCCATCCTCCCCTTGATCTCAAAATCCCACCACCCACGAGCTATCGAAGCCGCAACCAAGTATTTTCTAGTTCAAGCAGCAGCATCCACTCTACTCTTATTTTCCAGTACCACTAACGCACTATTTACCGGACAATGAGACATTGCACAACTCACCCACCCCATTTCATGCCTCCTTATAACAACAGCTATCTCAATCAAACTAGGTTTAGTTCCATTCCACTTCTGATTTCCAGAAGTCCTTCAAGGCTCATCCCTAACCACAGGCCTACTCCTCGCCACAGCCATAAAATTTCCCCCCATCACATTATTCTTATTAACATCCTCCTCCCTTAATCACACTCTATTAACCATTATAGCAATCGCTTCAGCTGCCCTAGGAGGATGAATAGGCCTAAACCAAACCCAGATCCGCAAAGTTTTAGCCTTTTCATCCATCTCCCATTTAGGATGAATGACAATCATCATTATTTATAACCCAAAACTCACCCTAATCACCTTCTATATGTACTGCCTAATAACCACTGCCATTTTTCTAACCCTCAAAACTACCAAAATTCTTAAATTATCCTCAATAATAACTGCATGAACAAAAATTCCATCACTCAGTGCAACCCTAATACTCGCACTTCTGTCCCTAGCAGGATTACCACCACTAACAGGATTCTTACCAAAATGACTTATTATTCAAGAACTTACTAAGCAAGAAATAACCTCAACAGCAACAATCATTGCACTCCTCTCCCTACTAGGTCTTTTTTTCTACCTACGCTTAGCTTACTGTGCAACAATTACTCTCCCCCCAAACTCTAACAACTACATAAAACAATGACAAACTAACAAACCAGTAAATACCCTCACCACAACCCTCATTACTCTAACAATCACTCTTCTACCACTCTCCCCCATAATCTTTACAATCCCCTAG
AMC934_Orocue_STachCO ATAAACCCACAAGCTAAACTAATTTCCACCCTAAGTCTACTCCTAGGAACTACAATCACAATCTCAAGCAACCATTGGACAATAGCATGAACTGGCCTAGAAATTAACACCTTAGCCATCCTCCCCTTGATCTCAAAATCCCACCACCCACGAGCTATCGAAGCCGCAACCAAGTATTTTCTAGTTCAAGCAGCAGCATCCACTCTACTCTTATTTTCCAGTACCACTAACGCACTATTTACCGGACAATGAGACATTGCACAACTCACCCACCCCATTTCATGCCTCCTTATAACAACAGCTATCTCAATCAAACTAGGCTTAGTGCCATTCCACTTCTGATTTCCAGAAGTCCTTCAAGGCTCATCCCTAACCACAGGCCTACTCCTCGCCACAGCCATAAAATTTCCCCCCATCACATTATTCTTATTAACATCCTCCTCCCTTAATCACACTCTATTAACCATTATAGCAATCGCTTCAGCTGCCCTAGGAGGATGAATAGGCCTAAACCAAACCCAGATCCGCAAAGTTTTAGCCTTTTCATCCATCTCCCATTTAGGATGAATAACAATCATCATTATTTATAACCCAAAACTCACCCTAATCACCTTCTATATGTACTGCCTAATAACCACTGCCATTTTTCTAACCCTCAAAACTACCAAAATTCTTAAATTATCCTCAATAATAACTGCATGAACAAAAATTCCATCACTCAGTGCAACCCTAATACTCGCACTTCTGTCCCTAGCAGGATTACCACCACTAACAGGATTCTTACCAAAATGACTTATTATTCAAGAACTTACTAAGCAAGAAATGACCTCAACAGCAACAATCATTGCACTCCTCTCCCTACTAGGTCTTTTTTTCTACCTACGCCTAGCTTACTGTGCAACAATTACTCTCCCCCCAAACTCTAACAACTACATAAAACAATGACAAACTAACAAACCAGTAAATACCCTCACCACAACCCTCATTACTCTAACAATCACTCTTCTACCACTCTCCCCCATAATCTTTACAATCCCCTAG
AMC938_Orocue_STachCO ATAAACCCACAAGCTAAACTAATTTCCACCCTAAGTCTACTCCTAGGAACTACAATCACAATCTCAAGCAACCATTGGACAATAGCATGAACTGGCCTAGAAATTAACACCTTAGCCATCCTCCCCTTGATCTCAAAATCCCACCACCCACGAGCTATCGAAGCCGCAACCAAGTATTTTCTAGTTCAAGCAGCAGCATCCACTCTACTCTTATTTTCCAGTACCACTAACGCACTATTTACCGGACAATGAGACATTGCACAACTCACCCACCCCATTTCATGCCTCCTTATAACAACAGCTATCTCAATCAAACTAGGCTTAGTGCCATTCCACTTCTGATTTCCAGAAGTCCTTCAAGGCTCATCCCTAACCACAGGCCTACTCCTCGCCACAGCCATAAAATTTCCCCCCATCACATTATTCTTATTAACATCCTCCTCCCTTAATCACACTCTATTAACCATTATAGCAATCGCTTCAGCTGCCCTAGGAGGATGAATAGGCCTAAACCAAACCCAGATCCGCAAAGTTTTAGCCTTTTCATCCATCTCCCATTTAGGATGAATAACAATCATCATTATTTATAACCCAAAACTCACCCTAATCACCTTCTATATGTACTGCCTAATAACCACTGCCATTTTTCTAACCCTCAAAACTACCAAAATTCTTAAATTATCCTCAATAATAACTGCATGAACAAAAATTCCATCACTCAGTGCAACCCTAATACTCGCACTTCTGTCCCTAGCAGGATTACCACCACTAACAGGATTCTTACCAAAATGACTTATTATTCAAGAACTTACTAAGCAAGAAATGACCTCAACAGCAACAATCATTGCACTCCTCTCCCTACTAGGTCTTTTTTTCTACCTACGCCTAGCTTACTGTGCAACAATTACTCTCCCCCCAAACTCTAACAACTACATAAAACAATGACAAACTAACAAACCAGTAAATACCCTCACCACAACCCTCATTACTCTAACAATCACTCTTCTACCACTCTCCCCCATAATCTTTACAATCCCCTAG
ANSP15621_CarchiEC ATAAACCCACAAGCTAAACTAATTTCCACCCTAAGTCTACTCCTAGGAACTACAATCACAATCTCAAGCAACCATTGGACAATAGCATGAACTGGCCTAGAAATTAACACCTTAGCCATCCTCCCCTTGATCTCAAAATCCCACCACCCACGAGCTATCGAAGCCGCAACCAAGTATTTTCTAGTTCAAGCAGCAGCATCCACTCTACTCTTATTTTCCAGTACCACTAACGCACTATTTACCGGACAATGAGACATTGCACAACTCACCCACCCCATTTCATGCCTCCTTATAACAACAGCTATCTCAATCAAACTAGGCTTAGTGCCATTCCACTTCTGATTTCCAGAAGTCCTTCAAGGCTCATCCTTAACCACAGGCCTACTCCTCGCCACAGCCATAAAATTTCCCCCCATCACATTATTCTTATTAACATCCTCCTCCCTTAATCACACTCTATTAACCATTATAGCAATCGCTTCAGCTGCCCTAGGAGGATGAATAGGCCTAAACCAAACCCAGATCCGCAAAGTTTTAGCCTTTTCATCCATCTCCCATTTAGGATGAATAACAATCATCATTATTTATAACCCAAAACTCACCCTAATCACCTTCTATATGTACTGCCTAATAACCACTGCCATTTTTCTAACCCTCAAAACTACCAAAATTCTTAAATTATCCTCAATAATAACTGCATGAACAAAAATTCCATCACTCAGTGCAACCCTAATACTCGCACTTCTGTCCCTAGCAGGATTACCACCACTAACAGGATTCTTACCAAAATGACTTATTATTCAAGAACTTACTAAGCAAGAAATAACCTCAACAGCAACAATCATTGCACTCCTCTCCCTACTAGGTCTTTTTTTCTACCTACGCTTAGCTTACTGTGCAACAATTACTCTCCCCCCAAACTCTAACAACTACATAAAACAATGACAAACTAACAAACCAGTAAATACCCTCACCACAACCCTCATTACTCTAACAATCACTCTTCTACCACTCTCCCCCATAATCTTTACAATCCCCTAG
ANSP15628_CarchiEC ATAAACCCACAAGCTAAACTAATTTCCACCCTAAGTCTACTCCTAGGAACTACAATCACAATCTCAAGCAACCATTGGACAATAGCATGAACTGGCCTAGAAATTAACACCTTAGCCATCCTCCCCTTGATCTCAAAATCCCACCACCCACGAGCTATCGAAGCCGCAACCAAGTATTTTCTAGTTCAAGCAGCAGCATCCACTCTACTCTTATTTTCCAGTACCACTAACGCACTATTTACCGGACAATGAGACATTGCACAACTCACCCACCCCATTTCATGCCTCCTTATAACAACAGCTATCTCAATCAAACTAGGCTTAGTGCCATTCCACTTCTGATTTCCAGAAGTCCTTCAAGGCTCATCCTTAACCACAGGCCTACTCCTCGCCACAGCCATAAAATTTCCCCCCATCACATTATTCTTATTAACATCCTCCTCCCTTAATCACACTCTATTAACCATTATAGCAATCGCTTCAGCTGCCCTAGGAGGATGAATAGGCCTAAACCAAACCCAGATCCGCAAAGTTTTAGCCTTTTCATCCATCTCCCATTTAGGATGAATAACAATCATCATTATTTATAACCCAAAACTCACCCTAATCACCTTCTATATGTACTGCCTAATAACCACTGCCATTTTTCTAACCCTCAAAACTACCAAAATTCTTAAATTATCCTCAATAATAACTGCATGAACAAAAATTCCATCACTCAGTGCAACCCTAATACTCGCACTTCTGTCCCTAGCAGGATTACCACCACTAACAGGATTCTTACCAAAATGACTTATTATTCAAGAACTTACTAAGCAAGAAATAACCTCAACAGCAACAATCATTGCACTCCTCTCCCTACTAGGTCTTTTTTTCTACCTACGCTTAGCTTACTGTGCAACAATTACTCTCCCCCCAAACTCTAACAACTACATAAAACAATGACAAACTAACAAACCAGTAAATACCCTCACCACAACCCTCATTACTCTAACAATCACTCTTCTACCACTCTCCCCCATAATCTTTACAATCCCCTAG
ANSP15676_CarchiEC ATAAACCCACAAGCTAAACTAATTTCCACCCTAAGTCTACTCCTAGGAACTACAATCACAATCTCAAGCAACCATTGGACAATAGCATGAACTGGCCTAGAAATTAACACCTTAGCCATCCTCCCCTTGATCTCAAAATCCCACCACCCACGAGCTATCGAAGCCGCAACCAAGTATTTTCTAGTTCAAGCAGCAGCATCCACTCTACTCTTATTTTCCAGTACCACTAACGCACTATTTACCGGACAATGAGACATTGCACAACTCACCCACCCCATTTCATGCCTCCTTATAACAACAGCTATCTCAATCAAACTAGGCTTAGTGCCATTCCACTTCTGATTTCCAGAAGTCCTTCAAGGCTCATCCTTAACCACAGGCCTACTCCTCGCCACAGCCATAAAATTTCCCCCCATCACATTATTCTTATTAACATCCTCCTCCCTTAATCACACTCTATTAACCATTATAGCAATCGCTTCAGCTGCCCTAGGAGGATGAATAGGCCTAAACCAAACCCAGATCCGCAAAGTTTTAGCCTTTTCATCCATCTCCCATTTAGGATGAATAACAATCATCATTATTTATAACCCAAAACTCACCCTAATCACCTTCTATATGTACTGCCTAATAACCACTGCCATTTTTCTAACCCTCAAAACTACCAAAATTCTTAAATTATCCTCAATAATAACTGCATGAACAAAAATTCCATCACTCAGTGCAACCCTAATACTCGCACTTCTGTCCCTAGCAGGATTACCACCACTAACAGGATTCTTACCAAAATGACTTATTATTCAAGAACTTACTAAGCAAGAAATAACCTCAACAGCAACAATCATTGCACTCCTCTCCCTACTAGGTCTTTTTTTCTACCTACGCTTAGCTTACTGTGCAACAATTACTCTCCCCCCAAACTCTAACAACTACATAAAACAATGACAAACTAACAAACCAGTAAATACCCTCACCACAACCCTCATTACTCTAACAATCACTCTTCTACCACTCTCCCCCATAATCTTTACAATCCCCTAG
ANSP15741_CarchiEC ATAAACCCACAAGCTAAACTAATTTCCACCCTAAGTCTACTCCTAGGAACTACAATCACAATCTCAAGCAACCATTGGACAATAGCATGAACTGGCCTAGAAATTAACACCTTAGCCATCCTCCCCTTGATCTCAAAATCCCACCACCCACGAGCTATCGAAGCCGCAACCAAGTATTTTCTAGTTCAAGCAGCAGCATCCACTCTACTCTTATTTTCCAGTACCACTAACGCACTATTTACCGGACAATGAGACATTGCACAACTCACCCACCCCATTTCATGCCTCCTTATAACAACAGCTATCTCAATCAAACTAGGCTTAGTGCCATTCCACTTCTGATTTCCAGAAGTCCTTCAAGGCTCATCCTTAACCACAGGCCTACTCCTCGCCACAGCCATAAAATTTCCCCCCATCACATTATTCTTATTAACATCCTCCTCCCTTAATCACACTCTATTAACCATTATAGCAATCGCTTCAGCTGCCCTAGGAGGATGAATAGGCCTAAACCAAACCCAGATCCGCAAAGTTTTAGCCTTTTCATCCATCTCCCATTTAGGATGAATAACAATCATCATTATTTATAACCCAAAACTCACCCTAATCACCTTCTATATGTACTGCCTAATAACCACTGCCATTTTTCTAACCCTCAAAACTACCAAAATTCTTAAATTATCCTCAATAATAACTGCATGAACAAAAATTCCATCACTCAGTGCAACCCTAATACTCGCACTTCTGTCCCTAGCAGGATTACCACCACTAACAGGATTCTTACCAAAATGACTTATTATTCAAGAACTTACTAAGCAAGAAATAACCTCAACAGCAACAATCATTGCACTCCTCTCCCTACTAGGTCTTTTTTTCTACCTACGCTTAGCTTACTGTGCAACAATTACTCTCCCCCCAAACTCTAACAACTACATAAAACAATGACAAACTAACAAACCAGTAAATACCCTCACCACAACCCTCATTACTCTAACAATCACTCTTCTACCACTCTCCCCCATAATCTTTACAATCCCCTAG
ANSP15761_CarchiEC ATAAACCCACAAGCTAAACTAATTTCCACCCTAAGTCTACTCCTAGGAACTACAATCACAATCTCAAGCAACCATTGGACAATAGCATGAACTGGCCTAGAAATTAACACCTTAGCCATCCTCCCCTTGATCTCAAAATCCCACCACCCACGAGCTATCGAAGCCGCAACCAAGTATTTTCTAGTTCAAGCAGCAGCATCCACTCTACTCTTATTTTCCAGTACCACTAACGCACTATTTACCGGACAATGAGACATTGCACAACTCACCCACCCCATTTCATGCCTCCTTATAACAACAGCTATCTCAATCAAACTAGGCTTAGTGCCATTCCACTTCTGATTTCCAGAAGTCCTTCAAGGCTCATCCTTAACCACAGGCCTACTCCTCGCCACAGCCATAAAATTTCCCCCCATCACATTATTCTTATTAACATCCTCCTCCCTTAATCACACTCTATTAACCATTATAGCAATCGCTTCAGCTGCCCTAGGAGGATGAATAGGCCTAAACCAAACCCAGATCCGCAAAGTTTTAGCCTTTTCATCCATCTCCCATTTAGGATGAATAACAATCATCATTATTTATAACCCAAAACTCACCCTAATCACCTTCTATATGTACTGCCTAATAACCACTGCCATTTTTCTAACCCTCAAAACTACCAAAATTCTTAAATTATCCTCAATAATAACTGCATGAACAAAAATTCCATCACTCAGTGCAACCCTAATACTCGCACTTCTGTCCCTAGCAGGATTACCACCACTAACAGGATTCTTACCAAAATGACTTATTATTCAAGAACTTACTAAGCAAGAAATAACCTCAACAGCAACAATCATTGCACTCCTCTCCCTACTAGGTCTTTTTTTCTACCTACGCTTAGCTTACTGTGCAACAATTACTCTCCCCCCAAACTCTAACAACTACATAAAACAATGACAAACTAACAAACCAGTAAATACCCTCACCACAACCCTCATTACTCTAACAATCACTCTTCTACCACTCTCCCCCATAATCTTTACAATCCCCTAG
ANSP18895_LojaEC ATAAACCCACAAGCTAAACTAATTTCCACCCTAAGTCTACTCCTAGGAACTACAATCACAATCTCAAGCAACCATTGGACAATAGCATGAACTGGCCTAGAAATTAACACCTTAGCCATCCTCCCCTTGATCTCAAAATCCCACCACCCACGAGCTATCGAAGCCGCAACCAAGTATTTTCTAGTTCAAGCAGCAGCATCCACTCTACTCTTATTTTCCAGTACCACTAACGCACTATTTACCGGACAATGAGACATTACACAACTCACCCACCCCATTTCATGCCTCCTTATAACAACAGCTATCTCAATCAAACTAGGTTTAGTTCCATTCCACTTCTGATTTCCAGAAGTCCTTCAAGGCTCATCCCTAACCACAGGCCTACTCCTCGCCACAGCCATAAAATTTCCCCCCATCACATTATTCTTATTAACATCCTCCTCCCTTAATCACACTCTATTAACCATTATAGCAATCGCTTCAGCTGCCCTAGGAGGATGAATAGGCCTAAACCAAACCCAGATCCGCAAAGTTTTAGCCTTTTCATCCATCTCCCATTTAGGATGAATGACAATCATCATTATTTATAACCCAAAACTCACCCTAATCACCTTCTATATGTACTGCCTAATAACCACTGCCATTTTTCTAACCCTCAAAACTACCAAAATTCTTAAATTATCCTCAATAATAACTGCATGAACAAAAATTCCATCACTCAGTGCAACCCTAATACTCGCACTTCTGTCCCTAGCAGGATTACCACCACTAACAGGATTCTTACCAAAATGACTTATTATTCAAGAACTTACTAAGCAAGAAATAACCTCAACAGCAACAATCATTGCACTCCTCTCCCTACTAGGTCTTTTTTTCTACCTACGCTTAGCTTACTGTGCAACAATTACTCTCCCCCCAAACTCTAACAACTACATAAAACAATGACAAACTAACAAACCAGTAAATACCCTCACCACAACCCTCATTACTCTAACAATCACTCTTCTACCACTCTCCCCCATAATCTTTACAATCTCCTAG
ANSP19535_ZamoraEC ATAAACCCACAAGCTAAACTAATTTCCACCCTAAGTCTACTCCTAGGAACTACAATCACAATCTCAAGCAACCATTGGACAATAGCATGAACTGGCCTAGAAATTAACACCTTAGCCATCCTCCCCTTGATCTCAAAATCCCACCACCCACGAGCTATCGAAGCCGCAACCAAGTATTTTCTAGTTCAAGCAGCAGCATCCACTCTACTCTTATTTTCCAGTACCACTAACGCACTATTTACCGGACAATGAGATATTGCACAACTCACCCACCCCATTTCATGCCTCCTTATAACAACAGCTATCTCAATCAAACTAGGTTTAGTTCCATTCCACTTCTGATTTCCAGAAGTCCTTCAAGGTTCATCCCTAACCACAGGCCTACTCCTCGCCACAGCCATAAAATTTCCCCCCATCACATTATTCTTATTAACATCCTCCTCCCTTAATCACACTCTATTAACCATTATAGCAATCGCTTCAGCTGCCCTAGGAGGATGAATAGGCCTAAACCAAACCCAGATCCGCAAAGTTTTAGCCTTTTCATCCATCTCCCATTTAGGATGAATAACAATCATCATTATTTATAACCCAAAACTCACCCTAATCACCTTCTATATGTACTGCCTAATAACCACTGCCATTTTTCTAACCCTCAAAACTACTAAAATTCTTAAATTATCCTCAATAATAACTGCATGAACAAAAATTCCATCACTCAGTGCAACCCTAATACTCGCACTTCTGTCCCTAGCAGGATTGCCACCACTAACAGGATTCTTACCAAAATGACTTATTATTCAAGAACTTACTAAGCAAGAAATAACCTCAACAGCAACAATCATTGCACTCCTCTCCCTACTAGGTCTTTTTTTCTACCTACGCTTAGCTTACTGTGCAACAATTACTCTCCCCCCAAACTCTAACAACTACATAAAACAATGACAAACTAACAAACCAGTAAATACCCTCACCACAACCCTCATTACTCTAACAATCACTCTTCTACCACTCTCCCCCATAATCTTTACAATCCCCTAG
FM429969_CuscoPE ATAAACCCACAAGCTAAACTAATTTCCACCCTAAGTCTACTCCTAGGAACTACAATCACAATCTCAAGCAACCATTGGACAATAGCATGAACTGGCCTAGAAATTAACACCTTAGCCATCCTCCCCTTGATCTCAAAATCCCACCACCCACGAGCTATCGAAGCCGCAACCAAGTATTTTCTAGTTCAAGCAGCAGCATCCACTCTACTCTTATTTTCCAGTACCACTAACGCACTATTTACCGGACAATGAGATATTGCACAACTCACCCACCCCATTTCATGCCTCCTTATAACAACAGCTATCTCAATCAAACTAGGTTTAGTTCCATTCCACTTCTGATTTCCAGAAGTCCTTCAAGGTTCATCCCTAACCACAGGCCTACTCCTCGCCACAGCCATAAAATTTCCCCCCATCACATTATTCTTATTAACATCCTCCTCCCTTAATCACACTCTATTAACCATTATAGCAATCGCTTCAGCTGCCCTAGGAGGATGAATAGGCCTAAACCAAACCCAGATCCGCAAAGTTTTAGCCTTTTCATCCATCTCCCATTTAGGATGAATAACAATCATCATTATTTATGACCCAAAACTCACCCTAATCACCTTCTATATGTACTGCCTAATAACCACTGCCATTTTTCTAACCCTCAAAACTACTAAAATTCTTAAATTATCCTCAATAATAACTGCATGAACAAAAATTCCATCACTCAGTGCAACCCTAATACTCGCACTTCTGTCCCTAGCAGGATTACCACCACTAACAGGATTCTTACCAAAATGACTTATTATTCAAGAACTTACTAAGCAAGAAATAACCTCAACAGCAACAATCATTGCACTCCTCTCCCTACTAGGTCTTTTTTTCTACCTACGCTTAGCTTACTGTGCAACAATTACTCTCCCCCCAAACTCTAACAACTACATAAAACAATGACAAACTAACAAACCAGTAAATACCCTCACCACAACCCTCATTACTCTAACAATCACTCTTCTACCACTCTCCCCCATAATCTTTACAATCCCCTAG
FM429970_CuscoPE ATAAACCCACAAGCTAAACTAATTTCCACCCTAAGTCTACTCCTAGGAACTACAATCACAATCTCAAGCAACCATTGGACAATAGCATGAACTGGCCTAGAAATTAACACCTTAGCCATCCTCCCCTTGATCTCAAAATCCCACCACCCACGAGCTATCGAAGCCGCAACCAAGTATTTTCTAGTTCAAGCAGCAGCATCCACTCTACTCTTATTTTCCAGTACCACTAACGCACTATTTACTGGACAATGAGACATTGCACAACTCACCCACCCCATTTCATGCCTCCTTATAACAACAGCTATCTCAATCAAACTAGGTTTAGTTCCATTCCACTTCTGATTTCCAGAAGTCCTTCAAGGCTCATCCCTAACCACAGGCCTACTCCTCGCCACAGCCATAAAATTTCCCCCCATCACATTATTCTTATTAACATCCTCCTCCCTTAATCACACTCTATTAACCATTATAGCAATCGCTTCAGCTGCCCTAGGAGGATGAATAGGCCTAAACCAAACCCAAATCCGCAAAGTTTTAGCCTTTTCATCCATCTCCCATTTAGGATGAATAACAATCATCATTATTTATAACCCAAAACTCACCCTAATCACCTTCTATATGTACTGCCTAATAACCACTGCCATTTTTCTAACCCTCAAAACTACCAAAATTCTTAAATTATCCTCAATAATAACTGCATGAACAAAAATTCCATCACTCAGTGCAACCCTAATACTCGCACTTCTGTCCCTAGCAGGATTACCACCACTAACAGGATTCTTACCAAAATGACTTATTATTCAAGAACTTACTAAGCAAGAAATAACCTCAACAGCAACAATCATTGCACTCCTCTCCCTACTAGGTCTTTTTTTCTACCTACGCTTAGCTTACTGTGCAACAATTACTCTCCCCCCAAACTCTAACAACTACATAAAACAATGACAAACTAACAAACCAGTAAATACCCTTACCACAACCCTCATTACTCTAACAATCACTCTTCTACCACTCTCCCCCATAATCTTTACAATCCCCTAG
FM429971_CuscoPE ATAAACCCACAAGCTAAACTAATTTCCACCCTAAGTCTACTCCTAGGAACTACAATCACAATCTCAAGCAACCATTGGACAATAGCATGAACTGGCCTAGAAATTAACACCTTAGCCATCCTCCCCTTGATCTCAAAATCCCACCACCCACGAGCTATCGAAGCCGCAACCAAGTATTTTCTAGTTCAAGCAGCAGCATCCACTCTACTCTTATTTTCCAGTACCACTAACGCACTATTTACTGGACAATGAGACATTGCACAACTCACCCACCCCATTTCATGCCTCCTTATAACAACAGCTATCTCAATCAAACTAGGTTTAGTTCCATTCCACTTCTGATTTCCAGAAGTCCTTCAAGGCTCATCCCTAACCACAGGCCTACTCCTCGCCACAGCCATAAAATTTCCCCCCATCACATTATTCTTATTAACATCCTCCTCCCTTAATCACACTCTATTAACCATTATAGCAATCGCTTCAGCTGCCCTAGGAGGATGAATAGGCCTAAACCAAACCCAAATCCGCAAAGTTTTAGCCTTTTCATCCATCTCCCATTTAGGATGAATAACAATCATCATTATTTATAACCCAAAACTCACCCTAATCACCTTCTATATGTACTGCCTAATAACCACTGCCATTTTTCTAACCCTCAAAACTACCAAAATTCTTAAATTATCCTCAATAATAACTGCATGAACAAAAATTCCATCACTCAGTGCAACCCTAATACTCGCACTTCTGTCCCTAGCAGGATTACCACCACTAACAGGATTCTTACCAAAATGACTTATTATTCAAGAACTTACTAAGCAAGAAATAACCTCAACAGCAACAATCATTGCACTCCTCTCCCTACTAGGTCTTTTTTTCTACCTACGCTTAGCTTACTGTGCAACAATTACTCTCCCCCCAAACTCTAACAACTACATAAAACAATGACAAACTAACAAACCAGTAAATACCCTTACCACAACCCTCATTACTCTAACAATCACTCTTCTACCACTCTCCCCCATAATCTTTACAATCCCCTAG
FM433334_CuscoPE ATAAACCCACAAGCTAAACTAATTTCCACCCTAAGTCTACTCCTAGGAACTACAATCACAATCTCAAGCAACCATTGGACAATAGCATGAACTGGCCTAGAAATTAACACCTTAGCCATCCTCCCCTTGATCTCAAAATCCCACCACCCACGAGCTATCGAAGCCACAACCAAGTATTTTCTAGTTCAAGCAGCAGCATCCACTCTACTCTTATTTTCCAGTACCACTAACGCACTATTTACCGGACAATGAGATATTGCACAACTCACCCACCCCATTTCATGCCTCCTTATAACAACAGCTATCTCAATCAAACTAGGTTTAGTTCCATTCCACTTCTGATTTCCAGAAGTCCTTCAAGGTTCATCCCTAACCACAGGCCTACTCCTCGCCACAGCCATAAAATTTCCCCCCATCACATTATTCTTATTAACATCCTCCTCCCTTAATCACACTCTATTAACCATTATAGCAATCGCTTCAGCTGCCCTAGGAGGATGAATAGGCCTAAACCAAACCCAGATCCGCAAAGTTTTAGCCTTTTCATCCATCTCCCATTTAGGATGAATAACAATCATCATTATTTATAACCCAAAACTCACCCTAATCACCTTCTATATGTACTGCCTAATAACCACTGCCATTTTTCTAACCCTCAAAACTACTAAAATTCTTAAATTATCCTCAATAATAACTGCATGAACAAAAATTCCATCACTCAGTGCAACCCTAATACTCGCACTTCTGTCCCTAGCAGGATTACCACCACTAACAGGATTCTTACCAAAATGACTTATTATTCAAGAACTTACTAAGCAAGAAATAACCTCAACAGCAACAATCATCGCACTCCTCTCCCTACTAGGTCTTTTTTTCTACCTACGCTTAGCTTACTGTGCAACAATTACTCTCCCCCCAAACTCTAACAACTACATAAAACAATGACAAACTAACAAACCAGTAAATACCCTCACCACAACCCTCATTACTCTAACAATCACTCTTCTACCACTCTCCCCCATAATCTTTACAATCCCCTAG
FM433335_CuscoPE ATAAACCCACAAGCTAAACTAATTTCCACCCTAAGTCTACTCCTAGGAACTACAATCACAATCTCAAGCAACCATTGGACAATAGCATGAACTGGCCTAGAAATTAACACCTTAGCCATCCTCCCCTTGATCTCAAAATCCCACCACCCACGAGCTATCGAAGCCGCAACCAAGTATTTTCTAGTTCAAGCAGCAGCATCCACTCTACTCTTATTTTCCAGTACCACTAACGCACTATTTACTGGACAATGAGACATTGCACAACTCACCCACCCCATTTCATGCCTCCTTATAACAACAGCTATCTCAATCAAACTAGGTTTAGTTCCATTCCACTTCTGATTTCCAGAAGTCCTTCAAGGCTCATCCCTAACCACAGGCCTACTCCTCGCCACAGCCATAAAATTTCCCCCCATCACATTATTCTTATTAACATCCTCCTCCCTTAATCACACTCTATTAACCATTATAGCAATCGCTTCAGCTGCCCTAGGAGGATGAATAGGCCTAAACCAAACCCAAATCCGCAAAGTTTTAGCCTTTTCATCCATCTCCCATTTAGGATGAATAACAATCATCATTATTTATAACCCAAAACTCACCCTAATCACCTTCTATATGTACTGCCTAATAACCACTGCCATTTTTCTAACCCTCAAAACTACCAAAATTCTTAAATTATCCTCAATAATAACTGCATGAACAAAAATTCCATCACTCAGTGCAACCCTAATACTCGCACTTCTGTCCCTAGCAGGATTACCACCACTAACAGGATTCTTACCAAAATGACTTATTATTCAAGAACTTACTAAGCAAGAAATAACCTCAACAGCAACAATCATTGCACTCCTCTCCCTACTAGGTCTTTTTTTCTACCTACGCTTAGCTTACTGTGCAACAATTACTCTCCCCCCAAACTCTAACAACTACATAAAACAATGACAAACTAACAAACCAGTAAATACCCTTACCACAACCCTCATTACTCTAACAATCACTCTTCTACCACTCTCCCCCATAATCTTTACAATCCCCTAG
FM433336_CuscoPE ATAAACCCACAAGCTAAACTAATTTCCACCCTAAGTCTACTCCTAGGAACTACAATCACAATCTCAAGCAACCATTGGACAATAGCATGAACTGGCCTAGAAATTAACACCTTAGCCATCCTCCCCTTGATCTCAAAATCCCACCACCCACGAGCTATCGAAGCCGCAACCAAGTATTTTCTAGTTCAAGCAGCAGCATCCACTCTACTCTTATTTTCCAGTACCACTAACGCACTATTTACTGGACAATGAGACATTGCACAACTCACCCACCCCATTTCATGCCTCCTTATAACAACAGCTATCTCAATCAAACTAGGTTTAGTTCCATTCCACTTCTGATTTCCAGAAGTCCTTCAAGGCTCATCCCTAACCACAGGCCTACTCCTCGCCACAGCCATAAAATTTCCCCCCATCACATTATTCTTATTAACATCCTCCTCCCTTAATCACACTCTATTAACCATTATAGCAATCGCTTCAGCTGCCCTAGGAGGATGAATAGGCCTAAACCAAACCCAAATCCGCAAAGTTTTAGCCTTTTCATCCATCTCCCATTTAGGATGAATAACAATCATCATTATTTATAACCCAAAACTCACCCTAATCACCTTCTATATGTACTGCCTAATAACCACTGCCATTTTTCTAACCCTCAAAACTACCAAAATTCTTAAATTATCCTCAATAATAACTGCATGAACAAAAATTCCATCACTCAGTGCAACCCTAATACTCGCACTTCTGTCCCTAGCAGGATTACCACCACTAACAGGATTCTTACCAAAATGACTTATTATTCAAGAACTTACTAAGCAAGAAATAACCTCAACAGCAACAATCATTGCACTCCTCTCCCTACTAGGTCTTTTTTTCTACCTACGCTTAGCTTACTGTGCAACAATTACTCTCCCCCCAAACTCTAACAACTACATAAAACAATGACAAACTAACAAACCAGTAAATACCCTTACCACAACCCTCATTACTCTAACAATCACTCTTCTACCACTCTCCCCCATAATCTTTACAATCCCCTAG
FM433339_CuscoPE ATAAACCCACAAGCTAAACTAATTTCCACCCTAAGTCTACTCCTAGGAACTACAATCACAATCTCAAGCAACCATTGGACAATAGCATGAACTGGCCTAGAAATTAACACCTTAGCCATCCTCCCCTTGATCTCAAAATCCCACCACCCACGAGCTATCGAAGCCGCAACCAAGTATTTTCTAGTTCAAGCAGCAGCATCCACTCTACTCTTATTTTCCAGTACCACTAACGCACTATTTACTGGACAATGAGACATTGCACAACTCACCCACCCCATTTCATGCCTCCTTATAACAACAGCTATCTCAATCAAACTAGGTTTAGTTCCATTCCACTTCTGATTTCCAGAAGTCCTTCAAGGCTCATCCCTAACCACAGGCCTACTCCTCGCCACAGCCATAAAATTTCCCCCCATCACATTATTCTTATTAACATCCTCCTCCCTTAATCACACTCTATTAACCATTATAGCAATCGCTTCAGCTGCCCTAGGAGGATGAATAGGCCTAAACCAAACCCAAATCCGCAAAGTTTTAGCCTTTTCATCCATCTCCCATTTAGGATGAATAACAATCATCATTATTTATAACCCAAAACTCACCCTAATCACCTTCTATATGTACTGCCTAATAACCACTGCCATTTTTCTAACCCTCAAAACTACCAAAATTCTTAAATTATCCTCAATAATAACTGCATGAACAAAAATTCCATCACTCAGTGCAACCCTAATACTCACACTTCTGTCCCTAGCAGGATTACCACCACTAACAGGATTCTTACCAAAATGACTTATTATTCAAGAACTTACTAAGCAAGAAATAACCTCAACAGCAACAATCATTGCACTCCTCTCCCTACTAGGTCTTTTTTTCTACCTACGCTTAGCTTACTGTGCAACAATTACTCTCCCCCCAAACTCTAACAACTACATAAAACAATGACAAACTAACAAACCAGTAAATACCCTTACCACAACCCTCATTACTCTAACAATCACTCTTCTACCACTCTCCCCCATAATCTTTACAATCCCCTAG
IAvH.BT55_Orocue_STachCO ATAAACCCACAAGCTAAACTAATTTCCACCCTAAGTCTACTCCTAGGAACTACAATCACAATCTCAAGCAACCATTGGACAATAGCATGAACTGGCCTAGAAATTAACACCTTAGCCATCCTCCCCTTGATCTCAAAATCCCACCACCCACGAGCTATCGAAGCCGCAACCAAGTATTTTCTAGTTCAAGCAGCAGCATCCACTCTACTCTTATTTTCCAGTACCACTAACGCACTATTTACCGGACAATGAGACATTGCACAACTCACCCACCCCATTTCATGCCTCCTTATAACAACAGCTATCTCAATCAAACTAGGTTTAGTTCCATTCCACTTCTGATTTCCAGAAGTCCTTCAAGGCTCATCCCTAACCACAGGCCTACTCCTCGCCACAGCCATAAAATTTCCCCCCATCACATTATTCTTATTAACATCCTCCTCCCTTAATCACACTCTATTAACCATTATAGCAATCGCTTCAGCTGCCCTAGGAGGATGAATAGGCCTAAACCAAACCCAGATCCGCAAAGTTTTAGCCTTTTCATCCATCTCCCATTTAGGATGAATGACAATCATCATTATTTATAACCCAAAACTCACCCTAATCACCTTCTATATGTACTGCCTAATAACCACTGCCATTTTTCTAACCCTCAAAACTACCAAAATTCTTAAATTATCCTCAATAATAACTGCATGAACAAAAATTCCATCACTCAGTGCAACCCTAATACTCGCACTTCTGTCCCTAGCAGGGTTACCACCACTAACAGGATTCTTACCAAAATGACTTATTATTCAAGAACTTACTAAGCAAGAAATAACCTCAACAGCAACAATCATTGCACTCCTCTCCCTACTAGGTCTTTTTTTCTACCTACGCTTAGCTTACTGTGCAACAATTACTCTCCCCCCAAACTCTAACAACTACATAAAACAATGACAAACTAACAAACCAGTAAATACCCTCACCACAACCCTCATTACTCTAACAATCACTCTTCTACCACTCTCCCCCATAATCTTTACAATCCCCTAG
IAvH.BT7290_SnAgustinHuiCO ATAAACCCACAAGCTAAACTAATTTCCACCCTAAGTCTACTCCTAGGAACTACAATCACAATCTCAAGCAACCATTGGACAATAGCATGAACTGGCCTAGAAATTAACACCTTAGCCATCCTCCCCTTGATCTCAAAATCCCACCACCCACGAGCTATCGAAGCCGCAACCAAGTATTTTCTAGTTCAAGCAGCAGCATCCACTCTACTCTTATTTTCCAGTACCACTAACGCACTATTTACCGGACAATGAGACATTACACAACTCACCCACCCCATTTCATGCCTCCTTATAACAACAGCTATCTCAATCAAACTAGGTTTAGTTCCATTCCACTTCTGATTTCCAGAAGTCCTTCAAGGCTCATCCCTAACCACAGGCCTACTCCTCGCCACAGCCATAAAATTTCCCCCCATCACATTATTCTTATTAACATCCTCCTCCCTTAATCACACTCTATTAACCATTATAGCAATCGCTTCAGCTGCCCTAGGAGGATGAATAGGCCTAAACCAAACCCAGATCCGCAAAGTTTTAGCCTTTTCATCCATCTCCCATTTAGGATGAATGACAATCATCATTATTTATAACCCAAAACTCACCCTAATCACCTTCTATATGTACTGCCTAATAACCACTGCCATTTTTCTAACCCTCAAAACTACCAAAATTCTTAAATTATCCTCAATAATAACTGCATGAACAAAAATTCCATCACTCAGTGCAATCCTAATACTCGCACTTCTGTCCCTAGCAGGATTACCACCACTAACAGGATTCTTACCAAAATGACTTATTATTCAAGAACTTACTAAGCAAGAAATAACCTCAACAGCAACAATCATTGCACTCCTCTCCCTACTAGGTCTTTTTTTCTACCTACGCTTAGCTTACTGTGCAACAATTACTCTCCCCCCAAACTCTAACAACTACATAAAACAATGACAAACTAACAAACCAGTAAATACCCTCACCACAACCCTCATTACTCTAACAATCACTCTTCTACCACTCTCCCCCATAATCTTTACAATCCCCTAG
IAvH.BT7291_SnAgustinHuiCO ATAAACCCACAAGCTAAACTAATTTCCACCCTAAGTCTACTCCTAGGAACTACAATCACAATCTCAAGCAACCATTGGACAATAGCATGAACTGGCCTAGAAATTAACACCTTAGCCATCCTCCCCTTGATCTCAAAATCCCACCACCCACGAGCTATCGAAGCCGCAACCAAGTATTTTCTAGTTCAAGCAGCAGCATCCACTCTACTCTTATTTTCCAGTACCACTAACGCACTATTTACCGGACAATGAGACATTACACAACTCACCCACCCCATTTCATGCCTCCTTATAACAACAGCTATCTCAATCAAACTAGGTTTAGTTCCATTCCACTTCTGATTTCCAGAAGTCCTTCAAGGCTCATCCCTAACCACAGGCCTACTCCTCGCCACAGCCATAAAATTTCCCCCCATCACATTATTCTTATTAACATCCTCCTCCCTTAATCACACTCTATTAACCATTATAGCAATCGCTTCAGCTGCCCTAGGAGGATGAATAGGCCTAAACCAAACCCAGATCCGCAAAGTTTTAGCCTTTTCATCCATCTCCCATTTAGGATGAATGACAATCATCATTATTTATAACCCAAAACTCACCCTAATCACCTTCTATATGTACTGCCTAATAACCACTGCCATTTTTCTAACCCTCAAAACTACCAAAATTCTTAAATTATCCTCAATAATAACTGCATGAACAAAAATTCCATCACTCAGTGCAATCCTAATACTCGCACTTCTGTCCCTAGCAGGATTACCACCACTAACAGGATTCTTACCAAAATGACTTATTATTCAAGAACTTACTAAGCAAGAAATAACCTCAACAGCAACAATCATTGCACTCCTCTCCCTACTAGGTCTTTTTTTCTACCTACGCTTAGCTTACTGTGCAACAATTACTCTCCCCCCAAACTCTAACAACTACATAAAACAATGACAAACTAACAAACCAGTAAATACCCTCACCACAACCCTCATTACTCTAACAATCACTCTTCTACCACTCTCCCCCATAATCTTTACAATCCCCTAG
JEM207_Inia_NTachVE ATAAACCCACAAGCTAAACTAATTTCCACCCTAAGTCTACTCCTAGGAACTACAATCACAATCTCAAGCAACCATTGGACAATAGCATGAACTGGCCTAGAAATTAACACCTTAGCCATCCTCCCCTTGATCTCAAAATCCCACCACCCACGAGCTATCGAAGCCGCAACCAAGTATTTTCTAGTTCAAGCAGCAGCATCCACTCTACTCTTATTTTCCAGTACCACTAACGCACTATTTACCGGACAATGAGACATTGCACAACTCACCCACCCCATTTCATGCCTCCTTATAACAACAGCTATCTCAATCAAACTAGGTTTAGTTCCATTCCACTTCTGATTTCCAGAAGTCCTTCAAGGCTCATCCCTAACCACAGGCCTACTCCTCGCCACAGCCATAAAATTTCCCCCCATTACATTATTCTTATTAACATCCTCCTCCCTTAATCACACTCTATTAACCATTATAGCAATCGCTTCAGCTGCCCTAGGAGGATGAATAGGCCTAAACCAAACCCAAATCCGCAAAGTTTTAGCCTTTTCATCCATCTCCCATTTAGGATGAATGACAATCATCATTATTTATAACCCAAAACTCACCCTAATCACCTTCTATATGTACTGCCTAATAACCACTGCCATTTTTCTAACCCTCAAAACTACCAAAATTCTTAAATTATCCTCAATAATAACTGCATGAACAAAAATTCCATCACTCAGTGCAACCCTAATACTCGCACTTCTGTCCCTAGCAGGATTACCACCACTAACAGGATTCTTACCAAAATGACTTATTATTCAAGAACTTACTAAGCAAGAAATAACCTCAACAGCAACAATCATTGCACTCCTCTCCCTACTAGGTCTTTTTTTCTACCTACGCTTAGCTTACTGTGCAACAATTACTCTCCCCCCAAACTCTAACAACTACATAAAACAATGACAAACTAACAAACCAGTAAATACCCTCACCACAACCCTCATTACTCTAACAATCACTCTTCTACCACTCTCCCCCATAATCTTTACAATCCCCTAG
JEM217_Inia_NTachVE ATAAACCCACAAGCTAAACTAATTTCCACCCTAAGTCTACTCCTAGGAACTACAATCACAATCTCAAGCAACCATTGGACAATAGCATGAACTGGCCTAGAAATTAACACCTTAGCCATCCTCCCCTTGATCTCAAAATCCCACCACCCACGAGCTATCGAAGCCGCAACCAAGTATTTTCTAGTTCAAGCAGCAGCATCCACTCTACTCTTATTTTCCAGTACCACTAACGCACTATTTACCGGACAATGAGACATTGCACAACTCACCCACCCCATTTCATGCCTCCTTATAACAACAGCTATCTCAATCAAACTAGGTTTAGTTCCATTCCACTTCTGATTTCCAGAAGTCCTTCAAGGCTCATCCCTAACCACAGGCCTACTCCTCGCCACAGCCATAAAATTTCCCCCCATCACATTATTCTTATTAACATCCTCCTCCCTTAATCACACTCTATTAACCATTATAGCAATCGCTTCAGCTGCCCTAGGAGGATGAATAGGCCTAAACCAAACCCAGATCCGCAAAGTTTTAGCCTTTTCATCCATCTCCCATTTAGGATGAATGACAATCATCATTATTTATAACCCAAAACTCACCCTAATCACCTTCTATATGTACTGCCTAATAACCACTGCCATTTTTCTAACCCTCAAAACTACCAAAATTCTTAAATTATCCTCAATAATAACTGCATGAACAAAAATTCCATCACTCAGTGCAACCCTAATACTCGCACTTCTGTCCCTAGCAGGATTACCACCACTAACAGGATTCTTACCAAAATGACTTATTATTCAAGAACTTACTAAGCAAGAAATAACCTCAACAGCAACAATCATTGCACTCCTCTCCCTACTAGGTCTTTTTTTCTACCTACGCTTAGCTTACTGTGCAACAATTACTCTCCCCCCAAACTCTAACAACTACATAAAACAATGACAAACTAACAAACCAGTAAATACCCTCACCACAACCCTCATTACTCTAACAATCACTCTTCTACCACTCTCCCCCATAATCTTTACAATCCCCTAG
JEM218_Inia_NTachVE ATAAACCCACAAGCTAAACTAATTTCCACCCTAAGTCTACTCCTAGGAACTACAATCACAATCTCAAGCAACCATTGGACAATAGCATGAACTGGCCTAGAAATTAACACCTTAGCCATCCTCCCCTTGATCTCAAAATCCCACCACCCACGAGCTATCGAAGCCGCAACCAAGTATTTTCTAGTTCAAGCAGCAGCATCCACTCTACTCTTATTTTCCAGTACCACTAACGCACTATTTACCGGACAATGAGACATTGCACAACTCACCCACCCCATTTCATGCCTCCTTACAACAACAGCTATCTCAATCAAACTAGGTTTAGTTCCATTCCACTTCTGATTTCCAGAAGTCCTTCAAGGCTCATCCCTAACCACAGGCCTACTCCTCGCCACAGCCATAAAATTTCCCCCCATCACATTATTCTTATTAACATCCTCCTCCCTTAATCACACTCTATTAACCATTATAGCAATCGCTTCAGCTGCCCTAGGAGGATGAATAGGCCTAAACCAAACCCAGATCCGCAAAGTTTTAGCCTTTTCATCCATCTCCCATTTAGGATGAATGACAATCATCATTATTTATAACCCAAAACTCACCCTAATCACCTTCTATATGTACTGCCTAATAACCACTGCCATTTTTCTAACCCTCAAAACTACCAAAATTCTTAAATTATCCTCAATAATAACTGCATGAACAAAAATTCCATCACTCAGTGCAACCCTAATACTCGCACTTCTGTCCCTAGCAGGATTACCACCACTAACAGGATTCTTACCAAAATGACTTATTATTCAAGAACTTACTAAGCAAGAAATAACCTCAACAGCAACAATCATTGCACTCCTCTCCCTACTAGGTCTTTTTTTCTACCTACGCTTAGCTTACTGTGCAACAATTACTCTCCCCCCAAACTCTAACAACTACATAAAACAATGACAAACTAACAAACCAGTAAATACCCTCACCACAACCCTCATTACTCTAACAATCACTCTTCTACCACTCTCCCCCATAATCTTTACAATCCCCTAG
JEM219_Inia_NTachVE ATAAACCCACAAGCTAAACTAATTTCCACCCTAAGTCTACTCCTAGGAACTACAATCACAATCTCAAGCAACCATTGGACAATAGCATGAACTGGCCTAGAAATTAACACCTTAGCCATCCTCCCCTTGATCTCAAAATCCCACCACCCACGAGCTATCGAAGCCGCAACCAAGTATTTTCTAGTTCAAGCAGCAGCATCCACTCTACTCTTATTTTCCAGTACCACTAACGCACTATTTACCGGACAATGAGACATTGCACAACTCACCCACCCCATTTCATGCCTCCTTATAACAACAGCTATCTCAATCAAACTAGGTTTAGTTCCATTCCACTTCTGATTTCCAGAAGTCCTTCAAGGCTCATCCCTAACCACAGGCCTACTCCTCGCCACAGCCATAAAATTTCCCCCCATCACATTATTCTTATTAACATCCTCCTCCCTTAATCACACTCTATTAACCATTATAGCAATCGCTTCAGCTGCCCTAGGAGGATGAATAGGCCTAAACCAAACCCAGATCCGCAAAGTTTTAGCCTTTTCATCCATCTCCCATTTAGGATGAATGACAATCATCATTATTTATAACCCAAAACTCACCCTAATCACCTTCTATATGTACTGCCTAATAACCACTGCCATTTTTCTAACCCTCAAAACTACCAAAATTCTTAAATTATCCTCAATAATAACTGCATGAACAAAAATTCCATCACTCAGTGCAACCCTAATACTCGCACTTCTGTCCCTAGCAGGATTACCACCACTAACAGGATTCTTACCAAAATGACTTATTATTCAAGAACTTACTAAGCAAGAAATAACCTCAACAGCAACAATCATTGCACTCCTCTCCCTACTAGGTCTTTTTTTCTACCTACGCTTAGCTTACTGTGCAACAATTACTCTCCCCCCAAACTCTAACAACTACATAAAACAATGACAAACTAACAAACCAGTAAATACCCTCACCACAACCCTCATTACTCTAACAATCACTCTTCTACCACTCTCCCCCATAATCTTTACAATCCCCTAG
JEM220_Inia_NTachVE ATAAACCCACAAGCTAAACTAATTTCCACCCTAAGTCTACTCCTAGGAACTACAATCACAATCTCAAGCAACCATTGGACAATAGCATGAACTGGCCTAGAAATTAACACCTTAGCCATCCTCCCCTTGATCTCAAAATCCCACCACCCACGAGCTATCGAAGCCGCAACCAAGTATTTTCTAGTTCAAGCAGCAGCATCCACTCTACTCTTATTTTCCAGTACCACTAACGCACTATTTACCGGACAATGAGACATTGCACAACTCACCCACCCCATTTCATGCCTCCTTACAACAACAGCTATCTCAATCAAACTAGGTTTAGTTCCATTCCACTTCTGATTTCCAGAAGTCCTTCAAGGCTCATCCCTAACCACAGGCCTACTCCTCGCCACAGCCATAAAATTTCCCCCCATCACATTATTCTTATTAACATCCTCCTCCCTTAATCACACTCTATTAACCATTATAGCAATCGCTTCAGCTGCCCTAGGAGGATGAATAGGCCTAAACCAAACCCAGATCCGCAAAGTTTTAGCCTTTTCATCCATCTCCCATTTAGGATGAATGACAATCATCATTATTTATAACCCAAAACTCACCCTAATCACCTTCTATATGTACTGCCTAATAACCACTGCCATTTTTCTAACCCTCAAAACTACCAAAATTCTTAAATTATCCTCAATAATAACTGCATGAACAAAAATTCCATCACTCAGTGCAACCCTAATACTCGCACTTCTGTCCCTAGCAGGATTACCACCACTAACAGGATTCTTACCAAAATGACTTATTATTCAAGAACTTACTAAGCAAGAAATAACCTCAACAGCAACAATCATTGCACTCCTCTCCCTACTAGGTCTTTTTTTCTACCTACGCTTAGCTTACTGTGCAACAATTACTCTCCCCCCAAACTCTAACAACTACATAAAACAATGACAAACTAACAAACCAGTAAATACCCTCACCACAACCCTCATTACTCTAACAATCACTCTTCTACCACTCTCCCCCATAATCTTTACAATCCCCTAG
JM931_Inia_NTachVE ATAAACCCACAAGCTAAACTAATTTCCACCCTAAGTCTACTCCTAGGAACTACAATCACAATCTCAAGCAACCATTGGACAATAGCATGAACTGGCCTAGAAATTAACACCTTAGCCATCCTCCCCTTGATCTCAAAATCCCACCACCCACGAGCTATCGAAGCCGCAACCAAGTATTTTCTAGTTCAAGCAGCAGCATCCACTCTACTCTTATTTTCCAGTACCACTAACGCACTATTTACCGGACAATGAGACATTGCACAACTCACCCACCCCATTTCATGCCTCCTTACAACAACAGCTATCTCAATCAAACTAGGTTTAGTTCCATTCCACTTCTGATTTCCAGAAGTCCTTCAAGGCTCATCCCTAACCACAGGCCTACTCCTCGCCACAGCCATAAAATTTCCCCCCATCACATTATTCTTATTAACATCCTCCTCCCTTAATCACACTCTATTAACCATTATAGCAATCGCTTCAGCTGCCCTAGGAGGATGAATAGGCCTAAACCAAACCCAGATCCGCAAAGTTTTAGCCTTTTCATCCATCTCCCATTTAGGATGAATGACAATCATCATTATTTATAACCCAAAACTCACCCTAATCACCTTCTATATGTACTGCCTAATAACCACTGCCATTTTTCTAACCCTCAAAACTACCAAAATTCTTAAATTATCCTCAATAATAACTGCATGAACAAAAATTCCATCACTCAGTGCAACCCTAATACTCGCACTTCTGTCCCTAGCAGGATTACCACCACTAACAGGATTCTTACCAAAATGACTTATTATTCAAGAACTTACTAAGCAAGAAATAACCTCAACAGCAACAATCATTGCACTCCTCTCCCTACTAGGTCTTTTTTTCTACCTACGCTTAGCTTACTGTGCAACAATTACTCTCCCCCCAAACTCTAACAACTACATAAAACAATGACAAACTAACAAACCAGTAAATACCCTCACCACAACCCTCATTACTCTAACAATCACTCTTCTACCACTCTCCCCCATAATCTTTACAATCCCCTAG
JPL230_PerijaCO ATAAACCCACAAGCTAAACTAATTTCCACCCTAAGTCTACTCCTAGGAACTACAATCACAATCTCAAGCAACCATTGGACAATAGCATGAACTGGCCTAGAAATTAACACCTTAGCCATCCTCCCCTTGATCTCAAAATCCCACCACCCACGAGCTATCGAAGCCGCAACCAAGTATTTTCTAGTTCAAGCAGCAGCATCCACTCTACTCTTATTTTCCAGTACCACTAACGCACTATTTACCGGACAATGAGACATTGCACAACTCACCCACCCCATTTCATGCCTCCTTATAACAACAGCTATCTCAATCAAACTAGGCTTAGTGCCATTCCACTTCTGATTTCCAGAAGTCCTTCAAGGCTCATCCCTAACCACAGGCCTACTCCTCGCCACAGCCATAAAATTTCCCCCCATCACATTATTCTTATTAACATCCTCCTCCCTTAATCACACTCTATTAACCATTATAGCAATCGCTTCAGCTGCCCTAGGAGGATGAATAGGCCTAAACCAAACCCAGATCCGCAAAGTTTTAGCCTTTTCATCCATCTCCCATTTAGGATGAATAACAATCATCATTATTTATAACCCAAAACTCACCCTAATCACCTTCTATATGTACTGCCTAATAACCACTGCCATTTTTCTAACCCTCAAAACTACCAAAATTCTTAAATTATCCTCAATAATAACTGCATGAACAAAAATTCCATCACTCAGTGCAACCCTAATACTCGCACTTCTGTCCCTAGCAGGATTACCACCACTAACAGGATTCTTACCAAAATGACTTATTATTCAAGAACTTACTAAGCAAGAAATGACCTCAACAGCAACAATCATTGCACTCCTCTCCCTACTAGGTCTTTTTTTCTACCTACGCCTAGCTTACTGTGCAACAATTACTCTCCCCCCAAACTCTAACAACTACATAAAACAATGACAAACTAACAAACCAGTAAATACCCTCACCACAACCCTCATTACTCTAACAATCACTCTTCTACCACTCTCCCCCATAATCTTTACAATCCCCTAG
JPL291_Lajon_NTachVE ATAAACCCACAAGCTAAACTAATTTCCACCCTAAGTCTACTCCTAGGAACTACAATCACAATCTCAAGCAACCATTGGACAATAGCATGAACTGGCCTAGAAATTAACACCTTAGCCATCCTCCCCTTGATCTCAAAATCCCACCACCCACGAGCTATCGAAGCCGCAACCAAGTATTTTCTAGTTCAAGCAGCAGCATCCACTCTACTCTTATTTTCCAGTACCACTAACGCACTATTTACCGGACAATGAGACATTGCACAACTCACCCACCCCATTTCATGCCTCCTTATAACAACAGCTATCTCAATCAAACTAGGTTTAGTTCCATTCCACTTCTGATTTCCAGAAGTCCTTCAAGGCTCATCCCTAACCACAGGCCTACTCCTCGCCACAGCCATAAAATTTCCCCCCATCACATTATTCTTATTAACATCCTCCTCCCTTAATCACACTCTATTAACCATTATAGCAATCGCTTCAGCTGCCCTAGGAGGATGAATAGGCCTAAACCAAACCCAAATCCGCAAAGTTTTAGCCTTTTCATCCATCTCCCATTTAGGATGAATGACAATCATCATTATTTATAACCCAAAACTCACCCTAATCACCTTCTATATGTACTGCCTAATAACCACTGCCATTTTTCTAACCCTCAAAACTACCAAAATTCTTAAATTATCCTCAATAATAACTGCATGAACAAAAATTCCATCACTCAGTGCAACCCTAATACTCGCACTTCTGTCCCTAGCAGGATTACCACCACTAACAGGATTCTTACCAAAATGACTTATTATTCAAGAACTTACTAAGCAAGAAATAACCTCAACAGCAACAATCATTGCACTCCTCTCCCTACTAGGTCTTTTTTTCTACCTACGCTTAGCTTACTGTGCAACAATTACTCTCCCCCCAAACTCTAACAACTACATAAAACAATGACAAACTAACAAACCAGTAAATACCCTCACCACAACCCTCATTACTCTAACAATCACTCTTCTACCACTCTCCCCCATAATCTTTACAATCCCCTAG
KCC100_Barrosa_NTachVE ATAAACCCACAAGCTAAACTAATTTCCACCCTAAGTCTACTCCTAGGAACTACAATCACAATCTCAAGCAACCATTGGACAATAGCATGAACTGGCCTAGAAATTAACACCTTAGCCATCCTCCCCTTGATCTCAAAATCCCACCACCCACGAGCTATCGAAGCCGCAACCAAGTATTTTCTAGTTCAAGCAGCAGCATCCACTCTACTCTTATTTTCCAGTACCACTAACGCACTATTTACCGGACAATGAGACATTGCACAACTCACCCACCCCATTTCATGCCTCCTTATAACAACAGCTATCTCAATCAAACTAGGTTTAGTTCCATTCCACTTCTGATTTCCAGAAGTCCTTCAAGGCTCATCCCTAACCACAGGCCTACTCCTCGCCACAGCCATAAAATTTCCCCCCATCACATTATTCTTATTAACATCCTCCTCCCTTAATCACACTCTATTAACCATTATAGCAATCGCTTCAGCTGCCCTAGGAGGATGAATAGGCCTAAACCAAACCCAGATCCGCAAAGTTTTAGCCTTTTCATCCATCTCCCATTTAGGATGAATGACAATCATCATTATTTATAACCCAAAACTCACCCTAATCACCTTCTATATGTACTGCCTAATAACCACTGCCATTTTTCTAACCCTCAAAACTACCAAAATTCTTAAATTATCCTCAATAATAACTGCATGAACAAAAATTCCATCACTCAGTGCAACCCTAATACTCGCACTTCTGTCCCTAGCAGGATTACCACCACTAACAGGATTCTTACCAAAATGACTTATTATTCAAGAACTTACTAAGCAAGAAATAACCTCAACAGCAACAATCATTGCACTCCTCTCCCTACTAGGTCTTTTTTTCTACCTACGCTTAGCTTACTGTGCAACAATTACTCTCCCCCCAAACTCTAACAACTACATAAAACAATGACAAACTAACAAACCAGTAAATACCCTCACCACAACCCTCATTACTCTAACAATCACTCTTCTACCACTCTCCCCCATAATCTTTACAATCCCCTAG
KCC79_Mesa_NTachVE ATAAACCCACAAGCTAAACTAATTTCCACCCTAAGTCTACTCCTAGGAACTACAATCACAATCTCAAGCAACCATTGGACAATAGCATGAACTGGCCTAGAAATTAACACCTTAGCCATCCTCCCCTTGATCTCAAAATCCCACCACCCACGAGCTATCGAAGCCGCAACCAAGTATTTTCTAGTTCAAGCAGCAGCATCCACTCTACTCTTATTTTCCAGTACCACTAACGCACTATTTACCGGACAATGAGACATTGCACAACTCACCCACCCCATTTCATGCCTCCTTATAACAACAGCTATCTCAATCAAACTAGGTTTAGTTCCATTCCACTTCTGATTTCCAGAAGTCCTTCAAGGCTCATCCCTAACCACAGGCCTACTCCTCGCCACAGCCATAAAATTTCCCCCCATCACATTATTCTTATTAACATCCTCCTCCCTTAATCACACTCTATTAACCATTATAGCAATCGCTTCAGCTGCCCTAGGAGGATGAATAGGCCTAAACCAAACCCAGATCCGCAAAGTTTTAGCCTTTTCATCCATGTGCCATTTAGGATGAATGACAATCATCATTATTTATAACCCAAAACTCACCCTAATCACCTTCTATATGTACTGCCTAATAACCACTGCCATTTTTCTAACCCTCAAAACTACCAAAATTCTTAAATTATCCTCAATAATAACTGCATGAACAAAAATTCCATCACTCAGTGCAACCCTAATACTCGCACTTCTGTCCCTAGCAGGATTACCACCACTAACAGGATTCTTACCAAAATGACTTATTATTCAAGAACTTACTAAGCAAGAAATAACCTCAACAGCAACAATCATTGCACTCCTCTCCCTACTAGGTCTTTTTTTCTACCTACGCTTAGCTTACTGTGCAACAATTACTCTCCCCCCAAACTCTAACAACTACATAAAACAATGACAAACTAACAAACCAGTAAATACCCTCACCACAACCCTCATTACTCTAACAATCACTCTTCTACCACTCTCCCCCATAATCTTTACAATCCCCTAG
KU21199_PE ATAAACCCACAAGCTAAACTAATTTCCACCCTAAGTCTACTCCTAGGAACTACAATCACAATCTCAAGCAACCATTGGACAATAGCATGAACTGGCCTAGAAATTAACACCTTAGCCATCCTCCCCTTGATCTCAAAATCCCACCACCCACGAGCTATCGAAGCCGCAACCAAGTATTTTCTAGTTCAAGCAGCAGCATCCACTCTACTCTTATTTTCCAGTACCACTAACGCACTATTTACTGGACAATGAGACATTGCACAACTCACCCACCCCATTTCATGCCTCCTTATAACAACAGCTATCTCAATCAAACTAGGTTTAGTTCCATTCCACTTCTGATTTCCAGAAGTCCTTCAAGGCTCATCCCTAACCACAGGCCTACTCCTCGCCACAGCCATAAAATTTCCCCCCATCACATTATTCTTATTAACATCCTCCTCCCTTAATCACACTCTATTAACCATTATAGCAATCGCTTCAGCTGCCCTAGGAGGATGAATAGGCCTAAACCAAACCCAAATCCGCAAAGTTTTAGCCTTTTCATCCATCTCCCATTTAGGATGAATAACAATCATCATTATTTATAACCCAAAACTCACCCTAATCACCTTCTATATGTACTGCCTAATAACCACTGCCATTTTTCTAACCCTCAAAACTACCAAAATTCTTAAATTATCCTCAATAATAACTGCATGAACAAAAATTCCATCACTCAGTGCAACCCTAATACTCGCACTTCTGTCCCTAGCAGGATTACCACCACTAACAGGATTCTTACCAAAATGACTTATTATTCAAGAACTTACTAAGCAAGAAATAACCTCAACAGCAACAATCATTGCACTCCTCTCCCTACTAGGTCTTTTTTTCTACCTACGCTTAGCTTACTGTGCAACAATTACTCTCCCCCCAAACTCTAGCAACTACATAAAACAATGACAAACTAACAAACCAGTAAATACCCTTACCACAACCCTCATTACTCTAACAATCACTCTTCTACCACTCTCCCCCATAATCTTTACAATCCCCTAG
KU21220_PE ATAAACCCACAAGCTAAACTAATTTCCACCCTAAGTCTACTCCTAGGAACTACAATCACAATCTCAAGCAACCATTGGACAATAGCATGAACTGGCCTAGAAATTAACACCTTAGCCATCCTCCCCTTGATCTCAAAATCCCACCACCCACGAGCTATCGAAGCCGCAACCAAGTATTTTCTAGTTCAAGCAGCAGCATCCACTCTACTCTTATTTTCCAGTACCACTAACGCACTATTTACTGGACAATGAGACATTGCACAACTCACCCACCCCATTTCATGCCTCCTTATAACAACAGCTATCTCAATCAAACTAGGTTTAGTTCCATTCCACTTCTGATTTCCAGAAGTCCTTCAAGGCTCATCCCTAACCACAGGCCTACTCCTCGCCACAGCCATAAAATTTCCCCCCATCACATTATTCTTATTAACATCCTCCTCCCTTAATCACACTCTATTAACCATTATAGCAATCGCTTCAGCTGCCCTAGGAGGATGAATAGGCCTAAACCAAACCCAAATCCGCAAAGTTTTAGCCTTTTCATCCATCTCCCATTTAGGATGAATAACAATCATCATTATTTATAACCCAAAACTCACCCTAATCACCTTCTATATGTACTGCCTAATAACCACTGCCATTTTTCTAACCCTCAAAACTACCAAAATTCTTAAATTATCCTCAATAATAACTGCATGAACAAAAATTCCATCACTCAGTGCAACCCTAATACTCGCACTTCTGTCCCTAGCAGGATTACCACCACTAACAGGATTCTTACCAAAATGACTTATTATTCAAGAACTTACTAAGCAAGAAATAACCTCAACAGCAACAATCATTGCACTCCTCTCCCTACTAGGTCTTTTTTTCTACCTACGCTTAGCTTACTGTGCAACAATTACTCTCCCCCCAAACTCTAACAACTACATAAAACAATGACAAACTAACAAACCAGTAAATACCCTTACCACAACCCTCATTACTCTAACAATCACTCTTCTACCACTCTCCCCCATAATCTTTACAATCCCCTAG
SS1229_Orocue_STachCO ATAAACCCACAAGCTAAACTAATTTCCACCCTAAGTCTACTCCTAGGAACTACAATCACAATCTCAAGCAACCATTGGACAATAGCATGAACTGGCCTAGAAATTAACACCTTAGCCATCCTCCCCTTGATCTCAAAATCCCACCACCCACGAGCTATCGAAGCCGCAACCAAGTATTTTCTAGTTCAAGCAGCAGCATCCACTCTACTCTTATTTTCCAGTACCACTAACGCACTATTTACCGGACAATGAGACATTGCACAACTCACCCACCCCATTTCATGCCTCCTTATAACAACAGCTATCTCAATCAAACTAGGTTTAGTTCCATTCCACTTCTGATTTCCAGAAGTCCTTCAAGGCTCATCCCTAACCACAGGCCTACTCCTCGCCACAGCCATAAAATTTCCCCCCATCACATTATTCTTATTAACATCCTCCTCCCTTAATCACACTCTATTAACCATTATAGCAATCGCTTCAGCTGCCCTAGGAGGATGAATAGGCCTAAACCAAACCCAGATCCGCAAAGTTTTAGCCTTTTCATCCATCTCCCATTTAGGATGAATGACAATCATCATTATTTATAACCCAAAACTCACCCTAATCACCTTCTATATGTACTGCCTAATAACCACTGCCATTTTTCTAACCCTCAAAACTACCAAAATTCTTAAATTATCCTCAATAATAACTGCATGAACAAAAATTCCATCACTCAGTGCAACCCTAATACTCGCACTTCTGTCCCTAGCAGGATTACCACCACTAACAGGATTCTTACCAAAATGACTTATTATTCAAGAACTTACTAAGCAAGAAATAACCTCAACAGCAACAATCATTGCACTCCTCTCCCTACTAGGTCTTTTTTTCTACCTACGCTTAGCTTACTGTGCAACAATTACTCTCCCCCCAAACTCTAACAACTACATAAAACAATGACAAACTAACAAACCAGTAAATACCCTCACCACAACCCTCATTACTCTAACAATCACTCTTCTACCACTCTCCCCCATAATCTTTACAATCCCCTAG
SS1233_Orocue_STachCO ATAAACCCACAAGCTAAACTAATTTCCACCCTAAGTCTACTCCTAGGAACTACAATCACAATCTCAAGCAACCATTGGACAATAGCATGAACTGGCCTAGAAATTAACACCTTAGCCATCCTCCCCTTGATCTCAAAATCCCACCACCCACGAGCTATCGAAGCCGCAACCAAGTATTTTCTAGTTCAAGCAGCAGCATCCACTCTACTCTTATTTTCCAGTACCACTAACGCACTATTTACCGGACAATGAGACATTGCACAACTCACCCACCCCATTTCATGCCTCCTTATAACAACAGCTATCTCAATCAAACTAGGTTTAGTTCCATTCCACTTCTGATTTCCAGAAGTCCTTCAAGGCTCATCCCTAACCACAGGCCTACTCCTCGCCACAGCCATAAAATTTCCCCCCATCACATTATTCTTATTAACATCCTCCTCCCTTAATCACACTCTATTAACCATTATAGCAATCGCTTCAGCTGCCCTAGGAGGATGAATAGGCCTAAACCAAACCCAGATCCGCAAAGTTTTAGCCTTTTCATCCATCTCCCATTTAGGATGAATGACAATCATCATTATTTATAACCCAAAACTCACCCTAATCACCTTCTATATGTACTGCCTAATAACCACTGCCATTTTTCTAACCCTCAAAACTACCAAAATTCTTAAATTATCCTCAATAATAACTGCATGAACAAAAATTCCATCACTCAGTGCAACCCTAATACTCGCACTTCTGTCCCTAGCAGGATTACCACCACTAACAGGATTCTTACCAAAATGACTTATTATTCAAGAACTTACTAAGCAAGAAATAACCTCAACAGCAACAATCATTGCACTCCTCTCCCTACTAGGTCTTTTTTTCTACCTACGCTTAGCTTACTGTGCAACAATTACTCTCCCCCCAAACTCTAACAACTACATAAAACAATGACAAACTAACAAACCAGTAAATACCCTCACCACAACCCTCATTACTCTAACAATCACTCTTCTACCACTCTCCCCCATAATCTTTACAATCCCCTAG
SS1309_Orocue_STachCO ATAAACCCACAAGCTAAACTAATTTCCACCCTAAGTCTACTCCTAGGAACTACAATCACAATCTCAAGCAACCATTGGACAATAGCATGAACTGGCCTAGAAATTAACACCTTAGCCATCCTCCCCTTGATCTCAAAATCCCACCACCCACGAGCTATCGAAGCCGCAACCAAGTATTTTCTAGTTCAAGCAGCAGCATCCACTCTACTCTTATTTTCCAGTACCACTAACGCACTATTTACCGGACAATGAGACATTGCACAACTCACCCACCCCATTTCATGCCTCCTTACAACAACAGCTATCTCAATCAAACTAGGTTTAGTTCCATTCCACTTCTGATTTCCAGAAGTCCTTCAAGGCTCATCCCTAACCACAGGCCTACTCCTCGCCACAGCCATAAAATTTCCCCCCATCACATTATTCTTATTAACATCCTCCTCCCTTAATCACACTCTATTAACCATTATAGCAATCGCTTCAGCTGCCCTAGGAGGATGAATAGGCCTAAACCAAACCCAGATCCGCAAAGTTTTAGCCTTTTCATCCATCTCCCATTTAGGATGAATGACAATCATCATTATTTATAACCCAAAACTCACCCTAATCACCTTCTATATGTACTGCCTAATAACCGCTGCCATTTTTCTAACCCTCAAAACTACCAAAATTCTTAAATTATCCTCAATAATAACTGCATGAACAAAAATTCCATCACTCAGTGCAACCCTAATACTCGCACTTCTGTCCCTAGCAGGATTACCACCACTAACAGGATTCTTACCAAAATGACTTATTATTCAAGAACTTACTAAGCAAGAAATAACCTCAACAGCAACAATCATTGCACTCCTCTCCCTACTAGGTCTTTTTTTCTACCTACGCTTAGCTTACTGTGCAACAATTACTCTCCCCCCAAACTCTAACAACTACATAAAACAATGACAAACTAACAAACCAGTAAATACCCTCACCACAACCCTCATTACTCTAACAATCACTCTTCTACCACTCTCCCCCATAATCTTTACAATCCCCTAG
US3049_SucumbiosEC ATAAACCCACAAGCTAAACTAATTTCCACCCTAAGTCTACTCCTAGGAACTACAATCACAATCTCAAGCAACCATTGGACAATAGCATGAACTGGCCTAGAAATTAACACCTTAGCCATCCTCCCCTTGATCTCAAAATCCCACCACCCACGAGCTATCGAAGCCGCAACCAAGTATTTTCTAGTTCAAGCAGCAGCATCCACTCTACTCTTATTTTCCAGTACCACTAACGCACTATTTACCGGACAATGAGACATTACACAACTCACCCACCCCATTTCATGCCTCCTTATAACAACAGCTATCTCAATCAAACTAGGTTTAGTTCCATTCCACTTCTGATTTCCAGAAGTCCTTCAAGGCTCATCCCTAACCACAGGCCTACTCCTCGCCACAGCCATAAAATTTCCCCCCATCACATTATTCTTATTAACATCCTCCTCCCTTAATCACACTCTATTAACCATTATAGCAATCGCTTCAGCTGCCCTAGGAGGATGAATAGGCCTAAACCAAACCCAGATCCGCAAAGTTTTAGCCTTTTCATCCATCTCCCATTTAGGATGAATGGCAATCATCATTATTTATAACCCAAAACTCACCCTAATCACCTTCTATATGTACTGCCTAATAACCACTGCCATTTTTCTAACCCTCAAAACTACCAAAATTCTTAAATTATCCTCAATAATAACTGCATGAACAAAAATTCCATCACTCAGTGCAACCCTAATACTCGCACTTCTGTCCCTAGCAGGATTACCACCACTAACAGGATTCTTACCAAAATGACTTATTATTCAAGAACTTACTAAGCAAGAAATAACCTCAACAGCAACAATCATTGCACTCCTCTCCCTACTAGGTCTTTTTTTCTACCTACGCTTAGCTTACTGTGCAACAATTACTCTCCCCCCAAACTCTAACAACTACATAAAACAATGACAAACTAACAAACCAGTAAATACCCTCACCACAACCCTCATTACTCTAACAATCACTCTTCTACCACTCTCCCCCATAATCTTTACAATCCCCTAG
US3065_SucumbiosEC ATAAACCCACAAGCTAAACTAATTTCCACCCTAAGTCTACTCCTAGGAACTACAATCACAATCTCAAGCAACCATTGGACAATAGCATGAACTGGCCTAGAAATTAACACCTTAGCCATCCTCCCCTTGATCTCAAAATCCCACCACCCACGAGCTATCGAAGCCGCAACCAAGTATTTTCTAGTTCAAGCAGCAGCATCCACTCTACTCTTATTTTCCAGTACCACTAACGCACTATTTACCGGACAATGAGACATTACACAACTCACCCACCCCATTTCATGCCTCCTTATAACAACAGCTATCTCAATCAAACTAGGTTTAGTTCCATTCCACTTCTGATTTCCAGAAGTCCTTCAAGGCTCATCCCTAACCACAGGCCTACTCCTCGCCACAGCCATAAAATTTCCCCCCATCACATTATTCTTATTAACATCCTCCTCCCTTAATCACACTCTATTAACCATTATAGCAATCGCTTCAGCTGCCCTAGGAGGATGAATAGGCCTAAACCAAACCCAGATCCGCAAAGTTTTAGCCTTTTCATCCATCTCCCATTTAGGATGAATGACAATCATCATTATTTATAACCCAAAACTCACCCTAATCACCTTCTATATGTACTGCCTAATAACCACTGCCATTTTTCTAACCCTCAAAACTACCAAAATTCTTAAATTATCCTCAATAATAACTGCATGAACAAAAATTCCATCACTCAGTGCAATCCTAATACTCGCACTTCTGTCCCTAGCAGGATTACCACCACTAACAGGATTCTTACCAAAATGACTTATTATTCAAGAACTTACTAAGCAAGAAATAACCTCAACAGCAACAATCATTGCACTCCTCTCCCTACTAGGTCTTTTTTTCTACCTACGCTTAGCTTACTGTGCAACAATTACTCTCCCCCCAAACTCTAACAACTACATAAAACAATGACAAACTAACAAACCAGTAAATACCCTCACCACAACCCTCATTACTCTAACAATCACTCTTCTACCACTCTCCCCCATAATCTTTACAATCCCCTAG
YPL143_Lajon_NTachVE ATAAACCCACAAGCTAAACTAATTTCCACCCTAAGTCTACTCCTAGGAACTACAATCACAATCTCAAGCAACCATTGGACAATAGCATGAACTGGCCTAGAAATTAACACCTTAGCCATCCTCCCCTTGATCTCAAAATCCCACCACCCACGAGCTATCGAAGCCGCAACCAAGTATTTTCTAGTTCAAGCAGCAGCATCCACTCTACTCTTATTTTCCAGTACCACTAACGCACTATTTACCGGACAATGAGACATTGCACAACTCACCCACCCCATTTCATGCCTCCTTACAACAACAGCTATCTCAATCAAACTAGGTTTAGTTCCATTCCACTTCTGATTTCCAGAAGTCCTTCAAGGCTCATCCCTAACCACAGGCCTACTCCTCGCCACAGCCATAAAATTTCCCCCCATCACATTATTCTTATTAACATCCTCCTCCCTTAATCACACTCTATTAACCATTATAGCAATCGCTTCAGCTGCCCTAGGAGGATGAATAGGCCTAAACCAAACCCAGATCCGCAAAGTTTTAGCCTTTTCATCCATCTCCCATTTAGGATGAATGACAATCATCATTATTTATAACCCAAAACTCACCCTAATCACCTTCTATATGTACTGCCTAATAACCACTGCCATTTTTCTAACCCTCAAAACTACCAAAATTCTTAAATTATCCTCAATAATAACTGCATGAACAAAAATTCCATCACTCAGTGCAACCCTAATACTCGCACTTCTGTCCCTAGCAGGATTACCACCACTAACAGGATTCTTACCAAAATGACTTATTATTCAAGAACTTACTAAGCAAGAAATAACCTCAACAGCAACAATCATTGCACTCCTCTCCCTACTAGGTCTTTTTTTCTACCTACGCTTAGCTTACTGTGCAACAATTACTCTCCCCCCAAACTCTAACAACTACATAAAACAATGACAAACTAACAAACCAGTAAATACCCTCACCACAACCCTCATTACTCTAACAATCACTCTTCTACCACTCTCCCCCATAATCTTTACAATCCCCTAG
YPL27_Inia_NTachVE ATAAACCCACAAGCTAAACTAATTTCCACCCTAAGTCTACTCCTAGGAACTACAATCACAATCTCAAGCAACCATTGGACAATAGCATGAACTGGCCTAGAAATTAACACCTTAGCCATCCTCCCCTTGATCTCAAAATCCCACCACCCACGAGCTATCGAAGCCGCAACCAAGTATTTTCTAGTTCAAGCAGCAGCATCCACTCTACTCTTATTTTCCAGTACCACTAACGCACTATTTACCGGACAATGAGACATTGCACAACTCACCCACCCCATTTCATGCCTCCTTATAACAACAGCTATCTCAATCAAACTAGGTTTAGTTCCATTCCACTTCTGATTTCCAGAAGTCCTTCAAGGCTCATCCCTAACCACAGGCCTACTCCTCGCCACAGCCATAAAATTTCCCCCCATCACATTATTCTTATTAACATCCTCCTCCCTTAATCACACTCTATTAACCATTATAGCAATCGCTTCAGCTGCCCTAGGAGGATGAATAGGCCTAAACCAAACCCAAATCCGCAAAGTTTTAGCCTTTTCATCCATCTCCCATTTAGGATGAATGACAATCATCATTATTTATAACCCAAAACTCACCCTAATCACCTTCTATATGTACTGCCTAATAACCACTGCCATTTTTCTAACCCTCAAAACTACCAAAATTCTTAAATTATCCTCAATAATAACTGCATGAACAAAAATTCCATCACTCAGTGCAACCCTAATACTCGCACTTCTGTCCCTAGCAGGATTACCACCACTAACAGGATTCTTACCAAAATGACTTATTATTCAAGAACTTACTAAGCAAGAAATAACCTCAACAGCAACAATCATTGCACTCCTCTCCCTACTAGGTCTTTTTTTCTACCTACGCTTAGCTTACTGTGCAACAATTACTCTCCCCCCAAACTCTAACAACTACATAAAACAATGACAAACTAACAAACCAGTAAATACCCTCACCACAACCCTCATTACTCTAACAATCACTCTTCTACCACTCTCCCCCATAATCTTTACAATCCCCTAG
;
end;

[
MrBayes settings for the best-fit model (HKY+G) selected by AIC in MrModeltest 2.3
]
