# Supplementary material for: A latitudinal phylogeographic diversity gradient in birds
Source: PLoS Biol. 2017 Apr 13;15(4):e2001073. doi: 10.1371/journal.pbio.2001073 (PMC5390966; doi:10.1371/journal.pbio.2001073)
Supplement: S1 Data — (ZIP) [file pbio.2001073.s015.zip › S1_Data/Mecocerculus-leucophrys.nex]

#NEXUS

begin data;
   dimensions ntax=83 nchar=1041;
   format datatype=dna gap=- missing=N interleave=no;
   matrix

Serpophaga.munda.124526    ATGAACCCTCAAGCCAAACTCATTTTCTCTACGAGTCTTCTCCTGGGGACTACCATCACAATCTCAGCCAACCACTGAATAATAGCATGAACCGGACTTGAAATCAATACCTTAGCTATCCTTCCTTTAATCTCAAAATCCCATCATCCACGAGCCATTGAAGCATCCACTAAATACTTCTTAACTCAAGCAGCCGCCTCAACATTGCTTCTTTTCGCTAGCATATCCAACGCCTGATTTACTGGTCAATGAGATATTACTCAACTCACTCATCCAGTATCATGCATGCTACTAACAACCGCAATCTCAATAAAATTGGGCTTAGTCCCATTCCACTTCTGATTCCCAGAAGTCCTTCAAGGCTCTTCCCTAATAACAAGCTTACTACTTGCCACAATCATAAAATTTCCACCAACTATCCTTTTATTCCTCTCATCCAATTCACTTAATCCCACCCTACTATCTTTAATAGCTATCGCCTCAGCAGCCTTAGGAGGTTGAATAGGACTCAATCAAACACAAGTCCGCAAAATCCTAGCTTTCTCCTCTATCTCCCACCTGGGCTGAATAACCATTGTTCTCGTCCATAACCCTAAGCTCACATTAATTACCTTTTACCTCTACTCCCTAACAACAGCCGCTGTTTTCTACGCCCTCAACTCCACTAACACCCTAAAACTTTCTACCCTAATAACTGCATGGTCTAAAATCCCCACACTAACTGCCTCCCTAATGCTCACCCTCCTGTCCCTAGCAGGCCTTCCCCCATTAACTGGGTTCCTGCCCAAATGACTAATCATCCAAGAACTTAGCAAGCAAGAACTTACACCAGCAGCAACCATCATCGCTCTACTCTCTCTTCTAGGGCTGTTCTTTTACCTTCGCTTAGCCTACTGTGCAACAATTACTATCCCACCAAACTCCACTAATCACATGAAACAATGACAGATTAATAAATCCATTAACACGCTAACTCCTATTCTCATTACTCTGTCAGCCACGCTCCTACCATTATCACCTACAATTCTCTCGATTCCATAG
Culicivora.caudacuta.15410 NNNNNNNNNNNNNNNNNNCTCATTTTCTATATAAGCCTCTTCCTAGGAACAACCATCACAATTTCAGCCAACCATTGAGTAATAGCATGAACTGGACTTGAAATCAATACCTTAGCCATCCTACCCTTAATCTCAAAATCCCACCACCCACGAGCCATTGAAGCGTCTACTAAATACTTCTTAACCCAAGCAGCCGCCTCAACATTACTTCTTTTCTCTAGCATATCTAACGCATGATTTACCGGTCAATGAGATATTACTCAACTCACCCACCCAATATCATGTATTCTACTGACAACTGCAATTTCAATAAAACTAGGCCTAGTACCATTCCACTTCTGATTCCCAGAAGTCCTGCAAGGCTCTTCTTTAATAACAAGCCTACTACTTGCCACAATCATAAAATTTCCCCCAACTATCCTCCTACTCCTGACATCGCCTTCACTTAACCCCACCTTACTGTCTATAATAGCCATCGCCTCGGCAGCTTTAGGAGGATGAATAGGTCTCAACCAAACACAACTCCGTAAAATCCTAGCCTTCTCCTCTATTTCCCACTTAGGCTGAATAACAATCATTCTCATCTACAACCCTAAACTCACCCTAATCACTTTCTACCTCTATTCTTTAACAACAGCGGCTGTTTTCTTTACCCTCGACTCCACTAATACCCTAAAACTCTCAACCCTAATAACTGCATGATCTAAAATCCCCACGCTAACTGCAACTCTCATAATTGCCCTTTTATCCTTAGCAGGTCTTCCCCCATTAACTGGGTTCCTACCCAAATGACTAATCATCCAAGAACTTACGAAGCAAGAACTAACAGCAGCAGCAACCATTATTGCACTACTCTCTCTCCTAGGCCTGTTCTTTTATCTCCGCCTCGCCTACTGCGCAACAATCACAATCCCACCAAACTCTGCTAACCATATGAAACAGTGACAAACCAACAAGTCCATAAACACACTAACCTCTATTCTCATCATCATATCAATTATACTACTACCCCTATCACCTACAATTCTCTCGNNNNNNNNN
106734_CochabambaBO ATGAACCCACAGGCTAAACTCATTTTCTCTATAAGCCTCCTCCTAGGAACAACCATCACAATTTCAACAAATCATTGAATAATAGCATGAACTGGACTTGAAATCAATACCTTGGCTATCCTCCCCTTGATCTCTAAATCCCACCACCCACGAGCTATTGAAGCATCCACTAAATACTTCTTAACCCAAGCAGCCGCCTCGACATTACTTCTCTTCTCTAGCATAACCAACGCATGATTCACTGGCCAATGGGATATTACTCAACTTACTCATCCAATATCATGCATACTACTAACAGCTGCAATCTCAATAAAATTAGGCCTAGTACCATTCCACTTTTGATTCCCAGAAGTCCTTCAAGGCTCTTCCCTAATAACAAGCCTACTGCTTGCTACAATCATAAAATTCCCTCCAACTATCCTTCTCTTCCTAACATCCTCCTCACTTAATCCTACCCTACTGTCCATGATGGCCATTGCCTCAGCAGCTTTGGGAGGATGAATAGGACTTAATCAAACTCAAATCCGTAAAATCCTAGCTTTCTCTTCCATCTCCCACCTGGGCTGAATAACCATTGTTCTTATTTACAACCCCAAGCTCACATTGATCACTTTCTATCTCTACTCGTTAACAACAGCCGCTATTTTTTTAGCCCTTAACTCTACCAATACCCTAAAACTTTCCACCCTAATAACTGCATGATCCAAAGTCCCTACATTAACTGCAACCCTCATACTCACCTTCCTATCCCTAGCAGGCCTCCCTCCACTAACCGGGTTCCTACCCAAATGATTGATCATCCAAGAGCTCGCTAAACAAGAACTGACAGTAACAGCAACTATTATCGCCCTACTCTCTCTTCTAGGCCTATTCTTTTACCTCCGTCTTGCCTACTGTGCAACAATTACAACTCCACCAAACTCTGCTAACCATATAAAACAATGACAAGCCAGTAAATCTATTAATACACTAACTTCTGCTCTCATCATTCTATCAGTCACACTCCTACCCTTATCACCTACAATTCTCTCAATTCCATAG
1219_LaPazBO ATGAACCCACAGGCTAAACTCATTTTCTCTATAAGCCTCCTCCTAGGAACAACTATCACAATTTCAACAAATCATTGAATAATAGCATGAACTGGACTTGAAATCAATACCTTGGCTATCCTCCCCTTGATCTCTAAATCCCACCACCCACGAGCTATTGAAGCATCCACTAAATACTTCTTAACCCAAGCAGCCGCCTCGACATTACTTCTCTTCTCTAGCATAACCAACGCATGATTCACTGGCCAATGGGATATTACTCAACTTACTCATCCAATATCATGCATACTACTAACAGCTGCAATCTCAATAAAATTAGGCCTAGTACCATTCCACTTTTGATTCCCAGAAGTCCTTCAAGGCTCTTCCCTAATAACAAGCCTACTGCTTGCTACAATCATAAAATTCCCTCCAACTATCCTTCTCTTCCTAACATCCTCCTCACTTAATCCTACCCTACTGTCCATGATGGCTATTGCCTCAGCAGCTTTGGGAGGATGAATAGGACTTAATCAAACTCAAATCCGTAAAATCCTAGCTTTCTCTTCCATCTCCCACCTGGGCTGAATAACCATTGTTCTTATTTACAACCCCAAGCTCACATTGATCACTTTCTATCTCTATTCGTTAACAACAGCCGCTATTTTTTTAGCCCTTAACTCTACCAATACCCTAAAACTTTCCACCCTAATAACTGCATGATCCAAAGTCCCTACATTAACTGCAACCCTCATACTCACCTTCCTATCCCTAGCAGGCCTCCCTCCACTAACCGGGTTCCTACCCAAATGATTGATCATCCAAGAGCTCGCTAAGCAAGAACTGACAGTAACAGCAACTATTATCGCCCTACTCTCTCTTCTAGGCCTATTCTTTTACCTTCGTCTTGCCTACTGTGCAACAATTACAACTCCACCAAACTCTGCTAACCATATAAAACAATGACAAGCCAGTAAATCTATTAATACACTAACTTCTGCTCTCATCATTCTATCAGTCACACTCCTACCCTTATCACCTACAATTCTCTCAATTCCATAG
31793_CajamarcaPE ATGAACCCACAGGCTAAACTCATTTTCTCTATAAGCCTCCTCCTAGGAACAACTATCACAATTTCAACAAATCATTGAATAATAGCATGAACTGGACTTGAAATCAATACCTTGGCTATCCTCCCCTTGATCTCTAAATCCCACCACCCACGAGCTATTGAAGCATCCACTAAATACTTCTTAACCCAAGCAGCCGCCTCGACATTACTTCTCTTCTCTAGCATAACCAACGCATGATTCACTGGCCAATGGGATATTACTCAACTTACTCATCCAATATCATGCATACTACTAACAGCTGCAATCTCAATAAAATTAGGCCTAGTACCATTCCACTTTTGATTCCCAGAAGTCCTTCAAGGCTCTTCCCTAATAACAAGCCTACTGCTTGCTACAATCATAAAATTCCCTCCAACTATCCTTCTCTTCCTAACATCCTCCTCACTTAATCCTACCCTACTGTCCATGATGGCTATTGCCTCAGCAGCTTTGGGAGGATGAATAGGACTTAATCAAACTCAAATCCGTAAAATCCTAGCTTTCTCTTCCATCTCCCACCTGGGCTGAATAACCATTGTTCTTATTTACAACCCCAAGCTCACATTGATCACTTTCTATCTCTACTCGTTAACAACAGCCGCTATTTTTTTAGCCCTTAACTCTACCAATACCCTAAAACTTTCCACCCTAATAACTGCATGATCCAAAGTCCCTACATTAACTGCAACCCTCATACTCACCTTCCTATCCCTAGCAGGCCTCCCTCCACTAACCGGGTTCCTACCCAAATGATTGATCATCCAAGAGCTCGCTAAGCAAGAACTGACAGTAACAGCAACTATTATCGCCCTACTCTCTCTTCTAGGCCTATTCTTTTACCTTCGTCTTGCCTACTGTGCAACAATTACAACTCCACCAAACTCTACTAACCATATAAAACAATGACAAGCCAGTAAATCTATTAATACACTAACTTCTGCTCTCATCATTCTATCAGTCACACTCCTACCCTTATCACCTACAATTCTCTCAATTCCATAG
368_CajamarcarPE ATGAACCCACAGGCTAAACTCATTTTCTCTATAAGCCTCCTCCTAGGAACAACTATCACAATTTCAACAAATCATTGAATAATAGCATGAACTGGACTTGAAATCAATACCTTGGCTATCCTCCCCTTGATCTCTAAATCCCACCACCCACGAGCTATTGAAGCATCCACTAAATACTTCTTAACCCAAGCAGCCGCCTCGACATTACTTCTCTTCTCTAGCATAACCAACGCATGATTCACTGGCCAATGGGATATTACTCAACTTACTCATCCAATATCATGCATACTACTAACAGCTGCAATCTCAATAAAATTAGGCCTAGTACCATTCCACTTTTGATTCCCAGAAGTCCTTCAAGGCTCTTCCCTAATAACAAGCCTACTGCTTGCTACAATCATAAAATTCCCTCCAACTATCCTTCTCTTCCTAACATCCTCCTCACTTAATCCTACCCTACTGTCCATGATGGCTATTGCCTCAGCAGCTTTGGGAGGATGAATAGGACTTAATCAAACTCAAATCCGTAAAATCCTAGCTTTCTCTTCCATCTCCCACCTGGGCTGAATAACCATTGTTCTTATTTACAACCCCAAGCTCACATTGATCACTTTCTATCTCTACTCGTTAACAACAGCCGCTATTTTTTTAGCCCTTAACTCTACCAATACCCTAAAACTTTCCACCCTAATAACTGCATGATCCAAAGTCCCTACATTAACTGCAACCCTCATACTCACCTTCCTATCCCTAGCAGGCCTCCCTCCACTAACCGGGTTCCTACCCAAATGATTGATCATCCAAGAGCTCGCTAAGCAAGAACTGACAGTAACAGCAACTATTATCGCCCTACTCTCTCTTCTAGGCCTATTCTTTTACCTTCGTCTTGCCTACTGTGCAACAATTACAACTCCACCAAACTCTGCTAACCATATAAAACAATGACAAGCCAGTAAATCTATTAATACACTAACTTCTGCTCTCATCATTCTATCAGTCACACTCCTACCCTTATCACCTACAATTCTCTCAATTCCATAG
38250_StaCruzBO ATGAACCCACAGGCTAAACTCATTTTCTCTATAAGCCTCCTCCTAGGAACAACCATCACAATTTCAACAAATCATTGAATAATAGCATGAACTGGACTTGAAATCAATACCTTGGCTATCCTCCCCTTGATCTCTAAATCCCACCACCCACGAGCTATTGAAGCATCCACTAAATACTTCTTAACCCAAGCAGCCGCCTCGACATTACTTCTCTTCTCTAGCATAACCAACGCATGATTCACTGGCCAATGGGATATTACTCAACTTACTCATCCAATATCATGCATACTACTAACAGCTGCAATCTCAATAAAATTAGGCCTAGTACCATTCCACTTTTGATTCCCAGAAGTCCTTCAAGGCTCTTCCCTAATAACAAGCCTACTGCTTGCTACAATCATAAAATTCCCTCCAACTATCCTTCTCTTCCTAACATCCTCCTCACTTAATCCTACCCTACTGTCCATGATGGCCATTGCCTCAGCAGCTTTGGGAGGATGAATAGGACTTAATCAAACTCAAATCCGTAAAATCCTAGCTTTCTCTTCCATCTCCCACCTGGGCTGAATAACCATTGTTCTTATTTACAACCCCAAGCTCACATTGATCACTTTCTATCTCTACTCGTTAACAACAGCCGCTATTTTTTTAGCCCTTAACTCTACCAATACCCTAAAACTTTCCACCCTAATAACTGCATGATCCAAAGTCCCTACATTAACTGCAACCCTCATACTCACCTTCCTATCCCTAGCAGGCCTCCCTCCACTAACCGGGTTCCTACCCAAATGATTGATCATCCAAGAGCTCGCTAAACAAGAACTGACAGTAACAGCAACTATTATCGCCCTACTCTCTCTTCTAGGCCTATTCTTTTACCTTCGTCTTGCCTACTGTGCAACAATTACAACTCCACCAAACTCTGCTAACCATATAAAACAATGACAAGCCAGTAAATCTATTAATACACTAACTTCTGCTCTCATCATTCTATCAGTCACACTCCTACCCTTATCACCTACAATTCTCTCAATTCCATAG
418_PiuraPE ATGAACCCACAGGCTAAACTCATTTTCTCTATAAGCCTCCTCCTAGGAACAACTATCACAATTTCAACAAATCATTGAATAATAGCATGAACTGGACTTGAAATCAATACCTTGGCTATCCTCCCCTTGATCTCTAAATCCCACCACCCACGAGCTATTGAAGCATCCACTAAATACTTCTTAACCCAAGCAGCCGCCTCGACATTACTTCTCTTCTCTAGCATAACCAACGCATGATTCACTGGCCAATGGGATATTACTCAACTTACTCATCCAATATCATGCATACTACTAACAGCTGCAATCTCAATAAAATTAGGCCTAGTACCATTCCACTTTTGATTCCCAGAAGTCCTTCAAGGCTCTTCCCTAATAACAAGCCTACTGCTTGCTACAATCATAAAATTCCCTCCAACTATCCTTCTCTTCCTAACATCCTCCTCACTTAATCCTACCCTACTGTCCATGATGGCTATTGCCTCAGCAGCTTTGGGAGGATGAATAGGACTTAATCAAACTCAAATCCGTAAAATCCTAGCTTTCTCTTCCATCTCCCACCTGGGCTGAATAACCATTGTTCTTATTTACAACCCCAAGCTCACATTGATCACTTTCTATCTCTATTCGTTAACAACAGCCGCTATTTTTTTAGCCCTTAACTCTACCAATACCCTAAAACTTTCCACCCTAATAACTGCATGATCCAAAGTCCCTACATTAACTGCAACCCTCATACTCACCTTCCTATCCCTAGCAGGCCTCCCTCCACTAACCGGGTTCCTACCCAAATGATTGATCATCCAAGAGCTCGCTAAGCAAGAACTGACAGTAACAGCAACTATTATCGCCCTACTCTCTCTTCTAGGCCTATTCTTTTACCTTCGTCTTGCCTACTGTGCAACAATTACAACTCCACCAAACTCTGCTAACCATATAAAACAATGACAAGCCAGTAAATCTATTAATACACTAACTTCTGCTCTCATCATTCTATCAGTCACACTCCTACCCTTATCACCTACAATTCTCTCAATTCCATAG
43689_SnMartinPE ATGAACCCACAGGCTAAACTCATTTTCTCTATAAGCCTCCTCCTAGGAACAACTATCACAATTTCAACAAATCATTGAATAATAGCATGAACTGGACTTGAAATCAATACCTTGGCTATCCTCCCCTTGATCTCTAAATCCCACCACCCACGAGCTATTGAAGCATCCACTAAATACTTCTTAACCCAAGCAGCCGCCTCGACATTACTTCTCTTCTCTAGCATAACCAACGCATGATTCACTGGCCAATGGGATATTACTCAACTTACTCATCCAATATCATGCATACTACTAACAGCTGCAATCTCAATAAAATTAGGCCTAGTACCATTCCACTTTTGATTCCCAGAAGTCCTTCAAGGCTCTTCCCTAATAACAAGCCTACTGCTTGCTACAATCATAAAATTCCCTCCAACTATCCTTCTCTTCCTAACATCCTCCTCACTTAATCCTACCCTACTGTCCATGATGGCTATTGCCTCAGCAGCTTTGGGAGGATGAATAGGACTTAATCAAACTCAAATCCGTAAAATCCTAGCTTTCTCTTCCATCTCCCACCTGGGCTGAATAACCATTGTTCTTATTTACAACCCCAAGCTCACATTGATCACTTTCTATCTCTATTCGTTAACAACAGCCGCTATTTTTTTAGCCCTTAACTCTACCAATACCCTAAAACTTTCCACCCTAATAACTGCATGATCCAAAGTCCCTACATTAACTGCAACCCTCATACTCACCTTCCTATCCCTAGCAGGCCTCCCTCCACTAACCGGGTTCCTACCCAAATGATTGATCATCCAAGAGCTCGCTAAGCAAGAACTGACAGTAACAGCAACTATTATCGCCCTACTCTCTCTTCTAGGCCTATTCTTTTACCTTCGTCTTGCCTACTGTGCAACAATTACAACTCCACCAAACTCTGCTAACCATATAAAACAATGACAAGCCAGTAAATCTATTAATACACTAACTTCTGCTCTCATCATTCTATCAGTCACACTCCTACCCTTATCACCTACAATTCTCTCAATTCCATAG
43737_SnMartinPE ATGAACCCACAGGCTAAACTCATTTTCTCTATAAGCCTCCTCCTAGGAACAACTATCACAATTTCAACAAATCATTGAATAATAGCATGAACTGGACTTGAAATCAATACCTTGGCCATCCTCCCCTTGATCTCTAAATCCCACCACCCACGAGCTATTGAAGCATCCACTAAATACTTCTTAACCCAAGCAGCCGCCTCGACATTACTTCTCTTCTCTAGCATAACCAACGCATGATTCACTGGCCAATGGGATATTACTCAACTTACTCATCCAATATCATGCATACTACTAACAGCTGCAATCTCAATAAAATTAGGCCTAGTACCATTCCACTTTTGATTCCCAGAAGTCCTCCAAGGCTCTTCCCTAATAACAAGCCTACTGCTTGCTACAATCATAAAATTCCCTCCAACTATCCTTCTCTTCCTAACATCCTCCTCACTTAATCCTACCCTACTGTCCATGATGGCTATTGCCTCAGCAGCTTTGGGAGGATGAATAGGACTTAATCAAACTCAAATCCGTAAAATCCTAGCTTTCTCTTCCATCTCCCACCTGGGCTGAATAACCATTGTTCTTATTTACAACCCCAAGCTCACATTGATCACTTTCTATCTCTACTCGTTAACAACAGCCGCTATTTTTTTAGCCCTTAACTCTACCAATACCCTAAAACTTTCCACCCTAATAACTGCATGATCCAAAGTCCCTACATTAACTGCAACCCTCATACTCACCTTCCTATCCCTAGCAGGCCTCCCTCCACTAACCGGGTTCCTACCCAAATGATTGATCATCCAAGAGCTCGCTAAGCAAGAACTGACAGTAACAGCAACTATTATCGCCCTACTCTCTCTTCTAGGCCTATTCTTTTACCTTCGTCTTGCCTACTGTGCAACAATTACAACTCCACCAAACTCTGCTAACCATATAAAACAATGACAAGCCAGTAAATCTATTAATACACTAACTTCTGCTCTCATCATTCTATCAGTCACACTCCTACCCTTATCACCTACAATTCTCTCAATTCCATAG
58362_PunoPE ATGAACCCACAGGCTAAACTCATTTTCTCTATAAGCCTCCTCCTAGGAACAACCATCACAATTTCAACAAATCATTGAATAATAGCATGAACTGGACTTGAAATCAATACCTTGGCTATCCTCCCCTTGATCTCTAAATCCCACCACCCACGAGCTATTGAAGCATCCACTAAATACTTCTTAACCCAAGCAGCCGCCTCGACATTACTTCTCTTCTCTAGCATAACCAACGCATGATTCACTGGCCAATGGGATATTACTCAACTTACTCATCCAATATCATGCATACTACTAACAGCTGCAATCTCAATAAAATTAGGCCTAGTACCATTCCACTTTTGATTCCCAGAAGTCCTTCAAGGCTCTTCCCTAATAACAAGCCTACTGCTTGCTACAATCATAAAATTCCCTCCAACTATCCTTCTCTTCCTAACATCCTCCTCACTTAATCCTACCCTACTGTCCATGATGGCCATTGCCTCAGCAGCTTTGGGAGGATGAATAGGACTTAATCAAACTCAAATCCGTAAAATCCTAGCTTTCTCTTCCATCTCCCACCTGGGCTGAATAACCATTGTTCTTATTTACAACCCCAAGCTCACATTGATCACTTTCTATCTCTACTCGTTAACAACAGCCGCTATTTTTTTAGCCCTTAACTCTACCAATACCCTAAAACTTTCCACCCTAATAACTGCATGATCCAAAGTCCCTACATTAACTGCAACCCTCATACTCACCTTCCTATCCCTAGCAGGCCTCCCTCCACTAACCGGGTTTCTACCCAAATGATTGATCATCCAAGAGCTCGCTAAACAAGAACTGACAGTAACAGCAACTATTATCGCCCTACTCTCTCTTCTAGGCCTATTCTTTTACCTTCGTCTTGCCTACTGTGCAACAATTACAACTCCACCAAACTCTGCTAACCATATAAAACAATGACAAGCCAGTAAATCTATTAATACACTAACTTCTGCTCTCATCATTCTATCAGTCACACTCCTACCCTTATCACCTACAATTCTCTCAATTCCATAG
7473_AmazonasVZ ATGAACCCACAGGCTAAACTCATTTTCTCTATAAGCCTCCTCCTAGGAACAACTATCACAATTTCAACAAATCATTGAATAATAGTATGAACTGGACTTGAAATCAATACCTTGGCTATCCTCCCCTTGATCTCTAAATCCCACCACCCACGAGCTATTGAAGCATCCACTAAATACTTCTTAACCCAAGCAGCCGCCTCGACATTACTTCTCTTCTCTAGCATAACCAACGCATGATTCACTGGCCAATGGGATATTACTCAACTTACTCATCCAATATCATGCATACTACTAACAGCTGCAATCTCAATAAAATTAGGCCTAGTACCATTCCACTTTTGATTCCCAGAAGTCCTTCAAGGCTCTTCCCTAATAACAAGCCTACTGCTTGCTACAATCATAAAATTCCCTCCAACTATCCTTCTCTTCCTAACATCCTCCTCACTTAATCCTACCCTACTGTCCATGATGGCCATTGCCTCAGCAGCTTTGGGAGGATGAATAGGACTTAATCAAACTCAAATCCGTAAAATCCTAGCTTTCTCTTCCATCTCCCACCTGGGCTGAATAACCATTGTTCTTATTTACAACCCCAAGCTCACATTGATCACTTTCTATCTCTACTCGTTAACAACAGCCGCTATTTTTTTAGCCCTTAACTCTACCAATACCCTAAAACTTTCCACCCTAATAACTGCATGATCCAAAGTCCCTACATTAACTGCAACCCTCATACTCACCTTCCTATCCCTAGCAGGCCTCCCTCCACTAACCGGGTTCCTACCCAAATGATTGATCATCCAAGAGCTCGCTAAACAAGAACTGACAGTAACAGCAACTATTATCGCCCTACTCTCTCTTCTAGGCCTATTCTTTTACCTTCGTCTTGCCTACTGTGCAACAATTACAACTCCACCAAACTCTGCTAACCATATAAAACAATGACAAGCCAGTAAATCTATTAATACACTAACTTCTGCTCTCATCATTCTATCAGTCACACTCCTACCCTTATCACCTACAATTCTCTCAATTCCATAG
7476_AmazonasVE	NNNNNNNNNNNNNNNNNNCTCATTTTCTCTATAAGCCTCCTCCTAGGAACAACTATCACAATTTCAACAAATCATTGAATAATAGTATGAACTGGACTTGAAATCAATACCTTGGCTATCCTCCCCTTGATCTCTAAATCCCACCACCCACGAGCTATTGAAGCATCCACTAAATACTTCTTAACCCAAGCAGCCGCCTCGACATTACTTCTCTTCTCTAGCATAACCAACGCATGATTCACTGGCCAATGGGATATTACTCAACTTACTCATCCAATATCATGCATACTACTAACAGCTGCAATCTCAATAAAATTAGGCCTAGTACCATTCCACTTTTGATTCCCAGAAGTCCTTCAAGGCTCTTCCCTAATAACAAGCCTACTGCTTGCTACAATCATAAAATTCCCTCCAACTATCCTTCTCTTCCTAACATCCTCCTCACTTAATCCTACCCTACTGTCCATGATGGCCATTGCCTCAGCAGCTTTGGGAGGATGAATAGGACTTAATCAAACTCAAATCCGTAAAATCCTAGCTTTCTCTTCCATCTCCCACCTGGGCTGAATAACCATTGTTCTTATTTACAACCCCAAGCTCACATTGATCACTTTCTATCTCTACTCGTTAACAACAACCGCTATTTTTTTAGCCCTTAACTCTACCAATACCCTAAAACTTTCCACCCTAATAACTGCATGATCCAAAGTCCCTACATTAACTGCAACCCTCATACTCACCTTCCTATCCCTAGCAGGCCTCCCTCCACTAACCGGGTTCCTACCCAAATGATTGATCATCCAAGAGCTCGCTAAACAAGAACTGACAGTAACAGCAACTATTATCGCCCTACTCTCTCTTCTAGGCCTATTCTTTTACCTTCGTCTTGCCTACTGTGCAACAATTACAACTCCACCAAACTCTGCTAACCATATAAAACAATGACAAGCCAGTAAATCTATTAATACACTAACTTCTGCTCTCATCATTCTATCAGTCACACTCCTACCCTTATCACCTACAATTCTCTCAATNNNNNNN
7492_AmazonasVZ ATGAACCCACAGGCTAAACTCATTTTCTCTATAAGCCTCCTCCTAGGAACAACTATCACAATTTCAACAAATCATTGAATAATAGTATGAACTGGACTTGAAATCAATACCTTGGCTATCCTCCCCTTGATCTCTAAATCCCACCACCCACGAGCTATTGAAGCATCCACTAAATACTTCTTAACCCAAGCAGCCGCCTCGACATTACTTCTCTTCTCTAGCATAACCAACGCATGATTCACTGGCCAATGGGATATTACTCAACTTACTCATCCAATATCATGCATACTACTAACAGCTGCAATCTCAATAAAATTAGGCCTAGTACCATTCCACTTTTGATTCCCAGAAGTCCTTCAAGGCTCTTCCCTAATAACAAGCCTACTGCTTGCTACAATCATAAAATTCCCTCCAACTATCCTTCTCTTCCTAACATCCTCCTCACTTAATCCTACCCTACTGTCCATGATGGCCATTGCCTCAGCAGCTTTGGGAGGATGAATAGGACTTAATCAAACTCAAATCCGTAAAATCCTAGCTTTCTCTTCCATCTCCCACCTGGGCTGAATAACCATTGTTCTTATTTACAACCCCAAGCTCACATTGATCACTTTCTATCTCTACTCGTTAACAACAGCCGCTATTTTTTTAGCCCTTAACTCTACCAATACCCTAAAACTTTCCACCCTAATAACTGCATGATCCAAAGTCCCTACATTAACTGCAACCCTCATACTCACCTTCCTATCCCTAGCAGGCCTCCCTCCACTAACCGGGTTCCTACCCAAATGATTGATCATCCAAGAGCTCGCTAAACAAGAACTGACAGTAACAGCAACTATTATCGCCCTACTCTCTCTTCTAGGCCTATTCTTTTACCTTCGTCTTGCCTACTGTGCAACAATTACAACTCCACCAAACTCTGCTAACCATATAAAACAATGACAAGCCAGTAAATCTATTAATACACTAACTTCTGCTCTCATCATTCTATCAGTCACACTCCTACCCTTATCACCTACAATTCTCTCAATTCCATAG
7640_HuanucoPE ATGAACCCACAGGCTAAACTCATTTTCTCTATAAGCCTCCTCCTAGGAACAACTATCACAATTTCAACAAATCATTGAATAATAGCATGAACTGGACTTGAAATCAATACCTTGGCTATCCTCCCCTTGATCTCTAAATCCCACCACCCACGAGCTATTGAAGCATCCACTAAATACTTCTTAACCCAAGCAGCCGCCTCAACATTACTTCTCTTCTCTAGCATAACCAACGCATGATTCACTGGCCAATGGGATATTACTCAACTTACTCATCCAATATCATGCATACTACTAACAGCTGCAATCTCAATAAAATTAGGCCTAGTACCATTCCACTTTTGATTCCCAGAAGTCCTTCAAGGCTCTTCCCTAATAACAAGCCTACTGCTTGCTACAATCATAAAATTCCCTCCAACTATCCTTCTCTTCCTAACATCCTCCTCACTTAATCCTACCCTACTGTCCATGATGGCTATTGCCTCAGCAGCTTTGGGAGGATGAATAGGACTTAATCAAACTCAAATCCGTAAAATCCTAGCTTTCTCTTCCATCTCCCACCTGGGCTGAATAACCATTGTTCTTATTTACAACCCCAAGCTCACATTGATCACTTTCTATCTCTATTCGTTAACAACAGCCGCTATTTTTTTAGCCCTTAACTCTACCAATACCCTAAAACTTTCCACCCTAATAACTGCATGATCCAAAGTCCCTACATTAACTGCAACCCTCATACTCACCTTCCTATCCCTAGCAGGCCTCCCTCCACTAACCGGGTTCCTACCCAAATGATTGATCATCCAAGAGCTCGCTAAGCAAGAACTGACAGTAACAGCAACTATTATCGCCCTACTCTCTCTTCTAGGCCTATTCTTTTACCTTCGTCTTGCCTACTGTGCAACAATTACAACTCCACCAAACTCTGCTAACCATATAAAACAATGACAAGCCAGTAAATCTATTAATACACTAACTTCTGCTCTCATCATTCTATCAGTCACACTCCTACCCTTATCACCTACAATTCTCTCAATTCCATAG
8294_PascoPE ATGAACCCACAGGCTAAACTCATTTTCTCTATGAGCCTCCTCCTAGGAACAACTATCACAATTTCAACAAATCATTGAATAATAGCATGAACTGGACTTGAAATCAATACCTTGGCTATCCTCCCCTTGATCTCTAAATCCCACCACCCACGAGCTATTGAAGCATCCACTAAATACTTCTTAACCCAAGCAGCCGCCTCGACATTACTTCTCTTCTCTAGCATAACCAACGCATGATTCACTGGCCAATGGGATATTACTCAACTTACTCATCCAATATCATGCATACTACTAACAGCTGCAATCTCAATAAAATTAGGCCTAGTACCATTCCACTTTTGATTCCCAGAAGTCCTTCAAGGCTCTTCCCTAATAACAAGCCTACTGCTTGCTACAATCATAAAATTCCCTCCAACTATCCTTCTCTTCCTAACATCCTCCTCACTTAATCCTACCCTACTGTCCATGATGGCTATTGCCTCAGCAGCTTTAGGAGGATGAATAGGACTTAATCAAACTCAAATCCGTAAAATCCTAGCTTTCTCTTCCATCTCCCACCTGGGCTGAATAACCATTGTTCTTATTTACAACCCCAAGCTCACATTGATCACTTTCTATCTCTATTCGTTAACAACAGCCGCTATTTTTTTAGCCCTTAACTCTACCAATACCCTAAAACTTTCCACCCTAATAACTGCATGATCCAAAGTCCCTACATTAACTGCAACCCTCATACTCACCTTCCTATCCCTAGCAGGCCTCCCTCCACTAACCGGGTTCCTACCCAAATGATTGATCATCCAAGAGCTCGCTAAGCAAGAACTGACAGTAACAGCAACTATTATCGCCCTACTCTCTCTTCTAGGCCTATTCTTTTACCTTCGTCTTGCCTACTGTGCAACAATTACAACTCCACCAAACTCTGCTAACCATATAAAACAATGACAAGCCAGTAAATCTATTAATACACTAACTTCTGCTCTCATCATTCTATCAGTCACACTCCTACCCTTATCACCTACAATTCTCTCAATTCCATAG
8320_PascoPE ATGAACCCACAGGCTAAACTCATTTTCTCTATAAGCCTCCTCCTAGGAACAACTATCACAATTTCAACAAATCATTGAATAATAGCATGAACTGGACTTGAAATCAATACCTTGGCTATCCTCCCCTTGATCTCTAAATCCCACCACCCACGAGCTATTGAAGCATCCACTAAATACTTCTTAACCCAAGCAGCCGCCTCGACATTACTTCTCTTCTCTAGCATAACCAACGCATGATTCACTGGCCAATGGGATATTACTCAACTTACTCATCCAATATCATGCATACTACTAACAGCTGCAATCTCAATAAAATTAGGCCTAGTACCATTCCACTTTTGATTCCCAGAAGTCCTTCAAGGCTCTTCCCTAATAACAAGCCTACTGCTTGCTACAATCATAAAATTCCCTCCAACTATCCTTCTCTTCCTAACATCCTCCTCACTTAATCCTACCCTACTGTCCGTGATGGCTATTGCCTCAGCAGCTTTGGGAGGATGAATAGGACTTAATCAAACTCAAATCCGTAAAATCCTAGCTTTCTCTTCCATCTCCCACCTGGGCTGAATAACCATTGTTCTTATTTACAACCCCAAGCTCACATTGATCACTTTCTATCTCTATTCGTTAACAACAGCCGCTATTTTTTTAGCCCTTAACTCTACCAATACCCTAAAACTTTCCACCCTAATAACTGCATGATCCAAAGTCCCTACATTAACTGCAACCCTCATACTCACCTTCCTATCCCTAGCAGGCCTCCCTCCACTAACCGGGTTCCTACCCAAATGATTGATCATCCAAGAGCTCGCTAAGCAAGAACTGACAGTAACAGCAACTATTATCGCCCTACTCTCTCTTCTAGGCCTATTCTTTTACCTTCGTCTTGCCTACTGTGCAACAATTACAACTCCACCAAACTCTGCTAACCATATAAAACAATGACAAGCCAGTAAATCTATTAATACACTAACTTCTGCTCTCATCATTCTATCAGTCACACTCCTACCCTTATCACCTACAATTCTCTCAATTCCATAG
AM.DOT12325_AmazonasVE ATGAACCCACAGGCTAAACTCATTTTCTCTATAAGCCTCCTCCTAGGAACAACTATCACAATTTCAACAAATCATTGAATAATAGTATGAACTGGACTTGAAATCAATACCTTGGCTATCCTCCCCTTGATCTCTAAATCCCACCACCCACGAGCTATTGAAGCATCCACTAAATACTTCTTAACCCAAGCAGCCGCCTCGACATTACTTCTCTTCTCTAGCATAACCAACGCATGATTCACTGGCCAATGGGATATTACTCAACTTACTCATCCAATATCATGCATACTACTAACAGCTGCAATCTCAATAAAATTAGGCCTAGTACCATTCCACTTTTGATTCCCAGAAGTCCTTCAAGGCTCTTCCCTAATAACAAGCCTACTGCTTGCTACAATCATAAAATTCCCTCCAACTATCCTTCTCTTCCTAACATCCTCCTCACTTAATCCTACCCTACTGTCCATGATGGCCATTGCCTCAGCAGCTTTGGGAGGATGAATAGGACTTAATCAAACTCAAATCCGTAAAATCCTAGCTTTCTCTTCCATCTCCCACCTGGGCTGAATAACCATTGTTCTTATTTACAACCCCAAGCTCACATTGATCACTTTCTATCTCTACTCGTTAACAACAGCCGCTATTTTTTTAGCCCTTAACTCTACCAATACCCTAAAACTTTCCACCCTAATAACTGCATGATCCAAAGTCCCTACATTAACTGCAACCCTCATACTCACCTTCCTATCCCTAGCAGGCCTCCCTCCACTAACCGGGTTCCTACCCAAATGATTGATCATCCAAGAGCTCGCTAAACAAGAACTGACAGTAACAGCAACTATTATCGCCCTACTCTCTCTTCTAGGCCTATTCTTTTACCTTCGTCTTGCCTACTGTGCAACAATTACAACTCCACCAAACTCTGCTAACCATATAAAACAATGACAAGCCAGTAAATCTATTAATACACTAACTTCTGCTCTCATCATTCTATCAGTCACACTCCTACCCTTATCACCTACAATTCTCTCAATTCCATAG
AM.DOT2589_LaPazBO ATGAACCCACAGGCTAAACTCATTTTCTCTATAAGCCTCCTCCTAGGAACAACTATCACAATTTCAACAAATCATTGAATAATAGCATGAACTGGACTTGAAATCAATACCTTGGCTATCCTCCCCTTGATCTCTAAATCCCACCACCCACGAGCTATTGAAGCATCCACTAAATACTTCTTAACCCAAGCAGCCGCCTCGACATTACTTCTCTTCTCTAGCATAACCAACGCATGATTCACTGGCCAATGGGATATTACTCAACTTACTCATCCAATATCATGCATACTACTAACAGCTGCAATCTCAATAAAATTAGGCCTAGTACCATTCCACTTTTGATTCCCAGAAGTCCTTCAAGGCTCTTCCCTAATAACAAGCCTACTGCTTGCTACAATCATAAAATTCCCTCCAACTATCCTTCTCTTCCTAACATCCTCCTCACTTAATCCTACCCTACTGTCCATGATGGCTATTGCCTCAGCAGCTTTGGGAGGATGAATAGGACTTAATCAAACTCAAATCCGTAAAATCCTAGCTTTCTCTTCCATCTCCCACCTGGGCTGAATAACCATTGTTCTTATTTACAACCCCAAGCTCACATTGATCACTTTCTATCTCTATTCGTTAACAACAGCCGCTATTTTTTTAGCCTTTAACTCTACCAATACCCTAAAACTTTCCACCCTAATAACTGCATGATCCAAAGTCCCTACATTAACTGCAACCCTCATACTCACCTTCCTATCCCTAGCAGGCCTCCCTCCACTAACCGGGTTCCTACCCAAATGATTGATCATCCAAGAGCTCGCTAAGCAAGAACTGACAGTAACAGCAACTATTATCGCCCTACTCTCTCTTCTAGGCCTATTCTTTTACCTTCGTCTTGCCTACTGTGCAACAATTACAACTCCACCAAACTCTGCTAACCATATAAAACAATGACAAGCCAGTAAATCTATTAATACACTAACTTCTGCTCTCATCATTCTATCAGTCACACTCCTACCCTTATCACCTACAATTCTCTCAATTCCATAG
AM.DOT2856_StaCruzBO ATGAACCCACAGGCTAAACTCATTTTCTCTATAAGCCTCCTCCTAGGAACAACCATCACAATTTCAACAAATCATTGAATAATAGCATGAACTGGACTTGAAATCAATACCTTGGCTATCCTCCCCTTGATCTCTAAATCCCACCACCCACGAGCTATTGAAGCATCCACTAAATACTTCTTAACCCAAGCAGCCGCCTCGACATTACTTCTCTTCTCTAGCATAACCAACGCATGATTCACTGGCCAATGGGATATTACTCAACTTACTCATCCAATATCATGCATACTACTAACAGCTGCAATCTCAATAAAATTAGGCCTAGTACCATTCCACTTTTGATTCCCAGAAGTCCTTCAAGGCTCTTCCCTAATAACAAGCCTACTGCTTGCTACAATCATAAAACTCCCTCCAACTATCCTTCTCTTCCTAACATCCTCCTCACTTAATCCTACCCTACTGTCCATGATGGCCATTGCCTCAGCAGCTTTGGGAGGATGAATAGGACTTAATCAAACTCAAATCCGTAAAATCCTAGCTTTCTCTTCCATCTCCCACCTGGGCTGAATAACCATTGTTCTTATTTACAACCCCAAGCTCACATTGATCACTTTCTATCTCTACTCGTTAACAACAGCCGCTATTTTTTTAGCCCTTAACTCTACCAATACCCTAAAACTTTCCACCCTAATAACTGCATGATCCAAAGTCCCTACATTAACTGCAACCCTCATACTCACCTTCCTATCCCTAGCAGGCCTCCCTCCACTAACCGGGTTCCTACCCAAATGATTGATCATCCAAGAGCTCGCTAAACAAGAACTGACAGTAACAGCAACTATTATCGCCCTACTCTCTCTTCTAGGCCTATTCTTTTACCTTCGTCTTGCCTACTGTGCAACAATTACAACTCCACCAAACTCTGCTAACCATATAAAACAATGACAAGCCAGTAAATCTATTAATACACTAACTTCTGCTCTCATCATTCTATCAGTCACACTCCTACCCTTATCACCTACAATTCTCTCAATTCCATAG
AM.DOT2881_StaCruzBO ATGAACCCACAGGCTAAACTCATTTTCTCTATAAGCCTCCTCCTAGGAACAACCATCACAATTTCAACAAATCATTGAATAATAGCATGAACTGGACTTGAAATCAATACCTTGGCTATCCTCCCCTTGATCTCTAAATCCCACCACCCACGAGCTATTGAAGCATCCACTAAATACTTCTTAACCCAAGCAGCCGCCTCGACATTACTTCTCTTCTCTAGCATAACCAACGCATGATTCACTGGCCAATGGGATATTACTCAACTTACTCATCCAATATCATGCATACTACTAACAGCTGCAATCTCAATAAAATTAGGCCTAGTACCATTCCACTTTTGATTCCCAGAAGTCCTTCAAGGCTCTTCCCTAATAACAAGCCTACTGCTTGCTACAATCATAAAATTCCCTCCAACTATCCTTCTCTTCCTAACATCCTCCTCACTTAATCCTACCCTACTGTCCATGATGGCCATTGCCTCAGCAGCTTTGGGAGGATGAATAGGACTTAATCAAACTCAAATCCGTAAAATCCTAGCTTTCTCTTCCATCTCCCACCTGGGCTGAATAACCATTGTTCTTATTTACAACCCCAAGCTCACATTGATCACTTTCTATCTCTACTCGTTAACAACAGCCGCTATTTTTTTAGCCCTTAACTCTACCAATACCCTAAAACTTTCCACCCTAATAACTGCATGATCCAAAGTCCCTACATTAACTGCAACCCTCATACTCACCTTCCTATCCCTAGCAGGCCTCCCTCCACTAACCGGGTTTCTACCCAAATGATTGATCATCCAAGAGCTCGCTAAACAAGAACTGACAGTAACAGCAACTATTATCGCCCTACTCTCTCTTCTAGGCCTATTCTTTTACCTTCGTCTTGCCTACTGTGCAACAATTACAACTCCACCAAACTCTGCTAACCATATAAAACAATGACAAGCCAGTAAATCTATTAATACACTAACTTCTGCTCTCATCATTCTATCAGTCACACTCCTACCCTTATCACCTACAATTCTCTCAATTCCATAG
AM.DOT4736_BolivarVE ATGAACCCACAGGCTAAACTCATTTTCTCTATAAGCCTCCTCCTAGGAACAACTATCACAATTTCAACAAATCATTGAATAATAGTATGAACTGGACTTGAAATCAATACCTTGGCTATCCTCCCCTTGATCTCTAAATCCCACCACCCACGAGCTACTGAAGCATCCACTAAATACTTCTTAACCCAAGCAGCCGCCTCGACATTACTTCTCTTCTCTAGCATAACCAACGCATGATTCACTGGCCAATGGGATATTACTCAACTTACTCATCCAATATCATGCATACTACTAACAGCTGCAATCTCAATAAAATTAGGCCTAGTACCATTCCACTTTTGATTCCCAGAAGTCCTTCAAGGCTCTTCCCTAATAACAAGCCTACTGCTTGCTACAATCATAAAATTCCCTCCAACTATCCTTCTCTTCCTAACATCCTCCTCACTTAATCCTACCCTACTGTCCATGATGGCCATTGCCTCAGCAGCTTTGGGAGGATGAATAGGACTTAATCAAACTCAAATCCGTAAAATCCTAGCTTTCTCTTCCATCTCCCACCTGGGCTGAATAACCATTGTTCTTATTTACAACCCCAAGCTCACATTGATCACTTTCTATCTCTACTCGTTAACAACAGCCGCTATTTTTTTAGCCCTTAACTCTACCAATACCCTAAAACTTTCCACCCTAATAACTGCATGATCCAAAGTCCCTACATTAACTGCAACCCTCATACTCACCTTCCTATCCCTAGCAGGCCTCCCTCCACTAACCGGGTTCCTACCCAAATGATTGATCATCCAAGAGCTCGCTAAACAAGAACTGACAGTAACAGCAACTATTATCGCCCTACTCTCTCTTCTAGGCCTATTCTTTTACCTTCGTCTTGCCTACTGTGCAACAATTACAACTCCACCAAACTCTGCTAACCATATAAAACAATGACAAGCCAGTAAATCTATTAATACACTAACTTCTGCTCTCATCATTCTATCAGTCACACTCCTACCCTTATCACCTACAATTCTCTCAATTCCATAG
AM.DOT4780_BolivarVE ATGAACCCACAGGCTAAACTCATTTTCTCTATAAGCCTCCTCCTAGGTACAACTATCACAATTTCAACAAATCATTGAATAATAGTATGAACTGGACTTGAAATCAATACCTTGGCTATCCTCCCCTTGATCTCTAAATCCCACCACCCACGAGCTATTGAAGCATCCACTAAATACTTCTTAACCCAAGCAGCCGCCTCGACATTACTTCTCTTCTCTAGCATAACCAACGCATGATTCACTGGCCAATGGGATATTACTCAACTTACTCATCCAATATCATGCATACTACTAACAGCTGCAATCTCAATAAAATTAGGCCTAGTACCATTCCACTTTTGATTCCCAGAAGTCCTTCAAGGCTCTTCCCTAATAACAAGCCTACTGCTTGCTACAATCATAAAATTCCCTCCAACTATCCTTCTCTTCCTAACATCCTCCTCACTTAATCCTACCCTACTGTCCATGATGGCCATTGCCTCAGCAGCTTTGGGAGGATGAATAGGACTTAATCAAACTCAAATCCGTAAAATCCTAGCTTTCTCTTCCATCTCCCACCTGGGCTGAATAACCATTGTTCTTATTTACAACCCCAAGCTCACATTGATCACTTTCTATCTCTACTCGTTAACAACAGCCGCTATTTTTTTAGCCCTTAACTCTACCAATACCCTAAAACTTTCCACCCTAATAACTGCATGATCCAAAGTCCCTACATTAACTGCAACCCTCATACTCACCTTCCTATCCCTAGCAGGCCTCCCTCCACTAACCGGGTTCCTACCCAAATGATTGATCATCCAAGAGCTCGCTAAACAAGAACTGACAGTAACAGCAACTATTATCGCCCTACTCTCTCTTCTAGGCCTATTCTTTTACCTTCGTCTTGCCTACTGTGCAACAATTACGACTCCACCAAACTCTGCTAACCATATAAAACAATGACAAGCCAGTAAATCTATTAATACACTAACTTCTGCTCTCATCATTCTATCAGTCACACTCCTACCCTTATCACCTACAATTCTCTCAATTCCATAG
AM.DOT4785_BolivarVE ATGAACCCACAGGCTAAACTCATTTTCTCTATAAGCCTCCTCCTAGGAACAACTATCACAATTTCAACAAATCATTGAATAATAGTATGAACTGGACTTGAAATCAATACCTTGGCTATCCTCCCCTTGATCTCTAAATCCCACCACCCACGAGCTATTGAAGCATCCACTAAATACTTCTTAACCCAAGCAGCCGCCTCGACATTACTTCTCTTCTCTAGCATAACCAACGCATGATTCACTGGCCAATGGGATATTACTCAACTTACTCATCCAATATCATGCATACTACTAACAGCTGCAATCTCAATAAAATTAGGCCTAGTACCATTCCACTTTTGATTCCCAGAAGTCCTTCAAGGCTCTTCCCTAATAACAAGCCTACTGCTTGCTACAATCATAAAATTCCCTCCAACTATCCTTCTCTTCCTAACATCCTCCTCACTTAATCCTACCCTACTGTCCATGATGGCCATTGCCTCAGCAGCTTTGGGAGGATGAATAGGACTTAATCAAACTCAAATCCGTAAAATCCTAGCTTTCTCTTCCATCTCCCACCTGGGCTGAATAACCATTGTTCTTATTTACAACCCCAAGCTCACATTGATCACTTTCTATCTCTACTCGTTAACAACAGCCGCTATTTTTTTAGCCCTTAACTCTACCAATACCCTAAAACTTTCCACCCTAATAACTGCATGATCCAAAGTCCGTACATTAACTGCAACCCTCATACTCACCTTCCTATCCCTAGCAGGCCTCCCTCCACTAACCGGGTTCCTACCCAAATGATTGATCATCCAAGAGCTCGCTAAACAAGAACTGACAGTAACAGCAACTATTATCGCCCTACTCTCTCTTCTAGGCCTATTCTTTTACCTTCGTCTTGCCTACTGTGCAACAATTACAACTCCACCAAACTCTGCTAACCATATAAAACAATGACAAGCCAGTAAATCTATTAATACACTAACTTCTGCTCTCATCATTCTATCAGTCACACTCCTACCCTTATCACCTACAATTCTCTCAATTCCATAG
AM.DOT4879_AmazonasVE ATGAACCCACAGGCTAAACTCATTTTCTCTATAAGCCTCCTCCTAGGAACAACTATCACAATTTCAACAAATCATTGAATAATAGTATGAACTGGACTTGAAATCAATACCTTGGCTATCCTCCCCTTGATCTCTAAATCCCACCACCCACGAGCTATTGAAGCATCCACTAAATACTTCTTAACCCAAGCAGCCGCCTCGACATTACTTCTCTTCTCTAGCATAACCAACGCATGATTCACTGGCCAATGGGATATTACTCAACTTACTCATCCAATATCATGCATACTACTAACAGCTGCAATCTCAATAAAATTAGGCCTAGTACCATTCCACTTTTGATTCCCAGAAGTCCTTCAAGGCTCTTCCCTAATAACAAGCCTACTGCTTGCTACAATCATAAAATTCCCTCCAACTATCCTTCTCTTCCTAACATCCTCCTCACTTAATCCTACCCTACTGTCCATGATGGCCATTGCCTCAGCAGCTTTGGGAGGATGAATAGGACTTAATCAAACTCAAATCCGTAAAATCCTAGCTTTCTCTTCCATCTCCCACCTGGGCTGAATAACCATTGTTCTTATTTACAACCCCAAGCTCACATTGATCACTTTCTATCTCTACTCGTTAACAACAGCCGCTATTTTTTTAGCCCTTAACTCTACCAATACCCTAAAACTTTCCACCCTAATAACTGCATGATCCAAAGTCCCTACATTAACTGCAACCCTCATACTCACCTTCCTATCCCTAGCAGGCCTCCCTCCACTAACCGGGTTCCTACCCAAATGATTGATCATCCAAGAGCTCGCTAAACAAGAACTGACAGTAACAGCAACTATTATCGCCCTACTCTCTCTTCTAGGCCTATTCTTTTACCTTCGTCTTGCCTACTGTGCAACAATTACAACTCCACCAAACTCTGCTAACCATATAAAACAATGACAAGCCAGTAAATCTATTAATACACTAACTTCTGCTCTCATCATTCTATCAGTCACACTCCTACCCTTATCACCTACAATTCTCTCAATTCCATAG
AM.DOT4900_AmazonasVE ATGAACCCACAGGCTAAACTCATTTTCTCTATAAGCCTCCTCCTAGGAACAACTATCACAATTTCAACAAATCATTGAATAATAGTATGAACTGGACTTGAAATCAATACCTTGGCTATCCTCCCCTTGATCTCTAAATCCCACCACCCACGAGCTATTGAAGCATCCACTAAATACTTCTTAACCCAAGCAGCCGCCTCGACATTACTTCTCTTCTCTAGCATAACCAACGCATGATTCACTGGCCAATGGGATATTACTCAACTTACTCATCCAATATCATGCATACTACTAACAGCTGCAATCTCAATAAAATTAGGCCTAGTACCATTCCACTTTTGATTCCCAGAAGTCCTTCAAGGCTCTTCCCTAATAACAAGCCTACTGCTTGCTACAATCATAAAATTCCCTCCAACTATCCTTCTCTTCCTAACATCCTCCTCACTTAATCCTACCCTACTGTCCATGATGGCCATTGCCTCAGCAGCTTTGGGAGGATGAATAGGACTTAATCAAACTCAAATCCGTAAAATCCTAGCTTTCTCTTCCATCTCCCACCTGGGCTGAATAACCATTGTTCTTATTTACAACCCCAAGCTCACATTGATCACTTTCTATCTCTACTCGTTAACAACAGCCGCTATTTTTTTAGCCCTTAACTCTACCAATACCCTAAAACTTTCCACCCTAATAACTGCATGATCCAAAGTCCCTACATTAACTGCAACCCTCATACTCACCTTCCTATCCCTAGCAGGCCTCCCTCCACTAACCGGGTTCCTACCCAAATGATTGATCATCCAAGAGCTCGCTAAACAAGAACTGACAGTAACAGCAACTATTATCGCCCTACTCTCTCTTCTAGGCCTATTCTTTTACCTTCGTCTTGCCTACTGTGCAACAATTACAACTCCACCAAACTCTGCTAACCATATAAAACAATGACAAGCCAGTAAATCTATTAATACACTAACTTCTGCTCTCATCATTCTATCAGTCACACTCCTACCCTTATCACCTACAATTCTCTCAATTCCATAG
AM.DOT5040_AraguaVE ATGAACCCACAGGCTAAACTCATTTTCTCTATAAGCCTCCTCCTAGGAACAACTATCACAATTTCAACAAATCATTGAATAATAGCATGAACTGGACTTGAAATCAATACCTTGGCTATCCTCCCCTTGATCTCTAAATCCCACCACCCACGAGCTATTGAAGCATCCACTAAATACTTCTTAACCCAAGCAGCCGCCTCGACATTACTTCTCTTCTCTAGCATAACCAACGCATGATTCACTGGCCAATGGGATATTACTCAACTTACTCATCCAATATCATGCATACTACTAACAGCTGCAATCTCAATAAAATTAGGCCTAGTACCATTCCACTTTTGATTCCCAGAAGTCCTTCAAGGCTCTTCCCTAATAACAAGCCTACTGCTTGCTACAATCATAAAATTCCCTCCAACTATCCTTCTCTTCCTAACATCCTCCTCACTTAATCCTACCCTACTGTCCATGATGGCCATTGCCTCAGCAGCTTTGGGAGGATGAATAGGACTTAATCAAACTCAAATCCGTAAAATCCTAGCTTTCTCTTCCATCTCCCACCTGGGCTGAATAACCATTGTTCTTATTTACAACCCCAAGCTCACATTGATCACTTTCTATCTCTACTCGTTAACAACAGCCGCTATTTTTTTAGCCCTTAACTCTACCAATACCCTAAAACTTTCCACCCTAATAACTGCATGATCCAAAGTCCCTACATTAACTGCAACCCTCATACTCACCTTCCTATCCCTAGCAGGCCTCCCTCCACTAACCGGGTTCCTACCCAAATGATTGATCATCCAAGAGCTCGCTAAACAAGAACTGACAGTAACAGCAACTATTATCGCCCTACTCTCTCTTCTAGGCCTATTCTTTTACCTTCGTCTTGCCTACTGTGCAACAATTACAACTCCACCAAACTCTGCTAACCATATAAAACAATGACAAGCCAGTAAATCTATTAATACACTAACTTCTGCTCTCATCATTCTATCAGTCACACTCCTACCCTTATCACCTACAATTCTCTCAATTCCATAG
AM.DOT9446_BolivarVE ATGAACCCACAGGCTAAACTCATTTTCTCTATAAGCCTCCTCCTAGGAACAACTATCACAATTTCAACAAATCATTGAATAATAGTATGAACTGGACTTGAAATCAATACCTTGGCTATCCTCCCCTTGATCTCTAAATCCCACCACCCACGAGCTACTGAAGCATCCACTAAATACTTCTTAACCCAAGCAGCCGCCTCGACATTACTTCTCTTCTCTAGCATAACCAACGCATGATTCACTGGCCAATGGGATATTACTCAACTTACTCATCCAATATCATGCATACTACTAACAGCTGCAATCTCAATAAAATTAGGCCTAGTACCATTCCACTTTTGATTCCCAGAAGTCCTTCAAGGCTCTTCCCTAATAACAAGCCTACTGCTTGCTACAATCATAAAATTCCCTCCAACTATCCTTCTCTTCCTAACATCCTCCTCACTTAATCCTACCCTACTGTCCATGATGGCCATTGCCTCAGCAGCTTTGGGAGGATGAATAGGACTTAATCAAACTCAAATCCGTAAAATCCTAGCTTTCTCTTCCATCTCCCACCTGGGCTGAATAACCATTGTTCTTATTTACAACCCCAAGCTCACATTGATCACTTTCTATCTCTACTCGTTAACAACAGCCGCTATTTTTTTAGCCCTTAACTCTACCAATACCCTAAAACTTTCCACCCTAATAACTGCATGATCCAAAGTCCCTACATTAACTGCAACCCTCATACTCACCTTCCTATCCCTAGCAGGCCTCCCTCCACTAACCGGGTTCCTACCCAAATGATTGATCATCCAAGAGCTCGCTAAACAAGAACTGACAGTAACAGCAACTATTATCGCCCTACTCTCTCTTCTAGGCCTATTCTTTTACCTTCGTCTTGCCTACTGTGCAACAATTACAACTCCACCAAACTCTGCTAACCATATAAAACAATGACAAGCCAGTAAATCTATTAATACACTAACTTCTGCTCTCATCATTCTATCAGTCACACTCCTACCCTTATCACCTACAATTCTCTCAATTCCATAG
AM.DOT9457_BolivarVE ATGAACCCACAGGCTAAACTCATTTTCTCTATAAGCCTCCTCCTAGGAACAACTATCACAATTTCAACAAATCATTGAATAATAGTATGAACTGGACTTGAAATCAATACCTTGGCTATCCTCCCCTTGATCTCTAAATCCCACCACCCACGAGCTATTGAAGCATCCACTAAATACTTCTTAACCCAAGCAGCCGCCTCGACATTACTTCTCTTCTCTAGCATAACCAACGCATGATTCACTGGCCAATGGGATATTACTCAACTTACTCATCCAATATCATGCATACTACTAACAGCTGCAATCTCAATAAAATTAGGCCTAGTACCATTCCACTTTTGATTCCCAGAAGTCCTTCAAGGCTCTTCCCTAATAACAAGCCTACTGCTTGCTACAATCATAAAATTCCCTCCAACTATCCTTCTCTTCCTAACATCCTCCTCACTTAATCCTACCCTACTGTCCATGATGGCCATTGCCTCAGCAGCTTTGGGAGGATGAATAGGACTTAATCAAACTCAAATCCGTAAAATCCTAGCTTTCTCTTCCATCTCCCACCTGGGCTGAATAACCATTGTTCTTATTTACAACCCCAAGCTCACATTGATCACTTTCTATCTCTACTCGTTAACAACAGCCGCTATTTTTTTAGCCCTTAACTCTACCAATACCCTAAAACTTTCCACCCTAATAACTGCATGATCCAAAGTCCCTACATTAACTGCAACCCTCATACTCACCTTCCTATCCCTAGCAGGCCTCCCTCCACTAACCGGGTTCCTACCCAAATGATTGATCATCCAAGAGCTCGCTAAACAAGAACTGACAGTAACAGCAACTATTATCGCCCTACTCTCTCTTCTAGGCCTATTCTTTTACCTTCGTCTTGCCTACTGTGCAACAATTACAACTCCACCAAACTCTGCTAACCATATAAAACAATGACAAGCCAGTAAATCTATTAATACACTAACTTCTGCTCTCATCATTCTATCAGTCACACTCCTACCCTTATCACCTACAATTCTCTCAATTCCATAG
AM.DOT9740_AmazonasVE ATGAACCCACAGGCTAAACTCATTTTCTCTATAAGCCTCCTCCTAGGAACAACTATCACAATTTCAACAAATCATTGAATAATAGTATGAACTGGACTTGAAATCAATACCTTGGCTATCCTCCCCTTGATCTCTAAATCCCACCACCCACGAGCTATTGAAGCATCCACTAAATACTTCTTAACCCAAGCAGCCGCCTCGACATTACTTCTCTTCTCTAGCATAACCAACGCATGATTCACCGGCCAATGGGATATTACTCAACTTACTCATCCAATATCATGCATACTACTAACAGCTGCAATCTCAATAAAATTAGGCCTAGTACCATTCCACTTTTGATTCCCAGAAGTCCTTCAAGGCTCTTCCCTAATAACAAGCCTACTGCTTGCTACAATCATAAAATTCCCTCCAACTATCCTTCTCTTCCTAACATCCTCCTCACTTAATCCTACCCTACTGTCCATGATGGCCATTGCCTCAGCAGCTTTGGGAGGATGAATAGGACTTAATCAAACTCAAATCCGTAAAATCCTAGCTTTCTCTTCCATCTCCCACCTGGGCTGAATAACCATTGTTCTTATTTACAACCCCAAGCTCACATTGATCACTTTCTATCTCTACTCGTTAACAACAGCCGCTATTTTTTTAGCCCTTAGCTCTACCAATACCCTAAAACTTTCCACCCTAATAACTGCATGATCCAAAGTCCCTACATTAACTGCAACCCTCATACTCACCTTCCTATCCCTAGCAGGCCTCCCTCCACTAACCGGGTTCCTACCCAAATGATTGATCATCCAAGAGCTCGCTAAACAAGAACTGACAGTAACAGCAACTATTATCGCCCTACTCTCTCTTCTAGGCCTATTCTTTTACCTTCGTCTTGCCTACTGTGCAACAATTACAACTCCACCAAACTCTGCTAACCATATAAAACAATGACAAGCCAGTAAATCTATTAATACACTAACTTCTGCTCTCATCATTCTATCAGTCACACTCCTACCCTTATCACCTACAATTCTCTCAATTCCATAG
AM.DOT9743_AmazonasVE ATGAACCCACAGGCTAAACTCATTTTCTCTATAAGCCTCCTCCTAGGAACAACTATCACAATTTCAACAAATCATTGAATAATAGTATGAACTGGACTTGAAATCAATACCTTGGCTATCCTCCCCTTGATCTCTAAATCCCACCACCCACGAGCTATTGAAGCATCCACTAAATACTTCTTAACCCAAGCAGCCGCCTCGACATTACTTCTCTTCTCTAGCATAACCAACGCATGATTCACCGGCCAATGGGATATTACTCAACTTACTCATCCAATATCATGCATACTACTAACAGCTGCAATCTCAATAAAATTAGGCCTAGTACCATTCCACTTTTGATTCCCAGAAGTCCTTCAAGGCTCTTCCCTAATAACAAGCCTACTGCTTGCTACAATCATAAAATTCCCTCCAACTATCCTTCTCTTCCTAACATCCTCCTCACTTAATCCTACCCTACTGTCCATGATGGCCATTGCCTCAGCAGCTTTGGGAGGATGAATAGGACTTAATCAAACTCAAATCCGTAAAATCCTAGCTTTCTCTTCCATCTCCCACCTGGGCTGAATAACCATTGTTCTTATTTACAACCCCAAGCTCACATTGATCACTTTCTATCTCTACTCGTTAACAACAGCCGCTATTTTTTTAGCCCTTAGCTCTACCAATACCCTAAAACTTTCCACCCTAATAACTGCATGATCCAAAGTCCCTACATTAACTGCAACCCTCATACTCACCTTCCTATCCCTAGCAGGCCTCCCTCCACTAACCGGGTTCCTACCCAAATGATTGATCATCCAAGAGCTCGCTAAACAAGAACTGACAGTAACAGCAACTATTATCGCCCTACTCTCTCTTCTAGGCCTATTCTTTTACCTTCGTCTTGCCTACTGTGCAACAATTACAACTCCACCAAACTCTGCTAACCATATAAAACAATGACAAGCCAGTAAATCTATTAATACACTAACTTCTGCTCTCATCATTCTATCAGTCACACTCCTACCCTTATCACCTACAATTCTCTCAATTCCATAG
AMC1079_China_NTachVE ATGAACCCACAGGCTAAACTCATTTTCTCTATAAGCCTCCTCCTAGGAACAACTATCACAATTTCAACAAATCATTGAATAATAGCATGAACTGGACTTGAAATCAATACCTTGGCTATCCTCCCCTTGATCTCTAAATCCCACCACCCACGAGCTATTGAAGCATCCACTAAATACTTCTTAACCCAAGCAGCCGCCTCGACATTACTTCTCTTCTCTAGCATAACCAACGCATGATTCACTGGCCAATGGGATATTACTCAACTTACTCATCCAATATCATGCATACTACTAACAGCTGCAATCTCAATAAAATTAGGCCTAGTACCATTCCACTTTTGATTCCCAGAAGTCCTTCAAGGCTCTTCCCTAATAACAAGCCTACTGCTTGCTACAATCATAAAATTCCCTCCAACTATCCTTCTCTTCCTAACATCCTCCTCACTTAATCCTACCCTACTGTCCATGATGGCTATTGCCTCAGCAGCTTTGGGAGGATGAATAGGACTTAATCAAACTCAAATCCGTAAAATCCTAGCTTTCTCTTCCATCTCCCACCTGGGCTGAATAACCATTGTTCTTATTTACAACCCCAAGCTCACATTGATCACTTTCTATCTCTACTCGTTAACAACAGCCGCTATTTTTTTAGCCCTTAACTCTACCAATACCCTAAAACTTTCCACCCTAATAACTGCATGATCCAAAGTCCCTACATTAACTGCAACCCTCATACTCACCTTCCTATCCCTAGCAGGCCTCCCTCCACTAACCGGGTTCCTACCCAAATGATTGATCATCCAAGAGCTCGCTAAGCAAGAACTGACAGTAACAGCAACTATTATCGCCCTACTCTCTCTTCTAGGCCTATTCTTTTACCTTCGTCTTGCCTACTGTGCAACAATTACAACTCCACCAAACTCTACTAACCATATAAAACAATGACAAGCCAGTAAATCTATTAATACACTAACTTCTGCTCTCATCATTCTATCAGTCACACTCCTACCCTTATCACCTACAATTCTCTCAATTCCATAG
AMC1082_China_NTachVE ATGAACCCACAGGCTAAACTCATTTTCTCTATAAGCCTCCTCCTAGGGACAACTATCACAATTTCAACAAATCATTGAATAATAGCATGAACTGGACTTGAAATCAATACCTTGGCTATCCTCCCCTTGATCTCTAAATCCCACCACCCACGAGCTATTGAAGCATCCACTAAATACTTCTTAACCCAAGCAGCCGCCTCGACATTACTTCTCTTCTCTAGCATAACCAACGCATGATTCACTGGCCAATGGGATATTACTCAACTTACTCATCCAATATCATGCATACTACTAACAGCTGCAATCTCAATAAAATTAGGCCTAGTACCATTCCACTTTTGATTCCCAGAAGTCCTTCAAGGCTCTTCCCTAATAACAAGCCTACTGCTTGCTACAATCATAAAATTCCCTCCAACTATCCTTCTCTTCCTAACATCCTCCTCACTTAATCCTACCCTACTGTCCATGATGGCTATTGCCTCAGCAGCTTTGGGAGGATGAATAGGACTTAATCAAACTCAAATCCGTAAAATCCTAGCTTTCTCTTCCATCTCCCACCTGGGCTGAATAACCATTGTTCTTATTTACAACCCCAAGCTCACATTGATCACTTTCTATCTCTACTCGTTAACAACAGCCGCTATTTTTTTAGCCCTTAACTCTACCAATACCCTAAAACTTTCCACCCTAATAACTGCATGATCCAAAGTCCCTACATTAACTGCAACCCTCATACTCACCTTCCTATCCCTAGCAGGCCTCCCTCCACTAACCGGGTTCCTACCCAAATGATTGATCATCCAAGAGCTCGCTAAGCAAGAACTGACAGTAACAGCAACTATTATCGCCCTACTCTCTCTTCTAGGCCTATTCTTTTACCTTCGTCTTGCCTACTGTGCAACAATTACAACTCCACCAAACTCTGCTAACCATATAAAACAATGACAAGCCAGTAAATCTATTAATACACTAACTTCTGCTCTCATCATTCTATCAGCCACACTCCTACCCTTATCACCTACAATTCTCTCAATTCCATAG
AMC1088_China_NTachVE ATGAACCCACAGGCTAAACTCATTTTCTCTATAAGCCTCCTCCTAGGAACAACTATCACAATTTCAACAAATCATTGAATAATAGCATGAACTGGACTTGAAATCAATACCTTGGCTATCCTCCCCTTGATCTCTAAATCCCACCACCCACGAGCTATTGAAGCATCCACTAAATACTTCTTAACCCAAGCAGCCGCCTCGACATTACTTCTCTTCTCTAGCATAACCAACGCATGATTCACTGGCCAATGGGATATTACTCAACTTACTCATCCAATATCATGCATACTACTAACAGCTGCAATCTCAATAAAATTAGGCCTAGTACCATTCCACTTTTGATTCCCAGAAGTCCTTCAAGGCTCTTCCCTAATAACAAGCCTACTGCTTGCTACAATCATAAAATTCCCTCCAACTATCCTTCTCTTCCTAACATCCTCCTCACTTAATCCTACCCTACTGTCCATGATGGCTATTGCCTCAGCAGCTTTGGGAGGATGAATAGGACTTAATCAAACTCAAATCCGTAAAATCCTAGCTTTCTCTTCCATCTCCCACCTGGGCTGAATAACCATTGTTCTTATTTACAACCCCAAGCTCACATTGATCACTTTCTATCTCTACTCGTTAACAACAGCCGCTATTTTTTTAGCCCTTAACTCTACCAATACCCTAAAACTTTCCACCCTAATAACTGCATGATCCAAAGTCCCTACATTAACTGCAACCCTCATACTCACCTTCCTATCCCTAGCAGGCCTCCCTCCACTAACCGGGTTCCTACCCAAATGATTGATCATCCAAGAGCTCGCTAAGCAAGAACTGACAGTAACAGCAACTATTATCGCCCTACTCTCTCTTCTAGGCCTATTCTTTTACCTTCGTCTTGCCTACTGTGCAACAATTACAACTCCACCAAACTCTACTAACCATATAAAACAATGACAAGCCAGTAAATCTATTAATACACTAACTTCTGCTCTCATCATTCTATCAGTCACACTCCTACCCTTATCACCTACAATTCTCTCAATTCCATAG
AMC1098_China_NTachVE ATGAACCCACAGGCTAAACTCATTTTCTCTATAAGCCTCCTCCTAGGAACAACTATCACAATTTCAACAAATCATTGAATAATAGCATGAACTGGACTTGAAATCAATACCTTGGCTATCCTCCCCTTGATCTCTAAATCCCACCACCCACGAGCTATTGAAGCATCCACTAAATACTTCTTAACCCAAGCAGCCGCCTCGACATTACTTCTCTTCTCTAGCATAACCAACGCATGATTCACTGGCCAATGGGATATTACTCAACTTACTCATCCAATATCATGCATACTACTAACAGCTGCAATCTCAATAAAATTAGGCCTAGTACCATTCCACTTTTGATTCCCAGAAGTCCTTCAAGGCTCTTCCCTAATAACAAGCCTACTGCTTGCTACAATCATAAAATTCCCTCCAACTATCCTTCTCTTCCTAACATCCTCCTCACTTAATCCTACCCTACTGTCCATGATGGCTATTGCCTCAGCAGCTTTGGGAGGATGAATAGGACTTAATCAAACTCAAATCCGTAAAATCCTAGCTTTCTCTTCCATCTCCCACCTGGGCTGAATAACCATTGTTCTTATTTACAACCCCAAGCTCACATTGATCACTTTCTATCTCTACTCGTTAACAACAGCCGCTATTTTTTTAGCCCTTAACTCTACCAATACCCTAAAACTTTCCACCCTAATAACTGCATGATCCAAAGTCCCTACATTAACTGCAACCCTCATACTCACCTTCCTATCCCTAGCAGGCCTCCCTCCACTAACCGGGTTCCTACCCAAATGATTGATCATCCAAGAGCTCGCTAAGCAAGAACTGACAGTAACAGCAACTATTATCGCCCTACTCTCTCTTCTAGGCCTATTCTTTTACCTTCGTCTTGCCTACTGTGCAACAATTACAACTCCACCAAACTCTGCTAACCATATAAAACAATGACAAGCCAGTAAATCTATTAATACACTAACTTCTGCTCTCATCATTCTATCAGCCACACTCCTACCCTTATCACCTACAATTCTCTCAATTCCATAG
AMC1105_China_NTachVE ATGAACCCACAGGCTAAACTCATTTTCTCTATAAGCCTCCTCCTAGGAACAACTATCACAATTTCAACAAATCATTGAATAATAGCATGAACTGGACTTGAAATCAATACCTTGGCTATCCTCCCCTTGATCTCTAAATCCCACCACCCACGAGCTATTGAAGCATCCACTAAATACTTCTTAACCCAAGCAGCTGCCTCGACATTACTTCTCTTCTCTAGCATAACCAACGCATGATTCACTGGCCAATGGGATATTACTCAACTTACTCATCCAATATCATGCATACTACTAACAGCTGCAATCTCAATAAAATTAGGCCTAGTACCATTCCACTTTTGATTCCCAGAAGTCCTTCAAGGCTCTTCCCTAATAACAAGCCTACTGCTTGCTACAATCATAAAATTCCCTCCAACTATCCTTCTCTTCCTAACATCCTCCTCACTTAATCCTACCCTACTGTCCATGATGGCTATTGCCTCAGCAGCTTTGGGAGGATGAATAGGACTTAATCAAACTCAAATCCGTAAAATCCTAGCTTTCTCTTCCATCTCCCACCTGGGCTGAATAACCATTGTTCTTATTTACAACCCCAAGCTCACATTGATCACTTTCTATCTCTACTCGTTAACAACAGCCGCTATTTTTTTAGCCCTTAACTCTACCAATACCCTAAAACTTTCCACCCTAATAACTGCATGATCCAAAGTCCCTACATTAACTGCAACCCTCATACTCACCTTCCTATCCCTAGCAGGCCTCCCTCCACTAACCGGGTTCCTACCCAAATGATTGATCATCCAAGAGCTCGCTAAGCAAGAACTGACAGTAACAGCAACTATTATCGCCCTACTCTCTCTTCTAGGCCTATTCTTTTACCTTCGTCTTGCCTACTGTGCAACAATTACAACTCCACCAAACTCTACTAACCATATAAAACAATGACAAGCCAGTAAATCTATTAATACACTAACTTCTGCTCTCATCATTCTATCAGTCACACTCCTACCCTTATCACCTACAATTCTCTCAATTCCATAG
AMC1117_China_NTachVE ATGAACCCACAGGCTAAACTCATTTTCTCTATAAGCCTCCTCCTAGGAACAACTATCACAATTTCAACAAATCATTGAATAATAGCATGAACTGGACTTGAAATCAATACCTTGGCTATCCTCCCCTTGATCTCTAAATCCCACCACCCACGAGCTATTGAAGCATCCACTAAATACTTCTTAACCCAAGCAGCCGCCTCGACATTACTTCTCTTCTCTAGCATAACCAACGCATGATTCACTGGCCAATGGGATATTACTCAACTTACTCATCCAATATCATGCATACTACTAACAGCTGCAATCTCAATAAAATTAGGCCTAGTACCATTCCACTTTTGATTCCCAGAAGTCCTTCAAGGCTCTTCCCTAATAACAAGCCTACTGCTTGCTACAATCATAAAATTCCCTCCAACTATCCTTCTCTTCCTAACATCCTCCTCACTTAATCCTACCCTACTGTCCATGATGGCTATTGCCTCAGCAGCTTTGGGAGGATGAATAGGACTTAATCAAACTCAAATCCGTAAAATCCTAGCTTTCTCTTCCATCTCCCACCTGGGCTGAATAACCATTGTTCTTATTTACAACCCCAAGCTCACATTGATCACTTTCTATCTCTACTCGTTAACAACAGCCGCTATTTTTTTAGCCCTTAACTCTACCAATACCCTAAAACTTTCCACCCTAATAACTGCATGATCCAAAGTCCCTACATTAACTGCAACCCTCATACTCACCTTCCTATCCCTAGCAGGCCTCCCTCCACTAACCGGGTTCCTACCCAAATGATTGATCATCCAAGAGCTCGCTAAGCAAGAACTGACAGTAACAGCAACTATTATCGCCCTACTCTCTCTTCTAGGCCTATTCTTTTACCTTCGTCTTGCCTACTGTGCAACAATTACAACTCCACCAAACTCTACTAACCATATAAAACAATGACAAGCCAGTAAATCTATTAATACACTAACTTCTGCTCTCATCATTCTATCAGTCACACTCCTACCCTTATCACCTACAATTCTCTCAATTCCATAG
AMC1118_China_NTachVE ATGAACCCACAGGCTAAACTCATTTTCTCTATAAGCCTCCTCCTAGGAACAACTATCACAATTTCAACAAATCATTGAATAATAGCATGAACTGGACTTGAAATCAATACCTTGGCTATCCTCCCCTTGATCTCTAAATCCCACCACCCACGAGCTATTGAAGCATCCACTAAATACTTCTTAACCCAAGCAGCCGCCTCGACATTACTTCTCTTCTCTAGCATAACCAACGCATGATTCACTGGCCAATGGGATATTACTCAACTTACTCATCCAATATCATGCATACTACTAACAGCTGCAATCTCAATAAAATTAGGCCTAGTACCATTCCACTTTTGATTCCCAGAAGTCCTTCAAGGCTCTTCCCTAATAACAAGCCTACTGCTTGCTACAATCATAAAATTCCCTCCAACTATCCTTCTCTTCCTAACATCCTCCTCACTTAATCCTACCCTACTGTCCATGATGGCTATTGCCTCAGCAGCTTTGGGAGGATGAATAGGACTTAATCAAACTCAAATCCGTAAAATCCTAGCTTTCTCTTCCATCTCCCACCTGGGCTGAATAACCATTGTTCTTATTTACAACCCCAAGCTCACATTGATCACTTTCTATCTCTACTCGTTAACAACAGCCGCTATTTTTTTAGCCCTTAACTCTACCAATACCCTAAAACTTTCCACCCTAATAACTGCATGATCCAAAGTCCCTACATTAACTGCAACCCTCATACTCACCTTCCTATCCCTAGCAGGCCTCCCTCCACTAACCGGGTTCCTACCCAAATGATTGATCATCCAAGAGCTCGCTAAGCAAGAACTGACAGTAACAGCAACTATTATCGCCCTACTCTCTCTTCTAGGCCTATTCTTTTACCTTCGTCTTGCCTACTGTGCAACAATTACAACTCCACCAAACTCTACTAACCATATAAAACAATGACAAGCCAGTAAATCTATTAATACACTAACTTCTGCTCTCATCATTCTATCAGTCACACTCCTACCCTTATCACCTACAATTCTCTCAATTCCATAG
AMC878_PerijaCO ATGAACCCACAGGCTAAACTCATTTTCTCTATAAGCCTCCTCCTAGGAACAACTATCACAATTTCAACAAATCATTGAATAATAGCATGAACTGGACTTGAAATCAATACCTTGGCTATCCTCCCCTTGATCTCTAAATCCCACCACCCACGAGCTATTGAAGCATCCACTAAATACTTCTTAACCCAAGCAGCCGCCTCGACATTACTTCTCTTCTCTAGCATAACCAACGCATGATTCACTGGCCAATGGGATATTACTCAACTTACTCATCCAATATCATGCATACTACTAACAGCTGCAATCTCAATAAAATTAGGCCTAGTACCATTCCACTTTTGATTCCCAGAAGTCCTTCAAGGCTCTTCCCTAATAACAAGCCTACTGCTTGCTACAATCATAAAATTCCCTCCAACTATCCTTCTCTTCCTAACATCCTCCTCACTTAATCCTACCCTACTGTCCATGATGGCTATTGCCTCAGCAGCTTTGGGAGGATGAATAGGACTTAATCAAACTCAAATCCGTAAAATCCTAGCTTTCTCTTCCATCTCCCACCTGGGCTGAATAACCATTGTTCTTATTTACAACCCCAAGCTCACATTGATCACTTTCTATCTCTACTCGTTAACAACAGCCGCTATTTTTTTAGCCCTTAACTCTACCAATACCCTAAAACTTTCCACCCTAATAACTGCATGATCCAAAGTCCCTACATTAACTGCAACCCTCATACTCACCTTCCTATCCCTAGCAGGCCTCCCTCCACTAACCGGGTTCCTACCCAAATGATTGATCATCCAAGAGCTCGCTAAGCAAGAACTGACAGTAACAGCAACTATTATCGCCCTACTCTCTCTTCTAGGCCTATTCTTTTACCTTCGTCTTGCCTACTGTGCAACAATTACAACTCCACCAAACTCTGCTAACCATATAAAACAATGACAAGCCAGTAAATCTATTAATACACTAACTTCTGCTCTCATCATTCTATCAGCCACACTCCTACCCTTATCACCTACAATTCTCTCAATTCCATAG
AMC907_CundCO ATGAACCCACAGGCTAAACTCATTTTCTCTATAAGCCTCCTCCTAGGGACAACTATCACAATTTCAACAAATCATTGAATAATAGCATGAACTGGACTTGAAATCAATACCTTGGCTATCCTCCCCTTGATCTCTAAATCCCACCACCCACGAGCTATTGAAGCATCCACTAAATACTTCTTAACCCAAGCAGCCGCCTCGACATTACTTCTCTTCTCTAGCATAACCAACGCATGATTCACTGGCCAATGGGATATTACTCAACTTACTCATCCAATATCATGCATACTACTAACAGCTGCAATCTCAATAAAATTAGGCCTAGTACCATTCCACTTTTGATTCCCAGAAGTCCTTCAAGGCTCTTCCCTAATAACAAGCCTACTGCTTGCTACAATCATAAAATTCCCTCCAACTATCCTTCTCTTCCTAACATCCTCCTCACTTAATCCTACCCTACTGTCCATGATGGCTATTGCCTCAGCAGCTTTGGGAGGATGAATAGGACTTAATCAAACTCAAATCCGTAAAATCCTAGCTTTCTCTTCCATCTCCCACCTGGGCTGAATAACCATTGTTCTTATTTACAACCCCAAGCTCACATTGATCACTTTCTATCTCTACTCGTTAACAACAGCCGCTATTTTTTTAGCCCTTAACTCTACCAATACCCTAAAACTTTCCACCCTAATAACTGCATGATCCAAAGTCCCTACATTAACTGCAACCCTCATACTCACCTTCCTATCCCTAGCAGGCCTCCCTCCACTAACCGGGTTCCTACCCAAATGATTGATCATCCAAGAGCTCGCTAAGCAAGAACTGACAGTAACAGCAACTATTATCGCCCTACTCTCTCTTCTAGGCCTATTCTTTTACCTTCGTCTTGCCTACTGTGCAACAATTACAACTCCACCAAACTCTGCTAACCATATAAAACAATGACAAGCCAGTAAATCTATTAATACACTAACTTCTGCTCTCATCATTCTATCAGCCACACTCCTACCCTTATCACCTACAATTCTCTCAATTCCATAG
AMC949_Orocue_STachCO ATGAACCCCCAGGCTAAACTCATTTTCTCTATAAGCCTCCTCCTAGGGACAACTATCACAATTTCAACAAATCATTGAATAATAGCATGAACTGGACTTGAAATCAATACCTTGGCTATCCTCCCCTTGATCTCTAAATCCCACCACCCACGAGCTATTGAAGCATCCACTAAATACTTCTTAACCCAAGCAGCCGCCTCGACATTACTTCTCTTCTCTAGCATAACCAACGCATGATTCACTGGCCAATGGGATATTACTCAACTTACTCATCCAATATCATGCATACTACTAACAGCTGCAATCTCAATAAAATTAGGCCTAGTACCATTCCACTTTTGATTCCCAGAAGTCCTTCAAGGCTCTTCCCTAATAACAAGCCTACTGCTTGCTACAATCATAAAATTCCCTCCAACTATCCTTCTCTTCCTAACATCCTCCTCACTTAATCCTACCCTACTGTCCATGATGGCTATTGCCTCAGCAGCTTTGGGAGGATGAATAGGACTTAATCAAACTCAAATCCGTAAAATCCTAGCTTTCTCTTCCATCTCCCACCTGGGCTGAATAACCATTGTTCTTATTTACAACCCCAAGCTCACATTGATCACTTTCTATCTCTACTCGTTAACAACAGCCGCTATTTTTTTAGCCCTTAACTCTACCAATACCCTAAAACTTTCCACCCTAATAACTGCATGATCCAAAGTCCCTACATTAACTGCAACCCTCATACTCACCTTCCTATCCCTAGCAGGCCTCCCTCCACTAACCGGGTTCCTACCCAAATGATTGATCATCCAAGAGCTCGCTAAGCAAGAACTGACAGTAACAGCAACTATTATCGCCCTACTCTCTCTTCTAGGCCTATTCTTTTACCTTCGTCTTGCCTACTGTGCAACAATTACAACTCCACCAAACTCTGCTAACCATATAAAACAATGACAAGCCAGTAAATCTATTAATACACTAACTTCTGCTCTCATCATTCTATCAGCCACACTCCTACCCTTATCACCTACAATTCTCTCAATTCCATAG
AMC961_Orocue_STachCO ATGAACCCCCAGGCTAAACTCATTTTCTCTATAAGCCTCCTCCTAGGAACAACTATCACAATTTCAACAAATCATTGAATAATAGCATGAACTGGACTTGAAATCAATACCTTGGCTATCCTCCCCTTGATCTCTAAATCCCACCACCCACGAGCTATTGAAGCATCCACTAAATACTTCTTAACCCAAGCAGCCGCCTCGACATTACTTCTCTTCTCTAGCATAACCAACGCATGATTCACTGGCCAATGGGATATTACTCAACTTACTCATCCAATATCATGCATACTACTAACAGCTGCAATCTCAATAAAATTAGGCCTAGTACCATTCCACTTTTGATTCCCAGAAGTCCTTCAAGGCTCTTCCCTAATAACAAGCCTACTGCTTGCTACAATCATAAAATTCCCTCCAACTATCCTTCTCTTCCTAACATCCTCCTCACTTAATCCTACCCTACTGTCCATGATGGCTATTGCCTCAGCAGCTTTGGGAGGATGAATAGGACTTAATCAAACTCAAATCCGTAAAATCCTAGCTTTCTCTTCCATCTCCCACCTGGGCTGAATAACCATTGTTCTTATTTACAACCCCAAGCTCACATTGATCACTTTCTATCTCTACTCGTTAACAACAGCCGCTATTTTTTTAGCCCTTAACTCTACCAATACCCTAAAACTTTCCACCCTAATAACTGCATGATCCAAAGTCCCTACATTAACTGCAACCCTCATACTCACCTTCCTATCCCTAGCAGGCCTCCCTCCACTAACCGGGTTCCTACCCAAATGATTGATCATCCAAGAGCTCGCTAAGCAAGAACTGACAGTAACAGCAACTATTATCGCCCTACTCTCTCTTCTAGGCCTATTCTTTTACCTTCGTCTTGCCTACTGTGCAACAATTACAACTCCACCAAACTCTACTAACCATATAAAACAATGACAAGCCAGTAAATCTATTAATACACTAACTTCTGCTCTCATCATTCTATCAGTCACACTCCTACCCTTATCACCTACAATTCTCTCAATTCCATAG
AMC984_StaMartaCO ATGAACCCACAGGCTAAACTCATTTTCTCTATAAGCCTCCTCCTAGGAACAACTATCACAATTTCAACAAATCATTGAATAATAGCATGAACTGGACTTGAAATCAATACCTTGGCTATCCTCCCCTTGATCTCCAAATCCCACCACCCACGAGCTATTGAAGCATCCACTAAATACTTCTTAACCCAAGCAGCCGCCTCGACATTACTTCTCTTCTCTAGCATAACCAACGCATGATTCACTGGCCAATGGGATATTACTCAACTTACTCATCCAATATCATGCATACTACTAACAGCTGCAATCTCAATAAAATTAGGCCTAGTACCATTCCACTTTTGATTCCCAGAAGTCCTTCAAGGCTCCTCCCTAACAACAAGCCTACTGCTTGCTACAATCATAAAATTCCCTCCAACTATCCTTCTCTTCCTAACATCCTCCTCACTTAATCCTACCCTACTGTCCATGATGGCCATTGCCTCAGCAGCTTTGGGAGGATGAATAGGACTTAATCAAACTCAAATCCGTAAAATCCTAGCTTTCTCTTCCATCTCCCACCTGGGCTGAATAACCATTGTTCTTATTTACAACCCCAAGCTCACATTGATCACTTTCTATCTCTACTCGTTAACTACAGCCGCTATTTTTTTAGCCCTTAACTCTACCAATACCCTAAAACTTTCCACCCTAATAACTGCATGATCCAAAGTCCCTACATTAACTGCAACCCTCATACTCACCTTCCTATCCCTAGCAGGCCTCCCTCCACTAACCGGGTTCCTACCCAAATGATTGATCATCCAAGAGCTCGCTAAACAAGAACTGACAGTAACAGCAACTATTATCGCCCTACTCTCTCTTCTAGGCCTATTCTTTTACCTTCGTCTTGCCTACTGTGCAACAATTACAACTCCACCAAACTCTGCTAACCATATAAAACAATGACAAGCCAGTAAATCTATTAATACACTAACTTCTGCTCTCATCATTCTATCAGTCACACTCCTACCCTTATCACCTACAATTCTCTCAATTCCATAG
ANSP15749_CarchiEC ATGAACCCACAGGCTAAACTCATTTTCTCTATAAGCCTCCTCCTAGGAACAACTATCACAATTTCAACAAATCATTGAATAATAGCATGAACTGGACTTGAAATCAATACCTTGGCTATCCTCCCCTTGATCTCTAAATCCCACCACCCACGAGCTATTGAAGCATCCACTAAATACTTCTTAACCCAAGCAGCCGCCTCGACATTACTTCTCTTCTCTAGCATAACCAACGCATGATTCACTGGCCAATGGGATATTACTCAACTTACTCATCCAATATCATGCATACTACTAACAGCTGCAATCTCAATAAAATTAGGCCTAGTACCATTCCACTTTTGATTCCCAGAAGTCCTTCAAGGCTCTTCCCTAATAACAAGCCTACTGCTTGCTACAATCATAAAATTCCCTCCAACTATCCTTCTCTTCCTAACATCCTCCTCACTTAATCCTACCCTACTGTCCATGATGGCTATTGCCTCAGCAGCTTTGGGAGGATGAATAGGACTTAATCAAACTCAAATCCGTAAAATCCTAGCTTTCTCTTCCATCTCCCACCTGGGCTGAATAACCATTGTTCTTATTTACAACCCCAAGCTCACATTGATCACTTTCTATCTCTACTCGTTAACAACAGCCGCTATTTTTTTAGCCCTTAACTCTACCAATACCCTAAAACTTTCCACCCTAATAACTGCATGATCCAAAGTCCCTACATTAACTGCAACCCTCATACTCACCTTCCTATCCCTAGCAGGCCTCCCTCCACTAACCGGGTTCCTACCCAAATGATTGATCATCCAAGAGCTCGCTAAGCAAGAACTGACAGTAACAGCAACTATTATCGCCCTACTCTCTCTTCTAGGCCTATTCTTTTACCTTCGTCTTGCCTACTGTGCAACAATTACAACTCCACCAAACTCTACTAACCATATAAAACAATGACAAGCCAGTAAATCTATTAATACACTAACTTCTGCTCTTATCATTCTATCAGTCACACTCCTACCCTTATCACCTACAATTCTCTCAATTCCATAG
ANSP18841_CarchiEC ATGAACCCACAGGCTAAACTCATTTTCTCTATAAGCCTCCTCCTAGGGACAACTATCACAATTTCAACAAATCATTGAATAATAGCATGAACTGGACTTGAAATCAATACCTTGGCTATCCTCCCCTTGATCTCTAAATCCCACCACCCACGAGCTATTGAAGCATCCACTAAATACTTCTTAACCCAAGCAGCCGCCTCGACATTACTTCTCTTCTCTAGCATAACCAACGCATGATTCACTGGCCAATGGGATATTACTCAACTTACTCATCCAATATCATGCATACTACTAACAGCTGCAATCTCAATAAAATTAGGCCTAGTACCATTCCACTTTTGATTCCCAGAAGTCCTTCAAGGCTCTTCCCTAATAACAAGCCTACTGCTTGCTACAATCATAAAATTCCCTCCAACTATCCTTCTCTTCCTAACATCCTCCTCACTTAATCCTACCCTACTGTCCATGATGGCTATTGCCTCAGCAGCTTTGGGAGGATGAATAGGACTTAATCAAACTCAAATCCGTAAAATCCTAGCTTTCTCTTCCATCTCCCACCTGGGCTGAATAACCATTGTTCTTATTTACAACCCCAAGCTCACATTGATCACTTTCTATCTCTACTCGTTAACAACAGCCGCTATTTTTTTAGCCCTTAACTCTACCAATACCCTAAAACTTTCCACCCTAATAACTGCATGATCCAAAGTCCCTACATTAACTGCAACCCTCATACTCACCTTCCTATCCCTAGCAGGCCTCCCTCCACTAACCGGGTTCCTACCCAAATGATTGATCATCCAAGAGCTCGCTAAGCAAGAACTGACAGTAACAGCAACTATTATCGCCCTACTCTCTCTTCTAGGCCTATTCTTTTACCTTCGTCTTGCCTACTGTGCAACAATTACAACTCCACCAAACTCTGCCAACCATATAAAACAATGACAAGCCAGTAAATCTATTAATACACTAACTTCTGCTCTCATCATTCTATCAGCCACACTCCTACCCTTATCACCTACAATTCTCTCAATTCCATAG
ANSP19520_ZamoraEC ATGAACCCACAGGCTAAACTCATTTTCTCTATAAGCCTCCTCCTAGGAACAACTATCACAATTTCAACAAATCATTGAATAATAGCATGAACTGGACTTGAAATTAATACCTTGGCTATCCTCCCCTTGATCTCTAAATCCCACCACCCACGAGCTATTGAAGCATCCACTAAATACTTCTTAACCCAAGCAGCCGCCTCGACATTACTTCTCTTCTCTAGCATAACCAACGCATGATTCACTGGCCAATGGGATATTACTCAACTTACTCATCCAATATCATGCATACTACTAACAGCTGCAATCTCAATAAAATTAGGCCTAGTACCATTCCACTTTTGATTCCCAGAAGTCCTTCAAGGCTCTTCCCTAATAACAAGCCTACTGCTTGCTACAATCATAAAATTCCCTCCAACTATCCTTCTCTTCCTAACATCCTCCTCACTTAATCCTACCCTACTGTCCATGATGGCTATTGCCTCAGCAGCTTTGGGAGGATGAATAGGACTTAATCAAACTCAAATCCGTAAAATCCTAGCTTTCTCTTCCATCTCCCACCTGGGCTGAATAACCATTGTTCTTATTTACAACCCCAAGCTCACATTGATCACTTTCTATCTCTACTCGTTAACAACAGCCGCTATTTTTTTAGCCCTTAACTCTACCAATACCCTAAAACTTTCCACCCTAATAACTGCATGATCCAAAGTCCCTACATTAACTGCAACCCTCATACTCACCTTCCTATCCCTAGCAGGCCTCCCTCCACTAACCGGGTTCCTACCCAAATGATTGATCATCCAAGAGCTCGCTAAGCAAGAACTGACAGTAACAGCAACTATTATCGCCCTACTCTCTCTTCTAGGCCTATTCTTTTACCTTCGTCTTGCCTACTGTGCAACAATTACAACTCCACCAAACTCTACTAACCATATAAAACAATGACAAGCCAGTAAATCTATTAATACACTAACTTCTGCTCTCATCATTCTATCAGTCACACTCCTACCCTTATCACCTACAATTCTCTCAATTCCATAG
CU52586_JujuyAR ATGAACCCACAGGCTAAACTCATTTTCTCTATAAGCCTCCTCCTAGGAACAACCATCACAATTTCAACAAATCATTGAATAATAGCATGAACTGGACTTGAAATCAATACCTTGGCTATCCTCCCCTTGATCTCTAAATCCCACCACCCACGAGCTATTGAAGCATCCACTAAATACTTCTTAACCCAAGCAGCCGCCTCGACATTACTTCTCTTCTCTAGCATAACCAACGCATGATTCACTGGCCAATGGGATATTACTCAACTTACTCATCCAATATCATGCATACTACTAACAGCTGCAATCTCAATAAAATTAGGCCTAGTACCATTCCACTTTTGATTCCCAGAAGTCCTTCAAGGCTCTTCCCTAATAACAAGCCTACTGCTTGCTACAATCATAAAATTCCCTCCAACTATCCTTCTCTTCCTAACATCCTCCTCACTTAATCCTATCCTACTGTCCATGATGGCCATTGCCTCAGCAGCTTTGGGAGGATGAATAGGACTTAATCAAACTCAAATCCGTAAAATCCTAGCTTTCTCTTCCATCTCCCACCTGGGCTGAATAACCATTGTTCTTATTTACAACCCCAAGCTCACATTGATCACTTTCTATCTCTACTCGTTAACAACAGCCGCTATTTTTTTAGCCCTTAACTCTACCAATACCCTAAAACTTTCCACCCTAATAACTGCATGATCCAAAGTCCCTACATTAACTGCAACCCTCATACTCACCTTCCTATCCCTAGCAGGCCTCCCTCCACTAACTGGGTTCCTACCCAAATGATTGATCATCCAAGAGCTCGCTAAACAAGAACTGACAGTAACAGCAACTATTATCGCCCTACTCTCTCTTCTAGGCCTATTCTTTTACCTTCGTCTTGCCTACTGTGCAACAATTACAACTCCACCAAACTCTGCTAACCATATAAAACAATGACAAGCCAGTAAATCTATTAATACACTAACTTCTGCTCTCATCATTCTATCAGTCACACTCCTACCCTTATCACCTACAATTCTCTCAATTCCATAG
FM391911_LimaPE ATGAACCCACAGGCTAAACTCATTTTCTCTATAAGCCTCCTCCTAGGAACAACTATCACAATTTCAACAAATCATTGAATAATAGCATGAACTGGACTTGAAATCAATACCTTGGCTATCCTCCCCTTGATCTCTAAATCTCACCACCCACGAGCTATTGAAGCATCCACTAAATACTTCTTAACCCAAGCAGCCGCCTCGACATTACTTCTCTTCTCTAGCATAACCAACGCATGATTCACTGGCCAATGGGATATTACTCAACTTACTCATCCAATATCATGCATACTACTAACAGCTGCAATCTCAATAAAATTAGGCCTAGTACCATTCCACTTTTGATTCCCAGAAGTCCTTCAAGGCTCTTCCCTAATAACAAGCCTACTGCTTGCTACAATCATAAAATTCCCTCCAACTATCCTTCTCTTCCTAACATCCTCCTCACTTAATCCTACCCTACTGTCCATGATGGCTATTGCCTCAGCAGCTTTGGGAGGATGAATAGGACTTAATCAAACTCAAATCCGTAAAATCCTAGCTTTCTCTTCCATCTCCCACCTGGGCTGAATAACCATTGTTCTTATTTACAACCCCAAGCTCACATTGATCACTTTCTATCTCTATTCGTTAACAACAGCCGCTATTTTTTTAGCCCTTAACTCTACCAATACCCTAAAACTTTCCACCCTAATAACTGCATGATCCAAAGTCCCTACATTAACTGCAACCCTCATACTCACCTTCCTATCCCTAGCAGGCCTCCCTCCACTAACCGGGTTCCTACCCAAATGATTGATCATCCAAGAGCTCGCTAAGCAAGAACTGACAGTAACAGCAACTATTATCGCCCTACTCTCTCTTCTAGGCCTATTCTTTTACCTTCGTCTTGCCTACTGTGCAACAATTACAACTCCACCAAACTCTGCTAACCATATAAAACAATGACAAGCCAGTAAATCTATTAATACACTAACTTCTGCTCTCATCATTCTATCAGTCACACTCCTACCCTTATCACCTACAATTCTCTCAATTCCATAG
FM391914_AncashPE ATGAACCCACAGGCTAAACTCATTTTCTCTATAAGCCTCCTCCTAGGAACAACTATCACAATTTCAACAAATCATTGAATAATAGCATGAACTGGACTTGAAATCAATACCTTGGCTATCCTCCCCTTGATCTCTAAATCCCACCACCCACGAGCTATTGAAGCATCCACTAAATACTTCTTAACCCAAGCAGCCGCCTCGACATTACTTCTCTTCTCTAGCATAACCAACGCATGATTCACTGGCCAATGGGATATTACTCAACTTACTCATCCAATATCATGCATACTACTAACAGCTGCAATCTCAATAAAATTAGGCCTAGTACCATTCCACTTTTGATTCCCAGAAGTCCTTCAAGGCTCTTCCCTAATAACAAGCCTACTGCTTGCTACAATCATAAAATTCCCTCCAACTATCCTTCTCTTCCTAACATCCTCCTCACTTAATCCTACCCTACTGTCCATGATGGCTATTGCCTCAGCAGCTTTGGGAGGATGAATAGGACTTAATCAAACTCAAATCCGTAAAATCCTAGCTTTCTCTTCCATCTCCCACCTGGGCTGAATAACCATTGTTCTTATTTACAACCCCAAGCTCACATTGATCACTTTCTATCTCTATTCGTTAACAACAGCCGCTATTTTTTTAGCCCTTAACTCTACCAATACCCTAAAACTTTCCACCCTAATAACTGCATGATCCAAAGTCCCTACATTAACTGCAACCCTCATACTCACCTTCCTATCCCTAGCAGGCCTCCCTCCACTAACCGGGTTCCTACCCAAATGATTGATCATCCAAGAGCTCGCTAAGCAAGAACTGACAGTAACAGCAACTATTATCGCCCTACTCTCTCTTCTAGGCCTATTCTTTTACCTTCGTCTTGCCTACTGTGCAACAATTACAACTCCACCAAACTCTGCTAACCATATAAAACAATGACAAGCCAGTAAATCTATTAATACACTAACTTCTGCTCTCATCATTCTATCAGTCACACTCCTACCCTTATCACCTACAATTCTCTCAATTCCATAG
FM433557_CuscoPE ATGAACCCACAGGCTAAACTCATTTTCTCTATAAGCCTCCTCCTAGGAACAACTATCACAATTTCAACAAATCATTGAATAATAGCATGAACTGGACTTGAAATCAATACCTTGGCTATCCTCCCCTTGATCTCTAAATCCCACCACCCACGAGCTATTGAAGCATCCACTAAATACTTCTTAACCCAAGCAGCCGCCTCGACATTACTTCTCTTCTCTAGCATAACCAACGCATGATTCACTGGCCAATGGGATATTACTCAACTTACTCATCCAATATCATGCATACTACTAACAGCTGCAATCTCAATAAAATTAGGCCTAGTACCATTCCACTTTTGATTCCCAGAAGTCCTTCAAGGCTCTTCCCTAATAACAAGCCTACTGCTTGCTACAATCATAAAATTCCCTCCAACTATCCTTCTCTTCCTAACATCCTCCTCACTTAATCCTACCCTACTGTCCATGATGGCTATTGCCTCAGCAGCTTTGGGAGGATGAATAGGACTTAATCAAACTCAAATCCGTAAAATCCTAGCTTTCTCTTCCATCTCCCACCTGGGCTGAATAACCATTGTTCTTATTTACAACCCCAAGCTCACATTGATCACTTTCTATCTCTATTCGTTAACAACAGCCGCTATTTTTTTAGCCCTTAACTCTACCAATACCCTAAAACTTTCCACCCTAATAACTGCATGATCCAAAGTCCCTACATTAACTGCAACCCTCATACTCACCTTCCTATCCCTAGCAGGCCTCCCTCCACTAACCGGGTTCCTACCCAAATGATTGATCATCCAAGAGCTCGCTAAGCAAGAACTGACAGTAACAGCAACTATTATCGCCCTACTCTCTCTTCTAGGCCTATTCTTTTACCTTCGTCTTGCCTACTGTGCAACAATTACAACTCCACCAAACTCTGCTAACCATATAAAACAATGACAAGCCAGTAAATCTATTAATACACTAACTTCTGCTCTCATCATTCTATCAGTCACACTCCTACCCTTATCACCTACAATTCTCTCAATTCCATAG
FM433558_CuscoPE ATGAACCCACAGGCTAAACTCATTTTCTCTATAAGCCTCCTCCTAGGAACAACTATCACAATTTCAACAAATCATTGAATAATAGCATGAACTGGACTTGAAATCAATACCTTGGCTATCCTCCCCTTGATCTCTAAATCCCACCACCCACGAGCTATTGAAGCATCCACTAAATACTTCTTAACCCAAGCAGCCGCCTCGACATTACTTCTCTTCTCTAGCATAACCAACGCATGATTCACTGGCCAATGGGATATTACTCAACTTACTCATCCAATATCATGCATACTACTAACAGCTGCAATCTCAATAAAATTAGGCCTAGTACCATTCCACTTTTGATTCCCAGAAGTCCTTCAAGGCTCTTCCCTAATAACAAGCCTACTGCTTGCTACAATCATAAAATTCCCTCCAACTATCCTTCTCTTCCTAACATCCTCCTCACTTAATCCTACCCTACTGTCCATGATGGCTATTGCCTCAGCAGCTTTGGGAGAATGAATAGGACTTAATCAAACTCAAATCCGTAAAATCCTAGCTTTCTCTTCCATCTCCCACCTGGGCTGAATAACCATTGTTCTTATTTACAACCCCAAGCTCACATTGATCACTTTCTATCTCTATTCGTTAACAACAGCCGCTATTTTTTTAGCCCTTAACTCTACCAATACCCTAAAACTTTCCACCCTAATAACTGCATGATCCAAAGTCCCTACATTAACTGCAACCCTCATACTCACCTTCCTATCCCTAGCAGGCCTCCCTCCACTAACCGGGTTCCTACCCAAATGATTAATCATCCAAGAGCTCGCTAAGCAAGAACTGACAGTAACAGCAACTATTATCGCCCTACTCTCTCTTCTAGGCCTATTCTTTTACCTTCGTCTTGCCTACTGTGCAACAATTACAACTCCACCAAACTCTGCTAACCATATAAAACAATGACAAGCCAGTAAATCTATTAATACACTAACTTCTGCTCTCATCATTCTATCAGTCACACTCCTACCCTTATCACCTACAATTCTCTCAATTCCATAG
GAS13_Asiria_STachCO ATGAACCCACAGGCTAAACTCATTTTCTCTATAAGCCTCCTCCTAGGGACAACTATCACAATTTCAACAAATCATTGAATAATAGCATGAACTGGACTTGAAATCAATACCTTGGCTATCCTCCCCTTGATCTCTAAATCCCACCACCCACGAGCTATTGAAGCATCCACTAAATACTTCTTAACCCAAGCAGCCGCCTCGACATTACTTCTCTTCTCTAGCATAACCAACGCATGATTCACTGGCCAATGGGATATTACTCAACTTACTCATCCAATATCATGCATACTACTAACAGCTGCAATCTCAATAAAATTAGGCCTAGTACCATTCCACTTTTGATTCCCAGAAGTCCTTCAAGGCTCTTCCCTAATAACAAGCCTACTGCTTGCTACAATCATAAAATTCCCTCCAACTATCCTTCTCTTCCTAACATCCTCCTCACTTAATCCTACCCTACTGTCCATGATGGCTATTGCCTCAGCAGCTTTGGGAGGATGAATAGGACTTAATCAAACTCAAATCCGTAAAATCCTAGCTTTCTCTTCCATCTCCCACCTGGGCTGAATAACCATTGTTCTTATTTACAACCCCAAGCTCACATTGATCACTTTCTATCTCTACTCGTTAACAACAGCCGCTATTTTTTTAGCCCTTAACTCTACCAATACCCTAAAACTTTCCACCCTAATAACTGCATGATCCAAAGTCCCTACATTAACTGCAACCCTCATACTCACCTTCCTATCCCTAGCAGGCCTCCCTCCACTAACCGGGTTCCTACCCAAATGATTGATCATCCAAGAGCTCGCTAAGCAAGAACTGACAGTAACAGCAACTATTATCGCCCTACTCTCTCTTCTAGGCCTATTCTTTTACCTTCGTCTTGCCTACTGTGCAACAATTACAACTCCACCAAACTCTGCTAACCATATAAAACAATGACAAGCCAGTAAATCTATTAATACACTAACTTCTGCTCTCATCATTCTATCAGCCACACTCCTACCCTTATCACCTACAATTCTCTCAATTCCATAG
IAvH.BT1690_CaldasCO ATGAACCCACAGGCTAAACTCATTTTCTCTATAAGCCTCCTCCTAGGAACAACTATCACAATTTCAACAAATCATTGAATAATAGCATGAACTGGACTTGAAATCAATACCTTGGCTATCCTCCCCTTGATCTCTAAATCCCACCACCCACGAGCTATTGAAGCATCCACTAAATACTTCTTAACCCAAGCAGCCGCCTCGACATTACTTCTCTTCTCTAGCATAACCAACGCATGATTCACTGGCCAATGGGATATCACTCAACTTACTCATCCAATATCATGCATACTACTAACAGCTGCAATCTCAATAAAATTAGGCCTAGTACCATTCCACTTTTGATTCCCAGAAGTCCTTCAAGGCTCTTCCCTAATAACAAGCCTACTGCTTGCTACAATCATAAAATTCCCTCCAACTATCCTTCTCTTCCTAACATCCTCCTCACTTAATCCTACCCTACTGTCCATGATGGCTATTGCCTCAGCAGCTTTGGGAGGATGAATAGGACTTAATCAAACTCAAATCCGTAAAATCCTAGCTTTCTCTTCCATCTCCCACCTGGGCTGAATAACCATTGTTCTTATTTACAACCCCAAGCTCACATTGATCACTTTCTATCTCTACTCGTTAACAACAGCCGCTATTTTTTTAGCCCTTAACTCTACCAATACCCTAAAACTTTCCACCCTAATAACTGCATGATCCAAAGTCCCTACATTAACTGCAACCCTCATACTCACCTTCCTATCCCTAGCAGGCCTCCCTCCACTAACCGGGTTCCTACCCAAATGATTGATCATCCAAGAGCTCGCTAAGCAAGAACTGACAGTAACAGCAACTATTATCGCCCTACTCTCTCTCCTAGGCCTATTCTTTTACCTTCGTCTTGCCTACTGTGCAACAATTACAACTCCACCAAACTCTACTAACCATATAAAACAATGACAAGCCAGTAAATCTATTAATACACTAACTTCTGCTCTCATCATTCTATCAGTCACACTCCTACCCTTATCACCTACAATTCTCTCAATTCCATAG
IAvH.BT2251_SutamarchanBoyCO ATGAACCCACAGGCTAAACTCATTTTCTCTATAAGCCTCCTCCTAGGGACAACTATCACAATTTCAACAAATCATTGAATAATAGCATGAACTGGACTTGAAATCAATACCTTGGCTATCCTCCCCTTGATCTCTAAATCCCACCACCCACGAGCTATTGAAGCATCCACTAAATACTTCTTAACCCAAGCAGCCGCCTCGACATTACTTCTCTTCTCTAGCATAACCAACGCATGATTCACTGGCCAATGGGATATTACTCAACTTACTCATCCAATATCATGCATACTACTAACAGCTGCAATCTCAATAAAATTAGGCCTAGTACCATTCCACTTTTGATTCCCAGAAGTCCTTCAAGGCTCTTCCCTAATAACAAGCCTACTGCTTGCTACAATCATAAAATTCCCTCCAACTATCCTTCTCTTCCTAACATCCTCCTCACTTAATCCTACCCTACTGTCCATGATGGCTATTGCCTCAGCAGCTTTGGGAGGATGAATAGGACTTAATCAAACTCAAATCCGTAAAATCCTAGCTTTCTCTTCCATCTCCCACCTGGGCTGAATAACCATTGTTCTTATTTACAACCCCAAGCTCACATTGATCACTTTCTATCTCTACTCGTTAACAACAGCCGCTATTTTTTTAGCCCTTAACTCTACCAATACCCTAAAACTTTCCACCCTAATAACTGCATGATCCAAAGTCCCTACATTAACTGCAACCCTCATACTCACCTTCCTATCCCTAGCAGGCCTCCCTCCACTAACCGGGTTCCTACCCAAATGATTGATCATCCAAGAGCTCGCTAAGCAAGAACTGACAGTAACAGCAACTATTATCGCCCTACTCTCTCTTCTAGGCCTATTCTTTTACCTTCGTCTTGCCTACTGTGCAACAATTACAACTCCACCAAACTCTGCTAACCATATAAAACAATGACAAGCCAGTAAATCTATTAATACACTAACTTCTGCTCTCATCATTCTATCAGCCACACTCCTACCCTTATCACCTACAATTCTCTCAATTCCATAG
IAvH.BT2252_SutamarchanBoyCO ATGAACCCACAGGCTAAACTCATTTTCTCTATAAGCCTCCTCCTAGGGACAACTATCACAATTTCAACAAATCATTGAATAATAGCATGAACTGGACTTGAAATCAATACCTTGGCTATCCTCCCCTTGATCTCTAAATCCCACCACCCACGAGCTATTGAAGCATCCACTAAATACTTCTTAACCCAAGCAGCCGCCTCGACATTACTTCTCTTCTCTAGCATAACCAACGCATGATTCACTGGCCAATGGGATATTACTCAACTTACTCATCCAATATCATGCATACTACTAACAGCTGCAATCTCAATAAAATTAGGCCTAGTACCATTCCACTTTTGATTCCCAGAAGTCCTTCAAGGCTCTTCCCTAATAACAAGCCTACTGCTTGCTACAATCATAAAATTCCCTCCAACTATCCTTCTCTTCCTAACATCCTCCTCACTTAATCCTACCCTACTGTCCATGATGGCTATTGCCTCAGCAGCTTTGGGAGGATGAATAGGACTTAATCAAACTCAAATCCGTAAAATCCTAGCTTTCTCTTCCATCTCCCACCTGGGCTGAATAACCATTGTTCTTATTTACAACCCCAAGCTCACATTGATCACTTTCTATCTCTACTCGTTAACAACAGCCGCTATTTTTTTAGCCCTTAACTCTACCAATACCCTAAAACTTTCCACCCTAATAACTGCATGATCCAAAGTCCCTACATTAACTGCAACCCTCATACTCACCTTCCTATCCCTAGCAGGCCTCCCTCCACTAACCGGGTTCCTACCCAAATGATTGATCATCCAAGAGCTCGCTAAGCAAGAACTGACAGTAACAGCAACTATTATCGCCCTACTCTCTCTTCTAGGCCTATTCTTTTACCTTCGTCTTGCCTACTGTGCAACAATTACAACTCCACCAAACTCTGCTAACCATATAAAACAATGACAAGCCAGTAAATCTATTAATACACTAACTTCTGCTCTCATCATTCTATCAGCCACACTCCTACCCTTATCACCTACAATTCTCTCAATTCCATAG
IAvH.BT4170_VillaBoyCO ATGAACCCACAGGCTAAACTCATTTTCTCTATAAGCCTCCTCCTAGGAACAACTATCACAATTTCAACAAATCATTGGATAATAGCATGAACCGGACTTGAAATCAATACCTTGGCTATCCTCCCCTTGATCTCTAAATCCCACCACCCACGAGCTATTGAAGCATCCACTAAATACTTCTTAACCCAAGCAGCCGCCTCGACATTACTTCTCTTCTCTAGCATAACCAACGCATGATTCACTGGCCAATGGGATATTACTCAACTTACTCATCCAATATCATGCATACTACTAACAGCTGCAATCTCAATAAAATTAGGCCTAGTACCATTCCACTTTTGATTCCCAGAAGTCCTTCAAGGCTCTTCCCTAATAACAAGCCTACTGCTTGCTACAATCATAAAATTCCCTCCAACTATCCTTCTCTTCCTAACATCCTCCTCACTTAATCCTACCCTACTGTCCATGATGGCTATTGCCTCAGCAGCTTTGGGAGGATGAATAGGACTTAATCAAACTCAAATCCGTAAAATCCTAGCTTTCTCTTCCATCTCCCACCTGGGCTGAATAACCATTGTTCTTATTTACAACCCCAAGCTCACATTGATCACTTTCTATCTCTACTCGTTAACAACAGCCGCTATTTTTTTAGCCCTTAACTCTACCAATACCCTAAAACTTTCCACCCTAATAACTGCATGATCCAAAGTCCCTACATTAACTGCAACCCTCATACTCACCTTCCTATCCCTAGCAGGCCTCCCTCCACTAACCGGGTTCCTACCCAAATGATTGATCATCCAAGAGCTCGCTAAGCAAGAACTGACAGTAACAGCAACTATTATCGCCCTACTCTCTCTTCTAGGCCTATTCTTTTACCTTCGTCTTGCCTACTGTGCAACAATTACAACTCCACCAAACTCTGCTAACCATATAAAACAATGACAAGCCAGTAAATCTATTGATACACTAACTTCTGCTCTCATCATTCTATCAGCCACACTCCTACCCTTATCACCTACAATTCTCTCAATTCCATAG
IAvH.BT4179_VillaBoyCO ATGAACCCACAGGCTAAACTCATTTTCTCTATAAGCCTCCTCCTAGGAACAACTATCACAATTTCAACAAATCATTGAATAATAGCATGAACTGGACTTGAAATCAATACCTTGGCTATCCTCCCCTTGATCTCTAAATCCCACCACCCACGAGCTATTGAAGCATCCACTAAATACTTCTTAACCCAAGCAGCCGCCTCGACATTACTTCTCTTCTCTAGCATAACCAACGCATGATTCACTGGCCAATGGGATATTACTCAACTTACTCATCCAATATCATGCATACTACTAACAGCTGCAATCTCAATAAAATTAGGCCTAGTACCATTCCACTTTTGATTCCCAGAAGTCCTTCAAGGCTCTTCCCTAATAACAAGCCTACTGCTTGCTACAATCATAAAATTCCCTCCAACTATCCTTCTCTTCCTAACATCCTCCTCACTTAATCCTACCCTACTGTCCATGATGGCTATTGCCTCAGCAGCTTTGGGAGGATGAATAGGACTTAATCAAACTCAAATCCGTAAAATCCTAGCTTTCTCTTCCATCTCCCACCTGGGCTGAATAACCATTGTTCTTATTTACAACCCCAAGCTCACATTGATCACTTTCTATCTCTACTCGTTAACAACAGCCGCTATTTTTTTAGCCCTTAACTCTACCAATACCCTAAAACTTTCCACCCTAATAACTGCATGATCCAAAGTCCCTACATTAACTGCAACCCTCATACTCACCTTCCTATCCCTAGCAGGCCTCCCTCCACTAACCGGGTTCCTACCCAAATGATTGATCATCCAAGAGCTCGCTAAGCAAGAACTGACAGTAACAGCAACTATTATCGCCCTACTCTCTCTTCTAGGCCTATTCTTTTACCTTCGTCTTGCCTACTGTGCAACAATTACAACTCCACCAAACTCTGCTAACCATATAAAACAATGACAAGCCAGTAAATCTATTAATACACTAACTTCTGCTCTCATCATTCTATCAGCCACACTCCTACCCTTATCACCTACAATTCTCTCAATTCCATAG
IAvH.BT5162_FrontinoAntCO ATGAACCCACAGGCTAAACTCATTTTCTCTATAAGCCTCCTCCTAGGAACAACTATCACAATTTCAACAAATCATTGAATAATAGCATGAACTGGACTTGAAATCAATACCTTGGCTATCCTCCCCTTGATCTCTAAATCCCACCACCCACGAGCTATTGAAGCATCCACTAAATACTTCTTAACCCAAGCAGCCGCCTCGACATTACTTCTCTTCTCTAGCATAACCAACGCATGATTCACTGGCCAATGGGATATTACTCAACTTACTCATCCAATATCATGCATACTACTAACAGCTGCAATCTCAATAAAATTAGGCCTAGTACCATTCCACTTTTGATTCCCAGAAGTCCTTCAAGGCTCTTCCCTAATAACAAGCCTACTGCTTGCTACAATCATAAAATTCCCTCCAACTATCCTTCTCTTCCTAACATCCTCCTCACTTAATCCTACCCTACTGTCCATGATGGCTATTGCCTCAGCAGCTTTGGGAGGATGAATAGGACTTAATCAAACTCAAATCCGTAAAATCCTAGCTTTCTCTTCCATCTCCCACCTGGGCTGAATAACCATTGTTCTTATTTACAACCCCAAGCTCACATTGATCACTTTCTATCTCTACTCGTTAACAACAGCCGCTATTTTTTTAGCCCTTAACTCTACCAATACCCTAAAACTTTCCACCCTAATAACTGCATGATCCAAAGTCCCTACATTAACTGCAACCCTCATACTCACCTTCCTATCCCTAGCAGGCCTCCCTCCACTAACCGGGTTCCTACCCAAATGATTGATCATCCAAGAGCTCGCTAAGCAAGAACTGACAGTAACAGCAACTATTATCGCCCTACTCTCTCTTCTAGGCCTATTCTTTTACCTTCGTCTTGCCTACTGTGCAACAATTACAACTCCACCAAACTCTGCTAACCATATAAAACAATGACAAGCCAGTAAATCTATTAATACACTAACTTCTGCTCTCATCATTCTATCAGTCACACTCCTACCCTTATCACCTACAATTCTCTCAATTCCATAG
JEAC688_PerijaCO ATGAACCCACAGGCTAAACTCATTTTCTCTATAAGCCTCCTCCTAGGAACAACTATCACAATTTCAACAAATCATTGAATAATAGCATGAACTGGACTTGAAATCAATACCTTGGCTATCCTCCCCTTGATCTCTAAATCCCACCACCCACGAGCTATTGAAGCATCCACTAAATACTTCTTAACCCAAGCAGCCGCCTCGACATTACTTCTCTTCTCTAGCATAACCAACGCATGATTCACTGGCCAATGGGATATTACTCAACTTACTCATCCAATATCATGCATACTACTAACAGCTGCAATCTCAATAAAATTAGGCCTAGTACCATTCCACTTTTGATTCCCAGAAGTCCTTCAAGGCTCTTCCCTAATAACAAGCCTACTGCTTGCTACAATCATAAAATTCCCTCCAACTATCCTTCTCTTCCTAACATCCTCCTCACTTAATCCTACCCTACTGTCCATGATGGCTATTGCCTCAGCAGCTTTGGGAGGATGAATAGGACTTAATCAAACTCAAATCCGTAAAATCCTAGCTTTCTCTTCCATCTCCCACCTGGGCTGAATAACCATTGTTCTTATTTACAACCCCAAGCTCACATTGATCACTTTCTATCTCTACTCGTTAACAACAGCCGCTATTTTTTTAGCCCTTAACTCTACCAATACCCTAAAACTTTCCACCCTAATAACTGCATGATCCAAAGTCCCTACATTAACTGCAACCCTCATACTCACCTTCCTATCCCTAGCAGGCCTCCCTCCACTAACCGGGTTCCTACCCAAATGATTGATCATCCAAGAGCTCGCTAAGCAAGAACTGACAGTAACAGCAACTATTATCGCCCTACTCTCTCTTCTAGGCCTATTCTTTTACCTTCGTCTTGCCTACTGTGCAACAATTACAACTCCACCAAACTCTGCTAACCATATAAAACAATGACAAGCCAGTAAATCTATTAATACACTAACTTCTGCTCTCATCATTCTATCAGCCACACTCCTACCCTTATCCCCTACAATTCTCTCAATTCCATAG
JEM157_China_NTachVE ATGAACCCACAGGCTAAACTCATTTTCTCTATAAGCCTCCTCCTAGGAACAACTATCACAATTTCAACAAATCATTGAATAATAGCATGAACTGGACTTGAAATCAATACCTTGGCTATCCTCCCCTTGATCTCTAAATCCCACCACCCACGAGCTATTGAAGCATCCACTAAATACTTCTTAACCCAAGCAGCTGCCTCGACATTACTTCTCTTCTCTAGCATAACCAACGCATGATTCACTGGCCAATGGGATATTACTCAACTTACTCATCCAATATCATGCATACTACTAACAGCTGCAATCTCAATAAAATTAGGCCTAGTACCATTCCACTTTTGATTCCCAGAAGTCCTTCAAGGCTCTTCCCTAATAACAAGCCTACTGCTTGCTACAATCATAAAATTCCCTCCAACTATCCTTCTCTTCCTAACATCCTCCTCACTTAATCCTACCCTACTGTCCATGATGGCTATTGCCTCAGCAGCTTTGGGAGGATGAATAGGACTTAATCAAACTCAAATCCGTAAAATCCTAGCTTTCTCTTCCATCTCCCACCTGGGCTGAATAACCATTGTTCTTATTTATAACCCCAAGCTCACATTGATCACTTTCTATCTCTACTCGTTAACAACAGCCGCTATTTTTTTAGCCCTTAACTCTACCAATACCCTAAAACTTTCCACCCTAATAACTGCATGATCCAAAGTCCCTACATTAACTGCAACCCTCATACTCACCTTCCTATCCCTAGCAGGCCTCCCTCCACTAACCGGGTTCCTACCCAAATGATTGATCATCCAAGAGCTCGCTAAGCAAGAACTGACAGTAACAGCAACTATTATCGCCCTACTCTCTCTTCTAGGCCTATTCTTTTACCTTCGTCTTGCCTACTGTGCAACAATTACAACTCCACCAAACTCTACTAACCATATAAAACAATGACAAGCCAGTAAATCTATTAATACACTAACTTCTGCTCTCATCATTCTATCAGTCACACTCCTACCCTTATCACCTACAATTCTCTCAATTCCATAG
JM927_Inia_NTachVE ATGAACCCACAGGCTAAACTCATTTTCTCTATAAGCCTCCTCCTAGGAACAACTATCACAATTTCAACAAATCATTGAATAATAGCATGAACTGGACTTGAAATCAATACCTTGGCTATCCTCCCCTTGATCTCTAAATCCCACCACCCACGAGCTATTGAAGCATCCACTAAATACTTCTTAACCCAAGCAGCCGCCTCGACATTACTTCTCTTCTCTAGCATAACCAACGCATGATTCACTGGCCAATGGGATATTACTCAACTTACTCATCCAATATCATGCATACTACTAACAGCTGCAATCTCAATAAAATTAGGCCTAGTACCATTCCACTTTTGATTCCCAGAAGTCCTTCAAGGCTCTTCCCTAATAACAAGCCTACTGCTTGCTACAATCATAAAATTCCCTCCAACTATCCTCCTCTTCCTAACATCCTCCTCACTTAATCCTACCCTACTGTCCATGATGGCTATTGCCTCAGCAGCTTTGGGAGGATGAATAGGACTTAATCAAACTCAAATCCGTAAAATCCTAGCTTTCTCTTCCATCTCCCACCTGGGCTGAATAACCATTGTTCTTATTTACAACCCCAAGCTCACATTGATCACTTTCTATCTCTACTCGTTAACAACAGCCGCTATTTTTTTAGCCCTTAACTCTACCAATACCCTAAAACTTTCCACCCTAATAACTGCATGATCCAAAGTCCCTACATTAACTGCAACCCTCATACTCACCTTCCTATCCCTAGCAGGCCTCCCTCCACTAACCGGGTTCCTACCCAAATGATTGATCATCCAAGAGCTCGCTAAGCAAGAACTGACAGTAACAGCAACTATTATCGCCCTACTCTCTCTTCTAGGCCTATTCTTTTACCTTCGTCTTGCCTACTGTGCAACAATTACAACTCCACCAAACTCTACTAACCATATAAAACAATGACAAGCCAGTAAATCTATTAATACACTAACTTCTGCTCTCATCATTCTATCAGTCACACTCCTACCCTTATCACCTACAATTCTCTCAATTCCATAG
JM941_Inia_NTachVE ATGAACCCACAGGCTAAACTCATTTTCTCTATAAGCCTCCTCCTAGGAACAACTATCACAATTTCAACAAATCATTGAATAATAGCATGAACTGGACTTGAAATCAATACCTTGGCTATCCTCCCCTTGATCTCTAAATCCCACCACCCACGAGCTATTGAAGCATCCACTAAATACTTCTTAACCCAAGCAGCCGCCTCGACATTACTTCTCTTCTCTAGCATAACCAACGCATGATTCACTGGCCAATGGGATATTACTCAACTTACTCATCCAATATCATGCATACTACTAACAGCTGCAATCTCAATAAAATTAGGCCTAGTACCATTCCACTTTTGATTCCCAGAAGTCCTTCAAGGCTCTTCCCTAATAACAAGCCTACTGCTTGCTACAATCATAAAATTCCCTCCAACTATCCTTCTCTTCCTAACATCCTCCTCACTTAATCCTACCCTACTGTCCATGATGGCTATTGCCTCAGCAGCTTTGGGAGGATGAATAGGACTTAATCAAACTCAAATCCGTAAAATCCTAGCTTTCTCTTCCATCTCCCACCTGGGCTGAATAACCATTGTTCTTATTTACAACCCCAAGCTCACATTGATCACTTTCTATCTCTACTCGTTAACAACAGCCGCTATTTTTTTAGCCCTTAACTCTACCAATACCCTAAAACTTTCCACCCTAATAACTGCATGATCCAAAGTCCCTACATTAACTGCAACCCTCATACTCACCTTCCTATCCCTAGCAGGCCTCCCTCCACTAACCGGGTTCCTACCCAAATGATTGATCATCCAAGAGCTCGCTAAGCAAGAACTGACAGTAACAGCAACTATTATCGCCCTACTCTCTCTTCTAGGCCTATTCTTTTACCTTCGTCTTGCCTACTGTGCAACAATTACAACTCCACCAAACTCTGCTAACCATATAAAACAATGACAAGCCAGTAAATCTATTAATACACTAACTTCTGCTCTCATCATTCTATCAGCCACACTCCTACCCTTATCACCTACAATTCTCTCAATTCCATAG
JMB5_Asiria_STAchCO ATGAACCCACAGGCTAAACTCATTTTCTCTATAAGCCTCCTCCTAGGGACAACTATCACAATTTCAACAAATCATTGAATAATAGCATGAACTGGACTTGAAATCAATACCTTGGCTATCCTCCCCTTGATCTCTAAATCCCACCACCCACGAGCTATTGAAGCATCCACTAAATACTTCTTAACCCAAGCAGCCGCCTCGACATTACTTCTCTTCTCTAGCATAACCAACGCATGATTCACTGGCCAATGGGATATTACTCAACTTACTCATCCAATATCATGCATACTACTAACAGCTGCAATCTCAATAAAATTAGGCCTAGTACCATTCCACTTTTGATTCCCAGAAGTCCTTCAAGGCTCTTCCCTAATAACAAGCCTACTGCTTGCTACAATCATAAAATTCCCTCCAACTATCCTTCTCTTCCTAACATCCTCCTCACTTAATCCTACCCTACTGTCCATGATGGCTATTGCCTCAGCAGCTTTGGGAGGATGAATAGGACTTAATCAAACTCAAATCCGTAAAATCCTAGCTTTCTCTTCCATCTCCCACCTGGGCTGAATAACCATTGTTCTTATTTACAACCCCAAGCTCACATTGATCACTTTCTATCTCTACTCGTTAACAACAGCCGCTATTTTTTTAGCCCTTAACTCTACCAATACCCTAAAACTTTCCACCCTAATAACTGCATGATCCAAAGTCCCTACATTAACTGCAACCCTCATACTCACCTTCCTATCCCTAGCAGGCCTCCCTCCACTAACCGGGTTCCTACCCAAATGATTGATCATCCAAGAGCTCGCTAAGCAAGAACTGACAGTAACAGCAACTATTATCGCCCTACTCTCTCTTCTAGGCCTATTCTTTTACCTTCGTCTTGCCTACTGTGCAACAATTACAACTCCACCAAACTCTGCTAACCATATAAAACAATGACAAGCCAGTAAATCTATTAATACACTAACTTCTGCTCTCATCATTCTATCAGCCACACTCCTACCCTTATCACCTACAATTCTCTCAATTCCATAG
KCC92_Barro_NTachVE ATGAACCCACAGGCTAAACTCATTTTCTCTATAAGCCTCCTCCTAGGAACAACTATCACAATTTCAACAAATCATTGAATAATAGCATGAACTGGACTTGAAATCAATACCTTGGCTATCCTCCCCTTGATCTCTAAATCCCACCACCCACGAGCTATTGAAGCATCCACTAAATACTTCTTAACCCAAGCAGCCGCCTCGACATTACTTCTCTTCTCTAGCATAACCAACGCATGATTCACTGGCCAATGGGATATTACTCAACTTACTCATCCAATATCATGCATACTACTAACAGCTGCAATCTCAATAAAATTAGGCCTAGTACCATTCCACTTTTGATTCCCAGAAGTCCTTCAAGGCTCTTCCCTAATAACAAGCCTACTGCTTGCTACAATCATAAAATTCCCTCCAACTATCCTTCTCTTCCTAACATCCTCCTCACTTAATCCTACCCTACTGTCCATGATGGCTATTGCCTCAGCAGCTTTGGGAGGATGAATAGGACTTAATCAAACTCAAATCCGTAAAATCCTAGCTTTCTCTTCCATCTCCCACCTGGGCTGAATAACCATTGTTCTTATTTACAACCCCAAGCTCACATTGATCACTTTCTATCTCTACTCGTTAACAACAGCCGCTATTTTTTTAGCCCTTAACTCTACCAATACCCTAAAACTTTCCACCCTAATAACTGCATGATCCAAAGTCCCTACATTAACTGCAACCCTCATACTCACCTTCCTATCCCTAGCAGGCCTCCCTCCACTAACCGGGTTCCTACCCAAATGATTGATCATCCAAGAGCTCGCTAAGCAAGAACTGACAGTAACAGCAACTATTATCGCCCTACTCTCTCTTCTAGGCCTATTCTTTTACCTTCGTCTTGCCTACTGTGCAACAATTACAACTCCACCAAACTCTGCTAACCATATAAAACAATGACAAGCCAGTAAATCTATTAATACACTAACTTCTGCTCTCATCATTCTATCAGCCACACTCCTACCCTTATCACCTACAATTCTCTCAATTCCATAG
KCC94_Barro_NTachVE ATGAACCCACAGGCTAAACTCATTTTCTCTATAAGCCTCCTCCTAGGAACAACTATCACAATTTCAACAAATCATTGAATAATAGCATGAACTGGACTTGAAATCAATACCTTGGCTATCCTCCCCTTGATCTCTAAATCCCACCACCCACGAGCTATTGAAGCATCCACTAAATACTTCTTAACCCAAGCAGCCGCCTCGACATTACTTCTCTTCTCTAGCATAACCAACGCATGATTCACTGGCCAATGGGATATTACTCAACTTACTCATCCAATATCATGCATACTACTAACAGCTGCAATCTCAATAAAATTAGGCCTAGTACCATTCCACTTTTGATTCCCAGAAGTCCTTCAAGGCTCTTCCCTAATAACAAGCCTACTGCTTGCTACAATCATAAAATTCCCTCCAACTATCCTTCTCTTCCTAACATCCTCCTCACTTAATCCTACCCTACTGTCCATGATGGCTATTGCCTCAGCAGCTTTGGGAGGATGAATAGGACTTAATCAAACTCAAATCCGTAAAATCCTAGCTTTCTCTTCCATCTCCCACCTGGGCTGAATAACCATTGTTCTTATTTACAACCCCAAGCTCACATTGATCACTTTCTATCTCTACTCGTTAACAACAGCCGCTATTTTTTTAGCCCTTAACTCTACCAATACCCTAAAACTTTCCACCCTAATAACTGCATGATCCAAAGTCCCTACATTAACTGCAACCCTCATACTCACCTTCCTATCCCTAGCAGGCCTCCCTCCACTAACCGGGTTCCTACCCAAATGATTGATCATCCAAGAGCTCGCTAAGCAAGAACTGACAGTAACAGCAACTATTATCGCCCTACTCTCTCTTCTAGGCCTATTCTTTTACCTTCGTCTTGCCTACTGTGCAACAATTACAACTCCACCAAACTCTACTAACCATATAAAACAATGACAAGCCAGTAAATCTATTAATACACTAACTTCTGCTCTCATCATTCTATCAGTCACACTCCTACCCTTATCACCTACAATTCTCTCAATTCCATAG
KU17659_PE ATGAACCCACAGGCTAAACTCATTTTCTCTATAAGCCTCCTCCTAGGAACAACTATCACAATTTCAACAAATCATTGAATAATAGCATGAACTGGACTTGAAATCAATACCTTGGCTATCCTCCCCTTGATCTCTAAATCCCACCACCCACGAGCTATTGAAGCATCCACTAAATACTTCTTAACCCAAGCAGCCGCCTCGACATTACTTCTCTTCTCTAGCATAACCAACGCATGATTCACTGGCCAATGGGATATTACTCAACTTACTCATCCAATATCATGCATACTACTAACAGCTGCAATCTCAATAAAATTAGGCCTAGTACCATTCCACTTTTGATTCCCAGAAGTCCTTCAAGGCTCTTCCCTAATAACAAGCCTACTGCTTGCTACAATCATAAAATTCCCTCCAACTATCCTTCTCTTCCTAACATCCTCCTCACTTAATCCTACCCTACTGTCCATGATGGCTATTGCCTCAGCAGCTTTGGGAGGATGAATAGGACTTAATCAAACTCAAATCCGTAAAATCCTAGCTTTCTCTTCCATCTCCCACCTGGGCTGAATAACCATTGTTCTTATTTACAACCCCAAGCTCACATTGATCACTTTCTATCTCTATTCGTTAACAACAGCCGCTATTTTTTTAGCCCTTAACTCTACCAATACCCTAAAACTTTCCACCCTAATAACTGCATGATCCAAAGTCCCTACATTAACTGCAACCCTCATACTCACCTTCCTATCCCTAGCAGGCCTCCCTCCACTAACCGGGTTCCTACCCAAATGATTGATCATCCAAGAGCTCGCTAAGCAAGAACTGACAGTAACAGCAACTATTATCGCCCTACTCTCTCTTCTAGGCCTATTCTTTTACCTTCGTCTTGCCTACTGTGCAACAATTACAACTCCACCAAACTCTGCTAACCATATAAAACAATGACAAGCCAGTAAATCTATTAATACACTAACTTCTGCTCTCATCATTCTATCAGTCACACTCCTACCCTTATCACCTACAATTCTCTCAATTCCATAG
KU9715_PE ATGAACCCACAGGCTAAACTCATTTTCTCTATAAGCCTCCTCCTAGGAACAACCATCACAATTTCAACAAATCATTGAATAATAGCATGAACTGGACTTGAAATCAATACCTTGGCTATCCTCCCCTTGATCTCTAAATCCCACCACCCACGAGCTATTGAAGCATCCACTAAATACTTCTTAACCCAAGCAGCCGCCTCGACATTACTTCTCTTCTCTAGCATAACCAACGCATGATTCACTGGCCAATGGGATATTACTCAACTTACTCATCCAATATCATGCATACTACTAACAGCTGCAATCTCAATAAAATTAGGCCTAGTACCATTCCACTTTTGATTCCCAGAAGTCCTTCAAGGCTCTTCCCTAATAACAAGCCTACTGCTTGCTACAATCATAAAATTCCCTCCAACTATCCTTCTCTTCCTAACATCCTCCTCACTTAATCCTACCCTACTGTCCATGATGGCCATTGCCTCAGCAGCTTTGGGAGGATGAATAGGACTTAATCAAACTCAAATCCGTAAAATCCTAGCTTTCTCTTCCATCTCCCACCTGGGCTGAATAACCATTGTTCTTATTTACAACCCCAAGCTCACATTGATCACTTTCTATCTCTACTCGTTAACAACAGCCGCTATTTTTTTAGCCCTTAACTCTACCAATACCCTAAAACTTTCCACCCTAATAACTGCATGATCCAAAGTCCCTACATTAACTGCAACCCTCATACTCACCTTCCTATCCCTAGCAGGCCTCCCTCCACTAACCGGGTTCCTACCCAAATGATTGATCATCCAAGAGCTCGCTAAACAAGAACTGACAGTAACAGCAACTATTATCGCCCTACTCTCTCTTCTAGGCCTATTCTTTTACCTTCGTCTTGCCTACTGTGCAACAATTACAACTCCACCAAACTCTGCTAACCATATAAAACAATGACAAGCCAGTAAATCTATTAATACACTAACTTCTGCTCTCATCATTCTATCAGTCACACTCCTACCCTTATCACCTACAATTCTCTCAATTCCATAG
KU9720_PE ATGAACCCACAGGCTAAACTCATTTTCTCTATAAGCCTCCTCCTAGGAACAACCATCACAATTTCAACAAATCATTGAATAATAGCATGAACTGGACTTGAAATCAATACCTTGGCTATCCTCCCCTTGATCTCTAAATCCCACCACCCACGAGCTATTGAAGCATCCACTAAATACTTCTTAACCCAAGCAGCCGCCTCGACATTACTTCTCTTCTCTAGCATAACCAACGCATGATTCACTGGCCAATGGGATATTACTCAACTTACTCATCCAATATCATGCATACTACTAACAGCTGCAATCTCAATAAAATTAGGCCTAGTACCATTCCACTTTTGATTCCCAGAAGTCCTTCAAGGCTCTTCCCTAATAACAAGCCTACTGCTTGCTACAATCATAAAATTCCCTCCAACTATCCTTCTCTTCCTAACATCCTCCTCACTTAATCCTACCCTACTGTCCATGATGGCCATTGCCTCAGCAGCTTTGGGAGGATGAATAGGACTTAATCAAACTCAAATCCGTAAAATCCTAGCTTTCTCTTCCATCTCCCACCTGGGCTGAATAACCATTGTTCTTATTTACAACCCCAAGCTCACATTGATCACTTTCTATCTCTACTCGTTAACAACAGCCGCTATTTTTTTAGCCCTTAACTCTACCAATACCCTAAAACTTTCCACCCTAATAACTGCATGATCCAAAGTCCCTACATTAACTGCAACCCTCATACTCACCTTCCTATCCCTAGCAGGCCTCCCTCCACTAACCGGGTTCCTACCCAAATGATTGATCATCCAAGAGCTCGCTAAACAAGAACTGACAGTAACAGCAACTATTATCGCCCTACTCTCTCTTCTAGGCCTATTCTTTTACCTTCGTCTTGCCTACTGTGCAACAATTACAACTCCACCAAACTCTGCTAACCATATAAAACAATGACAAGCCAGTAAATCTATTAATACACTAACTTCTGCTCTCATCATTCTATCAGTCACACTCCTACCCTTATCACCTACAATTCTCTCAATTCCATAG
KU9725_PE ATGAACCCACAGGCTAAACTCATTTTCTCTATAAGCCTCCTCCTAGGAACAACCATCACAATTTCAACAAATCATTGAATAATAGCATGAACTGGACTTGAAATCAATACCTTGGCTATCCTCCCCTTGATCTCTAAATCCCACCACCCACGAGCTATTGAAGCATCCACTAAATACTTCTTAACCCAAGCAGCCGCCTCGACATTACTTCTCTTCTCTAGCATAACCAACGCATGATTCACTGGCCAATGGGATATTACTCAACTTACTCATCCAATATCATGCATACTACTAACAGCTGCAATCTCAATAAAATTAGGCCTAGTACCATTCCACTTTTGATTCCCAGAAGTCCTTCAAGGCTCTTCCCTAATAACAAGCCTACTGCTTGCTACAATCATAAAATTCCCTCCAACTATCCTTCTCTTCCTAACATCCTCCTCACTTAATCCTACCCTACTGTCCATGATGGCCATTGCCTCAGCAGCTTTGGGAGGATGAATAGGACTTAATCAAACTCAAATCCGTAAAATCCTAGCTTTCTCTTCCATCTCCCACCTGGGCTGAATAACCATTGTTCTTATTTACAACCCCAAGCTCACATTGATCACTTTCTATCTCTACTCGTTAACAACAGCCGCTATTTTTTTAGCCCTTAACTCTACCAATACCCTAAAACTTTCCACCCTAATAACTGCATGATCCAAAGTCCCTACATTAACTGCAACCCTCATACTCACCTTCCTATCCCTAGCAGGCCTCCCTCCACTAACCGGGTTCCTACCCAAATGATTGATCATCCAAGAGCTCGCTAAACAAGAACTGACAGTAACAGCAACTATTATCGCCCTACTCTCTCTTCTAGGCCTATTCTTTTACCTCCGTCTTGCCTACTGTGCAACAATTACAACTCCACCAAACTCTGCTAACCATATAAAACAATGACAAGCCAGTAAATCTATTAATACACTAACTTCTGCTCTCATCATTCTATCAGTCACACTCCTACCCTTATCACCTACAATTCTCTCAATTCCATAG
NGP38_PerijaCO ATGAACCCACAGGCTAAACTCATTTTCTCTATAAGCCTCCTCCTAGGAACAACTATCACAATTTCAACAAATCATTGAATAATAGCATGAACTGGACTTGAAATCAATACCTTGGCTATCCTCCCCTTGATCTCTAAATCCCACCACCCACGAGCTATTGAAGCATCCACTAAATACTTCTTAACCCAAGCAGCCGCCTCGACATTACTTCTCTTCTCTAGCATAACCAACGCATGATTCACTGGCCAATGGGATATTACTCAACTTACTCATCCAATATCATGCATACTACTAACAGCTGCAATCTCAATAAAATTAGGCCTAGTACCATTCCACTTTTGATTCCCAGAAGTCCTTCAAGGCTCTTCCCTAATAACAAGCCTACTGCTTGCTACAATCATAAAATTCCCTCCAACTATCCTTCTCTTCCTAACATCCTCCTCACTTAATCCTACCCTACTGTCCATGATGGCTATTGCCTCAGCAGCTTTGGGAGGATGAATAGGACTTAATCAAACTCAAATCCGTAAAATCCTAGCTTTCTCTTCCATCTCCCACCTGGGCTGAATAACCATTGTTCTTATTTACAACCCCAAGCTCACATTGATCACTTTCTATCTCTACTCGTTAACAACAGCCGCTATTTTTTTAGCCCTTAACTCTACCAATACCCTAAAACTTTCCACCCTAATAACTGCATGATCCAAAGTCCCTACATTAACTGCAACCCTCATACTCACCTTCCTATCCCTAGCAGGCCTCCCTCCACTAACCGGGTTCCTACCCAAATGATTGATCATCCAAGAGCTCGCTAAGCAAGAACTGACAGTAACAGCAACTATTATCGCCCTACTCTCTCTTCTAGGCCTATTCTTTTACCTTCGTCTTGCCTACTGTGCAACAATTACAACTCCACCAAACTCTGCTAACCATATAAAACAATGACAAGCCAGTAAATCTATTAATACACTAACTTCTGCTCTCATCATTCTATCAGCCACACTCCTACCCTTATCACCTACAATTCTCTCAATTCCATAG
NGP44_PerijaCO ATGAACCCACAGGCTAAACTCATTTTCTCTATAAGCCTCCTCCTAGGAACAACTATCACAATTTCAACAAATCATTGAATAATAGCATGAACTGGACTTGAAATCAATACCTTGGCTATCCTCCCCTTGATCTCTAAATCCCACCACCCACGAGCTATTGAAGCATCCACTAAATACTTCTTAACCCAAGCAGCCGCCTCGACATTACTTCTCTTCTCTAGCATAACCAACGCATGATTCACTGGCCAATGGGATATTACTCAACTTACTCATCCAATATCATGCATACTACTAACAGCTGCAATCTCAATAAAATTAGGCCTAGTACCATTCCACTTTTGATTCCCAGAAGTCCTTCAAGGCTCTTCCCTAATAACAAGCCTACTGCTTGCTACAATCATAAAATTCCCTCCAACTATCCTTCTCTTCCTAACATCCTCCTCACTTAATCCTACCCTACTGTCCATGATGGCTATTGCCTCAGCAGCTTTGGGAGGATGAATAGGACTTAATCAAACTCAAATCCGTAAAATCCTAGCTTTCTCTTCCATCTCCCACCTGGGCTGAATAACCATTGTTCTTATTTACAACCCCAAGCTCACATTGATCACTTTCTATCTCTACTCGTTAACAACAGCCGCTATTTTTTTAGCCCTTAACTCTACCAATACCCTAAAACTTTCCACCCTAATAACTGCATGATCCAAAGTCCCTACATTAACTGCAACCCTCATACTCACCTTCCTATCCCTAGCAGGCCTCCCTCCACTAACCGGGTTCCTACCCAAATGATTGATCATCCAAGAGCTCGCTAAGCAAGAACTGACAGTAACAGCAACTATTATCGCCCTACTCTCTCTTCTAGGCCTATTCTTTTACCTTCGTCTTGCCTACTGTGCAACAATTACAACTCCACCAAACTCTGCTAACCATATAAAACAATGACAAGCCAGTAAATCTATTAATACACTAACTTCTGCTCTCATCATTCTATCAGCCACACTCCTACCCTTATCACCTACAATTCTCTCAATTCCATAG
SS1264_Orocue_STachCO ATGAACCCACAGGCTAAACTCATTTTCTCTATAAGCCTCCTCCTAGGAACAACTATCACAATTTCAACAAATCATTGAATAATAGCATGAACTGGACTTGAAATCAATACCTTGGCTATCCTCCCCTTGATCTCTAAATCCCACCACCCACGAGCTATTGAAGCATCCACTAAATACTTCTTAACCCAAGCAGCCGCCTCGACATTACTTCTCTTCTCTAGCATAACCAACGCATGATTCACTGGCCAATGGGATATTACTCAACTTACTCATCCAATATCATGCATACTACTAACAGCTGCAATCTCAATAAAATTAGGCCTAGTACCATTCCACTTTTGATTCCCAGAAGTCCTTCAAGGCTCTTCCCTAATAACAAGCCTACTGCTTGCTACAATCATAAAATTCCCTCCAACTATCCTTCTCTTCCTAACATCCTCCTCACTTAATCCTACCCTACTGTCCATGATGGCTATTGCCTCAGCAGCTTTGGGAGGATGAATAGGACTTAATCAAACTCAAATCCGTAAAATCCTAGCTTTCTCTTCCATCTCCCACCTGGGCTGAATAACCATTGTTCTTATTTACAACCCCAAGCTCACATTGATCACTTTCTATCTCTACTCGTTAACAACAGCCGCTATTTTTTTAGCCCTTAACTCTACCAATACCCTAAAACTTTCCACCCTAATAACTGCATGATCCAAAGTCCCTACATTAACTGCAACCCTCATACTCACCTTCCTATCCCTAGCAGGCCTCCCTCCACTAACCGGGTTCCTACCCAAATGATTGATCATCCAAGAGCTCGCTAAGCAAGAACTGACAGTAACAGCAACTATTATCGCCCTACTCTCTCTTCTAGGCCTATTCTTTTACCTTCGTCTTGCCTACTGTGCAACAATTACAACTCCACCAAACTCTGCTAACCATATAAAACAATGACAAGCCAGTAAATCTATTAATACACTAACTTCTGCTCTCATCATTCTATCAGTCACACTCCTACCCTTATCACCTACAATTCTCTCAATTCCATAG
SS1312_Orocue_STachCO ATGAACCCCCAGGCTAAACTCATTTTCTCTATAAGCCTCCTCCTAGGAACAACTATCACAATTTCAACAAATCATTGAATAATAGCATGAACTGGACTTGAAATCAATACCTTGGCTATCCTCCCCTTGATCTCTAAATCCCACCACCCACGAGCTATTGAAGCATCCACTAAATACTTCTTAACCCAAGCAGCCGCCTCGACATTACTTCTCTTCTCTAGCATAACCAACGCATGATTCACTGGCCAATGGGATATTACTCAACTTACTCATCCAATATCATGCATACTACTAACAGCTGCAATCTCAATAAAATTAGGCCTAGTACCATTCCACTTTTGATTCCCAGAAGTCCTTCAAGGCTCTTCCCTAATAACAAGCCTACTGCTTGCTACAATCATAAAATTCCCTCCAACTATCCTTCTCTTCCTAACATCCTCCTCACTTAATCCTACCCTACTGTCCATGATGGCTATTGCCTCAGCAGCTTTGGGAGGATGAATAGGACTTAATCAAACTCAAATCCGTAAAATCCTAGCTTTCTCTTCCATCTCCCACCTGGGCTGAATAACCATTGTTCTTATTTACAACCCCAAGCTCACATTGATCACTTTCTATCTCTACTCGTTAACAACAGCCGCTATTTTTTTAGCCCTTAACTCTACCAATACCCTAAAACTTTCCACCCTAATAACTGCATGATCCAAAGTCCCTACATTAACTGCAACCCTCATACTCACCTTCCTATCCCTAGCAGGCCTCCCTCCACTAACCGGGTTCCTACCCAAATGATTGATCATCCAAGAGCTCGCTAAGCAAGAACTGACAGTAACAGCAACTATTATCGCCCTACTCTCTCTTCTAGGCCTATTCTTTTACCTTCGTCTTGCCTACTGTGCAACAATTACAACTCCACCAAACTCTACTAACCATATAAAACAATGACAAGCCAGTAAATCTATTAATACACTAACTTCTGCTCTCATCATTCTATCAGTCACACTCCTACCCTTATCACCTACAATTCTCTCAATTCCATAG
SS1327_Orocue_STachCO ATGAACCCACAGGCTAAACTCATTTTCTCTATAAGCCTCCTCCTAGGGACAACTATCACAATTTCAACAAATCATTGAATAATAGCATGAACTGGACTTGAAATCAATACCTTGGCTATCCTCCCCTTGATCTCTAAATCCCACCACCCACGAGCTATTGAAGCATCCACTAAATACTTCTTAACCCAAGCAGCCGCCTCGACATTACTTCTCTTCTCTAGCATAACCAACGCATGATTCACTGGCCAATGGGATATTACTCAACTTACTCATCCAATATCATGCATACTACTAACAGCTGCAATCTCAATAAAATTAGGCCTAGTACCATTCCACTTTTGATTCCCAGAAGTCCTTCAAGGCTCTTCCCTAATAACAAGCCTACTGCTTGCTACAATCATAAAATTCCCTCCAACTATCCTTCTCTTCCTAACATCCTCCTCACTTAATCCTACCCTACTGTCCATGATGGCTATTGCCTCAGCAGCTTTGGGAGGATGAATAGGACTTAATCAAACTCAAATCCGTAAAATCCTAGCTTTCTCTTCCATCTCCCACCTGGGCTGAATAACCATTGTTCTTATTTACAACCCCAAGCTCACATTGATCACTTTCTATCTCTACTCGTTAACAACAGCCGCTATTTTTTTAGCCCTTAACTCTACCAATACCCTAAAACTTTCCACCCTAATAACTGCATGATCCAAAGTCCCTACATTAACTGCAACCCTCATACTCACCTTCCTATCCCTAGCAGGCCTCCCTCCACTAACCGGGTTCCTACCCAAATGATTGATCATCCAAGAGCTCGCTAAGCAAGAACTGACAGTAACAGCAACTATTATCGCCCTACTCTCTCTTCTAGGCCTATTCTTTTACCTTCGTCTTGCCTACTGTGCAACAATTACAACTCCACCAAACTCTGCTAACCATATAAAACAATGACAAGCCAGTAAATCTATTAATACACTAACTTCTGCTCTCATCATTCTATCAGCCACACTCCTACCCTTATCACCTACAATTCTCTCAATTCCATAG
US5831_TucumanAR ATGAACCCACAGGCTAAACTCATTTTCTCTATAAGCCTCCTCCTAGGAACAACCATCACAATTTCAACAAATCATTGAATAATAGCATGAACTGGACTTGAAATCAATACCTTGGCTATCCTCCCCTTGATCTCTAAATCCCACCACCCACGAGCTATTGAAGCATCCACTAAATACTTCTTAACCCAAGCAGCCGCCTCGACATTACTTCTCTTCTCTAGCATAACCAACGCATGATTCACTGGCCAATGGGATATTACTCAACTTACTCATCCAATATCATGCATACTACTAACAGCTGCAATCTCAATAAAATTAGGCCTAGTACCATTCCACTTTTGATTCCCAGAAGTCCTTCAAGGCTCTTCCCTAATAACAAGCCTACTGCTTGCTACAATCATAAAATTCCCTCCAACTATCCTTCTCTTCCTAACATCCTCCTCACTTAATCCTACCCTACTGTCCATGATGGCCATTGCCTCAGCAGCTTTGGGAGGATGAATAGGACTTAATCAAACTCAAATCCGTAAAATCCTAGCTTTCTCTTCCATCTCCCACCTGGGCTGAATAACCATTGTTCTTATTTACAACCCCAAGCTCACATTGATCACTTTCTATCTCTACTCGTTAACAACAGCCGCTATTTTTTTAGCCCTTAACTCTACCAATACCCTAAAACTTTCCACCCTAATAACTGCATGATCCAAAGTCCCTACATTAACTGCAACCCTCATACTCACCTTCCTATCCCTAGCAGGCCTCCCTCCACTAACCGGGTTCCTACCCAAATGATTGATCATCCAAGAGCTCGCTAAACAAGAACTGACAGTAACAGCAACTATTATCGCCCTACTCTCTCTTCTAGGCCTATTCTTTTACCTCCGTCTTGCCTACTGTGCAACAATTACAACTCCACCAAACTCTGCTAACCATATAAAACAATGACAAGCCAGTAAATCTATTAATACACTAACTTCTGCTCTCATCATTCTATCAGTCACACTCCTACCCTTATCACCTACAATTCTCTCAATTCCATAG
UW54420_TucumanAR ATGAACCCACAGGCTAAACTCATTTTCTCTATAAGCCTCCTCCTAGGAACAACCATCACAATTTCAACAAATCATTGAATAATAGCATGAACTGGACTTGAAATCAATACCTTGGCTATCCTCCCCTTGATCTCTAAATCCCACCACCCACGAGCTATTGAAGCATCCACTAAATACTTCTTAACCCAAGCAGCCGCCTCGACATTACTTCTCTTCTCTAGCATAACCAACGCATGATTCACTGGCCAATGGGATATTACTCAACTTACTCATCCAATATCATGCATACTACTAACAGCTGCAATCTCAATAAAATTAGGCCTAGTACCATTCCACTTTTGATTCCCAGAAGTCCTTCAAGGCTCTTCCCTAATAACAAGCCTACTGCTTGCTACAATCATAAAATTCCCTCCAACTATCCTTCTCTTCCTAACATCCTCCTCACTTAATCCTACCCTACTGTCCATGATGGCCATTGCCTCAGCAGCTTTGGGAGGATGAATAGGACTTAATCAAACTCAAATCCGTAAAATCCTAGCTTTCTCTTCCATCTCCCACCTGGGCTGAATAACCATTGTTCNNNNNNNNNNNNNNNNNNNNNNNNNNNNNNNNNNNNNNNNNNNNNNNNNNNNNNNNNNNNNNNNNNNNNNNNNNNNNNNNNNNNNNNNNNNNNNNNNNNNNNNNNNNNNNNNNNNNNNNNNNNNNNNNNNNNNNNNNNNNNNNNNNNNNNNNNNNNNNNNNNNNNNNNNNNNNNNNNNNNNNNNNNNNNNNNNNNNNNNNNNNNNNNNNNNNNNNNNNNNNNNNNNNNNNNNNNNNNNNNNNNNNNNNNNNNNNNNNNNNNNNNNNNNNNNNNNNNNNNNNNNNNNNNNNNNNNNNNNNNNNNNNNNNNNNNNNNNNNNNNNNNNNNNNNNNNNNNNNNNNNNNNNNNNNNNNNNNNNNNNNNNNNNNNNNNNNNNNNNNNNNNNNNNNNNNNNNNNNNNNNNNNNNNNNNNNNNNNNNNNNNNNNNNNNNNNNNNNNNNNNNNNNNNNNNNNNNNNNNNN
UW70168_TucumanAR ATGAACCCACAGGCTAAACTCATTTTCTCTATAAGCCTCCTCCTAGGAACAACCATCACAATTTCAACAAATCATTGAATAATAGCATGAACTGGACTTGAAATCAATACCTTGGCTATCCTCCCCTTGATCTCTAAATCCCACCACCCACGAGCTATTGAAGCATCCACTAAATACTTCTTAACCCAAGCAGCCGCCTCGACATTACTTCTCTTCTCTAGCATAACCAACGCATGATTCACTGGCCAATGGGATATTACTCAACTTACTCATCCAATATCATGCATACTACTAACAGCTGCAATCTCAATAAAATTAGGCCTAGTACCATTCCACTTTTGATTCCCAGAAGTCCTTCAAGGCTCTTCCCTAATAACAAGCCTACTGCTTGCTACAATCATAAAATTCCCTCCAACTATCCTTCTCTTCCTAACATCCTCCTCACTTAATCCTACCCTACTGTCCATGATGGCCATTGCCTCAGCAGCTTTGGGGGGATGAATAGGACTTAATCAAACTCAAATCCGTAAAATCCTAGCTTTCTCTTCCATCTCCCACCTGGGCTGAATAACCATTGTTCTTATTTACAACCCCAAGCTCACATTGATCACTTTCTATCTCTACTCGTTAACAACAGCCGCTATTTTTTTAGCCCTTAACTCCACCAATACCCTAAAACTTTCCACCCTAATAACTGCATGATCCAAAGTCCCTACATTAACTGCAACCCTCATACTCACCTTCCTATCCCTAGCAGGCCTCCCTCCACTAACCGGGTTCCTACCCAAATGATTAATCATCCAAGAGCTCGCTAAACAAGAACTGACAGTAACAGCAACTATTATCGCCCTACTCTCTCTTCTAGGCCTATTCTTTTACCTTCGTCTTGCCTACTGTGCAACAATTACAACTCCACCAAACTCTGCTAACCATATAAAACAATGACAAGCCAGTAAATCTATTAATACACTAACTTCTGCTCTCATCATTCTATCAGTCACACTCCTACCCTTATCACCTACAATTCTCTCAATTCCATAG
UW70718_TucumanAR ATGAACCCACAGGCTAAACTCATTTTCTCTATAAGCCTCCTCCTAGGAACAACCATCACAATTTCAACAAATCATTGAATAATAGCATGAACTGGACTTGAAATCAATACCTTGGCTATCCTCCCCTTGATCTCTAAATCCCACCACCCACGAGCTATTGAAGCATCCACTAAATACTTCTTAACCCAAGCAGCCGCCTCGACATTACTTCTCTTCTCTAGCATAACCAACGCATGATTCACTGGCCAATGGGATATTACTCAACTTACTCATCCAATATCATGCATACTACTAACAGCTGCAATCTCAATAAAATTAGGCCTAGTACCATTCCACTTTTGATTCCCAGAAGTCCTTCAAGGCTCTTCCCTAATAACAAGCCTACTGCTTGCTACAATCATAAAATTCCCTCCAACTATCCTTCTCTTCCTAACATCCTCCTCACTTAATCCTACCCTACTGTCCATGATGGCCATTGCCTCAGCAGCTTTGGGAGGATGAATAGGACTTAATCAAACTCAAATCCGTAAAATCCTAGCTTTCTCTTCCATCTCCCACCTGGGCTGAATAACCATTGTTCTTATTTACAACCCCAAGCTCACATTGATCACTTTCTATCTCTACTCGTTAACAACAGCCGCTATTTTTTTAGCCCTTAACTCTACCAATACCCTAAAACTTTCCACCCTAATAACTGCATGATCCAAAGTCCCTACATTAACTGCAACCCTCATACTCACCTTCCTATCCCTAGCAGGCCTCCCTCCACTAACTGGGTTCCTACCCAAATGATTGATCATCCAAGAGCTCGCTAAACAAGAACTGACAGTAACAGCAACTATTATCGCCCTACTCTCTCTTCTAGGCCTATTCTTTTACCTTCGTCTTGCCTACTGTGCAACAATTACAACTCCACCAAACTCTGCTAACCATATAAAACAATGACAAGCCAGTAAATCTATTAATACACTAACTTCTGCTCTCATCATTCTATCAGTCACACTCCTACCCTTATCACCTACAATTCTCTCAATTCCATAG
UW77084_StaCruzBO ATGAACCCACAGGCTAAACTCATTTTCTCTATAAGCCTCCTCCTAGGAACAACCATCACAATTTCAACAAATCATTGAATAATAGCATGAACTGGACTTGAAATCAATACCTTGGCTATCCTCCCCTTGATCTCTAAATCCCACCACCCACGAGCTATTGAAGCATCCACTAAATACTTCTTAACCCAAGCAGCCGCCTCGACATTACTTCTCTTCTCTAGCATAACCAACGCATGATTCACTGGCCAATGGGATATTACTCAACTTACTCATCCAATATCATGCATACTACTAACAGCTGCAATCTCAATAAAATTAGGCCTAGTACCATTCCACTTTTGATTCCCAGAAGTCCTTCAAGGCTCTTCCCTAATAACAAGCCTACTGCTTGCTACAATCATAAAATTCCCTCCAACTATCCTTCTCTTCCTAACATCCTCCTCACTTAATCCTACCCTACTGTCCATGATGGCCATTGCCTCAGCAGCTTTGGGAGGATGAATAGGACTTAATCAAACTCAAATCCGTAAAATCCTAGCTTTCTCTTCCATCTCCCACCTGGGCTGAATAACCATTGTTCTTATTTACAACCCCAAGCTCACATTGATCACTTTCTATCTCTACTCGTTAACAACAGCCGCTATTTTTTTAGCCCTTAACTCTACCAATACCCTAAAACTTTCCACCCTAATAACTGCATGATCCAAAGTCCCTACATTAACTGCAACCCTCATGCTCACCTTCCTATCCCTAGCAGGCCTCCCTCCACTAACCGGGTTCCTACCCAAATGATTGATCATCCAAGAGCTCGCTAAACAAGAACTGACAGTAACAGCAACTATTATCGCCCTACTCTCTCTTCTAGGCCTATTCTTTTACCTTCGTCTTGCCTACTGTGCAACAATTACAACTCCACCAAACTCTGCTAACCATATAAAACAATGACAAGCCAGTAAATCTATTAATACACTAACTTCTGCTCTCATCATTCTATCAGTCACACTCCTACCCTTATCACCTACAATTCTCTCAATTCCATAG
UW77086_StaCruzBO ATGAACCCACAGGCTAAACTCATTTTCTCTATAAGCCTCCTCCTAGGAACAACCATCACAATTTCAACAAATCATTGAATAATAGCATGAACTGGACTTGAAATCAATACCTTGGCTATCCTCCCCTTGATCTCTAAATCCCACCACCCACGAGCTATTGAAGCATCCACTAAATACTTCTTAACCCAAGCAGCCGCCTCGACATTACTTCTCTTCTCTAGCATAACCAACGCATGATTCACTGGCCAATGGGATATTACTCAACTTACTCATCCAATATCATGCATACTACTAACAGCTGCAATCTCAATAAAATTAGGCCTAGTACCATTCCACTTTTGATTCCCAGAAGTCCTTCAAGGCTCTTCCCTAATAACAAGCCTACTGCTTGCTACAATCATAAAATTCCCTCCAACTATCCTTCTCTTCCTAACATCCTCCTCACTTAATCCTACCCTACTGTCCATGATGGCCATTGCCTCAGCAGCTTTGGGAGGATGAATAGGACTTAATCAAACTCAAATCCGTAAAATCCTAGCTTTCTCTTCCATCTCCCACCTGGGCTGAATAACCATTGTTCTTATTTACAACCCCAAGCTCACATTGATCACTTTCTATCTCTACTCGTTAACAACAGCCGCTATTTTTTTAGCCCTTAACTCTACCAATACCCTAAAACTTTCCACCCTAATAACTGCATGATCCAAAGTCCCTACATTAACTGCAACCCTCATACTCACCTTCCTATCCCTAGCAGGCCTCCCTCCACTAACCGGGTTCCTACCCAAATGATTGATCATCCAAGAGCTCGCTAAACAAGAACTGACAGTAACAGCAACTATTATCGCCCTACTCTCTCTTCTAGGCCTATTCTTTTACCTTCGTCTTGCCTACTGTGCAACAATTACAACTCCACCAAACTCTGCTAACCATATAAAACAATGACAAGCCAGTAAATCTATTAATACACTAACTTCTGCTCTCATCATTCTATCAGTCACACTCCTACCCTTATCACCTACAATTCTCTCAATTCCATAG
UW77169_StaCruzBO ATGAACCCACAGGCTAAACTCATTTTCTCTATAAGCCTCCTCCTAGGAACAACCATCACAATTTCAACAAATCATTGAATAATAGCATGAACTGGACTTGAAATCAATACCTTGGCTATCCTCCCCTTGATCTCTAAATCCCACCACCCACGAGCTATTGAAGCATCCACTAAATACTTCTTAACCCAAGCAGCCGCCTCGACATTACTTCTCTTCTCTAGCATAACCAACGCATGATTCACTGGCCAATGGGATATTACTCAACTTACTCATCCAATATCATGCATACTACTAACAGCTGCAATCTCAATAAAATTAGGCCTAGTACCATTCCACTTTTGATTCCCAGAAGTCCTTCAAGGCTCTTCCCTAATAACAAGCCTACTGCTTGCTACAATCATAAAATTCCCTCCAANNNNNNNNNNNNNNNNNNNNNNNNNNNNNNNNNNNNNTACCCTACTGTCCATGATGGCCATTGCCTCAGCAGCTTTGGGAGGATGAATAGGACTTAATCAAACTCAAATCCGTAAAATCCTAGCTTTCTCTTCCATCTCCCACCTGGGCTGAATAACCATTGTTCTTATTTACAACCCCAAGCTCACATTGATCACTTTCTATCTCTACTCGTTAACAACAGCCGCTATTTTTTTAGCCCTTAACTCTACCAATACCCTAAAACTTTCCACCCTAATAACTGCATGATCCAAAGTCCCTACATTAACTGCAACCCTCATACTCACCTTCCTATCCCTAGCAGGCCTCCCTCCACTAACCGGGTTCCTACCCAAATGATTGATCATCCAAGAGCTCGCTAAACAAGAACTGACAGTAACAGCAACTATTATCGCCCTACTCTCTCTTCTAGGCCTATTCTTTTACCTCCGTCTTGCCTACTGTGCAACAATTACAACTCCACCAAACTCTGCTAACCATATAAAACAATGACAAGCCAGTAAATCTATTAATACACTAACTTCTGCTCTCATCATTCTATCAGTCACACTCCTACCCTTATCACCTACAATTCTCTCAATTCCATAG
YPL1_Inia_NTachVE ATGAACCCACAGGCTAAACTCATTTTCTCTATAAGCCTCCTCCTAGGAACAACTATCACAATTTCAACAAATCATTGAATAATAGCATGAACTGGACTTGAAATCAATACCTTGGCTATCCTCCCCTTGATCTCTAAATCCCACCACCCACGAGCTATTGAAGCATCCACTAAATACTTCTTAACCCAAGCAGCCGCCTCGACATTACTTCTCTTCTCTAGCATAACCAACGCATGATTCACTGGCCAATGGGATATTACTCAACTTACTCATCCAATATCATGCATACTACTAACAGCTGCAATCTCAATAAAATTAGGCCTAGTACCATTCCACTTTTGATTCCCAGAAGTCCTTCAAGGCTCTTCCCTAATAACAAGCCTACTGCTTGCTACAATCATAAAATTCCCTCCAACTATCCTTCTCTTCCTAACATCCTCCTCACTTAATCCTACCCTACTGTCCATGATGGCTATTGCCTCAGCAGCTTTGGGAGGATGAATAGGACTTAATCAAACTCAAATCCGTAAAATCCTAGCTTTCTCTTCCATCTCCCACCTGGGCTGAATAACCATTGTTCTTATTTACAACCCCAAGCTCACATTGATCACTTTCTATCTCTACTCGTTAACAACAGCCGCTATTTTTTTAGCCCTTAACTCTACCAATACCCTAAAACTTTCCACCCTAATAACTGCATGATCCAAAGTCCCTACATTAACTGCAACCCTCATACTCACCTTCCTATCCCTAGCAGGCCTCCCTCCACTAACCGGGTTCCTACCCAAATGATTGATCATCCAAGAGCTCGCTAAGCAAGAACTGACAGTAACAGCAACTATTATCGCCCTACTCTCTCTTCTAGGCCTATTCTTTTACCTTCGTCTTGCCTACTGTGCAACAATTACAACTCCACCAAACTCTGCTAACCATATAAAACAATGACAAGCCAGTAAATCTATTAATACACTAACTTCTGCTCTCATCATTCTATCAGCCACACTCCTACCCTTATCACCTACAATTCTCTCAATTCCATAG
YPL11_Inia_NTachVE ATGAACCCACAGGCTAAACTCATTTTCTCTATAAGCCTCCTCCTAGGAACAACTATCACAATTTCAACAAATCATTGAATAATAGCATGAACTGGACTTGAAATCAATACCTTGGCTATCCTCCCCTTGATCTCTAAATCCCACCACCCACGAGCTATTGAAGCATCCACTAAATACTTCTTAACCCAAGCAGCCGCCTCGACATTACTTCTCTTCTCTAGCATAACCAACGCATGATTCACTGGCCAATGGGATATTACTCAACTTACTCATCCAATATCATGCATACTACTAACAGCTGCAATCTCAATAAAATTAGGCCTAGTACCATTCCACTTTTGATTCCCAGAAGTCCTTCAAGGCTCTTCCCTAATAACAAGCCTACTGCTTGCTACAATCATAAAATTCCCTCCAACTATCCTTCTCTTCCTAACATCCTCCTCACTTAATCCTACCCTACTGTCCATGATGGCTATTGCCTCAGCAGCTTTGGGAGGATGAATAGGACTTAATCAAACTCAAATCCGTAAAATCCTAGCTTTCTCTTCCATCTCCCACCTGGGCTGAATAACCATTGTTCTTATTTACAACCCCAAGCTCACATTGATCACTTTCTATCTCTACTCGTTAACAACAGCCGCTATTTTTTTAGCCCTTAACTCTACCAATACCCTAAAACTTTCCACCCTAATAACTGCATGATCCAAAGTCCCTACATTAACTGCAACCCTCATACTCACCTTCCTATCCCTAGCAGGCCTCCCTCCACTAACCGGGTTCCTACCCAAATGATTGATCATCCAAGAGCTCGCTAAGCAAGAACTGACAGTAACAGCAACTATTATCGCCCTACTCTCTCTTCTAGGCCTATTCTTTTACCTTCGTCTTGCCTACTGTGCAACAATTACAACTCCACCAAACTCTGCTAACCATATAAAACAATGACAAGCCAGTAAATCTATTAATACACTAACTTCTGCTCTCATCATTCTATCAGCCACACTCCTACCCTTATCACCTACAATTCTCTCAATTCCATAG
;
end;

[
MrBayes settings for the best-fit model (GTR+I) selected by AIC in MrModeltest 2.3
]
