# Supplementary material for: A latitudinal phylogeographic diversity gradient in birds
Source: PLoS Biol. 2017 Apr 13;15(4):e2001073. doi: 10.1371/journal.pbio.2001073 (PMC5390966; doi:10.1371/journal.pbio.2001073)
Supplement: S1 Data — (ZIP) [file pbio.2001073.s015.zip › S1_Data/Melanerpes-chrysogenys.nex]

#NEXUS
BEGIN DATA;
	DIMENSIONS NTAX=62 NCHAR=463;
	FORMAT DATATYPE = DNA GAP = - MISSING = ?;
	MATRIX
	DQ479164_Melanerpes_aurifrons AGCCATCGAAGCCACAATTAAATACTTTCTAGTCCAAGCAGCCGCCTCTGCTTCCATCCTATTTTCAAGTCTTATTAATGCCTGAACCTCCGGCCAATGAGATATTACCCAATTAACTAACCCCTTATCATGCATCCTCCTCACAGCTGCGATCGCTATCAAACTAGGCCTAGTGCCATTCCACTTCTGATTCCCAGAAGTATTACAAGGCTCCACAATAACCACCGCACTTCTACTGTCGACAGTAATAAAATTTCCCCCCATCACCATCCTATTCCTTACGTCCAATTCCCTCAATACCACCCTCTTAACCACAATAGCCATCGCATCAGTAGCCCTAGGCGGCTGAATAGGCCTTAACCAAACCCA…
	DQ361284_Melanerpes_carolinus AGCCATCGAAGCCACAATTAAATACTTTCTAGTCCAAGCAGCCGCCTCCGCTTCTATCCTATTTTCAAGCCTCATTAATGCCTGAACCTCTGGCCAATGGGACATTACTCAACTAACTAACCCCCTATCATGCCTCCTCCTCACAACTGCAATCGCTATTAAATTAGGCCTAGTACCATTCCACTTCTGATTCCCAGAAGTACTCCAAGGCTCCACAATAACCACTGCACTTCTACTATCAACAGTAATAAAATTTCCCCCCATTACCATCCTCTTCCTTACATCCAACTCCCTCAATACCACCCTCTTAGCCACAATAGCCATTACATCAGTAGCCCTAGGTGGCTGAATAGGCCTTAACCAGACCCA…
	KF752984_Melanerpes_chrysogenys ---------------------------------------------------------------------------------TTGAACCTCTGGCCAATGAGATATTACTCAACTAACTAACCCCATATCATGCCTCCTCCTCACGGCTGCAATCGCTATTAAATTAGGCCTAGTACCATTCCACTTCTGATTCCCAGAAGTTCTTCAGGGCTCCACAATAACTACTGCACTCTTACTATCAACGGCAATAAAATTTCCCCCCATCACCATTCTCTTCCTTACATCTAACTCCCTTAATACCACCCTCTTAACCATAATAGCCATCGCATCAGTAGCCCTAGGTGGCTGAATAGGCCTTAACCAAACC…
	KF752945_Melanerpes_chrysogenys_CHIS_486 AGCTATC?AAGCTACAATTAAATATTTTCTAGTCCAAGCAGCCGCCTCTGCTTCTATCCTATTTTCAAGCCTTATTAACGCTTGAACCTCTGGTCAATGAGATATTACTCAACTAACTAACCCCATATCATGCCTCCTCCTCACGACTGCAATCGCTATTAAATTAGGCCTAGTACCATTCCACTTCTGATTCCCAGAAGTTCTTCAAGGCTCCACAATAACTACTGCACTCTTACTATCAACGGCAATAAAATTTCCCCCTATCACCATTCTCTTCCTTACATCTGACTCCCTTAATACCACCCTCTTAACCATAATAGCCATCGCATCAGTAGCCCTAGGTGGCTGAATAGGCCTT…
	KF752979_Melanerpes_chrysogenys_AV_838 ---------------------------------------------------------------------------------TTGAACCTCTGGTCAATGAGATATTACTCAACTAACTAACCCCATATCATGCCTCCTCCTCACGACTGCAATCGCTATTAAATTAGGCCTAGTACCATTCCACTTCTGATTCCCAGAAGTTCTTCAAGGCTCCACAATAACTACTGCACTCTTACTATCAACGGCAATAAAATTTCCCCCTATCACCATTCTCTTCCTTACATCTGACTCCCTTAATACCACCCTCTTAACCATAATAGCCATCGCATCAGTAGCCCTAGGTGGCTGAATAGGCCTTAA…
	KF752963_Melanerpes_chrysogenys_AG_053 AGCTATCGAAGCTACAATTAAATATTTTCTAGTCCAAGCAGCCGCCTCTGCTTCTATCCTATTTTCAAGCCTTATTAACGCTTGAACCTCTGGTCAATGAGATATTACTCAACTAACTAACCCCATATCATGCCTCCTCCTCACGACTGCAATCGCTATTAAATTAGGCCTAGTACCATTCCACTTCTGATTCCCAGAAGTTCTTCAAGGCTCCACAATAACTACTGCACTCTTACTATCAACAGCAATAAAATTTCCCCCTATCACCATTCTCTTCCTTACATCTGACTCCCTTAATACCACCCTCTTAACCATAATAGCCATCGCATCAGTAGCCCTAGGTGGCTGAATAGGCCTTAA…
	KF752972_Melanerpes_chrysogenys_ORT11_32 AGCCATCGAAGCTACAATTAAATATTTTCTAGTCCAAGCAGCCGCCTCTGCTTCTATCCTATTTTCAAGCCTTATTAACGCTTGAACCTCTGGCCAATGAGATATTACTCAACTAACTAACCCCATATCATGCCTCCTCCTCACGGCTGCAATCGCTATTAAATTAGGCCTAGTACCATTCCACTTCTGATTCCCAGAAGTTCTTCAAGGCTCCACAATAACTACTGCACTCTTACTATCAACGGCAATAAAATTTCCCCCCATCACCATTCTCTTCCTTACATCTAACTCCCTTAATACCACCCTCTTAACCATAATAGCCATCGCATCAGTAGCCCTAGGTGGCTGAATAGGCCTT…
	KF752966_Melanerpes_chrysogenys_CONACYT_847 AGCCATC?AAGCTACAATTAAATATTTTCTAGTCCAAGCAGCCGCCTCTGCTTCTATCCTATTTTCAAGCCTTATTAACGCTTGAACCTCTGGCCAATGAGATATTACTCAACTAACTAACCCCATATCATGCCTCCTCCTCACGGCTGCAATCGCTATTAAATTAGGCCTAGTACCATTCCACTTCTGATTCCCAGAAGTTCTTCAAGGCTCCACAATAACTACTGCACTCTTACTATCAACGGCAATAAAATTTCCCCCCATCACCATTCTCTTCCTTACATCTAACTCCCTTAATACCACCCTCTTAACCATAATAGCCATCGCATCAGTAGCCCTAGGTGGCTGAATAGGC…
	KF752976_Melanerpes_chrysogenys_MFOR_150 AGCCATCGAAGCTACAATTAAATATTTTCTAGTCCAAGCAGCCGCCTCTGCTTCTATCCTATTTTCAAGCCTTATTAACGCTTGAACCTCTGGCCAATGAGATATTACTCAACTAACTAACCCCATATCATGCCTCCTCCTCACGGCTGCAATCGCTATTAAATTAGGCCTAGTACCATTCCACTTCTGATTCCCAGAAGTTCTTCAAGGCTCCACAATAACTACTGCACTCTTACTATCAACGGCAATAAAATTTCCCCCCATCACCATTCTCTTCCTTACATCTAACTCCCTTAATACCACCCTCTTAACCATAATAGCCATCGCATCAGTAGCCCTAGGTGGCTGAATAGGCCTT…
	KF752949_Melanerpes_chrysogenys_HJ6_021 AGCTATCGAAGCTACAATTAAATATTTTCTAGTCCAAGCAGCCGCCTCTGCTTCTATCCTATTTTCAAGCCTTATTAACGCTTGAACCTCTGGTCAATGAGATATTACTCAACTAACTAACCCCATATCATGCCTCCTCCTCACGACTGCAATCGCTATTAAATTAGGCCTAGTACCATTCCACTTCTGATTCCCAGAAGTTCTTCAAGGCTCCACAATAACTACTGCACTCTTACTATCAACGGCAATAAAATTTCCCCCTATCACCATTCTCTTCCTTACATCTGACTCCCTTAATACCACCCTCTTAACCATAATAGCCATCGCATCAGTAGCCCTAGGTGGCTGAATAGGCCTTA…
	KF752955_Melanerpes_chrysogenys_HJ6_011 AGCTATCGAAGCTACAATTAAATATTTTCTAGTCCAAGCAGCCGCCTCTGCTTCTATCCTATTTTCAAGCCTTATTAACGCTTGAACCTCTGGTCAATGAGATATTACTCAACTAACTAACCCCATATCATGCCTCCTCCTCACGACTGCAATCGCTATTAAATTAGGCCTAGTACCATTCCACTTCTGATTCCCAGAAGTTCTTCAAGGCTCCACAATAACTACTGCACTCTTACTATCAACGGCAATAAAATTTCCCCCTATCACCATTCTCTTCCTTACATCTGACTCCCTTAATACCACCCTCTTAACCATAATAGCCATCGCATCAGTAGCCCTAGGTGGCTGAATAGGCCTTA…
	KF752947_Melanerpes_chrysogenys_HJ6_029 AGCTATCGAAGCTACAATTAAATATTTTCTAGTCCAAGCAGCCGCCTCTGCTTCTATCCTATTTTCAAGCCTTATTAACGCTTGAACCTCTGGTCAATGAGATATTACTCAACTAACTAACCCCATATCATGCCTCCTCCTCACGACTGCAATCGCTATTAAATTAGGCCTAGTACCATTCCACTTCTGATTCCCAGAAGTTCTTCAAGGCTCCACAATAACTACTGCACTCTTACTATCAACGGCAATAAAATTTCCCCCTATCACCATTCTCTTCCTTACATCTGACTCCCTTAATACCACCCTCTTAACCATAATAGCCATCGCATCAGTAGCCCTAGGTGGCTGAATAGGCCTTA…
	KF752980_Melanerpes_chrysogenys_HJ6_024 ---------------------------------------------------------------------------------TTGAACCTCTGGTCAATGAGATATTACTCAACTAACTAACCCCATATCATGCCTCCTCCTCACGACTGCAATCGCTATTAAATTAGGCCTAGTACCATTCCACTTCTGATTCCCAGAAGTTCTTCAAGGCTCCACAATAACTACTGCACTCTTACTATCAACAGCAATAAAATTTCCCCCTATCACCATTCTCTTCCTTACATCTGACTCCCTTAATACCACCCTCTTAACCATAATAGCCATCGCATCAGTAGCCCTAGGTGGCTGAATAGGCCTTA…
	KF752968_Melanerpes_chrysogenys_CHAM08_18 AGCTATCGAAGCTACAATTAAATATTTTCTAGTCCAAGCAGCCGCCTCTGCTTCTATCCTATTTTCAAGCCTTATTAACGCTTGAACCTCTGGTCAATGAGATATTACTCAACTAACTAACCCCATATCATGCCTCCTCCTCACGACTGCAATCGCTATTAAATTAGGCCTAGTACCATTCCACTTCTGATTCCCAGAAGTTCTTCAAGGCTCCACAATAACTACTGCACTCTTACTATCAACGGCAATAAAATTTCCCCCTATCACCATTCTCTTCCTTACATCTGACTCCCTTAATACCACCCTCTTAACCATAATAGCCATCGCATCAGTAGCCCTAGGTGGCTGAATAGGCCT…
	KF752967_Melanerpes_chrysogenys_Cham10_02 AGCCATCGAAGCTACAATTAAATATTTTCTAGTCCAAGCAGCCGCCTCTGCTTCTATCCTATTTTCAAGCCTTATTAACGCTTGAACCTCTGGCCAATGAGATATTACTCAACTAACTAACCCCATATCATGCCTCCTCCTCACGGCTGCAATCGCTATTAAATTAGGCCTAGTACCATTCCACTTCTGATTCCCAGAAGTTCTTCAAGGCTCCACAATAACTACTGCACTCTTACTATCAACGGCAATAAAATTTCCCCCCATCACCATTCTCTTCCTTACATCTAACTCCCTTAATACCACCCTCTTAACCATAATAGCCATCGCATCAGTAGCCCTAGGTGGCTGAATAGGCCT…
	KF752973_Melanerpes_chrysogenys_ORT_055 AGCCATCGAAGCTACAATTAAATATTTTCTAGTCCAAGCAGCCGCCTCTGCTTCTATCCTATTTTCAAGCCTTATTAACGCTTGAACCTCTGGCCAATGAGATATTACTCAACTAACTAACCCCATATCATGCCTCCTCCTCACGGCTGCAATCGCTATTAAATTAGGCCTAGTACCATTCCACTTCTGATTCCCAGAAGTTCTTCAAGGCTCCACAATAACTACTGCACTCTTACTATCAACGGCAATAAAATTTCCCCCCATCACCATTCTCTTCCTTACATCTAACTCCCTTAATACCACCCTCTTAACCATAATAGCCATCGCATCAGTAGCCCTAGGTGGCTGAATAGGCCTTA…
	KF752944_Melanerpes_chrysogenys_CHIS_478 AGCTAT??AAGCTACAATTAAATATTTTCTAGTCC?AG?AGCCGCCTCTGCTTCTATCCTATTTTCAAGCCTTATTAACGCTTGAACCTCTGGTCAATGAGATATTACTCAACTAACTAACCCCATATCATGCCTCCTCCTCACGACTGCAATCGCTATTAAATTAGGCCTAGTACCATTCCACTTCTGATTCCCAGAAGTTCTTCAAGGCTCCACAATAACTACTGCACTCTTACTATCAACGGCAATAAAATTTCCCCCTATCACCATTCTCTTCCTTACATCTGACTCCCTTAATACCACCCTCTTAACCATAATAGCCATCGCATCAGTAGCCCTAGGTGGCTGAATAGGCCTT…
	KF752956_Melanerpes_chrysogenys_HJ6_012 AGCTATCGAAGCTACAATTAAATATTTTCTAGTCCAAGCAGCCGCCTCTGCTTCTATCCTATTTTCAAGCCTTATTAACGCTTGAACCTCTGGTCAATGAGATATTACTCAACTAACTAACCCCATATCATGCCTCCTCCTCACGACTGCAATCGCTATTAAATTAGGCCTAGTACCATTCCACTTCTGATTCCCAGAAGTTCTTCAAGGCTCCACAATAACTACTGCACTCTTACTATCAACGGCAATAAAATTTCCCCCTATCACCATTCTCTTCCTTACATCTGACTCCCTTAATACCACCCTCTTAACCATAATAGCCATCGCATCAGTAGCCCTAGGTGGCTGAATAGGCCTTA…
	KF752937_Melanerpes_chrysogenys_ORT11_97 AGCTATCGAAGCTACAATTAAATATTTTCTAGTCCAAGCAGCCGCCTCTGCTTCTATCCTATTTTCAAGCCTTATTAACGCTTGAACCTCTGGTCAATGAGATATTACTCAACTAACTAACCCCATATCATGCCTCCTCCTCACGACTGCAATCGCTATTAAATTAGGCCTAGTACCATTCCACTTCTGATTCCCAGAAGTTCTTCAAGGCTCCACAATAACTACTGCACTCTTACTATCAACGGCAATAAAATTTCCCCCTATCACCATTCTCTTCCTTACATCTGACTCCCTTAATACCACCCTCTTAACCATAATAGCCATCGCATCAGTAGCCCTAGGTGGCTGAATAGGCCTT…
	KF752934_Melanerpes_chrysogenys_HJ6_036 AGCTATCGAAGCTACAATTAAATATTTTCTAGTCCAAGCAGCCGCCTCTGCTTCTATCCTATTTTCAAGCCTTATTAACGCTTGAACCTCTGGTCAATGAGATATTACTCAACTAACTAACCCCATATCATGCCTCCTCCTCACGACTGCAATCGCTATTAAATTAGGCCTAGTACCATTCCACTTCTGATTCCCAGAAGTTCTTCAAGGCTCCACAATAACTACTGCACTCTTACTATCAACGGCAATAAAATTTCCCCCTATCACCATTCTCTTCCTTACATCTGACTCCCTTAATACCACCCTCTTAACCATAATAGCCATCGCATCAGTAGCCCTAGGTGGCTGAATAGGCCTTA…
	KF752985_Melanerpes_chrysogenys_URRA71 ---------------------------------------------------------------------------------TTGAACCTCTGGCCAATGAGATATTACTCAACTAACTAACCCCATATCATGCCTCCTCCTCACGGCTGCAATCGCTATTAAATTAGGCCTAGTACCATTCCACTTCTGATTCCCAGAAGTTCTTCAAGGCTCCACAATAACTACTGCACTCTTACTATCAACGGCAATAAAATTTCCCCCCATCACCATTCTCTTCCTTACATCTAACTCCCTTAATACCACCCTCTTAACCATAATAGCCATCGCATCAGTAGCCCTAGGTGGCTGAATAGGCCTTAA…
	KF752982_Melanerpes_chrysogenys_HUAU_02 ---------------------------------------------------------------------------------TTGAACCTCTGGTCAATGAGATATTACTCAACTAACTAACCCCATATCATGCCTCCTCCTCACGACTGCAATCGCTATTAAATTAGGCCTAGTACCATTCCACTTCTGATTCCCAGAAGTTCTTCAAGGCTCCACAATAACTACTGCACTCTTACTATCAACGGCAATAAAATTTCCCCCTATCACCATTCTCTTCCTTACATCTGACTCCCTTAATACCACCCTCTTAACCATAATAGCCATCGCATCAGTAGCCCTAGGTGGCTGAATAGGCCTTA…
	KF752946_Melanerpes_chrysogenys_HJ6_028 AGCTATCGAAGCTACAATTAAATATTTTCTAGTCCAAGCAGCCGCCTCTGCTTCTATCCTATTTTCAAGCCTTATTAACGCTTGAACCTCTGGTCAATGAGATATTACTCAACTAACTAACCCCATATCATGCCTCCTCCTCACGACTGCAATCGCTATTAAATTAGGCCTAGTACCATTCCACTTCTGATTCCCAGAAGTTCTTCAAGGCTCCACAATAACTACTGCACTCTTACTATCAACGGCAATAAAATTTCCCCCTATCACCATTCTCTTCCTTACATCTGACTCCCTTAATACCACCCTCTTAACCATAATAGCCATCGCATCAGTAGCCCTAGGTGGCTGAATAGGCCTTA…
	KF752939_Melanerpes_chrysogenys_NAY_034 AGCTATCGAAGCTACAATTAAATATTTTCTAGTCCAAGCAGCCGCCTCTGCTTCTATCCTATTTTCAAGCCTTATTAACGCTTGAACCTCTGGTCAATGAGATATTACTCAACTAACTAACCCCATATCATGCCTCCTCCTCACGACTGCAATCGCTATTAAATTAGGCCTAGTACCATTCCACTTCTGATTCCCAGAAGTTCTTCAAGGCTCCACAATAACTACTGCACTCTTACTATCAACGGCAATAAAATTTCCCCCTATCACCATTCTCTTCCTTACATCTGACTCCCTTAATACCACCCTCTTAACCATAATAGCCATCGCATCAGTAGCCCTAGGTGGCTGAATAGGCCTTA…
	KF752933_Melanerpes_chrysogenys_JK04_231 AGCTATC?AAGCTAC?ATTAAATA?TTTCTAGTCCAAGCAACCGCCTCTGCTTCTATCCTATTTTCAAGCCTTATTAACGCTTGAACCTCTGGTCAATGAGATATTACTCAACTAACTAACCCCATATCATGCCTCCTCCTCACGGCTGCAATCGCTATTAAATTAGGCCTAGTACCATTCCACTTCTGATTCCCAGAAGTTCTTCAAGGCTCCACAATAACTACTGCACTCTTACTATCAACGGCAATAAAATTTCCCCCTATCACCATTCTCTTCCTTACATCTAACTCCCTTAATACCACCCTCTTAACCATAATAGCCATCGCATCAGTAGCCCTAGGTGGCTGAATAGGCCTT…
	KF752953_Melanerpes_chrysogenys_CONACYT_916 AGCTATCGAAGCTACAATTAAATATTTTCTAGTCCAAGCAGCCGCCTCTGCTTCTATCCTATTTTCAAGCCTTATTAACGCTTGAACCTCTGGTCAATGAGATATTACTCAACTAACTAACCCCATATCATGCCTCCTCCTCACGACTGCAATCGCTATTAAATTAGGCCTAGTACCATTCCACTTCTGATTCCCAGAAGTTCTTCAAGGCTCCACAATAACTACTGCACTCTTACTATCAACGGCAATAAAATTTCCCCCTATCACCATTCTCTTCCTTACATCTGACTCCCTTAATACCACCCTCTTAACCATAATAGCCATCGCATCAGTAGCCCTAGGTGGCTGAATAGGC…
	KF752940_Melanerpes_chrysogenys_HJ6_056 AGCTATCGAAGCTACAATTAAATATTTTCTAGTCCAAGCAGCCGCCTCTGCTTCTATCCTATTTTCAAGCCTTATTAACGCTTGAACCTCTGGTCAATGAGATATTACTCAACTAACTAACCCCATATCATGCCTCCTCCTCACGGCTGCAATCGCTATTAAATTAGGCCTAGTACCATTCCACTTCTGATTCCCAGAAGTTCTTCAAGGCTCCACAATAACTACTGCACTCTTACTATCAACGGCAATAAAATTTCCCCCTATCACCATTCTCTTCCTTACATCTAACTCCCTTAATACCACCCTCTTAACCATAATAGCCATCGCATCAGTAGCCCTAGGTGGCTGAATAGGCCTTA…
	KF752962_Melanerpes_chrysogenys_TXP_03 AGCTATCGAAGCTACAATTAAATATTTTCTAGTCCAAGCAGCCGCCTCTGCTTCTATCCTATTTTCAAGCCTTATTAACGCTTGAACCTCTGGTCAATGAGATATTACTCAACTAACTAACCCCATATCATGCCTCCTCCTCACGACTGCAATCGCTATTAAATTAGGCCTAGTACCATTCCACTTCTGATTCCCAGAAGTTCTTCAAGGCTCCACAATAACTACTGCACTCTTACTATCAACGGCAATAAAATTTCCCCCTATCACCATTCTCTTCCTTACATCTGACTCCCTTAATACCACCCTCTTAACCATAATAGCCATCGCATCAGTAGCCCTAGGTGGCTGAATAGGCCTTAA…
	KF752948_Melanerpes_chrysogenys_HJ6_019 AGCTATCGAAGCTACAATTAAATATTTTCTAGTCCAAGCAGCCGCCTCTGCTTCCATCCTATTTTCAAGCCTTATTAACGCTTGAACCTCTGGTCAATGAGATATTACTCAACTAACTAACCCCATATCATGCCTCCTCCTCACGACTGCAATCGCTATTAAATTAGGCCTAGTACCATTCCACTTCTGATTCCCAGAAGTTCTTCAAGGCTCCACAATAACTACTGCACTCTTACTATCAACAGCAATAAAATTTCCCCCCATCACCATTCTCTTCCTTACATCTGACTCCCTTAATACCACCCTCTTAACCATAATAGCCATCGCATCAGTAGCCCTAGGTGGCTGAATAGGCCTTA…
	KF752957_Melanerpes_chrysogenys_BAL_307 AGCTATCGAAGCTACAATTAAATATTTTCTAGTCCAAGCAGCCGCCTCTGCTTCTATCCTATTTTCAAGCCTTATTAACGCTTGAACCTCTGGTCAATGAGATATTACTCAACTAACTAACCCCATATCATGCCTCCTCCTCACGACTGCAATCGCTATTAAATTAGGCCTAGTACCATTCCACTTCTGATTCCCAGAAGTTCTTCAAGGCTCCACAATAACTACTGCACTCTTACTATCAACGGCAATAAAATTTCCCCCTATCACCATTCTCTTCCTTACATCTGACTCCCTTAATACCACCCTCTTAACCATAATAGCCATCGCATCAGTAGCCCTAGGTGGCTGAATAGGCCTTA…
	KF752981_Melanerpes_chrysogenys_CONACYT_889 ---------------------------------------------------------------------------------TTGAACCTCTGGTCAATGAAATATTACTCAACTAACTAACCCCATATCATGCCTCCTCCTCACGACTGCAATCGCTATTAAATTAGGCCTAGTACCATTCCACTTCTGATTCCCAGAAGTTCTTCAAGGCTCCACAATAACTACTGCACTCTTACTATCAACGGCAATAAAATTTCCCCCTATCACCATTCTCTTCCTTACATCTGACTCCCTTAATACCACCCTCTTAACCATAATAGCCATCGCATCAGTAGCCCTAGGTGGCTGAATAGGC…
	KF752936_Melanerpes_chrysogenys_ORT11_75 AGCTATCGAAGCTACAATTAAATATTTTCTAGTCCAAGCAGCCGCCTCTGCTTCTATCCTATTTTCAAGCCTTATTAACGCTTGAACCTCTGGTCAATGAGATATTACTCAACTAACTAACCCCATATCATGCCTCCTCCTCACGACTGCAATCGCTATTAAATTAGGCCTAGTACCATTCCACTTCTGATTCCCAGAAGTTCTTCAAGGCTCCACAATAACTACTGCACTCTTACTATCAACGGCAATAAAATTTCCCCCTATCACCATTCTCTTCCTTACATCTGACTCCCTTAATACCACCCTCTTAACCATAATAGCCATCGCATCAGTAGCCCTAGGTGGCTGAATAGGCCTT…
	KF752959_Melanerpes_chrysogenys_BAL_276 AGCTATCGAAGCTACAATTAAATATTTTCTAGTCCAAGCAGCCGCCTCTGCTTCTATCCTATTTTCAAGCCTTATTAACGCTTGAACCTCTGGTCAATGAGATATTACTCAACTAACTAACCCCATATCAGGCCTCCTCCTCACGACTGCAATCGCTATTAAATTAGGCCTAGTACCATTCCACTTCTGATTCCCAGAAGTTCTTCAAGGCTCCACAATAACTACTGCACTCTTACTATCAACGGCAATAAAATTTCCCCCTATCACCATTCTCTTCCTTACATCTGACTCCCTTAATACCACCCTCTTAACCATAATAGCCATCGCATCAGTAGCCCTAGGTGGCTGAATAGGCCTTA…
	KF752938_Melanerpes_chrysogenys_ORT11_98 AGCTATCGAAGCTACAATTAAATATTTTCTAGTCCAAGCAGCCGCCTCTGCTTCTATCCTATTTTCAAGCCTTATTAACGCTTGAACCTCTGGTCAATGAGATATTACTCAACTAACTAACCCCATATCATGCCTCCTCCTCACGACTGCAATCGCTATTAAATTAGGCCTAGTACCATTCCACTTCTGATTCCCAGAAGTTCTTCAAGGCTCCACAATAACTACTGCACTCTTACTATCAACGGCAATAAAATTTCCCCCTATCACCATTCTCTTCCTTACATCTGACTCCCTTAATACCACCCTCTTAACCATAATAGCCATCGCATCAGTAGCCCTAGGTGGCTGAATAGGCCTT…
	KF752935_Melanerpes_chrysogenys_ORT11_110 AGCTATCGAAGCTACAATTAAATATTTTCTAGTCCAAGCAGCCGCCTCTGCTTCTATCCTATTTTCAAGCCTTATTAACGCTTGAACCTCTGGTCAATGAGATATTACTCAACTAACTAACCCCATATCATGCCTCCTCCTCACGACTGCAATCGCTATTAAATTAGGCCTAGTACCATTCCACTTCTGATTCCCAGAAGTTCTTCAAGGCTCCACAATAACTACTGCACTCTTACTATCAACGGCAATAAAATTTCCCCCTATCACCATTCTCTTCCTTACATCTGACTCCCTTAATACCACCCTCTTAACCATAATAGCCATCGCATCAGTAGCCCTAGGTGGCTGAATAGGCCT…
	KF752951_Melanerpes_chrysogenys_CONACYT_908 AGCTATC?AAGCTACAATTAAATATTTTCTAGTCCAAGCAGCCGCCTCTGCTTCTATCCTATTTTCAAGCCTTATTAACGCTTGAACCTCTGGTCAATGAGATATTACTCAACTAACTAACCCCATATCATGCCTCCTCCTCACGACTGCAATCGCTATTAAATTAGGCCTAGTACCATTCCACTTCTGATTCCCAGAAGTTCTTCAAGGCTCCACAATAACTACTGCACTCTTACTATCAACGGCAATAAAATTTCCCCCTATCACCATTCTCTTCCTTACATCTGACTCCCTTAATACCACCCTCTTAACCATAATAGCCATCGCATCAGTAGCCCTAGGTGGCTGAATAGGC…
	KF752941_Melanerpes_chrysogenys_HJ6_058 AGCTATCGAAGCTACAATTAAATATTTTCTAGTCCAAGCAGCCGCCTCTGCTTCTATCCTATTTTCAAGCCTTATTAACGCTTGAACCTCTGGTCAATGAGATATTACTCAACTAACTAACCCCATATCATGCCTCCTCCTCACGACTGCAATCGCTATTAAATTAGGCCTAGTACCATTCCACTTCTGATTCCCAGAAGTTCTTCAAGGCTCCACAATAACTACTGCACTCTTACTATCAACGGCAATAAAATTTCCCCCTATCACCATTCTCTTCCTTACATCTGACTCCCTTAATACCACCCTCTTAACCATAATAGCCATCGCATCAGTAGCCCTAGGTGGCTGAATAGGCCTTA…
	KF752964_Melanerpes_chrysogenys_HUAU_03 AGCTATCGAAGCTACAATTAAATATTTTCTAGTCCAAGCAGCCGCCTCTGCTTCTATCCTATTTTCAAGCCTTATTAACGCTTGAACCTCTGGTCAATGAGATATTACTCAACTAACTAACCCCATATCATGCCTCCTCCTCACGACTGCAATCGCTATTAAATTAGGCCTAGTACCATTCCACTTCTGATTCCCAGAAGTTCTTCAAGGCTCCACAATAACTACTGCACTCTTACTATCAACGGCAATAAAATTTCCCCCTATCACCATTCTCTTCCTTACATCTGACTCCCTTAATACCACCCTCTTAACCATAATAGCCATCGCATCAGTAGCCCTAGGTGGCTGAATAGGCCTTA…
	KF752960_Melanerpes_chrysogenys_BAL_306 AGCTATCGAAGCTACAATTAAATATTTTCTAGTCCAAGCAGCCGCCTCTGCTTCTATCCTATTTTCAAGCCTTATTAACGCTTGAACCTCTGGTCAATGAGATATTACTCAACTAACTAACCCCATATCATGCCTCCTCCTCACGACTGCAATCGCTATTAAATTAGGCCTAGTGCCATTCCACTTCTGATTCCCAGAAGTTCTTCAAGGCTCCACAATAACTACTGCACTCTTACTATCAACGGCAATAAAATTTCCCCCTATCACCATTCTCTTCCTTACATCTGACTCCCTTAATACCACCCTCTTAACCATAATAGCCATCGCATCAGTAGCCCTAGGTGGCTGAATAGGCCTTA…
	KF752977_Melanerpes_chrysogenys_SAR_7937 AGCCATCGAAGCTACAATTAAATATTTTCTAGTCCAAGCAGCCGCCTCTGCTTCTATCCTATTTTCAAGCCTTATTAACGCTTGAACCTCTGGCCAATGAGATATTACTCAACTAACTAACCCCATATCATGCCTCCTCCTCACGGCTGCAATCGCTATTAAATTAGGCCTAGTACCATTCCACTTCTGATTCCCAGAAGTTCTTCAAGGCTCCACAATAACTACTGCACTCTTACTATCAACGGCAATAAAATTTCCCCCCATCACCATTCTCTTCCTTACATCTAACTCCCTTAATACCACCCTCTTAACCATAATAGCCATCGCATCAGTAGCCCTAGGTGGCTGAATAGGCCTT…
	KF752942_Melanerpes_chrysogenys_TECO08_17 AGCTATCGAAGCTACAATTAAATATTTTCTAGTCCAAGCAGCCGCCTCTGCTTCTATCCTATTTTCAAGCCTTATTAACGCTTGAACCTCTGGTCAATGAGATATTACTCAACTAACTAACCCCATATCATGCCTCCTCCTCACGGCTGCAATCGCTATTAAATTAGGCCTAGTACCATTCCACTTCTGATTCCCAGAAGTTCTTCAAGGCTCCACAATAACTACTGCACTCTTACTATCAACGGCAATAAAATTTCCCCCTATCACCATTCTCTTCCTTACATCTAACTCCCTTAATACCACCCTCTTAACCATAATAGCCATCGCATCAGTAGCCCTAGGTGGCTGAATAGGCCT…
	KF752974_Melanerpes_chrysogenys_FRG_543 AGCCATCGAAGCTACAATTAAATATTTTCTAGTCCAAGCAGCCGCCTCTGCTTCTATCCTATTTTCAAGCCTTATTAACGCTTGAACCTCTGGCCAATGAGATATTACTCAACTAACTAACCCCATATCATGCCTCCTCCTCACGGCTGCAATCGCTATTAAATTAGGCCTAGTACCATTCCACTTCTGATTCCCAGAAGTTCTTCAAGGCTCCACAATAACTACTGCACTCTTACTATCAACGGCAATAAAATTTCCCCCCATCACCATTCTCTTCCTTACATCTAACTCCCTTAATACCACCCTCTTAACCATAATAGCCATCGCATCAGTAGCCCTAGGTGGCTGAATAGGCCTTA…
	KF752975_Melanerpes_chrysogenys_ORT_004 AGCCATCGAAGCTACAATTAAATATTTTCTAGTCCAAGCAGCCGCCTCTGCTTCTATCCTATTTTCAAGCCTTATTAACGCTTGAACCTCTGGCCAATGAGATATTACTCAACTAACTAACCCCATATCATGCCTCCTCCTCACGGCTGCAATCGCTATTAAATTAGGCCTAGTACCATTCCACTTCTGATTCCCAGAAGTTCTTCAAGGCTCCACAATAACTACTGCACTCTTACTATCAACGGCAATAAAATTTCCCCCCATCACCATTCTCTTCCTTACATCTAACTCCCTTAATACCACCCTCTTAACCATAATAGCCATCGCATCAGTAGCCCTAGGTGGCTGAATAGGCCTTA…
	KF752970_Melanerpes_chrysogenys_MZFC23326__GRK_017 AGCCATCGAAGCTACAATTAAATATTTTCTAGTCCAAGCAGCCGCCTCTGCTTCTATCCTATTTTCAAGCCTTATTAACGCTTGAACCTCTGGCCAATGAGATATTACTCAACTAACTAACCCCATATCATGCCTCCTCCTCACGGCTGCAATCGCTATTAAATTAGGCCTAGTACCATTCCACTTCTGATTCCCAGAAGTTCTTCAAGGCTCCACAATAACTACTGCACTCTTACTATCAACGGCAATAAAATTTCCCCCCATCACCATTCTCTTCCTTACATCTAACTCCCTTAATACCACCCTCTTAACCATAATAGCCATCGCATCAGTAGCCCTAGGTGGCTG…
	KF752950_Melanerpes_chrysogenys_HJ6_020 AGCTATCGAAGCTACAATTAAATATTTTCTAGTCCAAGCAGCCGCCTCTGCTTCTATCCTATTTTCAAGCCTTATTAACGCTTGAACCTCTGGTCAATGAGATATTACTCAACTAACTAACCCCATATCATGCCTCCTCCTCACGACTGCAATCGCTATTAAATTAGGCCTAGTACCATTCCACTTCTGATTCCCAGAAGTTCTTCAAGGCTCCACAATAACTACTGCACTCTTACTATCAACGGCAATAAAATTTCCCCCTATCACCATTCTCTTCCTTACATCTGACTCCCTTAATACCACCCTCTTAACCATAATAGCCATCGCATCAGTAGCCCTAGGTGGCTGAATAGGCCTTA…
	KF752965_Melanerpes_chrysogenys_HUAU_08 AGCTATCGAAGCTACAATTAAATATTTTCTAGTCCAAGCAGCCGCCTCTGCTTCTATCCTATTTTCAAGCCTTATTAACGCTTGAACCTCTGGTCAATGAGATATTACTCAACTAACTAACCCCATATCATGCCTCCTCCTCACGACTGCAATCGCTATTAAATTAGGCCTAGTACCATTCCACTTCTGATTCCCAGAAGTTCTTCAAGGCTCCACAATAACTACTGCACTCTTACTATCAACGGCAATAAAATTTCCCCCTATCACCATTCTCTTCCTTACATCTGACTCCCTTAATACCACCCTCTTAACCATAATAGCCATCGCATCAGTAGCCCTAGGTGGCTGAATAGGCCTTA…
	KF752983_Melanerpes_chrysogenys_HUAU_06 ---------------------------------------------------------------------------------TTGAACCTCTGGTCAATGAGATATTACTCAACTAACTAACCCCATATCATGCCTCCTCCTCACGACTGCAATCGCTATTAAATTAGGCCTAGTACCATTCCACTTCTGATTCCCAGAAGTTCTTCAAGGCTCCACAATAACTACTGCACTCTTACTATCAACGGCAATAAAATTTCCCCCTATCACCATTCTCTTCCTTACATCTGACTCCCTTAATACCACCCTCTTAACCATAATAGCCATCGCATCAGTAGCCCTAGGTGGCTGAATAGGCCTTA…
	KF752969_Melanerpes_chrysogenys_CHAM08_19 AGCCATCGAAGCTACAATTAAATATTTTCTAGTCCAAGCAGCCGCCTCTGCTTCTATCCTATTTTCAAGCCTTATTAACGCTTGAACCTCTGGTCAATGAGATATTACTCAACTAACTAACCCCATATCATGCCTCCTCCTCACGGCTGCAATCGCTATTAAATTAGGCCTAGTACCATTCCACTTCTGATTCCCAGAAGTTCTTCAAGGCTCCACAATAACTACTGCACTCTTACTATCAACGGCAATAAAATTTCCCCCCATCACCATTCTCTTCCTTACATCTAACTCCCTTAATACCACCCTCTTAACCATAATAGCCATCGCATCAGTAGCCCTAGGTGGCTGAATAGGCCT…
	KF752952_Melanerpes_chrysogenys_CONACYT_895 AGCTATCGAAGCTACAATTAAATATTTTCTAGTCCAAGCAGCCGCCTCTGCTTCTATCCTATTTTCAAGCCTTATTAACGCTTGAACCTCTGGTCAATGAGATATTACTCAACTAACTAACCCCATATCATGCCTCCTCCTCACGACTGCAATCGCTATTAAATTAGGCCTAGTACCATTCCACTTCTGATTCCCAGAAGTTCTTCAAGGCTCCACAATAACTACTGCACTCTTACTATCAACGGCAATAAAATTTCCCCCTATCACCATTCTCTTCCTTACATCTGACTCCCTTAATACCACCCTCTTAACCATAATAGCCATCGCATCAGTAGCCCTAGGTGGCTGAATAGGC…
	KF752971_Melanerpes_chrysogenys_Cham10_03 AGCTATCGAAGCTACAATTAAATATTTTCTAGTCCAAGCAGCCGCCTCTGCTTCTATCCTATTTTCAAGCCTTATTAACGCTTGAACCTCTGGTCAATGAGATATTACTCAACTAACTAACCCCATATCATGCCTCCTCCTCACGACTGCAATCGCTATTAAATTAGGCCTAGTACCATTCCATTTCTGATTCCCAGAAGTTCTTCAAGGCTCCACAATAACTACTGCACTCTTACTATCAACGGCAATAAAATTTCCCCCTATCACCATTCTCTTCCTTACATCTGACTCCCTTAATACCACCCTCTTAACCATAATAGCCATCGCATCAGTAGCCCTAGGTGGCTGAATAGGCCT…
	KF752961_Melanerpes_chrysogenys_CONACYT_1085 AGCTATCGAAGCTACAATTAAATATTTTCTAGTCCAAGCAGCCGCCTCTGCTTCTATCCTATTTTCAAGCCTTATTAACGCTTGAACCTCTGGTCAATGAGATATTACCCAACTAACTAACCCCATATCATGCCTCCTCCTCACGACTGCAATCGCTATTAAATTAGGCCTAGTACCATTCCACTTCTGATTCCCAGAAGTTCTTCAAGGCTCCACAATAACTACTGCACTCTTACTATCAACGGCAATAAAATTTCCCCCTATCACCATTCTCTTCCTTACATCTGACTCCCTTAATACCACCCTCTTAACCATAATAGCCATCGCATCAGTAGCCCTAGGTGGCTGAATAGG…
	KF752978_Melanerpes_chrysogenys_TXP_09 AGCTATCGAAGCTACAATTAAATATTTTCTAGTCCAAGCAGCCGCCTCTGCTTCTATCCTATTTTCAAGCCTTATTAACGCTTGAACCTCTGGTCAATGAGATATTACTCAACTAACTAACCCCATATCATGCCTCCTCCTCACGACTGCAATCGCTATTAAATTAGGCCTAGTACCATTCCACTTCTGATTCCCAGAAGTTCTTCAAGGCTCCACAATAACTACTGCACTCTTACTATCAACGGCAATAAAATTTCCCCCTATCACCATTCTCTTCCTTACATCTGACTCCCTTAATACCACCCTCTTAACCATAATAGCCATCGCATCAGTAGCCCTAGGTGGCTGAATAGGCCTTAA…
	KF752943_Melanerpes_chrysogenys_TECO08_09 AGCTATCGAAGCTACAATTAAATATTTTCTAGTCCAAGCAGCCGCCTCTGCTTCTATCCTATTTTCAAGCCTTATTAACGCTTGAACCTCTGGTCAATGAGATATTACTCAACTAACTAACCCCATATCATGCCTCCTCCTCACGGCTGCAATCGCTATTAAATTAGGCCTAGTACCATTCCACTTCTGATTCCCAGAAGTTCTTCAAGGCTCCACAATAACTACTGCACTCTTACTATCAACGGCAATAAAATTTCCCCCTATCACCATTCTCTTCCTTACATCTAACTCCCTTAATACCACCCTCTTAACCATAATAGCCATCGCATCAGTAGCCCTAGGTGGCTGAATAGGCCT…
	KF752958_Melanerpes_chrysogenys_BAL_318 AGCTATC?AAGCTACAATTAAATATTTTCTAGTCCAA?CAGCCGCCTCTGCTTCTATCCTATTTTCAAGCCTTATTAACGCTTGAACCTCTGGTCAATGAGATATTACTCAACTAACTAACCCCATATCATGCCTCCTCCTCACGACTGCAATCGCTATTAAATTAGGCCTAGTACCATTCCACTTCTGATTCCCAGAAGTTCTTCAAGGCTCCACAATAACTACTGCACTCTTACTATCAACGGCAATAAAATTTCCCCCTATCACCATTCTCTTCCTTACATCTGACTCCCTTAATACCACCCTCTTAACCATAATAGCCATCGCATCAGTAGCCCTAGGTGGCTGAATAGGCCTTA…
	KF752954_Melanerpes_chrysogenys_CONACYT_926 AGCTATCGAAGCTACAATTAAATATTTTCTAGTCCAAGCAGCCGCCTCTGCTTCTATCCTATTTTCAAGCCTTATTAACGCTTGAACCTCTGGTCAATGAGATATTACTCAACTAACTAACCCCATATCAGGCCTCCTCCTCACGACTGCAATCGCTATTAAATTAGGCCTAGTACCATTCCACTTCTGATTCCCAGAAGTTCTTCAAGGCTCCACAATAACTACTGCACTCTTACTATCAACGGCAATAAAATTTCCCCCTATCACCATTCTCTTCCTTACATCTGACTCCCTTAATACCACCCTCTTAACCATAATAGCCATCGCATCAGTAGCCCTAGGTGGCTGAATAGGC…
	DQ361286_Melanerpes_flavifrons GGCCATTGAAGCCACAGTTAAATATTTTCTAGTGCAAGCAGCCGCCTCCGCTTCCATCCTATTTTCAAGCCTCATTAACGCTTGAACCTCCGGCCAATGAGATATCACTCAACTAACCAACCCCATATCATGTCTTCTCCTCACAACTGCGATCGCCATTAAATTAGGCCTAGTACCATTCCACTTCTGATTCCCAGAAGTACTCCAAGGCTCCACAATAACCACCGCCCTTCTACTATCAACAGTAATAAAATTTCCCCCCATCACCATCCTTTTTCTTACATCCAACTCCCTCAATACCACCCTTCTAACCACAATAGCCATTGCATCAGTAGCCCTAGGTGGTTGAATAGGCCTCAACCAAACCC…
	KC813263_Melanerpes_formicivorus_CAS_92857 AGCTATTGAAGCCACAATCAAATATTTTTTAGTCCAAGCAGCCGCCTCCGCCTCCATCCTATTCTCAAGCATAATTAACGCTTGAACTTCCGGCCAATGGGACATCACCCAATTAACCAATCCTACGTCATGCCTCCTCCTCACAACTGCAATTGCTATCAAACTAGGTCTAGCACCATTCCACTTCTGATTCCCAGAAGTACTACAAGGCTCCCCCCTAATCACCGCCCTCCTCTTATCAACAGTAATAAAATTTCCTCCCATCACCATCCTACTCCTCACATCCAACTCCCTCAACCCCACCCTCCTAACCCTAATGGCTATCACATCAATTGCCCTGGGTGGTTGAACAGGCC…
	DQ361304_Melanerpes_herminieri AGCCATCGAAGCTACAGTTAAATATTTCTTAGTCCAAGCAACTGCCTCTGCCTCTATCTTATTCTCAAGCCTAATTAACGCTTGAACTTCCGGCCAATGGGACATCACCCAACTAACCAACCCCATGTCATCCCTCCTTCTCACAACCGCAATCGCCATTAAACTGGGCCTAGCACCATTCCACTTCTGGTTTCCAGAAGTACTCCAAGGCTCCCCTATAACCACCGCCCTCCTGCTATCAACAGTAATAAAATTCCCCCCCATCACCATCCTTCTCCTCACATCCAACTCCCTTAATCCAACCCTCCTAACCCTAATAGCCACTACATCAGTGGCCCTGGGCGGCTGAATGGGCCTCAACCAAACAC…
	FJ161057_Melanerpes_lewis_DB2274 AGCTATTGAAGCAACAGTCAAATACTTCCTAGTTCAAGCAACCGCCTCTGCCTCTATCTTATTCTCAAGCCTGATCAACGCTTGAACCTCTGGCCAATGGGACATTACTCAACTAACCAACCCCGTGTCATGCCTCCTCCTCACAACTGCAATTGCCATAAAACTAGGCCTAGTGCCATTCCACTT------------------------------------------------------------------------------------------------------------------------------------------------------------------------------------…
	FJ175797_Melanerpes_pucherani_STRI_MJM1171 AGCCATTGAAGCCACAGTTAAATATTTCCTAGTCCAAGCAGCCGCCTCCGCTTCTATCCTATTCTCAAGCCTAATTAATGCCTGAACCTCCGGCCAATGAGATATTACTCAATTAACCAACCCCGTATCATGCCTCCTCCTCACAACCGCAATCGCTATCAAATTAGGCCTAGTACCATTCCACTTCTGATTCCCGGAAGTCCTCCAAGGCTCCACAATAACCACTGCCCTCCTACTATCAACAGTAATAAAATTTCCCCCTATCACTATCCTCTTTCTTACGTCCAATTCTCTCAATACCACCCTTTTAACCATAATAGCCATCATATCAGTAGCCTTAGGTGGCTGAATAGGTC…
	FJ161063_Melanerpes_pygmaeus_CON109 AGCCATCGAGGCCACAATTAAATATTTTCTAGTCCAAGCAGCCGCCTCTGCTTCCATCCTATTTTCAAGCCTCATTAATGCCTGAACCTCCGGCCAATGAGACATTACTCAACTAACTAACCCCATATCATGCCTCCTCCTCACAACTGCAATCGCTATCAAATTGGGTCTAGTACCATTCCACTT---------------------------------------------------------------------------------------------------------------------------------------------------------------------------------…
	DQ479165_Melanerpes_striatus AGCCATCGAGGCAACAATTAAATACTTCCTAGTTCAAGCAGCCGCCTCCGCCTCCATCCTATTCTCAAGCTTAATCAATGCCTGAACTTCCGGCCAATGGGATATCACTCAACTAACTAATCCTGCATCATGCCTTCTCCTCACAACTGCAATCGCTATCAAACTGGGTCTAGTACCATTCCACTTTTGATTCCCAGAAGTACTCCAAGGCTCATCCCTAACTACTGCACTTTTACTATCAACAGTAATAAAATTTCCCCCCATCACCATCCTTCTCCTTACATCCAACTCCCTCAACCCCCCCCTCATAACCCTAATGGCCATCATATCAGTAGGCCTAGGCGGCTGAATAGGCCTCAACCAAACGCAA…
;
END;
