# Supplementary material for: A latitudinal phylogeographic diversity gradient in birds
Source: PLoS Biol. 2017 Apr 13;15(4):e2001073. doi: 10.1371/journal.pbio.2001073 (PMC5390966; doi:10.1371/journal.pbio.2001073)
Supplement: S1 Data — (ZIP) [file pbio.2001073.s015.zip › S1_Data/Melanerpes-formicivorus.nex]

#NEXUS
BEGIN DATA;
	DIMENSIONS NTAX=59 NCHAR=591;
	FORMAT DATATYPE = DNA GAP = - MISSING = ?;
	MATRIX
	FJ161009 TTTCTGCTCCCATTCATAATCGCAGGACTTACTCTAATTCATTTCACCTTCCTCCACGAATCAGGCTCTAATAACCCCCTCGGAGTCGTATCTGATTGTGACAAAATCCCCTTCCACCCTTACTTCACTGTAAAGGACATTCTTGGATTTATACTTATATTTCTCCCCCTCACAACCCTAGCACTATTTTCCCCCAACCTCTTAGGTGACCCAGAAAACTTCACACCAGCAAACCCCCTAGTAACGCCCCCCCACATTAAACCCGAATGATACTTCTTATTCGCATATGCTATTCTCCGCTCTATCCCAAACAAACTTGGAGGAGTCCTGGCCTTAGCCGCCTCCGTCATAATCCTATTCCTAATCCCCCTCCTCCACACATCCAAACAA…
	FJ161008 TTTCCGCTCCCATTCATAATCGCAGGACTTACTCTAATTCATTTCACCTTCCTCCACGAATCAGGCTCTAATAACCCCCTCGGAGTCGTATCTGATTGTGACAAAATCCCCTTCCACCCTTACTTCACTGTAAAGGACATTCTTGGATTTATACTTATATTTCTCCCCCTCACAACCCTAGCACTATTTTCCCCCAACCTCTTAGGTGACCCAGAAAACTTCACACCAGCAAACCCCCTAGTAACGCCCCCCCACATTAAACCCGAATGATACTTCTTATTCGCATATGCTATTCTCCGCTCTATCCCAAACAAACTTGGAGGAGTCCTGGCCTTAGCCGCCTCCGTCATAATCCTATTCCTAATCCCCCTCCTCCACACATCCAAACAA…
	EU442340 ----------------------------------------------------------------------------------------------------------------------------------------------TAGGATTTATACTTATATTTCTCCCCCTCACAACCCTAGCACTATTTTCCCCCAACCTCTTAGGTGACCCAGAAAACTTCACACCAGCAAACCCCCTAGTAACGCCCCCCCACATTAAACCCGAATGATACTTCTTATTCGCATATGCTATTCTCCGCTCTATCCCAAACAAACTTGGAGGAGTTCTGGCCTTAGCCGCCTCCGTCATAATCCTATTCCTAATCCCCCTCCTCCACACATCCAAACAA…
	FJ161007 TTTCTGCTCCCATTCATAATCGCAGGACTTACTCTAATTCATTTCACCTTCCTCCACGAATCAGGCTCTAATAACCCCCTCGGAGTCGTATCTGATTGTGACAAAATCCCCTTCCACCCTTACTTCACTGTAAAGGACATTCTTGGATTTATACTTATATTTCTCCCCCTCACAACCCTAGCACTATTTTCCCCCAACCTCTTAGGTGACCCAGAAAACTTCACACCAGCAAACCCCCTAGTAACGCCCCCCCACATTAAACCCGAATGATACTTCTTATTCGCATATGCTATTCTCCGCTCTATCCCAAACAAACTTGGAGGAGTTCTGGCCTTAGCCGCCTCCGTCATAATCCTATTCCTAATCCCCCTCCTCCACACATCCAAACAA…
	AY942886 TTTCTCCTTCCATTCATAATCGCAGGACTTACTCTAATCCATTTTACCTTCCTCCACGAATCAGGCTCCAACAACCCCCTAGGAATCGTATCTGATTGTGACAAAATCCCCTTCCACCCTTACTTCACCGTAAAGGACATTCTTGGATTCATACTTATATTCCTCCCCCTCACAACCCTAGCACTATTCTCC?CCAACCTTTTAGGTGACCCAGAAAACTTCACACCAGCAAACCCCCTAGTAACGCCCCCCCACATCAAACCCGAATGATACTTCTTATTTGCTTATGCTATTCTCCGCTCTATCCCAAATAAACTTGGAGGAGTCCTGGCCTTAGCCGCCTCCGTCCTAATCCTATTCCTAATTCCCCTCCTCCACACATCCAAACAA…
	AF441653 TTTCTCCTTCCATTCATAATCGCAGGACTTACTCTAATCCATTTTACCTTCCTCCACGAATCAGGCTCCAACAACCCCCTAGGAATCGTATCTGATTGTGACAAAATCCCTTTCCACCCTTACTTCACCGTAAAGGACATTCTTGGATTTATACTTATATTCCTCCCCCTCACAACCCTAGCACTATTCTCCCCCAACCTTTTAGGTGACCCAGAAAACTTCACACCAGCAAACCCCCTAGTAACGCCCCCCCACATCAAACCCGAATGATACTTCTTATTTGCTTATGCTATTCTCCGCTCTATCCCAAATAAACTTGGAGGAGTCCTGGCCTTAGCCGCCTCCGTCCTAATCCTATTCCTAATTCCCCTCCTCCACACATCCAAACAA…
	AY940804 TTCCTCCTCCCATTTATAATCGCAGGGCTCACTCTAATTCACTTTACCTTCCTCCACGAATCAGGTTCAAATAACCCCCTCGGAATCGTATCTGATTGCGACAAAATCCCCTTCCACCCCTACTTCACCGTCAAAGACATCCTAGGCTTTATACTTATACTTCTCCCCCTTACGGTCTTAGCACTATTCTCCCCCAACCTCTTAGGCGACCCAGAAAACTTCACTCCAGCCAACCCCCTAGTTACACCCCCCCACATCAAACCAGAATGGTATTTCCTATTTGCATACGCCATTCTTCGTTCTATCCCCAACAAGCTAGGAGGAGTCCTAGCTCTGGCTGCCTCCGTCCTAATCCTATTTCTAACCCCCCTCCTCCATATATCGAAACAA…
	FJ160960 TTCCTCCTTCCATTCATTATTGCAGGACTCACCCTCATTCACTTTACCTTCCTCCACGAATCGGGCTCAAACAACCCCCTTGGACTCGTATCTGATTCTGACAAAATTCCCTTCCACCCCTACTTCACTATCAAAGACATCTTAGGTTTTACACTTATACTCCTCCCCCTTACAGCCCTAGCACTATTCTCACCCAACCTCTTAGGCGACCCAGAAAATTTTACGCCAGCCAACCCGCTAGTCACACCCCCTCACATCAAACCCGAATGGTACTTCCTATTTGCATATGCCATCCTCCGCTCCATCCCTAATAAACTGGGAGGAGTCCTAGCTTTAGCTGCCTCCGTCCTAATCTTATTCCTGGCCCCCTTTCTCCACGTATCCAAACAA…
	FJ160996 TTCCTCCTTCCATTCATTATTGCAGGACTCACCCTCATTCACTTTACTTTCCTCCACGAATCGGGCTCAAACAACCCCCTTGGACTCGTATCTGATTCTGACAAAATTCCCTTCCACCCCTACTTCACTATCAAAGACATCTTAGGTTTTACACTTATACTCCTCCCCCTTACAGCCCTAGCACTATTCTCACCCAACCTCTTAGGCGACCCAGAAAATTTTACGCCAGCCAACCCGCTAGTCACACCCCCTCACATCAAACCCGAATGGTACTTCCTATTTGCATATGCCATCCTCCGCTCCATCCCCAATAAACTAGGAGGAGTCCTAGCTTTAGCTGCCTCCGTCCTAATCTTATTCCTGGCCCCCTTTCTCCACGTATCCAAACAA…
	FJ160967 ----TCCTTCCATTCATTATTGCAGGACTCACCCTCATTCACTTTACTTTCCTCCACGAATCGGGCTCAAACAACCCCCTTGGACTCGTATCTGATTCTGACAAAATTCCCTTCCACCCCTACTTCACTATCAAAGACATCTTAGGTTTTACACTTATACTCCTCCCCCTTACAGCCCTAGCACTATTCTCACCCAACCTCTTAGGCGACCCAGAAAATTTTACGCCAGCCAACCCGCTAGTCACACCCCCTCACATCAAACCCGAATGGTACTTCCTATTTGCATATGCCATCCTCCGCTCCATCCCCAATAAACTAGGAGGAGTCCTAGCTTTAGCTGCCTCCGTCCTAATCTTATTCCTGGCCCCCTTTCTCCACGTATCCAAACAA…
	FJ160997 TTCCTCCTTCCATTCATTATTGCAGGACTCACCCTCATTCACTTTACTTTCCTCCACGAATCGGGCTCAAACAACCCCCTTGGACTCGTATCTGATTCTGACAAAATTCCCTTCCACCCCTACTTCACTATCAAAGACATCTTAGGTTTTACACTTATACTCCTCCCCCTTACAGCCCTAGCACTATTCTCACCCAACCTCTTAGGCGACCCAGAAAATTTTACGCCAGCCAACCCGCTAGTCACACCCCCTCACATCAAACCCGAATGGTACTTCCTATTTGCATATGCCATCCTCCGCTCCATCCCCAATAAACTAGGAGGAGTCCTAGCTTTAGCTGCCTCCGTCCTAATCTTATTCCTGGCCCCCTTTCTCCACGTATCCAAACAA…
	FJ160995 TTCCTCCTTCCATTCATTATTGCAGGACTCACCCTCATTCACTTTACTTTCCTCCACGAATCAGGCTCAAACAACCCCCTCGGACTCGTATCTGATTCTGACAAAATTCCCTTCCACCCCTACTTCACTATCAAAGACATCTTAGGTTTTACACTTATACTCCTCCCCCTTACAGCCCTAGCACTATTCTCACCCAACCTCTTAGGCGACCCAGAAAATTTTACGCCAGCCAACCCGCTAGTCACACCCCCTCACATCAAACCCGAATGGTACTTCCTATTTGCATATGCCATCCTCCGCTCCATCCCCAATAAACTAGGAGGAGTCCTAGCTTTAGCTGCCTCCGTCCTAATCTTATTCCTGGCCCCCTTTCTCCACGTATCCAAACAA…
	FJ160983 TTCCTCCTTCCATTCATTATTGCAGGACTCACCCTCATTCACTTTACTTTCCTCCACGAATCTGGCTCAAACAACCCCCTCGGACTCGTATCTGATTCTGACAAAATTCCCTTCCACCCCTACTTCACTATCAAAGACATCTTAGGTTTTACACTTATACTCCTCCCCCTTACAGCCCTAGCACTATTCTCACCCAACCTCTTAGGCGACCCAGAAAATTTTACGCCAGCCAACCCGCTAGTCACACCCCCTCACATCAAACCCGAATGGTACTTCCTATTTGCATATGCCATCCTCCGCTCCATCCCCAATAAACTAGGAGGAGTCCTAGCTTTAGCTGCCTCCGTCCTAATCTTATTCCTGGCCCCCTTTCTCCACGTATCTAAACAA…
	FJ160984 TTCCTCCTTCCATTCATTATTGCAGGACTCACCCTCATTCACTTTACTTTCCTCCACGAATCAGGCTCAAACAACCCCCTCGGACTCGTATCTGATTCTGACAAAATTCCCTTCCACCCCTACTTCACTATCAAAGACATCTTAGGTTTTACACTTATACTCCTCCCCCTTACAGCCCTAGCACTATTCTCACCCAACCTCTTAGGCGACCCAGAAAATTTTACGCCAGCCAACCCGCTAGTCACACCCCCTCACATCAAACCCGAATGGTACTTCCTATTTGCATATGCCATCCTCCGCTCCATCCCCAATAAACTAGGAGGAGTCCTAGCTTTAGCTGCCTCCGTCCTAATCTTATTCCTGGCCCCCTTTCTCCACGTATCTAAACAA…
	FJ160994 ---------------------GCAGGACTCACCCTCATTCACTTTACTTTCCTCCACGAATCAGGCTCAAACAACCCCCTCGGACTCGTATCTGATTCTGACAAAATTCCCTTCCACCCCTACTTCACTATCAAAGACATCTTAGGTTTTACACTTATACTCCTCCCCCTTACAGCCCTAGCACTATTCTCACCCAACCTCTTAGGCGACCCAGAAAATTTTACGCCAGCCAACCCGCTAGTCACACCCCCTCACATCAAACCCGAATGGTACTTCCTATTTGCATATGCCATCCTCCGCTCCATCCCCAATAAACTAGGAGGAGTCCTAGCTTTAGCTGCCTCCGTCCTAATCTTATTCCTGGCCCCCTTTCTCCACGTATCTAAACAA…
	FJ160987 TTCCTCCTTCCATTCATTATTGCAGGACTCACCCTCATTCACTTTACTTTCCTCCACGAATCAGGCTCAAACAACCCCCTCGGACTCGTATCTGATTCTGACAAAATTCCCTTCCACCCCTACTTCACTATCAAAGACATCTTAGGTTTTACACTTATACTCCTCCCCCTTACAGCCCTAGCACTATTCTCACCCAACCTCTTAGGCGACCCAGAAAATTTTACGCCAGCCAACCCGCTAGTCACACCCCCTCACATCAAACCCGAATGGTACTTCCTATTTGCATATGCCATCCTCCGCTCCATCCCCAATAAACTAGGAGGAGTCCTAGCTTTAACTGCCTCCGTCCTAATCTTATTCCTGGCCCCCTTTCTCCACGTATCTAAACAA…
	FJ160986 TTCCTCCTTCCATTCATTATTGCAGGACTCACCCTCATTCACTTTACTTTCCTCCACGAATCAGGCTCAAACAACCCCCTCGGACTCGTATCTGATTCTGACAAAATTCCCTTCCACCCCTACTTCACTATCAAAGACATCTTAGGTTTTACACTTATACTCCTCCCCCTTACAGCCCTAGCACTATTCTCACCCAACCTCTTAGGCGACCCAGAAAATTTTACGCCAGCCAACCCGCTAGTCACACCCCCTCACATCAAACCCGAATGGTACTTCCTATTTGCATATGCCATCCTCCGCTCCATCCCCAATAAACTAGGAGGAGTCCTAGCTTTAGCTGCCTCCGTCCTAATCTTATTCCTGGCCCCCTTTCTCCACGTATCTAAACAA…
	FJ160985 TTCCTCCTTCCATTCATTATTGCAGGACTCACCCTCATTCACTTTACTTTCCTCCACGAATCAGGCTCAAACAACCCCCTCGGACTCGTATCTGATTCTGACAAAATTCCCTTCCACCCCTACTTCACTATCAAAGACATCTTAGGTTTTACACTTATACTCCTCCCCCTTACAGCCCTAGCACTATTCTCACCCAACCTCTTAGGCGACCCAGAAAATTTTACGCCAGCCAACCCGCTAGTCACACCCCCTCACATCAAACCCGAATGGTACTTCCTATTTGCATATGCCATCCTCCGCTCCATCCCCAATAAACTAGGAGGAGTCCTAGCTTTAGCTGCCTCCGTCCTAATCTTATTCCTGGCCCCCTTTCTCCACGTATCTAAACAA…
	FJ160961 TTCCTCCTTCCATTCATTATTGCAGGACTCACCCTCATTCACTTTACTTTCCTCCACGAATCAGGCTCAAACAACCCCCTTGGACTCGTATCTGATTCTGACAAAATTCCCTTCCACCCCTACTTCACTATCAAAGACATCTTAGGTTTTACACTTATACTCCTCCCCCTTACAGCCCTAGCACTATTCTCACCCAACCTCTTAGGCGACCCAGAAAATTTTACGCCAGCCAACCCGCTAGTCACACCCCCTCACATCAAACCCGAATGGTACTTCCTATTTGCATATGCCATCCTCCGCTCCATCCCCAATAAACTAGGAGGAGTCCTAGCTTTAGCTGCCTCCGTCCTAATCTTATTCCTGGCCCCCTTTCTCCACGTATCCAAACAA…
	FJ160976 TTCCTCCTTCCATTCATTATTGCAGGACTCACCCTCATTCACTTTACTTTCCTCCACGAATCAGGCTCAAACAACCCCCTCGGACTCGTATCTGATTCTGACAAAATTCCCTTCCACCCCTACTTCACTATCAAAGACATCTTAGGTTTTACACTTATACTCCTCCCCCTTACAGCCCTAGCACTATTCTCACCCAACCTCTTAGGCGACCCAGAAAATTTTACGCCAGCCAACCCGCTAGTCACACCCCCTCACATCAAACCCGAATGGTACTTCCTATTTGCATATGCCATCCTCCGCTCCATCCCCAATAAACTAGGAGGAGTCCTAGCTTTAGCTGCCTCCGTCCTAATCTTATTCCTGGCCCCCTTTCTCCACGTATCCAAACAA…
	FJ160993 TTCCTCCTTCCATTCATTATTGCAGGACTCACCCTCATTCACTTTACTTTCCTCCACGAATCAGGCTCAAACAACCCCCTCGGACTCGTATCTGATTCTGACAAAATTCCCTTCCACCCCTACTTCACTATCAAAGACATCTTAGGTTTTACACTTATACTCCTCCCCCTTACAGCCCTAGCACTATTCTCACCCAACCTCTTAGGCGACCCAGAAAATTTTACGCCAGCCAACCCGCTAGTCACACCCCCTCACATCAAACCCGAATGGTACTTCCTATTTGCATATGCCATCCTCCGCTCCATCCCCAATAAACTAGGAGGAGTCCTAGCTTTAGCTGCCTCCGTCCTAATCTTATTCCTGGCCCCCTTTCTCCACGTATCCAAACAA…
	FJ160975 TTCCTCCTTCCATTCATTATTGCAGGACTCACCCTCATTCACTTTACTTTCCTCCACGAATCAGGCTCAAACAACCCCCTCGGACTCGTATCTGATTCTGACAAAATTCCCTTCCACCCCTACTTCACTATCAAAGACATCTTAGGTTTTACACTTATACTCCTCCCCCTTACAGCCCTAGCACTATTCTCACCCAACCTCTTAGGCGACCCAGAAAATTTTACGCCAGCCAACCCGCTAGTCACACCCCCTCACATCAAACCCGAATGGTACTTCCTATTTGCATATGCCATCCTCCGCTCCATCCCCAATAAACTAGGAGGAGTCCTAGCTTTAGCTGCCTCCGTCCTAATCTTATTCCTGGCCCCCTTTCTCCACGTATCCAAACAA…
	FJ160962 TTCCTCCTTCCATTCATTATTGCAGGACTCACCCTCATTCACTTTACTTTCCTCCACGAATCAGGCTCAAACAACCCCCTCGGACTCGTATCTGATTCTGACAAAATTCCCTTCCACCCCTACTTCACTATCAAAGACATCTTAGGTTTTACACTTATACTCCTCCCCCTTACAGCCCTAGCACTATTCTCACCCAACCTCTTAGGCGACCCAGAAAATTTTACGCCAGCCAACCCGCTAGTCACACCCCCTCACATCAAACCCGAATGGTACTTCCTATTTGCATATGCCATCCTCCGCTCCATCCCCAATAAACTAGGAGGAGTCCTAGCTTTAGCTGCCTCCGTCCTAATCTTATTCCTGGCCCCCTTTCTCCACGTATCCAAACAA…
	FJ161001 TTCCTCCTTCCATTCATTATTGCAGGACTCACCCTCATTCACTTTACTTTCCTCCACGAATCAGGCTCAAACAACCCCCTCGGACTCGTATCTGACTCTGACAAAATTCCCTTCCACCCCTACTTCACTATCAAAGACATCTTAGGTTTTACACTTATACTCCTCCCCCTTACAGCCCTAGCACTATTCTCACCCAACCTCTTAGGCGACCCAGAAAATTTTACGCCAGCCAACCCGCTAGTCACACCCCCTCACATCAAACCCGAATGGTACTTCCTATTTGCATATGCCATCCTCCGCTCCATCCCCAATAAACTAGGAGGAGTCCTAGCTTTAGCTGCCTCCGTCCTAATCTTATTCCTGGCCCCCTTTCTCCACGTATCCAAACAA…
	FJ161000 TTCCTCCTTCCATTCATTATTGCAGGACTCACCCTCATTCACTTTACTTTCCTCCACGAATCAGGCTCAAACAACCCCCTCGGACTCGTATCTGATTCTGACAAAATTCCCTTCCACCCCTACTTCACTATCAAAGACATCTTAGGTTTTACACTTATACTCCTCCCCCTTACAGCCCTAGCACTATTCTCACCCAACCTCTTAGGCGACCCAGAAAATTTTACGCCAGCCAACCCGCTAGTCACACCCCCTCACATCAAACCCGAATGGTACTTCCTATTTGCATATGCCATCCTCCGCTCCATCCCCAATAAACTAGGAGGAGTCCTAGCTTTAGCTGCCTCCGTCCTAATCTTATTCCTGGCCCCCTTTCTCCACGTATCCAAACAA…
	FJ160974 TTCCTCCTTCCATTCATTATTGCAGGACTCACCCTCATTCACTTTACTTTCCTCCACGAATCAGGCTCAAACAACCCCCTCGGACTCGTATCTGATTCTGACAAAATTCCCTTCCACCCCTACTTCACTATCAAAGACATCTTAGGTTTTACACTTATACTCCTCCCCCTTACAGCCCTAGCACTATTCTCACCCAACCTCTTAGGCGACCCAGAAAATTTTACGCCAGCCAACCCGCTAGTCACACCCCCTCACATCAAACCCGAATGGTACTTCCTATTTGCATATGCCATCCTCCGCTCCATCCCCAATAAACTAGGAGGAGTCCTAGCTTTAGCTGCCTCCGTCCTAATCTTATTCCTGGCCCCCTTTCTCCACGTATCCAAACAA…
	FJ160972 TTCCTCCTTCCATTCATTATTGCAGGACTCACCCTCATTCACTTTACTTTCCTCCACGAATCAGGCTCAAACAACCCCCTCGGACTCGTATCTGATTCTGACAAAATTCCCTTCCACCCCTACTTCACTATCAAAGACATCTTAGGTTTTACACTTATACTCCTCCCCCTTACAGCCCTAGCACTATTCTCACCCAACCTCTTAGGCGACCCAGAAAATTTTACGCCAGCCAACCCGCTAGTCACACCCCCTCACATCAAACCCGAATGGTACTTCCTATTTGCATATGCCATCCTCCGCTCCATCCCCAATAAACTAGGAGGAGTCCTAGCTTTAGCTGCCTCCGTCCTAATCTTATTCCTGGCCCCCTTTCTCCACGTATCCAAACAA…
	FJ160971 TTCCTCCTTCCATTCATTATTGCAGGACTCACCCTCATTCACTTTACTTTCCTCCACGAATCAGGCTCAAACAACCCCCTCGGACTCGTATCTGATTCTGACAAAATTCCCTTCCACCCCTACTTCACTATCAAAGACATCTTAGGTTTTACACTTATACTCCTCCCCCTTACAGCCCTAGCACTATTCTCACCCAACCTCTTAGGCGACCCAGAAAATTTTACGCCAGCCAACCCGCTAGTCACACCCCCTCACATCAAACCCGAATGGTACTTCCTATTTGCATATGCCATCCTCCGCTCCATCCCCAATAAACTAGGAGGAGTCCTAGCCCTAGCTGCCTCCGTCCTAATCTTATTCCTGGCCCCCTTTCTCCACGTATCCAAACAA…
	FJ160973 TTCCTCCTTCCATTCATTATTGCAGGACTCACCCTCATTCACTTTACTTTCCTCCACGAATCAGGCTCAAACAACCCCCTCGGACTCGTATCTGATTCTGACAAAATTCCCTTCCACCCCTACTTCACTATCAAAGACATCTTAGGTTTTACACTTATACTCCTCCCCCTTACAGCCCTAGCACTATTCTCACCCAACCTCTTAGGCGACCCAGAAAATTTTACGCCAGCCAACCCGCTAGTCACACCCCCTCACATCAAACCCGAATGGTACTTCCTATTTGCATATGCCATCCTCCGCTCCATCCCCAATAAACTAGGAGGAGTCCTAGCTTTAGCTGCCTCCGTCCTAATCTTATTCCTGGCCCCCTTTCTCCACGTATCCAAACAA…
	FJ160999 TTCCTCCTTCCATTCATTATTGCAGGACTCACCCTCATTCACTTTACTTTCCTCCACGAATCAGGCTCAAACAACCCCCTCGGACTCGTATCTGATTCTGACAAAATTCCCTTCCACCCCTACTTCACTATCAAAGACATCTTAGGTTTTACACTTATACTCCTCCCCCTTACAGCCCTAGCACTATTCTCACCCAACCTCTTAGGCGACCCAGAAAATTTTACGCCAGCCAACCCGCTAGTCACACCCCCTCACATCAAACCCGAATGGTACTTCCTATTTGCATATGCCATCCTCCGCTCCATCCCCAATAAACTAGGAGGAGTCCTAGCTTTAGCTGCCTCCGTCCTAATCTTATTCCTGGCCCCCTTTCTCCACGTATCCAAACAA…
	FJ160992 TTCCTCCTTCCATTCATTATTGCAGGACTCACCCTCATTCACTTTACTTTCCTCCACGAATCAGGCTCAAACAACCCCCTCGGACTCGTATCTGATTCTGACAAAATTCCCTTCCACCCCTACTTCACTATCAAAGACATCTTAGGTTTTACACTTATACTCCTCCCCCTTACAGCCCTAGCACTATTCTCACCCAACCTCTTAGGCGACCCAGAAAATTTTACGCCAGCCAACCCGCTAGTCACACCCCCTCACATCAAACCCGAGTGGTACTTCCTATTTGCATATGCCATCCTCCGCTCCATCCCCAATAAACTAGGAGGAGTCCTAGCTTTAGCTGCCTCCGTCCTAATCTTATTCCTGGCCCCCTTTCTCCACGTATCCAAACAA…
	FJ160991 TTCCTCCTTCCATTCATTATTGCAGGACTCACCCTCATTCACTTTACTTTCCTCCACGAATCAGGCTCAAACAACCCCCTTGGACTCGTATCTGATTCTGACAAAATTCCCTTCCACCCCTACTTCACTATCAAAGACATCTTAGGTTTTACACTTATACTCCTCCCCCTTACAGCCCTAGCACTATTCTCACCCAACCTCTTAGGCGACCCAGAAAATTTTACGCCAGCCAACCCGCTAGTCACACCCCCTCACATCAAACCCGAATGGTACTTCCTATTTGCATATGCCATCCTCCGCTCCATCCCCAATAAACTAGGAGGAGTCCTAGCTTTAGCTGCCTCCGTCCTAATCTTATTCCTGGCCCCCTTTCTCCACGTATCCAAACAA…
	FJ160964 TTCCTCCTTCCATTCATTATTGCAGGACTCACCCTCATTCACTTTACTTTCCTCCACGAATCAGGCTCAAACAACCCCCTCGGACTCGTATCTGATTCTGACAAAATTCCCTTCCACCCCTACTTCACTATCAAAGACATCTTAGGTTTTACACTTATACTCCTCCCCCTTACAGCCCTAGCACTATTCTCACCCAACCTCTTAGGCGACCCAGAAAATTTTACGCCAGCCAACCCGCTAGTCACACCCCCTCACATCAAACCCGAATGGTACTTCCTATTTGCATATGCCATCCTCCGCTCCATCCCCAATAAACTAGGAGGAGTCCTAGCTTTAGCTGCCTCCGTCCTAATCTTATTCCTGGCCCCCTTTCTCCACGTATCCAAACAA…
	FJ161002 TTCCTCCTTCCATTCATTATTGCAGGACTCACCCTCATTCACTTTACTTTCCTCCACGAATCAGGCTCAAACAACCCCCTCGGACTCGTATCTGATTCTGACAAAATTCCCTTCCACCCCTACTTCACTATCAAAGACATCTTAGGTTTTACACTTATACTCCTCCCCCTTACAGCCCTAGCACTATTCTCACCCAACCTCTTAGGCGACCCAGAAAATTTTACGCCAGCCAACCCGCTAGTCACACCCCCTCACATCAAACCCGAATGGTACTTCCTATTTGCATATGCCATCCTCCGCTCCATCCCCAATAAACTAGGAGGAGTCCTAGCTTTAGCTGCCTCCGTCCTAATCTTATTCCTGGCCCCCTTTCTCCACGTATCCAAACAA…
	FJ161003 TTCCTCCTTCCATTCATTATTGCAGGACTCACCCTCATTCACTTTACTTTCCTCCACGAATCAGGCTCAAACAACCCCCTCGGACTCGTATCTGATTCTGACAAAATTCCCTTCCACCCCTACTTCACTATCAAAGACATCTTAGGTTTTACACTTATACTCCTCCCCCTTACAGCCCTAGCACTATTCTCACCCAACCTCTTAGGCGACCCAGAAAATTTTACGCCAGCCAACCCGCTAGTCACACCCCCCCACATCAAACCCGAATGGTACTTCCTATTTGCATATGCCATCCTCCGCTCCATCCCCAATAAACTAGGAGGAGTCCTAGCTTTAGCTGCCTCCGTCCTAATCTTATTCCTGGCCCCCTTTCTCCACGTATCCAAACAA…
	FJ160990 TTCCTCCTTCCATTCATTATTGCAGGACTCACCCTCATTCACTTCACTTTCCTCCACGAATCAGGCTCAAACAACCCCCTCGGACTCGTATCTGATTCTGACAAAATTCCCTTCCACCCCTACTTCACTATCAAAGACATCTTAGGTTTTACACTTATACTCCTCCCCCTTACAGCCCTAGCACTATTCTCACCCAACCTCTTAGGCGACCCAGAAAATTTTACGCCAGCCAACCCGCTAGTCACACCCCCTCACATCAAACCCGAATGGTACTTCCTATTTGCATATGCCATCCTCCGCTCCATCCCCAATAAACTAGGAGGAGTCCTAGCTTTAGCTGCCTCCGTCCTAATCTTATTCCTGGCCCCCTTTCTCCACGTATCCAAACAA…
	FJ160988 TTCCTCCTTCCATTCATTATTGCAGGACTCACCCTCATTCACTTTACTTTCCTCCACGAATCAGGCTCAAACAACCCCCTCGGACTCGTATCTGATTCTGACAAAATTCCCTTCCACCCCTACTTCACTATCAAAGACATCTTAGGTTTTACACTTATACTCCTCCCCCTTACAGCCCTAGCACTATTCTCACCCAACCTCTTAGGCGACCCAGAAAATTTTACGCCAGCCAACCCGCTAGTCACACCCCCTCACATCAAACCCGAATGGTACTTCCTATTTGCATATGCCATCCTCCGCTCCATCCCCAATAAACTAGGAGGAGTCCTAGCTTTAGCTGCCTCCGTCCTAATCTTATTCCTGGCCCCCTTTCTCCACGTATCCAAACAA…
	FJ160998 TTCCTTCTTCCATTCATTATTGCAGGACTCACCCTCATTCACTTTACTTTCCTCCACGAATCAGGCTCAAACAACCCCCTCGGACTCGTATCTGATTCTGACAAAATTCCCTTCCACCCCTACTTCACTATCAAAGACATCTTAGGTTTTACACTTATACTCCTCCCCCTTACAGCCCTAGCACTATTCTCACCCAACCTCTTAGGCGACCCAGAAAATTTTACGCCAGCCAACCCGCTAGTCACACCCCCTCACATCAAACCCGAATGGTACTTCCTATTTGCATATGCCATCCTCCGCTCCATCCCCAATAAACTAGGAGGAGTCCTAGCTTTAGCTGCCTCCGTCCTAATCTTATTCCTGGCCCCCTTTCTCCACGTATCCAAACAA…
	FJ160989 TTCCTCCTTCCATTCATTATTGCAGGACTCACCCTCATTCACTTTACTTTCCTCCACGAATCAGGCTCAAACAACCCCCTCGGACTCGTATCTGATTCTGACAAAATTCCCTTCCACCCCTACTTCACTATCAAAGACATCTTAGGTTTTACACTTATACTCCTCCCCCTTACAGCCCTAGCACTATTCTCACCCAACCTCTTAGGCGACCCAGAAAATTTTACGCCAGCCAACCCGCTAGTCACACCCCCTCACATCAAACCCGAATGGTACTTCCTATTTGCATATGCCATCCTCCGCTCCATCCCCAATAAACTAGGAGGAGTCCTAGCTTTAGCTGCCTCCGTCCTAATCTTATTCCTGGCCCCCTTTCTCCACGTATCCAAACAA…
	FJ160963 TTCCTCCTTCCATTCATTATTGCAGGACTCACCCTCATTCACTTTACTTTCCTCCACGAATCAGGCTCAAACAACCCCCTCGGACTCGTATCTGATTCTGACAAAATTCCCTTCCACCCCTACTTCACTATCAAAGACATCTTAGGTTTTACACTTATACTCCTCCCCCTTACAGCCCTAGCACTATTCTCACCCAACCTCTTAGGCGACCCAGAAAATTTTACGCCAGCCAACCCGCTAGTCACACCCCCTCACATCAAACCCGAATGGTACTTCCTATTTGCATATGCCATCCTCCGCTCCATCCCCAATAAACTAGGAGGAGTCCTAGCTTTAGCTGCCTCCGTCCTAATCTTATTCCTGGCCCCCTTTCTCCACGTATCCAAACAA…
	FJ160970 TTCCTCCTTCCATTCATTATTGCAGGACTCACCCTCATTCACTTTACTTTCCTCCACGAATCGGGCTCAAACAACCCCCTTGGACTCGTATCTGATTCTGACAAAATTCCCTTCCACCCCTACTTCACTATCAAAGACATCTTAGGTTTTACACTTATACTCCTCCCCCTTACAGCCCTAGCACTATTTTCACCCAACCTCTTAGGCGACCCAGAAAATTTTACGCCAGCCAACCCGCTAGTCACACCCCCTCACATCAAACCCGAATGGTACTTCCTATTTGCATATGCCATCCTCCGCTCCATCCCCAATAAACTAGGAGGAGTCCTAGCTTTAGCTGCCTCCGTCCTAATCTTATTCCTGGCCCCTTTTCTCCACTTATCCAAACAA…
	FJ160968 -----------------------AGGACTCACCCTCATTCACTTTACTTTCCTCCACGAATCGGGCTCAAACAACCCCCTTGGACTCGTATCTGATTCTGACAAAATTCCCTTCCACCCCTACTTCACTATCAAAGACATCTTAGGTTTTACACTTATACTCCTCCCCCTTACAGCTCTAGCACTATTTTCACCCAACCTCTTAGGCGACCCAGAAAATTTTACGCCAGCCAACCCGCTAGTCACACCCCCTCACATCAAACCCGAATGGTACTTCCTATTTGCATATGCCATCCTCCGCTCCATCCCCAATAAACTAGGAGGAGTCCTAGCTTTAGCTGCCTCCGTCCTAATCTTATTCCTGGCCCCTTTTCTCCACGTATCCAAACAA…
	FJ160965 TTCCTCCTTCCATTCATTATTGCAGGACTCACCCTCATTCACTTTACTTTCCTCCACGAATTGGGCTCAAACAACCCCCTTGGACTCGTATCTGATTCTGACAAAATTCCCTTCCACCCCTACTTCACTATCAAAGACATCTTAGGTTTTACACTTATACTCCTCCCCCTTACAGCCCTAGCACTATTTTCACCCAACCTCTTAGGCGACCCAGAAAATTTTACGCCAGCCAACCCGCTAGTCACACCCCCTCACATCAAACCCGAATGGTACTTCCTATTTGCATATGCCATCCTCCGCTCCATCCCCAATAAACTGGGAGGAGTCCTAGCTTTAGCTGCCTCCGTCCTAATCTTATTCCTGGCCCCTTTTCTCCACGTATCCAAACAA…
	FJ160966 TTCCTCCTTCCATTCATTATTGCAGGACTCACCCTCATTCACTTTACTTTCCTCCACGAATCGGGCTCAAACAACCCCCTTGGACTCGTATCTGATTCTGACAAAATTCCCTTCCACCCCTACTTCACTATCAAAGACATCTTAGGTTTTACACTTATACTCCTCCCCCTTACAGCCCTAGCACTATTTTCACCCAACCTCTTAGGCGACCCAGAAAATTTTACGCCAGCCAACCCGCTAGTCACACCCCCTCACATCAAACCCGAATGGTACTTCCTATTTGCATATGCCATCCTCCGCTCCATCCCCAATAAACTAGGAGGAGTCCTAGCTTTAGCTGCCTCCGTCCTAATCTTATTCCTGGCCCCTTTTCTCCACGTATCCAAACAA…
	FJ160969 -TCCTCCTTCCATTCATTATTGCAGGACTCACCCTCATTCACTTTACTTTCCTCCACGAATCGGGCTCAAACAACCCCCTTGGACTCGTATCTGATTCTGACAAAATTCCCTTCCACCCCTACTTCACTATCAAAGACATCTTAGGTTTTACACTTATACTCCTCCCCCTTACAGCCCTAGCACTATTTTCACCCAACCTCTTAGGCGACCCAGAAAATTTTACGCCAGCCAACCCGCTAGTCACACCCCCTCACATCAAACCCGAATGGTACTTCCTATTTGCATATGCCATCCTCCGCTCCATCCCCAATAAACTAGGAGGAGTCCTAGCTTTAGCTGCCTCCGTCCTAATCTTATTCCTGGCCCCTTTTCTCCACGTATCCAAACAA…
	FJ160980 TTCCTCCTTCCATTCATTATTGCAGGACTCACCCTCATTCACTTTACTTTCCTCCACGAATCGGGCTCAAACAACCCCCTTGGACTCGTATCTGATTCTGACAAAATTCCCTTCCACCCCTACTTCACTATCAAAGACATCCTAGGTTTTACACTTATACTCCTCCCCCTTACAGCCCTAGCACTATTCTCACCCAACCTCTTAGGCGACCCAGAAAATTTTACGCCAGCCAACCCGCTAGTCACACCCCCTCACATCAAACCCGAATGGTACTTCCTATTTGCATATGCCATCCTCCGCTCCATCCCCAATAAATTAGGAGGAGTCCTAGCTTTAGCTGCCTCCGTCCTAATCTTATTCCTGGCCCCCTTTCTCCACGTATCCAAACAA…
	FJ160977 TTCCTCCTTCCATTCATTATTGCAGGACTCACCCTCATTCACTTTACTTTCCTCCACGAATCGGGCTCAAACAACCCCCTTGGACTCGTATCTGATTCTGACAAAATTCCCTTCCACCCCTACTTCACTATCAAAGACATCCTAGGTTTTACACTTATACTCCTCCCCCTTACAGCCCTAGCACTATTCTCACCCAACCTCTTAGGCGACCCAGAAAATTTTACGCCAGCCAACCCGCTAGTCACACCCCCTCACATCAAACCCGAATGGTACTTCCTATTTGCATATGCCATCCTCCGCTCCATCCCCAATAAATTAGGAGGAGTCCTAGCTTTAGCTGCCTCCGTCCTAATCTTATTCCTGGCCCCCTTTCTCCACGTATCCAAACAA…
	FJ160981 TTCCTCCTTCCATTCGTTATTGCAGGACTCACCCTCATTCACTTTACTTTCCTCCACGAATCGGGCTCAAACAACCCCCTTGGACTCGTATCTGATTCTGACAAAATTCCCTTCCACCCCTACTTCACTATCAAAGACATCCTAGGTTTTACACTTATACTCCTCCCCCTTACAGCCCTAGCACTATTCTCACCCAACCTCTTAGGCGACCCAGAAAATTTTACGCCAGCCAACCCGCTAGTCACACCCCCTCACATCAAACCCGAATGGTACTTCCTATTTGCATATGCCATCCTCCGCTCCATCCCCAATAAATTAGGAGGAGTCCTAGCTTTAGCTGCCTCCGTCCTAATCTTATTCCTGGCCCCCTTTCTCCACGTATCCAAACAA…
	FJ160979 TTCCTCCTTCCATTCATTATTGCAGGACTCACCCTCATTCACTTTACTTTCCTCCACGAATCGGGCTCAAACAACCCCCTTGGACTCGTATCTGATTCTGACAAAATTCCCTTCCACCCCTACTTCACTATCAAAGACATCCTAGGTTTTACACTTATACTCCTCCCCCTTACAGCCCTAGCACTATTCTCACCCAACCTCTTAGGCGACCCAGAAAATTTTACGCCAGCCAACCCGCTAGTCACACCCCCTCACATCAAACCCGAATGATACTTCCTATTTGCATATGCCATCCTCCGCTCCATCCCCAATAAATTAGGAGGAGTCCTAGCTTTAGCTGCCTCCGTCCTAATCTTATTCCTGGCCCCCTTTCTCCACGTATCCAAACAA…
	FJ160978 TTCCTCCTTCCATTCATTATTGCAGGACTCACCCTCATTCACTTTACTTTCCTCCACGAATCGGGCTCAAACAACCCCCTTGGACTCGTATCTGATTCTGACAAAATTCCCTTCCACCCCTACTTCACTATCAAAGACATCCTAGGTTTTACACTTATACTCCTCCCCCTTACAGCCCTAGCACTATTCTCACCCAACCTCTTAGGCGACCCAGAAAATTTTACGCCAGCCAACCCGCTAGTCACACCCCCTCACATCAAACCCGAATGGTACTTCCTATTTGCATATGCCATCCTCCGTTCCATCCCCAATAAATTAGGAGGAGTCCTAGCTTTAGCTGCCTCCGTCCTAATCTTATTCCTGGCCCCCTTTCTCCACGTATCCAAACAA…
	FJ160982 TTCCTCCTTCCATTCATTATTGCAGGACTCACCCTCATTCACTTTACTTTCCTCCACGAATCGGGCTCAAACAACCCCCTTGGACTCGTATCTGATTCTGACAAAATTCCCTTCCACCCCTACTTCACTATCAAAGACATCCTAGGTTTTACACTTATACTCCTCCCCCTTACAGCCCTAGCACTATTCTCACCCAACCTCTTAGGCGACCCAGAAAATTTTACGCCAGCCAACCCGCTAGTCACACCCCCTCACATCAAACCCGAATGGTACTTCCTATTTGCATATGCCATCCTCCGCTCCATCCCCAATAAATTAGGAGGAGTCCTAGCTTTAGCTGCCTCCGTCCTAATCTTATTCCTGGCCCCCTTTCTCCACGTATCCAAACAA…
	FJ161004 -TCCTCCTCCCATTTATAATTGCAGGACTTACCCTAATCCACTTCACCTTCCTCCACGAATCGGGCTCAAACAACCCCCTTGGAATCGTATCCGACTGTGACAAAATTCCCTTCCACCCCTACTTCACCATTAAAGACATCCTGGGCTTCATGCTTATACTTCTCCCCCTCACATCCCTAGCATTATTTTCCCCAAACCTACTAGGCGACCCAGAAAACTTCACCCCAGCTAACCCCCTAGTTACACCCCCCCACATCAAACCCGAATGATACTTCCTATTTGCATACGCTATCCTTCGTTCAATCCCCAATAAGTTAGGAGGGGTCCTAGCTTTAGCCGCCTCCGTCTTAATCTTATTCCTAACCCCCCTTCTCCACACATCCAAACAA…
	FJ161005 --TCTCCTCCCATTCATAATCGCTGGACTCACTCTAATCCACTTCACCTTCCTCCACGAGTCAGGCTCAAATAACCCCCTTGGAGTCGTATCTGACTGTGACAAAATCCCCTTTCACCCCTACTTCACTATAAAAGACATACTAGGATTTATACTAATACTCCTCCCTCTCACAACCCTAGCACTATTCTCCCCCAACCTCTTAGGTGACCCAGAAAATTTCACGCCAGCAAACCCCCTAGTGACACCTCCCCACATTAAACCCGAATGGTACTTCCTATTCGCGTACGCCATCCTCCGCTCTATTCCAAACAAACTTGGAGGAGTCCTGGCCCTAGCTGCCTCCGTCCTAATCCTATTCCTTATTCCCCTTCTCCACACATCCAAACAA…
	FJ161010 TTCCTTCTCCCATTCATAATCGCAGGACTTACTCTAATCCATTTTACCTTCCTCCACGAATCAGGCTCAAACAACCCCCTCGGAGTCGTATCTGATTGTGATAAAATCCCCTTCCACCCCTACTTCACCGTAAAAGACATTCTTGGATTCATACTTATACTCCTCCCTCTTACAGCCCTAGCACTATTCTCCCCCAACCTTTTAGGTGACCCAGAAAACTTTACACCAGCAAACCCCCTAGTAACGCCCCCCCACATCAAACCCGAATGGTACTTTCTATTCGCATATGCTATCCTCCGCTCCATCCCAAACAAACTTGGGGGAGTTCTAGCCTTAGCCGCCTCCATCTTAATCCTACTCCTAATCCCCCTCCTCCATACATCCAAACAA…
	FJ161011 TTCCTTCTCCCATTCATAATCGCAGGACTTACTCTAATCCATTTTACCTTCCTCCACGAATCAGGCTCAAACAACCCCCTCGGAATCGTATCTGATTGTGATAAAATCCCCTTCCACCCCTACTTCACCGTAAAAGACATTCTTGGATTCATACTTATACTCCTCCCTCTTACAGCCCTAGCACTATTCTCCCCCAACCTTTTAGGTGACCCAGAAAACTTTACACCAGCAAACCCCCTAGTAACGCCCCCCCACATCAAACCCGAATGGTACTTTCTATTCGCATATGCTATCCTCCGCTCCATCCCAAACAAACTTGGGGGAGTTCTAGCCTTAGCCGCCTCCATCTTAATCCTATTCCTAATCCCCCTCCTCCATACATCCAAACAA…
	AF441652 TTCCTCCTCCCATTCGTAATCATAGGATTAACTCTAATCCACTTTACCTTTCTCCACGAGTCAGGCTCAAACAACCCCCTAGCAATCGTATCCGACTGCGACAAAATTCCATTCCACCCCTACTTCTCCGTAAAAGACATTCTAGGATTCATACTCATATTAACTCCCCTTGCGACATTAGCACTGTTCTCACCCAATCTTTTAGGCGACCCAGAAAACTTAACGCCCGCAAACCCCCTA?TAACCCCCCCACACATCAAACCAGAATGATACTTTATATTTGCATATGCCATTATACGCTCAATCCCCAACAAACTAGGAGGAGTCCTAGCCCTAGCTACTTCAGTGCTAGTCCTATTTCTAATCCCCCTCCTACATACATCTAAACAA…
	AF441650 TTCCTCCTCCCATTCATAATCATAGGACTTACTCTAATCCATTTTACCTTCCTCCACGAGTCAGGATCAAACAACCCCCTAGGAATCGTATCCGACTGCGACAAAATTCCATTCCACCCCTACTTCTCCGTAAAAGACATTCTAGGATTCATACTTATATTAACACCCCTTGCCACATTAGCACTGTTCTCACCCAATCTTTTAGGCGACCCAGAAAACTTAACGCCCGCAAACCCCCTA?TAACCCCCCCACACATCAAACCAGAATGATACTTCTTATTTGCATATGCCATTATACGCTCAATCCCCAACAAACTAGGAGGAGTCCTAGCCCTAGCTACTTCAATCTTAGTCCTATTTCTAATCCCCCTCCTACATACATCTAAACAA…
	AF441651 TTCCTCCTCCCATTCGTAATCATAGGATTAACTCTAATCCACTTTACCTTTCTCCACGAGTCAGGCTCAAACAACCCCCTAGCAATCGTATCCGACTGCGACAAAATTCCATTCCACCCCTACTTCTCCGTAAAAGACATTCTAGGATTCATACTCATATTAACTCCCCTTGCCACATTAGCACTGTTCTCACCCAATCTTTTAGGCGACCCAGAAAACTTAACGCCCGCAAACCCCCTA?TAACCCCCCCACACATCAAACCAGAATGATACTTTATATTTGCATATGCCATTATACGCTCAATCCCCAACAAACTAGGAGGAGTCCTAGCCCTAGCTACTTCAGTGCTAGTCCTATTTCTAATCCCCCTCCTACATACATCTAAACAA…
	FJ161006 TTCCTCCTCCCATTCATAATCGCAGGACTTACTCTAATTCATTTTACCTTCCTCCACGAATCAGGCTCAAACAACCCCCTCGGAATCGTATCTGATTGTGACAAAATCCCCTTCCACCCTTACTTCACTGTAAAGGACATTCTTGGATTCATACTTATACTCCTCCCCCTCACAGCCCTAGCACTATTTTCCCCAAACCTCTTAGGTGACCCAGAAAACTTTACACCAGCAAACCCCCTAGTAACGCCCCCCCACATCAAGCCCGAATGATACTTCCTATTTGCATACGCCATCCTCCGCTCTATCCCAAATAAACTTGGAGGAGTTCTAGCCTTAGCCACCTCCGTCTTAATTCTATTCCTAATCCCCCTCCTCCACACATCCAAACAA…
;
END;
