# Supplementary material for: A latitudinal phylogeographic diversity gradient in birds
Source: PLoS Biol. 2017 Apr 13;15(4):e2001073. doi: 10.1371/journal.pbio.2001073 (PMC5390966; doi:10.1371/journal.pbio.2001073)
Supplement: S1 Data — (ZIP) [file pbio.2001073.s015.zip › S1_Data/Melazone-fusca.nex]

#NEXUS
Begin data;
	Dimensions ntax=32 nchar=346;
	Format datatype=DNA gap=- missing=?;
	Matrix
Pipilo_fuscus_AF092236	AAGCGCGATCCAATAGATAACCATGTCCCTCTGGCTT--GAGTGCTTGAAGGCTGTTGGTGAAGAATATTACCTAGGAGGTGGGCGAATTCAGTTGACTAGGGGAATGCAAAGGTGTACTGGAACAATCCTCGTTCACTAGGTTGGGTGTTGTGTATAGCAGATAAGTTTCTGGGTCTCTGGGTGACGCTTGCGGCTTGGCCTTAGGTAGGAACACTTGGGCTCTATGGTACCTGAAACAAGAATGTATCTGGTGGGTGATCTGTCCAAATACCATCTGTTTAGGAGATAATGTTTGGGTTTTTCGTGGAGGGGCATGACGTATGACATTGGGTTTCCTACATTTC
Pipilo_aberti_AF092241	AAGCGCGATCCAATAGATAACCATGCCTCTCTGGCTT--GAGTGCTTGAAGGCTGTTGGTGAAGGATATTTCCTAGGAGGTGGGCGAATTCAGTTGACTAGGGGAATGCAAAGGTGTGCTGGAACAGTCCTCGTTCACTAGAGTGGGTGTTGTGTATAGCAGATAAGTTTCTGGGTCTTTGGGTGACGCTTGCGGCTTGGCCTTAGGTAGGAGCACTTGGGCTATATGGTACCTGAAACAAGAGTGTGCCTAGTGGATGATCTGTCCAAATACCATCCGTTTGGGAGATAATGTTTGGGCTTTTGGTGGAGAGACATAGCGTATGACGTTGGCTTTCCTACATTTC
Pipilo_albicollis_AF092242	AAGCGCGATCCAATAGATAACCATGTCCCTCTGGCTT--GAGTGCTTGAAGGCTGTTGGTGAAGGATATTACCTAGGAGGTGGGCGAATTCAGTAGACTAGGGGAATGCAAAGGTGTACTGGGACAGTCCTCGTTCACGAGAGTGGGTGTCGTGTATAGCAGATAAGTTTCTGGGTCTCTGGGTGACGCTTGCGGCTTGGCCTTAGGTAGGAACACTTGGGCTCTATGGTACCTGAAACAAGAATGTGCCTAGTGGGTAACCTGTCCAAATACCATCTGTTTTGGAGATAATGTTTGGGTTTTTGGTGGAGGGGCATGACGTATGACATTGGCTTTCCTACATTTC
Pipilo_albicollis_AF092243	AAGCGCGATCCAATAGATAACCATGTCCCTCTGGCTT--GAGTGCTTGAAGGCTGTTGGTGAAGGATATTACCTAGGAGGTGGGCGAATTCAGTAGACTAGGGGAATGCAAAGGTGTACTGGGACAGTCCTCGTTCACGAGAGTGGGTGTCGTGTATAGCAGATAAGTTTCTGGGTCTCTGGGTGACGCTTGCGGCTTGGCCTTAGGTAGGAACACTTGGGCTCTATGGTACCTGAAACAAGAATGTGCCTGGTGGGTAACCTGTCCAAATACCATCTGTTTTGGAGATAATGTTTGGGTTTTTGGTGGAGGGGCATGACGTATGACATTGGCTTTCCTACATTTC
Pipilo_fuscus_AF298595	----------CAATAGATAA--ATGTCC-TCTGGCTTGGGAGTGCTTGAAGGCTGTTGGTGAAGAATATTACCTAGGAGGTGGGCGAATTCAGTTGACTAGGGGAATGCAAAGGTGTACTGGAACAATCCTCGTTCACTAGGTTGGGTATTGTGCATAGCAGATAAGTTTCTGGGTCTCTGGGTGACGCTTGCGGCTTGGCCTTAGGTAGGAACACTTGGGCTCTATGGTACCTGAAACAAGAATGTATCTGGTGAGTGATCCGTCCAAATACCATCTGTTTAGGAGATAATGTTTGGGTTTTTCGTGGAGGGGCATGACGTATGACATTGGGTTTCCTACATTTC
Pipilo_fuscus_AF298596	----------CAATAGATAA--ATGTCC-TCTGGCTTGGGAGTGCTTGAAGGCTGTTGGTGAAGAATATTACCTAGGAGGTGGGCGAATTCAGTTGACTAGGGGAATGCAAAGGTGTACTGGAACAATCCTCGTTCACTAGGTTGGGTATTGTGCATAGCAGATAAGTTTCTGGGTCTCTGGGTGACGCTTGCGGCTTGGCCTTAGGTAGGAACACTTGGGCTCTATGGTACCTGAAACAAGAATGTATCTGGTGAGTGATCCGTCCAAATACCATCTGTTTAGGAGATAATGTTTGGGTTTTTCGTGGAGGGGCATGACGTATGACATTGGGTTTCCTACATTTC
Pipilo_fuscus_AF298597	----------CAATAGATAA--ATGTCC-TCTGGCTTGGGAGTGCTTGAAGGCTGTTGGTGAAGAATATTACCTAGGAGGTGGGCGAATTCAGTTGACTAGGGGAATGCAAAGGTGTACTGGAACAATCCTCGTTCACTAGGTTGGGTATTGTGCATAGCAGATAAGTTTCTGGGTCTCTGGGTGACGCTTGCGGCTTGGCCTTAGGTAGGAACACTTGGGCTCTATGGTACCTGAAACAAGAATGTATCTGGTGAGTGATCCGTCCAAATACCATCTGTTTAGGAGATAATGTTTGGGTTTTTCGTGGAGGGGCATGACGTATGACATTGGGTTTCCTACATTTC
Pipilo_fuscus_AF298598	----------CAATAGATAA--ATGTCC-TCTGGCTTGGGAGTGCTTGAAGGCTGTTGGTGAAGAATATTACCTAGGAGGTGGGCGAATTCAGTTGACTAGGGGAATGCAAAGGTGTACTGGAACAATCCTCGTTCACTAGGTTGGGTATTGTGCATAGCAGATAAGTTTCTGGGTCTCTGGGTGACGCTTGCGGCTTGGCCTTAGGTAGGAACACTTGGGCTCTATGGTACCTGAAACAAGAATGTATCTGGTGAGTGATCCGTCCAAATACCATCTGTTTAGGAGATAATGTTTGGGTTTTTCGTGGAGGGGCATGACGTATGACATTGGGTTTCCTACATTTC
Pipilo_fuscus_AF298599	----------CAATAGATAA--ATGTCC-TCTGGCTTGGGAGTGCTTGAAGGCTGTTGGTGAAGAATATTACCTAGGAGGTGGGCGAATTCAGTTGACTAGGGGAATGCAAAGGTGTACTGGAACAATCCTCGTTCACTAGATTGGGTGTTGTGTATAGCAGATAAGTTTCTGGGTCTCTGGGTGACGCTTGCGGCTTGGCCTTAGGTAGGAACACTTGGGCTCTATGGTACCTGAAACAAGAATGTATCTGGTGGGTGATCTGTCCAAATACCATCTGTTTAGGAGATAATGTTTGGGTTTTTCGTGGAGGGGCATGACGTATGACATTGGGTTTCCTACATTTC
Pipilo_fuscus_AF298600	----------CAATAGATAA--ATGTCC-TCTGGCTTGGGAGTGCTTGAAGGCTGTTGGTGAAGAATATTACCTAGGAGGTGGGCGAATTCAGTTGACTAGGGGAATGCAAAGGTGTACTGGAACAATCCTCGTTCACTAGGTTGGGTGTTGTGTATAGCAGATAAGTTTCTGGGTCTCTGGGTGACGCTTGCGGCTTGGCCTTAGGTAGGAACACTTGGGCTCTATGGTACCTGAAACAAGAATGTATCTGGTGGGTGATCTGTCCAAATACCATCTGTTTAGGAGATAATGTTTGGGTTTTTCGTGGAGGGGCATGACGTATGACATTGGGTTTCCTACATTTC
Pipilo_fuscus_AF298601	----------GAATAGATAA--ATGTCC-TCTGGCTTGGGAGTGCTTGAAGGCTGTTGGTGAAGAATATTACCTAGGAGGTGGGCGAATTCAGTTGACTAGGGGAATGCAAAGGTGTACTGGAACAATCCTCGTTCACTAGGTTGGGTATTGTGTATAGCAGATAAGTTTCTGGGTCTCTGGGTGACGCTTNNGGCTTGGCCTTAGGTAGGAACACTTGGGCTCTATGGTACCTGAAACAAGAATGTATCTGGTGAGTGATCCGTCCAAATACCATCTGTTTAGGAGATAATGTTTGGGTTTTTCGTGGAGGGGCATGACGTATGACATTGGGTTTCCTACATTTC
Pipilo_fuscus_AF298602	----------CAATAGATAA--ATGTCC-TCTGGCTTGGGAGTGCTTGAAGGCTGTTGGTGAAGAATATTACCTAGGAGGTGGGCGAATTCAGTTGACTAGGGGAATGCAAAGGTGTACTGGAACAATCCTCGTTCACTAGGTTGGGTATTGTGTATAGCAGATAAGTTTCTGGGTCTCTGGGTGACGCTTGCGGCTTGGCCTTAGGTAGGAACACTTGGGCTCTATGGTACCTGAAACAAGAATGTATCTGGTGAGTGATCCGTCCAAATACCATCTGTTTAGGAGATAATGTTTGGGTTTTTCGTGGAGGGGCATGACGTATGACATTGGGTTTCCTACATTTC
Pipilo_fuscus_AF298603	----------CAATAGATAA--ATGTCC-TCTGGCTTGGGAGTGCTTGAAGGCTGTTGGTGAAGAATATTACCTAGGAGGTGGGCGAATTCAGTTGACTAGGGGAATGCAAAGGTGTACTGGAACAATCCTCGTTCACTAGGTTGGGTATTGTGTATAGCAGATAAGTTTCTGGGTCTCTGGGTGACGCTTGCGGCTTGGCCTTAGGTAGGAACACTTGGGCTCTATGGTACCTGAAACAAGAATGTATCTGGTGAGTGATCCGTCCAAATACCATCTGTTTAGGAGATAATGTTTGGGTTTTTCGTGGAGGGGCATGACGTATGACATTGGGTTTCCTACATTTC
Pipilo_fuscus_AF298604	----------CAATAGATAA--ATGTCC-TCTGGCTTGGGAGTGCTTGAAGGCTGTTGGTGAAGAATATTACCTAGGAGGTGGGCGAATTCAGTTGACTAGGGGAATGCAAAGGTGTACTGGAACAATCCTCGTTCACTAGGTTGGGTATTGTGNATAGCAGATAAGTTTCTGGGTCTCTGGGTGACGCTTNNGGCTTGGCCTTAGGTAGGAACACTTGGGCTCTATGGTACCTGAAACAAGAATGTATCTGGTGAGTGATCCGTCCAAATACCATCTGTTTAGGAGATAATGTTTGGGTTTTTCGTGGAGGGGCATGACGTATGACATTGGGTTTCCTACATTTC
Pipilo_fuscus_AF298605	----------CAATAGATAA--ATGTCC-TCTGGCTTGGGAGTGCTTGAAGGCTGTTGGTGAAGAATATTACCTAGGAGGTGGGCGAATTCAGTTGACTAGGGGAATGCAAAGGTGTACTGGAACAATCCTCGTTCACTAGGTTGGGTATTGTGTATAGCAGATAAGTTTCTGGGTCTCTGGGTGACGCTTGCGGCTTGGCCTTAGGTAGGAACACTTGGGCTCTATGGTACCTGAAACAAGAATGTATCTGGTGAGTGATCCGTCCAAATACCATCTGTTTAGGAGATAATGTTTGGGTTTTTCGTGGAGGGGCATGACGTATGACATTGGGTTTCCTACATTTC
Pipilo_fuscus_AF298606	----------CAATAGATAA--ATGTCC-TCTGGCTTGGGAGTGCTTGAAGGCTGTTGGTGAAGAATATTACCTAGGAGGTGGGCGAATTCAGTTGACTAGGGGAATGCAAAGGTGTACTGGAACAATCCTCGTTCACTAGGTTGGGTATTGTGCATAGCAGATAAGTTTCTGGGTCTCTGGGTGACGCTTGCGGCTTGGCCTTAGGTAGGAACACTTGGGCTCTATGGTACCTGAAACAAGAATGTATCTGGTGAGTGATCCGTCCAAATACCATCTGTTTAGGAGATAATGTTTGGGTTTTTCGTGGAGGGGCATGACGTATGACATTGGGTTTCCTACATTTC
Pipilo_fuscus_AF298607	----------CAATAGATAA--ATG-CCCTCTGGCTTGGGAGTGCTTGAAGGCTGTTGGTGAAGAATATTACCTAGGAGGTGGGCGAATTCAGTTGACTAGGGGAATGCAAAGGTGTACTGGAACAATCCTCGTTCACTAGGTTGGGTATTGTGTATAGCAGATAAGTTTCTGGGTCTCTGGGTGACGCTTGCGGCTTGGCCTTAGGTAGGAACACTTGGGCTCTATGGTACCTGAAACAAGAATGTATCTGGTGAGTGATCCGTCCAAATACCATCTGTTTAGGAGATAATGTTTGGGTTTTTCGTGGAGGGGCATGACGTATGACATTGGGTTTCCTACATTTC
Pipilo_fuscus_AF298608	----------CAATAGATAA--ATGTCC-TCTGGCTTGGGAGTGCTTGAAGGCTGTTGGTGAAGAATATTACCTAGGAGGTGGGCGAATTCAGTTGACTAGGGGAATGCAAAGGTGTACTGGAACAATCCTCGTTCACTAGGTTGGGTATTGTGTATAGCAGATAAGTTTCTGGGTCTCTGGGTGACGCTTGCGGCTTGGCCTTAGGTAGGAACACTTGGGCTCTATGGTACCTGAAACAAGAATGTATCTGGTGAGTGATCCGTCCAAATACCATCTGTTTAGGAGATAATGTTTGGGTTTTTCGTGGAGGGGCATGACGTATGACATTGGGTTTCCTACATTTC
Pipilo_fuscus_AF298609	----------CAATAGATAA--ATGTCC-TCTGGCTTGGGAGTGCTTGAAGGCTGTTGGTGAAGAATATTACCTAGGAGGTGGGCGAATTCAGTTGACTAGGGGAATGCAAAGGTGTACTGGAACAATCCTCGTTCACTAGATTGGGTGTTGTGTATAGCAGATAAGTTTCTGGGTCTCTGGGTGACGCTTGCGGCTTGGCCTTAGGTAGGAACACTTGGGCTCTATGGTACCTGAAACAAGAATGTATCTGGTGGGTGATCTGTCCAAATACCATCTGTTTAGGAGATAATGTTTGGGTTTTTCGTGGAGGGGCATGACGTATGACATTGGGTTTCCTACATTTC
Pipilo_fuscus_AF298610	----------CAATAGATAA--ATGTCC-TCTGGCTTGGGAGTGCTTGAAGGCTGTTGGTGAAGAATATTACCTAGGAGGTGGGCGAATTCAGTTGACTAGGGGAATGCAAAGGTGTACTGGAACAATCCTCGTTCACTAGGTTGGGTATCGTGTATAGCAGATAAGTTTCTGGGTCTCTGGGTAACGCTTGCGGCTTGGCCTTAGGTAGGAACACTTGGGCTCTATGGTACCTGAAACAAGAATGTATCTGGTGGGTGATCCGTCCAAATACCATCTGTTTAGGAGATAATGTTTGGGTTTTTCGTGGAGGGGCATGACGTATGACATTGGGTTTCCTACATTTC
Pipilo_fuscus_AF298611	----------CAATAGATAA--ATGTCC-TCTGGCTTGGGAGTGCTTGAAGGCTGTTGGTGAAGAATATTACCTAGGAGGTGGGCGAATTCAGTTGACTAGGGGAATGCAAAGGTGTACTGGAACAATCCTCGTTCACTAGGTTGGGTATCGTGTATAGCAGATAAGTTTCTGGGTCTCTGGGTAACGCTTGCGGCTTGGCCTTAGGTAGGAACACTTGGGCTCTATGGTACCTGAAACAAGAATGTATCTGGTGGGTGATCCGTCCAAATACCATCTGTTTAGGAGATAATGTTTGGGTTTTTCGTGGAGGGGCATGACGTATGACATTGGGTTTCCTACATTTC
Pipilo_fuscus_AF298612	----------CAATAGATAA--ATGTCC-TCTGGCTTGGGAGTGCTTGAAGGCTGTTGGTGAAGAATATTACCTAGGAGGTGGGCGAATTCAGTTGACTAGGGGAATGCAAAGGTGTACTGGAACAATCCTCGTTCACTAGGTTGGGTATTGTNNATAGCAGATAAGTTTCTGGGTCTCTGGGTGACGCTTNNGGCTTGGCCTTAGGTAGGAACACTTGGGCTCTATGGTACCTGAAACAAGAATGTATCTGGTGAGTGATCCGTCCAAATACCATCTGTTTAGGAGATAATGTTTGGGTTTTTCGTGGAGGGGCATGACGTATGACATTGGGTTTCCTACATTTC
Pipilo_fuscus_AF298613	----------CAATAGATAA--ATGTCC-TCTGGCTTGGGAGTGCTTGAAGGCTGTTGGTGAAGAATATTACCTAGGAGGTGGGCGAATTCAGTTGACTAGGGGAATGCAAAGGTGTACTGGAACAATCCTCGTTCACTAGGTTGGGTATTGTGTATAGCAGATAAGTTTCTGGGTCTCTGGGTGACGCTTGCGGCTTGGCCTTAGGTAGGAACACTTGGGCTCTATGGTACCTGAAACAAGAATGTATCTGGTGAGTGATCCGTCCAAATACCATCTGTTTAGGAGATAATGTTTGGGTTTTTCGTGGAGGGGCATGACGTATGACATTGGGTTTCCTACATTTC
Pipilo_fuscus_AF298614	----------CAATAGATAA--ATGTCC-TCTGGCTTGGGAGTGCTTGAAGGCTGTTGGTGAAGAATATTACCTAGGAGGTGGGCGAATTCAGTTGACTAGGGGAATGCAAAGGTGTACTGGAACAATCCTCGTTCACTAGATTGGGTGTTGTGTATAGCAGATAAGTTTCTGGGTCTCTGGGTGACGCTTGCGGCTTGGCCTTAGGTAGGAACACTTGGGCTCTATGGTACCTGAAACAAGAATGTATCTGGTGGGTGATCTGTCCAAATACCATCTGTTTAGGAGATAATGTTTGGGTTTTTCGTGGAGGGGCATGACGTATGACATTGGGTTTCCTACATTTC
Pipilo_fuscus_AF298615	------------------AA--ATGTCC-TCTGGCTTGGGAGTGCTTGAAGGCTGTTGGTGAAGAATATTACCTAGGAGGTGGGCGAATTCAGTTGACTAGGGGAATGCAAAGGTGTACTGGAACAATCCTCGTTCACTAGGTTGGGTATTGTGCATAGCAGATAAGTTTCTGGGTCTCTGGGTGACGCTTGCGGCTTGGCCTTAGGTAGGAACACTTGGGCTCTATGGTACCTGAAACAAGAATGTATCTGGTGAGTGATCCGTCCAAATACCATCCGTTTAGGAGATAATGTTTGGGTTTTTCGTGGAGGGGCATGACGTATGACATTGGGTTTCCTACATTTC
Pipilo_fuscus_AF298616	-----------------------TGTCC-TCTGGCTTGGGAGTGCTTGAAGGCTGTTGGTGAAGAATATTACCTAGGAGGTGGGCGAATTCAGTTGACTAGGGGAATGCAAAGGTGTACTGGAACAATCCTCGTTCACTAGGTTGGATATTGTGCATAGCAGATAAGTTTCTGGGTCTCTGGGTGACGCTTGCGGCTTGGCCTTAGGTAGGAACACTTGGGCTCTATGGTACCTGAAACAAGAATGTATCTGGTGAGTGATCCGTCCAAATACCATCTGTTTAGGAGATAATGTTTGGGTTTTTCGTGGAGGGGCATGACGTATGACATTGGGTTTCCTACATTTC
Pipilo_fuscus_AF298617	------------------------GTCC-TCTGGCTTGGGAGTGCTTGAAGGCTGTTGGTGAAGAATATTACCTAGGAGGTGGGCGAATTCAGTTGACTAGGGGAATGCAAAGGTGTACTGGAACAATCCTCGTTCACTAGGTTGGGTATTGTGCATAGCAGATAAGTTTCTGGGTCTCTGGGTGACGCTTGCGGCTTGGCCTTAGGTAGGAACACTTGGGCTCTATGGTACCTGAAACAAGAATGTATCTGGTGAGTGATCCGTCCAAATACCATCTGTTTAGGAGATAATGTTTGGGTTTTTCGTGGAGGGGCATGACGTATGACATTGGGTTTCCTACATTTC
Pipilo_fuscus_AF298618	----------CAATAGATAA--ATGTCC-TCTGGCTTGGGAGTGCTTGAAGGCTGTTGGTGAAGAATATTACCTAGGAGGTGGGCGAATTCAGTTGACTAGGGGAATGCAAAGGTGTACTGGAACAATCCTCGTTCACTAGGTTGGGTATTGTGCATAGCAGATAAGTTTCTGGGTCTCTGGGTGACGCTTGCGGCTTGGCCTTAGGTAGGAACACTTGGGCTCTATGGTACCTGAAACAAGAATGTATCTGGTGAGTGATCCGTCCAAATACCATCTGTTTAGGAGATAATGTTTGGGTTTTTCGTGGAGGGGCATGACGTATGACATTGGGTTTCCTACATTTC
Pipilo_fuscus_AF298619	----------CAATAGATAA--ATGTCC-TCTGGCTTGGGAGTGCTTGAAGGCTGTTGGTGAAGAATATTACCTAGGAGGTGGGCGAATTCAGTTGACTAGGGGAATGCAAAGGTGTACTGGAACAATCCTCGTTCACTAGGTTGGGTATTGTGCATAGCAGATAAGTTTCTGGGTCTCTGGGTGACGCTTGCGGCTTGGCCTTAGGTAGGAACACTTGGGCTCTATGGTACCTGAAACAAGAATGTATCTGGTGAGTGATCCGTCCAAATACCATCTGTTTAGGAGATAATGTTTGGGTTTTTCGTGGAGGGGCATGACGTATGACATTGGGTTTCCTACATTTC
Pipilo_fuscus_AF298620	----------CAATAGATAA--ATGTCC-TCTGGCTTGGGAGTGCTTGAAGGCTGTTGGTGAAGAATATTACCTAGGAGGTGGGCGAATTCAGTTGACTAGGGGAATGCAAAGGTGTACTGGAACAATCCTCGTTCACTAGGTTGGGTATTGTGCATAGCAGATAAGTTTCTGGGTCTCTGGGTGACGCTTGCGGCTTGGCCTTAGGTAGGAACACTTGGGCTCTATGGTACCTGAAACAAGAATGTATCTGGTGAGTGATCCGTCCAAATACCATCTGTTTAGGAGATAATGTTTGGGTTTTTCGTGGAGGGGCATGACGTATGACATTGGGTTTCCTACATTTC
Pipilo_fuscus_AF298621	----------CAATAGATAA--ATGTCC-TCTGGCTTGGGAGTGCTTGAAGGCTGTTGGTGAAGAATATTACCTAGGAGGTGGGCGAATTCAGTTGACTAGGGGAATGCAAAGGTGTACTGGAACAATCCTCGTTCACTAGGTTGGGTATTGTGCATAACAGATAAGTTTCTGGGTCTCTGGGTGACGCTTGCGGCTTGGCCTTAGGTAGGAACACTTGGGCTCTATGGTACCTGAAACAAGAATGTATCTGGTGAGTGATCCGTCCAAATACCATCTGTTTAGGAGATAATGTTTGGGTTTTTCGTGGAGGGGCATGACGTATGACATTGGGTTTCCTACATTTC
Pipilo_fuscus_AF298622	----------CAATAGATAA--ATGTCC-TCTGGCTTGGGAGTGCTTGAAGGCTGTTGGTGAAGAATATTACCTAGGAGGTGGGCGAATTCAGTTGACTAGGGGAATGCAAAGGTGTACTGGAACAATCCTCGTTCACTAGGTTGGGTATTGTGCATAGCAGATAAGTTTCTGGGTCTCTGGGTGACGCTTGCGGCTTGGCCTTAGGTAGGAACACTTGGGCTCTATGGTACCTGAAACAAGAATGTATCTGGTGAGTGATCCGTCCAAATACCATCTGTTTAGGAGATAATGTTTGGGTTTTTCGTGGAGGGGCATGACGTATGACATTGGGTTTCCTACATTTC
	;
End;
