# Supplementary material for: A latitudinal phylogeographic diversity gradient in birds
Source: PLoS Biol. 2017 Apr 13;15(4):e2001073. doi: 10.1371/journal.pbio.2001073 (PMC5390966; doi:10.1371/journal.pbio.2001073)
Supplement: S1 Data — (ZIP) [file pbio.2001073.s015.zip › S1_Data/Microbates-cinereiventris-collaris.nex]

#NEXUS 
[last updated by RWB March 12 2012]

Begin data;
	Dimensions ntax=37 nchar=1041;
	Format datatype=dna gap=: missing=?;
	Matrix


M_cinereiventris_ECU_Esmeralda_ZMUC119382   ATGGCCCCCCAAGCAAAACTAATTTTCACCCTCAGCCTCCTACTTGGAACAACCATCACCATCTCAAGCAACCATTGGATTATAGCCTGAGCCGGACTTGAAATTAACACCCTAGCCGTACTCCCCCTAATCTCAAAATCACACCACCCTCGAGCCATTGAAGCAGCAACCAAGTACTTCCTAGTCCAGTCAGCCGCCTCAGCCCTAGTCCTATTCTCCAGCATAACTAACGCATGGCATACCGGACAGTGAGACATCACTCAAATGACACACCCCATCTCATGCCTTATCCTAACAACAGCCCTTGCAATAAAACTGGGATTAGTCCCATTCCACTTCTGATTCCCAGAAGTACTCCAAGGTTCTTCCCTGCTCATCGGCTTACTTCTGTCTACAGCCATAAAATTCCCACCAATCACACTACTGTACATAACCTCCCAATCAATAAACCCAACCCTCCTAACCACCATAGCCATCCTTTCAACAGCCCTAGGAGGATGGATGGGCCTAAATCAAACGCAAATCCGAAAGATCCTGGCTTTCTCCTCAATCTCCCACCTAGGCTGAATGACCATCATCATCTCCTACAGCCCAAAACTTGCTCTAATAAACTTCTACCTATACGCCCTAATAACCACCACAGTATTCATCTCACTAAATTCAATAAAAGCCCTAAAACTATCCACCCTGATAACCTCATGAACCAAAACCCCAGCAGTAAACGCAGTACTAATACTAACTCTACTTTCCCTCGCAGGCCTCCCACCTCTAACAGGATTCCTGCCAAAATGACTCATCATTCAAGAATTAACTAAACAAGAAATAGCCACAACAGCAACAATCATCTCACTTCTATCCCTACTGGGGCTGTTCTTCTACCTTCGCCTTGCATACTGCACGGCAGTCACACTCCCACCACACACCACAAACACCATAAAACAATGACAGACTCACAAAACAACTAACCCCACAATGGCTATCTTATCCACTTTATCACTCACACTCCTCCCCATCTCCCCACTCCTCCTCCCCACACTCTAA
M_cinereiventris_ECU_Esmeralda_ZMUC120804   ATGGCCCCCCAAGCAAAACTAATTTTCACCCTCAGCCTCCTACTTGGAACAACCATCACCATCTCAAGCAACCATTGGATTATAGCCTGAGCCGGACTTGAAATTAACACCCTAGCCGTACTCCCCCTAATCTCAAAATCACACCACCCTCGAGCCATTGAAGCAGCAACCAAGTACTTCCTAGTCCAGTCAGCCGCCTCAGCCCTAGTCCTATTCTCCAGCATAACTAACGCATGGCATACCGGACAGTGAGATATCACTCAAATGACACACCCCATCTCATGCCTTATCCTAACAACAGCCCTTGCAATAAAACTGGGATTAGTCCCATTCCACTTCTGATTCCCAGAAGTACTCCAAGGTTCTTCCCTGCTCATCGGCTTACTTCTGTCTACAGCCATAAAATTCCCACCAATCACACTACTGTACATAACCTCCCAATCAATAAACCCAACCCTCCTAACCACCATAGCCATCCTTTCAACAGCCCTAGGAGGATGGATGGGCCTAAATCAAACGCAAATCCGAAAGATCCTGGCTTTCTCCTCAATCTCCCACCTAGGCTGAATGACCATCATCATCTCCTACAGCCCAAAACTTGCTCTAATAAACTTCTACCTATACGCCCTAATAACCACCACAGTATTCATCTCACTAAATTCAATAAAAGCCCTAAAACTATCCACCCTGATAACCTCATGAACCAAAACCCCAGCAGTAAACGCAGTACTAATACTAACTCTACTTTCCCTCGCAGGCCTTCCACCACTAACAGGATTCCTGCCAAAATGACTCATCATTCAAGAATTAACTAAACAAGAAATAGCCACAACAGCAACAATCATCTCACTTCTATCCCTACTGGGGCTGTTCTTCTACCTTCGTCTTGCATACTGCACGGCAGTCACACTCCCACCACACACCACAAACACCATAAAACAATGACAGACTCACAAAACAACTAACCCCACAATGGCTATCTTATCCACTTTATCACTCACACTCCTCCCCATCTCCCCACTCCTCCTCCCCACACTCTAA
M_cinereiventris_ECU_Napo_ZMUC121386        ATGAACCCCCAAGCAAAACTAGTTTTCACCCTAAGTCTCCTACTTGGAACAACCATCACCGTCTCAAGCAACCATTGAATTATAGCCTGAGCCGGACTCGAAATTAACACCCTAGCCGTGCTCCCCCTTATCTCAAAATCACACCACCCCCGAGCCATTGAAGCAGCAACCAAATACTTCCTAGTCCAATCAGCCGCCTCAGCCCTAGTCCTATTCTCCAGCATAACTAACGCGTGACACACCGGGCAGTGAGATATCACCCAAATGACACACCCCATCTCATGCCTAATTCTAACAACAGCCCTTGCAATAAAACTGGGACTAGTCCCATTCCACTTCTGATTCCCAGAAGTACTACAAGGCTCTCCCCTACTCATCGGTTTGCTACTATCCACAGCCATAAAATTCCCACCAATAACACTACTGTACATAACCTCCCAATCAATAAACCCAACCCTCCTGGTCACCATGGCCATCCTCTCAACAGCCCTAGGGGGATGAATAGGCCTAAATCAAACACAAATTCGAAAGATCCTAGCCTTCTCCTCAATCTCTCACCTAGGCTGAATAACCATCATCATCTCCTACAGCCCAAAACTTGCTCTGATAAATTTCTACCTATACACCCTAATAACTACAACAGTATTTCTCTCGCTAAACTCAATAAAAACCCTAAAACTATCCACCCTGATAACCTCATGAACTAAAACCCCAGCAGTAAACACAATGCTTATACTAACCCTACTATCACTCGCAGGCCTTCCACCACTAACAGGATTCCTACCAAAATGACTTATCATTCAAGAACTTACCAAGCAAGAAATGGCTACAACAGCAACAATCATCTCACTTCTGTCTCTACTAAGCCTATTCTTTTACCTCCGCCTTGCATACTGCACAGCGGTCACACTCCCACCACACACCACAAACGCCATAAAACAATGACAAACCAACAAGACAACTAGCCCCATAATAGCTATCTTATCCACTATGTCCCTCATGCTCCTCCCCATCTCCCCACTCCTCCTCCCCACTCTTTAA
M_cinereiventris_PAN_Darien_bts08041    ATGACCCCCCAAGCAAAACTAATTTTCACCCTCAGCCTCCTACTTGGAACAACCATCACCATCTCAAGCAACCATTGAGTTATAGCCTGAGCCGGACTTGAAATTAACACCCTAGCCGTACTCCCCCTAATCTCAAAATCACACCACCCCCGAGCCATTGAAGCAGCAACCAAGTATTTCCTAGTCCAGTCAGCCGCCTCAGCCCTAGTCCTATTCTCCAGCATAACTAACGCATGGCATACCGGACAGTGAGATATCACTCAAATGACACACCCCATCTCATGCCTTATCCTAACAACAGCCCTTGCAATAAAACTGGGATTAGTCCCATTCCACTTCTGATTCCCAGAAGTACTCCAAGGTTCTTCCCTACTCATCGGCTTACTACTGTCTACAGCCATAAAATTCCCACCAATCACACTACTGTACATAACCTCCCAATCAATAAACCCAACCCTCCTAACCACCATAGCCATCCTTTCAACAGCCCTAGGAGGATGGATGGGCCTAAATCAAACGCAAATCCGAAAGATCCTTGCTTTCTCCTCAATCTCCCACCTAGGCTGAATGACCATCATCATCTCCTACAGCCCAAAGCTTGCTCTAATAAACTTCTACCTATACGCCCTAATAACCACTGCAGTATTCATCTCACTAAATTCAATAAAAGCCCTAAAACTATCCACCCTGATAACCTCATGAGCCAAAACCCCAGCAGTAAACGCAGTACTAATACTGACTCTACTTTCCCTCGCAGGCCTTCCACCACTAACAGGATTCCTGCCAAAATGACTCATCATTCAAGAATTAACTAAACAAGAAATAGCCACAACAGCAACAATCATCTCACTTCTATCCCTACTGGGGCTGTTCTTCTACCTTCGTCTTGCATACTGCACAGCAGTCACACTCCCACCACACACCACAAACACCATAAAACAATGACAGACTCACAAAACAACTAACCCCACAATGGCTATCTTATCCACTTTATCACTCACACTCCTCCCCATCTCCCCACTCCTCCTCCCCACACTCTAA
M_cinereiventris_ECU_Azuay_ANSP3525      ???????????????????TAATTTTCACCCTCAGCCTCCTACTTGGAACAACCATCACCATCTCAAGCAACCATTGGATTATAGCCTGAGCCGGACTTGAAATTAACACCCTAGCCGTACTCCCCCTAATCTCAAAATCACACCACCCTCGAGCCATTGAAGCAGCAACCAAGTACTTCCTAGTCCAGTCAGCCGCCTCAGCCCTAGTCCTATTCTCCAGCATAACTAACGCATGGCATACCGGACAGTGAGATATCACTCAAATGACACACCCCATCTCATGCCTTATCCTAACAACAGCCCTTGCAATAAAACTGGGATTAGTCCCATTCCACTTCTGATTCCCAGAAGTACTCCAAGGTTCTTCCCTGCTCATCGGCTTACTTCTGTCTACAGCCATAAAATTCCCACCAATCACACTACTGTACATAACCTCCCAATCAATAAACCCAACCCTCCTAACCACCATAGCCATCCTTTCAACAGCCCTAGGAGGATGGATGGGCCTAAATCAAACGCAAATCCGAAAGATCCTGGCTTTCTCCTCAATCTCCCACCTAGGCTGAATGACCATCATCATCTACTACAGCCCAAAACTG?????????????????????????????????????????????????????????????????????????????????????????????????????????????????????????????????????????????????????????????????????????????????????????????????????????????????????????????????????????????????????????????????????????????????????????????????????????????????????????????????????????????????????????????????????????????????????????????????????????????????????????????????????????????????????????
M_cinereiventris_ECU_Esmeraldas_ANSP2174 ??????????????????????????????????????????????????AACCATCACCATCTCAAGCAACCATTGGATTATAGCCTGAGCCGGACTTGAAATTAACACCCTAGCCGTACTCCCCCTAATCTCAAAATCACACCACCCTCGAGCCATTGAAGCAGCAACCAAGTACTTCCTAGTCCAGTCAGCCGCCTCAGCCCTAGTCCTATTCTCCAGCATAACTAACGCATGGCATACCGGACAGTGAGATATCACTCAAATGACACACCCCATCTCATGCCTTATCCTAACAACAGCCCTTGCAATAAAACTGGGATTAGTCCCATTCCACTTCTGATTCCCAGAAGTACTCCAAGGTTCTTCCCTGCTCATCGGCTTACTTCTGTCTACAGCCATAAAATTCCCACCAATCACACTACTGTACATAACCTCCCAATCAATAAACCCAACCCTCCTAACCACCATAGCCATCCTTTCAACAGCCCTAGGAGGATGGATGGGCCTAAATCAAACGCAAATCCGAAAGATCCTGGCTTTCTCCTCAATCTCCCACCTAGGCTGAATGACCATCATCATCTCCTACAGCCCAAAACTTGCTCTAATAAACTTCT?????????????????????????????????????????????????????????????????????????????????????????????????????????????????????????????????????????????????????????????????????????????????????????????????????????????????????????????????????????????????????????????????????????????????????????????????????????????????????????????????????????????????????????????????????????????????????????????????????????????????????????????????????????
M_cinereiventris_ECU_Napo_ANSP4866       ????????????????????????????????????????????????????????CGCCGTCTCAAGCAACCATTGAATTATAGCCTGAGCCGGACTCGAAATTAACACCCTAGCCGTGCTCCCCCTTATCTCAAAATCACACCACCCCCGAGCCATTGAAGCAGCAACCAAATACTTCCTAGTCCAATCAGCCGCCTCAGCCCTAGTCCTATTCTCCAGCATAACTAACGCGTGACACACCGGGCAGTGAGATATCACCCAAATGACACACCCCATCTCATGCCTAATTCTAACAACAGCCCTTGCAATAAAACTGGGACTAGTCCCATTCCACTTCTGATTCCCAGAAGTACTACAAGGCTCTCCCCTACTCATCGGTTTGCTACTATCCACAGCCATAAAATTCCCACCAATAACACTACTGTACATAACCTCCCAATCAATAAACCCAACCCTCCTGGTCACCATGGCCATCCTCTCAACAGCCCTAGGGGGATGAATAGGCCTAAATCAAACACAAATTCGAAAGATCCTAGCCTTCTCCTCAATCTCTCACCTAGGCTGAATAACCATCATCATCTCCTACAGCCCAAAACTG?????????????????????????????????????????????????????????????????????????????????????????????????????????????????????????????????????????????????????????????????????????????????????????????????????????????????????????????????????????????????????????????????????????????????????????????????????????????????????????????????????????????????????????????????????????????????????????????????????????????????????????????????????????????????????????
M_cinereiventris_ECU_Napo_ANSP4868       ??????CCCCCAGCAAAACTAGTTTTCACCCTAAGTCTCCTACTTGGAACAACCATCACCGTCTCAAGCAACCATTGAATTATAGCCTGAGCCGGACTCGAAATTAACACCCTAGCCGTGCTCCCCCTTATCTCAAAATCACACCACCCCCGAGCCATTGAAGCAGCAACCAAATACTTCCTAGTCCAATCAGCCGCCTCAGCCCTAGTCCTATTCTCCAGCATAACTAACGCGTGACACACCGGGCAGTGAGATATCACCCAAATGACACACCCCATCTCATGCCTAATTCTAACAACAGCCCTTGCAATAAAACTGGGACTAGTCCCATTCCACTTCTGATTCCCAGAAGTACTACAAGGCTCTCCCCTACTCATCGGTTTGCTACTATCCACAGCCATAAAATTCCCACCAATAACACTACTGTACATAACCTCCCAATCAATAAACCCAACCCTCCTGGTCACCATGGCCATCCTCTCAACAGCCCTAGGGGGATGAATAGGCCTAAATCAAACACAAATTCGAAAGATCCTAGCCTTCTCCTCAATCTCTCACCTAGGCTGAATAACCATCATCATCTCCTACAGCCCAAAACTGGCTCTGATAAA??????????????????????????????????????????????????????????????????????????????????????????????????????????????????????????????????????????????????????????????????????????????????????????????????????????????????????????????????????????????????????????????????????????????????????????????????????????????????????????????????????????????????????????????????????????????????????????????????????????????????????????????????????????????
M_cinereiventris_PAN_Panama_gms1122      ATGAACCCCCAGGCAAAACTAGTTTTCACCCTCAGCCTCCTACTTGGAACAACTATCACCATCTCAAGCAACCATTGAATCATAGCCTGAGCCGGACTTGAAATTAACACCCTAGCCGTACTCCCCCTGATCTCAAAATCACACCATCCCCGAGCCATTGAAGCAGCAACCAAGTACTTCCTAGTCCAATCAGCCGCCTCAGCCCTGGTCCTATTCTCCAGCATGACTAACGCATGGCACACCGGACAGTGAGATATCACTCAGATGACACACCCCATCCCATGCCTAATCCTAACAACAGCCCTTGCAATAAAACTGGGCCTAGTTCCATTCCACTTCTGATTCCCAGAAGTACTCCAAGGTTCTTCCCTACTCATCGGCTTACTACTGTCCACAGCCATAAAATTCCCACCAATCACACTACTGTACATAACTTCTCAATCAATAAACCCAACCCTCCTGACCACCATAGCCATCCTCTCAACAGCCCTAGGGGGATGGATGGGCCTAAATCAAACGCAAATCCGAAAGATTATGGCCTTCTCCTCAATCTCCCACCTAGGCTGAATAACCATCATCATCTCCTACAGCCCAAAACTTGCTCTAATAAATTTCTACTTATACACCCTAATAACCATAACAGTATTCCTCTCATTAAATTCAATAAAAGCCCTAAAACTATCCACCCTGATAACCTCATGAACTAAGACTCCAGCAGTAAGCACAGTACTAATACTAACTTTACTCTCTCTCGCAGGCCTTCCACCGCTAACAGGATTCCTACCAAAATGACTCATCATTCAAGAACTAACCAAGCAAGAAATAGCCACAGCAGCAACAATCATCTCACTTCTATCTCTACTCGGGCTGTTCTTCTACCTTCGCCTTGCATACTGCACAGCAGTCACACTCCCACCACACACCACAAATACCATAAAGCAATGACAGACCCACAAAACAACTAACCCCACAATGGCTATCTTATCCACTATATCTCTCATACTCCTCCCCATCTCTCCACTCCTCCTCCCCACTCTCTAA
M_cinereiventris_PAN_Veraguas_gms986     ATGAACCCCCAGGCAAAACTAGTTTTCACCCTCAGCCTCCTACTTGGAACAACTATCACCATCTCAAGCAACCATTGAGTCATAGCCTGAGTCGGACTTGAAATTAACACCCTAGCCGTACTCCCCCTGATCTCAAAATCACACCATCCCCGAGCCATTGAAGCAGCAACCAAGTACTTCCTAGTCCAATCAGCCGCCTCAGCCCTGGTCCTATTCTCCAGCATGGCTAACGCATGGCACACCGGACAGTGAGATATCACTCAGATGACACACCCCATCCCATGCCTAATCCTAACAACAGCCCTTGCAATAAAACTGGGCCTAGTTCCATTCCACTTCTGATTCCCAGAAGTACTCCAAGGTTCTTCCCTACTCATCGGCTTACTACTCTCCACAGCCATAAAATTCCCACCAATCACACTACTGTACATAACTTCTCAATCAATAAACCCAACCCTCCTGACCACCATAGCCATCCTCTCAACAGCCCTAGGGGGATGGATGGGCCTAAATCAAACGCAAATCCGAAAGATTATGGCCTTCTCCTCAATCTCCCACCTAGGCTGAATAACCATCATCATCTCCTACAGCCCAAAACTTGCTCTAATAAATTTCTACTTATACACCCTAATAACCATAACAGTATTCCTCTCATTAAATTCAATAAAAGCCCTAAAACTATCCACCCTGATAACCTCATGAA??????????????????????????????????????????????????????????????????????????????????????????????????????????????????????????????????????????????????????????????????????????????????????????????????????????????????????????????????????????????????????????????????????????????????????????????????????????????????????????????????????????????????
M_cinereiventris_PAN_Veraguas_jmd122     ATGAACCCCCAGGCAAAACTAGTTTTTACCCTCAGCCTCCTACTTGGAACAACTATCACCATCTCAAGCAACCATTGAATCATAGCCTGAGCCGGACTTGAAATTAACACCCTAGCCGTACTCCCCCTGATCTCAAAATCACACCATCCCCGAGCCATTGAAGCAGCAACCAAGTACTTCCTAGTCCAATCAGCCGCCTCAGCCCTGGTCCTATTCTCCAGCATGGCTAACGCATGGCACACCGGACAGTGAGATATCACTCAGATGACACACCCCATCCCATGCCTAATCCTAACAACAGCCCTTGCAATAAAACTGGGCCTAGTTCCATTCCACTTCTGATTCCCAGAAGTACTCCAAGGTTCTTCCCTACTCATCGGCTTACTACTGTCCACAGCCATAAAATTCCCACCAATCACACTACTGTACATAACTTCTCAATCAATAAACCCAACCCTCCTGACCACCATAGCCATCCTCTCAACAGCCCTAGGGGGATGGATGGGCCTAAATCAAACGCAAATCCGAAAGATTATGGCCTTCTCCTCAATCTCCCACCTAGGCTGAATAACCATCATCATCTCCTACAGCCCAAAACTTGCTCTAATAAATTTCTACTTATACACCCTAATAACCATAACAGTATTCCTCTCATTAAATTCAATAAAAGCCCTAAAACTATCCACCCTGATAACCTCATGAACTAAGACTCCAGCAGTAAACACAGTACTAATACTAACTTTACTCTCTCTCGCAGGCCTTCCACCGCTAACAGGATTCCTACCAAAATGACTCATCATTCAAGAACTAACCAAGCAAGAAATAGCCACAGCAGCAACAATCATCTCACTTCTATCTCTACTCGGGCTGTTCTTCTACCTTCGCCTTGCATACTGCACAGCAGTCACACTCCCACCACACACCACAAATACCATAAAGCAATGACAGA????????????????????????????????????????????????????????????????????????????????????????????
M_cinereiventris_PAN_Veraguas_jmd123     ATGAACCCCCAGGCAAAACTAGTTTTCACCCTCAGCCTCCTACTTGGAACAACTATCACCATCTCAAGCAACCATTGAGTCATAGCCTGAGCCGGACTTGAAATTAACACCCTAGCCGTACTCCCCCTGATCTCAAAATCACACCATCCCCGAGCCATTGAAGCAGCAACCAAGTACTTCCTAGTCCAATCAGCCGCCTCAGCCCTGGTCCTATTCTCCAGCATGGCTAACGCATGGCACACCGGACAGTGAGATATCACTCAGATGACACACCCCATCCCATGCCTAATCCTAACAACAGCCCTTGCAATAAAACTGGGCCTAGTTCCATTCCACTTCTGATTCCCAGAAGTACTCCAAGGTTCTTCCCTACTCATCGGCTTACTACTGTCCACAGCCATAAAATTCCCACCAATCACACTACTGTACATAACTTCTCAATCAATAAACCCAGCCCTCCTGACCACCATAGCCATCCTCTCAACAGCCCTAGGGGGATGGATGGGCCTAAATCAAACGCAAATCCGAAAGATTATGGCCTTCTCCTCAATCTCCCACCTAGGCTGAATAACCATCATCATCTCCTACAGCCCAAAACTTGCTCTAATAAATTTCTACTTATACACCCTAATAACCATAACAGTATTCCTCTCATTAAATTCAATAAAAGCCCTAAAACTATCCACCCTGATAACCTCATGAACTAAGACTCCAGCAGTAAACACAGTACTAATACTAACTTTACTCTCTCTCGCAGGCCTTCCACCGCTAACAGGATTCCTACCAAAATGACTCATCATTCAAGAACTAACCAAGCAAGAAATAGCCACAGCAGCAACAATCATCTCACTTCTATCTCTACTCGGACTGTTCTTCTACCTTCGCCTTGCATACTGCACAGCAGTCACACTCCCACCACACACCACAAATACCATAAAGCAATGACAGACCCACAAAACAACTAACCCCGCAATGGCTATCTTATCCACTATATCTCT???????????????????????????????????????????
M_cinereiventris_PAN_Darien_B2282 ATGGCCCCCCAAGCAAAACTAATTTTCACCCTCAGCCTCCTACTTGGAACAACCATCACCATCTCAAGCAACCATTGAGTTATAGCCTGAGCCGGACTTGAAATTAACACCCTAGCCGTACTCCCCCTAATCTCAAAATCACACCACCCCCGAGCCATTGAAGCAGCAACCAAGTATTTCCTAGTCCAGTCAGCCGCCTCAGCCCTAGTCCTATTCTCCAGCATAACTAACGCATGGCATACCGGACAGTGAGACATCACTCAAATGACACACCCCATCTCATGCCTTATCCTAACAACAGCCCTTGCAATAAAACTGGGATTAGTCCCATTCCACTTCTGATTCCCAGAAGTACTCCAAGGTTCTTCCCTACTCATCGGCTTACTACTGTCTACAGCCATAAAATTCCCACCAATCACACTACTGTACATAACCTCCCAATCAATAAACCCAACCCTCCTAACCACCATAGCCATCCTTTCAACAGCCCTAGGAGGATGGATGGGCCTAAATCAAACGCAAATCCGAAAGATCCTTGCTTTCTCCTCAATCTCCCACCTAGGCTGAATGACCATCATCATCTCCTACAGCCCAAAGCTTGCTCTAATAAACTTCTACCTATACGCCCTAATAACCACCGCAGTATTCATCTCACTAAATTCAATAAAAGCCCTAAAACTATCCACTCTGATAACCTCATGAGCTAAAACCCCAGCAGTAAACGCAGTACTAATACTGACTCTACTTTCCCTCGCAGGCCTTCCACCACTAACAGGATTCCTGCCAAAATGACTCATCATTCAAGAATTAACTAAACAAGAAATAGCCACAACAGCAACAATCATCTCACTTCTATCCCTACTGGGGCTGTTCTTCTACCTTCGTCTTGCATACTGCACAGCAGTCACACTCCCACCACACACCACAAACACCATAAAACAATGACAGACTCACAAAACAACTAACCCCACAATGGCTATCTTATCCACTTTATCACTCACACTCCTCCCCATCTCCCCACTCCTCCTCCCCACACTCTAA
M_cinereiventris_PAN_Darien_B2175 ATGGCCCCCCAAGCAAAACTAATTTTCACCCTCAGCCTCCTACTTGGAACAACCATCACCATCTCAAGCAACCATTGAGTTATAGCCTGAGCCGGACTTGAAATTAACACCCTAGCCGTACTCCCCCTAATCTCAAAATCACACCACCCCCGAGCCATTGAAGCAGCAACCAAGTATTTCCTAGTCCAGTCAGCCGCCTCAGCCCTAGTCCTATTCTCCAGCATAACTAACGCATGGCATACCGGACAGTGAGATATCACTCAAATGACACACCCCATCTCATGCCTTATCCTAACAACAGCCCTTGCAATAAAACTGGGATTAGTCCCATTCCACTTCTGATTCCCAGAAGTACTCCAAGGTTCTTCCCTACTCATCGGCTTACTACTGTCTACAGCCATAAAATTCCCTCCAATCACACTACTGTACATAACCTCCCAATCAATAAACCCAACCCTCCTAACCGCCATAGCCATCCTTTCAACAGCCCTAGGAGGATGGATGGGCCTAAATCAAACGCAAATCCGAAAGATCCTTGCTTTCTCCTCAATCTCCCACCTAGGCTGAATGACCATCATCATCTCCTACAGCCCAAAGCTTGCTCTAATAAACTTCTACCTATACGCCCTAATAACCACCGCAGTATTCATCTCACTAAATTCAATAAAAGCCCTAAAACTATCCACCCTGATAACCTCATGAGCCAAAACCCCAGCAGTAAACGCAGTACTAATACTGACTCTACTTTCCCTCGCAGGCCTTCCACCACTAACAGGATTCCTGCCAAAATGACTCATCATTCAAGAATTAACTAAACAAGAAATAGCCACAACAGCAACAATCATCTCACTTCTATCCCTACTGGGGCTGTTCTTCTACCTTCGTCTTGCATACTGCACAGCAGTCACACTCCCACCACACACCACAAACACCATAAAACAATGACAGACTCACAAAACAACTAACCCCACAATGGCTATCTTATCCACTTTATCACTCACACTCCTCCCCATCTCCCCACTCCTCCTCCCCACACTCTAA
M_collaris_BRA_Amazonas_FMNH457546     ATGAACCCCCAGGCAAAACTAGTTTTTACCCTCAGCCTCCTCCTTGGAACAACTATTACCATCTCAAGCAACCATTGAATCATAGCCTGAGCCGGACTTGAAATTAACACCCTAGCCGTACTCCCCCTAATCTCAAAATCGCACCACCCCCGAGCTGTTGAAGCAGCAACCAAATACTTCCTAGTTCAATCGGCCGCTTCAGCCCTAGTCCTATTCTCCAGCATAACCAACGCATGGCACACCGGACAGTGAGACATCACCCAAATGACGCACCCCATCTCATGCCTGATCTTAACAACAGCCCTTGCAATAAAATTGGGCCTAGCTCCGTTCCACTTCTGATTCCCAGAAGTACTCCAAGGCTCTCCACTACTCATCAGCCTACTACTATCCACAGCCATAAAATTCCCACCAATAACACTCCTATACATAACCTCTCAATCGATTAGCCCAACCCTCCTAGCTACTATAGCCATCCTCTCAACCGCCCTAGGAGGATGAATAGGCCTAAACCAGACACAAATTCGAAAAACCCTAGCCTTCTCCTCAATCTCCCACCTAGGCTGAATAACCATCATTATCTCCTACAGCCCTAAACTTGCTTTAATAAACTTCTACCTATACACCCTAATAACCATAGCAGTATTCCTATCACTAAACTCAATAAAAGCCCTAAAACTATCTACCCTAATAACCTCATGAACTAAAACTCCAGCAATAAACGCAGTACTAATACTAACCCTACTCTCCCTAGCAGGCCTCCCTCCACTAACAGGATTCCTGCCAAAATGACTTATCATCCAAGAACTAACTAAGCAAGAAATGGCCACAACAGCAACAATCATCTCACTTCTATCCCTACTAAGCCTATTCTTCTACCTACGCCTCGCATACTGCACAGCAGTTACACTCCCCCCACACACTACAAACTCCATAAAACAATGACAAATCCACAAAACAACTAACTCCACAGTGGCCATCTTATCTACTATATCCCTAATACTCCTCCCCATCTCCCCTCTCCTCCTCCCCACTCTCTAA
M_collaris_BRA_Amazonas_FMNH457547     ATGAACCCCCAGGCAAAACTAGTTTTTACCCTCAGCCTCCTCCTTGGAACAACTATTACCATCTCAAGCAACCATTGAATCATAGCCTGAGCCGGACTTGAAATTAACACCCTAGCCGTACTCCCCCTAATCTCAAAATCGCACCACCCCCGAGCTGTTGAAGCAGCAACCAAATACTTCCTAGTTCAATCGGCCGCTTCAGCCCTAGTCCTATTCTCCAGCATAACCAACGCATGGCACACCGGACAGTGAGACATCACCCAAATGACGCACCCCATCTCATGCCTGATCTTAACAACAGCCCTTGCAATAAAATTGGGCCTAGCTCCGTTCCACTTCTGATTCCCAGAAGTACTCCAAGGCTCTCCACTACTCATCAGCCTACTACTATCCACAGCCATAAAATTCCCACCAATAACACTCCTATACATAACCTCTCAATCGATTAGCCCAACCCTCCTAGCTACTATAGCCATCCTCTCAACCGCCCTAGGAGGATGAATAGGCCTAAACCAGACACAAATTCGAAAAACCCTAGCCTTCTCCTCAATCTCCCACCTAGGCTGAATAACCATCATTATCTCCTACAGCCCTAAACTTGCTTTAATAAACTTCTACCTATACACCCTAATAACCATAGCAGTATTCCTATCACTAAACTCAATAAAAGCCCTAAAACTATCTACCCTAATAACCTCATGAACTAAAACTCCAGCAATAAACGCAGTACTAATACTAACCCTACTCTCCCTAGCAGGCCTCCCTCCACTAACAGGATTCCTGCCAAAATGACTTATCATCCAAGAACTAACTAAGCAAGAAATGGCCACAACAGCAACAATCATCTCACTTCTATCCCTACTAAGCCTATTCTTCTACCTACGCCTCGCATACTGCACAGCAGTTACACTCCCCCCACACACTACAAACTCCATAAAACAATGACAAATCCACAAAACAACTAACTCCACAGTGGCCATCTTATCTACTATATCCCTAATACTCCTCCCCATCTCCCCTCTCCTCCTCCCCACCCTCTAA
M_collaris_BRA_Amazonas_FMNH457548     ATGAACCCCCAGGCAAAACTAGTTTTTACCCTCAGCCTCCTCCTTGGAACAACTATTACCATCTCAAGCAACCATTGAATCATAGCCTGAGCCGGACTTGAAATTAACACCCTAGCCGTACTCCCCCTAATCTCAAAATCGCACCACCCCCGAGCTGTTGAAGCAGCAACCAAATACTTCCTAGTTCAATCGGCCGCTTCAGCCCTAGTCCTATTCTCCAGCATAACCAACGCATGGCACACCGGACAGTGAGACATCACCCAAATGACGCACCCCATCTCATGCCTGATCTTAACAACAGCCCTTGCAATAAAATTGGGCCTAGCTCCGTTCCACTTCTGATTCCCAGAAGTACTCCAAGGCTCTCCACTACTCATCAGCCTACTACTATCCACAGCCATAAAATTCCCACCAATAACACTCCTATACATAACCTCTCAATCGATTAGCCCAACCCTCCTAGCTACTATAGCCATCCTCTCAACCGCCCTAGGAGGATGAATAGGCCTAAACCAGACACAAATTCGAAAAACCCTAGCCTTCTCCTCAATCTCCCACCTAGGCTGAATAACCATCATTATCTCCTACAGCCCTAAACTTGCTTTAATAAACTTCTACCTATACACCCTAATAACCATAGCAGTATTCCTATCACTAAACTCAATAAAAGCCCTAAAACTATCTACCCTAATAACCTCATGAACTAAAACTCCAGCAATAAACGCAGTACTAATACTAACCCTACTCTCCCTAGCAGGCCTCCCTCCACTAACAGGATTCCTGCCAAAATGACTTATCATCCAAGAACTAACTAAGCAAGAAATGGCCACAACAGCAACAATCATCTCACTTCTATCCCTACTAAGCCTATTCTTCTACCTACGCCTCGCATACTGCACAGCAGTTACACTCCCCCCACACACTACAAACTCCATAAAACAATGACAAATCCACAAAACAACTAACTCCACAGTGGCCATCTTATCTACTATATCCCTAATACTCCTCCCCATCTCCCCTCTCCTCCTCCCCACTCTCTAA
M_collaris_PER_Loreto_LSUB2545 ??????????????????CTAGTTTTCACCCTCAGCCTCCTCCTTGGAACAACTATTACCATCTCAAGCAACCATTGAATCATAGCCTGAGCCGGACTTGAAATTAACACCCTAGCCGTACTCCCCCTAATCTCAAAATCACACCACCCCCGAGCTGTTGAAGCAGCAACCAAATACTTCCTAGTTCAATCAGCCGCTTCAGCCCTAGTCCTATTCTCCAGCATAACCAACGCATGGCACACTGGACAGTGAGACATCACCCAAATGACGCACCCCATCTCATGCCTGATCTTAACAACAGCCCTTGCAATAAAATTGGGCCTAGTTCCGTTCCACTTCTGATTCCCAGAAGTACTCCAAGGCTCTCCACTACTCATCAGCCTACTACTATCCACAGCCATAAAATTCCCACCAATAACACTCCTATACATAACCTCTCAATCGATTAACCCAACCCTCCTAGTCACCATAGCCATCCTCTCAACCGCCCTAGGAGGATGAATAGGCCTAAACCAGACACAAATTCGAAAAACCCTAGCCTTCTCCTCAATCTCCCACCTGGGCTGAATAACCATCATTATCTCCTACAGCCCTAAGCTTGCTTTAATAAACTTCTACCTATACACCCTAATAACCATAGCAGTATTCCTATCACTAAACTCAATAAAAGCCCTAAAACTATCTACCCTAATAACCTCATGAACTAAAACTCCAGCAATAAACGCAGTACTAATACTAACCCTGCTCTCCCTAGCAGGCCTTCCTCCACTAACAGGATTCCTGCCAAAATGACT?ATCATCCAAGAACTAA?TAAGCAAGAAATGGCCACAACAGCAACAATCATCTCACTCCTATCCCTACTAAGCCTATTCTTCTACCTACGCCTCGCATACTGCACAGCAGTTACACTCCCCCCACACACTACAAACTCCATAAAACAATGACAAACCCACAAAACAACTAACTCCACAGTGGCCATCTTATCTACTATATCCCTAATACTCCTCCCCATCTCCCCTCTCCTCCTCCCC?????????
M_collaris_PER_Loreto_LSUB6960               ??????????????????CTAGTTTTCACCCTCAGCCTCCTCCTTGGAACAACTATTACCATCTCAAGCAACCATTGAATCATAGCCTGAGCCGGACTTGAAATTAACACCCTAGCCGTACTCCCCCTAATCTCAAAATCACACCACCCCCGAGCTGTTGAAGCAGCAACCAAATACTTCCTAGTTCAATCAGCCGCTTCAGCCCTAGTCCTATTCTCCAGCATAACCAACGCATGGCACACTGGACAGTGAGACATCACCCAAATGACGCACCCCATCTCATGCCTGATCTTAACAACAGCCCTTGCAATAAAATTGGGCCTAGTTCCGTTCCACTTCTGATTCCCAGAAGTACTCCAAGGCTCTCCGCTACTCATCAGCCTACTACTATCCACAGCCATAAAATTCCCACCAATAACACTCCTATACATAACCTCTCAATCGATTAACCCAACCCTCCTAGTCACCATAGCCATCCTCTCAACCGCCCTAGGAGGATGAATAGGCCTAAACCAGACACAAATTCGAAAAACCCTAGCCTTCTCCTCAATCTCCCACCTGGGCTGAATAACCATCATTATCTCCTACAGCCCTAAGCTTGCTTTAATAAACTTCTACCTATACACCCTAATAACCATAGCAGTATTCCTATCACTAAACTCAATAAAAGCCCTAAAACTATCTACCCTAATAACCTCATGAACTAAAACTCCAGCAATAAACGCAGTACTAATACTAACCCTGCTCTCCCTAGCAGGCCTTCCTCCACTAACAGGATTCCTGCCAAAATGACTTATCATCCAAGAACTAACTAAGCAAGAAATGGCCACAACAGCAACAATCATCTCACTCCTATCCCTACTAAGCCTATTCTTCTACCTACGCCTCGCATACTGCACAGCAGTTACACTCCCCCCACACACTACAAACTCCATAAAACAATGACAAACCCACAAAACAACTAACTCCACAGTGGCCATCTTATCTACTATATCCCTAATACTCCTCCCCATCTCCCCTCTCCTCCTCCCCGCTCTCTAA 
M_collaris_BRA_Amazonas_LSUB20287            ??????????????????CTAGTTTTTACCCTCAGCCTCCTCCTTGGAACAACCATTACCATCTCAAGCAACCATTGAATCATGGCCTGAGCTGGGCTTGAAATTAATACCCTAGCCGTACTACCCCTAATCTCAAAATCACACCACCCCCGAGCTATTGAAGCAGCAACCAAATACTTCCTAGTCCAATCAGCCGCTTCAGCCCTAGTCCTATTCTCCAGCATAACCAACGCATGACATACCGGACAGTGAGACATCACCCAAATGACACACCCCATCTCATGCCTGATCCTAACAACAGCCCTTGCAATAAAATTAGGCCTAGTTCCGTTCCACTTCTGATTCCCAGAAGTACTCCAAGGCTCTCCACTACTCATCAGCCTACTACTATCCACAGCCATAAAATTCCCACCAATAACACTCCTTTACATAACCTCTCAGTCAATTAACCCAACCCTCCTAGCTACCATAGCCATCCTCTCAACTGCCCTAGGAGGATGAATAGGCCTAAACCAGACACAAATTCGAAAAACCCTAGCCTTCTCCTCAATCTCCCACCTGGGCTGAATAACCATCATTATCTCCTACAGCCCTAAACTTGCTTTGATAAATTTCTACCTATACACCCTAATAACCATAGCAGTATTCCTCTCACTAAACTCAATAAAAGCCCTAAAACTATCTACCCTAATAACCTCATGAACTAAAACTCCAGCGATAAACGCAGTACTAATACTAACCCTGCTCTCCCTAGCAGGCCTTCCTCCACTAACAGGATTCCTGCCAAAATGACTCATCATCCAAGAACTAACTAAGCAAGAAATGGCCACAACAGCAACAATCATCTCACTCCTATCCCTACTAAGCCTATTCTTCTACCTACGCCTCGCATACTGCACAGCAGTTACACTCCCCCCACACACTACAAACTCCATAAAACAATGACAAACCCACAAAACAACTAACTCCACAGTGGCCATCTTATCTACTATATCCCTCATACTCCTCCCCATCTCCCCTCTCCTCCTCCCCACTCTCTAA 
M_collaris_BRA_Amazonas_LSUB20292            ??????????????????CTAGTTTTTACCCTCAGCCTCCTCCTTGGAACAACTATTACCATCTCAAGCAACCATTGAATCATGGCCTGAGCCGGGCTTGAAATTAATACCCTAGCCGTACTACCCCTAATCTCAAAATCACACCACCCCCGAGCTATTGAAGCAGCAACCAAATACTTCCTAGTCCAATCAGCCGCTTCAGCCCTAGTCCTATTCTCCAGCATAACCAACGCATGACATACCGGACAGTGAGACATCACCCAAATGACGCACCCCATCTCATGCCTGATCCTAACAACAGCCCTTGCAATAAAATTAGGCCTAGTTCCGTTCCACTTCTGATTCCCAGAAGTACTCCAAGGCTCTCCACTACTCATCAGCCTACTACTATCCACAGCCATAAAATTCCCACCAATAACACTCCTTTACATAACCTCTCAATCAATTAACCCAACCCTCCTAGCTACCATAGCCATCCTCTCAACTGCCCTAGGAGGATGAATAGGCCTAAACCAGACACAAATTCGAAAAACCCTAGCCTTCTCCTCAATCTCCCACCTGGGCTGAATAACCATCATTATCTCCTACAGCCCTAAACTTGCTTTGATAAATTTCTACCTATACACCCTAATAACCATAGCAGTATTCCTCTCACTAAACTCAATAAAAGCCCTAAAACTATCTACCCTAATAACCTCATGAACTAAAACTCCAGCGATAAACGCAGTACTAATACTAACCCTGCTCTCCCTAGCAGGCCTTCCTCCACTAACAGGATTCCTGCCAAAATGACTCATCATCCAAGAACTAACTAAGCAAGAAATGGCCACAACAGCAACAATCATCTCACTCCTATCCCTACTAAGCCTATTCTTCTACCTACGCCTCGCATACTGCACAGCAGTTACACTCCCCCCACACACTACAAACTCCATAAAACAATGACAAACCCACAAAACAACTAACTCCACAGTGGCCATCTTATCTACTATATCCCTCATACTCCTCCCCATCTCCCCTCTCCTCCTCCCCACTCTCTAA 
M_collaris_Suriname_LSUB55206              ??????????????????CTAGTTTTTACCCTCAGCCTCCTCCTTGGAACAACTATTACCATCTCAAGCAACCATTGAATCATGGCCTGAGCCGGGCTTGAAATCAATACCCTAGCCGTACTACCCCTAATCTCAAAATCACACCACCCCCGAGCTATTGAAGCAGCAACCAAATACTTCCTAGTCCAATCAGCCGCTTCAGCCCTGGTCCTATTCTCCAGCATAACCAACGCATGACATACCGGACAGTGGGACATCACCCAAATGACACACCCCATCTCATGCCTGATCCTAACAACAGCCCTTGCAATAAAATTAGGCCTAGTTCCGTTCCACTTCTGATTCCCAGAAGTACTACAAGGCTCTCCACTACTCATCAGCCTACTACTATCCACAGCCATAAAATTCCCACCAATAACACTCCTATACATAACCTCTCAATCAATTAACCCAACCCTCCTAGCTACCATAGCCATCCTCTCAACCGCCCTAGGAGGATGAATAGGCCTAAACCAGACACAAGTTCGAAAAACCCTAGCCTTCTCCTCAATCTCCCACCTGGGCTGAATAACCATCATTATCTCCTACAGCCCTAAACTTGCTTTGATAAATTTCTACCTATACACCCTAATAACCATAGCAGTATTCCTCTCACTAAACTCAATAAAAGCCCTAAAACTATCTACCCTAATAACCTCATGAACTAAAACTCCAGCGATAAACGCAGTACTAATACTGACCCTGCTCTCCCTAGCAGGCCTTCCTCCACTAACAGGATTCCTGCCAAAATGACTCATCATCCAAGAACTAACTAAGCAAGAAATGGCCACAACAGCAACAATCATCTCACTCCTATCCCTACTAAGCCTATTCTTCTACCTACGCCTCGCATACTGCACAGCAGTTACACTCCCCCCACACACTACAAACTCCATGAAACAATGACAAACCCACAAAACAACTAACTCCACAGTGGCCATCTTATCTACTATATCCCTCATACTCCTCCCCATCTCCCCTCTCCTCCTCCCCACTCTCTAA 
M_collaris_LSUMZ_B20287_JQ445547 ATGAACCCCCAGGCAAAACTAGTTTTTACCCTCAGCCTCCTCCTTGGAACAACCATTACCATCTCAAGCAACCATTGAATCATGGCCTGAGCTGGGCTTGAAATTAATACCCTAGCCGTACTACCCCTAATCTCAAAATCACACCACCCCCGAGCTATTGAAGCAGCAACCAAATACTTCCTAGTCCAATCAGCCGCTTCAGCCCTAGTCCTATTCTCCAGCATAACCAACGCATGACATACCGGACAGTGAGACATCACCCAAATGACACACCCCATCTCATGCCTGATCCTAACAACAGCCCTTGCAATAAAATTAGGCCTAGTTCCGTTCCACTTCTGATTCCCAGAAGTACTCCAAGGCTCTCCACTACTCATCAGCCTACTACTATCCACAGCCATAAAATTCCCACCAATAACACTCCTTTACATAACCTCTCAGTCAATTAACCCAACCCTCCTAGCTACCATAGCCATCCTCTCAACTGCCCTAGGAGGATGAATAGGCCTAAACCAGACACAAATTCGAAAAACCCTAGCCTTCTCCTCAATCTCCCACCTGGGCTGAATAACCATCATTATCTCCTACAGCCCTAAACTTGCTTTGATAAATTTCTACCTATACACCCTAATAACCATAGCAGTATTCCTCTCACTAAACTCAATAAAAGCCCTAAAACTATCTACCCTAATAACCTCATGAACTAAAACTCCAGCGATAAACGCAGTACTAATACTAACCCTGCTCTCCCTAGCAGGCCTTCCTCCACTAACAGGATTCCTGCCAAAATGACTCATCATCCAAGAACTAACTAAGCAAGAAATGGCCACAACAGCAACAATCATCTCACTCCTATCCCTACTAAGCCTATTCTTCTACCTACGCCTCGCATACTGCACAGCAGTTACACTCCCCCCACACACTACAAACTCCATAAAACAATGACAAACCCACAAAACAACTAACTCCACAGTGGCCATCTTATCTACTATATCCCTCATACTCCTCCCCATCTCCCCTCTCCTCCTCCCCACTCTCTAA
M_collaris_LSUMZ_B20292_JQ445548 ATGAACCCCCAGGCAAAACTAGTTTTTACCCTCAGCCTCCTCCTTGGAACAACTATTACCATCTCAAGCAACCATTGAATCATGGCCTGAGCCGGGCTTGAAATTAATACCCTAGCCGTACTACCCCTAATCTCAAAATCACACCACCCCCGAGCTATTGAAGCAGCAACCAAATACTTCCTAGTCCAATCAGCCGCTTCAGCCCTAGTCCTATTCTCCAGCATAACCAACGCATGACATACCGGACAGTGAGACATCACCCAAATGACGCACCCCATCTCATGCCTGATCCTAACAACAGCCCTTGCAATAAAATTAGGCCTAGTTCCGTTCCACTTCTGATTCCCAGAAGTACTCCAAGGCTCTCCACTACTCATCAGCCTACTACTATCCACAGCCATAAAATTCCCACCAATAACACTCCTTTACATAACCTCTCAATCAATTAACCCAACCCTCCTAGCTACCATAGCCATCCTCTCAACTGCCCTAGGAGGATGAATAGGCCTAAACCAGACACAAATTCGAAAAACCCTAGCCTTCTCCTCAATCTCCCACCTGGGCTGAATAACCATCATTATCTCCTACAGCCCTAAACTTGCTTTGATAAATTTCTACCTATACACCCTAATAACCATAGCAGTATTCCTCTCACTAAACTCAATAAAAGCCCTAAAACTATCTACCCTAATAACCTCATGAACTAAAACTCCAGCGATAAACGCAGTACTAATACTAACCCTGCTCTCCCTAGCAGGCCTTCCTCCACTAACAGGATTCCTGCCAAAATGACTCATCATCCAAGAACTAACTAAGCAAGAAATGGCCACAACAGCAACAATCATCTCACTCCTATCCCTACTAAGCCTATTCTTCTACCTACGCCTCGCATACTGCACAGCAGTTACACTCCCCCCACACACTACAAACTCCATAAAACAATGACAAACCCACAAAACAACTAACTCCACAGTGGCCATCTTATCTACTATATCCCTCATACTCCTCCCCATCTCCCCTCTCCTCCTCCCCACTCTCTAA
M_collaris_AMZ_427_JQ445549 ATGAACCCCCAGGCAAAGCTAGTTTTTACCCTCAGCCTCCTCCTTGGAACAACTATCACCATCTCAAGCAACCATTGAATCATAGCCTGAGCCGGACTTGAAATTAACACCCTAGCCGTACTCCCCCTAATCTCAAAATCACACCACCCCCGAGCTGTTGAAGCAGCAACCAAATACTTCCTAGTTCAATCGGCCGCTTCAGCCCTAGTCCTATTCTCCAGCATAACCAACGCATGGCACACCGGACAGTGAGACATCACCCAAATGACGCACCCCATCTCATGCCTGATCTTAACAACAGCCCTTGCAATAAAATTGGGCCTAGTTCCGTTCCACTTCTGATTCCCAGAAGTACTCCAAGGCTCTCCACTACTCATCAGCCTACTACTATCCACAGCCATAAAATTCCCACCAATAACACTCCTATACATAACCTCTCAATCGATTGACCCAACCCTCCTAGCTACCATAGCCATCCTCTCAACCGCCCTAGGAGGATGGATAGGCCTAAACCAGACACAAATTCGAAAAACCCTAGCCTTCTCCTCAATCTCCCACCTGGGCTGAATAACCATCATTATCTCCTACAGCCCTAAACTTGCTTTAATAAACTTCTACCTATACACCCTAATAACCATAGCAGTATTCCTATCACTAAACTCAATAAAAGCCCTGAAACTATCTACCCTAATAACCTCATGAACTAAAACTCCAGCAATAAACGCAGTACTAATACTAACCCTGCTCTCCCTAGCAGGCCTTCCCCCACTAACAGGATTCCTGCCAAAATGGCTTATCATCCAAGAACTAACTAAGCAAGAAATGGCCACAACAGCAACAATCATCTCACTCCTATCCCTACTAAGCCTATTCTTCTACCTACGCCTCGCATACTGCACAGCAGTTACACTCCCCCCACACACTACAAACTCCATAAAACAATGACAAACCCACAAAACAACTAACTCCACAGTGGCCATCTTATCTACTATATCCCTAATACTCCTCCCCATCTCCCCTCTCCTCCTCCCCACTCTCTAA
M_collaris_AMZ_428_JQ445550 ATGAACCCCCAGGCAAAGCTAGTTTTTACCCTCAGCCTCCTCCTTGGAACAACTATCACCATCTCAAGCAACCATTGAATCATAGCCTGAGCCGGACTTGAAATTAACACCCTAGCCGTACTCCCCCTAATCTCAAAATCACACCACCCCCGAGCTGTTGAAGCAGCAACCAAATACTTCCTAGTTCAATCGGCCGCTTCAGCCCTAGTCCTATTCTCCAGCATAACCAACGCATGGCACACCGGACAGTGAGACATCACCCAAATGACGCACCCCATCTCATGCCTGATCTTAACAACAGCCCTTGCAATAAAATTGGGCCTAGTTCCGTTCCACTTCTGATTCCCAGAAGTACTCCAAGGCTCTCCACTACTCATCAGCCTACTACTATCCACAGCCATAAAATTCCCACCAATAACACTCCTATACATAACCTCTCAATCGATTGACCCAACCCTCCTAGCTACCATAGCCATCCTCTCAACCGCCCTAGGAGGATGGATAGGCCTAAACCAGACACAAATTCGAAAAACCCTAGCCTTCTCCTCAATCTCCCACCTGGGCTGAATAACCATCATTATCTCCTACAGCCCTAAACTTGCTTTAATAAACTTCTACCTATACACCCTAATAACCATAGCAGTATTCCTATCACTAAACTCAATAAAAGCCCTGAAACTATCTACCCTAATAACCTCATGAACTAAAACTCCAGCAATAAACGCAGTACTAATACTAACCCTGCTCTCCCTAGCAGGCCTTCCCCCACTAACAGGATTCCTGCCAAAATGGCTTATCATCCAAGAACTAACTAAGCAAGAAATGGCCACAACAGCAACAATCATCTCACTCCTATCCCTACTAAGCCTATTCTTCTACCTACGCCTCGCATACTGCACAGCAGTTACACTCCCTCCACACACTACAAACTCCATAAAACAATGACAAACCCACAAAACAACTAACTCCACAGTGGCCATCTTATCTACTATATCCCTAATACTCCTCCCCATCTCCCCTCTCCTCCTCCCCACTCTCTAA
M_collaris_AMZ_210_JQ445551 ATGAACCCCCAGGCAAAACTAGTTTTTACCCTCAGCCTCCTCCTTGGAACAACTATTACCATCTCAAGCAACCATTGAATCATAGCCTGAGCCGGACTTGAAATTAACACCCTAGCCGTACTCCCCCTAATCTCAAAATCGCACCACCCCCGAGCTGTTGAAGCAGCAACCAAATACTTCCTAGTTCAATCGGCCGCTTCAGCCCTAGTCCTATTCTCCAGCATAACCAACGCATGGCACACCGGACAGTGAGACATCACCCAAATGACGCACCCCATCTCATGCCTGATCTTAACAACAGCCCTTGCAATAAAATTGGGCCTAGCTCCGTTCCACTTCTGATTCCCAGAAGTACTCCAAGGCTCTCCACTACTCATCAGCCTACTACTATCCACAGCCATAAAATTCCCACCAATAACACTCCTATACATAACCTCTCAATCGATTAGCCCAACCCTCCTAGCTACTATAGCCATCCTCTCAACCGCCCTAGGAGGATGAATAGGCCTAAACCAGACACAAATTCGAAAAACCCTAGCCTTCTCCTCAATCTCCCACCTAGGCTGAATAACCATCATTATCTCCTACAGCCCTAAACTTGCTTTAATAAACTTCTACCTATACACCCTAATAACCATAGCAGTATTCCTATCACTAAACTCAATAAAAGCCCTAAAACTATCTACCCTAATAACCTCATGAACTAAAACTCCAGCAATAAACGCAGTACTAATACTAACCCTACTCTCCCTAGCAGGCCTCCCTCCACTAACAGGATTCCTGCCAAAATGACTTATCATCCAAGAACTAACTAAGCAAGAAATGGCCACAACAGCAACAATCATCTCACTTCTATCCCTACTAAGCCTATTCTTCTACCTACGCCTCGCATACTGCACAGCAGTTACACTCCCCCCACACACTACAAACTCCATAAAACAATGACAAATCCACAAAACAACTAACTCCACAGTGGCCATCTTATCTACTATATCCCTAATACTCCTCCCCATCTCCCCTCTCCTCCTCCCCACTCTCTAA
M_collaris_AMNH_12731_JQ445552 ATGAACCCCCAGGCAAAGCTAGTTTTTACCCTCAGCCTCCTCCTTGGAACAACTATCACCATCTCAAGCAACCATTGAATCATAGCCTGAGCCGGACTTGAAATTAACACCCTAGCCGTACTCCCCCTAATCTCAAAATCACACCACCCCCGAGCTGTTGAAGCAGCAACCAAATACTTCCTAGTTCAATCGGCCGCTTCAGCCCTAGTCCTATTCTCCAGCATAACCAACGCATGGCACACCGGACAGTGAGACATCACCCAAATGACGCACCCCATCTCATGCCTGATCTTGACAACAGCCCTTGCAATAAAATTGGGCCTAGTTCCGTTCCACTTCTGATTCCCAGAAGTACTCCAAGGCTCTCCACTACTCATCAGCCTACTACTATCCACAGCCATAAAATTCCCACCAATAACACTCCTATACATAACCTCTCAATCGATTGACCCAACCCTCCTAGCTACCATAGCCATCCTCTCAACCGCCCTAGGAGGATGGATAGGCCTAAACCAGACACAAATTCGAAAAACCCTAGCCTTCTCCTCAATCTCCCACCTGGGCTGAATAACCATCATTATCTCCTACAGCCCTAAACTTGCTTTAATAAACTTCTACCTATACACCCTAATAACCATAGCAGTATTCCTATCACTAAACTCAATAAAAGCCCTGAAACTATCTACCCTAATAACCTCATGAACTAAAACTCCAGCAATAAACGCAGTACTAATACTAACCCTGCTCTCCCTAGCAGGCCTTCCCCCACTAACAGGATTCCTGCCAAAATGGCTTATCATCCAAGAACTAACTAAGCAAGAAATGGCCACAACAGCAACAATCATCTCACTCCTATCCCTACTAAGCCTATTCTTCTACCTACGCCTCGCATACTGCACAGCAGTTACACTCCCCCCACACACTACAAACTCCATAAAACAATGACAAACCCACAAAACAACTAACTCCACAGTGGCCATCTTATCTACTATATCCCTAATACTCCTCCCCATCTCCCCTCTCCTCCTCCCCACTCTCTAA
M_collaris_INPA_A1624_JQ445553 ATGAACCCCCAGGCAAAGCTAGTTTTTACCCTCAGCCTCCTCCTTGGAACAACTATCACCATCTCAAGCAACCATTGAATCATAGCCTGAGCCGGACTTGAAATTAACACCCTAGCCGTACTCCCCCTAATCTCAAAATCACACCACCCCCGAGCTGTTGAAGCAGCAACCAAATACTTCCTAGTTCAATCGGCCGCTTCAGCCCTAGTCCTATTCTCCAGCATAACCAACGCATGGCACACCGGACAGTGAGACATCACCCAAATGACGCACCCCATCTCATGCCTGATCTTAACAACAGCCCTTGCAATAAAATTGGGCCTAGTTCCGTTCCACTTCTGATTCCCAGAAGTACTCCAAGGCTCTCCACTACTCATCAGCCTACTACTATCCACAGCCATAAAATTCCCACCAATAACACTCCTATACATAACCTCTCAATCGATTGACCCAACCCTCCTAGCTACCATAGCCATCCTCTCAACCGCCCTAGGAGGATGGATAGGCCTAAACCAGACACAAATTCGAAAAACCCTAGCCTTCTCCTCAATCTCCCACCTGGGCTGAATAACCATCATTATCTCCTACAGCCCTAAACTTGCTTTAATAAACTTCTACCTATACACCCTAATAACCATAGCAGTATTCCTATCACTAAACTCAATAAAAGCCCTGAAACTATCTACCCTAATAACCTCATGAACTAAAACTCCAGCAATAAACGCAGTACTAATACTAACCCTGCTCTCCCTAGCAGGCCTTCCCCCACTAACAGGATTCCTGCCAAAATGGCTTATCATCCAAGAACTAACTAAGCAAGAAATGGCCACAACAGCAACAATCATCTCACTCCTATCCCTACTAAGCCTATTCTTCTACCTACGCCTCGCATACTGCACAGCAGTTACACTCCCCCCACACACTACAAACTCCATAAAACAATGACAAACCCACAAAACAACTAACTCCACAGTGGCCATCTTATCTACTATATCCCTAATACTCCTCCCCATCTCCCCTCTCCTCCTCCCCACTCTCTAA
M_collaris_INPA_A1177_JQ445554 ATGAACCCCCAGGCAAAACTAGTTTTTACCCTCAGCCTACTCCTTGGAACAACTATTACCATCTCAAGCAACCATTGAATCATAGCCTGAGCCGGACTTGAAATTAACACCCTAGCCGTACTCCCCCTAATCTCAAAATCGCACCACCCCCGAGCTGTTGAAGCAGCAACCAAATACTTCCTAGTTCAATCGGCCGCTTCAGCCCTAGTCCTATTCTCCAGCATAACCAACGCATGGCACACCGGACAGTGAGACATCACCCAAATGACGCACCCCATCTCATGCCTGATCTTAACAACAGCCCTTGCAATAAAATTGGGCCTAGCTCCGTTCCACTTCTGATTCCCAGAAGTACTCCAAGGCTCTCCACTACTCATCAGCCTACTACTATCCACAGCCATAAAATTCCCACCAATAACACTCCTATACATAACCTCTCAATCGATTAGCCCAACCCTCCTAGCTACTATAGCCATCCTCTCAACCGCCCTAGGAGGATGAATAGGCCTAAACCAGACACAAATTCGAAAAACCCTAGCCTTCTCCTCAATCTCCCACCTAGGCTGAATAACCATCATTATCTCCTACAGCCCTAAACTTGCTTTAATAAACTTCTACCTATACACCCTAATAACCATAGCAGTATTCCTATCACTAAACTCAATAAAAGCCCTAAAACTATCTACCCTAATAACCTCATGAACTAAAACTCCAGCAATAAACGCAGTACTAATACTAACCCTACTCTCCCTAGCAGGCCTCCCTCCACTAACAGGATTCCTGCCAAAATGACTTATCATCCAAGAACTAACTAAGCAAGAGATGGCCACAACAGCAACAATCATCTCACTTCTATCCCTACTAAGCCTATTCTTCTACCTACGCCTCGCATACTGCACAGCAGTTACACTCCCCCCACACACTACAAACTCCATAAAACAATGACAAATCCACAAAACAACTAACTCCACAGTGGCCATCTTATCTACTATATCCCTAGTACTCTTCCCCATCTCCCCTCTCCTCCTCCCCACTCTCTAA
M_collaris_INPA_A231_JQ445555 ATGAACCCCCAGGCAAAACTAGTTTTTACCCTCAGCCTCCTCCTTGGAACAACTATTACCATCTCAAGCAACCATTGAATCATAGCCTGAGCCGGACTTGAAATTAACACCCTAGCCGTACTCCCCCTAATCTCAAAATCGCACCACCCCCGAGCTGTTGAAGCAGCAACCAAATACTTCCTAGTTCAATCGGCCGCTTCAGCCCTAGTCCTATTCTCCAGCATAACCAACGCATGGCACACCGGACAGTGAGACATCACCCAAATGACGCACCCCATCTCATGCCTGATCTTAACAACAGCCCTTGCAATAAAATTGGGCCTAGCTCCGTTCCACTTCTGATTCCCAGAAGTACTCCAAGGCTCTCCACTACTCATCAGCCTACTACTATCCACAGCCATAAAATTCCCACCAATAACACTCCTATACATAACCTCTCAATCGATTAGCCCAACCCTCCTAGCTACTATAGCCATCCTCTCAACCGCCCTAGGAGGATGAATAGGCCTAAACCAGACACAAATTCGAAAAACCCTAGCCTTCTCCTCAATCTCCCACCTAGGCTGAATAACCATCATTATCTCCTACAGCCCTAAACTTGCTTTAATAAACTTCTACCTATACACCCTAATAACCATAGCAGTATTCCTATCACTAAACTCAATAAAAGCCCTAAAACTATCTACCCTAATAACCTCATGAACTAAAACTCCAGCAATAAACGCAGTACTAATACTAACCCTACTCTCCCTAGCAGGCCTCCCTCCACTAACAGGATTCCTGCCAAAATGACTTATCATCCAAGAACTAACTAAGCAAGAAATGGCCACAACAGCAACAATCATCTCACTTCTATCCCTACTAAGCCTATTCTTCTACCTACGCCTCGCATACTGCACAGCAGTTACACTCCCCCCACACACTACAAACTCCATAAAACAATGACAAATCCACAAAACAACTAACTCCACAGTGGCCATCTTATCTACTATATCCCTAATACTCCTCCCCATCTCCCCTCTCCTCCTCCCCACTCTCTAA
M_collaris_INPA_A724_JQ445556 ATGAACCCCCAGGCAAAACTAGTTTTTACCCTCAGCCTCCTCCTTGGAACAACTATCACCATCTCAAGCAACCATTGAATCATAGCCTGAGCCGGACTTGAAATTAACACCCTAGCCGTACTCCCCCTAATCTCAAAATCACACCACCCCCGAGCTGTCGAAGCAGCAACCAAATATTTCCTAGTTCAATCAGCCGCTTCAGCCCTAGTCCTATTCTCCAGCATAACCAACGCATGGCACACCGGACAGTGAGACATCACCCAAATGACGCACCCCATCTCATGCCTGATCTTAACAACAGCCCTTGCAATAAAATTGGGCCTAGTTCCGTTCCACTTCTGATTCCCAGAAGTACTCCAAGGCTCTCCACTACTCATCAGCCTACTACTATCAACAGCCATAAAATTCCCACCAATAACACTCCTATACATAACCTCTCAATCGATTAACCCAACCCTCCTAGCTACCATAGCCATCCTCTCAACCGCCCTAGGAGGATGAATAGGCCTAAACCAGACACAAATTCGAAAAACCCTAGCCTTCTCCTCAATCTCCCACCTGGGCTGAATAACCATCATTATCTCCTACAGCCCTAAACTTGCTTTAATAAACTTCTACCTATACACCCTGATAACCATAGCAGTATTCCTATCACTAAACTCAATAAAAGCCCTGAAACTATCTACCCTAATAACCTCATGAACTAAAACTCCAGCAATAAACGCAGTACTAATACTAACCCTGCTCTCCCTAGCAGGCCTTCCTCCACTAACAGGATTCCTGCCAAAATGACTTATCATCCAAGAACTAACTAAACAAGAAATGGCCACAACAGCAACAATCATCTCACTCCTATCCCTACTAAGCCTATTCTTCTACCTACGCCTCGCATACTGCACAGCAGTTACACTCCCCCCACACACTACAAACTCCATAAAACAATGACAAACCCACAAAACAACTAACTCCACAGTGGCCATCTTATCTACCATATCCCTAATACTCCTCCCCATCTCCCCTCTCCTCCTCCCCACTCTCTAA
M_collaris_JAP_648_JQ445557 ATGAACCCCCAGGCAAAACTAGTTTTTACCCTCAGCCTCCTCCTTGGAACAACTATTACCATCTCAAGCAACCATTGAATCATAGCCTGAGCCGGACTTGAAATTAACACCCTAGCCGTACTCCCCCTAATCTCAAAATCGCACCACCCCCGAGCTGTTGAAGCAGCAACCAAATACTTCCTAGTTCAATCGGCCGCTTCAGCCCTAGTCCTATTCTCCAGCATAACCAACGCATGGCACACCGGACAGTGAGACATCACCCAAATGACGCACCCCATCTCATGCCTGATCTTAACAACAGCCCTTGCAATAAAATTGGGCCTAGCTCCGTTCCACTTCTGATTCCCAGAAGTACTCCAAGGCTCTCCACTACTCATCAGCCTACTACTATCCACAGCCATAAAATTCCCACCAATAACACTCCTATACATAACCTCTCAATCGATTAGCCCAACCCTCCTAGCTACTATAGCCATCCTCTCAACCGCCCTAGGAGGATGAATAGGCCTAAACCAGACACAAATTCGAAAAACCCTAGCCTTCTCCTCAATCTCCCACCTAGGCTGAATAACCATCATTATCTCCTACAGCCCTAAACTTGCTTTAATAAACTTCTACCTATACACCCTAATAACCATAGCAGTATTCCTATCACTAAACTCAATAAAAGCCCTAAAACTATCTACCCTAATAACCTCATGAACTAAAACTCCAGCAATAAACGCAGTACTAATACTAACCCTACTCTCCCTAGCAGGCCTCCCTCCACTAACAGGATTCCTGCCAAAATGACTTATCATCCAAGAACTAACTAAGCAAGAAATGGCCACAACAGCAACAATCATCTCACTTCTATCCCTACTAAGCCTATTCTTCTACCTACGCCTCGCATACTGCACAGCAGTTACACTCCCCCCACACACTACAAACTCCATAAAACAATGACAAATCCACAAAACAACTAACTCCACAGTGGCCATCTTATCTACTATATCCCTAATACTCCTCCCCATCTCCCCTCTCCTCCTCCCCACTCTCTAA
M_collaris_JAP_732_JQ445558 ATGAACCCCCAGGCAAAACTAGTTTTTACCCTCAGCCTCCTCCTTGGAACAACTATTACCATCTCAAGCAACCATTGAATCATAGCCTGAGCCGGACTTGAAATTAACACCCTAGCCGTACTCCCCCTAATCTCAAAATCGCACCACCCCCGAGCTGTTGAAGCAGCAACCAAATACTTCCTAGTTCAATCGGCCGCTTCAGCCCTAGTCCTATTCTCCAGCATAACCAACGCATGGCACACCGGACAGTGAGACATCACCCAAATGACGCACCCCATCTCATGCCTGATCTTAACAACAGCCCTTGCAATAAAATTGGGCCTAGCTCCGTTCCACTTCTGATTCCCAGAAGTACTCCAAGGCTCTCCACTACTCATCAGCCTACTACTATCCACAGCCATAAAATTCCCACCAATAACACTCCTATACATAACCTCTCAATCGATTAGCCCAACCCTCCTAGCTACTATAGCCATCCTCTCAACCGCCCTAGGAGGATGAATAGGCCTAAACCAGACACAAATTCGAAAAACCCTAGCCTTCTCCTCAATCTCCCACCTAGGCTGAATAACCATCATTATCTCCTACAGCCCTAAACTTGCTTTAATAAACTTCTACCTATACACCCTAATAACCATAGCAGTATTCCTATCACTAAACTCAATAAAAGCCCTAAAACTATCTACCCTAATAACCTCATGAACTAAAACTCCAGCAATAAACGCAGTACTAATACTAACCCTACTCTCCCTAGCAGGCCTCCCTCCACTAACAGGATTCCTGCCAAAATGACTTATCATCCAAGAACTAACTAAGCAAGAAATGGCCACAACAGCAACAATCATCTCACTTCTATCCCTACTAAGCCTATTCTTCTACCTACGCCTCGCATACTGCACAGCAGTTACACTCCCCCCACACACTACAAACTCCATAAAACAATGACAAATCCACAAAACAACTAACTCCACAGTGGCCATCTTATCTACTATATCCCTAATACTCCTCCCCATCTCCCCTCTCCTCCTCCCCACCCTCTAA
R_melanurus_BRA_Acre_FMNH395590          ATGAACCCCCAAGCAAAACTAGTCTTCTCTATTAGCCTACTCCTAGGAACAACCATTACCATCTCAAGCAATCATTGGATCATGGCCTGAGCCGGACTTGAAATTAATACCCTAGCCGTACTCCCATTAATCTCAAAATCACATCACCCCCGCGCCATTGAAGCAGCTACCAAATACTTCCTAGTTCAATCAGCTGCTTCTGCCCTAGTCCTGTTCTCCAGCATAACCAACGCATGACACACTGGCCAATGAGATATCTCTCAAATGACACACCCCATCTCATGCCTGGTCCTAACGGTAGCCATCGCAATAAAACTAGGCCTAGCCCCATTCCATTTATGACTCCCAGAAGTACTCCAAGGCTCCTCCCTACTTACTGGTCTACTCCTATCTACCGCCATAAAATTCCCGCCCATCACATTATTGTACATAACCTCCCCATCACTGAACCCCACCCTCCTAATTACCATAGCTATCCTTTCAGCAGCCCTGGGAGGATGAATAGGACTCAACCAAACACAAACTCGAAAAATCCTAGCCTTCTCCTCAATCTCCCATTTAGGCTGAATAGCCATCATTATCGCCTACAGCCCAAAACTTGCTCTGGTAAACTTCTACTTTTACTCCCTAATAACCATGACAGTATTCCTCTCACTAAATTCAATAAAAGCCCTTAAACTATCAACCTTAATAGTCTCATGAACAAAGACCCCAGCAATAAGCGCAGCATTGATACTAACCCTCCTATCCCTAGCAGGACTCCCCCCACTCACGGGATTCCTCCCAAAATGACTCATCATCCAAGAGTTGACTAAACAAGAAATAGCCCTAACAGCAACAATCCTCACACTACTCTCCCTACTAAGCCTATTCTTCTACCTACGGTTCGCATATTGCACAGCAATTACACTTCCACCTCATACTACAAACTCCATGAAACAATGACATGCCAACAAAAAAACCAACCCCATGATGGCCATCCTATCCACTATGTCCCTCATACTGCTTCCCATCTCCCCACTCATCCTCCCCACCTTGTAA
R_melanurus_Hond_B60678 ATGAACCCCCAAGCAAAACTAATTTTCACTATCAGCCTGCTTCTTGGAACAACCGTTACTATTTCAAGCAACCATTGAATTATAGCCTGGGCTGGACTTGAAATTAACACCCTAGCTGTTCTTCCACTAATCTCAAAATCACACCACCCTCGCGCCATTGAAGCAGCTACCAAATACTTCCTGGTCCAATCAGCTGCTTCTGCCTTAGTCCTATTCTCCAGCATAACCAACGCATGACACACTGGTCAATGGGACATTTCTCAAATAACACATCCCATCTCATGCCTAATCCTGACAACAGCCCTTGCAATAAAACTAGGCCTAGCCCCATTCCATTTCTGGTTCCCAGAAGTGCTCCAAGGCTCCTCCCTACTCACTGGCCTGCTCCTGTCCACAGCCATAAAATTTCCACCCATCACATTACTGTACATGACCTCACCATCACTAAACCCCACCCTCCTAGTTACCATAGCCATCCTCTCAGTAACCATAGGAGGATGGATAGGACTTAACCAAACACAAACTCGAAAAATCCTAGCCTTCTCCTCAATCTCCCATCTAGGCTGAATAGCCATCATTACCGTCTACAGCCCAAAACTCGCTCTAATAAACTTCTACCTTTACTCCCTAATAACCATAACAGTGTTTCTTTCACTTAATTCAATAAAAGCACTCAAACTATCAACTTTAATAACCTCATGAACAAAAACTCCAGCAATAAGTGCAGCATTAATACTAACCCTCCTCTCCTTAGCAGGACTCCCCCCACTCACAGGATTCCTCCCAAAATGGCTCATTATCCAAGAACTAACCAAACAAGAAATAGCCCTAACAGCAACAACCATCGCACTCCTCTCACTACTAAGCTTATTTTTCTACCTACGCCTCGCATACTGCACAGCAATCACACTCCCACCACATACCACAAACTCCATGAAACAATGACAAACCAACAAAACAACCAACCCCATGATAGCCACCTTATCCACTATATCCCTCATACTCCTCCCTATTTCCCCACTCATCCTCCCCACTATTTAA
R_melanurus_BOL_SantaCruz_B18555 ATGAACCCCCAAGCGAAACTAATCTTCACCATCAGCCTGCTCCTTGGAACAACCATTACCATCTCAAGCAACCATTGAATCATAGCCTGGGCCGGACTTGAAATCAACACCCTAGCTGTGCTTCCACTAATCTCAAAATCTCACCACCCCCGCGCCATCGAAGCAGCCACCAAATACTTCCTAGTCCAATCAGCCGCCTCCGCTTTAGTCTTGTTCTCCAGCATGACTAATGCATGACATACCGGTCAATGAGACATCTCTCAAATAACACATCCAGCCTCATGCCTGATCCTAACAACAGCCATCGCAATAAAACTAGGCTTAACCCCATTCCATTTCTGGTTCCCAGAGGTCCTCCAAGGCTCTTCTCTACCTGTAGGCCTGCTACTCTCTACAGCCATAAAATTCCCACCCCTTACATTACTGTACATGACTTCCCAATCACTAAACCCCACCCTACTGGTCACCATAGCCATCCTTTCAGCCGCTCTAGGGGGATGAATGGGACTGAACCAAACACAAACCCGAAAAATCCTAGCTTTCTCTTCAATCTCCCATCTGGGTTGAATGACCATCATTATCGCCTACAGCCCAAAACTTGCCCTAATAAACTTCTACTTTTACTCCCTAATAACCATAACAGTGTTCCTTTCACTAAACTCAATAAAAGCCCTTAAATTATCAACCCTAATAACCTCATGAACGAAAACTCCAGCAATAAGCGCAGCACTAATACTAACCCTACTCTCTCTAGCAGGACTCCCCCCACTCACAGGATTCCTCCCAAAATGACTCATCATCCAAGAACTAACCAAACAAGAAATAGCCCCAACAGCAACAATCATCGCACTACTCTCCCTGCTAAGCCTATTCTTTTACCTACGCTTCGCATATTGTACAGCAATTACACTCCCCCCACATACCACAAACTCCATGAAGAAATGACAGGTAAACAAAGCAATCAACCCCATGATAGCCACCCTATCCACTATGTCCATCATACTCCTCCCCATCTCGCCACTTATCCTCCCCACCCTCTAA


;
End;
