# Supplementary material for: A latitudinal phylogeographic diversity gradient in birds
Source: PLoS Biol. 2017 Apr 13;15(4):e2001073. doi: 10.1371/journal.pbio.2001073 (PMC5390966; doi:10.1371/journal.pbio.2001073)
Supplement: S1 Data — (ZIP) [file pbio.2001073.s015.zip › S1_Data/Microcerculus-marginatus.nex]

#NEXUS
Begin data;
	Dimensions ntax=104 nchar=1143;
	Format datatype=dna gap=-;
	Matrix
[USNMGRG241AY612517ParaBRA ????????????????????????????????????????????????????????????????????????????????????????????????????????????????????????????????????????????????????????????????????????????????????????????????????????????????????????????????????????????????????????????????????????????????????????????????????????????????????????????????????????????????????????????????????????????????????…
]
Thryophilus_rufalbus_DQ415705	??????????????????????????????????????????????????????????????????????????????????????????????????CTTTGGGTCCCTCCTAGGCATTTGCCTAATCACACAAATCGTAACCGGCCTACTGCTAGCCGCACATTACACAGCAGATACATCCCTAGCTTTCAACTCCGTAGCCCACATATGCCGAGATGTCCAATTTGGCTGACTAATCCGCAACCTCCATGCAAACGGAGCATCCCTCTTCTTCATCTGCATCTACTTCCACATCGGCCGAGGATTCTACTATGGCTCCTACCTCAACAAAGCAACCTGAAATGTCGGAGTCCTACTCCTTTTAGCCCTCATAGCAACCGCCTTCGTCGGGTACGTA…
Salpinctes_obsoletus_AY352537	??????????????????????????????????????????????????????????????????????????????????????????????????CTTCGGATCCTTACTAGGCATCTGCCTAATCACACAAATCATCACCGGTCTACTACTAGCCGCCCACTACACAGCAGACACATCCCTAGCCTTCAACTCCGTAGCCCACATATGCCGCAATGTCCAATTTGGCTGACTAATTCGTAACCTCCACGCAAACGGAGCATCCTTCTTCTTCATCTGCATCTACCTCCACATTGGCCGAGGATTCTACTACGGCTCCTACCTCAACAAAGCAACTTGAAATGTCGGAGTTATCCTCCTTTTAGCCCTCATAGCAACCGCCTTCGTCGGATATGTA…
Microcerculus_ustlatus_48440 ATGGCACTCAATCTACGTAAAAACCACCCACTAATAAAAATCGTCAACGACGCCCTAATCGACCTCCCAACACCCTCAAACATCTCAGGGTGATGGAACTTCGGATCACTCCTAGGAATCTGCCTAATCACACAAATCATCACCGGCTTACTACTAGCCGCACATTACACAGCAGACACATCCCTAGCATTCAACTCTGTAGCCCACATATGCCGAAACGTCCAATTCGGATGACTAATTCGCAACCTTCACGCTAACGGAGCCTCCCTATTCTTCATCTGCATCTACCTACACATCGGCCGAGGATTCTACTACGGCTCTTACCTCAACAAAGCAACCTGAAACGTCGGAGTACTCCTCCTCCTGGCCC…
Microcerculus_ustlatus_48500 ATGGCACTCAATCTACGTAAAAACCACCCACTAATAAAAATCGTCAACGACGCCCTAATCGACCTCCCAACACCCTCAAACATCTCAGGGTGATGGAACTTCGGATCACTCCTAGGAATCTGCCTAATCACACAAATCATCACCGGCTTACTACTAGCCGCACATTACACAGCAGACACATCCCTAGCATTCAACTCTGTAGCCCACATATGCCGAAACGTCCAATTCGGATGACTAATTCGCAACCTTCACGCTAACGGAGCCTCCCTATTCTTCATCTGCATCTACCTACACATCGGCCGAGGATTCTACTACGGCTCTTACCTCAACAAAGCAACCTGAAACGTCGGAGTACTCCTCCTCCTGGCCC…
Microcerculus_bambla_55299 ------------------------------------------------------------------------------------------------------------------------------------------------------------------------------------------------------------------------------------------------------------------------------------------------------------------------------------------------------------------------------------…
andes_JM1039VEN ATGGCCCTCAATCTACGTAAAAACCACCCACTGATAAAAGTCGTCAACGACGCCCTAATTGACCTCCCTACACCCTCAAACATCTCAGGGTGATGGAACTTCGGATCACTCCTAGGAATTTGCCTAATCACACAAATCGTCACCGGCCTACTGCTAGCCACACATTACACAGCAGACACATCCCTAGCATTCAACTCTGTAGCTCATATATGCCGAAACGTCCAATTTGGATGACTAATCCGCAACCTACACGCTAACGGAGCCTCCCTATTCTTCATCTGCATCTACCTACACATCGGCCGAGGATTCTACTACGGCTCTTACCTCAACAAAGCAACCTGAAACGTCGGAGTACTCCTCCTCTTAGCCCTCATAGCAACCGC…
catatumbo_Micr_mar_ANDESBT1408 ????????????????????????????????????????????????????????????????????????????????????????????????????????????????????????????????????????????????????????????????????????????????????????????????????????????????????????????????????????????????????????????????????????????????????????????????????????????????????????????????????????????????????????????????????????????????…
catatumbo_Micr_mar_ANDESBT1427 ????????????????????????????????????????????????????????????????????????????????????????????????????????????????????????????????????????????????????????????????????????????????????????????????????????????????????????????????????????????????????????????????????????????????????????????????????????????????????????????????????????????????????????????????????????????????…
central_16131PuntarenasCR ????????????????????????????????????????????????????????????????????????????????????????????????????????ATCCCTCCTAGGAATTTGCCTAATCACACAAATCGTCACCGGCCTACTGCTAGCCACACATTACACAGCAGACACATCCCTAGCATTCAACTCTGTAGCTCACATATGCCGAAATGTCCAATTCGGATGACTAATCCGCAACCTACACGCCAACGGAGCTTCCCTATTCTTCATCTGTATCTACCTACATATCGGCCGAGGATTCTACTACGGCTCTTACCTTAACAAAGCAACATGAAACGTCGGAGTACTCCTCCTCTTAGCCCTCA…
central_LSUMZ28551ColonPAN ???????????????????????CCACCCACTGATAAAAGTCGTCAACGACGCCCTAATTGACCTCCCAACACCCTCAAATATCTCAGGGTGATGGAACTTCGGATCACTCCTAGGAATTTGCCTAATCACACAAATCGTCACCGGCCTACTGCTAGCCACACATTACACAGCAGACACATCCCTAGCATTCAACTCTGTAGCCCACATATGCCGAAACGTCCAATTCGGATGATTAATCCGCAACCTACACGCCAACGGAGCTTCCCTATTCTTCATCTGTATCTACCTACACATCGGCCGAGGATTCTACTACGGCTCTTACCTCAACAAAGCGACATGAAACGTCGGAGTACTCCTTCTCTTAGCCCTC…
central_LSUMZ28555ColonPAN ???????????????????????CCACCCACTGATAAAAGTCGTCAACGACGCCCTAATTGACCTCCCAACACCCTCAAATATCTCAGGGTGATGGAACTTCGGATCACTCCTAGGAATTTGCCTAATCACACAAATCGTCACCGGCCTACTGCTAGCCACACATTACACAGCAGACACATCCCTAGCATTCAACTCTGTAGCCCACATATGCCGAAACGTCCAATTCGGATGATTAATCCGCAACCTACACGCCAACGGAGCTTCCCTATTCTTCATCTGTATCTACCTACACATCGGCCGAGGATTCTACTACGGCTCTTACCTCAACAAAGCGACATGAAACGTCGGAGTACTCCTTCTCTTAGCCCTC…
central_USNM1333BocasdelToroPAN ???????????????????????CCACCCACTGATAAAAGTCGTCAACGACGCCCTAATTGACCTCCCAACACCCTCAAATATCTCAGGGTGATGGAACTTCGGATCACTCCTAGGAATTTGCCTAATCACACAAATCGTCACCGGCCTACTGCTAGCCACACATTACACAGCAGACACATCCCTAGCATTCAACTCTGTAGCCCACATATGCCGAAACGTCCAATTCGGATGATTAATCCGCAACCTACACGCCAACGGAGCTTCCCTATTCTTCATCTGTATCTACCTACACATCGGCCGAGGATTCTACTACGGCTCTTACCTCAACAAAGCGACATGAAACGTCGGAGTACTCCTTCTCTTAG…
central_USNM1406BocasdelToroPAN ???????????????????????CCACCCACTGATAAAAGTCGTCAACGACGCCCTAATTGACCTCCCAACACCCTCAAATATCTCAGGGTGATGGAACTTCGGATCACTCCTAGGAATTTGCCTAATCACACAAATCGTCACCGGCCTACTGCTAGCCACACATTACACAGCAGACACATCCCTAGCATTCAACTCTGTAGCCCACATATGCCGAAACGTCCAATTCGGATGATTAATCCGCAACCTACACGCCAACGGAGCTTCCCTATTCTTCATCTGTATCTACCTACACATCGGCCGAGGATTCTACTACGGCTCTTACCTCAACAAAGCGACATGAAACGTCGGAGTACTCCTTCTCTTAG…
central_USNMB1426ChiriquiPAN ATGGCCCTCAACTTACGCAAAAACCACCCACTGATAAAAGTCGTCAACGACGCCCTAATTGACCTCCCAACACCCTCAAATATCTCAGGGTGATGGAACTTCGGATCCCTCCTAGGAATTTGCCTAATCACACAAATCGTCACCGGCCTACTGCTAGCCACACATTACACAGCAGACACATCCCTGGCATTCAACTCTGTAGCTCACATATGCCGAAATGTCCAATTCGGATGACTAATCCGCAACCTACACGCCAACGGAGCTTCCCTATTCTTCATCTGTATCTACCTACATATCGGCCGAGGATTCTACTACGGCTCTTACCTTAACAAAGCAACATGAAACGTCGGAGTACTCCTCCTCTTAGCCC…
central_USNMB1563ChiriquiPAN ATGGCCCTCAACTTACGCAAAAACCACCCACTGATAAAAGTCGTCAACGACGCCCTAATTGACCTCCCAACACCCTCAAATATCTCAGGGTGATGGAACTTCGGATCCCTCCTAGGAATTTGCCTAATCACACAAATCGTCACCGGCCTACTGCTAGCCACACATTACACAGCAGACACATCCCTGGCATTCAACTCTGTAGCTCACATATGCCGAAATGTCCAATTCGGATGACTAATCCGCAACCTACACGCCAACGGAGCTTCCCTATTCTTCATCTGTATCTACCTACATATCGGCCGAGGATTCTACTACGGCTCTTACCTTAACAAAGCAACATGAAACGTCGGAGTACTCCTCCTCTTAGCCC…
choco_ANSP2248EsmeraldasECU ???????????????????????CCACCCACTGATAAAAGTCGTCAACGACGCCCTAATTGACCTCCCTACACCCTCAAACATCTCAGGGTGATGGAACTTCGGATCACTCCTAGGAATCTGCCTAATCACACAAATCATCACCGGCCTACTGCTGGCCACACATTACACAGCAGACACATCCCTAGCATTCAACTCTGTAGCTCACATGTGCCGAAACGTCCAATTCGGATGACTAATCCGCAACCTACACGCTAACGGAGCCTCCCTATTCTTCATCTGCATCTACCTACACATCGGCCGAGGCTTCTACTACGGCTCCTACCTCAACAAAGCAACCTGAAACGTCGGAGTACTCCTTCTTTTAACCCT…
choco_ANSP2408EsmeraldasECU ???????????????????????CCACCCACTGATAAAAGTCGTCAACGACGCCCTAATTGACCTCCCTACACCCTCAAACATCTCAGGGTGATGGAACTTCGGATCACTCCTAGGAATCTGCCTAATCACACAAATCATCACCGGCCTACTGCTGGCCACACATTACACAGCAGACACATCCCTAGCATTCAACTCTGTAGCTCACATGTGCCGAAACGTCCAATTCGGATGACTAATCCGCAACCTACACGCTAACGGAGCCTCCCTATTCTTCATCTGCATCTACCTACACATCGGCCGAGGCTTCTACTACGGCTCCTACCTCAACAAAGCAACCTGAAACGTCGGAGTACTCCTTCTTTTAACCCT…
choco_LSUMZ11839EsmeraldasECU ??????????????????????????????????????????????????????????????????????????????????????????????????CTTCGGATCA?TCCTAGGAATCTGCCTAATCACACAAATCATCACCGGCCTACTGCTGGCCACACATTACACAGCAGACACATCCCTAGCATTCAACTCTGTAGCTCACATGTGCCGAAACGTCCAATTCGGATGACTAATCCGCAACCTACACGCTAACGGAGCCTCCCTATTCTTCATCTGCATCTACCTACACATCGGCCGAGGCTTCTACTACGGCTCCTACCTCAACAAAGCAACCTGAAACGTCGGAGTACTCCTTCTTTTAACC…
choco_LSUMZ2290DarienPAN ???????????????????????CCACCCACTGATAAAAGTCGTCAACGACGCCCTAATTGACCTCCCAACACCCTCAAATATCTCAGGGTGATGGAACTTCGGATCACTCCTAGGAATTTGCCTAATCACACAAATCGTCACCGGCCTACTGCTAGCCACACATTACACAGCAGACACATCCCTAGCATTCAACTCTGTAGCCCACATATGCCGAAACGTCCAATTCGGATGATTAATCCGCAACCTACACGCCAACGGAGCTTCCCTATTCTTCATCTGTATCTACCTACACATCGGCCGAGGATTCTACTACGGCTCTTACCTCAACAAAGCGACATGAAACGTCGGAGTACTCCTTCTCTTAGCCCTCAT…
choco_UWBM76843PanamaPAN ??????????ACTTACGCAAAAACCACCCACTGATAAAAGTCGTCAACGACGCCCTAATTGACCTCCCAACACCCTCAAATATCTCAGGGTGATGGAACTTCGGATCACTCCTAGGAATTTGCCTAATCACACAAATCGTCACCGGCCTACTGCTAGCCACACATTACACAGCAGACACATCCCTAGCATTCAACTCTGTAGCCCACATATGCCGAAACGTCCAATTCGGATGATTAATCCGCAACCTACACGCCAACGGAGCTTCCCTATTCTTCATCTGTATCTACCTACACATCGGCCGAGGATTCTACTACGGCTCTTACCTCAACAAAGCGACATGAAACGTCGGAGTACTCCTTCTCTTAGCCCTCAT…
choco_UWBM76891PanamaPAN ???????????????????????????????????????????????????????????????????????????????????????????????????????GATCACTCCTAGGAATTTGCCTAATCACACAAATCGTCACCGGCCTACTGCTAGCCACACATTACACAGCAGACACATCCCTAGCATTCAACTCTGTAGCCCACATATGCCGAAACGTCCAATTCGGATGATTAATCCGCAACCTACACGCCAACGGAGCTTCCCTATTCTTCATCTGTATCTACCTACACATCGGCCGAGGATTCTACTACGGCTCTTACCTCAACAAAGCGACATGAAACGTCGGAGTACTCCTTCTCTTAGCCCTCAT…
choco_UWBM76910PanamaPAN ??????????????????????ACCACCCACTGATAAAAGTCGTCAACGACGCCCTAATTGACCTCCCAACACCCTCAAATATCTCAGGGTGATGGAACTTCGGATCACTCCTAGGAATTTGCCTAATCACACAAATCGTCACCGGCCTACTGCTAGCCACACATTACACAGCAGACACATCCCTAGCATTCAACTCTGTAGCCCACATATGCCGAAACGTCCAATTCGGATGATTAATCCGCAACCTACACGCCAACGGAGCTTCCCTATTCTTCATCTGTATCTACCTACACATCGGCCGAGGATTCTACTACGGCTCTTACCTCAACAAAGCGACATGAAACGTCGGAGTACTCCTTCTCTTAGCCCTCAT…
choco_UWBM76917PanamaPAN ?????????????????????????????????ATAAAAGTCGTCAACGACGCCCTAATTGACCTCCCAACACCCTCAAATATCTCAGGGTGATGGAACTTCGGATCACTCCTAGGAATTTGCCTAATCACACAAATCGTCACCGGCCTACTGCTAGCCACACATTACACAGCAGACACATCCCTAGCATTCAACTCTGTAGCCCACATATGCCGAAACGTCCAATTCGGATGATTAATCCGCAACCTACACGCCAACGGAGCTTCCCTATTCTTCATCTGTATCTACCTACACATCGGCCGAGGATTCTACTACGGCTCTTACCTCAACAAAGCGACATGAAACGTCGGAGTACTCCTTCTCTTAGCCCTCAT…
choco_UWBM76950PanamaPAN ????????????????????????????CACTGATAAAAGTCGTCAACGACGCCCTAATTGACCTCCCAACACCCTCAAATATCTCAGGGTGATGGAACTTCGGATCACTCCTAGGAATTTGCCTAATCACACAAATCGTCACCGGCCTACTGCTAGCCACACATTACACAGCAGACACATCCCTAGCATTCAACTCTGTAGCCCACATATGCCGAAACGTCCAATTCGGATGATTAATCCGCAACCTACACGCCAACGGAGCTTCCCTATTCTTCATCTGTATCTACCTACACATCGGCCGAGGATTCTACTACGGCTCTTACCTCAACAAAGCGACATGAAACGTCGGAGTACTCCTTCTCTTAGCCCTCAT…
choco_UWBM77044PanamaPAN ATGGCCCTCAACTTACGCAAAAACCACCCACTGATAAAAGTCGTCAACGACGCCCTAATTGACCTCCCAACACCCTCAAATATCTCAGGGTGATGGAACTTCGGATCACTCCTAGGAATTTGCCTAATCACACAAATCGTCACCGGCCTACTGCTAGCCACACATTACACAGCAGACACATCCCTAGCATTCAACTCTGTAGCCCACATATGCCGAAACGTCCAATTCGGATGATTAATCCGCAACCTACACGCCAACGGAGCTTCCCTATTCTTCATCTGTATCTACCTACACATCGGCCGAGGATTCTACTACGGCTCTTACCTCAACAAAGCGACATGAAACGTCGGAGTACTCCTTCTCTTAGCCCTCAT…
foothills_17N096VEN ??????????????????????????????????????????????????????????????????????????????????????????????????????GGATCACTCCTAGGAATTTGCCTAATCACACAAATCGTCACCGGCCTACTGCTAGCCACACATTACACAGCAGACACATCCCTAGCATTCAACTCTGTAGCTCATATATGCCGAAACGTCCAATTTGGATGACTAATCCGCAACCTACACGCTAACGGAGCCTCCCTATTCTTCATCTGCATCTACCTACACATCGGCCGAGGATTCTACTACGGCTCTTACCTCAACAAAGCAACCTGAAACGTCGGAGTACTCCTCCTCTTAGCCCTCATAGCAA…
foothills_27N0168VEN ??????????????????????????????????????????????????????????????????????????????????????????????????????GGATCACTCCTAGGAATTTGCCTAATCACACAAATCGTCACCGGCCTACTGCTAGCCACACATTACACAGCAGACACATCCCTAGCATTCAACTCTGTAGCTCATATATGCCGAAACGTCCAATTTGGATGACTAATCCGCAACCTACACGCTAACGGAACCTCCCTATTCTTCATCTGCATCTACCTACACATCGGCCGAGGATTCTACTACGGCTCTTACCTCAACAAAGCAACCTGAAACGTCGGAGTACTCCTCCTCTTAGCCCTCATAGCA…
foothills_Micr_mar_ANDESBT791 ?????????????????????????????????????????????????????????????????????????????????????????????????????????????????????????????????????????????????????????????????????????????????????????????????????????????????????????????????????????????????????????????????????????????????????????????????????????????????????????????????????????????????????????????????????????????????…
inambari_10638UcayaliPER ????????????????????????????????????????????????????????????????????????????????????????????????????????????????????????????????????CAAATCATTACCGGCTTACTGCTAGCCACACATTACACAGCAGACACATCCCTAGCATTCAACTCTGTAGCCCACATATGCCGAAATGTCCAATTCGGATGATTAATCCGCAACCTACACGCCAACGGAGCCTCCTTATTCTTCATCTGCATCTACCTACATATCGGCCGAGGATTTTACTACGGCTCCTACCTCAACAAAGCAACCTGAAACGTCGGAGTACTACTTCTCTTAGCCCTCAT…
inambari_10751UcayaliPER ?????????????????????????????????????????????????????????????????????????????????????????????????????????????????AGGAATTTGCCTAATCACACAAATCATTACCGGCTTACTGCTAGCCACACATTACACAGCAGACACATCCCTAGCATTCAACTCTGTAGCCCACATATGCCGAAATGTCCAATTCGGATGATTAATCCGCAACCTACACGCCAACGGAGCCTCCTTATTCTTCATCTGCATCTACCTACATATCGGCCGAGGATTTTACTACGGCTCCTACCTCAACAAAGCAACCTGAAACGTCGGAGTACTACTTCTCTTAGCCCTCAT…
inambari_1139LaPazBOL ????????????????????????????????????????????????????????????????????????????????????????????????????????????????????????????????????CAAATCATTACCGGCTTACTGCTAGCCACACATTACACAGCAGACACATCCCTAGCATTCAACTCTGTAGCCCACATATGCCGAAATGTCCAATTCGGATGATTAATCCGCAACCTACACGCCAACGGAGCCTCCTTATTCTTCATCTGCATCTACCTACATATCGGCCGAGGATTTTACTACGGCTCCTACCTCAACAAAGCAACCTGAAACGTCGGAGTACTACTTCTCTTAGCCCTCATAGC…
inambari_4675LoretoPER ??????????????????????????????????????????????????????????????????????????????????????????????????????????????????????????????????????????????CCGGCTTACTGCTAGCCACACATTACACAGCAGACACATCCCTAGCATTCAACTCTGTAGCCCACATATGCCGAAATGTCCAATTCGGATGATTAATCCGCAACCTACACGCCAACGGAGCCTCCTTATTCTTCATCTGCATCTACCTACATATCGGCCGAGGATTTTACTACGGCTCCTACCTCAACAAAGCAACCTGAAACGTCGGAGTACTACTTCTCTTAGCCCTCATAG…
inambari_8883PandoBOL ????????????????????????????????????????????????????????????????????????????????????????????????????????ATCACTCCTAGGAATTTGCCTAATCACACAAATCATTACCGGCTTACTGCTAGCCACACATTACACAGCAGACACATCCCTAGCATTCAACTCTGTAGTCCACATATGCCGAAATGTCCAATTCGGATGATTAATCCGCAACCTACACGCCAACGGAGCCTCCTTATTCTTCATCTGCATCTACCTACATATCGGCCGAGGATTTTACTACGGCTCCTACCTCAACAAAGCAACCTGAAACGTCGGAGTACTACTTCTCTTAGCCCTCATAGC…
inambari_9127PandoBOL ????????????????????????????????????????????????????????????????????????????????????????????????????????????????????????????????????????????????????????????????????????ACAGCAGACACATCCCTAGCATTCAACTCTGTAGCCCACATATGCCGAAATGTCCAATTCGGATGATTAATCCGCAACCTACACGCCAACGGAGCCTCCTTATTCTTCATCTGCATCTACCTACATATCGGMCGAGGATTTTACTACGGCTCCTACCTCAACAAAGCAACCTGAAACGTCGGAGTACTACTTCTCTTAGCCCTCATAGC…
inambari_9308PandoBOL ????????????????????????????????????????????????????????????????????????????????????????????????????????ATCACTCCTAGGAATTTGCCTAATCACACAAATCATTACCGGCTTACTGCTAGCCACACATTACACAGCAGACACATCCCTAGCATTCAACTCTGTAGCCCACATATGCCGAAATGTCCAATTCGGATGATTAATCCGCAACCTACACGCCAACGGAGCCTCCTTATTCTTCATCTGCATCTACCTACATATCGGCCGAGGATTTTACTACGGCTCCTACCTCAACAAAGCAACCTGAAACGTCGGAGTACTACTTCTCTTAGCCCTCATAGC…
inambari_CUJ127AmazonasBRA ATGGCCCTCAATCTACGCAAAAACCACCCACTCATAAAAGTCGTCAACGACGCCCTAATTGACCTCCCAACACCCTCAAACATCTCAGGGTGATGGAACTTCGGATCACTCCTAGGAATTTGCCTAATCACACAAATCATTACCGGCTTACTGCTAGCCACACATTACACAGCAGACACATCCCTAGCATTCAACTCTGTAGCCCACATATGCCGAAATGTCCAATTCGGATGATTAATCCGCAACCTACACGCCAACGGAGCCTCCTTATTCTTCATCTGCATCTACCTACATATCGGCCGAGGATTTTACTACGGCTCCTACCTCAACAAAGCAACCTGAAACGTTGGAGTACTACTCCTCTTAGCCCTC…
inambari_CUJ183AmazonasBRA ATGGCCCTCAATCTACGCAAAAACCACCCACTCATAAAAGTCGTCAACGACGCCCTAATTGACCTCCCAACACCCTCAAACATCTCAGGGTGATGGAACTTCGGATCACTCCTAGGAATTTGCCTAATCACACAAATCATTACCGGCTTACTGCTAGCCACACATTACACAGCAGACACATCCCTAGCATTCAACTCTGTAGCCCACATATGCCGAAATGTCCAATTCGGATGATTAATCCGCAACCTACACGCCAACGGAGCCTCCTTATTCTTCATCTGCATCTACCTACATATCGGCCGAGGATTTTACTACGGCTCCTACCTCAACAAAGCAACCTGAAACGTCGGAGTACTACTCCTCTTAGCCCTC…
inambari_ESEC200AcreBRA ATGGCCCTCAATCTACGCAAAAACCACCCACTCATAAAAGTCGTCAACGACGCCCTAATTGACCTCCCAACACCCTCAAACATCTCAGGGTGATGGAACTTCGGATCACTCCTAGGAATTTGCCTAATCACACAAATCATTACCGGCTTACTGCTAGCCACACATTACACAGCAGACACATCCCTAGCATTCAACTCTGTAGCCCACATATGCCGAAATGTCCAATTCGGATGATTAATCCGCAACCTACACGCCAACGGAGCCTCCTTATTCTTCATCTGCATCTACCTACATATCGGCCGAGGATTTTACTACGGCTCCTACCTCAACAAAGCAACCTGAAACGTCGGAGTACTACTTCTCTTAGCCCTCATA…
inambari_ESEC201AcreBRA ATGGCCCTCAATCTACGCAAAAACCACCCACTCATAAAAGTCGTCAACGACGCCCTAATTGACCTCCCAACACCCTCAAACATCTCAGGGTGATGGAACTTCGGATCACTCCTAGGAATTTGCCTAATCACACAAATCATTACCGGCTTACTGCTAGCCACACATTACACAGCAGACACATCCCTAGCATTCAACTCTGTAGCCCACATATGCCGAAATGTCCAATTCGGATGATTAATCCGCAACCTACACGCCAACGGAGCCTCCTTATTCTTCATCTGCATCTACCTACATATCGGCCGAGGATTTTACTACGGCTCCTACCTCAACAAAGCAACCTGAAACGTCGGAGTACTACTTCTCTTAGCCCTCATA…
inambari_ESEC232AcreBRA ???????????????????????????????????????????????????????????????????????????????????????????????????????????????????????????????????????????????????????????????????????????????????????????????????????????????????????????????????????????????????????????????????????????????????????????????????????????????????????????????????????????????????????????????????????????????????????…
inambari_LSUMZ10697UcayaliPER ???????????????????????CCACCCACTCATAAAAGTCGTCAACGACGCCCTAATTGACCTCCCAACACCCTCAAACATCTCAGGGTGATGGAACTTCGGATCACTCCTAGGAATTTGCCTAATCACACAAATCATTACCGGCTTACTGCTAGCCACACATTACACAGCAGACACATCCCTAGCATTCAACTCTGTAGCCCACATATGCCGAAATGTCCAATTCGGATGATTAATCCGCAACCTACACGCCAACGGAGCCTCCTTATTCTTCATCTGCATCTACCTACATATCGGCCGAGGATTTTACTACGGCTCCTACCTCAACAAAGCAACCTGAAACGTCGGAGTACTACTTCTCTTAGCC…
inambari_LSUMZ1092LaPazBO ???????????????????????CCACCCACTCATAAAAGTCGTCAACGACGCCCTAATTGACCTCCCAACACCCTCAAACATCTCAGGGTGATGGAACTTCGGATCACTCCTAGGAATTTGCCTAATCACACAAATCATTACCGGCTTACTGCTAGCCACACATTACACAGCAGACACATCCCTAGCATTCAACTCTGTAGCCCACATATGCCGAAATGTCCAATTCGGATGATTAATCCGCAACCTACACGCCAACGGAGCCTCCTTATTCTTCATCTGCATCTACCTACATATCGGCCGAGGATTTTACTACGGCTCCTACCTCAACAAAGCAACCTGAAACGTCGGAGTACTACTTCTCTTAGCCCTCA…
inambari_LSUMZ11053UcayaliPER ???????????????????????CCACCCACTCATAAAAGTCGTCAACGACGCCCTAATTGACCTCCCAACACCCTCAAACATCTCAGGGTGATGGAACTTCGGATCACTCCTAGGAATTTGCCTAATCACACAAATCATTACCGGCTTACTGCTAGCCACACATTACACAGCAGACACATCCCTAGCATTCAACTCTGTAGCCCACATATGCCGAAATGTCCAATTCGGATGATTAATCCGCAACCTACACGCCAACGGAGCCTCCTTATTCTTCATCTGCATCTACCTACATATCGGCCGAGGATTTTACTACGGCTCCTACCTCAACAAAGCAACCTGAAACGTCGGAGTACTACTTCTCTTAGCC…
inambari_LSUMZ4734LoretoPER ???????????????????????CCACCCACTCATAAAAGTCGTCAACGACGCCCTAATTGACCTCCCAACACCCTCAAACATCTCAGGGTGATGGAACTTCGGATCACTCCTAGGAMTTTGCCTAATCACACAAATCATTACCGGCTTACTGCTAGCCACACATTACACAGCAGACGCATCCCTAGCATTCAACTCTGTAGCCCACATATGCCGAAATGTCCAATTCGGATGATTAATCCGCAACCTACACGCCAACGGAGCCTCCTTATTCTTCATCTGCATCTACCTACATATCGGCCGAGGATTTTACTACGGCTCCTACCTCAACAAAGCAACCTGAAACGTTGGAGTACTACTCCTCTTAGCCCT…
inambari_LSUMZ9146PandoBO ???????????????????????CCACCCACTCATAAAAGTCGTCAACGACGCCCTAATTGACCTCCCAACACCCTCAAACATCTCAGGGTGATGGAACTTCGGATCACTCCTAGGAATTTGCCTAATCACACAAATCATTACCGGCTTACTGCTAGCCACACATTACACAGCAGACACATCCCTAGCATTCAACTCTGTAGCCCACATATGCCGAAATGTCCAATTCGGATGATTAATCCGCAACCTACACGCCAACGGAGCCTCCTTATTCTTCATCTGCATCTACCTACATATCGGCCGAGGATTTTACTACGGCTCCTACCTCAACAAAGCAACCTGAAACGTCGGAGTACTACTTCTCTTAGCCCTCA…
inambari_PUC182AmazonasBRA ATGGCCCTCAATCTACGCAAAAACCACCCACTCATAAAAGTCGTCAACGACGCCCTAATTGACCTCCCAACACCCTCAAACATCTCAGGGTGATGGAACTTCGGATCACTCCTAGGAATTTGCCTAATCACACAAATCATTACCGGCTTACTGCTAGCCACACATTACACAGCAGACACATCCCTAGCATTCAACTCTGTAGCCCACATATGCCGAAATGTCCAATTCGGATGATTAATCCGCAACCTACACGCCAACGGAGCCTCCTTATTCTTCATCTGCATCTACCTACATATCGGCCGAGGATTTTACTACGGCTCCTACCTCAACAAAGCAACCTGAAACGTCGGAGTACTACTCCTCTTAGCCCTC…
inambari_PUC256AmazonasBRA ??????????????????????????????????????????????????????????????????????????????????????????????????????GGATCACTCCTAGGAATTTGCCTAATCACACAAATCATTACCGGCTTACTGCTAGCCACACATTACACAGCAGACACATCCCTAGCATTCAACTCTGTAGCCCACATATGCCGAAATGTCCAATTCGGATGATTAATCCGCAACCTACACGCCAACGGAGCCTCCTTATTCTTCATCTGCATCTACCTACATATCGGCCGAGGATTTTACTACGGCTCCTACCTCAACAAAGCAACCTGAAACGTCGGAGTACTACTCCTCTTAGCCCTC…
inambari_RUR047AmazonasBRA ATGGCCCTCAATCTACGCAAAAACCACCCACTCATAAAAGTCGTCAACGACGCCCTAATTGACCTCCCAACACCCTCAAACATCTCAGGGTGATGGAACTTCGGATCACTCCTAGGAATTTGCCTAATCACACAAATCATTACCGGCTTACTGCTAGCCACACATTACACAGCAGACACATCCCTAGCATTCAACTCTGTAGCCCACATATGCCGAAATGTCCAATTCGGATGATTAATCCGCAACCTACACGCCAACGGAGCCTCCTTATTCTTCATCTGCATCTACCTACATATCGGCCGAGGATTTTACTACGGCTCCTACCTCAACAAAGCAACCTGAAACGTCGGAGTACTACTCCTCTTAGCCCTC…
inambari_RUR048AmazonasBRA ATGGCCCTCAATCTACGCAAAACCCACCCACTCATAAAAGTCGTCAACGACGCCCTAATTGACCTCCCAACACCCTCAAACATCTCAGGGTGATGGAACTTCGGATCACTCCTAGGAATTTGCCTAATCACACAAATCATTACCGGCTTACTGCTAGCCACACATTACACAGCAGACACATCCCTAGCATTCAACTCTGTAGCCCACATATGCCGAAATGTCCAATTCGGATGATTAATCCGCAACCTACACGCCAACGGAGCCTCCTTATTCTTCATCTGCATCTACCTACATATCGGCCGAGGATTTTACTACGGCTCCTACCTCAACAAAGCAACCTGAAACGTCGGAGTACTACTCCTCTTAGCCCTC…
inambari_RUR089AmazonasBRA ATGGCCCTCAATCTACGCAAAAACCACCCACTCATAAAAGTCGTCAACGACGCCCTAATTGACCTCCCAACACCCTCAAACATCTCAGGGTGATGGAACTTCGGATCACTCCTAGGAATTTGCCTAATCACACAAATCATTACCGGCTTACTGCTAGCCACACATTACACAGCAGACACATCCCTAGCATTCAACTCTGTAGCCCACATATGCCGAAATGTCCAATTCGGATGATTAATCCGCAACCTACACGCCAACGGAGCCTCCTTATTCTTCATCTGCATCTACCTACATATCGGCCGAGGATTTTACTACGGCTCCTACCTCAACAAAGCAACCTGAAACGTCGGAGTACTACTCCTCTTAGCCCTC…
inambari_UFAC1451AcreBRA ATGGCCCTCAATCTACGCAAAAACCACCCACTCATAAAAGTCGTCAACGACGCCCTAATTGACCTCCCAACACCCTCAAACATCTCAGGGTGATGGAACTTCGGATCACTCCTAGGAATTTGCCTAATCACACAAATCATTACCGGCTTACTGCTAGCCACACATTACACAGCAGACACATCCCTAGCATTCAACTCTGTAGCCCACATATGCCGAAATGTCCAATTCGGATGATTAATCCGCAACCTACACGCCAACGGAGCCTCCTTATTCTTCATCTGCATCTACCTACATATCGGCCGAGGATTTTACTACGGCTCCTACCTCAACAAAGCAACCTGAAACGTCGGAGTACTACTTCTCTTAGCCCTCAT…
inambari_UFAC584AcreBRA ATGGCCCTCAATCTACGCAAAAACCACCCACTCATAAAAGTCGTCAACGACGCCCTAATTGACCTCCCAACACCCTCAAACATCTCAGGGTGATGGAACTTCGGATCACTCCTAGGAATTTGCCTAATCACACAAATCATTACCGGCTTACTGCTAGCCACACATTACACAGCAGACACATCCCTAGCATTCAACTCTGTAGTCCACATATGCCGAAATGTCCAATTCGGATGATTAATCCGCAACCTACACGCCAACGGAGCCTCCTTATTCTTCATCTGCATCTACCTACATATCGGCCGAGGATTTTACTACGGCTCCTACCTCAACAAAGCAACCTGAAACGTCGGAGTACTACTTCTCTTAGCCCTCATA…
isla_MAYA051ParaBRA ATGGCCCTCAATCTACGCAAAAACCACCCACTGATAAAAGTCGTCAACGACGCCCTAATTGACCTCCCAACACCCTCTAACATCTCAGGGTGATGGAACTTCGGATCACTCCTAGGAATTTGCCTAATCACACAAATCGTTACCGGCTTACTGCTAGCCACACATTACACAGCAGACACATCCCTAGCATTCAACTCTGTAGCCCACATATGCCGAAACGTCCAATTCGGATGATTAATCCGCAACCTACACGCCAATGGAGCCTCCCTATTCTTCATCTGCATCTACCTGCATATCGGCCGAGGATTCTACTACGGCTCCTACCTCAACAAAGCAACCTGAAACGTTGGAGTACTACTTCTCTTAGCCCTCATAGCAA…
isla_MAYA053ParaBRA ATGGCCCTCAATCTACGCAAAAACCACCCACTGATAAAAGTCGTCAACGACGCCCTAATTGACCTCCCAACACCCTCTAACATCTCAGGGTGATGGAACTTCGGATCACTCCTAGGAATTTGCCTAATCACACAAATCGTTACCGGCTTACTGCTAGCCACACATTACACAGCAGACACATCCCTAGCATTCAACTCTGTAGCCCACATATGCCGAAACGTCCAATTCGGATGATTAATCCGCAACCTACACGCCAATGGAGCCTCCCTATTCTTCATCTGCATCTACCTGCATATCGGCCGAGGATTCTACTACGGCTCCTACCTCAACAAAGCAACCTGAAACGTTGGAGTACTACTTCTCTTAGCCCTCATAGCAA…
magdalena_Micr_mar_ANDESBT2219 ????????????????????????????????????????????????????????????????????????????????????????????????????????????????????????????????????????????????????????????????????????????????????????????????????????????????????????????????????????????????????????????????????????????????????????????????????????????????????????????????????????????????????????????????????????????????…
napo_2662LoretoPER ?????????????????????????????????????????????????????????????????????????????????????????????????????????????????????????????AATCACACAAATCGTCACCGGCCTACTATTAGCCACACATTACACAGCAGACACATCTCTAGCATTCAACTCTGTAGCTCATATATGCCGAAACGTCCAATTCGGATGACTAATCCGCAACCTACACGCTAACGGAGCCTCCCTATTCTTCATCTGCATCTACCTACACATCGGCCGAGGGTTCTACTACGGCTCTTACCTCAACAAAGCAACCTGAAACGTCGGAGTACTCCTTCTCTTAACCCTCATGGCAAC…
napo_2725LoretoPER ???????????????????????????????????????????????????????????????????????????????????????????????????????????????????????????????????ACAAATCGTCACCGGCCTACTATTAGCCACACATTACACAGCAGACACATCTCTAGCATTCAACTCTGTAGCTCATATATGCCGAAACGTCCAATTCGGATGACTAATCCGCAACCTACACGCTAACGGAGCCTCCCTATTCTTCATCTGCATCTACCTACACATCGGCCGAGGGTTCTACTACGGCTCTTACCTCAACAAAGCAACCTGAAACGTCGGAGTACTCCTTCTCTTAACCCTCATGGCAAC…
inambari_27847LoretoPER ???????????????????????????????????????????????????????????????????????????????????????????????????????????????????????????????????ACAAATCGTCACCGGCCTACTATTAGCCACACATTACACAGCAGACACATCTCTAGCATTCAACTCTGTAGCTCATATATGCCGAAACGTCCAATTCGGATGACTAATCCGCAACCTACACGCTAACGGAGCCTCCCTATTCTTCATCTGCATCTACCTACACATCGGCCGAGGGTTCTACTACGGCTCTTACCTCAACAAAGCAACCTGAAACGTCGGAGTACTCCTTCTCTTAACCCTCATG…
napo_2821LoretoPER ???????????????????????????????????????????????????????????????????????????????????????????????????????????????????????????????????ACAAATCGTCACCGGCCTACTATTAGCCACACATTACACAGCAGACACATCTCTAGCATTCAACTCTGTAGCTCATATATGCCGAAACGTCCAATTCGGATGACTAATCCGCAACCTACACGCTAACGGAGCCTCCCTATTCTTCATCTGCATCTACCTACACATCGGCCGAGGGTTCTACTACGGCTCTTACCTCAACAAAGCAACCTGAAACGTCGGAGTACTCCTTCTCTTAACCCTCATGGCAAC…
napo_40824LoretoPER ???????????????????????????????????????????????????????????????????????????????????????????????????????????????????????????????????ACAAATCGTCACCGGCCTACTATTAGCCACACATTACACAGCAGACACATCTCTAGCATTCAACTCTGTAGCTCATATATGCCGAAACGTCCAATTCGGATGACTAATCCGCAACCTACACGCTAACGGAGCCTCCCTATTCTTCATCTGCATCTACCTACACATCGGCCGAGGGTTCTACTACGGCTCTTACCTCAACAAAGCAACCTGAAACGTCGGAGTACTCCTTCTCTTAACCCTCATGGCAA…
napo_42759LoretoPER ???????????????????????????????????????????????????????????????????????????????????????????????????????????????????????????????????ACAAATCGTCACCGGCCTACTATTAGCCACACATTACACAGCAGACACATCTCTAGCATTCAACTCTGTAGCTCATATATGCCGAAACGTCCAATTCGGATGACTAATCCGCAACCTACACGCTAACGGAGCCTCCCTATTCTTCATCTGCATCTACCTACACATCGGCCGAGGGTTCTACTACGGCTCTTACCTCAACAAAGCAACCTGAAACGTCGGAGTACTCCTTCTCTTAACCCTCATGGCAA…
huallaga_5393SanMartinPER ????????????????????????????????????????????????????????????????????????????????????????????????????????ATCACTCCTAGGAATTTGCCTAATCACACAAATCGTCACCGGCCTACTATTAGCCACACATTACACAGCAGACACATCTCTAGCATTCAACTCTGTAGCTCATATATGCCGAAACGTCCAATTCGGATGACTAATCCGCAACCTACACGCTAACGGAGCCTCCCTATTCTTCATCTGCATCTACCTACACATCGGCCGAGGGTTCTACTACGGCTCTTACCTCAACAAAGCAACCTGAAACGTCGGAGTACTCCTTCTCTTAACCCTCA…
napo_ANSP1556MoronaECU ???????????????????????CCACCCACTGATAAAAGTCGTCAACGACGCCCTAATTGACCTCCCTACACCCTCAAATATCTCAGGGTGATGGAACTTCGGATCACTCCTAGGAATTTGCCTAATCACACAAATCGTCACCGGCCTACTATTAGCCACGCATTACACAGCAGACACATCTCTAGCATTCAACTCTGTAGCTCATATATGCCGAAACGTCCAATTCGGATGACTAATCCGCAACCTACACGCTAACGGAGCCTCCCTATTCTTCATCTGCATCTACCTACACATCGGCCGAGGGTTCTACTACGGCTCTTACCTCAACAAAGCAACCTGAAACGTCGGAGTACTCCTTCTCTTAACCCTCATGG…
napo_ANSP2518MoronaECU ???????????????????????CCACCCACTGATAAAAGTCGTCAACGACGCCCTAATTGACCTCCCTACACCCTCAAATATCTCAGGGTGATGGAACTTCGGATCACTCCTAGGAATTTGCCTAATCACACAAATCGTCACCGGCCTACTATTAGCCACACATTACACAGCAGACACATCTCTAGCATTCAACTCTGTAGCTCATATATGCCGAAACGTCCAATTCGGATGACTAATCCGCAACCTACACGCTAACGGAGCCTCCCTATTCTTCATCTGCATCTACCTACACATCGGCCGAGGGTTCTACTACGGCTCTTACCTCAACAAAGCAACCTGAAACGTCGGAGTACTCCTTCTCTTAACCCTCATGG…
napo_KU844LoretoPER ???????????????????????????????????????????????????????????????????????????????????????????????????????????????????????????????????ACAAATCGTCACCGGCCTACTATTAGCCACACATTACACAGCAGACACATCTCTAGCATTCAACTCTGTAGCTCATATATGCCGAAACGTCCAATTCGGATGACTAATCCGCAACCTACACGCTAACGGAGCCTCCCTATTCTTCATCTGCATCTACCTACACATCGGCCGAGGGTTCTACTACGGCTCCTACCTCAACAAAGCAACCTGAAACGTCGGAGTACTCCTTCTCTTAGCCCTCATGGCAA…
napo_KU886 ??????????????????????????????????????????????????????????????????????????????????????????????????????GGATCACTCCTAGGAATTTGCCTAATCACACAAATCGTCACCGGCCTACTATTAGCCACACATTACACAGCAGACACATCTCTAGCATTCAACTCTGTAGCTCATATATGCCGAAACGTCCAATTCGGATGACTAATCCGCAACCTACACGCTAACGGAGCCTCCCTATTCTTCATCTGCATCTACCTACACATCGGCCGAGGGTTCTACTACGGCTCTTACCTCAACAAAGCAACCTGAAACGTCGGAGTACTCCTTCTCTTAGCCCTCATGGCAACCGCCTTCG…
napo_KU924 ??????????????????????????????????????????????????????????????????????????????????????????????????????GGATCACTCCTAGGAATTTGCCTAATCACACAAATCGTCACCGGCCTACTATTAGCCACACATTACACAGCAGACACATCTCTAGCATTCAACTCTGTAGCTCATATATGCCGAAACGTCCAATTCGGATGACTAATCCGCAACCTACACGCTAACGGAGCCTCCCTATTCTTCATCTGCATCTACCTACACATCGGCCGAGGGTTCTACTACGGCTCTTACCTCAACAAAGCAACCTGAAACGTCGGAGTACTCCTTCTCTTAACCCTCATGGCAACCGCCTTCG…
napo_LSUMZ2513LoretoPER ???????????????????????CCACCCACTGATAAAAGTCGTCAACGACGCCCTAATTGACCTCCCTACACCCTCAAATATCTCAGGGTGATGGAACTTCGGATCACTCCTAGGAATTTGCCTAATCACACAAATCGTCACCGGCCTACTATTAGCCACACATTACACAGCAGACACATCTCTAGCATTCAACTCTGTAGCTCATATATGCCGAAACGTCCAATTCGGATGACTAATCCGCAACCTACACGCTAACGGAGCCTCCCTATTCTTCATCTGCATCTACCTACACATCGGCCGAGGGTTCTACTACGGCTCTTACCTCAACAAAGCAACCTGAAACGTCGGAGTACTCCTTCTCTTAACCCTCATG…
napo_LSUMZ2640LoretoPER ???????????????????????CCACCCACTGATAAAAGTCGTCAACGACGCCCTAATTGACCTCCCTACACCCTCAAATATCTCAGGGTGATGGAACTTCGGATCACTCCTAGGAATTTGCCTAATCACACAAATCGTCACCGGCCTACTATTAGCCACACATTACACAGCAGACACATCTCTAGCATTCAACTCTGTAGCTCATATATGCCGAAACGTCCAATTCGGATGACTAATCCGCAACCTACACGCTAACGGAGCCTCCCTATTCTTCATCTGCATCTACCTACACATCGGCCGAGGGTTCTACTACGGCTCTTACCTCAACAAAGCAACCTGAAACGTCGGAGTACTCCTTCTCTTAACCCTCATG…
napo_LSUMZ42842LoretoPER ???????????????????????CCACCCACTGATAAAAGTCGTCAACGACGCCCTAATTGACCTCCCTACACCCTCAAATATCTCAGGGTGATGGAACTTCGGATCACTCCTAGGAATTTGCCTAATCACACAAATCGTCACCGGCCTACTATTAGCCACACATTACACAGCAGACACATCTCTAGCATTCAACTCTGTAGCTCATATATGCCGAAACGTCCAATTCGGATGACTAATCCGCAACCTACACGCTAACGGAGCCTCCCTATTCTTCATCTGCATCTACCTACACATCGGCCGAGGGTTCTACTACGGCTCTTACCTCAACAAAGCAACCTGAAACGTCGGAGTACTCCTTCTCTTAACCCTCAT…
napo_LSUMZ4459LoretoPER ???????????????????????CCACCCACTGATAAAAGTCGTCAACGACGCCCTAATTGACCTCCCTACACCCTCAAATATCTCAGGGTGATGGAACTTCGGATCACTCCTAGGAATTTGCCTAATCACACAAATCGTCACCGGCCTACTATTAGCCACACATTACACAGCAGACACATCTCTAGCATTCAACTCTGTAGCTCATATATGCCGAAACGTCCAATTCGGATGACTAATCCGCAACCTACACGCTAACGGAGCCTCCCTATTCTTCATCTGCATCTACCTACACATCGGCCGAGGGTTCTACTACGGCTCTTACCTCAACAAAGCAACCTGAAACGTCGGAGTACTCCTTCTCTTAACCCTCATG…
napo_LSUMZ7077LoretoPER ???????????????????????CCACCCACTGATAAAAGTCGTCAACGACGCCCTAATTGACCTCCCTACACCCTCAAATATCTCAGGGTGATGGAACTTCGGATCACTCCTAGGAATTTGCCTAATCACACAAATCGTCACCGGCCTACTATTAGCCACACATTACACAGCAGACACATCTCTAGCATTCAACTCTGTAGCTCATATATGCCGAAACGTCCAATTCGGATGACTAATCCGCAACCTACACGCTAACGGAGCCTCCCTATTCTTCATCTGCATCTACCTACACATCGGCCGAGGGTTCTACTACGGCTCTTACCTCAACAAAGCAACCTGAAACGTCGGAGTACTCCTTCTCTTAACCCTCATG…
napo_Micr_mar_ANDESBT1257 ?????????????????????????????????????????????????????????????????????????????????????????????????????????????????????????????????????????????????????????????????????????????????????????????????????????????????????????????????????????????????????????????????????????????????????????????????????????????????????????????????????????????????????????????????????????????????????…
rondonia_36711RondoniaBRA ????????????????????????????????????????????????????????????????????????????????????????????????????????ATCACTCCTAGGAATTTGCCTAATCACACAAATCGTTACCGGCTTACTGCTAGCCACACATTACACAGCAGACACATCCCTAGCATTCAACTCTGTAGCCCACATATGCCGAAACGTCCAATTCGGATGATTAATCCGCAACCTACACGCCAATGGAGCCTCCTTATTCTTCATCTGCATCTACCTACATATCGGCCGAGGATTCTACTACGGCTCCTACCTCAACAAAGCAACCTGAAACGTTGGAGTACTACTTCTCTTAGCCCTCA…
rondonia_36712RondoniaBRA ????????????????????????????????????????????????????????????????????????????????????????????????????????ATCACTCCTAGGAATTTGCCTAATCACACAAATCGTTACCGGCTTACTGCTAGCCACACATTACACAGCAGACACATCCCTAGCATTCAACTCTGTAGCCCACATATGCCGAAACGTCCAATTCGGATGATTAATCCGCAACCTACACGCCAATGGAGCCTCCTTATTCTTCATCTGCATCTACCTACATATCGGCCGAGGATTCTACTACGGCTCCTACCTCAACAAAGCAACCTGAAACGTTGGAGTACTACTTCTCTTAGCCCTCA…
rondonia_36713RondoniaBRA ????????????????????????????????????????????????????????????????????????????????????????????????????????ATCACTCCTAGGAATTTGCCTAATCACACAAATCGTTACCGGCTTACTGCTAGCCACACATTACACAGCAGACACATCCCTAGCATTCAACTCTGTAGCCCACATATGCCGAAACGTCCAATTCGGATGATTAATCCGCAACCTACACGCCAATGGAGCCTCCTTATTCTTCATCTGCATCTACCTACATATCGGCCGAGGATTCTACTACGGCTCCTACCTCAACAAAGCAACCTGAAACGTTGGAGTACTACTTCTCTTAGCCCTCA…
rondonia_36744RondoniaBRa ???????????????????????????????????????????????????????????????????????????????????????????????????????????????????????????????????????????????????????TGCTAGCCACACATTACACAGCAGACACATCCCTAGCATTCAACTCTGTAGCCCACATATGCCGAAACGTCCAATTCGGATGATTAATCCGCAACCTACACGCCAATGGAGCCTCCTTATTCTTCATCTGCATCTACCTACATATCGGACGAGGATTCTACTACGGCTCCTACCTCAACAAAGCAACCTGAAACGTTGGAGTACTACTTCTCTTA?CCCTCA…
rondonia_AMANA26ParaBRA ?????????????????????????????????????????????????????????????????????????????????????????????????????????????????????????????????????AAATCGTTACCGGCTTACTGCTAGCCACACATTACACAGCAGACACATCCCTAGCATTCAACTCTGTAGCCCACATATGCCGAAACGTCCAATTCGGATGATTAATCCGCAACCTACACGCCAATGGAGCCTCCTTATTCTTCATCTGCATCTACCTACATATCGGCCGAGGATTCTATTACGGCTCCTACCTCAACAAAGCAACCTGAAACGTTGGAGTACTACTTCTCTTAGCCCTCATA…
rondonia_FLJA031ParaBRA ATGGCCCTCAATCTACGCAAAAACCACCCACTGATAAAAGTCGTCAACGACGCCCTAATTGACCTCCCAACACCCTCTAACATCTCAGGGTGATGGAACTTCGGATCACTCCTAGGAATTTGCCTAATCACACAAATCGTTACCGGCTTACTGCTAGCCACACATTACACAGCAGACACATCCCTAGCATTCAACTCTGTAGCCCACATATGCCGAAACGTCCAATTCGGATGATTAATCCGCAACCTACACGCCAATGGAGCCTCCTTATTCTTCATCTGCATCTACCTGCATATCGGCCGAGGATTCTACTACGGCTCCTACCTCAACAAAGCAACCTGAAACGTTGGAGTACTACTTCTCTTAGCCCTCATA…
rondonia_FMNHJH014AY612516MatoGrossoBRA ???????????????????????????????????????????????????????????????????????????????????????????????????????????????????????????????????????????????????????????????????????????????????????????????????????????????????????????????????????????????????????????????????????????????????????????????????????????????????????????????????????????????????????????????????????…
rondonia_FMNHJH052AY612513MatoGrossoBRA ???????????????????????????????????????????????????????????????????????????????????????????????????????????????????????????????????????????????????????????????????????????????????????????????????????????????????????????????????????????????????????????????????????????????????????????????????????????????????????????????????????????????????????????????????????…
rondonia_FMNHJH124AY612514MatoGrossoBRA ???????????????????????????????????????????????????????????????????????????????????????????????????????????????????????????????????????????????????????????????????????????????????????????????????????????????????????????????????????????????????????????????????????????????????????????????????????????????????????????????????????????????????????????????????????…
rondonia_FMNHJH260AY612515MatoGrossoBRA ???????????????????????????????????????????????????????????????????????????????????????????????????????????????????????????????????????????????????????????????????????????????????????????????????????????????????????????????????????????????????????????????????????????????????????????????????????????????????????????????????????????????????????????????????????…
rondonia_FMNHJH376AY612511MatoGrossoBRA ???????????????????????????????????????????????????????????????????????????????????????????????????????????????????????????????????????????????????????????????????????????????????????????????????????????????????????????????????????????????????????????????????????????????????????????????????????????????????????????????????????????????????????????????????????…
rondonia_FMNHJH395AY612512MatoGrossoBRA ???????????????????????????????????????????????????????????????????????????????????????????????????????????????????????????????????????????????????????????????????????????????????????????????????????????????????????????????????????????????????????????????????????????????????????????????????????????????????????????????????????????????????????????????????????…
rondonia_FPR036AmazonasBRA ATGGCCCTCAATCTACGCAAAAACCACCCACTGATAAAAGTCGTCAACGACGCCCTAATTGACCTCCCAACACCCTCTAACATCTCAGGGTGATGGAACTTCGGATCACTCCTAGGAATTTGCCTAATCACACAAATCGTTACCGGCTTACTGCTAGCCACACATTACACAGCAGACACATCCCTAGCATTCAACTCTGTAGCCCACATATGCCGAAACGTCCAATTCGGATGATTAATCCGCAACCTACACGCCAATGGAGCCTCCTTATTCTTCATCTGCATCTACCTACATATCGGCCGAGGATTCTACTACGGCTCCTACCTCAACAAAGCAACCTGAAACGTTGGAGTACTACTTCTCTTAGCCCTC…
rondonia_FPR042AmazonasBRA ATGGCCCTCAATCTACGCAAAAACCACCCACTGATAAAAGTCGTCAACGACGCCCTAATTGACCTCCCAACACCCTCTAACATCTCAGGGTGATGGAACTTCGGATCACTCCTAGGAATTTGCCTAATCACACAAATCGTTACCGGCTTACTGCTAGCCACACATTACACAGCAGACACATCCCTAGCATTCAACTCTGTAGCCCACATATGCCGAAACGTCCAATTCGGATGATTAATCCGCAACCTACACGCCAATGGAGCCTCCTTATTCTTCATCTGCATCTACCTACATATCGGCCGAGGATTCTACTACGGCTCCTACCTCAACAAAGCAACCTGAAACGTTGGAGTACTACTTCTCTTAGCCCTC…
rondonia_LSUMZ106784BeniBOL ???????????????????????CCACCCACTCATAAAAGTCGTCAACGACGCCCTAATTGACCTCCCAACACCCTCAAACATCTCAGGGTGATGGAACTTCGGATCACTCCTAGGAATTTGCCTAATCACACAAATCATTACCGGCTTACTGCTAGCCACACATTACACAGCAGACACATCCCTAGCATTCAACTCTGTAGCCCACATATGCCGAAATGTCCAATTCGGATGATTAATCCGCAACCTACACGCCAACGGAGCCTCCCTATTCTTCATCTGCATCTACCTACATATCGGCCGAGGATTTTACTACGGCTCCTACCTCAACAAAGCAACCTGAAACGTCGGAGTACTACTTCTCTTAGCCCT…
rondonia_MAR127AamazonasBRA ATGGCCCTCAATCTACGCAAAAACCACCCACTGATAAAAGTCGTCAACGACGCCCTAATTGACCTCCCAACACCCTCTAACATCTCAGGGTGATGGAACTTCGGATCACTCCTAGGAATTTGCCTAATCACACAAATCGTTACCGGCTTACTGCTAGCCACACATTACACAGCAGACACATCCCTAGCATTCAACTCTGTAGCCCACATATGCCGAAACGTCCAATTCGGATGATTAATCCGCAACCTACACGCCAATGGAGCCTCCTTATTCTTCATCTGCATCTACCTACATATCGGCCGAGGATTCTACTACGGCTCCTACCTCAACAAAGCAACCTGAAACGTTGGAGTACTACTTCTCTTAGCCCT…
rondonia_OP087RondoniaBRA ATGGCCCTCAATCTACGCAAAAACCACCCACTGATAAAAGTCGTCAACGACGCCCTAATTGACCTCCCAACACCCTCTAACATCTCAGGGTGATGGAACTTCGGATCACTCCTAGGAATTTGCCTAATCACACAAATCGTTACCGGCTTACTGCTAGCCACACATTACACAGCAGACACATCCCTAGCATTCAACTCTGTAGCCCACATATGCCGAAACGTCCAATTCGGATGATTAATCCGCAACCTACACGCCAATGGAGCCTCCTTATTCTTCATCTGCATCTACCTACATATCGGCCGAGGATTCTACTACGGCTCCTACCTCAACAAAGCAACCTGAAACGTTGGAGTACTACTTCTCTTAGCCCTCA…
rondonia_OP088RondoniaBRA ATGGCCCTCAATCTACGCAAAAACCACCCACTGATAAAAGTCGTCAACGACGCCCTAATTGACCTCCCAACACCCTCTAACATCTCAGGGTGATGGAACTTCGGATCACTCCTAGGAATTTGCCTAATCACACAAATCGTTACCGGCTTACTGCTAGCCACACATTACACAGCAGACACATCCCTAGCATTCAACTCTGTAGCCCACATATGCCGAAACGTCCAATTCGGATGATTAATCCGCAACCTACACGCCAATGGAGCCTCCTTATTCTTCATCTGCATCTACCTACATATCGGCCGAGGATTCTACTACGGCTCCTACCTCAACAAAGCAACCTGAAACGTTGGAGTACTACTTCTCTTAGCCCTCA…
rondonia_OP119RondoniaBRA ATGGCCCTCAATCTACGCAAAAACCACCCACTGATAAAAGTCGTCAACGACGCCCTAATTGACCTCCCAACACCCTCTAACATCTCAGGGTGATGGAACTTCGGATCACTCCTAGGAATTTGCCTAATCACACAAATCGTTACCGGCTTACTGCTAGCCACACATTACACAGCAGACACATCCCTAGCATTCAACTCTGTAGCCCACATATGCCGAAACGTCCAATTCGGATGATTAATCCGCAACCTACACGCCAATGGAGCCTCCTTATTCTTCATCTGCATCTACCTACATATCGGCCGAGGATTCTACTACGGCTCCTACCTCAACAAAGCAACCTGAAACGTTGGAGTACTACTTCTCTTAGCCCTCA…
tapajos_35296ParaBRA ????????????????????????????????????????????????????????????????????????????????????????????????????????ATCACTCCTAGGAATTTGCCTAATCACACAAATCGTTACCGGCTTACTGCTAGCCACACATTACACAGCAGACACATCCCTAGCATTCAACTCTGTAGCCCACATATGCCGAAACGTCCAATTCGGATGATTAATCCGCAACCTACACGCCAATGGAGCCTCCTTATTCTTCATCTGCATCTACCTACATATCGGCCGAGGATTCTACTACGGCTCCTACCTCAACAAAGCAACCTGAAACGTTGGAGTACTACTTCTCTTAGCCCTCATAGCA…
tapajos_BR163203ParaBRA ??????????????????????????????????????????????????????????????????????????????????????????????????????????????????????????????????????????????????????????????????????????????????????????????????????????????????????????????????????????????????????????????????????????????????????????????????????????????????????????????????????????????????????????????????????????CTTAGCCCTCATA…
tapajos_BR163204ParaBRA ????????????????????????????????????????????????????????????????????????????????????????????????????????ATCACTCCTAGGAATTTGCCTAATCACACAAATCGTTACCGGCTTACTGCTAGCCACACATTACACAGCAGACACATCCCTAGCATTCAACTCTGTAGCCCACATATGCCGAAACGTCCAATTCGGATGATTAATCCGCAACCTACACGCCAATGGAGCCTCCTTATTCTTCATCTGCATCTACCTGCATATCGGCCGAGGATTCTACTACGGCTCCTACCTCAACAAAGCAACCTGAAACGTTGGAGTACTACTTCTCTTAGCCCTCATA…
tapajos_BR163205ParaBRA ????????????????????????????????????????????????????????????????????????????????????????????????????????ATCACTCCTAGGAATTTGCCTAATCACACAAATCGTTACCGGCTTACTGCTAGCCACACATTACACAGCAGACACATCCCTAGCATTCAACTCTGTAGCCCACATATGCCGAAACGTCCAATTCGGATGATTAATCCGCAACCTACACGCCAATGGAGCCTCCTTATTCTTCATCTGCATCTACCTGCATATCGGCCGAGGATTCTACTACGGCTCCTACCTCAACAAAGCAACCTGAAACGTTGGAGTACTACTTCTCTTAGCCCTCATA…
tapajos_PIME105ParaBRA ??????????????????????????????????????????????????????????????????????????????????????????????????????GGATCACTCCTAGGAATTTGCCTAATCACACAAATCGTTACCGGYTTACTGCTAGCCACACATTACACAGCAGACACATCCCTAGCATTCAACTCTGTAGCCCACATATGCCGAAAYGTCCAATTCGGATGATTAATCCGCAACCTACACGCCAATGGAGCCTCCTTATTCTTCATCTGCATCTACCTGCATATCGGCCGAGGATTCTACTACGGCTCCTACCTCAACAAAGCAACCTGAAACGTTGGAGTACTACTTCTCTTAGCCCTCATAG…
xingu_PPBIO051ParaBRA ATGGCCCTCAATCTACGCAAAAACCACCCACTGATAAAAGTCGTCAACGACGCCCTAATTGACCTCCCAACACCCTCTAACATCTCAGGGTGATGGAACTTCGGATCACTCCTAGGAATTTGCCTAATCACACAAATCGTTACCGGCTTACTGCTAGCCACACATTACACAGCAGACACATCCCTAGCATTCAACTCTGTAGCCCACATATGCCGAAACGTCCAATTCGGATGATTAATCCGCAACCTACACGCCAATGGAGCCTCCCTATTCTTCATCTGCATCTACCTGCATATCGGCCGAGGATTCTACTACGGCTCCTACCTCAACAAAGCAACCTGAAACGTTGGAGTACTACTTCTCTTAGCCCTCATAGC…
xingu_PPBIO173ParaBRA ATGGCCCTCAATCTACGCAAAAACCACCCACTGATAAAAGTCGTCAACGACGCCCTAATTGACCTCCCAACACCCTCTAACATCTCAGGGTGATGGAACTTCGGATCACTCCTAGGAATTTGCCTAATCACACAAATCGTTACCGGCTTACTGCTAGCCACACATTACACAGCAGACACATCCCTAGCATTCAACTCTGTAGCCCACATATGCCGAAACGTCCAATTCGGATGATTAATCCGCAACCTACACGCCAATGGAGCCTCCCTATTCTTCATCTGCATCTACCTGCATATCGGCCGAGGATTCTACTACGGCTCCTACCTCAACAAAGCAACCTGAAACGTTGGAGTACTACTTCTCTTAGCCCTCATAGC…
xingu_PPBIO215ParaBRA ATGGCCCTCAATCTACGCAAAAACCACCCACTGATAAAAGTCGTCAACGACGCCCTAATTGACCTCCCAACACCCTCTAACATCTCAGGGTGATGGAACTTCGGATCACTCCTAGGAATTTGCCTAATCACACAAATCGTTACCGGCTTACTGCTAGCCACACATTACACAGCAGACACATCCCTAGCATTCAACTCTGTAGCCCACATATGCCGAAACGTCCAATTCGGATGATTAATCCGCAACCTACACGCCAATGGAGCCTCCCTATTCTTCATCTGCATCTACCTGCATATCGGCCGAGGATTCTACTACGGCTCCTACCTCAACAAAGCAACCTGAAACGTTGGAGTACTACTTCTCTTAGCCCTCATAGC…
xingu_PPBIO289ParaBRA ATGGCCCTCAATCTACGCAAAAACCACCCACTGATAAAAGTCGTCAACGACGCCCTAATTGACCTCCCAACACCCTCTAACATCTCAGGGTGATGGAACTTCGGATCACTCCTAGGAATTTGCCTAATCACACAAATCGTTACCGGCTTACTGCTAGCCACACATTACACAGCAGACACATCCCTAGCATTCAACTCTGTAGCCCACATATGCCGAAACGTCCAATTCGGATGATTAATCCGCAACCTACACGCCAATGGAGCCTCCCTATTCTTCATCTGCATCTACCTGCATATCGGCCGAGGATTCTACTACGGCTCCTACCTCAACAAAGCAACCTGAAACGTTGGAGTACTACTTCTCTTAGCCCTCATAGC…
xingu_PPBIO309ParaBRA ATGGCCCTCAATCTACGCAAAAACCACCCACTGATAAAAGTCGTCAACGACGCCCTAATTGACCTCCCAACACCCTCTAACATCTCAGGGTGATGGAACTTCGGATCACTCCTAGGAATTTGCCTAATCACACAAATCGTTACCGGCTTACTGCTAGCCACACATTACACAGCAGACACATCCCTAGCATTCAACTCTGTAGCCCACATATGCCGAAACGTCCAATTCGGATGATTAATCCGCAACCTACACGCCAATGGAGCCTCCCTATTCTTCATCTGCATCTACCTGCATATCGGCCGAGGATTCTACTACGGCTCCTACCTCAACAAAGCAACCTGAAACGTTGGAGTACTACTTCTCTTAGCCCTCATAGC…
xingu_UHE438ParaBRA ATGGCCCTCAATCTACGCAAAAACCACCCACTGATAAAAGTCGTCAACGACGCCCTAATTGACCTCCCAACACCCTCTAACATCTCAGGGTGATGGAACTTCGGATCACTCCTAGGAATTTGCCTAATCACACAAATCGTTACCGGCTTACTGCTAGCCACACATTACACAGCAGACACATCCCTAGCATTCAACTCTGTAGCCCACATATGCCGAAACGTCCAATTCGGATGATTAATCCGCAACCTACACGCCAATGGAGCCTCCCTATTCTTCATCTGCATCTACCTGCATATCGGCCGAGGATTCTACTACGGCTCCTACCTCAACAAAGCAACCTGAAACGTTGGAGTACTACTTCTCTTAGCCCTCATAGCAA…
xingu_UHE468ParaBRA ATGGCCCTCAATCTACGCAAAAACCACCCACTGATAAAAGTCGTCAACGACGCCCTAATTGACCTCCCAACACCCTCTAACATCTCAGGGTGATGGAACTTCGGATCACTCCTAGGAATTTGCCTAATCACACAAATCGTTACCGGCTTACTGCTAGCCACACATTACACAGCAGACACATCCCTAGCATTCAACTCTGTAGCCCACATATGCCGAAACGTCCAATTCGGATGATTAATCCGCAACCTACACGCCAATGGAGCCTCCCTATTCTTCATCTGCATCTACCTGCATATCGGCCGAGGATTCTACTACGGCTCCTACCTCAACAAAGCAACCTGAAACGTTGGAGTACTACTTCTCTTAGCCCTCATAGCAA…
	;
End;
