# Supplementary material for: A latitudinal phylogeographic diversity gradient in birds
Source: PLoS Biol. 2017 Apr 13;15(4):e2001073. doi: 10.1371/journal.pbio.2001073 (PMC5390966; doi:10.1371/journal.pbio.2001073)
Supplement: S1 Data — (ZIP) [file pbio.2001073.s015.zip › S1_Data/Mionectes-oleagineus.nex]

#NEXUS
BEGIN DATA;
	DIMENSIONS NTAX=172 NCHAR=1041;
	FORMAT DATATYPE = DNA GAP = - MISSING = ?;
	MATRIX
	DQ294553-Mionectes-oleagineus-MO391170 ATGAACCCCCAAGCTCTGCTTATCTTCACCATAAGCCTCCTCCTAGGTTCATCTACTGTTATCTCAGCCAACCACTGAATTATGGCATGAGCAGGACTTGAAATCAATACTCTATCTATCCTCCCTCTAATCTCAAAAACCCATCACCCTCGAGCCGTTGAAGCCTCCACCAAGTACTTCTTAGTGCAAGCAGCCGCCTCAACCCTACTACTTTTCTCTAGCATGACCAATGCATGATTCACCGGCCAATGGGACATTACGCAGCTTACCCACCCTATATCGTGCATCATATTAACAGCCGCAATTTCAATAAAACTTGGCCTGGTCCCATTCCACTTCTGATTCCCAGAAGTCCTCCAG…
	DQ294555-Mionectes-rufiventris-MR395447 ATGAACCCCCAAGCTCTGCTTATCTTCACCATAAGCCTCCTCCTAGGTTCATCTACTGTTATCTCAGCCAACCACTGAATTATGGCATGAGCAGGACTTGAAATCAATACCCTATCCATCCTCCCTCTAATCTCAAAAACCCATCACCCTCGAGCCATTGAAGCCTCTACCAAGTACTTCTTAGTGCAAGCAGCCGCCTCAACCCTACTACTTTTCTCTAGCATGACCAATGCATGATTCACCGGCCAATGGGACATTACGCAACTTACCAACCCCATATCGTGCATCATACTAACAGCCGCAATTTCAATAAAACTTGGCCTGGTCCCATTCCACTTCTGATTCCCAGAAGTCCTCCA…
	EF110693-Mionectes-striaticollis-AMNH-CJV27 ATGAACCCCCAAGCCCTACTTATCTCCACCATAAGCCTCCTCCTTGGCACATTCACTATTATCTCAGCCAACCACTGAATCATAGCATGAGCAGGACTTGAAATCAATACTTTAGCTATCCTCCCACTGATCTCTAAATCCCATCACCCCCGAGCTATTGAAGCATCCACTAAATATTTCTTAGTACAAGCAGCTGCCTCAACCCTGCTACTTTTCTCCAGCATAACTAATGCATGATTCACCGGCCAGTGAGACATTACACAACTTACCCACCCAACATCATGCATCATACTAACAGTCGCAATTTCAATAAAACTTGGCCTAGTCCCATTCCACTTCTGGTTCCCAGAAGTCC…
	EF110694-Mionectes-olivaceus-UAM-20307 ATGAACCCCCAAGCTCTACTTATCTTCACCATAAGCCTCCTCCTAGGCACATTCACTATCATCTCAGCCAACCACTGAATTATAGCATGAGCAGGACTTGAAATCAATACTTTAGCTATCCTCCCCCTGATTTCTAAATCCCACCACCCCCGAGCAGTCGAGGCATCTACTAAATACTTCTTAGTACAAGCAGCTGCCTCAACCCTACTACTCTTCTCCAGCATAACTAATGCATGATTCACCGGCCAGTGAGACATTACACAACTTACTCATCCCACATCATGCATCATACTAACAGCCGCAATTTCAATAAAACTTGGCCTAGTCCCATTCCACTTCTGATTCCCAGAAGTCCTCCAA…
	EF110695-Mionectes-olivaceus-MBM-K06-227 ATGAACCCCCAAGCTCTACTTATCTTCACCATAAGCCTCCTCCTGGGCACATTCACTATCATCTCAGCCAACCACTGAATTATAGCATGAGCAGGACTTGAAATCAATACTTTAGCTATCCTCCCCCTGATTTCTAAATCCCATCACCCCCGAGCAGTCGAGGCATCTACTAAATACTTCTTAGTACAAGCAGCTGCCTCAACCCTACTACTCTTCTCCAGCATAACTAATGCATGATTCACCGGCCAGTGAGACATTACACAACTTACTCATCCCACATCATGCATCATACTAACAGCCGCAATTTCAATAAAACTTGGCCTAGCCCCATTCCACTTCTGATTCCCAGAAGTCCTCC…
	EF110696-Mionectes-olivaceus-MBM-JK06-265 ATGAACCCCCAAGCTCTACTTATCTTCACCATAAGCCTCCTCCTGGGCACATTCACTATCATCTCAGCCAACCACTGAATTATAGCATGAGCAGGACTTGAAATCAATACTTTAGCTATCCTCCCCCTGATTTCTAAATCCCATCACCCCCGAGCAGTCGAGGCATCTACTAAATACTTCTTAGTACAAGCAGCTGCCTCAACCCTACTACTCTTCTCCAGCATAACTAATGCATGATTCACCGGCCAGTGAGACATTACACAACTTACTCATCCCACATCATGCATCATACTAACAGCCGCAATTTCAATAAAACTTGGCCTAGTCCCATTCCACTTCTGATTCCCAGAAGTCCTC…
	EF110697-Mionectes-olivaceus-UAM-MJM1101 ATGAACCCCCAAGCTCTACTTATCTTCACCATAAGCCTCCTCCTGGGCACATTCACTATCATCTCAGCCAACCACTGAATTATAGCATGAGCAGGACTTGAAATCAATACTTTAGCTATCCTCCCCCTGATTTCTAAATCCCATCACCCCCGAGCAGTCGAGGCATCTACTAAATACTTCTTAGTACAAGCAGCTGCCTCAACCCTACTACTCTTCTCCAGCATAACTAATGCATGATTCACCGGCCAGTGAGACATTACACAACTTACTCATCCCACATCATGCATCATACTAACAGCCGCAATTTCAATAAAACTTGGCCTAGTCCCATTCCACTTCTGATTCCCAGAAGTCCTCC…
	EF110698-Mionectes-olivaceus-NMNH-B17566 ATGAACCCCCAAGCTCTACTTATCTTCACCATAAGCCTCCTCCTAGGCACATTCACTATCATCTCAGCCAACCACTGAATTATAGCATGAGCAGGACTTGAAATCAATACTTTAGCTATCCTCCCCCTGATTTCTAAATCCCACCACCCCCGAGCAGTCGAGGCATCTACTAAATACTTCTTAGTACAAGCAGCTGCCTCAACCCTACTACTCTTCTCCAGCATAACTAATGCATGATTCACCGGCCAGTGAGACATTACACAACTTACTCATCCCACATCATGCATCATACTAACAGCCGCAATTTCAATAAAACTTGGCCTAGTCCCATTCCACTTCTGATTCCCAGAAGTCCTCC…
	EF110699-Mionectes-olivaceus-LSUMZ-B46628 ATGAACCCCCAAGCTCTACTTATCTTCACCATAAGCCTCCTCCTAGGCACATTCACTATCATCTCAGCCAACCACTGAATTATAGCATGAGCAGGACTTGAAATCAATACTTTAGCTATCCTCCCCCTGATTTCTAAATCCCACCACCCCCGAGCAGTCGAGGCATCTACTAAATACTTCTTAGTACAAGCAGCTGCCTCAACCCTACTACTCTTCTCCAGCATAACTAATGCATGATTCACCGGCCAGTGAGACATTACACAACTTACTCATCCCACATCATGCATCATACTAACAGCCGCAATTTCAATAAAACTTGGCCTAGTCCCATTCCACTTCTGATTCCCAGAAGTCCTC…
	EF110700-Mionectes-rufiventris-LGEMA-P1245 ATGAACCCCCAAGCTCTGCTTATCTTCACCATAAGCCTCCTCCTAGGCTCATCTACTGTTATCTCAGCCAACCACTGAATTATGGCATGAGCAGGACTTGAAATCAATACCCTATCCATCCTCCCTCTAATCTCAAAAACCCATCACCCTCGAGCCATTGAAGCCTCTACCAAATACTTCTTAGTGCAAGCAGCCGCCTCAACCCTACTACTTTTCTCTAGCATGACCAATGCATGATTCACCGGCCAATGGGACATTACGCAACTTACCAACCCCATATCGTGCATCATACTAACAGCCGCAATTTCAATAAAACTTGGCCTGGTCCCATTCCACTTCTGATTCCCAGAAGTCCT…
	EF110701-Mionectes-rufiventris-AMNH-RTC327 ATGAACCCCCAAGCTCTGCTTATCTTCACCATAAGCCTCCTCCTAGGTTCATCTACTGTTATCTCAGCCAACCACTGAATTATGGCATGAGCAGGACTTGAAATCAATACCCTATCCATCCTCCCTCTAATCTCAAAAACCCATCACCCTCGAGCCATTGAAGCCTCTACCAAGTACTTCTTAGTGCAAGCAGCCGCCTCAACCCTACTACTTTTCTCTAGCATGACCAATGCATGATTCACCGGCCAATGGGACATTACGCAACTTACCAACCCCATATCGTGCATCATACTAACAGCCGCAATTTCAATAAAACTTGGCCTGGTCCCATTCCACTTCTGATTCCCAGAAGTCCT…
	EF110702-Mionectes-rufiventris-LGEMA-P1246 ATGAACCCCCAAGCTCTGCTTATCTTCACCATAAGCCTCCTCCTAGGTTCATCTACTGTTATCTCAGCCAACCACTGAATTATGGCATGAGCAGGACTTGAAATCAATACCCTATCCATCCTCCCTCTAATCTCAAAAACCCATCACCCTCGAGCCATTGAAGCCTCTACCAAATACTTCTTAGTGCAAGCAGCCGCCTCAACCCTACTACTTTTCTCTAGCATGACCAATGCATGATTCACCGGCCAATGGGACATTACGCAACTTACCAACCCCATATCGTGCATCATACTAACAGCCGCAATTTCAATAAAACTTGGCCTGGTCCCATTCCACTTCTGATTCCCAGAAGTCCT…
	EF110703-Mionectes-macconnelli-AMNH-PEP1975 ATGAACCCCCAAGCTCTGCTTATCTTCACCATAAGCCTCCTCCTAGGTTCATCTACTGTTATCTCAGCCAACCACTGAATTATAGCATGAGCAGGACTTGAAATCAATACTCTATCTATCCTCCCTCTAATCTCAAAAACCCACCACCCTCGAGCCGTTGAAGCCTCTACCAAGTACTTCTTAGTGCAAGCAGCCGCCTCAACCCTACTACTTTTCTCTAGCATGACCAATGCGTGGTTCACCGGCCAGTGGGACATTACGCAACTTACCCACCCTATGTCATGCATCATACTAACAGCCGCAATTTCAATAAAACTTGGCCTGGTCCCATTCCACTTCTGATTCCCAGAAGTCC…
	EF110704-Mionectes-macconnelli-LGEMA-P1249 ATGAACCCCCAAGCTCTGCTTATCTTCACCATAAGCCTCCTCCTAGGTTCATCTACTGTTATCTCAGCCAACCACTGAATTATGGCATGAGCAGGACTTGAAATCAATACCCTATCTATCCTCCCTCTAATCTCAAAAACCCACCACCCTCGAGCCGTTGAAGCCTCTACCAAGTACTTCTTAGTGCAAGCAGCCGCCTCAACCCTACTACTTTTCTCTAGCATGACCAATGCATGGTTTACCGGCCAATGGGACATTACGCAACTTACCCACCCTATATCATGCATCATACTAACAGCCGCAATTTCAATAAAACTTGGCCTGGTCCCATTCCACTTCTGATTCCCAGAAGTCCT…
	EF110705-Mionectes-macconnelli-LGEMA-P1247 ATGAACCCCCAAGCTCTGCTTATCTTCACCATAAGCCTCCTCCTAGGTTCATCTACTGTTATCTCAGCCAACCACTGAATTATGGCATGAGCAGGACTTGAAATCAATACCCTATCTATCCTCCCTCTAATCTCAAAAACCCACCACCCTCGAGCCGTTGAAGCCTCTACCAAGTACTTCTTAGTGCAAGCAGCCGCCTCAACCCTACTGCTTTTCTCTAGCATGACCAATGCATGGTTTACCGGCCAATGGGACATTACGCAACTTACCCACCCTATATCATGCATCATACTAACAGCCGCAATTTCAATAAAACTTGGCCTGGTCCCATTCCACTTCTGATTCCCAGAAGTCCT…
	EF110706-Mionectes-macconnelli-AMNH-RIS62 ATGAACCCCCAAGCTTTACTTATCTTCACCGTAAGCCTCCTCCTAGGTTCATCCACTGTTATCTCAGCCAATCACTGAATTATGGCATGAGCAGGACTTGAAATCAACACTCTATCTATCCTCCCTCTAATCTCAAAAACCCACCATCCCCGAGCCGTTGAAGCTTCTACCAAGTACTTCCTAGTGCAAGCAGCCGCCTCAACACTACTACTTTTCTCTAGTATGACCAATGCATGATTTACCGGCCAATGAGACATTACACAACTTACCCACCCTACATCATGCATTATACTGACAGCCGCAATTTCAATAAAACTTGGCCTGGTCCCATTCCACTTCTGATTCCCAGAAGTCCTT…
	EF110707-Mionectes-macconnelli-AMNH-MV15 ATGAACCCCCAAGCTTTACTTATCTTCACCGTAAGCCTCCTCCTAGGTTCATCCACTGTTATCTCAGCCAATCACTGAATTATGGCATGAGCAGGACTTGAAATCAACACTCTATCTATCCTCCCTCTAATCTCAAAAACCCACCATCCCCGAGCCGTTGAAGCTTCTACCAAGTACTTCCTAGTGCAAGCAGCCGCCTCAACACTGCTACTTTTCTCTAGTATGACCAATGCATGATTTACCGGCCAATGAGACATTACACAACTTACCCACCCTACATCATGCATTATACTGACAGCCGCAATTTCAATAAAACTTGGCCTGGTCCCATTCCACTTCTGATTCCCAGAAGTCCTTC…
	EF110708-Mionectes-macconnelli-UAM-21799 ATGAACCCCCAAGCTTTACTTATCTTCACCGTAAGCCTCCTCCTAGGTTCATCCACTGTTATCTCAGCCAATCACTGAATTATGGCATGAGCAGGACTTGAAATCAACACTCTATCTATCCTCCCTCTAATCTCAAAAACCCACCATCCCCGAGCCGTTGAAGCTTCTACCAAGTACTTCCTAGTGCAAGCAGCCGCCTCAACACTACTACTTTTCTCTAGTATGACCAATGCATGATTTACCGGCCAATGAGACATTACACAACTTACCCACCCTACATCATGCATTATACTGACAGCCGCAATTTCAATAAAACTTGGCCTGGTCCCATTCCACTTCTGATTCCCAGAAGTCCTTC…
	EF110709-Mionectes-macconnelli-UAM-MJM1296 ATGAACCCCCAAGCTTTACTTATCTTCACCGTAAGCCTCCTCCTAGGTTCATCCACTGTTATCTCAGCCAATCACTGAATTATGGCATGAGCAGGACTTGAAATCAACACTCTATCTATCCTCCCTCTAATCTCAAAAACCCACCATCCCCGAGCCGTTGAAGCTTCTACCAAGTACTTCCTAGTGCAAGCAGCCGCCTCAACACTACTACTTTTCTCTAGTATGACCAATGCATGATTTACCGGCCAATGAGACATTACACAACTTACCCACCCTACATCATGCATTATACTGACAGCCGCAATTTCAATAAAACTTGGCCTGGTCCCATTCCACTTCTGATTCCCAGAAGTCCT…
	EF110710-Mionectes-macconnelli-UAM-KSW4616 ATGAACCCCCAAGCTTTACTTATCTTCACCGTAAGCCTCCTCCTAGGTTCATCCACTGTTATCTCAGCCAATCACTGAATTATGGCATGAGCAGGACTTGAAATCAACACTCTATCTATCCTCCCTCTAATCTCAAAAACCCACCATCCCCGAGCCGTTGAAGCTTCTACCAAGTACTTCCTAGTGCAAGCAGCCGCCTCAACACTACTACTTTTCTCTAGTATGACCAATGCATGATTTACCGGCCAATGAGACATTACACAACTTACCCACCCTACATCATGCATTATACTGACAGCCGCAATTTCAATAAAACTTGGCCTGGTCCCATTCCACTTCTGATTCCCAGAAGTCCT…
	EF110711-Mionectes-oleagineus-UNAM-PEP2609 ATGAACCCCCAAGCTCTGCTTATCTTCACCATAAGCCTCCTCCTAGGTTCATCCACTGTTATCTCAGCCAACCACTGAATTATGGCATGAGCAGGACTTGAAATCAATACCCTATCTATCCTCCCTCTAATCTCAAAAACCCATCACCCTCGAGCTGTTGAAGCCTCTACCAAATACTTCTTAGTGCAAGCAGCCGCCTCAACCCTACTACTTTTCTCTAGCATGACCAATGCATGGTTCACCGGCCAATGGGACATTACGCAACTTACCCACCCTATCTCATGCATCATACTAACAGCCGCAATTTCAATAAAACTTGGCCTGGTCCCATTCCACTTCTGATTCCCAGAAGTCCT…
	EF110712-Mionectes-oleagineus-UAM-21109 ATGAACCCCCAAGCTCTGCTTATCTTCACCATAAGCCTCCTCCTAGGTTCATCCACTGTTATCTCAGCCAACCACTGAATTATGGCATGAGCAGGACTTGAAATCAATACCCTATCTATCCTCCCTCTAATCTCAAAAACCCATCACCCTCGAGCTGTTGAAGCCTCTACCAAATACTTCTTAGTGCAAGCAGCCGCCTCAACCCTACTACTTTTCTCTAGCATGACCAATGCATGGTTCACCGGCCAATGGGACATTACGCAACTTACCCACCCTATCTCATGCATCATACTAACAGCCGCAATTTCAATAAAACTTGGCCTGGTCCCATTCCACTTCTGATTCCCAGAAGTCCTCCA…
	EF110713-Mionectes-oleagineus-UNAM-PEP2905 ATGAACCCCCAAGCTCTGCTTATCTTCACCATAAGCCTCCTCCTAGGTTCATCCACTGTTATCTCAGCCAACCACTGAATTATGGCATGAGCAGGACTTGAAATCAATACCCTATCTATCCTCCCTCTAATCTCAAAAACCCATCACCCTCGAGCTGTTGAAGCCTCTACCAAATACTTCTTAGTGCAAGCAGCCGCCTCAACCCTACTACTTTTCTCTAGCATGACCAATGCATGGTTCACCGGCCAATGGGACATTACGCAACTTACCCACCCTATCTCATGCATCATACTAACAGCCGCAATTTCAATAAAACTTGGCCTGGTCCCATTCCACTTCTGATTCCCAGAAGTCCT…
	EF110714-Mionectes-oleagineus-UAM-GLS286 ATGAACCCCCAAGCTCTGCTTATCTTCACCATAAGCCTCCTCCTAGGTTCATCCACTGTTATCTCAGCCAACCACTGAATTATGGCATGAGCAGGACTTGAAATCAATACCCTATCTATCCTCCCTCTAATCTCAAAAACCCATCACCCTCGAGCTGTTGAAGCCTCTACCAAATACTTCTTAGTGCAAGCAGCCGCCTCAACCCTACTACTTTTCTCTAGCATGACCAATGCATGGTTCACCGGCCAATGGGACATTACGCAACTTACCCACCCTATATCATGCATCATACTAACAGCCGCAATTTCAATAAAACTTGGCCTGGTCCCATTCCACTTCTGATTCCCAGAAGTCCTCC…
	EF110715-Mionectes-oleagineus-UNAM-PEP2799 ATGAACCCCCAAGCTCTGCTTATCTTCACCATAAGCCTCCTCCTAGGTTCATCCACTGTTATCTCAGCCAACCACTGAATTATGGCATGAGCAGGACTTGAAATCAATACCCTATCTATCCTCCCTCTAATCTCAAAAACCCATCACCCTCGAGCTGTTGAAGCCTCTACCAAATACTTCTTAGTGCAAGCAGCCGCCTCAACCCTACTACTTTTCTCTAGCATGACCAATGCATGGTTCACCGGCCAATGGGACATTACGCAACTTACCCACCCTATCTCATGCATCATACTAACAGCCGCAATTTCAATAAAACTTGGCCTGGTCCCATTCCACTTCTGATTCCCAGAAGTCCT…
	EF110716-Mionectes-oleagineus-UNAM-PEP2313 ATGAACCCCCAAGCTCTGCTTATCTTCACCATAAGCCTCCTCCTAGGTTCATCCACTGTTATCTCAGCCAACCACTGAATTATGGCATGAGCAGGACTTGAAATCAATACCCTATCTATCCTCCCTCTAATCTCAAAAACCCATCACCCTCGAGCTGTTGAAGCCTCTACCAAATACTTCTTAGTGCAAGCAGCCGCCTCAACCCTACTACTTTTCTCTAGCATGACCAATGCATGGTTCACCGGCCAATGGGACATTACGCAACTTACCCACCCTATCTCATGCATCATACTAACAGCCGCAATTTCAATAAAACTTGGCCTGGTCCCATTCCACTTCTGATTCCCAGAAGTCCT…
	EF110717-Mionectes-oleagineus-UAM-GLS277 ATGAACCCCCAAGCTCTGCTTATCTTCACCATAAGCCTCCTCCTAGGTTCATCCACTGTTATCTCAGCCAACCACTGAATTATGGCATGAGCAGGACTTGAAATCAATACCCTATCTATCCTCCCTCTAATCTCAAAAACCCATCACCCTCGAGCTGTTGAAGCCTCTACCAAATACTTCTTAGTGCAAGCAGCCGCCTCAACCCTACTACTTTTCTCTAGCATGACCAATGCATGGTTCACCGGCCAATGGGACATTACGCAACTTACCCACCCTATATCATGCATCATACTAACAGCCGCAATTTCAATAAAACTTGGCCTGGTCCCATTCCACTTCTGATTCCCAGAAGTCCTCC…
	EF110718-Mionectes-oleagineus-UAM-GLS287 ATGAACCCCCAAGCTCTGCTTATCTTCACCATAAGCCTCCTCCTAGGTTCATCCACTGTTATCTCAGCCAACCACTGAATTATGGCATGAGCAGGACTTGAAATCAATACCCTATCTATCCTCCCTCTAATCTCAAAAACCCATCACCCTCGAGCTGTTGAAGCCTCTACCAAATACTTCTTAGTGCAAGCAGCCGCCTCAACCCTACTACTTTTCTCTAGCATGACCAATGCATGGTTCACCGGCCAATGGGACATTACGCAACTTACCCACCCTATCTCATGCATCATACTAACAGCCGCAATTTCAATAAAACTTGGCCTGGTCCCATTCCACTTCTGATTCCCAGAAGTCCTCC…
	EF110719-Mionectes-oleagineus-UAM-20867 ATGAACCCCCAAGCTCTGCTTATCTTCACCATAAGCCTCCTCCTAGGTTCATCCACTGTTATCTCAGCCAACCACTGAATTATGGCATGAGCAGGACTTGAAATCAATACCCTATCTATCCTCCCTCTAATCTCAAAAACCCATCACCCTCGAGCTGTTGAAGCCTCTACCAAATACTTCTTAGTGCAAGCAGCCGCCTCAACCCTACTACTTTTCTCTAGCATGACCAATGCATGGTTCACCGGCCAATGGGACATTACGCAACTTACCCACCCTATATCATGCATCATACTAACAGCCGCAATTTCAATAAAACTTGGCCTGGTCCCATTCCACTTCTGATTCCCAGAAGTCCTCCA…
	EF110720-Mionectes-oleagineus-UAM-GLS264 ATGAACCCCCAAGCTCTGCTTATCTTCACCATAAGCCTCCTCCTAGGTTCATCCACTGTTATCTCAGCCAACCACTGAATTATGGCATGAGCAGGACTTGAAATCAATACCCTATCTATCCTCCCTCTAATCTCAAAAACCCATCACCCTCGAGCTGTTGAAGCCTCTACCAAATACTTCTTAGTGCAAGCAGCCGCCTCAACCCTACTACTTTTCTCTAGCATGACCAATGCATGGTTCACCGGCCAATGGGACATTACGCAACTTACCCACCCTATCTCATGCATCATACTAACAGCCGCAATTTCAATAAAACTTGGCCTGGTCCCATTCCACTTCTGATTCCCAGAAGTCCTCC…
	EF110721-Mionectes-oleagineus-UAM-CAM425 ATGAACCCCCAAGCTCTGCTTATCTTCACCATAAGCCTCCTCCTAGGTTCATCCACTGTTATCTCAGCCAACCACTGAATTATGGCATGAGCAGGACTTGAAATCAATACCCTATCTATCCTCCCTCTAATCTCAAAAACCCATCACCCTCGAGCTGTTGAAGCCTCTACCAAATACTTCTTAGTGCAAGCAGCCGCCTCAACCCTACTACTTTTCTCTAGCATGACCAATGCATGGTTCACCGGCCAATGGGACATTACGCAACTTACCCACCCTATCTCATGCATCATACTAACAGCCGCAATTTCAATAAAACTTGGCCTGGTCCCATTCCACTTCTGATTCCCAGAAGTCCTCC…
	EF110722-Mionectes-oleagineus-UAM-CAM433 ATGAACCCCCAAGCTCTGCTTATCTTCACCATAAGCCTCCTCCTAGGTTCATCCACTGTTATCTCAGCCAACCACTGAATTATGGCATGAGCAGGACTTGAAATCAATACCCTATCTATCCTCCCTCTAATCTCAAAAACCCATCACCCTCGAGCTGTTGAAGCCTCTACCAAATACTTCTTAGTGCAAGCAGCCGCCTCAACCCTACTACTTTTCTCTAGCATGACCAATGCATGGTTCACCGGCCAATGGGACATTACGCAACTTACCCACCCTATCTCATGCATCATACTAACAGCCGCAATTTCAATAAAACTTGGCCTGGTCCCATTCCACTTCTGATTCCCAGAAGTCCTCC…
	EF110723-Mionectes-oleagineus-UAM-CAM445 ATGAACCCCCAAGCTCTGCTTATCTTCACCATAAGCCTCCTCCTAGGTTCATCCACTGTTATCTCAGCCAACCACTGAATTATGGCATGAGCAGGACTTGAAATCAATACCCTATCTATCCTCCCTCTAATCTCAAAAACCCATCACCCTCGAGCTGTTGAAGCCTCTACCAAATACTTCTTAGTGCAAGCAGCCGCCTCAACCCTACTACTTTTCTCTAGCATGACCAATGCATGGTTCACCGGCCAATGGGACATTACGCAACTTACCCACCCTATATCATGCATCATACTAACAGCCGCAATTTCAATAAAACTTGGCCTGGTCCCATTCCACTTCTGATTCCCAGAAGTCCTCC…
	EF110724-Mionectes-oleagineus-UAM-7908 ATGAACCCCCAAGCTCTGCTTATCTTCACCATAAGCCTCCTCCTAGGTTCATCCACTGTTATCTCAGCCAACCACTGAATTATGGCATGAGCAGGACTTGAAATCAATACCCTATCTATCCTCCCTCTAATCTCAAAAACCCATCACCCTCGAGCTGTTGAAGCCTCTACCAAATACTTCTTAGTGCAAGCAGCCGCCTCAACCCTACTACTTTTCTCTAGCATGACCAATGCATGGTTCACCGGCCAATGGGACATTACGCAACTTACCCACCCTATATCATGCATCATACTAACAGCCGCAATTTCAATAAAACTTGGCCTGGTCCCATTCCACTTCTGATTCCCAGAAGTCCTCCAG…
	EF110725-Mionectes-oleagineus-UAM-7933 ATGAACCCCCAAGCTCTGCTTATCTTCACCATAAGCCTCCTCCTAGGTTCATCCACTGTTATCTCAGCCAACCACTGAATTATGGCATGAGCAGGACTTGAAATCAATACCCTATCTATCCTCCCTCTAATCTCAAAAACCCATCACCCTCGAGCTGTTGAAGCCTCTACCAAATACTTCTTAGTGCAAGCAGCCGCCTCAACCCTACTACTTTTCTCTAGCATGACCAATGCATGGTTCACCGGCCAATGGGACATTACGCAACTTACCCACCCTATATCATGCATCATACTAACAGCCGCAATTTCAATAAAACTTGGCCTGGTCCCATTCCACTTCTGATTCCCAGAAGTCCTCCAG…
	EF110726-Mionectes-oleagineus-UAM-9573 ATGAACCCCCAAGCTCTGCTTATCTTCACCATAAGCCTCCTCCTAGGTTCATCCACTGTTATCTCAGCCAACCACTGAATTATGGCATGAGCAGGACTTGAAATCAATACCCTATCTATCCTCCCTCTAATCTCAAAAACCCATCACCCTCGAGCTGTTGAAGCCTCTACCAAATACTTCTTAGTGCAAGCAGCCGCCTCAACCCTACTACTTTTCTCTAGCATGACCAATGCATGGTTCACCGGCCAATGGGACATTACGCAACTTTCCCACCCTATATCATGCATCATACTAACAGCCGCAATTTCAATAAAACTTGGCCTGGTCCCATTCCACTTCTGATTCCCAGAAGTCCTCCAG…
	EF110727-Mionectes-oleagineus-UAM-10266 ATGAACCCCCAAGCTCTGCTTATCTTCACCATAAGCCTCCTCCTAGGTTCATCCACTGTTATCTCAGCCAACCACTGAATTATGGCATGAGCAGGACTTGAAATCAATACCCTATCTATCCTCCCTCTAATCTCAAAAACCCATCACCCCCGAGCTGTTGAAGCCTCTACCAAATACTTCTTAGTGCAAGCAGCCGCCTCAACCCTACTACTTTTCTCTAGCATGACCAATGCATGGTTCACCGGCCAATGGGACATTACGCAACTTACCCACCCTATATCATGCATCATACTAACAGCCGCAATTTCAATAAAACTTGGCCTGGTCCCATTCCACTTCTGATTCCCAGAAGTCCTCCA…
	EF110728-Mionectes-oleagineus-UAM-14328 ATGAACCCCCAAGCTCTGCTTATCTTCACCATAAGCCTCCTCCTAGGTTCATCCACTGTTATCTCAGCCAACCACTGAATTATGGCATGAGCAGGACTTGAAATCAATACCCTATCTATCCTCCCTCTAATCTCAAAAACCCATCACCCTCGAGCTGTTGAAGCCTCTACCAAATACTTCTTAGTGCAAGCAGCCGCCTCAACCCTACTACTTTTCTCTAGCATGACCAATGCATGGTTCACCGGCCAATGGGACATTACGCAACTTACCCACCCTATATCATGCATCATACTAACAGCCGCAATTTCAATAAAACTTGGCCTGGTCCCATTCCACTTCTGATTCCCAGAAGTCCTCCA…
	EF110729-Mionectes-oleagineus-UAM-14526 ATGAACCCCCAAGCTCTGCTTATCTTCACCATAAGCCTCCTCCTAGGTTCATCCACTGTTATCTCAGCCAACCACTGAATTATGGCATGAGCAGGACTTGAAATCAATACCCTATCTATCCTCCCTCTAATCTCAAAAACCCATCACCCCCGAGCTGTTGAAGCCTCTACCAAATACTTCTTAGTGCAAGCAGCCGCCTCAACCCTACTACTTTTCTCTAGCATGACCAATGCATGGTTCACCGGCCAATGGGACATTACGCAACTTACCCACCCTATATCATGCATCATACTAACAGCCGCAATTTCAATAAAACTTGGCCTGGTCCCATTCCACTTCTGATTCCCAGAAGTCCTCCA…
	EF110730-Mionectes-oleagineus-UAM-14494 ATGAACCCCCAAGCTCTGCTTATCTTCACCATAAGCCTCCTCCTAGGTTCATCCACTGTTATCTCAGCCAACCACTGAATTATGGCATGAGCAGGACTTGAAATCAATACCCTATCTATCCTCCCTCTAATCTCAAAAACCCATCACCCTCGAGCTGTTGAAGCCTCTACCAAATACTTCTTAGTGCAAGCAGCCGCCTCAACCCTACTACTTTTCTCTAGCATGACCAATGCATGGTTCACCGGCCAATGGGACATTACGCAACTTACCCACCCTATATCATGCATCATACTAACAGCCGCAATTTCAATAAAACTTGGCCTGGTCCCATTCCACTTCTGATTCCCAGAAGTCCTCCA…
	EF110731-Mionectes-oleagineus-UAM-14310 ATGAACCCCCAAGCTCTGCTTATCTTCACCATAAGCCTCCTCCTAGGTTCATCCACTGTTATCTCAGCCAACCACTGAATTATGGCATGAGCAGGACTTGAAATCAATACCCTATCTATCCTCCCTCTAATCTCAAAAACCCATCACCCTCGAGCTGTTGAAGCCTCTACCAAATACTTCTTAGTGCAAGCAGCCGCCTCAACCCTACTACTTTTCTCTAGCATGACCAATGCATGGTTCACCGGCCAATGGGACATTACGCAACTTACCCACCCTATATCATGCATCATACTAACAGCCGCAATTTCAATAAAACTTGGCCTGGTCCCATTCCACTTCTGATTCCCAGAAGTCCTCCA…
	EF110732-Mionectes-oleagineus-UAM-7911 ATGAACCCCCAAGCTCTGCTTATCTTCACCATAAGCCTCCTCCTAGGTTCATCCACTGTTATCTCAGCCAACCACTGAATTATGGCATGAGCAGGACTTGAAATCAATACCCTATCTATCCTCCCTCTAATCTCAAAAACCCATCACCCTCGAGCTGTTGAAGCCTCTACCAAATACTTCTTAGTGCAAGCAGCCGCCTCAACCCTACTACTTTTCTCTAGCATGACCAATGCATGGTTCACCGGCCAATGGGACATTACGCAACTTACCCACCCTATATCATGCATCATACTAACAGCCGCAATTTCAATAAAACTTGGCCTGGTCCCATTCCACTTCTGATTCCCAGAAGTCCTCCAG…
	EF110733-Mionectes-oleagineus-UAM-7912 ATGAACCCCCAAGCTCTGCTTATCTTCACCATAAGCCTCCTCCTAGGTTCATCCACTGTTATCTCAGCCAACCACTGAATTATGGCATGAGCAGGACTTGAAATCAATACCCTATCTATCCTCCCTCTAATCTCAAAAACCCATCACCCTCGAGCTGTTGAAGCCTCTACCAAATACTTCTTAGTGCAAGCAGCCGCCTCAACCCTACTACTTTTCTCTAGCATGACCAATGCATGGTTCACCGGCCAATGGGACATTACGCAACTTACCCACCCTATATCATGCATCATACTAACAGCCGCAATTTCAATAAAACTTGGCCTGGTCCCATTCCACTTCTGATTCCCAGAAGTCCTCCAG…
	EF110734-Mionectes-oleagineus-MBM-10464 ATGAACCCCCAAGCTCTGCTTATCTTCACCATAAGCCTCCTCCTAGGTTCATCCACTGTTATCTCAGCCAACCACTGAATTATGGCATGAGCAGGACTTGAAATCAATACCCTATCTATCCTCCCTCTAATCTCAAAAACCCATCACCCTCGAGCTGTTGAAGCCTCTACCAAATACTTCTTAGTGCAAGCAGCCGCCTCAACCCTACTACTTTTCTCTAGCATGACCAATGCATGGTTCACCGGCCAATGGGACATTACGCAACTTACCCACCCTATATCATGCATCATACTAACAGCCGCAATTTCAATAAAACTTGGCCTGGTCCCATTCCACTTCTGATTCCCAGAAGTCCTCCA…
	EF110735-Mionectes-oleagineus-MBM-10465 ATGAACCCCCAAGCTCTGCTTATCTTCACCATAAGCCTCCTCCTAGGTTCATCCACTGTTATCTCAGCCAACCACTGAATTATGGCATGAGCAGGACTTGAAATCAATACCCTATCTATCCTCCCTCTAATCTCAAAAACCCATCACCCTCGAGCTGTTGAAGCCTCTACCAAATACTTCTTAGTGCAAGCAGCCGCCTCAACCCTACTACTTTTCTCTAGCATGACCAATGCATGGTTCACCGGCCAATGGGACATTACGCAACTTACCCACCCTATATCATGCATCATACTAACAGCCGCAATTTCAATAAAACTTGGCCTGGTCCCATTCCACTTCTGATTCCCAGAAGTCCTCCA…
	EF110736-Mionectes-oleagineus-STRI-HA-MOL27 ATGAACCCCCAAGCTCTGCTTATCTTCACCATAAGCCTCCTCCTAGGTTCATCCACTGTTATCTCAGCCAACCACTGAATTATGGCATGAGCAGGACTTGAAATCAATACCCTATCTATCCTCCCTCTAATCTCAAAAACCCATCACCCTCGAGCTGTTGAAGCCTCTACCAAATACTTCTTAGTGCAAGCAGCCGCCTCAACCCTACTACTTTTCTCTAGCATGACCAATGCATGGTTCACCGGCCAATGGGACATTACGCAACTTACCCACCCTATATCATGCATCATACTAACAGCCGCAATTTCAATAAAACTTGGCCTGGTCCCATTCCACTTCTGATTCCCAGAAGTCC…
	EF110737-Mionectes-oleagineus-STRI-HA-MOL47 ATGAACCCCCAAGCTCTGCTTATCTTCACCATAAGCCTCCTCCTAGGTTCATCCACTGTTATCTCAGCCAACCACTGAATTATGGCATGAGCAGGACTTGAAATCAATACCCTATCTATCCTCCCTCTAATCTCAAAAACCCATCACCCCCGAGCTGTTGAAGCCTCTACCAAATACTTCTTAGTGCAAGCAGCCGCCTCAACCCTACTACTTTTCTCTAGCATGACCAATGCATGGTTCACCGGCCAATGGGACATTACGCAACTTACCCACCCTATATCATGCATCATACTAACAGCCGCAATTTCAATAAAACTTGGCCTGGTCCCATTCCACTTCTGATTCCCAGAAGTCC…
	EF110738-Mionectes-oleagineus-STRI-HA-MOL75 ATGAACCCCCAAGCTCTGCTTATCTTCACCATAAGCCTCCTCCTAGGTTCATCCACTGTTATCTCAGCCAACCACTGAATTATGGCATGAGCAGGACTTGAAATCAATACCCTATCTATCCTCCCTCTAATCTCAAAAACCCATCACCCTCGAGCTGTTGAAGCCTCTACCAAATACTTCTTAGTGCAAGCAGCCGCCTCAACCCTACTACTTTTCTCTAGCATGACCAATGCATGGTTCACCGGCCAATGGGACATTACGCAACTTACCCACCCTATATCATGCATCATGCTAACAGCCGCAATTTCAATAAAACTTGGCCTGGTCCCATTCCACTTCTGATTCCCAGAAGTCC…
	EF110739-Mionectes-oleagineus-STRI-HA-MOL85 ATGAACCCCCAAGCTCTGCTTATCTTCACCATAAGCCTCCTCCTAGGTTCATCCACTGTTATCTCAGCCAACCACTGAATTATGGCATGAGCAGGACTTGAAATCAATACCCTATCTATCCTCCCTCTAATCTCAAAAACCCATCACCCTCGAGCTGTTGAAGCCTCTACCAAATACTTCTTAGTGCAAGCAGCCGCCTCAACCCTACTACTTTTCTCTAGCATGACCAATGCATGGTTCACCGGCCAATGGGACATTACGCAACTTACCCACCCTATATCATGCATCATACTAACAGCCGCAATTTCAATAAAACTTGGCCTGGTCCCATTCCACTTCTGATTCCCAGAAGTCC…
	EF110740-Mionectes-oleagineus-STRI-HA-MOL90 ATGAACCCCCAAGCTCTGCTTATCTTCACCATAAGCCTCCTCCTAGGTTCATCCACTGTTATCTCAGCCAACCACTGAATTATGGCATGAGCAGGACTTGAAATCAATACCCTATCTATCCTCCCTCTAATCTCAAAAACCCATCACCCTCGAGCTGTTGAAGCCTCTACCAAATACTTCTTAGTGCAAGCAGCCGCCTCAACCCTACTACTTTTCTCTAGCATGACCAATGCATGGTTCACCGGCCAATGGGACATTACGCAACTTACCCACCCTATATCATGCATCATGCTAACAGCCGCAATTTCAATAAAACTTGGCCTGGTCCCATTCCACTTCTGATTCCCAGAAGTCC…
	EF110741-Mionectes-oleagineus-MBM-4464 ATGAACCCCCAAGCTCTGCTTATCTTCACCATAAGCCTCCTCCTAGGTTCATCCACTGTTATCTCAGCCAACCACTGAATTATGGCATGAGCAGGACTTGAAATCAATACCCTATCTATCCTCCCTCTAATCTCAAAAACCCATCACCCTCGAGCTGTTGAAGCCTCTACCAAATACTTCTTAGTGCAAGCAGCCGCCTCAACCCTACTACTTTTCTCTAGCATGACCAATGCATGGTTCACCGGCCAATGGGACATTACGCAACTTACCCACCCTATATCATGCATCATACTAACAGCCGCAATTTCAATAAAACTTGGCCTGGTCCCATTCCACTTCTGATTCCCAGAAGTCCTCCAG…
	EF110742-Mionectes-oleagineus-MBM-4460 ATGAACCCCCAAGCTCTGCTTATCTTCACCATAAGCCTCCTCCTAGGTTCATCCACTGTTATCTCAGCCAACCACTGAATTATGGCATGAGCAGGACTTGAAATCAATACCCTATCTATCCTCCCTCTAATCTCAAAAACCCATCACCCTCGAGCTGTTGAAGCCTCTACCAAATACTTCTTAGTGCAAGCAGCCGCCTCAACCCTACTACTTTTCTCTAGCATGACCAATGCATGGTTCACCGGCCAATGGGACATTACGCAACTTACCCACCCTATATCATGCATCATACTAACAGCCGCAATTTCAATAAAACTTGGCCTGGTCCCATTCCACTTCTGATTCCCAGAAGTCCTCCAG…
	EF110743-Mionectes-oleagineus-STRI-IJL089 ATGAACCCCCAAGCTCTGCTTATCTTCACCATAAGCCTCCTCCTAGGTTCATCCACTGTTATCTCAGCCAACCACTGAATTATGGCATGAGCAGGACTTGAAATCAATACCCTATCTATCCTCCCTCTAATCTCAAAAACCCATCACCCTCGAGCTGTTGAAGCCTCTACCAAATACTTCTTAGTGCAAGCAGCCGCCTCAACCCTACTACTTTTCTCTAGCATGACCAATGCATGGTTCACCGGCCAATGGGACATTACGCAACTTACCCACCCTATATCATGCATCATACTAACAGCCGCAATTTCAATAAAACTTGGCCTGGTCCCATTCCACTTCTGATTCCCAGAAGTCCTC…
	EF110744-Mionectes-oleagineus-STRI-IJL04127 ATGAACCCCCAAGCTCTGCTTATCTTCACCATAAGCCTCCTCCTAGGTTCATCCACTGTTATCTCAGCCAACCACTGAATTATGGCATGAGCAGGACTTGAAATCAATACCCTATCTATCCTCCCTCTAATCTCAAAAACCCATCACCCTCGAGCTGTTGAAGCCTCTACCAAATACTTCTTAGTGCAAGCAGCCGCCTCAACCCTACTACTTTTCTCTAGCATGACCAATGCATGGTTCACCGGCCAATGGGACATTACGCAACTTACCCACCCTATATCATGCATCATACTAACAGCCGCAATTTCAATAAAACTTGGCCTGGTCCCATTCCACTTCTGATTCCCAGAAGTCC…
	EF110745-Mionectes-oleagineus-STRI-JTW210 ATGAACCCCCAAGCTCTGCTTATCTTCACCATAAGCCTCCTCCTAGGTTCATCCACTGTTATCTCAGCCAACCACTGAATTATGGCATGAGCAGGACTTGAAATCAATACCCTATCTATCCTCCCTCTAATCTCAAAAACCCATCACCCTCGAGCTGTTGAAGCCTCTACCAAATACTTCTTAGTGCAAGCAGCCGCCTCAACCCTACTACTTTTCTCTAGCATGACCAATGCATGGTTCACCGGCCAATGGGACATTACGCAACTTACCCACCCTATATCATGCATCATACTAACAGCCGCAATTTCAATAAAACTTGGCCTGGTCCCATTCCACTTCTGATTCCCAGAAGTCCTC…
	EF110746-Mionectes-oleagineus-STRI-JTW204 ATGAACCCCCAAGCTCTGCTTATCTTCACCATAAGCCTCCTCCTAGGTTCATCCACTGTTATCTCAGCCAACCACTGAATTATGGCATGAGCAGGACTTGAAATCAATACCCTATCTATCCTCCCTCTAATCTCAAAAACCCATCACCCTCGAGCTGTTGAAGCCTCTACCAAATACTTCTTAGTGCAAGCAGCCGCCTCAACCCTACTACTTTTCTCTAGCATGACCAATGCATGGTTCACCGGCCAATGGGACATTACGCAACTTACCCACCCTATATCATGCATCATACTAACAGCCGCAATTTCAATAAAACTTGGCCTGGTCCCATTCCACTTCTGATTCCCAGAAGTCCTC…
	EF110747-Mionectes-oleagineus-STRI-IJL090 ATGAACCCCCAAGCTCTGCTTATCTTCACCATAAGCCTCCTCCTAGGTTCATCCACTGTTATCTCAGCCAACCACTGAATTATGGCATGAGCAGGACTTGAAATCAATACCCTATCTATCCTCCCTCTAATCTCAAAAACCCATCACCCTCGAGCTGTTGAAGCCTCTACCAAATACTTCTTAGTGCAAGCAGCCGCCTCAACCCTACTACTTTTCTCTAGCATGACCAATGCATGGTTCACCGGCCAATGGGACATTACGCAACTTACCCACCCTATATCATGCATCATACTAACAGCCGCAATTTCAATAAAACTTGGCCTGGTCCCATTCCACTTCTGATTCCCAGAAGTCCTC…
	EF110748-Mionectes-oleagineus-LSUMZ-B58126 ATGAACCCCCAAGCTCTGCTTATCTTCACCATAAGCCTCCTCCTAGGTTCATCCACTGTTATCTCAGCCAACCACTGAATTATGGCATGAGCAGGACTTGAAATCAATACCCTATCTATCCTCCCTCTAATCTCAAAAACCCATCACCCTCGAGCTGTTGAAGCCTCTACCAAATACTTCTTAGTGCAAGCAGCCGCCTCAACCCTACTACTTTTCTCTAGCATGACCAATGCATGGTTCACCGGCCAATGGGACATTACGCAACTTACCCACCCTATATCATGCATCATACTAACAGCCGCAATTTCAATAAAACTTGGCCTGGTCCCATTCCACTTCTGATTCCCAGAAGTCCT…
	EF110749-Mionectes-oleagineus-STRI-IJL067 ATGAACCCCCAAGCTCTGCTTATCTTCACCATAAGCCTCCTCCTAGGTTCATCCACTGTTATCTCAGCCAACCACTGAATTATGGCATGAGCAGGACTTGAAATCAATACCCTATCTATCCTCCCTCTAATCTCAAAAACCCATCACCCTCGAGCTGTTGAAGCCTCTACCAAATACTTCTTAGTGCAAGCAGCCGCCTCAACCCTACTACTTTTCTCTAGCATGACCAATGCATGGTTCACCGGCCAATGGGACATTACGCAACTTACCCACCCTATATCATGCATCATACTAACAGCCGCAATTTCAATAAAACTTGGCCTGGTCCCATTCCACTTCTGATTCCCAGAAGTCCTC…
	EF110750-Mionectes-oleagineus-LSUMZ-B58103 ATGAACCCCCAAGCTCTGCTTATCTTCACCATAAGCCTCCTCCTAGGTTCATCCACTGTTATCTCAGCCAACCACTGAATTATGGCATGAGCAGGACTTGAAATCAATACCCTATCTATCCTCCCTCTAATCTCAAAAACCCATCACCCTCGAGCTGTTGAAGCCTCTACCAAATACTTCTTAGTGCAAGCAGCCGCCTCAACCCTACTACTTTTCTCTAGCATGACCAATGCATGGTTCACCGGCCAATGGGACATTACGCAACTTACCCACCCTATATCATGCATCATACTAACAGCCGCAATTTCAATAAAACTTGGCCTGGTCCCATTCCACTTCTGATTCCCAGAAGTCCT…
	EF110751-Mionectes-oleagineus-STRI-JTW218 ATGAACCCCCAAGCTCTGCTTATCTTCACCATAAGCCTCCTCCTAGGTTCATCCACTGTTATCTCAGCCAACCACTGAATTATGGCATGAGCAGGACTTGAAATCAATACCCTATCTATCCTCCCTCTAATCTCAAAAACCCATCACCCTCGAGCTGTTGAAGCCTCTACCAAATACTTCTTAGTGCAAGCAGCCGCCTCAACCCTACTACTTTTCTCTAGCATGACCAATGCATGGTTCACCGGCCAATGGGACATTACGCAACTTACCCACCCTATATCATGCATCATACTAACAGCCGCAATTTCAATAAAACTTGGCCTGGTCCCATTCCACTTCTGATTCCCAGAAGTCCTC…
	EF110752-Mionectes-oleagineus-STRI-JTW236 ATGAACCCCCAAGCTCTGCTTATCTTCACCATAAGCCTCCTCCTAGGTTCATCCACTGTTATCTCAGCCAACCACTGAATTATGGCATGAGCAGGACTTGAAATCAATACCCTATCTATCCTCCCTCTAATCTCAAAAACCCATCACCCTCGAGCTGTTGAAGCCTCTACCAAATACTTCTTAGTGCAAGCAGCCGCCTCAACCCTACTACTTTTCTCTAGCATGACCAATGCATGGTTCACCGGCCAATGGGACATTACGCAACTTACCCACCCTATATCATGCATCATACTAACAGCCGCAATTTCAATAAAACTTGGCCTGGTCCCATTCCACTTCTGATTCCCAGAAGTCCTC…
	EF110753-Mionectes-oleagineus-MBM-JK06-147 ATGAACCCCCAAGCTCTGCTTATCTTCACCATAAGCCTCCTCCTAGGTTCATCCACTGTTATCTCAGCCAACCACTGAATTATGGCATGAGCAGGACTTGAAATCAATACCCTATCTATCCTCCCTCTAATCTCAAAAACCCATCACCCTCGAGCTGTTGAAGCCTCTACCAAATACTTCTTAGTGCAAGCAGCCGCCTCAACCCTACTACTTTTCTCTAGCATGACCAATGCATGGTTCACCGGCCAATGGGACATTACGCAACTTACCCACCCTATATCATGCATCATACTAACAGCCGCAATTTCAATAAAACTTGGCCTGGTCCCATTCCACTTCTGATTCCCAGAAGTCCT…
	EF110754-Mionectes-oleagineus-MBM-JK06-158 ATGAACCCCCAAGCTCTGCTTATCTTCACCATAAGCCTCCTCCTAGGTTCATCCACTGTTATCTCAGCCAACCACTGAATTATGGCATGAGCAGGACTTGAAATCAATACCCTATCTATCCTCCCTCTAATCTCAAAAACCCATCACCCTCGAGCTGTTGAAGCCTCTACCAAATACTTCTTAGTGCAAGCAGCCGCCTCAACCCTACTACTTTTCTCTAGCATGACCAATGCATGGTTCACCGGCCAATGGGACATTACGCAACTTACCCACCCTATATCATGCATCATACTAACAGCCGCAATTTCAATAAAACTTGGCCTGGCCCCATTCCACTTCTGATTCCCAGAAGTCCT…
	EF110755-Mionectes-oleagineus-MBM-JK06-179 ATGAACCCCCAAGCTCTGCTTATCTTCACCATAAGCCTCCTCCTAGGTTCATCCACTGTTATCTCAGCCAACCACTGAATTATGGCATGAGCAGGACTTGAAATCAATACCCTATCTATCCTCCCTCTAATCTCAAAAACCCATCACCCTCGAGCTGTTGAAGCCTCTACCAAATACTTCTTAGTGCAAGCAGCCGCCTCAACCCTACTACTTTTCTCTAGCATGACCAATGCATGGTTCACCGGCCAATGGGACATTACGCAACTTACCCACCCTATATCATGCATCATACTAACAGCCGCAATTTCAATAAAACTTGGCCTGGTCCCATTCCACTTCTGATTCCCAGAAGTCCT…
	EF110756-Mionectes-oleagineus-STRI-IJL091 ATGAACCCCCAAGCTCTGCTTATCTTCACCATAAGCCTCCTCCTAGGTTCATCCACTGTTATCTCAGCCAACCACTGAATTATGGCATGAGCAGGACTTGAAATCAATACCCTATCTATCCTCCCTCTAATCTCAAAAACCCATCACCCTCGAGCTGTTGAAGCCTCTACCAAATACTTCTTAGTGCAAGCAGCCGCCTCAACCCTACTACTTTTCTCTAGCATGACCAATGCATGGTTCACCGGCCAATGGGACATTACGCAACTTACCCACCCTATATCATGCATCATACTAACAGCCGCAATTTCAATAAAACTTGGCCTGGTCCCATTCCACTTCTGATTCCCAGAAGTCCTC…
	EF110757-Mionectes-oleagineus-MBM-JK06-154 ATGAACCCCCAAGCTCTGCTTATCTTCACCATAAGCCTCCTCCTAGGTTCATCCACTGTTATCTCAGCCAACCACTGAATTATGGCATGAGCAGGACTTGAAATCAATACCCTATCTATCCTCCCTCTAATCTCAAAAACCCATCACCCTCGAGCTGTTGAAGCCTCTACCAAATACTTCTTAGTGCAAGCAGCCGCCTCAACCCTACTACTTTTCTCTAGCATGACCAATGCATGGTTCACCGGCCAATGGGACATTACGCAACTTACCCACCCTATATCATGCATCATACTAACAGCCGCAATTTCAATAAAACTTGGCCTGGCCCCATTCCACTTCTGATTCCCAGAAGTCCT…
	EF110758-Mionectes-oleagineus-UAM-MJM1921 ATGAACCCCCAAGCTCTGCTTATCTTCACCATAAGCCTCCTCCTAGGTTCATCCACTGTTATCTCAGCCAACCACTGAATTATGGCATGAGCAGGACTTGAAATCAATACCCTATCTATCCTCCCTCTAATCTCAAAAACCCATCACCCTCGAGCTGTTGAAGCCTCTACCAAATACTTCTTAGTGCAAGCAGCCGCCTCAACCCTACTACTTTTCTCTAGCATGACCAATGCATGGTTCACCGGCCAATGGGACATTACGCAACTTACCCACCCTATATCATGCATCATACTAACAGCCGCAATTTCAATAAAACTTGGCCTGGTCCCATTCCACTTCTGATTCCCAGAAGTCCTC…
	EF110759-Mionectes-oleagineus-UAM-MJM1923 ATGAACCCCCAAGCTCTGCTTATCTTCACCATAAGCCTCCTCCTAGGTTCATCCACTGTTATCTCAGCCAACCACTGAATTATGGCATGAGCAGGACTTGAAATCAATACCCTATCTATCCTCCCTCTAATCTCAAAAACCCATCACCCTCGAGCTGTTGAAGCCTCTACCAAATACTTCTTAGTGCAAGCAGCCGCCTCAACCCTACTACTTTTCTCTAGCATGACCAATGCATGGTTCACCGGCCAATGGGACATTACGCAACTTGCCCACCCTATATCATGCATCATACTAACAGCCGCAATTTCAATAAAACTTGGCCTGGTCCCATTCCACTTCTGATTCCCAGAAGTCCTC…
	EF110760-Mionectes-oleagineus-UAM-MJM1890 ATGAACCCCCAAGCTCTGCTTATCTTCACCATAAGCCTCCTCCTAGGTTCATCCACTGTTATCTCAGCCAACCACTGAATTATGGCATGAGCAGGACTTGAAATCAATACCCTATCTATCCTCCCTCTAATCTCAAAAACCCATCACCCTCGAGCTGTTGAAGCCTCTACCAAATACTTCTTAGTGCAAGCAGCCGCCTCAACCCTACTACTTTTCTCTAGCATGACCAATGCATGGTTCACCGGCCAATGGGACATTACGCAACTTACCCACCCTATATCATGCATCATACTAACAGCCGCAATTTCAATAAAACTTGGCCTGGTCCCATTCCACTTCTGATTCCCAGAAGTCCTC…
	EF110761-Mionectes-oleagineus-UAM-JMM654 ATGAACCCCCAAGCTCTGCTTATCTTCACCATAAGCCTCCTCCTAGGTTCATCCACTGTTATCTCAGCCAACCACTGAATTATGGCATGAGCAGGACTTGAAATCAATACCCTATCTATCCTCCCTCTAATCTCAAAAACCCATCACCCTCGAGCTGTTGAAGCCTCTACCAAATACTTCTTAGTGCAAGCAGCCGCCTCAACCCTACTACTTTTCTCTAGCATGACCAATGCATGGTTCACCGGCCAATGGGACATTACGCAACTTACCCACCCTATATCATGCATCATACTAACAGCCGCAATTTCAATAAAACTTGGCCTGGTCCCATTCCACTTCTGATTCCCAGAAGTCCTCC…
	EF110762-Mionectes-oleagineus-STRI-JTW069 ATGAACCCCCAAGCTCTGCTTATCTTCACCATAAGCCTCCTCCTAGGTTCATCTACTGTTATCTCAGCCAACCACTGAATTATGGCATGAGCAGGACTCGAAATCAACACTCTATCTATCCTCCCTCTAATCTCAAAAACCTATCACCCTCGAGCCGTTGAAGCCTCCACCAAGTACTTCTTAGTGCAAGCAGCCGCCTCAACCCTACTACTTTTCTCTAGCATGACCAATGCATGGTTCACCGGCCAATGAGACATTACGCAACTTACCCACCCTATATCATGCATCATATTAACAGCCGCAGTCTCAATAAAACTTGGCCTGGTCCCATTCCACTTCTGATTCCCAGAAGTCCTC…
	EF110763-Mionectes-oleagineus-STRI-JTW070 ATGAACCCCCAAGCTCTGCTTATCTTCACCATAAGCCTCCTCCTAGGTTCATCTACTGTTATCTCAGCCAACCACTGAATTATGGCATGAGCAGGACTCGAAATCAACACTCTATCTATCCTCCCTCTAATCTCAAAAACCTATCACCCTCGAGCCGTTGAAGCCTCCACCAAGTACTTCTTAGTGCAAGCAGCCGCCTCAACCCTACTACTTTTCTCTAGCATGACCAATGCATGGTTCACCGGCCAATGAGACATTACGCAACTTACCCACCCTATATCATGCATCATATTAACAGCCGCAGTCTCAATAAAACTTGGCCTGGTCCCATTCCACTTCTGATTCCCAGAAGTCCTC…
	EF110764-Mionectes-oleagineus-STRI-JTW198 ATGAACCCCCAAGCTCTGCTTATCTTCACCATAAGCCTCCTCCTAGGTTCATCTACTGTTATCTCAGCCAACCACTGAATTATGGCATGAGCAGGACTCGAAATCAACACTCTATCTATCCTCCCTCTAATCTCAAAAACCTATCACCCTCGAGCCGTTGAAGCCTCCACCAAGTACTTCTTAGTGCAAGCAGCCGCCTCAACCCTACTACTTTTCTCTAGCATGACCAATGCATGGTTCACCGGCCAATGAGACATTACGCAACTTACCCACCCTATATCATGCATCATATTAACAGCCGCAGTCTCAATAAAACTTGGCCTGGTCCCATTCCACTTCTGATTCCCAGAAGTCCTC…
	EF110765-Mionectes-oleagineus-MBM-16698 ATGAACCCCCAAGCTCTGCTTATCTTCACCATAAGCCTCCTCCTAGGTTCATCTACTGTTATCTCAGCCAACCACTGAATTATGGCATGAGCAGGACTTGAAATCAATACTCTATCTATCCTCCCTCTAATCTCAAAAACCTATCACCCTCGAGCCGTTGAAGCCTCCACCAAGTACTTCTTAGTGCAAGCAGCCGCCTCAACCCTACTACTTTTCTCTAGCATGACCAATGCATGGTTCACCGGCCAATGAGACATTACGCAACTTACCCACCCTATATCATGCATCATATTAACAGCCGCAATCTCAATAAAACTTGGCCTGGTCCCATTCCACTTCTGATTCCCAGAAGTCCTCCA…
	EF110766-Mionectes-oleagineus-MBM-16699 ATGAACCCCCAAGCTCTGCTTATCTTCACCATAAGCCTCCTCCTAGGTTCATCTACTGTTATCTCAGCCAACCACTGAATTATGGCATGAGCAGGACTTGAAATCAATACTCTATCTATCCTCCCTCTAATCTCAAAAACCTATCACCCTCGAGCCGTTGAAGCCTCCACCAAGTACTTCTTAGTGCAAGCAGCCGCCTCAACCCTACTACTTTTCTCTAGCATGACCAATGCATGGTTCACCGGCCAATGAGACATTACGCAACTTACCCACCCTATATCATGCATCATATTAACAGCCGCAATCTCAATAAAACTTGGCCTGGTCCCATTCCACTTCTGATTCCCAGAAGTCCTCCA…
	EF110767-Mionectes-oleagineus-MBM-JMD163 ATGAACCCCCAAGCTCTGCTTATCTTCACCATAAGCCTCCTCCTAGGTTCATCTACTGTTATCTCAGCCAACCACTGAATTATGGCATGAGCAGGACTTGAAATCAATACTCTATCTATCCTCCCTCTAATCTCAAAAACCTATCACCCTCGAGCCGTTGAAGCCTCCACCAAGTACTTCTTAGTGCAAGCAGCCGCCTCAACCCTACTACTTTTCTCTAGCATGACCAATGCATGGTTCACCGGCCAATGAGACATTACGCAACTTACCCACCCTATATCATGCATCATATTAACAGCCGCAATCTCAATAAAACTTGGCCTGGTCCCATTCCACTTCTGATTCCCAGAAGTCCTCC…
	EF110768-Mionectes-oleagineus-MBM-14977 ATGAACCCCCAAGCTCTGCTTATCTTCACCATAAGCCTCCTCCTAGGTTCATCTACTGTTATCTCAGCCAACCACTGAATTATGGCATGAGCAGGACTTGAAATCAATACTCTATCTATCCTCCCTCTAATCTCAAAAACCTATCACCCTCGAGCCGTTGAAGCCTCCACCAAGTACTTCTTAGTGCAAGCAGCCGCCTCAACCCTACTACTTTTCTCTAGCATGACCAATGCATGGTTCACCGGCCAATGAGACATTACGCAACTTACCCACCCTATATCATGCATCATATTAACAGCCGCAATCTCAATAAAACTTGGCCTGGTCCCATTCCACTTCTGATTCCCAGAAGTCCTCCA…
	EF110769-Mionectes-oleagineus-MBM-14978 ATGAACCCCCAAGCTCTGCTTATCTTCACCATAAGCCTCCTCCTAGGTTCATCTACTGTTATCTCAGCCAACCACTGAATTATGGCATGAGCAGGACTCGAAATCAACACTCTATCTATCCTCCCTCTAATCTCAAAAACCTATCACCCTCGAGCCGTTGAAGCCTCCACCAAGTACTTCTTAGTGCAAGCAGCCGCCTCAACCCTACTACTTTTCTCTAGCATGACCAATGCATGGTTCACCGGCCAATGAGACATTACGCAACTTACCCACCCTATATCATGCATCATATTAACAGCCGCAGTCTCAATAAAACTTGGCCTGGTCCCATTCCACTTCTGATTCCCAGAAGTCCTCCA…
	EF110770-Mionectes-oleagineus-MBM-15707 ATGAACCCCCAAGCTCTGCTTATCTTCACCATAAGCCTCCTCCTAGGTTCATCTACTGTTATCTCAGCCAACCACTGAATTATGGCATGAGCAGGACTCGAAATCAACACTCTATCTATCCTCCCTCTAATCTCAAAAACCTATCACCCTCGAGCCGTTGAAGCCTCCACCAAGTACTTCTTAGTGCAAGCAGCCGCCTCAACCCTACTACTTTTCTCTAGCATGACCAATGCATGGTTCACCGGCCAATGAGACATTACGCAACTTACCCACCCTATATCATGCATCATATTAACAGCCGCAGTCTCAATAAAACTTGGCCTGGTCCCATTCCACTTCTGATTCCCAGAAGTCCTCCA…
	EF110771-Mionectes-oleagineus-MBM-15591 ATGAACCCCCAAGCTCTGCTTATCTTCACCATAAGCCTCCTCCTAGGTTCATCTACTGTTATCTCAGCCAACCACTGAATTATGGCATGAGCAGGACTTGAAATCAATACTCTATCTATCCTCCCTCTAATCTCAAAAACCTATCACCCCCGAGCCGTTGAAGCCTCCACCAAGTACTTCTTAGTGCAAGCAGCCGCCTCAACCCTACTACTTTTCTCTAGCATGACCAATGCATGGTTCACCGGCCAATGAGACATTACGCAACTTACCCACCCTATATCATGCATCATATTAACAGCCGCAATCTCAATAAAACTTGGCCTGGTCCCATTCCACTTCTGATTCCCAGAAGTCCTCCA…
	EF110772-Mionectes-oleagineus-MBM-15609 ATGAACCCCCAAGCTCTGCTTATCTTCACCATAAGCCTCCTCCTAGGTTCATCTACTGTTATCTCAGCCAACCACTGAATTATGGCATGAGCAGGACTTGAAATCAATACTCTATCTATCCTCCCTCTAATCTCAAAAACCTATCACCCCCGAGCCGTTGAAGCCTCCACCAAGTACTTCTTAGTGCAAGCAGCCGCCTCAACCCTACTACTTTTCTCTAGCATGACCAATGCATGGTTCACCGGCCAATGAGACATTACGCAACTTACCCACCCTATATCATGCATCATATTAACAGCCGCAATCTCAATAAAACTTGGCCTGGTCCCATTCCACTTCTGATTCCCAGAAGTCCTCCA…
	EF110773-Mionectes-oleagineus-UAM-MJM2325 ATGAACCCCCAAGCTCTGCTTATCTTCACCATAAGCCTCCTCCTAGGTTCATCTACTGTTATCTCAGCCAACCACTGAATTATGGCATGAGCAGGACTCGAAATCAACACTCTATCTATCCTCCCTCTAATCTCAAAAACCTATCACCCTCGAGCCGTTGAAGCCTCCACCAAGTACTTCTTAGTGCAAGCAGCCGCCTCAACCCTACTACTTTTCTCTAGCATGACCAATGCATGGTTCACCGGCCAATGAGACATTACGCAACTTACCCACCCTATATCATGCATCATATTAACAGCCGCAGTCTCAATAAAACTTGGCCTGGTCCCATTCCACTTCTGATTCCCAGAAGTCCTC…
	EF110774-Mionectes-oleagineus-UAM-MJM2330 ATGAACCCCCAAGCTCTGCTTATCTTCACCATAAGCCTCCTCCTAGGTTCATCTACTGTTATCTCAGCCAACCACTGAATTATGGCATGAGCAGGACTCGAAATCAACACTCTATCTATCCTCCCTCTAATCTCAAAAACCTATCACCCTCGAGCCGTTGAAGCCTCCACCAAGTACTTCTTAGTGCAAGCAGCCGCCTCAACCCTACTACTTTTCTCTAGCATGACCAATGCATGGTTCACCGGCCAATGAGACATTACGCAACTTACCCACCCTATATCATGCATCATATTAACAGCCGCAGTCTCAATAAAACTTGGCCTGGTCCCATTCCACTTCTGATTCCCAGAAGTCCTC…
	EF110775-Mionectes-oleagineus-UAM-MJM2323 ATGAACCCCCAAGCTCTGCTTATCTTCACCATAAGCCTCCTCCTAGGTTCATCTACTGTTATCTCAGCCAACCACTGAATTATGGCATGAGCAGGACTCGAAATCAACACTCTATCTATCCTCCCTCTAATCTCAAAAACCTATCACCCTCGAGCCGTTGAAGCCTCCACCAAGTACTTCTTAGTGCAAGCAGCCGCCTCAACCCTACTACTTTTCTCTAGCATGACCAATGCATGGTTCACCGGCCAATGAGACATTACGCAACTTACCCACCCTATATCATGCATCATATTAACAGCCGCAGTCTCAATAAAACTTGGCCTGGTCCCATTCCACTTCTGATTCCCAGAAGTCCTC…
	EF110776-Mionectes-oleagineus-LSUMZ-B46651 ATGAACCCCCAAGCTCTGCTTATCTTCACCATAAGCCTCCTCCTAGGTTCATCTACTGTTATCTCAGCCAACCACTGAATTATGGCATGAGCAGGACTTGAAATCAATACTCTATCTATCCTCCCTCTAATCTCAAAAACCTATCACCCTCGAGCCGTTGAAGCCTCCACCAAGTACTTCTTAGTGCAAGCAGCCGCCTCAACCCTACTACTTTTCTCTAGCATGACCAATGCATGGTTCACCGGCCAATGAGACATTACGCAACTTACCCACCCTATATCATGCATCATATTAACAGCCGCAATCTCAATAAAACTTGGCCTGGTCCCATTCCACTTCTGATTCCCAGAAGTCCT…
	EF110777-Mionectes-oleagineus-UAM-20447 ATGAACCCCCAAGCTCTGCTTATCTTCACCATAAGCCTCCTCCTAGGTTCATCTACTGTTATCTCAGCCAACCACTGAATTATGGCATGAGCAGGACTTGAAATCAATACTCTATCTATCCTCCCTCTAATCTCAAAAACCTATCACCCTCGAGCCGTTGAAGCCTCCACCAAGTACTTCTTAGTGCAAGCAGCCGCCTCAACCCTACTACTTTTCTCTAGCATGACCAATGCATGGTTCACCGGCCAATGAGACATTACGCAACTTACCCACCCTATATCATGCATCATATTAACAGCCGCAATCTCAATAAAACTTGGCCTGGTCCCATTCCACTTCTGATTCCCAGAAGTCCTCCA…
	EF110778-Mionectes-oleagineus-UAM-20601 ATGAACCCCCAAGCTCTGCTTATCTTCACCATAAGCCTCCTCCTAGGTTCATCTACTGTTATCTCAGCCAACCACTGAATTATGGCATGAGCAGGACTTGAAATCAATACTCTATCTATCCTCCCTCTAATCTCAAAAACCTATCACCCTCGAGCCGTTGAAGCCTCCACCAAGTACTTCTTAGTGCAAGCAGCCGCCTCAACCCTACTACTTTTCTCTAGCATGACCAATGCATGGTTCACCGGCCAATGAGACATTACGCAACTTACCCACCCTATATCATGCATCATATTAACAGCCGCAATCTCAATAAAACTTGGCCTGGTCCCATTCCACTTCTGATTCCCAGAAGTCCTCCA…
	EF110779-Mionectes-oleagineus-UAM-20494 ATGAACCCCCAAGCTCTGCTTATCTTCACCATAAGCCTCCTCCTAGGTTCATCTACTGTTATCTCAGCCAACCACTGAATTATGGCATGAGCAGGACTTGAAATCAATACTCTATCTATCCTCCCTCTAATCTCAAAAACCTATCACCCTCGAGCCGTTGAAGCCTCCACCAAGTACTTCTTAGTGCAAGCAGCCGCCTCAACCCTACTACTTTTCTCTAGCATGACCAATGCATGGTTCACCGGCCAATGAGACATTACGCAACTTACCCACCCTATATCATGCATCATATTAACAGCCGCAATCTCAATAAAACTTGGCCTGGTCCCATTCCACTTCTGATTCCCAGAAGTCCTCCA…
	EF110780-Mionectes-oleagineus-UAM-20378 ATGAACCCCCAAGCTCTGCTTATCTTCACCATAAGCCTCCTCCTAGGTTCATCTACTGTTATCTCAGCCAACCACTGAATTATGGCATGAGCAGGACTTGAAATCAATACTCTATCTATCCTCCCTCTAATCTCAAAAACCTATCACCCTCGAGCCGTTGAAGCCTCCACCAAGTACTTCTTAGTGCAAGCAGCCGCCTCAACCCTACTACTTTTCTCTAGCATGACCAATGCATGGTTCACCGGCCAATGAGACATTACGCAACTTACCCACCCTATATCATGCATCATATTAACAGCCGCAATCTCAATAAAACTTGGCCTGGTCCCATTCCACTTCTGATTCCCAGAAGTCCTCCA…
	EF110781-Mionectes-oleagineus-UAM-20468 ATGAACCCCCAAGCTCTGCTTATCTTCACCATAAGCCTCCTCCTAGGCTCATCTACTGTTATCTCAGCCAACCACTGAATTATGGCATGAGCAGGACTTGAAATCAATACTCTATCTATCCTCCCTCTAATCTCAAAAACCTATCACCCTCGAGCCGTTGAAGCCTCCACCAAGTACTTCTTAGTGCAAGCAGCCGCCTCAACCCTACTACTTTTCTCTAGCATGACCAATGCATGGTTCACCGGCCAATGAGACATTACGCAACTTACCCACCCTATATCATGCATCATATTAACAGCCGCAATCTCAATAAAACTTGGCCTGGTCCCATTCCACTTCTGATTCCCAGAAGTCCTCCA…
	EF110782-Mionectes-oleagineus-UAM-19457 ATGAACCCCCAAGCTCTGCTTATCTTCACCATAAGCCTCCTCCTAGGTTCATCTACTGTTATCTCAGCCAACCACTGAATTATGGCATGAGCAGGACTTGAAATCAATACTCTATCTATCCTCCCTCTAATCTCAAAAACCCATCACCCTCGAGCCGTTGAAGCCTCTACCAAGTACTTCTTAGTGCAAGCAGCCGCCTCAACCCTACTACTTTTCTCTAGCATGACCAATGCATGGTTCACCGGCCAATGGGACATTACGCAACTTACCCACCCTATATCGTGCATCATACTAACAGCCGCAATTTCAATAAAACTTGGCCTGGTCCCATTCCACTTCTGATTTCCAGAAGTCCTCCA…
	EF110783-Mionectes-oleagineus-UAM-20467 ATGAACCCCCAAGCTCTGCTTATCTTCACCATAAGCCTCCTCCTAGGTTCATCTACTGTTATCTCAGCCAACCACTGAATTATGGCATGAGCAGGACTTGAAATCAATACTCTATCTATCCTCCCTCTAATCTCAAAAACCTATCACCCTCGAGCCGTTGAAGCCTCCACCAAGTACTTCTTAGTGCAAGCAGCCGCCTCAACCCTACTACTTTTCTCTAGCATGACCAATGCATGGTTCACCGGCCAATGAGACATTACGCAACTTACCCACCCTATATCATGCATCATATTAACAGCCGCAATCTCAATAAAACTTGGCCTGGTCCCATTCCACTTCTGATTCCCAGAAGTCCTCCA…
	EF110784-Mionectes-oleagineus-UAM-21777 ATGAACCCCCAAGCTCTGCTTATCTTCACCATAAGCCTCCTCCTAGGTTCATCTACTGTTATCTCAGCCAACCACTGAATTATGGCATGAGCAGGACTTGAAATCAATACTCTATCTATCCTCCCTCTAATCTCAAAAACCTATCACCCTCGAGCCGTTGAAGCCTCCACCAAGTACTTCTTAGTGCAAGCAGCCGCCTCAACCCTACTACTTTTCTCTAGCATGACCAATGCATGGTTCACCGGCCAATGAGACATTACGCAACTTACCCACCCTATATCATGCATCATATTAACAGCCGCAATCTCAATAAAACTTGGCCTGGTCCCATTCCACTTCTGATTCCCAGAAGTCCTCCA…
	EF110785-Mionectes-oleagineus-UAM-20458 ATGAACCCCCAAGCTCTGCTTATCTTCACCATAAGCCTCCTCCTAGGTTCATCTACTGTTATCTCAGCCAACCACTGAATTATGGCATGAGCAGGACTTGAAATCAATACTCTATCTATCCTCCCTCTAATCTCAAAAACCTATCACCCTCGAGCCGTTGAAGCCTCCACCAAGTACTTCTTAGTGCAAGCAGCCGCCTCAACCCTACTACTTTTCTCTAGCATGACCAATGCATGGTTCACCGGCCAATGAGACATTACGCAACTTACCCACCCTATATCATGCATCATATTAACAGCCGCAATCTCAATAAAACTTGGCCTGGTCCCATTCCACTTCTGATTCCCAGAAGTCCTCCA…
	EF110786-Mionectes-oleagineus-UAM-MJM437 ATGAACCCCCAAGCTCTGCTTATCTTCACCATAAGCCTCCTCCTAGGTTCATCTACTGTTATCTCAGCCAACCACTGAATTATGGCATGAGCAGGACTTGAAATCAATACTCTATCTATCCTCCCTCTAATCTCAAAAACCTATCACCCTCGAGCCGTTGAAGCCTCCACCAAGTACTTCTTAGTGCAAGCAGCCGCCTCAACCCTACTACTTTTCTCTAGCATGACCAATGCATGGTTCACCGGCCAATGAGACATTACGCAACTTACCCACCCTATATCATGCATCATATTAACAGCCGCAATCTCAATAAAACTTGGCCTGGTCCCATTCCACTTCTGATTCCCAGAAGTCCTCC…
	EF110787-Mionectes-oleagineus-STRI-PA-MOL24 ATGAACCCCCAAGCTCTGCTTATCTTCACCATAAGCCTCCTCCTAGGTTCATCTACTGTTATCTCAGCCAACCACTGAATTATGGCATGAGCAGGACTTGAAATCAATACTCTATCTATCCTCCCTCTAATCTCAAAAACCTATCACCCTCGAGCCGTTGAAGCCTCCACCAAGTACTTCTTAGTGCAAGCAGCCGCCTCAACCCTACTACTTTTCTCTAGCATGACCAATGCATGGTTCACCGGCCAATGAGACATTACGCAACTTACCCACCCTATATCATGCATCATATTAACAGCCGCAATCTCAATAAAACTTGGCCTGGTCCCATTCCACTTCTGATTCCCAGAAGTCC…
	EF110788-Mionectes-oleagineus-UAM-JMM904 ATGAACCCCCAAGCTCTGCTTATCTTCACCATAAGCCTCCTCCTAGGTTCATCTACTGTTATCTCAGCCAACCACTGAATTATGGCATGAGCAGGACTTGAAATCAATACTCTATCTATCCTCCCTCTAATCTCAAAAACCTATCACCCTCGAGCCGTTGAAGCCTCCACCAAGTACTTCTTAGTGCAAGCAGCCGCCTCAACCCTACTACTTTTCTCTAGCATGACCAATGCATGGTTCACCGGCCAATGAGACATTACGCAACTTACCCACCCTATATCATGCATCATATTAACAGCCGCAATCTCAATAAAACTTGGCCTGGTCCCATTCCACTTCTGATTCCCAGAAGTCCTCC…
	EF110789-Mionectes-oleagineus-NMNH-B17538 ATGAACCCCCAAGCTCTGCTTATCTTCACCATAAGCCTCCTCCTAGGTTCATCTACTGTTATCTCAGCCAACCACTGAATTATGGCATGAGCAGGACTTGAAATCAATACTCTATCTATCCTCCCTCTAATCTCAAAAACCCATCACCCTCGAGCCGTTGAAGCCTCTACCAAGTACTTCTTAGTGCAAGCAGCCGCCTCAACCCTACTACTTTTCTCTAGCATGACCAATGCATGGTTCACCGGCCAATGGGACATTACGCAACTTACCCACCCTATATCGTGCATCATACTAACAGCCGCAATTTCAATAAAACTTGGCCTGGTCCCATTCCACTTCTGATTTCCAGAAGTCCTC…
	EF110790-Mionectes-oleagineus-NMNH-B17544 ATGAACCCCCAAGCTCTGCTTATCTTCACCATAAGCCTCCTCCTAGGTTCATCTACTGTTATCTCAGCCAACCACTGAATTATGGCATGAGCAGGACTTGAAATCAATACTCTATCTATCCTCCCTCTAATCTCAAAAACCCATCACCCTCGAGCCGTTGAAGCCTCTACCAAGTACTTCTTAGTGCAAGCAGCCGCCTCAACCCTACTACTTTTCTCTAGCATGACCAATGCATGGTTCACCGGCCAATGGGACATTACGCAACTTACCCACCCTATATCGTGCATCATACTAACAGCCGCAATTTCAATAAAACTTGGCCTGGTCCCATTCCACTTCTGATTTCCAGAAGTCCTC…
	EF110791-Mionectes-oleagineus-LSUMZ-B46565 ATGAACCCCCAAGCTCTGCTTATCTTCACCATAAGCCTCCTCCTAGGTTCATCTACTGTTATCTCAGCCAACCACTGAATTATGGCATGAGCAGGACTTGAAATCAATACTCTATCTATCCTCCCTCTAATCTCAAAAACCCATCACCCTCGAGCCGTTGAAGCCTCTACCAAGTACTTCTTAGTGCAAGCAGCCGCCTCAACCCTACTACTTTTCTCTAGCATAACCAATGCATGGTTCACCGGCCAATGGGACATTACGCAACTTACCCACCCTATATCGTGCATCATACTAACAGCCGCAATTTCAATAAAACTTGGCCTGGTCCCATTCCACTTCTGATTTCCAGAAGTCCT…
	EF110792-Mionectes-oleagineus-LSUMZ-B46546 ATGAACCCCCAAGCTCTGCTTATCTTCACCATAAGCCTCCTCCTAGGTTCATCTACTGTTATCTCAGCCAACCACTGAATTATGGCATGAGCAGGACTTGAAATCAATACTCTATCTATCCTCCCTCTAATCTCAAAAACCCATCACCCTCGAGCCGTTGAAGCCTCTACCAAGTACTTCTTAGTGCAAGCAGCCGCCTCAACCCTACTACTTTTCTCTAGCATGACCAATGCATGGTTCACCGGCCAATGGGACATTACGCAACTTACCCACCCTATATCGTGCATCATACTAACAGCCGCAATTTCAATAAAACTTGGCCTGGTCCCATTCCACTTCTGATTTCCAGAAGTCCT…
	EF110793-Mionectes-oleagineus-LSUMZ-B46588 ATGAACCCCCAAGCTCTGCTTATCTTCACCATAAGCCTCCTCCTAGGTTCATCTACTGTTATCTCAGCCAACCACTGAATTATGGCATGAGCAGGACTTGAAATCAATACTCTATCTATCCTCCCTCTAATCTCAAAAACCCATCACCCTCGAGCCGTTGAAGCCTCTACCAAGTACTTCTTAGTGCAAGCAGCCGCCTCAACCCTACTACTTTTCTCTAGCATGACCAATGCATGGTTCACCGGCCAATGGGACATTACGCAACTTACCCACCCTATATCGTGCATCATACTAACAGCCGCAATTTCAATAAAACTTGGCCTGGTCCCATTCCACTTCTGATTTCCAGAAGTCCT…
	EF110794-Mionectes-oleagineus-LSUMZ-B46589 ATGAACCCCCAAGCTCTGCTTATCTTCACCATAAGCCTCCTCCTAGGTTCATCTACTGTTATCTCAGCCAACCACTGAATTATGGCATGAGCAGGACTTGAAATCAATACTCTATCTATCCTCCCTCTAATCTCAAAAGCCCATCACCCTCGAGCCGTTGAAGCCTCTACCAAGTACTTCTTAGTGCAAGCAGCCGCCTCAACCCTACTACTTTTCTCTAGCATGACCAATGCATGGTTCACCGGCCAATGGGACATTACGCAACTTACCCACCCTATATCGTGCATCATACTAACAGCCGCAATTTCAATAAAACTTGGCCTGGTCCCATTCCACTTCTGATTTCCAGAAGTCCT…
	EF110795-Mionectes-oleagineus-LSUMZ-B46598 ATGAACCCCCAAGCTCTGCTTATCTTCACCATAAGCCTCCTCCTAGGTTCATCTACTGTTATCTCAGCCAACCACTGAATTATGGCATGAGCAGGACTTGAAATCAATACTCTATCTATCCTCCCTCTAATCTCAAAAACCCATCACCCTCGAGCCGTTGAAGCCTCTACCAAGTACTTCTTAGTGCAAGCAGCCGCCTCAACCCTACTACTTTTCTCTAGCATGACCAATGCATGGTTCACCGGCCAATGGGACATTACGCAACTTACCCACCCTATATCGTGCATCATACTAACAGCCGCAATTTCAATAAAACTTGGCCTGGTCCCATTCCACTTCTGATTTCCAGAAGTCCT…
	EF110796-Mionectes-oleagineus-UAM-JMM987 ATGAACCCCCAAGCTCTGCTTATCTTCACCATAAGCCTCCTCCTAGGTTCATCTACTGTTATCTCAGCCAACCACTGAATTATGGCATGAGCAGGACTTGAAATCAATACTCTATCTATCCTCCCTCTAATCTCAAAAGCCCATCACCCTCGAGCCGTTGAAGCCTCTACCAAGTACTTCTTAGTGCAAGCAGCCGCCTCAACCCTACTACTTTTCTCTAGCATGACCAATGCATGGTTCACCGGCCAATGGGACATTACGCAACTTACCCACCCTATATCGTGCATCATACTAACAGCCGCAATTTCAATAAAACTTGGCCTGGTCCCATTCCACTTCTGATTTCCAGAAGTCCTCC…
	EF110797-Mionectes-oleagineus-UAM-JMM945 ATGAACCCCCAAGCTCTGCTTATCTTCACCATAAGCCTCCTCCTAGGTTCATCTACTGTTATCTCAGCCAACCACTGAATTATGGCATGAGCAGGACTTGAAATCAATACTCTATCTATCCTCCCTCTAATCTCAAAAACCCATCACCCTCGAGCCGTTGAAGCCTCTACCAAGTACTTCTTAGTGCAAGCAGCCGCCTCAACCCTACTACTTTTCTCTAGCATGACCAATGCATGGTTCACCGGCCAATGGGACATTACGCAACTTACCCACCCTATATCGTGCATCATACTAACAGCCGCAATTTCAATAAAACTTGGCCTGGTCCCATTCCACTTCTGATTTCCAGAAGTCCTCC…
	EF110798-Mionectes-oleagineus-UAM-JMM958 ATGAACCCCCAAGCTCTGCTTATCTTCACCATAAGCCTCCTCCTAGGTTCATCTACTGTTATCTCAGCCAACCACTGAATTATGGCATGAGCAGGACTTGAAATCAATACTCTATCTATCCTCCCTCTAATCTCAAAAACCCATCACCCTCGAGCCGTTGAAGCCTCTACCAAGTACTTCTTAGTGCAAGCAGCCGCCTCAACCCTACTACTTTTCTCTAGCATGACCAATGCATGGTTCACCGGCCAATGGGACATTACGCAACTTACCCACCCTATATCGTGCATCATACTAACAGCCGCAATTTCAATAAAACTTGGCCTGGTCCCATTCCACTTCTGATTTCCAGAAGTCCTCC…
	EF110799-Mionectes-oleagineus-UAM-JMM1005 ATGAACCCCCAAGCTCTGCTTATCTTCACCATAAGCCTCCTCCTAGGTTCATCTACTGTTATCTCAGCCAACCACTGAATTATGGCATGAGCAGGACTTGAAATCAATACTCTATCTATCCTCCCTCTAATCTCAAAAACCCATCACCCTCGAGCCGTTGAAGCCTCTACCAAGTACTTCTTAGTGCAAGCAGCCGCCTCAACCCTACTACTTTTCTCTAGCATGACCAATGCATGGTTCACCGGCCAATGGGACATTACGCAACTTACCCACCCTATATCGTGCATCATACTAACAGCCGCAATTTCAATAAAACTTGGCCTGGTCCCATTCCACTTCTGATTTCCAGAAGTCCTC…
	EF110800-Mionectes-oleagineus-UAM-JMM988 ATGAACCCCCAAGCTCTGCTTATCTTCACCATAAGCCTCCTCCTAGGTTCATCTACTGTTATCTCAGCCAACCACTGAATTATGGCATGAGCAGGACTTGAAATCAATACTCTATCTATCCTCCCTCTAATCTCAAAAACCCATCACCCTCGAGCCGTTGAAGCCTCTACCAAGTACTTCTTAGTGCAAGCAGCCGCCTCAACCCTACTACTTTTCTCTAGCATGACCAATGCATGGTTCACCGGCCAATGGGACATTACGCAACTTACCCACCCTATATCGTGCATCATACTAACAGCCGCAATTTCAATAAAACTTGGCCTGGTCCCATTCCACTTCTGATTTCCAGAAGTCCTCC…
	EF110801-Mionectes-oleagineus-UAM-JMM1004 ATGAACCCCCAAGCTCTGCTTATCTTCACCATAAGCCTCCTCCTAGGTTCATCTACTGTTATCTCAGCCAACCACTGAATTATGGCATGAGCAGGACTTGAAATCAATACTCTATCTATCCTCCCTCTAATCTCAAAAACCCATCACCCTCGAGCCGTTGAAGCCTCTACCAAGTACTTCTTAGTGCAAGCAGCCGCCTCAACCCTACTACTTTTCTCTAGCATGACCAATGCATGGTTCACCGGCCAATGGGACATTACGCAACTTACCCACCCTATATCGTGCATCATACTAACAGCCGCAATTTCAATAAAACTTGGCCTGGTCCCATTCCACTTCTGATTTCCAGAAGTCCTC…
	EF110802-Mionectes-oleagineus-UAM-MJM2001 ATGAACCCCCAAGCTCTGCTTATCTTCACCATAAGCCTCCTCCTAGGTTCATCTACTGTTATCTCAGCCAACCACTGAATTATGGCATGAGCAGGACTTGAAATCAATACTCTATCTATCCTCCCTCTAATCTCAAAAACCCATCACCCTCGAGCCGTTGAAGCCTCTACCAAGTACTTCTTAGTGCAAGCAGCCGCCTCAACCCTACTACTTTTCTCTAGCATGACCAATGCATGGTTCACCGGCCAATGGGACATTACGCAACTTACCCACCCTATATCGTGCATCATACTAACAGCCGCAATTTCAATAAAACTTGGCCTGGTCCCATTCCACTTCTGATTTCCAGAAGTCCTC…
	EF110803-Mionectes-oleagineus-UAM-KSW4882 ATGAACCCCCAAGCTCTGCTTATCTTCACCATAAGCCTCCTCCTAGGTTCATCTACTGTTATCTCAGCCAACCACTGAATTATGGCATGAGCAGGACTTGAAATCAATACTCTATCTATCCTCCCTCTAATCTCAAAAACCCATCACCCTCGAGCCGTTGAAGCCTCTACCAAGTACTTCTTAGTGCAAGCAGCCGCCTCAACCCTACTACTTTTCTCTAGCATGACCAATGCATGGTTCACCGGCCAATGGGACATTACGCAACTTACCCACCCTATATCGTGCATCATACTAACAGCCGCAATTTCAATAAAACTTGGCCTGGTCCCATTCCACTTCTGATTTCCAGAAGTCCTC…
	EF110804-Mionectes-oleagineus-UAM-JMM963 ATGAACCCCCAAGCTCTGCTTATCTTCACCATAAGCCTCCTCCTAGGTTCATCTACTGTTATCTCAGCCAACCACTGAATTATGGCATGAGCAGGACTTGAAATCAATACTCTATCTATCCTCCCTCTAATCTCAAAAACCCATCACCCTCGAGCCGTTGAAGCCTCTACCAAGTACTTCTTAGTGCAAGCAGCCGCCTCAACCCTACTACTTTTCTCTAGCATGACCAATGCATGGTTCACCGGCCAATGGGACATTACGCAACTTACCCACCCTATATCGTGCATCATACTAACAGCCGCAATTTCAATAAAACTTGGCCTGGTCCCATTCCACTTCTGATTTCCAGAAGTCCTCC…
	EF110805-Mionectes-oleagineus-UAM-MJM2008 ATGAACCCCCAAGCTCTGCTTATCTTCACCATAAGCCTCCTCCTAGGTTCATCTACTGTTATCTCAGCCAACCACTGAATTATGGCATGAGCAGGACTTGAAATCAATACTCTATCTATCCTCCCTCTAATCTCAAAAACCCATCACCCTCGAGCCGTTGAAGCCTCTACCAAGTACTTCTTAGTGCAAGCAGCCGCCTCAACCCTACTACTTTTCTCTAGCATGACCAATGCATGGTTCACCGGCCAATGGGACATTACGCAACTTACCCACCCTATATCGTGCATCATACTAACAGCCGCAATTTCAATAAAACTTGGCCTGGTCCCATTCCACTTCTGATTTCCAGAAGTCCTC…
	EF110806-Mionectes-oleagineus-UAM-MJM1941 ATGAACCCCCAAGCTCTGCTTATCTTCACCATAAGCCTCCTCCTAGGTTCATCTACTGTTATCTCAGCCAACCACTGAATTATGGCATGAGCAGGACTTGAAATCAATACTCTATCTATCCTCCCTCTAATCTCAAAAGCCCATCACCCTCGAGCCGTTGAAGCCTCTACCAAGTACTTCTTAGTGCAAGCAGCCGCCTCAACCCTACTACTTTTCTCTAGCATGACCAATGCATGGTTCACCGGCCAATGGGACATTACGCAACTTACCCACCCTATATCGTGCATCATACTAACAGCCGCAATTTCAATAAAACTTGGCCTGGTCCCATTCCACTTCTGATTTCCAGAAGTCCTC…
	EF110807-Mionectes-oleagineus-STRI-TR-MOL12 ATGAACCCCCAAGCTCTGCTTATCTTCACCATAAGCCTCCTCCTAGGCTCATCTACTGTTATCTCAGCCAACCACTGAATCATGGCATGAGCAGGACTTGAAATCAATACTCTATCTATCCTCCCTCTAATCTCAAAAACCCATCACCCTCGAGCCGTTGAAGCCTCTACCAAGTACTTCTTAGTGCAAGCAGCCGCCTCAACCCTACTACTTTTCTCTAGCATGACCAATGCATGGTTCACCGGCCAATGGGACATTACGCAACTTACCCACCCTATATCGTGCATCATACTAACAGCCGCAATTTCAATAAAACTTGGCCTGGTCCCATTCCACTTCTGATTTCCAGAAGTCC…
	EF110808-Mionectes-oleagineus-STRI-TR-MOL13 ATGAACCCCCAAGCTCTGCTTATCTTCACCATAAGCCTCCTCCTAGGCTCATCTACTGTTATCTCAGCCAACCACTGAATCATGGCATGAGCAGGACTTGAAATCAATACTCTATCTATCCTCCCTCTAATCTCAAAAACCCATCACCCTCGAGCCGTTGAAGCCTCTACCAAGTACTTCTTAGTGCAAGCAGCCGCCTCAACCCTACTACTTTTCTCTAGCATGACCAATGCATGGTTCACCGGCCAATGGGACATTACGCAACTTACCCACCCTATATCGTGCATCATACTAACAGCCGCAATTTCAATAAAACTTGGCCTGGTCCCATTCCACTTCTGATTTCCAGAAGTCC…
	EF110809-Mionectes-oleagineus-STRI-TR-MOL14 ATGAACCCCCAAGCTCTGCTTATCTTCACCATAAGCCTCCTCCTAGGCTCATCTACTGTTATCTCAGCCAACCACTGAATCATGGCATGAGCAGGACTTGAAATCAATACTCTATCTATCCTCCCTCTAATCTCAAAAACCCATCACCCTCGAGCCGTTGAAGCCTCTACCAAGTACTTCTTAGTGCAAGCAGCCGCCTCAACCCTACTACTTTTCTCTAGCATGACCAATGCATGGTTCACCGGCCAATGGGACATTACGCAACTTACCCACCCTATATCGTGCATCATACTAACAGCCGCAATTTCAATAAAACTTGGCCTGGTCCCATTCCACTTCTGATTTCCAGAAGTCC…
	EF110810-Mionectes-oleagineus-LGEMA-P1248 ATGAACCCCCAAGCTCTGCTTATCTTCACCATAAGCCTCCTCCTAGGCTCATCTACTGTTATCTCAGCCAACCACTGAATTATGGCATGAGCAGGACTTGAAATCAATACTCTATCTATCCTCCCTCTAATCTCAAAAACCCATCACCCTCGAGCCGTTGAAGCCTCTACCAAGTACTTCTTAGTGCAAGCAGCCGCCTCAACCCTACTACTTTTCTCTAGCATGACCAATGCATGGTTCACCGGCCAATGGGACATTACGCAACTTACCCACCCTATATCGTGCATCATACTAACAGCCGCAATTTCAATAAAACTTGGCCTGGTCCCATTCCACTTCTGATTTCCAGAAGTCCTC…
	EF110811-Mionectes-oleagineus-LGEMA-P1250 ATGAACCCCCAAGCTCTGCTTATCTTCACCATAAGCCTCCTCCTAGGCTCATCTACTGTTATCTCAGCCAACCACTGAATTATGGCATGAGCAGGACTTGAAATCAATACTCTATCTATCCTCCCTCTAATCTCAAAAACCCATCACCCTCGAGCCGTTGAAGCCTCTACCAAGTACTTCTTAGTGCAAGCAGCCGCCTCAACCCTACTACTTTTCTCTAGCATGACCAATGCATGGTTCACCGGCCAATGGGACATTACGCAACTTACCCACCCTATATCGTGCATCATACTAACAGCCGCAATTTCAATAAAACTTGGCCTGGTCCCATTCCACTTCTGATTTCCAGAAGTCCTC…
	EF110812-Mionectes-oleagineus-ANSP-3615 ATGAACCCCCAAGCTCTGCTTATCTTCACTATAAGCCTCCTCCTAGGTTCATCCACTGTTATCTCAGCCAACCACTGAATTATGGCATGAGCAGGACTTGAAATCAATACTCTATCTATCCTCCCTCTAATCTCAAAAACCCATCACCCTCGAGCCGTTGAAGCTTCTACCAAGTACTTCTTAGTGCAAGCAGCCGCCTCAACCCTACTACTTTTCTCTAGCATAACCAATGCATGATTCACCGGCCAATGGGACATTACGCAACTTACCCACCCTATATCATGCATCATACTAACAGCCGCAATTTCAATAAAACTTGGCCTGGTTCCATTCCACTTCTGATTCCCAGAAGTCCTCCA…
	EF110813-Mionectes-oleagineus-ANSP-3111 ATGAACCCCCAAGCTCTGCTTATCTTCACTATAAGCCTCCTCCTAGGTTCATCCACTGTTATCTCAGCCAACCACTGAATTATGGCATGAGCAGGACTTGAAATCAATACTCTATCTATCCTCCCTCTAATCTCAAAAACCCATCACCCTCGAGCCGTTGAAGCTTCTACCAAGTACTTCTTAGTGCAAGCAGCCGCCTCAACCCTACTACTTTTCTCTAGCATAACCAATGCATGATTCACCGGCCAATGGGACATTACGCAACTTACCCACCCTATATCATGCATCATACTAACAGCCGCAATTTCAATAAAACTTGGCCTGGTTCCATTCCACTTCTGATTCCCAGAAGTCCTCCA…
	EF110814-Mionectes-oleagineus-ANSP-3151 ATGAACCCCCAAGCTCTGCTTATCTTCACTATAAGCCTCCTCCTAGGTTCATCCACTGTTATCTCAGCCAACCACTGAATTATGGCATGAGCAGGACTTGAAATCAATACTCTATCTATCCTCCCTCTAATCTCAAAAACCCATCACCCTCGAGCCGTTGAAGCTTCTACCAAGTACTTCTTAGTGCAAGCAGCCGCCTCAACCCTACTACTTTTCTCTAGCATAACCAATGCATGATTCACCGGCCAATGGGACATTACGCAACTTACCCACCCTATATCATGCATCATACTAACAGCCGCAATTTCAATAAAACTTGGCCTGGTTCCATTCCACTTCTGATTCCCAGAAGTCCTCCA…
	EF110815-Mionectes-oleagineus-ANSP-3114 ATGAACCCCCAAGCTCTGCTTATCTTCACTATAAGCCTCCTCCTAGGTTCATCCACTGTTATCTCAGCCAACCACTGAATTATGGCATGAGCAGGACTTGAAATCAATACTCTATCTATCCTCCCTCTAATCTCAAAAACCCATCACCCTCGAGCCGTTGAAGCTTCTACCAAGTACTTCTTAGTGCAAGCAGCCGCCTCAACCCTACTACTTTTCTCTAGCATAACCAATGCATGATTCACCGGCCAATGGGACATTACGCAACTTACCCACCCTATATCATGCATCATACTAACAGCCGCAATTTCAATAAAACTTGGCCTGGTTCCATTCCACTTCTGATTCCCAGAAGTCCTCCA…
	EF110816-Mionectes-oleagineus-STRI-VE-MOL1 ATGAACCCCCAAGCTCTGCTTATCTTCACCATAAGCCTCCTCCTAGGCTCATCTACTGTTATCTCAGCCAACCACTGAATCATGGCATGAGCAGGACTTGAAATCAATACTCTATCTATCCTCCCTCTAATCTCAAAAACCCATCACCCTCGAGCCGTTGAAGCCTCTACCAAGTACTTCTTAGTGCAAGCAGCCGCCTCAACCCTACTACTTTTCTCTAGCATGACCAATGCATGGTTCACCGGCCAATGGGACATTACGCAACTTACCCACCCTATATCGTGCATCATACTAACAGCCGCAATTTCAATAAAACTTGGCCTGGTCCCATTCCACTTCTGATTTCCAGAAGTCCT…
	EF110817-Mionectes-oleagineus-AMNH-SC811 ATGAACCCCCAAGCTCTGCTTATCTTCACCATAAGCCTCCTCCTAGGTTCATCTACTGTTATCTCAGCCAACCACTGAATTATGGCATGAGCAGGACTTGAAATCAATACTCTATCTATCCTCCCTCTAATCTCAAAAACCCATCACCCTCGAGCCGTTGAAGCCTCTACCAAGTACTTCTTAGTGCAAGCAGCCGCCTCAACCCTACTACTTTTCTCTAGCATGACCAATGCATGGTTCACCGGCCAATGGGACATTACGCAACTTACCCACCCTATATCGTGCATCATACTAACAGCCGCAATTTCAATAAAACTTGGCCTGGTCCCATTCCACTTCTGATTTCCAGAAGTCCTCC…
	EF110818-Mionectes-oleagineus-AMNH-GFB2231 ATGAACCCCCAAGCTCTGCTTATCTTCACCATAAGCCTCCTCCTAGGTTCATCTACTGTTATCTCAGCCAACCACTGAATTATGGCATGAGCAGGACTTGAAATCAATACTCTATCTATCCTCCCTCTAATCTCAAAAACCCATCACCCTCGAGCCGTTGAAGCCTCTACCAAGTACTTCTTAGTGCAAGCAGCCGCCTCAACCCTACTACTTTTCTCTAGCATGACCAATGCATGGTTCACCGGCCAATGGGACATTACGCAACTTACCCACCCTATATCGTGCATCATACTAACAGCCGCAATTTCAATAAAACTTGGCCTGGTCCCATTCCACTTCTGATTTCCAGAAGTCCT…
	EF110819-Mionectes-oleagineus-AMNH-GFB2227 ATGAACCCCCAAGCTCTGCTTATCTTCACCATAAGCCTCCTCCTAGGTTCATCTACTGTTATCTCAGCCAACCACTGAATTATGGCATGAGCAGGACTTGAAATCAATACTCTATCTATCCTCCCTCTAATCTCAAAAACCCATCACCCTCGAGCCGTTGAAGCCTCTACCAAGTACTTCTTAGTGCAAGCAGCCGCCTCAACCCTACTACTTTTCTCTAGCATGACCAATGCATGGTTCACCGGCCAATGGGACATTACGCAACTTACCCACCCTATATCGTGCATCATACTAACAGCCGCAATTTCAATAAAACTTGGCCTGGTCCCATTCCACTTCTGATTTCCAGAAGTCCT…
	EF110820-Mionectes-oleagineus-AMNH-ROP250 ATGAACCCCCAAGCTCTGCTTATCTTCACCATAAGCCTCCTCCTAGGTTCATCTACTGTTATCTCAGCCAACCACTGAATTATGGCATGAGCAGGACTTGAAATCAATACTCTATCTATCCTCCCTCTAATCTCAAAAACCCATCACCCTCGAGCCGTTGAAGCCTCTACCAAGTACTTCTTAGTGCAAGCAGCCGCCTCAACCCTACTACTTTTCTCTAGCATGACCAATGCATGGTTCACCGGCCAATGGGACATTACGCAACTTACCCACCCTATATCGTGCATCATACTAACAGCCGCAATTTCAATAAAACTTGGCCTGGTCCCATTTCACTTCTGATTTCCAGAAGTCCTC…
	EF110821-Mionectes-oleagineus-AMNH-CJW56 ATGAACCCCCAAGCTCTGCTTATCTTCACCATAAGCCTCCTCCTAGGTTCATCTACTGTTATCTCAGCCAACCACTGAATTATGGCATGAGCAGGACTTGAAATCAATACTCTATCTATCCTCCCTCTAATCTCAAAAACCCATCACCCTCGAGCCGTTGAAGCCTCTACCAAGTACTTCTTAGTGCAAGCAGCCGCCTCAACCCTACTACTTTTCTCTAGCATGACCAATGCATGGTTCACCGGCCAGTGGGACATTACGCAACTTACCCACCCTATATCGTGCATCATACTAACAGCCGCAATTTCAATAAAACTTGGCCTGGTCCCATTCCACTTCTGATTTCCAGAAGTCCTCC…
	EF110822-Mionectes-oleagineus-AMNH-ROP213 ATGAACCCCCAAGCTCTGCTTATCTTCACCATAAGCCTCCTCCTAGGTTCATCTACTGTTATCTCAGCCAACCACTGAATTATGGCATGAGCAGGACTTGAAATCAATACTCTATCTATCCTCCCTCTAATCTCAAAAACCCATCACCCTCGAGCCGTTGAAGCCTCTACCAAGTACTTCTTAGTGCAAGCAGCCGCCTCAACCCTACTACTTTTCTCTAGCATGACCAATGCATGGTTCACCGGCCAATGGGACATTACGCAACTTACCCACCCTATATCGTGCATCATACTAACAGCCGCAATTTCAATAAAACTTGGCCTGGTCCCATTCCACTTCTGATTTCCAGAAGTCCTC…
	EF110823-Mionectes-oleagineus-ANSP-8571 ATGAACCCCCAAGCTCTGCTTATCTTCACCATAAGCCTCCTCCTAGGTTCATCTACTGTTATCTCAGCCAACCACTGAATTATGGCATGAGCAGGACTTGAAATCAATACTCTATCTATCCTCCCTCTAATCTCAAAAACCCATCACCCTCGAGCCGTTGAAGCCTCCACCAAGTACTTCTTAGTACAAGCAGCCGCCTCAACCCTACTACTTTTCTCTAGTATGACCAATGCATGATTCACCGGCCAATGGGACATTACGCAGCTTACCCACCCTATATCGTGCATCATATTAACAGCCGCAATTTCAATAAAACTTGGCCTAGTCCCATTCCACTTCTGATTCCCAGAAGTCCTCCA…
	EF110824-Mionectes-oleagineus-ANSP-7904 ATGAACCCCCAAGCTCTGCTTATCTTCACCATAAGCCTCCTCCTAGGTTCATCTACTGTTATCTCAGCCAACCACTGAATTATGGCATGAGCAGGACTTGAAATCAATACTCTATCTATCCTCCCTCTAATCTCAAAACCCCATCACCCTCGAGCCGTTGAAGCCTCCACCAAGTACTTCTTAGTGCAAGCAGCCGCCTCAACCCTACTACTTTTCTCTAGCATGACCAATGCATGATTCACCGGCCAATGGGACATTACGCAGCTTACCCACCCTATATCGTGCATCATATTAACAGCCGCAATTTCAATAAAACTTGGCCTGGTCCCATTCCACTTCTGATTCCCAGAAGTCCTCCA…
	EF110825-Mionectes-oleagineus-ANSP-7742 ATGAACCCCCAAGCTCTGCTTATCTTCACCATAAGCCTCCTCCTAGGTTCATCTACTGTTATCTCAGCCAACCACTGAATTATGGCATGAGCAGGACTTGAAATCAATACTCTATCTATCCTCCCTCTAATCTCAAAAACCCATCACCCTCGAGCCGTTGAAGCCTCTACCAAGTACTTCTTAGTGCAAGCAGCCGCCTCAACCCTACTACTTTTCTCTAGCATGACCAATGCATGGTTCACCGGCCAATGGGACATTACGCAACTTACCCACCCTATATCGTGCATCATACTAACAGCCGCAATTTCAATAAAACTTGGCCTGGTCCCATTCCACTTCTGATTTCCAGAAGTCCTCCA…
	EF110826-Mionectes-oleagineus-ANSP-7652 ATGAACCCCCAAGCTCTGCTTATCTTCACCATAAGCCTCCTCCTAGGTTCATCTACTGTTATCTCAGCCAACCACTGAATTATGGCATGAGCAGGACTTGAAATCAATACTCTATCTATCCTCCCTCTAATCTCAAAAACCCATCACCCTCGAGCCGTTGAAGCCTCCACCAAGTACTTCTTAGTACAAGCAGCCGCCTCAACCCTACTACTTTTCTCTAGTATGACTAATGCATGATTCACCGGCCAATGGGACATTACGCAGCTTACCCACCCTATATCGTGCATCATATTAACAGCCGCAATTTCAATAAAACTTGGCCTGGTCCCATTCCACTTCTGATTCCCAGAAGTCCTCCA…
	EF110827-Mionectes-oleagineus-STRI-EC-MOL1 ATGAACCCCCAAGCTCTGCTTATCTTCACCATAAGCCTCCTCCTAGGTTCATCTACTGTTATCTCAGCCAACCACTGAATTATGGCATGAGCAGGACTTGAAATCAATACTCTATCTATCCTCCCTCTAATCTCAAAAACCCATCACCCTCGAGCCGTTGAAGCCTCTACCAAGTACTTCTTAGTGCAAGCAGCCGCCTCAACCCTACTACTTTTCTCTAGCATGACCAATGCATGGTTCACCGGCCAATGGGACATTACGCAACTTACCCACCCTATATCGTGCATCATACTAACAGCCGCAATTTCAATAAAACTTGGCCTGGTCCCATTCCACTTCTGATTTCCAGAAGTCCT…
	EF110828-Mionectes-oleagineus-STRI-EC-MOL2 ATGAACCCCCAAGCTCTGCTTATCTTCACCATAAGCCTCCTCCTAGGTTCATCTACTGTTATCTCAGCCAACCACTGAATTATGGCATGAGCAGGACTTGAAATCAATACTCTATCTATCCTCCCTCTAATCTCAAAAACCCATCACCCTCGAGCCGTTGAAGCCTCTACCAAGTACTTCTTAGTGCAAGCAGCCGCCTCAACCCTACTACTTTTCTCTAGCATGACCAATGCATGGTTCACCGGCCAATGGGACATTACGCAACTTACCCACCCTATATCGTGCATCATACTAACAGCCGCAATTTCAATAAAACTTGGCCTGGTCCCATTCCACTTCTGATTTCCAGAAGTCCT…
	EF110829-Mionectes-oleagineus-STRI-EC-MOL3 ATGAACCCCCAAGCTCTGCTTATCTTCACCATAAGCCTCCTCCTAGGTTCATCTACTGTTATCTCAGCCAACCACTGAATTATGGCATGAGCAGGACTTGAAATCAATACTCTATCTATCCTCCCTCTAATCTCAAAAACCCATCACCCTCGAGCCGTTGAAGCCTCTACCAAGTACTTCTTAGTGCAAGCAGCCGCCTCAACCCTACTACTTTTCTCTAGCATGACCAATGCATGGTTCACCGGCCAATGGGACATTACGCAACTTACCCACCCTATATCGTGCATCATACTAACAGCCGCAATTTCAATAAAACTTGGCCTGGTCCCATTCCACTTCTGACTTCCAGAAGTCCT…
	EF110830-Mionectes-oleagineus-ANSP-5904 ATGAACCCCCAAGCTCTGCTTATCTTCACCATAAGCCTCCTCCTAGGTTCATCTCCTGTTATCTCAGCCAACCACTGAATTATGGCATGAGCAGGACTTGAAATCAATACTCTATCTATCCTCCCTCTAATCTCAAAAACCCATCACCCTCGAGCCGTTGAAGCCTCTACCAAGTACTTCTTAGTGCAAGCAGCCGCCTCAACCCTACTACTTTTCTCTAGCATGACCAATGCATGGTTCACCGGCCAATGGGACATTACGCAACTTACCCACCCTATATCGTGCATCATACTAACAGCCGCAATTTCAATAAAACTTGGCCTGGTCCCATTCCACTTCTGATTTCCAGAAGTCCTCCA…
	EF110831-Mionectes-oleagineus-ANSP-5870 ATGAACCCCCAAGCTCTGCTTATCTTCACCATAAGCCTCCTCCTAGGTTCATCTACTGTTATCTCAGCCAACCACTGAATTATGGCATGAGCAGGACTTGAAATCAATACTCTATCTATCCTCCCTCTAATCTCAAAAACCCATCACCCTCGAGCCGTTGAAGCCTCTACCAAGTACTTCTTAGTGCAAGCAGCCGCCTCAACCCTACTACTTTTCTCTAGCATGACCAATGCATGGTTCACCGGCCAATGGGACATTACGCAACTTACCCACCCTATATCGTGCATCATACTAACAGCCGCAATTTCAATAAAACTTGGCCTGGTCCCATTCCACTTCTGATTTCCAGAAGTCCTCCA…
	EF110832-Mionectes-oleagineus-ANSP-1378 ATGAACCCCCAAGCTCTGCTTATCTTCACCATAAGCCTTCTCCTAGGTTCATCTACTGTTATCTCAGCCAACCACTGAATTATGGCATGAGCAGGACTTGAAATCAACACTCTATCTATCCTCCCTCTAATCTCAAAAACCCATCACCCTCGAGCCGTTGAAGCCTCTACCAAGTACTTCTTAGTGCAAGCAGCCGCCTCAACCCTACTACTTTTCTCTAGCATGACCAATGCATGGTTCACCGGCCAATGGGACATTACGCAACTTACCCACCCTATATCGTGCATCATACTAACAGCCGCAATTTCAATAAAACTTGGCCTGGTCCCATTCCACTTCTGATTTCCAGAAGTCCTCCA…
	EF110833-Mionectes-oleagineus-ANSP-1436 ATGAACCCCCAAGCTCTGCTTATCTTCACCATAAGCCTCCTCCTAGGTTCATCTACTGTTATCTCAGCCAACCACTGAATTATGGCATGAGCAGGACTTGAAATCAATACTCTATCTATCCTCCCTCTAATCTCAAAAACCCATCACCCTCGAGCCGTTGAAGCCTCTACCAAGTACTTCTTAGTGCAAGCAGCCGCCTCAACCCTACTACTTTTCTCTAGCATGACCAATGCATGGTTCACCGGCCAATGGGACATTACGCAACTTACCCACCCTATATCGTGCATCATACTAACAGCCGCAATTTCAATAAAACTTGGCCTGGTCCCATTCCACTTCTGATTTCCAGAAGTCCTCCA…
	EF110834-Mionectes-oleagineus-ANSP-1406 ATGAACCCCCAAGCTCTGCTTATCTTCACCATAAGCCTCCTCCTAGGTTCATCTACTGTTATCTCAGCCAACCACTGAATTATGGCATGAGCAGGACTTGAAATCAATACTCTATCTATCCTCCCTCTAATCTCAAAAACCCATCACCCTCGAGCCGTTGAAGCCTCTACCAAGTACTTCTTAGTGCAAGCAGCCGCCTCAACCCTACTACTTTTCTCTAGCATGACCAATGCATGGTTCACCGGCCAATGGGACATTACGCAACTTACTCACCCTATATCGTGCATCATACTAACAGCCGCAATTTCAATAAAACTTGGCCTGGTCCCATTCCACTTCTGATTTCCAGAAGTCCTCCA…
	EF110835-Mionectes-oleagineus-UNMSM-25356 ATGAACCCCCAAGCTCTGCTTATCTTCACCATAAGCCTCCTCCTAGGTTCATCTACTGTTATCTCAGCCAACCACTGAATTATGGCATGAGCAGGACTTGAAATCAATACTCTATCTATCCTCCCTCTAATCTCAAAAACCCATCACCCTCGAGCCGTTGAAGCCTCCACCAAGTACTTCTTAGTGCAAGCAGCCGCCTCAACCCTACTACTTTTCTCTAGCATGACCAATGCATGATTCACCGGCCAATGGGACATTACGCAGCTTACCCACCCTATATCGTGCATCATATTAACAGCCGCAATTTCAATAAAACTTGGCCTGGTCCCATTCCACTTCTGATTTCCAGAAGTCCTC…
	EF110836-Mionectes-oleagineus-UNMSM-25395 ATGAACCCCCAAGCTCTGCTTATCTTCACCATAAGCCTCCTCCTAGGTTCATCTACTGTTATCTCAGCCAACCACTGAATTATGGCATGAGCAGGACTTGAAATCAATACTCTATCTATCCTCCCTCTAATCTCAAAAACCCATCACCCTCGAGCCGTTGAAGCCTCCACCAAATACTTCTTAGTGCAAGCAGCCGCCTCAACCCTACTACTTTTCTCTAGCATGACCAATGCATGATTCACCGGCCAATGGGACATTACGCAGCTTACCCACCCTATATCGTGCATCATATTAACAGCCGCAATTTCAATAAAACTTGGCCTGGTCCCATTCCACTTCTGATTCCCAGAAGTCCTC…
	EF110837-Mionectes-oleagineus-UAM-21796 ATGAACCCCCAAGCTCTGCTTATCTTCACCATAAGCCTCCTCCTAGGTTCATCTACTGTTATCTCAGCCAACCACTGAATTATGGCATGAGCAGGACTTGAAATCAATACTCTATCTATCCTCCCTCTAATCTCAAAAACCCATCACCCTCGAGCCGTTGAAGCCTCCACCAAGTACTTCTTAGTGCAAGCAGCCGCCTCAACCCTACTACTTTTCTCTAGCATGACCAATGCATGATTCACCGGCCAATGGGACATTACGCAGCTTACCCACCCTATATCGTGCATCATATTAACAGCCGCAATTTCAATAAAACTTGGCCTGGTCCCATTCCACTTCTGATTCCCAGAAGTCCTCCA…
	EF110838-Mionectes-oleagineus-UAM-MJM1349 ATGAACCCCCAAGCTCTGCTTATCTTCACCATAAGCCTCCTCCTAGGTTCATCTACTGTTATCTCAGCCAACCACTGAATTATGGCATGAGCAGGACTTGAAATCAATACTCTATCTATCCTCCCTCTAATCTCAAAAACCCATCACCCTCGAGCCATTGAAGCCTCCACCAAGTACTTCTTAGTGCAAGCAGCCGCCTCAACCCTACTACTTTTCTCTAGCATGACCAATGCATGATTCACCGGCCAATGGGACATTACGCAGCTTACCCACCCTATATCGTGCATCATATTAACAGCCGCAATTTCAATAAAACTTGGCCTGGTCCCATTCCACTTCTGATTCCCAGAAGTCCTC…
	EF110839-Mionectes-oleagineus-UAM-MJM1271 ATGAACCCCCAAGCTCTGCTTATCTTCACCATAAGCCTCCTCCTAGGTTCATCTACTGTTATCTCAGCCAACCACTGAATTATGGCATGAGCAGGACTTGAAATCAATACTCTATCTATCCTCCCTCTAATCTCAAAAACCCATCACCCTCGAGCCGTTGAAGCCTCCACCAAGTACTTCTTAGTGCAAGCAGCCGCCTCAACCCTACTACTTTTCTCTAGCATGACCAATGCATGATTCACCGGCCAATGGGACATTACGCAGCTTACCCACCCTATATCGTGCATCATATTAACAGCCGCAATTTCAATAAAACTTGGCCTGGTCCCATTCCACTTCTGATTCCCAGAAGTCCTC…
	EF110840-Mionectes-oleagineus-UAM-MJM1334 ATGAACCCCCAAGCTCTGCTTATCTTCACCATAAGCCTCCTCCTAGGTTCATCTACTGTTATCTCAGCCAACCACTGAATTATGGCATGAGCAGGACTTGAAATCAATACTCTATCTATCCTCCCTCTAATCTCAAAAACCCATCACCCTCGAGCCGTTGAAGCCTCCACCAAGTACTTCTTAGTGCAAGCAGCCGCCTCAACCCTACTACTTTTCTCTAGCATGACCAATGCATGATTCACCGGCCAATGGGACATTACGCAGCTTACCCACCCTATATCGTGCATCATATTAACAGCCGCAATTTCAATAAAACTTGGCCTGGTCCCATTCCACTTCTGATTCCCAGAAGTCCTC…
	EF110841-Mionectes-oleagineus-LGEMA-P1244 ATGAACCCCCAAGCTCTGCTTATCTTCACCATAAGCCTCCTCCTAGGTTCATCTACTGTTATCTCAGCCAACCACTGAATTATGGCATGAGCAGGACTTGAAATCAATACTCTATCTATCCTCCCTCTAATCTCAAAAACCCATCACCCTCGAGCCGTTGAAGCCTCCACCAAGTACTTCTTAGTGCAAGCAGCCGCCTCAACCCTACTACTTTTCTCTAGCATGACCAATGCATGATTCACCGGCCAATGGGACATTACGCAGCTTACCCACCCTATATCGTGCATCATATTAACAGCCGCAATTTCAATAAAACTTGGCCTGGTCCCATTCCACTTCTGATTCCCAGAAGTCCTC…
	EF110842-Mionectes-oleagineus-MZUSP-76289 ATGAACCCCCAAGCTCTGCTTATCTTCACCATAAGCCTCCTCCTAGGTTCATCTCCT?????C?????????????????????????????AGGACTTGAAATCAATACTCTATCTATCCTCCCTCTAATCTCAAAAACCCACCACCCTCGAGCCGTTGAAGCCTCCACCAAGTACTTCTTAGTGCAAGCAGCCGCCTCAACCCTACTACTTTTCTCTAGCATGACCAATGCATGATTCACCGGCCAATGGGACATTACACAGCTTACCCACCCTATATCGTGCATCATATTAACAGCCGCAATTTCAATAAAACTTGGCCTGGTCCCATTCCACTTCTGATTCCCAGAAGWCCTC…
	EF501920-Mionectes-olivaceus ATGAACCCCCAAGCTCTACTTATCTTCACCATAAGCCTCCTCCTGGGCACATTCACTATCATCTCAGCCAACCACTGAATTATAGCATGAGCAGGACTTGAAATCAATACTTTAGCTATCCTCCCCCTGATTTCTAAATCCCATCACCCCCGAGCAGTCGAGGCATCTACTAAATACTTCTTAGTACAAGCAGCTGCCTCAACCCTACTACTCTTCTCCAGCATAACTAATGCATGATTCACCGGCCAGTGAGACATTACACAACTTACTCATCCCACATCATGCATCATACTAACAGCCGCAATTTCAATAAAACTTGGCCTAGTCCCATTCCACTTCTGATTCCCAGAAGTCCTCCAAGGCTCTTCCC…
	EF501926-Mionectes-olivaceus ATGAACCCCCAAGCTCTACTTATCTTCACCATAAGCCTCCTCCTAGGCACATTCACTATTATCTCAGCTAACCACTGAATTATAGCATGAGCAGGGCTTGAAATCAATACTTTAGCTATCCTTCCATTGATTTCTAAATCCCACCACCCCCGAGCTATTGAGGCATCTACCAAATATTTCTTAGTGCAAGCAGCTGCGTCAGCCCTACTACTTTTCTCCAGCATAACTAATGCATGATTCACCGGCCAGTGAGACATTACACAACTTACCCATCCTACATCATGCATTATGTTGACAGCTGCAATTTCAATAAAGCTCGGTCTAGTCCCATTCCACTTCTGATTCCCAGAAGTCCTCCAAGGCTCATCCC…
	EF501946-Mionectes-oleagineus ATGAACCCCCAAGCTCTGCTTATCTTCACCATAAGCCTCCTCCTAGGTTCATCTACTGTTATCTCAGCCAACCACTGAATTATGGCATGAGCAGGACTTGAAATCAATACTCTATCTATCCTCCCTCTAATCTCAAAAACCCATCACCCTCGAGCCGTTGAAGCCTCCACCAAGTACTTCTTAGTGCAAGCAGCCGCCTCAACCCTACTACTTTTCTCTAGCATGACCAATGCATGATTCACCGGCCAATGGGACATTACGCAGCTTACCCACCCTATATCGTGCATCATATTAACAGCCGCAATTTCAATAAAACTTGGCCTGGTCCCATTCCACTTCTGATTCCCAGAAGTCCTCCAGGGTTCATCT…
	EF501947_Mionectes-oleagineus ATGAACCCCCAAGCTCTGCTTATCTTCACCATAAGCCTCCTCCTAGGTTCATCTACTGTTATCTCAGCCAACCACTGAATTATGGCATGAGCAGGACTTGAAATCAATACTCTATCTATCCTCCCTCTAATCTCAAAAACCCATCACCCTCGAGCCGTTGAAGCCTCTACCAAGTACTTCTTAGTGCAAGCAGCCGCCTCAACCCTACTACTTTTCTCTAGCATGACCAATGCATGGTTCACCGGCCAATGGGACATTACGCAACTTACCCACCCTATATCGTGCATCATACTAACAGCCGCAATTTCAATAAAACTTGGCCTGGTCCCATTCCACTTCTGATTTCCAGAAGTCCTCCAGGGTTCATCT…
	EF501948_Mionectes-oleagineus ATGAACCCCCAAGCTCTGCTTATCTTCACCATAAGCCTCCTCCTAGGCTCATCTACTGTTATCTCAGCCAACCACTGAATTATGGCATGAGCAGGACTTGAAATCAATACTCTATCTATCCTCCCTCTAATCTCAAAAACCCATCACCCTCGAGCCGTTGAAGCCTCTACCAAGTACTTCTTAGTGCAAGCAGCCGCCTCAACCCTACTACTTTTCTCTAGCATGACCAATGCATGGTTCACCGGCCAATGGGACATTACGCAACTTACCCACCCTATATCGTGCATCATACTAACAGCCGCAATTTCAATAAAACTTGGCCTGGTCCCATTCCACTTCTGATTTCCAGAAGTCCTCCAGGGTTCATCT…
	EF501949_Mionectes-oleagineus ATGAACCCCCAAGCTCTGCTTATCTTCACCATAAGCCTCCTCCTAGGTTCATCTACTGTTATCTCAGCCAACCACTGAATTATGGCATGAGCAGGACTTGAAATCAATACTCTATCTATCCTCCCTCTAATCTCAAAAACCCATCACCCTCGAGCCGTTGAAGCCTCTACCAAGTACTTCTTAGTGCAAGCAGCCGCCTCAACCCTACTACTTTTCTCTAGCATGACCAATGCATGGTTCACCGGCCAATGGGACATTACGCAACTTACCCACCCTATATCGTGCATCATACTAACAGCCGCAATTTCAATAAAACTTGGCCTGGTCCCATTCCACTTCTGATTTCCAGAAGTCCTCCAGGGTTCATCT…
	EU433851-Mionectes-oleagineus-UAM-24011 ATGAACCCCCAAGCTCTGCTTATCTTCACCATAAGCCTCCTCCTAGGTTCATCTACTGTTATCTCAGCCAACCACTGAATTATGGCATGAGCAGGACTTGAAATCAATACTCTATCTATCCTCCCTCTAATCTCAAAAACCTATCACCCTCGAGCCGTTGAAGCCTCCACCAAGTACTTCTTAGTGCAAGCAGCCGCCTCAACCCTACTACTTTTCTCTAGCATGACCAATGCATGGTTCACCGGCCAATGAGACATTACGCAACTTACCCACCCTATATCATGCATCATATTAACAGCCGCAATCTCAATAAAACTTGGCCTGGTCCCATTCCACTTCTGATTCCCAGAAGTCCTCCA…
	EU433852-Mionectes-oleagineus-UAM-24015 ATGAACCCCCAAGCTCTGCTTATCTTCACCATAAGCCTCCTCCTAGGTTCATCTACTGTTATCTCAGCCAACCACTGAATTATGGCATGAGCAGGACTTGAAATCAATACTCTATCTATCCTCCCTCTAATCTCAAAAACCTATCACCCTCGAGCCGTTGAAGCCTCCACCAAGTACTTCTTAGTGCAAGCAGCCGCCTCAACCCTACTACTTTTCTCTAGCATGACCAATGCATGGTTCACCGGCCAATGAGACATTACGCAACTTACCCACCCTATATCATGCATCATATTAACAGCCGCAATCTCAATAAAACTTGGCCTGGTCCCATTCCACTTCTGATTCCCAGAAGTCCTCCA…
	EU433853-Mionectes-oleagineus-MBM-15827 ATGAACCCCCAAGCTCTGCTTATCTTCACCATAAGCCTCCTCCTAGGTTCATCTACTGTTATCTCAGCCAACCACTGAATTATGGCATGAGCAGGACTTGAAATCAATACTCTATCTATCCTCCCTCTAATCTCAAAAACCTATCACCCTCGAGCCGTTGAAGCCTCCACCAAGTACTTCTTAGTGCAAGCAGCCGCCTCAACCCTACTACTTTTCTCTAGCATGACCAATGCATGGTTCACCGGCCAATGAGACATTACGCAACTTACCCACCCTATATCATGCATCATATTAACAGCCGCAATCTCAATAAAACTTGGCCTGGTCCCATTCCACTTCTGATTCCCAGAAGTCCTCCA…
	EU433854-Mionectes-oleagineus-MBM-15484 ATGAACCCCCAAGCTCTGCTTATCTTCACCATAAGCCTCCTCCTAGGCTCATCTACTGTTATCTCAACCAACCACTGAATTATGGCATGAGCAGGACTTGAAATCAATACTCTATCTATCCTCCCTCTAATCTCAAAAACCTATCACCCTCGAGCCGTTGAAGCCTCCACCAAGTACTTCTTAGTGCAAGCAGCCGCCTCAACCCTACTACTTTTCTCTAGCATGACCAATGCATGGTTCACCGGCCAATGAGACATTACGCAACTTACCCACCCTATATCATGCATCATATTAACAGCCGCAATCTCAATAAAACTTGGCCTGGTCCCATTCCACTTCTGATTCCCAGAAGTCCTCCA…
	EU433855-Mionectes-oleagineus-MBM-15485 ATGAACCCCCAAGCTCTGCTTATCTTCACCATAAGCCTCCTCCTAGGTTCATCTACTGTTATCTCAGCCAACCACTGAATTATGGCATGAGCAGGACTTGAAATCAATACTCTATCTATCCTCCCTCTAATCTCAAAAACCTATCACCCTCGAGCCGTTGAAGCCTCCACCAAGTACTTCTTAGTGCAAGCAGCCGCCTCAACCCTACTACTTTTCTCTAGCATGACCAATGCATGGTTCACCGGCCAATGAGACATTACGCAACTTACCCACCCTATATCATGCATCATATTAACAGCCGCAATCTCAATAAAACTTGGCCTGGTCCCATTCCACTTCTGATTCCCAGAAGTCCTCCA…
	EU433856-Mionectes-oleagineus-MBM-15486 ATGAACCCCCAAGCTCTGCTTATCTTCACCATAAGCCTCCTCCTAGGTTCATCTACTGTTATCTCAGCCAACCACTGAATTATGGCATGAGCAGGACTTGAAATCAATACTCTATCTATCCTCCCTCTAATCTCAAAAACCTATCACCCTCGAGCCGTTGAAGCCTCCACCAAGTACTTCTTAGTGCAAGCAGCCGCCTCAACCCTACTACTTTTCTCTAGCATGACCAATGCATGGTTCACCGGCCAATGAGACATTACGCAACTTACCCACCCTATATCATGCATCATATTAACAGCCGCAATCTCAATAAAACTTGGCCTGGTCCCATTCCACTTCTGATTCCCAGAAGTCCTCCA…
	EU433857-Mionectes-oleagineus-MBM-15826 ATGAACCCCCAAGCTCTGCTTATCTTCACCATAAGCCTCCTCCTAGGTTCATCTACTGTTATCTCAGCCAACCACTGAATTATGGCATGAGCAGGACTTGAAATCAATACTCTATCTATCCTCCCTCTAATCTCAAAAACCTATCACCCTCGAGCCGTTGAAGCCTCCACCAAGTACTTCTTAGTGCAAGCAGCCGCCTCAACCCTACTACTTTTCTCTAGCATGACCAATGCATGGTTCACCGGCCAATGAGACATTACGCAACTTACCCACCCTATATCATGCATCATATTAACAGCCGCAATCTCAATAAAACTTGGCCTGGTCCCATTCCACTTCTGATTCCCAGAAGTCCTCCA…
	EU433858-Mionectes-oleagineus-MBM-16111 ATGAACCCCCAAGCTCTGCTTATCTTCACCATAAGCCTCCTCCTAGGTTCATCTACTGTTATCTCAGCCAACCACTGAATTATGGCATGAGCAGGACTTGAAATCAATACTCTATCTATCCTCCCTCTAATCTCAAAAACCTATCACCCTCGAGCCGTTGAAGCCTCCACCAAGTACTTCTTAGTGCAAGCAGCCGCCTCAACCCTACTACTTTTCTCTAGCATGACCAATGCATGGTTCACCGGCCAATGAGACATTACGCAACTTACCCACCCTATATCATGCATCATATTAACAGCCGCAATCTCAATAAAACTTGGCCTGGTCCCATTCCACTTCTGATTCCCAGAAGTCCTCCA…
	FJ231706-Mionectes-oleagineus-MBM-DHB3716 ATGAACCCCCAAGCTCTGCTTATCTTCACCATAAGCCTCCTCCTAGGTTCATCCACTGTTATCTCAGCCAACCACTGAATTATGGCATGAGCAGGACTTGAAATCAATACCCTATCTATCCTCCCTCTAATCTCAAAAACCCATCACCCTCGAGCTGTTGAAGCCTCTACCAAATACTTCTTAGTGCAAGCAGCCGCCTCAACCCTACTACTTTTCTCTAGCATGACCAATGCATGGTTCACCGGCCAATGGGACATTACGCAACTTACCCACCCTATATCATGCATCATACTAACAGCCGCAATTTCAATAAAACTTGGCCTGGTCCCATTCCACTTCTGATTCCCAGAAGTCCTC…
	FJ231707-Mionectes-oleagineus-MBM-GAV2090 ATGAACCCCCAAGCTCTGCTTATCTTCACCATAAGCCTCCTCCTAGGTTCATCCACTGTTATCTCAGCCAACCACTGAATTATGGCATGAGCAGGACTTGAAATCAATACCCTATCTATCCTCCCTCTAATCTCAAAAACCCATCACCCTCGAGCTGTTGAAGCCTCTACCAAATACTTCTTAGTGCAAGCAGCCGCCTCAACCCTACTACTTTTCTCTAGCATGACCAATGCATGGTTCACCGGCCAATGGGACATTACGCAACTTACCCACCCTATATCATGCATCATGCTAACAGCCGCAATTTCAATAAAACTTGGCCTGGTCCCATTCCACTTCTGATTCCCAGAAGTCCTC…
	FJ231708-Mionectes-oleagineus-MBM-DHB3857 ATGAACCCCCAAGCTCTGCTTATCTTCACCATAAGCCTCCTCCTAGGTTCATCCACTGTTATCTCAGCCAACCACTGAATTATGGCATGAGCAGGACTTGAAATCAATACCCTATCTATCCTCCCTCTAATCTCAAAAACCCATCACCCTCGAGCTGTTGAAGCCTCTACCAAATACTTCTTAGTGCAAGCAGCCGCCTCAACCCTACTACTTTTCTCTAGCATGACCAATGCATGGTTCACCGGCCAATGGGACATTACGCAACTTACCCACCCTATATCATGCATCATACTAACAGCCGCAATTTCAATAAAACTTGGCCTGGTCCCATTCCACTTCTGATTCCCAGAAGTCCTC…
	FJ231709-Mionectes-oleagineus-MBM-DHB3856 ATGAACCCCCAAGCTCTGCTTATCTTCACCATAAGCCTCCTCCTAGGTTCATCCACTGTTATCTCAGCCAACCACTGAATTATGGCATGAGCAGGACTTGAAATCAATACCCTATCTATCCTCCCTCTAATCTCAAAAACCCATCACCCTCGAGCTGTTGAAGCCTCTACCAAATACTTCTTAGTGCAAGCAGCCGCCTCAACCCTACTACTTTTCTCTAGCATGACCAATGCATGGTTCACCGGCCAATGGGACATTACGCAACTTACCCACCCTATATCATGCATCATACTAACAGCCGCAATTTCAATAAAACTTGGCCTGGTCCCATTCCACTTCTGATTCCCAGAAGTCCTC…
	FJ231710-Mionectes-oleagineus-MBM-JK01-250 ATGAACCCCCAAGCTCTGCTTATCTTCACCATAAGCCTCCTCCTAGGTTCATCCACTGTTATCTCAGCCAACCACTGAATTATGGCATGAGCAGGACTTGAAATCAATACCCTATCTATCCTCCCTCTAATCTCAAAAACCCATCACCCTCGAGCTGTTGAAGCCTCTACCAAATACTTCTTAGTGCAAGCAGCCGCCTCAACCCTACTACTTTTCTCTAGCATGACCAATGCATGGTTCACCGGCCAATGGGACATTACGCAACTTACCCACCCTATATCATGCATCATACTAACAGCCGCAATTTCAATAAAACTTGGCCTGGTCCCATTCCACTTCTGATTCCCAGAAGTCCT…
	FJ231711-Mionectes-oleagineus-UAM-MJM1608 ATGAACCCCCAAGCTCTGCTTATCTTCACTATAAGCCTCCTCCTAGGTTCATCCACTGTTATCTCAGCCAACCACTGAATTATGGCATGAGCAGGACTTGAAATCAATACTCTATCTATCCTCCCTCTAATCTCAAAAACCCATCACCCTCGAGCCGTTGAAGCTTCTACCAAGTACTTCTTAGTGCAAGCAGCCGCCTCAACCCTACTACTTTTCTCTAGCATAACCAATGCATGATTCACCGGCCAATGGGACATTACGCAACTTACCCACCCTATATCATGCATCATACTAACAGCCGCAATTTCAATAAAACTTGGCCTGGTTCCATTCCACTTCTGATTCCCAGAAGTCCTC…
;
END;
