# Supplementary material for: A latitudinal phylogeographic diversity gradient in birds
Source: PLoS Biol. 2017 Apr 13;15(4):e2001073. doi: 10.1371/journal.pbio.2001073 (PMC5390966; doi:10.1371/journal.pbio.2001073)
Supplement: S1 Data — (ZIP) [file pbio.2001073.s015.zip › S1_Data/Mionectes-striaticollis.nex]

#NEXUS

begin data;
   dimensions ntax=107 nchar=1041;
   format datatype=dna gap=- missing=N interleave=no;
   matrix

rufiventris.LGEMA.1246 ATGAACCCCCAAGCTCTGCTTATCTTCACCATAAGCCTCCTCCTAGGTTCATCTACTGTTATCTCAGCCAACCACTGAATTATGGCATGAGCAGGACTTGAAATCAATACCCTATCCATCCTCCCTCTAATCTCAAAAACCCATCACCCTCGAGCCATTGAAGCCTCTACCAAATACTTCTTAGTGCAAGCAGCCGCCTCAACCCTACTACTTTTCTCTAGCATGACCAATGCATGATTCACCGGCCAATGGGACATTACGCAACTTACCAACCCCATATCGTGCATCATACTAACAGCCGCAATTTCAATAAAACTTGGCCTGGTCCCATTCCACTTCTGATTCCCAGAAGTCCTCCAAGGTTCATCTCCTATAACCAGCCTGCTACTAGCCACAGCCATAAAATTCCCACCAACTGTCCTCCTAGTCCTTACATCTCCATCCCTAAACTACACCCTACTATCCTTAATAGCCATTGCTTCCACAGCTTTAGGGGGTTGAATAGGCCTAAACCAAACCCAAATCCGTAAAATTCTCGCATTCTCATCCATCTCCCATCTAGGCTGAATAACTATTATCCTCATTTACAACCCAAAGCTCACACTAATTACCTTCTATCTTTACTCTCTCATAACAGCTGCCATTTTCTTTACCATTAGCATTGTCAACACCCTAAAACTCTCCACAGTAATGACAGCATGAACAAAAATTCCATCACTGACAGCCATACTCATGCTTACCCTTTTATCCCTAGCAGGTCTCCCTCCCCTAACCGGATTCCTGCCCAAATGACTAATCATTCAAGAACTAACTAAGCAAGAACTTACAGTAACAGCCACAGTTATGGCATTACTCTCCCTGCTAGGACTTTTTTTCTACCTACGTTTTGCATATTGTGCAACAATCACACTACCCCCAAACTCCACCAACCATATAAAACACTGACAGACTAACAATCCTGTCAACATACCAACCGCAGTTCTTACCATATTGTCAATCATGCTACTACCACTGTCCCCCATAATCATGACAACCACCTAG
olivaceus.EF501926_PE ATGAACCCCCAAGCTCTACTTATCTTCACCATAAGCCTCCTCCTAGGCACATTCACTATTATCTCAGCTAACCACTGAATTATAGCATGAGCAGGGCTTGAAATCAATACTTTAGCTATCCTTCCATTGATTTCTAAATCCCACCACCCCCGAGCTATTGAGGCATCTACCAAATATTTCTTAGTGCAAGCAGCTGCGTCAGCCCTACTACTTTTCTCCAGCATAACTAATGCATGATTCACCGGCCAGTGAGACATTACACAACTTACCCATCCTACATCATGCATTATGTTGACAGCTGCAATTTCAATAAAGCTCGGTCTAGTCCCATTCCACTTCTGATTCCCAGAAGTCCTCCAAGGCTCATCCCCCACAACCAACCTACTACTAGCCACAGTCATAAAATTTCCTCCAACTATTCTTCTACTCCTCACATCTCCATCCTTAAACTACAACCTACTATCCTTAATAGCCATTACCTCTGCAGCTTTAGGGGGCTGAATAGGCCTAAACCAGACCCAAATCCGCAAGATCCTGGCATTCTCATCAATCTCCCACTTAGGCTGAATAACTATTGTCCTTATTTACAACCCCAAACTCACACTAATCACCTTCTATCTCTACTCCCTAACAACAGCTGCCATTTTCTTCACCATTAACACCATCAACACCTTAAAACTCTCCACAATAATGACAGCATGAACAAAAACCCCATCACTAACAACTATACTTATACTTACACTCTTATCCTTAGCAGGTCTCCCTCCCCTAACCGGATTCCTGCCTAAATGACTAATCATCCAAGAACTAACTAAGCAAGAACTAGCAGCAGCAGCCACAATCATAGCACTACTTTCCCTACTAGGACTTTTTTTCTACCTACGCCTTGCATATTGCGCAACAATCACACTACCCCCAAACTCCGCCAACCATATAAAACACTGACAGACTAACAAATCTGTCAATATGCCAACTACAGTTTTCACCATGTTATCAATCATGCTTTTACCACTATCCCCCATGATCATAACAACCACCTAG
FM433596_CuscoPE ATGAACCCCCAAGCCCTACTTATCTCCACCATAAGCCTCCTCCTTGGCACATTCACTATTATCTCAGCCAACCACTGAATCATAGCATGAGCAGGACTTGAAATCAATACTTTAGCTATCCTCCCACTGATCTCTAAATCCCATCACCCCCGAGCTATTGAAGCATCCACTAAATATTTCTTAGTACAAGCAGCTGCCTCAACCCTGCTACTTTTCTCCAGCATAACTAATGCATGATTCACCGGCCAGTGAGACATTACACAACTTACCCACCCAACATCATGCATCATACTAACAGTCGCAATTTCAATAAAACTTGGCCTAGTCCCATTCCACTTCTGGTTCCCAGAAGTCCTTCAAGGCTCATCTCCCACAACCAATCTGCTTCTAGCCACAGTCATAAAATTTCCTCCAACTATTCTTCTACTCCTCACATCTCCATCCTTAAACTACAACCTACTATCCTTAATAGCCATTACCTCCGCAGCTTTAGGAGGCTGAATAGGCCTAAACCAGACCCAAATCCGCAAGATCCTAGCATTCTCGTCAATYTCCCACTTAGGCTGAATAACCATTATCCTTACTTACAACCCTAAACTCACACTAATCACCTTCTATCTTTACTCCCTAACAACAGCTGCCATTTTCTTTACCATTAATACCATCAATACCTTAAAACTCTCCACAATAATGACAGCATGAACAAAAACTCCATCACTAACAACTATACTTATACTTACACTCTTATCCTTAGCGGGTCTCCCTCCCCTAACCGGATTCCTGCCTAAATGACTAATCATCCAAGAGCTAACTAAGCAAGAACTCACAACAGCAGCCACAATCATAGCACTACTCTCCCTACTAGGACTTTTTTTCTACCTACGCCTTGCATATTGCGCAACAATCACACTACCCCCAAACTCCTCCAACCACATAAAACACTGACAGACTAGCAAGCCTGTCAACATGCCAACTACAATTTTCACCATGTTATCAATCATGCTTTTACCCCTATCCCCCATGATCATAACAACCACCTAG
FM433598_CuscoPE ATGAACCCCCAAGCCCTACTTATCTCCACCATAAGCCTCCTCCTTGGCACATTCACTATTATCTCAGCCAACCACTGAATCATAGCATGAGCAGGACTTGAAATCAATACTTTAGCTATCCTCCCACTGATCTCTAAATCCCATCACCCCCGAGCTATTGAAGCATCCACTAAATATTTCTTAGTACAAGCAGCTGCCTCAACCCTGCTACTTTTCTCCAGCATAACTAATGCATGATTCACCGGCCAGTGAGACATTACACAACTTACCCACCCAACATCATGCATCATACTAACAGTCGCAATTTCAATAAAACTTGGCCTAGTCCCATTCCACTTCTGGTTCCCAGAAGTCCTTCAAGGCTCATCTCCCACAACCAATCTGCTTCTAGCCACAGTCATAAAATTTCCTCCAACTATTCTTCTACTCCTCACATCTCCATCCTTAAACTACAACCTACTATCCTTAATAGCCATTACCTCCGCAGCTTTAGGAGGCTGAATAGGCCTAAACCARACCCAAATCCGCAAGATCCTAGCATTCTCGTCAATYTCCCACTTAGGCTGAATAACCATTATCCTTACTTACAACCCTAAACTCACACTAATCACCTTCTATCTTTACTCCCTAACAACAGCTGCCATTTTCTTTACCATTAATACCATCAATACCTTAAAACTCTCCACAATAATGACAGCATGAACAAAAACTCCATCACTAACAACTATACTTATACTTACACTCTTATCCTTAGCGGGTCTCCCTCCCCTAACCGGATTCCTGCCTAAATGACTAATCATCCAAGAGCTAACTAAGCAAGAACTCACAACAGCAGCCACAATCATAGCACTACTCTCCCTACTAGGACTTTTTTTCTACCTACGCCTTGCATATTGCGCAACAATCACACTACCCCCAAACTCCTCCAACCACATAAAACACTGACAGACTAGCAAGCCTGTCAACATGCCAACTACAATTTTCACCATGTTATCAATCATGCTTTTACCCCTATCCCCCATGATCATAACAACCACCTAG
FM430008_CuscoPE ATGAACCCCCAAGCCCTACTTATCTCCACCATAAGCCTCCTCCTTGGCACATTCACTATTATCTCAGCCAACCACTGAATCATAGCATGAGCAGGACTTGAAATCAATACTTTAGCTATCCTCCCACTGATCTCTAAATCCCACCACCCCCGAGCTATTGAAGCATCCACTAAATATTTCTTAGTACAAGCAGCTGCCTCAACCCTGCTACTTTTCTCCAGCATAACTAATGCATGATTCACCGGCCAGTGAGACATTACACAACTTACCCACCCAACATCATGCATCATACTAACAGTCGCAATTTCAATAAAACTTGGCCTAGTCCCATTCCACTTCTGGTTCCCAGAAGTCCTTCAAGGCTCATCTCCCACAACCAATCTGCTTCTAGCCACAGTCATAAAATTTCCTCCAACTATTCTTCTACTCCTCACATCTCCATCCTTAAACTACAACCTACTATCCTTAATAGCCATTACCTCCGCAGCTTTAGGAGGCTGGATAGGCCTAAACCARACCCAAATCCGCAAGATCCTAGCATTCTCGTCAATTTCCCACTTAGGCTGAATAACCATTATCCTTACTTACAACCCTAAACTCACACTAATCACCTTCTATCTTTACTCCCTAACAACAGCTGCCATTTTCTTTACCATTAATACCATCAATACCTTAAAACTCTCCACAATAATGACAGCATGAACAAAAACTCCATCACTAACAACTATACTTATACTCACACTCTTATCCTTAGCAGGTCTCCCTCCCCTAACCGGATTCCTGCCTAAATGACTAATCATCCAAGAGCTAACTAAGCAAGAACTCACAACAGCAGCCACAATCATAGCACTACTCTCCCTACTAGGACTTTTTTTCTACCTACGCCTTGCATATTGCGCAACAATCACACTACCCCCAAACTCCTCCAACCACATAAAACACTGACAGACTAGCAAGCCTGTCAACATGCCAACTACAATTTTCACCATGTTATCAATCATGCTTTTACCCCTATCCCCCATGATCATAACAACCACCTAG
FM433600_CuscoPE ATGAACCCCCAAGCCCTACTTATCTCCACCATAAGCCTCCTCCTTGGCACATTCACTATTATCTCAGCCAACCACTGAATCATAGCATGAGCAGGACTTGAAATCAATACTTTAGCTATCCTCCCACTGATCTCTAAATCCCATCACCCCCGAGCTATTGAAGCATCCACTAAATATTTCTTAGTACAAGCAGCTGCCTCAACCCTGCTACTTTTCTCCAGCATAACTAATGCATGATTCACCGGCCAGTGAGACATTACACAACTTACCCACCCAACATCATGCATCATACTAACAGTCGCAATTTCAATAAAACTTGGCCTAGTCCCATTCCACTTCTGGTTCCCAGAAGTCCTTCAAGGCTCATCTCCCACAACCAATCTGCTTCTAGCCACAGTCATAAAATTTCCTCCAACTATTCTTCTACTCCTCACATCTCCATCCTTAAACTACAACCTACTATCCTTAATAGCCATTACCTCCGCAGCTTTAGGAGGCTGAATAGGCCTAAACCAGACCCAAATCCGCAAGATCCTAGCATTCTCGTCAATCTCCCACTTAGGCTGAATAACCATTATCCTTACTTACAACCCTAAACTCACACTAATCACCTTCTATCTTTACTCCCTAACAACAGCTGCCATTTTCTTTACCATTAATACCATCAATACCTTAAAACTCTCCACAATAATGACAGCATGAACAAAAACTCCATCACTAACAACTATACTTATACTTACACTCTTATCCTTAGCAGGTCTCCCTCCCCTAACCGGATTCCTGCCCAAATGATTAATCATCCAAGAGCTAACTAAGCAAGAACTCACAACAGCAGCCACAATCATAGCACTACTCTCCCTACTAGGACTTTTTTTCTACCTACGCCTTGCATACTGCGCAACAATCACACTACCCCCAAACTCCTCCAACCACATAAAACACTGACAGACTAGCAAGCCTGTCAACATGCCAACTACAATTTTCACCATGTTATCAATCATGCTTTTACCCCTATCCCCCATGATCATAACAACCACCTAG
FM430010_CuscoPE ATGAACCCCCAAGCCCTACTTATCTCCACCATAAGCCTCCTCCTTGGCACATTCACTATTATCTCAGCCAACCACTGAATCATAGCATGAGCAGGACTTGAAATCAATACTTTAGCTATCCTCCCACTGATCTCTAAATCCCATCACCCCCGAGCTATTGAAGCATCCACTAAATATTTCTTAGTACAAGCAGCTGCCTCAACCCTGCTACTTTTCTCCAGCATAACTAATGCATGATTCACCGGCCAGTGAGACATTACACAACTTACCCACCCAACATCATGCATCATACTAACAGTCGCAATTTCAATAAAACTTGGCCTAGTCCCATTCCACTTCTGGTTCCCAGAAGTCCTTCAAGGCTCATCTCCCACAACCAATCTGCTTCTAGCCACAGTCATAAAATTTCCTCCAACTATTCTTCTACTCCTCACATCTCCATCCTTAAACTACAACCTACTATCCTTAATAGCCATTACCTCCGCAGCTTTAGGAGGCTGAATAGGCCTAAACCARACCCAAGTCCGNAANNNNNNNNNNNNNNNNNNNNNNTCCCACTTAGGCTGAATAACCATTATCCTTACTTACAACCCTAAACTCACACTAATCACCTTCTATCTTTACTCCATAACAACAGCTGCCATTTTCTTTACCATTAATACCATCAATACCTTAAAACTCTCCACAATAATGACAGCATGAACAAAAACTCCATCACTAACAACTATACTTATACTTACACTCTTATCCTTAGCAGGTCTCCCTCCCCTAACCGGATTCCTGCCTAAATGACTAATCATCCAAGAGCTAACTAAGCAAGAACTCACAACAGCAGCCACAATCATAGCACTACTCTCCCTACTAGGACTTTTTTTCTACCTACGCCTTGCATATTGCGCAACAATCACACTACCCCCAAACTCCTCCAACCACATAAAACACTGACAGACTAGCAAGCCTGTCAACATGCCAACTACAATTTTCACCATGTTATCAATCATGCTCTTACCCCTATCCCCCATGATCATAACAACCACCTAG
31901_CajamarcaPE ATGAACCCCCAAGCCCTACTTATCTCCACCATAAGCCTCCTCCTTGGCACATTCACTATTATCTCAGCCAACCACTGAATCATAGCATGAGCAGGACTTGAAATCAATACTTTAGCTATCCTCCCACTGATCTCTAAATCCCATCACCCCCGAGCTATTGAAGCATCCACTAAATATTTCTTAGTACAAGCAGCTGCCTCAACCCTGCTACTTTTCTCCAGCATAACTAATGCATGATTCACCGGCCAGTGAGACATTACACAACTTACCCACCCAACATCATGCATTATACTAACAGTCGCAATTTCAATAAAACTTGGCCTAGTCCCATTCCACTTCTGGTTCCCAGAAGTCCTTCAAGGCTCATCCCCCACAACCAATCTGCTTCTAGCCACAGTCATAAAATTTCCTCCAACTATTCTTCTACTCCTCACATCTCCATCCTTAAACTACAACCTACTATCCTTAATAGCCATTACTTCCGCAGCTTTAGGAGGCTGAATAGGCCTAAACCAGACCCAAGTCCGCAAGATCCTAGCATTCTCGTCAATCTCCCACTTAGGCTGAATAACCATTATCCTTACTTACAACCCTAAACTCACACTAATCACCTTCTATCTTTACTCCCTAACAACAGCTGCCATTTTCTTTACCATTAATACCATCAATACCTTAAAACTCTCCACAATAATGACAGCATGAACAAAAACTCCATCACTAACAACTATACTTATACTTACACTCTTATCCTTAGCAGGTCTCCCTCCCCTAACCGGATTCCTGCCTAAATGACTAATCATCCAAGAACTAACTAAGCAAGAACTCACAACAGCAGCCACAATCATAGCACTACTCTCCCTACTAGGACTTTTTTTCTACCTACGCCTTGCATACTGCGCAACAATCACACTACCCCCAAACTCCGCCAACCACATAAAACACTGACAGACTAGCAAGCCTGTCAACATGTCAACTACAATTTTCACCATGTTATCAATCATGCTTTTACCCCTATCCCCTATGATCATAACAACCACCTAG
43986_SnMartinPE ATGAACCCCCAAGCCCTACTTATCTCCACCATAAGCCTCCTCCTTGGCACATTCACTATTATCTCAGCCAACCACTGAATCATAGCATGAGCAGGACTTGAAATCAATACTTTAGCTATCCTCCCACTGATCTCTAAATCCCATCACCCCCGAGCTATTGAAGCATCCACTAAATATTTCTTAGTACAAGCAGCTGCCTCAACCCTGCTACTTTTCTCCAGCATAACTAATGCACGATTCACCGGCCAGTGAGACATTACACAACTTACCCACCCAACATCATGCATTATACTAACAGTCGCAATTTCAATAAAACTTGGCCTAGTCCCATTCCACTTCTGGTTCCCAGAAGTCCTTCAAGGCTCATCCCCCACAACCAATCTGCTTCTAGCCACAGTCATAAAATTTCCTCCAACTATTCTTCTACTCCTCACATCTCCATCCTTAAACTACAACCTACTATCCTTAATAGCCATTACTTCCGCAGCTTTAGGAGGCTGAATAGGCCTAAACCAGACCCAAGTCCGCAAGATCCTAGCATTCTCGTCAATCTCCCACTTAGGCTGAATAACCATTATCCTTACTTACAACCCTAAACTCACACTAATCACCTTCTATCTTTACTCCCTAACAACAGCTGCCATTTTCTTTACCATTAATACCATCAATACCTTAAAACTCTCCACAATAATGACAGCATGAACAAAAACTCCATCACTAACAACTATACTTATACTTACACTCTTATCCTTAGCAGGTCTCCCTCCCCTAACCGGATTCCTGCCTAAATGACTAATCATCCAAGAACTAACTAAGCAAGAACTCACAACAGCAGCCACAATCATAGCACTACTCTCCCTACTAGGACTTTTTTTCTACCTACGCCTTGCATACTGCGCAACAATCACACTACCCCCAAACTCCGCCAACCACATAAAACACTGACAGACTAGCAAGCCTGTCAACATGTCAACTACAATTTTCACCATGTTATCAATCATGCTTTTACCCCTATCCCCTATGATCATAACAACCACCTAG
44353_SnMartinPE NNNNACCCCCAAGCCCTACTTATCTCCACCATAAGCCTCCTCCTTGGCACATTCACTATTATCTCAGCCAACCACTGAATCATAGCATGAGCAGGACTTGAAATCAATACTTTAGCTATCCTCCCACTGATCTCTAAATCCCATCACCCCCGAGCTATTGAAGCATCCACTAAATATTTCTTAGTACAAGCAGCTGCCTCAACCCTGCTACTTTTCTCCAGCATAACTAATGCATGATTCACCGGCCAGTGAGACATTACACAACTTACCCACCCAACATCATGCATTATACTAACAGTCGCAATTTCAATAAAACTTGGCCTAGTCCCATTCCACTTCTGATTCCCAGAAGTCCTCCAAGGCTCATCCCCCACAACCAATCTGCTTCTAGCCACAGTCATAAAATTTCCTCCAACTATTCTTCTACTCCTCACATCTCCATCCTTAAACTACAACCTACTATCCTTAATAGCCATTACTTCCGCAGCTTTAGGAGGCTGAATAGGCCTAAACCAGACCCAAGTCCGCAAGATCCTAGCATTCTCGTCAATCTCCCACTTAGGCTGAATAACCATTATCCTTACTTACAACCCTAAACTCACACTAATCACCTTCTATCTTTACTCCCTAACAACAGCTGCCATTTTCTTTACCATTAATACCATCAATACCTTAAAACTCTCCACAATAATGACAGCATGAACAAAAACTCCATCACTAACAACTATACTTATACTTACACTCTTATCCTTAGCAGGTCTCCCTCCCCTAACCGGATTCCTGCCTAAATGACTAATCATCCAAGAGCTAACTAAGCAAGAACTCACAACAGCAGCCACAATCATAGCACTACTCTCCCTACTAGGACTTTTTTTCTACCTACGCCTTGCATACTGCGCAACAATCACACTACCCCCAAACTCCGCCAACCACATAAAACACTGACAGACTAGCAAGCCTGTCAACATGTCAACTACAATTTTCACCATGTTATCAATCATGCTTTTACCCCTATCCCCTATGATCATAACAACCACCTAG
43493_SnMartinPE NTGAACCCCCAAGCCCTACTTATCTCCACCATAAGCCTCCTCCTTGGCACATTCATTATTATCTCAGCCAACCACTGAATCATAGCATGAGCAGGACTTGAAATCAATACTTTAGCTATCCTCCCACTGATCTCTAAATCCCATCACCCCCGAGCTATTGAAGCATCCACTAAATATTTCTTAGTACAAGCAGCTGCCTCAACCCTGCTACTTTTCTCCAGCACAACTAATGCATGATTCACCGGCCAGTGAGACATTACACAACTTACCCACCCAACATCATGCATTATACTAACAGTCGCAATTTCAATAAAACTTGGCCTAGTCCCATTCCACTTCTGGTTCCCAGAAGTCCTTCAAGGCTCATCCCCCACAATCAATCTGCTTCTAGCCACAGTCATAAAATTTCCTCCAACTATTCTTCTACTCCTCACATCTCCATCCTTAAACTACAACCTACTATCCTTAATAGCCATTACTTCCGCAGCTTTAGGAGGCTGAATAGGCCTAAACCAGACCCAAGTCCGCAAGATCCTAGCATTCTCGTCAATCTCCCACTTAGGCTGAATAACCATTATCCTTACTTACAACCCTAAACTCACACTAATCACCTTCTATCTTTACTCCCTAACAACAGCTGCCATTTTCTTTACCATTAATACCATCAATACCTTAAAACTCTCCACAATAATGACAGCATGAACAAAAACTCCATCACTAACAACCATACTTATACTTACACTCTTATCCTTAGCAGGTCTCCCTCCCCTAACCGGATTCCTGCCTAAATGACTAATCATCCAAGAACTAACTAAGCAAGAACTCACAACAGCAGCCACAATCATAGCACTACTCTCCCTACTAGGACTTTTTTTCTACCTACGCCTTGCATACTGCGCAACAATCACACTACCCCCAAACTCCGCCAACCACATAAAACACTGACAGACTGGCAAGCCTGTCGACATGTCAACTACAATTTTCACCATGTTATCAATCATGCTTTTACCCCTATCCCCTATGATCATAACAACCACCTAG
39020_CochabambaBO NNNNNNNNNNNNGCCCTACTTATCTCCACCATAASCCTCCTCCTTGGCACATTCACTATTATCTCASCCAACCACTGAATCATAGCATGAGCAGGACTTGAAATCAATACTTTASCTATCCTCCCACTGATCTCTAAATCCCATCACCCCCGAGCTATTGAAGCATCCACTAAATATTTCTTAGTACAAGCAGCTGCCTCAACCCTGTTACTTTTCTCCAGCATAACTAATGCATGATTCACCGGCCAGTGAGACATTACACAACTTACCCACCCAACATCATGCATCATACTAACAGTCGCAATTTCAATAAAACTTGGCCTAGTCCCATTCCACTTCTGGTTCCCAGAAGTCCTTCAAGGCTCATCTCCCACAACCAATCTGCTTCTAGCCACAGTCATAAAATTTCCTCCAACTATTCTTCTACTCCTCACATCTCCATCCTTAAACTACAACCTACTATCCTTAATAGCCATTACCTCCGCAGCTTTAGGAGGCTGAATAGGCCTAAACCAGACCCAAATCCGCAAGATCCTAGCATTCTCGTCAATCTCCCACTTAGGCTGAATAACCATTATCCTTACTTACAACCCTAAACTCACACTAATCACCTTCTATCTTTACTCCCTAACAACAGCTGCCATTTTCTTTACCATTAATACCATCAATACCTTAAAACTCTCCACAATAATGACAGCATGAACAAAAACTCCATCACTAACAACTATACTTATACTTACACTCTTATCCTTAGCGGGTCTCCCTCCCCTAACCGGATTCCTGCCTAAATGACTAATCATCCAAGAGCTAACTAAGCAAGAACTCACAACAGCAGCCACAATCATAGCACTACTCTCCCTACTAGGACTTTTTTTCTACCTACGCCTTGCATATTGCGCAACAATCACACTACCCCCAAACTCCTCCAACCACATAAAACACTGACAGACTAGCAAGCCTGTCAACATGCCAACTACAATTTTCACCATGTTATCAATCATGCTTTTACCCCTATCCCCCATGATCATAACAACCACCTAG
41762_CochabambaBO ATGAACCCCCAAGCCCTACTTATCTCCACCATAAGCCTCCTCCTTGGCACATTCACTATTATCTCAGCCAACCACTGAATCATAGCATGAGCAGGACTTGAAATCAATACTTTAGCTATCCTCCCACTGATCTCTAAATCCCATCACCCCCGAGCTATTGAAGCATCCACTAAATATTTCTTAGTACAAGCAGCTGCCTCAACCCTGCTACTTTTCTCCAGCATAACTAATGCATGATTCACCGGCCAGTGAGACATTACACAACTTACCCACCCAACATCATGCATCATACTAACAGTCGCAATTTCAATAAAACTTGGCCTAGTCCCATTCCACTTCTGGTTCCCAGAAGTCCTTCAAGGCTCATCTCCCACAACCAATCTGCTTCTAGCCACAGTCATAAAATTTCCTCCAACTATTCTTCTACTCCTCACATCTCCATCCTTAAACTACAACCTACTATCCTTAATAGCCATCACCTCCGCAGCTTTAGGAGGCTGAATAGGCCTAAACCAGACCCAAATCCGCAAGATCCTAGCATTCTCGTCAATCTCCCACTTAGGCTGAATAACCATTATCCTTACTTACAACCCTAAACTCACACTAATCACCTTCTATCTTTACTCCATAACAACAGCTGCCATTTTCTTTACCATTAATACCATCAATACCTTAAAACTCTCCACAATAATGACAGCATGAACAAAAACTCCATCACTAACAACTATACTTATACTTACACTCTTATCCTTAGCAGGTCTCCCTCCCCTAACCGGATTCCTGCCTAAATGACTAATCATCCAAGAGCTAACTAAGCAAGAACTCACAACAGCAGCCACAATCATAGCACTACTCTCCCTACTAGGACTTTTTTTCTACCTACGCCTTGCATATTGCGCAACAATCACACTACCCCCAAACTCCTCCAACCACATAAAACACTGACAGACTAGCAAGCCTGTCAACATGCCAACTACAATTTTCACCATGTTATCAATCATGCTTTTACCCCTATCCCCCATGATCATAACAACCACCTAG
IAvH.BT7287_SnAgustinHuiCO ATGAACCCCCAAGCCCTACTTATCTCCACCATAAGCCTCCTCCTTGGCACATTCACTATTATCTCAGCCAACCACTGAATCATAGCATGAGCAGGACTTGAAATCAATACTTTAGCTATCCTCCCACTGATCTCTAAATCCCATCACCCCCGAGCTATTGAAGCATCCACTAAATATTTCTTAGTACAAGCAGCTGCCTCAACCCTGCTACTTTTCTCCAGCATAACTAATGCATGATTCACCGGCCAGTGAGACATTACACAACTTACCCACCCAACATCATGCATTATACTAACAGTCGCAATTTCAATAAAACTTGGCCTAGTCCCATTCCACTTCTGGTTCCCAGAAGTCCTTCAAGGCTCATCCCCCACAACCAATCTGCTTCTAGCCACAGTCATAAAATTTCCTCCAACTATTCTTCTACTCCTCACATCTCCATCCTTAAACTACAACCTACTATCCTTAATAGCCATTACTTCCGCAGCTTTAGGAGGCTGAATAGGCCTAAACCAGACCCAAGTCCGCAAGATCCTAGCATTCTCGTCAATCTCCCACTTAGGCTGAATAACCATTATCCTTACTTACAACCCTAAACTCACACTAATCACCTTCTATCTTTACTCCCTAACAACAGCTGCCATTTTCTTTACCATTAATACCATCAATACCTTAAAACTCTCCACAATAATGACAGCATGAACAAAAACTCCATCACTAACAACTATACTTATACTTACACTCTTATCCTTAGCAGGTCTCCCTCCCCTAACCGGATTCCTGCCTAAATGACTAATCATCCAAGAACTAACTAAGCAAGAACTCACAACAGCAGCCACAATCATAGCACTACTCTCCCTACTAGGACTTTTTTTCTACCTACGCCTTGCATACTGCGCAACAATCACACTACCCCCAAACTCCGCCAACCACATAAAACACTGACAGACTGGCAAGCCTGTCAACATGTCAACTACAATTTTCACCATGTTATCAATCATGCTTTTACCCCTATCCCCTATGATCATAACAACCACCTAG
IAvH.BT7295_SnAgustinHuiCO ATGAACCCCCAAGCCCTACTTATCTCCACCATAAGCCTCCTCCTTGGCACATTCACTATTATCTCAGCCAACCACTGAATCATAGCATGAGCAGGACTTGAAATCAATACTTTAGCTATCCTCCCACTGATCTCTAAATCCCATCACCCCCGAGCTATTGAAGCATCCACTAAATATTTCTTAGTACAAGCAGCTGCCTCAACCCTGCTACTTTTCTCCAGCATAACTAATGCATGATTCACCGGCCAGTGAGACATTACACAACTTACCCACCCAACATCATGCATTATACTAACAGTCGCAATTTCAATAAAACTTGGCCTAGTCCCATTCCACTTCTGGTTCCCAGAAGTCCTTCAAGGCTCATCCCCCACAACCAATCTGCTTCTAGCCACAGTCATAAAATTTCCTCCAACTATTCTTCTACTCCTCACATCTCCATCCTTAGACTACAACCTACTATCCTTAATAGCCATTACTTCCGCAGCTTTAGGAGGCTGAATAGGCCTAAACCAGACCCAAGTCCGCAAGATCCTAGCATTCTCGTCAATCTCCCACTTAGGCTGAATAACCATTATCCTTACTTACAACCCTAAACTCACACTAATCACCTTCTATCTTTACTCCCTAACAACAGCTGCCATTTTCTTTACCATTAATACCATCAATACCTTAAAACTCTCCACAATAATGACAGCATGAACAAAAACTCCATCACTAACAACTATACTTATACTTACACTCTTATCCTTAGCAGGTCTCCCTCCCCTAACCGGATTCCTGCCTAAATGACTAATCATCCAAGAACTAACTAAGCAAGAACTCACAACAGCAGCCACAATCATAGCACTACTCTCCCTACTAGGACTTTTTTTCTACCTACGCCTTGCATACTGCGCAACAATCACACTACCCCCAAACTCCGCCAACCACATAAAACACTGACAGACTGGCAAGCCTGTCAACATGTCAACTACAATTTTCACCATGTTATCAATCATGCTTTTACCCCTATCCCCTATGATCATAACAACCACCTAG
IAvH.BT7337_SnAgustinHuiCO ATGAACCCCCAAGCCCTACTTATCTCCACCATAAGCCTCCTCCTTGGCACATTCACTATTATCTCAGCCAACCACTGAATCATAGCATGAGCAGGACTTGAAATCAATACTTTAGCTATCCTCCCACTGATCTCTAAATCCCATCACCCCCGAGCTATTGAAGCATCCACTAAATATTTCTTAGTACAAGCAGCTGCCTCAGCCCTGCTACTTTTCTCCAGCATAACTAATGCATGATTCACCGGCCAGTGAGACATTACACAACTTACCCACCCAACATCATGCATTATACTAACAGTCGCAATTTCAATAAAACTTGGCCTAGTCCCATTCCACTTCTGGTTCCCAGAAGTCCTTCAAGGCTCATCCCCCACAACCAATCTGCTTCTAGCCACAGTCATAAAATTTCCTCCAACTATTCTTCTACTCCTCACATCTCCATCCTTAGACTACAACCTACTATCCTTAATAGCCATTACTTCCGCAGCTTTAGGAGGCTGAATAGGCCTAAACCAGACCCAAGTCCGCAAGATCCTAGCATTCTCGTCAATCTCCCACTTAGGCTGAATAACCATTATCCTTACTTACAACCCTAAACTCACACTAATCACCTTCTATCTTTACTCCCTAACAACAGCTGCCATTTTCTTTACCATTAATACCATCAATACCTTAAAACTCTCCACAATAATGACAGCATGAACAAAAACTCCATCACTAACAACTATACTTATACTTACACTCTTATCCTTAGCAGGTCTCCCTCCCCTAACCGGATTCCTGCCTAAATGACTAATCATCCAAGAACTAACTAAGCAAGAACTCACAACAGCAGCCACAATCATAGCACTACTCTCCCTACTAGGACTTTTTTTCTACCTACGCCTTGCATACTGCGCAACAATCACACTACCCCCAAACTCCGCCAACCACATAAAACACTGACAGACTGGCAAGCCTGTCAACATGTCAACTACAATTTTCACCATGTTATCAATCATGCTTTTACCCCTATCCCCTATGATCATAACAACCACCTAG
39896_LoretoPE ATGAACCCCCAAGCCCTACTTATCTCCACCATAAGCCTCCTCCTTGGCACATTCACTATTATCTCAGCCAACCACTGAATCATAGCATGAGCAGGACTTGAAATCAATACTTTAGCTATCCTCCCACTGATCTCTAAATCCCATCACCCCCGAGCTATTGAAGCATCCACTAAATATTTCTTAGTACAAGCAGCTGCCTCAACCCTGCTACTTTTCTCCAGCATAACTAATGCATGATTCACCGGCCAGTGAGACATTACACAACTTACCCACCCAACATCATGCATTATACTAACAGTCGCAATTTCAATAAAACTTGGCCTAGTCCCATTCCACTTCTGGTTCCCAGAAGTCCTTCAAGGCTCATCCCCCACAACCAATCTGCTTCTAGCCACAGTCATAAAATTTCCTCCAACTATTCTTCTACTCCTCACATCTCCATCCTTAAACTACAACCTACTATCCTTAATAGCCATTACTTCCGCAGCTTTAGGAGGCTGAATAGGCCTAAACCAGACCCAAGTCCGCAAGATCCTAGCATTCTCGTCAATCTCCCACTTAGGCTGAATAACCATTATCCTTACTTACAACCCTAAACTCACACTAATCACCTTCTATCTTTACTCCCTAACAACAGCTGCCATTTTCTTTACCATTAATACCATCAATACCTTAAAACTCTCCACAATAATGACAGCATGAACAAAAACTCCATCACTAACAACTATACTTATACTTACACTCTTATCCTTAGCAGGTCTCCCTCCCCTAACCGGATTCCTGCCTAAATGACTAATCATCCAAGAACTAACTAAGCAAGAACTCACAACAGCAGCCACAATCATAGCACTACTCTCCCTACTAGGACTTTTTTTCTACCTACGCCTTGCATACTGCGCAACAATCACACTACCCCCAAACTCCGCCAACCACATAAAACACTGACAGACTAGCAAGCCTGTCAACATGTCAACTACAATTTTCACCATGTTATCAATCATGCTTTTACCCCTATCCCCTATGATCATAACAACCACCTAG
IAvH.BT1177_AcevedoHuiCO ATGAACCCCCAAGCCCTACTTATCTCCACCATAAGCCTCCTCCTTGGCACATTCACTATTATCTCAGCCAACCACTGAATCATAGCATGAGCAGGACTTGAAATCAATACTTTAGCTATCCTCCCACTGATCTCTAAATCCCATCACCCCCGAGCTATTGAAGCATCCACTAAATATTTCTTAGTACAAGCAGCTGCCTCAACCCTGCTACTTTTCTCCAGCATAACTAATGCATGATTCACCGGCCAGTGAGACATTACACAACTTACCCACCCAACATCATGCATTATACTAACAGTCGCAATTTCAATAAAACTTGGCCTAGTCCCATTCCACTTCTGGTTCCCAGAAGTCCTTCAAGGCTCATCCCCCACAACCAATCTGCTTCTAGCCACAGTCATAAAATTTCCTCCAACTATTCTTCTACTCCTCACATCTCCATCCTTAGACTACAACCTACTATCCTTAATAGCCATTACTTCCGCAGCTTTAGGAGGCTGAATAGGCCTAAACCAGACCCAAGTCCGCAAGATCCTAGCATTCTCGTCAATCTCCCACTTAGGCTGAATAACCATTATCCTTACTTACAACCCTAAACTCACACTAATCACCTTCTATCTTTACTCCCTAACAACAGCTGCCATTTTCTTTACCATTAATACCATCAATACCTTAAAACTCTCCACAATAATGACAGCATGAACAAAAACTCCATCACTAACAACTATACTTATACTTACACTCTTATCCTTAGCAGGTCTCCCTCCCCTAACCGGATTCCTGCCTAAATGACTAATCATCCAAGAACTAACTAAGCAAGAACTCACAACAGCAGCCACAATCATAGCACTACTCTCCCTACTAGGACTTTTTTTCTACCTACGCCTTGCATACTGCGCAACAATCACACTACCCCCAAACTCCGCCAACCACATAAAACACTGACAGACTGGCAAGCCTGTCAACATGTCAACTACAATTTTCACCATGTTATCAATCATGCTTTTACCCCTATCCCCTATGATCATAACAACCACCTAG
IAvH.BT7444_SnAgustinHuiCO ATGAACCCCCAAGCCCTACTTATCTCCACCATAAGCCTCCTCCTTGGCACATTCACTATTATCTCAGCCAACCACTGAATCATAGCATGAGCAGGACTTGAAATCAATACTTTAGCTATCCTCCCACTGATCTCTAAATCCCATCACCCCCGAGCTATTGAAGCATCCACTAAATATTTCTTAGTACAAGCAGCTGCCTCAACCCTGCTACTTTTCTCCAGCATAACTAATGCATGATTCACCGGCCAGTGAGACATTACACAACTTACCCACCCAACATCATGCATTATACTAACAGTCGCAATTTCAATAAAACTTGGCCTAGTCCCATTCCACTTCTGGTTCCCAGAAGTCCTTCAAGGCTCATCCCCCACAACCAATCTGCTTCTAGCCACAGTCATAAAATTTCCTCCAACTATTCTTCTACTCCTCACATCTCCATCCTTAGACTACAACCTACTATCCTTAATAGCCATTACTTCCGCAGCTTTAGGAGGCTGAATAGGCCTAAACCAGACCCAAGTCCGCAAGATCCTAGCATTCTCGTCAATCTCCCACTTAGGCTGAATAACCATTATCCTTACTTACAACCCTAAACTCACACTAATCACCTTCTATCTTTACTCCCTAACAACAGCTGCCATTTTCTTTACCATTAATACCATCAATACCTTAAAACTCTCCACAATAATGACAGCATGAACAAAAACTCCATCACTAACAACTATACTTATACTTACACTCTTATCCTTAGCAGGTCTCCCTCCCCTAACCGGATTCCTGCCTAAATGACTAATCATCCAAGAACTAACTAAGCAAGAACTCACAACAGCAGCCACAATCATAGCACTACTCTCCCTACTAGGACTTTTTTTCTACCTACGCCTTGCATACTGCGCAACAATCACACTACCCCCAAACTCCGCCAACCACATAAAACACTGACAGACTGGCAAGCCTGTCAACATGTCAACTACAATTTTCACCATGTTATCAATCATGCTTTTACCCCTATCCCCTATGATCATAACAACCACCTAG
IAvH.BT1187_AcevedoHuiCO ATGAACCCCCAAGCCCTACTTATCTCCACCATAAGCCTCCTCCTTGGTACATTCACTATTATCTCAGCCAACCACTGAATCATAGCATGAGCAGGACTTGAAATCAATACTTTAGCTATCCTCCCACTGATCTCTAAATCCCATCACCCCCGAGCTATTGAAGCATCCACTAAATATTTCTTAGTACAAGCAGCTGCCTCAACCCTGCTACTTTTCTCCAGCATAACTAATGCATGATTCACCGGCCAGTGAGACATTACACAACTTACCCACCCAACATCATGCATTATACTAACAGTCGCAATTTCAATAAAACTTGGCCTAGTCCCATTCCACTTCTGGTTCCCAGAAGTCCTTCAAGGCTCATCCCCCACAACCAATCTGCTTCTAGCCACAGTCATAAAATTTCCTCCAACTATTCTTCTACTCCTCACATCTCCATCCTTAAACTACAACCTACTATCCTTAATAGCCATTACTTCCGCAGCTTTAGGAGGCTGAATAGGCCTAAACCAGACCCAAGTCCGCAAGATCCTAGCATTCTCGTCAATCTCCCACTTAGGCTGAATAACCATTATCCTTACTTACAACCCTAAACTCACACTAATCACCTTCTATCTTTACTCCCTAACAACAGCTGCCATTTTCTTTACCATTAATACCATCAATACCTTAAAACTCTCCACAATAATGACAGCATGAACAAAAACTCCATCACTAACAACTATACTTATACTTACACTCTTATCCTTAGCAGGTCTCCCTCCCCTAACCGGATTCCTGCCTAAATGACTAATCATCCAAGAACTAACTAAGCAAGAACTCACAACAGCAGCCACAATCATAGCACTACTCTCCCTACTAGGACTTTTTTTCTACCTACGCCTTGCATACTGCGCAACAATCACACTACCCCCAAACTCCGCCAACCACATAAAACACTGACAGACTGGCAAGCCTGTCAACATGTCAACTACAATTTTCACCATGTTATCAATCATGCTTTTACCCCTATCCCCTATGATCATAACAACCACCTAG
IAvH.BT7772_AnoriAntCO ATGAACCCCCAAGCCCTACTTATCTCCACCATAAGCCTCCTCCTTGGCACATTCACTATTATCTCAGCCAACCACTGAATCATAGCATGAGCAGGACTTGAAATCAATACTTTAGCTATCCTCCCACTGATCTCTAAATCCCATCACCCCCGAGCTATTGAAGCATCCACTAAATATTTCTTAGTACAAGCAGCTGCCTCAACCCTGCTACTTTTCTCCAGCATAACTAATGCATGATTCACCGGCCAGTGAGACATTACACAACTTACCCACCCAACATCATGCATTATACTAACAGTCGCAATTTCAATAAAACTTGGCCTAGTCCCATTCCACTTCTGGTTCCCAGAAGTCCTTCAAGGCTCATCCCCCACAACCAATCTGCTTCTAGCCACAGTCATAAAATTTCCTCCAACTATTCTTCTACTCCTCACATCTCCATCCTTAAACTACAACCTACTATCCTTAATAGCCATTACTTCCGCAGCTTTAGGAGGCTGAATAGGCCTAAACCAGACCCAAGTCCGCAAGATCCTAGCATTCTCGTCAATCTCCCACTTAGGCTGAATAACCATTATCCTTACTTACAACCCTAAACTCACACTAATCACCTTCTATCTTTACTCCCTAACAACAGCTGCCATTTTCTTTACCATTAATACCATCAATACCTTAAAACTCTCCACAATAATGACAGCATGAACAAAAACTCCATCACTAACAACTATACTTATACTTACACTCTTATCCTTAGCAGGTCTCCCTCCCCTAACCGGATTCCTGCCTAAATGACTAATCATCCAAGAACTAACTAAGCAAGAACTCACAACAGCAGCCACAATCATAGCACTACTCTCCCTACTAGGACTTTTTTTCTACCTACGCCTTGCATACTGCGCAACAATCACACTACCCCCAAACTCCGCCAACCACATAAAACACTGACAGACTGGCAAGCCTGTCAACATGTCAACTACAATTTTCACCATGTTATCAATCATGCTTTTACCCCTATCCCCTATGATCATAACAACCACCTAG
IAvH.BT2478_CumbreValleCO ATGAACCCCCAAGCCCTACTTATCTCCACCATAAGCCTCCTCCTTGGCACATTCACCATTATCTCAGCCAACCACTGAATCATAGCATGAGCAGGACTTGAAATCAATACTTTAGCTATCCTCCCACTGATCTCTAAATCCCATCACCCCCGAGCTATTGAAGCATCCACTAAATATTTCTTAGTACAAGCAGCTGCCTCAACCCTGCTACTTTTCTCCAGCATAACTAATGCATGATTCACCGGCCAGTGAGACATTACACAACTTACCCACCCAACATCATGCATTATACTAACAGTCGCAATTTCAATAAAACTTGGCCTAGTCCCATTCCACTTCTGGTTCCCAGAAGTCCTTCAAGGCTCATCCCCCACAACCAATCTGCTTCTAGCCACAGTCATAAAATTTCCTCCAACTATTCTTCTACTCCTCACATCTCCATCCTTAAACTACAACCTACTATCCTTAATAGCCATTACTTCCGCAGCTTTAGGAGGCTGAATAGGCCTAAACCAGACCCAAGTCCGCAAGATCCTAGCATTCTCGTCAATCTCCCACTTAGGCTGAATAACCATTATCCTTACTTACAACCCTAAACTCACACTAATCACCTTCTATCTTTACTCCCTAACAACAGCTGCCATTTTCTTTACCATTAATACCATCAATACCTTAAAACTCTCCACAATAATGACAGCATGAACAAAAACTCCATCACTAACAACTATACTTATACTTACACTCTTATCCTTAGCAGGTCTCCCTCCCCTAACCGGATTCCTGCCTAAATGACTAATCATCCAAGAACTAACTAAGCAAGAACTCACAACAGCAGCCACAATCATAGCACTACTCTCCCTACTAGGACTTTTTTTCTACCTACGCCTTGCATACTGCGCAACAATCACACTACCCCCAAACTCCGCCAACCACATAAAACACTGACAGACTGGCAAGCCTGTCAACATGTCAACTACAATTTTCACCATGTTATCAATCATGCTTTTACCCCTATCCCCTATGATCATAACAACCACCTAG
IAvH.BT3993_TatamaRisCO ATGAACCCCCAAGCCCTACTTATCTCCACCATAAGCCTCCTCCTTGGCACATTCACCATTATCTCAGCCAACCACTGAATCATAGCATGAGCAGGACTTGAAATCAATACTTTAGCTATCCTCCCACTGATCTCTAAATCCCATCACCCCCGAGCTATTGAAGCATCCACTAAATATTTCTTAGTACAAGCAGCTGCCTCAACCCTGCTACTTTTCTCCAGCATAACTAATGCATGATTCACCGGCCAGTGAGACATTACACAACTTACCCACCCAACATCATGCATTATACTAACAGTCGCAATTTCAATAAAACTTGGCCTAGTCCCATTCCACTTCTGGTTCCCAGAAGTCCTTCAAGGCTCATCCCCCACAACCAATCTGCTTCTAGCCACAGTCATAAAATTTCCTCCAACTATTCTTCTACTCCTCACATCTCCATCCTTAAACTACAACCTACTATCCTTAATAGCCATTACTTCCGCAGCTTTAGGAGGCTGAATAGGCCTAAACCAGACCCAAGTCCGCAAGATCCTAGCATTCTCGTCAATCTCCCACTTAGGCTGAATAACCATTATCCTTACTTACAACCCTAAACTCACACTAATCACCTTCTATCTTTACTCCCTAACAACAGCTGCCATTTTCTTTACCATTAATACCATCAATACCTTAAAACTCTCCACAATAATGACAGCATGAACAAAAACTCCATCACTAACAACTATACTTATACTTACACTCTTATCCTTAGCAGGTCTCCCTCCCCTAACCGGATTCCTGCCTAAATGACTAATCATCCAAGAACTAACTAAGCAAGAACTCACAACAGCAGCCACAATCATAGCACTACTCTCCCTACTAGGACTTTTTTTCTACCTACGCCTTGCATACTGCGCAACAATCACACTACCCCCAAACTCCGCCAACCACATAAAACACTGACAGACTGGCAAGCCTGTCAACATGTCAACTACAATTTTCACCATGTTATCAATCATGCTTTTACCCCTATCCCCTATGATCATAACAACCACCTAG
IAvH.BT2422_CumbreValleCO ATGAACCCCCAAGCCCTACTTATCTCCACCATAAGCCTCCTCCTTGGCACATTCACCATTATCTCAGCCAACCACTGAATCATAGCATGAGCAGGACTTGAAATCAATACTTTAGCTATCCTCCCACTGATCTCTAAATCCCATCACCCCCGAGCTATTGAAGCATCCACTAAATATTTCTTAGTACAAGCAGCTGCCTCAACCCTGCTACTTTTCTCCAGCATAACTAATGCATGATTCACCGGCCAGTGAGACATCACACAACTTACCCACCCAACATCATGCATTATACTAACAGTCGCAATTTCAATAAAACTTGGCCTAGTCCCATTCCACTTCTGGTTCCCAGAAGTCCTTCAAGGCTCATCCCCCACAACCAATCTGCTTCTAGCCACAGTCATAAAATTTCCTCCAACTATTCTTCTACTCCTCACATCTCCATCCTTAAACTACAACCTACTGTCCTTAATAGCCATTACTTCCGCAGCTTTAGGAGGCTGAATAGGCCTAAACCAGACCCAAGTCCGCAAGATCCTAGCATTCTCGTCAATCTCCCACTTAGGCTGAATAACCATTATCCTTACTTACAACCCTAAACTCACACTAATCACCTTCTATCTTTACTCCCTAACAACAGCTGCCATTTTCTTTACCATTAATACCATCAATACCTTAAAACTCTCCACAATAATGACAGCATGAACAAAAACTCCATCACTAACAACTATACTTATACTTACACTCTTATCCTTAGCAGGTCTCCCTCCCCTAACCGGATTCCTGCCTAAATGACTAATCATCCAAGAACTAACTAAGCAAGAACTCACAACAGCAGCCACAATCATAGCACTACTCTCCCTACTAGGACTTTTTTTCTACCTACGCCTTGCATACTGCGCAACAATCACACTACCCCCAAACTCCGCCAACCACATAAAACACTGACAGACTGGCAAGCCTGTCAACATGTCAACTACAATTTTCACCATGTTATCAATCATGCTTTTACCCCTATCCCCTATGATCATAACAACCACCTAG
IAvH.BT4047_TatamaRisCO ATGAACCCCCAAGCCCTACTTATCTCCACCATAAGCCTCCTCCTTGGCACATTCACCATTATCTCAGCCAACCACTGAATCATAGCATGAGCAGGACTTGAAATCAATACTTTAGCTATCCTCCCACTGATCTCTAAATCCCATCACCCCCGAGCTATTGAAGCATCCACTAAATATTTCTTAGTACAAGCAGCTGCCTCAACCCTGCTACTTTTCTCCAGCATAACTAATGCATGATTCACCGGCCAGTGAGACATTACACAACTTACCCACCCAACATCATGCATTATACTAACAGTCGCAATTTCAATAAAACTTGGCCTAGTCCCATTCCACTTCTGGTTCCCAGAAGTCCTTCAAGGCTCATCCCCCACAACCAATCTGCTTCTAGCCACAGTCATAAAATTTCCTCCAACTATTCTTCTACTCCTCACATCTCCATCCTTAAACTACAACCTACTATCCTTAATAGCCATTACTTCCGCAGCTTTAGGAGGCTGAATAGGCCTAAACCAGACCCAAGTCCGCAAGATCCTAGCATTCTCGTCAATCTCCCACTTAGGCTGAATAACCATTATCCTTACTTACAACCCTAAACTCACACTAATCACCTTCTATCTTTACTCCCTAACAACAGCTGCCATTTTCTTTACCATTAATACCATCAATACCTTAAAACTCTCCACAATAATGACAGCATGAACAAAAACTCCATCACTAACAACTATACTTATACTTACACTCTTATCCTTAGCAGGTCTCCCTCCCCTAACCGGATTCCTGCCTAAATGACTAATCATCCAAGAACTAACTAAGCAAGAACTCACAACAGCAGCCACAATCATAGCACTACTCTCCCTACTAGGACTTTTTTTCTACCTACGCCTTGCATACTGCGCAACAATCACACTACCCCCAAACTCCGCCAACCACATAAAACACTGACAGACTGGCAAGCCTGTCAACATGTCAACTACAATTTTCACCATGTTATCAATCATGCTTTTACCCCTATCCCCTATGATCATAACAACCACCTAG
IAvH.BT4062_TatamaRisCO ATGAACCCCCAAGCCCTACTTATCTCCACCATAAGCCTCCTCCTTGGCACATTCACTATTATCTCAGCCAACCACTGAATCATAGCATGAGCAGGACTTGAAATCAATACTTTAGCTATCCTCCCACTGATCTCTAAATCCCATCACCCCCGAGCTATTGAAGCATCCACTAAATATTTCTTAGTACAAGCAGCTGCCTCAACCCTGCTACTTTTCTCCAGCATAACTAATGCATGATTCACCGGCCAGTGAGACATTACACAACTTACCCACCCAACATCATGCATTATACTAACAGTCGCAATTTCAATAAAACTTGGCCTAGTCCCATTCCACTTCTGGTTCCCAGAAGTCCTTCAAGGCTCATCCCCCACAACCAATCTGCTTCTAGCCACAGTCATAAAACTTCCTCCAACTATTCTTCTACTCCTCACATCTCCATCCCTAAACTACAACCTACTATCCTTAATAGCCATTACTTCCGCAGCTTTAGGAGGCTGAATAGGCCTAAACCAGACCCAAGTCCGCAAGATCCTAGCATTCTCGTCAATCTCCCACTTAGGCTGAATAACCATTATCCTTACTTACAACCCTAAACTCACACTAATCACCTTCTATCTTTACTCCCTAACAACAGCTGCCATTTTCTTTACCATTAATACCATCAATACCTTAAAACTCTCCACAATAATGACAGCATGAACAAAAACTCCATCACTAACAACTATACTTATACTTACACTCTTATCCTTAGCAGGTCTCCCTCCCCTAACCGGATTCCTGCCTAAATGACTAATCATCCAAGAACTAACTAAGCAAGAACTCACAACAGCAGCCACAATCATAGCACTACTCTCCCTACTAGGACTTTTTTTCTACCTACGCCTTGCATACTGCGCAACAATCACACTACCCCCAAACTCCGCCAACCACATAAAACACTGACAGACTGGCAAGCCTGTCAACATGTCAACTACAATTTTCACCATGTTATCAATCATGCTTTTACCCCTATCCCCTATGATCATAACAACCACCTAG
IAvH.BT4668_CaldasCO ATGAACCCCCAAGCCCTACTTATCTCCACCATAAGCCTCCTCCTTGGCACATTCACTATTATCTCAGCCAACCACTGAATCATAGCATGAGCAGGACTTGAAATCAATACTTTAGCTATCCTCCCACTGATCTCTAAATCCCATCACCCCCGAGCTATTGAAGCATCCACTAAATATTTCTTAGTACAAGCAGCTGCCTCAACCCTGCTACTTTTCTCCAGCATAACTAATGCATGATTCACCGGCCAGTGAGACATTACACAACTTACCCACCCAACATCATGCATTATACTAACAGTCGCAATTTCAATAAAACTTGGCCTAGTCCCATTCCACTTCTGGTTCCCAGAAGTCCTTCAAGGCTCATCCCCCACAACCAATCTGCTTCTAGCCACAGTCATAAAACTTCCTCCAACTATTCTTCTACTCCTCACATCTCCATCCTTAAACTACAACCTACTATCCTTAATAGCCATTACTTCCGCAGCTTTAGGAGGCTGAATAGGCCTAAACCAGACCCAAGTCCGCAAGATCCTAGCATTCTCGTCAATCTCCCACTTAGGCTGAATAACCATTATCCTTACTTACAACCCTAAACTCACACTAATCACCTTCTATCTTTACTCCCTAACAACAGCTGCCATTTTCTTTACCATTAATACCATCAATACCTTAAAACTCTCCACAATAATGACAGCATGAACAAAAACTCCATCACTAACAACTATACTTATACTTACACTCTTATCCTTAGCAGGTCTCCCTCCCCTAACCGGATTCCTGCCTAAATGACTAATCATCCAAGAACTAACTAAGCAAGAACTCACAACAGCAGCCACAATCATAGCACTACTCTCCCTACTAGGACTTTTTTTCTACCTACGCCTTGCATACTGCGCAACAATCACACTACCCCCAAACTCCGCCAACCACATAAAACACTGACAGACTGGCAAGCCTGTCAACATGTCAACTACAATTTTCACCATGTTATCAATCATGCTTTTACCCCTATCCCCTATGATCATAACAACCACCTAG
IAvH.BT4472_StaRosaRisCO ATGAACCCCCAAGCCCTACTTATCTCCACCATAAGCCTCCTCCTTGGCACATTCACTATTATCTCAACCAACCACTGAATCATAGCATGAGCAGGACTTGAAATCAATACTTTAGCTATCCTCCCACTGATCTCTAAATCCCATCACCCCCGAGCTATTGAAGCATCCACTAAATATTTCTTAGTACAAGCAGCTGCCTCAACCCTGCTACTTTTCTCCAGCATAACTAATGCATGATTCACCGGCCAGTGAGACATTACACAACTTACCCACCCAACATCATGCATTATACTAACAGTCGCAATTTCAATAAAACTTGGCCTAGTCCCATTCCACTTCTGGTTCCCAGAAGTCCTTCAAGGCTCATCCCCCACAACCAATCTGCTTCTAGCCACAGTCATAAAACTTCCTCCAACTATTCTTCTACTCCTCACATCTCCATCCTTAAACTACAACCTACTATCCTTAATAGCCATTACTTCCGCAGCTTTAGGAGGCTGAATAGGCCTAAACCAGACCCAAGTCCGCAAGATCCTAGCATTCTCGTCAATCTCCCACTTAGGCTGAATAACCATTATCCTTACTTACAACCCTAAACTCACACTAATCACCTTCTATCTTTACTCCCTAACAACAGCTGCCATTTTCTTTACCATTAATACCATCAATACCTTAAAACTCTCCACAATAATGACAGCATGAACAAAAACTCCATCACTAACAACTATACTTATACTTACACTCTTATCCTTAGCAGGTCTCCCTCCCCTAACCGGATTCCTGCCTAAATGACTAATCATCCAAGAACTAACTAAGCAAGAACTCACAACAGCAGCCACAATCATAGCACTACTCTCCCTACTAGGACTTTTTTTCTACCTACGCCTTGCATACTGCGCAACAATCACACTACCCCCAAACTCCGCCAACCACATAAAACACTGACAGACTGGCAAGCCTGTCAACATGTCAACTACAATTTTCACCATGTTATCAATCATGCTTTTACCCCTATCCCCTATGATCATAACAACCGCCTAG
IAvH.BT1706_CaldasCO ATGAACCCCCAAGCCCTACTTATCTCCACCATAAGCCTCCTCCTTGGCACATTCACTATTATCTCAGCCAACCACTGAATCATAGCATGAGCAGGACTTGAAATCAATACTTTAGCTATCCTCCCACTGATCTCTAAATCCCATCACCCCCGAGCTATTGAAGCATCCACTAAATATTTCTTAGTACAAGCAGCTGCCTCAACCCTGCTACTTTTCTCCAGCATAACTAATGCATGATTCACCGGCCAGTGAGACATTACACAACTTACCCACCCAACATCATGCATTATACTAACAGTCGCAATTTCAATAAAACTTGGCCTAGTCCCATTCCACTTCTGGTTCCCAGAAGTCCTTCAAGGCTCATCCCCCACAACCAATCTGCTTCTAGCCACAGTCATAAAATTTCCTCCAACTATTCTTCTACTCCTCACATCTCCATCCTTAAACTACAACCTACTATCCTTAATAGCCATTACTTCCGCAACTTTAGGAGGCTGAATAGGCCTAAACCAGACCCAAGTCCGCAAGATCCTAGCATTCTCGTCAATCTCCCACTTAGGCTGAATAACCATTATCCTTACTTACAACCCTAAACTCACACTAATCACCTTCTATCTTTACTCCCTAACAACAGCTGCCATTTTCTTTACCATTAATACCATCAATACCTTAAAACTCTCCACAATAATGACAGCATGAACAAAAACTCCATCACTAACAACTATACTTATACTTACACTCTTATCCTTAGCAGGTCTCCCTCCCCTAACCGGATTCCTGCCTAAATGACTAATCATCCAAGAACTAACTAAGCAAGAACTCACAACAGCAGCCACAATCATAGCACTACTCTCCCTACTAGGACTTTTTTTCTACCTACGCCTTGCATACTGCGCAACAATCACACTACCCCCAAACTCCGCCAACCACATAAAACACTGACAGACTGGCAAGCCTGTCAACATGTCAACTACAATTTTCACCATGTTATCAATCATGCTTTTACCCCTATCCCCTATGATCATAACAACCACCTAG
IAvH.BT4674_CaldasCO ATGAACCCCCAAGCCCTACTTATCTCCACCATAAGCCTCCTCCTTGGCACATTCACTATTATCTCAGCCAACCACTGAATCATAGCATGAGCAGGACTTGAAATCAATACTTTAGCTATCCTCCCACTGATCTCTAAATCCCATCACCCCCGAGCTATTGAAGCATCCACTAAATATTTCTTAGTACAAGCAGCTGCCTCAACCCTGCTACTTTTCTCCAGCATAACTAATGCATGATTCACCGGCCAGTGAGACATTACACAACTTACCCACCCAACATCATGCATTATACTAACAGTCGCAATTTCAATAAAACTTGGCCTAGTCCCATTCCACTTCTGGTTCCCAGAAGTCCTTCAAGGCTCATCCCTCACAACCAATCTGCTTCTAGCCACAGTCATAAAACTTCCTCCAACTATTCTTCTACTCCTCACATCTCCATCCTTAAACTACAACCTACTATCCTTAATAGCCATTACTTCCGCAGCTTTAGGAGGCTGAATAGGCCTAAACCAGACCCAAGTCCGCAAGATCCTAGCATTCTCGTCAATCTCCCACTTAGGCTGAATAACCATTATCCTTACTTACAACCCTAAACTCACACTAATCACCTTCTATCTTTACTCCCTAACAACAGCTGCCATTTTCTTTACCATTAATACCATCAATACCTTAAAACTCTCCACAATAATGACAGCATGAACAAAAACTCCATCACTAACAACTATACTTATACTTACACTCTTATCCTTAGCAGGTCTCCCTCCCCTAACCGGATTCCTGCCTAAATGACTAATCATCCAAGAACTAACTAAGCAAGAACTCACAACAGCAGCCACAATCATAGCACTACTCTCCCTACTAGGACTTTTTTTCTACCTACGCCTTGCATACTGCGCAACAATCACACTACCCCCAAACTCCGCCAACCACATAAAACACTGACAGACTGGCAAGCCTGTCAACATGTCAACTACAATTTTCACCATGTTATCAATCATGCTTTTACCCCTATCCCCTATGATCATAACAACCACCTAG
IAvH.BT7427_SnAgustinHuiCO ATGAACCCCCAAGCCCTACTTATCTCCACCATAAGCCTCCTCCTTGGCACATTCACTATTATCTCAGCCAACCACTGAATCATAGCATGAGCAGGACTTGAAATCAATACTTTAGCTATCCTCCCACTGATCTCTAAATCCCATCACCCCCGAGCTATTGAAGCATCCACTAAATATTTCTTAGTACAAGCAGCTGCCTCAACCCTGCTACTTTTCTCCAGCATAACTAATGCATGATTCACCGGCCAGTGAGACATTACACAACTTACCCACCCAACATCATGCATTATACTAACAGTCGCAATTTCAATAAAACTTGGCCTAGTCCCATTCCACTTCTGGTTCCCAGAAGTCCTTCAAGGCTCATCCCCCACAACCAATCTGCTTCTAGCCACAGTCATAAAATTTCCTCCAACTATTCTTCTACTCCTCACATCTCCATCCTTAAACTACAACCTACTATCCTTAATAGCCATTACTTCCGCAGCTTTAGGAGGCTGAATAGGCCTAAACCAGACCCAAGTCCGCAAGATCCTAGCATTCTCGTCAATCTCCCACTTAGGCTGAATAACCATTATCCTTACTTACAACCCTAAACTCACACTAATCACCTTCTATCTTTACTCCCTAACAACAGCTGCCATTTTCTTTACCATTAATACCATCAATACCTTAAAACTCTCCACAATAATGACAGCATGAACAAAAACTCCATCACTAACAACTATACTTATACTTACACTCTTATCCTTAGCAGGTCTCCCTCCCCTAACCGGATTCCTGCCTAAATGACTAATCATCCAAGAACTAACTAAGCAAGAACTCACAACAGCAGCCACAATCATAGCACTACTCTCCCTACTAGGACTTTTTTTCTACCTACGCCTTGCATACTGCGCAACAATCACACTACCCCCAAACTCCGCCAACCACATAAAACACTGACAGACTGGCAAGCCTGTCAACATGTCAACTACAATTTTCACCATATTATCAATCATGCTTTTACCCCTATCCCCTATGATCATAACAACCACCTAG
IAvH.BT4548_AmalfiAntCO ATGAACCCCCAAGCCCTACTTATCTCCACCATAAGCCTCCTCCTTGGCACATTCACTATTATCTCAGCCAACCACTGAATCATAGCATGAGCAGGACTTGAAATCAATACTTTAGCTATCCTCCCACTGATCTCTAAACCCCATCACCCCCGAGCTATTGAAGCATCCACTAAATATTTCTTAGTACAAGCAGCTGCCTCAACCCTGCTACTTTTCTCCAGCATAACTAATGCATGATTCACCGGCCAGTGAGACATTACACAACTTACCCACCCAACATCATGCATTATACTAACAGTCGCAATTTCAATAAAACTTGGCCTAGTCCCATTCCACTTCTGGTTCCCAGAAGTCCTTCAAGGCTCATCCCCCACAACCAATCTGCTTCTAGCCACAGTCATAAAACTTCCTCCAACTATTCTTCTACTCCTCACATCTCCATCCCTAAACTACAACCTACTATCCTTAATAGCCATTACTTCCGCAGCTTTAGGAGGCTGAATAGGCCTAAACCAGACCCAAGTCCGCAAGATCCTAGCATTCTCGTCAATCTCCCACTTAGGCTGAATAACCATTATCCTTACTTACAACCCTAAACTCACACTAATCACCTTCTATCTTTACTCCCTAACAACAGCTGCCATTTTCTTTACCATTAATACCATCAATACCTTAAAACTCTCCACAATAATGACAGCATGAACAAAAACTCCACCACTAACAACTATACTTATACTTACACTCTTATCCTTAGCAGGTCTCCCTCCCCTAACCGGATTCCTGCCTAAATGACTAATCATCCAAGAACTAACTAAGCAAGAACTCACAACAGCAGCCACAATCATAGCACTACTCTCCCTACTAGGACTTTTTTTCTACCTACGCCTTGCATACTGCGCAACAATCACACTACCCCCAAACTCCGCCAACCACATAAAACACTGACAGACTGGCAAGCCTGTCAACATGTCAACTACAATTTTCACCATGTTATCAATCATGCTTTTACCCCTATCCCCTATGATCATAACAACCACCTAG
IAvH.BT4043_TatamaRisCO ATGAACCCCCAAGCCCTACTTATCTCAACCATAAGCCTCCTCCTTGGCACATTCACTATTATCTCAGCCAACCACTGAATCATAACATGAGCAGGACTTGAAATCAATACTTTAGCTATCCTCCCACTGATCTCTAAATCCCATCACCCCCGAGCTATTGAAGCATCCACTAAATATTTCTTAGTACAAGCAGCTGCCTCAACCCTGCTACTTTTCTCCAGCATAACTAATGCATGATTCACCGGCCAGTGAGACATTACACAACTTACCCACCCAACATCATGCATTATACTAACAGTCGCAATTTCAATAAAACTTGGCCTAGTCCCATTCCACTTCTGGTTCCCAGAAGTCCTTCAAGGCTCATCCCCCACAACCAATCTGCTTCTAGCCACAGTCATAAAATTTCCTCCAACTATTCTTCTACTCCTCACATCTCCATCCTTAAACTACAACCTACTATCCTTAATAGCCATTACTTCCGCAGCTTTAGGAGGCTGAATAGGCCTAAACCAGACCCAAGTCCGCAAGATCCTGGCATTCTCGTCAATCTCCCACTTAGGCTGAATAACCATTATCCTTACTTACAACCCTAAACTCACACTAATCACCTTCTATCTTTACTCCCTAACAACAGCTGCCATTTTCTTTACCATTAATACCATCAATACCTTAAAACTCTCCACAATAATGACAGCATGAACAAAAACTCCATCACTAACAACTATACTTATACTTACACTCTTATCCTTAGCAGGTCTCCCTCCCCTAACCGGATTCCTGCCTAAATGACTAATCATCCAAGAACTAACTAAGCAAGAACTCACAACAGCAGCCACAATCATAGCACTACTCTCCCTACTAGGACTTTTTTTCTACCTACGCCTTGCATACTGCGCAACAATCACACTACCCCCAAACTCCGCCAACCACATAAAACACTGACAGACTGGCAAGCCTGTCAACATGTCAACTACAATTTTCACCATGTTATCAATCATGCTTTTACCCTTATCCCCTATGATCATAACAACCACCTAG
IAvH.BT4066_TatamaRisCO ATGAACCCCCAAGCCCTACTTATCTCAACCATAAGCCTCCTCCTTGGCACATTCACTATTATCTCAGCCAACCACTGAATCATAACATGAGCAGGACTTGAAATCAATACTTTAGCTATCCTCCCACTGATCTCTAAATCCCATCACCCCCGAGCTATTGAAGCATCCACTAAATATTTCTTAGTACAAGCAGCTGCCTCAACCCTGCTACTTTTCTCCAGCATAACTAATGCATGATTCACCGGCCAGTGAGACATTACACAACTTACCCACCCAACATCATGCATTATACTAACAGTCGCAATTTCAATAAAACTTGGCCTAGTCCCATTCCACTTCTGGTTCCCAGAAGTCCTTCAAGGCTCATCCCCCACAACCAATCTGCTTCTAGCCACAGTCATAAAATTTCCTCCAACTATTCTTCTACTCCTCACATCTCCATCCTTAAACTACAACCTACTATCCTTAATAGCCATTACTTCCGCAGCTTTAGGAGGCTGAATAGGCCTAAACCAGACCCAAGTCCGCAAGATCCTGGCATTCTCGTCAATCTCCCACTTAGGCTGAATAACCATTATCCTTACTTACAACCCTAAACTCACACTAATCACCTTCTATCTTTACTCCCTAACAACAGCTGCCATTTTCTTTACCATTAATACCATCAATACCTTAAAACTCTCCACAATAATGACAGCATGAACAAAAACTCCATCACTAACAACTATACTTATACTTACACTCTTATCCTTAGCAGGTCTCCCTCCCCTAACCGGATTCCTGCCTAAATGACTAATCATCCAAGAACTAACTAAGCAAGAACTCACAACAGCAGCCACAATCATAGCACTACTCTCCCTACTAGGACTTTTTTTCTACCTACGCCTTGCATACTGCGCAACAATCACACTACCCCCAAACTCCGCCAACCACATAAAACACTGACAGACTGGCAAGCCTGTCAACATGTCAACTACAATTTTCACCATGTTATCAATCATGCTTTTACCCTTATCCCCTATGATCATAACAACCACCTAG
AM.DOT11801_LaPazBO ATGAACCCCCAAGCCCTACTTATCTCCACCATAAGCCTCCTCCTTGGCACATTCACTATTATCTCAGCCAACCACTGAATCATAGCATGAGCAGGACTTGAAATCAATACTTTAGCTATCCTCCCACTGATCTCTAAATCCCATCACCCCCGAGCTATTGAAGCATCCACTAAATATTTCTTAGTACAAGCAGCTGCCTCAACCCTGCTACTTTTCTCCAGCATAACTAATGCATGATTCACCGGCCAGTGAGACATTACACAACTTACCCACCCAACATCATGCATCATACTAACAGTCGCAATTTCAATAAAACTTGGCCTAGTCCCATTCCACTTCTGGTTCCCAGAAGTCCTTCAAGGCTCATCTCCCACAACCAATCTGCTTCTAGCCACAGTCATAAAATTTCCTCCAACTATTCTTCTACTCCTCACATCTCCATCCTTAAACTACAACCTACTATCCTTAATAGCCATTACCTCCGCAGCTTTAGGAGGCTGAATAGGCCTAAACCAGACCCAAATCCGCAAGATCCTAGCATTCTCGTCAATCTCCCACTTAGGCTGAATAACCATTATCCTTACTTACAACCCTAAACTCACACTAATCACCTTCTATCTTTACTCCCTAACAACAGCTGCCATTTTCTTTACCATTAATACCATCAATACCTTAAAACTCTCCACAATAATGACAGCATGAACAAAAACTCCATCACTAACAACTATACTTATACTTACACTCTTATCCTTAGCGGGTCTCCCTCCCCTAACCGGATTCCTGCCTAAATGACTAATCATCCAAGAGCTAACTAAGCAAGAACTCACAACAGCAGCCACAATCATAGCACTACTCTCCCTACTAGGACTTTTTTTCTACCTACGCCTTGCATATTGCGCAACAATCACACTACCCCCAAACTCCTCCAACCACATAAAACACTGACAGACTAGCAAGCCTGTCAACATGCCAACTACAATTTTCACCATGTTATCAATCATGCTTTTACCCCTATCCCCCATGATCATAACAACCACCTAG
AM.DOT2603_LaPazBO ATGAACCCCCAAGCCCTACTTATCTCCACCATAAGCCTCCTCCTTGGCACATTCACTATTATCTCAGCCAACCACTGAATCATAGCATGAGCAGGACTTGAAATCAATACTTTAGCTATCCTCCCACTGATCTCTAAATCCCATCACCCCCGAGCTATTGAAGCATCCACTAAATATTTCTTAGTACAAGCAGCTGCCTCAACCCTGCTACTTTTCTCCAGCATAACTAATGCATGATTCACCGGCCAGTGAGACATTACACAACTTACCCACCCAACATCATGCATCATACTAACAGTCGCAATTTCAATAAAACTTGGCCTAGTCCCATTCCACTTCTGGTTCCCAGAAGTCCTTCAAGGCTCATCTCCCACAACCAATCTGCTTCTAGCCACAGTCATAAAATTTCCTCCAACTATTCTTCTACTCCTCACATCTCCATCCTTAAACTACAACCTACTATCCTTAATAGCCATTACCTCCGCAGCTTTAGGAGGCTGAATAGGCCTAAACCAGACCCAAATCCGCAAGATCCTAGCATTCTCGTCAATCTCCCACTTAGGCTGAATAACCATTATCCTTACTTACAACCCTAAACTCACACTAATCACCTTCTATCTTTACTCCCTAACAACAGCTGCCATTTTCTTTACCATTAATACCATCAATACCTTAAAACTCTCCACAATAATGACAGCATGAACAAAAACTCCATCACTAACAACTATACTTATACTTACACTCTTATCCTTAGCGGGTCTCCCTCCCCTAACCGGATTCCTGCCTAAATGACTAATCATCCAAGAGCTAACTAAGCAAGAACTCACAACAGCAGCCACAATCATAGCACTACTCTCCCTACTAGGACTTTTTTTCTACCTACGCCTTGCATATTGCGCAACAATCACACTACCCCCAAACTCCTCCAACCACATAAAACACTGACAGACTAGCAAGCCTGTCAACATGCCAACTACAATTTTCACCATGTTATCAATCATGCTTTTACCCCTATCCCCCATGATCATAACAACCACCTAG
AM.DOT2684_LaPazBO ATGAACCCCCAAGCCCTACTTATCTCCACCATAAGCCTCCTCCTTGGCACATTCACTATTATCTCAGCCAACCACTGAATCATAGCATGAGCAGGACTTGAAATCAATACTTTAGCTATCCTCCCACTGATCTCTAAATCCCATCACCCCCGAGCTATTGAAGCATCCACTAAATATTTCTTAGTACAAGCAGCTGCCTCAACCCTGCTACTTTTCTCCAGCATAACTAATGCATGATTCACCGGCCAGTGAGACATTACACAACTTACCCACCCAACATCATGCATCATACTAACAGTCGCAATTTCAATAAAACTTGGCCTAGTCCCATTCCACTTCTGGTTCCCAGAAGTCCTTCAAGGCTCATCTCCCACAACCAATCTGCTTCTAGCCACAGTCATAAAATTTCCTCCAACTATTCTTCTACTCCTCACATCTCCATCCTTAAACTACAACCTACTATCCTTAATAGCCATTACCTCCGCAGCTTTAGGAGGCTGAATAGGCCTAAACCAGACCCAAATCCGCAAGATCCTAGCATTCTCGTCAATCTCCCACTTAGGCTGAATAACCATTATCCTTACTTACAACCCTAAACTCACACTAATCACCTTCTATCTTTACTCCCTAACAACAGCTGCCATTTTCTTTACCATTAATACCATCAATACCTTAAAACTCTCCACAATAATGACAGCATGAACAAAAACTCCATCACTAACAACTATACTTATACTTACACTCTTATCCTTAGCGGGTCTCCCTCCCCTAACCGGATTCCTGCCTAAATGACTAATCATCCAAGAGCTAACTAAGCAAGAACTCACAACAGCAGCCACAATCATAGCACTACTCTCCCTACTAGGACTTTTTTTCTACCTACGCCTTGCATATTGCGCAACAATCACACTACCCCCAAACTCCTCCAACCACATAAAACACTGACAGACTAGCAAGCCTGTCAACATGCCAACTACAATTTTCACCATGTTATCAATCATGCTTTTACCCCTATCCCCCATGATCATAACAACCACCTAG
AM.DOT2857_StaCruzBO ATGAACCCCCAAGCCCTACTTATCTCCACCATAAGCCTCCTCCTTGGCACATTCACTATTATCTCAGCCAACCACTGAATCATAGCATGAGCAGGACTTGAAATCAATACTTTAGCTATCCTCCCACTGATCTCTAAATCCCATCACCCCCGAGCTATTGAAGCATCCACTAAATATTTCTTAGTACAAGCAGCTGCCTCAACCCTGCTACTTTTCTCCAGCATAACTAATGCATGATTCACCGGCCAGTGAGACATTACACAACTTACCCACCCAACATCATGCATCATACTAACAGTCGCAATTTCAATAAAACTTGGCCTAGTCCCATTCCACTTCTGGTTCCCAGAAGTCCTTCAAGGCTCATCTCCCACAACCAATCTGCTTCTAGCCACAGTCATAAAATTTCCTCCAACTATTCTTCTACTCCTCACATCTCCATCCTTAAACTACAACCTACTATCCTTAATAGCCATTACCTCCGCAGCTTTAGGAGGCTGAATAGGCCTAAACCAGACCCAAATCCGCAAGATCCTAGCATTCTCGTCAATCTCCCACTTAGGCTGAATAACCATTATCCTTACTTACAACCCTAAACTCACACTAATCACCTTCTATCTTTACTCCCTAACAACAGCTGCCATTTTCTTTACCATTAATACCATCAATACCTTAAAACTCTCCACAATAATGACAGCATGAACAAAAACTCCATCACTAACAACTATACTTATACTTACACTCTTATCCTTAGCGGGTCTCCCTCCCCTAACCGGATTCCTGCCTAAATGACTAATCATCCAAGAGCTAACTAAGCAAGAACTCACAACAGCAGCCACAATCATAGCACTACTCTCCCTACTAGGACTTTTTTTCTACCTACGCCTTGCATATTGCGCAACAATCACACTACCCCCAAACTCCTCCAACCACATAAAACACTGACAGACTAGCAAGCCTGTCAACATGCCAACTACAATTTTCACCATGTTATCAATCATGCTTTTACCCCTATCCCCCATGATCATAACAACCACCTAG
AM.DOT2701_LaPazBO ATGAACCCCCAAGCCCTACTTATCTCCACCATAAGCCTCCTCCTTGGCACATTCACTATTATCTCAGCCAACCACTGAATCATAGCATGAGCAGGACTTGAAATCAATACTTTAGCTATCCTCCCACTGATCTCTAAATCCCATCACCCCCGAGCTATTGAAGCATCCACTAAATATTTCTTAGTACAAGCAGCTGCCTCAACCCTGCTACTTTTCTCCAGCATAACTAATGCATGATTCACCGGCCAGTGAGACATTACACAACTTACCCACCCAACATCATGCATCATACTAACAGTCGCAATTTCAATAAAACTTGGCCTAGTCCCATTCCACTTCTGGTTCCCAGAAGTCCTTCAAGGCTCATCTCCCACAACCAATCTGCTTCTAGCCACAGTCATAAAATTTCCTCCAACTATTCTTCTACTCCTCACATCTCCATCCTTAAACTACAACCTACTATCCTTAATAGCCATTACCTCCGCAGCTTTAGGAGGCTGAATAGGCCTAAACCAGACCCAAATCCGCAAGATCCTAGCATTCTCGTCAATCTCCCACTTAGGCTGAATAACCATTATCCTTACTTACAACCCTAAACTCACACTAATCACCTTCTATCTTTACTCCCTAACAACAGCCGCCATTTTCTTTACCATTAATACCATCAATACCTTAAAACTCTCCACAATAATGACAGCATGAACAAAAACTCCATCACTAACAACTATACTTATACTTACACTCTTATCCTTAGCAGGTCTCCCTCCCCTAACCGGATTCCTGCCTAAATGACTAATCATCCAAGAGCTAACTAAGCAAGAACTCACAACAGCAGCCACAATCATAGCACTACTCTCCCTACTAGGACTTTTTTTCTACCTACGCCTTGCATATTGCGCAACAATCACACTACCCCCAAACTCCTCCAACCACATAAAACACTGACAGACTAGCAAGCCTGTCAACATGCCAACTACAATTTTCACCATGTTATCAATCATGCTTTTACCCCTATCCCCCATGATCATAACAACCACCTAG
AM.DOT2802_StaCruzBO ATGAACCCCCAAGCCCTACTTATCTCCACCATAAGCCTCCTCCTTGGCACATTCACTATTATCTCAGCCAACCACTGAATCATAGCATGAGCAGGACTTGAAATCAATACTTTAGCTATCCTCCCACTGATCTCTAAATCCCATCACCCCCGAGCTATTGAAGCATCCACTAAATATTTCTTAGTACAAGCAGCTGCCTCAACCCTGCTACTTTTCTCCAGCATAACTAATGCATGATTCACCGGCCAGTGAGACATTACACAACTTACCCACCCAACATCATGCATCATACTAACAGTCGCAATTTCAATAAAACTTGGCCTAGTCCCATTCCACTTCTGGTTCCCAGAAGTCCTTCAAGGCTCATCTCCCACAACCAATCTGCTTCTAGCCACAGTCATAAAATTTCCTCCAACTATTCTTCTACTCCTCACATCTCCATCCTTAAACTACAACCTACTATCCTTAATAGCCATTACCTCCGCAGCTTTAGGAGGCTGAATAGGCCTAAACCAGACCCAAATCCGCAAGATCCTAGCATTCTCGTCAATCTCCCACTTAGGCTGAATAACCATTATCCTTACTTACAACCCTAAACTCACACTAATCACCTTCTATCTTTACTCCCTAACAACAGCCGCCATTTTCTTTACCATTAATACCATCAATACCTTAAAACTCTCCACAATAATGACAGCATGAACAAAAACTCCATCACTAACAACTATACTTATACTTACACTCTTATCCTTAGCAGGTCTCCCTCCCCTAACCGGATTCCTGCCTAAATGACTAATCATCCAAGAGCTAACTAAGCAAGAACTCACAACAGCAGCCACAATCATAGCACTACTCTCCCTACTAGGACTTTTTTTCTACCTACGCCTTGCATATTGCGCAACAATCACACTACCCCCAAACTCCTCCAACCACATAAAACACTGACAGACTAGCAAGCCTGTCAACATGCCAACTACAATTTTCACCATGTTATCAATCATGCTTTTACCCCTATCCCCCATGATCATAACAACCACCTAG
AM.DOT5244_LaPazBO ATGAACCCCCAAGCCCTACTTATCTCCACCATAAGCCTCCTCCTTGGCACATTCACTATTATCTCAGCCAACCACTGAATCATAGCATGAGCAGGACTTGAAATCAATACTTTAGCTATCCTCCCACTGATCTCTAAATCCCATCACCCCCGAGCTATTGAAGCATCCACTAAATATTTCTTAGTACAAGCAGCTGCCTCAACCCTGCTACTTTTCTCCAGCATAACTAATGCATGATTCACCGGCCAGTGAGACATTACACAACTTACCCACCCAACATCATGCATCATACTAACAGTCGCAATTTCAATAAAACTTGGCCTAGTCCCATTCCACTTCTGGTTCCCAGAAGTCCTTCAAGGCTCATCTCCCACAACCAATCTGCTTCTAGCCACAGTCATAAAATTTCCTCCAACTATTCTTCTACTCCTCACATCTCCATCCTTAAACTACAACCTACTATCCTTAATAGCCATTACCTCCGCAGCTTTAGGAGGCTGAATAGGCCTAAACCAGACCCAAATCCGCAAGATCCTAGCATTCTCGTCAATCTCCCACTTAGGCTGAATAACCATTATCCTTACTTACAACCCTAAACTCACACTAATCACCTTCTATCTTTACTCCCTAACAACAGCTGCCATTTTCTTTACCATTAATACCATCAATACCTTAAAACTCTCCACAATAATGACAGCATGAACAAAAACTCCATCACTAACAACTATACTTATACTTACACTCTTATCCTTAGCGGGTCTCCCTCCCCTAACCGGATTCCTGCCTAAATGACTAATCATCCAAGAGCTAACTAAGCAAGAACTCACAACAGCAGCCACAATCATAGCACTACTCTCCCTACTAGGACTTTTTTTCTACCTACGCCTTGCATATTGCGCAACAATCACACTACCCCCAAACTCCTCCAACCACATAAAACACTGACAGACTAGCAAGCCTGTCAACATGCCAACTACAATTTTCACCATGTTATCAATCATGCTTTTACCCCTATCCCCCATGATCATAACAACCACCTAG
AM.DOT7061_LaPazBO ATGAACCCCCAAGCCCTACTTATCTCCACCATAAGCCTCCTCCTTGGCACATTCACTATTATCTCAGCCAACCACTGAATCATAGCATGAGCAGGACTTGAAATCAATACTTTAGCTATCCTCCCACTGATCTCTAAATCCCATCACCCCCGAGCTATTGAAGCATCCACTAAATATTTCTTAGTACAAGCAGCTGCCTCAACCCTGCTACTTTTCTCCAGCATAACTAATGCATGATTCACCGGCCAGTGAGACATTACACAACTTACCCACCCAACATCATGCATCATACTAACAGTCGCAATTTCAATAAAACTTGGCCTAGTCCCATTCCACTTCTGGTTCCCAGAAGTCCTTCAAGGCTCATCTCCCACAACCAATCTGCTTCTAGCCACAGTCATAAAATTTCCTCCAACTATTCTTCTACTCCTCACATCTCCATCCTTAAACTACAACCTACTATCCTTAATAGCCATTACCTCCGCAGCTTTAGGAGGCTGAATAGGCCTAAACCAGACCCAAATCCGCAAGATCCTAGCATTCTCGTCAATCTCCCACTTAGGCTGAATAACCATTATCCTTACTTACAACCCTAAACTCACACTAATCACCTTCTATCTTTACTCCCTAACAACAGCTGCCATTTTCTTTACCATTAATACCATCAATACCTTAAAACTCTCCACAATAATGACAGCATGAACAAAAACTCCATCACTAACAACTATACTTATACTTACACTCTTATCCTTAGCAGGTCTCCCTCCCCTAACCGGATTCCTGCCCAAATGACTAATCATCCAAGAGCTAACTAAGCAAGAACTCACAACAGCAGCCACAATCATAGCACTACTCTCCCTACTAGGACTTTTTTTCTACCTACGCCTTGCATACTGCGCAACAATCACACTACCCCCAAACTCCTCCAACCACATAAAACACTGACAGACTAGCAAGCCTGTCAACATGCCAACTACAATTTTCACCATGTTATCAATCATGCTTTTACCCCTATCCCCCATGATCATAACAACCACCTAG
AM.DOT6766_LaPazBO ATGAACCCCCAAGCCCTACTTATCTCCACCATAAGCCTCCTCCTTGGCACATTCACTATTATCTCAGCCAACCACTGAATCATAGCATGAGCAGGACTTGAAATCAATACTTTAGCTATCCTCCCACTGATCTCTAAATCCCATCACCCCCGAGCTATTGAAGCATCCACTAAATATTTCTTAGTACAAGCAGCTGCCTCAACCCTGTTACTTTTCTCCAGCATAACTAATGCATGATTCACCGGCCAGTGAGACATTACACAACTTACCCACCCAACATCATGCATCATACTAACAGTCGCAATTTCAATAAAACTTGGCCTAGTCCCATTCCACTTCTGGTTCCCAGAAGTCCTTCAAGGCTCATCTCCCACAACCAATCTGCTTCTAGCCACAGTCATAAAATTTCCTCCAACTATTCTTCTACTCCTCACATCTCCATCCTTAAACTACAACCTACTATCCTTAATAGCCATTACCTCCGCAGCTTTAGGAGGCTGAATAGGCCTAAACCAGACCCAAATCCGCAAGATCCTAGCATTCTCGTCAATCTCCCACTTAGGCTGAATAACCATTATCCTTACTTACAACCCTAAACTCACACTAATCACCTTCTATCTTTACTCCCTAACAACAGCTGCCATTTTCTTTACCATTAATACCATCAATACCTTAAAACTCTCCACAATAATGACAGCATGAACAAAAACTCCATCACTAACAACTATACTTATACTTACACTCTTATCCTTAGCGGGTCTCCCTCCCCTAACCGGATTCCTGCCTAAATGACTAATCATCCAAGAGCTAACTAAGCAAGAACTCACAACAGCAGCCACAATCATAGCACTACTCTCCCTACTAGGACTTTTTTTCTACCTACGCCTTGCATATTGCGCAACAATCACACTACCCCCAAACTCCTCCAACCACATAAAACACTGACAGACTAGCAAGCCTGTCAACATGCCAACTACAATTTTCACCATGTTATCAATCATGCTTTTACCCCTATCCCCCATGATCATAACAACCACCTAG
ANSP15582_CarchiEC ATGAACCCCCAAGCCCTACTTATCTCCACCATAAGCCTCCTCCTTGGCACATTCACTATTATCTCAGCCAACCACTGAATCATAGCATGAGCAGGACTTGAAATCAATACTTTAGCTATCCTCCCACTGATCTCTAAATCCCATCACCCCCGAGCTATTGAAGCATCCACTAAATATTTCTTAGTACAAGCAGCTGCCTCAACCCTGCTACTTTTCTCCAGCATAACTAATGCATGATTCACCGGCCAGTGAGACATTACACAACTTACCCACCCAACATCATGCATTATACTAACAGTCGCAATTTCAATAAAACTTGGCCTAGTCCCATTCCACTTCTGGTTCCCAGAAGTCCTTCAAGGCTCATCCCCCACAACCAATCTGCTTCTAGCCACAGTCATAAAATTTCCTCCAACTATTCTTCTACTCCTCACATCTCCATCCTTAAACTACAACCTACTATCCTTAATAGCCATTACTTCCGCAGCTTTAGGAGGCTGAATAGGCCTAAACCAGACCCAAGTCCGCAAGATCCTAGCATTCTCGTCAATCTCCCACTTAGGCTGAATAACCATTATCCTTACTTACAACCCTAAACTCACACTAATCACCTTCTATCTTTACTCCCTAACAACAGCTGCCATTTTCTTTACCATTAATACCATCAATACCTTAAAACTCTCCACAATAATGACAGCATGAACAAAAACTCCATCACTAACAACTATACTTATACTTACACTCTTATCCTTAGCAGGTCTCCCTCCCCTAACCGGATTCCTGCCTAAATGACTAATCATCCAAGAACTAACTAAGCAAGAACTCACAACAGCAGCCACAATCATAGCACTACTCTCCCTACTAGGACTTTTTTTCTACCTACGCCTTGCATACTGCGCAACAATCACACTACCCCCAAACTCCGCCAACCACATAAAACACTGACAGACTGGCAAGCCTGTCAACATGTCAACTACAATTTTCACCATGTTATCAATCATGCTTTTACCCCTATCCCCTATGATCATAACAACCACCTAG
ANSP15604_CarchiEC ATGAACCCCCAAGCCCTACTTATCTCCACCATAAGCCTCCTCCTTGGCACATTCACTATTATCTCAGCCAACCACTGAATCATAGCATGAGCAGGACTTGAAATCAATACTTTAGCTATCCTCCCACTGATCTCTAAATCCCATCACCCCCGAGCTATTGAAGCATCCACTAAATATTTCTTAGTACAAGCAGCTGCCTCAACCCTGCTACTTTTCTCCAGCATAACTAATGCATGATTCACCGGCCAGTGAGACATTACACAACTTACCCACCCAACATCATGCATTATACTAACAGTCGCAATTTCAATAAAACTTGGCCTAGTCCCATTCCACTTCTGGTTCCCAGAAGTCCTTCAAGGCTCATCCCCCACAACCAATCTGCTTCTAGCCACAGTCATAAAATTTCCTCCAACTATTCTTCTACTCCTCACATCTCCATCCTTAAACTACAACCTACTATCCCTAATAGCCATTACTTCCGCAGCTTTAGGAGGCTGAATAGGCCTAAACCAGACCCAAGTCCGCAAGATCCTAGCATTCTCGTCAATCTCCCACTTAGGCTGAATAACCATTATCCTTACTTACAACCCTAAACTCACACTAATCACCTTCTATCTTTACTCCCTAACAACAGCTGCCATTTTCTTTACCATTAACACCATCAATACCTTAAAACTCTCCACAATAATGACAGCATGAACAAAAACTCCATCACTAACAACTATACTTATACTTACACTCTTATCCTTAGCAGGTCTCCCTCCCCTAACCGGATTCCTGCCTAAATGACTAATCATCCAAGAACTAACTAAGCAAGAACTCACAACAGCAGCCACAATCATAGCACTACTCTCCCTACTAGGACTTTTTTTCTACCTACGCCTTGCATACTGCGCAACAATCACACTACCCCCAAACTCCGCCAACCACATAAAACACTGACAGACTGGCAAGCCTGTCAACATGTCAACTACAATTTTCACCATGTTATCAATCATGCTTTTACCCCTATCCCCTATGATCATAACAACCACCTAG
FM398230_CuscoPE ATGAACCCCCAAGCCCTACTTATCTCCACCATAAGCCTCCTCCTTGGCACATTCACTATTATCTCAGCCAACCACTGAATCATAGCATGAGCAGGACTTGAAATCAATACTTTAGCTATCCTCCCACTGATCTCTAAATCCCACCACCCCCGAGCTATTGAAGCATCCACTAAATATTTCTTAGTACAAGCAGCTGCCTCAACCTTGCTACTTTTCTCCAGCATAACTAATGCATGATTCACCGGCCAGTGAGACATTACACAACTTACCCACCCAACATCATGCATCATACTAACAGTCGCAATTTCAATAAAACTTGGCCTAGTCCCATTCCACTTCTGGTTCCCAGAAGTCCTTCAAGGCTCATCTCCCACAACCAATCTGCTTCTAGCCACAGTCATAAAATTTCCTCCAACTATTCTTCTACTCCTCACATCTCCATCCTTAAACTACAACCTACTATCCTTAATAGCCATTACCTCCGCAGCTTTAGGAGGCTGGATAGGCCTAAACCAGACCCAAATCCGCAAGATCCTAGCATTCTCGTCAATCTCCCACTTAGGCTGAATAACCATTATCCTTACTTACAACCCTAAACTCACACTAATCACCTTCTATCTTTACTCCCTAACAACAGCTGCCATTTTCTTTACCATTAATACCATCAATACCTTAAAACTCTCCACAATAATGACAGCATGAACAAAAACTCCATCACTAACAACTATACTTATACTCACACTCTTATCCTTAGCAGGTCTCCCTCCCCTAACCGGATTCCTGCCTAAATGACTAATCATCCAAGAGCTAACTAAGCAAGAACTCACAACAGCAGCCACAATCATAGCACTACTCTCCCTACTAGGACTTTTTTTCTACCTACGCCTTGCATATTGCGCAACAATCACACTACCCCCAAACTCCTCCAACCACATAAAACACTGACAGACTAGCAAGCCTGTCAACATGCCAACTACAATTTTCACCATGTTATCAATCATGCTTTTACCCCTATCCCCCATGATCATAACAACCACCTAG
FM430011_CuscoPE ATGAACCCCCAAGCCCTACTTATCTCCACCATAAGCCTCCTCCTTGGCACATTCACTATTATCTCAGCCAACCACTGAATCATAGCATGAGCAGGACTTGAAATCAATACTTTAGCTATCCTCCCACTGATCTCTAAATCCCATCACCCCCGAGCTATTGAAGCATCCACTAAATATTTCTTAGTACAAGCAGCTGCCTCAACCCTGCTACTTTTCTCCAGCATAACTAATGCATGATTCACCGGCCAGTGAGACATTACACAACTTACCCACCCAACATCATGCATCATACTAACAGTCGCAATTTCAATAAAACTTGGCCTAGTCCCATTCCACTTCTGGTTCCCAGAAGTCCTTCAAGGCTCATCTCCCACAACCAATCTGCTTCTAGCCACAGTCATAAAATTTCCTCCAACTATTCTTCTACTCCTCACATCTCCATCCTTAAACTACAACCTACTATCCTTAATAGCCATTACCTCCGCAGCTTTAGGAGGCTGAATAGGCCTAAACCAGACCCAAATCCGCAAGATCCTAGCATTCTCGTCAATCTCCCACTTAGGCTGAATAACCATTATCCTTACTTACAACCCTAAACTCACACTAATCACCTTCTATCTTTACTCCCTAACAACAGCTGCCATTTTCTTTACCATTAATACCATCAATACCTTAAAACTCTCCACAATAATGACAGCATGAACAAAAACTCCATCACTAACAACTATACTTATACTTACACTCTTATCCTTAGCAGGTCTCCCTCCCCTAACCGGATTCCTGCCTAAATGACTAATCATCCAAGAGCTAACTAAGCAAGAACTCACAACAGCAGCCACAATCATAGCACTACTCTCCCTACTAGGACTTTTTTTCTACCTACGCCTTGCATATTGCGCAACAATCACACTACCCCCAAACTCCTCCAACCACATAAAACACTGACAGACTAGCAAGCCTGTCAACATGCCAACTACAATTTTCACCATGTTATCAATCATGCTTTTACCCCTATCCCCCATGATCATAACAACCACCTAG
FM430012_CuscoPE ATGAACCCCCAAGCCCTACTTATCTCCACCATAAGCCTCCTCCTTGGCACATTCACTATTATCTCAGCCAACCACTGAATCATAGCATGAGCAGGACTTGAAATCAATACTTTAGCTATCCTCCCACTGATCTCTAAATCCCATCACCCCCGAGCTATTGAAGCATCCACTAAATATTTCTTAGTACAAGCAGCTGCCTCAACCCTGTTACTTTTCTCCAGCATAACTAATGCATGATTCACCGGCCAGTGAGACATTACACAACTTACCCACCCAACATCATGCATCATACTAACAGTCGCAATTTCAATAAAACTTGGCCTAGTCCCATTCCACTTCTGGTTCCCAGAAGTCCTTCAAGGCTCATCTCCCACAACCAATCTGCTTCTAGCCACAGTCATAAAATTTCCTCCAACTATTCTTCTACTCCTCACATCTCCATCCTTAAACTACAACCTACTATCCTTAATAGCCATTACCTCCGCAGCTTTAGGAGGCTGAATAGGCCTAAACCAGACCCAAATCCGCAAGATCCTAGCATTCTCGTCAATCTCCCACTTAGGCTGAATAACCATTATCCTTACTTACAACCCTAAACTCACACTAATCACCTTCTATCTTTACTCCCTAACAACAGCTGCCATTTTCTTTACCATTAATACCATCAATACCTTAAAACTCTCCACAATAATGACAGCATGAACAAAAACTCCATCACTAACAACTATACTTATACTTACACTCTTATCCTTAGCGGGTCTCCCTCCCCTAACCGGATTCCTGCCTAAATGACTAATCATCCAAGAGCTAACTAAGCAAGAACTCACAACAGCAGCCACAATCATAGCACTACTCTCCCTACTAGGACTTTTTTTCTACCTACGCCTTGCATATTGCGCAACAATCACACTACCCCCAAACTCCTCCAACCACATAAAACACTGACAGACTAGCAAGCCTGTCAACATGCCAACTACAATTTTCACCATGTTATCAATCATGCTTTTACCCCTATCCCCCATGATCATAACAACCACCTAG
FM433589_CuscoPE ATGAACCCCCAAGCCCTACTTATCTCCACCATAAGCCTCCTCCTTGGCACATTCACTATTATCTCAGCCAACCACTGAATCATAGCATGAGCAGGACTTGAAATCAATACTTTAGCTATCCTCCCACTGATCTCTAAATCCCACCACCCCCGAGCTATTGAAGCATCCACTAAATATTTCTTAGTACAAGCAGCTGCCTCAACCTTGCTACTTTTCTCCAGCATAACTAATGCATGATTCACCGGCCAGTGAGACATTACACAACTTACCCACCCAACATCATGCATCATACTAACAGTCGCAATTTCAATAAAACTTGGCCTAGTCCCATTCCACTTCTGGTTCCCAGAAGTCCTTCAAGGCTCATCTCCCACAACCAATCTGCTTCTAGCCACAGTCATAAAATTTCCTCCAACTATTCTTCTACTCCTCACATCTCCATCCTTAAACTACAACCTACTATCCTTAATAGCCATTACCTCCGCAGCTTTAGGAGGCTGGATAGGCCTAAACCAGACCCAAATCCGCAAGATCCTAGCATTCTCGTCAATCTCCCACTTAGGCTGAATAACCATTATCCTTACTTACAACCCTAAACTCACACTAATCACCTTCTATCTTTACTCCCTAACAACAGCTGCCATTTTCTTTACCATTAATACCATCAATACCTTAAAACTCTCCACAATAATGACAGCATGAACAAAAACTCCATCACTAACAACTATACTTATACTCACACTCTTATCCTTAGCAGGTCTCCCTCCCCTAACCGGATTCCTGCCTAAATGACTAATCATCCAAGAGCTAACTAAGCAAGAACTCACAACAGCAGCCACAATCATAGCACTACTCTCCCTACTAGGACTTTTTTTCTACCTACGCCTTGCATATTGCGCAACAATCACACTACCCCCAAACTCCTCCAACCACATAAAACACTGACAGACTAGCAAGCCTGTCAACATGCCAACTACAATTTTCACCATGTTATCAATCATGCTTTTACCCCTATCCCCCATGATCATAACAACCACCTAG
FM433591_CuscoPE ATGAACCCCCAAGCCCTACTTATCTCCACCATAAGCCTCCTCCTTGGCACATTCACTATTATCTCAGCCAACCACTGAATCATAGCATGAGCAGGACTTGAAATCAATACTTTAGCTATCCTCCCACTGATCTCTAAATCCCATCACCCCCGAGCTATTGAAGCATCCACTAAATATTTCTTAGTACAAGCAGCTGCCTCAACCCTGCTACTTTTCTCCAGCATAACTAATGCATGATTCACCGGCCAGTGAGACATTACACAACTTACCCACCCAACATCATGCATCATACTAACAGTCGCAATTTCAATAAAACTTGGCCTAGTCCCATTCCACTTCTGGTTCCCAGAAGTCCTTCAAGGCTCATCTCCCACAACCAATCTGCTTCTAGCCACAGTCATAAAATTTCCTCCAACTATTCTTCTACTCCTCACATCTCCATCCTTAAACTACAACCTACTATCCTTAATAGCCATTACCTCCGCAGCTTTAGGAGGCTGAATAGGCCTAAACCAGACCCAAATCCGCAAGATCCTAGCATTCTCGTCAATCTCCCACTTAGGCTGAATAACCATTATCCTTACTTACAACCCTAAACTCACACTAATCACCTTCTATCTTTACTCCCTAACAACAGCTGCCATTTTCTTTACCATTAATACCATCAATACCTTAAAACTCTCCACAATAATGACAGCATGAACAAAAACTCCATCACTAACAACTATACTTATACTTACACTCTTATCCTTAGCAGGTCTCCCTCCCCTAACCGGATTCCTGCCTAAATGACTAATCATCCAAGAGCTAACTAAGCAAGAACTCACAACAGCAGCCACAATCATAGCACTACTCTCCCTACTAGGACTTTTTTTCTACCTACGCCTTGCATATTGCGCAACAATCACACTACCCCCAAACTCCTCCAACCACATAAAACACTGACAGACTAGCAAGCCTGTCAACATGCCAACTACAATTTTCACCATGTTATCAATCATGCTTTTACCCCTATCCCCCATGATCATAACAACCACCTAG
FM433592_CuscoPE ATGAACCCCCAAGCCCTACTTATCTCCACCATAAGCCTCCTCCTTGGCACATTCACTATTATCTCAGCCAACCACTGAATCATAGCATGAGCAGGACTTGAAATCAATACTTTAGCTATCCTCCCACTGATCTCTAAATCCCACCACCCCCGAGCTATTGAAGCATCCACTAAATATTTCTTAGTACAAGCAGCTGCCTCAACCCTGCTACTTTTCTCCAGCATAACTAATGCATGATTCACCGGCCAGTGAGACATTACACAACTTACCCACCCAACATCATGCATCATACTAACAGTCGCAATTTCAATAAAACTTGGCCTAGTCCCATTCCACTTCTGGTTCCCAGAAGTCCTTCAAGGCTCATCTCCCACAACCAATCTGCTTCTAGCCACAGTCATAAAATTTCCTCCAACTATTCTTCTACTCCTCACATCTCCATCCTTAAACTACAACCTACTATCCTTAATAGCCATTACCTCCGCAGCTTTAGGAGGCTGGATAGGCCTAAACCAGACCCAAATCCGCAAGATCCTAGCATTCTCGTCAATCTCCCACTTAGGCTGAATAACCATTATCCTTACTTACAACCCTAAACTCACACTAATCACCTTCTATCTTTACTCCCTAACAACAGCTGCCATTTTCTTTACCATTAATACCATCAATACCTTAAAACTCTCCACAATAATGACAGCATGAACAAAAACTCCATCACTAACAACTATACTTATACTCACACTCTTATCCTTAGCAGGTCTCCCTCCCCTAACCGGATTCCTGCCTAAATGACTAATCATCCAAGAGCTAACTAAGCAAGAACTCACAACAGCAGCCACAATCATAGCACTACTCTCCCTACTAGGACTTTTTTTCTACCTACGCCTTGCATATTGCGCAACAATCACACTACCCCCAAACTCCTCCAACCACATAAAACACTGACAGACTAGCAAGCCTGTCAACATGCCAACTACAATTTTCACCATGTTATCAATCATGCTTTTACCCCTATCCCCCATGATCATAACAACCACCTAG
FM433593_CuscoPE ATGAACCCCCAAGCCCTACTTATCTCCACCATAAGCCTCCTCCTTGGCACATTCACTATTATCTCAGCCAACCACTGAATCATAGCATGAGCAGGACTTGAAATCAATACTTTAGCTATCCTCCCACTGATCTCTAAATCCCATCACCCCCGAGCTATTGAAGCATCCACTAAATATTTCTTAGTACAAGCAGCTGCCTCAACCCTGCTACTTTTCTCCAGCATAACTAATGCATGATTCACCGGCCAGTGAGACATTACACAACTTACCCACCCAACATCATGCATCATACTAACAGTCGCAATTTCAATAAAACTTGGCCTAGTCCCATTCCACTTCTGGTTCCCAGAAGTCCTTCAAGGCTCATCTCCCACAACCAATCTGCTTCTAGCCACAGTCATAAAATTTCCTCCAACTATTCTTCTACTCCTCACATCTCCATCCTTAAACTACAACCTACTATCCTTAATAGCCATTACCTCCGCAGCTTTAGGAGGCTGAATAGGCCTAAACCAGACCCAAATCCGCAAGATCCTAGCATTCTCGTCAATCTCCCACTTAGGCTGAATAACCATTATCCTTACTTACAACCCTAAACTCACACTAATCACCTTCTATCTTTACTCCCTAACAACAGCTGCCATTTTCTTTACCATTAATACCATCAATACCTTAAAACTCTCCACAATAATGACAGCATGAACAAAAACTCCATCACTAACAACTATACTTATACTTACACTCTTATCCTTAGCAGGTCTCCCTCCCCTAACCGGATTCCTGCCCAAATGACTAATCATCCAAGAGCTAACTAAGCAAGAACTCACAACAGCAGCCACAATCATAGCACTACTCTCCCTACTAGGACTTTTTTTCTACCTACGCCTTGCATACTGCGCAACAATCACACTACCCCCAAACTCCTCCAACCACATAAAACACTGACAGACTAGCAAGCCTGTCAACATGCCAACTACAATTTTCACCATGTTATCAATCATGCTTTTACCCCTATCCCCCATGATCATAACAACCACCTAG
FM433595_CuscoPE ATGAACCCCCAAGCCCTACTTATCTCCACCATAAGCCTCCTCCTTGGCACATTCACTATTATCTCAGCCAACCACTGAATCATAGCATGAGCAGGACTTGAAATCAATACTTTAGCTATCCTCCCACTGATCTCTAAATCCCATCACCCCCGAGCTATTGAAGCATCCACTAAATATTTCTTAGTACAAGCAGCTGCCTCAACCCTGCTACTTTTCTCCAGCATAACTAATGCATGATTCACCGGCCAGTGAGACATTACACAACTTACCCACCCAACATCATGCATCATACTAACAGTCGCAATTTCAATAAAACTTGGCCTAGTCCCATTCCACTTCTGGTTCCCAGAAGTCCTTCAAGGCTCATCTCCCACAACCAATCTGCTTCTAGCCACAGTCATAAAATTTCCTCCAACTATTCTTCTACTCCTCACATCTCCATCCTTAAACTACAACCTACTATCCTTAATAGCCATCACCTCCGCAGCTTTAGGAGGCTGAATAGGCCTAAACCAGACCCAAATCCGCAAGATCCTAGCATTCTCGTCAATCTCCCACTTAGGCTGAATAACCATTATCCTTACTTACAACCCTAAACTCACACTAATCACCTTCTATCTTTACTCCATAACAACAGCTGCCATTTTCTTTACCATTAATACCATCAATACCTTAAAACTCTCCACAATAATGACAGCATGAACAAAAACTCCATCACTAACAACTATACTTATACTTACACTCTTATCCTTAGCAGGTCTCCCTCCCCTAACCGGATTCCTGCCTAAATGACTAATCATCCAAGAGCTAACTAAGCAAGAACTCACAACAGCAGCCACAATCATAGCACTACTCTCCCTACTAGGACTTTTTTTCTACCTACGCCTTGCATATTGCGCAACAATCACACTACCCCCAAACTCCTCCAACCACATAAAACACTGACAGACTAGCAAGCCTGTCAACATGCCAACTACAATTTTCACCATGTTATCAATCATGCTTTTACCCCTATCCCCCATGATCATAACAACCACCTAG
FM433597_CuscoPE ATGAACCCCCAAGCCCTACTTATCTCCACCATAAGCCTCCTCCTTGGCACATTCACTATTATCTCAGCCAACCACTGAATCATAGCATGAGCAGGACTTGAAATCAATACTTTAGCTATCCTCCCACTGATCTCTAAATCCCATCACCCCCGAGCTATTGAAGCATCCACTAAATATTTCTTAGTACAAGCAGCTGCCTCAACCCTGCTACTTTTCTCCAGCATAACTAATGCATGATTCACCGGCCAGTGAGACATTACACAACTTACCCACCCAACATCATGCATCATACTAACAGTCGCAATTTCAATAAAACTTGGCCTAGTCCCATTCCACTTCTGGTTCCCAGAAGTCCTTCAAGGCTCATCTCCCACAACCAATCTGCTTCTAGCCACAGTCATAAAATTTCCTCCAACTATTCTTCTACTCCTCACATCTCCATCCTTAAACTACAACCTACTATCCTTAATAGCCATTACCTCCGCAGCTTTAGGAGGCTGAATAGGCCTAAACCAGACCCAAATCCGCAAGATCCTAGCATTCTCGTCAATCTCCCACTTAGGCTGAATAACCATTATCCTTACTTACAACCCTAAACTCACACTAATCACCTTCTATCTTTACTCCCTAACAACAGCTGCCATTTTCTTTACCATTAATACCATCAATACCTTAAAACTCTCCACAATAATGACAGCATGAACAAAAACTCCATCACTAACAACTATACTTATACTTACACTCTTATCCTTAGCAGGTCTCCCTCCCCTAACCGGATTCCTGCCCAAATGACTAATCATCCAAGAGCTAACTAAGCAAGAACTCACAACAGCAGCCACAATCATAGCACTACTCTCCCTACTAGGACTTTTTTTCTACCTACGCCTTGCATACTGCGCAACAATCACACTACCCCCAAACTCCTCCAACCACATAAAACACTGACAGACTAGCAAGCCTGTCAACATGCCAACTACAATTTTCACCATGTTATCAATCATGCTTTTACCCCTATCCCCCATGATCATAACAACCACCTAG
FM433599_CuscoPE ATGAACCCCCAAGCCCTACTTATCTCCACCATAAGCCTCCTCCTTGGCACATTCACTATTATCTCAGCCAACCACTGAATCATAGCATGAGCAGGACTTGAAATCAATACTTTAGCTATCCTCCCACTGATCTCTAAATCCCATCACCCCCGAGCTATTGAAGCATCCACTAAATATTTCTTAGTACAAGCAGCTGCCTCAACCCTGCTACTTTTCTCCAGCATAACTAATGCATGATTCACCGGCCAGTGAGACATTACACAACTTACCCACCCAACATCATGCATCATACTAACAGTCGCAATTTCAATAAAACTTGGCCTAGTCCCATTCCACTTCTGGTTCCCAGAAGTCCTTCAAGGCTCATCTCCCACAACCAATCTGCTTCTAGCCACAGTCATAAAATTTCCTCCAACTATTCTTCTACTCCTCACATCTCCATCCTTAAACTACAACCTACTATCCTTAATAGCCATTACCTCCGCAGCTTTAGGAGGCTGAATAGGCCTAAACCAGACCCAAATCCGCAAGATCCTAGCATTCTCGTCAATCTCCCACTTAGGCTGAATAACCATTATCCTTACTTACAACCCTAAACTCACACTAATCACCTTCTATCTTTACTCCCTAACAACAGCTGCCATTTTCTTTACCATTAATACCATCAATACCTTAAAACTCTCCACAATAATGACAGCATGAACAAAAACTCCATCACTAACAACTATACTTATACTTACACTCTTATCCTTAGCGGGTCTCCCTCCCCTAACCGGATTCCTGCCTAAATGACTAATCATCCAAGAGCTAACTAAGCAAGAACTCACAACAGCAGCCACAATCATAGCACTACTCTCCCTACTAGGACTTTTTTTCTACCTACGCCTTGCATATTGCGCAACAATCACACTACCCCCAAACTCCTCCAACCACATAAAACACTGACAGACTAGCAAGCCTGTCAACATGCCAACTACAATTTTCACCATGTTATCAATCATGCTTTTACCCCTATCCCCCATGATCATAACAACCACCTAG
FM433601_CuscoPE ATGAACCCCCAAGCCCTACTTATCTCCACCATAAGCCTCCTCCTTGGCACATTCACTATTATCTCAGCCAACCACTGAATCATAGCATGAGCAGGACTTGAAATCAATACTTTAGCTATCCTCCCACTGATCTCTAAATCCCATCACCCCCGAGCTATTGAAGCATCCACTAAATATTTCTTAGTACAAGCAGCTGCCTCAACCCTGCTACTTTTCTCCAGCATAACTAATGCATGATTCACCGGCCAGTGAGACATTACACAACTTACCCACCCAACATCATGCATCATACTAACAGTCGCAATTTCAATAAAACTTGGCCTAGTCCCATTCCACTTCTGGTTCCCAGAAGTCCTTCAAGGCTCATCTCCCACAACCAATCTGCTTCTAGCCACAGTCATAAAATTTCCTCCAACTATTCTTCTACTCCTCACATCTCCATCCTTAAACTACAACCTACTATCCTTAATAGCCATTACCTCCGCAGCTTTAGGAGGCTGAGTAGGCCTAAACCAGACCCAAATCCGCAAGATCCTAGCATTCTCGTCAATCTCCCACTTAGGCTGAATAACCATTATCCTTACTTACAACCCTAAACTCACACTAATCACCTTCTATCTTTACTCCCTAACAACAGCTGCCATTTTCTTTACCATTAATACCATCAATACCTTAAAACTCTCCACAATAATGACAGCATGAACAAAAACTCCATCACTAACAACTATACTTATACTTACACTCTTATCCTTAGCGGGTCTCCCTCCCCTAACCGGATTCCTGCCTAAATGACTAATCATCCAAGAGCTAACTAAGCAAGAACTCACAACAGCAGCCACAATCATAGCACTACTCTCCCTACTAGGACTTTTTTTCTACCTACGCCTTGCATATTGCGCAACAATCACACTACCCCCAAACTCCTCCAACCACATAAAACACTGACAGACTAGCAAGCCTGTCAACATGCCAACTACAATTTTCACCATGTTATCAATCATGCTTTTACCCCTATCCCCCATGATCATAACAACCACCTAG
FM433602_CuscoPE ATGAACCCCCAAGCCCTACTTATCTCCACCATAAGCCTCCTCCTTGGCACATTCACTATTATCTCAGCCAACCACTGAATCATAGCATGAGCAGGACTTGAAATCAATACTTTAGCTATCCTCCCACTGATCTCTAAATCCCATCACCCCCGAGCTATTGAAGCATCCACTAAATATTTCTTAGTACAAGCAGCTGCCTCAACCCTGCTACTTTTCTCCAGCATAACTAATGCATGATTCACCGGCCAGTGAGACATTACACAACTTACCCACCCAACATCATGCATCATACTAACAGTCGCAATTTCAATAAAACTTGGCCTAGTCCCATTCCACTTCTGGTTCCCAGAAGTCCTTCAAGGCTCATCTCCCACAACCAATCTGCTTCTAGCCACAGTCATAAAATTTCCTCCAACTATTCTTCTACTCCTCACATCTCCATCCTTAAACTACAACCTACTATCCTTAATAGCCATTACCTCCGCAGCTTTAGGAGGCTGAATAGGCCTAAACCAGACCCAAATCCGCAAGATCCTAGCATTCTCGTCAATCTCCCACTTAGGCTGAATAACCATTATCCTTACTTACAACCCTAAACTCACACTAATCACCTTCTATCTTTACTCCCTAACAACAGCTGCCATTTTCTTTACCATTAATACCATCAATACCTTAAAACTCTCCACAATAATGACAGCATGAACAAAAACTCCATCACTAACAACTATACTTATACTTACACTCTTATCCTTAGCGGGTCTCCCTCCCCTAACCGGATTCCTGCCTAAATGACTAATCATCCAAGAGCTAACTAAGCAAGAACTCACAACAGCAGCCACAATCATAGCACTACTCTCCCTACTAGGACTTTTTTTCTACCTACGCCTTGCATATTGCGCAACAATCACACTACCCCCAAACTCCTCCAACCACATAAAACACTGACAGACTAGCAAGCCTGTCAACATGCCAACTACAATTTTCACCATGTTATCAATCATGCTTTTACCCCTATCCCCCATGATCATAACAACCACCTAG
KU17295_PE ATGAACCCCCAAGCCCTACTTATCTCCACCATAAGCCTCCTCCTTGGCACATTCACTATTATCTCAGCCAACCACTGAATCATAGCATGAGCAGGACTTGAAATCAATACTTTAGCTATCCTCCCACTGATCTCTAAATCCCATCACCCCCGAGCTATTGAAGCATCCACTAAATATTTCTTAGTACAAGCAGCTGCCTCAACCCTGCTACTTTTCTCCAGCATAACTAATGCATGATTCACCGGCCAGTGAGACATTACACAACTTACCCACCCAACATCATGCATCATACTAACAGTCGCAATTTCAATAAAACTTGGCCTAGTCCCATTCCACTTCTGGTTCCCAGAAGTCCTTCAAGGCTCATCTCCCACAACCAATCTGCTTCTAGCCACAGTCATAAAATTTCCTCCAACTATTCTTCTACTCCTCACATCTCCATCCTTAAACTACAACCTACTATCCTTAATAGCCATTACCTCCGCAGCTTTAGGAGGCTGAATAGGCCTAAACCAGACCCAAATCCGCAAGATCCTAGCATTCTCGTCAATCTCCCACTTAGGCTGAATAACCATTATCCTTACTTACAACCCTAAACTCACACTAATCACCTTCTATCTTTACTCCCTAACAACAGCTGCCATTTTCTTTACCATTAATACCATCAATACCTTAAAACTCTCCACAATAATGACAGCATGAACAAAAACTCCATCACTAACAACTATACTTATACTTACACTCTTATCCTTAGCAGGTCTCCCTCCCCTAACCGGATTCCTGCCTAAATGACTAATCATCCAAGAGCTAACTAAGCAAGAACTCACAACAGCAGCCACAATCATAGCACTACTCTCCCTACTAGGACTTTTTTTCTACCTACGCCTTGCATATTGCGCAACAATCACACTACCCCCAAACTCCTCCAACCACATAAAACACTGACAGACTAGCAAGCCTGTCAACATGCCAACTACAATTTTCACCATGTTATCAATCATGCTTTTACCCCTATCCCCCATGATCATAACAACCACCTAG
KU17456_PE ATGAACCCCCAAGCCCTACTTATCTCCACCATAAGCCTCCTCCTTGGCACATTCACTATTATCTCAGCCAACCACTGAATCATAGCATGAGCAGGACTTGAAATCAATACTTTAGCTATCCTCCCACTGATCTCTAAATCCCATCACCCCCGAGCTATTGAAGCATCCACTAAATATTTCTTAGTACAAGCAGCTGCCTCAACCCTGCTACTTTTCTCCAGCATAACTAATGCATGATTCACCGGCCAGTGAGACATTACACAACTTACCCACCCAACATCATGCATCATACTAACAGTCGCAATTTCAATAAAACTTGGCCTAGTCCCATTCCACTTCTGGTTCCCAGAAGTCCTTCAAGGCTCATCTCCCACAACCAATCTGCTTCTAGCCACAGTCATAAAATTTCCTCCAACTACTCTTCTACTCCTCACATCTCCATCCTTAAACTACAACCTACTATCCTTAATAGCCATTACCTCCGCAGCTTTAGGGGGCTGAATAGGCCTAAACCAGACCCAAATCCGCAAGATCCTAGCATTCTCGTCAATCTCCCACTTAGGCTGAATAACCATTATCCTTACTTACAACCCTAAACTCACACTAATCACCTTCTATCTTTACTCCCTAACAACAGCTGCCATTTTCTTTACCATTAATACCATCAATACCTTAAAACTCTCCACAATAATGACAGCATGAACAAAAACTCCATCACTAACAACTATACTTATACTTACACTCTTATCCTTAGCAGGTCTCCCTCCCCTAACCGGATTCCTGCCCAAATGACTAATCATCCAAGAGCTAACTAAGCAAGAACTCACAACAGCAGCCACAATCATAGCACTACTCTCCCTACTAGGACTTTTTTTCTACCTACGCCTTGCATACTGCGCAACAATCACACTACCCCCAAACTCCTCCAACCACATAAAACACTGACAGACTAGCAAGCCTGTCAACATGCCAACTACAATTTTCACCATGTTATCAATCATGCTTTTACCCCTATCCCCCATGATCATAACAACCACCTAG
UW71492_StaCruzBO ATGAACCCCCAAGCCCTACTTATCTCCACCATAAGCCTCCTCCTTGGCACATTCACTATTATCTCAGCCAACCACTGAATCATAGCATGAGCAGGACTTGAAATCAATACTTTAGCTATCCTCCCACTGATCTCTAAATCCCATCACCCCCGAGCTATTGAAGCATCCACTAAATATTTCTTAGTACAAGCAGCTGCCTCAACCCTGTTACTTTTCTCCAGCATAACTAATGCATGATTCACCGGCCAGTGAGACATTACACAACTTACCCACCCAACATCATGCATCATACTAACAGTCGCAATTTCAATAAAACTTGGCCTAGTCCCATTCCACTTCTGGTTCCCAGAAGTCCTTCAAGGCTCATCTCCCACAACCAATCTGCTTCTAGCCACAGTCATAAAATTTCCTCCAACTATTCTTCTACTCCTCACATCTCCATCCTTAAACTACAACCTACTATCCTTAATAGCCATTACCTCCGCAGCTTTAGGAGGCTGAATAGGCCTAAACCAGACCCAAATCCGCAAGATCCTAGCATTCTCGTCAATCTCCCACTTAGGCTGAATAACCATTATCCTTACTTACAACCCTAAACTCACACTAATCACCTTCTATCTTTACTCCCTAACAACAGCTGCCATTTTCTTTACCATTAATACCATCAATACCTTAAAACTCTCCACAATAATGACAGCATGAACAAAAACTCCATCACTAACAACTATACTTATACTTACACTCTTATCCTTAGCGGGTCTCCCTCCCCTAACCGGATTCCTGCCTAAATGACTAATCATCCAAGAGCTAACTAAGCAAGAACTCACAACAGCAGCCACAATCATAGCACTACTCTCCCTACTAGGACTTTTTTTCTACCTACGCCTTGCATATTGCGCAACAATCACACTACCCCCAAACTCCTCCAACCACATAAAACACTGACAGACTAGCAAGCCTGTCAACATGCCAACTACAATTTTCACCATGTTATCAATCATGCTTTTACCCCTATCCCCCATGATCATAACAACCACCTAG
JVR4472_MetaCO ATGAACCCCCAAGCCCTACTTATCTCCACCATAAGCCTCCTCCTTGGCACATTCACTATTATCTCAGCCAACCACTGAATCATAGCATGAGCAGGACTTGAAATCAATACTTTAGCTATCCTCCCACTGATCTCTAAATCCCATCACCCCCGAGCTATTGAAGCATCCACTAAATATTTCTTAGTACAAGCAGCTGCCTCAACCCTGCTACTTTTCTCCAGCATAACTAATGCATGATTCACCGGCCAGTGAGACATTACACAACTTACCCACCCAACATCATGCATTATACTAACAGTCGCAATTTCAATAAAACTTGGCCTAGTCCCATTCCACTTCTGATTCCCAGAAGTCCTTCAAGGCTCATCCCCCACAACCAATCTGCTTCTAGCCACAGTCATAAAATTTCCTCCAACTATTCTTCTACTCCTCACATCTCCATCCTTAAACTACAACCTACTATCCTTAATAGCCATTACTTCCGCAGCTTTAGGAGGCTGAATAGGCCTAAACCAGACCCAAGTCCGCAAGATCCTAGCATTCTCGTCAATCTCCCACTTAGGCTGAATAACCATTATCCTTACTTACAACCCTAAACTCACACTAATCACCTTCTATCTTTACTCCCTAACAACAGCTGCCATTTTCTTTACCATTAATACCATCAATACCTTAAAACTCTCCACAATAATGACAGCATGAACAAAAACTCCATCACTAACAACTATACTTATACTTACACTCTTATCCTTAGCAGGTCTCCCTCCCCTAACCGGATTCCTGCCTAAATGACTAATCATCCAAGAACTAACTAAGCAAGAACTCACAACAGCAGCCACAATCATAGCACTACTCTCCCTACTAGGACTTTTTTTCTACCTACGCCTTGCATACTGCGCAACAATCACACTACCCCCAAACTCCGCCAACCACATAAAACACTGACAGACTGGCAAGCCTGTCAACATGTCAACTACAATTTTCACCATGTTATCAATCATGCTTTTACCCCTATCCCCTATGATCATAACAACCACCTAG
40271_LoretoPE ATGAACCCCCAAGCCCTACTTATCTCCACCATAAGCCTCCTCCTTGGCACATTCACTATTATCTCAGCCAACCACTGAATCATAGCATGAGCAGGACTTGAAATCAATACTTTAGCTATCCTCCCACTGATCTCTAAATCCCATCACCCCCGAGCTATTGAAGCATCCACTAAATATTTCTTAGTACAAGCAGCTGCCTCAACCCTGCTACTTTTCTCCAGCATAACTAATGCATGATTCACCGGCCAGTGAGACATTACACAACTTACCCACCCAACATCATGCATTATACTAACAGTCGCAATTTCAATAAAACTTGGCCTAGTCCCATTCCACTTCTGGTTCCCAGAAGTCCTTCAAGGCTCATCCCCCACAACCAATCTGCTTCTAGCCACAGTCATAAAATTTCCTCCAACTATTCTTCTACTCCTCACATCTCCATCCTTAAACTACAACCTACTATCCTTAATAGCCATTACTTCCGCAGCTTTAGGAGGCTGAATAGGCCTAAACCAGACCCAAGTCCGCAAGATCCTAGCATTCTCGTCAATCTCCCACTTAGGCTGAATAACCATTATCCTTACTTACAACCCTAAACTCACACTAATCACCTTCTATCTTTACTCCCTAACAACAGCTGCCATTTTCTTTACCATTAATACCATCAATACCTTAAAACTCTCCACAATAATGACAGCATGAACAAAAACTCCATCACTAACAACTATACTTATACTTACACTCTTATCCTTAGCAGGTCTCCCTCCCCTAACCGGATTCCTGCCTAAATGACTAATCATCCAAGAACTAACTAAGCAAGAACTCACAACAGCAGCCACAATCATAGCACTACTCTCCCTACTAGGACTTTTTTTCTACCTACGCCTTGCATACTGCGCAACAATCACACTACCCCCAAACTCCGCCAACCACATAAAACACTGACAGACTAGCAAGCCTGTCAACATGTCAACTACAATTTTCACCATGTTATCAATCATGCTTTTACCCCTATCCCCTATGATCATAACAACCACCTAG
32031_CajamarcaPE ATGAACCCCCAAGCCCTACTTATCTCCACCATAAGCCTCCTCCTTGGCACATTCACTATTATCTCAGCCAACCACTGAATCATAGCATGAGCAGGACTTGAAATCAATACTTTAGCTATCCTCCCACTGATCTCTAAATCCCATCACCCCCGAGCTATTGAAGCATCCACTAAATATTTCTTAGTACAAGCAGCTGCCTCAACCCTGCTACTTTTCTCCAGCATAACTAATGCATGATTCACCGGCCAGTGAGACATTACACAACTTACCCACCCAACATCATGCATTATACTAACAGTCGCAATTTCAATAAAACTTGGCCTAGTCCCATTCCACTTCTGGTTCCCAGAAGTCCTTCAAGGCTCATCCCCCACAACCAATCTGCTTCTAGCCACAGTCATAAAATTTCCTCCAACTATTCTTCTACTCCTCACATCTCCATCCTTAAACTACAACCTACTATCCTTAATAGCCATTACTTCCGCAGCTTTAGGAGGCTGAATAGGCCTAAACCAGACCCAAGTCCGCAAGATCCTAGCATTCTCGTCAATCTCCCACTTAGGCTGAATAACCATTATCCTTACTTACAACCCTAAACTCACACTAATCACCTTCTATCTTTACTCCCTAACAACAGCTGCCATTTTCTTTACCATTAATACCATCAATACCTTAAAACTCTCCACAATAATGACAGCATGAACAAAAACTCCATCACTAACAACTATACTTATACTTACACTCTTATCCCTAGCAGGTCTCCCTCCCCTAACCGGATTCCTGCCTAAATGACTAATCATCCAAGAACTAACTAAGCAAGAACTCACAACAGCAGCCACAATCATAGCACTACTCTCCCTACTAGGACTTTTTTTCTACCTACGCCTTGCATACTGCGCAACAATCACACTACCCCCAAACTCCGCCAACCACATAAAACACTGACAGACTGGCAAGCCTGTCAACATGTCAACTACAATTTTCACCATGTTATCAATCATGCTTTTACCCCTATCCCCTATGATCATAACAACCACCTAG
58341_PunoPE ATGAACCCCCAAGCCCTACTTATCTCCACCATAAGCCTCCTCCTTGGCACATTCACTATTATCTCAGCCAACCACTGAATCATAGCATGAGCAGGACTTGAAATCAATACTTTAGCTATCCTCCCACTGATCTCTAAATCCCATCACCCCCGAGCTATTGAAGCATCCACTAAATATTTCTTAGTACAAGCAGCTGCCTCAACCCTGCTACTTTTCTCCAGCATAACTAATGCATGATTCACCGGCCAGTGAGACATTACACAACTTACCCACCCAACATCATGCATCATACTAACAGTCGCAATTTCAATAAAACTTGGCCTAGTCCCATTCCACTTCTGGTTCCCAGAAGTCCTTCAAGGCTCATCTCCCACAACCAATCTGCTTCTAGCCACAGTCATAAAATTTCCTCCAACTATTCTTCTACTCCTCACATCTCCATCCTTAAACTACAACCTACTATCCTTAATAGCCATTACCTCCGCAGCTTTAGGAGGCTGAATAGGCCTAAACCAGACCCAAATCCGCAAGATCCTAGCATTCTCGTCAATCTCCCACTTAGGCTGAATAACCATTATCCTTACTTACAACCCTAAACTCACACTAATCACCTTCTATCTTTACTCCCTAACAACAGCTGCCATTTTCTTTACCATTAATACCATCAATACCTTAAAACTCTCCACAATAATGACAGCATGAACAAAAACTCCATCACTAACAACTATACTTATACTTACACTCTTATCCTTAGCGGGTCTCCCTCCCCTAACCGGATTCCTGCCTAAATGACTAATCATCCAAGAGCTAACTAAGCAAGAACTCACAACAGCAGCTACAATCATAGCACTACTCTCCCTACTAGGACTTTTTTTCTACCTACGCCTTGCATATTGCGCAACAATCACACTACCCCCAAACTCCTCCAACCACATAAAACACTGACAGACTAGCAAGCCTGTCAACATGCCAACTACAATTTTCACCATGTTATCAATCATGCTTTTACCCCTATCCCCCATGATCATAACAACCACCTAG
58337_PunoPE ATGAACCCCCAAGCCCTACTTATCTCCACCATAAGCCTCCTCCTTGGCACATTCACTATTATCTCAGCCAACCACTGAATCATAGCATGAGCAGGACTTGAAATCAATACTTTAGCTATCCTCCCACTGATCTCTAAATCCCATCACCCCCGAGCTATTGAAGCATCCACTAAATATTTCTTAGTACAAGCAGCTGCCTCAACCCTGTTACTTTTCTCCAGCATAACTAATGCATGATTCACCGGCCAGTGAGACATTACACAACTTACCCACCCAACATCATGCATCATACTAACAGTCGCAATTTCAATAAAACTTGGCCTAGTCCCATTCCACTTCTGGTTCCCAGAAGTCCTTCAAGGCTCATCTCCCACAACCAATCTGCTTCTAGCCACAGTCATAAAATTTCCTCCAACTATTCTTCTACTCCTCACATCTCCATCCTTAAACTACAACCTACTATCCTTAATAGCCATTACCTCCGCAGCTTTAGGAGGCTGAATAGGCCTAAACCAGACCCAAATCCGCAAGATCCTAGCATTCTCGTCAATCTCCCACTTAGGCTGAATAACCATTATCCTTACTTACAACCCTAAACTCACACTAATCACCTTCTATCTTTACTCCCTAACAACAGCTGCCATTTTCTTTACCATTAATACCATCAATACCTTAAAACTCTCCACAATAATGACAGCATGAACAAAAACTCCATCACTAACAACTATACTTATACTTACACTCTTATCCTTAGCGGGTCTCCCTCCCCTAACCGGATTCCTGCCTAAATGACTAATCATCCAAGAGCTAACTAAGCAAGAACTCACAACAGCAGCCACAATCATAGCACTACTCTCCCTACTAGGACTTTTTTTCTACCTACGCCTTGCATATTGCGCAACAATCACACTACCCCCAAACTCCTCCAACCACATAAAACACTGACAGACTAGCAAGCCTGTCAACATGCCAACTACAATTTTCACCATGTTATCAATCATGCTTTTACCCCTATCCCCCATGATCATAACAACCACCTAG
40217_LoretoPE ATGAACCCCCAAGCCCTACTTATCTCCACCATAAGCCTCCTCCTTGGCACATTCACTATTATCTCAGCCAACCACTGAATCATAGCATGAGCAGGACTTGAAATCAATACTTTAGCTATCCTCCCACTGATCTCTAAATCCCATCACCCCCGAGCTATTGAAGCATCCACTAAATATTTCTTAGTACAAGCAGCTGCCTCAACCCTGCTACTTTTCTCCAGCATAACTAATGCATGATTCACCGGCCAGTGAGACATTACACAACTTACCCACCCAACATCATGCATTATACTAACAGTCGCAATTTCAATAAAACTTGGCCTAGTCCCATTCCACTTCTGGTTCCCAGAAGTCCTTCAAGGCTCATCCCCCACAACCAATCTGCTTCTAGCCACAGTCATAAAATTTCCTCCAACTATTCTTCTACTCCTCACATCTCCATCCTTAAACTACAACCTACTATCCTTAATAGCCATTACTTCCGCAGCTTTAGGAGGCTGAATAGGCCTAAACCAGACCCAAGTCCGCAAGATCCTAGCATTCTCGTCAATCTCCCACTTAGGCTGAATAACCATTATCCTTACTTACAACCCTAAACTCACACTAATCACCTTCTATCTTTACTCCCTAACAACAGCTGCCATTTTCTTTACCATTAATACCATCAATACCTTAAAACTCTCCACAATAATGACAGCATGAACAAAAACTCCATCACTAACAACTATACTTATACTTACACTCTTATCCTTAGCAGGTCTCCCTCCCCTAACCGGATTCCTGCCTAAATGACTAATCATCCAAGAACTAACTAAGCAAGAACTCACAACAGCAGCCACAATCATAGCACTACTCTCCCTACTAGGACTTTTTTTCTACCTACGCCTTGCATACTGCGCAACAATCACACTACCCCCAAACTCCGCCAACCACATAAAACACTGACAGACTAGCAAGCCTGTCAACATGTCAACTACAATTTTCACCATGTTATCAATCATGCTTTTACCCCTATCCCCTATGATCATAACAACCACCTAG
1824_PascoPE ATGAACCCCCAAGCCCTACTTATCTCCACCATAAGCCTCCTCCTTGGCACATTCACTATTATCTCAGCCAACCACTGAATCATAGCATGAGCAGGACTTGAAATCAATACTTTAGCTATCCTCCCACTGATCTCTAAATCCCATCACCCCCGAGCTATTGAAGCATCCACTAAATATTTCTTAGTACAAGCAGCTGCCTCAACCCTGCTACTTTTCTCCAGCATAACTAATGCATGATTCACCGGCCAGTGAGACATTACACAACTTACCCACCCAACATCATGCATCATACTAACAGTCGCAATTTCAATAAAACTTGGCCTAGTCCCATTCCACTTCTGATTCCCAGAAGTCCTTCAAGGCTCATCTCCCACAACCAATCTGCTTCTAGCCACAGTCATAAAATTTCCTCCAACTATTCTTCTACTCCTCACATCTCCATCCTTAAACTACAACCTACTATCCTTAATAGCCATTACCTCCGCAGCTTTAGGAGGCTGAATAGGCCTAAACCAGACCCAAATCCGCAAGATCCTAGCATTCTCGTCAATCTCCCACTTAGGCTGAATAACCATTATCCTTACTTACAACCCTAAACTCACACTAATCACCTTCTATCTTTACTCCCTAACAACAGCTGCCATTTTCTTTACCATTAATACCATCAATACCTTAAAACTCTCCACAATAATGACAGCATGAACAAAAACTCCATCACTAACAACTATACTTATACTTACACTCTTATCCTTAGCAGGTCTCCCTCCCCTAACCGGATTCCTGCCTAAATGACTAATCATCCAAGAGCTAACTAAGCAAGAACTCACAACAGCAGCCACAATCATAGCACTACTCTCCCTACTAGGACTTTTTTTCTACCTACGCCTTGCATATTGCGCAACAATCACACTACCCCCAAACTCCTCCAACCACATAAAACACTGACAGACTAGCAAGCCTGTCAACATGCCAACTACAATTTTCACCATGTTATCAATCATGCTTTTACCCCTATCCCCCATGATCATAACAACCACCTAG
22675_LaPazBO ATGAACCCCCAAGCCCTACTTATCTCCACCATAAGCCTCCTCCTTGGCACATTCACTATTATCTCAGCCAACCACTGAATCATAGCATGAGCAGGACTTGAAATCAATACTTTAGCTATCCTCCCACTGATCTCTAAATCCCATCACCCCCGAGCTATTGAAGCATCCACTAAATATTTCTTAGTACAAGCAGCTGCCTCAACCCTGCTACTTTTCTCCAGCATAACTAATGCATGATTCACCGGCCAGTGAGACATTACACAACTTACCCACCCAACATCATGCATCATACTAACAGTCGCAATTTCAATAAAACTTGGCCTAGTCCCATTCCACTTCTGGTTCCCAGAAGTCCTTCAAGGCTCATCTCCCACAACCAATCTGCTTCTAGCCACAGTCATAAAATTTCCTCCAACTATTCTTCTACTCCTCACATCTCCATCCTTAAACTACAACCTACTATCCTTAATAGCCATTACCTCCGCAGCTTTAGGAGGCTGAATAGGCCTAAACCAGACCCAAATCCGCAAGATCCTAGCATTCTCGTCAATCTCCCACTTAGGCTGAATAACCATTATCCTTACTTACAACCCTAAACTCACACTAATCACCTTCTATCTTTACTCCCTAACAACAGCTGCCATTTTCTTTACCATTAATACCATCAATACCTTAAAACTCTCCACAATAATGACAGCATGAACAAAAACTCCATCACTAACAACTATACTTATACTTACACTCTTATCCTTAGCAGGTCTCCCCCCCCTAACCGGATTCCTGCCTAAATGACTAATCATCCAAGAGCTAACTAAGCAAGAACTCACAACAGCAGCCACAATCATAGCACTACTCTCCCTACTAGGACTTTTTTTCTACCTACGCCTTGCATATTGCGCAACAATCACACTACCCCCAAACTCCTCCAACCACATAAAACACTGACAGACTAGCAAGCCTGTCAACATGCCAACTACAATTTTCACCATGTTATCAATCATGCTTTTACCCCTATCCCCCATGATCATAACAACCACCTAG
1613_PascoPE ATGAACCCCCAAGCCCTACTTATCTCCACCATAAGCCTCCTCCTTGGCACATTCACTATTATCTCAGCCAACCACTGAATCATAGCATGAGCAGGACTTGAAATCAATACTTTAGCTATCCTCCCACTGATCTCTAAATCCCATCACCCCCGAGCTATTGAAGCATCCACTAAATATTTCTTAGTACAAGCAGCTGCCTCAACCCTGCTACTTTTCTCCAGCATAACTAATGCATGATTCACCGGCCAGTGAGACATTACACAACTTACCCACCCAACATCATGCATCATACTAACAGTCGCAATTTCAATAAAACTTGGCCTAGTCCCATTCCACTTCTGGTTCCCAGAAGTCCTTCAAGGCTCATCTCCCACAACCAACCTGCTTCTAGCCACAGTCATAAAATTTCCTCCAACTATTCTTCTACTCCTCACATCTCCATCCTTAAACTACAACCTACTATCCTTAATAGCCATTACCTCCGCAGCTTTAGGAGGCTGAATAGGCCTAAACCAGACCCAAATCCGCAAGATCCTAGCATTCTCGTCAATCTCCCACTTAGGCTGAATAACCATTATCCTTACTTACAACCCTAAACTCACACTAATCACCTTCTATCTTTACTCCCTAACAACAGCTACCATTTTCTTTACCATTAATACCATCAATACCTTAAAACTCTCCACAATAATGACAGCATGAACAAAAACTCCATCACTAACAACTATACTTATACTTACACTCCTATCCTTAGCAGGTCTCCCTCCCCTAACCGGATTCCTGCCTAAATGACTAATCATCCAAGAGCTAACTAAGCAAGAACTCACAACAGCAGCCACAATCATAGCACTACTCTCCCTACTAGGACTTTTTTTCTACCTACGCCTTGCATATTGCGCAACAATCACACTACCCCCAAACTCCTCCAACCACATAAAACACTGACAGACTAGCAAGCCTGTCAACATGCCAACTACAATTTTCACCATGTTATCAATCATGCTTTTACCCCTATCCCCCATGATCATAACAACCACCTAG
1767_PascoPE ATGAACCCCCAAGCCCTACTTATCTCCACCATAAGCCTCCTCCTTGGCACATTCACTATTATCTCAGCCAACCACTGAATCATAGCATGAGCAGGACTTGAAATCAATACTTTAGCTATCCTCCCACTGATCTCTAAATCCCATCACCCCCGAGCTATTGAAGCATCCACTAAATATTTCTTAGTACAAGCAGCTGCCTCAACCCTGCTACTTTTCTCCAGCATAACTAATGCATGATTCACCGGCCAGTGAGACATTACACAACTTACCCACCCAACATCATGCATCATACTAACAGTCGCAATTTCAATAAAACTTGGCCTAGTCCCATTCCACTTCTGGTTCCCAGAAGTCCTTCAAGGCTCATCTCCCACAACCAATCTGCTTCTAGCCACAGTCATAAAATTTCCTCCAACTATTCTTCTACTCCTCACATCTCCATCCTTAAACTACAACCTACTATCCTTAATAGCCATTACCTCCGCAGCTTTAGGAGGCTGAATAGGCCTAAACCAGACCCAAATCCGCAAGATCCTAGCATTCTCGTCAATCTCCCACTTAGGCTGAATAACCATTATCCTTACTTACAACCCTAAACTCACACTAATCACCTTCTATCTTTACTCCATAACAACAGCTGCCATTTTCTTTACCATTAATACCATCAATACCTTAAAACTCTCCACAATAATGACAGCATGAACAAAAACTCCATCACTAACAACTATACTTATACTTACACTCTTATCCTTAGCAGGTCTCCCTCCCCTAACCGGATTCCTGCCTAAATGACTAATCATCCAAGAGCTAACTAAGCAAGAACTCACAACAGCAGCCACAATCATAGCACTACTCTCCCTACTAGGACTTTTTTTCTACCTACGCCTTGCATATTGCGCAACAATCACACTACCCCCAAACTCCTCCAACCACATAAAACACTGACAGACTAGCAAGCCTGTCAACATGCCAACTACAATTTTCACCATGTTATCAATCATGCTTTTACCCCTATCCCCCATGATCATAACAACCACCTAG
1870_PascoPE ATGAACCCCCAAGCCCTACTTATCTCCACCATAAGCCTCCTCCTTGGCACATTCACTATTATCTCAGCCAACCACTGAATCATAGCATGAGCAGGACTTGAAATCAATACTTTAGCTATCCTCCCACTGATCTCTAAATCCCATCACCCCCGAGCTATTGAAGCATCCACTAAATATTTCTTAGTACAAGCAGCTGCCTCAACCCTGCTACTTTTCTCCAGCATAACTAATGCATGATTCACCGGCCAGTGAGACATTACACAACTTACCCACCCAACATCATGCATCATACTAACAGTCGCAATTTCAATAAAACTTGGCCTGGTCCCATTCCACTTCTGGTTCCCAGAAGTCCTTCAAGGCTCATCTCCCACAACCAATCTGCTTCTAGCCACAGTCATAAAATTTCCTCCAACTATTCTTCTACTCCTCACATCTCCATCCTTAAACTACAACCTACTATCCTTAATAGCCATTACCTCCGCAGCTTTAGGAGGCTGAATAGGCCTAAACCAGACCCAAATCCGCAAGATCCTAGCATTCTCGTCAATCTCCCACTTAGGCTGAATAACCATTATCCTTACTTACAACCCTAAACTCACACTAATCACCTTCTATCTTTACTCCCTAACAACAGCTGCCATTTTCTTTACCATTAACACCATCAATACCTTAAAACTCTCCACAATAATGACAGCATGAACAAAAACTCCATCACTAACAACTATACTTATACTTACACTCTTATCCTTAGCAGGTCTCCCTCCCCTAACCGGATTCCTGCCTAAATGACTAATCATCCAAGAGCTAACTAAGCAAGAACTCACAACAGCAGCCACAATCATAGCACTACTCTCCCTACTAGGACTTTTTTTCTACCTACGCCTTGCATATTGCGCAACAATCACACTACCCCCAAACTCCTCCAACCACATAAAACACTGACAGACTAGCAAGCCTGTCAACATGCCAACTACAATTTTCACCATGTTATCAATCATGCTTTTACCCCTATCCCCCATGATCATAACAACCACCTAG
33117_CajamarcaPE ATGAACCCCCAAGCCCTACTTATCTCCACCATAAGCCTCCTCCTTGGCACATTCACTATTATCTCAGCCAACCACTGAATCATAGCATGAGCAGGACTTGAAATCAATACTTTAGCTATCCTCCCACTGATCTCTAAATCCCATCACCCCCGAGCTATTGAAGCATCCACTAAATATTTCTTAGTACAAGCAGCTGCCTCAACCCTGCTACTTTTCTCCAGCATAACTAATGCATGATTCACCGGCCAGTGAGACATTACACAACTTACCCACCCAACATCATGCATTATACTAACAGTCGCAATTTCAATAAAACTTGGCCTAGTCCCATTCCACTTCTGGTTCCCAGAAGTCCTTCAAGGCTCATCCCCCACAACCAATCTGCTTCTAGCCACAGTCATAAAATTTCCTCCAACTATTCTTCTACTCCTCACATCTCCATCCTTAAACTACAACCTACTATCCTTAATAGCCATTACTTCCGCAGCTTTAGGAGGCTGAATAGGCCTAAACCAGACCCAAGTCCGCAAGATCCTAGCATTCTCGTCAATCTCCCACTTAGGCTGAATAACCATTATCCTTACTTACAACCCTAAACTCACACTAATCACCTTCTATCTTTACTCCCTAACAACAGCTGCCATTTTCTTTACCATTAATACCATCAATACCTTAAAACTCTCCACAATAATGACAGCATGAACAAAAACTCCATCACTAACAACTATACTTATACTTACACTCTTATCCCTAGCAGGTCTCCCTCCCCTAACCGGATTCCTGCCTAAATGACTAATCATCCAAGAACTAACTAAGCAAGAACTCACAACAGCAGCCACAATCATAGCACTACTCTCCCTACTAGGACTTTTTTTCTACCTACGCCTTGCATACTGCGCAACAATCACACTACCCCCAAACTCCGCCAACCACATAAAACACTGACAGACTGGCAAGCCTGTCAACATGTCAACTACAATTTTCACCATGTTATCAATCATGCTTTTACCCCTATCCCCTATGATCATAACAACCACCTAG
32314_CajamarcaPE ATGAACCCCCAAGCCCTACTTATCTCCACCATAAGCCTCCTCCTTGGCACATTCACTATTATCTCAGCCAACCACTGAATCATAGCATGAGCAGGACTTGAAATCAATACTTTAGCTATCCTCCCACTGATCTCTAAATCCCATCACCCCCGAGCTATTGAAGCATCCACTAAATATTTCTTAGTACAAGCAGCTGCCTCAACCCTGCTACTTTTCTCCAGCATAACTAATGCATGATTCACCGGCCAGTGAGACATTACACAACTTACCCACCCAACATCATGCATTATACTAACAGTCGCAATTTCAATAAAACTTGGCCTAGTCCCATTCCACTTCTGGTTCCCAGAAGTCCTTCAAGGCTCATCCCCCACAACCAATCTGCTTCTAGCCACAGTCATAAAATTTCCTCCAACTATTCTTCTACTCCTCACATCTCCATCCTTAAACTACAACCTACTATCCTTAATAGCCATTACTTCCGCAGCTTTAGGAGGCTGAATAGGCCTAAACCAGACCCAAGTCCGCAAGATCCTAGCATTCTCGTCAATCTCCCACTTAGGCTGAATAACCATTATCCTTACTTACAACCCTAAACTCACACTAATCACCTTCTATCTTTACTCCCTAACAACAGCTGCCATTTTCTTTACCATTAATACCATCAATACCTTAAAACTCTCCACAATAATGACAGCATGAACAAAAACTCCATCACTAACAACTATACTTATACTTACACTCTTATCCCTAGCAGGTCTCCCTCCCCTAACCGGATTCCTGCCTAAATGACTAATCATCCAAGAACTAACTAAGCAAGAACTCACAACAGCAGCCACAATCATAGCACTACTCTCCCTACTAGGACTTTTTTTCTACCTACGCCTTGCATACTGCGCAACAATCACACTACCCCCAAACTCCGCCAACCACATAAAACACTGACAGACTGGCAAGCCTGTCAACATGTCAACTACAATTTTCACCATGTTATCAATCATGCTTTTACCCCTATCCCCTATGATCATAACAACCACCTAG
1796_PascoPE ATGAACCCCCAAGCCCTACTTATCTCCACCATAAGCCTCCTCCTTGGCACATTCACTATTATCTCAGCCAACCACTGAATCATAGCATGAGCAGGACTTGAAATCAATACTTTAGCTATCCTCCCACTGATCTCTAAATCCCATCACCCCCGAGCTATTGAAGCATCCACTAAATATTTCTTAGTACAAGCAGCTGCCTCAACCCTGCTACTTTTCTCCAGCATAACTAATGCATGATTCACCGGCCAGTGAGACATTACACAACTTACCCACCCAACATCATGCATCATACTAACAATCGCAATTTCAATAAAACTTGGCCTAGTCCCATTCCACTTCTGGTTCCCAGAAGTCCTTCAAGGCTCATCTCCCACAACCAATCTGCTTCTAGCCACAGTCATAAAATTTCCTCCAACTATTCTTCTACTCCTCACATCTCCATCCTTAAACTACAACCTACTATCCTTAATAGCCATTACCTCCGCAGCTTTAGGAGGCTGAATAGGCCTAAACCAGACCCAAATCCGCAAGATCCTAGCATTCTCGTCAATCTCCCACTTAGGCTGAATAACCATTATCCTTACTTACAACCCTAAACTCACACTAATCACCTTCTATCTTTACTCCATAACAACAGCTGCCATTTTCTTTACCATTAATACCATCAATACCTTAAAACTCTCCACAATAATGACAGCATGAACAAAAACTCCATCACTAACAACTATACTTATACTTACACTCTTATCCTTAGCAGGTCTCCCTCCTCTAACCGGATTCCTGCCTAAATGACTAATCATCCAAGAGCTAACTAAGCAAGAACTCACAACAGCAGCCACAATCATAGCACTACTCTCCCTACTAGGACTTTTTTTCTACCTACGCCTTGCATATTGCGCAACAATCACACTACCCCCAAACTCCTCCAACCACATAAAACACTGACAGACTAGCAAGCCTGTCAACATGCCAACTACAATTTTCACCATGTTATCAATCATGCTTTTACCCCTATCCCCCATGATCATAACAACCACCTAG
32526_CajamarcaPE ATGAACCCCCAAGCCCTACTTATCTCCACCATAAGCCTCCTCCTTGGCACATTCACTATTATCTCAGCCAACCACTGAATCATAGCATGAGCAGGACTTGAAATCAATACTTTAGCTATCCTCCCACTGATCTCTAAATCCCATCACCCCCGAGCTATTGAAGCATCCACTAAATATTTCTTAGTACAAGCAGCTGCCTCAACCCTGCTACTTTTCTCCAGCATAACTAATGCATGATTCACCGGCCAGTGAGACATTACACAACTTACCCACCCAACATCATGCATTATACTAACAGTCGCAATTTCAATAAAACTTGGCCTAGTCCCATTCCACTTCTGGTTCCCAGAAGTCCTTCAAGGCTCATCCCCCACAACCAATCTGCTTCTAGCCACAGTCATAAAATTTCCTCCAACTATTCTTCTACTCCTCACATCTCCATCCTTAAACTACAACCTACTATCCTTAATAGCCATTACTTCCGCAGCTTTAGGAGGCTGAATAGGCCTAAACCAGACCCAAGTCCGCAAGATCCTAGCATTCTCGTCAATCTCCCACTTAGGCTGAATAACCATTATCCTTACTTACAACCCTAAACTCACACTAATCACCTTCTATCTTTACTCCCTAACAACAGCTGCCATTTTCTTTACCATTAATACCATCAATACCTTAAAACTCTCCACAATAATGACAGCATGAACAAAAACTCCATCACTAACAACTATACTTATACTTACACTCTTATCCTTAGCAGGTCTCCCTCCCCTAACCGGATTCCTGCCTAAATGACTAATCATCCAAGAACTAACTAAGCAAGAACTCACAACAGCAGCCACAATCATAGCACTACTCTCCCTACTAGGACTTTTTTTCTACCTACGCCTTGCATACTGCGCAACAATCACACTACCCCCAAACTCCGCCAACCACATAAAACACTGACAGACTGGCAAGCCTGTCAACATGTCAACTACAATTTTCACCATGTTATCAATCATGCTTTTACCCCTATCCCCTATGATCATAACAACCACCTAG
32150_CajamarcaPE ATGAACCCCCAAGCCCTACTTATCTCCACCATAAGCCTCCTCCTTGGTACATTCACTATTATCTCAACCAACCACTGAATCATAGCATGAGCAGGACTTGAAATCAATACTTTAGCTATCCTCCCACTGATCTCTAAATCCCATCACCCCCGAGCTATTGAAGCATCCACTAAATATTTCTTAGTACAAGCAGCTGCCTCAACCCTGCTACTTTTCTCCAGCATAACTAATGCATGATTCACCGGCCAGTGAGACATTACACAACTTACCCACCCAACATCATGCATTATACTAACAGTCGCAATTTCAATAAAACTTGGCCTAGTCCCATTCCACTTCTGGTTCCCAGAAGTCCTTCAAGGCTCATCCCCCACAACCAATCTGCTTCTAGCCACAGTCATAAAATTTCCTCCAACTATTCTTCTACTCCTCACATCTCCATCCTTAAACTACAACCTACTATCCTTAATAGCCATTACTTCCGCAGCTTTAGGAGGCTGAATAGGCCTAAACCAGACCCAAGTCCGCAAGATCCTAGCATTCTCGTCAATCTCCCACTTAGGCTGAATAACCATTATCCTTACTTACAACCCTAAACTCACACTAATCACCTTCTATCTTTACTCCCTAACAACAGCTGCCATTTTCTTTACCATTAATACCATCAATACCTTAAAACTCTCCACAATAATGACAGCATGAACAAAAACTCCATCACTAACAACTATACTTATACTTACACTCTTATCCCTAGCAGGTCTCCCTCCCCTAACCGGATTCCTGCCTAAATGACTAATCATCCAAGAACTAACTAAGCAAGAACTCACAACAGCAGCCACAATCATAGCACTACTCTCCCTACTAGGACTTTTTTTCTACCTACGCCTTGCATACTGCGCAACAATCACACTACCCCCAAACTCCGCCAACCACATAAAACACTGACAGACTGGCAAGCCTGTCAACATGTCAACTACAATTTTCACCATGTTATCAATCATGCTTTTACCCCTATCCCCTATGATCATAACAACCACCTAG
AM.CJV27_BO ATGAACCCCCAAGCCCTACTTATCTCCACCATAAGCCTCCTCCTTGGCACATTCACTATTATCTCAGCCAACCACTGAATCATAGCATGAGCAGGACTTGAAATCAATACTTTAGCTATCCTCCCACTGATCTCTAAATCCCATCACCCCCGAGCTATTGAAGCATCCACTAAATATTTCTTAGTACAAGCAGCTGCCTCAACCCTGCTACTTTTCTCCAGCATAACTAATGCATGATTCACCGGCCAGTGAGACATTACACAACTTACCCACCCAACATCATGCATCATACTAACAGTCGCAATTTCAATAAAACTTGGCCTAGTCCCATTCCACTTCTGGTTCCCAGAAGTCCTTCAAGGCTCATCTCCCACAACCAATCTGCTTCTAGCCACAGTCATAAAATTTCCTCCAACTATTCTTCTACTCCTCACATCTCCATCCTTAAACTACAACCTACTATCCTTAATAGCCATTACCTCCGCAGCTTTAGGAGGCTGAATAGGCCTAAACCAGACCCAAATCCGCAAGATCCTAGCATTCTCGTCAATCTCCCACTTAGGCTGAATAACCATTATCCTTATCTACAACCCTAAACTCACACTAATCACCTTCTATCTTTACTCCCTAACAACAGCTGCCATTTTCTTTACCATTAATACCATCAATACCTTAAAACTCTCCACAATAATGACAGCATGAACAAAAACTCCATCACTAACAACTATACTTATACTTACACTCTTATCCTTAGCGGGTCTCCCTCCCCTAACCGGATTCCTGCCTAAATGACTAATCATCCAAGAGCTAACTAAGCAAGAACTCACAACAGCAGCCACAATCATAGCACTACTCTCCCTACTAGGACTTTTTTTCTACCTACGCCTTGCATATTGCGCAACAATCACACTACCCCCAAACTCCTCCAACCACATAAAACACTGACAGACTAGCAAGCCTGTCAACATGCCAACTACAATTTTCACCATGTTATCAATCATGCTTTTACCCCTATCCCCCATGATCATAACAACCACCTAG
31733_CajamarcaPE ATGAACCCCCAAGCCCTACTTATCTCCACCATAAGCCTCCTCCTTGGCACATTCACTATTATCTCAGCCAACCACTGAATCATAGCATGAGCAGGACTTGAAATCAATACTTTAGCTATCCTCCCACTGATCTCTAAATCCCATCACCCCCGAGCTATTGAAGCATCCACTAAATATTTCTTAGTACAAGCAGCTGCCTCAACCCTGCTACTTTTCTCCAGCATAACTAATGCATGATTCACCGGCCAGTGAGACATTACACAACTTACCCACCCAACATCATGCATTATACTAACAGTCGCAATTTCAATAAAACTTGGCCTAGTCCCATTCCACTTCTGGTTCCCAGAAGTCCTTCAAGGCTCATCCCCCACAACCAATCTGCTTCTAGCCACAGTCATAAAATTTCCTCCAACTATTCTTCTACTCCTCACATCTCCATCCTTAAACTACAACCTACTATCCTTAATAGCCATTACTTCCGCAGCTTTAGGAGGCTGAATAGGCCTAAACCAGACCCAAGTCCGCAAGATCCTAGCATTCTCGTCAATCTCCCACTTAGGCTGAATAACCATTATCCTTACTTACAACCCTAAACTCACACTAATCACCTTCTATCTTTACTCCCTAACAACAGCTGCCATTTTCTTTACCATTAATACCATCAATACCTTAAAACTCTCCACAATAATGACAGCATGAACAAAAACTCCATCACTAACAACTATACTTATACTTACACTCTTATCCCTAGCAGGTCTCCCTCCCCTAACCGGATTCCTGCCTAAATGACTAATCATCCAAGAACTAACTAAGCAAGAACTCACAACAGCAGCCACAATCATAGCACTACTCTCCCTACTAGGACTTTTTTTCTACCTACGCCTTGCATACTGCGCAACAATCACACTACCCCCAAACTCCACCAACCACATAAAACACTGACAGACTGGCAAGCCTGTCAACATGTCAACTACAATTTTCACCATGTTATCAATCATGCTTTTACCCCTATCCCCTATGATCATAACAACCACCTAG
31894_CajamarcaPE ATGAACCCCCAAGCCCTACTTATCTCCACCATAAGCCTCCTCCTTGGCACATTCACTATTATCTCAGCCAACCACTGAATCATAGCATGAGCAGGACTTGAAATCAATACTTTAGCTATCCTCCCACTGATCTCTAAATCCCATCACCCCCGAGCTATTGAAGCATCCACTAAATATTTCTTAGTACAAGCAGCTGCCTCAACCCTGCTACTTTTCTCCAGCATAACTAATGCATGATTCACCGGCCAGTGAGACATTACACAACTTACCCACCCAACATCATGCATTATACTAACAGTCGCAATTTCAATAAAACTTGGCCTAGTCCCATTCCACTTCTGGTTCCCAGAAGTCCTTCAAGGCTCATCCCCCACAACCAATCTGCTTCTAGCCACAGTCATAAAATTTCCTCCAACTATTCTTCTACTCCTCACATCTCCATCCTTAAACTACAACCTACTATCCTTAATAGCCATTACTTCCGCAGCTTTAGGAGGCTGAATAGGCCTAAACCAGACCCAAGTCCGCAAGATCCTAGCATTCTCGTCAATCTCCCACTTAGGCTGAATAACCATTATCCTTACTTACAACCCTAAACTCACACTAATCACCTTCTATCTTTACTCCCTAACAACAGCTGCCATTTTCTTTACCATTAATACCATCAATACCTTAAAACTCTCCACAATAATGACAGCATGAACAAAAACTCCATCACTAACAACTATACTTATACTTACACTCTTATCCTTAGCAGGTCTCCCTCCCCTAACCGGATTCCTGCCTAAATGACTAATCATCCAAGAACTAACTAAGCAAGAACTCACAACAGCAGCCACAATCATAGCACTACTCTCCCTACTAGGACTTTTTTTCTACCTACGCCTTGCATACTGCGCAACAATCACACTACCCCCAAACTCCGCCAACCACATAAAACACTGACAGACTGGCAAGCCTGTCAACATGTCAACTACAATTTTCACCATGTTATCAATCATGCTTTTACCCCTATCCCCTATGATCATAACAACCACCTAG
38416_StaCruzBO ATGAACCCCCAAGCCCTACTTATCTCCACCATAAGCCTCCTCCTTGGCACATTCACTATTATCTCAGCCAACCACTGAATCATAGCATGAGCAGGACTTGAAATCAATACTTTAGCTATCCTCCCACTGATCTCTAAATCCCATCACCCCCGAGCTATTGAAGCATCCACTAAATATTTCTTAGTACAAGCAGCTGCCTCAACCCTGTTACTTTTCTCCAGCATAACTAATGCATGATTCACCGGCCAGTGAGACATTACACAACTTACCCACCCAACATCATGCATCATACTAACAGTCGCAATTTCAATAAAACTTGGCCTAGTCCCATTCCACTTCTGGTTCCCAGAAGTCCTTCAAGGCTCATCTCCCACAACCAATCTGCTTCTAGCCACAGTCATAAAATTTCCTCCAACTATTCTTCTACTCCTCACATCTCCATCCTTAAACTACAACCTACTATCCTTAATAGCCATTACCTCCGCAGCTTTAGGAGGCTGAATAGGCCTAAACCAGACCCAAATCCGCAAGATCCTAGCATTCTCGTCAATCTCCCACTTAGGCTGAATAACCATTATCCTTACTTACAACCCTAAACTCACACTAATCACCTTCTATCTTTACTCCCTAACAACAGCTGCCATTTTCTTTACCATTAATACCATCAATACCTTAAAACTCTCCACAATAATGACAGCATGAACAAAAACTCCATCACTAACAACTATACTTATACTTACACTCTTATCCTTAGCGGGTCTCCCTCCCCTAACCGGATTCCTGCCTAAATGACTAATCATCCAAGAGCTAACTAAGCAAGAACTCACAACAGCAGCCACAATCATAGCACTACTCTCCCTACTAGGACTTTTTTTCTACCTACGCCTTGCATATTGCGCAACAATCACACTACCCCCAAACTCCTCCAACCACATAAAACACTGACAGACTAGCAAGCCTGTCAACATGCCAACTACAATTTTCACCATGTTATCAATCATGCTTTTACCCCTATCCCCCATGATCATAACAACCACCTAG
31791_CajamarcaPE ATGAACCCCCAAGCCCTACTTATCTCCACCATAAGCCTCCTCCTTGGCACATTCACTATTATCTCAGCCAACCACTGAATCATAGCATGAGCAGGACTTGAAATCAATACTTTAGCTATCCTCCCACTGATCTCTAAATCCCATCACCCCCGAGCTATTGAAGCATCCACTAAATATTTCTTAGTACAAGCAGCTGCCTCAACCCTGCTACTTTTCTCCAGCATAACTAATGCATGATTCACCGGCCAGTGAGACATTACACAACTTACCCACCCAACATCATGCATTATACTAACAGTCGCAATTTCAATAAAACTTGGCCTAGTCCCATTCCACTTCTGGTTCCCAGAAGTCCTTCAAGGCTCATCCCCCACAACCAATCTGCTTCTAGCCACAGTCATAAAATTTCCTCCAACTATTCTTCTACTCCTCACATCTCCATCCTTAAACTACAACCTACTATCCTTAATAGCCATTACTTCCGCAGCTTTAGGAGGCTGAATAGGCCTAAACCAGACCCAAGTCCGCAAGATCCTAGCATTCTCGTCAATCTCCCACTTAGGCTGAATAACCATTATCCTTACTTACAACCCTAAACTCACACTAATCACCTTCTATCTTTACTCCCTAACAACAGCTGCCATTTTCTTTACCATTAATACCATCAATACCTTAAAACTCTCCACAATAATGACAGCATGAACAAAAACTCCATCACTAACAACTATACTTATACTTACACTCTTATCCCTAGCAGGTCTCCCTCCCCTAACCGGATTCCTGCCTAAATGACTAATCATCCAAGAACTAACTAAGCAAGAACTCACAACAGCAGCCACAATCATAGCACTACTCTCCCTACTAGGACTTTTTTTCTACCTACGCCTTGCATACTGCGCAACAATCACACTACCCCCAAACTCCGCCAACCACATAAAACACTGACAGACTGGCAAGCCTGTCAACATGTCAACTACAATTTTCACCATGTTATCAATCATGCTTTTACCCCTATCCCCTATGATCATAACAACCACCTAG
58369_PunoPE ATGAACCCCCAAGCCCTACTTATCTCCACCATAAGCCTCCTCCTTGGCACATTCACTATTATCTCAGCCAACCACTGAATCATAGCATGAGCAGGACTTGAAATCAATACTTTAGCTATCCTCCCACTGATCTCTAAATCCCATCACCCCCGAGCTATTGAAGCATCCACTAAATATTTCTTAGTACAAGCAGCTGCCTCAACCCTGCTACTTTTCTCCAGCATAACTAATGCATGATTCACCGGCCAGTGAGACATTACACAACTTACCCACCCAACATCATGCATCATACTAACAGTCGCAATTTCAATAAAACTTGGCCTAGTCCCATTCCACTTCTGGTTCCCAGAAGTCCTTCAAGGCTCATCTCCCACAACCAATCTGCTTCTAGCCACAGTCATAAAATTTCCTCCAACTATTCTTCTACTCCTCACATCTCCATCCTTAAACTACAACCTACTATCCTTAATAGCCATTACCTCCGCAGCTTTAGGAGGCTGAATAGGCCTAAACCAGACCCAAATCCGCAAGATCCTAGCATTCTCGTCAATCTCCCACTTAGGCTGAATAACCATTATCCTTACTTACAACCCTAAACTCACACTAATCACCTTCTATCTTTACTCCCTAACAACAGCTGCCATTTTCTTTACCATTAATACCATCAATACCTTAAAACTCTCCACAATAATGACAGCATGAACAAAAACTCCATCACTAACAACTATACTTATACTTACACTCTTATCCTTAGCGGGTCTCCCTCCCCTAACCGGATTCCTGCCTAAATGACTAATCATCCAAGAGCTAACTAAGCAAGAACTCACAACAGCAGCCACAATCATAGCACTACTCTCCCTACTAGGACTTTTTTTCTACCTACGCCTTGCATATTGCGCAACAATCACACTACCCCCAAACTCCTCCAACCACATAAAACACTGACAGACTAGCAAGCCTGTCAACATGCCAACTACAATTTTCACCATGTTATCAATCATGCTTTTACCCCTATCCCCCATGATCATAACAACCACCTAG
31803_CajamarcaPE ATGAACCCCCAAGCCCTACTTATCTCCACCATAAGCCTCCTCCTTGGCACATTCACTATTATCTCAGCCAACCACTGAATCATAGCATGAGCAGGACTTGAAATCAATACTTTAGCTATCCTCCCACTGATCTCTAAATCCCATCACCCCCGAGCTATTGAAGCATCCACTAAATATTTCTTAGTACAAGCAGCTGCCTCAACCCTGCTACTTTTCTCCAGCATAACTAATGCATGATTCACCGGCCAGTGAGACATTACACAACTTACCCACCCAACATCATGCATTATACTAACAGTCGCAATTTCAATAAAACTTGGCCTAGTCCCATTCCACTTCTGGTTCCCAGAAGTCCTTCAAGGCTCATCCCCCACAACCAATCTGCTTCTAGCCACAGTCATAAAATTTCCTCCAACTATTCTTCTACTCCTCACATCTCCATCCTTAAACTACAACCTACTATCCTTAATAGCCATTACTTCCGCAGCTTTAGGAGGCTGAATAGGCCTAAACCAGACCCAAGTCCGCAAGATCCTAGCATTCTCGTCAATCTCCCACTTAGGCTGAATAACCATTATCCTTACTTACAACCCTAAACTCACACTAATCACCTTCTATCTTTACTCCCTAACAACAGCTGCCATTTTCTTTACCATTAATACCATCAATACCTTAAAACTCTCCACAATAATGACAGCATGAACAAAAACTCCATCACTAACAACTATACTTATACTTACACTCTTATCCCTAGCAGGTCTCCCTCCCCTAACCGGATTCCTGCCTAAATGACTAATCATCCAAGAACTAACTAAGCAAGAACTCACAACAGCAGCCACAATCATAGCACTACTCTCCCTACTAGGACTTTTTTTCTACCTACGCCTTGCATACTGCGCAACAATCACACTACCCCCAAACTCCGCCAACCACATAAAACACTGACAGACTGGCAAGCCTGTCAACATGTCAACTACAATTTTCACCATGTTATCAATCATGCTTTTACCCCTATCCCCTATGATCATAACAACCACCTAG
33871_CajamarcaPE ATGAACCCCCAAGCCCTACTTATCTCCACCATAAGCCTCCTCCTTGGCACATTCACTATTATCTCAGCCAACCACTGAATCATAGCATGAGCAGGACTTGAAATCAATACTTTAGCTATCCTCCCACTGATCTCTAAATCCCATCACCCCCGAGCTATTGAAGCATCCACTAAATATTTCTTAGTACAAGCAGCTGCCTCAACCCTGCTACTTTTCTCCAGCATAACTAATGCATGATTCACCGGCCAGTGAGACATTACACAACTTACCCACCCAACATCATGCATTATACTAACAGTCGCAATTTCAATAAAACTTGGCCTAGTCCCATTCCACTTCTGGTTCCCAGAAGTCCTTCAAGGCTCATCCCCCACAACCAATCTGCTTCTAGCCACAGTCATAAAATTTCCTCCAACTATTCTTCTACTCCTCACATCTCCATCCTTAAACTACAACCTACTATCCTTAATAGCCATTACTTCCGCAGCTTTAGGAGGCTGAATAGGCCTAAACCAGACCCAAGTCCGCAAGATCCTAGCATTCTCGTCAATCTCCCACTTAGGCTGAATAACCATTATCCTTACTTACAACCCTAAACTCACACTAATCACCTTCTATCTTTACTCCCTAACAACAGCTGCCATTTTCTTTACCATTAATACCATCAATACCTTAAAACTCTCCACAATAATGACAGCATGAACAAAAACTCCATCACTAACAACTATACTTATACTTACACTCTTATCCCTAGCAGGTCTCCCTCCCCTAACCGGATTCCTGCCTAAATGACTAATCATCCAAGAACTAACTAAGCAAGAACTCACAACAGCAGCCACAATCATAGCACTACTCTCCCTACTAGGACTTTTTTTCTACCTACGCCTTGCATACTGCGCAACAATCACACTACCCCCAAACTCCGCCAACCACATAAAACACTGACAGACTGGCAAGCCTGTCAACATGTCAACTACAATTTTCACCATGTTATCAATCATGCTTTTACCCCTATCCCCTATGATCATAACAACCACCTAG
39899_LoretoPE ATGAACCCCCAAGCCCTACTTATCTCCACCATAAGCCTCCTCCTTGGCACATTCACTATTATCTCAGCCAACCACTGAATCATAGCATGAGCAGGACTTGAAATCAATACTTTAGCTATCCTCCCACTGATCTCTAAATCCCATCACCCCCGAGCTATTGAAGCATCCACTAAATATTTCTTAGTACAAGCAGCTGCCTCAACCCTGCTACTTTTCTCCAGCATAACTAATGCATGATTCACCGGCCAGTGAGACATTACACAACTTACCCACCCAACATCATGCATTATACTAACAGTCGCAATTTCAATAAAACTTGGCCTAGTCCCATTCCACTTCTGATTCCCAGAAGTCCTTCAAGGCTCATCCCCCACAACCAATCTGCTTCTAGCCACAGTCATAAAATTTCCTCCAACTATTCTTCTACTCCTCACATCTCCATCCTTAAACTACAACCTACTATCCTTAATAGCCATTACTTCCGCAGCTTTAGGAGGCTGAATAGGCCTAAACCAGACCCAAGTCCGCAAGATCCTAGCATTCTCGTCAATCTCCCACTTAGGCTGAATAACCATTATCCTTACTTACAACCCTAAACTCACACTAATCACCTTCTATCTTTACTCCCTAACAACAGCTGCCATTTTCTTTACCATTAATACCATCAATACCTTAAAACTCTCCACAATAATGACAGCATGAACAAAAACTCCATCACTAACAACTATACTTATACTTACACTCTTATCCTTAGCAGGTCTCCCTCCCCTAACCGGATTCCTGCCTAAATGACTAATCATCCAAGAACTAACTAAGCAAGAACTCACAACAGCAGCCACAATCATAGCACTACTCTCCCTACTAGGACTTTTTTTCTACCTACGCCTTGCATACTGCGCAACAATCACACTACCCCCAAACTCCGCCAACCACATAAAACACTGACAGACTAGCAAGCCTGTCAACATGTCAACTACAATTTTCACCATGTTATCAATCATGCTTTTACCCCTATCCCCTATGATCATAACAACCACCTAG
40059_LoretoPE ATGAACCCCCAAGCCCTACTTATCTCCACCATAAGCCTCCTCCTTGGCACATTCACTATTATCTCAGCCAACCACTGAATCATAGCATGAGCAGGACTTGAAATCAATACTTTAGCTATCCTCCCACTGATCTCTAAATCCCATCACCCCCGAGCTATTGAAGCATCCACTAAATATTTCTTAGTACAAGCAGCTGCCTCAACCCTGCTACTTTTCTCCAGCATAACTAATGCATGATTCACCGGCCAGTGAGACATTACACAACTTACCCACCCAACATCATGCATTATACTAACAGTCGCAATTTCAATAAAACTTGGCCTAGTCCCATTCCACTTCTGGTTCCCAGAAGTCCTTCAAGGCTCATCCCCCACAACCAATCTGCTTCTAGCCACAGTCATAAAATTTCCTCCAACTATTCTTCTACTCCTCACATCTCCATCCTTAAACTACAACCTACTATCCTTAATAGCCATTACTTCCGCAGCTTTAGGAGGCTGAATAGGCCTAAACCAGACCCAAGTCCGCAAGATCCTAGCATTCTCGTCAATCTCCCACTTAGGCTGAATAACCATTATCCTTACTTACAACCCTAAACTCACACTAATCACCTTCTATCTTTACTCCCTAACAACAGCTGCCATTTTCTTTACCATTAATACCATCAATACCTTAAAACTCTCCACAATAATGACAGCATGAACAAAAACTCCATCACTAACAACTATACTTATACTTACACTCTTATCCTTAGCAGGTCTCCCTCCCCTAACCGGATTCCTGCCTAAATGACTAATCATCCAAGAACTAACTAAGCAAGAACTCACAACAGCAGCCACAATCATAGCACTACTCTCCCTACTAGGACTTTTTTTCTACCTACGCCTTGCATACTGCGCAACAATCACACTACCCCCAAACTCCGCCAACCACATAAAACACTGACAGACTRGCAAGCCTGTCAACATGTCAACTACAATTTTCACCATGTTATCAATCATGCTTTTACCCCTATCCCCTATGATCATAACAACCACCTAG
423_PiuraPE ATGAACCCCCAAGCCCTACTTATCTCCACCATAAGCCTCCTCCTTGGCACATTCACTATTATCTCAGCCAACCACTGAATCATAGCATGAGCAGGACTTGAAATCAATACTTTAGCTATCCTCCCACTGATCTCTAAATCCCATCACCCCCGAGCTATTGAAGCATCCACTAAATATTTCTTAGTACAAGCAGCTGCCTCAACCCTGCTACTTTTCTCCAGCATAACTAATGCATGATTCACCGGCCAGTGAGACATTACACAACTTACCCACCCAACATCATGCATTATACTAACAGTCGCAATTTCAATAAAACTTGGCCTAGTCCCATTCCACTTCTGGTTCCCAGAAGTCCTTCAAGGCTCATCCCCCACAACCAATCTGCTTCTAGCCACAGTCATAAAATTTCCTCCAACTATTCTTCTACTCCTCACATCTCCATCCTTAAACTACAACCTACTATCCTTAATAGCCATTACTTCCGCAGCTTTAGGAGGCTGAATAGGCCTAAACCAGACCCAAGTCCGCAAGATCCTAGCATTCTCGTCAATCTCCCACTTAGGCTGAATAACCATTATCCTTACTTACAACCCTAAACTCACACTAATCACCTTCTATCTTTACTCCCTAACAACAGCTGCCATTTTCTTTACCATTAATACCATCAATACCTTAAAACTCTCCACAATAATGACAGCATGAACAAAAACTCCATCACTAACAACTATACTTATACTTACACTCTTATCCCTAGCAGGTCTCCCTCCCCTAACCGGATTCCTGCCTAAATGACTAATCATCCAAGAACTAACTAAGCAAGAACTCACAACAGCAGCCACAATCATAGCACTACTCTCCCTACTAGGACTTTTTTTCTACCTACGCCTTGCATACTGCGCAACAATCACACTACCCCCAAACTCCGCCAACCACATAAAACACTGACAGACTGGCAAGCCTGTCAACATGTCAACTACAATTTTCACCATGTTATCAATCATGCTTTTACCCCTATCCCCTATGATCATAACAACCACCTAG
5451_SnMartinPE ATGAACCCCCAAGCCCTACTTATCTCCACCATAAGCCTCCTCCTTGGCACATTCACTATTATCTCAGCCAACCACTGAATCATAGCATGAGCAGGACTTGAAATCAATACTTTAGCTATCCTCCCACTGATCTCTAAATCCCATCACCCCCGAGCTATTGAAGCATCCACTAAATATTTCTTAGTACAAGCAGCTGCCTCAACCCTGCTACTTTTCTCCAGCATAACTAATGCATGATTCACCGGCCAGTGAGACATTACACAACTTACCCACCCAACATCATGCATTATACTAACAGTCGCAATTTCAATAAAACTTGGCCTAGTCCCATTCCACTTCTGGTTCCCAGAAGTCCTTCAAGGCTCATCCCCCACAACCAATCTGCTTCTAGCCACAGTCATAAAATTTCCTCCAACTATTCTTCTACTCCTCACATCTCCATCCTTAAACTACAACCTACTATCCTTAATAGCCATTACTTCCGCAGCTTTAGGAGGCTGAATAGGCCTAAACCAGACCCAAGTCCGCAAGATCCTAGCATTCTCGTCAATCTCCCACTTAGGCTGAATAACCATTATCCTTACTTACAACCCTAAACTCACACTAATCACCTTCTATCTTTACTCCCTAACAACAGCTGCCATTTTCTTTACCATTAATACCATCAATACCTTAAAACTCTCCACAATAATGACAGCATGAACAAAAACTCCATCACTAACAACTATACTTATACTTACACTCTTATCCTTAGCAGGTCTCCCTCCCCTAACCGGATTCCTGCCTAAATGACTAATCATCCAAGAACTAACTAAGCAAGAACTCACAACAGCAGCCACAATCATAGCACTACTCTCCCTACTAGGACTTTTTTTCTACCTACGCCTTGCATACTGCGCAACAATCACACTACCCCCAAACTCCGCCAACCACATAAAACACTGACAGACTAGCAAGCCTGTCAACATGTCAACTACAATTTTCACCATGTTATCAATCATGCTTTTACCCCTATCCCCTATGATCATAACAACCACCTAG
33929_CajamarcaPE ATGAACCCCCAAGCCCTACTTATCTCCACCATAAGCCTCCTCCTTGGCACATTCACTATTATCTCAGCCAACCACTGAATCATAGCATGAGCAGGACTTGAAATCAATACTTTAGCTATCCTCCCACTGATCTCTAAATCCCATCACCCCCGAGCTATTGAAGCATCCACTAAATATTTCTTAGTACAAGCAGCTGCCTCAACCCTGCTACTTTTCTCCAGCATAACTAATGCATGATTCACCGGCCAGTGAGACATTACACAACTTACCCACCCAACATCATGCATTATACTAACAGTCGCAATTTCAATAAAACTTGGCCTAGTCCCATTCCACTTCTGGTTCCCAGAAGTCCTTCAAGGCTCATCCCCCACAACCAATCTGCTTCTAGCCACAGTCATAAAATTTCCTCCAACTATTCTTCTACTCCTCACATCTCCATCCTTAAACTACAACCTACTATCCTTAATAGCCATTACTTCCGCAGCTTTAGGAGGCTGAATAGGCCTAAACCAGACCCAAGTCCGCAAGATCCTAGCATTCTCGTCAATCTCCCACTTAGGCTGAATAACCATTATCCTTACTTACAACCCTAAACTCACACTAATCACCTTCTATCTTTACTCCCTAACAACAGCTGCCATTTTCTTTACCATTAATACCATCAATACCTTAAAACTCTCCACAATAATGACAGCATGAACAAAAACTCCATCACTAACAACTATACTTATACTTACACTCTTATCCCTAGCAGGTCTCCCTCCCCTAACCGGATTCCTGCCTAAATGACTAATCATCCAAGAACTAACTAAGCAAGAACTCACAACAGCAGCCACAATCATAGCACTACTCTCCCTACTAGGACTTTTTTTCTACCTACGCCTTGCATACTGCGCAACAATCACACTACCCCCAAACTCCGCCAACCACATAAAACACTGACAGACTGGCAAGCCTGTCAACATGTCAACTACAATTTTCACCATGTTATCAATCATGCTTTTACCCCTATCCCCTATGATCATAACAACCACCTAG
5548_SnMartinPE ATGAACCCCCAAGCCCTACTTATCTCCACCATAAGCCTCCTCCTTGGCACATTCACTATTATCTCAGCCAACCACTGAATCATAGCATGAGCAGGACTTGAAATCAATACTTTAGCTATCCTCCCACTGATCTCTAAATCCCATCACCCCCGAGCTATTGAAGCATCCACTAAATATTTCTTAGTACAAGCAGCTGCCTCAACCCTGCTACTTTTCTCCAGCATAACTAATGCATGATTCACCGGCCAGTGAGACATTACACAACTTACCCACCCAACATCATGCATTATACTAACAGTCGCAATTTCAATAAAACTTGGCCTAGTCCCATTCCACTTCTGGTTCCCAGAAGTCCTTCAAGGCTCATCCCCCACAACCAATCTGCTTCTAGCCACAGTCATAAAATTTCCTCCAACTATTCTTCTACTCCTCACATCTCCATCCTTAAACTACAACCTACTATCCTTAATAGCCATTACTTCCGCAGCTTTAGGAGGCTGAATAGGCCTAAACCAGACCCAAGTCCGCAAGATCCTAGCATTCTCGTCAATCTCCCACTTAGGCTGAATAACCATTATCCTTACTTACAACCCTAAACTCACACTAATCACCTTCTATCTTTACTCCCTAACAACAGCTGCCATTTTCTTTACCATTAATACCATCAATACCTTAAAACTCTCCACAATAATGACAGCATGAACAAAAACTCCATCACTAACAACTATACTTATACTTACACTCTTATCCTTAGCAGGTCTCCCTCCCCTAACCGGATTCCTGCCTAAATGACTAATCATCCAAGAACTAACTAAGCAAGAACTCACAACAGCAGCCACAATCATAGCACTACTCTCCCTACTAGGACTTTTTTTCTACCTACGCCTTGCATACTGCGCAACAATCACACTACCCCCAAACTCCGCCAACCACATAAAACACTGACAGACTAGCAAGCCTGTCAACATGTCAACTACAATTTTCACCATGTTATCAATCATGCTTTTACCCCTATCCCCTATGATCATAACAACCACCTAG
22657_LaPazBO ATGAACCCCCAAGCCCTACTTATCTCCACCATAAGCCTCCTCCTTGGCACATTCACTATTATCTCAGCCAACCACTGAATCATAGCATGAGCAGGACTTGAAATCAATACTTTAGCTATCCTCCCACTGATCTCTAAATCCCATCACCCCCGAGCTATTGAAGCATCCACTAAATATTTCTTAGTACAAGCAGCTGCCTCAACCCTGCTACTTTTCTCCAGCATAACTAATGCATGATTCACCGGCCAGTGAGACATTACACAACTTACCCACCCAACATCATGCATCATACTAACAGTCGCAATTTCAATAAAACTTGGCCTAGTCCCATTCCACTTCTGGTTCCCAGAAGTCCTTCAAGGCTCATCTCCCACAACCAATCTGCTTCTAGCCACAGTCATAAAATTTCCTCCAACTATTCTTCTACTCCTCACATCTCCATCCTTAAACTACAACCTACTATCCTTAATAGCCATTACCTCCGCAGCTTTAGGAGGCTGAATAGGCCTAAACCAGACCCAAATCCGCAAGATCCTAGCATTCTCGTCAATCTCCCACTTAGGCTGAATAACCATTATCCTTACTTACAACCCTAAACTCACACTAATCACCTTCTATCTTTACTCCCTAACAACAGCTGCCATTTTCTTTACCATTAATACCATCAATACCTTAAAACTCTCCACAATAATGACAGCATGAACAAAAACTCCATCACTAACAACTATACTTATACTTACACTCTTATCCTTAGCGGGTCTCCCTCCCCTAACCGGATTCCTGCCTAAATGACTAATCATCCAAGAGCTAACTAAGCAAGAACTCACAACAGCAGCCACAATCATAGCACTACTCTCCCTACTAGGACTTTTTTTCTACCTACGCCTTGCATATTGCGCAACAATCACACTACCCCCAAACTCCTCCAACCACATAAAACACTGACAGACTAGCAAGCCTGTCAACATGCCAACTACAATTTTCACCATGTTATCAATCATGCTTTTACCCCTATCCCCCATGATCATAACAACCACCTAG
33654_CajamarcaPE ATGAACCCCCAAGCCCTACTTATCTCCACCATAAGCCTCCTCCTTGGCACATTCACTATTATCTCAGCCAACCACTGAATCATAGCATGAGCAGGACTTGAAATCAATACTTTAGCTATCCTCCCACTGATCTCTAAATCCCATCACCCCCGAGCTATTGAAGCATCCACTAAATATTTCTTAGTACAAGCAGCTGCCTCAACCCTGCTACTTTTCTCCAGCATAACTAATGCATGATTCACCGGCCAGTGAGACATTACACAACTTACCCACCCAACATCATGCATTATACTAACAGTCGCAATTTCAATAAAACTTGGCCTAGTCCCATTCCACTTCTGGTTCCCAGAAGTCCTTCAAGGCTCATCCCCCACAACCAATCTGCTTCTAGCCACAGTCATAAAATTTCCTCCAACTATTCTTCTACTCCTCACATCTCCATCCTTAAACTACAACCTACTATCCTTAATAGCCATTACTTCCGCAGCTTTAGGAGGCTGAATAGGCCTAAACCAGACCCAAGTCCGCAAGATCCTAGCATTCTCGTCAATCTCCCACTTAGGCTGAATAACCATTATCCTTACTTACAACCCTAAACTCACACTAATCACCTTCTATCTTTACTCCCTAACAACAGCTGCCATTTTCTTTACCATTAATACCATCAATACCTTAAAACTCTCCACAATAATGACAGCATGAACAAAAACTCCATCACTAACAACTATACTTATACTTACACTCTTATCCCTAGCAGGTCTCCCTCCCCTAACCGGATTCCTGCCTAAATGACTAATCATCCAAGAACTAACTAAGCAAGAACTCACAACAGCAGCCACAATCATAGCACTACTCTCCCTACTAGGACTTTTTTTCTACCTACGCCTTGCATACTGCGCAACAATCACACTACCCCCAAACTCCGCCAACCACATAAAACACTGACAGACTGGCAAGCCTGTCAACATGTCAACTACAATTTTCACCATGTTATCAATCATGCTTTTACCCCTATCCCCTATGATCATAACAACCACCTAG
1712_PascoPE ATGAACCCCCAAGCCCTACTTATCTCCACCATAAGCCTCCTCCTTGGCACATTCACTATTATCTCAGCCAACCACTGAATCATAGCATGAGCAGGACTTGAAATCAATACTTTAGCTATCCTCCCACTGATCTCTAAATCCCATCACCCCCGAGCTATTGAAGCATCCACTAAATATTTCTTAGTACAAGCAGCTGCCTCAACCCTGCTACTTTTCTCCAGCATAACTAATGCATGATTCACCGGCCAGTGAGACATTACACAACTTACCCACCCAACATCATGCATCATACTAACAGTCGCAATTTCAATAAAACTTGGCCTGGTCCCATTCCACTTCTGGTTCCCAGAAGTCCTTCAAGGCTCATCTCCCACAACCAATCTGCTTCTAGCCACAGTCATAAAATTTCCTCCAACTATTCTTCTACTCCTCACATCTCCATCCTTAAACTACAACCTACTATCCTTAATAGCCATTACCTCCGCAGCTTTAGGAGGCTGAATAGGCCTAAACCAGACCCAAATCCGCAAGATCCTAGCATTCTCGTCAATCTCCCACTTAGGCTGAATAACCATTATCCTTACTTACAACCCTAAACTCACACTAATCACCTTCTATCTTTACTCCCTAACAACAGCTGCCATTTTCTTTACCATTAACACCATCAATACCTTAAAACTCTCCACAATAATGACAGCATGAACAAAAACTCCATCACTAACAACTATACTTATACTTACACTCTTATCCTTAGCAGGTCTCCCTCCCCTAACCGGATTCCTGCCTAAATGACTAATCATCCAAGAGCTAACTAAGCAAGAACTCACAACAGCAGCCACAATCATAGCACTACTCTCCCTACTAGGACTTTTTTTCTACCTACGCCTTGCATATTGCGCAACAATCACACTACCCCCAAACTCCTCCAACCACATAAAACACTGACAGACTAGCAAGCCTGTCAACATGCCAACTACAATTTTCACCATGTTATCAATCATGCTTTTACCCCTATCCCCCATGATCATAACAACCACCTAG
1040_LaPazBO ATGAACCCCCAAGCCCTACTTATCTCCACCATAAGCCTCCTCCTTGGCACATTCACTATTATCTCAGCCAACCACTGAATCATAGCATGAGCAGGACTTGAAATCAATACTTTAGCTATCCTCCCACTGATCTCTAAATCCCATCACCCCCGAGCTATTGAAGCATCCACTAAATATTTCTTAGTACAAGCAGCTGCCTCAACCCTGCTACTTTTCTCCAGCATAACTAATGCATGATTCACCGGCCAGTGAGACATTACACAACTTACCCACCCAACATCATGCATCATACTAACAGTCGCAATTTCAATAAAACTTGGCCTAGTCCCATTCCACTTCTGGTTCCCAGAAGTCCTTCAAGGCTCATCTCCCACAACCAATCTGCTTCTAGCCACAGTCATAAAATTTCCTCCAACTATTCTTCTACTCCTCACATCTCCATCCTTAAACTACAACCTACTATCCTTAATAGCCATTACCTCCGCAGCTTTAGGAGGCTGAATAGGCCTAAACCAGACCCAAATCCGCAAGATCCTAGCATTCTCGTCAATCTCCCACTTAGGCTGAATAACCATTATCCTTACTTACAACCCTAAACTCACACTAATCACCTTCTATCTTTACTCCCTAACAACAGCCGCCATTTTCTTTACCATTAATACCATCAATACCTTAAAACTCTCCACAATAATGACAGCATGAACAAAAACTCCATCACTAACAACTATACTTATACTTACACTCTTATCCTTAGCAGGTCTCCCTCCCCTAACCGGATTCCTGCCTAAATGACTAATCATCCAAGAGCTAACTAAGCAAGAACTCACAACAGCAGCCACAATCATAGCACTACTCTCCCTACTAGGACTTTTTTTCTACCTACGCCTTGCATATTGCGCAACAATCACACTACCCCCAAACTCCTCCAACCACATAAAACACTGACAGACTAGCAAGCCTGTCAACATGCCAACTACAATTTTCACCATGTTATCAATCATGCTTTTACCCCTATCCCCCATGATCATAACAACCACCTAG
8044_PascoPE ATGAACCCCCAAGCCCTACTTATCTCCACCATAAGCCTCCTCCTTGGCACATTCACTATTATCTCAGCCAACCACTGAATCATAGCATGAGCAGGACTTGAAATCAATACTTTAGCTATCCTCCCACTGATCTCTAAATCCCATCACCCCCGAGCTATTGAAGCATCCACTAAATATTTCTTAGTACAAGCAGCTGCCTCAACCCTGCTACTTTTCTCCAGCATAACTAATGCATGATTCACCGGCCAGTGAGACATTACACAACTTACCCACCCAACATCATGCATCATACTAACAGTCGCAATTTCAATAAAACTTGGCCTAGTCCCATTCCACTTCTGGTTCCCAGAAGTCCTTCAAGGCTCATCTCCCACAACCAATCTGCTTCTAGCCACAGTCATAAAATTTCCTCCAACTATTCTTCTACTCCTCACATCTCCATCCTTAAACTACAACCTACTATCCTTAATAGCCATTACCTCCGCAGCTTTAGGAGGCTGAATAGGCCTAAACCAGACCCAAATCCGCAAGATCCTAGCATTCTCGTCAATCTCCCACTTAGGCTGAATAACCATTATCCTTACTTACAACCCTAAACTCACACTAATCACCTTCTATCTTTACTCCCTAACAACAGCTGCCATTTTCTTTACCATTAATACCATCAATACCTTAAAACTCTCCACAATAATGACAGCATGAACAAAAACTCCATCACTAACAACTATACTTATACTTACACTCTTATCCTTAGCAGGTCTCCCTCCCCTAACCGGATTCCTGCCTAAATGACTAATCATCCAAGAGCTAACTAAGCAAGAACTCACAACAGCAGCCACAATCATAGCACTACTCTCCCTACTAGGACTTTTTTTCTACCTACGCCTTGCATATTGCGCAACAATCACACTACCCCCAAACTCCTCCAACCACATAAAACACTGACAGACTAGCAAGCCTGTCAACATGCCAACTACAATTTTCACCATGTTATCAATCATGCTTTTACCCCTATCCCCCATGATCATAACAACCACCTAG
7987_PascoPE ATGAACCCCCAAGCCCTACTTATCTCCACCATAAGCCTCCTCCTTGGCACATTCACTATTATCTCAGCCAACCACTGAATCATAGCATGAGCAGGACTTGAAATCAATACTTTAGCTATCCTCCCACTGATCTCTAAATCCCATCACCCCCGAGCTATTGAAGCATCCACTAAATATTTCTTAGTACAAGCAGCTGCCTCAACCCTGCTACTTTTCTCCAGCATAACTAATGCATGATTCACCGGCCAGTGAGACATTACACAACTTACCCACCCAACATCATGCATCATACTAACAGTCGCAATTTCAATAAAACTTGGCCTAGTCCCATTCCACTTCTGGTTCCCAGAAGTCCTTCAAGGCTCATCTCCCACAACCAATCTGCTTCTAGCCACAGTCATAAAATTTCCTCCAACTATTCTTCTACTCCTCACATCTCCATCCTTAAACTACAACCTACTATCCTTAATAGCCATTACCTCCGCAGCTTTAGGAGGCTGAATAGGCCTAAACCAGACCCAAATCCGCAAGATCCTAGCATTCTCGTCAATCTCCCACTTAGGCTGAATAACCATTATCCTTACTTACAACCCTAAACTCACACTAATCACCTTCTATCTTTACTCCCTAACAACAGCTGCCATTTTCTTTACCATTAATACCATCAATACCTTAAAACTCTCCACAATAATGACAGCATGAACAAAAACTCCATCACTAACAACTATACTTATACTTACACTCTTATCCTTAGCAGGTCTCCCTCCCCTAACCGGATTCCTGCCTAAATGACTAATCATCCAAGAGCTAACTAAGCAAGAACTCACAACAGCAGCCACAATCATAGCACTACTCTCCCTACTAGGACTTTTTTTCTACCTACGCCTTGCATATTGCGCAACAATCACACTACCCCCAAACTCCTCCAACCACATAAAACACTGACAGACTAGCAAGCCTGTCAACATGCCAACTACAATTTTCACCATGTTATCAATCATGCTTTTACCCCTATCCCCCATGATCATAACAACCACTTAG
40866_CuscoPE ATGAACCCCCAAGCCCTACTTATCTCCACCATAAGCCTCCTCCTTGGCACATTCACTATTATCTCAGCCAACCACTGAATCATAGCATGAGCAGGACTTGAAATCAATACTTTAGCTATCCTCCCACTGATCTCTAAATCCCATCACCCCCGAGCTATTGAAGCATCCACTAAATATTTCTTAGTACAAGCAGCTGCCTCAACCCTGCTACTTTTCTCCAGCATAACTAATGCATGATTCACCGGCCAGTGAGACATTACACAACTTACCCACCCAACATCATGCATCATACTAACAGTCGCAATTTCAATAAAACTTGGCCTAGTCCCATTCCACTTCTGGTTCCCAGAAGTCCTTCAAGGCTCATCTCCCACAACCAATCTGCTTCTAGCCACAGTCATAAAATTTCCTCCAACTATTCTTCTACTCCTCACATCTCCATCCTTAAACTACAACCTACTATCCTTAATAGCCATTACCTCCGCAGCTTTAGGAGGCTGAATAGGCCTAAACCAGACCCAAATCCGCAAGATCCTAGCATTCTCGTCAATCTCCCACTTAGGCTGAATAACCATTATCCTTACTTACAACCCTAAACTCACACTAATCACCTTCTATCTTTACTCCCTAACAACAGCTGCCATTTTCTTTACCATTAATACCATCAATACCTTAAAACTCTCCACAATAATGACAGCATGAACAAAAACTCCATCACTAACAACTATACTTATACTTACACTCTTATCCTTAGCAGGTCTCCCTCCCCTAACCGGATTCCTGCCTAAATGACTAATCATCCAAGAGCTAACTAAGCAAGAACTCACAACAGCAGCCACAATCATAGCACTACTCTCCCTACTAGGACTTTTTTTCTACCTACGCCTTGCATATTGCGCAACAATCACACTACCCCCAAACTCCTCCAACCACATAAAACACTGACAGACTAGCAAGCCTGTCAACATGCCAACTACAATTTTCACCATGTTATCAATCATGCTTTTACCCCTATCCCCCATGATCATAACAACCACCTAG
1678_PascoPE ATGAACCCCCAAGCCCTACTTATCTCCACCATAAGCCTCCTCCTTGGCACATTCACTATTATCTCAGCCAACCACTGAATCATAGCATGAGCAGGACTTGAAATCAATACTTTAGCTATCCTCCCACTGATCTCTAAATCCCATCACCCCCGAGCTATTGAAGCATCCACTAAATATTTCTTAGTACAAGCAGCTGCCTCAACCCTGCTACTTTTCTCCAGCATAACTAATGCATGATTCACCGGCCAGTGAGACATTACACAACTTACCCACCCAACATCATGCATTATACTAACAGTCGCAATTTCAATAAAACTTGGCCTAGTCCCATTCCACTTCTGGTTCCCAGAAGTCCTTCAAGGCTCATCCCCCACAACCAATCTGCTTCTAGCCACAGTCATAAAATTTCCTCCAACTATTCTTCTACTCCTCACATCTCCATCCTTAAACTACAACCTACTATCCTTAATAGCCATTACTTCCGCAGCTTTAGGAGGCTGAATAGGCCTAAACCAGACCCAAGTCCGCAAGATCCTAGCATTCTCGTCAATCTCCCACTTAGGCTGAATAACCATTATCCTTACTTACAACCCTAAACTCACACTAATCACCTTCTATCTTTACTCCCTAACAACAGCTGCCATTTTCTTTACCATTAATACCATCAATACCTTAAAACTCTCCACAATAATGACAGCATGAACAAAAACTCCATCACTAACAACTATACTTATACTTACACTCTTATCCTTAGCAGGTCTCCCTCCCCTAACCGGATTCCTGCCTAAATGACTAATCATCCAAGAACTAACTAAGCAAGAACTCACAACAGCAGCCACAATCATAGCACTACTCTCCCTACTAGGACTTTTTTTCTACCTACGCCTTGCATACTGCGCAACAATCACACTACCCCCAAACTCCGCCAACCACATAAAACACTGACAGACTAGCAAGCCTGTCAACATGTCAACTACAATTTTCACCATGTTATCAATCATGCTTTTACCCCTATCCCCTATGATCATAACAACCACCTAG
5456_SnMartinPE ATGAACCCCCAAGCCCTACTTATCTCCACCATAAGCCTCCTCCTTGGCACATTCACTATTATCTCAGCCAACCACTGAATCATAGCATGAGCAGGACTTGAAATCAATACTTTAGCTATCCTCCCACTGATCTCTAAATCCCATCACCCCCGAGCTATTGAAGCATCCACTAAATATTTCTTAGTACAAGCAGCTGCCTCAACCCTGCTACTTTTCTCCAGCATAACTAATGCATGATTCACCGGCCAGTGAGACATTACACAACTTACCCACCCAACATCATGCATTATACTAACAGTCGCAATTTCAATAAAACTTGGCCTAGTCCCATTCCACTTCTGGTTCCCAGAAGTCCTTCAAGGCTCATCCCCCACAACCAATCTGCTTCTAGCCACAGTCATAAAATTTCCTCCAACTATTCTTCTACTCCTCACATCTCCATCCTTAAACTACAACCTACTATCCTTAATAGCCATTACTTCCGCAGCTTTAGGAGGCTGAATAGGCCTAAACCAGACCCAAGTCCGCAAGATCCTAGCATTCTCGTCAATCTCCCACTTAGGCTGAATAACCATTATCCTTACTTACAACCCTAAACTCACACTAATCACCTTCTATCTTTACTCCCTAACAACAGCTGCCATTTTCTTTACCATTAATACCATCAATACCTTAAAACTCTCCACAATAATGACAGCATGAACAAAAACTCCATCACTAACAACTATACTTATACTTACACTCTTATCCTTAGCAGGTCTCCCTCCCCTAACCGGATTCCTGCCTAAATGACTAATCATCCAAGAACTAACTAAGCAAGAACTCACAACAGCAGCCACAATCATAGCACTACTCTCCCTACTAGGACTTTTTTTCTACCTACGCCTTGCATACTGCGCAACAATCACACTACCCCCAAACTCCGCCAACCACATAAAACACTGACAGACTAGCAAGCCTGTCAACATGTCAACTACAATTTTCACCATGTTATCAATCATGCTTTTACCCCTATCCCCTATGATCATAACAACCACCTAG
32496_CajamarcaPE ATGAACCCCCAAGCCCTACTTATCTCCACCATAAGCCTCCTCCTTGGCACATTCACTATTATCTCAGCCAACCACTGAATCATAGCATGAGCAGGACTTGAAATCAATACTTTAGCTATCCTCCCACTGATCTCTAAATCCCATCACCCCCGAGCTATTGAAGCATCCACTAAATATTTCTTAGTACAAGCAGCTGCCTCAACCCTGCTACTTTTCTCCAGCATAACTAATGCATGATTCACCGGCCAGTGAGACATTACACAACTTACCCACCCAACATCATGCATTATACTAACAGTCGCAATTTCAATAAAACTTGGCCTAGTCCCATTCCACTTCTGGTTCCCAGAAGTCCTTCAAGGCTCATCCCCCACAACCAATCTGCTTCTAGCCACAGTCATAAAATTTCCTCCAACTATTCTTCTACTCCTCACATCTCCATCCTTAAACTACAACCTACTATCCTTAATAGCCATTACTTCCGCAGCTTTAGGAGGCTGAATAGGCCTAAACCAGACCCAAGTCCGCAAGATCCTAGCATTCTCGTCAATCTCCCACTTAGGCTGAATAACCATTATCCTTACTTACAACCCTAAACTCACACTAATCACCTTCTATCTTTACTCCCTAACAACAGCTGCCATTTTCTTTACCATTAATACCATCAATACCTTAAAACTCTCCACAATAATGACAGCATGAACAAAAACTCCATCACTAACAACTATACTTATACTTACACTCTTATCCCTAGCAGGTCTCCCTCCCCTAACCGGATTCCTGCCTAAATGACTAATCATCCAAGAACTAACTAAGCAAGAACTCACAACAGCAGCCACAATCATAGCACTACTCTCCCTACTAGGACTTTTTTTCTACCTACGCCTTGCATACTGCGCAACAATCACACTACCCCCAAACTCCGCCAACCACATAAAACACTGACAGACTGGCAAGCCTGTCAACATGTCAACTACAATTTTCACCATGTTATCAATCATGCTTTTACCCCTATCCCCTATGATCATAACAACCACCTAG
31892_CajamarcaPE ATGAACCCCCAAGCCCTACTTATCTCCACCATAAGCCTCCTCCTTGGCACATTCACTATTATCTCAGCCAACCACTGAATCATAGCATGAGCAGGACTTGAAATCAATACTTTAGCTATCCTCCCACTGATCTCTAAATCCCATCACCCCCGAGCTATTGAAGCATCCACTAAATATTTCTTAGTACAAGCAGCTGCCTCAACCCTGCTACTTTTCTCCAGCATAACTAATGCATGATTCACCGGCCAGTGAGACATTACACAACTTACCCACCCAACATCATGCATTATACTAACAGTCGCAATTTCAATAAAACTTGGCCTAGTCCCATTCCACTTCTGGTTCCCAGAAGTCCTTCAAGGCTCATCCCCCACAACCAATCTGCTTCTAGCCACAGTCATAAAATTTCCTCCAACTATTCTTCTACTCCTCACATCTCCATCCTTAAACTACAACCTACTATCCTTAATAGCCATTACTTCCGCAGCTTTAGGAGGCTGAATAGGCCTAAACCAGACCCAAGTCCGCAAGATCCTAGCATTCTCGTCAATCTCCCACTTAGGCTGAATAACCATTATCCTTACTTACAACCCTAAACTCACACTAATCACCTTCTATCTTTACTCCCTAACAACAGCTGCCATTTTCTTTACCATTAATACCATCAATACCTTAAAACTCTCCACAATAATGACAGCATGAACAAAAACTCCATCACTAACAACTATACTTATACTTACACTCTTATCCCTAGCAGGTCTCCCTCCCCTAACCGGATTCCTGCCTAAATGACTAATCATCCAAGAACTAACTAAGCAAGAACTCACAACAGCAGCCACAATCATAGCACTACTCTCCCTACTAGGACTTTTTTTCTACCTACGCCTTGCATACTGCGCAACAATCACACTACCCCCAAACTCCGCCAACCACATAAAACACTGACAGACTGGCAAGCCTGTCAACATGTCAACTACAATTTTCACCATGTTATCAATCATGCTTTTACCCCTATCCCCTATGATCATAACAACCACCTAG
1964_PascoPE ATGAACCCCCAAGCCCTACTTATCTCCACCATAAGCCTCCTCCTTGGCACATTCACTATTATCTCAGCCAACCACTGAATCATAGCATGAGCAGGACTTGAAATCAATACTTTAGCTATCCTCCCACTGATCTCTAAATCCCATCACCCCCGAGCTATTGAAGCATCCACTAAATATTTCTTAGTACAAGCAGCTGCCTCAACCCTGCTACTTTTCTCCAGCATAACTAATGCATGATTCACCGGCCAGTGAGACATTACACAACTTACCCACCCAACATCATGCATCATACTAACAGTCGCAATTTCAATAAAACTTGGCCTAGTCCCATTCCACTTCTGGTTCCCAGAAGTCCTTCAAGGCTCATCTCCCACAACCAATCTGCTTCTAGCCACAGTCATAAAATTTCCTCCAACTATTCTTCTACTCCTCACATCTCCATCCTTAAACTACAACCTACTATCCTTAATAGCCATTACCTCCGCAGCTTTAGGAGGCTGAATAGGCCTAAACCAGACCCAAATCCGCAAGATCCTAGCATTCTCGTCAATCTCCCACTTAGGCTGAATAACCATTATCCTTACTTACAACCCTAAACTCACACTAATCACCTTCTATCTTTACTCCATAACAACAGCTGCCATTTTCTTTACCATTAATACCATCAATACCTTAAAACTCTCCACAATAATGACAGCATGAACAAAAACTCCATCACTAACAACTATACTTATACTTACACTCTTATCCTTAGCAGGTCTCCCTCCCCTAACCGGATTCCTGCCTAAATGACTAATCATCCAAGAGCTAACTAAGCAAGAACTCACAACAGCAGCCACAATCATAGCACTACTCTCCCTACTAGGACTTTTTTTCTACCTACGCCTTGCATATTGCGCAACAATCACACTACCCCCAAACTCCTCCAACCACATAAAACACTGACAGACTAGCAAGCCTGTCAACATGCCAACTACAATTTTCACCATGTTATCAATCATGCTTTTACCCCTATCCCCCATGATCATAACAACCACCTAG
33704_CajamarcaPE ATGAACCCCCAAGCCCTACTTATCTCCACCATAAGCCTCCTCCTTGGCACATTCACTATTATCTCAGCCAACCACTGAATCATAGCATGAGCAGGACTTGAAATCAATACTTTAGCTATCCTCCCACTGATCTCTAAATCCCATCACCCCCGAGCTATTGAAGCATCCACTAAATATTTCTTAGTACAAGCAGCTGCCTCAACCCTGCTACTTTTCTCCAGCATAACTAATGCATGATTCACCGGCCAGTGAGACATTACACAACTTACCCACCCAACATCATGCATTATACTAACAGTCGCAATTTCAATAAAACTTGGCCTAGTCCCATTCCACTTCTGGTTCCCAGAAGTCCTTCAAGGCTCATCCCCCACAACCAATCTGCTTCTAGCCACAGTCATAAAATTTCCTCCAACTATTCTTCTACTCCTCACATCTCCATCCTTAAACTACAACCTACTATCCTTAATAGCCATTACTTCCGCAGCTTTAGGAGGCTGAATAGGCCTAAACCAGACCCAAGTCCGCAAGATCCTAGCATTCTCGTCAATCTCCCACTTAGGCTGAATAACCATTATCCTTACTTACAACCCTAAACTCACACTAATCACCTTCTATCTTTACTCCCTAACAACAGCTGCCATTTTCTTTACCATTAATACCATCAATACCTTAAAACTCTCCACAATAATGACAGCATGAACAAAAACTCCATCACTAACAACTATACTTATACTTACACTCTTATCCCTAGCAGGTCTCCCTCCCCTAACCGGATTCCTGCCTAAATGACTAATCATCCAAGAACTAACTAAGCAAGAACTCACAACAGCAGCCACAATCATAGCACTACTCTCCCTACTAGGACTTTTTTTCTACCTACGCCTTGCATACTGCGCAACAATCACACTACCCCCAAACTCCGCCAACCACATAAAACACTGACAGACTGGCAAGCCTGTCAACATGTCAACTACAATTTTCACCATGTTATCAATCATGCTTTTACCCCTATCCCCTATGATCATAACAACCACCTAG
22879_LaPazBO ATGAACCCCCAAGCCCTACTTATCTCCACCATAAGCCTCCTCCTTGGCACATTCACTATTATCTCAGCCAACCACTGAATCATAGCATGAGCAGGACTTGAAATCAATACTTTAGCTATCCTCCCACTGATCTCTAAATCCCATCACCCCCGAGCTATTGAAGCATCCACTAAATATTTCTTAGTACAAGCAGCTGCCTCAACCCTGCTACTTTTCTCCAGCATAACTAATGCATGATTCACCGGCCAGTGAGACATTACACAACTTACCCACCCAACATCATGCATCATACTAACAGTCGCAATTTCAATAAAACTTGGCCTAGTCCCATTCCACTTCTGGTTCCCAGAAGTCCTTCAAGGCTCATCTCCCACAACCAATCTGCTTCTAGCCACAGTCATAAAATTTCCTCCAACTATTCTTCTACTCCTCACATCTCCATCCTTAAACTACAACCTACTATCCTTAATAGCCATTACCTCCGCAGCTTTAGGAGGCTGAATAGGCCTAAACCAGACCCAAATCCGCAAGATCCTAGCATTCTCGTCAATCTCCCACTTAGGCTGAATAACCATTATCCTTACTTACAACCCTAAACTCACACTAATCACCTTCTATCTTTACTCCCTAACAACAGCTGCCATTTTCTTTACCATTAATACCATCAATACCTTAAAACTCTCCACAATAATGACAGCATGAACAAAAACTCCATCACTAACAACTATACTTATACTTACACTCTTATCCTTAGCGGGTCTCCCTCCCCTAACCGGATTCCTGCCTAAATGACTAATCATCCAAGAGCTAACTAAGCAAGAACTCACAACAGCAGCCACAATCATAGCACTACTCTCCCTACTAGGACTTTTTTTCTACCTACGCCTTGCATATTGCGCAACAATCACACTACCCCCAAACTCCTCCAACCACATAAAACACTGACAGACTAGCAAGCCTGTCAACATGCCAACTACAATTTTCACCATGTTATCAATCATGCTTTTACCCCTATCCCCCATGATCATAACAACCACCTAG
40006_LoretoPE ATGAACCCCCAAGCCCTACTTATCTCCACCATAAGCCTCCTCCTTGGCACATTCACTATTATCTCAGCCAACCACTGAATCATAGCATGAGCAGGACTTGAAATCAATACTTTAGCTATCCTCCCACTGATCTCTAAATCCCATCACCCCCGAGCTATTGAAGCATCCACTAAATATTTCTTAGTACAAGCAGCTGCCTCAACCCTGCTACTTTTCTCCAGCATAACTAATGCATGATTCACCGGCCAGTGAGACATTACACAACTTACCCACCCAACATCATGCATTATACTAACAGTCGCAATTTCAATAAAACTTGGCCTAGTCCCATTCCACTTCTGGTTCCCAGAAGTCCTTCAAGGCTCATCCCCCACAACCAATCTGCTTCTAGCCACAGTCATAAAATTTCCTCCAACTATTCTTCTACTCCTCACATCTCCATCCTTAAACTACAACCTACTATCCTTAATAGCCATTACTTCCGCAGCTTTAGGAGGCTGAATAGGCCTAAACCAGACCCAAGTCCGCAAGATCCTAGCATTCTCGTCAATCTCCCACTTAGGCTGAATAACCATTATCCTTACTTACAACCCTAAACTCACACTAATCACCTTCTATCTTTACTCCCTAACAACAGCTGCCATTTTCTTTACCATTAATACCATCAATACCTTAAAACTCTCCACAATAATGACAGCATGAACAAAAACTCCATCACTAACAACTATACTTATACTTACACTCTTATCCTTAGCAGGTCTCCCTCCCCTAACCGGATTCCTGCCTAAATGACTAATCATCCAAGAACTAACTAAGCAAGAACTCACAACAGCAGCCACAATCATAGCACTACTCTCCCTACTAGGACTTTTTTTCTACCTACGCCTTGCATACTGCGCAACAATCACACTACCCCCAAACTCCGCCAACCACATAAAACACTGACAGACTAGCAAGCCTGTCAACATGTCAACTACAATTTTCACCATGTTATCAATCATGCTTTTACCCCTATCCCCTATGATCATAACAACCACCTAG
33076_CajamarcaPE ATGAACCCCCAAGCCCTACTTATCTCCACCATAAGCCTCCTCCTTGGCACATTCACTATTATCTCAGCCAACCACTGAATCATAGCATGAGCAGGACTTGAAATCAATACTTTAGCTATCCTCCCACTGATCTCTAAATCCCATCACCCCCGAGCTATTGAAGCATCCACTAAATATTTCTTAGTACAAGCAGCTGCCTCAACCCTGCTACTTTTCTCCAGCATAACTAATGCATGATTCACCGGCCAGTGAGACATTACACAACTTACCCACCCAACATCATGCATTATACTAACAGTCGCAATTTCAATAAAACTTGGCCTAGTCCCATTCCACTTCTGGTTCCCAGAAGTCCTTCAAGGCTCATCCCCCACAACCAATCTGCTTCTAGCCACAGTCATAAAATTTCCTCCAACTATTCTTCTACTCCTCACATCTCCATCCTTAAACTACAACCTACTATCCTTAATAGCCATTACTTCCGCAGCTTTAGGAGGCTGAATAGGCCTAAACCAGACCCAAGTCCGCAAGATCCTAGCATTCTCGTCAATCTCCCACTTAGGCTGAATAACCATTATCCTTACTTACAACCCTAAACTCACACTAATCACCTTCTATCTTTACTCCCTAACAACAGCTGCCATTTTCTTTACCATTAATACCATCAATACCTTAAAACTCTCCACAATAATGACAGCATGAACAAAAACTCCATCACTAACAACTATACTTATACTTACACTCTTATCCTTAGCAGGTCTCCCTCCCCTAACCGGATTCCTGCCTAAATGACTAATCATCCAAGAACTAACTAAGCAAGAACTCACAACAGCAGCCACAATCATAGCACTACTCTCCCTACTAGGACTTTTTTTCTACCTACGCCTTGCATACTGCGCAACAATCACACTACCCCCAAACTCCGCCAACCACATAAAACACTGACAGACTAGCAAGCCTGTCAACATGTCAACTACAATTTTCACCATGTTATCAATCATGCTTTTACCCCTATCCCCTATGATCATAACAACCACCTAG
1633_PascoPE ATGAACCCCCAAGCCCTACTTATCTCCACCATAAGCCTCCTCCTTGGCACATTCACTATTATCTCAGCCAACCACTGAATCATAGCATGAGCAGGACTTGAAATCAATACTTTAGCTATCCTCCCACTGATCTCTAAATCCCATCACCCCCGAGCTATTGAAGCATCCACTAAATATTTCTTAGTACAAGCAGCTGCCTCAACCCTGCTACTTTTCTCCAGCATAACTAATGCATGATTCACCGGCCAGTGAGACATTACACAACTTACCCACCCAACATCATGCATCATACTAACAGTCGCAATTTCAATAAAACTTGGCCTGGTCCCATTCCACTTCTGGTTCCCAGAAGTCCTTCAAGGCTCATCTCCCACAACCAATCTGCTTCTAGCCACAGTCATAAAATTTCCTCCAACTATTCTTCTACTCCTCACATCTCCATCCTTAAACTACAACCTACTATCCTTAATAGCCATTACCTCCGCAGCTTTAGGAGGCTGAATAGGCCTAAACCAGACCCAAATCCGCAAGATCCTAGCATTCTCGTCAATCTCCCACTTAGGCTGAATAACCATTATCCTTACTTACAACCCTAAACTCACACTAATCACCTTCTATCTTTACTCCCTAACAACAGCTGCCATTTTCTTTACCATTAACACCATCAATACCTTAAAACTCTCCACAATAATGACAGCATGAACAAAAACTCCATCACTAACAACTATACTTATACTTACACTCTTATCCTTAGCAGGTCTCCCTCCCCTAACCGGATTCCTGCCTAAATGACTAATCATCCAAGAGCTAACTAAGCAAGAACTCACAACAGCAGCCACAATCATAGCACTACTCTCCCTACTAGGACTTTTTTTCTACCTACGCCTTGCATATTGCGCAACAATCACACTACCCCCAAACTCCTCCAACCACATAAAACACTGACAGACTAGCAAGCCTGTCAACATGCCAACTACAATTTTCACCATGTTATCAATCATGCTTTTACCCCTATCCCCCATGATCATAACAACCACCTAG
;
end;

[
MrBayes settings for the best-fit model (GTR+G) selected by AIC in MrModeltest 2.3
]
