# Supplementary material for: A latitudinal phylogeographic diversity gradient in birds
Source: PLoS Biol. 2017 Apr 13;15(4):e2001073. doi: 10.1371/journal.pbio.2001073 (PMC5390966; doi:10.1371/journal.pbio.2001073)
Supplement: S1 Data — (ZIP) [file pbio.2001073.s015.zip › S1_Data/Momotus-mexicanus.nex]

#NEXUS

BEGIN DATA;
	DIMENSIONS  NTAX=31 NCHAR=579;
	FORMAT DATATYPE = DNA GAP = - MISSING = ?;
	MATRIX
	KF753115_Momotus_mexicanus_voucher_MZFC_URRA74         CCGCGCCATCGAAGCAGCAATCAAATACTTCCTAGTACAAGCAGCCGCCTCAGCTATAGTTCTTTTCGCAAGCACAACTAATGCACTACAAACAGGACAGTGAGATATCACCCAACTAACCCACCCAACCTCATGTCTCCTACTAACTGTGGCAATCGCAGTAAAACTAGGTCTAGTCCCATTTCACTTTTGATTCCCAGACGTCATTCAAGGCTCTCCACTAATCACCGCACTACTCCTGTCAACATTAATAAAATTCCCCCCAATAACCATTCTCCTACTAACTTCTCACTCACTCAACCCATACCTGCTCACTACCATAGCAATAGCATCAGCAGCCCTAGGGGGATGAATGGGACTTAACCAGACACAAATTCGAAAAATCCTAGCCTTCTCATCCATCTCCCACCTGGGATGGATAACCATCATCACCATCTACAGCCCAAAACTCACACTACTGACCTTCTACCTGTACTCCCTAACAACAGCCGCTGTATTCCTCACTCTCAATACCGCCAAGACCACTAAACTGTCAACAATAATAACTTCCTGAGCAAAAACTCCCCTAATAAATGCGAT
	KF753114_Momotus_mexicanus_voucher_MZFC_URRA73         CCGCGCCATCGAAGCAGCAATCAAATACTTCCTAGTACAAGCAGCCGCCTCAGCTATAGTTCTTTTCGCAAGCACAACTAATGCACTACAAACAGGACAGTGAGATATCACCCAACTAACCCACCCAACCTCATGTCTCCTACTAACTGTGGCAATCGCAGTAAAACTAGGTCTAGTCCCATTTCACTTTTGATTCCCAGACGTCATTCAAGGCTCTCCACTAATCACCGCACTACTCCTGTCAACATTAATAAAATTCCCCCCAATAACCATTCTCCTACTAACTTCTCACTCACTCAACCCATACCTGCTCACTACCATAGCAATAGCATCAGCAGCCCTAGGGGGATGAATGGGACTTAACCAGACACAAATTCGAAAAATCCTAGCCTTCTCATCCATCTCCCACCTGGGATGGATAACCATCATCACCATCTACAGCCCAAAACTCACACTACTGACCTTCTACCTGTACTCCCTAACAACAGCCGCTGTATTCCTCACTCTCAATACCACCAAGACCACTAAACTGTCAACAATAATAACTTCCTGAGCAAAAACTCCCCTAATAAATGCGAT
	KF753113_Momotus_mexicanus_voucher_MZFC_Donado06_12    CCGCGCCATCGAAGCAGCAATCAAATACTTCCTAGTACAAGCAGCTGCCTCAGCTATAGTTCTTTTCGCAAGCACAACCAATGCACTACAAACAGGACAGTGAGACATCACCCAACTAACCCACCCAACCTCATGTCTCCTACTAACTGTGGCAATCGCAGTAAAACTAGGCCTAGTCCCATTTCACTTTTGATTCCCAGACGTCATTCAAGGCTCCCCACTAATCACCGCACTACTCCTGTCAACATTAATAAAATTCCCCCCAATAACCATTCTCCTACTAACTTCTCACTCACTCAACCCATACCTGCTCACTACCATAGCAATAGCATCAGCAGCCCTGGGGGGATGAATAGGACTTAACCAGACACAAATTCGAAAAATCCTAGCCTTCTCATCCATCTCCCACCTGGGATGGATAACCATCATCACCATCTACAGCCCAAAACTCACACTACTGACCTTCTACCTGTATTCCCTAACAACAGCAGCTGTATTCCTCACTCTCAATACTACCAAGACCACTAAACTGTCAACAATAATAACTTCCTGAGCAAAAACTCCCCTATTAAATGCGAT
	KF753112_Momotus_mexicanus_voucher_MZFC_ORT_066        CCGCGCCATCGAAGCAGCAATCAAATACTTCCTAGTACAAGCAGCCGCCTCAGCTATAGTTCTTTTCGCAAGCACAACTAATGCACTACAAACAGGACAGTGAGATATCACCCAACTAACCCACCCAACCTCATGTCTCCTACTAACTGTGGCAATCGCAGTAAAACTAGGTCTAGTCCCATTTCACTTTTGATTCCCAGACGTCATTCAAGGCTCTCCACTAATCACCGCACTACTCCTGTCAACATTAATAAAATTCCCCCCAATAACCATTCTCCTACTAACTTCTCACTCACTCAACCCATACCTGCTCACTACCATAGCAATAGCATCAGCAGCCCTAGGGGGATGAATGGGACTTAACCAGACACAAATTCGAAAAATCCTAGCCTTCTCATCCATCTCCCACCTGGGATGGATAACCATCATCACCATCTACAGCCCAAAACTCACACTACTGACCTTCTACCTGTACTCCCTAACAACAGCCGCTGTATTCCTCACTCTCAATACCACCAAGACCACTAAACTGTCAACAATAATAACTTCCTGAGCAAAAACTCCCCTAATAAATGCGAT
	KF753111_Momotus_mexicanus_voucher_MZFC_ORT_034        CCGCGCCATCGAAGCAGCAATCAAATACTTCCTAGTACAAGCAGCCGCCTCAGCTATAGTTCTTTTCGCAAGCACAACTAATGCACTACAAACAGGACAGTGAGATATCACCCAACTAACCCACCCAACCTCATGTCTCCTACTAACTGTGGCAATCGCAGTAAAACTAGGTCTAGTCCCATTTCACTTTTGATTCCCAGACGTCATTCAAGGCTCTCCACTAATCACCGCACTACTCCTGTCAACATTAATAAAATTCCCCCCAATAACCATTCTCCTACTAACTTCTCACTCACTCAACCCATACCTGCTCACTACCATAGCAATAGCATCAGCAGCCCTAGGGGGATGAATGGGACTTAACCAGACACAAATTCGAAAAATCCTAGCCTTCTCATCCATCTCCCACCTGGGATGGATAACCATCATCACCATCTACAGCCCAAAACTCACACTACTGACCTTCTACCTGTACTCCCTAACAACAGCCGCTGTATTCCTCACTCTCAATACCACCAAGACCACTAAACTGTCAACAATAATAACTTCCTGAGCAAAAACTCCCCTAATAAATGCGAT
	KF753110_Momotus_mexicanus_voucher_MZFC_HUAU_24        CCGCGCCATCGAAGCAGCAATCAAATACTTCCTAGTACAAGCAGCTGCCTCAGCTATAGTTCTTTTCGCAAGCACAACCAATGCACTACAAACAGGACAGTGAGACATCACCCAACTAACCCACCCAACCTCATGTCTCCTACTAACTGTGGCAATCGCAGTAAAACTAGGCCTAGTCCCATTTCACTTTTGATTCCCAGACGTCATTCAAGGCTCCCCACTAATCACCGCACTACTCCTGTCAACATTAATAAAATTCCCCCCAATAACCATTCTCCTACTAACTTCTCACTCACTCAACCCATACCTGCTCACTACCATAGCAATAGCATCAGCAGCCCTGGGGGGATGAATAGGACTTAACCAGACACAAATTCGAAAAATCCTAGCCTTCTCATCCATCTCCCACCTGGGATGGATAACCATCATCACCATCTACAGCCCAAAACTCACACTACTGACCTTCTACCTGTACTCCCTAACAACAGCCGCTGTATTCCTCACTCTCAATACTACCAAGACCACTAAACTGTCAACAATAATAACTTCCTGAGCAAAAACTCCCCTATTAAATGCGAT
	KF753109_Momotus_mexicanus_voucher_MZFC_HUAU_28        CCGCGCCATCGAAGCAGCAATCAAATACTTCCTAGTACAAGCAGCTGCCTCAGCTATAGTTCTTTTCGCAAGCACAACCAATGCACTACAAACAGGACAGTGAGACATCACCCAACTAACCCACCCAACCTCATGTCTCCTACTAACTGTGGCAATCGCAGTAAAACTAGGTCTAGTCCCATTTCACTTTTGATTCCCAGACGTCATTCAAGGCTCTCCACTAATCACCGCACTACTCCTGTCAACATTAATAAAATTCCCCCCAATAACCATTCTCCTACTAACTTCTCACTCACTCAACCCATACCTGCTCACTACCATAGCAATAGCATCAGCAGCCCTGGGGGGATGAATAGGACTTAACCAGACACAAATTCGAAAAATCCTAGCCTTCTCATCCATCTCCCACCTGGGATGGATAACCATCATCACCATCTACAGCCCAAAACTCACACTATTGACCTTCTACCTGTACTCCCTAACAACAGCCGCTGTATTCCTCACTCTCAATACTACCAAGACCACTAAACTGTCAACAATAATAACTTCCTGAGCAAAAACTCCCCTATTAAATGCGAT
	KF753108_Momotus_mexicanus_voucher_MZFC_HUAU_27        CCGCGCCATCGAAGCAGCAATCAAATACTTCCTAGTACAAGCAGCTGCCTCAGCTATAGTTCTTTTCGCAAGCACAACCAATGCACTACAAACAGGACAGTGAGACATCACCCAACTAACCCACCCAACCTCATGTCTCCTACTAACTGTGGCAATCGCAGTAAAACTAGGTCTAGTCCCATTTCACTTTTGATTCCCAGACGTCATTCAAGGCTCTCCACCAATCACCGCACTACTCCTGTCAACATTAATAAAATTCCCCCCAATAACCATTCTCCTACTAACTTCTCACTCACTCAACCCATACCTGCTCACTACCATAGCAATAGCATCAGCAGCCCTGGGGGGATGAATAGGACTTAACCAGACACAAATTCGAAAAATCCTAGCCTTCTCATCCATCTCCCACCTGGGATGGATAACCATCATCACCATCTACAGCCCAAAACTCACACTATTGACCTTCTACCTGTACTCCCTAACAACAGCCGCTGTATTCCTCACTCTCAATACTACCAAGACCACTAAACTGTCAACAATAATAACTTCCTGAGCAAAAACTCCCCTATTAAATGCGAT
	KF753107_Momotus_mexicanus_voucher_MZFC_AV_612         CCGCGCCATCGAAGCAGCAATCAAATACTTCCTAGTACAAGCAGCTGCCTCAGCTATAGTTCTTTTCGCAAGCACAACCAATGCACTACAAACAGGACAGTGAGACATCACCCAACTAACCCACCCAACCTCATGTCTCCTACTAACTGTGGCAATCGCAGTAAAACTAGGTCTAGTCCCATTTCACTTTTGATTCCCAGACGTCATTCAAGGCTCTCCACTAATCACCGCACTACTCCTGTCAACATTAATAAAATTCCCCCCAATAACCATTCTCCTACTAACTTCTCACTCACTCAACCCATTCCTGCTCACTACCATAGCAATAGCATCAGCAGCCCTGGGGGGATGAATAGGACTTAACCAGACACAAATTCGAAAAATCCTAGCCTTCTCATCCATCTCCCACCTGGGATGGATAACCATCATCACCATCTACAGCCCAAAACTCACACTATTGACCTTCTACCTCTACTCCCTAACAACAGCCGCTGTATTCCTCACTCTCAATACTACCAAGACCACTAAACTGTCAACAATAATAACTTCCTGAGCAAAAACTCCCCTATTAAATGCGAT
	KF753106_Momotus_mexicanus_voucher_MZFC_CONACYT_1110   CCGCGCCATCGAAGCAGCAATCAAATACTTCCTAGTACAAGCAGCTGCCTCAGCTATAGTTCTTTTCGCAAGCACAACCAATGCACTACAAACAGGACAGTGAGACATCACCCAACTAACCCACCCAACCTCATGTCTCCTACTAACTGTGGCAATCGCAGTAAAACTAGGTCTAGTCCCATTTCACTTTTGATTCCCAGACGTCATTCAAGGCTCTCCACTAATCACCGCACTACTCCTGTCAACATTAATAAAATTCCCCCCAATAACCATTCTCCTACTAACTTCTCACTCACTCAACCCATACCTGCTCACTACCATAGCAATAGCATCAGCAGCCCTAGGGGGATGAATAGGACTTAACCAGACACAAATTCGAAAAATCCTAGCCTTCTCATCCATCTCCCACCTGGGATGGATAACCATCATCACCATCTACAGCCCAAAACTCACACTACTGACCTTCTACCTGTACTCCCTAACAACAGCCGCTGTATTCCTCACTCTCAATACTACCAAGACCACTAAACTGTCAACAATAATAACTTCCTGAGCAAAAACTCCCCTATTAAATGCGAT
	KF753105_Momotus_mexicanus_voucher_MZFC_BAL_328        CCGCGCCATCGAAGCAGCAATCAAATACTTCCTAGTACAAGCAGCTGCCTCAGCTATAGTTCTTTTCGCAAGCACAACCAATGCACTACAAACAGGACAGTGAGACATCACCCAACTAACCCACCCAACCTCATGTCTCCTACTAACTGTGGCAATCGCAGTAAAACTAGGTCTAGTCCCATTTCACTTTTGATTCCCAGACGTCATTCAAGGCTCTCCACTAATCACCGCACTACTCCTGTCAACATTAATAAAATTCCCCCCAATAACCATTCTCCTACTAACTTCTCACTCACTCAACCCATACCTGCTCACTACCATAGCAATAGCATCAGCAGCCCTGGGGGGATGAATAGGACTTAACCAGACACAAATTCGAAAAATCCTAGCCTTCTCATCCATCTCCCACCTGGGATGGATAACCATCATCACCATCTACAGCCCAAAACTCACACTACTGACCTTCTACCTGTACTCCCTAACAACAGCCGCTGTATTCCTCACTCTCAATACTACCAAGACCACTAAACTGTCAACAATAATAACTTCCTGAGCAAAAACTCCCCTATTAAATGCGAC
	KF753104_Momotus_mexicanus_voucher_MZFC_BAL_315        CCGCGCCATCGAAGCAGCAATCAAATACTTCCTAGTACAAGCAGCTGCCTCAGCTATAGTTCTTTTCGCAAGCACAACCAATGCACTACAAACAGGACAGTGAGACATCACCCAACTAACCCACCCAACCTCATGTCTCCTACTAACTGTGGCAATCGCAGTAAAACTAGGTCTAGTCCCATTTCACTTTTGATTCCCAGACGTCATTCAAGGCTCTCCACTAATCACCGCACTACTCCTGTCAACATTAATAAAATTCCCCCCAATAACCATTCTCCTACTAACTTCTCACTCACTCAACCCATACCTGCTCACTACCATAGCAATAGCATCAGCAGCCCTGGGGGGATGAATAGGACTTAACCAGACACAAATTCGAAAAATCCTAGCCTTCTCATCCATCTCCCACCTGGGATGGATAACCATCATCACCATCTACAGCCCAAAACTCACACTACTGACCTTCTACCTGTACTCCCTAACAACAGCCGCTGTATTCCTCACTCTCAATACTACCAAGACCACTAAACTGTCAACAATAATAACTTCCTGAGCAAAAACTCCCCTATTAAATGCGAC
	KF753103_Momotus_mexicanus_voucher_MZFC_OMVP_0178      CCGCGCTATCGAAGCAGCAATCAAATACTTCCTAGTACAAGCAGCTGCCTCAGCTATAGTTCTTTTCGCAAGCACAACCAATGCACTACAAACAGGACAGTGAGATATCACCCAACTAACCCACCCAACCTCATGTCTCCTACTAACTGTGGCAATCGCGGTAAAACTAGGCCTAGTCCCATTTCACTTTTGATTCCCAGACGTCATTCAAGGCTCTCCACTAACCACCGCATTACTCCTATCAACATTAATAAAATTCCCCCCGATAACCATTCTCCTACTAACTTCCCACTCACTCAACCCATACCTGCTCACTACCATAGCAATAGCATCAGCAGCCCTGGGAGGATGAATGGGACTTAACCAAACACAAATTCGAAAAATCCTAGCCTTCTCATCCATCTCTCACCTGGGATGAATAACCATCATCACCATCTACAGCCCAAAACTCACACTACTGACCTTCTACCTGTACTCCCTAACAACAGCCGCTGTATTCCTCACTCTCAATACTACCAAGACCACTAAACTGTCAACAATAATAACTTCCTGAGCAAAAACTCCCCTATTAAATGCGAT
	KF753102_Momotus_mexicanus_voucher_MZFC_CONACYT_984    CCGCGCCATCGAAGCAGCAATCAAATACTTCCTAGTACAAGCAGCTGCCTCAGCTATAGTTCTTTTCGCAAGCACAACCAATGCACTACAAACAGGACAGTGAGACATCACCCAACTAACCCACCCAACCTCATGTCTCCTACTAACTGTGGCAATCGCAGTAAAACTAGGCCTAGTCCCATTTCACTTTTGATTCCCAGACGTCATTCAAGGCTCCCCACTAATCACCGCACTACTCCTGTCAACATTAATAAAATTCCCCCCAATAACCATTCTCCTACTAACTTCTCACTCACTCAACCCATACCTGCTCACTACCATAGCAATAGCATCAGCAGCCCTGGGGGGATGAATAGGACTTAACCAGACACAAATTCGAAAAATCCTAGCCTTCTCATCCATCTCCCACCTGGGATGGATAACCATCATCACCATCTACAGCCCAAAACTCACACTACTGACCTTCTACCTGTATTCCCTAACAACAGCAGCTGTATTCCTCACTCTCAATACTACCAAGACCACTAAACTGTCAACAATAATAACTTCCTGAGCAAAAACTCCCCTATTAAATGCGAT
	KF753101_Momotus_mexicanus_voucher_MZFC_OMVP_0674      CCGCGCTATCGAAGCAGCAATCAAATACTTCCTAGTACAAGCAGCTGCCTCAGCTATAGTTCTTTTCGCAAGCACAACCAATGCACTACAAACAGGACAGTGAGATATCACCCAACTAACCCACCCAACCTCATGTCTCCTACTAACTGTGGCAATCGCGGTAAAACTAGGCCTAGTCCCATTTCACTTTTGATTCCCAGACGTCATTCAAGGCTCTCCACTAACCACCGCATTACTCCTATCAACATTAATAAAATTCCCCCCGATAACCATTCTCCTACTAACTTCCCACTCACTCAACCCATACCTGCTCACTACCATAGCAATAGCATCAGCAGCCCTGGGAGGATGAATGGGACTTAACCAAACACAAATTCGAAAAATCCTAGCCTTCTCATCCATCTCTCACCTGGGATGAATAACCATCATCACCATCTACAGCCCAAAACTCACACTACTGACCTTCTACCTGTACTCCCTAACAACAGCCGCTGTATTCCTCACTCTCAATACTACCAAGACCACTAAACTGTCAACAATAATAACCTCCTGAGCAAAAACTCCCCTATTAAATGCGAT
	KF753100_Momotus_mexicanus_voucher_MZFC_TECO08_10      CCGCGCCATCGAAGCAGCAATCAAATACTTCCTAGTACAAGCAGCTGCCTCAGCTATAGTTCTTTTCGCAAGCACAACCAATGCACTACAAACAGGACAGTGAGACATCACCCAACTAACCCACCCAACCTCATGTCTCCTACTAACTGTGGCAATCGCAGTAAAACTAGGCCTAGTCCCATTTCACTTTTGATTCCCAGACGTCATTCAAGGCTCCCCACTAATCACCGCACTACTCCTGTCAACATTAATAAAATTCCCCCCAATAACCATTCTCCTACTAACTTCTCACTCACTCAACCCATACCTGCTCACTACCATAGCAATAGCATCAGCAGCCCTGGGGGGATGAATAGGACTTAACCAGACACAAATTCGAAAAATCCTAGCCTTCTCATCCATCTCCCACCTGGGATGGATAACCATCATCACCATCTACAGCCCAAAACTCACACTACTGACCTTCTACCTGTATTCCCTAACAACAGCAGCTGTATTCCTCACTCTCAATACTACCAAGACCACTAAACTGTCAACAATAATAACTTCCTGAGCAAAAACTCCCCTATTAAATGCGAT
	KF753099_Momotus_mexicanus_voucher_MZFC_HJ6_042        CCGCGCCATCGAAGCAGCAATCAAATACTTCCTAGTACAAGCAGCTGCCTCAGCTATAGTTCTTTTCGCAAGCACAACCAATGCACTACAAACAGGACAGTGAGACATCACCCAACTAACCCACCCAACCTCATGTCTCCTACTAACTGTGGCAATCGCAGTAAAACTAGGCCTAGTCCCATTTCACTTTTGATTCCCAGACGTCATTCAAGGCTCCCCACTAATCACCGCACTACTCCTGTCAACATTAATAAAATTCCCCCCAATAACCATTCTCCTACTAACTTCTCACTCACTCAACCCATACCTGCTCACTACCATAGCAATAGCATCAGCAGCCCTGGGGGGATGAATAGGACTTAACCAGACACAAATTCGAAAAATCCTAGCCTTCTCATCCATCTCCCACCTGGGATGGATAACCATCATCACCATCTACAGCCCAAAACTCACACTACTGACCTTCTACCTGTATTCCCTAACAACAGCAGCTGTATTCCTCACTCTCAATACTACCAAGACCACTAAACTGTCAACAATAATAACTTCCTGAGCAAAAACTCCCCTATTAAATGCGAT
	KF753098_Momotus_mexicanus_voucher_MZFC_ORT11_85       CCGCGCCATCGAAGCAGCAATCAAATACTTCCTAGTACAAGCAGCTGCCTCAGCTATAGTTCTTTTCGCAAGCACAACCAATGCACTACAAACAGGACAGTGAGACATCACCCAACTAACCCACCCAACCTCATGTCTCCTACTAACTGTGGCAATCGCAGTAAAACTAGGCCTAGTCCCATTTCACTTTTGATTCCCAGACGTCATTCAAGGCTCCCCACTAATCACCGCACTACTCCTGTCAACATTAATAAAATTCCCCCCAATAACCATTCTCCTACTAACTTCTCACTCACTCAACCCATACCTGCTCACTACCATAGCAATAGCATCAGCAGCCCTGGGGGGATGAATAGGACTTAACCAGACACAAATTCGAAAAATCCTAGCCTTCTCATCCATCTCCCACCTGGGATGGATAACCATCATCACCATCTACAGCCCAAAACTCACACTACTGACCTTCTACCTGTATTCCCTAACAACAGCAGCTGTATTCCTCACTCTCAATACTACCAAGACCACTAAACTGTCAACAATAATAACTTCCTGAGCAAAAACTCCCCTATTAAATGCGAT
	KF753097_Momotus_mexicanus_voucher_MZFC_ORT11_81       CCGCGCCATCGAAGCAGCAATCAAATACTTCCTAGTACAAGCAGCTGCCTCAGCTATAGTTCTTTTCGCAAGCACGACCAATGCACTACAAACAGGACAGTGAGACATCACCCAACTAACCCACCCAACCTCATGTCTCCTACTAACTGTGGCAATCGCAGTAAAACTAGGTCTAGTCCCATTTCACTTTTGATTCCCAGACGTCATTCAAGGCTCTCCACTAATCACCGCACTACTCCTGTCAACATTAATAAAATTCCCCCCAATAACCATTCTCCTACTAACTTCTCACTCACTCAACCCATACCTGCTCACTACCATAGCAATAGCATCAGCAGCCCTGGGGGGATGAATAGGACTTAACCAGACACAAATTCGAAAAATCCTAGCCTTCTCATCCATCTCCCACCTGGGATGGATAACCATCATCACCATCTACAGCCCAAAACTCACACTATTGACCTTCTACCTGTACTCCCTAACAACAGCCGCTGTATTCCTCACTCTCAATACTACCAAGACCACTAAACTGTCAACAATAATAACTTCCTGAGCAAAAACTCCCCTATTAAATGCGAT
	KF753096_Momotus_mexicanus_voucher_MZFC_ORT11_73       CCGCGCCATCGAAGCAGCAATCAAATACTTCCTAGTACAAGCAGCTGCCTCAGCTATAGTTCTTTTCGCAAGCACAACCAATGCACTACAAACAGGACAGTGAGACATCACCCAACTAACCCACCCAACCTCATGTCTCCTACTAACTGTGGCAATCGCAGTAAAACTAGGCCTAGTCCCATTTCACTTTTGATTCCCAGACGTCATTCAAGGCTCCCCACTAATCACCGCACTACTCCTGTCAACATTAATAAAATTCCCCCCAATAACCATTCTCCTACTAACTTCTCACTCACTCAACCCATACCTGCTCACTACCATAGCAATAGCATCAGCAGCCCTGGGGGGATGAATAGGACTTAACCAGACACAAATTCGAAAAATCCTAGCCTTCTCATCCATCTCCCACCTGGGATGGATAACCATCATCACCATCTACAGCCCAAAACTCACACTACTGACCTTCTACCTGTATTCCCTAACAACAGCAGCTGTATTCCTCACTCTCAATACTACCAAGACCACTAAACTGTCAACAATAATAACTTCCTGAGCAAAAACTCCCCTATTAAATGCGAT
	KF753095_Momotus_mexicanus_voucher_MZFC_NAY_016        CCGCGCCATCGAAGCAGCAATCAAATACTTCCTAGTACAAGCAGCTGCCTCAGCTATAGTTCTTTTCGCAAGCACAACCAATGCACTACAAACAGGACAGTGAGACATCACCCAACTAACCCACCCAACCTCATGTCTCCTACTAACTGTGGCAATCGCAGTAAAACTAGGCCTAGTCCCATTTCACTTTTGATTCCCAGACGTCATTCAAGGCTCCCCACTAATCACCGCACTACTCCTGTCAACATTAATAAAATTCCCCCCAATAACCATTCTCCTACTAACTTCTCACTCACTCAACCCATACCTGCTCACTACCATAGCAATAGCATCAGCAGCCCTGGGGGGATGAATAGGACTTAACCAGACACAAATTCGAAAAATCCTAGCCTTCTCATCCATCTCCCACCTGGGATGGATAACCATCATCACCATCTACAGCCCAAAACTCACACTACTGACCTTCTACCTGTATTCCCTAACAACAGCCGCTGTATTCCTCACTCTCAATACTACCAAGACCACTAAACTGTCAACAATAATAACTTCCTGAGCAAAAACTCCCCTATTAAATGCGAT
	KF753094_Momotus_mexicanus_voucher_MZFC_CHIS_392       CCGCGCTATCGAAGCAGCAATCAAATACTTCCTAGTACAAGCAGCTGCCTCAGCTATAGTTCTTTTCGCAAGCACAACCAATGCACTACAAACAGGACAGTGAGATATCACCCAACTAACCCACCCAACCTCATGTCTCCTACTAACTGTGGCAATCGCGGTAAAACTAGGCCTAGTCCCATTTCACTTTTGATTCCCAGACGTCATTCAAGGCTCTCCACTAACCACCGCATTACTCCTGTCAACATTAATAAAATTCCCCCCGATAACCATTCTCCTACTAACTTCCCACTCACTCAACCCATACCTGCTCACTACCATAGCAATAGCATCAGCAGCCCTGGGAGGATGAATGGGACTTAACCAAACACAAATTCGAAAAATCCTAGCCTTCTCATCCATCTCTCACCTGGGATGAATAACCATCATCACCATCTACAGCCCAAAACTCACACTACTGACCTTCTACCTGTACTCCCTAACAACAGCCGCTGTATTCCTCACTCTCAATACTACCAAGACCACTAAACTGTCAACAATAATAACTTCCTGAGCAAAAACTCCCCTATTAAATGCGAT
	KF753093_Momotus_mexicanus_voucher_MZFC_CONACYT04_155  CCGCGCTATCGAAGCAGCAATCAAATACTTCCTAGTACAAGCAGCTGCCTCAGCTATAGTTCTTTTCGCAAGCACAACCAATGCACTACAAACAGGACAGTGAGATATCACCCAACTAACCCACCCAACCTCATGTCTCCTACTAACTGTGGCAATCGCGGTAAAACTAGGCCTAGTCCCATTTCACTTTTGATTCCCAGACGTCATTCAAGGCTCTCCACTAACCACCGCATTACTCCTGTCAACATTAATAAAATTCCCCCCGATAACCATTCTCCTACTAACTTCCCACTCACTCAACCCATACCTGCTCACTACCATAGCAATAGCATCAGCAGCCCTGGGAGGATGAATGGGACTTAACCAAACACAAATTCGAAAAATCCTAGCCTTCTCATCCATCTCTCACCTGGGATGAATAACCATCATCACCATCTACAGCCCAAAACTCACACTACTGACCTTCTACCTGTACTCCCTAACAACAGCCGCTGTATTCCTCACTCTCAATACTACCAAGACCACTAAACTGTCAACAATAATAACTTCCTGAGCAAAAACTCCCCTATTAAATGCGAT
	KF753092_Momotus_mexicanus_voucher_MZFC_CONACYT04_019  CCGCGCTATCGAAGCAGCAATCAAATACTTCCTAGTACAAGCAGCTGCCTCAGCTATAGTTCTTTTCGCAAGCACAACCAATGCACTACAAACAGGACAGTGAGATATCACCCAACTAACCCACCCAACCTCATGTCTCCTACTAACTGTGGCAATCGCGGTAAAACTAGGCCTAGTCCCATTTCACTTTTGATTCCCAGACGTCATTCAAGGCTCTCCACTAACCACCGCATTACTCCTATCAACATTAATAAAATTCCCCCCGATAACCATTCTCCTACTAACTTCCCACTCACTCAACCCATACCTGCTCACTACCATAGCAATAGCATCAGCAGCCCTGGGAGGATGAATGGGACTTAACCAAACACAAATTCGAAAAATCCTAGCCTTCTCATCCATCTCTCACCTGGGATGAATAACCATCATCACCATCTACAGCCCAAAACTCACACTACTGACCTTCTACCTGTACTCCCTAACAACAGCCGCTGTATTCCTCACTCTCAATACTACCAAGACCACTAAACTGTCAACAATAATAACTTCCTGAGCAAAAACTCCCCTATTAAATGCGAT
	KF753091_Momotus_mexicanus_voucher_MZFC_CHIS_169       CCGCGCTATCGAAGCAGCAATCAAATACTTCCTAGTACAAGCAGCTGCCTCAGCTATAGTTCTTTTCGCAAGCACAACCAATGCACTACAAACAGGACAGTGAGATATCACCCAACTAACCCACCCAACCTCATGTCTCCTACTAACTGTGGCAATCGCGGTAAAACTAGGCCTAGTCCCATTTCACTTTTGATTCCCAGACGTCATTCAAGGCTCTCCACTAACCACCGCATTACTCCTGTCAACATTAATAAAATTCCCCCCGATAACCATTCTCCTACTAACTTCCCACTCACTCAACCCATACCTGCTCACTACCATAGCAATAGCATCAGCAGCCCTGGGAGGATGAATGGGACTTAACCAAACACAAATTCGAAAAATCCTAGCCTTCTCATCCATCTCTCACCTGGGATGAATAACCATCATCACCATCTACAGCCCAAAACTCACACTACTGACCTTCTACCTGTACTCCCTAACAACAGCCGCTGTATTCCTCACTCTCAATACTACCAAGACCACTAAACTGTCAACAATAATAACTTCCTGAGCAAAAACTCCCCTATTAAATGCGAT
	KF753090_Momotus_mexicanus_voucher_MZFC_CHIS_174       CCGCGCTATCGAAGCAGCAATCAAATACTTCCTAGTACAAGCAGCTGCCTCAGCTATAGTTCTTTTCGCAAGCACAACCAATGCACTACAAACAGGACAGTGAGATATCACCCAACTAACCCACCCAACCTCATGTCTCCTACTAACTGTGGCAATCGCGGTAAAACTAGGCCTAGTCCCATTTCACTTTTGATTCCCAGACGTCATTCAAGGCTCTCCACTAACCACCGCATTACTCCTGTCAACATTAATAAAATTCCCCCCGATAACCATTCTCCTACTAACTTCCCACTCACTCAACCCATACCTGCTCACTACCATAGCAATAGCATCAGCAGCCCTGGGAGGATGAATGGGACTTAACCAAACACAAATTCGAAAAATCCTAGCCTTCTCATCCATCTCTCACCTGGGATGAATAACCATCATCACCATCTACAGCCCAAAACTCACACTACTGACCTTCTACCTGTACTCCTTAACAACAGCCGCTGTATTCCTCACTCTCAATACTACCAAGACCACTAAACTGTCAACAATAATAACTTCCTGAGCAAAAACTCCCCTATTAAATGCGAT
	KF753089_Momotus_mexicanus_voucher_MZFC_CHIS_375       CCGCGCTATCGAAGCAGCAATCAAATACTTCCTAGTACAAGCAGCTGCCTCAGCTATAGTTCTTTTCGCAAGCACAACCAATGCACTACAAACAGGACAGTGAGATATCACCCAACTAACCCACCCAACCTCATGTCTCCTACTAACTGTGGCAATCGCGGTAAAACTAGGCCTAGTCCCATTTCACTTTTGATTCCCAGACGTCATTCAAGGCTCTCCACTAACCACCGCATTACTCCTGTCAACATTAATAAAATTCCCCCCGATAACCATTCTCCTACTAACTTCCCACTCACTCAACCCATACCTGCTCACTACCATAGCAATAGCATCAGCAGCCCTGGGAGGATGAATGGGACTTAACCAAACACAAATTCGAAAAATCCTAGCCTTCTCATCCATCTCTCACCTGGGATGAATAACCATCATCACCATCTACAGCCCAAAACTCACACTACTGACCTTCTACCTGTACTCCCTAACAACAGCCGCTGTATTCCTCACTCTCAATACTACCAAGACCACTAAACTGTCAACAATAATAACTTCCTGAGCAAAAACTCCCCTATTAAATGCGAT
	KF753088_Momotus_mexicanus_voucher_MZFC_Chis360        CCGCGCTATCGAAGCAGCAATCAAATACTTCCTAGTACAAGCAGCTGCCTCAGCTATAGTTCTTTTCGCAAGCACAACCAATGCACTACAAACAGGACAGTGAGATATCACCCAACTAACCCACCCAACCTCATGTCTCCTACTAACTGTGGCAATCGCGGTAAAACTAGGCCTAGTCCCATTTCACTTTTGATTCCCAGACGTCATTCAAGGCTCTCCACTAACCACCGCATGACTCCTGTCAACATTAATAAAATTCCCCCCGATAACCATTCTCCTACTAACTTCCCACTCACTCAACCCATACCTGCTCACTACCATAGCAATAGCATCAGCAGCCCTGGGAGGATGAATGGGACTTAACCAAACACAAATTCGAAAAATCCTAGCCTTCTCATCCATCTCTCACCTGGGATGAATAACCATCATCACCATCTACAGCCCAAAACTCACACTACTGACCTTCTACCTGTACTCCCTAACAACAGCCGCTGTATTCCTCACTCTCAATACTACCAAGACCACTAAACTGTCAACAATAATAACTTCCTGAGCAAAAACTCCCCTATTAAATGCGAT
	JQ445581_Momotus_momota_voucher_JAP_351               CCGCGCCATCGAAGCAGCAATCAAATACTTCCTGGTTCAAGCAGCTGCTTCAACTATAGTCCTTTTCGCAAGCACAACCAATGCACTACAAACAGGACAGTGGGATATCACCCAACTAACCCACCCAACCTCATGCCTCCTACTAACTGTAGCAATCGCGGTAAAACTAGGCCTAGTCCCATTTCACTTTTGATTCCCAGAAGTCATTCAAGGCTCTCCACTAACCACCGCACTACTCCTATCAACATTAATAAAATTCCCCCCAATAACCATTCTACTACTAATTTCTCACTCACTAAACCCATATCTGCTCACTACCATAGCAATAGCATCAGCAGCTCTAGGAGGATGAATAGGACTAAACCAAACACAGATTCGAAAAATCCTGGCCTTCTCATCCATCTCCCACCTGGGATGAATAATCATTATCATCATCTACAGCCCAAAACTCACACTACTGACCTTCTACCTGTACTCCCTAACAACAGCCGCCGTATTCCTCACTCTCAATAATACCAAGACCACAAAACTATCAACAATAATAACTTCCTGAGCAAAAACTCCTCTATTAAATGCGAC
	JQ445580_Momotus_momota_voucher_JAP_174               CCGCGCCATCGAAGCAGCAATCAAATACTTCCTGGTTCAAGCAGCTGCTTCAACTATAGTCCTTTTCGCAAGCACAACCAATGCACTACAAACAGGACAGTGGGATATCACCCAACTAACCCACCCAACCTCATGCCTCCTACTAACTGTAGCAATCGCGGTAAAACTAGGCCTAGTCCCATTTCACTTTTGATTCCCAGAAGTCATTCAAGGCTCTCCACTAACCACCGCACTACTCCTATCAACATTAATAAAATTCCCCCCAATAACCATTCTACTACTAATTTCTCACTCACTAAACCCATATCTGCTCACTACCATAGCAATAGCATCAGCAGCTCTAGGAGGATGAATAGGACTAAACCAAACACAGATTCGAAAAATCCTGGCCTTCTCATCCATCTCCCACCTGGGATGAATAATCATTATCATCATCTACAGCCCAAAACTCACACTACTGACCTTCTACCTGTACTCCCTAACAACAGCCGCCGTATTCCTCACTCTCAATAATACCAAGACCACAAAACTATCAACAATAATAACTTCCTGAGCAAAAACTCCTCTATTAAATGCGAC
	JQ445579_Momotus_momota_voucher_FMNH_391276           CCGCGCCATCGAAGCAGCAATCAAATACTTCCTGGTCCAAGCAGCTGCTTCAACTATAGTCCTTTTTGCAAGCACAACCAATGCACTACAAACAGGACAGTGAGATATCACCCAACTAACCCACCCAACCTCATGCCTCCTACTAACTGTAGCAATCGCGATAAAACTAGGCCTAGTCCCATTTCACTTTTGATTCCCAGAAGTCATTCAAGGCTCCCCACTAACCACCGCACTACTCCTGTCAACATTAATAAAATTCCCCCCAATAACCATTCTACTACTAACTTCTCACTCACTAAACCCATATCTGCTCACTACCATAGCAGTAGCATCAGCAGCCCTAGGAGGATGAATAGGACTAAACCAAACACAGATTCGAAAAATCCTAGCCTTCTCATCCATCTCCCACCTGGGATGAATAGTCATCATCATCATCTACAGCCCAAAACTCACACTACTAACCTTCTACCTGTACTCCCTAACAACGGCCGCCGTATTCCTCACTCTCAATAGTACCAAGACCACAAAACTATCAACAATGATAACTTCCTGAGCAAAAACTCCTCTATTAAATGCGAT

;


END;
