# Supplementary material for: A latitudinal phylogeographic diversity gradient in birds
Source: PLoS Biol. 2017 Apr 13;15(4):e2001073. doi: 10.1371/journal.pbio.2001073 (PMC5390966; doi:10.1371/journal.pbio.2001073)
Supplement: S1 Data — (ZIP) [file pbio.2001073.s015.zip › S1_Data/Myadestes-occidentalis.nex]

#Please contact John Klicka (klicka@uw.edu) for information regarding samples. 
#NEXUS

Begin data;
	Dimensions ntax=22 nchar=1041;
	Format datatype=nucleotide gap=-;
	Matrix
jk07170 ATGATCCCACAAGCAAAACTAGTCTGCGTCATCAGCCTACTCCTAGGGTCAACTATCACAATCTCAAGTAATCACTGAGTCACAGCCTGAACCGGACTAGAGATTAACACTCTAGCCGTCCTACCACTTATCTCAAAATCCCACCACCCCCGAGCCATCGAAGCCGCAACAAAATACTTCCTAACTCAAGCAGCTGCCTCAGCCCTAATCCTATTCTCTAGCATAACCAATGCATGACATACCGGTCAATGAGATATCACCCAATTAACTTGCCCAACTTCATGCCTAATCCTAACCACAGCCATCGCAATGAAACTAGGACTAGTCCCATTTCACTTCTGATTCCCCGAAGTCCTTCAAGGCTGCTCTCTAACCACCGGACTACTCCTATCTACAGCCATAAAATTCCCACCAATCACATTATTTTTTATAACCTCACAGTCACTAAACCCTACCCCATTAATCACCATGGCCATCCTATCTGCAACTCTAGGAGGATGAATAGGGCTAAACCAAACACAAACCCGAAAAATCTTGGCTTTCTCATCCATCTCTCACCTAGGCTGAATAACTATCATCCTCGTCTATAGTCCTAAACTAGCTCTACTGAACTTTTACCTATACGCCCTAATGACCGCAGCCGTATTCCTAACTTTGAACTCAATCAAAGCCCTAAAACTATCAACATTAATAACTGCATGGGCTAAATCCCCAGCACTAAGCGCAATACTAATGCTCACCATACTTTCACTTGCAGGCCTTCCTCCCTTAACAGGCTTCCTACCCAAATGACTCATCATTCAAGAACTAACTAAACAAGAAATAGCCCCAGCAGCGACAATCATAGCCCTCCTTTCACTGCTGGGCCTATTCTTCTACCTCCGACTGGCGTACTGTGCAACAATCACCCTTCCCCCTCATACTACCAACCACATAAAACAATGGCACATCAATAAACCAACCCCTCCATTAATTGCCATCCTAATTACTATGTCCATCATTCTTCTCCCCATTTCCCCCATAATCTCCGCCAT???????
jk07172 ATGATCCCACAAGCAAAACTAGTCTGCGTCATCAGCCTACTCCTAGGGTCAACTATCACAATCTCAAGTAATCACTGAGTCACAGCCTGAACCGGACTAGAGATTAACACTCTAGCCGTCCTACCACTTATCTCAAAATCCCACCACCCCCGAGCCATCGAAGCCGCAACAAAATACTTCCTAACTCAAGCAGCTGCCTCAGCCCTAATCCTATTCTCTAGCATAACCAATGCATGACATACCGGTCAATGAGATATCACCCAATTAACTTGCCCAACTTCATGCCTAATCCTAACCACAGCCATCGCAATGAAACTAGGACTAGTCCCATTTCACTTCTGATTCCCCGAAGTCCTTCAAGGCTGCTCTCTAACCACCGGACTACTCCTATCTACAGCCATAAAATTCCCACCAATCACATTATTTTTTATAACCTCACAGTCACTAAACCCTACCCCATTAATCACCATGGCCATCCTATCTGCAACTCTAGGAGGATGAATAGGGCTAAACCAAACACAAACCCGAAAAATCTTGGCTTTCTCATCCATCTCTCACCTAGGCTGAATAACTATCATCCTCGTCTATAGTCCTAAACTAGCTCTACTGAACTTTTACCTATACGCCCTAATGACCGCAGCCGTATTCCTAACTTTGAACTCAATCAAAGCCCTAAAACTATCAACATTAATAACTGCATGGGCTAAATCCCCAGCACTAAGCGCAATACTAATGCTCACCATACTTTCACTTGCAGGCCTTCCTCCCTTAACAGGCTTCCTACCCAAATGACTCATCATTCAAGAACTAACTAAACAAGAAATAGCCCCAGCAGCGACAATCATAGCCCTCCTTTCACTGCTGGGCCTATTCTTCTACCTCCGACTGGCGTACTGTGCAACAATCACCCTTCCCCCTCATACTACCAACCACATAAAACAATGGCACATCAATAAACCAACCCCTCCATTAATTGCCATCCTAATTACTATGTCCATCATTCTTCTCCCCATTTCCCCCATAATCTCCGCCAT???????
jk07173 ATGATCCCACAAGCAAAACTAATCTGCGTCATCAGCCTACTCCTAGGGTCAACTATCACAATCTCAAGTAATCACTGAGTCACAGCCTGAACCGGACTAGAGATTAACACTCTAGCCGTCCTACCACTTATCTCAAAATCCCACCACCCCCGAGCCATCGAAGCCGCAACAAAATACTTCCTAACTCAAGCAGCTGCCTCAGCCCTAATCCTATTCTCTAGCATAACCAATGCATGACATACCGGTCAATGAGATATCACCCAATTAACTTGCCCAACTTCATGCCTAATCCTAACCACAGCCATCGCAATGAAACTAGGACTAGTCCCATTTCACTTCTGATTCCCCGAAGTCCTTCAAGGCTGCTCTCTAACCACCGGACTACTCCTATCTACAGCCATAAAATTCCCACCAATCACATTATTTTTTATAACCTCACAGTCACTAAACCCTACCCCATTAATCACCATGGCCATCCTATCTGCAGCTCTAGGAGGATGAATAGGGCTAAACCAAACACAAACCCGAAAAATCTTGGCTTTCTCATCCATCTCTCACCTAGGCTGAATAACTATCATCCTCGTCTATAGTCCTAAACTAGCTCTACTGAACTTTTACCTATACGCCCTAATGACCGCAGCCGTATTCCTAACTTTGAACTCAATCAAAGCCCTAAAACTATCAACATTAATAACTGCATGGGCTAAATCCCCAGCACTAAGCGCAATACTAATGCTCACCATACTTTCACTTGCAGGCCTTCCTCCCTTAACAGGCTTCCTACCCAAATGACTCATCATTCAAGAACTAACTAAACAAGAAATAGCCCCAGCAGCGACAATCATAGCCCTCCTTTCACTGCTGGGCCTATTCTTCTACCTCCGACTGGCGTACTGTGCAACAATCACCCTTCCCCCTCATACTACCAACCACATAAAACAATGGCACATCAATAAACCAACCCCTCCATTAATTGCCATCCTAATTACTATGTCCATCATTCTTCTCCCCATTTCCCCCATAATCTCCGCCAT???????
jk07258 ATGATCCCACAAGCAAAACTAGTCTGCGTCATCAGCCTACTCCTAGGGTCAACTATCACAATCTCAAGTAATCACTGAGTCACAGCCTGAACCGGACTAGAGATTAACACTCTAGCCGTCCTACCACTTATCTCAAAATCCCACCACCCCCGAGCCATCGAAGCCGCAACAAAATACTTCCTAACTCAAGCAGCTGCCTCAGCCCTAATCCTATTCTCTAGCATAACCAATGCATGACATACCGGTCAATGAGATATCACCCAATTAACTTGCCCAACTTCATGCCTAATCCTAACCACAGCCATCGCAATGAAACTAGGACTAGTCCCATTTCACTTCTGATTCCCCGAAGTCCTTCAAGGCTGCTCTCTAACCACCGGACTACTCCTATCTACAGCCATAAAATTCCCACCAATCACATTATTTTTTATAACCTCACAGTCACTAAACCCTACCCCATTAATCACCATGGCCATCCTATCTGCAACTCTAGGAGGATGAATAGGGCTAAACCAAACACAAACCCGAAAAATCTTGGCTTTCTCATCCATCTCTCACCTAGGCTGAATAACTATCATCCTCGTCTATAGTCCTAAACTAGCTCTACTGAACTTTTACCTATACGCCCTAATGACCGCAGCCGTATTCCTAACTTTGAACTCAATCAAAGCCCTAAAACTATCAACATTAATAACTGCATGGGCTAAATCCCCAGCACTAAGCGCAATACTAATGCTCACCATACTTTCACTTGCAGGCCTTCCTCCCTTAACAGGCTTCCTACCCAAATGACTCATCATTCAAGAACTAACTAAACAAGAAATAGCCCCAGCAGCGACAATCATAGCCCTCCTTTCACTGCTGGGCCTATTCTTCTACCTCCGACTGGCGTACTGTGCAACAATCACCCTTCCCCCTCATACTACCAACCACATAAAACAATGGCACATCAATAAACCAACCCCTCCATTAATTGCCATCCTAATTACTATGTCCATCATTCTTCTCCCCATTTCCCCCATAATCTCCGCC?????????
jk07199 ATGATCCCACAAGCAAAACTAGTCTGCGTCATCAGCCTACTCCTAGGGTCAACTATCACAATCTCAAGTAATCACTGAGTCACAGCCTGAACCGGACTAGAGATTAACACTCTAGCCGTCCTACCACTTATCTCAAAATCCCACCACCCCCGAGCCATCGAAGCCGCAACAAAATACTTCCTAACTCAAGCAGCTGCCTCAGCCCTAATCCTATTCTCTAGCATAACCAATGCATGACATACCGGTCAATGAGATATCACCCAATTAACTTGCCCAACTTCATGCCTAATCCTAACCACAGCCATCGCAATGAAACTAGGACTAGTCCCATTTCACTTCTGATTCCCCGAAGTCCTTCAAGGCTGCTCTCTAACCACCGGACTACTCCTATCTACAGCCATAAAATTCCCACCAATCACATTATTTTTTATAACCTCACAGTCACTAAACCCTACCCCATTAATCACCATGGCCATCCTATCTGCAGCTCTAGGAGGATGAATAGGGCTAAACCAAACACAAACCCGAAAAATCTTGGCTTTCTCATCCATCTCTCACCTAGGCTGAATAACTATCATCCTCGTCTATAGTCCTAAACTAGCTCTACTGAACTTTTACCTATACGCCCTAATGACCGCAGCCGTATTCCTAACTTTGAACTCAATCAAAGCCCTAAAACTATCAACATTAATAACTGCATGGGCTAAATCCCCAGCACTAAGCGCAATACTAATGCTCACCATACTTTCACTTGCAGGCCTTCCTCCCTTAACAGGCTTCCTACCCAAATGACTCATCATTCAAGAACTAACTAAACAAGAAATAGCCCCAGCAGCGACAATCATAGCCCTCCTTTCACTGCTGGGCCTATTCTTCTACCTCCGACTGGCGTACTGTGCAACAATCACCCTTCCCCCTCATACTACCAACCACATAAAACAATGGCACATCAATAAACCAACCCCTCCATTAATTGCCATCCTAATTACTATGTCCATCATTCTTCTCCCCATTTCCCCCATAATCTCCGCCAT???????
jk07116 ATGATCCCACAAGCAAAACTAGTCTGCGTCATCAGCCTACTCCTAGGGTCAACTATCACAATCTCAAGTAATCACTGAGTCACAGCCTGAACCGGACTAGAGATTAACACTCTAGCCGTCCTACCACTTATCTCAAAATCCCACCACCCCCGAGCCATCGAAGCCGCAACAAAATACTTCCTAACTCAAGCAGCTGCCTCAGCCCTAATCCTATTCTCTAGCATAACCAATGCATGACATACCGGTCAATGAGATATCACCCAATTAACTTGCCCAACTTCATGCCTAATCCTAACCACAGCCATCGCAATGAAACTAGGACTAGTCCCATTTCACTTCTGATTCCCCGAAGTCCTTCAAGGCTGCTCTCTAACCACCGGACTACTCCTATCTACAGCCATAAAATTCCCACCAATCACATTATTTTTTATAACCTCACAGTCACTAAACCCTACCCCATTAATCACCATGGCCATCCTATCTGCAGCTCTAGGAGGATGAATAGGGCTAAACCAAACACAAACCCGAAAAATCTTGGCTTTCTCATCCATCTCTCACCTAGGCTGAATAACTATCATCCTCGTCTATAGTCCTAAACTAGCTCTACTGAACTTTTACCTATACGCCCTAATGACCGCAGCCGTATTCCTAACTTTGAACTCAATCAAAGCCCTAAAACTATCAACATTAATAACTGCATGGGCTAAATCCCCAGCACTAAGCGCAATACTAATGCTCACCATACTTTCACTTGCAGGCCTTCCTCCCTTAACAGGCTTCCTACCCAAATGACTCATCATTCAAGAACTAACTAAACAAGAAATAGCCCCAGCAGCGACAATCATAGCCCTCCTTTCACTGCTGGGCCTATTCTTCTACCTCCGACTGGCGTACTGTGCAACAATCACCCTTCCCCCTCATACTACCAACCACATAAAACAATGGCACATCAATAAACCAACCCCTCCATTAATTGCCATCCTAATTACTATGTCCATCATTCTTCTCCCCATTCCCCCCATAATCTCCGCC?????????
jk0757 ATGATCCCACAAGCAAAACTAGTCTGCGTCATCAGCCTACTCCTAGGGTCAACTATCACAATCTCAAGTAATCACTGAGTCACAGCCTGAACCGGACTAGAGATTAACACTCTAGCCGTCCTACCACTTATCTCAAAATCCCACCACCCCCGAGCCATCGAAGCCGCAACAAAATACTTCCTAACTCAAGCAGCTGCCTCAGCCCTAATCCTATTCTCTAGCATAACCAATGCATGACATACCGGTCAATGAGATATCACCCAATTAACTTGCCCAACTTCATGCCTAATCCTAACCACAGCCATCGCAATGAAACTAGGACTAGTCCCATTTCACTTCTGATTCCCCGAAGTCCTTCAAGGCTGCTCTCTAACCACCGGACTACTCCTATCTACAGCCATAAAATTCCCACCAATCACATTATTTTTTATAACCTCACAGTCACTAAACCCTACCCCATTAATCACCATGGCCATCCTATCTGCAACTCTAGGAGGATGAATAGGGCTAAACCAAACACAAACCCGAAAAATCTTGGCTTTCTCATCCATCTCTCACCTAGGCTGAATAACTATCATCCTCGTCTATAGTCCTAAACTAGCTCTACTGAACTTTTACCTATACGCCCTAATGACCGCAGCCGTATTCCTAACTTTGAACTCAATCAAAGCCCTAAAACTATCAACATTAATAACTGCATGGGCTAAATCCCCAGCACTAAGCGCAATACTAATGCTCACCATACTTTCACTTGCAGGCCTTCCTCCCTTAACAGGCTTCCTACCCAAATGACTCATCATTCAAGAACTAACTAAACAAGAAATAGCCCCAGCAGCGACAATCATAGCCCTCCTTTCACTGCTGGGCCTATTCTTCTACCTCCGACTGGCGTACTGTGCAACAATCACCCTTCCCCCTCATACTACCAACCACATAAAACAATGGCACATCAATAAACCAACCCCTCCATTAATTGCCATCCTAATTACTATGTCCATCATTCTTCTCCCCATTTCCCCCATAATCTCCGCCAT?GCT?AA
jk0753 ATGATCCCACAAGCAAAACTAGTCTGCGTCATCAGCCTACTCCTAGGGTCAACTATCACAATCTCAAGTAATCACTGAGTCACAGCCTGAACCGGACTAGAGATTAACACTCTAGCCGTCCTACCACTTATCTCAAAATCCCACCACCCCCGAGCCATCGAAGCCGCAACAAAATACTTCCTAACTCAAGCAGCTGCCTCAGCCCTAATCCTATTCTCTAGCATAACCAATGCATGACATACCGGTCAATGAGATATCACCCAATTAACTTGCCCAACTTCATGCCTAATCCTAACCACAGCCATCGCAATGAAACTAGGACTAGTCCCATTTCACTTCTGATTCCCCGAAGTCCTTCAAGGCTGCTCTCTAACCACCGGACTACTCCTATCTACAGCCATAAAATTCCCACCAATCACATTATTTTTTATAACCTCACAGTCACTAAACCCTACCCCATTAATCACCATGGCCATCCTATCTGCAACTCTAGGAGGATGAATAGGGCTAAACCAAACACAAACCCGAAAAATCTTGGCTTTCTCATCCATCTCTCACCTAGGCTGAATAACTATCATCCTCGTCTATAGTCCTAAACTAGCTCTACTGAACTTTTACCTATACGCCCTAATGACCGCAGCCGTATTCCTAACTTTGAACTCAATCAAAGCCCTAAAACTATCAACATTAATAACTGCATGGGCTAAATCCCCAGCACTAAGCGCAATACTAATGCTCACCATACTTTCACTTGCAGGCCTTCCTCCCTTAACAGGCTTCCTACCCAAATGACTCATCATTCAAGAACTAACTAAACAAGAAATAGCCCCAGCAGCGACAATCATAGCCCTCCTTTCACTGCTGGGCCTATTCTTCTACCTCCGACTGGCGTACTGTGCAACAATCACCCTTCCCCCTCATACTACCAACCACATAAAACAATGGCACATCAATAAACCAACCCCTCCATTAATTGCCATCCTAATTACTATGTCCATCATTCTTCTCCCCATTTCCCCCATAATCTCCGCCATTGCTTAA
brb816 ATGATCCCACAAGCAAAACTAGTCTGCGTCATCAGCCTACTCCTAGGGTCAACTATCACAATCTCAAGTAATCACTGAGTCACAGCCTGAACCGGACTAGAGATTAACACTCTAGCCGTCCTACCACTTATCTCAAAATCCCACCACCCCCGAGCCATCGAAGCCGCAACAAAATACTTCCTAACTCAAGCAGCTGCCTCAGCCCTAATCCTATTCTCTAGCATAACCAATGCATGACATACCGGTCAATGAGATATCACCCAATTAACTTGCCCAACTTCATGCCTAATCCTAACCACAGCCATCGCAATGAAACTAGGACTAGTCCCATTTCACTTCTGATTCCCCGAAGTCCTTCAAGGCTGCTCTCTAACCACCGGACTACTCCTATCTACAGCCATAAAATTCCCACCAATCACATTATTTTTTATAACCTCACAGTCACTAAACCCTACCCCATTAATCACCATGGCCATCCTATCTGCAGCTCTAGGAGGATGGATAGGGCTAAACCAAACACAAACCCGAAAAATCTTGGCTTTCTCATCCATCTCTCATCTAGGCTGAATAACTATCATCCTCGTCTATAGTCCTAAACTAGCTCTACTGAACTTTTACCTATACGCCCTAATGACCGCAGCCGTATTCCTAACTTTGAACTCAATCAAAGCCCTAAAACTATCAACATTAATAACTGCATGGGCTAAATCCCCAGCACTAAGCGCAATACTAATGCTCACCATACTTTCACTTGCAGGCCTTCCTCCCTTAACAGGCTTCCTACCCAAATGACTCATCATTCAAGAACTAACTAAACAAGAAATAGCCCCAGCAGCGACAATCATAGCCCTCCTTTCACTGCTGGGCCTATTCTTCTACCTCCGACTGGCGTACTGTGCAACAATCACCCTTCCCCCTCATACTACCAACCACATAAAACAATGGCACATCAATAAACCAACCTCTCCATTAATTGCCATCCTAATTACTATGTCCATCATCCTTCTCCCCATTTCCCCCATAATCTCCGCCAT???????
brb734 ATGATCCCACAAGCAAAACTAGTCTGCGCCATCAGCCTACTCCTAGGGTCAACTATCACAATCTCAAGTAATCACTGAGTCACAGCCTGAACCGGACTAGAGATTAACACTCTAGCCGTCCTACCACTTATCTCAAAATCCCACCACCCCCGAGCCATCGAAGCCGCAACAAAATACTTCCTAACTCAAGCAGCTGCCTCAGCCCTAATCCTATTCTCTAGCATAACCAATGCATGACATACCGGTCAATGAGATATCACCCAATTAACTTGCCCAACTTCATGCCTAATCCTAACCACAGCCATCGCAATGAAACTAGGACTAGTCCCATTTCACTTCTGATTCCCCGAAGTCCTTCAAGGCTGCTCTCTAACCACCGGACTACTCCTATCTACAGCCATAAAATTCCCACCAATCACATTATTTTTTATAACCTCACAGTCACTAAACCCTACCCCATTAATCACCATGGCCATCCTATCTGCAGCTCTAGGAGGATGAATAGGGCTAAACCAAACACAAACCCGAAAAATCTTGGCTTTCTCATCCATCTCTCACCTAGGCTGAATAACTATCATCCTCGTCTATAGTCCTAAACTAGCTCTACTGAACTTTTACCTATACGCCCTAATGACCGCAGCCGTATTCCTAACTTTGAACTCAATCAAAGCCCTAAAACTATCAACATTAATAACTGCATGGGCTAAATCCCCAGCACTAAGCGCAATACTAATGCTCACCATACTTTCACTTGCAGGCCTTCCTCCCTTAACAGGCTTCCTACCCAAATGACTCATCATTCAAGAACTAACTAAACAAGAAATAGCCCCAGCAGCGACAATCATAGCCCTCCTTTCACTGCTGGGCCTATTCTTCTACCTCCGACTGGCGTACTGTGCAACAATCACCCTTCCCCCTCATACTACCAACCACATAAAACAATGGCACATCAATAAACCAACCCCTCCATTAATTGCCATCCTAATTACTATGTCCATCATCCTTCTCCCCATTTCCCCCATAATCTCCGCCAT?GCT???
brb735 ATGATCCCACAAGCAAAACTAGTCTGCGTCATCAGCCTACTCCTAGGGTCAACTATCACAATCTCAAGTAATCACTGAGTCACAGCCTGAACCGGACTAGAGATTAACACTCTAGCCGTCCTACCACTTATCTCAAAATCCCACCACCCCCGAGCCATCGAAGCCGCAACAAAATACTTCCTAACTCAAGCAGCTGCCTCAGCCCTAATCCTATTCTCTAGCATAACCAATGCATGACATACCGGTCAATGAGATATCACCCAATTAACTTGCCCAACTTCATGCCTAATCCTAACCACAGCCATCGCAATGAAACTAGGACTAGTCCCATTTCACTTCTGATTCCCCGAAGTCCTTCAAGGCTGCTCTCTAACCACCGGACTACTCCTATCTACAGCCATAAAATTCCCACCAATCACATTATTTTTTATAACCTCACAGTCACTAAACCCTACCCCATTAATCACCATGGCCATCCTATCTGCAGCTCTAGGAGGATGAATAGGGCTAAACCAAACACAAACCCGAAAAATCTTGGCTTTCTCATCCATCTCTCACCTAGGCTGAATAACTATCATCCTCGTCTATAGTCCTAAACTAGCTCTACTGAACTTTTACCTATACGCCCTAATGACCGCAGCCGTATTCCTAACTTTGAACTCAATCAAAGCCCTAAAACTATCAACATTAATAACTGCATGGGCTAAATCCCCAGCACTAAGCGCAATACTAATGCTCACCATACTTTCACTTGCAGGCCTTCCTCCCTTAACAGGCTTCCTACCCAAATGACTCATCATTCAAGAACTAACTAAACAAGAAATAGCCCCAGCAGCGACAATCATAGCCCTCCTTTCACTGCTGGGCCTATTCTTCTACCTCCGACTGGCGTACTGTGCAACAATCACCCTTCCCCCTCATACTACCAACCACATAAAACAATGGCACATCAATAAACCAACCTCTCCATTAATTGCCATCCTAATTACTATGTCCATCATCCTTCTCCCCATTTCCCCCATAATCTCCGCCAT???????
brb806 ?????TCCACAAGCAAAACTAGTCTGCGTCATCAGCCTACTCCTAGGGTCAACTATCACAATCTCAAGTAATCACTGAGTCACAGCCTGAACCGGACTAGAGATTAGCACTCTAGCCGTCCTACCACTTATCTCAAAATCCCACCACCCCCGAGCCATCGAAGCCGCAACAAAATACTTCCTAACTCAAGCAGCTGCCTCAGCCCTAATCCTATTCTCTAGCATAACCAATGCATGACATACCGGTCAATGAGATATCACCCAATTAACTTGCCCAACTTCATGCCTAATCCTAACCACAGCCATCGCAATGAAACTAGGACTAGTCCCATTTCACTTCTGATTCCCCGAAGTCCTTCAAGGCTGCTCTCTAACCACCGGACTACTCCTATCTACAGCCATAAAATTCCCACCAATCACATTATTTTTTATAACCTCACAGTCACTAAACCCTACCCCATTAATCACCATGGCCATCCTATCTGCAGCTCTAGGAGGATGAATAGGGCTAAACCAAACACAAACCCGAAAAATCTTGGCTTTCTCATCCATCTCTCACCTAGGCTGAATAACTATCATCCTCGTCTATAGTCCTAAACTAGCTCTACTGAACTTTTACCTATACGCCCTAATGACCGCAGCCGTATTCCTAACTTTGAACTCAATCAAAGCCCTAAAACTATCAACATTAATAACTGCATGGGCTAAATCCCCAGCACTAAGCGCAATACTAATGCTCACCATACTTTCACTTGCAGGCCTTCCTCCCTTAACAGGCTTCCTACCCAAATGACTCATCATTCAAGAACTAACTAAACAAGAAATAGCCCCAGCAGCGACAATCATAGCCCTCCTTTCACTGCTGGGCCTATTCTTCTACCTCCGACTGGCGTACTGTGCAACAATCACCCTTCCCCCTCATACTACCAACCACATAAAACAATGGCACATCAATAAACCAACCTCTCCATTAATTGCCATCCTAATTACTATGTCCATCATCCTTCTCCCCATTTCCCCCATAATCTCCGCCATTGCTTAA
brb815 ATGATCCCACAAGCAAAACTAGTCTGCGTCATCAGCCTACTCCTAGGGTCAACTATCACAATCTCAAGTAATCACTGAGTCACAGCCTGAACCGGACTAGAGATTAACACTCTAGCCGTCCTACCACTTATCTCAAAATCCCACCACCCCCGAGCCATCGAAGCCGCAACAAAATACTTCCTAACTCAAGCAGCTGCCTCAGCCCTAATCCTATTCTCTAGCATAACCAATGCATGACATACCGGTCAATGAGATATCACCCAATTAACTTGCCCAACTTCATGCCTAATCCTAACCACAGCCATCGCAATGAAACTAGGACTAGTCCCATTTCACTTCTGATTCCCCGAAGTCCTTCAAGGCTGCTCTCTAACCACCGGACTACTCCTATCTACAGCCATAAAATTCCCACCAATCACATTATTTTTTATAACCTCACAGTCACTAAACCCTACCCCATTAATCACCATGGCCATCCTATCTGCAGCTCTAGGAGGATGAATAGGGCTAAACCAAACACAAACCCGAAAAATCTTGGCTTTCTCATCCATCTCTCACCTAGGCTGAATAACTATCATCCTCGTCTATAGTCCTAAACTAGCTCTACTGAACTTTTACCTATACGCCCTAATGACCGCAGCCGTATTCCTAACTTTGAACTCAATCAAAGCCCTAAAACTATCAACATTAATAACTGCATGGGCTAAATCCCCAGCACTAAGCGCAATACTAATGCTCACCATACTTTCACTTGCAGGCCTTCCTCCCTTAACAGGCTTCCTACCCAAATGACTCATCATTCAAGAACTAACTAAACAAGAAATAGCCCCAGCAGCGACAATCATAGCCCTCCTTTCACTGCTGGGCCTATTCTTCTACCTCCGACTGGCGTACTGTGCAACAATCACCCTTCCCCCTCATACTACCAACCACATAAAACAATGGCACATCAATAAACCAACCTCTCCATTAATTGCCATCCTAATTACTATGTCTATCATCCTTCTCCCCATTTCCCCCATAATCTCCGCCATTGC????
brb730 ATGATCCCACAAGCAAAACTAGTCTGCGTCATCAGCCTACTCCTAGGGTCAACTATCACAATCTCAAGTAATCACTGAGTCACAGCCTGAACCGGACTAGAGATTAACACTCTAGCCGTCCTACCACTTATCTCAAAATCCCACCACCCCCGAGCCATCGAAGCCGCAACAAAATACTTCCTAACTCAAGCAGCTGCCTCAGCCCTAATCCTATTCTCTAGCATAACCAATGCATGACATACCGGTCAATGAGATATCACCCAATTAACTTGCCCAACTTCATGCCTAATCCTAACCACAGCCATCGCAATGAAACTAGGACTAGTCCCATTTCACTTCTGATTCCCCGAAGTCCTTCAAGGCTGCTCTCTAACCACCGGACTACTCCTATCTACAGCCATAAAATTCCCACCAATCACATTATTTTTTATAACCTCACAGTCACTAAACCCTACCCCATTAATCACCATGGCCATCCTATCTGCAGCTCTAGGAGGATGAATAGGGCTAAACCAAACACAAACCCGAAAAATCTTGGCTTTCTCATCCATCTCTCACCTAGGCTGAATAACTATCATCCTCGTCTATAGTCCTAAACTAGCTCTACTGAACTTTTACCTATACGCCCTAATGACCGCAGCCGTATTCCTAACTTTGAACTCAATCAAAGCCCTAAAACTATCAACATTAATAACTGCATGGACTAAATCCCCAGCACTAAGCGCAATACTAATGCTCACCATACTTTCACTTGCAGGCCTTCCTCCCTTAACAGGCTTCCTACCCAAATGACTCATCATTCAAGAACTAACTAAACAAGAAATAGCCCCAGCAGCGACAATCATAGCCCTCCTTTCACTGCTGGGCCTATTCTTCTACCTCCGACTGGCGTACTGTGCAACAATCACCCTTCCCCCTCATACTACCAACCACATAAAACAATGGCACATCAATAAACCAACCTCTCCATTAATTGCCATCCTAATTACTATGTCCATCATCCTTCTCCCCATTTCCCCCATAATCTCCGCCAT???????
jk0857 ??????CCACAAGCAAAACTAGTCTGCGTCATCAGCCTACTCCTAGGGTCAACTATCACAATCTCAAGTAATCACTGAGTCACAGCCTGAACCGGACTAGAGATTAACACTCTAGCCGTCCTACCACTTATCTCAAAATCCCACCACCCCCGAGCCATCGAAGCCGCAACAAAATACTTCCTAACTCAAGCAGCTGCCTCAGCCCTAATCCTATTCTCTAGCATAACCAATGCATGACATACCGGTCAATGAGATATCACCCAATTAACTTGCCCAACTTCATGCCTAATCCTAACCACAGCCATCGCAATGAAACTAGGACTAGTCCCATTTCACTTCTGATTCCCCGAAGTCCTTCAAGGCTGCTCTCTAACCACCGGACTACTCCTATCTACAGCCATAAAATTCCCACCAATCACATTATTTTTTATAACCTCACAGTCACTAAACCCTACCCCATTAATCACCATGGCCATCCTATCTGCAGCTCTAGGAGGATGAATAGGGCTAAACCAAACACAAACCCGAAAAATCTTGGCTTTCTCATCCATCTCTCACCTAGGCTGAATAACTATCATCCTCGTCTATAGTCCTAAACTAGCTCTACTGAACTTTTACCTATACGCCCTAATGACCGCAGCCGTATTCCTAACTTTGAACTCAATCAAAGCCCTAAAACTATCAACATTAATAACTGCATGGGCTAAATCCCCAGCACTAAGCGCAATACTAATGCTCACCATACTTTCACTTGCAGGCCTTCCTCCCTTAACAGGCTTCCTACCCAAATGACTCATCATTCAAGAACTAACTAAACAAGAAATAGCCCCAGCAGCGACAACCATAGCCCTCCTTTCACTGCTGGGCCTATTCTTCTACCTCCGACTGGCGTACTGTGCAACAATCACCCTTCCCCCTCATACTACCAACCACATAAAACAATGGCACATCAATAAACCAACCCCTCCATTAATTGCCATCCTAATTACTATGTCCATCATCCTTCTCCCCATTTCCCCCATAATCTCCGCCAT???????
jk0878 ATGATCCCACAAGCAAAACTAGTCTGCGTCATCAGCCTACTCCTAGGGTCAACTATCACAATCTCAAGTAATCACTGAGTCACAGCCTGAACCGGACTAGAGATTAACACTCTAGCCGTCCTACCACTTATCTCAAAATCCCACCACCCCCGAGCCATCGAAGCCGCAACAAAATACTTCCTAACTCAAGCAGCTGCCTCAGCCCTAATCCTATTCTCTAGCATAACCAATGCATGACATACCGGTCAATGAGATATCACCCAATTAACTTGCCCAACTTCATGCCTAATCCTAACCACAGCCATCGCAATGAAACTAGGACTAGTCCCATTTCACTTCTGATTCCCCGAAGTCCTTCAAGGCTGCTCTCTAACCACCGGACTACTCCTATCTACAGCCATAAAATTCCCACCAATCACATTATTTTTTATAACCTCACAGTCACTAAACCCTACCCCATTAATCACCATGGCCATCCTATCTGCAGCTCTAGGAGGATGAATAGGGCTAAACCAAACACAAACCCGAAAAATCTTGGCTTTCTCATCCATCTCTCACCTAGGCTGAATAACTATCATCCTCGTCTATAGTCCTAAACTAGCTCTACTGAACTTTTACCTATACGCCCTAATGACCGCAGCCGTATTCCTAACTTTGAACTCAATCAAAGCCCTAAAACTATCAACATTAATAACTGCATGGGCTAAATCCCCAGCACTAAGCGCAATACTAATGCTCACCATACTTTCACTTGCAGGCCTTCCTCCCTTAACAGGCTTCCTACCCAAATGACTCATCATTCAAGAACTAACTAAACAAGAAATAGCCCCAGCAGCGACAATCATAGCCCTCCTTTCACTGCTGGGCCTATTCTTCTACCTCCGACTGGCGTACTGTGCAACAATCACCCTTCCCCCTCATACTACCAACCACATAAAACAATGGCACATCAATAAACCAACCTCTCCATTAATTGCCATCCTAATTACTATGTCCATCATCCTTCTCCCCATTTCCCCCATAATCTCCGCCAT???????
DHB4707 ATGATTCCACAAGCAAAACTAGTCTGCGCCATCAGCCTACTCCTAGGGTCAACTATCACAATCTCAAGTAATCACTGAGTCACAGCCTGAACCGGACTAGAGATTAACACTCTAGCCGTCCTACCACTTATCTCAAAATCCCACCACCCCCGAGCCATCGAAGCCGCAACAAAATACTTCCTAACTCAAGCAGCTGCCTCAGCCCTAATCCTATTCTCTAGCATAACCAATGCATGACATACCGGTCAATGAGATATCACCCAATTAACTTGCCCAACTTCATGCCTAATCCTAACCACAGCCATCGCAATGAAACTAGGACTAGTCCCATTTCACTTCTGATTCCCCGAAGTCCTTCAAGGCTGCTCTCTAACCACCGGACTACTCCTATCTACAGCCATAAAATTCCCACCAATCACATTATTTTTTATAACCTCACAGTCACTAAACCCTACCCCATTAATCACCATGGCCATCCTATCTGCAGCTCTAGGAGGATGAATAGGGCTAAACCAAACACAAACCCGAAAAATCTTGGCTTTCTCATCCATCTCTCACCTAGGCTGAATAACTATCATCCTCGTCTATAGTCCTAAACTAGCTCTACTGAACTTTTACCTATACGCCCTAATGACCGCAGCCGTATTCCTAACTTTGAACTCAATCAAAGCCCTAAAACTATCAACATTAATAACTGCATGGGCTAAATCCCCAGCACTAAGCGCAATACTAATGCTCACCATACTTTCACTTGCAGGCCTTCCTCCCTTAACAGGCTTCCTACCCAAATGACTCATCATTCAAGAACTAACTAAACAAGAAATAGCCCCAGCAGCGACAATCATAGCCCTCCTTTCACTGCTGGGCCTATTCTTCTACCTCCGACTGGCGTACTGTGCAACAATCACCCTTCCCCCTCATACTACCAACCACATAAAACAATGGCACATCAATAAACCAACCCCTCCATTAATTGCCATCCTAATTACTATGTCCATCATCCTTCTCCCCATTTCCCCCATAATCTCCGCCATTGCTTAA
DHB4708 ATGAATCCACAAGCAAAACTAGTCTGCGTCATCAGCCTACTCCTAGGGTCAACTATCACAATCTCAAGTAATCACTGAGTCACAGCCTGAACCGGACTAGAGATTAACACTCTAGCCGTCCTACCGCTTATCTCAAAATCCCACCACCCCCGAGCCATCGAAGCCGCAACAAAATACTTCCTAACTCAAGCAGCTGCCTCAGCCCTAATCCTATTCTCTAGCATAACCAATGCATGACATACCGGTCAATGAGATATCACCCAATTAACTTGCCCAACTTCATGCCTAATCCTAACCACAGCCATCGCAATGAAACTAGGACTAGTCCCATTTCACTTCTGATTCCCCGAAGTCCTTCAAGGCTGCTCTCTAACCACCGGACTACTCCTATCTACAGCCATAAAATTCCCACCAATCACATTATTTTTTATAACCTCACAGTCACTAAACCCTACCCCATTAATCACCATGGCCATCCTATCTGCAGCTCTAGGAGGATGAATAGGGCTAAACCAAACACAAACCCGAAAAATCCTGGCTTTCTCATCCATCTCTCACCTAGGCTGAATAACTATCATCCTCGTCTATAGTCCTAAACTAGCTCTACTGAACTTTTACCTATACGCCCTAATGACCGCAGCCGTATTCCTAACTTTGAACTCAATCAAAGCCCTAAAACTATCAACATTAATAACTGCATGGGCTAAATCCCCAGCACTAAGCGCAATACTAATGCTCACCATACTTTCACTTGCAGGCCTTCCTCCCTTAACAGGCTTCCTACCCAAATGACTCATCATTCAAGAACTAACTAAACAAGAAATAGCCCCAGCAGCGACAATCATAGCCCTCCTTTCACTGCTGGGCCTATTCTTCTACCTCCGACTGGCGTACTGTGCAACAATCACCCTTCCCCCTCATACTACCAACCACATAAAACAATGGCACATCAATAAACCAACCTCTCCATTAATTGCCATCCTAATTACTATGTCCATCATCCTTCTCCCCATTTCCCCCATAATCTCCGCCATTGCTTAA
gav2391 ATGATCCCACAAGCAAAACTAGTCTGCGCCATCAGCCTACTCCTAGGGTCAACTATCACAATCTCAAGTAATCACTGAGTCACAGCCTGAACCGGACTAGAGATTAACACTCTAGCCGTCCTACCACTTATCTCAAAATCCCACCACCCCCGAGCCATCGAAGCCGCAACAAAATACTTCCTAACTCAAGCAGCTGCCTCAGCCCTAATCCTATTCTCTAGCATAACCAATGCATGACATACCGGTCAATGAGATATCACCCAATTAACTTGCCCAACTTCATGCCTAATCCTAACCACAGCCATCGCAATGAAACTAGGACTAGTCCCATTTCACTTCTGATTCCCCGAAGTCCTTCAAGGCTGCTCTCTAACCACCGGACTACTCCTATCTACAGCCATAAAATTCCCACCAATCACATTATTTTTTATAACCTCACAGTCACTAAACCCTACCCCATTAATCACCATGGCCATCCTATCTGCAGCTCTAGGAGGATGAATAGGGCTAAACCAAACACAAACCCGAAAAATCTTGGCTTTCTCATCCATCTCTCACCTAGGCTGAATAACTATCATCCTCGTCTATAGCCCTAAACTAGCTCTACTGAACTTTTACCTATACGCCCTAATGACCGCAGCCGTATTCCTAACTTTGAACTCAATCAAAGCCCTAAAACTATCAACATTAATAACTGCATGGGCTAAATCCCCAGCACTAAGCGCAATACTAATGCTCACCATACTTTCACTTGCAGGCCTTCCTCCCTTAACAGGCTTCCTACCCAAATGACTCATCATTCAAGAACTAACTAAACAAGAAATAGCCCCAGCAGCGACAATCATAGCCCTCCTTTCACTGCTGGGCCTATTCTTCTACCTCCGACTGGCGTACTGTGCAACAATCACCCTTCCCCCTCATACTACCAACCACATAAAACAATGGCACATCAATAAACCAACCCCTCCATTAATTGCCATCCTAATTACTATGTCCATCATCCTTCTCCCCATTTCCCCCATAATCTCCGCCATTGCTTAA
jk03604 ??????CCACAAGCAAAACTAGTCTGCGTCATCAGCCTACTCCTAGGGTCAACTATCACAATCTCAAGTAATCACTGAGTCACAGCCTGAACCGGACTAGAGATTAACACTCTAGCCGTCCTACCACTTATCTCAAAATCCCACCACCCCCGAGCCATCGAAGCCGCAACAAAATACTTCCTAACTCAAGCAGCTGCCTCAGCCCTAATCCTATTCTCTAGCATAACCAATGCATGACATACCGGTCAATGAGATATCACCCAATTAACTTGCCCAACTTCATGCCTAATCCTAACCACAGCCATCGCAATGAAACTAGGACTAGTCCCATTTCACTTCTGATTCCCCGAAGTCCTTCAAGGCTGCTCTCTAACCACCGGACTACTCCTATCTACAGCCATAAAATTCCCACCAATCACATTATTTTTTATAACCTCACAGTCACTAAACCCTACCCCATTAATCACCATGGCCATCCTATCTGCAACTCTAGGAGGATGAATAGGGCTAAACCAAACACAAACCCGAAAAATCTTGGCTTTCTCATCCATCTCTCACCTAGGCTGAATAACTATCATCCTCGTCTATAGTCCTAAACTAGCTCTACTGAACTTTTACCTATACGCCCTAATGACCGCAGCCGTATTCCTGACTTTGAACTCAATCAAAGCCCTAAAACTATCAACATTAATAACTGCATGGGCTAAATCCCCAGCACTAAGCGCAATACTAATGCTCACCATACTTTCACTTGCAGGCCTTCCTCCCTTAACAGGCTTCCTACCCAAATGACTCATCATTCAAGAACTAACTAAACAAGAAATAGCCCCAGCAGCGACAATCATAGCCCTCCTTTCACTGCTGGGCCTATTCTTCTACCTCCGACTGGCGTACTGTGCAACAATCACCCTTCCCCCTCATACTACCAACCACATAAAACAATGGCACATCAATAAACCAACCCCTCCATTAATTGCCATCCTAATTACTATGTCCATCATTCTTCTCCCCATTTCCCCCATAATCTCCGCCATTGCTTAA
M_unicolor ATGAACCCACAAGCAAAACTAGTCTGCGTTATCAGCCTACTCCTAGGGTCAACCATCACAATCTCAAGCAATCACTGAGTCACAGCCTGGACCGGGCTAGAAATTAACACTCTAGCCGTCCTGCCACTAATCTCAAAATCCCACCACCCCCGAGCCATTGAAGCTGCAACAAAATACTTCCTAACCCAAGCAGCCGCCTCAGCCTTAATCCTGTTCTCTAGCATAACCAATGCATGACACACCGGACAATGAGATATCACCCAATTAACTTGCCCAACCTCATGCCTAATCTTAACCACAGCCATCGCAATGAAACTGGGACTAGTCCCATTCCACTTCTGATTCCCCGAAGTCCTTCAGGGCTGCTCCCTAACTACCGGACTACTCCTATCTACAGCCATAAAATTCCCACCAATTACATTATTTTTTATGACTTCACAGTCACTAAACCCCACCCCATTAGTCATTATAGCTGTCCTCTCCGCAGCTCTAGGAGGATGAATAGGACTAAACCAAACACAAACCCGAAAAATCTTGGCTTTCTCATCCATCTCCCACCTGGGCTGAATAACTATCATCCTCGTCTACAGCCCTAAACTAGCCCTACTGAATTTTTACCTATACGCCCTAATAACTGCAGCCGTATTCCTAACTCTAAACTCGATCAAGGCCCTAAAACTGTCGACATTAATAACTGCATGGACAAAATCCCCAGCGCTCAGCGCGATACTAATACTCACCATGCTTTCACTTGCAGGCCTCCCCCCCTTAACAGGCTTCTTACCCAAATGACTTATCATTCAGGAATTAACCAAACAAGAAATAGCCCCAGCAGCAACAATCATAGCCCTCCTTTCGCTACTAGGCCTATTCTTCTACCTCCGACTTGCATACTGCGCAACAATCACCCTTCCCCCTCATACTACTAATCACATAAAACAATGGCACATCAGTAAACCAACCTCTTCACTAATCGCCATCTTAATTACTATGTCCATTATTCTCCTCCCCATCTCCCCTATAATCTCCGCCATTGTTTAA
M_elisabeth ATGAACCCACAAGCAAAACTAGTCTGCGTTATCAGCCTGCTTCTAGGATCAACCATCACAATCTCAAGTAACCACTGAGTAACAGCCTGAACTGGGCTGGAAATCAACACCCTAGCCGTCCTGCCCTTAATCTCAAAATCTCACCACCCCCGAGCCATTGAAGCCGCAACAAAATACTTCCTAACTCAAGCGGCCGCCTCGGCCCTAATCCTGTTCTCCAGCATGACCAATGCATGACACACCGGACAATGAGATATTACTCAATTAACCTGCCCAACCTCATGCCTGATCCTAACCACAGCCATCGCAATGAAACTAGGGCTAGTCCCATTCCACTTCTGATTCCCCGAAGTCCTTCAAGGCTGCTCCTTAACAACAGGCCTACTCCTGTCCACAGCTATAAAATTCCCACCAATCACACTATTCTTCATGACCTCACAATCACTGAACCCCACCCCATTGATTATTATAGCTATTCTCTCCGCAGGCCTAGGAGGATGGATAGGACTGAACCAAACACAAACCCGAAAAATCTTAGCCTTCTCATCCATCTCTCACCTAGGCTGAATAACTATTATCCTCGTCTACAGCCCCAAACTTGCCCTACTGAACTTTTACTTATACGCCCTAATAACTGCAGCCGTATTCCTAACCTTAAACTCAATCAAGGCCCTAAAACTATCAACATTAATGACTGCATGAACAAAATCCCCAGCACTAAGCGCAATATTAATACTTACTATACTTTCACTTGCAGGCCTCCCTCCCCTAACAGGTTTCTTACCCAAGTGACTCATCATCCAAGAACTAACCAAACAAGAAATAGCCCCAGCAGCAACAATCATAGCCTTCCTTTCTCTACTGGGTCTGTTCTTCTACCTCCGACTTGCGTACTGCGCAACAATTACCCTTCCCCCTCATACCACTAACCACATAAAACAATGGCACATCAATAAACCAACCTCTCCACTAGTTGCTATCTTAATTACTATATCCATTACCCTTCTTCCCATCTCCCCCCTAGTCTCCGCCATTGTTTAA
	;
End;
