# Supplementary material for: A latitudinal phylogeographic diversity gradient in birds
Source: PLoS Biol. 2017 Apr 13;15(4):e2001073. doi: 10.1371/journal.pbio.2001073 (PMC5390966; doi:10.1371/journal.pbio.2001073)
Supplement: S1 Data — (ZIP) [file pbio.2001073.s015.zip › S1_Data/Myiarchus-cephalotes.nex]

#NEXUS

begin data;
   dimensions ntax=26 nchar=1041;
   format datatype=dna gap=- missing=N interleave=no;
   matrix

panamensis.JQ004394 NNNNNNCCTCAAGCTAAACTCATTTTCCTCATAAGCCTTCTCTTGGGAACAACAATCACAATTTCAAGCAATCACTGAATAATAGCATGGACTGGACTTGAAATTAACACCTTAGCTATTCTTCCCTTAATCTCAAAATCCCATCATCCACGAGCTATTGAAGCTTCAACTAAATACTTCCTAGTCCAAGCAACTGCCTCAACACTACTCCTTTTCTCTAGCATCTCCAATGCATGATTCACCGGCCAATGAGACATCACTCAACTCACCCATCCAATATCATGTATCCTACTAACAACTGCAATCTCAATAAAACTAGGCCTGGTCCCATTCCACTTTTGATTTCCAGAAATTCTTCAAGGCTCTTCCCTAATAACAAGTCTTCTACTAGCCACAATCATAAAATTCCCTCCAACTATTCTCCTCCTCCTTACCTCCCCCTCACTCAACCCTACCCTACTATCTATGATGGCCATTGCTTCTGCAGCCCTAGGAGGCTGAATAGGACTCAACCAAACCCAAGTCCGTAAAATCATAGCCTTCTCATCCATCTCCCACCTAGGCTGAATAATTATCATCCTCATTTACAACCCCAAACTTACACTAATCACTTTCTACATCTACTCCTTAACTACAGCCGCTATCTTCTTCACCCTAAACTCTACTAATACTCTAAAACTATCAACTTTAATGACTATATGGTCCAAAATCCCTACACTAGCCGCAGCCCTTATACTCACCCTCCTATCTCTTGCAGGCCTCCCACCTTTGACGGGATTCCTCCCCAAATGACTAATCATCCAAGAACTAACTAAACAAGAACTAGCAACCACAGCAACCATCATTGCCCTTCTTTCCCTCCTAGGACTTTTCTTCTACCTCCGTCTTGCCTACTGTGCAACAATCACCCTCCCCCCAAACTCTGCTAACCACATAAAACAATGGCACACTAGCAAATCCATTGACATATTAACTTCCACCCTCATCATACTGTCAATTATTCTCCTACCTTTATCACCTATAATCCTCACAATACCATAG
tuberculifer.FJ175973 ATGAACCCTCAGGCTAAACTCATTTTCTTCATAAGCCTCCTCTTGGGAACAACCATCACAATTTCAAGCAATCACTGAATAATGGCATGAACTGGACTTGAAATTAACACCTTAGCTATTCTTCCCCTAATCTCAAAATCCCATCATCCACGAGCCATTGAAGCTTCAACTAAATACTTCCTAGTCCAAGCAACTGCCTCAACACTACTTCTTTTCTCTAGCGCCTCCAATGCATGATCCACCGGCCAATGGGACATCACTCAACTCACCCATCCAGTATCATGCATCCTACTAACAACTGCAATCTCAATAAAACTAGGTCTGGTCCCATTTCACTTTTGATTTCCAGAAATCCTTCAAGGCTCTTCCCTAACAACAAGCCTTCTACTAGCCACAATCATAAAATTCCCTCCAACCATTCTCCTTCTCCTCATCTCCCCCTCACTCAACCCTACTCTGTTATCTATGATGGCCATTGCTTCCGCAGCCCTAGGGGGCTGAATAGGACTCAACCAAACCCAAGTCCGTAAAATCATAGCCTTCTCATCCATTTCCCACCTGGGCTGAATAATTATTATCCTCATTTACAGCCCCAAACTTACACTAATCACTTTCTACATCTATTCCTTAACTACAGCCGCTATCTTCTTCACCCTAAACTCTACTAATACTCTAAAACTATCAACTCTAATAACTATATGATCCAAAATCCCCACACTAGCCGCAACCCTCATACTCACCCTCCTATCTCTTGCAGGCCTCCCACCTTTAACTGGATTCCTCCCCAAATGACTAATCATTCAAGAATTAACTAAACAAGAACTAACAACCACAGCAACCATCATTACCCTTCTTTCCCTCCTAGGACTTTTCTTCTATCTCCGCCTTGCCTACTGTGCAACAATCACTCTTCCCCCAAACTCTGTTAACCACATAAAGCAATGACACACTAGCAAATCCATTGATATATTAACTTCCACCCTCATCACACTATCAATTATTCTCCTACCTTTATCACCTACAATCCTCACAATCCCATAG
barbirostris.JQ004393 NNNNNNCCTCAGGCTAAACTCATCTTCTCCATGAGCCTCCTCTTGGGAACAACCATCACAATTTCAAGCAATCACTGAATAATGGCATGAACTGGACTTGAAATTAACACCTTAGCTATTCTTCCCCTAATCTCAAAATCCCATCATCCACGAGCCATTGAAGCTTCAACTAAATACTTCCTAGTTCAAGCAACTGCCTCAACACTACTTCTTTTCTCTAGCGCCTCCAATGCATGATTCACCGGCCAATGGGACATCACTCAACTCACCCATCCAGTATCATGCATCCTACTAACAACTGCAATCTCAATAAAACTAGGTCTGGTCCCATTTCACTTTTGATTCCCAGAAATCCTTCAAGGCTCCTCCCTAATAACAAGCCTTCTACTAGCCACAATCATAAAATTCCCCCCAACCATTCTCCTTCTCCTTATCTCCCCCTCACTCAACCCGACTCTGTTATCTATGATGGCCATTGCTTCCGCAGCCCTAGGAGGCTGAATAGGACTCAACCAAACCCAAGTCCGTAAAATCATAGCCTTCTCATCCATTTCCCACCTAGGCTGAATAATTATTATCCTCATTTACAGCCCCAAACTTACACTAATCACTTTCTACATCTATTCCTTAACTACAGCCGCTATCTTCTTCACCCTAAACTCTACTAATACCCTAAAACTATCAACTCTAATAACTATATGATCCAAAATCCCTACACTAGCCGCAGCCCTCATACTCACCCTCCTATCTCTTGCAGGCCTCCCACCTTTAACTGGATTCCTCCCCAAATGACTAATCATTCAAGAATTAACTAAACAAGAACTAACAGCCACAGCAACTACCATTACCCTTCTTTCCCTCCTAGGACTTTTCTTCTATCTCCGCCTTGCCTACTGTGCAACAATCACTCTCCCCCCAAACTCTGTCAACCACATAAAGCAATGACACACTAGCAAATCCATTGATATATTAACTTCCACCCTCATTATACTATCAATTATTCTCCTACCTCTATCACCTACAATCCTCACAATCCCATAG
swainsoni.DQ294556_FMNH391516_AmapaBR ATGAACCCCCAGGCTAAACTCATTTTCTCCATAAGCCTCCTCTTGGGAACAACCATCACAATTTCAAGCAATCACTGAATAATGGCATGAACTGGACTTGAAATTAACACCTTAGCTATTCTTCCCCTAATCTCAAAATCCCATCATCCACGAGCTATTGAAGCTTCAACTAAATACTTCCTAGTCCAAGCAACTGCCTCAACACTACTTCTTTTCTCTAGCGTCTCCAATGCATGATTCACCGGCCAATGGGACGTCACTCAACTCACCCATCCAGTATCATGTATTCTACTGACAACTGCAATCTCAATAAAACTAGGCCTGGTCCCATTCCACTTTTGATTTCCAGAAATCCTTCAAGGCTCTTCCCTAATAACAAGTCTCCTACTAGCCACAATCATAAAATTCCCTCCAACCATTCTCCTCCTCCTTATCTCCCCCTCACTCAACCCTACTCTGTTATCTATGATGGCCATTGCTTCCGCAGCCCTAGGGGGCTGAATAGGACTCAACCAAACCCAAGTCCGTAAAATCATAGCCTTCTCATCCATTTCTCACCTGGGCTGAATAATTATTATCCTCATTTACAACCCCAAACTTACACTAATCACTTTCTACATCTACTCCTTAACTACAGCCGCTATCTTCTTCACTCTAAACTCTACTAATACTCTAAAACTATCAACTCTAATAACTATATGATCCAAAATCCCCACACTAGCCGCAGCCCTCATACTCACACTCCTGTCCCTTGCAGGCCTCCCACCTTTAACTGGATTCCTCCCCAAATGACTGATCATTCAAGAACTAACTAAACAAGAACTGACAGCCACAGCAACCATCATTACCCTTCTTTCCCTCCTAGGACTTTTCTTCTACCTCCGCCTTGCCTACTGTGCAACAATCACTCTCCCCCCAAACTCTGTCAACCACATAAAGCAATGACACACTAGCAAATCCATTGATATATTAACTTCCACCCTCATCATACTATCAGTTATTCTCCTACCTTTATCACCTACAATCCTCACAATCCCATAG
44034_SnMartinPE NNNAACCCCCAGGCTAAACTCATTTTCTCCATAAGCCTCCTCTTGGGAACAACCATCACAATTTCAAGCAATCACTGAATAATGGCATGAACTGGACTTGAAATTAACACCTTAGCTATTCTTCCCCTAATCTCAAAATCCCATCATCCACGAGCTATTGAAGCTTCAACTAAATACTTCCTAGTCCAAGCAACTGCCTCAACACTACTTCTTTTCTCTAGCGTCTCCAATGCATGATTCACCGGCCAATGGGACATCACTCAACTCACCCATCCAGTATCATGTATTCTACTGACAACTGCAATCTCAATAAAACTAGGCCTGGTCCCATTCCACTTTTGATTTCCAGAAATCCTTCAAGGCTCTTCCCTAATAACAAGTCTCCTACTAGCCACAATCATAAAATTCCCTCCAACCATTCTCCTCCTCCTTATCTCCCCCTCACTCAACCCTACTCTGTTATCTATGATGGCCATTGCTTCCGCAGCCCTAGGGGGCTGAATAGGACTCAACCAAACCCAAGTCCGTAAAATCATAGCCTTCTCATCCATTTCTCACCTGGGCTGAATAATTATTATCCTCATTTACAACCCCAAACTTACACTAATCACTTTCTACATCTACTCCTTAACTACAGCCGCTATCTTCTTCACTCTAAACTCTACTAATACTCTAAAACTATCAACTCTAATAACTATATGATCCAAAATCCCCACACTAGCCGCAGCCCTCATACTCACACTCCTGTCCCTTGCAGGCCTCCCACCTTTAACTGGATTCCTCCCCAAATGACTGATCATTCAAGAACTAACTAAACAAGAACTGACAGCCACAGCAACCATCATTACCCTTCTTTCCCTCCTAGGACTTTTCTTCTACCTCCGCCTTGCCTACTGTGCAACAATCACTCTCCCCCCAAACTCTGTCAACCACATAAAGCAATGACACACTAGCAAATCCATTGATATATTAACTTCCACCCTCATCATACTATCAGTTATTCTCCTACCTTTATCACCTACAATCCTCACAATCCCATAG
41780_CochabambaBO NNGAGCCCCCAGGCTAAACTCATTTTCTCCATAAGCCTCCTCTTGGGAACAACCATCACAATTTCAAGCAATCACTGAATAATGGCATGAACTGGACTTGAAATTAACACCTTAGCTATTCTTCCCCTAATCTCAAAATCCCATCATCCACGAGCTATTGAAGCTTCAACTAAATACTTCCTAGTCCAAGCAACTGCCTCAACACTACTTCTTTTCTCTAGCGTCTCCAATGCATGATTCACCGGCCAATGGGACATCACTCAACTCACCCATCCAGTATCATGTATTCTACTGACAACTGCAATCTCAATAAAACTAGGCCTGGTCCCATTCCACTTTTGATTTCCAGAAATCCTTCAAGGCTCTTCCCTAATAACAAGTCTCCTACTAGCCACAATCATAAAATTCCCTCCAACCACTCTCCTCCTCCTTATCTCCCCCTCACTCAACCCTACTCTGTTATCTATGATGGCCATTGCTTCCGCAGCCCTAGGGGGCTGAATAGGACTCAACCAAACCCAAGTCCGTAAAATCATAGCCTTCTCATCCATTTCTCACCTGGGCTGAATAATTATTATCCTCATTTACAACCCCAAACTTACACTAATCACTTTCTACATCTACTCCTTAACTACAGCCGCTATCTTCTTCACTTTAAACTCTACTAATACTCTAAAACTATCAACTCTAATAACTATATGATCCAAAATCCCCACACTAGCCGCAGCCCTCATACTCACACTCCTGTCCCTTGCAGGCCTCCCACCTTTAACTGGATTCCTCCCCAAATGACTGATCATTCAAGAACTAACTAAACAAGAACTGACAGCCACAGCAACCATCATTACCCTTCTTTCCCTCCTAGGACTTTTCTTCTACCTCCGCCTTGCCTACTGTGCAACAATCACTCTCCCCCCAAACTCTGTCAGCCACATAAAGCAATGACACACTAGCAAATCCATTGATATATTAACTTCCACCCTCATCATACTATCAGTTATTCTCCTACCTTTATCACCTACAATCCTCACAATCCCATAG
31509_StaCruzBO NNGAACCCCCAGGCTAAACTCATTTTCTCCATAAGCCTCCTCTTGGGAACAACCATCACAATTTCAAGCAATCACTGAATAATGGCATGAACTGGACTTGAAATTAACACCTTAGCTATTCTTCCCCTAATCTCAAAATCCCATCATCCACGAGCTATTGAAGCTTCAACTAAATACTTCCTAGTCCAAGCAACTGCCTCAACACTACTTCTTTTCTCTAGCGTCTCCAATGCATGATTCACCGGCCAATGGGACATCACTCAACTCACCCATCCAGTATCATGTATTCTACTGACAACTGCAATCTCAATAAAACTAGGCCTGGTCCCATTCCACTTTTGATTTCCAGAAATCCTTCAAGGCTCTTCCCTAATAACAAGTCTCCTACTAGCCACAATCATAAAATTCCCTCCAACCATTCTCCTCCTCCTTATCTCCCCCTCACTCAACCCTACTCTGTTATCTATGATGGCCATTGCTTCCGCAGCCCTAGGGGGCTGAATAGGACTCAACCAAACCCAAGTCCGTAAAATCATAGCCTTCTCATCCATTTCTCACCTGGGCTGAATAATTATTATCCTCATTTACAACCCCAAACTTACACTAATCACTTTCTACATCTACTCCTTAACTACAGCCGCTATCTTCTTCACTCTAAACTCTACTAATACTCTAAAACTATCAACTCTAATAACTATATGATCCAAAATCCCCACACTAGCCGCAGCCCTCATACTCACACTCCTGTCCCTTGCAGGCCTCCCACCTTTAACTGGATTCCTCCCCAAATGACTGATCATTCAAGAACTAACTAAACAAGAACTGACAGCCACAGCAACCATCATTACCCTTCTTTCCCTCCTAGGACTTTTCTTCTACCTCCGCCTAGCCTACTGTGCAACAATCACTCTCCCCCCAAACTCTGTCAACCATATAAAGCAATGACACACTAGCAAATCCATTGATATATTAACTTCCACCCTCATCATACTATCAGTTATTCTCCTACCTTTATCGCCTACAATCCTCACAATCCCATAG
ANSP19654_NapoEC ATGAACCCCCAGGCTAAACTCATTTTCTCCATAAGCCTCCTCTTGGGAACAACCATCACAATTTCAAGCAATCACTGAATAATGGCATGAACTGGACTTGAAATTAACACCTTAGCTATTCTTCCCCTAATCTCAAAATCCCATCATCCACGAGCTATTGAAGCTTCAACTAAATACTTCCTAGTCCAAGCAACTGCCTCAACACTACTTCTTTTCTCTAGCGTCTCCAATGCATGATTCACCGGCCAATGGGACATCACTCAACTCACCCATCCAGTATCATGTATTCTACTGACAACTGCAATCTCAATAAAACTAGGCCTGGTCCCATTCCACTTTTGATTTCCAGAAATCCTTCAAGGCTCTTCCCTAATAACAAGTCTCCTACTAGCCACAATCATAAAATTCCCTCCAACCATTCTCCTCCTCCTTATCTCCCCCTCACTCAACCCTACTCTGTTATCTATGATGGCCATTGCTTCCGCAGCCCTAGGAGGCTGAATAGGACTCAACCAAACCCAAGTCCGTAAAATCATAGCCTTCTCATCCATTTCTCACCTGGGCTGAATAATTATTATCCTCATTTACAACCCCAAACTTACACTAATCACTTTCTACATCTACTCCTTAACTACAGCCGCTATCTTCTTCACTCTAAACTCTACTAATACTCTAAAACTATCAACTCTAATAACTATATGATCCAAAATCCCCACACTAGCCGCAGCCCTCATACTCACACTCCTGTCCCTTGCAGGCCTCCCACCTTTAACTGGATTCCTCCCCAAATGACTGATCATTCAAGAACTAACTAAACAAGAACTGACAGCCACAGCAACCATCATTACCCTTCTTTCCCTCCTAGGACTTTTCTTCTACCTCCGCCTTGCCTACTGTGCAACAATCACTCTCCCCCCAAACTCTGTCAACCACATAAAGCAATGACACACTAGCAAATCCATTGATATATTAACTTCCACCCTCATCATACTATCAGTTATTCTCCTACCTTTATCACCTACAATCCTCACAATCCCATAG
IAvH.BT4815_AntCO ATGAACCCCCAGGCTAAACTCATTTTCTCCATAAGCCTCCTCTTGGGAACAACCATCACAATTTCAAGCAATCACTGAATAATGGCATGAACTGGACTTGAAATTAACACCTTAGCTATTCTTCCCCTAATCTCAAAATCCCATCATCCACGAGCTATTGAAGCTTCAACTAAATACTTCCTAGTCCAAGCAACTGCCTCAACACTACTTCTTTTCTCTAGCGTCTCCAATGCATGATTCACCGGCCAATGGGACATCACTCAACTCACCCATCCAGTATCATGTACTCTACTGACAACTGCAATCTCAATAAAACTAGGCCTGGTCCCATTCCACTTTTGATTTCCAGAAATCCTTCAAGGCTCTTCCCTAATAACAAGTCTCCTACTAGCCACAATCATAAAATTCCCTCCAACCATTCTCCTCCTCCTTATCTCCCCCTCACTCAACCCTACTCTGTTATCTATGATGGCCATTGCTTCCGCAGCCCTAGGGGGCTGAATAGGACTCAACCAAACCCAAGTCCGTAAAATCATAGCCTTCTCATCCATTTCTCACCTGGGCTGAATAATTATTATCCTCATTTACAACCCCAAACTTACACTAATCACTTTCTACATCTACTCCTTAACTACAGCCGCTATCTTCTTCACTCTAAACTCTACTAATACTCTAAAACTATCAACTCTAATAACTATATGATCCAAAATCCCCACACTAGCCGCAGCCCTCATACTCACACTCCTGTCCCTTGCAGGCCTCCCACCTTTAACTGGATTCCTCCCCAAATGACTGATCATTCAAGAACTAACTAAACAAGAACTGACAGCCACAGCAACCATCATTACCCTTCTTTCCCTCCTTGGACTTTTCTTCTACCTCCGCCTTGCCTACTGTGCAACAATCACTCTCCCCCCAAACTCTGTCAACCACATAAAGCAATGACACACTAGCAAATCCATTGATATATTAACTTCCACCCTCATCATACTATCAGTTATTCTCCTACCTTTATCACCTACAATCCTCACAATCCCATAG
UW71498_StaCruzBO ATGAACCCCCAGGCTAAACTCATTTTCTCCATAAGCCTCCTCTTGGGAACAACCATCACAATTTCAAGCAATCACTGAATAATGGCATGAACTGGACTTGAAATTAACACCTTAGCTATTCTTCCCCTAATCTCAAAATCCCATCATCCACGAGCTATTGAAGCTTCAACTAAATACTTCCTAGTCCAAGCAACTGCCTCAACACTACTTCTTTTCTCTAGCGTCTCCAATGCATGATTCACCGGCCAATGGGACATCACTCAACTCACCCATCCAGTATCATGTATTCTACTGACAACTGCAATCTCAATAAAACTAGGCCTGGTCCCATTCCACTTTTGATTTCCAGAAATCCTTCAAGGCTCTTCCCTAATAACAAGTCTCCTACTAGCCACAATCATAAAATTCCCTCCAACCATTCTCCTCCTCCTTATCTCCCCCTCACTCAACCCTACTCTGTTATCTATGATGGCCATTGCTTCCGCAGCCCTAGGGGGCTGAATAGGACTCAACCAAACCCAAGTCCGTAAAATCATAGCCTTCTCATCCATTTCTCACCTGGGCTGAATAATTATTATCCTCATTTACAACCCCAAACTTACACTAATCACTTTCTACATCTACTCCTTAACTACAGCCGCTATCTTCTTCACTCTAAACTCTACTAATACTCTAAAACTATCAACTCTAATAACTATATGATCCAAAATCCCCACACTAGCCGCAGCCCTCATACTCACACTCCTGTCCCTTGCAGGCCTCCCACCTTTAACTGGATTCCTCCCCAAATGACTGATCATTCAAGAACTAACTAAACAAGAACTGACAGCCACAGCAACCATCATTACCCTTCTTTCCCTCCTAGGACTTTTCTTCTACCTCCGCCTAGCCTACTGTGCAACAATCACTCTCCCCCCAAACTCTGTCAACCATATAAAGCAATGACACACTAGCAAATCCATTGATATATTAACTTCCACCCTCATCATACTATCAGTTATTCTCCTACCTTTATCGCCTACAATCCTCACAATCCCATAG
KU21377_PE ATGAACCCCCAGGCTAAACTCATTTTCTCCATAAGCCTCCTCTTGGGAACAACCATCACAATTTCAAGCAATCACTGAATAATGGCATGAACTGGACTTGAAATTAACACCTTAGCTATTCTTCCCCTAATCTCAAAATCCCATCATCCACGAGCTATTGAAGCTTCAACTAAATACTTCCTAGTCCAAGCAACTGCCTCAACACTACTTCTTTTCTCTAGCGTCTCCAATGCATGATTCACCGGCCAATGGGACATCACTCAACTCACCCATCCAGTATCATGTATTCTACTGACAACTGCAATCTCAATAAAACTAGGCCTGGTCCCATTCCACTTTTGATTTCCAGAAATCCTTCAAGGCTCTTCCCTAATAACAAGTCTCCTACTAGCCACAATCATAAAATTCCCTCCAACCACTCTCCTCCTCCTTATCTCCCCCTCACTCAACCCTACTCTGTTATCTATGATGGCCATTGCTTCCGCAGCCCTAGGGGGCTGAATAGGACTCAACCAAACCCAAGTCCGTAAAATCATAGCCTTCTCATCCATTTCTCACCTGGGCTGAATAATTATTATCCTCATTTACAACCCCAAACTTACACTAATCACTTTCTACATCTACTCCTTAACTACAGCCGCTATCTTCTTCACTTTAAACTCTACTAATACTCTAAAACTATCAACTCTAATAACTATATGATCCAAAATCCCCACACTAGCCGCAGCCCTCATACTCACACTCCTGTCCCTTGCAGGCCTCCCACCTTTAACTGGATTCCTCCCCAAATGACTGATCATTCAAGAACTAACTAAACAAGAACTGACAGCCACAGCAACCATCATTACCCTTCTTTCCCTCCTAGGACTTTTCTTCTACCTCCGCCTTGCCTACTGTGCAACAATCACTCTCCCCCCAAACTCTGTCAGCCACATAAAGCAATGACACACTAGCAAATCCATTGATATATTAACCTCCACCCTCATCATACTATCAGTTATTCTCCTACCTTTATCACCTACAATCCTCACAATCCCATAG
AMC1178_AntCO ATGAACCCCCAGGCTAAACTCATTTTCTCCATAAGCCTCCTCTTGGGAACAACCATCACAATTTCAAGCAATCACTGAATAATGGCATGAACTGGACTTGAAATTAACACCTTAGCTATTCTTCCCCTAATCTCAAAATCCCATCATCCACGAGCTATTGAAGCTTCAACTAAATACTTCCTAGTCCAAGCAACTGCCTCAACACTACTTCTTTTCTCTAGCGTCTCCAATGCATGATTCACCGGCCAATGGGACATCACTCAACTCACCCATCCAGTATCATGTACTCTACTGACAACTGCAATCTCAATAAAACTAGGCCTGGTCCCATTCCACTTTTGATTTCCAGAAATCCTTCAAGGCTCTTCCCTAATAACAAGTCTCCTACTAGCCACAATCATAAAATTCCCTCCAACCATTCTCCTCCTCCTTATCTCCCCCTCACTCAACTCTACTCTGTTATCTATGATGGCCATTGCTTCCGCAGCCCTAGGGGGCTGAATAGGACTCAACCAAACCCAAGTCCGTAAAATCATAGCCTTCTCATCCATTTCTCACCTGGGCTGAATAATTATTATCCTCATTTACAACCCCAAACTTACACTAATCACTTTCTACATCTACTCCTTAACTACAGCCGCTATCTTCTTCACTCTAAACTCTACTAATACTCTAAAACTATCAACTCTAATAACTATATGATCCAAAATCCCCACACTAGCCGCAGCCCTCATACTCACACTCCTGTCCCTTGCAGGCCTCCCACCTTTAACTGGATTCCTCCCCAAATGACTGATCATTCAAGAACTAACTAAACAAGAACTGACAGCCACAGCAACCATCATTACCCTTCTTTCCCTCCTAGGACTTTTCTTCTACCTCCGCCTTGCCTACTGTGCAACAATCACTCTCCCCCCAAACTCTGTCAACCACATAAAGCAATGACACACTAGCAAATCCATTGATATATTAACTTCCACCCTCATCATACTATCAGTTATTCTCCTACCTTTATCACCTACAATCCTCACAATCCCATAG
AMC1180_AntCO ATGAACCCCCAGGCTAAACTCATTTTCTCCATAAGCCTCCTCTTGGGAACAACCATCACAATTTCAAGCAATCACTGAATAATGGCATGAACTGGACTTGAAATTAACACCTTAGCTATTCTTCCCCTAATCTCAAAATCCCATCATCCACGAGCTATTGAAGCTTCAACTAAATACTTCCTAGTCCAAGCAACTGCCTCAACACTACTTCTTTTCTCTAGCGTCTCCAATGCATGATTCACTGGCCAATGGGACATCACTCAACTCACCCATCCAGTATCATGTACTCTACTGACAACTGCAATCTCAATAAAACTAGGCCTGGTCCCATTCCACTTTTGATTTCCAGAAATCCTTCAAGGCTCTTCCCTAATAACAAGTCTCCTACTAGCCACAATCATAAAATTCCCTCCAACCATTCTCCTCCTCCTTATCTCCCCCTCACTCAACTCTACTCTGTTATCTATGATGGCCATTGCTTCCGCAGCCCTAGGGGGCTGAATAGGACTCAACCAAACCCAAGTCCGTAAAATCATAGCCTTCTCATCCATTTCTCACCTGGGCTGAATAATTATTATCCTCATTTACAACCCCAAACTTACACTAATCACTTTCTACATCTACTCCTTAACTACAGCCGCTATCTTCTTCACTCTAAACTCTACTAATACTCTAAAACTATCAACTCTAATAACTATATGATCCAAAATCCCCACACTAGCCGCAGCCCTCATACTCACACTCCTGTCCCTTGCAGGCCTCCCACCTTTAACTGGATTCCTCCCCAAATGACTGATCATTCAAGAACTAACTAAACAAGAACTGACAGCCACAGCAACCATCATTACCCTTCTTTCCCTCCTAGGACTTTTCTTCTACCTCCGCCTTGCCTACTGTGCAACAATCACTCTCCCCCCAAACTCTGTCAACCACATAAAGCAATGACACACTAGCAAATCCATTGATATATTAACTTCCACCCTCATCATACTATCAGTTATTCTCCTACCTTTATCACCTACAATCCTCACAATCCCATAG
39909_LoretoPE ATGAACCCCCAGGCTAAACTCATTTTCTCCATAAGCCTCCTCTTGGGAACAACCATCACAATTTCAAGCAATCACTGAATAATGGCATGAACTGGACTTGAAATTAACACCTTAGCTATTCTTCCCCTAATCTCAAAATCCCATCATCCACGAGCTATTGAAGCTTCAACTAAATACTTCCTAGTCCAAGCAACTGCCTCAACACTACTTCTTTTCTCTAGCGTCTCCAATGCATGATTCACCGGCCAATGGGACATCACTCAACTCACCCATCCAGTATCATGTATTCTACTGACAACTGCAATCTCAATAAAACTAGGCCTGGTCCCATTCCACTTTTGATTTCCAGAAATCCTTCAAGGCTCTTCCCTAATAACAAGTCTCCTACTAGCCACAATCATAAAATTCCCTCCAACCATTCTCCTCCTCCTTATCTCCCCCTCACTCAACCCTACTCTGTTATCTATGATGGCCATTGCTTCCGCAGCCCTAGGGGGCTGAATAGGACTCAACCAAACCCAAGTCCGTAAAATCATAGCCTTCTCATCCATTTCTCACCTGGGCTGAATAATTATTATCCTCATTTACAACCCCAAACTTACACTAATCACTTTCTACATCTACTCCTTAACTACAGCCGCTATCTTCTTCACTCTAAACTCTACTAATACTCTAAAACTATCAACTCTAATAACTATATGATCCAAAATCCCCACACTAGCCGCAGCCCTCATACTCACACTCCTGTCCCTTGCAGGCCTCCCACCTTTAACTGGATTCCTCCCCAAATGACTGATCATTCAAGAACTAACTAAACAAGAACTGACAGCCACAGCAACCATCATTACCCTTCTTTCCCTCCTAGGACTTTTCTTCTACCTCCGCCTTGCCTACTGTGCAACAATCACTCTCCCCCCAAACTCTGTCAACCACATAAAGCAATGACACACTAGCAAATCCATTGATATATTAACTTCCACCCTCATCATACTATCAGTTATTCTCCTACCTTTATCACCTACAATCCTCACAATCCCATAG
40492_LoretoPE ATGAACCCCCAGGCTAAACTCATTTTCTCCATAAGCCTCCTCTTGGGAACAACCATCACAATTTCAAGCAATCACTGAATAATGGCATGAACTGGACTTGAAATTAACACCTTAGCTATTCTTCCCCTAATCTCAAAATCCCATCATCCACGAGCTATTGAAGCTTCAACTAAATACTTCCTAGTCCAAGCAACTGCCTCAACACTACTTCTTTTCTCTAGCGTCTCCAATGCATGATTCACCGGCCAATGGGACATCACTCAACTCACCCATCCAGTATCATGTATTCTACTGACAACTGCAATCTCAATAAAACTAGGCCTGGTCCCATTCCACTTTTGATTTCCAGAAATCCTTCAAGGCTCTTCCCTAATAACAAGTCTCCTACTAGCCACAATCATAAAATTCCCTCCAACCATTCTCCTCCTCCTTATCTCCCCCTCACTCAACCCTACTCTGTTATCTATGATGGCCATTGCTTCCGCAGCCCTAGGGGGCTGAATAGGACTCAACCAAACCCAAGTCCGTAAAATCATAGCCTTCTCATCCATTTCTCACCTGGGCTGAATAATTATTATCCTCATTTACAACCCCAAACTTACACTAATCACTTTCTACATCTACTCCTTAACTACAGCCGCTATCTTCTTCACTCTAAACTCTACTAATACTCTAAAACTATCAACTCTAATAACTATATGATCCAAAATCCCCACACTAGCCGCAGCCCTCATACTCACACTCCTGTCCCTTGCAGGCCTCCCACCTTTAACTGGATTCCTCCCCAAATGACTGATCATTCAAGAACTAACTAAACAAGAACTGACAGCCACAGCAACCATCATTACCCTTCTTTCCCTCCTAGGACTTTTCTTCTACCTCCGCCTTGCCTACTGTGCAACAATTACTCTCCCCCCAAACTCTGTCAACCACATAAAGCAATGACACACTAGCAAATCCATTGATATATTAACTTCCACCCTCATCATACTATCAGTTATTCTCCTACCTTTATCACCTACAATCCTCACAATCCCATAG
40310_LoretoPE ATGAACCCCCAGGCTAAACTCATTTTCTCCATAAGCCTCCTCTTGGGAACAACCATCACAATTTCAAGCAATCACTGAATAATGGCATGAACTGGACTTGAAATTAACACCTTAGCTATTCTTCCCCTAATCTCAAAATCCCATCATCCACGAGCTATTGAAGCTTCAACTAAATACTTCCTAGTCCAAGCAACTGCCTCAACACTACTTCTTTTCTCTAGCGTCTCCAATGCATGATTCACCGGCCAATGGGACATCACTCAACTCACCCATCCAGTATCATGTATTCTACTGACAACTGCAATCTCAATAAAACTAGGCCTGGTCCCATTCCACTTTTGATTTCCAGAAATCCTTCAAGGCTCTTCCCTAATAACAAGTCTCCTACTAGCCACAATCATAAAATTCCCTCCAACCATTCTCCTCCTCCTTATCTCCCCCTCACTCAACCCTACTCTGTTATCTATGATGGCCATTGCTTCCGCAGCCCTAGGGGGCTGAATAGGACTCAACCAAACCCAAGTCCGTAAAATCATAGCCTTCTCATCCATCTCTCACCTGGGCTGAATAATTATTATCCTCATTTACAACCCCAAACTTACACTAATCACTTTCTACATCTACTCCTTAACTACAGCCGCTATCTTCTTCACTCTAAACTCTACTAATACTCTAAAACTATCAACTCTAATAACTATATGATCCAAAATCCCCACACTAGCCGCAGCCCTCATACTCACACTCCTGTCCCTTGCAGGCCTCCCACCTTTAACTGGATTCCTCCCCAAATGACTGATCATTCAAGAACTAACTAAACAAGAACTGACAGCCACAGCAACCATCATTACCCTTCTTTCCCTCCTAGGACTTTTCTTCTACCTCCGCCTTGCCTACTGTGCAACAATCACTCTCCCCCCAAACTCTGTCAACCACATAAAGCAATGACACACTAGCAAATCCATTGATATATTAACTTCCACCCTCATCATACTATCAGTTATTCTCCTACCTTTATCACCTACAATCCTCACAATCCCATAG
40140_LoretoPE ATGAACCCCCAGGCTAAACTCATTTTCTCCATAAGCCTCCTCTTGGGAACAACCATCACAATTTCAAGCAATCACTGAATAATGGCATGAACTGGACTTGAAATTAACACCTTAGCTATTCTTCCCCTAATCTCAAAATCCCATCATCCACGAGCTATTGAAGCTTCAACTAAATACTTCCTAGTCCAAGCAACTGCCTCAACACTACTTCTTTTCTCTAGCGTCTCCAATGCATGATTCACCGGCCAATGGGACATCACTCAACTCACCCATCCAGTATCATGTATTCTACTGACAACTGCAATCTCAATAAAACTAGGCCTGGTCCCATTCCACTTTTGATTTCCAGAAATCCTTCAAGGCTCTTCCCTAATAACAAGTCTCCTACTAGCCACAATCATAAAATTCCCTCCAACCATTCTCCTCCTCCTTATCTCCCCCTCACTCAACCCTACTCTGTTATCTATGATGGCCATTGCTTCCGCAGCCCTAGGGGGCTGAATAGGACTCAACCAAACCCAAGTCCGTAAAATCATAGCCTTCTCATCCATTTCTCACCTGGGCTGAATAATTATTATCCTCATTTACAACCCCAAACTTACACTAATCACTTTCTACATCTACTCCTTAACTACAGCCGCTATCTTCTTCACTCTAAACTCTACTAATACTCTAAAACTATCAACTCTAATAACTATATGATCCAAAATCCCCACACTAGCCGCAGCCCTCATACTCACACTCCTGTCCCTTGCAGGCCTCCCACCTTTAACTGGATTCCTCCCCAAATGACTGATCATTCAAGAACTAACTAAACAAGAACTGACAGCCACAGCAACCATCATTACCCTTCTTTCCCTCCTAGGACTTTTCTTCTACCTCCGCCTTGCCTACTGTGCAACAATCACTCTCCCCCCAAACTCTGTCAACCACATAAAGCAATGACACACTAGCAAATCCATTGATATATTAACTTCCACCCTCATCATACTATCAGTTATTCTCCTACCTTTATCACCTACAATCCTCACAATCCCATAG
39998_LoretoPE ATGAACCCCCAGGCTAAACTCATTTTCTCCATAAGCCTCCTCTTGGGAACAACCATCACAATTTCAAGCAATCACTGAATAATGGCATGAACTGGACTTGAAATTAACACCTTAGCTATTCTTCCCCTAATCTCAAAATCCCATCATCCACGAGCTATTGAAGCTTCAACTAAATACTTCCTAGTCCAAGCAACTGCCTCAACACTACTTCTTTTCTCTAGCGTCTCCAATGCATGATTCACCGGCCAATGGGACATCACTCAACTCACCCATCCAGTATCATGTATTCTACTGACAACTGCAATCTCAATAAAACTAGGCCTGGTCCCATTCCACTTTTGATTTCCAGAAATCCTTCAAGGCTCTTCCCTAATAACAAGTCTCCTACTAGCCACAATCATAAAATTCCCTCCAACCATTCTCCTCCTCCTTATCTCCCCCTCACTCAACCCTACTCTGTTATCTATGATGGCCATTGCTTCCGCAGCCCTAGGGGGCTGAATAGGACTCAACCAAACCCAAGTCCGTAAAATCATAGCCTTCTCATCCATTTCTCACCTGGGCTGAATAATTATTATCCTCATTTACAACCCCAAACTTACACTAATCACTTTCTACATCTACTCCTTAACTACAGCCGCTATCTTCTTCACTCTAAACTCTACTAATACTCTAAAACTATCAACTCTAATAACTATATGATCCAAAATCCCCACACTAGCCGCAGCCCTCATACTCACACTCCTGTCCCTTGCAGGCCTCCCACCTTTAACTGGATTCCTCCCCAAATGACTGATCATTCAAGAACTAACTAAACAAGAACTGACAGCCACAGCAACCATCATTACCCTTCTTTCCCTCCTAGGACTTTTCTTCTACCTCCGCCTTGCCTACTGTGCAACAATCACTCTCCCCCCAAACTCTGTCAACCACATAAAGCAATGACACACTAGCAAATCCATTGATATATTAACTTCCACCCTCATCATACTATCAGTTATTCTCCTACCTTTATCACCTACAATCCTCACAATCCCATAG
34832_CajamarcaPE ATGAACCCCCAGGCTAAACTCATTTTCTCCATAAGCCTCCTCTTGGGAACAACCATCACAATTTCAAGCAATCACTGAATAATGGCATGAACTGGACTTGAAATTAACACCTTAGCTATTCTTCCCCTAATCTCAAAATCCCATCATCCACGAGCTATTGAAGCTTCAACTAAATACTTCCTAGTCCAAGCTACTGCCTCAACACTACTTCTTTTCTCTAGCGTCTCCAATGCATGATTCACCGGCCAATGGGACATCACTCAACTCACCCATCCAGTATCATGTATTCTACTGACAACTGCAATCTCAATAAAACTAGGCCTGGTCCCATTCCACTTTTGATTTCCAGAAATCCTTCAAGGCTCTTCCCTAATAACAAGTCTCCTACTAGCCACAATCATAAAATTCCCTCCAACCATTCTCCTCCTCCTTATCTCCCCCTCACTCAACCCTACTCTGTTATCTATGATGGCCATTGCTTCCGCAGCCCTAGGGGGCTGAATAGGACTCAACCAAACCCAAGTCCGTAAAATCATAGCCTTCTCATCCATTTCTCACCTGGGCTGAATAATTATTATCCTCATTTACAACCCCAAACTTACACTAATCACTTTCTACATCTACTCCTTAACTACAGCCGCTATCTTCTTCACTCTAAACTCTACTAATACTCTAAAACTATCAACTCTAATAACTATATGATCCAAAATCCCCACACTAGCCGCAGCCCTCATACTCACACTCCTGTCCCTTGCAGGCCTCCCACCTTTAACTGGATTCCTCCCCAAATGACTGATCATTCAAGAACTAACTAAACAAGAACTGACAGCCACAGCAACCATCATTACCCTTCTTTCCCTCCTAGGACTTTTCTTCTACCTCCGCCTTGCCTACTGTGCGACAATCACTCTCCCCCCAAACTCTGTCAACCACATAAAGCAATGACACACTAGCAAATCCATTGATATATTAACTTCCACCCTCATCATACTATCAGTTATTCTCCTACCTTTATCACCTACAATCCTCACAATCCCATAG
34813_CajamarcaPE ATGAACCCCCAGGCTAAACTCATTTTCTCCATAAGCCTCCTCTTGGGAACAACCATCACAATTTCAAGCAATCACTGAATAATGGCATGAACTGGACTTGAAATTAACACCTTAGCTATTCTTCCCCTAATCTCAAAATCCCATCATCCACGAGCTATTGAAGCTTCAACTAAATACTTCCTAGTCCAAGCAACTGCCTCAACACTACTTCTTTTCTCTAGCGTCTCCAATGCATGATTCACCGGCCAATGGGACGTCACTCAACTCACCCATCCAGTATCATGTATTCTACTGACAACTGCAATCTCAATAAAACTAGGCCTGGTCCCATTCCACTTTTGATTTCCAGAAATCCTTCAAGGCTCTTCCCTAATAACAAGTCTCCTACTAGCCACAATCATAAAATTCCCTCCAACCATTCTCCTCCTCCTTATCTCCCCCTCACTCAACCCTACTCTGTTATCTATGATGGCCATTGCTTCCGCAGCCCTAGGGGGCTGAATAGGACTCAACCAAACCCAAGTCCGTAAAATCATAGCCTTCTCATCCATTTCTCACCTGGGCTGAATAATTATTATCCTCATTTACAACCCCAAACTTACACTAATCACTTTCTACATCTACTCCTTAACTACAGCCGCTATCTTCTTCACTCTAAACTCTACTAATACTCTAAAACTATCAACTCTAATAACTATATGATCCAAAATCCCCACACTAGCCGCAGCCCTCATACTCACACTCCTGTCCCTTGCAGGCCTCCCACCTTTAACTGGATTCCTCCCCAAATGACTGATCATTCAAGAACTAACTAAACAAGAACTGACAGCCACAGCAACCATCATTACCCTTCTTTCCCTCCTAGGACTTTTCTTCTACCTCCGCCTTGCCTACTGTGCAACAATCACTCTCCCCCCAAACTCTGTCAACCACATAAAGCAATGACACACTAGCAAATCCATTGATATATTAACTTCCACCCTCATCATACTATCAGTTATTCTCCTACCTTTATCACCTACAATCCTCACAATCCCATAG
33908_CajamarcaPE ATGAACCCCCAGGCTAAACTCATTTTCTCCATAAGCCTCCTCTTGGGAACAACCATCACAATTTCAAGCAATCACTGAATAATGGCATGAACTGGACTTGAAATTAACACCTTAGCTATTCTTCCCCTAATCTCAAAATCCCATCATCCACGAGCTATTGAAGCTTCAACTAAATACTTCCTAGTCCAAGCAACTGCCTCAACACTACTTCTTTTCTCTAGCGTCTCCAATGCATGATTCACCGGCCAATGGGACGTCACTCAACTCACCCATCCAGTATCATGTATTCTACTGACAACTGCAATCTCAATAAAACTAGGCCTGGTCCCATTCCACTTTTGATTTCCAGAAATCCTTCAAGGCTCTTCCCTAATAACAAGTCTCCTACTAGCCACAATCATAAAATTCCCTCCAACCATTCTCCTCCTCCTTATCTCCCCCTCACTCAACCCTACTCTGTTATCTATGATGGCCATTGCTTCCGCAGCCCTAGGGGGCTGAATAGGACTCAACCAAACCCAAGTCCGTAAAATCATAGCCTTCTCATCCATTTCTCACCTGGGCTGAATAATTATTATCCTCATTTACAACCCCAAACTTACACTAATCACTTTCTACATCTACTCCTTAACTACAGCCGCTATCTTCTTCACTCTAAACTCTACTAATACTCTAAAACTATCAACTCTAATAACTATATGATCCAAAATCCCCACACTAGCCGCAGCCCTCATACTCACACTCCTGTCCCTTGCAGGCCTCCCACCTTTAACTGGATTCCTCCCCAAATGACTGATCATTCAAGAACTAACTAAACAAGAACTGACAGCCACAGCAACCATCATTACCCTTCTTTCCCTCCTAGGACTTTTCTTCTACCTCCGCCTTGCCTACTGTGCAACAATCACTCTCCCCCCAAACTCTGTCAACCACATAAAGCAATGACACACTAGCAAATCCATTGATATATTAACTTCCACCCTCATCATACTATCAGTTATTCTCCTACCTTTATCACCTACAATCCTCACAATCCCATAG
33820_CajamarcaPE ATGAACCCCCAGGCTAAACTCATTTTCTCCATAAGCCTCCTCTTGGGAACAACCATCACAATTTCAAGCAATCACTGAATAATGGCATGAACTGGACTTGAAATTAACACCTTAGCTATTCTTCCCCTAATCTCAAAATCCCATCATCCACGAGCTATTGAAGCTTCAACTAAATACTTCCTAGTCCAAGCAACTGCCTCAACACTACTTCTTTTCTCTAGCGTCTCCAATGCATGATTCACCGGCCAATGGGACATCACTCAACTCACCCATCCAGTATCATGTATTCTACTGACAACTGCAATCTCAATAAAACTAGGCCTGGTCCCATTCCACTTTTGATTTCCAGAAATCCTTCAAGGCTCTTCCCTAATAACAAGTCTCCTACTAGCCACAATCATAAAATTCCCTCCAACCATTCTCCTCCTCCTTATCTCCCCCTCACTCAACCCTACTCTGTTATCTATGATGGCCATTGCTTCCGCAGCCCTAGGGGGCTGAATAGGACTCAACCAAACCCAAGTCCGTAAAATCATAGCCTTCTCATCCATTTCTCACCTGGGCTGAATAATTATTATCCTCATTTACAACCCCAAACTTACACTAATCACTTTCTACATCTACTCCTTAACTACAGCCGCTATCTTCTTCACTCTAAACTCTACTAATACTCTAAAACTATCAACTCTAATAACTATATGATCCAAAATCCCCACACTAGCCGCAGCCCTCATACTCACACTCCTGTCCCTTGCAGGCCTCCCACCTTTAACTGGATTCCTCCCCAAATGACTGATCATTCAAGAACTAACTAAACAAGAACTGACAGCCACAGCAACCATCATTACCCTTCTTTCCCTCCTAGGACTTTTCTTCTACCTCCGCCTTGCCTACTGTGCAACAATCACTCTCCCCCCAAACTCTGTCAACCACATAAAGCAATGACACACTAGCAAATCCATTGATATATTAACTTCCACCCTCATCATACTATCAGTTATTCTCCTACCTTTATCACCTACAATCCTCACAATCCCATAG
22601_LaPazBO ATGAACCCCCAGGCTAAACTCATTTTCTCCATAAGCCTCCTCTTGGGAACAACCATCACAATTTCAAGCAATCACTGAATAATGGCATGAACTGGACTTGAAATTAACACCTTAGCTATTCTTCCCCTAATCTCAAAATCCCATCATCCACGAGCTATTGAAGCTTCAACTAAATACTTCCTAGTCCAAGCAACTGCCTCAACACTACTTCTTTTCTCTAGCGTCTCCAATGCATGATTCACCGGCCAATGGGACATCACTCAACTCACCCATCCAGTATCATGTATTCTACTGACAACTGCAATCTCAATAAAACTAGGCCTGGTCCCATTCCACTTTTGATTTCCAGAAATCCTTCAAGGCTCTTCCCTAATAACAAGTCTCCTACTAGCCACAATCATAAAATTCCCTCCAACCACTCTCCTCCTCCTTATCTCCCCCTCACTCAACCCTACTCTGTTATCTATGATGGCCATTGCTTCCGCAGCCCTAGGGGGCTGAATAGGACTCAACCAAACCCAAGTCCGTAAAATCATAGCCTTCTCATCCATTTCTCACCTGGGCTGAATAATTATTATCCTCATTTACAACCCCAAACTTACACTAATCACTTTCTACATCTACTCCTTAACTACAGCCGCTATCTTCTTCACTTTAAACTCTACTAATACTCTAAAACTATCAACTCTAATAACTATATGATCCAAAATCCCCACACTAGCCGCAGCCCTCATACTCACACTCCTGTCCCTTGCAGGCCTCCCACCTTTAACTGGATTCCTCCCCAAATGACTGATCATTCAAGAACTAACTAAACAAGAACTGACAGCCACAGCAACCATCATTACCCTTCTTTCCCTCCTAGGACTTTTCTTCTACCTCCGCCTTGCCTACTGTGCAACAATCACTCTCCCCCCAAACTCTGTCAGCCACATAAAGCAATGACACACTAGCAAATCCATTGATATATTAACTTCCACCCTCATCATACTATCAGTTATTCTCCTACCTTTATCACCTACAATCCTCACAATCCCATAG
22722_LaPazBO ATGAACCCCCAGGCTAAACTCATTTTCTCCATAAGCCTCCTCTTGGGAACAACCATCACAATTTCAAGCAATCACTGAATAATGGCATGAACTGGACTTGAAATTAACACCTTAGCTATTCTTCCCCTAATCTCAAAATCCCATCATCCACGAGCTATTGAAGCTTCAACTAAATACTTCCTAGTCCAAGCAACTGCCTCAACACTACTTCTTTTCTCTAGCGTCTCCAATGCATGATTCACCGGCCAATGGGACATCACTCAACTCACCCATCCAGTATCATGTATTCTACTGACAACTGCAATCTCAATAAAACTAGGCCTGGTCCCATTCCACTTTTGATTTCCAGAAATCCTTCAAGGCTCTTCCCTAATAACAAGTCTCCTACTAGCCACAATCATAAAATTCCCTCCAACCACTCTCCTCCTCCTTATCTCCCCCTCACTCAACCCTACTCTGTTATCTATGATGGCCATTGCTTCCGCAGCCCTAGGGGGCTGAATAGGACTCAACCAAACCCAAGTCCGTAAAATCATAGCCTTCTCATCCATTTCTCACCTGGGCTGAATAATTATTATCCTCATTTACAACCCCAAACTTACACTAATCACTTTCTACATCTACTCCTTAACTACAGCCGCTATCTTCTTCACTTTAAACTCTACTAATACTCTAAAACTATCAACTCTAATAACTATATGATCCAAAATCCCCACACTAGCCGCAGCCCTCATACTCACACTCCTGTCCCTTGCAGGCCTCCCACCTTTAACTGGATTCCTCCCCAAATGACTGATCATTCAAGAACTAACTAAACAAGAACTGACAGCCACAGCAACCATCATTACCCTTCTTTCCCTCCTAGGACTTTTCTTCTACCTCCGCCTTGCCTACTGTGCAACAATCACTCTCCCCCCAAACTCTGTCAGCCACATAAAGCAATGACACACTAGCAAATCCATTGATATATTAACTTCCACCCTCATCATACTATCAGTTATTCTCCTACCTTTATCACCTACAATCCTCACAATCCCATAG
33766_CajamarcaPE ATGAACCCCCAGGCTAAACTCATTTTCTCCATAAGCCTCCTCTTGGGAACAACCATCACAATTTCAAGCAATCACTGAATAATGGCATGAACTGGACTTGAAATTAACACCTTAGCTATTCTTCCCCTAATCTCAAAATCCCATCATCCACGAGCTATTGAAGCTTCAACTAAATACTTCCTAGTCCAAGCAACTGCCTCAACACTACTTCTTTTCTCTAGCGTCTCCAATGCATGATTCACCGGCCAATGGGACATCACTCAACTCACCCATCCAGTATCATGTATTCTACTGACAACTGCAATCTCAATAAAACTAGGCCTGGTCCCATTCCACTTTTGATTTCCAGAAATCCTTCAAGGCTCTTCCCTAATAACAAGTCTCCTACTAGCCACAATCATAAAATTCCCTCCAACCATTCTCCTCCTCCTTATCTCCCCCTCACTCAACCCTACTCTGTTATCTATGATGGCCATTGCTTCCGCAGCCCTAGGGGGCTGAATAGGACTCAACCAAACCCAAGTCCGTAAAATCATAGCCTTCTCATCCATTTCTCACCTGGGCTGAATAATTATTATCCTCATTTACAACCCCAAACTTACACTAATCACTTTCTACATCTACTCCTTAACTACAGCCGCTATCTTCTTCACTCTAAACTCTACTAATACTCTAAAACTATCAACTCTAATAACTATATGATCCAAAATCCCCACACTAGCCGCAGCCCTCATACTCACACTCCTGTCCCTTGCAGGCCTCCCACCTTTAACTGGATTCCTCCCCAAATGACTGATCATTCAAGAACTAACTAAACAAGAACTGACAGCCACAGCAACCATCATTACCCTTCTTTCCCTCCTAGGACTTTTCTTCTACCTCCGCCTTGCCTACTGTGCAACAATCACTCTCCCCCCAAACTCTGTCAACCACATAAAGCAATGACACACTAGCAAATCCATTGATATATTAACTTCCACCCTCATCATACTATCAGTTATTCTCCTACCTTTATCACCTACAATCCTCACAATCCCATAG
32982_CajamarcaPE ATGAACCCCCAGGCTAAACTCATTTTCTCCATAAGCCTCCTCTTGGGAACAACCATCACAATTTCAAGCAATCACTGAATAATGGCATGAACTGGACTTGAAATTAACACCTTAGCTATTCTTCCCCTAATCTCAAAATCCCATCATCCACGAGCTATTGAAGCTTCAACTAAATACTTCCTAGTCCAAGCAACTGCCTCAACACTACTTCTTTTCTCTAGCGTCTCCAATGCATGATTCACCGGCCAATGGGACGTCACTCAACTCACCCATCCAGTATCATGTATTCTACTGACAACTGCAATCTCAATAAAACTAGGCCTGGTCCCATTCCACTTTTGATTTCCAGAAATCCTTCAAGGCTCTTCCCTAATAACAAGTCTCCTACTAGCCACAATCATAAAATTCCCTCCAACCATTCTCCTCCTCCTTATCTCCCCCTCACTCAACCCTACTCTGTTATCTATGATGGCCATTGCTTCCGCAGCCCTAGGGGGCTGAATAGGACTCAACCAAACCCAAGTCCGTAAAATCATAGCCTTCTCATCCATTTCTCACCTGGGCTGAATAATTATTATCCTCATTTACAACCCCAAACTTACACTAATCACTTTCTACATCTACTCCTTAACTACAGCCGCTATCTTCTTCACTCTAAACTCTACTAATACTCTAAAACTATCAACTCTAATAACTATATGATCCAAAATCCCCACACTAGCCGCAGCCCTCATACTCACACTCCTGTCCCTTGCAGGCCTCCCACCTTTAACTGGATTCCTCCCCAAATGACTGATCATTCAAGAACTAACTAAACAAGAACTGACAGCCACAGCAACCATCATTACCCTTCTTTCCCTCCTAGGACTTTTCTTCTACCTCCGCCTTGCCTACTGTGCAACAATCACTCTCCCCCCAAACTCTGTCAACCACATAAAGCAATGACACACTAGCAAATCCATTGATATATTAACTTCCACCCTCATCATACTATCAGTTATTCTCCTACCTTTATCACCTACAATCCTCACAATCCCATAG
;
end;

[
MrBayes settings for the best-fit model (GTR+G) selected by AIC in MrModeltest 2.3
]
