# Supplementary material for: A latitudinal phylogeographic diversity gradient in birds
Source: PLoS Biol. 2017 Apr 13;15(4):e2001073. doi: 10.1371/journal.pbio.2001073 (PMC5390966; doi:10.1371/journal.pbio.2001073)
Supplement: S1 Data — (ZIP) [file pbio.2001073.s015.zip › S1_Data/Myioborus-miniatus.nex~]

#NEXUS
BEGIN DATA;
	DIMENSIONS NTAX=108 NCHAR=1041;
	FORMAT DATATYPE = DNA GAP = : MISSING = ?;
	MATRIX
	DHB4420 ATAAACCCCCAAGCAAATCTAATTTTCATCATCAGCCTGCTCCTAGGAACTACCATCACCATCTCAAGCAACCATTGAATCATAGCCTGAACCGGCCTTGAAATCAACACGCTTGCCATCCTCCCACTAATCTCAAAATCCCATCACCCACGGGCCATTGAAGCTGCTACTAAATACTTCCTTACCCAAGCAGCTGCTTCTGCCCTAGTTTTATTCTCCAGCATGACCAACGCATGGTACACTGGGCAATGAGACATCACCCAACTAACTCACCCAACATCCTCCCTAATTCTCACCTCAGCAATCGCAATAAAACTTGGACTAGTACCATTCCACTTTTGATTCCCAGAAGTACTCCAAGGCTCTCCATTAACTACAGGCCTCCTGCTAT…
	DHB4554 ATAAACCCCCAAGCAAATCTAATTTTCATCATCAGCCTGCTCCTAGGAACTACCATCACCATCTCAAGCAACCATTGAATCATAGCCTGAACCGGCCTTGAAATCAACACGCTTGCCATCCTCCCACTAATCTCAAAATCCCATCACCCACGGGCCATTGAAGCTGCTACTAAATACTTCCTTACCCAAGCAGCTGCTTCTGCCCTAGTTTTATTCTCCAGCATGACCAACGCATGGTACACTGGGCAATGAGACATCACCCAACTAACTCACCCAACATCCTCCCTAATTCTCACCTCAGCAATCGCAATAAAACTTGGACTAGTACCATTCCACTTTTGATTCCCAGAAGTACTCCAAGGCTCTCCATTAACTACAGGCCTCCTGCTAT…
	GAV2334 ATAAACCCCCAAGCAAATCTAATTTTCATCATCAGCCTGCTCCTAGGAACTACCATCACCATCTCAAGCAACCATTGAATCATAGCCTGAACCGGCCTTGAAATCAACACGCTTGCCATCCTCCCACTAATCTCAAAATCCCATCACCCACGGGCCATTGAAGCTGCTACTAAATACTTCCTTACCCAAGCAGCTGCTTCTGCCCTAGTTTTATTCTCCAGCATGACCAACGCATGGTACACTGGGCAATGAGACATCACCCAACTAACTCACCCAACATCCTCCCTAATTCTCACCTCAGCAATCGCAATAAAACTTGGACTAGTACCATTCCACTTTTGATTCCCAGAAGTACTCCAAGGCTCTCCATTAACTACAGGCCTCCTGCTAT…
	DHB4569 ATAAACCCCCAAGCAAATCTAATTTTCATCATCAGCCTGCTCCTAGGAACTACCATCACCATCTCAAGCAACCATTGAATCATAGCCTGAACCGGCCTTGAAATCAACACGCTTGCCATCCTCCCACTAATCTCAAAATCCCATCACCCACGGGCCATTGAAGCTGCTACTAAATACTTCCTTACCCAAGCAGCTGCTTCTGCCCTAGTTTTATTCTCCAGCATGACCAACGCATGGTACACTGGGCAATGAGACATCACCCAACTAACTCACCCAACATCCTCCCTAATTCTCACCTCAGCAATCGCAATAAAACTTGGACTAGTACCATTCCACTTTTGATTCCCAGAAGTACTCCAAGGCTCTCCATTAACTACAGGCCTCCTGCTAT…
	DHB4593 ATAAACCCCCAAGCAAATCTAATTTTCATCATCAGCCTGCTCCTAGGAACTACCATCACCATCTCAAGCAACCATTGAATCATAGCCTGAACCGGCCTTGAAATCAACACGCTTGCCATCCTCCCACTAATCTCAAAATCCCATCACCCACGGGCCATTGAAGCTGCTACTAAATACTTCCTTACCCAAGCAGCTGCTTCTGCCCTAGTTTTATTCTCCAGCATGACCAACGCATGGTACACTGGGCAATGAGACATCACCCAACTAACTCACCCAACATCCTCCCTAATTCTCACCTCAGCAATCGCAATAAAACTTGGACTAGTACCATTCCACTTTTGATTCCCAGAAGTACTCCAAGGCTCTCCATTAACTACAGGCCTCCTGCTAT…
	JK02029 ATAAACCCCCAAGCAAATCTAATTTTCATCACCAGCCTGCTCCTAGGAACTACCATCACCATCTCAAGCAACCATTGAATCATAGCCTGAACCGGCCTTGAAATCAACACGCTTGCCATCCTCCCACTAATCTCAAAATCCCATCACCCACGGGCCATTGAAGCTGCTACTAAATACTTCCTTACCCAAGCAGCTGCTTCTGCCCTAGTTTTATTCTCCAGCATGACCAACGCATGGTACACTGGGCAATGAGACATCACCCAACTAACTCACCCAACATCCTCCCTAATTCTCACCTCAGCAATCGCAATAAAACTTGGACTAGTACCATTCCACTTTTGATTCCCAGAAGTACTCCAAGGCTCTCCATTAACTACAGGCCTCCTGCTAT…
	GAV2335 ATAAACCCCCAAGCAAATCTAATTTTCATCATCAGCCTGCTCCTAGGAACTACCATCACCATCTCAAGCAACCATTGAATCATAGCCTGAACCGGCCTTGAAATCAACACGCTTGCCATCCTCCCACTAATCTCAAAATCCCATCACCCACGGGCCATTGAAGCTGCTACTAAATACTTCCTTACCCAAGCAGCTGCTTCTGCCCTAGTTTTATTCTCCAGCATGACCAACGCATGGTACACTGGGCAATGAGACATCACCCAACTAACTCACCCAACATCCTCCCTAATTCTCACCTCAGCAATCGCAATAAAACTTGGACTAGTACCATTCCACTTTTGATTCCCAGAAGTACTCCAAGGCTCTCCATTAACTACAGGCCTCCTGCTAT…
	JK02038 ATAAACCCCCAAGCAAATCTAATTTTCATCATCAGCCTGCTCCTAGGAACTACCATCACCATCTCAAGCAACCATTGAATCATAGCCTGAACCGGCCTTGAAATCAACACGCTTGCCATCCTCCCACTAATCTCAAAATCCCATCACCCACGGGCCATTGAAGCTGCTACTAAATACTTCCTTACCCAAGCAGCTGCTTCTGCCCTAGTTTTATTCTCCAGCATGACCAACGCATGGTACACTGGGCAATGAGACATCACCCAACTAACTCACCCAACATCCTCCCTAATTCTCACCTCAGCAATCGCAATAAAACTTGGACTAGTACCATTCCACTTTTGATTCCCAGAAGTACTCCAAGGCTCTCCATTAACTACAGGCCTCCTGCTAT…
	JK02049 ATAAACCCCCAAGCAAATCTAATTTTCATCATCAGCCTGCTCCTAGGAACTACCATCACCATCTCAAGCAACCATTGAATCATAGCCTGAACCGGCCTTGAAATCAACACGCTTGCCATCCTCCCACTAATCTCAAAATCCCATCACCCACGGGCCATTGAAGCTGCTACTAAATACTTCCTTACCCAAGCAGCTGCTTCTGCCCTAGTTTTATTCTCCAGCATGACCAACGCATGGTACACTGGGCAATGAGACATCACCCAACTAACTCACCCAACATCCTCCCTAATTCTCACCTCAGCAATCGCAATAAAACTTGGACTAGTACCATTCCACTTTTGATTCCCAGAAGTACTCCAAGGCTCTCCATTAACTACAGGCCTCCTGCTAT…
	JK02178 ATAAACCCCCAAGCAAATCTAATTTTCATCACCAGCCTGCTCCTAGGAACTACCATCACCATCTCAAGCAACCATTGAATCATAGCCTGAACCGGCCTTGAAATCAACACGCTTGCCATCCTCCCACTAATCTCAAAATCCCATCACCCACGGGCCATTGAAGCTGCTACTAAATACTTCCTTACCCAAGCAGCTGCTTCTGCCCTAGTTTTATTCTCCAGCATGACCAACGCATGGTACACTGGGCAATGAGACATCACCCAACTAACTCACCCAACATCCTCCCTAATTCTCACCTCAGCAATCGCAATAAAACTTGGACTAGTACCATTCCACTTTTGATTCCCAGAAGTACTCCAAGGCTCTCCATTAACTACAGGCCTCCTGCTAT…
	JK02179 ATAAACCCCCAAGCAAATCTAATTTTCATCACCAGCCTGCTCCTAGGAACTACCATCACCATCTCAAGCAACCATTGAATCATAGCCTGAACCGGCCTTGAAATCAACACGCTTGCCATCCTCCCACTAATCTCAAAATCCCATCACCCACGGGCCATTGAAGCTGCTACTAAATACTTCCTTACCCAAGCAGCTGCTTCTGCCCTAGTTTTATTCTCCAGCATGACCAACGCATGGTACACTGGGCAATGAGACATCACCCAACTAACTCACCCAACATCCTCCCTAATTCTCACCTCAGCAATCGCAATAAAACTTGGACTAGTACCATTCCACTTTTGATTCCCAGAAGTACTCCAAGGCTCTCCATTAACTACAGGCCTCCTGCTAT…
	JK02284 ATAAACCCCCAAGCAAATCTAATTTTCATCATCAGCCTGCTCCTAGGAACTACCATCACCATCTCAAGCAACCATTGAATCATAGCCTGAACCGGCCTTGAAATCAACACGCTTGCCATCCTCCCACTAATCTCAAAATCCCATCACCCACGGGCCATTGAAGCTGCTACTAAATACTTCCTTACCCAAGCAGCTGCTTCTGCCCTAGTTTTATTCTCCAGCATGACCAACGCATGGTACACTGGGCAATGAGACATCACCCAACTAACTCACCCAACATCCTCCCTAATTCTCACCTCAGCAATCGCAATAAAACTTGGACTAGTACCATTCCACTTTTGATTCCCAGAAGTACTCCAAGGCTCTCCATTAACTACAGGCCTCCTGCTAT…
	DHB3162 ATAAACCCCCAAGCAAATCTAATTTTCATCATCAGCCTGCTCCTAGGAACTACCATCACCATCTCAAGCAACCATTGAATCATAGCCTGAACCGGCCTTGAAATCAACACGCTTGCCATCCTCCCACTAATCTCAAAATCCCATCACCCACGGGCCATTGAAGCTGCTACTAAATACTTCCTTACCCAAGCAGCTGCTTCTGCCCTAGTTTTATTCTCCAGCATGACCAACGCATGGTACACTGGGCAATGAGACATCACCCAACTAACTCACCCAACATCCTCCCTAATTCTCACCTCAGCAATCGCAATAAAACTTGGACTAGTACCATTCCACTTTTGATTCCCAGAAGTACTCCAAGGCTCTCCATTAACTACAGGCCTCCTGCTAT…
	DHB3163 ATAAACCCCCAAGCAAATCTAATTTTCATCATCAGCCTGCTCCTAGGAACTACCATCACCATCTCAAGCAACCATTGAATCATAGCCTGAACCGGCCTTGAAATCAACACGCTTGCCATCCTCCCACTAATCTCAAAATCCCATCACCCACGGGCCATTGAAGCTGCTACTAAATACTTCCTTACCCAAGCAGCTGCTTCTGCCCTAGTTTTATTCTCCAGCATGACCAACGCATGGTACACTGGGCAATGAGACATCACCCAACTAACTCACCCAACATCCTCCCTAATTCTCACCTCAGCAATCGCAATAAAACTTGGACTAGTACCATTCCACTTTTGATTCCCAGAAGTACTCCAAGGCTCTCCATTAACTACAGGCCTCCTGCTAT…
	GAV2079 ATAAACCCCCAAGCAAATCTAATTTTCATCATCAGCCTGCTCCTAGGAACTACCATCACCATCTCAAGCAACCATTGAATCATAGCCTGAACCGGCCTTGAAATCAACACGCTTGCCATCCTCCCACTAATCTCAAAATCCCATCACCCACGGGCCATTGAAGCTGCTACTAAATACTTCCTTACCCAAGCAGCTGCTTCTGCCCTAGTTTTATTCTCCAGCATGACCAACGCATGGTACACTGGGCAATGAGACATCACCCAACTAACTCACCCAACATCCTCCCTAATTCTCACCTCAGCAATCGCAATAAAACTTGGACTAGTACCATTCCACTTTTGATTCCCAGAAGTACTCCAAGGCTCTCCATTAACTACAGGCCTCCTGCTAT…
	BRB758 ATAAACCCCCAAGCAAATCTAATTTTCATCATCAGCCTGCTCCTAGGAACTACCATCACCATCTCAAGCAACCATTGAATCATAGCCTGAACCGGCCTTGAAATCAACACGCTTGCCATCCTCCCACTAATCTCAAAATCCCATCACCCACGGGCCATTGAAGCTGCTACTAAATACTTCCTTACCCAAGCAGCTGCTTCTGCCCTAGTTTTATTCTCCAGCATAACCAACGCATGGTACACTGGGCAATGAGACATCACACAACTAACTCACCCAACATCCTCCCTAATTCTCACCTCAGCAATCGCAATAAAACTTGGACTAGTACCATTCCACTTTTGATTCCCAGAAGTACTACAAGGCTCTCCATTAACTACAGGCCTCCTGCTATC…
	BRB761 ATAAACCCCCAAGCAAATCTAATTTTCATCATCAGCCTGCTCCTAGGAACTACCATCACCATCTCAAGCAACCATTGAATCATAGCCTGAACCGGCCTTGAAATCAACACGCTTGCCATCCTCCCACTAATCTCAAAATCCCATCACCCACGGGCCATTGAAGCTGCTACTAAATACTTCCTTACCCAAGCAGCTGCTTCTGCCCTAGTTTTATTCTCCAGCATAACCAACGCATGGTACACTGGGCAATGAGACATCACACAACTAACTCACCCAACATCCTCCCTAATTCTCACCTCAGCAATCGCAATAAAACTCGGACTAGTACCATTCCACTTTTGATTCCCAGAAGTACTACAAGGCTCTCCATTAACCACAGGCCTCCTGCTATC…
	BRB801 ATAAACCCCCAAGCAAATCTAATTTTCATCATCAGCCTGCTCCTAGGAACTACCATCACCATCTCAAGCAACCATTGAATCATAGCCTGAACCGGCCTTGAAATCAACACGCTTGCCATCCTCCCACTAATCTCAAAATCCCATCACCCACGGGCCATTGAAGCTGCTACTAAATACTTCCTTACCCAAGCAGCTGCTTCTGCCCTAGTTTTATTCTCCAGCATAACCAACGCATGGTACACTGGGCAATGAGACATCACACAACTAACTCACCCAACATCCTCCCTAATTCTCACCTCAGCAATCGCAATAAAACTCGGACTAGTACCATTCCACTTTTGATTCCCAGAAGTACTACAAGGCTCTCCATTAACCACAGGCCTCCTGCTATC…
	JK08061 ATAAACCCCCAAGCAAATCTAATTTTCATCATCAGCCTGCTCCTAGGAACTACCATCACCATCTCAAGCAACCATTGAATCATAGCCTGAACCGGCCTTGAAATCAACACGCTTGCCATCCTCCCACTAATCTCAAAATCCCATCACCCACGGGCCATTGAAGCTGCTACTAAATACTTCCTTACCCAAGCAGCTGCTTCTGCCCTAGTTTTATTCTCCAGCATAACCAACGCATGGTACACTGGGCAATGAGACATCACACAACTAACTCACCCAACATCCTCCCTAATTCTCACCTCAGCAATCGCAATAAAACTCGGACTAGTACCATTCCACTTTTGATTCCCAGAAGTACTACAAGGCTCTCCATTAACCACAGGCCTCCTGCTAT…
	JK08065 ATAAACCCCCAAGCAAATCTAATTTTCATCATCAGCCTGCTCCTAGGAACTACCATCACCATCTCAAGCAACCATTGAATCATAGCCTGAACCGGCCTTGAAATCAACACGCTTGCCATCCTCCCACTAATCTCAAAATCCCATCACCCACGGGCCATTGAAGCTGCTACTAAATACTTCCTTACCCAAGCAGCTGCTTCTGCCCTAGTTTTATTCTCCAGCATAACCAACGCATGGTACACTGGGCAATGAGACATCACACAACTAACTCACCCAACATCCTCCCTAATTCTCACCTCAGCAATCGCAATAAAACTTGGACTAGTACCATTCCACTTTTGATTCCCAGAAGTACTACAAGGCTCTCCATTAACTACAGGCCTCCTGCTAT…
	JK08072 ATAAACCCCCAAGCAAATCTAATTTTCATCATCAGCCTGCTCCTAGGAACTACCATCACCATCTCAAGCAACCATTGAATCATAGCCTGAACCGGCCTTGAAATCAACACGCTTGCCATCCTCCCACTAATCTCAAAATCCCATCACCCACGGGCCATTGAAGCTGCTACTAAATACTTCCTTACCCAAGCAGCTGCTTCTGCCCTAGTTTTATTCTCCAGCATAACCAACGCATGGTACACTGGGCAATGAGACATCACACAACTAACTCACCCAACATCCTCCCTAATTCTCACCTCAGCAATCGCAATAAAACTTGGACTAGTACCATTCCACTTTTGATTCCCAGAAGTACTACAAGGCTCTCCATTAACTACAGGCCTCCTGCTAT…
	JK08081 ATAAACCCCCAAGCAAATCTAATTTTCATCATCAGCCTGCTCCTAGGAACTACCATCACCATCTCAAGCAACCATTGAATCATAGCCTGAACCGGCCTTGAAATCAACACGCTTGCCATCCTCCCACTAATCTCAAAATCCCATCACCCACGGGCCATTGAAGCTGCTACTAAATACTTCCTTACCCAAGCAGCTGCTTCTGCCCTAGTTTTATTCTCCAGCATAACCAACGCATGGTACACTGGGCAATGAGACATCACACAACTAACTCACCCAACATCCTCCCTAATTCTCACCTCAGCAATCGCAATAAAACTTGGACTAGTACCATTCCACTTTTGATTCCCAGAAGTACTACAAGGCTCTCCATTAACTACAGGCCTCCTGCTAT…
	JK08118 ATAAACCCCCAAGCAAATCTAATTTTCATCATCAGCCTGCTCCTAGGAACTACCATCACCATCTCAAGCAACCATTGAATCATAGCCTGAACCGGCCTTGAAATCAACACGCTTGCCATCCTCCCACTAATCTCAAAATCCCATCACCCACGGGCCATTGAAGCTGCTACTAAATACTTCCTTACCCAAGCAGCTGCTTCTGCCCTAGTTTTATTCTCCAGCATAACCAACGCATGGTACACTGGGCAATGAGACATCACACAACTAACTCACCCAACATCCTCCCTAATTCTCACCTCAGCAATCGCAATAAAACTTGGACTAGTACCATTCCACTTTTGATTCCCAGAAGTACTACAAGGCTCTCCATTAACTACAGGCCTCCTGCTAT…
	GMS503 ATAAACCCCCAAGCGAATCTAATTTTCATTATCAGCCTGCTCCTAGGAACAACCATTACCATCTCAAGCAACCATTGAATCATAGCCTGAACCGGCCTTGAAATCAACACGCTTGCCATCCTCCCACTAATCTCAAAATCCCACCACCCACGGGCCATTGAAGCTGCTACTAAATATTTCCTTACCCAAGCAGCTGCTTCTGCCCTGGTTTTATTCTCCAGCATGACCAACGCATGGTACACTGGACAATGAGACATCACCCAACTAACTCACCCAACATCCTCCCTAATTCTCACCTCAGCAATCGCAATAAAACTCGGACTAGTACCATTCCACTTCTGATTCCCAGAAGTACTCCAAGGTTCTCCATTAACTACCGGCCTCCTGCTGTC…
	GMS518 ATAAACCCCCAAGCGAATCTAATTTTCATTATCAGCCTGCTCCTAGGAACAACCATTACCATCTCAAGCAACCATTGAATCATAGCCTGAACCGGCCTTGAAATCAACACGCTTGCCATCCTCCCACTAATCTCAAAATCCCACCACCCACGGGCCATTGAAGCTGCTACTAAATATTTCCTTACCCAAGCAGCTGCTTCTGCCCTGGTTTTATTCTCCAGCATGACCAACGCATGGTACACTGGACAATGAGACATCACCCAACTAACTCACCCAACATCCTCCCTAATTCTCACCTCAGCAATCGCAATAAAACTCGGACTAGTACCATTCCACTTCTGATTCCCAGAAGTACTCCAAGGTTCTCCATTAACTACCGGCCTCCTGCTGTC…
	JK03184 ATAAACCCCCAAGCGAATCTAATTTTCATTATCAGCCTGCTCCTAGGAACAACCATTACCATCTCAAGCAACCATTGAATCATAGCCTGAACCGGCCTTGAAATCAACACGCTTGCCATCCTCCCACTAATCTCAAAATCCCACCACCCACGGGCCATTGAAGCTGCTACTAAATATTTCCTTACCCAAGCAGCTGCTTCTGCCCTGGTTTTATTCTCCAGCATGACCAACGCATGGTACACTGGACAATGAGACATCACCCAACTAACTCACCCAACATCCTCCCTAATTCTCACCTCAGCAATCGCAATAAAACTCGGACTAGTACCATTCCACTTCTGATTCCCAGAAGTACTCCAAGGTTCTCCATTAACTACCGGCCTCCTGCTGT…
	JK03191 ATAAACCCCCAAGCGAATCTAATTTTCATTATCAGCCTGCTCCTAGGAACAACCATTACCATCTCAAGCAACCATTGAATCATAGCCTGAACCGGCCTTGAAATCAACACGCTTGCCATCCTCCCACTAATCTCAAAATCCCACCACCCACGGGCCATTGAAGCTGCTACTAAATATTTCCTTACCCAAGCAGCTGCTTCTGCCCTGGTTTTATTCTCCAGCATGACCAACGCATGGTACACTGGACAATGAGACATCACCCAACTAACTCACCCAACATCCTCCCTAATTCTCACCTCAGCAATCGCAATAAAACTCGGACTAGTACCATTCCACTTCTGATTCCCAGAAGTACTCCAAGGTTCTCCATTAACTACCGGCCTCCTGCTGT…
	JK03208 ATAAACCCCCAAGCGAATCTAATTTTCATTATCAGCCTGCTCCTAGGAACAACCATTACCATCTCAAGCAACCATTGAATCATAGCCTGAACCGGCCTTGAAATCAACACGCTTGCCATCCTCCCACTAATCTCAAAATCCCACCACCCACGGGCCATTGAAGCTGCTACTAAATATTTCCTTACCCAAGCAGCTGCTTCTGCCCTGGTTTTATTCTCCAGCATGACCAACGCATGGTACACTGGACAATGAGACATCACCCAACTAACTCACCCAACATCCTCCCTAATTCTCACCTCAGCAATCGCAATAAAACTCGGACTAGTACCATTCCACTTCTGATTCCCAGAAGTACTCCAAGGTTCTCCATTAACTACCGGCCTCCTGCTGT…
	JK03209 ATAAACCCCCAAGCGAATCTAATTTTCATTATCAGCCTGCTCCTAGGAACAACCATTACCATCTCAAGCAACCATTGAATCATAGCCTGAACCGGCCTTGAAATCAACACGCTTGCCATCCTCCCACTAATCTCAAAATCCCACCACCCACGGGCCATTGAAGCTGCTACTAAATATTTCCTTACCCAAGCAGCTGCTTCTGCCCTGGTTTTATTCTCCAGCATGACCAACGCATGGTACACTGGACAATGAGACATCACCCAACTAACTCACCCAACATCCTCCCTAATTCTCACCTCAGCAATCGCAATAAAACTCGGACTAGTACCATTCCACTTCTGATTCCCAGAAGTACTCCAAGGTTCTCCATTAACTACCGGCCTCCTGCTGT…
	JK03224 ATAAACCCCCAAGCGAATCTAATTTTCATTATCAGCCTGCTCCTAGGAACAACCATTACCATCTCAAGCAACCATTGAATCATAGCCTGAACCGGCCTTGAAATCAACACGCTTGCCATCCTCCCACTAATCTCAAAATCCCACCACCCACGGGCCATTGAAGCTGCTACTAAATATTTCCTTACCCAAGCAGCTGCTTCTGCCCTGGTTTTATTCTCCAGCATGACCAACGCATGGTACACTGGACAATGAGACATCACCCAACTAACTCACCCAACATCCTCCCTAATTCTCACCTCAGCAATCGCAATAAAACTCGGACTAGTACCATTCCACTTCTGATTCCCAGAAGTACTCCAAGGTTCTCCATTAACTACCGGCCTCCTGCTGT…
	JK03253 ATAAACCCCCAAGCGAATCTAATTTTCATTATCAGCCTGCTCCTAGGAACAACCATTACCATCTCAAGCAACCATTGAATCATAGCCTGAACCGGCCTTGAAATCAACACGCTTGCCATCCTCCCACTAATCTCAAAATCCCACCACCCACGGGCCATTGAAGCTGCTACTAAATATTTCCTTACCCAAGCAGCTGCTTCTGCCCTGGTTTTATTCTCCAGCATGACCAACGCATGGTACACTGGACAATGAGACATCACCCAACTAACTCACCCAACATCCTCCCTAATTCTCACCTCAGCAATCGCAATAAAACTCGGACTAGTACCATTCCACTTCTGATTCCCAGAAGTACTCCAAGGTTCTCCATTAACTACCGGCCTCCTGCTGT…
	JK03254 ATAAACCCCCAAGCGAATCTAATTTTCATTATCAGCCTGCTCCTAGGAACAACCATTACCATCTCAAGCAACCATTGAATCATAGCCTGAACCGGCCTTGAAATCAACACGCTTGCCATCCTCCCACTAATCTCAAAATCCCACCACCCACGGGCCATTGAAGCTGCTACTAAATATTTCCTTACCCAAGCAGCTGCTTCTGCCCTGGTTTTATTCTCCAGCATGACCAACGCATGGTACACTGGACAATGAGACATCACCCAACTAACTCACCCAACATCCTCCCTAATTCTCACCTCAGCAATCGCAATAAAACTCGGACTAGTACCATTCCACTTCTGATTCCCAGAAGTACTCCAAGGTTCTCCATTAACTACCGGCCTCCTGCTGT…
	JK03256 ATAAACCCCCAAGCGAATCTAATTTTCATTATCAGCCTGCTCCTAGGAACAACCATTACCATCTCAAGCAACCATTGAATCATAGCCTGAACCGGCCTTGAAATCAACACGCTTGCCATCCTCCCACTAATCTCAAAATCCCACCACCCACGGGCCATTGAAGCTGCTACTAAATATTTCCTTACCCAAGCAGCTGCTTCTGCCCTGGTTTTATTCTCCAGCATGACCAACGCATGGTACACTGGACAATGAGACATCACCCAACTAACTCACCCAACATCCTCCCTAATTCTCACCTCAGCAATCGCAATAAAACTCGGACTAGTACCATTCCACTTCTGATTCCCAGAAGTACTCCAAGGTTCTCCATTAACTACCGGCCTCCTGCTGT…
	GMS581 ATAAACCCCCAAGCGAATCTAATTTTCATTATCAGCCTGCTCCTAGGAACAACCATTACCATCTCAAGCAACCATTGAATCATAGCCTGAACCGGCCTTGAAATCAACACGCTTGCCATCCTCCCACTAATCTCAAAATCCCACCACCCACGGGCCATTGAAGCTGCTACTAAATATTTCCTTACCCAAGCAGCTGCTTCTGCCCTGGTTTTATTCTCCAGCATGACCAACGCATGGTACACTGGACAATGAGACATCACCCAACTAACTCACCCAACATCCTCCCTAATTCTCACCTCAGCAATCGCAATAAAACTCGGACTAGTACCATTCCACTTCTGATTCCCAGAAGTACTCCAAGGTTCTCCATTAACTACCGGCCTCCTGCTGTC…
	JK03239 ATAAACCCCCAAGCGAATCTAATTTTCATTATCAGCCTGCTCCTAGGAACAACCATTACCATCTCAAGCAACCATTGAATCATAGCCTGAACCGGCCTTGAAATCAACACGCTTGCCATCCTCCCACTAATCTCAAAATCCCACCACCCACGGGCCATTGAAGCTGCTACTAAATATTTCCTTACCCAAGCAGCTGCTTCTGCCCTGGTTTTATTCTCCAGCATGACCAACGCATGGTACACTGGACAATGAGACATCACCCAACTAACTCACCCAACATCCTCCCTAATTCTCACCTCAGCAATCGCAATAAAACTCGGACTAGTACCATTCCACTTCTGATTCCCAGAAGTACTCCAAGGTTCTCCATTAACTACCGGCCTCCTGCTGT…
	GMS1458 ATAAACCCCCAAGCGAATCTAATTTTCATTATCAGCCTGCTCCTAGGAACAACCATTACCATCTCAAGCAACCATTGAATCATAGCCTGAACCGGCCTTGAAATCAACACGCTTGCCATCCTCCCACTAATCTCAAAATCCCACCACCCACGGGCCATTGAAGCTGCTACTAAATATTTCCTTACCCAAGCAGCTGCTTCTGCCCTGGTTCTATTCTCCAGCATGACCAACGCATGGTACACTGGACAATGAGACATCACCCAACTAACTCACCCAACATCCTCCCTAATTCTCACCTCAGCAATCGCAATAAAACTCGGACTAGTACCATTCCACTTCTGATTCCCAGAAGTACTCCAAGGTTCTCCATTAACTACCGGCCTCCTGCTGT…
	JK04801 ATAAACCCCCAAGCGAATCTAATTTTCATTATCAGCCTGCTCCTAGGAACAACCATTACCATCTCAAGCAACCATTGAATCATAGCCTGAACCGGCCTTGAAATCAACACGCTTGCCATCCTCCCACTAATCTCAAAATCCCACCACCCACGGGCCATTGAAGCTGCTACTAAATATTTCCTTACCCAAGCAGCTGCTTCTGCCCTGGTTCTATTCTCCAGCATGACCAACGCATGGTACACTGGACAATGAGACATCACCCAACTAACTCACCCAACATCCTCCCTAATTCTCACCTCAGCAATCGCAATAAAACTCGGACTAGTACCATTCCACTTCTGATTCCCAGAAGTACTCCAAGGTTCTCCATTAACTACCGGCCTCCTGCTGT…
	JK04013 ATAAACCCCCAAGCGAATCTAATTTTCATTATCAGCCTGCTCCTAGGAACAACCATTACCATCTCAAGCAACCATTGAATCATAGCCTGAACCGGCCTTGAAATCAACACGCTTGCCATCCTCCCACTAATCTCAAAATCCCACCACCCACGGGCCATTGAAGCTGCTACTAAATATTTCCTTACCCAAGCAGCTGCTTCTGCCCTGGTTCTATTCTCCAGCATGACCAACGCATGGTACACTGGACAATGAGACATCACCCAACTAACTCACCCAACATCCTCCCTAATTCTCACCTCAGCAATCGCAATAAAACTCGGACTAGTACCATTCCACTTCTGATTCCCAGAAGTACTCCAAGGTTCTCCATTAACTACCGGCCTCCTGCTGT…
	GMS899 ATAAACCCCCAAGCGAATCTAATTTTCATTATCAGCCTGCTCCTAGGAACAACCATTACCATCTCAAGCAACCATTGAATCATAGCCTGAACCGGCCTTGAAATCAACACGCTTGCCATCCTCCCACTAATCTCAAAATCCCACCACCCACGGGCCATTGAAGCTGCTACTAAATATTTCCTTACCCAAGCAGCTGCTTCTGCCCTGGTTTTATTCTCCAGCATGACCAACGCATGGTACACTGGACAATGAGACATCACCCAACTAACTCACCCAACATCCTCCCTAATTCTCACCTCAGCAATCGCAATAAAACTCGGACTAGTACCATTCCACTTCTGATTCCCAGAAGTACTCCAAGGTTCTCCATTAACTACCGGCCTCCTGCTGTC…
	JK04021 ATAAACCCCCAAGCGAATCTAATTTTCATTATCAGCCTGCTCCTAGGAACAACCATTACCATCTCAAGCAACCATTGAATCATAGCCTGAACCGGCCTTGAAATCAACACGCTTGCCATCCTCCCACTAATCTCAAAATCCCACCACCCACGGGCCATTGAAGCTGCTACTAAATATTTCCTTACCCAAGCAGCTGCTTCTGCCCTGGTTTTATTCTCCAGCATGACCAACGCATGGTACACTGGACAATGAGACATCACCCAACTAACTCACCCAACATCCTCCCTAATTCTCACCTCAGCAATCGCAATAAAACTCGGACTAGTACCATTCCACTTCTGATTCCCAGAAGTACTCCAAGGTTCTCCATTAACTACCGGCCTCCTGCTGT…
	JK04022 ATAAACCCCCAAGCGAATCTAATTTTCATTATCAGCCTGCTCCTAGGAACAACCATTACCATCTCAAGCAACCATTGAATCATAGCCTGAACCGGCCTTGAAATCAACACGCTTGCCATCCTCCCACTAATCTCAAAATCCCACCACCCACGGGCCATTGAAGCTGCTACTAAATATTTCCTTACCCAAGCAGCTGCTTCTGCCCTGGTTTTATTCTCCAGCATGACCAACGCATGGTACACTGGACAATGAGACATCACCCAACTAACTCACCCAACATCCTCCCTAATTCTCACCTCAGCAATCGCAATAAAACTCGGACTAGTACCATTCCACTTCTGATTCCCAGAAGTACTCCAAGGTTCTCCATTAACTACCGGCCTCCTGCTGT…
	JK04033 ATAAACCCCCAAGCGAATCTAATTTTCATTATCAGCCTGCTCCTAGGAACAACCATTACCATCTCAAGCAACCATTGAATCATAGCCTGAACCGGCCTTGAAATCAACACGCTTGCCATCCTCCCACTAATCTCAAAATCCCACCACCCACGGGCCATTGAAGCTGCTACTAAATATTTCCTTACCCAAGCAGCTGCTTCTGCCCTGGTTTTATTCTCCAGCATGACCAACGCATGGTACACTGGACAATGAGACATCACCCAACTGACTCACCCAACATCCTCCCTAATTCTCACCTCAGCAATCGCAATAAAACTCGGACTAGTACCATTCCACTTCTGATTCCCAGAAGTACTCCAAGGTTCTCCATTAACTACCGGCCTCCTGCTGT…
	JK04034 ATAAACCCCCAAGCGAATCTAATTTTCATTATCAGCCTGCTCCTAGGAACAACCATTACCATCTCAAGCAACCATTGAATCATAGCCTGAACCGGCCTTGAAATCAACACGCTTGCCATCCTCCCACTAATCTCAAAATCCCACCACCCACGGGCCATTGAAGCTGCTACTAAATATTTCCTTACCCAAGCAGCTGCTTCTGCCCTGGTTTTATTCTCCAGCATGACCAACGCATGGTACACTGGACAATGAGACATCACCCAACTAACTCACCCAACATCCTCCCTAATTCTCACCTCAGCAATCGCAATAAAACTCGGACTAGTACCATTCCACTTCTGATTCCCAGAAGTACTCCAAGGTTCTCCATTAACTACCGGCCTGCTGCTGT…
	JK04053 ATAAACCCCCAAGCGAATCTAATTTTCATTATCAGCCTGCTCCTAGGAACAACCATTACCATCTCAAGCAACCATTGAATCATAGCCTGAACCGGCCTTGAAATCAACACGCTTGCCATCCTCCCACTAATCTCAAAATCCCACCACCCACGGGCCATTGAAGCTGCTACTAAATATTTCCTTACCCAAGCAGCTGCTTCTGCCCTGGTTTTATTCTCCAGCATGACCAACGCATGGTACACTGGACAATGAGACATCACCCAACTAACTCACCCAACATCCTCCCTAATTCTCACCTCAGCAATCGCAATAAAACTCGGACTAGTACCATTCCACTTCTGATTCCCAGAAGTACTCCAAGGTTCTCCATTAACTACCGGCCTCCTGCTGT…
	JK04054 ATAAACCCCCAAGCGAATCTAATTTTCATTATCAGCCTGCTCCTAGGAACAACCATTACCATCTCAAGCAACCATTGAATCATAGCCTGAACCGGCCTTGAAATCAACACGCTTGCCATCCTCCCACTAATCTCAAAATCCCACCACCCACGGGCCATTGAAGCTGCTACTAAATATTTCCTTACCCAAGCAGCTGCTTCTGCCCTGGTTTTATTCTCCAGCATGACCAACGCATGGTACACTGGACAATGAGACATCACCCAACTAACTCACCCAACATCCTCCCTAATTCTCACCTCAGCAATCGCAATAAAACTCGGACTAGTACCATTCCACTTCTGATTCCCAGAAGTACTCCAAGGTTCTCCATTAACTACCGGCCTCCTGCTGT…
	JMD494 ATAAACCCCCAAGCGAATCTAATTTTCATTATCAGCCTGCTCCTAGGAACAACCATTACCATCTCAAGCAACCATTGAATCATAGCCTGAACCGGCCTTGAAATCAACACGCTTGCCATCCTCCCACTAATCTCAAAATCCCACCACCCACGGGCCATTGAAGCTGCTACTAAATATTTCCTTACCCAAGCAGCTGCTTCTGCCCTGGTTTTATTCTCCAGCATGACCAACGCATGGTACACTGGACAATGAGACATCACCCAACTAACTCACCCAACATCCTCCCTAATTCTCACCTCAGCAATCGCAATAAAACTCGGACTAGTACCATTCCACTTCTGATTCCCAGAAGTACTCCAAGGTTCTCCATTAACTACCGGCCTCCTGCTGTC…
	GMS907 ATAAACCCCCAAGCGAATCTAATTTTCATTATCAGCCTGCTCCTAGGAACAACCATTACCATCTCAAGCAACCATTGAATCATAGCCTGAACCGGCCTTGAAATCAACACGCTTGCCATCCTCCCACTAATCTCAAAATCCCACCACCCACGGGCCATTGAAGCTGCTACTAAATATTTCCTTACCCAAGCAGCTGCTTCTGCCCTGGTTTTATTCTCCAGCATGACCAACGCATGGTACACTGGACAATGAGACATCACCCAACTAACTCACCCAACATCCTCCCTAATTCTCACCTCAGCAATCGCAATAAAACTCGGACTAGTACCATTCCACTTCTGATTCCCAGAAGTACTCCAAGGTTCTCCATTAACTACCGGCCTCCTGCTGTC…
	MLH5 ATAAACCCCCAAGCGAATCTAATTTTCATTATCAGCCTGCTCCTAGGAACAACCATTACCATCTCAAGCAACCATTGAATCATAGCCTGAACCGGCCTTGAAATCAACACGCTTGCCATCCTCCCACTAATCTCAAAATCCCACCACCCACGGGCCATTGAAGCTGCTACTAAATATTTCCTTACCCAAGCAGCTGCTTCTGCCCTGGTTCTATTCTCCAGCATGACCAACGCATGGTACACTGGACAATGAGACATCACCCAACTAACTCACCCAACATCCTCCCTAATTCTCACCTCAGCAATCGCAATAAAACTCGGACTAGTACCATTCCACTTCTGATTCCCAGAAGTACTCCAAGGTTCTCCATTAACTACCGGCCTCCTGCTGTCAA…
	MLH9 ATAAACCCCCAAGCGAATCTAATTTTCATTATCAGCCTGCTCCTAGGAACAACCATTACCATCTCAAGCAACCATTGAATCATAGCCTGAACCGGCCTTGAAATCAACACGCTTGCCATCCTCCCACTAATCTCAAAATCCCACCACCCACGGGCCATTGAAGCTGCTACTAAATATTTCCTTACCCAAGCAGCTGCTTCTGCCCTGGTTTTATTCTCCAGCATGACCAACGCATGGTACACTGGACAATGAGACATCACCCAACTAACTCACCCAACATCCTCCCTAATTCTCACCTCAGCAATCGCAATAAAACTCGGACTAGTACCATTCCACTTCTGATTCCCAGAAGTACTCCAAGGTTCTCCATTAACTACCGGCCTCCTGCTGTCAA…
	JK07177 ATAAACCCCCAAGCGAATCTAATTTTCATTATCAGCCTGCTCCTAGGAACAACCATTACCATCTCAAGCAACCATTGAATCATAGCCTGAACCGGCCTTGAAATCAACACGCTTGCCATCCTCCCACTAATCTCAAAATCCCACCACCCACGGGCCATTGAAGCTGCTACTAAATATTTCCTTACCCAAGCAGCTGCTTCTGCCCTGGTTTTATTCTCCAGCATGACCAACGCATGGTACACTGGACAATGAGACATCACCCAACTAACTCACCCAACATCCTCCCTAATTCTCACCTCAGCAATCGCAATAAAACTCGGACTAGTACCATTCCACTTCTGATTCCCAGAAGTACTCCAAGGTTCTCCATTAACTACCGGCCTCCTGCTGT…
	JK07178 ATAAACCCCCAAGCGAATCTAATTTTCATTATCAGCCTGCTCCTAGGAACAACCATTACCATCTCAAGCAACCATTGAATCATAGCCTGAACCGGCCTTGAAATCAACACGCTTGCCATCCTCCCACTAATCTCAAAATCCCACCACCCACGGGCCATTGAAGCTGCTACTAAATATTTCCTTACCCAAGCAGCTGCTTCTGCCCTGGTTCTATTCTCCAGCATGACCAACGCATGGTACACTGGACAATGAGACATCACCCAACTAACTCACCCAACATCCTCCCTAATTCTCACCTCAGCAATCGCAATAAAACTCGGACTAGTACCATTCCACTTCTGATTCCCAGAAGTACTCCAAGGTTCTCCATTAACTACCGGCCTCCTGCTGT…
	JK07201 ATAAACCCCCAAGCGAATCTAATTTTCATTATCAGCCTGCTCCTAGGAACAACCATTACCATCTCAAGCAACCATTGAATCATAGCCTGAACCGGCCTTGAAATCAACACGCTTGCCATCCTCCCACTAATCTCAAAATCCCACCACCCACGGGCCATTGAAGCTGCTACTAAATATTTCCTTACCCAAGCAGCTGCTTCTGCCCTGGTTTTATTCTCCAGCATGACCAACGCATGGTACACTGGACAATGAGACATCACCCAACTAACTCACCCAACATCCTCCCTAATTCTCACCTCAGCAATCGCAATAAAACTCGGACTAGTACCATTCCACTTCTGATTCCCAGAAGTACTCCAAGGTTCTCCATTAACTACCGGCCTGCTGCTGT…
	JK07203 ATAAACCCCCAAGCGAATCTAATTTTCATTATCAGCCTGCTCCTAGGAACAACCATTACCATCTCAAGCAACCATTGAATCATAGCCTGAACCGGCCTTGAAATCAACACGCTTGCCATCCTCCCACTAATCTCAAAATCCCACCACCCACGGGCCATTGAAGCTGCTACTAAATATTTCCTTACCCAAGCAGCTGCTTCTGCCCTGGTTTTATTCTCCAGCATGACCAACGCATGGTACACTGGACAATGAGACATCACCCAACTAACTCACCCAACATCCTCCCTAATTCTCACCTCAGCAATCGCAATAAAACTCGGACTAGTACCATTCCACTTCTGATTCCCAGAAGTACTCCAAGGTTCTCCATTAACTACCGGCCTCCTGCTGT…
	JK07206 ATAAACCCCCAAGCGAATCTAATTTTCATTATCAGCCTGCTCCTAGGAACAACCATTACCATCTCAAGCAACCATTGAATCATAGCCTGAACCGGCCTTGAAATCAACACGCTTGCCATCCTCCCACTAATCTCAAAATCCCACCACCCACGGGCCATTGAAGCTGCTACTAAATATTTCCTTACCCAAGCAGCTGCTTCTGCCCTGGTTCTATTCTCCAGCATGACCAACGCATGGTACACTGGACAATGAGACATCACCCAACTAACTCACCCAACATCCTCCCTAATTCTCACCTCAGCAATCGCAATAAAACTCGGACTAGTACCATTCCACTTCTGATTCCCAGAAGTACTCCAAGGTTCTCCATTAACTACCGGCCTCCTGCTGT…
	JK07207 ATAAACCCCCAAGCGAATCTAATTTTCATTATCAGCCTGCTCCTAGGAACAACCATTACCATCTCAAGCAACCATTGAATCATAGCCTGAACCGGCCTTGAAATCAACACGCTTGCCATCCTCCCACTAATCTCAAAATCCCACCACCCACGGGCCATTGAAGCTGCTACTAAATATTTCCTTACCCAAGCAGCTGCTTCTGCCCTGGTTCTATTCTCCAGCATGACCAACGCATGGTACACTGGACAATGAGACATCACCCAACTAACTCACCCAACATCCTCCCTAATTCTCACCTCAGCAATCGCAATAAAACTCGGACTAGTACCATTCCACTTCTGATTCCCAGAAGTACTCCAAGGTTCTCCATTAACTACCGGCCTCCTGCTGT…
	JK07208 ATAAACCCCCAAGCGAATCTAATTTTCATTATCAGCCTGCTCCTAGGAACAACCATTACCATCTCAAGCAACCATTGAATCATAGCCTGAACCGGCCTTGAAATCAACACGCTTGCCATCCTCCCACTAATCTCAAAATCCCACCACCCACGGGCCATTGAAGCTGCTACTAAATATTTCCTTACCCAAGCAGCTGCTTCTGCCCTGGTTTTATTCTCCAGCATGACCAACGCATGGTACACTGGACAATGAGACATCACCCAACTAACTCACCCAACATCCTCCCTAATTCTCACCTCAGCAATCGCAATAAAACTCGGACTAGTACCATTCCACTTCTGATTCCCAGAAGTACTCCAAGGTTCTCCATTAACTACCGGCCTCCTGCTGT…
	JK07209 ATAAACCCCCAAGCGAATCTAATTTTCATTATCAGCCTGCTCCTAGGAACAACCATTACCATCTCAAGCAACCATTGAATCATAGCCTGAACCGGCCTTGAAATCAACACGCTTGCCATCCTCCCACTAATCTCAAAATCCCACCACCCACGGGCCATTGAAGCTGCTACTAAATATTTCCTTACCCAAGCAGCTGCTTCTGCCCTGGTTTTATTCTCCAGCATGACCAACGCATGGTACACTGGACAATGAGACATCACCCAACTAACTCACCCAACATCCTCCCTAATTCTCACCTCAGCAATCGCAATAAAACTCGGACTAGTACCATTCCACTTCTGATTCCCAGAAGTACTCCAAGGTTCTCCATTAACTACCGGCCTCCTGCTGT…
	JK07210 ATAAACCCCCAAGCGAATCTAATTTTCATTATCAGCCTGCTCCTAGGAACAACCATTACCATCTCAAGCAACCATTGAATCATAGCCTGAACCGGCCTTGAAATCAACACGCTTGCCATCCTCCCACTAATCTCAAAATCCCACCACCCACGGGCCATTGAAGCTGCTACTAAATATTTCCTTACCCAAGCAGCTGCTTCTGCCCTGGTTCTATTCTCCAGCATGACCAACGCATGGTACACTGGACAATGAGACATCACCCAACTAACTCACCCAACATCCTCCCTAATTCTCACCTCAGCAATCGCAATAAAACTCGGACTAGTACCATTCCACTTCTGATTCCCAGAAGTACTCCAAGGTTCTCCATTAACTACCGGCCTCCTGCTGT…
	JK07231 ATAAACCCCCAAGCGAATCTAATTTTCATTATCAGCCTGCTCCTAGGAACAACCATTACCATCTCAAGCAACCATTGAATCATAGCCTGAACCGGCCTTGAAATCAACACGCTTGCCATCCTCCCACTAATCTCAAAATCCCACCACCCACGGGCCATTGAAGCTGCTACTAAATATTTCCTTACCCAAGCAGCTGCTTCTGCCCTGGTTTTATTCTCCAGCATGACCAACGCATGGTACACTGGACAATGAGACATCACCCAACTAACTCACCCAACATCCTCCCTAATTCTCACCTCAGCAATCGCAATAAAACTCGGACTAGTACCATTCCACTTCTGATTCCCAGAAGTACTCCAAGGTTCTCCATTAACTACCGGCCTCCTGCTGT…
	JK07244 ATAAACCCCCAAGCGAATCTAATTTTCATTATCAGCCTGCTCCTAGGAACAACCATTACCATCTCAAGCAACCATTGAATCATAGCCTGAACCGGCCTTGAAATCAACACGCTTGCCATCCTCCCACTAATCTCAAAATCCCACCACCCACGGGCCATTGAAGCTGCTACTAAATATTTCCTTACCCAAGCAGCTGCTTCTGCCCTGGTTTTATTCTCCAGCATGACCAACGCATGGTACACTGGACAATGAGACATCACCCAACTAACTCACCCAACATCCTCCCTAATTCTCACCTCAGCAATCGCAATAAAACTCGGACTAGTACCATTCCACTTCTGATTCCCAGAAGTACTCCAAGGTTCTCCATTAACTACCGGCCTCCTGCTGT…
	JK04671 ATAAACCCCCAAGCGAATCTAATTTTCATTATCAGCCTGCTCCTAGGAACAACCATTACCATCTCAAGCAACCATTGAATCATAGCCTGAACCGGCCTTGAAATCAACACGCTTGCCATCCTCCCACTAATCTCAAAATCCCACCACCCACGGGCCATTGAAGCTGCTACTAAATATTTCCTTACCCAAGCAGCTGCTTCTGCCCTGGTTTTATTCTCCAGCATGACCAACGCATGGTACACTGGACAATGAGACATCACCCAACTAACTCACCCAACATCCTCCCTAATTCTCACCTCAGCAATCGCAATAAAACTCGGACTAGTACCATTCCACTTCTGATTCCCAGAAGTACTCCAAGGTTCTCCATTAACTACCGGCCTCCTGCTGT…
	JK04751 ATAAACCCCCAAGCGAATCTAATTTTCATTATCAGCCTGCTCCTAGGAACAACCATTACCATCTCAAGCAACCATTGAATCATAGCCTGAACCGGCCTTGAAATCAACACGCTTGCCATCCTCCCACTAATCTCAAAATCCCACCACCCACGGGCCATTGAAGCTGCTACTAAATATTTCCTTACCCAAGCAGCTGCTTCTGCCCTGGTTTTATTCTCCAGCATGACCAACGCATGGTACACTGGACAATGAGACATCACCCAACTAACTCACCCAACATCCTCCCTAATTCTCACCTCAGCAATCGCAATAAAACTCGGACTAGTACCATTCCACTTCTGATTCCCAGAAGTACTCCAAGGTTCTCCATTAACTACCGGCCTCCTGCTGT…
	GMS1419 ATAAACCCCCAAGCGAATCTAATTTTCATTATCAGCCTGCTCCTAGGAACAACCATTACCATCTCAAGCAACCATTGAATCATAGCCTGAACCGGCCTTGAAATCAACACGCTTGCCATCCTCCCACTAATCTCAAAATCCCACCACCCACGGGCCATTGAAGCTGCTACTAAATATTTCCTTACCCAAGCAGCTGCTTCTGCCCTGGTTTTATTCTCCAGCATGACCAACGCATGGTACACTGGACAATGAGACATCACCCAACTAACTCACCCAACATCCTCCCTAATTCTCACCTCAGCAATCGCAATAAAACTCGGACTAGTACCATTCCACTTCTGATTCCCAGAAGTACTCCAAGGTTCTCCATTAACTACCGGCCTCCTGCTGT…
	GMS1413 ATAAACCCCCAAGCGAATCTAATTTTCATTATCAGCCTGCTCCTAGGAACAACCATTACCATCTCAAGCAACCATTGAATCATAGCCTGAACCGGCCTTGAAATCAACACGCTTGCCATCCTCCCACTAATCTCAAAATCCCACCACCCACGGGCCATTGAAGCTGCTACTAAATATTTCCTTACCCAAGCAGCTGCTTCTGCCCTGGTTCTATTCTCCAGCATGACCAACGCATGGTACACTGGACAATGAGACATCACCCAACTAACTCACCCAACATCCTCCCTAATTCTCACCTCAGCAATCGCAATAAAACTCGGACTAGTACCATTCCACTTCTGATTCCCAGAAGTACTCCAAGGTTCTCCATTAACTACCGGCCTCCTGCTGT…
	GMS1439 ATAAACCCCCAAGCGAATCTAATTTTCATTATCAGCCTGCTCCTAGGAACAACCATTACCATCTCAAGCAACCATTGAATCATAGCCTGAACCGGCCTTGAAATCAACACGCTTGCCATCCTCCCACTAATCTCAAAATCCCACCACCCACGGGCCATTGAAGCTGCTACTAAATATTTCCTTACCCAAGCAGCTGCTTCTGCCCTGGTTTTATTCTCCAGCATGACCAACGCATGGTACACTGGACAATGAGACATCACCCAACTAACTCACCCAACATCCTCCCTAATTCTCACCTCAGCAATCGCAATAAAACTCGGACTAGTACCATTCCACTTCTGATTCCCAGAAGTGCTCCAAGGTTCTCCATTAACTACCGGCCTCCTGCTGT…
	mm438 ATAAACCCCCAAGCGAATCTAATTTTCATTATCAGCCTGCTCCTAGGAACAACCATTACCATCTCAAGCAACCATTGAATCATAGCCTGAACCGGCCTTGAAATCAACACGCTTGCCATCCTCCCACTAATCTCAAAATCCCACCACCCACGGGCCATTGAAGCTGCTACTAAATATTTCCTTACCCAAGCAGCTGCTTCTGCCCTGGTTTTATTCTCCAGCATGACCAACGCATGGTACACTGGACAATGAGACATCACCCAACTAACTCACCCAACATCCTCCCTAATTCTCACCTCAGCAATCGCAATAAAACTCGGACTAGTACCATTCCACTTCTGATTCCCAGAAGTACTCCAAGGTTCTCCATTAACTACCGGCCTCCTGCTGTCA…
	JK06447 ATAAACCCCCAAGCGAATCTAATTTTCATTATCAGCCTGCTCCTAGGAACAACCATTACCATCTCAAGCAGGCATTGAATCGTATCCTGAACCGGCCTTGAAATCAACACGCTTGCCATCCTCCCACTAATCTCAAAATCCCACCACCCACGGGCCATTGAAGCTGCTACTAAATATTTCCTTACCCAAGCAGCTGCTTCTGCCCTGGTTCTATTCTCCAGCATGACCAACGCATGGTACACTGGACAATGAGACATCACCCAACTAACTCACCCAACATCCTCCCTAATTCTCACCTCAGCAATCGCAATAAAACTCGGACTAGTACCATTCCACTTCTGATTCCCAGAAGTACTCCAAGGTTCTCCATTAACTACCGGCCTCCTGCTGT…
	JK06448 ATAAACCCCCAAGCGAATCTAATTTTCATTATCAGCCTGCTCCTAGGAACAACCATTACCATCTCAAGCAACCATTGAATCATAGCCTGAACCGGCCTTGAAATCAACACGCTTGCCATCCTCCCACTAATCTCAAAATCCCACCACCCACGGGCCATTGAAGCTGCTACTAAATATTTCCTTACCCAAGCAGCTGCTTCTGCCCTGGTTTTATTCTCCAGCATGACCAACGCATGGTACACTGGACAATGAGACATCACCCAACTAACTCACCCAACATCCTCCCTAATTCTCACCTCAGCAATCGCAATAAAACTCGGACTAGTACCATTCCACTTCTGATTCCCAGAAGTACTCCAAGGTTCTCCATTAACTACCGGCCTCCTGCTGT…
	JK06449 ATAAACCCCCAAGCGAATCTAATTTTCATTATCAGCCTGCTCCTAGGAACAACCATTACCATCTCAAGCAACCATTGAATCATAGCCTGAACCGGCCTTGAAATCAACACGCTTGCCATCCTCCCACTAATCTCAAAATCCCACCACCCACGGGCCATTGAAGCTGCTACTAAATATTTCCTTACCCAAGCAGCTGCTTCTGCCCTGGTTCTATTCTCCAGCATGACCAACGCATGGTACACTGGACAATGAGACATCACCCAACTAACTCACCCAACATCCTCCCTAATTCTCACCTCAGCAATCGCAATAAAACTCGGACTAGTACCATTCCACTTCTGATTCCCAGAAGTACTCCAAGGTTCTCCATTAACTACCGGCCTCCTGCTGT…
	mm371 ATAAACCCCCAAGCGAATCTAATTTTCATTATCAGCCTGCTCCTAGGAACAACCATTACCATCTCAAGCAACCATTGAATCATAGCCTGAACCGGCCTTGAAATCAACACGCTTGCCATCCTCCCACTAATCTCAAAATCCCACCACCCACGGGCCATTGAAGCTGCTACTAAATATTTCCTTACCCAAGCAGCTGCTTCTGCCCTGGTTCTATTCTCCAGCATGACCAACGCATGGTACACTGGACAATGAGACATCACCCAACTAACTCACCCAACATCCTCCCTAATTCTCACCTCAGCAATCGCAATAAAACTCGGACTAGTACCATTCCACTTCTGATTCCCAGAAGTACTCCAAGGTTCTCCATTAACTACCGGCCTCCTGCTGTCA…
	mm372 ATAAACCCCCAAGCGAATCTAATTTTCATTATCAGCCTGCTCCTAGGAACAACCATTACCATCTCAAGCAACCATTGAATCATAGCCTGAACCGGCCTTGAAATCAACACGCTTGCCATCCTCCCACTAATCTCAAAATCCCACCACCCACGGGCCATTGAAGCTGCTACTAAATATTTCCTTACCCAAGCAGCTGCTTCTGCCCTGGTTCTATTCTCCAGCATGACCAACGCATGGTACACTGGACAATGAGACATCACCCAACTAACTCACCCAACATCCTCCCTAATTCTCACCTCAGCAATCGCAATAAAACTCGGACTAGTACCATTCCACTTCTGATTCCCAGAAGTACTCCAAGGTTCTCCATTAACTACCGGCCTCCTGCTGTCA…
	mm392 ATAAACCCCCAAGCGAATCTAATTTTCATTATCAGCCTGCTCCTAGGAACAACCATTACCATCTCAAGCAACCATTGAATCATAGCCTGAACCGGCCTTGAAATCAACACGCTTGCCATCCTCCCACTAATCTCAAAATCCCACCACCCACGGGCCATTGAAGCTGCTACTAAATATTTCCTTACCCAAGCAGCTGCTTCTGCCCTGGTTTTATTCTCCAGCATGACCAACGCATGGTACACTGGACAATGAGACATCACCCAACTAACTCACCCAACATCCTCCCTAATTCTCACCTCAGCAATCGCAATAAAACTCGGACTAGTACCATTCCACTTCTGATTCCCAGAAGTACTCCAAGGTTCTCCATTAACTACCGGCCTCCTGCTGTCA…
	mm437 ATAAACCCCCAAGCGAATCTAATTTTCATTATCAGCCTGCTCCTAGGAACAACCATTACCATCTCAAGCAACCATTGAATCATAGCCTGAACCGGCCTTGAAATCAACACGCTTGCCATCCTCCCACTAATCTCAAAATCCCACCACCCACGGGCCATTGAAGCTGCTACTAAATATTTCCTTACCCAAGCAGCTGCTTCTGCCCTGGTTTTATTCTCCAGCATGACCAACGCATGGTACACTGGACAATGAGACATCACCCAACTAACTCACCCAACATCCTCCCTAATTCTCACCTCAGCAATCGCAATAAAACTCGGACTAGTACCATTCCACTTCTGATTCCCAGAAGTACTCCAAGGTTCTCCATTAACTACCGGCCTGCTGCTGTCA…
	mm454 ATAAACCCCCAAGCGAATCTAATTTTCATTATCAGCCTGCTCCTAGGAACAACCATTACCATCTCAAGCAACCATTGAATCATAGCCTGAACCGGCCTTGAAATCAACACGCTTGCCATCCTCCCACTAATCTCAAAATCCCACCACCCACGGGCCATTGAAGCTGCTACTAAATATTTCCTTACCCAAGCAGCTGCTTCTGCCCTGGTTCTATTCTCCAGCATGACCAACGCATGGTACACTGGACAATGAGACATCACCCAACTAACTCACCCAACATCCTCCCTAATTCTCACCTCAGCAATCGCAATAAAACTCGGACTAGTACCATTCCACTTCTGATTCCCAGAAGTACTCCAAGGTTCTCCATTAACTACCGGCCTCCTGCTGTCA…
	mm461 ATAAACCCCCAAGCGAATCTAATTTTCATTATCAGCCTGCTCCTAGGAACAACCATTACCATCTCAAGCAACCATTGAATCATAGCCTGAACCGGCCTTGAAATCAACACGCTTGCCATCCTCCCACTAATCTCAAAATCCCACCACCCACGGGCCATTGAAGCTGCTACTAAATATTTCCTTACCCAAGCAGCTGCTTCTGCCCTGGTTTTATTCTCCAGCATGACCAACGCATGGTACACTGGACAATGAGACATCACCCAACTAACTCACCCAACATCCTCCCTAATTCTCACCTCAGCAATCGCAATAAAACTCGGACTAGTACCATTCCACTTCTGATTCCCAGAAGTACTCCAAGGTTCTCCATTAACTACCGGCCTCCTGCTGTCA…
	mm477 ATAAACCCCCAAGCGAATCTAATTTTCATTATCAGCCTGCTCCTAGGAACAACCATTACCATCTCAAGCAACCATTGAATCATAGCCTGAACCGGCCTTGAAATCAACACGCTTGCCATCCTCCCACTAATCTCAAAATCCCACCACCCACGGGCCATTGAAGCTGCTACTAAATATTTCCTTACCCAAGCAGCTGCTTCTGCCCTGGTTCTATTCTCCAGCATGACCAACGCATGGTACACTGGACAATGAGACATCACCCAACTAACTCACCCAACATCCTCCCTAATTCTCACCTCAGCAATCGCAATAAAACTCGGACTAGTACCATTCCACTTCTGATTCCCAGAAGTACTCCAAGGTTCTCCATTAACTACCGGCCTCCTGCTGTCA…
	mm491 ATAAACCCCCAAGCGAATCTAATTTTCATTATCAGCCTGCTCCTAGGAACAACCATTACCATCTCAAGCAACCATTGAATCATAGCCTGAACCGGCCTTGAAATCAACACGCTTGCCATCCTCCCACTAATCTCAAAATCCCACCACCCACGGGCCATTGAAGCTGCTACTAAATATTTCCTTACCCAAGCAGCTGCTTCTGCCCTGGTTCTATTCTCCAGCATGACCAACGCATGGTACACTGGACAATGAGACATCACCCAACTAACTCACCCAACATCCTCCCTAATTCTCACCTCAGCAATCGCAATAAAACTCGGACTAGTACCATTCCACTTCTGATTCCCAGAAGTACTCCAAGGTTCTCCATTAACTACCGGCCTCCTGCTGTCA…
	JK05263 ATAAACCCCCAAGCAAATCTAATTTTCATCATCAGCCTGCTCCTAGGAACTACCATCACCATCTCAAGCAACCATTGAATCATAGCCTGAACCGGCCTTGAAATCAACACGCTTGCCATCCTCCCACTAATCTCAAAATCCCATCACCCACGGGCCATTGAAGCTGCTACTAAATACTTCCTTACCCAAGCAGCTGCTTCTGCCCTAGTTTTATTCTCCAGCATGACCAACGCATGGTACACTGGGCAATGAGACATCACCCAACTAACTCACCCAACATCCTCCCTAATTCTCACCTCAGCAATCGCAATAAAACTTGGACTAGTACCATTCCACTTTTGATTCCCAGAAGTACTCCAAGGCTCTCCATTAACTACAGGCCTCCTGCTAT…
	JK05262 ATAAACCCCCAAGCAAATCTAATTTTCATCATCAGCCTGCTCCTAGGAACTACCATCACCATCTCAAGCAACCATTGAATCATAGCCTGAACCGGCCTTGAAATCAACACGCTTGCCATCCTCCCACTAATCTCAAAATCCCATCACCCACGGGCCATTGAAGCTGCTACTAAATACTTCCTTACCCAAGCAGCTGCTTCTGCCCTAGTTTTATTCTCCAGCATGACCAACGCATGGTACACTGGGCAATGAGACATCACCCAACTAACTCACCCAACATCCTCCCTAATTCTCACCTCAGCAATCGCAATAAAACTTGGACTAGTACCATTCCACTTTTGATTCCCAGAAGTACTCCAAGGCTCTCCATTAACTACAGGCCTCCTGCTAT…
	JK07497 ATAAACCCCCAAGCAAATCTAATTTTCATCATCAGCCTGCTCCTAGGAACTACCATCACCATCTCAAGCAACCATTGAATCATAGCCTGAACCGGCCTTGAAATCAACACGCTTGCCATCCTCCCACTAATCTCAAAATCCCATCACCCACGGGCCATTGAAGCTGCTACTAAATACTTCCTTACCCAAGCAGCTGCTTCTGCCCTAGTTTTATTCTCCAGCATGACCAACGCATGGTACACTGGGCAATGAGACATCACCCAACTAACTCACCCAACATCCTCCCTAATTCTCACCTCAGCAATCGCAATAAAACTTGGACTAGTACCATTCCACTTTTGATTCCCAGAAGTACTCCAAGGCTCTCCATTAACTACAGGCCTCCTGCTAT…
	GMS2149 ATAAACCCCCAAGCAAATCTAATTTTCATCATCAGCCTGCTCCTAGGAACTACCATCACCATCTCAAGCAACCATTGAATCATAGCCTGAACCGGCCTTGAAATCAACACGCTTGCCATCCTCCCACTAATCTCAAAATCCCATCACCCACGGGCCATTGAAGCTGCTACTAAATACTTCCTTACCCAAGCAGCTGCTTCTGCCCTAGTTTTATTCTCCAGCATGACCAACGCATGGTACACTGGGCAATGAGACATCACCCAACTGACTCACCCAACATCCTCCCTAATTCTCACCTCAGCAATCGCAATAAAACTTGGACTAGTACCATTCCACTTTTGATTCCCAGAAGTACTCCAAGGCTCTCCATTAACTACAGGCCTCCTGCTAT…
	JK06301 ATAAACCCCCAAGCAAATCTAATTTTCATCATCAGCCTGCTCCTAGGAACTACCATCACCATCTCAAGCAACCATTGAATCATAGCCTGAACCGGCCTTGAAATCAACACGCTTGCCATCCTCCCACTAATCTCAAAATCCCATCACCCACGGGCCATTGAAGCTGCTACTAAATACTTCCTTACCCAAGCAGCTGCTTCTGCCCTAGTTTTATTCTCCAGCATGACCAACGCATGGTACACTGGGCAATGAGACATCACCCAACTAACTCACCCAACATCCTCCCTAATTCTCACCTCAGCAATCGCAATAAAACTTGGACTAGTACCATTCCACTTTTGATTCCCAGAAGTACTCCAAGGCTCTCCATTAACTACAGGCCTCCTGCTAT…
	JK06313 ATAAACCCCCAAGCAAATCTAATTTTCATCATCAGCCTGCTCCTAGGAACTACCATCACCATCTCAAGCAACCATTGAATCATAGCCTGAACCGGCCTTGAAATCAACACGCTTGCCATCCTCCCACTAATCTCAAAATCCCATCACCCACGGGCCATTGAAGCTGCTACTAAATACTTCCTTACCCAAGCAGCTGCTTCTGCCCTAGTTTTATTCTCCAGCATGACCAACGCATGGTACACTGGGCAATGAGACATCACCCAACTAACTCACCCAACATCCTCCCTAATTCTCACCTCAGCAATCGCAATAAAACTTGGACTAGTACCATTCCACTTTTGATTCCCAGAAGTACTCCAAGGCTCTCCATTAACTACAGGCCTCCTGCTAT…
	JK06314 ATAAACCCCCAAGCAAATCTAATTTTCATCATCAGCCTGCTCCTAGGAACTACCATCACCATCTCAAGCAACCATTGAATCATAGCCTGAACCGGCCTTGAAATCAACACGCTTGCCATCCTCCCACTAATCTCAAAATCCCATCACCCACGGGCCATTGAAGCTGCTACTAAATACTTCCTTACCCAAGCAGCTGCTTCTGCCCTAGTTTTATTCTCCAGCATGACCAACGCATGGTACACTGGGCAATGAGACATCACCCAACTAACTCACCCAACATCCTCCCTAATTCTCACCTCAGCAATCGCAATAAAACTTGGACTAGTACCATTCCACTTTTGATTCCCAGAAGTACTCCAAGGCTCTCCATTAACTACAGGCCTCCTGCTAT…
	JMD804 ATAAACCCCCAAGCAAATCTAATTTTCATCATCAGCCTGCTCCTAGGAACTACCATCACCATCTCAAGCAACCATTGAATCATAGCCTGAACCGGCCTTGAAATCAACACGCTTGCCATCCTCCCACTAATCTCAAAATCCCATCACCCACGGGCCATTGAAGCTGCTACTAAATACTTCCTTACCCAAGCAGCTGCTTCTGCCCTAGTTTTATTCTCCAGCATGACCAACGCATGGTACACTGGGCAATGAGACATCACCCAACTAACTCACCCAACATCCTCCCTAATTCTCACCTCAGCAATCGCAATAAAACTTGGACTAGTACCATTCCACTTTTGATTCCCAGAAGTACTCCAAGGCTCTCCATTAACTACAGGCCTCCTGCTATC…
	JMD818 ATAAACCCCCAAGCAAATCTAATTTTCATCATCAGCCTGCTCCTAGGAACTACCATCACCATCTCAAGCAACCATTGAATCATAGCCTGAACCGGCCTTGAAATCAACACGCTTGCCGTCCTCCCACTAATCTCAAAATCCCATCACCCACGGGCCATTGAAGCTGCTACTAAATACTTCCTTACCCAAGCAGCTGCTTCTGCCCTAGTTTTATTCTCCAGCATGACCAACGCATGGTACACTGGGCAATGAGACATCACCCAACTAACTCACCCAACATCCTCCCTAATTCTCACCTCAGCAATCGCAATAAAACTTGGACTAGTACCATTCCACTTTTGATTCCCAGAAGTACTCCAAGGCTCTCCATTAACTACAGGCCTCCTGCTATC…
	JMD844 ATAAACCCCCAAGCAAATCTAATTTTCATCATCAGCCTGCTCCTAGGAACTACCATCACCATCTCAAGCAACCATTGAATCATAGCCTGAACCGGCCTTGAAATCAACACGCTTGCCATCCTCCCACTAATCTCAAAATCCCATCACCCACGGGCCATTGAAGCTGCTACTAAATACTTCCTTACCCAAGCAGCTGCTTCTGCCCTAGTTTTATTCTCCAGCATGACCAACGCATGGTACACTGGGCAATGAGACATCACCCAACTAACTCACCCAACATCCTCCCTAATTCTCACCTCAGCAATCGCAATAAAACTTGGACTAGTACCATTCCACTTTTGATTCCCAGAAGTACTCCAAGGCTCTCCATTAACTACAGGCCTCCTGCTATC…
	JMD709 ATAAACCCCCAAGCAAATCTAATTTTCATCATCAGCCTGCTCCTAGGAACTACCATCACCATCTCAAGCAACCATTGAATCATAGCCTGAACCGGTCTTGAAATCAACACGCTTGCCATCCTCCCACTAATCTCAAAATCCCATCACCCACGGGCCATTGAAGCTGCCACTAAATATTTCCTTACCCAAGCAGCTGCTTCTGCCCTAGTTTTATTCTCCAGCATAACCAACGCATGGTACACTGGGCAATGAGACATCACCCAGCTAACTCACCCGACATCCTCCCTAATTCTAACCTCAGCAATCGCAATAAAACTTGGACTAGTACCATTCCACTTTTGATTCCCAGAAGTACTCCAAGGCTCTCCATTAACTACAGGCCTCCTGCTATC…
	JMD642 ATAAACCCCCAAGCAAATCTAATTTTCATCATCAGCCTGCTCCTAGGAACTACCATCACCATCTCAAGCAACCATTGAATCATAGCCTGAACCGGTCTTGAAATCAACACGCTTGCCATCCTCCCACTAATCTCAAAATCCCATCACCCACGGGCCATTGAAGCTGCCACTAAATATTTCCTTACCCAAGCAGCTGCTTCTGCCCTAGTTTTATTCTCCAGCATAACCAACGCATGGTACACTGGGCAATGAGACATCACCCAGCTAACTCACCCGACATCCTCCCTAATTCTAACCTCAGCAATCGCAATAAAACTTGGACTAGTACCATTCCACTTTTGATTCCCAGAAGTACTCCAAGGCTCTCCATTAACTACAGGCCTCCTGCTATC…
	JK06042 ATAAACCCCCAAGCAAATCTAATTTTCATCATCAGCCTGCTCCTAGGAACTACCATCACCATCTCAAGCAACCATTGAATCATAGCCTGAACCGGTCTTGAAATCAACACGCTTGCCATCCTCCCACTAATCTCAAAATCCCATCACCCACGGGCCATTGAAGCTGCCACTAAATATTTCCTTACCCAAGCAGCTGCTTCTGCCCTAGTTTTATTCTCCAGCATAACCAACGCATGGTACACTGGGCAATGAGACATCACCCAGCTAACTCACCCGACATCCTCCCTAATTCTAACCTCAGCAATCGCAATAAAACTTGGACTAGTACCATTCCACTTTTGATTCCCAGAAGTACTCCAAGGCTCTCCATTAACTACAGGCCTCCTGCTAT…
	JK06063 ATAAACCCCCAAGCAAATCTAATTTTCATCATCAGCCTGCTCCTAGGAACTACCATCACCATCTCAAGCAACCATTGAATCATAGCCTGAACCGGTCTTGAAATCAACACGCTTGCCATCCTCCCACTAATCTCAAAATCCCATCACCCACGGGCCATTGAAGCTGCCACTAAATATTTCCTTACCCAAGCAGCTGCTTCTGCCCTAGTTTTATTCTCCAGCATAACCAACGCATGGTACACTGGGCAATGAGACATCACCCAGCTAACTCACCCGACATCCTCCCTAATTCTAACCTCAGCAATCGCAATAAAACTTGGACTAGTACCATTCCACTTTTGATTCCCAGAAGTACTCCAAGGCTCTCCATTAACTACAGGCCTCCTGCTAT…
	JK06071 ATAAACCCCCAAGCAAATCTAATTTTCATCATCAGCCTGCTCCTAGGAACTACCATCACCATCTCAAGCAACCATTGAATCATAGCCTGAACCGGTCTTGAAATCAACACGCTTGCCATCCTCCCACTAATCTCAAAATCCCATCACCCACGGGCCATTGAAGCTGCCACTAAATATTTCCTTACCCAAGCAGCTGCTTCTGCCCTAGTTTTATTCTCCAGCATAACCAACGCATGGTACACTGGGCAATGAGACATCACCCAGCTAACTCACCCGACATCCTCCCTAATTCTAACCTCAGCAATCGCAATAAAACTTGGACTAGTACCATTCCACTTTTGATTCCCAGAAGTACTCCAAGGCTCTCCATTAACTACAGGCCTCCTGCTAT…
	zmuc01541 ATAAACCCCCAAGCAAATCTAATTTTCATCATCAGCCTGCTCCTAGGAACTACCATCACCATCTCAAGCAACCATTGAATCATAGCCTGAACCGGCCTTGAAATCAACACGCTTGCCATCCTCCCACTAATCTCAAAATCCCATCACCCGCGGGCCATTGAAGCTGCTACTAAGTATTTCCTTACCCAAGCAGCTGCTTCTGCCCTAGTTTTATTCTCCAGCATAACCAACGCATGGTACACTGGGCAATGAGACATCACCCAACTAACTCACCCAACATCCTCCCTAATTCTAACCTCAGCAATTGCAATAAAACTTGGACTAGTACCATTCCACTTTTGATTCCCAGAAGTACTCCAAGGCTCTCCATTAACTACAGGCCTCCTGCT…
	B1696 ATAAACCCCCAAGCAAATCTAATTTTCATCATCAGCCTGCTCCTAGGAACTACCATCACCATCTCAAGCAACCATTGAATCATAGCCTGAACCGGCCTTGAAATCAACACGCTTGCCATCCTCCCACTAATCTCAAAATCCCATCACCCGCGGGCCATTGAAGCTGCTACTAAGTATTTCCTTACCCAAGCAGCTGCTTCTGCCCTAGTTTTATTCTCCAGCATAACCAACGCATGGTACACTGGGCAATGAGACATCACCCAACTAACTCACCCAACATCCTCCCTAATTCTAACCTCAGCAATCGCAATAAAACTTGGACTAGTACCATTCCACTTTTGATTCCCAGAAGTACTCCAAGGCTCTCCATTAACTACAGGCCTCCTGCTATCA…
	FMNH2185 ATAAACCCCCAAGCGAATCTAATTTTCATTATCAGCCTGCTCCTAGGAACAACCATTACCATCTCAAGCAACCATTGAATCATAGCCTGAACCGGCCTTGAAATCAACACGCTTGCCATCCTCCCACTAATCTCAAAATCCCACCACCCACGGGCCATTGAAGCTGCTACTAAATATTTCCTTACCCAAGCAGCTGCTTCTGCCCTGGTTCTATTCTCCAGCATGACCAACGCATGGTACACTGGACAATGAGACATCACCCAACTAACTCACCCAACATCCTCCCTAATTCTCACCTCAGCAATCGCAATAAAACTCGGACTAGTACCATTCCACTTCTGATTCCCAGAAGTACTCCAAGGTTCTCCATTAACTACCGGCCTCCTGCTG…
	B178 ATAAACCCCCAAGCAAATCTAATTTTCATCATCAGCCTGCTCCTAGGAACTACCATCACCATCTCAAGCAACCATTGAATCATAGCCTGAACCGGCCTTGAAATCAACACGCTCGCCATCCTCCCACTAATCTCAAAATCCCATCACCCACGGGCCATTGAAGCTGCTACCAAATATTTCCTTACCCAAGCAGCTGCTTCTGCCCTAGTTTTATTCTCCAGCATAACCAACGCATGGTACACTGGGCAATGAGACATCACCCAGCTAACTCACCCGACATCCTCCCTAATTCTAACCTCAGCAATCGCAATAAAACTTGGACTAGTACCATTCCACTTTTGATTCCCAGAAGTACTCCAAGGCTCTCCATTAACTACAGGCCTCCTGCTATCAA…
	FMNH4478 ATAAACCCCCAAGCGAATCTAATTTTCATTATCAGCCTGCTCCTAGGAACAACCATTACCATCTCAAGCAACCATTGAATCATAGCCTGAACCGGCCTTGAAATCAACACGCTTGCCATCCTCCCACTAATCTCAAAATCCCACCACCCACGGGCCATTGAAGCTGCTACTAAATATTTCCTTACCCAAGCAGCTGCTTCTGCCCTGGTTCTATTCTCCAGCATGACCAACGCATGGTACACTGGACAATGAGACATCACCCAACTAACTCACCCAACATCCTCCCTAATTCTCACCTCAGCAATCGCAATAAAACTCGGACTAGTACCATTCCACTTCTGATTCCCAGAAGTACTCCAAGGTTCTCCATTAACTACCGGCCTCCTGCTG…
	FMNH1693 ATAAACCCCCAAGCAAATCTAATTTTCATCATCAGCCTGCTCCTAGGAACTACCATCACCATCTCAAGCAACCATTGAATCATAGCCTGAACCGGCCTTGAAATCAACACGCTTGCCATCCTCCCACTAATCTCAAAATCCCATCACCCACGGGCCATTGAAGCTGCTACTAAATACTTCCTTACCCAAGCAGCTGCTTCTGCCCTAGTTTTATTCTCCAGCATAACCAACGCATGGTACACTGGGCAATGAGACATCACACAACTAACTCACCCAACATCCTCCCTAATTCTCACCTCAGCAATCGCAATAAAACTTGGACTAGTACCATTCCACTTTTGATTCCCAGAAGTACTACAAGGCTCTCCACTAACTACAGGCCTCCTGCTA…
	B1423 ATAAACCCCCAAGCAAATCTAATTTTCATCATCAGCCTGCTCCTAGGAACTACCATCACCATCTCAAGCAACCATTGAATCATAGCCTGAACCGGTCTTGAAATCAACACGCTTGCCATCCTCCCACTAATCTCAAAATCCCATCACCCACGGGCCATTGAAGCTGCCACTAAATATTTCCTTACCCAAGCAGCTGCTTCTGCCCTAGTTTTATTCTCCAGCATAACCAACGCATGGTACACTGGGCAATGAGACATCACCCAGCTAACTCACCCGACATCCTCCCTAATTCTAACCTCAGCAATCGCAATAAAACTTGGACTAGTACCATTCCACTTTTGATTCCCAGAAGTACTCCAAGGCTCTCCATTAACTACAGGCCTCCTGCTATCA…
	B27304 ATAAACCCCCAAGCAAATCTAATTTTCATCATCAGCCTGCTCCTAGGAACTACCATCACCATCTCAAGCAACCATTGAATCATAGCCTGAACCGGCCTTGAAATCAACACGCTTGCCATCCTCCCACTAATCTCAAAATCCCATCACCCACGGGCCATTGAAGCTGCTACTAAATACTTCCTTACCCAAGCAGCTGCTTCTGCCCTAGTTTTATTCTCCAGCATGACCAACGCATGGTACACTGGGCAATGAGACATCACCCAACTAACTCACCCAACATCCTCCCTAATTCTCACCTCAGCAATCGCAATAAAACTTGGACTAGTACCATTCCACTTTTGATTCCCAGAAGTACTCCAAGGCTCTCCATTAACTACAGGCCTCCTGCTATC…
	FMNH4477 ataaacccccaagcgaatctaattttcattatcagcctgctcctaggaacaaccattaccatctcaagcaaccattgaatcatagcctgaaccggccttgaaatcaacacgcttgccatcctcccactaatctcaaaatcccaccacccacgggccattgaagctgctactaaatatttccttacccaagcagctgcttctgccctggttttattctccagcatgaccaacgcatggtacactggacaatgagacatcacccaactaactcacccaacatcctccctaattctcacctcagcaatcgcaataaaactcggactagtaccattccacttctgattcccagaagtactccaaggttctccattaactaccggcctgctgctg…
	FMNH5628 ataaacccccaagcgaatctaattttcattatcagcctgctcctaggaacaaccattaccatctcaagcaaccattgaatcatagcctgaaccggccttgaaatcaacacgcttgccatcctcccactaatctcaaaatcccaccacccacgggccattgaagctgctactaaatatttccttacccaagcagctgcttctgccctggttttattctccagcatgaccaacgcatggtacactggacaatgagacatcacccaactaactcacccaacatcctccctaattctcacctcagcaatcgcaataaaactcggactagtaccattccacttctgattcccagaagtactccaaggttctccattaactaccggcctcctgctg…
	B1694 ataaacccccaagcaaatctaattttcatcatcagcctgctcctaggaactaccatcaccatctcaagcaaccattgaatcatagcctgaaccggccttgaaatcaacacgcttgccatcctcccactaatctcaaaatcccatcacccgcgggccattgaagctgctactaagtatttccttacccaagcagctgcttctgccctagttttattctccagcataaccaacgcatggtacactgggcaatgagacatcacccaactaactcacccaacatcctccctagttctaacctcagcaatcgcaataaaacttggactagtaccattccacttttgattcccagaagtactccaaggctctccattaactacaggcctcctgctatca…
	B22797 ataaacccccaagcaaatctaattttcatcatcagcctgctcctaggaactaccatcaccatctcaagcaaccattgaatcatagcctgaaccggccttgaaatcaacacgcttgccatcctcccactaatctcaaaatcccatcacccgcgggccattgaagctgctactaagtatttccttacccaagcagctgcttctgccctagttttattctccagcataaccaacgcgtggtacactgggcaatgagacatcacccaactaactcacccaacatcctccctaattctaacctcagcaatcgcaataaaacttggactagtaccattccacttttgattcccagaagtactccaaggctctccattaactacaggcctcctgctatc…
	B22788 ataaacccccaagcaaatctaatttttatcatcagcctgctcctaggaactaccatcaccatctcaagcaaccattgaatcatagcctgaaccggccttgaaatcaacacgcttgccatcctcccactaatctcaaaatcccatcacccgcgggccattgaagctgctactaagtatttccttacccaagcagctgcttctgccctagttttattctccagcataaccaacgcatggtacactgggcaatgagacatcacccaactaactcacccaacatcctccctaattctaacctcagcaatcgcaataaaacttggactagtaccattccacttttgattcccagaagtactccaaggctctccattaactacaggcctcctgctatc…
	jp228 ATAAACCCCCAAGCAAATCTAATTTTCATCATCAGCCTGATCCTAGGAACGACCATTACCATCTCGAGCAACCATTGAATCATAGCCTGAACCGGCCTTGAAATCAACACGCTTGCCATCCTCCCACTAATCTCAAAATCACATCACCCGCGGGCCATTGAAGCTGCCACTAAGTATTTCCTTACCCAAGCAGCTGCTTCTGCCCTAGTTCTATTCTCCAGCATAACCAACGCATGACACACTGGACAATGAGACATCACCCAGCTCACTCACCCAACATCCTCTCTAATCCTCACCTCAGCAATCGCAATAAAACTTGGGCTAGTACCATTCCACTTCTGATTCCCAGAAGTACTCCAAGGTTCTCCATTGACTACCGGCCTCCTTCTATCA…
	B19802 ATAAACCCTCAAGCAAATCTAATTTTCATCATCAGCCTGATCCTAGGAACGACCATTACCATCTCAAGCAACCATTGAATCATAGCCTGAACCGGCCTTGAGATCAACACGCTTGCCATCCTCCCACTAATCTCAAAATCCCATCACCCACGGGCCATTGAGGCTGCCACTAAATATTTCCTTACCCAAGCAGCTGCTTCTGCCCTAGTCTTATTCTCCAGCATAACCAACGCATGACACACTGGACAATGGGACATCACCCAGCTCACTCACCCAACATCCTCCCTAATTCTCACCTCAGCAATCGCAATAAAACTTGGACTAGTACCATTCCACTTCTGATTCCCAGAAGTACTCCAAGGTTCTCCACTAACTACCGGCCTACTCCTATC…
	gfb3014 ATAAACCCCCAAGCAAATCTAATTTTCATCATCAGCCTAATCCTAGGAACTACTATTACCATCTCAAGCAACCACTGAGTCATAGCCTGAACCGGCCTTGAAATCAACACGCTTGCCATCCTCCCACTAATCTCAAAATCCCATCACCCCCGAGCCATTGAAGCTGCCACTAAATATTTCCTTACCCAAGCAGCTGCTTCCGCCCTAGTTTTATTCTCCAGCATAACCAACGCATGACACACTGGACAGTGGGATATCACTCAACTCACTCACCCAACATCCTCCCTAATCCTCACATCAGCAATCGCAATAAAACTTGGACTAGTACCATTCCACTTCTGATTCCCAGAAGTACTCCAAGGTTCTCCACTAACTACCGGCCTCATTCTGT…
;
END;
