# Supplementary material for: A latitudinal phylogeographic diversity gradient in birds
Source: PLoS Biol. 2017 Apr 13;15(4):e2001073. doi: 10.1371/journal.pbio.2001073 (PMC5390966; doi:10.1371/journal.pbio.2001073)
Supplement: S1 Data — (ZIP) [file pbio.2001073.s015.zip › S1_Data/Myiothlypis-coronata.nex]

#NEXUS

begin data;
   dimensions ntax=124 nchar=1041;
   format datatype=dna gap=- missing=N interleave=no;
   matrix

luteoviridis.1242 ATAAACCCCCAAGCAAATCTAATTTTCATCACCAGCCTACTCCTAGGAACAACCATTACCATCTCAAGCAACCATTGAATCATAGCCTGAACCGGCCTTGAAATCAACACGCTTGCCATCCTCCCACTAATCTCAAAATCTCATCACCCACGGGCCATTGAAGCTGCCACTAAATATTTCCTTACCCAAGCAGCTGCATCTGCCCTTGTTTTATTCTCCAGCATAACCAACGCATGACACACCGGGCAATGAGACATCACCCAACTCACTCACCCAATATCCTCCCTAATCCTCACCTCTGCAATCGCAATAAAACTGGGGCTGGTACCATTCCACTTCTGATTCCCAGAAGTACTTCAAGGCTCCCCCTTAACCACCGGCCTCCTCCTATCAACTATCATAAAACTCCCCCCAATCACACTACTCTACATAACCTCCCCCTCACTAAACCCCACCCTACTGACCTCCCTAGCCATCCTCTCAACAGCCTTAGGAGGATGAATGGGTCTCAACCAAACACAAATCCGTAAAATCCTAGCCTTTTCCTCCATCTCCCACTTAGGTTGAATGGCAGTCATTATCATCTATAACCCTAAACTCACCCTTCTTAACTTCTACCTGTATGCCATAATAACCGCAACCATTTTCCTCACCCTAAACACAATCAAAGTACTAAAACTATCAACCCTAATAACCGCATGAACTAAAATCCCATCTCTAAACGCAATACTACTCCTAACCTTACTCTCCCTTGCAGGTCTCCCCCCTCTAACAGGATTCCTGCCCAAATGACTTATTATTCAAGAATTGACTAAACAAGACATGGCTCCAGCAGCCACACTTATTTCCCTACTCTCCCTATTAAGCCTTTTCTTCTACCTCCGACTCGCATACTGCACAACCATTACACTCCCCCCACACACTACAAATCACATGAAGCAATGACGCACTAACAAATCAACCAGTATCGTAATTGCTATCCTAACTACCATGTCCATCGTACTTCTCCCTATCTCCCCTATAATCCTCACCATTGTTTAA
roraimae.GU932057 ATGAACCCCCAAGCCAATCTAATTTTCATCACCAGCCTACTCCTAGGAACAACCATCACCATCTCAAGCAACCATTGAATCATAGCCTGAACCGGTCTTGAAATCAACACGCTTGCCATCCTCCCACTAATCTCAAAATCCCACCACCCACGAGCCATTGAAGCCGCCACTAAATACTTCCTTACCCAAGCAGCTGCATCTGCCCTAGTTCTATTCTCAAGTATAACCAACGCATGACACACCGGACAATGAGACATCACCCAGCTCACCCACCCAATATCCTCCCTAATCCTAACCTCAGCAATCGCAATGAAACTAGGACTAGTACCATTCCATTTCTGGTTCCCGGAAGTGCTCCAAGGATCCCCCTTAACTACCGGCCTCCTCCTATCAACCATCATAAAACTCCCCCCAATTACGCTACTCTACATAACCTCCTCCTCATTAAACCCAACCCTATTAACTACCCTAGCCATTCTCTCAACAGCCCTAGGAGGATGAATAGGCCTTAATCAAACACAAATCCGAAAGATCCTAGCCTTTTCCTCCATCTCCCACCTAGGCTGAATAGCAATCATTATCATCTACAACCCTAAACTCACCCTTCTTAACTTTTACCTGTACGCCATAATGACCGCAACCATCTTCCTCACCCTAAATACAATTAAAGTACTAAAACTATCAACCCTCATGACCGCATGAACGAAAATCCCATCCCTAAACGCAATGCTACTTCTAACCCTACTCTCTCTCGCAGGCCTTCCCCCATTAACAGGATTCCTGCCCAAATGACTCATCATTCAAGAATTAACTAAACAGGACATAGCCCCAGCAGCCACACTCATTTCTCTCCTCTCCTTGCTAAGTCTCTTCTTCTACCTACGACTCGCATATTGCACAGCCATTACACTCCCCCCACACACCACGAATCACATAAAGCAATGACGTACTAACAAATCAACCAGCATTGCAATCGCTATTTTAACTACCACATCCATCATACTTCTCCCAATCTCACCTATAATCCTCACCGTTGTTTAN
chrysogaster.GU932058 ATGAACCCCCAAGCTAACCTAATTTTCATCACCAGCCTACTCCTAGGAACAACCATTACCATCTCAAGCAACCATTGAATCATGGCCTGAACCGGCCTTGAAATCAACACGCTTGCCATCCTCCCTCTAATCTCAAAATCCCATCACCCCCGAGCCATTGAAGCCGCCACCAAATACTTCCTTACCCAAGCAGCTGCATCCGCTCTCGTCTTATTCTCTAGTATAACCAACGCATGACACACCGGGCAGTGAGATATCACCCAGCTCACTCACCCAACATCCTCCTTAATCCTAACCTCAGCAATCGCAATGAAGCTAGGACTAGTACCATTCCACTTCTGATTCCCAGAAGTACTACAAGGCTCCCCCTTAACTACCGGCCTCCTCCTATCGACCATCATAAAACTCCCCCCAATTACACTACTCTACATAACCTCTCCCTCATTAAACCCCACCCTACTAACTACCCTAGCCATTCTCTCAACAGCCCTAGGAGGATGAATAGGCCTCAACCAAACACAAATCCGAAAAATCTTAGCCTTTTCCTCCATCTCACACCTAGGCTGAATGGCAATCATTATCATCTATAACCCTAAACTCACCCTCCTTAACTTTTACCTATACGCCATAATGACCACAACTGTCTTCCTCACCCTAAACACAATTAAAGTACTAAAGCTGTCAACCCTCATAACTGCATGAACCAAAATCCCATCCCTAAACGCAATGCTACTTCTAACCCTACTCTCTCTTGCAGGCCTTCCTCCCCTAACAGGGTTCCTGCCCAAATGACTTATCATTCAAGAATTAACTAAACAAGACATAGCCCCGGCAGCCACACTCATTTCCCTCCTCTCCCTACTAAGTCTCTTCTTCTACCTCCGACTCGCATATTGCACAACCATTACACTCCCTCCACACACTACAAATCACATGAAGCAATGACGTACTAACAAATCAACCAGCATCGTAATCGCTATCTTAACTACCACATCCGTCATACTTCTCCCCATCTCACCTATAATCCTCACTATTGTTTAA
fraseri.66512 ATAAACCCCCAAGCTAACCTAATTTTCATCACCAGTCTACTCCTAGGAACAACCATCACCATCTCAAGCAACCATTGAATCATAGCCTGAGCCGGCCTTGAAATCAATACGCTTGCCATCCTCCCACTAATCTCAAAATCCCATCATCCACGAGCCATTGAAGCCGCCACTAAATATTTCCTCACCCAAGCAGCTGCATCTGCCCTCGTTTTATTCTCCAGCATAACCAACGCATGACACACTGGGCAGTGAGACATCACCCAGCTCACCCACCCAACATCCTCCCTAATCCTAACCTCAGCAGTCGCAATGAAACTAGGACTAGTGCCATTCCACTTCTGATTCCCAGAAGTACTCCAAGGCTCCCCCTTAACTACCGGCCTCCTCCTATCAACCATCATAAAACTCCCCCCAATTACACTGCTCTACATAACCTCCCCCTCATTAAACCCAACCTTACTAACTACCCTAGCCATTCTCTCAACAGCCCTAGGAGGATGGATAGGCCTCAACCAAACACAAATCCGAAAGATCTTAGCCTTTTCCTCCATCTCCCACCTAGGCTGAATAGCAATCATCATCATTTACAACCCTAAACTTACCCTCCTTAACTTCTACCTGTACTCCATAATGACTGCAACCATCTTCCTCACCCTAAACACAATTAAAGTACTAAAACTATCAACCCTCATGACTGCATGAACCAAAATCCCATCCCTGAACGCAATGCTCCTCCTAACCTTACTCTCCCTCGCAGGCCTTCCTCCCCTAACAGGATTCCTGCCCAAATGACTTATCATTCAAGAATTGACTAAACAAGACATAGCCCCGGCGGCCACACTCATTTCCCTCCTCTCCCTACTAAGCCTATTTTTCTACCTCCGACTCGCATACTGTACAACCATCACACTCCCTCCACACACCACAAATCACATGAAGCAATGACGTACTAACAAGTCAACCAGCATCGCAATCGCCATCTTAACTACCGCATCCGTCGTACTTCTCCCCATCTCACCTATAATCCTCACCATTGTCTAA
cinericollis.KCC266_Rioch_STachCO ATAAACCCCCAAGCTAACCTAATTTTCATCACCAGCCTACTCCTAGGAACAACCATCACCATCTCAAGCAACCATTGAATCATAGCCTGAACCGGCCTTGAAATCAACACGCTTGCCATCCTCCCACTGATCTCAAAATCCCATCACCCACGAGCCATTGAAGCCGCCACTAAATACTTCCTTACCCAAGCAGCTGCATCTGCCCTCGTTCTATTCTCCAGTATAACCAACGCATGACACACCGGGCAATGAGACATCACCCAGCTCACTCACCCAGCATCCTCCCTAATCCTGACCTCAGCAGTCGCAATGAAACTAGGACTAGTACCATTCCACTTCTGATTCCCAGAAGTACTCCAAGGCTCCCCCTTAACTACCGGCCTCCTCCTATCAACCATCATAAAACTCCCCCCAATTACACTACTCTACATAACCTCCCCTTCATTAAACCCAGCCCTATTAACTACCCTAGCCATTCTATCAACAGCCCTAGGAGGATGAATAGGCCTCAACCAAACACAAATCCGAAAGATCTTAGCCTTTTCCTCCATTTCACACCTAGGCTGAATAGCGATCATCATCATCTATAACCCTAAACTCACCCTCCTTAACTTTTACCTATACGCCATAATGACCGCAACCATCTTCCTGACCCTAAACACAATCAAAGTACTAAAGCTATCAACCCTCATAACTGCATGAACCAAAATCCCATCCCTAAACGCAATGCTACTCCTAACCTTACTCTCTCTTGCAGGCCTTCCTCCCCTAACAGGATTCCTGCCCAAATGACTTATCATTCAAGAATTGACTAAACAAGACATAGCCCCAGCAGCCACACTTATCTCCCTCCTCTCCCTACTGAGTCTCTTCTTCTATCTTCGACTCGCATATTGCACAACCATTACACTCCCCCCACACACCACAAATCACATGAAGCAATGACGTACTAACAAATCAACCAGCATCGTAATCGCTATCTTAACCACCGCATCCGTCATTCTTCTCCCCATCTCGCCTATAATCCTCACCATTGTCTAA
1632_PascoPE ATAAACCCCCAAGCTAACCTAATTTTCATCACCAGCCTACTCCTAGGAACAACCATTACCATCTCAAGCAACCATTGAATCATAGCCTGAACAGGCCTTGAAATCAACACGCTTGCCGTCCTCCCACTAATCTCAAAATCCCATCACCCACGAGCCATTGAAGCCGCCACTAAATACTTCCTCACCCAAGCAGCTGCATCCGCCCTCGTTTTATTCTCCAGTATAACCAACGCATGACACACTGGGCAATGAGACATCACCCAGCTCACTCACCCAGCATCCTCCCTAATCCTGACCTCAGCAATCGCAATGAAACTAGGACTAGTACCATTCCACTTCTGATTCCCAGAAGTACTCCAAGGCTCACCCTTAACTACCGGCCTCCTTCTATCAACTGTCATAAAACTCCCCCCAATTACACTACTCTACATAACCTCCCCCTCATTAAACCCAACCCTACTAACTACCCTAGCCATCCTATCAACAGCCCTAGGAGGATGGATAGGCCTCAACCAAACACAAATCCGAAAGATCTTAGCCTTTTCCTCTATCTCACACCTAGGCTGAATAGCAATCATCATCATCTACAACCCTAAACTCACCCTCCTTAACTTCTACCTATATGCCATAATAACCGCAACCATCTTCCTTACCCTAAACACAATTAAAGTACTAAAACTATCAACCCTCATAACTGCATGAACCAAAATCCCATCCCTAAACGCAATGTTGCTCCTAACTTTACTCTCCCTTGCAGGCCTTCCTCCCCTAACAGGATTCCTGCCTAAATGACTTATCATTCAAGAACTGACTAAACAAGACATAGCTCCAGCAGCCACACTCATTTCCCTCCTCTCCTTACTAAGCCTCTTCTTCTACCTCCGACTCGCATACTGTACAACCATTACACTCCCCCCACACACCACAAACCACATGAAGCAATGACGTACTAACAAATCAACCAACATCGCAATTGCCATCTTAACTACGGCATCCGTCATACTTCTCCCAATCTCACCTATAATCCTTACCATTGTTTAA
1635_PascoPE ATAAACCCCCAAGCTAACCTAATTTTCATCACCAGCCTACTCCTAGGAACAACCATTACCATCTCAAGCAACCATTGAATCATAGCCTGAACAGGCCTTGAAATCAACACGCTTGCCGTCCTCCCACTAATCTCAAAATCCCATCACCCACGAGCCATTGAAGCCGCCACTAAATACTTCCTCACCCAAGCAGCTGCATCCGCCCTCGTTTTATTCTCCAGTATAACCAACGCATGACACACTGGGCAATGAGACATCACCCAGCTCACTCACCCAGCATCCTCCCTAATCCTGACCTCAGCAATCGCAATGAAACTAGGACTAGTACCATTCCACTTCTGATTCCCAGAAGTACTCCAAGGCTCCCCCTTAACTACCGGCCTCCTTCTATCAACTGTCATAAAACTCCCCCCAATTACACTACTCTACATAACCTCCCCCTCATTAAACCCAACCCTACTAACTACCCTAGCCATCCTATCAACAGCCCTAGGAGGATGGATAGGCCTCAACCAAACACAAATCCGAAAGATCTTAGCCTTTTCCTCTATCTCACACCTAGGCTGAATAGCAATCATCATCATCTACAACCCTAAACTCACCCTCCTTAACTTCTACCTATATGCCATAATAACCGCAACCATCTTCCTTACCCTAAACACAATTAAAGTACTAAAACTATCAACCCTCATAACTGCATGAACCAAAATCCCATCCCTAAACGCAATGTTGCTCCTAACTTTACTCTCCCTTGCAGGCCTTCCTCCCCTAACAGGATTCCTGCCTAAATGACTTATCATTCAAGAACTGACTAAACAAGACATAGCTCCAGCAGCCACACTCATTTCCCTCCTCTCCTTACTAAGCCTCTTCTTCTACCTCCGACTCGCATACTGTACAACCATTACACTCCCCCCACACACCACAAACCACATGAAGCAATGACGTACTAACAAATCAACCAACATCGCAATTGCCATCTTAACTACGGCATCCGTCATACTTCTCCCAATCTCACCTATAATCCTTACCATTGTTTAA
1681_PascoPE ATAAACCCCCAAGCTAACCTAATTTTCATCACCAGCCTACTCCTAGGAACAACCATTACCATCTCAAGCAACCATTGAATCATAGCCTGAACAGGCCTTGAAATCAACACGCTTGCCGTCCTCCCACTAATCTCAAAATCCCATCACCCACGAGCCATTGAAGCCGCCACTAAATACTTCCTCACCCAAGCAGCTGCATCCGCCCTCGTTTTATTCTCCAGTATAACCAACGCATGACACACTGGGCAATGAGACATCACCCAGCTCACTCACCCAGCATCCTCCCTAATCCTGACCTCAGCAATCGCAATGAAACTAGGACTAGTACCATTCCACTTCTGATTCCCAGAAGTACTCCAAGGCTCCCCCTTAACTACCGGTCTCCTTCTGTCAACTATCATAAAACTCCCCCCAATTACACTACTCTACATAACCTCCCCCTCATTAAACCCAACCCTACTAACTACCCTAGCCATCCTATCAACAGCCCTAGGAGGATGGATAGGCCTCAACCAAACACAAATCCGAAAGATCTTAGCCTTTTCCTCTATCTCACACCTAGGCTGAATAGCAATCATCATCATCTACAACCCTAAACTCACCCTCCTTAACTTCTACCTATATGCCATAATAACCGCAACCATCTTCCTTACCCTAAACACAATTAAAGTACTAAAACTATCAACCCTCATAACTGCATGAACCAAAATCCCATCCCTAAACGCAATGTTGCTACTAACTTTACTCTCCCTTGCAGGCCTTCCTCCCCTAACAGGATTCCTGCCTAAATGACTTATCATTCAAGAACTGACTAAACAAGACATAGCTCCAGCAGCCACACTCATTTCCCTCCTCTCCTTACTAAGTCTCTTCTTCTACCTCCGACTCGCATACTGTACAACCATTACACTCCCCCCACACACCACAAACCACATGAAGCAATGACGTACTAACAAATCAACCAACATCGCAATTGCCATCTTAACTACGGCATCCGTCATACTTCTCCCAATCTCACCTATAATCCTTACCATTGTTTAA
1799_PascoPE ATAAACCCCCAAGCTAACCTAATTTTCATCACCAGCCTACTCCTAGGAACAACCATTACCATCTCAAGCAACCATTGAATCATAGCCTGAACAGGCCTTGAAATCAACACGCTTGCCGTCCTCCCACTAATCTCAAAATCCCATCACCCACGAGCCATTGAAGCCGCCACTAAATACTTCCTCACCCAAGCAGCTGCATCCGCCCTCGTTTTATTCTCCAGTATAACCAACGCATGACACACTGGGCAATGAGACATCACCCAGCTCACTCACCCAGCATCCTCCCTAATCCTGACCTCAGCAATCGCAATGAAACTAGGACTAGTACCATTCCACTTCTGATTCCCAGAAGTACTCCAAGGCTCCCCCTTAACTACCGGCCTCCTTCTATCAACTGTCATAAAACTCCCCCCAATTACACTACTCTACATAACCTCCCCCTCATTAAACCCAACCCTACTAACTACCCTAGCCATCCTATCAACAGCCCTAGGAGGATGGATAGGCCTCAACCAAACACAAATCCGAAAGATCTTAGCCTTTTCCTCTATCTCACACCTAGGCTGAATAGCAATCATCATCATCTACAACCCTAAACTCACCCTCCTTAACTTCTACCTATATGCCATAATAACCGCAACCATCTTCCTTACCCTAAACACAATTAAAGTACTAAAACTATCAACCCTCATAACTGCATGAACCAAAATCCCATCCCTAAACGCAATGTTGCTCCTAACTTTACTCTCCCTTGCAGGCCTTCCTCCCCTAACAGGATTCCTGCCTAAATGACTTATCATTCAAGAACTGACTAAACAAGACATAGCTCCAGCAGCCACACTCATTTCCCTCCTCTCCTTACTAAGCCTCTTCTTCTACCTCCGACTCGCATACTGTACAACCATTACACTCCCCCCACACACCACAAACCACATGAAGCAATGACGTACTAACAAATCAACCAACATCGCAATTGCCATCTTAACTACGGCATCCGTCATACTTCTCCCAATCTCACCTATAATCCTTACCATTGTTTAA
207_CajamarcaPE ATAAACCCCCAAGCTAACCTAATCTTCATTACCAGCCTACTCCTAGGAACAACCATTACCATCTCAAGCAACCATTGAATCATAGCCTGAACCGGCCTTGAAATCAACACGCTTGCCGTCCTCCCATTAATCTCAAAATCCCACCACCCACGAGCCATTGAAGCCGCCACCAAATATTTCCTCACCCAAGCAGCTGCATCTGCCCTCGTTTTATTCTCCAGCATAACCAACGCATGACACACTGGGCAATGAGACATCACCCAACTCACTCACCCAACATCCTCCCTAATCCTAACCTCAGCAATCGCAATGAAACTAGGACTAGTACCATTCCACTTCTGATTCCCAGAAGTACTCCAAGGCTCTCCCCTAACCACCGGCCTCCTCCTATCAACCATCATGAAACTCCCCCCAATTACACTGCTCTACATAACCTCCCCCTCATTAAACCCAACCCTACTGACTACCCTAGCCATTCTCTCAACAGCCCTAGGGGGATGGATAGGCCTCAACCAAACACAAATCCGAAAAATCCTAGCCTTTTCCTCCATCTCGCACCTAGGTTGAATGGCAGTTATCATCATCTATAACCCTAAGCTCACCCTCCTTAACTTTTATCTCTACGCCATAATGACTGCAACCGTCTTCCTCTCACTAAACGCAATTAAAGTGCTAAAACTATCGACCCTCATAACTGCATGGACCAAAATCCCATCCCTAAACGCAATGCTGCTCCTAACCTTACTCTCTCTTGCAGGCCTTCCTCCCCTAACAGGATTCCTGCCTAAATGACTTATTATTCAAGAACTAACTAAGCAAGACATAGCCCCGGCAGCCACACTCATTTCCCTCCTCTCCCTACTAAGTCTCTTCTTCTACCTCCGACTCGCATACTGCACAACCATCACACTCCCCCCACACACCACAAATCACATGAAGCAATGACGTACTAACAAGTCAACCAGCATCGTAATCGCCATCTTAACCACCGCATCCGTCATACTTCTCCCTATCTCCCCTATAATCCTCACCATTGTTTAA
211_CajamarcaPE ATAAACCCCCAAGCTAACCTAATCTTCATTACCAGCCTACTCCTAGGAACAACCATTACCATCTCAAGCAACCATTGAATCATAGCCTGAACCGGCCTTGAAATCAACACGCTTGCCGTCCTCCCATTAATCTCAAAATCCCACCACCCACGAGCCATTGAAGCCGCCACCAAATATTTCCTCACCCAAGCAGCTGCATCTGCCCTCGTTTTATTCTCCAGCATAACCAACGCATGACACACTGGGCAATGAGACATCACCCAACTCACTCACCCAACATCCTCCCTAATCCTAACCTCAGCAATCGCAATGAAACTAGGACTAGTACCATTCCACTTCTGATTCCCAGAAGTACTCCAAGGCTCTCCCCTAACCACCGGCCTCCTCCTATCAACCATCATGAAACTCCCCCCAATTACACTGCTCTACATAACCTCCCCCTCATTAAACCCAACCCTACTGACTACCCTAGCCATTCTCTCAACAGCCCTAGGGGGATGGATAGGCCTCAACCAAACACAAATCCGAAAAATCCTAGCCTTCTCCTCCATCTCACACCTAGGTTGAATGGCAGTTATCATCATCTATAACCCTAAGCTCACCCTCCTTAACTTTTATCTCTACGCCATAATGACTGCAACCGTCTTCCTCTCACTAAACGCAATTAAAGTGCTAAAACTATCGACCCTCATAACTGCATGGACCAAAATCCCATCCCTAAACGCAATGCTGCTCCTAACCTTACTCTCTCTTGCAGGCCTTCCCCCCCTAACAGGATTCCTGCCTAAATGACTTATTATTCAAGAATTAACTAAGCAAGACATAGCCCCGGCAGCCACACTCATTTCCCTCCTCTCCCTACTAAGTCTCTTCTTCTACCTCCGACTCGCATACTGCACAACCATCACACTCCCCCCACACACCACAAATCACATGAAGCAATGACGTACTAACAAGTCAACCAGCATCGTAATCGCCATCTTAACCACCGCATCCGTCATACTTCTCCCTATCTCCCCTATAATCCTCACCATTGTTTAA
222_CajamarcaPE ATAAACCCCCAAGCTAACCTAATCTTCATTACCAGCCTACTCCTAGGAACAACCATTACCATCTCAAGCAACCATTGAATCATAGCCTGAACCGGCCTTGAAATCAACACGCTTGCCGTCCTCCCATTAATCTCAAAATCCCACCACCCACGAGCCATTGAAGCCGCCACCAAATATTTCCTCACCCAAGCAGCTGCATCTGCCCTCGTTTTATTCTCCAGCATAACCAACGCATGACACACTGGGCAATGAGACATCACCCAACTCACTCACCCAACATCCTCCCTAATCCTAACCTCAGCAATCGCAATGAAACTAGGACTAGTACCATTCCACTTCTGATTCCCAGAAGTACTCCAAGGCTCTCCCCTAACCACCGGCCTCCTCCTATCAACCATCATGAAACTCCCCCCAATTACACTGCTCTACATAACCTCCCCCTCATTAAACCCAACCCTACTGACTACCCTAGCCATTCTCTCAACAGCCCTAGGGGGATGGATAGGCCTCAACCAAACACAAATCCGAAAAATCCTAGCCTTTTCCTCCATCTCGCACCTAGGTTGAATGGCAGTTATCATCATCTATAACCCTAAACTCACCCTCCTTAACTTTTATCTCTACGCCATAATGACTGCAACCGTCTTCCTCTCACTAAACGCAATTAAAGTGCTAAAACTATCGACCCTCATAACTGCATGGACCAAAATCCCATCCCTAAACGCAATGCTGCTCCTAACCTTACTCTCTCTTGCAGGCCTTCCTCCCCTAACAGGATTCCTGCCTAAATGACTTATTATTCAAGAATTAACTAAGCAAGACATAGCCCCGGCAGCCACACTCATTTCCCTCCTCTCCCTACTAAGTCTCTTCTTCTACCTCCGACTCGCATACTGCACAACCATCACACTCCCCCCACACACTACAAATCACATGAAGCAATGACGTACTAACAAGTCAACCAGCATCGTAATCGCCATCTTAACCACCGCATCCGTCATACTTCTCCCTATCTCCCCTATAATCCTCACCATTGTTTAA
22725_LaPazBO ATAAACCCCCAAGCTAACCTAATTTTCATCACCAGCCTACTCCTAGGAACAACCATTACCATCTCAAGCAACCATTGAATCATAGCCTGAACAGGCCTTGAAATCAACACGCTTGCCGTCCTCCCACTAATCTCAAAATCCCATCACCCACGAGCCATTGAAGCCGCCACTAAATACTTCCTCACCCAAGCAGCTGCATCCGCCCTCGTTTTATTCTCCAGTATAACCAACGCATGACACACTGGGCAATGAGACATCACCCAGCTCACTCACCCAGCATCCTCCCTAATCCTAACCTCAGCAATCGCAATGAAACTAGGACTAGTACCATTCCACTTCTGATTCCCAGAAGTACTCCAAGGCTCCCCCTTAACTACCGGCCTCCTTCTATCAACTATCATAAAACTCCCCCCAATTACACTACTCTACATAACCTCCCCCTCATTAAACCCAACCCTACTAACTACCCTGGCCATCCTATCAACAGCCCTAGGAGGATGGATAGGCCTCAACCAAACACAAATCCGAAAGATCTTAGCCTTTTCCTCTATCTCACACCTAGGCTGAATAGCAATCATCATCATCTACAACCCTAAACTCACCCTCCTTAACTTCTACCTCTACGCCATAATAACCGCAACCATCTTCCTTACCCTAAACACAATTAAAGTACTAAAACTATCAACCCTTATAACTGCATGAACCAAAATCCCATCCCTAAACGCAATGCTGCTCCTAACTTTACTCTCCCTTGCAGGCCTTCCTCCCCTAACAGGATTCCTGCCTAAATGACTTATCATTCAAGAACTGACTAAACAAGACATAGCCCCAGCAGCCACACTCATTTCCCTCCTCTCCCTACTAAGTCTCTTCTTCTACCTCCGACTCGCATACTGTACAACCATTACACTCCCCCCACACACCACAAACCACATGAAGCAATGACGTACTAACAAATCAACCAGCATCGCAATCGCCATCTTAACTACCATATCCGTCATACTTCTCCCCATCTCACCTATAATCCTTACCATTGTTTAA
22808_LaPazBO ATAAACCCCCAAGCTAACCTAATTTTCATCACCAGCCTACTCCTAGGAACAACCATTACCATCTCAAGCAACCATTGAATCATAGCCTGAACAGGCCTTGAAATCAACACGCTTGCCGTCCTCCCACTAATCTCAAAATCCCATCACCCACGAGCCATTGAAGCCGCCACTAAATACTTCCTCACCCAAGCAGCTGCATCCGCCCTCGTTTTATTCTCCAGTATAACCAACGCATGACACACTGGGCAATGAGACATCACCCAGCTCACTCACCCAGCATCCTCCCTAATCCTAACCTCAGCAATCGCAATGAAACTAGGACTAGTACCATTCCACTTCTGATTCCCAGAAGTACTCCAAGGCTCCCCCTTAACTACCGGCCTCCTTCTATCAACTATCATAAAACTCCCCCCAATTACACTACTCTACATAACCTCCCCCTCATTAAACCCAACCCTACTAACTACCCTGGCCATCCTATCAACAGCCCTAGGAGGATGGATAGGCCTCAACCAAACACAAATCCGAAAGATCTTAGCCTTTTCCTCTATCTCACACCTAGGCTGAATAGCAATCATCATCATCTACAACCCTAAACTCACCCTCCTTAACTTCTACCTCTACGCCATAATAACCGCAACCATCTTCCTTACCCTAAACACAATTAAAGTACTAAAACTATCAACCCTTATAACTGCATGAACCAAAATCCCATCCCTAAACGCAATGCTGCTCCTAACTTTACTCTCCCTTGCAGGCCTTCCTCCCCTAACAGGATTCCTGCCTAAATGACTTATCATTCAAGAACTGACTAAACAAGACATAGCCCCAGCAGCCACACTCATTTCCCTCCTCTCCCTACTAAGTCTCTTCTTCTACCTCCGACTCGCATACTGTACAACCATTACACTCCCCCCACACACCACAAACCACATGAAGCAATGACGTACTAACAAATCAACCAGCATCGCAATCGCCATCTTAACTACCATATCCGTCATACTTCTCCCCATCTCACCTATAATCCTTACCATTGTTTAA
22860_LaPazBO ATAAACCCCCAAGCTAACCTAATTTTCATCACCAGCCTACTCCTAGGAACAACCATTACCATCTCAAGCAACCATTGAATCATAGCCTGAACAGGCCTTGAAATCAACACGCTTGCCGTCCTCCCACTAATCTCAAAATCCCATCACCCACGAGCCATTGAAGCCGCCACTAAATACTTCCTCACCCAAGCAGCTGCATCCGCCCTCGTTTTATTCTCCAGTATAACCAACGCATGACACACTGGGCAATGAGACATCACCCAGCTCACTCACCCAGCAGCCTCCCTAATCCTAACCTCAGCAATCGCAATGAAACTAGGACTAGTACCATTCCACTTCTGATTCCCAGAAGTACTCCAAGGCTCCCCCTTAACTACCGGCCTCCTTCTATCAACTATCATAAAACTCCCCCCAATTACACTACTCTACATAACCTCCCCCTCATTAAACCCAACCCTACTAACTACCCTGGCCATCCTATCAACAGCCCTAGGAGGATGGATAGGCCTCAACCAAACACAAATCCGAAAGATCTTAGCCTTTTCCTCTATCTCACACCTAGGCTGAATAGCAATCATCATCATCTACAACCCTAAACTCACCCTCCTTAACTTCTACCTCTACGCCATAATAACCGCAACCATCTTCCTTACCCTAAACACAATTAAAGTACTAAAACTATCAACCCTTATAACTGCATGAACCAAAATCCCATCCCTAAACGCAATGCTGCTCCTAACTTTACTCTCCCTTGCAGGCCTTCCTCCCCTAACAGGATTCCTGCCTAAATGACTTATCATTCAAGAACTGACTAAACAAGACATAGCCCCAGCAGCCACACTCATTTCCCTCCTCTCCCTACTAAGTCTCTTCTTCTACCTCCGACTCGCATACTGTACAACCATTACACTCCCCCCACACACCACAAACCACATGAAGCAATGACGTACTAACAAATCAACCAACATCGCAATCGCCATCTTAACTACCATATCCGTCATACTTCTCCCCATCTCACCTATAATCCTTACCATTGTTTAA
31742_CajamarcaPE NNNNNNNNNNNNGCTAACCTAATCTTCATTACCAGCCTACTCCTAGGAACAACCATCACCATCTCAAGCAACCATTGAATCATAGCCTGAACCGGCCTTGAAATCAACACGCTTGCCGTCCTCCCATTAATCTCAAAATCCCACCACCCACGAGCCATTGAAGCCGCCACCAAATATTTCCTCACCCAAGCAGCTGCATCTGCCCTCGTTCTATTCTCCAGCATAACCAACGCATGACACACTGGGCAATGAGACATCACCCAACTCACTCACCCAGCATCCTCCCTAATCCTAACCTCAGCAATCGCAATGAAACTAGGACTAGTACCATTCCACTTCTGATTCCCAGAAGTACTCCAAGGCTCCCCCCTAACCACCGGCCTCCTCCTATCAACCATCATGAAACTCCCCCCAATTACACTGCTCTACATAACCTCCCCCTCATTAAACCCAACCCTACTAACTACCCTAGCCATTCTCTCAACAGCCCTAGGGGGATGAATAGGCCTCAACCAAACACAAATCCGAAAAATCCTAGCCTTTTCCTCCATCTCGCACCTAGGCTGAATGGCAGTTATCATCATCTATAACCCCAAGCTCACCCTCCTTAACTTTTACCTTTACGCCATAATGACTGCAACCATCTTCCTCTCCCTAAACACAATTAAAGTGCTAAAACTATCAACCCTCATAACTGCATGGACCAAAATCCCATCCCTAAACGCAATGCTGCTCCTAACCTTACTCTCTCTTGCAGGCCTTCCTCCCCTAACAGGATTCCTGCCTAAATGACTTATTATTCAAGAATTAACTAAACAAGACATAGCCCCAGCAGCCACACTCATTTCCCTCCTCTCCCTACTAAGTCTCTTCTTCTACCTCCGACTCGCATACTGCACAACCATCACACTCCCCCCACACACCACAAATCACATGAAGCAATGACGTACTAACAAATCAACCAGCATCGTAATCGCCATCTTAACCACCGCATCCGTCATACTTCTCCCCATCTCGCCTATAATCCTCACCATTGTTTAA
31767_CajamarcaPE ATAAACCCCCAAGCTAACCTAATCTTCATTACCAGCCTACTCCTAGGAACAACCATTACCATCTCAAGCAACCATTGAATCATAGCCTGAACCGGCCTTGAAATCAACACGCTTGCCGTCCTCCCATTAATCTCAAAATCCCACCACCCACGAGCCATTGAAGCCGCCACCAAATATTTCCTCACCCAAGCAGCTGCATCTGCCCTCGTTTTATTCTCCAGCATAACCAACGCATGACACACTGGGCAATGAGACATCACCCAACTCACTCACCCAGCATCCTCCCTAATCCTAACCTCAGCAATCGCAATGAAACTAGGACTAGTACCATTCCACTTCTGATTCCCAGAAGTACTCCAAGGCTCTCCCCTAACCACCGGCCTCCTCCTATCAACCATCATGAAACTCCCCCCAATTACACTGCTCTACATAACCTCCCCCTCATTAAACCCAACCCTACTAACTACCCTAGCCATTCTCTCAACAGCCCTAGGGGGATGAATAGGCCTCAACCAAACACAAATCCGAAAAATCCTAGCCTTTTCCTCCATCTCGCACCTAGGCTGAATGGCAGTTATCATCATCTATAACCCTAAGCTCACCCTCCTTAACTTTTACCTTTACGCCATAATGACTGCAACCATCTTCCTCTCCCTAAACACAATTAAAGTGCTAAAACTATCAACCCTCATAACTGCATGGACCAAAATCCCATCCCTAAACGCAATGCTGCTCCTAACCTTACTCTCTCTTGCAGGCCTTCCTCCCCTAACAGGATTCCTGCCTAAATGACTTATTATTCAAGAATTAACTAAACAAGACATAGCCCCAGCAGCCACACTCATTTCCCTCCTCTCCCTACTAAGTCTCTTCTTCTACCTCCGACTCGCATACTGCACAACCATCACACTCCCCCCACACACCACAAATCACATAAAGCAATGACGTACTAACAAATCAACCAGCATCGTAATTGCCATCTTAACCACCGCATCCGTCATACTTCTCCCCATCTCGCCTATAATCCTCACCATTGTTTAA
31854_CajamarcaPE NNNNNNNNNNNNNNNNNNNNNNNNNNNNNNNNNNNNNNNNNNNNNNNNNNNNNNNNNNNNNNNNNNNNNNNNNNNNNNNNNNNNNNNNNNNNNNNNNNNNNNNNNNNNNNNNNNNNNNNNNNNNNNNNNNNNNNNNNNNNNNNNNNNNNNNNNNNNNNNNNNNNNNNNNNNNNNNNNNNNNNNNNNNNNNNNNNNNNNNNNNNNNNNNNNNNNNNNNNNNNNNNNNNNNNNNNNNNNNNNNNNNNNNNATGAGACATCACCCAACTCACTCACCCAACATCCTCCCTAATCCTAACCTCAGCAATCGCAATGAAACTAGGACTAGTACCATTCCACTTCTGATTCCCAGAAGTACTCCAAGGCTCTCCCCTAACCACCGGCCTCCTCCTATCAACCATCATGAAACTCCCCCCAATTACACTGCTCTACATAACCTCCCCCTCATTAAACCCAACCCTACTGACTACCCTAGCCATTCTCTCAACAGCCCTAGGGGGATGGATAGGCCTCAACCAAACACAAATCCGAAAAATCCTAGCCTTTTCCTCCATCTCGCACCTAGGTTGAATGGCAGTTATCATCATCTATAACCCTAAGCTCACCCTCCTTAACTTTTATCTCTACGCCATAATGACTGCAACCGTCTTCCTCTCACTAAACGCAATTAAAGTGCTAAAACTATCGACCCTCATAACTGCATGAACCAAAATCCCATCCCTAAACGCAATGCTGCTCCTAACCTTACTCTCTCTTGCAGGCCTTCCTCCCCTAACAGGATTCCTGCCTAAATGACTTATTATTCAAGAACTAACTAAGCAAGACATAGCCCCGGCAGCCACACTCATTTCCCTCCTCTCCCTACTAAGTCTCTTCTTCTACCTCCGACTCGCATACTGCACAACCATCACACTCCCCCCACACACCACAAATCACATGAAGCAATGACGTACTAACAAGTCAACCAGCATCGTAATCGCCATCTTAACCACCGCATCCGTCATACTTCTCCCTATCTCCCCTATAATCCTCACCNNNNNNNNN
31866_CajamarcaPE ATAAACCCCCAAGCTAACCTAATCTTCATTACCAGCCTACTCCTAGGAACAACCATTACCATCTCAAGCAACCATTGAATCATAGCCTGAACCGGCCTTGAAATCAACACGCTTGCCGTCCTCCCATTAATCTCAAAATCCCACCACCCACGAGCCATTGAAGCCGCCACCAAATATTTCCTCACCCAAGCAGCTGCATCTGCCCTCGTTTTATTCTCCAGCATAACCAACGCATGACACACTGGGCAATGAGACATCACCCAACTCACTCACCCAACATCCTCCCTAATCCTAACCTCAGCAATCGCAATGAAACTAGGACTAGTACCATTCCACTTCTGATTCCCAGAAGTACTCCAAGGCTCTCCCCTAACCACCGGCCTCCTCCTATCAACCATCATGAAACTCCCCCCAATTACACTGCTCTACATAACCTCCCCCTCATTAAACCCAACCCTACTGACTACCCTAGCCATTCTCTCAACAGCCCTAGGGGGATGGATAGGCCTCAACCAAACACAAATCCGAAAAATCCTAGCCTTTTCCTCCATCTCGCACCTAGGTTGAATGGCAGTTATCATCATCTATAACCCTAAGCTCACCCTCCTTAACTTTTATCTCTACGCCATAATGACTGCAACCGTCTTCCTCTCACTAAACGCAATTAAAGTGCTAAAACTATCGACCCTCATAACTGCATGGACCAAAATCCCATCCCTAAACGCAATGCTGCTCCTAACCTTACTCTCTCTTGCAGGCCTTCCTCCCCTAACAGGATTCCTGCCTAAATGACTTATTATTCAAGAACTAACTAAGCAAGACATAGCCCCGGCAGCCACACTCATTTCCCTCCTCTCCCTACTAAGTCTCTTCTTCTACCTCCGACTCGCATACTGCACAACCATCACACTCCCCCCACACACCACAAATCACATGAAGCAATGACGTACTAACAAGTCAACCAGCATCGTAATCGCCATCTTAACCACCGCATCCGTCATACTTCTCCCTATCTCCCCTATAATCCTCACCATTGTTTAA
31963_CajamarcaPE ATAAACCCCCAAGCTAACCTAATCTTCATTACCAGCCTACTCCTAGGAACAACCATTACCATCTCAAGCAACCATTGAATCATAGCCTGAACCGGCCTTGAAATCAACACGCTTGCCGTCCTCCCATTAATCTCAAAATCCCACCACCCACGAGCCATTGAAGCCGCCACCAAATATTTCCTCACCCAAGCAGCTGCATCTGCCCTCGTTTTATTCTCCAGCATAACCAACGCATGACACACTGGGCAATGAGACATCACCCAACTCACTCACCCAACATCCTCCCTAATCCTAACCTCAGCAATCGCAATGAAACTAGGACTAGTACCATTCCACTTCTGATTCCCAGAAGTACTCCAAGGCTCTCCCCTAACCACCGGCCTCCTCCTATCAACCATCATGAAACTCCCCCCAATTACACTGCTCTACATAACCTCCCCCTCATTAAACCCAACCCTACTGACTACCCTAGCCATTCTCTCAACAGCCCTAGGGGGATGGATAGGCCTCAACCAAACACAAATCCGAAAAATCCTAGCCTTTTCCTCCATCTCGCACCTAGGTTGAATGGCAGTTATCATCATCTATAACCCTAAGCTCACCCTCCTTAACTTTTATCTCTACGCCATAATGACTGCAACCGTCTTCCTCTCACTAAACGCAATTAAAGTGCTAAAACTATCGACCCTCATAACTGCATGGACCAAAATCCCATCCCTAAACGCAATGCTGCTCCTAACCTTACTCTCTCTTGCAGGCCTTCCTCCCCTAACAGGATTCCTGCCTAAATGACTTATTATTCAAGAACTGACTAAGCAAGACATAGCCCCGGCAGCCACACTCATTTCCCTCCTCTCCCTACTAAGTCTCTTCTTCTACCTCCGACTCGCATACTGCACAACCATCACACTCCCCCCACACACCACAAATCACATGAAGCAATGACGTACTAACAAGTCAACCAGCATCGTAATCGCCATCTTAACCACCGCATCCGTCATACTTCTCCCTATCTCCCCTATAATCCTCACCATTGTTTAA
32075_CajamarcaPE ATAAACCCCCAAGCTAACCTAATCTTCATTACCAGCCTACTCCTAGGAACAACCATCACCATCTCAAGCAACCATTGAATCATAGCCTGAACCGGCCTTGAAATCAACACGCTTGCCGTCCTCCCATTAATCTCAAAATCCCACCACCCACGAGCCATTGAAGCCGCCACCAAATATTTCCTCACCCAAGCAGCTGCATCTGCCCTCGTTCTATTCTCCAGCATAACCAACGCATGACACACTGGGCAATGAGACATCACCCAACTCACTCACCCAGCATCCTCCCTAATCCTAACCTCAGCAATCGCAATGAAACTAGGACTAGTACCATTCCACTTCTGATTCCCAGAAGTACTCCAAGGCTCCCCCCTAACCACCGGCCTCCTCCTATCAACCATCATGAAACTCCCCCCAATTACACTGCTCTACATAACCTCCCCCTCATTAAACCCAACCCTACTAACTACCCTAGCCATTCTCTCAACAGCCCTAGGGGGATGAATAGGCCTCAACCAAACACAAATCCGAAAAATCCTAGCCTTTTCCTCCATCTCGCACCTAGGCTGAATGGCAGTTATCATCATCTATAACCCCAAGCTCACCCTCCTTAACTTTTACCTTTACGCCATAATGACTGCAACCATCTTCCTCTCCCTAAACACAATTAAAGTGCTAAAACTATCAACCCTCATAACTGCATGGACCAAAATCCCATCCCTAAACGCAATGCTGCTCCTAACCTTACTCTCTCTTGCAGGCCTTCCTCCCCTAACAGGATTCCTGCCTAAATGACTTATTATTCAAGAATTAACTAAACAAGACATAGCCCCAGCAGCCACACTCATTTCCCTCCTCTCCCTACTAAGTCTCTTCTTCTACCTCCGACTCGCATACTGCACAACCATCACACTCCCCCCACACACCACAAATCACATGAAGCAATGACGTACTAACAAATCAACCAGCATCGTAATCGCCATCTTAACCACCGCATCCGTCATACTTCTCCCCATCTCGCCTATAATCCTCACCATTGTTTAA
32225_CajamarcaPE ATAAACCCCCAAGCTAACCTAATCTTCATTACCAGCCTACTCCTAGGAACAACCATTACCATCTCAAGCAACCATTGAATCATAGCCTGAACCGGCCTTGAAATCAACACGCTTGCCGTCCTCCCATTAATCTCAAAATCCCACCACCCACGAGCCATTGAAGCCGCCACCAAATATTTCCTCACCCAAGCAGCTGCATCTGCCCTCGTTTTATTCTCCAGCATAACCAACGCATGACACACTGGGCAATGAGACATCACCCAACTCACTCACCCAACATCCTCCCTAATCCTAACCTCAGCAATCGCAATGAAACTAGGACTAGTACCATTCCACTTCTGATTCCCAGAAGTACTCCAAGGCTCTCCCCTAACCACCGGCCTCCTCCTATCAACCATCATGAAACTCCCCCCAATTACACTGCTCTACATAACCTCCCCCTCATTAAACCCAACCCTACTGACTACCCTAGCCATTCTCTCAACAGCCCTAGGGGGATGGATAGGCCTCAACCAAACACAAATCCGAAAAATCCTAGCCTTTTCCTCCATCTCGCACCTAGGTTGAATGGCAGTTATCATCATCTATAACCCTAAGCTCACCCTCCTTAACTTTTATCTCTACGCCATAATGACTGCAACCGTCTTCCTCTCACTAAACGCAATTAAAGTGCTAAAACTATCGACCCTCATAACTGCATGGACCAAAATCCCATCCCTAAACGCAATGCTGCTCCTAACCTTACTCTCTCTTGCAGGCCTTCCTCCCCTAACAGGATTCCTGCCTAAATGACTTATTATTCAAGAACTAACTAAGCAAGACATAGCCCCGGCAGCCACACTCATTTCCCTCCTCTCCCTACTAAGTCTCTTCTTCTACCTCCGACTCGCATACTGCACAACCATCACACTCCCCCCACACACCACAAATCACATGAAGCAATGACGTACTAACAAGTCAACCAGCATCGTAATCGCCATCTTAACCACCGCATCCGTCATACTTCTCCCTATCTCCCCTATAATCCTCACCATTGTTTAA
32272_CajamarcaPE ATAAACCCCCAAGCTAACCTAATCTTCATTACCAGCCTACTCCTAGGAACAACCATTACCATCTCAAGCAACCATTGAATCATAGCCTGAACCGGCCTTGAAATCAACACGCTTGCCGTCCTCCCATTAATCTCAAAATCCCACCACCCACGAGCCATTGAAGCCGCCACCAAATATTTCCTCACCCAAGCAGCTGCATCTGCCCTCGTTTTATTCTCCAGCATAACCAACGCATGACACACTGGGCAATGAGACATCACCCAACTCACTCACCCAACATCCTCCCTAATCCTAACCTCAGCAATCGCAATGAAACTAGGACTAGTACCATTCCACTTCTGATTCCCAGAAGTACTCCAAGGCTCTCCCCTAACCACCGGCCTCCTCCTATCAACCATCATGAAACTCCCCCCAATTACACTGCTCTACATAACCTCCCCCTCATTAAACCCAACCCTACTGACTACCCTAGCCATTCTCTCAACAGCCCTAGGGGGATGGATAGGCCTCAACCAAACACAAATCCGAAAAATCCTAGCCTTTTCCTCCATCTCGCACCTAGGTTGAATGGCAGTTATCATCATCTATAACCCTAAGCTCACCCTCCTTAACTTTTATCTCTACGCCATAATGACTGCAACCGTCTTCCTCTCACTAAACGCAATTAAAGTGCTAAAACTATCGACCCTCATAACTGCATGGACCAAAATCCCATCCCTAAACGCAATGCTGCTCCTAACCTTACTCTCTCTTGCAGGCCTTCCTCCCCTAACAGGATTCCTGCCTAAATGACTTATTATTCAAGAACTAACTAAGCAAGACATAGCCCCGGCAGCCACACTCATTTCCCTCCTCTCCCTACTAAGTCTCTTCTTCTACCTCCGACTCGCATACTGCACAACCATCACACTCCCCCCACACACCACAAATCACATGAAGCAATGACGTACTAACAAGTCAACCAGCATCGTAATCGCCATCTTAACCACCGCATCCGTCATACTTCTCCCTATCTCCCCTATAATCCTCACCATTGTTTAA
32383_CajamarcaPE ATAAACCCCCAAGCTAACCTAATCTTCATTACCAGCCTACTCCTAGGAACAACCATTACCATCTCAAGCAACCATTGAATCATAGCCTGAACCGGCCTTGAAATCAACACGCTTGCCGTCCTCCCATTAATCTCAAAATCCCACCACCCACGAGCCATTGAAGCCGCCACCAAATATTTCCTCACCCAAGCAGCTGCATCTGCCCTCGTTTTATTCTCCAGCATAACCAACGCATGACACACTGGGCAATGAGACATCACCCAACTCACTCACCCAACATCCTCCCTAATCCTAACCTCAGCAATCGCAATGAAACTAGGACTAGTACCATTCCACTTCTGATTCCCAGAAGTACTCCAAGGCTCTCCCCTAACCACCGGCCTCCTCCTATCAACCATCATGAAACTCCCCCCAATTACACTGCTCTACATAACCTCCCCCTCATTAAACCCAACCCTACTGACTACCCTAGCCATTCTCTCAACAGCCCTAGGGGGATGGATAGGCCTCAACCAAACACAAATCCGAAAAATCCTAGCCTTTTCCTCCATCTCGCACCTAGGTTGAATGGCAGTTATCATCATCTATAACCCTAAGCTCACCCTCCTTAACTTTTATCTCTACGCCATAATGACTGCAACCGTCTTCCTCTCACTAAACGCAATTAAAGTGCTAAAACTATCGACCCTCATAACTGCATGGACCAAAATCCCATCCCTAAACGCAATGCTGCTCCTAACCTTACTCTCTCTTGCAGGCCTTCCTCCCCTAACAGGATTCCTGCCTAAATGACTTATTATTCAAGAACTAACTAAGCAAGACATAGCCCCGGCAGCCACACTCATTTCCCTCCTCTCCCTACTAAGTCTCTTCTTCTACCTCCGACTCGCATACTGCACAACCATCACACTCCCCCCACACACCACAAATCACATGAAGCAATGACGTACTAACAAGTCAACCAGCATCGTAATCGCCATCTTAACCACCGCATCCGTCATACTTCTCCCTATCTCCCCTATAATCCTCACCATTGTTTAA
32491_CajamarcaPE ATAAACCCCCAAGCTAACCTAATCTTCATTACCAGCCTACTCCTAGGAACAACCATTACCATCTCAAGCAACCATTGAATCATAGCCTGAACCGGCCTTGAAATCAACACGCTTGCCGTCCTCCCATTAATCTCAAAATCCCACCACCCACGAGCCATTGAAGCCGCCACCAAATATTTCCTCACCCAAGCAGCTGCATCTGCCCTCGTTTTATTCTCCAGCATAACCAACGCATGACACACTGGGCAATGAGACATCACCCAACTCACTCACCCAACATCCTCCCTAATCCTAACCTCAGCAATCGCAATGAAACTAGGACTAGTACCATTCCACTTCTGATTCCCAGAAGTACTCCAAGGCTCTCCCCTAACCACCGGCCTCCTCCTATCAACCATCATGAAACTCCCCCCAATTACACTGCTCTACATAACCTCCCCCTCATTAAACCCAACCCTACTGACTACCCTAGCCATTCTCTCAACAGCCCTAGGGGGATGGATAGGCCTCAACCAAACACAAATCCGAAAAATCCTAGCCTTTTCCTCCATCTCGCACCTAGGTTGAATGGCAGTTATCATCATCTATAACCCTAAGCTCACCCTCCTTAACTTTTATCTCTACGCCATAATGACTGCAACCGTCTTCCTCTCACTAAACGCAATTAAAGTGCTAAAACTATCGACCCTCATAACTGCATGGACCAAAATCCCATCCCTAAACGCAATGCTGCTCCTAACCTTACTCTCTCTTGCAGGCCTTCCTCCCCTAACAGGATTCCTGCCTAAATGACTTATTATTCAAGAACTAACTAAGCAAGACATAGCCCCGGCAGCCACACTCATTTCCCTCCTCTCCCTACTAAGTCTCTTCTTCTACCTCCGACTCGCATACTGCACAACCATCACACTCCCCCCACACACCACAAATCACATGAAGCAATGACGTACTAACAAGTCAACCAGCATCGTAATCGCCATCTTAACCACCGCATCCGTCATACTTCTCCCTATCTCCCCTATAATCCTCACCATTGTTTAA
32581_CajamarcaPE ATAAACCCCCAAGCTAACCTAATCTTCATTACCAGCCTACTCCTAGGAACAACCATTACCATCTCAAGCAACCATTGAATCATAGCCTGAACCGGCCTTGAAATCAACACGCTTGCCGTCCTCCCATTAATCTCAAAATCCCACCACCCACGAGCCATTGAAGCCGCCACCAAATATTTCCTCACCCAAGCAGCTGCATCTGCCCTCGTTTTATTCTCCAGCATAACCAACGCATGACACACTGGGCAATGAGACATCACCCAACTCACTCACCCAACATCCTCCCTAATCCTAACCTCAGCAATCGCAATGAAACTAGGACTAGTACCATTCCACTTCTGATTCCCAGAAGTACTCCAAGGCTCTCCCCTAACCACCGGCCTCCTCCTATCAACCATCATGAAACTCCCCCCAATTACACTGCTCTACATAACCTCCCCCTCATTAAACCCAACCCTACTGACTACCCTAGCCATTCTCTCAACAGCCCTAGGGGGATGGATAGGCCTCAACCAAACACAAATCCGAAAAATCCTAGCCTTTTCCTCCATCTCGCACCTAGGTTGAATGGCAGTTATCATCATCTATAACCCTAAGCTCACCCTCCTTAACTTTTATCTCTACGCCATAATGACTGCAACCGTCTTCCTCTCACTAAACGCAATTAAAGTGCTAAAACTATCGACCCTCATAACTGCATGGACCAAAATCCCATCCCTAAACGCAATGCTGCTCCTAACCTTACTCTCTCTTGCAGGCCTTCCTCCCCTAACAGGATTCCTGCCTAAATGACTTATTATTCAAGAACTAACTAAGCAAGACATAGCCCCGGCAGCCACACTCATTTCCCTCCTCTCCCTACTAAGTCTCTTCTTCTACCTCCGACTCGCATACTGCACAACCATCACACTCCCCCCACACACCACAAATCACATGAAGCAATGACGTACTAACAAGTCAACCAGCATCGTAATCGCCATCTTAACCACCGCATCCGTCATACTTCTCCCTATCTCCCCTATAATCCTCACCATTGTTTAA
32614_CajamarcaPE ATAAACCCCCAAGCTAACCTAATCTTCATTACCAGCCTACTCCTAGGAACAACCATTACCATCTCAAGCAACCATTGAATCATAGCCTGAACCGGCCTTGAAATCAACACGCTTGCCGTCCTCCCATTAATCTCAAAATCCCACCACCCACGAGCCATTGAAGCCGCCACCAAATATTTCCTCACCCAAGCAGCTGCATCTGCCCTCGTTTTATTCTCCAGCATAACCAACGCATGACACACTGGGCAATGAGACATCACCCAACTCACTCACCCAACATCCTCCCTAATCCTAACCTCAGCAATCGCAATGAAACTAGGACTAGTACCATTCCACTTCTGATTCCCAGAAGTACTCCAAGGCTCTCCCCTAACCACCGGCCTCCTCCTATCAACCATCATGAAACTCCCCCCAATTACACTGCTCTACATAACCTCCCCCTCATTAAACCCAACCCTACTGACTACCCTAGCCATTCTCTCAACAGCCCTAGGGGGATGGATAGGCCTCAACCAAACACAAATCCGAAAAATCCTAGCCTTTTCCTCCATCTCGCACCTAGGTTGAATGGCAGTTATCATCATCTATAACCCTAAGCTCACCCTCCTTAACTTTTATCTCTACGCCATAATGACTGCAACCGTCTTCCTCTCACTAAACGCAATTAAAGTGCTAAAACTATCGACCCTCATAACTGCATGGACCAAAATCCCATCCCTAAACGCAATGCTGCTCCTAACCTTACTCTCTCTTGCAGGCCTTCCTCCCCTAACAGGATTCCTGCCTAAATGACTTATTATTCAAGAACTAACTAAGCAAGACATAGCCCCGGCAGCCACACTCATTTCCCTCCTCTCCCTACTAAGTCTCTTCTTCTACCTCCGACTCGCATACTGCACAACCATCACACTCCCCCCACACACCACAAATCACATGAAGCAATGACGTACTAACAAGTCAACCAGCATCGTAATCGCCATCTTAACCACCGCATCCGTCATACTTCTCCCTATCTCCCCTATAATCCTCACCATTGTTTAA
33069_CajamarcaPE ATAAACCCCCAAGCTAACCTAATCTTCATTACCAGCCTACTCCTAGGAACAACCATTACCATCTCAAGCAACCATTGAATCATAGCCTGAACCGGCCTTGAAATCAACACGCTTGCCGTCCTCCCATTAATCTCAAAATCCCACCACCCACGAGCCATTGAAGCCGCCACCAAATATTTCCTCACCCAAGCAGCTGCATCTGCCCTCGTTTTATTCTCCAGCATAACCAACGCATGACACACTGGGCAATGAGACATCACCCAACTCACTCACCCAGCATCCTCCCTAATCCTAACCTCAGCAATCGCAATGAAACTAGGACTAGTACCATTCCACTTCTGATTCCCAGAAGTACTCCAAGGCTCTCCCCTAACCACCGGCCTCCTCCTATCAACCATCATGAAACTCCCCCCAATTACACTGCTCTACATAACCTCCCCCTCATTAAACCCAACCCTACTAACTACCCTAGCCATTCTCTCAACAGCCCTAGGGGGATGAATAGGCCTCAACCAAACACAAATCCGAAAAATCCTAGCCTTTTCCTCCATCTCGCACCTAGGCTGAATGGCAGTTATCATCATCTATAACCCTAAGCTCACCCTCCTTAACTTTTACCTTTACGCCATAATGACTGCAACCATCTTCCTCTCCCTAAACACAATTAAAGTGCTAAAACTATCAACCCTCATAACTGCATGGACCAAAATCCCATCCCTAAACGCAATGCTGCTCCTAACCTTACTCTCTCTTGCAGGCCTTCCTCCCCTAACAGGATTCCTGCCTAAATGACTTATTATTCAAGAATTAACTAAACAAGACATAGCCCCAGCAGCCACACTCATTTCCCTCCTCTCCCTACTAAGCCTCTTCTTCTACCTCCGACTCGCATACTGCACAACCATCACACTCCCCCCACACACCACAAATCACATAAAGCAATGACGTACTAACAAATCAACCAGCATCGTAATTGCCATCTTAACCACCGCATCCGTCATACTTCTCCCCATCTCGCCTATAATCCTCACCATTGTTTAA
33135_CajamarcaPE NNNNNNNNNNNNGCTAACCTAATCTTCATTACCAGCCTACTCCTAGGAACAACCATTACCATCTCAAGCAACCATTGAATCATAGCCTGAACCGGCCTTGAAATCAACACGCTTGCCGTCCTCCCATTAATCTCAAAATCCCACCACCCACGAGCCATTGAAGCCGCCACCAAATATTTCCTCACCCAAGCAGCTGCATCTGCCCTCGTTTTATTCTCCAGCATAACCAACGCATGACACACTGGGCAATGAGACATCACCCAACTCACTCACCCAACATCCTCCCTAATCCTAACCTCAGCAATCGCAATGAAACTAGGACTAGTACCATTCCACTTCTGATTCCCAGAAGTACTCCAAGGCTCTCCCCTAACCACCGGCCTCCTCCTATCAACCATCATGAAACTCCCCCCAATTACACTGCTCTACATAACCTCCCCCTCATTAAACCCAACCCTACTGACTACCCTAGCCATTCTCTCAACAGCCCTAGGGGGATGGATAGGCCTCAACCAAACACAAATCCGAAAAATCCTAGCCTTTTCCTCCATCTCGCACCTAGGTTGAATGGCAGTTATCATCATCTATAACCCTAAGCTCACCCTCCTTAACTTTTATCTCTACGCCATAATGACTGCAACCGTCTTCCTCTCACTAAACGCAATTAAAGTGCTAAAACTATCGACCCTCATAACTGCATGGACCAAAATCCCATCCCTAAACGCAATGCTGCTCCTAACCTTACTCTCTCTTGCAGGCCTTCCTCCCCTAACAGGATTCCTGCCTAAATGACTTATTATTCAAGAACTAACTAAGCAAGACATAGCCCCGGCAGCCACACTCATTTCCCTCCTCTCCCTACTAAGTCTCTTCTTCTACCTCCGACTCGCATACTGCACAACCATCACACTCCCCCCACACACCACAAATCACATGAAGCAATGACGTACTAACAAGTCAACCAGCATCGTAATCGCCATCTTAACCACCGCATCCGTCATACTTCTCCCTATCTCCCCTATAATCCTCACCATTGTTTAA
33144_CajamarcaPE ATAAACCCCCAAGCTAACCTAATCTTCATTACCAGCCTACTCCTAGGAACAACCATTACCATCTCAAGCAACCATTGAATCATAGCCTGAACCGGCCTTGAAATCAACACGCTTGCCGTCCTCCCATTAATCTCAAAATCCCACCACCCACGAGCCATTGAAGCCGCTACCAAATATTTCCTCACCCAAGCAGCTGCATCTGCCCTCGTTTTATTCTCCAGCATAACCAACGCATGACACACTGGGCAATGAGACATCACCCAACTCACTCACCCAACATCCTCCCTAATCCTAACCTCAGCAATCGCAATGAAACTAGGACTAGTACCATTCCACTTCTGATTCCCAGAAGTACTCCAAGGCTCTCCCCTAACCACCGGCCTCCTCCTATCAACCATCATGAAACTCCCCCCAATTACACTGCTCTACATAACCTCCCCCTCATTAAACCCAACCCTACTGACTACCCTAGCCATTCTCTCAACAGCCCTAGGGGGATGGATAGGCCTCAACCAAACACAAATCCGAAAAATCCTAGCCTTCTCCTCCATCTCGCACCTAGGTTGAATGGCAGTTATCATCATCTATAACCCTAAGCTCACCCTCCTTAACTTTTATCTCTACGCCATAATGACTGCAACCGTCTTCCTCTCACTAAACGCAATTAAAGTACTAAAACTATCGACCCTCATAACTGCATGGACCAAAATCCCATCCCTAAACGCAATGCTGCTCCTAACCTTACTCTCTCTTGCAGGCCTTCCTCCCCTAACAGGATTCCTGCCTAAATGACTTATTATTCAAGAATTAACTAAGCAAGACATAGCCCCGGCAGCCACACTCATTTCCCTCCTCTCCCTACTAAGTCTCTTCTTCTACCTCCGACTCGCATACTGCACAACCATCACACTCCCCCCACACACCACAAATCACATGAAGCAATGACGTACTAACAAGTCAGCCAGCATCGTAATCGCCATCTTAACCACCGCATCCGTCATACTTCTCCCTATCTCCCCTATAATCCTCACCATTGTTTAA
33781_CajamarcaPE ATAAACCCCCAAGCTAACCTAATCTTCATTACCAGCCTACTCCTAGGAACAACCATTACCATCTCAAGCAACCATTGAATCATAGCCTGAACCGGCCTTGAAATCAACACGCTTGCCGTCCTCCCATTAATCTCAAAATCCCACCACCCACGAGCCATTGAAGCCGCCACCAAATATTTCCTCACCCAAGCAGCTGCATCTGCCCTCGTTTTATTCTCCAGCATAACCAACGCATGACACACTGGGCAATGAGACATCACCCAACTCACTCACCCAGCATCCTCCCTAATCCTAACCTCAGCAATCGCAATGAAACTAGGACTAGTACCATTCCACTTCTGATTCCCAGAAGTACTCCAAGGCTCTCCCCTAACCACCGGCCTCCTCCTATCAACCATCATGAAACTCCCCCCAATTACACTGCTCTACATAACCTCCCCCTCATTAAACCCAACCCTACTAACTACCCTAGCCATTCTCTCAACAGCCCTAGGGGGATGAATAGGCCTCAACCAAACACAAATCCGAAAAATCCTAGCCTTTTCCTCCATCTCGCACCTAGGCTGAATGGCAGTTATCATCATCTATAACCCTAAGCTCACCCTCCTTAACTTTTACCTTTACGCCATAATGACTGCAACCATCTTCCTCTCCCTAAACACAATTAAAGTGCTAAAACTATCAACCCTCATAACTGCATGGACCAAAATCCCATCCCTAAACGCAATGCTGCTCCTAACCTTACTCTCTCTTGCAGGCCTTCCTCCCCTAACAGGATTCCTGCCTAAATGACTTATTATTCAAGAATTAACTAAACAAGACATAGCCCCAGCAGCCACACTCATTTCCCTCCTCTCCCTACTAAGTCTCTTCTTCTACCTCCGACTCGCATACTGCACAACCATCACACTCCCCCCACACACCACAAATCACATAAAGCAATGACGTACTAACAAATCAACCAGCATCGTAATTGCCATCTTAACCACCGCATCCGTCATACTTCTCCCCATCTCGCCTATAATCCTCACCATTGTTTAA
33789_CajamarcaPE ATAAACCCCCAAGCTAACCTAATCTTCATTACCAGCCTACTCCTAGGAACAACCATTACCATCTCAAGCAACCATTGAATCATAGCCTGAACCGGCCTTGAAATCAACACGCTTGCCGTCCTCCCATTAATCTCAAAATCCCACCACCCACGAGCCATTGAAGCCGCCACCAAATATTTCCTCACCCAAGCAGCTGCATCTGCCCTCGTTTTATTCTCCAGCATAACCAACGCATGACACACTGGGCAATGAGACATCACCCAACTCACTCACCCAACATCCTCCCTAATCCTAACCTCAGCAATCGCAATGAAACTAGGACTAGTACCATTCCACTTCTGATTCCCAGAAGTACTCCAAGGCTCTCCCCTAACCACCGGCCTCCTCCTATCAACCATCATGAAACTCCCCCCAATTACACTGCTCTACATAACCTCCCCCTCATTAAACCCAACCCTACTGACTACCCTAGCCATTCTCTCAACAGCCCTAGGGGGATGGATAGGCCTCAACCAAACACAAATCCGAAAAATCCTAGCCTTTTCCTCCATCTCGCACCTAGGTTGAATGGCAATTATCATCATCTATAACCCTAAGCTCACCCTCCTTAACTTTTATCTCTACGCCATAATGACTGCAACCGTCTTCCTCTCACTAAACGCAATTAAAGTGCTAAAACTATCGACCCTCATAACTGCATGGACCAAAATCCCATCCCTAAACGCAATGCTGCTCCTAACCTTACTCTCTCTTGCAGGCCTTCCTCCCCTAACAGGATTCCTGCCTAAATGACTTATTATTCAAGAATTAACTAAGCAAGACATAGCCCCGGCAGCCACACTCATTTCCCTCCTCTCCCTACTAAGTCTCTTCTTCTACCTCCGACTCGCATACTGCACAACCATCACACTCCCCCCACACACCACAAATCACATGAAGCAATGACGTACTAACAAGTCAACCAGCATCGTAATCGCCATCTTAACCACCGCATCCGTCATACTTCTCCCTATCTCCCCTATAATCCTCACCATTGTTTAA
33903_CajamarcaPE ATAAACCCCCAAGCTAACCTAATCTTCATTACCAGCCTACTCCTAGGAACAACCATTACCATCTCAAGCAACCATTGAATCATAGCCTGAACCGGCCTTGAAATCAACACGCTTGCCGTCCTCCCATTAATCTCAAAATCCCACCACCCACGAGCCATTGAAGCCGCCACCAAATATTTCCTCACCCAAGCAGCTGCATCTGCCCTCGTTTTATTCTCCAGCATAACCAACGCATGACACACTGGGCAATGAGACATCACCCAACTCACTCACCCAGCATCCTCCCTAATCCTAACCTCAGCAATCGCAATGAAACTAGGACTAGTACCATTCCACTTCTGATTCCCAGAAGTACTCCAAGGCTCTCCCCTAACCACCGGCCTCCTCCTATCAACCATCATGAAACTCCCCCCAATTACACTGCTCTACATAACCTCCCCCTCATTAAACCCAACCCTACTAACTACCCTAGCCATTCTCTCAACAGCCCTAGGGGGATGAATAGGCCTCAACCAAACACAAATCCGAAAAATCCTAGCCTTTTCCTCCATCTCGCACCTAGGCTGAATGGCAGTTATCATCATCTATAACCCTAAGCTCACCCTCCTTAACTTTTACCTTTACGCCATAATGACTGCAACCATCTTCCTCTCCCTAAACACAATTAAAGTGCTAAAACTATCAACCCTCATAACTGCATGGACCAAAATCCCATCCCTAAACGCAATGCTGCTCCTAACCTTACTCTCTCTTGCAGGCCTTCCTCCCCTAACAGGATTCCTGCCTAAATGACTTATTATTCAAGAATTAACTAAACAAGACATAGCCCCAGCAGCCACACTCATTTCCCTCCTCTCCCTACTAAGTCTCTTCTTCTACCTCCGACTCGCATACTGCACAACCATCACACTCCCCCCACACACCACAAATCACATAAAGCAATGACGTACTAACAAATCAACCAGCATCGTAATTGCCATCTTAACCACCGCATCCGTCATACTTCTCCCCATCTCGCCTATAATCCTCACCATTGTTTAA
34716_CajamarcaPE ATAAACCCCCAAGCTAACCTAATCTTCATTACCAGCCTACTCCTAGGAACAACCATTACCATCTCAAGCAACCATTGAATCATAGCCTGAACCGGCCTTGAAATCAACACGCTTGCCGTCCTCCCATTAATCTCAAAATCCCACCACCCACGAGCCATTGAAGCCGCCACCAAATATTTCCTCACCCAAGCAGCTGCATCTGCCCTCGTTTTATTCTCCAGCATAACCAACGCATGACACACTGGGCAATGAGACATCACCCAACTCACTCACCCAACATCCTCCCTAATCCTAACCTCAGCAATCGCAATGAAACTAGGACTAGTACCATTCCACTTCTGATTCCCAGAAGTACTCCAAGGCTCTCCCCTAACCACCGGCCTCCTCCTATCAACCATCATGAAACTCCCCCCAATTACACTGCTCTACATAACCTCCCCCTCATTAAACCCAACCCTACTGACTACCCTAGCCATTCTCTCAACAGCCCTAGGGGGATGGATAGGCCTCAACCAAACACAAATCCGAAAAATCCTAGCCTTTTCCTCCATCTCGCACCTAGGTTGAATGGCAGTTATCATCATCTATAACCCTAAGCTCACCCTCCTTAACTTTTATCTCTACGCCATAATGACTGCAACCGTCTTCCTCTCACTAAACGCAATTAAAGTGCTAAAACTATCGACCCTCATAACTGCATGGACCAAAATCCCATCCCTAAACGCAATGCTGCTCCTAACCTTACTCTCTCTTGCAGGCCTTCCTCCCCTAACAGGATTCCTGCCTAAATGACTTATTATTCAAGAACTAACTAAGCAAGACATAGCCCCGGCAGCCACACTCATTTCCCTCCTCTCCCTACTAAGTCTCTTCTTCTACCTCCGACTCGCATACTGCACAACCATCACACTCCCCCCACACACCACAAATCACATGAAGCAATGACGTACTAACAAGTCAACCAGCATCGTAATCGCCATCTTAACCACCGCATCCGTCATACTTCTCCCTATCTCCCCTATAATCCTCACCATTGTTTAA
400_PiuraPE ATAAACCCCCAAGCTAACCTAATCTTCATTACCAGCCTACTCCTAGGAACAACCATCACCATCTCAAGCAACCATTGAATCATAGCCTGAACCGGCCTTGAAATCAACACGCTTGCCGTCCTCCCATTAATCTCAAAATCCCACCACCCACGAGCCATTGAAGCCGCCACCAAATATTTCCTCACCCAAGCAGCTGCATCTGCCCTCGTTTTATTCTCCAGCATAACCAACGCATGACACACTGGGCAATGAGACATCACCCAACTCACTCACCCAGCATCCTCCCTAATCCTAACCTCAGCAATCGCAATGAAACTAGGACTAGTACCATTCCACTTCTGATTCCCAGAAGTACTCCAAGGCTCCCCCCTAACCACCGGCCTCCTCCTATCAACCATCATGAAACTCCCCCCAATTACACTGCTCTACATAACCTCCCCCTCATTAAACCCAACCCTACTAACTACCCTAGCCATTCTCTCAACAGCCCTAGGGGGATGAATAGGCCTCAACCAAACACAAATCCGAAAAATCCTAGCCTTTTCCTCCATCTCGCACCTAGGCTGAATGGCAGTTATCATCATCTATAACCCTAAGCTCACCCTCCTTAACTTTTACCTTTACGCCATAATGACTGCAACCATCTTCCTCTCCCTAAACACAATTAAAGTGCTAAAACTATCAACCCTCATAACTGCATGGACCAAAATCCCATCCCTAAACGCAATGCTGCTCCTAACCTTACTCTCTCTTGCAGGCCTTCCTCCCCTAACAGGATTCCTGCCTAAATGACTTATTATTCAAGAATTAACTAAACAAGACATAGCCCCAGCAGCCACACTCATTTCCCTCCTCTCCCTACTAAGTCTCTTCTTCTACCTCCGACTCGCATACTGCACAACCATCACACTCCCCCCACACACCACAAATCACATGAAGCAATGACGTACTAACAAATCAACCAGCATCGTAATCGCCATCTTAACCACCGCATCCGTCATACTTCTCCCCATCTCGCCTATAATCCTCACCATTGTTTAA
404_PiuraPE ATAAACCCCCAAGCTAACCTAATCTTCATTACCAGCCTACTCCTAGGAACAACCATCACCATCTCAAGCAACCATTGAATCATAGCCTGAACCGGCCTTGAAATCAACACGCTTGCCGTCCTCCCATTAATCTCAAAATCCCACCACCCACGAGCCATTGAAGCCGCCACCAAATATTTCCTCACCCAAGCAGCTGCATCTGCCCTCGTTTTATTCTCCAGCATAACCAACGCATGACACACTGGGCAATGAGACATCACCCAACTCACTCACCCAGCATCCTCCCTAATCCTAACCTCAGCAATCGCAATGAAACTAGGACTAGTACCATTCCACTTCTGATTCCCAGAAGTACTCCAAGGCTCCCCCCTAACCACCGGCCTCCTCCTATCAACCATCATGAAACTCCCCCCAATTACACTGCTCTACATAACCTCCCCCTCATTAAACCCAACCCTACTAACTACCCTAGCCATTCTCTCAACAGCCCTAGGGGGATGAATAGGCCTCAACCAAACACAAATCCGAAAAATCCTAGCCTTTTCCTCCATCTCGCACCTAGGCTGAATGGCAGTTATCATCATCTATAACCCTAAGCTCACCCTCCTTAACTTTTACCTTTACGCCATAATGACTGCAACCATCTTCCTCTCCCTAAACACAATTAAAGTGCTAAAACTATCAACCCTCATAACTGCATGGACCAAAATCCCATCCCTAAACGCAATGCTGCTCCTAACCTTACTCTCTCTTGCAGGCCTTCCTCCCCTAACAGGATTCCTGCCTAAATGACTTATTATTCAAGAATTAACTAAACAAGACATAGCCCCAGCAGCCACACTCATTTCCCTCCTCTCCCTACTAAGTCTCTTCTTCTACCTCCGACTCGCATACTGCACAACCATCACACTCCCCCCACACACCACAAATCACATGAAGCAATGACGTACTAACAAATCAACCAGCATCGTAATCGCCATCTTAACCACCGCATCCGTCATACTTCTCCCCATCTCGCCTATAATCCTCACCATTGTTTAA
417_PiuraPE ATAAACCCCCAAGCTAACCTAATCTTCATTACCAGCCTACTCCTAGGAACAACCATCACCATCTCAAGCAACCATTGAATCATAGCCTGAACCGGCCTTGAAATCAACACGCTTGCCGTCCTCCCATTAATCTCAAAATCCCACCACCCACGAGCCATTGAAGCCGCCACCAAATATTTCCTCACCCAAGCAGCTGCATCTGCCCTCGTTTTATTCTCCAGCATAACCAACGCATGACACACTGGGCAATGAGACATCACCCAACTCACTCACCCAGCATCCTCCCTAATCCTAACCTCAGCAATCGCAATGAAACTAGGACTAGTACCATTCCACTTCTGATTCCCAGAAGTACTCCAAGGCTCCCCCCTAACCACCGGCCTCCTCCTATCAACCATCATGAAACTCCCCCCAATTACACTGCTCTACATAACCTCCCCCTCATTAAACCCAACCCTACTAACTACCCTAGCCATTCTCTCAACAGCCCTAGGGGGATGAATAGGCCTCAACCAAACACAAATCCGAAAAATCCTAGCCTTTTCCTCCATCTCGCACCTAGGCTGAATGGCAGTTATCATCATCTATAACCCTAAGCTCACCCTCCTTAACTTTTACCTTTACGCCATAATGACTGCAACCATCTTCCTCTCCCTAAACACAATTAAAGTGCTAAAACTATCAACCCTCATAACTGCATGGACCAAAATCCCATCCCTAAACGCAATGCTGCTCCTAACCTTACTCTCTCTTGCAGGCCTTCCTCCCCTAACAGGATTCCTGCCTAAATGACTTATTATTCAAGAATTAACTAAACAAGACATAGCCCCAGCAGCCACACTCATTTCCCTCCTCTCCCTACTAAGTCTCTTCTTCTACCTCCGACTCGCATACTGCACAACCATCACACTCCCCCCACACACCACAAATCACATGAAGCAATGACGTACTAACAAATCAACCAGCATCGTAATCGCCATCTTAACCACCGCATCCGTCATACTTCTCCCCATCTCGCCTATAATCCTCACCATTGTTTAA
43484_SnMartinPE ATAAACCCCCAAGCTAACCTAATCTTCATTACCAGCCTACTCCTAGGAACAACCATTACCATCTCAAGCAACCATTGAATCATAGCCTGAACCGGCCTTGAAATCAACACGCTTGCCGTCCTCCCATTAATCTCAAAATCCCACCACCCACGAGCCATTGAAGCCGCCACCAAATATTTCCTCACCCAAGCAGCTGCATCTGCCCTCGTTTTATTCTCCAGCATAACCAACGCATGGCACACTGGGCAATGAGACATCACCCAACTCACTCACCCAGCATCCTCCCTAATCCTAACCTCAGCAATCGCAATGAAACTAGGACTAGTACCATTCCACTTCTGATTCCCAGAAGTACTCCAAGGCTCTCCCCTAACCACCGGCCTCCTCCTATCAACCATCATGAAACTCCCCCCAATCACACTGCTCTACATAACCTCCCCCTCATTAAACCCAACCCTACTAACTACCCTGGCCATTCTCTCAACAGCCCTAGGAGGATGAATAGGCCTCAACCAAACACAAATCCGAAAAATCCTAGCCTTTTCCTCCATCTCGCACCTAGGCTGAATGGCAGTTATCATCATCTATAACCCTAAGCTCACCCTCCTTAACTTTTACCTCTACGCCATAATGACTGCAACCATCTTCCTCTCCCTAAACACAATTAAAGTGCTAAAACTATCAACCCTCATAACTGCATGGACCAAAATCCCATCCCTAAACGCAATGCTGCTCCTAACCTTACTCTCTCTTGCAGGCCTTCCTCCCCTAACAGGATTCCTGCCTAAATGACTTATTATTCAAGAATTAACTAAACAAGACATAGCCCCGGCAGCCACACTCATTTCCCTCCTCTCCCTACTAAGTCTCTTCTTCTACCTCCGACTCGCATACTGCACAACCATCACACTCCCCCCACACACCACAAACCACATGAAGCAATGACGTACTAACAAATCAACCAGCATCGTAATCGCCATCTTAACCACCGCATCCGTCATACTTCTCCCCATCTCGCCTATAATCCTCACCATTGTTTAA
43687_SnMartinPE ATAAACCCCCAAGCTAACCTAATCTTCATTACCAGCCTACTCCTAGGAACAACCATTACCATCTCAAGCAACCATTGAATCATAGCCTGAACCGGCCTTGAAATCAACACGCTTGCCGTCCTCCCATTAATCTCAAAATCCCACCACCCACGAGCCATTGAAGCCGCCACCAAATATTTCCTCACCCAAGCAGCTGCATCTGCCCTCGTTTTATTCTCCAGCATAACCAACGCATGACACACTGGGCAATGAGACATCACCCAACTCACTCACCCAGCATCCTCCCTAATCCTAACCTCAGCAATCGCAATGAAGCTAGGACTAGTACCATTCCACTTCTGATTCCCAGAAGTACTCCAAGGCTCTCCCCTAACCACCGGCCTCCTCCTATCAACCATCATGAAACTCCCCCCAATCACACTGCTCTACATAACCTCCCCCTCATTAAACCCAACCCTACTAACTACCCTGGCCATTCTCTCAACAGCCCTAGGAGGATGAATAGGCCTCAACCAGACACAAATCCGAAAAATCCTAGCCTTTTCCTCCATCTCGCACCTAGGCTGAATGGCAGTTATCATCATCTATAACCCTAAGCTCACCCTCCTTAACTTTTACCTCTACGCCATAATGACTGCAACCATCTTCCTCTCCCTAAACACAATTAAAGTGCTAAAACTATCAACCCTCATAACTGCATGGACCAAAATCCCATCCCTAAACGCAATGCTGCTCCTAACCTTACTCTCTCTTGCAGGCCTTCCTCCCCTAACAGGATTCCTGCCTAAATGACTTATTATTCAAGAATTAACTAAACAAGACATAGCCCCGGCAGCCACACTCATTTCCCTCCTCTCCCTACTAAGTCTCTTCTTCTACCTCCGACTTGCATACTGCACAACCATCACACTCCCCCCACACACCACAAATCACATGAAGCAATGACGTACTAACAAATCAACCAGCATCGTAATCGCCATCTTAACCACCGCATCCGTCATACTTCTCCCCATCTCGCCTATAATCCTCACCATTGTTTAA
43708_SnMartinPE ATAAACCCCCAAGCTAACCTAATCTTCATTACCAGCCTACTCCTAGGAACAACCATTACCATCTCAAGCAACCATTGAATCATAGCCTGAACCGGCCTTGAAATCAACACGCTTGCCGTCCTCCCATTAATCTCAAAATCCCACCACCCACGAGCCATTGAAGCCGCCACCAAATATTTCCTCACCCAAGCAGCTGCATCTGCCCTCGTTTTATTCTCCAGCATAACCAACGCATGACACACTGGGCAATGAGACATCACCCAACTCACTCACCCAACATCCTCCCTAATCCTAACCTCAGCAATCGCAATGAAGCTAGGACTAGTACCATTCCACTTCTGATTCCCAGAAGTACTCCAAGGCTCTCCCCTAACCACCGGCCTCCTCCTATCAACCATCATGAAACTCCCCCCAATCACACTGCTCTACATAACCTCCCCCTCATTAAACCCAACCCTACTAACTACCCTGGCCATTCTCTCAACAGCCCTAGGAGGATGAATAGGCCTCAACCAAACACAAATCCGAAAAATCCTAGCCTTTTCCTCCATCTCGCACCTAGGCTGAATGGCAGTTATCATCATCTATAACCCTAAGCTCACCCTCCTTAACTTTTACCTCTACGCCATAATGACTGCAACCATCTTCCTCTCCCTAAACACAATTAAAGTGCTAAAACTATCAACCCTCATAACTGCATGGACCAAAATCCCATCCCTAAACGCAATGCTGCTCCTAACCTTACTCTCTCTTGCAGGCCTTCCTCCCCTAACAGGATTCCTGCCTAAATGACTTATTATTCAAGAATTAACTAAACAAGACATAGCCCCGGCAGCCACACTCATTTCCCTCCTCTCCCTACTAAGTCTCTTCTTCTACCTCCGACTCGCATACTGCACAACCATCACACTCCCCCCACACACCACAAATCACATGAAGCAATGACGTACTAACAAATCAACCAGCATCGTAATCGCCATCTTAACCACCGCATCCGTCATACTTCTCCCCATCTCGCCTATAATCCTCACCATTGTTTAA
43846_SnMartinPE ATAAACCCCCAAGCTAACCTAATCTTCATTACCAGCCTACTCCTAGGAACAACCATTACCATCTCAAGCAACCATTGAATCATAGCCTGAACCGGCCTTGAAATCAACACGCTTGCCATCCTCCCATTAATCTCAAAATCCCACCACCCACGAGCCATTGAAGCCGCCACCAAATATTTCCTCACCCAAGCAGCTGCATCTGCCCTCGTTTTATTCTCCAGTATAACCAACGCATGACACACTGGGCAATGAGACATCACCCAACTCACTCACCCAGCATCCTCCCTAATCCTAACCTCAGCAATCGCAATGAAACTAGGACTAGTACCATTCCACTTCTGATTCCCAGAAGTACTCCAAGGCTCTCCCCTAACCACCGGCCTCCTCCTATCAACCATCATGAAACTCCCCCCAATCACACTGCTCTACATAACCTCCCCCTCATTAAACCCAACCCTACTAACTACCCTGGCCATTCTCTCAACAGCCCTAGGAGGATGAATAGGCCTCAACCAAACACAAATCCGAAAAATCCTAGCCTTTTCCTCCATCTCGCACCTAGGCTGAATGGCAGTTATCATCATCTATAACCCTAAGCTCACCCTCCTTAACTTTTACCTCTACGCCATAATGACTGCAACCATCTTCCTCTCCCTAAACACAATTAAAGTGCTAAAACTATCAACCCTCATAACTGCATGGACCAAAATCCCATCCCTAAACGCAATGCTGCTCCTAACCTTACTCTCTCTTGCAGGCCTTCCTCCCCTAACAGGATTCCTGCCTAAATGACTTATTATTCAAGAATTAACTAAACAAGACATAGCCCCGGCAGCCACACTCATTTCCCTCCTCTCCCTACTAAGTCTCTTCTTCTACCTCCGACTCGCATACTGCACAACCATCACACTCCCCCCACACACCACAAATCACATGAAGCAATGACGTACTAACAAATCAACCAGCATCGTAATCGCCATCTTAACCACCGCATCCGTCATACTTCTCCCCATCTCGCCTATAATCCTCACCATTGTTTAA
44043_SnMartinPE ATAAACCCCCAAGCTAACCTAATCTTCATTACCAGCCTACTCCTAGGAACAACCATTACCATCTCAAGCAACCATTGAATCATAGCCTGAACCGGCCTTGAAATCAACACGCTTGCCGTCCTCCCATTAATCTCAAAATCCCACCACCCACGAGCCATTGAAGCCGCCACCAAATATTTCCTCACCCAAGCAGCTGCATCTGCCCTCGTTTTATTCTCCAGCATAACCAACGCATGACACACTGGGCAATGAGACATCACCCAACTCACTCACCCAGCATCCTCCCTAATCCTAACCTCAGCAATCGCAATGAAGCTAGGACTAGTACCATTCCACTTCTGATTCCCAGAAGTACTCCAAGGCTCTCCCCTAACCACCGGCCTCCTCCTATCAACCATCATGAAACTCCCCCCAATCACACTGCTCTACATAACCTCCCCCTCATTAAACCCAACCCTACTAACTACCCTGGCCATTCTCTCAACAGCCCTAGGAGGATGAATAGGCCTCAACCAAACACAAATCCGAAAAATCCTAGCCTTTTCCTCCATCTCGCACCTAGGCTGAATGGCAGTTATCATCATCTATAACCCTAAGCTCACCCTCCTTAACTTTTACCTCTACGCCATAATGACTGCAACCATCTTCCTCTCCCTAAACACAATTAAAGTGCTAAAACTATCAACCCTCATAACTGCATGGACCAAAATCCCATCCCTAAACGCAATGCTGCTCCTAACCTTACTCTCTCTTGCAGGCCTTCCTCCCCTAACAGGATTCCTGCCTAAATGACTTATTATTCAAGAATTAACTAAACAAGACATAGCCCCGGCAGCCACACTCATTTCCCTCCTCTCCCTACTAAGTCTCTTCTTCTACCTCCGACTTGCATACTGCACAACCATCACACTCCCCCCACACACCACAAATCACATGAAGCAATGACGTACTAACAAATCAACCAGCATCGTAATCGCCATCTTAACCACCGCATCCGTCATACTTCTCCCCATCTCGCCTATAATCCTCACCATTGTTTAA
44253_SnMartinPE ATAAACCCCCAAGCTAACCTAATCTTCATTACCAGCCTACTCCTAGGAACAACCATTACCATCTCAAGCAACCATTGAATCATAGCCTGAACCGGCCTTGAAATCAACACGCTTGCCGTCCTCCCATTAATCTCAAAATCCCACCACCCACGAGCCATTGAAGCCGCCACCAAATATTTCCTCACCCAAGCAGCTGCATCTGCCCTCGTTTTATTCTCCAGTATAACCAACGCATGACACACTGGGCAATGAGACATCACCCAACTCACTCACCCAGCATCCTCCCTAATCCTAACCTCAGCAATCGCAATGAAACTAGGACTAGTACCATTCCACTTCTGATTCCCAGAAGTACTCCAAGGCTCTCCCCTAACCACCGGCCTCCTCCTATCAACCATCATGAAACTCCCCCCAATCACACTGCTCTACATAACCTCCCCCTCATTAAACCCAACCCTACTAACTACCCTGGCCATTCTCTCAACAGCCCTAGGAGGATGAATAGGCCTCAACCAAACACAAATCCGAAAAATCCTAGCCTTTTCCTCCATCTCGCACCTAGGCTGAATGGCAGTTATCATCATCTATAACCCTAAGCTCACCCTCCTTAACTTTTACCTCTACGCCATAATGACTGCAACCATCTTCCTCTCCCTAAACACAATTAAAGTGCTAAAACTATCAACCCTCATAACTGCATGGACCAAAATCCCATCCCTAAACGCAATGCTGCTCCTAACCTTACTCTCTCTTGCAGGCCTTCCTCCCCTAACAGGATTCCTGCCTAAATGACTTATTATTCAAGAATTAACTAAACAAGACATAGCCCCGGCAGCCACACTCATTTCCCTCCTCTCCCTACTAAGTCTCTTCTTCTACCTCCGACTCGCATACTGCACAACCATCACACTCCCCCCACACACCACAAATCACATGAAGCAATGACGTACTAACAAATCAACCAGCATCGTAATCGCCATCTTAACCACCGCATCCGTCATACTTCTCCCCATCTCGCCTATAATCCTCACCATTGTTTAA
44435_SnMartinPE ATAAACCCCCAAGCTAACCTAATCTTCATTACCAGCCTACTCCTAGGAACAACCATTACCATCTCAAGCAACCATTGAATCATAGCCTGAACCGGCCTTGAAATCAACACGCTTGCCGTCCTCCCATTAATCTCAAAATCCCACCACCCACGAGCCATTGAAGCCGCCACCAAATATTTCCTCACCCAAGCAGCTGCATCTGCCCTCGTTTTATTCTCCAGCATAACCAACGCATGACACACTGGGCAATGAGACATCACCCAACTCACTCACCCAGCATCCTCCCTAATCCTAACCTCAGCAATCGCAATGAAGCTAGGACTAGTACCATTCCACTTCTGATTCCCAGAAGTACTCCAAGGCTCTCCCCTAACCACCGGCCTCCTCCTATCAACCATCATGAAACTCCCCCCAATCACACTGCTCTACATAACCTCCCCCTCATTAAACCCAACCCTACTAACTACCCTGGCCATTCTCTCAACAGCCCTAGGAGGATGAATAGGCCTCAACCAAACACAAATCCGAAAAATCCTAGCCTTTTCCTCCATCTCGCACCTAGGCTGAATGGCAGTTATCATCATCTATAACCCTAAGCTCACCCTCCTTAACTTTTACCTCTACGCCATAATGACTGCAACCATCTTCCTCTCCCTAAACACAATTAAAGTGCTAAAACTATCAACCCTCATAACTGCATGGACCAAAATCCCATCCCTAAACGCAATGCTGCTCCTAACCTTACTCTCTCTTGCAGGCCTTCCTCCCCTAACAGGATTCCTGCCTAAATGACTTATTATTCAAGAATTAACTAAACAAGACATAGCCCCGGCAGCCACACTCATTTCCCTCCTCTCCCTACTAAGTCTCTTCTTCTACCTCCGACTCGCATACTGCACAACCATCACACTCCCCCCACACACCACAAATCACATGAAGCAATGACGTACTAACAAATCAACCAGCATCGTAATCGCCATCTTAACCACCGCATCCGTCATACTTCTCCCCATCTCACCTATAATCCTCACCATTGTTTAA
5621_AmazonasPE ATAAACCCCCAAGCTAACCTAATCTTCATTACCAGCCTACTCCTAGGAACAACCATTACCATCTCAAGCAACCATTGAATCATAGCCTGAACCGGCCTTGAAATCAACACGCTTGCCGTCCTCCCATTAATCTCAAAATCCCACCACCCACGAGCCATTGAAGCCGCCACCAAATATTTCCTCACCCAAGCAGCTGCATCTGCCCTCGTTTTATTCTCCAGCATAACCAACGCATGACACACTGGGCAATGAGACATCACCCAACTCACTCACCCAGCATCCTCCCTAATCCTAACCTCAGCAATCGCAATGAAACTAGGACTAGTACCATTCCACTTCTGATTCCCAGAAGTACTCCAAGGCTCTCCCCTAACCACCGGCCTCCTCCTATCAACCATCATGAAACTCCCCCCAATCACACTGCTCTACATAACCTCCCCCTCATTAAACCCAACCCTACTAACTACCCTGGCCATTCTCTCAACAGCCCTAGGAGGATGAATAGGCCTCAACCAAACACAAATCCGAAAAATCCTAGCCTTTTCCTCCATCTCGCACCTAGGCTGAATGGCAGTTATCATCATCTATAACCCTAAGCTCACCCTCCTTAACTTTTACCTCTACGCCATAATGACTGCAACCATCTTCCTCTCCCTAAACACAATTAAAGTGCTAAAACTATCAACCCTCATAACTGCATGGACCAAAATCCCATCCCTAAACGCAATGCTGCTCCTAACCTTACTCTCTCTTGCAGGCCTTCCTCCCCTAACAGGATTCCTGCCTAAATGACTTATTATTCAAGAATTAACTAAACAAGACATAGCCCCGGCAGCCACACTCATTTCCCTCCTCTCCCTACTAAGTCTCTTCTTCTACCTCCGACTCGCATACTGCACAACCATCACACTCCCCCCACACACCACAAATCACATGAAGCAATGACGTACTAACAAATCAACCAGCATCGTAATCGCCATCTTAACCACCGCATCCGTCATACTTCTCCCCATCTCGCCTATAATCCTCACCATTGTTTAA
7992_PascoPE ATAAACCCCCAAGCTAACCTAATTTTCATCACCAGCCTACTCCTAGGAACAACCATTACCATCTCAAGCAACCATTGAATCATAGCCTGAACAGGCCTTGAAATCAACACGCTTGCCGTCCTCCCACTAATCTCAAAATCCCATCACCCACGAGCCATTGAAGCCGCCACTAAATACTTCCTCACCCAAGCAGCTGCATCCGCCCTCGTTTTATTCTCCAGTATAACCAACGCATGACACACTGGGCAATGAGACATCACCCAGCTCACTCACCCAGCATCCTCCCTAATCCTGACCTCAGCAATCGCAATGAAACTAGGACTAGTACCATTCCACTTCTGATTCCCAGAAGTACTCCAAGGCTCCCCCTTAACTACCGGCCTCCTTCTATCAACTGTCATAAAACTCCCCCCAATTACACTACTCTACATAACCTCCCCCTCATTAAACCCAACCCTACTAACTACCCTAGCCATCCTATCAACAGCCCTAGGAGGATGGATAGGCCTCAACCAAACACAAATCCGAAAGATCTTAGCCTTTTCCTCTATCTCACACCTAGGCTGAATAGCAATCATCATCATCTACAACCCTAAACTCACCCTCCTTAACTTCTACCTATATGCCATAATAACCGCAACCATCTTCCTTACCCTAAACACAATTAAAGTACTAAAACTATCAACCCTCATAACTGCATGAACCAAAATCCCATCCCTAAACGCAATGTTGCTCCTAACTTTACTCTCCCTTGCAGGCCTTCCTCCCCTAACAGGATTCCTGCCTAAATGACTTATCATTCAAGAACTGACTAAACAAGACATAGCTCCAGCAGCCACACTCATTTCCCTCCTCTCCTTACTAAGCCTCTTCTTCTACCTCCGACTCGCATACTGTACAACCATTACACTCCCCCCACACACCACAAACCACATGAAGCAATGACGTACTAACAAATCAACCAACATCGCAATTGCCATCTTAACTACGGCATCCGTCATACTTCTCCCAATCTCACCTATAATCCTTACCATTGTTTAA
8014_PascoPE ATAAACCCCCAAGCTAACCTAATTTTCATCACCAGCCTACTCCTAGGAACAACCATTACCATCTCAAGCAACCATTGAATCATAGCCTGAACAGGCCTTGAAATCAACACGCTTGCCGTCCTCCCACTAATCTCAAAATCCCATCACCCACGAGCCATTGAAGCCGCCACTAAATACTTCCTCACCCAAGCAGCTGCATCCGCCCTCGTTTTATTCTCCAGTATAACCAACGCATGACACACTGGGCAATGAGACATCACCCAGCTCACTCACCCAGCATCCTCCCTAATCCTGACCTCAGCAATCGCAATGAAACTAGGACTAGTACCATTCCACTTCTGATTCCCAGAAGTACTCCAAGGCTCCCCCTTAACTACCGGTCTCCTTCTATCAACTATCATAAAACTCCCCCCAATTACACTACTCTACATAACCTCCCCCTCATTAAACCCAACCCTACTAACTACCCTAGCCATCCTATCAACAGCCCTAGGAGGATGGATAGGCCTCAACCAAACACAAATCCGAAAGATCTTAGCCTTTTCCTCTATCTCACACCTAGGCTGAATAGCAATCATCATCATCTACAACCCTAAACTCACCCTCCTTAACTTCTACCTATATGCCATAATAACCGCAACCATCTTCCTTACCCTAAACACAATTAAAGTACTAAAACTATCAACCCTCATAACTGCATGAACCAAAATCCCATCCCTAAACGCAATGTTGCTACTAACTTTACTCTCCCTTGCAGGCCTTCCTCCCCTAACAGGATTCCTGCCTAAATGACTTATCATTCAAGAACTGACTAAACAAGACATAGCTCCAGCAGCCACACTCATTTCCCTCCTCTCCTTACTAAGTCTCTTCTTCTACCTCCGACTCGCATACTGTACAACCATTACACTCCCCCCACACACCACAAACCACATGAAGCAATGACGTACTAACAAATCAACCAACATCGCAATTGCCATCTTAACTACGGCATCCGTCATACTTCTCCCAATCTCACCTATAATCCTTACCATTGTTTAA
AM.DOT11810_LaPazBO ATAAACCCCCAAGCTAACCTAATTTTCATCACCAGCCTACTCCTAGGAACAACCATTACCATCTCAAGCAACCATTGAATCATAGCCTGAACAGGCCTTGAAATCAACACGCTTGCCGTCCTCCCACTAATCTCAAAATCCCATCACCCACGAGCCATTGAAGCTGCCACTAAATACTTCCTCACCCAAGCAGCTGCATCCGCCCTCGTTTTATTCTCCAGTATAACCAACGCATGACACACTGGGCAATGAGACATCACCCAGCTCACTCACCCAGCATCCTCCCTAATCCTAACCTCAGCAATCGCAATGAAACTAGGACTAGTACCATTCCACTTCTGATTCCCAGAAGTACTCCAAGGCTCCCCCTTAACTACCGGCCTCCTTCTATCAACTATCATAAAACTCCCCCCAATTACACTACTCTACATAACCTCCCCCTCATTAAACCCAACCCTACTAACTACCCTGGCCATCCTATCAACAGCMCWAGGAGGAKGGATAGGMCTCAAYCAAACACAAATCSGAAAGATCTTAGCCTTTTCCTCTATCTCACACCTAGGCTGAATAGCAATCATCATCATCTACAACCCTAAACTCACCCTCCTTAACTTCTACCTCTACGCCATAATAACCACAACCATCTTCCTTACCCTAAACACAATTAAAGTACTAAAACTATCAACCCTCATAACTGCATGAACCAAAATCCCATCCCTAAACGCAATGCTGCTTCTAACTTTACTCTCCCTTGCAGGCCTTCCTCCCCTAACAGGATTCCTGCCTAAATGACTTATCATTCAAGAACTGACTAAACAAGACATAGCCCCAGCAGCCACACTCATTTCCCTCCTCTCCCTACTAAGTCTCTTCTTCTACCTCCGACTCGCATACTGTACAACCATTACACTCCCCCCACACACCACAAACCACATGAAGCAATGACGTACTAACAAATCAACCAACATCGCAATCGCCATCTTAACTACCACATCCGTCATACTTCTCCCCATCTCACCTATAATCCTTACCATTGTTTAA
AM.DOT11820_LaPazBO ATAAACCCCCAAGCTAACCTAATTTTCATCACCAGCCTACTCCTAGGAACAACCATTACCATCTCAAGCAACCATTGAATCATAGCCTGAACAGGCCTTGAAATCAACACGCTTGCCGTCCTCCCACTAATCTCAAAATCCCATCACCCACGAGCCATTGAAGCCGCCACTAAATACTTCCTCACCCAAGCAGCTGCATCCGCCCTCGTTTTATTCTCCAGTATAACCAACGCATGACACACTGGGCAATGAGACATCACCCAGCTCACTCACCCAGCATCCTCCCTAATCCTAACCTCAGCAATCGCAATGAAACTAGGACTAGTACCATTCCACTTCTGATTCCCAGAAGTACTCCAAGGCTCCCCCTTAACTACCGGCCTCCTTCTATCAACTATCATAAAACTCCCCCCAATTACACTACTCTACATAACCTCCCCCTCATTAAACCCAACCCTACTAACTACCCTGGCCATCCTATCAACAGCCCTAGGAGGATGGATAGGCCTCAACCAAACACAAATCCGAAAGATCTTAGCCTTTTCCTCTATCTCACACCTAGGCTGAATAGCAATCATCATCATCTACAACCCTAAACTCACCCTCCTTAACTTCTACCTCTACGCCATAATAACCGCAACCATCTTCCTTACCCTAAACACAATTAAAGTACTAAAACTATCAACCCTTATAACTGCATGAACCAAAATCCCATCCCTAAACGCAATGCTGCTCCTAACTTTACTCTCCCTTGCAGGCCTTCCTCCCCTAACAGGATTCCTGCCTAAATGACTTATCATTCAAGAACTGACTAAACAAGACATAGCCCCAGCAGCCACACTCATTTCCCTCCTCTCCCTACTAAGTCTCTTCTTCTACCTCCGACTCGCATACTGTACAACCATTACACTCCCCCCACACACCACAAACCACATGAAGCAATGACGTACTAACAAATCAACCAGCATCGCAATCGCCATCTTAACTACCACATCCGTCATACTTCTCCCCATCTCACCTATAATCCTTACCATTGTTTAA
AM.DOT2700_LaPazBO ATAAACCCCCAAGCTAACCTAATTTTCATCACCAGCCTACTCCTAGGAACAACCATTACCATCTCAAGCAACCATTGAATCATAGCCTGAACAGGCCTTGAAATCAACACGCTTGCCGTCCTCCCACTAATCTCAAAATCCCATCACCCACGAGCCATTGAAGCCGCCACTAAATACTTCCTCACCCAAGCAGCTGCATCCGCCCTCGTTTTATTCTCCAGTATAACCAACGCATGACACACTGGGCAATGAGACATCACCCAGCTCACTCACCCAGCATCCTCCCTAATCCTAACCTCAGCAATCGCAATGAAACTAGGACTAGTACCATTCCACTTCTGATTCCCAGAAGTACTCCAAGGCTCCCCCTTAACTACCGGCCTCCTTCTATCAACTATCATAAAACTCCCCCCAATTACACTACTCTACATAACCTCCCCCTCATTAAACCCAACCCTACTAACTACCCTGGCCATCCTATCAACAGCCCTAGGAGGATGGATAGGCCTCAACCAAACACAAATCCGAAAGATCTTAGCCTTTTCCTCTATCTCACACCTAGGCTGAATAGCAATCATCATCATCTACAACCCTAAACTCACCCTCCTTAACTTCTACCTCTACGCCATAATAACCGCAACCATCTTCCTTACCCTAAACACAATTAAAGTACTAAAACTATCAACCCTTATAACTGCATGAACCAAAATCCCATCCCTAAACGCAATGCTGCTCCTAACTTTACTCTCCCTTGCAGGCCTTCCTCCCCTAACAGGATTCCTGCCTAAATGACTTATCATTCAAGAACTGACTAAACAAGACATAGCCCCAGCAGCCACACTCATTTCCCTCCTCTCCCTACTAAGTCTCTTCTTCTACCTCCGACTCGCATACTGTACAACCATTACACTCCCCCCACACACCACAAACCACATGAAGCAATGACGTACTAACAAACCAACCAACATCGCAATCGCCATCTTAACTACCACATCCGTCATACTTCTCCCCATCTCACCTATAATCCTTACCATTGTTTAA
AMC1049_Guaraque_NTachVE ATAAACCCCCAAGCAAACCTAATTTTCATTACCAGCCTACTCCTAGGAACAACCATTACCATCTCAAGCAACCATTGAATCATAGCCTGAACCGGCCTTGAAATCAACACGCTTGCCATCCTCCCACTAATCTCAAAATCCCACCACCCACGAGCCATTGAAGCCGCCACCAAATATTTCCTCACCCAAGCAGCAGCATCTGCCCTCGTTTTATTCTCCAGCATAACCAACGCATGACACACTGGGCAATGAGACATCACCCAGCTCACCCACCCAGCATCCTCCCTAATCCTAACCTCAGCAATCGCAATGAAACTAGGACTAGTACCATTCCACTTTTGATTCCCAGAAGTACTCCAAGGCTCTCCCCTAACTACCGGCCTCCTCCTATCGACCATCATGAAACTTCCCCCAATTACACTGCTCTACATAACCTCCCCCTCATTGAACCCAACCCTACTAACTACCCTAGCCATTCTTTCAACAGCCCTAGGAGGATGGATAGGCCTCAACCAAACACAAATCCGAAAGATCCTAGCTTTTTCCTCCATCTCGCACCTAGGCTGAATGGCAATCATCATCATCTATAACCCTAAGCTCACCCTACTTAACTTTTACCTCTACGCCATAATGACCGCAACCATCTTCCTCACCCTAAACACAATCAAAGTACTAAAACTATCAACCCTCATAACTGCATGAACCAAAATCCCATCCCTAAACGCAATGCTGCTCCTAACCTTACTCTCTCTTGCAGGCCTTCCTCCCCTAACAGGATTCCTGCCTAAATGACTTATCATTCAAGAATTGACTAAACAGGACATAGCCCCAGCAGCCACACTCATTTCCCTTCTCTCCCTACTAAGTCTCTTCTTCTACCTCCGACTTGCATACTGTACAACCATTACACTCCCCCCACACACCACAAATCACATGAAGCAATGACGTACTAACAAATCAACCAACATCACAATCGCCATCTTAACTACCGCGTCCGTCATACTTCTCCCCATCTCGCCTATAATCCTCACCATTGTCTAA
AMC1051_Guaraque_NTachVE ATAAACCCCCAAGCAAACCTAATTTTCATTACCAGCCTACTCCTAGGAACAACCATTACCATCTCAAGCAACCATTGAATCATAGCCTGAACCGGCCTTGAAATCAACACGCTTGCCATCCTCCCACTAATCTCAAAATCCCACCACCCACGAGCCATTGAAGCCGCCACCAAATATTTCCTCACCCAAGCAGCAGCATCTGCCCTCGTTTTATTCTCCAGCATAACCAACGCATGACACACTGGGCAATGAGACATCACCCAGCTCACCCACCCAGCATCCTCCCTAATCCTAACCTCAGCAATCGCAATGAAACTAGGACTAGTACCATTCCACTTTTGATTCCCAGAAGTACTCCAAGGCTCTCCCCTAACTACCGGCCTCCTCCTATCGACCATCATGAAACTTCCCCCAATTACACTGCTCTACATAACCTCCCCCTCATTGAACCCAACCCTACTAACTACCCTAGCCATTCTTTCAACAGCCCTAGGAGGATGGATAGGCCTCAACCAAACACAAATCCGAAAGATCCTAGCTTTTTCCTCCATCTCGCACCTAGGCTGAATGGCAATCATCATCATCTATAACCCTAAGCTCACCCTACTTAACTTTTACCTCTACGCCATAATGACCGCAACCATCTTCCTCACCCTAAACACAATCAAAGTACTAAAACTATCAACCCTCATAACTGCATGAACCAAAATCCCATCCCTAAACGCAATGCTGCTCCTAACCTTACTCTCTCTTGCAGGCCTTCCTCCCCTAACAGGATTCCTGCCTAAATGACTTATCATTCAAGAATTGACTAAACAGGACATAGCCCCAGCAGCCACACTCATTTCCCTTCTCTCCCTACTAAGTCTCTTCTTCTACCTCCGACTTGCATACTGTACAACCATTACACTCCCCCCACACACCACAAATCACATGAAGCAATGACGTACTAACAAATCAACCAACATCACAATCGCCATCTTAACTACCGCGTCCGTCATACTTCTCCCCATCTCGCCTATAATCCTCACCATTGTCTAA
AMC1054_Guaraque_NTachVE ATAAACCCCCAAGCAAACCTAATTTTCATTACCAGCCTACTCCTAGGAACAACCATTACCATCTCAAGCAACCATTGAATCATAGCCTGAACCGGCCTTGAAATCAACACGCTTGCCATCCTCCCACTAATCTCAAAATCCCACCACCCACGAGCCATTGAAGCCGCCACCAAATATTTCCTCACCCAAGCAGCAGCATCTGCCCTCGTTTTATTCTCCAGCATAACCAACGCATGACACACTGGGCAATGAGACATCACCCAGCTCACCCACCCAGCATCCTCCCTAATCCTAACCTCAGCAATCGCAATGAAACTAGGACTAGTACCATTCCACTTTTGATTCCCAGAAGTACTCCAAGGCTCTCCCCTAACTACCGGCCTCCTCCTATCGACCATCATGAAACTTCCCCCAATTACACTGCTCTACATAACCTCCCCCTCATTGAACCCAACCCTACTAACTACCCTAGCCATTCTTTCAACAGCCCTAGGAGGATGGATAGGCCTCAACCAAACACAAATCCGAAAGATCCTAGCTTTTTCCTCCATCTCGCACCTAGGCTGAATGGCAATCATCATCATCTATAACCCTAAGCTCACCCTACTTAACTTTTACCTCTACGCCATAATGACCGCAACCATCTTCCTCACCCTAAACACAATCAAAGTACTAAAACTATCAACCCTCATAACTGCATGAACCAAAATCCCATCCCTAAACGCAATGCTGCTCCTAACCTTACTCTCTCTTGCAGGCCTTCCTCCCCTAACAGGATTCCTGCCTAAATGACTTATCATTCAAGAATTGACTAAACAGGACATAGCCCCAGCAGCCACACTCATTTCCCTTCTCTCCCTACTAAGTCTCTTCTTCTACCTCCGACTTGCATACTGTACAACCATTACACTCCCCCCACACACCACAAATCACATGAAGCAATGACGTACTAACAAATCAACCAACATCACAATCGCCATCTTAACTACCGCGTCCGTCATACTTCTCCCCATCTCGCCTATAATCCTCACCATTGTCTAA
AMC1063_Guaraque_NTachVE ATAAACCCCCAAGCAAACCTAATTTTCATTACCAGCCTACTCCTAGGAACAACCATTACCATCTCAAGCAACCATTGAATCATAGCCTGAACCGGCCTTGAAATCAACACGCTTGCCATCCTCCCACTAATCTCAAAATCCCACCACCCACGAGCCATTGAAGCCGCCACCAAATATTTCCTCACCCAAGCAGCAGCATCTGCCCTCGTTTTATTCTCCAGCATAACCAACGCATGACACACTGGGCAATGAGACATCACCCAGCTCACCCACCCAGCATCCTCCCTAATCCTAACCTCAGCAATCGCAATGAAACTAGGACTAGTACCATTCCACTTTTGATTCCCAGAAGTACTCCAAGGCTCTCCCCTAACTACCGGCCTCCTCCTATCGACCATCATGAAACTTCCCCCAATTACACTGCTCTACATAACCTCCCCCTCATTGAACCCAACCCTACTAACTACCCTAGCCATTCTTTCAACAGCCCTAGGAGGATGGATAGGCCTCAACCAAACACAAATCCGAAAGATCCTAGCTTTTTCCTCCATCTCGCACCTAGGCTGAATGGCAATCATCATCATCTATAACCCTAAGCTCACCCTACTTAACTTTTACCTCTACGCCATAATGACCGCAACCATCTTCCTCACCCTAAACACAATCAAAGTACTAAAACTATCAACCCTCATAACTGCATGAACCAAAATCCCATCCCTAAACGCAATGCTGCTCCTAACCTTACTCTCTCTTGCAGGCCTTCCTCCCCTAACAGGATTCCTGCCTAAATGACTTATCATTCAAGAATTGACTAAACAGGACATAGCCCCAGCAGCCACACTCATTTCCCTTCTCTCCCTACTAAGTCTCTTCTTCTACCTCCGACTTGCATACTGTACAACCATTACACTCCCCCCACACACCACAAATCACATGAAGCAATGACGTACTAACAAATCAACCAACATCACAATCGCCATCTTAACTACCGCGTCCGTCATACTTCTCCCCATCTCGCCTATAATCCTCACCATTGTCTAA
AMC1114_China_NTachVE ATAAACCCCCAAGCAAACCTAATTTTCATTACCAGCCTACTCCTAGGAACAACCATTACCATCTCAAGCAACCATTGAATCATAGCCTGAACCGGCCTTGAAATCAACACGCTTGCCATCCTCCCACTAATCTCAAAATCCCACCACCCACGAGCCATTGAAGCCGCCACCAAATATTTCCTCACCCAAGCAGCAGCATCTGCCCTCGTTTTATTCTCCAGCATAACCAACGCATGACACACTGGGCAATGAGACATCACCCAGCTCACCCACCCAGCATCCTCCCTAATCCTAACCTCAGCAATCGCAATGAAACTAGGACTAGTACCATTCCACTTTTGATTCCCAGAAGTACTCCAAGGCTCTCCCCTAACTACCGGCCTCCTCCTATCGACCATCATGAAACTTCCCCCAATTACACTGCTCTACATAACCTCCCCCTCATTGAACCCAACCCTACTAACTACCCTAGCCATTCTTTCAACAGCCCTAGGAGGATGGATAGGCCTCAACCAAACACAAATCCGAAAGATCCTAGCTTTTTCCTCCATCTCGCACCTAGGCTGAATGGCAATCATCATCATCTATAACCCTAAGCTCACCCTACTTAACTTTTACCTCTACGCCATAATGACCGCAACCATCTTCCTCACCCTAAACACAATCAAAGTACTAAAACTATCAACCCTCATAACTGCATGAACCAAAATCCCATCCCTAAACGCAATGCTGCTCCTAACCTTACTCTCTCTTGCAGGCCTTCCTCCCCTAACAGGATTCCTGCCTAAATGACTTATCATTCAAGAATTGACTAAACAGGACATAGCCCCAGCAGCCACACTCATTTCCCTTCTCTCCCTACTAAGTCTCTTCTTCTACCTCCGACTTGCATACTGTACAACCATTACACTCCCCCCACACACCACAAATCACATGAAGCAATGACGTACTAACAAATCAACCAACATCACAATCGCCATCTTAACTACCGCGTCCGTCATACTTCTCCCCATCTCGCCTATAATCCTCACCATTGTCTAA
AMC1124_China_NTachVE ATAAACCCCCAAGCAAACCTAATTTTCATTACCAGCCTACTCCTAGGAACAACCATTACCATCTCAAGCAACCATTGAATCATAGCCTGAACCGGCCTTGAAATCAACACGCTTGCCATCCTCCCACTAATCTCAAAATCCCACCACCCACGAGCCATTGAAGCCGCCACCAAATATTTCCTCACCCAAGCAGCAGCATCTGCCCTCGTTTTATTCTCCAGCATAACCAACGCATGACACACTGGGCAATGAGACATCACCCAGCTCACCCACCCAGCATCCTCCCTAATCCTAACCTCAGCAATCGCAATGAAACTAGGACTAGTACCATTCCACTTTTGATTCCCAGAAGTACTCCAAGGCTCTCCCCTAACTACCGGCCTCCTCCTATCGACCATCATGAAACTTCCCCCAATTACACTGCTCTACATAACCTCCCCCTCATTGAACCCAACCCTACTAACTACCCTAGCCATTCTTTCAACAGCCCTAGGAGGATGGATAGGCCTCAACCAAACACAAATCCGAAAGATCCTAGCTTTTTCCTCCATCTCGCACCTAGGCTGAATGGCAATCATCATCATCTATAACCCTAAGCTCACCCTACTTAACTTTTACCTCTACGCCATAATGACCGCAACCATCTTCCTCACCCTAAACACAATCAAAGTACTAAAACTATCAACCCTCATAACTGCATGAACCAAAATCCCATCCCTAAACGCAATGCTGCTCCTAACCTTACTCTCTCTTGCAGGCCTTCCTCCCCTAACAGGATTCCTGCCTAAATGACTTATCATTCAAGAATTGACTAAACAGGACATAGCCCCAGCAGCCACACTCATTTCCCTTCTCTCCCTACTAAGTCTCTTCTTCTACCTCCGACTTGCATACTGTACAACCATTACACTCCCCCCACACACCACAAATCACATGAAGCAATGACGTACTAACAAATCAACCAACATCACAATCGCCATCTTAACTACCGCGTCCGTCATACTTCTCCCCATCTCGCCTATAATCCTCACCATTGTCTAA
AMC1126_China_NTachVE ATAAACCCCCAAGCAAACCTAATTTTCATTACCAGCCTACTCCTAGGAACAACCATTACCATCTCAAGCAACCATTGAATCATAGCCTGAACCGGCCTTGAAATCAACACGCTTGCCATCCTCCCACTAATCTCAAAATCCCACCACCCACGAGCCATTGAAGCCGCCACCAAATATTTCCTCACCCAAGCAGCAGCATCTGCCCTCGTTTTATTCTCCAGCATAACCAACGCATGACACACTGGGCAATGAGACATCACCCAGCTCACCCACCCAGCATCCTCCCTAATCCTAACCTCAGCAATCGCAATGAAACTAGGACTAGTACCATTCCACTTTTGATTCCCAGAAGTACTCCAAGGCTCTCCCCTAACTACCGGCCTCCTCCTATCGACCATCATGAAACTTCCCCCAATTACACTGCTCTACATAACCTCCCCCTCATTGAACCCAACCCTACTAACTACCCTAGCCATTCTTTCAACAGCCCTAGGAGGATGGATAGGCCTCAACCAAACACAAATCCGAAAGATCCTAGCTTTTTCCTCCATCTCGCACCTAGGCTGAATGGCAATCATCATCATCTATAACCCTAAGCTCACCCTACTTAACTTTTACCTCTACGCCATAATGACCGCAACCATCTTCCTCACCCTAAACACAATCAAAGTACTAAAACTATCAACCCTCATAACTGCATGAACCAAAATCCCATCCCTAAACGCAATGCTGCTCCTAACCTTACTCTCTCTTGCAGGCCTTCCTCCCCTAACAGGATTCCTGCCTAAATGACTTATCATTCAAGAATTGACTAAACAGGACATAGCCCCAGCAGCCACACTCATTTCCCTTCTCTCCCTACTAAGTCTCTTCTTCTACCTCCGACTTGCATACTGTACAACCATTACACTCCCCCCACACACCACAAATCACATGAAGCAATGACGTACTAACAAATCAACCAACATCACAATCGCCATCTTAACTACCGCGTCCGTCATACTTCTCCCCATCTCGCCTATAATCCTCACCATTGTCTAA
AMC1215_Mesa_NTachVE ATAAACCCCCAAGCAAACCTAATTTTCATTACCAGCCTACTCCTAGGAACAACCATTACCATCTCAAGCAACCATTGAATCATAGCCTGAACCGGCCTTGAAATCAACACGCTTGCCATCCTCCCACTAATCTCAAAATCCCACCACCCACGAGCCATTGAAGCCGCCACCAAATATTTCCTCACCCAAGCAGCAGCATCTGCCCTCGTTTTATTCTCCAGCATAACCAACGCATGACACACTGGGCAATGAGACATCACCCAGCTCACCCACCCAGCATCCTCCCTAATCCTAACCTCAGCAATCGCAATGAAACTAGGACTAGTACCATTCCACTTTTGATTCCCAGAAGTACTCCAAGGCTCTCCCCTAACTACCGGCCTCCTCCTATCGACCATCATGAAACTTCCCCCAATTACACTGCTCTACATAACCTCCCCCTCATTGAACCCAACCCTACTAACTACCCTAGCCATTCTTTCAACAGCCCTAGGAGGATGGATAGGCCTCAACCAAACACAAATCCGAAAGATCCTAGCTTTTTCCTCCATCTCGCACCTAGGCTGAATGGCAATCATCATCATCTATAACCCTAAGCTCACCCTACTTAACTTTTACCTCTACGCCATAATGACCGCAACCATCTTCCTCACCCTAAACACAATCAAAGTACTAAAACTATCAACCCTCATAACTGCATGAACCAAAATCCCATCCCTAAACGCAATGCTGCTCCTAACCTTACTCTCTCTTGCAGGCCTTCCTCCCCTAACAGGATTCCTGCCTAAATGACTTATCATTCAAGAATTGACTAAACAGGACATAGCCCCAGCAGCCACACTCATTTCCCTTCTCTCCCTACTAAGTCTCTTCTTCTACCTCCGACTTGCATACTGTACAACCATTACACTCCCCCCACACACCACAAATCACATGAAGCAATGACGTACTAACAAATCAACCAACATCACAATCGCCATCTTAACTACCGCGTCCGTCATACTTCTCCCCATCTCGCCTATAATCCTCACCATTGTCTAA
AMC1236_Mesa_NTachVE ATAAACCCCCAAGCAAACCTAATTTTCATTACCAGCCTACTCCTAGGAACAACCATTACCATCTCAAGCAACCATTGAATCATAGCCTGAACCGGCCTTGAAATCAACACGCTTGCCATCCTCCCACTAATCTCAAAATCCCACCACCCACGAGCCATTGAAGCCGCCACCAAATATTTCCTCACCCAAGCAGCAGCATCTGCCCTCGTTTTATTCTCCAGCATAACCAACGCATGACACACTGGGCAATGAGACATCACCCAGCTCACCCACCCAGCATCCTCCCTAATCCTAACCTCAGCAATCGCAATGAAACTAGGACTAGTACCATTCCACTTTTGATTCCCAGAAGTACTCCAAGGCTCTCCCCTAACTACCGGCCTCCTCCTATCGACCATCATGAAACTTCCCCCAATTACACTGCTCTACATAACCTCCCCCTCATTGAACCCAACCCTACTAACTACCCTAGCCATTCTTTCAACAGCCCTAGGAGGATGGATAGGCCTCAACCAAACACAAATCCGAAAGATCCTAGCTTTTTCCTCCATCTCGCACCTAGGCTGAATGGCAATCATCATCATCTATAACCCTAAGCTCACCCTACTTAACTTTTACCTCTACGCCATAATGACCGCAACCATCTTCCTCACCCTAAACACAATCAAAGTACTAAAACTATCAACCCTCATAACTGCATGAACCAAAATCCCATCCCTAAACGCAATGCTGCTCCTAACCTTACTCTCTCTTGCAGGCCTTCCTCCCCTAACAGGATTCCTGCCTAAATGACTTATCATTCAAGAATTGACTAAACAGGACATAGCCCCAGCAGCCACACTCATTTCCCTTCTCTCCCTACTAAGTCTCTTCTTCTACCTCCGACTTGCATACTGTACAACCATTACACTCCCCCCACACACCACAAATCACATGAAGCAATGACGTACTAACAAATCAACCAACATCACAATCGCCATCTTAACTACCGCGTCCGTCATACTTCTCCCCATCTCGCCTATAATCCTCACCATTGTCTAA
AMC1237_Mesa_NTachVE ATAAACCCCCAAGCAAACCTAATTTTCATTACCAGCCTACTCCTAGGAACAACCATTACCATCTCAAGCAACCATTGAATCATAGCCTGAACCGGCCTTGAAATCAACACGCTTGCCATCCTCCCACTAATCTCAAAATCCCACCACCCACGAGCCATTGAAGCCGCCACCAAATATTTCCTCACCCAAGCAGCAGCATCTGCCCTCGTTTTATTCTCCAGCATAACCAACGCATGACACACTGGGCAATGAGACATCACCCAGCTCACCCACCCAGCATCCTCCCTAATCCTAACCTCAGCAATCGCAATGAAACTAGGACTAGTACCATTCCACTTTTGATTCCCAGAAGTACTCCAAGGCTCTCCCCTAACTACCGGCCTCCTCCTATCGACCATCATGAAACTTCCCCCAATTACACTGCTCTACATAACCTCCCCCTCATTGAACCCAACCCTACTAACTACCCTAGCCATTCTTTCAACAGCCCTAGGAGGATGGATAGGCCTCAACCAAACACAAATCCGAAAGATCCTAGCTTTTTCCTCCATCTCGCACCTAGGCTGAATGGCAATCATCATCATCTATAACCCTAAGCTCACCCTACTTAACTTTTACCTCTACGCCATAATGACCGCAACCATCTTCCTCACCCTAAACACAATCAAAGTACTAAAACTATCAACCCTCATAACTGCATGAACCAAAATCCCATCCCTAAACGCAATGCTGCTCCTAACCTTACTCTCTCTTGCAGGCCTTCCTCCCCTAACAGGATTCCTGCCTAAATGACTTATCATTCAAGAATTGACTAAACAGGACATAGCCCCAGCAGCCACACTCATTTCCCTTCTCTCCCTACTAAGTCTCTTCTTCTACCTCCGACTTGCATACTGTACAACCATTACACTCCCCCCACACACCACAAATCACATGAAGCAATGACGTACTAACAAATCAACCAACATCACAATCGCCATCTTAACTACCGCGTCCGTCATACTTCTCCCCATCTCGCCTATAATCCTCACCATTGTCTAA
AMC913_Orocue_STachCO ATAAACCCCCAAGCAAACCTAATCTTCATTACCAGCCTACTCCTAGGAACAACCATTACCATCTCAAGCAACCATTGAATCATAGCCTGAACCGGCCTTGAAATCAACACGCTTGCCATCCTCCCACTAATCTCAAAATCCCACCACCCACGAGCCATTGAAGCCGCCACCAAATATTTCCTCACCCAAGCAGCAGCATCTGCCCTCGTTTTATTCTCCAGCATAACCAACGCATGACACACTGGGCAATGAGACATCACCCAGCTCACCCACCCAGCATCCTCCCTAATCCTGACCTCAGCAATCGCAATGAAACTAGGACTAGTACCATTCCACTTCTGATTCCCAGAAGTACTCCAAGGCTCTCCCCTAACTACCGGCCTCCTCCTATCGACCATCATGAAACTTCCCCCAATTACACTGCTCTACATAACCTCCCCCTCATTGAACCCAACCCTACTAACTACCCTAGCCATTCTTTCAACAGCCCTAGGAGGATGGATAGGCCTCAACCAAACACAAATCCGAAAGATCCTAGCTTTTTCCTCCATCTCGCACCTAGGCTGAATGGCAATCATCATCATCTATAACCCTAAGCTCACCCTACTTAACTTTTACCTCTACGCCATAATGACCGCAACCATCTTCCTCACCCTAAACACAATCAAAGTACTAAAACTATCAACCCTCATAACTGCATGAACCAAAATCCCATCCCTAAACGCAATGCTGCTCCTAACCTTACTCTCTCTTGCAGGCCTTCCTCCCCTAACAGGATTCCTGCCTAAATGACTTATCATTCAAGAATTGACTAAACAGGACATAGCCCCAGCAGCCACACTCATTTCCCTCCTCTCCCTACTAAGTCTCTTCTTCTACCTCCGACTTGCATACTGTACAACCATTACACTCCCCCCACACACCACAAATCACATGAAGCAATGACGTACTAACAAATCAACCAACATCACAATCGCCATCTTAACTACCGCGTCCGTCATACTTCTCCCCATCTCGCCTATAATCCTCACCATTGTCTAA
AMC979_EnvigadoAntCO ATAAACCCCCAAGCTAACCTAATCTTCATTACCAGCCTACTCCTAGGAACAACCATTACCATCTCAAGCAACCATTGAATCATAGCCTGAACCGGCCTTGAAATCAACACGCTTGCCATTCTCCCACTAATCTCAAAATCCCATCACCCACGAGCCATTGAAGCCGCCACCAAGTATTTTCTAACCCAAGCAGCTGCATCTGCCCTCGTTTTATTCTCCAGTATAACCAACGCATGACACACTGGGCAATGAGACATCACCCAGCTCACTCACCCAGCATCCTCCCTAATCCTAACCTCAGCAATCGCAATAAAACTAGGACTAGTACCATTCCACTTCTGATTCCCAGAAGTACTCCAAGGCTCTCCCCTAACTACCGGCCTCCTCCTATCAACCATCATGAAACTCCCCCCAATTACACTACTCTACATAACCTCCCCCTCATTGAACCCAACCCTACTAACTACCCTAGCCATTCTCTCAACAGCCCTAGGAGGATGGATAGGCCTCAACCAAACACAAATCCGAAAGATCCTAGCCTTTTCCTCCATCTCGCACCTAGGCTGAATGGCAATCATCATCATCTATAATCCTAAGCTCACCCTACTTAACTTTTATCTCTACGCCATAATGACCGCAACCATCTTCCTCACCCTAAACACAATTAAAGTATTAAAACTATCAACCCTCATAACTGCATGAACCAAAATCCCATCCCTAAACGCAATGCTGCTCCTAACCTTACTCTCTCTAGCAGGTCTTCCTCCCCTAACAGGATTCCTGCCTAAATGACTAATCATTCAAGAATTGACTAAACAGGACATAGCCCCAGCAGCCACACTCATCTCCCTCCTCTCCCTACTAAGTCTCTTCTTCTACCTCCGACTTGCATACTGTACAACCATCACACTCCCTCCACACACCACAAATCACATGAAGCAATGACGTACTAACAAATCAACCAGCATCGCAATCGCCATCTTAACCACCGCATCCGTCATACTTCTCCCCATCTCGCCTATAATCCTCACCATTGTTTAA
ANSP15563_CarchiEC ATAAACCCCCAAGCTAACCTAATCTTCATTACCAGCCTACTCCTAGGAACAACCATTACCATCTCAAGCAACCATTGAATCATAGCCTGAACCGGCCTTGAAATCAACACGCTTGCCGTCCTCCCATTAATCTCAAAATCCCACCACCCACGAGCCATTGAAGCCGCCACCAAATATTTCCTCACCCAAGCAGCTGCATCTGCTCTCGTTTTATTCTCCAGCATAACCAACGCATGACACACCGGGCAATGAGACATCACCCAACTCACTCACCCAGCATCCTCCCTAATCCTAACCTCAGCAATCGCAATAAAACTAGGACTAGTACCATTCCACTTCTGATTCCCAGAAGTACTCCAAGGCTCTCCCCTAACCACCGGCCTCCTCTTATCAACCCTCATGAAACTCCCCCCAATTACACTGCTCTACATAACCTCCCCCTCATTAAACCCAACCCTACTAACTACCCTAGCCATTCTCTCAACAGCCCTAGGAGGATGGATAGGCCTCAACCAAACACAAATCCGAAAAATCCTAGCCTTTTCCTCCATCTCGCACCTAGGCTGAATGGCAGTTATCATCATCTATAACCCTAAGCTCACCCTCCTTAACTTCTACCTCTACGCCATAATGACTGCGACCATCTTCCTCTCCCTAAACACAATTAAAGTGCTAAAACTATCGACCCTCATAACTGCATGGACCAAAATCCCATCCCTAAACGCAATGCTGCTCCTAACCTTACTCTCTCTTGCAGGCCTTCCTCCCCTGACAGGATTCCTGCCTAAATGACTTATTATTCAAGAATTAACTAAACAAGACATAGCCCCGGCAGCCACACTCATTTCCCTCCTCTCCCTACTAAGTCTCTTCTTCTATCTCCGACTCGCATACTGCACAACCATCACACTCCCCCCACACACCACAAATCACATGAAGCAATGACGTACTAACAAATCAACCAGCATCGTAATCGCCATCTTAACCACCGCATCCGTCATACTTCTCCCCATCTCACCTATAATCCTCACCATTGTTTAA
ANSP15762_CarchiEC ATAAACCCCCAAGCTAACCTAATCTTCATTACCAGCCTACTCCTAGGAACAACCATTACCATCTCAAGCAACCATTGAATCATAGCCTGAACCGGCCTTGAAATCAACACGCTTGCCGTCCTCCCATTAATCTCAAAATCCCACCACCCACGAGCCATTGAAGCCGCCACCAAATATTTCCTCACCCAAGCAGCTGCATCTGCTCTCGTTTTATTCTCCAGCATAACCAACGCATGACACACCGGGCAATGAGACATCACCCAACTCACTCACCCAGCATCCTCCCTAATCCTAACCTCAGCAATCGCAATAAAACTAGGACTAGTACCATTCCACTTCTGATTCCCAGAAGTACTCCAAGGCTCTCCCCTAACCACCGGCCTCCTCTTATCAACCCTCATGAAACTCCCCCCAATTACACTGCTCTACATAACCTCCCCCTCATTAAACCCAACCCTACTAACTACCCTAGCCATTCTCTCAACAGCCCTAGGAGGATGGATAGGCCTCAACCAAACACAAATCCGAAAAATCCTAGCCTTTTCCTCCATCTCGCACCTAGGCTGAATGGCAGTTATCATCATCTATAACCCTAAGCTCACCCTCCTTAACTTCTACCTCTACGCCATAATGACTGCGACCATCTTCCTCTCCCTAAACACAATTAAAGTGCTAAAACTATCGACCCTCATAACTGCATGGACCAAAATCCCATCCCTAAACGCAATGCTGCTCCTAACCTTACTCTCTCTTGCAGGCCTTCCTCCCCTGACAGGATTCCTGCCTAAATGACTTATTATTCAAGAATTAACTAAACAAGACATAGCCCCGGCAGCCACACTCATTTCCCTCCTCTCCCTACTAAGTCTCTTCTTCTACCTCCGACTCGCATACTGCACAACCATCACACTCCCCCCACACACCACAAATCACATGAAGCAATGACGTACTAACAAATCAACCAGCATCGTGATCGCCATCTTAACCACCGCATCCGTCATACTTCTCCCCATCTCACCTATAATCCTCACCATTGTTTAA
ANSP19410_NapoEC ATAAACCCCCAAGCTAACCTAATCTTCATTACCAGCCTACTCCTAGGAACAACCATTACCATCTCAAGCAACCATTGAATCATAGCCTGAACCGGCCTTGAAATCAACACGCTTGCCGTCCTCCCATTAATCTCAAAATCCCACCACCCACGAGCCATTGAAGCCGCCACCAAATATTTCCTCACCCAAGCAGCTGCATCTGCCCTCGTTTTATTCTCCAGCATAACCAACGCATGACACACTGGGCAATGAGACATCACCCAACTCACTCACCCAACATCCTCCCTAATCCTAACCTCAGCAATCGCAATGAAACTAGGACTAGTACCATTCCACTTCTGATTCCCAGAAGTACTCCAAGGCTCTCCCCTAACCACCGGCCTCCTCCTATCAACCATCATGAAACTCCCCCCAATTACACTGCTCTACATAACCTCCCCCTCATTAAACCCAACCCTACTGACTACCCTAGCCATTCTCTCAACAGCCCTGGGGGGATGGATAGGCCTCAACCAAACACAAATCCGAAAAATCCTAGCCTTTTCCTCCATCTCGCACCTAGGTTGAATGGCAGTTATCATCATCTATAACCCTAAGCTCACCCTCCTTAACTTTTATCTCTACGCCATAATGACTGCAACCGTCTTCCTCTCACTAAACGCAATTAAAGTGCTAAAACTATCGACCCTCATAACTGCATGGACCAAAATCCCATCCCTAAACGCAATGCTGCTCCTAACCTTACTCTCCCTTGCAGGCCTTCCTCCCCTAACAGGATTCCTGCCTAAATGACTTATTATTCAAGAATTAACTAAGCAAGACATAGCCCCGGCAGCCACACTCATTTCCCTCCTCTCCCTACTAAGTCTCTTCTTCTACCTCCGACTCGCATACTGCACAACCATCACACTCCCCCCACACACCACAAATCACATGAAGCAATGACGTACTAACAAGTCAACCAGCATCGTAATCGCCGTCTTAACCACCGCATCCGTCATACTTCTCCCTATCTCCCCTATAATCCTCACCATTGTTTAA
ANSP19494_NapoEC ATAAACCCCCAAGCTAACCTAATCTTCATTACCAGCCTACTCCTAGGAACAACCATTACCATCTCAAGCAACCATTGAATCATAGCCTGAACCGGCCTTGAAATCAACACGCTTGCCGTCCTCCCATTAATCTCAAAATCCCACCACCCACGAGCCATTGAAGCCGCCACCAAATATTTCCTCACCCAAGCAGCTGCATCTGCCCTCGTTTTATTCTCCAGCATAACCAACGCATGACACACTGGGCAATGAGACATCACCCAACTCACTCACCCAACATCCTCCCTAATCCTAACCTCAGCAATCGCAATGAAACTAGGACTAGTACCATTCCACTTCTGATTCCCAGAAGTACTCCAAGGCTCTCCCCTAACCACCGGCCTCCTCCTATCAACCATCATGAAACTCCCCCCAATTACACTGCTCTACATAACCTCCCCCTCATTAAACCCAACCCTACTGACTACCCTAGCCATTCTCTCAACAGCCCTAGGGGGATGGATAGGCCTCAACCAAACACAAATCCGAAAAATCCTAGCCTTTTCCTCCATCTCGCACCTAGGTTGAATGGCAGTTATCATCATCTATAACCCTAAGCTCACCCTCCTTAACTTTTATCTCTACGCCATAATGACTGCAACCGTCTTCCTCTCACTAAACGCAATTAAAGTGCTAAAACTATCGACCCTCATAACTGCATGGACCAAAATCCCATCCCTAAACGCAATGCTGCTCCTAACCTTACTCTCCCTTGCAGGCCTTCCTCCCCTAACAGGATTCCTGCCTAAATGACTTATTATTCAAGAATTAACTAAGCAAGACATAGCCCCGGCAGCCACACTCATTTCCCTCCTCTCCCTACTAAGTCTCTTCTTCTACCTCCGACTCGCATACTGCACAACCATCACACTCCCCCCACACACCACAAATCACATGAAGCAATGACGTACTAACAAGTCAACCAGCATCGTAATCGCCGTCTTAACCACCGCATCCGTCATACTTCTCCCTATCTCCCCTATAATCCTCACCATTGTTTAA
ANSP19585_ZamoraEC ATAAACCCCCAAGCTAACCTAATCTTCATTACCAGCCTACTCCTAGGAACAACCATTACCATCTCAAGCAACCATTGAATCATAGCCTGAACCGGCCTTGAAATCAACACGCTTGCCGTCCTCCCATTAATCTCAAAATCCCACCACCCACGAGCCATTGAAGCCGCCACCAAATATTTCCTCACCCAAGCAGCTGCATCTGCCCTCGTTTTATTCTCCAGCATAACCAACGCATGACACACTGGGCAATGAGACATCACCCAACTCACTCACCCAACATCCTCCCTAATCCTAACCTCAGCAATCGCAATGAAACTAGGACTAGTACCATTCCACTTCTGATTCCCAGAAGTACTCCAAGGCTCTCCCCTAACCACCGGCCTCCTCCTATCAACCATCATGAAACTCCCCCCAATTACACTGCTCTACATAACCTCCCCCTCATTAAACCCAACCCTACTGACTACCCTAGCCATTCTCTCAACAGCCCTAGGGGGATGGATAGGCCTCAACCAAACACAAATCCGAAAAATCCTAGCCTTTTCCTCCATCTCGCACCTAGGTTGAATGGCAGTTATCATCATCTATAACCCTAAGCTCACCCTCCTTAACTTTTATCTCTACGCCATAATGACTGCAACCGTCTTCCTCTCACTAAACGCAATTAAAGTGCTAAAACTATCGACCCTCATAACTGCATGGACCAAAATCCCATCCCTAAACGCAATGCTGCTCCTAACCTTACTCTCTCTTGCAGGCCTTCCTCCCCTAACAGGATTCCTGCCTAAATGACTTATTATTCAAGAACTAACTAAGCAAGACATAGCCCCGGCAGCCACACTCATTTCCCTCCTCTCCCTACTAAGTCTCTTCTTCTACCTCCGACTCGCATACTGCACAACCATCACACTCCCCCCACACACCACAAATCACATGAAGCAATGACGTACTAACAAGTCAACCAGCATCGTAATCGCCATCTTAACCACCGCATCCGTCATACTTCTCCCTATCTCCCCTATAATCCTCACCATTGTTTAA
ANSP19761_ZamoraEC ATAAACCCCCAAGCTAACCTAATCTTCATTACCAGCCTACTCCTAGGAACAACCATTACCATCTCAAGCAACCATTGAATCATAGCCTGAACCGGCCTTGAAATCAACACGCTTGCCGTCCTCCCATTAATCTCAAAATCCCACCACCCACGAGCCATTGAAGCCGCCACCAAATATTTCCTCACCCAAGCAGCTGCATCTGCCCTCGTTTTATTCTCCAGCATAACCAACGCATGACACACTGGGCAATGAGACATCACCCAACTCACTCACCCAACATCCTCCCTAATCCTAACCTCAGCAATCGCAATGAAACTAGGACTAGTACCATTCCACTTCTGATTCCCAGAAGTACTCCAAGGCTCTCCCCTAACCACCGGCCTCCTCCTATCAACCATCATGAAACTCCCCCCAATTACACTGCTCTACATAACCTCCCCCTCATTAAACCCAACCCTACTGACTACCCTAGCCATTCTCTCAACAGCCCTAGGGGGATGGATAGGCCTCAACCAAACACAAATCCGAAAAATCCTAGCCTTCTCCTCCATCTCGCACCTAGGTTGAATGGCAGTTATCATCATCTATAACCCTAAGCTCACCCTCCTTAACTTTTATCTCTACGCCATAATGACTGCAACCGTCTTCCTCTCACTAAACGCAATTAAAGTGCTAAAACTATCGACCCTCATAACTGCATGGACCAAAATCCCATCCCTAAACGCAATGCTGCTCCTAACCTTACTCTCTCTTGCAGGCCTTCCTCCCCTAACAGGATTCCTGCCTAAATGACTTATTATTCAAGAATTAACTAAGCAAGACATAGCCCCGGCAGCCACACTCATTTCCCTCCTCTCCCTACTAAGTCTCTTCTTCTACCTCCGACTCGCATACTGCACAACCATCACACTCCCCCCACACACCACAAATCACATGAAGCAATGACGTACTAACAAGTCAGCCAGCATCGTAATCGCCATCTTAACCACCGCATCCGTCATACTTCTCCCTATCTCCCCTATAATCCTCACCATTGTTTAA
CDC43_VillaBoyCO ATAAACCCCCAAGCTAACCTAATCTTCATTACCAGCCTACTCCTAGGAACAACCATTACCATCTCAAGCAACCATTGAATCATAGCCTGAACCGGCCTTGAAATCAACACGCTTGCCATTCTCCCACTAATCTCAAAATCCCATCACCCACGAGCCATTGAAGCCGCCACCAAATATTTTCTCACCCAAGCAGCTGCATCTGCCCTCGTTTTATTCTCCAGTATAACCAACGCATGACACACTGGGCAATGAGACATCACCCAGCTCACTCACCCAGCATCCTCCCTAATCCTAACCTCAGCAATCGCAATGAAACTAGGACTAGTACCATTCCACTTCTGATTCCCAGAAGTACTCCAAGGCTCTCCCCTAACTACCGGCCTCCTCCTATCAACCATCATGAAACTCCCCCCAATTACACTGCTCTACATAACCTCCCCCTCATTGAACCCAACCCTACTAACTACCCTAGCTATTCTCTCAACAGCCCTAGGAGGATGGATAGGCCTCAACCAAACACAAATCCGAAAGATCCTAGCCTTTTCCTCCATCTCGCACCTAGGCTGAATGGCAATCATCATCATCTATAATCCTAAGCTCACCCTACTTAGCTTCTATCTCTACGCCATAATGACCGCAACCATCTTCCTCACCCTAAACACAATCAAAGTATTAAAACTATCAACCCTCATAACTGCATGAACCAAAATCCCATCCCTAAACGCAATGCTGCTCCTAACCTTACTCTCTCTCGCAGGTCTTCCTCCCCTAACAGGATTCCTGCCTAAATGACTAATCATTCAAGAATTGACTAAACAGGACATAGCCCCAGCAGCCACACTCATCTCCCTCCTCTCCCTACTAAGTCTCTTCTTCTACCTCCGACTCGCATACTGTACAACCATTACACTCCCTCCACACACCACAAATCACATGAAGCAATGACGTACTAACAAATCAACCAGCATCGCAATCGCCATCTTAACCACTGCATCCGTCATACTTCTCCCCATCTCGCCTATGATCCTCACCATTGTTTAA
FM398550_CuscoPE ATAAACCCCCAAGCTAACCTAATTTTCATCACCAGCCTACTCCTAGGAACAACCATTACCATCTCAAGCAACCATTGAATCATAGCCTGAACAGGCCTTGAAATCAACACGCTTGCCGTCCTCCCACTAATCTCAAAATCCCATCACCCACGAGCCATTGAAGCTGCCACTAAATATTTCCTCACCCAAGCAGCTGCATCCGCCCTCGTTTTATTCTCCAGTATAACCAACGCATGACACACTGGGCAATGAGACATCACCCAGCTCACTCACCCAACATCCTCCCTAATCCTAACCTCAGCAATCGCAATGAAACTAGGACTAGTACCATTCCACTTCTGATTCCCAGAAGTACTCCAAGGCTCCCCCTTAACTACCGGCCTCCTTCTATCAACTATCATAAAACTCCCCCCAATTACACTACTCTACATAACCTCCCCCTCATTAAACCCAACCCTACTAACTACCCTGGCCATCCTATCAACAGCCCTAGGAGGATGGATAGGCCTCAACCAAACACAAATCCGAAAGATCTTAGCCTTTTCCTCTATCTCACACCTAGGCTGAATAGCAATCATCATCATCTACAACCCTAAACTCACCCTCCTCAACTTCTACCTCTACGCCATAATAACCGCAACCATCTTCCTTACCCTAAACACAATTAAAGTACTAAAACTATCAACCCTCATAACTGCATGAACCAAAATCCCATCCCTAAACGCAATGCTGCTTCTAACTTTACTCTCCCTTGCAGGCCTTCCTCCCCTAACAGGGTTCCTGCCTAAATGACTTATCATTCAAGAACTGACTAAACAAGACATAGCCCCAGCAGCCACACTCATTTCCCTCCTCTCCCTACTAAGTCTCTTCTTCTACCTCCGACTCGCATACTGTACAACCATTACACTCCCCCCACACACCACAAACCACATGAAGCAATGACGTACTAACAAATCAACCAACATCGCAATCGCCATCTTAACTACCACATCCGTCATACTTCTCCCCATCTCACCTATAATCCTTACCATTGTTTAA
FM398551_CuscoPE ATGAACCCCCAAGCTAACCTAATTTTCATCACCAGCCTACTCCTAGGAACAACCATTACCATCTCAAGCAACCATTGAATCATAGCCTGAACAGGCCTTGAAATCAACACGCTTGCCGTCCTCCCACTAATCTCAAAATCCCATCACCCACGAGCCATTGAAGCTGCCACTAAATACTTCCTCACCCAAGCAGCTGCATCCGCCCTCGTTTTATTCTCCAGTATAACCAACGCATGACACACTGGGCAATGAGACATCACCCAGCTCACTCACCCAGCATCCTCCCTAATCCTAACCTCAGCAATCGCAATGAAACTAGGACTAGTACCATTCCACTTCTGATTCCCAGAAGTACTCCAAGGCTCCCCCTTAACTACCGGCCTCCTTCTATCAACTATCATAAAACTCCCCCCAATTACACTACTCTACATAACCTCCCCCTCATTAAACCCAACCCTACTAACTACCCTGGCCATCCTATCAACAGCCCTAGGAGGATGGATAGGCCTCAACCAAACACAAATCCGAAAGATCTTAGCCTTTTCCTCTATCTCACACCTAGGCTGAATAGCAATCATCATCATCTACAACCCTAAACTCACCCTCCTTAACTTCTACCTCTACGCCATAATAACCGCAACCATCTTCCTTACCCTAAACACAATCAAAGTACTAAAACTATCAACCCTCATAACTGCATGAACCAAAATCCCATCCCTAAACGCAATGCTGCTTCTAACTTTACTCTCCCTTGCAGGCCTTCCTCCCCTAACAGGATTCCTGCCTAAATGACTTATCATTCAAGAACTGACTAAACAAGACATAGCCCCAGCAGCCACACTCATTTCCCTCCTCTCCCTACTAAGTCTCTTCTTCTACCTCCGACTCGCATACTGTACAACCATTACACTCCCCCCACACACCACAAACCACATGAAGCAATGACGTACTAACAAATCAACCAACATCGCAATCGCCATCTTAACTACCACATCCGTCATACTTCTCCCCATCTCACCTATAATCCTTACCATTGTTTAA
FM398552_CuscoPE ATAAACCCCCAAGCTAACCTAATTTTCATCACCAGCCTACTCCTAGGAACAACCATTACCATCTCAAGCAACCATTGAATCATAGCCTGAACAGGCCTTGAAATCAACACGCTTGCCGTCCTCCCACTAATCTCAAAATCCCATCACCCACGAGCCATTGAAGCTGCCACTAAATACTTCCTCACCCAAGCAGCTGCATCCGCCCTCGTTTTATTCTCCAGTATAACCAACGCATGACACACTGGGCAATGAGACATCACCCAGCTCACTCACCCAGCATCCTCCCTAATCCTAACCTCAGCAATCGCAATGAAACTAGGACTAGTACCATTCCACTTCTGATTCCCAGAAGTACTCCAAGGCTCCCCCTTAACTACCGGCCTCCTTCTATCAACTATCATAAAACTCCCCCCAATTACACTACTCTACATAACCTCCCCCTCATTAAACCCAACCCTACTAACTACCCTGGCCATCCTATCAACAGCCCTAGGAGGATGGATAGGCCTCAACCAAACACAAATCCGAAAGATCTTAGCCTTTTCCTCTATCTCACACCTAGGCTGAATAGCAATCATCATCATCTACAACCCTAAACTCACCCTCCTTAACTTCTACCTCTACGCCATAATAACCGCAACCATCTTCCTTACCCTAAACACAATTAAAGTACTAAAACTATCAACCCTCATAACTGCATGAACCAAAATCCCATCCCTAAACGCAATGCTGCTTCTAACTTTACTCTCCCTTGCAGGCCTTCCTCCCCTAACAGGATTCCTGCCTAAATGACTTATCATTCAAGAACTGACTAAACAAGACATAGCCCCAGCAGCCACACTCATTTCCCTCCTCTCCCTACTAAGTCTCTTCTTCTACCTCCGACTCGCATACTGTACAACCATTACACTCCCCCCACACACCACAAACCACATGAAGCAATGACGTACTAACAAATCAACCAACATCGCAATCGCCATCTTAACTACCACATCCGTCATACTTCTCCCCATCTCACCTATAATCCTTACCATTGTTTAA
FM398553_CuscoPE ATAAACCCCCAAGCTAACCTAATTTTCATCACCAGCCTACTCCTAGGAACAACCATTACCATCTCAAGCAACCATTGAATCATAGCCTGAACAGGCCTTGAAATCAACACGCTTGCCGTCCTCCCACTAATCTCAAAATCCCATCACCCACGAGCCATTGAAGCTGCCACTAAATACTTCCTCACCCAAGCAGCTGCATCCGCCCTCGTTTTATTCTCCAGTATAACCAACGCATGACACACTGGGCAATGAGACATCACCCAGCTCACTCACCCAGCATCCTCCCTAATCCTAACCTCAGCAATCGCAATGAAACTAGGACTAGTACCATTCCACTTCTGATTCCCAGAAGTACTCCAAGGCTCCCCCTTAACTACCGGCCTCCTTCTATCAACTATCATAAAACTCCCCCCAATTACACTACTCTACATAACCTCCCCCTCATTAAACCCAACCCTACTAACTACCCTGGCCATCCTATCAACAGCCCTAGGAGGATGGATAGGCCTCAACCAAACACAAATCCGAAAGATCTTAGCCTTTTCCTCTATCTCACACCTAGGCTGAATAGCAATCATCATCATCTACAACCCTAAACTCACCCTCCTTAACTTCTACCTCTACGCCATAATAACCGCAACCATCTTCCTTACCCTAAACACAATTAAAGTACTAAAACTATCAACCCTCATAACTGCATGAACCAAAATCCCATCCCTAAACGCAATGCTGCTTCTAACTTTACTCTCCCTTGCAGGCCTTCCTCCCCTAACAGGATTCCTGCCTAAATGACTTATCATTCAAGAACTGACTAAACAAGACATAGCCCCAGCAGCCACACTCATTTCCCTCCTCTCCCTACTAAGTCTCTTCTTCTACCTCCGACTCGCATACTGTACAACCATTACACTCCCCCCACACACCACAAACCACATGAAGCAATGACGTACTAACAAATCAACCAACATCGCAATCGCCATCTTAACTACCACATCCGTCATACTTCTCCCCATCTCACCTATAATCCTTACCATTGTTTAA
FM398554_CuscoPE ATGAACCCCCAAGCTAACCTAATTTTCATCACCAGCCTACTCCTAGGAACAACCATTACCATCTCAAGCAACCATTGAATCATAGCCTGAACAGGCCTTGAAATCAACACGCTTGCCGTCCTCCCACTAATCTCAAAATCCCATCACCCACGAGCCATTGAAGCTGCCACTAAATACTTCCTCACCCAAGCAGCTGCATCCGCCCTCGTTTTATTCTCCAGTATAACCAACGCATGACACACTGGGCAATGAGACATCACCCAGCTCACTCACCCAGCATCCTCCCTAATCCTAACCTCAGCAATCGCAATGAAACTAGGACTAGTACCATTCCACTTCTGATTCCCAGAAGTACTCCAAGGCTCCCCCTTAACTACCGGCCTCCTTCTATCAACTATCATAAAACTCCCCCCAATTACACTACTCTACATAACCTCCCCCTCATTAAACCCAACCCTACTAACTACCCTGGCCATCCTATCAACAGCCCTAGGAGGATGGATAGGCCTCAACCAAACACAAATCCGAAAGATCTTAGCCTTTTCCTCTATCTCACACCTAGGCTGAATAGCAATCATCATCATCTACAACCCTAAACTCACCCTCCTTAACTTCTACCTCTACGCCATAATAACCGCAACCATCTTCCTTACCCTAAACACAATTAAAGTACTAAAACTATCAACCCTCATAACTGCATGAACCAAAATCCCATCCCTAAACGCAATGCTGCTTCTAACTTTACTCTCCCTTGCAGGCCTTCCTCCCCTAACAGGATTCCTGCCTAAATGACTTATCATTCAAGAACTGACTAAACAAGACATAGCCCCAGCAGCCACACTCATTTCCCTCCTCTCCCTACTAAGTCTCTTCTTCTACCTCCGACTCGCATACTGTACAACCATTACACTCCCCCCACACACCACAAACCACATGAAGCAATGACGTACTAACAAATCAACCAACATCGCAATCGCCATCTTAACTACCACATCCGTCATACTTCTCCCCATCTCACCTATAATCCTTACCATTGTTTAA
FM398558_CuscoPE ATAAACCCCCAAGCTAACCTAATTTTCATCACCAGCCTACTCCTAGGAACAACCATTACCATCTCAAGCAACCATTGAATCATAGCCTGAACAGGCCTTGAAATCAACACGCTTGCCGTCCTCCCACTAATCTCAAAATCCCATCACCCACGAGCCATTGAAGCTGCCACTAAATACTTCCTCACCCAAGCAGCTGCATCCGCCCTCGTTTTATTCTCCAGTATAACCAACGCATGACACACTGGGCAATGAGACATCACCCAGCTCACTCACCCAGCATCCTCCCTAATCCTAACCTCAGCAATCGCAATGAAACTAGGACTAGTACCATTCCACTTCTGATTCCCAGAAGTACTCCAAGGCTCCCCCTTAACTACCGGCCTCCTTCTATCAACTATCATAAAACTCCCCCCAATTACACTACTCTACATAACCTCCCCCTCATTAAACCCAACCCTACTAACTACCCTGGCCATCCTATCAACAGCCCTAGGAGGATGGATAGGCCTCAACCAAACACAAATCCGAAAGATCTTAGCCTTTTCCTCTATCTCACACCTAGGCTGAATAGCAATCATCATCATCTACAACCCTAAACTCACCCTCCTTAACTTCTACCTCTACGCCATAATAACCGCAACCATCTTCCTTACCCTAAACACAATTAAAGTACTAAAACTATCAACCCTCATAACTGCATGAACCAAAATCCCATCCCTAAACGCAATGCTGCTTCTAACTTTACTCTCCCTTGCAGGCCTTCCTCCCCTAACAGGATTCCTGCCTAAATGACTTATCATTCAAGAACTGACTAAACAAGACATAGCCCCAGCAGCCACACTCATTTCCCTCCTCTCCCTACTAAGTCTCTTCTTCTACCTCCGACTCGCATACTGTACAACCATTACACTCCCCCCACACACCACAAACCACATGAAGCAATGACGTACTAACAAATCAACCAACATCGCAATCGCCATCTTAACTACCACATCCGTCATACTTCTCCCCATCTCACCTATAATCCTTACCATTGTTTAA
FM398559_CuscoPE ATAAACCCCCAAGCTAACCTAATTTTCATCACCAGCCTACTCCTAGGAACAACCATTACCATCTCAAGCAACCATTGAATCATAGCCTGAACAGGCCTTGAAATCAACACGCTTGCCGTCCTCCCACTAATCTCAAAATCCCATCACCCACGAGCCATTGAAGCTGCCACTAAATATTTCCTCACCCAAGCAGCTGCATCCGCCCTCGTTTTATTCTCCAGTATAACCAACGCATGACACACTGGGCAATGAGACATCACCCAGCTCACTCACCCAACATCCTCCCTAATCCTAACCTCAGCAATCGCAATGAAACTAGGACTAGTACCATTCCACTTCTGATTCCCAGAAGTACTCCAAGGCTCCCCCTTAACTACCGGCCTCCTTCTATCAACTATCATAAAACTCCCCCCAATTACACTACTCTACATAACCTCCCCCTCATTAAACCCAACCCTACTAACTACCCTGGCCATCCTATCAACAGCCCTAGGAGGATGGATAGGCCTCAACCAAACACAAATCCGAAAGATCTTAGCCTTTTCCTCTATCTCACACCTAGGCTGAATAGCAATCATCATCATCTACAACCCTAAACTCACCCTCCTCAACTTCTACCTCTACGCCATAATAACCGCAACCATCTTCCTTACCCTAAACACAATTAAAGTACTAAAACTATCAACCCTCATAACTGCATGAACCAAAATCCCATCCCTAAACGCAATGCTGCTTCTAACTTTACTCTCCCTTGCAGGCCTTCCTCCCCTAACAGGATTCCTGCCTAAATGACTTATCATTCAAGAACTGACTAAACAAGACATAGCCCCAGCAGCCACACTCATTTCCCTCCTCTCCCTACTAAGTCTCTTCTTCTACCTCCGACTCGCATACTGTACAACCATTACACTCCCCCCACACACCACAAACCACATGAAGCAATGACGTACTAACAAATCAACCAACATCGCAATCGCCATCTTAACTACCACATCCGTCATACTTCTCCCCATCTCACCTATAATCCTTACCATTGTTTAA
FM398561_CuscoPE ATAAACCCCCAAGCTAACCTAATTTTCATCACCAGCCTACTCCTAGGAACAACCATTACCATCTCAAGCAACCATTGAATCATAGCCTGAACAGGCCTTGAAATCAACACGCTTGCCGTCCTCCCACTAATCTCAAAATCCCATCACCCACGAGCCATTGAAGCTGCCACTAAATACTTCCTCACCCAAGCAGCTGCATCCGCCCTCGTTTTATTCTCCAGTATAACCAACGCATGACACACTGGGCAATGAGACATCACCCAGCTCACTCACCCAGCATCCTCCCTAATCCTAACCTCAGCAATCGCAATGAAACTAGGACTAGTACCATTCCACTTCTGATTCCCAGAAGTACTCCAAGGCTCCCCCTTAACTACCGGCCTCCTTCTATCAACTATCATAAAACTCCCCCCAATTACACTACTCTACATAACCTCCCCCTCATTAAACCCAACCCTACTAACTACCCTGGCCATCCTATCAACAGCCCTAGGAGGATGGATAGGCCTCAACCAAACACAAATCCGAAAGATCTTAGCCTTTTCCTCTATCTCACACCTAGGCTGAATAGCAATCATCATCATCTACAACCCTAAACTCACCCTCCTTAACTTCTACCTCTACGCCATAATAACCGCAACCATCTTCCTTACCCTAAACACAATTAAAGTACTAAAACTATCAACCCTCATAACTGCATGAACCAAAATCCCATCCCTAAACGCAATGCTGCTTCTAACTTTACTCTCCCTTGCAGGCCTTCCTCCCCTAACAGGATTCCTGCCTAAATGACTTATCATTCAAGAACTGACTAAACAAGACATAGCCCCAGCAGCCACACTCATTTCCCTCCTCTCCCTACTAAGTCTCTTCTTCTACCTCCGACTCGCATACTGTACAACCATTACACTCCCCCCACACACCACAAACCACATGAAGCAATGACGTACTAACAAATCAACCAACATCGCAATCGCCATCTTAACTACCACATCCGTCATACTTCTCCCCATCTCACCTATAATCCTTACCATTGTTTAA
FM430144_CuscoPE ATAAACCCCCAAGCTAACCTAATTTTCATCACCAGCCTACTCCTAGGAACAACCATTACCATCTCAAGCAACCATTGAATCATAGCCTGAACAGGCCTTGAAATCAACACGCTTGCCGTCCTCCCACTAATCTCAAAATCCCATCACCCACGAGCCATTGAAGCTGCCACTAAATACTTCCTCACCCAAGCAGCTGCATCCGCCCTCGTTTTATTCTCCAGTATAACCAACGCATGACACACTGGGCAATGAGACATCACCCAGCTCACTCACCCAGCATCCTCCCTAATCCTAACCTCAGCAATCGCAATGAAACTAGGACTAGTACCATTCCACTTCTGATTCCCAGAAGTACTCCAAGGCTCCCCCTTAACTACCGGCCTCCTTCTATCAACTATCATAAAACTCCCCCCAATTACACTACTCTACATAACCTCCCCCTCATTAAACCCAACCCTACTAACTACCCTGGCCATCCTATCAACAGCCCTAGGAGGATGGATAGGCCTCAACCAAACACAAATCCGAAAGATCTTAGCCTTTTCCTCTATCTCACACCTAGGCTGAATAGCAATCATCATCATCTACAACCCTAAACTCACCCTCCTTAACTTCTACCTCTACGCCATAATAACCGCAACCATCTTCCTTACCCTAAACACAATTAAAGTACTAAAACTATCAACCCTCATAACTGCATGAACCAAAATCCCATCCCTAAACGCAATGCTGCTTCTAACTTTACTCTCCCTTGCAGGCCTTCCTCCCCTAACAGGATTCCTGCCTAAATGACTTATCATTCAAGAACTGACTAAACAAGACATAGCCCCAGCAGCCACACTCATTTCCCTCCTCTCCCTACTAAGTCTCTTCTTCTACCTCCGACTCGCATACTGTACAACCATTACACTCCCCCCACACACCACAAACCACATGAAGCAATGACGTACTAACAAATCAACCAACATCGCAATCGCCATCTTAACTACCACATCCGTCATACTTCTCCCCATCTCACCTATAATCCTTACCATTGTTTAA
GU932061_CarchiEC ATAAACCCCCAAGCTAACCTAATCTTCATTACCAGCCTACTCCTAGGAACAACCATTACCATCTCAAGCAACCATTGAATCATAGCCTGAACCGGCCTTGAAATCAACACGCTTGCCGTCCTCCCATTAATCTCAAAATCCCACCACCCACGAGCCATTGAAGCCGCCACCAAATATTTCCTCACCCAAGCAGCTGCATCTGCTCTCGTTTTGTTCTCCAGCATAACCAACGCATGACACACCGGGCAATGAGACATCACCCAACTCACTCACCCAGCATCCTCCCTAATCCTAACCTCAGCAATCGCAATAAAACTAGGACTAGTACCATTCCACTTCTGATTCCCAGAAGTACTCCAAGGCTCTCCCCTAACCACCGGCCTCCTCTTATCAACCCTCATGAAACTCCCCCCAATTACACTGCTCTACATAACCTCCCCGTCATTAAACCCAACCCTACTAACTACCCTAGCCATTCTCTCAACAGCCCTAGGAGGATGGATAGGCCTCAACCAAACACAAATCCGAAAAATCCTAGCCTTTTCCTCCATCTCGCACCTAGGCTGAATGGCAGTTATCATCATCTATAACCCTAAGCTCACCCTCCTTAACTTCTACCTCTACGCCATAATGACTGCGACCATCTTCCTCTCCCTAAACACAATTAAAGTGCTAAAACTATCGACCCTCATAACTGCATGGACCAAAATCCCATCCCTAAACGCAATGCTGCTCCTAACCTTACTCTCTCTTGCAGGCCTTCCTCCCCTGACAGGATTCCTGCCTAAATGACTTATTATTCAAGAATTAACTAAACAAGACATAGCCCCGGCAGCCACACTCATTTCCCTCCTCTCCCTACTAAGTCTCTTCTTCTACCTCCGACTCGCATACTGCACAACCATCACACTCCCTCCACACACCACAAATCACATGAAGCAATGACGTACTAACAAATCAACCAGCATCGTAATCGCCATCTTAACCACCGCATCCGTCATACTTCTCCCCATCTCACCTATAATCCTCACCATTGTTTAA
IAvH.BT11475_Orocue_STachCO ATAAACCCCCAAGCAAACCTAATCTTCATTACCAGCCTACTCCTAGGAACAACCATTACCATCTCAAGCAACCATTGAATCATAGCCTGAACCGGCCTTGAAATCAACACGCTTGCCATCCTCCCACTAATCTCAAAATCCCACCACCCACGAGCCATTGAAGCCGCCACCAAATATTTCCTCACCCAAGCAGCAGCATCTGCCCTCGTTTTATTCTCCAGCATAACCAACGCATGACACACTGGGCAATGAGACATCACCCAGCTCACCCACCCAGCATCCTCCCTAATCCTGACCTCAGCAATCGCAATGAAACTAGGACTAGTACCATTCCACTTCTGATTCCCAGAAGTACTCCAAGGCTCTCCCCTAACTACCGGCCTCCTCCTATCGACCATCATGAAACTTCCCCCAATTACACTGCTCTACATAACCTCCCCCTCATTGAACCCAACCCTACTAACTACCCTAGCCATTCTTTCAACAGCCCTAGGAGGATGGATAGGCCTCAACCAAACACAAATCCGAAAGATCCTAGCTTTTTCCTCCATCTCGCACCTAGGCTGAATGGCAATCATCATCATCTATAACCCTAAGCTCACCCTACTTAACTTTTACCTCTACGCCATAATGACCGCAACCATCTTCCTCACCCTAAACACAATCAAAGTACTAAAACTATCAACCCTCATAACTGCATGAACCAAAATCCCATCCCTAAACGCAATGCTGCTCCTAACCTTACTCTCTCTTGCAGGCCTTCCTCCCCTAACAGGATTCCTGCCTAAATGACTTATCATTCAAGAATTGACTAAACAGGACATAGCCCCAGCAGCCACACTCATTTCCCTCCTCTCCCTACTAAGTCTCTTCTTCTACCTCCGACTTGCATACTGTACAACCATTACACTCCCCCCACACACCACAAATCACATGAAGCAATGACGTACTAACAAATCAACCAACATCACAATCGCCATCTTAACTACCGCGTCCGTCATACTTCTCCCCATCTCGCCTATAATCCTCACCATTGTCTAA
IAvH.BT1178_AcevedoHuilaCO ATAAACCCCCAAGCTAACCTAATCTTCATTACCAGCCTACTCCTAGGAACAACCATTACCATCTCAAGCAACCATTGAATCATAGCCTGAACCGGCCTTGAAATCAATACGCTTGCCATTCTCCCACTAATCTCAAAATCCCATCACCCACGAGCCATTGAAGCCGCCACCAAATATTTTCTCACCCAAGCAGCTGCATCTGCCCTCGTTTTATTCTCCAGTATAACCAACGCATGACACACTGGGCAATGAGACATCACCCAACTCACTCACCCAGCATCCTCCCTAATCCTAACCTCAGCAATCGCAATGAAACTAGGACTAGTACCATTCCACTTCTGATTCCCAGAAGTACTCCAAGGCTCTCCCCTAACTACCGGCCTCCTCCTATCAACCATCATGAAACTCCCCCCAATTACACTGCTCTACATAACCTCCCCCTCATTGAACCCAACCCTACTAACTACCCTAGCTATTCTCTCAACAGCCCTAGGAGGATGGATAGGCCTCAACCAAACACAAATCCGAAAGATCCTAGCCTTTTCCTCCATCTCGCACCTAGGCTGAATGGCAATCATCATCATCTATAATCCTAAGCTCACCCTACTTAACTTCTATCTCTACGCCATAATGACCGCAACCATCTTCCTCACCCTAAACACAATCAAAGTATTAAAACTATCAACCCTCATAACTGCATGAACCAAAATCCCATCCCTAAACGCAATGCTGCTCCTAACCTTACTCTCTCTCGCAGGTCTTCCTCCCCTAACAGGATTCCTGCCTAAATGACTAATCATTCAAGAATTGACTAAACAGGACATAGCCCCAGCAGCCACACTCATCTCCCTCCTCTCCCTACTAAGTCTCTTCTTCTACCTCCGACTCGCATATTGTACAACCATTACACTCCCTCCACACACCACAAATCACATGAAGCAATGACGTACTAACAAATCAACCAGCATCGCAATCGCCATCTTAACCACTGCATCCGTCATACTTCTCCCCATCTCGCCTATGATCCTCACCATTGTTTAA
IAvH.BT1238_AcevedoHuilaCO ATAAACCCCCAAGCTAACCTAATCTTCATTACCAGCCTACTCCTAGGAACAACCATTACCATCTCAAGCAACCATTGAATCATAGCCTGAACCGGCCTTGAAATCAATACGCTTGCCATTCTCCCACTAATCTCAAAATCCCATCACCCACGAGCCATTGAAGCCGCCACCAAATATTTTCTCACCCAAGCAGCTGCATCTGCCCTCGTTTTATTCTCCAGTATAACCAACGCATGACACACTGGGCAATGAGACATCACCCAACTCACTCACCCAGCATCCTCCCTAATCCTAACCTCAGCAATCGCAATGAAACTAGGACTAGTACCATTCCACTTCTGATTCCCAGAAGTACTCCAAGGCTCTCCCCTAACTACCGGCCTCCTCCTATCAACCATCATGAAACTCCCCCCAATTACACTGCTCTACATAACCTCCCCCTCATTGAACCCAACCCTACTAACTACCCTAGCTATTCTCTCAACAGCCCTAGGAGGATGAATAGGCCTCAACCAAACACAAATCCGAAAGATCCTAGCCTTTTCCTCCATCTCGCACCTAGGCTGAATGGCAATCATCATCATCTATAATCCTAAGCTCACCCTACTTAACTTCTATCTCTACGCCATAATGACCGCAACCATCTTCCTCACCCTAAACACAATCAAAGTATTAAAACTATCAACCCTCATAACTGCATGAACCAAAATCCCATCCCTAAACGCAATGCTGCTCCTAACCTTACTCTCTCTCGCAGGTCTTCCTCCCCTAACAGGATTCCTGCCTAAATGACTAATCATTCAAGAATTGACTAAACAGGACATAGCCCCAGCAGCCACACTCATCTCCCTCCTCTCCCTACTAAGTCTCTTCTTCTACCTCCGACTCGCATATTGTACAACCATTACACTCCCTCCACACACCACAAATCACATGAAGCAATGACGTACTAACAAATCAACCAGCATCGCAATCGCCATCTTAACCACTGCATCCGTCATACTTCTCCCCATCTCGCCTATGATCCTCACCATTGTTTAA
IAvH.BT1651_Cucutilla_STachCO ATAAACCCCCAAGCAAACCTAATCTTCATTACCAGCCTACTCCTAGGAACAACCATTACCATCTCAAGCAACCATTGAATCATAGCCTGAACCGGCCTTGAAATCAACACGCTTGCCATCCTCCCACTAATCTCAAAATCCCACCACCCACGAGCCATTGAAGCCGCCACCAAATATTTCCTCACCCAAGCAGCAGCATCTGCCCTCGTTTTATTCTCCAGCATAACCAACGCATGACACACTGGGCAATGAGACATCACCCAGCTCACCCACCCAGCATCCTCCCTAATCCTGACCTCAGCAATCGCAATGAAACTAGGACTAGCACCATTCCACTTCTGATTCCCAGAAGTACTCCAAGGCTCTCCCCTAACTACCGGCCTCCTCCTATCGACCATCATGAAACTTCCCCCAATTACACTGCTCTACATAACCTCCCCCTCATTGAACCCAACCCTACTAACTACCCTAGCCATTCTTTCAACAGCCCTAGGAGGATGGATAGGCCTCAACCAAACACAAATCCGAAAGATCCTAGCTTTTTCCTCCATCTCGCACCTAGGCTGAATGGCAATCATCATCATCTATAACCCTAAGCTCACCCTACTTAACTTCTACCTCTACGCCATAATAACCGCAACCATCTTCCTCACCCTAAACACAATCAAAGTACTAAAACTATCAACCCTCATAACTGCATGAACCAAAATCCCATCCCTAAACGCAATGCTGCTCCTAACCTTACTCTCTCTTGCAGGCCTTCCTCCCCTAACAGGATTCCTGCCTAAATGACTTATCATTCAAGAATTGACTAAACAGGACATAGCCCCAGCAGCCACACTCATTTCCCTCCTCTCCCTACTAAGTCTCTTCTTCTACCTCCGACTTGCATACTGTACAACCATTACACTCCCCCCACACACCACAAATCACATGAAGCAATGACGTACTAACAAATCAACCAACATCACAATCGCCATCTTAACTACCGCGTCCGTCATACTTCTCCCCATCTCGCCTATAATCCTCACCATTGTCTAA
IAvH.BT1654_CaldasCO ATAAACCCCCAAGCTAACCTAATCTTCATTACCAGCCTACTCCTAGGAACAACCATTACCATCTCAAGCAACCATTGAATCATAGCCTGAACCGGCCTTGAAATCAACACGCTTGCCATTCTCCCACTAATCTCAAAATCCCATCACCCACGAGCCATTGAAGCCGCCACCAAGTATTTTCTAACCCAAGCAGCTGCATCTGCCCTCGTTTTATTCTCCAGTATAACCAACGCATGACACACTGGGCAATGAGACATCACCCAGCTCACTCACCCAGCATCCTCCCTAATCCTAACCTCAGCAATCGCAATAAAACTAGGACTAGTACCATTCCACTTCTGATTCCCAGAAGTACTCCAAGGCTCTCCCCTAACTACCGGCCTCCTCCTATCAACCATCATGAAACTCCCCCCAATTACACTGCTCTACATAACCTCCCCCTCATTGAACCCAACCCTACTAACTACCCTAGCCATTCTCTCAACAGCCCTAGGAGGATGGATAGGCCTCAACCAAACACAAATCCGAAAGATCCTAGCCTTTTCCTCCATCTCGCACCTAGGCTGAATGGCAATCATCATCATCTATAATCCTAAGCTCACCCTACTTAACTTTTATCTCTACGCCATAATGACCGCAACCATCTTCCTCACCCTAAACACAATTAAAGTATTAAAACTATCAACCCTCATAACTGCATGAACCAAAATCCCATCCCTAAACGCAATGCTGCTCCTAACCTTACTCTCTCTAGCAGGTCTTCCTCCCCTAACAGGATTCCTGCCTAAATGACTAATCATTCAAGAATTGACTAAACAGGACATAGCTCCAGCAGCCACACTCATCTCCCTCCTCTCCCTACTAAGTCTCTTCTTCTACCTCCGACTTGCATACTGTACAACCATCACACTCCCTCCACACACCACAAATCACATGAAGCAATGACGTACTAACAAATCAACCAGCATCGCAATCGCCATCTTAACCACCGCATCCGTCATACTTCTCCCCATCTCACCTATAATCCTCACCATTGTTTAA
IAvH.BT1778_Cucutilla_STachCO ATAAACCCCCAAGCAAACCTAATCTTCATTACCAGCCTACTCCTAGGAACAACCATTACCATCTCAAGCAACCATTGAATCATAGCCTGAACCGGCCTTGAAATCAACACGCTTGCCATCCTCCCACTAATCTCAAAATCCCACCACCCACGAGCCATTGAAGCCGCCACCAAATATTTCCTCACCCAAGCAGCAGCATCTGCCCTCGTTTTATTCTCCAGCATAACCAACGCATGACACACTGGGCAATGAGACATCACCCAGCTCACCCACCCAGCATCCTCCCTAATCCTGACCTCAGCAATCGCAATGAAACTAGGACTAGTACCATTCCACTTCTGATTCCCAGAAGTACTCCAAGGCTCTCCCCTAACTACCGGCCTCCTCCTATCGACCATCATGAAACTTCCCCCAATTACACTGCTCTACATAACCTCCCCCTCATTGAACCCAACCCTACTAACTACCCTAGCCATTCTTTCAACAGCCCTAGGAGGATGGATAGGCCTCAACCAAACACAAATCCGAAAGATCCTAGCTTTTTCCTCCATCTCGCACCTAGGCTGAATGGCAATCATCATCATCTATAACCCTAAGCTCACCCTACTTAACTTTTACCTCTACGCCATAATGACCGCAACCATCTTCCTCACCCTAAACACAATCAAAGTACTAAAACTATCAACCCTCATAACTGCATGAACCAAAATCCCATCCCTAAACGCAATGCTGCTCCTAACCTTACTCTCTCTTGCAGGCCTTCCTCCCCTAACAGGATTCCTGCCTAAATGACTTATCATTCAAGAATTGACTAAACAGGACATAGCCCCAGCAGCCACACTCATTTCCCTCCTCTCCCTACTAAGTCTCTTCTTCTACCTCCGACTTGCATACTGTACAACCATTACACTCCCCCCACACACCACAAATCACATGAAGCAATGACGTACTAACAAATCAACCAACATCACAATCGCCATCTTAACTACCGCGTCCGTCATACTTCTCCCCATCTCGCCTATAATCCTCACCATTGTCTAA
IAvH.BT1834_CaldasCO ATAAACCCCCAAGCTAACCTAATCTTCATTACCAGCCTACTCCTAGGAACAACCATTACCATCTCAAGCAACCATTGAATCATAGCCTGAACCGGCCTTGAAATCAACACGCTTGCCATTCTCCCACTAATCTCAAAATCCCATCACCCACGAGCCATTGAAGCCGCCACCAAGTATTTTCTAACCCAAGCAGCTGCATCTGCCCTCGTTTTATTCTCCAGTATAACCAACGCATGACACACTGGGCAATGAGACATCACCCAGCTCACTCACCCAGCATCCTCCCTAATCCTAACCTCAGCAATCGCAATAAAACTAGGACTAGTACCATTCCACTTCTGATTCCCAGAAGTACTCCAAGGCTCTCCCCTAACTACCGGCCTCCTCCTATCAACCATCATGAAACTCCCCCCAATTACACTGCTCTACATAACCTCCCCCTCATTGAACCCAACCCTACTAACTACCCTAGCCATTCTCTCAACAGCCCTAGGAGGATGGATAGGCCTCAACCAAACACAAATCCGAAAGATCCTAGCCTTTTCCTCCATCTCGCACCTAGGCTGAATGGCAATCATCATCATCTATAATCCTAAGCTCACCCTACTTAACTTTTATCTCTACGCCATAATGACCGCAACCATCTTCCTCACCCTAAACACAATTAAAGTATTAAAACTATCAACCCTCATAACTGCATGAACCAAAATCCCATCCCTAAACGCAATGCTGCTCCTAACCTTACTCTCTCTAGCAGGTCTTCCTCCCCTAACAGGATTCCTGCCTAAATGACTAATCATTCAAGAATTGACTAAACAGGACATAGCTCCAGCAGCCACACTCATCTCCCTCCTCTCCCTACTAAGTCTCTTCTTCTACCTCCGACTTGCATACTGTACAACCATCACACTCCCTCCACACACCACAAATCACATGAAGCAATGACGTACTAACAAATCAACCAGCATCGCAATCGCCATCTTAACCACCGCATCCGTCATACTTCTCCCCATCTCACCTATAATCCTCACCATTGTTTAA
IAvH.BT2706_TatamaRisCO ATAAACCCCCAAGCTAACCTAATCTTCATTACCAGCCTACTCCTAGGAACAACCATTACCATCTCAAGCAACCATTGAATCATAGCCTGAACCGGCCTTGAAATCAACACGCTTGCCATTCTCCCACTAATCTCAAAATCCCATCACCCACGAGCCATTGAAGCCGCCACCAAGTATTTTCTAACCCAAGCAGCTGCATCTGCCCTCGTTTTATTCTCCAGTATAACCAACGCATGACACACTGGGCAATGAGACATCACCCAGCTCACTCACCCAGCATCCTCCCTAATCCTAACCTCAGCAATCGCAATAAAACTAGGACTAGTACCATTCCACTTCTGATTCCCAGAAGTACTCCAAGGCTCTCCCCTAACTACCGGCCTCCTCCTATCAACCATCATGAAACTCCCCCCAATTACACTGCTCTACATAACCTCCCCCTCATTGAACCCAACCCTACTAACTACCCTAGCCATTCTCTCAACAGCCCTAGGAGGATGGATAGGCCTCAACCAAACACAAATCCGAAAGATCCTAGCCTTTTCCTCCATCTCGCACCTAGGCTGAATGGCAATCATCATCATCTATAATCCTAAGCTCACCCTACTTAACTTTTATCTCTACGCCATAATGACCGCAACCATCTTCCTCACCCTAAACACAATTAAAGTATTAAAACTATCAACCCTCATAACTGCATGAACCAAAATCCCATCCCTAAACGCAATGCTGCTCCTAACCTTACTCTCTCTAGCAGGTCTTCCTCCCCTAACAGGATTCCTGCCTAAATGACTAATCATTCAAGAATTGACTAAACAGGACATAGCCCCAGCAGCCACACTCATCTCCCTCCTCTCCCTACTAAGTCTCTTCTTCTACCTCCGACTTGCATACTGTACAACCATCACACTCCCTCCACACACCACAAATCACATGAAGCAATGACGTACTAACAAATCAACCAGCATCGCAATCGCCATCTTAACCACCGCATCCGTCATACTTCTCCCCATCTCGCCTATAATCCTCACCATTGTTTAA
IAvH.BT3983_TatamaRisCO ATAAACCCCCAAGCTAACCTAATCTTCATTACCAGCCTACTCCTAGGAACAACCATTACCATCTCAAGCAACCATTGAATCATAGCCTGAACCGGCCTTGAAATCAACACGCTTGCCATTCTCCCACTAATCTCAAAATCCCATCACCCACGAGCCATTGAAGCCGCCACCAAGTATTTTCTAACCCAAGCAGCTGCATCTGCCCTCGTTTTATTCTCCAGTATAACCAACGCATGACACACTGGGCAATGAGACATCACCCAGCTCACTCACCCAACATCCTCCCTAATCCTAACCTCAGCAATCGCAATAAAACTAGGACTAGTACCATTCCACTTCTGATTCCCAGAAGTACTCCAAGGCTCTCCCCTAACTACCGGCCTCCTCCTATCAACCATCATGAAACTCCCCCCAATTACACTGCTCTACATAACCTCCCCCTCATTGAACCCAACCCTACTAACTACCCTAGCCATTCTCTCAACAGCCCTAGGAGGATGGATAGGCCTCAACCAAACACAAATCCGAAAGATCCTAGCCTTTTCCTCCATCTCGCACCTAGGCTGAATGGCAATCATCATCATCTATAATCCTAAGCTCACCCTACTTAACTTTTATCTCTACGCCATAATGACCGCAACCATCTTCCTCACCCTAAACACAATTAAAGTATTAAAACTATCAACCCTCATAACTGCATGAACCAAAATCCCATCCCTAAACGCAATGCTGCTCCTAACCTTACTCTCTCTAGCAGGTCTTCCTCCCCTAACAGGATTCCTGCCTAAATGACTAATCATTCAAGAATTGACTAAACAGGACATAGCCCCAGCAGCCACACTCATCTCCCTCCTCTCCCTACTAAGTCTCTTCTTCTACCTCCGACTTGCATACTGTACAACCATCACACTCCCTCCACACACCACAAATCACATGAAGCAATGACGTACTAACAAATCAACCAGCATCGCAATCGCCATCTTAACCACCGCATCCGTCATACTTCTCCCCATCTCGCCTATAATCCTCACCATTGTTTAA
IAvH.BT4483_StaRosaRisCO ATAAACCCCCAAGCTAACCTAATCTTCATTACCAGCCTACTACTAGGAACAACCATTACCATCTCAAGCAACCATTGAATCATAGCCTGAAACGGCCTTGAAATCAACACGCTTGCCATTCTCCCACTAATCTCAAAATCCCATCACCCACGAGCCATTGAAGCCGCCACCAAGTATTTTCTAACCCAAGCAGCTGCATCTGCCCTCGTTTTATTCTCCAGTATAACCAACGCATGACACACTGGGCAATGAGACATCACCCAGCTCACTCACCCAGCATCCTCCCTAATCCTAACCTCAGCAATCGCAATAAAACTAGGACTAGTACCATTCCACTTCTGATTCCCAGAAGTACTCCAAGGCTCTCCCCTAACTACCGGCCTCCTCCTATCAACCATCATGAAACTCCCCCCAATTACACTGCTCTACATAACCTCCCCCTCATTGAACCCAACCCTACTAACTACCCTAGCCATTCTCTCAACAGCCCTAGGAGGATGGATAGGCCTCAACCAAACACAAATCCGAAAGATCCTAGCCTTTTCCTCCATCTCGCACCTAGGCTGAATGGCAATCATCATCATCTATAATCCTAAGCTCACCCTACTTAACTTTTATCTCTACGCCATAATGACCGCAACCATCTTCCTCACCCTAAACACAATTAAAGTATTAAAACTATCAACCCTCATAACTGCATGAACCAAAATCCCATCCCTAAACGCAATGCTGCTCCTAACCTTACTCTCTCTAGCAGGTCTTCCTCCCCTAACAGGATTCCTGCCTAAATGACTAATCATTCAAGAATTGACTAAACAGGACATAGCTCCAGCAGCCACACTCATCTCCCTCCTCTCCCTACTAAGTCTCTTCTTCTACCTCCGACTTGCATACTGTACAACCATCACACTCCCTCCACACACCACAAATCACATGAAGCAATGACGTACTAACAAATCAACCAGCATCGCAATCGCCATCTTAACCACCGCATCCGTCATACTTCTCCCCATCTCACCTATAATCCTCACCATTGTTTAA
IAvH.BT4661_CaldasCO ATAAACCCCCAAGCTAACCTAATCTTCATTACCAGCCTACTCCTAGGAACAACCATTACCATCTCAAGCAACCATTGAATCATAGCCTGAACCGGCCTTGAAATCAACACGCTTGCCATTCTCCCACTAATCTCAAAATCCCATCACCCACGAGCCATTGAAGCCGCTACCAAATATTTTCTAACCCAAGCAGCTGCATCTGCCCTCGTTTTATTCTCCAGTATAACCAACGCATGACACACTGGGCAATGAGACATCACCCAGCTCACTCACCCAGCATCCTCCCTAATCCTAACCTCAGCAATCGCAATAAAACTAGGACTAGTACCATTCCACTTCTGATTCCCAGAAGTACTCCAAGGCTCTCCCCTAACTACCGGCCTCCTCCTATCAACCATCATGAAACTCCCCCCAATTACACTGCTCTACATAACCTCCCCCTCATTGAACCCAACCCTACTAACTACCCTAGCCATTCTCTCAACAGCCCTAGGAGGATGGATAGGCCTCAACCAAACACAAATCCGAAAGATCCTAGCCTTTTCCTCCATCTCGCACCTAGGCTGAATGGCAGTCATCATCATCTATAATCCTAAGCTCACCCTACTTAACTTTTATCTCTACGCCATAATGACCGCAACCATCTTCCTCACCCTAAACACAATCAAAGTATTAAAACTATCAACCCTCATAACTGCATGAACCAAAATCCCATCCCTAAACGCAATGCTGCTCCTAACCTTACTCTCTCTAGCAGGTCTTCCTCCCCTAACAGGATTCCTGCCTAAATGACTAATCATTCAAGAATTGACTAAACAGGACATAGCCCCAGCAGCCACACTCATCTCCCTCCTCTCCCTACTAAGTCTCTTCTTCTACCTCCGACTTGCATACTGTACAACCATCACACTCCCTCCACACACCACAAATCACATGAAGCAATGACGTACTAACAAATCAACCAGCATCACAATCGCCATCTTAACCACCGCATCCGTCATACTTCTCCCCATCTCACCTATAATCCTCACCATTGTTTAA
IAvH.BT5234_FrontinoAntCO ATAAACCCCCAAGCTAACCTAATCTTCATTACCAGCCTACTCCTAGGAACAACCATTACCATCTCAAGCAACCATTGAATCATAGCCTGAACCGGCCTTGAAATCAACACGCTTGCCATTCTCCCACTAATCTCAAAATCCCATCACCCACGAGCCATTGAAGCCGCCACCAAGTATTTTCTAACCCAAGCAGCTGCATCTGCCCTCGTTTTATTCTCCAGTATAACCAACGCATGACACACTGGGCAATGAGACATCACCCAGCTCACTCACCCAGCATCCTCCCTAATCCTAACCTCAGCAATCGCAATAAAACTAGGACTAGTACCATTCCACTTCTGATTCCCAGAAGTACTCCAAGGCTCTCCCCTAACTACCGGCCTCCTCCTATCAACCATCATGAAACTCCCCCCAATTACACTACTCTACATAACCTCCCCCTCATTGAACCCAACCCTACTAACTACCCTGGCCATTCTCTCAACAGCCCTAGGAGGATGGATAGGCCTCAACCAAACACAAATCCGAAAGATCCTAGCCTTTTCCTCCATCTCGCACCTAGGCTGAATGGCAATCATCATCATCTATAATCCTAAGCTCACCCTACTTAACTTTTATCTCTACGCCATAATGACCGCAACCATCTTCCTCACCCTAAACACAATTAAAGTATTAAAACTATCAACCCTCATAACTGCATGAACCAAAATCCCATCCCTAAACGCAATGCTGCTCCTAACCTTACTCTCTCTAGCAGGTCTTCCTCCCCTAACAGGATTCCTGCCTAAATGACTAATCATTCAAGAATTGACTAAACAGGACATAGCCCCAGCAGCCACACTCATCTCCCTCCTCTCCCTACTAAGTCTCTTCTTCTACCTCCGACTTGCATACTGTACAACCATCACACTCCCTCCACACACCACAAATCACATGAAGCAATGACGTACTAACAAATCAACCAGCATCGCAATCGCCATCTTAACCACCGCATCCGTCATACTTCTCCCCATCTCGCCTATAATCCTCACCATTGTTTAA
IAvH.BT6705_FusaCundCO ATAAACCCCCAAGCTAACCTAATCTTCATTACCAGCCTACTCCTAGGAACAACCATTACCATCTCAAGCAACCATTGAATCATAGCCTGAACCGGCCTTGAAATCAACACGCTTGCCATTCTCCCACTAATCTCAAAATCCCATCACCCACGAGCCATTGAAGCCGCCACCAAATATTTTCTCACCCAAGCAGCTGCATCTGCCCTCGTTTTATTCTCCAGTATAACCAACGCATGACACACTGGGCAATGAGACATCACCCAGCTCACTCACCCAGCATCCTCCCTAATCCTAACCTCAGCAATCGCAATGAAACTAGGACTAGTACCATTCCACTTCTGATTCCCAGAAGTACTCCAAGGCTCTCCCCTAACTACCGGCCTCCTCCTATCAACCATCATGAAACTCCCCCCAATTACACTGCTCTACATAACCTCCCCCTCATTGAACCCAACCCTACTAACTACCCTAGCTATTCTCTCAACAGCCCTAGGAGGATGGATAGGCCTCAACCAAACACAAATCCGAAAGATCCTAGCCTTTTCCTCCATCTCGCACCTAGGCTGAATGGCAATCATCATCATCTATAATCCTAAGCTCACCCTACTTAACTTCTATCTCTACGCCATAATGACCGCAACCATCTTCCTCACCCTAAACACAATCAAAGTATTAAAACTATCAACCCTCATAACTGCATGAACCAAAATCCCATCCCTAAACGCAATGCTGCTCCTAACCTTACTCTCTCTCGCAGGTCTTCCTCCCCTAACAGGATTCCTGCCTAAATGACTAATCATTCAAGAATTGACTAAACAGGACATAGCCCCAGCAGCCACACTCATCTCCCTCCTCTCCCTACTAAGTCTCTTCTTCTACCTCCGACTCGCATACTGTACAACCATTACACTCCCTCCACACACCACAAATCACATGAAGCAATGACGTACTAACAAATCAACCAGCATCGCAATCGCCATCTTAACCACTGCATCCGTCATACTTCTCCCCATCTCGCCTATGATCCTCACCATTGTTTAA
IAvH.BT6710_FusaCundCO ATAAACCCCCAAGCTAACCTAATCTTCATTACCAGCCTACTCCTAGGAACAACCATTACCATCTCAAGCAACCATTGAATCATAGCCTGAACCGGCCTTGAAATCAATACGCTTGCCATTCTCCCACTAATCTCAAAATCCCATCACCCACGAGCCATTGAAGCCGCCACCAAATATTTTCTCACCCAAGCAGCTGCATCTGCCCTCGTTTTATTCTCCAGTATAACCAACGCATGACACACTGGGCAATGAGACATCACCCAACTCACTCACCCAGCATCCTCCCTAATCCTAACCTCAGCAATCGCAATGAAACTAGGACTAGTACCATTCCACTTCTGATTCCCAGAAGTACTCCAAGGCTCTCCCCTAACTACCGGCCTCCTCCTATCAACCATCATGAAACTCCCCCCAATTACACTGCTCTACATAACCTCCCCCTCATTGAACCCAACCCTACTAACTACCCTAGCTATTCTCTCAACAGCCCTAGGAGGATGGATAGGCCTCAACCAAACACAAATCCGAAAGATCCTAGCCTTTTCCTCCATCTCGCACCTAGGCTGAATGGCAATCATCATCATCTACAATCCTAAGCTCACCCTACTTAACTTCTATCTCTACGCCATAATGACCGCAACCATCTTCCTCACCCTAAACACAATCAAAGTATTAAAACTATCAACCCTCATAACTGCATGAACCAAAATCCCATCCCTAAACGCAATGCTGCTCCTAACCTTACTCTCTCTCGCAGGTCTTCCTCCCCTAACAGGATTCCTGCCTAAATGACTAATCATTCAAGAATTGACTAAACAGGACATAGCCCCAGCAGCCACACTCATCTCCCTCCTCTCCCTACTAAGTCTCTTCTTCTACCTCCGACTCGCATATTGTACAACCATTACACTCCCTCCACACACCACAAATCACATGAAGCAATGACGTACTAACAAATCAACCAGCATCGCAATCGCCATCTTAACCACTGCATCCGTCATACTTCTCCCCATCTCGCCTATGATCCTCACCATTGTTTAA
IAvH.BT6787_BojacaCundCO ATAAACCCCCAAGCTAACCTAATCTTCATTACCAGCCTACTCCTAGGAACAACCATTACCATCTCAAGCAACCATTGAATCATAGCCTGAACCGGCCTTGAAATCAACACGCTTGCCATTCTCCCACTAATCTCAAAATCCCATCACCCACGAGCCATTGAAGCCGCCACCAAATATTTTCTCACCCAAGCAGCTGCATCTGCCCTCGTTTTATTCTCCAGTATAACCAACGCATGACACACTGGGCAATGAGACATCACCCAGCTCACTCACCCAGCATCCTCCCTAATCCTAACCTCAGCAATCGCAATGAAACTAGGACTAGTACCATTCCACTTCTGATTCCCAGAAGTACTCCAAGGCTCTCCCCTAACTACCGGCCTCCTCCTATCAACCATCATGAAACTCCCCCCAATTACACTGCTCTACATAACCTCCCCCTCATTGAACCCAACCCTACTAACTACCCTAGCTATTCTCTCAACAGCCCTAGGAGGATGGATAGGCCTCAACCAAACACAAATCCGAAAGATCCTAGCCTTTTCCTCCATCTCGCACCTAGGCTGAATGGCAATCATCATCATCTATAATCCTAAGCTCACCCTACTTAACTTCTATCTCTACGCCATAATGACCGCAACCATCTTCCTCACCCTAAACACAATCAAAGTATTAAAACTATCAACCCTCATAACTGCATGAACCAAAATCCCATCCCTAAACGCAATGCTGCTCCTAACCTTACTCTCTCTCGCAGGTCTTCCTCCCCTAACAGGATTCCTGCCTAAATGACTAATCATTCAAGAATTGACTAAACAGGACATAGCCCCAGCAGCCACACTTATCTCCCTCCTCTCCCTACTAAGTCTCTTCTTCTACCTCCGACTCGCATACTGTACAACCATTACACTCCCTCCACACACCACAAATCACATGAAGCAATGACGTACTAACAAATCAACCAGCATCGCAATCGCCATCTTAACCACTGCATCCGTCATACTTCTCCCCATCTCGCCTATGATCCTCACCATTGTTTAA
IAvH.BT6959_VillaBoyCO ATAAACCCCCAAGCTAACCTAATCTTCATTACCAGCCTACTCCTAGGAACAACCATTACCATCTCAAGCAACCATTGAATCATAGCCTGAACCGGCCTTGAAATCAACACGCTTGCCATTCTCCCACTAATCTCAAAATCCCATCACCCACGAGCCATTGAAGCCGCCACCAAATATTTTCTCACCCAAGCAGCTGCATCTGCCCTCGTTTTATTCTCCAGTATAACCAACGCATGACACACTGGGCAATGAGACATCACCCAGCTCACTCACCCAGCATCCTCCCTAATCCTAACCTCAGCAATCGCAATGAAACTAGGACTAGTACCATTCCACTTCTGATTCCCAGAAGTACTCCAAGGCTCTCCCCTAACTACCGGCCTCCTCCTATCAACCATCATGAAACTCCCCCCAATTACACTGCTCTACATAACCTCCCCCTCATTGAACCCAACCCTACTAACTACCCTAGCTATTCTCTCAACAGCCCTAGGAGGATGGATAGGCCTCAACCAAACACAAATCCGAAAGATCCTAGCCTTTTCCTCCATCTCGCACCTAGGCTGAATGGCAATCATCATCATCTATAATCCTAAGCTCACCCTACTTAACTTCTATCTCTACGCCATAATGACCGCAACCATCTTCCTCACCCTAAACACAATCAAAGTATTAAAACTATCAACCCTCATAACTGCATGAACCAAAATCCCATCCCTAAACGCAATGCTGCTCCTAACCTTACTCTCTCTCGCAGGTCTTCCTCCCCTAACAGGATTCCTGCCTAAATGACTAATCATTCAAGAATTGACTAAACAGGACATAGCCCCAGCAGCCACACTCATCTCCCTCCTCTCCCTACTAAGTCTCTTCTTCTACCTCCGACTCGCATACTGTACAACCATTACACTCCCTCCACACACCACAAATCACATGAAGCAATGACGTACTAACAAATCAACCAGCATCGCAATCGCCATCTTAACCACTGCATCCGTCATACTTCTCCCCATCTCGCCTATGATCCTCACCATTGTTTAA
IAvH.BT7280_SnAgustinHuiCO ATAAACCCCCAAGCTAACCTAATCTTCATTACCAGCCTACTCCTAGGAACAACCATTACCATCTCAAGCAACCATTGAATCATAGCCTGAACCGGCCTTGAAATCAATACGCTTGCCATTCTCCCACTAATCTCAAAATCCCATCACCCACGAGCCATTGAAGCCGCCACCAAATATTTCCTCACCCAAGCAGCTGCATCTGCCCTCGTTTTATTCTCCAGTATAACCAACGCATGACACACTGGGCAATGAGACATCACCCAACTCACTCACCCAGCATCCTCCCTAATCCTAACCTCAGCAATCGCAATGAAACTAGGACTAGTACCATTCCACTTCTGATTCCCAGAAGTACTCCAAGGCTCTCCCCTAACTACCGGCCTCCTCCTATCAACCATCATGAAACTCCCCCCAATTACACTGCTCTACATAACCTCCCCCTCATTGAACCCAACCCTACTAACTACCCTAGCTATTCTCTCAACAGCCCTAGGAGGATGAATAGGCCTCAACCAAACACAAATCCGAAAGATCCTAGCCTTTTCCTCCATCTCGCACCTAGGCTGAATGGCAATCATCATCATCTATAATCCTAAGCTCACCCTACTTAACTTCTATCTCTACGCCATAATGACCGCAACCATCTTCCTCACCCTAAACACAATCAAAGTATTAAAACTATCAACCCTCATAACTGCATGAACCAAAATCCCATCCCTAAACGCAATGCTGCTCCTAACCTTACTCTCTCTCGCAGGTCTTCCTCCCCTAACAGGATTCCTGCCTAAATGACTAATCATTCAAGAATTGACTAAACAGGACATAGCCCCAGCAGCCACACTCATCTCCCTCCTCTCCCTACTAAGTCTCTTCTTCTACCTCCGACTCGCATATTGTACAACCATTACACTCCCTCCACACACCACAAATCACATGAAGCAATGACGTACTAACAAATCAACCAGCATCGCAATCGCCATCTTAACCACTGCATCCGTCATACTTCTCCCCATCTCGCCTATGATCCTCACCATTGTTTAA
IAvH.BT7350_SnAgustinHuiCO ATAAACCCCCAAGCTAACCTAATCTTCATTACCAGCCTACTCCTAGGAACAACCATTACCATCTCAAGCAACCATTGAATCATAGCCTGAACCGGCCTTGAAATCAACACGCTTGCCATTCTCCCACTAATCTCAAAATCCCATCACCCACGAGCCATTGAAGCCGCCACCAAATATTTTCTCACCCAAGCAGCTGCATCTGCCCTCGTTTTATTCTCCAGTATAACCAACGCATGACACACTGGGCAATGAGACATCACCCAGCTCACTCACCCAGCATCCTCCCTAATCCTAACCTCAGCAATCGCAATGAAACTAGGACTAGTACCATTCCACTTCTGATTCCCAGAAGTACTCCAAGGCTCTCCCCTAACTACCGGCCTCCTCCTATCAACCATCATGAAACTCCCCCCAATTACACTGCTCTACATAACCTCCCCCTCATTGAACCCAACCCTACTAACTACCCTAGCTATTCTCTCAACAGCCCTAGGAGGATGGATAGGCCTCAACCAAACACAAATCCGAAAGATCCTAGCCTTTTCCTCCATCTCGCACCTAGGCTGAATGGCAATCATCATCATCTATAATCCTAAGCTCACCCTACTTAACTTCTATCTCTACGCCATGATGACCGCAACCATCTTCCTCACCCTAAACACAATCAAAGTATTAAAACTATCAACCCTCATAACTGCATGAACCAAAATCCCATCCCTAAACGCAATGCTGCTCCTAACCTTACTCTCTCTCGCAGGTCTTCCTCCCCTAACAGGATTCCTGCCTAAATGACTAATCATTCAAGAATTGACTAAGCAGGACATAGCCCCAGCAGCCACACTCATCTCCCTCCTCTCCCTACTAAGTCTCTTCTTCTACCTCCGACTCGCATACTGTACAACCATTACACTCCCTCCACACACCACAAATCACATGAAGCAATGACGTACTAACAAATCAACCAGCATCGCAATCGCCATCTTAACCACTGCATCCGTCATACTTCTCCCCATCTCGCCTATGATCCTCACCATTGTCTAA
IAvH.BT7382_AgustinHuilaCO ATAAACCCCCAAGCTAACCTAATCTTCATTACCAGCCTACTCCTAGGAACAACCATTACCATCTCAAGCAACCATTGAATCATAGCCTGAACCGGCCTTGAAATCAACACGCTTGCCATTCTCCCACTAATCTCAAAATCCCATCACCCACGAGCCATTGAAGCCGCCACCAAATATTTTCTCACCCAAGCAGCTGCATCTGCCCTCGTTTTATTCTCCAGTATAACCAACGCATGACACACTGGGCAATGAGACATCACCCAGCTCACTCACCCAGCATCCTCCCTAATCCTAACCTCAGCAATCGCAATGAAACTAGGACTAGTACCATTCCACTTCTGATTCCCAGAAGTACTCCAAGGCTCTCCCCTAACTACCGGCCTCCTCCTATCAACCATCATGAAACTCCCCCCAATTACACTGCTCTACATAACCTCCCCCTCATTGAACCCAACCCTACTAACTACCCTAGCTATTCTCTCAACAGCCCTAGGAGGATGGATAGGCCTCAACCAAACACAAATCCGAAAGATCCTAGCCTTTTCCTCCATCTCGCACCTAGGCTGAATGGCAATCATCATCATCTATAATCCTAAGCTCACCCTACTTAACTTCTATCTCTACGCCATGATGACCGCAACCATCTTCCTCACCCTAAACACAATCAAAGTATTAAAACTATCAACCCTCATAACTGCATGAACCAAAATCCCATCCCTAAACGCAATGCTGCTCCTAACCTTACTCTCTCTCGCAGGTCTTCCTCCCCTAACAGGATTCCTGCCTAAATGACTAATCATTCAAGAATTGACTAAGCAGGACATAGCCCCAGCAGCCACACTCATCTCCCTCCTCTCCCTACTAAGTCTCTTCTTCTACCTCCGACTCGCATACTGTACAACCATTACACTCCCTCCACACACCACAAATCACATGAAGCAATGACGTACTAACAAATCAACCAGCATCGCAATCGCCATCTTAACCACTGCATCCGTCATACTTCTCCCCATCTCGCCTATGATCCTCACCATTGTCTAA
IAvH.BT7421_AgustinHuilaCO ATAAACCCCCAAGCTAACCTAATCTTCATTACCAGCCTACTCCTAGGAACAACCATTACCATCTCAAGCAACCATTGAATCATAGCCTGAACCGGCCTTGAAATCAACACGCTTGCCATTCTCCCACTAATCTCAAAATCCCATCACCCACGAGCCATTGAAGCCGCCACCAAATATTTTCTCACCCAAGCAGCTGCATCTGCCCTCGTTTTATTCTCCAGTATAACCAACGCATGACACACTGGGCAATGAGACATCACCCAGCTCACTCACCCAGCATCCTCCCTAATCCTAACCTCAGCAATCGCAATGAAACTAGGACTAGTACCATTCCACTTCTGATTCCCAGAAGTACTCCAAGGCTCTCCCCTAACTACCGGCCTCCTCCTATCAACCATCATGAAACTCCCCCCAATTACACTGCTCTACATAACCTCCCCCTCATTGAACCCAACCCTACTAACTACCCTAGCTATTCTCTCAACAGCCCTAGGAGGATGGATAGGCCTCAACCAAACACAAATCCGAAAGATCCTAGCCTTTTCCTCCATCTCGCACCTAGGCTGAATGGCAATCATCATCATCTATAATCCTAAACTCACCCTACTTAACTTCTATCTCTACGCCATGATGACCGCAACCATCTTCCTCACCCTAAACACAATCAAAGTATTAAAACTATCAACCCTCATAACTGCATGAACCAAAATCCCATCCCTAAACGCAATGCTGCTCCTAACCTTACTCTCTCTCGCAGGTCTTCCTCCCCTAACAGGATTCCTGCCTAAATGACTAATCATTCAAGAATTGACTAAACAGGACATAGCCCCAGCAGCCACACTCATCTCACTCCTCTCCCTACTAAGTCTCTTCTTCTACCTCCGACTCGCATACTGTACAACCATTACACTCCCTCCACACACCACAAATCACATGAAGCAATGACGTACTAACAAATCAACCAGCATCGCAATCGCCATCTTAACCACTGCATCCGTCATACTTCTCCCCATCTCGCCTATGATCCTCACCATTGTTTAA
IAvH.BT7439_AgustinHuilaCO ATAAACCCCCAAGCTAACCTAATCTTCATTACCAGCCTACTCCTAGGAACAACCATTACCATCTCAAGCAACCATTGAATCATGGCCTGAACCGGCCTTGAAATCAATACGCTTGCCATTCTCCCACTAATCTCAAAATCCCATCACCCACGAGCCATTGAAGCCGCCACCAAATATTTTCTCACCCAAGCAGCTGCATCTGCCCTCGTTTTATTCTCCAGTATAACCAACGCATGACACACTGGGCAATGAGACATCACCCAACTCACTCACCCAGCATCCTCCCTAATCCTAACCTCAGCAATCGCAATGAAACTAGGACTAGTACCATTCCACTTCTGATTCCCAGAAGTACTCCAAGGCTCTCCCCTAACTACCGGCCTCCTCCTATCAACCATCATGAAACTCCCCCCAATTACACTGCTCTACATAACCTCCCCCTCATTAAACCCAACCCTACTAACTACCCTAGCTATTCTCTCAACAGCCCTAGGAGGATGGATAGGCCTCAACCAAACACAAATCCGAAAGATCCTAGCCTTTTCCTCCATCTCGCACCTAGGCTGAATGGCAATCATCATCATCTACAATCCTAAGCTCACCCTACTTAACTTCTATCTCTACGCCATAATGACCGCAACCATCTTCCTCACCCTAAACACAATCAAAGTATTAAAACTATCAACCCTCATAACTGCATGAACCAAAATCCCATCCCTAAACGCAATGCTGCTCCTAACCTTACTCTCTCTCGCAGGTCTTCCTCCCCTAACAGGATTCCTGCCTAAATGACTAATCATTCAAGAATTGACTAAACAGGACATAGCCCCAGCAGCCACACTCATCTCCCTCCTCTCCCTACTAAGTCTCTTCTTCTACCTCCGACTCGCATATTGTACAACCATTACACTCCCTCCACACACCACAAATCACATGAAGCAATGACGTACTAACAAATCAACCAGCATCGCAATCGCCATCTTAACCACTGCATCCGTCATACTTCTCCCCATCTCGCCTATGATCCTCACCATTGTTTAA
ICN33930_Orocue_STachCO ATAAACCCCCAAGCAAACCTAATCTTCATTACCAGCCTACTCCTAGGAACAACCATTACCATCTCAAGCAACCATTGAATCATAGCCTGAACCGGCCTTGAAATCAACACGCTTGCCATCCTCCCACTAATCTCAAAATCCCACCACCCACGAGCCATTGAAGCCGCCACCAAATATTTCCTCACCCAAGCAGCAGCATCTGCCCTCGTTTTATTCTCCAGCATAACCAACGCATGACACACTGGGCAATGAGACATCACCCAGCTCACCCACCCAGCATCCTCCCTAATCCTGACCTCAGCAATCGCAATGAAACTAGGACTAGTACCATTCCACTTCTGATTCCCAGAAGTACTCCAAGGCTCTCCCCTAACTACCGGCCTCCTCCTATCGACCATCATGAAACTTCCCCCAATTACACTGCTCTACATAACCTCCCCCTCATTGAACCCAACCCTACTAACTACCCTAGCCATTCTTTCAACAGCCCTAGGAGGATGGATAGGCCTCAACCAAACACAAATCCGAAAGATCCTAGCTTTTTCCTCCATCTCGCACCTAGGCTGAATGGCAATCATCATCATCTATAACCCTAAGCTCACCCTACTTAACTTTTACCTCTACGCCATAATGACCGCAACCATCTTCCTCACCCTAAACACAATCAAAGTACTAAAACTATCAACCCTCATAACTGCATGAACCAAAATCCCATCCCTAAACGCAATGCTGCTCCTAACCTTACTCTCTCTTGCAGGCCTTCCTCCCCTAACAGGATTCCTGCCTAAATGACTTATCATTCAAGAATTGACTAAACAGGACATAGCCCCAGCAGCCACACTCATTTCCCTCCTCTCCCTACTAAGTCTCTTCTTCTACCTCCGACTTGCATACTGTACAACCATTACACTCCCCCCACACACCACAAATCACATGAAGCAATGACGTACTAACAAATCAACCAACATCACAATCGCCATCTTAACTACCGCGTCCGTCATACTTCTCCCCATCTCGCCTATAATCCTCACCATTGTCTAA
ICN35508_ChicaqueCundCO ATAAACCCCCAAGCTAACCTAATCTTCATTACCAGCCTACTCCTAGGAACAACCATTACCATCTCAAGCAACCATTGAATCATAGCCTGAACCGGCCTTGAAATCAACACGCTTGCCATTCTCCCACTAATCTCAAAATCCCATCACCCACGAGCCATTGAAGCCGCCACCAAATATTTTCTCACCCAAGCAGCTGCATCTGCCCTCGTTTTATTCTCCAGTATAACCAACGCATGACACACTGGGCAATGAGACATCACCCAGCTCACTCACCCAGCATCCTCCCTAATCCTAACCTCAGCAATCGCAATGAAACTAGGACTAGTACCATTCCACTTCTGATTCCCAGAAGTACTCCAAGGCTCTCCCCTAACTACCGGCCTCCTCCTATCAACCATCATGAAACTCCCCCCAATTACACTGCTCTACATAACCTCCCCCTCATTGAACCCAACCCTACTAACTACCCTAGCTATTCTCTCAACAGCCCTAGGAGGATGGATAGGCCTCAACCAAACACAAATCCGAAAAATCCTAGCCTTTTCCTCCATCTCGCACCTAGGCTGAATGGCAATCATCATCATCTATAATCCTAAGCTCACCCTACTTAACTTCTATCTCTACGCCATAATGACCGCAACCATCTTCCTCACCCTAAACACAATCAAAGTATTAAAACTATCAACCCTCATAACTGCATGAACCAAAATCCCATCCCTAAACGCAATGCTGCTCCTAACCTTACTCTCTCTCGCAGGTCTTCCTCCCCTAACAGGATTCCTGCCTAAATGACTAATCATTCAAGAATTGACTAAACAGGACATAGCCCCAGCAGCCACACTCATCTCCCTCCTCTCCCTACTAAGTCTCTTCTTCTACCTCCGACTCGCATACTGTACAACCATTACACTCCCTCCACACACCACAAATCACATGAAGCAATGACGTACTAACAAATCAACCAGCATCGCAATCGCCATCTTAACCACTGCATCCGTCATACTTCTCCCCATCTCGCCTATGATCCTCACCATTATTTAA
JEM213_Inia_NTachVE ATAAACCCCCAAGCAAACCTAATTTTCATTACCAGCCTACTCCTAGGAACAACCATTACCATCTCAAGCAACCATTGAATCATAGCCTGAACCGGCCTTGAAATCAACACGCTTGCCATCCTCCCACTAATCTCAAAATCCCACCACCCACGAGCCATTGAAGCCGCCACCAAATATTTCCTCACCCAAGCAGCAGCATCTGCCCTCGTTTTATTCTCCAGCATAACCAACGCATGACACACTGGGCAATGAGACATCACCCAGCTCACCCACCCAGCATCCTCCCTAATCCTAACCTCAGCAATCGCAATGAAACTAGGACTAGTACCATTCCACTTTTGATTCCCAGAAGTACTCCAAGGCTCTCCCCTAACTACCGGCCTCCTCCTATCGACCATCATGAAACTTCCCCCAATTACACTGCTCTACATAACCTCCCCCTCATTGAACCCAACCCTACTAACTACCCTAGCCATTCTTTCAACAGCCCTAGGAGGATGGATAGGCCTCAACCAAACACAAATCCGAAAGATCCTAGCTTTTTCCTCCATCTCGCACCTAGGCTGAATGGCAATCATCATCATCTATAACCCTAAGCTCACCCTACTTAACTTTTACCTCTACGCCATAATGACCGCAACCATCTTCCTCACCCTAAACACAATCAAAGTACTAAAACTATCAACCCTCATAACTGCATGAACCAAAATCCCATCCCTAAACGCAATGCTGCTCCTAACCTTACTCTCTCTTGCAGGCCTTCCTCCCCTAACAGGATTCCTGCCTAAATGACTTATCATTCAAGAATTGACTAAACAGGACATAGCCCCAGCAGCCACACTCATTTCCCTTCTCTCCCTACTAAGTCTCTTCTTCTACCTCCGACTTGCATACTGTACAACCATTACACTCCCCCCACACACCACAAATCACATGAAGCAATGACGTACTAACAAATCAACCAACATCACAATCGCCATCTTAACTACCGCGTCCGTCATACTTCTCCCCATCTCGCCTATAATCCTCACCATTGTCTAA
JEM224_Inia_NTachVE ATAAACCCCCAAGCAAACCTAATTTTCATTACCAGCCTACTCCTAGGAACAACCATTACCATCTCAAGCAACCATTGAATCATAGCCTGAACCGGCCTTGAAATCAACACGCTTGCCATCCTCCCACTAATCTCAAAATCCCACCACCCACGAGCCATTGAAGCCGCCACCAAATATTTCCTCACCCAAGCAGCAGCATCTGCCCTCGTTTTATTCTCCAGCATAACCAACGCATGACACACTGGGCAATGAGACATCACCCAGCTCACCCACCCAGCATCCTCCCTAATCCTAACCTCAGCAATCGCAATGAAACTAGGACTAGTACCATTCCACTTTTGATTCCCAGAAGTACTCCAAGGCTCTCCCCTAACTACCGGCCTCCTCCTATCGACCATCATGAAACTTCCCCCAATTACACTGCTCTACATAACCTCCCCCTCATTGAACCCAACCCTACTAACTACCCTAGCCATTCTTTCAACAGCCCTAGGAGGATGGATAGGCCTCAACCAAACACAAATCCGAAAGATCCTAGCTTTTTCCTCCATCTCGCACCTAGGCTGAATGGCAATCATCATCATCTATAACCCTAAGCTCACCCTACTTAACTTTTACCTCTACGCCATAATGACCGCAACCATCTTCCTCACCCTAAACACAATCAAAGTACTAAAACTATCAACCCTCATAACTGCATGAACCAAAATCCCATCCCTAAACGCAATGCTGCTCCTAACCTTACTCTCTCTTGCAGGCCTTCCTCCCCTAACAGGATTCCTGCCTAAATGACTTATCATTCAAGAATTGACTAAACAGGACATAGCCCCAGCAGCCACACTCATTTCCCTTCTCTCCCTACTAAGTCTCTTCTTCTACCTCCGACTTGCATACTGTACAACCATTACACTCCCCCCACACACCACAAATCACATGAAGCAATGACGTACTAACAAATCAACCAACATCACAATCGCCATCTTAACTACCGCGTCCGTCATACTTCTCCCCATCTCGCCTATAATCCTCACCATTGTCTAA
JM224_TrujilloVE ATAAACCCCCAAGCAAACCTAATTTTCATTACCAGCCTACTCCTAGGAACAACCATTACCATCTCAAGCAACCATTGAATCATAGCCTGAACCGGCCTTGAAATCAACACGCTTGCCATCCTCCCACTAATCTCAAAATCCCACCACCCACGAGCCATTGAAGCCGCCACCAAATATTTCCTCACCCAAGCAGCAGCATCTGCCCTCGTTTTATTCTCCAGCATAACCAACGCATGACACACTGGGCAATGAGACATCACCCAGCTCACCCACCCAGCATCCTCCCTAATCCTAACCTCAGCAATCGCAATGAAACTAGGACTAGTACCATTCCACTTTTGATTCCCAGAAGTACTCCAAGGCTCTCCCCTAACTACCGGCCTCCTCCTATCGACCATCATGAAACTTCCCCCAATTACACTGCTCTACATAACCTCCCCCTCATTGAACCCAACCCTACTAACTACCCTAGCCATTCTTTCAACAGCCCTAGGAGAATGGATAGGCCTCAACCAAACACAAATCCGAAAGATCCTAGCTTTTTCCTCCATCTCGCACCTAGGCTGAATGGCAATCATCATCATCTATAACCCTAAGCTCACCCTACTTAACTTTTACCTCTACGCCATAATGACCGCAACCATCTTCCTCACCCTAAACACAATCAAAGTACTAAAACTATCAACCCTCATAACTGCATGAACCAAAATCCCATCCCTAAACGCAATGCTGCTCCTAACCTTACTCTCTCTTGCAGGCCTTCCTCCCCTAACAGGATTCCTGCCTAAATGACTTATCATTCAAGAATTGACTAAACAGGACATAGCCCCAGCAGCCACACTCATTTCCCTTCTCTCCCTACTAAGTCTCTTCTTCTACCTCCGACTTGCATACTGTACAACCATTACACTCCCCCCACACACCACAAATCACATGAAGCAATGACGTACTAACAAATCAACCAACATCACAATCGCCATCTTAACTACCGCGTCCGTCATACTTCTCCCCATCTCGCCTATAATCCTCACCATTGTCTAA
JM514_LaraVE ATAAACCCCCAAGCAAACCTAATTTTCATTACCAGCCTACTCCTAGGAACAACCATTACCATCTCAAGCAACCATTGAATCATAGCCTGAACCGGCCTTGAAATCAACACGCTTGCCATCCTCCCACTAATCTCAAAATCCCACCACCCACGAGCCATTGAAGCCGCTACCAAATATTTCCTCACCCAAGCAGCAGCATCTGCCCTCGTTTTATTCTCCAGCATAACCAACGCATGACACACTGGGCAATGAGACATCACCCAGCTCACCCACCCAGCATCCTCCCTAATCCTAACCTCAGCAATCGCAATGAAACTAGGACTAGTACCATTCCACTTTTGATTCCCAGAAGTACTCCAAGGCTCTCCCCTAACTACCGGCCTCCTCCTATCGACCATCATGAAACTTCCCCCAATTACACTGCTCTACATAACCTCCCCCTCATTGAACCCAACCCTACTAACTACCCTAGCCATTCTTTCAACAGCCCTAGGAGGATGGATAGGCCTCAACCAAACACAAATCCGAAAGATCCTAGCTTTTTCCTCCATCTCGCACCTAGGCTGAATGGCAATCATCATCATCTATAACCCTAAGCTCACCCTACTTAACTTTTACCTCTACGCCATAATGACCGCAACCATCTTCCTCACCCTAAACACAATCAAAGTACTAAAACTATCAACCCTCATAACTGCATGAACCAAAATCCCATCCCTAAACGCAATGCTGCTCCTAACCTTACTCTCTCTTGCAGGCCTTCCTCCCCTAACAGGATTCCTGCCTAAATGACTTATCATTCAAGAATTGACTAAACAGGACATAGCCCCAGCAGCCACACTCATTTCCCTTCTCTCCCTACTAAGTCTCTTCTTCTACCTCCGACTTGCATACTGTACAACCATTACACTCCCCCCACACACCACAAATCACATGAAGCAATGACGTACTAACAAATCAACCAACATCACAATCGCCATCTTAACTACCGCGTCCGTCATACTTCTCCCCATCTCGCCTATAATCCTCACTATTGTCTAA
JM972_Mesa_NTachVE ATAAACCCCCAAGCAAACCTAATTTTCATTACCAGCCTACTCCTAGGAACAACCATTACCATCTCAAGCAACCATTGAATCATAGCCTGAACCGGCCTTGAAATCAACACGCTTGCCATCCTCCCACTAATCTCAAAATCCCACCACCCACGAGCCATTGAAGCCGCCACCAAATATTTCCTCACCCAAGCAGCAGCATCTGCCCTCGTTTTATTCTCCAGCATAACCAACGCATGACACACTGGGCAATGAGACATCACCCAGCTCACCCACCCAGCATCCTCCCTAATCCTAACCTCAGCAATCGCAATGAAACTAGGACTAGTACCATTCCACTTTTGATTCCCAGAAGTACTCCAAGGCTCTCCCCTAACTACCGGCCTCCTCCTATCGACCATCATGAAACTTCCCCCAATTACACTGCTCTACATAACCTCCCCCTCATTGAACCCAACCCTACTAACTACCCTAGCCATTCTTTCAACAGCCCTAGGAGGATGGATAGGCCTCAACCAAACACAAATCCGAAAGATCCTAGCTTTTTCCTCCATCTCGCACCTAGGCTGAATGGCAATCATCATCATCTATAACCCTAAGCTCACCCTACTTAACTTTTACCTCTACGCCATAATGACCGCAACCATCTTCCTCACCCTAAACACAATCAAAGTACTAAAACTATCAACCCTCATAACTGCATGAACCAAAATCCCATCCCTAAACGCAATGCTGCTCCTAACCTTACTCTCTCTTGCAGGCCTTCCTCCCCTAACAGGATTCCTGCCTAAATGACTTATCATTCAAGAATTGACTAAACAGGACATAGCCCCAGCAGCCACACTCATTTCCCTTCTCTCCCTACTAAGTCTCTTCTTCTACCTCCGACTTGCATACTGTACAACCATTACACTCCCCCCACACACCACAAATCACATGAAGCAATGACGTACTAACAAATCAACCAACATCACAATCGCCATCTTAACTACCGCGTCCGTCATACTTCTCCCCATCTCGCCTATAATCCTCACCATTGTCTAA
JM975_Mesa_NTachVE ATAAACCCCCAAGCAAACCTAATTTTCATTACCAGCCTACTCCTAGGAACAACCATTACCATCTCAAGCAACCATTGAATCATAGCCTGAACCGGCCTTGAAATCAACACGCTTGCCATCCTCCCACTAATCTCAAAATCCCACCACCCACGAGCCATTGAAGCCGCCACCAAATATTTCCTCACCCAAGCAGCAGCATCTGCCCTCGTTTTATTCTCCAGCATAACCAACGCATGACACACTGGGCAATGAGACATCACCCAGCTCACCCACCCAGCATCCTCCCTAATCCTAACCTCAGCAATCGCAATGAAACTAGGACTAGTACCATTCCACTTTTGATTCCCAGAAGTACTCCAAGGCTCTCCCCTAACTACCGGCCTCCTCCTATCGACCATCATGAAACTTCCCCCAATTACACTGCTCTACATAACCTCCCCCTCATTGAACCCAACCCTACTAACTACCCTAGCCATTCTTTCAACAGCCCTAGGAGGATGGATAGGCCTCAACCAAACACAAATCCGAAAGATCCTAGCTTTTTCCTCCATCTCGCACCTAGGCTGAATGGCAATCATCATCATCTATAACCCTAAGCTCACCCTACTTAACTTTTACCTCTACGCCATAATGACCGCAACCATCTTCCTCACCCTAAACACAATCAAAGTACTAAAACTATCAACCCTCATAACTGCATGAACCAAAATCCCATCCCTAAACGCAATGCTGCTCCTAACCTTACTCTCTCTTGCAGGCCTTCCTCCCCTAACAGGATTCCTGCCTAAATGACTTATCATTCAAGAATTGACTAAACAGGACATAGCCCCAGCAGCCACACTCATTTCCCTTCTCTCCCTACTAAGTCTCTTCTTCTACCTCCGACTTGCATACTGTACAACCATTACACTCCCCCCACACACCACAAATCACATGAAGCAATGACGTACTAACAAATCAACCAACATCACAATCGCCATCTTAACTACCGCGTCCGTCATACTTCTCCCCATCTCGCCTATAATCCTCACCATTGTCTAA
JMBO14_Asiria_STachCO ATAAACCCCCAAGCAAACCTAATCTTCATTACCAGCCTACTCCTAGGAACAACCATTACCATCTCAAGCAACCATTGAATCATAGCCTGAACCGGCCTTGAAATCAACACGCTTGCCATCCTCCCACTAATCTCAAAATCCCACCACCCACGAGCCATTGAAGCCGCCACCAAATATTTCCTCACCCAAGCAGCAGCATCTGCCCTCGTTTTATTCTCCAGCATAACCAACGCATGACACACTGGGCAATGAGACATCACCCAGCTCACCCACCCAGCATCCTCCCTAATCCTGACCTCAGCAATCGCAATGAAACTAGGACTAGTACCATTCCACTTCTGATTCCCAGAAGTACTCCAAGGCTCTCCCCTAACTACCGGCCTCCTCCTATCGACCATCATGAAACTTCCCCCAATTACACTGCTCTACATAACCTCCCCCTCATTGAACCCAACCCTACTAACTACCCTAGCCATTCTTTCAACAGCCCTAGGAGGATGGATAGGCCTCAACCAAACACAAATCCGAAAGATCCTAGCTTTTTCCTCCATCTCGCACCTAGGCTGAATGGCAATCATCATCATCTATAACCCTAAGCTCACCCTACTTAACTTTTACCTCTACGCCATAATGACCGCAACCATCTTCCTCACCCTAAACACAATCAAAGTACTAAAACTATCAACCCTCATAACTGCATGAACCAAAATCCCATCCCTAAACGCAATGCTGCTCCTAACCTTACTCTCTCTTGCAGGCCTTCCTCCCCTAACAGGATTCCTGCCTAAATGACTTATCATTCAAGAATTGACTAAACAGGACATAGCCCCAGCAGCCACACTCATTTCCCTCCTCTCCCTACTAAGTCTCTTCTTCTACCTCCGACTTGCATACTGTACAACCATTACACTCCCCCCACACACCACAAATCACATGAAGCAATGACGTACTAACAAATCAACCAACATCACAATCGCCATCTTAACTACCGCGTCCGTCATACTTCTCCCCATCTCGCCTATAATCCTCACCATTGTCTAA
JPL446_TeruelHuilaCO ATAAACCCCCAAGCTAACCTAATCTTCATTACCAGCCTACTCCTAGGAACAACCATTACCGTCTCAATCAACCATTGAATCATAGCCTGAACCGGCCTTGAAATCAACACGCTTGCCATTCTCCCACTAATCTCAAAATCCCATCACCCACGAGCCATTGAAGCCGCCACCAAGTTTTTTCTAACCCAAGCAGCTGCATCTGCCCTCGTTTTATTCTCCAGTATAACCAACGCATGACACACTGGGCAATGAGACATCACCCAGCTCACTCACCCAGCATCCTCCCTAATCCTAACCTCAGCAATCGCAATAAAACTAGGACTAGTACCATTCCACTTCTGATTCCCAGAAGTACTCCAAGGCTCTCCCCTAACTACCGGCCTCCTCCTATCAACCATCATGAAACTCCCCCCAATTACACTGCTCTACATAACCTCCCCCTCATTGAACCCAACCCTACTAACTACCCTAGCCATTCTCTCAACAGCCCTAGGAGGATGGATAGGCCTCAACCAAACACAAATCCGAAAGATCCTAGCCTTTTCCTCCATCTCGCACCTAGGCTGAATGGCAATCATCATCATCTATAATCCTAAGCTCACCCTACTTAACTTTTATCTCTACGCCATAATGACCGCAACCATCTTCCTCACCCTAAACACAATTAAAGTATTAAAACTATCAACCCTCATAACTGCATGAACCAAAATCCCATCCCTAAACGCAATGCTGCTCCTAACCTTACTCTCTCTAGCAGGTCTTCCTCCCCTAACAGGATTCCTGCCTAAATGACTAATCATTCAAGAATTGACTAAACAGGACATAGCCCCAGCAGCCACACTCATCTCCCTCCTCTCCCTACTAAGTCTCTTCTTCTACCTCCGACTTGCATACTGTACAACCATCACACTCCCTCCACACACCACAAATCACATGAAGCAATGACGTACTAACAAATCAACCAGCATCGCAATCGCCATCTTAACCACCGCATCCGTCATACTTCTCCCCATCTCACCTATAATCCTCACCATTGTTTAA
KCC107_Lajon_NTachVE ATAAACCCCCAAGCAAACCTAATTTTCATTACCAGCCTACTCCTAGGAACAACCATTACCATCTCAAGCAACCATTGAATCATAGCCTGAACCGGCCTTGAAATCAACACGCTTGCCATCCTCCCACTAATCTCAAAATCCCACCACCCACGAGCCATTGAAGCCGCCACCAAATATTTCCTCACCCAAGCAGCAGCATCTGCCCTCGTTTTATTCTCCAGCATAACCAACGCATGACACACTGGGCAATGAGACATCACCCAGCTCACCCACCCAGCATCCTCCCTAATCCTAACCTCAGCAATCGCAATGAAACTAGGACTAGTACCATTCCACTTTTGATTCCCAGAAGTACTCCAAGGCTCTCCCCTAACTACCGGCCTCCTCCTATCGACCATCATGAAACTTCCCCCAATTACACTGCTCTACATAACCTCCCCCTCATTGAACCCAACCCTACTAACTACCCTAGCCATTCTTTCAACAGCCCTAGGAGGATGGATAGGCCTCAACCAAACACAAATCCGAAAGATCCTAGCTTTTTCCTCCATCTCGCACCTAGGCTGAATGGCAATCATCATCATCTATAACCCTAAGCTCACCCTACTTAACTTTTACCTCTACGCCATAATGACCGCAACCATCTTCCTCACCCTAAACACAATCAAAGTACTAAAACTATCAACCCTCATAACTGCATGAACCAAAATCCCATCCCTAAACGCAATGCTGCTCCTAACCTTACTCTCTCTTGCAGGCCTTCCTCCCCTAACAGGATTCCTGCCTAAATGACTTATCATTCAAGAATTGACTAAACAGGACATAGCCCCAGCAGCCACACTCATTTCCCTTCTCTCCCTACTAAGTCTCTTCTTCTACCTCCGACTTGCATACTGTACAACCATTACACTCCCCCCACACACCACAAATCACATGAAGCAATGACGTACTAACAAATCAACCAACATCACAATCGCCATCTTAACTACCGCGTCCGTCATACTTCTCCCCATCTCGCCTATAATCCTCACCATTGTCTAA
KCC74_Mesa_NTachVE ATAAACCCCCAAGCAAACCTAATTTTCATTACCAGCCTACTCCTAGGAACAACCATTACCATCTCAAGCAACCATTGAATCATAGCCTGAACCGGCCTTGAAATCAACACGCTTGCCATCCTCCCACTAATCTCAAAATCCCACCACCCACGAGCCATTGAAGCCGCCACCAAATATTTCCTCACCCAAGCAGCAGCATCTGCCCTCGTTTTATTCTCCAGCATAACCAACGCATGACACACTGGGCAATGAGACATCACCCAGCTCACCCACCCAGCATCCTCCCTAATCCTAACCTCAGCAATCGCAATGAAACTAGGACTAGTACCATTCCACTTTTGATTCCCAGAAGTACTCCAAGGCTCTCCCCTAACTACCGGCCTCCTCCTATCGACCATCATGAAACTTCCCCCAATTACACTGCTCTACATAACCTCCCCCTCATTGAACCCAACCCTACTAACTACCCTAGCCATTCTTTCAACAGCCCTAGGAGGATGGATAGGCCTCAACCAAACACAAATCCGAAAGATCCTAGCTTTTTCCTCCATCTCGCACCTAGGCTGAATGGCAATCATCATCATCTATAACCCTAAGCTCACCCTACTTAACTTTTACCTCTACGCCATAATGACCGCAACCATCTTCCTCACCCTAAACACAATCAAAGTACTAAAACTATCAACCCTCATAACTGCATGAACCAAAATCCCATCCCTAAACGCAATGCTGCTCCTAACCTTACTCTCTCTTGCAGGCCTTCCTCCCCTAACAGGATTCCTGCCTAAATGACTTATCATTCAAGAATTGACTAAACAGGACATAGCCCCAGCAGCCACACTCATTTCCCTTCTCTCCCTACTAAGTCTCTTCTTCTACCTCCGACTTGCATACTGTACAACCATTACACTCCCCCCACACACCACAAATCACATGAAGCAATGACGTACTAACAAATCAACCAACATCACAATCGCCATCTTAACTACCGCGTCCGTCATACTTCTCCCCATCTCGCCTATAATCCTCACCATTGTCTAA
KCC87_Mesa_NTachVE ATAAACCCCCAAGCAAACCTAATTTTCATTACCAGCCTACTCCTAGGAACAACCATTACCATCTCAAGCAACCATTGAATCATAGCCTGAACCGGCCTTGAAATCAACACGCTTGCCATCCTCCCACTAATCTCAAAATCCCACCACCCACGAGCCATTGAAGCCGCCACCAAATATTTCCTCACCCAAGCAGCAGCATCTGCCCTCGTTTTATTCTCCAGCATAACCAACGCATGACACACTGGGCAATGAGACATCACCCAGCTCACCCACCCAGCATCCTCCCTAATCCTAACCTCAGCAATCGCAATGAAACTAGGACTAGTACCATTCCACTTTTGATTCCCAGAAGTACTCCAAGGCTCTCCCCTAACTACCGGCCTCCTCCTATCGACCATCATGAAACTTCCCCCAATTACACTGCTCTACATAACCTCCCCCTCATTGAACCCAACCCTACTAACTACCCTAGCCATTCTTTCAACAGCCCTAGGAGGATGGATAGGCCTCAACCAAACACAAATCCGAAAGATCCTAGCTTTTTCCTCCATCTCGCACCTAGGCTGAATGGCAATCATCATCATCTATAACCCTAAGCTCACCCTACTTAACTTTTACCTCTACGCCATAATGACCGCAACCATCTTCCTCACCCTAAACACAATCAAAGTACTAAAACTATCAACCCTCATAACTGCATGAACCAAAATCCCATCCCTAAACGCAATGCTGCTCCTAACCTTACTCTCTCTTGCAGGCCTTCCTCCCCTAACAGGATTCCTGCCTAAATGACTTATCATTCAAGAATTGACTAAACAGGACATAGCCCCAGCAGCCACACTCATTTCCCTTCTCTCCCTACTAAGTCTCTTCTTCTACCTCCGACTTGCATACTGTACAACCATTACACTCCCCCCACACACCACAAATCAAATGAAGCAATGACGTACTAACAAATCAACCAACATCACAATCGCCATCTTAACTACCGCGTCCGTCATACTTCTCCCTATCTCGCCTATAATCCTCACCATTGTCTAA
KU14799_PE ATAAACCCCCAAGCTAACCTAATTTTCATCACCAGCCTACTCCTAGGAACAACCATTACCATCTCAAGCAACCATTGAATCATAGCCTGAACAGGCCTTGAAATCAACACGCTTGCCGTCCTCCCACTAATCTCAAAATCCCATCACCCACGAGCCATTGAAGCCGCCACTAAATACTTCCTCACCCAAGCAGCTGCATCCGCCCTCGTTTTATTCTCCAGTATAACCAACGCATGACACACTGGGCAATGAGACATCACCCAGCTCACTCACCCAGCATCCTCCCTAATCCTGACCTCAGCAATCGCAATGAAACTAGGACTAGTACCATTCCACTTCTGATTCCCAGAAGTACTCCAAGGCTCCCCCTTAACTACCGGCCTCCTTCTATCAACTATCATAAAACTCCCCCCAATTACACTACTCTACATAACCTCCCCCTCATTAAACCCAACCCTACTAACTACCCTAGCCATCCTATCAACAGCCCTAGGAGGATGGATAGGCCTCAACCAAACACAAATCCGAAAGATCTTAGCCTTTTCCTCTATCTCACACCTAGGCTGAATAGCAATCATCATCATCTACAACCCTAAACTCACCCTCCTTAACTTCTACCTATATGCCATAATAACCGCAACCATCTTCCTTACCCTAAACACAATTAAAGTACTAAAACTATCAACCCTCATAACTGCATGAACCAAAATCCCATCCCTAAACGCAATGCTGCTCCTAACTCTACTCTCCCTTGCAGGCCTTCCTCCCCTAACAGGGTTCCTGCCTAAATGACTTATCATTCAAGAACTGACTAAACAAGACATAGCTCCAGCAGCCACACTCATTTCCCTCCTCTCCTTACTAAGTCTCTTCTTCTACCTCCGACTCGCATACTGTACAACCATTACACTCCCCCCACACACCACAAACCACATGAAGCAATGACGTACTAACAAATCAACCAACATCGCAATTGCCATCTTAACTACGGCATCCGTCATACTTCTCCCAATCTCACCTATAATCCTTACCATTGTTTAA
KU16627_AyacuchoPE ATAAACCCCCAAGCTAACCTAATTTTCATCACCAGCCTACTCCTAGGAACAACCATTACCATCTCAAGCAACCATTGAATCATAGCCTGAACAGGCCTTGAAATCAACACGCTTGCCGTCCTCCCACTAATCTCAAAATCCCATCACCCACGAGCCATTGAAGCCGCCACTAAATACTTCCTCACCCAAGCAGCTGCATCCGCCCTCGTTTTATTCTCCAGTATAACCAACGCATGACACACTGGGCAATGAGACATCACCCAGCTCACTCACCCAGCATCCTCCCTAATCCTGACCTCAGCAATCGCAATGAAACTAGGACTAGTACCATTCCACTTCTGATTCCCAGAAGTACTCCAAGGCTCCCCCTTAACTACCGGCCTCCTTCTATCAACTGTCATAAAACTCCCCCCAATTACACTACTCTACATAACCTCCCCCTCATTAAACCCAACCCTACTAACTACCCTAGCCATCCTATCAACAGCCCTAGGAGGATGGATAGGCCTCAACCAAACACAAATCCGAAAGATCTTAGCCTTTTCCTCTATCTCACACCTAGGCTGAATAGCAATCATCATCATCTACAACCCTAAACTCACCCTCCTTAACTTCTACCTATATGCCATAATAACCGCAACCATCTTCCTTACCCTAAACACAATTAAAGTACTAAAACTATCAACCCTCATAACTGCATGAACCAAAATCCCATCCCTAAACGCAATGTTGCTCCTAACTTTACTCTCCCTTGCAGGCCTTCCTCCCCTAACAGGATTCCTGCCTAAATGACTTATCATTCAAGAACTGACTAAACAAGACATAGCTCCAGCAGCCACACTCATTTCCCTCCTCTCCTTACTAAGCCTCTTCTTCTACCTCCGACTCGCATACTGTACAACCATTACACTCCCCCCACACACCACAAACCACATGAAGCAATGACGTACTAACAAATCAACCAACATCGCAATTGCCATCTTAACTACGGCATCCGTCATACTTCTCCCAATCTCACCTATAATCCTTACCATTGTTTAA
KU18788_CuscoPE ATAAACCCCCAAGCTAACCTAATTTTCATCACCAGCCTACTCCTAGGAACAACCATTACCATCTCAAGCAACCATTGAATCATAGCCTGAACAGGCCTTGAAATCAACACGCTTGCCGTCCTCCCACTAATCTCAAAATCCCATCACCCACGAGCCATTGAAGCTGCCACTAAATACTTCCTCACCCAAGCAGCTGCATCCGCCCTCGTTTTATTCTCCAGTATAACCAACGCATGACACACTGGGCAATGAGACATCACCCAGCTCACTCACCCAGCATCCTCCCTAATCCTAACCTCAGCAATCGCAATGAAACTAGGACTAGTACCATTCCACTTCTGATTCCCAGAAGTACTCCAAGGCTCCCCCTTAACTACCGGCCTCCTTCTATCAACTATCATAAAACTCCCCCCAATTACACTACTCTACATAACCTCCCCCTCATTAAACCCAACCCTACTAACTACCCTGGCCATCCTATCAACAGCCCTAGGAGGATGGATAGGCCTCAACCAAACACAAATCCGAAAGATCTTAGCCTTTTCCTCTATCTCACACCTAGGCTGAATAGCAATCATCATCATCTACAACCCTAAACTCACCCTCCTTAACTTCTACCTCTACGCCATAATAACCGCAACCATCTTCCTTACCCTAAACACAATTAAAGTACTAAAACTATCAACCCTCATAACTGCATGAACCAAAATCCCATCCCTAAACGCAATGCTGCTTCTAACTTTACTCTCCCTTGCAGGCCTTCCTCCCCTAACAGGATTCCTGCCTAAATGACTTATCATTCAAGAACTGACTAAACAAGACATAGCCCCAGCAGCCACACTCATTTCCCTCCTCTCCCTACTAAGTCTCTTCTTCTACCTCCGACTCGCATACTGTACAACCATTACACTCCCCCCACACACCACAAACCACATGAAGCAATGACGTACTAACAAACCAACCAACATCGCAATCGCCATCTTAACTACCACATCCGTCATACTTCTCCCCATCTCACCTATAATCCTTACCATTGTTTAA
SS1148_Orocue_STachCO ATAAACCCCCAAGCAAACCTAATCTTCATTACCAGCCTACTCCTAGGAACAACCATTACCATCTCAAGCAACCATTGAATCATAGCCTGAACCGGCCTTGAAATCAACACGCTTGCCATCCTCCCACTAATCTCAAAATCCCACCACCCACGAGCCATTGAAGCCGCCACCAAATATTTCCTCACCCAAGCAGCAGCATCTGCCCTCGTTTTATTCTCCAGCATAACCAACGCATGACACACTGGGCAATGAGACATCACCCAGCTCACCCACCCAGCATCCTCCCTAATCCTGACCTCAGCAATCGCAATGAAACTAGGACTAGTACCATTCCACTTCTGATTCCCAGAAGTACTCCAAGGCTCTCCCCTAACTACCGGCCTCCTCCTATCGACCATCATGAAACTTCCCCCAATTACACTGCTCTACATAACCTCCCCCTCATTGAACCCAACCCTACTAACTACCCTAGCCATTCTTTCAACAGCCCTAGGAGGATGGATAGGCCTCAACCAAACACAAATCCGAAAGATCCTAGCTTTTTCCTCCATCTCGCACCTAGGCTGAATGGCAATCATCATCATCTATAACCCTAAGCTCACCCTACTTAACTTTTACCTCTACGCCATAATGACCGCAACCATCTTCCTCACCCTAAACACAATCAAAGTACTAAAACTATCAACCCTCATAACTGCATGAACCAAAATCCCATCCCTAAACGCAATGCTGCTCCTAACCTTACTCTCTCTTGCAGGCCTTCCTCCCCTAACAGGATTCCTGCCTAAATGACTTATCATTCAAGAATTGACTAAACAGGACATAGCCCCAGCAGCCACACTCATTTCCCTCCTCTCCCTACTAAGTCTCTTCTTCTACCTCCGACTTGCATACTGTACAACCATTACACTCCCCCCACACACCACAAATCACATGAAGCAATGACGTACTAACAAATCAACCAACATCACAATCGCCATCTTAACTACCGCGTCCGTCATACTTCTCCCCATCTCGCCTATAATCCTCACCATTGTCTAA
SS1166_Orocue_STachCO ATAAACCCCCAAGCAAACCTAATCTTCATTACCAGCCTACTCCTAGGAACAACCATTACCATCTCAAGCAACCATTGAATCATAGCCTGAACCGGCCTTGAAATCAACACGCTTGCCATCCTCCCACTAATCTCAAAATCCCACCACCCACGAGCCATTGAAGCCGCCACCAAATATTTCCTCACCCAAGCAGCAGCATCTGCCCTCGTTTTATTCTCCAGCATAACCAACGCATGACACACTGGGCAATGAGACATCACCCAGCTCACCCACCCAGCATCCTCCCTAATCCTGACCTCAGCAATCGCAATGAAACTAGGACTAGTACCATTCCACTTCTGATTCCCAGAAGTACTCCAAGGCTCTCCCCTAACTACCGGCCTCCTCCTATCGACCATCATGAAACTTCCCCCAATTACACTGCTCTACATAACCTCCCCCTCATTGAACCCAACCCTACTAACTACCCTAGCCATTCTTTCAACAGCCCTAGGAGGATGGATAGGCCTCAACCAAACACAAATCCGAAAGATCCTAGCTTTTTCCTCCATCTCGCACCTAGGCTGAATGGCAATCATCATCATCTATAACCCTAAGCTCACCCTACTTAACTTTTACCTCTACGCCATAATGACCGCAACCATCTTCCTCACCCTAAACACAATCAAAGTACTAAAACTATCAACCCTCATAACTGCATGAACCAAAATCCCATCCCTAAACGCAATGCTGCTCCTAACCTTACTCTCTCTTGCAGGCCTTCCTCCCCTAACAGGATTCCTGCCTAAATGACTTATCATTCAAGAATTGACTAAACAGGACATAGCCCCAGCAGCCACACTCATTTCCCTCCTCTCCCTACTAAGTCTCTTCTTCTACCTCCGACTTGCATACTGTACAACCATTACACTCCCCCCACACACCACAAATCACATGAAGCAATGACGTACTAACAAATCAACCAACATCACAATCGCCATCTTAACTACCGCGTCCGTCATACTTCTCCCCATCTCGCCTATAATCCTCACCATTGTCTAA
SS1257_Orocue_STachCO ATAAACCCCCAAGCAAACCTAATCTTCATTACCAGCCTACTCCTAGGAACAACCATTACCATCTCAAGCAACCATTGAATCATAGCCTGAACCGGCCTTGAAATCAACACGCTTGCCATCCTCCCACTAATCTCAAAATCCCACCACCCACGAGCCGTTGAAGCCGCCACCAAATATTTCCTCACCCAAGCAGCAGCATCTGCCCTCGTTTTATTCTCCAGCATAACCAACGCATGACACACTGGGCAATGAGACATCACCCAGCTCACCCACCCAGCATCCTCCCTAATCCTGACCTCAGCAATCGCAATGAAACTAGGACTAGTACCATTCCACTTCTGATTCCCAGAAGTACTCCAAGGCTCTCCCCTAACTACCGGCCTCCTCCTATCGACCATCATGAAACTTCCCCCAATTACACTGCTCTACATAACCTCCCCCTCATTGAACCCAACCCTACTAACTACCCTAGCCATTCTTTCAACAGCCCTAGGAGGATGGATAGGCCTCAACCAAACACAAATCCGAAAGATCCTAGCTTTTTCCTCCATCTCGCACCTAGGCTGAATGGCAATCATCATCATCTATAACCCTAAGCTCACCCTACTTAACTTTTACCTCTACGCCATAATGACCGCAACCATCTTCCTCACCCTAAACACAATCAAAGTACTAAAACTATCAACCCTCATAACTGCATGAACCAAAATCCCATCCCTAAACGCAATGCTGCTCCTAACCTTACTCTCTCTTGCAGGCCTTCCTCCCCTAACAGGATTCCTGCCTAAATGACTTATCATTCAAGAATTGACTAAACAGGACATAGCCCCAGCAGCCACACTCATTTCCCTCCTCTCCCTACTAAGTCTCTTCTTCTACCTCCGACTTGCATACTGTACAACCATTACACTCCCCCCACACACCACAAATCACATGAAGCAATGACGTACTAACAAATCAACCAACATCACAATCGCCATCTTAACTACCGCGTCCGTCATACTTCTCCCCATCTCGCCTATAATCCTCACCATTGTCTAA
SS1265_Orocue_STachCO ATAAACCCCCAAGCAAACCTAATCTTCATTACCAGCCTACTCCTAGGAACAACCATTACCATCTCAAGCAACCATTGAATCATAGCCTGAACCGGCCTTGAAATCAACACGCTTGCCATCCTCCCACTAATCTCAAAATCCCACCACCCACGAGCCATTGAAGCCGCCACCAAATATTTCCTCACCCAAGCAGCAGCATCTGCCCTCGTTTTATTCTCCAGCATAACCAACGCATGACACACTGGGCAATGAGACATCACCCAGCTCACCCACCCAGCATCCTCCCTAATCCTGACCTCAGCAATCGCAATGAAACTAGGACTAGTACCATTCCACTTCTGATTCCCAGAAGTACTCCAAGGCTCTCCCCTAACTACCGGCCTCCTCCTATCGACCATCATGAAACTTCCCCCAATTACACTGCTCTACATAACCTCCCCCTCATTGAACCCAACCCTACTAACTACCCTAGCCATTCTTTCAACAGCCCTAGGAGGATGGATAGGCCTCAACCAAACACAAATCCGAAAGATCCTAGCTTTTTCCTCCATCTCGCACCTAGGCTGAATGGCAATCATCATCATCTATAACCCTAAGCTCACCCTACTTAACTTTTACCTCTACGCCATAATGACCGCAACCATCTTCCTCACCCTAAACACAATCAAAGTACTAAAACTATCAACCCTCATAACTGCATGAACCAAAATCCCATCCCTAAACGCAATGCTGCTCCTAACCTTACTCTCTCTTGCAGGCCTTCCTCCCCTAACAGGATTCCTGCCTAAATGACTTATCATTCAAGAATTGACTAAACAGGACATAGCCCCAGCAGCCACACTCATTTCCCTCCTCTCCCTACTAAGTCTATTCTTCTACCTCCGACTTGCATACTGTACAACCATTACACTCCCCCCACACACCACAAATCACATGAAGCAATGACGTACTAACAAATCAACCAACATCACAATCGCCATCTTAACTACCGCGTCCGTCATACTTCTCCCCATCTCGCCCATAATCCTCACCATTGTCTAA
YPL38_Inia_NTachVE ATAAACCCCCAAGCAAACCTAATTTTCATTACCAGCCTACTCCTAGGAACAACCATTACCATCTCAAGCAACCATTGAATCATAGCCTGAACCGGCCTTGAAATCAACACGCTTGCCATCCTCCCACTAATCTCAAAATCCCACCACCCACGAGCCATTGAAGCCGCCACCAAATATTTCCTCACCCAAGCAGCAGCATCTGCCCTCGTTTTATTCTCCAGCATAACCAACGCATGACACACTGGGCAATGAGACATCACCCAGCTCACCCACCCAGCATCCTCCCTAATCCTAACCTCAGCAATCGCAATGAAACTAGGACTAGTACCATTCCACTTTTGATTCCCAGAAGTACTCCAAGGCTCTCCCCTAACTACCGGCCTCCTCCTATCGACCATCATGAAACTTCCCCCAATTACACTGCTCTACATAACCTCCCCCTCATTGAACCCAACCCTACTAACTACCCTAGCCATTCTTTCAACAGCCCTAGGAGGATGGATAGGCCTCAACCAAACACAAATCCGAAAGATCCTAGCTTTTTCCTCCATCTCGCACCTAGGCTGAATGGCAATCATCATCATCTATAACCCTAAGCTCACCCTACTTAACTTTTACCTCTACGCCATAATGACCGCAACCATCTTCCTCACCCTAAACACAATCAAAGTACTAAAACTATCAACCCTCATAACTGCATGAACCAAAATCCCATCCCTAAACGCAATGCTGCTCCTAACCTTACTCTCTCTTGCAGGCCTTCCTCCCCTAACAGGATTCCTGCCTAAATGACTTATCATTCAAGAATTGACTAAACAGGACATAGCCCCAGCAGCCACACTCATTTCCCTTCTCTCCCTACTAAGTCTCTTCTTCTACCTCCGACTTGCATACTGTACAACCATTACACTCCCCCCACACACCACAAATCACATGAAGCAATGACGTACTAACAAATCAACCAACATCACAATCGCCATCTTAACTACCGCGTCCGTCATACTTCTCCCTATCTCGCCTATAATCCTCACCATTGTCTAA
YPL73_Mesa_NTachVE ATAAACCCCCAAGCAAACCTAATTTTCATTACCAGCCTACTCCTAGGAACAACCATTACCATCTCAAGCAACCATTGAATCATAGCCTGAACCGGCCTTGAAATCAACACGCTTGCCATCCTCCCACTAATCTCAAAATCCCACCACCCACGAGCCATTGAAGCCGCCACCAAATATTTCCTCACCCAAGCAGCAGCATCTGCCCTCGTTTTATTCTCCAGCATAACCAACGCATGACACACTGGGCAATGAGACATCACCCAGCTCACCCACCCAGCATCCTCCCTAATCCTAACCTCAGCAATCGCAATGAAACTAGGACTAGTACCATTCCACTTTTGATTCCCAGAAGTACTCCAAGGCTCTCCCCTAACTACCGGCCTCCTCCTATCGACCATCATGAAACTTCCCCCAATTACACTGCTCTACATAACCTCCCCCTCATTGAACCCAACCCTACTAACTACCCTAGCCATTCTTTCAACAGCCCTAGGAGGATGGATAGGCCTCAACCAAACACAAATCCGAAAGATCCTAGCTTTTTCCTCCATCTCGCACCTAGGCTGAATGGCAATCATCATCATCTATAACCCTAAGCTCACCCTACTTAACTTTTACCTCTACGCCATAATGACCGCAACCATCTTCCTCACCCTAAACACAATCAAAGTACTAAAACTATCAACCCTCATAACTGCATGAACCAAAATCCCATCCCTAAACGCAATGCTGCTCCTAACCTTACTCTCTCTTGCAGGCCTTCCTCCCCTAACAGGATTCCTGCCTAAATGACTTATCATTCAAGAATTGACTAAACAGGACATAGCCCCAGCAGCCACACTCATTTCCCTTCTCTCCCTACTAAGTCTCTTCTTCTACCTCCGACTTGCATACTGTACAACCATTACACTCCCCCCACACACCACAAATCACATGAAGCAATGACGTACTAACAAATCAACCAACATCACAATCGCCATCTTAACTACCGCGTCCGTCATACTTCTCCCCATCTCGCCTATAATCCTCACCATTGTCTAA
YPL75_Mesa_NTachVE ATAAACCCCCAAGCAAACCTAATTTTCATTACCAGCCTACTCCTAGGAACAACCATTACCATCTCAAGCAACCATTGAATCATAGCCTGAACCGGCCTTGAAATCAACACGCTTGCCATCCTCCCACTAATCTCAAAATCCCACCACCCACGAGCCATTGAAGCCGCCACCAAATATTTCCTCACCCAAGCAGCAGCATCTGCCCTCGTTTTATTCTCCAGCATAACCAACGCATGACACACTGGGCAATGAGACATCACCCAGCTCACCCACCCAGCATCCTCCCTAATCCTAACCTCAGCAATCGCAATGAAACTAGGACTAGTACCATTCCACTTTTGATTCCCAGAAGTACTCCAAGGCTCTCCCCTAACTACCGGCCTCCTCCTATCGACCATCATGAAACTTCCCCCAATTACACTGCTCTACATAACCTCCCCCTCATTGAACCCAACCCTACTAACTACCCTAGCCATTCTTTCAACAGCCCTAGGAGGATGGATAGGCCTCAACCAAACACAAATCCGAAAGATCCTAGCTTTTTCCTCCATCTCGCACCTAGGCTGAATGGCAATCATCATCATCTATAACCCTAAGCTCACCCTACTTAACTTTTACCTCTACGCCATAATGACCGCAACCATCTTCCTCACCCTAAACACAATCAAAGTACTAAAACTATCAACCCTCATAACTGCATGAACCAAAATCCCATCCCTAAACGCAATGCTGCTCCTAACCTTACTCTCTCTTGCAGGCCTTCCTCCCCTAACAGGATTCCTGCCTAAATGACTTATCATTCAAGAATTGACTAAACAGGACATAGCCCCAGCAGCCACACTCATTTCCCTTCTCTCCCTACTAAGTCTCTTCTTCTACCTCCGACTTGCATACTGTACAACCATTACACTCCCCCCACACACCACAAATCACATGAAGCAATGACGTACTAACAAATCAACCAACATCACAATCGCCATCTTAACTACCGCGTCCGTCATACTTCTCCCCATCTCGCCTATAATCCTCACCATTGTCTAA
YPL77_Mesa_NTachVE ATAAACCCCCAAGCAAACCTAATTTTCATTACCAGCCTACTCCTAGGAACAACCATTACCATCTCAAGCAACCATTGAATCATAGCCTGAACCGGCCTTGAAATCAACACGCTTGCCATCCTCCCACTAATCTCAAAATCCCACCACCCACGAGCCATTGAAGCCGCCACCAAATATTTCCTCACCCAAGCAGCAGCATCTGCCCTCGTTTTATTCTCCAGCATAACCAACGCATGACACACTGGGCAATGAGACATCACCCAGCTCACCCACCCAGCATCCTCCCTAATCCTAACCTCAGCAATCGCAATGAAACTAGGACTAGTACCATTCCACTTTTGATTCCCAGAAGTACTCCAAGGCTCTCCCCTAACTACCGGCCTCCTCCTATCGACCATCATGAAACTTCCCCCAATTACACTGCTCTACATAACCTCCCCCTCATTGAACCCAACCCTACTAACTACCCTAGCCATTCTTTCAACAGCCCTAGGAGGATGGATAGGCCTCAACCAAACACAAATCCGAAAGATCCTAGCTTTTTCCTCCATCTCGCACCTAGGCTGAATGGCAATCATCATCATCTATAACCCTAAGCTCACCCTACTTAACTTTTACCTCTACGCCATAATGACCGCAACCATCTTCCTCACCCTAAACACAATCAAAGTACTAAAACTATCAACCCTCATAACTGCATGAACCAAAATCCCATCCCTAAACGCAATGCTGCTCCTAACCTTACTCTCTCTTGCAGGCCTTCCTCCCCTAACAGGATTCCTGCCTAAATGACTTATCATTCAAGAATTGACTAAACAGGACATAGCCCCAGCAGCCACACTCATTTCCCTTCTCTCCCTACTAAGTCTCTTCTTCTACCTCCGACTTGCATACTGTACAACCATTACACTCCCCCCACACACCACAAATCACATGAAGCAATGACGTACTAACAAATCAACCAACATCACAATCGCCATCTTAACTACCGCGTCCGTCATACTTCTCCCCATCTCGCCTATAATCCTCACCATTGTCTAA
;
end;

[
MrBayes settings for the best-fit model (GTR+I+G) selected by AIC in MrModeltest 2.3
]
