# Supplementary material for: A latitudinal phylogeographic diversity gradient in birds
Source: PLoS Biol. 2017 Apr 13;15(4):e2001073. doi: 10.1371/journal.pbio.2001073 (PMC5390966; doi:10.1371/journal.pbio.2001073)
Supplement: S1 Data — (ZIP) [file pbio.2001073.s015.zip › S1_Data/Myiothlypis-fulvicauda-rivularis.nex]

#NEXUS
Begin data;
	Dimensions ntax=36 nchar=842;
	Format datatype=DNA gap=- missing=?;
	Matrix
Basileuterus_rivularis_AY327391	ATGCCTCAACTAAACCCCGGCCCCTGATTTTTTATCATGATTACTTCATGACTCACTTTCTCCTTAATCATCCAACCCAAACTCTTATCATTCGTGTCAATAAACCCACCATCTAACAAACCATCCATCACCCCAAGCACCACCCCCTGAGCCTGACCATGAACCTAAGCTTCTTTGATCAATTTTCAAGCCCATCCTTACTAGGAATCCCACTCATCCTCATCTCAATACTATTCCCTGCCCTCCTACTCCCATCCCTAGATAACCGATGAATTACTAATCGACTCTCAACACTCCAACTATGATTCATTAATCTAGTCACAAAACAACTAATAATACCTCTAGACAAAAAAGGACACAAATGAGCCCTAATCCTAACATCTCTTATAATCTTCCTCC…
Basileuterus_fulvicauda_AY327392	ATGCCTCAACTAAACCCTGGCCCCTGATTTTTTATCATGATTACTTCATGACTCACTTTCTCCTTAATCATCCAACCCAAACTCTTGTCATTCGTGTCAATAAACCCACCATCTAGCAAACCACCCATCACACCAAGCACCACCCCCTGAACCTGACCATGAACCTAAGCTTCTTCGACCAATTTTCAAGCCCATCCTTCCTAGGAATCCCACTCATCCTCATCTCAATAACATTCCCTGCCCTCCTACTCCCATCCCTAGATAACCGATGAATTACTAATCGACTCTCAACCCTCCAACTATGATTTATCAACCTAATCACAAAACAACTAATAATACCCCTAGACAAAAAAGGACACAAATGAGCCCTAATCCTGACATCTCTCATAATCTTCCTCC…
Basileuterus_fulvicauda_AY327393	ATGCCTCAACTAAACCCCGGTCCCTGATTTTTTATCATGATTACTTCATGGCTCACTTTCTCTTTAATCATCCAACCCAAACTCCTAACATTCGTGTCAACAAACCCCCCATCTAACAAACCATCCATCACCCCAAGCACCACCCCCTGAACCTGACCATGAACCTAAGTTTCTTCGATCAATTTTCAAGTCCATCCTTCCTAGGAATCCCACTCATCCTCATCTCAATAACATTCCCCGCCCTCCTACTCCCATCCCTAGACAACCGATGAATTACTAATCGACTCTCAACCCTCCAACTATGATTCATTAATCTTGTCACAAAACAACTGATAATGCCCCTAGACAAAAAAGGACATAAATGAGCCCTAATCCTGACATCTCTTATAATCTTCCTCC…
Basileuterus_fulvicauda_AY327394	ATGCCTCAACTAAACCCCGCCCCCTGATTTTTTATTATGATTACTTCATGACTCACTTTCTCTTTAATCATCCAACCCAAGCTCCTGTCATTCGTATCAATAAACCCCCCATCTAACAAACCATCCATCGCCCCTAGCACCACCCCCTGAACCTGACCATGAACCTAAGCTTCTTCGATCAATTTTCTAGCCCATCCTTCCTAGGAATCCCACTCATCCTCATTTCAATAGTATTCCCTGCCCTCCTACTACCATCCCTAGACAACCGATGAATTACTAATCGACTCTCAACCCTCCAACTATGATTCATTAACCTAGTCACAAAACAACTAATGATACCCCTAGACAAAAAAGGACACAAATGAGCCTTAATCCTGACATCTCTTATAATCTTCCTCC…
Basileuterus_rivularis_AY327395	ATGCCTCAACTAAACCCCGGCCCCTGATTTTTTATCATGATCACTTCATGACTCACTTTTTCCTTAATTATCCAACCCAAACTCTTGTCATTCGTAACAATAAATCCACCATCTAGCAAACCGCCCATCGCCCCAAGCACCACCCCCTGAACCTGACCATGAACCTAAGCTTTTTCGATCAATTTTCAAGCCCATCCTTCCTAGGAATCCCACTCATCCTCATCTCAATAACATTCCCTGCCCTCCTACTCCCATCCCTAGACAACCGATGAATTACTAATCGACTTTCANCCCTTCAACTATGATTCGTTAACCTAATCACAAAGCAACTAATANTACCCCTAGACAAAAAAGGACACAANTGAGCCCTAATCTTAACATCTCTTATAATCTTCCTCC…
Basileuterus_fulvicauda_AY327396	ATGCCTCAACTAAACCCCGGTCCCTGATTTTTTATCATGATTACTTCATGACTCACTTTCTCTTTAATCATCCAACCCAAACTCCTGACATTCGTGTCAACAAACCCCCCATCTAACAAACCATCCATCACCCCAAGCACCACCCCCTGAACCTGACCATGAACCTAAGTTTCTTCGATCAATTTTCAAGTCCATCCTTCCTAGGAATCCCACTCATCCTCATCTCAATAACATTCCCCGCCCTCCTACTCCCATCCCTAGACAACCGATGAATCACCAATCGACTCTCAACCCTCCAACTATGATTCATTAATCTTGTCACAAAACAACTGATAATGCCCCTAGACAAAAAAGGACATAAATGAGCCCTAATCCTGACATCTCTTATAATCTTCCTCC…
Basileuterus_fulvicauda_AY327397	ATGCCTCAACTAAACCCTGGCCCCTGATTTTTTATCATGATTACTTCATGACTCACTTTCTCCTTAATCATCCAACCCAAACTCTTGTCATTCGTGTCAATAAACCCACCATCTAGCAAACCACCCATCACACCAAGCACCACCCCCTGAACCTGACCATGAACCTAAGCTTCTTCGACCAATTTTCAAGCCCATCCTTCCTAGGAATCCCACTCATCCTCATCTCAATAACATTCCCTGCCCTCCTACTCCCATCCCTAGATAACCGATGAATTACTAATCGACTCTCAACCCTCCAACTATGATTTATCAACCTAATCACAAAACAACTAATAATACCCCTAGACAAAAAAGGACACAAATGAGCCCTAATCCTGACATCTCTCATAATCTTCCTCC…
Basileuterus_fulvicauda_AY327398	ATGCCTCAACTAAACCCCGGCCCCTGATTTTTTATCATGATTACTTCATGACTCACTTTCTCCTTAATCATCCAACCCAAACTCTTGTCATTCGTGTCAATAAACCCACCATCTAGCAAACCATCCATCACCCCAAGCACCACCCCCTGAGCCTGACCATGAACCTAAGCTTCTTCGATCAATTTTCAAGCCCATCCTTACTAGGAATCCCACTCATCCTCATCTCAATACTATTCCCTGCCCTCCTACTCCCATCCCTAGATAACCGATGAATTACTAATCGACTCTCAACACTCCAACTATGATTCATTAATCTAGTCACAAAACAACTAATAATACCTCTAGACAAAAAAGGACACAAATGAGCCCTAATCCTAACATCTCTTATAATCTTCCTCC…
Basileuterus_rivularis_AY327399	ATGCCTCAACTAAACCCTGGCCCATGATTTTTTATCATGATTACTTCATGACTCACTTTCTCTTTAATTATCCAACCCAAACTCCTGTCATTCGTGTCAATAAACCCGCCATCCAGCAAACCGCCCATCGCCCCAAGCACCACCCCCTGAATCTGACCATGAACCTAAGCTTTTTCGATCAATTCTCGAGCCCATCCTTCCTAGGAATCCCACTCATCCTCATCTCAATAACATTCCCTGCCCTCCTACTCCCGTCCCTAGACAACCGATGAATCACCAATCGACTCTCAACCCTCCAGCTATGATTCATTAACCTAATCACAAAACAACTAATAATACCCCTAGACAAAAAAGGACACAAATGAGCCCTAATCCTAACATCTCTCATAATCTTCCTCC…
Basileuterus_fulvicauda_AY327400	ATGCCTCAACTAAACCCCGCCCCCTGATTTTTTATCATGATTACTTCATGACTCACTTTCTCTTTAATCATCCAACCCAAGCTCCTGTCATTCGTATCAATAAACCCCCCATCTAGCAAACCATCCATCGCCCCTAGCACCACCCCCTGAACCTGACCATGAACCTAAGCTTCTTCGATCAATTTTCTAGCCCATCCTTCCTAGGAATCCCACTCATCCTCATTTCAATAATATTCCCTGCCCTCCTACTACCATCCCTAGACAACCGATGAATTACTAATCGACTCTCAACCCTCCAACTATGATTCATTAACCTAGTCACAAAACAACTAATGATACCCCTAGACAAAAAAGGACACAAATGAGCCTTAATCCTGACATCTCTTATAATCTTCCTCC…
Basileuterus_rivularis_AY327401	ATGCCTCAACTAAACCCCGGCCCCTGATTTTTTATCATGATCACTTCATGACTCACTTTTTCCTTAATTATCCAACCCAAACTCTTGTCATTCGTAACAATAAATCCACCATCTAGCAAACCGCCCATCGCCCCAAGCACCACCCCCTGAACCTGACCATGAACCTAAGCTTTTTCGATCAATTTTCAAGCCCATCCTTCCTAGGAATCCCACTCATCCTCATCTCAATAACATTCCCTGCCCTCCTACTCCCATCCCTAGACAACCGATGAATTACTAATCGACTTTCAACCCTTCAACTATGATTCGTTAACCTAATCACAAAGCAACTAATAATACCCCTAGACAAAAAAGGACACAAATGAGCCCTAATCTTAACATCTCTTATAGTCTTTCTCC…
Basileuterus_fluvicauda_AY340182	ATGCCTCAACTAAACCCCGGCCCCTGATTTTTTATCATGATTACTTCATGACTCACTTTCTCCTTAATCATCCAACCCAAACTCTTGTCATTCGTGTCAATAAACCCACCATCTAGCAAACCATCCATCACCCCACGCACCACCCCCTGAGCCTGACCATGAACCTAAGCTTCTTNGATCAATTTTCAAGCCCATCCTTACTAGGAATCCCACTCATCCTCATCTCAATACTATTCCCTGCCCTCCTACTCCCATCCCTAGATAACCGATGAATTACTAATCGACTCTCAACACTCCAACTATGATTCATTAATCTAGTCACAAAACAACTAATAATGCCTCTAGACAAAAAAGGACACAAATGAGCCCTAATCCTAACATCTCTTATAATCTTCCTCC…
Basileuterus_fluvicauda_AY340183	ATGCCTCAACTAAACCCCGGCCCCTGATTTTTTATCATGATTACTTCATGACTCACTTTCTCCTTAATCATCCAACCCAAACTCTTGTCATTCGTGTCAATAAACCCACCATCTAGCAAACCACCCATCACCCCAAGCACCACCCCCTGAGCCTGACCATGAACCTAAGCTTCTTNGATCAATTTTCAAGCCCATCCTTACTAGGAATCCCACTCATCCTCATCTCAATACTATTCCCTGCCCTCCTACTCCCATCCCTAGATAACCGATGAATTACTAATCGACTCTCAACACTCCAACTATGATTCATTAATCTAGTCACAAAACAACTAATAATACCTCTAGACAAAAAAGGACACAAATGAGCCCTAATCCTAACATCTCTTATAATCTTCCTCC…
Basileuterus_fluvicauda_AY340184	ATGCCTCAACTAAACCCCGGCCCCTGATTTTTTATCATGATTACTTCATGACTCACTTTCTCCTTAATCATCCAACCCAAACTCTTGTCATTCGTGTCAATAAACCCACCATCTAGCAAACCACCCATCACCCCAAGCACCACCCCCTGAGCCTGACCATGAACCTAAGCTTCTTCGATCAATTTTCAAGCCCATCCTTACTAGGAATCCCACTCATCCTCATCTCAATACTATTCCCTGCCCTCCTACTCCCATCCCTAGATAACCGATGAATTACTAATCGACTCTCAACACTCCAACTATGATTCATTAATCTAGTCACAAAACAACTAATAATACCTCTAGACAAAAAAGGACACAAATGAGCCCTAATCCTAACATCTCTTATAATCTTCCTCC…
Basileuterus_fluvicauda_AY340185	ATGCCTCAACTAAACCCCGGCCCCTGATTTTTTATCATGATTACTTCATGACTCACTTTCTCCTTAATCATCCAACCCAAACTCTTGTCATTCGTGTCAATAAACCCACCATCTAGCAAACCATCCATNNCCCCAAGCACCACCCCCTGAGCCTGACCATGAACCTAAGCTTCTTNGATCAATTTTCAAGCCCATCCTTACTAGGAATCCCACTCATCCTCATCTCAATACTATTCCCTGCCCTCCTACTCCCATCCCTAGATAACCGATGAATTACTAATCGACTCTCAACACTCCAACTATGATTCATTAATCTAGTCACAAAACAACTAATAATACCTCTAGACAAAAAAGGACACAAATGAGCCCTAATCCTAACATCTCTTATAATCTTCCTCC…
Basileuterus_fluvicauda_AY340186	ATGCCTCAACTAAACCCCGGCCCCTGATTTTTTATCATGATTACTTCATGACTCACTTTCTCCTTAATCATCCAACCCAAACTCTTGTCATTCGTGTCAATAAACCCACCATCTAGCAAACCACCCATNNCCCCAAGCACCACCCCCTGAGCCTGACCATGAACCTAAGCTTCTTNGATCAATTTTCAAGCCCATCCTTACTAGGAATCCCACTCATCCTCATCTCAATACTATTCCCTGCCCTCCTACTCCCATCCCTAGATAACCGATGAATTACTAATCGACTCTCAACACTCCAACTATGATTCATTAATCTAGTCACAAAACAACTAATAATACCTCTAGACAAAAAAGGACACAAATGAGCCCTAATCCTAACATCTCTTATAATCTTCCTCC…
Basileuterus_fluvicauda_AY340187	ATGCCTCAACTAAACCCCGGCCCCTGATTTTTTATCATGATTACTTCATGACTCACTTTCTCCTTAATCATCCAACCCAAACTCTTGTCATTCGTGTCAATAAACCCACCATCTAGCAAACCACCCATCACCCCAAGCACCACCCCCTGAGCCTGACCATGAACCTAAGCTTCTTCGATCAATTTTCAAGCCCATCCTTACTAGGAATCCCACTCATCCTCATCTCAATACTATTCCCTGCCCTCCTACTCCCATCCCTAGATAACCGATGAATTACTAATCGACTCTCAACACTCCAACTATGATTCATTAATCTAGTCACAAAACAACTAATAATACCTCTAGACAAAAAAGGACACAAATGAGCCCTAATCCTAACATCTCTTATAATCTTCCTCC…
Basileuterus_fluvicauda_AY340188	ATGCCTCAACTAAACCCCGGCCCCTGATTTTTTATCATGATTACTTCATGACTCACTTTCTCCTTAATCATCCAACCCAAACTCTTGTCATTCGTGTCAATAAACCCACCATCTAGCAAACCATCCATCACCCCAAGCACCACCCCCTGAGCCTGACCATGAACCTAAGCTTCTTTGATCAATTTTCAAGCCCATCCTTACTAGGAATCCCACTCATCCTCATCTCAATACTATTCCCTGCCCTCCTACTCCCATCCCTAGATAACCGATGAATTACTAATCGACTCTCAACACTCCAACTATGATTCATTAATCTAGTCACAAAACAACTAATAATGCCTCTAGACAAAAAAGGACACAAATGAGCCCTAATCCTAACATCTCTTATAATCTTCCTCC…
Basileuterus_rivularis_AY340189	ATGCCTCAACTAAACCCCGGCCCCTGATTTTTTATCATGATTACTTCATGACTCACTTTCTCCTTAATCATCCAACCCAAACTCTTGTCATTCGTGTCAATAAACCCACCATCTAGCAAACCATCCATCACCCCAAGCACCACCCCCTGAGCCTGACCATGAACCTAAGCTTCTTCGATCAATTTTCAAGCCCATCCTTACTAGGAATCCCACTCATCCTCATCTCAATACTATTCCCTGCCCTCCTACTCCCATCCCTAGATAACCGATGAATTACTAATCGACTCTCAACACTCCAACTATGATTCATTAATCTAGTCACAAAACAACTAATAATGCCTCTAGACAAAAAAGGACACAAATGAGCCCTAATCCTAACATCTCTTATAATCTTCCTCC…
Basileuterus_rivularis_AY340190	ATGCCTCAACTAAACCCCGGCCCCTGATTTTTTATCATGATTACTTCATGACTCACTTTCTCCTTAATCATCCAACCCAAACTCTTGTCATTCGTGTCAATAAACCCACCATCTAGCAAACCATCCATCACCCCAAGCACCACCCCCTGAGCCTGACCATGAACCTAAGCTTCTTTGATCAATTTTCAAGCCCATCCTTACTAGGAATCCCACTCATCCTCATCTCAATACTATTCCCTGCCCTCCTACTCCCATCCCTAGATAACCGATGAATTACTAATCGACTCTCAACACTCCAACTATGATTCATTAATCTAGTCACAAAACAACTAATAATGCCTCTAGACAAAAAAGGACACAAATGAGCCCTAATCCTAACATCTCTTATAATCTTCCTCC…
Basileuterus_rivularis_AY340191	ATGCCTCAACTAAACCCCGGCCCCTGATTTTTTATCATGATTACTTCATGACTCACTTTCTCCTTAATCATCCAACCCAAACTCTTGTCATTCGTGTCAATAAACCCACCATCTAGCAAACCATCCATNNCCCCAAGCACCACCCCCTGAGCCTGACCATGAACCTAAGCTTCTTTGATCAATTTTCAAGCCCATCCTTACTAGGAATCCCACTCATCCTCATCTCAATACTATTCCCTGCCCTCCTACTCCCATCCCTAGATAACCGATGAATTACTAATCGACTCTCAACACTCCAACTATGATTCATTAATCTAGTCACAAAACAACTAATAATGCCTCTAGACAAAAAAGGACACAAATGAGCCCTAATCCTAACATCTCTTATAATCTTCCTCC…
Basileuterus_rivularis_AY340192	ATGCCTCAACTAAACCCCGGCCCCTGATTTTTTATCATGATTACTTCATGACTCACTTTCTCCTTAATCATCCAACCCAAACTCTTGTCATTCGTGTCAATAAACCCACCATCTAGCAAACCATCCATCACCCCAAGCACCACCCCCTGAGCCTGACCATGAACCTAAGCTTCTTCGATCAATTTTCAAGCCCATCCTTACTAGGAATCCCACTCATCCTCATCTCAATACTATTCCCTGCCCTCCTACTCCCATCCCTAGATAACCGATGAATTACTAATCGACTCTCAACACTCCAACTATGATTCATTAATCTAGTCACAAAACAACTAATAATACCTCTAGACAAAAAAGGACACAAATGAGCCCTAATCCTAACATCTCTTATAATCTTCCTCC…
Basileuterus_rivularis_AY340193	ATGCCTCAACTAAACCCCGGCCCCTGATTTTTTATCATGATTACTTCATGACTCACTTTCTCCTTAATCATCCAACCCAAACTCTTGTCATTCGTGTCAATAAACCCACCATCTAGCAAACCATCCATCGCCCCAAGCACCACCCCCTGAGCCTGACCATGAACCTAAGCTTCTTCGATCAATTTTCAAGCCCATCCTTACTAGGAATCCCACTCATCCTCATCTCAATACTATTCCCTGCCCTCCTACTCCCATCCCTAGATAACCGATGAATTACTAATCGACTCTCAACACTCCAACTATGATTCATTAATCTAGTCACAAAACAACTAATAATACCTCTAGACAAAAAAGGACACAAATGAGCCCTAATCCTAACATCTCTTATAATCTTCCTCC…
Basileuterus_fluvicauda_AY340194	ATGCCTCAACTAAACCCCGGTCCCTGATTTTTTATCATGATCACTTCATGACTCACTTTCTCTTTAATCATCCAACCCAAACTCCTGACATTCGTGTCAACAAACCCCCCATCTAACAAACCATCCATNNCCCCAAGCACCACCCCCTGAACCTGACCATGAACCTAAGTTTCTTNGATCAATTTTCAAGTCCATCCTTCCTAGGAATCCCACTCATCCTCATCTCAATAACATTCCCCGCCCTCCTACTCCCATCCCTAGACAACCGATGAATTACCAATCGACTCTCAACCCTCCAACTATGATTCATTAATCTTGTCACAAAACAACTGATAATGCCCCTAGACAAAAAAGGACATAAATGAGCCCTAATCCTGACATCTCTTATAATCTTCCTCC…
Basileuterus_fluvicauda_AY340195	ATGCCTCAACTAAACCCCGGTCCCTGATTTTTTATCATGATTACTTCATGACTCACTTTCTCTTTAATCATCCAACCCAAACTCCTGACATTCGTGTCAACAAACCCCCCATCTAACAAACCATCCATCACCCCAAGCACCACCCCCTGAACCTGACCATGAACCTAAGTTTCTTCGATCAATTTTCAAGTCCATCCTTCCTAGGAATCCCACTCATCCTCATCTCAATAACATTCCCCGCCCTCCTACTCCCATCCCTAGACAACCGATGAATTACCAATCGACTCTCAACCCTCCAACTATGATTCATTAATCTTGTCACAAAACAACTGATAATGCCCCTAGACAAAAAAGGACATAAATGAGCCCTAATCCTGACATCTCTTATAATCTTCCTCC…
Basileuterus_fluvicauda_AY340196	ATGCCTCAACTAAACCCCGGTCCCTGATTTTTTATCATGATCACTTCATGACTCACTTTCTCTTTAATCATCCAACCCAAACTCCTGACATTCGTGTCAACAAACCCCCCATCTAACAAACCATCCATCACCCCAAGCACCACCCCCTGAATCTGACCATGAACCTAAGTTTCTTCGATCAATTTTCAAGTCCATCCTTCCTAGGAATCCCACTCATCCTCATCTCAATAACATTCCCCGCCCTCCTACTCCCATCCCTAGACAACCGATGAATTACCAATCGACTCTCAACCCTCCAACTATGATTCATTAATCTTGTCACAAAACAACTGATAATGCCCCTAGACAAAAAAGGACATAAATGAGCCCTAATCCTGACATCTCTTATAATCTTCCTCC…
Basileuterus_fluvicauda_AY340197	ATGCCTCAACTAAACCCCGCCCCCTGATTTTTTATCATGATTACTTCATGACTCACTTTCTCTTTAATCATCCAACCTAAGCTCCTGTCATTCGTATCAATAAACCCCCCATCTAACAAACCATCCATCGCCCCTAGCACCACCCCCTGAACCTGACCATGAACCTAAGCTTCTTCGATCAATTTTCTAGCCCATCCTTCCTAGGAATCCCACTCATCCTCATTTCAATAGTATTCCCTGCCCTCCTACTACCATCCCTAGACAACCGATGAATTACTAATCGACTCTCAACCCTCCAACTATGATTCATTAACCTAGTCACAAAACAACTAATGATACCCCTAGACAAAAAAGGACACAAATGAGCCTTAATCCTGACATCTCTTACAATCTTCCTCC…
Basileuterus_rivularis_AY340198	ATGCCTCAACTAAACCCCGGCCCCTGATTTTTTATCATGATCACTTCATGACTCACTTTTTCCTTAATTATCCAACCCAAACTCTTGTCATTCGTAACAATAAATCCACCATCTAGCAAACCGCCCATCGCCCCAAGCACCACCCCCTGAACCTGACCATGAACCTAAGCTTTTTCGATCAATTTTCAAGCCCATCCTTCCTAGGAATCCCACTCATCCTCATCTCAATAACATTCCCTGCCCTCCTACTCCCATCCCTAGACAACCGATGAATTACTAATCGACTTTCAACCCTTCAACTATGATTCGTTAACCTAATCACAAAGCAACTAATAATACCCCTAGACAAAAAAGGACACAAATGAGCCCTAATCTTAACATCTCTTATAGTCTTCCTCC…
Basileuterus_rivularis_AY340199	ATGCCTCAACTAAACCCCGGCCCCTGATTTTTTATCATGATCACTTCATGACTCACTTTTTCCTTAATTATCCAACCCAAACTCTTGTCATTCGTAACAATAAATCCACCATCTAGCAAACCGCCCATCGCCCCAAGCACCACCCCCTGAACCTGACCATGAACCTAAGCTTTTTCGATCAATTTTCAAGCCCATCCTTCCTAGGAATCCCACTCATCCTCATCTCAATAACATTCCCTGCCCTCCTACTCCCATCCCTAGACAACCGATGAATTACTAATCGACTTTCAACCCTTCAACTATGATTCGTTAACCTAATCACAAAGCAACTAATAATACCCCTAGACAAAAAAGGACACAAATGAGCCCTAATCTTAACATCTCTTATAGTCTTCCTCC…
Basileuterus_fluvicauda_AY340200	ATGCCTCAACTAAACCCCGGTCCCTGATTTTTTATCATGATTACTTCATGACTCACTTTCTCTTTAATCATCCAACCCAAACTCCTGACATTCGTGTCAACAAACCCCCCATCTAACAAACCATCCATCNCCCCAAGCACCACCCCCTGAACCTGACCATGAACCTAAGTTTCTTNGATCAATTTTCAAGTCCATCCTTCCTAGGAATCCCACTCATCCTCATCTCAATAACATTCCCCGCCCTCCTACTCCCATCCCTAGACAACCGATGAATCACCAATCGACTCTCAACCCTCCAACTATGATTCATTAATCTTGTCACAAAACAACTGATAATGCCCCTAGACAAAAAAGGACATAAATGAGCCCTAATCCTGACATCTCTTATAATCTTCCTCC…
Basileuterus_fluvicauda_AY340201	ATGCCTCAACTAAACCCTGGCCCCTGATTTTTTATCATGATTACTTCATGACTCACTTTCTCCTTAATCATCCAACCCAAACTCTTGTCATTCGTGTCAATAAACCCACCATCTAGCAAACCACCCATCACACCAAGCACCACCCCCTGAACCTGACCATGAACCTAAGCTTCTTCGACCAATTTTCAAGCCCATCCTTCCTAGGAATCCCACTCATCCTCATCTCAATAACATTCCCTGCCCTCCTACTCCCATCCCTAGATAACCGATGAATTACTAATCGACTCTCAACCCTCCAACTATGATTTATCAACCTAATCACAAAACAACTAATAATACCCCTAGACAAAAAAGGACACAAATGAGCCCTAATCCTGACATCTCTCATAATCTTCCTCC…
Basileuterus_rivularis_AY340202	ATGCCTCAACTAAACCCCGGCCCCTGATTTTTTATCATGATTACTTCATGACTCACTTTCTCCTTAATCATCCAACCCAAACTCTTGTCATTCGTGTCAATAAACCCACCATCTAGCAAACCATCCATCACCCCAAGCACCACCCCCTGAGCCTGACCATGAACCTAAGCTTCTTCGATCAATTTTCAAGCCCATCCTTACTAGGAATCCCACTCATCCTCATCTCAATACTATTCCCTGCCCTCCTACTCCCATCCCTAGATAACCGATGAATTACTAATCGACTCTCAACACTCCAACTATGATTCATTAATCTAGTCACAAAACAACTAATAATACCTCTAGACAAAAAAGGACACAAATGAGCCCTAATCCTAACATCTCTTATAATCTTCCTCC…
Basileuterus_rivularis_AY340203	ATGCCTCAACTAAACCCCGGCCCCTGATTTTTTATCATGATTACTTCATGACTCACTTTCTCCTTAATCATCCAACCCAAACTCTTATCATTCGTGTCAATAAACCCACCATCTAGCAAACCATCCATCACCCCAAGCACCACCCCCTGAGCCTGACCATGAACCTAAGCTTCTTCGATCAATTTTCAAGCCCATCCTTACTAGGAATCCCACTCATCCTCATCTCAATACTATTCCCTGCCCTCCTACTCCCATCCCTAGATAACCGATGAATTACTAATCGACTCTCAACACTCCAACTATGATTCATTAATCTAGTCACAAAACAACTAATAATACCTCTAGACAAAAAAGGACACAAATGAGCCCTAATCCTAACATCTCTTATAATCTTCCTCC…
Basileuterus_rivularis_AY340204	ATGCCTCAACTAAACCCCGGCCCCTGATTTTTTATCATGATTACTTCATGACTCACTTTCTCCTTAATCATCCAACCCAAACTCTTGTCATTCGTGTCAATAAACCCACCATCTAGCAAACCATCCATCACCCCAAGCACCACCCCCTGAGCCTGACCATGAACCTAAGCTTCTTTGATCAATTTTCAAGCCCATCCTTACTAGGAATCCCACTCATCCTCATCTCAATACTATTCCCTGCCCTCCTACTCCCATCCCTAGACAACCGATGAATTACTAATCGACTCTCAACACTCCAACTATGATTCATTAATCTAGTCACAAAACAACTAATAATACCTCTAGACAAAAAAGGACACAAATGAGCCCTAATCCTAACATCTCTTATAATCTTCCTCC…
Basileuterus_nigrocristatus_GU932068	ATGCCTCAACTAAACCCCAGCCCCTGATTTTTTATCATGCTTACTTCATGACTCACTTTCTCTTTAATCATCCAACCCAAACTCCTCTCATTCGTATCAATAAACCCACCATCTAGCAAACCACCCGTCGCCCCAAGCACCACCCCCTGAGCCTGACCATGAACCTAAGCTTCTTCGATCAATTTTCGAGCCCATCCTTCCTAGGAATCCCACTCATCCTCATCTCAATAGTATTCCCCGCTCTTCTCCTCCCATCCCTGGACAACCGATGAATTACTAACCGGCTTTCAACCCTCCAACTATGATTCATCAACCTAGTCACAAAACAACTAATAATACCCCTAAACAAAAAAGGACACAAATGAGCCCTAATCCTAACATCTCTCATAATCTTCCTCC…
Basileuterus_signatus_GU932070	ATGCCCCAACTAAACCCCAACCCCTGATTTTTTATCATGCTCACTTCATGACTCACTTTCTCTTTAATTATCCAACCCAAACTCCTATCATTCGTGTCAATAAACCCACCATCTAGCAAACCACCCATCGCCCCAAGCACCACCCCCTGAACCTGACCATGAACCTAAGCTTCTTCGACCAATTTTCAAGTCCATCCTTACTAGGAATCCCACTCATCCTCATCTCAATAATATTCCCTGCCCTCCTCCTACCATCCCTGGACAACCGATGAATTACTAACCGACTCTCAACCCTACAACTATGGTTCATTAACCTAGTTACAAAACAACTAATAATACCCCTAAACAAAAAAGGTCACAAATGAGCCCTAATCCTAACATCTCTTATAATCTTCCTCC…
	;
End;
