# Supplementary material for: A latitudinal phylogeographic diversity gradient in birds
Source: PLoS Biol. 2017 Apr 13;15(4):e2001073. doi: 10.1371/journal.pbio.2001073 (PMC5390966; doi:10.1371/journal.pbio.2001073)
Supplement: S1 Data — (ZIP) [file pbio.2001073.s015.zip › S1_Data/Myiothlypis-leucoblepharus.nex]

#NEXUS
BEGIN DATA;
	DIMENSIONS NTAX=73 NCHAR=914;
	FORMAT DATATYPE = DNA GAP = - MISSING = ?;
	MATRIX
	GU932370-Basileuterus-belli-FMNH-1232-343399 CTTAGCTTTCTCCTCCGTCGCCCACATATGCCGAGACGTACAATTCGGCTGACTAATCCGCAATCTTCACGCAAACGGAGCCTCCTTCTTCTTCATCTGCATCTATCTACATATCGGCCGAGGACTCTACTATGGTTCATACCTAAACAAAGAAACCTGAAATGTCGGAGTCATTCTTCTCTTAACCCTTATAGCAACTGCCTTCGTAGGATACGTCCTGCCATGAGGACAAATATCTTTCTGAGGAGCTACCGTAATTACAAACCTATTCTCAGCAATCCCTTACATCGGACAGACACTAGTAGAATGAGCGTGAGGGGGATTCTCCGTTGACAACCCCACACTAACCCGATT…
	GU932377-Basileuterus-bivittatus-LSUMNS-B7581 CCTTGCCTTTTCCTCCGTCGCCCATATATGCCGAGACGTACAGTTCGGCTGACTCATCCGCAATCTACACGCAAACGGAGCTTCTTTCTTCTTCATCTGCATCTACCTGCACATCGGCCGAGGACTCTACTACGGCTCATACCTAAACAAAGAGACCTGAAACATTGGAGTAATTCTCCTCTTAACCCTCATAGCAACAGCCTTCGTAGGATATGTCCTACCATGAGGCCAAATATCATTCTGAGGGGCTACCGTAATTACAAACCTATTCTCAGCAATCCCCTACATCGGACAAACACTAGTAGAATGAGCCTGAGGAGGTTTCTCCGTTGACAACCCCACACTAACCCGAT…
	GU932378-Basileuterus-chrysogaster-LSUMNS-B11907 TCTCGCCTTCTCCTCCGTCGCCCATATATGCCGAGACGTACAGTTCGGCTGACTCATCCGCAATCTACACGCAAACGGAGCCTCCTTCTTCTTCATCTGCATCTACCTACACATCGGCCGAGGACTCTATTACGGCTCATACCTAAACAAAGAAACCTGAAACGTCGGAGTCATTCTTCTCTTAACCCTCATAGCAACCGCTTTCGTAGGATATGTACTACCATGAGGCCAAATATCATTCTGAGGAGCTACTGTAATCACAAACCTATTCTCAGCAATCCCTTACATCGGACAAACACTAGTAGAATGAGCTTGAGGAGGCTTCTCCGTCGACAACCCCACACTAACCC…
	GU932379-Basileuterus-cinereicollis-JP-835 CCTCGCCTTCTCCTCCGTCGCCCACATATGCCGAGACGTGCAGTTCGGCTGACTCATCCGCAACCTACACGCAAACGGAGCCTCCTTCTTCTTCATCTGTATCTACCTACACATCGGCCGAGGACTCTACTATGGCTCCTATCTAAACAAAGAAACCTGAAATGTCGGAGTTATCCTTCTCCTGACCCTCATAGCAACCGCCTTCGTAGGATATGTCCTACCATGAGGCCAAATATCATTCTGAGGAGCTACAGTAATTACAAACCTATTCTCAGCAATCCCTTACATCGGACAAACACTAGTAGAATGAGCCTGAGGAGGCTTCTCCGTTGATAACCCTACATTAACCCGATTCT…
	GU932380-Basileuterus-conspicillatus-JP-470 CCTCGCCTTCTCCTCCGTTGCCCACATATGCCGAGACGTACAGTTCGGCTGACTCATCCGCAACCTACACGCAAACGGAGCTTCCTTCTTCTTCATCTGCATCTACCTACACATCGGCCGAGGACTCTACTATGGCTCCTACCTAAACAAAGAAACCTGAAATATCGGAGTTATCCTTCTCCTAACCCTCATAGCAACCGCCTTCGTAGGATATGTCCTACCATGAGGCCAAATGTCATTCTGAGGGGCTACAGTAATTACAAACCTATTCTCAGCGATCCCTTACATCGGACAAACACTAGTAGAATGAGCCTGAGGAGGCTTCTCTGTTGATAACCCCACATTAACCCGATTC…
	AY030119-Basileuterus-culicivorus CCTCGCCTTCTCCTCCGTCGCCCATATATGCCGAGACGTACAATTCGGCTGACTCATCCGCAACCTCCACGCAAACGGAGCCTCTTTCTTCTTCATCTGCATCTACCTACATATCGGCCGAGGACTCTACTACGGCTCATACCTAAACAAAGAAAC?TGAAATGTCGGAGTCCTTCTTCTCTTAGCACTCATAGCAACTGCCTTCGTAGGGTACGTCCTACCATGAGGCCAAAT?TCCTTCTGAGG?GCTAC?GTAATCACAAACCTATTCTCAGCAATCCCTTATATCGGACAAACATTAGTAGAATGAGCCTGAGGAGGGTTCTCTGTTGACAACCCCACACTCACCCGATTCTTCGCCCTAC…
	GU932383-Basileuterus-fraseri-LSUMNS-B430 CCTTGCCTTCTCTTCCGTCGCCCACATATGCCGAGACGTACAGTTCGGCTGACTCATCCGCAATCTACACGCAAACGGAGCCTCCTTCTTCTTCATCTGCATCTACCTACACATCGGCCGAGGACTCTACTACGGCTCATACCTAAACAAAGAAACCTGAAACGTCGGAGTTATTCTTCTCTTAACCCTCATAGCAACTGCTTTCGTAGGATATGTCCTACCATGAGGCCAAATGTCATTCTGAGGAGCTACCGTAATTACAAACCTATTCTCAGCAATCCCTTACATCGGACAAACACTAGTAGAATGAGCCTGAGGAGGCTTCTCCGTTGACAACCCCACCCTAACCCGATTCTT…
	GU189116-Basileuterus-hypoleucus-LBEM-B0277 CCTCGCCTTCTCCTCCGTCGCCCATATATGCCGAGACGTACAATTCGGCTGACTCATCCGCAATCTCCACGCAAACGGAGCCTCTTTCTTCTTCATCTGCATCTACCTACATATCGGCCGAGGACTCTACTATGGCTCATACCTAAACAAAGAAACCTGAAATGTCGGAGTCCTTCTTCTCTTAGCACTCATAGCAACTGCCTTCGTAGGGTACGTCCTACCATGAGGCCAAATATCCTTCTGAGGGGCTACCGTAATCACAAACCTATTCTCAGCAATCCCCTATATCGGACAAACATTAGTAGAATGAGCCTGAGGAGGATTCTCTGTTGACAACCCCACACTGACCCGATTC…
	GU932375-Euthlypis-lachrymosa-FMNH-4458 CTTAGCCTTCGCCTCCGTCGCCCACATATGCCGAGACGTACAATTCGGCTGACTCATCCGCAATCTTCACGCAAACGGAGCATCCTTCTTCTTCATCTGCATCTACTTACATATCGGACGAGGAATCTACTACGGTTCGTACCTAAACAAAGAAACCTGAAACGTTGGAGTTATCCTCCTACTAACCCTAATAGCAACTGCCTTCGTAGGTTATGTCCTACCATGAGGACAAATATCATTCTGAGGAGCTACCGTAATCACAAACCTATTCTCAGCAATCCCCTACATCGGACAAACACTAGTAGAATGAGCCTGAGGAGGATTCTCCGTTGACAACCCTACACTAACCCGATTCTTCG…
	JX488513-Basileuterus-leucoblepharus-LGEMA2153 TCTTGCCTTCTCCTCCGTCGCCCACATATGCCGAGACGTACAGTTCGGCTGACTCATCCGCAACCTACACGCAAACGGAGCTTCCTTCTTCTTCATCTGCATCTATCTACATATCGGCCGAGGACTCTACTACGGCTCATACCTAAACAAAGAAACCTGAAACGTCGGAGTCATTCTCCTCTTAACCCTCATAGCAACTGCTTTCGTAGGATATGTCCTACCATGAGGCCAAATATCATTCTGAGGGGCTACCGTAATTACAAACCTATTCTCAGCAATCCCCTACATTGGACAAACACTAGTAGAATGAGCCTGAGGAGGCTTTTCCGTTGACAACCCCACACTAACCCGA…
	JX488516-Basileuterus-leucoblepharus-LGEMA2164 TCTTGCCTTCTCCTCCGTCGCCCACATATGCCGAGACGTACAGTTCGGCTGACTCATCCGCAACCTACACGCAAACGGAGCTTCCTTCTTCTTCATCTGCATCTATCTACATATCGGCCGAGGACTCTACTACGGCTCATACCTAAACAAAGAAACCTGAAACGTCGGAGTCATTCTCCTCTTAACCCTCATAGCAACTGCTTTCGTAGGATATGTCCTACCATGAGGCCAAATATCATTCTGAGGGGCTACCGTAATTACAAACCTATTCTCAGCAATCCCCTACATTGGACAAACACTAGTAGAATGAGCCTGAGGAGGCTTTTCCGTTGACAACCCCACACTAACCCGA…
	JX488498-Basileuterus-leucoblepharus-LGEMA835 TCTTGCCTTCTCCTCCGTCGCCCACATATGCCGAGACGTACAGTTCGGCTGACTCATCCGCAACCTACACGCAAACGGAGCTTCCTTCTTCTTCATCTGCATCTATCTACATATCGGCCGAGGACTCTACTACGGCTCATACCTAAACAAAGAAACCTGAAACGTCGGAGTCATTCTCCTCTTAACCCTCATAGCAACTGCTTTCGTAGGATATGTCCTACCATGAGGCCAAATATCATTCTGAGGGGCTACCGTAATTACAAACCTATTCTCAGCAATCCCCTACATTGGACAAACACTAGTAGAATGAGCCTGAGGAGGCTTTTCCGTTGACAACCCCACACTAACCCGAT…
	JX488508-Basileuterus-leucoblepharus-LGEMA1384 TCTTGCCTTCTCCTCCGTCGCCCACATATGCCGAGACGTACAGTTCGGCTGACTCATCCGCAACCTACACGCAAACGGAGCTTCCTTCTTCTTCATCTGCATCTATCTACATATCGGCCGAGGACTCTACTACGGCTCATACCTAAACAAAGAAACCTGAAACGTCGGAGTCATTCTCCTCTTAACCCTCATAGCAACTGCTTTCGTAGGATATGTCCTACCATGAGGCCAAATATCATTCTGAGGGGCTACCGTAATTACAAACCTATTCTCAGCAATCCCCTACATTGGACAAACACTAGTAGAATGAGCCTGAGGAGGCTTTTCCGTTGACAACCCCACACTAACCCGA…
	JX488497-Basileuterus-leucoblepharus-LGEMA834 TCTTGCCTTCTCCTCCGTCGCCCACATATGCCGAGACGTACAGTTCGGCTGACTCATCCGCAACCTACACGCAAACGGAGCTTCCTTCTTCTTCATCTGCATCTATCTACATATCGGCCGAGGACTCTACTACGGCTCATACCTAAACAAAGAAACCTGAAACGTCGGAGTCATTCTCCTCTTAACCCTCATAGCAACTGCTTTCGTAGGATATGTCCTACCATGAGGCCAAATATCATTCTGAGGGGCTACCGTAATTACAAACCTATTCTCAGCAATCCCCTACATTGGACAAACACTAGTAGAATGAGCCTGAGGAGGCTTTTCCGTTGACAACCCCACACTAACCCGAT…
	JX488537-Basileuterus-leucoblepharus-LGEMA12023 TCTTGCCTTCTCCTCCGTCGCCCACATATGCCGAGACGTACAATTCGGCTGACTCATCCGCAACCTACACGCAAACGGAGCTTCCTTCTTCTTCATCTGCATCTATCTACATATCGGCCGAGGACTCTACTACGGCTCATACCTAAACAAAGAAACCTGAAACGTCGGAGTCATTCTCCTCTTAACCCTCATAGCCACTGCTTTCGTAGGATATGTCCTACCATGAGGCCAAATATCATTCTGAGGGGCTACCGTAATTACAAACCTATTCTCAGCAATCCCCTACATTGGACAAACACTAGTAGAATGAGCCTGAGGAGGCTTTTCCGTTGACAACCCCACACTAACCCG…
	JX488524-Basileuterus-leucoblepharus-LGEMA10383 TCTTGCCTTCTCCTCCGTCGCCCACATATGCCGAGACGTACAGTTCGGCTGACTCATCCGCAACCTACACGCAAACGGAGCTTCCTTCTTCTTCATCTGCATCTATCTACATATCGGCCGAGGACTCTACTACGGCTCATACCTAAACAAAGAAACCTGAAACGTCGGAGTCATTCTCCTCTTAACCCTCATAGCAACTGCTTTCGTAGGATATGTCCTACCATGAGGCCAAATATCATTCTGAGGGGCTACCGTAATTACAAACCTATTCTCAGCAATCCCCTACATTGGACAAACACTAGTAGAATGAGCCTGAGGAGGCTTTTCCGTTGACAACCCCACACTAACCCG…
	JX488533-Basileuterus-leucoblepharus-LGEMA12014 TCTTGCCTTCTCCTCCGTCGCCCACATATGCCGAGACGTACAGTTCGGCTGACTCATCCGCAACCTACACGCAAACGGAGCTTCCTTCTTCTTCATCTGCATCTATCTACATATCGGCCGAGGACTCTACTACGGCTCATACCTAAACAAAGAAACCTGAAACGTCGGAGTCATTCTCCTCTTAACCCTCATAGCAACTGCTTTCGTAGGATATGTCCTACCATGAGGCCAAATATCATTCTGAGGGGCTACCGTAATTACAAACCTATTCTCAGCAATCCCCTACATTGGACAAACACTAGTAGAATGAGCCTGAGGAGGCTTTTCCGTTGACAACCCCACACTAACCCG…
	GU932384-Basileuterus-leucoblepharus-UWBM-DAB848 TCTTGCCTTCTCCTCCGTCGCCCACATATGCCGAGACGTACAGTTCGGCTGACTCATCCGCAACCTACACGCAAACGGAGCTTCCTTCTTCTTCATCTGCATCTATCTACATATCGGCCGAGGACTCTACTACGGCTCATACCTAAACAAAGAAACCTGAAACGTCGGAGTCATTCTCCTCTTAACCCTCATAGCAACTGCTTTCGTAGGATATGTCCTACCATGAGGCCAAATATCATTCTGAGGGGCTACCGTAATTACAAACCTATTCTCAGCAATCCCCTACATTGGACAAACACTAGTAGAATGAGCCTGAGGAGGCTTTTCCGTTGACAACCCCACACTAACCC…
	JX488495-Basileuterus-leucoblepharus-LGEMA828 TCTTGCCTTCTCCTCCGTCGCCCACATATGCCGAGACGTACAGTTCGGCTGACTCATCCGCAACCTACACGCAAACGGAGCTTCCTTCTTCTTCATCTGCATCTATCTACATATCGGCCGAGGACTCTACTACGGCTCATACCTAAACAAAGAAACCTGAAACGTCGGAGTCATTCTCCTCTTAACCCTCATAGCAACTGCTTTCGTAGGATATGTCCTACCATGAGGCCAAATATCATTCTGAGGGGCTACCGTAATTACAAACCTATTCTCAGCAATCCCCTACATTGGACAAACACTAGTAGAATGAGCCTGAGGAGGCTTTTCCGTTGACAACCCCACACTAACCCGAT…
	JX488501-Basileuterus-leucoblepharus-LGEMA854 TCTTGCCTTCTCCTCCGTCGCCCACATATGCCGAGACGTACAGTTCGGCTGACTCATCCGCAACCTACACGCAAACGGAGCTTCCTTCTTCTTCATCTGCATCTATCTACATATCGGCCGAGGACTCTACTACGGCTCATACCTAAACAAAGAAACCTGAAACGTCGGAGTCATTCTCCTCTTAACCCTCATAGCAACTGCTTTCGTAGGATATGTCCTACCATGAGGCCAAATATCATTCTGAGGGGCTACCGTAATTACAAACCTATTCTCAGCAATCCCCTACATTGGACAAACACTAGTAGAATGAGCCTGAGGAGGCTTTTCCGTTGACAACCCCACACTAACCCGAT…
	JX488492-Basileuterus-leucoblepharus-LGEMA779 TCTTGCCTTCTCCTCCGTCGCCCACATATGCCGAGACGTACAGTTCGGCTGACTCATCCGCAACCTACACGCAAACGGAGCTTCCTTCTTCTTCATCTGCATCTATCTACATATCGGCCGAGGACTCTACTACGGCTCATACCTAAACAAAGAAACCTGAAACGTCGGAGTCATTCTCCTCTTAACCCTCATAGCAACTGCTTTCGTAGGATATGTCCTACCATGAGGCCAAATATCATTCTGAGGGGCTACCGTAATTACAAACCTATTCTCAGCAATCCCCTACATCGGACAAACACTAGTAGAATGAGCCTGAGGAGGCTTTTCCGTTGACAACCCCACACTAACCCGAT…
	JX488532-Basileuterus-leucoblepharus-LGEMA12007 TCTTGCCTTCTCCTCCGTCGCCCACATATGCCGAGACGTACAGTTCGGCTGACTCATCCGCAACCTACACGCAAACGGAGCTTCCTTCTTCTTCATCTGCATCTATCTACATATCGGCCGAGGACTCTACTACGGCTCATACCTAAACAAAGAAACCTGAAACGTCGGAGTCATTCTCCTCTTAACCCTCATAGCAACTGCTTTCGTAGGATATGTCCTACCATGAGGCCAAATATCATTCTGAGGGGCTACCGTAATTACAAACCTATTCTCAGCAATCCCCTACATCGGACAAACACTAGTAGAATGAGCCTGAGGAGGCTTTTCCGTTGACAACCCCACACTAACCCG…
	JX488542-Basileuterus-leucoblepharus-LGEMA13019 TCTTGCCTTCTCCTCCGTCGCCCACATATGCCGAGACGTACAGTTCGGCTGACTCATCCGCAACCTACACGCAAACGGAGCTTCCTTCTTCTTCATCTGCATCTATCTACATATCGGCCGAGGACTCTACTACGGCTCATACCTAAACAAAGAAACCTGAAACGTCGGAGTCATTCTCCTCTTAACCCTCATAGCAACTGCTTTCGTAGGATATGTCCTACCATGAGGCCAAATATCATTCTGAGGGG?TACCGTAATTACAAACCTATTCTCAGCAATCCCCTACATTGGACAAACACTAGTAGAATGAGCCTGAGGAGGCTTTTCCGTTGACAACCCCACACTAACCCG…
	JX488500-Basileuterus-leucoblepharus-LGEMA853 TCTTGCCTTCTCCTCCGTCGCCCACATATGCCGAGACGTACAGTTCGGCTGACTCATCCGCAACCTACACGCAAACGGAGCTTCCTTCTTCTTCATCTGCATCTATCTACATATCGGCCGAGGACTCTACTACGGCTCATACCTAAACAAAGAAACCTGAAACGTCGGAGTCATTCTCCTCTTAACCCTCATAGCAACTGCTTTCGTAGGATATGTCCTACCATGAGGCCAAATATCATTCTGAGGGGCTACCGTAATTACAAACCTATTCTCAGCAATCCCCTACATTGGACAAACACTAGTAGAATGAGCCTGAGGAGGCTTTTCCGTTGACAACCCCACACTAACCCGAT…
	JX488539-Basileuterus-leucoblepharus-LGEMA13000 TCTTGCCTTCTCCTCCGTCGCCCACATATGCCGAGACGTACAGTTCGGCTGACTCATCCGCAACCTACACGCAAACGGAGCTTCCTTCTTCTTCATCTGCATCTATCTACATATCGGCCGAGGACTCTACTACGGCTCATACCTAAACAAAGAAACCTGAAACGTCGGAGTCATTCTCCTCTTAACCCTCATAGCAACTGCTTTCGTAGGATATGTCCTACCATGAGGCCAAATATCATTCTGAGGGGCTACCGTAATTACAAACCTATTCTCAGCAATCCCCTACATTGGACAAACACTAGTAGAATGAGCCTGAGGAGGCTTTTCCGTTGACAACCCCACACTAACCCG…
	JX488536-Basileuterus-leucoblepharus-LGEMA12020 TCTTGCCTTCTCCTCCGTCGCCCACATATGCCGAGACGTACAGTTCGGCTGACTTATCCGCAACCTACACGCAAACGGAGCTTCCTTCTTCTTCATCTGCATCTATCTACATATCGGCCGAGGACTCTACTACGGCTCATACCTAAACAAAGAAACCTGAAACGTCGGAGTCATTCTCCTCTTAACCCTCATAGCAACTGCTTTCGTAGGATATGTCCTACCATGAGGCCAAATATCATTCTGAGGGGCTACCGTAATTACAAACCTATTCTCAGCAATCCCCTACATTGGACAAACATTAGTAGAATGAGCCTGAGGAGGCTTTTCCGTTGACAACCCCACACTAACCCG…
	JX488526-Basileuterus-leucoblepharus-LGEMA10387 TCTTGCCTTCTCCTCCGTCGCCCACATATGCCGAGACGTACAGTTCGGCTGACTCATCCGCAACCTACACGCAAACGGAGCTTCCTTCTTCTTCATCTGCATCTATCTACATATCGGCCGAGGACTCTACTACGGCTCATACCTAAACAAAGAAACCTGAAACGTCGGAGTCATTCTCCTCTTAACCCTCATAGCAACTGCTTTCGTAGGATATGTCCTACCATGAGGCCAAATATCATTCTGAGGGGCTACCGTAATTACAAACCTATTCTCAGCAATCCCCTACATTGGACAAACACTAGTAGAATGAGCCTGAGGAGGCTTTTCCGTTGACAACCCCACACTAACCCG…
	JX488541-Basileuterus-leucoblepharus-LGEMA13008 TCTTGCCTTCTCCTCCGTCGCCCACATATGCCGAGACGTACAGTTCGGCTGACTCATCCGCAACCTACACGCAAACGGAGCTTCCTTCTTCTTCATCTGCATCTATCTACATATCGGCCGAGGACTCTACTACGGCTCATACCTAAACAAAGAAACCTGAAACGTCGGAGTCATTCTCCTCTTAACCCTCATAGCAACTGCTTTCGTAGGATATGTCCTACCATGAGGCCAAATATCATTCTGAGGGGCTACCGTAATTACAAACCTATTCTCAGCAATCCCCTACATTGGACAAACACTAGTAGAATGAGCCTGAGGAGGCTTTTCCGTTGACAACCCCACACTAACCCG…
	JX488518-Basileuterus-leucoblepharus-LGEMA2196 TCTTGCCTTCTCCTCCGTCGCCCACATATGCCGAGACGTACAGTTCGGCTGACTCATCCGCAACCTACACGCAAACGGAGCTTCCTTCTTCTTCATCTGCATCTATCTACATATCGGCCGAGGACTCTACTACGGCTCATACCTAAACAAAGAAACCTGAAACATCGGAGTCATTCTCCTCTTAACCCTCATAGCAACTGCTTTCGTAGGATATGTCCTACCATGAGGCCAAATATCATTCTGAGGGGCTACCGTAATTACAAACCTATTCTCAGCAATCCCCTACATTGGACAAACACTAGTAGAATGAGCCTGAGGAGGCTTTTCCGTTGACAACCCCACACTAACCCGA…
	JX488506-Basileuterus-leucoblepharus-LGEMA2966 TCTTGCCTTCTCCTCCGTCGCCCACATATGCCGAGACGTACAGTTCGGCTGACTCATCCGCAACCTACACGCAAACGGAGCTTCCTTCTTCTTCATCTGCATCTATCTACATATCGGCCGAGGACTCTACTACGGCTCATACCTAAACAAAGAAACCTGAAACGTCGGAGTCATTCTCCTCTTAACCCTCATAGCAACTGCTTTCGTAGGATATGTCCTACCATGAGGCCAAATATCATTCTGAGGGGCTACCGTAATTACAAACCTATTCTCAGCAATCCCCTACATTGGACAAACACTAGTAGAATGAGCCTGAGGAGGCTTTTCCGTTGACAACCCCACACTAACCCGA…
	JX488531-Basileuterus-leucoblepharus-LGEMA12006 TCTTGCCTTCTCCTCCGTCGCCCACATATGCCGAGACGTACAGTTCGGCTGACTCATCCGCAACCTACACGCAAACGGAGCTTCCTTCTTCTTCATCTGCATCTATCTACATATCGGCCGAGGACTCTACTACGGCTCATACCTAAACAAAGAAACCTGAAACGTCGGAGTCATTCTCCTCTTAACCCTCATAGCAACTGCTTTCGTAGGATATGTCCTACCATGAGGCCAAATATCATTCTGAGGGGCTACCGTAATTACAAACCTATTCTCAGCAATCCCCTACATCGGACAAACACTAGTAGAATGAGCCTGAGGAGGCTTTTCCGTTGACAACCCCACACTAACCCG…
	JX488510-Basileuterus-leucoblepharus-LGEMA2135 TCTTGCCTTCTCCTCCGTCGCCCACATATGCCGAGACGTACAGTTCGGCTGACTCATCCGCAACCTACACGCAAACGGAGCTTCCTTCTTCTTCATCTGCATCTATCTACATATCGGCCGAGGACTCTACTACGGCTCATACCTAAACAAAGAAACCTGAAACGTCGGAGTCATTCTCCTCTTAACCCTCATAGCAACTGCTTTCGTAGGATATGTCCTACCATGAGGCCAAATATCATTCTGAGGGGCTACCGTAATTACAAACCTATTCTCAGCAATCCCCTACATTGGACAAACACTAGTAGAATGAGCCTGAGGAGGCTTTTCCGTTGACAACCCCACACTAACCCGA…
	JX488540-Basileuterus-leucoblepharus-LGEMA13006 TCTTGCCTTCTCCTCCGTCGCCCACATATGCCGAGACGTACAGTTCGGCTGACTCATCCGCAACCTACACGCAAACGGAGCTTCCTTCTTCTTCATCTGCATCTATCTACATATCGGCCGAGGACTCTACTACGGCTCATACCTAAACAAAGAAACCTGAAACGTCGGAGTCATTCTCCTCTTAACCCTCATAGCAACTGCTTTCGTAGGATATGTCCTACCATGAGGCCAAATATCATTCTGAGGGGCTACCGTAATTACAAACCTATTCTCAGCAATCCCCTACATTGGACAAACACTAGTAGAATGAGCCTGAGGAGGCTTTTCCGTTGACAACCCCACACTAACCCG…
	JX488504-Basileuterus-leucoblepharus-LGEMA1254 TCTTGCCTTCTCCTCCGTCGCCCACATATGCCGAGACGTACAGTTCGGCTGACTCATCCGCAACCTACACGCAAACGGAGCTTCCTTCTTCTTCATCTGCATCTATCTACATATCGGCCGAGGACTCTACTACGGCTCATACCTAAACAAAGAAACCTGAAACGTCGGAGTCATTCTCCTCTTAACCCTCATAGCAACTGCTTTCGTAGGATATGTCCTACCATGAGGCCAAATATCATTCTGAGGGGCTACCGTAATTACAAACCTATTCTCAGCAATCCCCTACATTGGACAAACACTAGTAGAATGAGCCTGAGGAGGCTTTTCCGTTGACAACCCCACACTAACCCGA…
	JX488545-Basileuterus-leucoblepharus-B631 TCTTGCCTTCTCCTCCGTCGCCCACATATGCCGAGACGTACAATTCGGCTGACTCATCCGCAACCTACACGCAAACGGAGCTTCCTTCTTCTTCATCTGCATCTATCTACATATCGGCCGAGGACTCTACTACGGCTCATACCTAAACAAAGAAACCTGAAACGTCGGAGTCATTCTCCTCTTAACCCTCATAGCCACTGCTTTCGTAGGATATGTCCTACCATGAGGCCAAATATCATTCTGAGGGGCTACCGTAATTACAAACCTATTCTCAGCAATCCCCTACATTGGACAAACACTAGTAGAATGAGCCTGAGGAGGCTTTTCCGTTGACAACCCCACACTAACCCGATTCTT…
	JX488529-Basileuterus-leucoblepharus-LGEMA11412 TCTTGCCTTCTCCTCCGTCGCCCACATATGCCGAGACGTACAGTTCGGCTGACTCATCCGCAACCTACACGCAAACGGAGCTTCCTTCTTCTTCATCTGCATCTATCTACACATCGGCCGAGGACTCTACTACGGCTCATACCTAAACAAAGAAACCTGAAACGTCGGAGTCATTCTCCTCTTAACCCTCATAGCAACTGCTTTCGTAGGATATGTCCTACCATGAGGCCAAATATCATTCTGAGGGGCTACCGTAATTACAAACCTATTCTCAGCAATCCCCTACATTGGACAAACACTAGTAGAATGAGCCTGAGGAGGCTTTTCCGTTGACAACCCCACACTAACCCG…
	JX488523-Basileuterus-leucoblepharus-LGEMA10371 TCTTGCCTTCTCCTCCGTCGCCCACATATGCCGAGACGTACAGTTCGGCTGACTCATCCGCAACCTACACGCAAACGGAGCTTCCTTCTTCTTCATCTGCATCTATCTACATATCGGCCGAGGACTCTACTACGGCTCATACCTAAACAAAGAAACCTGAAACGTCGGAGTCATTCTCCTCTTAACCCTCATAGCAACTGCTTTCGTAGGATATGTCCTACCATGAGGCCAAATATCATTCTGAGGGGCTACCGTAATTACAAACCTATTCTCAGCAATCCCCTACATTGGACAAACACTAGTAGAATGAGCCTGAGGAGGCTTTTCCGTTGACAACCCCACACTAACCCG…
	JX488520-Basileuterus-leucoblepharus-LGEMA10345 TCTTGCCTTCTCCTCCGTCGCCCACATATGCCGAGACGTACAGTTCGGCTGACTCATCCGCAACCTACACGCAAACGGAGCTTCCTTCTTCTTCATCTGCATCTATCTACATATCGGCCGAGGACTCTACTACGGCTCATACCTAAACAAAGAAACCTGAAACGTCGGAGTCATTCTCCTCTTAACCCTCATAGCAACTGCTTTCGTAGGATATGTCCTACCATGAGGCCAAATATCATTCTGAGGGGCTACCGTAATTACAAACCTATTCTCAGCAATCCCCTACATTGGACAAACACTAGTAGAATGAGCCTGAGGAGGCTTTTCCGTTGACAACCCCACACTAACCCG…
	JX488525-Basileuterus-leucoblepharus-LGEMA10385 TCTTGCCTTCTCCTCCGTCGCCCACATATGCCGAGACGTACAGTTCGGCTGACTCATCCGCAACCTACACGCAAACGGAGCTTCCTTCTTCTTCATCTGCATCTACCTACATATCGGCCGAGGACTCTACTACGGCTCATACCTAAACAAAGAAACCTGAAACGTCGGAGTCATTCTCCTCTTAACCCTCATAGCAACTGCTTTCGTAGGATATGTCCTACCATGAGGCCAAATATCATTCTGAGGGGCTACCGTAATTACAAACCTATTCTCAGCAATCCCCTACATTGGACAAACACTAGTAGAATGAGCCTGAGGAGGCTTTTCCGTTGACAACCCCACACTAACCCG…
	JX488528-Basileuterus-leucoblepharus-LGEMA11408 TCTTGCCTTCTCCTCCGTCGCCCACATATGCCGAGACGTACAGTTCGGCTGACTCATCCGCAACCTACACGCAAACGGAGCTTCCTTCTTCTTCATCTGCATCTATCTACATATCGGCCGAGGACTCTACTACGGCTCATACCTAAACAAAGAAACCTGAAACGTCGGAGTCATTCTCCTCTTAGCCCTCATAGCAACTGCTTTCGTAGGATATGTCCTACCATGAGGCCAAATATCATTCTGAGGGGCTACCGTAATTACAAACCTATTCTCAGCAATCCCCTACATTGGACAAACACTAGTAGAATGAGCCTGAGGAGGCTTTTCCGTTGACAACCCCACACTAACCCG…
	JX488521-Basileuterus-leucoblepharus-LGEMA10358 TCTTGCCTTCTCCTCCGTCGCCCACATATGCCGAGACGTACAGTTCGGCTGACTCATCCGCAACCTACACGCAAACGGAGCTTCCTTCTTCTTCATCTGCATCTATCTACATATCGGCCGAGGACTCTACTACGGCTCATACCTAAACAAAGAAACCTGAAACGTCGGAGTCATTCTCCTCTTAACCCTCATAGCAACTGCTTTCGTAGGATATGTCCTACCATGAGGCCAAATATCATTCTGAGGGGCTACCGTAATTACAAACCTATTCTCAGCAATCCCCTACATTGGACAAACACTAGTAGAATGAGCCTGAGGAGGCTTTTCCGTTGACAACCCCACACTAACCCG…
	JX488527-Basileuterus-leucoblepharus-LGEMA11407 TCTTGCCTTCTCCTCCGTCGCCCACATATGCCGAGACGTACAGTTCGGCTGACTCATCCGCAACCTACACGCAAACGGAGCTTCCTTCTTCTTCATCTGCATCTATCTACATATCGGCCGAGGACTCTACTACGGCTCATACCTAAACAAAGAAACCTGAAACGTCGGAGTCATTCTCCTCTTAACCCTCATAGCAACTGCTTTCGTAGGATATGTCCTACCATGAGGCCAAATATCATTCTGAGGGGCTACCGTAATTACAAACCTATTCTCAGCAATCCCCTACATCGGACAAACACTAGTAGAATGAGCCTGAGGAGGCTTTTCCGTTGACAACCCCACACTAACCCG…
	JX488503-Basileuterus-leucoblepharus-LGEMA1251 TCTTGCCTTCTCCTCCGTCGCCCACATATGCCGAGACGTACAGTTCGGCTGACTCATCCGCAACCTACACGCAAACGGAGCTTCCTTCTTCTTCATCTGCATCTATCTACATATCGGCCGAGGACTCTACTACGGCTCATACCTAAACAAAGAAACCTGAAACGTCGGAGTCATTCTCCTCTTAACCCTCATAGCAACTGCTTTCGTAGGATATGTCCTACCATGAGGCCAAATATCATTCTGAGGGGCTACCGTAATCACAAACCTATTCTCAGCAATCCCCTACATTGGACAAACACTAGTAGAATGAGCCTGAGGAGGCTTTTCCGTTGACAACCCCACACTAACCCGA…
	JX488534-Basileuterus-leucoblepharus-LGEMA12015 TCTTGCCTTCTCCTCCGTCGCCCACATATGCCGAGACGTACAGTTCGGCTGACTCATCCGCAACCTACACGCAAACGGAGCTTCCTTCTTCTTCATCTGCATCTATCTACATATCGGCCGAGGACTCTACTACGGCTCATACCTAAACAAAAAAACCTGAAACGTCGGAGTCATTCTCCTCTTAACCCTCATAGCAACTGCTTTCGTAGGATATGTCCTACCATGAGGCCAAATATCATTCTGAGGGGCTACCGTAATTACAAACCTATTCTCAGCAATCCCCTACATTGGACAAACACTAGTAGAATGAGCCTGAGGAGGCTTTTCCGTTGACAACCCCACACTAACCCG…
	JX488530-Basileuterus-leucoblepharus-LGEMA12003 TCTTGCCTTCTCCTCCGTCGCCCACATATGCCGAGACGTACAGTTCGGCTGACTCATCCGCAACCTACACGCAAACGGAGCTTCCTTCTTCTTCATCTGCATCTATCTACATATCGGCCGAGGACTCTACTACGGCTCATACCTAAACAAAGAAACCTGAAACGTCGGAGTCATTCTCCTCTTAACCCTCATAGCAACTGCTTTCGTAGGATATGTCCTACCATGAGGCCAAATATCATTCTGAGGGGCTACCGTAATTACAAACCTATTCTCAGCAATCCCCTACATTGGACAAACACTAGTAGAATGAGCCTGAGGAGGCTTTTCCGTTGACAACCCCACACTAACCCG…
	JX488546-Basileuterus-leucoblepharus-B705 TCTTGCCTTCTCCTCCGTCGCCCACATATGCCGAGACGTACAGTTCGGCTGACTCATCCGCAACCTACACGCAAACGGAGCTTCCTTCTTCTTCATCTGCATCTATCTACATATCGGCCGAGGACTCTACTACGGCTCATACCTAAACAAAGAAACCTGAAACGTCGGAGTCATTCTCCTCTTAACCCTCATAGCAACTGCTTTCGTAGGATATGTCCTACCATGAGGCCAAATATCATTCTGAGGGGCTACCGTAATTACAAACCTATTCTCAGCAATCCCCTACATTGGACAAACACTAGTAGAATGAGCCTGAGGAGGCTTTTCCGTTGACAACCCC?CACTAACCCGATTCTT…
	JX488499-Basileuterus-leucoblepharus-LGEMA830 TCTTGCCTTCTCCTCCGTCGCCCACATATGCCGAGACGTACAGTTCGGCTGACTCATCCGCAACCTACACGCAAACGGAGCTTCCTTCTTCTTCATCTGCATCTATCTACATATCGGCCGAGGACTCTACTACGGCTCATACCTAAACAAAGAAACCTGAAACGTCGGAGTCATTCTCCTCTTAACCCTCATAGCAACTGCTTTCGTAGGATATGTCCTACCATGAGGCCAAATATCATTCTGAGGGGCTACCGTAATTACAAACCTATTCTCAGCAATCCCCTACATTGGACAAACACTAGTAGAATGAGCCTGAGGAGGCTTTTCCGTTGACAACCCCACACTAACCCGAT…
	JX488515-Basileuterus-leucoblepharus-LGEMA2161 TCTTGCCTTCTCCTCCGTCGCCCACATATGCCGAGACGTACAGTTCGGCTGACTCATCCGCAACCTACACGCAAACGGAGCTTCCTTCTTCTTCATCTGCATCTATCTACATATCGGCCGAGGACTCTACTACGGCTCATACCTAAACAAAGAAACCTGAAACGTCGGAGTCATTCTCCTCTTAACCCTCATAGCAACTGCTTTCGTAGGATATGTCCTACCATGAGGCCAAATATCATTCTGAGGGGCTACCGTAATTACAAACCTATTCTCAGCAATCCCCTACATTGGACAAACACTAGTAGAATGAGCCTGAGGAGGCTTTTCAGTTGACAACCCCACACTCACCCGA…
	JX488507-Basileuterus-leucoblepharus-LGEMA1296 TCTTGCCTTCTCCTCCGTCGCCCACATATGCCGAGACGTACAGTTCGGCTGACTCATCCGCAACCTACACGCAAACGGAGCTTCCTTCTTCTTCATCTGCATCTATCTACATATCGGCCGAGGACTCTACTACGGCTCATACCTAAACAAAGAAACCTGAAACGTCGGAGTCATTCTCCTCTTAACCCTCATAGCAACTGCTTTCGTAGGATATGTCCTACCATGAGGCCAAATATCATTCTGAGGGGCTACCGTAATTACAAACCTATTCTCAGCAATCCCCTACATCGGACAAACACTAGTAGAATGAGCCTGAGGAGGCTTTTCCGTTGACAACCCCACACTAACCCGA…
	JX488535-Basileuterus-leucoblepharus-LGEMA12017 TCTTGCCTTCTCCTCCGTCGCCCACATATGCCGAGACGTACAGTTCGGCTGACTCATCCGCAACCTACACGCAAACGGAGCTTCCTTCTTCTTCATCTGCATCTATCTACATATCGGCCGAGGACTCTACTACGGCTCATACCTAAACAAAGAAACCTGAAACGTCGGAGTCATTCTCCTCTTAACCCTCATAGCAACTGCTTTCGTAGGATATGTCCTACCATGAGGCCAAATATCATTCTGAGGGGCTACCGTAATTACAAACCTATTCTCAGCAATCCCCTACATTGGACAAACACTAGTAGAATGAGCCTGAGGAGGCTTTTCCGTTGACAACCCCACACTAACCCG…
	JX488514-Basileuterus-leucoblepharus-LGEMA2160 TCTTGCCTTCTCCTCCGTCGCCCACATATGCCGAGACGTACAGTTCGGCTGACTCATCCGCAACCTACACGCAAACGGAGCTTCCTTCTTCTTCATCTGCATCTATCTACATATCGGCCGAGGACTCTACTACGGCTCATACCTAAACAAAGAAACCTGAAACGTCGGAGTCATTCTCCTCTTAACCCTCATAGCAACTGCTTTCGTAGGATATGTCCTACCATGAGGCCAAATATCATTCTGAGGGGCTACCGTAATTACAAACCTATTCTCAGCAATCCCCTACATTGGACAAACACTAGTAGAATGAGCCTGAGGAGGCTTTTCCGTTGACAACCCCACACTAACCCGA…
	JX488494-Basileuterus-leucoblepharus-LGEMA825 TCTTGCCTTCTCCTCCGTCGCCCACATATGCCGAGACGTACAGTTCGGCTGACTCATCCGCAACCTACACGCAAACGGAGCTTCCTTCTTCTTCATCTGCATCTATCTACATATCGGCCGAGGACTCTACTACGGCTCATACCTAAACAAAGAAACCTGAAACATCGGAGTCATTCTCCTCTTAACCCTCATAGCAACTGCTTTCGTAGGATATGTCCTACCATGAGGCCAAATATCATTCTGAGGGGCTACCGTAATTACAAACCTATTCTCAGCAATCCCCTACATTGGACAAACACTAGTAGAATGAGCCTGAGGAGGCTTTTCCGTTGACAACCCCACACTAACCCGAT…
	JX488543-Basileuterus-leucoblepharus-B629 TCTTGCCTTCTCCTCCGTCGCCCACATATGCCGAGACGTACAATTCGGCTGACTCATCCGCAACCTACACGCAAACGGAGCTTCCTTCTTCTTCATCTGCATCTATCTACATATCGGCCGAGGACTCTACTACGGCTCATACCTAAACAAAGAAACCTGAAACGTCGGAGTCATTCTCCTCTTAACCCTCATAGCCACTGCTTTCGTAGGATATGTCCTACCATGAGGCCAAATATCATTCTGAGGGGCTACCGTAATTACAAACCTATTCTCAGCAATCCCCTACATTGGACAAACACTAGTAGAATGAGCCTGAGGAGGCTTTTCCGTTGACAACCCCACACTAACCCGATTCTT…
	JX488496-Basileuterus-leucoblepharus-LGEMA852 TCTTGCCTTCTCCTCCGTCGCCCACATATGCCGAGACGTACAGTTCGGCTGACTCATCCGCAACCTACACGCAAACGGAGCTTCCTTCTTCTTCATCTGCATCTATCTACATATCGGCCGAGGACTCTACTACGGCTCATACCTAAACAAAGAAACCTGAAACGTCGGAGTCATTCTCCTCTTAACCCTCATAGCAACTGCTTTCGTAGGATATGTCCTACCATGAGGCCAAATATCATTCTGAGGGGCTACCGTAATTACAAACCTATTCTCAGCAATCCCCTACATTGGACAAACACTAGTAGAATGAGCCTGAGGAGGCTTTTCCGTTGACAACCCCACACTAACCCGAT…
	JX488522-Basileuterus-leucoblepharus-LGEMA10364 TCTTGCCTTCTCCTCCGTCGCCCACATATGCCGAGACGTACAGTTCGGCTGACTCATCCGCAACCTACACGCAAACGGAGCTTCCTTCTTCTTCATCTGCATCTATCTACATATCGGCCGAGGACTCTACTACGGCTCATACCTAAACAAAGAAACCTGAAACGTCGGAGTCATTCTCCTCTTAACCCTCATAGCAACTGCTTTCGTAGGATATGTCCTACCATGAGGCCAAATATCATTCTGAGGGGCTACCGTAATTACAAACCTATTCTCAGCAATCCCCTACATTGGACAAACACTAGTAGAATGAGCCTGAGGAGGCTTTTCCGTTGACAACCCCACACTAACCCG…
	JX488511-Basileuterus-leucoblepharus-LGEMA2138 TCTTGCCTTCTCCTCCGTCGCCCACATATGCCGAGACGTACAGTTCGGCTGACTCATCCGCAACCTACACGCAAACGGAGCTTCCTTCTTCTTCATCTGCATCTATCTACATATCGGCCGAGGACTCTACTACGGCTCATACCTAAACAAAGAAACCTGAAACGTCGGAGTCATTCTCCTCTTAACCCTCATAGCAACTGCTTTCGTAGGATATGTCCTACCATGAGGCCAAATATCATTCTGAGGGGCTACCGTAATTACAAACCTATTCTCAGCAATCCCCTACATTGGACAAACACTAGTAGAATGAGCCTGAGGAGGCTTTTCCGTTGACAACCCCACACTAACCCGA…
	JX488509-Basileuterus-leucoblepharus-LGEMA1388 TCTTGCCTTCTCCTCCGTCGCCCACATATGCCGAGACGTACAGTTCGGCTGACTCATCCGCAACCTACACGCAAACGGAGCTTCCTTCTTCTTCATCTGCATCTATCTACATATCGGCCGAGGACTCTACTACGGCTCATACCTAAACAAAGAAACCTGAAACGTCGGAGTCATTCTCCTCTTAACCCTCATAGCAACTGCTTTCGTAGGATATGTCCTACCATGAGGCCAAATATCATTCTGAGGGGCTACCGTAATTACAAACCTATTCTCAGCAATCCCCTACATTGGACAAACACTAGTAGAATGAGCCTGAGGAGGCTTTTCCGTTGACAACCCCACACTAACCCGA…
	JX488502-Basileuterus-leucoblepharus-LGEMA1240 TCTTGCCTTCTCCTCCGTCGCCCACATATGCCGAGACGTACAGTTCGGCTGACTCATCCGCAACCTACACGCAAACGGAGCTTCCTTCTTCTTCATCTGCATCTATCTACATATCGGCCGAGGACTCTACTACGGCTCATACCTAAACAAAGAAACCTGAAACATCGGAGTCATTCTCCTCTTAACCCTCATAGCAACTGCTTTCGTAGGATATGTCCTACCATGAGGCCAAATATCATTCTGAGGGGCTACCGTAATTACAAACCTATTCTCAGCAATCCCCTACATTGGACAAACACTAGTAGAATGAGCCTGAGGAGGCTTTTCCGTTGACAACCCCACACTAACCCGA…
	JX488538-Basileuterus-leucoblepharus-LGEMA12024 TCTTGCCTTCTCCTCCGTCGCCCACATATGCCGAGACGTACAATTCGGCTGACTCATCCGCAACCTACACGCAAACGGAGCTTCCTTCTTCTTCATCTGCATCTATCTACATATCGGCCGAGGACTCTACTACGGCTCATACCTAAACAAAGAAACCTGAAACGTCGGAGTCATTCTCCTCTTAACCCTCATAGCCACTGCTTTCGTAGGATATGTCCTACCATGAGGCCAAATATCATTCTGAGGGGCTACCGTAATTACAAACCTATTCTCAGCAATCCCCTACATTGGACAAACACTAGTAGAATGAGCCTGAGGAGGCTTTTCCGTTGACAACCCCACACTAACCCG…
	JX488512-Basileuterus-leucoblepharus-LGEMA2150 TCTTGCCTTCTCCTCCGTCGCCCACATATGCCGAGACGTACAGTTCGGCTGACTCATCCGCAACCTACACGCAAACGGAGCTTCCTTCTTCTTCATCTGCATCTATCTACATATCGGCCGAGGACTCTACTACGGCTCATACCTAAACAAAGAAACCTGAAACGTCGGAGTCATTCTCCTCTTAACCCTCATAGCAACTGCTTTCGTAGGATATGTCCTACCATGAGGCCAAATATCATTCTGAGGGGCTACCGTAATTACAAACCTATTCTCAGCAATCCCCTACATTGGACAAACACTAGTAGAATGAGCCTGAGGAGGCTTTTCCGTTGACAACCCCACACTAACCCGA…
	JX488517-Basileuterus-leucoblepharus-LGEMA2165 TCTTGCCTTCTCCTCCGTCGCCCACATATGCCGAGACGTACAGTTCGGCTGACTCATCCGCAACCTACACGCAAACGGAGCTTCCTTCTTCTTCATCTGCATCTATCTACATATCGGCCGAGGACTCTACTACGGCTCATACCTAAACAAAGAAACCTGAAACGTCGGAGTCATTCTCCTCTTAACCCTCATAGCAACTGCTTTCGTAGGATATGTCCTACCATGAGGCCAAATATCATTCTGAGGGGCTACCGTAATTACAAACCTATTCTCAGCAATCCCCTACATTGGACAAACACTAGTAGAATGAGCCTGAGGAGGCTTTTCCGTTGACAACCCCACACTAACCCGA…
	JX488493-Basileuterus-leucoblepharus-LGEMA820 TCTTGCCTTCTCCTCCGTCGCCCACATATGCCGAGACGTACAGTTCGGCTGACTCATCCGCAACCTACACGCAAACGGAGCTTCCTTCTTCTTCATCTGCATCTATCTACATATCGGCCGAGGACTCTACTACGGCTCATACCTAAACAAAGAAACCTGAAACGTCGGAGTCATTCTCCTCTTAACCCTCATAGCAACTGCTTTCGTAGGATATGTCCTACCATGAGGCCAAATATCATTCTGAGGGGCTACCGTAATTACAAACCTATTCTCAGCAATCCCCTACATTGGACAAACACTAGTAGAATGAGCCTGAGGAGGCTTTTCCGTTGACAACCCCACACTAACCCGAT…
	JX488544-Basileuterus-leucoblepharus-B630 ---------------------------------------------------------------------------------TTCCTTCTTCTTCATCTGCATCTATCTACATATCGGCCGAGGACTCTACTACGGCTCATACCTAAACAAAGAAACCTGAAACGTCGGAGTCATTCTCCTCTTAACCCTCATAGCCACTGCTTTCGTAGGATATGTCCTACCATGAGGCCAAATATCATTCTGAGGGGCTACCGTAATTACAAACCTATTCTCAGCAATCCCCTACATTGGACAAACACTAGTAGAATGAGCCTGAGGAGGCTTTTCCGTTGACAACCCCACACTAACCCGATTCTT…
	JX488519-Basileuterus-leucoblepharus-LGEMA1409 TCTTGCCTTCTCCTCCGTCGCCCACATATGCCGAGACGTACAGTTCGGCTGACTCATCCGCAACCTACACGCAAACGGAGCTTCCTTCTTCTTCATCTGCATCTATCTACATATCGGCCGAGGACTCTACTACGGCTCATACCTAAACAAAGAAACCTGAAACGTCGGAGTCATTCTCCTCTTAACCCTCATAGCAACTGCTTTCGTAGGATATGTCCTACCATGAGGCCAAATATCATTCTGAGGGGCTACCGTAATTACAAACCTATTCTCAGCAATCCCCTACATTGGACAAACACTAGTAGAATGAGCCTGAGGAGGCTTTTCCGTTGACAACCCCACACTAACCCGA…
	JX488505-Basileuterus-leucoblepharus-LGEMA2962 TCTTGCCTTCTCCTCCGTCGCCCACATATGCCGAGACGTACAGTTCGGCTGACTCATCCGCAACCTACACGCAAACGGAGCTTCCTTCTTCTTCATCTGCATCTATCTACATATCGGCCGAGGACTCTACTACGGCTCATACCTAAACAAAGAAACCTGAAACGTCGGAGTCATTCTCCTCTTAACCCTCATAGCAACTGCTTTCGTAGGATATGTCCTACCATGAGGCCAAATATCATTCTGAGGGGCTACCGTAATTACAAACCTATTCTCAGCAATCCCCTACATTGGACAAACACTAGTAGAATGAGCCTGAGGAGGCTTTTCCGTTGACAACCCCACACTAACCCGA…
	GU932385-Basileuterus-luteoviridis-LSUMNS-B1242 CCTCGCCTTCTCCTCCGTCGCCCACATATGCCGAGACGTGCAGTTTGGCTGACTCATCCGCAATCTACACGCAAACGGAGCCTCCTTCTTCTTCATCTGCATCTACCTACACATCGGCCGAGGACTCTACTACGGCTCATACCTAAACAAAGAAACCTGAAACATCGGAGTCATCCTTCTCTTAACCCTCATAGCAACTGCCTTCGTAGGATACGTCCTGCCATGAGGCCAAATGTCATTCTGAGGAGCTACCGTAATCACAAACCTATTCTCAGCAATCCCTTACATCGGACAAACACTAGTAGAATGAGCCTGAGGAGGGTTCTCCGTTGACAACCCTACACTGACCCG…
	GU932372-Basileuterus-melanogenys-LSUMNS-B19913 CTTAGCCTTCTCCTCTGTCGCCCACATATGCCGAGATGTACAATTCGGCTGATTAATCCGCAATCTTCACGCAAACGGAGCCTCCTTCTTCTTCATCTGCATCTACCTACATATCGGCCGAGGACTCTACTATGGTTCGTACCTAAACAAAGAAACCTGAAATGTAGGAGTCATTCTCCTATTAACCCTCATAGCAACTGCCTTCGTAGGATACGTCCTACCATGAGGCCAAATATCATTCTGAGGGGCTACCGTAATTACAAACCTATTCTCAGCAATCCCTTACATCGGACAAACACTAGTAGAATGAGCCTGAGGAGGATTCTCCGTTGACAACCCCACACTAACCCG…
	GU932386-Basileuterus-nigrocristatus-LSUMNS-B216 CCTAGCCTTCTCCTCCGTTGCTCACATATGCCGAGATGTACAATTCGGCTGACTCATCCGCAATCTACACGCAAACGGAGCCTCCTTCTTCTTCATCTGCATCTACCTACATATCGGCCGAGGACTCTACTACGGCTCATACCTAAACAAAGAAACCTGAAACGTTGGAGTCATTCTCCTCTTAACCCTAATAGCAACTGCCTTCGTAGGATACGTCCTACCATGAGGCCAAATGTCATTCTGAGGAGCTACTGTAATTACAAACCTATTCTCAGCAATCCCATACATCGGACAAACACTAGTAGAATGAGCCTGAGGAGGATTCTCCGTTGACAACCCCACACTAACCC…
	GU932387-Basileuterus-rivularis-NMNH-LMSB05027 CCTTGCCTTCTCCTCAGTCGCCCACATATGCCGAGACGTACAATTCGGCTGACTCATCCGCAATCTACATGCAAATGGAGCTTCTTTCTTCTTCATCTGTATTTACCTACATATCGGCCGAGGCCTCTACTACGGCTCATACCTAAACAAAGAGACCTGAAACGTTGGAGTCATCCTCCTCTTAGCCCTCATAGCAACCGCATTCGTAGGATACGTCCTACCATGAGGTCAAATATCCTTCTGAGGAGCTACCGTAATTACAAACCTATTCTCTGCAATCCCCTACATCGGGCAAACACTAGTAGAATGAGCCTGAGGAGGATTCTCCGTCGACAACCCCACACTAACTCGA…
	AY216847-Basileuterus-rufifrons-MNCR-NKK244 CCTAGCCTTCTCCTCCGTCGCCCACATATGCCGAGACGTACAATTCGGCTGACTCATCCGCAATCTCCATGCAAACGGAGCCTCCTTCTTCTTCATCTGCATCTACCTACATATCGGCCGAGGACTCTACTATGGTTCGTACCTAAACAAAGAAACCTGAAACATCGGAGTAATTCTCCTCCTGACCCTAATAGCAACTGCCTTCGTAGGATATGTCCTGCCATGAGGACAAATATCATTCTGAGGAGCTACCGTAATTACAAACCTATTCTCAGCAATCCCCTATATCGGACAAACACTAGTAGAATGAGCCTGAGGAGGATTCTCCGTTGACAACCCCACACTAACCCGATTC…
	GU932388-Basileuterus-signatus-LSUMNS-B1266 TCTTGCCTTCTCCTCTGTCGCCCACATATGCCGAGACGTACAATTCGGCTGACTCATCCGCAATCTACACGCAAACGGAGCCTCCTTCTTCTTCATCTGCATCTACCTACACATCGGCCGAGGACTCTACTACGGCTCATACCTAAACAAAGAAACCTGAAACGTCGGAGTCATTCTTCTCTTAACCCTCATAGCAACTGCTTTCGTAGGATATGTCCTGCCATGAGGCCAAATATCATTCTGAGGAGCTACCGTAATCACAAACCTATTCTCAGCAATCCCTTACATCGGACAAACACTAGTAGAATGAGCCTGAGGAGGATTCTCCGTCGACAATCCCACACTAACCCGATTT…
	GU932373-Basileuterus-trifasciatus-ANSP-1819 CCTCGCTTTCTCTTCCGTAGCCCACATATGCCGAGACGTACAATTCGGCTGACTCATCCGCAACCTCCACGCAAACGGAGCCTCCTTCTTCTTCATCTGCATCTACCTACACATCGGCCGAGGAATCTATTACGGTTCATATCTGAACAAAGAAACCTGAAACGTCGGAGTCATTCTTCTCTTAGCCCTCATAGCAACTGCCTTCGTAGGATACGTCCTACCATGAGGCCAAATATCATTCTGAGGAGCTACCGTGATTACAAACCTATTCTCAGCAATCCCTTACATCGGACAAACACTAGTAGAATGAGCCTGAGGAGGATTCTCCGTTGACAACCCCACACTAACCCGATT…
	GU932374-Basileuterus-tristriatus-LSUMNS-B26444 CCTCGCTTTCTCTTCCGTCGCCCACATATGCCGAGACGTACAATTCGGCTGACTCATCCGCAACCTACACGCAAACGGAGCCTCCTTCTTCTTCATCTGCATCTATCTACACATCGGCCGAGGAATCTATTATGGTTCATACCTAAACAAAGAAACCTGAAACGTCGGAGTCATTCTCCTCTTAGCCCTCATAGCAACTGCCTTCGTAGGATACGTCCTACCATGAGGCCAAATGTCATTCTGAGGGGCTACCGTAATTACAAACCTATTCTCAGCAATCCCTTACATCGGGCAAACACTAGTAGAATGAGCCTGAGGAGGATTCTCCGTTGACAACCCCACACTAACCCG…
;
END;
