# Supplementary material for: A latitudinal phylogeographic diversity gradient in birds
Source: PLoS Biol. 2017 Apr 13;15(4):e2001073. doi: 10.1371/journal.pbio.2001073 (PMC5390966; doi:10.1371/journal.pbio.2001073)
Supplement: S1 Data — (ZIP) [file pbio.2001073.s015.zip › S1_Data/Myiothlypis-luteoviridis.nex]

#NEXUS

begin data;
   dimensions ntax=60 nchar=1041;
   format datatype=dna gap=- missing= N interleave=no;
   matrix

nigrocristatus.410 ATAAACCCACAAGCAAACCTAATTTTCATCACTAGCCTACTCCTAGGGACAACTATTACCATCTCAAGCAATCATTGAATCATAGCCTGAACTGGCCTTGAAATCAACACGCTTGCCATCCTCCCACTAATCTCAAAATCTCATCACCCACGATCCATTGAGGCTGCCACTAAATATTTCCTTACCCAAGCAGCTGCATCTGCCCTAGTTTTATTCTCCAGCATAACAAACGCATGACACACCGGACAGTGAGATATCACTCAGCTCACCCACCCAACATCCTCCCTAATCCTCACCTCAGCAATCGCAATAAAACTGGGATTAGTGCCATTTCACTTTTGATTCCCAGAAGTACTCCAAGGCTCCCCCTTAACCACCGGCCTCCTACTATCAACCATCATAAAACTCCCCCCAATCACACTACTCTATATAACCTCTCCCTCACTAAACCCCACTTTACTGACTTCCCTAGCCATTCTCTCAACAGCCCTAGGAGGGTGAATAGGCCTCAACCAAACACAAATCCGAAAAATCCTAGCCTTTTCCTCCATCTCCCACCTGGGCTGAATAGCAGTAATTATCATCTACAACCCTAAACTCACCCTCCTTAACTTTTACCTATACGCCATAATAACCGCAACCATCTTTCTCACCCTAAACACAATCAAAGTACTAAAACTATCAACCCTCATAACTGCATGAACCAAAATCCCATCCTTAAACGCAATACTACTCCTAACTTTGCTCTCCCTTGCAGGTCTCCCTCCCCTAACAGGATTCCTGCCCAAATGACTTATTATTCAAGAATTAACTAAACAAGACATAGCCCCAGCAGCCACACTCATTTCCCTCCTCTCCCTATTAAGCCTCTTCTTCTACCTCCGACTCGCATACTGCACAACCATTACACTCCCCCCACACACTACAAACCACATGAAGCAATGACGTACTAACAAATCCACCAGCATCACAATCGCTATCTTAACTACCATGTCCGTCATACTTCTCCCAATCTCCCCTATAATCCTCACCATTGTTTAA
leucophrys.GU932359 ATAAACCCCCAAGCAAATCTAATTTTCATCTCTAGCCTACTCCTAGGAACTACCATTACCATCTCAAGCAACCATTGAATCATAGCCTGAACCGGCCTTGAAATCAACACGCTTGCCATCCTACCACTAATCTCAAAATCTCACCACCCACGGGCCATTGAAGCTGCCACTAAATATTTCCTTACTCAGGCAGCCGCATCTGCCCTAGTTTTATTCTCCAGCATAACCAACGCATGACACACCGGACAATGAGACATCACCCAGCTCACCCACCCAGCATCCTCCCTAATCCTCACCTCAGCAATCGCAATAAAACTAGGGCTAGTGCCATTCCACTTCTGATTCCCAGAAGTACTTCAAGGCTCCCCCCTAACTACCGGCCTCCTCCTATCAACCGTCATAAAACTCCCTCCAATTACACTACTCTACATAACCTCCCCATCACTAAACCCTGCCCTACTAACTTCCCTAGCTATCCTCTCAACAGCCCTAGGAGGATGAATAGGTCTCAACCAAACACAAATCCGAAAAATCTTAGCCTTTTCCTCCATTTCCCACCTAGGCTGAATAGCAATCATTATCATCTACAACCCTAAACTCACCCTCCTTAACTTCTACCTCTACGCCATAATAACCACAACTATCTTCCTCACCCTAAACACAATCAAAGTGCTAAAACTATCAACCCTCATGACCGCATGAACCAAAATTCCATCCTTAAACGCAATACTACTCCTGACCTTACTCTCCCTTGCAGGACTCCCCCCTCTAACAGGATTCCTGCCCAAATGATTTATTATTCAAGAACTGACTAAACAAGACATAGCCCCAGCAGCCACACTCATTTCCCTCCTCTCTTTATTAAGCCTTTTCTTCTATCTCCGACTCGCATACTGCACAACCATTACACTCCCCCCACACACTACAAATCACATGAAGCAATGACGCACCAACAAATCAACCAACATCGCAGTCGCTATCTTAACTACCATGTCCGTCATACTTCTCCCTATCTCCCCCATACTCCTTACCATTGTTTAA
basilicus.NGP25 ATAAACCCACAAGCAAACCTAATTTTTATCACCAGCCTCCTCCTAGGAACAACCATTACCATCTCAAGCAATCATTGAATCATAGCCTGAGCCGGCCTTGAAATCAACACGCTTGCCATCCTCCCACTAATCTCAAAATCTCACCACCCACGAGCCATTGAAGCTGCCACTAAATACTTCCTCACCCAAGCAGCTGCGTCTGCCCTTGTCCTATTCTCCAGCATGACCAACGCATGGCACACCGGGCAATGAGACATTACACAACTCACTCACCCAGCATCCTCCCTAATTCTCACCTCAGCAATCGCAATAAAACTGGGACTAGTCCCCTTCCATTTCTGATTCCCAGAAGTGCTCCAAGGCTCCCCCCTAACCACCGGCCTCCTCCTATCAACCATCATAAAACTACCCCCAATCTCACTGCTCTACATAACCTCCCACTCACTAAACCCTGCCCTACTAACTTCCATAGCCATTCTCTCAACAGCCCTAGGAGGATGAATAGGTCTCAACCAAACACAAATCCGAAAGATCTTAGCTTTTTCCTCCATTTCCCACCTAGGTTGAATAGCAATCATTATCGTATACAACCCTAAACTCACCCTCCTTAACTTCTACCTGTACGCCATAATAACCGCAACCATCTTCCTCACCCTAAACACAATCAAAGTACTAAAACTATCAACCCTCATAACCGCATGAACCAAAATTCCATCCTTAAACGCCATACTACTCCTAACCTTACTCTCCCTTGCAGGTCTCCCCCCTCTAACAGGATTCCTGCCCAAATGACTTATCATTCAAGAATTAACTAAACAAGACATAGCTCCAGCAGCTACGCTCATTTCCCTCCTCTCTCTATTAAGCCTCTTCTTCTACCTCCGACTCGCATACTGCACAACCATCACACTCCCCCCACACACTACAAACCACATGAAGCAATGACGTACTAACAACTCAACCAGCATCACAATCGCTATCTTAACTACCATGTCCGTCATACTTCTCCCCATCTCCCCTATAATCCTCACCATCGTTTAA
IAvH.BT7924_VillaBoyCO ATAAACCCCCAAGCAAATCTAATTTTCATCACCAGCCTACTCCTAGGAACAACCATTACCATCTCAAGCAACCATTGAATCATAGCCTGAACCGGCCTTGAAATCAACACGCTTGCCATCCTCCCACTAATCTCAAAATCCCATCACCCACGGGCCATTGAAGCTGCCACTAAATATTTCCTTACCCAAGCAGCTGCATCTGCCCTTGTTTTATTCTCCAGCATAACCAACGCATGGCACACCGGGCAATGAGACATCACCCAACTCACTCACCCAGTGTCCTCCCTAATCCTCACCTCCGCAATCGCAATAAAACTGGGGCTGGTACCATTCCACTTCTGATTCCCAGAAGTACTTCAAGGCTCCCCCTTAACCACCGGCCTCCTCCTATCAACTATCATAAAACTCCCCCCAATCACACTACTCTACATAACCTCCCCCTCACTAAACCCCACCCTACTGACCTCCCTAGCCATCCTCTCAACAGCCTTAGGAGGATGAATAGGTCTCAACCAAACACAAATCCGTAAAATCCTAGCCTTTTCCTCCATCTCCCACTTAGGTTGAATGGCAGTCATTATCATCTATAACCCTAAACTCACCCTTCTTAACTTCTACCTGTACGCCATAATAACCGCAACCATCTTCCTCACCCTAAACACAATCAAAGTACTAAAACTATCAACCCTAATAACCGCATGAACTAAAATCCCATCTCTAAACGCAATACTACTCCTAACCTTACTCTCCCTTGCAGGTCTCCCCCCTCTAACAGGATTCCTGCCCAAATGACTTATTATTCAAGAATTGACTAAACAAGACATAGCTCCAGCAGCCACACTTATTTCCCTACTCTCCCTATTAAGCCTTTTCTTCTACCTCCGACTCGCATACTGCACAACCATTACACTCCCCCCACACACTACAAATCACATGAAGCAATGACGCACTAACAAATCAACCAGTATCGTAATTGCTATCCTAACTACCATGTCCGTCGTACTTCTCCCTATCTCCCCTATAATCCTCACCATTGTTTAA
IAvH.BT1805_Cucutilla_STachCO ATAAACCCCCAAGCAAATCTAATTTTCATCACCAGCCTACTCCTAGGAACAACCATTACCATCTCAAGCAACCATTGAATCATAGCCTGAACCGGCCTTGAAATCAACACGCTTGCCATCCTCCCACTAATCTCAAAATCCCATCACCCACGGGCCATTGAAGCTGCCACTAAATATTTCCTTACCCAAGCAGCTGCATCTGCCCTTGTTTTATTCTCCAGCATAACCAACGCATGACACACCGGGCAGTGAGACATCACCCAACTCACTCACCCAATGTCCTCCCTAATCCTCACCTCCGCAATCGCAATAAAACTGGGGCTGGTACCATTCCACTTCTGATTCCCAGAAGTACTTCAAGGCTCCCCCTTAACCACCGGCCTCCTCCTATCAACTATCATAAAACTCCCCCCAATCACACTACTCTACATAACCTCCCCCTCACTAAACCCCACCCTACTGACCTCCCTAGCCATCCTCTCAACAGCCTTAGGAGGATGAATAGGTCTCAACCAAACACAAATCCGTAAAATCCTAGCCTTTTCCTCCATCTCCCACTTAGGTTGAATGGCAGTCATTATCATCTATAACCCTAAACTCACCCTTCTTAACTTCTACCTGTACGCCATAATAACCGCAACCATCTTCCTCACCCTAAACACAATCAAAGTACTAAAACTATCAACCCTAATAACCGCATGAACTAAAATCCCATCTCTAAACGCAATACTACTCCTAACCTTACTCTCCCTTGCAGGTCTCCCCCCTCTAACAGGATTCCTGCCCAAATGACTTATTATTCAAGAATTGACTAAACAAGACATAGCTCCAGCAGCCACACTTATTTCCCTACTCTCCCTATTAAGCCTTTTCTTCTACCTCCGACTCGCATACTGCACAACCATTACACTCCCCCCACACACTACAAATCACATGAAGCAATGACGCACTAACAAATCAACCAGTATCGTAATTGCTATCCTAACTACCATGTCCGTCGTACTTCTCCCTATCTCCCCTATAATCCTCACCATTGTTTAA
IAvH.BT2507_ChingazaMetaCO ATAAACCCCCAAGCAAATCTAATTTTCATCACCAGCCTACTCCTAGGAACAACCATTACCATCTCAAGCAACCATTGAATCATAGCCTGAACCGGCCTTGAAATCAACACGCTTGCCATCCTCCCACTAATCTCAAAATCCCATCACCCACGGGCCATTGAAGCTGCCACTAAATATTTCCTTACCCAAGCAGCTGCATCTGCCCTTGTTTTATTCTCCAGCATAACCAACGCATGACACACCGGGCAGTGAGACATCACCCAACTCACTCACCCAATGTCCTCCCTAATCCTCACCTCCGCAATCGCAATAAAACTGGGGCTGGTACCATTCCACTTCTGATTCCCAGAAGTACTTCAAGGCTCCCCCTTAACCACCGGCCTCCTCCTATCAACTATCATAAAACTCCCCCCAATCACACTACTCTACATAACCTCCCCCTCACTAAACCCCACCCTACTGACCTCCCTAGCCATCCTCTCAACAGCCTTAGGAGGATGAATAGGTCTCAACCAAACACAAATCCGTAAAATCCTAGCCTTTTCCTCCATCTCCCACTTAGGTTGAATGGCAGTCATTATCATCTATAACCCTAAACTCACCCTTCTTAACTTCTACCTGTACGCCATAATAACCGCAACCATCTTCCTCACCCTAAACACAATCAAAGTACTAAAACTATCAACCCTAATAACCGCATGAACTAAAATCCCATCTCTAAACGCAATACTACTCCTAACCTTACTCTCCCTTGCAGGTCTCCCCCCTCTAACAGGATTCCTGCCCAAATGACTTATTATTCAAGAATTGACTAAACAAGACATAGCTCCAGCAGCCACACTTATTTCCCTACTCTCCCTATTAAGCCTTTTCTTCTACCTCCGACTCGCATACTGCACAACCATTACACTCCCCCCACACACTACAAATCACATGAAGCAATGACGCACTAACAAATCAACCAGTATCGTAATTGCTATCCTAACTACCATGTCCGTCGTACTTCTCCCTATCTCCCCTATAATCCTCACCATTGTTTAA
IAvH.BT46_Orocue_STachCO ATAAACCCCCAAGCAAATCTAATTTTCATCACCAGCCTACTCCTAGGAACAACCATTACCATCTCAAGCAACCATTGAATCATAGCCTGAACCGGCCTTGAAATCAACACGCTTGCCATCCTCCCACTAATCTCAAAATCCCATCACCCACGGGCCATTGAAGCTGCCACTAAATATTTCCTTACCCAAGCAGCTGCATCTGCCCTTGTTTTATTCTCCAGCATAACCAACGCATGACACACCGGGCAGTGAGACATCACCCAACTCACTCACCCAATGTCCTCCCTAATCCTCACCTCCGCAATCGCAATAAAACTGGGGCTGGTACCATTCCACTTCTGATTCCCAGAAGTACTTCAAGGCTCCCCCTTAACCACCGGCCTCCTCCTATCAACTATCATAAAACTCCCCCCAATCACACTACTCTACATAACCTCCCCCTCACTAAACCCCACCCTACTGACCTCCCTAGCCATCCTCTCAACAGCCTTAGGAGGATGAATAGGTCTCAACCAAACACAAATCCGTAAAATCCTAGCCTTTTCCTCCATCTCCCACTTAGGTTGAATGGCAGTCATTATCATCTATAACCCTAAACTCACCCTTCTTAACTTCTACCTGTACGCCATAATAACCGCAACCATCTTCCTCACCCTAAACACAATCAAAGTACTAAAACTATCAACCCTAATAACCGCATGAACTAAAATCCCATCTCTAAACGCAATACTACTCCTAACCTTACTCTCCCTTGCAGGTCTCCCCCCTCTAACAGGATTCCTGCCCAAATGACTTATTATTCAAGAATTGACTAAACAAGACATAGCTCCAGCAGCCACACTTATTTCCCTACTCTCCCTATTAAGCCTTTTCTTCTACCTCCGACTCGCATACTGCACAACCATTACACTCCCCCCACACACTACAAATCACATGAAGCAATGACGCACTAACAAATCAACCAGTATCGTAATTGCTATCCTAACTACCATGTCCGTCGTACTTCTCCCTATCTCCCCTATAATCCTCACCATTGTTTAA
IAvH.BT7269_SnAgustinHuiCO ATAAACCCCCAAGCAAATCTAATTTTCATCACCAGCCTACTCCTAGGAACAACCATTACCATCTCAAGCAACCATTGAATCATAGCCTGAACCGGCCTTGAAATCAACACGCTTGCCATCCTCCCACTAATCTCAAAATCCCATCACCCACGAGCCATTGAAGCTGCCACTAAATATTTCCTTACCCAAGCAGCTGCATCTGCCCTTGTTTTATTCTCCAGCATAACCAACGCATGACACACCGGGCAATGAGACATCACCCAACTCACTCACCCAATGTCCTCCCTAATCCTCACCTCCGCAATCGCAATAAAACTGGGGCTGGTACCATTCCACTTCTGATTCCCAGAAGTACTTCAAGGCTCCCCCTTAACCACCGGCCTCCTCCTATCAACTATCATAAAACTCCCCCCAATCACACTACTCTACATAACCTCCCCCTCACTAAACCCCACCCTACTGACCTCCCTAGCCATCCTCTCAACAGCCTTAGGAGGATGAATAGGTCTCAACCAAACACAAATCCGTAAAATCCTAGCCTTTTCCTCCATCTCCCACTTAGGTTGAATGGCAGTCATTATCATCTATAACCCTAAACTCACCCTTCTTAACTTCTACCTGTACGCCATAATAACCGCAACCATCTTCCTCACCCTAAACACAATAAAAGTACTAAAACTATCAACCCTAATAACCGCATGAACTAAAATCCCATCTCTAAACGCAATACTACTCCTAACCTTACTCTCCCTTGCAGGTCTCCCCCCTCTAACAGGATTCCTGCCCAAATGACTTATTATTCAAGAATTGACTAAACAAGACATAGCTCCAGCAGCCACACTTATTTCCCTACTCTCCCTATTAAGCCTTTTCTTCTACCTCCGACTCGCATACTGCACAACCATTACACTCCCCCCACACACTACAAATCACATGAAGCAATGACGCACTAACAAATCAACCAGTATCGTAATTGCTATCCTAACTACCATGTCCGTCGTACTTCTCCCTATCTCCCCTATAATCCTCACCATTGTTTAA
IAvH.BT7270_SnAgustinHuiCO ATAAACCCCCAAGCAAATCTAATTTTCATCACCAGCCTACTCCTAGGAACAACCATTACCATCTCAAGCAACCATTGAATCATAGCCTGAACCGGCCTTGAAATCAACACGCTTGCCATCCTCCCACTAATCTCAAAATCCCATCACCCACGGGCCATTGAAGCTGCCACTAAATATTTCCTTACCCAAGCAGCTGCATCTGCCCTTGTTTTATTCTCCAGCATAACCAACGCATGACACACCGGGCAGTGAGACATCACCCAACTCACTCACCCAATGTCCTCCCTAATCCTCACCTCCGCAATCGCAATAAAACTGGGGCTGGTACCATTCCACTTCTGATTCCCAGAAGTACTTCAAGGCTCCCCCTTAACCACCGGCCTCCTCCTATCAACTATCATAAAACTCCCCCCAATCACACTACTCTACATAACCTCCCCCTCACTAAACCCCACCCTACTGACCTCCCTAGCCATCCTCTCAACAGCCTTAGGAGGATGAATAGGTCTCAACCAAACACAAATCCGTAAAATCCTAGCCTTTTCCTCCATCTCCCACTTAGGTTGAATGGCAGTCATTATCATCTATAACCCTAAACTCACCCTTCTTAACTTCTACCTGTACGCCATAATAACCGCAACCATCTTCCTCACCCTAAACACAATCAAAGTACTAAAACTATCAACCCTAATAACCGCATGAACTAAAATCCCATCTCTAAACGCAATACTACTCCTAACCTTACTCTCCCTTGCAGGTCTCCCCCCTCTAACAGGATTCCTGCCCAAATGACTTATTATTCAAGAATTGACTAAACAAGACATAGCTCCAGCAGCCACACTTATTTCCCTACTCTCCCTATTAAGCCTTTTCTTCTACCTCCGACTCGCATACTGCACAACCATTACACTCCCCCCACACACTACAAATCACATGAAGCAATGACGCACTAACAAATCAACCAGTATCGTAATTGCTATCCTAACTACCATGTCCGTCGTACTTCTCCCTATCTCCCCTATAATCCTCACCATTGTTTAA
IAvH.BT7303_SnAgustinHuiCO ATAAACCCCCAAGCAAATCTAATTTTCATCACCAGCCTACTCCTAGGAACAACCATTACCATCTCAAGCAACCATTGAATCATAGCCTGAACCGGCCTTGAAATCAACACGCTTGCCATCCTCCCACTAATCTCAAAATCCCATCACCCACGGGCCATTGAAGCTGCCACTAAATATTTCCTTACCCAAGCAGCTGCATCTGCCCTTGTTTTATTCTCCAGCATAACCAACGCATGACACACCGGGCAATGAGACATCACCCAACTCACTCACCCAGTGTCCTCCCTAATCCTCACCTCCGCAATCGCAATAAAACTGGGGCTGGTACCATTCCACTTCTGATTCCCAGAAGTACTTCAAGGCTCCCCCTTAACCACCGGCCTCCTCCTATCAACTATCATAAAACTCCCCCCAATCACACTACTCTACATAACCTCCCCCTCACTAAACCCCACCCTACTGACCTCCCTAGCCATCCTCTCAACAGCCTTAGGAGGATGAATAGGTCTCAACCAAACACAAATCCGTAAAATCCTAGCCTTTTCCTCCATCTCCCACTTAGGTTGAATGGCAGTCATTATCATCTATAACCCTAAACTCACCCTTCTTAACTTCTACCTGTACGCCATAATAACCGCAACCATCTTCCTCACCCTAAACACAATCAAAGTACTAAAACTATCAACCCTAATAACCGCATGAACTAAAATCCCATCTCTAAACGCAATACTACTCCTAACCTTACTCTCCCTTGCAGGTCTCCCCCCTCTAACAGGATTCCTGCCCAAATGACTTATTATTCAAGAATTGACTAAACAAGACATAGCTCCAGCAGCCACACTTATTTCCCTACTCTCCCTATTAAGCCTTTTCTTCTACCTCCGACTCGCATACTGCACAACCATTACACTCCCCCCACACACTACAAATCACATGAAGCAATGACGCACTAACAAATCAACCAGTATCGTAATTGCTATCCTAACTACCATGTCCGTCGTACTTCTCCCTATCTCCCCTATAATCCTCACCATTGTTTAA
KU16937_AyacuchoPE ATAAACCCCCAAGCAAATCTAATTTTCATCACCAGCCTGCTCCTAGGAACAACCATTACCATCTCAAGCAACCATTGAATCATAGCCTGAACCGGCCTTGAAATCAACACGCTTGCCATCCTCCCACTAATCTCAAAGTCTCATCACCCACGAGCCATTGAAGCTGCCACTAAATACTTCCTTACCCAAGCAGCTGCATCTGCCCTAGTCTTATTCTCCAGCATAACCAACGCATGGCACACCGGACAATGAGACATCACCCAACTCACTCACCCAATGTCCTCCCTAATCCTCACCTCAGCAATCGCAATAAAACTGGGACTGGTACCATTCCACTTCTGATTTCCAGAAGTACTACAAGGCTCCCCCTTAACTACCGGCCTTCTCCTATCAAACGTCATAAAACTCCCCCCAATCACACTACTCTACATAACCTCCCACTCACTAAACCCCACTCTACTAACCTCCCTAGCCATCCTCTCAACAGCCCTAGGAGGATGAATAGGTCTCAACCAAACACAAATCCGTAAGATTCTAGCCTTTTCCTCCATCTCCCACCTAGGTTGAATAGCAATCATCATCGTCTATAACCCTAAACTCACCCTCCTCAACTTTTACTTGTACGCCATAATAACCGCAACCGTCTTCCTCACCCTAAACACAATCAAAGTACTAAAACTATCAACCCTAATAACTGCATGAACCAAAATCCCATCCCTAAACGCAATACTACTCCTAACCCTACTCTCCCTTGCAGGTCTACCCCCTCTAACAGGATTCCTGCCTAAATGACTCATTATTCAAGAATTGACTAAACAAGACATAGCTCCAGCAGCCACACTCATCTCCCTACTCTCCCTATTAAGCCTTTTCTTCTACCTCCGACTCGCATACTGCACAACCATTACACTCCCCCCACACACTACAAATCACATGAAGCAATGACGCACTAACAAATCAACCAACATCGCAATCGCCATCTTAACAACCATGTCCGTCATGCTTCTCCCAATCTCCCCTATAATCCTCACCATTGTTTAA
IAvH.BT1616_CaldasCO ATAAACCCCCAAGCAAATCTAATTTTCATCACCAGCCTACTCCTAGGAACAACCATTACCATCTCAAGCAACCATTGAATCATAGCCTGAACCGGCCTTGAAATCAACACGCTTGCCATCCTCCCACTAATCTCAAAATCCCATCACCCACGAGCCATTGAAGCTGCCACTAAATATTTCCTTACCCAAGCAGCTGCATCTGCCCTTGTTTTATTCTCCAGCATAACCAACGCATGACACACCGGGCAATGAGACATCACCCAACTCACTCACCCAATGTCCTCCCTAATCCTCACCTCCGCAATCGCAATAAAACTGGGGCTGGTACCATTCCACTTCTGATTCCCAGAAGTACTTCAAGGCTCCCCCTTAACCACCGGCCTCCTCCTATCAACTATCATAAAACTCCCCCCAATCACACTACTCTACATAACCTCCCCCTCACTAAACCCCACCCTACTGACCTCCCTAGCCATCCTCTCAACAGCCTTAGGAGGATGAATAGGTCTCAACCAAACACAAATCCGTAAAATCCTAGCCTTTTCCTCCATCTCCCACTTAGGTTGAATGGCAGTCATTATCATCTATAACCCTAAACTCACCCTTCTTAACTTCTACCTGTACGCCATAATAACCGCAACCATCTTCCTCACCCTAAACACAATCAAAGTACTAAAACTATCAACCCTAATAACCGCATGAACTAAAATCCCATCTCTAAACGCAATACTACTCCTAACCTTACTCTCCCTTGCAGGTCTCCCCCCTCTAACAGGATTCCTGCCCAAATGACTTATTATTCAAGAATTGACTAAACAAGACATAGCTCCAGCAGCCACACTTATTTCCCTACTCTCCCTATTAAGCCTTTTCTTCTACCTCCGACTCGCATACTGCACAACCATTACACTCCCCCCACACACTACAAATCACATGAAGCAATGACGCACTAACAAATCAACCAGTATCGTAATTGCTATCCTAACTACCATGTCCGTCGTACTTCTCCCTATCTCCCCTATAATCCTCACCATTGTTTAA
IAvH.BT1672_Cucutilla_STachCO ATAAACCCCCAAGCAAATCTAATTTTCATCACCAGCCTACTCCTAGGAACAACCATTACCATCTCAAGCAACCATTGAATCATAGCCTGAACCGGCCTTGAAATCAACACGCTTGCCATCCTCCCACTAATCTCAAAATCCCATCACCCACGGGCCATTGAAGCTGCCACTAAATATTTCCTTACCCAAGCAGCTGCATCTGCCCTTGTTTTATTCTCCAGCATAACCAACGCATGACACACCGGGCAGTGAGACATCACCCAACTCACTCACCCAATGTCCTCCCTAATCCTCACCTCCGCAATCGCAATAAAACTGGGGCTGGTACCATTCCACTTCTGATTCCCAGAAGTACTTCAAGGCTCCCCCTTAACCACCGGCCTCCTCCTATCAACTATCATAAAACTCCCCCCAATCACACTACTCTACATAACCTCCCCCTCACTAAACCCCACCCTACTGACCTCCCTAGCCATCCTCTCAACAGCCTTAGGAGGATGAATAGGTCTCAACCAAACACAAATCCGTAAAATCCTAGCCTTTTCCTCCATCTCCCACTTAGGTTGAATGGCAGTCATTATCATCTATAACCCTAAACTCACCCTTCTTAACTTCTACCTGTACGCCATAATAACCGCAACCATCTTCCTCACCCTAAACACAATCAAAGTACTAAAACTATCAACCCTAATAACCGCATGAACTAAAATCCCATCTCTAAACGCAATACTACTCCTAACCTTACTCTCCCTTGCAGGTCTCCCCCCTCTAACAGGATTCCTGCCCAAATGACTTATTATTCAAGAATTGACTAAACAAGACATAGCTCCAGCAGCCACACTTATTTCCCTACTCTCCCTATTAAGCCTTTTCTTCTACCTCCGACTCGCATACTGCACAACCATTACACTCCCCCCACACACTACAAATCACATGAAGCAATGACGCACTAACAAATCAACCAGTATCGTAATTGCTATCCTAACTACCATGTCCGTCGTACTTCTCCCTATCTCCCCTATAATCCTCACCATTGTTTAA
IAvH.BT1758_Cucutilla_STachCO ATAAACCCCCAAGCAAATCTAATTTTCATCACCAGCCTACTCCTAGGAACAACCATTACCATCTCAAGCAACCATTGAATCATAGCCTGAACCGGCCTTGAAATCAACACGCTTGCCATCCTCCCACTAATCTCAAAATCCCATCACCCACGGGCCATTGAAGCTGCCACTAAATATTTCCTTACCCAAGCAGCTGCATCTGCCCTTGTTTTATTCTCCAGCATAACCAACGCATGACACACCGGGCAGTGAGACATCACCCAACTCACTCACCCAATGTCCTCCCTAATCCTCACCTCCGCAATCGCAATAAAACTGGGGCTGGTACCATTCCACTTCTGATTCCCAGAAGTACTTCAAGGCTCCCCCTTAACCACCGGCCTCCTCCTATCAACTATCATAAAACTCCCCCCAATCACACTACTCTACATAACCTCCCCCTCACTAAACCCCACCCTACTGACCTCCCTAGCCATCCTCTCAACAGCCTTAGGAGGATGAATAGGTCTCAACCAAACACAAATCCGTAAAATCCTAGCCTTTTCCTCCATCTCCCACTTAGGTTGAATGGCAGTCATTATCATCTATAACCCTAAACTCACCCTTCTTAACTTCTACCTGTACGCCATAATAACCGCAACCATCTTCCTCACCCTAAACACAATCAAAGTACTAAAACTATCAACCCTAATAACCGCATGAACTAAAATCCCATCTATAAACGCAATACTACTCCTAACCTTACTCTCCCTTGCAGGTCTCCCCCCTCTAACAGGATTCCTGCCCAAATGACTTATTATTCAAGAATTGACTAAACAAGACATAGCTCCAGCAGCCACACTTATTTCCCTACTCTCCCTATTAAGCCTTTTCTTCTACCTCCGACTCGCATACTGCACAACCATTACACTCCCCCCACACACTACAAATCACATGAAGCAATGACGCACTAACAAATCAACCAGTATCGTAATTGCTATCCTAACTACCATGTCCGTCGTACTTCTCCCTATCTCCCCTATAATCCTCACCATTGTTTAA
IAvH.BT2533_ChingazaMetaCO ATAAACCCCCAAGCAAATCTAATTTTCATCACCAGCCTACTCCTAGGAACAACCATTACCATCTCAAGCAACCATTGAATCATAGCCTGAACCGGCCTTGAAATCAACACGCTTGCCATCCTCCCACTAATCTCAAAATCCCATCACCCACGGGCCATTGAAGCTGCCACTAAATATTTCCTTACCCAAGCAGCTGCATCTGCCCTTGTTTTATTCTCCAGCATAACCAACGCATGACACACCGGGCAATGAGACATCACCCAACTCACTCACCCAGTGTCCTCCCTAATCCTCACCTCCGCAATCGCAATAAAACTGGGGCTGGTACCATTCCACTTCTGATTCCCAGAAGTACTTCAAGGCTCCCCCTTAACCACCGGCCTCCTCCTATCAACTATCATAAAACTCCCCCCAATCACACTACTCTACATAACCTCCCCCTCACTAAACCCCACCCTACTGACCTCCCTAGCCATCCTCTCAACAGCCTTAGGAGGATGAATAGGTCTCAACCAAACACAAATCCGTAAAATCCTAGCCTTTTCCTCCATCTCCCACTTAGGTTGAATGGCAGTCATTATCATCTATAACCCTAAACTCACCCTTCTTAACTTCTACCTGTACGCCATAATAACCGCAACCATCTTCCTCACCCTAAACACAATCAAAGTACTAAAACTATCAACCCTAATAACCGCATGAACTAAAATCCCATCTCTAAACGCAATACTACTCCTAACCTTACTCTCCCTTGCAGGTCTCCCCCCTCTAACAGGATTCCTGCCCAAATGACTTATTATTCAAGAATTGACTAAACAAGACATAGCTCCAGCAGCCACACTTATTTCCCTACTCTCCCTATTAAGCCTTTTCTTCTACCTCCGACTCGCATACTGCACAACCATTACACTCCCCCCACACACTACAAATCACATGAAGCAATGACGCACTAACAAATCAACCAGTATCGTAATTGCTATCCTAACTACCATGTCCGTCGTACTTCTCCCTATCTCCCCTATAATCCTCACCATTGTTTAA
IAvH.BT2534_ChingazaMetaCO ATAAACCCCCAAGCAAATCTAATTTTCATCACCAGCCTACTCCTAGGAACAACCATTACCATCTCAAGCAACCATTGAATCATAGCCTGAACCGGCCTTGAAATCAACACGCTTGCCATCCTCCCACTAATCTCAAAATCCCATCACCCACGGGCCATTGAAGCTGCCACTAAATATTTCCTTACCCAAGCAGCTGCATCTGCCCTTGTTTTATTCTCCAGCATAACCAACGCATGACACACCGGGCAATGAGACATCACCCAACTCACTCACCCAGTGTCCTCCCTAATCCTCACCTCCGCAATCGCAATAAAACTGGGGCTGGTACCATTCCACTTCTGATTCCCAGAAGTACTTCAAGGCTCCCCCTTAACCACCGGCCTCCTCCTATCAACTATCATAAAACTCCCCCCAATCACACTACTCTACATAACCTCCCCCTCACTAAACCCCACCCTACTGACCTCCCTAGCCATCCTCTCAACAGCCTTAGGAGGATGAATAGGTCTCAACCAAACACAAATCCGTAAAATCCTAGCCTTTTCCTCCATCTCCCACTTAGGTTGAATGGCAGTCATTATCATCTATAACCCTAAACTCACCCTTCTTAACTTCTACCTGTACGCCATAATAACCGCAACCATCTTCCTCACCCTAAACACAATCAAAGTACTAAAACTATCAACCCTAATAACCGCATGAACTAAAATCCCATCTCTAAACGCAATACTACTCCTAACCTTACTCTCCCTTGCAGGTCTCCCCCCTCTAACAGGATTCCTGCCCAAATGACTTATTATTCAAGAATTGACTAAACAAGACATAGCTCCAGCAGCCACACTTATTTCCCTACTCTCCCTATTAAGCCTTTTCTTCTACCTCCGACTCGCATACTGCACAACCATTACACTCCCCCCACACACTACAAATCACATGAAGCAATGACGCACTAACAAATCAACCAGTATCGTAATTGCTATCCTAACTACCATGTCCGTCGTACTTCTCCCTATCTCCCCTATAATCCTCACCATTGTTTAA
IAvH.BT4053_TatamaRisCO ATAAACCCCCAAGCAAATCTAATTTTCATCACCAGCCTACTCCTAGGAACAACCATTACCATCTCAAGCAACCATTGAATCATAGCCTGAACCGGCCTTGAAATCAACACGCTTGCCATCCTCCCACTAATCTCAAAATCCCATCACCCACGGGCCATTGAAGCTGCCACTAAATATTTCCTTACCCAAGCAGCTGCATCTGCCCTTGTTTTATTCTCCAGCATAACCAACGCATGACACACCGGGCAATGAGACATCACCCAACTCACTCACCCAATGTCCTCCCTAATCCTCACCTCTGCAATCGCAATAAAACTGGGGCTGGTACCATTCCACTTCTGATTCCCAGAAGTACTTCAAGGCTCCCCCTTAACCACCGGCCTCCTCCTATCAACTATCATAAAACTCCCCCCAATCACACTACTCTACATAACCTCCCCCTCACTAAACCCCACCCTACTGACCTCCCTAGCCATCCTCTCAACAGCCTTAGGAGGATGAATAGGTCTCAACCAAACACAAATCCGTAAAATCCTAGCCTTTTCCTCCATCTCCCACTTAGGTTGAATGGCAGTCATTATCATCTATAACCCTAAACTCACCCTTCTTAACTTCTACCTGTACGCCATAATAACCGCAACCATCTTCCTCACCCTAAACACAATCAAAGTACTAAAACTATCAACCCTAATAACCGCATGAACTAAAATCCCATCTCTAAACGCAATACTACTCCTAACCTTACTCTCCCTTGCAGGTCTCCCCCCTCTAACAGGATTCCTGCCCAAATGACTTATTATTCAAGAATTGACTAAACAAGACATAGCTCCAGCAGCCACACTTATTTCCCTACTCTCCCTATTAAGCCTTTTCTTCTACCTCCGACTCGCATACTGCACAACCATTACACTCCCCCCACACACTACAAATCACATGAAGCAATGACGCACTAACAAATCAACCAGTATCGTAATTGCTATCCTAACTACCATGTCCGTCGTACTTCTCCCTATCTCCCCTATAATCCTCACCATTGTTTAA
IAvH.BT4478_StaRosaRisCO ATAAACCCCCAAGCAAATCTAATTTTCATCACCAGCCTACTCCTAGGAACAACCATTACCATCTCAAGCAACCATTGAATCATAGCCTGAACCGGCCTTGAAATCAACACGCTTGCCATCCTCCCACTAATCTCAAAATCCCATCACCCACGAGCCATTGAAGCTGCCACTAAATATTTCCTTACCCAAGCAGCTGCATCTGCCCTTGTTTTATTCTCCAGCATAACCAACGCATGACACACCGGGCAATGAGACATCACCCAACTCACTCACCCAATGTCCTCCCTAATCCTCACCTCCGCAATCGCAATAAAACTGGGGCTGGTACCATTCCACTTCTGATTCCCAGAAGTACTTCAAGGCTCCCCCTTAACCACCGGCCTCCTCCTATCAACTATCATAAAACTCCCCCCAATCACACTACTCTACATAACCTCCCCCTCACTAAACCCCACCCTACTGACCTCCCTAGCCATCCTCTCAACAGCCTTAGGAGGATGAATAGGTCTCAACCAAACACAAATCCGTAAAATCCTAGCCTTTTCCTCCATCTCCCACTTAGGTTGAATGGCAGTCATTATCATCTATAACCCTAAACTCACCCTTCTTAACTTCTACCTGTACGCCATAATAACCGCAACCATCTTCCTCACCCTAAACACAATCAAAGTACTAAAACTATCAACCCTAATAACCGCATGAACTAAAATCCCATCTCTAAACGCAATACTACTCCTAACCTTACTCTCCCTTGCAGGTCTCCCCCCTCTAACAGGATTCCTGCCCAAATGACTTATTATTCAAGAATTGACTAAACAAGACATAGCTCCAGCAGCCACACTTATTTCCCTACTCTCCCTATTAAGCCTTTTCTTCTACCTCCGACTCGCATACTGCACAACCATTACACTCCCCCCACACACTACAAATCACATGAAGCAATGACGCACTAACAAATCAACCAGTATCGTAATTGCTATCCTAACTACCATGTCCGTCGTACTTCTCCCTATCTCCCCTATAATCCTCACCATTGTTTAA
IAvH.BT4561_CaldasCO ATAAACCCCCAAGCAAATCTAATTTTCATCACCAGCCTACTCCTAGGAACAACCATTACCATCTCAAGCAACCATTGAATCATAGCCTGAACCGGCCTTGAAATCAACACGCTTGCCATCCTCCCACTAATCTCAAAATCCCATCACCCACGAGCCATTGAAGCTGCCACTAAATATTTCCTTACCCAAGCAGCTGCATCTGCCCTTGTTTTATTCTCCAGCATAACCAACGCATGACACACCGGGCAATGAGACATCACCCAACTCACTCACCCAATGTCCTCCCTAATCCTCACCTCCGCAATCGCAATAAAACTGGGGCTGGTACCATTCCACTTCTGATTCCCAGAAGTACTTCAAGGCTCCCCCTTAACCACCGGCCTCCTCCTATCAACTATCATAAAACTCCCCCCAATCACACTACTCTACATAACCTCCCCCTCACTAAACCCCACCCTACTGACCTCCCTAGCCATCCTCTCAACAGCCTTAGGAGGATGAATAGGTCTCAACCAAACACAAATCCGTAAAATCCTAGCCTTTTCCTCCATCTCCCACTTAGGTTGAATGGCAGTCATTATCATCTATAACCCTAAACTCACCCTTCTTAACTTCTACCTGTACGCCATAATAACCGCAACCATCTTCCTCACCCTAAACACAATCAAAGTACTAAAACTATCAACCCTAATAACCGCATGAACTAAAATCCCATCTCTAAACGCAATACTACTCCTAACCTTACTCTCCCTTGCAGGTCTCCCCCCTCTAACAGGATTCCTGCCCAAATGACTTATTATTCAAGAATTGACTAAACAAGACATAGCTCCAGCAGCCACACTTATTTCCCTACTCTCCCTATTAAGCCTTTTCTTCTACCTCCGACTCGCATACTGCACAACCATTACACTCCCCCCACACACTACAAATCACATGAAGCAATGACGCACTAACAAATCAACCAGTATCGTAATTGCTATCCTAACTACCATGTCCGTCGTACTTCTCCCTATCTCCCCTATAATCCTCACCATNNNNNNN
IAvH.BT4563_CaldasCO ATAAACCCCCAAGCAAATCTAATTTTCATCACCAGCCTACTCCTAGGAACAACCATTACCATCTCAAGCAACCATTGAATCATAGCCTGAACCGGCCTTGAAATCAACACGCTTGCCATCCTCCCACTAATCTCAAAATCCCATCACCCACGGGCCATTGAAGCTGCCACTAAATATTTCCTTACCCAAGCAGCTGCATCTGCCCTTGTTTTATTCTCCAGCATAACCAACGCATGACACACCGGGCAGTGAGACATCACCCAACTCACTCACCCAATGTCCTCCCTAATCCTCACCTCCGCAATCGCAATAAAACTGGGGCTGGTACCATTCCACTTCTGATTCCCAGAAGTACTTCAAGGCTCCCCCTTAACCACCGGCCTCCTCCTATCAACTATCATAAAACTCCCCCCAATCACACTACTCTACATAACCTCCCCCTCACTAAACCCCACCCTACTGACCTCCCTAGCCATCCTCTCAACAGCCTTAGGAGGATGAATAGGTCTCAACCAAACACAAATCCGTAAAATCCTAGCCTTTTCCTCCATCTCCCACTTAGGTTGAATGGCAGTCATTATCATCTATAACCCTAAACTCACCCTTCTTAACTTCTACCTGTACGCCATAATAACCGCAACCATCTTCCTCACCCTAAACACAATCAAAGTACTAAAACTATCAACCCTAATAACCGCATGAACTAAAATCCCATCTCTAAACGCAATACTACTCCTAACCTTACTCTCCCTTGCAGGTCTCCCCCCTCTAACAGGATTCCTGCCCAAATGACTTATTATTCAAGAATTGACTAAACAAGACATAGCTCCAGCAGCCACACTTATTTCCCTACTCTCCCTATTAAGCCTTTTCTTCTACCTCCGACTCGCATACTGCACAACCATTACACTCCCCCCACACACTACAAATCACATGAAGCAATGACGCACTAACAAATCAACCAGTATCGTAATTGCTATCCTAACTACCATGTCCGTCGTACTTCTCCCTATCTCCCCTATAATCCTCACNNNNNNNNNN
IAvH.BT4613_CaldasCO ATAAACCCCCAAGCAAATCTAATTTTCATCACCAGCCTACTCCTAGGAACAACCATTACCATCTCAAGCAACCATTGAATCATAGCCTGAACCGGCCTTGAAATCAACACGCTTGCCATCCTCCCACTAATCTCAAAATCCCATCACCCACGAGCCATTGAAGCTGCCACTAAATATTTCCTTACCCAAGCAGCTGCATCTGCCCTTGTTTTATTCTCCAGCATAACCAACGCATGACACACCGGGCAATGAGACATCACCCAACTCACTCACCCAATGTCCTCCCTAATCCTCACCTCCGCAATCGCAATAAAACTGGGGCTGGTACCATTCCACTTCTGATTCCCAGAAGTACTTCAAGGCTCCCCCTTAACCACCGGCCTCCTCCTATCAACTATCATAAAACTCCCCCCAATCACACTACTCTACATAACCTCCCCCTCACTAAACCCCACCCTACTGACCTCCCTAGCCATCCTCTCAACAGCCTTAGGAGGATGAATAGGTCTCAACCAAACACAAATCCGTAAAATCCTAGCCTTTTCCTCCATCTCCCACTTAGGTTGAATGGCAGTCATTATCATCTATAACCCTAAACTCACCCTTCTTAACTTCTACCTGTACGCCATAATAACCGCAACCATCTTCCTCACCCTAAACACAATCAAAGTACTAAAACTATCAACCCTAATAACCGCATGAACTAAAATCCCATCTCTAAACGCAATACTACTCCTAACCTTACTCTCCCTTGCAGGTCTCCCCCCTCTAACAGGATTCCTGCCCAAATGACTTATTATTCAAGAATTGACTAAACAAGACATAGCTCCAGCAGCCACACTTATTTCCCTACTCTCCCTATTAAGCCTTTTCTTCTACCTCCGACTCGCATACTGCACAACCATTACACTCCCCCCACACACTACAAATCACATGAAGCAATGACGCACTAACAAATCAACCAGTATCGTAATTGCTATCCTAACTACCATGTCCGTCGTACTTCTCCCTATCTCCCCTATAATCCTCACCATTGTTTAA
IAvH.BT5251_FrontinoAntCO ATAAACCCCCAAGCAAATCTAATTTTCATCACCAGCCTACTCCTAGGAACAACCATTACCATCTCAAGCAACCATTGAATCATAGCCTGAACCGGCCTTGAAATCAACACGCTTGCCATCCTCCCACTAATCTCAAAATCCCATCACCCACGGGCCATTGAAGCTGCCACTAAATATTTCCTTACCCAAGCAGCTGCATCTGCCCTTGTTTTATTCTCCAGCATAACCAACGCATGACACACCGGGCAATGAGACATCACCCAACTCACTCACCCAATGTCCTCCCTAATCCTCACCTCTGCAATCGCAATAAAACTGGGGCTGGTACCATTCCACTTCTGATTCCCAGAAGTACTTCAGGGCTCCCCCTTAACCACCGGCCTCCTCCTATCAACTATCATAAAACTCCCCCCAATCACACTACTCTACATAACCTCCCCCTCACTAAACCCCACCCTACTGACCTCCCTAGCCATCCTCTCAACAGCCTTAGGAGGATGAATAGGTCTCAACCAAACACAAATCCGTAAAATCCTAGCCTTTTCCTCCATCTCCCACTTAGGTTGAATGGCAGTCATTATCATCTATAACCCTAAACTCACCCTTCTTAACTTCTACCTGTACGCCATAATAACCGCAACCATCTTCCTCACCCTAAACACAATCAAAGTACTAAAACTATCAACCCTAATAACCGCATGAACTAAAATCCCATCTCTAAACGCAATACTACTCCTAACCTTACTCTCCCTTGCAGGTCTCCCCCCTCTAACAGGATTCCTGCCCAAATGACTTATTATTCAAGAATTGACTAAACAAGACATAGCTCCAACAGCCACACTTATTTCCCTACTCTCCCTATTAAGCCTTTTCTTCTACCTCCGACTCGCATACTGCACAACCATTACACTCCCCCCACACACTACAAATCACATGAAGCAATGACGCACTAACAAATCAACCAGTATCGTAATTGCTATCCTAACTACCATGTCCGTCGTACTTCTCCCTATCTCCCCTATAATCCTCACCATTGTTTAA
IAvH.BT5622_YariguiesSantCO ATAAACCCCCAAGCAAATCTAATTTTCATCACCAGCCTACTCCTAGGAACAACCATTACCATCTCAAGCAACCATTGAATCATAGCCTGAACCGGCCTTGAAATCAACACGCTTGCCATCCTCCCACTAATCTCAAAATCCCATCACCCACGGGCCATTGAAGCTGCCACTAAATATTTCCTTACCCAAGCAGCTGCATCTGCCCTTGTTTTATTCTCCAGCATAACCAACGCATGGCACACCGGGCAATGAGACATCACCCAACTCACTCACCCAGTGTCCTCCCTAATCCTCACCTCCGCAATCGCAATAAAACTGGGGCTGGTACCATTCCACTTCTGATTCCCAGAAGTACTTCAAGGCTCCCCCTTAACCACCGGCCTCCTCCTATCAACTATCATAAAACTCCCCCCAATCACACTACTCTACATAACCTCCCCCTCACTAAACCCCACCCTACTGACCTCCCTAGCCATCCTCTCAACAGCCTTAGGAGGATGAATAGGTCTCAACCAAACACAAATCCGTAAAATCCTAGCCTTTTCCTCCATCTCCCACTTAGGTTGAATGGCAGTCATTATCATCTATAACCCTAAACTCACCCTTCTTAACTTCTACCTGTACGCCATAATAACCGCAACCATCTTCCTCACCCTAAACACAATCAAAGTACTAAAACTATCAACCCTAATAACCGCATGAACTAAAATCCCATCTCTAAACGCAATACTACTCCTAACCTTACTCTCCCTTGCAGGTCTCCCCCCTCTAACAGGATTCCTGCCCAAATGACTTATTATTCAAGAATTGACTAAACAAGACATAGCTCCAGCAGCCACACTTATTTCCCTACTCTCCCTATTAAGCCTTTTCTTCTACCTCCGACTCGCATACTGCACAACCATTACACTCCCCCCACACACTACAAATCACATGAAGCAATGACGCACTAACAAATCAACCAGTATCGTAATTGCTATCCTAACTACCATGTCCGTCGTACTTCTCCCTATCTCCCCTATAATCCTCACCATTGTTTAA
KU14775_PE ATAAACCCCCAAGCAAATCTAATTTTCATCACCAGCCTGCTCCTAGGAACAACCATTACCATCTCAAGCAACCATTGAATCATAGCCTGAACCGGCCTTGAAATCAACACGCTTGCCATCCTCCCACTAATCTCAAAGTCTCATCACCCACGAGCCATTGAAGCTGCCACTAAATATTTCCTTACCCAAGCAGCTGCATCTGCCCTAGTCTTATTCTCCAGCATAACCAACGCATGGCACACCGGACAATGAGACATCACCCAACTCACTCACCCAATGTCCTCCCTAATCCTCACCTCAGCAATCGCAATAAAACTGGGACTGGTACCATTCCACTTCTGATTTCCAGAAGTACTACAAGGCTCCCCCTTAACTACCGGCCTTCTCCTATCAACCGTCATAAAACTCCCCCCAATCACACTACTCTACATAACCTCCCACTCACTAAACCCCACCCTACTAACCTCCCTAGCCATCCTCTCAACAGCCCTAGGAGGATGAATAGGTCTCAACCAAACACAAATCCGTAAGATTCTAGCCTTTTCCTCCATCTCCCACCTAGGCTGAATAGCAATCATCATCGTCTATAACCCCAAACTCACCCTCCTCAACTTTTACTTGTACGCCATAATAACCGCAACCGTCTTCCTCGCCCTAAACACAATCAAAGTACTAAAACTATCAACCCTAATAACTGCATGAACTAAAATCCCATCCTTAAACGCAATACTACTCCTAACCCTACTCTCCCTTGCAGGTCTACCCCCTCTGACAGGATTCCTGCCTAAATGACTTATTATTCAAGAATTGACTAAACAAGACATAGCTCCAGCAGCCACACTCATCTCCCTACTCTCCCTATTAAGCCTTTTCTTCTACCTCCGACTCGCATACTGCACAACCATTACACTCCCCCCACACACTACAAATCACATGAAGCAATGACGCACTAACAAATCAACCAACATCGCAATCGCCATCTTAACAACCATGTCCGTCATACTTCTCCCAATCTCCCCTATAATCCTCACCATTGTTTAA
1237_LaPazBO ATAAACCCCCAAGCAAATCTAATTTTCATCGCCAGCCTGCTCCTAGGAACAACCATTACCATCTCAAGCAACCATTGAATCATAGCCTGAACCGGCCTTGAAATCAACACGCTTGCCATCCTCCCACTAATCTCAAAATCCCATCATCCACGAGCCATTGAAGCTGCCACTAAATATTTCCTTACCCAAGCAGCTGCATCTGCCCTCGTCTTATTCTCTAGCATAACCAACGCATGACATACCGGACAATGAGACATCACCCAACTCACTCACCCAATATCCTCCCTAATCCTCACCTCAGCAATCGCAATAAAACTGGGGCTGGTACCATTCCACTTCTGATTTCCAGAAGTACTACAAGGCTCCCCCCTAACTACCGGGCTTCTCCTATCAACCATTATAAAACTCCCCCCAATCACACTACTCTACATAACCTCCCACTCATTAAACCCCACCCTACTAACCTCCCTAGCCATCCTCTCAACAGCCCTAGGAGGATGAATAGGTCTCAACCAAACACAAATCCGTAAAATTCTAGCCTTTTCCTCCATCTCCCACTTAGGTTGAATGGCAATCATTATCATCTATAACCCTAAACTCACCCTCCTCAACTTTTACTTATACGCCATAATAACCGCAACCGTCTTCCTCACCCTAAACACAATCAAAGTACTAAAACTATCAACCCTAATAACTGCATGAACTAAAATCCCATCCCTAAACGCAATACTACTCCTAACCCTACTCTCCCTTGCAGGTCTACCTCCTCTGACAGGATTCCTGCCCAAATGACTTATTATTCAAGAATTGACTAAACAAGACATAGCTCCAGCAGCCACACTCATCTCCCTACTCTCCCTATTAAGCCTTTTCTTCTACCTCCGACTCGCATACTGTACAACCATTACACTCCCCCCACACACTACAAATCACATGAAGCAGTGACGTACTAACAAATCGACCAACATCGCAATCGCCATCTTAACAACCATGTCCGTCATACTTCTCCCTATCTCCCCGATAATCCTCACCATTGTTTAA
1242_LaPazBO ATAAACCCCCAAGCAAATCTAATTTTCATCGCCAGCCTGCTCCTAGGAACAACCATTACCATCTCAAGCAACCATTGAATCATAGCCTGAACCGGCCTTGAAATCAACACGCTTGCCATCCTCCCACTAATCTCAAAATCCCATCATCCACGAGCCATTGAAGCTGCCACTAAATATTTCCTTACCCAAGCAGCTGCATCTGCCCTCGTCTTATTCTCTAGCATAACCAACGCATGACACACCGGACAATGAGACATCACCCAACTCACTCACCCAATATCCTCCCTAATCCTCACCTCAGCAATCGCAATAAAACTGGGGCTGGTACCATTCCACTTCTGATTTCCAGAAGTACTACAAGGCTCCCCCCTAACTACCGGGCTTCTCCTATCAACCATTATAAAACTCCCCCCAATCACACTACTCTACATAACCTCCCACTCATTAAACCCCACCCTACTAACCTCCCTAGCCATCCTCTCAACAGCCCTAGGAGGATGAATAGGTCTCAACCAAACACAAATCCGTAAAATTCTAGCCTTTTCCTCCATCTCCCACTTAGGTTGAATGGCAATCATTATCATCTATAACCCTAAACTCACCCTCCTCAACTTTTACTTATACGCCATAATAACCGCAACCGTCTTCCTCACCCTAAACACAATCAAAGTACTAAAACTATCAACCCTAATAACTGCATGAACTAAAATCCCATCCCTAAACGCAATACTACTCCTAACCCTACTCTCCCTTGCAGGTCTACCTCCTCTGACAGGATTCCTGCCCAAATGACTTATTATTCAGGAATTGACTAAACAAGACATAGCTCCAGCAGCCACACTCATCTCCCTACTCTCCCTATTAAGCCTTTTCTTCTACCTCCGACTCGCATACTGTACAACCATTACACTCCCCCCACACACTACAAATCACATGAAGCAGTGACGTACTAACAAATCGACCCACATCGCAATCGCTATCTTAACAACCATGTCCGTCATACTTCTCCCTATCTCCCCTATAATCCTCACCATTGTTTAA
1857_PascoPE ATAAACCCCCAAGCAAATCTAATTTTCATCACCAGCCTGCTCCTAGGAACAACCATTACCATCTCAAGCAACCATTGAATCATAGCCTGAACCGGCCTTGAAATCAACACGCTTGCCATCCTCCCACTAATCTCAAAGTCTCATCACCCACGAGCCATTGAAGCTGCCACTAAATATTTCCTTACCCAAGCAGCTGCATCTGCCCTAGTCTTATTCTCCAGCATAACCAACGCATGGCACACCGGACAATGAGACATCACCCAACTCACTCACCCAATGTCCTCCCTAATCCTCACCTCAGCAATCGCAATAAAACTGGGACTGGTACCATTCCACTTCTGATTTCCAGAAGTACTACAAGGCTCCCCCTTAACTACCGGCCTTCTCCTATCAACCGTCATAAAACTCCCCCCAATCACACTACTCTACATAACCTCCCACTCACTAAACCCCACCCTACTAACCTCCCTAGCCATCCTCTCAACAGCCCTAGGAGGATGAATAGGTCTCAACCAAACACAAATCCGTAAGATTCTAGCCTTTTCCTCCATCTCCCACCTAGGTTGAATAGCAATCATCATCGTCTATAACCCTAAACTCACCCTCCTCAACTTTTACTTATACGCCATAATAACCGCAACCGTCTTCCTCACCCTAAACACAATCAAAGTACTAAAACTATCAACCCTGATAACTGCATGAACTAAAATCCCATCCTTAAACGCAATACTACTCCTAACCCTACTCTCCCTTGCAGGTCTACCCCCTCTGACAGGATTCCTGCCTAAATGACTCATTATTCAAGAATTGACTAAACAAGACATAGCTCCAGCAGCCACACTCATCTCCCTACTCTCCCTATTGAGCCTTTTCTTCTACCTCCGACTCGCATACTGCACAACCATTACACTCCCCCCACACACTACAAATCACATGAAGCAATGACGCACTAACAAATCAACCAACATCGCAATCGCCATCTTAACAACCATGTCCGTCATACTTCTCCCAATCTCCCCTATAATCCTCACCATTGTTTAA
1920_PascoPE ATAAACCCCCAAGCAAATCTAATTTTCATCACCAGCCTGCTCCTAGGAACAACCATTACCATCTCAAGCAACCATTGAATCATAGCCTGAACCGGCCTTGAAATCAACACGCTTGCCATCCTCCCACTAATCTCAAAGTCTCATCACCCACGAGCCATTGAAGCTGCCACTAAATACTTCCTTACCCAAGCAGCTGCATCTGCCCTAGTCTTATTCTCCAGCATAACCAACGCATGGCACACCGGACAATGAGACATCACCCAACTCACTCACCCAATGTCCTCCCTAATCCTCACCTCAGCAATCGCAATAAAACTGGGACTGGTACCATTCCACTTCTGATTTCCAGAAGTACTACAAGGCTCCCCCTTAACTACCGGCCTTCTCCTATCAACCGTCATAAAACTCCCCCCAATCACACTACTCTACATAACCTCCCACTCACTAAACCCCACTCTACTAACCTCCCTAGCCATCCTCTCAACAGCCCTAGGAGGATGAATAGGTCTCAACCAAACACAAATCCGTAAGATCCTAGCCTTTTCCTCCATCTCCCACCTAGGTTGAATAGCAATCATCATCGTCTATAACCCTAAACTCACCCTCCTCAACTTTTACTTGTACGCCATAATAACCGCAACCGTCTTCCTCACCCTAAACACAATCAAAGTACTAAAACTATCAACCCTAATAACTGCATGAACCAAAATCCCATCCCTAAACGCAATACTACTCCTAACCCTACTCTCCCTTGCAGGTCTACCCCCTCTAACAGGATTCCTGCCTAAATGACTCATTATTCAAGAATTGACTAAACAAGACATAGCTCCAGCAGCCACACTCATCTCCCTACTCTCCCTATTAAGCCTTTTCTTCTACCTCCGACTCGCATACTGCACAACCATTACACTCCCCCCACACACTACAAATCACATGAAGCAATGACGCACTAACAAATCAACCAACATCGCAATCGCCATCTTAACAACCATGTCCGTCATGCTTCTCCCAATCTCCCCTATAATCCTCACCATTGTTTAA
31853_CajamarcaPE ATAAACCCCCAAGCAAATCTAATTTTCATCACCAGCCTACTCCTAGGAACAACCATTACCATCTCAAGCAACCATTGAATCATAGCCTGAACCGGCCTTGAAATCAACACGCTTGCCATCCTCCCACTAATCTCAAAATCTCATCACCCACGGGCCATTGAAGCTGCCACTAAATATTTCCTTACCCAAGCAGCTGCATCTGCCCTTGTTTTATTCTCCAGCATAACCAACGCATGACACACCGGGCAATGAGACATCACCCAACTCACTCACCCAATATCCTCCCTAATCCTCACCTCTGCAATCGCAATAAAACTGGGGCTGGTACCATTCCACTTCTGATTCCCAGAAGTACTTCAAGGCTCCCCCTTAACCACCGGCCTCCTCCTATCAACTATCATAAAACTCCCCCCAATCACACTACTCTACATAACCTCCCCCTCACTAAACCCCACCCTACTGACCTCCCTAGCCATCCTCTCAACAGCCTTAGGAGGATGAATGGGTCTCAACCAAACACAAATCCGTAAAATCCTAGCCTTTTCCTCCATCTCCCACTTAGGTTGAATGGCAGTCATTATCATCTATAACCCTAAACTCACCCTTCTTAACTTCTACCTGTATGCCATAATAACCGCAACCATTTTCCTCACCCTAAACACAATCAAAGTACTAAAACTATCAACCCTAATAACCGCATGAACTAAAATCCCATCTCTAAACGCAATACTACTCCTAACCTTACTCTCCCTTGCAGGTCTCCCCCCTCTAACAGGATTCCTGCCCAAATGACTTATTATTCAAGAATTGACTAAACAAGACATGGCTCCAGCAGCCACACTTATTTCCCTACTCTCCCTATTAAGCCTTTTCTTCTACCTCCGACTCGCATACTGCACAACCATTACACTCCCCCCACACACTACAAATCACATGAAGCAATGACGCACTAACAAATCAACCAGTATCGTAATTGCTATCCTAACTACCATGTCCATCGTACTTCTCCCTATCTCCCCTATAATCCTCACCATTGTTTAA
32048_CajamarcaPE ATAAACCCCCAAGCAAATCTAATTTTCATCACCAGCCTACTCCTAGGAACAACCATTACCATCTCAAGCAACCATTGAATCATAGCCTGAACCGGCCTTGAAATCAACACGCTTGCCATCCTCCCACTAATCTCAAAATCTCATCACCCACGGGCCATTGAAGCTGCCACTAAATATTTCCTTACCCAAGCAGCTGCATCTGCCCTTGTTTTATTCTCCAGCATAACCAACGCATGACACACCGGGCAATGAGACATCACCCAACTCACTCACCCAATATCCTCCCTAATCCTCACCTCTGCAATCGCAATAAAACTGGGGCTGGTACCATTCCACTTCTGATTCCCAGAAGTACTTCAAGGCTCCCCCTTAACCACCGGCCTCCTCCTATCAACTATCATAAAACTCCCCCCAATCACACTACTCTACATAACCTCCCCCTCACTAAACCCCACCCTACTGACCTCCCTAGCCATCCTCTCAACAGCCTTAGGAGGATGAATGGGTCTCAACCAAACACAAATCCGTAAAATCCTAGCCTTTTCCTCCATCTCCCACTTAGGTTGAATGGCAGTCATTATCATCTATAACCCTAAACTCACCCTTCTTAACTTCTACCTGTATGCCATAATAACCGCAACCATTTTCCTCACCCTAAACACAATCAAAGTACTAAAACTATCAACCCTAATAACCGCATGAACTAAAATCCCATCTCTAAACGCAATACTACTCCTAACCTTACTCTCCCTTGCAGGTCTCCCCCCTCTAACAGGATTCCTGCCCAAATGACTTATTATTCAAGAATTGACTAAACAAGACATGGCTCCAGCAGCCACACTTATTTCCCTACTCTCCCTATTAAGCCTTTTCTTCTACCTCCGACTCGCATACTGCACAACCATTACACTCCCCCCACACACTACAAATCACATGAAGCAATGACGCACTAACAAATCAACCAGTATCGTAATTGCTATCCTAACTACCATGTCCATCGTACTTCTCCCTATCTCCCCTATAATCCTCACCATTGTTTAA
32159_CajamarcaPE ATAAACCCCCAAGCAAATCTAATTTTCATCACCAGCCTACTCCTAGGAACAACCATTACCATCTCAAGCAACCATTGAATCATAGCCTGAACCGGCCTTGAAATCAACACGCTTGCCATCCTCCCACTAATCTCAAAATCCCATCACCCACGGGCCATTGAAGCTGCCACTAAATATTTCCTTACCCAAGCAGCTGCATCTGCCCTTGTTTTATTCTCCAGCATAACCAACGCATGACACACCGGGCAGTGAGACATCACCCAACTCACTCACCCAATGTCCTCCCTAATCCTCACCTCCGCAATCGCAATAAAACTGGGGCTGGTACCATTCCACTTCTGATTCCCAGAAGTACTTCAAGGCTCCCCCTTAACCACCGGCCTCCTCCTATCAACTATCATAAAACTCCCCCCAATCACACTACTCTACATAACCTCCCCCTCACTAAACCCCACCCTACTGACCTCCCTAGCCATCCTCTCAACAGCCTTAGGAGGATGAATAGGTCTCAACCAAACACAAATCCGTAAAATCCTAGCCTTTTCCTCCATCTCCCACTTAGGTTGAATGGCAGTCATTATCATCTATAACCCTAAACTCACCCTTCTTAACTTCTACCTGTACGCCATAATAACCGCAACCATCTTCCTCACCCTAAACACAATCAAAGTACTAAAACTATCAACCCTAATAACCGCATGAACTAAAATCCCATCTCTAAACGCAATACTACTCCTAACCTTACTCTCCCTTGCAGGTCTCCCCCCTCTAACAGGATTCCTGCCCAAATGACTTATTATTCAAGAATTGACTAAACAAGACATAGCTCCAGCAGCCACACTTATTTCCCTACTCTCCCTATTAAGCCTTTTCTTCTACCTCCGACTCGCATACTGCACAACCATTACGCTCCCCCCACACACTACAAATCACATGAAGCAATGACGCACTAACAAATCAACCAGTATCGTAATTGCTATCCTAACTACCATGTCCGTCGTACTTCTCCCTATCTCCCCTATAATCCTCACCATTGTTTAA
32302_CajamarcaPE ATAAACCCCCAAGCAAATCTAATTTTCATCACCAGCCTACTCCTAGGAACAACCATTACCATCTCAAGCAACCATTGAATCATAGCCTGAACCGGCCTTGAAATCAACACGCTTGCCATCCTCCCACTAATCTCAAAATCCCATCACCCACGGGCCATTGAAGCTGCCACTAAATATTTCCTTACCCAAGCAGCTGCATCTGCCCTTGTTTTATTCTCCAGCATAACCAACGCATGACACACCGGGCAATGAGACATCACCCAACTCACTCACCCAGTGTCCTCCCTAATCCTCACCTCCGCAATCGCAATAAAACTGGGGCTGGTACCATTCCACTTCTGATTCCCAGAAGTACTTCAAGGCTCCCCCTTAACCACCGGCCTCCTCCTATCAACTATCATAAAACTCCCCCCAATCACACTACTCTACATAACCTCCCCCTCACTAAACCCCACCCTACTGACCTCCCTAGCCATCCTCTCAACAGCCTTAGGAGGATGAATAGGTCTCAACCAAACACAAATCCGTAAAATCCTAGCCTTTTCCTCCATCTCCCACTTAGGTTGAATGGCAATCATTATCATCTATAACCCTAAACTCACCCTTCTTAACTTCTACCTGTACGCCATAATAACCGCAACCATCTTCCTCACCCTAAACACAATCAAAGTACTAAAACTATCAACCCTAATAACCGCATGAACTAAAATCCCATCTCTAAACGCAATACTACTCCTAACCTTACTCTCCCTTGCAGGTCTCCCCCCTCTAACAGGATTCCTGCCCAAATGACTTATTATTCAAGAATTGACTAAACAAGACATAGCTCCAGCAGCCACACTTATTTCCCTACTCTCCCTATTAAGCCTTTTCTTCTACCTCCGACTCGCATACTGCACAACCATTACACTCCCCCCACACACTACAAATCACATGAAGCAATGACGCACTAACAAATCAACCAGTATCGTAATTGCTATCCTAACTACCATGTCCGTCGTACTTCTCCCTATCTCCCCTATAATCCTCACCATTGTTTAA
32484 ATAAACCCCCAAGCAAATCTAATTTTCATCACCAGCCTACTCCTAGGAACAACCATTACCATCTCAAGCAACCATTGAATCATAGCCTGAACCGGCCTTGAAATCAACACGCTTGCCATCCTCCCACTAATCTCAAAATCTCATCACCCACGGGCCATTGAAGCTGCCACTAAATATTTCCTTACCCAAGCAGCTGCATCTGCCCTTGTTTTATTCTCCAGCATAACCAACGCATGACACACCGGGCAATGAGACATCACCCAACTCACTCACCCAATATCCTCCCTAATCCTCACCTCTGCAATCGCAATAAAACTGGGGCTGGTACCATTCCACTTCTGATTCCCAGAAGTACTTCAAGGCTCCCCCTTAACCACCGGCCTCCTCCTATCAACTATCATAAAACTCCCCCCAATCACACTACTCTACATAACCTCCCCCTCACTAAACCCCACCCTACTGACCTCCCTAGCCATCCTCTCAACAGCCTTAGGAGGATGAATGGGTCTCAACCAAACACAAATCCGTAAAATCCTAGCCTTTTCCTCCATCTCCCACTTAGGTTGAATGGCAGTCATTATCATCTATAACCCTAAACTCACCCTTCTTAACTTCTACCTGTATGCCATAATAACCGCAACCATTTTCCTCACCCTAAACACAATCAAAGTACTAAAACTATCAACCCTAATAACCGCATGAACTAAAATCCCATCTCTAAACGCAATACTACTCCTAACCTTACTCTCCCTTGCAGGTCTCCCCCCTCTAACAGGATTCCTGCCCAAATGACTTATTATTCAAGAATTGACTAAACAAGACATGGCTCCAGCAGCCACACTTATTTCCCTACTCTCCCTATTAAGCCTTTTCTTCTACCTCCGACTCGCATACTGCACAACCATTACACTCCCCCCACACACTACAAATCACATGAAGCAATGACGCACTAACAAATCAACCAGTATCGTAATTGCTATCCTAACTACCATGTCCATCGTACTTCTCCCTATCTCCCCTATAATCCTCACCATTGTTTAA
34828_CajamarcaPE ATAAACCCCCAAGCAAATCTAATTTTCATCACCAGCCTACTCCTAGGAACAACCATCACCATCTCAAGCAACCATTGAATCATAGCCTGAACCGGCCTTGAAATCAACACGCTTGCCATCCTCCCACTAATCTCAAAATCTCATCACCCACGGGCCATTGAAGCTGCCACTAAATATTTCCTTACCCAAGCAGCTGCATCTGCCCTTGTTTTATTCTCCAGCATAACCAACGCATGACACACCGGGCAATGAGACATCACCCAACTCACTCACCCAATGTCCTCCCTAATCCTCACCTCTGCAATCGCAATAAAACTGGGGCTGGTACCATTCCACTTCTGATTCCCAGAAGTACTTCAAGGCTCCCCCTTAACCACCGGCCTCCTCCTATCAACTATCATAAAACTCCCCCCAATCACACTACTCTACATAACCTCCCCCTCACTAAACCCCACCCTACTGACCTCCCTAGCCATCCTCTCAACAGCCTTAGGAGGATGAATGGGTCTCAACCAAACACAAATCCGTAAAATCCTAGCCTTTTCCTCCATCTCCCACTTAGGTTGAATGGCAGTCATTATCATCTATAACCCTAAACTCACCCTTCTTAACTTCTACCTGTATGCCATAATAACCGCAACCATCTTCCTCACCCTAAACACAATCAAAGTACTAAAACTATCAACCCTAATAACCGCATGAACTAAAATCCCATCTCTAAACGCAATACTACTCCTAACCTTACTCTCCCTTGCAGGTCTCCCCCCTCTAACAGGATTCCTGCCCAAATGACTTATTATTCAAGAATTGACTAAACAAGACATGGCTCCAGCAGCCACACTTATTTCCCTACTCTCCCTATTAAGCCTTTTCTTCTACCTCCGACTCGCATACTGCACAACCATTACACTCCCCCCACACACTACAAATCACATGAAGCAATGACGCACTAACAAATCAACCAGTATCGTAATTGCTATCCTAACTACCATGTCCATCGTACTTCTCCCTATCTCCCCTATAATCCTCACCATTGTTTAA
43675_SnMartinPE ATAAACCCCCAAGCAAATCTAATTTTCATCACCAGCCTGCTCCTAGGAACAACCATTACCATCTCAAGCAACCATTGAATCATAGCCTGAACCGGCCTTGAAATCAACACGCTTGCCATCCTCCCACTAATCTCAAAGTCTCATCACCCACGAGCCATTGAAGCTGCCACTAAATATTTCCTTACCCAAGCAGCTGCATCTGCCCTAGTCTTATTCTCCAGCATAACCAACGCATGGCACACCGGACAATGAGACATCACCCAACTCACTCACCCAATGTCCTCCCTAATCCTCACCTCAGCAATCGCAATAAAACTGGGACTGGTACCATTCCACTTCTGATTTCCAGAAGTACTACAAGGCTCCCCCTTAACTACCGGCCTTCTCCTATCAACCATCATAAAACTCCCCCCAATCACACTACTCTACATAACCTCCCACTCACTAAACCCCACCCTACTAACCTCCCTAGCCATCCTCTCAACAGCCCTAGGAGGATGAATAGGTCTCAACCAAACACAAATCCGTAAGATTCTAGCCTTTTCCTCCATCTCCCACCTAGGCTGAATAGCAATCATCATCGTCTATAACCCCAAACTCACCCTCCTCAACTTTTACTTGTACGCCATAATAACCGCAACCGTCTTCCTCGCCCTAAACACAATCAAAGTACTAAAACTATCAACCCTAATAACTGCATGAACTAAAATCCCATCCTTAAACGCAATACTACTCCTAACCCTACTCTCCCTTGCAGGTCTACCCCCTCTGACAGGATTCCTGCCTAAATGACTTATTATTCAAGAATTGACTAAACAAGACATAGCTCCAGCAGCCACACTCATCTCCCTACTCTCCCTATTAAGCCTTTTCTTCTACCTCCGACTCGCATACTGCACAACCATTACACTCCCCCCACACACTACAAATCACATGAAGCAATGACGCACTAACAAATCAACCAACATCGCAATCGCCATCTTAACAACCATGTCCGTCATACTTCTCCCAATCTCCCCTATAATCCTCACCATTGTTTAA
43721_SnMartinPE ATAAACCCCCAAGCAAATCTAATTTTCATCACCAGCCTGCTCCTAGGAACAACCATTACCATCTCAAGCAACCATTGAATCATAGCCTGAACCGGCCTTGAAATCAACACGCTTGCCATCCTCCCACTAATCTCAAAGTCTCATCACCCACGAGCCATTGAAGCTGCCACTAAATATTTCCTTACCCAAGCAGCTGCATCTGCCCTAGTCTTATTCTCCAGCATAACCAACGCATGGCACACCGGACAATGAGACATCACCCAACTCACTCACCCAATGTCCTCCCTAATCCTCACCTCAGCAATCGCAATAAAACTGGGACTGGTACCATTCCACTTCTGATTTCCAGAAGTACTACAAGGCTCCCCCTTAACTACCGGCCTTCTCCTATCAACCATCATAAAACTCCCCCCAATCACACTACTCTACATAACCTCCCACTCACTAAACCCCACCCTACTAACCTCCCTAGCCATCCTCTCAACAGCCCTAGGAGGATGAATAGGTCTCAACCAAACACAAATCCGTAAGATTCTAGCCTTTTCCTCCATCTCCCACCTAGGCTGAATAGCAATCATCATCGTCTATAACCCCAAACTCACCCTCCTCAACTTTTACTTGTACGCCATAATAACCGCAACCGTCTTCCTCGCCCTAAACACAATCAAAGTACTAAAACTATCAACCCTAATAACTGCATGAACTAAAATCCCATCCTTAAACGCAATACTACTCCTAACCCTACTCTCCCTTGCAGGTCTACCCCCTCTGACAGGATTCCTGCCTAAATGACTTATTATTCAAGAATTGACTAAACAAGACATAGCTCCAGCAGCCACACTCATCTCCCTACTCTCCCTATTAAGCCTTTTCTTCTACCTCCGACTCGCATACTGCACAACCATTACACTCCCCCCACACACTACAAATCACATGAAGCAATGACGCACTAACAAATCAACCAACATCGCAATCGCCATCTTAACAACCATGTCCGTCATACTTCTCCCAATCTCCCCTATAATCCTCACCATTGTTTAA
43729_SnMartinPE ATAAACCCCCAAGCAAATCTAATTTTCATCACCAGCCTGCTCCTAGGAACAACCATTACCATCTCAAGCAACCATTGAATCATAGCCTGAACCGGCCTTGAAATCAACACGCTTGCCATCCTCCCACTAATCTCAAAGTCTCATCACCCACGAGCCATTGAAGCTGCCACTAAATATTTCCTTACCCAAGCAGCTGCATCTGCCCTAGTCTTATTCTCCAGCATAACCAACGCATGGCACACCGGACAATGAGACATCACCCAACTCACTCACCCAATGTCCTCCCTAATCCTCACCTCAGCAATCGCAATAAAACTGGGACTGGTACCATTCCACTTCTGATTTCCAGAAGTAATACAAGGCTCCCCCCTAACTACCGGCCTTCTCCTATCAACCGTCATAAAACTCCCCCCAATCACACTACTCTACATAACCTCCCACTCACTAAACCCCACCCTACTAACCTCCCTAGCCATCCTCTCAACAGCCCTAGGAGGATGAATAGGTCTCAACCAAACACAAATCCGTAAGATTCTAGCCTTTTCCTCCATCTCCCACCTAGGCTGAATAGCAATCATCATCGTCTATAACCCCAAACTCACCCTCCTCAACTTTTACTTGTACGCCATAATAACCGCAACCGTCTTCCTCACCCTAAACACAATCAAAGTACTAAAACTATCAACCCTAATAACTGCATGAACTAAAATCCCATCCTTAAACGCAATACTACTCCTAACCCTACTCTCCCTTGCAGGTCTACCCCCTCTGACAGGATTCCTGCCTAAATGACTTATTATTCAAGAATTGACTAAACAAGACATAGCTCCAGCAGCCACACTCATCTCCCTACTCTCCCTATTAAGCCTTTTCTTCTACCTCCGACTCGCATACTGCACAACCATTACACTCCCCCCACACACTACAAATCACATGAAGCAATGACGCACTAACAAATCAACCAACATCGCAATCGCCATCTTAACAACCATGTCCGTCATACTTCTCCCAATCTCCCCTATAATCCTCACCATTGTTTAA
43834_SnMartinPE ATAAACCCCCAAGCAAATCTAATTTTCATCACCAGCCTGCTCCTAGGAACAACCATTACCATCTCAAGCAACCATTGAATCATAGCCTGAACCGGCCTTGAAATCAACACGCTTGCCATCCTCCCACTAATCTCAAAGTCTCATCACCCACGAGCCATTGAAGCTGCCACTAAATATTTCCTTACCCAAGCAGCTGCATCTACCCTAGTCTTATTCTCCAGCATAACCAACGCATGGCACACCGGACAATGAGACATCACCCAACTCACTCACCCAATGTCCTCCCTAATCCTCACCTCAGCAATCGCAATAAAACTGGGACTGGTACCATTCCACTTCTGATTTCCAGAAGTACTACAAGGCTCCCCCTTAACTACCGGCCTTCTCCTATCAACCGTCATAAAACTCCCCCCAATCACACTACTCTACATAACCTCCCACTCACTAAACCCCACCCTACTAACCTCCCTAGCCATCCTCTCAACAGCCCTAGGAGGATGAATAGGTCTCAACCAAACACAAATCCGTAAGATTCTAGCCTTTTCCTCCATCTCCCACCTAGGCTGAATGGCAATCATCATCGTCTATAACCCCAAACTCACCCTCCTCAACTTTTACTTGTACGCCATAATAACCGCAACCGTCTTCCTCACCCTAAACACAATCAAAGTACTAAAACTATCAACCCTAATAACTGCATGAACTAAAATCCCATCCTTAAACGCAATACTACTCCTAACCCTACTCTCCCTTGCAGGTCTACCCCCTCTGACAGGATTCCTGCCTAAATGACTTATTATTCAAGAATTGACTAAACAAGACATAGCTCCAGCAGCCACTCTCATCTCCCTACTCTCCCTATTAAGCCTTTTCTTCTACCTCCGACTCGCATACTGCACAACCATTACACTCCCCCCACACACTACAAATCACATGAAGCAATGACGCACTAACAAATCAACCAACATCGCAATCGCCATCTTAACAACCATGTCCGTCATACTTCTCCCAATCTCCCCTATAATCCTCACCATTGTTTAA
43935_SnMartinPE ATAAACCCCCAAGCAAATCTAATTTTCATCACCAGCCTGCTCCTAGGAACAACCATTACCATCTCAAGCAACCATTGAATCATAGCCTGAACCGGCCTTGAAATCAACACGCTTGCCATCCTCCCACTAATCTCAAAGTCTCATCACCCACGAGCCATTGAAGCTGCCACTAAATATTTCCTTACCCAAGCAGCTGCATCTGCCCTAGTCTTATTCTCCAGCATAACCAACGCATGGCACACCGGACAATGAGACATCACCCAACTCACTCACCCAATGTCCTCCCTAATCCTCACCTCAGCAATCGCAATAAAACTGGGACTGGTACCATTCCACTTCTGATTTCCAGAAGTACTACAAGGCTCCCCCTTAACTACCGGCCTTCTCCTATCAACCGTCATAAAACTCCCCCCAATCACACTACTCTACATAACCTCCCACTCACTAAACCCCACCCTACTAACCTCCCTAGCCATCCTCTCAACAGCCCTAGGAGGATGAATAGGTCTCAACCAAACACAAATCCGTAAGATTCTAGCCTTTTCCTCCATCTCCCACCTAGGCTGAATAGCAATCATTATCGTCTATAACCCCAAACTCACCCTCCTCAACTTTTACTTGTACGCCATAATAACCGCAACCGTCTTCCTCACCCTAAACACAATCAAAGTACTAAAACTATCAACCCTAATAACTGCATGAACTAAAATCCCATCCTTAAACGCAATACTACTCCTAACCCTACTCTCCCTTGCAGGTCTACCCCCTCTGACAGGATTCCTGCCTAAATGACTTATTATTCAAGAATTGACTAAACAAGACATAGCTCCAGCAGCCACACTCATCTCCCTACTCTCCCTATTAAGCCTTTTCTTCTACCTCCGACTCGCATACTGCACAACCATTACACTCCCCCCACACACTACAAATCACATGAAGCAATGACGCACTAACAAATCAACCAACATCGCAATCGCCATCTTAACAACCATGTCCGTCATACTTCTCCCAATCTCCCCTATAATCCTCACCATTGTTTAA
43973_SnMartinPE ATAAACCCCCAAGCAAATCTAATTTTCATCACCAGCCTGCTCCTAGGAACAACCATTACCATCTCAAGCAACCATTGAATCATAGCCTGAACCGGCCTTGAAATCAACACGCTTGCCATCCTCCCACTAATCTCAAAGTCTCATCACCCACGAGCCATTGAAGCTGCCACTAAATATTTCCTTACCCAAGCAGCTGCATCTGCCCTAGTCTTATTCTCCAGCATAACCAACGCATGGCACACCGGACAATGAGACATCACCCAACTCACTCACCCAATGTCCTCCCTAATCCTCACCTCAGCAATCGCAATAAAACTGGGACTGGTACCATTCCACTTCTGATTTCCAGAAGTAATACAAGGCTCCCCCCTAACTACCGGCCTTCTCCTATCAACCGTCATAAAACTCCCCCCAATCACACTACTCTACATAACCTCCCACTCACTAAACCCCACCCTACTAACCTCCCTAGCCATCCTCTCAACAGCCCTAGGAGGATGAATAGGTCTCAACCAAACACAAATCCGTAAGATTCTAGCCTTTTCCTCCATCTCCCACCTAGGCTGAATAGCAATCATCATCGTCTATAACCCCAAACTCACCCTCCTCAACTTTTACTTGTACGCCATAATAACCGCAACCGTCTTCCTCACCCTAAACACAATCAAAGTACTAAAACTATCAACCCTAATAACTGCATGAACTAAAATCCCATCCTTAAACGCAATACTACTCCTAACCCTACTCTCCCTTGCAGGTCTACCCCCTCTGACAGGATTCCTGCCTAAATGACTTATTATTCAAGAATTGACTAAACAAGACATAGCTCCAGCAGCCACACTCATCTCCCTACTCTCCCTATTAAGCCTTTTCTTCTACCTCCGACTCGCATACTGCACAACCATTACACTCCCCCCACACACTACAAATCACATGAAGCAATGACGCACTAACAAATCAACCAACATCGCAATCGCCATCTTAACAACCATGTCCGTCATACTTCTCCCAATCTCCCCTATAATCCTCACCATTGTTTAA
44058_SnMartinPE ATAAACCCCCAAGCAAATCTAATTTTCATCACCAGCCTGCTCCTAGGAACAACCATTACCATCTCAAGCAACCATTGAATCATAGCCTGAACCGGCCTTGAAATCAACACGCTTGCCATCCTCCCACTAATCTCAAAGTCTCATCACCCACGAGCCATTGAAGCTGCCACTAAATATTTCCTTACCCAAGCAGCTGCATCTGCCCTAGTCTTATTCTCCAGCATAACCAACGCATGGCACACCGGACAATGAGACATCACCCAACTCACTCACCCAATGTCCTCCCTAATCCTCACCTCAGCAATCGCAATAAAACTGGGACTGGTACCATTCCACTTCTGATTTCCAGAAGTACTACAAGGCTCCCCCCTAACTACCGGCCTTCTCCTATCAACCGTCATAAAACTCCCCCCAATCACACTACTCTACATAACCTCCCACTCACTAAACCCCACCCTACTAACCTCCCTAGCCATCCTCTCAACAGCCCTAGGAGGATGAATAGGTCTCAACCAAACACAAATCCGTAAGATCCTAGCCTTTTCCTCCATCTCCCACCTAGGCTGAATAGCAATCATCATCGTCTATAACCCCAAACTCACCCTCCTCAACTTTTACTTGTACGCCATAATAACCGCAACCGTCTTCCTCACCCTAAACACAATCAAAGTACTAAAACTATCAACCCTAATAACTGCATGAACTAAAATCCCATCCTTAAACGCAATACTACTCCTAACCCTACTCTCCCTTGCAGGTCTACCCCCTCTGACAGGATTCCTGCCTAAATGACTTATTATTCAAGAATTGACTAAACAAGACATAGCTCCAGCAGCCACACTCATCTCCCTACTCTCCCTATTAAGCCTTTTCTTCTACCTCCGACTCGCATACTGCACAACCATTACACTCCCCCCACACACTACAAATCACATGAAGCAATGACGCACTAACAAATCAACCAACATCGCAATCGCCATCTTAACAACCATGTCCGTCATACTTCTCCCAATCTCCCCTATAATCCTCACCATTGTTTAA
44238_SnMartinPE ATAAACCCCCAAGCAAATCTAATTTTCATCACCAGCCTGCTCCTAGGAACAACCATTACCATCTCAAGCAACCATTGAATCATAGCCTGAACCGGCCTTGAAATCAACACGCTTGCCATCCTCCCACTAATCTCAAAGTCTCATCACCCACGAGCCATTGAAGCTGCCACTAAATATTTCCTTACCCAAGCAGCTGCATCTGCCCTAGTCTTATTCTCCAGCATAACCAACGCATGGCACACCGGACAATGAGACATCACCCAACTCACTCACCCAATGTCCTCCCTAATCCTCACCTCAGCAATCGCAATAAAACTGGGACTGGTACCATTCCACTTCTGATTTCCAGAAGTACTACAAGGCTCCCCCTTAACTACCGGCCTTCTCCTATCGACCGTCATAAAACTCCCCCCAATCACACTACTCTACATAACCTCCCACTCACTAAACCCCACCCTACTAACCTCCCTAGCCATCCTCTCAACAGCCCTAGGAGGATGAATAGGTCTCAACCAAACACAAATCCGTAAGATTCTAGCCTTTTCCTCCATCTCCCACCTAGGCTGAATAGCAATCATCATCGTCTATAACCCCAAACTCACCCTCCTCAACTTTTACTTGTACGCCATAATAACCGCAACCGTCTTCCTCACCCTAAACACAATCAAAGTACTAAAACTATCAACCCTAATAACTGCATGAACTAAAATCCCATCCTTAAACGCAATACTACTCCTAACCCTACTCTCCCTTGCAGGTCTACCCCCTCTGACAGGATTCCTGCCTAAATGACTTATTATTCAGGAATTGACTAAACAAGACATAGCTCCAGCAGCCACACTCATCTCCCTACTCTCCCTATTAAGCCTTTTCTTCTACCTCCGACTCGCATACTGCACAACCATTACACTCCCCCCACACACTACAAATCACATGAAGCAATGACGCACTAACAAATCAACCAACATCGCAATCGCCATCTTAACAACCATGTCCGTCATACTTCTCCCAATCTCCCCTATAATCCTCACCATTGTTTAA
44454_SnMartinPE ATAAACCCCCAAGCAAATCTAATTTTCATCACCAGCCTGCTCCTAGGAACAACCATTACCATCTCAAGCAACCATTGAATCATAGCCTGAACCGGCCTTGAAATCAACACGCTTGCCATCCTCCCACTAATCTCAAAGTCTCATCACCCACGAGCCATTGAAGCTGCCACTAAATATTTCCTTACCCAAGCAGCTGCATCTGCCCTAGTCTTATTCTCCAGCATAACCAACGCATGGCACACCGGACAATGAGACATCACCCAACTCACTCACCCAATGTCCTCCCTAATCCTCACCTCAGCAATCGCAATAAAACTGGGACTGGTACCATTCCACTTCTGATTTCCAGAAGTACTACAAGGCTCCCCCCTAACTACCGGCCTTCTCCTATCAACCGTCATAAAACTCCCCCCAATCACACTACTCTACATAACCTCCCACTCACTAAACCCCACCCTACTAACCTCCCTAGCCATCCTCTCAACAGCCCTAGGAGGATGAATAGGTCTCAACCAAACACAAATCCGTAAGATCCTAGCCTTTTCCTCCATCTCCCACCTAGGCTGAATAGCAATCATCATCGTCTATAACCCCAAACTCACCCTCCTCAACTTTTACTTGTACGCCATAATAACCGCAACCGTCTTCCTCACCCTAAACACAATCAAAGTACTAAAACTATCAACCCTAATAACTGCATGAACTAAAATCCCATCCTTAAACGCAATACTACTCCTAACCCTACTCTCCCTTGCAGGTCTACCCCCTCTGACAGGATTCCTGCCTAAATGACTTATTATTCAAGAATTGACTAAACAAGACATAGCTCCAGCAGCCACACTCATCTCCCTACTCTCCCTATTAAGCCTTTTCTTCTACCTCCGACTCGCATACTGCACAACCATTACACTCCCCCCACACACTACAAATCACATGAAGCAATGACGCACTAACAAATCAACCAACATCGCAATCGCCATCTTAACAACCATGTCCGTCATACTTCTCCCAATCTCCCCTATAATCCTCACCATTGTTTAA
516_PunoPE ATAAACCCCCAAGCAAATCTAATTTTCATCGCCAGCCTGCTCCTAGGAACAACCATTACCATCTCAAGCAACCATTGAATCATAGCCTGAACCGGCCTTGAAATCAACACGCTTGCCATCCTCCCACTAATCTCAAAATCCCATCATCCACGAGCCATTGAAGCTGCCACTAAATATTTCCTTACCCAAGCAGCTGCATCTGCCCTCGTCTTATTCTCTAGCATAACCAACGCATGACACACCGGACAATGAGACATCACCCAACTCACTCACCCAGTATCCTCCCTAATCCTCACCTCAGCAATCGCAATAAAACTGGGGCTGGTACCATTCCACTTCTGATTTCCAGAAGTACTACAAGGCTCCCCCCTAACTACCGGGCTTCTCCTATCAACCATTATAAAACTCCCCCCAATCACACTACTCTACATAACCTCCCACTCATTAAACCCCACCCTACTAACCTCCCTAGCCATCCTCTCAACAGCCCTAGGAGGATGAACAGGTCTCAACCAAACACAAATCCGTAAAATTCTAGCCTTTTCCTCCATCTCCCACTTAGGTTGAATGGCAATCATTATCATCTATAACCCTAAACTCACCCTCCTCAACTTTTACTTATACGCCATAATAACCGCAACCGTCTTCCTCACCCTAAACACAATCAAAGTACTAAAACTATCAACCCTAATAACTGCATGAACTAAAATCCCATCCCTAAACGCAATACTACTCCTAACCCTACTCTCCCTTGCAGGTCTACCTCCTCTGACAGGATTCCTGCCCAAATGACTTATTATTCAAGAATTGACTAAACAAGACATAGCTCCAGCAGCCACACTCATCTCCCTACTCTCCCTATTAAGCCTTTTCTTCTACCTCCGACTCGCATACTGTACAACCATTACACTCCCCCCACACACTACAAATCACATGAAGCAGTGACGTACTAACAAATCGACCAACATCGCAATCGCCATCTTAACAACCATGTCCGTCATACTTCTCCCTATCTCCCCGATAATCCTCACCATTGTTTAA
7702_HuanucoPE ATAAACCCCCAAGCAAATCTAATTTTCATCACCAGCCTGCTCCTAGGAACAACCATTACCATCTCAAGCAACCATTGAATCATAGCCTGAACCGGCCTTGAAATCAACACGCTTGCCATCCTCCCACTAATCTCAAAGTCTCATCACCCACGAGCCATTGAAGCTGCCACTAAATATTTCCTTACCCAAGCAGCTGCATCTGCCCTAGTCTTATTCTCCAGCATAACCAACGCATGGCACACCGGACAATGAGACATCACCCAACTCACTCACCCAATGTCCTCCCTAATCCTCACCTCAGCAATCGCAATAAAACTGGGACTGGTACCATTCCACTTCTGATTTCCAGAAGTACTACAAGGCTCCCCCTTAACTACCGGCCTTCTCCTATCAACCGTCATAAAACTCCCCCCAATCACACTACTCTACATAACCTCCCACTCACTAAACCCCACCCTACTAACCTCCCTAGCCATCCTCTCAACAGCCCTAGGAGGATGAATAGGTCTCAACCAAACACAAATCCGTAAGATTCTAGCCTTTTCCTCCATCTCCCACCTAGGCTGAATAGCAATCATCATCGTCTATAACCCCAAACTCACCCTCCTCAACTTTTACTTGTACGCCATAATAACCGCAACCGTCTTCCTCACCCTAAACACAATCAAAGTACTAAAACTATCAACCCTAATAACTGCATGAACTAAAATCCCATCCTTAAACGCAATACTACTCCTAACCCTACTCTCCCTTGCAGGTCTACCCCCTCTGACAGGATTCCTGCCTAAATGACTTATTATTCAAGAGTTGACTAAACAAGACATAGCTCCAGCAGCCACACTCATCTCCCTACTCTCCCTATTAAGCCTTTTCTTCTACCTCCGACTCGCATACTGCACAACCATTACACTCCCCCCACACACTACAAATCACATGAAGCAATGACGCACTAACAAATCAACCAACATCGCAATCGCCATCTTAACAACCATGTCCGTCATACTTCTCCCAATCTCCCCTATAATCCTCACCATTGTTTAA
8022_PascoPE ATAAACCCCCAAGCAAATCTAATTTTCATCACCAGCCTGCTCCTAGGAACAACCATTACCATCTCAAGCAACCATTGAATCATAGCCTGAACCGGCCTTGAAATCAACACGCTTGCCATCCTCCCACTAATCTCAAAGTCTCATCACCCACGAGCCATTGAAGCTGCCACTAAATACTTCCTTACCCAAGCAGCTGCATCTGCCCTAGTCTTATTCTCCAGCATAACCAACGCATGGCACACCGGACAATGAGACATCACCCAACTCACTCACCCAATGTCCTCCCTAATCCTCACCTCAGCAATCGCAATAAAACTGGGACTGGTACCATTCCACTTCTGATTTCCAGAAGTACTACAAGGCTCCCCCTTAACTACCGGCCTTCTCCTATCAACCGTCATAAAACTCCCCCCAATCACACTACTCTACATAACCTCCCACTCACTAAACCCCACTCTACTAACCTCCCTAGCCATCCTCTCAACAGCCCTAGGAGGATGAATAGGTCTCAACCAAACACAAATCCGTAAGATTCTAGCCTTTTCCTCCATCTCCCACCTAGGTTGAATAGCAATCATCATCGTCTATAACCCTAAACTCACCCTCCTCAACTTTTACTTGTACGCCATAATAACCGCAACCGTCTTCCTCACCCTAAACACAATCAAAGTACTAAAACTATCAACCCTAATAACTGCATGAACCAAAATCCCATCCCTAAACGCAATACTACTCCTAACCCTACTCTCCCTTGCAGGTCTACCCCCTCTAACAGGATTCCTGCCTAAATGACTCATTATTCAAGAATTGACTAAACAAGACATAGCTCCAGCAGCCACACTCATCTCCCTACTCTCCCTATTAAGCCTTTTCTTCTACCTCCGACTCGCATACTGCACAACCATTACACTCCCCCCACACACTACAAATCACATGAAGCAATGACGCACTAACAAATCAACCAACATCGCAATCGCCATCTTAACAACCATGTCCGTCATGCTTCTCCCAATCTCCCCTATAATCCTCACCATTGTTTAA
8033_PascoPE ATAAACCCCCAAGCAAATCTAATTTTCATCACCAGCCTGCTCCTAGGAACAACCATTACCATCTCAAGCAACCATTGAATCATAGCCTGAACCGGCCTTGAAATCAACACGCTTGCCATCCTCCCACTAATCTCAAAGTCTCATCACCCACGAGCCATTGAAGCTGCCACTAAATACTTCCTTACCCAAGCAGCTGCATCTGCCCTAGTCTTATTCTCCAGCATAACCAACGCATGGCACACCGGACAATGAGACATCACCCAACTCACTCACCCAATGTCCTCCCTAATCCTCACCTCAGCAATCGCAATAAAACTGGGACTGGTACCATTCCACTTCTGATTTCCAGAAGTACTACAAGGCTCCCCCTTAACTACCGGCCTTCTCCTATCAACCGTCATAAAACTCCCCCCAATCACACTACTCTACATAACCTCCCACTCACTAAACCCCACTCTACTAACCTCCCTGGCCATCCTCTCAACAGCCCTAGGAGGATGAATAGGTCTCAACCAAACACAAATCCGTAAGATTCTAGCCTTTTCCTCCATCTCCCACCTAGGTTGAATAGCAATCATCATCGTCTATAACCCTAAACTCACCCTCCTCAACTTTTACTTGTACGCCATAATAACCGCAACCGTCTTCCTCACCCTAAACACAATCAAAGTACTAAAACTATCAACCCTAATAACTGCATGAACCAAAATCCCATCCCTAAACGCAATACTACTCCTAACCCTACTCTCCCTTGCAGGTCTACCCCCTCTAACAGGATTCCTGCCTAAATGACTCATTATTCAAGAATTGACTAAACAAGACATAGCTCCAGCAGCCACACTCATCTCCCTACTCTCCCTATTAAGCCTTTTCTTCTACCTCCGACTCGCATACTGCACAACCATTACACTCCCCCCACACACTACAAATCACATGAAGCAATGACGCACTAACAAATCAACCAACATCGCAATCGCCATCTTAACAACCATGTCCGTCATGCTTCTCCCAATCTCCCCTATAATCCTCACCATTGTTTAA
824_SnMartinPE ATAAACCCCCAAGCAAATCTAATTTTCATCACCAGCCTGCTCCTAGGAACAACCATTACCATCTCAAGCAACCATTGAATCATAGCCTGAACCGGCCTTGAAATCAACACGCTTGCCATCCTCCCACTAATCTCAAAGTCTCATCACCCACGAGCCATTGAAGCTGCCACTAAATATTTCCTTACCCAAGCAGCTGCATCTGCCCTAGTCTTATTCTCCAGCATAACCAACGCATGGCACACCGGACAATGAGACATCACCCAACTCACTCACCCAATGTCCTCCCTAATCCTCACCTCAGCAATCGCAATAAAACTGGGACTGGTACCATTCCACTTCTGATTTCCAGAAGTACTACAAGGCTCCCCCTTAACTACCGGCCTTCTCCTATCAACCATCATAAAACTCCCCCCAATCACACTACTCTACATAACCTCCCACTCACTAAACCCCACCCTACTAACCTCCCTAGCCATCCTCTCAACAGCCCTAGGAGGATGAATAGGTCTCAACCAAACACAAATCCGTAAGATTCTAGCCTTTTCCTCCATCTCCCACCTAGGCTGAATAGCAATCATCATCGTCTATAACCCCAAACTCACCCTCCTCAACTTTTACTTGTACGCCATAATAACCGCAACCGTCTTCCTCGCCCTAAACACAATCAAAGTACTAAAACTATCAACCCTAATAACTGCATGAACTAAAATCCCATCCTTAAACGCAATACTACTCCTAACCCTACTCTCCCTTGCAGGTCTACCCCCTCTGACAGGATTCCTGCCTAAATGACTTATTATTCAAGAATTGACTAAACAAGACATAGCTCCAGCAGCCACACTCATCTCCCTACTCTCCCTATTAAGCCTTTTCTTCTACCTCCGACTCGCATACTGCACAACCATTACACTCCCCCCACACACTACAAATCACATGAAGCAATGACGCACTAACAAATCAACCAACATCGCAATCGCCATCTTAACAACCATGTCCGTCATACTTCTCCCAATCTCCCCTATAATCCTCACCATTGTTTAA
AM.DOT13387_LaPazBO ATAAACCCCCAAGCAAATCTAATTTTCATCGCCAGCCTGCTCCTAGGAACAACCATTACCATCTCAAGCAACCATTGAATCATAGCCTGAACCGGCCTTGAAATCAACACGCTTGCCATCCTCCCACTAATCTCAAAATCCCATCATCCACGAGCCATTGAAGCTGCCACTAAATATTTCCTTACCCAAGCAGCTGCATCTGCCCTCGTCTTATTCTCTAGCATAACCAACGCATGATACACCGGACAATGAGACATCACCCAACTCACTCACCCAATATCCTCCCTAATCCTCACCTCAGCAATCGCAATAAAACTGGGGCTGGTACCATTCCACTTCTGATTTCCAGAAGTACTACAAGGCTCCCCCCTAACTACCGGGCTTCTCCTATCAACCATTATAAAACTCCCCCCAATCACACTACTCTACATAACCTCCCACTCATTAAACCCCACCCTACTAACCTCCCTAGCCATCCTCTCAACAGCCCTAGGAGGATGAATAGGTCTCAACCAAACACAAATCCGTAAAATTCTAGCCTTTTCCTCCATCTCCCACTTAGGTTGAATGGCAATCATTATCATCTATAACCCTAAACTCACCCTCCTCAACTTTTACTTATACGCCATAATAACCGCAACCGTCTTCCTCACCCTAAACACAATCAAAGTACTAAAACTATCAACCCTAATAACTGCATGAACTAAAATCCCATCCCTAAACGCAATACTACTCCTAACCCTACTCTCCCTTGCAGGTCTACCTCCTCTGACAGGATTCCTGCCCAAATGACTTATTATTCAAGAATTGACTAAACAAGACATAGCTCCAGCAGCCACACTCATCTCCCTACTCTCCCTATTAAGCCTTTTCTTCTACCTCCGACTCGCATACTGTACAACCATTACACTCCCCCCACACACTACAAATCACATGAAGCAGTGACGTACTAGCAAATCGACCAACATCGCAATCGCCATCTTAACAACCATGTCCGTCATACTTCTCCCTATCTCCCCGATAATCCTCACCATTGTTTAA
AM.DOT2607_LaPazBO ATAAACCCCCAAGCAAATCTAATTTTCATCGCCAGCCTGCTCCTAGGAACAACCATTACCATCTCAAGCAACCATTGAATCATAGCCTGAACCGGCCTTGAAATCAACACGCTTGCCATCCTCCCACTAATCTCAAAATCCCATCATCCACGAGCCATTGAAGCTGCCACTAAATATTTCCTTACCCAAGCAGCTGCATCTGCCCTCGTCTTATTCTCTAGCATAACCAACGCATGACACACCGGACAATGAGACATCACCCAACTCACTCACCCAGTATCCTCCCTAATCCTCACCTCAGCAATCGCAATAAAACTGGGGCTGGTACCATTCCACTTCTGATTTCCAGAAGTACTACAAGGCTCCCCCCTAACTACCGGGCTTCTCCTATCAACCATTATAAAACTCCCCCCAATCACACTACTCTACATAACCTCCCACTCATTAAACCCCACCCTACTAACCTCCCTAGCCATCCTCTCAACAGCCCTAGGAGGATGAATAGGTCTCAACCAAACACAAATCCGTAAAATTCTAGCCTTTTCCTCCATCTCCCACTTAGGTTGAATGGCAATCATTATCATCTATAACCCTAAACTCACCCTCCTCAACTTTTACTTATACGCCATAATAACCGCAACCGTCTTCCTCACCCTAAACACAATCAAAGTACTAAAACTATCAACCCTAATAACTGCATGAACTAAAATCCCATCCCTAAACGCAATACTACTCCTAACCCTACTCTCCCTTGCAGGTCTACCTCCTCTGACAGGATTCCTGCCCAAATGACTTATTATTCAAGAATTGACTAAACAAGACATAGCTCCAGCAGCCACACTCATCTCCCTACTCTCCCTATTAAGCCTTTTCTTCTACCTCCGACTCGCATACTGTACAACCATTACACTCCCCCCACACACTACAAATCACATGAAGCAGTGACGTACTAACAAATCGACCAACATCGCAATCGCCATCTTAACAACCATGTCCGTCATACTTCTCCCTATCTCCCCGATAATCCTCACCATTGTTTAA
AM.DOT2911_LaPazBO ATAAACCCCCAAGCAAATCTAATTTTCATCGCCAGCCTGCTCCTAGGAACAACCATTACCATCTCAAGCAACCATTGAATCATAGCCTGAACCGGCCTTGAAATCAACACGCTTGCCATCCTCCCACTAATCTCAAAATCCCATCATCCACGAGCCATTGAAGCTGCCACTAAATATTTCCTTACCCAAGCAGCTGCATCTGCCCTCGTCTTATTCTCTAGCATAACCAACGCATGACACACCGGACAATGAGACATCACCCAACTCACTCACCCAATATCCTCCCTAATCCTCACCTCAGCAATCGCAATAAAACTGGGGCTGGTACCATTCCACTTCTGATTTCCAGAAGTACTACAAGGCTCCCCCCTAACTACCGGGCTTCTCCTATCAACCATTATAAAACTCCCCCCAATCACACTACTCTACATAACCTCCCACTCATTAAACCCCACCCTACTAACCTCCCTAGCCATCCTCTCAACAGCCCTAGGAGGATGAATAGGTCTCAACCAAACACAAATCCGTAAAATTCTAGCCTTTTCCTCCATCTCCCACTTAGGTTGAATGGCAATCATTATCATCTATAACCCTAAACTCACCCTCCTCAACTTTTACTTATACGCCATAATAACCGCAACCGTCTTCCTCACCCTAAACACAATCAAAGTACTAAAACTATCAACCCTAATAACTGCATGAACTAAAATCCCATCCCTAAACGCAATACTACTCCTAACCCTACTCTCCCTTGCAGGTCTACCTCCTCTGACAGGATTCCTGCCCAAATGACTTATTATTCAAGAATTGACTAAACAAGACATAGCTCCAGCAGCCACACTCATCTCCCTACTCTCCCTATTAAGCCTTTTCTTCTACCTCCGACTCGCATACTGTACAACCATTACACTCCCCCCACACACTACAAATCACATGAAGCAGTGACGTACTAGCAAATCGACCAACATCGCAATCGCCATCTTAACAACCATGTCCGTCATACTTCTCCCTATCTCCCCGATAATCCTCACCATTGTTTAA
AM.DOT7053_LaPazBO ATAAACCCCCAAGCAAATCTAATTTTCATCGCCAGCCTGCTCCTAGGAACAACCATTACCATCTCAAGCAACCATTGAATCATAGCCTGAACCGGCCTTGAAATCAACACGCTTGCCATCCTCCCACTAATCTCAAAATCCCATCATCCACGAGCCATTGAAGCTGCCACTAAATATTTCCTTACCCAAGCAGCTGCATCTGCCCTCGTCTTATTCTCTAGCATAACCAACGCATGACACACCGGACAATGAGACATCACCCAACTCACTCACCCAATATCCTCCCTAATCCTCACCTCAGCAATCGCAATAAAACTGGGGCTGGTACCATTCCACTTCTGATTTCCAGAAGTACTACAAGGCTCCCCCCTAACTACCGGGCTTCTCCTATCAACCATTATAAAACTCCCCCCAATCACACTACTCTACATAACCTCCCACTCATTAAACCCCACCCTACTAACCTCCCTAGCCATCCTCTCAACAGCCCTAGGAGGATGAATAGGTCTCAACCAAACACAAATCCGTAAAATTCTAGCCTTTTCCTCCATCTCCCACTTAGGTTGAATGGCAATCATTATCATCTATAACCCTAAACTCACCCTCCTCAACTTTTACTTATACGCCATAATAACCGCAACCGTCTTCCTCACCCTAAACACAATCAAAGTACTAAAACTATCAACCCTAATAACTGCATGAACTAAAATCCCATCCCTAAACGCAATACTACTCCTAACCCTACTCTCCCTTGCAGGTCTACCTCCTCTGACAGGATTCCTGCCCAAATGACTTATTATTCAAGAATTGACTAAACAAGACATAGCTCCAGCAGCCACACTCATCTCCCTACTCTCCCTATTAAGCCTTTTCTTCTACCTCCGACTCGCATACTGTACAACCATTACACTCCCCCCACACACTACAAATCACATGAAGCAGTGACGTACTAACAAATCGACCAACATCGCAATCGCCATCTTAACAACCATGTCCGTCATACTTCTCCCTATCTCCCCGATAATCCTCACCATTGTTTAA
ANSP26292_ZamoraEC ATAAACCCCCAAGCAAATCTAATTTTCATCACCAGCCTACTCCTAGGAACAACCATCACCATCTCAAGCAACCATTGAATCATAGCCTGAACCGGCCTTGAAATCAACACGCTTGCCATCCTCCCACTAATCTCAAAATCTCATCACCCACGGGCCATTGAAGCTGCCACTAAATATTTCCTTACCCAAGCAGCTGCATCTGCCCTTGTTTTATTCTCCAGCATAACCAACGCATGACACACCGGGCAATGAGACATCACCCAACTCACTCACCCAATGTCCTCCCTAATCCTCACCTCTGCAATCGCAATAAAACTGGGGCTGGTACCATTCCACTTCTGATTCCCAGAAGTACTTCAAGGCTCCCCCTTAACCACCGGCCTCCTCCTATCAACTATCATAAAACTCCCCCCAATCACACTACTCTACATAACCTCCCCCTCACTAAACCCCACCCTACTGACCTCCCTAGCCATCCTCTCAACAGCCTTAGGAGGATGAATGGGTCTCAACCAAACACAAATCCGTAAAATCCTAGCCTTTTCCTCCATCTCCCACTTAGGTTGAATGGCAGTCATTATCATCTATAACCCTAAACTCACCCTTCTTAACTTCTACCTGTATGCCATAATAACCGCAACCATCTTCCTCACCCTAAACACAATCAAAGTACTAAAACTATCAACCCTAATAACCGCATGAACTAAAATCCCATCTCTAAACGCAATACTACTCCTAACCTTACTCTCCCTTGCAGGTCTCCCCCCTCTAACAGGATTCCTGCCCAAATGACTTATTATTCAAGAATTGACTAAACAAGACATGGCTCCAGCAGCCACACTTATTTCCCTACTCTCCCTATTAAGCCTTTTCTTCTACCTCCGACTCGCATACTGCACAACCATTACACTCCCCCCACACACTACAAATCACATGAAGCAATGACGCACTAACAAATCAACCAGTATCGTAATTGCTATCCTAACTACCATGTCCATCGTACTTCTCCCTATCTCCCCAATAATCCTCACCATTGTTTAA
ANSP26779_ZamoraEC ATAAACCCCCAAGCAAATCTAATTTTCATCACCAGCCTACTCCTAGGAACAACCATTACCATCTCAAGCAACCATTGAATCATAGCCTGAACCGGCCTTGAAATCAACACGCTTGCCATCCTCCCACTAATCTCAAAATCCCATCACCCACGGGCCATTGAAGCTGCCACTAAATATTTCCTTACCCAAGCAGCTGCATCTGCCCTTGTTTTATTCTCCAGCATAACCAACGCATGACACACCGGGCAATGAGACATCACCCAACTCACTCACCCAGTGTCCTCCCTAATCCTCACCTCCGCAATCGCAATAAAACTGGGGCTGGTACCATTCCACTTCTGATTCCCAGAAGTACTTCAAGGCTCCCCCTTAACCACCGGCCTCCTCCTATCAACTATCATAAAACTCCCCCCAATCACACTACTCTACATAACCTCCCCCTCACTAAACCCCACCCTACTGACCTCCCTAGCCATCCTCTCAACAGCCTTAGGAGGATGAATAGGTCTCAACCAAACACAAATCCGTAAAATCCTAGCCTTTTCCTCCATCTCCCACTTAGGTTGAATGGCAGTCATTATCATCTATAACCCTAAACTCACCCTTCTTAACTTCTACCTGTACGCCATAATAACCGCAACCATCTTCCTCACCCTAAACACAATCAAAGTACTAAAACTATCAACCCTAATAACCGCATGAACTAAAATCCCATCTCTAAACGCAATACTACTCCTAACCTTACTCTCCCTTGCAGGTCTCCCCCCTCTAACAGGATTCCTGCCCAAATGACTTATTATTCAAGAATTGACTAAACAAGACATAGCTCCAGCAGCCACACTTATTTCCCTACTCTCCCTATTAAGCCTTTTCTTCTACCTCCGACTCGCATACTGCACAACCATTACACTCCCCCCACACACTACAAATCACATGAAGCAATGACGCACTAACAAATCAACCAGTATCGTAATTGCTATCCTAACTACCATGTCCGTCGTACTTCTCCCTATCTCCCCTATAATCCTCACCATTGTTTAA
FM430140_CuscoPE ATAAACCCCCAAGCAAATCTAATTTTCATCGCCAGCCTGCTCCTAGGAACAACCATTACCATCTCAAGCAACCATTGAATCATAGCCTGAACCGGCCTTGAAATCAACACGCTTGCCATCCTCCCACTAATCTCAAAATCCCACCACCCACGAGCCATTGAAGCTGCCACCAAATATTTCCTTACCCAAGCAGCTGCATCTGCCCTCGTCTTATTCTCCAGCATAACCAACGCATGGCACACCGGACAATGAGACATCACCCAACTCACTCACCCAATGTCCTCCCTAATCCTCACCTCAGCAATCGCAATAAAACTGGGGCTGGTACCATTCCACTTCTGATTTCCAGAAGTACTACAAGGCTCCCCCCTAACTACCGGCCTTCTCCTATCAACCATTATAAAACTCCCCCCAATCACACTACTCTACATAACCTCCCACTCATTAAACCCCACCCTACTAACCTCCTTAGCCATCCTCTCAACAGCCCTAGGAGGATGAATAGGTCTCAACCAAACACAAATCCGTAAAATTCTAGCCTTTTCCTCCATCTCCCACTTAGGTTGAATAGCAATCATTATCATCTATAACCCTAAACTCACCCTCCTCAACTTTTACTTATACGCCATAATAACCGCAACCGTCTTCCTCACCCTAAACACAATCAAAGTACTAAAACTATCAACCCTAATAACTGCATGAACTAAAATCCCATCCCTAAACGCAATACTACTCCTAACCCTACTCTCCCTTGCAGGTCTACCCCCTCTGACAGGATTCCTGCCCAAATGACTTATTATTCAAGAATTGACTAAACAAGACATAGCTCCAGCAGCCACACTCATCTCCCTACTCTCCCTATTAAGCCTTTTCTTCTACCTCCGACTCGCATACTGCACAACCATTACACTCCCCCCACACACTACAAATCACATGAAGCAATGACGTACTAACAAATCAACCAACATCTCAATCGCTATCTTAACAACCATGTCCGTCATACTTCTCCCTATCTCCCCTATGATTCTCACCATTGTTTAA
FM433943_CuscoPE ATAAACCCCCAAGCAAATCTAATTTTCATCGCCAGCCTGCTCCTAGGAACAACCATTACCATCTCAAGCAACCATTGAATCATAGCCTGAACCGGCCTTGAAATCAACACGCTTGCCATCCTCCCACTAATCTCAAAATCCCACCACCCACGAGCCATTGAAGCTGCCACCAAATATTTCCTTACCCAAGCAGCTGCATCTGCCCTCGTCTTATTCTCCAGCATAACCAACGCATGGCACACCGGACAATGAGACATCACCCAACTCACTCACCCAGTGTCCTCCCTAATCCTCACCTCAGCAATCGCAATAAAACTGGGGCTGGTACCATTCCACTTCTGATTTCCAGAAGTACTACAAGGCTCCCCCCTAACTACCGGCCTTCTCCTATCAACCATTATAAAACTCCCCCCAATCACACTACTCTACATAACCTCCCACTCATTAAACCCCACCCTACTAACCTCCTTAGCCATCCTCTCAACAGCCCTAGGAGGATGAATAGGTCTCAACCAAACACAAATCCGTAAAATTCTAGCCTTTTCCTCCATCTCCCACTTAGGTTGAATAGCAATCATTATCATCTATAACCCTAAACTCACCCTCCTCAACTTTTACTTATACGCCATAATAACCGCAACCGTCTTCCTCACCCTAAACACAATCAAAGTACTAAAACTATCAACCCTAATAACTGCATGAACTAAAATCCCATCCCTAAACGCAATACTACTCCTAACCCTACTCTCCCTTGCAGGTCTACCCCCTCTGACAGGATTCCTGCCCAAATGACTTATTATTCAAGAATTGACTAAACAAGACATAGCTCCAGCAGCCACACTCATCTCCCTACTCTCCCTATTAAGCCTTTTCTTCTACCTCCGACTCGCATACTGCACAACCATTACACTCCCCCCACACACTACAAATCACATGAAGCAATGACGTACTAACAAATCAACCAACATCTCAATCGCTATCTTAACAACCATGTCCGTCATACTTCTCCCTATCTCCCCTATGATTCTCACCATTGTTTAA
FM433944_CuscoPE ATAAACCCCCAAGCAAATCTAATTTTCATCGCCAGCCTGCTCCTAGGAACAACCATTACCATCTCAAGCAACCATTGAATCATAGCCTGAACCGGCCTTGAAATCAACACGCTTGCCATCCTCCCACTAATCTCAAAATCCCACCACCCACGAGCCATTGAAGCTGCCACCAAATATTTCCTTACCCAAGCAGCTGCATCTGCCCTCGTCTTATTCTCCAGCATAACCAACGCATGGCACACCGGACAATGAGACATCACCCAACTCACTCACCCAATGTCCTCCCTAATCCTCACCTCAGCAATCGCAATAAAACTGGGGCTGGTACCATTCCACTTCTGATTTCCAGAAGTACTACAAGGCTCCCCCCTAACTACCGGCCTTCTCCTATCAACCATTATAAAACTCCCCCCAATCACACTACTCTACATAACCTCCCACTCATTAAACCCCACCCTACTAACCTCCTTAGCCATCCTCTCAACAGCCCTAGGAGGATGAATAGGTCTCAACCAAACACAAATCCGTAAAATTCTAGCCTTTTCCTCCATCTCCCACTTAGGTTGAATAGCAATCATTATCATCTATAACCCTAAACTCACCCTCCTCAACTTTTACTTATACGCCATAATAACCGCAACCGTCTTCCTCACCCTAAACACAATCAAAGTACTAAAACTATCAACCCTAATAACTGCATGAACTAAAATCCCATCCCTAAACGCAATACTACTCCTAACCCTACTCTCCCTTGCAGGTCTACCCCCTCTGACAGGATTCCTGCCCAAATGACTTATTATTCAAGAATTGACTAAACAAGACATAGCTCCAGCAGCCACACTCATCTCCCTACTCTCCCTATTAAGCCTTTTCTTCTACCTCCGACTCGCATACTGCACAACCATTACACTCCCCCCACACACTACAAATCACATGAAGCAATGACGTACTAACAAATCAACCAACATCTCAATCGCTATCTTAACAACCATGTCCGTCATACTTCTCCCTATCTCCCCTATGATTCTCACCATTGTTTAA
FM433945_CuscoPE ATAAACCCCCAAGCAAATCTAATTTTCATCGCCAGCCTGCTCCTAGGAACAACCATTACCATCTCAAGCAACCATTGAATCATAGCCTGAACCGGCCTTGAAATCAACACGCTTGCCATCCTCCCACTAATCTCAAAATCCCACCACCCACGAGCCATTGAAGCTGCCACCAAATATTTCCTTACCCAAGCAGCTGCATCTGCCCTCGTCTTATTCTCCAGCATAACCAACGCATGGCACACCGGACAATGAGACATCACCCAACTCACTCACCCAATGTCCTCCCTAATCCTCACCTCAGCAATCGCAATAAAACTGGGGCTGGTACCATTCCACTTCTGATTTCCAGAAGTACTACAAGGCTCCCCCCTAACTACCGGCCTTCTCCTATCAACCATTATAAAACTCCCCCCAATCACACTACTCTACATAACCTCCCACTCATTAAACCCCACCCTACTAACCTCCTTAGCCATCCTCTCAACAGCCCTAGGAGGATGAATAGGTCTCAACCAAACACAAATCCGTAAAATTCTAGCCTTTTCCTCCATCTCCCACTTAGGTTGAATAGCAATCATTATCATCTATAACCCTAAACTCACCCTCCTCAACTTTTACTTATACGCCATAATAACCGCAACCGTCTTCCTCACCCTAAACACAATCAAAGTACTAAAACTATCAACCCTAATAACTGCATGAACTAAAATCCCATCCCTAAACGCAATACTACTCCTAACCCTACTCTCCCTTGCAGGTCTACCCCCTCTGACAGGATTCCTGCCCAAATGACTTATTATTCAAGAATTGACTAAACAAGACATAGCTCCAGCAGCCACACTCATCTCCCTACTCTCCCTATTAAGCCTTTTCTTCTACCTCCGACTCGCATACTGCACAACCATTACACTCCCCCCACACACTACAAATCACATGAAGCAATGACGTACTAACAAATCAACCAACATCTCAATCGCTATCTTAACAACCATGTCCGTCATACTTCTCCCTATCTCCCCTATGATTCTCACCATTGTTTAA
FM433946_CuscoPE ATAAACCCCCAAGCAAATCTAATTTTCATCGCCAGCCTGCTCCTAGGAACAACCATTACCATCTCAAGCAACCATTGAATCATAGCCTGAACCGGCCTTGAAATCAACACGCTTGCCATCCTCCCACTAATCTCAAAATCCCACCACCCACGAGCCATTGAAGCTGCCACCAAATATTTCCTTACCCAAGCAGCTGCATCTGCCCTCGTCTTATTCTCCAGCATAACCAACGCATGGCACACCGGACAATGAGACATCACCCAACTCACTCACCCAGTGTCCTCCCTAATCCTCACCTCAGCAATCGCAATAAAACTGGGGCTGGTACCATTCCACTTCTGATTTCCAGAAGTACTACAAGGCTCCCCCCTAACTACCGGCCTTCTCCTATCAACCATTATAAAACTCCCCCCAATCACACTACTCTACATAACCTCCCACTCATTAAACCCCACCCTACTAACCTCCTTAGCCATCCTCTCAACAGCCCTAGGAGGATGAATAGGTCTCAACCAAACACAAATCCGTAAAATTCTAGCCTTTTCCTCCATCTCCCACTTAGGTTGAATAGCAATCATTATCATCTATAACCCTAAACTCACCCTCCTCAACTTTTACTTATACGCCATAATAACCGCAACCGTCTTCCTCACCCTAAACACAATCAAAGTACTAAAACTATCAACCCTAATAACTGCATGAACTAAAATCCCATCCCTAAACGCAATACTACTCCTAACCCTACTCTCCCTTGCAGGTCTACCCCCTCTGACAGGATTCCTGCCCAAATGACTTATTATTCAAGAATTGACTAAACAAGACATAGCTCCAGCAGCCACACTCATCTCCCTACTCTCCCTATTAAGCCTTTTCTTCTACCTCCGACTCGCATACTGCACAACCATTACACTCCCCCCACACACTACAAATCACATGAAGCAATGACGTACTAACAAATCAACCAACATCTCAATCGCTATCTTAACAACCATGTCCGTCATACTTCTCCCTATCTCCCCTATGATTCTCACCATTGTTTAA
FM433947_CuscoPE ATAAACCCCCAAGCAAATCTAATTTTCATCGCCAGCCTGCTCCTAGGAACAACCATTACCATCTCAAGCAACCATTGAATCATAGCCTGAACCGGCCTTGAAATCAACACGCTTGCCATCCTCCCACTAATCTCAAAATCCCACCACCCACGAGCCATTGAAGCTGCCACCAAATATTTCCTTACCCAAGCAGCTGCATCTGCCCTCGTCTTATTCTCCAGCATAACCAACGCATGGCACACCGGACAATGAGACATCACCCAACTCACTCACCCAATGTCCTCCCTAATCCTCACCTCAGCAATCGCAATAAAACTGGGGCTGGTACCATTCCACTTCTGATTTCCAGAAGTACTACAAGGCTCCCCCCTAACTACCGGCCTTCTCCTATCAACCATTATAAAACTCCCCCCAATCACACTACTCTACATAACCTCCCACTCATTAAACCCCACCCTACTAACCTCCTTAGCCATCCTCTCAACAGCCCTAGGAGGATGAATAGGTCTCAACCAAACACAAATCCGTAAAATTCTAGCCTTTTCCTCCATCTCCCACTTAGGTTGAATAGCAATCATTATCATCTATAACCCTAAACTCACCCTCCTCAACTTTTACTTATACGCCATAATAACCGCAACCGTCTTCCTCACCCTAAACACAATCAAAGTACTAAAACTATCAACCCTAATAACTGCATGAACTAAAATCCCATCCCTAAACGCAATACTACTCCTAACCCTACTCTCCCTTGCAGGTCTACCCCCTCTGACAGGATTCCTGCCCAAATGACTTATTATTCAAGAATTGACTAAACAAGACATAGCTCCAGCAGCCACACTCATCTCCCTACTCTCCCTATTAAGCCTTTTCTTCTACCTCCGACTCGCATACTGCACAACCATTACACTCCCCCCACACACTACAAATCACATGAAGCAATGACGTACTAACAAATCAACCAACATCTCAATCGCTATCTTAACAACCATGTCCGTCATACTTCTCCCTATCTCCCCTATGATTCTCACCATTGTTTAA
;
end;

[
MrBayes settings for the best-fit model (GTR+G) selected by AIC in MrModeltest 2.3
]
