# Supplementary material for: A latitudinal phylogeographic diversity gradient in birds
Source: PLoS Biol. 2017 Apr 13;15(4):e2001073. doi: 10.1371/journal.pbio.2001073 (PMC5390966; doi:10.1371/journal.pbio.2001073)
Supplement: S1 Data — (ZIP) [file pbio.2001073.s015.zip › S1_Data/Myrmeciza-exsul.nex]

#NEXUS
Begin data;
	Dimensions ntax=98 nchar=1041;
	Format datatype=DNA gap=- missing=?;
	Matrix
Myrmeciza_griseiceps_FJ229361	ATGAACCCCCAAGCCAAATTACTTTCCATTACAAGTTTATTTTTAGGAACAACCATCACAATCTCAAGCAATCATTGAACAATAGCGTGAGCCGGATTAGAAATCAACACTTTAGCCATCCTCCCCCTTATCTCAAAATCCCACCACCCACGAGCTATCGAAGGTGCAACAAAATATTTTTTAGTACAAGCAGCCGCCTCTACCCTACTCCTATTCTCCAGTATGACTAATGCATGGTACACAGGACAATGAGACATTACCCAATTCACCCATCCTACATCATGCCTACTTCTCACAACAGCCATTTCAATAAAACTAGGATTAGTTCCATTTCACTTTTGATTTCCAGAAGTCCTCCAAGGCACATCCCTAACTACCGGCCTCCTGCTAGCAACCGCC…
Myrmeciza_exsul_FJ229437	ATGAACCCACAAGCCAAATTACTCTCCATCACAAGCCTATTCCTAGGAACAACCATTACAATTTCAAGTAATCACTGAATAATAGCATGAACTGGACTAGAAATTAACACTTTAGCTATCCTTCCCCTCATCTCAAAATCCCACCATCCACGAGCTATTGAAGCTGCAACAAAATACTTTCTAGTCCAAGCAACTGCTTCAGCTTTACTTCTATTTTCTAGCATAACTAACGCATGACACACTGGACAATGAGACATCACTCAACTTACGCATCCTACATCATGTTTACTTCTTACAACAGCTATTTCAATAAAACTAGGACTTGTCCCATTTCACTTTTGTTTCCCAGAAATCCTCCAAGGCACATCCCTAACCACAGGCCTCCTACTAGCAACCGCT…
Myrmeciza_exsul_FJ229438	ATGAACCCACAAGCCAAATTACTCTCCATCACAAGCCTATTCCTAGGAACAACCATTACAATTTCAAGTAATCACTGAATAATAGCATGAACTGGACTAGAAATTAACACTTTAGCTATCCTTCCCCTCATCTCAAAATCCCACCATCCACGAGCTATTGAAGCTGCAACAAAATACTTTCTAGTCCAAGCAACTGCTTCAGCTTTACTTCTATTTTCTAGCATAACTAACGCATGACACACTGGACAATGAGACATCACTCAACTTACGCATCCTACATCATGTTTACTTCTTACAACAGCTATTTCAATAAAACTAGGACTTGTCCCATTTCACTTTTGGTTCCCAGAAATCCTCCAAGGCACATCCCTAACCACAGGCCTCCTACTAGCAACCGCT…
Myrmeciza_exsul_FJ229442	ATGAACCCACAAGCCAAATTACTCTCCATCACAAGCCTATTCCTAGGAACAACCATTACAATTTCAAGTAATCACTGAATAATAGCATGAACTGGACTAGAAATTAACACTTTAGCTATCCTTCCCCTCATCTCAAAATCCCACCATCCACGAGCTATTGAAGCTGCAACAAAATACTTTCTAGTCCAAGCAACTGCTTCAGCTTTACTTCTATTTTCTAGCATAACTAACGCATGACACACTGGACAATGAGACATCACTCAACTTACGCATCCTACATCATGTTTACTTCTTACAACAGCTATTTCAATAAAACTAGGACTTGTCCCATTTCACTTTTGGTTCCCAGAAATCCTCCAAGGCACATCCCTAACCACAGGCCTCCTACTAGCAACCGCT…
Myrmeciza_exsul_FJ229443	ATGAACCCACAAGCCAAATTACTCTCCATCACAAGCCTATTCCTAGGAACAACCATTACAATTTCAAGTAATCACTGAATAATAGCATGAACTGGACTAGAAATTAACACTTTAGCTATCCTTCCCCTCATCTCAAAATCCCACCATCCACGAGCTATTGAAGCTGCAACAAAATACTTTCTAGTCCAAGCAACTGCTTCAGCTTTACTTCTATTTTCTAGCATAACTAACGCATGACACACTGGACAATGAGACATCACTCAACTTACGCATCCTACATCATGTTTACTTCTTACAACAGCTATTTCAATAAAACTAGGACTTGTCCCATTTCACTTTTGGTTCCCAGAAATCCTCCAAGGCACATCCCTAACCACAGGCCTCCTACTAGCAACCGCT…
Myrmeciza_exsul_FJ229433	ATGAACCCACAAGCCAAATTACTCTCCATCACAAGCCTATTCCTAGGAACAACCATTACAATTTCAAGTAATCACTGAATAATAGCATGAACTGGACTAGAAATTAACACTTTAGCTATCCTTCCCCTCATCTCAAAATCCCACCATCCACGAGCTATTGAAGCTGCAACAAAATACTTTCTAGTCCAAGCAACTGCTTCAGCTTTACTTCTATTTTCTAGCATAACTAACGCATGACACACTGGACAATGAGACATCACTCAACTTACGCATCCTACATCATGTTTACTTCTTACAACAGCTATTTCAATAAAACTAGGACTTGTCCCATTTCACTTTTGGTTCCCAGAAATCCTCCAAGGCACATCCCTAACCACAGGCCTCCTACTAGCAACCGCT…
Myrmeciza_exsul_FJ229434	ATGAACCCACAAGCCAAATTACTCTCCATCACAAGCCTATTCCTAGGAACAACCATTACAATTTCAAGTAATCACTGAATAATAGCATGAACTGGACTAGAAATTAACACTTTAGCTATCCTTCCCCTCATCTCAAAATCCCACCATCCACGAGCTATTGAAGCTGCAACAAAATACTTTCTAGTCCAAGCAACTGCTTCAGCTTTACTTCTATTTTCTAGCATAACTAACGCATGACACACTGGACAATGAGACATCACTCAACTTACGCATCCTACATCATGTTTACTTCTTACAACAGCTATTTCAATAAAACTAGGACTTGTCCCATTTCACTTTTGGTTCCCAGAAATCCTCCAAGGCACATCCCTAACCACAGGCCTCCTACTAGCAACCGCT…
Myrmeciza_exsul_FJ229435	ATGAACCCACAAGCCAAATTACTCTCCATCACAAGCCTATTCCTAGGAACAACCATTACAATTTCAAGTAATCACTGAATAATAGCATGAACTGGACTAGAAATTAACACTTTAGCTATCCTTCCCCTCATCTCAAAATCCCACCATCCACGAGCTATTGAAGCTGCAACAAAATACTTTCTAGTCCAAGCAACTGCTTCAGCTTTACTTCTATTTTCTAGCATAACTAACGCATGACACACTGGACAATGAGACATCACTCAACTTACGCATCCTACATCATGTTTACTTCTTACAACAGCTATTTCAATAAAACTAGGACTTGTCCCATTTCACTTTTGGTTCCCAGAAATCCTCCAAGGCACATCCCTAACCACAGGCCTCCTACTAGCAACCGCT…
Myrmeciza_exsul_FJ229436	ATGAACCCACAAGCCAAATTACTCTCCATCACAAGCCTATTCCTAGGAACAACCATTACAATTTCAAGTAATCACTGAATAATAGCATGAACTGGACTAGAAATTAACACTTTAGCTATCCTTCCCCTCATCTCAAAATCCCACCATCCACGAGCTATTGAAGCTGCAACAAAATACTTTCTAGTCCAAGCAACTGCTTCAGCTTTACTTCTATTTTCTAGCATAACTAACGCATGACACACTGGACAATGAGACATCACTCAACTTACGCATCCTACATCATGTTTACTTCTTACAACAGCTATTTCAATAAAACTAGGACTTGTCCCATTTCACTTTTGGTTCCCAGAAATCCTCCAAGGCACATCCCTAACCACAGGCCTCCTACTAGCAACCGCT…
Myrmeciza_exsul_FJ229439	ATGAACCCACAAGCCAAATTACTCTCCATCACAAGCCTATTCCTAGGAACAACCATTACAATTTCAAGTAATCACTGAATAATAGCATGAACTGGACTAGAAATTAACACTTTAGCTATCCTTCCCCTCATCTCAAAATCCCACCATCCACGAGCTATTGAAGCTGCAACAAAATACTTTCTAGTCCAAGCAACTGCTTCAGCTTTACTTCTATTTTCTAGCATAACTAACGCATGACACACTGGACAATGAGACATCACTCAACTTACGCATCCTACATCATGTTTACTTCTTACAACAGCTATTTCAATAAAACTAGGACTTGTCCCATTTCACTTTTGGTTCCCAGAAATCCTCCAAGGCACATCCCTAACCACAGGCCTCCTACTAGCAACCGCT…
Myrmeciza_exsul_FJ229440	ATGAACCCACAAGCCAAATTACTCTCCATCACAAGCCTATTCCTAGGAACAACCATTACAATTTCAAGTAATCACTGAATAATAGCATGAACTGGACTAGAAATTAACACTTTAGCTATCCTTCCCCTCATCTCAAAATCCCACCATCCACGAGCTATTGAAGCTGCAACAAAATACTTTCTAGTCCAAGCAACTGCTTCAGCTTTACTTCTATTTTCTAGCATAACTAACGCATGACACACTGGACAATGAGACATCACTCAACTTACGCATCCTACATCATGTTTACTTCTTACAACAGCTATTTCAATAAAACTAGGACTTGTCCCATTTCACTTTTGGTTCCCAGAAATCCTCCAAGGCACATCCCTAACCACAGGCCTCCTACTAGCAACCGCT…
Myrmeciza_exsul_FJ229441	ATGAACCCACAAGCCAAATTACTCTCCATCACAAGCCTATTCCTAGGAACAACCATTACAATTTCAAGTAATCACTGAATAATAGCATGAACTGGACTAGAAATTAACACTTTAGCTATCCTTCCCCTCATCTCAAAATCCCACCATCCACGAGCTATTGAAGCTGCAACAAAATACTTTCTAGTCCAAGCAACTGCTTCAGCTTTACTTCTATTTTCTAGCATAACTAACGCATGACACACTGGACAATGAGACATCACTCAACTTACGCATCCTACATCATGTTTACTTCTTACAACAGCTATTTCAATAAAACTAGGACTTGTCCCATTTCACTTTTGGTTCCCAGAAATCCTCCAAGGCACATCCCTAACCACAGGCCTCCTACTAGCAACCGCT…
Myrmeciza_exsul_FJ229457	ATGAACCCACAAGCCAAATTACTCTCCATCACAAGCCTATTCCTAGGAACAACCATTACAATTTCAAGTAATCACTGAATAATAGCATGAACTGGACTAGAAATTAACACTTTAGCTATCCTTCCCCTCATCTCAAAATCCCACCATCCACGAGCTATTGAAGCTGCAACAAAATACTTTCTAGTCCAAGCAACTGCTTCAGCTTTACTTCTATTTTCTAGCATAACTAACGCATGACACACTGGACAATGAGACATCACTCAACTTACGCATCCTACATCATGTTTACTTCTTACAACAGCTATTTCAATAAAACTAGGACTTGTCCCATTTCACTTTTGGTTCCCAGAAATCCTCCAAGGCACATCCCTAACCACAGGCCTCCTACTAGCAACCGCT…
Myrmeciza_exsul_FJ229444	ATGAACCCACAAGCCAAATTACTCTCCATCACAAGCCTATTCCTAGGAACAACCATTACAATTTCAAGTAATCACTGAATAATAGCATGAACTGGACTAGAAATTAACACTTTAGCTATCCTTCCCCTCATCTCAAAATCCCACCATCCACGAGCTATTGAAGCTGCAACAAAATACTTTCTAGTCCAAGCAACTGCTTCAGCTTTACTTCTATTTTCTAGCATAACTAACGCATGACACACTGGACAATGAGACATCACTCAACTTACGCATCCTACATCATGTTTACTTCTTACAACAGCTATTTCAATAAAACTAGGACTTGTCCCATTTCACTTTTGGTTCCCAGAAATCCTCCAAGGCACATCCCTAACCACAGGCCTCCTACTAGCAACCGCT…
Myrmeciza_exsul_FJ229449	ATGAACCCACAAGCCAAATTACTCTCCATCACAAGCCTATTCCTAGGAACAACCATTACAATTTCAAGTAACCACTGAATAATAGCATGAACTGGACTAGAAATTAACACTTTAGCTATCCTTCCCCTCATCTCAAAATCCCACCATCCACGAGCTATTGAAGCTGCAACAAAATACTTTCTAGTCCAAGCAACTGCTTCAGCTTTACTTCTATTTTCTAGCATAACTAACGCATGACACACTGGACAATGAGACATCACTCAACTTACGCATCCTACATCATGTTTACTTCTTACAACAGCTATTTCAATAAAACTAGGACTTGTCCCATTTCACTTTTGGTTCCCAGAAATCCTCCAAGGCACATCCCTAACCACAGGCCTCCTACTAGCAACCGCT…
Myrmeciza_exsul_FJ229453	ATGAACCCACAAGCCAAATTACTCTCCATCACAAGCCTATTCCTAGGAACAACCATTACAATTTCAAGTAACCACTGAATAATAGCATGAACTGGACTAGAAATTAACACTTTAGCTATCCTTCCCCTCATCTCAAAATCCCACCATCCACGAGCTATTGAAGCTGCAACAAAATACTTTCTAGTCCAAGCAACTGCTTCAGCTTTACTTCTATTTTCTAGCATAACTAACGCATGACACACTGGACAATGAGACATCACTCAACTTACGCATCCTACATCATGTTTACTTCTTACAACAGCTATTTCAATAAAACTAGGACTTGTCCCATTTCACTTTTGGTTCCCAGAAATCCTCCAAGGCACATCCCTAACCACAGGCCTCCTACTAGCAACCGCT…
Myrmeciza_exsul_FJ229445	ATGAACCCACAAGCCAAATTACTCTCCATCACAAGCCTATTCCTAGGAACAACCATTACAATTTCAAGTAATCACTGAATAATAGCATGAACTGGACTAGAAATTAACACTTTAGCTATCCTTCCCCTCATCTCAAAATCCCACCATCCACGAGCTATTGAAGCTGCAACAAAATACTTTCTAGTCCAAGCAACTGCTTCAGCTTTACTTCTATTTTCTAGCATAACTAACGCATGACACACTGGACAATGAGACATCACTCAACTTACGCATCCTACATCATGTTTACTTCTTACAACAGCTATTTCAATAAAACTAGGACTTGTCCCATTTCACTTTTGGTTCCCAGAAATCCTCCAAGGCACATCCCTAACCACAGGCCTCCTACTAGCAACCGCT…
Myrmeciza_exsul_FJ229446	ATGAACCCACAAGCCAAATTACTCTCCATCACAAGCCTATTCCTAGGAACAACCATTACAATTTCAAGTAATCACTGAATAATAGCATGAACTGGACTAGAAATTAACACTTTAGCTATCCTTCCCCTCATCTCAAAATCCCACCATCCACGAGCTATTGAAGCTGCAACAAAATACTTTCTAGTCCAAGCAACTGCTTCAGCTTTACTTCTATTTTCTAGCATAACTAACGCATGACACACTGGACAATGAGACATCACTCAACTTACGCATCCTACATCATGTTTACTTCTTACAACAGCTATTTCAATAAAACTAGGACTTGTCCCATTTCACTTTTGGTTCCCAGAAATCCTCCAAGGCACATCCCTAACCACAGGCCTCCTACTAGCAACCGCT…
Myrmeciza_exsul_FJ229447	ATGAACCCACAAGCCAAATTACTCTCCATCACAAGCCTATTCCTAGGAACAACCATTACAATTTCAAGTAATCACTGAATAATAGCATGAACTGGACTAGAAATTAACACTTTAGCTATCCTTCCCCTCATCTCAAAATCCCACCATCCACGAGCTATTGAAGCTGCAACAAAATACTTTCTAGTCCAAGCAACTGCTTCAGCTTTACTTCTATTTTCTAGCATAACTAACGCATGACACACTGGACAATGAGACATCACTCAACTTACGCATCCTACATCATGTTTACTTCTTACAACAGCTATTTCAATAAAACTAGGACTTGTCCCATTTCACTTTTGGTTCCCAGAAATCCTCCAAGGCACATCCCTAACCACAGGCCTCCTACTAGCAACCGCT…
Myrmeciza_exsul_FJ229448	ATGAACCCACAAGCCAAATTACTCTCCATCACAAGCCTATTCCTAGGAACAACCATTACAATTTCAAGTAATCACTGAATAATAGCATGAACTGGACTAGAAATTAACACTTTAGCTATCCTTCCCCTCATCTCAAAATCCCACCATCCACGAGCTATTGAAGCTGCAACAAAATACTTTCTAGTCCAAGCAACTGCTTCAGCTTTACTTCTATTTTCTAGCATAACTAACGCATGACACACTGGACAATGAGACATCACTCAACTTACGCATCCTACATCATGTTTACTTCTTACAACAGCTATTTCAATAAAACTAGGACTTGTCCCATTTCACTTTTGGTTCCCAGAAATCCTCCAAGGCACATCCCTAACCACAGGCCTCCTACTAGCAACCGCT…
Myrmeciza_exsul_FJ229450	ATGAACCCACAAGCCAAATTACTCTCCATCACAAGCCTATTCCTAGGAACAACCATTACAATTTCAAGTAATCACTGAATAATAGCATGAACTGGACTAGAAATTAACACTTTAGCTATCCTTCCCCTCATCTCAAAATCCCACCATCCACGAGCTATTGAAGCTGCAACAAAATACTTTCTAGTCCAAGCAACTGCTTCAGCTTTACTTCTATTTTCTAGCATAACTAACGCATGACACACTGGACAATGAGACATCACTCAACTTACGCATCCTACATCATGTTTACTTCTTACAACAGCTATTTCAATAAAACTAGGACTTGTCCCATTTCACTTTTGGTTCCCAGAAATCCTCCAAGGCACATCCCTAACCACAGGCCTCCTACTAGCAACCGCT…
Myrmeciza_exsul_FJ229456	ATGAACCCACAAGCCAAATTACTCTCCATCACAAGCCTATTCCTAGGAACAACCATTACAATTTCAAGTAATCACTGAATAATAGCATGAACTGGACTAGAAATTAACACTTTAGCTATCCTTCCCCTCATCTCAAAATCCCACCATCCACGAGCTATTGAAGCTGCAACAAAATACTTTCTAGTCCAAGCAACTGCTTCAGCTTTACTTCTATTTTCTAGCATAACTAACGCATGACACACTGGACAATGAGACATCACTCAACTTACGCATCCTACATCATGTTTACTTCTTACAACAGCTATTTCAATAAAACTAGGACTTGTCCCATTTCACTTTTGGTTCCCAGAAATCCTCCAAGGCACATCCCTAACCACAGGCCTCCTACTAGCAACCGCT…
Myrmeciza_exsul_FJ229451	ATGAACCCACAAGCCAAATTACTCTCCATCACAAGCCTATTCCTAGGAACAACCATTACAATTTCAAGTAATCACTGAATAATAGCATGAACTGGACTAGAAATTAACACTTTAGCTATCCTCCCCCTCATCTCAAAATCCCACCATCCACGAGCTATTGAAGCTGCAACAAAATACTTTCTAGTCCAAGCAACTGCTTCAGCTTTACTTCTATTTTCTAGCATAACTAACGCATGACACACTGGACAATGAGACATCACTCAACTTACGCATCCTACATCATGTTTACTTCTTACAACAGCTATTTCAATAAAACTAGGACTTGTCCCATTTCACTTTTGGTTCCCAGAAATCCTCCAAGGCACATCCCTAACCACAGGCCTCCTACTAGCAACCGCT…
Myrmeciza_exsul_FJ229452	ATGAACCCACAAGCCAAATTACTCTCCATCACAAGCCTATTCCTAGGAACAACCATTACAATTTCAAGTAATCACTGAATAATAGCATGAACTGGACTAGAAATTAACACTTTAGCTATCCTTCCCCTCATCTCAAAATCCCACCATCCACGAGCTATTGAAGCTGCAACAAAATACTTTCTAGTCCAAGCAACTGCTTCAGCTTTACTTCTATTTTCTAGCATAACTAACGCATGACACACTGGACAATGAGACATCACTCAACTTACGCATCCTACATCATGTTTACTTCTTACAACAGCTATTTCAATAAAACTAGGACTTGTCCCATTTCACTTTTGGTTCCCAGAAATCCTCCAAGGCACATCCCTAACCACAGGCCTCCTACTAGCAACCGCT…
Myrmeciza_exsul_FJ229458	ATGAACCCACAAGCCAAATTACTCTCCATCACAAGCCTATTCCTAGGAACAACCATTACAATTTCAAGTAATCACTGAATAATAGCATGAACTGGACTAGAAATTAACACTTTAGCTATCCTTCCCCTCATCTCAAAATCCCACCATCCACGAGCTATTGAAGCTGCAACAAAATACTTTCTAGTCCAAGCAACTGCTTCAGCTTTACTTCTATTTTCTAGCATAACTAACGCATGACACACTGGACAATGAGACATCACTCAACTTACGCATCCTACATCATGTTTACTTCTTACAACAGCTATTTCAATAAAACTAGGACTTGTCCCATTTCACTTTTGGTTCCCAGAAATCCTCCAAGGCACATCCCTAACCACAGGCCTCCTACTAGCAACCGCT…
Myrmeciza_exsul_FJ229454	ATGAACCCACAAGCCAAATTACTCTCCATCACAAGCCTATTCCTAGGAACAACCATTACAATTTCAAGTAATCACTGAATAATAGCATGAACTGGACTAGAAATTAACACTTTAGCTATCCTTCCCCTCATCTCAAAATCCCACCATCCACGAGCTATTGAAGCTGCAACAAAATACTTTCTAGTCCAAGCAACTGCTTCAGCTTTACTTCTATTTTCTAGCATAACTAACGCATGACACACTGGACAATGAGACATCACTCAACTTACGCATCCTACATCATGTTTACTTCTTACAACAGCTATTTCAATAAAACTAGGACTTGTCCCATTTCACTTTTGGTTCCCAGAAATCCTCCAAGGCACATCCCTAACCACAGGCCTCCTACTAGCAACCGCT…
Myrmeciza_exsul_FJ229455	ATGAACCCACAAGCCAAATTACTCTCCATCACAAGCCTATTCCTAGGAACAACCATTACAATTTCAAGTAATCACTGAATAATAGCATGAACTGGACTAGAAATTAACACTTTAGCTATCCTTCCCCTCATCTCAAAATCCCACCATCCACGAGCTATTGAAGCTGCAACAAAATACTTTCTAGTCCAAGCAACTGCTTCAGCTTTACTTCTATTTTCTAGCATAACTAACGCATGACACACTGGACAATGAGACATCACTCAACTTACGCATCCTACATCATGTTTACTTCTTACAACAGCTATTTCAATAAAACTAGGACTTGTCCCATTTCACTTTTGGTTCCCAGAAATCCTCCAAGGCACATCCCTAACCACAGGCCTCCTACTAGCAACCGCT…
Myrmeciza_exsul_FJ229379	ATGAACCCACAAGCCAAATTGCTCTCCATCACAAGCCTATTTCTAGGAACAACCATTACAATTTCAAGTAATCACTGAATAATAGCATGAACTGGACTAGAAATTAACACTTTAGCTATCCTTCCCCTCATCTCAAAATCTCACCATCCACGAGCTATTGAAGCTGCAACAAAATACTTTCTAGTCCAAGCAACTGCCTCAGCCTTACTTCTATTTTCCAGCATGACTAACGCATGACACACCGGGCAATGAGACATCACTCAACTTACTCATCCTACATCATGTTTACTTCTTACAACAGCTATTTCAATAAAACTAGGACTTGTCCCATTTCACTTTTGGTTCCCAGAAATCCTCCAAGGCACATCCCTAACTACAGGCCTCCTACTAGCAACCGCT…
Myrmeciza_exsul_FJ229380	ATGAACCCACAAGCCAAATTGCTCTCCATCACAAGCCTATTTCTAGGAACAACCATTACAATTTCAAGTAATCACTGAATAATAGCATGAACTGGACTAGAAATTAACACTTTAGCTATCCTTCCCCTCATCTCAAAATCTCACCATCCACGAGCTATTGAAGCTGCAACAAAATACTTTCTAGTCCAAGCAACTGCCTCAGCCTTACTTCTATTTTCCAGCATGACTAACGCATGACACACCGGGCAATGAGACATCACTCAACTTACTCATCCTACATCATGTTTACTTCTTACAACAGCTATTTCAATAAAACTAGGACTTGTCCCATTTCACTTTTGGTTCCCAGAAATCCTCCAAGGCACATCCCTAACTACAGGCCTCCTACTAGCAACCGCT…
Myrmeciza_exsul_FJ229381	ATGAACCCACAAGCCAAATTGCTCTCCATCACAAGCCTATTTCTAGGAACAACCATTACAATTTCAAGTAATCACTGAATAATAGCATGAACTGGACTAGAAATTAACACTTTAGCTATCCTTCCCCTCATCTCAAAATCTCACCATCCACGAGCTATTGAAGCTGCAACAAAATACTTTCTAGTCCAAGCAACTGCCTCAGCCTTACTTCTATTTTCCAGCATGACTAACGCATGACACACCGGGCAATGAGACATCACTCAACTTACTCATCCTACATCATGTTTACTTCTTACAACAGCTATTTCAATAAAACTAGGACTTGTCCCATTTCACTTTTGGTTCCCAGAAATCCTCCAAGGCACATCCCTAACTACAGGCCTCCTACTAGCAACCGCT…
Myrmeciza_exsul_FJ229382	ATGAACCCACAAGCCAAATTGCTCTCCATCACAAGCCTATTTCTAGGAACAACCATTACAATTTCAAGTAATCACTGAATAATAGCATGAACTGGACTAGAAATTAACACTTTAGCTATCCTTCCCCTCATCTCAAAATCTCACCATCCACGAGCTATTGAAGCTGCAACAAAATACTTTCTAGTCCAAGCAACTGCCTCAGCCTTACTTCTATTTTCCAGCATGACTAACGCATGACACACCGGGCAATGAGACATCACTCAACTTACTCATCCTACATCATGTTTACTTCTTACAACAGCTATTTCAATAAAACTAGGACTTGTCCCATTTCACTTTTGGTTCCCAGAAATCCTCCAAGGCACATCCCTAACTACAGGCCTCCTACTAGCAACCGCT…
Myrmeciza_exsul_FJ229383	ATGAACCCACAAGCCAAATTGCTCTCCATCACAAGCCTATTTCTAGGAACAACCATTACAATTTCAAGTAATCACTGAATAATAGCATGAACTGGACTAGAAATTAACACTTTAGCTATCCTTCCCCTCATCTCAAAATCTCACCATCCACGAGCTATTGAAGCTGCAACAAAATACTTTCTAGTCCAAGCAACTGCCTCAGCCTTACTTCTATTTTCCAGCATGACTAACGCATGACACACCGGGCAATGAGACATCACTCAACTTACTCATCCTACATCATGTTTACTTCTTACAACAGCTATTTCAATAAAACTAGGACTTGTCCCATTTCACTTTTGGTTCCCAGAAATCCTCCAAGGCACATCCCTAACTACAGGCCTCCTACTAGCAACCGCT…
Myrmeciza_exsul_FJ229384	ATGAACCCACAAGCCAAATTGCTCTCCATCACAAGCCTATTTCTAGGAACAACCATTACAATTTCAAGTAATCACTGAATAATAGCATGAACTGGACTAGAAATTAACACTTTAGCTATCCTTCCCCTCATCTCAAAATCTCACCATCCACGAGCTATTGAAGCTGCAACAAAATACTTTCTAGTCCAAGCAACTGCCTCAGCCTTACTTCTATTTTCCAGCATGACTAACGCATGACACACCGGGCAATGAGACATCACTCAACTTACTCATCCTACATCATGTTTACTTCTTACAACAGCTATTTCAATAAAACTAGGACTTGTCCCATTTCACTTTTGGTTCCCAGAAATCCTCCAAGGCACATCCCTAACTACAGGCCTCCTACTAGCAACCGCT…
Myrmeciza_exsul_FJ229385	ATGAACCCACAAGCCAAATTGCTCTCCATCACAAGCCTATTTCTAGGAACAACCATTACAATTTCAAGTAATCACTGAATAATAGCATGAACTGGACTAGAAATTAACACTTTAGCTATCCTTCCCCTCATCTCAAAATCTCACCATCCACGAGCTATTGAAGCTGCAACAAAATACTTTCTAGTCCAAGCAACTGCCTCAGCCTTACTTCTATTTTCCAGCATGACTAACGCATGACACACCGGGCAATGAGACATCACTCAACTTACTCATCCTACATCATGTTTACTTCTTACAACAGCTATTTCAATAAAACTAGGACTTGTCCCATTTCACTTTTGGTTCCCAGAAATCCTCCAAGGCACATCCCTAACTACAGGCCTCCTACTAGCAACCGCT…
Myrmeciza_exsul_FJ229386	ATGAACCCACAAGCCAAATTGCTCTCCATCACAAGCCTATTTCTAGGAACAACCATTACAATTTCAAGTAATCACTGAATAATAGCATGAACTGGACTAGAAATTAACACTTTAGCTATCCTTCCCCTCATCTCAAAATCTCACCATCCACGAGCTATTGAAGCTGCAACAAAATACTTTCTAGTCCAAGCAACTGCCTCAGCCTTACTTCTATTTTCCAGCATGACTAACGCATGACACACCGGGCAATGAGACATCACTCAACTTACTCATCCTACATCATGTTTACTTCTTACAACAGCTATTTCAATAAAACTAGGACTTGTCCCATTTCACTTTTGGTTCCCAGAAATCCTCCAAGGCACATCCCTAACTACAGGCCTCCTACTAGCAACCGCT…
Myrmeciza_exsul_FJ229387	ATGAACCCACAAGCCAAATTGCTCTCCATCACAAGCCTATTTCTAGGAACAACCATTACAATTTCAAGTAATCACTGAATAATAGCATGAACTGGACTAGAAATTAACACTTTAGCTATCCTTCCCCTCATCTCAAAATCTCACCATCCACGAGCTATTGAAGCTGCAACAAAATACTTTCTAGTCCAAGCAACTGCCTCAGCCTTACTTCTATTTTCCAGCATGACTAACGCATGACACACCGGGCAATGAGACATCACTCAACTTACTCATCCTACATCATGTTTACTTCTTACAACAGCTATTTCAATAAAACTAGGACTTGTCCCATTTCACTTTTGGTTCCCAGAAATCCTCCAAGGCACATCCCTAACTACAGGCCTCCTACTAGCAACCGCT…
Myrmeciza_exsul_FJ229388	ATGAACCCACAAGCCAAATTGCTCTCCATCACAAGCCTATTTCTAGGAACAACCATTACAATTTCAAGTAATCACTGAATAATAGCATGAACTGGACTAGAAATTAACACTTTAGCTATCCTTCCCCTCATCTCAAAATCTCACCATCCACGAGCTATTGAAGCTGCAACAAAATACTTTCTAGTCCAAGCAACTGCCTCAGCCTTACTTCTATTTTCCAGCATGACTAACGCATGACACACCGGGCAATGAGACATCACTCAACTTACTCATCCTACATCATGTTTACTTCTTACAACAGCTATTTCAATAAAACTAGGACTTGTCCCATTTCACTTTTGGTTCCCAGAAATCCTCCAAGGCACATCCCTAACTACAGGCCTCCTACTAGCAACCGCT…
Myrmeciza_exsul_FJ229389	ATGAACCCACAAGCCAAATTGCTCTCCATCACAAGCCTATTTCTAGGAACAACCATTACAATTTCAAGTAATCACTGAATAATAGCATGAACTGGACTAGAAATTAACACTTTAGCTATCCTTCCCCTCATCTCAAAATCTCACCATCCACGAGCTATTGAAGCTGCAACAAAATACTTTCTAGTCCAAGCAACTGCCTCAGCCTTACTTCTATTTTCCAGCATGACTAACGCATGACACACCGGGCAATGAGACATCACTCAACTTACTCATCCTACATCATGTTTACTTCTTACAACAGCTATTTCAATAAAACTAGGACTTGTCCCATTTCACTTTTGGTTCCCAGAAATCCTCCAAGGCACATCCCTAACTACAGGCCTCCTACTAGCAACCGCT…
Myrmeciza_exsul_FJ229390	ATGAACCCACAAGCCAAATTGCTCTCCATCACAAGCCTATTTCTAGGAACAACCATTACAATTTCAAGTAATCACTGAATAATAGCATGAACTGGACTAGAAATTAACACTTTAGCTATCCTTCCCCTCATCTCAAAATCTCACCATCCACGAGCTATTGAAGCTGCAACAAAATACTTTCTAGTCCAAGCAACTGCCTCAGCCTTACTTCTATTTTCCAGCATGACTAACGCATGACACACCGGGCAATGAGACATCACTCAACTTACTCATCCTACATCATGTTTACTTCTTACAACAGCTATTTCAATAAAACTAGGACTTGTCCCATTTCACTTTTGGTTCCCAGAAATCCTCCAAGGCACATCCCTAACTACAGGCCTCCTACTAGCAACCGCT…
Myrmeciza_exsul_FJ229375	ATGAACCCACAAGCCAAATTGCTCTCCATCACAAGCCTATTCCTAGGAACAACCATTACAATTTCAAGTAATCACTGAATAATAGCATGAACTGGACTAGAAATTAACACTTTAGCTATCCTTCCCCTCATCTCAAAATCTCACCATCCACGAGCCATTGAAGCTGCAACAAAATACTTTCTAGTCCAAGCAACTGCCTCAGCCTTACTTCTATTTTCTAGCATGACTAACGCATGACACACTGGGCAATGAGATATCACTCAACTTACTCATCCTACATCATGTTTACTTCTTACAACAGCTATTTCAATAAAACTAGGGCTTGTCCCATTTCACTTTTGGTTCCCAGAAATCCTCCAAGGCACATCCCTAACTACAGGCCTCCTACTAGCAACCGCT…
Myrmeciza_exsul_FJ229402	ATGAACCCACAAGCCAAATTGCTCTCCATCACAAGCCTATTCCTAGGAACAACCATTACAATTTCAAGTAATCACTGAATAATAGCATGAACTGGACTAGAAATTAACACTTTAGCTATCCTTCCCCTCATCTCAAAATCTCACCATCCACGAGCCATTGAAGCCGCAACAAAATACTTTCTAGTCCAAGCAACTGCCTCAGCCTTACTTCTATTTTCTAGCATGACTAACGCATGACACACTGGGCAATGAGATATCACTCAACTTACTCATCCTACATCATGTTTACTTCTTACAACAGCTATTTCAATAAAACTAGGGCTTGTCCCATTTCACTTTTGGTTCCCAGAAATCCTCCAAGGCACATCCCTAACTACAGGCCTCCTACTAGCAACCGCT…
Myrmeciza_exsul_FJ229392	ATGAACCCACAAGCCAAATTGCTCTCCATCACAAGCCTATTCCTAGGAACAACCATTACAATTTCAAGTAATCACTGAATAATAGCATGAACTGGACTAGAAATTAACACTTTAGCTATCCTTCCCCTCATCTCAAAATCTCACCATCCACGAGCCATTGAAGCCGCAACAAAATACTTTCTAGTCCAAGCAACTGCCTCAGCCTTACTTCTATTTTCTAGCATGACTAACGCATGACACACTGGGCAATGAGATATCACTCAACTTACTCATCCTACATCATGTTTACTTCTTACAACAGCTATTTCAATAAAACTAGGGCTTGTCCCATTTCACTTTTGGTTCCCAGAAATCCTCCAAGGCACATCCCTAACTACAGGCCTCCTACTAGCAACCGCT…
Myrmeciza_exsul_FJ229393	ATGAACCCACAAGCCAAATTGCTCTCCATCACAAGCCTATTCCTAGGAACAACCATTACAATTTCAAGTAATCACTGAATAATAGCATGAACTGGACTAGAAATTAACACTTTAGCTATCCTTCCCCTCATCTCAAAATCTCACCATCCACGAGCCATTGAAGCCGCAACAAAATACTTTCTAGTCCAAGCAACTGCCTCAGCCTTACTTCTATTTTCTAGCATGACTAACGCATGACACACTGGGCAATGAGATATCACTCAACTTACTCATCCTACATCATGTTTACTTCTTACAACAGCTATTTCAATAAAACTAGGGCTTGTCCCATTTCACTTTTGGTTCCCAGAAATCCTCCAAGGCACATCCCTAACTACAGGCCTCCTACTAGCAACCGCT…
Myrmeciza_exsul_FJ229416	ATGAACCCACAAGCCAAATTGCTCTCCATCACAAGCCTATTCCTAGGAACAACCATTACAATTTCAAGTAATCACTGAATAATAGCATGAACTGGACTAGAAATTAACACTTTAGCTATCCTTCCCCTCATCTCAAAATCTCACCATCCACGAGCCATTGAAGCCGCAACAAAATACTTTCTAGTCCAAGCAACTGCCTCAGCCTTACTTCTATTTTCTAGCATGACTAACGCATGACACACTGGGCAATGAGATATCACTCAACTTACTCATCCTACATCATGTTTACTTCTTACAACAGCTATTTCAATAAAACTAGGGCTTGTCCCATTTCACTTTTGGTTCCCAGAAATCCTCCAAGGCACATCCCTAACTACAGGCCTCCTACTAGCAACCGCT…
Myrmeciza_exsul_FJ229405	ATGAACCCACAAGCCAAATTGCTCTCCATCACAAGCCTATTCCTAGGAACAACCATTACAATTTCAAGTAATCACTGAATAATAGCGTGAACTGGACTAGAAATTAACACTTTAGCTATCCTTCCCCTCATCTCAAAATCTCACCATCCACGAGCCATTGAAGCTGCAACAAAATACTTTCTAGTCCAAGCAACTGCCTCAGCCTTACTTCTATTTTCTAGCATGACTAACGCATGACACACTGGGCAATGAGATATCACTCAACTTACTCATCCTACATCATGTTTACTTCTTACAACAGCTATTTCAATAAAACTAGGGCTTGTCCCATTTCACTTTTGGTTCCCAGAAATCCTCCAAGGCACATCCCTAACTACAGGCCTCCTACTAGCAACCGCT…
Myrmeciza_exsul_FJ229406	ATGAACCCACAAGCCAAATTGCTCTCCATCACAAGCCTATTCCTAGGAACAACCATTACAATTTCAAGTAATCACTGAATAATAGCGTGAACTGGACTAGAAATTAACACTTTAGCTATCCTTCCCCTCATCTCAAAATCTCACCATCCACGAGCCATTGAAGCTGCAACAAAATACTTTCTAGTCCAAGCAACTGCCTCAGCCTTACTTCTATTTTCTAGCATGACTAACGCATGACACACTGGGCAATGAGATATCACTCAACTTACTCATCCTACATCATGTTTACTTCTTACAACAGCTATTTCAATAAAACTAGGGCTTGTCCCATTTCACTTTTGGTTCCCAGAAATCCTCCAAGGCACATCCCTAACTACAGGCCTCCTACTAGCAACCGCT…
Myrmeciza_exsul_FJ229407	ATGAACCCACAAGCCAAATTGCTCTCCATCACAAGCCTATTCCTAGGAACAACCATTACAATTTCAAGTAATCACTGAATAATAGCGTGAACTGGACTAGAAATTAACACTTTAGCTATCCTTCCCCTCATCTCAAAATCTCACCATCCACGAGCCATTGAAGCTGCAACAAAATACTTTCTAGTCCAAGCAACTGCCTCAGCCTTACTTCTATTTTCTAGCATGACTAACGCATGACACACTGGGCAATGAGATATCACTCAACTTACTCATCCTACATCATGTTTACTTCTTACAACAGCTATTTCAATAAAACTAGGGCTTGTCCCATTTCACTTTTGGTTCCCAGAAATCCTCCAAGGCACATCCCTAACTACAGGCCTCCTACTAGCAACCGCT…
Myrmeciza_exsul_FJ229408	ATGAACCCACAAGCCAAATTGCTCTCCATCACAAGCCTATTCCTAGGAACAACCATTACAATTTCAAGTAATCACTGAATAATAGCGTGAACTGGACTAGAAATTAACACTTTAGCTATCCTTCCCCTCATCTCAAAATCTCACCATCCACGAGCCATTGAAGCTGCAACAAAATACTTTCTAGTCCAAGCAACTGCCTCAGCCTTACTTCTATTTTCTAGCATGACTAACGCATGACACACTGGGCAATGAGATATCACTCAACTTACTCATCCTACATCATGTTTACTTCTTACAACAGCTATTTCAATAAAACTAGGGCTTGTCCCATTTCACTTTTGGTTCCCAGAAATCCTCCAAGGCACATCCCTAACTACAGGCCTCCTACTAGCAACCGCT…
Myrmeciza_exsul_FJ229411	ATGAACCCACAAGCCAAATTGCTCTCCATCACAAGCCTATTCCTAGGAACAACCATTACAATTTCAAGTAATCACTGAATAATAGCGTGAACTGGACTAGAAATTAACACTTTAGCTATCCTTCCCCTCATCTCAAAATCTCACCATCCACGAGCCATTGAAGCTGCAACAAAATACTTTCTAGTCCAAGCAACTGCCTCAGCCTTACTTCTATTTTCTAGCATGACTAACGCATGACACACTGGGCAATGAGATATCACTCAACTTACTCATCCTACATCATGTTTACTTCTTACAACAGCTATTTCAATAAAACTAGGGCTTGTCCCATTTCACTTTTGGTTCCCAGAAATCCTCCAAGGCACATCCCTAACTACAGGCCTCCTACTAGCAACCGCT…
Myrmeciza_exsul_FJ229413	ATGAACCCACAAGCCAAATTGCTCTCCATCACAAGCCTATTCCTAGGAACAACCATTACAATTTCAAGTAATCACTGAATAATAGCGTGAACTGGACTAGAAATTAACACTTTAGCTATCCTTCCCCTCATCTCAAAATCTCACCATCCACGAGCCATTGAAGCTGCAACAAAATACTTTCTAGTCCAAGCAACTGCCTCAGCCTTACTTCTATTTTCTAGCATGACTAACGCATGACACACTGGGCAATGAGATATCACTCAACTTACTCATCCTACATCATGTTTACTTCTTACAACAGCTATTTCAATAAAACTAGGGCTTGTCCCATTTCACTTTTGGTTCCCAGAAATCCTCCAAGGCACATCCCTAACTACAGGCCTCCTACTAGCAACCGCT…
Myrmeciza_exsul_FJ229415	ATGAACCCACAAGCCAAATTGCTCTCCATCACAAGCCTATTCCTAGGAACAACCATTACAATTTCAAGTAATCACTGAATAATAGCGTGAACTGGACTAGAAATTAACACTTTAGCTATCCTTCCCCTCATCTCAAAATCTCACCATCCACGAGCCATTGAAGCTGCAACAAAATACTTTCTAGTCCAAGCAACTGCCTCAGCCTTACTTCTATTTTCTAGCATGACTAACGCATGACACACTGGGCAATGAGATATCACTCAACTTACTCATCCTACATCATGTTTACTTCTTACAACAGCTATTTCAATAAAACTAGGGCTTGTCCCATTTCACTTTTGGTTCCCAGAAATCCTCCAAGGCACATCCCTAACTACAGGCCTCCTACTAGCAACCGCT…
Myrmeciza_exsul_FJ229419	ATGAACCCACAAGCCAAATTGCTCTCCATCACAAGCCTATTCCTAGGAACAACCATTACAATTTCAAGTAATCACTGAATAATAGCGTGAACTGGACTAGAAATTAACACTTTAGCTATCCTTCCCCTCATCTCAAAATCTCACCATCCACGAGCCATTGAAGCTGCAACAAAATACTTTCTAGTCCAAGCAACTGCCTCAGCCTTACTTCTATTTTCTAGCATGACTAACGCATGACACACTGGGCAATGAGATATCACTCAACTTACTCATCCTACATCATGTTTACTTCTTACAACAGCTATTTCAATAAAACTAGGGCTTGTCCCATTTCACTTTTGGTTCCCAGAAATCCTCCAAGGCACATCCCTAACTACAGGCCTCCTACTAGCAACCGCT…
Myrmeciza_exsul_FJ229420	ATGAACCCACAAGCCAAATTGCTCTCCATCACAAGCCTATTCCTAGGAACAACCATTACAATTTCAAGTAATCACTGAATAATAGCGTGAACTGGACTAGAAATTAACACTTTAGCTATCCTTCCCCTCATCTCAAAATCTCACCATCCACGAGCCATTGAAGCTGCAACAAAATACTTTCTAGTCCAAGCAACTGCCTCAGCCTTACTTCTATTTTCTAGCATGACTAACGCATGACACACTGGGCAATGAGATATCACTCAACTTACTCATCCTACATCATGTTTACTTCTTACAACAGCTATTTCAATAAAACTAGGGCTTGTCCCATTTCACTTTTGGTTCCCAGAAATCCTCCAAGGCACATCCCTAACTACAGGCCTCCTACTAGCAACCGCT…
Myrmeciza_exsul_FJ229422	ATGAACCCACAAGCCAAATTGCTCTCCATCACAAGCCTATTCCTAGGAACAACCATTACAATTTCAAGTAATCACTGAATAATAGCGTGAACTGGACTAGAAATTAACACTTTAGCTATCCTTCCCCTCATCTCAAAATCTCACCATCCACGAGCCATTGAAGCTGCAACAAAATACTTTCTAGTCCAAGCAACTGCCTCAGCCTTACTTCTATTTTCTAGCATGACTAACGCATGACACACTGGGCAATGAGATATCACTCAACTTACTCATCCTACATCATGTTTACTTCTTACAACAGCTATTTCAATAAAACTAGGGCTTGTCCCATTTCACTTTTGGTTCCCAGAAATCCTCCAAGGCACATCCCTAACTACAGGCCTCCTACTAGCAACCGCT…
Myrmeciza_exsul_FJ229403	ATGAACCCACAAGCCAAATTGCTCTCCATCACAAGCCTATTCCTAGGAACAACCATTACAATTTCAAGTAATCACTGAATAATAGCATGAACTGGACTAGAAATTAACACTTTAGCTATCCTTCCCCTCATCTCAAAATCTCACCATCCACGAGCCATTGAAGCTGCAACAAAATACTTTCTAGTCCAAGCAACTGCCTCAGCCTTACTTCTATTTTCTAGCATGACTAACGCATGACACACTGGGCAATGAGATATCACTCAACTTACTCATCCTACATCATGTTTACTTCTTACAACAGCTATTTCAATAAAACTAGGGCTTGTCCCATTTCACTTTTGGTTCCCAGAAATCCTCCAAGGCACATCCCTAACTACAGGCCTCCTACTAGCAACCGCT…
Myrmeciza_exsul_FJ229404	ATGAACCCACAAGCCAAATTGCTCTCCATCACAAGCCTATTCCTAGGAACAACCATTACAATTTCAAGTAATCACTGAATAATAGCATGAACTGGACTAGAAATTAACACTTTAGCTATCCTTCCCCTCATCTCAAAATCTCACCATCCACGAGCCATTGAAGCTGCAACAAAATACTTTCTAGTCCAAGCAACTGCCTCAGCCTTACTTCTATTTTCTAGCATGACTAACGCATGACACACTGGGCAATGAGATATCACTCAACTTACTCATCCTACATCATGTTTACTTCTTACAACAGCTATTTCAATAAAACTAGGGCTTGTCCCATTTCACTTTTGGTTCCCAGAAATCCTCCAAGGCACATCCCTAACTACAGGCCTCCTACTAGCAACCGCT…
Myrmeciza_exsul_FJ229374	ATGAACCCACAAGCCAAATTGCTCTCCATCACAAGCCTATTCCTAGGAACAACCATTACAATTTCAAGTAATCACTGAATAATAGCATGAACTGGACTAGAAATTAACACTTTAGCTATCCTTCCCCTCATCTCAAAATCTCACCATCCACGAGCCATTGAAGCTGCAACAAAATACTTTCTAGTCCAAGCAACTGCCTCAGCCTTACTTCTATTTTCTAGCATGACTAACGCATGACACACTGGGCAATGAGATATCACTCAACTTACTCATCCTACATCATGTTTACTTCTTACAACAGCTATTTCAATAAAACTAGGGCTTGTCCCATTTCACTTTTGGTTCCCAGAAATCCTCCAAGGCACATCCCTAACTACAGGCCTCCTACTAGCAACCGCT…
Myrmeciza_exsul_FJ229377	ATGAACCCACAAGCCAAATTGCTCTCCATCACAAGCCTATTCCTAGGAACAACCATTACAATTTCAAGTAATCACTGAATAATAGCATGAACTGGACTAGAAATTAACACTTTAGCTATCCTTCCCCTCATCTCAAAATCTCACCATCCACGAGCCATTGAAGCTGCAACAAAATACTTTCTAGTCCAAGCAACTGCCTCAGCCTTACTTCTATTTTCTAGCATGACTAACGCATGACACACTGGGCAATGAGATATCACTCAACTTACTCATCCTACATCATGTTTACTTCTTACAACAGCTATTTCAATAAAACTAGGGCTTGTCCCATTTCACTTTTGGTTCCCAGAAATCCTCCAAGGCACATCCCTAACTACAGGCCTCCTACTAGCAACCGCT…
Myrmeciza_exsul_FJ229378	ATGAACCCACAAGCCAAATTGCTCTCCATCACAAGCCTATTCCTAGGAACAACCATTACAATTTCAAGTAATCACTGAATAATAGCATGAACTGGACTAGAAATTAACACTTTAGCTATCCTTCCCCTCATCTCAAAATCTCACCATCCACGAGCCATTGAAGCTGCAACAAAATACTTTCTAGTCCAAGCAACTGCCTCAGCCTTACTTCTATTTTCTAGCATGACTAACGCATGACACACTGGGCAATGAGATATCACTCAACTTACTCATCCTACATCATGTTTACTTCTTACAACAGCTATTTCAATAAAACTAGGGCTTGTCCCATTTCACTTTTGGTTCCCAGAAATCCTCCAAGGCACATCCCTAACTACAGGCCTCCTACTAGCAACCGCT…
Myrmeciza_exsul_FJ229391	ATGAACCCACAAGCCAAATTGCTCTCCATCACAAGCCTATTCCTAGGAACAACCATTACAATTTCAAGTAATCACTGAATAATAGCATGAACTGGACTAGAAATTAACACTTTAGCTATCCTTCCCCTCATCTCAAAATCTCACCATCCACGAGCCATTGAAGCTGCAACAAAATACTTTCTAGTCCAAGCAACTGCCTCAGCCTTACTTCTATTTTCTAGCATGACTAACGCATGACACACTGGGCAATGAGATATCACTCAACTTACTCATCCTACATCATGTTTACTTCTTACAACAGCTATTTCAATAAAACTAGGGCTTGTCCCATTTCACTTTTGGTTCCCAGAAATCCTCCAAGGCACATCCCTAACTACAGGCCTCCTACTAGCAACCGCT…
Myrmeciza_exsul_FJ229399	ATGAACCCACAAGCCAAATTGCTCTCCATCACAAGCCTATTCCTAGGAACAACCATTACAATTTCAAGTAATCACTGAATAATAGCATGAACTGGACTAGAAATTAACACTTTAGCTATCCTTCCCCTCATCTCAAAATCTCACCATCCACGAGCTATTGAAGCTGCAACAAAATACTTTCTAGTCCAAGCAACTGCCTCAGCCTTACTTCTATTTTCTAGCATGACTAACGCATGACACACTGGGCAATGAGATATCACTCAACTTACTCATCCTACATCATGTTTACTTCTTACAACAGCTATTTCAATAAAACTAGGGCTTGTCCCATTTCACTTTTGGTTCCCAGAAATCCTCCAAGGCACATCCCTAACTACAGGCCTCCTACTAGCAACCGCT…
Myrmeciza_exsul_FJ229409	ATGAACCCACAAGCCAAATTGCTCTCCATCACAAGCCTATTCCTAGGAACAACCATTACAATTTCAAGTAATCACTGAATAATAGCATGAACTGGACTAGAAATTAACACTTTAGCTATCCTTCCCCTCATCTCAAAATCTCACCATCCACGAGCTATTGAAGCTGCAACAAAATACTTTCTAGTCCAAGCAACTGCCTCAGCCTTACTTCTATTTTCTAGCATGACTAACGCATGACACACTGGGCAATGAGATATCACTCAACTTACTCATCCTACATCATGTTTACTTCTTACAACAGCTATTTCAATAAAACTAGGGCTTGTCCCATTTCACTTTTGGTTCCCAGAAATCCTCCAAGGCACATCCCTAACTACAGGCCTCCTACTAGCAACCGCT…
Myrmeciza_exsul_FJ229432	ATGAACCCACAAGCCAAATTGCTCTCCATCACAAGCCTATTCCTAGGAACAACCATTACAATTTCAAGTAATCACTGAATAATAGCATGAACTGGACTAGAAATTAACACTTTAGCTATCCTTCCCCTCATCTCAAAATCTCACCATCCACGAGCCATTGAAGCTGCAACAAAATACTTTCTAGTCCAAGCAACTGCCTCAGCCTTACTTCTATTTTCTAGCATGACTAACGCATGACACACTGGGCAATGAGATATCACTCAACTTACTCATCCTACATCATGTTTACTTCTTACAACAGCTATTTCAATAAAACTAGGGCTTGTCCCATTTCACTTTTGGTTCCCAGAAATCCTCCAAGGCACATCCCTAACTACAGGCCTCCTACTAGCAACCGCT…
Myrmeciza_exsul_FJ229369	ATGAACCCACAAGCCAAATTGCTCTCCATCACAAGCCTATTCCTAGGAACAACCATTACAATTTCAAGTAATCACTGAATAATAGCATGAACTGGACTAGAAATTAACACTTTAGCTATCCTTCCCCTCATCTCAAAATCTCACCATCCACGAGCCATTGAAGCTGCAACAAAATACTTTCTAGTCCAAGCAACTGCCTCAGCCTTACTTCTATTTTCTAGCATGACTAACGCATGACACACTGGGCAATGAGATATCACTCAACTTACTCATCCTACATCATGTTTACTTCTTACAACAGCTATTTCAATAAAACTAGGGCTTGTCCCATTTCACTTTTGGTTCCCAGAAATCCTCCAAGGCACATCCCTAACTACAGGCCTCCTACTAGCAACCGCT…
Myrmeciza_exsul_FJ229370	ATGAACCCACAAGCCAAATTGCTCTCCATCACAAGCCTATTCCTAGGAACAACCATTACAATTTCAAGTAATCACTGAATAATAGCATGAACTGGACTAGAAATTAACACTTTAGCTATCCTTCCCCTCATCTCAAAATCTCACCATCCACGAGCCATTGAAGCTGCAACAAAATACTTTCTAGTCCAAGCAACTGCCTCAGCCTTACTTCTATTTTCTAGCATGACTAACGCATGACACACTGGGCAATGAGATATCACTCAACTTACTCATCCTACATCATGTTTACTTCTTACAACAGCTATTTCAATAAAACTAGGGCTTGTCCCATTTCACTTTTGGTTCCCAGAAATCCTCCAAGGCACATCCCTAACTACAGGCCTCCTACTAGCAACCGCT…
Myrmeciza_exsul_FJ229371	ATGAACCCACAAGCCAAATTGCTCTCCATCACAAGCCTATTCCTAGGAACAACCATTACAATTTCAAGTAATCACTGAATAATAGCATGAACTGGACTAGAAATTAACACTTTAGCTATCCTTCCCCTCATCTCAAAATCTCACCATCCACGAGCCATTGAAGCTGCAACAAAATACTTTCTAGTCCAAGCAACTGCCTCAGCCTTACTTCTATTTTCTAGCATGACTAACGCATGACACACTGGGCAATGAGATATCACTCAACTTACTCATCCTACATCATGTTTACTTCTTACAACAGCTATTTCAATAAAACTAGGGCTTGTCCCATTTCACTTTTGGTTCCCAGAAATCCTCCAAGGCACATCCCTAACTACAGGCCTCCTACTAGCAACCGCT…
Myrmeciza_exsul_FJ229372	ATGAACCCACAAGCCAAATTGCTCTCCATCACAAGCCTATTCCTAGGAACAACCATTACAATTTCAAGTAATCACTGAATAATAGCATGAACTGGACTAGAAATTAACACTTTAGCTATCCTTCCCCTCATCTCAAAATCTCACCATCCACGAGCCATTGAAGCTGCAACAAAATACTTTCTAGTCCAAGCAACTGCCTCAGCCTTACTTCTATTTTCTAGCATGACTAACGCATGACACACTGGGCAATGAGATATCACTCAACTTACTCATCCTACATCATGTTTACTTCTTACAACAGCTATTTCAATAAAACTAGGGCTTGTCCCATTTCACTTTTGGTTCCCAGAAATCCTCCAAGGCACATCCCTAACTACAGGCCTCCTACTAGCAACCGCT…
Myrmeciza_exsul_FJ229373	ATGAACCCACAAGCCAAATTGCTCTCCATCACAAGCCTATTCCTAGGAACAACCATTACAATTTCAAGTAATCACTGAATAATAGCATGAACTGGACTAGAAATTAACACTTTAGCTATCCTTCCCCTCATCTCAAAATCTCACCATCCACGAGCCATTGAAGCTGCAACAAAATACTTTCTAGTCCAAGCAACTGCCTCAGCCTTACTTCTATTTTCTAGCATGACTAACGCATGACACACTGGGCAATGAGATATCACTCAACTTACTCATCCTACATCATGTTTACTTCTTACAACAGCTATTTCAATAAAACTAGGGCTTGTCCCATTTCACTTTTGGTTCCCAGAAATCCTCCAAGGCACATCCCTAACTACAGGCCTCCTACTAGCAACCGCT…
Myrmeciza_exsul_FJ229376	ATGAACCCACAAGCCAAATTGCTCTCCATCACAAGCCTATTCCTAGGAACAACCATTACAATTTCAAGTAATCACTGAATAATAGCATGAACTGGACTAGAAATTAACACTTTAGCTATCCTTCCCCTCATCTCAAAATCTCACCATCCACGAGCCATTGAAGCTGCAACAAAATACTTTCTAGTCCAAGCAACTGCCTCAGCCTTACTTCTATTTTCTAGCATGACTAACGCATGACACACTGGGCAATGAGATATCACTCAACTTACTCATCCTACATCATGTTTACTTCTTACAACAGCTATTTCAATAAAACTAGGGCTTGTCCCATTTCACTTTTGGTTCCCAGAAATCCTCCAAGGCACATCCCTAACTACAGGCCTCCTACTAGCAACCGCT…
Myrmeciza_exsul_FJ229395	ATGAACCCACAAGCCAAATTGCTCTCCATCACAAGCCTATTCCTAGGAACAACCATTACAATTTCAAGTAATCACTGAATAATAGCATGAACTGGACTAGAAATTAACACTTTAGCTATCCTTCCCCTCATCTCAAAATCTCACCATCCACGAGCCATTGAAGCTGCAACAAAATACTTTCTAGTCCAAGCAACTGCCTCAGCCTTACTTCTATTTTCTAGCATGACTAACGCATGACACACTGGGCAATGAGATATCACTCAACTTACTCATCCTACATCATGTTTACTTCTTACAACAGCTATTTCAATAAAACTAGGGCTTGTCCCATTTCACTTTTGGTTCCCAGAAATCCTCCAAGGCACATCCCTAACTACAGGCCTCCTACTAGCAACCGCT…
Myrmeciza_exsul_FJ229396	ATGAACCCACAAGCCAAATTGCTCTCCATCACAAGCCTATTCCTAGGAACAACCATTACAATTTCAAGTAATCACTGAATAATAGCATGAACTGGACTAGAAATTAACACTTTAGCTATCCTTCCCCTCATCTCAAAATCTCACCATCCACGAGCCATTGAAGCTGCAACAAAATACTTTCTAGTCCAAGCAACTGCCTCAGCCTTACTTCTATTTTCTAGCATGACTAACGCATGACACACTGGGCAATGAGATATCACTCAACTTACTCATCCTACATCATGTTTACTTCTTACAACAGCTATTTCAATAAAACTAGGGCTTGTCCCATTTCACTTTTGGTTCCCAGAAATCCTCCAAGGCACATCCCTAACTACAGGCCTCCTACTAGCAACCGCT…
Myrmeciza_exsul_FJ229410	ATGAACCCACAAGCCAAATTGCTCTCCATCACAAGCCTATTCCTAGGAACAACCATTACAATTTCAAGTAATCACTGAATAATAGCATGAACTGGACTAGAAATTAACACTTTAGCTATCCTTCCCCTCATCTCAAAATCTCACCATCCACGAGCCATTGAAGCTGCAACAAAATACTTTCTAGTCCAAGCAACTGCCTCAGCCTTACTTCTATTTTCTAGCATGACTAACGCATGACACACTGGGCAATGAGATATCACTCAACTTACTCATCCTACATCATGTTTACTTCTTACAACAGCTATTTCAATAAAACTAGGGCTTGTCCCATTTCACTTTTGGTTCCCAGAAATCCTCCAAGGCACATCCCTAACTACAGGCCTCCTACTAGCAACCGCT…
Myrmeciza_exsul_FJ229412	ATGAACCCACAAGCCAAATTGCTCTCCATCACAAGCCTATTCCTAGGAACAACCATTACAATTTCAAGTAATCACTGAATAATAGCATGAACTGGACTAGAAATTAACACTTTAGCTATCCTTCCCCTCATCTCAAAATCTCACCATCCACGAGCCATTGAAGCTGCAACAAAATACTTTCTAGTCCAAGCAACTGCCTCAGCCTTACTTCTATTTTCTAGCATGACTAACGCATGACACACTGGGCAATGAGATATCACTCAACTTACTCATCCTACATCATGTTTACTTCTTACAACAGCTATTTCAATAAAACTAGGGCTTGTCCCATTTCACTTTTGGTTCCCAGAAATCCTCCAAGGCACATCCCTAACTACAGGCCTCCTACTAGCAACCGCT…
Myrmeciza_exsul_FJ229417	ATGAACCCACAAGCCAAATTGCTCTCCATCACAAGCCTATTCCTAGGAACAACCATTACAATTTCAAGTAATCACTGAATAATAGCATGAACTGGACTAGAAATTAACACTTTAGCTATCCTTCCCCTCATCTCAAAATCTCACCATCCACGAGCCATTGAAGCTGCAACAAAATACTTTCTAGTCCAAGCAACTGCCTCAGCCTTACTTCTATTTTCTAGCATGACTAACGCATGACACACTGGGCAATGAGATATCACTCAACTTACTCATCCTACATCATGTTTACTTCTTACAACAGCTATTTCAATAAAACTAGGGCTTGTCCCATTTCACTTTTGGTTCCCAGAAATCCTCCAAGGCACATCCCTAACTACAGGCCTCCTACTAGCAACCGCT…
Myrmeciza_exsul_FJ229427	ATGAACCCACAAGCCAAATTGCTCTCCATCACAAGCCTATTCCTAGGAACAACCATTACAATTTCAAGTAATCACTGAATAATAGCATGAACTGGACTAGAAATTAACACTTTAGCTATCCTTCCCCTCATCTCAAAATCTCACCATCCACGAGCCATTGAAGCTGCAACAAAATACTTTCTAGTCCAAGCAACTGCCTCAGCCTTACTTCTATTTTCTAGCATGACTAACGCATGACACACTGGGCAATGAGATATCACTCAACTTACTCATCCTACATCATGTTTACTTCTTACAACAGCTATTTCAATAAAACTAGGGCTTGTCCCATTTCACTTTTGGTTCCCAGAAATCCTCCAAGGCACATCCCTAACTACAGGCCTCCTACTAGCAACCGCT…
Myrmeciza_exsul_FJ229428	ATGAACCCACAAGCCAAATTGCTCTCCATCACAAGCCTATTCCTAGGAACAACCATTACAATTTCAAGTAATCACTGAATAATAGCATGAACTGGACTAGAAATTAACACTTTAGCTATCCTTCCCCTCATCTCAAAATCTCACCATCCACGAGCCATTGAAGCTGCAACAAAATACTTTCTAGTCCAAGCAACTGCCTCAGCCTTACTTCTATTTTCTAGCATGACTAACGCATGACACACTGGGCAATGAGATATCACTCAACTTACTCATCCTACATCATGTTTACTTCTTACAACAGCTATTTCAATAAAACTAGGGCTTGTCCCATTTCACTTTTGGTTCCCAGAAATCCTCCAAGGCACATCCCTAACTACAGGCCTCCTACTAGCAACCGCT…
Myrmeciza_exsul_FJ229430	ATGAACCCACAAGCCAAATTGCTCTCCATCACAAGCCTATTCCTAGGAACAACCATTACAATTTCAAGTAATCACTGAATAATAGCATGAACTGGACTAGAAATTAACACTTTAGCTATCCTTCCCCTCATCTCAAAATCTCACCATCCACGAGCCATTGAAGCTGCAACAAAATACTTTCTAGTCCAAGCAACTGCCTCAGCCTTACTTCTATTTTCTAGCATGACTAACGCATGACACACTGGGCAATGAGATATCACTCAACTTACTCATCCTACATCATGTTTACTTCTTACAACAGCTATTTCAATAAAACTAGGGCTTGTCCCATTTCACTTTTGGTTCCCAGAAATCCTCCAAGGCACATCCCTAACTACAGGCCTCCTACTAGCAACCGCT…
Myrmeciza_exsul_FJ229431	ATGAACCCACAAGCCAAATTGCTCTCCATCACAAGCCTATTCCTAGGAACAACCATTACAATTTCAAGTAATCACTGAATAATAGCATGAACTGGACTAGAAATTAACACTTTAGCTATCCTTCCCCTCATCTCAAAATCTCACCATCCACGAGCCATTGAAGCTGCAACAAAATACTTTCTAGTCCAAGCAACTGCCTCAGCCTTACTTCTATTTTCTAGCATGACTAACGCATGACACACTGGGCAATGAGATATCACTCAACTTACTCATCCTACATCATGTTTACTTCTTACAACAGCTATTTCAATAAAACTAGGGCTTGTCCCATTTCACTTTTGGTTCCCAGAAATCCTCCAAGGCACATCCCTAACTACAGGCCTCCTACTAGCAACCGCT…
Myrmeciza_exsul_FJ229394	ATGAACCCACAAGCCAAATTGCTCTCCATCACAAGCCTATTCCTAGGAACAACCATTACAATTTCAAGTAATCACTGAATAATAGCATGAACTGGACTAGAAATTAACACTTTAGCTATCCTTCCCCTCATCTCAAAATCTCACCATCCACGAGCTATTGAAGCTGCAACAAAATACTTTCTAGTCCAAGCAACTGCCTCAGCCTTACTTCTATTTTCTAGCATGACTAACGCATGACACACTGGGCAATGAGACATCACTCAACTTACTCATCCTACATCATGTTTACTTCTTACAACAGCTATTTCAATAAAACTAGGACTTGTCCCATTTCACTTTTGGTTCCCAGAAATCCTCCAAGGCACATCCCTAACTACAGGCCTCCTACTAGCAACCGCT…
Myrmeciza_exsul_FJ229397	ATGAACCCACAAGCCAAATTGCTCTCCATCACAAGCCTATTCCTAGGAACAACCATTACAATTTCAAGTAATCACTGAATAATAGCATGAACTGGACTAGAAATTAACACTTTAGCTATCCTTCCCCTCATCTCAAAATCTCACCATCCACGAGCTATTGAAGCTGCAACAAAATACTTTCTAGTCCAAGCAACTGCCTCAGCCTTACTTCTATTTTCTAGCATGACTAACGCATGACACACTGGGCAATGAGACATCACTCAACTTACTCATCCTACATCATGTTTACTTCTTACAACAGCTATTTCAATAAAACTAGGACTTGTCCCATTTCACTTTTGGTTCCCAGAAATCCTCCAAGGCACATCCCTAACTACAGGCCTCCTACTAGCAACCGCT…
Myrmeciza_exsul_FJ229398	ATGAACCCACAAGCCAAATTGCTCTCCATCACAAGCCTATTCCTAGGAACAACCATTACAATTTCAAGTAATCACTGAATAATAGCATGAACTGGACTAGAAATTAACACTTTAGCTATCCTTCCCCTCATCTCAAAATCTCACCATCCACGAGCTATTGAAGCTGCAACAAAATACTTTCTAGTCCAAGCAACTGCCTCAGCCTTACTTCTATTTTCTAGCATGACTAACGCATGACACACTGGGCAATGAGACATCACTCAACTTACTCATCCTACATCATGTTTACTTCTTACAACAGCTATTTCAATAAAACTAGGACTTGTCCCATTTCACTTTTGGTTCCCAGAAATCCTCCAAGGCACATCCCTAACTACAGGCCTCCTACTAGCAACCGCT…
Myrmeciza_exsul_FJ229400	ATGAACCCACAAGCCAAATTGCTCTCCATCACAAGCCTATTCCTAGGAACAACCATTACAATTTCAAGTAATCACTGAATAATAGCATGAACTGGACTAGAAATTAACACTTTAGCTATCCTTCCCCTCATCTCAAAATCTCACCATCCACGAGCTATTGAAGCTGCAACAAAATACTTTCTAGTCCAAGCAACTGCCTCAGCCTTACTTCTATTTTCTAGCATGACTAACGCATGACACACTGGGCAATGAGACATCACTCAACTTACTCATCCTACATCATGTTTACTTCTTACAACAGCTATTTCAATAAAACTAGGACTTGTCCCATTTCACTTTTGGTTCCCAGAAATCCTCCAAGGCACATCCCTAACTACAGGCCTCCTACTAGCAACCGCT…
Myrmeciza_exsul_FJ229401	ATGAACCCACAAGCCAAATTGCTCTCCATCACAAGCCTATTCCTAGGAACAACCATTACAATTTCAAGTAATCACTGAATAATAGCATGAACTGGACTAGAAATTAACACTTTAGCTATCCTTCCCCTCATCTCAAAATCTCACCATCCACGAGCTATTGAAGCTGCAACAAAATACTTTCTAGTCCAAGCAACTGCCTCAGCCTTACTTCTATTTTCTAGCATGACTAACGCATGACACACTGGGCAATGAGACATCACTCAACTTACTCATCCTACATCATGTTTACTTCTTACAACAGCTATTTCAATAAAACTAGGACTTGTCCCATTTCACTTTTGGTTCCCAGAAATCCTCCAAGGCACATCCCTAACTACAGGCCTCCTACTAGCAACCGCT…
Myrmeciza_exsul_FJ229414	ATGAACCCACAAGCCAAATTGCTCTCCATCACAAGCCTATTCCTAGGAACAACCATTACAATTTCAAGTAATCACTGAATAATAGCATGAACTGGACTAGAAATTAACACTTTAGCTATCCTTCCCCTCATCTCAAAATCTCACCATCCACGAGCTATTGAAGCTGCAACAAAATACTTTCTAGTCCAAGCAACTGCCTCAGCCTTACTTCTATTTTCTAGCATGACTAACGCATGACACACTGGGCAATGAGACATCACTCAACTTACTCATCCTACATCATGTTTACTTCTTACAACAGCTATTTCAATAAAACTAGGACTTGTCCCATTTCACTTTTGGTTCCCAGAAATCCTCCAAGGCACATCCCTAACTACAGGCCTCCTACTAGCAACCGCT…
Myrmeciza_exsul_FJ229418	ATGAACCCACAAGCCAAATTGCTCTCCATCACAAGCCTATTCCTAGGAACAACCATTACAATTTCAAGTAATCACTGAATAATAGCATGAACTGGACTAGAAATTAACACTTTAGCTATCCTTCCCCTCATCTCAAAATCTCACCATCCACGAGCTATTGAAGCTGCAACAAAATACTTTCTAGTCCAAGCAACTGCCTCAGCCTTACTTCTATTTTCTAGCATGACTAACGCATGACACACTGGGCAATGAGACATCACTCAACTTACTCATCCTACATCATGTTTACTTCTTACAACAGCTATTTCAATAAAACTAGGACTTGTCCCATTTCACTTTTGGTTCCCAGAAATCCTCCAAGGCACATCCCTAACTACAGGCCTCCTACTAGCAACCGCT…
Myrmeciza_exsul_FJ229421	ATGAACCCACAAGCCAAATTGCTCTCCATCACAAGCCTATTCCTAGGAACAACCATTACAATTTCAAGTAATCACTGAATAATAGCATGAACTGGACTAGAAATTAACACTTTAGCTATCCTTCCCCTCATCTCAAAATCTCACCATCCACGAGCTATTGAAGCTGCAACAAAATACTTTCTAGTCCAAGCAACTGCCTCAGCCTTACTTCTATTTTCTAGCATGACTAACGCATGACACACTGGGCAATGAGACATCACTCAACTTACTCATCCTACATCATGTTTACTTCTTACAACAGCTATTTCAATAAAACTAGGACTTGTCCCATTTCACTTTTGGTTCCCAGAAATCCTCCAAGGCACATCCCTAACTACAGGCCTCCTACTAGCAACCGCT…
Myrmeciza_exsul_FJ229423	ATGAACCCACAAGCCAAATTGCTCTCCATCACAAGCCTATTCCTAGGAACAACCATTACAATTTCAAGTAATCACTGAATAATAGCATGAACTGGACTAGAAATTAACACTTTAGCTATCCTTCCCCTCATCTCAAAATCTCACCATCCACGAGCTATTGAAGCTGCAACAAAATACTTTCTAGTCCAAGCAACTGCCTCAGCCTTACTTCTATTTTCTAGCATGACTAACGCATGACACACTGGGCAATGAGACATCACTCAACTTACTCATCCTACATCATGTTTACTTCTTACAACAGCTATTTCAATAAAACTAGGACTTGTCCCATTTCACTTTTGGTTCCCAGAAATCCTCCAAGGCACATCCCTAACTACAGGCCTCCTACTAGCAACCGCT…
Myrmeciza_exsul_FJ229424	ATGAACCCACAAGCCAAATTGCTCTCCATCACAAGCCTATTCCTAGGAACAACCATTACAATTTCAAGTAATCACTGAATAATAGCATGAACTGGACTAGAAATTAACACTTTAGCTATCCTTCCCCTCATCTCAAAATCTCACCATCCACGAGCTATTGAAGCTGCAACAAAATACTTTCTAGTCCAAGCAACTGCCTCAGCCTTACTTCTATTTTCTAGCATGACTAACGCATGACACACTGGGCAATGAGACATCACTCAACTTACTCATCCTACATCATGTTTACTTCTTACAACAGCTATTTCAATAAAACTAGGACTTGTCCCATTTCACTTTTGGTTCCCAGAAATCCTCCAAGGCACATCCCTAACTACAGGCCTCCTACTAGCAACCGCT…
Myrmeciza_exsul_FJ229425	ATGAACCCACAAGCCAAATTGCTCTCCATCACAAGCCTATTCCTAGGAACAACCATTACAATTTCAAGTAATCACTGAATAATAGCATGAACTGGACTAGAAATTAACACTTTAGCTATCCTTCCCCTCATCTCAAAATCTCACCATCCACGAGCTATTGAAGCTGCAACAAAATACTTTCTAGTCCAAGCAACTGCCTCAGCCTTACTTCTATTTTCTAGCATGACTAACGCATGACACACTGGGCAATGAGACATCACTCAACTTACTCATCCTACATCATGTTTACTTCTTACAACAGCTATTTCAATAAAACTAGGACTTGTCCCATTTCACTTTTGGTTCCCAGAAATCCTCCAAGGCACATCCCTAACTACAGGCCTCCTACTAGCAACCGCT…
Myrmeciza_exsul_FJ229426	ATGAACCCACAAGCCAAATTGCTCTCCATCACAAGCCTATTCCTAGGAACAACCATTACAATTTCAAGTAATCACTGAATAATAGCATGAACTGGACTAGAAATTAACACTTTAGCTATCCTTCCCCTCATCTCAAAATCTCACCATCCACGAGCTATTGAAGCTGCAACAAAATACTTTCTAGTCCAAGCAACTGCCTCAGCCTTACTTCTATTTTCTAGCATGACTAACGCATGACACACTGGGCAATGAGACATCACTCAACTTACTCATCCTACATCATGTTTACTTCTTACAACAGCTATTTCAATAAAACTAGGACTTGTCCCATTTCACTTTTGGTTCCCAGAAATCCTCCAAGGCACATCCCTAACTACAGGCCTCCTACTAGCAACCGCT…
Myrmeciza_exsul_FJ229429	ATGAACCCACAAGCCAAATTGCTCTCCATCACAAGCCTATTCCTAGGAACAACCATTACAATTTCAAGTAATCACTGAATAATAGCATGAACTGGACTAGAAATTAACACTTTAGCTATCCTTCCCCTCATCTCAAAATCTCACCATCCACGAGCTATTGAAGCTGCAACAAAATACTTTCTAGTCCAAGCAACTGCCTCAGCCTTACTTCTATTTTCTAGCATGACTAACGCATGACACACTGGGCAATGAGACATCACTCAACTTACTCATCCTACATCATGTTTACTTCTTACAACAGCTATTTCAATAAAACTAGGACTTGTCCCATTTCACTTTTGGTTCCCAGAAATCCTCCAAGGCACATCCCTAACTACAGGCCTCCTACTAGCAACCGCT…
Myrmeciza_nigricauda_FJ229363	---------------AAGTTACTTTCCATCACAAGCTTACTATTAGGAACAACTATCACAATTTCAAGTAACCATTGAATTATAGCATGAGCTGGACTAGAAATTAATACCCTAGCCATTCTTCCCCTCATTTCAAAATCCCATCATCCCCGAGCCATCGAAGCTGCAACAAAATACTTTTTAGTCCAAGCAGCCGCCTCAACCCTACTTCTATTTTCTAGCATAACTAACGCATGACACACCGGACAATGAGACATCACCCAATTCACCCATCCCACATCATGCCTACTTCTCACAACAGCTATTTCAATAAAATTAGGACTAGTTCCATTTCACTTTTGGTTCCCAGAAGTCCTCCAAGGTACATCCCTAACTACCGGTCTCCTACTAGCAACCGCC…
Myrmeciza_nigricauda_FJ229362	ATGATCCCACAAGCCAAGTTACTCTCCATCACAAGCTTACTATTAGGAACAACTATCACAATTTCAAGTAACCATTGAATTATAGCATGAGCTGGACTAGAAATTAATACCCTAGCCATTCTTCCCCTCATTTCAAAATCCCATCATCCCCGAGCCATCGAAGCTGCAACAAAATACTTTTTAGTCCAAGCAGCCGCCTCAACCCTACTTCTATTTTCTAGCATAACTAACGCATGATACACCGGACAATGGGACATCACCCAATTCACCCATCCCACATCATGCCTACTTCTCACAACAGCTATTTCAATAAAATTAGGACTAGTTCCATTTCACTTTTGGTTCCCAGAAGTTCTCCAAGGTACATCCCTAACTACCGGTCTCCTACTAGCAACCGCC…
Myrmeciza_nigricauda_FJ229364	--------------------------CATCACAAGCTTACTATTAGGAACAACTATCACAATTTCAAGTAACCATTGAATTATAGCATGAGCTGGACTAGAAATTAATACCCTAGCCATTCTTCCCCTCATTTCAAAATCCCATCATCCCCGAGCCATTGAAGCTGCAACAAAATACTTTTTAGTCCAAGCAGCCGCCTCAACCCTACTTCTATTTTCTAGCATAACTAACGCATGATACACCGGACAATGGGACATCACCCAATTCACCCATCCCACATCATGCCTACTTCTCACAACAGCTATTTCAATAAAATTAGGACTAGTTCCATTTCACTTTTGGTTCCCAGAAGTCCTCCAAGGTACATCCCTAACTACCGGTCTCCTACTAGCAACCGCC…
Myrmeciza_laemosticta_FJ229365	------------------TTACTTTCCACCACAAGCTTACTATTAGGGACAACTATCACAATCTCAAGCAACCATTGAATTATAGCGTGAACTGGATTAGAAATTAACACCCTAGCCATTCTCCCCCTCATTTCAAAATCCCACCATCCCCGAGCCATCGAAGCTGCAACAAAATACTTTTTAGTCCAAGCAGCAGCTTCTACCCTACTTCTATTTTCTAGCATAACCAATGCATGACATACTGGACAATGAGACATCACCCAACTCACCCATCCTACATCGTGCCTACTTCTCACAACAGCTATTTCAATAAAATTAGGACTAGTCCCATTTCACTTTTGATTCCCAGAAGTCCTCCAAGGAACATCTCTAACTACCGGTCTCCTATTAGCAACTGCC…
Myrmeciza_laemosticta_FJ229366	ATGAACCCCCAAGCCAAGTTACTTTCCACCACAAGCTTACTATTAGGGACAACTATCACAATCTCAAGCAACCATTGAATTATAGCGTGAACTGGATTAGAAATTAACACCCTAGCCATTCTCCCCCTCATTTCAAAATCCCACCATCCCCGAGCCATCGAAGCTGCAACAAAATACTTTTTAGTCCAAGCAGCAGCTTCTACCCTACTTCTATTTTCTAGCATAACCAATGCATGACATACTGGACAATGAGACATCACCCAACTCACCCATCCTACATCGTGCCTACTTCTCACAACAGCTATTTCAATAAAATTAGGACTAGTCCCATTTCACTTTTGATTCCCAGAAGTCCTCCAAGGAACATCTCTAACTACCGGTCTCCTATTAGCAACTGCC…
Myrmeciza_laemosticta_FJ229367	ATGAACCCCCAAGCCAAGTTACTTTCCACCACAAGCTTACTATTAGGGACAACTATCACAATCTCAAGCAACCATTGAATTATAGCGTGAACTGGATTAGAAATTAACACCCTAGCCATTCTCCCCCTCATTTCAAAATCCCACCATCCCCGAGCCATCGAAGCTGCAACAAAATACTTTTTAGTCCAAGCAGCAGCTTCTACCCTACTTCTATTTTCTAGCATAACCAATGCATGACATACTGGGCAATGAGACATCACCCAACTCACCCATCCTACATCGTGCCTACTTCTCACAACAGCTATTTCAATAAAATTAGGACTAGTCCCATTTCACTTTTGATTCCCAGAAGTCCTCCAAGGAACATCTCTAACTACCGGTCTCCTATTAGCAACTGCC…
Myrmeciza_laemosticta_FJ229368	ATGAACCCCCAAGCCAAGTTACTTTCCACCACAAGCTTACTATTAGGGACAACTATCACAATCTCAAGCAACCATTGAATTATAGCGTGAACTGGATTAGAAATTAACACCCTAGCCATTCTCCCCCTCATTTCAAAATCCCACCATCCCCGAGCCATCGAAGCTGCAACAAAATACTTTTTAGTCCAAGCAGCAGCTTCTACCCTACTTCTATTTTCTAGCATAACCAATGCATGACATACTGGGCAATGAGACATCACCCAACTCACCCATCCTACATCGTGCCTACTTCTCACAACAGCTATTTCAATAAAATTAGGACTAGTCCCATTTCACTTTTGATTCCCAGAAGTCCTCCAAGGAACATCTCTAACTACCGGTCTCCTATTAGCAACTGCC…
	;
End;
