# Supplementary material for: A latitudinal phylogeographic diversity gradient in birds
Source: PLoS Biol. 2017 Apr 13;15(4):e2001073. doi: 10.1371/journal.pbio.2001073 (PMC5390966; doi:10.1371/journal.pbio.2001073)
Supplement: S1 Data — (ZIP) [file pbio.2001073.s015.zip › S1_Data/Myrmeciza-hemimelaena.nex]

#NEXUS
Begin data;
	Dimensions ntax=65 nchar=984;
	Format datatype=DNA gap=- missing=?;
	Matrix
Myrmeciza_castanea_JQ080546	TTAGAGGTTGAGTATTTTGTTCTCTAGGGTTCCGATGATTGGAAATAGAACTAGGAGGATTATGAAGTAGGTGAGTGAAGCTAGTTGGCCGATGATGATGAATGGGTGTTCCACTGGTTGGCTGCCTACTCATGTGAGGATTAGGATGTTGGACACTAGGATTCAGAATATGAGTTGGGAGAAGGGCCGGAAAATTATTGTCCGTTGTTTTGATTTATGTAGGAAGGGGATTAGGAGTAGGATAAGGATAGAGGTGATGAGGGCGAGAACACCTCCTAGTTTATTTGGAATAGATCGTAAGATGGCATATGCAAATAGGAAATACCATTCGGGTTTGATATGGGGAGGGGTTACTAGGGGGTTTGCGGGTGTGAAATTTTCTGGGTCGCCTAGAAGGTT…
Myrmeciza_hemimelaena_JQ080501	------------------GTTTTCTAGGGTGGAGATGATTGGGAATAGGACTAGAAGGNTTATGAAATAGGTGAGTGAGGCTAGTTGGCCGATGATAATGAATGGGTGTTCTACTGGTTGGCTGCCTACTCATGTGAGAATTAGAACGTTAGATACTAGGATTCAGAATATGAGTTGGGAGAAGGGCCGAAAGATTATTGTTCGTTGTTTTGATTTATGTAGGAGGGGGACTAGGAGGAGGATAAGGATAGAGGTGATGAGGGCGAGAACGCCTCCTAGTTTATTTGGGATAGATCGTAGGATGGCATATGCAAATAGGAAATATCATTCGGGTTTAATATGGGGAGGGGTTACTAGGGGGTTTGCGGGTGTGAAGTTTTCTGGGTCGCCTAGAAGGTT…
Myrmeciza_hemimelaena_JQ080535	TTAGAGGTTAAGTATCTWGTTTTCTAGGGTGGAGATGATTGGGAATAGGACTAGAAGGATTATGAAATAGGTGAGTGAGGCTAGTTGGCCGATGATAATGAATGGGTGTTCTACTGGTTGGCTGCCTACTCATGTGAGAATTAGAACGTTAGATACTAGGATTCAGAATATGAGTTGGGAGAAGGGCCGAAAGATTATTGTTCGTTGTTTTGATTTATGTAGGAGGGGGACTAGGAGGAGGATAAGGATAGAGGTGATGAGGGCGAGAACGCCTCCTAGTTTGTTTGGGATAGATCGTAGGATGGCATATGCAAATAGGAAATATCATTCGGGTTTAATATGGGGAGGGGTTACTAGGGGGTTTGCGGGTGTGAAGTTTTCTGGGTCGCCTAGAAGGTT…
Myrmeciza_hemimelaena_JQ080545	------------------GTTTTCTAGGGTGGAGATGATTGGGAATAGGACTAGAAGGATTATGAAATAGGTGAGTGAGGCTAGTTGGCCGATGATAATGAATGGGTGTTCTACTGGTTGGCTGCCTACTCATGTGAGAATTAGAACGTTAGATACTAGGATTCAGAATATGAGTTGGGAGAAGGGCCGAAAGATTATTGTTCGTTGTTTTGATTTATGTAGGAGGGGGACTAGGAGGAGGATAAGGATAGAGGTGATGAGGGCGAGAACGCCTCCTAGTTTGTTTGGGATAGATCGTAGGATGGCATATGCAAATAGGAAATATCATTCGGGTTTAATATGGGGAGGGGTTACTAGGGGGTTTGCGGGTGTGAAGTTTTCTGGGTCGCCTAGAAGGTT…
Myrmeciza_hemimelaena_JQ080483	---------------------------------GATGATTGGGAATAGGACTAGAAGGATTATGAAATAGGTGAGTGAGGCTAGTTGGCCGATGATAATGAATGGGTGTTCTACTGGTTGGCTGCCTACTCATGTGAGAATTAGAACGTTAGATACTAGGATTCAGAATATGAGTTGGGAGAAGGGCCGAAAGATTATTGTTCGTTGTTTTGATTTATGTAGGAGGGGGACTAGGAGGAGGATAAGGATAGAGGTGATGAGGGCGAGAACGCCTCCTAGTTTGTTTGGGATAGATCGTAGGATGGCATATGCAAATAGGAAATATCATTCGGGTTTAATATGGGGAGGGGTTACTAGGGGGTTTGCGGGTGTGAAGTTTTCTGGGTCGCCTAGAAGGTT…
Myrmeciza_hemimelaena_JQ080484	---------------------------------GATGATTGGGAATAGGACTAGAAGGATTATGAAATAGGTGAGTGAGGCTAGTTGGCCGATGATAATGAATGGGTGTTCTACTGGTTGGCTGCCTACTCATGTGAGAATTAGAACGTTAGATACTAGGATTCAGAATATGAGTTGGGAGAAGGGCCGAAAGATTATTGTTCGTTGTTTTGATTTATGTAGGAGGGGGACTAGGAGGAGGATAAGGATAGAGGTGATGAGGGCGAGAACGCCTCCTAGTTTGTTTGGGATAGATCGTAGGATGGCATATGCAAATAGGAAATATCATTCGGGTTTAATATGGGGAGGGGTTACTAGGGGGTTTGCGGGTGTGAAGTTTTCTGGGTCGCCTAGAAGGTT…
Myrmeciza_hemimelaena_JQ080485	---------------------------------GATGATTGGGAATAGGACTAGAAGGATTATGAAATAGGTGAGTGAGGCTAGTTGGCCGATGATAATGAATGGGTGTTCTACTGGTTGGCTGCCTACTCATGTGAGAATTAGAACGTTAGATACTAGGATTCAGAATATGAGTTGGGAGAAGGGCCGAAAGATTATTGTTCGTTGTTTTGATTTATGTAGGAGGGGGACTAGGAGGAGGATAAGGATAGAGGTGATGAGGGCGAGAACGCCTCCTAGTTTGTTTGGGATAGATCGTAGGATGGCATATGCAAATAGGAAATATCATTCGGGTTTAATATGGGGAGGGGTTACTAGGGGGTTTGCGGGTGTGAAGTTTTCTGGGTCGCCTAGAAGGTT…
Myrmeciza_hemimelaena_JQ080510	TTAGAGGTTNAGTATCTTGTTTTCTAGGGTGGAGATGATTGGGAATAGGACTAGAAGGATTATGAAATAGGTGAGTGAGGCTAGTTGGCCGATGATAATGAATGGGTGTTCTACTGGTTGGCTGCCTACTCATGTGAGAATTAGAACGTTAGATACTAGGATTCAGAATATGAGTTGGGAGAAGGGCCGAAAGATTATTGTTCGTTGTTTTGATTTATGTAGGAGGGGGACTAGGAGGAGGATAAGGATAGAGGTGATGAGGGCGAGAACGCCTCCTAGTTTGTTTGGGATAGATCGTAGGATGGCATATGCAAATAGGAAATATCATTCGGGTTTAATATGGGGAGGGGTTACTAGGGGGTTTGCGGGTGTGAAGTTTTCTGGGTCGCCTAGAAGGTT…
Myrmeciza_hemimelaena_JQ080543	------------------GTTTTCTAGGGTGGAGATGATTGGGAATAGGACTAGAAGGATTATGAAATAGGTGAGTGAGGCTAGTTGGCCGATGATAATGAATGGGTGTTCTACTGGTTGGCTGCCTACTCATGTGAGAATTAGAACGTTAGATACTAGGATTCAGAATATGAGTTGGGAGAAGGGCCGAAAGATTATTGTTCGTTGTTTTGATTTATGTAGGAGGGGGACTAGGAGGAGGATAAGGATAGAGGTGATGAGGGCGAGAACGCCTCCTAGTTTGTTTGGGATAGATCGTAGGATGGCATATGCAAATAGGAAATATCATTCGGGTTTAATATGGGGAGGGGTTACTAGGGGGTTTGCGGGTGTGAAGTTTTCTGGGTCGCCTAGAAGGTT…
Myrmeciza_hemimelaena_JQ080544	------------------GTTTTCTAGGGTGGAGATGATTGGGAATAGGACTAGAAGGATTATGAAATAGGTGAGTGAGGCTAGTTGGCCGATGATAATGAATGGGTGTTCTACTGGTTGGCTGCCTACTCATGTGAGAATTAGAACGTTAGATACTAGGATTCAGAATATGAGTTGGGAGAAGGGCCGAAAGATTATTGTTCGTTGTTTTGATTTATGTAGGAGGGGGACTAGGAGGAGGATAAGGATAGAGGTGATGAGGGCGAGAACGCCTCCTAGTTTGTTTGGGATAGATCGTAGGATGGCATATGCAAATAGGAAATATCATTCGGGTTTAATATGGGGAGGGGTTACTAGGGGGTTTGCGGGTGTGAAGTTTTCTGGGTCGCCTAGAAGGTT…
Myrmeciza_hemimelaena_JQ080532	TTAGAGGTTAAGTATCTTGTTTTCTAGGGTGGAGATGATTGGGAATAGGACTAGAAGGATTATGAAATAGGTGAGTGAGGCTAGTTGGCCGATGATAATGAATGGGTGTTCTACTGGTTGGCTGCCTACTCATGTGAGAATTAGAACGTTAGATACTAGGATTCAGAATATGAGTTGGGAGAAGGGCCGAAAGATTATTGTTCGTTGTTTTGATTTATGTAGGAGGGGGACTAGGAGGAGGATAAGGATAGAGGTGATGAGGGCGAGAACGCCTCCTAGTTTGTTTGGGATAGATCGTAGGATGGCATATGCAAATAGGAAATATCATTCGGGTTTAATATGGGGAGGGGTTACTAGGGGGTTTGCGGGTGTGAAGTTTTCTGGGTCGCCTAGAAGGTT…
Myrmeciza_hemimelaena_JQ080534	TTAGAGGTTAAGTATCTTGTTTTCTAGGGTGGAGATGATTGGGAATAGGACTAGAAGGATTATGAAATAGGTGAGTGAGGCTAGTTGGCCGATGATAATGAATGGGTGTTCTACTGGTTGGCTGCCTACTCATGTGAGAATTAGAACGTTAGATACTAGGATTCAGAATATGAGTTGGGAGAAGGGCCGAAAGATTATTGTTCGTTGTTTTGATTTATGTAGGAGGGGGACTAGGAGGAGGATAAGGATAGAGGTGATGAGGGCGAGAACGCCTCCTAGTTTGTTTGGGATAGATCGTAGGATGGCATATGCAAATAGGAAATATCATTCGGGTTTAATATGGGGAGGGGTTACTAGGGGGTTTGCGGGTGTGAAGTTTTCTGGGTCGCCTAGAAGGTT…
Myrmeciza_hemimelaena_JQ080538	TTAGAGGTTAAGTATCTTGTTTTCTAGGGTGGAGATGATTGGGAATAGGACTAGAAGGATTATGAAATAGGTGAGTGAGGCTAGTTGGCCGATGATAATGAATGGGTGTTCTACTGGTTGGCTGCCTACTCATGTGAGAATTAGAACGTTAGATACTAGGATTCAGAATATGAGTTGGGAGAAGGGCCGAAAGATTATTGTTCGTTGTTTTGATTTATGTAGGAGGGGGACTAGGAGGAGGATAAGGATAGAGGTGATGAGGGCGAGAACGCCTCCTAGTTTGTTTGGGATAGATCGTAGGATGGCATATGCAAATAGGAAATATCATTCGGGTTTAATATGGGGAGGGGTTACTAGGGGGTTTGCGGGTGTGAAGTTTTCTGGGTCGCCTAGAAGGTT…
Myrmeciza_hemimelaena_JQ080533	TTAGAGGTTAAGTATCTWGTTTTCTAGGGTGGAGATGATTGGGAATAGGACTAGAAGGATTATGAAATAGGTGAGTGAGGCTAGTTGGCCGATGATAATGAATGGGTGTTCTACTGGTTGGCTGCCTACTCATGTGAGAATTAGAACGTTAGATACTAGGATTCAGAATATGAGTTGGGAGAAGGGCCGAAAGATTATTGTTCGTTGTTTTGATTTATGTAGGAGGGGGACTAGGAGGAGGATAAGGATAGAGGTGATGAGGGCGAGAACGCCTCCTAGTTTGTTTGGGATAGATCGTAGGATGGCATATGCAAATAGGAAATATCATTCGGGTTTAATATGGGGAGGGGTTACTAGGGGGTTTGCGGGTGTGAAGTTTTCTGGGTCGCCTAGAAGGTT…
Myrmeciza_hemimelaena_JQ080500	-----------GTATCTTGTTTTCTAGGGTGGAGATGATTGGGAATAGGACTAGAAGGATTATGAAATAGGTGAGTGAGGCTAGTTGGCCGATGATAATGAATGGGTGTTCTACTGGTTGGCTGCCTACTCATGTGAGAATTAGAACGTTAGATACTAGGATTCAGAATATGAGTTGGGAGAAGGGCCGAAAGATTATTGTTCGTTGTTTTGATTTATGTAGGAGGGGGACTAGGAGGAGGATAAGGATAGAGGTGATGAGGGCGAGAACGCCTCCTAGTTTATTTGGGATAGATCGTAGGATGGCATATGCAAATAGGAAATATCATTCGGGTTTAATATGGGGAGGGGTTACTAGGGGGTTTGCGGGTGTGAAGTTTTCTGGGTCGCCTAGAAGGTT…
Myrmeciza_hemimelaena_JQ080528	TTAGAGGTTGAGTATCTTGTTTTCTAGGGTGGAGATGATTGGGAATAGGACTAGAAGGATTATGAAATAGGTGAGTGAGGCTAGTTGGCCGATGATAATGAATGGGTGTTCTACTGGTTGGCTGCCTACTCATGTGAGAATTAGAACGTTAGATACTAGGATTCAGAATATGAGTTGGGAGAAGGGCCGAAAGATTATTGTTCGTTGTTTTGATTTATGTAGGAGGGGGACTAGGAGGAGGATAAGGATAGAGGTGATGAGGGCGAGAACGCCTCCTAGTTTATTTGGGATAGATCGTAGGATGGCATATGCAAATAGGAAATATCATTCGGGTTTAATATGGGGAGGGGTTACTAGGGGGTTTGCGGGTGTGAAGTTTTCTGGGTCGCCTAGAAGGTT…
Myrmeciza_hemimelaena_JQ080506	TTAGAGGTTGAGTATCTTGTTTTCTAGGGTACTGATGATTGGGAATAGGACTAGAAGGGTTATGAAATAGGTGAGTGAGGCTAGTTGGCCGATGATAATGAATGGGTGTTCTACTGGTTGGCTGCCTACTCATGTGAGAATTAGGACGTTAGATACTAGGATTCAGAATATGAGTTGGGAGAAGGGCCGAAAGGTTATTGTTCGTTGTTTTGATTTATGTAGGAGGGGGATTAGGAGGAGGATAAGGATAGAGGTGATGAGGGCGAGAACGCCTCCTAGTTTATTTGGGATAGATCGTAGGATGGCATATGCAAATAGGAAATATCATTCGGGTTTGATATGGGGAGGGGTTACTAGGGGGTTTGCGGGTGTGAAGTTTTCTGGGTCGCCTAGAAGGTT…
Myrmeciza_hemimelaena_JQ080507	TTAGAGGTTGAGTATCTTGTTTTCTAGGGTACTGATGATTGGGAATAGGACTAGAAGGGTTATGAAATAGGTGAGTGAGGCTAGTTGGCCGATGATAATGAATGGGTGTTCTACTGGTTGGCTGCCTACTCATGTGAGAATTAGGACGTTAGATACTAGGATTCAGAATATGAGTTGGGAGAAGGGCCGAAAGGTTATTGTTCGTTGTTTTGATTTATGTAGGAGGGGGATTAGGAGGAGGATAAGGATAGAGGTGATGAGGGCGAGAACGCCTCCTAGTTTATTTGGGATAGATCGTAGGATGGCATATGCAAATAGGAAATATCATTCGGGTTTGATATGGGGAGGGGTTACTAGGGGGTTTGCGGGTGTGAAGTTTTCTGGGTCGCCTAGAAGGTT…
Myrmeciza_hemimelaena_JQ080508	TTAGAGGTTGAGTATCTTGTTTTCTAGGGTACTGATGATTGGGAATAGGACTAGAAGGGTTATGAAATAGGTGAGTGAGGCTAGTTGGCCGATGATAATGAATGGGTGTTCTACTGGTTGGCTGCCTACTCATGTGAGAATTAGGACGTTAGATACTAGGATTCAGAATATGAGTTGGGAGAAGGGCCGAAAGGTTATTGTTCGTTGTTTTGATTTATGTAGGAGGGGGATTAGGAGGAGGATAAGGATAGAGGTGATGAGGGCGAGAACGCCTCCTAGTTTATTTGGGATAGATCGTAGGATGGCATATGCAAATAGGAAATATCATTCGGGTTTGATATGGGGAGGGGTTACTAGGGGGTTTGCGGGTGTGAAGTTTTCTGGGTCGCCTAGAAGGTT…
Myrmeciza_hemimelaena_JQ080521	------------TATCTTGTTTTCTAGGGTACTGATGATTGGGAATAGGACTAGAAGGGTTATGAAATAGGTGAGTGAGGCTAGTTGGCCGATGATAATGAATGGGTGTTCTACTGGTTGGCTGCCTACTCATGTGAGAATTAGGACGTTAGATACTAGGATTCAGAATATGAGTTGGGAGAAGGGCCGAAAGGTTATTGTTCGTTGTTTTGATTTATGTAGGAGGGGGATTAGGAGGAGGATAAGGATAGAGGTGATGAGGGCGAGAACGCCTCCTAGTTTATTTGGGATAGATCGTAGGATGGCATATGCAAATAGGAAATATCATTCGGGTTTGATATGGGGAGGGGTTACTAGGGGGTTTGCGGGTGTGAAGTTTTCTGGGTCGCCTAGAAGGTT…
Myrmeciza_hemimelaena_JQ080498	TTAGAGGTTGAGTATCTTGTTTTCTAGGGTGCTGATGATTGGGAATAGGACTAGAAGGGTTATGAAATAGGTGAGTGAGGCTAGTTGGCCGATGATAATGAATGGGTGCTCTACTGGTTGGCTGCCTACTCATGTGAGAATTAGGACGTTAGATACTAGGATTCAGAATATGAGTTGGGAGAAGGGCCGAAAGGTTATTGTTCGTTGTTTTGATTTATGTAGGAGGGGGATTAGGAGGAGGATAAGGATAGAGGTGATGAGGGCGAGAACGCCTCCTAGTTTATTTGGGATAGATCGTAGGATGGCATATGCAAATAGGAAATATCATTCGGGTTTGATATGGGGAGGGGTTACTAGGGGGTTTGCGGGTGTGAAGTTTTCTGGGTCGCCTAGAAGGTT…
Myrmeciza_hemimelaena_JQ080499	TTAGAGGTTGAGTATCTTGTTTTCTAGGGTGCTGATGATTGGGAATAGGACTAGAAGGGTTATGAAATAGGTGAGTGAGGCTAGTTGGCCGATGATAATGAATGGGTGCTCTACTGGTTGGCTGCCTACTCATGTGAGAATTAGGACGTTAGATACTAGGATTCAGAATATGAGTTGGGAGAAGGGCCGAAAGGTTATTGTTCGTTGTTTTGATTTATGTAGGAGGGGGATTAGGAGGAGGATAAGGATAGAGGTGATGAGGGCGAGAACGCCTCCTAGTTTATTTGGGATAGATCGTAGGATGGCATATGCAAATAGGAAATATCATTCGGGTTTGATATGGGGAGGGGTTACTAGGGGGTTTGCGGGTGTGAAGTTTTCTGGGTCGCCTAGAAGGTT…
Myrmeciza_hemimelaena_JQ080493	---------------------------------GATGATTGGGAATAGGACTAGAAGGGTTATGAAATAGGTGAGTGAGGCTAGTTGGCCGATGATAATGAATGGGTGTTCTACTGGTTGGCTGCCTACTCATGTGAGAATTAGGACGTTAGATACTAGGACTCAGAATATGAGTTGGGAGAAGGGCCGAAAGGTTATTGTTCGTTGTTTTGATTTATGTAGGAGGGGGATTAGGAGGAGGATAAGGATAGAGGTGATGAGGGCGAGAACGCCTCCTAGTTTATTTGGGATAGATCGTAGGATGGCATATGCAAATAGGAAATATCATTCGGGTTTGATATGGGGAGGGGTTACTAGGGGGTTTGCGGGTGTGAAGTTTTCTGGGTCGCCTAGAAGGTT…
Myrmeciza_hemimelaena_JQ080502	---------------------------------GATGATTGGGAATAGGACTAGACGGCTTATGAAATAGGTGAGTGAGGCTAGTTGGCCGATGATAATGAATGGGTGTTCTACTGGTTGGCTGCCTACTCATGTGAGAATTAGGACGTTAGATACTAGGACTCAGAATATGAGTTGGGAGAAGGGCCGAAAGGTTATTGTTCGTTGTTTTGATTTATGTAGGAGGGGGATTAGGAGGAGGATAAGGATAGAGGTGATGAGGGCGAGAACGCCTCCTAGTTTATTTGGGATAGATCGTAGGATGGCATATGCAAATAGGAAATATCATTCGGGTTTGATATGGGGAGGGGTTACTAGGGGGTTTGCGGGTGTGAAGTTTTCTGGGTCGCCTAGAAGGTT…
Myrmeciza_hemimelaena_JQ080529	----------------TTGTTTTCTAGGGTGCTGATGATTGGGAATAGGACTAGAAGGATTATGAAATAGGTGAGTGAGGCTAGTTGGCCAATGATAATGAATGGGTGTTCTACTGGTTGGCTGCCTACTCATGTGAGAATTAGGACGTTAGATACTAGGGTTCAGAATATGAGTTGGGAGAAGGGCCGAAAAATTATTGTTCGTTGTTTTGATTTATGTAGGAGGGGGACTAGGAGAAGGATAAGGATAGAGGTGATGAGGGCGAGAACGCCTCCTAGTTTATTTGGGATGGATCGTAGGATGGCATATGCAAATAGGAAATATCATTCGGGTTTAATATGGGGAGGGGTTACTAGGGGGTTTGCGGGTGTGAAGTTTTCTGGGTCACCTAGAAGGTT…
Myrmeciza_hemimelaena_JQ080530	-----------------TGTTTTCTAGGGTGCTGATGATTGGGAATAGGACTAGAAGGATTATGAAATAGGTGAGTGAGGCTAGTTGGCCAATGATAATGAATGGGTGTTCTACTGGTTGGCTGCCTACTCATGTGAGAATTAGGACGTTAGATACTAGGGTTCAGAATATGAGTTGGGAGAAGGGCCGAAAAATTATTGTTCGTTGTTTTGATTTATGTAGGAGGGGGACTAGGAGAAGGATAAGGATAGAGGTGATGAGGGCGAGAACGCCTCCTAGTTTATTTGGGATGGATCGTAGGATGGCATATGCAAATAGGAAATATCATTCGGGTTTAATATGGGGAGGGGTTACTAGGGGGTTTGCGGGTGTGAAGTTTTCTGGGTCACCTAGAAGGTT…
Myrmeciza_hemimelaena_JQ080487	TNANAGGTTGAGTATCTTGTTTTCTAGGGTGCTGATGATTGGGAATAGGACTAGAAGGRTTATGAAATAGGTGAGTGAGGCTAGTTGGCCGATGATAATGAATGGGTGTTCTACTGGTTGGCTGCCTACTCATGTGAGAATTAGGACGTTAGATACTAGGATTCAGAATATGAGTTGGGAKARGGGCCGAAAAATTATTGTTCGTTGTTTTGATTTATGTAGGAGGGGGACTAGGAGAAGGATAAGGATAGAGGTGATGAGGGCGAGAACGCCTCCTAGTTTATTTGGGATAGATCGTAGGATGGCATATGCRAATAGGAAATATCATTCGGGTTTAATATGGGGAGGGGTTACTAGGGGGTTTGCGGGTGTGAAGTTTTCTGGGTCGCCTAGAAGGTT…
Myrmeciza_hemimelaena_JQ080511	TTAGAGGTTGAGTATCTTGTTTTCTAGGGTGCTGATGATTGGGAATAGGACTAGAAGGATTATGAAATAGGTGAGTGAGGCTAGTTGGCCGATGATAATGAATGGGTGTTCTACTGGTTGGCTGCCTACTCATGTGAGGATTAGGACGTTAGATACTAGGATTCAGAATATGAATTGGGAGAGGGGCCGAAAAATTATTGTTCGTTGTTTTGATTTATGTAGGAGGGGGACTAGGAGAAGGATAAGGATAGAGGTGATGAGGGCGAGAACGCCTCCTAGTTTATTTGGGATAGATCGTAGGATGGCATATGCGAATAGGAAATATCATTCGGGTTTAATATGGGGAGGGGTTACTAGGGGGTTTGCGGGTGTGAAGTTTTCTGGGTCGCCTAGAAGGTT…
Myrmeciza_hemimelaena_JQ080494	TTAGAGGTTGAGTATCTTGTTTTCTAGGGTGCTGATGATTGGGAATAGGACTAGAAGGATTATGAAATAGGTGAGTGAGGCTAGTTGGCCGATGATAATGAATGGGTGTTCTACTGGTTGGCTGCCTACTCATGTGAGGATTAGGACGTTAGATACTAGGATTCAGAATATGAGTTGGGAGAGGGGCCGAAAAATTATTGTTCGTTGTTTTGATTTATGTAGGAGGGGGACTAGGAGAAGGATAAGGATAGAGGTGATGAGGGCGAGAACGCCTCCTAGTTTATTTGGGATAGATCGTAGGATGGCATATGCGAATAGGAAATATCATTCGGGTTTAATATGGGGAGGGGTTACTAGGGGGTTTGCGGGTGTGAAGTTTTCTGGGTCGCCTAGAAGGTT…
Myrmeciza_hemimelaena_JQ080531	TTAGAGGTTGAGTATCTTGTTTTCTAGGGTGCTGATGATTGGGAATAGGACTAGAAGGATTATGAAATAGGTGAGTGAGGCTAGTTGGCCGATGATAATGAATGGGTGTTCTACTGGTTGGCTGCCTACTCATGTGAGAATTAGGACGTTAGATACTAGGATTCAGAATATGAGTTGGGAGAGGGGCCGAAAAATTATTGTTCGTTGTTTTGATTTATGTAGGAGGGGGACTAGGAGAAGGATAAGGATAGAGGTGATGAGGGCGAGAACGCCTCCTAGTTTATTTGGGATAGATCGTAGGATGGCATATGCGAATAGGAAATATCATTCGGGTTTAATATGGGGAGGGGTTACCAGGGGGTTTGCGGGTGTGAAGTTTTCTGGGTCGCCTAGAAGGTT…
Myrmeciza_hemimelaena_JQ080524	TTAGAGGTTGAGTATCTTGTTTTCTAGGGTGCTGATGATTGGGAATAGGACTAGAAGGATTATGAAATAGGTGAGTGAGGCTAGTTGGCCGATGATAATGAATGGGTGTTCTACTGGTTGGCTGCCTACTCATGTGAGAATTAGGACGTTAGATACTAGGATTCAGAATATGAGTTGGGAGAGGGGCCGAAAAATTATTGTTCGTTGTTTTGATTTATGTAGGAGGGGGACTAGGAGAAGGATAAGGATAGAGGTGATGAGGGCGAGAACGCCTCCTAGTTTATTTGGGATAGATCGTAGGATGGCATATGCGAATAGGAAATATCATTCGGGTTTAATATGGGGAGGGGTTACCAGGGGGTTTGCGGGTGTGAAGTTTTCTGGGTCGCCTAGAAGGTT…
Myrmeciza_hemimelaena_JQ080496	TTAGAGGTTGAGTATCTTGTTTTCTAGGGTGCTGATGATTGGGAATAGGACTAGAAGGATTATGAAATAGGTGAGTGAGGCTAGTTGGCCGATGATAATGAATGGGTGTTCTACTGGTTGGCTGCCTACTCATGTGAGAATTAGGACGTTAGATACTAGGATTCAGAATATGAGTTGGGAGAGGGGCCGAAAAATTATTGTTCGTTGTTTTGATTTATGTAGGAGGGGGACTAGGAGAAGGATAAGGATAGAGGTGATGAGGGCGAGAACGCCTCCTAGTTTATTTGGGATAGATCGTAGGATGGCATATGCGAATAGGAAATATCATTCGGGTTTAATATGGGGAGGGGTTACTAGGGGGTTTGCGGGTGTGAAGTTTTCTGGGTCGCCTAGAAGGTT…
Myrmeciza_hemimelaena_JQ080503	TTAGAGGTTGAGTATCTTGTTTTCTAGGGTGCTGATGATTGGGAATAGGACTAGAAGGATTATGAAATAGGTGAGTGAGGCTAGTTGGCCGATGATAATGAATGGGTGTTCTACTGGTTGGCTGCCTACTCATGTGAGAATTAGGACGTTAGATACTAGGATTCAGAATATGAGTTGGGAGAGGGGCCGAAAAATTATTGTTCGTTGTTTTGATTTATGTAGGAGGGGGACTAGGAGAAGGATAAGGATAGAGGTGATGAGGGCGAGAACGCCTCCTAGTTTATTTGGGATAGATCGTAGGATGGCATATGCGAATAGGAAATATCATTCGGGTTTAATATGGGGAGGGGTTACTAGGGGGTTTGCGGGTGTGAAGTTTTCTGGGTCGCCTAGAAGGTT…
Myrmeciza_hemimelaena_JQ080504	TTAGAGGTTGAGTATCTTGTTTTCTAGGGTGCTGATGATTGGGAATAGGACTAGAAGGATTATGAAATAGGTGAGTGAGGCTAGTTGGCCGATGATAATGAATGGGTGTTCTACTGGTTGGCTGCCTACTCATGTGAGAATTAGGACGTTAGATACTAGGATTCAGAATATGAGTTGGGAGAGGGGCCGAAAAATTATTGTTCGTTGTTTTGATTTATGTAGGAGGGGGACTAGGAGAAGGATAAGGATAGAGGTGATGAGGGCGAGAACGCCTCCTAGTTTATTTGGGATAGATCGTAGGATGGCATATGCGAATAGGAAATATCATTCGGGTTTAATATGGGGAGGGGTTACTAGGGGGTTTGCGGGTGTGAAGTTTTCTGGGTCGCCTAGAAGGTT…
Myrmeciza_hemimelaena_JQ080505	TTAGAGGTTGAGTATCTTGTTTTCTAGGGTGCTGATGATTGGGAATAGGACTAGAAGGATTATGAAATAGGTGAGTGAGGCTAGTTGGCCGATGATAATGAATGGGTGTTCTACTGGTTGGCTGCCTACTCATGTGAGAATTAGGACGTTAGATACTAGAATTCAGAATATGAGTTGGGAGAGGGGCCGAAAAATTATTGTTCGTTGTTTTGATTTATGTAGGAGGGGGACTAGGAGAAGGATAAGGATAGAGGTGATGAGGGCGAGAACGCCTCCTAGTTTATTTGGGATAGATCGTAGGATGGCATATGCGAATAGGAAATATCATTCGGGTTTAATATGGGGAGGGGTTACTAGGGGGTTTGCGGGTGTGAAGTTTTCTGGGTCGCCTAGAAGGTT…
Myrmeciza_hemimelaena_JQ080488	TTAGAGGTTGAGTATCTTGTTTTCTAGGGTGCTGATGATTGGGAATAGGACTAGAAGGGTTATGAAATAGGTGAGTGAGGCTAGTTGGCCGATGATAATGAATGGGTGTTCTACTGGTTGGCTGCCTACTCATGTGAGAATTAGGACGTTAGATACTAGGATTCAGAATATGAGTTGGGAGAGGGGCCGAAAAATTATTGTTCGTTGTTTTGATTTATGTAGGAGGGGGACTAGGAGAAGGATAAGGATAGAGGTGATGAGGGCGAGAACGCCTCCTAGTTTATTTGGGATAGATCGTAGGATGGCATATGCGAATAGGAAATATCATTCGGGTTTAATATGGGGAGGGGTTACTAGGGGGTTTGCGGGTGTGAAGTTTTCTGGGTCGCCTAGAAGGTT…
Myrmeciza_hemimelaena_JQ080489	TTAGAGGTTGAGTATCTTGTTTTCTAGGGTGCTGATGATTGGGAATAGGACTAGAAGGGTTATGAAATAGGTGAGTGAGGCTAGTTGGCCGATGATAATGAATGGGTGTTCTACTGGTTGGCTGCCTACTCATGTGAGAATTAGGACGTTAGATACTAGGATTCAGAATATGAGTTGGGAGAGGGGCCGAAAAATTATTGTTCGTTGTTTTGATTTATGTAGGAGGGGGACTAGGAGAAGGATAAGGATAGAGGTGATGAGGGCGAGAACGCCTCCTAGTTTATTTGGGATAGATCGTAGGATGGCATATGCGAATAGGAAATATCATTCGGGTTTAATATGGGGAGGGGTTACTAGGGGGTTTGCGGGTGTGAAGTTTTCTGGGTCGCCTAGAAGGTT…
Myrmeciza_hemimelaena_JQ080490	TTAGAGGTTGAGTATCTTGTTTTCTAGGGTGCTGATGATTGGGAATAGGACTAGAAGGGTTATGAAATAGGTGAGTGAGGCTAGTTGGCCGATGATAATGAATGGGTGTTCTACTGGTTGGCTGCCTACTCATGTGAGAATTAGGACGTTAGATACTAGGATTCAGAATATGAGTTGGGAGAGGGGCCGAAAAATTATTGTTCGTTGTTTTGATTTATGTAGGAGGGGGACTAGGAGAAGGATAAGGATAGAGGTGATGAGGGCGAGAACGCCTCCTAGTTTATTTGGGATAGATCGTAGGATGGCATATGCGAATAGGAAATATCATTCGGGTTTAATATGGGGAGGGGTTACTAGGGGGTTTGCGGGTGTGAAGTTTTCTGGGTCGCCTAGAAGGTT…
Myrmeciza_hemimelaena_JQ080491	TTAGAGGTTGAGTATCTTGTTTTCTAGGGTGCTGATGATTGGGAATAGGACTAGAAGGGTTATGAAATAGGTGAGTGAGGCTAGTTGGCCGATGATAATGAATGGGTGTTCTACTGGTTGGCTGCCTACTCATGTGAGAATTAGGACGTTAGATACTAGGATTCAGAATATGAGTTGGGAGAGGGGCCGAAAAATTATTGTTCGTTGTTTTGATTTATGTAGGAGGGGGACTAGGAGAAGGATAAGGATAGAGGTGATGAGGGCGAGAACGCCTCCTAGTTTATTTGGGATAGATCGTAGGATGGCATATGCGAATAGGAAATATCATTCGGGTTTAATATGGGGAGGGGTTACTAGGGGGTTTGCGGGTGTGAAGTTTTCTGGGTCGCCTAGAAGGTT…
Myrmeciza_hemimelaena_JQ080492	TTAGAGGTTGAGTATCTTGTTTTCTAGGGTGCTGATGATTGGGAATAGGACTAGAAGGGTTATGAAATAGGTGAGTGAGGCTAGTTGGCCGATGATAATGAATGGGTGTTCTACTGGTTGGCTGCCTACTCATGTGAGAATTAGGACGTTAGATACTAGGATTCAGAATATGAGTTGGGAGAGGGGCCGAAAAATTATTGTTCGTTGTTTTGATTTATGTAGGAGGGGGACTAGGAGAAGGATAAGGATAGAGGTGATGAGGGCGAGAACGCCTCCTAGTTTATTTGGGATAGATCGTAGGATGGCATATGCGAATAGGAAATATCATTCGGGTTTAATATGGGGAGGGGTTACTAGGGGGTTTGCGGGTGTGAAGTTTTCTGGGTCGCCTAGAAGGTT…
Myrmeciza_hemimelaena_JQ080495	TTAGAGGTTGAGTATCTTGTTTTCTAGGGTGCTGATGATTGGGAATAGGACTAGAAGGATTATGAAATAGGTGAGTGAGGCTAGTTGGCCGATGATAATGAATGGGTGTTCTACTGGTTGGCTGCCTACTCATGTGAGAATTAGGACGTTAGATACTAGGATTCAGAATATGAGTTGGGAGAGGGGCCGAAAAATTATTGTTCGTTGTTTTGATTTATGTAGGAGGGGGACTAGGAGAAGGATAAGGATAGAGGTGATGAGGGCGAGAACGCCTCCTAGTTTATTTGGGATAGATCGTAGGATGGCATATGCGAATAGGAAATATCATTCGGGTTTAATATGGGGAGGGGTTACTAGGGGGTTTGCGGGTGTGAAGTTTTCTGGGTCGCCTAGAAGGTT…
Myrmeciza_hemimelaena_JQ080497	TTAGAGGTTGAGTATCTTGTTTTCTAGGGTGCTGATGATTGGGAATAGGACTAGAAGGATTATGAAATAGGTGAGTGAGGCTAGTTGGCCGATGATAATGAATGGGTGTTCTACTGGTTGGCTGCCTACTCATGTGAGAATTAGGACGTTAGATACTAGGATTCAGAATATGAGTTGGGAGAGGGGCCGAAAAATTATTGTTCGTTGTTTTGATTTATGTAGGAGGGGGACTAGGAGAAGGATAAGGATAGAGGTGATGAGGGCGAGAACGCCTCCTAGTTTATTTGGGATAGATCGTAGGATGGCATATGCGAATAGGAAATATCATTCGGGTTTAATATGGGGAGGGGTTACTAGGGGGTTTGCGGGTGTGAAGTTTTCTGGGTCGCCTAGAAGGTT…
Myrmeciza_hemimelaena_JQ080512	TTAGAGGTTGAGTATCTTGTTTTCTAGGGTGCTGATGATTGGGAATAGGACTAGAAGGATTATGAAATAGGTGAGTGAGGCTAGTTGGCCGATGATAATGAATGGGTGTTCTACTGGTTGGCTGCCTACTCATGTGAGAATTAGGACGTTAGATACTAGGATTCAGAATATGAGTTGGGAGAGGGGCCGAAAAATTATTGTTCGTTGTTTTGATTTATGTAGGAGGGGGACTAGGAGAAGGATAAGGATAGAGGTGATGAGGGCGAGAACGCCTCCTAGTTTATTTGGGATGGATCGTAGGATGGCATATGCGAATAGGAAATATCATTCGGGTTTAATATGGGGAGGGGTTACTAGGGGGTTTGCGGGTGTGAAGTTTTCTGGGTCGCCTAGAAGGTT…
Myrmeciza_hemimelaena_JQ080516	TTAGAGGTTGAGTATCTTGTTTTCTAGGGTGCTGATGATTGGGAATAGGACTAGAAGGATTATGAAATAGGTGAGTGAGGCTAGTTGGCCGATGATAATGAATGGGTGTTCTACTGGTTGGCTGCCTACTCATGTGAGAATTAGGACGTTAGATACTAGGATTCAGAATATGAGTTGGGAGAGGGGCCGAAAAATTATTGTTCGTTGTTTTGATTTATGTAGGAGGGGGACTAGGAGAAGGATAAGGATAGAGGTGATGAGGGCGAGAACGCCTCCTAGTTTATTTGGGATGGATCGTAGGATGGCATATGCGAATAGGAAATATCATTCGGGTTTAATATGGGGAGGGGTTACTAGGGGGTTTGCGGGTGTGAAGTTTTCTGGGTCGCCTAGAAGGTT…
Myrmeciza_hemimelaena_JQ080513	TTAGAGGTTGAGTATCTTGTTTTCTAGGGTGCTGATGATTGGGAATAGGACTAGAAGGATTATGAAATAGGTGAGTGAGGCTAGTTGGCCGATGATAATGAATGGGTGTTCTACTGGTTGGCTGCCTACTCATGTGAGAATTAGGACGTTAGATACTAGGATTCAGAATATGAGTTGGGAGAGGGGCCGAAAAATTATTGTTCGTTGTTTTGATTTATGTAGGAGGGGGACTAGGAGAAGGATAAGGATAGAGGTGATGAGGGCGAGAACGCCTCCTAGTTTATTTGGGATAGATCGTAGGATGGCATATGCGAATAGGAAATATCATTCGGGTTTAATATGGGGAGGGGTTACTAGGGGGTTTGCGGGTGTGAAGTTTTCTGGGTCGCCTAGAAGGTT…
Myrmeciza_hemimelaena_JQ080515	TTAGAGGTTGAGTATCTTGTTTTCTAGGGTGCTGATGATTGGGAATAGGACTAGAAGGATTATGAAATAGGTGAGTGAGGCTAGTTGGCCGATGATAATGAATGGGTGTTCTACTGGTTGGCTGCCTACTCATGTGAGAATTAGGACGTTAGATACTAGGATTCAGAATATGAGTTGGGAGAGGGGCCGAAAAATTATTGTTCGTTGTTTTGATTTATGTAGGAGGGGGACTAGGAGAAGGATAAGGATAGAGGTGATGAGGGCGAGAACGCCTCCTAGTTTATTTGGGATAGATCGTAGGATGGCATATGCGAATAGGAAATATCATTCGGGTTTAATATGGGGAGGGGTTACTAGGGGGTTTGCGGGTGTGAAGTTTTCTGGGTCGCCTAGAAGGTT…
Myrmeciza_hemimelaena_JQ080522	TTAGAGGTTGAGTATCTTGTTTTCTAGGGTGGTGATGATTGGGAATAGGACTAGAAGGATTATGAAATAGGTGAGTGAGGCTAGTTGGCCGATGATAATGAATGGGTGTTCTACTGGTTGGCTGCCTACTCATGTGAGAATTAGGACGTTAGATACTAGGATTCAGAATATGAGTTGGGAGAGGGGCCGAAAAATTATTGTTCGTTGTTTTGATTTATGTAGGAGGGGGACTAGGAGAAGGATAAGGATAGAGGTGATGAGGGCGAGAACGCCTCCTAGTTTATTTGGGATAGATCGTAGGATGGCATATGCGAATAGGAAATATCATTCGGGTTTAATATGGGGAGGGGTTACTAGGGGGTTTGCGGGTGTGAAGTTTTCTGGGTCGCCTAGAAGGTT…
Myrmeciza_hemimelaena_JQ080509	TTAGAGGTTGAGTATCTTGTTTTCTAGGGTGCTGATGATTGGGAATAGGACTAGAAGGATTATGAAATAGGTGAGTGAGGCTAGTTGGCCGATGATAATGAATGGGTGTTCTACTGGTTGGCTGCCTACTCATGTGAGAATTAGGACGTTAGATACTAGGATTCAGAATATGAGTTGGGAGAGGGGCCGAAAAATTATTGTTCGTTGTTTTGATTTATGTAGGAGGGGGACTAGGAGAAGGATAAGGATAGAGGTGATGAGGGCGAGAACGCCTCCTAGTTTATTTGGGATAGATCGTAGGATGGCATATGCGAATAGGAAATATCATTCGGGTTTAATATGGGGAGGGGTTACTAGGGGGTTTGCGGGTGTGAAGTTTTCTGGGTCGCCTAGAAGGTT…
Myrmeciza_hemimelaena_JQ080514	TTAGAGGTTGAGTATCTTGTTTTCTAGGGTGCTGATGATTGGGAATAGGACTAGAAGGATTATGAAATAGGTGAGTGAGGCTAGTTGGCCGATGATAATGAATGGGTGTTCTACTGGTTGGCTGCCTACTCATGTGAGAATTAGGACGTTAGATACTAGGATTCAGAATATGAGTTGGGAGAGGGGCCGAAAAATTATTGTTCGTTGTTTTGATTTATGTAGGAGGGGGACTAGGAGAAGGATAAGGATAGAGGTGATGAGGGCGAGAACGCCTCCTAGTTTATTTGGGATAGATCGTAGGATGGCATATGCGAATAGGAAATATCATTCGGGTTTAATATGGGGAGGGGTTACTAGGGGGTTTGCGGGTGTGAAGTTTTCTGGGTCGCCTAGAAGGTT…
Myrmeciza_hemimelaena_JQ080517	TTAGAGGTTGAGTATCTTGTTTTCTAGGGTGCTGATGATTGGGAATAGGACTAGAAGGATTATGAAATAGGTGAGTGAGGCTAGTTGGCCGATGATAATGAATGGGTGTTCTACTGGTTGGCTGCCTACTCATGTGAGAATTAGGACGTTAGATACTAGGATTCAGAATATGAGTTGGGAGAGGGGCCGAAAAATTATTGTTCGTTGTTTTGATTTATGTAGGAGGGGGACTAGGAGAAGGATAAGGATAGAGGTGATGAGGGCGAGAACGCCTCCTAGTTTATTTGGGATAGATCGTAGGATGGCATATGCGAATAGGAAATATCATTCGGGTTTAATATGGGGAGGGGTTACTAGGGGGTTTGCGGGTGTGAAGTTTTCTGGGTCGCCTAGAAGGTT…
Myrmeciza_hemimelaena_JQ080518	TTAGAGGTTGAGTATCTTGTTTTCTAGGGTGCTGATGATTGGGAATAGGACTAGAAGGATTATGAAATAGGTGAGTGAGGCTAGTTGGCCGATGATAATGAATGGGTGTTCTACTGGTTGGCTGCCTACTCATGTGAGAATTAGGACGTTAGATACTAGGATTCAGAATATGAGTTGGGAGAGGGGCCGAAAAATTATTGTTCGTTGTTTTGATTTATGTAGGAGGGGGACTAGGAGAAGGATAAGGATAGAGGTGATGAGGGCGAGAACGCCTCCTAGTTTATTTGGGATAGATCGTAGGATGGCATATGCGAATAGGAAATATCATTCGGGTTTAATATGGGGAGGGGTTACTAGGGGGTTTGCGGGTGTGAAGTTTTCTGGGTCGCCTAGAAGGTT…
Myrmeciza_hemimelaena_JQ080519	TTAGAGGTTGAGTATCTTGTTTTCTAGGGTGCTGATGATTGGGAATAGGACTAGAAGGATTATGAAATAGGTGAGTGAGGCTAGTTGGCCGATGATAATGAATGGGTGTTCTACTGGTTGGCTGCCTACTCATGTGAGAATTAGGACGTTAGATACTAGGATTCAGAATATGAGTTGGGAGAGGGGCCGAAAAATTATTGTTCGTTGTTTTGATTTATGTAGGAGGGGGACTAGGAGAAGGATAAGGATAGAGGTGATGAGGGCGAGAACGCCTCCTAGTTTATTTGGGATAGATCGTAGGATGGCATATGCGAATAGGAAATATCATTCGGGTTTAATATGGGGAGGGGTTACTAGGGGGTTTGCGGGTGTGAAGTTTTCTGGGTCGCCTAGAAGGTT…
Myrmeciza_hemimelaena_JQ080520	TTAGAGGTTGAGTATCTTGTTTTCTAGGGTGCTGATGATTGGGAATAGGACTAGAAGGATTATGAAATAGGTGAGTGAGGCTAGTTGGCCGATGATAATGAATGGGTGTTCTACTGGTTGGCTGCCTACTCATGTGAGAATTAGGACGTTAGATACTAGGATTCAGAATATGAGTTGGGAGAGGGGCCGAAAAATTATTGTTCGTTGTTTTGATTTATGTAGGAGGGGGACTAGGAGAAGGATAAGGATAGAGGTGATGAGGGCGAGAACGCCTCCTAGTTTATTTGGGATAGATCGTAGGATGGCATATGCGAATAGGAAATATCATTCGGGTTTAATATGGGGAGGGGTTACTAGGGGGTTTGCGGGTGTGAAGTTTTCTGGGTCGCCTAGAAGGTT…
Myrmeciza_hemimelaena_JQ080523	TTAGAGGTTGAGTATCTTGTTTTCTAGGGTGCTGATGATTGGGAATAGGACTAGAAGGATTATGAAATAGGTGAGTGAGGCTAGTTGGCCGATGATAATGAATGGGTGTTCTACTGGTTGGCTGCCTACTCATGTGAGAATTAGGACGTTAGATACTAGGATTCAGAATATGAGTTGGGAGAGGGGCCGAAAAATTATTGTTCGTTGTTTTGATTTATGTAGGAGGGGGACTAGGAGAAGGATAAGGATAGAGGTGATGAGGGCGAGAACGCCTCCTAGTTTATTTGGGATAGATCGTAGGATGGCATATGCGAATAGGAAATATCATTCGGGTTTAATATGGGGAGGGGTTACTAGGGGGTTTGCGGGTGTGAAGTTTTCTGGGTCGCCTAGAAGGTT…
Myrmeciza_hemimelaena_JQ080525	TTAGAGGTTGAGTATCTTGTTTTCTAGGGTGCTGATGATTGGGAATAGGACTAGAAGGATTATGAAATAGGTGAGTGAGGCTAGTTGGCCGATGATAATGAATGGGTGTTCTACTGGTTGGCTGCCTACTCATGTGAGAATTAGGACGTTAGATACTAGGATTCAGAATATGAGTTGGGAGAGGGGCCGAAAAATTATTGTTCGTTGTTTTGATTTATGTAGGAGGGGGACTAGGAGAAGGATAAGGATAGAGGTGATGAGGGCGAGAACGCCTCCTAGTTTATTTGGGATAGATCGTAGGATGGCATATGCGAATAGGAAATATCATTCGGGTTTAATATGGGGAGGGGTTACTAGGGGGTTTGCGGGTGTGAAGTTTTCTGGGTCGCCTAGAAGGTT…
Myrmeciza_hemimelaena_JQ080526	TTAGAGGTTGAGTATCTTGTTTTCTAGGGTGCTGATGATTGGGAATAGGACTAGAAGGATTATGAAATAGGTGAGTGAGGCTAGTTGGCCGATGATAATGAATGGGTGTTCTACTGGTTGGCTGCCTACTCATGTGAGAATTAGGACGTTAGATACTAGGATTCAGAATATGAGTTGGGAGAGGGGCCGAAAAATTATTGTTCGTTGTTTTGATTTATGTAGGAGGGGGACTAGGAGAAGGATAAGGATAGAGGTGATGAGGGCGAGAACGCCTCCTAGTTTATTTGGGATAGATCGTAGGATGGCATATGCGAATAGGAAATATCATTCGGGTTTAATATGGGGAGGGGTTACTAGGGGGTTTGCGGGTGTGAAGTTTTCTGGGTCGCCTAGAAGGTT…
Myrmeciza_hemimelaena_JQ080527	TTAGAGGTTGAGTATCTTGTTTTCTAGGGTGCTGATGATTGGGAATAGGACTAGAAGGATTATGAAATAGGTGAGTGAGGCTAGTTGGCCGATGATAATGAATGGGTGTTCTACTGGTTGGCTGCCTACTCATGTGAGAATTAGGACGTTAGATACTAGGATTCAGAATATGAGTTGGGAGAGGGGCCGAAAAATTATTGTTCGTTGTTTTGATTTATGTAGGAGGGGGACTAGGAGAAGGATAAGGATAGAGGTGATGAGGGCGAGAACGCCTCCTAGTTTATTTGGGATAGATCGTAGGATGGCATATGCGAATAGGAAATATCATTCGGGTTTAATATGGGGAGGGGTTACTAGGGGGTTTGCGGGTGTGAAGTTTTCTGGGTCGCCTAGAAGGTT…
Myrmeciza_hemimelaena_JQ080536	TTAGAGGTTGAGTATCTTGTTTTCTAGGGTGCTGATGATTGGGAATAGGACTAGAAGGATTATGAAATAGGTGAGTGAGGCTAGTTGGCCGATGATAATGAATGGGTGTTCTACTGGTTGGCTGCCTACTCATGTGAGAATTAGGACGTTAGATACTAGGATTCAGAATATGAGTTGGGATAAGGGCCGAAAAATTATTGTTCGTTGTTTTGATTTATGTAGGAGGGGGACTAGGAGAAGGATAAGGATAGAGGTGATGAGGGCGAGAACGCCTCCTAGTTTATTTGGGATAGATCGTAGGATGGCATATGCAAATAGGAAATATCATTCGGGTTTAATATGGGGAGGGGTTACTAGGGGGTTTGCGGGTGTGAAGTTTTCTGGGTCGCCTAGAAGGTT…
Myrmeciza_hemimelaena_JQ080482	TTAGAGGTTGAGTATCTTGTTTTCTAGGGTGCTGATGATTGGGAATAGGACTAGAAGGATTATGAAATAGGTGAGTGAGGCTAGTTGGCCGATGATAATGAATGGGTGTTCTACTGGTTGGCTGCCTACTCATGTGAGAATTAGGACGTTAGATACTAGGATTCAGAATATGAGTTGGGATAAGGGCCGAAAAATTATTGTTCGTTGTTTTGATTTATGTAGGAGGGGGACTAGGAGAAGGATAAGGATAGAGGTGATGAGGGCGAGAACGCCTCCTAGTTTATTTGGGATAGATCGTAGGATGGCATATGCAAATAGGAAATATCATTCGGGTTTAATATGGGGAGGGGTTACTAGGGGGTTTGCGGGTGTGAAGTTTTCTGGGTCGCCTAGAAGGTT…
Myrmeciza_hemimelaena_JQ080486	TTAGAGGTTGAGTATCTTGTTTTCTAGGGTGCTGATGATTGGGAATAGGACTAGAAGGATTATGAAATAGGTGAGTGAGGCTAGTTGGCCGATGATAATGAATGGGTGTTCTACTGGTTGGCTGCCTACTCATGTGAGAATTAGGACGTTAGATACTAGGATTCAGAATATGAGTTGGGATAAGGGCCGAAAAATTATTGTTCGTTGTTTTGATTTATGTAGGAGGGGGACTAGGAGAAGGATAAGGATAGAGGTGATGAGGGCGAGAACGCCTCCTAGTTTATTTGGGATAGATCGTAGGATGGCATATGCAAATAGGAAATATCATTCGGGTTTAATATGGGGAGGGGTTACTAGGGGGTTTGCGGGTGTGAAGTTTTCTGGGTCGCCTAGAAGGTT…
Myrmeciza_hemimelaena_JQ080541	TTAGAGGTTGAGTATCTTGTTTTCTAGGGTGCTGATGATTGGGAATAGGACTAGAAGGATTATGAAATAGGTGAGTGAGGCTAGTTGGCCGATGATAATGAATGGGTGTTCTACTGGTTGGCTGCCTACTCATGTGAGAATTAGGACGTTAGATACTAGGATTCAGAATATGAGTTGGGATAAGGGCCGAAAAATTATTGTTCGTTGTTTTGATTTATGTAGGAGGGGGACTAGGAGAAGGATAAGGATAGAGGTGATGAGGGCGAGAACGCCTCCTAGTTTATTTGGGATAGATCGTAGGATGGCATATGCAAATAGGAAATATCATTCGGGTTTAATATGGGGAGGGGTTACTAGGGGGTTTGCGGGTGTGAAGTTTTCTGGGTCGCCTAGAAGGTT…
Myrmeciza_hemimelaena_JQ080542	TTAGAGGTTGAGTATCTTGTTTTCTAGGGTGCTGATGATTGGGAATAGGACTAGAAGGATTATGAAATAGGTGAGTGAGGCTAGTTGGCCGATGATAATGAATGGGTGTTCTACTGGTTGGCTGCCTACTCATGTGAGAATTAGGACGTTAGATACTAGGATTCAGAATATGAGTTGGGATAAGGGCCGAAAAATTATTGTTCGTTGTTTTGATTTATGTAGGAGGGGGACTAGGAGAAGGATAAGGATAGAGGTGATGAGGGCGAGAACGCCTCCTAGTTTATTTGGGATAGATCGTAGGATGGCATATGCAAATAGGAAATATCATTCGGGTTTAATATGGGGAGGGGTTACTAGGGGGTTTGCGGGTGTGAAGTTTTCTGGGTCGCCTAGAAGGTT…
Myrmeciza_hemimelaena_JQ080540	TTAGAGGTTGAGTATCTTGTTTTCTAGGGTGCTGATGATTGGGAATAGGACTAGAAGGATTATGAAATAGGTGAGTGAGGCTAGTTGGCCGATGATAATGAATGGGTGTTCTACTGGTTGGCTGCCTACTCATGTGAGAATTAGGACGTTAGATACTAGGATTCAGAATATGAGTTGGGAGAAGGGTCGAAAAATTATTGTTCGTTGTTTTGATTTATGTAGGAGGGGGACTAGGAGAAGGATAAGGATAGAGGTGATGAGGGCGAGAACGCCTCCTAGTTTATTTGGGATAGATCGTAGGATGGCATATGCAAATAGGAAATATCATTCGGGTTTAATATGGGGAGGGGTTACTAGGGGGTTTGCGGGTGTGAAGTTTTCTGGGTCGCCTAGAAGGTT…
Myrmeciza_hemimelaena_JQ080537	TTAGAGGTTGAGTATCTTGTTTTCTAGGGTGCTGATGATTGGGAATAGGACTAGAAGGATTATGAAATAGGTGAGTGAGGCTAGTTGGCCGATGATAATGAATGGGTGTTCTACTGGTTGGCTGCCTACTCATGTGAGAACTAGGACGTTAGATACTAGGATTCAGAATATGAGTTGGGAGAAGGGCCGAAAAATTATTGTTCGTTGTTTTGATTTATGTAGGAGGGGGACTAGGAGAAGGATAAGGATAGAGGTGATGAGGGCGAGAACGCCTCCTAGTTTATTTGGGATAGATCGTAGGATGGCATATGCAAATAGGAAATATCATTCGGGTTTAATATGGGGAGGGGTTACTAGGGGGTTTGCGGGTGTGAAGTTTTCTGGGTCGCCTAGAAGGTT…
Myrmeciza_hemimelaena_JQ080539	TTAGAGGTTGAGTATCTTGTTTTCTAGGGTGCTGATGATTGGGAATAGGACTAGAAGGATTATGAAATAGGTGAGTGAGGCTAGTTGGCCGATGATAATGAATGGGTGTTCTACTGGTTGGCTGCCTACTCATGTGAGAACTAGGACGTTAGATACTAGGATTCAGAATATGAGTTGGGAGAAGGGCCGAAAAATTATTGTTCGTTGTTTTGATTTATGTAGGAGGGGGACTAGGAGAAGGATAAGGATAGAGGTGATGAGGGCGAGAACGCCTCCTAGTTTATTTGGGATAGATCGTAGGATGGCATATGCAAATAGGAAATATCATTCGGGTTTAATATGGGGAGGGGTTACTAGGGGGTTTGCGGGTGTGAAGTTTTCTGGGTCGCCTAGAAGGTT…
	;
End;
