# Supplementary material for: A latitudinal phylogeographic diversity gradient in birds
Source: PLoS Biol. 2017 Apr 13;15(4):e2001073. doi: 10.1371/journal.pbio.2001073 (PMC5390966; doi:10.1371/journal.pbio.2001073)
Supplement: S1 Data — (ZIP) [file pbio.2001073.s015.zip › S1_Data/Myrmeciza-loricata-squamosa.nex]

#NEXUS
Begin data;
	Dimensions ntax=88 nchar=1041;
	Format datatype=DNA gap=- missing=?;
	Matrix
Myrmeciza_ferruginea_HM637280	ATGAACCCCCAAGCTAAACTACTCTCCATCACAAGCCTACTCTTAGGAACTACCATTACAATCTCAAGCAACCATTGAATAATAGCATGAACTGGACTAGAAATAAATACCTTAGCAATTCTCCCCCTCATTTCAAAATCTCACCACCCACGAGCCATCGAAGCTGCAACAAAATATTTTCTCGTCCAAGCAGCCGCCTCTGCGTTACTTTTATTCTCTAGCATAACTAACGCATGATATACTGGACAATGAGACATTACTCAATTTACTCACCCTACATCATGCCTACTTCTCACTACAGCCATTTCAATAAAACTAGGATTAGTCCCATTTCACTTTTGATTCCCAGAAGTCCTCCAAGGTACATCCCTAACCACCGGCCTCCTACTAGCAACTGCC…
Myrmeciza_squamosa_KC715581	ATGAACCCCCAAGCTAAATTACTTTCCATCGCAAGCCTACTATTAGGAACAACCATTACAATCTCAAGTAGCCACTGAATAATAGCGTGAACTGGATTAGAAATTAATACTTTAGCAATTCTTCCCCTCATTTCAAAATCCCACCACCCACGAGCTATTGAAGCCACAACAAAATACTTCCTCATCCAAGCAGCCGCCTCTGCACTTCTCCTATTCTCTAGCATGACTAACGCATGACATACCGGACAATGAGACATTACTCAACTTACCCACCCCACATCATGTCTACTTCTTACAACAGCCATTTCAATAAAACTAGGATTAGTTCCATTTCACTTTTGATTCCCAGAAATCCTCCAAGGCACATCCCTAACCACCGGCCTACTACTAGCAACTGCC…
Myrmeciza_squamosa_KC715562	ATGAACCCCCAAGCTAAATTACTTTCCATCGCAAGCCTACTATTAGGAACAACCATTACAATCTCAAGTAGCCACTGAATAATAGCGTGAACTGGACTAGAAATTAATACTTTAGCAATTCTTCCCCTCATTTCAAAATCCCACCACCCACGAGCTATTGAAGCCACAACAAAATACTTCCTCATCCAAGCAGCCGCCTCTGCACTTCTCCTATTCTCTAGCATGACTAACGCATGACATACCGGACAATGAGACATTACTCAACTTACCCACCCCACATCATGTCTACTTCTTACAACAGCCATTTCAATAAAACTAGGATTAGTTCCATTTCACTTTTGATTCCCAGAAATCCTCCAAGGCACATCCCTAACCACCGGCCTACTACTAGCAACTGCC…
Myrmeciza_squamosa_KC715580	ATGAACCCCCAAGCTAAATTACTTTCCATCGCAAGCCTACTATTAGGAACAACCATTACAATCTCAAGTAGCCACTGAATAATAGCGTGAACTGGATTAGAAATTAATACTTTAGCAATTCTTCCCCTCATTTCAAAATCCCACCACCCACGAGCTATTGAAGCCACAACAAAATACTTCCTCGTCCAAGCAGCCGCCTCTGCACTTCTCCTATTCTCTAGCATGACTAACGCATGACATACCGGACAATGAGACATTACTCAACTTACCCACCCCACATCATGTCTACTTCTTACAACAGCCATTTCAATAAAACTAGGATTAGTTCCATTTCACTTTTGATTCCCAGAAATCCTCCAAGGCACATCCCTAACCACCGGCCTACTACTAGCAACTGCC…
Myrmeciza_squamosa_KC715547	ATGAACCCCCAAGCTAAATTACTTTCCATCGCAAGCCTACTATTAGGAACAACCATTACAATCTCAAGTAGCCACTGAATAATAGCGTGAACTGGATTAGAAATTAATACTTTAGCAATTCTTCCCCTCATTTCAAAATCCCACCACCCACGAGCTATTGAAGCCACAACAAAATACTTCCTCGTCCAAGCAGCCGCCTCTGCACTTCTCCTATTCTCTAGCATGACTAACGCATGACATACCGGACAATGAGACATTACTCAACTTACCCACCCCACATCATGTCTACTTCTTACAACAGCCATTTCAATAAAACTAGGATTAGTTCCATTTCACTTTTGATTCCCAGAAATCCTCCAAGGCACATCCCTAACCACCGGCCTACTACTAGCAACTGCC…
Myrmeciza_squamosa_KC715549	ATGAACCCCCAAGCTAAATTACTTTCCATCGCAAGCCTACTATTAGGAACAACCATTACAATCTCAAGTAGCCACTGAATAATAGCGTGAACTGGATTAGAAATTAATACTTTAGCAATTCTTCCCCTCATTTCAAAATCCCACCACCCACGAGCTATTGAAGCCACAACAAAATACTTCCTCGTCCAAGCAGCCGCCTCTGCACTTCTCCTATTCTCTAGCATGACTAACGCATGACATACCGGACAATGAGACATTACTCAACTTACCCACCCCACATCATGTCTACTTCTTACAACAGCCATTTCAATAAAACTAGGATTAGTTCCATTTCACTTTTGATTCCCAGAAATCCTCCAAGGCACATCCCTAACCACCGGCCTACTACTAGCAACTGCC…
Myrmeciza_squamosa_KC715576	ATGAACCCCCAAGCTAAATTACTTTCCATCGCAAGCCTACTATTAGGAACAACCATTACAATCTCAAGTAGCCACTGAATAATAGCGTGAACTGGATTAGAAATTAATACTTTAGCAATTCTTCCCCTCATTTCAAAATCCCACCACCCACGAGCTATTGAAGCCACAACAAAATACTTCCTCGTCCAAGCAGCCGCCTCTGCACTTCTCCTATTCTCTAGCATGACTAACGCATGACATACCGGACAATGAGACATTACTCAACTTACCCACCCCACATCATGTCTACTTCTTACAACAGCCATTTCAATAAAACTAGGATTAGTTCCATTTCACTTTTGATTCCCAGAAATCCTCCAAGGCACATCCCTAACCACCGGCCTACTACTAGCAACTGCC…
Myrmeciza_squamosa_KC715583	ATGAACCCCCAAGCTAAATTACTTTCCATCGCAAGCCTACTATTAGGAACAACCATTACAATCTCAAGTAGCCACTGAATAATAGCGTGAACTGGATTAGAAATTAATACTTTAGCAATTCTTCCCCTCATTTCAAAATCCCACCACCCACGAGCTATTGAAGCCACAACAAAATACTTCCTCGTCCAAGCAGCCGCCTCTGCACTTCTCCTATTCTCTAGCATGACTAACGCATGACATACCGGACAATGAGACATTACTCAACTTACCCACCCCACATCATGTCTACTTCTTACAACAGCCATTTCAATAAAACTAGGATTAGTTCCATTTCACTTTTGATTCCCAGAAATCCTCCAAGGCACATCCCTAACCACCGGCCTACTACTAGCAACTGCC…
Myrmeciza_squamosa_KC715556	ATGAACCCCCAAGCTAAATTACTTTCCATCGCAAGCCTACTATTAGGGACAACCATTACAATCTCAAGTAGCCACTGAATAATAGCGTGAACTGGACTAGAAATTAATACTTTAGCAATTCTTCCCCTCATTTCAAAATCCCACCACCCACGAGCTATTGAAGCCACAACAAAATACTTCCTCGTCCAAGCAGCCGCCTCTGCACTTCTCCTATTCTCTAGCATGACTAACGCATGACATACCGGACAATGAGACATTACTCAACTTACCCACCCCACATCATGTCTACTTCTTACAACAGCCATTTCAATAAAACTAGGATTAGTTCCATTTCACTTTTGATTCCCAGAAATCCTCCAAGGCACATCCCTAACCACCGGCCTACTACTAGCAACTGCC…
Myrmeciza_squamosa_KC715557	ATGAACCCCCAAGCTAAATTACTTTCCATCGCAAGCCTACTATTAGGAACAACCATTACAATCTCAAGTAGCCACTGAATAATAGCGTGAACTGGACTAGAAATTAATACTTTAGCAATTCTTCCCCTCATTTCAAAATCCCACCACCCACGAGCTATTGAAGCCACAACAAAATACTTCCTCGTCCAAGCAGCCGCCTCTGCACTTCTCCTATTCTCTAGCATGACTAACGCATGACATACCGGACAATGAGACATTACTCAACTTACCCACCCCACATCATGTCTACTTCTTACAACAGCCATTTCAATAAAACTAGGATTAGTTCCATTTCACTTTTGATTCCCAGAAATCCTCCAAGGCACATCCCTAACCACCGGCCTACTACTAGCAACTGCC…
Myrmeciza_squamosa_KC715574	ATGAACCCCCAAGCTAAATTACTTTCCATCGCAAGCCTACTATTAGGAACAACCATTACAATCTCAAGTAGCCACTGAATAATAGCGTGAACTGGACTAGAAATTAATACTTTAGCAATTCTTCCCCTCATTTCAAAATCCCACCACCCACGAGCTATTGAAGCCACAACAAAATACTTCCTCGTCCAAGCAGCCGCCTCTGCACTTCTCCTATTCTCTAGCATGACTAACGCATGACATACCGGACAATGAGACATTACTCAACTTACCCACCCCACATCATGTCTACTTCTTACAACAGCCATTTCAATAAAACTAGGATTAGTTCCATTTCACTTTTGATTCCCAGAAATCCTCCAAGGCACATCCCTAACCACCGGCCTACTACTAGCAACTGCC…
Myrmeciza_squamosa_KC715561	ATGAACCCCCAAGCTAAATTACTTTCCATCGCAAGCCTACTATTAGGAACAACCATTACAATCTCAAGTAGCCACTGGATAATAGCGTGAACTGGACTAGAAATTAATACTTTAGCAATTCTTCCCCTCATTTCAAAATCCCACCACCCACGAGCTATTGAAGCCACAACAAAATACTTCCTCGTCCAAGCAGCCGCCTCTGCACTTCTCCTATTCTCTAGCATGACTAACGCATGACATACCGGACAATGAGACATTACTCAACTTACCCACCCCACATCATGTCTACTTCTTACAACAGCCATTTCAATAAAACTAGGATTAGTTCCATTTCACTTTTGATTCCCAGAAATCCTCCAAGGCACATCCCTAACCACCGGCCTACTACTAGCAACTGCC…
Myrmeciza_squamosa_KC715563	ATGAACCCCCAAGCTAAATTACTTTCCATCGCAAGCCTACTATTAGGAACAACCATTACAATCTCAAGTAGCCACTGGATAATAGCGTGAACTGGACTAGAAATTAATACTTTAGCAATTCTTCCCCTCATTTCAAAATCCCACCACCCACGAGCTATTGAAGCCACAACAAAATACTTCCTCGTCCAAGCAGCCGCCTCTGCACTTCTCCTATTCTCTAGCATGACTAACGCATGACATACCGGACAATGAGACATTACTCAACTTACCCACCCCACATCATGTCTACTTCTTACAACAGCCATTTCAATAAAACTAGGATTAGTTCCATTTCACTTTTGATTCCCAGAAATCCTCCAAGGCACATCCCTAACCACCGGCCTACTACTAGCAACTGCC…
Myrmeciza_squamosa_KC715565	ATGAACCCCCAAGCTAAATTACTTTCCATCGCAAGCCTACTATTAGGAACAACCATTACAATCTCAAGTAGCCACTGGATAATAGCGTGAACTGGACTAGAAATTAATACTTTAGCAATTCTTCCCCTCATTTCAAAATCCCACCACCCACGAGCTATTGAAGCCACAACAAAATACTTCCTCGTCCAAGCAGCCGCCTCTGCACTTCTCCTATTCTCTAGCATGACTAACGCATGACATACCGGACAATGAGACATTACTCAACTTACCCACCCCACATCATGTCTACTTCTTACAACAGCCATTTCAATAAAACTAGGATTAGTTCCATTTCACTTTTGATTCCCAGAAATCCTCCAAGGCACATCCCTAACCACCGGCCTACTACTAGCAACTGCC…
Myrmeciza_squamosa_KC715577	ATGAACCCCCAAGCTAAATTACTTTCCATCGCAAGCCTACTATTAGGAACAACCATTACAATCTCAAGTAGCCACTGAATAATAGCGTGAACTGGACTAGAAATTAATACTTTAGCAATTCTTCCCCTCATTTCAAAATCCCACCACCCACGAGCTATTGAAGCCACAACAAAATACTTCCTCGTCCAAGCAGCCGCCTCTGCACTTCTCCTATTCTCTAGCATGACTAACGCATGACATACCGGACAATGAGACATTACTCAACTTACCCACCCCACATCATGTCTACTTCTTACAACAGCCATTTCAATAAAACTAGGATTAGTTCCATTTCACTTTTGATTCCCAGAAATCCTCCAAGGCACATCCCTAACCACCGGCCTACTACTAGCAACTGCC…
Myrmeciza_squamosa_KC715548	ATGAACCCCCAAGCTAAATTACTTTCCATCGCAAGCCTACTATTAGGAACAACCATTACAATCTCAAGTAGCCACTGAATAATAGCGTGAACTGGACTAGAAATTAATACTTTAGCAATTCTTCCCCTCATTTCAAAATCCCACCACCCACGAGCTATTGAAGCCACAACAAAATACTTCCTCGTCCAAGCAGCCGCCTCTGCACTTCTCCTATTCTCTAGCATGACTAACGCATGACATACCGGACAATGAGACATTACTCAACTTACCCACCCCACATCATGTCTACTTCTTACAACAGCCATTTCAATAAAACTAGGATTAGTTCCATTTCACTTTTGATTCCCAGAAATCCTCCAAGGCACATCCCTAACCACCGGCCTACTACTAGCAACTGCC…
Myrmeciza_squamosa_KC715550	ATGAACCCCCAAGCTAAATTACTTTCCATCGCAAGCCTACTATTAGGAACAACCATTACAATCTCAAGTAGCCACTGAATAATAGCGTGAACTGGACTAGAAATTAATACTTTAGCAATTCTTCCCCTCATTTCAAAATCCCACCACCCACGAGCTATTGAAGCCACAACAAAATACTTCCTCGTCCAAGCAGCCGCCTCTGCACTTCTCCTATTCTCTAGCATGACTAACGCATGACATACCGGACAATGAGACATTACTCAACTTACCCACCCCACATCATGTCTACTTCTTACAACAGCCATTTCAATAAAACTAGGATTAGTTCCATTTCACTTTTGATTCCCAGAAATCCTCCAAGGCACATCCCTAACCACCGGCCTACTACTAGCAACTGCC…
Myrmeciza_squamosa_KC715551	ATGAACCCCCAAGCTAAATTACTTTCCATCGCAAGCCTACTATTAGGAACAACCATTACAATCTCAAGTAGCCACTGAATAATAGCGTGAACTGGACTAGAAATTAATACTTTAGCAATTCTTCCCCTCATTTCAAAATCCCACCACCCACGAGCTATTGAAGCCACAACAAAATACTTCCTCGTCCAAGCAGCCGCCTCTGCACTTCTCCTATTCTCTAGCATGACTAACGCATGACATACCGGACAATGAGACATTACTCAACTTACCCACCCCACATCATGTCTACTTCTTACAACAGCCATTTCAATAAAACTAGGATTAGTTCCATTTCACTTTTGATTCCCAGAAATCCTCCAAGGCACATCCCTAACCACCGGCCTACTACTAGCAACTGCC…
Myrmeciza_squamosa_KC715552	ATGAACCCCCAAGCTAAATTACTTTCCATCGCAAGCCTACTATTAGGAACAACCATTACAATCTCAAGTAGCCACTGAATAATAGCGTGAACTGGACTAGAAATTAATACTTTAGCAATTCTTCCCCTCATTTCAAAATCCCACCACCCACGAGCTATTGAAGCCACAACAAAATACTTCCTCGTCCAAGCAGCCGCCTCTGCACTTCTCCTATTCTCTAGCATGACTAACGCATGACATACCGGACAATGAGACATTACTCAACTTACCCACCCCACATCATGTCTACTTCTTACAACAGCCATTTCAATAAAACTAGGATTAGTTCCATTTCACTTTTGATTCCCAGAAATCCTCCAAGGCACATCCCTAACCACCGGCCTACTACTAGCAACTGCC…
Myrmeciza_squamosa_KC715553	ATGAACCCCCAAGCTAAATTACTTTCCATCGCAAGCCTACTATTAGGAACAACCATTACAATCTCAAGTAGCCACTGAATAATAGCGTGAACTGGACTAGAAATTAATACTTTAGCAATTCTTCCCCTCATTTCAAAATCCCACCACCCACGAGCTATTGAAGCCACAACAAAATACTTCCTCGTCCAAGCAGCCGCCTCTGCACTTCTCCTATTCTCTAGCATGACTAACGCATGACATACCGGACAATGAGACATTACTCAACTTACCCACCCCACATCATGTCTACTTCTTACAACAGCCATTTCAATAAAACTAGGATTAGTTCCATTTCACTTTTGATTCCCAGAAATCCTCCAAGGCACATCCCTAACCACCGGCCTACTACTAGCAACTGCC…
Myrmeciza_squamosa_KC715554	ATGAACCCCCAAGCTAAATTACTTTCCATCGCAAGCCTACTATTAGGAACAACCATTACAATCTCAAGTAGCCACTGAATAATAGCGTGAACTGGACTAGAAATTAATACTTTAGCAATTCTTCCCCTCATTTCAAAATCCCACCACCCACGAGCTATTGAAGCCACAACAAAATACTTCCTCGTCCAAGCAGCCGCCTCTGCACTTCTCCTATTCTCTAGCATGACTAACGCATGACATACCGGACAATGAGACATTACTCAACTTACCCACCCCACATCATGTCTACTTCTTACAACAGCCATTTCAATAAAACTAGGATTAGTTCCATTTCACTTTTGATTCCCAGAAATCCTCCAAGGCACATCCCTAACCACCGGCCTACTACTAGCAACTGCC…
Myrmeciza_squamosa_KC715555	ATGAACCCCCAAGCTAAATTACTTTCCATCGCAAGCCTACTATTAGGAACAACCATTACAATCTCAAGTAGCCACTGAATAATAGCGTGAACTGGACTAGAAATTAATACTTTAGCAATTCTTCCCCTCATTTCAAAATCCCACCACCCACGAGCTATTGAAGCCACAACAAAATACTTCCTCGTCCAAGCAGCCGCCTCTGCACTTCTCCTATTCTCTAGCATGACTAACGCATGACATACCGGACAATGAGACATTACTCAACTTACCCACCCCACATCATGTCTACTTCTTACAACAGCCATTTCAATAAAACTAGGATTAGTTCCATTTCACTTTTGATTCCCAGAAATCCTCCAAGGCACATCCCTAACCACCGGCCTACTACTAGCAACTGCC…
Myrmeciza_squamosa_KC715558	ATGAACCCCCAAGCTAAATTACTTTCCATCGCAAGCCTACTATTAGGAACAACCATTACAATCTCAAGTAGCCACTGAATAATAGCGTGAACTGGACTAGAAATTAATACTTTAGCAATTCTTCCCCTCATTTCAAAATCCCACCACCCACGAGCTATTGAAGCCACAACAAAATACTTCCTCGTCCAAGCAGCCGCCTCTGCACTTCTCCTATTCTCTAGCATGACTAACGCATGACATACCGGACAATGAGACATTACTCAACTTACCCACCCCACATCATGTCTACTTCTTACAACAGCCATTTCAATAAAACTAGGATTAGTTCCATTTCACTTTTGATTCCCAGAAATCCTCCAAGGCACATCCCTAACCACCGGCCTACTACTAGCAACTGCC…
Myrmeciza_squamosa_KC715559	ATGAACCCCCAAGCTAAATTACTTTCCATCGCAAGCCTACTATTAGGAACAACCATTACAATCTCAAGTAGCCACTGAATAATAGCGTGAACTGGACTAGAAATTAATACTTTAGCAATTCTTCCCCTCATTTCAAAATCCCACCACCCACGAGCTATTGAAGCCACAACAAAATACTTCCTCGTCCAAGCAGCCGCCTCTGCACTTCTCCTATTCTCTAGCATGACTAACGCATGACATACCGGACAATGAGACATTACTCAACTTACCCACCCCACATCATGTCTACTTCTTACAACAGCCATTTCAATAAAACTAGGATTAGTTCCATTTCACTTTTGATTCCCAGAAATCCTCCAAGGCACATCCCTAACCACCGGCCTACTACTAGCAACTGCC…
Myrmeciza_squamosa_KC715560	ATGAACCCCCAAGCTAAATTACTTTCCATCGCAAGCCTACTATTAGGAACAACCATTACAATCTCAAGTAGCCACTGAATAATAGCGTGAACTGGACTAGAAATTAATACTTTAGCAATTCTTCCCCTCATTTCAAAATCCCACCACCCACGAGCTATTGAAGCCACAACAAAATACTTCCTCGTCCAAGCAGCCGCCTCTGCACTTCTCCTATTCTCTAGCATGACTAACGCATGACATACCGGACAATGAGACATTACTCAACTTACCCACCCCACATCATGTCTACTTCTTACAACAGCCATTTCAATAAAACTAGGATTAGTTCCATTTCACTTTTGATTCCCAGAAATCCTCCAAGGCACATCCCTAACCACCGGCCTACTACTAGCAACTGCC…
Myrmeciza_squamosa_KC715564	ATGAACCCCCAAGCTAAATTACTTTCCATCGCAAGCCTACTATTAGGAACAACCATTACAATCTCAAGTAGCCACTGAATAATAGCGTGAACTGGACTAGAAATTAATACTTTAGCAATTCTTCCCCTCATTTCAAAATCCCACCACCCACGAGCTATTGAAGCCACAACAAAATACTTCCTCGTCCAAGCAGCCGCCTCTGCACTTCTCCTATTCTCTAGCATGACTAACGCATGACATACCGGACAATGAGACATTACTCAACTTACCCACCCCACATCATGTCTACTTCTTACAACAGCCATTTCAATAAAACTAGGATTAGTTCCATTTCACTTTTGATTCCCAGAAATCCTCCAAGGCACATCCCTAACCACCGGCCTACTACTAGCAACTGCC…
Myrmeciza_squamosa_KC715566	ATGAACCCCCAAGCTAAATTACTTTCCATCGCAAGCCTACTATTAGGAACAACCATTACAATCTCAAGTAGCCACTGAATAATAGCGTGAACTGGACTAGAAATTAATACTTTAGCAATTCTTCCCCTCATTTCAAAATCCCACCACCCACGAGCTATTGAAGCCACAACAAAATACTTCCTCGTCCAAGCAGCCGCCTCTGCACTTCTCCTATTCTCTAGCATGACTAACGCATGACATACCGGACAATGAGACATTACTCAACTTACCCACCCCACATCATGTCTACTTCTTACAACAGCCATTTCAATAAAACTAGGATTAGTTCCATTTCACTTTTGATTCCCAGAAATCCTCCAAGGCACATCCCTAACCACCGGCCTACTACTAGCAACTGCC…
Myrmeciza_squamosa_KC715567	ATGAACCCCCAAGCTAAATTACTTTCCATCGCAAGCCTACTATTAGGAACAACCATTACAATCTCAAGTAGCCACTGAATAATAGCGTGAACTGGACTAGAAATTAATACTTTAGCAATTCTTCCCCTCATTTCAAAATCCCACCACCCACGAGCTATTGAAGCCACAACAAAATACTTCCTCGTCCAAGCAGCCGCCTCTGCACTTCTCCTATTCTCTAGCATGACTAACGCATGACATACCGGACAATGAGACATTACTCAACTTACCCACCCCACATCATGTCTACTTCTTACAACAGCCATTTCAATAAAACTAGGATTAGTTCCATTTCACTTTTGATTCCCAGAAATCCTCCAAGGCACATCCCTAACCACCGGCCTACTACTAGCAACTGCC…
Myrmeciza_squamosa_KC715568	ATGAACCCCCAAGCTAAATTACTTTCCATCGCAAGCCTACTATTAGGAACAACCATTACAATCTCAAGTAGCCACTGAATAATAGCGTGAACTGGACTAGAAATTAATACTTTAGCAATTCTTCCCCTCATTTCAAAATCCCACCACCCACGAGCTATTGAAGCCACAACAAAATACTTCCTCGTCCAAGCAGCCGCCTCTGCACTTCTCCTATTCTCTAGCATGACTAACGCATGACATACCGGACAATGAGACATTACTCAACTTACCCACCCCACATCATGTCTACTTCTTACAACAGCCATTTCAATAAAACTAGGATTAGTTCCATTTCACTTTTGATTCCCAGAAATCCTCCAAGGCACATCCCTAACCACCGGCCTACTACTAGCAACTGCC…
Myrmeciza_squamosa_KC715569	ATGAACCCCCAAGCTAAATTACTTTCCATCGCAAGCCTACTATTAGGAACAACCATTACAATCTCAAGTAGCCACTGAATAATAGCGTGAACTGGACTAGAAATTAATACTTTAGCAATTCTTCCCCTCATTTCAAAATCCCACCACCCACGAGCTATTGAAGCCACAACAAAATACTTCCTCGTCCAAGCAGCCGCCTCTGCACTTCTCCTATTCTCTAGCATGACTAACGCATGACATACCGGACAATGAGACATTACTCAACTTACCCACCCCACATCATGTCTACTTCTTACAACAGCCATTTCAATAAAACTAGGATTAGTTCCATTTCACTTTTGATTCCCAGAAATCCTCCAAGGCACATCCCTAACCACCGGCCTACTACTAGCAACTGCC…
Myrmeciza_squamosa_KC715570	ATGAACCCCCAAGCTAAATTACTTTCCATCGCAAGCCTACTATTAGGAACAACCATTACAATCTCAAGTAGCCACTGAATAATAGCGTGAACTGGACTAGAAATTAATACTTTAGCAATTCTTCCCCTCATTTCAAAATCCCACCACCCACGAGCTATTGAAGCCACAACAAAATACTTCCTCGTCCAAGCAGCCGCCTCTGCACTTCTCCTATTCTCTAGCATGACTAACGCATGACATACCGGACAATGAGACATTACTCAACTTACCCACCCCACATCATGTCTACTTCTTACAACAGCCATTTCAATAAAACTAGGATTAGTTCCATTTCACTTTTGATTCCCAGAAATCCTCCAAGGCACATCCCTAACCACCGGCCTACTACTAGCAACTGCC…
Myrmeciza_squamosa_KC715571	ATGAACCCCCAAGCTAAATTACTTTCCATCGCAAGCCTACTATTAGGAACAACCATTACAATCTCAAGTAGCCACTGAATAATAGCGTGAACTGGACTAGAAATTAATACTTTAGCAATTCTTCCCCTCATTTCAAAATCCCACCACCCACGAGCTATTGAAGCCACAACAAAATACTTCCTCGTCCAAGCAGCCGCCTCTGCACTTCTCCTATTCTCTAGCATGACTAACGCATGACATACCGGACAATGAGACATTACTCAACTTACCCACCCCACATCATGTCTACTTCTTACAACAGCCATTTCAATAAAACTAGGATTAGTTCCATTTCACTTTTGATTCCCAGAAATCCTCCAAGGCACATCCCTAACCACCGGCCTACTACTAGCAACTGCC…
Myrmeciza_squamosa_KC715572	ATGAACCCCCAAGCTAAATTACTTTCCATCGCAAGCCTACTATTAGGAACAACCATTACAATCTCAAGTAGCCACTGAATAATAGCGTGAACTGGACTAGAAATTAATACTTTAGCAATTCTTCCCCTCATTTCAAAATCCCACCACCCACGAGCTATTGAAGCCACAACAAAATACTTCCTCGTCCAAGCAGCCGCCTCTGCACTTCTCCTATTCTCTAGCATGACTAACGCATGACATACCGGACAATGAGACATTACTCAACTTACCCACCCCACATCATGTCTACTTCTTACAACAGCCATTTCAATAAAACTAGGATTAGTTCCATTTCACTTTTGATTCCCAGAAATCCTCCAAGGCACATCCCTAACCACCGGCCTACTACTAGCAACTGCC…
Myrmeciza_squamosa_KC715573	ATGAACCCCCAAGCTAAATTACTTTCCATCGCAAGCCTACTATTAGGAACAACCATTACAATCTCAAGTAGCCACTGAATAATAGCGTGAACTGGACTAGAAATTAATACTTTAGCAATTCTTCCCCTCATTTCAAAATCCCACCACCCACGAGCTATTGAAGCCACAACAAAATACTTCCTCGTCCAAGCAGCCGCCTCTGCACTTCTCCTATTCTCTAGCATGACTAACGCATGACATACCGGACAATGAGACATTACTCAACTTACCCACCCCACATCATGTCTACTTCTTACAACAGCCATTTCAATAAAACTAGGATTAGTTCCATTTCACTTTTGATTCCCAGAAATCCTCCAAGGCACATCCCTAACCACCGGCCTACTACTAGCAACTGCC…
Myrmeciza_squamosa_KC715575	ATGAACCCCCAAGCTAAATTACTTTCCATCGCAAGCCTACTATTAGGAACAACCATTACAATCTCAAGTAGCCACTGAATAATAGCGTGAACTGGACTAGAAATTAATACTTTAGCAATTCTTCCCCTCATTTCAAAATCCCACCACCCACGAGCTATTGAAGCCACAACAAAATACTTCCTCGTCCAAGCAGCCGCCTCTGCACTTCTCCTATTCTCTAGCATGACTAACGCATGACATACCGGACAATGAGACATTACTCAACTTACCCACCCCACATCATGTCTACTTCTTACAACAGCCATTTCAATAAAACTAGGATTAGTTCCATTTCACTTTTGATTCCCAGAAATCCTCCAAGGCACATCCCTAACCACCGGCCTACTACTAGCAACTGCC…
Myrmeciza_squamosa_KC715578	ATGAACCCCCAAGCTAAATTACTTTCCATCGCAAGCCTACTATTAGGAACAACCATTACAATCTCAAGTAGCCACTGAATAATAGCGTGAACTGGACTAGAAATTAATACTTTAGCAATTCTTCCCCTCATTTCAAAATCCCACCACCCACGAGCTATTGAAGCCACAACAAAATACTTCCTCGTCCAAGCAGCCGCCTCTGCACTTCTCCTATTCTCTAGCATGACTAACGCATGACATACCGGACAATGAGACATTACTCAACTTACCCACCCCACATCATGTCTACTTCTTACAACAGCCATTTCAATAAAACTAGGATTAGTTCCATTTCACTTTTGATTCCCAGAAATCCTCCAAGGCACATCCCTAACCACCGGCCTACTACTAGCAACTGCC…
Myrmeciza_squamosa_KC715579	ATGAACCCCCAAGCTAAATTACTTTCCATCGCAAGCCTACTATTAGGAACAACCATTACAATCTCAAGTAGCCACTGAATAATAGCGTGAACTGGACTAGAAATTAATACTTTAGCAATTCTTCCCCTCATTTCAAAATCCCACCACCCACGAGCTATTGAAGCCACAACAAAATACTTCCTCGTCCAAGCAGCCGCCTCTGCACTTCTCCTATTCTCTAGCATGACTAACGCATGACATACCGGACAATGAGACATTACTCAACTTACCCACCCCACATCATGTCTACTTCTTACAACAGCCATTTCAATAAAACTAGGATTAGTTCCATTTCACTTTTGATTCCCAGAAATCCTCCAAGGCACATCCCTAACCACCGGCCTACTACTAGCAACTGCC…
Myrmeciza_squamosa_KC715582	ATGAACCCCCAAGCTAAATTACTTTCCATCGCAAGCCTACTATTAGGAACAACCATTACAATCTCAAGTAGCCACTGAATAATAGCGTGAACTGGACTAGAAATTAATACTTTAGCAATTCTTCCCCTCATTTCAAAATCCCACCACCCACGAGCTATTGAAGCCACAACAAAATACTTCCTCGTCCAAGCAGCCGCCTCTGCACTTCTCCTATTCTCTAGCATGACTAACGCATGACATACCGGACAATGAGACATTACTCAACTTACCCACCCCACATCATGTCTACTTCTTACAACAGCCATTTCAATAAAACTAGGATTAGTTCCATTTCACTTTTGATTCCCAGAAATCCTCCAAGGCACATCCCTAACCACCGGCCTACTACTAGCAACTGCC…
Myrmeciza_squamosa_KC715584	ATGAACCCCCAAGCTAAATTACTTTCCATCGCAAGCCTACTATTAGGAACAACCATTACAATCTCAAGTAGCCACTGAATAATAGCGTGAACTGGACTAGAAATTAATACTTTAGCAATTCTTCCCCTCATTTCAAAATCCCACCACCCACGAGCTATTGAAGCCACAACAAAATACTTCCTCGTCCAAGCAGCCGCCTCTGCACTTCTCCTATTCTCTAGCATGACTAACGCATGACATACCGGACAATGAGACATTACTCAACTTACCCACCCCACATCATGTCTACTTCTTACAACAGCCATTTCAATAAAACTAGGATTAGTTCCATTTCACTTTTGATTCCCAGAAATCCTCCAAGGCACATCCCTAACCACCGGCCTACTACTAGCAACTGCC…
Myrmeciza_squamosa_KC715585	ATGAACCCCCAAGCTAAATTACTTTCCATCGCAAGCCTACTATTAGGAACAACCATTACAATCTCAAGTAGCCACTGAATAATAGCGTGAACTGGACTAGAAATTAATACTTTAGCAATTCTTCCCCTCATTTCAAAATCCCACCACCCACGAGCTATTGAAGCCACAACAAAATACTTCCTCGTCCAAGCAGCCGCCTCTGCACTTCTCCTATTCTCTAGCATGACTAACGCATGACATACCGGACAATGAGACATTACTCAACTTACCCACCCCACATCATGTCTACTTCTTACAACAGCCATTTCAATAAAACTAGGATTAGTTCCATTTCACTTTTGATTCCCAGAAATCCTCCAAGGCACATCCCTAACCACCGGCCTACTACTAGCAACTGCC…
Myrmeciza_squamosa_KC715586	ATGAACCCCCAAGCTAAATTACTTTCCATCGCAAGCCTACTATTAGGAACAACCATTACAATCTCAAGTAGCCACTGAATAATAGCGTGAACTGGACTAGAAATTAATACTTTAGCAATTCTTCCCCTCATTTCAAAATCCCACCACCCACGAGCTATTGAAGCCACAACAAAATACTTCCTCGTCCAAGCAGCCGCCTCTGCACTTCTCCTATTCTCTAGCATGACTAACGCATGACATACCGGACAATGAGACATTACTCAACTTACCCACCCCACATCATGTCTACTTCTTACAACAGCCATTTCAATAAAACTAGGATTAGTTCCATTTCACTTTTGATTCCCAGAAATCCTCCAAGGCACATCCCTAACCACCGGCCTACTACTAGCAACTGCC…
Myrmeciza_loricata_KC715507	ATGAACCCCCAAGCTAAATTACTTTCCATCGCAAGCCTACTCTTAGGAACAACCATTACAATCTCAAGTAACCATTGAATAATAGCATGAACTGGACTAGAAATTAATACTTTAGCAATTCTCCCCCTCATTTCAAAATCCCATCACCCACGAGCCATTGAAGCCACAACAAAATATTTCCTTGTCCAAGCAGCCGCCTCCGCACTTCTTCTATTCTCTAGCATGACTAACGCATGATATACCGGACAATGAGACATTACTCAACTTACCCACCCCACATCGTGTCTACTTCTTACAACAGCTATCTCAATAAAACTAGGATTAGTCCCATTTCACTTTTGATTCCCAGAAATCCTCCAAGGCACATCCTTAACCACCGGTCTCCTGCTAGCAACTGTC…
Myrmeciza_loricata_KC715502	ATGAACCCCCAAGCTAAATTACTTTCCATCGCAAGCCTACTCTTAGGAACAACCATTACAATCTCAAGTAGCCATTGAATAATAGCATGAACTGGACTAGAAATTAATACTTTAGCAATTCTCCCCCTCATTTCAAAATCCCATCACCCACGAGCCATTGAAGCCACAACAAAATATTTCCTTGTTCAAGCAGCCGCCTCCGCACTTCTTCTATTCTCTAGCATGACTAACGCATGATATACCGGACAATGAGACATTACTCAACTTACCCACCCCACATCGTGTCTACTTCTTACAACAGCTATTTCAATAAAACTAGGATTAGTCCCATTTCACTTTTGATTCCCAGAAATCCTCCAAGGCACATCCTTAACCACCGGTCTCCTGCTAGCAACTGTC…
Myrmeciza_loricata_KC715535	ATGAACCCCCAAGCTAAATTACTTTCCATCGCAAGCCTACTCTTAGGAACAACCATTACAATCTCAAGTAGCCATTGAATAATAGCATGAACTGGACTAGAAATTAATACTTTAGCAATTCTCCCCCTCATTTCAAAATCCCATCACCCACGAGCCATTGAAGCCACAACAAAATATTTCCTTGTCCAAGCAGCCGCCTCCGCACTTCTTCTATTCTCTAGCATGACTAACGCATGATATACCGGACAATGAGACATTACTCAACTTACCCACCCCACATCGTGTCTACTTCTTACAACAGCTATTTCAATAAAACTAGGATTAGTCCCATTTCACTTTTGATTCCCAGAAATCCTCCAAGGCACATCCTTAACCACCGGTCTCCTGCTAGCAACTGTC…
Myrmeciza_loricata_KC715539	ATGAACCCCCAAGCTAAATTACTTTCCATCGCAAGCCTACTCTTAGGAACAACCATTACAATCTCAAGTAGCCATTGAATAATAGCATGAACTGGACTAGAAATTAATACTTTAGCAATTCTCCCCCTCATTTCAAAATCCCATCACCCACGAGCCATTGAAGCCACAACAAAATATTTCCTTGTCCAAGCAGCCGCCTCCGCACTTCTTCTATTCTCTAGCATGACTAACGCATGATATACCGGACAATGAGACATTACTCAACTTACCCACCCCACATCGTGTCTACTTCTTACAACAGCTATTTCAATAAAACTAGGATTAGTCCCATTTCACTTTTGATTCCCAGAAATCCTCCAAGGCACATCCTTAACCACCGGTCTCCTGCTAGCAACTGTC…
Myrmeciza_loricata_KC715540	ATGAACCCCCAAGCTAAATTACTTTCCATCGCAAGCCTACTCTTAGGAACAACCATTACAATCTCAAGTAGCCATTGAATAATAGCATGAACTGGACTAGAAATTAATACTTTAGCAATTCTCCCCCTCATTTCAAAATCCCATCACCCACGAGCCATTGAAGCCACAACAAAATATTTCCTTGTCCAAGCAGCCGCCTCCGCACTTCTTCTATTCTCTAGCATGACTAACGCATGATATACCGGACAATGAGACATTACTCAACTTACCCACCCCACATCGTGTCTACTTCTTACAACAGCTATTTCAATAAAACTAGGATTAGTCCCATTTCACTTTTGATTCCCAGAAATCCTCCAAGGCACATCCTTAACCACCGGTCTCCTGCTAGCAACTGTC…
Myrmeciza_loricata_KC715541	ATGAACCCCCAAGCTAAATTACTTTCCATCGCAAGCCTACTCTTAGGAACAACCATTACAATCTCAAGTAGCCATTGAATAATAGCATGAACTGGACTAGAAATTAATACTTTAGCAATTCTCCCCCTCATTTCAAAATCCCATCACCCACGAGCCATTGAAGCCACAACAAAATATTTCCTTGTCCAAGCAGCCGCCTCCGCACTTCTTCTATTCTCTAGCATGACTAACGCATGATATACCGGACAATGAGACATTACTCAACTTACCCACCCCACATCGTGTCTACTTCTTACAACAGCTATTTCAATAAAACTAGGATTAGTCCCATTTCACTTTTGATTCCCAGAAATCCTCCAAGGCACATCCTTAACCACCGGTCTCCTGCTAGCAACTGTC…
Myrmeciza_loricata_KC715534	ATGAACCCCCAAGCTAAATTACTTTCCATCGCAAGCCTACTCTTAGGAACAACCATTACAATCTCAAGTAGCCATTGAATAATAGCATGAACTGGACTAGAAATTAATACTTTAGCAATTCTCCCCCTCATTTCAAAATCCCATCACCCACGAGCCATTGAAGCCACAACAAAATATTTCCTTGTCCAAGCAGCCGCCTCCGCACTTCTTCTATTCTCTAGCATGACTAACGCATGATATACCGGACAATGAGACATTACTCAACTTACCCACCCCACATCGTGCCTACTTCTTACAACAGCTATTTCAATAAAACTAGGATTAGTCCCATTTCACTTTTGATTCCCAGAAATCCTCCAAGGCACATCCTTAACCACCGGCCTCCTACTAGCAACTGTC…
Myrmeciza_loricata_KC715506	ATGAACCCCCAAGCTAAATTACTTTCCATCGCAAGCCTACTCTTAGGAACAACCATTACAATCTCAAGTAGCCATTGAATAATAGCATGAACTGGACTAGAAATTAATACTTTAGCAATTCTCCCCCTCATTTCAAAATCCCATCACCCACGAGCCATTGAAGCCACAACAAAATATTTCCTTGTCCAAGCAGCCGCCTCCGCACTTCTTCTATTCTCTAGCATGACTAACGCATGATATACCGGACAATGAGACATTACTCAACTTACCCACCCCACATCGTGTCTACTTCTTACAACAGCTATTTCAATAAAACTAGGATTAGTCCCATTTCACTTTTGATTCCCAGAAATCCTCCAAGGCACATCCTTAACCACCGGCCTCCTGCTAGCAACTGTC…
Myrmeciza_loricata_KC715521	ATGAACCCCCAAGCTAAATTACTTTCCATCGCAAGCCTACTCTTAGGAACAACCATTACAATCTCAAGTAGCCATTGAATAATAGCATGAACTGGACTAGAAATTAATACTTTAGCAATTCTCCCCCTCATTTCAAAATCCCATCACCCACGAGCCATTGAAGCCACAACAAAATATTTCCTTGTCCAAGCAGCCGCCTCCGCACTTCTTCTATTCTCTAGCATAACTAACGCATGATATACCGGACAATGAGACATTACTCAACTTACCCACCCCACATCGTGTCTACTTCTTACAACAGCTATTTCAATAAAACTAGGATTAGTCCCATTTCACTTTTGATTCCCAGAAATCCTCCAAGGCACATCCTTAACCACCGGTCTCCTGCTAGCAACTGTC…
Myrmeciza_loricata_KC715523	ATGAACCCCCAAGCTAAATTACTTTCCATCGCAAGCTTACTCTTAGGAACAACCATTACAATCTCAAGTAGCCATTGAATAATAGCATGAACTGGACTAGAAATTAATACTTTAGCAATTCTCCCCCTCATTTCAAAATCCCATCACCCACGAGCCATTGAAGCCACAACAAAATATTTCCTTGTCCAAGCAGCCGCCTCCGCACTTCTTCTATTCTCTAGCATGACTAACGCATGATATACCGGACAATGAGACATTACTCAACTTACCCACCCCACATCGTGTCTACTTCTTACAACAGCTATTTCAATAAAACTAGGATTAGTCCCATTTCACTTTTGATTCCCAGAAATCCTCCAAGGCACATCCTTAACCACCGGTCTCCTGCTAGCAACTGTC…
Myrmeciza_loricata_KC715524	ATGAACCCCCAAGCTAAATTACTTTCCATCGCAAGCTTACTCTTAGGAACAACCATTACAATCTCAAGTAGCCATTGAATAATAGCATGAACTGGACTAGAAATTAATACTTTAGCAATTCTCCCCCTCATTTCAAAATCCCATCACCCACGAGCCATTGAAGCCACAACAAAATATTTCCTTGTCCAAGCAGCCGCCTCCGCACTTCTTCTATTCTCTAGCATGACTAACGCATGATATACCGGACAATGAGACATTACTCAACTTACCCACCCCACATCGTGTCTACTTCTTACAACAGCTATTTCAATAAAACTAGGATTAGTCCCATTTCACTTTTGATTCCCAGAAATCCTCCAAGGCACATCCTTAACCACCGGTCTCCTGCTAGCAACTGTC…
Myrmeciza_loricata_KC715527	ATGAACCCCCAAGCTAAATTACTTTCCATCACAAGCCTACTCTTAGGAACAACCATTACAATCTCAAGTAGCCATTGAATAATAGCATGAACTGGACTAGAAATTAATACTTTAGCAATTCTCCCCCTCATTTCAAAATCCCATCACCCACGAGCCATTGAAGCCACAACAAAATATTTCCTTGTCCAAGCAGCCGCCTCCGCACTTCTTCTATTCTCTAGCATGACTAACGCATGATATACCGGACAATGAGACATTACTCAACTTACCCACCCCACATCGTGTCTACTTCTTACAACAGCTATTTCAATAAAACTAGGATTAGTCCCATTTCACTTTTGATTCCCAGAAATCCTCCAAGGCACATCCTTAACCACCGGTCTCCTGCTAGCAACTGTC…
Myrmeciza_loricata_KC715528	ATGAACCCCCAAGCTAAATTACTTTCCATCACAAGCCTACTCTTAGGAACAACCATTACAATCTCAAGTAGCCATTGAATAATAGCATGAACTGGACTAGAAATTAATACTTTAGCAATTCTCCCCCTCATTTCAAAATCCCATCACCCACGAGCCATTGAAGCCACAACAAAATATTTCCTTGTCCAAGCAGCCGCCTCCGCACTTCTTCTATTCTCTAGCATGACTAACGCATGATATACCGGACAATGAGACATTACTCAACTTACCCACCCCACATCGTGTCTACTTCTTACAACAGCTATTTCAATAAAACTAGGATTAGTCCCATTTCACTTTTGATTCCCAGAAATCCTCCAAGGCACATCCTTAACCACCGGTCTCCTGCTAGCAACTGTC…
Myrmeciza_loricata_KC715519	ATGAACCCCCAAGCTAAATTACTTTCCATCGCAAGCCTACTCTTAGGAACAACCATTACAATCTCAAGTAGCCATTGAATAATAGCATGAACTGGACTAGAAATTAATACTTTAGCAATTCTCCCCCTCATTTCAAAATCCCATCACCCACGAGCCATTGAAGCCACAACAAAATATTTCCTTGTCCAAGCAGCCGCCTCCGCACTTCTTCTATTCTCTAGCATGACTAACGCATGATATACCGGACAATGAGACATTACTCAACTTACCCACCCCACATCGTGTCTACTTCTTACAACAGCTATTTCAATAAAACTAGGATTAGTCCCATTTCACTTTTGATTCCCAGAAATCCTCCAAGGCACATCCTTAACCACCGGTCTCCTGCTAGCAACTGTC…
Myrmeciza_loricata_KC715522	ATGAACCCCCAAGCTAAATTACTTTCCATCGCAAGCCTACTCTTAGGAACAACCATTACAATCTCAAGTAGCCATTGAATAATAGCATGAACTGGACTAGAAATTAATACTTTAGCAATTCTCCCCCTCATTTCAAAATCCCATCACCCACGAGCCATTGAAGCCACAACAAAATATTTCCTTGTCCAAGCAGCCGCCTCCGCACTTCTTCTATTCTCTAGCATGACTAACGCATGATATACCGGACAATGAGACATTACTCAACTTACCCACCCCACATCGTGTCTACTTCTTACAACAGCTATTTCAATAAAACTAGGATTAGTCCCATTTCACTTTTGATTCCCAGAAATCCTCCAAGGCACATCCTTAACCACCGGTCTCCTGCTAGCAACTGTC…
Myrmeciza_loricata_KC715525	ATGAACCCCCAAGCTAAATTACTTTCCATCGCAAGCCTACTCTTAGGAACAACCATTACAATCTCAAGTAGCCATTGAATAATAGCATGAACTGGACTAGAAATTAATACTTTAGCAATTCTCCCCCTCATTTCAAAATCCCATCACCCACGAGCCATTGAAGCCACAACAAAATATTTCCTTGTCCAAGCAGCCGCCTCCGCACTTCTTCTATTCTCTAGCATGACTAACGCATGATATACCGGACAATGAGACATTACTCAACTTACCCACCCCACATCGTGTCTACTTCTTACAACAGCTATTTCAATAAAACTAGGATTAGTCCCATTTCACTTTTGATTCCCAGAAATCCTCCAAGGCACATCCTTAACCACCGGTCTCCTGCTAGCAACTGTC…
Myrmeciza_loricata_KC715526	ATGAACCCCCAAGCTAAATTACTTTCCATCGCAAGCCTACTCTTAGGAACAACCATTACAATCTCAAGTAGCCATTGAATAATAGCATGAACTGGACTAGAAATTAATACTTTAGCAATTCTCCCCCTCATTTCAAAATCCCATCACCCACGAGCCATTGAAGCCACAACAAAATATTTCCTTGTCCAAGCAGCCGCCTCCGCACTTCTTCTATTCTCTAGCATGACTAACGCATGATATACCGGACAATGAGACATTACTCAACTTACCCACCCCACATCGTGTCTACTTCTTACAACAGCTATTTCAATAAAACTAGGATTAGTCCCATTTCACTTTTGATTCCCAGAAATCCTCCAAGGCACATCCTTAACCACCGGTCTCCTGCTAGCAACTGTC…
Myrmeciza_loricata_KC715508	ATGAACCCCCAAGCTAAATTACTTTCCATCGCAAGCCTACTCTTAGGAACAACCATTACAATCTCAAGTAGCCATTGAATAATAGCATGAACTGGACTAGAAATTAATACTTTAGCAATTCTCCCCCTCATTTCAAAATCCCATCACCCACGAGCCATTGAAGCCACAACAAAATATTTCCTTGTCCAAGCAGCCGCCTCCGCACTTCTTCTATTCTCTAGCATGACTAACGCATGATATACCGGACAATGAGACATTACTCAACTTACCCACCCCACATCGTGTCTACTTCTTACAACAGCTATCTCAATAAAACTAGGATTAGTCCCATTTCACTTTTGATTCCCAGAAATCCTCCAAGGCACATCCTTAACCACCGGTCTCCTGCTAGCAACTGTC…
Myrmeciza_loricata_KC715543	ATGAACCCCCAAGCTAAATTACTTTCCATCGCAAGCCTACTCTTAGGAACAACCATTACAATCTCAAGTAGCCATTGAATAATAGCATGAACTGGACTAGAAATTAATACTTTAGCAATTCTCCCCCTCATTTCAAAATCCCATCACCCACGAGCCATTGAAGCCACAACAAAATATTTCCTTGTCCAAGCAGCCGCCTCCGCACTTCTCCTATTCTCTAGCATGACTAACGCATGATATACCGGACAATGAGACATTACTCAACTTACCCACCCCACATCGTGTCTACTTCTTACAACAGCTATTTCAATAAAACTAGGATTAGTCCCATTTCACTTTTGATTCCCAGAAATCCTCCAAGGCACATCCTTAACCACCGGTCTCCTGCTAGCAACTGTC…
Myrmeciza_loricata_KC715500	ATGAACCCCCAAGCTAAATTACTTTCCATCGCAAGCCTACTCTTAGGAACAACCATTACAATCTCAAGTAGCCATTGAATAATAGCATGAACTGGACTAGAAATTAATACTTTAGCAATTCTCCCCCTCATTTCAAAATCCCATCACCCACGAGCCATTGAAGCCACAACAAAATATTTCCTTGTCCAAGCAGCCGCCTCCGCACTTCTCCTATTCTCTAGCATGACTAACGCATGATATACCGGACAATGAGACATTACTCAACTTACCCACCCCACATCGTGTCTACTTCTTACAACAGCTATTTCAATAAAACTAGGATTAGTCCCATTTCACTTTTGATTCCCAGAAATCCTCCAAGGCACATCCTTAACCACCGGTCTCCTGCTAGCAACTGTC…
Myrmeciza_loricata_KC715529	ATGAACCCCCAAGCTAAATTACTTTCCATCGCAAGCCTACTCTTAGGAACAACCATTACAATCTCAAGTAGCCATTGAATAATAGCATGAACTGGACTAGAAATTAATACTTTAGCAATTCTCCCCCTCATTTCAAAATCCCATCACCCACGAGCCATTGAAGCCACAACAAAATATTTCCTTGTCCAAGCAGCCGCCTCCGCACTTCTCCTATTCTCTAGCATGACTAACGCATGATATACCGGACAATGAGACATTACTCAACTTACCCACCCCACATCGTGTCTACTTCTTACAACAGCTATTTCAATAAAACTAGGATTAGTCCCATTTCACTTTTGATTCCCAGAAATCCTCCAAGGCACATCCTTAACCACCGGTCTCCTGCTAGCAACTGTC…
Myrmeciza_loricata_KC715530	ATGAACCCCCAAGCTAAATTACTTTCCATCGCAAGCCTACTCTTAGGAACAACCATTACAATCTCAAGTAGCCATTGAATAATAGCATGAACTGGACTAGAAATTAATACTTTAGCAATTCTCCCCCTCATTTCAAAATCCCATCACCCACGAGCCATTGAAGCCACAACAAAATATTTCCTTGTCCAAGCAGCCGCCTCCGCACTTCTCCTATTCTCTAGCATGACTAACGCATGATATACCGGACAATGAGACATTACTCAACTTACCCACCCCACATCGTGTCTACTTCTTACAACAGCTATTTCAATAAAACTAGGATTAGTCCCATTTCACTTTTGATTCCCAGAAATCCTCCAAGGCACATCCTTAACCACCGGTCTCCTGCTAGCAACTGTC…
Myrmeciza_loricata_KC715531	ATGAACCCCCAAGCTAAATTACTTTCCATCGCAAGCCTACTCTTAGGAACAACCATTACAATCTCAAGTAGCCATTGAATAATAGCATGAACTGGACTAGAAATTAATACTTTAGCAATTCTCCCCCTCATTTCAAAATCCCATCACCCACGAGCCATTGAAGCCACAACAAAATATTTCCTTGTCCAAGCAGCCGCCTCCGCACTTCTCCTATTCTCTAGCATGACTAACGCATGATATACCGGACAATGAGACATTACTCAACTTACCCACCCCACATCGTGTCTACTTCTTACAACAGCTATTTCAATAAAACTAGGATTAGTCCCATTTCACTTTTGATTCCCAGAAATCCTCCAAGGCACATCCTTAACCACCGGTCTCCTGCTAGCAACTGTC…
Myrmeciza_loricata_KC715533	ATGAACCCCCAAGCTAAATTACTTTCCATCGCAAGCCTACTCTTAGGAACAACCATTACAATCTCAAGTAGCCATTGAATAATAGCATGAACTGGACTAGAAATTAATACTTTAGCAATTCTCCCCCTCATTTCAAAATCCCATCACCCACGAGCCATTGAAGCCACAACAAAATATTTCCTTGTCCAAGCAGCCGCCTCCGCACTTCTCCTATTCTCTAGCATGACTAACGCATGATATACCGGACAATGAGACATTACTCAACTTACCCACCCCACATCGTGTCTACTTCTTACAACAGCTATTTCAATAAAACTAGGATTAGTCCCATTTCACTTTTGATTCCCAGAAATCCTCCAAGGCACATCCTTAACCACCGGTCTCCTGCTAGCAACTGTC…
Myrmeciza_loricata_KC715536	ATGAACCCCCAAGCTAAATTACTTTCCATCGCAAGCCTACTCTTAGGAACAACCATTACAATCTCAAGTAGCCATTGAATAATAGCATGAACTGGACTAGAAATTAATACTTTAGCAATTCTCCCCCTCATTTCAAAATCCCATCACCCACGAGCCATTGAAGCCACAACAAAATATTTCCTTGTCCAAGCAGCCGCCTCCGCACTTCTCCTATTCTCTAGCATGACTAACGCATGATATACCGGACAATGAGACATTACTCAACTTACCCACCCCACATCGTGTCTACTTCTTACAACAGCTATTTCAATAAAACTAGGATTAGTCCCATTTCACTTTTGATTCCCAGAAATCCTCCAAGGCACATCCTTAACCACCGGTCTCCTGCTAGCAACTGTC…
Myrmeciza_loricata_KC715542	ATGAACCCCCAAGCTAAATTACTTTCCATCGCAAGCCTACTCTTAGGAACAACCATTACAATCTCAAGTAGCCATTGAATAATAGCATGAACTGGACTAGAAATTAATACTTTAGCAATTCTCCCCCTCATTTCAAAATCCCATCACCCACGAGCCATTGAAGCCACAACAAAATATTTCCTTGTCCAAGCAGCCGCCTCCGCACTTCTCCTATTCTCTAGCATGACTAACGCATGATATACCGGACAATGAGACATTACTCAACTTACCCACCCCACATCGTGTCTACTTCTTACAACAGCTATTTCAATAAAACTAGGATTAGTCCCATTTCACTTTTGATTCCCAGAAATCCTCCAAGGCACATCCTTAACCACCGGTCTCCTGCTAGCAACTGTC…
Myrmeciza_loricata_KC715501	ATGAACCCCCAAGCTAAATTACTTTCCATCGCAAGCCTACTCTTAGGAACAACCATTACAATCTCAAGTAGCCATTGAATAATAGCATGAACTGGACTAGAAATTAATACTTTAGCAATTCTCCCCCTCATTTCAAAATCCCATCACCCACGAGCCATTGAAGCCACAACAAAATATTTCCTCGTCCAAGCAGCCGCCTCCGCACTTCTCCTATTCTCTAGCATGACTAACGCATGATATACCGGACAATGAGACATTACTCAACTTACCCACCCCACATCGTGTCTACTTCTTACAACAGCTATTTCAATAAAACTAGGATTAGTCCCATTTCACTTTTGATTCCCAGAAATCCTCCAAGGCACATCCTTAACCACCGGTCTCCTGCTAGCAACTGTC…
Myrmeciza_loricata_KC715504	ATGAACCCCCAAGCTAAATTACTTTCCATCGCAAGCCTACTCTTAGGAACAACCATTACAATCTCAAGTAGCCATTGAATAATAGCATGAACTGGACTAGAAATTAATACTTTAGCAATTCTCCCCCTCATTTCAAAATCCCATCACCCACGAGCCATTGAAGCCACAACAAAATATTTCCTCGTCCAAGCAGCCGCCTCCGCACTTCTCCTATTCTCTAGCATGACTAACGCATGATATACCGGACAATGAGACATTACTCAACTTACCCACCCCACATCGTGTCTACTTCTTACAACAGCTATTTCAATAAAACTAGGATTAGTCCCATTTCACTTTTGATTCCCAGAAATCCTCCAAGGCACATCCTTAACCACCGGTCTCCTGCTAGCAACTGTC…
Myrmeciza_loricata_KC715503	ATGAACCCCCAAGCTAAATTACTTTCCATCGCAAGCCTACTCTTAGGAACAACCATTACAATCTCAAGTAGCCATTGAATAATAGCATGAACTGGACTAGAAATTAATACTTTAGCAATTCTCCCCCTCATTTCAAAATCCCATCACCCACGAGCCATTGAAGCCACAACAAAATATTTCCTCGTCCAAGCAGCCGCCTCCGCACTTCTCCTATTCTCTAGCATGACTAACGCATGATATACCGGACAATGAGACATTACTCAACTTACCCACCCCACATCGTGTCTACTTCTTACAACAGCTATTTCAATAAAACTAGGATTAGTCCCATTTCACTTTTGATTCCCAGAAATCCTCCAAGGCACATCCTTAACCACCGGTCTCCTGCTAGCAACTGTC…
Myrmeciza_loricata_KC715505	ATGAACCCCCAAGCTAAATTACTTTCCATCGCAAGCCTACTCTTAGGAACAACCATTACAATCTCAAGTAGCCATTGAATAATAGCATGAACTGGACTAGAAATTAATACTTTAGCAATTCTCCCCCTCATTTCAAAATCCCATCACCCACGAGCCATTGAAGCCACAACAAAATATTTCCTCGTCCAAGCAGCCGCCTCCGCACTTCTCCTATTCTCTAGCATGACTAACGCATGATATACCGGACAATGAGACATTACTCAACTTACCCACCCCACATCGTGTCTACTTCTTACAACAGCTATTTCAATAAAACTAGGATTAGTCCCATTTCACTTTTGATTCCCAGAAATCCTCCAAGGCACATCCTTAACCACCGGTCTCCTGCTAGCAACTGTC…
Myrmeciza_loricata_KC715546	ATGAACCCCCAAGCTAAATTACTTTCCATCGCAAGCCTACTCTTAGGAACAACCATTACAATCTCAAGTAGCCATTGAATAATAGCATGAACTGGACTAGAAATTAATACTTTAGCAATTCTCCCCCTCATTTCAAAATCCCATCACCCACGAGCCATTGAAGCCACAACAAAATATTTCCTCGTCCAAGCAGCCGCCTCCGCACTTCTCCTATTCTCTAGCATGACTAACGCATGATATACCGGACAATGAGACATTACTCAACTTACCCACCCCACATCGTGTCTACTTCTTACAACAGCTATTTCAATAAAACTAGGATTAGTCCCATTTCACTTTTGATTCCCAGAAATCCTCCAAGGCACATCCTTAACCACCGGTCTCCTGCTAGCAACTGTC…
Myrmeciza_loricata_KC715537	ATGAACCCCCAAGCTAAATTACTTTCCATCGCAAGCCTACTCTTAGGAACAACCATTACAATCTCAAGTAGCCATTGAATAATAGCATGAACTGGACTAGAAATTAATACTTTAGCAATTCTCCCCCTCATTTCAAAATCCCATCACCCACGAGCCATTGAAGCCACAACAAAATATTTCCTTGTCCAAGCAGCCGCCTCCGCACTTCTTCTATTCTCTAGCATGACTAACGCATGATATACCGGACAATGAGACATTACTCAACTTACCCACCCCACATCGTGTCTACTTCTTACAACAGCTATTTCAATAAAACTAGGATTAGTCCCATTTCACTTTTGATTCCCAGAAATCCTCCAAGGCACATCCTTAACCACCGGTCTCCTGCTAGCAACTGTC…
Myrmeciza_loricata_KC715532	ATGAACCCCCAAGCTAAATTACTTTCCATCGCAAGCCTACTCTTAGGAACAACCATTACAATCTCAAGTAGCCATTGAATAATAGCATGAACTGGACTAGAAATTAATACTTTAGCAATTCTCCCCCTCATTTCAAAATCCCATCACCCACGAGCCATTGAAGCCACAACAAAATATTTCCTTGTCCAAGCAGCCGCCTCCGCACTTCTTCTATTCTCTAGCATGACTAACGCATGATATACCGGACAATGAGACATTACTCAACTTACCCACCCCACATCGTGTCTACTTCTTACAACAGCTATTTCAATAAAACTAGGATTAGTCCCATTTCACTTTTGATTCCCAGAAATCCTCCAAGGCACATCCTTAACCACCGGTCTCCTGCTAGCAACTGTC…
Myrmeciza_loricata_KC715538	ATGAACCCCCAAGCTAAATTACTTTCCATCGCAAGCCTACTCTTAGGAACAACCATTACAATCTCAAGTAGCCATTGAATAATAGCATGAACTGGACTAGAAATTAATACTTTAGCAATTCTCCCCCTCATTTCAAAATCCCATCACCCACGAGCCATTGAAGCCACAACAAAATATTTCCTTGTCCAAGCAGCCGCCTCCGCACTTCTTCTATTCTCTAGCATGACTAACGCATGATATACCGGACAATGAGACATTACTCAACTTACCCACCCCACATCGTGTCTACTTCTTACAACAGCTATTTCAATAAAACTAGGATTAGTCCCATTTCACTTTTGATTCCCAGAAATCCTCCAAGGCACATCCTTAACCACCGGTCTCCTGCTAGCAACTGTC…
Myrmeciza_loricata_KC715545	ATGAACCCCCAAGCTAAATTACTTTCCATCGCAAGCCTACTCTTAGGAACAACCATTACAATCTCAAGTAGCCATTGAATAATAGCATGAACTGGACTAGAAATTAATACTTTAGCAATTCTCCCCCTCATTTCAAAATCCCATCACCCACGAGCCATTGAAGCCACAACAAAATATTTCCTTGTCCAAGCAGCCGCCTCCGCACTTCTTCTATTCTCTAGCATGACTAACGCATGATATACCGGACAATGAGACATTACTCAACTTACCCACCCCACATCGTGTCTACTTCTTACAACAGCTATTTCAATAAAACTAGGATTAGTCCCATTTCACTTTTGATTCCCAGAAATCCTCCAAGGCACATCCTTAACCACCGGTCTCCTGCTAGCAACTGTC…
Myrmeciza_loricata_KC715514	ATGAACCCCCAAGCTAAATTACTTTCCATCGCAAGCCTACTCTTAGGAACAACCATTACAATCTCAAGTAGCCATTGAATAATAGCATGAACTGGACTAGAAATTAATACTTTAGCAATTCTCCCCCTCATTTCAAAATCCCATCACCCACGAGCCATTGAAGCCACAACAAAATATTTCCTTGTCCAAGCAGCCGCCTCCGCACTTCTTCTATTCTCTAGCATGACTAACGCATGATATACCGGACAATGAGACATTACTCAACTTACCCACCCCACATCGTGTCTACTTCTTACAACAGCTATTTCAATAAAACTAGGATTAGTCCCATTTCACTTTTGATTCCCAGAAATCCTCCAAGGCACATCCTTAACCACCGGTCTCCTGCTAGCAACTGTC…
Myrmeciza_loricata_KC715515	ATGAACCCCCAAGCTAAATTACTTTCCATCGCAAGCCTACTCTTAGGAACAACCATTACAATCTCAAGTAGCCATTGAATAATAGCATGAACTGGACTAGAAATTAATACTTTAGCAATTCTCCCCCTCATTTCAAAATCCCATCACCCACGAGCCATTGAAGCCACAACAAAATATTTCCTTGTCCAAGCAGCCGCCTCCGCACTTCTTCTATTCTCTAGCATGACTAACGCATGATATACCGGACAATGAGACATTACTCAACTTACCCACCCCACATCGTGTCTACTTCTTACAACAGCTATTTCAATAAAACTAGGATTAGTCCCATTTCACTTTTGATTCCCAGAAATCCTCCAAGGCACATCCTTAACCACCGGTCTCCTGCTAGCAACTGTC…
Myrmeciza_loricata_KC715516	ATGAACCCCCAAGCTAAATTACTTTCCATCGCAAGCCTACTCTTAGGAACAACCATTACAATCTCAAGTAGCCATTGAATAATAGCATGAACTGGACTAGAAATTAATACTTTAGCAATTCTCCCCCTCATTTCAAAATCCCATCACCCACGAGCCATTGAAGCCACAACAAAATATTTCCTTGTCCAAGCAGCCGCCTCCGCACTTCTTCTATTCTCTAGCATGACTAACGCATGATATACCGGACAATGAGACATTACTCAACTTACCCACCCCACATCGTGTCTACTTCTTACAACAGCTATTTCAATAAAACTAGGATTAGTCCCATTTCACTTTTGATTCCCAGAAATCCTCCAAGGCACATCCTTAACCACCGGTCTCCTGCTAGCAACTGTC…
Myrmeciza_loricata_KC715517	ATGAACCCCCAAGCTAAATTACTTTCCATCGCAAGCCTACTCTTAGGAACAACCATTACAATCTCAAGTAGCCATTGAATAATAGCATGAACTGGACTAGAAATTAATACTTTAGCAATTCTCCCCCTCATTTCAAAATCCCATCACCCACGAGCCATTGAAGCCACAACAAAATATTTCCTTGTCCAAGCAGCCGCCTCCGCACTTCTTCTATTCTCTAGCATGACTAACGCATGATATACCGGACAATGAGACATTACTCAACTTACCCACCCCACATCGTGTCTACTTCTTACAACAGCTATTTCAATAAAACTAGGATTAGTCCCATTTCACTTTTGATTCCCAGAAATCCTCCAAGGCACATCCTTAACCACCGGTCTCCTGCTAGCAACTGTC…
Myrmeciza_loricata_KC715518	ATGAACCCCCAAGCTAAATTACTTTCCATCGCAAGCCTACTCTTAGGAACAACCATTACAATCTCAAGTAGCCATTGAATAATAGCATGAACTGGACTAGAAATTAATACTTTAGCAATTCTCCCCCTCATTTCAAAATCCCATCACCCACGAGCCATTGAAGCCACAACAAAATATTTCCTTGTCCAAGCAGCCGCCTCCGCACTTCTTCTATTCTCTAGCATGACTAACGCATGATATACCGGACAATGAGACATTACTCAACTTACCCACCCCACATCGTGTCTACTTCTTACAACAGCTATTTCAATAAAACTAGGATTAGTCCCATTTCACTTTTGATTCCCAGAAATCCTCCAAGGCACATCCTTAACCACCGGTCTCCTGCTAGCAACTGTC…
Myrmeciza_loricata_KC715520	ATGAACCCCCAAGCTAAATTACTTTCCATCGCAAGCCTACTCTTAGGAACAACCATTACAATCTCAAGTAGCCATTGAATAATAGCATGAACTGGACTAGAAATTAATACTTTAGCAATTCTCCCCCTCATTTCAAAATCCCATCACCCACGAGCCATTGAAGCCACAACAAAATATTTCCTTGTCCAAGCAGCCGCCTCCGCACTTCTTCTATTCTCTAGCATGACTAACGCATGATATACCGGACAATGAGACATTACTCAACTTACCCACCCCACATCGTGTCTACTTCTTACAACAGCTATTTCAATAAAACTAGGATTAGTCCCATTTCACTTTTGATTCCCAGAAATCCTCCAAGGCACATCCTTAACCACCGGTCTCCTGCTAGCAACTGTC…
Myrmeciza_loricata_KC715544	ATGAACCCCCAAGCTAAATTACTTTCCATCGCAAGCCTACTCTTAGGAACAACCATTACAATCTCAAGTAGCCATTGAATAATAGCATGAACTGGACTAGAAATTAATACTTTAGCAATTCTCCCCCTCATTTCAAAATCCCATCACCCACGAGCCATTGAAGCCACAACAAAATATTTCCTTGTCCAAGCAGCCGCCTCCGCACTTCTTCTATTCTCTAGCATGACTAACGCATGATATACCGGACAATGAGACATTACTCAACTTACCCACCCCACATCGTGTCTACTTCTTACAACAGCTATTTCAATAAAACTAGGATTAGTCCCATTTCACTTTTGATTCCCAGAAATCCTCCAAGGCACATCCTTAACCACCGGTCTCCTGCTAGCAACTGTC…
Myrmeciza_loricata_KC715509	ATGAACCCCCAAGCTAAATTACTTTCCATCGCAAGCCTACTCTTAGGAACAACCATTACAATCTCAAGTAGCCATTGAATAATAGCATGAACTGGACTAGAAATTAATACTTTAGCAATTCTCCCCCTCATTTCAAAATCCCATCACCCACGAGCCATTGAAGCCACAACAAAATATTTCCTTGTCCAAGCAGCCGCCTCCGCACTTCTTCTATTCTCTAGCATGACTAACGCATGATATACCGGACAATGAGACATTACTCAACTTACCCACCCCACATCGTGTCTACTTCTTACAACAGCTATTTCAATAAAACTAGGATTAGTCCCATTTCACTTTTGATTCCCAGAAATCCTCCAAGGCACATCCTTAACCACCGGTCTCCTGCTAGCAACTGTC…
Myrmeciza_loricata_KC715510	ATGAACCCCCAAGCTAAATTACTTTCCATCGCAAGCCTACTCTTAGGAACAACCATTACAATCTCAAGTAGCCATTGAATAATAGCATGAACTGGACTAGAAATTAATACTTTAGCAATTCTCCCCCTCATTTCAAAATCCCATCACCCACGAGCCATTGAAGCCACAACAAAATATTTCCTTGTCCAAGCAGCCGCCTCCGCACTTCTTCTATTCTCTAGCATGACTAACGCATGATATACCGGACAATGAGACATTACTCAACTTACCCACCCCACATCGTGTCTACTTCTTACAACAGCTATTTCAATAAAACTAGGATTAGTCCCATTTCACTTTTGATTCCCAGAAATCCTCCAAGGCACATCCTTAACCACCGGTCTCCTGCTAGCAACTGTC…
Myrmeciza_loricata_KC715511	ATGAACCCCCAAGCTAAATTACTTTCCATCGCAAGCCTACTCTTAGGAACAACCATTACAATCTCAAGTAGCCATTGAATAATAGCATGAACTGGACTAGAAATTAATACTTTAGCAATTCTCCCCCTCATTTCAAAATCCCATCACCCACGAGCCATTGAAGCCACAACAAAATATTTCCTTGTCCAAGCAGCCGCCTCCGCACTTCTTCTATTCTCTAGCATGACTAACGCATGATATACCGGACAATGAGACATTACTCAACTTACCCACCCCACATCGTGTCTACTTCTTACAACAGCTATTTCAATAAAACTAGGATTAGTCCCATTTCACTTTTGATTCCCAGAAATCCTCCAAGGCACATCCTTAACCACCGGTCTCCTGCTAGCAACTGTC…
Myrmeciza_loricata_KC715512	ATGAACCCCCAAGCTAAATTACTTTCCATCGCAAGCCTACTCTTAGGAACAACCATTACAATCTCAAGTAGCCATTGAATAATAGCATGAACTGGACTAGAAATTAATACTTTAGCAATTCTCCCCCTCATTTCAAAATCCCATCACCCACGAGCCATTGAAGCCACAACAAAATATTTCCTTGTCCAAGCAGCCGCCTCCGCACTTCTTCTATTCTCTAGCATGACTAACGCATGATATACCGGACAATGAGACATTACTCAACTTACCCACCCCACATCGTGTCTACTTCTTACAACAGCTATTTCAATAAAACTAGGATTAGTCCCATTTCACTTTTGATTCCCAGAAATCCTCCAAGGCACATCCTTAACCACCGGTCTCCTGCTAGCAACTGTC…
Myrmeciza_loricata_KC715513	ATGAACCCCCAAGCTAAATTACTTTCCATCGCAAGCCTACTCTTAGGAACAACCATTACAATCTCAAGTAGCCATTGAATAATAGCATGAACTGGACTAGAAATTAATACTTTAGCAATTCTCCCCCTCATTTCAAAATCCCATCACCCACGAGCCATTGAAGCCACAACAAAATATTTCCTTGTCCAAGCAGCCGCCTCCGCACTTCTTCTATTCTCTAGCATGACTAACGCATGATATACCGGACAATGAGACATTACTCAACTTACCCACCCCACATCGTGTCTACTTCTTACAACAGCTATTTCAATAAAACTAGGATTAGTCCCATTTCACTTTTGATTCCCAGAAATCCTCCAAGGCACATCCTTAACCACCGGTCTCCTGCTAGCAACTGTC…
	;
End;
