# Supplementary material for: A latitudinal phylogeographic diversity gradient in birds
Source: PLoS Biol. 2017 Apr 13;15(4):e2001073. doi: 10.1371/journal.pbio.2001073 (PMC5390966; doi:10.1371/journal.pbio.2001073)
Supplement: S1 Data — (ZIP) [file pbio.2001073.s015.zip › S1_Data/Myrmotherula-axillaris.nex]

#NEXUS 

Begin data;
	Dimensions ntax=233 nchar=1045;
	Format datatype=dna gap=-;
	Matrix

EF030336_Thamnophilus_ruficapillus CCTTGGATTCCTCCTCGGCATCTGCCTTATAACTCAAATCATCACTGGCCTATTAATAGCAATACACTACACAGCAGACACCACCCTAGCCTTCACATCAGTAGCCCATACCTGCCGAAATGTCCAATTCGGATGACTAATCCGAAACCTTCATGCAAACGGAGCTTCCCTATTCTTTATCTGCATCTACCTGCACATCGGACGAGGACTTTACTACGGCTCCTACCTTTACAAAGAAACCTGAAACACAGGAGTAATCCTGTTATTAACCCTTATAACAACAGCATTCGTGGGATACGTCCTCCCCTGAGGACAAATATCATTCTGAGGGGCAACCGTCATCACTAACTTATTCTCAGCTATCCCTTACATCGGACAAACTCTTGTAGAATGGGCCTGAGGAGGTTTCTCAGTCGACAATCCTACCCTGACACGATTCTTTGCTCTCCACTTTCTTCTCCCTTTTGTCATCGCAGGTCTCACAATAATCCACCTAACCTTTTTACACGAAACCGGATCTAACAACCCTCTAGGCATCTCATCAAACTGTGATAAAATTCCATTCCACCCCTATTTCTCCTCAAAAGACATCCTAAGCTTCATAGCCATACTTCTCCCCCTCATAGCCCTCGCCATATTCTCACCCAACCTCCTAGGCGACCCAGAAAATTTCACACCTGCAAACCCACTGGTAACCCCTCCCCACATTAAACCCGAATGGTATTTCCTATTTGCATATGCCATTCTACGATCTATCCCCAATAAATTAGGAGGAGTCCTCGCCCTCGCTGCCTCCGTCCTTATTCTATTCTTAGTCCCCTTCTTACACAAATCCAAACAACGAACAATAACCTTCCGACCTCTTTCTCAACTCATATTCTGAGCCCTAGTATCCAACCTTCTAATTCTCACATGAGTAGGAAGCCAACCAGTAGAACACCCATTCATCATCATCGGCCAACTAGCTTCACTCACTTACTTCACTACCCTTCTAGTTCTATTCCCAATCATCGGAACCCTTGAGAACAAAATACTTAATCTCTAA
EF639946_Formicivora_rufa CTTTGGATCCCTCCTCGGCATCTGCCTTATAACCCAAATTATCACCGGCCTACTAATAGCAATACACTACACAGCAGACACCACTTTAGCCTTTACATCAGTAGCCTATACCTGCCGAAACGTCCAATTCGGATGACTCATCCGAAACCTACATGCAAACGGAGCCTCCCTATTTTTCATTTGCATCTACCTGCATATTGGACGAGGACTCTACTATGGCTCCTACCTATATAAAGAAACCTGAAACACAGGAGTAGTCCTACTACTAACCCTAATAGCAACAGCCTTCGTAGGATACGTCCTCCCCTGAGGACAAATATCATTCTGAGGAGCTACCGTCATTACTAACTTATTCTCAGCCATTCCTTACATCGGACAAACACTTGTAGAATGGGCTTGAGGAGGTTTCTCAGTCGACAATCCTACCTTAACACGATTCTTCGCTCTCCACTTCCTACTCCCTTTTGTCATCGCAGGCCTTACATTCGTCCACCTTACTTTCTTACACGAAACCGGATCAAACAACCCCCTAGGCATCTCATCAAACTGCGATAAAATCCCATTCCACCCCTACTTCTCCTCAAAAGACATCCTAGGCTTTATAGCCATACTCCTTCCCCTCATATCCCTTGCCTTCTTTTCACCTAACCTTCTAGGCGACCCAGAAAACTTCACACCCGCAAACCCATTAGTAACCCCTCCTCATATTAAACCTGAATGATACTTTCTATTCGCATATGCTATCCTACGATCTATCCCAAATAAACTAGGAGGAGTCCTTGCTCTTGCCGCCTCCATCCTCATCCTATTTTTAATCCCATTCCTACACAAATCTAAACAACGAACAATAATCTTTCGGCCCCTTTCTCAACTCATATTCTGAATCCTAGTTGCCAACCTTCTAATCCTCACATGAGTAGGTGGCCAACCAGTAGAACACCCATTCATTATTATCGGCCAACTAGCTTCAATTACCTACTTCACCACCCTACTAGTTCTATTCCCAATCATCAGCACCCTAGAGAACAAAATACTCAACCTCTAA
HM637168_Myrmotherula_longipennis CTTTGGATCTCTTCTTGGTATCTGCCTCACGACCCAAATCATCACTGGCTTACTAATAGCAATGCACTATACAGCAGACACCACTCTAGCTTTTACATCCGTTGCCCACACTTGCCGCAATGTCCAATTCGGATGACTCATCCGAAATCTACACGCAAACGGAGCTTCCCTATTTTTCATCTGCATCTACCTTCACATCGGACGAGGCCTCTACTACGGCTCCTACCTCTATAAAGAAACCTGAAACACAGGTGTAATTCTTCTACTAACCCTAATAGCAACAGCCTTCGTAGGATACGTCCTCCCATGAGGACAAATATCATTCTGAGGAGCAACCGTCATCACTAACTTATTCTCAGCAATCCCCTACATCGGACAAACACTTGTAGAATGAGCTTGAGGAGGTTTCTCAGTCGACAATCCTACCCTAACACGATTCTTCGCCCTCCACTTCCTACTCCCTTTTGTCATCGCAGGCCTCACATTCATCCACTTAACCTTCTTACACGAAACTGGATCAAACAACCCCCTAGGCATCTCATCAAACTGCGATAAAATTCCATTCCATCCCTACTTCTCCTCAAAAGATATCCTAGGCTTTATAGCTATATTCCTCCCCCTAATGTCTCTAGCCTTATTTTCACCTAACCTACTAGGCGACCCAGAAAACTTCACACCTGCAAACCCATTAGTAACCCCTCCTCATATCAAACCCGAATGATACTTTTTATTCGCATATGCCATCCTACGATCAATCCCCAATAAACTGGGAGGAGTCCTCGCCCTCGCCGCCTCTATCCTCATCCTATTCTTAATACCTTTCCTGCATAAATCAAAGCAACGAACAATAATCTTTCGGCCCCTCTCCCAACTCATATTCTGAATCCTAGTTGCCAACCTCCTAATCCTCACATGAGTAGGTGGCCAGCCAGTAGAACACCCATTCATTATCATCGGCCAACTAGCCTCCATTACCTACTTCACCACTCTCCTAGTTCTATTCCCAATCGTCAGCACCCTAGAGAACAAAATACTAAACCTCTAA
napo__IAvH12779_VichadaCO CTTTGGATCCCTTCTTGGCATCTGCCTTATAACCCAAATCATCACCGGCCTACTAATAGCAATGCACTACACAGCAGACACTACCTTAGCCTTCACATCCGTTGCTTACACTTGCCGAAATGTCCAATTCGGATGGCTCATCCGAAACTTACACGCAAACGGAGCCTCCCTATTTTTCATCTGCATCTACCTTCACATCGGACGAGGACTCTACTACGGCTCCTACCTATACAAAGAAACCTGAAATACAGGTGTAATTCTACTACTAACCCTAATAGCAACAGCCTTCGTAGGCTATGTCCTCCCCTGAGGACAAATATCATTCTGAGGAGCAACCGTCATCACTAATTTATTTTCAGCAATCCCCTACATCGGACAAACACTTGTAGAATGGGCTTGAGGAGGTTTCTCAGTCGATAATCCTACCTTAACACGATTTTTCGCCCTCCACTTTCTACTCCCTTTTGTCATCGCAGGCCTTACATTCATCCACTTAACTTTCTTACACGAAACTGGATCAAACAACCCCCTAGGCATCTCATCAAACTGTGATAAAATCCCATTCCATCCCTACTTTTCCTCAAAAGACATCCTAGGCTTCATAGCCATATTCCTTCCCCTTATATCTCTCGCCCTATTCTCACCCAACCTCCTAGGAGACCCAGAAAACTTCACACCTGCAAACCCATTAGTAACCCCTCCCCACATCAAACCTGAATGGTACTTCCTATTCGCATACGCCATCCTACGATCTATCCCCAACAAACTAGGAGGAGTACTCGCCCTCGCTGCCTCCATCCTCATCCTATTTTTAATCCCTTTTCTACACAAATCAAAGCAACGAACAATAACTTTCCGGCCCCTCTCTCAACTGATATTTTGAGCCCTAGTTGCCAACCTCCTAATCCTCACATGAGTAGGTGGCCAACCAGTTGAACACCCATTCATTATCATCGGCCAACTAGCTTCAATCACCTACTTCACCACCCTCCTAGTTCTATTCCCAATCGTCAGCACCCTAGAGAACAAAATACTTAACCTCTAA
napo_IAvH14595_AmazonasCO CTTTGGATCCCTTCTTGGCATCTGCCTTATAACCCAAATCATCACCGGTCTACTAATAGCAATGCACTACACAGCAGACACTACCTTGGCCTTCACATCCGTTGCTTACACTTGCCGAAATGTCCAATTCGGATGGCTCATCCGAAACTTACACGCAAACGGAGCCTCCCTATTTTTCATCTGCATCTACCTTCACATCGGACGAGGACTCTACTACGGCTCCTACCTATACAAAGAAACCTGAAATACAGGTGTAATTCTACTACTAACCCTAATAGCAACAGCCTTCGTAGGCTATGTCCTCCCCTGAGGACAAATATCATTCTGAGGAGCAACCGTCATCACTAATTTATTTTCAGCAATCCCCTACATCGGACAAACACTTGTAGAATGGGCTTGAGGAGGTTTCTCAGTCGATAATCCTACCTTAACACGATTTTTCGCCCTCCACTTTCTACTCCCTTTTGTCATCGCAGGCCTTACATTCATCCACCTAACTTTCTTACACGAAACTGGATCAAACAACCCCCTAGGCATCTCATCAAACTGTGATAAAATCCCATTCCATCCCTACTTTTCCTCAAAAGACATCCTAGGCTTCATAGCCATATTCCTTCCCCTTATATCTCTCGCCCTATTCTCACCCAACCTCCTAGGAGACCCAGAAAACTTCACACCTGCAAACCCATTAGTAACCCCTCCCCACATCAAACCTGAATGATACTTCCTATTCGCATACGCCATCCTACGATCTATCCCCAACAAACTAGGAGGAGTACTCGCCCTCGCTGCCTCCATCCTCATCCTATTTTTAATCCCTTTTCTACACAAATCAAAGCAACGAACAATAACCTTCCGGCCCCTCTCTCAACTGATATTTTGAGCCCTAGTTGCCAACCTCCTAATCCTCACATGAGTAGGTGGCCAACCAGTTGAACACCCATTCATTATCATCGGTCAACTAGCTTCAATCACCTACTTCACCACCCTCCTAGTTCTATTCCCAATCGTCAGCACACTAGAGAACAAAATACTTAACCTCTAA
napo_IAvH8309_CaquetaCO CTTTGGATCCCTTCTTGGCATCTGCCTTATAACCCAAATCATCACCGGCCTACTAATAGCAATGCACTACACAGCAGACACTACCTTAGCCTTCACATCCGTTGCTTACACTTGCCGAAATGTCCAATTCGGATGGCTCATCCGAAACTTACACGCAAACGGAGCCTCCCTATTTTTCATCTGCATCTACCTTCACATCGGACGAGGACTCTACTACGGCTCCTACCTATACAAAGAAACCTGAAATACAGGTGTAATTCTACTACTAACCCTAATAGCAACAGCCTTCGTAGGCTATGTCCTCCCCTGAGGACAAATATCATTCTGAGGAGCAACCGTCATCACTAATTTATTTTCAGCAATCCCCTACATCGGACAAACACTTGTAGAATGGGCTTGAGGAGGTTTCTCAGTCGATAATCCTACCTTAACACGATTTTTCGCCCTCCACTTTCTACTCCCTTTTGTCATCGCAGGCCTTACATTCATCCACTTAACTTTCTTACACGAAACTGGATCAAACAACCCCCTAGGCATCTCATCAAACTGTGATAAAATCCCATTCCATCCCTACTTTTCCTCAAAAGACATCCTAGGCTTCATAGCCATATTCCTTCCCCTTATATCTCTCGCCCTATTCTCACCCAACCTCCTAGGAGACCCAGAAAACTTCACACCTGCAAACCCATTAGTAACCCCTCCCCACATCAAACCTGAATGGTACTTCCTATTCGCATACGCCATCCTACGATCTATCCCCAACAAACTAGGAGGAGTACTCGCCCTCGCTGCCTCCATCCTCATCCTATTTTTAATCCCTTTTCTACACAAATCAAAGCAACGAACAATAACTTTCCGGCCCCTCTCTCAACTGATATTTTGAGCCCTAGTTGCCAACCTCCTAATCCTCACATGAGTAGGTGGCCAACCAGTTGAACACCCATTCATTATCATCGGCCAACTAGCTTCAATCACCTACTTCACCACCCTCCTAGTTCTATTCCCAATCGTCAGCACCCTAGAGAACAAAATACTTAACCTCTAA
napo_IAvH12790_VichadaCO CTTTGGATCCCTTCTTGGCATCTGCCTTATAACCCAAATCATCACCGGCCTACTAATAGCAATGCACTACACAGCAGACACTACCTTAGCCTTCACATCCGTTGCTTACACTTGCCGAAATGTCCAATTCGGATGGCTCATCCGAAACTTACACGCAAACGGAGCCTCCCTATTTTTCATCTGCATCTACCTTCACATCGGACGAGGACTCTACTACGGCTCCTACCTATACAAAGAAACCTGAAATACAGGTGTAATTCTACTACTAACCCTAATAGCAACAGCCTTCGTAGGCTATGTCCTCCCCTGAGGACAAATATCATTCTGAGGAGCAACCGTCATCACTAATTTATTTTCAGCAATCCCCTACATCGGACAAACACTTGTAGAATGGGCTTGAGGAGGTTTCTCAGTCGATAATCCTACCTTAACACGATTTTTCGCCCTCCACTTTCTACTCCCTTTTGTCATCGCAGGCCTTACATTCATCCACTTAACTTTCTTACACGAAACTGGATCAAACAACCCCCTAGGCATCTCATCAAACTGTGATAAAATCCCATTCCATCCCTACTTTTCCTCAAAAGACATCCTAGGCTTCATAGCCATATTCCTTCCCCTTATATCTCTCGCCCTATTCTCACCCAACCTCCTAGGAGACCCAGAAAACTTCACACCTGCAAACCCATTAGTAACCCCTCCCCACATCAAACCTGAATGGTACTTCCTATTCGCATACGCCATCCTACGATCTATCCCCAACAAACTAGGAGGAGTACTCGCCCTCGCTGCCTCCATCCTCATCCTATTTTTAATCCCTTTTCTACACAAATCAAAGCAACGAACAATAACTTTCCGGCCCCTCTCTCAACTGATATTTTGAGCCCTAGTTGCCAACCTCCTAATCCTCACATGAGTAGGTGGCCAACCAGTTGAACACCCATTCATTATCATCGGCCAACTAGCTTCAATCACCTACTTCACCACCCTCCTAGTTCTATTCCCAATCGTCAGCACCCTAGAGAACAAAATACTTAACCTCTAA
napo_IAvH11357_CO ???????????TTCTTGGCATCTGCCTTATAACCCAAATCATCACCGGCCTACTAATAGCAATGCACTACACAGCAGACACTACCTTAGCCTTCACATCCGTTGCTTACACTTGCCGAAATGTCCAATTCGGATGGCTCATCCGAAACTTACACGCAAACGGAGCCTCCCTATTTTTCATCTGCATCTACCTTCACATCGGACGAGGACTCTACTACGGCTCCTACCTATACAAAGAAACCTGAAATACAGGTGTAATTCTACTACTAACCCTAATAGCAACAGCCTTCGTAGGCTATGTCCTCCCCTGAGGACAAATATCATTCTGAGGAGCAACCGTCATCACTAATTTATTTTCAGCAATCCCCTACATCGGACAAACACTTGTAGAATGGGCTTGAGGAGGTTTCTCAGTCGATAATCCTACCTTAACACGATTTTTCGCCCTCCACTTTCTACTCCCTTTTGTCATCGCAGGCCTTACATTCATCCACTTAACTTTCTTACACGAAACTGGATCAAACAACCCCCTAGGCATCTCATCAAACTGTGATAAAATCCCATTCCATCCCTACTTTTCCTCAAAAGACATCCTAGGCTTCATAGCCATATTCCTTCCCCTTATATCTCTCGCCCTATTCTCACCCAACCTCCTAGGAGACCCAGAAAACTTCACACCTGCAAACCCATTAGTAACCCCTCCCCACATCAAACCTGAATGGTACTTCCTATTCGCATACGCCATCCTACGATCTATCCCCAACAAACTAGGAGGAGTACTCGCCCTCGCTGCCTCCATCCTCATCCTATTTTTAATCCCTTTTCTACACAAATCAAAGCAACGAACAATAACTTTCCGGCCCCTCTCTCAACTGATATTTTGAGCCCTAGTTGCCAACCTCCTAATCCTCACATGAGTAGGTGGCCAACCAGTTGAACACCCATTCATTATCATCGGCCAACTAGCTTCAATCACCTACTTCACCACCCTCCTAGTTCTATTCCCAATCGTCAGCACCCTAGAGAACAAAATACTTAACCTCTAA
orinocodelta_70IC71_DeltaAmacuroVEN ??????ATCCCTTCTTGGCATCTGCCTTATAACCCAAATCATCACCGGCCTACTAATAGCAATGCACTACACAGCAGACACCACCTTGGCCTTCACATCCGTTGCTTACACTTGCCGAAATGTCCAATTTGGATGGCTCATCCGAAACTTACACGCAAACGGAGCCTCCCTATTTTTCATCTGCATCTACCTTCACATCGGACGAGGACTCTACTACGGCTCCTACCTATACAAAGAAACCTGAAATACAGGTGTAATTCTACTACTAACCCTAATAGCAACAGCCTTCGTAGGCTATGTCCTCCCCTGAGGACAAATATCATTCTGAGGAGCAACCGTCATCACTAATTTATTTTCAGCAATCCCCTACATCGGACAAACACTTGTAGAATGGGCTTGAGGAGGTTTCTCAGTCGATAATCCTACCTTAACACGATTTTTCGCCCTCCACTTTCTACTCCCTTTTGTCATCGCAGGCCTTACATTCATCCACTTAACTTTCTTGCACGAAACTGGATCAAACAATCCCCTAGGCATCTCATCAAACTGTGATAAAATCCCATTCCACCCCTACTTTTCCTCAAAAGACATCCTAGGCTTCATAGCCATGTTCCTTCCCCTTATATCTCTCGCCCTATTCTCACCCAACCTCCTAGGAGACCCAGAAAACTTCACACCTGCAAACCCATTAGTAACCCCTCCCCACATCAAACCTGAATGGTACTTCCTATTCGCATACGCCATCCTACGATCTATCCCCAACAAACTAGGAGGAGTACTCGCCCTCGCCGCCTCCATCCTCATCCTATTTTTAATCCCTTTTCTACACAAATCAAAGCAACGAACAATAACCTTCCGGCCCCTCTCTCAACTGATATTTTGAACCCTAGTTGCCAACCTTCTAATCCTCACATGAGTAGGTGGCCAACCAGTTGAACACCCATTCATTATCATCGGCCAACTAGCTTCAATCACCTACTTCACTACCCTCCTAGTTCTATTCCCAATCGTCAGCACCCTAGAGAACAAAATACTTAAC??????
orinocodelta_71IC72_DeltaAmacuroVEN ??????ATCCCTTCTTGGCATCTGCCTTATAACCCAAATCATCACCGGCCTACTAATAGCAATGCACTACACAGCAGACACCACCTTGGCCTTCACATCCGTTGCTTACACTTGCCGAAATGTCCAATTTGGATGGCTCATCCGAAACTTACACGCAAACGGAGCCTCCCTATTTTTCATCTGCATCTACCTTCACATCGGACGAGGACTCTACTACGGCTCCTACCTATACAAAGAAACCTGAAATACAGGTGTAATTCTACTACTAACCCTAATAGCAACAGCCTTCGTAGGCTATGTCCTCCCCTGAGGACAAATATCATTCTGAGGAGCAACCGTCATCACTAATTTATTTTCAGCAATCCCCTACATCGGACAAACACTTGTAGAATGGGCTTGAGGAGGTTTCTCAGTCGATAATCCTACCTTAACACGATTTTTCGCCCTCCACTTTCTACTCCCTTTTGTCATCGCAGGCCTTACATTCATCCACTTAACTTTCTTGCACGAAACTGGATCAAACAATCCCCTAGGCATCTCATCAAACTGTGATAAAATCCCATTCCACCCCTACTTTTCCTCAAAAGACATCCTAGGCTTCATAGCCATGTTCCTTCCCCTARTATCTCTCGCCCTATTCTCACCCAACCTCCTAGGAGACCCAGAAAACTTCACACCTGCAAACCCATTAGTAACCCCTCCCCACATCAAACCTGAATGGTACTTCCTATTCGCATACGCCATCCTACGATCTATCCCCAACAAACTAGGAGGAGTACTCGCCCTCGCCGCCTCCATCCTCATCCTATTTTTAATCCCTTTTCTACACAAATCAAAGCAACGAACAATAACCTTCCGGCCCCTCTCTCAACTGATATTTTGAACCCTAGTTGCCAACCTTCTAATCCTCACATGAGTAGGTGGCCAACCAGTTGAACACCCATTCATTATCATCGGCCAACTAGCTTCAATCACCTACTTCACTACCCTCCTAGTTCTATTCCCAATCGTCAGCACCCTAGAGAACAAAATACTTAACCTCTAA
tapajos_FTA021_ParaBRA ????????????????????????????????????????????CCGGCCTACTAATAGCAATGCAGTACACAGCAGACACCACCTTGGCCTTCACATCCGTTGCTTACACTTGCCGAAATGTCCAATTCGGATGGCTCATCCGAAACTTACACGCAAACGGAGCCTCCCTATTTTTCATCTGCATCTACCTTCACATCGGACGAGGACTCTACTACGGCTCCTACCTATACAAAGAAACCTGAAATACAGGTGTAATTCTACTACTAACCCTAATAGCAACAGCCTTCGTAGGCTATGTCCTCCCCTGAGGGCAAATATCATTCTGAGGAGCAACCGTCATCACTAACTTATTTTCAGCAGTCCCCTACATCGGACAAACACTTGTAGAATGGACTTGAGGAGGTTTCTCAGTCGATAATCCTACCTTAACACGATTTTTCGCCCTCCACTTTCTACTCCCTTTTGTCATCGCAGGCCTTACATTCATCCACTTAACTTTCTTACACGAAACTGGATCAAACAATCCCCTAGGCATCTCATCAAACTGTGATAAAATCCCATTCCACCCCTACTTTTCCTCAAAAGACATCCTAGGCTTCATAGCCATATTCCTTCCCCTTATATCCCTCGCCCTATTCTCACCCAACCTCCTAGGAGACCCAGAAAACTTCACACCTGCAAACCCATTAGTAACCCCTCCCCACATCAAACCTGAATGGTACTTCCTATTCGCATACGCCATCCTACGATCTATCCCCAACAAACTAGGAGGAGTACTCGCCCTCGCCGCCTCCATCCTCATCCTATTTTTAATCCCTTTTCTACACAAATCAAAGCAACGAACAATAACCTTCCGGCCCCTCTCTCAACTGATATTTTGAACCCTAGTTGCTAACCTTCTAATCCTCACATGAGTAGGTGGCCAACCAGTTGAACACCCATTCATTATCATCGGCCAACTAGCTTCAATCACCTACTTCACTACCCTCCTAGTTCTATTCCCAATCGTCAGCACCCTAGAGAACAAAATACTTAACCTCTAA
tapajos_BMP003_ParaBRA ????????????????????????????????????????ATCACCGGCCTACTAATAGCAATGCAGTACACAGCAGACACCACCTTGGCCTTCACATCCGTTGCTTACACTTGCCGAAATGTCCAATTCGGATGGCTCATCCGAAACTTACACGCAAACGGAGCCTCCCTATTTTTCATCTGCATCTACCTTCACATCGGACGAGGACTCTACTACGGCTCCTACCTATACAAAGAAACCTGAAATACAGGTGTAATTCTACTACTAACCCTAATAGCAACAGCCTTCGTAGGCTATGTCCTCCCCTGAGGGCAAATATCATTCTGAGGAGCAACCGTCATCACTAATTTATTTTCAGCAGTCCCCTACATCGGACAAACACTTGTAGAATGGGCTTGAGGAGGTTTCTCAGTCGATAATCCTACCTTAACACGATTTTTCGCCCTCCACTTTCTACTCCCTTTTGTCATCGCAGGCCTTACATTCATCCACTTAACTTTCTTACACGAAACTGGATCAAACAATCCCCTAGGCATCTCATCAAACTGTGATAAAATCCCATTCCACCCCTACTTTTCCTCAAAAGACATCCTAGGCTTCATAGCCATATTCCTTCCCCTTATATCCCTCGCTCTATTCTCACCCAACCTCCTAGGAGACCCAGAAAACTTCACACCTGCAAACCCATTAGTAACCCCTCCCCACATCAAACCTGAATGGTACTTCCTATTCGCATACGCCATCCTACGATCTATCCCCAACAAACTAGGAGGAGTACTCGCCCTCGCCGCCTCCATCCTCATCCTATTTTTAATCCCTTTTCTACACAAATCAAAGCAACGAACAATAACCTTCCGGCCCCTCTCTCAACTGATATTTTGAACCCTAGTTGCTAACCTTCTAATCCTCACATGAGTAGGTGGCCAACCAGTTGAACACCCATTCATTATCATCGGCCAACTAGCTTCAATCACCTACTTCACTACCCTCCTAGTTCTATTCCCAATCGTCAGCACCCTAGAGAACAAAATACTTAACCTCTAA
tapajos_BR163091_ParaBRA ??????????????????????????????????????TCATCACCGGCCTACTAATAGCAATGCACTACACAGCAGACACCACCTTGGCCTTCACATCCGTTGCTTACACTTGCCGAAATGTCCAATTCGGATGGCTCATCCGAAACTTACACGCAAACGGAGCCTCCCTATTTTTCATCTGCATCTACCTTCACATCGGACGAGGACTCTACTACGGCTCCTACCTATACAAAGAAACCTGAAATACAGGTGTAATTCTACTACTAACCCTAATAGCAACAGCCTTCGTAGGCTATGTCCTCCCCTGAGGACAAATATCATTCTGAGGAGCAACCGTCATCACTAATTTATTTTCAGCAATCCCCTACATCGGACAAACACTTGTAGAATGGGCTTGAGGCGGTTTCTCAGTCGATAATCCTACCTTAACACGATTTTTCGCCCTCCACTTTCTACTCCCTTTTGTCATCGCAGGCCTTACATTCATCCACTTAACTTTCTTACACGAAACTGGATCAAACAATCCCCTAGGCATCTCATCAAACTGTGATAAAATCCCATTCCACCCCTACTTTTCCTCAAAAGACATCCTAGGCTTCATAGCCATATTCCTTCCCCTTATATCTCTCGCCCTATTCTCACCCAACCTCCTAGGAGACCCAGAAAACTTCACACCTGCAAACCCATTAGTAACCCCTCCCCACATCAAACCTGAATGGTACTTCCTATTCGCATACGCCATCCTACGATCTATCCCCAACAAACTAGGAGGAGTACTCGCCCTCGCCGCCTCCATCCTCATCCTATTTTTAATTCCGTTTCTACACAAATCAAAGCAACGAACAATAACCTTCCGGCCCCTCTCTCAACTGATATTTTGAACCCTAGTTGCCAACCTTCTAATCCTCACATGAGTAGGTGGCCAACCAGTTGAACACCCATTCATTATCATCGGCCAACTAGCTTCAATCACCTACTTCACTACCCTCCTAGTTCTATTCCCAATCGTCAGCACCCTAGAGAACAAAATACTTAACCTCTAA
xingu_BMP006_ParaBRA ???????????????????????????????????????????????????????????????GCACTACACAGCAGACACCACCTTGGCCTTCACATCCGTTGCTTACACTTGCCGAAATGTCCAATTCGGATGGCTCATCCGAAACTTACACGCAAACGGAGCCTCCCTATTTTTCATCTGCATCTACCTTCACATCGGACGAGGACTCTATTACGGCTCCTACCTATACAAAGAAACCTGAAATACAGGTGTAATCCTACTACTAACCCTAATAGCAACAGCCTTCGTAGGCTATGTCCTCCCCTGAGGACAAATATCATTCTGAGGAGCAACCGTCATCACTAATTTATTTTCAGCAATCCCCTACATCGGACAAACACTTGTAGAATGGGCTTGAGGAGGTTTCTCAGTCGATAATCCTACCTTAACACGATTTTTCGCCCTCCACTTTCTACTCCCTTTTGTCATCGCAGGCCTTACATTCATCCACTTAACTTTCTTACACGAAACTGGATCAAACAATCCCCTAGGCATTTCATCAAACTGTGATAAAATCCCATTCCACCCCTACTTTTCCTCAAAAGACATCCTAGGCTTCATAGCCATATTCCTTCCCCTTATATCTCTCGCCCTATTCTCACCCAACCTCCTAGGAGACCCAGAAAACTTCACACCTGCAAACCCATTAGTAACCCCTCCCCACATCAAACCTGAATGGTACTTCCTATTCGCATACGCCATCCTACGATCTATCCCCAACAAACTAGGAGGAGTCCTCGCCCTCGCCGCCTCCATCCTCATCCTATTTTTAATCCCTTTTCTACACAAATCAAAGCAACGAACAATAACCTTCCGGCCCCTCTCTCAACTGATATTTTGAACCCTAGTTGCCAACCTTCTAATCCTCACATGAGTAGGTGGCCAACCAGTTGAACACCCATTCATTATCATCGGCCAACTAGCTTCAATCACCTACTTCACTACCCTCCTAGTTCTAATCCCAATCGTCAGCACCATAGAGAACAAAAT?????????????
tapajos_BMP058_ParaBRA ????????????????????????????????????????ATCACCGGCCTACTAATAGCAATGCAGTACACAGCAGACACCACCTTGGCCTTCACATCCGTTGCTTACACTTGCCGAAATGTCCAATTCGGATGGCTCATCCGAAACTTACACGCAAACGGAGCCTCCCTATTTTTCATCTGCATCTACCTTCACATCGGACGAGGACTCTACTACGGCTCCTACCTATACAAAGAAACCTGAAATACAGGTGTAATTCTACTACTAACCCTAATAGCAACAGCCTTCGTAGGCTATGTCCTCCCCTGAGGACAAATATCATTCTGAGGAGCAACCGTCATCACTAATTTATTTTCAGCAGTCCCCTACATCGGACAAACACTTGTAGAATGGGCTTGAGGAGGTTTCTCAGTCGATAATCCTACCTTAACACGATTTTTCGCCCTCCACTTTCTACTCCCTTTTGTCATCGCAGGCCTTACATTCATCCACTTAACTTTCTTACACGAAACTGGATCAAACAATCCCCTAGGCATCTCATCAAACTGTGATAAAATCCCATTCCACCCCTACTTTTCCTCAAAAGACATCCTAGGCTTCATAGCCATATTCCTTCCCCTTATATCCCTCGCCCTATTCTCACCCAACCTCCTAGGAGACCCAGAAAACTTCACACCTGCAAACCCATTAGTAACCCCTCCCCACATCAAACCTGAATGGTACTTCCTATTCGCATACGCCATCCTACGATCTATCCCCAACAAACTAGGAGGAGTACTCGCCCTCGCCGCCTCCATCCTCATCCTATTTTTAATCCCTTTTCTACACAAATCAAAGCAACGAACAATAACCTTCCGGCCCCTCTCTCAACTGATATTTTGAACCCTAGTTGCTAACCTTCTAATCCTCACATGAGTAGGTGGCCAACCAGTTGAACACCCATTCATTATCATCGGCCAACTAGCTTCAATCACCTACTTCACTACCCTCCTAGTTCTATTCCCAATCGTCAGCACCCTAGAGAACAAAATACTTAACCTCTAA
rondonia_FLJA075_ParaBRA ????????????????????????????????????????ATCACCGGCCTACTAATAGCAATGCAGTACACAGCAGACACCACCTTAGCCTTCACATCCGTTGCTTACACTTGCCGAAATGTCCAATTCGGATGGCTCATCCGAAACTTACACGCAAACGGAGCCTCCCTATTTTTCATCTGCATCTACCTTCACATCGGACGAGGACTCTACTACGGCTCCTACCTATACAAAGAAACCTGAAATACAGGTGTAATTCTACTACTAACCCTAATAGCAACAGCCTTCGTAGGTTATGTCCTCCCCTGAGGACAAATATCATTCTGAGGAGCAACCGTCATCACTAATTTATTTTCAGCAATCCCCTACATCGGACAAACACTTGTAGAATGGGCTTGAGGAGGTTTCTCAGTCGATAATCCTACCTTAACACGATTTTTCGCCCTCCACTTTCTACTCCCTTTTGTCATCGCAGGCCTTACATTCATCCACTTAACTTTCTTACACGAAACTGGATCAAACAATCCCCTAGGCATCTCATCAAACTGTGATAAAATCCCATTCCACCCCTACTTTTCCTCAAAAGACATCCTAGGCTTCATAGCCATATTCCTTCCCCTTATATCTCTCGCCCTATTCTCACCCAACCTCCTAGGAGACCCAGAAAACTTCACACCTGCAAACCCATTAGTAACCCCTCCCCACATCAAACCTGAATGGTACTTCCTATTCGCATACGCCATCCTACGATCTATCCCCAACAAACTAGGAGGAGTACTCGCCCTCGCCGCCTCCATCCTCATCCTATTTTTAATTCCGTTTCTACACAAATCAAAGCAACGAACAATAACCTTCCGGCCCCTCTCTCAACTGATATTTTGAACCCTAGTTGCCAACCTTCTAATCCTCACATGAGTAGGTGGCCAACCAGTTGAACACCCATTCATTATCATCGGCCAACTAGCTTCAATCACCTACTTCACTACCCTCCTAGTTCTATTCCCAATCGTCAGCACCCTAGAGAACAAAATACTTAACCTCTAA
trinidad_GU215260_SimlaTRI ??????????????????????????????????????????????GGCCTACTAATAGCAATGCACTACACAGCAGACACCACCTTGGCCTTCACATCCGTTGCTTACACTTGCCGAAATGTCCAATTTGGATGGCTCATCCGAAACTTACACGCAAACGGAGCCTCCCTATTTTTCATCTGCATCTACCTTCACATCGGACGAGGACTCTACTACGGCTCCTACCTATACAAAGAAACCTGAAATACAGGTGTAATTCTACTACTAACCCTAATAGCAACAGCCTTCGTAGGCTATGTCCTCCCCTGAGGACAAATATCATTCTGAGGAGCAACCGTCATCACTAATTTATTTTCAGCAATCCCCTACATCGGACAAACACTTGTAGAATGGGCTTGAGGAGGTTTCTCAGTCGATAATCCTACCTTAACACGATTTTTCGCCCTCCACTTTCTACTCCCTTTTGTCATCGCAGGCCTTACATTCATCCACTTAACTTTCTTACACGAAACTGGATCAAACAATCCCCTAGGCATCTCATCAAACTGTGATAAAATCCCATTCCACCCCTACTTTTCCTCAAAAGACATCCTAGGCTTCATAGCCATGTTCCTTCCCCTTATATCTCTCGCCCTATTCTCACCCAACCTCCTAGGAGACCCAGAAAACTTCACACCTGCAAACCCATTAGTAACCCCTCCCCACATCAAACCTGAATGGTACTTCCTATTCGCATACGCCATCCTACGATCTATCCCCAACAAACTAGGAGGAGTACTCGCCCTCGCCGCCTCCATCCTCATCCTATTTTTAATCCCTTTTCTACACAAATCAAAGCAACGAACAATAACCTTCCGGCCCCTCTCTCAACTGATATTTTGAACCCTAGTTGCCAACCTTCTAATCCTCACATGAGTAGGTGGCCAACCAGTTGAACACCCATTCATTATCATCGGCCAACTAGCTTCAATCACCTACTTCACTACCCTCCTAGTTCTATTCCCAATCGTCAGCACCCTAGAGAACAAAATACTTAACCTCTAA
central_GU215256_CoclePAN ??????????????????????????????????????????????GGCCTACTAATAGCAATGCACTACACAGCAGACACTACCTTGGCCTTCACATCCGTTGCTCACACTTGCCGAAATGTCCAATTCGGATGGCTCATCCGAAACTTACACGCAAACGGAGCCTCCCTATTTTTCATCTGCATCTACCTTCACATCGGACGAGGACTCTACTACGGCTCCTACCTATACAAAGAAACCTGAAATACAGGTGTAATTCTACTACTAACCCTAATAGCAACAGCCTTCGTAGGCTATGTCCTCCCCTGAGGACAAATATCATTCTGAGGAGCAACCGTCATCACTAATTTATTTTCAGCAATCCCCTACATCGGACAAACACTTGTAGAATGGGCTTGAGGAGGTTTCTCAGTCGATAATCCTACCTTAACACGATTTTTCGCCCTCCACTTTCTACTCCCTTTTGTCATCGCAGGCCTTACATTCATCCACTTAACTTTCTTACACGAGACTGGATCAAACAACCCCCTAGGCATCTCATCAAACTGTGATAAAATTCCATTCCACCCCTACTTTTCCTCAAAAGACATCCTAGGCTTCATAGCCATATTCCTTGCCCTTACATCTCTCGCCCTATTCTCACCCAACCTCCTAGGAGACCCAGAAAACTTCACACCTGCAAACCCATTAGTAACCCCTCCCCACATCAAACCTGAATGGTACTTCCTATTCGCATACGCCATCCTACGATCTATCCCCAACAAACTAGGAGGAGTACTCGCCCTCGCTGCATCCATCCTCATCCTATTTTTAATCCCTTTTCTACACAAATCAAAGCAACGAACAATAACCTTCCGGCCCCTCTCTCAACTGATATTTTGAGCCCTAGTTGCCAACCTTCTAATCCTCACATGAGTAGGTGGCCAACCAGTTGAACACCCATTCATTATCATCGGCCAACTAGCTTCAATCACCTACTTTACTACCCTCCTAATTCTATTCCCAATCGTCAGCACCCTAGAGAACAAAATACTTAACCTCTAA
choco_GU215257_DarienPAN                ??????????????????????????????????????????????GGCCTACTAATAGCAATGCACTACACAGCAGACACTACCTTGGCCTTCACATCCGTTGCTCACACTTGCCGAAATGTCCAATTCGGATGGCTCATCCGAAACTTACACGCAAACGGAGCCTCCCTATTTTTCATCTGCATCTACCTTCACATCGGACGAGGACTCTACTACGGCTCCTACCTATACAAAGAAACCTGAAATACAGGTGTAATTCTACTACTAACCCTAATAGCAACAGCCTTCGTAGGCTATGTCCTCCCCTGAGGACAAATATCATTCTGAGGAGCAACCGTCATCACTAATTTATTTTCAGCAATCCCCTACATCGGACAAACACTTGTAGAATGGGCTTGAGGAGGTTTCTCAGTCGATAATCCTACCTTAACACGATTTTTCGCCCTCCACTTTCTACTCCCTTTTGTCATCGCAGGTCTTACATTCATCCACTTAACTTTCTTACACGAAACTGGATCAAACAACCCCCTAGGCATCTCATCAAACTGTGATAAAATTCCATTCCACCCCTACTTTTCCTCAAAAGACATCCTAGGCTTCATAGCCATATTCCTTCCCCTTACATCTCTCGCCCTATTCTCACCCAACCTCCTAGGAGACCCAGAAAACTTCACACCTGCAAACCCATTAGTAACCCCTCCCCACATCAAACCTGAATGGTACTTCCTATTCGCATACGCCATCCTACGATCTATCCCCAACAAACTAGGAGGAGTACTCGCCCTCGCTGCATCCATCCTCATCCTATTTTTAATCCCTTTTCTACACAAATCAAAGCAACGAACAATAACCTTCCGGCCCCTCTCTCAACTGATATTTTGAGCCCTAGTTGCCAACCTTCTAATCCTCACATGAGTAGGTGGCCAACCAGTTGAACACCCATTCATTATCATCGGCCAACTAGCTTCAATCACCTACTTTACTACCCTCCTAGTTCTATTCCCAATCGTCAGCACCCTAGAGAACAAAANACT??????????
choco_GU215258_DarienPAN                ??????????????????????????????????????????????GGCCTACTAATAGCAATGCACTACACAGCAGACACTACCTTGGCCTTCACATCCGTTGCTCACACTTGCCGAAATGTCCAATTCGGATGGCTCATCCGAAACTTACACGCAAACGGAGCCTCCCTATTTTTCATCTGCATCTACCTTCACATCGGACGAGGACTCTACTACGGCTCCTACCTATACAAAGAAACCTGAAATACAGGTGTAATTCTACTACTAACCCTAATAGCAACAGCCTTCGTAGGCTATGTCCTCCCCTGAGGACAAATATCATTCTGAGGAGCAACCGTCATCACTAATTTATTTTCAGCAATCCCCTACATCGGACAAACACTTGTAGAATGGGCTTGAGGAGGTTTCTCAGTCGATAATCCTACCTTAACACGATTTTTCGCCCTCCACTTTCTACTCCCTTTTGTCATCGCAGGTCTTACATTCATCCACTTAACTTTCTTACACGAAACTGGATCAAACAACCCCCTAGGCATCTCATCAAACTGTGATAAAATTCCATTCCACCCCTACTTTTCCTCAAAAGACATCCTAGGCTTCATAGCCATATTCCTTCCCCTTACATCTCTCGCCCTATTCTCACCCAACCTCCTAGGAGACCCAGAAAACTTCACACCTGCAAACCCATTAGTAACCCCTCCCCACATCAAACCTGAATGGTACTTCCTATTCGCATACGCCATCCTACGATCTATCCCCAACAAACTAGGAGGAGTACTCGCCCTCGCTGCATCCATCCTCATCCTATTTTTAATCCCTTTTCTACACAAATCAAAGCAACGAACAATAACCTTCCGGCCCCTCTCTCAACTGATATTTTGAGCCCTAGTTGCCAACCTTCTAATCCTCACATGAGTAGGTGGCCAACCAGTTGAACACCCATTCATTATCATCGGCCAACTAGCTTCAATCACCTACTTTACTACCCTCCTAGTTCTATTCCCAATCGTCAGCACCCTAGANANCAAAATACTNAACCT????
inambari_GU215259_MadredeDiosPER        ?????????????????????????????????????ATCATCACTGGCC?A?TAANAG??ATACACTACNNAGCAGACACCACTTNAGCCTTCACATCCGTTGCCTACACCTGCCGAAACGTCCAATTCGGATGACTCNTCCGAAACTTACACGCAAATGGAGCCTCCCTATTTTTCATCTGCATTTACCTCCATATTGGACGAGGACTCTACTACGGCTCCTACCTATACAAAGAAACCTGAAACACAGGTGTAATCCTCCTACTAACCTTAATAGCAACAGCCTTCGTAGGCTACGTACTCCCCTGAGGACAAATATCATTCTGAGGAGCAACCGTTATCACTAACCTATTCTCAGCAATCCCCTACATCGGACAAACACTTGTAGAATGGGCTTGAGGAGGTTTCTCAGTCGATAATCCTACCTTAACACGATTTTTCGCCCTCCACTTCCTACTCCCTTTTGCCATCGCAGGTCTTACATTCGTCCACTTAACTTTCTTACACGAAACTGGATCAAACAACCCATTGGGCATCTCATCAAACTGCGATAAAATTCCATTCCACCCTTACTTTTCCTCAAAAGATATCCTAGGCTTCATGGCTATACTCCTCCCTCTCATATCTCTCGCCCTATTCTCACCCAACCTCCTAGGAGACCCAGAAAACTTCACTCCCGCAAACCCACTGGTAACCCCTCCCCATATCAAACCTGAATGGTACTTCCTATTCGCATACGCCATCCTACGATCTATCCCCAATAAATTAGGAGGAGTACTCGCTCTCGCTGCCTCCATCCTCATCCTATTCTTAATCCCCTTTCTTCATAAATCAAAACAACGAACAATAATCTTCCGGCCCCTCTCTCAACTGATATTTTGAGCCCTAGTTGCCAACCTTCTAATCCTCACATGAGTAGGCGGCCAACCAGTTGAACACCCATTCATTATCATCGGCCAACTAGCTTCAATCACCTACTTCANTACCCTTCTAATTCTGTTCCCAATCGTCAGCACCCTAGAGAACAAAATAC???????????
choco_ANSP2115_EsmeraldasECU            CTTTGGATCCCTTCTTGGCATCTGCCTTATAACCCAAATCATCACCGGCCTACTAATAGCAATGCACTACACAGCAGACACTACCTTGGCCTTCACATCCGTTGCTCACACTTGCCGAAATGTCCAATTCGGATGGCTCATCCGAAACTTACACGCAAACGGAGCCTCCCTATTTTTCATCTGCATCTACCTTCACATCGGACGAGGACTCTACTACGGCTCCTACCTATACAAAGAAACCTGAAATACAGGTGTAATTCTACTACTAACCCTAATAGCAACAGCCTTCGTAGGCTATGTCCTCCCCTGAGGACAAATATCATTCTGAGGAGCAACCGTCATCACTAATTTATTTTCAGCAATCCCCTACATCGGACAAACACTTGTAGAATGGGCTTGAGGAGGTTTCTCAGTCGATAATCCTACCTTAACACGATTTTTCGCCCTCCACTTTCTACTCCCTTTTGTCATCGCAGGTCTTACATTCATCCACTTAACTTTCTTACACGAAACTGGATCAAACAACCCCCTAGGCATCTCATCAAACTGTGATAAAATTCCATTCCACCCCTACTTTTCCTCAAAAGACATCCTAGGCTTCATAGCCATATTCCTTCCCCTTACATCTCTCGCCCTATTCTCACCCAACCTCCTAGGAGACCCAGAAAACTTCACACCTGCAAACCCATTAGTAACCCCTCCCCACATCAAACCTGAATGGTACTTCCTATTCGCATACGCCATCCTACGATCTATCCCCAACAAACTAGGAGGAGTACTCGCCCTCGCTGCATCCATCCTCATCCTATTTTTAATCCCCTTTCTACACAAATCAAAGCAACGAACAATAACCTTCCGGCCCCTCTCTCAACTGATATTTTGAGCCCTAGTTGCCAACCTTCTAATCCTCACATGAGTAGGTGGCCAACCAGTTGAACACCCATTCATTATCATCGGCCAACTAGCTTCAATCACCTACTTTACTACCCTCCTAGTTCTATTCCCAATCGTCAGCACCCTAGAGAACAAAATACTTAACCTCTAA
choco_ANSP2271_EsmeraldasECU            CTTTGGATCCCTTCTTGGCATCTGCCTTATAACCCAAATCATCACCGGCCTACTAATAGCAATGCACTACACAGCAGACACTACCTTGGCCTTCACATCCGTTGCTCACACTTGCCGAAATGTCCAATTCGGATGGCTCATCCGAAACTTACACGCAAACGGAGCCTCCCTATTTTTCATCTGCATCTACCTTCACATCGGACGAGGACTCTACTACGGCTCCTACCTATACAAAGAAACCTGAAATACAGGTGTAATTCTACTACTAACCCTAATAGCAACAGCCTTCGTAGGCTATGTCCTCCCCTGAGGACAAATATCATTCTGAGGAGCAACCGTCATCACTAATTTATTTTCAGCAATCCCCTACATCGGACAAACACTTGTAGAATGGGCTTGAGGAGGTTTCTCAGTCGATAATCCTACCTTAACACGATTTTTCGCCCTCCACTTTCTACTCCCTTTTGTCATCGCAGGTCTTACATTCATCCACTTAACTTTCTTACACGAAACTGGATCAAACAACCCCCTAGGCATCTCATCAAACTGTGATAAAATTCCATTCCACCCCTACTTTTCCTCAAAAGACATCCTAGGCTTCATAGCCATATTCCTTCCCCTTACATCTCTCGCCCTATTCTCACCCAACCTCCTAGGAGACCCAGAAAACTTCACACCTGCAAACCCATTAGTAACCCCTCCCCACATCAAACCTGAATGGTACTTCCTATTCGCATACGCCATCCTACGATCTATCCCCAACAAACTAGGAGGAGTACTCGCCCTCGCTGCATCCATCCTCATCCTATTTTTAATCCCCTTTCTACACAAATCAAAGCAACGAACAATAACCTTCCGGCCCCTCTCTCAACTGATATTTTGAGCCCTAGTTGCCAACCTTCTAATCCTCACATGAGTAGGTGGCCAACCAGTTGAACACCCATTCATTATCATCGGCCAACTAGCTTCAATCACCTACTTTACTACCCTCCTAGTTCTATTCCCAATCGTCAGCACCCTAGAGAACAAAATACTTAACCTCTAA
atlantic_EF639972_PernambucoBRA         CTTTGGATCCCTTCTTGGCATCTGCCTTCAAGTCCAAATCATCACTGGTCTACTAATAGCAATACACTACACAGCAGACACCACCTTAGCCTTCACATCCGTTGCTTACACTTGCCGAAACGTCCAATTCGGATGACTCATCCGAAACTTACACGCAAATGGAGCCTCTCTATTTTTTATCTGCGTCTATCTTCACATCGGACGAGGACTCTACTACGGCTCCTACCTATACAAAGAAACCTGAAATACTGGTGTAATTCTATTACTAACCCTAATAGCAACAGCCTTCGTAGGCTACGTCCTCCCCTGAGGACAAATATCATTCTGAGGAGCAACCGTCATCACTAATTTATTTTCAGCAATCCCTTACATCGGACAAACACTTGTAGAATGGGCTTGAGGAGGCTTCTCAGTCGACAATCCTACCTTAACACGATTTTTCGCCCTCCACTTTCTACTCCCTTTTGTCATCGCAGGTCTTACATTCATCCACTTAACTTTCCTACACGAAACCGGATCAAACAATCCCCTAGGCATCTCATCAAACTGTGATAAAATCCCATTCCACCCTTACTTCTCCTCAAAAGACGTCCTAGGCTTCATGGCCATATTCCTCCCCCTTATATCTCTCGCCCTATTCTCACCCAACCTCCTAGGAGACCCAGAAAACTTCACACCTGCAAACCCATTAGTAACCCCTCCCCATATCAAACCTGAATGGTACTTCCTATTCGCATACGCCATTCTACGATCCATCCCCAACAAACTAGGAGGAGTACTCGCTCTCGCCGCCTCCATCCTCATCCTATTTTTAATCCCCTTCCTACACAAGTCAAAACAACGAACAATAACCTTCCGGCCTCTCTCCCAACTGATATTTTGAACCCTAGTTGCCAATCTTCTAATCCTCACATGAGTAGGTGGCCAACCAGTTGAACACCCATTCATCATCATCGGCCAACTAGCTTCAATCACCTACTTCACTACCCTCCTAGTTCTATTCCCAATCGTCAGCACCCTAGAGAACAAAATACTTAGCCTCTAA
inambari_LSUMZ1031_LaPazBOL             CTTTGGATCCCTCCTCGGCATCTGTCTTATAACCCAAATCATCACTGGCCTATTAATAGCAATACACTACACAGCAGACACCACTTTAGCCTTCACATCCGTTGCCTACACCTGCCGAAACGTCCAATTCGGATGACTCATCCGAAACTTACACGCAAATGGAGCCTCCCTATTTTTCATCTGCATTTACCTCCATATTGGACGAGGACTCTACTACGGCTCCTACCTATACAAAGAAACCTGAAACACAGGTGTAATCCTCCTACTAACCTTAATAGCAACAGCCTTCGTAGGCTACGTACTCCCCTGAGGACAAATATCATTCTGAGGAGCAACCGTTATCACTAACCTATTCTCAGCAATCCCCTACATCGGACAAACACTTGTAGAATGGGCTTGAGGAGGTTTCTCAGTCGATAATCCTACCTTAACACGATTTTTCGCCCTCCACTTCTTACTCCCTTTTGCCATCGCAGGTCTTACATTCGTCCACTTAACTTTCTTACACGAAACTGGATCAAACAACCCATTGGGCATCTCATCAAACTGCGATAAAATTCCATTCCACCCTTACTTTTCCTCAAAAGATATCCTAGGCTTCATGGCTATACTCCTCCCTCTCATATCTCTCGCCCTATTCTCACCCAACCTCCTAGGAGACCCAGAAAACTTCACTCCCGCAAACCCACTGGTAACCCCTCCCCATATCAAACCTGAATGGTACTTCCTATTCGCATACGCCATCCTACGATCTATCCCCAATAAATTAGGAGGAGTACTCGCTCTCGCTGCCTCCATCCTCATCCTATTCTTAATCCCCTTTCTTCATAAATCAAAACAACGAACAATAATCTTCCGGCCCCTCTCTCAACTGATATTTTGAGCCCTAGTTGCCAACCTTCTAATCCTCACATGAGTAGGCGGCCAACCAGTTGAACACCCATTCATTATCATCGGCCAACTAGCTTCAATCACCTACTTCACTACCCTTCTAATTCTGTTCCCAATCGTCAGCACCCTAGAGAACAAAATACTTAACCTCTAA
inambari_LSUMZ10507_UcayaliPER          CTTTGGGTCCCTCCTCGGCATCTGTCTTACAACCCAAATCATCACTGGCCTATTAATAGCAATACACTACACAGCAGACACCACTTTAGCCTTCACATCTGTTGCCTACACCTGCCGAAACGTCCAATTCGGATGACTCATCCGAAACTTACACGCAAATGGAGCCTCCCTATTTTTCATCTGCATTTACCTCCATATTGGACGAGGACTCTACTACGGCTCCTACCTATACAAAGAAACCTGAAACACAGGTGTAATCCTCCTACTAACCTTAATAGCAACAGCCTTCGTAGGCTACGTACTCCCCTGAGGACAAATATCATTCTGAGGAGCAACCGTTATCACTAACTTATTCTCAGCAATCCCCTACATCGGACAAACACTTGTAGAATGGGCTTGAGGAGGTTTCTCAGTCGATAATCCTACCTTAACACGATTTTTCGCCCTCCACTTCCTACTCCCTTTTGCCATCGCAGGTCTTACATTCGTCCACTTAACTTTCTTACACGAAACTGGATCAAACAACCCCTTGGGCATCTCATCAAACTGCGATAAAATTCCATTCCACCCTTACTTTTCCTCAAAAGATATCCTAGGCTTCATGGCTATACTCCTCCCTCTCATATCTCTCGCCCTATTCTCACCCAACCTCCTAGGAGACCCAGAAAACTTCACTCCCGCAAACCCACTGGTAACCCCTCCCCATATCAAACCTGAATGGTACTTCCTATTCGCATACGCCATCCTACGATCTATCCCCAATAAATTAGGAGGAGTACTCGCCCTCGCTGCCTCCATCCTCATCCTATTCTTAATCCCCTTTCTTCATAAATCAAAACAACGAACAATAATCTTCCGGCCCCTCTCTCAACTGATATTTTGAGCCCTAGTTGCCAACCTTCTAATCCTCACATGAGTAGGCGGCCAACCAGTTGAACACCCATTCATTATCATCGGCCAACTAGCTTCAATCACCTACTTCACTACCCTTCTAATTCTGTTCCCAATCGTCAGCACCCTAGAGAACAAAATACTTAACCTCTAA
inambari_LSUMZ11101_UcayaliPER          CTTTGGGTCCCTCCTCGGCATCTGTCTTATAACCCAAATCATCACTGGCCTATTAATAGCAATACACTACACAGCAGACACCACTTTAGCCTTCACATCCGTTGCCTACACCTGCCGAAACGTCCAATTCGGATGACTCATCCGAAACTTACACGCAAATGGAGCCTCCCTATTTTTCATCTGCATTTACCTCCATATTGGACGAGGACTCTACTACGGCTCCTACCTATACAAAGAAACCTGAAACACAGGTGTAATCCTCCTACTAACCTTAATAGCAACAGCCTTCGTAGGCTACGTACTCCCCTGAGGACAAATATCATTCTGAGGAGCAACCGTTATCACTAACTTATTCTCAGCAATCCCCTACATCGGACAAACACTTGTAGAATGGGCTTGAGGAGGTTTCTCAGTCGATAATCCTACCTTAACACGATTTTTCGCCCTCCACTTCCTACTCCCTTTTGCCATCGCAGGTCTTACATTCGTCCACTTAACTTTCTTACACGAAACTGGATCAAACAACCCCTTGGGCATCTCATCAAACTGCGATAAAATTCCATTCCACCCTTACTTTTCCTCAAAAGATATCCTAGGCTTCATGGCTATACTCCTCCCTCTCATATCTCTCGCCCTATTCTCACCCAACCTCCTAGGAGACCCAGAAAACTTCACTCCCGCAAACCCACTGGTAACCCCTCCCCATATCAAACCTGAATGGTACTTCCTATTCGCATACGCCATCCTACGATCTATCCCCAATAAATTAGGAGGAGTACTCGCTCTCGCTGCCTCCATCCTCATCCTATTCTTAATCCCCTTTCTTCATAAATCAAAACAACGAACAATAATCTTCCGGCCCCTCTCTCAACTGATATTTTGAGCCCTAGTTGCCAACCTTCTAATCCTCACATGAGTAGGCGGCCAACCAGTTGAACACCCATTCATTATCATCGGCCAACTAGCTTCAATCACCTACTTCACTACCCTTCTAATTCTGTTCCCAATCGTCAGCACCCTAGAGAACAAAATACTTAACCTCTAA
inambari_LSUMZ11239_UcayaliPER          CTTTGGATCCCTCCTCGGCATCTGTCTTATAACCCAAATCATCACTGGCCTATTAATAGCAATACACTACACAGCAGACACCACTTTAGCCTTCACATCCGTTGCCTACACCTGCCGAAACGTCCAATTCGGATGACTCATCCGAAACTTACACGCAAATGGAGCCTCCCTATTTTTCATCTGCATTTACCTCCATATTGGACGAGGACTCTACTACGGCTCCTACCTATACAAAGAAACCTGAAACACAGGTGTAATCCTCCTACTAACCTTAATAGCAACAGCCTTCGTAGGCTACGTACTCCCCTGAGGACAAATATCATTCTGAGGAGCAACCGTTATCACTAACCTATTCTCAGCAATCCCCTACATCGGACAAACACTTGTAGAATGGGCTTGAGGAGGTTTCTCAGTCGATAATCCTACCTTAACACGATTTTTCGCCCTCCACTTCCTACTCCCTTTTGCCATCGCAGGTCTTACATTCGTCCACTTAACTTTCTTACACGAAACTGGATCAAACAACCCATTGGGCATCTCATCAAACTGCGATAAAATTCCATTCCACCCTTACTTTTCCTCAAAAGATATCCTAGGCTTCATGGCTATACTCCTCCCTCTCATATCTCTCGCCCTATTCTCACCCAACCTCCTAGGAGACCCAGAAAACTTCACTCCCGCAAACCCACTGGTAACCCCTCCCCATATCAAACCTGAATGGTACTTCCTATTCGCATACGCCATCCTACGATCTATCCCCAATAAATTAGGAGGAGTACTCGCTCTCGCTGCCTCCATCCTCATCCTATTCTTAATCCCCTTTCTTCATAAATCAAAACAACGAACAATAATCTTCCGGCCCCTCTCTCAACTGATATTTTGAGCCCTAGTTGCCAACCTTCTAATCCTCACATGAGTAGGCGGCCAACCAGTTGAACACCCATTCATTATCATCGGCCAACTAGCTTCAATCACCTACTTCACTACCCTTCTAATTCTGTTCCCAATCGTCAGCACCCTAGAGAACAAAATACTTAACCTCTAA
rondonia_LSUMZ12700_SantaCruzBOL        CTTTGGATCCCTTCTTGGCATCTGCCTTATAACCCAAATCATCACCGGCCTACTAATAGCAATGCACTACACAGCAGACACCACCTTGGCCTTCACATCCGTTGCTTACACTTGCCGAAATGTCCAATTCGGATGGCTCATCCGAAACTTACACGCAAACGGAGCCTCCCTATTTTTCATCTGCATCTACCTTCACATCGGACGAGGACTCTACTACGGCTCCTACCTATACAAAGAAACCTGAAATACAGGTGTAATTCTACTACTAACCCTAATAGCAACAGCCTTCGTAGGCTATGTCCTCCCCTGAGGACAAATATCATTCTGAGGAGCAACCGTCATCACTAATTTATTTTCAGCAATCCCCTACATCGGACAAACACTTGTAGAATGGGCTTGAGGAGGTTTCTCAGTCGATAATCCTACCTTAACACGATTTTTCGCCCTCCACTTTCTACTCCCTTTTGTCATCGCAGGCCTTACATTCATCCACTTAACTTTCTTACACGAAACTGGATCAAACAATCCCCTAGGCATCTCATCAAACTGTGATAAAATCCCATTCCACCCCTACTTTTCCTCAAAAGACATCCTAGGCTTCATAGCCATATTCCTTCCCCTTATATCTCTCGCCCTATTCTCACCCAACCTCCTAGGAGACCCAGAAAACTTCACACCTGCAAACCCATTAGTAACCCCTCCCCACATCAAACCTGAATGATACTTCCTATTCGCATACGCCATCCTACGATCTATCCCCAACAAACTAGGAGGAGTACTCGCCCTCGCCGCCTCCATCCTCATCCTATTTTTAATTCCGTTTCTACACAAATCAAAGCAACGAACAATAACCTTCCGGCCCCTCTCTCAACTGATATTTTGAACCCTAGTTGCCAACCTTCTAATCCTCACATGAGTAGGTGGCCAACCAGTTGAACACCCATTCATTATCATCGGCCAACTAGCTTCAATCACCTACTTCACTACCCTCCTAGTTCTATTCCCAATCGTCAGCACCCTAGAGAACAAAATACTTAACCTCTAA
rondonia_LSUMZ14916_SantaCruzBOL        CTTTGGATCCCTTCTTGGCATCTGCCTTATAACCCAAATCATCACCGGCCTACTAATAGCAATGCACTACACAGCAGACACCACCTTGGCCTTCACATCCGTTGCTTACACTTGCCGAAATATCCAATTCGGATGGCTCATCCGAAACTTACACGCAAACGGAGCCTCCCTATTTTTCATCTGCATCTACCTTCACATCGGACGAGGACTCTACTACGGCTCCTACCTATACAAAGAAACCTGAAATACAGGTGTAATTCTACTACTAACCCTAATAGCAACAGCCTTCGTAGGCTATGTCCTCCCCTGAGGACAAATATCATTCTGAGGAGCAACCGTCATCACTAATTTATTTTCAGCAATCCCCTACATCGGACAAACACTTGTAGAATGGGCTTGAGGAGGTTTCTCAGTCGATAATCCTACCTTAACACGATTTTTCGCCCTCCACTTTCTACTCCCTTTTGTCATCGCAGGCCTTACATTCATCCACTTAACTTTCTTACACGAAACTGGATCAAACAATCCCCTAGGCATCTCATCAAACTGTGATAAAATCCCATTCCACCCCTACTTTTCCTCAAAAGACATCCTAGGCTTCATAGCCATATTCCTTCCCCTTATATCTCTCGCCCTATTCTCACCCAACCTCCTAGGAGACCCAGAAAACTTCACACCTGCAAACCCATTAGTAACCCCTCCCCACATCAAACCTGAATGGTACTTCCTATTCGCATACGCCATCCTACGATCTATCCCCAACAAACTAGGAGGAGTACTCGCCCTCGCCGCCTCCATCCTCATCCTATTTTTAATTCCGTTTCTACACAAATCAAAGCAACGAACAATAACCTTCCGGCCCCTCTCTCAACTGATATTTTGAACCCTAGTTGCCAACCTTCTAATCCTCACATGAGTAGGTGGCCAACCAGTTGAACACCCATTCATTATCATCGGCCAACTAGCTTCAATCACCTACTTCACTACCCTCCTAGTTCTATTCCCAATCGTCAGCACCCTAGAGAACAAAATACTTAACCTCTAA
rondonia_LSUMZ15145_SantaCruzBOL        CTTTGGATCCCTTCTTGGCATCTGCCTTATAACCCAAATCATCACCGGCCTACTAATAGCAATGCACTACACAGCAGACACCACCTTGGCCTTCACATCCGTTGCTTACACTTGCCGAAATGTCCAATTCGGATGGCTCATCCGAAACTTACACGCAAACGGAGCCTCCCTATTTTTCATCTGCATCTACCTTCACATCGGACGAGGACTCTACTACGGCTCCTACCTATACAAAGAAACCTGAAATACAGGTGTAATTCTACTACTAACCCTAATAGCAACAGCCTTCGTAGGCTATGTCCTCCCCTGAGGACAAATATCATTCTGAGGAGCAACCGTCATCACTAATTTATTTTCAGCAATCCCCTACATCGGACAAACACTTGTAGAATGGGCTTGAGGAGGTTTCTCAGTCGATAATCCTACCTTAACACGATTTTTCGCCCTCCACTTTCTACTCCCTTTTGTCATCGCAGGCCTTACATTCATCCACTTAACTTTCTTACACGAAACTGGATCAAACAATCCCCTAGGCATCTCATCAAACTGTGATAAAATCCCATTCCACCCCTACTTTTCCTCAAAAGACATCCTAGGCTTCATAGCCATATTCCTTCCCCTTATATCTCTCGCCCTATTCTCACCCAACCTCCTAGGAGACCCAGAAAACTTCACACCTGCAAACCCATTAGTAACCCCTCCCCACATCAAACCTGAATGGTACTTCCTATTCGCATACGCCATCCTACGATCTATCCCCAACAAACTAGGAGGAGTACTCGCCCTCGCCGCCTCCATCCTCATCCTATTTTTAATTCCGTTTCTACACAAATCAAAGCAACGAACAATAACCTTCCGGCCCCTCTCTCAACTGATATTTTGAACCCTAGTTGCCAACCTTCTAATCCTCACATGAGTAGGTGGCCAACCAGTTGAACACCCATTCATTATCATCGGCCAACTAGCTTCAATCACCTACTTCACTACCCTCCTAGTTCTATTCCCAATCGTCAGCACCCTAGAGAACAAAATACTTAACCTCTAA
rondonia_LSUMZ18408_SantaCruzBOL        CTTTGGATCCCTTCTTGGCATCTGCCTTATAACCCAAATCATCACCGGCCTACTAATAGCAATGCACTACACAGCAGACACCACCTTGGCCTTCACATCCGTTGCTTACACCTGCCGAAATGTCCAATTCGGATGGCTCATCCGAAACTTACACGCAAACGGAGCCTCCCTATTTTTCATCTGCATCTACCTTCACATCGGACGAGGACTCTACTACGGCTCCTACCTATACAAAGAAACCTGAAATACAGGTGTAATTCTACTACTAACCCTAATAGCAACAGCCTTCGTAGGCTATGTCCTCCCCTGAGGACAAATATCATTCTGAGGAGCAACCGTCATCACTAATTTATTTTCAGCAATCCCCTACATCGGACAAACACTTGTAGAATGGGCTTGAGGAGGTTTCTCAGTCGATAATCCTACCTTAACACGATTTTTCGCCCTCCACTTTCTACTCCCTTTTGTCATCGCAGGCCTTACATTCATCCACTTAACTTTCTTACACGAAACTGGGTCAAACAATCCCCTAGGCATCTCATCAAACTGTGATAAAATCCCATTCCACCCCTACTTTTCCTCAAAAGACATCCTAGGCTTCATAGCCATATTCCTTCCCCTTATATCTCTCGCCCTATTCTCACCCAACCTCCTAGGAGACCCAGAAAACTTCACACCTGCAAACCCATTAGTAACCCCTCCCCACATCAAACCTGAATGGTACTTCCTATTCGCATACGCCATCCTACGATCTATCCCCAACAAACTAGGAGGAGTACTCGCCCTCGCCGCCTCCATCCTCATCCTATTTTTAATTCCGTTTCTACACAAATCAAAGCAACGAACAATAACCTTCCGGCCCCTCTCTCAACTGATATTTTGAACCCTAGTTGCCAACCTTCTAATCCTCACATGAGTAGGTGGCCAACCAGTTGAACACCCATTCATTATCATCGGCCAACTAGCTTCAATCACCTACTTCACTACCCTCCTAGTTCTATTCCCAATCGTCAGCACCCTAGAGAACAAAATACTTAACCTCTAA
choco_LSUMZ2298_DarienPAN               CTTTGGATCCCTTCTTGGCATCTGCCTTATAACCCAAATCATCACCGGCCTACTAATAGCAATGCACTACACAGCAGACACTACCTTGGCCTTCACATCCGTTGCTCACACTTGCCGAAATGTCCAATTCGGATGGCTCATCCAAAACTTACACGCAAACGGAGCCTCCCTATTTTTCATCTGCATCTACCTTCACATCGGACGAGGACTCTACTACGGCTCCTACCTATACAAAGAAACCTGAAATACAGGTGTAATTCTACTACTAACCCTAATAGCAACAGCCTTCGTAGGCTATGTCCTCCCCTGAGGACAAATATCATTCTGAGGAGCAACCGTCATCACTAATTTATTTTCAGCAATCCCCTACATCGGACAAACACTTGTAGAATGGGCTTGAGGAGGTTTCTCAGTCGATAATCCTACCTTAACACGATTTTTCGCCCTCCACTTTCTACTCCCTTTTGCCATCGCAGGTCTTACATTCATCCACTTAACTTTCTTACACGAAACTGGATCAAACAACCCCCTAGGCATCTCATCAAACTGTGATAAAATTCCATTCCACCCCTACTTTTCCTCAAAAGACATCCTAGGCTTCATAGCCATATTCCTTCCCCTTACATCTCTCGCCCTATTCTCACCCAACCTCCTAGGAGACCCAGAAAACTTCACACCTGCAAACCCATTAGTAACCCCTCCCCACATCAAACCTGAATGGTACTTCCTATTCGCATACGCCATCCTACGATCTATCCCCAACAAACTAGGAGGAGTACTCGCCCTCGCTGCATCCATCCTCATCCTATTTTTAATCCCTTTTCTACACAAATCAAAGCAACGAACAATAACCTTCCGGCCCCTCTCTCAACTGATATTTTGAGCCCTAGTTGCCAACCTTCTAATCCTCACATGAGTAGGTGGCCAACCAGTTGAACACCCATTCATTATCATCGGCCAACTAGCTTCAATCACCTACTTTACTACCCTCCTAGTTCTATTCCCAATCGTCAGCACCCTAGAGAACAAAATACTTAACCTCTAA
napo_LSUMZ2512_LoretoPER                CTTTGGATCCCTTCTTGGCATCTGCCTTATAACCCAAATCATCACCGGCCTACTAATAGCAATGCACTACACAGCAGACACTACCTTGGCCTTCACATCCGTTGCTTACACTTGCCGAAATGTCCAATTCGGATGGCTCCTCCGAAACTTACACGCAAACGGAGCCTCCCTATTTTTCATCTGCATCTACCTTCACATCGGACGAGGACTCTACTACGGCTCCTACCTATACAAAGAAACCTGAAATACAGGTGTAATTCTACTACTAACCCTAATAGCAACAGCCTTCGTAGGCTATGTCCTCCCCTGAGGACAAATATCATTCTGAGGAGCAACCGTCATCACTAATTTATTTTCAGCAATCCCCTACATCGGACAAACACTTGTAGAATGGGCTTGAGGAGGTTTCTCAGTCGATAATCCTACCTTAACACGATTTTTCGCCCTCCACTTTCTACTCCCTTTTGTCATCGCAGGCCTTACATTCATCCACCTAACTTTCTTACACGAAACTGGATCAAACAACCCCCTAGGCATCTCATCAAACTGTGATAAAATCCCATTCCATCCCTACTTTTCCTCAAAAGACATCCTAGGCTTCATAGCCATATTCCTTCCCCTTATATCTCTCGCCCTATTCTCACCCAACCTCCTAGGAGACCCAGAAAACTTCACACCTGCAAACCCATTAGTAACCCCTCCCCACATCAAACCTGAATGGTACTTCCTATTCGCATACGCCATCCTACGATCTATCCCCAACAAACTAGGAGGAGTACTCGCCCTCGCTGCCTCCATCCTCATCCTATTTTTAATCCCTTTTCTACACAAATCAAAGCAACGAACAATAACCTTCCGGCCCCTCTCTCAACTGATATTTTGAGCCCTAGTTGCCAACCTCCTAATCCTCACATGAGTAGGTGGCCAACCAGTTGAACACCCATTCATTATCATCGGCCAACTAGCTTCAATCACCTACTTCACCACCCTCCTAGTTCTATTCCCAATCGTCAGCACACTAGAGAACAAAATACTTAACCTCTAA
napo_LSUMZ2644_LoretoPER                CTTTGGATCCCTTCTTGGCATCTGCCTTATAACCCAAATCATCACCGGCCTACTAATAGCAATGCACTACACAGCAGACACTACCTTGGCCTTCACATCCGTTGCTTACACTTGCCGAAATGTCCAATTCGGATGGCTCATCCGAAACTTACACGCAAACGGAGCCTCCCTATTTTTCATCTGCATCTACCTTCACATCGGACGAGGACTCTACTACGGCTCCTACCTATACAAAGAAACCTGAAATACAGGTGTAATTCTACTACTAACCCTAATAGCAACAGCCTTCGTAGGCTATGTCCTCCCCTGAGGACAAATATCATTCTGAGGAGCTACCGTCATCACTAACTTATTTTCAGCAATCCCCTACATCGGACAAACACTTGTAGAATGGGCTTGAGGAGGTTTCTCAGTCGATAATCCTACCTTAACACGATTTTTCGCCCTCCACTTTCTACTCCCTTTTGTCATCGCAGGCCTTACATTCATCCACCTAACTTTCTTACACGAAACTGGATCAAACAACCCCCTAGGCATCTCATCAAACTGTGATAAAATCCCATTCCATCCCTACTTTTCCTCAAAAGACATCCTAGGCTTCATAGCCATATTCCTTCCCCTTATATCTCTCGCCCTATTCTCACCCAACCTCCTAGGAGACCCAGAAAACTTCACACCTGCAAACCCATTAGTAACCCCTCCCCACATCAAACCTGAATGGTACTTCCTATTCGCATACGCCATCCTACGATCTATCCCCAACAAACTAGGAGGAGTACTCGCCCTCGCTGCCTCCATCCTCATCCTATTTTTAATCCCTTTTCTACACAAATCAAAGCAACGAACAATAACCTTCCGGCCCCTCTCTCAACTGATATTTTGAGCCCTAGTTGCCAACCTCCTAATCCTCACATGAGTAGGTGGCCAACCAGTTGAACACCCATTCATTATCATCGGTCAACTAGCTTCAATCACCTACTTCACCACCCTCCTAGTTCTATTCCCAATCGTCAGCACACTAGAGAACAAAATACTTAACCTCTAA
choco_LSUMZ26541_ColonPAN               CTTTGGATCCCTTCTTGGCATCTGCCTTATAACCCAAATCATCACCGGCCTACTAATAGCAATGCACTACACAGCAGACACTACCTTGGCCTTCACATCCGTTGCTCACACTTGCCGAAATGTCCAATTCGGATGGCTCATCCGAAACTTACACGCAAACGGAGCCTCCCTATTTTTCATCTGCATCTACCTTCACATCGGACGAGGACTCTACTACGGCTCCTACCTATACAAAGAAACCTGAAATACAGGTGTAATTCTACTACTAACCCTAATAGCAACAGCCTTCGTAGGCTATGTCCTCCCCTGAGGACAAATATCATTCTGAGGAGCAACCGTCATCACTAATTTATTTTCAGCAATCCCCTACATCGGACAAACACTTGTAGAATGGGCTTGAGGAGGTTTCTCAGTCGATAATCCTACCTTAACACGATTTTTCGCTCTCCACTTTCTACTCCCTTTTGTCATCGCAGGCCTTACATTCATCCACTTAACTTTCTTACACGAAACTGGAGCAAACAACCCCCTAGGCATCTCATCAAACTGTGATAAAATTCCATTCCACCCCTACTTTTCCTCAAAAGACATCCTAGGCTTCATAGCCATATTCCTTCCCCTTACATCTCTCGCCCTATTCTCACCCAACCTCCTAGGAGACCCAGAAAACTTCACACCTGCAAACCCATTAGTAACCCCTCCCCACATCAAACCTGAATGGTACTTCCTATTCGCATACGCCATCCTACGATCTATCCCCAACAAACTAGGAGGAGTACTCGCCCTCGCTGCATCCATCCTCATCCTATTTTTAATCCCTTTTCTACACAAATCAAAGCAACGAACAATAACCTTCCGGCCCCTCTCTCAACTGATATTTTGAGCCCTAGTTGCCAACCTTCTAATCCTCACATGAGTAGGTGGCCAACCAGTTGAACACCCATTCATTATCATCGGCCAACTAGCTTCAATCACCTACTTTACTACCCTCCTAGTTCTATTCCCAATCGTCAGCACCCTAGAGAACAAAATACTTAACCTCTAA
inambari_LSUMZ27479_LoretoPER           CTTTGGGTCCCTCCTCGGCATCTGTCTTATAACCCAAATCATCACTGGCCTATTAATAGCAATACACTACACAGCAGACACCACTTTAGCCTTCACATCCGTTGCCTACACCTGCCGAAACGTCCAATTCGGATGACTCATCCGAAACTTACACGCAAATGGAGCCTCCCTATTTTTCATCTGCATTTACCTCCATATTGGACGAGGACTCTACTACGGCTCCTACCTATACAAAGAAACCTGAAACACAGGTGTAATCCTCCTACTAACCTTAATAGCAACAGCCTTCGTAGGCTACGTACTCCCCTGAGGACAAATATCATTCTGAGGAGCAACCGTTATCACTAACTTATTCTCAGCAATCCCCTACATCGGACAAACACTTGTAGAATGGGCTTGAGGAGGTTTCTCAGTCGATAATCCTACCTTAACACGATTTTTCGCCCTCCACTTCCTACTCCCTTTTGCCATCGCAGGTCTTACATTCGTCCACTTAACTTTCTTACACGAAACTGGATCAAACAACCCCTTGGGCATCTCATCAAACTGCGATAAAATTCCATTCCACCCTTACTTTTCCTCAAAAGATATCCTAGGCTTCATGGCTATACTCCTCCCTCTCATATCTCTCGCCCTATTCTCACCCAACCTCCTAGGAGACCCAGAAAACTTCACTCCCGCAAACCCACTGGTAACCCCTCCCCATATCAAACCTGAATGGTACTTCCTATTCGCATACGCCATCCTACGATCTATCCCCAATAAATTAGGAGGAGTACTCGCTCTCGCTGCCTCCATCCTCATCCTATTCTTAATCCCCTTTCTTCATAAATCAAAACAACGAACAATAATCTTCCGGCCCCTCTCTCAACTGATATTTTGAGCCCTAGTTGCCAACCTTCTAATCCTCACATGAGTAGGCGGCCAACCAGTTGAACACCCATTCATTATCATCGGCCAACTAGCTTCAATCACCTACTTCACTACCCTTCTAATTCTGTTCCCAATCGTCAGCACCCTAGAGAACAAAATACTTAACCTCTAA
inambari_LSUMZ27895_LoretoPER           CTTTGGATCCCTTCTTGGCATCTGCCTTATAACCCAAATCATCACCGGCCTACTAATAGCAATGCACTACACAGCAGACACTACCTTGGCCTTCACATCCGTTGCTTACACTTGCCGAAATGTCCAATTCGGATGGCTCATCCGAAACTTACACGCAAACGGAGCCTCCCTATTTTTCATCTGCATCTACCTTCACATCGGACGAGGACTCTACTACGGCTCCTACCTATACAAAGAAACCTGAAATACAGGTGTAATTCTACTACTAACCCTAATAGCAACAGCCTTCGTAGGCTATGTCCTCCCCTGAGGACAAATATCATTCTGAGGAGCAACCGTCATCACTAATTTATTTTCAGCAATCCCCTACATCGGACAAACACTTGTAGAATGGGCTTGAGGAGGTTTCTCAGTCGATAATCCTACCTTAACACGATTTTTCGCCCTCCACTTTCTACTCCCTTTTGTCATCGCAGGCCTTACATTCATCCACCTAACTTTCTTACACGAAACTGGATCAAACAACCCCCTAGGCATCTCATCAAACTGTGATAAAATCCCATTCCATCCCTACTTTTCCTCAAAAGACATCCTAGGCTTCATAGCCATATTCCTTCCCCTTATATCTCTCGCCCTATTCTCACCCAACCTCCTAGGAGACCCAGAAAACTTCACACCTGCAAACCCATTAGTAACCCCTCCCCACATCAAACCTGAATGGTACTTCCTATTCGCATACGCCATCCTACGATCTATCCCCAACAAACTAGGAGGAGTACTCGCCCTCGCTGCCTCCATCCTCATCCTATTTTTAATCCCTTTTCTACACAAATCAAAGCAACGAACAATAACCTTCCGGCCCCTCTCTCAACTGATATTTTGAGCCCTAGTTGCCAACCTCCTAATCCTCACATGAGTAGGTGGCCAACCAGTTGAACACCCATTCATTATCATCGGTCAACTAGCTTCAATCACCTACTTCACCACCCTCCTAGTTCTATTCCCAATCGTCAGCACACTAGAGAACAAAATACTTAACCTCTAA
tapajos_LSUMZ35374_ParaBRA              CTTTGGATCCCTTCTTGGCATCTGCCTTATAACCCAAATCATCACCGGCCTACTAATAGCAATGCACTACACAGCAGACACCACCTTAGCCTTCACATCCGTTGCTTACACTTGCCGAAATGTCCAATTCGGATGGCTCATCCGAAACTTACACGCAAACGGAGCCTCCCTATTTTTCATCTGCATCTACCTTCACATCGGACGAGGACTCTACTACGGCTCCTACCTATACAAAGAAACCTGAAATACAGGTGTAATTCTACTACTAACCCTAATAGCAACAGCCTTCGTAGGCTATGTCCTCCCCTGAGGACAAATATCATTCTGAGGAGCAACCGTCATCACTAATTTATTTTCAGCAATCCCCTACATCGGACAAACACTTGTAGAATGGGCTTGAGGAGGTTTCTCAGTCGATAATCCTACCTTAACACGATTTTTCGCCCTCCACTTTCTACTCCCTTTTGTCATCGCAGGCCTTACATTCATCCACTTAACTTTCTTACACGAAACTGGATCAAACAATCCCCTAGGCATCTCATCAAACTGTGATAAAATCCCATTCCACCCCTACTTTTCCTCAAAAGACATCCTAGGCTTCATAGCCATATTCCTTCCCCTTATATCTCTCGCCCTATTCTCACCCAACCTCCTAGGAGACCCAGAAAACTTCACACCTGCAAACCCATTAGTAACCCCTCCCCACATCAAACCTGAATGGTACTTCCTATTCGCATACGCCATCCTACGATCTATCCCCAACAAACTAGGAGGAGTACTCGCCCTCGCCGCCTCCATCCTCATCCTATTTTTAATTCCGTTTCTACACAAATCAAAGCAACGAACAATAACCTTCCGGCCCCTCTCTCAACTGATATTTTGAACCCTAGTTGCCAACCTTCTAATCCTCACATGAGTAGGTGGCCAACCAGTTGAACACCCATTCATTATCATCGGCCAACTAGCTTCAATCACCTACTTCACTACCCTCCTAGTTCTATTCCCAATCGTCAGCACCCTAGAGAACAAAATACTTAACCTCTAA
trinidad_LSUMZ35969_TRI                 CTTTGGATCCCTTCTTGGCATCTGCCTTATAACCCAAATCATCACCGGCCTACTAATAGCAATGCACTACACAGCAGACACCACCTTGGCCTTCACATCCGTTGCTTACACTTGCCGAAATGTCCAATTTGGATGGCTCATCCGAAACTTACACGCAAACGGAGCCTCCCTATTTTTCATCTGCATCTACCTTCACATCGGACGAGGACTCTACTACGGCTCCTACCTATACAAAGAAACCTGAAATACAGGTGTAATTCTACTACTAACCCTAATAGCAACAGCCTTCGTAGGCTATGTCCTCCCCTGAGGACAAATATCATTCTGAGGAGCAACCGTCATCACTAATTTATTTTCAGCAATCCCCTACATCGGACAAACACTTGTAGAATGGGCTTGAGGAGGTTTCTCAGTCGATAATCCTACCTTAACACGATTTTTCGCCCTCCACTTTCTACTCCCTTTTGTCATCGCAGGCCTTACATTCATCCACTTAACTTTCTTACACGAAACTGGATCAAACAATCCCCTAGGCATCTCATCAAACTGTGATAAAATCCCATTCCACCCCTACTTTTCCTCAAAAGACATCCTAGGCTTCATAGCCATGTTCCTTCCCCTTATATCTCTCGCCCTATTCTCACCCAACCTCCTAGGAGACCCAGAAAACTTCACACCTGCAAACCCATTAGTAACCCCTCCCCACATCAAACCTGAATGGTACTTCCTATTCGCATACGCCATCCTACGATCTATCCCCAACAAACTAGGAGGAGTACTCGCCCTCGCCGCCTCCATCCTCATCCTATTTTTAATCCCTTTTCTACACAAATCAAAGCAACGAACAATAACCTTCCGGCCCCTCTCTCAACTGATATTTTGAACCCTAGTTGCCAACCTTCTAATCCTCACATGAGTAGGTGGCCAACCAGTTGAACACCCATTCATTATCATCGGCCAACTAGCTTCAATCACCTACTTCACTACCCTCCTAGTTCTATTCCCAATCGTCAGCACCCTAGAGAACAAAATACTTAACCTCTAA
huallaga_LSUMZ42520_LoretoPER               CTTTGGATCCCTTCTTGGCATCTGCCTTATAACCCAAATCATCACCGGCCTACTAATAGCAATGCACTACACAGCAGACACTACCTTGGCCTTCACATCCGTTGCTTACACTTGCCGAAATGTCCAATTCGGATGGCTCATCCGAAACTTACACGCAAACGGAGCCTCCCTATTTTTCATCTGCATCTACCTTCACATCGGACGAGGACTCTACTACGGCTCCTACCTATACAAAGAAACCTGAAATACAGGTGTAATTCTACTACTAACCCTAATAGCAACAGCCTTCGTAGGCTATGTCCTCCCCTGAGGGCAAATATCATTCTGAGGAGCAACCGTCATCACTAATTTATTTTCAGCAATCCCCTACATCGGACAAACACTTGTAGAATGGGCTTGAGGAGGTTTCTCAGTCGATAATCCTACCTTAACACGATTTTTCGCCCTCCACTTTCTACTCCCTTTTGTCATCGCAGGCCTTACATTCATCCACTTAACTTTCTTACACGAAACTGGATCAAACAACCCCCTAGGCATCTCATCAAACTGTGATAAAATCCCATTCCATCCCTACTTTTCCTCAAAAGACATCCTAGGCTTCATAGCCATATTCCTTCCCCTTATATCTCTCGCCCTATTCTCACCCAACCTCCTAGGAGACCCAGAAAACTTCACACCTGCTAACCCATTAGTAACCCCTCCCCACATCAAACCTGAATGGTACTTCCTATTCGCATACGCCATCCTACGATCTATCCCCAACAAACTAGGAGGAGTACTCGCCCTCGCTGCTTCCATCCTCATCCTATTTTTAATCCCTTTTCTACACAAATCAAAGCAACGAACAATAACTTTCCGGCCCCTCTCTCAACTGATATTTTGAGCCCTAGTTGCCAACCTCCTAATCCTCACATGAGTAGGTGGCCAACCAGTTGAACACCCATTCATTATCATCGGCCAACTAGCTTCAATCACCTACTTCACCACCCTCCTAGTTCTATTCCCAATCGTCAGCACCCTAGAGAACAAAATACTTAACCTCTAA
napo_LSUMZ42872_LoretoPER               CTTTGGATCCCTTCTTGGCATCTGCCTTATAACCCAAATCATCACCGGCCTACTAATAGCAATGCACTACACAGCAGACACTACCTTAGCCTTCACATCCGTTGCTTACACTTGCCGAAATGTCCAATTCGGATGGCTCATCCGAAACTTACACGCAAACGGAGCCTCCCTATTTTTTATCTGCATCTACCTTCACATCGGACGAGGACTCTACTACGGCTCCTACCTATACAAAGAAACCTGAAATACAGGTGTAATTCTACTACTAACCCTAATAGCAACAGCCTTCGTAGGCTATGTCCTCCCCTGAGGACAAATATCATTCTGAGGAGCAACCGTCATCACTAATTTATTTTCAGCAATCCCCTACATCGGACAAACACTTGTAGAATGGGCTTGAGGAGGTTTCTCAGTCGATAATCCTACCTTAACACGATTTTTCGCCCTCCACTTTCTACTCCCTTTTGTCATCGCAGGCCTTACATTCATCCACTTAACTTTCTTACACGAAACTGGATCAAACAACCCCCTAGGCATCTCATCAAACTGTGATAAAATCCCATTCCATCCCTACTTTTCCTCAAAAGACATCCTAGGCTTCATAGCCATATTCCTTCCCCTTATATCTCTCGCCCTATTCTCACCCAACCTCCTAGGAGACCCAGAAAACTTCACACCTGCAAACCCATTAGTAACCCCTCCCCACATCAAACCTGAATGGTACTTCCTATTCGCATACGCCATCCTACGATCTATCCCCAACAAACTAGGAGGAGTACTCGCCCTCGCTGCCTCCATCCTCATCCTATTTTTAATCCCTTTTCTACACAAATCAAAGCAACGAACAATAACTTTCCGGCCCCTCTCTCAACTGATATTTTGAGCCCTAGTTGCCAACCTCCTAATCCTCACATGAGTAGGTGGCCAACCAGTTGAACACCCATTCATTATCATCGGCCAACTAGCTTCAATCACCTACTTCACCACCCTCCTAGTTCTATTCCCAATCGTCAGCACCCTAGAGAACAAAATACTTAACCTCTAA
napo_LSUMZ4319_LoretoPER                CTTTGGATCCCTTCTTGGCATCTGCCTTATAACCCAAATCATCACCGGCCTACTAATAGCAATGCACTACACAGCAGACACTACCTTGGCCTTCACATCCGTTGCTTACACTTGCCGAAATGTCCAATTCGGATGGCTCCTCCGAAACTTACACGCAAACGGAGCCTCCCTATTTTTCATCTGCATCTACCTTCACATCGGACGAGGACTCTACTACGGCTCCTACCTATACAAAGAAACCTGAAATACAGGTGTAATTCTACTACTAACCCTAATAGCAACAGCCTTCGTAGGCTATGTCCTCCCCTGAGGACAAATATCATTCTGAGGAGCAACCGTCATCACTAATTTATTTTCAGCAATCCCCTACATCGGACAAACACTTGTAGAATGGGCTTGAGGAGGTTTCTCAGTCGATAATCCTACCTTAACACGATTTTTCGCCCTCCACTTTCTACTCCCTTTTGTCATCGCAGGCCTTACATTCATCCACCTAACTTTCTTACACGAAACTGGATCAAACAACCCCCTAGGCATCTCATCAAACTGTGATAAAATCCCATTCCATCCCTACTTTTCCTCAAAAGACATCCTAGGCTTCATAGCCATATTCCTTCCCCTTATATCTCTCGCCCTATTCTCACCCAACCTCCTAGGAGACCCAGAAAACTTCACACCTGCAAACCCATTAGTAACCCCTCCCCACATCAAACCTGAATGGTACTTCCTATTCGCATACGCCATCCTACGATCTATCCCCAACAAACTAGGAGGAGTACTCGCCCTCGCTGCCTCCATCCTCATCCTATTTTTAATCCCTTTTCTACACAAATCAAAGCAACGAACAATAACCTTCCGGCCCCTCTCTCAACTGATATTTTGAGCCCTAGTTGCCAACCTCCTAATCCTCACATGAGTAGGTGGCCAACCAGTTGAACACCCATTCATTATCATCGGCCAACTAGCTTCAATCACCTACTTCACCACCCTCCTAGTTCTATTCCCAATCGTCAGCACACTAGAGAACAAAATACTTAACCTCTAA
guiana_LSUMZ45832_SUR                   CTTTGGATCCCTTCTTGGCATCTGCCTTATAACCCAAATCATCACCGGCCTACTAATAGCAATGCACTACACAGCAGACACCACCTTGGCCTTCACATCCGTTGCTTACACTTGCCGAAATGTCCAATTTGGATGGCTCATCCGAAACTTACACGCAAACGGAGCCTCCCTATTTTTCATCTGCATCTACCTTCACATCGGACGAGGACTCTACTACGGCTCCTACCTATACAAAGAAACCTGAAATACAGGTGTAATTCTACTACTAACCCTAATAGCAACAGCCTTCGTAGGCTATGTCCTCCCCTGAGGACAAATATCATTCTGAGGAGCAACCGTCATCACTAATTTATTTTCAGCAATCCCCTACATCGGACAAACACTTGTAGAATGGGCTTGAGGAGGTTTCTCAGTCGATAATCCTACCTTAACACGATTTTTCGCCCTCCACTTTCTACTCCCTTTTGTCATCGCAGGCCTTACATTCATCCACTTAACTTTCTTACACGAAACTGGATCAAACAATCCCCTAGGCATCTCATCAAACTGTGATAAAATCCCATTCCACCCCTACTTTTCCTCAAAAGACATCCTAGGCTTCATAGCCATGTTCCTTCCCCTTATATCTCTCGCCCTATTCTCACCCAACCTCCTAGGAGACCCAGAAAACTTCACACCTGCAAACCCATTAGTAACCCCTCCCCACATCAAACCTGAATGGTACTTCCTATTCGCATACGCCATCCTACGATCTATCCCCAACAAACTAGGAGGAGTACTCGCCCTCGCCGCCTCCATCCTCATCCTATTTTTAATCCCTTTTCTACACAAATCAAAGCAACGAACAATAACCTTCCGGCCCCTCTCTCAACTGATATTTTGAACCCTAGTTGCCAACCTTCTAATCCTCACATGAGTAGGTGGCCAACCAGTTGAACACCCATTCATTATCATCGGCCAACTAGCTTCAATCACCTACTTCACTACCCTCCTAGTTCTATTCCCAATCGTCAGCACCCTAGAGAACAAAATACTTAACCTCTAA
napo_LSUMZ46040_SanMartinPER            CTTTGGATCCCTTCTCGGCATCTGTCTTATAACCCAAATCATCACTGGTCTATTAATAGCAATACACTACACAGCAGACACCACTTTAGCCTTCACATCCGTTGCCTACACCTGCCGAAACGTCCAATTCGGATGACTCATCCGAAACTTACACGCAAATGGAGCCTCCTTATTTTTCATCTGCATTTACCTTCATATTGGACGAGGACTCTACTATGGTTCCTACCTATACAAAGAGACCTGAAACACAGGTGTAATCCTCCTACTAACCTTAATAGCAACAGCCTTCGTAGGCTACGTACTCCCCTGAGGACAAATATCATTCTGAGGAGCAACCGTTATCACTAACTTATTCTCAGCAATCCCTTACATCGGACAAACACTTGTAGAATGGGCTTGAGGAGGTTTCTCAGTCGATAATCCTACCTTAACACGATTTTTCGCCCTCCACTTCCTACTCCCTTTTGTCATCGCAGGTCTTACATTCGTCCACTTAACTTTCTTACACGAAACCGGATCAAACAACCCCCTAGGCATCTCATCAAACTGCGATAAAATTCCATTCCACCCTTACTTTTCCTCAAAAGATATCCTAGGCTTCATGGCTATACTCCTCCCTCTCATATCTCTCGCCCTATTCTCACCCAACCTCCTAGGAGACCCAGAAAACTTCACTCCCGCAAACCCACTGGTAACCCCTCCCCATATCAAACCTGAATGGTACTTCCTATTCGCATACGCCATCCTACGATCTATCCCCAATAAATTAGGAGGAGTACTCGCTCTCGCTGCCTCCATCCTCATCCTATTTTTAATCCCCTTTCTTCATAAATCAAAGCAACGAACAATAATCTTCCGGCCCCTCTCTCAACTGATATTTTGAGCCCTAGTTGCCAACCTTCTAATCCTCACATGGGTAGGTGGCCAACCAGTTGAACACCCATTCATTATCATCGGCCAACTAGCTTCAATCACCTACTTCACTACCCTTCTAATTCTGTTCCCAATCGTTAGCACCCTAGAGAACAAAATACTTAACCTCTAA
huallaga_LSUMZ46192_SanMartinPER            CTTTGGATCCCTTCTCGGCATCTGTCTTATAACCCAAATCATCACTGGTCTATTAATAGCAATACACTACACAGCAGACACCACTTTAGCCTTCACATCCGTTGCCTACACCTGCCGAAACGTCCAATTCGGATGACTCATCCGAAACTTACACGCAAATGGAGCCTCCTTATTTTTCATCTGCATTTACCTTCATATTGGACGAGGACTCTACTATGGTTCCTACCTATACAAAGAGACCTGAAACACAGGTGTAATCCTCCTACTAACCTTAATAGCAACAGCCTTCGTAGGCTACGTACTCCCCTGAGGACAAATATCATTCTGAGGAGCAACCGTTATCACTAACTTATTCTCAGCAATCCCTTACATCGGACAAACACTTGTAGAATGGGCTTGAGGAGGTTTCTCAGTCGATAATCCTACCTTAACACGATTTTTCGCCCTCCACTTCCTACTCCCTTTTGTCATCGCAGGTCTTACATTCGTCCACTTAACTTTCTTACACGAAACCGGATCAAACAACCCCCTAGGCATCTCATCAAACTGCGATAAAATTCCATTCCACCCTTACTTTTCCTCAAAAGATATCCTAGGCTTCATGGCTATACTCCTCCCTCTCATATCTCTCGCCCTATTCTCACCCAACCTCCTAGGAGACCCAGAAAACTTCACTCCCGCAAACCCACTGGTAACCCCTCCCCATATCAAACCTGAATGGTACTTCCTATTCGCATACGCCATCCTACGATCTATCCCCAATAAATTAGGAGGAGTACTCGCTCTCGCTGCCTCCATCCTCATCCTATTTTTAATCCCCTTTCTTCATAAATCAAAGCAACGAACAATAATCTTCCGGCCCCTCTCTCAACTGATATTTTGAGCCCTAGTTGCCAACCTTCTAATCCTCACATGGGTAGGTGGCCAGCCAGTTGAACACCCATTCATTATCATCGGCCAACTAGCTTCAATCACCTACTTCACTACCCTTCTAATTCTGTTCCCAATCGTTAGCACCCTAGAGAACAAAATACTTAACCTCTAA
choco_LSUMZ46545_DarienPAN              CTTTGGATCCCTTCTTGGCATCTGCCTTATAACCCAAATCATCACCGGCCTACTAATAGCAATGCACTACACAGCAGACACTACCTTGGCCTTCACATCCGTTGCTCACACTTGCCGAAATGTCCAATTCGGATGGCTCATCCGAAACTTACACGCAAACGGAGCCTCCCTATTTTTCATCTGCATCTACCTTCACATCGGACGAGGACTCTACTACGGCTCCTACCTATACAAAGAAACCTGAAATACAGGTGTAATTCTACTACTAACCCTAATAGCAACAGCCTTCGTAGGCTATGTCCTCCCCTGAGGACAAATATCATTCTGAGGAGCAACCGTCATCACTAATTTATTTTCAGCAATCCCCTACATCGGACAAACACTTGTAGAATGGGCTTGAGGAGGTTTCTCAGTCGATAATCCTACCTTAACACGATTTTTCGCCCTCCACTTTCTACTCCCTTTTGTCATCGCAGGTCTTACATTCATCCACTTAACTTTCTTACACGAAACTGGATCAAACAACCCCCTAGGCATCTCATCAAACTGTGATAAAATTCCATTCCACCCCTACTTTTCCTCAAAAGACATCCTAGGCTTCATAGCCATATTCCTTCCCCTTACATCTCTCGCCCTATTCTCACCCAACCTCCTAGGAGACCCAGAAAACTTCACACCTGCAAACCCATTAGTAACCCCTCCCCACATCAAACCTGAATGGTACTTCCTATTCGCATACGCCATCCTACGATCTATCCCCAACAAACTAGGAGGAGTACTCGCCCTCGCTGCATCCATCCTCATCCTATTTTTAATCCCTTTTCTACACAAATCAAAGCAACGAACAATAACCTTCCGGCCCCTCTCTCAACTGATATTTTGAGCCCTAGTTGCCAACCTTCTAATCCTCACATGAGTAGGTGGCCAACCAGTTGAACACCCATTCATTATCATCGGCCAACTAGCTTCAATCACCTACTTTACTACCCTCCTAGTTCTATTCCCAATCGTCAGCACCCTAGAGAACAAAATACTTAACCTCTAA
choco_LSUMZ46580_DarienPAN              CTTTGGATCCCTTCTTGGCATCTGCCTTATAACCCAAATCATCACCGGCCTACTAATAGCAATGCACTACACAGCAGACACTACCTTGGCCTTCACATCCGTTGCTCACACTTGCCGAAATGTCCAATTCGGATGGCTCATCCGAAACTTACACGCAAACGGAGCCTCCCTATTTTTCATCTGCATCTACCTTCACATCGGACGAGGACTCTACTACGGCTCCTACCTATACAAAGAAACCTGAAATACAGGTGTAATTCTACTACTAACCCTAATAGCAACAGCCTTCGTAGGCTATGTCCTCCCCTGAGGACAAATATCATTCTGAGGAGCAACCGTCATCACTAATTTATTTTCAGCAATCCCCTACATCGGACAAACACTTGTAGAATGGGCTTGAGGAGGTTTCTCAGTCGATAATCCTACCTTAACACGATTTTTCGCCCTCCACTTTCTACTCCCTTTTGTCATCGCAGGTCTTACATTCATCCACTTAACTTTCTTACACGAAACTGGATCAAACAACCCCCTAGGCATCTCATCAAACTGTGATAAAATTCCATTCCACCCCTACTTTTCCTCAAAAGACATCCTAGGCTTCATAGCCATATTCCTTCCCCTTACATCTCTCGCCCTATTCTCACCCAACCTCCTAGGAGACCCAGAAAACTTCACACCTGCAAACCCATTAGTAACCCCTCCCCACATCAAACCTGAATGGTACTTCCTATTCGCATACGCCATCCTACGATCTATCCCCAACAAACTAGGAGGAGTACTCGCCCTCGCTGCATCCATCCTCATCCTATTTTTAATCCCTTTTCTACACAAATCAAAGCAACGAACAATAACCTTCCGGCCCCTCTCTCAACTGATATTTTGAGCCCTAGTTGCCAACCTTCTAATCCTCACATGAGTAGGTGGCCAACCAGTTGAACACCCATTCATTATCATCGGCCAACTAGCTTCAATCACCTACTTTACTACCCTCCTAGTTCTATTCCCAATCGTCAGCACCCTAGAGAACAAAATACTTAACCTCTAA
huallaga_LSUMZ5468_SanMartinPER             CTTTGGATCCCTTCTTGGCATCTGCCTTATAACCCAAATCATCACCGGCCTACTAATAGCAATGCACTACACAGCAGACACTACCTTGGCCTTCACATCCGTTGCTTACACTTGCCGAAATGTCCAATTCGGATGGCTCATCCGAAACTTACACGCAAACGGAGCCTCCCTATTTTTCATCTGCATCTACCTTCACATCGGACGAGGACTCTACTACGGCTCCTACCTATACAAAGAAACCTGAAATACAGGTGTAATTCTACTACTAACCCTAATAGCAACAGCCTTCGTAGGCTATGTCCTCCCCTGAGGGCAAATATCATTCTGAGGAGCAACCGTCATCACTAATTTATTTTCAGCAATCCCCTACATCGGACAAACACTTGTAGAATGGGCTTGAGGAGGTTTCTCAGTCGATAATCCTACCTTAACACGATTTTTCGCCCTCCACTTTCTACTCCCTTTTGTCATCGCAGGCCTTACATTCATCCACTTAACTTTCTTACACGAAACTGGATCAAACAACCCCCTAGGCATCTCATCAAACTGTGATAAAATCCCATTCCATCCCTACTTTTCCTCAAAAGACATCCTAGGCTTCATAGCCATATTCCTTCCCCTTATATCTCTCGCCCTATTCTCACCCAACCTCCTAGGAGACCCAGAAAACTTCACACCTGCAAACCCATTAGTAACCCCTCCCCACATCAAACCTGAATGGTACTTCCTATTCGCATACGCCATCCTACGATCTATCCCCAACAAACTAGGAGGAGTACTCGCCCTCGCTGCTTCCATCCTCATCCTATTTTTAATCCCTTTTCTACACAAATCAAAGCAACGAACAATAACTTTCCGGCCCCTCTCTCAACTGATATTTTGAGCCCTAGTTGCCAACCTCCTAATCCTCACATGAGTAGGTGGCCAACCAGTTGAACACCCATTCATTATCATCGGCCAACTAGCTTCAATCACCTACTTCACCACCCTCCTAGTTCTATTCCCAATCGTCAGCACCCTAGAGAACAAAATACTTAACCTCTAA
guiana_LSUMZ55297_SUR                   CTTTGGATCCCTTCTTGGCATCTGCCTTATAACCCAAATCATCACCGGCCTACTAATAGCAATGCACTACACAGCAGACACCACCTTGGCCTTCACATCCGTTGCTTACACTTGCCGAAATGTCCAATTTGGATGGCTCATCCGAAACTTACACGCAAACGGAGCCTCCCTATTTTTCATCTGCATCTACCTTCACATCGGACGAGGACTCTACTACGGCTCCTACCTATACAAAGAAACCTGAAATACAGGTGTAATTCTACTACTAACCCTAATAGCAACAGCCTTCGTAGGCTATGTCCTCCCCTGAGGACAAATATCATTCTGAGGAGCAACCGTCATCACTAATTTATTTTCAGCAATCCCCTACATCGGACAAACACTTGTAGAATGGGCTTGAGGAGGTTTCTCAGTCGATAATCCTACCTTAACACGATTTTTCGCCCTCCACTTTCTACTCCCTTTTGTCATCGCAGGCCTTACATTCATCCACTTAACTTTCTTGCACGAAACTGGATCAAACAATCCCCTAGGCATCTCATCAAACTGTGATAAAATCCCATTCCACCCCTACTTTTCCTCAAAAGACATCCTAGGCTTCATAGCCATGTTCCTTCCCCTTATATCTCTCGCCCTATTCTCACCCAACCTCCTAGGAGACCCAGAAAACTTCACACCTGCAAACCCATTAGTAACCCCTCCCCACATCAAACCTGAATGGTACTTCCTATTCGCATACGCCATCCTACGATCTATCCCCAACAAACTAGGAGGAGTACTCGCCCTCGCCGCCTCCATCCTCATCCTATTTTTAATCCCTTTTCTACACAAATCAAAGCAACGAACAATAACCTTCCGGCCCCTCTCTCAACTGATATTTTGAACCCTAGTTGCCAACCTTCTAATCCTCACATGAGTAGGTGGCCAACCAGTTGAACACCCATTCATTATCATCGGCCAACTAGCTTCAATCACCTACTTCACTACCCTCCTAGTTCTATTCCCAATCGTCAGCACCCTAGAGAACAAAATACTTAACCTCTAA
guiana_LSUMZ55309_SUR                   CTTTGGATCCCTTCTTGGCATCTGCCTTATAACCCAAATCATCACCGGCCTACTAATAGCAATGCACTACACAGCAGACACCACCTTGGCCTTCACATCCGTTGCTTACACTTGCCGAAATGTCCAATTTGGATGGCTCATCCGAAACTTACACGCAAACGGAGCCTCCCTATTTTTCATCTGCATCTACCTTCACATCGGACGAGGACTCTACTACGGCTCCTACCTATACAAAGAAACCTGAAATACAGGTGTAATTCTACTACTAACCCTAATAGCAACAGCCTTCGTAGGCTATGTCCTCCCCTGAGGGCAAATATCATTCTGAGGAGCAACCGTCATCACTAATTTATTTTCAGCAATCCCCTACATCGGACAAACACTTGTAGAATGGGCTTGAGGAGGTTTCTCAGTCGATAATCCTACCTTAACACGATTTTTCGCCCTCCACTTTCTACTCCCTTTTGTCATCGCAGGCCTTACATTCATCCACTTAACTTTCTTGCACGAAACTGGATCAAACAATCCCCTAGGCATCTCATCAAACTGTGATAAAATCCCATTCCACCCCTACTTTTCCTCAAAAGACATCCTAGGCTTCATAGCCATGTTCCTTCCCCTTATATCTCTCGCCCTATTCTCACCCAACCTCCTAGGAGACCCAGAAAACTTCACACCTGCAAACCCATTAGTAACCCCTCCCCACATCAAACCTGAATGGTACTTCCTATTCGCATACGCCATCCTACGATCTATCCCCAACAAACTAGGAGGAGTACTCGCCCTCGCCGCCTCCATCCTCATCCTATTTTTAATCCCTTTTCTACACAAATCAAAGCAACGAACAATAACCTTCCGGCCCCTCTCTCAACTGATATTTTGAACCCTAGTTGCCAACCTTCTAATCCTCACATGAGTAGGTGGCCAACCAGTTGAACACCCATTCATTATCATCGGCCAACTAGCTTCAATCACCTACTTCACTACCCTCCTAGTTCTATTCCCAATCGTCAGCACCCTAGAGAACAAAATACTTAACCTCTAA
inambari_LSUMZ6808_BeniBOL              CTTTGGATCCCTCCTCGGCATCTGTCTTATAACCCAAATCATCACTGGCCTATTAATAGCAATACACTACACAGCAGACACCACTTTAGCCTTCACATCCGTTGCCTACACCTGCCGAAACGTCCAATTCGGATGACTCATCCGAAACTTACACGCAAATGGAGCCTCCCTATTTTTCATCTGCATTTACCTCCATATTGGACGAGGACTCTACTACGGCTCCTACCTATACAAAGAAACCTGAAACACAGGTGTAATCCTCCTACTAACCTTAATAGCAACAGCCTTCGTAGGCTACGTACTCCCCTGAGGACAAATATCATTCTGAGGAGCAACCGTTATCACTAACCTATTCTCAGCAATCCCCTACATCGGACAAACACTTGTAGAATGGGCTTGAGGAGGTTTCTCAGTCGATAATCCTACCTTAACACGATTTTTCGCCCTCCACTTCCTACTCCCTTTTGCCATCGCAGGTCTTACATTCGTCCACTTAACTTTCTTACACGAAACTGGATCAAACAACCCATTGGGCATCTCATCAAACTGCGATAAAATTCCATTCCACCCTTACTTTTCCTCAAAAGATATCCTAGGCTTCATGGCTATACTCCTCCCTCTCATATCTCTCGCCCTATTCTCACCCAACCTCCTAGGAGACCCAGAAAACTTCACTCCCGCAAACCCACTGGTAACCCCTCCCCATATCAAACCTGAATGGTACTTCCTATTCGCATACGCCATCCTACGATCTATCCCCAATAAATTAGGAGGAGTACTCGCTCTCGCTGCCTCCATCCTCATCCTATTCTTAATCCCCTTTCTTCATAAATCAAAACAACGAACAATAATCTTCCGGCCCCTCTCTCAACTGATATTTTGAGCCCTAGTTGCCAACCTTCTAATCCTCACATGAGTAGGCGGCCAACCAGTTGAACACCCATTCATTATCATCGGCCAACTAGCTTCAATCACCTACTTCACTACCCTTCTAATTCTGTTCCCAATCGTCAGCACCCTAGAGAACAAAATACTTAACCTCTAA
napo_LSUMZ7051_LoretoPER                CTTTGGATCCCTTCTTGGCATCTGCCTTATAACCCAAATCATCACCGGCCTACTAATAGCAATGCACTACACAGCAGACACTACCTTGGCCTTCACATCCGTTGCTTACACTTGCCGAAATGTCCAATTCGGATGGCTCCTCCGAAACTTACACGCAAACGGAGCCTCCCTATTTTTCATCTGCATCTACCTTCACATCGGACGAGGACTCTACTACGGCTCCTACCTATACAAAGAAACCTGAAATACAGGTGTAATTCTACTACTAACCCTAATAGCAACAGCCTTCGTAGGCTATGTCCTCCCCTGAGGACAAATATCATTCTGAGGAGCAACCGTCATCACTAATTTATTTTCAGCAATCCCCTACATCGGACAAACACTTGTAGAATGGACTTGAGGAGGTTTCTCAGTCGATAATCCTACCTTAACACGATTTTTCGCCCTCCACTTTCTACTCCCTTTTGTCATCGCAGGCCTTACATTCATCCACCTAACTTTCTTACACGAAACTGGATCAAACAACCCCCTAGGCATCTCATCAAACTGTGATAAAATCCCATTCCATCCCTACTTTTCCTCAAAAGACATCCTAGGCTTCATAGCCATATTCCTTCCCCTTATATCTCTCGCCCTATTCTCACCCAACCTCCTAGGAGACCCAGAAAACTTCACACCTGCAAACCCATTAGTAACCCCTCCCCACATCAAACCTGAATGGTACTTCCTATTCGCATACGCCATCCTACGATCTATCCCCAACAAACTAGGAGGAGTACTCGCCCTCGCTGCCTCCATCCTCATCCTATTTTTAATCCCTTTTCTACACAAATCAAAGCAACGAACAATAACCTTCCGGCCCCTCTCTCAACTGATATTTTGAGCCCTAGTTGCCAACCTCCTAATCCTCACATGAGTAGGTGGCCAACCAGTTGAACACCCATTCATTATCATCGGCCAACTAGCTTCAATCACCTACTTCACCACCCTCCTAGTTCTATTCCCAATCGTCAGCACACTAGAGAACAAAATACTTAACCTCTAA
inambari_LSUMZ8902_PandoBOL             CTTTGGATCCCTCCTCGGCATCTGTCTTATAACCCAAATCATCACTGGCCTATTAATAGCAATACACTACACAGCAGACACCACTTTAGCCTTCACATCCGTTGCCTACACCTGCCGAAACGTCCAATTCGGATGACTCATCCGAAACTTACACGCAAATGGAGCCTCCCTATTTTTCATCTGCATTTACCTCCATATTGGACGAGGACTCTACTACGGCTCCTACCTATACAAAGAAACCTGAAACACAGGTGTAATCCTCCTACTAACCTTAATAGCAACAGCCTTCGTAGGCTACGTACTCCCCTGAGGACAAATATCATTCTGAGGAGCAACCGTTATCACTAACCTATTCTCAGCAATCCCCTACATCGGACAAACACTTGTAGAATGGGCTTGAGGAGGTTTCTCAGTCGATAATCCTACCTTAACACGATTTTTCGCCCTCCACTTCCTACTCCCTTTTGCCATCGCAGGTCTTACATTCGTCCACTTAACTTTCTTGCACGAAACTGGATCAAACAACCCATTGGGCATCTCATCAAACTGCGATAAAATTCCATTCCACCCTTACTTTTCCTCAAAAGATATCCTAGGCTTCATGGCTATACTCCTCCCTCTCATATCTCTCGCCCTATTCTCACCCAACCTCCTAGGAGACCCAGAAAACTTCACTCCCGCAAACCCACTGGTAACCCCTCCCCATATCAAACCTGAATGGTACTTCCTATTCGCATACGCCATCCTACGATCTATCCCCAATAAATTAGGAGGAGTACTCGCTCTCGCTGCCTCCATCCTCATCCTATTCTTAATCCCCTTTCTCCATAAATCAAAACAACGAACAATAATCTTCCGGCCCCTCTCTCAACTGATATTTTGAGCCCTAGTTGCCAACCTTCTAATCCTCACATGAGTAGGCGGCCAACCAGTTGAACACCCATTCATTATCATCGGCCAACTAGCTTCAATCACCTACTTCACTACCCTTCTAATTCTGTTCCCAATCGTCAGCACCCTAGAGAACAAAATACTTAACCTCTAA
inambari_LSUMZ9126_PandoBOL             CTTTGGATCCCTCCTCGGCATCTGTCTTATAACCCAAATCATCACTGGCCTATTAATAGCAATACACTACACAGCAGACACCACTTTAGCCTTCACATCCGTTGCCTACACCTGCCGAAACGTCCAATTCGGATGACTCATCCGAAACTTACACGCAAATGGAGCCTCCCTATTTTTCATCTGCATTTACCTCCATATTGGACGAGGACTCTACTACGGCTCCTACCTATACAAAGAAACCTGAAACACAGGTGTAATCCTCCTACTAACCTTAATAGCAACAGCCTTCGTAGGCTACGTACTCCCCTGAGGACAAATATCATTCTGAGGAGCAACCGTTATCACTAACCTATTCTCAGCAATCCCCTACATCGGACAAACACTTGTAGAATGGGCTTGAGGAGGTTTCTCAGTCGATAATCCTACCTTAACACGATTTTTCGCCCTCCACTTCCTACTCCCTTTTGCCATCGCAGGTCTTACATTCGTCCACTTAACTTTCTTACACGAAACTGGATCAAACAACCCATTGGGCATCTCATCAAACTGCGATAAAATTCCATTCCACCCTTACTTTTCCTCAAAAGATATCCTAGGCTTCATGGCTATACTCCTCCCTCTCATATCTCTCGCCCTATTCTCACCCAACCTCCTAGGAGACCCAGAAAACTTCACTCCCGCAAACCCACTGGTAACCCCTCCCCATATCAAACCTGAATGGTACTTCCTATTCGCATACGCCATCCTACGATCTATCCCCAATAAATTAGGAGGAGTACTCGCTCTCGCTGCCTCCATCCTCATCCTATTCTTAATCCCCTTTCTTCATAAATCAAAACAACGAACAATAATCTTCCGGCCCCTCTCTCAACTGATATTTTGAGCCCTAGTTGCCAACCTTCTAATCCTCACATGAGTAGGCGGCCAACCAGTTGAACACCCATTCATTATCATCGGCCAACTAGCTTCAATCACCTACTTCACTACCCTTCTAATTCTGTTCCCAATCGTCAGCACCCTAGAGAACAAAATACTTAACCTCTAA
central_USNM1099_BocasdelToroPAN        CTTTGGATCCCTTCTTGGCATCTGCCTTATAACCCAAATCATCACCGGCCTACTAATAGCAATGCACTACACAGCAGACACTACCTTGGCCTTCACATCCGTTGCTCACACTTGCCGAAATGTCCAATTCGGATGGCTCATCCGAAACTTACACGCAAACGGAGCCTCCCTATTTTTCATCTGCATCTACCTTCACATCGGACGAGGACTCTACTACGGCTCCTACCTATACAAAGAAACCTGAAATACAGGTGTAATTCTACTACTAACCCTAATAGCAACAGCCTTCGTAGGCTATGTCCTCCCCTGAGGACAAATATCATTCTGAGGAGCAACCGTCATCACTAATTTATTTTCAGCAATCCCCTACATCGGACAAACACTTGTAGAATGGGCTTGAGGAGGTTTCTCAGTCGATAATCCTACCTTAACACGATTTTTCGCTCTCCACTTTCTACTCCCTTTTGTCATCGCAGGCCTTACATTCATCCACTTAACTTTCTTACACGAAACTGGATCAAACAACCCCCTAGGCATCTCATCAAACTGTGATAAAATTCCATTCCACCCCTACTTTTCCTCAAAAGACATCCTAGGCTTCATAGCCATATTCCTTCCCCTTACATCTCTCGCCCTATTCTCACCCAACCTCCTAGGAGACCCAGAAAACTTCACACCTGCAAACCCATTAGTAACCCCTCCCCACATCAAACCTGAATGGTACTTCCTATTCGCATACGCCATCCTACGATCTATCCCCAACAAACTAGGAGGAGTACTCGCCCTCGCTGCATCCATCCTCATCCTATTTTTAATCCCTTTTCTACACAAATCAAAGCAACGAACAATAACCTTCCGGCCCCTCTCTCAACTGATATTTTGAGCCCTAGTTGCCAACCTTCTAATCCTCACATGAGTAGGTGGCCAACCAGTTGAACACCCATTCATTATCATCGGCCAACTAGCTTCAATCACCTACTTTACTACCCTCCTAGTTCTATTCCCAATCGTCAGCACCCTAGAGAACAAAATACTTAACCTCTAA
central_USNM1104_BocasdelToroPAN        CTTTGGATCCCTTCTTGGCATCTGCCTTATAACCCAAATCATCACCGGCCTACTAATAGCAATGCACTACACAGCAGACACTACCTTGGCCTTCACATCCGTTGCTCACACTTGCCGAAATGTCCAATTCGGATGGCTCATCCGAAACTTACACGCAAACGGAGCCTCCCTATTTTTCATCTGCATCTACCTTCACATCGGACGAGGACTCTACTACGGCTCCTACCTATACAAAGAAACCTGAAATACAGGTGTAATTCTACTACTAACCCTAATAGCAACAGCCTTCGTAGGCTATGTCCTCCCCTGAGGACAAATATCATTCTGAGGAGCAACCGTCATCACTAATTTATTTTCAGCAATCCCCTACATCGGACAAACACTTGTAGAATGGGCTTGAGGAGGTTTCTCAGTCGATAATCCTACCTTAACACGATTTTTCGCTCTCCACTTTCTACTCCCTTTTGTCATCGCAGGCCTTACATTCATCCACTTAACTTTCTTACACGAAACTGGATCAAACAACCCCCTAGGCATCTCATCAAACTGTGATAAAATTCCATTCCACCCCTACTTTTCCTCAAAAGACATCCTAGGCTTCATAGCCATATTCCTTCCCCTTACATCTCTCGCCCTATTCTCACCCAACCTCCTAGGAGACCCAGAAAACTTCACACCTGCAAACCCATTAGTAACCCCTCCCCACATCAAACCTGAATGGTACTTCCTATTCGCATACGCCATCCTACGATCTATCCCCAACAAACTAGGAGGAGTACTCGCCCTCGCTGCATCCATCCTCATCCTATTTTTAATCCCTTTTCTACACAAATCAAAGCAACGAACAATAACCTTCCGGCCCCTCTCTCAACTGATATTTTGAGCCCTAGTTGCCAACCTTCTAATCCTCACATGAGTAGGTGGCCAACCAGTTGAACACCCATTCATTATCATCGGCCAACTAGCTTCAATCACCTACTTTACTACCCTCCTAGTTCTATTCCCAATCGTCAGCACCCTAGAGAACAAAATACTTAACCTCTAA
central_USNM1122_BocasdelToroPAN        CTTTGGATCCCTTCTTGGCATCTGCCTTATAACCCAAATCATCACCGGCCTACTAATAGCAATGCACTACACAGCAGACACTACCTTGGCCTTCACATCCGTTGCTCACACTTGCCGAAATGTCCAATTCGGATGGCTCATCCGAAACTTACACGCAAACGGAGCCTCCCTATTTTTCATCTGCATCTACCTTCACATCGGACGAGGACTCTACTACGGCTCCTACCTATACAAAGAAACCTGAAATACAGGTGTAATTCTACTACTAACCCTAATAGCAACAGCCTTCGTAGGCTATGTCCTCCCCTGAGGACAAATATCATTCTGAGGAGCAACCGTCATCACTAATTTATTTTCAGCAATCCCCTACATCGGACAAACACTTGTAGAATGGGCTTGAGGAGGTTTCTCAGTCGATAATCCTACCTTAACACGATTTTTCGCTCTCCACTTTCTACTCCCTTTTGTCATCGCAGGCCTTACATTCATCCACTTAACTTTCTTACACGAAACTGGATCAAACAACCCCCTAGGCATCTCATCAAACTGTGATAAAATTCCATTCCACCCCTACTTTTCCTCAAAAGACATCCTAGGCTTCATAGCCATATTCCTTCCCCTTACATCTCTCGCCCTATTCTCACCCAACCTCCTAGGAGACCCAGAAAACTTCACACCTGCAAACCCATTAGTAACCCCTCCCCACATCAAACCTGAATGGTACTTCCTATTCGCATACGCCATCCTACGATCTATCCCCAACAAACTAGGAGGAGTACTCGCCCTCGCTGCATCCATCCTCATCCTATTTTTAATCCCTTTTCTACACAAATCAAAGCAACGAACAATAACCTTCCGGCCCCTCTCTCAACTGATATTTTGAGCCCTAGTTGCCAACCTTCTAATCCTCACATGAGTAGGTGGCCAACCAGTTGAACACCCATTCATTATCATCGGCCAACTAGCTTCAATCACCTACTTTACTACCCTCCTAGTTCTATTCCCAATCGTCAGCACCCTAGAGAACAAAATACTTAACCTCTAA
central_USNM1166_BocasdelToroPAN        CTTTGGATCCCTTCTTGGCATCTGCCTTATAACCCAAATCATCACCGGCCTACTAATAGCAATGCACTACACAGCAGACACTACCTTGGCCTTCACATCCGTTGCTCACACTTGCCGAAATGTCCAATTCGGATGGCTCATCCGAAACTTACACGCAAACGGAGCCTCCCTATTTTTCATCTGCATCTACCTTCACATCGGACGAGGACTCTACTACGGCTCCTACCTATACAAAGAAACCTGAAATACAGGTGTAATTCTACTACTAACCCTAATAGCAACAGCCTTCGTAGGCTATGTCCTCCCCTGAGGACAAATATCATTCTGAGGAGCAACCGTCATCACTAATTTATTTTCAGCAATCCCCTACATCGGACAAACACTTGTAGAATGGGCTTGAGGAGGTTTCTCAGTCGATAATCCTACCTTAACACGATTTTTCGCTCTCCACTTTCTACTCCCTTTTGTCATCGCAGGCCTTACATTCATCCACTTAACTTTCTTACACGAAACTGGATCAAACAACCCCCTAGGCATCTCATCAAACTGTGATAAAATTCCATTCCACCCCTACTTTTCCTCAAAAGACATCCTAGGCTTCATAGCCATATTCCTTCCCCTTACATCTCTCGCCCTATTCTCACCCAACCTCCTAGGAGACCCAGAAAACTTCACACCTGCAAACCCATTAGTAACCCCTCCCCACATCAAACCTGAATGGTACTTCCTATTCGCATACGCCATCCTACGATCTATCCCCAACAAACTAGGAGGAGTACTCGCCCTCGCTGCATCCATCCTCATCCTATTTTTAATCCCTTTTCTACACAAATCAAAGCAACGAACAATAACCTTCCGGCCCCTCTCTCAACTGATATTTTGAGCCCTAGTTGCCAACCTTCTAATCCTCACATGAGTAGGTGGCCAACCAGTTGAACACCCATTCATTATCATCGGCCAACTAGCTTCAATCACCTACTTTACTACCCTCCTAGTTCTATTCCCAATCGTCAGCACCCTAGAGAACAAAATACTTAACCTCTAA
central_USNM356_BocasdelToroPAN         CTTTGGATCCCTTCTTGGCATCTGCCTTATAACCCAAATCATCACCGGCCTACTAATAGCAATGCACTACACAGCAGACACTACCTTAGCCTTCACATCCGTTGCTCACACTTGCCGAAATGTCCAATTCGGATGGCTCATCCGAAACTTACACGCAAACGGAGCCTCCCTATTTTTCATCTGCATCTACCTTCACATCGGACGAGGACTCTACTACGGCTCCTACCTATACAAAGAAACCTGAAATACAGGCGTAATTCTACTACTAACCCTAATAGCAACAGCCTTCGTAGGCTATGTCCTCCCCTGAGGACAAATATCATTCTGAGGAGCAACCGTCATCACTAATTTATTTTCAGCAATCCCCTACATCGGACAAACACTTGTAGAATGGGCTTGAGGAGGTTTCTCAGTCGATAATCCTACCTTAACACGATTTTTCGCTCTCCACTTTCTACTCCCTTTTGTCATCGCAGGCCTTACATTCATCCACTTAACTTTCTTACACGAAACTGGATCAAACAACCCCCTAGGCATCTCATCAAACTGTGATAAAATTCCATTCCACCCCTACTTTTCCTCAAAAGACATCCTAGGCTTCATAGCCATATTCCTTCCCCTTACATCTCTCGCCCTATTCTCACCCAACCTCCTAGGAGACCCAGAAAACTTCACACCTGCAAACCCATTAGTAACCCCTCCCCACATCAAACCTGAATGGTACTTCCTATTCGCATACGCCATCCTACGATCTATCCCCAACAAACTAGGAGGAGTACTCGCCCTCGCTGCATCCATCCTCATCCTATTTTTAATCCCTTTTCTACACAAATCAAAGCAACGAACAATAACCTTCCGGCCCCTCTCTCAACTGATATTTTGAGCCCTAGTTGCCAACCTTCTAATCCTCACATGAGTAGGTGGCCAACCAGTTGAACACCCATTCATTATCATCGGCCAACTAGCTTCAATCACCTACTTTACTACCCTCCTAGTTCTATTCCCAATCGTCAGCACCCTAGAGAACAAAATACTTAACCTCTAA
inambari_10882_UcayaliPER               ???????????????????????GTCTTATAACCCAAATCATCACTGGCCTATTAATAGCAATACACTACACAGCAGACACCACTTTAGCCTTCACATCCGTTGCCTACACCTGCCGAAACGTCCAATTCGGATGACTCATCCGAAACTTACACGCAAATGGAGCCTCCCTATTTTTCATCTGCATTTACCTCCATATTGGACGAGGACTCTACTACGGCTCCTACCTATACAAAGAAACCTGAAACACAGGTGTAATCCTCCTACTAACCTTAATAGCAACAGCCTTCGTAGGCTACGTACTCCCCTGAGGACAAATATCATTCTGAGGAGCAACCGTTATCACTAACTTATTCTCAGCAATCCCCTACATCGGACAAACACTTGTAGAATGGGCTTGAGGAGGTTTCTCAGTCGATAATCCTACCTTAACACGATTTTTCGCCCTCCACTTCCTACTCCCTTTTGCCATCGCAGGTCTTACATTCGTCCACTTAACTTTCTTACACGAAACTGGATCAAACAACCCCTTGGGCATCTCATCAAACTGCGATAAAATTCCATTCCACCCTTACTTTTCCTCAAAAGATATCCTAGGCTTCATGGCTATACTCCTCCCTCTCATATCTCTCGCCCTATTCTCACCCAACCTCCTAGGAGACCCAGAAAACTTCACTCCCGCAAACCCACTGGTAACCCCTCCCCATATCAAACCTGAATGGTACTTCCTATTCGCATACGCCATCCTACGATCTATCCCCAATAAATTAGGAGGAGTACTCGCTCTCGCTGCCTCCATCCTCATCCTATTCTTAATCCCCTTTCTTCATAAATCAAAACAACGAACAATAATCTTCCGGCCCCTCTCTCAACTGATATTTTGAGCCCTAGTTGCCAACCTTCTAATCCTCACATGAGTAGGCGGCCAACCAGTTGAACACCCATTCATTATCATCGGCCAACTAGCTTCAATCACCTACTTCACTACCCTTCTAATTCTGTTCCCAATCGTCAGCACCCTAGAGAACAAAATACTTAACCTCTAA
inambari_11055_UcayaliPER               ???????????????????????????????ACCCAAATCATCACTGGCCTATTAATAGCAATACACTACACAGCAGACACCACTTTAGCCTTCACATCCGTTGCCTACACCTGCCGAAACGTCCAATTCGGATGACTCATCCGAAACTTACACGCAAATGGAGCCTCCCTATTTTTCATCTGCATTTACCTCCATATTGGACGAGGACTCTACTACGGCTCCTACCTATACAAAGAAACCTGAAACACAGGTGTAATCCTCCTACTAACCTTAATAGCAACAGCCTTCGTAGGCTACGTACTCCCCTGAGGACAAATATCATTCTGAGGAGCAACCGTTATCACTAACTTATTCTCAGCAATCCCCTACATCGGACAAACACTTGTAGAATGGGCTTGAGGAGGTTTCTCAGTCGATAATCCTACCTTAACACGATTTTTCGCCCTCCACTTCCTACTCCCTTTTGCCATCGCAGGTCTTACATTCGTCCACTTAACTTTCTTACACGAAACTGGATCAAACAACCCCTTGGGCATCTCATCAAACTGCGATAAAATTCCATTCCACCCTTACTTTTCCTCAAAAGATATCCTAGGCTTCATGGCTATACTCCTCCCTCTCATATCTCTCGCCCTATTCTCACCCAACCTCCTAGGAGACCCAGAAAACTTCACTCCCGCAAACCCACTGGTAACCCCTCCCCATATCAAACCTGAATGGTACTTCCTATTCGCATACGCCATCCTACGATCTATCCCCAATAAATTAGGAGGAGTACTCGCTCTCGCTGCCTCCATCCTCATCCTATTCTTAATCCCCTTTCTTCATAAATCAAAACAACGAACAATAATCTTCCGGCCCCTCTCTCAACTGATATTTTGAGCCCTAGTTGCCAACCTTCTAATCCTCACATGAGTAGGCGGCCAACCAGTTGAACACCCATTCATTATCATCGGCCAACTAGCTTCAATCACCTACTTCACTACCCTTCTAATTCTGTTCCCAATCGTCAGCACCCTAGAGAACAAAATACTTAACCTCTAA
inambari_11163_UcayaliPER               ???????????????????????GTCTTATAACCCAAATCATTACTGGCCTATTAATAGCAATACACTACACAGCAGACACCACTTTAGCCTTCACATCCGTTGCCTACACCTGCCGAAACGTCCAATTCGGATGACTCATCCGAAACTTACACGCAAATGGAGCCTCCCTATTTTTCATCTGCATTTACCTCCATATTGGACGAGGACTCTACTACGGCTCCTACCTATACAAAGAAACCTGAAACACAGGTGTAATCCTCCTACTAACCTTAATAGCAACAGCCTTCGTAGGCTACGTACTCCCCTGAGGACAAATATCATTCTGAGGAGCAACCGTTATCACTAACCTATTCTCAGCAATCCCCTACATCGGACAAACACTTGTAGAATGGGCTTGAGGAGGTTTCTCAGTCGATAATCCTACCTTAACACGATTTTTCGCCCTCCACTTCCTACTCCCTTTTGCCATCGCAGGTCTTACATTCGTCCACTTAACTTTCTTACACGAAACTGGATCAAACAACCCATTGGGCATCTCATCAAACTGCGATAAAATTCCATTCCACCCTTACTTTTCCTCAAAAGATATCCTAGGCTTCATGGCTATACTCCTCCCTCTCATATCTCTCGCCCTATTCTCACCCAACCTCCTAGGAGACCCAGAAAACTTCACTCCCGCAAACCCACTGGTAACCCCTCCCCATATCAAACCTGAATGGTACTTCCTATTCGCATACGCCATCCTACGATCTATCCCCAATAAATTAGGAGGAGTACTCGCTCTCGCTGCCTCCATCCTCATCCTATTCTTAATCCCCTTTCTTCATAAATCAAAACAACGAACAATAATCTTCCGGCCCCTCTCTCAACTGATATTTTGAGCCCTAGTTGCCAACCTTCTAATCCTCACATGAGTAGGCGGCCAACCAGTTGAACACCCATTCATTATCATCGGCCAACTAGCTTCAATCACCTACTTCACTACCCTTCTAATTCTGTTCCCAATCGTCAGCACCCTAGAGAACAAAATACTTAACCTCTAA
inambari_11241_UcayaliPER               ???????????????????????GTCTTATAACCCAAATCATCACTGGCCTATTAATAGCAATACACTACACAGCAGACACCACTTTAGCCTTCACATCCGTTGCCTACACCTGCCGAAACGTCCAATTCGGATGACTCATCCGAAACTTACACGCAAATGGAGCCTCCCTATTTTTCATCTGCATTTACCTCCATATTGGACGAGGACTCTACTACGGCTCCTACCTATACAAAGAAACCTGAAACACAGGTGTAATCCTCCTACTAACCTTAATAGCAACAGCCTTCGTAGGCTACGTACTCCCCTGAGGACAAATATCATTCTGAGGAGCAACCGTTATCACTAACTTATTCTCAGCAATCCCCTACATCGGACAAACACTTGTAGAATGGGCTTGAGGAGGTTTCTCAGTCGATAATCCTACCTTAACACGATTTTTCGCCCTCCACTTCCTACTCCCTTTTGCCATCGCAGGTCTTACATTCGTCCACTTAACTTTCTTACACGAAACTGGATCAAACAACCCCTTGGGCATCTCATCAAACTGCGATAAAATTCCATTCCACCCTTACTTTTCCTCAAAAGATATCCTAGGCTTCATGGCTATACTCCTCCCTCTCATATCTCTCGCCCTATTCTCACCCAACCTCCTAGGAGACCCAGAAAACTTCACTCCCGCAAACCCACTGGTAACCCCTCCCCATATCAAACCTGAATGGTACTTCCTATTCGCATACGCCATCCTACGATCTATCCCCAATAAATTAGGAGGAGTACTCGCTCTCGCTGCCTCCATCCTCATCCTATTCTTAATCCCCTTTCTTCATAAATCAAAACAACGAACAATAATCTTCCGGCCCCTCTCTCAACTGATATTTTGAGCCCTAGTTGCCAACCTTCTAATCCTCACATGAGTAGGCGGCCAACCAGTTGAACACCCATTCATTATCATCGGCCAACTAGCTTCAATCACCTACTTCACTACCCTTCTAATTCTGTTCCCAATCGTCAGCACCCTAGAGAACAAAATACTTAACCTCTAA
rondonia_12280_SantaCruzBOL             ????????????????????????????????GGCAAATCATCACCGGCCTACTAATAGCAATGCACTACACAGCAGACACCACCTTGGCCTTCACATCCGTTGCTTACACTTGCCGAAATGTCCAATTCGGATGGCTCATCCGAAACTTACACGCAAACGGAGCCTCCCTATTTTTCATCTGCATCTACCTTCACATCGGACGAGGACTCTACTACGGCTCCTACCTATACAAAGAAACCTGAAATACAGGTGTAATTCTACTACTAACCCTAATAGCAACAGCCTTCGTAGGCTATGTCCTCCCCTGAGGACAAATATCATTCTGAGGAGCAACCGTCATCACTAATTTATTTTCAGCAATCCCCTACATCGGACAAACACTTGTAGAATGGGCTTGAGGAGGTTTCTCAGTCGATAATCCTACCTTAACACGATTTTTCGCCCTCCACTTTCTACTCCCTTTTGTCATCGCAGGCCTTACATTCATCCACTTAACTTTCTTACACGAAACTGGATCAAACAATCCCCTAGGCATCTCATCAAACTGTGATAAAATCCCATTCCACCCCTACTTTTCCTCAAAAGACATCCTAGGCTTCATAGCCATATTCCTTCCCCTTATATCTCTCGCCCTATTCTCACCCAACCTCCTAGGAGACCCAGAAAACTTCACACCTGCAAACCCATTAGTAACCCCTCCCCACATCAAACCTGAATGATACTTCCTATTCGCATACGCCATCCTACGATCTATCCCCAACAAACTAGGAGGAGTACTCGCCCTCGCCGCCTCCATCCTCATCCTATTTTTAATTCCGTTTCTACACAAATCAAAGCAACGAACAATAACCTTCCGGCCCCTCTCTCAACTGATATTTTGAACCCTAGTTGCCAACCTTCTAATCCTCACATGAGTAGGTGGCCAACCAGTTGAACACCCATTCATTATCATCGGCCAACTAGCTTCAATCACCTACTTCACTACCCTCCTAGTTCTATTCCCAATCGTCAGCACCCTAGAGAACAAAATACTTAACCTCTAA
rondonia_12478_SantaCruzBOL             ????????????????????????????????GGCAAATCATCACCGGCCTACTAATAGCAATGCACTACACAGCAGACACCACCTTGGCCTTCACATCCGTTGCTTACACTTGCCGAAATGTCCAATTCGGATGGCTCATCCGAAACTTACACGCAAACGGAGCCTCCCTATTTTTCATCTGCATCTACCTTCACATCGGACGAGGACTCTACTACGGCTCCTACCTATACAAAGAAACCTGAAATACAGGTGTAATTCTACTACTAACCCTAATAGCAACAGCCTTCGTAGGCTATGTCCTCCCCTGAGGACAAATATCATTCTGAGGAGCAACCGTCATCACTAATTTATTTTCAGCAATCCCCTACATCGGACAAACACTTGTAGAATGGGCTTGAGGAGGTTTCTCAGTCGATAATCCTACCTTAACACGATTTTTCGCCCTCCACTTTCTACTCCCTTTTGTCATCGCAGGCCTTACATTCATCCACTTAACTTTCTTACACGAAACTGGATCAAACAATCCCCTAGGCATCTCATCAAACTGTGATAAAATCCCATTCCACCCCTACTTTTCCTCAAAAGACATCCTAGGCTTCATAGCCATATTCCTTCCCCTTATATCTCTCGCCCTATTCTCACCCAACCTCCTAGGAGACCCAGAAAACTTCACACCTGCAAACCCATTAGTAACCCCTCCCCACATCAAACCTGAATGGTACTTCCTATTCGCATACGCCATCCTACGATCTATCCCCAACAAACTAGGAGGAGTACTCGCCCTCGCCGCCTCCATCCTCATCCTATTTTTAATTCCGTTTCTACACAAATCAAAGCAACGAACAATAACCTTCCGGCCCCTCTCTCAACTGATATTTTGAACCCTAGTTGCCAACCTTCTAATCCTCACATGAGTAGGTGGCCAACCAGTTGAACACCCATTCATTATCATCGGCCAACTAGCTTCAATCACCTACTTCACTACCCTCCTAGTTCTATTCCCAATCGTCAGCACCCTAGAGAACAAAATACTTAACCTCTAA
rondonia_12823_SantaCruzBOL             ?????????????????????????????????????????????????????????AGCAATGCACTACACAGCAGACACCACCTTGGCCTTCACATCCGTTGCTTACACTTGCCGAAATGTCCAATTCGGATGGCTCATCCGAAACTTACACGCAAACGGAGCCTCCCTATTTTTCATCTGCATCTACCTTCACATCGGACGAGGACTCTACTACGGCTCCTACCTATACAAAGAAACCTGAAATACAGGTGTAATTCTACTACTAACCCTAATAGCAACAGCCTTCGTAGGCTATGTCCTCCCCTGAGGACAAATATCATTCTGAGGAGCAACCGTCATCACTAATTTATTTTCAGCAATCCCCTACATCGGACAAACACTTGTAGAATGGGCTTGAGGAGGTTTCTCAGTCGATAATCCTACCTTAACACGATTTTTCGCCCTCCACTTTCTACTCCCTTTTGTCATCGCAGGCCTTACATTCATCCACTTAACTTTCTTACACGAAACTGGATCAAACAATCCCCTAGGCATCTCATCAAACTGTGATAAAATCCCATTCCACCCCTACTTTTCCTCAAAAGACATCCTAGGCTTCATAGCCATATTCCTTCCCCTTATATCTCTCGCCCTATTCTCACCCAACCTCCTAGGAGACCCAGAAAACTTCACACCTGCAAACCCATTAGTAACCCCTCCCCACATCAAACCTGAATGGTACTTCCTATTCGCATACGCCATCCTACGATCTATCCCCAACAAACTAGGAGGAGTACTCGCCCTCGCCGCCTCCATCCTCATCCTATTTTTAATTCCGTTTCTACACAAATCAAAGCAACGAACAATAACCTTCCGGCCCCTCTCTCAACTGATATTTTGAACCCTAGTTGCCAACCTTCTAATCCTCACATGAGTAGGTGGCCAACCAGTTGAACACCCATTCATTATCATCGGCCAACTAGCTTCAATCACCTACTTCACTACCCTCCTAGTTCTATTCCCAATCGTCAGCACCCTAGAGAACAAAATACTTAACCTCTAA
rondonia_12865_SantaCruzBOL             ??????????????????????????????????CAAATCATCACCGGCCTACTAATAGCAATGCACTACACAGCAGACACCACCTTGGCCTTCACATCCGTTGCTTACACTTGCCGAAATGTCCAATTCGGATGGCTCATCCGAAACTTACACGCAAACGGAGCCTCCCTATTTTTCATCTGCATCTACCTTCACATCGGACGAGGACTCTACTACGGCTCCTACCTATACAAAGAAACCTGAAATACAGGTGTAATTCTACTACTAACCCTAATAGCAACAGCCTTCGTAGGCTATGTCCTCCCCTGAGGACAAATATCATTCTGAGGAGCAACCGTCATCACTAATTTATTTTCAGCAATCCCCTACATCGGACAAACACTTGTAGAATGGGCTTGAGGAGGTTTCTCAGTCGATAATCCTACCTTAACACGATTTTTCGCCCTCCACTTTCTACTCCCTTTTGTCATCGCAGGCCTTACATTCATCCACTTAACTTTCTTACACGAAACTGGATCAAACAATCCCCTAGGCATCTCATCAAACTGTGATAAAATCCCATTCCACCCCTACTTTTCCTCAAAAGACATCCTAGGCTTCATAGCCATATTCCTTCCCCTTATATCTCTCGCCCTATTCTCACCCAACCTCCTAGGAGACCCAGAAAACTTCACACCTGCAAACCCATTAGTAACCCCTCCCCACATCAAACCTGAATGGTACTTCCTATTCGCATACGCCATCCTACGATCTATCCCCAACAAACTAGGAGGAGTACTCGCCCTCGCCGCCTCCATCCTCATCCTATTTTTAATTCCGTTTCTACACAAATCAAAGCAACGAACAATAACCTTCCGGCCCCTCTCTCAACTGATATTTTGAACCCTAGTTGCCAACCTTCTAATCCTCACATGAGTAGGTGGCCAACCAGTTGAACACCCATTCATTATCATCGGCCAACTAGCTTCAATCACCTACTTCACTACCCTCCTAGTTCTATTCCCAATCGTCAGCACCCTAGAGAACAAAATACTTAACCTCTAA
rondonia_14931_SantaCruzBOL             ?????????????????????????????????????ATCATCACCGGCCTACTAATAGCAATGCACTACACAGCAGACACCACCTTGGCCTTCACATCCGTTGCTTACACTTGCCGAAATGTCCAATTCGGATGGCTCATCCGAAACTTACACGCAAACGGAGCCTCCCTATTTTTCATCTGCATCTACCTTCACATCGGACGAGGACTCTACTACGGCTCCTACCTATACAAAGAAACCTGAAATACAGGTGTAATTCTACTACTAACCCTAATAGCAACAGCCTTCGTAGGCTATGTCCTCCCCTGAGGACAAATATCATTCTGAGGAGCAACCGTCATCACTAATTTATTTTCAGCAATCCCCTACATCGGACAAACACTTGTAGAATGGGCTTGAGGAGGTTTCTCAGTCGATAATCCTACCTTAACACGATTTTTCGCCCTCCACTTTCTACTCCCTTTTGTCATCGCAGGCCTTACATTCATCCACTTAACTTTCTTACACGAAACTGGATCAAACAATCCCCTAGGCATCTCATCAAACTGTGATAAAATCCCATTCCACCCCTACTTTTCCTCAAAAGACATCCTAGGCTTCATAACCATATTCCTTCCCCTTATATCTCTCGCCCTATTCTCACCCAACCTCCTAGGAGACCCAGAAAACTTCACACCTGCAAACCCATTAGTAACCCCTCCCCACATCAAACCTGAATGGTACTTCCTATTCGCATACGCCATCCTACGATCTATCCCCAACAAACTAGGAGGAGTACTCGCCCTCGCCGCCTCCATCCTCATCCTATTTTTAATTCCGTTTCTACACAAATCAAAGCAACGAACAATAACCTTCCGGCCCCTCTCTCAACTGATATTTTGAACCCTAGTTGCCAACCTTCTAATCCTCACATGAGTAGGTGGCCAACCAGTTGAACACCCATTCATTATCATCGGCCAACTAGCTTCAATCACCTACTTCACTACCCTCCTAGTTCTATTCCCAATCGTCAGCACCCTAGAGAACAAAATACTTAACCTCTAA
rondonia_14985_SantaCruzBOL             ??????????????????????????????????CAAATCATCACCGGCCTACTAATAGCAATGCACTACACAGCAGACACCACCTTGGCCTTCACATCCGTTGCTTACACTTGCCGAAATGTCCAATTCGGATGGCTCATCCGAAACTTACACGCAAACGGAGCCTCCCTATTTTTCATCTGCATCTACCTTCACATCGGACGAGGACTCTACTACGGCTCCTACCTATACAAAGAAACCTGAAATACAGGTGTAATTCTACTACTAACCCTAATAGCAACAGCCTTCGTAGGCTATGTCCTCCCCTGAGGACAAATATCATTCTGAGGAGCAACCGTCATCACTAATTTATTTTCAGCAATCCCCTACATCGGACAAACACTTGTAGAATGGGCTTGAGGAGGTTTCTCAGTCGATAATCCTACCTTAACACGATTTTTCGCCCTCCACTTTCTACTCCCTTTTGTCATCGCAGGCCTTACATTCATCCACTTAACTTTCTTACACGAAACTGGATCAAACAATCCCCTAGGCATCTCATCAAACTGTGATAAAATCCCATTCCACCCCTACTTTTCCTCAAAAGACATCCTAGGCTTCATAGCCATATTCCTTCCCCTTATATCTCTCGCCCTATTCTCACCCAACCTCCTAGGAGACCCAGAAAACTTCACACCTGCAAACCCATTAGTAACCCCTCCCCACATCAAACCTGAATGGTACTTCCTATTCGCATACGCCATCCTACGATCTATCCCCAACAAACTAGGAGGAGTACTCGCCCTCGCCGCCTCCATCCTCATCCTATTTTTAATTCCGTTTCTACACAAATCAAAGCAACGAACAATAACCTTCCGGCCCCTCTCTCAACTGATATTTTGAACCCTAGTTGCCAACCTTCTAATCCTCACATGAGTAGGTGGCCAACCAGTTGAACACCCATTCATTATCATCGGCCAACTAGCTTCAATCACCTACTTCACTACCCTCCTAGTTCTATTCCCAATCGTCAGCACCCTAGAGAACAAAATACTTAACCTCTAA
guiana_20322_AmazonasBRA                ??????????????????????????????????????TCATCACCGGCCTACTAATAGCAATGCACTACACAGCAGACACCACCTTGGCCTTCACATCCGTTGCTTACACTTGCCGAAATGTCCAATTTGGATGGCTCATCCGAAACTTACACGCAAACGGAGCCTCCCTATTTTTCATCTGCATCTACCTTCACATCGGACGAGGACTCTACTACGGCTCCTACCTATACAAAGAAACCTGAAATACAGGTGTAATTCTACTACTAACCCTAATAGCAACAGCCTTCGTAGGCTATGTCCTCCCCTGAGGACAAATATCATTCTGAGGAGCAACCGTCATCACTAATTTATTTTCAGCAATCCCCTACATCGGACAAACACTTGTAGAATGGGCTTGAGGAGGTTTCTCAGTCGATAATCCTACCTTAACACGATTTTTCGCCCTCCACTTTCTACTCCCTTTTGTCATCGCAGGCCTTACATTCATCCACTTAACTTTCTTACACGAAACTGGATCAAACAATCCCCTAGGCATCTCATCAAACTGTGATAAAATCCCATTCCACCCCTACTTTTCCTCAAAAGACATCCTAGGCTTCATAGCCATGTTCCTTCCCCTTATATCTCTCGCCCTATTCTCACCCAACCTCCTAGGAGACCCAGAAAACTTCACACCTGCAAACCCATTAGTAACCCCTCCCCACATCAAACCTGAATGGTACTTCCTATTCGCATACGCCATCCTACGATCTATCCCCAACAAACTAGGAGGAGTACTCGCCCTCGCCGCCTCCATCCTCATCCTATTTTTAATCCCTTTTCTACACAAATCAAAGCAACGAACAATAACCTTCCGGCCCCTCTCTCAACTGATATTTTGAACCCTAGTTGCCAACCTTCTAATCCTCACATGAGTAGGTGGCCAACCAGTTGAACACCCATTCATTATCATCGGCCAACTAGCTTCAATCACCTACTTCACTACCCTCCTAGTTCTATTCCCAATCGTCAGCACCCTAGAGAACAAAATACTTAACCTCTAA
huallaga_42243_LoretoPER                    ????????????????????????????????????AATCATCACCGGCCTACTAATAGCAATGCACTACACAGCAGACACTACCTTGGCCTTCACATCCGTTGCTTACACTTGCCGAAATGTCCAATTCGGATGGCTCATCCGAAACTTACACGCAAACGGAGCCTCCCTATTTTTCATCTGCATCTACCTTCACATCGGACGAGGACTCTACTACGGCTCCTACCTATACAAAGAAACCTGAAATACAGGTGTAATTCTACTACTAACCCTAATAGCAACAGCCTTCGTAGGCTATGTCCTCCCCTGAGGGCAAATATCATTCTGAGGAGCAACCGTCATCACTAATTTATTTTCAGCAATCCCCTACATCGGACAAACACTTGTAGAATGGGCTTGAGGAGGTTTCTCAGTCGATAATCCTACCTTAACACGATTTTTCGCCCTCCACTTTCTACTCCCTTTTGTCATCGCAGGCCTTACATTCATCCACTTAACTTTCTTACACGAAACTGGATCAAACAACCCCCTAGGCATCTCATCAAACTGTGATAAAATCCCATTCCATCCCTACTTTTCCTCAAAAGACATCCTAGGCTTCATAGCCATATTCCTTCCCCTTATATCTCTCGCCCTATTCTCACCCAACCTCCTAGGAGACCCAGAAAACTTCACACCTGCGAACCCATTAGTAACCCCTCCCCACATCAAACCTGAATGGTACTTCCTATTCGCATACGCCATCCTACGATCTATCCCCAACAAACTAGGAGGAGTACTCGCCCTCGCTGCTTCCATCCTCATCCTATTTTTAATCCCTTTTCTACACAAATCAAAGCAACGAACAATAACTTTCCGGCCCCTCTCTCAACTGATATTTTGAGCCCTAGTTGCCAACCTCCTAATCCTCACATGAGTAGGTGGCCAACCAGTTGAACACCCATTCATTATCATCGGCCAACTAGCTTCAATCACCTACTTCACCACCCTCCTAGTTCTATTCCCAATCGTCAGCACCCTAGAGAACAAAATACTTAACCTCTAA
huallaga_42342_LoretoPER                    ????????????????????????????????????AATCATCACCGGCCTACTAATAGCAATGCACTACACAGCAGACACTACCTTGGCCTTCACATCCGTTGCTTACACTTGCCGAAATGTCCAATTCGGATGGCTCATCCGAAACTTACACGCAAACGGAGCCTCCCTATTTTTCATCTGCATCTACCTTCACATCGGACGAGGACTCTACTACGGCTCCTACCTATACAAAGAAACCTGAAATACAGGTGTAATTCTACTACTAACCCTAATAGCAACAGCCTTCGTAGGCTATGTCCTCCCCTGAGGGCAAATATCATTCTGAGGAGCAACCGTCATCACTAATTTATTTTCAGCAATCCCCTACATCGGACAAACACTTGTAGAATGGGCTTGAGGAGGTTTCTCAGTCGATAATCCTACCTTAACACGATTTTTCGCCCTCCACTTTCTACTCCCTTTTGTCATCGCAGGCCTTACATTCATCCACTTAACTTTCTTACACGAAACTGGATCAAACAACCCCCTAGGCATCTCATCAAACTGTGATAAAATCCCATTCCATCCCTACTTTTCCTCAAAAGACATCCTAGGCTTCATAGCCATATTCCTTCCCCTTATATCTCTCGCCCTATTCTCACCCAACCTCCTAGGAGACCCAGAAAACTTCACACCTGCGAACCCATTAGTAACCCCTCCCCACATCAAACCTGAATGGTACTTCCTATTCGCATACGCCATCCTACGATCTATCCCCAACAAACTAGGAGGAGTACTCGCCCTCGCTGCTTCCATCCTCATCCTATTTTTAATCCCTTTTCTACACAAATCAAAGCAACGAACAATAACTTTCCGGCCCCTCTCTCAACTGATATTTTGAGCCCTAGTTGCCAACCTCCTAATCCTCACATGAGTAGGTGGCCAACCAGTTGAACACCCATTCATTATCATCGGCCAACTAGCTTCAATCACCTACTTCACCACCCTCCTAGTTCTATTCCCAATCGTCAGCACCCTAGAGAACAAAATACTTAACCTCTAA
napo_42373_LoretoPER                    ????????????????????????CCTTATAACCCAAATCATCACCGGCCTACTAATAGCAATGCACTACACAGCAGACACTACCTTGGCCTTCACATCCGTTGCTTACACTTGCCGAAATGTCCAATTCGGATGGCTCATCCGAAACTTACACGCAAACGGAGCCTCCCTATTTTTCATCTGCATCTACCTTCACATCGGACGAGGACTCTACTACGGCTCCTACCTATACAAAGAAACCTGAAATACAGGTGTAATTCTACTACTAACCCTAATAGCAACAGCCTTCGTAGGCTATGTCCTCCCCTGAGGGCAAATATCATTCTGAGGAGCAACCGTCATCACTAATTTATTTTCAGCAATCCCCTACATCGGACAAACACTTGTAGAATGGGCTTGAGGAGGTTTCTCAGTCGATAATCCTACCTTAACACGATTTTTCGCCCTCCACTTTCTACTCCCTTTTGTCATCGCAGGCCTTACATTCATCCACTTAACTTTCTTACACGAAACTGGATCAAACAACCCCCTAGGCATCTCATCAAACTGTGATAAAATCCCATTCCATCCCTACTTTTCCTCAAAAGACATCCTAGGCTTCATAGCCATATTCCTTCCCCTTATATCTCTCGCCCTATTCTCACCCAACCTCCTAGGAGACCCAGAAAACTTCACACCTGCGAACCCATTAGTAACCCCTCCCCACATCAAACCTGAATGGTACTTCCTATTCGCATACGCCATCCTACGATCTATCCCCAACAAACTAGGAGGAGTACTCGCCCTCGCTGCTTCCATCCTCATCCTATTTTTAATCCCTTTTCTACACAAATCAAAGCAACGAACAATAACTTTCCGGCCCCTCTCTCAACTGATATTTTGAGCCCTAGTTGCCAACCTCCTAATCCTCACATGAGTAGGTGGCCAACCAGTTGAACACCCATTCATTATCATCGGCCAACTAGCTTCAATCACCTACTTCACCACCCTCCTAGTTCTATTCCCAATCGTCAGCACCCTAGAGAACAAAATACTTAACCTCTAA
napo_42833_LoretoPER                    ??????????????????????????????????????TCATCACCGGCCTACTAATAGCAATGCACTACACAGCAGACACTACCTTGGCCTTCACATCCGTTGCTTACACTTGCCGAAATGTCCAATTCGGATGGCTCATCCGAAACTTACACGCAAACGGAGCCTCCCTATTTTTCATCTGCATCTACCTTCACATCGGACGAGGACTCTACTACGGCTCCTACCTATACAAAGAAACCTGAAATACAGGTGTAATTCTACTACTAACCCTAATAGCAACAGCCTTCGTAGGCTATGTCCTCCCCTGAGGGCAAATATCATTCTGAGGAGCAACCGTCATCACTAATTTATTTTCAGCAATCCCCTACATCGGACAAACACTTGTAGAATGGGCTTGAGGAGGTTTCTCAGTCGATAATCCTACCTTAACACGATTTTTCGCCCTCCACTTTCTACTCCCTTTTGTCATCGCAGGCCTTACATTCATCCACTTAACTTTCTTACACGAAACTGGATCAAACAACCCCCTAGGCATCTCATCAAACTGTGATAAAATCCCATTCCATCCCTACTTTTCCTCAAAAGACATCCTAGGCTTCATAGCCATATTCCTTCCCCTTATATCTCTCGCCCTATTCTCACCCAACCTCCTAGGAGACCCAGAAAACTTCACACCTGCTAACCCATTAGTAACCCCTCCCCACATCAAACCTGAATGGTACTTCCTATTCGCATACGCCATCCTACGATCTATCCCCAACAAACTAGGAGGAGTACTCGCCCTCGCTGCTTCCATCCTCATCCTATTTTTAATCCCTTTTCTACACAAATCAAAGCAACGAACAATAACTTTCCGGCCCCTCTCTCAACTGATATTTTGAGCCCTAGTTGCCAACCTCCTAATCCTCACATGAGTAGGTGGCCAACCAGTTGAACACCCATTCATTATCATCGGCCAACTAGCTTCAATCACCTACTTCACCACCCTCCTAGTTCTATTCCCAATCGTCAGCACCCTAGAGAACAAAATACTTAACCTCTAA
napo_42972_LoretoPER                    ??????????????????????????????????????TCATCACCGGCCTACTAATAGCAATGCACTACACAGCAGACACTACCTTGGCCTTCACATCCGTTGCTTACACTTGCCGAAATGTCCAATTCGGATGGCTCATCCGAAACTTACACGCAAACGGAGCCTCCCTATTTTTCATCTGCATCTACCTTCACATCGGACGAGGACTCTACTACGGCTCCTACCTATACAAAGAAACCTGAAATACAGGTGTAATTCTACTACTAACCCTAATAGCAACAGCCTTCGTAGGCTATGTCCTCCCCTGAGGGCAAATATCATTCTGAGGAGCAACCGTCATCACTAATTTATTTTCAGCAATCCCCTACATCGGACAAACACTTGTAGAATGGGCTTGAGGAGGTTTCTCAGTCGATAATCCTACCTTAACACGATTTTTCGCCCTCCACTTTCTACTCCCTTTTGTCATCGCAGGCCTTACATTCATCCACTTAACTTTCTTACACGAAACTGGATCAAACAACCCCCTAGGCATCTCATCAAACTGTGATAAAATCCCATTCCATCCCTACTTTTCCTCAAAAGACATCCTAGGCTTCATAGCCATATTCCTTCCCCTTATATCTCTCGCCCTATTCTCACCCAACCTCCTAGGAGACCCAGAAAACTTCACACCTGCAAACCCATTAGTAACCCCTCCCCACATCAAACCTGAATGGTACTTCCTATTCGCATACGCCATCCTACGATCTATCCCCAACAAACTAGGAGGAGTACTCGCCCTCGCTGCTTCCATCCTCATCCTATTTTTAATCCCTTTTCTACACAAATCAAAGCAACGAACAATAACTTTCCGGCCCCTCTCTCAACTGATATTTTGAGCCCTAGTTGCCAACCTCCTAATCCTCACATGAGTAGGTGGCCAACCAGTTGAACACCCATTCATTATCATCGGCCAACTAGCTTCAATCACCTACTTCACCACCCTCCTAGTTCTATTCCCAATCGTCAGCACCCTAGAGAACAAAATACTTAACCTCTAA
huallaga_46020_SanMartinPER                 ???????????????????????GTCTTATAACCCAAATCATCACTGGTCTATTAATAGCAATACACTACACAGCAGACACCACTTTAGCCTTCACATCCGTTGCCTACACCTGCCGAAACGTCCAATTCGGATGACTCATCCGAAACTTACACGCAAATGGAGCCTCCTTATTTTTCATCTGCATTTACCTTCATATTGGACGAGGACTCTACTATGGTTCCTACCTATACAAAGAAACCTGAAACACAGGTGTAATCCTCCTACTAACCTTAATAGCAACAGCCTTCGTAGGCTACGTACTCCCCTGAGGACAAATATCATTCTGAGGAGCAACCGTTATCACTAACTTATTCTCAGCAATCCCTTACATCGGACAAACACTTGTAGAATGGGCTTGAGGAGGTTTCTCAGTCGATAATCCTACCTTAACACGATTTTTCGCCCTCCACTTCCTACTCCCTTTTGTCATCGCAGGTCTTACATTCGTCCACTTAACTTTCTTACACGAAACCGGATCAAACAACCCCCTAGGCATCTCATCAAACTGCGATAAAATTCCATTCCACCCTTACTTTTCCTCAAAAGATATCCTAGGCTTCATGGCTATACTCCTCCCTCTCATATCTCTCGCCCTATTCTCACCCAACCTCCTAGGAGACCCAGAAAACTTCACTCCCGCAAACCCACTGGTAACCCCTCCCCATATCAAACCTGAATGGTACTTCCTATTCGCATACGCCATCCTACGATCTATCCCCAATAAATTAGGAGGAGTACTCGCTCTCGCTGCCTCCATCCTCATCCTATTTTTAATCCCCTTTCTTCATAAATCAAAGCAACGAACAATAATCTTCCGGCCCCTCTCTCAACTGATATTTTGAGCCCTAGTTGCCAACCTTCTAATCCTCACATGGGTAGGTGGCCAGCCAGTTGAACACCCATTCATTATCATCGGCCAACTAGCTTCAATCACCTACTTCACTACCCTTCTAATTCTGTTCCCAATCGTTAGCACCCTAGAGAACAAAATACTTAACCTCTAA
huallaga_46043_SanMartinPER                 ???????????????????????GTCTTATAACCCAAATCATCACTGGTCTATTAATAGCAATACACTACACAGCAGACACCACTTTAGCCTTCACATCCGTTGCCTACACCTGCCGAAACGTCCAATTCGGATGACTCATCCGAAACTTACACGCAAATGGAGCCTCCTTATTTTTCATCTGCATTTACCTTCATATTGGACGAGGACTCTACTATGGTTCCTACCTATACAAAGAAACCTGAAACACAGGTGTAATCCTCCTACTAACCTTAATAGCAACAGCCTTCGTAGGCTACGTACTCCCCTGAGGACAAATATCATTCTGAGGAGCAACCGTTATCACTAACTTATTCTCAGCAATCCCTTACATCGGACAAACACTTGTAGAATGGGCTTGAGGAGGTTTCTCAGTCGATAATCCTACCTTAACACGATTTTTCGCCCTCCACTTCCTACTCCCTTTTGTCATCGCAGGTCTTACATTCGTCCACTTAACTTTCTTACACGAAACCGGATCAAACAACCCCCTAGGCATCTCATCAAACTGCGATAAAATTCCATTCCACCCTTACTTTTCCTCAAAAGATATCCTAGGCTTCATGGCTATACTCCTCCCTCTCATATCTCTCGCCCTATTCTCACCCAACCTCCTAGGAGACCCAGAAAACTTCACTCCCGCAAACCCACTGGTAACCCCTCCCCATATCAAACCTGAATGGTACTTCCTATTCGCATACGCCATCCTACGATCTATCCCCAATAAATTAGGAGGAGTACTCGCTCTCGCTGCCTCCATCCTCATCCTATTTTTAATCCCCTTTCTTCATAAATCAAAGCAACGAACAATAATCTTCCGGCCCCTCTCTCAACTGATATTTTGAGCCCTAGTTGCCAACCTTCTAATCCTCACATGGGTAGGTGGCCAGCCAGTTGAACACCCATTCATTATCATCGGCCAACTAGCTTCAATCACCTACTTCACTACCCTTCTAATTCTGTTCCCAATCGTTAGCACCCTAGAGAACAAAATACTTAACCTCTAA
huallaga_46050_SanMartinPER                 ??????ATCCCTTCTCGGCATCTGTCTTATAACCCAAATCATCACTGGTCTATTAATAGCAATACACTACACAGCAGACACCACTTTAGCCTTCACATCCGTTGCCTACACCTGCCGAAACGTCCAATTCGGATGACTCATCCGAAACTTACACGCAAATGGAGCCTCCTTATTTTTCATCTGCATTTACCTTCATATTGGACGAGGACTCTACTATGGTTCCTACCTATACAAAGAGACCTGAAACACAGGTGTAATCCTCCTACTAACCTTAATAGCAACAGCCTTCGTAGGCTACGTACTCCCCTGAGGACAAATATCATTCTGAGGAGCAACCGTTATCACTAACTTATTCTCAGCAATCCCTTACATCGGACAAACACTTGTAGAATGGGCTTGAGGAGGTTTCTCAGTCGATAATCCTACCTTAACACGATTTTTCGCCCTCCACTTCCTACTCCCTTTTGTCATCGCAGGTCTTACATTCGTCCACTTAACTTTCTTACACGAAACCGGATCAAACAACCCCCTAGGCATCTCATCAAACTGCGATAAAATTCCATTCCACCCTTACTTTTCCTCAAAAGATATCCTAGGCTTCATGGCTATACTCCTCCCTCTCATATCTCTCGCCCTATTCTCACCCAACCTCCTAGGAGACCCAGAAAACTTCACTCCCGCAAACCCACTGGTAACCCCTCCCCATATCAAACCTGAATGGTACTTCCTATTCGCATACGCCATCCTACGATCTATCCCCAATAAATTAGGAGGAGTACTCGCTCTCGCTGCCTCCATCCTCATCCTATTTTTAATCCCCTTTCTTCATAAATCAAAGCAACGAACAATAATCTTCCGGCCCCTCTCTCAACTGATATTTTGAGCCCTAGTTGCCAACCTTCTAATCCTCACATGGGTAGGTGGCCAACCAGTTGAACACCCATTCATTATCATCGGCCAACTAGCTTCAATCACCTACTTCACTACCCTTCTAATTCTGTTCCCAATCGTTAGCACCCTAGAGAACAAAATACTTAACCTCTAA
huallaga_46179_SanMartinPER                 ???????????????????????GTCTTATAACCCAAATCATCACTGGTCTATTAATAGCAATACACTACACAGCAGACACCACTTTAGCCTTCACATCCGTTGCCTACACCTGCCGAAACGTCCAATTCGGATGACTCATCCGAAACTTACACGCAAATGGAGCCTCCTTATTTTTCATCTGCATTTACCTTCATATTGGACGAGGACTCTACTATGGTTCCTACCTATACAAAGAAACCTGAAACACAGGTGTAATCCTCCTACTAACCTTAATAGCAACAGCCTTCGTAGGCTACGTACTCCCCTGAGGACAAATATCATTCTGAGGAGCAACCGTTATCACTAACTTATTCTCAGCAATCCCTTACATCGGACAAACACTTGTAGAATGGGCTTGAGGAGGTTTCTCAGTCGATAATCCTACCTTAACACGATTTTTCGCCCTCCACTTCCTACTCCCTTTTGTCATCGCAGGTCTTACATTCGTCCACTTAACTTTCTTACACGAAACCGGATCAAACAACCCCCTAGGCATCTCATCAAACTGCGATAAAATTCCATTCCACCCTTACTTTTCCTCAAAAGATATCCTAGGCTTCATGGCTATACTCCTCCCTCTCATATCTCTCGCCCTATTCTCACCCAACCTCCTAGGAGACCCAGAAAACTTCACTCCCGCAAACCCACTGGTAACCCCTCCCCATATCAAACCTGAATGGTACTTCCTATTCGCATACGCCATCCTACGATCTATCCCCAATAAATTAGGAGGAGTACTCGCTCTCGCTGCCTCCATCCTCATCCTATTTTTAATCCCCTTTCTTCATAAATCAAAGCAACGAACAATAATCTTCCGGCCCCTCTCTCAACTGATATTTTGAGCCCTAGTTGCCAACCTTCTAATCCTCACATGGGTAGGTGGCCAGCCAGTTGAACACCCATTCATTATCATCGGCCAACTAGCTTCAATCACCTACTTCACTACCCTTCTAATTCTGTTCCCAATCGTTAGCACCCTAGAGAACAAAATACTTAACCTCTAA
guiana_55209_SipaliwiniSUR              ????????????????????????????????GGCAAATCATCACCGGCCTACTAATAGCAATGCACTACACAGCAGACACCACCTTGGCCTTCACATCCGTTGCTTACACTTGCCGAAATGTCCAATTTGGATGGCTCATCCGAAACTTACACGCAAACGGAGCCTCCCTATTTTTCATCTGCATCTACCTTCACATCGGACGAGGACTCTACTACGGCTCCTACCTATACAAAGAAACCTGAAATACAGGTGTAATTCTACTACTAACCCTAATAGCAACAGCCTTCGTAGGCTATGTCCTCCCCTGAGGACAAATATCATTCTGAGGAGCAACCGTCATCACTAATTTATTTTCAGCAATCCCCTACATCGGACAAACACTTGTAGAATGGGCTTGAGGAGGTTTCTCAGTCGATAATCCTACCTTAACACGATTTTTCGCCCTCCACTTTCTACTCCCTTTTGTCATCGCAGGCCTTACATTCATCCACTTAACTTTCTTGCACGAAACTGGATCAAACAATCCCCTAGGCATCTCATCAAACTGTGATAAAATCCCATTCCACCCCTACTTTTCCTCAAAAGACATCCTAGGCTTCATAGCCATGTTCCTTCCCCTTATATCTCTCGCCCTATTCTCACCCAACCTCCTAGGAGACCCAGAAAACTTCACACCTGCAAACCCATTAGTAACCCCTCCCCACATCAAACCTGAATGGTACTTCCTATTCGCATACGCCATCCTACGATCTATCCCCAACAAACTAGGAGGAGTACTCGCCCTCGCCGCCTCCATCCTCATCCTATTTTTAATCCCTTTTCTACACAAATCAAAGCAACGAACAATAACCTTCCGGCCCCTCTCTCAACTGATATTTTGAACCCTAGTTGCCAACCTTCTAATCCTCACATGAGTAGGTGGCCAACCAGTTGAACACCCATTCATTATCATCGGCCAACTAGCTTCAATCACCTACTTCACTACCCTCCTAGTTCTATTCCCAATCGTCAGCACCCTAGAGAACAAAATACTTAACCTCTAA
guiana_55324_SipaliwiniSUR              ????????????????????????????????GGCAAATCATCACCGGCCTACTAATAGCAATGCACTACACAGCAGACACCACCTTGGCCTTCACATCCGTTGCTTACACTTGCCGAAATGTCCAATTTGGATGGCTCATCCGAAACTTACACGCAAACGGAGCCTCCCTATTTTTCATCTGCATCTACCTTCACATCGGACGAGGACTCTACTACGGCTCCTACCTATACAAAGAAACCTGAAATACAGGTGTAATTCTACTACTAACCCTAATAGCAACAGCCTTCGTAGGCTATGTCCTCCCCTGAGGACAAATATCATTCTGAGGAGCAACCGTCATCACTAATTTATTTTCAGCAATCCCCTACATCGGACAAACACTTGTAGAATGGGCTTGAGGAGGTTTCTCAGTCGATAATCCTACCTTAACACGATTTTTCGCCCTCCACTTTCTACTCCCTTTTGTCATCGCAGGCCTTACATTCATCCACTTAACTTTCTTGCACGAAACTGGATCAAACAATCCCCTAGGCATCTCATCAAACTGTGATAAAATCCCATTCCACCCCTACTTTTCCTCAAAAGACATCCTAGGCTTCATAGCCATGTTCCTTCCCCTTATATCTCTCGCCCTATTCTCACCCAACCTCCTAGGAGACCCAGAAAACTTCACACCTGCAAACCCATTAGTAACCCCTCCCCACATCAAACCTGAATGGTACTTCCTATTCGCATACGCCATCCTACGATCTATCCCCAACAAACTAGGAGGAGTACTCGCCCTCGCCGCCTCCATCCTCATCCTATTTTTAATCCCTTTTCTACACAAATCAAAGCAACGAACAATAACCTTCCGGCCCCTCTCTCAACTGATATTTTGAACCCTAGTTGCCAACCTTCTAATCCTCACATGAGTAGGTGGCCAACCAGTTGAACACCCATTCATTATCATCGGCCAACTAGCTTCAATCACCTACTTCACTACCCTCCTAGTTCTATTCCCAATCGTCAGCACCCTAGAGAACAAAATACTTAACCTCTAA
guiana_55328_SipaliwiniSUR              ??????ATCCCTTCTTGGCATCTGCCTTATAACCCAAATCATCACCGGCCTACTAATAGCAATGCACTACACAGCAGACACCACCTTGGCCTTCACATCCGTTGCTTACACTTGCCGAAATGTCCAATTTGGATGGCTCATCCGAAACTTACACGCAAACGGAGCCTCCCTATTTTTCATCTGCATCTACCTTCACATCGGACGAGGACTCTACTACGGCTCCTACCTATACAAAGAAACCTGAAATACAGGTGTAATTCTACTACTAACCCTAATAGCAACAGCCTTCGTAGGCTATGTCCTCCCCTGAGGACAAATATCATTCTGAGGAGCAACCGTCATCACTAATTTATTTTCAGCAATCCCCTACATCGGACAAACACTTGTAGAATGGGCTTGAGGAAGTTTCTCAGTCGATAATCCTACCTTAACACGATTTTTCGCCCTCCACTTTCTACTCCCTTTTGTCATCGCAGGCCTTACATTCATCCACTTAACTTTCTTGCACGAAACTGGATCAAACAATCCCCTAGGCATCTCATCAAACTGTGATAAAATCCCATTCCACCCCTACTTTTCCTCAAAAGACATCCTAGGCTTCATAGCCATGTTCCTTCCCCTTATATCTCTCGCCCTATTCTCACCCAACCTCCTAGGAGACCCAGAAAACTTCACACCTGCAAACCCATTAGTAACCCCTCCCCACATCAAACCTGAATGGTACTTCCTATTCGCATACGCCATCCTACGATCTATCCCCAACAAACTAGGAGGAGTACTCGCCCTCGCCGCCTCCATCCTCATCCTATTTTTAATCCCTTTTCTACACAAATCAAAGCAACGAACAATAACCTTCCGGCCCCTCTCTCAACTGATATTTTGAACCCTAGTTGCCAACCTTCTAATCCTCACATGAGTAGGTGGCCAACCAGTTGAACACCCATTCATTATCATCGGCCAACTAGCTTCAATCACCTACTTCACTACCCTCCTAGTTCTATTCCCAATCGTCAGCACCCTAGAGAACAAAATACTTAACCTCTAA
inambari_9436_PandoBOL                  ????????????????????TCTGCCTTATAACCCAAATCATCACTGGCCTATTAATAGCAATACACTACACAGCAGACACCACTTTAGCCTTCACATCCGTTGCCTACACCTGCCGAAACGTCCAATTCGGATGACTCATCCGAAACTTACACGCAAATGGAGCCTCCCTATTTTTCATCTGCATTTACCTCCATATTGGACGAGGACTCTACTACGGCTCCTACCTATACAAAGAAACCTGAAACACAGGTGTAATCCTCCTACTAACCTTAATAGCAACAGCCTTCGTAGGCTACGTACTCCCCTGAGGACAAATATCATTCTGAGGAGCAACCGTTATCACTAACCTATTCTCAGCAATCCCCTACATCGGACAAACACTTGTAGAATGGGCTTGAGGAGGTTTCTCAGTCGATAATCCTACCTTAACACGATTTTTCGCCCTCCACTTCCTACTCCCTTTTGCCATCGCAGGTCTTACATTCGTCCACTTAACTTTCTTACACGAAACTGGATCAAACAACCCATTGGGCATCTCATCAAACTGCGATAAAATTCCATTCCACCCTTACTTTTCCTCAAAAGATATCCTAGGCTTCATGGCTATACTCCTCCCTCTCATATCTCTCGCCCTATTCTCACCCAACCTCCTAGGAGACCCAGAAAACTTCACTCCCGCAAACCCACTGGTAACCCCTCCCCATATCAAACCTGAATGGTACTTCCTATTCGCATACGCCATCCTACGATCTATCCCCAATAAATTAGGAGGAGTACTCGCTCTCGCTGCCTCCATCCTCATCCTATTCTTAATCCCCTTTCTTCATAAATCAAAACAACGAACAATAATCTTCCGGCCCCTCTCTCAACTGATATTTTGAGCCCTAGTTGCCAACCTTCTAATCCTCACATGAGTAGGCGGCCAACCAGTTGAACACCCATTCATTATCATCGGCCAACTAGCTTCAATCACCTACTTCACTACCCTTCTAATTCTGTTCCCAATCGTCAGCACCCTAGAGAACAAAATACTTAACCTCTAA
rondonia_AMANA74_ParaBRA                ??????ATCCCTTCTTGGCATCTGCCTTATAACCCAAATCATCACCGGCCTACTAATAGCAATGCACTACACAGCAGACACCACCTTAGCCTTCACATCCGTTGCTTACACTTGCCGAAATGTCCAATTCGGATGGCTCATCCGAAACTTACACGCAAACGGAGCCTCCCTATTTTTCATCTGCATCTACCTTCACATCGGACGAGGACTCTACTACGGCTCCTACCTATACAAAGAAACCTGAAATACAGGTGTAATTCTACTACTAACCCTAATAGCAACAGCCTTCGTAGGCTATGTCCTCCCCTGAGGACAAATATCATTCTGAGGAGCAACCGTCATCACTAATTTATTTTCAGCAATCCCCTACATCGGACAAACACTTGTAGAATGGGCTTGAGGAGGTTTCTCAGTCGATAATCCTACCTTAACACGATTTTTCGCCCTCCACTTTCTACTCCCTTTTGTCATCGCAGGCCTTACATTCATCCACTTAACTTTCTTACACGAAACTGGATCAAACAATCCCCTAGGCATCTCATCAAACTGTGATAAAATCCCATTCCACCCCTACTTTTCCTCAAAAGACATCCTAGGCTTCATAGCCATATTCCTTCCCCTTATATCTCTCGCCCTATTCTCACCCAACCTCCTAGGAGACCCAGAAAACTTCACACCTGCAAACCCATTAGTAACCCCTCCCCACATCAAACCTGAATGGTACTTCCTATTCGCATACGCCATCCTACGATCTATCCCCAACAAACTAGGAGGAGTACTCGCCCTCGCCGCCTCCATCCTCATCCTATTTTTAATTCCGTTTCTACACAAATCAAAGCAACGAACAATAACCTTCCGGCCCCTCTCTCAACTGATATTTTGAACCCTAGTTGCCAACCTTCTAATCCTCACATGAGTAGGTGGCCAACCAGTTGAACACCCATTCATTATCATCGGCCAACTAGCTTCAATCACCTACTTCACTACCCTCCTAGTTCTATTCCCAATCGTCAGCACCCTAGAGAACAAAATACTTAACCTCTAA
imeri_AMZ022_AmazonasBRA                ???????????????????????????????????????????????????????????????????TACACAGCAGACACTACCTTGGCCTTCACATCCGTTGCTTACACTTGCCGAAATGTCCAATTCGGATGGCTCATCCGAAACTTACACGCAAACGGAGCCTCCCTATTTTTCATCTGCATCTACCTTCACATCGGACGAGGACTCTACTACGGCTCCTACCTATACAAAGAAACCTGAAATACAGGTGTAATTCTACTACTAACCCTAATAGCAACAGCCTTCGTAGGCTATGTCCTCCCCTGAGGACAAATATCATTCTGAGGAGCAACCGTCATCACTAATTTATTTTCAGCAATCCCCTACATCGGACAAACACTTGTAGAATGGGCTTGAGGAGGTTTCTCAGTCGATAATCCTACCTTAACACGATTTTTCGCCCTCCACTTTCTACTCCCTTTTGTCATCGCAGGCCTTACATTCATCCACTTAACTTTCTTACACGAAACTGGATCAAACAACCCCCTAGGCATCTCATCAAACTGTGATAAAATCCCATTCCATCCCTACTTTTCCTCAAAAGATATCCTAGGCTTCATAGCCATATTCCTTCCCCTTATATCTCTCGCCCTATTCTCACCCAACCTCCTAGGAGATCCAGAAAACTTCACACCTGCAAACCCATTAGTAACCCCTCCCCACATCAAACCTGAATGGTACTTCCTATTCGCATACGCCATCCTACGATCTATCCCCAACAAACTAGGAGGAGTACTCGCCCTCGCTGCCTCCATCCTCATCCTATTTTTAATCCCTTTTCTACACAAATCAAAGCAACGAACAATAACCTTTCGGCCCCTCTCTCAACTGATATTTTGAGCCCTAGTTGCCAACCTCCTAATCCTCACATGAGTAGGTGGCCAACCAGTTGAACACCCATTCATTATCATCGGTCAACTAGCTTCAATCACCTACTTCACCACCCTCCTAGTTCTATTCCCAATCGTCAGCACCATAGAGAACAAAATAC???????????
imeri_AMZ094_AmazonasBRA                ???????????????????????????????????????????????????????????????????TACACAGCAGACACTACCTTGGCCTTCACATCCGTTGCTTACACTTGCCGAAATGTCCAATTCGGATGGCTCATCCGAAACTTACACGCAAACGGAGCCTCCCTATTTTTCATCTGCATCTACCTTCACATCGGACGAGGACTCTACTACGGCTCCTACCTATACAAAGAAACCTGAAATACAGGTGTAATTCTACTACTAACCCTAATAGCAACAGCCTTCGTAGGCTATGTCCTCCCCTGAGGACAAATATCATTCTGAGGAGCAACCGTCATCACTAATTTATTTTCAGCAATCCCCTACATCGGACAAACACTTGTAGAATGGGCTTGAGGAGGTTTCTCAGTCGATAATCCTACCTTAACACGATTTTTCGCCCTCCACTTTCTACTCCCTTTTGTCATCGCAGGCCTTACATTCATCCACTTAACTTTCTTACACGAAACTGGATCAAACAACCCCCTAGGCATCTCATCAAACTGTGATAAAATCCCATTCCATCCCTACTTTTCCTCAAAAGATATCCTAGGCTTCATAGCCATATTCCTTCCCCTTATATCTCTCGCCCTATTCTCACCCAACCTCCTAGGAGATCCAGAAAACTTCACACCTGCAAACCCATTAGTAACCCCTCCCCACATCAAACCTGAATGGTACTTCCTATTCGCATACGCCATCCTACGATCTATCCCCAACAAACTAGGAGGAGTACTCGCCCTCGCTGCCTCCATCCTCATCCTATTTTTAATCCCTTTTCTACACAAATCAAAGCAACGAACAATAACCTTTCGGCCCCTCTCTCAACTGATATTTTGAGCCCTAGTTGCCAACCTCCTAATCCTCACATGAGTAGGTGGCCAACCAGTTGAACACCCATTCATTATCATCGGTCAACTAGCTTCAATCACCTACTTCACCACCCTCCTAGTTCTATTCCCAATCGTCAGCACCCTAGAGAACAAAATACTTAACCT????
imeri_AMZ116_AmazonasBRA                ???????????????????????????????????????????????????????????????????TACACAGCAGACACTACCTTGGCCTTCACATCCGTTGCTTACACTTGCCGAAATGTCCAATTCGGATGGCTCATCCGAAACTTACACGCAAACGGAGCCTCCCTATTTTTCATCTGCATCTACCTTCACATCGGACGAGGACTCTACTACGGCTCCTACCTATACAAAGAAACCTGAAATACAGGTGTAATTCTACTACTAACCCTAATAGCAACAGCCTTCGTAGGCTATGTCCTCCCCTGAGGACAAATATCATTCTGAGGAGCAACCGTCATCACTAATTTATTTTCAGCAATCCCCTACATCGGACAAACACTTGTAGAATGGGCTTGAGGAGGTTTCTCAGTCGATAATCCTACCTTAACACGATTTTTCGCCCTCCACTTTCTACTCCCTTTTGTCATCGCAGGCCTTACATTCATCCACTTAACTTTCTTACACGAAACTGGATCAAACAACCCCCTAGGCATCTCATCAAACTGTGATAAAATCCCATTCCATCCCTACTTTTCCTCAAAAGATATCCTAGGCTTCATAGCCATATTCCTTCCCCTTATATCTCTCGCCCTATTCTCACCCAACCTCCTAGGAGATCCAGAAAACTTCACACCTGCAAACCCATTAGTAACCCCTCCCCACATCAAACCTGAATGGTACTTCCTATTCGCATACGCCATCCTACGATCTATCCCCAACAAACTAGGAGGAGTACTCGCCCTCGCTGCCTCCATCCTCATCCTATTTTTAATCCCTTTTCTACACAAATCAAAGCAACGAACAATAACCTTCCGGCCCCTCTCTCAACTGATATTTTGAGCCCTAGTTGCCAACCTCCTAATCCTCACATGAGTAGGTGGCCAACCAGTTGAACACCCATTCATTATCATCGGTCAACTAGCTTCAATCACCTACTTCACCACCCTCCTAGTTCTATTCCCAATCGTCAGCACCCTAGAGAACAAAATACTTAACCTCTAA
imeri_AMZ117_AmazonasBRA                ????????????????????????????????????????????CCGGCCTACTAATAGCAATGCACTACACAGCAGACACTACCTTGGCCTTCACATCCGTTGCTTACACTTGCCGAAATGTCCAATTCGGATGGCTCATCCGAAACTTACACGCAAACGGAGCCTCCCTATTTTTCATCTGCATCTACCTTCACATCGGACGAGGACTCTACTACGGCTCCTACCTATACAAAGAAACCTGAAATACAGGTGTAATTCTACTACTAACCCTAATAGCAACAGCCTTCGTAGGCTATGTCCTCCCCTGAGGACAAATATCATTCTGAGGAGCAACCGTCATCACTAATTTATTTTCAGCAATCCCCTACATCGGACAAACACTTGTAGAATGGGCTTGAGGAGGTTTCTCAGTCGATAATCCTACCTTAACACGATTTTTCGCCCTCCACTTTCTACTCCCTTTTGTCATCGCAGGCCTTACATTCATCCACTTAACTTTCTTACACGAAACTGGATCAAACAACCCCCTAGGCATCTCATCAAACTGTGATAAAATCCCATTCCATCCCTACTTTTCCTCAAAAGATATCCTAGGCTTCATAGCCATATTCCTTCCCCTTATATCTCTCGCCCTATTCTCACCCAACCTCCTAGGAGATCCAGAAAACTTCACACCTGCAAACCCATTAGTAACCCCTCCCCACATCAAACCTGAATGGTACTTCCTATTCGCATACGCCATCCTACGATCTATCCCCAACAAACTAGGAGGAGTACTCGCCCTCGCTGCCTCCATCCTCATCCTATTTTTAATCCCTTTTCTACACAAATCAAAGCAACGAACAATAACCTTTCGGCCCCTCTCTCAACTGATATTTTGAGCCCTAGTTGCCAACCTCCTAATCCTCACATGAGTAGGTGGCCAACCAGTTGAACACCCATTCATTATCATCGGTCAACTAGCTTCAATCACCTACTTCACCACCCTCCTAGTTCTATTCCCAATCGTCAGCACCCTAGAGAACAAAATACTTAACCTCTAA
imeri_AMZ275_AmazonasBRA                ??????ATCCCTTCTTGGCATCTGCCTTATAACCCAAATCATCACCGGCCTACTAATAGCAATGCACTACACAGCAGACACTACCTTGGCCTTCACATCCGTTGCTTACACTTGCCGAAATGTCCAATTCGGATGGCTCATCCGAAACTTACACGCAAACGGAGCCTCCCTATTTTTCATCTGCATCTACCTTCACATCGGACGAGGACTCTACTACGGCTCCTACCTATACAAAGAAACCTGAAATACAGGTGTAATTCTACTACTAACCCTAATAGCAACAGCCTTCGTAGGCTATGTCCTCCCCTGAGGACAAATATCATTCTGAGGAGCAACCGTCATCACTAATTTATTTTCAGCAATCCCCTACATCGGACAAACACTTGTAGAATGGGCTTGAGGAGGTTTCTCAGTCGATAATCCTACCTTAACACGATTTTTCGCCCTCCACTTTCTACTCCCTTTTGTCATCGCAGGCCTTACATTCATCCACTTAACTTTCTTACACGAAACTGGATCAAACAACCCCCTAGGCATCTCATCAAACTGTGATAAAATCCCATTCCATCCCTACTTTTCCTCAAAAGATATCCTAGGCTTCATAGCCATATTCCTTCCCCTTATATCTCTCGCCCTATTCTCACCCAACCTCCTAGGAGATCCAGAAAACTTCACACCTGCAAACCCATTAGTAACCCCTCCCCACATCAAACCTGAATGGTACTTCCTATTCGCATACGCCATCCTACGATCTATCCCCAACAAACTAGGAGGAGTACTCGCCCTCGCTGCCTCCATCCTCATCCTATTTTTAATCCCTTTTCTACACAAATCAAAGCAACGAACAATAACCTTCCGGCCCCTCTCTCAACTGATATTTTGAGCCCTAGTTGCCAACCTCCTAATCCTCACATGAGTAGGTGGCCAACCAGTTGAACACCCATTCATTATCATCGGTCAACTAGCTTCAATCACCTACTTCACCACCCTCCTAGTTCTATTCCCAATCGTCAGCACCCTAGAGAACAAAATACTTAACCTCTAA
imeri_AMZ463_AmazonasBRA                ??????????????????????????????????????TCATCACCGGCCTACTAATAGCAATGCACTACACAGCAGACACCACCTTGGCCTTCACATCCGTTGCTTACACTTGCCGAAATGTCCAATTTGGATGGCTCATCCGAAACTTACACGCAGACGGAGCCTCCCTATTTTTCATCTGCATCTACCTTCACATCGGACGAGGACTCTACTACGGCTCCTACCTATACAAAGAAACCTGAAATACAGGTGTAATTCTACTACTAACCCTAATAGCAACAGCCTTCGTAGGCTATGTCCTCCCCTGAGGACAAATATCATTCTGAGGAGCAACCGTCATCACTAATTTATTTTCAGCAATCCCCTACATCGGACAAACACTTGTAGAATGGGCTTGAGGAGGTTTCTCAGTCGATAATCCTACCTTAACACGATTTTTCGCCCTCCACTTTCTACTCCCTTTTGTCATCGCAGGCCTTACATTCATCCACTTAACTTTCTTACACGAAACTGGATCAAACAATCCCCTAGGCATCTCATCAAACTGTGATAAAATCCCATTCCACCCCTACTTTTCCTCAAAAGACATCCTAGGCTTCATAGCCATGTTCCTTCCCCTTATATCTCTCGCCCTATTCTCACCCAACCTCCTAGGAGACCCAGAAAACTTCACACCTGCAAACCCATTAGTAACCCCTCCCCACATCAAACCTGAATGGTACTTCCTATTCGCATACGCCATCCTACGATCTATCCCCAACAAACTAGGAGGAGTACTCGCCCTCGCCGCCTCCATCCTCATCCTATTTTTAATCCCTTTTCTACACAAATCAAAGCAACGAACAATAACCTTCCGGCCCCTCTCTCAACTGATATTTTGAACCCTAGTTGCCAACCTTCTAATCCTCACATGAGTAGGTGGCCAACCAGTTGAACACCCATTCATTATCATCGGCCAACTAGCTTCAATCACCTACTTCACTACCCTCCTAGTTCTATTCCCAATCGTCAGCACCCTAGAGAACAAAATACTTAACCTCTAA
guiana_CN084_ParaBRA                    ????????????????????????????????????????????????????CTAATAGCAATGCACTACACAGCAGACACCACCTTGGCCTTCACATCCGTTGCTTACACTTGCCGAAATGTCCAATTTGGATGGCTCATCCGAAACTTACACGCAAACGGAGCCTCCCTATTTTTCATCTGCATCTACCTTCACATCGGACGAGGACTCTACTACGGCTCCTACCTATACAAAGAAACCTGAAATACAGGTGTAATTCTACTACTAACCCTAATAGCAACAGCCTTCGTAGGCTATGTCCTCCCCTGAGGACAAATATCATTCTGAGGAGCAACCGTCATCACTAATTTATTTTCAGCAATCCCCTACATCGGACAAACACTTGTAGAATGGGCTTGAGGAGGTTTCTCAGTCGATAATCCTACCTTAACACGATTTTTCGCCCTCCACTTTCTACTCCCTTTTGTCATCGCAGGCCTTACATTCATCCACTTAACTTTCTTACACGAAACTGGATCAAACAATCCCCTAGGCATCTCATCAAACTGTGATAAAATCCCATTCCACCCCTACTTTTCCTCAAAAGACATCCTAGGCTTCATAGCCATGTTCCTTCCCCTTATATCTCTCGCCCTATTCTCACCCAACCTCCTAGGAGACCCAGAAAACTTCACACCTGCAAACCCATTAGTAACCCCTCCCCACATCAAACCTGAATGGTACTTCCTATTCGCATACGCCATCCTACGATCTATCCCCAACAAACTAGGAGGAGTACTCGCCCTCGCCGCCTCCATCCTCATCCTATTTTTAATCCCTTTTCTACACAAATCAAAGCAACGAACAATAACCTTCCGGCCCCTCTCTCAACTGATATTTTGAGCCCTAGTTGCCAACCTTCTAATCCTCACATGAGTAGGTGGCCAACCAGTTGAACACCCATTCATTATCATCGGCCAACTAGCTTCAATCACCTACTTCACTACCCTCCTAGTTCTATTCCCAATCGTCAGCACCCTAGAGAACAAAATACTTAACCTCTAA
guiana_CN1016_ParaBRA                   ????????????????????????????????????????????????????CTAATAGCAATGCACTACACAGCAGACACCACCTTGGCCTTCACATCCGTTGCTTACACTTGCCGAAATGTCCAATTTGGATGGCTCATCCGAAACTTACACGCAAACGGAGCCTCCCTATTTTTCATCTGCATCTACCTTCACATCGGACGAGGACTCTACTACGGCTCCTACCTATACAAAGAAACCTGAAATACAGGTGTAATTCTACTACTAACCCTAATAGCAACAGCCTTCGTAGGCTATGTCCTCCCCTGAGGACAAATATCATTCTGAGGAGCAACCGTCATCACTAATTTATTTTCAGCAATCCCCTACATCGGACAAACACTTGTAGAATGGGCTTGAGGAGGTTTCTCAGTCGATAATCCTACCTTAACACGATTTTTCGCCCTCCACTTTCTACTCCCTTTTGTCATCGCAGGCCTTACATTCATCCACTTAACTTTCTTACACGAAACTGGATCAAACAATCCCCTAGGCATCTCATCAAACTGTGATAAAATCCCATTCCACCCCTACTTTTCCTCAAAAGACATCCTAGGCTTCATAGCCATGTTCCTTCCCCTTATATCTCTCGCCCTATTCTCACCCAACCTCCTAGGAGATCCAGAAAACTTCACACCTGCAAACCCATTAGTAACCCCTCCCCACATCAAACCTGAATGGTACTTCCTATTCGCATACGCCATCCTACGATCTATCCCCAACAAACTAGGAGGAGTACTCGCCCTCGCCGCCTCCATCCTCATCCTATTTTTAATCCCTTTTCTACACAAATCAAAGCAACGAACAATAACCTTCCGGCCCCTCTCTCAACTGATATTTTGAACCCTAGTTGCCAACCTTCTAATCCTCACATGAGTAGGTGGCCAACCAGTTGAACACCCATTCATTATCATCGGCCAACTAGCTTCAATCACCTACTTCACTACCCTCCTAGTTCTATTCCCAATCGTCAGCACCCTAGAGAACAAAATACTTAACCTCTAA
guiana_CN1017_ParaBRA                   ????????????????????????????????????????????????????CTAATAGCAATGCACTACACAGCAGACACCACCTTGGCCTTCACATCCGTTGCTTACACTTGCCGAAATGTCCAATTTGGATGGCTCATCCGAAACTTACACGCAAACGGAGCCTCCCTATTTTTCATCTGCATCTACCTTCACATCGGACGAGGACTCTACTACGGCTCCTACCTATACAAAGAAACCTGAAATACAGGTGTAATTCTACTACTAACCCTAATAGCAACAGCCTTCGTAGGCTATGTCCTCCCCTGAGGACAAATATCATTCTGAGGAGCAACCGTCATCACTAATTTATTTTCAGCAATCCCCTACATCGGACAAACACTTGTAGAATGGGCTTGAGGAGGTTTCTCAGTCGATAATCCTACCTTAACACGATTTTTCGCCCTCCACTTTCTACTCCCTTTTGTCATCGCAGGCCTTACATTCATCCACTTAACTTTCTTACACGAAACTGGATCAAACAATCCCCTAGGCATCTCATCAAACTGTGATAAAATCCCATTCCACCCCTACTTTTCCTCAAAAGACATCCTAGGCTTCATAGCCATGTTCCTTCCCCTTATATCTCTCGCCCTATTCTCACCCAACCTCCTAGGAGATCCAGAAAACTTCACACCTGCAAACCCATTAGTAACCCCTCCCCACATCAAACCTGAATGGTACTTCCTATTCGCATACGCCATCCTACGATCTATCCCCAACAAACTAGGAGGAGTACTCGCCCTCGCCGCCTCCATCCTCATCCTATTTTTAATCCCTTTTCTACACAAATCAAAGCAACGAACAATAACCTTCCGGCCCCTCTCTCAACTGATATTTTGAACCCTAGTTGCCAACCTTCTAATCCTCACATGAGTAGGTGGCCAACCAGTTGAACACCCATTCATTATCATCGGCCAACTAGCTTCAATCACCTACTTCACTACCCTCCTAGTTCTATTCCCAATCGTCAGCACCCTAGAGAACAAAATACTTAACCTCTAA
guiana_CN1051_ParaBRA                   ????????????????????????????????????????????????????CTAATAGCAATGCACTACACAGCAGACACCACCTTGGCCTTCACATCCGTTGCTTACACTTGCCGAAATGTCCAATTTGGATGGCTCATCCGAAACTTACACGCAAACGGAGCCTCCCTATTTTTCATCTGCATCTACCTTCACATCGGACGAGGACTCTACTACGGCTCCTACCTATACAAAGAAACCTGAAATACAGGTGTAATTCTACTACTAACCCTAATAGCAACAGCCTTCGTAGGCTATGTCCTCCCCTGAGGACAAATATCATTCTGAGGAGCAACCGTCATCACTAATTTATTTTCAGCAATCCCCTACATCGGACAAACACTTGTAGAATGGGCTTGAGGAGGTTTCTCAGTCGATAATCCTACCTTAACACGATTTTTCGCCCTCCACTTTCTACTCCCTTTTGTCATCGCAGGCCTTACATTCATCCACTTAACTTTCTTACACGAAACTGGATCAAACAATCCCCTAGGCATCTCATCAAACTGTGATAAAATCCCATTCCACCCCTACTTTTCCTCAAAAGACATCCTAGGCTTCATAGCCATGTTCCTTCCCCTTATATCTCTCGCCCTATTCTCACCCAACCTCCTAGGAGATCCAGAAAACTTCACACCTGCAAACCCATTAGTAACCCCTCCCCACATCAAACCTGAATGGTACTTCCTATTCGCATACGCCATCCTACGATCTATCCCCAACAAACTAGGAGGAGTACTCGCCCTCGCCGCCTCCATCCTCATCCTATTTTTAATCCCTTTTCTACACAAATCAAAGCAACGAACAATAACCTTCCGGCCCCTCTCTCAACTGATATTTTGAACCCTAGTTGCCAACCTTCTAATCCTCACATGAGTAGGTGGCCAACCAGTTGAACACCCATTCATTATCATCGGCCAACTAGCTTCAATCACCTACTTCACTACCCTCCTAGTTCTATTCCCAATCGTCAGCACCCTAGAGAACAAAATACTTAACCTCTAA
guiana_CN114_ParaBRA                    ????????????????????????????????????????????????????CTAATAGCAATGCACTACACAGCAGACACCACCTTGGCCTTCACATCCGTTGCTTACACTTGCCGAAATGTCCAATTTGGATGGCTCATCCGAAACTTACACGCAAACGGAGCCTCCCTATTTTTCATCTGCATCTACCTTCACATCGGACGAGGACTCTACTACGGCTCCTACCTATACAAAGAAACCTGAAATACAGGTGTAATTCTACTACTAACCCTAATAGCAACAGCCTTCGTAGGCTATGTCCTCCCCTGAGGACAAATATCATTCTGAGGAGCAACCGTCATCACTAATTTATTTTCAGCAATCCCCTACATCGGACAAACACTTGTAGAATGGGCTTGAGGAGGTTTCTCAGTCGATAATCCTACCTTAACACGATTTTTCGCCCTCCACTTTCTACTCCCTTTTGTCATCGCAGGCCTTACATTCATCCACTTAACTTTCTTACACGAAACTGGATCAAACAATCCCCTAGGCATCTCATCAAACTGTGATAAAATCCCATTCCACCCCTACTTTTCCTCAAAAGACATCCTAGGCTTCATAGCCATGTTCCTTCCCCTTATATCTCTCGCCCTATTCTCACCCAACCTCCTAGGAGACCCAGAAAACTTCACACCTGCAAACCCATTAGTAACCCCTCCCCACATCAAACCTGAATGGTACTTCCTATTCGCATACGCCATCCTACGATCTATCCCCAACAAACTAGGAGGAGTACTCGCCCTCGCCGCCTCCATCCTCATCCTATTTTTAATCCCTTTTCTACACAAATCAAAGCAACGAACAATAACCTTCCGGCCCCTCTCTCAACTGATATTTTGAACCCTAGTTGCCAACCTTCTAATCCTCACATGAGTAGGTGGCCAACCAGTTGAACACCCATTCATTATCATCGGCCAACTAGCTTCAATCACCTACTTCACTACCCTCCTAGTTCTATTCCCAATCGTCAGCACCCTAGAGAACAAAATACTTAACCTC???
guiana_CN1154_ParaBRA                   ????????????????????????????????????????????????????CTAATAGCAATGCACTACACAGCAGACACCACCTTGGCCTTCACATCCGTTGCTTACACTTGCCGAAATGTCCAATTTGGATGGCTCATCCGAAACTTACACGCAAACGGAGCCTCCCTATTTTTCATCTGCATCTACCTTCACATCGGACGAGGACTCTACTACGGCTCCTACCTATACAAAGAAACCTGAAATACAGGTGTAATTCTACTACTAACCCTAATAGCAACAGCCTTCGTAGGCTATGTCCTCCCCTGAGGACAAATATCATTCTGAGGAGCAACCGTCATCACTAATTTATTTTCAGCAATCCCCTACATCGGACAAACACTTGTAGAATGGGCTTGAGGAGGTTTCTCAGTCGATAATCCTACCTTAACACGATTTTTCGCCCTCCACTTTCTACTCCCTTTTGTCATCGCAGGCCTTACATTCATCCACTTAACTTTCTTACACGAAACTGGATCAAACAATCCCCTAGGCATCTCATCAAACTGTGATAAAATCCCATTCCACCCCTACTTTTCCTCAAAAGACATCCTAGGCTTCATAGCCATGTTCCTTCCCCTTATATCTCTCGCCCTATTCTCACCCAACCTCCTAGGAGATCCAGAAAACTTCACACCTGCAAACCCATTAGTAACCCCTCCCCACATCAAACCTGAATGGTACTTCCTATTCGCATACGCCATCCTACGATCTATCCCCAACAAACTAGGAGGAGTACTCGCCCTCGCCGCCTCCATCCTCATCCTATTTTTAATCCCTTTTCTACACAAATCAAAGCAACGAACAATAACCTTCCGGCCCCTCTCTCAACTGATATTTTGAACCCTAGTTGCCAACCTTCTAATCCTCACATGAGTAGGTGGCCAACCAGTTGAACACCCATTCATTATCATCGGCCAACTAGCTTCAATCACCTACTTCACTACCCTCCTAGTTCTATTCCCAATCGTCAGCACCCTAGAGAACAAAAT?????????????
guiana_CN1201_ParaBRA                   ????????????????????????????????????????????????????CTAATAGCAATGCACTACACAGCAGACACCACCTTGGCCTTCACATCCGTTGCTTACACTTGCCGAAATGTCCAATTTGGATGGCTCATCCGAAACTTACACGCAAACGGAGCCTCCCTATTTTTCATCTGCATCTACCTTCACATCGGACGAGGACTCTACTACGGCTCCTACCTATACAAAGAAACCTGAAATACAGGTGTAATTCTACTACTAACCCTAATAGCAACAGCCTTCGTAGGCTATGTCCTCCCCTGAGGACAAATATCATTCTGAGGAGCAACCGTCATCACTAATTTATTTTCAGCAATCCCCTACATCGGACAAACACTTGTAGAATGGGCTTGAGGAGGTTTCTCAGTCGATAATCCTACCTTAACACGATTTTTCGCCCTCCACTTTCTACTCCCTTTTGTCATCGCAGGCCTTACATTCATCCACTTAACTTTCTTACACGAAACTGGATCAAACAATCCCCTAGGCATCTCATCAAACTGTGATAAAATCCCATTCCACCCCTACTTTTCCTCAAAAGACATCCTAGGCTTCATAGCCATGTTCCTTCCCCTTATATCTCTCGCCCTATTCTCACCCAACCTCCTAGGAGACCCAGAAAACTTCACACCTGCAAACCCATTAGTAACCCCTCCCCACATCAAACCTGAATGGTACTTCCTATTCGCATACGCCATCCTACGATCTATCCCCAACAAACTAGGAGGAGTACTCGCCCTCGCCGCCTCCATCCTCATCCTATTTTTAATCCCTTTTCTACACAAATCAAAGCAACGAACAATAACCTTCCGGCCCCTCTCTCAACTGATATTTTGAACCCTAGTTGCCAACCTTCTAATCCTCACATGAGTAGGTGGCCAACCAGTTGAACACCCATTCATTATCATCGGCCAACTAGCTTCAATCACCTACTTCACTACCCTCCTAGTTCTATTCCCAATCGTCAGCACCCTAGAGAACAAAATACTTAACCTCTAA
guiana_CN1202_ParaBRA                   ????????????????????????????????????????????????????CTAATAGCAATGCACTACACAGCAGACACCACCTTGGCCTTCACATCCGTTGCTTACACTTGCCGAAATGTCCAATTTGGATGGCTCATCCGAAACTTACACGCAAACGGAGCCTCCCTATTTTTCATCTGCATCTACCTTCACATCGGACGAGGACTCTACTACGGCTCCTACCTATACAAAGAAACCTGAAATACAGGTGTAATTCTACTACTAACCCTAATAGCAACAGCCTTCGTAGGCTATGTCCTCCCCTGAGGACAAATATCATTCTGAGGAGCAACCGTCATCACTAATTTATTTTCAGCAATCCCCTACATCGGACAAACACTTGTAGAATGGGCTTGAGGAGGTTTCTCAGTCGATAATCCTACCTTAACACGATTTTTCGCCCTCCACTTTCTACTCCCTTTTGTCATCGCAGGCCTTACATTCATCCACTTAACTTTCTTGCACGAAACTGGATCAAACAATCCCCTAGGCATCTCATCAAACTGTGATAAAATCCCATTCCACCCCTACTTTTCCTCAAAAGACATCCTAGGCTTCATAGCCATGTTCCTTCCCCTTATATCTCTCGCCCTATTCTCACCCAACCTCCTAGGAGACCCAGAAAACTTCACACCTGCAAACCCATTAGTAACCCCTCCCCACATCAAACCTGAATGGTACTTCCTATTCGCATACGCCATCCTACGATCTATCCCCAACAAACTAGGAGGAGTACTCGCCCTCGCCGCCTCCATCCTCATCCTATTTTTAATCCCTTTTCTACACAAATCAAAGCAACGAACAATAACCTTCCGGCCCCTCTCTCAACTGATATTTTGAACCCTAGTTGCCAACCTTCTAATCCTCACATGAGTAGGTGGCCAACCAGTTGAACACCCATTCATTATCATCGGCCAACTAGCTTCAATCACCTACTTCACTACCCTCCTAGTTCTATTCCCAATCGTCAGCACCCTAGAGAACAAAATACTTAACCTCTAA
guiana_CN1231_ParaBRA                   ????????????????????????????????????????????????????CTAATAGCAATGCACTACACAGCAGACACCACCTTGGCCTTCACATCCGTTGCTTACACTTGCCGAAATGTCCAATTTGGATGGCTCATCCGAAACTTACACGCAAACGGAGCCTCCCTATTTTTCATCTGCATCTACCTTCACATCGGACGAGGACTCTACTACGGCTCCTACCTATACAAAGAAACCTGAAATACAGGTGTAATTCTACTACTAACCCTAATAGCAACAGCCTTCGTAGGCTATGTCCTCCCCTGAGGACAAATATCATTCTGAGGAGCAACCGTCATCACTAATTTATTTTCAGCAATCCCCTACATCGGACAAACACTTGTAGAATGGGCTTGAGGAGGTTTCTCAGTCGATAATCCTACCTTAACACGATTTTTCGCCCTCCACTTTCTACTCCCTTTTGTCATCGCAGGCCTTACATTCATCCACTTAACTTTCTTGCACGAAACTGGATCAAACAATCCCCTAGGCATCTCATCAAACTGTGATAAAATCCCATTCCACCCCTACTTTTCCTCAAAAGACATCCTAGGCTTCATAGCCATGTTCCTTCCCCTTATATCTCTCGCCCTATTCTCACCCAACCTCCTAGGAGACCCAGAAAACTTCACACCTGCAAACCCATTAGTAACCCCTCCCCACATCAAACCTGAATGGTACTTCCTATTCGCATACGCCATCCTACGATCTATCCCCAACAAACTAGGAGGAGTACTCGCCCTCGCCGCCTCCATCCTCATCCTATTTTTAATCCCTTTTCTACACAAATCAAAGCAACGAACAATAACCTTCCGGCCCCTCTCTCAACTGATATTTTGAACCCTAGTTGCCAACCTTCTAATCCTCACATGAGTAGGTGGCCAACCAGTTGAACACCCATTCATTATCATCGGCCAACTAGCTTCAATCACCTACTTCACTACCCTCCTAGTTCTATTCCCAATCGTCAGCACCCTAGAGAACAAAATACTTAACCTCTAA
guiana_CN350_ParaBRA                    ??????ATCCCTTCTTGGCATCTGCCTTATAACCCAAATCATCACCGGCCTACTAATAGCAATGCACTACACAGCAGACACCACCTTGGCCTTCACATCCGTTGCTTACACTTGCCGAAATGTCCAATTTGGATGGCTCATCCGAAACTTACACGCAAACGGAGCCTCCCTATTTTTCATCTGCATCTACCTTCACATCGGACGAGGACTCTACTACGGCTCCTACCTATACAAAGAAACCTGAAATACAGGTGTAATTCTACTACTAACCCTAATAGCAACAGCCTTCGTAGGCTATGTCCTCCCCTGAGGACAAATATCATTCTGAGGAGCAACCGTCATCACTAATTTATTTTCAGCAATCCCCTACATCGGACAAACACTTGTAGAATGGGCTTGAGGAGGTTTCTCAGTCGATAATCCTACCTTAACACGATTTTTCGCCCTCCACTTTCTACTCCCTTTTGTCATCGCAGGCCTTACATTCATCCACTTAACTTTCTTACACGAAACTGGATCAAACAATCCCCTAGGCATCTCATCAAACTGTGATAAAATCCCATTCCACCCCTACTTTTCCTCAAAAGACATCCTAGGCTTCATAGCCATGTTCCTTCCCCTTATATCTCTCGCCCTATTCTCACCCAACCTCCTAGGAGACCCAGAAAACTTCACACCTGCAAACCCATTAGTAACCCCTCCCCACATCAAACCTGAATGGTACTTCCTATTCGCATACGCCATCCTACGATCTATCCCCAACAAACTAGGAGGAGTACTCGCCCTCGCCGCCTCCATCCTCATCCTATTTTTAATCCCTTTTCTACACAAATCAAAGCAACGAACAATAACCTTCCGGCCCCTCTCTCAACTGATATTTTGAACCCTAGTTGCCAACCTTCTAATCCTCACATGAGTAGGTGGCCAACCAGTTGAACACCCATTCATTATCATCGGCCAACTAGCTTCAATCACCTACTTCACTACCCTCCTAGTTCTATTCCCAATCGTCAGCACCCTAGAGAACAAAATACTTAACCTCTAA
guiana_CN497_ParaBRA                    ????????????????????????????????????????????????????CTAATAGCAATGCACTACACAGCAGACACCACCTTGGCCTTCACATCCGTTGCTTACACTTGCCGAAATGTCCAATTTGGATGGCTCATCCGAAACTTACACGCAAACGGAGCCTCCCTATTTTTCATCTGCATCTACCTTCACATCGGACGAGGACTCTACTACGGCTCCTACCTATACAAAGAAACCTGAAATACAGGTGTAATTCTACTACTAACCCTAATAGCAACAGCCTTCGTAGGCTATGTCCTCCCCTGAGGACAAATATCATTCTGAGGAGCAACCGTCATCACTAATTTATTTTCAGCAATCCCCTACATCGGACAAACACTTGTAGAATGGGCTTGAGGAGGTTTCTCAGTCGATAATCCTACCTTAACACGATTTTTCGCCCTCCACTTTCTACTCCCTTTTGTCATCGCAGGCCTTACATTCATCCACTTAACTTTCTTACACGAAACTGGATCAAACAATCCCCTAGGCATCTCATCAAACTGTGATAAAATCCCATTCCACCCCTACTTTTCCTCAAAAGACATCCTAGGCTTCATAGCCATGTTCCTTCCCCTTATATCTCTCGCCCTATTCTCACCCAACCTCCTAGGAGATCCAGAAAACTTCACACCTGCAAACCCATTAGTAACCCCTCCCCACATCAAACCTGAATGGTACTTCCTATTCGCATACGCCATCCTACGATCTATCCCCAACAAACTAGGAGGAGTACTCGCCCTCGCCGCCTCCATCCTCATCCTATTTTTAATCCCTTTTCTACACAAATCAAAGCAACGAACAATAACCTTCCGGCCCCTCTCTCAACTGATATTTTGAACCCTAGTTGCCAACCTTCTAATCCTCACATGAGTAGGTGGCCAACCAGTTGAACACCCATTCATTATCATCGGCCAACTAGCTTCAATCACCTACTTCACTACCCTCCTAGTTCTATTCCCAATCGTCAGCACCCTAGAGAACAAAATACTTAACCTCTAA
guiana_CN599_ParaBRA                    ??????ATCCCTTCTTGGCATCTGCCTTATAACCCAAATCATCACCGGCCTACTAATAGCAATGCACTACACAGCAGACACCACCTTGGCCTTCACATCCGTTGCTTACACTTGCCGAAATGTCCAATTTGGATGGCTCATCCGAAACTTACACGCAAACGGAGCCTCCCTATTTTTCATCTGCATCTACCTTCACATCGGACGAGGACTCTACTACGGCTCCTACCTATACAAAGAAACCTGAAATACAGGTGTAATTCTACTACTAACCCTAATAGCAACAGCCTTCGTAGGCTATGTCCTCCCCTGAGGACAAATATCATTCTGAGGAGCAACCGTCATCACTAATTTATTTTCAGCAATCCCCTACATCGGACAAACACTTGTAGAATGGGCTTGAGGAGGTTTCTCAGTCGATAATCCTACCTTAACACGATTTTTCGCCCTCCACTTTCTACTCCCTTTTGTCATCGCAGGCCTTACATTCATCCACTTAACTTTCTTGCACGAAACTGGATCAAACAATCCCCTAGGCATCTCATCAAACTGTGATAAAATCCCATTCCACCCCTACTTTTCCTCAAAAGACATCCTAGGCTTCATAGCCATGTTCCTTCCCCTTATATCTCTCGCCCTATTCTCACCCAACCTCCTAGGAGACCCAGAAAACTTCACACCTGCAAACCCATTAGTAACCCCTCCCCACATCAAACCTGAATGGTACTTCCTATTCGCATACGCCATCCTACGATCTATCCCCAACAAACTAGGAGGAGTACTCGCCCTCGCCGCCTCCATCCTCATCCTATTTTTAATCCCTTTTCTACACAAATCAAAGCAACGAACAATAACCTTCCGGCCCCTCTCTCAACTGATATTTTGAACCCTAGTTGCCAACCTTCTAATCCTCACATGAGTAGGTGGCCAACCAGTTGAACACCCATTCATTATCATCGGCCAACTAGCTTCAATCACCTACTTCACTACCCTCCTAGTTCTATTCCCAATCGTCAGCACCCTAGAGAACAAAATACTTAACCTCTAA
guiana_CN608_ParaBRA                    ????????????????????????????????????????????????????CTAATAGCAATGCACTACACAGCAGACACCACCTTGGCCTTCACATCCGTTGCTTACACTTGCCGAAATGTCCAATTTGGATGGCTCATCCGAAACTTACACGCAAACGGAGCCTCCCTATTTTTCATCTGCATCTACCTTCACATCGGACGAGGACTCTACTACGGCTCCTACCTATACAAAGAAACCTGAAATACAGGTGTAATTCTACTACTAACCCTAATAGCAACAGCCTTCGTAGGCTATGTCCTCCCCTGAGGACAAATATCATTCTGAGGAGCAACCGTCATCACTAATTTATTTTCAGCAATCCCCTACATCGGACAAACACTTGTAGAATGGGCTTGAGGAGGTTTCTCAGTCGATAATCCTACCTTAACACGATTTTTCGCCCTCCACTTTCTACTCCCTTTTGTCATCGCAGGCCTTACATTCATCCACTTAACTTTCTTGCACGAAACTGGATCAAACAATCCCCTAGGCATCTCATCAAACTGTGATAAAATCCCATTCCACCCCTACTTTTCCTCAAAAGACATCCTAGGCTTCATAGCCATGTTCCTTCCCCTTATATCTCTCGCCCTATTCTCACCCAACCTCCTAGGAGACCCAGAAAACTTCACACCTGCAAACCCATTAGTAACCCCTCCCCACATCAAACCTGAATGGTACTTCCTATTCGCATACGCCATCCTACGATCTATCCCCAACAAACTAGGAGGAGTACTCGCCCTCGCCGCCTCCATCCTCATCCTATTTTTAATCCCTTTTCTACACAAATCAAAGCAACGAACAATAACCTTCCGGCCCCTCTCTCAACTGATATTTTGAACCCTAGTTGCCAACCTTCTAATCCTCACATGAGTAGGTGGCCAACCAGTTGAACACCCATTCATTATCATCGGCCAACTAGCTTCAATCACCTACTTCACTACCCTCCTAGTTCTATTCCCAATCGTCAGCACCCTAGAGAACAAAATACTTAACCTCTAA
rondonia_DED191_ParaBRA                 ????????????????????????????????????????ATCACCGGCCTACTAATAGCAATGCACTACACAGCAGACACCACCTTAGCCTTCACATCCGTTGCTTACACTTGCCGAAATGTCCAATTCGGATGGCTCATCCGAAACTTACACGCAAACGGAGCCTCCCTATTTTTCATCTGCATCTACCTTCACATCGGACGAGGACTCTACTACGGCTCCTACCTATACAAAGAAACCTGAAATACAGGTGTAATTCTACTACTAACCCTAATAGCAACAGCCTTCGTAGGCTATGTCCTCCCCTGAGGACAAATATCATTCTGAGGAGCAACCGTCATCACTAATTTATTTTCAGCAATCCCCTACATCGGACAAACACTTGTAGAATGGGCTTGAGGAGGTTTCTCAGTCGATAATCCTACCTTAACACGATTTTTCGCCCTCCACTTTCTACTCCCTTTTGTCATCGCAGGCCTTACATTCATCCACTTAACTTTCTTACACGAAACTGGATCAAACAATCCCCTAGGCATCTCATCAAACTGTGATAAAATCCCATTCCACCCCTACTTTTCCTCAAAAGACATCCTAGGCTTCATAGCCATATTCCTTCCCCTTATATCTCTCGCCCTATTCTCACCCAACCTCCTAGGAGACCCAGAAAACTTCACACCTGCAAACCCATTAGTAACCCCTCCCCACATCAAACCTGAATGGTACTTCCTATTCGCATACGCCATCCTACGATCTATCCCCAACAAACTAGGAGGAGTACTCGCCCTCGCCGCCTCCATCCTCATCCTATTTTTAATTCCGTTTCTACACAAATCAAAGCAACGAACAATAACCTTCCGGCCCCTCTCTCAACTGATATTTTGAACCCTAGTTGCCAACCTTCTAATCCTCACATGAGTAGGTGGCCAACCAGTTGAACACCCATTCATTATCATCGGCCAACTAGCTTCAATCACCTACTTCACTACCCTCCTAGTTCTATTCCCAATCGTCAGCACCCTAGAGAACAAAATACTTAACCTCTAA
rondonia_DED195_ParaBRA                 ????????????????????????????????????????ATCACCGGCCTACTAATAGCAATGCACTACACAGCAGACACCACCTTAGCCTTCACATCCGTTGCTTACACTTGCCGAAATGTCCAATTCGGATGGCTCATCCGAAACTTACACGCAAACGGAGCCTCCCTATTTTTCATCTGCATCTACCTTCACATCGGACGAGGACTCTACTACGGCTCCTACCTATACAAAGAAACCTGAAATACAGGTGTAATTCTACTACTAACCCTAATAGCAACAGCCTTCGTAGGCTATGTCCTCCCCTGAGGACAAATATCATTCTGAGGAGCAACCGTCATCACTAATTTATTTTCAGCAATCCCCTACATCGGACAAACACTTGTAGAATGGGCTTGAGGAGGTTTCTCAGTCGATAATCCTACCTTAACACGATTTTTCGCCCTCCACTTTCTACTCCCTTTTGTCATCGCAGGCCTTACATTCATCCACTTAACTTTCTTACACGAAACTGGATCAAACAATCCCCTAGGCATCTCATCAAACTGTGATAAAATCCCATTCCACCCCTACTTTTCCTCAAAAGACATCCTAGGCTTCATAGCCATATTCCTTCCCCTTATATCTCTCGCCCTATTCTCACCCAACCTCCTAGGAGACCCAGAAAACTTCACACCTGCAAACCCATTAGTAACCCCTCCCCACATCAAACCTGAATGGTACTTCCTATTCGCATACGCCATCCTACGATCTATCCCCAACAAACTAGGAGGAGTACTCGCCCTCGCCGCCTCCATCCTCATCCTATTTTTAATTCCGTTTCTACACAAATCAAAGCAACGAACAATAACCTTCCGGCCCCTCTCTCAACTGATATTTTGAACCCTAGTTGCCAACCTTCTAATCCTCACATGAGTAGGTGGCCAACCAGTTGAACACCCATTCATTATCATCGGCCAACTAGCTTCAATCACCTACTTCACTACCCTCCTAGTTCTATTCCCAATCGTCAGCACCCTAGAGAACAAAATACTTAACCTCTAA
rondonia_DED217_ParaBRA                 ????????????????????????????????????????ATCACCGGCCTACTAATAGCAATGCACTACACAGCAGACACCACCTTGGCCTTCACATCCGTTGCTTACACTTGCCGAAATGTCCAATTCGGATGGCTCATCCGAAACTTACACGCAAACGGAGCCTCCCTATTTTTCATCTGCATCTACCTTCACATCGGACGAGGACTCTACTACGGCTCCTACCTATACAAAGAAACCTGAAATACAGGTGTAATTCTACTACTAACCCTAATAGCAACAGCCTTCGTAGGCTATGTCCTCCCCTGAGGGCAAATATCATTCTGAGGAGCAACCGTCATCACTAACTTATTTTCAGCAGTCCCCTACATCGGACAAACACTTGTAGAATGGGCTTGAGGAGGTTTCTCAGTCGATAATCCTACCTTAACACGATTTTTCGCCCTCCACTTTCTACTCCCTTTTGTCATCGCAGGCCTTACATTCATCCACTTAACTTTCTTACACGAAACTGGATCAAACAATCCCCTAGGCATCTCATCAAACTGTGATAAAATCCCATTCCACCCCTACTTTTCCTCAAAAGACATCCTAGGCTTCATAGCCATATTCCTTCCCCTTATATCCCTCGCCCTATTCTCACCCAACCTCCTAGGAGACCCAGAAAACTTCACACCTGCAAACCCATTAGTAACCCCTCCCCACATCAAACCTGAATGGTACTTCCTATTCGCATACGCCATCCTACGATCTATCCCCAACAAACTAGGAGGAGTACTCGCCCTCGCCGCCTCCATCCTCATCCTATTTTTAATCCCTTTTCTACACAAATCAAAGCAACGAACAATAACCTTCCGGCCCCTCTCTCAACTGATATTTTGAACCCTAGTTGCTAACCTTCTAATCCTCACATGAGTAGGTGGCCAACCAGTTGAACACCCATTCATTATCATCGGCCAACTAGCTTCAATCACCTACTTCACTACCCTCCTAGTTCTATTCCCAATCGTCAGCACCCTAGAGAACAAAATACTTAACCTCTAA
rondonia_DED224_ParaBRA                 ????????????????????????????????????????ATCACCGGCCTACTAATAGCAATGCACTACACAGCAGACACCACCTTAGCCTTCACATCCGTTGCTTACACTTGCCGAAATGTCCAATTCGGATGGCTCATCCGAAACTTACACGCAAACGGAGCCTCCCTATTTTTCATCTGCATCTACCTTCACATCGGACGAGGACTCTACTACGGCTCCTACCTATACAAAGAAACCTGAAATACAGGTGTAATTCTACTACTAACCCTAATAGCAACAGCCTTCGTAGGCTATGTCCTCCCCTGAGGACAAATATCATTCTGAGGAGCAACCGTCATCACTAATTTATTTTCAGCAATCCCCTACATCGGACAAACACTTGTAGAATGGGCTTGAGGAGGTTTCTCAGTCGATAATCCTACCTTAACACGATTTTTCGCCCTCCACTTTCTACTCCCTTTTGTCATCGCAGGCCTTACATTCATCCACTTAACTTTCTTACACGAAACTGGATCAAACAATCCCCTAGGCATCTCATCAAACTGTGATAAAATCCCATTCCACCCCTACTTTTCCTCAAAAGACATCCTAGGCTTCATAGCCATATTCCTTCCCCTTATATCTCTCGCCCTATTCTCACCCAACCTCCTAGGAGACCCAGAAAACTTCACACCTGCAAACCCATTAGTAACCCCTCCCCACATCAAACCTGAATGGTACTTCCTATTCGCATACGCCATCCTACGATCTATCCCCAACAAACTAGGAGGAGTACTCGCCCTCGCCGCCTCCATCCTCATCCTATTTTTAATTCCGTTTCTACACAAATCAAAGCAACGAACAATAACCTTCCGGCCCCTCTCTCAACTGATATTTTGAACCCTAGTTGCCAACCTTCTAATCCTCACATGAGTAGGTGGCCAACCAGTTGAACACCCATTCATTATCATCGGCCAACTAGCTTCAATCACCTACTTCACTACCCTCCTAGTTCTATTCCCAATCGTCAGCACCCTAGAGAACAAAATACTTAACCTCTAA
rondonia_DED225_ParaBRA                 ??????????????????????????????????????????????????????????GCAATGCACTACACAGCAGACACCACCTTAGCCTTCACATCCGTTGCTTACACTTGCCGAAATGTCCAATTCGGATGGCTCATCCGAAACTTACACGCAAACGGAGCCTCCCTATTTTTCATCTGCATCTACCTTCACATCGGACGAGGACTCTACTACGGCTCCTACCTATACAAAGAAACCTGAAATACAGGTGTAATTCTACTACTAACCCTAATAGCAACAGCCTTCGTAGGCTATGTCCTCCCCTGAGGACAAATATCATTCTGAGGAGCAACCGTCATCACTAATTTATTTTCAGCAATCCCCTACATCGGACAAACACTTGTAGAATGGGCTTGAGGAGGTTTCTCAGTCGATAATCCTACCTTAACACGATTTTTCGCCCTCCACTTTCTACTCCCTTTTGTCATCGCAGGCCTTACATTCATCCACTTAACTTTCTTACACGAAACTGGATCAAACAATCCCCTAGGCATCTCATCAAACTGTGATAAAATCCCATTCCACCCCTACTTTTCCTCAAAAGACATCCTAGGCTTCATAGCCATATTCCTTCCCCTTATATCTCTCGCCCTATTCTCACCCAACCTCCTAGGAGACCCAGAAAACTTCACACCTGCAAACCCATTAGTAACCCCTCCCCACATCAAACCTGAATGGTACTTCCTATTCGCATACGCCATCCTACGATCTATCCCCAACAAACTAGGAGGAGTACTCGCCCTCGCCGCCTCCATCCTCATCCTATTTTTAATTCCGTTTCTACACAAATCAAAGCAACGAACAATAACCTTCCGGCCCCTCTCTCAACTGATATTTTGAACCCTAGTTGCCAACCTTCTAATCCTCACATGAGTAGGTGGCCAACCAGTTGAACACCCATTCATTATCATCGGCCAACTAGCTTCAATCACCTACTTCACTACCCTCCTAGTTCTATTCCCAATCGTCAGCACCCTAGAGAACAAAATACTTAACCTCTAA
tapajos_DED239_MatoGrossoBRA            ????????????????????????????????????????ATCACCGGCCTACTAATAGCAATGCACTACACAGCAGACACCACCTTAGCCTTCACATCCGTTGCTTACACTTGCCGAAATGTCCAATTCGGATGGCTCATCCGAAACTTACACGCAAACGGAGCCTCCCTATTTTTCATCTGCATCTACCTTCACATCGGACGAGGACTCTACTACGGCTCCTACCTATACAAAGAAACCTGAAATACAGGTGTAATTCTACTACTAACCCTAATAGCAACAGCCTTCGTAGGCTATGTCCTCCCCTGAGGACAAATATCATTCTGAGGAGCAACCGTCATCACTAATTTATTTTCAGCAATCCCCTACATCGGACAAACACTTGTAGAATGGGCTTGAGGAGGTTTCTCAGTCGATAATCCTACCTTAACACGATTTTTCGCCCTCCACTTTCTACTCCCTTTTGTCATCGCAGGCCTTACATTCATCCACTTAACTTTCTTACACGAAACTGGATCAAACAATCCCCTAGGCATCTCATCAAACTGTGATAAAATCCCATTCCACCCCTACTTTTCCTCAAAAGACATCCTAGGCTTCATAGCCATATTCCTTCCCCTTATATCTCTCGCCCTATTCTCACCCAACCTCCTAGGAGACCCAGAAAACTTCACACCTGCAAACCCATTAGTAACCCCTCCCCACATCAAACCTGAATGGTACTTCCTATTCGCATACGCCATCCTACGATCTATCCCCAACAAACTAGGAGGAGTACTCGCCCTCGCCGCCTCCATCCTCATCCTATTTTTAATTCCGTTTCTACACAAATCAAAGCAACGAACAATAACCTTCCGGCCCCTCTCTCAACTGATATTTTGAACCCTAGTTGCCAACCTTCTAATCCTCACATGAGTAGGTGGCCAACCAGTTGAACACCCATTCATTATCATCGGCCAACTAGCTTCAATCACCTACTTCACTACCCTCCTAGTTCTATTCCCAATCGTCAGCACCCTAGAGAACAAAATACTTAACCTCTAA
tapajos_DED243_MatoGrossoBRA            ????????????????????????????????????????ATCACCGGCCTACTAATAGCAATGCACTACACAGCAGACACCACCTTGGCCTTCACATCCGTTGCTTACACTTGCCGAAATGTCCAATTCGGATGGCTCATCCGAAACTTACACGCAAACGGAGCCTCCCTATTTTTCATCTGCATCTACCTTCACATCGGACGAGGACTCTACTACGGCTCCTACCTATACAAAGAAACCTGAAATACAGGTATAATTCTACTACTAACCCTAATAGCAACAGCCTTCGTAGGCTATGTCCTCCCCTGAGGACAAATATCATTCTGAGGAGCAACCGTCATCACTAATTTATTTTCAGCAATCCCCTACATCGGACAAACACTTGTAGAATGGGCTTGAGGAGGTTTCTCAGTCGATAATCCTACCTTAACACGATTTTTCGCCCTCCACTTTCTACTCCCTTTTGTCATCGCAGGCCTTACATTCATCCACTTAACTTTCTTACACGAAACTGGATCAAACAATCCCCTAGGCATCTCATCAAACTGTGATAAAATCCCATTCCACCCCTACTTTTCCTCAAAAGACATCCTAGGCTTCATAGCCATATTCCTTCCCCTTATATCTCTCGCCCTATTCTCACCCAACCTCCTAGGAGACCCAGAAAACTTCACACCTGCAAACCCATTAGTAACCCCTCCCCACATCAAACCTGAATGGTACTTCCTATTCGCATACGCCATCCTACGATCTATCCCCAACAAACTAGGAGGAGTACTCGCCCTCGCCGCCTCCATCCTCATCCTATTTTTAATTCCGTTTCTACACAAATCAAAGCAACGAACAATAACCTTCCGGCCCCTCTCTCAACTGATATTTTGAACCCTAGTTGCCAACCTTCTAATCCTCACATGAGTAGGTGGCCAACCAGTTGAACACCCATTCATTATCATCGGCCAACTAGCTTCAATCACCTACTTCACTACCCTCCTAGTTCTATTCCCAATCGTCAGCACCCTAGAGAACAAAATACTTAACCTCTAA
tapajos_DED247_MatoGrossoBRA            ???????????????????????????????????????????????????????????????????TACACAGCAGACACCACCTTGGCCTTCACATCCGTTGCTTACACTTGCCGAAATGTCCAATTCGGATGGCTCATCCGAAACTTACACGCAAACGGAGCCTCCCTATTTTTCATCTGCATCTACCTTCACATCGGACGAGGACTCTACTACGGCTCCTACCTATACAAAGAAACCTGAAATACAGGTGTAATTCTACTACTAACCCTAATAGCAACAGCCTTCGTAGGCTATGTCCTCCCCTGAGGACAAATATCATTCTGAGGAGCAACCGTCATCACTAATTTATTTTCAGCAATCCCCTACATCGGACAAACACTTGTAGAATGGGCTTGAGGAGGTTTCTCAGTCGATAATCCTACCTTAACACGATTTTTCGCCCTCCACTTTCTACTCCCTTTTGTCATCGCAGGCCTTACATTCATCCACTTAACTTTCTTACACGAAACTGGATCAAACAATCCCCTAGGCATCTCATCAAACTGTGATAAAATCCCATTCCACCCCTACTTTTCCTCAAAAGACATCCTAGGCTTCATAGCCATATTCCTTCCCCTTATATCTCTCGCCCTATTCTCACCCAACCTCCTAGGAGACCCAGAAAACTTCACACCTGCAAACCCATTAGTAACCCCTCCCCACATCAAACCTGAATGGTACTTCCTATTCGCATACGCCATCCTACGATCTATCCCCAACAAACTAGGAGGAGTACTCGCCCTCGCCGCCTCCATCCTCATCCTATTTTTAATTCCGTTTCTACACAAATCAAAGCAACGAACAATAACCTTCCGGCCCCTCTCTCAACTGATATTTTGAACCCTAGTTGCCAACCTTCTAATCCTCACATGAGTAGGTGGCCAACCAGTTGAACACCCATTCATTATCATCGGCCAACTAGCTTCAATCACCTACTTCACTACCCTCCTAGTTCTATTCCCAATCGTCAGCACCCTAGAGAACAAAAT?????????????
tapajos_DED252_MatoGrossoBRA            ????????????????????????????????????????ATCACCGGCCTACTAATAGCAATGCACTACACAGCAGACACCACCTTGGCCTTCACATCCGTTGCTTACACTTGCCGAAATGTCCAATTCGGATGGCTCATCCGAAACTTACACGCAAACGGAGCCTCCCTATTTTTCATCTGCATCTACCTTCACATCGGACGAGGACTCTACTACGGCTCCTACCTATACAAAGAAACCTGAAATACAGGTGTAATTCTACTACTAACCCTAATAGCAACAGCCTTCGTAGGCTATGTCCTCCCCTGAGGACAAATATCATTCTGAGGAGCAACCGTCATCACTAATTTATTTTCAGCAATCCCCTACATCGGACAAACACTTGTAGAATGGGCTTGAGGAGGTTTCTCAGTCGATAATCCTACCTTAACACGATTTTTCGCCCTCCACTTTCTACTCCCTTTTGTCATCGCAGGCCTTACATTCATCCACTTAACTTTCTTACACGAAACTGGATCAAACAATCCCCTAGGCATCTCATCAAACTGTGATAAAATCCCATTCCACCCCTACTTTTCCTCAAAAGACATCCTAGGCTTCATAGCCATATTCCTTCCCCTTATATCTCTCGCCCTATTCTCACCCAACCTCCTAGGAGACCCAGAAAACTTCACACCTGCAAACCCATTAGTAACCCCTCCCCACATCAAACCTGAATGGTACTTCCTATTCGCATACGCCATCCTACGATCTATCCCCAACAAACTAGGAGGAGTACTCGCCCTCGCCGCCTCCATCCTCATCCTATTTTTAATTCCGTTTCTACACAAATCAAAGCAACGAACAATAACCTTCCGGCCCCTCTCTCAACTGATATTTTGAACCCTAGTTGCCAACCTTCTAATCCTCACATGAGTAGGTGGCCAACCAGTTGAACACCCATTCATTATCATCGGCCAACTAGCTTCAATCACCTACTTCACTACCCTCCTAGTTCTATTCCCAATCGTCAGCACCCTAGAGAACAAAATACTTAACCTCTAA
tapajos_DED263_MatoGrossoBRA            ????????????????????????????????????????ATCACCGGCCTACTAATAGCAATGCACTACACAGCAGACACCACCTTAGCCTTCACATCCGTTGCTTACACTTGCCGAAATGTCCAATTCGGATGGCTCATCCGAAACTTACACGCAAACGGAGCCTCCCTATTTTTCATCTGCATCTACCTTCACATCGGACGAGGACTCTACTACGGCTCCTACCTATACAAAGAAACCTGAAATACAGGTGTAATTCTACTACTAACCCTAATAGCAACAGCCTTCGTAGGCTATGTCCTCCCCTGAGGACAAATATCATTCTGAGGAGCAACCGTCATCACTAATTTATTTTCAGCAATCCCCTACATCGGACAAACACTTGTAGAATGGGCTTGAGGAGGTTTCTCAGTCGATAATCCTACCTTAACACGATTTTTCGCCCTCCACTTTCTACTCCCTTTTGTCATCGCAGGCCTTACATTCATCCACTTAACTTTCTTACACGAAACTGGATCAAACAATCCCCTAGGCATCTCATCAAACTGTGATAAAATCCCATTCCACCCCTACTTTTCCTCAAAAGACATCCTAGGCTTCATAGCCATATTCCTTCCCCTTATATCTCTCGCCCTATTCTCACCCAACCTCCTAGGAGACCCAGAAAACTTCACACCTGCAAACCCATTAGTAACCCCTCCCCACATCAAACCTGAATGGTACTTCCTATTCGCATACGCCATCCTACGATCTATCCCCAACAAACTAGGAGGAGTACTCGCCCTCGCCGCCTCCATCCTCATCCTATTTTTAATTCCGTTTCTACACAAATCAAAGCAACGAACAATAACCTTCCGGCCCCTCTCTCAACTGATATTTTGAACCCTAGTTGCCAACCTTCTAATCCTCACATGAGTAGGTGGCCAACCAGTTGAACACCCATTCATTATCATCGGCCAACTAGCTTCAATCACCTACTTCACTACCCTCCTAGTTCTATTCCCAATCGTCAGCACCCTAGAGAACAAAATACTTAACCTCTAA
tapajos_DED304_MatoGrossoBRA            ????????????????????????????????????????ATCACCGGCCTACTAATAGCAATGCACTACACAGCAGACACCACCTTAGCCTTCACATCCGTTGCTTACACTTGCCGAAATGTCCAATTCGGATGGCTCATCCGAAACTTACACGCAAACGGAGCCTCCCTATTTTTCATCTGCATCTACCTTCACATCGGACGAGGACTCTACTACGGCTCCTACCTATACAAAGAAACCTGAAATACAGGTGTAATTCTACTACTAACCCTAATAGCAACAGCCTTCGTAGGCTATGTCCTCCCCTGAGGACAAATATCATTCTGAGGAGCAACCGTCATCACTAATTTATTTTCAGCAATCCCCTACATCGGACAAACACTTGTAGAATGGGCTTGAGGAGGTTTCTCAGTCGATAATCCTACCTTAACACGATTTTTCGCCCTCCACTTTCTACTCCCTTTTGTCATCGCAGGCCTTACATTCATCCACTTAACTTTCTTACACGAAACTGGATCAAACAATCCCCTAGGCATCTCATCAAACTGTGATAAAATCCCATTCCACCCCTACTTTTCCTCAAAAGACATCCTAGGCTTCATAGCCATATTCCTTCCCCTTATATCTCTCGCCCTATTCTCACCCAACCTCCTAGGAGACCCAGAAAACTTCACACCTGCAAACCCATTAGTAACCCCTCCCCACATCAAACCTGAATGGTACTTCCTATTCGCATACGCCATCCTACGATCTATCCCCAACAAACTAGGAGGAGTACTCGCCCTCGCCGCCTCCATCCTCATCCTATTTTTAATTCCGTTTCTACACAAATCAAAGCAACGAACAATAACCTTCCGGCCCCTCTCTCAACTGATATTTTGAACCCTAGTTGCCAACCTTCTAATCCTCACATGAGTAGGTGGCCAACCAGTTGAACACCCATTCATTATCATCGGCCAACTAGCTTCAATCACCTACTTCACTACCCTCCTAGTTCTATTCCCAATCGTCAGCACCCTAGAGAACAAAATACTTAACCTCTAA
tapajos_DED310_MatoGrossoBRA            ????????????????????????????????????????ATCACCGGCCTACTAATAGCAATGCACTACACAGCAGACACCACCTTAGCCTTCACATCCGTTGCTTACACTTGCCGAAATGTCCAATTCGGATGGCTCATCCGAAACTTACACGCAAACGGAGCCTCCCTATTTTTCATCTGCATCTACCTTCACATCGGACGAGGACTCTACTACGGCTCCTACCTATACAAAGAAACCTGAAATACAGGTGTAATTCTACTACTAACCCTAATAGCAACAGCCTTCGTAGGCTATGTCCTCCCCTGAGGACAAATATCATTCTGAGGAGCAACCGTCATCACTAATTTATTTTCAGCAATCCCCTACATCGGACAAACACTTGTAGAATGGGCTTGAGGAGGTTTCTCAGTCGATAATCCTACCTTAACACGATTTTTCGCCCTCCACTTTCTACTCCCTTTTGTCATCGCAGGCCTTACATTCATCCACTTAACTTTCTTACACGAAACTGGATCAAACAATCCCCTAGGCATCTCATCAAACTGTGATAAAATCCCATTCCACCCCTACTTTTCCTCAAAAGACATCCTAGGCTTCATAGCCATATTCCTTCCCCTTATATCTCTCGCCCTATTCTCACCCAACCTCCTAGGAGACCCAGAAAACTTCACACCTGCAAACCCATTAGTAACCCCTCCCCACATCAAACCTGAATGGTACTTCCTATTCGCATACGCCATCCTACGATCTATCCCCAACAAACTAGGAGGAGTACTCGCCCTCGCCGCCTCCATCCTCATCCTATTTTTAATTCCGTTTCTACACAAATCAAAGCAACGAACAATAACCTTCCGGCCCCTCTCTCAACTGATATTTTGAACCCTAGTTGCCAACCTTCTAATCCTCACATGAGTAGGTGGCCAACCAGTTGAACACCCATTCATTATCATCGGCCAACTAGCTTCAATCACCTACTTCACTACCCTCCTAGTTCTATTCCCAATCGTCAGCACCCTAGAGAACAAAATACTTAACCTCTAA
tapajos_DED312_MatoGrossoBRA            ????????????????????????????????????????ATCACCGGCCTACTAATAGCAATGCACTACACAGCAGACACCACCTTGGCCTTCACATCCGTTGCTTACACTTGCCGAAATGTCCAATTCGGATGGCTCATCCGAAACTTACACGCAAACGGAGCCTCCCTATTTTTCATCTGCATCTACCTTCACATCGGACGAGGACTCTACTACGGCTCCTACCTATACAAAGAAACCTGAAATACAGGTGTAATTCTACTACTAACCCTAATAGCAACAGCCTTCGTAGGCTATGTCCTCCCCTGAGGACAAATATCATTCTGAGGAGCAACCGTCATCACTAATTTATTTTCAGCAATCCCCTACATCGGACAAACACTTGTAGAATGGGCTTGAGGAGGTTTCTCAGTCGATAATCCTACCTTAACACGATTTTTCGCCCTCCACTTTCTACTCCCTTTTGTCATCGCAGGCCTTACATTCATCCACTTAACTTTCTTACACGAAACTGGATCAAACAATCCCCTAGGCATCTCATCAAACTGTGATAAAATCCCATTCCACCCCTACTTTTCCTCAAAAGACATCCTAGGCTTCATAGCCATATTCCTTCCCCTTATATCTCTCGCCCTATTCTCACCCAACCTCCTAGGAGACCCAGAAAACTTCACACCTGCAAACCCATTAGTAACCCCTCCCCACATCAAACCTGAATGGTACTTCCTATTCGCATACGCCATCCTACGATCTATCCCCAACAAACTAGGAGGAGTACTCGCCCTCGCCGCCTCCATCCTCATCCTATTTTTAATTCCGTTTCTACACAAATCAAAGCAACGAACAATAACCTTCCGGCCCCTCTCTCAACTGATATTTTGAACCCTAGTTGCCAACCTTCTAATCCTCACATGAGTAGGTGGCCAACCAGTTGAACACCCATTCATTATCATCGGCCAACTAGCTTCAATCACCTACTTCACTACCCTCCTAGTTCTATTCCCAATCGTCAGCACCCTAGAGAACAAAATACTTAACCTCTAA
guiana_DPN25_ParaBRA                    ??????ATCCCTTCTTGGCATCTGCCTTATAACCCAAATCATCACCGGCCTACTAATAGCAATGCACTACACAGCAGACACCACCTTGGCCTTCACATCCGTTGCTTACACTTGCCGAAATGTCCAATTTGGATGGCTCATCCGAAACTTACACGCAAACGGAGCCTCCCTATTTTTCATCTGCATCTACCTTCACATCGGACGAGGACTCTACTACGGCTCCTACCTATACAAAGAAACCTGAAATACAGGTGTAATTCTACTACTAACCCTAATAGCAACAGCCTTCGTAGGCTATGTCCTCCCCTGAGGACAAATATCATTCTGAGGAGCAACCGTCATCACTAATTTATTTTCAGCAATCCCCTACATCGGACAAACACTTGTAGAATGGGCTTGAGGAGGTTTCTCAGTCGATAATCCTACCTTAACACGATTTTTCGCCCTCCACTTTCTACTCCCTTTTGTCATCGCAGGCCTTACATTCATCCACTTAACTTTCTTACACGAAACTGGATCAAACAATCCCCTAGGCATCTCATCAAACTGTGATAAAATCCCATTCCACCCCTACTTTTCCTCAAAAGACATCCTAGGCTTCATAGCCATGTTCCTTCCCCTTATATCTCTCGCCCTATTCTCACCCAACCTCCTAGGAGATCCAGAAAACTTCACACCTGCAAACCCATTAGTAACCCCTCCCCACATCAAACCTGAATGGTACTTCCTATTCGCATACGCCATCCTACGATCTATCCCCAACAAACTAGGAGGAGTACTCGCCCTCGCCGCCTCCATCCTCATCCTATTTTTAATCCCTTTTCTACACAAATCAAAGCAACGAACAATAACCTTCCGGCCCCTCTCTCAACTGATATTTTGAACCCTAGTTGCCAACCTTCTAATCCTCACATGAGTAGGTGGCCAACCAGTTGAACACCCATTCATTATCATCGGCCAACTAGCTTCAATCACCTACTTCACTACCCTCCTAGTTCTATTCCCAATCGTCAGCACCCTAGAGAACAAAATACTTAACCTCTAA
guiana_DPN33_ParaBRA                    ??????ATCCCTTCTTGGCATCTGCCTTATAACCCAAATCATCACCGGCCTACTAATAGCAATGCACTACACAGCAGACACCACCTTGGCCTTCACATCCGTTGCTTACACTTGCCGAAATGTCCAATTTGGATGGCTCATCCGAAACTTACACGCAAACGGAGCCTCCCTATTTTTCATCTGCATCTACCTTCACATCGGACGAGGACTCTACTACGGCTCCTACCTATACAAAGAAACCTGAAATACAGGTGTAATTCTACTACTAACCCTAATAGCAACAGCCTTCGTAGGCTATGTCCTCCCCTGAGGACAAATATCATTCTGAGGAGCAACCGTCATCACTAATTTATTTTCAGCAATCCCCTACATCGGACAAACACTTGTAGAATGGGCTTGAGGAGGTTTCTCAGTCGATAATCCTACCTTAACACGATTTTTCGCCCTCCACTTTCTACTCCCTTTTGTCATCGCAGGCCTTACATTCATCCACTTAACTTTCTTGCACGAAACTGGATCAAACAATCCCCTAGGCATCTCATCAAACTGTGATAAAATCCCATTCCACCCCTACTTTTCCTCAAAAGACATCCTAGGCTTCATAGCCATGTTCCTTCCCCTTATATCTCTCGCCCTATTCTCACCCAACCTCCTAGGAGACCCAGAAAACTTCACACCTGCAAACCCATTAGTAACCCCTCCCCACATCAAACCTGAATGGTACTTCCTATTCGCATACGCCATCCTACGATCTATCCCCAACAAACTAGGAGGAGTACTCGCCCTCGCCGCCTCCATCCTCATCCTATTTTTAATCCCTTTTCTACACAAATCAAAGCAACGAACAATAACCTTCCGGCCCCTCTCTCAACTGATATTTTGAACCCTAGTTGCCAACCTTCTAATCCTCACATGAGTAGGTGGCCAACCAGTTGAACACCCATTCATTATCATCGGCCAACTAGCTTCAATCACCTACTTCACTACCCTCCTAGTTCTATTCCCAATCGTCAGCACCCTAGAGAACAAAATACTTAACCTCTAA
inambari_ESEC222_AcreBRA                ?????????????????????????????TAACCCAAATCATCACTGGCCTATTAATAGCAATACACTACACAGCAGACACCACTTTAGCCTTCACATCCGTTGCCTACACCTGCCGAAACGTCCAATTCGGATGACTCATCCGAAACTTACACGCAAATGGAGCCTCCCTATTTTTCATCTGCATTTACCTCCATATTGGACGAGGACTCTACTACGGCTCCTACCTATACAAAGAAACCTGAAACACAGGTGTAATCCTCCTACTAACCTTAATAGCAACAGCCTTCGTAGGCTACGTACTCCCCTGAGGACAAATATCATTCTGAGGAGCAACCGTTATCACTAACCTATTCTCAGCAATCCCCTACATCGGACAAACACTTGTAGAATGGGCTTGAGGAGGTTTCTCAGTCGATAATCCTACCTTAACACGATTTTTCGCCCTCCACTTCCTACTCCCTTTTGCCATCGCAGGTCTTACATTCGTCCACTTAACTTTCTTACACGAAACTGGATCAAACAACCCATTGGGCATCTCATCAAACTGCGATAAAATTCCATTCCACCCTTACTTTTCCTCAAAAGATATCCTAGGCTTCATGGCTATACTCCTCCCTCTCATATCTCTCGCCCTATTCTCACCCAACCTCCTAGGAGACCCAGAAAACTTCACTCCCGCAAACCCACTGGTAACCCCTCCCCATATCAAACCTGAATGGTACTTCCTATTCGCATACGCCATCCTACGATCTATCCCCAATAAATTAGGAGGAGTACTCGCTCTCGCTGCCTCCATCCTCATCCTATTCTTAATCCCCTTTCTTCATAAATCAAAACAACGAACAATAATCTTCCGGCCCCTCTCTCAACTGATATTTTGAGCCCTAGTTGCCAACCTTCTAATCCTCACATGAGTAGGCGGCCAACCAGTTGAACACCCATTCATTATCATCGGCCAACTAGCTTCAATCACCTACTTCACTACCCTTCTAATTCTGTTCCCAATCGTCAGCACCCTAGAGAACAAAATACTTAACCTCTAA
inambari_ESEC244_AcreBRA                ?????????????????????????????TAACCCAAATCATCACTGGCCTATTAATAGCAATACACTACACAGCAGACACCACTTTAGCCTTCACATCCGTTGCCTACACCTGCCGAAACGTCCAATTCGGATGACTCATCCGAAACTTACACGCAAATGGAGCCTCCCTATTTTTCATCTGCATTTACCTCCATATTGGACGAGGACTCTACTACGGCTCCTACCTATACAAAGAAACCTGAAACACAGGTGTAATCCTCCTACTAACCTTAATAGCAACAGCCTTCGTAGGCTACGTACTCCCCTGAGGACAAATATCATTCTGAGGAGCAACCGTTATCACTAACCTATTCTCAGCAATCCCCTACATCGGACAAACACTTGTAGAATGGGCTTGAGGAGGTTTCTCAGTCGATAATCCTACCTTAACACGATTTTTCGCCCTCCACTTCCTACTCCCTTTTGCCATCGCAGGTCTTACATTCGTCCACTTAACTTTCTTACACGAAACTGGATCAAACAACCCATTGGGCATCTCATCAAACTGCGATAAAATTCCATTCCACCCTTACTTTTCCTCAAAAGATATCCTAGGCTTCATGGCTATACTCCTCCCTCTCATATCTCTCGCCCTATTCTCACCCAACCTCCTAGGAGACCCAGAAAACTTCACTCCCGCAAACCCACTGGTAACCCCTCCCCATATCAAACCTGAATGGTACTTCCTATTCGCATACGCCATCCTACGATCTATCCCCAATAAATTAGGAGGAGTACTCGCTCTCGCTGCCTCCATCCTCATCCTATTCTTAATCCCCTTTCTTCATAAATCAAAACAACGAACAATAATCTTCCGGCCCCTCTCTCAACTGATATTTTGAGCCCTAGTTGCCAACCTTCTAATCCTCACATGAGTAGGCGGCCAACCAGTTGAACACCCATTCATTATCATCGGCCAACTAGCTTCAATCACCTACTTCACTACCCTTCTAATTCTGTTCCCAATCGTCAGCACCCTAGAGAACAAAATACTTAACCTCTAA
inambari_ESEC279_AcreBRA                ?????????????????????????????????????????????TGGCCTATTAATAGCAATACACTACACAGCAGACACCACTTTAGCCTTCACATCCGTTGCCTACACCTGCCGAAACGTCCAATTCGGATGACTCATCCGAAACTTACACGCAAATGGAGCCTCCCTATTTTTCATCTGCATTTACCTCCATATTGGACGAGGACTCTACTACGGCTCCTACCTATACAAAGAAACCTGAAACACAGGTGTAATCCTCCTACTAACCTTAATAGCAACAGCCTTCGTAGGCTACGTACTCCCCTGAGGACAAATATCATTCTGAGGAGCAACCGTTATCACTAACCTATTCTCAGCAATCCCCTACATCGGACAAACACTTGTAGAATGGGCTTGAGGAGGTTTCTCAGTCGATAATCCTACCTTAACACGATTTTTCGCCCTCCACTTCCTACTCCCTTTTGCCATCGCAGGTCTTACATTCGTCCACTTAACTTTCTTACACGAAACTGGATCAAACAACCCATTGGGCATCTCATCAAACTGCGATAAAATTCCATTCCACCCTTACTTTTCCTCAAAAGATATCCTAGGCTTCATGGCTATACTCCTCCCTCTCATATCTCTCGCCCTATTCTCACCCAACCTCCTAGGAGACCCAGAAAACTTCACTCCCGCAAACCCACTGGTAACCCCTCCCCATATCAAACCTGAATGGTACTTCCTATTCGCATACGCCATCCTACGATCTATCCCCAATAAATTAGGAGGAGTACTCGCTCTCGCTGCCTCCATCCTCATCCTATTCTTAATCCCCTTTCTTCATAAATCAAAACAACGAACAATAATCTTCCGGCCCCTCTCTCAACTGATATTTTGAGCCCTAGTTGCCAACCTTCTAATCCTCACATGAGTAGGCGGCCAACCAGTTGAACACCCATTCATTATCATCGGCCAACTAGCTTCAATCACCTACTTCACTACCCTTCTAATTCTGTTCCCAATCGTCAGCACCCTAGAGAACAAAAT?????????????
rondonia_FPR011_AmazonasBRA             ??????????????????????????????????????TCATCACCGGCCTACTAATAGCAATGCACTACACAGCAGACACCACCTTAGCCTTCACATCCGTTGCTTACACTTGCCGAAATGTCCAATTCGGATGGCTCATCCGAAACTTACACGCAAACGGAGCCTCCCTATTTTTCATCTGCATCTACCTTCACATCGGACGAGGACTCTACTACGGCTCCTACCTATACAAAGAAACCTGAAATACAGGTGTAATTCTACTACTAACCCTAATAGCAACAGCCTTCGTAGGCTATGTCCTCCCCTGAGGACAAATATCATTCTGAGGAGCAACCGTCATCACTAATTTATTTTCAGCAATCCCCTACATCGGACAAACACTTGTAGAATGGGCTTGAGGAGGTTTCTCAGTCGATAATCCTACCTTAACACGATTTTTCGCCCTCCACTTTCTACTCCCTTTTGTCATCGCAGGCCTTACATTCATCCACTTAACTTTCTTACACGAAACTGGATCAAACAATCCCCTAGGCATCTCATCAAACTGTGATAAAATCCCATTCCACCCCTACTTTTCCTCAAAAGACATCCTAGGCTTCATAGCCATATTCCTTCCCCTTATATCTCTCGCCCTATTCTCACCCAACCTCCTAGGAGACCCAGAAAACTTCACACCTGCAAACCCATTAGTAACCCCTCCCCACATCAAACCTGAATGGTACTTCCTATTCGCATACGCCATCCTACGATCTATCCCCAACAAACTAGGAGGAGTACTCGCCCTCGCCGCCTCCATCCTCATCCTATTTTTAATTCCGTTTCTACACAAATCAAAGCAACGAACAATAACCTTCCGGCCCCTCTCTCAACTGATATTTTGAACCCTAGTTGCCAACCTTCTAATCCTCACATGAGTAGGTGGCCAACCAGTTGAACACCCATTCATTATCATCGGCCAACTAGCTTCAATCACCTACTTCACTACCCTCCTAGTTCTATTCCCAATCGTCAGCACCCTAGAGAACAAAATACTTAACCT????
rondonia_FPR017_AmazonasBRA             ????????????????????????????????????????ATCACCGGCCTACTAATAGCAATGCAGTACACAGCAGACACCACCTTAGCCTTCACATCCGTTGCTTACACTTGCCGAAATGTCCAATTCGGATGGCTCATCCGAAACTTACACGCAAACGGAGCCTCCCTATTTTTCATCTGCATCTACCTTCACATCGGACGAGGACTCTACTACGGCTCCTACCTATACAAAGAAACCTGAAATACAGGTGTAATTCTACTACTAACCCTAATAGCAACAGCCTTCGTAGGCTATGTCCTCCCCTGAGGACAAATATCATTCTGAGGAGCAACCGTCATCACTAATTTATTTTCAGCAATCCCCTACATCGGACAAACACTTGTAGAATGGGCTTGAGGAGGTTTCTCAGTCGATAATCCTACCTTAACACGATTTTTCGCCCTCCACTTTCTACTCCCTTTTGTCATCGCAGGCCTTACATTCATCCACTTAACTTTCTTACACGAAACTGGATCAAACAATCCCCTAGGCATCTCATCAAACTGTGATAAAATCCCATTCCACCCCTACTTTTCCTCAAAAGACATCCTAGGCTTCATAGCCATATTCCTTCCCCTTATATCTCTCGCCCTATTCTCACCCAACCTCCTAGGAGACCCAGAAAACTTCACACCTGCAAACCCATTAGTAACCCCTCCCCACATCAAACCTGAATGGTACTTCCTATTCGCATACGCCATCCTACGATCTATCCCCAACAAACTAGGAGGAGTACTCGCCCTCGCCGCCTCCATCCTCATCCTATTTTTAATTCCGTTCCTACACAAATCAAAGCAACGAACAATAACCTTCCGGCCCCTCTCTCAACTGATATTTTGAACCCTAGTTGCCAACCTTCTAATCCTCACATGAGTAGGTGGCCAACCAGTTGAACACCCATTCATTATCATCGGCCAACTAGCTTCAATCACCTACTTCACTACCCTCCTAGTTCTATTCCCAATCGTCAGCACCCTAGAGAACAAAATACTTAACCTCTAA
rondonia_FPR032_AmazonasBRA             ????????????????????????????????????????ATCACCGGCCTACTAATAGCAATGCAGTACACAGCAGACACCACCTTAGCCTTCACATCCGTTGCTTACACTTGCCGAAATGTCCAATTCGGATGGCTCATCCGAAACTTACACGCAAACGGAGCCTCCCTATTTTTCATCTGCATCTACCTTCACATCGGACGAGGACTCTACTACGGCTCCTACCTATACAAAGAAACCTGAAATACAGGTGTAATTCTACTACTAACCCTAATAGCAACAGCCTTCGTAGGCTATGTCCTCCCCTGAGGACAAATATCATTCTGAGGAGCAACCGTCATCACTAATTTATTTTCAGCAATCCCCTACATCGGACAAACACTTGTAGAATGGGCTTGAGGAGGTTTCTCAGTCGATAATCCTACCTTAACACGATTTTTCGCCCTCCACTTTCTACTCCCTTTTGTCATCGCAGGCCTTACATTCATCCACTTAACTTTCTTACACGAAACTGGATCAAACAATCCCCTAGGCATCTCATCAAACTGTGATAAAATCCCATTCCACCCCTACTTTTCCTCAAAAGACATCCTAGGCTTCATAGCCATATTCCTTCCCCTTATATCTCTCGCCCTATTCTCACCCAACCTCCTAGGAGACCCAGAAAACTTCACACCTGCAAACCCATTAGTAACCCCTCCCCACATCAAACCTGAATGGTACTTCCTATTCGCATACGCCATCCTACGATCTATCCCCAACAAACTAGGAGGAGTACTCGCCCTCGCCGCCTCCATCCTCATCCTATTTTTAATTCCGTTCCTACACAAATCAAAGCAACGAACAATAACCTTCCGGCCCCTCTCTCAACTGATATTTTGAACCCTAGTTGCCAACCTTCTAATCCTCACATGAGTAGGTGGCCAACCAGTTGAACACCCATTCATTATCATCGGCCAACTAGCTTCAATCACCTACTTCACTACCCTCCTAGTTCTATTCCCAATCGTCAGCACCCTAGAGAACAAAATACTTAACCTCTAA
napo_JAP113_AmazonasBRA                 ??????????????????????????????????????TCATCACCGGCCTACTAATAGCAATGCACTACACAGCAGACACTACCTTGGCCTTCACATCCGTTGCTTACACTTGCCGAAATGTCCAATTCGGATGGCTCATCCGAAACTTACACGCAAACGGAGCCTCCCTATTTTTCATCTGCATCTACCTTCACATCGGACGAGGACTCTACTACGGCTCCTACCTATACAAAGAAACCTGAAATACAGGTGTAATTCTACTACTAACCCTAATAGCAACAGCCTTCGTAGGCTATGTCCTCCCCTGAGGACAAATATCATTCTGAGGAGCAACCGTCATCACTAATTTATTTTCAGCAATCCCCTACATCGGACAAACACTTGTAGAATGGGCTTGAGGAGGTTTCTCAGTCGATAATCCTACCTTAACACGATTTTTCGCCCTCCACTTTCTACTCCCTTTTGTCATCGCAGGCCTTACATTCATCCACTTAACTTTCTTACACGAAACTGGATCAAACAACCCCCTAGGCATCTCATCAAACTGTGATAAAATCCCATTCCATCCCTACTTTTCCTCAAAAGATATCCTAGGCTTCATAGCCATATTCCTTCCCCTTATATCTCTCGCCCTATTCTCACCCAACCTCCTAGGAGATCCAGAAAACTTCACACCTGCAAACCCATTAGTAACCCCTCCCCACATCAAACCTGAATGGTACTTCCTATTCGCATACGCCATCCTACGATCTATCCCCAACAAACTAGGAGGAGTACTCGCCCTCGCTGCCTCCATCCTCATCCTATTTTTAATCCCTTTTCTACACAAATCAAAGCAACGAACAATAACCTTCCGGCCCCTCTCTCAACTGATATTTTGAGCCCTAGTTGCCAACCTCCTAATCCTCACATGAGTAGGTGGCCAACCAGTTGAACACCCATTCATTATCATCGGTCAACTAGCTTCAATCACCTACTTCACCACCCTCCTAGTTCTATTCCCAATCGTCAGCACCCTAGAGAACAAAATACTTAACCTCTAA
napo_JAP116_AmazonasBRA                 ????????????????????????????????????????ATCACCGGCCTACTAATAGCAATGCACTACACAGCAGACACTACCTTGGCCTTCACATCCGTTGCTTACACTTGCCGAAATGTCCAATTCGGATGGCTCCTCCGAAACTTACACGCAAACGGAGCCTCCCTATTTTTCATCTGCATCTACCTTCACATCGGACGAGGACTCTACTACGGCTCCTACCTATACAAAGAAACCTGAAATACAGGTGTAATTCTACTACTAACCCTAATAGCAACAGCCTTCGTAGGCTATGTCCTCCCCTGAGGACAAATATCATTCTGAGGAGCAACCGTCATCACTAATTTATTTTCAGCAATCCCCTACATCGGACAAACACTTGTAGAATGGGCTTGAGGAGGTTTCTCAGTCGATAATCCTACCTTAACACGATTTTTCGCCCTCCACTTTCTACTCCCTTTTGTCATCGCAGGCCTTACATTCATCCACCTAACTTTCTTACACGAAACTGGATCAAACAACCCCCTAGGCATCTCATCAAACTGTGATAAAATCCCATTCCACCCCTACTTTTCCTCAAAAGACATCCTAGGCTTCATAGCCATATTCCTTCCCCTTATATCTCTCGCCCTATTCTCACCCAACCTCCTAGGAGACCCAGAAAACTTCACACCTGCAAACCCATTAGTAACCCCTCCCCACATCAAACCTGAATGGTACTTCCTATTCGCATACGCCATCCTACGATCTATCCCCAACAAACTAGGAGGAGTACTCGCCCTCGCTGCCTCCATCCTCATCCTATTTTTAATCCCTTTTCTACACAAATCAAAGCAACGAACAATAACCTTCCGGCCCCTCTCTCAACTGATATTTTGAGCCCTAGTTGCCAACCTCCTAATCCTCACATGAGTAGGTAGCCAACCAGTTGAACACCCATTCATTATCATCGGCCAACTAGCTTCAATCACCTACTTCACCACCCTCCTAGTTCTATTCCCAATCGTCAGCACACTAGAGAACAAAATACTTAACCTCTAA
napo_JAP117_AmazonasBRA                 ????????????????????????????????????????????CCGGCCTACTAATAGCAATGCACTACACAGCAGACACTACCTTGGCCTTCACATCCGTTGCTTACACTTGCCGAAATGTCCAATTCGGATGGCTCATCCGAAACTTACACGCAAACGGAGCCTCCCTATTTTTCATCTGCATCTACCTTCACATCGGACGAGGACTCTACTACGGCTCCTACCTATACAAAGAAACCTGAAATACAGGTGTAATTCTACTACTAACCCTAATAGCAACAGCCTTCGTAGGCTATGTCCTCCCCTGAGGACAAATATCATTCTGAGGAGCAACCGTCATCACTAATTTATTTTCAGCAATCCCCTACATCGGACAAACACTTGTAGAATGGGCTTGAGGAGGTTTCTCAGTCGATAATCCTACCTTAACACGATTTTTCGCCCTCCACTTTCTACTCCCTTTTGTCATCGCAGGCCTTACATTCATCCACTTAACTTTCTTACACGAAACTGGATCAAACAACCCCCTAGGCATCTCATCAAACTGTGATAAAATCCCATTCCATCCCTACTTTTCCTCAAAAGATATCCTAGGCTTCATAGCCATATTCCTTCCCCTTATATCTCTCGCCCTATTCTCACCCAACCTCCTAGGAGATCCAGAAAACTTCACACCTGCAAACCCATTAGTAACCCCTCCCCACATCAAACCTGAATGGTACTTCCTATTCGCATACGCCATCCTACGATCTATCCCCAACAAACTAGGAGGAGTACTCGCCCTCGCTGCCTCCATCCTCATCCTATTTTTAATCCCTTTTCTACACAAATCAAAGCAACGAACAATAACCTTCCGGCCCCTCTCTCAACTGATATTTTGAGCCCTAGTTGCCAACCTCCTAATCCTCACATGAGTAGGTGGCCAACCAGTTGAACACCCATTCATTATCATCGGTCAACTAGCTTCAATCACCTACTTCACCACCCTCCTAGTTCTATTCCCAATCGTCAGCACCCTAGAGAACAAAATACTTAACCTCTAA
napo_JAP133_AmazonasBRA                 ??????ATCCCTTCTTGGCATCTGCCTTATAACCCAAATCATCACCGGCCTACTAATAGCAATGCACTACACAGCAGACACTACCTTGGCCTTCACATCCGTTGCTTACACTTGCCGAAATGTCCAATTCGGATGGCTCCTCCGAAACTTACACGCAAACGGAGCCTCCCTATTTTTCATCTGCATCTACCTTCACATCGGACGAGGACTCTACTACGGCTCCTACCTATACAAAGAAACCTGAAATACAGGTGTAATTCTACTACTAACCCTAATAGCAACAGCCTTCGTAGGCTATGTCCTCCCCTGAGGACAAATATCATTCTGAGGAGCAACCGTCATCACTAATTTATTTTCAGCAATCCCCTACATCGGACAAACACTTGTAGAATGGGCTTGAGGAGGTTTCTCAGTCGATAATCCTACCTTAACACGATTTTTCGCCCTCCACTTTCTACTCCCTTTTGTCATCGCAGGCCTTACATTCATCCACCTAACTTTCTTACACGAAACTGGATCAAACAACCCCCTAGGCATCTCATCAAACTGTGATAAAATCCCATTCCATCCCTACTTTTCCTCAAAAGACATCCTAGGCTTCATAGCCATATTCCTTCCCCTTATATCTCTCGCCCTATTCTCACCCAACCTCCTAGGAGACCCAGAAAACTTCACACCTGCAAACCCATTAGTAACCCCTCCCCACATCAAACCTGAATGGTACTTCCTATTCGCATACGCCATCCTACGATCTATCCCCAACAAACTAGGAGGAGTACTCGCCCTCGCTGCCTCCATCCTCATCCTATTTTTAATCCCTTTTCTACACAAATCAAAGCAACGAACAATAACCTTCCGGCCCCTCTCTCAACTGATATTTTGAGCCCTAGTTGCCAACCTCCTAATCCTCACATGAGTAGGTGGCCAACCAGTTGAACACCCATTCATTATCATCGGCCAACTAGCTTCAATCACCTACTTCACCACCCTCCTAGTTCTATTCCCAATCGTCAGCACACTAGAGAACAAAATACTTAACCTCTAA
napo_JAP153_AmazonasBRA                 ????????????????????????????????????????????CCGGCCTACTAATAGCAATGCACTACACAGCAGACACTACCTTGGCCTTCACATCCGTTGCTTACACTTGCCGAAATGTCCAATTCGGATGGCTCATCCGAAACTTACACGCAAACGGAGCCTCCCTATTTTTCATCTGCATCTACCTTCACATCGGACGAGGACTCTACTACGGCTCCTACCTATACAAAGAAACCTGAAATACAGGTGTAATTCTACTACTAACCCTAATAGCAACAGCCTTCGTAGGCTATGTCCTCCCCTGAGGACAAATATCATTCTGAGGAGCAACCGTCATCACTAATTTATTTTCAGCAATCCCCTACATCGGACAAACACTTGTAGAATGGGCTTGAGGAGGTTTCTCAGTCGATAATCCTACCTTAACACGATTTTTCGCCCTCCACTTTCTACTCCCTTTTGTCATCGCAGGCCTTACATTCATCCACTTAACTTTCTTACACGAAACTGGATCAAACAACCCCCTAGGCATCTCATCAAACTGTGATAAAATCCCATTCCATCCCTACTTTTCCTCAAAAGATATCCTAGGCTTCATAGCCATATTCCTTCCCCTTATATCTCTCGCCCTATTCTCACCCAACCTCCTAGGAGATCCAGAAAACTTCACACCTGCAAACCCATTAGTAACCCCTCCCCACATCAAACCTGAATGGTACTTCCTATTCGCATACGCCATCCTACGATCTATCCCCAACAAACTAGGAGGAGTACTCGCCCTCGCTGCCTCCATCCTCATCCTATTTTTAATCCCTTTTCTACACAAATCAAAGCAACGAACAATAACCTTCCGGCCCCTCTCTCAACTGATATTTTGAGCCCTAGTTGCCAACCTCCTAATCCTCACATGAGTAGGTGGCCAACCAGTTGAACACCCATTCATTATCATCGGTCAACTAGCTTCAATCACCTACTTCACCACCCTCCTAGTTCTATTCCCAATCGTCAGCACCCTAGAGAACAAAATACTTAACCTCTAA
napo_JAP567_AmazonasBRA                 ??????????????????????????????????????TCATCACCGGCCTACTAATAGCAATGCACTACACAGCAGACACTACCTTGGCCTTCACATCCGTTGCTTACACTTGCCGAAATGTCCAATTCGGATGGCTCATCCGAAACTTACACGCAAACGGAGCCTCCCTATTTTTCATCTGCATCTACCTTCACATCGGACGAGGACTCTACTACGGCTCCTACCTATACAAAGAAACCTGAAATACAGGTGTAATTCTACTACTAACCCTAATAGCAACAGCCTTCGTAGGCTATGTCCTCCCCTGAGGACAAATATCATTCTGAGGAGCAACCGTCATCACTAATTTATTTTCAGCAATCCCCTACATCGGACAAACACTTGTAGAATGGGCTTGAGGAGGTTTCTCAGTCGATAATCCTACCTTAACACGATTTTTCGCCCTCCACTTTCTACTCCCTTTTGTCATCGCAGGCCTTACATTCATCCACTTAACTTTCTTACACGAAACTGGATCAAACAACCCCCTAGGCATCTCATCAAACTGTGATAAAATCCCATTCCATCCCTACTTTTCCTCAAAAGATATCCTAGGCTTCATAGCCATATTCCTTCCCCTTATATCTCTCGCCCTATTCTCACCCAACCTCCTAGGAGATCCAGAAAACTTCACACCTGCAAACCCATTAGTAACCCCTCCCCACATCAAACCTGAATGGTACTTCCTATTCGCATACGCCATCCTACGATCTATCCCCAACAAACTAGGAGGAGTACTCGCCCTCGCTGCCTCCATCCTCATCCTATTTTTAATCCCTTTTCTACACAAATCAAAGCAACGAACAATAACCTTCCGGCCCCTCTCTCAACTGATATTTTGAGCCCTAGTTGCCAACCTCCTAATCCTCACATGAGTAGGTGGCCAACCAGTTGAACACCCATTCATTATCATCGGTCAACTAGCTTCAATCACCTACTTCACCACCCTCCTAGTTCTATTCCCAATCGTCAGCACCCTAGAGAACAAAATACTTAACCTCTAA
rondonia_JRT136_ParaBRA                 ????????????????????????????????????????ATCACCGGCCTACTAATAGCAATGCAGTACACAGCAGACACCACCTTGGCCTTCACATCCGTTGCTTACACTTGCCGAAATGTCCAATTCGGATGGCTCATCCGAAACTTACACGCAAACGGAGCCTCCCTATTTTTCATCTGCATCTACCTTCACATCGGACGAGGACTCTATTACGGCTCCTACCTATACAAAGAAACCTGAAATACAGGTGTAATTCTACTACTAACCCTAATAGCAACAGCCTTCGTAGGCTATGTCCTCCCCTGAGGACAAATATCATTCTGAGGAGCAACCGTCATCACTAATTTATTTTCAGCAATCCCCTACATCGGACAAACACTTGTAGAATGGACTTGAGGAGGTTTCTCAGTCGATAATCCTACCTTAACACGATTTTTCGCCCTCCACTTTCTACTCCCTTTTGTCATCGCAGGCCTTACATTCATCCACTTAACTTTCTTACACGAAACTGGATCAAACAATCCCCTAGGCATCTCATCAAACTGTGATAAAATCCCATTCCACCCCTACTTTTCCTCAAAAGACATCCTAGGCTTCATAGCCATATTCCTTCCCCTTATATCTCTCGCCCTATTCTCACCCAACCTCCTAGGAGACCCAGAAAACTTCACACCTGCAAACCCATTAGTAACCCCTCCCCACATCAAACCTGAATGGTACTTCCTATTCGCATACGCCATCCTACGATCTATCCCCAACAAACTAGGAGGAGTACTCGCCCTCGCCGCCTCCATCCTCATCCTATTTTTAATTCCGTTTCTACACAAATCAAAGCAACGAACAATAACCTTCCGGCCCCTCTCTCAACTGATATTTTGAACCCTAGTTGCCAACCTTCTAATCCTCACATGAGTAGGTGGCCAACCAGTTGAACACCCATTCATTATCATCGGCCAACTAGCTTCAATCACCTACTTCACTACCCTCCTAGTTCTATTCCCAATCGTCAGCACCCTAGAGAACAAAATACTTAACCTCTAA
guiana_KU1188_IwokramaGUY               ?????????????????????????????????????ATCATCACCGGCCTACTAATAGCAATGCACTACACAGCAGACACCACCTTGGCCTTCACATCCGTTGCTTACACTTGCCGAAATGTCCAATTTGGATGGCTCATCCGAAACTTACACGCAAACGGAGCCTCCCTATTTTTCATCTGCATCTACCTTCACATCGGACGAGGACTCTACTACGGCTCCTACCTATACAAAGAAACCTGAAATACAGGTGTAATTCTACTACTAACCCTAATAGCAACAGCCTTCGTAGGCTATGTCCTCCCCTGAGGACAAATATCATTCTGAGGAGCAACCGTCATCACTAATTTATTTTCAGCAATCCCCTACATCGGACAAACACTTGTAGAATGGGCTTGAGGAGGTTTCTCAGTCGATAATCCTACCTTAACACGATTTTTCGCCCTCCACTTTCTACTCCCTTTTGTCATCGCAGGCCTTACATTCATCCACTTAACTTTCTTGCACGAAACTGGATCAAACAATCCCCTAGGCATCTCATCAAACTGTGATAAAATCCCATTCCACCCCTACTTTTCCTCAAAAGACATCCTAGGCTTCATAGCCATGTTCCTTCCCCTTATATCTCTCGCCCTATTCTCACCCAACCTCCTAGGAGACCCAGAAAACTTCACACCTGCAAACCCATTAGTAACCCCTCCCCACATCAAACCTGAATGGTACTTCCTATTCGCATACGCCATCCTACGATCTATCCCCAACAAACTAGGAGGAGTACTCGCCCTCGCCGCCTCCATCCTCATCCTATTTTTAATCCCTTTTCTACACAAATCAAAGCAACGAACAATAACCTTCCGGCCCCTCTCTCAACTGATATTTTGAACCCTAGTTGCCAACCTTCTAATCCTCACATGAGTAGGTGGCCAACCAGTTGAACACCCATTCATTATCATCGGCCAACTAGCTTCAATCACCTACTTCACTACCCTCCTAGTTCTATTCCCAATCGTCAGCACCCTAGAGAACAAAATACTTAACCTCTAA
guiana_KU1205_IwokramaGUY               ??????????????????????????????????????TCATCACCGGCCTACTAATAGCAATGCACTACACAGCAGACACCACCTTGGCCTTCACATCCGTTGCTTACACTTGCCGAAATGTCCAATTTGGATGGCTCATCCGAAACTTACACGCAAACGGAGCCTCCCTATTTTTCATCTGCATCTACCTTCACATCGGACGAGGACTCTACTACGGCTCCTACCTATACAAAGAAACCTGAAATACAGGTGTAATTCTACTACTAACCCTAATAGCAACAGCCTTCGTAGGCTATGTCCTCCCCTGAGGACAAATATCATTCTGAGGAGCAACCGTCATCACTAATTTATTTTCAGCAATCCCCTACATCGGACAAACACTTGTAGAATGGGCTTGAGGAGGTTTCTCAGTCGATAATCCTACCTTAACACGATTTTTCGCCCTCCACTTTCTACTCCCTTTTGTCATCGCAGGCCTTACATTCATCCACTTAACTTTCTTGCACGAAACTGGATCAAACAATCCCCTAGGCATCTCATCAAACTGTGATAAAATCCCATTCCACCCCTACTTTTCCTCAAAAGACATCCTAGGCTTCATAGCCATGTTCCTTCCCCTTATATCTCTCGCCCTATTCTCACCCAACCTCCTAGGAGACCCAGAAAACTTCACACCTGCAAACCCATTAGTAACCCCTCCCCACATCAAACCTGAATGGTACTTCCTATTCGCATACGCCATCCTACGATCTATCCCCAACAAACTAGGAGGAGTACTCGCCCTCGCCGCCTCCATCCTCATCCTATTTTTAATCCCTTTTCTACACAAATCAAAGCAACGAACAATAACCTTCCGGCCCCTCTCTCAACTGATATTTTGAACCCTAGTTGCCAACCTTCTAATCCTCACATGAGTAGGTGGCCAACCAGTTGAACACCCATTCATTATCATCGGCCAACTAGCTTCAATCACCTACTTCACTACCCTCCTAGTTCTATTCCCAATCGTCAGCACCCTAGAGAACAAAATACTTAACCTCTAA
inambari_KU629_MadreDeDiosPER           ??????ATCCCTCCTCGGCATCTGTCTTATAACCCAAATCATCACTGGCCTATTAATAGCAATACACTACACAGCAGACACCACTTTAGCCTTCACATCCGTTGCCTACACCTGCCGAAACGTCCAATTCGGATGACTCATCCGAAACTTACACGCAAATGGAGCCTCCCTATTTTTCATCTGCATTTACCTCCATATTGGACGAGGACTCTACTACGGCTCCTACCTATACAAAGAAACCTGAAACACAGGTGTAATCCTCCTACTAACCTTAATAGCAACAGCCTTCGTAGGCTACGTACTCCCCTGAGGACAAATATCATTCTGAGGAGCAACCGTTATCACTAACCTATTCTCAGCAATCCCCTACATCGGACAAACACTTGTAGAATGGGCTTGAGGAGGTTTCTCAGTCGATAATCCTACCTTAACACGATTTTTCGCCCTCCACTTCCTACTCCCTTTTGCCATCGCAGGTCTTACATTCGTCCACTTAACTTTCTTACACGAAACTGGATCAAACAACCCATTGGGCATCTCATCAAACTGCGATAAAATTCCATTCCACCCTTACTTTTCCTCAAAAGATATCCTAGGCTTCATGGCTATACTCCTCCCTCTCATATCTCTCGCCCTATTCTCACCCAACCTCCTAGGAGACCCAGAAAACTTCACTCCCGCAAACCCACTGGTAACCCCTCCCCATATCAAACCTGAATGGTACTTCCTATTCGCATACGCCATCCTACGATCTATCCCCAATAAATTAGGAGGAGTACTCGCTCTCGCTGCCTCCATCCTCATCCTATTCTTAATCCCCTTTCTTCATAAATCAAAACAACGAACAATAATCTTCCGGCCCCTCTCTCAACTGATATTTTGAGCCCTAGTTGCCAACCTTCTAATCCTCACATGAGTAGGCGGCCAACCAGTTGAACACCCATTCATTATCATCGGCCAACTAGCTTCAATCACCTACTTCACTACCCTTCTAATTCTGTTCCCAATCGTCAGCACCCTAGAGAACAAAATACTTAACCTCTAA
napo_KU754_LoretoPE                     ??????ATCCCTTCTTGGCATCTGCCTTATAACCCAAATCATCACCGGCCTACTAATAGCAATGCACTACACAGCAGACACTACCTTGGCCTTCACATCCGTTGCTTACACTTGCCGAAATGTCCAATTCGGATGGCTCATCCGAAACTTACACGCAAACGGAGCCTCCCTATTTTTCATCTGCATCTACCTTCACATCGGACGAGGACTCTACTACGGCTCCTACCTATACAAAGAAACCTGAAATACAGGTGTAATTCTACTACTAACCCTAATAGCAACAGCCTTCGTAGGCTATGTCCTCCCCTGAGGGCAAATATCATTCTGAGGAGCAACCGTCATCACTAATTTATTTTCAGCAATCCCCTACATCGGACAAACACTTGTAGAATGGGCTTGAGGAGGTTTCTCAGTCGATAATCCTACCTTAACACGATTTTTCGCCCTCCACTTTCTACTCCCTTTTGTCATCGCAGGCCTTACATTCATCCACTTAACTTTCTTACACGAAACTGGATCAAACAACCCCCTAGGCATCTCATCAAACTGTGATAAAATCCCATTCCATCCCTACTTTTCCTCAAAAGACATCCTAGGCTTCATAGCCATATTCCTTCCCCTTATATCTCTCGCCCTATTCTCACCCAACCTCCTAGGAGACCCAGAAAACTTCACACCTGCGAACCCATTAGTAACCCCTCCCCACATCAAACCTGAATGGTACTTCCTATTCGCATACGCCATCCTACGATCTATCCCCAACAAACTAGGAGGAGTACTCGCCCTCGCTGCTTCCATCCTCATCCTATTTTTAATCCCTTTTCTACACAAATCAAAGCAACGAACAATAACTTTCCGGCCCCTCTCTCAACTGATATTTTGAGCCCTAGTTGCCAACCTCCTAATCCTCACATGAGTAGGTGGCCAACCAGTTGAACACCCATTCATTATCATCGGCCAACTAGCTTCAATCACCTACTTCACCACCCTCCTAGTTCTATTCCCAATCGTCAGCACCCTAGAGAACAAAATACTTAACC?????
napo_KU772_LoretoPE                     ???????????????????????GCCTTATA?CCCAAATCATCACCGGCCTACTAATAGCAATGCACTACACAGCAGACACTACCTTGGCCTTCACATCCGTTGCTTACACTTGCCGAAATGTCCAATTCGGATGGCTCATCCGAAACTTACACGCAAACGGAGCCTCCCTATTTTTCATCTGCATCTACCTTCACATCGGACGAGGACTCTACTACGGCTCCTACCTATACAAAGAAACCTGAAATACAGGTGTAATTCTACTACTAACCCTAATAGCAACAGCCTTCGTAGGCTATGTCCTCCCCTGAGGGCAAATATCATTCTGAGGAGCAACCGTCATCACTAATTTATTTTCAGCAATCCCCTACATCGGACAAACACTTGTAGAATGGGCTTGAGGAGGTTTCTCAGTCGATAATCCTACCTTAACACGATTTTTCGCCCTCCACTTTCTACTCCCTTTTGTCATCGCAGGCCTTACATTCATCCACTTAACTTTCTTACACGAAACTGGATCAAACAACCCCCTAGGCATCTCATCAAACTGTGATAAAATCCCATTCCATCCCTACTTTTCCTCAAAAGACATCCTAGGCTTCATAGCCATATTCCTTCCCCTTATATCTCTCGCCCTATTCTCACCCAACCTCCTAGGAGACCCAGAAAACTTCACACCTGCGAACCCATTAGTAACCCCTCCCCACATCAAACCTGAATGGTACTTCCTATTCGCATACGCCATCCTACGATCTATCCCCAACAAACTAGGAGGAGTACTCGCCCTCGCTGCTTCCATCCTCATCCTATTTTTAATCCCTTTTCTACACAAATCAAAGCAACGAACAATAACTTTCCGGCCCCTCTCTCAACTGATATTTTGAGCCCTAGTTGCCAACCTCCTAATCCTCACATGAGTAGGTGGCCAACCAGTTGAACACCCATTCATTATCATCGGCCAACTAGCTTCAATCACCTACTTCACCACCCTCCTAGTTCTATTCCCAATCGTCAGCACCCTAGAGAACAAAATACTTAACCTCTAA
rondonia_MAR168_AmazonasBRA             ??????ATCCCTTCTTGGCATCTGCCTTATAACCCAAATCATCACCGGCCTACTAATAGCAATGCACTACACAGCAGACACCACCTTGGCCTTCACATCCGTTGCTTACACTTGCCGAAATGTCCAATTCGGATGGCTCATCCGAAACTTACACGCAAACGGAGCCTCCCTATTTTTCATCTGCATCTACCTCCACATCGGACGAGGACTCTACTACGGCTCCTACCTATACAAAGAAACCTGAAATACAGGTGTAATTCTACTACTAACCCTAATAGCAACAGCCTTCGTAGGCTATGTCCTCCCCTGAGGACAAATATCATTCTGAGGAGCAACCGTCATCACTAATTTATTTTCAGCAATCCCCTACATCGGACAAACACTTGTAGAATGGGCTTGAGGAGGTTTCTCAGTCGATAATCCTACCTTAACACGATTTTTCGCCCTCCACTTTCTACTCCCTTTTGTCATCGCAGGCCTTACATTCATCCACTTAACTTTCTTACACGAAACTGGATCAAACAATCCCCTAGGCATCTCATCAAACTGTGATAAAATCCCATTCCACCCCTACTTTTCCTCAAAAGACATCCTAGGCTTCATAGCCATATTCCTTCCCCTTATATCTCTCGCCCTATTCTCACCCAACCTCCTAGGAGACCCAGAAAACTTCACACCTGCAAACCCATTAGTAACCCCTCCCCACATCAAACCTGAATGGTACTTCCTATTCGCATACGCCATCCTACGATCTATCCCCAACAAACTAGGAGGAGTACTCGCCCTCGCCGCCTCCATCCTCATCCTATTTTTAATTCCGTTTCTACACAAATCAAAGCAACGAACAATAACCTTCCGGCCCCTCTCTCAACTGATATTTTGAACCCTAGTTGCCAACCTTCTAATCCTCACATGAGTAGGTGGCCAACCAGTCGAACACCCATTCATTATCATCGGCCAACTAGCTTCAATCACCTACTTCACTACCCTCCTAGTTCTATTCCCAATCGTCAGCACCCTAGAGAACAAAATACTTAACCTCTAA
isla_MARJ074_ParaBRA                    ????????????????????????????????????????ATCACCGGCCTACTAATAGCAATGCACTACACAGCAGACACCACCTTGGCCTTCACATCCGTTGCTTACACTTGCCGAAATGTCCAATTCGGATGGCTCATCCGAAACTTACACGCAAACGGAGCCTCCCTATTTTTCATCTGCATCTACCTTCACATCGGACGAGGACTCTACTACGGCTCCTACCTATACAAAGAAACCTGAAATACAGGTGTAATTCTACTACTAACCCTAATAGCAACAGCCTTCGTAGGCTATGTCCTCCCCTGAGGACAAATATCATTCTGAGGAGCAACCGTCATCACTAATTTATTTTCAGCAATCCCCTACATCGGACAAACACTTGTAGAATGGGCTTGAGGAGGTTTCTCAGTCGATAATCCTACCTTAACACGATTTTTCGCCCTCCACTTTCTACTCCCTTTTGTCATCGCAGGCCTTACATTCATCCACTTAACTTTCTTACACGAAACTGGATCAAACAATCCCCTAGGCATTTCATCAAACTGTGATAAAATCCCATTCCACCCCTACTTTTCCTCAAAAGACATCCTAGGCTTCATAGCCATATTCCTTCCCCTTATATCTCTCGCCCTATTCTCACCCAACCTCCTAGGAGACCCAGAAAACTTCACACCTGCAAACCCATTAGTAACCCCTCCCCACATCAAACCTGAATGGTACTTCCTATTCGCATACGCCATCCTACGATCTATCCCCAACAAACTAGGAGGAGTCCTCGCCCTCGCCGCCTCCATCCTCATCCTATTTTTAATCCCTTTTCTACACAAATCAAAGCAACGAACAATAACCTTCCGGCCCCTCTCTCAACTGATATTTTGAACCCTAGTTGCCAACCTTCTAATCCTCACATGAGTAGGTGGCCAACCAGTTGAACACCCATTCATTATCATCGGCCAACTAGCTTCAATCACCTACTTCACTACCCTCCTAGTTCTATTCCCAATCGTCAGCACCCTAGAGAACAAAATA????????????
isla_MARJ075_ParaBRA                    ????????????????????????????????????????ATCACCGGCCTACTAATAGCAATGCAGTACACAGCAGACACCACCTTGGCCTTCACATCCGTTGCTTACACTTGCCGAAATGTCCAATTCGGATGGCTCATCCGAAACTTACACGCAAACGGAGCCTCCCTATTTTTCATCTGCATCTACCTTCACATCGGACGAGGACTCTACTACGGCTCCTACCTATACAAAGAAACCTGAAATACAGGTGTAATTCTACTACTAACCCTAATAGCAACAGCCTTCGTAGGCTATGTCCTCCCCTGAGGACAAATATCATTCTGAGGAGCAACCGTCATCACTAATTTATTTTCAGCAATCCCCTACATCGGACAAACACTTGTAGAATGGGCTTGAGGAGGTTTCTCAGTCGATAATCCTACCTTAACACGATTTTTCGCCCTCCACTTTCTACTCCCTTTTGTCATCGCAGGCCTTACATTCATCCACTTAACTTTCTTACACGAAACTGGATCAAACAATCCCCTAGGCATTTCATCAAACTGTGATAAAATCCCATTCCACCCCTACTTTTCCTCAAAAGACATCCTAGGCTTCATAGCCATATTCCTTCCCCTTATATCTCTCGCCCTATTCTCACCCAACCTCCTAGGAGACCCAGAAAACTTCACACCTGCAAACCCACTAGTAACCCCTCCCCACATCAAACCTGAATGGTACTTCCTATTCGCATACGCCATCCTACGATCTATCCCCAACAAACTAGGAGGAGTCCTCGCCCTCGCCGCCTCCATCCTCATCCTATTTTTAATCCCTTTTCTACACAAATCAAAGCAACGAACAATAACCTTCCGACCCCTCTCTCAACTGATATTTTGAACCCTAGTTGCCAACCTTCTAATCCTCACATGAGTAGGTGGCCAACCAGTTGAACACCCATTCATTATCATCGGCCAACTAGCTTCAATCACCTACTTCACTACCCTCCTAGTTCTATTCCCAATCGTCAGCACCCTAGAGAACAAAATACTTAACCTC???
isla_MARJ078_ParaBRA                    ??????ATCCCTTCTTGGCATCTGCCTTATAACCCAAATCATCACCGGCCTACTAATAGCAATGCACTACACAGCAGACACCACCTTGGCCTTCACATCCGTTGCTTACACTTGCCGAAATGTCCAATTCGGATGGCTCATCCGAAACTTACACGCAAACGGAGCCTCCCTATTTTTCATCTGCATCTACCTTCACATCGGACGAGGACTCTACTACGGCTCCTACCTATACAAAGAAACCTGAAATACAGGTGTAATTCTACTACTAACCCTAATAGCAACAGCCTTCGTAGGCTATGTCCTCCCCTGAGGACAAATATCATTCTGAGGAGCAACCGTCATCACTAATTTATTTTCAGCAATCCCCTACATCGGACAAACACTTGTAGAATGGGCTTGAGGAGGTTTCTCAGTCGATAATCCTACCTTAACACGATTTTTCGCCCTCCACTTTCTACTCCCTTTTGTCATCGCAGGCCTTACATTCATCCACTTAACTTTCTTACACGAAACTGGATCAAACAATCCCCTAGGCATTTCATCAAACTGTGATAAAATCCCATTCCACCCCTACTTTTCCTCAAAAGACATCCTAGGCTTCATAGCCATATTCCTTCCCCTTATATCTCTCGCCCTATTCTCACCCAACCTCCTAGGAGACCCAGAAAACTTCACACCTGCAAACCCATTAGTAACCCCTCCCCACATCAAACCTGAATGGTACTTCCTATTCGCATACGCCATCCTACGATCTATCCCCAACAAACTAGGAGGAGTCCTCGCCCTCGCCGCCTCCATCCTCATCCTATTTTTAATCCCTTTTCTACACAAATCAAAGCAACGAACAATAACCTTCCGGCCCCTCTCTCAACTGATATTTTGAACCCTAGTTGCCAACCTTCTAATCCTCACATGAGTAGGTGGCCAACCAGTTGAACACCCATTCATTATCATCGGCCAACTAGCTTCAATCACCTACTTCACTACCCTCCTAGTTCTATTCCCAATCGTCAGCACCCTAGAGAACAAAATACTTAACCTCTAA
isla_MARJ151_ParaBRA                    ???????????????????????????????????????????????????????????????GCAGTACACAGCAGACACCACCTTGGCCTTCACATCCGTTGCTTACACTTGCCGAAATGTCCAATTCGGATGGCTCATCCGAAACTTACACGCAAACGGAGCCTCCCTATTTTTCATCTGCATCTACCTTCACATCGGACGAGGACTCTACTACGGCTCCTACCTATACAAAGAAACCTGAAATACAGGTGTAATTCTACTACTAACCCTAATAGCAACAGCCTTCGTAGGCTATGTCCTCCCCTGAGGACAAATATCATTCTGAGGAGCAACCGTCATCACTAATTTATTTTCAGCAATCCCCTACATCGGACAAACACTTGTAGAATGGGCTTGAGGAGGTTTCTCAGTCGATAATCCTACCTTAACACGATTTTTCGCCCTCCACTTTCTACTCCCTTTTGTCATCGCAGGCCTTACATTCATCCACTTAACTTTCTTACACGAAACTGGATCAAACAATCCCCTAGGCATTTCATCAAACTGTGATAAAATCCCATTCCACCCCTACTTTTCCTCAAAAGACATCCTAGGCTTCATAGCCATATTCCTTCCCCTTATATCTCTCGCCCTATTCTCACCCAACCTCCTAGGAGACCCAGAAAACTTCACACCTGCAAACCCATTAGTAACCCCTCCCCACATCAAACCTGAATGGTACTTCCTATTCGCATACGCCATCCTACGATCTATCCCCAACAAACTAGGAGGAGTCCTCGCCCTCGCCGCCTCCATCCTCATCCTATTTTTAATCCCTTTTCTACACAAATCAAAGCAACGAACAATAACCTTCCGGCCCCTCTCTCAACTGATATTTTGAACCCTAGTTGCCAACCTTCTAATCCTCACATGAGTAGGTGGCCAACCAGTTGAACACCCATTCATTATCATCGGCCAACTAGCTTCAATCACCTACTTCACTACCCTCCTAGTTCTATTCCCAATCGTCAGCACCCTAGAGAACAAAATACTTA????????
isla_MAYA004_ParaBRA                    ????????????????????????????????????????ATCACCGGCCTACTAATAGCAATGCACTACACAGCAGACACCACCTTGGCCTTCACATCCGTTGCTTACACTTGCCGAAATGTCCAATTCGGATGGCTCATCCGAAACTTACACGCAAACGGAGCCTCCCTATTTTTCATCTGCATCTACCTTCACATCGGACGAGGACTCTACTACGGCTCCTACCTATACAAAGAAACCTGAAATACAGGTGTAATTCTACTACTAACCCTAATAGCAACAGCCTTCGTAGGCTATGTCCTCCCCTGAGGACAAATATCATTCTGAGGAGCAACCGTCATCACTAATTTATTTTCAGCAATCCCCTACATCGGACAAACACTTGTAGAATGGGCTTGAGGAGGTTTCTCAGTCGATAATCCTACCTTAACACGATTTTTCGCCCTCCACTTTCTACTCCCTTTTGTCATCGCAGGCCTTACATTCATCCACTTAACTTTCTTACACGAAACTGGATCAAACAATCCCCTAGGCATTTCATCAAACTGTGATAAAATCCCATTCCACCCCTACTTTTCCTCAAAAGACATCCTAGGCTTCATAGCCATATTCCTTCCCCTTATATCTCTCGCCCTATTCTCGCCCAACCTCCTAGGAGACCCAGAAAACTTCACACCTGCAAACCCATTAGTAACCCCTCCCCACATCAAACCTGAATGGTACTTCCTATTCGCATACGCCATCCTACGATCTATCCCCAACAAACTAGGAGGAGTCCTCGCCCTCGCCGCCTCCATCCTCATCCTATTTTTAATCCCTTTTCTACACAAATCAAAGCAACGAACAATAACCTTCCGGCCCCTCTCTCAACTGATATTTTGAACCCTAGTTGCCAACCTTCTAATCCTCACATGAGTAGGTGGCCAACCAGTTGAACACCCATTCATTATCATCGGCCAACTAGCTTCAATCACCTACTTCACTACCCTCCTAGTTCTATTCCCAATCGTCAGCACCCTAGAGAACAAAATACTTAACCTCTAA
isla_MAYA005_ParaBRA                    ????????????????????????????????????????ATCACCGGCCTACTAATAGCAATGCACTACACAGCAGACACCACCTTGGCCTTCACATCCGTTGCTTACACTTGCCGAAATGTCCAATTCGGATGGCTCATCCGAAACTTACACGCAAACGGAGCCTCCCTATTTTTCATCTGCATCTACCTTCACATCGGACGAGGACTCTACTACGGCTCCTACCTATACAAAGAAACCTGAAATACAGGTGTAATTCTACTACTAACCCTAATAGCAACAGCCTTCGTAGGCTATGTCCTCCCCTGAGGACAAATATCATTCTGAGGAGCAACCGTCATCACTAATTTATTTTCAGCAATCCCCTACATCGGACAAACACTTGTAGAATGGGCTTGAGGAGGTTTCTCAGTCGATAATCCTACCTTAACACGATTTTTCGCCCTCCACTTTCTACTCCCTTTTGTCATCGCAGGCCTTACATTCATCCACTTAACTTTCTTACACGAAACTGGATCAAACAATCCCCTAGGCATTTCATCAAACTGTGATAAAATCCCATTCCACCCCTACTTTTCCTCAAAAGACATCCTAGGCTTCATAGCCATATTCCTTCCCCTTATATCTCTCGCCCTATTCTCACCCAACCTCCTAGGAGACCCAGAAAACTTCACACCTGCAAACCCATTAGTAACCCCTCCCCACATCAAACCTGAATGGTACTTCCTATTCGCATACGCCATCCTACGATCTATCCCCAACAAACTAGGAGGAGTCCTCGCCCTCGCCGCCTCCATCCTCATCCTATTTTTAATCCCTTTTCTACACAAATCAAAGCAACGAACAATAACCTTCCGGCCCCTCTCTCAACTGATATTTTGAACCCTAGTTGCCAACCTTCTAATCCTCACATGAGTAGGTGGCCAACCAGTTGAACACCCATTCATTATCATCGGCCAACTAGCTTCAATCACCTACTTCACTACCCTCCTAGTTCTATTCCCAATCGTCAGCACCCTAGAGAACAAAATACTTAACCTCTAA
isla_MAYA015_ParaBRA                    ????????????????????????????????????????ATCACCGGCCTACTAATAGCAATGCAGTACACAGCAGACACCACCTTGGCCTTCACATCCGTTGCTTACACTTGCCGAAATGTCCAATTCGGATGGCTCATCCGAAACTTACACGCAAACGGAGCCTCCCTATTTTTCATCTGCATCTACCTTCACATCGGACGAGGACTCTACTACGGCTCCTACCTATACAAAGAAACCTGAAATACAGGTGTAATTCTACTACTAACCCTAATAGCAACAGCCTTCGTAGGCTATGTCCTCCCCTGAGGACAAATATCATTCTGAGGAGCAACCGTCATCACTAATTTATTTTCAGCAATCCCCTACATCGGACAAACACTTGTAGAATGGGCTTGAGGAGGTTTCTCAGTCGATAATCCTACCTTAACACGATTTTTCGCCCTCCACTTTCTACTCCCTTTTGTCATCGCAGGCCTTACATTCATCCACTTAACTTTCTTACACGAAACTGGATCAAACAATCCCCTAGGCATTTCATCAAACTGTGATAAAATCCCATTCCACCCCTACTTTTCCTCAAAAGACATCCTAGGCTTCATAGCCATATTCCTTCCCCTTATATCTCTCGCCCTATTCTCACCCAACCTCCTAGGAGACCCAGAAAACTTCACACCTGCAAACCCATTAGTAACCCCTCCCCACATCAAACCTGAATGGTACTTCCTATTCGCATACGCCATCCTACGATCTATCCCCAACAAACTAGGAGGAGTCCTCGCCCTCGCCGCCTCCATCCTCATCCTATTTTTAATCCCTTTTCTACACAAATCAAAGCAACGAACAATAACCTTCCGGCCCCTCTCTCAACTGATATTTTGAACCCTAGTTGCCAACCTTCTAATCCTCACATGAGTAGGTGGCCAACCAGTTGAACACCCATTCATTATCATCGGCCAACTAGCTTCAATCACCTACTTCACTACCCTCCTAGTTCTATTCCCAATCGTCAGCACCCTAGAGAACAAAATACTTAACCT????
choco_MBMGMS1779_PanamaPAN              ??????ATCCCTTCTTGGCATCTGCCTTATAACCCAAATCATCACCGGCCTACTAATAGCAATGCACTACACAGCAGACACTACCTTGGCCTTCACATCCGTTGCTCACACTTGCCGAAATGTCCAATTCGGATGGCTCATCCGAAACTTACACGCAAACGGAGCCTCCCTATTTTTCATCTGCATCTACCTTCACATCGGACGAGGACTCTACTACGGCTCCTACCTATACAAAGAAACCTGAAATACAGGTGTAATTCTACTACTAACCCTAATAGCAACAGCCTTCGTAGGCTATGTCCTCCCCTGAGGACAAATATCATTCTGAGGAGCAACCGTCATCACTAATTTATTTTCAGCAATCCCCTACATCGGACAAACACTTGTAGAATGGGCTTGAGGAGGTTTCTCAGTCGATAATCCTACCTTAACACGATTTTTCGCCCTCCACTTTCTACTCCCTTTTGTCATCGCAGGTCTTACATTCATCCACTTAACTTTCTTACACGAAACTGGATCAAACAACCCCCTAGGCATCTCATCAAACTGTGATAAAATTCCATTCCACCCCTACTTTTCCTCAAAAGACATCCTAGGCTTCATAGCCATATTCCTTCCCCTTACATCTCTCGCCCTATTCTCACCCAACCTCCTAGGAGACCCAGAAAACTTCACACCTGCAAACCCATTAGTAACCCCTCCCCACATCAAACCTGAATGGTATTTCCTATTCGCATACGCCATCCTACGATCTATCCCCAACAAACTAGGAGGAGTACTCGCCCTCGCTGCATCCATCCTCATCCTATTTTTAATCCCTTTTCTACACAAATCAAAGCAACGAACAATAACCTTCCGGCCCCTCTCTCAACTGATATTTTGAGCCCTAGTTGCCAACCTTCTAATCCTCACATGAGTAGGTGGCCAACCAGTTGAACACCCATTCATTATCATCGGCCAACTAGCTTCAATCACCTACTTTACTACCCTCCTAGTTCTATTCCCAATCGTCAGCACCCTAGAGAACAAAATACTTAACCTCTAA
choco_MBMGMS1837_PanamaPAN              ??????ATCCCTTCTTGGCATCTGCCTTATAACCCAAATCATCACCGGCCTACTAATAGCAATGCACTACACAGCAGACACTACCTTGGCCTTCACATCCGTTGCTCACACTTGCCGAAATGTCCAATTCGGATGGCTCATCCGAAACTTACACGCAAACGGAGCCTCCCTATTTTTCATCTGCATCTACCTTCACATCGGACGAGGACTCTACTACGGCTCCTACCTATACAAAGAAACCTGAAATACAGGTGTAATTCTACTACTAACCCTAATAGCAACAGCCTTCGTAGGCTATGTCCTCCCCTGAGGACAAATATCATTCTGAGGAGCAACCGTCATCACTAATTTATTTTCAGCAATCCCCTACATCGGACAAACACTTGTAGAATGGGCTTGAGGAGGTTTCTCAGTCGATAATCCTACCTTAACACGATTTTTCGCCCTCCACTTTCTACTCCCTTTTGTCATCGCAGGTCTTACATTCATCCACTTAACTTTCTTACACGAAACTGGATCAAACAACCCCCTAGGCATCTCATCAAACTGTGATAAAATTCCATTCCACCCCTACTTTTCCTCAAAAGACATCCTAGGCTTCATAGCCATATTCCTTCCCCTTACATCTCTCGCCCTATTCTCACCCAACCTCCTAGGAGACCCAGAAAACTTCACACCTGCAAACCCATTAGTAACCCCTCCCCACATCAAACCTGAATGGTACTTCCTATTCGCATACGCCATCCTACGATCTATCCCCAACAAACTAGGAGGAGTACTCGCCCTCGCTGCATCCATCCTCATCCTATTTTTAATCCCTTTTCTACACAAATCAAAGCAACGAACAATAACCTTCCGGCCCCTTTCTCAACTGATATTTTGAGCCCTAGTTGCCAACCTTCTAATCCTCACATGAGTAGGTGGCCAACCAGTTGAACACCCATTCATTATCATCGGCCAACTAGCTTCAATCACCTACTTTACTACCCTCCTAGTTCTATTCCCAATCGTCAGCACCCTAGAGAACAAAATACTTAACCTCTAA
choco_MBMGMS965_PanamaPAN               ??????ATCCCTTCTTGGCATCTGCCTTATAACCCAAATCATCACCGGCCTACTAATAGCAATGCACTACACAGCAGACACTACCTTGGCCTTCACATCCGTTGCTCACACTTGCCGAAATGTCCAATTCGGATGGCTCATCCGAAACTTACACGCAAACGGAGCCTCCCTATTTTTCATCTGCATCTACCTTCACATCGGACGAGGACTCTACTACGGCTCCTACCTATACAAAGAAACCTGAAATACAGGTGTAATTCTACTACTAACCCTAATAGCAACAGCCTTCGTAGGCTATGTCCTCCCCTGAGGACAAATATCATTCTGAGGAGCAACCGTCATCACTAATTTATTTTCAGCAATCCCCTACATCGGACAAACACTTGTAGAATGGGCTTGAGGAGGTTTCTCAGTCGATAATCCTACCTTAACACGATTTTTCGCCCTCCACTTTCTACTCCCTTTTGTCATCGCAGGCCTTACATTCATCCACTTAACTTTCTTACACGAGACTGGATCAAACAACCCCCTAGGCATCTCATCAAACTGTGATAAAATTCCATTCCACCCCTACTTTTCCTCAAAAGACATCCTAGGCTTCATAGCCATATTCCTTGCCCTTACATCTCTCGCCCTATTCTCACCCAACCTCCTAGGAGACCCAGAAAACTTCACACCTGCAAACCCATTAGTAACCCCTCCCCACATCAAACCTGAATGGTACTTCCTATTCGCATACGCCATCCTACGATCTATCCCCAACAAACTAGGAGGAGTACTCGCCCTCGCTGCATCCATCCTCATCCTATTTTTAATCCCTTTTCTACACAAATCAAAGCAACGAACAATAACCTTCCGGCCCCTCTCTCAACTGATATTTTGAGCCCTAATTGCCAACCTTCTAATCCTCACATGAGTAGGTGGCCAACCAGTTGAACACCCATTCATTATCATCGGCCAACTAGCTTCAATCACCTACTTTACTACCCTCCTAATTCTATTCCCAATCGTCAGCACCCTAGAGAACAAAATACTTAACCTCTAA
choco_MBMGMS982_PanamaPAN               ??????ATCCCTTCTTGGCATCTGCCTTATAACCCAAATCATCACCGGCCTACTAATAGCAATGCACTACACAGCAGACACTACCTTGGCCTTCACATCCGTTGCTCACACTTGCCGAAATGTCCAATTCGGATGGCTCATCCGAAACTTACACGCAAACGGAGCCTCCCTATTTTTCATCTGCATCTACCTTCACATCGGACGAGGACTCTACTACGGCTCCTACCTATACAAAGAAACCTGAAATACAGGTGTAATTCTACTACTAACCCTAATAGCAACAGCCTTCGTAGGCTATGTCCTCCCCTGAGGACAAATATCATTCTGAGGAGCAACCGTCATCACTAATTTATTTTCAGCAATCCCCTACATCGGACAAACACTTGTAGAATGGGCTTGAGGAGGTTTCTCAGTCGATAATCCTACCTTAACACGATTTTTCGCCCTCCACTTTCTACTCCCTTTTGTCATCGCAGGCCTTACATTCATCCACTTAACTTTCTTACACGAGACTGGATCAAACAACCCCCTAGGCATCTCATCAAACTGTGATAAAATTCCATTCCACCCCTACTTTTCCTCAAAAGACATCCTAGGCTTCATAGCCATATTCCTTGCCCTTACATCTCTCGCCCTATTCTCACCCAACCTCCTAGGAGACCCAGAAAACTTCACACCTGCAAACCCATTAGTAACCCCTCCCCACATCAAACCTGAATGGTACTTCCTATTCGCATACGCCATCCTACGATCTATCCCCAACAAACTAGGAGGAGTACTCGCCCTCGCTGCATCCATCCTCATCCTATTTTTAATCCCTTTTCTACACAAATCAAAGCAACGAACAATAACCTTCCGGCCCCTCTCTCAACTGATATTTTGAGCCCTAGTTGCCAACCTTCTAATCCTCACATGAGTAGGTGGCCAACCAGTTGAACACCCATTCATTATCATCGGCCAACTAGCTTCAATCACCTACTTTACTACCCTCCTAATTCTATTCCCAATCGTCAGCACCCTAGAGAACAAAATACTTAACCTCTAA
choco_MBMJK0695_PanamaPAN               ??????ATCCCTTCTTGGCATCTGCCTTATAACCCAAATCATCACCGGCCTACTAATAGCAATGCACTACACAGCAGACACTACCTTGGCCTTCACATCCGTTGCTCACACTTGCCGAAATGTCCAATTCGGATGGCTCATCCGAAACTTACACGCAAACGGAGCCTCCCTATTTTTCATCTGCATCTACCTTCACATCGGACGAGGACTCTACTACGGCTCCTACCTATACAAAGAAACCTGAAATACAGGTGTAATTCTACTACTAACCCTAATAGCAACAGCCTTCGTAGGCTATGTCCTCCCCTGAGGACAAATATCATTCTGAGGAGCAACCGTCATCACTAATTTATTTTCAGCAATCCCCTACATCGGACAAACACTTGTAGAATGGGCTTGAGGAGGTTTCTCAGTCGATAATCCTACCTTAACACGATTTTTCGCCCTCCACTTTCTACTCCCTTTTGTCATCGCAGGCCTTACATTCATCCACTTAACTTTCTTACACGAGACTGGATCAAACAACCCCCTAGGCATCTCATCAAACTGTGATAAAATTCCATTCCACCCCTACTTTTCCTCAAAAGACATCCTAGGCTTCATAGCCATATTCCTTGCCCTTACATCTCTCGCCCTATTCTCACCCAACCTCCTAGGAGACCCAGAAAACTTCACACCTGCAAACCCATTAGTAACCCCTCCCCACATCAAACCTGAATGGTACTTCCTATTCGCATACGCCATCCTACGATCTATCCCCAACAAACTAGGAGGAGTACTCGCCCTCGCTGCATCCATCCTCATCCTATTTTTAATCCCTTTTCTACACAAATCAAAGCAACGAACAATAACCTTCCGGCCCCTCTCTCAACTGATATTTTGAGCCCTAGTTGCCAACCTTCTAATCCTCACATGAGTAGGTGGCCAACCAGTTGAACACCCATTCATTATCATCGGCCAACTAGCTTCAATCACCTACTTTACTACCCTCCTAATTCTATTCCCAATCGTCAGCACCCTAGAGAACAAAATACTTAACCTCTAA
belem_MLV162_ParaBRA                    ????????????????????????????????????????ATCACCGGCCTACTAATAGCAATGCAGTACACAGCAGACACCACCTTGGCCTTCACATCCGTTGCTTACACTTGCCGAAATGTCCAATTCGGATGGCTCATCCGAAACTTACACGCAAACGGAGCCTCCCTATTTTTCATCTGCATCTACCTTCACATCGGACGAGGACTCTACTACGGCTCCTACCTATACAAAAAAACCTGAAATACAGGTGTAATTCTACTACTAACCCTAATAGCAACAGCCTTCGTAGGCTATGTCCTCCCCTGAGGACAAATATCATTCTGAGGAGCAACCGTCATCACTAATTTATTTTCAGCAATCCCCTACATCGGACAAACACTTGTAGAATGGGCTTGAGGAGGTTTCTCAGTCGATAATCCTACCTTAACACGATTTTTCGCTCTCCACTTTCTACTCCCTTTTGTCATCGCAGGCCTTACATTCATCCACTTAACTTTCTTACACGAAACTGGATCAAACAATCCCCTAGGCATTTCATCAAACTGTGATAAAATCCCATTCCACCCCTACTTTTCCTCAAAAGACATCCTAGGCTTCATAGCCATATTCCTTCCCCTTATATCTCTCGCCCTATTCTCACCCAACCTCCTAGGAGACCCAGAAAACTTCACACCTGCAAACCCATTAGTAACCCCTCCCCACATCAAACCTGAATGGTACTTCCTATTCGCATACGCCATCCTACGATCTATCCCCAACAAACTAGGAGGAGTCCTCGCCCTCGCCGCCTCCATCCTCATCCTATTTTTAATCCCTTTTCTACACAAATCAAAGCAACGAACAATAACCTTCCGGCCCCTCTCTCAACTGATATTTTGAACCCTAGTTGCCAACCTTCTAATCCTCACATGAGTAGGTGGCCAACCAGTTGAACACCCATTCATTATCATCGGCCAACTAGCTTCAATCACCTACTTCACTACCCTCCTAGTTCTATTCCCAATCGTCAGCACCCTAGAGAACAAAATACTTAACCT????
belem_MLV163_ParaBRA                    ????????????????????????????????????????ATCACCGGCCTACTAATAGCAATGCAGTACACAGCAGACACCACCTTGGCCTTCACATCCGTTGCTTACACTTGCCGAAATGTCCAATTCGGATGGCTCATCCGAAACTTACACGCAAACGGAGCCTCCCTATTTTTCATCTGCATCTACCTTCACATCGGACGAGGACTCTACTACGGCTCCTACCTATACAAAGAAACCTGAAATACAGGTGTAATTCTACTACTAACCCTAATAGCAACAGCCTTCGTAGGCTATGTCCTCCCCTGAGGACAAATATCATTCTGAGGAGCAACCGTCATCACTAATTTATTTTCAGCAATCCCCTACATCGGACAAACACTTGTAGAATGGGCTTGAGGAGGTTTCTCAGTCGATAATCCTACCTTAACACGATTTTTCGCCCTCCACTTTCTACTCCCTTTTGTCATCGCAGGCCTTACATTCATCCACTTAACTTTCTTACACGAAACTGGATCAAACAATCCCCTAGGCATTTCATCAAACTGTGATAAAATCCCATTCCACCCCTACTTTTCCTCAAAAGACATCCTAGGCTTCATAGCCATATTCCTTCCCCTTATATCTCTCGCCCTATTCTCACCCAACCTCCTAGGAGACCCAGAAAACTTCACACCTGCAAACCCATTAGTAACCCCTCCCCACATCAAACCTGAATGGTACTTCCTATTCGCATACGCCATCCTACGATCTATCCCCAACAAACTAGGAGGAGTCCTCGCCCTCGCCGCCTCCATCCTCATCCTATTTTTAATCCCTTTTCTACACAAATCAAAGCAACGAACAATAACCTTCCGGCCCCTCTCTCAACTGATATTTTGAACCCTAGTTGCCAACCTTCTAATCCTCACATGAGTAGGTGGCCAACCAGTTGAACACCCATTCATTATCATCGGCCAACTAGCTTCAATCACCTACTTCACTACCCTCCTAGTTCTATTCCCAATCGTCAGCACCCTAGAGAACAAAATACTTAACCTCTAA
guiana_MPDS0028_RoraimaBRA              ????????????????????????????????????????ATCACCGGCCTACTAATAGCAATGCACTACACAGCAGACACCACCTTGGCCTTCACATCCGTTGCTTACACTTGCCGAAATGTCCAATTTGGATGGCTCATCCGAAACTTACACGCAAACGGAGCCTCCCTATTTTTCATCTGCATCTACCTTCACATCGGACGAGGACTCTACTACGGCTCCTACCTATACAAAGAAACCTGAAATACAGGTGTAATTCTACTACTAACCCTAATAGCAACAGCCTTCGTAGGCTATGTCCTCCCCTGAGGACAAATATCATTCTGAGGAGCAACCGTCATCACTAATTTATTTTCAGCAATCCCCTACATCGGACAAACACTTGTAGAATGGGCTTGAGGAGGTTTCTCAGTCGATAATCCTACCTTAACACGATTTTTCGCCCTCCACTTTCTACTCCCTTTTGTCATCGCAGGCCTTACATTCATCCACTTAACTTTCTTACACGAAACTGGATCAAACAATCCCCTAGGCATCTCATCAAACTGTGATAAAATCCCATTCCACCCCTACTTTTCCTCAAAAGACATCCTAGGCTTCATAGCCATGTTCCTTCCCCTTATATCTCTCGCCCTATTCTCACCCAACCTCCTAGGAGACCCAGAAAACTTCACACCTGCAAACCCATTAGTAACCCCTCCCCACATCAAACCTGAATGGTACTTCCTATTCGCATACGCCATCCTACGATCTATCCCCAACAAACTAGGAGGAGTACTCGCCCTCGCCGCCTCCATCCTCATCCTATTTTTAATCCCTTTTCTACACAAATCAAAGCAACGAACAATAACCTTCCGGCCCCTCTCTCAACTGATATTCTGAACCCTAGTTGCCAACCTTCTAATCCTCACATGAGTAGGCGGCCAACCAGTTGAACACCCATTCATTATCATCGGCCAACTAGCTTCAATCACCTACTTCACTACCCTCCTAGTTCTATTCCCAATCGTCAGCACCCTAGAGAACAAAATACTTAACCTCTAA
guiana_MPDS0103_RoraimaBRA              ????????????????????????????????????????ATCACCGGCCTACTAATAGCAATGCACTACACAGCAGACACCACCTTGGCCTTCACATCCGTTGCTTACACTTGCCGAAATGTCCAATTTGGATGGCTCATCCGAAACTTACACGCAAACGGAGCCTCCCTATTTTTCATCTGCATCTACCTTCACATCGGACGAGGACTCTACTACGGCTCCTACCTATACAAAGAAACCTGAAATACAGGTGTAATTCTACTACTAACCCTAATAGCAACAGCCTTCGTAGGCTATGTCCTCCCCTGAGGACAAATATCATTCTGAGGAGCAACCGTCATCACTAATTTATTTTCAGCAATCCCCTACATCGGACAAACACTTGTAGAATGGGCTTGAGGAGGTTTCTCAGTCGATAATCCTACCTTAACACGATTTTTCGCCCTCCACTTTCTACTCCCTTTTGTCATCGCAGGCCTTACATTCATCCACTTAACTTTCTTACACGAAACTGGATCAAACAATCCCCTAGGCATCTCATCAAACTGTGATAAAATCCCATTCCACCCCTACTTTTCCTCAAAAGACATCCTAGGCTTCATAGCCATGTTCCTTCCCCTTATATCTCTCGCCCTATTCTCACCCAACCTCCTAGGAGACCCAGAAAACTTCACACCTGCAAACCCATTAGTAACCCCTCCCCACATCAAACCTGAATGGTACTTCCTATTCGCATACGCCATCCTACGATCTATCCCCAACAAACTAGGAGGAGTACTCGCCCTCGCCGCCTCCATCCTCATCCTATTTTTAATCCCTTTTCTACACAAATCAAAGCAACGAACAATAACCTTCCGGCCCCTCTCTCAACTGATATTCTGAACCCTAGTTGCCAACCTTCTAATCCTCACATGAGTAGGCGGCCAACCAGTTGAACACCCATTCATTATCATCGGCCAACTAGCTTCAATCACCTACTTCACTACCCTCCTAGTTCTATTCCCAATCGTCAGCACCCTAGAGAACAAAATACTTAACCTCTAA
guiana_MPDS0104_RoraimaBRA              ????????????????????????????????????????ATCACCGGCCTACTAATAGCAATGCACTACACAGCAGACACCACCTTGGCCTTCACATCCGTTGCTTACACTTGCCGAAATGTCCAATTTGGATGGCTCATCCGAAACTTACACGCAAACGGAGCCTCCCTATTTTTCATCTGCATCTACCTTCACATCGGACGAGGACTCTACTACGGCTCCTACCTATACAAAGAAACCTGAAATACAGGTGTAATTCTACTACTAACCCTAATAGCAACAGCCTTCGTAGGCTATGTCCTCCCCTGAGGACAAATATCATTCTGAGGAGCAACCGTCATCACTAATTTATTTTCAGCAATCCCCTACATCGGACAAACACTTGTAGAATGGGCTTGAGGAGGTTTCTCAGTCGATAATCCTACCTTAACACGATTTTTCGCCCTCCACTTTCTACTCCCTTTTGTCATCGCAGGCCTTACATTCATCCACTTAACTTTCTTACACGAAACTGGATCAAACAATCCCCTAGGCATCTCATCAAACTGTGATAAAATCCCATTCCACCCCTACTTTTCCTCAAAAGACATCCTAGGCTTCATAGCCATGTTCCTTCCCCTTATATCTCTCGCCCTATTCTCACCCAACCTCCTAGGAGACCCAGAAAACTTCACACCTGCAAACCCATTAGTAACCCCTCCCCACATCAAACCTGAATGGTACTTCCTATTCGCATACGCCATCCTACGATCTATCCCCAACAAACTAGGAGGAGTACTCGCCCTCGCCGCCTCCATCCTCATCCTATTTTTAATCCCTTTTCTACACAAATCAAAGCAACGAACAATAACCTTCCGGCCCCTCTCTCAACTGATATTTTGAACCCTAGTTGCCAACCTTCTAATCCTCACATGAGTAGGTGGCCAACCAGTTGAACACCCATTCATTATCATCGGCCAACTAGCTTCAATCACCTACTTCACTACCCTCCTAGTTCTATTCCCAATCGTCAGCACCCTAGAGAACAAAATACTTAACCTCTAA
guiana_MPDS0138_RoraimaBRA              ??????????????????????????????????????TCATCACCGGCCTACTAATAGCAATGCACTACACAGCAGACACCACCTTGGCCTTCACATCCGTTGCTTACACTTGCCGAAATGTCCAATTTGGATGGCTCATCCGAAACTTACACGCAAACGGAGCCTCCCTATTTTTCATCTGCATCTACCTTCACATCGGACGAGGACTCTACTACGGCTCCTACCTATACAAAGAAACCTGAAATACAGGTGTAATTCTACTACTAACCCTAATAGCAACAGCCTTCGTAGGCTATGTCCTCCCCTGAGGACAAATATCATTCTGAGGAGCAACCGTCATCACTAATTTATTTTCAGCAATCCCCTACATCGGACAAACACTTGTAGAATGGGCTTGAGGAGGTTTCTCAGTCGATAATCCTACCTTAACACGATTTTTCGCCCTCCACTTTCTACTCCCTTTTGTCATCGCAGGCCTTACATTCATCCACTTAACTTTCTTACACGAAACTGGATCAAACAATCCCCTAGGCATCTCATCAAACTGTGATAAAATCCCATTCCACCCCTACTTTTCCTCAAAAGACATCCTAGGCTTCATAGCCATGTTCCTTCCCCTTATATCTCTCGCCCTATTCTCACCCAACCTCCTAGGAGACCCAGAAAACTTCACACCTGCAAACCCATTAGTAACCCCTCCCCACATCAAACCTGAATGGTACTTCCTATTCGCATACGCCATCCTACGATCTATCCCCAACAAACTAGGAGGAGTACTCGCCCTCGCCGCCTCCATCCTCATCCTATTTTTAATCCCTTTTCTACACAAATCAAAGCAACGAACAATAACCTTCCGGCCCCTCTCTCAACTGATATTTTGAACCCTAGTTGCCAACCTTCTAATCCTCACATGAGTAGGTGGCCAACCAGTTGAACACCCATTCATTATCATCGGCCAACTAGCTTCAATCACCTACTTCACTACCCTCCTAGTTCTATTCCCAATCGTCAGCACCCTAGAGAACAAAATACTTAACCTCTAA
guiana_MPDS0146_RoraimaBRA              ????????????????????????????????????????ATCACCGGCCTACTAATAGCAATGCACTACACAGCAGACACCACCTTGGCCTTCACATCCGTTGCTTACACTTGCCGAAATGTCCAATTTGGATGGCTCATCCGAAACTTACACGCAAACGGAGCCTCCCTATTTTTCATCTGCATCTACCTTCACATCGGACGAGGACTCTACTACGGCTCCTACCTATACAAAGAAACCTGAAATACAGGTGTAATTCTACTACTAACCCTAATAGCAACAGCCTTCGTAGGCTATGTCCTCCCCTGAGGACAAATATCATTCTGAGGAGCAACCGTCATCACTAATTTATTTTCAGCAATCCCCTACATCGGACAAACACTTGTAGAATGGGCTTGAGGAGGTTTCTCAGTCGATAATCCTACCTTAACACGATTTTTCGCCCTCCACTTTCTACTCCCTTTTGTCATCGCAGGCCTTACATTCATCCACTTAACTTTCTTACACGAAACTGGATCAAACAATCCCCTAGGCATCTCATCAAACTGTGATAAAATCCCATTCCACCCCTACTTTTCCTCAAAAGACATCCTAGGCTTCATAGCCATGTTCCTTCCCCTTATATCTCTCGCCCTATTCTCACCCAACCTCCTAGGAGACCCAGAAAACTTCACACCTGCAAACCCATTAGTAACCCCTCCCCACATCAAACCTGAATGGTACTTCCTATTCGCATACGCCATCCTACGATCTATCCCCAACAAACTAGGAGGAGTACTCGCCCTCGCCGCCTCCATCCTCATCCTATTTTTAATCCCTTTTCTACACAAATCAAAGCAACGAACAATAACCTTCCGGCCCCTCTCTCAACTGATATTTTGAACCCTAGTTGCCAACCTTCTAATCCTCACATGAGTAGGTGGCCAACCAGTTGAACACCCATTCATTATCATCGGCCAACTAGCTTCAATCACCTACTTCACTACCCTCCTAGTTCTATTCCCAATCGTCAGCACCCTAGAGAACAAAATACTTAACCT????
rondonia_MPDS639_AmazonasBRA            ????????????????????????????????????????ATCACCGGCCTACTAATAGCAATGCACTACACAGCAGACACCACCTTGGCCTTCACATCCGTTGCTTACACTTGCCGAAATGTCCAATTCGGATGGCTCATCCGAAACTTACACGCAAACGGAGCCTCCCTATTTTTCATCTGCATCTACCTTCACATCGGACGAGGACTCTACTACGGCTCCTACCTATACAAAGAAACCTGAAATACAGGTGTAATTCTACTACTAACCCTAATAGCAACAGCCTTCGTAGGCTATGTCCTCCCCTGAGGACAAATATCATTCTGAGGAGCAACCGTCATCACTAATTTATTTTCAGCAATCCCCTACATCGGACAAACACTTGTAGAATGGGCTTGAGGAGGTTTCTCAGTCGATAATCCTACCTTAACACGATTTTTCGCCCTCCACTTTCTACTCCCTTTTGTCATCGCAGGCCTTACATTCATCCACTTAACTTTCTTACACGAAACTGGATCAAACAATCCCCTAGGCATCTCATCAAACTGTGATAAAATCCCATTCCACCCCTACTTTTCCTCAAAAGACATCCTAGGCTTCATAGCCATATTCCTTCCCCTTATATCTCTCGCCCTATTCTCACCCAACCTCCTAGGAGACCCAGAAAACTTCACACCTGCAAACCCATTAGTAACCCCTCCCCACATCAAACCTGAATGGTACTTCCTATTCGCATACGCCATCCTACGATCTATCCCCAACAAACTAGGAGGAGTACTCGCCCTCGCCGCCTCCATCCTCATCCTATTTTTAATTCCGTTTCTACACAAATCAAAGCAACGAACAATAACCTTCCGGCCCCTCTCTCAACTGATATTTTGAACCCTAGTTGCCAACCTTCTAATCCTCACATGAGTAGGTGGCCAACCAGTTGAACACCCATTCATTATCATCGGCCAACTAGCTTCAATCACCTACTTCACTACCCTCCTAGTTCTATTCCCAATCGTCAGCACCCTAGAGAACAAAATACTTAACCTCTAA
rondonia_MPDS640_AmazonasBRA            ????????????????????????????????????????ATCACCGGCCTACTAATAGCAATGCACTACACAGCAGACACCACCTTAGCCTTCACATCCGTTGCTTACACTTGCCGAAATGTCCAATTCGGATGGCTCATCCGAAACTTACACGCAAACGGAGCCTCCCTATTTTTCATCTGCATCTACCTTCACATCGGACGAGGACTCTACTACGGCTCCTACCTATACAAAGAAACCTGAAATACAGGTGTAATTCTACTACTAACCCTAATAGCAACAGCCTTCGTAGGCTATGTCCTCCCCTGAGGACAAATATCATTCTGAGGAGCAACCGTCATCACTAATTTATTTTCAGCAATCCCCTACATCGGACAAACACTTGTAGAATGGGCTTGAGGAGGTTTCTCAGTCGATAATCCTACCTTAACACGATTTTTCGCCCTCCACTTTCTACTCCCTTTTGTCATCGCAGGCCTTACATTCATCCACTTAACTTTCTTACACGAAACTGGATCAAACAATCCCCTAGGCATCTCATCAAACTGTGATAAAATCCCATTCCACCCCTACTTTTCCTCAAAAGACATCCTAGGCTTCATAGCCATATTCCTTCCCCTTATATCTCTCGCCCTATTCTCACCCAACCTCCTAGGAGACCCAGAAAACTTCACACCTGCAAACCCATTAGTAACCCCTCCCCACATCAAACCTGAATGGTACTTCCTATTCGCATACGCCATCCTACGATCTATCCCCAACAAACTAGGAGGAGTACTCGCCCTCGCCGCCTCCATCCTCATCCTATTTTTAATTCCGTTTCTACACAAATCAAAGCAACGAACAATAACCTTCCGACCCCTCTCTCAACTGATATTTTGAACCCTAGTTGCCAACCTCCTAATCCTCACATGAGTAGGTGGCCAACCAGTTGAACACCCATTCATTATCATCGGCCAACTAGCTTCAATCACCTACTTCACTACCCTCCTAGTTCTATTCCCAATCGTCAGCACCCTAGAGAACAAAATACTTAACCTC???
rondonia_MPDS641_AmazonasBRA            ????????????????????????????????????????ATCACCGGCCTACTAATAGCAATGCACTACACAGCAGACACCACCTTGGCCTTCACATCCGTTGCTTACACTTGCCGAAATGTCCAATTCGGATGGCTCATCCGAAACTTACACGCAAACGGAGCCTCCCTATTTTTCATCTGCATCTACCTTCACATCGGACGAGGACTCTACTACGGCTCCTACCTATACAAAGAAACCTGAAATACAGGTGTAATTCTACTACTAACCCTAATAGCAACAGCCTTCGTAGGCTATGTCCTCCCCTGAGGACAAATATCATTCTGAGGAGCAACCGTCATCACTAATTTATTTTCAGCAATCCCCTACATCGGACAAACACTTGTAGAATGGGCTTGAGGCGGTTTCTCAGTCGATAATCCTACCTTAACACGATTTTTCGCCCTCCACTTTCTACTCCCTTTTGTCATCGCAGGCCTTACATTCATCCACTTAACTTTCTTACACGAAACTGGATCAAACAATCCCCTAGGCATCTCATCAAACTGTGATAAAATCCCATTCCACCCCTACTTTTCCTCAAAAGACATCCTAGGCTTCATAGCCATATTCCTTCCCCTTATATCTCTCGCCCTATTCTCACCCAACCTCCTAGGAGACCCAGAAAACTTCACACCTGCAAACCCATTAGTAACCCCTCCCCACATCAAACCTGAATGGTACTTCCTATTCGCATACGCCATCCTACGATCTATCCCCAACAAACTAGGAGGAGTACTCGCCCTCGCCGCCTCCATCCTCATCCTATTTTTAATTCCGTTTCTACACAAATCAAAGCAACGAACAATAACCTTCCGGCCCCTCTCTCAACTGATATTTTGAACCCTAGTTGCCAACCTTCTAATCCTCACATGAGTAGGTGGCCAACCAGTTGAACACCCATTCATTATCATCGGCCAACTAGCTTCAATCACCTACTTCACTACCCTCCTAGTTCTATTCCCAATCGTCAGCACCCTAGAGAACAAAATACTTAACCTCTAA
rondonia_MPDS642_AmazonasBRA            ????????????????????????????????????????ATCACCGGCCTACTAATAGCAATGCACTACACAGCAGACACCACCTTGGCCTTCACATCCGTTGCTTACACTTGCCGAAATGTCCAATTCGGATGGCTCATCCGAAACTTACACGCAAACGGAGCCTCCCTATTTTTCATCTGCATCTACCTTCACATCGGACGAGGACTCTACTACGGCTCCTACCTATACAAAGAAACCTGAAATACAGGTGTAATTCTACTACTAACCCTAATAGCAACAGCCTTCGTAGGCTATGTCCTCCCCTGAGGACAAATATCATTCTGAGGAGCAACCGTCATCACTAATTTATTTTCAGCAATCCCCTACATCGGACAAACACTTGTAGAATGGGCTTGAGGAGGTTTCTCAGTCGATAATCCTACCTTAACACGATTTTTCGCCCTCCACTTTCTACTCCCTTTTGTCATCGCAGGCCTTACATTCATCCACTTAACTTTCTTACACGAAACTGGATCAAACAATCCCCTAGGCATCTCATCAAACTGTGATAAAATCCCATTCCACCCCTACTTTTCCTCAAAAGACATCCTAGGCTTCATAGCCATATTCCTTCCCCTTATATCTCTCGCCCTATTCTCACCCAACCTCCTAGGAGACCCAGAAAACTTCACACCTGCAAACCCATTAGTAACCCCTCCCCACATCAAACCTGAATGGTACTTCCTATTCGCATACGCCATCCTACGATCTATCCCCAACAAACTAGGAGGAGTACTCGCCCTCGCCGCCTCCATCCTCATCCTATTTTTAATTCCGTTTCTACACAAATCAAAGCAACGAACAATAACCTTCCGGCCCCTCTCTCAACTGATATTTTGAACCCTAGTTGCCAACCTTCTAATCCTCACATGAGTAGGTGGCCAACCAGTTGAACACCCATTCATTATCATCGGCCAACTAGCTTCAATCACCTACTTCACTACCCTCCTAGTTCTATTCCCAATCGTCAGCACCCTAGAGAACAAAATACTTAACCTCTAA
tapajos_MT002_MatoGrossoBRA             ????????????????????????????????????????ATCACCGGCCTACTAATAGCAATGCACTACACAGCAGACACCACCTTGGCCTTCACATCCGTTGCTTACACTTGCCGAAATGTCCAATTCGGATGGCTCATCCGAAACTTACACGCAAACGGAGCCTCCCTATTTTTCATCTGCATCTACCTTCACATCGGACGAGGACTCTACTACGGCTCCTACCTATACAAAGAAACCTGAAATACAGGTGTAATTCTACTACTAACCCTAATAGCAACAGCCTTCGTAGGCTATGTCCTCCCCTGAGGACAAATATCATTCTGAGGAGCAACCGTCATCACTAATTTATTTTCAGCAATCCCCTACATCGGACAAACACTTGTAGAATGGGCTTGAGGAGGTTTCTCAGTCGATAATCCTACCTTAACACGATTTTTCGCCCTCCACTTTCTACTCCCTTTTGTCATCGCAGGCCTTACATTCATCCACTTAACTTTCTTACACGAAACTGGATCAAACAATCCCCTAGGCATCTCATCAAACTGTGATAAAATCCCATTCCACCCCTACTTTTCCTCAAAAGACATCCTAGGCTTCATAGCCATATTCCTTCCCCTTATATCTCTCGCCCTATTCTCACCCAACCTCCTAGGAGACCCAGAAAACTTCACACCTGCAAACCCATTAGTAACCCCTCCCCACATCAAACCTGAATGGTACTTCCTATTCGCATACGCCATCCTACGATCTATCCCCAACAAACTAGGAGGAGTACTCGCCCTCGCCGCCTCCATCCTCATCCTATTTTTAATTCCGTTTCTACACAAATCAAAGCAACGAACAATAACCTTCCGGCCCCTCTCTCAACTGATATTTTGAACCCTAGTTGCCAACCTTCTAATCCTCACATGAGTAGGTGGCCAACCAGTTGAACACCCATTCATTATCATCGGCCAACTAGCTTCAATCACCTACTTCACTACCCTCCTAGTTCTATTCCCAATCGTCAGCACCCTAGAGAACAAAATACTTAACCTCTAA
tapajos_PIME132_MattoGrossoBRA          ??????????????????????????????????????TCATCACCGGCCTACTAATAGCAATGCACTACACAGCAGACACCACCTTGGCCTTCACATCCGTTGCTTACACTTGCCGAAATGTCCAATTCGGATGGCTCATCCGAAACTTACACGCAAACGGAGCCTCCCTATTTTTCATCTGCATCTACCTTCACATCGGACGAGGACTCTACTACGGCTCCTACCTATACAAAGAAACCTGAAATACAGGTGTAATTCTACTACTAACCCTAATAGCAACAGCCTTCGTAGGCTATGTCCTCCCCTGAGGACAAATATCATTCTGAGGAGCAACCGTCATCACTAATTTATTTTCAGCAATCCCCTACATCGGACAAACACTTGTAGAATGGGCTTGAGGAGGTTTCTCAGTCGATAATCCTACCCTAACACGATTTTTCGCCCTCCACTTTCTACTCCCTTTTGTCATCGCAGGCCTTACATTCATCCACTTAACTTTCTTACACGAAACTGGATCAAACAATCCCCTAGGCATCTCATCAAACTGTGATAAAATCCCATTCCACCCCTACTTTTCCTCAAAAGACATCCTAGGCTTCATAGCCATATTCCTTCCCCTTATATCTCTCGCCCTATTCTCACCCAACCTCCTAGGAGACCCAGAAAACTTCACACCTGCAAACCCATTAGTAACCCCTCCCCACATCAAACCTGAATGGTACTTCCTATTCGCATACGCCATCCTACGATCTATCCCCAACAAACTAGGAGGAGTACTCGCCCTCGCCGCCTCCATCCTCATCCTATTTTTAATTCCGTTTCTACACAAATCAAAGCAACGAACAATAACCTTCCGGCCCCTCTCTCAACTGATATTTTGAACCCTAGTTGCCAACCTTCTAATCCTCACATGAGTAGGTGGCCAACCAGTTGAACACCCATTCATTATCATCGGCCAACTAGCTTCAATCACCTACTTCACTACCCTCCTAGTTCTATTCCCAATCGTCAGCACCCTAGAGAACAAAATACTTAACCTCTAA
tapajos_PIME133_ParaBRA                 ??????????????????????????????????????TCATCACCGGCCTACTAATAGCAATGCACTACACAGCAGACACCACCTTAGCCTTCACATCCGTTGCTTACACTTGCCGAAATGTCCAATTCGGATGGCTCATCCGAAACTTACACGCAAACGGAGCCTCCCTATTTTTCATCTGCATCTACCTTCACATCGGACGAGGACTCTACTACGGCTCCTACCTATACAAAGAAACCTGAAATACAGGTGTAATTCTACTACTAACCCTAATAGCAACAGCCTTCGTAGGTTATGTCCTCCCCTGAGGACAAATATCATTCTGAGGAGCAACCGTCATCACTAATTTATTTTCAGCAATCCCCTACATCGGACAAACACTTGTAGAATGGGCTTGAGGAGGTTTCTCAGTCGATAATCCTACCTTAACACGATTTTTCGCCCTCCACTTTCTACTCCCTTTTGTCATCGCAGGCCTTACATTCATCCACTTAACTTTCTTACACGAAACTGGATCAAACAATCCCCTAGGCATCTCATCAAACTGTGATAAAATCCCATTCCACCCCTACTTTTCCTCAAAAGACATCCTAGGCTTCATAGCCATATTCCTTCCCCTTATATCTCTCGCCCTATTCTCACCCAACCTCCTAGGAGACCCAGAAAACTTCACACCTGCAAACCCATTAGTAACCCCTCCCCACATCAAACCTGAATGGTACTTCCTATTCGCATACGCCATCCTACGATCTATCCCCAACAAACTAGGAGGAGTACTCGCCCTCGCCGCCTCCATCCTCATCCTATTTTTAATTCCGTTTCTACACAAATCAAAGCAACGAACAATAACCTTCCGGCCCCTCTCTCAACTGATATTTTGAACCCTAGTTGCCAACCTTCTAATCCTCACATGAGTAGGTGGCCAACCAGTTGAACACCCATTCATTATCATCGGCCAACTAGCTTCAATCACCTACTTCACTACCCTCCTAGTTCTATTCCCAATCGTCAGCACCCTAGAGAACAAAATACTTAACCTCTAA
inambari_PNSD022_AcreBRA                ????????????????????????????ATAACCCAAATCATCACTGGCCTATTAATAGCAATACACTACACAGCAGACACCACTTTAGCCTTCACATCCGTTGCCTACACCTGCCGAAACGTCCAATTCGGATGACTCATCCGAAACTTACACGCAAATGGAGCCTCCCTATTTTTCATCTGCATTTACCTCCATATTGGACGAGGACTCTACTACGGCTCCTACCTATACAAAGAAACCTGAAACACAGGTGTAATCCTCCTACTAACCTTAATAGCAACAGCCTTCGTAGGCTACGTACTCCCCTGAGGACAAATATCATTCTGAGGAGCAACCGTTATCACTAACCTATTCTCAGCAATCCCCTACATCGGACAAACACTTGTAGAATGGGCTTGAGGAGGTTTCTCAGTCGATAATCCTACCTTAACACGATTTTTCGCCCTCCACTTCCTACTCCCTTTTGCCATCGCAGGTCTTACATTCGTCCACTTAACTTTCTTACACGAAACTGGATCAAACAACCCATTGGGCATCTCATCAAACTGCGATAAAATTCCATTCCACCCTTACTTTTCCTCAAAAGATATCCTAGGCTTCATGGCTATACTCCTCCCTCTCATATCTCTCGCCCTATTCTCACCCAACCTCCTAGGAGACCCAGAAAACTTCACTCCCGCAAACCCACTGGTAACCCCTCCCCATATCAAACCTGAATGGTACTTCCTATTCGCATACGCCATCCTACGATCTATCCCCAATAAATTAGGAGGAGTACTCGCTCTCGCTGCCTCCATCCTCATCCTATTCTTAATCCCCTTTCTTCATAAATCAAAACAACGAACAATAATCTTCCGGCCCCTCTCTCAACTGATATTTTGAGCCCTAGTTGCCAACCTTCTAATCCTCACATGAGTAGGCGGCCAACCAGTTGAACACCCATTCATTATCATCGGCCAACTAGCTTCAATCACCTACTTCACTACCCTTCTAATTCTGTTCCCAATCGTCAGCACCCTAGAGAACAAAATACTTAACCTC???
inambari_PNSD178_AcreBRA                ????????????????????????????ATAACCCAAATCATCACTGGCCTATTAATAGCAATACACTACACAGCAGACACCACTTTAGCCTTCACATCCGTTGCCTACACCTGCCGAAACGTCCAATTCGGATGACTCATCCGAAACTTACACGCAAATGGAGCCTCCCTATTTTTCATCTGCATTTACCTCCATATTGGACGAGGACTCTACTACGGCTCCTACCTATACAAAGAAACCTGAAACACAGGTGTAATCCTCCTACTAACCTTAATAGCAACAGCCTTCGTAGGCTACGTACTCCCCTGAGGACAAATATCATTCTGAGGAGCAACCGTTATCACTAACTTATTCTCAGCAATCCCCTACATCGGACAAACACTTGTAGAATGGGCTTGAGGAGGTTTCTCAGTCGATAATCCTACCTTAACACGATTTTTCGCCCTCCACTTCCTACTCCCTTTTGCCATCGCAGGTCTTACATTCGTCCACTTAACTTTCTTACACGAAACTGGATCAAACAACCCCTTGGGCATCTCATCAAACTGCGATAAAATTCCATTCCACCCTTACTTTTCCTCAAAAGATATCCTAGGCTTCATGGCTATACTCCTCCCTCTCATATCTCTCGCCCTATTCTCACCCAACCTCCTAGGAGACCCAGAAAACTTCACTCCCGCAAACCCACTGGTAACCCCTCCCCATATCAAACCTGAATGGTACTTCCTATTCGCATACGCCATCCTACGATCTATCCCCAATAAATTAGGAGGAGTACTCGCTCTCGCTGCCTCCATCCTCATCCTATTCTTAATCCCCTTTCTTCATAAATCAAAACAACGAACAATAATCTTCCGGCCCCTCTCTCAACTGATATTTTGAGCCCTAGTTGCCAACCTTCTAATCCTCACATGAGTAGGCGGCCAACCAGTTGAACACCCATTCATTATCATCGGCCAACTAGCTTCAATCACCTACTTCACTACCCTTCTAATTCTGTTCCCAATCGTCAGCACCCTAGAGAACAAAATACTTAACCTCTAA
xingu_PPBIO232_ParaBRA                  ??????????????????????????????????????TCATCACCGGCCTACTAATAGCAATGCACTACACAGCAGACACCACCTTGGCCTTCACATCCGTTGCTTACACTTGCCGAAATGTCCAATTCGGATGGCTCATCCGAAACTTACACGCAAACGGAGCCTCCCTATTTTTCATCTGCATCTACCTTCACATCGGACGAGGACTCTACTACGGCTCCTACCTATACAAAGAAACCTGAAATACAGGTGTAATTCTACTACTAACCCTAATAGCAACAGCCTTCGTAGGCTATGTCCTCCCCTGAGGACAAATATCATTCTGAGGAGCAACCGTCATCACTAATTTATTTTCAGCAATCCCCTACATCGGACAAACACTTGTAGAATGGGCTTGAGGAGGTTTCTCAGTCGATAATCCTACCTTAACACGATTTTTCGCCCTCCACTTTCTACTCCCTTTTGTCATCGCAGGCCTTACATTCATCCACTTAACTTTCTTACACGAAACTGGATCAAACAATCCCCTAGGCATTTCATCAAACTGTGATAAAATCCCATTCCACCCCTACTTTTCCTCAAAAGACATCCTAGGCTTCATAGCCATATTCCTTCCCCTTATATCTCTCGCCCTATTCTCACCCAACCTCCTAGGAGACCCAGAAAACTTCACACCTGCAAACCCATTAGTAACCCCTCCCCACATCAAACCTGAATGGTACTTCCTATTCGCATACGCCATCCTACGATCTATCCCCAACAAACTAGGAGGAGTCCTCGCCCTCGCCGCCTCCATCCTCATCCTATTTTTAATCCCTTTTCTACACAAATCAAAGCAACGAACAATAACCTTCCGGCCCCTCTCTCAACTGATATTTTGAACCCTAGTTGCCAACCTTCTAATCCTCACATGAGTAGGTGGCCAACCAGTTGAACACCCATTCATTATCATCGGCCAACTAGCTTCAATCACCTACTTCACTACCCTCCTAGTTCTATTCCCAATCGTCAGCACCCTAGAGAACAAAATACTTAACCTCTAA
inambari_PUC184_AmazonasBRA             ?????????????????????????????TAACCCAAATCATCACTGGCCTATTAATAGCAATACACTACACAGCAGACACCACTTTAGCCTTCACATCCGTTGCCTACACCTGCCGAAACGTCCAATTCGGATGACTCATCCGAAACTTACACGCAAATGGAGCCTCCCTATTTTTCATCTGCATTTACCTCCATATTGGACGAGGACTCTACTACGGCTCCTACCTATACAAAGAAACCTGAAACACAGGTGTAATCCTCCTACTAACCTTAATAGCAACAGCCTTCGTAGGCTACGTACTCCCCTGAGGACAAATATCATTCTGAGGAGCAACCGTTATCACTAACCTATTCTCAGCAATCCCCTACATCGGACAAACACTTGTAGAATGGGCTTGAGGAGGTTTCTCAGTCGATAATCCTACCTTAACACGATTTTTCGCCCTCCACTTCCTACTCCCTTTTGCCATCGCAGGTCTTACATTCGTCCACTTAACTTTCTTACACGAAACTGGATCAAACAACCCATTGGGCATCTCATCAAACTGCGATAAAATTCCATTCCACCCTTACTTTTCCTCAAAAGATATCCTAGGCTTCATGGCTATACTCCTCCCTCTCATATCTCTCGCCCTATTCTCACCCAACCTCCTAGGAGACCCAGAAAACTTCACTCCCGCAAACCCACTGGTAACCCCTCCCCATATCAAACCTGAATGGTACTTCCTATTCGCATACGCCATCCTACGATCTATCCCCAATAAATTAGGAGGAGTACTCGCTCTCGCTGCCTCCATCCTCATCCTATTCTTAATCCCCTTTCTTCATAAATCAAAACAACGAACAATAATCTTCCGGCCCCTCTCTCAACTGATATTTTGAGCCCTAGTTGCCAACCTTCTAATCCTCACATGAGTAGGCGGCCAACCAGTTGAACACCCATTCATTATCATCGGCCAACTAGCTTCAATCACCTACTTCACTACCCTTCTAATTCTGTTCCCAATCGTCAGCACCCTAGAGAACAAAATACTTGACCTC???
inambari_PUC205_AmazonasBRA             ???????????????????????????TATAACCCAAATCATCACTGGCCTATTAATAGCAATACACTACACAGCAGACACCACTTTAGCCTTCACATCCGTTGCCTACACCTGCCGAAACGTCCAATTCGGATGACTCATCCGAAACTTACACGCAAATGGAGCCTCCCTATTTTTCATCTGCATCTACCTCCATATTGGACGAGGACTCTACTACGGCTCCTACCTATACAAAGAAACCTGAAACACAGGTGTAATCCTCCTACTAACCTTAATAGCAACAGCCTTCGTAGGCTACGTACTCCCCTGAGGACAAATATCATTCTGAGGAGCAACCGTTATCACTAACCTATTCTCAGCAATCCCCTACATCGGACAAACACTTGTAGAATGGGCTTGAGGAGGTTTCTCAGTCGATAATCCTACCTTAACACGATTTTTCGCCCTCCACTTCCTACTCCCTTTTGCCATCGCAGGTCTTACATTCGTCCACTTAACTTTCTTACACGAAACTGGATCAAACAACCCATTGGGCATCTCATCAAACTGCGATAAAATTCCATTCCACCCTTACTTTTCCTCAAAAGATATCCTAGGCTTCATGGCTATACTCCTCCCTCTCATATCTCTCGCCCTATTCTCACCCAACCTCCTAGGAGACCCAGAAAACTTCACTCCCGCAAACCCACTGGTAACCCCTCCCCATATCAAACCTGAATGGTACTTCCTATTCGCATACGCCATCCTACGATCTATCCCCAATAAATTAGGAGGAGTACTCGCTCTCGCTGCCTCCATCCTCATCCTATTCTTAATCCCCTTTCTTCATAAATCAAAACAACGAACAATAATCTTCCGGCCCCTCTCTCAACTGATATTTTGAGCCCTAGTTGCCAACCTTCTAATCCTCACATGAGTAGGCGGCCAACCAGTTGAACACCCATTCATTATCATCGGCCAACTAGCTTCAATCACCTACTTCACTACCCTTCTAATTCTGTTCCCAATCGTCAGCACCCTAGAGAACAAAATACTTAACCTCTAA
inambari_PUC212_AmazonasBRA             ???????????????????????????????????????CATCACTGGCCTATTAATAGCAATACACTACACAGCAGACACCACTTTAGCCTTCACATCCGTTGCCTACACCTGCCGAAACGTCCAATTCGGATGACTCATCCGAAACTTACACGCAAATGGAGCCTCCCTATTTTTCATCTGCATTTACCTCCATATTGGACGAGGACTCTACTACGGCTCCTACCTATACAAAGAAACCTGGAACACAGGTGTAATCCTCCTACTAACCTTAATAGCAACAGCCTTCGTAGGCTACGTACTCCCCTGAGGACAAATATCATTCTGAGGAGCAACCGTTATCACTAACCTATTCTCAGCAATCCCCTACATCGGACAAACACTTGTAGAATGGGCTTGAGGAGGTTTCTCAGTCGATAATCCTACCTTAACACGATTTTTCGCCCTCCACTTCCTACTCCCTTTTGCCATCGCAGGTCTCACATTCGTCCACTTAACTTTCTTACACGAAACTGGATCAAACAACCCATTGGGCATCTCATCAAACTGTGATAAAATTCCATTCCACCCTTACTTTTCCTCAAAAGATATCCTAGGCTTCATGGCTATACTCCTCCCTCTCATATCTCTCGCCCTATTCTCACCCAACCTCCTAGGAGACCCAGAAAACTTCACTCCCGCAAACCCACTGGTAACCCCTCCCCATATCAAACCTGAATGGTACTTCCTATTCGCATACGCCATCCTACGATCTATCCCCAATAAATTAGGAGGAGTACTCGCTCTCGCTGCCTCCATCCTCATCCTATTCTTAATCCCCTTTCTTCATAAATCAAAACAACGAACAATAATCTTCCGGCCCCTCTCTCAACTGATATTTTGAGCCCTAGTTGCCAACCTTCTAATCCTCACATGAGTAGGCGGCCAACCAGTTGAACACCCATTCATTATCATCGGCCAACTAGCTTCAATCACCTACTTCACTACCCTTCTAATTCTGTTCCCAATCGTCAGCACCCTAGAGAACAAAAT?????????????
tapajos_TM037_ParaBRA                   ??????????????????????????????AACCCAAATCATCACCGGCCTACTAATAGCAATGCACTACACAGCAGACACCACCTTGGCCTTCACATCCGTTGCTTACACTTGCCGAAATGTCCAATTCGGATGGCTCATCCGAAACTTACACGCAAACGGAGCCTCCCTATTTTTCATCTGCATCTACCTTCACATCGGACGAGGACTCTACTACGGCTCCTACCTATACAAAGAAACCTGAAATACAGGTGTAATTCTACTACTAACCCTAATAGCAACAGCCTTCGTAGGCTATGTCCTCCCCTGAGGACAAATATCATTCTGAGGAGCAACCGTCATCACTAATTTATTTTCAGCAATCCCCTACATCGGACAAACACTTGTAGAATGGGCTTGAGGAGGTTTCTCAGTCGATAATCCTACCTTAACACGATTTTTCGCCCTCCACTTTCTACTCCCTTTTGTCATCGCAGGCCTTACATTCATCCACTTAACTTTCTTACACGAAACTGGATCAAACAATCCCCTAGGCATCTCATCAAACTGTGATAAAATCCCATTCCACCCCTACTTTTCCTCAAAAGACATCCTAGGCTTCATAGCCATATTCCTTCCCCTTATATCTCTCGCCCTATTCTCACCCAACCTCCTAGGAGACCCAGAAAACTTCACACCTGCAAACCCATTAGTAACCCCTCCCCACATCAAACCTGAATGGTACTTCCTATTCGCATACGCCATCCTACGATCTATCCCCAACAAACTAGGAGGAGTACTCGCCCTCGCCGCCTCCATCCTCATCCTATTTTTAATTCCGTTTCTACACAAATCAAAGCAACGAACAATAACCTTCCGGCCCCTCTCTCAACTGATATTTTGAACCCTAGTTGCCAACCTTCTAATCCTCACATGAGTAGGTGGCCAACCAGTTGAACACCCATTCATTATCATCGGCCAACTAGCTTCAATCACCTACTTCACTACCCTCCTAGTTCTATTCCCAATCGTCAGCACCCTAGAGAACAAAATACTTAACCTCTAA
inambari_UFAC057_AcreBRA                ???????TCCCTCCTCGGCATCTGTCTTATAACCCAAATCATCACTGGCCTATTAATAGCAATACACTACACAGCAGACACCACTTTAGCCTTCATATCCGTTGCCTACACCTGCCGAAACGTCCAATTCGGATGACTCATCCGAAACTTACACGCAAATGGAGCCTCCCTATTTTTCATCTGCATTTACCTCCATATTGGACGAGGACTCTACTACGGCTCCTACCTATACAAAGAAACCTGAAACACAGGTGTAATCCTCCTACTAACCTTAATAGCAACAGCCTTCGTAGGCTACGTACTCCCCTGAGGACAAATATCATTCTGAGGAGCAACCGTTATCACTAACCTATTCTCAGCAATCCCCTACATCGGACAAACACTTGTAGAATGGGCTTGAGGAGGTTTCTCAGTCGATAATCCTACCTTAACACGATTTTTCGCCCTCCACTTCCTACTCCCTTTTGCCATCGCAGGTCTTACATTCGTCCACTTAACTTTCTTACACGAAACTGGATCAAACAACCCATTGGGCATCTCATCAAACTGCGATAAAATTCCATTCCACCCTTACTTTTCCTCAAAAGATATCCTAGGCTTCATGGCTATACTCCTCCCTCTCATATCTCTCGCCCTATTCTCACCCAACCTCCTAGGAGACCCAGAAAACTTCACTCCCGCAAACCCACTGGTAACCCCTCCCCATATCAAACCTGAATGGTACTTCCTATTCGCATACGCCATCCTACGATCTATCCCCAATAAATTAGGAGGAGTACTCGCTCTCGCTGCCTCCATCCTCATCCTATTCTTAATCCCCTTTCTTCATAAATCAAAACAACGAACAATAATCTTCCGGCCCCTCTCTCAACTGATATTTTGAGCCCTAGTTGCCAACCTTCTAATCCTCACATGAGTAGGCGGCCAACCAGTTGAACACCCATTCATTATCATCGGCCAACTAGCTTCAATCACCTACTTCACTACCCTTCT????????????????????????????????????????????????????
inambari_UFAC0987_AcreBRA               ??????????????????????????????AACCCAAATCATCACTGGCCTATTAATAGCAATACACTACACAGCAGACACCACTTTAGCCTTCACATCCGTTGCCTACACCTGCCGAAACGTCCAATTCGGATGACTCATCCGAAACTTACACGCAAATGGAGCCTCCCTATTTTTCATCTGCATTTACCTCCATATTGGACGAGGACTCTACTACGGCTCCTACCTATACAAAGAAACCTGAAACACAGGTGTAATCCTCCTACTAACCTTAATAGCAACAGCCTTCGTAGGCTACGTACTCCCCTGAGGACAAATATCATTCTGAGGAGCAACCGTTATCACTAACTTATTCTCAGCAATCCCCTACATCGGACAAACACTTGTAGAATGGGCTTGAGGAGGTTTCTCAGTCGATAATCCTACCTTAACACGATTTTTCGCCCTCCACTTCCTACTCCCTTTTGCCATCGCAGGTCTTACATTCGTCCACTTAACTTTCTTACACGAAACTGGATCAAACAACCCCTTGGGCATCTCATCAAACTGCGATAAAATTCCATTCCACCCTTACTTTTCCTCAAAAGATATCCTAGGCTTCATGGCTATACTCCTCCCTCTCATATCTCTCGCCCTATTCTCACCCAACCTCCTAGGAGACCCAGAAAACTTCACTCCCGCAAACCCACTGGTAACCCCTCCCCATATCAAACCTGAATGGTACTTCCTATTCGCATACGCCATCCTACGATCTATCCCCAATAAATTAGGAGGAGTACTCGCTCTCGCTGCCTCCATCCTCATCCTATTCTTAATCCCCTTTCTTCATAAATCAAAACAACGAACAATAATCTTCCGGCCCCTCTCTCAACTGATATTTTGAGCCCTAGTTGCCAACCTTCTAATCCTCACATGAGTAGGCGGCCAACCAGTTGAACACCCATTCATTATCATCGGCCAACTAGCTTCAATCACCTACTTCACTACCCTTCTAATTCTGTTCCCAATCGTCAGCACCCTAGAGAACAAAATACTTAACCTCTAA
inambari_UFAC1062_AcreBRA               ??????ATCCCTCCTCGGCATCTGTCTTATAACCCAAATCATCACTGGCCTATTAATAGCAATACACTACACAGCAGACACCACTTTAGCCTTCACATCCGTTGCCTACACCTGCCGAAACGTCCAATTCGGATGACTCATCCGAAACTTACACGCAAATGGAGCCTCCCTATTTTTCATCTGCATTTACCTCCATATTGGACGAGGACTCTACTACGGCTCCTACCTATACAAAGAAACCTGAAACACAGGTGTAATCCTCCTACTAACCTTAATAGCAACAGCCTTCGTAGGCTACGTACTCCCCTGAGGACAAATATCATTCTGAGGAGCAACCGTTATCACTAACCTATTCTCAGCAATCCCCTACATCGGACAAACACTTGTAGAATGGGCTTGAGGAGGTTTCTCAGTCGATAATCCTACCTTAACACGATTTTTCGCCCTCCACTTCCTACTCCCTTTTGCCATCGCAGGTCTTACATTCGTCCACTTAACTTTCTTACACGAAACTGGATCAAACAACCCATTGGGCATCTCATCAAACTGCGATAAAATTCCATTCCACCCTTACTTTTCCTCAAAAGATATCCTAGGCTTCATGGCTATACTCCTCCCTCTCATATCTCTCGCCCTATTCTCACCCAACCTCCTAGGAGACCCAGAAAACTTCACTCCCGCAAACCCACTGGTAACCCCTCCCCATATCAAACCTGAATGGTACTTCCTATTCGCATACGCCATCCTACGATCTATCCCCAATAAATTAGGAGGAGTACTCGCTCTCGCTGCCTCCATCCTCATCCTATTCTTAATCCCCTTTCTTCATAAATCAAAACAACGAACAATAATCTTCCGGCCCCTCTCTCAACTGATATTTTGAGCCCTAGTTGCCAACCTTCTAATCCTCACATGAGTAGGCGGCCAACCAGTTGAACACCCATTCATTATCATCGGCCAACTAGCTTCAATCACCTACTTCACTACCCTTCTAATTCTGTTCCCAATCGTCAGCACCCTAGAGAACAAAATACTTAACCTCTAA
inambari_UFAC116_AcreBRA                ????????????????GGCATCTGTCTTATAACCCAAATCATCACTGGCCTATTAATAGCAATACACTACACAGCAGACACCACTTTAGCCTTCACATCCGTTGCCTACACCTGCCGAAACGTCCAATTCGGATGACTCATCCGAAACTTACACGCAAATGGAGCCTCCCTATTTTTCATCTGCATTTACCTCCATATTGGACGAGGACTCTACTACGGCTCCTACCTATACAAAGAAACCTGAAACACAGGTGTAATCCTCCTACTAACCTTAATAGCAACAGCCTTCGTAGGCTACGTACTCCCCTGAGGACAAATATCATTCTGAGGAGCAACCGTTATCACTAACCTATTCTCAGCAATCCCCTACATCGGACAAACACTTGTAGAATGGGCTTGAGGAGGTTTCTCAGTCGATAATCCTACCTTAACACGATTTTTCGCCCTCCACTTCCTACTCCCTTTTGCCATCGCAGGTCTTACATTCGTCCACTTAACTTTCTTACACGAAACTGGATCAAACAACCCATTGGGCATCTCATCAAACTGCGATAAAATTCCATTCCACCCTTACTTTTCCTCAAAAGATATCCTAGGCTTCATGGCTATACTCCTCCCTCTCATATCTCTCGCCCTATTCTCACCCAACCTCCTAGGAGACCCAGAAAACTTCACTCCCGCAAACCCACTGGTAACCCCTCCCCATATCAAACCTGAATGGTACTTCCTATTCGCATACGCCATCCTACGATCTATCCCCAATAAATTAGGAGGAGTACTCGCTCTCGCTGCCTCCATCCTCATCCTATTCTTAATCCCCTTTCTTCATAAATCAAAACAACGAACAATAATCTTCCGGCCCCTCTCTCAACTGATATTTTGAGCCCTAGTTGCCAACCTTCTAATCCTCACATGAGTAGGCGGCCAACCAGTTGAACACCCATTCATTATCATCGGCCAACTAGCTTCAATCACCTACTTCACTACCCTTCTAATTCTGTTCCCAATCGTCAGCACCCTAGAGAACAAAATACTTAACCTCTAA
inambari_UFAC1498_AcreBRA               ???????????????????????????????ACCCAAATCATCACTGGCCTATTAATAGCAATACACTACACAGCAGACACCACTTTAGCCTTCACATCCGTTGCCTACACCTGCCGAAACGTCCAATTCGGATGACTCATCCGAAACTTACACGCAAATGGAGCCTCCCTATTTTTCATCTGCATTTACCTCCATATTGGACGAGGACTCTACTACGGCTCCTACCTATACAAAGAAACCTGAAACACAGGTGTAATCCTCCTACTAACCTTAATAGCAACAGCCTTCGTAGGCTACGTACTCCCCTGAGGACAAATATCATTCTGAGGAGCAACCGTTATCACTAACCTATTCTCAGCAATCCCCTACATCGGACAAACACTTGTAGAATGGGCTTGAGGAGGTTTCTCAGTCGATAATCCTACCTTAACACGATTTTTCGCCCTCCACTTCCTACTCCCTTTTGCCATCGCAGGTCTTACATTCGTCCACTTAACTTTCTTACACGAAACTGGATCAAACAACCCATTGGGCATCTCATCAAACTGCGATAAAATTCCATTCCACCCTTACTTTTCCTCAAAAGATATCCTAGGCTTCATGGCTATACTCCTCCCTCTCATATCTCTCGCCCTATTCTCACCCAACCTCCTAGGAGACCCAGAAAACTTCACTCCCGCAAACCCACTGGTAACCCCTCCCCATATCAAACCTGAATGGTACTTCCTATTCGCATACGCCATCCTACGATCTATCCCCAATAAATTAGGAGGAGTACTCGCTCTCGCTGCCTCCATCCTCATCCTATTCTTAATCCCCTTTCTTCATAAATCAAAACAACGAACAATAATCTTCCGGCCCCTCTCTCAACTGATATTTTGAGCCCTAGTTGCCAACCTTCTAATCCTCACATGAGTAGGCGGCCAACCAGTTGAACACCCATTCATTATCATCGGCCAACTAGCTTCAATCACCTACTTCACTACCCTTCTAATTCTGTTCCCAATCGTCAGCACCCTAGAGAACAAAATACTTAACCTC???
inambari_UFAC1928_AcreBRA               ????????????????????????????????????AATCATCACTGGCCTATTAATAGCAATACACTACACAGCAGACACCACTTTAGCCTTCACATCCGTTGCCTACACCTGCCGAAACGTCCAATTCGGATGACTCATCCGAAACTTACACGCAAATGGAGCCTCCCTATTTTTCATCTGCATTTACCTCCATATTGGACGAGGACTCTACTACGGCTCCTACCTATACAAAGAAACCTGAAACACAGGTGTAATCCTCCTACTAACCTTAATAGCAACAGCCTTCGTAGGCTACGTACTCCCCTGAGGACAAATATCATTCTGAGGAGCAACCGTTATCACTAACCTATTCTCAGCAATCCCCTACATCGGACAAACACTTGTAGAATGGGCTTGAGGAGGTTTCTCAGTCGATAATCCTACCTTAACACGATTTTTCGCCCTCCACTTCCTACTCCCTTTTGCCATCGCAGGTCTTACATTCGTCCACTTAACTTTCTTACACGAAACTGGATCAAACAACCCATTGGGCATCTCATCAAACTGCGATAAAATTCCATTCCACCCTTACTTTTCCTCAAAAGATATCCTAGGCTTCATGGCTATACTCCTCCCTCTCATATCTCTCGCCCTATTCTCACCCAACCTCCTAGGAGACCCAGAAAACTTCACTCCCGCAAACCCACTGGTAACCCCTCCCCATATCAAACCTGAATGGTACTTCCTATTCGCATACGCCATCCTACGATCTATCCCCAATAAATTAGGAGGAGTACTCGCTCTCGCTGCCTCCATCCTCATCCTATTCTTAATCCCCTTTCTTCATAAATCAAAACAACGAACAATAATCTTCCGGCCCCTCTCTCAACTGATATTTTGAGCCCTAGTTGCCAACCTTCTAATCCTCACATGAGTAGGCGGCCAACCAGTTGAACACCCATTCATTATCATCGGCCAACTAGCTTCAATCACCTACTTCACTACCCTTCTAATTCTGTTCCCAATCGTCAGCACCCTAGAGAACAAAATACT??????????
inambari_UFAC1955_AcreBRA               ??????????????????????????????AACCCAAATCATCACTGGCCTATTAATAGCAATACACTACACAGCAGACACCACTTTAGCCTTCACATCCGTTGCCTACACCTGCCGAAACGTCCAATTCGGATGACTCATCCGAAACTTACACGCAAATGGAGCCTCCCTATTTTTCATCTGCATTTACCTCCATATTGGACGAGGACTCTACTACGGCTCCTACCTATACAAAGAAACCTGAAACACAGGTGTAATCCTCCTACTAACCTTAATAGCAACAGCCTTCGTAGGCTACGTACTCCCCTGAGGACAAATATCATTCTGAGGAGCAACCGTTATCACTAACCTATTCTCAGCAATCCCCTACATCGGACAAACACTTGTAGAATGGGCTTGAGGAGGTTTCTCAGTCGATAATCCTACCTTAACACGATTTTTCGCCCTCCACTTCCTACTCCCTTTTGCCATCGCAGGTCTTACATTCGTCCACTTAACTTTCTTACACGAAACTGGATCAAACAACCCATTGGGCATCTCATCAAACTGCGATAAAATTCCATTCCACCCTTACTTTTCCTCAAAAGATATCCTAGGCTTCATGGCTATACTCCTCCCTCTCATATCTCTCGCCCTATTCTCACCCAACCTCCTAGGAGACCCAGAAAACTTCACTCCCGCAAACCCACTGGTAACCCCTCCCCATATCAAACCTGAATGGTACTTCCTATTCGCATACGCCATCCTACGATCTATCCCCAATAAATTAGGAGGAGTACTCGCTCTCGCTGCCTCCATCCTCATCCTATTCTTAATCCCCTTTCTTCATAAATCAAAACAACGAACAATAATCTTCCGGCCCCTCTCTCAACTGATATTTTGAGCCCTAGTTGCCAACCTTCTAATCCTCACATGAGTAGGCGGCCAACCAGTTGAACACCCATTCATTATCATCGGCCAACTAGCTTCAATCACCTACTTCACTACCCTTCTAATTCTGTTCCCAATCGTCAGCACCCTAGAGAACAAAATACTTAACCTCTAA
inambari_UFAC384_AcreBRA                ??????????????????????????????AACCCAAATCATCACTGGCCTATTAATAGCAATACACTACACAGCAGACACCACTTTAGCCTTCACATCCGTTGCCTACACCTGCCGAAACGTCCAATTCGGGTGACTCATCCGAAACTTACACGCAAATGGAGCCTCCCTATTTTTCATCTGCATTTACCTCCATATTGGACGAGGACTCTACTACGGCTCCTACCTATACAAAGAAACCTGAAACACAGGTGTAATCCTCCTACTAACCTTAATAGCAACAGCCTTCGTAGGCTACGTACTCCCCTGAGGACAAATATCATTCTGAGGAGCAACCGTTATCACTAACCTATTCTCAGCAATCCCCTACATCGGACAAACACTTGTAGAATGGGCTTGAGGAGGTTTCTCAGTCGATAATCCTACCTTAACACGATTTTTCGCCCTCCACTTCCTACTCCCTTTTGCCATCGCAGGTCTTACATTCGTCCACTTAACTTTCTTACACGAAACTGGATCAAACAACCCATTGGGCATCTCATCAAACTGCGATAAAATTCCATTCCACCCTTACTTTTCCTCAAAAGATATCCTAGGCTTCATGGCTATACTCCTCCCTCTCATATCTCTCGCCCTATTCTCACCCAACCTCCTAGGAGACCCAGAAAACTTCACTCCCGCAAACCCACTGGTAACCCCTCCCCATATCAAACCTGAATGGTACTTCCTATTCGCATACGCCATCCTACGATCTATCCCCAATAAATTAGGAGGAGTACTCGCTCTCGCTGCCTCCATCCTCATCCTATTCTTAATCCCCTTTCTTCATAAATCAAAACAACGAACAATAATCTTCCGGCCCCTCTCTCAACTGATATTTTGAGCCCTAGTTGCCAACCTTCTAATCCTCACATGAGTAGGCGGCCAACCAGTTGAACACCCATTCATTATCATCGGCCAACTAGCTTCAATCACCTACTTCACTACCCTTCTAATTCTGTTCCCAATCGTCAGCACCCTAGAGAACAAAATACTTAACCTCTAA
inambari_UFAC394_AcreBRA                ?????????????????????????????????CCAAATCATCACTGGCCTATTAATAGCAATACACTACACAGCAGACACCACTTTAGCCTTCACATCCGTTGCCTACACCTGCCGAAACGTCCAATTCGGATGACTCATCCGAAACTTACACGCAAATGGAGCCTCCCTATTTTTCATCTGCATTTACCTCCATATTGGACGAGGACTCTACTACGGCTCCTACCTATACAAAGAAACCTGAAACACAGGTGTAATCCTCCTACTAACCTTAATAGCAACAGCCTTCGTAGGCTACGTACTCCCCTGAGGACAAATATCATTCTGAGGAGCAACCGTTATCACTAACCTATTCTCAGCAATCCCCTACATCGGACAAACACTTGTAGAATGGGCTTGAGGAGGTTTCTCAGTCGATAATCCTACCTTAACACGATTTTTCGCCCTCCACTTCCTACTCCCTTTTGCCATCGCAGGTCTTACATTCGTCCACTTAACTTTCTTACACGAAACTGGATCAAACAACCCATTGGGCATCTCATCAAACTGCGATAAAATTCCATTCCACCCTTACTTTTCCTCAAAAGATATCCTAGGCTTCATGGCTATACTCCTCCCTCTCATATCTCTCGCCCTATTCTCACCCAACCTCCTAGGAGACCCAGAAAACTTCACTCCCGCAAACCCACTGGTAACCCCTCCCCATATCAAACCTGAATGGTACTTCCTATTCGCATACGCCATCCTACGATCTATCCCCAATAAATTAGGAGGAGTACTCGCTCTCGCTGCCTCCATCCTCATCCTATTCTTAATCCCCTTTCTTCATAAATCAAAACAACGAACAATAATCTTCCGGCCCCTCTCTCAACTGATATTTTGAGCCCTAGTTGCCAACCTTCTAATCCTCACATGAGTAGGCGGCCAACCAGTTGAACACCCATTCATTATCATCGGCCAACTAGCTTCAATCACCTACTTCACTACCCTTCTAATTCTGTTCCCAATCGTCAGCACCCTAGAGAACAAAATACTTAACCTCTAA
inambari_UFAC494_AcreBRA                ??????????????????????????????AACCCAAATCATCACTGGCCTATTAATAGCAATACACTACACAGCAGACACCACTTTAGCCTTCACATCCGTTGCCTACACCTGCCGAAACGTCCAATTCGGATGACTCATCCGAAACTTACACGCAAATGGAGCCTCCCTATTTTTCATCTGCATTTACCTCCATATTGGACGAGGACTCTACTACGGCTCCTACCTATACAAAGAAACCTGAAACACAGGTGTAATCCTCCTACTAACCTTAATAGCAACAGCCTTCGTAGGCTACGTACTCCCCTGAGGACAAATATCATTCTGAGGAGCAACCGTTATCACTAACCTATTCTCAGCAATCCCCTACATCGGACAAACACTTGTAGAATGGGCTTGAGGAGGTTTCTCAGTCGATAATCCTACCTTAACACGATTTTTCGCCCTCCACTTCCTACTCCCTTTTGCCATCGCAGGTCTTACATTCGTCCACTTAACTTTCTTACACGAAACTGGATCAAACAACCCATTGGGCATCTCATCAAACTGCGATAAAATTCCATTCCACCCTTACTTTTCCTCAAAAGATATCCTAGGCTTCATGGCTATACTCCTCCCTCTCATATCTCTCGCCCTATTCTCACCCAACCTCCTAGGAGACCCAGAAAACTTCACTCCCGCAAACCCACTGGTAACCCCTCCCCATATCAAACCTGAATGGTACTTCCTATTCGCATACGCCATCCTACGATCTATCCCCAATAAATTAGGAGGAGTACTCGCTCTCGCTGCCTCCATCCTCATCCTATTCTTAATCCCCTTTCTTCATAAATCAAAACAACGAACAATAATCTTCCGGCCCCTCTCTCAACTGATATTTTGAGCCCTAGTTGCCAACCTTCTAATCCTCACATGAGTAGGCGGCCAACCAGTTGAACACCCATTCATTATCATCGGCCAACTAGCTTCAATCACCTACTTCACTACCCTTCTAATTCTATTCCCAATCGTCAGCACCCTAGAGAACAAAATACTTAACCTCTAA
inambari_UFAC549_AcreBRA                ??????????????????????????????????CAAATCATCACTGGCCTATTAATAGCAATACACTACACAGCAGACACCACTTTAGCCTTCACATCCGTTGCCTACACCTGCCGAAACGTCCAATTCGGATGACTCATCCGAAACTTACACGCAAATGGAGCCTCCCTATTTTTCATCTGCATTTACCTCCATATTGGACGAGGACTCTACTACGGCTCCTACCTATACAAAGAAACCTGAAACACAGGTGTAATCCTCCTACTAACCTTAATAGCAACAGCCTTCGTAGGCTACGTACTCCCCTGAGGACAAATATCATTCTGAGGAGCAACCGTTATCACTAACCTATTCTCAGCAATCCCCTACATCGGACAAACACTTGTAGAATGGGCTTGAGGAGGTTTCTCAGTCGATAATCCTACCTTAACACGATTTTTCGCCCTCCACTTCCTACTCCCTTTTGCCATCGCAGGTCTTACATTCGTCCACTTAACTTTCTTACACGAAACTGGATCAAACAACCCATTGGGCATCTCATCAAACTGCGATAAAATTCCATTCCACCCTTACTTTTCCTCAAAAGATATCCTAGGCTTCATGGCTATACTCCTCCCTCTCATATCTCTCGCCCTATTCTCACCCAACCTCCTAGGAGACCCAGAAAACTTCACTCCCGCAAACCCACTGGTAACCCCTCCCCATATCAAACCTGAATGGTACTTCCTATTCGCATACGCCATCCTACGATCTATCCCCAATAAATTAGGAGGAGTACTCGCTCTCGCTGCCTCCATCCTCATCCTATTCTTAATCCCCTTTCTTCATAAATCAAAACAACGAACAATAATCTTCCGGCCCCTCTCTCAACTGATATTTTGAGCCCTAGTTGCCAACCTTCTAATCCTCACATGAGTAGGCGGCCAACCAGTTGAACACCCATTCATTATCATCGGCCAACTAGCTTCAATCACCTACTTCACTACCCTTCTAATTCTGTTCCCAATCGTCAGCACCCTAGAGAACAAAATACTTAACCTC???
inambari_UFAC933_AcreBRA                ?????????????????????????????????????ATCATCACTGGCCTATTAATAGCAATACACTACACAGCAGACACCACTTTAGCCTTCACATCCGTTGCCTACACCTGCCGAAACGTCCAATTCGGATGACTCATCCGAAACTTACACGCAAATGGAGCCTCCCTATTTTTCATCTGCATTTACCTCCATATTGGACGAGGACTCTACTACGGCTCCTACCTATACAAAGAAACCTGAAACACAGGTGTAATCCTCCTACTAACCTTAATAGCAACAGCCTTCGTAGGCTACGTACTCCCCTGAGGACAAATATCATTCTGAGGAGCAACCGTTATCACTAACCTATTCTCAGCAATCCCCTACATCGGACAAACACTTGTAGAATGGGCTTGAGGAGGTTTCTCAGTCGATAATCCTACCTTAACACGATTTTTCGCCCTCCACTTCCTACTCCCTTTTGCCATCGCAGGTCTTACATTCGTCCACTTAACTTTCTTACACGAAACTGGATCAAACAACCCATTGGGCATCTCATCAAACTGCGATAAAATTCCATTCCACCCTTACTTTTCCTCAAAAGATATCCTAGGCTTCATGGCTATACTCCTCCCTCTCATATCTCTCGCCCTATTCTCACCCAACCTCCTAGGAGACCCAGAAAACTTCACTCCCGCAAACCCACTGGTAACCCCTCCCCATATCAAACCTGAATGGTACTTCCTATTCGCATACGCCATCCTACGATCTATCCCCAATAAATTAGGGGGAGTACTCGCTCTCGCTGCCTCCATCCTCATCCTATTCTTAATCCCCTTTCTTCATAAATCAAAACAACGAACAATAATCTTCCGGCCCCTCTCTCAACTGATATTTTGAGCCCTAGTTGCCAACCTTCTAATCCTCACATGAGTAGGCGGCCAACCAGTTGAACACCCATTCATTATCATCGGCCAACTAGCTTCAATCACCTACTTCACTACCCTTCTAATTCTGTTCCCAATCGTCAGCACCCTAGAGAACAAAATACTTAACCTC???
tapajos_UHE481_ParaBRA                  ??????ATCCCTTCTTGGCATCTGCCTTATAACCCAAATCATCACCGGCCTACTAATAGCAATGCACTACACAGCAGACACCACCTTGGCCTTCACATCCGTTGCTTACACTTGCCGAAATGTCCAATTCGGATGGCTCATCCGAAACTTACACGCAAACGGAGCCTCCCTATTTTTCATCTGCATCTACCTTCACATCGGACGAGGACTCTACTACGGCTCCTACCTATACAAAGAAACCTGAAATACAGGTGTAATTCTACTACTAACCCTAATAGCAACAGCCTTCGTAGGCTATGTCCTCCCCTGAGGGCAAATATCATTCTGAGGAGCAACCGTCATCACTAATTTATTTTCAGCAGTCCCCTACATCGGACAAACACTTGTAGAATGGGCTTGAGGAGGTTTCTCAGTCGATAATCCTACCTTAACACGATTTTTCGCCCTCCACTTTCTACTCCCTTTTGTCATCGCAGGCCTTACATTCATCCACTTAACTTTCTTACACGAAACTGGATCAAACAATCCCCTAGGCATCTCATCAAACTGTGATAAAATCCCATTCCACCCCTACTTTTCCTCAAAAGACATCCTAGGCTTCATAGCCATATTCCTTCCCCTTATATCCCTCGCCCTATTCTCACCCAACCTCCTAGGAGACCCAGAAAACTTCACACCTGCAAACCCACTAGTAACCCCTCCCCACATCAAACCTGAATGGTACTTCCTATTCGCATACGCCATCCTACGATCTATCCCCAACAAACTAGGAGGAGTACTCGCCCTCGCCGCCTCCATCCTCATCCTATTTTTAATCCCTTTTCTACACAAATCAAAGCAACGAACAATAACCTTCCGGCCCCTCTCTCAACTGATATTTTGAACCCTAGTTGCTAACCTTCTAATCCTCACATGAGTAGGTGGCCAACCAGTTGAACACCCATTCATTATCATCGGCCAACTAGCTTCAATCACCTACTTCACTACCCTCCTACTTCTATTCCCAATCGTCAGCACCCTAGAGAACAAAATACTTAACCTCTAA
tapajos_UHE482_ParaBRA                  ??????ATCCCTTCTTGGCATCTGCCTTATAACCCAAATCATCACCGGCCTACTAATAGCAATGCACTACACAGCAGACACCACCTTGGCCTTCACATCCGTTGCTTACACTTGCCGAAATGTCCAATTCGGATGGCTCATCCGAAACTTACACGCAAACGGAGCCTCCCTATTTTTCATCTGCATCTACCTTCACATCGGACGAGGACTCTACTACGGCTCCTACCTATACAAAGAAACCTGAAATACAGGTGTAATTCTACTACTAACCCTAATAGCAACAGCCTTCGTAGGCTATGTCCTCCCCTGAGGGCAAATATCATTCTGAGGAGCAACCGTCATCACTAATTTATTTTCAGCAGTCCCCTACATCGGACAAACACTTGTAGAATGGGCTTGAGGAGGTTTCTCAGTCGATAATCCTACCTTAACACGATTTTTCGCCCTCCACTTTCTACTCCCTTTTGTCATCGCAGGCCTTACATTCATCCACTTAACTTTCTTACACGAAACTGGATCAAACAATCCCCTAGGCATCTCATCAAACTGTGATAAAATCCCATTCCACCCCTACTTTTCCTCAAAAGACATCCTAGGCTTCATAGCCATATTCCTTCCCCTTATATCCCTCGCCCTATTCTCACCCAACCTCCTAGGAGACCCAGAAAACTTCACACCTGCAAACCCACTAGTAACCCCTCCCCACATCAAACCTGAATGGTACTTCCTATTCGCATACGCCATCCTACGATCTATCCCCAACAAACTAGGAGGAGTACTCGCCCTCGCCGCCTCCATCCTCATCCTATTTTTAATCCCTTTTCTACACAAATCAAAGCAACGAACAATAACCTTCCGGCCCCTCTCTCAACTGATATTTTGAACCCTAGTTGCTAACCTTCTAATCCTCACATGAGTAGGTGGCCAACCAGTTGAACACCCATTCATTATCATCGGCCAACTAGCTTCAATCACCTACTTCACTACCCTCCTACTTCTATTCCCAATCGTCAGCACCCTAGAGAACAAAATACTTAACCTCTAA
tapajos_UHE563_ParaBRA                  ????????????????????????????????????????????????????????????????????????????GACACCACCTTGGCCTTCACATCCGTTGCTTACACTTGCCGAAATGTCCAATTCGGATGGCTCATCCGAAACTTACACGCAAACGGAGCCTCCCTATTTTTCATCTGCATCTACCTTCACATCGGACGAGGACTCTACTACGGCTCCTACCTATACAAAGAAACCTGAAATACAGGTGTAATTCTACTACTAACCCTAATAGCAACAGCCTTCGTAGGCTATGTCCTCCCCTGAGGACAAATATCATTCTGAGGAGCAACCGTCATCACTAATTTATTTTCAGCAATCCCCTACATCGGACAAACACTTGTAGAATGGGCTTGAGGAGGTTTCTCAGTCGATAATCCTACCTTAACACGATTTTTCGCCCTCCACTTTCTACTCCCTTTTGTCATCGCAGGCCTTACATTCATCCACTTAACTTTCTTACACGAAACTGGATCAAACAATCCCCTAGGCATCTCATCAAACTGTGATAAAATCCCATTCCACCCCTACTTTTCCTCAAAAGACATCCTAGGCTTCATAGCCATATTCCTTCCCCTTATATCTCTCGCCCTATTCTCACCCAACCTCCTAGGAGACCCAGAAAACTTCACACCTGCAAACCCATTAGTAACCCCTCCCCACATCAAACCTGAATGGTACTTCCTATTCGCATACGCCATCCTACGATCTATCCCCAACAAACTAGGAGGAGTACTCGCCCTCGCCGCCTCCATCCTCATCCTATTTTTAATTCCGTTTCTACACAAATCAAAGCAACGAACAATAACCTTCCGGCCCCTCTCTCAACTGATATTTTGAACCCTAGTTGCCAACCTTCTAATCCTCACATGAGTAGGTGGCCAACCAGTTGAACACCCATTCATTATCATCGGCCAACTAGCTTCAATCACCTACTTCACTACCCTCCTAGTTCTATTCCCAATCGTCAGCACCCTAGAGAACA?????????????????
guiana_USNM_B10420_SipuRiverGUY         ??????ATCCCTTCTTGGCATCTGCCTTATAACCCAAATCATCACCGGCCTACTAATAGCAATGCACTACACAGCAGACACCACCTTGGCCTTCACATCCGTTGCTTACACTTGCCGAAATGTCCAATTTGGATGGCTCATCCGAAACTTACACGCAAACGGAGCCTCCCTATTTTTCATCTGCATCTACCTTCACATCGGACGAGGACTCTACTACGGCTCCTACCTATACAAAGAAACCTGAAATACAGGTGTAATTCTACTACTAACCCTAATAGCAACAGCCTTCGTAGGCTATGTCCTCCCCTGAGGACAAATATCATTCTGAGGAGCAACCGTCATTACTAATTTATTTTCAGCAATCCCCTACATCGGACAAACACTTGTAGAATGGGCTTGAGGAGGTTTCTCAGTCGATAATCCTACCTTAACACGATTTTTCGCCCTCCACTTTCTACTCCCTTTTGTCATCGCAGGCCTTACATTCATCCACTTAACTTTCTTACACGAAACTGGATCAAACAATCCCCTAGGCATCTCATCAAACTGTGATAAAATCCCATTCCACCCCTACTTTTCCTCAAAAGACATCCTAGGCTTCATAGCCATGTTCCTTCCCCTTATATCTCTCGCCCTATTCTCACCCAACCTCCTAGGAGACCCAGAAAACTTCACACCTGCAAACCCATTAGTAACCCCTCCCCACATCAAACCTGAATGGTACTTCCTATTCGCATACGCCATCCTACGATCTATCCCCAACAAACTAGGAGGAGTACTCGCCCTCGCCGCCTCCATCCTCATCCTATTTTTAATCCCTTTTCTACACAAATCAAAGCAACGAACAATAACCTTCCGGCCCCTCTCTCAACTGATATTTTGAACCCTAGTTGCCAACCTTCTAATCCTCACATGAGTAGGTGGCCAACCAGTTGAACACCCATTCATTATCATCGGCCAACTAGCTTCAATCACCTACTTCACTACCCTCCTAGTTCTATTCCCAATCGTCAGCACCCTAGAGAACAAAATACTTAACC?????
guiana_USNM_B10729_AcariMountainsGUY    ??????ATCCCTTCTTGGCATCTGCCTTATAACCCAAATCATCACCGGCCTACTAATAGCAATGCACTACACAGCAGACACCACCTTGGCCTTCACATCCGTTGCTTACACTTGCCGAAATGTCCAATTTGGATGGCTCATCCGAAACTTACACGCAAACGGAGCCTCCCTATTTTTCATCTGCATCTACCTTCACATCGGACGAGGACTCTACTACGGCTCCTACCTATACAAAGAAACCTGAAATACAGGTGTAATTCTACTACTAACCCTAATAGCAACAGCCTTCGTAGGCTATGTCCTCCCCTGAGGACAAATATCATTCTGAGGAGCAACCGTCATCACTAATTTATTTTCAGCAATCCCCTACATCGGACAAACACTTGTAGAATGGGCTTGAGGAGGTTTCTCAGTCGATAATCCTACCTTAACACGATTTTTCGCCCTCCACTTTCTACTCCCTTTTGTCATCGCAGGCCTTACATTCATCCACTTAACTTTCTTGCACGAAACTGGATCAAACAATCCCCTAGGCATCTCATCAAACTGTGATAAAATCCCATTCCACCCCTACTTTTCCTCAAAAGACATCCTAGGCTTCATAGCCATGTTCCTTCCCCTTATATCTCTCGCCCTATTCTCACCCAACCTCCTAGGAGACCCAGAAAACTTCACACCTGCAAACCCATTAGTAACCCCTCCCCACATCAAACCTGAATGGTACTTCCTATTCGCATACGCCATCCTACGATCTATCCCCAACAAACTAGGAGGAGTACTCGCCCTCGCCGCCTCCATCCTCATCCTATTTTTAATCCCTTTTCTACACAAATCAAAGCAACGAACAATAACCTTCCGGCCCCTCTCTCAACTGATATTTTGAACCCTAGTTGCCAACCTTCTAATCCTCACATGAGTAGGTGGCCAACCAGTTGAACACCCATTCATTATCATCGGCCAACTAGCTTCAATCACCTACTTCACTACCCTCCTAGTTCTATTCCCAATCGTCAGCACCCTAGAGAACAAAATACTTAACC?????
guiana_USNM_B11009_GunnsLandingGUY      ??????ATCCCTTCTTGGCATCTGCCTTATAACCCAAATCATCACCGGCCTACTAATAGCAATGCACTACACAGCAGACACCACCTTGGCCTTCACATCCGTTGCTTACACTTGCCGAAATGTCCAATTTGGATGGCTCATCCGAAACTTACACGCAAACGGAGCCTCCCTATTTTTCATCTGCATCTACCTTCACATCGGACGAGGACTCTACTACGGCTCCTACCTATACAAAGAAACCTGAAATACAGGTGTAATTCTACTACTAACCCTAATAGCAACAGCCTTCGTAGGCTATGTCCTCCCCTGAGGACAAATATCATTCTGAGGAGCAACCGTCATCACTAATTTATTTTCAGCAATCCCCTACATCGGACAAACACTTGTAGAATGGGCTTGAGGAGGTTTCTCAGTCGATAATCCTACCTTAACACGATTTTTCGCCCTCCACTTTCTACTCCCTTTTGTCATCGCAGGCCTTACATTCATCCACTTAACTTTCTTRCACGAAACTGGATCAAACAATCCCCTAGGCATCTCATCAAACTGTGATAAAATCCCATTCCACCCCTACTTTTCCTCAAAAGACATCCTAGGCTTCATAGCCATGTTCCTTTCCCTTATATCTCTCGCCCTATTCTCACCCAACCTCCTAGGAGACCCAGAAAACTTCACACCCGCAAACCCATTAGTAACCCCTCCCCACATCAAACCTGAATGGTACTTCCTATTCGCATACGCCATCCTACGATCTATCCCCAACAAACTAGGAGGAGTACTCGCCCTCGCCGCCTCCATCCTCATCCTATTTTTAATCCCTTTTCTACACAAATCAAAGCAACGAACAATAACCTTCCGGCCCCTCTCTCAACTGATATTTTGAACCCTAGTTGCCAACCTTCTAATCCTCACATGAGTAGGTGGCCAACCAGTTGAACACCCATTCATTATCATCGGCCAACTAGCTTCAATCACCTACTTCACTACCCTCCTAGTTCTATTCCCAATCGTCAGCACCCTAGAGAACAAAATACTTAACC?????
guiana_USNM_B11435_GunnsLandingGUY      ??????ATCCCTTCTTGGCATCTGCCTTATAACCCAAATCATCACCGGCCTACTAATAGCAATGCACTACACAGCAGACACCACCTTGGCCTTCACATCCGTTGCTTACACTTGCCGAAATGTCCAATTTGGATGGCTCATCCGAAACTTACACGCAAACGGAGCCTCCCTATTTTTCATCTGCATCTACCTTCACATCGGACGAGGACTCTACTACGGCTCCTACCTATACAAAGAAACCTGAAATACAGGTGTAATTCTACTACTAACCCTAATAGCAACAGCCTTCGTAGGCTATGTCCTCCCCTGAGGACAAATATCATTCTGAGGAGCAACCGTCATCACTAATTTATTTTCAGCAATCCCCTACATCGGACAAACACTTGTAGAATGGGCTTGAGGAGGTTTCTCAGTCGATAATCCTACCTTAACACGATTTTTCGCCCTCCACTTTCTACTCCCTTTTGTCATCGCAGGCCTTACATTCATCCACTTAACTTTCTTGCACGAAACTGGATCAAACAATCCCCTAGGCATCTCATCAAACTGTGATAAAATCCCATTCCACCCCTACTTTTCCTCAAAAGACATCCTAGGCTTCATAGCCATGTTCCTTCCCCTTATATCTCTCGCCCTATTCTCACCCAACCTCCTAGGAGACCCAGAAAACTTCACACCTGCAAACCCATTAGTAACCCCTCCCCACATCAAACCTGAATGGTACTTCCTATTCGCATACGCCATCCTACGATCTATCCCCAACAAACTAGGAGGAGTACTCGCCCTCGCCGCCTCCATCCTCATCCTATTTTTAATCCCTTTTCTACACAAATCAAAGCAACGAACAATAACCTTCCGGCCCCTCTCTCAACTGATATTTTGAACCCTAGTTGCCAACCTTCTAATCCTCACATGAGTAGGTGGCCAACCAGTTGAACACCCATTCATTATCATCGGCCAACTAGCTTCAATCACCTACTTCACTACCCTCCTAGTTCTATTCCCAATCGTCAGCACCCTAGAGAACAAAATACTTAACC?????
guiana_USNM_B11436_GunnsLandingGUY      ??????ATCCCTTCTTGGCATCTGCCTTATAACCCAAATCATCACCGGCCTACTAATAGCAATGCACTACACAGCAGACACCACCTTGGCCTTCACATCCGTTGCTTACACTTGCCGAAATGTCCAATTTGGATGGCTCATCCGAAACTTACACGCAAACGGAGCCTCCCTATTTTTCATCTGCATCTACCTTCACATCGGACGAGGACTCTACTACGGCTCCTACCTATACAAAGAAACCTGAAATACAGGTGTAATTCTACTACTAACCCTAATAGCAACAGCCTTCGTAGGCTATGTCCTCCCCTGAGGACAAATATCATTCTGAGGAGCAACCGTCATCACTAATTTATTTTCAGCAATCCCCTACATCGGACAAACACTTGTAGAATGGGCTTGAGGAGGTTTCTCAGTCGATAATCCTACCTTAACACGATTTTTCGCCCTCCACTTTCTACTCCCTTTTGTCATCGCAGGCCTTACATTCATCCACTTAACTTTCTTGCACGAAACTGGATCAAACAATCCCCTAGGCATCTCATCAAACTGTGATAAAATCCCATTCCACCCCTACTTTTCCTCAAAAGACATCCTAGGCTTCATAGCCATGTTCCTTCCCCTTATATCTCTCGCCCTATTCTCACCCAACCTCCTAGGAGACCCAGAAAACTTCACACCTGCAAACCCATTAGTAACCCCTCCCCACATCAAACCTGAATGGTACTTCCTATTCGCATACGCCATCCTACGATCTATCCCCAACAAACTAGGAGGAGTACTCGCCCTCGCCGCCTCCATCCTCATCCTATTTTTAATCCCTTTTCTACACAAATCAAAGCAACGAACAATAACCTTCCGGCCCCTCTCTCAACTGATATTTTGAACCCTAGTTGCCAACCTTCTAATCCTCACATGAGTAGGTGGCCAACCAGTTGAACACCCATTCATTATCATCGGCCAACTAGCTTCAATCACCTACTTCACTACCCTCCTAGTTCTATTCCCAATCGTCAGCACCCTAGAGAACAAAATACTTAACC?????
guiana_USNM_B11466_GunnsLandingGUY      ??????ATCCCTTCTTGGCATCTGCCTTATAACCCAAATCATCACCGGCCTACTAATAGCAATGCACTACACAGCAGACACCACCTTGGCCTTCACATCCGTTGCTTACACTTGCCGAAATGTCCAATTTGGATGGCTCATCCGAAACTTACACGCAAACGGAGCCTCCCTATTTTTCATCTGCATCTACCTTCACATCGGACGAGGACTCTACTACGGCTCCTACCTATACAAAGAAACCTGAAATACAGGTGTAATTCTACTACTAACCCTAATAGCAACAGCCTTCGTAGGCTATGTCCTCCCCTGAGGACAAATATCATTCTGAGGAGCAACCGTCATTACTAATTTATTTTCAGCAATCCCCTACATCGGACAAACACTTGTAGAATGGGCTTGAGGAGGTTTCTCAGTCGATAATCCTACCTTAACACGATTTTTCGCCCTCCACTTTCTACTCCCTTTTGTCATCGCAGGCCTTACATTCATCCACTTAACTTTCTTACACGAAACTGGATCAAACAATCCCCTAGGCATCTCATCAAACTGTGATAAAATCCCATTCCACCCCTACTTTTCCTCAAAAGACATCCTAGGCTTCATAGCCATGTTCCTTCCCCTTATATCTCTCGCCCTATTCTCACCCAACCTCCTAGGAGACCCAGAAAACTTCACACCTGCAAACCCATTAGTAACCCCTCCCCACATCAAACCTGAATGGTACTTCCTATTCGCATACGCCATCCTACGATCTATCCCCAACAAACTAGGAGGAGTACTCGCCCTCGCCGCCTCCATCCTCATCCTATTTTTAATCCCTTTTCTACACAAATCAAAGCAACGAACAATAACCTTCCGGCCCCTCTCTCAACTGATATTTTGAACCCTAGTTGCCAACCTTCTAATCCTCACATGAGTAGGTGGCCAACCAGTTGAACACCCATTCATTATCATCGGCCAACTAGCTTCAATCACCTACTTCACTACCCTCCTAGTTCTATTCCCAATCGTCAGCACCCTAGAGAACAAAATACTTAACC?????
guiana_USNM_B11471_GunnsLandingGUY      ??????ATCCCTTCTTGGCATCTGCCTTATAACCCAAATCATCACCGGCCTACTAATAGCAATGCACTACACAGCAGACACCACCTTGGCCTTCACATCCGTTGCTTACACTTGCCGAAATGTCCAATTTGGATGGCTCATCCGAAACTTACACGCAAACGGAGCCTCCCTATTTTTCATCTGCATCTACCTTCACATCGGACGAGGACTCTACTACGGCTCCTACCTATACAAAGAAACCTGAAATACAGGTGTAATTCTACTACTAACCCTAATAGCAACAGCCTTCGTAGGCTATGTCCTCCCCTGAGGACAAATATCATTCTGAGGAGCAACCGTCATCACTAATTTATTTTCAGCAATCCCCTACATCGGACAAACACTTGTAGAATGGGCTTGAGGAGGTTTCTCAGTCGATAATCCTACCTTAACACGATTTTTCGCCCTCCACTTTCTACTCCCTTTTGTCATCGCAGGCCTTACATTCATCCACTTAACTTTCTTACACGAAACTGGATCAAACAATCCCCTAGGCATCTCATCAAACTGTGATAAAATCCCATTCCACCCCTACTTTTCCTCAAAAGACATCCTAGGCTTCATAGCCATGTTCCTTCCCCTTATATCTCTCGCCCTATTCTCACCCAACCTCCTAGGAGACCCAGAAAACTTCACACCTGCAAACCCATTAGTAACCCCTCCCCACATCAAACCTGAATGGTACTTCCTATTCGCATACGCCATCCTACGATCTATCCCCAACAAACTAGGAGGAGTACTCGCCCTCGCCGCCTCCATCCTCATCCTATTTTTAATCCCTTTTCTACACAAATCAAAGCAACGAACAATAACCTTCCGGCCCCTCTCTCAACTGATATTTTGAACCCTAGTTGCCAACCTTCTAATCCTCACATGAGTAGGTGGCCAACCAGTTGAACACCCATTCATTATCATCGGCCAACTAGCTTCAATCACCTACTTCACTACCCTCCTAGTTCTATTCCCAATCGTCAGCACCCTAGAGAACAAAATACTTAACC?????
guiana_USNM_B11480_GunnsLandingGUY      ??????ATCCCTTCTTGGCATCTGCCTTATAACCCAAATCATCACCGGCCTACTAATAGCAATGCACTACACAGCAGACACCACCTTGGCCTTCACATCCGTTGCTTACACTTGCCGAAATGTCCAATTTGGATGGCTCATCCGAAACTTACACGCAAACGGAGCCTCCCTATTTTTCATCTGCATCTACCTTCACATCGGACGAGGACTCTACTACGGCTCCTACCTATACAAAGAAACCTGAAATACAGGTGTAATTCTACTACTAACCCTAATAGCAACAGCCTTCGTAGGCTATGTCCTCCCCTGAGGACAAATATCATTCTGAGGAGCAACCGTCATCACTAATTTATTTTCAGCAATCCCCTACATCGGACAAACACTTGTAGAATGGGCTTGAGGAGGTTTCTCAGTCGATAATCCTACCTTAACACGATTTTTCGCCCTCCACTTTCTACTCCCTTTTGTCATCGCAGGCCTTACATTCATCCACTTAACTTTCTTACACGAAACTGGATCAAACAATCCCCTAGGCATCTCATCAAACTGTGATAAAATCCCATTCCACCCCTACTTTTCCTCAAAAGACATCCTAGGCTTCATAGCCATGTTCCTTCCCCTTATATCTCTCGCCCTATTCTCACCCAACCTCCTAGGAGACCCAGAAAACTTCACACCTGCAAACCCATTAGTAACCCCTCCCCACATCAAACCTGAATGGTACTTCCTATTCGCATACGCCATCCTACGATCTATCCCCAACAAACTAGGAGGAGTACTCGCCCTCGCCGCCTCCATCCTCATCCTATTTTTAATCCCTTTTCTACACAAATCAAAGCAACGAACAATAACCTTCCGGCCCCTCTCTCAACTGATATTTTGAACCCTAGTTGCCAACCTTCTAATCCTCACATGAGTAGGTGGCCAACCAGTTGAACACCCATTCATTATCATCGGCCAACTAGCTTCAATCACCTACTTCACTACCCTCCTAGTTCTATTCCCAATCGTCAGCACCCTAGAGAACAAAATACTTAACC?????
guiana_USNM_B11519_GunnsLandingGUY      ??????ATCCCTTCTTGGCATCTGCCTTATAACCCAAATCATCACCGGCCTACTAATAGCAATGCACTACACAGCAGACACCACCTTGGCCTTCACATCCGTTGCTTACACTTGCCGAAATGTCCAATTTGGATGGCTCATCCGAAACTTACACGCAAACGGAGCCTCCCTATTTTTCATCTGCATCTACCTTCACATCGGACGAGGACTCTACTACGGCTCCTACCTATACAAAGAAACCTGAAATACAGGTGTAATTCTACTACTAACCCTAATAGCAACAGCCTTCGTAGGCTATGTCCTCCCCTGAGGACAAATATCATTCTGAGGAGCAACCGTCATTACTAATTTATTTTCAGCAATCCCCTACATCGGACAAACACTTGTAGAATGGGCTTGAGGAGGTTTCTCAGTCGATAATCCTACCTTAACACGATTTTTCGCCCTCCACTTTCTACTCCCTTTTGTCATCGCAGGCCTTACATTCATCCACTTAACTTTCTTACACGAAACTGGATCAAACAATCCCCTAGGCATCTCATCAAACTGTGATAAAATCCCATTCCACCCCTACTTTTCCTCAAAAGACATCCTAGGCTTCATAGCCATGTTCCTTCCCCTTATATCTCTCGCCCTATTCTCACCCAACCTCCTAGGAGACCCAGAAAACTTCACACCTGCAAACCCATTAGTAACCCCTCCCCACATCAAACCTGAATGGTACTTCCTATTCGCATACGCCATCCTACGATCTATCCCCAACAAACTAGGAGGAGTACTCGCCCTCGCCGCCTCCATCCTCATCCTATTTTTAATCCCTTTTCTACACAAATCAAAGCAACGAACAATAACCTTCCGGCCCCTCTCTCAACTGATATTTTGAACCCTAGTTGCCAACCTTCTAATCCTCACATGAGTAGGTGGCCAACCAGTTGAACACCCATTCATTATCATCGGCCAACTAGCTTCAATCACCTACTTCACTACCCTCCTAGTTCTATTCCCAATCGTCAGCACCCTAGAGAACAAAATACTTAACC?????
guiana_USNM_B11557_GunnsLandingGUY      ??????ATCCCTTCTTGGCATCTGCCTTATAACCCAAATCATCACCGGCCTACTAATAGCAATGCACTACACAGCAGACACCACCTTGGCCTTCACATCCGTTGCTTACACTTGCCGAAATGTCCAATTTGGATGGCTCATCCGAAACTTACACGCAAACGGAGCCTCCCTATTTTTCATCTGCATCTACCTTCACATCGGACGAGGACTCTACTACGGCTCCTACCTATACAAAGAAACCTGAAATACAGGTGTAATTCTACTACTAACCCTAATAGCAACAGCCTTCGTAGGCTATGTCCTCCCCTGAGGACAAATATCATTCTGAGGAGCAACCGTCATCACTAATTTATTTTCAGCAATCCCCTACATCGGACAAACACTTGTAGAATGGGCTTGAGGAGGTTTCTCAGTCGATAATCCTACCTTAACACGATTTTTCGCCCTCCACTTTCTACTCCCTTTTGTCATCGCAGGCCTTACATTCATCCACTTAACTTTCTTACACGAAACTGGATCAAACAATCCCCTAGGCATCTCATCAAACTGTGATAAAATCCCATTCCACCCCTACTTTTCCTCAAAAGACATCCTAGGCTTCATAGCCATGTTCCTTCCCCTTATATCTCTCGCCCTATTCTCACCCAACCTCCTAGGAGACCCAGAAAACTTCACACCTGCAAACCCATTAGTAACCCCTCCCCACATCAAACCTGAATGGTACTTCCTATTCGCATACGCCATCCTACGATCTATCCCCAACAAACTAGGAGGAGTACTCGCCCTCGCCGCCTCCATCCTCATCCTATTTTTAATCCCTTTTCTACACAAATCAAAGCAACGAACAATAACCTTCCGGCCCCTCTCTCAACTGATATTTTGAACCCTAGTTGCCAACCTTCTAATCCTCACATGAGTAGGTGGCCAACCAGTTGAACACCCATTCATTATCATCGGCCAACTAGCTTCAATCACCTACTTCACTACCCTCCTAGTTCTATTCCCAATCGTCAGCACCCTAGAGAACAAAATACTTAACC?????
guiana_USNM_B11558_GunnsLandingGUY      ??????ATCCCTTCTTGGCATCTGCCTTATAACCCAAATCATCACCGGCCTACTAATAGCAATGCACTACACAGCAGACACCACCTTGGCCTTCACATCCGTTGCTTACACTTGCCGAAATGTCCAATTTGGATGGCTCATCCGAAACTTACACGCAAACGGAGCCTCCCTATTTTTCATCTGCATCTACCTTCACATCGGACGAGGACTCTACTACGGCTCCTACCTATACAAAGAAACCTGAAATACAGGTGTAATTCTACTACTAACCCTAATAGCAACAGCCTTCGTAGGCTATGTCCTCCCCTGAGGACAAATATCATTCTGAGGAGCAACCGTCATTACTAATTTATTTTCAGCAATCCCCTACATCGGACAAACACTTGTAGAATGGGCTTGAGGAGGTTTCTCAGTCGATAATCCTACCTTAACACGATTTTTCGCCCTCCACTTTCTACTCCCTTTTGTCATCGCAGGCCTTACATTCATCCACTTAACTTTCTTACACGAAACTGGATCAAACAATCCCCTAGGCATCTCATCAAACTGTGATAAAATCCCATTCCACCCCTACTTTTCCTCAAAAGACATCCTAGGCTTCATAGCCATGTTCCTTCCCCTTATATCTCTCGCCCTATTCTCACCCAACCTCCTAGGAGACCCAGAAAACTTCACACCTGCAAACCCATTAGTAACCCCTCCCCACATCAAACCTGAATGGTACTTCCTATTCGCATACGCCATCCTACGATCTATCCCCAACAAACTAGGAGGAGTACTCGCCCTCGCCGCCTCCATCCTCATCCTATTTTTAATCCCTTTTCTACACAAATCAAAGCAACGAACAATAACCTTCCGGCCCCTCTCTCAACTGATATTTTGAACCCTAGTTGCCAACCTTCTAATCCTCACATGAGTAGGTGGCCAACCAGTTGAACACCCATTCATTATCATCGGCCAACTAGCTTCAATCACCTACTTCACTACCCTCCTAGTTCTATTCCCAATCGTCAGCACCCTAGAGAACAAAATACTTAACC?????
guiana_USNM_B11571_GunnsLandingGUY      ??????ATCCCTTCTTGGCATCTGCCTTATAACCCAAATCATCACCGGCCTACTAATAGCAATGCACTACACAGCAGACACCACCTTGGCCTTCACATCCGTTGCTTACACTTGCCGAAATGTCCAATTTGGATGGCTCATCCGAAACTTACACGCAAACGGAGCCTCCCTATTTTTCATCTGCATCTACCTTCACATCGGACGAGGACTCTACTACGGCTCCTACCTATACAAAGAAACCTGAAATACAGGTGTAATTCTACTACTAACCCTAATAGCAACAGCCTTCGTAGGCTATGTCCTCCCCTGAGGACAAATATCATTCTGAGGAGCAACCGTCATCACTAATTTATTTTCAGCAATCCCCTACATCGGACAAACACTTGTAGAATGGGCTTGAGGAGGTTTCTCAGTCGATAATCCTACCTTAACACGATTTTTCGCCCTCCACTTTCTACTCCCTTTTGTCATCGCAGGCCTTACATTCATCCACTTAACTTTCTTGCACGAAACTGGATCAAACAATCCCCTAGGCATCTCATCAAACTGTGATAAAATCCCATTCCACCCCTACTTTTCCTCAAAAGACATCCTAGGCTTCATAGCCATGTTCCTTCCCCTTATATCTCTCGCCCTATTCTCACCCAACCTCCTAGGAGACCCAGAAAACTTCACACCTGCAAACCCATTAGTAACCCCTCCCCACATCAAACCTGAATGGTACTTCCTATTCGCATACGCCATCCTACGATCTATCCCCAACAAACTAGGAGGAGTACTCGCCCTCGCCGCCTCCATCCTCATCCTATTTTTAATCCCTTTTCTACACAAATCAAAGCAACGAACAATAACCTTCCGGCCCCTCTCTCAACTGATATTTTGAACCCTAGTTGCCAACCTTCTAATCCTCACATGAGTAGGTGGCCAACCAGTTGAACACCCATTCATTATCATCGGCCAACTAGCTTCAATCACCTACTTCACTACCCTCCTAGTTCTATTCCCAATCGTCAGCACCCTAGAGAACAAAATACTTAACC?????
guiana_USNM_B11683_UpperEssequiboGUY    ??????ATCCCTTCTTGGCATCTGCCTTATAACCCAAATCATCACCGGCCTACTAATAGCAATGCACTACACAGCAGACACCACCTTGGCCTTCACATCCGTTGCTTACACTTGCCGAAATGTCCAATTTGGATGGCTCATCCGAAACTTACACGCAAACGGAGCCTCCCTATTTTTCATCTGCATCTACCTTCACATCGGACGAGGACTCTACTACGGCTCCTACCTATACAAAGAAACCTGAAATACAGGTGTAATTCTACTACTAACCCTAATAGCAACAGCCTTCGTAGGCTATGTCCTCCCCTGAGGACAAATATCATTCTGAGGAGCAACCGTCATCACTAATTTATTTTCAGCAATCCCCTACATCGGACAAACACTTGTAGAATGGGCTTGAGGAGGTTTCTCAGTCGATAATCCTACCTTAACACGATTTTTCGCCCTCCACTTTCTACTCCCTTTTGTCATCGCAGGCCTTACATTCATCCACTTAACTTTCTTGCACGAAACTGGATCAAACAATCCCCTAGGCATCTCATCAAACTGTGATAAAATCCCATTCCACCCCTACTTTTCCTCAAAAGACATCCTAGGCTTCATAGCCATGTTCCTTCCCCTTATATCTCTCGCCCTATTCTCACCCAACCTCCTAGGAGACCCAGAAAACTTCACACCTGCAAACCCATTAGTAACCCCTCCCCACATCAAACCTGAATGGTACTTCCTATTCGCATACGCCATCCTACGATCTATCCCCAACAAACTAGGAGGAGTACTCGCCCTCGCCGCCTCCATCCTCATCCTATTTTTAATCCCTTTTCTACACAAATCAAAGCAACGAACAATAACCTTCCGGCCCCTCTCTCAACTGATATTTTGAACCCTAGTTGCCAACCTTCTAATCCTCACATGAGTAGGTGGCCAACCAGTTGAACACCCATTCATTATCATCGGCCAACTAGCTTCAATCACCTACTTCACTACCCTCCTAGTTCTATTCCCAATCGTCAGCACCCTAGAGAACAAAATACTTAACC?????
guiana_USNM_B11684_UpperEssequiboGUY    ??????ATCCCTTCTTGGCATCTGCCTTATAACCCAAATCATCACCGGCCTACTAATAGCAATGCACTACACAGCAGACACCACCTTGGCCTTCACATCCGTTGCTTACACTTGCCGAAATGTCCAATTTGGATGGCTCATCCGAAACTTACACGCAAACGGAGCCTCCCTATTTTTCATCTGCATCTACCTTCACATCGGACGAGGACTCTACTACGGCTCCTACCTATACAAAGAAACCTGAAATACAGGTGTAATTCTACTACTAACCCTAATAGCAACAGCCTTCGTAGGCTATGTCCTCCCCTGAGGACAAATATCATTCTGAGGAGCAACCGTCATCACTAATTTATTTTCAGCAATCCCCTACATCGGACAAACACTTGTAGAATGGGCTTGAGGAGGTTTCTCAGTCGATAATCCTACCTTAACACGATTTTTCGCCCTCCACTTTCTACTCCCTTTTGTCATCGCAGGCCTTACATTCATCCACTTAACTTTCTTACACGAAACTGGATCAAACAATCCCCTAGGCATCTCATCAAACTGTGATAAAATCCCATTCCACCCCTACTTTTCCTCAAAAGACATCCTAGGCTTCATAGCCATGTTCCTTCCCCTTATATCTCTCGCCCTATTCTCACCCAACCTCCTAGGAGACCCAGAAAACTTCACACCTGCAAACCCATTAGTAACCCCTCCCCACATCAAACCTGAATGGTACTTCCTATTCGCATACGCCATCCTACGATCTATCCCCAACAAACTAGGAGGAGTACTCGCCCTCGCCGCCTCCATCCTCATCCTATTTTTAATCCCTTTTCTACACAAATCAAAGCAACGAACAATAACCTTCCGGCCCCTCTCTCAACTGATATTTTGAACCCTAATTGCCAACCTTCTAATCCTCACATGAGTAGGTGGCCAACCAGTTGAACACCCATTCATTATCATCGGCCAACTAGCTTCAATCACCTACTTCACTACCCTCCTAGTTCTATTCCCAATCGTCAGCACCCTAGAGAACAAAATACTTAACC?????
guiana_USNM_B11714_UpperEssequiboGUY    ??????ATCCCTTCTTGGCATCTGCCTTATAACCCAAATCATCACCGGCCTACTAATAGCAATGCACTACACAGCAGACACCACCTTGGCCTTCACATCCGTTGCTTACACTTGCCGAAATGTCCAATTTGGATGGCTCATCCGAAACTTACACGCAAACGGAGCCTCCCTATTTTTCATCTGCATCTACCTTCACATCGGACGAGGACTCTACTACGGCTCCTACCTATACAAAGAAACCTGAAATACAGGTGTAATTCTACTACTAACCCTAATAGCAACAGCCTTCGTAGGCTATGTCCTCCCCTGAGGACAAATATCATTCTGAGGAGCAACCGTCATCACTAATTTATTTTCAGCAATCCCCTACATCGGACAAACACTTGTAGAATGGGCTTGAGGAGGTTTCTCAGTCGATAATCCTACCTTAACACGATTTTTCGCCCTCCACTTTCTACTCCCTTTTGTCATCGCAGGCCTTACATTCATCCACTTAACTTTCTTGCACGAAACTGGATCAAACAATCCCCTAGGCATCTCATCAAACTGTGATAAAATCCCATTCCACCCCTACTTTTCCTCAAAAGACATCCTAGGCTTCATAGCCATGTTCCTTCCCCTTATATCTCTCGCCCTATTCTCACCCAACCTCCTAGGAGACCCAGAAAACTTCACACCTGCAAACCCATTAGTAACCCCTCCCCACATCAAACCTGAATGGTACTTCCTATTCGCATACGCCATCCTACGATCTATCCCCAACAAACTAGGAGGAGTACTCGCCCTCGCCGCCTCCATCCTCATCCTATTTTTAATCCCTTTTCTACACAAATCAAAGCAACGAACAATAACCTTCCGGCCCCTCTCTCAACTGATATTTTGAACCCTAGTTGCCAACCTTCTAATCCTCACATGAGTAGGTGGCCAACCAGTTGAACACCCATTCATTATCATCGGCCAACTAGCTTCAATCACCTACTTCACTACCCTCCTAGTTCTATTCCCAATCGTCAGCACCCTAGAGAACAAAATACTTAACC?????
guiana_USNM_B11739_UpperEssequiboGUY    ??????ATCCCTTCTTGGCATCTGCCTTATAACCCAAATCATCACCGGCCTACTAATAGCAATGCACTACACAGCAGACACCACCTTGGCCTTCACATCCGTTGCTTACACTTGCCGAAATGTCCAATTTGGATGGCTCATCCGAAACTTACACGCAAACGGAGCCTCCCTATTTTTCATCTGCATCTACCTTCACATCGGACGAGGACTCTACTACGGCTCCTACCTATACAAAGAAACCTGAAATACAGGTGTAATTCTACTACTAACCCTAATAGCAACAGCCTTCGTAGGCTATGTCCTCCCCTGAGGACAAATATCATTCTGAGGAGCAACCGTCATCACTAATTTATTTTCAGCAATCCCCTACATCGGACAAACACTTGTAGAATGGGCTTGAGGAGGTTTCTCAGTCGATAATCCTACCTTAACACGATTTTTCGCCCTCCACTTTCTACTCCCTTTTGTCATCGCAGGCCTTACATTCATCCACTTAACTTTCTTGCACGAAACTGGATCAAACAATCCCCTAGGCATCTCATCAAACTGTGATAAAATCCCATTCCACCCCTACTTTTCCTCAAAAGACATCCTAGGCTTCATAGCCATGTTCCTTCCCCTTATATCTCTCGCCCTATTCTCACCCAACCTCCTAGGAGACCCAGAAAACTTCACACCTGCAAACCCATTAGTAACCCCTCCCCACATCAAACCTGAATGGTACTTCCTATTCGCATACGCCATCCTACGATCTATCCCCAACAAACTAGGAGGAGTACTCGCCCTCGCCGCCTCCATCCTCATCCTATTTTTAATCCCTTTTCTACACAAATCAAAGCAACGAACAATAACCTTCCGGCCCCTCTCTCAACTGATATTTTGAACCCTAGTTGCCAACCTTCTAATCCTCACATGAGTAGGTGGCCAACCAGTTGAACACCCATTCATTATCATCGGCCAACTAGCTTCAATCACCTACTTCACTACCCTCCTAGTTCTATTCCCAATCGTCAGCACCCTAGAGAACAAAATACTTAACC?????
central_USNM_B1192_BocasDelToroPAN      ??????ATCCCTTCTTGGCATCTGCCTTATAACCCAAATCATCACCGGCCTACTAATAGCAATGCACTACACAGCAGACACTACCTTGGCCTTCACATCCGTTGCTCACACTTGCCGAAATGTCCAATTCGGATGGCTCATCCGAAACTTACACGCAAACGGAGCCTCCCTATTTTTCATCTGCATCTACCTTCACATCGGACGAGGACTCTACTACGGCTCCTACCTATACAAAGAAACCTGAAATACAGGTGTAATTCTACTACTAACCCTAATAGCAACAGCCTTCGTAGGCTATGTCCTCCCCTGAGGACAAATATCATTCTGAGGAGCAACCGTCATCACTAATTTATTTTCAGCAATCCCCTACATCGGACAAACACTTGTAGAATGGGCTTGAGGAGGTTTCTCAGTCGATAATCCTACCTTAACACGATTTTTCGCTCTCCACTTTCTACTCCCTTTTGTCATCGCAGGCCTTACATTCATCCACTTAACTTTCTTACACGAAACTGGATCAAACAACCCCCTAGGCATCTCATCAAACTGTGATAAAATTCCATTCCACCCCTACTTTTCCTCAAAAGACATCCTAGGCTTCATAGCCATATTCCTTCCCCTTACATCTCTCGCCCTATTCTCACCCAACCTCCTAGGAGACCCAGAAAACTTCACACCTGCAAACCCATTAGTAACCCCTCCCCACATCAAACCTGAATGGTACTTCCTATTCGCATACGCCATCCTACGATCTATCCCCAACAAACTAGGAGGAGTACTCGCCCTCGCTGCATCCATCCTCATCCTATTTTTAATCCCTTTTCTACACAAATCAAAGCAACGAACAATAACCTTCCGGCCCCTCTCTCAACTGATATTTTGAGCCCTAGTTGCCAACCTTCTAATCCTCACATGAGTAGGTGGCCAACCAGTTGAACACCCATTCATTATCATCGGCCAACTAGCTTCAATCACCTACTTTACTACCCTCCTAGTTCTATTCCCAATCGTCAGCACCCTAGAGAACAAAATACTTAACC?????
guiana_USNM_B12796_ParabaraSavannahGUY  ??????ATCCCTTCTTGGCATCTGCCTTATAACCCAAATCATCACCGGCCTACTAATAGCAATGCACTACACAGCAGACACCACCTTGGCCTTCACATCCGTTGCTTACACTTGCCGAAATGTCCAATTTGGATGGCTCATCCGAAACTTACACGCAAACGGAGCCTCCCTATTTTTCATCTGCATCTACCTTCACATCGGACGAGGACTCTACTACGGCTCCTACCTATACAAAGAAACCTGAAATACAGGTGTAATTCTACTACTAACCCTAATAGCAACAGCCTTCGTAGGCTATGTCCTCCCCTGAGGACAAATATCATTCTGAGGAGCAACCGTCATCACTAATTTATTTTCAGCAATCCCCTACATCGGACAAACACTTGTAGAATGGGCTTGAGGAGGTTTCTCAGTCGATAATCCTACCTTAACACGATTTTTCGCCCTCCACTTTCTACTCCCTTTTGTCATCGCAGGCCTTACATTCATCCACTTAACTTTCTTGCACGAAACTGGATCAAACAATCCCCTAGGCATCTCATCAAACTGTGATAAAATCCCATTCCACCCCTACTTTTCCTCAAAAGACATCCTAGGCTTCATAGCCATGTTCCTTCCCCTTATATCTCTCGCCCTATTCTCACCCAACCTCCTAGGAGACCCAGAAAACTTCACACCTGCAAACCCATTAGTAACCCCTCCCCACATCAAACCTGAATGGTACTTCCTATTCGCATACGCCATCCTACGATCTATCCCCAACAAACTAGGAGGAGTACTCGCCCTCGCCGCCTCCATCCTCATCCTATTTTTAATCCCTTTTCTACACAAATCAAAGCAACGAACAATAACCTTCCGGCCCCTCTCTCAACTGATATTTTGAACCCTAGTTGCCAACCTTCTAATCCTCACATGAGTAGGTGGCCAACCAGTTGAACACCCATTCATTATCATCGGCCAACTAGCTTCAATCACCTACTTCACTACCCTCCTAGTTCTATTCCCAATCGTCAGCACCCTAGAGAACAAAATACTTAACC?????
guiana_USNM_B14181_KamariaFallsGUY      ??????ATCCCTTCTTGGCATCTGCCTTATAACCCAAATCATCACCGGCCTACTAATAGCAATGCACTACACAGCAGACACCACCTTGGCCTTCACATCCGTTGCTTACACTTGCCGAAATGTCCAATTTGGATGGCTCATCCGAAACTTACACGCAAACGGAGCCTCCCTATTTTTCATCTGCATCTACCTTCACATCGGACGAGGACTCTACTACGGCTCCTACCTATACAAAGAAACCTGAAATACAGGTGTAATTCTACTACTAACCCTAATAGCAACAGCCTTCGTAGGCTATGTCCTCCCCTGAGGACAAATATCATTCTGAGGAGCAACCGTCATCACTAACTTATTTTCAGCAATCCCCTACATCGGACAAACACTTGTAGAATGGGCTTGAGGAGGTTTCTCAGTCGATAATCCTACCTTAACACGATTTTTCGCCCTCCACTTTCTACTCCCTTTTGTCATCGCAGGCCTTACATTCATCCACTTAACTTTCTTGCACGAAACTGGATCAAACAATCCCCTAGGCATCTCATCAAACTGTGATAAAATCCCATTCCACCCCTACTTTTCCTCAAAAGACATCCTAGGCTTCATAGCCATGTTCCTTCCCCTTATATCTCTCGCCCTATTCTCACCCAACCTCCTAGGAGACCCAGAAAACTTCACACCTGCAAACCCATTAGTAACCCCTCCCCACATCAAACCTGAATGGTACTTCCTATTCGCATACGCCATCCTACGATCTATCCCCAACAAACTAGGAGGAGTACTCGCCCTCGCCGCCTCCATCCTCATCCTATTTTTAATCCCTTTTCTACACAAATCAAAGCAACGAACAATAACCTTCCGGCCCCTCTCTCAACTGATATTTTGAACCCTAGTTGCCAACCTTCTAATCCTCACATGAGTAGGTGGCCAACCAGTTGAACACCCATTCATTATCATCGGCCAACTAGCTTCAATCACCTACTTCACTACCCTCCTAGTTCTATTCCCAATCGTCAGCACCCTAGAGAACAAAATACTTAACC?????
guiana_USNM_B14316_MakuripaiSavannahGUY ??????ATCCCTTCTTGGCATCTGCCTTATAACCCAAATCATCACCGGCCTACTAATAGCAATGCACTACACAGCAGACACCACCTTGGCCTTCACATCCGTTGCTTACACTTGCCGAAATGTCCAATTTGGATGGCTCATCCGAAACTTACACGCAAACGGAGCCTCCCTATTTTTCATCTGCATCTACCTTCACATCGGACGAGGACTCTACTACGGCTCCTACCTATACAAAGAAACCTGAAATACAGGTGTAATTCTACTACTAACCCTAATAGCAACAGCCTTCGTAGGCTATGTCCTCCCCTGAGGACAAATATCATTCTGAGGAGCAACCGTCATCACTAATTTATTTTCAGCAATCCCCTACATCGGACAAACACTTGTAGAATGGGCTTGAGGAGGTTTCTCAGTCGATAATCCTACCTTAACACGATTTTTCGCCCTCCACTTTCTACTCCCTTTTGTCATCGCAGGCCTTACATTCATCCACTTAACTTTCTTGCACGAAACTGGATCAAACAATCCCCTAGGCATCTCATCAAACTGTGATAAAATCCCATTCCACCCCTACTTTTCCTCAAAAGACATCCTAGGCTTCATAGCCATGTTCCTTCCCCTTATATCTCTCGCCCTATTCTCACCCAACCTCCTAGGAGACCCAGAAAACTTCACACCTGCAAACCCATTAGTAACCCCTCCCCACATCAAACCTGAATGGTACTTCCTATTCGCATACGCCATCCTACGATCTATCCCCAACAAACTAGGAGGAGTACTCGCCCTCGCCGCCTCCATCCTCATCCTATTTTTAATCCCTTTTCTACACAAATCAAAGCAACGAACAATAACCTTCCGGCCCCTCTCTCAACTGATATTTTGAACCCTAGTTGCCAACCTTCTAATCCTCACATGAGTAGGTGGCCAACCAGTTGAACACCCATTCATTATCATCGGCCAACTAGCTTCAATCACCTACTTCACTACCCTCCTAGTTCTATTCCCAATCGTCAGCACCCTAGAGAACAAAATACTTAACC?????
guiana_USNM_B14321_MakwaimaSavannahGUY  ??????ATCCCTTCTTGGCATCTGCCTTATAACCCAAATCATCACCGGCCTACTAATAGCAATGCACTACACAGCAGACACCACCTTGGCCTTCACATCCGTTGCTTACACTTGCCGAAATGTCCAATTTGGATGGCTCATCCGAAACTTACACGCAAACGGAGCCTCCCTATTTTTCATCTGCATCTACCTTCACATCGGACGAGGACTCTACTACGGCTCCTACCTATACAAAGAAACCTGAAATACAGGTGTAATTCTACTACTAACCCTAATAGCAACAGCCTTCGTAGGCTATGTCCTCCCCTGAGGACAAATATCATTCTGAGGAGCAACCGTCATCACTAATTTATTTTCAGCAATCCCCTACATCGGACAAACACTTGTAGAATGGGCTTGAGGAGGTTTCTCAGTCGATAATCCTACCTTAACACGATTTTTCGCCCTCCACTTTCTACTCCCTTTTGTCATCGCAGGCCTTACATTCATCCACTTAACTTTCTTGCACGAAACTGGATCAAACAATCCCCTAGGCATCTCATCAAACTGTGATAAAATCCCATTCCACCCCTACTTTTCCTCAAAAGACATCCTAGGCTTCATAGCCATGTTCCTTCCCCTTATATCTCTCGCCCTATTCTCACCCAACCTCCTAGGAGACCCAGAAAACTTCACACCTGCAAACCCATTAGTAACCCCTCCCCACATCAAACCTGAATGGTACTTCCTATTCGCATACGCCATCCTACGATCTATCCCCAACAAACTAGGAGGAGTACTCGCCCTCGCCGCCTCCATCCTCATCCTATTTTTAATCCCTTTTCTACACAAATCAAAGCAACGAACAATAACCTTCCGGCCCCTCTCTCAACTGATATTTTGAACCCTAGTTGCCAACCTTCTAATCCTCACATGAGTAGGTGGCCAACCAGTTGAACACCCATTCATTATCATCGGCCAACTAGCTTCAATCACCTACTTCACTACCCTCCTAGTTCTATTCCCAATCGTCAGCACCCTAGAGAACAAAATACTTAACC?????
guiana_USNM_B14368_MakwaimaSavannahGUY  ??????ATCCCTTCTTGGCATCTGCCTTATAACCCAAATCATCACCGGCCTACTAATAGCAATGCACTACACAGCAGACACCACCTTGGCCTTCACATCCGTTGCTTACACTTGCCGAAATGTCCAATTTGGATGGCTCATCCGAAACTTACACGCAAACGGAGCCTCCCTATTTTTCATCTGCATCTACCTTCACATCGGACGAGGACTCTACTACGGCTCCTACCTATACAAAGAAACCTGAAATACAGGTGTAATTCTACTACTAACCCTAATAGCAACAGCCTTCGTAGGCTATGTCCTCCCCTGAGGACAAATATCATTCTGAGGAGCAACCGTCATCACTAATTTATTTTCAGCAATCCCCTACATCGGACAAACACTTGTAGAATGGGCTTGAGGAGGTTTCTCAGTCGATAATCCTACCTTAACACGATTTTTCGCCCTCCACTTTCTACTCCCTTTTGTCATCGCAGGCCTTACATTCATCCACTTAACTTTCTTGCACGAAACTGGATCAAACAATCCCCTAGGCATCTCATCAAACTGTGATAAAATCCCATTCCACCCCTACTTTTCCTCAAAAGACATCCTAGGCTTCATAGCCATGTTCCTTCCCCTTATATCTCTCGCCCTATTCTCACCCAACCTCCTAGGAGACCCAGAAAACTTCACACCTGCAAACCCATTAGTAACCCCTCCCCACATCAAACCTGAATGGTACTTCCTATTCGCATACGCCATCCTACGATCTATCCCCAACAAACTAGGAGGAGTACTCGCCCTCGCCGCCTCCATCCTCATCCTATTTTTAATCCCTTTTCTACACAAATCAAAGCAACGAACAATAACCTTCCGGCCCCTCTCTCAACTGATATTTTGAACCCTAGTTGCCAACCTTCTAATCCTCACATGAGTAGGTGGCCAACCAGTTGAACACCCATTCATTACCATCGGCCAACTAGCTTCAATCACCTACTTCACTACCCTCCTAGTTCTATTCCCAATCGTCAGCACCCTAGAGAACAAAATACTTAACC?????
guiana_USNM_B14622_BarimaRiverGUY       ??????ATCCCTTCTTGGCATCTGCCTTATAACCCAAATCATCACCGGCCTACTAATAGCAATGCACTACACAGCAGACACCACCTTGGCCTTCACATCCGTTGCTTACACTTGCCGAAATGTCCAATTTGGATGGCTCATCCGAAACTTACACGCAAACGGAGCCTCCCTATTTTTCATCTGCATCTACCTTCACATCGGACGAGGACTCTACTACGGCTCCTACCTATACAAAGAAACCTGAAATACAGGTGTAATTCTACTACTAACCCTAATAGCAACAGCCTTCGTAGGCTATGTCCTCCCCTGAGGACAAATATCATTCTGAGGAGCAACCGTCATCACTAATTTATTTTCAGCAATCCCCTACATCGGACAAACACTTGTAGAATGGGCTTGAGGAGGTTTCTCAGTCGATAATCCTACCTTAACACGATTTTTCGCCCTCCACTTTCTACTCCCTTTTGTCATCGCAGGCCTTACATTCATCCACTTAACTTTCTTGCACGAAACTGGATCAAACAATCCCCTAGGCATCTCATCAAACTGTGATAAAATCCCATTCCACCCCTACTTTTCCTCAAAAGACATCCTAGGCTTCATAGCCATGTTCCTTCCCCTTATATCTCTCGCCCTATTCTCACCCAACCTCCTAGGAGACCCAGAAAACTTCACACCTGCAAACCCATTAGTAACCCCTCCCCACATCAAACCTGAATGGTACTTCCTATTCGCATACGCCATCCTACGATCTATCCCCAACAAACTAGGAGGAGTACTCGCCCTCGCCGCCTCCATCCTCATCCTATTTTTAATCCCTTTTCTACACAAATCAAAGCAACGAACAATAACCTTCCGGCCCCTCTCTCAACTGATATTTTGAACCCTAGTTGCCAACCTTCTAATCCTCACATGAGTAGGTGGCCAACCAGTTGAACACCCATTCATTATCATCGGCCAACTAGCTTCAATCACCTACTTCACTACCCTCCTAGTTCTATTCCCAATCGTCAGCACCCTAGAGAACAAAATAC???????????
guiana_USNM_B14670_BarimaRiverGUY       ??????ATCCCTTCTTGGCATCTGCCTTATAACCCAAATCATCACCGGCCTACTAATAGCAATGCACTACACAGCAGACACCACCTTGGCCTTCACATCCGTTGCTTACACTTGCCGAAATGTCCAATTTGGATGGCTCATCCGAAATTTACACGCAAACGGAGCCTCCCTATTTTTCATCTGCATCTACCTTCACATCGGACGAGGACTCTACTACGGCTCCTACCTATACAAAGAAACCTGAAATACAGGTGTAATTCTACTACTAACCCTAATAGCAACAGCCTTCGTAGGCTATGTCCTCCCCTGAGGACAAATATCATTCTGAGGAGCAACCGTCATCACTAATTTATTTTCAGCAATCCCCTACATCGGACAAACACTTGTAGAATGGGCTTGAGGAGGTTTCTCAGTCGATAATCCTACCTTAACACGATTTTTCGCCCTCCACTTTCTACTCCCTTTTGTCATCGCAGGCCTTACATTCATCCACTTAACTTTCTTGCACGAAACTGGATCAAACAATCCCCTAGGCATCTCATCAAACTGTGATAAAATCCCATTCCACCCCTACTTTTCCTCAAAAGACATCCTAGGCTTCATAGCCATGTTCCTTCCCCTTATATCTCTCGCCCTATTCTCACCCAACCTCTTAGGAGACCCAGAAAACTTCACACCTGCAAACCCATTAGTAACCCCTCCCCACATCAAACCTGAATGGTACTTCCTATTCGCATACGCCATCCTACGATCTATCCCCAACAAACTAGGAGGAGTACTCGCCCTCGCCGCCTCCATCCTCATCCTATTTTTAATCCCTTTTCTACACAAATCAAAGCAACGAACAATAACCTTCCGGCCCCTCTCTCAACTGATATTTTGAACCCTAGTTGCCAACCTTCTAATCCTCACATGAGTAGGTGGCCAACCAGTTGAACACCCATTCATTATCATCGGCCAACTAGCTTCAATCACCTACTTCACTACCCTCCTAGTTCTATTCCCAATCGTCAGCACCCTAGAGAACAAAATACTTAAC??????
central_USNM_B1824_BocasDelToroPAN      ??????ATCCCTTCTTGGCATCTGCCTTATAACCCAAATCATCACCGGCCTACTAATAGCAATGCACTACACAGCAGACACTACCTTGGCCTTCACATCCGTTGCTCACACTTGCCGAAATGTCCAATTCGGATGGCTCATCCGAAACTTACACGCAAACGGAGCCTCCCTATTTTTCATCTGCATCTACCTTCACATCGGACGAGGACTCTACTACGGCTCCTACCTATACAAAGAAACCTGAAATACAGGCGTAATTCTACTACTAACCCTAATAGCAACAGCCTTCGTAGGCTATGTCCTCCCCTGAGGACAAATATCATTCTGAGGAGCAACCGTCATCACTAATTTATTTTCAGCAATCCCCTACATCGGACAAACACTTGTAGAATGGGCTTGAGGAGGTTTCTCAGTCGATAATCCTACCTTAACACGATTTTTCGCTCTCCACTTTCTACTCCCTTTTGTCATCGCAGGCCTTACATTCATCCACTTAACTTTCTTACACGAAACTGGATCAAACAACCCCCTAGGCATCTCATCAAACTGTGATAAAATTCCATTCCACCCCTACTTTTCCTCAAAAGACATCCTAGGCTTCATAGCCGTATTCCTTCCCCTTACATCTCTCGCCCTATTCTCACCCAACCTCCTAGGAGACCCAGAAAACTTCACACCTGCAAACCCATTAGTAACCCCTCCCCACATCAAACCTGAATGGTACTTCCTATTCGCATACGCCATCCTACGATCTATCCCCAACAAACTAGGAGGAGTACTCGCCCTCGCTGCATCCATCCTCATCCTATTTTTAATCCCTTTTCTACACAAATCAAAGCAACGAACAATAACCTTCCGGCCCCTCTCTCAACTGATATTTTGAGCCCTAGTTGCCAACCTTCTAATCCTCACATGAGTAGGTGGCCAACCAGTTGAACACCCATTCATTATCATCGGCCAACTAGCTTCAATCACCTACTTTACTACCCTCCTAGTTCTATTCCCAATCGTCAGCACCCTAGAGAACAAAATACTTAACC?????
central_USNM_B1828_BocasDelToroPAN      ??????ATCCCTTCTTGGCATCTGCCTTATAACCCAAATCATCACCGGCCTACTAATAGCAATGCACTACACAGCAGACACTACCTTGGCCTTCACATCCGTTGCTCACACTTGCCGAAATGTCCAATTCGGATGGCTCATCCGAAACTTACACGCAAACGGAGCCTCCCTATTTTTCATCTGCATCTACCTTCACATCGGACGAGGACTCTACTACGGCTCCTACCTATACAAAGAAACCTGAAATACAGGCGTAATTCTACTACTAACCCTAATAGCAACAGCCTTCGTAGGCTATGTCCTCCCCTGAGGACAAATATCATTCTGAGGAGCAACCGTCATCACTAATTTATTTTCAGCAATCCCCTACATCGGACAAACACTTGTAGAATGGGCTTGAGGAGGTTTCTCAGTCGATAATCCTACCTTAACACGATTTTTCGCTCTCCACTTTCTACTCCCTTTTGTCATCGCAGGCCTTACATTCATCCACTTAACTTTCTTACACGAAACTGGATCAAACAACCCCCTAGGCATCTCATCAAACTGTGATAAAATTCCATTCCACCCCTACTTTTCCTCAAAAGACATCCTAGGCTTCATAGCCATATTCCTTCCCCTTACATCTCTCGCCCTATTCTCACCCAACCTCCTAGGAGACCCAGAAAACTTCACACCTGCAAACCCATTAGTAACCCCTCCCCACATCAAACCTGAATGGTACTTCCTATTCGCATACGCCATCCTACGATCTATCCCCAACAAACTAGGAGGAGTACTCGCCCTCGCTGCATCCATCCTCATCCTATTTTTAATCCCTTTTCTACACAAATCAAAGCAACGAACAATAACCTTCCGGCCCCTCTCTCAACTGATATTTTGAGCCCTAGTTGCCAACCTTCTAATCCTCACATGAGTAGGTGGCCAACCAGTTGAACACCCATTCATTATCATCGGCCAACTAGCTTCAATCACCTACTTTACTACCCTCCTAGTTCTATTCCCAATCGTCAGCACCCTAGAGAACAAAATACTTAACC?????
central_USNM_B1840_BocasDelToroPAN      ??????ATCCCTTCTTGGCATCTGCCTTATAACCCAAATCATCACCGGCCTACTAATAGCAATGCACTACACAGCAGACACTACCTTGGCCTTCACATCCGTTGCTCACACTTGCCGAAATGTCCAATTCGGATGGCTCATCCGAAACTTACACGCAAACGGAGCCTCCCTATTTTTCATCTGCATCTACCTTCACATCGGACGAGGACTCTACTACGGCTCCTACCTATACAAAGAAACCTGAAATACAGGCGTAATTCTACTACTAACCCTAATAGCAACAGCCTTCGTAGGCTATGTCCTCCCCTGAGGACAAATATCATTCTGAGGAGCAACCGTCATCACTAATTTATTTTCAGCAATCCCCTACATCGGACAAACACTTGTAGAATGGGCTTGAGGAGGTTTCTCAGTCGATAATCCTACCTTAACACGATTTTTCGCTCTCCACTTTCTACTCCCTTTTGTCATCGCAGGCCTTACATTCATCCACTTAACTTTCTTACACGAAACTGGATCAAACAACCCCCTAGGCATCTCATCAAACTGTGATAAAATTCCATTCCACCCCTACTTTTCCTCAAAAGACATCCTAGGCTTCATAGCCATATTCCTTCCCCTTACATCTCTCGCCCTATTCTCACCCAACCTCCTAGGAGACCCAGAAAACTTCACACCTGCAAACCCATTAGTAACCCCTCCCCACATCAAACCTGAATGGTACTTCCTATTCGCATACGCCATCCTACGATCTATCCCCAACAAACTAGGAGGAGTACTCGCCCTCGCTGCATCCATCCTCATCCTATTTTTAATCCCTTTTCTACACAAATCAAAGCAACGAACAATAACCTTCCGGCCCCTCTCTCAACTGATATTTTGAGCCCTAGTTGCCAACCTTCTAATCCTCACATGAGTAGGTGGCCAACCAGTTGAACACCCATTCATTATCATCGGCCAACTAGCTTCAATCACCTACTTTACTACCCTCCTAGTTCTATTCCCAATCGTCAGCACCCTAGAGAACAAAATACTTAACC?????
guiana_USNM_B22061_UpperEssequiboGUY    ??????ATCCCTTCTTGGCATCTGCCTTATAACCCAAATCATCACCGGCCTACTAATAGCAATGCACTACACAGCAGACACCACCTTGGCCTTCACATCCGTTGCTTACACTTGCCGAAATGTCCAATTTGGATGGCTCATCCGAAACTTACACGCAAACGGAGCCTCCCTATTTTTCATCTGCATCTACCTTCACATCGGACGAGGACTCTACTACGGCTCCTACCTATACAAAGAAACCTGAAATACAGGTGTAATTCTACTACTAACCCTAATAGCAACAGCCTTCGTAGGCTATGTCCTCCCCTGAGGACAAATATCATTCTGAGGAGCAACCGTCATCACTAATTTATTTTCAGCAATCCCCTACATCGGACAAACACTTGTAGAATGGGCTTGAGGAGGTTTCTCAGTCGATAATCCTACCTTAACACGATTTTTCGCCCTCCACTTTCTACTCCCTTTTGTCATCGCAGGCCTTACATTCATCCACTTAACTTTCTTGCACGAAACTGGATCAAACAATCCCCTAGGCATCTCATCAAACTGTGATAAAATCCCATTCCACCCCTACTTTTCCTCAAAAGACATCCTAGGCTTCATAGCCATGTTCCTTCCCCTTATATCTCTCGCCCTATTCTCACCCAACCTCCTAGGAGACCCAGAAAACTTCACACCTGCAAACCCATTAGTAACCCCTCCCCACATCAAACCTGAATGGTACTTCCTATTCGCATACGCCATCCTACGATCTATCCCCAACAAACTAGGAGGAGTACTCGCCCTCGCCGCCTCCATCCTCGTCCTATTTTTAATCCCTTTTCTACACAAATCAAAGCAACGAACAATAACCTTCCGGCCCCTCTCTCAACTGATATTTTGAACCCTAGTTGCCAACCTTCTAATCCTCACATGAGTAGGTGGCCAACCAGTTGAACACCCATTCATTATCATCGGCCAACTAGCTTCAATCACCTACTTCACTACCCTCCTAGTTCTATTCCCAATCGTCAGCACCCTAGAGAACAAAATACTTAACC?????
guiana_USNM_B22073_UpperEssequiboGUY    ??????ATCCCTTCTTGGCATCTGCCTTATAACCCAAATCATCACCGGCCTACTAATAGCAATGCACTACACAGCAGACACCACCTTGGCCTTCACATCCGTTGCTTACACTTGCCGAAATGTCCAATTTGGATGGCTCATCCGAAACTTACACGCAAACGGAGCCTCCCTATTTTTCATCTGCATCTACCTTCACATCGGACGAGGACTCTACTACGGCTCCTACCTATACAAAGAAACCTGAAATACAGGTGTAATTCTACTACTAACCCTAATAGCAACAGCCTTCGTAGGCTATGTCCTCCCCTGAGGACAAATATCATTCTGAGGAGCAACCGTCATCACTAATTTATTTTCAGCAATCCCCTACATCGGACAAACACTTGTAGAATGGGCTTGAGGAGGTTTCTCAGTCGATAATCCTACCTTAACACGATTTTTCGCCCTCCACTTTCTACTCCCTTTTGTCATCGCAGGCCTTACATTCATCCACTTAACTTTCTTGCACGAAACTGGATCAAACAATCCCCTAGGCATCTCATCAAACTGTGATAAAATCCCATTCCACCCCTACTTTTCCTCAAAAGACATCCTAGGCTTCATAGCCATGTTCCTTCCCCTTATATCTCTCGCCCTATTCTCACCCAACCTCCTAGGAGACCCAGAAAACTTCACACCCGCAAACCCATTAGTAACCCCTCCCCACATCAAACCTGAATGGTACTTCCTATTCGCATACGCCATCCTACGATCTATCCCCAACAAACTAGGAGGAGTACTCGCCCTCGCCGCCTCCATCCTCATCCTATTTTTAATCCCTTTTCTACACAAATCAAAGCAACGAACAATAACCTTCCGGCCCCTCTCTCAACTGATATTTTGAACCCTAGTTGCCAACCTTCTAATCCTCACATGAGTAGGTGGCCAACCAGTTGAACACCCATTCATTATCATCGGCCAACTAGCTTCAATCACCTACTTCACTACCCTCCTAGTTCTATTCCCAATCGTCAGCACCCTAGAGAACAAAATACTTAACC?????
guiana_USNM_B22287_UpperEssequiboGUY    ??????ATCCCTTCTTGGCATCTGCCTTATAACCCAAATCATCACCGGCCTACTAATAGCAATGCACTACACAGCAGACACCACCTTGGCCTTCACATCCGTTGCTTACACTTGCCGAAATGTCCAATTTGGATGGCTCATCCGAAACTTACACGCAAACGGAGCCTCCCTATTTTTCATCTGCATCTACCTTCACATCGGACGAGGACTCTACTACGGCTCCTACCTATACAAAGAAACCTGAAATACAGGTGTAATTCTACTACTAACCCTAATAGCAACAGCCTTCGTAGGCTATGTCCTCCCCTGAGGACAAATATCATTCTGAGGAGCAACCGTCATCACTAATTTATTTTCAGCAATCCCCTACATCGGACAAACACTTGTAGAATGGGCTTGAGGAGGTTTCTCAGTCGATAATCCTACCTTAACACGATTTTTCGCCCTCCACTTTCTACTCCCTTTTGTCATCGCAGGCCTTACATTCATCCACTTAACTTTCTTACACGAAACTGGATCAAACAATCCCCTAGGCATCTCATCAAACTGTGATAAAATCCCATTCCACCCCTACTTTTCCTCAAAAGACATCCTAGGCTTCATAGCCATGTTCCTTCCCCTTATATCTCTCGCCCTATTCTCACCCAACCTCCTAGGAGACCCAGAAAACTTCACACCTGCAAACCCATTAGTAACCCCTCCCCACATCAAACCTGAATGGTACTTCCTATTCGCATACGCCATCCTACGATCTATCCCCAACAAACTAGGAGGAGTACTCGCCCTCGCCGCCTCCATCCTCATCCTATTTTTAATCCCTTTTCTACACAAATCAAAGCAACGAACAATAACCTTCCGGCCCCTCTCTCAACTGATATTTTGAACCCTAGTTGCCAACCTTCTAATCCTCACATGAGTAGGTGGCCAACCAGTTGAACACCCATTCATTATCATCGGCCAACTAGCTTCAATCACCTACTTCACTACCCTCCTAGTTCTATTCCCAATCGTCAGCACCCTAGAGAACAAAATACTTAACC?????
guiana_USNM_B4415_BerbiceGUY            ??????ATCCCTTCTTGGCATCTGCCTTATAACCCAAATCATCACCGGCCTACTAATAGCAATGCACTACACAGCAGACACCACCTTGGCCTTCACATCCGTTGCTTACACTTGCCGAAATGTCCAATTTGGATGGCTCATCCGAAACTTACACGCAAACGGAGCCTCCCTATTTTTCATCTGCATCTACCTTCACATCGGACGAGGACTCTACTACGGCTCCTACCTATACAAAGAAACCTGAAATACAGGTGTAATTCTACTACTAACCCTAATAGCAACAGCCTTCGTAGGCTATGTCCTCCCCTGAGGACAAATATCATTCTGAGGAGCAACCGTCATCACTAATTTATTTTCAGCAATCCCCTACATCGGACAAACACTTGTAGAATGGGCTTGAGGAGGTTTCTCAGTCGATAATCCTACCTTAACACGATTTTTCGCCCTCCACTTTCTACTCCCTTTTGTCATCGCAGGCCTTACATTCATCCACTTAACTTTCTTGCACGAAACTGGATCAAACAATCCCCTAGGCATCTCATCAAACTGTGATAAAATCCCATTCCACCCCTACTTTTCCTCAAAAGACATCCTAGGCTTCATAGCCATGTTCCTTCCCCTTATATCTCTCGCCCTATTCTCACCCAACCTCCTAGGAGACCCAGAAAACTTCACACCTGCAAACCCATTAGTAACCCCTCCCCACATCAAACCTGAATGGTACTTCCTATTCGCATACGCCATCCTACGATCTATCCCCAACAAACTAGGAGGAGTACTCGCCCTCGCCGCCTCCATCCTCATCCTATTTTTAATCCCTTTTCTACACAAATCAAAGCAACGAACAATAACCTTCCGGCCCCTCTCTCAACTGATATTTTGAACCCTAGTTGCCAACCTTCTAATCCTCACATGAGTAGGTGGCCAACCAGTTGAACACCCATTCATTATCATCGGCCAACTAGCTTCAATCACCTACTTCACTACCCTCCTAGTTCTATTCCCAATCGTCAGCACCCTAGAGAACAAAATACTTAACC?????
guiana_USNM_B4419_BerbiceGUY            ??????ATCCCTTCTTGGCATCTGCCTTATAACCCAAATCATCACCGGCCTACTAATAGCAATGCACTACACAGCAGACACCACCTTGGCCTTCACATCCGTTGCTTACACTTGCCGAAATGTCCAATTTGGATGGCTCATCCGAAACTTACACGCAAACGGAGCCTCCCTATTTTTCATCTGCATCTACCTTCACATCGGACGAGGACTCTACTACGGCTCCTACCTATACAAAGAAACCTGAAATACAGGTGTAATTCTACTACTAACCCTAATAGCAACAGCCTTCGTAGGCTATGTCCTCCCCTGAGGACAAATATCATTCTGAGGAGCAACCGTCATCACTAATTTATTTTCAGCAATCCCCTACATCGGACAAACACTTGTAGAATGGGCTTGAGGAGGTTTCTCAGTCGATAATCCTACCTTAACACGATTTTTCGCCCTCCACTTTCTACTCCCTTTTGTCATCGCAGGCCTTACATTCATCCACTTAACTTTCTTGCACGAAACTGGATCAAACAATCCCCTAGGCATCTCATCAAACTGTGATAAAATCCCATTCCACCCCTACTTTTCCTCAAAAGACATCCTAGGCTTCATAGCCATGTTCCTTCCCCTTATATCTCTCGCCCTATTCTCACCCAACCTCCTAGGAGACCCAGAAAACTTCACACCTGCAAACCCATTAGTAACCCCTCCCCACATCAAACCTGAATGGTACTTCCTATTCGCATACGCCATCCTACGATCTATCCCCAACAAACTAGGAGGAGTACTCGCCCTCGCCGCCTCCATCCTCATCCTATTTTTAATCCCTTTTCTACACAAATCAAAGCAACGAACAATAACCTTCCGGCCCCTCTCTCAACTGATATTTTGAACCCTAGTTGCCAACCTTCTAATCCTCACATGAGTAGGTGGCCAACCAGTTGAACACCCATTCATTATCATCGGCCAACTAGCTTCAATCACCTACTTCACTACCCTCCTAGTTCTATTCCCAATCGTCAGCACCCTAGAGAACAAAATACTTAACC?????
guiana_USNM_B5233_Cuyuni_MazaruniGUY    ??????ATCCCTTCTTGGCATCTGCCTTATAACCCAAATCATCACCGGCCTACTAATAGCAATGCACTACACAGCAGACACCACCTTGGCCTTCACATCCGTTGCTTACACTTGCCGAAATGTCCAATTTGGATGGCTCATCCGAAACTTACACGCAAACGGAGCCTCCCTATTTTTCATCTGCATCTACCTTCACATCGGACGAGGACTCTACTACGGCTCCTACCTATACAAAGAAACCTGAAATACAGGTGTAATTCTACTACTAACCCTAATAGCAACAGCCTTCGTAGGCTATGTCCTCCCCTGAGGACAAATATCATTCTGAGGAGCAACCGTCATCACTAATTTATTTTCAGCAATCCCCTACATCGGACAAACACTTGTAGAATGGGCTTGAGGAGGTTTCTCAGTCGATAATCCTACCTTAACACGATTTTTCGCCCTCCACTTTCTACTCCCTTTTGTCATCGCAGGCCTTACATTCATCCACTTAACTTTCTTGCACGAAACTGGATCAAACAATCCCCTAGGCATCTCATCAAACTGTGATAAAATCCCATTCCACCCCTACTTTTCCTCAAAAGACATCCTAGGCTTCATAGCCATGTTCCTTCCCCTTATATCTCTCGCCCTATTCTCACCCAACCTCCTAGGAGACCCAGAAAACTTCACACCTGCAAACCCATTAGTAACCCCTCCCCACATCAAACCTGAATGGTACTTCCTATTCGCATACGCCATCCTACGATCTATCCCCAACAAACTAGGAGGAGTACTCGCCCTCGCCGCCTCCATCCTCATCCTATTTTTAATCCCTTTTCTACACAAATCAAAGCAACGAACAATAACCTTCCGGCCCCTCTCTCAACTGATATTTTGAACCCTAGTTGCCAACCTTCTAATCCTCACATGAGTAGGTGGCCAACCAGTTGAACACCCATTCATTATCATCGGCCAACTAGCTTCAATCACCTACTTCACTACCCTCCTAGTTCTATTCCCAATCGTCAGCACCCTAGAGAACAAAATACTTAACC?????
guiana_USNM_B5234_EssequiboGUY          ??????ATCCCTTCTTGGCATCTGCCTTATAACCCAAATCATCACCGGCCTACTAATAGCAATGCACTACACAGCAGACACCACCTTGGCCTTCACATCCGTTGCTTACACTTGCCGAAATGTCCAATTTGGATGGCTCATCCGAAACTTACACGCAAACGGAGCCTCCCTATTTTTCATCTGCATCTACCTTCACATCGGACGAGGACTCTACTACGGCTCCTACCTATACAAAGAAACCTGAAATACAGGTGTAATTCTACTACTAACCCTAATAGCAACAGCCTTCGTAGGCTATGTCCTCCCCTGAGGACAAATATCATTCTGAGGAGCAACCGTCATCACTAATTTATTTTCAGCAATCCCCTACATCGGACAAACACTTGTAGAATGGGCTTGAGGAGGTTTCTCAGTCGATAATCCTACCTTAACACGATTTTTCGCCCTCCACTTTCTACTCCCTTTTGTCATCGCAGGCCTTACATTCATCCACTTAACTTTCTTGCACGAAACTGGATCAAACAATCCCCTAGGCATCTCATCAAACTGTGATAAAATCCCATTCCACCCCTACTTTTCCTCAAAAGACATCCTAGGCTTCATAGCCATGTTCCTTCCCCTTATATCTCTCGCCCTATTCTCACCCAACCTCCTAGGAGACCCAGAAAACTTCACACCTGCAAACCCATTAGTAACCCCTCCCCACATCAAACCTGAATGGTACTTCCTATTCGCATACGCCATCCTACGATCTATCCCCAACAAACTAGGAGGAGTACTCGCCCTCGCCGCCTCCATCCTCATCCTATTTTTAATCCCTTTTCTACACAAATCAAAGCAACGAACAATAACCTTCCGGCCCCTCTCTCAACTGATATTTTGAACCCTAGTTGCCAACCTTCTAATCCTCACATGAGTAGGTGGCCAACCAGTTGAACACCCATTCATTATCATCGGCCAACTAGCTTCAATCACCTACTTCACTACCCTCCTAGTTCTATTCCCAATCGTCAGCACCCTAGAGAACAAAATACTTAACC?????
guiana_USNM_B9114_Barima_WainiGUY       ??????ATCCCTTCTTGGCATCTGCCTTATAACCCAAATCATCACCGGCCTACTAATAGCAATGCACTACACAGCAGACACCACCTTGGCCTTCACATCCGTTGCTTACACTTGCCGAAATGTCCAATTTGGATGGCTCATCCGAAACCTACACGCAAACGGAGCCTCCCTATTTTTCATCTGCATCTACCTTCACATCGGACGAGGACTCTACTACGGCTCCTACCTATACAAAGAAACCTGAAATACAGGTGTAATTCTACTACTAACCCTAATAGCAACAGCCTTCGTAGGCTATGTCCTCCCCTGAGGACAAATATCATTCTGAGGAGCAACCGTCATCACTAATTTATTTTCAGCAATCCCCTACATCGGACAAACACTTGTAGAATGGGCTTGAGGAGGTTTCTCAGTCGATAATCCTACCTTAACACGATTTTTCGCCCTCCACTTTCTACTCCCTTTTGTCATCGCAGGCCTTACATTCATCCACTTAACTTTCTTGCACGAAACTGGATCAAACAATCCCCTAGGCATCTCATCAAACTGTGATAAAATCCCATTCCACCCCTACTTTTCCTCAAAAGACATCCTAGGCTTCATAGCCATGTTCCTTCCCCTTATATCTCTCGCCCTATTCTCACCCAACCTCCTAGGAGACCCAGAAAACTTCACACCTGCAAACCCATTAGTAACCCCTCCCCACATCAAACCTGAATGGTACTTCCTATTCGCATACGCCATCCTACGATCTATCCCCAACAAACTAGGAGGAGTACTCGCCCTCGCCGCCTCCATCCTCATCCTATTTTTAATCCCTTTTCTACACAAATCAAAGCAACGAACAATAACCTTCCGGCCCCTCTCTCAACTGATATTTTGAACCCTAGTTGCCAACCTTCTAATCCTCACATGAGTAGGTGGCCAACCAGTTGAACACCCATTCATTATCATCGGCCAACTAGCTTCAATCACCTACTTCACTACCCTCCTAGTTCTATTCCCAATCGTCAGCACCCTAGAGAACAAAATACTTAACC?????
guiana_USNM_B9121_Barima_WainiGUY       ??????ATCCCTTCTTGGCATCTGCCTTATAACCCAAATCATCACCGGCCTACTAATAGCAATGCACTACACAGCAGACACCACCTTGGCCTTCACATCCGTTGCTTACACTTGCCGAAATGTCCAATTTGGATGGCTCATCCGAAACTTACACGCAAACGGAGCCTCCCTATTTTTCATCTGCATCTACCTTCACATCGGACGAGGACTCTACTACGGCTCCTACCTATACAAAGAAACCTGAAATACAGGTGTAATTCTACTACTAACCCTAATAGCAACAGCCTTCGTAGGCTATGTCCTCCCCTGAGGACAAATATCATTCTGAGGAGCAACCGTCATCACTAATTTATTTTCAGCAATCCCCTACATCGGACAAACACTTGTAGAATGGGCTTGAGGAGGTTTCTCAGTCGATAATCCTACCTTAACACGATTTTTCGCCCTCCACTTTCTACTCCCTTTTGTCATCGCAGGCCTTACATTCATCCACTTAACTTTCTTGCACGAAACTGGATCAAACAATCCCCTAGGCATCTCATCAAACTGTGATAAAATCCCATTCCACCCCTACTTTTCCTCAAAAGACATCCTAGGCTTCATAGCCATGTTCCTTCCCCTTATATCTCTCGCCCTATTCTCACCCAACCTCCTAGGAGACCCAGAAAACTTCACACCTGCAAACCCATTAGTAACCCCTCCCCACATCAAACCTGAATGGTACTTCCTATTCGCATACGCCATCCTACGATCTATCCCCAACAAACTAGGAGGAGTACTCGCCCTCGCCGCCTCCATCCTCATCCTATTTTTAATCCCTTTTCTACACAAATCAAAGCAACGAACAATAACCTTCCGGCCCCTCTCTCAACTGATATTTTGAACCCTAGTTGCCAACCTTCTAATCCTCACATGAGTAGGTGGCCAACCAGTTGAACACCCATTCATTATCATCGGCCAACTAGCTTCAATCACCTACTTCACTACCCTCCTAGTTCTATTCCCAATCGTCAGCACCCTAGAGAACAAAATACTTAACC?????
guiana_USNM_B9137_Barima_WainiGUY       ??????ATCCCTTCTTGGCATCTGCCTTATAACCCAAATCATCACCGGCCTACTAATAGCAATGCACTACACAGCAGACACCACCTTGGCCTTCACATCCGTTGCTTACACTTGCCGAAATGTCCAATTTGGATGGCTCATCCGAAACTTACACGCAAACGGAGCCTCCCTATTTTTCATCTGCATCTACCTTCACATCGGACGAGGACTCTACTACGGCTCCTACCTATACAAAGAAACCTGAAATACAGGTGTAATTCTACTACTAACCCTAATAGCAACAGCCTTCGTAGGCTATGTCCTCCCCTGAGGACAAATATCATTCTGAGGAGCAACCGTCATCACTAATTTATTTTCAGCAATCCCCTACATCGGACAAACACTTGTAGAATGGGCTTGAGGAGGTTTCTCAGTCGATAATCCTACCTTAACACGATTTTTCGCCCTCCACTTTCTACTCCCTTTTGTCATCGCAGGCCTTACATTCATCCACTTAACTTTCTTGCACGAAACTGGATCAAACAATCCCCTAGGCATCTCATCAAACTGTGATAAAATCCCATTCCACCCCTACTTTTCCTCAAAAGACATCCTAGGCTTCATAGCCATGTTCCTTCCCCTTATATCTCTCGCCCTATTCTCACCCAACCTCCTAGGAGACCCAGAAAACTTCACACCTGCAAACCCATTAGTAACCCCTCCCCACATCAAACCTGAATGGTACTTCCTATTCGCATACGCCATCCTACGATCTATCCCCAACAAACTAGGAGGAGTACTCGCCCTCGCCGCCTCCATCCTCATCCTATTTTTAATCCCTTTTCTACACAAATCAAAGCAACGAACAATAACCTTCCGGCCCCTCTCTCAACTGATATTTTGAACCCTAGTTGCCAACCTTCTAATCCTCACATGAGTAGGTGGCCAACCAGTTGAACACCCATTCATTATCATCGGCCAACTAGCTTCAATCACCTACTTCACTACCCTCCTAGTTCTATTCCCAATCGTCAGCACCCTAGAGAACAAAATACTTAACC?????
guiana_USNM_B9244_Barima_WainiGUY       ??????ATCCCTTCTTGGCATCTGCCTTATAACCCAAATCATCACCGGCCTACTAATAGCAATGCACTACACAGCAGACACCACCTTGGCCTTCACATCCGTTGCTTACACTTGCCGAAATGTCCAATTTGGATGGCTCATCCGAAACTTACACGCAAACGGAGCCTCCCTATTTTTCATCTGCATCTACCTTCACATCGGACGAGGACTCTACTACGGCTCCTACCTATACAAAGAAACCTGAAATACAGGTGTAATTCTACTACTAACCCTAATAGCAACAGCCTTCGTAGGCTATGTCCTCCCCTGAGGACAAATATCATTCTGAGGAGCAACCGTCATCACTAATTTATTTTCAGCAATCCCCTACATCGGACAAACACTTGTAGAATGGGCTTGAGGAGGTTTCTCAGTCGATAATCCTACCTTAACACGATTTTTCGCCCTCCACTTTCTACTCCCTTTTGTCATCGCAGGCCTTACATTCATCCACTTAACTTTCTTGCACGAAACTGGATCAAACAATCCCCTAGGCATCTCATCAAACTGTGATAAAATCCCATTCCACCCCTACTTTTCCTCAAAAGACATCCTAGGCTTCATAGCCATGTTCCTTCCCCTTATATCTCTCGCCCTATTCTCACCCAACCTCCTAGGAGACCCAGAAAACTTCACACCTGCAAACCCATTAGTAACCCCTCCCCACATCAAACCTGAATGGTACTTCCTATTCGCATACGCCATCCTACGATCTATCCCCAACAAACTAGGAGGAGTACTCGCCCTCGCCGCCTCCATCCTCATCCTATTTTTAATCCCTTTTCTACACAAATCAAAGCAACGAACAATAACCTTCCGGCCCCTCTCTCAACTGATATTTTGAACCCTAGTTGCCAACCTTCTAATCCTCACATGAGTAGGTGGCCAACCAGTTGAACACCCATTCATTATCATCGGCCAACTAGCTTCAATCACCTACTTCACTACCCTCCTAGTTCTATTCCCAATCGTCAGCACCCTAGAGAACAAAATACTTAA???????
guiana_USNM_B9607_Barima_WainiGUY       ??????ATCCCTTCTTGGCATCTGCCTTATAACCCAAATCATCACCGGCCTACTAATAGCAATGCACTACACAGCAGACACCACCTTGGCCTTCACATCCGTTGCTTACACTTGCCGAAATGTCCAATTTGGGTGGCTCATCCGAAACTTACACGCAAACGGAGCCTCCCTATTTTTCATCTGCATCTACCTTCACATCGGACGAGGACTCTACTACGGCTCCTACCTATACAAAGAAACCTGAAATACAGGTGTAATTCTACTACTAACCCTAATAGCAACAGCCTTCGTAGGCTATGTCCTCCCCTGAGGACAAATATCATTCTGAGGAGCAACCGTCATCACTAATTTATTTTCAGCAATCCCCTACATCGGACAAACACTTGTAGAATGGGCTTGAGGAGGTTTCTCAGTCGATAATCCTACCTTAACACGATTTTTCGCCCTCCACTTTCTACTCCCTTTTGTCATCGCAGGCCTTACATTCATCCACTTAACTTTCTTGCACGAAACTGGATCAAACAATCCCCTAGGCATCTCATCAAACTGTGATAAAATCCCATTCCACCCCTACTTTTCCTCAAAAGACATCCTAGGCTTCATAGCCATGTTCCTTCCCCTTATATCTCTCGCCCTATTCTCACCCAACCTCCTAGGAGACCCAGAAAACTTCACACCTGCAAACCCATTAGTAACCCCTCCCCACATCAAACCTGAATGGTACTTCCTATTCGCATATGCCATCCTACGATCTATCCCCAACAAACTAGGAGGAGTACTCGCCCTCGCCGCCTCCATCCTCATCCTATTTTTAATCCCTTTTCTACACAAATCAAAGCAACGAACAATAACCTTCCGGCCCCTCTCTCAACTGATATTTTGAACCCTAGTTGCCAACCTTCTAATCCTCACATGAGTAGGTGGCCAACCAGTTGAACACCCATTCATTATCATCGGCCAACTAGCTTCAATCACCTACTTCACCACCCTCCTAGTTCTATTCCCAATCGTCAGCACCCTAGAGAACAAAATACTTAACC?????
guiana_USNM_B9622_NorthwestGUY          ??????ATCCCTTCTTGGCATCTGCCTTATAACCCAAATCATCACCGGCCTACTAATAGCAATGCACTACACAGCAGACACCACCTTGGCCTTCACATCCGTTGCTTACACTTGCCGAAATGTCCAATTTGGATGGCTCATCCGAAACTTACACGCAAACGGAGCCTCCCTATTTTTCATCTGCATCTACCTTCACATCGGACGAGGACTCTACTACGGCTCCTACCTATACAAAGAAACCTGAAATACAGGTGTAATTCTACTACTAACCCTAATAGCAACAGCCTTCGTAGGCTATGTCCTCCCCTGAGGACAAATATCATTCTGAGGAGCAACCGTCATCACTAATTTATTTTCAGCAATCCCCTACATCGGACAAACACTTGTAGAATGGGCTTGAGGAGGTTTCTCAGTCGATAATCCTACCTTAACACGATTTTTCGCCCTCCACTTTCTACTCCCTTTTGTCATCGCAGGCCTTACATTCATCCACTTAACTTTCTTGCACGAAACTGGATCAAACAATCCCCTAGGCATCTCATCAAACTGTGATAAAATCCCATTCCACCCCTACTTTTCCTCAAAAGACATCCTAGGCTTCATAGCCATGTTCCTTCCCCTTATATCTCTCGCCCTATTCTCACCCAACCTCCTAGGAGACCCAGAAAACTTCACACCTGCAAACCCATTAGTAACCCCTCCCCACATCAAACCTGAATGGTACTTCCTATTCGCATACGCCATCCTACGATCTATCCCCAACAAACTAGGAGGAGTACTCGCCCTCGCCGCCTCCATCCTCATCCTATTTTTAATCCCTTTTCTACACAAATCAAAGCAACGAACAATAACCTTCCGGCCCCTCTCTCAACTGATATTTTGAACCCTAGTTGCCAACCTTCTAATCCTCACATGAGTAGGTGGCCAACCAGTTGAACACCCATTCATTATCATCGGCCAACTAGCTTCAATCACCTACTTCACTACCCTCCTAGTTCTATTCCCAATCGTCAGCACCCTAGAGAACAAAATACTTAACC?????
guiana_USNM_B9628_NorthwestGUY          ??????ATCCCTTCTTGGCATCTGCCTTATAACCCAAATCATCACCGGCCTACTAATAGCAATGCACTACACAGCAGACACCACCTTGGCCTTCACATCCGTTGCTTACACTTGCCGAAATGTCCAATTTGGATGGCTCATCCGAAACTTACACGCAAACGGAGCCTCCCTATTTTTCATCTGCATCTACCTTCACATCGGACGAGGACTCTACTACGGCTCCTACCTATACAAAGAAACCTGAAATACAGGTGTAATTCTACTACTAACCCTAATAGCAACAGCCTTCGTAGGCTATGTCCTCCCCTGAGGACAAATATCATTCTGAGGAGCAACCGTCATCACTAATTTATTTTCAGCAATCCCCTACATCGGACAAACACTTGTAGAATGGGCTTGAGGAGGTTTCTCAGTCGATAATCCTACCTTAACACGATTTTTCGCCCTCCACTTTCTACTCCCTTTTGTCATCGCAGGCCTTACATTCATCCACTTAACTTTCTTACACGAAACTGGATCAAACAATCCCCTAGGCATCTCATCAAACTGTGATAAAATCCCATTCCACCCCTACTTTTCCTCAAAAGACATCCTAGGCTTCATAGCCATGTTCCTTCCCCTTATATCTCTCGCCCTATTCTCACCCAACCTCCTAGGAGACCCAGAAAACTTCACACCTGCAAACCCATTAGTAACCCCTCCCCACATCAAACCTGAATGGTACTTCCTATTTGCATACGCCATCCTACGATCTATCCCCAACAAACTAGGAGGAGTACTCGCCCTCGCCGCCTCCATCCTCATCCTATTTTTAATCCCTTTTCTACACAAATCAAAGCAACGAACAATAACCTTCCGGCCCCTCTCTCAACTGATATTTTGAACCCTAGTTGCCAACCTTCTAATCCTCACATGAGTAGGTGGCCAACCAGTTGAACACCCATTCATTATCATCGGCCAACTAGCTTCAATCACCTACTTCACTACCCTCCTAGTTCTATTCCCAATCGTCAGCACCCTAGAGAACAAAATACTTAACC?????
guiana_USNM_B9645_Barima_WainiGUY       ??????ATCCCTTCTTGGCATCTGCCTTATAACCCAAATCATCACCGGCCTACTAATAGCAATGCACTACACAGCAGACACCACCTTGGCCTTCACATCCGTTGCTTACACTTGCCGAAATGTCCAATTTGGATGGCTCATCCGAAACTTACACGCAAACGGAGCCTCCCTATTTTTCATCTGCATCTACCTTCACATCGGACGAGGACTCTACTACGGCTCCTACCTATACAAAGAAACCTGAAATACAGGTGTAATTCTACTACTAACCCTAATAGCAACAGCCTTCGTAGGCTATGTCCTCCCCTGAGGACAAATATCATTCTGAGGAGCAACCGTCATCACTAATTTATTTTCAGCAATCCCCTACATCGGACAAACACTTGTAGAATGGGCTTGAGGAGGTTTCTCAGTCGATAATCCTACCTTAACACGATTTTTCGCCCTCCACTTTCTACTCCCTTTTGTCATCGCAGGCCTTACATTCATCCACTTAACTTTCTTGCACGAAACTGGATCAAACAATCCCCTAGGCATCTCATCAAACTGTGATAAAATCCCATTCCACCCCTACTTTTCCTCAAAAGACATCCTAGGCTTCATAGCCATGTTCCTTCCCCTTATATCTCTCGCCCTATTCTCACCCAACCTCCTAGGAGACCCAGAAAACTTCACACCTGCAAACCCATTAGTAACCCCTCCCCACATCAAACCTGAATGGTACTTCCTATTCGCATACGCCATCCTACGATCTATCCCCAACAAACTAGGAGGAGTACTCGCCCTCGCCGCCTCCATCCTCATCCTATTTTTAATCCCTTTTCTACACAAATCAAAGCAACGAACAATAACCTTCCGGCCCCTCTCTCAACTGATATTTTGAACCCTAGTTGCCAACCTTCTAATCCTCACATGAGTAGGTGGCCAACCAGTTGAACACCCATTCATTATCATCGGCCAACTAGCTTCAATCACCTACTTCACTACCCTCCTAGTTCTATTCCCAATCGTCAGCACCCTAGAGAACAAAATACTTAACC?????
guiana_USNM10378_SipuRiverGUY           ??????ATCCCTTCTTGGCATCTGCCTTATAACCCAAATCATCACCGGCCTACTAATAGCAATGCACTACACAGCAGACACCACCTTGGCCTTCACATCCGTTGCTTACACTTGCCGAAATGTCCAATTTGGATGGCTCATCCGAAACTTACACGCAAACGGAGCCTCCCTATTTTTCATCTGCATCTACCTTCACATCGGACGAGGACTCTACTACGGCTCCTACCTATACAAAGAAACCTGAAATACAGGTGTAATTCTACTACTAACCCTAATAGCAACAGCCTTCGTAGGCTATGTCCTCCCCTGAGGACAAATATCATTCTGAGGAGCAACCGTCATCACTAATTTATTTTCAGCAATCCCCTACATCGGACAAACACTTGTAGAATGGGCTTGAGGAGGTTTCTCAGTCGATAATCCTACCTTAACACGATTTTTCGCCCTCCACTTTCTACTCCCTTTTGTCATCGCAGGCCTTACATTCATCCACTTAACTTTCTTGCACGAAACTGGATCAAACAATCCCCTAGGCATCTCATCAAACTGTGATAAAATCCCATTCCACCCCTACTTTTCCTCAAAAGACATCCTAGGCTTCATAGCCATGTTCCTTCCCCTTATATCTCTCGCCCTATTCTCACCCAACCTCCTAGGAGACCCAGAAAACTTCACACCTGCAAACCCATTAGTAACCCCTCCCCACATCAAACCTGAATGGTACTTCCTATTCGCATACGCCATCCTACGATCTATCCCCAACAAACTAGGAGGAGTACTCGCCCTCGCCGCCTCCATCCTCATCCTATTTTTAATCCCTTTTCTACACAAATCAAAGCAACGAACAATAACCTTCCGGCCCCTCTCTCAACTGATATTTTGAACCCTAATTGCCAACCTTCTAATCCTCACATGAGTAGGTGGCCAACCAGTTGAACACCCATTCATTATCATCGGCCAACTAGCTTCAATCACCTACTTCACTACCCTCCTAGTTCTATTCCCAATCGTCAGCACCCTAGAGAACAAAATACTTAACCTCTAA
guiana_USNM10419_SipuRiverGUY           ??????ATCCCTTCTTGGCATCTGCCTTATAACCCAAATCATCACCGGCCTACTAATAGCAATGCACTACACAGCAGACACCACCTTGGCCTTCACATCCGTTGCTTACACTTGCCGAAATGTCCAATTTGGATGGCTCATCCGAAACTTACACGCAAACGGAGCCTCCCTATTTTTCATCTGCATCTACCTTCACATCGGACGAGGACTCTACTACGGCTCCTACCTATACAAAGAAACCTGAAATACAGGTGTAATTCTACTACTAACCCTAATAGCAACAGCCTTCGTAGGCTATGTCCTCCCCTGAGGACAAATATCATTCTGAGGAGCAACCGTCATCACTAATTTATTTTCAGCAATCCCCTACATCGGACAAACACTTGTAGAATGGGCTTGAGGAGGTTTCTCAGTCGATAATCCTACCTTAACACGATTTTTCGCCCTCCACTTTCTACTCCCTTTTGTCATCGCAGGCCTTACATTCATCCACTTAACTTTCTTACACGAAACTGGATCAAACAATCCCCTAGGCATCTCATCAAACTGTGATAAAATCCCATTCCACCCCTACTTTTCCTCAAAAGACATCCTAGGCTTCATAGCCATGTTCCTTCCCCTTATATCTCTCGCCCTATTCTCACCCAACCTCCTAGGAGACCCAGAAAACTTCACACCTGCAAACCCATTAGTAACCCCTCCCCACATCAAACCTGAATGGTACTTCCTATTCGCATACGCCATCCTACGATCTATCCCCAACAAACTAGGAGGAGTACTCGCCCTCGCCGCCTCCATCCTCATCCTATTTTTAATCCCTTTTCTACACAAATCAAAGCAACGAACAATAACCTTCCGGCCCCTCTCTCAACTGATATTTTGAACCCTAGTTGCCAACCTTCTAATCCTCACATGAGTAGGTGGCCAACCAGTTGAACACCCATTCATTATCATCGGCCAACTAGCTTCAATCACCTACTTCACTACCCTCCTAGTTCTATTCCCAATCGTCAGCACCCTAGAGAACAAAATACTTAACCTCTAA
guiana_USNM12766_ParabaraSavannahGUY    ??????ATCCCTTCTTGGCATCTGCCTTATAACCCAAATCATCACCGGCCTACTAATAGCAATGCACTACACAGCAGACACCACCTTGGCCTTCACATCCGTTGCTTACACTTGCCGAAATGTCCAATTTGGATGGCTCATCCGAAACTTACACGCAAACGGAGCCTCCCTATTTTTCATCTGCATCTACCTTCACATCGGACGAGGACTCTACTACGGCTCCTACCTATACAAAGAAACCTGAAATACAGGTGTAATTCTACTACTAACCCTAATAGCAACAGCCTTCGTAGGCTATGTCCTCCCCTGAGGACAAATATCATTCTGAGGAGCAACCGTCATCACTAATTTATTTTCAGCAATCCCCTACATCGGACAAACACTTGTAGAATGGGCTTGAGGAGGTTTCTCAGTCGATAATCCTACCTTAACACGATTTTTCGCCCTCCACTTTCTACTCCCTTTTGTCATCGCAGGCCTTACATTCATCCACTTAACTTTCTTACACGAAACTGGATCAAACAATCCCCTAGGCATCTCATCAAACTGTGATAAAATCCCATTCCACCCCTACTTTTCCTCAAAAGACATCCTAGGCTTCATAGCCATGTTCCTTCCCCTTATATCTCTCGCCCTATTCTCACCCAACCTCCTAGGAGACCCAGAAAACTTCACACCTGCAAACCCATTAGTAACCCCTCCCCACATCAAACCTGAATGGTACTTCCTATTCGCATACGCCATCCTACGATCTATCCCCAACAAACTAGGAGGAGTACTCGCCCTCGCCGCCTCCATCCTCATCCTATTTTTAATCCCTTTTCTACACAAATCAAAGCAACGAACAATAACCTTCCGGCCCCTCTCTCAACTGATATTTTGAACCCTAGTTGCCAACCTTCTAATCCTCACATGAGTAGGTGGCCAACCAGTTGAACACCCATTCATTATCATCGGCCAACTAGCTTCAATCACCTACTTCACTACCCTCCTAGTTCTATTCCCAATCGTCAGCACCCTAGAGAACAAAATACTTAACCTCTAA
guiana_USNM9224_BarimaWainiGUY          ??????ATCCCTTCTTGGCATCTGCCTTATAACCCAAATCATCACCGGCCTACTAATAGCAATGCACTACACAGCAGACACCACCTTGGCCTTCACATCCGTTGCTTACACTTGCCGAAATGTCCAATTTGGATGGCTCATCCGAAACTTACACGCAAACGGAGCCTCCCTATTTTTCATCTGCATCTACCTTCACATCGGACGAGGACTCTACTACGGCTCCTACCTATACAAAGAAACCTGAAATACAGGTGTAATTCTACTACTAACCCTAATAGCAACAGCCTTCGTAGGCTATGTCCTCCCCTGAGGACAAATATCATTCTGAGGAGCAACCGTCATCACTAATTTATTTTCAGCAATCCCCTACATCGGACAAACACTTGTAGAATGGGCTTGAGGAGGTTTCTCAGTCGATAATCCTACCTTAACACGATTTTTCGCCCTCCACTTTCTACTCCCTTTTGTCATCGCAGGCCTTACATTCATCCACTTAACTTTCTTGCACGAAACTGGATCAAACAATCCCCTAGGCATCTCATCAAACTGTGATAAAATCCCATTCCACCCCTACTTTTCCTCAAAAGACATCCTAGGCTTCATAGCCATGTTCCTTCCCCTTATATCTCTCGCCCTATTCTCACCCAACCTCCTAGGAGACCCAGAAAACTTCACACCTGCAAACCCATTAGTAACCCCTCCCCACATCAAACCTGAATGGTACTTCCTATTCGCATACGCCATCCTACGATCTATCCCCAACAAACTAGGAGGAGTACTCGCCCTCGCCGCCTCCATCCTCATCCTATTTTTAATCCCTTTTCTACACAAATCAAAGCAACGAACAATAACCTTCCGGCCCCTCTCTCAACTGATATTTTGAACCCTAGTTGCCAACCTTCTAATCCTCACATGAGTAGGTGGCCAACCAGTTGAACACCCATTCATTATCATCGGCCAACTAGCTTCAATCACCTACTTCACTACCCTCCTAGTTCTATTCCCAATCGTCAGCACCCTAGAGAACAAAATACTTAACCTCTAA
choco_UWBM76973_PanamaPAN               ??????ATCCCTTCTTGGCATCTGCCTTATAACCCAAATCATCACCGGCCTACTAATAGCAATGCACTACACAGCAGACACTACCTTGGCCTTCACATCCGTTGCTCACACTTGCCGAAATGTCCAATTCGGATGGCTCATCCGAAACTTACACGCAAACGGAGCCTCCCTATTTTTCATCTGCATCTACCTTCACATCGGACGAGGACTCTACTACGGCTCCTACCTATACAAAGAAACCTGAAATACAGGTGTAATTCTACTACTAACCCTAATAGCAACAGCCTTCGTAGGCTATGTCCTCCCCTGAGGACAAATATCATTCTGAGGAGCAACCGTCATCACTAATTTATTTTCAGCAATCCCCTACATCGGACAAACACTTGTAGAATGGGCTTGAGGAGGTTTCTCAGTCGATAATCCTACCTTAACACGATTTTTCGCCCTCCACTTTCTACTCCCTTTTGTCATCGCAGGCCTTACATTCATCCACTTAACTTTCTTACACGAGACTGGATCAAACAACCCCCTAGGCATCTCATCAAACTGTGATAAAATTCCATTCCACCCCTACTTTTCCTCAAAAGACATCCTAGGCTTCATAGCCATATTCCTTGCCCTTACATCTCTCGCCCTATTCTCACCCAACCTCCTAGGAGACCCAGAAAACTTCACACCTGCAAACCCATTAGTAACCCCTCCCCACATCAAACCTGAATGGTACTTCCTATTCGCATACGCCATCCTACGATCTATCCCCAACAAACTAGGAGGAGTACTCGCCCTCGCTGCATCCATCCTCATCCTATTTTTAATCCCTTTTCTACACAAATCAAAGCAACGAACAATAACCTTCCGGCCCCTCTCTCAACTGATATTTTGAGCCCTAGTTGCCAACCTTCTAATCCTCACATGAGTAGGTGGCCAACCAGTTGAACACCCATTCATTATCATCGGCCAACTAGCTTCAATCACCTACTTTACTACCCTCCTAATTCTATTCCCAATCGTCAGCACCCTAGAGAACAAAATACTTAACC?????
	;
End;
