# Supplementary material for: A latitudinal phylogeographic diversity gradient in birds
Source: PLoS Biol. 2017 Apr 13;15(4):e2001073. doi: 10.1371/journal.pbio.2001073 (PMC5390966; doi:10.1371/journal.pbio.2001073)
Supplement: S1 Data — (ZIP) [file pbio.2001073.s015.zip › S1_Data/Myrmotherula-schisticolor.nex]

#NEXUS

begin data;
   dimensions ntax=88 nchar=1041;
   format datatype=dna gap=- missing=N interleave=no;
   matrix

menetriesii.9759 ATGAATCCCCAAGCCAAATTACTCTCCATTACAAGTCTATCTTTAGGGACAATTATCACAATCTCAAGTAACCATTGAATAATAGCATGAACCGGGCTAGAAATCAATACCCTAGCCATCCTTCCCCTCATCTCAAAATCCCATCATCCACGAGCCATCGAAGCTGCAACAAAATACTTCCTGGTACAGGCAACGGCCTCCGCCCTACTCCTATTTGCCAGCATAACTAACGCGTGAAATACTGGACAATGAGACATTACTCAACTCACCCACCCCACATCTTGCCTACTTCTTACAACAGCTATTTCAATTAAACTAGGATTAGTCCCATTTCACTTTTGATTCCCAGAAGTCCTCCAAGGTACATCTTTAACAACCGGCCTCCTGCTAGCAACCGCCCTAAAATTCCCACCAACTACACTATTCCTACTTACATCCTCCTCACTTAACCCCACCCTCCTGACCCTTATAGCAATCGCCTCAACAGCCCTAGGTGGCTGAGCCGGACTAAATCAAACTCAAACCCGCAAAATCCTAGCCTTCTCTTCCATTTCACACCTAGGTTGAATAACCATTATCCTCATATACAACCCCAAACTTACCCTAATTACCTTCTACCTCTACTGTCTAATAACTATTCCAATTTTCCTTACCCTCAATATAATCAAAACTTTGAAGCTAACCACAATATCAACTGCATGAACAAAAATCCCTCCATTAACTGCAACCATTATACTAATACTCTTATCCTTAGCAGGACTTCCTCCACTAACGGGCTTTCTACCAAAATGGCTCATTATCCAAGAACTAACTAAACAAGAAATAACCCTAACAGCAACAATCATTGCCCTATTATCCCTACTTGGACTTTTCTTTTACCTACGCCTTGCTTACTGTGCTACAATTACCCTCCCTCCAAACTCTATCAACCACATAAAACAATGGCAAACCAATAAATCAGCAAACATAGCTATCACAATTTTTATCACCCTATCTCTTATACTCCTACCCCTCTCCCCCATGATCCTCACAGTCCCTTAG
grisea.22676 ATGAACCCCCAAGCCAAATTATTTTCTATCACAAGCCTAGTCCTAGGAACAATAATCACAATTTCAAGTAACCATTGAATAATAGCATGAACTGGATTAGAGATCAACACTTTAGCCATCCTCCCTCTCATCTCAAAATCCCATCACCCACGAGCCATCGAAGCCACAACAAAGTATTTCCTAGTCCAAGCAACTGCTTCAGCATTACTCTTATTTTCTAGTATTATCAACGCATGAAATACAGGTCAATGAGACATTACCCAACTCACCCACCCCACATCCTGCCTTCTTCTTACAGTAGCCATTTCAATTAAATTAGGATTAGTCCCATTTCATTTTTGATTCCCAGAAGTCCTTCAAGGCACATCCCTAACCACTGGCCTCCTCCTAGCAACCGCACTAAAATTTCCACCAACTACACTATTTCTACTCACATCCTCCTCACTTAACCCTACACTCCTAACCCTCATAGCAATCGCCTCAACAGCCCTAGGTGGTTGAGCCGGACTAAACCAAACTCAAACTCGCAAAATCTTAGCTTTCTCCTCCATTTCCCACCTAGGCTGAATAACCATTATTCTCATATACCACCCAAAACTGACCTTAATTACTTTCTACCTCTACTGTCTAATAACTATCCCAATCTTTCTAACCCTAAACACAATCAAAACCCTAAAACTAGCTACTATGTCAACTGCATGAACAAAAATTCCTTCATTATCCGCAACCCTTATGCTCATACTTTTATCTTTAGCAGGACTCCCTCCACTAACAGGCTTCCTGCCAAAATGACTAATCATTCAAGAACTAACTAAGCAAGAAATAACCTTAACAGCAACAATCATTGCCTTACTATCTCTACTTGGACTCTTCTTCTACCTACGTCTCGCCTATTGCGCTACAATTACCCTCCCCCCAAACTCTACTAACCATATAAAATTATGACAAACCAATAAGTCAACAAATGTAACTATTACAACTTTTATTACCCTGTCCATTATACTACTACCCCTCTCCCCCATGATCCTCACGATTCCTTAG
behni.48470 ATGAACCCCCAAGCCAAATTATTTTCTATCACAAGCCTAATCCTAGGAACAATAATCACGATTTCAAGTAACCATTGAATAATAGCATGAACTGGATTAGAAATCAACACTTTAGCCATCCTCCCCCTCATTTCAAAATCCCATCATCCACGAGCCATCGAAGCTACAACAAAGTATTTCCTAGTCCAAGCAACTGCTTCAGCACTACTCTTATTTTCTAGTATTATCAACGCATGAAATACAGGTCAATGAGATATTACCCAACTCACCCACCCCACATCCTGTCTTCTTCTTACAGTAGCCATTTCAATTAAATTAGGATTAGTCCCATTTCATTTTTGATTCCCAGAAGTCCTTCAAGGTACATCCCTAACCACCGGCCTCCTTCTAGCAACCGCACTAAAATTTCCACCAACTACACTATTTCTACTCACATCCTCCTCACTTAACCCTACACTCCTAACCCTCATAGCAATCGCTTCAACAGCCCTAGGTGGTTGAGCCGGACTAAACCAAACTCAAACTCGCAAAATCTTAGCTTTCTCCTCCATTTCCCATCTAGGTTGGATAACCATTATTCTCATATACAACCCAAAACTCACCTTAATTACTTTTTACCTCTACTGTCTAATAACTATCCCAATTTTTCTAACCCTAAACACAATCAAAACCCTAAAACTAGCTACCATGTCAACTGCATGAACAAAAATTCCTTCATTATCCGCAATCCTCATACTCATACTTTTATCTTTAGCAGGACTCCCTCCGCTAACAGGCTTCCTACCAAAATGACTAATCATTCAAGAACTAACCAAGCAAGAAATAACCTTAACAGCAACAATCATTGCCTTACTATCCCTACTTGGACTCTTCTTCTACCTACGTCTCGCCTATTGCGCTACAATTACCCTCCCCCCAAACTCTACTAACCATATAAAACTATGACAAACCAATAAGTCAACAAATGTAACTATTACAACCTTTATTACCCTGTCCATTATACTACTACCCCTCTCCCCCATGATCCTCACGATTCCTTAG
16110_PuntarenasCR NNNNACCCCCAAGCCAAATTACTTTCTATCATAAGCCTATTTCTGGGAACAATAATCACAATTTCAAGTAACCATTGAATAATAGCATGAACTGGACTAGAAATCAACACTTTGGCCATCCTCCCCCTCATTTCAAAATCCCACCACCCACGAGCTATCGAGGCTACAACAAAATATTTTCTAGTCCAAGCAACTGCTTCAGCACTACTCTTATTTTCTAGCATTATCAACGCATGAAACACAGGTCAATGGGACATTACCCAGCTCACCCACCCTACAGCCTGTCTTCTTCTTACAGTAGCTATTTCAATTAAGCTAGGATTAGTCCCATTCCATTTTTGATTCCCAGAAGTGCTCCAAGGTACATCCCTGACCACTGGCCTCTTACTAGCAACCGCACTAAAGTTTCCACCAACTACACTCTTCCTACTTACATCCTCTTCACTTAACCCTTCACTGCTTACCCTCATAGCAATCGCCTCAACAGCCCTAGGAGGCTGAGCCGGACTAAACCAGACTCAAACTCGCAAAATCTTAGCCTTCTCCTCTATTTCCCACCTAGGTTGAATAACTATTATTCTTATGTACAATCCAAAGCTCACTCTAATTACTTTCTATCTCTACTGTCTGATAACCATTCCAATTTTCCTAACTCTAAACACAATTAAAACCCTAAAATTAACAACTATATCAACCGCATGAACAAAGATTCCTTCATTATCTGCAACCCTCATACTTGTACTCTTATCCCTAGCAGGACTCCCTCCATTAACAGGCTTTCTACCAAAATGACTAATCATCCAAGAACTAGTCAAGCAAGAAATAACCTTAACAGCAACAATCATTGCCTTACTATCCCTACTTGGACTCTTCTTCTACCTACGCCTTGCCTATTGTGCTACAATTACCCTCCCCCCAAACTCTACCAACCATATAAAACAATGGCAAACCAATAAATCAACAAACATAACTATTACAACTTTTATTACTCTATCTATTATACTACTACCCCTCTCCCCCATGATCTTCATAATTCNNNNN
2123_DarienPE NNNAACCCCCAAGCCAAATTACTTTCTATCATAAGCCTATTTCTGGGAACAATAATCACAATTTCAAGTAACCATTGAATAATAGCATGAACTGGACTAGAAATCAACACTTTGGCCATCCTCCCCCTCATTTCAAAATCCCACCACCCACGAGCTATCGAGGCTACAACAAAATATTTTCTAGTCCAAGCAACTGCTTCAGCACTACTCTTATTTTCTAGCATTATCAACGCATGAAACACAGGTCAATGGGACATTACCCAGCTCACCCACCCTACAGCCTGTCTTCTTCTTACAGTAGCTATTTCAATTAAGCTAGGATTAGTCCCATTCCATTTTTGATTCCCAGAAGTGCTCCAAGGTACATCCCTGACCACTGGCCTCTTACTAGCAACCGCACTAAAGTTTCCACCAACTACACTCTTCCTACTTACATCCTCTTCACTTAACCCTTCACTGCTTACCCTCATAGCAATCGCCTCAACAGCCCTAGGAGGCTGAGCCGGACTAAACCAGACTCAAACTCGCAAAATCTTAGCCTTCTCCTCTATTTCCCACCTAGGTTGAATAACTATTATTCTTATGTACAATCCAAAGCTCACTCTAATTACTTTCTATCTCTACTGTCTGATAACCATTCCAATTTTCCTAACTCTAAACACAATTAAAACCCTAAAATTAACAACTATATCAACCGCATGAACAAAGATTCCTTCATTATCTGCAACCCTCATACTTGTACTTTTATCCCTAGCAGGACTCCCTCCATTAACAGGCTTTCTACCAAAATGACTAATCATCCAAGAACTAGTCAAGCAAGAAATAACCTTAACAGCAACAATCATTGCCTTACTATCCCTACTTGGACTCTTCTTCTACCTACGCCTTGCCTATTGTGCTACAATTACCCTCCCCCCAAACTCTACCAACCATATAAAACAATGGCAAACCAATAAATCAACAAACATAACTATTACAACTTTTATTACTCTATCTATTATACTACTACCCCTCTCCCCCATGATCTTCATAATTCCTTAG
11979_EsmeraldasEC NNGAACCCCCAAGCCAAATTACTTTCTATCATAAGCCTATTTCTGGGAACAATAATCACAATTTCAAGTAACCATTGAATAATAGCATGAACTGGACTAGAAATCAACACTTTGGCCATCCTCCCCCTCATTTCAAAATCCCACCACCCACGAGCTATCGAGGCTACAACAAAATATTTTCTAGTCCAAGCAACTGCTTCAGCACTACTCTTATTTTCTAGCATTATCAACGCATGAAACACAGGTCAATGGGACATTACCCAGCTCACCCACCCTACAGCCTGTCTTCTTCTTACAGTAGCTATTTCAATTAAGCTAGGATTAGTCCCATTCCATTTTTGATTCCCAGAAGTGCTCCAAGGTACATCCCTGACCACTGGCCTCTTACTAGCAACCGCACTAAAGTTTCCACCAACTACACTCTTCCTACTTACATCCTCTTCACTTAACCCTTCACTGCTTACCCTTATAGCAATCGCCTCAACAGCCCTAGGAGGCTGAGCCGGATTAAACCAGACTCAAACTCGCAAAATCTTAGCCTTCTCCTCTATTTCCCACCTAGGTTGAATAACTATTATTCTTATGTACAATCCAAAGCTCACTCTAATTACTTTCTACCTCTACTGTCTAATAACCATTCCAATTTTCCTAACTCTAAACACAATTAAAACCCTAAAATTAACAACTATATCAACCGCATGAACAAAGATTCCTTCATTATCTGCAACCCTCATACTTGTACTTTTATCTCTAGCAGGACTCCCTCCATTAACAGGCTTTCTACCAAAATGACTAATCATCCAAGAACTAGTCAAGCAAGAAATAACCTTAACAGCAACAATCATTGCCTTACTATCCCTACTTGGACTCTTCTTCTACCTACGCCTTGCCTATTGTGCTACAATTACCCTCCCCCCAAACTCTACCAACCATATAAAACAATGGCAAACCAATAAATCAACAAACATAACTATTACAACTTTTATTACTCTATCTATTATACTACTACCCCTCTCCCCCATGATCTTCATAATTCCTTAG
7839_ElOroEC ATGAACCCCCAAGCCAAATTACTTTCTATCATAAGCCTATTTCTGGGAACAATAATCACAATTTCAAGTAACCATTGAATAATAGCATGAACTGGACTAGAAATCAACACTTTGGCCATCCTCCCCCTCATTTCAAAATCCCACCACCCACGAGCTATCGAGGCTACAACAAAATATTTTCTAGTCCAAGCAACTGCTTCAGCACTACTCTTATTTTCTAGCATTATCAACGCATGAAACACAGGTCAATGGGACATTACCCAGCTCACCCACCCTACAGCCTGTCTTCTTCTTACAGTAGCTATTTCAATTAAGCTAGGATTAGTCCCATTCCATTTTTGATTCCCAGAAGTGCTCCAAGGTACATCCCTGACCACTGGCCTCTTACTAGCAACCGCACTAAAGTTTCCACCAACTACACTCTTCCTACTTACATCCTCTTCACTTAACCCTTCACTGCTTATCCTTATAGCAATCGCCTCAACAGCCCTAGGAGGCTGAGCCGGATTAAACCAGACTCAAACTCGCAAAATCTTAGCCTTCTCCTCTATTTCCCACCTAGGTTGAATAACTATTATTCTTATGTACAATCCAAAGCTCACTCTAATTACTTTCTACCTCTACTGTCTAATAACCATTCCAATTTTCCTAACTCTAAACACAATTAAAACCCTAAAATTAACAACTATATCAACCGCATGAACAAAGATTCCTTCATTATCTGCAACCCTCATACTTGTACTTTTATCTCTAGCAGGACTCCCTCCATTAACAGGCTTTCTACCAAAATGACTAATCATCCAAGAACTAGTCAAGCAAGAAATAACCTTAACAGCAACAATCATTGCCTTACTATCCCTACTTGGACTCTTCTTCTACCTACGCCTTGCCTATTGTGCTACAATTACCCTCCCCCCAAACTCTACCAACCATATAAAACAATGGCAAACCAATAAATCAACAAACATAACTATTACAACTTTTATTACTCTATCTATTATACTACTACCCCTCTCCCCCATGATCTTCATAATTCCTTAG
7807_ElOroEC NNNAACCCCCAAGCCAAATTACTTTCTATCATAAGCCTATTTCTGGGAACAATAATCACAATTTCAAGTAACCATTGAATAATAGCATGAACTGGACTAGAAATCAACACTTTGGCCATCCTCCCCCTCATTTCAAAATCCCACCACCCACGAGCTATCGAGGCTACAACAAAATATTTTCTAGTCCAAGCAACTGCTTCAGCACTACTCTTATTTTCTAGCATTATCAACGCATGAAACACAGGTCAATGGGACATTACCCAGCTCACCCACCCTACAGCCTGTCTTCTTCTTACAGTAGCTATTTCAATTAAGCTAGGATTAGTCCCATTCCATTTTTGATTCCCAGAAGTGCTCCAAGGTACATCCCTGACCACTGGCCTCTTACTAGCAACCGCACTAAAGTTTCCACCAACTACACTCTTCCTACTTACATCCTCTTCACTTAACCCTTCACTGCTTATCCTTATAGCAATCGCCTCAACAGCCCTAGGAGGCTGAGCCGGATTAAACCAGACTCAAACTCGCAAAATCTTAGCCTTCTCCTCTATTTCCCACCTAGGTTGAATAACTATTATTCTTATGTACAATCCAAAGCTCACTCTAATTACTTTCTACCTCTACTGTCTAATAACCATTCCAATTTTCCTAACTCTAAACACAATTAAAACCCTAAAATTAACAACTATATCAACCGCATGAACAAAGATTCCTTCATTATCTGCAACCCTCATACTTGTACTTTTATCTCTAGCAGGACTCCCTCCATTAACAGGCTTTCTACCAAAATGACTAATCATCCAAGAACTAGTCAAGCAAGAAATAACCTTAACAGCAACAATCATTGCCTTACTATCCCTACTTGGACTCTTCTTCTACCTACGCCTTGCCTATTGTGCTACAATTACCCTCCCCCCAAACTCTACCAACCATATAAAACAATGGCAAACCAATAAATCAACAAACATAACTATTACAACTTTTATTACTCTATCTATTATACTACTACCCCTCTCCCCCATGATCTTCATAATTCCTTAG
6083_MoronaEC NNNAACCCCCAAGCCAAATTACTTTCTATCACAAGCCTATTCCTGGGAACAATAATCACAATTTCAAGTAACCATTGAATAATAGCATGAACTGGACTAGAAATCAACACTTTGGCCATCCTCCCCTTCATTTCAAAATCCCACCACCCACGAGCTATCGAAGCTACAACAAAATATTTTCTAGTCCAAGCAGCTGCTTCAACACTACTCTTATTTTCTAGCATCATCAACGCATGAAGCACAGGTCAATGGGACATTACCCAACTCACCCACCCTACAGCCTGTCTCCTTCTTACAGTAGCCATTTCAATTAAGTTAGGATTAGTCCCATTCCATTTTTGATTTCCAGAAGTTCTCCAAGGTACATCCCTGACCACTGGCCTCCTACTAGCAACCGCACTAAAATTTCCACCAACTACACTCTTCCTACTTACATCCTCTTCACTTAACCCTTCACTGCTTACCCTCATAGCGATCGCCTCAACAGCCCTAGGTGGCTGAGCCGGACTAAACCAAACTCAAACTCGCAAAATCTTAGCCTTCTCCTCCATTTCCCACCTAGGTTGAATAACCATTATTCTTATATACAATCCAAAACTCACCTTAATTACTTTCTATCTCTACTGTCTGATAACCATTCCAATTTTCCTAACCCTAAACACAATTAAAACCCTAAAACTAGCAACTATATCAACCGCATGAACAAAGATTCCTTCATTATCTGCAACCCTCATACTCGTGCTTTTATCCCTAGCAGGACTCCCTCCATTAACAGGCTTTCTACCAAAATGACTAATTATCCAAGAACTAGTCAAGCAAGAAATAACCTTAACAGCAACAATCATTGCCTTGCTATCCCTACTTGGACTCTTCTTCTACCTACGCCTTGCCTACTGTGCTACAATTACCCTTCCTCCAAACTCTTCCAACCATATAAAACAATGGCAAACCAATAAATCAACAAACATAACTATTACAACTTTTATTACTCTATCTATTATATTACTACCCCTCTCCCCCATGATCTTCACAATTTNNNNN
33567_CajamarcaPE NNNNACCCCCAAGCCAAATTACTTTCTATCACAAGCCTATTCCTGGGAACAATAATCACAATTTCAAGTAACCATTGAATAATAGCATGAACTGGACTAGAAATCAACACTTTGGCCATCCTCCCCTTCATTTCAAAATCCCACCACCCACGAGCTATCGAAGCTACAACAAAATATTTTCTAGTCCAAGCAGCTGCTTCAACACTACTCTTATTTTCTAGCATCATCAACGCATGAAGCACAGGTCAATGGGACATTACCCAACTCACCCACCCTATAGCCTGTCTCCTTCTTACAGTAGCCATTTCAATTAAGTTAGGATTAGTCCCATTCCATTTTTGATTTCCAGAAGTTCTCCAAGGTACATCCCTGACCACTGGCCTCCTACTAGCAACCGCACTAAAATTTCCACCAACTACACTCTTCCTACTTACATCCTCTTCACTTAACCCTTCACTGCTTACCCTCATAGCGATCGCCTCAACAGCCCTAGGTGGCTGAGCCGGACTAAACCAAACTCAAACTCGCAAAATCTTAGCCTTCTCCTCCATTTCCCACCTAGGTTGAATAACCATTATTCTTATATACAATCCAAAACTCACCTTAATTACTTTCTATCTCTACTGTCTGATAACCATTCCAATTTTCCTAACCCTAAACACAATTAAAACCCTAAAACTAGCAACTATATCAACCGCATGAACAAAGATTCCTTCATTATCTGCAACCCTCATACTCGTGCTTTTATCCCTAGCAGGACTCCCTCCATTAACAGGCTTTCTACCAAAATGACTAATTATCCAAGAACTAGTCAAGCAAGAAATAACCTTAACAGCAACAATCATTGCCTTGCTATCCCTACTTGGACTCTTCTTCTACCTACGCCTTGCCTACTGTGCTACAATTACCCTTCCTCCAAACTCTTCCAACCATATAAAACAATGGCAAACCAATAAATCAACAAACATAACTATTACAACTTTTATTACTCTATCTATTATATTACTACCCCTCTCCCCCATGATCTTCACAATTTCTTAG
33041_CajamarcaPE NNNAACCCCCAAGCCAAATTACTTTCTATCACAAGCCTATTCCTGGGAACAATAATCACAATTTCAAGTAACCATTGAATAATAGCATGAACTGGACTAGAAATCAACACTTTGGCCATCCTCCCCTTCATTTCAAAATCCCACCACCCACGAGCTATCGAAGCTACAACAAAATATTTTCTAGTCCAAGCAGCTGCTTCAACACTACTCTTATTTTCTAGCATCATCAACGCATGAAGCACAGGTCAATGGGACATTACCCAACTCACCCACCCTACAGCCTGTCTCCTTCTTACAGTAGCCATTTCAATTAAGTTAGGATTAGTCCCATTCCATTTTTGATTTCCAGAAGTTCTCCAAGGTACATCCCTGACCACTGGCCTCCTACTAGCAACCGCACTAAAATTTCCACCAACTACACTCTTCCTACTTACATCCTCTTCACTTAACCCTTCACTGCTTACCCTCATAGCGATCGCCTCAACAGCCCTAGGTGGCTGAGCCGGACTAAACCAAACTCAAACTCGCAAAATCTTAGCCTTCTCCTCCATTTCCCACCTAGGTTGAATAACCATTATTCTTATATACAATCCAAAACTCACCTTAATTACTTTCTATCTCTACTGTCTGATAACCATTCCAATTTTCCTAACCCTAAACACAATTAAAACCCTAAAACTAGCAACTATATCAACCGCATGAACAAAGATTCCTTCATTATCTGCAACCCTCATACTCGTGCTTTTATCCCTAGCAGGACTCCCTCCATTAACAGGCTTTCTACCAAAATGACTAATTATCCAAGAACTAGTCAAGCAAGAAATAACCTTAACAGCAACAATCATTGCCTTGCTATCCCTACTTGGACTCTTCTTCTACCTACGCCTTGCCTACTGTGCTACAATTACCCTTCCTCCAAACTCTTCCAACCATATAAAACAATGGCAAACCAATAAATCAACAAACATAACTATTACAACTTTTATTACTCTATCTATTATATTACTACCCCTCTCCCCCATGATCTTCACAATTTCTTAG
33106_CajamarcaPE NNNNNNNNNCAAGCCAAATTACTTTCTATCACAAGCCTATTCCTGGGAACAATAATCACAATTTCAAGTAACCATTGAATAATAGCATGAACTGGACTAGAAATCAACACTTTGGCCATCCTCCCCTTCATTTCAAAATCCCACCACCCACGAGCTATCGAAGCTACAACAAAATATTTTCTAGTCCAAGCAGCTGCTTCAACACTACTCTTATTTTCTAGCATCATCAACGCATGAAGCACAGGTCAATGGGACATTACCCAACTCACCCACCCTACAGCCTGTCTCCTTCTTACAGTAGCCATTTCAATTAAGTTAGGATTAGTCCCATTCCATTTTTGATTTCCAGAAGTTCTCCAAGGTACATCCCTGACCACTGGCCTCCTACTAGCAACCGCACTAAAATTTCCACCAACTACACTCTTCCTACTTACATCCTCTTCACTTAACCCTTCACTGCTTACCCTCATAGCGATCGCCTCAACAGCCCTAGGTGGCTGAGCCGGACTAAACCAAACTCAAACTCGCAAAATCTTAGCCTTCTCCTCCATTTCCCACCTAGGTTGAATAACCATTATTCTTATATACAATCCAAAACTCACCTTAATTACTTTCTATCTCTACTGTCTGATAACCATTCCAATTTTCCTAACCCTAAACACAATTAAAACCCTAAAACTAGCAACTATATCAACCGCATGAACAAAGATTCCTTCATTATCTGCAACCCTCATACTCGTGCTTTTATCCCTAGCAGGACTCCCTCCATTAACAGGCTTTCTACCAAAATGACTAATTATCCAAGAACTAGTCAAGCAAGAAATAACCTTAACAGCAACAATCATTGCCTTGCTATCCCTACTTGGACTCTTCTTCTACCTACGCCTTGCCTACTGTGCTACAATTACCCTTCCTCCAAACTCTTCCAACCATATAAAACAATGGCAAACCAATAAATCAACAAACATAACTATTACAACTTTTATTACTCTATCTATTATATTACTACCCCTCTCCCCCATGATCTTCACAATTTCTTAG
33734_CajamarcaPE ATGAACCCCCAAGCCAAATTACTTTCTATCACAAGCCTATTCCTGGGAACAATAATCACAATTTCAAGTAACCATTGAATAATAGCATGAACTGGACTAGAAATCAACACTTTGGCCATCCTCCCCTTCATTTCAAAATCCCACCACCCACGAGCTATCGAAGCTACAACAAAATATTTTCTAGTCCAAGCAGCTGCTTCAACACTACTCTTATTTTCTAGCATCATCAACGCATGAAGCACAGGTCAATGGGACATTACCCAACTCACCCACCCTACAGCCTGTCTCCTTCTTACAGTAGCCATTTCAATTAAGTTAGGATTAGTCCCATTCCATTTTTGATTTCCAGAAGTTCTCCAAGGTACATCCCTGACCACTGGCCTCCTACTAGCAACCGCACTAAAATTTCCACCAACTACACTCTTCCTACTTACATCCTCTTCACTTAACCCTTCACTGCTTACCCTCATAGCGATCGCCTCAACAGCCCTAGGTGGCTGAGCCGGACTAAACCAAACTCAAACTCGCAAAATCTTAGCCTTCTCCTCCATTTCCCACCTAGGTTGAATAACCATTATTCTTATATACAATCCAAAACTCACCTTAATTACTTTCTATCTCTACTGTCTGATAACCATTCCAATTTTCCTAACCCTAAACACAATTAAAACCCTAAAACTAGCAACTATATCAACCGCATGAACAAAGATTCCTTCATTATCTGCAACCCTCATACTCGTGCTTTTATCCCTAGCAGGACTCCCTCCATTAACAGGCTTTCTACCAAAATGACTAATTATCCAAGAACTAGTCAAGCAAGAAATAACCTTAACAGCAACAATCATTGCCTTGCTATCCCTACTTGGACTCTTCTTCTACCTACGCCTTGCCTACTGTGCTACAATTACCCTTCCTCCAAACTCTTCCAACCATATAAAACAATGGCAAACCAATAAATCAACAAACATAACTATTACAACTTTTATTACTCTATCTATTATATTACTACCCCTCTCCCCCATGATCTTCACAATTTCTTAG
39906_LoretoPE ATGAACCCCCAAGCCAAATTACTTTCTATCACAAGCCTATTCCTGGGAACAATAATCACAATTTCAAGTAACCATTGAATAATAGCATGAACTGGACTAGAAATCAACACTTTGGCCATCCTCCCCTTCATTTCAAAATCCCACCACCCACGAGCTATCGAAGCTACAACAAAATATTTTCTAGTCCAAGCAGCTGCTTCAACACTACTCTTATTTTCTAGCATCATCAACGCATGAAGCACAGGTCAATGGGACATTACCCAACTCACCCACCCTACAGCCTGTCTCCTTCTTACAGTAGCCATTTCAATTAAGTTAGGATTAGTCCCATTCCATTTTTGATTTCCAGAAGTTCTCCAAGGTACATCCCTGACCACTGGCCTCCTACTAGCAACCGCACTAAAATTTCCACCAACTACACTCTTCCTACTTACATCCTCTTCACTTAACCCTTCACTGCTTACCCTCATAGCGATCGCCTCAACAGCCCTAGGTGGCTGAGCCGGACTAAACCAAACTCAAACTCGCAAAATCTTAGCCTTCTCCTCCATTTCCCACCTAGGTTGAATAACCATTATTCTTATATACAATCCAAAACTCACCTTAATTACTTTCTATCTCTACTGTCTGATAACCATTCCAATTTTCCTAACCCTAAACACAATTAAAACCCTAAAACTAGCAACTATATCAACCGCATGAACAAAGATTCCTTCATTATCTGCAACCCTCATACTCGTGCTTTTATCCCTAGCAGGACTCCCTCCATTAACAGGCTTTCTACCAAAATGACTAATTATCCAAGAACTAGTCAAGCAAGAAATAACCTTAACAGCAACAATCATTGCCTTGCTATCCCTACTTGGACTCTTCTTCTACCTACGCCTTGCCTACTGTGCTACAATTACCCTTCCTCCAAACTCTTCCAACCATATAAAACAATGGCAAACCAATAAATCAACAAACATAACTATTACAACTTTTATTACTCTATCTATTATATTACTACCCCTCTCCCCCATGATCTTCACAATTTCTTAG
27805_LoretoPE ATGAACCCCCAAGCCAAATTACTTTCTATCACAAGCCTATTCCTGGGAACAATAATCACAATTTCAAGTAACCATTGAATAATAGCATGAACTGGACTAGAAATCAACACTTTGGCCATCCTCCCCTTCATTTCAAAATCCCACCACCCACGAGCTATCGAAGCTACAACAAAATATTTTCTAGTCCAAGCAGCTGCTTCAACACTACTCTTATTTTCTAGCATCATCAACGCATGAAGCACAGGTCAATGGGACATTACCCAACTCACCCACCCTACAGCCTGTCTCCTTCTTACAGTAGCCATTTCAATTAAGTTAGGATTAGTCCCATTCCATTTTTGATTTCCAGAAGTTCTCCAAGGTACATCCCTGACCACTGGCCTCCTACTAGCAACCGCACTAAAATTTCCACCAACTACACTCTTCCTACTTACATCCTCTTCACTTAACCCTTCACTGCTTACCCTCATAGCGATCGCCTCAACAGCCCTAGGTGGCTGAGCCGGACTAAACCAAACTCAAACTCGCAAAATCTTAGCCTTCTCCTCCATTTCCCACCTAGGTTGAATAACCATTATTCTTATATACAATCCAAAACTCACCTTAATTACTTTCTATCTCTACTGTCTGATAACCATTCCAATTTTCCTAACCCTAAACACAATTAAAACCCTAAAACTAGCAACTATATCAACCGCATGAACAAAGATTCCTTCATTATCTGCAACCCTCATACTCGTGCTTTTATCCCTAGCAGGACTCCCTCCATTAACAGGCTTTCTACCAAAATGACTAATTATCCAAGAACTAGTCAAGCAAGAAATAACCTTAACAGCAACAATCATTGCCTTGCTATCCCTACTTGGACTCTTCTTCTACCTACGCCTTGCCTACTGTGCTACAATTACCCTTCCTCCAAACTCTTCCAACCATATAAAACAATGGCAAACCAATAAATCAACAAACATAACTATTACAACTTTTATTACTCTATCTATTATATTACTACCCCTCTCCCCCATGATCTTCACAATTTCTTAG
43585_SnMartinPE ATGAACCCCCAAGCCAAATTACTTTCTATCACAAGCCTATTCCTGGGAACAATAATCACAATTTCAAGTAACCATTGAATAATAGCATGAACTGGACTAGAAATCAACACTTTGGCCATCCTCCCCTTCATTTCAAAATCCCACCACCCACGAGCTATCGAAGCTACAACAAAATATTTTCTAGTCCAAGCAGCTGCTTCAACACTACTCTTATTTTCTAGCATCATCAACGCATGAAGCACAGGTCAATGGGACATTACCCAACTCACCCACCCTACAGCCTGTCTCCTTCTTACAGTAGCCATTTCAATTAAGTTAGGATTAGTCCCATTCCATTTTTGATTTCCAGAAGTTCTCCAAGGTACATCCCTGACCACTGGCCTCCTACTAGCAACCGCACTAAAATTTCCACCAACTACACTCTTCCTACTTACATCCTCTTCACTTAACCCTTCACTGCTTACCCTCATAGCGATCGCCTCAACAGCCCTAGGTGGCTGAGCCGGACTAAACCAAACTCAAACTCGCAAAATCTTAGCCTTCTCCTCCATTTCCCACCTAGGTTGAATAACCATTATTCTTATATACAATCCAAAACTCACCTTAATTACTTTCTATCTCTACTGTCTGATAACCATTCCAATTTTCCTAACCCTAAACACAATTAAAACCCTAAAACTAGCAACTATATCAACCGCATGAACAAAGATTCCTTCATTATCTGCAACCCTCATACTCGTGCTTTTATCCCTAGCAGGACTCCCTCCATTAACAGGCTTTCTACCAAAATGACTAATTATCCAAGAACTAGTCAAGCAAGAAATAACCTTAACAGCAACAATCATTGCCTTGCTATCCCTACTTGGACTCTTCTTCTACCTACGCCTTGCCTACTGTGCTACAATTACCCTTCCTCCAAACTCTTCCAACCATATAAAACAATGGCAAACCAATAAATCAACAAACATAACTATTACAACTTTTATTACTCTATCTATTATATTACTACCCCTCTCCCCCATGATCTTCACAATTTCTTAG
43520_SnMartinPE NNNAACCCCCAAGCCAAATTACTTTCTATCACAAGCCTATTCCTGGGAACAATAATCACAATTTCAAGTAACCATTGAATAATAGCATGAACTGGACTAGAAATCAACACTTTGGCCATCCTCCCCTTCATTTCAAAATCCCACCACCCACGAGCTATCGAAGCTACAACAAAATATTTTCTAGTCCAAGCAGCTGCTTCAACACTACTCTTATTTTCTAGCATCATCAACGCATGAAGCACAGGTCAATGGGACATTACCCAACTCACCCACCCTACAGCCTGTCTCCTTCTTACAGTAGCCATTTCAATTAAGTTAGGATTAGTCCCATTCCATTTTTGATTTCCAGAAGTTCTCCAAGGTACATCCCTGACCACTGGCCTCCTACTAGCAACCGCACTAAAATTTCCACCAACTACACTCTTCCTACTTACATCCTCTTCACTTAACCCTTCACTGCTTACCCTCATAGCGATCGCCTCAACAGCCCTAGGTGGCTGAGCCGGACTAAACCAAACTCAAACTCGCAAAATCTTAGCCTTCTCCTCCATTTCCCACCTAGGTTGAATAACCATTATTCTTATATACAATCCAAAACTCACCTTAATTACTTTCTATCTCTACTGTCTGATAACCATTCCAATTTTCCTAACCCTAAACACAATTAAAACCCTAAAACTAGCAACTATATCAACCGCATGAACAAAGATTCCTTCATTATCTGCAACCCTCATACTCGTGCTTTTATCCCTAGCAGGACTCCCTCCATTAACAGGCTTTCTACCAAAATGACTAATTATCCAAGAACTAGTCAAGCAAGAAATAACCTTAACAGCAACAATCATTGCCTTGCTATCCCTACTTGGACTCTTCTTCTACCTACGCCTTGCCTACTGTGCTACAATTACCCTTCCTCCAAACTCTTCCAACCATATAAAACAATGGCAAACCAATAAATCAACAAACATAACTATTACAACTTTTATTACTCTATCTATTATATTACTACCCCTCTCCCCCATGATCTTCACAATTTCTTAG
26447_ChiriquiPA ATGAACCCCCAAGCCAAATTACTTTCTATCATAAGCCTATTTCTGGGAACAATAATCACAATTTCAAGTAACCATTGAATAATAGCATGAACTGGACTAGAAATCAACACTTTGGCCATCCTCCCCCTCATTTCAAAATCCCACCATCCACGAGCTATCGAGGCTACAACAAAATATTTTCTAGTCCAAGCAACTGCTTCAGCACTACTCTTATTTTCTAGCATTATCAACGCATGAAACACAGGTCAATGGGACATTACCCAGCTCACCCACCCTACAGCCTGTCTTCTTCTTACAGTAGCTATTTCAATTAAGCTAGGATTAGTCCCATTCCATTTTTGATTCCCAGAAGTGCTCCAAGGTACATCCCTGACCACTGGCCTCTTACTAGCAACCGCACTAAAGTTTCCACCAACTACACTCTTCCTACTTACATCCTCTTCACTTAACCCTTCACTGCTTACCCTCATAGCAATCGCCTCAACAGCCCTAGGAGGCTGAGCCGGACTAAACCAGACTCAAACTCGCAAAATCTTAGCCTTCTCCTCTATTTCCCACCTAGGTTGAATAACTATTATTCTTATGTACAATCCAAAGCTCACTCTAATTACTTTCTATCTCTACTGTCTGATAACCATTCCAATTTTCCTAACTCTAAACACAATTAAAACCCTAAAATTAACAACTATATCAACCGCATGAACAAAGATTCCTTCATTATCTGCAACCCTCATACTTGTACTCTTATCCCTAGCAGGACTCCCTCCATTAACAGGCTTTCTACCAAAATGACTAATCATCCAAGAACTAGTCAAGCAAGAAATAACCTTAACAGCAACAATCATTGCCTTACTATCCCTACTTGGACTCTTCTTCTACCTACGCCTTGCCTATTGTGCTACAATTACCCTCCCCCCAAACTCTACCAACCATATAAAACAATGGCAAACCAATAAATCAACAAACATAACTATTACAACTTTTATTACTCTATCTATTATACTACTACCCCTCTCCCCCATGATCTTCATAATTCCTTAG
16048_HerediaCR ATGAACCCCCAAGCCAAATTACTTTCTATCATAAGCCTATTTCTGGGAACAATAATCACAATTTCAAGTAACCATTGAATAATAGCATGAACTGGACTAGAAATCAACACTTTGGCCATCCTCCCCCTCATTTCAAAATCCCACCACCCACGAGCTATCGAGGCTACAACAAAATATTTTCTAGTCCAAGCAACTGCTTCAGCACTACTCTTATTTTCTAGCATTATCAACGCATGAAACACAGGTCAATGGGACATTACCCAGCTCACCCACCCTACAGCCTGTCTTCTTCTTACAGTAGCTATTTCAATTAAGCTAGGATTAGTCCCATTCCATTTTTGATTCCCAGAAGTGCTCCAAGGTACATCCCTGACCACTGGCCTCTTACTAGCAACCGCACTAAAGTTTCCACCAACTACACTCTTCCTACTTACATCCTCTTCACTTAACCCTTCACTGCTTACCCTCATAGCAATCGCCTCAACAGCCCTAGGAGGCTGAGCCGGACTAAACCAGACTCAAACTCGCAAAATCTTAGCCTTCTCCTCTATTTCCCACCTAGGTTGAATAACTATTATTCTTATGTACAATCCAAAGCTCACTCTAATTACTTTCTATCTCTACTGTCTGATAACCATTCCAATTTTCCTAACTCTAAACACAATTAAAACCCTAAAATTAACAACTATATCAACCGCATGAACAAAGATTCCTTCATTATCTGCAACCCTCATACTTGTACTTTTATCCCTAGCAGGACTCCCTCCATTAACAGGCTTTCTACCAAAATGACTAATCATCCAAGAACTAGTCAAGCAAGAAATAACCTTAACAGCAACAATCATTGCCTTACTATCCCTACTTGGACTCTTCTTCTACCTACGCCTTGCCTATTGTGCTACAATTACCCTCCCCCCAAACTCTACCAACCATATAAAACAATGGCAAACCAATAAATCAACAAACATAACTATTACAACTTTTATTACTCTATCTATTATACTACTACCCCTCTCCCCCATGATCTTCATAATTCNNNNN
2124_DarienPA ATGAACCCCCAAGCCAAATTACTTTCTATCATAAGCCTATTTCTGGGAACAATAATCACAATTTCAAGTAACCATTGAATAATAGCATGAACTGGACTAGAAATCAACACTTTGGCCATCCTCCCCCTCATTTCAAAATCCCACCACCCACGAGCTATCGAGGCTACAACAAAATATTTTCTAGTCCAAGCAACTGCTTCAGCACTACTCTTATTTTCTAGCATTATCAACGCATGAAACACAGGTCAATGGGACATTACCCAGCTCACCCACCCTACAGCCTGTCTTCTTCTTACAGTAGCTATTTCAATTAAGCTAGGATTAGTCCCATTCCATTTTTGATTCCCAGAAGTGCTCCAAGGTACATCCCTGACCACTGGCCTCTTACTAGCAACCGCACTAAAGTTTCCACCAACTACACTCTTCCTACTTACATCCTCTTCACTTAACCCTTCACTGCTTACCCTCATAGCAATCGCCTCAACAGCCCTAGGAGGCTGAGCCGGACTAAACCAGACTCAAACTCGCAAAATCTTAGCCTTCTCCTCTATTTCCCACCTAGGTTGAATAACTATTATTCTTATGTACAATCCAAAGCTCACTCTAATTACTTTCTATCTCTACTGTCTGATAACCATTCCAATTTTCCTAACTCTAAACACAATTAAAACCCTAAAATTAACAACTATATCAACCGCATGAACAAAGATTCCTTCATTATCTGCAACCCTCATACTTGTACTTTTATCCCTAGCAGGACTCCCTCCATTAACAGGCTTTCTACCAAAATGACTAATCATCCAAGAACTAGTCAAGCAAGAAATAACCTTAACAGCAACAATCATTGCCTTACTATCCCTACTTGGACTCTTCTTCTACCTACGCCTTGCCTATTGTGCTACAATTACCCTCCCCCCAAACTCTACCAACCATATAAAACAATGGCAAACCAATAAATCAACAAACATAACTATTACAACTTTTATTACTCTATCTATTATACTACTACCCCTCTCCCCCATGATCTTCATAATTCCTTAG
33755_CajamarcaPE NNNNACCCCCAAGCCAAATTACTTTCTATCACAAGCCTATTCCTGGGAACAATAATCACAATTTCAAGTAACCATTGAATAATAGCATGAACTGGACTAGAAATCAACACTTTGGCCATCCTCCCCTTCATTTCAAAATCCCACCACCCACGAGCTATCGAAGCTACAACAAAATATTTTCTAGTCCAAGCAGCTGCTTCAACACTACTCTTATTTTCTAGCATCATCAACGCATGAAGCACAGGTCAATGGGACATTACCCAACTCACCCACCCTATAGCCTGTCTCCTTCTTACAGTAGCCATTTCAATTAAGTTAGGATTAGTCCCATTCCATTTTTGATTTCCAGAAGTTCTCCAAGGTACATCCCTGACCACTGGCCTCCTACTAGCAACCGCACTAAAATTTCCACCAACTACACTCTTCCTACTTACATCCTCTTCACTTAACCCTTCACTGCTTACCCTCATAGCGATCGCCTCAACAGCCCTAGGTGGCTGAGCCGGACTAAACCAAACTCAAACTCGCAAAATCTTAGCCTTCTCCTCCATTTCCCACCTAGGTTGAATAACCATTATTCTTATATACAATCCAAAACTCACCTTAATTACTTTCTATCTCTACTGTCTGATAACCATTCCAATTTTCCTAACCCTAAACACAATTAAAACCCTAAAACTAGCAACTATATCAACCGCATGAACAAAGATTCCTTCATTATCTGCAACCCTCATACTCGTGCTTTTATCCCTAGCAGGACTCCCTCCATTAACAGGCTTTCTACCAAAATGACTAATTATCCAAGAACTAGTCAAGCAAGAAATAACCTTAACAGCAACAATCATTGCCTTGCTATCCCTACTTGGACTCTTCTTCTACCTACGCCTTGCCTACTGTGCTACAATTACCCTTCCTCCAAACTCTTCCAACCATATAAAACAATGGCAAACCAATAAATCAACAAACATAACTATTACAACTTTTATTACTCTATCTATTATATTACTACCCCTCTCCCCCATGATCTTCACAATTTCTTAG
IAvH.BT1221_AcevedoHuiCO ATGAACCCCCAAGCCAAATTACTTTCTATCACAAGCCTATTCCTGGGAACAATAATCACAATTTCAAGTAACCATTGAATAATAGCATGAACTGGACTAGAAATCAACACTTTGGCCATCCTCCCTTTCATTTCAAAATCCCACCACCCACGAGCTATCGAAGCTACAACAAAATATTTTCTAGTCCAAGCAGCTGCTTCAACACTACTCTTATTTTCTAGCATCATCAACGCATGAAGCACAGGTCAATGGGACATTACCCAACTCACCCACCCTACAGCCTGTCTCCTTCTTACAGTAGCCATTTCAATTAAGTTAGGATTAGTCCCATTCCATTTTTGATTTCCAGAAGTTCTCCAAGGTACATCCCTGACCACTGGCCTCCTACTAGCAACCGCACTAAAATTTCCACCAACTACACTCTTCCTACTTACATCCTCTTCACTTAACCCTTCACTGCTTACCCTCATAGCGATCGCCTCAACAGCCCTAGGTGGCTGAGCCGGACTAAACCAAACTCAAACTCGCAAAATCTTAGCCTTCTCCTCCATTTCCCACCTAGGTTGAATAACCATTATTCTTATATACAATCCAAAACTCACCTTAATTACTTTCTATCTCTACTGTCTGATAACCATTCCAATTTTCCTAACCCTAAACACAATTAAAACCCTAAAACTAGCAACTATATCAACCGCATGAACAAAGATTCCTTCATTATCTGCAACCCTCATACTCGTGCTTTTATCCCTAGCAGGACTCCCTCCATTAACAGGCTTTCTACCAAAATGACTAATTATCCAAGAACTAGTCAAGCAAGAAATAACCTTAACAGCAACAATCATTGCCTTGCTATCCCTACTTGGACTCTTCTTCTACCTACGCCTTGCCTACTGTGCTACAATTACCCTTCCTCCAAACTCTTCCAACCATATAAAACAATGGCAAACCAATAAATCAACAAACATAACTATTACAACTTTTATTACTCTATCTATTATATTACTACCCCTCTCCCCCATGATCTTCACAATTTCTTAG
IAvH.BT2401_YotocoValleCO ATGAACCCCCAAGCCAAATTAATTTCTATCATAAGCCTATTTCTGGGAACAATAATCACAATTTCAAGTAACCATTGAATAATAGCATGGACTGGACTAGAAATCAACACTTTGGCCATCCTCCCCCTCATTTCAAAATCCCACCACCCACGAGCTATCGAGGCTACAACAAAATATTTTCTAGTCCAAGCAACTGCTTCAGCACTACTCTTATTTTCGAGCATTATCAACGCATGAAACACAGGTCAATGGGACATTACCCAGCTCACCTACCCTACAGCCTGTCTTCTTCTTACAGTAGCTATTTCAATTAAGCTAGGATTAGTCCCATTCCATTTTTGATTCCCAGAAGTGCTCCAAGGTACATCCCTGACCACTGGCCTCTTACTAGCAACTGCACTAAAGTTTCCACCAACTACACTCTTCCTACTTACATCCTCTTCACTTAACCCTTCACTGCTTACCCTCATAGCAATCGCCTCAACAGCCCTAGGAGGCTGAGCCGGACTAAACCAGACTCAGACTCGCAAAATCTTAGCCTTCTCCTCTATTTCCCACCTAGGTTGAATAACTATTATTCTTATGTACAATCCAAAGCTCACTCTAATTACTTTCTATCTCTACTGTCTGATAACCATTCCAATTTTCCTAACTCTAAACACAATTAAAACCCTAAAATTAACAACTATATCAACCGCATGAACAAAGATTCCTTCATTATCTGCAACCCTCATACTTGTACTTTTATCCCTAGCAGGACTCCCCCCATTAACAGGCTTTCTACCAAAATGACTAATCATCCAAGAACTAGTCAAGCAAGAAATAACCTTAACAGCAACAATCATTGCCTTACTATCCCTACTTGGACTCTTCTTCTATCTACGCCTTGCCTATTGTGCTACAATTACCCTCCCCCCAAACTCTACCAACCATATAAAACAATGGCAAACCAATAAATCAACAAACATAACTATTACAACTTTTATTACTCTATCTATTATACTACTACCCCTCTCCCCCATGATCTTCATAATTCCTTAG
IAvH.BT2420_CumbreValleCO ATGAACCCCCAAGCCAAATTACTTTCTATCATAAGCCTATTTCTGGGAACAATAATCACAATTTCAAGTAACCATTGAATAATAGCATGGACTGGACTAGAAATCAACACTTTAGCCATCCTCCCCCTCATTTCAAAATCCCACCACCCACGAGCTATCGAGGCTACAACAAAATATTTTCTAGTCCAAGCAACTGCTTCAGCACTACTCTTATTTTCTAGCATTATCAACGCATGAAACACAGGTCAATGGGACATTACCCAGCTCACCCACCCTACAGCCTGTCTTCTTCTTACAGTAGCTATTTCAATTAAGCTAGGATTAGTCCCATTCCATTTTTGATTCCCAGAAGTGCTCCAAGGTACATCCCTGACCACTGGCCTCTTACTAGCAACTGCACTAAAGTTTCCACCAACTACACTCTTCCTACTTACATCCCCTTCACTTAACCCTTCACTGCTTACCCTCATAGCAATCGCCTCAACAGCCCTAGGAGGCTGAGCCGGACTAAACCAGACTCAGACTCGCAAAATCTTAGCCTTCTCCTCTATTTCCCACCTAGGTTGAATAACTATTATTCTTATGTACAATCCAAAGCTCACTCTAATTACTTTCTATCTCTACTGTCTGATAACCATTCCAATTTTCCTAACTCTAAACACAATTAAAACCCTAAAATTAACAACTATATCAACCGCATGAACAAAGATTCCTTCATTATCTGCAACCCTCATACTTGTACTTTTATCCCTAGCAGGACTCCCCCCATTAACAGGCTTTCTACCAAAATGACTAATCATCCAAGAACTAGTCAAGCAAGAAATAACCTTAACAGCAACAATCATTGCCTTACTATCCCTACTTGGACTCTTCTTCTATCTACGCCTTGCCTATTGTGCTACAATTACCCTCCCCCCAAACTCTACCAACCATATAAAACAATGGCAAACCAATAAATCAACAAACATAACTATTACAACTTTTATTACTCTATCTATTATACTACTACCCCTCTCCCCCATGATCTTCATAATTCCTTAG
IAvH.BT2459_CumbreValleCO ATGAACCCCCAAGCCAAATTACTTTCTATCATAAGCCTATTTCTGGGAACAATAATCACAATTTCAAGTAACCATTGAATAATAGCATGGACTGGACTAGAAATCAACACTTTGGCCATCCTCCCCCTCATTTCAAAATCCCACCACCCACGAGCTATCGAGGCTACAACAAAATATTTTCTAGTCCAAGCAACTGCTTCAGCACTACTCTTATTTTCTAGCATTATCAACGCATGAAACACAGGTCAATGGGACATTACCCAGCTCACCCACCCTACAGCCTGTCTTCTTCTTACAGTAGCTATTTCAATTAAGCTAGGATTAGTCCCATTCCATTTTTGATTCCCAGAAGTGCTCCAAGGTACATCCCTGACCACTGGCCTCTTACTAGCAACTGCACTAAAGTTTCCACCAACTACACTCTTCCTACTTACATCCTCTTCACTTAACCCTTCACTGCTTACCCTCATAGCAATCGCCTCAACAGCCCTAGGAGGCTGAGCCGGACTAAACCAGACTCAGACTCGCAAAATCTTAGCCTTCTCCTCTATTTCCCACCTAGGTTGAATAACTATTATTCTTATGTACAATCCAAAGCTCACTCTAATTACTTTCTATCTCTACTGTCTGATAACCATTCCAATTTTCCTAACTCTAAACACAATTAAAACCCTAAAATTAACAACTATATCAACCGCATGAACAAAGATTCCTTCATTATCTGCAACCCTCATACTTGTACTTTTATCCCTAGCAGGACTCCCCCCATTAACAGGCTTTCTACCAAAATGACTAATCATCCAAGAACTAGTCAAGCAAGAAATAACCTTAACAGCAACAATCATTGCCTTACTATCCCTACTTGGACTCTTCTTCTATCTACGCCTTGCCTATTGTGCTACAATTACCCTCCCCCCAAACTCTACCAACCATATAAAACAATGGCAAACCAATAAATCAACAAACATAACTATTACAACTTTTATTACTCTATCTATTATACTACTACCCCTCTCCCCCATGATCTTCATAATTCCTTAG
IAvH.BT2463_CumbreValleCO ATGAACCCCCAAGCCAAATTACTTTCTATCATAAGCCTATTTCTGGGAACAATAATCACAATTTCAAGTAACCATTGAATAATAGCATGGACTGGACTAGAAATCAACACTTTGGCCATCCTCCCCCTCATTTCAAAATCCCACCACCCACGAGCTATCGAGGCTACAACAAAATATTTTCTAGTCCAAGCAACTGCTTCAGCACTACTCTTATTTTCTAGCATTATCAACGCATGAAACACAGGTCAATGGGACATTACCCAGCTCACCCACCCTACAGCCTGTCTTCTTCTTACAGTAGCTATTTCAATTAAGCTAGGATTAGTCCCATTCCATTTTTGATTCCCAGAAGTGCTCCAAGGTACATCCCTGACCACTGGCCTCTTACTAGCAACTGCACTAAAGTTTCCACCAACTACACTCTTCCTACTTACATCCTCTTCACTTAACCCTTCACTGCTTACCCTCATAGCAATCGCCTCAACAGCCCTAGGAGGCTGAGCCGGACTAAACCAGACTCAGACTCGCAAAATCTTAGCCTTCTCCTCTATTTCCCACCTAGGTTGAATAACTATTATTCTTATGTACAATCCAAAGCTCACTCTAATTACTTTCTATCTCTACTGTCTGATAACCATTCCAATTTTCCTAACTCTAAACACAATTAAAACCCTAAAATTAACAACTATATCAACCGCATGAACAAAGATTCCTTCATTATCTGCAACCCTCATACTTGTACTTTTATCCCTAGCAGGACTCCCCCCATTAACAGGCTTTCTACCAAAATGACTAATCATCCAAGAACTAGTCAAGCAAGAAATAACCTTAACAGCAACAATCATTGCCTTACTATCCCTACTTGGACTCTTCTTCTATCTACGCCTTGCCTATTGTGCTACAATTACCCTCCCCCCAAACTCTACCAACCATATAAAACAATGGCAAACCAATAAATCAACAAACATAACTATTACAACTTTTATTACTCTATCTATTATACTACTACCCCTCTCCCCCATGATCTTCATAATTCCTTAG
IAvH.BT2464_CumbreValleCO ATGAACCCCCAAGCCAAATTACTTTCTATCATAAGCCTATTTCTGGGAACAATAATCACAATTTCAAGTAACCATTGAATAATAGCATGGACTGGACTAGAAATCAACACTTTGGCCATCCTCCCCCTCATTTCAAAATCCCACCACCCACGAGCTATCGAGGCTACAACAAAATATTTTCTAGTCCAAGCAACTGCTTCAGCACTACTCTTATTTTCTAGCATTATCAACGCATGAAACACAGGTCAATGGGACATTACCCAGCTCACCCACCCTACAGCCTGTCTTCTTCTTACAGTAGCTATTTCAATTAAGCTAGGATTAGTCCCATTCCATTTTTGATTCCCAGAAGTGCTCCAAGGTACATCCCTGACCACTGGCCTCTTACTAGCAACTGCACTAAAGTTTCCACCAACTACACTCTTCCTACTTACATCCTCTTCACTTAACCCTTCACTGCTTACCCTCATAGCAATCGCCTCAACAGCCCTAGGAGGCTGAGCCGGACTAAACCAGACTCAGACTCGCAAAATCTTAGCCTTCTCCTCTATTTCCCACCTAGGTTGAATAACTATTATTCTTATGTACAATCCAAAGCTCACTCTAATTACTTTCTATCTCTACTGTCTGATAACCATTCCAATTTTCCTAACTCTAAACACAATTAAAACCCTAAAATTAACAACTATATCAACCGCATGAACAAAGATTCCTTCATTATCTGCAACCCTCATACTTGTACTTTTATCCCTAGCAGGACTCCCCCCATTAACAGGCTTTCTACCAAAATGACTAATCATCCAAGAACTAGTCAAGCAAGAAATAACCTTAACAGCAACAATCATTGCCTTACTATCCCTACTTGGACTCTTCTTCTATCTACGCCTTGCCTATTGTGCTACAATTACCCTCCCCCCAAACTCTACCAACCATATAAAACAATGGCAAACCAATAAATCAACAAACATAACTATTACAACTTTTATTACTCTATCTATTATACTACTACCCCTCTCCCCCATGATCTTCATAATTCCTTAG
IAvH.BT4131_AmalfiAntCO ATGAACCCCCAAGCCAAATTACTTTCTATCATAAGCCTATTTCTGGGAACAATAGTCACAATTTCAAGTAACCATTGAATAATAGCATGGACTGGACTAGAAATCAACACTTTGGCCATCCTCCCCCTCATTTCAAAATCCCACCACCCACGAGCTATCGAGGCTACAACAAAATATTTTCTAGTCCAAGCAACTGCTTCAGCACTACTCTTATTTTCTAGCATTATCAACGCATGAAACACAGGTCAATGGGACATTACCCAGCTCACCCACCCTACAGCCTGTCTTCTTCTTACAGTAGCTATTTCAATTAAGCTAGGATTAGTCCCATTCCATTTTTGATTCCCAGAAGTGCTCCAAGGTACATCCCTGACCACTGGCCTCTTACTAGCAACTGCACTAAAGTTTCCACCAACTACACTCTTCCTACTTACATCCTCTTCACTTAACCCTTCACTGCTTACCCTCATAGCAATCGCCTCAACAGCCCTAGGAGGCTGAGCCGGACTAAACCAGACTCAGACTCGCAAAATCTTAGCCTTCTCCTCTATTTCCCACCTAGGTTGAATAACTATTATTCTTATGTACAATCCAAAGCTCACTCTAATTACTTTCTATCTCTACTGTCTGATAACCATTCCAATTTTCCTAACTCTAAACACAATTAAAACCCTAAAATTAACAACTATATCAACCGCATGAACAAAGATTCCTTCATTATCTGCAACCCTCATACTTGTACTTTTATCCCTAGCAGGACTCCCCCCATTAACAGGCTTTCTACCAAAATGACTAATCATCCAAGAACTAGTCAAGCAAGAAATAACCTTAACAGCAACAATCATTGCCTTACTATCCCTACTTGGACTCTTCTTCTATCTACGCCTTGCCTATTGTGCTACAATTACCCTCCCCCCAAACTCTACCAACCATATAAAACAATGGCAAACCAATAAATCAACAAACATAACTATTACAACTTTTATTACTCTATCTATTATACTACTACCCCTCTCCCCCATGATCTTCATAATTCCTTAG
IAvH.BT4536_AnoriAntCO ATGAACCCCCAAGCCAAATTACTTTCTATCATAAGCCTATTTCTGGGAACAATAATCACAATTTCAAGTAACCATTGAATAATAGCATGGACTGGACTAGAAATCAACACTTTGGCCATCCTCCCCCTCATTTCAAAATCCCACCACCCACGAGCTATCGAGGCTACAACAAAATATTTTCTAGTCCAAGCAACTGCTTCAGCACTACTCTTATTTTCTAGCATTATCAACGCATGAAACACAGGTCAATGGGACATTACCCAGCTCACCCACCCTACAGCCTGTCTTCTTCTTACAGTAGCTATTTCAATTAAGCTAGGATTAGTCCCATTCCATTTTTGATTCCCAGAAGTGCTCCAAGGTACATCCCTGACCACTGGCCTCTTACTAGCAACTGCACTAAAGTTTCCACCAACTACACTCTTCCTACTTACATCCTCTTCACTTAACCCTTCACTGCTTACCCTCATAGCAATCGCCTCAACAGCCCTAGGAGGCTGAGCCGGACTAAACCAGACTCAAACTCGCAAAATCTTAGCCTTCTCCTCTATTTCCCACCTAGGTTGAATAACTATTATTCTTATGTACAATCCAAAGCTCACTCTAATTACTTTCTATCTCTACTGTCTGATAACCATTCCAATTTTCCTAACTCTAAACACAATTAAAACCCTAAAATTAACAACTATATCAACCGCATGAACAAAGATTCCTTCATTATCTGCAACCCTCATACTTGTACTTTTATCCCTAGCAGGACTCCCTCCATTAACAGGCTTTCTACCAAAATGACTAATCATCCAAGAACTAGTCAAGCAAGAAATAACCTTAACAGCAACAATCATTGCCTTACTATCCCTACTTGGACTCTTCTTCTATCTACGCCTTGCCTATTGTGCTACAATTACCCTCCCCCCAAACTCTACCAACCATATAAAACAATGGCAAACCAATAAATCAACAAACATAACTATTACAACTTTTATTACTCTATCTATTATACTACTACCCCTCTCCCCCATGATCTTCATAATTCCTTAG
IAvH.BT4537_AnoriAntCO ATGAACCCCCAAGCCAAATTACTTTCTATCATAAGCCTATTTCTGGGAACAATAATCACAATTTCAAGTAACCATTGAATAATAGCATGGACTGGACTAGAAATCAACACTTTGGCCATCCTCCCCCTCATTTCAAAATCCCACCACCCACGAGCTATCGAGGCTACAACAAAATATTTTCTAGTCCAAGCAACTGCTTCAGCACTACTCTTATTTTCTAGCATTATCAACGCATGAAACACAGGTCAATGGGACATTACCCAGCTCACCCACCCTACAGCCTGTCTTCTTCTTACAGTAGCTATTTCAATTAAGCTAGGATTAGTCCCATTCCATTTTTGATTCCCAGAAGTGCTCCAAGGTACATCCCTGACCACTGGCCTCTTACTAGCAACTGCACTAAAGTTTCCACCAACTACACTCTTCCTACTTACATCCTCTTCACTTAACCCTTCACTGCTTACCCTCATAGCAATCGCCTCAACAGCCCTAGGAGGCTGAGCCGGACTAAACCAGACTCAAACTCGCAAAATCTTAGCCTTCTCCTCTATTTCCCACCTAGGTTGAATAACTATTATTCTTATGTACAATCCAAAGCTCACTCTAATTACTTTCTATCTCTACTGTCTGATAACCATTCCAATTTTCCTAACTCTAAACACAATTAAAACCCTAAAATTAACAACTATATCAACCGCATGAACAAAGATTCCTTCATTATCTGCAACCCTCATACTTGTACTTTTATCCCTAGCAGGACTCCCTCCATTAACAGGCTTTCTACCAAAATGACTAATCATCCAAGAACTAGTCAAGCAAGAAATAACCTTAACAGCAACAATCATTGCCTTACTATCCCTACTTGGACTCTTCTTCTATCTACGCCTTGCCTATTGTGCTACAATTACCCTCCCCCCAAACTCTACCAACCATATAAAACAATGGCAAACCAATAAATCAACAAATATAACTATTACAACTTTTATTACTCTATCTATTATACTACTACCCCTCTCCCCCATGATCTTCATAATTCCTTAG
IAvH.BT4860_AmalfiAntCO ATGAACCCCCAAGCCAAATTACTTTCTATCATAAGCCTATTTCTGGGAACAATAATCACAATTTCAAGTAACCATTGAATAATAGCATGGACCGGACTAGAAATCAACACTTTGGCCATCCTCCCCCTCATTTCAAAATCCCACCACCCACGAGCTATCGAGGCTACAACAAAATATTTTCTAGTCCAAGCAACTGCTTCAGCACTACTCTTATTTTCTAGCATTATCAACGCATGAAACACAGGTCAATGGGACATTACCCAGCTCACCCACCCTACAGCCTGTCTTCTTCTTACAGTAGCTATTTCAATTAAGCTAGGATTAGTCCCATTCCATTTTTGATTCCCAGAAGTGCTCCAAGGTACATCCCTGACCACTGGCCTCTTACTAGCAACTGCACTAAAGTTTCCACCAACTACACTCTTCCTACTTACATCCTCTTCACTTAACCCTTCACTGCTTACCCTCATAGCAATCGCCTCAACAGCCCTAGGAGGCTGAGCCGGACTAAACCAGACTCAAACTCGCAAAATCTTAGCCTTCTCCTCTATTTCCCACCTAGGTTGAATAACTATTATTCTTATGTACAATCCAAAGCTCACTCTAATTACTTTCTATCTCTACTGTCTGATAACTATTCCAATTTTCCTAACTCTAAACACAATTAAAACCCTAAAATTAACAACTATATCAACCGCATGAACAAAGATTCCTTCATTATCTGCAACCCTCATACTTGTACTTTTATCCCTAGCAGGACTCCCTCCATTAACAGGCTTTCTACCAAAATGACTAATCATCCAAGAACTAGTCAAGCAAGAAATAACCTTAACAGCAACAATCATTGCCTTACTATCCCTACTTGGACTCTTCTTCTATCTACGCCTTGCCTATTGTGCTACAATTACCCTCCCCCCAAACTCTACCAACCATATAAAACAATGGCAAACCAATAAATCAACAAACATAACTATTACAACTTTTATTACTCTATCTATTATACTACTACCCCTCTCCCCCATGATCTTCATAATTCCTTAG
IAvH.BT4878_AmalfiAntCO ATGAACCCCCAAGCCAAATTACTTTCTATCATAAGCCTATTTCTGGGAACAATAATCACAATTTCAAGTAACCATTGAATAATAGCATGGACTGGACTAGAAATCAACACTTTGGCCATCCTCCCCCTCATTTCAAAATCCCACCACCCACGAGCTATCGAGGCTACAACAAAATATTTTCTAGTCCAAGCAACTGCTTCAGCACTACTCTTATTTTCTAGCATTATCAACGCATGAAACACAGGTCAATGGGACATTACCCAGCTCACCCACCCTACAGCCTGTCTTCTTCTTACAGTAGCTATTTCAATTAAGCTAGGATTAGTCCCATTCCATTTTTGATTCCCAGAAGTGCTCCAAGGTACATCCCTGACCACTGGCCTCTTACTAGCAACTGCACTAAAGTTTCCACCAACTACACTCTTCCTACTTACATCCTCTTCACTTAACCCTTCACTGCTTACCCTCATAGCAATCGCCTCAACAGCCCTAGGAGGCTGAGCCGGACTAAACCAGACTCAGACTCGCAAAATCTTAGCCTTCTCCTCTATTTCCCACCTAGGTTGAATAACTATTATTCTTATGTACAATCCAAAGCTCACTCTAATTACTTTCTATCTCTACTGTCTGATAACCATTCCAATTTTCCTAACTCTAAACACAATTAAAACCCTAAAATTAACAACTATATCAACCGCATGAACAAAGATTCCTTCATTATCTGCAACCCTCATACTTGTACTTTTATCCCTAGCAGGACTCCCCCCATTAGCAGGCTTTCTACCAAAATGACTAATCATCCAAGAACTAGTCAAGCAAGAAATAACCTTAACAGCAACAATCATTGCCTTACTATCCCTACTTGGACTCTTCTTCTATCTACGCCTTGCCTATTGTGCTACAATTACCCTCCCCCCAAACTCTACCAACCATATAAAACAATGGCAAACCAATAAATCAACAAACATAACTATTACAACTTTTATTACTCTATCTATTATACTACTACCCCTCTCCCCCATGATCTTCATAATTCCTTAG
IAvH.BT73_Tama_STachCO ATGAACCCCCAAGCCAAATTACTTTCTATCACAAGCCTATTCCTGGGAACAATGATCACAATTTCAAGTAACCATTGAATAATAGCATGAACTGGGCTAGAAATCAACACTTTGGCCATCCTCCCTTTCATTTCAAAATCCCACCACCCACGAGCTATCGAAGCTACAACAAAATATTTTCTAGTCCAAGCAGCTGCTTCAACACTACTCTTATTTTCTAGCATCATCAACGCATGAAGCACAGGTCAATGGGACATTACCCAACTCACCCACCCTACAGCCTGTCTCCTTCTTACAGTAGCCATTTCAATTAAGTTAGGATTAGTCCCATTCCATTTTTGATTCCCAGAAGTACTCCAAGGTACATCCCTGACCACTGGCCTCCTACTAGCAACCGCACTAAAATTTCCACCAACTACACTCTTCCTACTTACATCCTCTTCTCTTAACCCTTCACTGCTTACCCTCATAGCGATCGCCTCAACAGCCCTAGGTGGCTGAGCCGGACTAAACCAAACTCAAACTCGCAAAATCTTAGCCTTCTCCTCCATTTCCCACCTAGGTTGAATAACCATTATTCTTGTATACAATCCAAAACTCACCTTAATTACTTTCTACCTTTACTGTCTGATAACCATTCCAATTTTCCTAACCCTAAACACAATTAAAACCCTAAAACTAGCAACTATATCAACCGCATGAACAAAGATTCCTTCATTATCTGCAACCCTCATACTCGTGCTTTTATCCCTAGCAGGACTCCCTCCATTAACAGGCTTTCTACCAAAATGACTAATTATCCAAGAACTAGTCAAGCAAGAAATAACCTTAACAGCAACAATCATTGCCTTGCTATCCCTACTTGGACTCTTCTTCTACCTACGCCTTGCCTACTGTGCTACAATTACCCTTCCTCCAAACTCTTCCAACCATATAAAACAATGGCAAACCAATAAATCAACAAACATAACTATTACAACTTTTATTACTCTATCTATTATATTACTACCCCTCTCCCCCATGATCTTCACAATTTCTTAG
IAvH.BT7801_AnoriAntCO ATGAACCCCCAAGCCAAATTACTTTCTATCATAAGCCTATTTCTGGGAACAATAATCACAATTTCAAGTAACCATTGAATAATAGCATGGACTGGACTAGAAATCAACACTTTGGCCATCCTCCCCCTCATTTCAAAATCCCACCACCCACGAGCTATCGAGGCTACAACAAAATATTTTCTAGTCCAAGCAACTGCTTCAGCACTACTCTTATTTTCTAGCATTATCAACGCATGAAACACAGGTCAATGGGACATTACCCAGCTCACCCACCCTACAGCCTGTCTTCTTCTTACAGTAGCTATTTCAATTAAGCTAGGATTAGTCCCATTCCATTTTTGATTCCCAGAAGTGCTCCAAGGTACATCCCTGACCACTGGCCTCTTACTAGCAACTGCACTAAAGTTTCCACCAACTACACTCTTCCTACTTACATCCTCTTCACTTAACCCTTCACTGCTTACCCTCATAGCAATCGCCTCAACAGCCCTAGGAGGCTGAGCCGGACTAAACCAGACTCAGACTCGCAAAATCTTAGCCTTCTCCTCTATTTCCCACCTAGGTTGAATAACTATTATTCTTATGTACAATCCAAAGCTCACTCTAATTACTTTCTATCTCTACTGTCTGATAACCATTCCAATTTTCCTAACTCTAAACACAATTAAAACCCTAAAATTAACAACTATATCAACCGCATGAACAAAGATTCCTTCATTATCTGCAACCCTCATACTTGTACTTTTATCCCTAGCAGGACTCCCCCCATTAACAGGCTTTCTACCAAAATGACTAATCATCCAAGAACTAGTCAAGCAAGAAATAACCTTAACAGCAACAATCATTGCCTTACTATCCCTACTTGGACTCTTCTTCTATCTACGCCTTGCCTATTGTGCTACAATTACCCTCCCCCCAAACTCTACCAACCATATAAAACAATGGCAAACCAATAAATCAACAAACATAACTATTACAACTTTTATTACTCTATCTATTATACTACTACCCCTCTCCCCCATGATCTTCATAATTCCTTAG
IAvH.BT798_CaquetaCO ATGAACCCCCAAGCCAAATTACTTTCTATCACAAGCCTATTCCTGGGAACAATAATCACAATTTCAAGTAACCATTGAATAATAGCATGAACTGGACTAGAAATCAACACTTTGGCCATCCTCCCTTTCATTTCAAAATCCCACCACCCACGAGCTATCGAAGCTACAACAAAATATTTTCTAGTCCAAGCAGCTGCTTCAACACTACTCTTATTTTCTAGCATCATCAACGCATGAAGCACAGGTCAATGGGACATTACCCAACTCACCCACCCTACAGCCTGTCTCCTTCTTACAGTAGCCATTTCAATTAAGTTAGGATTAGTCCCATTCCATTTTTGATTTCCAGAAGTTCTCCAAGGTACATCCCTGACCACTGGCCTCCTACTAGCAACCGCACTAAAATTTCCACCAACTACACTCTTCCTACTTACATCCTCTTCACTTAACCCTTCACTGCTTACCCTCATAGCGATCGCCTCAACAGCCCTAGGTGGCTGAGCCGGACTAAACCAAACTCAAACTCGCAAAATCTTAGCCTTCTCCTCCATTTCCCACCTAGGTTGAATAACCATTATTCTTATATACAATCCAAAACTCACCTTAATTACTTTCTATCTCTACTGTCTGATAACCATTCCAATTTTCCTAACCCTAAACACAATTAAAACCCTAAAACTAGCAACTATATCAACCGCATGAACAAAGATTCCTTCATTATCTGCAACCCTCATACTCGTGCTTTTATCCCTAGCAGGACTCCCTCCATTAACAGGCTTTCTACCAAAATGACTAATTATCCAAGAACTAGTCAAGCAAGAAATAACCTTAACAGCAACAATCATTGCCTTGCTATCCCTACTTGGACTCTTCTTCTACCTACGCCTTGCCTACTGTGCTACAATTACCCTTCCTCCAAACTCTTCCAACCATATAAAACAATGGCAAACCAATAAATCAACAAACATAACTATTACAACTTTTATTACTCTATCTATTATATTACTACCCCTCTCCCCCATGATCTTCACAATTTCTTAG
IAvH.BT80_Tama_STachCO ATGAACCCCCAAGCCAAATTACTTTCTATCACAAGCCTATTCCTGGGAACAATGATCACAATTTCAAGTAACCATTGAATAATAGCATGAACTGGGCTAGAAATCAACACTTTGGCCATCCTCCCTTTCATTTCAAAATCCCACCACCCACGAGCTATCGAAGCTACAACAAAATATTTTCTAGTCCAAGCAGCTGCTTCAACACTACTCTTATTTTCTAGCATCATCAACGCATGAAGCACAGGTCAATGGGACATTACCCAACTCACCCACCCTACAGCCTGTCTCCTTCTTACAGTAGCCATTTCAATTAAGTTAGGATTAGTCCCATTCCATTTTTGATTCCCAGAAGTACTCCAAGGTACATCCCTGACCACTGGCCTCCTACTAGCAACCGCACTAAAATTTCCACCAACTACACTCTTCCTACTTACATCCTCTTCTCTTAACCCTTCACTGCTTACCCTCATAGCGATCGCCTCAACAGCCCTAGGTGGCTGAGCCGGACTAAACCAAACTCAAACTCGCAAAATCTTAGCCTTCTCCTCCATTTCCCACCTAGGTTGAATAACCATTATTCTTGTATACAATCCAAAACTCACCTTAATTACTTTCTACCTTTACTGTCTGATAACCATTCCAATTTTCCTAACCCTAAACACAATTAAAACCCTAAAACTAGCAACTATATCAACCGCATGAACAAAGATTCCTTCATTATCTGCAACCCTCATACTCGTGCTTTTATCCCTAGCAGGACTCCCTCCATTAACAGGCTTTCTACCAAAATGACTAATTATCCAAGAACTAGTCAAGCAAGAAATAACCTTAACAGCAACAATCATTGCCTTGCTATCCCTACTTGGACTCTTCTTCTACCTACGCCTTGCCTACTGTGCTACAATTACCCTTCCTCCAAACTCTTCCAACCATATAAAACAATGGCAAACCAATAAATCAACAAACATAACTATTACAACTTTTATTACTCTATCTATTATATTACTACCCCTCTCCCCCATGATCTTCACAATTTCTTAG
IAvH.BT828_CaquetaCO ATGAACCCCCAAGCCAAATTACTTTCTATCACAAGCCTATTCCTGGGAACAATAATCACAATTTCAAGTAACCATTGAATAATAGCATGAACTGGACTAGAAATCAACACTTTGGCCATCCTCCCTTTCATTTCAAAATCCCACCACCCACGAGCTATCGAAGCTACAACAAAATATTTTCTAGTCCAAGCAGCTGCTTCAACACTACTCTTATTTTCTAGCATCATCAACGCATGAAGCACAGGTCAATGGGACATTACCCAACTCACCCACCCTACAGCCTGTCTCCTTCTTACAGTTGCCATTTCAATTAAGTTAGGATTAGTCCCATTCCATTTTTGATTTCCAGAAGTTCTCCAAGGTACATCCCTGACCACTGGCCTCCTACTAGCAACCGCACTAAAATTTCCACCAACTACACTCTTCCTACTTACATCCTCTTCACTTAACCCTTCACTGCTTACCCTCATAGCGATCGCCTCAACAGCCCTAGGTGGCTGAGCCGGACTAAACCAAACTCAAACTCGCAAAATCTTAGCCTTCTCCTCCATTTCCCACCTAGGTTGAATAACCATTATTCTTATATACAATCCAAAACTCACCTTAATTACTTTCTATCTCTACTGTCTGATAACCATTCCAATTTTCCTAACCCTAAACACAATTAAAACCCTAAAACTAGCAACTATATCAACCGCATGAACAAAGATTCCTTCATTATCTGCAACCCTCATACTCGTGCTTTTATCCCTAGCAGGACTCCCTCCATTAACAGGCTTTCTACCAAAATGACTAATTATCCAAGAACTAGTCAAGCAAGAAATAACCTTAACAGCAACAATCATTGCCTTGCTATCCCTACTTGGACTCTTCTTCTACCTACGCCTTGCCTACTGTGCTACAATTACCCTTCCTCCAAACTCTTCCAACCATATAAAACAATGGCAAACCAATAAATCAACAAACATAACTATTACAACTTTTATTACTCTATCTATTATATTACTACCCCTCTCCCCCATGATCTTCACAATTTCTTAG
AMC1307_Rioch_STachVE ATGAACCCCCAAGCCAAATTACTTTCTATCACAAGCCTATTCCTGGGAACAATGATCACAATTTCAAGTAACCATTGAATAATAGCATGAACTGGGCTAGAAATCAACACTTTGGCCATCCTCCCTTTCATTTCAAAATCCCACCACCCACGAGCTATCGAAGCTACAACAAAATATTTTCTAGTCCAAGCAGCTGCTTCAACACTACTCTTATTTTCTAGCATCATCAACGCATGAAGCACAGGTCAATGGGACATTACCCAACTCACCCACCCTACAGCCTGTCTCCTTCTTACAGTAGCCATTTCAATTAAGTTAGGATTAGTCCCATTCCATTTTTGATTCCCAGAAGTACTCCAAGGTACATCCCTGACCACTGGCCTCCTACTAGCAACCGCACTAAAATTTCCACCAACTACACTCTTCCTACTTACATCCTCTTCTCTTAACCCTTCACTGCTTACCCTCATAGCGATCGCCTCAACAGCCCTAGGTGGCTGAGCCGGACTAAACCAAACTCAAACTCGCAAAATCTTAGCCTTCTCCTCCATTTCCCACCTAGGTTGAATAACCATTATTCTTGTATACAATCCAAAACTCACCTTAATTACTTTCTACCTTTACTGTCTGATAACCATTCCAATTTTCCTAACCCTAAACACAATTAAAACCCTAAAACTAGCAACTATATCAACCGCATGAACAAAGATTCCTTCATTATCTGCAACCCTCATACTCGTGCTTTTATCCCTAGCAGGACTCCCTCCATTAACAGGCTTTCTACCAAAATGACTAATTATCCAAGAACTAGTCAAGCAAGAAATAACCTTAACAGCAACAATCATTGCCTTGCTATCCCTACTTGGACTCTTCTTCTACCTACGCCTTGCCTACTGTGCTACAATTACCCTTCCTCCAAACTCTTCCAACCATATAAAACAATGGCAAACCAATAAATCAACAAACATAACTATTACAACTTTTATTACTCTATCTATTATATTACTACCCCTCTCCCCCATGATCTTCACAATTTCTTAG
AMC1274_Chorro_NTachVE ATGAACCCCCAAGCCAAATTACTTTCTATCACAAGCCTATTCCTGGGAACAATGATCACAATTTCAAGTAACCATTGAATAATAGCATGAACTGGGCTAGAAATCAACACTTTGGCCATCCTCCCTTTCATTTCAAAATCCCACCACCCACGAGCTATCGAAGCTACAACAAAATATTTTCTAGTCCAAGCAGCTGCTTCAACACTACTCTTATTTTCTAGCATCATCAACGCATGAAGCACAGGTCAATGGGACATTACCCAACTCACCCACCCTACAGCCTGTCTCCTTCTTACAGTAGCCATTTCAATTAAGTTAGGATTAGTCCCATTCCATTTTTGATTCCCAGAAGTACTCCAAGGTACATCCCTGACCACTGGCCTCCTACTAGCAACCGCACTAAAATTTCCACCAACTACACTCTTCCTACTTACATCCTCTTCTCTTAACCCTTCACTGCTTACCCTCATAGCGATCGCCTCAACAGCCCTAGGTGGCTGAGCCGGACTAAACCAAACTCAAACTCGCAAAATCTTAGCCTTCTCCTCCATTTCCCACCTAGGTTGAATAACCATTATTCTTGTATACAATCCAAAACTCACCTTAATTACTTTCTACCTTTACTGTCTGATAACCATTCCAATTTTCCTAACCCTAAACACAATTAAAACCCTAAAACTAGCAACTATATCAACCGCATGAACAAAGATTCCTTCATTATCTGCAACCCTCATACTCGTGCTTTTATCCCTAGCAGGACTCCCTCCATTAACAGGCTTTCTACCAAAATGACTAATTATCCAAGAACTAGTCAAGCAAGAAATAACCTTAACAGCAACAATCATTGCCTTGCTATCCCTACTTGGACTCTTCTTCTACCTACGCCTTGCCTACTGTGCTACAATTACCCTTCCTCCAAACTCTTCCAACCATATAAAACAATGGCAAACCAATAAATCAACAAACATAACTATTACAACTTTTATTACTCTATCTATTATATTACTACCCCTCTCCCCCATGATCTTCACAATTTCTTAG
AMC1286_Chorro_NTachVE ATGAACCCCCAAGCCAAATTACTTTCTATCACAAGCCTATTCCTGGGAACAATGATCACAATTTCAAGTAACCATTGAATAATAGCATGAACTGGGCTAGAAATCAACACTTTGGCCATCCTCCCTTTCATTTCAAAATCCCACCACCCACGAGCTATCGAAGCTACAACAAAATATTTTCTAGTCCAAGCAGCTGCTTCAACACTACTCTTATTTTCTAGCATCATCAACGCATGAAGCACAGGTCAATGGGACATTACCCAACTCACCCACCCTACAGCCTGTCTCCTTCTTACAGTAGCCATTTCAATTAAGTTAGGATTAGTCCCATTCCATTTTTGATTCCCAGAAGTACTCCAAGGTACATCCCTGACCACTGGCCTCCTACTAGCAACCGCACTAAAATTTCCACCAACTACACTCTTCCTACTTACATCCTCTTCTCTTAACCCTTCACTGCTTACCCTCATAGCGATCGCCTCAACAGCCCTAGGTGGCTGAGCCGGACTAAACCAAACTCAAACTCGCAAAATCTTAGCCTTCTCCTCCATTTCCCACCTAGGTTGAATAACCATTATTCTTGTATACAATCCAAAACTCACCTTAATTACTTTCTACCTTTACTGTCTGATAACCATTCCAATTTTCCTAACCCTAAACACAATTAAAACCCTAAAACTAGCAACTATATCAACCGCATGAACAAAGATTCCTTCATTATCTGCAACCCTCATACTCGTGCTTTTATCCCTAGCAGGACTCCCTCCATTAACAGGCTTTCTACCAAAATGACTAATTATCCAAGAACTAGTCAAGCAAGAAATAACCTTAACAGCAACAATCATTGCCTTGCTATCCCTACTTGGACTCTTCTTCTACCTACGCCTTGCCTACTGTGCTACAATTACCCTTCCTCCAAACTCTTCCAACCATATAAAACAATGGCAAACCAATAAATCAACAAACATAACTATTACAACTTTTATTACTCTATCTATTATATTACTACCCCTCTCCCCCATGATCTTCACAATTTCTTAG
AMC1280_Chorro_NTachVE ATGAACCCCCAAGCCAAATTACTTTCTATCACAAGCCTATTCCTGGGAACAATGATCACAATTTCAAGTAACCATTGAATAATAGCATGAACTGGGCTAGAAATCAACACTTTGGCCATCCTCCCTTTCATTTCAAAATCCCACCACCCACGAGCTATCGAAGCTACAACAAAATATTTTCTAGTCCAAGCAGCTGCTTCAACACTACTCTTATTTTCTAGCATCATCAACGCATGAAGCACAGGTCAATGGGACATTACCCAACTCACCCACCCTACAGCCTGTCTCCTTCTTACAGTAGCCATTTCAATTAAGTTAGGATTAGTCCCATTCCATTTTTGATTCCCAGAAGTACTCCAAGGTACATCCCTGACCACTGGCCTCCTACTAGCAACCGCACTAAAATTTCCACCAACTACACTCTTCCTACTTACATCCTCTTCTCTTAACCCTTCACTGCTTACCCTCATAGCGATCGCCTCAACAGCCCTAGGTGGCTGAGCCGGACTAAACCAAACTCAAACTCGCAAAATCTTAGCCTTCTCCTCCATTTCCCACCTAGGTTGAATAACCATTATTCTTGTATATAATCCAAAACTCACCTTAATTACTTTCTACCTTTACTGTCTGATAACCATTCCAATTTTCCTAACCCTAAACACAATTAAAACCCTAAAACTAGCAACTATATCAACCGCATGAACAAAGATTCCTTCATTATCTGCAACCCTCATACTCGTGCTTTTATCCCTAGCAGGACTCCCTCCATTAACAGGCTTTCTACCAAAATGACTAATTATCCAAGAACTAGTCAAGCAAGAAATAACCTTAACAGCAACAATCATTGCCTTGCTATCCCTACTTGGACTCTTCTTCTACCTACGCCTTGCCTACTGTGCTACAATTACCCTTCCTCCAAACTCTTCCAACCATATAAAACAATGGCAAACCAATAAATCAACAAACATAACTATTACAACTTTTATTACTCTATCTATTATATTACTACCCCTCTCCCCCATGATCTTCACAATTTCTTAG
AMC1299_Rioch_STachVE ATGAACCCCCAAGCCAAATTACTTTCTATCACAAGCCTATTCCTGGGAACAATGATCACAATTTCAAGTAACCATTGAATAATAGCATGAACTGGGCTAGAAATCAACACTTTGGCCATCCTCCCTTTCATTTCAAAATCCCACCACCCACGAGCTATCGAAGCTACAACAAAATATTTTCTAGTCCAAGCAGCTGCTTCAACACTACTCTTATTTTCTAGCATCATCAACGCATGAAGCACAGGTCAATGGGACATTACCCAACTCACCCACCCTACAGCCTGTCTCCTTCTTACAGTAGCCATTTCAATTAAGTTAGGATTAGTCCCATTCCATTTTTGATTCCCAGAAGTACTCCAAGGTACATCCCTGACCACTGGCCTCCTACTAGCAACCGCACTAAAATTTCCACCAACTACACTCTTCCTACTTACATCCTCTTCTCTTAACCCTTCACTGCTTACCCTCATAGCGATCGCCTCAACAGCCCTAGGTGGCTGAGCCGGACTAAACCAAACTCAAACTCGCAAAATCTTAGCCTTCTCCTCCATTTCCCACCTAGGTTGAATAACCATTATTCTTGTATACAATCCAAAACTCACCTTAATTACTTTCTACCTTTACTGTCTGATAACCATTCCAATTTTCCTAACCCTAAACACAATTAAAACCCTAAAACTAGCAACTATATCAACCGCATGAACAAAGATTCCTCCATTATCTGCAACCCTCATACTCGTGCTTTTATCCCTAGCAGGACTCCCTCCATTAACAGGCTTTCTACCAAAATGACTAATTATCCAAGAACTAGTCAAGCAAGAAATAACCTTAACAGCAACAATCATTGCCTTGCTATCCCTACTTGGACTCTTCTTCTACCTACGCCTTGCCTACTGTGCTACAATTACCCTTCCTCCAAACTCTTCCAACCATATAAAACAATGGCAAACCAATAAATCAACAAACATAACTATTACAACTTTTATTACTCTATCTATTATATTACTACCCCTCTCCCCCATGATCTTCACAATTTCTTAG
AMC1256_Lajon_NTachVE ATGAACCCCCAAGCCAAATTACTTTCTATCACAAGCCTATTCCTGGGAACAATGATCACAATTTCAAGTAACCATTGAATAATAGCATGAACTGGGCTAGAAATCAACACTTTGGCCATCCTCCCTTTCATTTCAAAATCCCACCACCCACGAGCTATCGAAGCTACAACAAAATATTTTCTAGTCCAAGCAGCTGCTTCAACACTACTCTTATTTTCTAGCATCATCAACGCATGAAGCACAGGTCAATGGGACATTACCCAACTCACCCACCCTACAGCCTGTCTCCTTCTTACAGTAGCCATTTCAATTAAGTTAGGATTAGTCCCATTCCATTTTTGATTCCCAGAAGTACTCCAAGGTACATCCCTGACCACTGGCCTCCTACTAGCAACCGCACTAAAATTTCCACCAACTACACTCTTCCTACTTACATCCTCTTCTCTTAACCCTTCACTGCTTACCCTCATAGCGATCGCCTCAACAGCCCTAGGTGGCTGAGCCGGACTAAACCAAACTCAAACTCGCAAAATCTTAGCCTTCTCCTCCATTTCCCACCTAGGTTGAATAACCATTATTCTTGTATATAATCCAAAACTCACCTTAATTACTTTCTACCTTTACTGTCTGATAACCATTCCAATTTTCCTAACCCTAAACACAATTAAAACCCTAAAACTAGCAACTATATCAACCGCATGAACAAAGATTCCTTCATTATCTGCAACCCTCATACTCGTGCTTTTATCCCTAGCAGGACTCCCTCCATTAACAGGCTTTCTACCAAAATGACTAATTATCCAAGAACTAGTCAAGCAAGAAATAACCTTAACAGCAACAATCATTGCCTTGCTATCCCTACTTGGACTCTTCTTCTACCTACGCCTTGCCTACTGTGCTACAATTACCCTTCCTCCAAACTCTTCCAACCATATAAAACAATGGCAAACCAATAAATCAACAAACATAACTATTACAACTTTTATTACTCTATCTATTATATTACTACCCCTCTCCCCCATGATCTTCACAATTTCTTAG
ANSP17902_ManabiEC ATGAACCCCCAAGCCAAATTACTTTCTATCATAAGCCTATTTCTGGGAACAATAATCACAATTTCAAGCAACCATTGAATAATAGCATGAACTGGACTAGAAATCAACACTTTGGCCATCCTCCCCCTCATTTCAAAATCCCACCACCCACGAGCTATCGAGGCTACAACAAAATATTTTCTAGTCCAAGCAACTGCTTCAGCACTACTCTTATTTTCTAGCATTATCAACGCATGAAACACAGGTCAATGGGACATTACCCAGCTCACCCACCCTACAGCCTGTCTTCTTCTTACAGTAGCTATTTCAATTAAGCTAGGATTAGTCCCATTCCATTTTTGATTCCCAGAAGTGCTCCAAGGTACATCCCTGACCACTGGCCTCTTACTAGCAACCGCACTAAAGTTTCCACCAACTACACTCTTCCTACTTACATCCTCTTCACTTAACCCTTCACTGCTTACCCTTATAGCAATCGCCTCAACAGCCCTAGGAGGCTGAGCCGGATTAAACCAGACTCAAACTCGCAAAATCTTAGCCTTCTCCTCTATTTCCCACCTAGGTTGAATAACTATTATTCTTATGTACAATCCAAAGCTCACTCTAATTACTTTCTACCTCTACTGTCTAATAACCATTCCAATTTTCCTAACTCTAAACACAATTAAAACCCTAAAATTAACAACTATATCAACCGCATGAACAAAGATTCCTTCATTATCTGCAACCCTCATACTTGTACTTTTATCTCTAGCAGGACTCCCTCCATTAACAGGCTTTCTGCCAAAATGACTAATCATCCAAGAACTAGTCAAGCAAGAAATAACCTTAACAGCAACAATCATTGCCTTACTATCCCTACTTGGACTCTTCTTCTACCTACGCCTTGCCTATTGTGCTACAATTACCCTCCCCCCAAACTCTACCAACCATATAAAACAATGGCAAACCAATAAATCAACAAACATAACTATTACAACTTTTATTACTCTATCTATTATACTACTACCCCTCTCCCCCATGATCTTCATAATTCCTTAG
ANSP18454_ManabiEC ATGAACCCCCAAGCCAAATTACTTTCTATCATAAGCCTATTTCTGGGAACAATAATCACAATTTCAAGTAACCATTGAATAATAGCATGAACTGGACTAGAAATCAACACTTTGGCCATCCTCCCCCTCATTTCAAAATCCCACCACCCACGAGCTATCGAGGCTACAACAAAATATTTTCTAGTCCAAGCAACTGCTTCAGCACTACTCTTATTTTCTAGCATTATCAACGCATGAAACACAGGTCAATGGGACATTACCCAGCTCACCCACCCTACAGCCTGTCTTCTTCTTACAGTAGCTATTTCAATTAAGCTAGGATTAGTCCCATTCCATTTTTGATTCCCAGAAGTGCTCCAAGGTACATCCCTGACCACTGGCCTCTTACTAGCAACCGCACTAAAGTTTCCACCAACTACACTCTTCCTACTTACATCCTCTTCACTTAACCCTTCACTGCTTACCCTTATAGCAATCGCCTCAACAGCCCTAGGAGGCTGAGCCGGATTAAACCAGACTCAAACTCGCAAAATCTTAGCCTTCTCCTCTATTTCCCACCTAGGTTGAATAACTATTATTCTTATGTACAATCCAAAGCTCACTCTAATTACTTTCTACCTCTACTGTCTAATAACCATTCCAATTTTCCTAACTCTAAACACAATTAAAACCCTAAAATTAACAACTATATCAACCGCATGAACAAAGATTCCTTCATTATCTGCAACCCTCATACTTGTACTTTTATCTCTAGCAGGACTCCCTCCATTAACAGGCTTTCTACCAAAATGACTAATCATCCAAGAACTAGTCAAGCAAGAAATAACCTTAACAGCAACAATCATTGCCTTACTATCCCTACTTGGACTCTTCTTCTACCTACGCCTTGCCTATTGTGCTACAATTACCCTCCCCCCAAACTCTACCAACCATATAAAACAATGGCAAACCAATAAATCAACAAACATAACTATTACAACTTTTATTACTCTATCTATTATACTACTACCCCTCTCCCCCATGATCTTCATAATTCCTTAG
ANSP19121_ZamoraEC ATGAACCCCCAAGCCAAATTACTTTCTATCACAAGCCTATTCCTGGGAACAATAATCACAATTTCAAGTAACCATTGAATAATAGCATGAACTGGACTAGAAATCAACACTTTGGCCATCCTCCCCTTCATTTCAAAATCCCACCACCCACGAGCTATCGAAGCTACAACAAAATATTTTCTAGTCCAAGCAGCTGCTTCAACACTACTCTTATTTTCTAGCATCATCAACGCATGAAGCACAGGTCAATGGGACATTACCCAACTCACCCACCCTACAGCCTGTCTCCTTCTTACAGTAGCCATTTCAATTAAGTTAGGATTAGTCCCATTCCATTTTTGATTTCCAGAAGTTCTCCAAGGTACATCCCTGACCACTGGCCTCCTACTAGCAACCGCACTAAAATTTCCACCAACTACACTCTTCCTACTTACATCCTCTTCACTTAACCCTTCACTGCTTACCCTCATAGCGATCGCCTCAACAGCCCTAGGTGGCTGAGCCGGACTAAACCAAACTCAAACTCGCAAAATCTTAGCCTTCTCCTCCATTTCCCACCTAGGTTGAATAACCATTATTCTTATATACAATCCAAAACTCACCTTAATTACTTTCTATCTCTACTGTCTGATAACCATTCCAATTTTCCTAACCCTAAACACAATTAAAACCCTAAAACTAGCAACTATATCAACCGCATGAACAAAGATTCCTTCATTATCTGCAACCCTCATACTCGTGCTTTTATCCCTAGCAGGACTCCCTCCATTAACAGGCTTTCTACCAAAATGACTAATTATCCAAGAACTAGTCAAGCAAGAAATAACCTTAACAGCAACAATCATTGCCTTGCTATCCCTACTTGGACTCTTCTTCTACCTACGCCTTGCCTACTGTGCTACAATTACCCTTCCTCCAAACTCTTCCAACCATATAAAACAATGGCAAACCAATAAATCAACAAACATAACTATTACAACTTTTATTACTCTATCTATTATATTACTACCCCTCTCCCCCATGATCTTCACAATTTCTTAG
ANSP26444_ZamoraEC ATGAACCCCCAAGCCAAATTACTTTCTATCACAAGCCTATTCCTGGGAACAATAATCACAATTTCAAGTAACCATTGAATAATAGCATGAACTGGACTAGAAATCAACACTTTGGCCATCCTCCCCTTCATTTCAAAATCCCACCACCCACGAGCTATCGAAGCTACAACAAAATATTTTCTAGTCCAAGCAGCTGCTTCAACACTACTCTTATTTTCTAGCATCATCAACGCATGAAGCACAGGTCAATGGGACATTACCCAACTCACCCACCCTATAGCCTGTCTCCTTCTTACAGTAGCCATTTCAATTAAGTTAGGATTAGTCCCATTCCATTTTTGATTTCCAGAAGTTCTCCAAGGTACATCCCTGACCACTGGCCTCCTACTAGCAACCGCACTAAAATTTCCACCAACTACACTCTTCCTACTTACATCCTCTTCACTTAACCCTTCACTGCTTACCCTCATAGCGATCGCCTCAACAGCCCTAGGTGGCTGAGCCGGACTAAACCAAACTCAAACTCGCAAAATCTTAGCCTTCTCCTCCATTTCCCACCTAGGTTGAATAACCATTATTCTTATATACAATCCAAAACTCACCTTAATTACTTTCTATCTCTACTGTCTGATAACCATTCCAATTTTCCTAACCCTAAACACAATTAAAACCCTAAAACTAGCAACTATATCAACCGCATGAACAAAGATTCCTTCATTATCTGCAACCCTCATACTCGTGCTTTTATCCCTAGCAGGACTCCCTCCATTAACAGGCTTTCTACCAAAATGACTAATTATCCAAGAACTAGTCAAGCAAGAAATAACCTTAACAGCAACAATCATTGCCTTGCTATCCCTACTTGGACTCTTCTTCTACCTACGCCTTGCCTACTGTGCTACAATTACCCTTCCTCCAAACTCTTCCAACCATATAAAACAATGGCAAACCAATAAATCAACAAACATAACTATTACAACTTTTATTACTCTATCTATTATATTACTACCCCTCTCCCCCATGATCTTCACAATTTCTTAG
JM628_Seboruco_NTachVE ATGAACCCCCAAGCCAAATTACTTTCAATCACAAGCCTATTCCTGGGAACAATGATCACAATTTCAAGTAACCATTGAATAATAGCATGAACTGGGCTAGAAATCAACACTTTGGCCATCCTCCCTTTCATTTCAAAATCCCACCACCCACGAGCTATCGAAGCTACAACAAAATATTTTCTAGTCCAAGCAGCTGCTTCAACACTACTCTTATTTTCTAGCATCATCAACGCATGAAGCACAGGTCAATGGGACATTACCCAACTCACCCACCCTACAGCCTGTCTCCTTCTTACAGTAGCCATTTCAATTAAGTTAGGATTAGTCCCATTCCATTTTTGATTCCCAGAAGTACTCCAAGGTACATCCCTGACCACTGGCCTCCTACTAGCAACCGCACTAAAATTTCCACCAACTACACTCTTCCTACTTACATCCTCTTCTCTTAACCCTTCACTGCTTACCCTCATAGCGATCGCCTCAACAGCCCTAGGTGGCTGAGCCGGACTAAACCAAACTCAAACTCGCAAAATCTTAGCCTTCTCCTCCATTTCCCACCTAGGTTGAATAACCATTATTCTTGTATACAATCCAAAACTCACCTTAATTACTTTCTACCTTTACTGTCTGATAACCATTCCAATTTTCCTAACCCTAAACACAATTAAAACCCTAAAACTAGCAACTATATCAACCGCATGAACAAAGATTCCTTCATTATCTGCAACCCTCATACTCGTGCTTTTATCCCTAGCAGGACTCCCTCCATTAACAGGCTTTCTACCAAAATGACTAATTATCCAAGAACTAGTCAAGCAAGAAATAACCTTAACAGCAACAATCATTGCCTTGCTATCCCTACTTGGACTCTTCTTCTACCTACGCCTTGCCTACTGTGCTACAATTACCCTTCCTCCAAACTCTTCCAACCATATAAAACAATGGCAAACCAATAAATCAACAAACATAACTATTACAACTTTTATTACTCTATCTATTATATTACTACCCCTCTCCCCCATGATCTTCACAATTTCTTAG
IC1053_BarinasVE ATGAACCCCCAAGCCAAATTACTTTCTATCACAAGCCTATTCCTGGGAACAATGATCACAATTTCAAGTAACCATTGAATAATAGCATGAACTGGGCTAGAAATCAACACTTTGGCCATCCTCCCTTTCATTTCAAAATCCCACCACCCACGAGCTATCGAAGCTACAACAAAATATTTTCTAGTCCAAGCAGCTGCTTCAACACTACTCTTATTTTCTAGCATCATCAACGCATGAAGCACAGGTCAATGGGACATTACCCAACTCACCCACCCTACAGCCTGTCTCCTTCTTACAGTAGCCATTTCAATTAAGTTAGGATTAGTCCCATTCCATTTTTGATTCCCAGAAGTACTCCAAGGTACATCCCTGACCACTGGCCTCCTACTAGCAACCGCACTAAAATTTCCACCAACTACACTCTTCCTACTTACATCCTCTTCTCTTAACCCTTCACTGCTTACCCTCATAGCGATCGCCTCAACAGCCCTAGGTGGCTGAGCCGGACTAAACCAAACTCAAACTCGCAAAATCTTAGCCTTCTCCTCCATTTCCCACCTAGGTTGAATAACCATTATTCTTGTATACAATCCAAAACTCACCTTAATTACTTTCTACCTTTACTGTCTGATAACCATTCCAATTTTCCTAACCCTAAACACAATTAAAACCCTAAAACTAGCAACTATATCAACCGCATGAACAAAGATTCCTTCATTATCTGCAACCCTCATACTCGTGCTTTTATCCCTAGCAGGACTCCCTCCATTAACAGGCTTTCTACCAAAATGACTAATTATCCAAGAACTAGTCAAGCAAGAAATAACCTTAACAGCAACAATCATTGCCTTGCTATCCCTACTTGGACTCTTCTTCTACCTACGCCTTGCCTACTGTGCTACAATTACCCTTCCTCCAAACTCTTCCAACCATATAAAACAATGGCAAACCAATAAATCAACAAACATAACTATTACAACTTTTATTACTCTATCTATTATATTACTACCCCTCTCCCCCATGATCTTCACAATTTCTTAG
IC985_LaraVE ATGAACCCCCAAGCCAAATTACTTTCTATCACAAGCCTATTCCTGGGAACAATGATCACAATTTCAAGTAACCATTGAATAATAGCATGAACTGGGCTAGAAATCAACACTTTGGCCATCCTCCCTTTCATTTCAAAATCCCACCACCCACGAGCTATCGAAGCTACAACAAAATATTTTCTAGTCCAAGCAGCTGCTTCAACACTACTCTTATTTTCTAGCATCATCAACGCATGAAGCACAGGTCAATGGGACATTACCCAACTCACCCACCCTACAGCCTGTCTCCTTCTTACAGTAGCCATTTCAATTAAGTTAGGATTAGTCCCATTCCATTTTTGATTCCCAGAAGTACTCCAAGGTACATCCCTGACCACTGGCCTCCTACTAGCAACCGCACTAAAATTTCCACCAACTACACTCTTCCTACTTACATCCTCTTCTCTTAACCCTTCACTGCTTACCCTCATAGCGATCGCCTCAACAGCCCTAGGTGGCTGAGCCGGACTAAACCAAACTCAAACTCGCAAAATCTTAGCCTTCTCCTCCATTTCCCACCTAGGTTGAATAACCATTATTCTTGTATACAATCCAAAACTCACCTTAATTACTTTCTACCTTTACTGTCTGATAACCATTCCAATTTTCCTAACCCTAAACACAATTAAAACCCTAAAACTAGCAACTATATCAACCGCATGAACAAAGATTCCTTCATTATCTGCAACCCTCATACTCGTGCTTTTATCCCTAGCAGGACTCCCTCCATTAACAGGCTTTCTACCAAAATGACTAATTATCCAAGAACTAGTCAAGCAAGAAATAACCTTAACAGCAACAATCATTGCCTTGCTATCCCTACTTGGACTCTTCTTCTACCTACGCCTTGCCTACTGTGCTACAATTACCCTTCCTCCAAACTCTTCCAACCATATAAAACAATGGCAAACCAATAAATCAACAAACATAACTATTACAACTTTTATTACTCTATCTATTATATTACTACCCCTCTCCCCCATGATCTTCACAATTTCTTAG
JM193_TrujilloVE ATGAACCCCCAAGCCAAATTACTTTCTATCACAAGCCTATTCCTGGGAACAATGATCACAATTTCAAGTAACCATTGAATAATAGCATGAACTGGGCTAGAAATCAACACTTTGGCCATCCTCCCTTTCATTTCAAAATCCCACCACCCACGAGCTATCGAAGCTACAACAAAATATTTTCTAGTCCAAGCAGCTGCTTCAACACTACTCTTATTTTCTAGCATCATCAACGCATGAAGCACAGGTCAATGGGACATTACCCAACTCACCCACCCTACAGCCTGTCTCCTTCTTACAGTAGCCATTTCAATTAAGTTAGGATTAGTCCCATTCCATTTTTGATTCCCAGAAGTACTCCAAGGTACATCCCTGACCACTGGCCTCCTACTAGCAACCGCACTAAAATTTCCACCAACTACACTCTTCCTACTTACATCCTCTTCTCTTAACCCTTCACTGCTTACCCTCATAGCGATCGCCTCAACAGCCCTAGGTGGCTGAGCCGGACTAAACCAAACTCAAACTCGCAAAATCTTAGCCTTCTCCTCCATTTCCCACCTAGGTTGAATAACCATTATTCTTGTATACAATCCAAAACTCACCTTAATTACTTTCTACCTTTACTGTCTGATAACCATTCCAATTTTCCTAACCCTAAACACAATTAAAACCCTAAAACTAGCAACTATATCAACCGCATGAACAAAGATTCCTTCATTATCTGCAACCCTCATACTCGTGCTTTTATCCCTAGCAGGACTCCCTCCATTAACAGGCTTTCTACCAAAATGACTAATTATCCAAGAACTAGTCAAGCAAGAAATAACCTTAACAGCAACAATCATTGCCTTGCTATCCCTACTTGGACTCTTCTTCTACCTACGCCTTGCCTACTGTGCTACAATTACCCTTCCTCCAAACTCTTCCAACCATATAAAACAATGGCAAACCAATAAATCAACAAACATAACTATTACAACTTTTATTACTCTATCTATTATATTACTACCCCTCTCCCCCATGATCTTCACAATTTCTTAG
JM630_Seboruco_NTachVE ATGAACCCCCAAGCCAAATTACTTTCTATCACAAGCCTATTCCTGGGAACAATGATCACAATTTCAAGTAACCATTGAATAATAGCATGAACTGGGCTAGAAATCAACACTTTGGCCATCCTCCCTTTCATTTCAAAATCCCACCACCCACGAGCTATCGAAGCTACAACAAAATATTTTCTAGTCCAAGCAGCTGCTTCAACACTACTCTTATTTTCTAGCATCATCAACGCATGAAGCACAGGTCAATGGGACATTACCCAACTCACCCACCCTACAGCCTGTCTCCTTCTTACAGTAGCCATTTCAATTAAGTTAGGATTAGTCCCATTCCATTTTTGATTCCCAGAAGTACTCCAAGGTACATCCCTGACCACTGGCCTCCTACTAGCAACCGCACTAAAATTTCCACCAACTACACTCTTCCTACTTACATCCTCTTCTCTTAACCCTTCACTGCTTACCCTCATAGCGATCGCCTCAACAGCCCTAGGTGGCTGAGCCGGACTAAACCAAACTCAAACTCGCAAAATCTTAGCCTTCTCCTCCATTTCCCACCTAGGTTGAATAACCATTATTCTTGTATACAATCCAAAACTCACCTTAATTACTTTCTACCTTTACTGTCTGATAACCATTCCAATTTTCCTAACCCTAAACACAATTAAAACCCTAAAACTAGCAACTATATCAACCGCATGAACAAAGATTCCTTCATTATCTGCAACCCTCATACTCGTGCTTTTATCCCTAGCAGGACTCCCTCCATTAACAGGCTTTCTACCAAAATGACTAATTATCCAAGAACTAGTCAAGCAAGAAATAACCTTAACAGCAACAATCATTGCCTTGCTATCCCTACTTGGACTCTTCTTCTACCTACGCCTTGCCTACTGTGCTACAATTACCCTTCCTCCAAACTCTTCCAACCATATAAAACAATGGCAAACCAATAAATCAACAAACATAACTATTACAACTTTTATTACTCTATCTATTATATTACTACCCCTCTCCCCCATGATCTTCACAATTTCTTAG
JM79_AraguaVE ATGAACCCCCAAGCCAAATTACTTTCTATCACAAGCCTATTCCTGGGAACAATGATCACAATTTCAAGTAACCATTGAATAATAGCATGAACTGGGCTAGAAATCAACACTTTGGCCATCCTCCCTTTCATTTCAAAATCCCACCACCCACGAGCTATCGAAGCTACAACAAAATATTTTCTAGTCCAAGCAGCTGCTTCAACACTACTCTTATTTTCTAGCATCATCAACGCATGAAGCACAGGTCAATGGGACATTACCCAACTCACCCACCCTACAGCCTGTCTCCTTCTTACAGTAGCCATTTCAATTAAGTTAGGATTAGTCCCATTCCATTTTTGATTCCCAGAAGTACTCCAAGGTACATCCCTGACCACTGGCCTCCTACTAGCAACCGCACTAAAATTTCCACCAACTACACTCTTCCTACTTACATCCTCTTCTCTTAACCCTTCACTGCTTACCCTTATAGCGATCGCCTCAACAGCCCTAGGTGGCTGAGCCGGACTAAACCAAACTCAAACTCGCAAAATCTTAGCCTTCTCCTCCATTTCCCACCTAGGTTGAATAACCATTATTCTTGTATACAATCCAAAACTCACCTTAATTACTTTCTACCTTTACTGTCTGATAACCATTCCAATTTTCCTAACCCTAAACACAATTAAAACCCTAAAACTAGCAACTATATCAACCGCATGAACAAAGATTCCTTCATTATCTGCAACCCTCATACTCGTGCTTTTATCCCTAGCAGGACTCCCTCCATTAACAGGCTTTCTACCAAAATGACTAATTATCCAAGAACTAGTCAAGCAAGAAATAACCTTAACAGCAACAATCATTGCCTTGCTATCCCTACTTGGACTCTTCTTCTACCTACGCCTTGCCTACTGTGCTACAATTACCCTTCCTCCAAACTCTTCCAACCATATAAAACAATGGCAAACCAATAAATCAACAAACATAACTATTACAACTTTTATTACTCTATCTATTATATTACTACCCCTCTCCCCCATGATCTTCACAATTTCTTAG
JM80_AraguaVE ATGAACCCCCAAGCCAAATTACTTTCTATCACAAGCCTATTCCTGGGAACAATGATCACAATTTCAAGTAACCATTGAATAATAGCATGAACTGGGCTAGAAATCAACACTTTGGCCATCCTCCCTTTCATTTCAAAATCCCACCACCCACGAGCTATCGAAGCTACAACAAAATATTTTCTAGTCCAAGCAGCTGCTTCAACACTACTCTTATTTTCTAGCATCATCAACGCATGAAGCACAGGTCAATGGGACATTACCCAACTCACCCACCCTACAGCCTGTCTCCTTCTTACAGTAGCCATTTCAATTAAGTTAGGATTAGTCCCATTCCATTTTTGATTCCCAGAAGTACTCCAAGGTACATCCCTGACCACTGGCCTCCTACTAGCAACCGCACTAAAATTTCCACCAACTACACTCTTCCTACTTACATCCTCTTCTCTTAACCCTTCACTGCTTACCCTTATAGCGATCGCCTCAACAGCCCTAGGTGGCTGAGCCGGACTAAACCAAACTCAAACTCGCAAAATCTTAGCCTTCTCCTCCATTTCCCACCTAGGTTGAATAACCATTATTCTTGTATACAATCCAAAACTCACCTTAATTACTTTCTACCTTTACTGTCTGATAACCATTCCAATTTTCCTAACCCTAAACACAATTAAAACCCTAAAACTAGCAACTATATCAACCGCATGAACAAAGATTCCTTCATTATCTGCAACCCTCATACTCGTGCTTTTATCCCTAGCAGGACTCCCTCCATTAACAGGCTTTCTACCAAAATGACTAATTATCCAAGAACTAGTCAAGCAAGAAATAACCTTAACAGCAACAATCATTGCCTTGCTATCCCTACTTGGACTCTTCTTCTACCTACGCCTTGCCTACTGTGCTACAATTACCCTTCCTCCAAACTCTTCCAACCATATAAAACAATGGCAAACCAATAAATCAACAAACATAACTATTACAACTTTTATTACTCTATCTATTATATTACTACCCCTCTCCCCCATGATCTTCACAATTTCTTAG
JM794_LaraVE ATGAACCCCCAAGCCAAATTACTTTCTATCACAAGCCTATTCCTGGGAACAATGATCACAATTTCAAGTAACCATTGAATAATAGCATGAACTGGGCTAGAAATCAACACTTTGGCCATCCTCCCTTTCATTTCAAAATCCCACCACCCACGAGCTATCGAAGCTACAACAAAATATTTTCTAGTCCAAGCAGCTGCTTCAACACTACTCTTATTTTCTAGCATCATCAACGCATGAAGCACAGGTCAATGGGACATTACCCAACTCACCCACCCTACAGCCTGTCTCCTTCTTACAGTAGCCATTTCAATTAAGTTAGGATTAGTCCCATTCCATTTTTGATTCCCAGAAGTACTCCAAGGTACATCCCTGACCACTGGCCTCCTACTAGCAACCGCACTAAAATTTCCACCAACTACACTCTTCCTACTTACATCCTCTTCTCTTAACCCTTCACTGCTTACCCTCATAGCGATCGCCTCAACAGCCCTAGGTGGCTGAGCCGGACTAAACCAAACTCAAACTCGCAAAATCTTAGCCTTCTCCTCCATTTCCCACCTAGGTTGAATAACCATTATTCTTGTATACAATCCAAAACTCACCTTAATTACTTTCTACCTTTACTGTCTGATAACCATTCCAATTTTCCTAACCCTAAACACAATTAAAACCCTAAAACTAGCAACTATATCAACCGCATGAACAAAGATTCCTTCATTATCTGCAACCCTCATACTCGTGCTTTTATCCCTAGCAGGACTCCCTCCATTAACAGGCTTTCTACCAAAATGACTAATTATCCAAGAACTAGTCAAGCAAGAAATAACCTTAACAGCAACAATCATTGCCTTGCTATCCCTACTTGGACTCTTCTTCTACCTACGCCTTGCCTACTGTGCTACAATTACCCTTCCTCCAAACTCTTCCAACCATATAAAACAATGGCAAACCAATAAATCAACAAACATAACTATTACAACTTTTATTACTCTATCTATTATATTACTACCCCTCTCCCCCATGATCTTCACAATTTCTTAG
FM429987_CuscoPE ATGAACCCCCAAGCCAAATTACTTTCTATCACAAGCCTATTCCTGGGAACAATAATCACAATTTCAAGTAATCATTGAATAATAGCATGAACTGGACTAGAAATCAACACTTTGGCCATCCTCCCTCTCATTTCAAAATCCCACCACCCACGAGCTATCGAAGCTACAACAAAATATTTTCTAGTCCAAGCAGCTGCTTCAACACTACTCTTATTTTCTAGCATCATCAACGCATGAAGCACAGGTCAATGGGACATTACCCAACTCACCCACCCTACAGCCTGTCTCCTTCTTACAGTAGCCATTTCAATTAAGTTAGGATTAGTCCCATTCCATTTTTGATTTCCAGAAGTTCTCCAAGGTACATCCCTGACCACTGGCCTCCTACTAGCAACCGCACTAAAATTTCCACCAACTACGCTCTTCCTACTTACATCCTCTTCACTTAACCCTTCACTGCTTACCCTCATAGCGATCGCCTCAACAGCCCTAGGTGGCTGAACCGGACTAAACCAAACTCAAACTCGCAAAATCTTAGCCTTCTCCTCCATTTCCCACCTAGGTTGAATAACCATTATTCTTATATACAATCCAAAACTCACCTTAATTACTTTCTATCTCTACTGTCTGATAACCATTCCAATTTTCCTAACCCTAAACACAATTAAAACCCTAAAACTAGCAACTATATCAACCGCATGAACAAAGATTCCTTCATTATCTGCAACCCTCATACTCGTGCTTTTATCCCTAGCAGGACTCCCTCCATTAACAGGCTTTCTACCAAAATGACTAATTATCCAAGAACTAGTCAAGCAAGAAATAACCTTAACAGCAACAATCATTGCCTTGCTATCCCTACTTGGACTCTTCTTCTACCTACGCCTTGCCTACTGTGCTACAATTACCCTTCCTCCAAACTCTTCTAACCATATAAAACAATGGCAAACCAATAAATCAACAAACATAACTATTACAACTTTTATTACTCTATCTATTATATTACTACCCCTCTCCCCCATGATCTTCACAATTTCTTAG
FM429988_CuscoPE ATGAACCCCCAAGCCAAATTACTTTCTATCACAAGCCTATTCCTGGGAACAATAATCACAATTTCAAGTAATCATTGAATAATAGCATGAACTGGACTAGAAATCAACACTTTGGCCATCCTCCCTCTCATTTCAAAATCCCACCACCCACGAGCTATCGAAGCTACAACAAAATATTTTCTAGTCCAAGCAGCTGCTTCAACACTACTCTTATTTTCTAGCATCATCAACGCATGAAGCACAGGTCAATGGGACATTACCCAACTCACCCACCCTACAGCCTGTCTCCTTCTTACAGTAGCCATTTCAATTAAGTTAGGATTAGTCCCATTCCATTTTTGATTTCCAGAAGTTCTCCAAGGTACATCCCTGACCACTGGCCTCCTACTAGCAACCGCACTAAAATTTCCACCAACTACACTCTTCCTACTTACATCCTCTTCACTTAACCCTTCACTGCTTACCCTCATAGCGATCGCCTCAACAGCCCTAGGTGGCTGAACCGGACTAAACCAAACTCAAACTCGCAAAATCTTAGCCTTCTCCTCCATTTCCCACCTAGGTTGAATAACCATTATTCTTATATACAATCCAAAACTCACCTTAATTACTTTCTATCTCTACTGTCTGATAACCATTCCAATTTTCCTAACCCTAAACACAATTAAAACCCTAAAACTAGCAACTATATCAACCGCATGAACAAAGATTCCTTCATTATCTGCAACCCTCATACTCGTGCTTTTATCCCTAGCAGGACTCCCTCCATTAACAGGCTTTCTACCAAAATGACTAATTATCCAAGAACTAGTCAAGCAAGAAATAACCTTAACAGCAACAATCATTGCCTTGCTATCCCTACTTGGACTCTTCTTCTACCTACGCCTTGCCTACTGTGCTACAATTACCCTTCCTCCAAACTCTTCTAACCATATAAAACAATGGCAAACCAATAAATCAACAAACATAACTATTACAACTTTTATTACTCTATCTATTATATTACTACCCCTCTCCCCCATGATCTTCACAATTTCTTAG
FM429989_CuscoPE ATGAACCCCCAAGCCAAATTACTTTCTATCACAAGCCTATTCCTGGGAACAATAATCACAATTTCAAGTAATCATTGAATAATAGCATGAACTGGACTAGAAATCAACACTTTGGCCATCCTCCCTCTCATTTCAAAATCCCACCACCCACGAGCTATCGAAGCTACAACAAAATATTTTCTAGTCCAAGCAGCTGCTTCAACACTACTCTTATTTTCTAGCATCATCAACGCATGAAGCACAGGTCAATGGGACATTACCCAACTCACCCACCCTACAGCCTGTCTCCTTCTTACAGTAGCCATTTCAATTAAGTTAGGATTAGTCCCATTCCATTTTTGATTTCCAGAAGTTCTCCAAGGTACATCCCTGACCACTGGCCTCCTACTAGCAACCGCACTAAAATTTCCACCAACTACACTCTTCCTACTTACATCCTCTTCACTTAACCCTTCACTGCTTACCCTCATAGCGATCGCCTCAACAGCCCTAGGTGGCTGAGCCGGACTAAACCAAACTCAAACTCGCAAAATCTTAGCCTTCTCCTCCATTTCCCACCTAGGTTGAATAACCATTATTCTTATATACAATCCAAAACTCACCTTAATTACTTTCTATCTCTACTGTCTGATAACCATTCCAATTTTCCTAACCCTAAACACAATTAAAACCCTAAAACTAGCAACTATATCAACCGCATGAACAAAGATTCCTTCATTATCTGCAACCCTCATACTCGTGCTTTTATCCCTAGCAGGACTCCCTCCATTAACAGGCTTTCTACCAAAATGACTAATTATCCAAGAACTAGTCAAGCAAGAAATAACCTTAACAGCAACAATCATTGCCTTGCTATCCCTACTTGGACTCTTCTTCTACCTACGCCTTGCCTACTGTGCTACAATTACCCTTCCTCCAAACTCTTCCAACCATATAAAACAATGGCAAACCAATAAATCAACAAACATAACTATTACAACTTTTATTACTCTATCTATTATATTACTACCCCTCTCCCCCATGATCTTCACAATTTCTTAG
IC1060_BarinasVE ATGAACCCCCAAGCCAAATTACTTTCTATCACAAGCCTATTCCTGGGAACAATGATCACAATTTCAAGTAACCATTGAATAATAGCATGAACTGGGCTAGAAATCAACACTTTGGCCATCCTCCCTTTCATTTCAAAATCCCACCACCCACGAGCTATCGAAGCTACAACAAAATATTTTCTAGTCCAAGCAGCTGCTTCAACACTACTCTTATTTTCTAGCATCATCAACGCATGAAGCACAGGTCAATGGGACATTACCCAACTCACCCACCCTACAGCCTGTCTCCTTCTTACAGTAGCCATTTCAATTAAGTTAGGATTAGTCCCATTCCATTTTTGATTCCCAGAAGTACTCCAAGGTACATCCCTGACCACTGGCCTCCTACTAGCAACCGCACTAAAATTTCCACCAACTACACTCTTCCTACTTACATCCTCTTCTCTTAACCCTTCACTGCTTACCCTCATAGCGATCGCCTCAACAGCCCTAGGTGGCTGAGCCGGACTAAACCAAACTCAAACTCGCAAAATCTTAGCCTTCTCCTCCATTTCCCACCTAGGTTGAATAACCATTATTCTTGTATACAATCCAAAACTCACCTTAATTACTTTCTACCTTTACTGTCTGATAACCATTCCAATTTTCCTAACCCTAAACACAATTAAAACCCTAAAACTAGCAACTATATCAACCGCATGAACAAAGATTCCTCCATTATCTGCAACCCTCATACTCGTGCTTTTATCCCTAGCAGGACTCCCTCCATTAACAGGCTTTCTACCAAAATGACTAATTATCCAAGAACTAGTCAAGCAAGAAATAACCTTAACAGCAACAATCATTGCCTTGCTATCCCTACTTGGACTCTTCTTCTACCTACGCCTTGCCTACTGTGCTACAATTACCCTTCCTCCAAACTCTTCCAACCATATAAAACAATGGCAAACCAATAAATCAACAAACATAACTATTACAACTTTTATTACTCTATCTATTATATTACTACCCCTCTCCCCCATGATCTTCACAATCTCTTAG
ANSP18573_AzuayEC ATGAACCCCCAAGCCAAATTACTTTCTATCATAAGCCTATTTCTGGGAACAATAATCACAATTTCAAGTAACCATTGAATAATAGCATGAACTGGACTAGAAATCAACACTTTGGCCATCCTCCCCCTCATTTCAAAATCCCACCACCCACGAGCTATCGAGGCTACAACAAAATATTTCCTAGTCCAAGCAACTGCTTCAGCACTACTCTTATTTTCTAGCATTATCAACGCATGAAACACAGGTCAATGGGACATTACCCAGCTCACCCACCCTACAGCCTGTCTTCTTCTTACAGTAGCTATTTCAATTAAGCTAGGATTAGTCCCATTCCATTTTTGATTTCCAGAAGTGCTCCAAGGTACATCCCTGACCACTGGCCTCTTACTAGCAACCGCACTAAAGTTTCCACCAACTACACTCTTCCTACTTACATCCTCTTCACTTAACCCTTCACTGCTTACCCTTATAGCAATCGCCTCAACAGCCCTAGGAGGCTGAGCCGGATTAAACCAGACTCAAACTCGCAAAATCTTAGCCTTCTCCTCTATTTCCCACCTAGGTTGAATAACTATTATTCTTATGTACAATCCAAAGCTCACTCTAATTACTTTCTACCTCTACTGTCTAATAACCATTCCAATTTTCCTAACTCTAAACACAATTAAAACCCTAAAATTAACAACTATATCAACCGCATGAACAAAGATTCCTTCATTATCTGCAACCCTCATACTTGTACTTTTATCTCTAGCAGGACTCCCTCCATTAACAGGCTTTCTACCAAAATGACTAATCATCCAAGAACTAGTCAAGCAAGAAATAACCTTAACAGCAACAATCATTGCCTTACTATCCCTACTTGGACTCTTCTTCTACCTACGCCTTGCCTATTGTGCTACAATTACCCTCCCCCCAAACTCTACCAACCATATAAAACAATGGCAAACCAATAAATCAACAAACATAACTATTACAACTTTTATTACTCTATCTATTATACTACTACCCCTCTCCCCCATGATCTTCATAATTCCTTAG
ANSP18597_AzuayEC ATGAACCCCCAAGCCAAATTACTTTCTATCATAAGCCTATTTCTGGGAACAATAATCACAATTTCAAGTAACCATTGAATAATAGCATGAACTGGACTAGAAATCAACACTTTGGCCATCCTCCCCCTCATTTCAAAATCCCACCACCCACGAGCTATCGAGGCTACAACAAAATATTTTCTAGTCCAAGCAACTGCTTCAGCACTACTCTTATTTTCTAGCATTATCAACGCATGAAACACAGGTCAATGGGACATTACCCAGCTCACCCACCCTACAGCCTGTCTTCTTCTTACAGTAGCTATTTCAATTAAGCTAGGATTAGTCCCATTCCATTTTTGATTCCCAGAAGTGCTCCAAGGTACATCCCTGACCACTGGCCTCTTACTAGCAACCGCACTAAAGTTTCCACCAACTACACTCTTCCTACTTACATCCTCTTCACTTAACCCTTCACTGCTTACCCTTATAGCAATCGCCTCAACAGCCCTAGGAGGCTGAGCCGGATTAAACCAGACTCAAACTCGCAAAATCTTAGCCTTCTCCTCTATTTCCCACCTAGGTTGAATAACTATTATTCTTATGTACAATCCAAAGCTCACTCTAATTACTTTCTACCTCTACTGTCTAATAACCATTCCAATTTTCCTAACTCTAAACACAATTAAAACCCTAAAATTAACAACTATATCAACCGCATGAACAAAGATTCCTTCATTATCTGCAACCCTCATACTTGTACTTTTATCTCTAGCAGGACTCCCTCCATTAACAGGCTTTCTGCCAAAATGACTAATCATCCAAGAACTAGTCAAGCAAGAAATAACCTTAACAGCAACAATCATTGCCTTACTATCCCTACTTGGACTCTTCTTCTACCTACGCCTTGCCTATTGTGCTACAATTACCCTCCCCCCAAACTCTACTAACCATATAAAACAATGGCAAACCAATAAATCAACAAACATAACTATTACAACTTTTATTACTCTATCTATTATACTACTACCCCTCTCCCCCATGATCTTCATAATTCCTTAG
US1530_ChiriquiPA ATGAACCCCCAAGCCAAATTACTTTCTATCATAAGCCTATTTCTGGGAACAATAATCACAATTTCAAGTAACCATTGAATAATAGCATGAACTGGACTAGAAATCAACACTTTGGCCATCCTCCCCCTCATTTCAAAATCCCACCATCCACGAGCTATCGAGGCTACAACAAAATATTTTCTAGTCCAAGCAACTGCTTCAGCACTACTCTTATTTTCTAGCATTATCAACGCATGAAACACAGGTCAATGGGACATTACCCAGCTCACCCACCCTACAGCCTGTCTTCTTCTTACAGTAGCTATTTCAATTAAGCTAGGATTAGTCCCATTCCATTTTTGATTCCCAGAAGTGCTCCAAGGTACATCCCTGACCACTGGCCTCTTACTAGCAACCGCACTAAAGTTTCCACCAACTACACTCTTCCTACTTACATCCTCTTCACTTAACCCTTCACTGCTTACCCTCATAGCAATCGCCTCAACAGCCCTAGGAGGCTGAGCCGGACTAAACCAGACTCAAACTCGCAAAATCTTAGCCTTCTCCTCTATTTCCCACCTAGGTTGAATAACTATTATTCTTATGTACAATCCAAAGCTCACTCTAATTACTTTCTATCTCTACTGTCTGATAACCATTCCAATTTTCCTAACTCTAAACACAATTAAAACCCTAAAATTAACAACTATATCAACCGCATGAACAAAGATTCCTTCATTATCTGCAACCCTCATACTTGTACTCTTATCCCTAGCAGGACTCCCTCCATTAACAGGCTTTCTACCAAAATGACTAATCATCCAAGAACTAGTCAAGCAAGAAATAACCTTAACAGCAACAATCATTGCCTTACTATCCCTACTTGGACTCTTCTTCTACCTACGCCTTGCCTATTGTGCTACAATTACCCTCCCCCCAAACTCTACCAACCATATAAAACAATGGCAAACCAATAAATCAACAAACATAACTATTACAACTTTTATTACTCTATCTATTATACTACTACCCCTCTCCCCCATGATCTTCATAATTCCTTAG
US5318_ChiriquiPA ATGAACCCCCAAGCCAAATTACTTTCTATCATAAGCCTATTTCTGGGAACAATAATCACAATTTCAAGTAACCATTGAATAATAGCATGAACTGGACTAGAAATCAACACTTTGGCCATCCTCCCCCTCATTTCAAAATCCCACCATCCACGAGCTATCGAGGCTACAACAAAATATTTTCTAGTCCAAGCAACTGCTTCAGCACTACTCTTATTTTCTAGCATTATCAACGCATGAAACACAGGTCAATGGGACATTACCCAGCTCACCCACCCTACAGCCTGTCTTCTTCTTACAGTAGCTATTTCAATTAAGCTAGGATTAGTCCCATTCCATTTTTGATTCCCAGAAGTGCTCCAAGGTACATCCCTGACCACTGGCCTCTTACTAGCAACCGCACTAAAGTTTCCACCAACTACACTCTTCCTACTTACATCCTCTTCACTTAACCCTTCACTGCTTACCCTCATAGCAATCGCCTCAACAGCCCTAGGAGGCTGAGCCGGACTAAACCAGACTCAAACTCGCAAAATCTTAGCCTTCTCCTCTATTTCCCACCTAGGTTGAATAACTATTATTCTTATGTACAATCCAAAGCTCACTCTAATTACTTTCTATCTCTACTGTCTGATAACCATTCCAATTTTCCTAACTCTAAACACAATTAAAACCCTAAAATTAACAACTATATCAACCGCATGAACAAAGATTCCTTCATTATCTGCAACCCTCATACTTGTACTCTTATCCCTAGCAGGACTCCCTCCATTAACAGGCTTTCTACCAAAATGACTAATCATCCAAGAACTAGTCAAGCAAGAAATAACCTTAACAGCAACAATCATTGCCTTACTATCCCTACTTGGACTCTTCTTCTACCTACGCCTTGCCTATTGTGCTACAATTACCCTCCCCCCAAACTCTACCAACCATATAAAACAATGGCAAACCAATAAATCAACAAACATAACTATTACAACTTTTATTACTCTATCTATTATACTACTACCCCTCTCCCCCATGATCTTCATAATTCCTTAG
US1442_ChiriquiPA ATGAACCCCCAAGCCAAATTACTTTCTATCATAAGCCTATTTCTGGGAACAATAATCACAATTTCAAGTAACCATTGAATAATAGCATGAACTGGACTAGAAATCAACACTTTGGCCATCCTCCCCCTCATTTCAAAATCCCACCACCCACGAGCTATCGAGGCTACAACAAAATATTTTCTAGTCCAAGCAACTGCTTCAGCACTACTCTTATTTTCTAGCATTATCAACGCATGAAACACAGGTCAATGGGACATTACCCAGCTCACCCACCCTACAGCCTGTCTTCTTCTTACAGTAGCTATTTCAATTAAGCTAGGATTAGTCCCATTCCATTTTTGATTCCCAGAAGTGCTCCAAGGTACATCCCTGACCACTGGCCTCTTACTAGCAACCGCACTAAAGTTTCCACCAACTACACTCTTCCTACTTACATCCTCTTCACTTAACCCTTCACTGCTTACCCTCATAGCAATCGCCTCAACAGCCCTAGGAGGCTGAGCCGGACTAAACCAGACTCAAACTCGCAAAATCTTAGCCTTCTCCTCTATTTCCCACCTAGGTTGAATAACTATTATTCTTATGTACAATCCAAAGCTCACTCTAATTACTTTCTATCTCTACTGTCTGATAACCATTCCAATTTTCCTAACTCTAAACACAATTAAAACCCTAAAATTAACAACTATATCAACCGCATGAACAAAGATTCCTTCATTATCTGCAACCCTCATACTTGTACTCTTATCCCTAGCAGGACTCCCTCCATTAACAGGCTTTCTACCAAAATGACTAATCATCCAAGAACTAGTCAAGCAAGAAATAACCTTAACAGCAACAATTATTGCCTTACTATCTCTACTTGGACTCTTCTTCTACCTACGCCTTGCCTATTGTGCTACAATTACCCTCCCCCCAAACTCTACCAACCATATAAAACAATGGCAAACCAATAAATCAACAAACATAACTATTACAACTTTTATTACTCTATCTATTATACTACTACCCCTCTCCCCCATGATCTTCATAATTCCTTAG
US5445_ChiriquiPA ATGAACCCCCAAGCCAAATTACTTTCTATCATAAGCCTATTTCTGGGAACAATAATCACAATTTCAAGTAACCATTGAATAATAGCATGAACTGGACTAGAAATCAACACTTTGGCCATCCTCCCCCTCATTTCAAAATCCCACCATCCACGAGCTATCGAGGCTACAACAAAATATTTTCTAGTCCAAGCAACTGCTTCAGCACTACTCTTATTTTCTAGCATTATCAACGCATGAAACACAGGTCAATGGGACATTACCCAGCTCACCCACCCTACAGCCTGTCTTCTTCTTACAGTAGCTATTTCAATTAAGCTAGGATTAGTCCCATTCCATTTTTGATTCCCAGAAGTGCTCCAAGGTACATCCCTGACCACTGGCCTCTTACTAGCAACCGCACTAAAGTTTCCACCAACTACACTCTTCCTACTTACATCCTCTTCACTTAACCCTTCACTGCTTACCCTCATAGCAATCGCCTCAACAGCCCTAGGAGGCTGAGCCGGACTAAACCAGACTCAAACTCGCAAAATCTTAGCCTTCTCCTCTATTTCCCACCTAGGTTGAATAACTATTATTCTTATGTACAATCCAAAGCTCACTCTAATTACTTTCTATCTCTACTGTCTGATAACCATTCCAATTTTCCTAACTCTAAACACAATTAAAACCCTAAAATTAACAACTATATCAACCGCATGAACAAAGATTCCTTCATTATCTGCAACCCTCATACTTGTACTCTTATCCCTAGCAGGACTCCCTCCATTAACAGGCTTTCTACCAAAATGACTAATCATCCAAGAACTAGTCAAGCAAGAAATAACCTTAACAGCAACAATCATTGCCTTACTATCCCTACTTGGACTCTTCTTCTACCTACGCCTTGCCTATTGTGCTACAATTACCCTCCCCCCAAACTCTACCAACCATATAAAACAATGGCAAACCAATAAATCAACAAACATAACTATTACAACTTTTATTACTCTATCTATTATACTACTACCCCTCTCCCCCATGATCTTCATAATTCCTTAG
ANSP20452_VeragasPA ATGAACCCCCAAGCCAAATTACTTTCTATCATAAGCCTATTTCTGGGAACAATAATCACAATTTCAAGTAACCATTGAATAATAGCATGAACTGGACTAGAAATCAACACTTTGGCCATCCTCCCCCTCATTTCAAAATCCCACCACCCACGAGCTATCGAGGCTACAACAAAATATTTTCTAGTCCAAGCAACTGCTTCAGCACTACTCTTATTTTCTAGCATTATCAACGCATGAAACACAGGTCAATGGGACATTACCCAGCTCACCCACCCTACAGCCTGTCTTCTTCTTACAGTAGCTATTTCAATTAAGCTAGGATTAGTCCCATTCCATTTTTGATTCCCAGAAGTGCTCCAAGGTACATCCCTGACCACTGGCCTCTTACTAGCAACCGCACTAAAGTTTCCACCAACTACACTCTTCCTACTTACATCCTCTTCACTTAACCCTTCACTGCTTACCCTCATAGCAATCGCCTCAACAGCCCTAGGAGGCTGAGCCGGACTAAACCAGACTCAAACTCGCAAAATCTTAGCCTTCTCCTCTATTTCCCACCTAGGTTGAATAACTATTATTCTTATGTACAATCCAAAGCTCACTCTAATTACCTTCTATCTCTACTGTCTGATAACCATTCCAATTTTCCTAACTCTAAACACAATTAAAACCCTAAAATTAACAACTATATCAACCGCATGAACAAAGATTCCTTCATTATCTGCAACCCTCATACTTGTACTTTTATCCCTAGCAGGACTCCCTCCATTAACAGGCTTTCTACCAAAATGACTAATCATCCAAGAACTAGTCAAGCAAGAAATAACCTTAACAGCAACAATCATTGCCTTACTATCCCTACTTGGACTCTTCTTCTACCTACGCCTTGCCTATTGTGCTACAATTACCCTCCCCCCAAACTCTACCAACCATATAAAACAATGGCAAACCAATAAATCAACAAACATAACTATTACAACTTTTATTACTCTATCTATTATACTACTACCCCTCTCCCCCATGATCTTCATAATTCCTTAG
ANSP20453_VeragasPA ATGAACCCCCAAGCCAAATTACTTTCTATCATAAGCCTATTTCTGGGAACAATAATCACAATTTCAAGTAACCATTGAATAATAGCATGAACTGGACTAGAAATCAACACTTTGGCCATCCTCCCCCTCATTTCAAAATCCCACCACCCACGAGCTATCGAGGCTACAACAAAATATTTTCTAGTCCAAGCAACTGCTTCAGCACTACTCTTATTTTCTAGCATTATCAACGCATGAAACACAGGTCAATGGGACATTACCCAGCTCACCCACCCTACAGCCTGTCTTCTTCTTACAGTAGCTATTTCAATTAAGCTAGGATTAGTCCCATTCCATTTTTGATTCCCAGAAGTGCTCCAAGGTACATCCCTGACCACTGGCCTCTTACTAGCAACCGCACTAAAGTTTCCACCAACTACACTCTTCCTACTTACATCCTCTTCACTTAACCCTTCACTGCTTACCCTCATAGCAATCGCCTCAACAGCCCTAGGAGGCTGAGCCGGACTAAACCAGACTCAAACTCGCAAAATCTTAGCCTTCTCCTCTATTTCCCACCTAGGTTGAATAACTATTATTCTTATGTACAATCCAAAGCTCACTCTAATTACCTTCTATCTCTACTGTCTGATAACCATTCCAATTTTCCTAACTCTAAACACAATTAAAACCCTAAAATTAACAACTATATCAACCGCATGAACAAAGATTCCTTCATTATCTGCAACCCTCATACTTGTACTTTTATCCCTAGCAGGACTCCCTCCATTAACAGGCTTTCTACCAAAATGACTAATCATCCAAGAACTAGTCAAGCAAGAAATAACCTTAACAGCAACAATCATTGCCTTACTATCCCTACTTGGACTCTTCTTCTACCTACGCCTTGCCTATTGTGCTACAATTACCCTCCCCCCAAACTCTACCAACCATATAAAACAATGGCAAACCAATAAATCAACAAACATAACTATTACAACTTTTATTACTCTATCTATTATACTACTACCCCTCTCCCCCATGATCTTCATAATTCCTTAG
US5315_ChiriquiPA ATGAACCCCCAAGCCAAATTACTTTCTATCATAAGCCTATTTCTGGGAACAATAATCACAATTTCAAGTAACCATTGAATAATAGCATGAACTGGACTAGAAATCAACACTTTGGCCATCCTCCCCCTCATTTCAAAATCCCACCACCCACGAGCTATCGAGGCTACAACAAAATATTTTCTAGTCCAAGCAACTGCTTCAGCACTACTCTTATTTTCTAGCATTATCAACGCATGAAACACAGGTCAATGGGACATTACCCAGCTCACCCACCCTACAGCCTGTCTTCTTCTTACAGTAGCTATTTCAATTAAGCTAGGATTAGTCCCATTTCATTTTTGATTCCCAGAAGTGCTCCAAGGTACATCCCTGACCACTGGCCTCTTACTAGCAACCGCACTAAAGTTTCCACCAACTACACTCTTCCTACTTACATCCTCTTCACTTAACCCTTCACTGCTTACCCTCATAGCAATCGCCTCAACAGCCCTAGGAGGCTGAGCCGGACTAAACCAGACTCAAACTCGCAAAATCTTAGCCTTCTCCTCTATTTCCCACCTAGGTTGAATAACTATTATTCTTATGTACAATCCAAAGCTCACTCTAATTACCTTCTATCTCTACTGTCTGATAACCATTCCAATTTTCCTAACTCTAAACACAATTAAAACCCTAAAATTAACAACTATATCAACCGCATGAACAAAGATTCCTTCATTATCTGCAACCCTCATACTTGTACTTTTATCCCTAGCAGGACTCCCTCCATTAACAGGCTTTCTACCAAAATGACTAATCATCCAAGAACTAGTCAAGCAAGAAATAACCTTAACAGCAACAATCATTGCCTTACTATCCCTACTTGGACTCTTCTTCTACCTACGCCTTGCCTATTGTGCTACAATTACCCTCCCCCCAAACTCTACCAACCATATAAAACAATGGCAAACCAATAAATCAACAAACATAACTATTACAACTTTTATTACTCTATCTATTATACTACTACCCCTCTCCCCCATGATCTTCATAATTCATTAG
US5453_ChiriquiPA ATGAACCCCCAAGCCAAATTACTTTCTATCATAAGCCTATTTCTGGGAACAATAATCACAATTTCAAGTAACCATTGAATAATAGCATGAACTGGACTAGAAATCAACACTTTGGCCATCCTCCCCCTCATTTCAAAATCCCACCACCCACGAGCTATCGAGGCTACAACAAAATATTTTCTAGTCCAAGCAACTGCTTCAGCACTACTCTTATTTTCTAGCATTATCAACGCATGAAACACAGGTCAATGGGACATTACCCAGCTCACCCACCCTACAGCCTGTCTTCTTCTTACAGTAGCTATTTCAATTAAGCTAGGATTAGTCCCATTCCATTTTTGATTCCCAGAAGTGCTCCAAGGTACATCCCTGACCACTGGCCTCTTACTAGCAACCGCACTAAAGTTTCCACCAACTACACTCTTCCTACTTACATCCTCTTCACTTAACCCTTCACTGCTTACCCTCATAGCAATCGCCTCAACAGCCCTAGGAGGCTGAGCCGGACTAAACCAGACTCAAACTCGCAAAATCTTAGCCTTCTCCTCTATTTCCCACCTAGGTTGAATAACTATTATTCTTATGTACAATCCAAAGCTCACTCTAATTACCTTCTATCTCTACTGTCTGATAACCATTCCAATTTTCCTAACTCTAGACACAATTAAAACCCTAAAATTAACAACTATATCAACCGCATGAACAAAGATTCCTTCATTATCTGCAACCCTCATACTTGTACTTTTATCCCTAGCAGGACTCCCTCCATTAACAGGCTTTCTACCAAAATGACTAATCATCCAAGAACTAGTCAAGCAAGAAATAACCTTAACAGCAACAATCATTGCCTTACTATCCCTACTTGGACTCTTCTTCTACCTACGCCTTGCCTATTGTGCTACAATTACCCTCCCCCCAAACTCTACCAACCATATAAAACAATGGCAAACCAATAAATCAACAAACATAACTATTACAACTTTTATTACTCTATCTATTATACTACTACCCCTCTCCCCCATGATCTTCATAATTCATTAG
5536_SnMartinPE ATGAACCCCCAAGCCAAATTACTTTCTATCACAAGCCTATTCCTGGGAACAATAATCACAATTTCAAGTAACCATTGAATAATAGCATGAACTGGACTAGAAATCAACACTTTGGCCATCCTCCCCTTCATTTCAAAATCCCACCACCCACGAGCTATCGAAGCTACAACAAAATATTTTCTAGTCCAAGCAGCTGCTTCAACACTACTCTTATTTTCTAGCATCATCAACGCATGAAGCACAGGTCAATGGGACATTACCCAACTCACCCACCCTACAGCCTGTCTCCTTCTTACAGTAGCCATTTCAATTAAGTTAGGATTAGTCCCATTCCATTTTTGATTTCCAGAAGTTCTCCAAGGTACATCCCTGACCACTGGCCTCCTACTAGCAACCGCACTAAAATTTCCACCAACTACACTCTTCCTACTTACATCCTCTTCACTTAACCCTTCACTGCTTACCCTCATAGCGATCGCCTCAACAGCCCTAGGTGGCTGAGCCGGACTAAACCAAACTCAAACTCGCAAAATCTTAGCCTTCTCCTCCATTTCCCACCTAGGTTGAATAACCATTATTCTTATATACAATCCAAAACTCACCTTAATTACTTTCTATCTCTACTGTCTGATAACCATTCCAATTTTCCTAGCCCTAAACACAATTAAAACCCTAAAACTAGCAACTATATCAACCGCATGAACAAAGATTCCTTCATTATCTGCAACCCTCATACTCGTGCTTTTATCCCTAGCAGGACTCCCTCCATTAACAGGCTTTCTACCAAAATGACTAATTATCCAAGAACTAGTCAAGCAAGAAATAACCTTAACAGCAACAATCATTGCCTTGCTATCCCTACTTGGACTCTTCTTCTACCTACGCCTTGCCTACTGTGCTACAATTACCCTTCCTCCAAACTCTTCCAACCATATAAAACAATGGCAAACCAATAAATCAACAAACATAACTATTACAACTTTTATTACTCTATCTATTATATTACTACCCCTCTCCCCCATGATCTTCACAATTTCTTAG
AMR60_StaMartaCO ATGAACCCCCAAGCCAAATTACTTTCTATCACAAGCCTATTCCTGGGAACAATGATCACAATTTCAAGTAACCATTGAATAATAGCATGAACTGGGCTAGAAATCAACACTTTGGCCATCCTCCCTTTCATTTCAAAATCCCACCACCCACGAGCTATCGAAGCTACAACAAAATATTTTCTAGTCCAAGCAGCTGCTTCAACACTACTCTTATTTTCTAGCATCATCAACGCATGAAGCACAGGTCAATGGGACATTACCCAACTCACCCACCCTACAGCCTGTCTCCTTCTTACAGTAGCCATTTCAATTAAGTTAGGATTAGTCCCATTCCATTTTTGATTCCCAGAAGTACTCCAAGGTACATCCCTGACCACTGGCCTCCTACTAGCAACCGCACTAAAATTTCCACCAACTACACTCTTCCTACTTACATCCTCTTCTCTTAACCCTTCACTGCTTACCCTCATAGCGATCGCCTCAACAGCCCTAGGTGGCTGAGCCGGACTAAACCAAACTCAAACTCGCAAAATCTTAGCCTTCTCCTCCATTTCCCACCTAGGTTGAATAACCATTATTCTTGTATACAATCCAAAACTCACCTTAATTACTTTCTACCTTTACTGTCTGATAACCATTCCAATTTTCCTAACCCTAAACACAATTAAAACCCTAAAACTAGCAACTATATCAACCGCATGAACAAAGATTCCTTCATTATCTGCAACCCTCATACTCGTGCTTTTATCCCTAGCAGGACTCCCTCCATTAACAGGCTTTCTACCAAAATGACTAATTATCCAAGAACTAGTCAAGCAAGAAATAACCTTAACAGCAACAATCATTGCCTTGCTATCCCTACTTGGACTCTTCTTCTACCTACGCCTTGCCTACTGTGCTACAATTACCCTTCCTCCAAACTCTTCCAACCATATAAAACAATGGCAAACCAATAAATCAACAAACATAACTATTACAACTTTTATTACTCTATCTATTATATTACTACCCCTCTCCCCCATGATCTTCACAATTTCTTAG
JM1095_Rioch_STachVE ATGAACCCCCAAGCCAAATTACTTTCTATCACAAGCCTATTCCTGGGAACAATGATCACAATTTCAAGTAACCATTGAATAATAGCATGAACTGGGCTAGAAATCAACACTTTGGCCATCCTCCCTTTCATTTCAAAATCCCACCACCCACGAGCTATCGAAGCTACAACAAAATATTTTCTAGTCCAAGCAGCTGCTTCAACACTACTCTTATTTTCTAGCATCATCAACGCATGAAGCACAGGTCAATGGGACATTACCCAACTCACCCACCCTACAGCCTGTCTCCTTCTTACAGTAGCCATTTCAATTAAGTTAGGATTAGTCCCATTCCATTTTTGATTCCCAGAAGTACTCCAAGGTACATCCCTGACCACTGGCCTCCTACTAGCAACCGCACTAAAATTTCCACCAACTACACTCTTCCTACTTACATCCTCTTCTCTTAACCCTTCACTGCTTACCCTCATAGCGATCGCCTCAACAGCCCTAGGTGGCTGAGCCGGACTAAACCAAACTCAAACTCGCAAAATCTTAGCCTTCTCCTCCATTTCCCACCTAGGTTGAATAACCATTATTCTTGTATACAATCCAAAACTCACCTTAATTACTTTCTACCTTTACTGTCTGATAACCATTCCAATTTTCCTAACCCTAAACACAATTAAAACCCTAAAACTAGCAACTATATCAACCGCATGAACAAAGATTCCTTCATTATCTGCAACCCTCATACTCGTGCTTTTATCCCTAGCAGGACTCCCTCCATTAACAGGCTTTCTACCAAAATGACTAATTATCCAAGAACTAGTCAAGCAAGAAATAACCTTAACAGCAACAATCATTGCCTTGCTATCCCTACTTGGACTCTTCTTCTACCTACGCCTTGCCTACTGTGCTACAATTACCCTTCCTCCAAACTCTTCCAACCATATAAAACAATGGCAAACCAATAAATCAACAAACATAACTATTACAACTTTTATTACTCTATCTATTATATTACTACCCCTCTCCCCCATGATCTTCACAATTTCTTAG
JPL334_Rioch_STachVE ATGAACCCCCAAGCCAAATTACTTTCTATCACAAGCCTATTCCTGGGAACAATGATCACAATTTCAAGTAACCATTGAATAATAGCATGAACTGGGCTAGAAATCAACACTTTGGCCATCCTCCCTTTCATTTCAAAATCCCACCACCCACGAGCTATCGAAGCTACAACAAAATATTTTCTAGTCCAAGCAGCTGCTTCAACACTACTCTTATTTTCTAGCATCATCAACGCATGAAGCACAGGTCAATGGGACATTACCCAACTCACCCACCCTACAGCCTGTCTCCTTCTTACAGTAGCCATTTCAATTAAGTTAGGATTAGTCCCATTCCATTTTTGATTCCCAGAAGTACTCCAAGGTACATCCCTGACCACTGGCCTCCTACTAGCAACCGCACTAAAATTTCCACCAACTACACTCTTCCTACTTACATCCTCTTCTCTTAACCCTTCACTGCTTACCCTCATAGCGATCGCCTCAACAGCCCTAGGTGGCTGAGCCGGACTAAACCAAACTCAAACTCGCAAAATCTTAGCCTTCTCCTCCATTTCCCACCTAGGTTGAATAACCATTATTCTTGTATACAATCCAAAACTCACCTTAATTACTTTCTACCTTTACTGTCTGATAACCATTCCAATTTTCCTAACCCTAAACACAATTAAAACCCTAAAACTAGCAACTATATCAACCGCATGAACAAAGATTCCTTCATTATCTGCAACCCTCATACTCGTGCTTTTATCCCTAGCAGGACTCCCTCCATTAACAGGCTTTCTACCAAAATGACTAATTATCCAAGAACTAGTCAAGCAAGAAATAACCTTAACAGCAACAATCATTGCCTTGCTATCCCTACTTGGACTCTTCTTCTACCTACGCCTTGCCTACTGTGCTACAATTACCCTTCCTCCAAACTCTTCCAACCATATAAAACAATGGCAAACCAATAAATCAACAAACATAACTATTACAACTTTTATTACTCTATCTATTATATTACTACCCCTCTCCCCCATGATCTTCACAATTTCTTAG
JPL336_Rioch_STachVE ATGAACCCCCAAGCCAAATTACTTTCTATCACAAGCCTATTCCTGGGAACAATGATCACAATTTCAAGTAACCATTGAATAATAGCATGAACTGGGCTAGAAATCAACACTTTGGCCATCCTCCCTTTCATTTCAAAATCCCACCACCCACGAGCTATCGAAGCTACAACAAAATATTTTCTAGTCCAAGCAGCTGCTTCAACACTACTCTTATTTTCTAGCATCATCAACGCATGAAGCACAGGTCAATGGGACATTACCCAACTCACCCACCCTACAGCCTGTCTCCTTCTTACAGTAGCCATTTCAATTAAGTTAGGATTAGTCCCATTCCATTTTTGATTCCCAGAAGTACTCCAAGGTACATCCCTGACCACTGGCCTCCTACTAGCAACCGCACTAAAATTTCCACCAACTACACTCTTCCTACTTACATCCTCTTCTCTTAACCCTTCACTGCTTACCCTCATAGCGATCGCCTCAACAGCCCTAGGTGGCTGAGCCGGACTAAACCAAACTCAAACTCGCAAAATCTTAGCCTTCTCCTCCATTTCCCACCTAGGTTGAATAACCATTATTCTTGTATACAATCCAAAACTCACCTTAATTACTTTCTACCTTTACTGTCTGATAACCATTCCAATTTTCCTAACCCTAAACACAATTAAAACCCTAAAACTAGCAACTATATCAACCGCATGAACAAAGATTCCTTCATTATCTGCAACCCTCATACTCGTGCTTTTATCCCTAGCAGGACTCCCTCCATTAACAGGCTTTCTACCAAAATGACTAATTATCCAAGAACTAGTCAAGCAAGAAATAACCTTAACAGCAACAATCATTGCCTTGCTATCCCTACTTGGACTCTTCTTCTACCTACGCCTTGCCTACTGTGCTACAATTACCCTTCCTCCAAACTCTTCCAACCATATAAAACAATGGCAAACCAATAAATCAACAAACATAACTATTACAACTTTTATTACTCTATCTATTATATTACTACCCCTCTCCCCCATGATCTTCACAATTTCTTAG
JPL354_Rioch_STachVE ATGAACCCCCAAGCCAAATTACTTTCTATCACAAGCCTATTCCTGGGAACAATGATCACAATTTCAAGTAACCATTGAATAATAGCATGAACTGGGCTAGAAATCAACACTTTGGCCATCCTCCCTTTCATTTCAAAATCCCACCACCCACGAGCTATCGAAGCTACAACAAAATATTTTCTAGTCCAAGCAGCTGCTTCAACACTACTCTTATTTTCTAGCATCATCAACGCATGAAGCACAGGTCAATGGGACATTACCCAACTCACCCACCCTACAGCCTGTCTCCTTCTTACAGTAGCCATTTCAATTAAGTTAGGATTAGTCCCATTCCATTTTTGATTCCCAGAAGTACTCCAAGGTACATCCCTGACCACTGGCCTCCTACTAGCAACCGCACTAAAATTTCCACCAACTACACTCTTCCTACTTACATCCTCTTCTCTTAACCCTTCACTGCTTACCCTCATAGCGATCGCCTCAACAGCCCTAGGTGGCTGAGCCGGACTAAACCAAACTCAAACTCGCAAAATCTTAGCCTTCTCCTCCATTTCCCACCTAGGTTGAATAACCATTATTCTTGTATACAATCCAAAACTCACCTTAATTACTTTCTACCTTTACTGTCTGATAACCATTCCAATTTTCCTAACCCTAAACACAATTAAAACCCTAAAACTAGCAACTATATCAACCGCATGAACAAAGATTCCTTCATTATCTGCAACCCTCATACTCGTGCTTTTATCCCTAGCAGGACTCCCTCCATTAACAGGCTTTCTACCAAAATGACTAATTATCCAAGAACTAGTCAAGCAAGAAATAACCTTAACAGCAACAATCATTGCCTTGCTATCCCTACTTGGACTCTTCTTCTACCTACGCCTTGCCTACTGTGCTACAATTACCCTTCCTCCAAACTCTTCCAACCATATAAAACAATGGCAAACCAATAAATCAACAAACATAACTATTACAACTTTTATTACTCTATCTATTATATTACTACCCCTCTCCCCCATGATCTTCACAATTTCTTAG
KCC201_Rioch_STachVE ATGAACCCCCAAGCCAAATTACTTTCTATCACAAGCCTATTCCTGGGAACAATGATCACAATTTCAAGTAACCATTGAATAATAGCATGAACTGGGCTAGAAATCAACACTTTGGCCATCCTCCCTTTCATTTCAAAATCCCACCACCCACGAGCTATCGAAGCTACAACAAAATATTTTCTAGTCCAAGCAGCTGCTTCAACACTACTCTTATTTTCTAGCATCATCAACGCATGAAGCACAGGTCAATGGGACATTACCCAACTCACCCACCCTACAGCCTGTCTCCTTCTTACAGTAGCCATTTCAATTAAGTTAGGATTAGTCCCATTCCATTTTTGATTCCCAGAAGTACTCCAAGGTACATCCCTGACCACTGGCCTCCTACTAGCAACCGCACTAAAATTTCCACCAACTACACTCTTCCTACTTACATCCTCTTCTCTTAACCCTTCACTGCTTACCCTCATAGCGATCGCCTCAACAGCCCTAGGTGGCTGAGCCGGACTAAACCAAACTCAAACTCGCAAAATCTTAGCCTTCTCCTCCATTTCCCACCTAGGTTGAATAACCATTATTCTTGTATACAATCCAAAACTCACCTTAATTACTTTCTACCTTTACTGTCTGATAACCATTCCAATTTTCCTAACCCTAAACACAATTAAAACCCTAAAACTAGCAACTATATCAACCGCATGAACAAAGATTCCTTCATTATCTGCAACCCTCATACTCGTGCTTTTATCCCTAGCAGGACTCCCTCCATTAACAGGCTTTCTACCAAAATGACTAATTATCCAAGAACTAGTCAAGCAAGAAATAACCTTAACAGCAACAATCATTGCCTTGCTATCCCTACTTGGACTCTTCTTCTACCTACGCCTTGCCTACTGTGCTACAATTACCCTTCCTCCAAACTCTTCCAACCATATAAAACAATGGCAAACCAATAAATCAACAAACATAACTATTACAACTTTTATTACTCTATCTATTATATTACTACCCCTCTCCCCCATGATCTTCACAATTTCTTAG
KCC109_Lajon_NTachVE ATGAACCCCCAAGCCAAATTACTTTCTATCACAAGCCTATTCCTGGGAACAATGATCACAATTTCAAGTAACCATTGAATAATAGCATGAACTGGGCTAGAAATCAACACTTTGGCCATCCTCCCTTTCATTTCAAAATCCCACCACCCACGAGCTATCGAAGCTACAACAAAATATTTTCTAGTCCAAGCAGCTGCTTCAACACTACTCTTATTTTCTAGCATCATCAACGCATGAAGCACAGGTCAATGGGACATTACCCAACTCACCCACCCTACAGCCTGTCTCCTTCTTACAGTAGCCATTTCAATTAAGTTAGGATTAGTCCCATTCCATTTTTGATTCCCAGAAGTACTCCAAGGTACATCCCTGACCACTGGCCTCCTACTAGCAACCGCACTAAAATTTCCACCAACTACACTCTTCCTACTTACATCCTCTTCTCTTAACCCTTCACTGCTTACCCTCATAGCGATCGCCTCAACAGCCCTAGGTGGCTGAGCCGGACTAAACCAAACTCAAACTCGCAAAATCTTAGCCTTCTCCTCCATTTCCCACCTAGGTTGAATAACCATTATTCTTGTATATAATCCAAAACTCACCTTAATTACTTTCTACCTTTACTGTCTGATAACCATTCCAATTTTCCTAACCCTAAACACAATTAAAACCCTAAAACTAGCAACTATATCAACCGCATGAACAAAGATTCCTTCATTATCTGCAACCCTCATACTCGTGCTTTTATCCCTAGCAGGACTCCCTCCATTAACAGGCTTTCTACCAAAATGACTAATTATCCAAGAACTAGTCAAGCAAGAAATAACCTTAACAGCAACAATCATTGCCTTGCTATCCCTACTTGGACTCTTCTTCTACCTACGCCTTGCCTACTGTGCTACAATTACCCTTCCTCCAAACTCTTCCAACCATATAAAACAATGGCAAACCAATAAATCAACAAACATAACTATTACAACTTTTATTACTCTATCTATTATATTACTACCCCTCTCCCCCATGATCTTCACAATTTCTTAG
KCC165_Chorro_NTachVE ATGAACCCCCAAGCCAAATTACTTTCTATCACAAGCCTATTCCTGGGAACAATGATCACAATTTCAAGTAACCATTGAATAATAGCATGAACTGGGCTAGAAATCAACACTTTGGCCATCCTCCCTTTCATTTCAAAATCCCACCACCCACGAGCTATCGAAGCTACAACAAAATATTTTCTAGTCCAAGCAGCTGCTTCAACACTACTCTTATTTTCTAGCATCATCAACGCATGAAGCACAGGTCAATGGGACATTACCCAACTCACCCACCCTACAGCCTGTCTCCTTCTTACAGTAGCCATTTCAATTAAGTTAGGATTAGTCCCATTCCATTTTTGATTCCCAGAAGTACTCCAAGGTACATCCCTGACCACTGGCCTCCTACTAGCAACCGCACTAAAATTTCCACCAACTACACTCTTCCTACTTACATCCTCTTCTCTTAACCCTTCACTGCTTACCCTCATAGCGATCGCCTCAACAGCCCTAGGTGGCTGAGCCGGACTAAACCAAACTCAAACTCGCAAAATCTTAGCCTTCTCCTCCATTTCCCACCTAGGTTGAATAACCATTATTCTTGTATATAATCCAAAACTCACCTTAATTACTTTCTACCTTTACTGTCTGATAACCATTCCAATTTTCCTAACCCTAAACACAATTAAAACCCTAAAACTAGCAACTATATCAACCGCATGAACAAAGATTCCTTCATTATCTGCAACCCTCATACTCGTGCTTTTATCCCTAGCAGGACTCCCTCCATTAACAGGCTTTCTACCAAAATGACTAATTATCCAAGAACTAGTCAAGCAAGAAATAACCTTAACAGCAACAATCATTGCCTTGCTATCCCTACTTGGACTCTTCTTCTACCTACGCCTTGCCTACTGTGCTACAATTACCCTTCCTCCAAACTCTTCCAACCATATAAAACAATGGCAAACCAATAAATCAACAAACATAACTATTACAACTTTTATTACTCTATCTATTATATTACTACCCCTCTCCCCCATGATCTTCACAATTTCTTAG
KCC185_Chorro_NTachVE ATGAACCCCCAAGCCAAATTACTTTCTATCACAAGCCTATTCCTGGGAACAATGATCACAATTTCAAGTAACCATTGAATAATAGCATGAACTGGGCTAGAAATCAACACTTTGGCCATCCTCCCTTTCATTTCAAAATCCCACCACCCACGAGCTATCGAAGCTACAACAAAATATTTTCTAGTCCAAGCAGCTGCTTCAACACTACTCTTATTTTCTAGCATCATCAACGCATGAAGCACAGGTCAATGGGACATTACCCAACTCACCCACCCTACAGCCTGTCTCCTTCTTACAGTAGCCATTTCAATTAAGTTAGGATTAGTCCCATTCCATTTTTGATTCCCAGAAGTACTCCAAGGTACATCCCTGACCACTGGCCTCCTACTAGCAACCGCACTAAAATTTCCACCAACTACACTCTTCCTACTTACATCCTCTTCTCTTAACCCTTCACTGCTTACCCTCATAGCGATCGCCTCAACAGCCCTAGGTGGCTGAGCCGGACTAAACCAAACTCAAACTCGCAAAATCTTAGCCTTCTCCTCCATTTCCCACCTAGGTTGAATAACCATTATTCTTGTATATAATCCAAAACTCACCTTAATTACTTTCTACCTTTACTGTCTGATAACCATTCCAATTTTCCTAACCCTAAACACAATTAAAACCCTAAAACTAGCAACTATATCAACCGCATGAACAAAGATTCCTTCATTATCTGCAACCCTCATACTCGTGCTTTTATCCCTAGCAGGACTCCCTCCATTAACAGGCTTTCTACCAAAATGACTAATTATCCAAGAACTAGTCAAGCAAGAAATAACCTTAACAGCAACAATCATTGCCTTGCTATCCCTACTTGGACTCTTCTTCTACCTACGCCTTGCCTACTGTGCTACAATTACCCTTCCTCCAAACTCTTCCAACCATATAAAACAATGGCAAACCAATAAATCAACAAACATAACTATTACAACTTTTATTACTCTATCTATTATATTACTACCCCTCTCCCCCATGATCTTCACAATTTCTTAG
YPL155_Rioch_STachVE ATGAACCCCCAAGCCAAATTACTTTCTATCACAAGCCTATTCCTGGGAACAATGATCACAATTTCAAGTAACCATTGAATAATAGCATGAACTGGGCTAGAAATCAACACTTTGGCCATCCTCCCTTTCATTTCAAAATCCCACCACCCACGAGCTATCGAAGCTACAACAAAATATTTTCTAGTCCAAGCAGCTGCTTCAACACTACTCTTATTTTCTAGCATCATCAACGCATGAAGCACAGGTCAATGGGACATTACCCAACTCACCCACCCTACAGCCTGTCTCCTTCTTACAGTAGCCATTTCAATTAAGTTAGGATTAGTCCCATTCCATTTTTGATTCCCAGAAGTACTCCAAGGTACATCCCTGACCACTGGCCTCCTACTAGCAACCGCACTAAAATTTCCACCAACTACACTCTTCCTACTTACATCCTCTTCTCTTAACCCTTCACTGCTTACCCTCATAGCGATCGCCTCAACAGCCCTAGGTGGCTGAGCCGGACTAAACCAAACTCAAACTCGCAAAATCTTAGCCTTCTCCTCCATTTCCCACCTAGGTTGAATAACCATTATTCTTGTATATAATCCAAAACTCACCTTAATTACTTTCTACCTTTACTGTCTGATAACCATTCCAATTTTCCTAACCCTAAACACAATTAAAACCCTAAAACTAGCAACTATATCAACCGCATGAACAAAGATTCCTTCATTATCTGCAACCCTCATACTCGTGCTTTTATCCCTAGCAGGACTCCCTCCATTAACAGGCTTTCTACCAAAATGACTAATTATCCAAGAACTAGTCAAGCAAGAAATAACCTTAACAGCAACAATCATTGCCTTGCTATCCCTACTTGGACTCTTCTTCTACCTACGCCTTGCCTACTGTGCTACAATTACCCTTCCTCCAAACTCTTCCAACCATATAAAACAATGGCAAACCAATAAATCAACAAACATAACTATTACAACTTTTATTACTCTATCTATTATATTACTACCCCTCTCCCCCATGATCTTCACAATTTCTTAG
YPL202_Rioch_STachVE ATGAACCCCCAAGCCAAATTACTTTCTATCACAAGCCTATTCCTGGGAACAATGATCACAATTTCAAGTAACCATTGAATAATAGCATGAACTGGGCTAGAAATCAACACTTTGGCCATCCTCCCTTTCATTTCAAAATCCCACCACCCACGAGCTATCGAAGCTACAACAAAATATTTTCTAGTCCAAGCAGCTGCTTCAACACTACTCTTATTTTCTAGCATCATCAACGCATGAAGCACAGGTCAATGGGACATTACCCAACTCACCCACCCTACAGCCTGTCTCCTTCTTACAGTAGCCATTTCAATTAAGTTAGGATTAGTCCCATTCCATTTTTGATTCCCAGAAGTACTCCAAGGTACATCCCTGACCACTGGCCTCCTACTAGCAACCGCACTAAAATTTCCACCAACTACACTCTTCCTACTTACATCCTCTTCTCTTAACCCTTCACTGCTTACCCTCATAGCGATCGCCTCAACAGCCCTAGGTGGCTGAGCCGGACTAAACCAAACTCAAACTCGCAAAATCTTAGCCTTCTCCTCCATTTCCCACCTAGGTTGAATAACCATTATTCTTGTATACAATCCAAAACTCACCTTAATTACTTTCTACCTTTACTGTCTGATAACCATTCCAATTTTCCTAACCCTAAACACAATTAAAACCCTAAAACTAGCAACTATATCAACCGCATGAACAAAGATTCCTCCATTATCTGCAACCCTCATACTCGTGCTTTTATCCCTAGCAGGACTCCCTCCATTAACAGGCTTTCTACCAAAATGACTAATTATCCAAGAACTAGTCAAGCAAGAAATAACCTTAACAGCAACAATCATTGCCTTGCTATCCCTACTTGGACTCTTCTTCTACCTACGCCTTGCCTACTGTGCTACAATTACCCTTCCTCCAAACTCTTCCAACCATATAAAACAATGGCAAACCAATAAATCAACAAACATAACTATTACAACTTTTATTACTCTATCTATTATATTACTACCCCTCTCCCCCATGATCTTCACAATTTCTTAG
JPL379_Rioch_STachVE ATGAACCCCCAAGCCAAATTACTTTCTATCACAAGCCTATTCCTGGGAACAATGATCACAATTTCAAGTAACCATTGAATAATAGCATGAACTGGACTAGAAATCAACACTTTGGCCATCCTCCCTTTCATTTCAAAATCCCACCACCCACGAGCTATCGAAGCTACAACAAAATATTTTCTAGTCCAAGCAGCTGCTTCAACACTACTCTTATTTTCTAGCATCATCAACGCATGAAGCACAGGTCAATGGGACATTACCCAACTCACCCACCCTACAGCCTGTCTCCTTCTTACAGTAGCCATTTCAATTAAGTTAGGATTAGTCCCATTCCATTTTTGATTCCCAGAAGTACTCCAAGGTACATCCCTGACCACTGGCCTCCTACTAGCAACCGCACTAAAATTTCCACCAACTACACTCTTCCTACTTACATCCTCTTCTCTTAACCCTTCACTGCTTACCCTCATAGCGATCGCCTCAACAGCCCTAGGTGGCTGAGCCGGACTAAACCAAACTCAAACTCGCAAAATCTTAGCCTTCTCCTCCATTTCCCACCTAGGTTGAATAACCATTATTCTTGTATACAATCCAAAACTCACCTTAATTACTTTCTACCTTTACTGTCTGATAACCATTCCAATTTTCCTAACCCTAAACACAATTAAAACCCTAAAACTAGCAACTATATCAACCGCATGAACAAAGATTCCTTCATTATCTGCAACCCTCATACTCGTGCTTTTATCCCTAGCAGGACTCCCTCCATTAACAGGCTTTCTACCAAAATGACTAATTATCCAAGAACTAGTCAAGCAAGAAATAACCTTAACAGCAACAATCATTGCCTTGCTATCCCTACTTGGACTCTTCTTCTACCTACGCCTTGCCTACTGTGCTACAATTACCCTTCCTCCAAACTCTTCCAACCATATAAAACAATGGCAAACCAATAAATCAACAAACATAACTATTACAACTTTTATTACTCTATCTATTATATTACTACCCCTCTCCCCCATGATCTTCACAATTTCTTAG
KCC225_Rioch_STachVE ATGAACCCCCAAGCCAAATTACTTTCTATCACAAGCCTATTCCTGGGAACAATGATCACAATTTCAAGTAACCATTGAATAATAGCATGAACTGGGCTAGAAATCAACACTTTGGCCATCCTCCCTTTCATTTCAAAATCCCACCACCCACGAGCTATCGAAGCTACAACAAAATATTTTCTAGTCCAAGCAGCTGCTTCAACACTACTCTTATTTTCTAGCATCATCAACGCATGAAGCACAGGTCAATGGGACATTACCCAACTCACCCACCCTACAGCCTGTCTCCTTCTTACAGTAGCCATTTCAATTAAGTTAGGATTAGTCCCATTCCATTTTTGATTCCCAGAAGTACTCCAAGGTACATCCCTGACCACTGGCCTCCTACTAGCAACCGCACTAAAATTTCCACCAACTACACTCTTCCTACTTACATCCTCTTCTCTTAACCCTTCACTGCTTACCCTCATAGCGATCGCCTCAACAGCCCTAGGTGGCTGAGCCGGACTAAACCAAACTCAAACTCGCAAAATCTTAGCCTTCTCCTCCATTTCCCACCTAGGTTGAATAACCATTATTCTTGTATACAATCCAAAACTCACCTTAATTACTTTCTACCTTTACTGTCTGATAACCATTCCAATTTTCCTAACCCTAAACACAATTAAAACCCTAAAACTAGCAACTATATCAACCGCATGAACAAAGATTCCTTCATTATCTGCAACCCTCATACTCGTGCTTTTATCCCTAGCAGGACTCCCTCCATTAACAGGCTTTCTACCAAAATGACTAATTATCCAAGAACTAGTCAAGCAAGAAATAACCTTAACAGCAACAATCATTGCCTTGCTATCCCTACTTGGACTCTTCTTCTACCTACGCCTTGCCTACTGTGCTACAATTACCCTTCCTCCAAACTCTTCCAACCATATAAAACAATGGCAAACCAATAAATCAACAAACATAACTATTACAACTTTTATTACTCTATCTATTATATTACTACCCCTCTCCCCCATGATCTTCACAATTTCTTAG
KCC218_Rioch_STachVE ATGAACCCCCAAGCCAAATTACTTTCAATCACAAGCCTATTCCTGGGAACAATGATCACAATTTCAAGTAACCATTGAATAATAGCATGAACTGGGCTAGAAATCAACACTTTGGCCATCCTCCCTTTCATTTCAAAATCCCACCACCCACGAGCTATCGAAGCTACAACAAAATATTTTCTAGTCCAAGCAGCTGCTTCAACACTACTCTTATTTTCTAGCATCATCAACGCATGAAGCACAGGTCAATGGGACATTACCCAACTCACCCACCCTACAGCCTGTCTCCTTCTTACAGTAGCCATTTCAATTAAGTTAGGATTAGTCCCATTCCATTTTTGATTCCCAGAAGTACTCCAAGGTACATCCCTGACCACTGGCCTCCTACTAGCAACCGCACTAAAATTTCCACCAACTACACTCTTCCTACTTACATCCTCTTCTCTTAACCCTTCACTGCTTACCCTCATAGCGATCGCCTCAACAGCCCTAGGTGGCTGAGCCGGACTAAACCAAACTCAAACTCGCAAAATCTTAGCCTTCTCCTCCATTTCCCACCTAGGTTGAATAACCATTATTCTTGTATACAATCCAAAACTCACCTTAATTACTTTCTACCTTTACTGTCTGATAACCATTCCAATTTTCCTAACCCTAAACACAATTAAAACCCTAAAACTAGCAACTATATCAACCGCATGAACAAAGATTCCTTCATTATCTGCAACCCTCATACTCGTGCTTTTATCCCTAGCAGGACTCCCTCCATTAACAGGCTTTCTACCAAAATGACTAATTATCCAAGAACTAGTCAAGCAAGAAATAACCTTAACAGCAACAATCATTGCCTTGCTATCCCTACTTGGACTCTTCTTCTACCTACGCCTTGCCTACTGTGCTACAATTACCCTTCCTCCAAACTCTTCCAACCATATAAAACAATGGCAAACCAATAAATCAACAAACATAACTATTACAACTTTTATTACTCTATCTATTATATTACTACCCCTCTCCCCCATGATCTTCACAATTTCTTAG
OHM109_QuindioCO ATGAACCCCCAAGCCAAATTACTTTCTATCATAAGCCTATTTCTGGGAACAATAATCACAATTTCAAGTAACCATTGAATAATAGCATGGACTGGACTAGAAATCAACACTTTGGCCATCCTCCCCCTCATTTCAAAATCCCACCACCCACGAGCTATCGAGGCTACAACAAAATATTTTCTAGTCCAAGCAACTGCTTCAGCACTACTCTTATTTTCTAGCATTATCAACGCATGAAACACAGGTCAATGGGACATTACCCAGCTCACCCACCCTACAGCCTGTCTTCTTCTTACAGTAGCTATTTCAATTAAGCTAGGATTAGTCCCATTCCATTTTTGATTCCCAGAAGTGCTCCAAGGTACATCCCTGACCACTGGCCTCTTACTAGCAACTGCACTAAAGTTTCCACCAACTACACTCTTCCTACTTACATCCTCTTCACTTAACCCTTCACTGCTTACCCTCATAGCAATCGCCTCAACAGCCCTAGGAGGCTGAGCCGGACTAAACCAGACTCAGACTCGCAAAATCTTAGCCTTCTCCTCTATTTCCCACCTAGGTTGAATAACTATTATTCTTATGTACAATCCAAAGCTCACTCTAATTACTTTCTATCTCTACTGTCTGATAACCATTCCAATTTTCCTAACTCTAAACACAATTAAAACCCTAAAATTAACAACTATATCAACCGCATGAACAAAGATTCCTTCATTATCTGCAACCCTCATACTTGTACTTTTATCCCTAGCAGGACTCCCCCCATTAACAGGCTTTCTACCAAAATGACTAATCATCCAAGAACTAGTCAAGCAAGAAATAACCTTAACAGCAACAATCATTGCCTTACTATCCCTACTTGGACTCTTCTTCTATCTACGCCTTGCCTATTGTGCTACAATTACCCTCCCCCCAAACTCTACCAACCATATAAAACAATGGCAAACCAATAAATCAACAAACATAACTATTACAACTTTTATTACTCTATCTATTATACTACTACCCCTCTCCCCCATGATCTTCATAATTCCTTAG
JPL289_Lajon_NTachVE ATGAACCCCCAAGCCAAATTACTTTCTATCACAAGCCTATTCCTGGGAACAATGATCACAATTTCAAGTAACCATTGAATAATAGCATGAACTGGGCTAGAAATCAACACTTTGGCCATCCTCCCTTTCATTTCAAAATCCCACCACCCACGAGCTATCGAAGCTACAACAAAATATTTTCTAGTCCAAGCAGCTGCTTCAACACTACTCTTATTTTCTAGCATCATCAACGCATGAAGCACAGGTCAATGGGACATTACCCAACTCACCCACCCTACAGCCTGTCTCCTTCTTACAGTAGCCATTTCAATTAAGTTAGGATTAGTCCCATTCCATTTTTGATTCCCAGAAGTACTCCAAGGTACATCCCTGACCACTGGCCTCCTACTAGCAACCGCACTAAAATTTCCACCAACTACACTCTTCCTACTTACATCCTCTTCTCTTAACCCTTCACTGCTTACCCTCATAGCGATCGCCTCAACAGCCCTAGGTGGCTGAGCCGGACTAAACCAAACTCAAACTCGCAAAATCTTAGCCTTCTCCTCCATTTCCCACCTAGGTTGAATAACCATTATTCTTGTATATAATCCAAAACTCACCTTAATTACTTTCTACCTTTACTGTCTGATAACCATTCCAATTTTCCTAACCCTAAACACAATTAAAACCCTAAAACTAGCAACTATATCAACCGCATGAACAAAGATTCCTTCATTATCTGCAACCCTCATACTCGTGCTTTTATCCCTAGCAGGACTCCCTCCATTAACAGGCTTTCTACCAAAATGACTAATTATCCAAGAACTAGTCAAGCAAGAAATAACCTTAACAGCAACAATCATTGCCTTGCTATCCCTACTTGGACTCTTCTTCTACCTACGCCTTGCCTACTGTGCTACAATTACCCTTCCTCCAAACTCTTCCAACCATATAAAACAATGGCAAACCAATAAATCAACAAACATAACTATTACAACTTTTATTACTCTATCTATTATATTACTACCCCTCTCCCCCATGATCTTCACAATTTCTTAG
JM1057_Chorro_NTachVE ATGAACCCCCAAGCCAAATTACTTTCTATCACAAGCCTATTCCTGGGAACAATGATCACAATTTCAAGTAACCATTGAATAATAGCATGAACTGGGCTAGAAATCAACACTTTGGCCATCCTCCCTTTCATTTCAAAATCCCACCACCCACGAGCTATCGAAGCTACAACAAAATATTTTCTAGTCCAAGCAGCTGCTTCAACACTACTCTTATTTTCTAGCATCATCAACGCATGAAGCACAGGTCAATGGGACATTACCCAACTCACCCACCCTACAGCCTGTCTCCTTCTTACAGTAGCCATTTCAATTAAGTTAGGATTAGTCCCATTCCATTTTTGATTCCCAGAAGTACTCCAAGGTACATCCCTGACCACTGGCCTCCTACTAGCAACCGCACTAAAATTTCCACCAACTACACTCTTCCTACTTACATCCTCTTCTCTTAACCCTTCACTGCTTACCCTCATAGCGATCGCCTCAACAGCCCTAGGTGGCTGAGCCGGACTAAACCAAACTCAAACTCGCAAAATCTTAGCCTTCTCCTCCATTTCCCACCTAGGTTGAATAACCATTATTCTTGTATACAATCCAAAACTCACCTTAATTACTTTCTACCTTTACTGTCTGATAACCATTCCAATTTTCCTAACCCTAAACACAATTAAAACCCTAAAACTAGCAACTATATCAACCGCATGAACAAAGATTCCTTCATTATCTGCAACCCTCATACTCGTGCTTTTATCCCTAGCAGGACTCCCTCCATTAACAGGCTTTCTACCAAAATGACTAATTATCCAAGAACTAGTCAAGCAAGAAATAACCTTAACAGCAACAATCATTGCCTTGCTATCCCTACTTGGACTCTTCTTCTACCTACGCCTTGCCTACTGTGCTACAATTACCCTTCCTCCAAACTCTTCCAACCATATAAAACAATGGCAAACCAATAAATCAACAAACATAACTATTACAACTTTTATTACTCTATCTATTATATTACTACCCCTCTCCCCCATGATCTTCACAATTTCTTAG
KCC115_Lajon_NTachVE ATGAACCCCCAAGCCAAATTACTTTCTATCACAAGCCTATTCCTGGGAACAATGATCACAATTTCAAGTAACCATTGAATAATAGCATGAACTGGGCTAGAAATCAACACTTTGGCCATCCTCCCTTTCATTTCAAAATCCCACCACCCACGAGCTATCGAAGCTACAACAAAATATTTTCTAGTCCAAGCAGCTGCTTCAACACTACTCTTATTTTCTAGCATCATCAACGCATGAAGCACAGGTCAATGGGACATTACCCAACTCACCCACCCTACAGCCTGTCTCCTTCTTACAGTAGCCATTTCAATTAAGTTAGGATTAGTCCCATTCCATTTTTGATTCCCAGAAGTACTCCAAGGTACATCCCTGACCACTGGCCTCCTACTAGCAACCGCACTAAAATTTCCACCAACTACACTCTTCCTACTTACATCCTCTTCTCTTAACCCTTCACTGCTTACCCTCATAGCGATCGCCTCAACAGCCCTAGGTGGCTGAGCCGGACTAAACCAAACTCAAACTCGCAAAATCTTAGCCTTCTCCTCCATTTCCCACCTAGGTTGAATAACCATTATTCTTGTATACAATCCAAAACTCACCTTAATTACTTTCTACCTTTACTGTCTGATAACCATTCCAATTTTCCTAACCCTAAACACAATTAAAACCCTAAAACTAGCAACTATATCAACCGCATGAACAAAGATTCCTTCATTATCTGCAACCCTCATACTCGTGCTTTTATCCCTAGCAGGACTCCCTCCATTAACAGGCTTTCTACCAAAATGACTAATTATCCAAGAACTAGTCAAGCAAGAAATAACCTTAACAGCAACAATCATTGCCTTGCTATCCCTACTTGGACTCTTCTTCTACCTACGCCTTGCCTACTGTGCTACAATTACCCTTCCTCCAAACTCTTCCAACCATATAAAACAATGGCAAACCAATAAATCAACAAACATAACTATTACAACTTTTATTACTCTATCTATTATATTACTACCCCTCTCCCCCATGATCTTCACAATTTCTTAG
;
end;

[
MrBayes settings for the best-fit model (HKY+I) selected by AIC in MrModeltest 2.3
]
