# Supplementary material for: A latitudinal phylogeographic diversity gradient in birds
Source: PLoS Biol. 2017 Apr 13;15(4):e2001073. doi: 10.1371/journal.pbio.2001073 (PMC5390966; doi:10.1371/journal.pbio.2001073)
Supplement: S1 Data — (ZIP) [file pbio.2001073.s015.zip › S1_Data/Nucifraga-columbina.nex]

#NEXUS
BEGIN DATA;
	DIMENSIONS NTAX=79 NCHAR=900;
	FORMAT DATATYPE = DNA GAP = - MISSING = ?;
	MATRIX
	EU070889_Nucifraga_caryocatactes_caryocatactes ----------------------------------------------------------------------------------------------------------------------------------------------------------------------------------------------------------------------------------------------------------------------------------------------------------------------------------------------------------------…
	EU070888_Nucifraga_caryocatactes_caryocatactes ----------------------------------------------------------------------------------------------------------------------------------------------------------------------------------------------------------------------------------------------------------------------------------------------------------------------------------------------------------------…
	EU070887_Nucifraga_caryocatactes_caryocatactes ----------------------------------------------------------------------------------------------------------------------------------------------------------------------------------------------------------------------------------------------------------------------------------------------------------------------------------------------------------------…
	EU070886_Nucifraga_caryocatactes_caryocatactes ----------------------------------------------------------------------------------------------------------------------------------------------------------------------------------------------------------------------------------------------------------------------------------------------------------------------------------------------------------------…
	EU070770_Nucifraga_caryocatactes_caryocatactes ----------------------------------------------------------------------------------------------------------------------------------------------------------------------------------------------------------------------------------------------------------------------------------------------------------------------------------------------------------------…
	EU070895_Nucifraga_caryocatactes_macrorhynchos_Ncarmac6 -------------------------------------------------------------------------------------------------------------------------------------------------------------------------------------------------------------------------------------------------------------------------------------------------------------------------------------------------------…
	EU070894_Nucifraga_caryocatactes_macrorhynchos_Ncarmac5 -------------------------------------------------------------------------------------------------------------------------------------------------------------------------------------------------------------------------------------------------------------------------------------------------------------------------------------------------------…
	EU070893_Nucifraga_caryocatactes_macrorhynchos_Ncarmac4 -------------------------------------------------------------------------------------------------------------------------------------------------------------------------------------------------------------------------------------------------------------------------------------------------------------------------------------------------------…
	EU070892_Nucifraga_caryocatactes_macrorhynchos_Ncarmac3 -------------------------------------------------------------------------------------------------------------------------------------------------------------------------------------------------------------------------------------------------------------------------------------------------------------------------------------------------------…
	EU070891_Nucifraga_caryocatactes_macrorhynchos_Ncarmac2 -------------------------------------------------------------------------------------------------------------------------------------------------------------------------------------------------------------------------------------------------------------------------------------------------------------------------------------------------------…
	EU070890_Nucifraga_caryocatactes_macrorhynchos_Ncarmac1 -------------------------------------------------------------------------------------------------------------------------------------------------------------------------------------------------------------------------------------------------------------------------------------------------------------------------------------------------------…
	KF687679_Nucifraga_columbiana_haplotype_U50 ATGCATGTAGGATATCTCACATAACAAGTAATGCAAGACCTAACCAAACTCAAATATCATCGCCCATAACAGCCCATACGGACAGATCCCCCTCTAGGCACATTCCCATTTCAGGTACAATAAACCCAAGTGATCCTACCCGATGACACAAGACAAGCGTCACCCAAGATCGAGGATGTTTTACCTTACATACATACCCACTCTGGTAAACGAGGAATATTCTAATACACCAATGAATTCTCAATCCCATACGTTTCAGTCCATCTCCTAGGCAAAATCCTAGTCCTATAGCCTTCAAGAGCTCCCAAGCAGGACCCGGTTATCTATTAGTCGTAGTTCTCACGAGAACCGAGCT…
	KF687678_Nucifraga_columbiana_haplotype_U49 ATGCATGTGGGATAACTCACATAACAAGTAATGCAAGACCTAACCAAACTCAAATATCATCGCCCATAACAGCCCATACGGACAGATCCCCCTCTAGGCACATTCCCATTTCAGGTACAATAAACCCAAGTGATCCTACCCGATGACACAAGACAAGCGTCACCCAAGATCGAGGATGTTTTACCTTACATACAAACCCACTCTGGTAAACGAGGAATATTCTAATACACCAATGAATTCTCAATCCCATACGTTTCAGTCCATCTCCTAGGCAAAATCCTAGTCCTATAGCCTTCAAGAGCTCCCAAGCAGGACCCGGTTATCTATTAGTCGTAGTTCTCACGAGAACCGAGCT…
	KF687677_Nucifraga_columbiana_haplotype_U48 ---------GGATAACTCACATAACAAGTAATGCAAGACCTAACCAAACTCAAATATTATCGCCCATAACAGCCCATACGGACAGATCCCCCTCTAGGCACATTCCCATTTCAGGTACAATAAACCCAAGTGATCCTACCCGATGACACAAGACAAGCGTCACCCAAGATCGAGGATGTTTTACCTTACATACAAACCCACTCTGGTAAACGAGGAATATTCTAATACACCAATGAATTCTCAATCCCATACGTTTCAGTCCATCTCCTAGGCAAAATCCTAGTCCTATAGCCTTCAAGAGCTCCCAAGCAGGACCCGGTTATCTATTAGTCGTAGTTCTCACGAGAACCGAGCT…
	KF687676_Nucifraga_columbiana_haplotype_U47 ATGCATGTAGGATAACTCACATAACAAGTAATGCAAGACCTAACCAAACTCAAATATCATCGCCCATAACAGCCCATACGGACAGATCCCCCTCTAGGCACATTCCCATTTCAGGTACAATAAACCCAAGTGATCCTACCCGATGACACAAGACAAGCGTCACCCAAGATCGAGGATGTTTTACCTTACATACAAACCCACTCTGGTAAACGAGGAATATTCTAATACACCAATGAATTCTCAATCCCATACGTTTCAGTCCATCTCCTAGGCAAAATCCTAGTCCTATAGCCTTCAAGAGCTCCCAAGCAGGACCCGGTTATCTATTAGTCGTAGTTCTCACGAGAACCGAGCT…
	KF687675_Nucifraga_columbiana_haplotype_U46 --GCATGTAGGATAACTCACATAACAAGTAATGCAAGACCTAACCAAACTCAAATATCATCGCCCATAACAGCCCATACGGACAGATCCCCCTCTAGGCACATTCCCATTTCAGGTACAATAAACCCAAGTGATCCTACCCGATGACACAAGACAAGCGTCACCCAAGATCGAGGAAGTTTTACCTTACATACAAACCCACTCTGGTAAACGAGGAATATTCTAATACACCAATGAATTCTCAATCCCATACGTTTCAGTCCATCTCCTAGGCAAAATCCTAGTCCTATAGCCTTCAAGAGCTCCCAAGCAGGACCCGGTTATCTATTAGTCGTAGTTCTCACGAGAACCGAGCT…
	KF687674_Nucifraga_columbiana_haplotype_U45 ATGCATGTAGGATAACTCACATAACAAGTAATGCAAGACCTAACCAAACTCAAATATCATCGCCCATAACAGCCCATACGGACAGATCCCCCTCTAGGCACATTCCCATTTCAGGTACAATAAACCCAAGTGATCCTACCCGATGACACAAGACAAGCGTCACCCAAGATCGAGGATGTTTTACCTTACATACAAACCCACTCTGGTAAACGAGGAATATTCTAATACACCAATGAATTCTCAATCCCATACGTTTCAGTCCATCTCCTAGGCAAAATCCTAGTCCTATAGCCTTCAAGAGCTCCCAAGCAGGACCCGGTTATCTATTAGTCGTAGTTCTCACGAGAACCGAGCT…
	KF687673_Nucifraga_columbiana_haplotype_U44 ATGCATGTAGGATAACTCACATAACAAGTAATGCAAGACCTAACCAAACTCAAATATCATCGCCCATAACAGCCCATACGGACAGATTCCCCTCTAGGCACATTCCCATTTCAGGTACAATAAACCCAAGTGATCCTACCCGATGACACAAGACAAGCGTCACCCAAGATCGAGGATGTTTTACCTTACATACAAACCCACTCTGGTAAACGAGGAATATTCTAATACACCAATGAATTCTCAATCCCATACGTTTCAGTCCATCTCCTAGGCAAAATCCTAGTCCTATAGCCTTCAAGAGCTCCCAAGCAGGACCCGGTTATTTATTAGTCGTAGTTCTCACGAGAACCGAGCT…
	KF687672_Nucifraga_columbiana_haplotype_U43 ATGCATGTAGGATAACTCACATAACAAGTAATGCAAGACCTAACCAAACTCAAATATCATCGCCCATAACAGCCCATACGGACAGATTCCCCTCTAGGCACATTCCCATTTCAGGTACAATAAACCCAAGTGATCCTACCCGATGACACAAGACAAGCGTCACCCAAGATCGAGGATGTTTTACCTTACATACAAACCCACTCTGGTAAACGAGGAATATTCTAATACACCAATGAATTCTCAATCCCATACGTTTCAGTCCATCTCCTAGGCAAAATCCTAGTCCTATAGCCTTCAAGAGCTCCCAAGCAGGACCCGGTTATTTATTAGTCGTAGTTCTCACGAGAACCGAGCT…
	KF687671_Nucifraga_columbiana_haplotype_U42 ATGCATGTAGGATAACTCACATAACAAGTAATGCAAGACCTAACCAAACTCAAATATCATCGCCCATAACAGCCCATACGGACAGATCCCCCTCTAGGCACATTCCCATTTCAGGTACAATAAACCCAAGTGATCCTACCCGATGACACAAGACAAGCGTCACCCAAGATCGAGGATGTTTTACCTTACATACAAACCCACTCTGGTAAACGAGGAATATTCTAATACACCAATGAATTCTCAATCCCATACGTTTCAGTCCATCTCCTAGGCAAAATCCTAGTCCTATAGCCTTCAAGAGCTCCCAAGCAGGACCCGGTTATCTATTAGTCGTAGTTCTCACGAGAACCGAGCT…
	KF687670_Nucifraga_columbiana_haplotype_U41 ATGCATGTAGGATAACTCACATAACAAGTAATGCAAGACCTAACCAAACTCAAATATCATCGCCCATAACAGCCCATACGGACAGATTCCCCTCTAGGCACATTCCCATTTCAGGTGCAATAAACCCAAGTGATCCTACCCGATGACACAAGACAAGCGTCACCCAAGATCGAGGATGTTTTACCTTACATACAAACCCACTCTGGTAAACGAGGAATATTCTAATACACCAATGAATTCTCAATCCCATACGTTTCAGTCCATCTCCTAGGCAAAATCCTAGTCCTATAGCCTTCAAGAGCTCCCAAGCAGGACCCGGTTATCTATTAGTCGTAGTTCTCACGAGAACCGAGCT…
	KF687669_Nucifraga_columbiana_haplotype_U40 ATGCATGTAGGATAACTCACATAACAAGTAATGCAAGACCTAACCAAACTCAAATATCATCGCCCATAACAGCCCATACGGACAGATCCCCCTCTAGGCACATTCCCATTTCAGGTACAATAAACCCAAGTGATCCTACCCGATGACACAAGACAAGCGTCACCCAAGATCGAGGATGTTTTACCTTACATACAAACCCACTCTGGTAAACGAGGAATATTCTAATACACCAATGAATTCTCAATCCCATACGTTTCAGTCCATCTCCTAGGCAAAATCCTAGTCCTATAGCCTTCAAGAGCTCCCAAGCAGGACCCGGTTATCTATTAGTCGTAGTTCTCACGAGAACCGAGCT…
	KF687668_Nucifraga_columbiana_haplotype_U39 --GCATGTAGGATAACTCACATAACAAGTAATGCAAGACCTAACCAAACTCAAATATCATCGCCCATAACAGCCCATACGGACAGATCCCCCTCTAGGCACATTCCCATTTCAGGTACAATAAACCCAAGTGATCCTACCCGATGACACAAGACAAGCGTCACCCAAGATCGAGGATGTTTTACCTTACATACAAACCCACTCTGGTAAACGAGGAATATTCTAATACACCAATGAATTCTCAATCCCATACGTTTCAGTCCATCTCCTAGGCAAAATCCTAGTCCTATAGCCTTCAAGAGCTCCCAAGCAGGACCCGGTTATCTATTAGTCGTAGTTCTCACGAGAACCGAGCT…
	KF687667_Nucifraga_columbiana_haplotype_U38 ATGCATGTAGGATAACTCACATAACAAGTAATGCAAGACCTAACCAAACTCAAATATCATCGCCCATAACAGCCCATACGGACAGATCCCCCTCTAGGCACATTCCCATTTCAGGTACAATAAACCCAAGTGATCCTACCCGATGACACAAGACAAGCGTCACCCAAGATCGAGGATGTTTTACCTTACATACAAACCCACTCTGGTAAACGAGGAATATTCTAATACACCAATGAATTCTCAATCCCATACGTTTCAGTCCATCTCCTAGGCAAAATCCTAGTCCTATAGCCTTCAAGAGCTCCCAAGCAGGACCCGGTTATCTATTAGTCGTAGTTCTCACGAGAACCGAGCT…
	KF687666_Nucifraga_columbiana_haplotype_U37 ATGCATGTAGGATAACTCACATAACAAGTAATGCAAGACCTAACCAAACTCAAATATTATCGCCCATAACAGTCCATACGGACAGATCCCCCTCTAGGCACATTCCCATTTCAGGCACAATAAACCCAAGTGATCCTACCCGATGACACAAGACAAGCGTCACCCAAGATCGAGGATGTTTTACCTTACATACAAACCCACTCTGGTAAACGAGGAATATTCTAATACACCAATGAATTCTCAATCCCATACGTTTCAGTCCATCTCCTAGGCAAAATCCTAGTCCTATAGCCTTCAAGAGCTCCCAAGCAGGACCCGGTTATTTATTAGTCGTAGTTCTCACGAGAACCGAGCT…
	KF687665_Nucifraga_columbiana_haplotype_U36 ATGCATGTAGGATAACTCACATAACAAGTAATGCAAGACCTAACCAAACTCAAATATCATCGCCCATAACAGCCCATACGGACAGATCCCCTTCTAGGCACATTCCCATTTCAGGTACAATAAACCCAAGTGATCCTACCCGATGACACAAGACAAGCGTCACCCAAGATCGAGGATGTTTTACCTTACATACAAACCCACTCTGGTAAACGAGGAATATTCTAATACACCAATGAATTCTCAATCCCATACGTTTCAGTCCATCTCCTAGGCAAAATCCTAGTCCTATAGCCTTCAAGAGCTCCCAAGCAGGACCCGGTTATCTATTAGTCGTAGTTCTCACGAGAACCGAGCT…
	KF687664_Nucifraga_columbiana_haplotype_U35 ATGCATGTAGGATAACTCACATAGCAAGTAATGCAAGACCTAACCAAACTCAAATATCATCGCCCATAACAGCCCATACGGACAGATTCCCCTCTAGGCACATTCCCATTTCAGGTACAATAAACCCAAGTGATCCTACCCGATGACACAAGACAAGCGTCACCCAAGATCGAGGATGTTTTACCTTACATACAAACCCACTCTGGTAAACGAGGAATATTCTAATACACCAATGAATTCTCAATCCCATACGTTTCAGTCCATCTCCTAGGCAAAATCCTAGTCCTATAGCCTTCAAGAGCTCCCAAGCAGGACCCGGTTATTTATTAGTCGTAGTTCTCACGAGAACCGAGCT…
	KF687663_Nucifraga_columbiana_haplotype_U34 ATGCATGTAGGATAACTCACATAACAAGTAATGCAAGACCTAACCAAACTCAAATATTATCGCCCATAACAGCCCATACGGACAGATCCCCCTCTAGGCACATTCCCATTTCAGGTACAATAAACCCAAGTGATCCTACCCGATGACACAAGACAAGCGTCACCCAAGATCGAGGATGTTTTACCTTACATACAAACCCACTCTGGTAAACGAGGAATATCCTAATACACCAATGAATTCTCAATCCCATACGTTTCAGTCCATCTCCTAGGCAAAATCCTAGTCCTATAGCCTTCAAGAGCTCCCAAGCAGGACCCGGTTATCTATTAGTCGTAGTTCTCACGAGAACCGAGCT…
	KF687662_Nucifraga_columbiana_haplotype_U33 --GCATGTAGGATATCTCACATAACACGTAATGCAAGACCTAACCAAACTCAAATATCATCGCCCATAACAGCCCATACGGACAGATCCCCCTCTAGGCACATTCCCATTTCAGGTACAATAAACCCAAGTGATCCTACCCGATGACACAAGACAAGCGTCACCCAAGATCGAGGATGTTTTACCTTACATACAAACCCACTCTGGTAAACGAGGAATATTCTAATACACCAATGAATTCTCAATCCCATACGTTTCAGTCCATCTCCTAGGCAAAATCCTAGTCCTATAGCCTTCAAGAGCTCCCAAGCAGGACCCGGTTATCTATTAGTCGTAGTTCTCACGAGAACCGAGCT…
	KF687661_Nucifraga_columbiana_haplotype_U32 --GCATGTAGGATAACTCACATAACAAGTAATGCAAGACCTAACCAAACTCAAATATTATCGCCCATAACAGTCCATACGGACAGATCCCCCTCTAGGCACATTCCTATTTCAGGTACAATAAACCCAAGTGATCCTACCCGATGACACAAGACAAGCGTCACCCAAGATCGAGGATGTTTTACCTTACATACAAACCCACTCTGGTAAACGAGGAATATTCTAATACACCAATGAATTCTCAATCCCATACGTTTCAGTCCATCTCCTAGGCAAAATCCTAGTCCTATAGCCTTCAAGAGCTCCCAAGCAGGACCCGGTTATCTATTAGTCGTAGTTCTCACGAGAACCGAGCT…
	KF687660_Nucifraga_columbiana_haplotype_U31 -TGCATGTAGGATAACTCACATAACAAGTAATGCAAGACCTAACCAAACTCAAATATCATCGCCCATAACAGCCCATACGGACAGATCCCCCTCTAGGCACATTCCCATTTCAGGCACAATAAACCCAAGTGATCCTACCCGATGACACAAGACAAGCGTCACCCAAGATCGAGGATGTTTTACCTTACATACAAACCCACTCTGGTAAACGAGGAATATTCTAATACACCAATGAATTCTCAATCCCATACGTTTCAGTCCATCTCCTAGGCAAAATCCTAGTCCTATAGCCTTCAAGAGCTCCCAAGCAGGACCCGGTTATTTATTAGTCGTAGTTCTCACGAGAACCGAGCT…
	KF687659_Nucifraga_columbiana_haplotype_U30 ATGCATGTAGGATAACTCACATAACAAGTAATGCAAGACCTAACCAAACTCAAATATCATCGCCCATAACAGCCCATACGGACAGATCCCCCTCTAGGCACATTCCCATTTCAGGTACAATAAACCCAAGTGATCCTACCCGATGACACAAGACAAGCGTCACCCAAGATCGAGGATGTTTTACCTTACATACAAACCCACTCTGGTAAACGAGGAATATTCTAATACACCAATGAATTCTCAATCCCATACGTTTCAGTCCATCTCCTAGGCAAAATCCTAGTCCTATAGCCTTCAAGAGCTCCCAAGCAGGACCCGGTTATCTATTAGTCGTAGTTCTCACGAGAACCGAGCT…
	KF687658_Nucifraga_columbiana_haplotype_U29 ATGCATGTAGGATAACTCACATAACAAGTAATGCAAGACCTAACCAAACTCAAATATCATCGCCCATAACAGCCCATACGGACAGATCCCCCTCTAGGCACATTCCCATTTCAGGTATAATAAACCCAAGTGATCCTACCCGATGACACAAGACAAGCGTCACCCAAGATCGAGGATGTTTTACCTTACATACAAACCCACTCTGGTAAACGAGGAATATTCTAATACACCAATGAATTCTCAATCCCATACGTTTCAGTCCATCTCCTAGGCAAAATCCTAGTCCTATAGCCTTCAAGAGCTCCCAAGCAGGACCCGGTTATCTATTAGTCGTAGTTCTCACGAGAACCGAGCT…
	KF687657_Nucifraga_columbiana_haplotype_U28 --GCATGTAGGATAACTCACATAACAAGTAATGCAAGACCTAACCAAACTCAAATATCATCGCCCATAACAGCCCATACGGACAGATCCCCCTCTAGGCACATTCCCATTTCAGGTACAATAAACCCGAGTGATCCTACCCGATGACACAAGACAAGCGTCACCCAAGATCGAGGATGTTTTACCTTACATACAAACCCACTCTGGTAAACGAGGAATATTCTAATACACCAATGAATTCTCAATCCCATACGTTTCAGTCCATCTCCTAGGCAAAATCCTAGTCCTATAGCCTTCAAGAGCTCCCAAGCAGGACCCGGTTATCTATTAGTCGTAGTTCTCACGAGAACCGAGCT…
	KF687656_Nucifraga_columbiana_haplotype_U27 ----------GATATCTCACATAACAAGTAATGCAAGACCTAACCAAACTCAAATATCATCGCCCATAACAGCCCATACGGACAGATCCCCCTCTAGGCACATTCCCATTTCAGGTACAATAAACCCGAGTGATCCTACCCGATGACACAAGACAAGCGTCACCCAAGATCGAGGATGTTTTACCTTACATACAAACCCACTCTGGTAAACGAGGAATATTCTAATACACCAATGAATTCTCAATCCCATACGTTTCAGTCCATCTCCTAGGCAAAATCCTA?TCCTATAGCCTTCAAGAGCTCCCAAGCAGGACCCGGTTATCTATTAGTCGTAGTTCTCACGAGAACCGAGCT…
	KF687655_Nucifraga_columbiana_haplotype_U26 --GCATGTAGGATAACTCACATAACAAGTAATGCAAGACCTAACCAAACTCAAATATTATCGCCCATAACAGTCCATACGGACAGATCCCCCTCTAGGCACATTCCCATTTCAAGCACAATAAACCCGAGTGATCCTACCCGATGACACAAGACAAGCGTCACCCAAGATCGAGGATGTTTTACCTTACATACAAACCCACTCTGGTAAACGAGGAATATTCTAATACACCAATGAATTCTCAATCCCATACGTTTCAGTCCATCTCCTAGGCAAAATCCTAGTCCTATAGCCTTCAAGAGCTCCCAAGCAGGACCCGGTTATTTATTAGTCGTAGTTCTCACGAGAACCGAGCT…
	KF687654_Nucifraga_columbiana_haplotype_U25 --GCATGTAGGATAACTCACATAACAAGTAATGCAAGACCTAACCAAACTCAAATATCATCGCCCATAACAGCCCATACGGACAGATCCCCCTCTAGGCACATTCCCATTTCAAGTACAATAAACCCGAGTGATCCTACCCGATGACACAAGACAAGCGTCACCCAAGATCGAGGATGTTTTACCTTACATACAAACCCACTCTGGTAAACGAGGAATATTCTAATACACCAATGAATTCTCAATCCCATACGTTTCAGTCCATCTCCTAGGCAAAATCCTAGTCCTATAGCCTTCAAGAGCTCCCAAGCAGGACCCGGTTATCTATTAGTCGTAGTTCTCACGAGAACCGAGCT…
	KF687653_Nucifraga_columbiana_haplotype_U24 --GCATGTAGGATAACTCACATAACAAGTAATGCAAGACCTAACCAAACTCAAATATCATCGCCCATAACAGCCCATACGGACAGATCCCCCTCTAGGCACATTCCCATTTCAAGTACAATAAACCCGAGTGATCCTACCCGATGACACAAGACAAGCGTCACCCAAGATCGAGGATGTTTTACCTTACATACAAACCCACTCTGGTAAACGAGGAA?ATTCTAATACACCAATGAATTCTCAATCCCATACGTTTCAGTCCATCTCCTAGGCAAAATCCTAGTCCTATAGCCTTCAAGAGCTCCCAAGCAGGACCCGGTTATCTATTAGTCGTAGTTCTCACGAGAACCGAGCT…
	KF687652_Nucifraga_columbiana_haplotype_U23 ATGCATGTAGGATAACTCACATAACAAGTAATGCAAGACCTAACCAAACTCAAATATTATCGCCCATAACAGCCCATACGGACAGATCCCCCTCTAGGCACATTCCCATTTCAGGTACAATAAACCCAAGTGATCCTACCCGATGACACAAGACAAGCGTCACCCAAGATCGAGGATGTTTTACCTTACATACAAACCCACTCTGGTAAACGAGGAATATTCTAATACACCAATGAATTCTCAATCCCATACGTTTCAGTCCATCTCCTAGGCAAAATCCTAGTCCTATAGCCTTCAAGAGCTCCCAAGCAGGACCCGGTTATCTATTAGTCGTAGTTCTCACGAGAACCGAGCT…
	KF687651_Nucifraga_columbiana_haplotype_U22 ATGCATGTAGGATAACTCACATAACAAGTAATGCAAGACCTAACCAAACTCAAATATCATCGCCCATAACAGCCCATACGGACAGATCCCCCTCTAGGCACATTCCCATTTCAGGTACAATAAACCCAAGTGATCCTACCCGATGACACAAGACAAGCGTCACCCAAGATCGAGGATGTTTTACCTTACATACAAACCCACTCTGGTAAACGAGGAATATTCTAATACACCAATGAATTCTCAATCCCATACGTTTCAGTCCATCTCCTAGGCAAAATCCTAGTCCTATAGCCTTCAAGAGCTCCCAAGCAGGACCCGGTTATCTATTAGTCGTAGTTCTCACGAGAACCGAGCT…
	KF687650_Nucifraga_columbiana_haplotype_U21 ATGCATGTAGGATAACTCACATAACAAGTAATGCAAGACCTAACCAAACTCAAATATCATCGCCCATAACAGCCCATACGGACAGATCCCCCTCTAGGCACATTCCCATTTCAGGTACAATAAACCCAAGTGATCCTACCCGATGACACAAGACAAGCGTCACCCAAGATCGAGGATGTTTTACCTTACATACAAACCCACTCTGGTAAACGAGGAATATTCTAATACACCAATGAATTCTCAATCCCATACGTTTCAGTCCATCTCCTAGGCAAAATCCTAGTCCTATAGCCTTCAAGAGCTCCCAAGCAGGACCCGGTTATCTATTAGTCGTAGTTCTCACGAGAACCGAGCT…
	KF687649_Nucifraga_columbiana_haplotype_U20 ATGCATGTAGGATAACTCACATAACAAGTAATGCAAGACCTAACCAAACTCAAATATTATCGCCCATAACAGTCCATACGGACAGATCCCCCTCTAGGCACATTCCCATTTCAGGCACAATAAACCCAAGTGATCCTACCCGATGACACAAGACAAGCGTCACCCAAGATCGAGGATGTTTTACCTTACATACAAACCCACTCTGGTAAACGAGGAATATTCTAATACACCAATGAATTCTCAATCCCATACGTTTCAGTCCATCTCCTAGGCAAAATCCTAGTCCTATAGCCTTCAAGAGCTCCCAAGCAGGACCCGGTTATTTATTAGTCGTAGTTCTCACGAGAACCGAGCT…
	KF687648_Nucifraga_columbiana_haplotype_U19 ----ATGTAGGATAACTCACATAACAAGTAATGCAAGACCTAACCAAACTCAAATATCATCGCCCATAACAGCCCATACGGACAGATCCCCCTCTAGGCACATTCCCATTTCAGGTACAATAAACCCAAGTGATCCTACCCGATGACACAAGACAAGCGTCACCCAAGATCGAGGATGTTTTACCTTACATACAAACCCACTCTGGTATACGAGGAATATTCTAATACACCAATGAATTCTCAATCCCATACGTTTCAGTCCATCCCCTAGGCAAAATCCTAGTCCTATAGCCTTCAAGAGCTCCCAAGCAGGACCCGGTTATCTATTAGTCGTAGTTCTCACGAGAACCGAGCT…
	KF687647_Nucifraga_columbiana_haplotype_U18 ATGCATGTAGGATAACTCACATAACAAGTAATGCAAGACCTAACCAAACTCAAATATTATCGCCCATAACAGTCCATACGGACAGATCCCCCTCTAGGCACATTCCCATTTCAGGTACAATAAACCCAAGTGATCCTACCCGATGACACAAGACAAGCGTCACCCAAGATCGAGGATGTTTTACCTTACATACAAACCCACTCTGGTAAACGAGGAATATTCTAATACACCAATGAATTCTCAATCCCATACGTTTCAGTCCATCTCCTAGGCAAAATCCTAGTCCTATAGCCTTCAAGAGCTCCCAAGCAGGACCCGGTTATCTATTAGTCGTAGTTCTCACGAGAACCGAGCT…
	KF687646_Nucifraga_columbiana_haplotype_U17 -----TGTAGGATAACTCACATAACAAGTAATGCAAGACCTAACCAAACTCAAATATTATCGCCCATAACAGCCCATACGGACAGATCCCCCTCTAGGCACATTCCCATTTCAGGTACAATAAACCCAAGTGATCCTACCCGATGACACAAGACAAGCGTCACCCAAGATCGAGGATGTTTTACCTTACATACAAACCCACTCTGGTAAACGAGGAATATTCTAATACACCAATGAATTCTCAATCCCATACGTTTCAGTCCATCTCCTAGGCAAAATCCTAGTCCTATAGCCTTCAAGAGCTCCCAAGCAGGACCCGGTTATCTATTAGTCGTAGTTCTCACGAGAACCGAGCT…
	KF687645_Nucifraga_columbiana_haplotype_U16 ATGCATGTAGGATAACTCACATAACAAGTAATGCAAGACCTAACCAAACTCAAATATCATCGCCCATAACAGCCCATACGGACAGATCCCCCTCTAGGCACATTCCCATTTCAGGTACAATAAACCCAAGTGATCCTACCCGATGACACAAGACAAGCGTCACCCAAGATCGAGGATGTTTTACCTTACATACAAACCCACTCTGGTAAACGAGGAATATTCTAATACACCAATGAATTCTCAATCCCATACGTTTCAGTCCATCTCCTAGGCAAAATCCTAGTCCTATAGCCTTCAAGAGCTCCCAAGCAGGACCCGGTTATCTATTAGTCGTAGTTCTCACGAGAACCGAGCT…
	KF687644_Nucifraga_columbiana_haplotype_U15 ATGCATGTAGGATAACTCACATAACAAGTAATGCAAGACCTAACCAAACTCAAATATCATCGCCCATAACAGCCCATACGGACAGATCCCCCTCTAGGCACATTCCCATTTCAGGTACAATAAACCCAAGTGATCCTACCCGATGACACAAGACAAGCGTCACCCAAGATCGAGGATGTTTTACCTTACATACAAACCCACTCTGGTAAACGAGGAATATTCTAATACACCAATGAATTCTCAATCCCATACGTTTCAGTCCATCTCCTAGGCAAAATCCTAGTCCTATAGCCTTCAAGAGCTCCCAAGCAGGACCCGGTTATCTATTAGTCGTAGTTCTCACGAGAACCGAGCT…
	KF687643_Nucifraga_columbiana_haplotype_U14 --GCATGTAGGATAACTCACATAACACGTAATGCAAGACCTAACCAAACTCAAATATCATCGCCCATAACAGTCCATACGGACAGATCCCCCTCTAGGCACATTCCCATTTCAGGTACAATAAACCCAAGTGATCCTACCCGATGACACAAGACAAGCGTCACCCAAGATCGAGGATGTTTTACCTTACATACAAACCCACTCTGGTAAACGAGGAATATTCTAATACACCAATGAATTCTCAATCCCATACGTTTCAGTCCATCTCCTAGGCAAAATCCTAGTCCTATAGCCTTCAAGAGCTCCCAAGCAGGACCCGGTTATCTATTAGTCGTAGTTCTCACGAGAACCGAGCT…
	KF687642_Nucifraga_columbiana_haplotype_U13 ATGCATGTAGGATAACTCACATAACAAGTAATGCAAGACCTAACCAAACTCAAATATTATCGCCCATAACAGCCCATACGGACAGATCCCCCTCTAGGCACATTCCCATTTCAGGTACAATAAACCCAAGTGATCCTACCCGATGACACAAGACAAGCGTCACCCAAGATCGAGGATGTTTTACCTTACATACAAACCCACTCTGGTAAACGAGGAATATTCTAATACACCAATGAATTCTCAATCCCATACGTTTCAGTCCATCTCCTAGGCAAAATCCTAGTCCTATAGCCTTCAAGAGCTCCCAAGCAGGACCCGGTTATCTATTAGTCGTAGTTCTCACGAGAACCGAGCT…
	KF687641_Nucifraga_columbiana_haplotype_U12 ------------------------------------GACCTAACCAAACTCAAATATTATCGCCCATAACAGCCCATACGGACAGATCCCCTTCTAGGCACATTCCCATTTCACGTACAATAAACCCAAGTGATCCTACCCGATGACACAAGACAAGCGTCACCCAAGATCGAGGATGTTTTACCTTACATACAAACCCACTCTGGTAAACGAGGAATATTCTAATACACCAATGAATTCTCAATCCCATACGTTTCATTCCATCTCCTAGGCAAAATCCTAGTCCTATAGCCTTCAAGAGCTCCCAAGCAGGACCCGGTTATCTATTAGTCGTAGTTCTCACGAGAACCGAGCT…
	KF687640_Nucifraga_columbiana_haplotype_U11 ATGCATGTAGGATAACTCACATAACAAGTAATGCAAGACCTAACCAAACTCAAATATCATCGCCCATAACAGCCCATACGGACAGATCCCCCTCTAGGCACATTCCCATTTCAGGTACAATAAACCCAAGTGATCCTACCCGATGACACAAGACAAGCGTCACCCAAGATCGAGGATGTTTTACCTTACATACAAACCCACTCTGGTAAACGAGGAATATTCTAATACACCAATGAATTCTCAATCCCATACGTTTCAGTCCATCTCCTAGGCAAAATCCTAGTCCTATAGCCTTCAAGAGCTCCCAAGCAGGACCCGGTTATCTATTAGTCGTAGTTCTCACGAGAACCGAGCT…
	KF687639_Nucifraga_columbiana_haplotype_U10 --GCATGTAGGATAACTCACATAACAAGTAATGCAAGACCTAACCAAACTCAAATATCATCGCCCATAACAGCCCATACGGACAGATCCCCCTCTAGGCACATTCCCATTTCAGGTGCAATAAACCCAAGTGATCCTACCCGATGACACAAGACAAGCGTCACCCAAGATCGAGGATGTTTTACCTTACATACAAACCCACTCTGGTAAACGAGGAATATTCTAATACACCAATGAATTCTCAATCCCATACGTTTCAGTCCATCTCCTAGGCAAAATCCTAGTCCTATAGCCTTCAAGAGCTCCCAAGCAGGACCCGGTTATCTATTAGTCGTAGTTCTCACGAGAACCGAGCT…
	KF687638_Nucifraga_columbiana_haplotype_U09 ------GTAGGATAACTCACATAACAAGTAATGCAAGACCTAACCAAACTCAAATATCATCGCCCATAACAGCCCATACGGACAGATCCCCCTCCAGGCACATTCCCATTTCAGGTACAATAAACCCAAGTGATCCTACCCGATGACACAAGACAAGCGTCACCCAAGATCGAGGATGTTTTACCTTACATACAAACCCACTCTGGTAAACGAGGAATATTCTAATACACCAATGAATTCTCAATCCCATACGTTTCAGTCCATCTCCTAGGCAAAATCCTAGTCCTATAGCCTTCAAGAGCTCCCAAGCAGGACCCGGTTATCTATTAGTCGTAGTTCTCACGAGAACCGAGCT…
	KF687637_Nucifraga_columbiana_haplotype_U08 --GCATGTAGGATAACTCACATAACAAGTAATGCAAGACCTAACCAAACTCAAATATCATCGCCCATAACAGCCCATACGGACAGATCCCCCTCTAGGCACATTCCCATTTCAGGTACAATAAACCCAAGTGATCCTACCCGATGACACAAGACGAGCGTCACCCAAGATCGAGGATGTTTTACCTTACATACAAACCCACTCTGGTAAACGAGGAATATTCTAATACACCAATGAATTCTCAATCCCATACGTTTCAGTCCATCTCCTAGGCAAAATCCTAGTCCTATAGCCTTCAAGAGCTCCCAAGCAGGACCCGGTTATCTATTAGTCGTAGTTCTCACGAGAACCGAGCT…
	KF687636_Nucifraga_columbiana_haplotype_U07 ATGCATGTAGGATAACTCACATAACAAGTAATGCAAGACCTAACCAAACTCAAATATCATCGCCCATAACAGCCCATACGGACAGATCCCCCTCTAGGCACATTCCCATTTCAGGTACAATAAACCCAAGTGATCCTACCCGATGACACAAGACAAGCGTCACCCAAGATCGAGGATGTTTTACCTTACATACAAACCCACTCTGATATACGAGGAATATTCTAATACACCAATGAATTCTCAATCCCATACGTTTCAGTCCATCTCCTAGGCAAAATCCTAGTCCTATAGCCTTCAAGAGCTCCCAAGCAGGACCCGGTTATCTATTAGTCGTAGTTCTCACGAGAACCGAGCT…
	KF687635_Nucifraga_columbiana_haplotype_U06 -TGCATGTAGGATAACTCACATAACAAGTAATGCAAGACCTAACCAAACTCAAATATCATCGCCCATAACAGCCCATACGGACAGATCCCCCTCTAGGCACATTCCCATTTCAGGTACAATAAACCCAAGTGATCCTACCCGATGACACAAGACAAGCGTCACCCAAGATCGAGGATGTTTTACCTTACATACAAACCCACTCTGGTAAACGAGGAATATTCTAATACACCAATGAATTCTCAATCCCATACGTTTCAGTCCATCTCCTAGGCAAAATCCTAGTCCTATAGCCTTCAAGAGCTCCCAAGCAGGACCCGGTTATCTATTAGTCGTAGTTCTCACGAGAACCGAGCT…
	KF687634_Nucifraga_columbiana_haplotype_U05 --GCATGTAGGATAACTCACATAACAAGTAATGCAAGACCTAACCAAACTCAAATATTATCGCCCATAACAGCCCATACGGACAGATCCCCCTCTAGGCACATTCCCATTTCAGGTACAATAAACCCAAGTGATCCTACCCGATGACACAAGACAAGCGTCACCCAAGATCGAGGATGTTTTACCTTACATACAAACCCACTCTGGTAAACGAGGAATATTCTAATACACCAATGAATTCTCAATCCCATACGTTTCAGTCCATCTCCTAGGCAAAATCCTAGTCCTATAGCCTTCAAGAGCTCCCAAGCCGGACCCGGTTATCTATTAGTCGTAGTTCTCACGAGAACCGAGCT…
	KF687633_Nucifraga_columbiana_haplotype_U04 ATGCATGTAGGATAACTCACATAACAAGTAATGCAAGACCTAACCAAACTCAAATATCATCGCCCATAACAGCCCATACGGACAGATCCCCCTCTAGGCACATTCCCATTTCAGGTACAATAAACCCAAGTGATCCTACCCGATGACACAAGACAAGCGTCACCCAAGATCGAGGATGTTTTACCTTACATACAAACCCACTCTGGTAAACGAGGAATATTCTAATACACCAATGAATTCTCAATCCCATACGTTTCAGTCCATCTCCTAGGCAAAATCCTAGTCCTATAGCCTTCAAGAGCTCCCAAGCAGGACCCGGTTATCTATTAGTCGTAGTTCTCACGAGAACCGAGCT…
	KF687632_Nucifraga_columbiana_haplotype_U03 ATGCATGTAGGATAACTCACATAACAAGTAATGCAAGACCTAACCAAACTCAAATATCATCGCCCATAACAGCCCATACGGACAGATCCCCCTCTAGGCACATTCCCATTTCAGGTACAATAAACCCAAGTGATCCTACCCGATGACACAAGACAAGCGTCACCCAAGATCGAGGATGTTTTACCTTACATACAAACCCACTCTGGTAAACGAGGAATATTCTAATACACCAATGAATTCTCAATCCCATACGTTTCAGTCCATCTCCTAGGCAAAATCCTAGTCCTATAGCCTTCAAGAGCTCCCAAGCAGGACCCGGTTATCTATTAGTCGTAGTTCTCACGAGAACCGAGCT…
	KF687631_Nucifraga_columbiana_haplotype_U02 ATGCATGTAGGATAACTCACATAACAGGTAATGCAAGACCTAACCAAACTCAAATATCATCGCCCATAACAGCCCATACGGACAGATCCCCCTCTAGGCACATTCCCATTTCAGGTACGATAAACCCAAGTGATCCTACCCGATGACACAAGACAAGCGTCACCCAAGATCGAGGATGTTTTACCTTACATACAAACCCACTCTGGTAAACGAGGAATATTCTAATACACCAATGAATTCTCAATCCCATACGTTTCAGTCCATCTCCTAGGCAAAATCCTAGTCCTATAGCCTTCAAGAGCTCCCAAGCAGGACCCGGTTATCTATTAGTCGTAGTTCTCACGAGAACCGAGCT…
	KF687630_Nucifraga_columbiana_haplotype_U01 --GCATGTAGGATAACTCACATAACAAGTAATGCAAGACCTAACCAAACTCAAATATCATCGCCCATAACAGCCCATACGGACAGATCCCCCTCTAGGCACATTCCCATTTCAGGTACAATAAACCCAAGTGATCCTACCCGATGACACAAGACAAGCGTCGCCCAAGATCGAGGATGTTTTACCTTACATACAAACCCACTCTGGTAAACGAGGAATATTCTAATACACCAATGAATTCTCAATCCCATACGTTTCAGTCCATCTCCTAGGCAAAATCCTAGTCCTATAGCCTTCAAGAGCTCCCAAGCAGGACCCGGTTATCTATTAGTCGTAGTTCTCACGAGAACCGAGCT…
	KF687629_Nucifraga_columbiana_haplotype_R --GCATGTAGGATAACTCACATAACAAGTAATGCAAGACCTAACCAAACTCAAATATCATCGCCCATAACAGCCCATACGGACAGATCCCCTTCTAGGCACATTCCCATTTCAGGTACAATAAACCCAAGTGATCCTACCCGATGACACAAGACAAGCGTCACCCAAGATCGAGGATGTTTTACCTTACATACAAACCCACTCTGGTAAACGAGGAATATTCTAATACACCAATGAATTCTCAATCCCATACGTTTCAGTCCATCTCCTAGGCAAAATCCTAGTCCTATAGCCTTCAAGAGCTCCCAAGCAGGACCCGGTTATCTATTAGTCGTAGTTCTCACGAGAACCGAGCTAC…
	KF687628_Nucifraga_columbiana_haplotype_Q ATGCATGTAGGATAACTCACATAACAAGTAATGCAAGACCTAACCAAACTCAAATATCATCGCCCATAACAGCCCATACGGACAGATCCCCCTCTAGGCACATTCCCATTTCAGGTACAATAAACCCAAGTGATCCTACCCGATGACACAAGACAAGCGTCACCCAAGATCGAGGATGTTTTACCTTACATACAAACCCACTCTGGTAAACGAGGAATATTCTAATACACCAATGAATTCTCAATCCCATACGTTTCAGTCCATCTCCTAGGCAAAATCCTAGTCCTATAGCCTTCAAGAGCTCCCAAGCAGGACCCGGTTATCTATTAGTCGTAGTTCTCACGAGAACCGAGCTAC…
	KF687627_Nucifraga_columbiana_haplotype_P ATGCATGTGGGATAACTCACATAACAAGTAATGCAAGACCTAACCAAACTCAAATATCATCGCCCATAACAGCCCATACGGACAGATCCCCCTCTAGGCACATTCCCATTTCAGGTACAATAAACCCAAGTGATCCTACCCGATGACACAAGACAAGCGTCACCCAAGATCGAGGATGTTTTACCTTACATACAAACCCACTCTGGTAAACGAGGAATATTCTAATACACCAATGAATTCTCAATCCCATACGTTTCAGTCCATCTCCTAGGCAAAATCCTAGTCCTATAGCCTTCAAGAGCTCCCAAGCAGGACCCGGTTATCTATTAGTCGTAGTTCTCACGAGAACCGAGCTAC…
	KF687626_Nucifraga_columbiana_haplotype_O ATGCATGTAGGATAACTCACATAACAAGTAATGCAAGACCTAACCAAACTCAAATATCATCGCCCATAACAGCCCATACGGACAGATCCCCCTCTAGGCACATTCCCATTTCAGGTACAATAAACCCAAGTGATCCTACCCGATGACACAAGACAAGCGTCACCCAAGATCGAGGATGTTTTACCTTACATACAAACCCACTCTGGTAAACGAGGAATATTCTAATACACCAATGAATTCTCAATCCCATACGTTTCAGTCCATCTCCTAGGCAAAATCCTAGTCCTATAGCCTTCAAGAGCTCCCAAGCAGGACCCGGTTATCTATTAATCGTAGTTCTCACGAGAACCGAGCTAC…
	KF687625_Nucifraga_columbiana_haplotype_N ATGCATGTAGGATATCTCACATAACAAGTAATGCAAGACCTAACCAAACTCAAATATCATCGCCCATAACAGCCCATACGGACAGATCCCCCTCTAGGCACATTCCCATTTCAGGTACAATAAACCCAAGTGATCCTACCCGATGACACAAGACAAGCGTCACCCAAGATCGAGGATGTTTTACCTTACATACAAACCCACTCTAGTAAACGAGGAATATTCTAATACACCAATGAATTCTCAATCCCATACGTTTCAGTCCACCTCCTAGGCAAAATCCTAGTCCTATAGCCTTCAAGAGCTCCCAAGCAGGACCCGGTTATCTATTAGTCGTAGTTCTCACGAGAACCGAGCTAC…
	KF687624_Nucifraga_columbiana_haplotype_M ATGCATGTAGGATAACTCACATAACAAGTAATGCAAGACCTAACCAAACTCAAATATCATCGCCCATAACAGCCCATACGGACAGATTCCCCTCTAGGCACATTCCCATTTCAGGTACAATAAACCCAAGTGATCCTACCCGATGACACAAGACAAGCGTCACCCAAGATCGAGGATGTTTTACCTTACATACAAACCCACTCTGGTAAACGAGGAATATTCTAATACACCAATGAATTCTCAATCCCATACGTTTCAGTCCATCTCCTAGGCAAAATCCTAGTCCTATAGCCTTCAAGAGCTCCCAAGCAGGACCCGGTTATCTATTAGTCGTAGTTCTCACGAGAACCGAGCTAC…
	KF687623_Nucifraga_columbiana_haplotype_L --GCATGTAGGATAACTCACATAACAGGTAATGCAAGACCTAACCAAACTCAAATATCATCGCCCATAACAGCCCATACGGACAGATCCCCCTCTAGGCACATTCCCATTTCAGGTACAATAAACCCAAGTGATCCTACCCGATGACACAAGACAAGCGTCACCCAAGATCGAGGATGTTTTACCTTACATACAAACCCACTCTGGTAAACGAGGAATATTCTAATACACCAATGAATTCTCAATCCCATACGTTTCAGTCCATCTCCTAGGCAAAATCCTAGTCCTATAGCCTTCAAGAGCTCCCAAGCAGGACCCGGTTATCTATTAGTCGTAGTTCTCACGAGAACCGAGCTAC…
	KF687622_Nucifraga_columbiana_haplotype_K ATGCATGTAGGATATCTCACATAACAAGTAATGCAAGACCTAACCAAACTCAAATATCATCGCCCATAACAGCCCATACGGACAGATCCCCCTCTAGGCACATTCCCATTTCAGGTACAATAAACCCAAGTGATCCTACCCGATGACACAAGACAAGCGTCACCCAAGATCGAGGATGTTTTACCTTACATACAAACCCACTCTGGTAAACGAGGAATATTCTAATACACCAATGAATTCTCAATCCCATACGTTTCAGTCCATCTCCTAGGCAAAATCCTAGTCCTATAGCCTTCAAGAGCTCCCAAGCAGGACCCGGTTATCTATTAGTCGTAGTTCTCACGAGAACCGAGCTAC…
	KF687621_Nucifraga_columbiana_haplotype_J ATGCATGTAGGATAACTCACATAACAAGTAATGCAAGACCTAACCAAACTCAAATATCATCGCCCATAACAGCCCATACGGACAGATCCCCCTCTAGGCACATTCCCATTTCAGGTACAATAAACCCAAGTGATCCTACCCGATGACACAAGACAAGCGTCACCCAAGATCGAGGATGTTTTACCTTACATACAAACCCACTCTGGTAAACGAGGAATATTCTAATACACCAATGAATTCTCAATCCCATACGTTTCAGTCCATCTCCTAGGCAAAATCCTAGTCCTATAGCCTTCAAGAGCTCCCAAGCAGGACCCGGTTATCTATTAGTCGTAGTTCTCACGAGAACCGAGCTAC…
	KF687620_Nucifraga_columbiana_haplotype_I ATGCATGTAGGATAACTCACATAACAAGTAATGCAAGACCTAACCAAACTCAAATATTATCGCCCATAACAGCCCATACGGACAGATCCCCCTCTAGGCACATTCCCATTTCAGGTACAATAAACCCAAGTGATCCTACCCGATGACACAAGACAAGCGTCACCCAAGATCGAGGATGTTTTACCTTACATACAAACCCACTCTGGTAAACGAGGAATATTCTAATACACCAATGAATTCTCAATCCCATACGTTTCAGTCCATCTCCTAGGCAAAATCCTAGTCCTATAGCCTTCAAGAGCTCCCAAGCAGGACCCGGTTATCTATTAGTCGTAGTTCTCACGAGAACCGAGCTAC…
	KF687619_Nucifraga_columbiana_haplotype_H --GCATGTAGGATAACTCACATAACAAGTAATGCAAGACCTAACCAAACTCAAATATTATCGCCCATAACAGCCCATACGGACAGATCCCCCTCTAGGCACATTCCCATTTCAGGTACAATAAACCCAAGTGATCCTACCCGATGACACAAGACAAGCGTCACCCAAGATCGAGGATGTTTTACCTTACATACAAACCCACTCTGGTAAACGAGGAATATTCTAATACACCAATGAATTCTCAATCCCATACGTTTCAGTCCATCTCCTAGGCAAAATCCTAGTCCTATAGCCTTCAAGAGCTCCCAAGCAGGACCCGGTTATCTATTAGTCGTAGTTCTCACGAGAACCGAGCTAC…
	KF687618_Nucifraga_columbiana_haplotype_G ATGCATGTAGGATAACTCACATAACAAGTAATGCAAGACCTAACCAAACTCAAATATTATCGCCCATAACAGCCCATACGGACAGATCCCCTTCTAGGCACATTCCCATTTCAGGTACAATAAACCCAAGTGATCCTACCCGATGACACAAGACAAGCGTCACCCAAGATCGAGGATGTTTTACCTTACATACAAACCCACTCTGGTAAACGAGGAATATTCTAATACACCAATGAATTCTCAATCCCATACGTTTCAGTCCATCTCCTAGGCAAAATCCTAGTCCTATAGCCTTCAAGAGCTCCCAAGCAGGACCCGGTTATCTATTAGTCGTAGTTCTCACGAGAACCGAGCTAC…
	KF687617_Nucifraga_columbiana_haplotype_F ATGCATGTAGGATAACTCACATAACAAGTAATGCAAGACCTAACCAAACTCAAATATTATCGCCCATAACAGCCCATACGGACAGATCCCCCTCTAGGCACATTCCCATTTCAGGTACAATAAACCCAAGTGATCCTACCCGATGACACAAGACAAGCGTCACCCAAGATCGAGGATGTTTTACCTTACATACAAACCCACTCTGGTAAACGAGGAATATTCTAATACACCAATGAATTCTCAATCCCATACGTTTCAGTCCATCTCCTAGGCAAAATCCTAGTCCTATAGCCTTCAAGAGCTCCCAAGCAGGACCCGGTTATCTATTAGTCGTAGTTCTCACGAGAACCGAGCTAC…
	KF687616_Nucifraga_columbiana_haplotype_E ATGCATGTAGGATAACTCACATAACAAGTAATGCAAGACCTAACCAAACTCAAATATCATCGCCCATAACAGTCCATACGGACAGATCCCCCTCTAGGCACATTCCCATTTCAGGTACAATAAACCCAAGTGATCCTACCCGATGACACAAGACAAGCGTCACCCAAGATCGAGGATGTTTTACCTTACATACAAACCCACTCTGGTAAACGAGGAATATTCTAATACACCAATGAATTCTCAATCCCATACGTTTCAGTCCATCTCCTAGGCAAAATCCTAGTCCTATAGCCTTCAAGAGCTCCCAAGCAGGACCCGGTTATCTATTAGTCGTAGTTCTCACGAGAACCGAGCTAC…
	KF687615_Nucifraga_columbiana_haplotype_D ATGCATGTAGGATAACTCACATAACAAGTAATGCAAGACCTAACCAAACTCAAATATCATCGCCCATAACAGCCCATACGGACAGATCCCCCTCTAGGCACATTCCCATTTCAGGTACAATAAACCCAAGTGATCCTACCCGATGACACAAGACAAGCGTCACCCAAGATCGAGGATGTTTTACCTTACATACAAACCCACTCTGGTAAACGAGGAATATTCTAATACACCAATGAATTCTCAATCCCATACGTTTCAGTCCATCTCCTAGGCAAAATCCTAGTCCTATAGCCTTCAAGAGCTCCCAAGCAGGACCCGGTTATCTATTAGTCGTAGTTCTCACGAGAACCGAGCTAC…
	KF687614_Nucifraga_columbiana_haplotype_C ATGCATGTAGGATAACTCACATAACAAGTAATGCAAGACCTAACCAAACTCAAATATTATCGCCCATAACAGCCCATACGGACAGATCCCCCTCTAGGCACATTCCCATTTCAGGTACAATAAACCCAAGTGATCCTACCCGATGACACAAGACAAGCGTCACCCAAGATCGAGGATGTTTTACCTTACATACAAACCCACTCTGGTAAACGAGGAATATTCTAATACACCAATGAATTCTCAATCCCATACGTTTCAGTCCATCTCCTAGGCAAAATCCTAGTCCTATAGCCTTCAAGAGCTCCCAAGCAGGACCCGGTTATCTATTAGTCGTAGTTCTCACGAGAACCGAGCTAC…
	KF687613_Nucifraga_columbiana_haplotype_B ATGCATGTAGGATAACTCACATAACAAGTAATGCAAGACCTAACCAAACTCAAATATCATCGCCCATAACAGCCCATACGGACAGATCCCCCTCTAGGCACATTCCCATTTCAGGTACAATAAACCCAAGTGATCCTACCCGATGACACAAGACAAGCGTCACCCAAGATCGAGGATGTTTTACCTTACATACAAACCCACTCTGGTAAACGAGGAATATTCTAATACACCAATGAATTCTCAATCCCATACGTTTCAGTCCATCTCCTAGGCAAAATCCTAGTCCTATAGCCTTCAAGAGCTCCCAAGCAGGACCCGGTTATCTATTAGTCGTAGTTCTCACGAGAACCGAGCTAC…
	KF687612_Nucifraga_columbiana_haplotype_A ATGCATGTAGGATAACTCACATAACAAGTAATGCAAGACCTAACCAAACTCAAATATCATCGCCCATAACAGCCCATACGGACAGATCCCCCTCTAGGCACATTCCCATTTCAGGTACAATAAACCCAAGTGATCCTACCCGATGACACAAGACAAGCGTCACCCAAGATCGAGGATGTTTTACCTTACATACAAACCCACTCTGGTAAACGAGGAATATTCTAATACACCAATGAATTCTCAATCCCATACGTTTCAGTCCATCTCCTAGGCAAAATCCTAGTCCTATAGCCTTCAAGAGCTCCCAAGCAGGACCCGGTTATCTATTAGTCGTAGTTCTCACGAGAACCGAGCTAC…
;
END;
