# Supplementary material for: A latitudinal phylogeographic diversity gradient in birds
Source: PLoS Biol. 2017 Apr 13;15(4):e2001073. doi: 10.1371/journal.pbio.2001073 (PMC5390966; doi:10.1371/journal.pbio.2001073)
Supplement: S1 Data — (ZIP) [file pbio.2001073.s015.zip › S1_Data/Ochthoeca-cinnamomeiventris.nex]

#NEXUS

begin data;
   dimensions ntax=56 nchar=1041;
   format datatype=dna gap=- missing=N interleave=no;
   matrix

Myiophobus.flavicans.JM970 ATGAACCCCCAGGCTAAACTCATTTTCTCCATAAGCCTCCTCCTAGGGACTACCATCACAATTTCGAGCAACCACTGAATTATAGCATGAACTGGACTTGAAATCAACACCTTAGCTATCCTCCCCTTAATTTCAAAATCTCACCATCCACGAGCCATTGAAGCCTCAACTAAATATTTCTTAGTCCAAGCTACCGCCTCTACATTGCTTCTCTTTTCCAGTATAACCAACGCATGATTCACCGGCCAATGAGACATTACCCAGCTTACTCATCCAGTATCATGCATACTATTAACAGCCGCAATCTCAATAAAACTAGGCTTAGTTCCATTCCATTTTTGATTCCCAGAAGTCCTTCAAGGGTCTTCTATAATAACAAGCTTATTACTCGCCACAGCCATAAAATTCCCCCCTACTATTCTCCTTTTCCTAACCTCCCCCTCACTCAATCCTACTATACTCTTCACAATAGCAATTGCCTCTGCAGCTTTAGGGGGTTGAATGGGGCTTAATCAAACCCAAATCCGCAAAATTATAGCTTTTTCATCTATCTCCCACCTAGGTTGAATAATTATTATCCTCATCCACAACCCCAAACTTACTCTAATTACTTTCTACCTATATTCCTTAACAACAGCAGCCATTTTCCTTACTATCAATTCTACTAATACCCTAAAACTATCTACCCTCATAACTGCATGATCCAAAATTCCTACATTAACTGCAACCCTTATGATTACTCTCTTATCCCTTGCAGGCCTTCCACCATTAACTGGGTTCCTTCCCAAATGGCTAATCATCCAAGAGCTAACCAAGCAGGAACTAACAGCTACAGCAACCATCATCGCCCTACTCTCTCTATTAGGACTTTTCTTTTATCTTCGCCTTGCCTACTGTGCAACAATCACCCTTCCCCCAAACTCTGCTAACCATATAAAACAATGACAAACCAACAAGTCTGTTAACACACTGACCTCAATCCTCACCGTCCTATCAATTATACTCATACCCTTATCACCTACAATTCTCGCTATTCCATAG
rufipectoralis.IAvH.BT4600 ATGAACCCCCAGGCTAAGCTCATTTTCTCTATAAGCCTTCTCTTAGGGACTACTATCACAATTTCAAGCAACCATTGAATGATAGCATGAACCGGACTTGAAATTAACACCCTAGCTATCCTTCCTTTAATTTCAAAATCTCACCATCCACGAGCCATTGAAGCTTCAACTAAATACTTCTTAGTCCAAGCTACTGCTTCTACATTACTTCTTTTCTCTAGTATAACCAACGCATGATTTACAGGTCAATGGGACATTACTCAACTTACTCATCCAGTATCATGCATACTACTAACAACTGCAATCTCAATAAAACTAGGCTTGGTCCCATTCCATTTCTGATTCCCAGAAGTCCTTCAAGGCTCTCCTCTAATAACAAGCTTATTACTTGCTACAGTCATAAAATTCCCTCCTACTATTCTCCTCCTCTTAACATCCCCCTCACTCAATCCTACCATATTATTCATGATAGCAATCGCATCTGCAGCTTTAGGGGGCTGAATAGGACTTAACCAAACTCAAATTCGTAAAATTATAGCTTTCTCATCTATCTCACACTTAGGTTGAATGACTGTTATCCTTGTCTACAATCCCAAACTTACGCTAGTTACTTTCTATCTCTATTCTTTAACAACAGCCGCCATTTTCTTTACTCTCCACTCTAATAATACTCTAAAGCTGTCCACCCTAATAACTGCATGATCTAAAATTCCTACACTAAATGCAACCCTTATAATCACTCTCCTATCTCTTGCAGGCCTCCCCCCATTAACTGGATTCCTCCCCAAATGACTAATCCTCCAAGAGTTAACTAAGCAAGAACTAACAACTACAGCAACCATCATCGCCCTACTCTCTCTACTAGGACTTTTCTTCTACCTTCGCCTTGCCTACTGTGCAACAATTACCCTCCCCCCAAACTCTGCTAATCATATAAAACAATGACAAACCAACAAATCTGTTAAAACATTAACTTCTATTTTCTCCGTTCTATCAATTATACTCATACCCTTATCACCTACAATTCTTACTATTCCATAG
fumicolor.IAvH.BT2246 ATGAACCCCCAGGCTAAATTCATTTTCTTCATAAGCCTTCTCTTAGGGACTACCATCACAACTTCAAGCAACCATTGAATGATAGCATGAACTGGGCTTGAAATTAACACCTTAGCTATTCTCCCTTTAATCTCAAAATCTCACCATCCACGAGCCATTGAAGCTTCAACTAAGTATTTCCTAGTTCAAGCTACTGCTTCCACATTACTTCTCTTCTCCAGCATAACTAACGCATGATTCACTGGCCAGTGAGACATTACTCAGCTTACCCATCCAGTGTCATGTATGCTACTAACAACTGCAATCTCAATAAAACTAGGTCTGGTTCCATTCCATTTCTGATTCCCAGAAGTCCTTCAAGGCTCTTCTCTAATAACAAGCTTGTTACTTGCTACAATTATAAAATTCCCTCCTACCATCCTCCTCTTCTTAACATCCCCCTCCCTCAATCCTACCATACTATTCATAATAGCAATTGCATCTGCAGCTTTAGGAGGCTGAATAGGACTTAACCAAACTCAAATTCGTAAGGTCATAGCTTTCTCATCTATCTCCCATCTAGGTTGAATAGCTGTTATCCTTATCTACAACCCCAAACTTACACTAATTACCTTTTATCTCTACTCCTTAACAACAGCCGCCATTTTCTTCACTCTTAACTCTAGTAATACCCTAAAATTATCCACCCTAATAACTGCATGATCTAAAATTCCTACACTAAATGCAACCCTTATAATTACCCTCCTATCTCTTGCAGGCCTCCCCCCATTAACTGGGTTCCTCCCCAAATGACTAATCCTCCAAGAGTTAACCAAGCAAGAACTAACAGCTACAGCAACCATCATCGCCTTACTCTCTCTATTAGGGCTTTTCTTTTACCTTCGCCTTGCTTACTGTGCAACAATTACCCTTCCCCCAAACTCCGCTAATCACATAAAACAATGGCAAACCAACAAATCTGTTAAAACACTAACTTCTATCTTTACCATCCTATCAATCATACTCATACCCTTATCGCCTACAATTCTCACTATTCCATAG
1882_PascoPE NNNNNNNNNNNGGCTAAACTCATTTTTTCTATAAGCCTCCTCTTAGGGACTATTATCACAATTTCAAGCAACCATTGAATTATAGCATGAACCGGACTTGAAATTAACACCTTAGCTATTCTCCCATTAATTTCCAAATCTCATCATCCACGAGCTATTGAGGCCTCAACTAAATACTTCTTAACCCAAGCTATCGCCTCTACATTACTTCTCTTCTCCAGTATAACCAACGCATGATTCACTGGCCAATGAGACATTACTCAGCTTACCCATCCAATATCATGTATCCTATTAACAACTGCAGTTTCAATAAAACTAGGCTTAGTCCCATTCCATTTCTGATTCCCAGAAGTCCTTCAAGGCTCTTCTCTAATAACAAGCTTACTGCTTGCCACAGTCATAAAATTCCCCCCTACCATTCTCCTCTTCCTAACCTCCCCCTCACTCAATCCCGCCGTACTGTTTATAATGGCAGTTGCCTCCGCAGCCTTAGGAGGCTGAATAGGACTTAACCAAACTCAAATTCGCAAAATTATGGCTTTCTCATCCATTTCTCATCTAGGTTGAATAGCCATTATCCTTACCTACAACCCAAAACTCACACTAATTACTTTCTACCTCTATTCTTTAACAACAGCCGCCATTTTCTTTACCCTCAACTCTACTAACACCCTAAAACTATCCACTCTAATAACTGCGTGATCCAAAATCCCTGCGCTAAACGCAACTCTCATGGTCACTCTCCTATCTCTTGCAGGTCTTCCCCCATTAACTGGATTCCTCCCTAAGTGACTAGTCATTCAAGAATTAACCAAGCAAGAATTAACAACCACAGCAACCATTATTGCCCTACTCTCTCTATTAGGACTTTTCTTTTACCTTCGTCTTGCTTACTGTGCAACAATTACCCTTCCCCCAAACTCTACTAATCACATAAAACAATGGCAAACCAACAAGTCTGTTAAAACACTAACTTCTATCCTTACCGTTCTATCAATTATACTAATACCCCTATCACCTACAATTCTCACTATTACATAG
237_CajamarcaPE NNNNNCCCCCAGGCTAAACTCGTTTTTTCTATGAGCCTCCTCTTAGGGACTACCATCACAATTTCAAGTAACCATTGAATTATAGCATGAACTGGACTTGAAATTAACACCTTAGCTATTCTTCCATTAATTTCAAAATCTCACCATCCACGAGCTATTGAGGCCTCAACTAAATACTTCTTAGTCCAAGCTACCGCCTCTACATTACTTCTCTTCTCCAGTATAACCAACGCATGATTCACTGGCCAATGAGACATTACTCAGCTTACTCACCCAATATCATGCATATTATTAACAACTGCAATCTCAATAAAACTAGGCTTAGTTCCATTCCATTTCTGATTCCCAGAAGTCCTTCAAGGCTCTTCTCTAATAACAAGCTTACTGCTTACCACAGTCATAAAATTCCCCTCTACTATTCTCCTCTTCCTAACCTCCCCCTCACTCAATCCCACTGTTCTGTTTATAATGGCAATTGCCTCCGCAGCCTTAGGAGGCTGAATAGGACTTAACCAGACTCAAATTCGCAAGATTATGGCTTTCTCATCCATCTCCCATCTAGGTTGAATAGCTATTATCCTCATCTACAACCCCAAACTTACACTAATCACTTTCTACCTCTATTCTTTAACAACAGCCGCCATCTTCTTTACCCTCAACTCTACTAACACCCTGAAACTATCTACTCTAATAACTGCGTGATCTAAAATCCCTGCGCTAAATGCAACTCTTATAGTTACTCTCCTATCTCTTGCAGGTCTCCCCCCATTAACTGGATTCCTCCCTAAGTGACTAGTCATTCAAGAATTAACCAAACAAGAATTAACAACCACAGCAACCATCATTGCCCTACTCTCTTTATTAGGACTTTTCTTCTACCTTCGCCTTGCTTACTGTGCAACAATTACCCTTCCCCCAAACTCTACTAATCACATAAAACAATGGCAAACCAACAAATCTGTTAAAACACTAACCTCTATCCTTACCGTTCTCTCAATTATACTAATACCCCTATCGCCTACAATTCTCACTATTACATAG
32499_CajamarcaPE NNNNNCCCCCAGGCTAAACTCGTTTTTTCTATGAGCCTCCTCTTAGGGACTACCATCACAATTTCAAGTAACCATTGAATTATAGCATGAACTGGACTTGAAATTAACACCTTAGCTATTCTTCCATTAATTTCAAAATCTCACCATCCACGAGCTATTGAGGCCTCAACTAAATACTTCTTAGTCCAAGCTACCGCCTCTACATTACTTCTCTTCTCCAGTATAACCAACGCATGATTCACTGGCCAATGAGACATTACTCAACTTACTCACCCAATATCATGCATATTATTAACAACTGCAATCTCAATAAAACTAGGCTTAGTTCCATTCCATTTCTGATTCCCAGAAGTCCTTCAAGGCTCTTCTCTAATAACAAGCTTACTGCTTACCACAGTCATAAAATTCCCCTCTACTATTCTCCTCTTCCTAACCTCCCCCTCACTCAATCCCACTGTTCTGTTTATAATGGCAATTGCCTCCGCAGCCTTAGGAGGCTGAATAGGACTTAACCAGACTCAAATTCGCAAGATTATGGCTTTCTCATCCATCTCCCATCTAGGTTGAATAGCTATTATCCTCATCTACAACCCCAAACTTACACTAATCACTTTCTACCTCTATTCTTTAACAACAGCCGCCATCTTCTTTACCCTCAACTCTACTAACACCCTGAAACTATCTACTCTAATAACTGCGTGATCTAAAATCCCTGCGCTAAATGCAACTCTTATAGTTACTCTCCTATCTCTTGCAGGTCTCCCCCCATTAACTGGATTCCTCCCTAAGTGACTAGTCATTCAAGAATTAACCAAACAAGAATTAACAACCACAGCAACCATCATTGCCCTACTCTCTTTATTAGGACTTTTCTTCTACCTTCGCCTTGCTTACTGTGCAACAATTACCCTTCCCCCAAACTCTACTAATCACATAAAACAATGGCAAACCAACAAATCTGTTAAAACACTAACCTCTATCCTTACCGTTCTCTCAATTATACTAATACCCCTATCGCCTACAATTCTCACTATTACATAG
33969_CajamarcaPE NTAAACCCCCAGGCTAAACTCGTTTTTTCTATGAGCCTCCTCTTAGGGACTACCATCACAATTTCAAGTAACCATTGAATTATAGCATGAACTGGACTTGAAATTAACACCTTAGCTATTCTTCCATTAATTTCAAAATCTCACCATCCACGAGCTATTGAGGCCTCAACTAAATACTTCTTAGTCCAAGCTACCGCCTCTACATTACTTCTCTTCTCCAGTATAACCAACGCATGATTCACTGGCCAATGAGACATTACTCAGCTTACTCACCCAATATCATGCATATTATTAACAACTGCAATCTCAATAAAACTAGGCTTAGTTCCATTCCATTTCTGATTCCCAGAAGTCCTTCAAGGCTCTTCTCTAATAACAAGCTTACTGCTTACCACAGTCATAAAATTCCCCTCTACTATTCTCCTCTTCCTAACCTCCCCCTCACTCAATCCCACTGTTCTGTTTATAATGGCAATTGCCTCCGCAGCCCTAGGAGGCTGAATAGGACTTAACCAGACTCAAATTCGCAAGATTATGGCTTTCTCATCCATCTCCCATCTAGGTTGAATAGCTATTATCCTCATCTACAACCCCAAACTTACACTAATCACTTTCTACCTCTATTCTTTAACAACAGCCGCCATCTTCTTTACCCTCAACTCTACTAACACCCTGAAACTATCTACTCTAATAACTGCGTGATCTAAAATCCCTGCGCTAAATGCAACTCTTATAGTTACTCTCCTATCTCTTGCAGGTCTCCCCCCATTAACTGGATTCCTCCCTAAGTGACTAGTCATTCAAGAATTAACCAAACAAGAATTAACAACCACAGCAACCATCATTGCCCTACTCTCTTTATTAGGACTTTTCTTCTACCTTCGCCTTGCTTACTGTGCAACAATTACCCTTCCCCCAAACTCTACTAATCACATAAAACAATGGCAAACCAACAAATCTGTTAAAACACTAACCTCTATCCTTACCGTTCTCTCAATTATACTAATACCCCTATCGCCTACAATTCTCACTATTACATAG
3507_HuanucoPE NNNNNNNNNCAGGCTAAACTCATTTTTTCTATAAGCCTCCTCTTAGGGACTATTATCACAATTTCAAGCAACCATTGAATTATAGCATGAACCGGACTTGAAATTAACACCTTAGCTATTCTCCCATTAATTTCCAAATCTCATCATCCACGAGCTATTGAGGCCTCAACTAAATACTTCTTAACCCAAGCTATCGCCTCTACATTACTTCTCTTCTCCAGTATAACCAACGCATGATTCACTGGCCAATGAGACATTACTCAGCTTACCCATCCAATATCATGTATCCTATTAACAACTGCAGTTTCAATAAAACTAGGCTTAGTCCCATTCCATTTCTGATTCCCAGAAGTCCTTCAAGGCTCTTCTCTAATAACAAGCTTACTGCTTGCCACAGTCATAAAATTCCCCCCTACCATTCTCCTCTTCCTAACCTCCCCCTCACTCAATCCCGCCGTACTGTTTATAATGGCAGTTGCCTCCGCAGCCTTAGGAGGCTGAATAGGACTTAACCAAACTCAAATTCGCAAAATTATGGCTTTCTCATCCATTTCTCATCTAGGTTGAATAGCCATTATCCTTACCTACAACCCAAAACTCACACTAATTACTTTCTACCTCTATTCTTTAACAACAGCCGCCATTTTCTTTACCCTCAACTCTACTAACACCCTAAAACTATCCACTCTAATAACTGCGTGATCCAAAATCCCTGCGCTAAACGCAACTCTCATGGTCACTCTCCTATCTCTTGCAGGTCTTCCCCCATTAACTGGATTCCTCCCTAAGTGACTAGTCATTCAAGAATTAACCAAGCAAGAATTAACAACCACAGCAACCATTATTGCCCTACTCTCTCTATTAGGACTTTTCTTTTACCTTCGTCTTGCTTACTGTGCAACAATTACCCTTCCCCCAAACTCTACTAATCACATAAAACAATGGCAAACCAACAAGTCTGTTAAAACACTAACTTCTATCCTTACCGTTCTATCAATTATACTAATACCCCTATCACCTACAATTCTCACTATTACATAG
44211_SnMartinPE NNNNNNNNNNNGGCTAAACTCATTTTTTCTATAAGCCTCCTCTTAGGGACTATTATCACAATTTCAAGTAACCATTGAATTATAGCATGAACTGGACTTGAAATTAACACCTTAGCTATTCTCCCATTAATTTCCAAATCTCATCATCCACGAGCTATTGAGGCCTCAACTAAATACTTCTTAACCCAAGCTATCGCCTCTACATTACTTCTCTTCTCCAGTATAACCAACGCATGATTCACTGGCCAATGAGACATTACTCAGCTTACCCATCCAATATCATGTATCCTATTAACAACTGCAGTTTCAATAAAACTAGGCTTAGTCCCATTCCATTTCTGATTCCCAGAAGTCCTTCAAGGCTCTTCTCTAATAACAAGCTTACTGCTTGCCACAGTCATAAAATTCCCCCCTACCATTCTCCTCTTCCTAACCTCCCCCTCACTCAATCCCGCCGTACTGTTTATAATGGCAGTTGCCTCCGCAGCCTTAGGAGGCTGAATAGGACTTAACCAAACTCAAATTCGCAAAATTATGGCTTTCTCATCCATTTCTCATCTAGGTTGAATAGCCATTATCCTTACCTACAACCCAAAACTCACACTAATTACTTTCTACCTCTATTCTTTAACAACAGCCGCCATTTTCTTTACCCTCAACTCTACTAACACCCTAAAACTATCCACTCTAATAACTGCGTGATCCAAAATCCCTGCGCTAAACGCAACTCTCATGGTCACTCTCCTATCTCTTGCAGGTCTTCCCCCATTAACTGGATTCCTCCCTAAGTGACTAGTCATTCAAGAATTAACCAAGCAAGAATTAACAACCACAGCAACCATTATTGCCCTACTCTCTCTATTAGGACTTTTCTTTTACCTTCGTCTTGCTTACTGTGCAACAATTACCCTTCCCCCAAACTCTACTAATCACATAAAACAATGGCAAACCAACAAGTCTGTTAAAACACTAACTTCTATCCTTACCGTTCTATCAATTATACTAATACCCCTATCACCTACAATTCTCACTATTACATAG
44270_SnMartinPE NNNNNNNNNNAGGCTAAACTCATTTTTTCTATAAGCCTCCTCTTAGGGACTATTATCACAATTTCAAGTAACCATTGAATTATAGCATGAACTGGACTTGAAATTAACACCTTAGCTATTCTCCCATTAATTTCCAAATCTCATCATCCACGAGCTATTGAGGCCTCAACTAAATACTTCTTAACCCAAGCTATCGCCTCTACATTACTTCTCTTCTCCAGTATAACCAACGCATGATTCACTGGCCAATGAGACATTACTCAGCTTACCCATCCAATATCATGTATCCTATTAACAACTGCAGTTTCAATAAAACTAGGCTTAGTCCCATTCCATTTCTGATTCCCAGAAGTCCTTCAAGGCTCTTCTCTAATAACAAGCTTACTGCTTGCCACAGTCATAAAATTCCCCCCTACCATTCTCCTCTTCCTAACCTCCCCCTCACTCAATCCCGCCGTACTGTTTATAATGGCAGTTGCCTCCGCAGCCTTAGGAGGCTGAATAGGACTTAACCAAACTCAAATTCGCAAAATTATGGCTTTCTCATCCATTTCTCATCTAGGTTGAATAGCCATTATCCTTACCTACAACCCAAAACTCACACTAATTACTTTCTACCTCTATTCTTTAACAACAGCCGCCATTTTCTTTACCCTCAACTCTACTAACACCCTAAAACTATCCACTCTAATAACTGCGTGATCCAAAATCCCTGCGCTAAACGCAACTCTCATGGTCACTCTCCTATCTCTTGCAGGTCTTCCCCCATTAACTGGATTCCTCCCTAAGTGACTAGTCATTCAAGAATTAACCAAGCAAGAATTAACAACCACAGCAACCATTATTGCCCTACTCTCTCTATTAGGACTTTTCTTTTACCTTCGTCTTGCTTACTGTGCAACAATTACCCTTCCCCCAAACTCTACTAATCACATAAAACAATGGCAAACCAACAAGTCTGTTAAAACACTAACTTCTATCCTTACCGTTCTATCAATTATACTAATACCCCTATCACCTACAATTCTCACTATTANNNNN
44340_SnMartinPE NNNNNCCCCCAGGCTAAACTCATTTTTTCTATAAGCCTCCTCTTAGGGACTATTATCACAATTTCAAGTAACCATTGAATTATAGCATGAACTGGACTTGAAATTAACACCTTAGCTATTCTCCCATTAATTTCCAAATCTCATCATCCACGAGCTATTGAGGCCTCAACTAAATACTTCTTAACCCAAGCTATCGCCTCTACATTACTTCTCTTCTCCAGTATAACCAACGCATGATTCACTGGCCAATGAGACATTACTCAGCTTACCCATCCAATATCATGTATCCTATTAACAACTGCAGTTTCAATAAAACTAGGCTTAGTCCCATTCCATTTCTGATTCCCAGAAGTCCTTCAAGGCTCTTCTCTAATAACAAGCTTACTGCTTGCCACAGTCATAAAATTCCCCCCTACCATTCTCCTCTTCCTAACCTCCCCCTCACTCAATCCCGCCGTACTGTTTATAATGGCAGTTGCCTCCGCAGCCTTAGGAGGCTGAATAGGACTTAACCAAACTCAAATTCGCAAAATTATGGCTTTCTCATCCATTTCTCATCTAGGTTGAATAGCCATTATCCTTACCTACAACCCAAAACTCACACTAATTACTTTCTACCTCTATTCTTTAACAACAGCCGCCATTTTCTTTACCCTCAACTCTACTAACACCCTAAAACTATCCACTCTAATAACTGCGTGATCCAAAATCCCTGCGCTAAACGCAACTCTCATGGTCACTCTCCTATCTCTTGCAGGTCTTCCCCCATTAACTGGATTCCTCCCTAAGTGACTAGTCATTCAAGAATTAACCAAGCAAGAATTAACAACCACAGCAACCATTATTGCCCTACTCTCTCTATTAGGACTTTTCTTTTACCTTCGTCTTGCTTACTGTGCAACAATTACCCTTCCCCCAAACTCTACTAATCACATAAAACAATGGCAAACCAACAAGTCTGTTAAAACACTAACTTCTATCCTTACCGTTCTATCAATTATACTAATACCCCTATCACCTACAATTCTCANNNNNNNNNNN
763_CajamarcaPE ATAAACCCCCAGGCTAAACTCGTTTTTTCTATGAGCCTCCTCTTAGGGACTACCATCACAATTTCAAGTAACCATTGAATTATAGCATGAACTGGACTTGAAATTAACACCTTAGCTATTCTTCCATTAATTTCAAAATCTCACCATCCACGAGCTATTGAGGCCTCAACTAAATACTTCTTAGTCCAAGCTACCGCCTCTACATTACTTCTCTTCTCCAGTATAACCAACGCATGATTCACTGGCCAATGAGACATTACTCAGCTTACTCACCCAATATCATGCATATTATTAACAACTGCAATCTCAATAAAACTAGGCTTAGTTCCATTCCATTTCTGATTCCCAGAAGTCCTTCAAGGCTCTTCTCTAATAACAAGCTTACTGCTTACCACAGTCATAAAATTCCCCTCTACTATTCTCCTCTTCCTAACCTCCCCCTCACTCAATCCCACTGTTCTGTTTATAATGGCAATTGCCTCCGCAGCCTTAGGAGGCTGAATAGGACTTAACCAGACTCAAATTCGCAAGATTATGGCTTTCTCATCCATCTCCCATCTAGGTTGAATAGCTATTATCCTCATCTACAACCCCAAACTTACACTAATCACTTTCTACCTCTATTCTTTAACAACAGCCGCCATCTTCTTTACCCTCAACTCTACTAACACCCTGAAACTATCTACTCTAATAACTGCGTGATCTAAAATCCCTGCGCTAAATGCAACTCTTATAGTTACTCTCCTATCTCTTGCAGGTCTCCCCCCATTAACTGGATTCCTCCCTAAGTGACTAGTCATTCAAGAATTAACCAAACAAGAATTAACAACCACAGCAACCATCATTGCCCTACTCTCTTTATTAGGACTTTTCTTCTACCTTCGCCTTGCTTACTGTGCAACAATTACCCTTCCCCCAAACTCTACTAATCACATAAAACAATGGCAAACCAACAAATCTGTTAAAACACTAACCTCTATCCTTACCGTTCTCTCAATTATACTAATACCCCTATCGCCTACAATTCTCACTATTACATAG
7959_PascoPE NNNNNNNNNNNGGCTAAACTCATTTTTTCTATAAGCCTCCTCTTAGGGACTATTATCACAATTTCAAGTAACCATTGAATTATAGCATGAACTGGACTTGAAATTAACACCTTAGCTATTCTCCCATTAATTTCCAAATCTCATCATCCACGAGCTATTGAGGCCTCAACTAAATACTTCTTAACCCAAGCTATCGCCTCTACATTACTTCTCTTCTCCAGTATAACCAACGCATGATTCACTGGCCAATGAGACATTACTCAGCTTACCCATCCAATATCATGTATCCTATTAACAACTGCAGTTTCAATAAAACTAGGCTTAGTCCCATTCCATTTCTGATTCCCAGAAGTCCTTCAAGGCTCTTCTCTAATAACAAGCTTACTGCTTGCCACAGTCATAAAATTCCCCCCTACCATTCTCCTCTTCCTAACCTCCCCCTCACTCAATCCCGCCGTACTGTTTATAATGGCAGTTGCCTCCGCAGCCTTAGGAGGCTGAATAGGACTTAACCAAACTCAAATTCGCAAAATTATGGCTTTCTCATCCATTTCTCATCTAGGTTGAATAGCCATTATCCTTACCTACAACCCAAAACTCACACTAATTACTTTCTACCTCTATTCTTTAACAACAGCCGCCATTTTCTTTACCCTCAACTCTACTAACACCCTAAAACTATCCACTCTAATAACTGCGTGATCCAAAATCCCTGCGCTAAACGCAACTCTCATGGTCACTCTCCTATCTCTTGCAGGTCTTCCCCCATTAACTGGATTCCTCCCTAAGTGACTAGTCATTCAAGAATTAACCAAGCAAGAATTAACAACCACAGCAACCATTATTGCCCTACTCTCTCTATTAGGACTTTTCTTTTACCTTCGTCTTGCTTACTGTGCAACAATTACCCTTCCCCCAAACTCTACTAATCACATAAAACAATGGCAAACCAACAAGTCTGTTAAAACACTAACTTCTATCCTTACCGTTCTATCAATTATACTAATACCCCTATCACCTACAATTCTCACTATTANNNNN
AM.DOT13384_LaPazBO ATAAACCCCCAGGCTAAACTCATTTTTTCTATAAGCCTCCTCTTAGGGACTATTATCACAATTTCAAGCAACCATTGAATTATAGCATGAACTGGACTTGAAATTAACACCTTAGCTATTCTCCCATTAATTTCCAAATCTCATCATCCACGAGCTATTGAGGCCTCAACTAAATACTTCTTAACCCAAGCTATCGCCTCTACATTACTTCTCTTCTCCAGTATAACCAACGCATGATTCACTGGCCAATGAGACATTACTCAGCTTACCCATCCAATATCATGTATCCTATTAACAACTGCAGTTTCAATAAAACTAGGCTTAGTCCCATTCCATTTCTGATTCCCAGAAGTCCTTCAAGGCTCTTCTCTAATAACAAGCTTACTGCTTGCCACAGTCATAAAATTCCCCCCTACCATTCTCCTCTTCCTAACCTCCCCCTCACTCAATCCCGCCGTACTGTTTATAATGGCAGTTGCCTCCGCAGCCTTAGGAGGCTGAATAGGACTTAACCAAACTCAAATTCGCAAAATTATGGCTTTCTCATCCATTTCTCATCTAGGTTGAATAGCCATTATCCTTACCTACAACCCAAAACTCACACTAATTACTTTCTACCTCTATTCTTTAACAACAGCCGCCATTTTCTTTACCCTCAACTCTACTAACACCCTAAAACTATCCACTCTAATAACTGCATGATCCAAAATCCCTGCGCTAAACGCAACTCTCATGGTCACTCTCCTATCTCTTGCAGGTCTTCCCCCATTAACTGGATTCCTCCCTAAGTGACTAGTCATTCAAGAATTAACCAAGCAAGAATTAACAACCACAGCAACCATTATTGCCCTACTCTCTCTATTAGGACTTTTCTTTTACCTTCGTCTTGCTTACTGTGCAACAATTACCCTTCCCCCAAACTCTACTAATCACATAAAACAATGGCAAACCAACAAGTCTGTTAAAACACTAACTTCTATCCTTACCGTTCTATCAATTATACTAATACCCCTATCACCTACAATTCTCACTATTACATAG
AM.DOT13385_LaPazBO ATAAACCCCCAGGCTAAACTCATTTTTTCTATAAGCCTCCTCTTAGGGACTATTATCACAATTTCAAGCAACCATTGAATTATAGCATGAACTGGACTTGAAATTAACACCTTAGCTATTCTCCCATTAATTTCCAAATCTCATCATCCACGAGCTATTGAGGCCTCAACTAAATACTTCTTAACCCAAGCTATCGCCTCTACATTACTTCTCTTCTCCAGTATAACCAACGCATGATTCACTGGCCAATGAGACATTACTCAGCTTACCCATCCAATATCATGTATCCTATTAACAACTGCAGTTTCAATAAAACTAGGCTTAGTCCCATTCCATTTCTGATTCCCAGAAGTCCTTCAAGGCTCTTCTCTAATAACAAGCTTACTGCTTGCCACAGTCATAAAATTCCCCCCTACCATTCTCCTCTTCCTAACCTCCCCCTCACTCAATCCCGCCGTACTGTTTATAATGGCAGTTGCCTCCGCAGCCTTAGGAGGCTGAATAGGACTTAACCAAACTCAAATTCGCAAAATTATGGCTTTCTCATCCATTTCTCATCTAGGTTGAATAGCCATTATCCTTACCTACAACCCAAAACTCACACTAATTACTTTCTACCTCTATTCTTTAACAACAGCCGCCATTTTCTTTACCCTCAACTCTACTAACACCCTAAAACTATCCACTCTAATAACTGCATGATCCAAAATCCCTGCGCTAAACGCAACTCTCATGGTCACTCTCCTATCTCTTGCAGGTCTTCCCCCATTAACTGGATTCCTCCCTAAGTGACTAGTCATTCAAGAATTAACCAAGCAAGAATTAACAACCACAGCAACCATTATTGCCCTACTCTCTCTATTAGGACTTTTCTTTTACCTTCGTCTTGCTTACTGTGCAACAATTACCCTTCCCCCAAACTCTACTAATCACATAAAACAATGGCAAACCAACAAGTCTGTTAAAACACTAACTTCTATCCTTACCGTTCTATCAATTATACTAATACCCCTATCACCTACAATTCTCACTATTACATAG
AM.DOT2494_LaPazBO ATAAACCCCCAGGCTAAACTCATTTTTTCTATAAGCCTCCTCTTAGGGACTATTATCACAATTTCAAGCAACCATTGAATTATAGCATGAACTGGACTTGAAATTAACACCTTAGCTATTCTCCCATTAATTTCCAAATCTCATCATCCACGAGCTATTGAGGCCTCAACTAAATACTTCTTAACCCAAGCTATCGCCTCTACATTACTTCTCTTCTCCAGTATAACCAACGCATGATTCACTGGCCAATGAGACATTACTCAGCTTACCCATCCAATATCATGTATCCTATTAACAACTGCAGTTTCAATAAAACTAGGCTTAGTCCCATTCCATTTCTGATTCCCAGAAGTCCTTCAAGGCTCTTCTCTAATAACAAGCTTACTGCTTGCCACAGTCATAAAATTCCCCCCTACCATTCTCCTCTTCCTAACCTCCCCCTCACTCAATCCCGCCGTACTGTTTATAATGGCAGTTGCCTCCGCAGCCTTAGGAGGCTGAATAGGACTTAACCAAACTCAAATTCGCAAAATTATGGCTTTCTCATCCATTTCTCATCTAGGTTGAATAGCCATTATCCTTACCTACAACCCAAAACTCACACTAATTACTTTCTACCTCTATTCTTTAACAACAGCCGCCATTTTCTTTACCCTCAACTCTACTAACACCCTAAAACTATCCACTCTAATAACTGCATGATCCAAAATCCCTGCGCTAAACGCAACTCTCATGGTCACTCTCCTATCTCTTGCAGGTCTTCCCCCATTAACTGGATTCCTCCCTAAGTGACTAGTCATTCAAGAATTAACCAAGCAAGAATTAACAACCACAGCAACCATTATTGCCCTACTCTCTCTATTAGGACTTTTCTTTTACCTTCGTCTTGCTTACTGTGCAACAATTACCCTTCCCCCAAACTCTACTAATCACATAAAACAATGGCAAACCAACAAGTCTGTTAAAACACTAACTTCTATCCTTACCGTTCTATCAATTATACTAATACCCCTATCACCTACAATTCTCACTATTACATAG
AM.DOT2594_LaPazBO ATAAACCCCCAGGCTAAACTCATTTTTTCTATAAGCCTCCTCTTAGGGACTATTATCACAATTTCAAGCAACCATTGAATTATAGCATGAACTGGACTTGAAATTAACACCTTAGCTATTCTCCCATTAATTTCCAAATCTCATCATCCACGAGCTATTGAGGCCTCAACTAAATACTTCTTAACCCAAGCTATCGCCTCTACATTACTTCTCTTCTCCAGTATAACCAACGCATGATTCACTGGCCAATGAGACATTACTCAGCTTACCCATCCAATATCATGTATCCTATTAACAACTGCAGTTTCAATAAAACTAGGCTTAGTCCCATTCCATTTCTGATTCCCAGAAGTCCTTCAAGGCTCTTCTCTAATAACAAGCTTACTGCTTGCCACAGTCATAAAATTCCCCCCTACCATTCTCCTCTTCCTAACCTCCCCCTCACTCAATCCCGCCGTACTGTTTATAATGGCAGTTGCCTCCGCAGCCTTAGGAGGCTGAATAGGACTTAACCAAACTCAAATTCGCAAAATTATGGCTTTCTCATCCATTTCTCATCTAGGTTGAATAGCCATTATCCTTACCTACAACCCAAAACTCACACTAATTACTTTCTACCTCTATTCTTTAACAACAGCCGCCATTTTCTTTACCCTCAACTCTACTAACACCCTAAAACTATCCACTCTAATAACTGCATGATCCAAAATCCCTGCGCTAAACGCAACTCTCATGGTCACTCTCCTATCTCTTGCAGGTCTTCCCCCATTAACTGGATTCCTCCCTAAGTGACTAGTCATTCAAGAATTAACCAAGCAAGAATTAACAACCACAGCAACCATTATTGCCCTACTCTCTCTATTAGGACTTTTCTTTTACCTTCGTCTTGCTTACTGTGCAACAATTACCCTTCCCCCAAACTCTACTAATCACATAAAACAATGGCAAACCAACAAGTCTGTTAAAACACTAACTTCTATCCTTACCGTTCTATCAATTATACTAATACCCCTATCACCTACAATTCTCACTATTACATAG
AM.DOT5245_LaPazBO ATAAACCCCCAGGCTAAACTCATTTTTTCTATAAGCCTCCTCTTAGGGACTATTATCACAATTTCAAGCAACCATTGAATTATAGCATGAACTGGACTTGAAATTAACACCTTAGCTATTCTCCCATTAATTTCCAAATCTCATCATCCACGAGCTATTGAGGCCTCAACTAAATACTTCTTAACCCAAGCTATCGCCTCTACATTACTTCTCTTCTCCAGTATAACCAACGCATGATTCACTGGCCAATGAGACATTACTCAGCTTACCCATCCAATATCATGTATCCTATTAACAACTGCAGTTTCAATAAAACTAGGCTTAGTCCCATTCCATTTCTGATTCCCAGAAGTCCTTCAAGGCTCTTCTCTAATAACAAGCTTACTGCTTGCCACAGTCATAAAATTCCCCCCTACCATTCTCCTCTTCCTAACCTCCCCCTCACTCAATCCCGCCGTACTGTTTATAATGGCAGTTGCCTCCGCAGCCTTAGGAGGCTGAATAGGACTTAACCAAACTCAAATTCGCAAAATTATGGCTTTCTCATCCATTTCTCATCTAGGTTGAATAGCCATTATCCTTACCTACAACCCAAAACTCACACTAATTACTTTCTACCTCTATTCTTTAACAACAGCCGCCATTTTCTTTACCCTCAACTCTACTAACACCCTAAAACTATCCACTCTAATAACTGCATGATCCAAAATCCCTGCGCTAAACGCAACTCTCATGGTCACTCTCCTATCTCTTGCAGGTCTTCCCCCATTAACTGGATTCCTCCCTAAGTGACTAGTCATTCAAGAATTAACCAAGCAAGAATTAACAACCACAGCAACCATTATTGCCCTACTCTCTCTATTAGGACTTTTCTTTTACCTTCGTCTTGCTTACTGTGCAACAATTACCCTTCCCCCAAACTCTACTAATCACATAAAACAATGGCAAACCAACAAGTCTGTTAAAACACTAACTTCTATCCTTACCGTTCTATCAATTATACTAATACCCCTATCACCTACAATTCTCACTATTACATAG
AM.DOT5246_LaPazBO ATAAACCCCCAGGCTAAACTCATTTTTTCTATAAGCCTCCTCTTAGGGACTATTATCACAATTTCAAGCAACCATTGAATTATAGCATGAACTGGACTTGAAATTAACACCTTAGCTATTCTCCCATTAATTTCCAAATCTCATCATCCACGAGCTATTGAGGCCTCAACTAAATACTTCTTAACCCAAGCTATCGCCTCTACATTACTTCTCTTCTCCAGTATAACCAACGCATGATTCACTGGCCAATGAGACATTACTCAGCTTACCCATCCAATATCATGTATCCTATTAACAACTGCAGTTTCAATAAAACTAGGCTTAGTCCCATTCCATTTCTGATTCCCAGAAGTCCTTCAAGGCTCTTCTCTAATAACAAGCTTACTGCTTGCCACAGTCATAAAATTCCCCCCTACCATTCTCCTCTTCCTAACCTCCCCCTCACTCAATCCCGCCGTACTGTTTATAATGGCAGTTGCCTCCGCAGCCTTAGGAGGCTGAATAGGACTTAACCAAACTCAAATTCGCAAAATTATGGCTTTCTCATCCATTTCTCATCTAGGTTGAATAGCCATTATCCTTACCTACAACCCAAAACTCACACTAATTACTTTCTACCTCTATTCTTTAACAACAGCCGCCATTTTCTTTACCCTCAACTCTACTAACACCCTAAAACTATCCACTCTAATAACTGCATGATCCAAAATCCCTGCGCTAAACGCAACTCTCATGGTCACTCTCCTATCTCTTGCAGGTCTTCCCCCATTAACTGGATTCCTCCCTAAGTGACTAGTCATTCAAGAATTAACCAAGCAAGAATTAACAACCACAGCAACCATTATTGCCCTACTCTCTCTATTAGGACTTTTCTTTTACCTTCGTCTTGCTTACTGTGCAACAATTACCCTTCCCCCAAACTCTACTAATCACATAAAACAATGGCAAACCAACAAGTCTGTTAAAACACTAACTTCTATCCTTACCGTTCTATCAATTATACTAATACCCCTATCACCTACAATTCTCACTATTACATAG
AM.DOT7057_LaPazBO ATAAACCCCCAGGCTAAACTCATTTTTTCTATAAGCCTCCTCTTAGGGACTATTATCACAATTTCAAGCAACCATTGAATTATAGCATGAACTGGACTTGAAATTAACACCTTAGCTATTCTCCCATTAATTTCCAAATCTCATCATCCACGAGCTATTGAGGCCTCAACTAAATACTTCTTAACCCAAGCTATCGCCTCTACATTACTTCTCTTCTCCAGTATAACCAACGCATGATTCACTGGCCAATGAGACATTACTCAGCTTACCCATCCAATATCATGTATCCTATTAACAACTGCAGTTTCAATAAAACTAGGCTTAGTCCCATTCCATTTCTGATTCCCAGAAGTCCTTCAAGGCTCTTCTCTAATAACAAGCTTACTGCTTGCCACAGTCATAAAATTCCCCCCTACCATTCTCCTCTTCCTAACCTCCCCCTCACTCAATCCCGCCGTACTGTTTATAATGGCAGTTGCCTCCGCAGCCTTAGGAGGCTGAATAGGACTTAACCAAACTCAAATTCGCAAAATTATGGCTTTCTCATCCATTTCTCATCTAGGTTGAATAGCCATTATCCTTACCTACAACCCAAAACTCACACTAATTACTTTCTACCTCTATTCTTTAACAACAGCCGCCATTTTCTTTACCCTCAACTCTACTAACACCCTAAAACTATCCACTCTAATAACTGCATGATCCAAAATCCCTGCGCTAAACGCAACTCTCATGGTCACTCTCCTATCTCTTGCAGGTCTTCCCCCATTAACTGGATTCCTCCCTAAGTGACTAGTCATTCAAGAATTAACCAAGCAAGAATTAACAACCACAGCAACCATTATTGCCCTACTCTCTCTATTAGGACTTTTCTTTTACCTTCGTCTTGCTTACTGTGCAACAATTACCCTTCCCCCAAACTCTACTAATCACATAAAACAATGGCAAACCAACAAGTCTGTTAAAACACTAACTTCTATCCTTACCGTTCTATCAATTATACTAATACCCCTATCACCTACAATTCTCACTATTACATAG
AMC1138_Inia_NTachVE ATAAACCCCCAAGCTAAACTCGTTTTTTCTATGAGCCTCCTCTTAGGGACTACCATCACAATTTCAAGCAACCATTGAATTATAGCATGAACTGGACTTGAAATTAATACCTTAGCTATTCTTCCATTAATTTCAAAATCTCACCATCCACGAGCTATTGAGGCCTCAACTAAATACTTCTTAGTCCAAGCTACCGCCTCTACATTACTTCTCTTCTCCAGTATAACCAACGCATGATTCACTGGTCAATGAGACATTACTCAGCTTACTCACCCAATATCATGCATATTGTTAACAACTGCAATCTCAATAAAACTAGGCTTAGTCCCATTCCATTTCTGATTCCCGGAAGTCCTTCAAGGCTCTTCTCTAATAACAAGCTTACTGCTTACCACAGTCATAAAATTCCCCCCTACTATTCTCCTCTTCCTAACCTCCCCCTCACTCAATCCCACCGTTCTGTTTATAATGGCAGTTGCCTCCGCAGCCTTAGGAGGTTGAATAGGACTTAACCAGACTCAAATTCGCAAGATTATGGCTTTCTCATCCATCTCCCACCTAGGCTGAATAGCCATTATCCTCATCTACAACCCCAAACTTACACTAATTACTTTTTACCTCTATTCTTTAACAACAGCCGCCATCTTCTTTACCCTCAACTCTACTAACACTCTGAAACTATCTACTCTAATAACTGCGTGATCTAAAATCCCTGCGCTAAATGCAACCCTTATGGTTACTCTCCTATCTCTTGCAGGTCTCCCCCCATTAACTGGATTCCTCCCTAAGTGACTAGTCATTCAAGAATTAACCAAACAAGAATTAACAACCACAGCAACCATCATTGCCCTACTCTCTTTATTAGGACTTTTCTTCTACCTTCGTCTTGCTTACTGTGCAACAATTACCCTTCCCCCAAACTCTACTAATCACATAAAACAATGGCAAACCAACAAGTCTGTTAAAACACCAACCTCTATCCTTACTGTTCTCTCAATTATACTAATACCCCTATCACCTACAATTCTCACTATTACATAG
AMC1219_Mesa_NTachVE ATAAACCCCCAAGCTAAACTCGTTTTTTCTATGAGCCTCCTCTTAGGGACTACCATCACAATTTCAAGCAACCATTGAATTATAGCATGAACTGGACTTGAAATTAATACCTTAGCTATTCTTCCATTAATTTCAAAATCTCACCATCCACGAGCTATTGAGGCCTCAACTAAATACTTCTTAGTCCAAGCTACCGCCTCTACATTACTTCTCTTCTCCAGTATAACCAACGCATGATTCACTGGTCAATGAGACATTACTCAGCTTACTCACCCAATATCATGCATATTGTTAACAACTGCAATCTCAATAAAACTAGGCTTAGTCCCATTCCATTTCTGATTCCCGGAAGTCCTTCAAGGCTCTTCTCTAATAACAAGCTTACTGCTTACCACAGTCATAAAATTCCCCCCTACTATTCTCCTCTTCCTAACCTCCCCCTCACTCAATCCCACCGTTCTGTTTATAATGGCAGTTGCCTCCGCAGCCTTAGGAGGTTGAATAGGACTTAACCAGACTCAAATTCGCAAGATTATGGCTTTCTCATCCATCTCCCACCTAGGCTGAATAGCCATTATCCTCATCTACAACCCCAAACTTACACTAATTACTTTTTACCTCTATTCTTTAACAACAGCCGCCATCTTCTTTACCCTCAACTCTACTAACACTCTGAAACTATCTACTCTAATAACTGCGTGATCTAAAATCCCTGCGCTAAATGCAACCCTTATGGTTACTCTCCTATCTCTTGCAGGTCTCCCCCCATTAACTGGATTCCTCCCTAAGTGACTAGTCATTCAAGAATTAACCAAACAAGAATTAACAACCACAGCAACCATCATTGCCCTACTCTCTTTATTAGGACTTTTCTTCTACCTTCGTCTTGCTTACTGTGCAACAATTACCCTTCCCCCAAACTCTACTAATCACATAAAACAATGGCAAACCAACAAGTCTGTTAAAACACCAACCTCTATCCTTACTGTTCTCTCAATTATACTAATACCCCTATCACCTACAATTCTCACTATTACATAG
AMC948_Orocue_STachCO ATAAACCCCCAGGCTAAACTCGTTTTTTCTATGAGCCTCCTCTTAGGGACTACCATCACAATTTCAAGTAACCATTGAATTATAGCATGAACTGGACTTGAAATTAACACCTTAGCTATTCTTCCATTAATTTCAAAATCTCACCATCCACGAGCTATTGAGGCCTCAACTAAATACTTCTTAGTCCAAGCTACCGCCTCTACATTACTTCTCTTCTCCAGTATAACCAACGCATGATTCACTGGCCAATGAGACATTACTCAGCTTACTCACCCAATATCATGCATATTATTAACAACTGCAATCTCAATAAAACTAGGCTTAGTTCCATTCCATTTCTGATTCCCAGAAGTCCTTCAAGGCTCTTCTCTAATAACAAGCTTACTGCTTACCACAGTCATAAAATTCCCCTCTACTATTCTCCTCTTTCTAACCTCCCCCTCACTCAATCCCACTGTTCTGTTTATAATGGCAATTGCCTCCGCAGCCTTAGGAGGCTGAATAGGACTTAACCAGACTCAAATTCGCAAGATTATGGCTTTCTCATCCATCTCCCATCTAGGTTGAATAGCTATTATCCTCATCTACAACCCCAAACTTACACTAATCACTTTCTACCTCTATTCTTTAACAACAGCCGCCATCTTCTTTACCCTCAACTCTACTAACACCCTGAAACTATCTACTCTAATAACTGCGTGATCTAAAATCCCTGCGCTAAATGCAACTCTTATAGTTACTCTCCTATCTCTTGCAGGTCTCCCCCCATTAACTGGATTCCTCCCTAAGTGACTAGTCATTCAAGAATTAACCAAACAAGAATTAACAACCACAGCAACCATCATTGCCCTACTCTCTTTATTAGGACTTTTCTTCTACCTTCGCCTTGCTTACTGTGCAACAATTACCCTTCCCCCAAACTCTACTAATCACATAAAACAATGGCAAACCAACAAATCTGTTAAAACACTAACCTCTATCCTTACCGTTCTCTCAATTATACTAATACCCCTATCGCCTACAATTCTCACTATTACATAG
ANSP19495_NapoEC ATAAACCCCCAGGCTAAACTCGTTTTTTCTATGAGCCTCCTCTTAGGGACTACCATCACAATTTCAAGTAACCATTGAATTATAGCATGAACTGGACTTGAAATTAACACCTTAGCTATTCTTCCATTAATTTCAAAATCTCACCATCCACGAGCTATTGAGGCCTCAACTAAATACTTCTTAGTCCAAGCTACCGCCTCTACATTACTTCTCTTCTCCAGTATAACCAACGCATGATTCACTGGCCAATGAGACATTACTCAGCTTACTCACCCAATATCATGCATATTATTAACAACTGCAATCTCAATAAAACTAGGCTTAGTTCCATTCCATTTCTGATTCCCAGAAGTCCTTCAAGGCTCTTCTCTAATAACAAGCTTACTGCTTACCACAGTCATAAAATTCCCCTCTACTATTCTCCTCTTCCTAACCTCCCCCTCACTCAATCCCACTGTTCTGTTTATAATGGCAATTGCCTCCGCAGCCTTAGGAGGCTGAATAGGACTTAACCAGACTCAAATTCGCAAGATTATGGCTTTCTCATCCATCTCCCATCTAGGTTGAATAGCTATTATCCTCATCTACAACCCCAAACTTACACTAATCACTTTCTACCTCTATTCTTTAACAACAGCCGCCATCTTCTTTACCCTCAACTCTACTAACACCCTGAAACTATCTACTCTAATAACTGCGTGATCTAAAATCCCTGCGCTAAATGCAACTCTTATAGTTACTCTCCTATCTCTTGCAGGTCTCCCCCCATTAACTGGATTCCTCCCTAAGTGACTAGTCATTCAAGAATTAACCAAACAAGAATTAACAACCACAGCAACCATCATTGCCCTACTCTCTTTATTAGGACTTTTCTTCTACCTTCGCCTTGCTTACTGTGCAACAATTACCCTTCCCCCAAACTCTACTAATCACATAAAACAATGGCAAACCAACAAATCTGTTAAAACACTAACCTCTATCCTTACCGTTCTCTCAATTATACTAATACCCCTATCGCCTACAATTCTCACTATTACATAG
ANSP19470_NapoEC ATAAACCCCCAGGCTAAACTCGTTTTTTCTATGAGCCTCCTCTTAGGGACTACCATCACAATTTCAAGTAACCATTGAATTATAGCATGAACTGGACTTGAAATTAACACCTTAGCTATTCTTCCATTAATTTCAAAATCTCACCATCCACGAGCTATTGAGGCCTCAACTAAATACTTCTTAGTCCAAGCTACCGCCTCTACATTACTTCTCTTCTCCAGTATAACCAACGCATGATTCACTGGCCAATGAGACATTACTCAGCTTACTCACCCAATATCATGCATATTATTAACAACTGCAATCTCAATAAAACTAGGCTTAGTTCCATTCCATTTCTGATTCCCAGAAGTCCTTCAAGGCTCTTCTCTAATAACAAGCTTACTGCTTACCACAGTCATAAAATTCCCCTCTACTATTCTCCTCTTCCTAACCTCCCCCTCACTCAATCCCACTGTTCTGTTTATAATGGCAATTGCCTCCGCAGCCTTAGGAGGCTGAATAGGACTTAACCAGACTCAAATTCGCAAGATTATGGCTTTCTCATCCATCTCCCATCTAGGTTGAATAGCTATTATCCTCATCTACAACCCCAAACTTACACTAATCACTTTCTACCTCTATTCTTTAACAACAGCCGCCATCTTCTTTACCCTCAACTCTACTAACACCCTGAAACTATCTACTCTAATAACTGCGTGATCTAAAATCCCTGCACTAAATGCAACTCTTATAGTTACTCTCCTATCTCTTGCAGGTCTCCCCCCATTAACTGGATTCCTCCCTAAATGACTAGTCATTCAAGAATTAACCAAACAAGAATTAACAACCACAGCAACCATCATTGCCCTACTCTCTTTATTAGGACTTTTCTTCTACCTTCGCCTTGCTTACTGTGCAACAATTACCCTTCCCCCAAACTCTACTAATCACATAAAACAATGGCAAACCAACAAATCTGTTAAAACACTAACCTCTATCCTTACCGTTCTCTCAATTATACTAATACCCCTATCGCCTACAATTCTCACTATTACATAG
CARS251_ImbaburaEC ATAAACCCCCAGGCTAAACTCGTTTTTTCTATGAGCCTCCTCTTAGGGACTACCATCACAATTTCAAGTAACCATTGAATTATAGCATGAACTGGACTTGAAATTAACACCTTAGCTATTCTTCCATTAATTTCAAAATCTCACCATCCACGAGCTATTGAGGCCTCAACTAAATACTTCTTAGTCCAAGCTACCGCCTCTACATTACTTCTCTTCTCCAGTATAACCAACGCATGATTCACTGGCCAATGAGACATTACTCAGCTTACTCACCCAATATCATGCATATTATTAACAACTGCAATCTCAATAAAACTAGGCTTAGTTCCATTCCATTTCTGATTCCCAGAAGTCCTTCAAGGCTCTTCTCTAATAACAAGCTTACTGCTTACCACAGTCATAAAATTCCCCTCTACTATTCTCCTCTTCCTAACCTCCCCCTCACTCAATCCCACTGTTCTGTTTATAATGGCAATTGCCTCCGCAGCCTTAGGAGGCTGAATAGGACTTAACCAGACTCAAATTCGCAAGATTATGGCTTTCTCATCCATCTCCCATCTAGGTTGAATAGCTATTATCCTCATCTACAACCCCAAACTTACACTAATCACTTTCTACCTCTATTCTTTAACAACAGCCGCCATCTTCTTTACCCTCAACTCTACTAACACCCTGAAACTATCTACTCTAATAACTGCGTGATCTAAAATCCCTGCGCTAAATGCAACTCTTATAGTTACTCTCCTATCTCTTGCAGGTCTCCCCCCATTAACTGGATTCCTCCCTAAGTGACTAGTCATTCAAGAATTAACCAAACAAGAATTAACAACCACAGCAACCATCATTGCCCTACTCTCTTTATTAGGACTTTTCTTCTACCTTCGCCTTGCTTACTGTGCAACAATTACCCTTCCCCCAAACTCTACTAATCACATAAAACAATGGCAAACCAACAAATCTGTTAAAACACTAACCTCTATCCTTACCGTTCTCTCAATTATACTAATACCCCTATCGCCTACAATTCTCACTATTACATAG
CARS252_ImbaburaEC ATAAACCCCCAGGCTAAACTCGTTTTTTCTATGAGCCTCCTCTTAGGGACTACCATCACAATTTCAAGTAACCATTGAATTATAGCATGAACTGGACTTGAAATTAACACCTTAGCTATTCTTCCATTAATTTCAAAATCTCACCATCCACGAGCTATTGAGGCCTCAACTAAATACTTCTTAGTCCAAGCTACCGCCTCTACATTACTTCTCTTCTCCAGTATAACCAACGCATGATTCACTGGCCAATGAGACATTACTCAGCTTACTCACCCAATATCATGCATATTATTAACAACTGCAATCTCAATAAAACTAGGCTTAGTTCCATTCCATTTCTGATTCCCAGAAGTCCTTCAAGGCTCTTCTCTAATAACAAGCTTACTGCTTACCACAGTCATAAAATTCCCCTCTACTATTCTCCTCTTCCTAACCTCCCCCTCACTCAATCCCACTGTTCTGTTTATAATGGCAATTGCCTCCGCAGCCTTAGGAGGCTGAATAGGACTTAACCAGACTCAAATTCGCAAGATTATGGCTTTCTCATCCATCTCCCATCTAGGTTGAATAGCTATTATCCTCATCTACAACCCCAAACTTACACTAATCACTTTCTACCTCTATTCTTTAACAACAGCCGCCATCTTCTTTACCCTCAACTCTACTAACACCCTGAAACTATCTACTCTAATAACTGCGTGATCTAAAATCCCTGCGCTAAATGCAACTCTTATAGTTACTCTCCTATCTCTTGCAGGTCTCCCCCCATTAACTGGATTCCTCCCTAAGTGACTAGTCATTCAAGAATTAACCAAACAAGAATTAACAACCACAGCAACCATCATTGCCCTACTCTCTTTATTAGGACTTTTCTTCTACCTTCGCCTTGCTTACTGTGCAACAATTACCCTTCCCCCAAACTCTACTAATCACATAAAACAATGGCAAACCAACAAATCTGTTAAAACACTAACCTCTATCCTTACCGTTCTCTCAATTATACTAATACCCCTATCGCCTACAATTCTCACTATTACATAG
EF501959_PE NNNNACCCCCAGGCTAAACTCATTTTTTCTATAAGCCTCCTCTTRGGGACTATYATCACAATTTCAAGCRACCATTGAATTATAGCATGAACCGGAYTTGAAATTAACACCTTAGCTATTCTCCCATTAATTTCCAAATCTCATCATCCACGAGCTATTGAGGCCTCAACTAAATACTTCTTAACCCAAGCTATCGCCTCTACATTACTTCTCTTCTCCAGTATAACCAACGCATGATTCACTGGCCAATGAGACATTACTCAGCTTACCCATCCAATATCATGTATCCTATTAACAACTGCAGTTTCAATAAAACTAGGCTTAGTCCCATTCCATTTCTGATTCCCAGAAGTCCTTCAAGGCTCTTCTCTAATAACAAGCTTACTGCTTGCCACAGTCATAAAATTCCCCCCTACCATTCTCCTCTTCCTAACCTCCCCCTCACTCAATCCCGCCGTACTGTTTATAAWGGCAGTTGCCTCCGCAGCCTTAGGAGGCTGAATAGGACTTAACCAAACTCAAATTCGCAAAATTATGGCTTTCTCATCCATTTCTCATCTAGGTTGAATAGCCATTATCCTTACCTACAACCCAAAACTCACACTAATTACTTTCTACCTCTATTCTTTAACAACAGCCGCCATTTTCTTTACCCTCAACTCTACTAACACCCTAAAACTATCCACTCTAATAACTGCGTGATCCAAAATCCCTGCGCTAAACGCAACTCTCATGGTCACTCTCCTATCTCTTGCAGGTCTTCCCCCATTAACTGGATTCCTCCCTAAGTGACTAGTCATTCAAGAATTAACCAAGCAAGAATTAACAACCACAGCAACCATYATTGCCCTACTCTCTCTATTAGGACTTTTCTTTTACCTTCGTCTTGCTTACTGTGCAACAATTACCCTTCCCCCAAACTCTACYAATCACATAAAACAATGGCAAACCAACAAGTCTGTTAAAACACTAACTTCTATCCTTACCGTTCTATCAATTATACTAATACCCCTATCACCNNNNNNNNNNNNNNNNNNNNNN
FM430031_CuscoPE ATAAACCCCCAGGCTAAACTCATTTTTTCTATAAGCCTCCTCTTAGGGACTATTATCACAATTTCAAGCAACCATTGAATTATAGCATGAACTGGACTTGAAATTAACACCTTAGCTATTCTCCCATTAATTTCCAAATCTCATCATCCACGAGCTATTGAGGCCTCAACTAAATACTTCTTAACCCAAGCTATCGCCTCTACATTACTTCTCTTCTCCAGTATAACCAACGCATGATTCACTGGCCAATGAGACATTACTCAGCTTACCCATCCAATATCATGTATCCTATTAACAACTGCAGTTTCAATAAAACTAGGCTTAGTCCCATTCCATTTCTGATTCCCAGAAGTCCTTCAAGGCTCTTCTCTAATAACAAGCTTACTGCTTGCCACAGTCATAAAATTCCCCCCTACCATTCTCCTCTTCCTAACCTCCCCCTCACTCAATCCCGCCGTACTGTTTATAATGGCAGTTGCCTCCGCAGCCTTAGGAGGCTGAATAGGACTTAACCAAACTCAAATTCGCAAAATTATGGCTTTCTCATCCATTTCTCATCTAGGTTGAATAGCCATTATCCTTACCTACAACCCAAAACTCACACTAATTACTTTCTACCTCTATTCTTTAACAACAGCCGCCATTTTCTTTACCCTCAACTCTACTAACACCCTAAAACTATCCACTCTAATAACTGCATGGTCCAAAATCCCTGCGCTAAACGCAACTCTCATGGTCACTCTCCTATCTCTTGCAGGTCTTCCCCCATTAACTGGATTCCTCCCTAAGTGACTAGTCATTCAAGAATTAACCAAGCAAGAATTAACAACCACAGCAACCATTATTGCCCTACTCTCTCTATTAGGACTTTTCTTTTACCTTCGTCTTGCTTACTGTGCAACAATTACCCTTCCCCCAAACTCTACTAATCACATAAAACAATGGCAAACCAACAAGTCTGTTAAAACACTAACTTCTATCCTTACCGTTCTATCAATTATACTAATACCCCTATCACCTACAATTCTCACTATTACATAG
FM430032_CuscoPE ATAAACCCCCAGGCTAAACTCATTTTTTCTATAAGCCTCCTCTTAGGGACTATTATCACAATTTCAAGCAACCATTGAATTATAGCATGAACTGGACTTGAAATTAACACCTTAGCTATTCTCCCATTAATTTCCAAATCTCATCATCCACGAGCTATTGAGGCCTCAACTAAATACTTCTTAACCCAAGCTATCGCCTCTACATTACTTCTCTTCTCCAGTATAACCAACGCATGATTCACTGGCCAATGAGACATTACTCAGCTTACCCATCCAATATCATGTATCCTATTAACAACTGCAGTTTCAATAAAACTAGGCTTAGTCCCATTCCATTTCTGATTCCCAGAAGTCCTTCAAGGCTCTTCTCTAATAACAAGCTTACTGCTTGCCACAGTCATAAAATTCCCCCCTACCATTCTCCTCTTCCTAACCTCCCCCTCACTCAATCCCGCCGTACTGTTTATAATGGCAGTTGCCTCCGCAGCCTTAGGAGGCTGAATAGGACTTAACCAAACTCAAATTCGCAAAATTATGGCTTTCTCATCCATTTCTCATCTAGGTTGAATAGCCATTATCCTTACCTACAACCCAAAACTCACACTAATTACTTTCTACCTCTATTCTTTAACAACAGCCGCCATTTTCTTTACCCTCAACTCTACTAACACCCTAAAACTATCCACTCTAATAACTGCATGATCCAAAATCCCTGCGCTAAACGCAACTCTCATGGTCACTCTCCTATCTCTTGCAGGTCTTCCCCCATTAACTGGATTCCTCCCTAAGTGACTAGTCATTCAAGAATTAACCAAGCAAGAATTAACAACCACAGCAACCATTATTGCCCTACTCTCTCTATTAGGACTTTTCTTTTACCTTCGTCTTGCTTACTGTGCAACAATTACCCTTCCCCCAAACTCTACTAATCACATAAAACAATGGCAAACCAACAAGTCTGTTAAAACACTAACTTCTATCCTTACCGTTCTATCAATTATACTAATACCCCTATCACCTACAATTCTCACTATTACATAG
FM433623_CuscoPE ATAAACCCCCAGGCTAAACTCATTTTTTCTATAAGCCTCCTCTTAGGGACTATTATCACAATTTCAAGCAACCATTGAATTATAGCATGAACTGGACTTGAAATTAACACCTTAGCTATTCTCCCATTAATTTCCAAATCTCATCATCCACGAGCTATTGAGGCCTCAACTAAATACTTCTTAACCCAAGCTATCGCCTCTACATTACTTCTCTTCTCCAGTATAACCAACGCATGATTCACTGGCCAATGAGACATTACTCAGCTTACCCATCCAATATCATGTATCCTATTAACAACTGCAGTTTCAATAAAACTAGGCTTAGTCCCATTCCATTTCTGATTCCCAGAAGTCCTTCAAGGCTCTTCTCTAATAACAAGCTTACTGCTTGCCACAGTCATAAAATTCCCCCCTACCATTCTCCTCTTCCTAACCTCCCCCTCACTCAATCCCGCCGTACTGTTTATAATGGCAGTTGCCTCCGCAGCCTTAGGAGGCTGAATAGGACTTAACCAAACTCAAATTCGCAAAATTATGGCTTTCTCATCCATTTCTCATCTAGGTTGAATAGCCATTATCCTTACCTACAACCCAAAACTCACACTAATTACTTTCTACCTCTATTCTTTAACAACAGCCGCCATTTTCTTTACCCTCAACTCTACTAACACCCTAAAACTATCCACTCTAATAACTGCATGATCCAAAATCCCTGCGCTAAACGCAACTCTCATGGTCACTCTCCTATCTCTTGCAGGTCTTCCCCCATTAACTGGATTCCTCCCTAAGTGACTAGTCATTCAAGAATTAACCAAGCAAGAATTAACAACCACAGCAACCATTATTGCCCTACTCTCTCTATTAGGACTTTTCTTTTACCTTCGTCTTGCTTACTGTGCAACAATTACCCTTCCCCCAAACTCTACTAATCACATAAAACAATGGCAAACCAACAAGTCTGTTAAAACACTAACTTCTATCCTTACCGTTCTATCAATTATACTAATACCCCTATCACCTACAATTCTCACTATTACATAG
FM433624_CuscoPE ATAAACCCCCAGGCTAAACTCATTTTTTCTATAAGCCTCCTCTTAGGGACTATTATCACAATTTCAAGCAACCATTGAATTATAGCATGAACTGGACTTGAAATTAACACCTTAGCTATTCTCCCATTAATTTCCAAATCTCATCATCCACGAGCTATTGAGGCCTCAACTAAATACTTCTTAACCCAAGCTATCGCCTCTACATTACTTCTCTTCTCCAGTATAACCAACGCATGATTCACTGGCCAATGAGACATTACTCAGCTTACCCATCCAATATCATGTATCCTATTAACAACTGCAGTTTCAATAAAACTAGGCTTAGTCCCATTCCATTTCTGATTCCCAGAAGTCCTTCAAGGCTCTTCTCTAATAACAAGCTTACTGCTTGCCACAGTCATAAAATTCCCCCCTACCATTCTCCTCTTCCTAACCTCCCCCTCACTCAATCCCGCCGTACTGTTTATAATAGCAGTTGCCTCCGCAGCCTTAGGAGGCTGAATAGGACTTAACCAAACTCAAATTCGCAAAATTATGGCTTTCTCATCCATTTCTCATCTAGGTTGAATAGCCATTATCCTTACCTACAACCCAAAACTCACACTAATTACTTTCTACCTCTATTCTTTAACAACAGCCGCCATTTTCTTTACCCTCAACTCTACTAACACCCTAAAACTATCCACTCTAATAACTGCATGATCCAAAATCCCTGCGCTAAACGCAACTCTCATGGTCACTCTCCTATCTCTTGCAGGTCTTCCCCCATTAACTGGATTCCTCCCTAAGTGACTAGTCATTCAAGAATTAACCAAGCAAGAATTAACAACCACAGCAACCATTATTGCCCTACTCTCTCTATTAGGACTTTTCTTTTACCTTCGTCTTGCTTACTGTGCAACAATTACCCTTCCCCCAAACTCTACTAATCACATAAAACAATGGCAAACCAACAAGTCTGTTAAAACACTAACTTCTATCCTTACCGTTCTATCAATTATACTAATACCCCTATCACCTACAATTCTCACTATTACATAG
IAvH.BT1227_HuilaCO ATAAACCCCCAGGCTAAACTCGTTTTTTCTATGAGCCTCCTCTTAGGGACTACCATCACAATTTCAAGTAACCATTGAATTATAGCATGAACTGGACTTGAAATTAACACCTTAGCTATTCTTCCATTAATTTCAAAATCTCACCATCCACGAGCTATTGAGGCCTCAACTAAATACTTCTTAGTCCAAGCTACCGCCTCTACATTACTTCTCTTCTCCAGTATAACCAACGCATGATTCACTGGCCAATGAGACATTACTCAGCTTACTCACCCAATATCATGCATATTATTAACAACTGCAATCTCAATAAAACTAGGCTTAGTTCCATTCCATTTCTGATTCCCAGAAGTCCTTCAAGGCTCTTCTCTAATAACAAGCTTACTGCTTACCACAGTCATAAAATTCCCCTCTACTATTCTCCTCTTCCTAACCTCCCCCTCACTCAATCCCACTGTTCTGTTTATAATGGCAATTGCCTCCGCAGCCTTAGGAGGCTGAATAGGACTTAACCAGACTCAAATTCGCAAGATTATGGCTTTCTCATCCATCTCCCATCTAGGTTGAATAGCTATTATCCTCATCTACAACCCCAAACTTACACTAATCACTTTCTACCTCTATTCTTTAACAACAGCCGCCATCTTCTTTACCCTCAACTCTACTAACACCCTGAAACTATCTACTCTAATAACTGCGTGATCTAAAATCCCTGCGCTAAATGCAACTCTTATAGTTACTCTCCTATCTCTTGCAGGTCTCCCCCCATTAACTGGATTCCTCCCTAAGTGACTAGTCATTCAAGAATTAACCAAACAAGAATTAACAACCACAGCAACCATCATTGCCCTACTCTCTTTATTAGGACTTTTCTTCTACCTTCGCCTTGCTTACTGTGCAACAATTACCCTTCCCCCAAACTCTACTAATCACATAAAACAATGGCAAACCAACAAATCTGTTAAAACACTAACCTCTATCCTTACCGTTCTCTCAATTATACTAATACCCCTATCGCCTACAATTCTCACTATTACATAG
IAvH.BT1228_HuilaCO ATAAACCCCCAGGCTAAACTCGTTTTTTCTATGAGCCTCCTCTTAGGGACTACCATCACAATTTCAAGTAACCATTGAATTATAGCATGAACTGGACTTGAAATTAACACCTTAGCTATTCTTCCATTAATTTCAAAATCTCACCATCCACGAGCTATTGAGGCCTCAACTAAATACTTCTTAGTCCAAGCTACCGCCTCTACATTACTTCTCTTCTCCAGTATAACCAACGCATGATTCACTGGCCAATGAGACATTACTCAGCTTACTCACCCAATATCATGCATATTATTAACAACTGCAATCTCAATAAAACTAGGCTTAGTTCCATTCCATTTCTGATTCCCAGAAGTCCTTCAAGGCTCTTCTCTAATAACAAGCTTACTGCTTACCACAGTCATAAAATTCCCCTCTACTATTCTCCTCTTCCTAACCTCCCCCTCACTCAATCCCACTGTTCTGTTTATAATGGCAATTGCCTCCGCAGCCTTAGGAGGCTGAATAGGACTTAACCAGACTCAAATTCGCAAGATTATGGCTTTCTCATCCATCTCCCATCTAGGTTGAATAGCTATTATCCTCATCTACAACCCCAAACTTACACTAATCACTTTCTACCTCTATTCTTTAACAACAGCCGCCATCTTCTTTACCCTCAACTCTACTAACACCCTGAAACTATCTACTCTAATAACTGCGTGATCTAAAATCCCTGCGCTAAATGCAACTCTTATAGTTACTCTCCTATCTCTTGCAGGTCTCCCCCCATTAACTGGATTCCTCCCTAAGTGACTAGTCATTCAAGAATTAACCAAACAAGAATTAACAACCACAGCAACCATCATTGCCCTACTCTCTTTATTAGGACTTTTCTTCTACCTTCGCCTTGCTTACTGTGCAACAATTACCCTTCCCCCAAACTCTACTAATCACATAAAACAATGGCAAACCAACAAATCTGTTAAAACACTAACCTCTATCCTTACCGTCCTCTCAATTATACTAATACCCCTATCGCCTACAATTCTCACTATTACATAG
IAvH.BT1785_Cucutilla_STachCO ATAAACCCCCAGGCTAAACTCGTTTTTTCTATGAGCCTCCTCTTAGGGACTACCATCACAATTTCAAGTAACCATTGAATTATAGCATGAACTGGACTTGAAATTAACACCTTAGCTATTCTTCCATTAATTTCAAAATCTCACCATCCACGAGCTATTGAGGCCTCAACTAAATACTTCTTAGTCCAAGCTACCGCCTCTACATTACTTCTCTTCTCCAGTATAACCAACGCATGATTCACTGGCCAATGAGACATTACTCAGCTTACTCACCCAATATCATGCATATTATTAACAACTGCAATCTCAATAAAACTAGGCTTAGTTCCATTCCATTTCTGATTCCCAGAAGTCCTTCAAGGCTCTTCTCTAATAACAAGCTTACTGCTTACCACAGTCATAAAATTCCCCTCTACTATTCTCCTCTTTCTAACCTCCCCCTCACTCAATCCCACTGTTCTGTTTATAATGGCAATTGCCTCCGCAGCCTTAGGAGGCTGAATAGGACTTAACCAGACTCAAATTCGCAAGATTATGGCTTTCTCATCCATCTCCCATCTAGGTTGAATAGCTATTATCCTCATCTACAACCCCAAACTTACACTAATCACTTTCTACCTCTATTCTTTAACAACAGCCGCCATCTTCTTTACCCTCAACTCTACTAACACCCTGAAACTATCTACTCTAATAACTGCGTGATCTAAAATCCCTGCGCTAAATGCAACTCTTATAGTTACTCTCCTATCTCTTGCAGGTCTCCCCCCATTAACTGGATTCCTCCCTAAGTGACTAGTCATTCAAGAATTAACCAAACAAGAATTAACAACCACAGCAACCATCATTGCCCTACTCTCTTTATTAGGACTTTTCTTCTACCTTCGCCTTGCTTACTGTGCAACAATTACCCTTCCCCCAAACTCTACTAATCACATAAAACAATGGCAAACCAACAAATCTGTTAAAACACTAACCTCTATCCTTACCGTTCTCTCAATTATACTAATACCCCTATCGCCTACAATTCTCACTATTACATAG
IAvH.BT1902_Cucutilla_STachCO ATAAACCCCCAGGCTAAACTCGTTTTTTCTATGAGCCTCCTCTTAGGGACTACCATCACAATTTCAAGTAACCATTGAATTATAGCATGAACTGGACTTGAAATTAACACCTTAGCTATTCTTCCATTAATTTCAAAATCTCACCATCCACGAGCTATTGAGGCCTCAACTAAATACTTCTTAGTCCAAGCTACCGCCTCTACATTACTTCTCTTCTCCAGTATAACCAACGCATGATTCACTGGCCAATGAGACATTACTCAGCTTACTCACCCAATATCATGCATATTATTAACAACTGCAATCTCAATAAAACTAGGCTTAGTTCCATTCCATTTCTGATTCCCAGAAGTCCTTCAAGGCTCTTCTCTAATAACAAGCTTACTGCTTACCACAGTCATAAAATTCCCCTCTACTATTCTCCTCTTCCTAACCTCCCCCTCACTCAATCCCACTGTTCTGTTTATAATGGCAATTGCCTCCGCAGCCTTAGGAGGCTGAATAGGACTTAACCAGACTCAAATTCGCAAGATTATGGCTTTCTCATCCATCTCCCATCTAGGTTGAATAGCTATTATCCTCATCTACAACCCCAAACTTACACTAATCACTTTCTACCTCTATTCTTTAACAACAGCCGCCATCTTCTTTACCCTCAACTCTACTAACACCCTGAAACTATCTACTCTAATAACTGCGTGATCTAAAATCCCTGCGCTAAATGCAACTCTTATAGTTACTCTCCTATCTCTTGCAGGTCTTCCCCCATTAACTGGATTCCTCCCTAAGTGACTAGTCATTCAAGAATTAACCAAACAAGAATTAACAACCACAGCAACCATCATTGCCCTACTCTCTTTATTAGGACTTTTCTTCTACCTTCGCCTTGCTTACTGTGCAACAATTACCCTTCCCCCAAACTCTACTAATCACATAAAACAATGGCAAACCAACAAATCTGTTAAAACACTAACCTCTATCCTTACCGTTCTCTCAATTATACTAATACCCCTATCGCCTACAATTCTCACTATTACATAG
IAvH.BT4470_StaRosaRisCO ATAAACCCCCAGGCTAAACTCGTTTTTTCTATGAGCCTCCTCTTAGGGACTACCATCACAATTTCAAGTAACCATTGAATTATAGCATGAACTGGACTTGAAATTAACACCTTAGCTATTCTTCCATTAATTTCAAAATCTCACCATCCACGAGCTATTGAGGCCTCAACTAAATACTTCTTAGTCCAAGCTACCGCCTCTACATTACTTCTCTTCTCCAGTATAACCAACGCATGATTCACTGGCCAATGAGACATTACTCAGCTTACTCACCCAATATCATGCATATTATTAACAACTGCAATCTCAATAAAACTAGGCTTAGTTCCATTCCATTTCTGATTCCCAGAAGTCCTTCAAGGCTCTTCTCTAATAACAAGCTTACTGCTTACCACAGTCATAAAATTCCCCTCTACTATTCTCCTCTTCCTAACCTCCCCCTCACTCAATCCCACTGTTCTGTTTATAATGGCAATTGCCTCCGCAGCCTTAGGAGGCTGAATAGGACTTAACCAGACTCAAATTCGCAAGATTATGGCTTTCTCATCCATCTCCCATCTAGGTTGAATAGCTATTATCCTCATCTACAACCCCAAACTTACACTAATCACTTTCTACCTCTATTCTTTAACAACAGCCGCCATCTTCTTTACCCTCAACTCTACTAACACCCTGAAACTATCTACTCTAATAACTGCGTGATCTAAAATCCCTGCGCTAAATGCAACTCTTATAGTTACTCTCCTATCTCTTGCAGGTCTCCCCCCATTAACTGGATTCCTCCCTAAGTGACTAGTCATTCAAGAATTAACCAAACAAGAATTAACAACCACAGCAACCATCATTGCCCTACTCTCTTTATTAGGACTTTTCTTCTACCTTCGCCTTGCTTACTGTGCAACAATTACCCTTCCCCCAAACTCTACTAATCACATAAAACAATGGCAAACCAACAAATCTGTTAAAACACTAACCTCTATCCTTACCGTTCTCTCAATTATACTAATACCCCTATCGCCTACAATTCTCACTATTACATAG
IAvH.BT5236_FrontinoAntCO ATAAACCCCCAGGCTAAACTCGTTTTTTCTATGAGCCTCCTCTTAGGGACTACCATCACAATTTCAAGTAACCATTGAATTATAGCATGAACTGGACTTGAAATTAACACCTTAGCTATTCTTCCATTAATTTCAAAATCTCACCATCCACGAGCTATTGAGGCCTCAACTAAATACTTCTTAGTCCAAGCTACCGCCTCTACATTACTTCTCTTCTCCAGTATAACCAACGCATGATTCACTGGCCAATGAGACATTACTCAGCTTACTCACCCAATATCATGCATATTATTAACAACTGCAATCTCAATAAAACTAGGCTTAGTTCCATTCCATTTCTGATTCCCAGAAGTCCTTCAAGGCTCTTCTCTAATAACAAGCTTACTGCTTACCACAGTCATAAAATTCCCCTCTACTATTCTCCTCTTCCTAACCTCCCCCTCACTCAATCCCACTGTTCTGTTTATAATGGCAATTGCCTCCGCAGCCTTAGGAGGCTGAATAGGACTTAACCAGACTCAAATTCGCAAGATTATGGCTTTCTCATCCATCTCCCATCTAGGTTGAATAGCTATTATCCTCATCTACAACCCCAAACTTACACTAATCACTTTCTACCTCTATTCTTTAACAACAGCCGCCATCTTCTTTACCCTCAACTCTACTAACACCCTGAAACTATCTACTCTAATAACTGCGTGATCTAAAATCCCTGCGCTAAATGCAACTCTTATAGTTACTCTCCTATCTCTTGCAGGTCTCCCCCCATTAACTGGATTCCTCCCTAAGTGACTAGTCATTCAAGAATTAACCAAACAAGAATTAACAACCACAGCAACCATCATTGCCCTACTCTCTTTATTAGGACTTTTCTTCTACCTTCGCCTTGCTTACTGTGCAACAATTACCCTTCCCCCAAACTCTACTAATCACATAAAACAATGGCAAACCAACAAATCTGTTAAAACACTAACCTCTATCCTTACCGTTCTCTCAATTATACTAATACCCCTATCGCCTACAATTCTCACTATTACATAG
IAvH.BT5326_SantCO ATAAACCCCCAGGCTAAACTCGTTTTTTCTATGAGCCTCCTCTTAGGGACTACCATCACAATTTCAAGTAACCATTGAATTATAGCATGAACTGGACTTGAAATTAACACCTTAGCTATTCTTCCATTAATTTCAAAATCTCACCATCCACGAGCTATTGAGGCCTCAACTAAATACTTCTTAGTCCAAGCTACCGCCTCTACATTACTTCTCTTCTCCAGTATAACCAACGCATGATTCACTGGCCAATGAGACATTACTCAGCTTACTCACCCAATATCATGCATATTATTAACAACTGCAATCTCAATAAAACTAGGCTTAGTTCCATTCCATTTCTGATTCCCAGAAGTCCTTCAAGGCTCTTCTCTAATAACAAGCTTACTGCTTACCACAGTCATAAAATTCCCCTCTACTATTCTCCTCTTTCTAACCTCCCCCTCACTCAATCCCACTGTTCTGTTTATAATGGCAATTGCCTCCGCAGCCTTAGGAGGCTGAATAGGACTTAACCAGACTCAAATTCGCAAGATTATGGCTTTCTCATCCATCTCCCATCTAGGTTGAATAGCTATTATCCTCATCTACAACCCCAAACTTACACTAATCACTTTCTACCTCTATTCTTTAACAACAGCCGCCATCTTCTTTACCCTCAACTCTACTAACACCCTGAAACTATCTACTCTAATAACTGCGTGATCTAAAATCCCTGCGCTAAATGCAACTCTTATAGTTACTCTCCTATCTCTTGCAGGTCTCCCCCCATTAACTGGATTCCTCCCTAAGTGACTAGTCATTCAAGAATTAACCAAACAAGAATTAACAACCACAGCAACCATCATTGCCCTACTCTCTTTATTAGGACTTTTCTTCTACCTTCGCCTTGCTTACTGTGCAACAATTACCCTTCCCCCAAACTCTACTAATCACATAAAACAATGGCAAACCAACAAATCTGTTAAAACACTAACCTCTATCCTTACCGTTCTCTCAATTATACTAATACCCCTATCGCCTACAATTCTCACTATTACATAG
JEAC534_SantCO ATAAACCCCCAGGCTAAACTCGTTTTTTCTATGAGCCTCCTCTTAGGGACTACCATCACAATTTCAAGTAACCATTGAATTATAGCATGAACTGGACTTGAAATTAACACCTTAGCTATTCTTCCATTAATTTCAAAATCTCACCATCCACGAGCTATTGAGGCCTCAACTAAATACTTCTTAGTCCAAGCTACCGCCTCTACATTACTTCTCTTCTCCAGTATAACCAACGCATGATTCACTGGCCAATGAGACATTACTCAGCTTACTCACCCAATATCATGCATATTATTAACAACTGCAATCTCAATAAAACTAGGCTTAGTTCCATTCCATTTCTGATTCCCAGAAGTCCTTCAAGGCTCTTCTCTAATAACAAGCTTACTGCTTACCACAGTCATAAAATTCCCCTCTACTATTCTCCTCTTTCTAACCTCCCCCTCACTCAATCCCACTGTTCTGTTTATAATGGCAATTGCCTCCGCAGCCTTAGGAGGCTGAATAGGACTTAACCAGACTCAAATTCGCAAGATTATGGCTTTCTCATCCATCTCCCATCTAGGTTGAATAGCTATTATCCTCATCTACAACCCCAAACTTACACTAATCACTTTCTACCTCTATTCTTTAACAACAGCCGCCATCTTCTTTACCCTCAACTCTACTAACACCCTGAAACTATCTACTCTAATAACTGCGTGATCTAAAATCCCTGCGCTAAATGCAACTCTTATAGTTACTCTCCTATCTCTTGCAGGTCTCCCCCCATTAACTGGATTCCTCCCTAAGTGACTAGTCATTCAAGAATTAACCAAACAAGAATTAACAACCACAGCAACCATCATTGCCCTACTCTCTTTATTAGGACTTTTCTTCTACCTTCGCCTTGCTTACTGTGCAACAATTACCCTTCCCCCAAACTCTACTAATCACATAAAACAATGGCAAACCAACAAATCTGTTAAAACACTAACCTCTATCCTTACCGTTCTCTCAATTATACTAATACCCCTATCGCCTACAATTCTCACTATTACATAG
JM980_Mesa_NTachVE ATAAACCCCCAAGCTAAACTCGTTTTTTCTATGAGCCTCCTCTTAGGGACTACCATCACAATTTCAAGCAACCATTGAATTATAGCATGAACTGGACTTGAAATTAATACCTTAGCTATTCTTCCATTAATTTCAAAATCTCACCATCCACGAGCTATTGAGGCCTCAACTAAATACTTCTTAGTCCAAGCTACCGCCTCTACATTACTTCTCTTCTCCAGTATAACCAACGCATGATTCACTGGTCAATGAGACATTACTCAGCTTACTCACCCAATATCATGCATATTGTTAACAACTGCAATCTCAATAAAACTAGGCTTAGTCCCATTCCATTTCTGATTCCCGGAAGTCCTTCAAGGCTCTTCTCTAATAACAAGCTTACTGCTTACCACAGTCATAAAATTCCCCCCTACTATTCTCCTCTTCCTAACCTCCCCCTCACTCAATCCCACCGTTCTGTTTATAATGGCAGTTGCCTCCGCAGCCTTAGGAGGTTGAATAGGACTTAACCAGACTCAAATTCGCAAGATTATGGCTTTCTCATCCATCTCCCACCTAGGCTGAATAGCCATTATCCTCATCTACAACCCCAAACTTACACTAATTACTTTTTACCTCTATTCTTTAACAACAGCCGCCATCTTCTTTACCCTCAACTCTACTAACACTCTGAAACTATCTACTCTAATAACTGCGTGATCTAAAATCCCTGCGCTAAATGCAACCCTTATGGTTACTCTCCTATCTCTTGCAGGTCTCCCCCCATTAACTGGATTCCTCCCTAAGTGACTAGTCATTCAAGAATTAACCAAACAAGAATTAACAACCACAGCAACCATCATTGCCCTACTCTCTTTATTAGGACTTTTCTTCTACCTTCGTCTTGCTTACTGTGCAACAATTACCCTTCCCCCAAACTCTACTAATCACATAAAACAATGGCAAACCAACAAGTCTGTTAAAACACCAACCTCTATCCTTACTGTTCTCTCAATTATACTAATACCCCTATCACCTACAATTCTCACTATTACATAG
JPL461_HuilaCO ATAAACCCCCAGGCTAAACTCGTTTTTTCTATGAGCCTCCTCTTAGGGACTACCATCACAATTTCAAGTAACCATTGAATTATAGCATGAACTGGACTTGAAATTAACACCTTAGCTATTCTTCCATTAATTTCAAAATCTCACCATCCACGAGCTATTGAGGCCTCAACTAAATACTTCTTAGTCCAAGCTACCGCCTCTACATTACTTCTCTTCTCCAGTATAACCAACGCATGATTCACTGGCCAATGAGACATTACTCAGCTTACTCACCCAATATCATGCATATTATTAACAACTGCAATCTCAATAAAACTAGGCTTAGTTCCATTCCATTTCTGATTCCCAGAAGTCCTTCAAGGCTCTTCTCTAATAACAAGCTTACTGCTTACCACAGTCATAAAATTCCCCTCTACTATTCTCCTCTTCCTAACCTCCCCCTCACTCAATCCCACTGTTCTGTTTATAATGGCAATTGCCTCCGCAGCCTTAGGAGGCTGAATAGGACTTAACCAGACTCAAATTCGCAAGATTATGGCTTTCTCATCCATCTCCCATCTAGGTTGAATAGCTATTATCCTCATCTACAACCCCAAACTTACACTAATCACTTTCTACCTCTATTCTTTAACAACAGCCGCCATCTTCTTTACCCTCAACTCTACTAACACCCTGAAACTATCTACTCTAATAACTGCGTGATCTAAAATCCCTGCGCTAAATGCAACTCTTATAGTTACTCTCCTATCTCTTGCAGGTCTCCCCCCATTAACTGGATTCCTCCCTAAGTGACTAGTCATTCAAGAATTAACCAAACAAGAATTAACAACCACAGCAACCATCATTGCCCTACTCTCTTTATTAGGACTTTTCTTCTACCTTCGCCTTGCTTACTGTGCAACAATTACCCTTCCCCCAAACTCTACTAATCACATAAAACAATGGCAAACCAACAAATCTGTTAAAACACTAACCTCTATCCTTACCGTTCTCTCAATTATACTAATACCCCTATCGCCTACAATTCTCACTATTACATAG
KU14737_JuninPE ATAAACCCCCAGGCTAAACTCATTTTTTCTATAAGCCTCCTCTTAGGGACTATTATCACAATTTCAAGCAACCATTGAATTATAGCATGAACCGGACTTGAAATTAACACCTTAGCTATTCTCCCATTAATTTCCAAATCTCATCATCCACGAGCTATTGAGGCCTCAACTAAATACTTCTTAACCCAAGCTATCGCCTCTACATTACTTCTCTTCTCCAGTATAACCAACGCATGATTCACTGGCCAATGAGACATTACTCAGCTTACCCATCCAATATCATGTATCCTATTAACAACTGCAGTTTCAATAAAACTAGGCTTAGTCCCATTCCATTTCTGATTCCCAGAAGTCCTTCAAGGCTCTTCTCTAATAACAAGCTTACTGCTTGCCACAGTCATAAAATTCCCCCCTACCATTCTCCTCTTCCTAACCTCCCCCTCACTCAATCCCGCCGTACTGTTTATAATGGCAGTTGCCTCCGCAGCCTTAGGAGGCTGAATAGGACTTAACCAAACTCAAATTCGCAAAATTATGGCTTTCTCATCCATTTCTCATCTAGGTTGAATAGCCATTATCCTTACCTACAACCCAAAACTCACACTAATTACTTTCTACCTCTATTCTTTAACAACAGCCGCCATTTTCTTTACCCTCAACTCTACTAACACCCTAAAACTATCCACTCTAATAACTGCGTGATCCAAAATCCCTGCGCTAAACGCAACTCTCATGGTCACTCTCCTATCTCTTGCAGGTCTTCCCCCATTAACTGGATTCCTCCCTAAGTGACTAGTCATTCAAGAATTAACCAAGCAAGAATTAACAACCACAGCAACCATTATTGCCCTACTCTCTCTATTAGGACTTTTCTTTTACCTTCGTCTTGCTTACTGTGCAACAATTACCCTTCCCCCAAACTCTACTAATCACATAAAACAATGGCAAACCAACAAGTCTGTTAAAACACTAACTTCTATCCTTACCGTTCTATCAATTATACTAATACCCCTATCACCTACAATTCTCACTATTACATAG
KU14776_JuninPE ATAAACCCCCAGGCTAAACTCATTTTTTCTATAAGCCTCCTCTTAGGGACTATTATCACAATTTCAAGCAACCATTGAATTATAGCATGAACCGGACTTGAAATTAACACCTTAGCTATTCTCCCATTAATTTCCAAATCTCATCATCCACGAGCTATTGAGGCCTCAACTAAATACTTCTTAACCCAAGCTATCGCCTCTACATTACTTCTCTTCTCCAGTATAACCAACGCATGATTCACTGGCCAATGAGACATTACTCAGCTTACCCATCCAATATCATGTATCCTATTAACAACTGCAGTTTCAATAAAACTAGGCTTAGTCCCATTCCATTTCTGATTCCCAGAAGTCCTTCAAGGCTCTTCTCTAATAACAAGCTTACTGCTTGCCACAGTCATAAAATTCCCCCCTACCATTCTCCTCTTCCTAACCTCCCCCTCACTCAATCCCGCCGTACTGTTTATAATGGCAGTTGCCTCCGCAGCCTTAGGAGGCTGAATAGGACTTAACCAAACTCAAATTCGCAAAATTATGGCTTTCTCATCCATTTCTCATCTAGGTTGAATAGCCATTATCCTTACCTACAACCCAAAACTCACACTAATTACTTTCTACCTCTATTCTTTAACAACAGCCGCCATTTTCTTTACCCTCAACTCTACTAACACCCTAAAACTATCCACTCTAATAACTGCGTGATCCAAAATCCCTGCGCTAAACGCAACTCTCATGGTCACTCTCCTATCTCTTGCAGGTCTTCCCCCATTAACTGGATTCCTCCCTAAGTGACTAGTCATTCAAGAATTAACCAAGCAAGAATTAACAACCACAGCAACCATTATTGCCCTACTCTCTCTATTAGGACTTTTCTTTTACCTTCGTCTTGCTTACTGTGCAACAATTACCCTTCCCCCAAACTCTACTAATCACATAAAACAATGGCAAACCAACAAGTCTGTTAAAACACTAACTTCTATCCTTACCGTTCTATCAATTATACTAATACCCCTATCACCTACAATTCTCACTATTACATAG
KU14779_JuninPE ATAAACCCCCAGGCTAAACTCATTTTTTCTATAAGCCTCCTCTTAGGGACTATTATCACAATTTCAAGCAACCATTGAATTATAGCATGAACCGGACTTGAAATTAACACCTTAGCTATTCTCCCATTAATTTCCAAATCTCATCATCCACGAGCTATTGAGGCCTCAACTAAATACTTCTTAACCCAAGCTATCGCCTCTACATTACTTCTCTTCTCCAGTATAACCAACGCATGATTCACTGGCCAATGAGACATTACTCAGCTTACCCATCCAATATCATGTATCCTATTAACAACTGCAGTTTCAATAAAACTAGGCTTAGTCCCATTCCATTTCTGATTCCCAGAAGTCCTTCAAGGCTCTTCTCTAATAACAAGCTTACTGCTTGCCACAGTCATAAAATTCCCCCCTACCATTCTCCTCTTCCTAACCTCCCCCTCACTCAATCCCGCCGTACTGTTTATAATGGCAGTTGCCTCCGCAGCCTTAGGAGGCTGAATAGGACTTAACCAAACTCAAATTCGCAAAATTATGGCTTTCTCATCCATTTCTCATCTAGGTTGAATAGCCATTATCCTTACCTACAACCCAAAACTCACACTAATTACTTTCTACCTCTATTCTTTAACAACAGCCGCCATTTTCTTTACCCTCAACTCTACTAACACCCTAAAACTATCCACTCTAATAACTGCGTGATCCAAAATCCCTGCGCTAAACGCAACTCTCATGGTCACTCTCCTATCTCTTGCAGGTCTTCCCCCATTAACTGGATTCCTCCCTAAGTGACTAGTCATTCAAGAATTAACCAAGCAAGAATTAACAACCACAGCAACCATTATTGCCCTACTCTCTCTATTAGGACTTTTCTTTTACCTTCGTCTTGCTTACTGTGCAACAATTACCCTTCCCCCAAACTCTACTAATCACATAAAACAATGGCAAACCAACAAGTCTGTTAAAACACTAACTTCTATCCTTACCGTTCTATCAATTATACTAATACCCCTATCACCTACAATTCTCACTATTACATAG
KU16731_AyacuchoPE ATAAACCCCCAGGCTAAACTCATTTTTTCTATAAGCCTCCTCTTAGGGACTATTATCACAATTTCAAGCAACCATTGAATTATAGCATGAACCGGACTTGAAATTAACACCTTAGCTATTCTCCCATTAATTTCCAAATCTCATCATCCACGAGCTATTGAGGCCTCAACTAAATACTTCTTAACCCAAGCTATCGCCTCTACATTACTTCTCTTCTCCAGTATAACCAACGCATGATTCACTGGCCAATGAGACATTACTCAGCTTACCCATCCAATATCATGTATCCTATTAACAACTGCAGTTTCAATAAAACTAGGCTTAGTCCCATTCCATTTCTGATTCCCAGAAGTCCTTCAAGGCTCTTCTCTAATAACAAGCTTACTGCTTGCCACAGTCATAAAATTCCCCCCTACCATTCTCCTCTTCCTAACCTCCCCCTCACTCAATCCCGCCGTACTGTTTATAATGGCAGTTGCCTCCGCAGCCTTAGGAGGCTGAATAGGACTTAACCAAACTCAAATTCGCAAAATTATGGCTTTCTCATCCATTTCTCATCTAGGTTGAATAGCCATTATCCTTACCTACAACCCAAAACTCACACTAATTACTTTCTACCTCTATTCTTTAACAACAGCCGCCATTTTCTTTACCCTCAACTCTACTAACACCCTAAAACTATCCACTCTAATAACTGCGTGATCCAAAATCCCTGCGCTAAACGCAACTCTCATGGTCACTCTCCTATCTCTTGCAGGTCTTCCCCCATTAACTGGATTCCTCCCTAAGTGACTAGTCATTCAAGAATTAACCAAGCAAGAATTAACAACCACAGCAACCATTATTGCCCTACTCTCTCTATTAGGACTTTTCTTTTACCTTCGTCTTGCTTACTGTGCAACAATTACCCTTCCCCCAAACTCTACTAATCACATAAAACAATGGCAAACCAACAAGTCTGTTAAAACACTAACTTCTATCCTTACCGTTCTATCAATTATACTAATACCCCTATCACCTACAATTCTCACTATTACATAG
KU16751_AyacuchoPE ATAAACCCCCAGGCTAAACTCATTTTTTCTATAAGCCTCCTCTTAGGGACTATTATCACAATTTCAAGCAACCATTGAATTATAGCATGAACCGGACTTGAAATTAACACCTTAGCTATTCTCCCATTAATTTCCAAATCTCATCATCCACGAGCTATTGAGGCCTCAACTAAATACTTCTTAACCCAAGCTATCGCCTCTACATTACTTCTCTTCTCCAGTATAACCAACGCATGATTCACTGGCCAATGAGACATTACTCAGCTTACCCATCCAATATCATGTATCCTATTAACAACTGCAGTTTCAATAAAACTAGGCTTAGTCCCATTCCATTTCTGATTCCCAGAAGTCCTTCAAGGCTCTTCTCTAATAACAAGCTTACTGCTTGCCACAGTCATAAAATTCCCCCCTACCATTCTCCTCTTCCTAACCTCCCCCTCACTCAATCCCGCCGTACTGTTTATAATGGCAGTTGCCTCCGCAGCCTTAGGAGGCTGAATAGGACTTAACCAAACTCAAATTCGCAAAATTATGGCTTTCTCATCCATTTCTCATCTAGGTTGAATAGCCATTATCCTTACCTACAACCCAAAACTCACACTAATTACTTTCTACCTCTATTCTTTAACAACAGCCGCCATTTTCTTTACCCTCAACTCTACTAACACCCTAAAACTATCCACTCTAATAACTGCGTGATCCAAAATCCCTGCGCTAAACGCAACTCTCATGGTCACTCTCCTATCTCTTGCAGGTCTTCCCCCATTAACTGGATTCCTCCCTAAGTGACTAGTCATTCAAGAATTAACCAAGCAAGAATTAACAACCACAGCAACCATTATTGCCCTACTCTCTCTATTAGGACTTTTCTTTTACCTTCGTCTTGCTTACTGTGCAACAATTACCCTTCCCCCAAACTCTACTAATCACATAAAACAATGGCAAACCAACAAGTCTGTTAAAACACTAACTTCTATCCTTACCGTTCTATCAATTATACTAATACCCCTATCACCTACAATTCTCACTATTACATAG
KU21226_PunoPE ATAAACCCCCAGGCTAAACTCATTTTTTCTATAAGCCTCCTCTTAGGGACTATTATCACAATTTCAAGCAACCATTGAATTATAGCATGAACTGGACTTGAAATTAACACCTTAGCTATTCTCCCATTAATTTCCAAATCTCATCATCCACGAGCTATTGAGGCCTCAACTAAATACTTCTTAACCCAAGCTATCGCCTCTACATTACTTCTCTTCTCCAGTATAACCAACGCATGATTCACTGGCCAATGAGACATTACTCAGCTTACCCATCCAATATCATGTATCCTATTAACAACTGCAGTTTCAATAAAACTAGGCTTAGTCCCATTCCATTTCTGATTCCCAGAAGTCCTTCAAGGCTCTTCTCTAATAACAAGCTTACTGCTTGCCACAGTCATAAAATTCCCCCCTACCATTCTCCTCTTCCTAACCTCCCCCTCACTCAATCCCGCCGTACTGTTTATAATGGCAGTTGCCTCCGCAGCCTTAGGAGGCTGAATAGGACTTAACCAAACTCAAATTCGCAAAATTATGGCTTTCTCATCCATTTCTCATCTAGGTTGAATAGCCATTATCCTTACCTACAACCCAAAACTCACACTAATTACTTTCTACCTCTATTCTTTAACAACAGCCGCCATTTTCTTTACCCTCAACTCTACTAACACCCTAAAACTATCCACTCTAATAACTGCATGATCCAAAATCCCTGCGCTAAACGCAACTCTCATGGTCACTCTCCTATCTCTTGCAGGTCTTCCCCCATTAACTGGATTCCTCCCTAAGTGACTAGTCATTCAAGAATTAACCAAGCAAGAATTAACAACCACAGCAACCATTATTGCCCTACTCTCTCTATTAGGACTTTTCTTTTACCTTCGTCTTGCTTACTGTGCAACAATTACCCTTCCCCCAAACTCTACTAATCACATAAAACAATGGCAAACCAACAAGTCTGTTAAAACACTAACTTCTATCCTTACCGTTCTATCAATTATACTAATACCCCTATCACCTACAATTCTCACTATTACATAG
KU21278_PunoPE ATAAACCCCCAGGCTAAACTCATTTTTTCTATAAGCCTCCTCTTAGGGACTATTATCACAATTTCAAGCAACCATTGAATTATAGCATGAACTGGACTTGAAATTAACACCTTAGCTATTCTCCCATTAATTTCCAAATCTCATCATCCACGAGCTATTGAGGCCTCAACTAAATACTTCTTAACCCAAGCTATCGCCTCTACATTACTTCTCTTCTCCAGTATAACCAACGCATGATTCACTGGCCAATGAGACATTACTCAGCTTACCCATCCAATATCATGTATCCTATTAACAACTGCAGTTTCAATAAAACTAGGCTTAGTCCCATTCCATTTCTGATTCCCAGAAGTCCTTCAAGGCTCTTCTCTAATAACAAGCTTACTGCTTGCCACAGTCATAAAATTCCCCCCTACCATTCTCCTCTTCCTAACCTCCCCCTCACTCAATCCCGCCGTACTGTTTATAATGGCAGTTGCCTCCGCAGCCTTAGGAGGCTGAATAGGACTTAACCAAACTCAAATTCGCAAAATTATGGCTTTCTCATCCATTTCTCATCTAGGTTGAATAGCCATTATCCTTACCTACAACCCAAAACTCACACTAATTACTTTCTACCTCTATTCTTTAACAACAGCCGCCATTTTCTTTACCCTCAACTCTACTAACACCCTAAAACTATCCACTCTAATAACTGCATGATCCAAAATCCCTGCGCTAAACGCAACTCTCATGGTCACTCTCCTATCTCTTGCAGGTCTTCCCCCATTAACTGGATTCCTCCCTAAGTGACTAGTCATTCAAGAATTAACCAAGCAAGAATTAACAACCACAGCAACCATTATTGCCCTACTCTCTCTATTAGGACTTTTCTTTTACCTTCGTCTTGCTTACTGTGCAACAATTACCCTTCCCCCAAACTCTACTAATCACATAAAACAATGGCAAACCAACAAGTCTGTTAAAACACTAACTTCTATCCTTACCGTTCTATCAATTATACTAATACCCCTATCACCTACAATTCTCACTATTACATAG
SEN1034_AzuayEC ATAAACCCCCAGGCTAAACTCGTTTTTTCTATGAGCCTCCTCTTAGGGACTACCATCACAATTTCAAGTAACCATTGAATTATAGCATGAACTGGACTTGAAATTAACACCTTAGCTATTCTTCCATTAATTTCAAAATCTCACCATCCACGAGCTATTGAGGCCTCAACTAAATACTTCTTAGTCCAAGCTACCGCCTCTACATTACTTCTCTTCTCCAGTATAACCAACGCATGATTCACTGGCCAATGAGACATTACTCAGCTTACTCACCCAATATCATGCATATTATTAACAACTGCAATCTCAATAAAACTAGGCTTAGTTCCATTCCATTTCTGATTCCCAGAAGTCCTTCAAGGCTCTTCTCTAATAACAAGCTTACTGCTTACCACAGTCATAAAATTCCCCTCTACTATTCTCCTCTTCCTAACCTCCCCCTCACTCAATCCCACTGTTCTGTTTATAATGGCAATTGCCTCCGCAGCCTTAGGAGGCTGAATAGGACTTAACCAGACTCAAATTCGCAAGATTATGGCTTTCTCATCCATCTCCCATCTAGGTTGAATAGCTATTATCCTCATCTACAACCCCAAACTTACACTAATCACTTTCTACCTCTATTCTTTAACAACAGCCGCCATCTTCTTTACCCTCAACTCTACTAACACCCTGAAACTATCTACTCTAATAACTGCGTGATCTAAAATCCCTGCGCTAAATGCAACTCTTATAGTTACTCTCCTATCTCTTGCAGGTCTCCCCCCATTAACTGGATTCCTCCCTAAGTGACTAGTCATTCAAGAATTAACCAAACAAGAATTAACAACCACAGCAACCATCATTGCCCTACTCTCTTTATTAGGACTTTTCTTCTACCTTCGCCTTGCTTACTGTGCAACAATTACCCTTCCCCCAAACTCTACTAATCACATAAAACAATGGCAAACCAACAAATCTGTTAAAACACTAACCTCTATCCTTACCGTTCTCTCAATTATACTAATACCCCTATCGCCTACAATTCTCACTATTACATAG
SEN1035_AzuayEC ATAAACCCCCAGGCTAAACTCGTTTTTTCTATGAGCCTCCTCTTAGGGACTACCATCACAATTTCAAGTAACCATTGAATTATAGCATGAACTGGACTTGAAATTAACACCTTAGCTATTCTTCCATTAATTTCAAAATCTCACCATCCACGAGCTATTGAGGCCTCAACTAAATACTTCTTAGTCCAAGCTACCGCCTCTACATTACTTCTCTTCTCCAGTATAACCAACGCATGATTCACTGGCCAATGAGACATTACTCAGCTTACTCACCCAATATCATGCATATTATTAACAACTGCAATCTCAATAAAACTAGGCTTAGTTCCATTCCATTTCTGATTCCCAGAAGTCCTTCAAGGCTCTTCTCTAATAACAAGCTTACTGCTTACCACAGTCATAAAATTCCCCTCTACTATTCTCCTCTTCCTAACCTCCCCCTCACTCAATCCCACTGTTCTGTTTATAATGGCAATTGCCTCCGCAGCCTTAGGAGGCTGAATAGGACTTAACCAGACTCAAATTCGCAAGATTATGGCTTTCTCATCCATCTCCCATCTAGGTTGAATAGCTATTATCCTCATCTACAACCCCAAACTTACACTAATCACTTTCTACCTCTATTCTTTAACAACAGCCGCCATCTTCTTTACCCTCAACTCTACTAACACCCTGAAACTATCTACTCTAATAACTGCGTGATCTAAAATCCCTGCACTAAATGCAACTCTTATAGTTACTCTCCTATCTCTTGCAGGTCTCCCCCCATTAACTGGATTCCTCCCTAAATGACTAGTCATTCAAGAATTAACCAAACAAGAATTAACAACCACAGCAACCATCATTGCCCTACTCTCTTTATTAGGACTTTTCTTCTACCTTCGCCTTGCTTACTGTGCAACAATTACCCTTCCCCCAAACTCTACTAATCACATAAAACAATGGCAAACCAACAAATCTGTTAAAACACTAACCTCTATCCTTACCGTTCTCTCAATTATACTAATACCCCTATCGCCTACAATTCTCACTATTACATAG
SEN1259_MoronaEC ATAAACCCCCAGGCTAAACTCGTTTTTTCTATGAGCCTCCTCTTAGGGACTACCATCACAATTTCAAGTAACCATTGAATTATAGCATGAACTGGACTTGAAATTAACACCTTAGCTATTCTTCCATTAATTTCAAAATCTCACCATCCACGAGCTATTGAGGCCTCAACTAAATACTTCTTAGTCCAAGCTACCGCCTCTACATTACTTCTCTTCTCCAGTATAACCAACGCATGATTCACTGGCCAATGAGACATTACTCAGCTTACTCACCCAATATCATGTATATTATTAACAACTGCAATCTCAATAAAACTAGGCTTAGTTCCATTCCATTTCTGATTCCCAGAAGTCCTTCAAGGCTCTTCTCTAATAACAAGCTTACTGCTTACCACAGTCATAAAATTCCCCTCTACTATTCTCCTCTTCCTAACCTCCCCCTCACTCAATCCCACTGTTCTGTTTATAATGGCAATTGCCTCCGCAGCCTTAGGAGGCTGAATAGGACTTAACCAGACTCAAATTCGCAAGATTATGGCTTTCTCATCCATCTCCCATCTAGGTTGAATAGCTATTATCCTCATCTACAACCCCAAACTTACACTAATCACTTTCTACCTCTATTCTTTAACAACAGCCGCCATCTTCTTTACCCTCAACTCTACTAACACCCTGAAACTATCTACTCTAATAACTGCGTGATCTAAAATCCCTGCGCTAAATGCAACTCTTATAGTTACTCTCCTATCTCTTGCAGGTCTCCCCCCATTAACTGGATTCCTCCCTAAGTGACTAGTCATTCAAGAATTAACCAAACAAGAATTAACAACCACAGCAACCATCATTGCCCTACTCTCTTTATTAGGACTTTTCTTCTACCTTCGCCTTGCTTACTGTGCAACAATTACCCTTCCCCCAAACTCTACTAATCACATAAAACAATGGCAAACCAACAAATCTGTTAAAACACTAACCTCTATCCTTACCGTTCTCTCAATTATACTAATACCCCTATCGCCTACAATTCTCACTATTACATAG
US3136_SucumbiosEC ATAAACCCCCAGGCTAAACTCGTTTTTTCTATGAGCCTCCTCTTAGGGACTACCATCACAATTTCAAGTAACCATTGAATTATAGCATGAACTGGACTTGAAATTAACACCTTAGCTATTCTTCCATTAATTTCAAAATCTCACCATCCACGAGCTATTGAGGCCTCAACTAAATACTTCTTAGTCCAAGCTACCGCCTCTACATTACTTCTCTTCTCCAGTATAACCAACGCATGATTCACTGGCCAATGAGACATTACTCAGCTTACTCACCCAATATCATGCATATTATTAACAACTGCAATCTCAATAAAACTAGGCTTAGTTCCATTCCATTTCTGATTCCCAGAAGTCCTTCAAGGCTCTTCTCTAATAACAAGCTTACTGCTTACCACAGTCATAAAATTCCCCTCTACTATTCTCCTCTTCCTAACCTCCCCCTCACTCAATCCCACTGTTCTGTTTATAATGGCAATTGCCTCCGCAGCCTTAGGAGGCTGAATAGGACTTAACCAGACTCAAATTCGCAAGATTATGGCTTTCTCATCCATCTCCCATCTAGGTTGAATAGCTATTATCCTCATCTACAACCCCAAACTTACACTAATCACTTTCTACCTCTATTCTTTAACAACAGCCGCCATCTTCTTTACCCTCAACTCTACTAACACCCTGAAACTATCTACTCTAATAACTGCGTGATCTAAAATCCCTGCGCTAAATGCAACTCTTATAGTTACTCTCCTATCTCTTGCAGGTCTCCCCCCATTAACTGGATTCCTCCCTAAGTGACTAGTCATTCAAGAATTAACCAAACAAGAATTAACAACCACAGCAACCATCATTGCCCTACTCTCTTTATTAGGACTTTTCTTCTACCTTCGCCTTGCTTACTGTGCAACAATTACCCTTCCCCCAAACTCTACTAATCACATAAAACAATGGCAAACCAACAAATCTGTTAAAACACTAACCTCTATCCTTACCGTTCTCTCAATTATACTAATACCCCTATCGCCTACAATTCTCACTATTACATAG
YPL79_Mesa_NTachVE ATAAACCCCCAAGCTAAACTCGTTTTTTCTATGAGCCTCCTCTTAGGGACTACCATCACAATTTCAAGCAACCATTGAATTATAGCATGAACTGGACTTGAAATTAATACCTTAGCTATTCTTCCATTAATTTCAAAATCTCACCATCCACGAGCTATTGAGGCCTCAACTAAATACTTCTTAGTCCAAGCTACCGCCTCTACATTACTTCTCTTCTCCAGTATAACCAACGCATGATTCACTGGTCAATGAGACATTACTCAGCTTACTCACCCAATATCATGCATATTGTTAACAACTGCAATCTCAATAAAACTAGGCTTAGTCCCATTCCATTTCTGATTCCCGGAAGTCCTTCAAGGCTCTTCTCTAATAACAAGCTTACTGCTTACCACAGTCATAAAATTCCCCCCTACTATTCTCCTCTTCCTAACCTCCCCCTCACTCAATCCCACCGTTCTGTTTATAATGGCAGTTGCCTCCGCAGCCTTAGGAGGTTGAATAGGACTTAACCAGACTCAAATTCGCAAGATTATGGCTTTCTCATCCATCTCCCACCTAGGCTGAATAGCCATTATCCTCATCTACAACCCCAAACTTACACTAATTACTTTTTACCTCTATTCTTTAACAACAGCCGCCATCTTCTTTACCCTCAACTCTACTAACACTCTGAAACTATCTACTCTAATAACTGCGTGATCTAAAATCCCTGCGCTAAATGCAACCCTTATGGTTACTCTCCTATCTCTTGCAGGTCTCCCCCCATTAACTGGATTCCTCCCTAAGTGACTAGTCATTCAAGAATTAACCAAACAAGAATTAACAACCACAGCAACCATCATTGCCCTACTCTCTTTATTAGGACTTTTCTTCTACCTTCGTCTTGCTTACTGTGCAACAATTACCCTTCCCCCAAACTCTACTAATCACATAAAACAATGGCAAACCAACAAGTCTGTTAAAACACCAACCTCTATCCTTACTGTTCTCTCAATTATACTAATACCCCTATCACCTACAATTCTCACTATTACATAG
YPL85_Mesa_NTachVE ATAAACCCCCAAGCTAAACTCGTTTTTTCTATGAGCCTCCTCTTAGGGACTACCATCACAATTTCAAGCAACCATTGAATTATAGCATGAACTGGACTTGAAATTAATACCTTAGCTATTCTTCCATTAATTTCAAAATCTCACCATCCACGAGCTATTGAGGCCTCAACTAAATACTTCTTAGTCCAAGCTACCGCCTCTACATTACTTCTCTTCTCCAGTATAACCAACGCATGATTCACTGGTCAATGAGACATTACTCAGCTTACTCACCCAATATCATGCATATTGTTAACAACTGCAATCTCAATAAAACTAGGCTTAGTCCCATTCCATTTCTGATTCCCGGAAGTCCTTCAAGGCTCTTCTCTAATAACAAGCTTACTGCTTACCACAGTCATAAAATTCCCCCCTACTATTCTCCTCTTCCTAACCTCCCCCTCACTCAATCCCACCGTTCTGTTTATAATGGCAGTTGCCTCCGCAGCCTTAGGAGGTTGAATAGGACTTAACCAGACTCAAATTCGCAAGATTATGGCTTTCTCATCCATCTCCCACCTAGGCTGAATAGCCATTATCCTCATCTACAACCCCAAACTTACACTAATTACTTTTTACCTCTATTCTTTAACAACAGCCGCCATCTTCTTTACCCTCAACTCTACTAACACTCTGAAACTATCTACTCTAATAACTGCGTGATCTAAAATCCCTGCGCTAAATGCAACCCTTATGGTTACTCTCCTATCTCTTGCAGGTCTCCCCCCATTAACTGGATTCCTCCCTAAGTGACTAGTCATTCAAGAATTAACCAAACAAGAATTAACAACCACAGCAACCATCATTGCCCTACTCTCTTTATTAGGACTTTTCTTCTACCTTCGTCTTGCTTACTGTGCAACAATTACCCTTCCCCCAAACTCTACTAATCACATAAAACAATGGCAAACCAACAAGTCTGTTAAAACACCAACCTCTATCCTTACTGTTCTCTCAATTATACTAATACCCCTATCACCTACAATTCTCACTATTACATAG
YPL88_Mesa_NTachVE ATAAACCCCCAAGCTAAACTCGTTTTTTCTATGAGCCTCCTCTTAGGGACTACCATCACAATTTCAAGCAACCATTGAATTATAGCATGAACTGGACTTGAAATTAATACCTTAGCTATTCTTCCATTAATTTCAAAATCTCACCATCCACGAGCTATTGAGGCCTCAACTAAATACTTCTTAGTCCAAGCTACCGCCTCTACATTACTTCTCTTCTCCAGTATAACCAACGCATGATTCACTGGTCAATGAGACATTACTCAGCTTACTCACCCAATATCATGCATATTGTTAACAACTGCAATCTCAATAAAACTAGGCTTAGTCCCATTCCATTTCTGATTCCCGGAAGTCCTTCAAGGCTCTTCTCTAATAACAAGCTTACTGCTTACCACAGTCATAAAATTCCCCCCTACTATTCTCCTCTTCCTAACCTCCCCCTCACTCAATCCCACCGTTCTGTTTATAATGGCAGTTGCCTCCGCAGCCTTAGGAGGTTGAATAGGACTTAACCAGACTCAAATTCGCAAGATTATGGCTTTCTCATCCATCTCCCACCTAGGCTGAATAGCCATTATCCTCATCTACAACCCCAAACTTACACTAATTACTTTTTACCTCTATTCTTTAACAACAGCCGCCATCTTCTTTACCCTCAACTCTACTAACACTCTGAAACTATCTACTCTAATAACTGCGTGATCTAAAATCCCTGCGCTAAATGCAACCCTTATGGTTACTCTCCTATCTCTTGCAGGTCTCCCCCCATTAACTGGATTCCTCCCTAAGTGACTAGTCATTCAAGAATTAACCAAACAAGAATTAACAACCACAGCAACCATCATTGCCCTACTCTCTTTATTAGGACTTTTCTTCTACCTTCGTCTTGCTTACTGTGCAACAATTACCCTTCCCCCAAACTCTACTAATCACATAAAACAATGGCAAACCAACAAGTCTGTTAAAACACCAACCTCTATCCTTACTGTTCTCTCAATTATACTAATACCCCTATCACCTACAATTCTCACTATTACATAG
;
end;

[
MrBayes settings for the best-fit model (GTR+G) selected by AIC in MrModeltest 2.3
]
