# Supplementary material for: A latitudinal phylogeographic diversity gradient in birds
Source: PLoS Biol. 2017 Apr 13;15(4):e2001073. doi: 10.1371/journal.pbio.2001073 (PMC5390966; doi:10.1371/journal.pbio.2001073)
Supplement: S1 Data — (ZIP) [file pbio.2001073.s015.zip › S1_Data/Passerculus-sandwichensis.nex]

#NEXUS
begin data;
dimensions ntax=115 nchar=1045;
format datatype=dna missing=? gap=-;
matrix
	DQ459541	ATGAACCCCCAGGCAAACTCAATCTTCATCATCAGCTTACTCCTCGGGACAACCATCACCATCTCAAGCAATCACTGAATCATGGCCTGAATAGGGCTCGAAATTAACACCCTTGCTATCCTCCCACTAATCTCTAAATCCCACCACCCACGAGCCATCGAAGCTGCCACTAAATATTTCCTCACCCAAGCAACTGCCTCCGCCCTGGTTCTATTCTCTAGCATAACCAACGCATGA--CAAACCGGGCAATGAGACATCACCCAGCTCACCCACCCAATATCTTGTCTAATCCTAACCTCTGCAGTGGCAATAAAACTAGGACTAGTACCATTCCACTTCTGATTCCCAGAAGTACTTCAAGGCTCCCCCATTACTACCGGCCTTCTTCTATCCACCC…
	DQ459531	ATGAACCCCCAAGCTAATTCAATCTTCATCGCCAGCCTACTCCTAGGAACAACCATCACCATCTCAAGCAACCACTGAATCATAGCTTGAATAGGACTCGAAATTAACACCCTTGCTATCCTCCCACTAATTTCAAAATCCCATCACCCACGAGCCATCGAAGCTGCCACTAAATATTTCCTCACCCAAGCAACTGCCTCTGCCCTAGTCCTATTCTCCAGCATAACCAATGCATGAGGC--ACCGGGCAGTGAGACATCACCCAGCTTACTCACCCCATATCCTGCCTGATCCTGACCTCTGCAGTGGCAATAAAACTAGGACTAGTACCATTCCACTTCTGATTCCCAGAAGTACTCCAAGGCTCCCCTATTACTACCGGCCTCCTCCTATCTACCC…
	DQ459543	ATGAGCCCCCAAGCAAACTCAATCTTCATTATCAGCCTACTCTTAGGAACAACCATCACCATCTCGAGCAATCACTGAATCATAGCCTGAATGGGACTCGAAATTAACACCCTTGCCATCCTCCCATTAATTTCGAAATCCCATCACCCACGAGCCATCGAAGCCGCTACTAAATACTTCCTTACTCAAGCAACTGCTTCCGCCCTAGTCCTGTTCTCCAGCATAAATAACGCATGA--CATACTGGACAATGAGACATCACCCAGCTTACCCACCCGATGTCCTGCCTGATCCTAACCTCCGCAGTGGCAATGAAACTAGGACTGGTACCTTTCCATTTCTGATTCCCAGAAGTACTCCAAGGCTCCCCTATTATCACCGGCCTCCTTCTATCCACCC…
	AY584903	ATGAACCCCCAGGCAAACTCAATCTTCATCGTCAGCTTACTCCTAGGGACAACCATCACCATCTCGAGCAATCACTGAATTATAGCCTGAATAGGACTCGAAATTAACACCCTTGCTATTCTCCCACTAATCTCAAAATCCCACCACCCACGAGCCATTGAAGCCGCCACTAAATATTTCCTCACCCAAGCAACTGCTTCTGCCCTAGTCTTATTCTCCAGCATAACTAACGCATGA--CAAACCGGACAGTGAGACATCACCCAACTTACACACCCAATATCTTGTCTGATCCTAACCTCCGCAGTAGCAATAAAACTAGGACTAGTACCATTCCACTTCTGATTCCCAGAAGTCCTCCAAGGCTCCCCCATGATCACCGGCCTCCTCCTATCCACCC…
	AY584876	ATGAACCCCCAGGCAAACTCAATCTTCATCGTCAGCTTACTCCTAGGGACAACCATCACCATCTCGAGCAATCACTGAATTATAGCCTGAATAGGACTCGAAATTAACACCCTTGCTATTCTCCCACTAATCTCAAAATCCCACCACCCACGAGCCATTGAAGCCGCCACTAAATATTTCCTCACCCAAGCAACTGCTTCTGCCCTAGTCTTATTCTCCAGCATAACTAACGCATGA--CAAACCGGACAGTGAGACATCACCCAACTTACACACCCAATATCTTGTCTGATCCTAACCTCCGCAGTAGCAATAAAACTAGGACTAGTACCATTCCACTTCTGATTCCCAGAAGTCCTCCAAGGCTCCCCCATGATCACCGGCCTCCTCCTATCCACCC…
	AY584888	ATGAACCCCCAGGCAAACTCAATCTTCATCGTCAGCTTACTCCTAGGGACAACCATCACCATCTCGAGCAATCACTGAATTATAGCCTGAATAGGACTCGAAATTAACACCCTTGCTATTCTCCCACTAATCTCAAAATCCCACCACCCACGAGCCATTGAAGCCGCCACTAAATATTTCCTCACCCAAGCAACTGCTTCTGCCCTAGTCTTATTCTCCAGCATAACTAACGCATGA--CAAACCGGACAGTGAGACATCACCCAACTTACACACCCAATATCTTGTCTGATCCTAACCTCCGCAGTAGCAATAAAACTAGGACTAGTACCATTCCACTTCTGATTCCCAGAAGTCCTCCAAGGCTCCCCCATGATCACCGGCCTCCTCCTATCCACCC…
	AY584873	ATGAACCCCCAGGCAAACTCAATCTTCATCGTCAGCTTACTCCTAGGGACAACCATCACCATCTCGAGCAATCACTGAATTATAGCCTGAATAGGACTCGAAATTAACACCCTTGCTATTCTCCCACTAATCTCAAAATCCCACCACCCACGAGCCATTGAAGCCGCCACTAAATATTTCCTCACCCAAGCAACTGCTTCTGCCCTAGTCTTATTCTCCAGCATAACTAACGCATGA--CAAACCGGACAGTGAGACATCACCCAACTTACACACCCAATATCTTGTCTGATCCTAACCTCCGCAGTAGCAATAAAACTAGGACTAGTACCATTCCACTTCTGATTCCCAGAAGTCCTCCAAGGCTCCCCCATGATCACCGGCCTCCTCCTATCCACCC…
	AY584937	ATGAACCCCCAGGCAAACTCAATCTTCATCGTCAGCTTACTCCTAGGGACAACCATCACCATCTCGAGCAATCACTGAATTATAGCCTGAATAGGACTCGAAATTAACACCCTTGCTATTCTCCCACTAATCTCAAAATCCCACCACCCACGAGCCATTGAAGCCGCCACTAAATATTTCCTCACCCAAGCAACTGCTTCTGCCCTAGTCTTATTCTCCAGCATAACTAACGCATGA--CAAACCGGACAGTGAGACATCACCCAACTTACACACCCAATATCTTGCCTGATCCTAACCTCCGCAGTAGCAATAAAACTAGGACTAGTACCATTCCACTTCTGATTCCCAGAAGTTCTCCAAGGCTCCCCCATGATCACCGGCCTCCTCCTATCCACCC…
	AY584904	ATGAACCCCCAGGCAAACTCAATCTTCATCCTCAGCTTACTCCTAGGGACAACCATCACCATCTCGAGCAATCACTGAATTATAGCCTGAATAGGACTCGAAATTAACACCCTTGCTATTCTCCCACTAATCTCAAAATCCCACCACCCACGAGCCATTGAAGCCGCCACTAAATACTTCCTCACCCAAGCAACTGCTTCTGCCCTAGTCTTATTCTCCAGCATAACTAACGCATGA--CAAACCGGACAGTGAGACATCACCCAACTTACACACCCAATATCTTGCCTGATCCTAACCTCCGCAGTAGCAATAAAACTAGGACTAGTACCATTCCACTTCTGATTCCCAGAAGTCCTCCAAGGCTCCCCCATGGTCACCGGCCTTCTCCTATCCACCC…
	AY584942	ATGAACCCCCAGGCAAACTCAATCTTCATCCTCAGCTTACTCCTAGGGACAACCATCACCATCTCGAGCAATCACTGAATTATAGCCTGAATAGGGCTCGAAATTAACACCCTTGCTATTCTCCCACTAATCTCAAAATCCCACCACCCACGAGCCATTGAAGCCGCCACTAAATACTTCCTCACCCAAGCAACTGCTTCTGCCCTAGTCTTATTCTCCAGCATAACTAACGCATGA--CAAACCGGACAGTGAGACATCACCCAACTTACACACCCAATATCTTGCCTGATCCTAACCTCCGCAGTAGCAATAAAACTAGGACTAGTACCATTCCACTTCTGATTCCCAGAAGTTCTCCAAGGCTCCCCCATGATCACCGGCCTTCTCCTATCCACCC…
	AY584936	ATGAACCCCCAGGCAAACTCAATCTTCATCCTCAGCTTACTCCTAGGGACAACCATCACTATCTCGAGCAATCACTGAATTATAGCCTGAATAGGGCTCGAAATTAACACCCTTGCTATTCTCCCACTAATCTCAAAATCCCACCACCCACGAGCCATTGAAGCCGCCACTAAATACTTCCTCACCCAAGCAACTGCTTCTGCCCTAGTCTTATTCTCCAGCATAACTAACGCATGA--CAAACCGGACAGTGAGACATCACCCAACTTACACACCCAATATCTTGCCTGATCCTAACCTCCGCAGTAGCAATAAAACTAGGACTAGTACCATTCCACTTCTGATTCCCAGAAGTTCTCCAAGGCTCCCCCATGATCACCGGCCTTCTCCTATCCACCC…
	AY584913	ATGAACCCCCAGGCAAACTCAATCTTCATCGTCAGCTTACTCCTAGGGACAACCATCACCATCTCGAGCAATCACTGAATTATAGCCTGAATAGGACTCGAAATTAACACCCTTGCTATTCTCCCACTAATCTCAAAATCCCACCACCCACGAGCCATTGAAGCCGCCACTAAATATTTCCTCACCCAAGCAACTGCTTCTGCCCTAGTCTTATTCTCCAGCATAACTAACGCATGA--CAAACCGGACAGTGAGACATCACCCAACTTACACACCCAATATCTTGTCTGATCCTAACCTCCGCAGTAGCAATAAAACTAGGACTAGTACCATTCCACTTCTGATTCCCAGAAGTCCTCCAAGGCTCCCCCATGATCACCGGCCTCCTCCTATCCACCC…
	AY584875	ATGAACCCCCAGGCAAACTCAATCTTCATCGTCAGCTTACTCCTAGGGACAACCATCACCATCTCGAGCAATCACTGAATTATAGCCTGAATAGGACTCGAAATTAACACCCTTGCTATTCTCCCACTAATCTCAAAATCCCACCACCCACGAGCCATTGAAGCCGCCACTAAATATTTCCTCACCCAAGCAACTGCTTCTGCCCTAGTCTTATTCTCCAGCATAACTAACGCATGA--CAAACCGGACAGTGAGACATCACCCAACTTACACACCCAATATCTTGTCTGATCCTAACCTCCGCAGTAGCAATAAAACTAGGACTAGTACCATTCCACTTCTGATTCCCAGAAGTCCTCCAAGGCTCCCCCATGATCACCGGCCTCCTCCTATCCACCC…
	AY584977	ATGAACCCCCAGGCAAACTCAATCTTCATCGTCAGCTTACTCCTAGGGACAACCATCACCATCTCGAGCAATCACTGAATTATAGCCTGAATAGGACTCGAAATTAACACCCTTGCTATTCTCCCACTAATCTCAAAATCCCACCACCCACGAGCCATTGAAGCCGCCACTAAATATTTCCTCACCCAAGCAACTGCTTCTGCCCTAGTCTTATTCTCCAGCATAACTAACGCATGA--CAAACCGGACAGTGAGACATCACCCAACTTACACACCCAATATCTTGCCTGATCCTAACCTCCGCAGTAGCAATAAAACTAGGACTAGTACCATTCCACTTCTGATTCCCAGAAGTTCTCCAAGGCTCCCCCATGATCACCGGCCTCCTCCTATCCACCC…
	AY584891	ATGAACCCCCAGGCAAACTCAATCTTCATCGTCAGCTTACTCCTAGGGACAACCATCACCATCTCGAGCAATCACTGAATTATAGCCTGAATAGGACTCGAAATTAACACCCTTGCTATTCTCCCACTAATCTCAAAATCCCACCACCCACGAGCCATTGAAGCCGCCACTAAATATTTCCTCACCCAAGCAACTGCTTCTGCCCTAGTCTTATTCTCCAGCATAACTAACGCATGA--CAAACCGGACAGTGAGACATCACCCAACTTACACACCCAATATCTTGTCTGATCCTAACCTCCGCAGTAGCAATAAAACTAGGACTAGTACCATTCCACTTCTGATTCCCAGAAGTCCTCCAAGGCTCCCCCATGATCACCGGCCTCCTCCTATCCACCC…
	AY584973	ATGAACCCCCAGGCAAACTCAATCTTCATCCTCAGCTTACTCCTAGGGACAACCATCACCATCTCGAGCAATCACTGAATTATAGCCTGAATAGGACTCGAAATTAACACCCTTGCTATTCTCCCACTAATCTCAAAATCCCACCACCCACGAGCCATTGAAGCCGCCACTAAATACTTCCTCACCCAAGCAACTGCTTCTGCCCTAGTCTTATTCTCCAGCATAACTAACGCATGA--CAAACCGGACAGTGAGACATCACCCAACTTACACACCCAATATCTTGCCTGATCCTAACCTCCGCAGTAGCAATAAAACTAGGACTAGTACCATTCCACTTCTGATTCCCAGAAGTCCTCCAAGGCTCCCCCATGGTCACCGGCCTTCTCCTATCCACCC…
	AY584947	ATGAACCCCCAGGCAAACTCAATCTTCATCCTCAGCTTACTCCTAGGGACAACCATCACCATCTCGAGCAATCACTGAATTATAGCCTGAATAGGACTCGAAATTAACACCCTTGCTATTCTCCCACTAATCTCAAAATCCCACCACCCACGAGCCATTGAAGCCGCCACTAAATACTTCCTCACCCAAGCAACTGCTTCTGCCCTAGTCTTATTCTCCAGCATAACTAACGCATGA--CAAACCGGACAGTGAGACATCACCCAACTTACACACCCAATATCTTGCCTGATCCTAACCTCCGCAGTAGCAATAAAACTAGGACTAGTACCATTCCACTTCTGATTCCCAGAAGTCCTCCAAGGCTCCCCCATGGTCACCGGCCTTCTCCTATCCACCC…
	AY584912	ATGAACCCCCAGGCAAACTCAATCTTCATCGTCAGCTTACTCCTAGGGACAACCATCACCATCTCGAGCAATCACTGAATTATAGCCTGAATAGGACTCGAAATTAACACCCTTGCTATTCTCCCACTAATCTCAAAATCCCACCACCCACGAGCCATTGAAGCCGCCACTAAATATTTCCTCACCCAAGCAACTGCTTCTGCCCTAGTCTTATTCTCCAGCATAACTAACGCATGA--CAAACCGGACAGTGAGACATCACCCAACTTACACACCCAATATCTTGTCTGATCCTAACCTCCGCAGTAGCAATAAAACTAGGACTAGTACCATTCCACTTCTGATTCCCAGAAGTCCTCCAAGGCTCCCCCATGATCACCGGCCTCCTCCTATCCACCC…
	AY584978	ATGAACCCCCAGGCAAACTCAATCTTCATCGTCAGCTTACTCCTAGGGACAACCATCACCATCTCGAGCAATCACTGAATTATAGCCTGAATAGGACTCGAAATTAACACCCTTGCTATTCTCCCACTAATCTCAAAATCCCACCACCCACGAGCCATTGAAGCCGCCACTAAATATTTCCTCACCCAAGCAACTGCTTCTGCCCTAGTCTTATTCTCCAGCATAACTAACGCATGA--CAAACCGGACAGTGAGACATCACCCAACTTACACACCCAATATCTTGCCTGATCCTAACCTCCGCAGTAGCAATAAAACTAGGACTAGTACCATTCCACTTCTGATTCCCAGAAGTTCTCCAAGGCTCCCCCATGATCACCGGCCTCCTCCTATCCACCC…
	AY584934	ATGAACCCCCAGGCAAACTCAATCTTCATCCTCAGCTTACTCCTAGGGACAACCATCACCATCTCGAGCAATCACTGAATTATAGCCTGAATAGGACTCGAAATTAACACCCTTGCTATTCTCCCACTAATCTCAAAATCCCACCACCCACGAGCCATTGAAGCCGCCACTAAATACTTCCTCACCCAAGCAACTGCTTCTGCCCTAGTCTTATTCTCCAGCATAACTAACGCATGA--CAAACCGGACAGTGAGACATCACCCAACTTACACACCCAATATCTTGCCTGATCCTAACCTCCGCAGTAGCAATAAAACTAGGACTAGTACCATTCCACTTCTGATTCCCAGAAGTCCTCCAAGGCTCCCCCATGGTCACCGGCCTTCTCCTATCCACCC…
	AY584908	ATGAACCCCCAGGCAAACTCAATCTTCATCCTCAGCTTACTCCTAGGGACAACCATCACCATCTCGAGCAATCACTGAATTATAGCCTGAATAGGACTCGAAATTAACACCCTTGCTATTCTCCCACTAATCTCAAAATCCCACCACCCACGAGCCATTGAAGCCGCCACTAAATACTTCCTCACCCAAGCAACTGCTTCTGCCCTAGTCTTATTCTCCAGCATAACTAACGCATGA--CAAACCGGACAGTGAGACATCACCCAACTTACACACCCAATATCTTGCCTGATCCTAACCTCCGCAGTAGCAATAAAACTAGGACTAGTACCATTCCACTTCTGATTCCCAGAAGTCCTCCAAGGCTCCCCCATGGTCACCGGCCTTCTCCTATCCACCC…
	AY584957	ATGAACCCCCAGGCAAACTCAATCTTCATCCTCAGCTTACTCCTAGGGACAACCATCACCATCTCGAGCAATCACTGAATTATAGCCTGAATAGGACTCGAAATTAACACCCTTGCTATTCTCCCACTAATCTCAAAATCCCACCACCCACGAGCCATTGAAGCCGCCACTAAATACTTCCTCACCCAAGCAACTGCTTCTGCCCTAGTCTTATTCTCCAGCATAACTAACGCATGA--CAAACCGGACAGTGAGACATCACCCAACTTACACACCCAATATCTTGCCTGATCCTAACCTCCGCAGTAGCAATAAAACTAGGACTAGTACCATTCCACTTCTGATTCCCAGAAGTCCTCCAAGGCTCCCCCATGGTCACCGGCCTTCTCCTATCCACCC…
	AY584969	ATGAACCCCCAGGCAAACTCAATCTTCATCCTCAGCTTACTCCTAGGGACAACCATCACCATCTCGAGCAATCACTGAATTATAGCCTGAATAGGACTCGAAATTAACACCCTTGCTATTCTCCCACTAATCTCAAAATCCCACCACCCACGAGCCATTGAAGCCGCCACTAAATACTTCCTCACCCAAGCAACTGCTTCTGCCCTAGTCTTATTCTCCAGCATAACTAACGCATGA--CAAACCGGACAGTGAGACATCACCCAACTTACACACCCAATATCTTGCCTGATCCTAACCTCCGCAGTAGCAATAAAACTAGGACTAGTACCATTCCACTTCTGATTCCCAGAAGTCCTCCAAGGCTCCCCCATGGTCACCGGCCTTCTCCTATCCACCC…
	AY584923	ATGAACCCCCAGGCAAACTCAATCTTCATCCTCAGCTTACTCCTAGGGACAACCATCACCATCTCGAGCAATCACTGAATTATAGCCTGAATAGGACTCGAAATTAACACCCTTGCTATTCTCCCACTAATCTCAAAATCCCACCACCCACGAGCCATTGAAGCCGCCACTAAATACTTCCTCACCCAAGCAACTGCTTCTGCCCTAGTCTTATTCTCCAGCATAACTAACGCATGA--CAAACCGGACAGTGAGACATCACCCAACTTACACACCCAATATCTTGCCTGATCCTAACCTCCGCAGTAGCAATAAAACTAGGACTAGTACCATTCCACTTCTGATTCCCAGAAGTCCTCCAAGGCTCCCCCATGGTCACCGGCCTTCTCCTATCCACCC…
	AY584898	ATGAACCCCCAGGCAAACTCAATCTTCATCGTCAGCTTACTCCTAGGGACAACCATCACCATCTCGAGCAATCACTGAATTATAGCCTGAATAGGACTCGAAATTAACACCCTTGCTATTCTACCACTAATCTCAAAATCCCACCACCCACGAGCCATTGAAGCCGCCACTAAATATTTCCTCACCCAAGCAACTGCTTCTGCCCTAGTCTTATTCTCCAGCATAACTAACGCATGA--CAAACCGGACAGTGAGACATCACCCAACTTACACACCCAATATCTTGTCTGATCCTAACCTCCGCAGTAGCAATAAAACTAGGACTAGTACCATTCCACTTCTGATTCCCAGAAGTCCTCCAAGGCTCCCCCATGATCACCGGCCTCCTCCTATCCACCC…
	AY584951	ATGAACCCCCAGGCAAACTCAATCTTCATCCTCAGCTTACTCCTAGGGACAACCATCACCATCTCGAGCAATCACTGAATTATAGCCTGAATAGGACTCGAAATTAACACCCTTGCTATTCTCCCACTAATCTCAAAATCCCACCACCCACGAGCCATTGAAGCCGCCACTAAATACTTCCTCACCCAAGCAACTGCTTCTGCCCTAGTCTTATTCTCCAGCATAACTAACGCATGA--CAAACCGGACAGTGAGACATCACCCAACTTACACACCCAATATCTTGCCTGATCCTAACCTCCGCAGTAGCAATAAAACTAGGACTAGTACCATTCCACTTCTGATTCCCAGAAGTCCTCCAAGGCTCCCCCATGGTCACCGGCCTTCTCCTATCCACCC…
	AY584893	ATGAACCCCCAGGCAAACTCAATCTTCATCGTCAGCTTACTCCTAGGGACAACCATCACCATCTCGAGCAATCACTGAATTATAGCCTGAATAGGACTCGAAATTAACACCCTTGCTATTCTCCCACTAATCTCAAAATCCCACCACCCACGAGCCATTGAAGCCGCCACTAAATATTTCCTCACCCAAGCAACTGCTTCTGCCCTAGTCTTATTCTCCAGCATAACTAACGCATGA--CAAACCGGACAGTGAGACATCACCCAACTTACACACCCAATATCTTGTCTGATCCTAACCTCCGCAGTAGCAATAAAACTAGGACTAGTACCATTCCACTTCTGATTCCCAGAAGTCCTCCAAGGCTCCCCCATGATCACCGGCCTCCTCCTATCCACCC…
	AY584960	ATGAACCCCCAGGCAAACTCAATCTTCATCCTCAGCTTACTCCTAGGGACAACCATCACCATCTCGAGCAATCACTGAATTATAGCCTGAATAGGACTCGAAATTAACACCCTTGCTATTCTCCCACTAATCTCAAAATCCCACCACCCACGAGCCATTGAAGCCGCCACTAAATACTTCCTCACCCAAGCAACTGCTTCTGCCCTAGTCTTATTCTCCAGCATAACTAACGCATGA--CAAACCGGACAGTGAGACATCACCCAACTTACACACCCAATATCTTGCCTGATCCTAACCTCCGCAGTAGCAATAAAACTAGGACTAGTACCATTCCACTTCTGATTCCCAGAAGTCCTCCAAGGCTCCCCCATGGTCACCGGCCTTCTCCTATCCACCC…
	AY584955	ATGAACCCCCAGGCAAACTCAATCTTCATCCTCAGCTTACTCCTAGGGACAACCATCACCATCTCGAGCAATCACTGAATTATAGCCTGAATAGGACTCGAAATTAACACCCTTGCTATTCTCCCACTAATCTCAAAATCCCACCACCCACGAGCCATTGAAGCCGCCACTAAATACTTCCTCACCCAAGCAACTGCTTCTGCCCTAGTCTTATTCTCCAGCATAACTAACGCATGA--CAAACCGGACAGTGAGACATCACCCAACTTACACACCCAATATCTTGCCTGATCCTAACCTCCGCAGTAGCAATAAAACTAGGACTAGTACCATTCCACTTCTGATTCCCAGAAGTCCTCCAAGGCTCCCCCATGGTCACCGGCCTTCTCCTATCCACCC…
	AY584890	ATGAACCCCCAGGCAAACTCAATCTTCATCGTCAGCTTACTCCTAGGGACAACCATCACCATCTCGAGCAATCACTGAATTATAGCCTGAATAGGACTCGAAATTAACACCCTTGCTATTCTCCCACTAATCTCAAAATCCCACCACCCACGAGCCATTGAAGCCGCCACTAAATATTTCCTCACCCAAGCAACTGCTTCTGCCCTAGTCTTATTCTCCAGCATAACTAACGCATGA--CAAACCGGACAGTGAGACATCACCCAACTTACACACCCAATATCTTGTCTGATCCTAACCTCCGCAGTAGCAATAAAACTAGGACTAGTACCATTCCACTTCTGATTCCCAGAAGTCCTCCAAGGCTCCCCCATGATCACCGGCCTCCTCCTATCCACCC…
	AY584895	ATGAACCCCCAGGCAAACTCAATCTTCATCGTCAGCTTACTCCTAGGGACAACCATCACCATCTCGAGCAATCACTGAATTATAGCCTGAATAGGACTCGAAATTAACACCCTTGCTATTCTCCCACTAATCTCAAAATCCCACCACCCACGAGCCATTGAAGCCGCCACTAAATATTTCCTCACCCAAGCAACTGCTTCTGCCCTAGTCTTATTCTCCAGCATAACTAACGCATGA--CAAACCGGACAGTGAGACATCACCCAACTTACACACCCAATATCTTGTCTGATCCTAACCTCCGCAGTAGCAATAAAACTAGGACTAGTACCATTCCACTTCTGATTCCCAGAAGTCCTCCAAGGCTCCCCCATGATCACCGGCCTCCTCCTATCCACCC…
	AY584924	ATGAACCCCCAGGCAAACTCAATCTTCATCGTCAGCTTACTCCTAGGGACAACCATCACCATCTCGAGCAATCACTGAATTATAGCCTGAATAGGACTCGAAATTAACACCCTTGCTATTCTCCCACTAATCTCAAAATCCCACCACCCACGAGCCATTGAAGCCGCCACTAAATATTTCCTCACCCAAGCAACTGCTTCTGCCCTAGTCTTATTCTCCAGCATAACTAACGCATGA--CAAACCGGACAGTGAGACATCACCCAACTTACACACCCAATATCTTGCCTGATCCTAACCTCCGCAGTAGCAATAAAACTAGGACTAGTACCATTCCACTTCTGATTCCCAGAAGTTCTCCAAGGCTCCCCCATGATCACCGGCCTCCTCCTATCCACCC…
	AY584943	ATGAACCCCCAGGCAAACTCAATCTTCATCCTCAGCTTACTCCTAGGGACAACCATCACCATCTCGAGCAATCACTGAATTATAGCCTGAATAGGACTCGAAATTAACACCCTTGCTATTCTCCCACTAATCTCAAAATCCCACCACCCACGAGCCATTGAAGCCGCCACTAAATACTTCCTCACCCAAGCAACTGCTTCTGCCCTAGTCTTATTCTCCAGCATAACTAACGCATGA--CAAACCGGACAGTGAGACATCACCCAACTTACACACCCAATATCTTGCCTGATCCTAACCTCCGCAGTAGCAATAAAACTAGGACTAGTACCATTCCACTTCTGATTCCCAGAAGTCCTCCAAGGCTCCCCCATGGTCACCGGCCTTCTCCTATCCACCC…
	AY584962	ATGAACCCCCAGGCAAACTCAATCTTCATCCTCAGCTTACTCCTAGGGACAACCATCACCATCTCGAGCAATCACTGAATTATAGCCTGAATAGGACTCGAAATTAACACCCTTGCTATTCTCCCACTAATCTCAAAATCCCACCACCCACGAGCCATTGAAGCCGCCACTAAATACTTCCTCACCCAAGCAACTGCTTCTGCCCTAGTCTTATTCTCCAGCATAACTAACGCATGA--CAAACCGGACAGTGAGACATCACCCAACTTACACACCCAATATCTTGCCTGATCCTAACCTCCGCAGTAGCAATAAAACTAGGACTAGTACCATTCCACTTCTGATTCCCAGAAGTCCTCCAAGGCTCCCCCATGGTCACCGGCCTTCTCCTATCCACCC…
	AY584892	ATGAACCCCCAGGCAAACTCAATCTTCATCGTCAGCTTACTCCTAGGGACAACCATCACCATCTCGAGCAATCACTGAATTATAGCCTGAATAGGACTCGAAATTAACACCCTTGCTATTCTCCCACTAATCTCAAAATCCCACCACCCACGAGCCATTGAAGCCGCCACTAAATATTTCCTCACCCAAGCAACTGCTTCTGCCCTAGTCTTATTCTCCAGCATAACTAACGCATGA--CAAACCGGACAGTGAGACATCACCCAACTTACACACCCAATATCTTGTCTGATCCTAACCTCCGCAGTAGCAATAAAACTAGGACTAGTACCATTCCACTTCTGATTCCCAGAAGTCCTCCAAGGCTCCCCCATGATCACCGGCCTCCTCCTATCCACCC…
	AY584882	ATGAACCCCCAGGCAAACTCAATCTTCATCGTCAGCTTACTCCTAGGGACAACCATCACCATCTCGAGCAATCACTGAATTATAGCCTGAATAGGACTCGAAATTAACACCCTTGCTATTCTCCCACTAATCTCAAAATCCCACCACCCACGAGCCATTGAAGCCGCCACTAAATATTTCCTCACCCAAGCAACTGCTTCTGCCCTAGTCTTATTCTCCAGCATAACTAACGCATGA--CAAACCGGACAGTGAGACATCACCCAACTTACACACCCAATATCTTGTCTGATCCTAACCTCCGCAGTAGCAATAAAACTAGGACTAGTACCATTCCACTTCTGATTCCCAGAAGTCCTCCAAGGCTCCCCCATGATCACCGGCCTCCTCCTATCCACCC…
	AY584964	ATGAACCCCCAGGCAAACTCAATCTTCATCCTCAGCTTACTCCTAGGGACAACCATCACCATCTCGAGCAATCACTGAATTATAGCCTGAATAGGACTCGAAATTAACACCCTTGCTATTCTCCCACTAATCTCAAAATCCCACCACCCACGAGCCATTGAAGCCGCCACTAAATACTTCCTCACCCAAGCAACTGCTTCTGCCCTAGTCTTATTCTCCAGCATAACTAACGCATGA--CAAACCGGACAGTGAGACATCACCCAACTTACACACCCAATATCTTGCCTGATCCTAACCTCCGCAGTAGCAATAAAACTAGGACTAGTACCATTCCACTTCTGATTCCCAGAAGTCCTCCAAGGCTCCCCCATGGTCACCGGCCTTCTCCTATCCACCC…
	AY584966	ATGAACCCCCAGGCAAACTCAATCTTCATCCTCAGCTTACTCCTAGGGACAACCATCACCATCTCGAGCAATCACTGAATTATAGCCTGAATAGGACTCGAAATTAACACCCTTGCTATTCTCCCACTAATCTCAAAATCCCACCACCCACGAGCCATTGAAGCCGCCACTAAATACTTCCTCACCCAAGCAACTGCTTCTGCCCTAGTCTTATTCTCCAGCATAACTAACGCATGA--CAAACCGGACAGTGAGACATCACCCAACTTACACACCCAATATCTTGCCTGATCCTAACCTCCGCAGTAGCAATAAAACTAGGACTAGTACCATTCCACTTCTGATTCCCAGAAGTCCTCCAAGGCTCCCCCATGGTCACCGGCCTTCTCCTATCCACCC…
	AY584976	ATGAACCCCCAGGCAAACTCAATCTTCATCCTCAGCTTACTCCTAGGGACAACCATCACCATCTCGAGCAATCACTGAATTATAGCCTGAATAGGACTCGAAATTAACACCCTTGCTATTCTCCCCCTAATCTCAAAATCCCACCACCCACGAGCCATTGAAGCCGCCACTAAATACTTCCTCACCCAAGCAACTGCTTCTGCCCTAGTCTTATTCTCCAGCATAACTAACGCATGA--CAAACCGGACAGTGAGACATCACCCAACTTACACACCCAATATCTTGCCTGATCCTAACCTCCGCAGTAGCAATAAAACTAGGACTAGTACCATTCCACTTCTGATTCCCAGAAGTCCTCCAAGGCTCCCCCATGGTCACCGGCCTTCTCCTATCCACCC…
	AY584945	ATGAACCCCCAGGCAAACTCAATCTTCATCGTCAGCTTACTCCTAGGGACAACCATCACCATCTCGAGCAATCACTGAATTATAGCCTGAATAGGACTCGAAATTAACACCCTTGCTATTCTCCCACTAATCTCAAAATCCCACCACCCACGAGCCATTGAAGCCGCCACTAAATATTTCCTCACCCAAGCAACTGCTTCTGCCCTAGTCTTATTCTCCAGCATAACTAACGCATGA--CAAACCGGACAGTGAGACATCACCCAACTTACACACCCAATATCTTGCCTGATCCTAACCTCCGCAGTAGCAATAAAACTAGGACTAGTACCATTCCACTTCTGATTCCCAGAAGTTCTCCAAGGCTCCCCCATGATCACCGGCCTCCTCCTATCCACCC…
	AY584886	ATGAACCCCCAGGCAAACTCAATCTTCATCGTCAGCTTACTCCTAGGGACAACCATCACCATCTCGAGCAATCACTGAATTATAGCCTGAATAGGACTCGAAATTAACACCCTTGCTATTCTCCCACTAATCTCAAAATCCCACCACCCACGAGCCATTGAAGCCGCCACTAAATATTTCCTCACCCAAGCAACTGCTTCTGCCCTAGTCTTATTCTCCAGCATAACTAACGCATGA--CAAACCGGACAGTGAGACATCACCCAACTTACACACCCAATATCTTGTCTGATCCTAACCTCCGCAGTAGCAATAAAACTAGGACTAGTACCATTCCACTTCTGATTCCCAGAAGTCCTCCAAGGCTCCCCCATGATCACCGGCCTCCTCCTATCCACCC…
	AY584971	ATGAACCCCCAGGCAAACTCAATCTTCATCGTCAGCTTACTCCTAGGGACAACCATCACCATCTCGAGCAATCACTGAATTATAGCCTGAATAGGACTCGAAATTAACACCCTTGCTATTCTCCCACTAATCTCAAAATCCCACCACCCACGAGCCATTGAAGCCGCCACTAAATATTTCCTCACCCAAGCAACTGCTTCTGCCCTAGTCTTATTCTCCAGCATAACTAACGCATGA--CAAACCGGACAGTGAGACATCACCCAACTTACACACCCAATATCTTGCCTGATCCTAACCTCCGCAGTAGCAATAAAACTAGGACTAGTACCATTCCACTTCTGATTCCCAGAAGTTCTCCAAGGCTCCCCCATGATCACCGGCCTCCTCCTATCCACCC…
	AY584961	ATGAACCCCCAGGCAAACTCAATCTTCATCCTCAGCTTACTCCTAGGGACAACCATCACCATCTCGAGCAATCACTGAATTATAGCCTGAATAGGACTCGAAATTAACACCCTTGCTATTCTCCCACTAATCTCAAAATCCCACCACCCACGAGCCATTGAAGCCGCCACTAAATACTTCCTCACCCAAGCAACTGCTTCTGCCCTAGTCTTATTCTCCAGCATAACTAACGCATGA--CAAACCGGACAGTGAGACATCACCCAACTTACACACCCAATATCTTGCCTGATCCTAACCTCCGCAGTAGCAATAAAACTAGGACTAGTACCATTCCACTTCTGATTCCCAGAAGTCCTCCAAGGCTCCCCCATGGTCACCGGCCTTCTCCTATCCACCC…
	AY584963	ATGAACCCCCAGGCAAACTCAATCTTCATCCTCAGCTTACTCCTAGGGACAACCATCACCATCTCGAGCAATCACTGAATTATAGCCTGAATAGGACTCGAAATTAACACCCTTGCTATTCTCCCACTAATCTCAAAATCCCACCACCCACGAGCCATTGAAGCCGCCACTAAATACTTCCTCACCCAAGCAACTGCTTCTGCCCTAGTCTTATTCTCCAGCATAACTAACGCATGA--CAAACCGGACAGTGAGACATCACCCAACTTACACACCCAATATCTTGCCTGATCCTAACCTCCGCAGTAGCAATAAAACTAGGACTAGTACCATTCCACTTCTGATTCCCAGAAGTCCTCCAAGGCTCCCCCATGGTCACCGGCCTTCTCCTATCCACCC…
	AY584952	ATGAACCCCCAGGCAAACTCAATCTTCATCCTCAGCTTACTCCTAGGGACAACCATCACCATCTCGAGCAATCACTGAATTATAGCCTGAATAGGACTCGAAATTAACACCCTTGCTATTCTCCCACTAATCTCAAAATCCCACCACCCACGAGCCATTGAAGCCGCCACTAAATACTTCCTCACCCAAGCAACTGCTTCTGCCCTAGTCTTATTCTCCAGCATAACTAACGCATGA--CAAACCGGACAGTGAGACATCACCCAACTTACACACCCAATATCTTGCCTGATCCTAACCTCCGCAGTAGCAATAAAACTAGGACTAGTACCATTCCACTTCTGATTCCCAGAAGTCCTCCAAGGCTCCCCCATGGTCACCGGCCTTCTCCTATCCACCC…
	AY584939	ATGAACCCCCAGGCAAACTCAATCTTCATCGTCAGCTTACTCCTAGGGACAACCATCACCATCTCGAGCAATCACTGAATTATAGCCTGAATAGGACTCGAAATTAACACCCTTGCTATTCTCCCACTAATCTCAAAATCCCACCACCCACGAGCCATTGAAGCCGCCACTAAATATTTCCTCACCCAAGCAACTGCTTCTGCCCTAGTCTTATTCTCCAGCATAACTAACGCATGA--CAAACCGGACAGTGAGACATCACCCAACTTACACACCCAATATCTTGCCTGATCCTAACCTCCGCAGTAGCAATAAAACTAGGACTAGTACCATTCCACTTCTGATTCCCAGAAGTTCTCCAAGGCTCCCCCATGATCACCGGCCTCCTCCTATCCACCC…
	AY584972	ATGAACCCCCAGGCAAACTCAATCTTCATCGTCAGCTTACTCCTAGGGACAACCATCACCATCTCGAGCAATCACTGAATTATAGCCTGAATAGGACTCGAAATTAACACCCTTGCTATTCTCCCACTAATCTCAAAATCCCACCACCCACGAGCCATTGAAGCCGCCACTAAATATTTCCTCACCCAAGCAACTGCTTCTGCCCTAGTCTTATTCTCCAGCATAACTAACGCATGA--CAAACCGGACAGTGAGACATCACCCAACTTACACACCCAATATCTTGCCTGATCCTAACCTCCGCAGTAGCAATAAAACTAGGACTAGTACCATTCCACTTCTGATTCCCAGAAGTTCTCCAAGGCTCCCCCATGATCACCGGCCTCCTCCTATCCACCC…
	AY584974	ATGAACCCCCAGGCAAACTCAATCTTCATCCTCAGCTTACTCCTAGGGACAACCATCACCATCTCGAGCAATCACTGAATTATAGCCTGAATAGGACTCGAAATTAACACCCTTGCTATTCTCCCCCTAATCTCAAAATCCCACCACCCACGAGCCATTGAAGCCGCCACTAAATACTTCCTCACCCAAGCAACTGCTTCTGCCCTAGTCTTATTCTCCAGCATAACTAACGCATGA--CAAACCGGACAGTGAGACATCACCCAACTTACACACCCAATATCTTGCCTGATCCTAACCTCCGCAGTAGCAATAAAACTAGGACTAGTACCATTCCACTTCTGATTCCCAGAAGTCCTCCAAGGCTCCCCCATGGTCACCGGCCTTCTCCTATCCACCC…
	AY584946	ATGAACCCCCAGGCAAACTCAATCTTCATCCTCAGCTTACTCCTAGGGACAACCATCACCATCTCGAGCAATCACTGAATTATAGCCTGAATAGGACTCGAAATTAACACCCTTGCTATTCTCCCACTAATCTCAAAATCCCACCACCCACGAGCCATTGAAGCCGCCACTAAATACTTCCTCACCCAAGCAACTGCTTCTGCCCTAGTCTTATTCTCCAGCATAACTAACGCATGA--CAAACCGGACAGTGAGACATCACCCAACTTACACACCCAATATCTTGCCTGATCCTAACCTCCGCAGTAGCAATAAAACTAGGACTAGTACCATTCCACTTCTGATTCCCAGAAGTCCTCCAAGGCTCCCCCATGGTCACCGGCCTTCTCCTATCCACCC…
	AY584927	ATGAACCCCCAGGCAAACTCAATCTTCATCCTCAGCTTACTCCTAGGGACAACCATCACCATCTCGAGCAATCACTGAATTATAGCCTGAATAGGACTCGAAATTAACACCCTTGCTATTCTCCCACTAATCTCAAAATCCCACCACCCACGAGCCATTGAAGCCGCCACTAAATACTTCCTCACCCAAGCAACTGCTTCTGCCCTAGTCTTATTCTCCAGCATAACTAACGCATGA--CAAACCGGACAGTGAGACATCACCCAACTTACACACCCAATATCTTGCCTGATCCTAACCTCCGCAGTAGCAATAAAACTAGGACTAGTACCATTCCACTTCTGATTCCCAGAAGTCCTCCAAGGCTCCCCCATGGTCACCGGCCTTCTCCTATCCACCC…
	AY584959	ATGAACCCCCAGGCAAACTCAATCTTCATCCTCAGCTTACTCCTAGGGACAACCATCACCATCTCGAGCAATCACTGAATTATAGCCTGAATAGGACTCGAAATTAACACCCTTGCTATTCTCCCACTAATCTCAAAATCCCACCACCCACGAGCCATTGAAGCCGCCACTAAATACTTCCTCACCCAAGCAACTGCTTCTGCCCTAGTCTTATTCTCCAGCATAACTAACGCATGA--CAAACCGGACAGTGAGACATCACCCAACTTACACACCCAATATCTTGCCTGATCCTAACCTCCGCAGTAGCAATAAAACTAGGACTAGTACCATTCCACTTCTGATTCCCAGAAGTCCTCCAAGGCTCCCCCATGGTCACCGGCCTTCTCCTATCCACCC…
	AY584900	ATGAACCCCCAGGCAAACTCAATCTTCATCGTCAGCTTACTCCTAGGGACAACCATCACCATCTCGAGCAATCACTGAATTATAGCCTGAATAGGACTCGAAATTAACACCCTTGCTATTCTCCCACTAATCTCAAAATCCCACCACCCACGAGCCATTGAAGCCGCCACTAAATATTTCCTCACCCAAGCAACTGCTTCTGCCCTAGTCTTATTCTCCAGCATAACTAACGCATGA--CAAACCGGACAGTGGGACATCACCCAACTTACACACCCAATATCTTGTCTGATCCTAACCTCCGCAGTAGCAATAAAACTAGGACTAGTACCATTCCACTTCTGATTCCCAGAAGTCCTCCAAGGCTCCCCCATGATCACCGGCCTCCTCCTATCCACCC…
	AY584980	ATGAACCCCCAGGCAAACTCAATCTTCATCCTCAGCTTACTCCTAGGGACAACCATCACCATCTCGAGCAATCACTGAATTATAGCCTGAATAGGACTCGAAATTAACACCCTTGCTATTCTCCCACTAATCTCAAAATCCCACCACCCACGAGCCATTGAAGCCGCCACTAAATACTTCCTCACCCAAGCAACTGCTTCTGCCCTAGTCTTATTCTCCAGCATAACTAACGCATGA--CAAACCGGACAGTGAGACATCACCCAACTTACACACCCAATATCTTGCCTGATCCTAACCTCCGCAGTAGCAATAAAACTAGGACTAGTACCATTCCACTTCTGATTCCCAGAAGTCCTCCAAGGCTCCCCCATGGTCACCGGCCTTCTCCTATCCACCC…
	AY584894	ATGAACCCCCAGGCAAACTCAATCTTCATCGTCAGCTTACTCCTAGGGACAACCATCACCATCTCGAGCAATCACTGAATTATAGCCTGAATAGGACTCGAAATTAACACCCTTGCTATTCTCCCACTAATCTCAAAATCCCACCACCCACGAGCCATTGAAGCCGCCACTAAATATTTCCTCACCCAAGCAACTGCTTCTGCCCTAGTCTTATTCTCCAGCATAACTAACGCATGA--CAAACCGGACAGTGAGACATCACCCAACTTACACACCCAATATCTTGTCTGATCCTAACCTCCGCAGTAGCAATAAAACTAGGACTAGTACCATTCCACTTCTGATTCCCAGAAGTCCTCCAAGGCTCCCCCATGATCACCGGCCTCCTCCTATCCACCC…
	AY584935	ATGAACCCCCAGGCAAACTCAATCTTCATCGTCAGCTTACTCCTAGGGACAACCATCACCATCTCGAGCAATCACTGAATTATAGCCTGAATAGGACTCGAAATTAACACCCTTGCTATTCTCCCACTAATCTCAAAATCCCACCACCCACGAGCCATTGAAGCCGCCACTAAATATTTCCTCACCCAAGCAACTGCTTCTGCCCTAGTCTTATTCTCCAGCATAACTAACGCATGA--CAAACCGGACAGTGAGACATCACCCAACTTACACACCCAATATCTTGCCTGATCCTAACCTCCGCAGTAGCAATAAAACTAGGACTAGTACCATTCCACTTCTGATTCCCAGAAGTTCTCCAGGGCTCCCCCATGATCACCGGCCTCCTCCTATCCACCC…
	AY584944	ATGAACCCCCAGGCAAACTCAATCTTCATCGTCAGCTTACTCCTAGGGACAACCATCACCATCTCGAGCAATCACTGAATTATAGCCTGAATAGGACTCGAAATTAACACCCTTGCTATTCTCCCACTAATCTCAAAATCCCACCACCCACGAGCCATTGAAGCCGCCACTAAATATTTCCTCACCCAAGCAACTGCTTCTGCCCTAGTCTTATTCTCCAGCATAACTAACGCATGA--CAAACCGGACAGTGAGACATCACCCAACTTACACACCCAATATCTTGTCTGATCCTAACCTCCGCAGTAGCAATAAAACTAGGACTAGTACCATTCCACTTCTGATTCCCAGAAGTCCTCCAAGGCTCCCCCATGATCACCGGCCTCCTCCTATCCACCC…
	AY584958	ATGAACCCCCAGGCAAACTCAATCTTCATCCTCAGCTTACTCCTAGGGACAACCATCACCATCTCGAGCAATCACTGAATTATAGCCTGAATAGGACTCGAAATTAACACCCTTGCTATTCTCCCACTAATCTCAAAATCCCACCACCCACGAGCCATTGAAGCCGCCACTAAATACTTCCTCACCCAAGCAACTGCTTCTGCCCTAGTCTTATTCTCCAGCATAACTAACGCATGA--CAAACCGGACAGTGAGACATCACCCAACTTACACACCCAATATCTTGCCTGATCCTAACCTCCGCAGTAGCAATAAAACTAGGACTAGTACCATTCCACTTCTGATTCCCAGAAGTCCTCCAAGGCTCCCCCATGGTCACCGGCCTTCTCCTATCCACCC…
	AY584920	ATGAACCCCCAGGCAAACTCAATCTTCATCGTCAGCTTACTCCTAGGGACAACCATCACCATCTCGAGCAATCACTGAATTATAGCCTGAATAGGACTCGAAATTAACACCCTTGCTATTCTCCCACTAATCTCAAAATCCCACCACCCACGAGCCATTGAAGCCGCCACTAAATATTTCCTCGCCCAAGCAACTGCTTCTGCCCTAGTCTTATTCTCCAGCATAACTAACGCATGA--CAAACCGGACAGTGAGACATCACCCAACTTACACACCCAATATCTTGCCTGATCCTAACCTCCGCAGTAGCAATAAAACTAGGACTAGTACCATTCCACTTCTGATTCCCAGAAGTTCTCCAAGGCTCCCCCATGATCACCGGCCTCCTCCTATCCACCC…
	AY584979	ATGAACCCCCAGGCAAACTCAATCTTCATCCTCAGCTTACTCCTAGGGACAACCATCACCATCTCGAGCAATCACTGAATTATAGCCTGAATAGGACTCGAAATTAACACCCTTGCTATTCTCCCACTAATCTCAAAATCCCACCACCCACGAGCCATTGAAGCCGCCACTAAATACTTCCTCACCCAAGCAACTGCTTCTGCCCTAGTCTTATTCTCCAGCATAACTAACGCATGA--CAAACCGGACAGTGAGACATCACCCAACTTACACACCCAATATCTTGCCTGATCCTAACCTCCGCAGTAGCAATAAAACTAGGACTAGTGCCATTCCACTTCTGATTCCCAGAAGTCCTCCAAGGCTCCCCCATGGTCACCGGCCTTCTCCTATCCACCC…
	AY584869	ATGAACCCCCAGGCAAACTCAATCTTCATCGTCAGCTTACTCCTAGGGACAACCATCACCATCTCGAGCAATCACTGAATTATAGCCTGAATAGGACTCGAAATTAACACCCTTGCTATTCTCCCACTAATCTCAAAATCCCACCACCCACGAGCCATTGAAGCCGCCACTAAATATTTCCTCACCCAAGCAACTGCTTCTGCCCTAGTCTTATTCTCCAGCATAACTAACGCATGA--CAAACCGGACAGTGAGACATCACCCAACTTACACACCCAATATCTTGTCTGATCCTAACCTCCGCAGTAGCAATAAAACTAGGACTAGTACCATTCCACTTCTGATTCCCAGAAGTCCTCCAAGGCTCCCCCATGATCACCGGCCTCCTCCTATCCACCC…
	AY584887	ATGAACCCCCAGGCAAACTCAATCTTCATCGTCAGCTTACTCCTAGGGACAACCATCACCATCTCGAGCAATCACTGAATTATAGCCTGAATAGGACTCGAAATTAACACCCTTGCTATTCTCCCACTAATCTCAAAATCCCACCACCCACGAGCCATTGAAGCCGCCACTAAATATTTCCTCACCCAAGCAACTGCTTCTGCCCTAGTCTTATTCTCCAGCATAACTAACGCATGA--CAAACCGGACAGTGAGACATCACCCAACTTACACACCCAATATCTTGTCTGATCCTAACCTCCGCAGTAGCAATAAAACTAGGACTAGTACCATTCCACTTCTGATTCCCAGAAGTCCTCCAAGGCTCCCCCATGATCACCGGCCTCCTCCTATCCACCC…
	AY584889	ATGAACCCCCAGGCAAACTCAATCTTCATCGTCAGCTTACTCCTAGGGACAACCATCACCATCTCGAGCAATCACTGAATTATAGCCTGAATAGGACTCGAAATTAACACCCTTGCTATTCTCCCACTAATCTCAAAATCCCACCACCCACGAGCCATTGAAGCCGCCACTAAATATTTCCTCACCCAAGCAACTGCTTCTGCCCTAGTCTTATTCTCCAGCATAACTAACGCATGA--CAAACCGGACAGTGAGACATCACCCAACTTACACACCCAATATCTTGTCTGATCCTAACCTCCGCAGTAGCAATAAAACTAGGACTAGTACCATTCCACTTCTGATTCCCAGAAGTCCTCCAAGGCTCCCCCATGATCACCGGCCTCCTCCTATCCACCC…
	AY584975	ATGAACCCCCAGGCAAACTCAATCTTCATCCTCAGCTTACTCCTAGGGACAACCATCACCATCTCGAGCAATCACTGAATTATAGCCTGAATAGGACTCGAAATTAACACCCTTGCCATTCTCCCACTAATCTCAAAATCCCACCACCCACGAGCCATTGAAGCCGCCACTAAATACTTCCTCACCCAAGCAACTGCTTCTGCCCTAGTCTTATTCTCCAGCATAACTAACGCATGA--CAAACCGGACAGTGAGACATCACCCAACTTACACACCCAATATCTTGCCTGATCCTAACCTCCGCAGTAGCAATAAAACTAGGACTAGTACCATTCCACTTCTGATTCCCAGAAGTCCTCCAAGGCTCCCCCATGGTCACCGGCCTTCTCCTATCCACCC…
	AY584970	ATGAACCCCCAGGCAAACTCAATCTTCATCGTCAGCTTACTCCTAGGGACAACCATCACCATCTCGAGCAATCACTGAATTATAGCCTGAATAGGACTCGAAATTAACACCCTTGCTATTCTCCCACTAATCTCAAAATCCCACCACCCACGAGCCATTGAAGCCGCCACTAAATATTTCCTCACCCAAGCAACTGCTTCTGCCCTAGTCTTATTCTCCAGCATAACTAACGCATGA--CAAACCGGACAGTGAGACATCACCCAACTTACACACCCAATATCTTGCCTGATCCTAACCTCCGCAGTAGCAATAAAACTAGGACTAGTACCATTCCACTTCTGATTCCCAGAAGTTCTCCAAGGCTCCCCCATGATCACCGGCCTCCTCCTATCCACCC…
	AY584897	ATGAACCCCCAGGCAAACTCAATCTTCATCGTCAGCTTACTCCTAGGGACAACCATCACCATCTCGAGCAATCACTGAATTATAGCCTGAATAGGACTCGAAATTAACACCCTTGCTATTCTCCCACTAATCTCAAAATCCCACCACCCACGAGCCATTGAAGCCGCCACTAAATATTTCCTCACCCAAGCAACTGCTTCTGCCCTAGTCTTATTCTCCAGCATAACTAACGCATGA--CAAACCGGACAGTGGGACATCACCCAACTTACACACCCAATATCTTGTCTGATCCTAACCTCCGCAGTAGCAATAAAACTAGGACTAGTACCATTCCACTTCTGATTCCCAGAAGTCCTCCAAGGCTCCCCCATGATCACCGGCCTCCTCCTATCCACCC…
	AY584899	ATGAACCCCCAGGCAAACTCAATCTTCATCGTCAGCTTACTCCTAGGGACAACCATCACCATCTCGAGCAATCACTGAATTATAGCCTGAATAGGACTCGAAATTAACACCCTTGCTATTCTCCCACTAATCTCAAAATCCCACCACCCACGAGCCATTGAAGCCGCCACTAAATATTTCCTCACCCAAGCAACTGCTTCTGCCCTAGTCTTATTCTCCAGCATAACTAACGCATGA--CAAACCGGACAGTGAGACATCACCCAACTTACACACCCAATATCTTGTCTGATCCTAACCTCCGCAGTAGCAATAAAACTAGGACTAGTACCATTCCACTTCTGATTCCCAGAAGTCCTCCAAGGCTCCCCCATGATCACCGGCCTCCTCCTATCCACCC…
	AY584921	ATGAACCCCCAGGCAAACTCAATCTTCATCCTCAGCTTACTCCTAGGGACAACCATCACCATCTCGAGCAATCACTGAATTATAGCCTGAATAGGGCTCGAAATTAACACCCTTGCTATTCTCCCACTAATCTCAAAATCCCACCACCCACGAGCCATTGAAGCCGCCACTAAATACTTCCTCACCCAAGCAACTGCTTCTGCCCTAGTCCTATTCTCCAGCATAACTAACGCATGA--CAAACCGGACAGTGAGACATCACCCAACTTACACACCCAATATCTTGCCTGATCCTAACCTCCGCAGTAGCAATAAAACTAGGACTAGTACCATTCCACTTCTGATTCCCAGAAGTTCTCCAAGGCTCCCCCATGATCACCGGCCTTCTCCTATCCACCC…
	AY584931	ATGAACCCCCAGGCAAACTCAATCTTCATCGTCAGCTTACTCCTAGGGACAACCATCACCATCTCGAGCAATCACTGAATTATAGCCTGAATAGGACTCGAAATTAACACCCTTGCTATTCTCCCACTAATCTCAAAATCCCACCACCCACGAGCCATTGAAGCCGCCACTAAATATTTCCTCACCCAAGCAACTGCTTCTGCCCTAGTCTTATTCTCCAGCATAACTAACGCATGA--CAAACCGGACAGTGAGACATCACCCAACTTACACACCCAATATCTTGCCTGATCCTAACCTCCGCAGTAGCAATAAAACTAGGACTAGTACCATTCCACTTCTGATTCCCAGAAGTTCTCCAAGGCTCCCCCATGATCACCGGCCTCCTCCTATCCACCC…
	AY584919	ATGAACCCCCAGGCAAACTCAATCTTCATCCTCAGCTTACTCCTAGGGACAACCATCACCATCTCGAGCAATCACTGAATTATAGCCTGAATAGGACTCGAAATTAACACCCTTGCTATTCTCCCACTAATCTCAAAATCCCACCACCCACGAGCCATTGAAGCCGCCACTAAATACTTCCTCACCCAAGCAACTGCTTCTGCCCTAGTCTTATTCTCCAGCATAACTAACGCATGA--CAAACCGGACAGTGAGACATCACCCAACTTACACACCCAATATCTTGCCTGATCCTAACCTCCGCAGTAGCAATAAAACTAGGACTAGTACCATTCCACTTCTGATTCCCAGAAGTCCTCCAAGGCTCCCCCATGGTCACCGGCCTTCTCCTATCCACCC…
	AY584906	ATGAACCCCCAGGCAAACTCAATCTTCATCCTCAGCTTACTCCTAGGGACAACCATCACCATCTCGAGCAATCACTGAATTATAGCCTGAATAGGACTCGAAATTAACACCCTTGCTATTCTCCCACTAATCTCAAAATCCCACCACCCACGAGCCATTGAAGCCGCCACTAAATACTTCCTCACCCAAGCAACTGCTTCTGCCCTAGTCTTATTCTCCAGCATAACTAACGCATGA--CAAACCGGACAGTGAGACATCACCCAACTTACACACCCAATATCTTGCCTGATCCTAACCTCCGCAGTAGCAATAAAACTAGGACTAGTACCATTCCACTTCTGATTCCCAGAAGTCCTCCAAGGCTCCCCCATGGTCACCGGCCTTCTCCTATCCACCC…
	AY584916	ATGAACCCCCAGGCAAACTCAATCTTCATCGTCAGCTTACTCCTAGGGACAACCATCACCATCTCGAGCAATCACTGAATTATAGCCTGAATAGGACTCGAAATTAACACCCTTGCTATTCTCCCACTAATCTCAAAATCCCACCACCCACGAGCCATTGAAGCCGCCACTAAATATTTCCTCACCCAAGCAACTGCTTCTGCCCTAGTCTTATTCTCCAGCATAACTAACGCATGA--CAAACCGGACAGTGAGACATCACCCAACTTACACACCCAATATCTTGCCTGATCCTAACCTCCGCAGTAGCAATAAAACTAGGACTAGTACCATTCCACTTCTGATTCCCAGAAGTTCTCCAAGGCTCCCCCATGATCACCGGCCTCCTCCTATCCACCC…
	AY584950	ATGAACCCCCAGGCAAACTCAATCTTCATCCTCAGCTTACTCCTAGGGACAACCATCACCATCTCGAGCAATCACTGAATTATAGCCTGAATAGGACTCGAAATTAACACCCTTGCTATTCTCCCACTAATCTCAAAATCCCACCACCCACGAGCCATTGAAGCCGCCACTAAATACTTCCTCACCCAAGCAACTGCTTCTGCCCTAGTCTTATTCTCCAGCATAACTAACGCATGA--CAAACCGGACAGTGAGACATCACCCAACTTACACACCCAATATCTTGCCTGATCCTAACCTCCGCAGTAGCAATAAAACTAGGACTAGTACCATTCCACTTCTGATTCCCAGAAGTCCTCCAAGGCTCCCCCATGGTCACCGGCCTTCTCCTATCCACCC…
	AY584953	ATGAACCCCCAGGCAAACTCAATCTTCATCCTCAGCTTACTCCTAGGGACAACCATCACCATCTCGAGCAATCACTGAATTATAGCCTGAATAGGACTCGAAATTAACACCCTTGCTATTCTCCCACTAATCTCAAAATCCCACCACCCACGAGCCATTGAAGCCGCCACTAAATACTTCCTCACCCAAGCAACTGCTTCTGCCCTAGTCTTATTCTCCAGCATAACTAACGCATGA--CAAACCGGACAGTGAGACATCACCCAACTTACACACCCAATATCTTGCCTGATCCTAACCTCCGCAGTAGCAATAAAACTAGGACTAGTACCATTCCACTTCTGATTCCCAGAAGTCCTCCAAGGCTCCCCCATGGTCACCGGCCTTCTCCTATCCACCC…
	AY584914	ATGAACCCCCAGGCAAACTCAATCTTCATCGTCAGCTTACTCCTAGGGACAACCATCACCATCTCGAGCAATCACTGAATTATAGCCTGAATAGGACTCGAAATTAACACCCTTGCTATTCTCCCACTAATCTCAAAATCCCACCACCCACGAGCCATTGAAGCCGCCACTAAATATTTCCTCACCCAAGCAACTGCTTCTGCCCTAGTCTTATTCTCCAGCATAACTAACGCATGA--CAAACCGGACAGTGAGACATCACCCAACTTACACACCCAATATCTTGTCTGATCCTAACCTCCGCAGTAGCAATAAAACTAGGACTAGTACCATTCCACTTCTGATTCCCAGAAGTCCTCCAAGGCTCCCCCATGATCACCGGCCTCCTCCTATCCACCC…
	AY584911	ATGAACCCCCAGGCAAACTCAATCTTCATCGTCAGCTTACTCCTAGGGACAACCATCACCATCTCGAGCAATCACTGAATTATAGCCTGAATAGGACTCGAAATTAACACCCTTGCTATTCTCCCACTAATCTCAAAATCCCACCACCCACGAGCCATTGAAGCCGCCACTAAATATTTCCTCACCCAAGCAACTGCTTCTGCCCTAGTCTTATTCTCCAGCATAACTAACGCATGA--CAAACCGGACAGTGAGACATCACCCAACTTACACACCCAATATCTTGTCTGATCCTAACCTCCGCAGTAGCAATAAAACTAGGACTAGTACCATTCCACTTCTGATTCCCAGAAGTCCTCCAAGGCTCCCCCATGATCACCGGCCTCCTCCTATCCACCC…
	AY584901	ATGAACCCCCAGGCAAACTCAATCTTCATCGTCAGCTTACTCCTAGGGACAACCATCACCATCTCGAGCAATCACTGAATTATAGCCTGAATAGGACTCGAAATTAACACCCTTGCTATTCTCCCACTAATCTCAAAATCCCACCACCCACGAGCCATTGAAGCCGCCACTAAATATTTCCTCACCCAAGCAACTGCTTCTGCCCTAGTCTTATTCTCCAGCATAACTAACGCATGA--CAAACCGGACAGTGAGACATCACCCAACTTACACACCCAATATCTTGTCTGATCCTAACCTCCGCAGTAGCAATAAAACTAGGACTAGTACCATTCCACTTCTGATTCCCAGAAGTCCTCCAAGGCTCCCCCATGATCACCGGCCTCCTCCTATCCACCC…
	AY584940	ATGAACCCCCAGGCAAACTCAATCTTCATCCTCAGCTTACTCCTAGGGACAACCATCACCATCTCGAGCAATCACTGAATTATAGCCTGAATAGGACTCGAAATTAACACCCTTGCTATTCTCCCACTAATCTCAAAATCCCACCACCCACGAGCCATTGAAGCCGCCACTAAATACTTCCTCACCCAAGCAACTGCTTCTGCCCTAGTCTTATTCTCCAGCATAACTAACGCATGA--CAAACCGGACAGTGAGACATCACCCAACTTACACACCCAATATCTTGCCTGATCCTAACCTCCGCAGTAGCAATAAAACTAGGACTAGTACCATTCCACTTCTGATTCCCAGAAGTCCTCCAAGGCTCCCCCATGGTCACCGGCCTTCTCCTATCCACCC…
	AY584965	ATGAACCCCCAGGCAAACTCAATCTTCATCCTCAGCTTACTCCTAGGGACAACCATCACCATCTCGAGCAATCACTGAATTATAGCCTGAATAGGACTCGAAATTAACACCCTTGCTATTCTCCCACTAATCTCAAAATCCCACCACCCACGAGCCATTGAAGCCGCCACTAAATACTTCCTCACCCAAGCAACTGCTTCTGCCCTAGTCTTATTCTCCAGCATAACTAACGCATGA--CAAACCGGACAGTGAGACATCACCCAACTTACACACCCAATATCTTGCCTGATCCTAACCTCCGCAGTAGCAATAAAACTAGGACTAGTACCATTCCACTTCTGATTCCCAGAAGTCCTCCAAGGCTCCCCCATGGTCACCGGCCTTCTCCTATCCACCC…
	AY584884	ATGAACCCCCAGGCAAACTCAATCTTCATCGTCAGCTTACTCCTAGGGACAACCATCACCATCTCGAGCAATCACTGAATTATAGCCTGAATAGGACTCGAAATTAACACCCTTGCTATTCTCCCACTAATCTCAAAATCCCACCACCCACGAGCCATTGAAGCCGCCACTAAATATTTCCTCACCCAAGCAACTGCTTCTGCCCTAGTCTTATTCTCCAGCATAACTAACGCATGA--CAAACCGGACAGTGAGACATCACCCAACTTACACACCCAATATCTTGTCTGATCCTAACCTCCGCAGTAGCAATAAAACTAGGACTAGTACCATTCCACTTCTGATTCCCAGAAGTCCTCCAAGGCTCCCCCATGATCACCGGCCTCCTCCTATCCACCC…
	AY584874	ATGAACCCCCAGGCAAACTCAATCTTCATCGTCAGCTTACTCCTAGGGACAACCATCACCATCTCGAGCAATCACTGAATTATAGCCTGAATAGGACTCGAAATTAACACCCTTGCTATTCTCCCACTAATCTCAAAATCCCACCACCCACGAGCCATTGAAGCCGCCACTAAATATTTCCTCACCCAAGCAACTGCTTCTGCCCTAGTCTTATTCTCCAGCATAACTAACGCATGA--CAAACCGGACAGTGAGACATCACCCAACTTACACACCCAATATCTTGTCTGATCCTAACCTCCGCAGTAGCAATAAAACTAGGACTAGTACCATTCCACTTCTGATTCCCAGAAGTCCTCCAAGGCTCCCCCATGATCACCGGCCTCCTCCTATCCACCC…
	AY584877	ATGAACCCCCAGGCAAACTCAATCTTCATCGTCAGCTTACTCCTAGGGACAACCATCACCATCTCGAGCAATCACTGAATTATAGCCTGAATAGGACTCGAAATTAACACCCTTGCTATTCTCCCACTAATCTCAAAATCCCACCACCCACGAGCCATTGAAGCCGCCACTAAATATTTCCTCACCCAAGCAACTGCTTCTGCCCTAGTCTTATTCTCCAGCATAACTAACGCATGA--CAAACCGGACAGTGAGACATCACCCAACTTACACACCCAATATCTTGTCTGATCCTAACCTCCGCAGTAGCAATAAAACTAGGACTAGTACCATTCCACTTCTGATTCCCAGAAGTCCTCCAAGGCTCCCCCATGATCACCGGCCTCCTCCTATCCACCC…
	AY584948	ATGAACCCCCAGGCAAACTCAATCTTCATCCTCAGCTTACTCCTAGGGACAACCATCACCATCTCGAGCAATCACTGAATTATAGCCTGAATAGGACTCGAAATTAACACCCTTGCTATTCTCCCACTAATCTCAAAATCCCACCACCCACGAGCCATTGAAGCCGCCACTAAATACTTCCTCACCCAAGCAACTGCTTCTGCCCTAGTCTTATTCTCCAGCATAACTAACGCATGA--CAAACCGGACAGTGAGACATCACCCAACTTACACACCCAATATCTTGCCTGATCCTAACCTCCGCAGTAGCAATAAAACTAGGACTAGTACCATTCCACTTCTGATTCCCAGAAGTCCTCCAAGGCTCCCCCATGGTCACCGGCCTTCTCCTATCCACCC…
	AY584932	ATGAACCCCCAGGCAAACTCAATCTTCATCCTCAGCTTACTCCTAGGGACAACCATCACCATCTCGAGCAATCACTGAATTATAGCCTGAATAGGACTCGAAATTAACACCCTTGCTATTCTCCCACTAATCTCAAAATCCCACCACCCACGAGCCATTGAAGCCGCCACTAAATACTTCCTCACCCAAGCAACTGCTTCTGCCCTAGTCTTATTCTCCAGCATAACTAACGCATGA--CAAACCGGACAGTGAGACATCACCCAACTTACACACCCAATATCTTGCCTGATCCTAACCTCCGCAGTAGCAATAAAACTAGGACTAGTACCATTCCACTTCTGATTCCCAGAAGTCCTCCAAGGCTCCCCCATGGTCACCGGCCTTCTCCTATCCACCC…
	AY584915	ATGAACCCCCAGGCAAACTCAATCTTCATCCTCAGCTTACTCCTAGGGACAACCATCACCATCTCGAGCAATCACTGAATTATAGCCTGAATAGGGCTCGAAATTAACACCCTTGCTATTCTCCCACTAATCTCAAAATCCCACCACCCACGAGCCATTGAAGCCGCCACTAAATACTTCCTCACCCAAGCAACTGCTTCCGCCCTAGTCTTATTCTCCAGCATAACTAACGCATGA--CAAACCGGACAGTGAGACATCACCCAACTTACACACCCAATATCTTGCCTGATCCTAACCTCCGCAGTAGCAATAAAACTAGGACTAGTACCATTCCACTTCTGATTCCCAGAAGTTCTCCAAGGCTCCCCCATGATCACCGGCCTTCTCCTATCCACCC…
	AY584917	ATGAACCCCCAGGCAAACTCAATCTTCATCCTCAGCTTACTCCTAGGGACAACCATCACCATCTCGAGCAATCACTGAATTATAGCCTGAATAGGACTCGAAATTAACACCCTTGCTATTCTCCCACTAATCTCAAAATCCCACCACCCACGAGCCATTGAAGCCGCCACTAAATACTTCCTCACCCAAGCAACTGCTTCTGCCCTAGTCTTATTCTCCAGCATAACTAACGCATGA--CAAACCGGACAGTGAGACATCACCCAACTTACACACCCAATATCTTGCCTGATCCTAACCTCCGCAGTAGCAATAAAACTAGGACTAGTACCATTCCACTTCTGATTCCCAGAAGTCCTCCAAGGCTCCCCCATGGTCACCGGCCTTCTCCTATCCACCC…
	AY584879	ATGAACCCCCAGGCAAACTCAATCTTCATCGTCAGCTTACTCCTAGGGACAACCATCACCATCTCGAGCAATCACTGAATTATAGCCTGAATAGGACTCGAAATTAACACCCTTGCTATTCTCCCACTAATCTCAAAATCCCACCACCCACGAGCCATTGAAGCCGCCACTAAATATTTCCTCACCCAAGCAACTGCTTCTGCCCTAGTCTTATTCTCCAGCATAACTAACGCATGA--CAAACCGGACAGTGAGACATCACCCAACTTACACACCCAATATCTTGTCTGATCCTAACCTCCGCAGTAGCAATAAAACTAGGACTAGTACCATTCCACTTCTGATTCCCAGAAGTCCTCCAAGGCTCCCCCATGATCACCGGCCTCCTCCTATCCACCC…
	AY584896	ATGAACCCCCAGGCAAACTCAATCTTCATCGTCAGCTTACTCCTAGGGACAACCATCACCATCTCGAGCAATCACTGAATTATAGCCTGAATAGGACTCGAAATTAACACCCTTGCTATTCTCCCACTAATCTCAAAATCCCACCACCCACGAGCCATTGAAGCCGCCACTAAATATTTCCTCACCCAAGCAACTGCTTCTGCCCTAGTCTTATTCTCCAGCATAACTAACGCATGA--CAAACCGGACAGTGAGACATCACCCAACTTACACACCCAATATCTTGTCTGATCCTAACCTCCGCAGTAGCAATAAAACTAGGACTAGTACCATTCCACTTCTGATTCCCAGAAGTCCTCCAAGGCTCCCCCATGATCACCGGCCTCCTCCTATCCACCC…
	AY584928	ATGAACCCCCAGGCAAACTCAATCTTCATCCTCAGCTTACTCCTAGGGACAACCATCACCATCTCGAGCAATCACTGAATTATAGCCTGAATAGGACTCGAAATTAACACCCTTGCTATTCTCCCACTAATCTCAAAATCCCACCACCCACGAGCCATTGAAGCCGCCACTAAATACTTCCTCACCCAAGCAACTGCTTCTGCCCTAGTCTTATTCTCCAGCATAACTAACGCATGA--CAAACCGGACAGTGAGACATCACCCAACTTACACACCCAATATCTTGCCTGATCCTAACCTCCGCAGTAGCAATAAAACTAGGACTAGTACCATTCCACTTCTGATTCCCAGAAGTCCTCCAAGGCTCCCCCATGGTCACCGGCCTTCTCCTATCCACCC…
	AY584933	ATGAACCCCCAGGCAAACTCAATCTTCATCGTCAGCTTACTCCTAGGGACAACCATCACCATCTCGAGCAATCACTGAATTATAGCCTGAATAGGACTCGAAATTAACACCCTTGCTATTCTCCCACTAATCTCAAAATCCCACCACCCACGAGCCATTGAAGCCGCCACTAAATATTTCCTCACCCAAGCAACTGCTTCTGCCCTAGTCTTATTCTCCAGCATAACTAACGCATGA--CAAACCGGACAGTGAGACATCACCCAACTTACACACCCAATATCTTGCCTGATCCTAACCTCCGCAGTAGCAATAAAACTAGGACTAGTACCATTCCACTTCTGATTCCCAGAAGTTCTCCAAGGCTCCCCCATGATCACCGGCCTCCTCCTATCCACCC…
	AY584922	ATGAACCCCCAGGCAAACTCAATCTTCATCGTCAGCTTACTCCTAGGGACAACCATCACCATCTCGAGCAATCACTGAATTATAGCCTGAATAGGACTCGAAATTAACACCCTTGCTATTCTCCCACTAATCTCAAAATCCCACCACCCACGAGCCATTGAAGCCGCCACTAAATATTTCCTCACCCAAGCAACTGCTTCTGCCCTAGTCTTATTCTCCAGCATAACTAACGCATGA--CAAACCGGACAGTGAGACATCACCCAACTTACACACCCAATATCTTGCCTGATCCTAACCTCCGCAGTAGCAATAAAACTAGGACTAGTACCATTCCACTTCTGATTCCCAGAAGTTCTCCAAGGCTCCCCCATGATCACCGGCCTCCTCCTATCCACCC…
	AY584930	ATGAACCCCCAGGCAAACTCAATCTTCATCCTCAGCTTACTCCTAGGGACAACCATCACCATCTCGAGCAATCACTGAATTATAGCCTGAATAGGACTCGAAATTAACACCCTTGCTATTCTCCCACTAATCTCAAAATCCCACCACCCACGAGCCATTGAAGCCGCCACTAAATACTTCCTCACCCAAGCAACTGCTTCTGCCCTAGTCTTATTCTCCAGCATAACTAACGCATGA--CAAACCGGACAGTGAGACATCACCCAACTTACACACCCAATATCTTGCCTGATCCTAACCTCCGCAGTAGCAATAAAACTAGGACTAGTACCATTCCACTTCTGATTCCCAGAAGTCCTCCAAGGCTCCCCCATGGTCACCGGCCTTCTCCTATCCACCC…
	AY584871	ATGAACCCCCAGGCAAACTCAATCTTCATCGTCAGCTTACTCCTAGGGACAACCATCACCATCTCGAGCAATCACTGAATTATAGCCTGAATAGGACTCGAAATTAACACCCTTGCTATTCTCCCACTAATCTCAAAATCCCACCACCCACGAGCCATTGAAGCCGCCACTAAATATTTCCTCACCCAAGCAACTGCTTCTGCCCTAGTCTTATTCTCCAGCATAACTAACGCATGA--CAAACCGGACAGTGAGACATCACCCAACTTACACACCCAATATCTTGTCTGATCCTAACCTCCGCAGTAGCAATAAAACTAGGACTAGTACCATTCCACTTCTGATTCCCAGAAGTCCTCCAAGGCTCCCCCATGATCACCGGCCTCCTCCTATCCACCC…
	AY584954	ATGAACCCCCAGGCAAACTCAATCTTCATCCTCAGCTTACTCCTAGGGACAACCATCACCATCTCGAGCAATCACTGAATTATAGCCTGAATAGGACTCGAAATTAACACCCTTGCTATTCTCCCACTAATCTCAAAATCCCACCACCCACGAGCCATTGAAGCCGCCACTAAATACTTCCTCACCCAAGCAACTGCTTCTGCCCTAGTCTTATTCTCCAGCATAACTAACGCATGA--CAAACCGGACAGTGAGACATCACCCAACTTACACACCCAATATCTTGCCTGATCCTAACCTCCGCAGTAGCAATAAAACTAGGACTAGTACCATTCCACTTCTGATTCCCAGAAGTCCTCCAAGGCTCCCCCATGGTCACCGGCCTTCTCCTATCCACCC…
	AY584956	ATGAACCCCCAGGCAAACTCAATCTTCATCCTCAGCTTACTCCTAGGGACAACCATCACCATCTCGAGCAATCACTGAATTATAGCCTGAATAGGACTCGAAATTAACACCCTTGCTATTCTCCCACTAATCTCAAAATCCCACCACCCACGAGCCATTGAAGCCGCCACTAAATACTTCCTCACCCAAGCAACTGCTTCTGCCCTAATCTTATTCTCCAGCATAACTAACGCATGA--CAAACCGGACAGTGAGACATCACCCAACTTACACACCCAATATCTTGCCTGATCCTAACCTCCGCAGTAGCAATAAAACTAGGACTAGTACCATTCCACTTCTGATTCCCAGAAGTCCTCCAAGGCTCCCCCATGGTCACCGGCCTTCTCCTATCCACCC…
	AY584872	ATGAACCCCCAGGCAAACTCAATCTTCATCGTCAGCTTACTCCTAGGGACAACCATCACCATCTCGAGCAATCACTGAATTATAGCCTGAATAGGACTCGAAATTAACACCCTTGCTATTCTCCCACTAATCTCAAAATCCCACCACCCACGAGCCATTGAAGCCGCCACTAAATATTTCCTCACCCAAGCAACTGCTTCTGCCCTAGTCTTATTCTCCAGCATAACTAACGCATGA--CAAACCGGACAGTGAGACATCACCCAACTTACACACCCAATATCTTGTCTGATCCTAACCTCCGCAGTAGCAATAAAACTAGGACTAGTACCATTCCACTTCTGATTCCCAGAAGTCCTCCAAGGCTCCCCCATGATCACCGGCCTCCTCCTATCCACCC…
	AY584926	ATGAACCCCCAGGCAAACTCAATCTTCATCCTCAGCTTACTCCTAGGGACAACCATCACCATCTCGAGCAATCACTGAATTATAGCCTGAATAGGACTCGAAATTAACACCCTTGCTATTCTCCCACTAATCTCAAAATCCCACCACCCACGAGCCATTGAAGCCGCCACCAAATACTTCCTCACCCAAGCAACTGCTTCTGCCCTAGTCTTATTCTCCAGCATAACTAACGCATGA--CAAACCGGACAGTGAGACATCACCCAACTTACACACCCAATATCTTGCCTGATCCTAACCTCCGCAGTAGCAATAAAACTAGGACTAGTACCATTCCACTTCTGATTCCCAGAAGTCCTCCAAGGCTCCCCCATGGTCACCGGCCTTCTCCTATCCACCC…
	AY584907	ATGAACCCCCAGGCAAACTCAATCTTCATCCTCAGCTTACTCCTAGGGACAACCATCACCATCTCGAGCAATCACTGAATTATAGCCTGAATAGGACTCGAAATTAACACCCTTGCTATTCTCCCACTAATCTCAAAATCCCACCACCCACGAGCCATTGAAGCCGCCACTAAATACTTCCTCACCCAAGCAACTGCTTCTGCCCTAGTCTTATTCTCCAGCATAACTAACGCATGA--CAAACCGGACAGTGAGACATCACCCAACTTACACACCCAATATCTTGCCTGATCCTAACCTCCGCAGTAGCAATAAAACTAGGACTAGTACCATTCCACTTCTGATTCCCAGAAGTCCTCCAAGGCTCCCCCATGGTCACCGGCCTTCTCCTATCCACCC…
	AY584938	ATGAACCCTCAGGCAAACTCAATCTTCATCCTCAGCTTACTCCTAGGGACAACCATCACCATCTCGAGCAATCACTGAATTATAGCCTGAATAGGACTCGAAATTAACACCCTTGCTATTCTCCCACTAATCTCAAAATCCCACCACCCACGAGCCATTGAAGCCGCCACTAAATACTTCCTCACCCAAGCAACTGCTTCTGCCCTAGTCTTATTCTCCAGCATAACTAACGCATGA--CAAACCGGACAGTGAGACATCACCCAACTTACACACCCAATATCTTGCCTGATCCTAACCTCCGCAGTAGCAATAAAACTAGGACTAGTACCATTCCACTTCTGATTCCCAGAAGTCCTCCAAGGCTCCCCCATGGTCACCGGCCTTCTCCTATCCACCC…
	AY584902	ATGAACCCCCAGGCAAACTCAATCTTCATCGTCAGCTTACTCCTAGGGACAACCATCACCATCTCGAGCAATCACTGAATTATAGCCTGAATAGGACTCGAAATTAACACCCTTGCTATTCTCCCACTAATCTCAAAATCCCACCACCCACGAGCCATTGAAGCCGCCACTAAATATTTCCTCACCCAAGCAACTGCTTCTGCCCTAGTCTTATTCTCCAGCATAACTAACGCATGA--CAAACCGGACAGTGAGACATCACCCAACTTACACACCCAATATCTTGTCTGATCCTAACCTCCGCAGTAGCAATAAAACTAGGACTAGTACCATTCCACTTCTGATTCCCAGAAGTCCTCCAAGGCTCCCCCATGATCACCGGCCTCCTCCTATCCACCC…
	AY584925	ATGAACCCCCAGGCAAACTCAATCTTCATCGTCAGCTTACTCCTAGGGACAACCATCACCATCTCGAGCAATCACTGAATTATAGCCTGAATAGGACTCGAAATTAACACCCTTGCTATTCTCCCACTAATCTCAAAATCCCACCACCCACGAGCCATTGAAGCCGCCACTAAATATTTCCTCACCCAAGCAACTGCTTCTGCCCTAGTCTTATTCTCCAGCATAACTAACGCATGA--CAAACCGGACAGTGAGACATCACCCAACTTACACACCCAATATCTTGCCTGATCCTAACCTCCGCAGTAGCAATAAAACTAGGACTAGTACCATTCCACTTCTGATTCCCAGAAGTTCTCCAAGGCTCCCCCATGATCACCGGCCTCCTCCTATCCACCC…
	AY584880	ATGAACCCCCAGGCAAACTCAATCTTCATCGTCAGCTTACTCCTAGGGACAACCATCACCATCTCGAGCAATCACTGAATTATAGCCTGAATAGGACTCGAAATTAACACCCTTGCTATTCTCCCACTAATCTCAAAATCCCACCACCCACGAGCCATTGAAGCCGCCACTAAATATTTCCTCACCCAAGCAACTGCTTCTGCCCTAGTCTTATTCTCCAGCATAACTAACGCATGA--CAAACCGGACAGTGAGACATCACCCAACTTACACACCCAATATCTTGTCTGATCCTAACCTCCGCAGTAGCAATAAAACTAGGACTAGTACCATTCCACTTCTGATTCCCAGAAGTCCTCCAAGGCTCCCCCATGATCACCGGCCTCCTCCTATCCACCC…
	AY584870	ATGAACCCCCAGGCAAACTCAATCTTCATCGTCAGCTTACTCCTAGGGACAACCATCACCATCTCGAGCAATCACTGAATTATAGCCTGAATAGGACTCGAAATTAACACCCTTGCTATTCTCCCACTAATCTCAAAATCCCACCACCCACGAGCCATTGAAGCCGCCACTAAATATTTCCTCACCCAAGCAACTGCTTCTGCCCTAGTCTTATTCTCCAGCATAACTAACGCATGA--CAAACCGGACAGTGAGACATCACCCAACTTACACACCCAATATCTTGTCTGATCCTAACCTCCGCAGTAGCAATAAAACTAGGACTAGTACCATTCCACTTCTGATTCCCAGAAGTCCTCCAAGGCTCCCCCATGATCACCGGCCTCCTCCTATCCACCC…
	AY584885	ATGAACCCCCAGGCAAACTCAATCTTCATCGTCAGCTTACTCCTAGGGACAACCATCACCATCTCGAGCAATCACTGAATTATAGCCTGAATAGGACTCGAAATTAACACCCTTGCTATTCTCCCACTAATCTCAAAATCCCACCACCCACGAGCCATTGAAGCCGCCACTAAATATTTCCTCACCCAAGCAACTGCTTCTGCCCTAGTCTTATTCTCCAGCATAACTAACGCATGA--CAAACCGGACAGTGAGACATCACCCAACTTACACACCCAATATCTTGTCTGATCCTAACCTCCGCAGTAGCAATAAAACTAGGACTAGTACCATTCCACTTCTGATTCCCAGAAGTCCTCCAAGGCTCCCCCATGATCACCGGCCTCCTCCTATCCACCC…
	AY584929	ATGAACCCCCAGGCAAACTCAATCTTCATCGTCAGCTTACTCCTAGGGACAACCATCACCATCTCGAGCAATCACTGAATTATAGCCTGAATAGGACTCGAAATTAACACCCTTGCTATTCTCCCACTAATCTCAAAATCCCACCACCCACGAGCCATTGAAGCCGCCACTAAATATTTCCTCACCCAAGCAACTGCTTCTGCCCTAGTCTTATTCTCCAGCATAACTAACGCATGA--CAAACCGGACAGTGAGACATCACCCAACTTACACACCCAATATCTTGCCTGATCCTAACCTCCGCAGTAGCAATAAAACTAGGACTAGTACCATTCCACTTCTGATTCCCAGAAGTTCTCCAAGGCTCCCCCATGATCACCGGCCTCCTCCTATCCACCC…
	AY584910	ATGAACCCCCAGGCAAACTCAATCTTCATCGTCAGCTTACTCCTAGGGACAACCATCACCATCTCGAGCAATCACTGAATTATAGCCTGAATAGGACTCGAAATTAACACCCTTGCTATTCTCCCACTAATCTCAAAATCCCACCACCCACGAGCCATTGAAGCCGCCACTAAATATTTCCTCACCCAAGCAACTGCTTCTGCCCTAGTCTTATTCTCCAGCATAACTAACGCATGA--CAAACCGGACAGTGAGACATCACCCAACTTACACACCCAATATCTTGTCTGATCCTAACCTCCGCAGTAGCAATAAAACTAGGACTAGTACCATTCCACTTCTGATTCCCAGAAGTCCTCCAAGGCTCCCCCATGATCACCGGCCTCCTCCTATCCACCC…
	AY584905	ATGAACCCCCAGGCAAACTCAATCTTCATCCTCAGCTTACTCCTAGGGACAACCATCACCATCTCGAGCAATCACTGAATTATAGCCTGAATAGGACTCGAAATTAACACCCTTGCTATTCTCCCACTAATCTCAAAATCCCACCACCCACGAGCCATTGAAGCCGCCACTAAATACTTCCTCACCCAAGCAACTGCTTCTGCCCTAGTCTTATTCTCCAGCATAACTAACGCATGA--CAAACCGGACAGTGAGACATCACCCAACTTACACACCCAATATCTTGCCTGATCCTAACCTCCGCAGTAGCAATAAAACTAGGACTAGTACCATTCCACTTCTGATTCCCAGAAGTCCTCCAAGGCTCCCCCATGGTCACCGGCCTTCTCCTATCCACCC…
	AY584968	ATGAACCCCCAGGCAAACTCAATCTTCATCCTCAGCTTACTCCTAGGGACAACCATCACCATCTCGAGCAATCACTGAATTATAGCCTGAATAGGACTCGAAATTAACACCCTTGCTATTCTCCCACTAATCTCAAAATCCCACCACCCACGAGCCATTGAAGCCGCCACTAAATACTTCCTCACCCAAGCAACTGCTTCTGCCCTAGTCTTATTCTCCAGCATAACTAACGCATGA--CAAACCGGACAGTGAGACATCACCCAACTTACACACCCAATATCTTGCCTGATCCTAACCTCCGCAGTAGCAATAAAACTAGGACTAGTACCATTCCACTTCTGATTCCCAGAAGTCCTCCAAGGCTCCCCCATGGTCACCGGCCTTCTCCTATCCACCC…
	AY584881	ATGAACCCCCAGGCAAACTCAATCTTCATCGTCAGCTTACTCCTAGGGACAACCATCACCATCTCGAGCAATCACTGAATTATAGCCTGAATAGGACTCGAAATTAACACCCTTGCTATTCTCCCACTAATCTCAAAATCCCACCACCCACGAGCCATTGAAGCCGCCACTAAATATTTCCTCACCCAAGCAACTGCTTCTGCCCTAGTCTTATTCTCCAGCATAACTAACGCATGA--CAAACCGGACAGTGAGACATCACCCAACTTACACACCCAATATCTTGTCTGATCCTAACCTCCGCAGTAGCAATAAAACTAGGACTAGTACCATTCCACTTCTGATTCCCAGAAGTCCTCCAAGGCTCCCCCATGATCACCGGCCTCCTCCTATCCACCC…
	AY584878	ATGAACCCCCAGGCAAACTCAATCTTCATCGTCAGCTTACTCCTAGGGACAACCATCACCATCTCGAGCAATCACTGAATTATAGCCTGAATAGGACTCGAAATTAACACCCTTGCTATTCTCCCACTAATCTCAAAATCCCACCACCCACGAGCCATTGAAGCCGCCACTAAATATTTCCTCACCCAAGCAACTGCTTCTGCCCTAGTCTTATTCTCCAGCATAACTAACGCATGA--CAAACCGGACAGTGAGACATCACCCAACTTACACACCCAATATCTTGTCTGATCCTAACCTCCGCAGTAGCAATAAAACTAGGACTAGTACCATTCCACTTCTGATTCCCAGAAGTCCTCCAAGGCTCCCCCATGATCACCGGCCTCCTCCTATCCACCC…
	AY584967	ATGAACCCCCAGGCAAACTCAATCTTCATCCTCAGCTTACTCCTAGGGACAACCATCACCATCTCGAGCAATCACTGAATTATAGCCTGAATAGGACTCGAAATTAACACCCTTGCTATTCTCCCACTAATCTCAAAATCCCACCACCCACGAGCCATTGAAGCCGCCACTAAATACTTCCTCACCCAAGCAACTGCTTCTGCCCTAGTCTTATTCTCCAGCATAACTAACGCATGA--CAAACCGGACAGTGAGACATCACCCAACTTACACACCCAATATCTTGCCTGATCCTAACCTCCGCAGTAGCAATAAAACTAGGACTAGTACCATTCCACTTCTGATTCCCAGAAGTCCTCCAAGGCTCCCCCATGGTCACCGGCCTTCTCCTATCCACCC…
	AY584909	ATGAACCCCCAGGCAAACTCAATCTTCATCCTCAGCTTACTCCTAGGAACAACCATCACCATCTCGAGCAATCACTGAATTATAGCCTGAATAGGGCTCGAAATTAACACCCTTGCTATTCTCCCACTAATCTCAAAATCTCACCACCCACGAGCCATTGAAGCCGCCACTAAATACTTCCTCACCCAAGCAACTGCTTCTGCCCTAGTCTTATTCTCCAGCATAACTAACGCATGA--CAAACCGGACAGTGAGACATCACCCAACTTACACACCCAATATCTTGCCTGATCCTAACCTCCGCAGTAGCAATAAAACTAGGACTAGTACCATTCCACTTCTGATTCCCAGAAGTCCTCCAAGGCTCCCCCATGGTCACCGGCCTTCTCCTATCCACCC…
	AY584949	ATGAACCCCCAGGCAAACTCAATCTTCATCCTCAGCTTACTCCTAGGGACAACCATCACCATCTCGAGCAATCACTGAATTATAGCCTGAATAGGACTCGAAATTAACACCCTTGCTATTCTCCCACTAATCTCAAAATCCCACCACCCACGAGCCATTGAAGCCGCCACTAAATACTTCCTCACCCAAGCAACTGCTTCTGCCCTAGTCTTATTCTCCAGCATAACTAACGCATGA--CAAACCGGACAGTGAGACATCACCCAACTTACACACCCAATATCTTGCCTGATCCTAACCTCCGCAGTAGCAATAAAACTAGGACTAGTACCATTCCACTTCTGATTCCCAGAAGTCCTCCAAGGCTCCCCCATGGTCACCGGCCTTCTCCTATCCACCC…
	AY584883	ATGAACCCCCAGGCAAACTCAATCTTCATCGTCAGCTTACTCCTAGGGACAACCATCACCATCTCGAGCAATCACTGAATTATAGCCTGAATAGGACTCGAAATTAACACCCTTGCTATTCTCCCACTAATCTCAAAATCCCACCACCCACGAGCCATTGAAGCCGCCACTAAATATTTCCTCACCCAAGCAACTGCTTCTGCCCTAGTCTTATTCTCCAGCATAACTAACGCATGA--CAAACCGGACAGTGAGACATCACCCAACTTACACACCCAATATCTTGTCTGATCCTAACCTCCGCAGTAGCAATAAAACTAGGACTAGTACCATTCCACTTCTGATTCCCAGAAGTCCTCCAAGGCTCCCCCATGATCACCGGCCTCCTCCTATCCACCC…
	AY584918	ATGAACCCCCAGGCAAACTCAATCTTCATCGTCAGCTTACTCCTAGGGACAACCATCACCATCTCGAGCAATCACTGAATTATAGCCTGAATAGGACTCGAAATTAACACCCTTGCTATTCTCCCACTAATCTCAAAATCCCACCACCCACGAGCCATTGAAGCCGCCACTAAATATTTCCTCACCCAAGCAACTGCTTCTGCCCTAGTCTTATTCTCCAGCATAACTAACGCATGA--CAAACCGGACAGTGAGACATCACCCAACTTACACACCCAATATCTTGCCTGATCCTAACCTCCGCAGTAGCAATAAAACTAGGACTAGTACCATTCCACTTCTGATTCCCAGAAGTTCTCCAAGGCTCCCCCATGATCACCGGCCTCCTCCTATCCACCC…
	AY584941	ATGAACCCTCAGGCAAACTCAATCTTCATCCTCAGCTTACTCCTAGGGACAACCATCACCATCTCGAGCAATCACTGAATTATAGCCTGAATAGGACTCGAAATTAACACCCTTGCTATTCTCCCACTAATCTCAAAATCCCACCACCCACGAGCCATTGAAGCCGCCACTAAATACTTCCTCACCCAAGCAACTGCTTCTGCCCTAGTCTTATTCTCCAGCATAACTAACGCATGA--CAAACCGGACAGTGAGACATCACCCAACTTACACACCCAATATCTTGCCTGATCCTAACCTCCGCAGTAGCAATAAAACTAGGACTAGTACCATTCCACTTCTGATTCCCAGAAGTCCTCCAAGGCTCCCCCATGGTCACCGGCCTTCTCCTATCCACCC…
;
end;
