# Supplementary material for: A latitudinal phylogeographic diversity gradient in birds
Source: PLoS Biol. 2017 Apr 13;15(4):e2001073. doi: 10.1371/journal.pbio.2001073 (PMC5390966; doi:10.1371/journal.pbio.2001073)
Supplement: S1 Data — (ZIP) [file pbio.2001073.s015.zip › S1_Data/Passerina-ciris.nex]

#Please contact John Klicka (klicka@uw.edu) for information regarding samples. 
#NEXUS

Begin data;
	Dimensions ntax=134 nchar=1041;
	Format datatype=dna gap=: missing=-;
	Matrix
52467          ATGAATCCCCTGGCAAACCTAATCTTCATCACTAGCCTACTCTTAGGGACAACCATCACTATTTCGAGCAACCATTGAATTATAGCCTGAACTGGCCTTGAAATCAACACACTCGCTGTTCTCCCATTGATCTCAAAATCCCACCACCCACGAGCCATCGAAGCCGCTACCAAATACTTCCTGACCCAAGCAGCTGCTTCCGCCCTAGTCTTATTCTCCAGTATGACTAACGCATGGCACACCGGACAGTGAGACATCACCCAGCTCACTCATCCAACATCCTGCCTAATCCTTACCTCAGCAATCGCAATAAAACTAGGACTAGTACCGTTCCATTTCTGATTCCCAGAGGTACTTCAAGGCTCCCCCCTCATCACCGGTCTTCTCTTATCCACTATCATAAAACTTCCTCCAATTACACTACTCTACATAACCTCACCCTCACTAAACCCCACCCTGCTAACCACCCTAGCTATCCTTTCAGCAGCTCTTGGAGGATGAATAGGTCTTAACCAAACACAAATCCGAAAAGTACTAGCCTTCTCTTCCATTTCCCACTTAGGCTGAATAACGGTTATCATCATCTACAACCCTAAACTCACCCTCCTCAACTTTTATCTCTATGCTATAATAACTGCAACCGTCTTTCTCGCCCTAAATACAACTAAAGTACTAAAATTATCGGCCCTAATAACCGCATGAACTAAAGCCCCATCCTTAAACACAATGCTATTCCTGACTCTACTATCCCTCGCAGGACTCCCCCCTCTAACAGGGTTCCTCCCAAAATGACTTATCATCCAAGAACTAACTAAACAAGACATAGCCCCAACAGCTACCATCATCTCCCTACTTTCCCTACTAAGCTTATTTTTCTATCTCCGCCTCGCATATTGTACAACAATTACACTGCCCCCACACACCACAAACCACATAAAACGATGACGTACTGTCAAACCAACTAGCATCACAATTGCCGTTCTAACCACCATGTCCGTCATGCTCCTTCCCATCTCCCCTATAATCCTTACCATTGTCTAA
52477          ATGAATCCCCTGGCAAACCTAATCTTCATCACTAGCCTACTCTTAGGGACAACCATCACTATTTCGAGCAACCATTGAATTATAGCCTGAACTGGCCTTGAAATCAACACACTCGCTGTTCTCCCATTGATCTCAAAATCCCACCACCCACGAGCCATCGAAGCCGCTACCAAATACTTCCTGACCCAAGCAGCTGCTTCTGCCCTAGTCTTATTCTCCAGTATGACTAACGCATGGCACACCGGACAGTGAGACATCACCCAGCTCACTCATCCAACATCCTGCCTAATCCTTACCTCAGCAATCGCAATAAAACTAGGACTAGTACCGTTCCATTTCTGATTCCCAGAGGTACTTCAAGGCTCCCCCCTCATCACCGGTCTTCTCTTATCCACTATCATAAAACTTCCTCCAATTACACTACTCTACATAACCTCACCCTCACTAAACCCCACCCTGCTAACCACCCTAGCTATCCTTTCAACAGCTCTTGGAGGATGAATAGGTCTTAACCAAACACAAATCCGAAAAGTACTAGCCTTCTCTTCCATTTCCCACTTAGGCTGAATAGCGGTTATCATCATCTACAACCCTAAACTCACCCTCCTCAACTTTTATCTCTATGCTATAATAACTGCAACCGTCTTTCTCGCCCTAAATACAACTAAAGTACTAAAATTATCGGCCCTAATAACCGCATGAACTAAAGCCCCATCCTTAAACACAATGCTATTCCTGACTCTACTATCCCTCGCAGGACTCCCCCCTCTAACAGGGTTCCTCCCAAAATGACTTATCATCCAAGAACTAACTAAACAAGACATAGCCCCAACAGCTACCATCATCTCCCTACTTTCCCTACTAAGCTTATTTTTCTATCTCCGCCTCGCATATTGTACAACAATTACACTGCCCCCACACACCACAAACCACATAAAACGATGACGTACTGTCAAACCAACTAGCATCACAATTGCCGTTCTAACCACCATGTCCGTCATGCTCCTTCCCATCTCCCCTATAATCCTTACCATTGTCTAA
52478          ATGAATCCCCTGGCAAACCTAATCTTCATCACTAGCCTACTCTTAGGGACAACCATCACTATTTCGAGCAACCATTGAATTATAGCCTGAACTGGCCTTGAAATCAACACACTCGCTGTTCTCCCATTGATCTCAAAATCCCACCACCCACGAGCCATCGAAGCCGCTACCAAATACTTCCTGACCCAAGCAGCTGCTTCTGCCCTAGTCTTATTCTCCAGTATGACTAACGCATGGCACACCGGACAGTGAGACATCACCCAGCTCACTCATCCAACATCCTGCCTAATCCTTACCTCAGCAATCGCAATAAAACTAGGACTAGTACCGTTCCATTTCTGATTCCCAGAGGTACTTCAAGGCTCCCCCCTCATCACCGGTCTTCTCTTATCCACTATCATAAAACTTCCTCCAATTACACTACTCTACATAACCTCACCCTCACTAAACCCCACCCTGCTAACCACCCTAGCTATCCTTTCAACAGCTCTTGGAGGATGAATAGGTCTTAACCAAACACAAATCCGAAAAGTACTAGCCTTCTCTTCCATTTCCCACTTAGGCTGAATAGCGGTTATCATCATCTACAACCCTAAACTCACCCTCCTCAACTTTTATCTCTATGCTATAATAACTGCAACCGTCTTTCTCGCCCTAAATACAACTAAAGTACTAAAATTATCGGCCCTAATAACCGCATGAACTAAAGCCCCATCCTTAAACACAATGCTATTCCTGACTCTACTATCCCTCGCAGGACTCCCCCCTCTAACAGGGTTCCTCCCAAAATGACTTATCATCCAAGAACTAACTAAACAAGACATAGCCCCAACAGCTACCATCATCTCCCTACTTTCCCTACTAAGCTTATTTTTCTATCTCCGCCTCGCATATTGTACAACAATTACACTGCCCCCACACACCACAAACCACATAAAACGATGACGTACTGTCAAACCAACTAGCATCACAATTGCCGTTCTAACCACCATGTCCGTCATGCTCCTTCCCATCTCCCCTATAATCCTTACCATTGTCTAA
52499          ATGAATCCCCTGGCAAACCTAATCTTCATCACTAGCCTACTCTTAGGGACAACCATCACTATTTCGAGCAACCATTGAATTATAGCCTGAACTGGCCTTGAAATCAACACACTCGCTGTTCTCCCATTGATCTCAAAATCCCACCACCCACGAGCCATCGAAGCCGCTACCAAATACTTCCTGACCCAAGCAGCTGCTTCTGCCCTAGTCTTATTCTCCAGTATGACTAACGCATGGCACACCGGACAGTGAGACATCACCCAGCTCACTCATCCAACATCCTGCCTAATCCTTACCTCAGCAATCGCAATAAAACTAGGACTAGTACCGTTCCATTTCTGATTCCCAGAGGTACTTCAAGGCTCCCCCCTCATCACCGGTCTTCTCTTATCCACTATCATAAAACTTCCTCCAATTACACTACTCTACATAACCTCACCCTCACTAAACCCCACCCTGCTAACCACCCTAGCTATCCTTTCAACAGCTCTTGGAGGATGAATAGGTCTTAACCAAACACAAATCCGAAAAGTACTAGCCTTCTCTTCCATTTCCCACTTAGGCTGAATAGCGGTTATCATCATCTACAACCCTAAACTCACCCTCCTCAACTTTTATCTCTATGCTATAATAACTGCAACCGTCTTTCTCGCCCTAAATACAACTAAAGTACTAAAATTATCGGCCCTAATAACCGCATGAACTAAAGCCCCATCCTTAAACACAATGCTATTCCTGACTCTACTATCCCTCGCAGGACTCCCCCCTCTAACAGGGTTCCTCCCAAAATGACTTATCATCCAAGAACTAACTAAACAAGACATAGCCCCAACAGCTACCATCATCTCCCTACTTTCCCTACTAAGCTTATTTTTCTATCTCCGCCTCGCATATTGTACAACAATTACACTGCCCCCACACACCACAAACCACATAAAACGATGACGTACTGTCAAACCAACTAGCATCACAATTGCCGTTCTAACCACCATGTCCGTCATGCTCCTTCCCATCTCCCCTATAATCCTTACCATTGTCTAA
65537          ATGAATCCCCTGGCAAACCTAATCTTCATCACTAGCCTACTCTTAGGGACAACCATCACTATTTCGAGCAACCATTGAATTATAGCCTGAACTGGCCTTGAAATCAACACACTCGCTGTTCTCCCATTGATCTCAAAATCCCACCACCCACGAGCCATCGAAGCCGCTACCAAATACTTCCTGACCCAAGCAGCTGCTTCCGCCCTAGTCTTATTCTCCAGTATGACTAACGCATGGCACACCGGACAGTGAGACATCACCCAGCTCACTCATCCAACATCCTGCCTAATCCTTACCTCAGCAATCGCAATAAAACTAGGACTAGTACCGTTCCATTTCTGATTCCCAGAGGTACTTCAAGGCTCCCCCCTCATCACCGGTCTTCTCTTATCCACTATCATAAAACTTCCTCCAATTACACTACTCTACATAACCTCACCCTCACTAAACCCCACCCTGCTAACCACCCTAGCTATCCTTTCAGCAGCTCTTGGAGGATGAATAGGTCTTAACCAAACACAAATCCGAAAAGTACTAGCCTTCTCTTCCATTTCCCACTTAGGCTGAATAACGGTTATCATCATCTACAACCCTAAACTCACCCTCCTCAACTTTTATCTCTATGCTATAATAACTGCAACCGTCTTTCTCGCCCTAAATACAACTAAAGTACTAAAATTATCGGCCCTAATAACCGCATGAACTAAAGCCCCATCCTTAAACACAATGCTATTCCTGACTCTACTATCCCTCGCAGGACTCCCCCCTCTAACAGGGTTCCTCCCAAAATGACTTATCATCCAAGAACTAACTAAACAAGACATAGCCCCAACAGCTACCATCATCTCCCTACTTTCCCTACTAAGCTTATTTTTCTATCTCCGCCTCGCATATTGTACAACAATTACACTGCCCCCACACACCACAAACCACATAAAACGATGACGTACTGTCAAACCAACTAGCATCACAATTGCCGTTCTAACCACCATGTCCGTCATGCTCCTTCCCATCTCCCCTATAATCCTTACCATTGTCTAA
65545          ----------------------------TCACTAGCCTACTCTTAGGGACAACCATCACTATTTCGAGCAACCATTGAATTATAGCCTGAACTGGCCTTGAAATCAACACACTCGCTGTTCTCCCATTGATCTCAAAATCCCACCACCCACGAGCCATCGAAGCCGCTACCAAATACTTCCTGACCCAAGCAGCTGCTTCTGCCCTAGTCTTATTCTCCAGTATGACTAACGCATGGCACACCGGACAGTGAGACATCACCCAGCTCACTCATCCAACATCCTGCCTAATCCTTACCTCAGCAATCGCAATAAAACTAGGACTAGTACCGTTCCATTTCTGATTCCCAGAGGTACTTCAAGGCTCCCCCCTCATCACCGGTCTTCTCTTATCCACTATCATAAAACTTCCTCCAATTACACTACTCTACATAACCTCACCCTCACTAAACCCCACCCTGCTAACCACCCTAGCTATCCTTTCAACAGCTCTTGGAGGATGAATAGGTCTTAACCAAACACAAATCCGAAAAGTACTAGCCTTCTCTTCCATTTCCCACTTAGGCTGAATAGCGGTTATCATCATCTACAACCCTAAACTCACCCTCCTCAACTTTTATCTCTATGCTATAATAACTGCAACCGTCTTTCTCGCCCTAAATACAACTAAAGTACTAAAATTATCGGCCCTAATAACCGCATGAACTAAAGCCCCATCCTTAAACACAATGCTATTCCTGACTCTACTATCCCTCGCAGGACTCCCCCCTCTAACAGGGTTCCTCCCAAAATGACTTATCATCCAAGAACTAACTAAACAAGACATAGCCCCAACAGCTACCATCATCTCCCTACTTTCCCTACTAAGCTTATTTTTCTATCTCCGCCTCGCATATTGTACAACAATTACACTGCCCCCACACACCACAAACCACATAAAACGATGACGTACTGTCAAACCAACTAGCATCACAATTGCCGTTCTAACCACCATGTCCGTCATGCTCCTTCCCATCTCCCCTATAATCCTTACCATTGTCTAA
65549          ------------GCAAACCTAATCTTCATCACTAGCCTACTCTTAGGGACAACCATCACTATTTCGAGCAACCATTGAATTATAGCCTGAACTGGCCTTGAAATCAACACACTCGCTGTTCTCCCATTGATCTCAAAATCCCACCACCCACGAGCCATCGAAGCCGCTACCAAATACTTCCTGACCCAAGCAGCTGCTTCCGCCCTAGTCTTATTCTCCAGTATGACTAACGCATGGCACACCGGACAGTGAGACATCACCCAGCTCACTCATCCAACATCCTGCCTAATCCTTACCTCAGCAATCGCAATAAAACTAGGACTAGTACCGTTCCATTTCTGATTCCCAGAGGTACTTCAAGGCTCCCCCCTCATCACCGGTCTTCTCTTATCCACTATCATAAAACTTCCTCCAATTACACTACTCTACATAACCTCACCCTCACTAAACCCCACCCTGCTAACCACCCTAGCTATCCTTTCAGCAGCTCTTGGAGGATGAATAGGTCTTAACCAAACACAAATCCGAAAAGTACTAGCCTTCTCTTCCATTTCCCACTTAGGCTGAATAACGGTTATCATCATCTACAACCCTAAACTCACCCTCCTCAACTTTTATCTCTATGCTATAATAACTGCAACCGTCTTTCTCGCCCTAAATACAACTAAAGTACTAAAATTATCGGCCCTAATAACCGCATGAACTAAAGCCCCATCCTTAAACACAATGCTATTCCTGACTCTACTATCCCTCGCAGGACTCCCCCCTCTAACAGGGTTCCTCCCAAAATGACTTATCATCCAAGAACTAACTAAACAAGACATAGCCCCAACAGCTACCATCATCTCCCTACTTTCCCTACTAAGCTTATTTTTCTATCTCCGCCTCGCATATTGTACAACAATTACACTGCCCCCACACACCACAAACCACATAAAACGATGACGTACTGTCAAACCAACTAGCATCACAATTGCCGTTCTAACCACCATGTCCGTCATGCTCCTTCCCATCTCCCCTATAATCCTTACCATTGTCTAA
65556          ATGAATCCCCTGGCAAACCTAATCTTCATCACTAGCCTACTCTTAGGGACAACCATCACTATTTCGAGCAACCATTGAATTATAGCCTGAACTGGCCTTGAAATCAACACACTCGCTGTTCTCCCATTGATCTCAAAATCCCACCACCCACGAGCCATCGAAGCCGCTACCAAATACTTCCTGACCCAAGCAGCTGCTTCTGCCCTAGTCTTATTCTCCAGTATGACTAACGCATGGCACACCGGACAGTGAGACATCACCCAGCTCACTCATCCAACATCCTGCCTAATCCTTACCTCAGCAATCGCAATAAAACTAGGACTAGTACCGTTCCATTTCTGATTCCCAGAGGTACTTCAAGGCTCCCCCCTCATCACCGGTCTTCTCTTATCCACTATCATAAAACTTCCTCCAATTACACTACTCTACATAACCTCACCCTCACTAAACCCCACCCTGCTAACCACCCTAGCTATCCTTTCAACAGCTCTTGGAGGATGAATAGGTCTTAACCAAACACAAATCCGAAAAGTACTAGCCTTCTCTTCCATTTCCCACTTAGGCTGAATAGCGGTTATCATCATCTACAACCCTAAACTCACCCTCCTCAACTTTTATCTCTATGCTATAATAACTGCAACCGTCTTTCTCGCCCTAAATACAACTAAAGTACTAAAATTATCAGCCCTAATAACCGCATGAACTAAAGCCCCATCCTTAAACACAATGCTATTCCTGACTCTACTATCCCTCGCAGGACTCCCCCCTCTAACAGGGTTCCTCCCAAAATGACTTATCATCCAAGAACTAACTAAACAAGACATAGCCCCAACAGCTACCATCATCTCCCTACTTTCCCTACTAAGCTTATTTTTCTATCTCCGCCTCGCATATTGTACAACAATTACACTGCCCCCACACACCACAAACCACATAAAACGATGACGTACTGTCAAACCAACTAGCATCACAATTGCCGTTCTAACCACCATGTCCGTCATGCTCCTTCCCATCTCCCCTATAATCCTTACCATTGTCTAA
65557          ATGAATCCCCTGGCAAACCTAATCTTCATCACTAGCCTACTCTTAGGGACAACCATCACTATTTCGAGCAACCATTGAATTATAGCCTGAACTGGCCTTGAAATCAACACACTCGCTGTTCTCCCATTGATCTCAAAATCCCACCACCCACGAGCCATCGAAGCCGCTACCAAATACTTCCTGACCCAAGCAGCTGCTTCTGCCCTAGTCTTATTCTCCAGTATGACTAACGCATGGCACACCGGACAGTGAGACATCACCCAGCTCACTCATCCAACATCCTGCCTAATCCTTACCTCAGCAATCGCAATAAAACTAGGACTAGTACCGTTCCATTTCTGATTCCCAGAGGTACTTCAAGGCTCCCCCCTCATCACCGGTCTTCTCTTATCCACTATCATAAAACTTCCTCCAATTACACTACTCTACATAACCTCACCCTCACTAAACCCCACCCTGCTAACCACCCTAGCTATCCTTTCAACAGCTCTTGGAGGATGAATAGGTCTTAACCAAACACAAATCCGAAAAGTACTAGCCTTCTCTTCCATTTCCCACTTAGGCTGAATAGCGGTTATCATCATCTACAACCCTAAACTCACCCTCCTCAACTTTTATCTCTATGCTATAATAACTGCAACCGTCTTTCTCGCCCTAAATACAACTAAAGTACTAAAATTATCAGCCCTAATAACCGCATGAACTAAAGCCCCATCCTTAAACACAATGCTATTCCTGACTCTACTATCCCTCGCAGGACTCCCCCCTCTAACAGGGTTCCTCCCAAAATGACTTATCATCCAAGAACTAACTAAACAAGACATAGCCCCAACAGCTACCATCATCTCCCTACTTTCCCTACTAAGCTTATTTTTCTATCTCCGCCTCGCATATTGTACAACAATTACACTGCCCCCACACACCACAAACCACATAAAACGATGACGTACTGTCAAACCAACTAGCATCACAATTGCCGTTCTAACCACCATGTCCGTCATGCTCCTTCCCATCTCCCCTATAATCCTTACCATTGTCTAA
65564          ATGAATCCCCTGGCAAACCTAATCTTCATCACTAGCCTACTCTTAGGGACAACCATCACTATTTCGAGCAACCATTGAATTATAGCCTGAACTGGCCTTGAAATCAACACACTCGCTGTTCTCCCATTGATCTCAAAATCCCACCACCCACGAGCCATCGAAGCCGCTACCAAATACTTCCTGACCCAAGCAGCTGCTTCTGCCCTAGTCTTATTCTCCAGTATGACTAACGCATGGCACACCGGACAGTGAGACATCACCCAGCTCACTCATCCAACATCCTGCCTAATCCTTACCTCAGCAATCGCAATAAAACTAGGACTAGTACCGTTCCATTTCTGATTCCCAGAGGTACTTCAAGGCTCCCCCCTCATCACCGGTCTTCTCTTATCCACTATCATAAAACTTCCTCCAATTACACTACTCTACATAACCTCACCCTCACTAAACCCCACCCTGCTAACCACCCTAGCTATCCTTTCAACAGCTCTTGGAGGATGAATAGGTCTTAACCAAACACAAATCCGAAAAGTACTAGCCTTCTCTTCCATTTCCCACTTAGGCTGAATAGCGGTTATCATCATCTACAACCCTAAACTCACCCTCCTCAACTTTTATCTCTATGCTATAATAACTGCAACCGTCTTTCTCGCCCTAAATACAACTAAAGTACTAAAATTATCGGCCCTAATAACCGCATGAACTAAAGCCCCATCCTTAAACACAATGCTATTCCTGACTCTACTATCCCTCGCAGGACTCCCCCCTCTAACAGGGTTCCTCCCAAAATGACTTATCATCCAAGAACTAACTAAACAAGACATAGCCCCAACAGCTACCATCATCTCCCTACTTTCCCTACTAAGCTTATTTTTCTATCTCCGCCTCGCATATTGTACAACAATTACACTGCCCCCACACACCACAAACCACATAAAACGATGACGTACTGTCAAACCAACTAGCATCACAATTGCCGTTCTAACCACCATGTCCGTCATGCTCCTTCCCATCTCCCCTATAATCCTTACCATTGTCTAA
65507          ATGAATCCCCTGGCAAACCTAATCTTCATCACTAGCCTACTCTTAGGGACAACCATCACTATTTCGAGCAACCATTGAATTATAGCCTGAACTGGCCTTGAAATCAACACACTCGCTGTTCTCCCATTGATCTCAAAATCCCACCACCCACGAGCCATCGAAGCCGCTACCAAATACTTCCTGACCCAAGCAGCTGCTTCCGCCCTAGTCTTATTCTCCAGTATGACTAACGCATGGCACACCGGACAGTGAGACATCACCCAGCTCACTCATCCAACATCCTGCCTAATCCTTACCTCAGCAATCGCAATAAAACTAGGACTAGTACCGTTCCATTTCTGATTCCCAGAGGTACTTCAAGGCTCCCCCCTCATCACCGGTCTTCTCTTATCCACTATCATAAAACTTCCTCCAATTACACTACTCTACATAACCTCACCCTCACTAAACCCCACCCTGCTAACCACCCTAGCTATCCTTTCAGCAGCTCTTGGAGGATGAATAGGTCTTAACCAAACACAAATCCGAAAAGTACTAGCCTTCTCTTCCATTTCCCACTTAGGCTGAATAGCGGTTATCATCATCTACAACCCTAAACTCACCCTCCTCAACTTTTATCTCTATGCTATAATAACTGCAACCGTCTTTCTCGCCCTAAATACAACTAAAGTACTAAAATTATCGGCCCTAATAACCGCATGAACTAAAGCCCCATCCTTAAACACAATGCTATTCCTGACTCTACTATCCCTCGCAGGACTCCCCCCTCTAACAGGGTTCCTCCCAAAATGACTTATCATCCAAGAACTAACTAAACAAGACATAGCCCCAACAGCTACCATCATCTCCCTACTTTCCCTACTAAGCTTATTTTTCTATCTCCGCCTCGCATATTGTACAACAATTACACTGCCCCCACACACCACAAACCACATAAAACGATGACGTACTGTCAAACCAACTAGCATCACAATTGCCGTTCTAACCACCATGTCCGTCATGCTCCTTCCCATCTCCCCTATAATCCTTACCATTGTCTAA
65510          ATGAATCCCCTGGCAAACCTAATCTTCATCACTAGCCTACTCTTAGGGACAACCATCACTATTTCGAGCAACCATTGAATTATAGCCTGAACTGGCCTTGAAATCAACACACTCGCTGTTCTCCCATTGATCTCAAAATCCCACCACCCACGAGCCATCGAAGCCGCTACCAAATACTTCCTGACCCAAGCAGCTGCTTCTGCCCTAGTCTTATTCTCCAGTATGACTAACGCATGGCACACCGGACAGTGAGACATCACCCAGCTCACTCATCCAACATCCTGCCTAATCCTTACCTCAGCAATCGCAATAAAACTAGGACTAGTACCGTTCCATTTCTGATTCCCAGAGGTACTTCAAGGCTCCCCCCTCATCACCGGTCTTCTCTTATCCACTATCATAAAACTTCCTCCAATTACACTACTCTACATAACCTCACCCTCACTAAACCCCACCCTGCTAACCACCCTAGCTATCCTTTCAACAGCTCTTGGAGGATGAATAGGTCTTAACCAAACACAAATCCGAAAAGTACTAGCCTTCTCTTCCATTTCCCACTTAGGCTGAATAGCGGTTATCATCATCTACAACCCTAAACTCACCCTCCTCAACTTTTATCTCTATGCTATAATAACTGCAACCGTCTTTCTCGCCCTAAATACAACTAAAGTACTAAAATTATCGGCCCTAATAACCGCATGAACTAAAGCCCCATCCTTAAACACAATGCTATTCCTGACTCTACTATCCCTCGCAGGACTCCCCCCTCTAACAGGGTTCCTCCCAAAATGACTTATCATCCAAGAACTAACTAAACAAGACATAGCCCCAACAGCTACCATCATCTCCCTACTTTCCCTACTAAGCTTATTTTTCTATCTCCGCCTCGCATATTGTACAACAATTACACTGCCCCCACACACCACAAACCACATAAAACGATGACGTACTGTCAAACCAACTAGCATCACAATTGCCGTTCTAACCACCATGTCCGTCATGCTCCTTCCCATCTCCCCTATAATCCTTACCATTGTCTAA
65511          ATGAATCCCCTGGCAAACCTAATCTTCATCACTAGCCTACTCTTAGGGACAACCATCACTATTTCGAGCAACCATTGAATTATAGCCTGAACTGGCCTTGAAATCAACACACTCGCTGTTCTCCCATTGATCTCAAAATCCCACCACCCACGAGCCATCGAAGCCGCTACCAAATACTTCCTGACCCAAGCAGCTGCTTCCGCCCTAGTCTTATTCTCCAGTATGACTAACGCATGGCACACCGGACAGTGAGACATCACCCAGCTCACTCATCCAACATCCTGCCTAATCCTTACCTCAGCAATCGCAATAAAACTAGGACTAGTACCGTTCCATTTCTGATTCCCAGAGGTACTTCAAGGCTCCCCCCTCATCACCGGTCTTCTCTTATCCACTATCATAAAACTTCCTCCAATTACACTACTCTACATAACCTCACCCTCACTAAACCCCACCCTGCTAACCACCCTAGCTATCCTTTCAGCAGCTCTTGGAGGATGAATAGGTCTTAACCAAACACAAATCCGAAAAGTACTAGCCTTCTCTTCCATTTCCCACTTAGGCTGAATAGCGGTTATCATCATCTACAACCCTAAACTCACCCTCCTCAACTTTTATCTCTATGCTATAATAACTGCAACCGTCTTTCTCGCCCTAAATACAACTAAAGTACTAAAATTATCGGCCCTAATAACCGCATGAACTAAAGCCCCATCCTTAAACACAATGCTATTCCTGACTCTACTATCCCTCGCAGGACTCCCCCCTCTAACAGGGTTCCTCCCAAAATGACTTATCATCCAAGAACTAACTAAACAAGACATAGCCCCAACAGCTACCATCATCTCCCTACTTTCCCTACTAAGCTTATTTTTCTATCTCCGCCTCGCATATTGTACAACAATTACACTGCCCCCACACACCACAAACCACATAAAACGATGACGTACTGTCAAACCAACTAGCATCACAATTGCCGTTCTAACCACCATGTCCGTCATGCTCCTTCCCATCTCCCCTATAATCCTTACCATTGTCTAA
65516          ATGAATCCCCTGGCAAACCTAATCTTCATCACTAGCCTACTCTTAGGGACAACCATCACTATTTCGAGCAACCATTGAATTATAGCCTGAACTGGCCTTGAAATCAACACACTCGCTGTTCTCCCATTGATCTCAAAATCCCACCACCCACGAGCCATCGAAGCCGCTACCAAATACTTCCTGACCCAAGCAGCTGCTTCTGCCCTAGTCTTATTCTCCAGTATGACTAACGCATGGCACACCGGACAGTGAGACATCACCCAGCTCACTCATCCAACATCCTGCCTAATCCTTACCTCAGCAATCGCAATAAAACTAGGACTAGTACCGTTCCATTTCTGATTCCCAGAGGTACTTCAAGGCTCCCCCCTCATCACCGGTCTTCTCTTATCCACTATCATAAAACTTCCTCCAATTACACTACTCTACATAACCTCACCCTCACTAAACCCCACCCTGCTAACCACCCTAGCTATCCTTTCAACAGCTCTTGGAGGATGAATAGGTCTTAACCAAACACAAATCCGAAAAGTACTAGCCTTCTCTTCCATTTCCCACTTAGGCTGAATAGCGGTTATCATCATCTACAACCCTAAACTCACCCTCCTCAACTTTTATCTCTATGCTATAATAACTGCAACCGTCTTTCTCGCCCTAAATACAACTAAAGTACTAAAATTATCGGCCCTAATAACCGCATGAACTAAAGCCCCATCCTTAAACACAATGCTATTCCTGACTCTACTATCCCTCGCAGGACTCCCCCCTCTAACAGGGTTCCTCCCAAAATGACTTATCATCCAAGAACTAACTAAACAAGACATAGCCCCAACAGCTACCATCATCTCCCTACTTTCCCTACTAAGCTTATTTTTCTATCTCCGCCTCGCATATTGTACAACAATTACACTGCCCCCACACACCACAAACCACATAAAACGATGACGTACTGTCAAACCAACTAGCATCACAATTGCCGTTCTAACCACCATGTCCGTCATGCTCCTTCCCATCTCCCCTATAATCCTTACCATTGTCTAA
65520          ATGAATCCCCTGGCAAACCTAATCTTCATCACTAGCCTACTCTTAGGGACAACCATCACTATTTCGAGCAACCATTGAATTATAGCCTGAACTGGCCTTGAAATCAACACACTCGCTGTTCTCCCATTGATCTCAAAATCCCACCACCCACGAGCCATCGAAGCCGCTACCAAATACTTCCTGACCCAAGCAGCTGCTTCCGCCCTAGTCTTATTCTCCAGTATGACTAACGCATGGCACACCGGACAGTGAGACATCACCCAGCTCACTCATCCAACATCCTGCCTAATCCTTACCTCAGCAATCGCAATAAAACTAGGACTAGTACCGTTCCATTTCTGATTCCCAGAGGTACTTCAAGGCTCCCCCCTCATCACCGGTCTTCTCTTATCCACTATCATAAAACTTCCTCCAATTACACTACTCTACATAACCTCACCCTCACTAAACCCCACCCTGCTAACCACCCTAGCTATCCTTTCAGCAGCTCTTGGAGGATGAATAGGTCTTAACCAAACACAAATCCGAAAAGTACTAGCCTTCTCTTCCATTTCCCACTTAGGCTGAATAACGGTTATCATCATCTACAACCCTAAACTCACCCTCCTCAACTTTTATCTCTATGCTATAATAACTGCAACCGTCTTTCTCGCCCTAAATACAACTAAAGTACTAAAATTATCGGCCCTAATAACCGCATGAACTAAAGCCCCATCCTTAAACACAATGCTATTCCTGACTCTACTATCCCTCGCAGGACTCCCCCCTCTAACAGGGTTCCTCCCAAAATGACTTATCATCCAAGAACTAACTAAACAAGACATAGCCCCAACAGCTACCATCATCTCCCTACTTTCCCTACTAAGCTTATTTTTCTATCTCCGCCTCGCATATTGTACAACAATTACACTGCCCCCACACACCACAAACCACATAAAACGATGACGTACTGTCAAACCAACTAGCATCACAATTGCCGTTCTAACCACCATGTCCGTCATGCTCCTTCCCATCTCCCCTATAATCCTTACCATTGTCTAA
65521          ATGAATCCCCTGGCAAACCTAATCTTCATCACTAGCCTACTCTTAGGGACAACCATCACTATTTCGAGCAACCATTGAATTATAGCCTGAACTGGCCTTGAAATCAACACACTCGCTGTTCTCCCATTGATCTCAAAATCCCACCACCCACGAGCCATCGAAGCCGCTACCAAATACTTCCTGACCCAAGCAGCTGCTTCTGCCCTAGTCTTATTCTCCAGTATGACTAACGCATGGCACACCGGACAGTGAGACATCACCCAGCTCACTCATCCAACATCCTGCCTAATCCTTACCTCAGCAATCGCAATAAAACTAGGACTAGTACCGTTCCATTTCTGATTCCCAGAGGTACTTCAAGGCTCCCCCCTCATCACCGGTCTTCTCTTATCCACTATCATAAAACTTCCTCCAATTACACTACTCTACATAACCTCACCCTCACTAAACCCCACCCTGCTAACCACCCTAGCTATCCTTTCAACAGCTCTTGGAGGATGAATAGGTCTTAACCAAACACAAATCCGAAAAGTACTAGCCTTCTCTTCCATTTCCCACTTAGGCTGAATAGCGGTTATCATCATCTACAACCCTAAACTCACCCTCCTCAACTTTTATCTCTATGCTATAATAACTGCAACCGTCTTTCTCGCCCTAAATACAACTAAAGTACTAAAATTATCGGCCCTAATAACCGCATGAACTAAAGCCCCATCCTTAAACACAATGCTATTCCTGACTCTACTATCCCTCGCAGGACTCCCCCCTCTAACAGGGTTCCTCCCAAAATGACTTATCATCCAAGAACTAACTAAACAAGACATAGCCCCAACAGCTACCATCATCTCCCTACTTTCCCTACTAAGCTTATTTTTCTATCTCCGCCTCGCATATTGTACAACAATTACACTGCCCCCACACACCACAAACCACATAAAACGATGACGTACTGTCAAACCAACTAGCATCACAATTGCCGTTCTAACCACCATGTCCGTCATGCTCCTTCCCATCTCCCCTATAATCCTTACCATTGTCTAA
65523          ATGAATCCCCTGGCAAACCTAATCTTCATCACTAGCCTACTCTTAGGGACAACCATCACTATTTCGAGCAACCATTGAATTATAGCCTGAACTGGCCTTGAAATCAACACACTCGCTGTTCTCCCATTGATCTCAAAATCCCACCACCCACGAGCCATCGAAGCCGCTACCAAATACTTCCTGACCCAAGCAGCTGCTTCCGCCCTAGTCTTATTCTCCAGTATGACTAACGCATGGCACACCGGACAGTGAGACATCACCCAGCTCACTCATCCAACATCCTGCCTAATCCTTACCTCAGCAATCGCAATAAAACTAGGACTAGTACCGTTCCATTTCTGATTCCCAGAGGTACTTCAAGGCTCCCCCCTCATCACCGGTCTTCTCTTATCCACTATCATAAAACTTCCTCCAATTACACTACTCTACATAACCTCACCCTCACTAAACCCCACCCTGCTAACCACCCTAGCTATCCTTTCAGCAGCTCTTGGAGGATGAATAGGTCTTAACCAAACACAAATCCGAAAAGTACTAGCCTTCTCTTCCATTTCCCACTTAGGCTGAATAACGGTTATCATCATCTACAACCCTAAACTCACCCTCCTCAACTTTTATCTCTATGCTATAATAACTGCAACCGTCTTTCTCGCCCTAAATACAACTAAAGTACTAAAATTATCGGCCCTAATAACCGCATGAACTAAAGCCCCATCCTTAAACACAATGCTATTCCTGACTCTACTATCCCTCGCAGGACTCCCCCCTCTAACAGGGTTCCTCCCAAAATGACTTATCATCCAAGAACTAACTAAACAAGACATAGCCCCAACAGCTACCATCATCTCCCTACTTTCCCTACTAAGCTTATTTTTCTATCTCCGCCTCGCATATTGTACAACAATTACACTGCCCCCACACACCACAAACCACATAAAACGATGACGTACTGTCAAACCAACTAGCATCACAATTGCCGTTCTAACCACCATGTCCGTCATGCTCCTTCCCATCTCCCCTATAATCCTTACCATTGTCTAA
65524          ATGAATCCCCTGGCAAACCTAATCTTCATCACTAGCCTACTCTTAGGGACAACCATCACTATTTCGAGCAACCATTGAATTATAGCCTGAACTGGCCTTGAAATCAACACACTCGCTGTTCTCCCATTGATCTCAAAATCCCACCACCCACGAGCCATCGAAGCCGCTACCAAATACTTCCTGACCCAAGCAGCTGCTTCTGCCCTAGTCTTATTCTCCAGTATGACTAACGCATGGCACACCGGACAGTGAGACATCACCCAGCTCACTCATCCAACATCCTGCCTAATCCTTACCTCAGCAATCGCAATAAAACTAGGACTAGTACCGTTCCATTTCTGATTCCCAGAGGTACTTCAAGGCTCCCCCCTCATCACCGGTCTTCTCTTATCCACTATCATAAAACTTCCTCCAATTACACTACTCTACATAACCTCACCCTCACTAAACCCCACCCTGCTAACCACCCTAGCTATCCTTTCAACAGCTCTTGGAGGATGAATAGGTCTTAACCAAACACAAATCCGAAAAGTACTAGCCTTCTCTTCCATTTCCCACTTAGGCTGAATAGCGGTTATCATCATCTACAACCCTAAACTCACCCTCCTCAACTTTTATCTCTATGCTATAATAACTGCAACCGTCTTTCTCGCCCTAAATACAACTAAAGTACTAAAATTATCAGCCCTAATAACCGCATGAACTAAAGCCCCATCCTTAAACACAATGCTATTCCTGACTCTACTATCCCTCGCAGGACTCCCCCCTCTAACAGGGTTCCTCCCAAAATGACTTATCATCCAAGAACTAACTAAACAAGACATAGCCCCAACAGCTACCATCATCTCCCTACTTTCCCTACTAAGCTTATTTTTCTATCTCCGCCTCGCATATTGTACAACAATTACACTGCCCCCACACACCACAAACCACATAAAACGATGACGTACTGTCAAACCAACTAGCATCACAATTGCCGTTCTAACCACCATGTCCGTCATGCTCCTTCCCATCTCCCCTATAATCCTTACCATTGTCTAA
65529          ------------GCAAACCTAATCTTCATCACTAGCCTACTCTTAGGGACAACCATCACTATTTCGAGCAACCATTGAATTATAGCCTGAACTGGCCTTGAAATCAACACACTCGCTGTTCTCCCATTGATCTCAAAATCCCACCACCCACGAGCCATCGAAGCCGCTACCAAATACTTCCTGACCCAAGCAGCTGCTTCTGCCCTAGTCTTATTCTCCAGTATGACTAACGCATGGCACACCGGACAGTGAGACATCACCCAGCTCACTCATCCAACATCCTGCCTAATCCTTACCTCAGCAATCGCAATAAAACTAGGACTAGTACCGTTCCATTTCTGATTCCCAGAGGTACTTCAAGGCTCCCCCCTCATCACCGGTCTTCTCTTATCCACTATCATAAAACTTCCTCCAATTACACTACTCTACATAACCTCACCCTCACTAAACCCCACCCTGCTAACCACCCTAGCTATCCTTTCAACAGCTCTTGGAGGATGAATAGGTCTTAACCAAACACAAATCCGAAAAGTACTAGCCTTCTCTTCCATTTCCCACTTAGGCTGAATAGCGGTTATCATCATCTACAACCCTAAACTCACCCTCCTCAACTTTTATCTCTATGCTATAATAACTGCAACCGTCTTTCTCGCCCTAAATACAACTAAAGTACTAAAATTATCGGCCCTAATAACCGCATGAACTAAAGCCCCATCCTTAAACACAATGCTATTCCTGACTCTACTATCCCTCGCAGGACTCCCCCCTCTAACAGGGTTCCTCCCAAAATGACTTATCATCCAAGAACTAACTAAACAAGACATAGCCCCAACAGCTACCATCATCTCCCTACTTTCCCTACTAAGCTTATTTTTCTATCTCCGCCTCGCATATTGTACAACAATTACACTGCCCCCACACACCACAAACCACATAAAACGATGACGTACTGTCAAACCAACTAGCATCACAATTGCCGTTCTAACCACCATGTCCGTCATGCTCCTTCCCATCTCCCCTATAATCCTTACCATTATCTAA
52641          ATGAATCCCCTGGCAAACCTAATCTTCATCACTAGCCTACTCTTAGGGACAACCATCACTATTTCGAGCAACCATTGAATTATAGCCTGAACTGGCCTTGAAATCAACACACTCGCTGTTCTCCCATTGATCTCAAAATCCCACCACCCACGAGCCATCGAAGCCGCTACCAAATACTTCCTGACCCAAGCAGCTGCTTCTGCCCTAGTCTTATTCTCCAGTATGACTAACGCATGGCACACCGGACAGTGAGACATCACCCAGCTCACTCATCCAACATCCTGCCTAATCCTTACCTCAGCAATCGCAATAAAACTAGGACTAGTACCGTTCCATTTCTGATTCCCAGAGGTACTTCAAGGCTCCCCCCTCATCACCGGTCTTCTCTTATCCACTATCATAAAACTTCCTCCAATTACACTACTCTACATAACCTCACCCTCACTAAACCCCACCCTGCTAACCACCCTAGCTATCCTTTCAACAGCTCTTGGAGGATGAATAGGTCTTAACCAAACACAAATCCGAAAAGTACTAGCCTTCTCTTCCATTTCCCACTTAGGCTGAATAGCGGTTATCATCATCTACAACCCTAAACTCACCCTCCTCAACTTTTATCTCTATGCTATAATAACTGCAACCGTCTTTCTCGCCCTAAATACAACTAAAGTACTAAAATTATCGGCCCTAATAACCGCATGAACTAAAGCCCCATCCTTAAACACAATGCTATTCCTGACTCTACTATCCCTCGCAGGACTCCCCCCTCTAACAGGGTTCCTCCCAAAATGACTTATCATCCAAGAACTAACTAAACAAGACATAGCCCCAACAGCTACCATCATCTCCCTACTTTCCCTACTAAGCTTATTTTTCTATCTCCGCCTCGCATATTGTACAACAATTACACTGCCCCCACACACCACAAACCACATAAAACGATGACGTACTGTCAAACCAACTAGCATCACAATTGCCGTTCTAACCACCATGTCCGTCATGCTCCTTCCCATCTCCCCTATAATCCTTACCATTGTCTAA
52657          ATGAATCCCCTGGCAAACCTAATCTTCATCACTAGCCTACTCTTAGGGACAACCATCACTATTTCGAGCAACCATTGAATTATAGCCTGAACTGGCCTTGAAATCAACACACTCGCTGTTCTCCCATTGATCTCAAAATCCCACCACCCACGAGCCATCGAAGCCGCTACCAAATACTTCCTGACCCAAGCAGCTGCTTCCGCCCTAGTCTTATTCTCCAGTATGACTAACGCATGGCACACCGGACAGTGAGACATCACCCAGCTCACTCATCCAACATCCTGCCTAATCCTTACCTCAGCAATCGCAATAAAACTAGGACTAGTACCGTTCCATTTCTGATTCCCAGAGGTACTTCAAGGCTCCCCCCTCATCACCGGTCTTCTCTTATCCACTATCATAAAACTTCCTCCAATTACACTACTCTACATAACCTCACCCTCACTAAACCCCACCCTGCTAACCACCCTAGCTATCCTTTCAGCAGCTCTTGGAGGATGAATAGGTCTTAACCAAACACAAATCCGAAAAGTACTAGCCTTCTCTTCCATTTCCCACTTAGGCTGAATAACGGTTATCATCATCTACAACCCTAAACTCACCCTCCTCAACTTTTATCTCTATGCTATAATAACTGCAACCGTCTTTCTCGCCCTAAATACAACTAAAGTACTAAAATTATCGGCCCTAATAACCGCATGAACTAAAGCCCCATCCTTAAACACAATGCTATTCCTGACTCTACTATCCCTCGCAGGACTCCCCCCTCTAACAGGGTTCCTCCCAAAATGACTTATCATCCAAGAACTAACTAAACAAGACATAGCCCCAACAGCTACCATCATCTCCCTACTTTCCCTACTAAGCTTATTTTTCTATCTCCGCCTCGCATATTGTACAACAATTACACTGCCCCCACACACCACAAACCACATAAAACGATGACGTACTGTCAAACCAACTAGCATCACAATTGCCGTTCTAACCACCATGTCCGTCATGCTCCTTCCCATCTCCCCTATAATCCTTACCATTGTCTAA
52662          ---AATCCCCTGGCAAACCTAATCTTCATCACTAGCCTACTCTTAGGGACAACCATCACTATTTCGAGCAACCATTGAATTATAGCCTGAACTGGCCTTGAAATCAACACACTCGCTGTTCTCCCATTGATCTCAAAATCCCACCACCCACGAGCCATCGAAGCCGCTACCAAATACTTCCTGACCCAAGCAGCTGCTTCCGCCCTAGTCTTATTCTCCAGTATGACTAACGCATGGCACACCGGACAGTGAGACATCACCCAGCTCACTCATCCAACATCCTGCCTAATCCTTACCTCAGCAATCGCAATAAAACTAGGACTAGTACCGTTCCATTTCTGATTCCCAGAGGTACTTCAAGGCTCCCCCCTCATCACCGGTCTTCTCTTATCCACTATCATAAAACTTCCTCCAATTACACTACTCTACATAACCTCACCCTCACTAAACCCCACCCTGCTAACCACCCTAGCTATCCTTTCAGCAGCTCTTGGAGGATGAATAGGTCTTAACCAAACACAAATCCGAAAAGTACTAGCCTTCTCTTCCATTTCCCACTTAGGCTGAATAACGGTTATCATCATCTACAACCCTAAACTCACCCTCCTCAACTTTTATCTCTATGCTATAATAACTGCAACCGTCTTTCTCGCCCTAAATACAACTAAAGTACTAAAATTATCGGCCCTAATAACCGCATGAACTAAAGCCCCATCCTTAAACACAATGCTATTCCTGACTCTACTATCCCTCGCAGGACTCCCCCCTCTAACAGGGTTCCTCCCAAAATGACTTATCATCCAAGAACTAACTAAACAAGACATAGCCCCAACAGCTACCATCATCTCCCTACTTTCCCTACTAAGCTTATTTTTCTATCTCCGCCTCGCATATTGTACAACAATTACACTGCCCCCACACACCACAAACCACATAAAACGATGACGTACTGTCAAACCAACTAGCATCACAATTGCCGTTCTAACCACCATGTCCGTCATGCTCCTTCCCATCTCCCCTATAATCCTTACCATTGTCTAA
52666          ATGAATCCCCTGGCAAACCTAATCTTCATCACTAGCCTACTCTTAGGGACAACCATCACTATTTCGAGCAACCATTGAATTATAGCCTGAACTGGCCTTGAAATCAACACACTCGCTGTTCTCCCATTGATCTCAAAATCCCACCACCCACGAGCCATCGAAGCCGCTACCAAATACTTCCTGACCCAAGCAGCTGCTTCTGCCCTAGTCTTATTCTCCAGTATGACTAACGCATGGCACACCGGACAGTGAGACATCACCCAGCTCACTCATCCAACATCCTGCCTAATCCTTACCTCAGCAATCGCAATAAAACTAGGACTAGTACCGTTCCATTTCTGATTCCCAGAGGTACTTCAAGGCTCCCCCCTCATCACCGGTCTTCTCTTATCCACTATCATAAAACTTCCTCCAATTACACTACTCTACATAACCTCACCCTCACTAAACCCCACCCTGCTAACCACCCTAGCTATCCTTTCAACAGCTCTTGGAGGATGAATAGGTCTTAACCAAACACAAATCCGAAAAGTACTAGCCTTCTCTTCCATTTCCCACTTAGGCTGAATAGCGGTTATCATCATCTACAACCCTAAACTCACCCTCCTCAACTTTTATCTCTATGCTATAATAACTGCAACCGTCTTTCTCGCCCTAAATACAACTAAAGTACTAAAATTATCGGCCCTAATAACCGCATGAACTAAAGCCCCATCCTTAAACACAATGCTATTCCTGACTCTACTATCCCTCGCAGGACTCCCCCCTCTAACAGGGTTCCTCCCAAAATGACTTATCATCCAAGAACTAACTAAACAAGACATAGCCCCAACAGCTACCATCATCTCCCTACTTTCCCTACTAAGCTTATTTTTCTATCTCCGCCTCGCATATTGTACAACAATTACACTGCCCCCACACACCACAAACCACATAAAACGATGACGTACTGTCAAACCAACTAGCATCACAATTGCCGTTCTAACCACCATGTCCGTCATGCTCCTTCCCATCTCCCCTATAATCCTTACCATTATCTAA
52679          ATGAATCCCCTGGCAAACCTAATCTTCATCACTAGCCTACTCTTAGGGACAACCATCACTATTTCGAGCAACCATTGAATTATAGCCTGAACTGGCCTTGAAATCAACACACTCGCTGTTCTCCCATTGATCTCAAAATCCCACCACCCACGAGCCATCGAAGCCGCTACCAAATACTTCCTGACCCAAGCAGCTGCTTCTGCCCTAGTCTTATTCTCCAGTATGACTAACGCATGGCACACCGGACAGTGAGACATCACCCAGCTCACTCATCCAACATCCTGCCTAATCCTTACCTCAGCAATCGCAATAAAACTAGGACTAGTACCGTTCCATTTCTGATTCCCAGAGGTACTTCAAGGCTCCCCCCTCATCACCGGTCTTCTCTTATCCACTATCATAAAACTTCCTCCAATTACACTACTCTACATAACCTCACCCTCACTAAACCCCACCCTGCTAACCACCCTAGCTATCCTTTCAACAGCTCTTGGAGGATGAATAGGTCTTAACCAAACACAAATCCGAAAAGTACTAGCCTTCTCTTCCATTTCCCACTTAGGCTGAATAGCGGTTATCATCATCTACAACCCTAAACTCACCCTCCTCAACTTTTATCTCTATGCTATAATAACTGCAACCGTCTTTCTCGCCCTAAATACAACTAAAGTACTAAAATTATCGGCCCTAATAACCGCATGAACTAAAGCCCCATCCTTAAACACAATGCTATTCCTGACTCTACTATCCCTCGCAGGACTCCCCCCTCTAACAGGGTTCCTCCCAAAATGACTTATCATCCAAGAACTAACTAAACAAGACATAGCCCCAACAGCTACCATCATCTCCCTACTTTCCCTACTAAGCTTATTTTTCTATCTCCGCCTCGCATATTGTACAACAATTACACTGCCCCCACACACCACAAACCACATAAAACGATGACGTACTGTCAAACCAACTAGCATCACAATTGCCGTTCTAACCACCATGTCCGTCATGCTCCTTCCCATCTCCCCTATAATCCTTACCATTGTCTAA
52683          ATGAATCCCCTGGCAAACCTAATCTTCATCACTAGCCTACTCTTAGGGACAACCATCACTATTTCGAGCAACCATTGAATTATAGCCTGAACTGGCCTTGAAATCAACACACTCGCTGTTCTCCCATTGATCTCAAAATCCCACCACCCACGAGCCATCGAAGCCGCTACCAAATACTTCCTGACCCAAGCAGCTGCTTCTGCCCTAGTCTTATTCTCCAGTATGACTAACGCATGGCACACCGGACAGTGAGACATCACCCAGCTCACTCATCCAACATCCTGCCTAATCCTTACCTCAGCAATCGCAATAAAACTAGGACTAGTACCGTTCCATTTCTGATTCCCAGAGGTACTTCAAGGCTCCCCCCTCATCACCGGTCTTCTCTTATCCACTATCATAAAACTTCCTCCAATTACACTACTCTACATAACCTCACCCTCACTAAACCCCACCCTGCTAACCACCCTAGCTATCCTTTCAACAGCTCTTGGAGGATGAATAGGTCTTAACCAAACACAAATCCGAAAAGTACTAGCCTTCTCTTCCATTTCCCACTTAGGCTGAATAGCGGTTATCATCATCTACAACCCTAAACTCACCCTCCTCAACTTTTATCTCTATGCTATAATAACTGCAACCGTCTTTCTCGCCCTAAATACAACTAAAGTACTAAAATTATCGGCCCTAATAACCGCATGAACTAAAGCCCCATCCTTAAACACAATGCTATTCCTGACTCTACTATCCCTCGCAGGACTCCCCCCTCTAACAGGGTTCCTCCCAAAATGACTTATCATCCAAGAACTAACTAAACAAGACATAGCCCCAACAGCTACCATCATCTCCCTACTTTCCCTACTAAGCTTATTTTTCTATCTCCGCCTCGCATATTGTACAACAATTACACTGCCCCCACACACCACAAACCACATAAAACGATGACGTACTGTCAAACCAACTAGCATCACAATTGCCGTTCTAACCACCATGTCCGTCATGCTCCTTCCCATCTCCCCTATAATCCTTACCATTGTCTAA
52689          ATGAATCCCCTGGCAAACCTAATCTTCATCACTAGCCTACTCTTAGGGACAACCATCACTATTTCGAGCAACCATTGAATTATAGCCTGAACTGGCCTTGAAATCAACACACTCGCTGTTCTCCCATTGATCTCAAAATCCCACCACCCACGAGCCATCGAAGCCGCTACCAAATACTTCCTGACCCAAGCAGCTGCTTCCGCCCTAGTCTTATTCTCCAGTATGACTAACGCATGGCACACCGGACAGTGAGACATCACCCAGCTCACTCATCCAACATCCTGCCTAATCCTTACCTCAGCAATCGCAATAAAACTAGGACTAGTACCGTTCCATTTCTGATTCCCAGAGGTACTTCAAGGCTCCCCCCTCATCACCGGTCTTCTCTTATCCACTATCATAAAACTTCCTCCAATTACACTACTCTACATAACCTCACCCTCACTAAACCCCACCCTGCTAACCACCCTAGCTATCCTTTCAGCAGCTCTTGGAGGATGAATAGGTCTTAACCAAACACAAATCCGAAAAGTACTAGCCTTCTCTTCCATTTCCCACTTAGGCTGAATAGCGGTTATCATCATCTACAACCCTAAACTCACCCTCCTCAACTTTTATCTCTATGCTATAATAACTGCAACCGTCTTTCTCGCCCTAAATACAACTAAAGTACTAAAATTATCGGCCCTAATAACCGCATGAACTAAAGCCCCATCCTTAAACACAATGCTATTCCTGACTCTACTATCCCTCGCAGGACTCCCCCCTCTAACAGGGTTCCTCCCAAAATGACTTATCATCCAAGAACTAACTAAACAAGACATAGCCCCAACAGCTACCATCATCTCCCTACTTTCCCTACTAAGCTTATTTTTCTATCTCCGCCTCGCATATTGTACAACAATTACACTGCCCCCACACACCACAAACCACATAAAACGATGACGTACTGTCAAACCAACTAGCATCACAATTGCCGTTCTAACCACCATGTCCGTCATGCTCCTTCCCATCTCCCCTATAATCCTTACCATTGTCTAA
52694          ATGAATCCCCTGGCAAACCTAATCTTCATCACTAGCCTACTCTTAGGGACAACCATCACTATTTCGAGCAACCATTGAATTATAGCCTGAACTGGCCTTGAAATCAACACACTCGCTGTTCTCCCATTGATCTCAAAATCCCACCACCCACGAGCCATCGAAGCCGCTACCAAATACTTCCTGACCCAAGCAGCTGCTTCCGCCCTAGTCTTATTCTCCAGTATGACTAACGCATGGCACACCGGACAGTGAGACATCACCCAGCTCACTCATCCAACATCCTGCCTAATCCTTACCTCAGCAATCGCAATAAAACTAGGACTAGTACCGTTCCATTTCTGATTCCCAGAGGTACTTCAAGGCTCCCCCCTCATCACCGGTCTTCTCTTATCCACTATCATAAAACTTCCTCCAATTACACTACTCTACATAACCTCACCCTCACTAAACCCCACCCTGCTAACCACCCTAGCTATCCTTTCAGCAGCTCTTGGAGGATGAATAGGTCTTAACCAAACACAAATCCGAAAAGTACTAGCCTTCTCTTCCATTTCCCACTTAGGCTGAATAACGGTTATCATCATCTACAACCCTAAACTCACCCTCCTCAACTTTTATCTCTATGCTATAATAACTGCAACCGTCTTTCTCGCCCTAAATACAACTAAAGTACTAAAATTATCGGCCCTAATAACCGCATGAACTAAAGCCCCATCCTTAAACACAATGCTATTCCTGACTCTACTATCCCTCGCAGGACTCCCCCCTCTAACAGGGTTCCTCCCAAAATGACTTATCATCCAAGAACTAACTAAACAAGACATAGCCCCAACAGCTACCATCATCTCCCTACTTTCCCTACTAAGCTTATTTTTCTATCTCCGCCTCGCATATTGTACAACAATTACACTGCCCCCACACACCACAAACCACATAAAACGATGACGTACTGTCAAACCAACTAGCATCACAATTGCCGTTCTAACCACCATGTCCGTCATGCTCCTTCCCATCTCCCCTATAATCCTTACCATTGTCTAA
52706          ATGAATCCCCTGGCAAACCTAATCTTCATCACTAGCCTACTCTTAGGGACAACCATCACTATTTCGAGCAACCATTGAATTATAGCCTGAACTGGCCTTGAAATCAACACACTCGCTGTTCTCCCATTGATCTCAAAATCCCACCACCCACGAGCCATCGAAGCCGCTACCAAATACTTCCTGACCCAAGCAGCTGCTTCTGCCCTAGTCTTATTCTCCAGTATGACTAACGCATGGCACACCGGACAGTGAGACATCACCCAGCTCACTCATCCAACATCCTGCCTAATCCTTACCTCAGCAATCGCAATAAAACTAGGACTAGTACCGTTCCATTTCTGATTCCCAGAGGTACTTCAAGGCTCCCCCCTCATCACCGGTCTTCTCTTATCCACTATCATAAAACTTCCTCCAATTACACTACTCTACATAACCTCACCCTCACTAAACCCCACCCTGCTAACCACCCTAGCTATCCTTTCAACAGCTCTTGGAGGATGAATAGGTCTTAACCAAACACAAATCCGAAAAGTACTAGCCTTCTCTTCCATTTCCCACTTAGGCTGAATAGCGGTTATCATCATCTACAACCCTAAACTCACCCTCCTCAACTTTTATCTCTATGCTATAATAACTGCAACCGTCTTTCTCGCCCTAAATACAACTAAAGTACTAAAATTATCGGCCCTAATAACCGCATGAACTAAAGCCCCATCCTTAAACACAATGCTATTCCTGACTCTACTATCCCTCGCAGGACTCCCCCCTCTAACAGGGTTCCTCCCAAAATGACTTATCATCCAAGAACTAACTAAACAAGACATAGCCCCAACAGCTACCATCATCTCCCTACTTTCCCTACTAAGCTTATTTTTCTATCTCCGCCTCGCATATTGTACAACAATTACACTGCCCCCACACACCACAAACCACATAAAACGATGACGTACTGTCAAACCAACTAGCATCACAATTGCCGTTCTAACCACCATGTCCGTCATGCTCCTTCCCATCTCCCCTATAATCCTTACCATTGTCTAA
52229          ------------GCAAACCTAATCTTCATCACTAGCCTACTCTTAGGGACAACCATCACTATTTCGAGCAACCATTGAATTATAGCCTGAACTGGCCTTGAAATCAACACACTCGCTGTTCTCCCATTGATCTCAAAATCCCACCACCCACGAGCCATCGAAGCCGCTACCAAATACTTCCTGACCCAAGCAGCTGCTTCTGCCCTAGTCTTATTCTCCAGTATGACTAACGCATGGCACACCGGACAGTGAGACATCACCCAGCTCACTCATCCAACATCCTGCCTAATCCTTACCTCAGCAATCGCAATAAAACTAGGACTAGTACCGTTCCATTTCTGATTCCCAGAGGTACTTCAAGGCTCCCCCCTCATCACCGGTCTTCTCTTATCCACTATCATAAAACTTCCTCCAATTACACTACTCTACATAACCTCACCCTCACTAAACCCCACCCTGCTAACCACCCTAGCTATCCTTTCAACAGCTCTTGGAGGATGAATAGGTCTTAACCAAACACAAATCCGAAAAGTACTAGCCTTCTCTTCCATTTCCCACTTAGGCTGAATAGCGGTTATCATCATCTACAACCCTAAACTCACCCTCCTCAACTTTTATCTCTATGCTATAATAACTGCAACCGTCTTTCTCGCCCTAAATACAACTAAAGTACTAAAATTATCGGCCCTAATAACCGCATGAACTAAAGCCCCATCCTTAAACACAATGCTATTCCTGACTCTACTATCCCTCGCAGGACTCCCCCCTCTAACAGGGTTCCTCCCAAAATGACTTATCATCCAAGAACTAACTAAACAAGACATAGCCCCAACAGCTACCATCATCTCCCTACTTTCCCTACTAAGCTTATTTTTCTATCTCCGCCTCGCATATTGTACAACAATTACACTGCCCCCACACACCACAAACCACATAAAACGATGACGTACTGTCAAACCAACTAGCATCACAATTGCCGTTCTAACCACCATGTCCGTCATGCTCCTTCCCATCTCCCCTATAATCCTTACCATTGTCTAA
52790          ATGAATCCCCTGGCAAACCTAATCTTCATCACTAGCCTACTCTTAGGGACAACCATCACTATTTCGAGCAACCATTGAATTATAGCCTGAACTGGCCTTGAAATCAACACACTCGCTGTTCTCCCATTGATCTCAAAATCCCACCACCCACGAGCCATCGAAGCCGCTACCAAATACTTCCTGACCCAAGCAGCTGCTTCCGCCCTAGTCTTATTCTCCAGTATGACTAACGCATGGCACACCGGACAGTGAGACATCACCCAGCTCACTCATCCAACATCCTGCCTAATCCTTACCTCAGCAATCGCAATAAAACTAGGACTAGTACCGTTCCATTTCTGATTCCCAGAGGTACTTCAAGGCTCCCCCCTCATCACCGGTCTTCTCTTATCCACTATCATAAAACTTCCTCCAATTACACTACTCTACATAACCTCACCCTCACTAAACCCCACCCTGCTAACCACCCTAGCTATCCTTTCAGCAGCTCTTGGAGGATGAATAGGTCTTAACCAAACACAAATCCGAAAAGTACTAGCCTTCTCTTCCATTTCCCACTTAGGCTGAATAACGGTTATCATCATCTACAACCCTAAACTCACCCTCCTCAACTTTTATCTCTATGCTATAATAACTGCAACCGTCTTTCTCGCCCTAAATACAACTAAAGTACTAAAATTATCGGCCCTAATAACCGCATGAACTAAAGCCCCATCCTTAAACACAATGCTATTCCTGACTCTACTATCCCTCGCAGGACTCCCCCCTCTAACAGGGTTCCTCCCAAAATGACTTATCATCCAAGAACTAACTAAACAAGACATAGCCCCAACAGCTACCATCATCTCCCTACTTTCCCTACTAAGCTTATTTTTCTATCTCCGCCTCGCATATTGTACAACAATTACACTGCCCCCACACACCACAAACCACATAAAACGATGACGTACTGTCAAACCAACTAGCATCACAATTGCCGTTCTAACCACCATGTCCGTCATGCTCCTTCCCATCTCCCCTATAATCCTTACCATTGTCTAA
52792          ATGAATCCCCTGGCAAACCTAATCTTCATCACTAGCCTACTCTTAGGGACAACCATCACTATTTCGAGCAACCATTGAATTATAGCCTGAACTGGCCTTGAAATCAACACACTCGCTGTTCTCCCATTGATCTCAAAATCCCACCACCCACGAGCCATCGAAGCCGCTACCAAATACTTCCTGACCCAAGCAGCTGCTTCTGCCCTAGTCTTATTCTCCAGTATGACTAACGCATGGCACACCGGACAGTGAGACATCACCCAGCTCACTCATCCAACATCCTGCCTAATCCTTACCTCAGCAATCGCAATAAAACTAGGACTAGTACCGTTCCATTTCTGATTCCCAGAGGTACTTCAAGGCTCCCCCCTCATCACCGGTCTTCTCTTATCCACTATCATAAAACTTCCTCCAATTACACTACTCTACATAACCTCACCCTCACTAAACCCCACCCTGCTAACCACCCTAGCTATCCTTTCAACAGCTCTTGGAGGATGAATAGGTCTTAACCAAACACAAATCCGAAAAGTACTAGCCTTCTCTTCCATTTCCCACTTAGGCTGAATAGCGGTTATCATCATCTACAACCCTAAACTCACCCTCCTCAACTTTTATCTCTATGCTATAATAACTGCAACCGTCTTTCTCGCCCTAAATACAACTAAAGTACTAAAATTATCGGCCCTAATAACCGCATGAACTAAAGCCCCATCCTTAAACACAATGCTATTCCTGACTCTACTATCCCTCGCAGGACTCCCCCCTCTAACAGGGTTCCTCCCAAAATGACTTATCATCCAAGAACTAACTAAACAAGACATAGCCCCAACAGCTACCATCATCTCCCTACTTTCCCTACTAAGCTTATTTTTCTATCTCCGCCTCGCATATTGTACAACAATTACACTGCCCCCACACACCACAAACCACATAAAACGATGACGTACTGTCAAACCAACTAGCATCACAATTGCCGTTCTAACCACCATGTCCGTCATGCTCCTTCCCATCTCCCCTATAATCCTTACCATTGTCTAA
52797          ATGAATCCCCTGGCAAACCTAATCTTCATCACTAGCCTACTCTTAGGGACAACCATCACTATTTCGAGCAACCATTGAATTATAGCCTGAACTGGCCTTGAAATCAACACACTCGCTGTTCTCCCATTGATCTCAAAATCCCACCACCCACGAGCCATCGAAGCCGCTACCAAATACTTCCTGACCCAAGCAGCTGCTTCCGCCCTAGTCTTATTCTCCAGTATGACTAACGCATGGCACACCGGACAGTGAGACATCACCCAGCTCACTCATCCAACATCCTGCCTAATCCTTACCTCAGCAATCGCAATAAAACTAGGACTAGTACCGTTCCATTTCTGATTCCCAGAGGTACTTCAAGGCTCCCCCCTCATCACCGGTCTTCTCTTATCCACTATCATAAAACTTCCTCCAATTACACTACTCTACATAACCTCACCCTCACTAAACCCCACCCTGCTAACCACCCTAGCTATCCTTTCAGCAGCTCTTGGAGGATGAATAGGTCTTAACCAAACACAAATCCGAAAAGTACTAGCCTTCTCTTCCATTTCCCACTTAGGCTGAATAACGGTTATCATCATCTACAACCCTAAACTCACCCTCCTCAACTTTTATCTCTATGCTATAATAACTGCAACCGTCTTTCTCGCCCTAAATACAACTAAAGTACTAAAATTATCGGCCCTAATAACCGCATGAACTAAAGCCCCATCCTTAAACACAATGCTATTCCTGACTCTACTATCCCTCGCAGGACTCCCCCCTCTAACAGGGTTCCTCCCAAAATGACTTATCATCCAAGAACTAACTAAACAAGACATAGCCCCAACAGCTACCATCATCTCCCTACTTTCCCTACTAAGCTTATTTTTCTATCTCCGCCTCGCATATTGTACAACAATTACACTGCCCCCACACACCACAAACCACATAAAACGATGACGTACTGTCAAACCAACTAGCATCACAATTGCCGTTCTAACCACCATGTCCGTCATGCTCCTTCCCATCTCCCCTATAATCCTTACCATTGTCTAA
52800          ATGAATCCCCTGGCAAACCTAATCTTCATCACTAGCCTACTCTTAGGGACAACCATCACTATTTCGAGCAACCATTGAATTATAGCCTGAACTGGCCTTGAAATCAACACACTCGCTGTTCTCCCATTGATCTCAAAATCCCACCACCCACGAGCCATCGAAGCCGCTACCAAATACTTCCTGACCCAAGCAGCTGCTTCTGCCCTAGTCTTATTCTCCAGTATGACTAACGCATGGCACACCGGACAGTGAGACATCACCCAGCTCACTCATCCAACATCCTGCCTAATCCTTACCTCAGCAATCGCAATAAAACTAGGACTAGTACCGTTCCATTTCTGATTCCCAGAGGTACTTCAAGGCTCCCCCCTCATCACCGGTCTTCTCTTATCCACTATCATAAAACTTCCTCCAATTACACTACTCTACATAACCTCACCCTCACTAAACCCCACCCTGCTAACCACCCTAGCTATCCTTTCAACAGCTCTTGGAGGATGAATAGGTCTTAACCAAACACAAATCCGAAAAGTACTAGCCTTCTCTTCCATTTCCCACTTAGGCTGAATAGCGGTTATCATCATCTACAACCCTAAACTCACCCTCCTCAACTTTTATCTCTATGCTATAATAACTGCAACCGTCTTTCTCGCCCTAAATACAACTAAAGTACTAAAATTATCAGCCCTAATAACCGCATGAACTAAAGCCCCATCCTTAAACACAATGCTATTCCTGACTCTACTATCCCTCGCAGGACTCCCCCCTCTAACAGGGTTCCTCCCAAAATGACTTATCATCCAAGAACTAACTAAACAAGACATAGCCCCAACAGCTACCATCATCTCCCTACTTTCCCTACTAAGCTTATTTTTCTATCTCCGCCTCGCATATTGTACAACAATTACACTGCCCCCACACACCACAAACCACATAAAACGATGACGTACTGTCAAACCAACTAGCATCACAATTGCCGTTCTAACCACCATGTCCGTCATGCTCCTTCCCATCTCCCCTATAATCCTTACCATTGTCTAA
52803          ATGAATCCCCTGGCAAACCTAATCTTCATCACTAGCCTACTCTTAGGGACAACCATCACTATTTCGAGCAACCATTGAATTATAGCCTGAACTGGCCTTGAAATCAACACACTCGCTGTTCTCCCATTGATCTCAAAATCCCACCACCCACGAGCCATCGAAGCCGCTACCAAATACTTCCTGACCCAAGCAGCTGCTTCTGCCCTAGTCTTATTCTCCAGTATGACTAACGCATGGCACACCGGACAGTGAGACATCACCCAGCTCACTCATCCAACATCCTGCCTAATCCTTACCTCAGCAATCGCAATAAAACTAGGACTAGTACCGTTCCATTTCTGATTCCCAGAGGTACTTCAAGGCTCCCCCCTCATCACCGGTCTTCTCTTATCCACTATCATAAAACTTCCTCCAATTACACTACTCTACATAACCTCACCCTCACTAAACCCCACCCTGCTAACCACCCTAGCTATCCTTTCAACAGCTCTTGGAGGATGAATAGGTCTTAACCAAACACAAATCCGAAAAGTACTAGCCTTCTCTTCCATTTCCCACTTAGGCTGAATAGCGGTTATCATCATCTACAACCCTAAACTCACCCTCCTCAACTTTTATCTCTATGCTATAATAACTGCAACCGTCTTTCTCGCCCTAAATACAACTAAAGTACTAAAATTATCGGCCCTAATAACCGCATGAACTAAAGCCCCATCCTTAAACACAATGCTATTCCTGACTCTACTATCCCTCGCAGGACTCCCCCCTCTAACAGGGTTCCTCCCAAAATGACTTATCATCCAAGAACTAACTAAACAAGACATAGCCCCAACAGCTACCATCATCTCCCTACTTTCCCTACTAAGCTTATTTTTCTATCTCCGCCTCGCATATTGTACAACAATTACACTGCCCCCACACACCACAAACCACATAAAACGATGACGTACTGTCAAACCAACTAGCATCACAATTGCCGTTCTAACCACCATGTCCGTCATGCTCCTTCCCATCTCCCCTATAATCCTTACCATTGTCTAA
52804          ATGAATCCCCTGGCAAACCTAATCTTCATCACTAGCCTACTCTTAGGGACAACCATCACTATTTCGAGCAACCATTGAATTATAGCCTGAACTGGCCTTGAAATCAACACACTCGCTGTTCTCCCATTGATCTCAAAATCCCACCACCCACGAGCCATCGAAGCCGCTACCAAATACTTCCTGACCCAAGCAGCTGCTTCCGCCCTAGTCTTATTCTCCAGTATGACTAACGCATGGCACACCGGACAGTGAGACATCACCCAGCTCACTCATCCAACATCCTGCCTAATCCTTACCTCAGCAATCGCAATAAAACTAGGACTAGTACCGTTCCATTTCTGATTCCCAGAGGTACTTCAAGGCTCCCCCCTCATCACCGGTCTTCTCTTATCCACTATCATAAAACTTCCTCCAATTACACTACTCTACATAACCTCACCCTCACTAAACCCCACCCTGCTAACCACCCTAGCTATCCTTTCAGCAGCTCTTGGAGGATGAATAGGTCTTAACCAAACACAAATCCGAAAAGTACTAGCCTTCTCTTCCATTTCCCACTTAGGCTGAATAACGGTTATCATCATCTACAACCCTAAACTCACCCTCCTCAACTTTTATCTCTATGCTATAATAACTGCAACCGTCTTTCTCGCCCTAAATACAACTAAAGTACTAAAATTATCGGCCCTAATAACCGCATGAACTAAAGCCCCATCCTTAAACACAATGCTATTCCTGACTCTACTATCCCTCGCAGGACTCCCCCCTCTAACAGGGTTCCTCCCAAAATGACTTATCATCCAAGAACTAACTAAACAAGACATAGCCCCAACAGCTACCATCATCTCCCTACTTTCCCTACTAAGCTTATTTTTCTATCTCCGCCTCGCATATTGTACAACAATTACACTGCCCCCACACACCACAAACCACATAAAACGATGACGTACTGTCAAACCAACTAGCATCACAATTGCCGTTCTAACCACCATGTCCGTCATGCTCCTTCCCATCTCCCCTATAATCCTTACCATTGTCTAA
52808          ATGAATCCCCTGGCAAACCTAATCTTCATCACTAGCCTACTCTTAGGGACAACCATCACTATTTCGAGCAACCATTGAATTATAGCCTGAACTGGCCTTGAAATCAACACACTCGCTGTTCTCCCATTGATCTCAAAATCCCACCACCCACGAGCCATCGAAGCCGCTACCAAATACTTCCTGACCCAAGCAGCTGCTTCTGCCCTAGTCTTATTCTCCAGTATGACTAACGCATGGCACACCGGACAGTGAGACATCACCCAGCTCACTCATCCAACATCCTGCCTAATCCTTACCTCAGCAATCGCAATAAAACTAGGACTAGTACCGTTCCATTTCTGATTCCCAGAGGTACTTCAAGGCTCCCCCCTCATCACCGGTCTTCTCTTATCCACTATCATAAAACTTCCTCCAATTACACTACTCTACATAACCTCACCCTCACTAAACCCCACCCTGCTAACCACCCTAGCTATCCTTTCAACAGCTCTTGGAGGATGAATAGGTCTTAACCAAACACAAATCCGAAAAGTACTAGCCTTCTCTTCCATTTCCCACTTAGGCTGAATAGCGGTTATCATCATCTACAACCCTAAACTCACCCTCCTCAACTTTTATCTCTATGCTATAATAACTGCAACCGTCTTTCTCGCCCTAAATACAACTAAAGTACTAAAATTATCGGCCCTAATAACCGCATGAACTAAAGCCCCATCCTTAAACACAATGCTATTCCTGACTCTACTATCCCTCGCAGGACTCCCCCCTCTAACAGGGTTCCTCCCAAAATGACTTATCATCCAAGAACTAACTAAACAAGACATAGCCCCAACAGCTACCATCATCTCCCTACTTTCCCTACTAAGCTTATTTTTCTATCTCCGCCTCGCATATTGTACAACAATTACACTGCCCCCACACACCACAAACCACATAAAACGATGACGTACTGTCAAACCAACTAGCATCACAATTGCCGTTCTAACCACCATGTCCGTCATGCTCCTTCCCATCTCCCCTATAATCCTTACCATTGTCTAA
52817          ATGAATCCCCTGGCAAACCTAATCTTCATCACTAGCCTACTCTTAGGGACAACCATCACTATTTCGAGCAACCATTGAATTATAGCCTGAACTGGCCTTGAAATCAACACACTCGCTGTTCTCCCATTGATCTCAAAATCCCACCACCCACGAGCCATCGAAGCCGCTACCAAATACTTCCTGACCCAAGCAGCTGCTTCTGCCCTAGTCTTATTCTCCAGTATGACTAACGCATGGCACACCGGACAGTGAGACATCACCCAGCTCACTCATCCAACATCCTGCCTAATCCTTACCTCAGCAATCGCAATAAAACTAGGACTAGTACCGTTCCATTTCTGATTCCCAGAGGTACTTCAAGGCTCCCCCCTCATCACCGGTCTTCTCTTATCCACTATCATAAAACTTCCTCCAATTACACTACTCTACATAACCTCACCCTCACTAAACCCCACCCTGCTAACCACCCTAGCTATCCTTTCAACAGCTCTTGGAGGATGAATAGGTCTTAACCAAACACAAATCCGAAAAGTACTAGCCTTCTCTTCCATTTCCCACTTAGGCTGAATAGCGGTTATCATCATCTACAACCCTAAACTCACCCTCCTCAACTTTTATCTCTATGCTATAATAACTGCAACCGTCTTTCTCGCCCTAAATACAACTAAAGTACTAAAATTATCGGCCCTAATAACCGCATGAACTAAAGCCCCATCCTTAAACACAATGCTATTCCTGACTCTACTATCCCTCGCAGGACTCCCCCCTCTAACAGGGTTCCTCCCAAAATGACTTATCATCCAAGAACTAACTAAACAAGACATAGCCCCAACAGCTACCATCATCTCCCTACTTTCCCTACTAAGCTTATTTTTCTATCTCCGCCTCGCATATTGTACAACAATTACACTGCCCCCACACACCACAAACCACATAAAACGATGACGTACTGTCAAACCAACTAGCATCACAATTGCCGTTCTAACCACCATGTCCGTCATGCTCCTTCCCATCTCCCCTATAATCCTTACCATTGTCTAA
65593          ATGAATCCCCTGGCAAACCTAATCTTCATCACTAGCCTACTCTTAGGGACAACCATCACTATTTCGAGCAACCATTGAATTATAGCCTGAACTGGCCTTGAAATCAACACACTCGCTGTTCTCCCATTGATCTCAAAATCCCACCACCCACGAGCCATCGAAGCCGCTACCAAATACTTCCTGACCCAAGCAGCTGCTTCCGCCCTAGTCTTATTCTCCAGTATGACTAACGCATGGCACACCGGACAGTGAGACATCACCCAGCTCACTCATCCAACATCCTGCCTAATCCTTACCTCAGCAATCGCAATAAAACTAGGACTAGTACCGTTCCATTTCTGATTCCCAGAGGTACTTCAAGGCTCCCCCCTCATCACCGGTCTTCTCTTATCCACTATCATAAAACTTCCTCCAATTACACTACTCTACATAACCTCACCCTCACTAAACCCCACCCTGCTAACCACCCTAGCTATCCTTTCAGCAGCTCTTGGAGGATGAATAGGTCTTAACCAAACACAAATCCGAAAAGTACTAGCCTTCTCTTCCATTTCCCACTTAGGCTGAATAACGGTTATCATCATCTACAACCCTAAACTCACCCTCCTCAACTTTTATCTCTATGCTATAATAACTGCAACCGTCTTTCTCGCCCTAAATACAACTAAAGTACTAAAATTATCGGCCCTAATAACCGCATGAACTAAAGCCCCATCCTTAAACACAATGCTATTCCTGACTCTACTATCCCTCGCAGGACTCCCCCCTCTAACAGGGTTCCTCCCAAAATGACTTATCATCCAAGAACTAACTAAACAAGACATAGCCCCAACAGCTACCATCATCTCCCTACTTTCCCTACTAAGCTTATTTTTCTATCTCCGCCTCGCATATTGTACAACAATTACACTGCCCCCACACACCACAAACCACATAAAACGATGACGTACTGTCAAACCAACTAGCATCACAATTGCCGTTCTAACCACCATGTCCGTCATGCTCCTTCCCATCTCCCCTATAATCCTTACCATTGTCTAA
65622          ATGAATCCCCTGGCAAACCTAATCTTCATCACTAGCCTACTCTTAGGGACAACCATCACTATTTCGAGCAACCATTGAATTATAGCCTGAACTGGCCTTGAAATCAACACACTCGCTGTTCTCCCATTGATCTCAAAATCCCACCACCCACGAGCCATCGAAGCCGCTACCAAATACTTCCTGACCCAAGCAGCTGCTTCTGCCCTAGTCTTATTCTCCAGTATGACTAACGCATGGCACACCGGACAGTGAGACATCACCCAGCTCACTCATCCAACATCCTGCCTAATCCTTACCTCAGCAATCGCAATAAAACTAGGACTAGTACCGTTCCATTTCTGATTCCCAGAGGTACTTCAAGGCTCCCCCCTCATCACCGGTCTTCTCTTATCCACTATCATAAAACTTCCTCCAATTACACTACTCTACATAACCTCACCCTCACTAAACCCCACCCTGCTAACCACCCTAGCTATCCTTTCAACAGCTCTTGGAGGATGAATAGGTCTTAACCAAACACAAATCCGAAAAGTACTAGCCTTCTCTTCCATTTCCCACTTAGGCTGAATAGCGGTTATCATCATCTACAACCCTAAACTCACCCTCCTCAACTTTTATCTCTATGCTATAATAACTGCAACCGTCTTTCTCGCCCTAAATACAACTAAAGTACTAAAATTATCGGCCCTAATAACCGCATGAACTAAAGCCCCATCCTTAAACACAATGCTATTCCTGACTCTACTATCCCTCGCAGGACTTCCCCCTCTAACAGGGTTCCTCCCAAAATGACTTATCATCCAAGAACTAACTAAACAAGACATAGCCCCAACAGCTACCATCATCTCCCTACTTTCCCTACTAAGCTTATTTTTCTATCTCCGCCTCGCATATTGTACAACAATTACACTGCCCCCACACACCACAAACCACATAAAACGATGACGTACTGTCAAACCAACTAGCATCACAATTGCCGTTCTAACCACCATGTCCGTCATGCTCCTTCCCATCTCCCCTATAATCCTTACCATTGTCTAA
65625          ATGAATCCCCTGGCAAACCTAATCTTCATCACTAGCCTACTCTTAGGGACAACCATCACTATTTCGAGCAACCATTGAATTATAGCCTGAACTGGCCTTGAAATCAACACACTCGCTGTTCTCCCATTGATCTCAAAATCCCACCACCCACGAGCCATCGAAGCCGCTACCAAATACTTCCTGACCCAAGCAGCTGCTTCTGCCCTAGTCTTATTCTCCAGTATGACTAACGCATGGCACACCGGACAGTGAGACATCACCCAGCTCACTCATCCAACATCCTGCCTAATCCTTACCTCAGCAATCGCAATAAAACTAGGACTAGTACCGTTCCATTTCTGATTCCCAGAGGTACTTCAAGGCTCCCCCCTCATCACCGGTCTTCTCTTATCCACTATCATAAAACTTCCTCCAATTACACTACTCTACATAACCTCACCCTCACTAAACCCCACCCTGCTAACCACCCTAGCTATCCTTTCAACAGCTCTTGGAGGATGAATAGGTCTTAACCAAACACAAATCCGAAAAGTACTAGCCTTCTCTTCCATTTCCCACTTAGGCTGAATAGCGGTTATCATCATCTACAACCCTAAACTCACCCTCCTCAACTTTTATCTCTATGCTATAATAACTGCAACCGTCTTTCTCGCCCTAAATACAACTAAAGTACTAAAATTATCAGCCCTAATAACCGCATGAACTAAAGCCCCATCCTTAAACACAATGCTATTCCTGACTCTACTATCCCTCGCAGGACTCCCCCCTCTAACAGGGTTCCTCCCAAAATGACTTATCATCCAAGAACTAACTAAACAAGACATAGCCCCAACAGCTACCATCATCTCCCTACTTTCCCTACTAAGCTTATTTTTCTATCTCCGCCTCGCATATTGTACAACAATTACACTGCCCCCACACACCACAAACCACATAAAACGATGACGTACTGTCAAACCAACTAGCATCACAATTGCCGTTCTAACCACCATGTCCGTCATGCTCCTTCCCATCTCCCCTATAATCCTTACCATTGTCTAA
65632          ATGAATCCCCTGGCAAACCTAATCTTCATCACTAGCCTACTCTTAGGGACAACCATCACTATTTCGAGCAACCATTGAATTATAGCCTGAACTGGCCTTGAAATCAACACACTCGCTGTTCTCCCATTGATCTCAAAATCCCACCACCCACGAGCCATCGAAGCCGCTACCAAATACTTCCTGACCCAAGCAGCTGCTTCCGCCCTAGTCTTATTCTCCAGTATGACTAACGCATGGCACACCGGACAGTGAGACATCACCCAGCTCACTCATCCAACATCCTGCCTAATCCTTACCTCAGCAATCGCAATAAAACTAGGACTAGTACCGTTCCATTTCTGATTCCCAGAGGTACTTCAAGGCTCCCCCCTCATCACCGGTCTTCTCTTATCCACTATCATAAAACTTCCTCCAATTACACTACTCTACATAACCTCACCCTCACTAAACCCCACCCTGCTAACCACCCTAGCTATCCTTTCAGCAGCTCTTGGAGGATGAATAGGTCTTAACCAAACACAAATCCGAAAAGTACTAGCCTTCTCTTCCATTTCCCACTTAGGCTGAATAACGGTTATCATCATCTACAACCCTAAACTCACCCTCCTCAACTTTTATCTCTATGCTATAATAACTGCAACCGTCTTTCTCGCCCTAAATACAACTAAAGTACTAAAATTATCGGCCCTAATAACCGCATGAACTAAAGCCCCATCCTTAAACACAATGCTATTCCTGACTCTACTATCCCTCGCAGGACTCCCCCCTCTAACAGGGTTCCTCCCAAAATGACTTATCATCCAAGAACTAACTAAACAAGACATAGCCCCAACAGCTACCATCATCTCCCTACTTTCCCTACTAAGCTTATTTTTCTATCTCCGCCTCGCATATTGTACAACAATTACACTGCCCCCACACACCACAAACCACATAAAACGATGACGTACTGTCAAACCAACTAGCATCACAATTGCCGTTCTAACCACCATGTCCGTCATGCTCCTTCCCATCTCCCCTATAATCCTTACCATTGTCTAA
65637          ATGAATCCCCTGGCAAACCTAATCTTCATCACTAGCCTACTCTTAGGGACAACCATCACTATTTCGAGCAACCATTGAATTATAGCCTGAACTGGCCTTGAAATCAACACACTCGCTGTTCTCCCATTGATCTCAAAATCCCACCACCCACGAGCCATCGAAGCCGCTACCAAATACTTCCTGACCCAAGCAGCTGCTTCTGCCCTAGTCTTATTCTCCAGTATGACTAACGCATGGCACACCGGACAGTGAGACATCACCCAGCTCACTCATCCAACATCCTGCCTAATCCTTACCTCAGCAATCGCAATAAAACTAGGACTAGTACCGTTCCATTTCTGATTCCCAGAGGTACTTCAAGGCTCCCCCCTCATCACCGGTCTTCTCTTATCCACTATCATAAAACTTCCTCCAATTACACTACTCTACATAACCTCACCCTCACTAAACCCCACCCTGCTAACCACCCTAGCTATCCTTTCAACAGCTCTTGGAGGATGAATAGGTCTTAACCAAACACAAATCCGAAAAGTACTAGCCTTCTCTTCCATTTCCCACTTAGGCTGAATAGCGGTTATCATCATCTACAACCCTAAACTCACCCTCCTCAACTTTTATCTCTATGCTATAATAACTGCAACCGTCTTTCTCGCCCTAAATACAACTAAAGTACTAAAATTATCGGCCCTAATAACCGCATGAACTAAAGCCCCATCCTTAAACACAATGCTATTCCTGACTCTACTATCCCTCGCAGGACTCCCCCCTCTAACAGGGTTCCTCCCAAAATGACTTATCATCCAAGAACTAACTAAACAAGACATAGCCCCAACAGCTACCATCATCTCCCTACTTTCCCTACTAAGCTTATTTTTCTATCTCCGCCTCGCATATTGTACAACAATTACACTGCCCCCACACACCACAAACCACATAAAACGATGACGTACTGTCAAACCAACTAGCATCACAATTGCCGTTCTAACCACCATGTCCGTCATGCTCCTTCCCATCTCCCCTATAATCCTTACCATTGTCTAA
65639          ATGAATCCCCTGGCAAACCTAATCTTCATCACTAGCCTACTCTTAGGGACAACCATCACTATTTCGAGCAACCATTGAATTATAGCCTGAACTGGCCTTGAAATCAACACACTCGCTGTTCTCCCATTGATCTCAAAATCCCACCACCCACGAGCCATCGAAGCCGCTACCAAATACTTCCTGACCCAAGCAGCTGCTTCTGCCCTAGTCTTATTCTCCAGTATGACTAACGCATGGCACACCGGACAGTGAGACATCACCCAGCTCACTCATCCAACATCCTGCCTAATCCTTACCTCAGCAATCGCAATAAAACTAGGACTAGTACCGTTCCATTTCTGATTCCCAGAGGTACTTCAAGGCTCCCCCCTCATCACCGGTCTTCTCTTATCCACTATCATAAAACTTCCTCCAATTACACTACTCTACATAACCTCACCCTCACTAAACCCCACCCTGCTAACCACCCTAGCTATCCTTTCAACAGCTCTTGGAGGATGAATAGGTCTTAACCAAACACAAATCCGAAAAGTACTAGCCTTCTCTTCCATTTCCCACTTAGGCTGAATAGCGGTTATCATCATCTACAACCCTAAACTCACCCTCCTCAACTTTTATCTCTATGCTATAATAACTGCAACCGTCTTTCTCGCCCTAAATACAACTAAAGTACTAAAATTATCGGCCCTAATAACCGCATGAACTAAAGCCCCATCCTTAAACACAATGCTATTCCTGACTCTACTATCCCTCGCAGGACTCCCCCCTCTAACAGGGTTCCTCCCAAAATGACTTATCATCCAAGAACTAACTAAACAAGACATAGCCCCAACAGCTACCATCATCTCCCTACTTTCCCTACTAAGCTTATTTTTCTATCTCCGCCTCGCATATTGTACAACAATTACACTGCCCCCACACACCACAAACCACATAAAACGATGACGTACTGTCAAACCAACTAGCATCACAATTGCCGTTCTAACCACCATGTCCGTCATGCTCCTTCCCATCTCCCCTATAATCCTTACCATTGTCTAA
65645          ATGAATCCCCTGGCAAACCTAATCTTCATCACTAGCCTACTCTTAGGGACAACCATCACTATTTCGAGCAACCATTGAATTATAGCCTGAACTGGCCTTGAAATCAACACACTCGCTGTTCTCCCATTGATCTCAAAATCCCACCACCCACGAGCCATCGAAGCCGCTACCAAATACTTCCTGACCCAAGCAGCTGCTTCTGCCCTAGTCTTATTCTCCAGTATGACTAACGCATGGCACACCGGACAGTGAGACATCACCCAGCTCACTCATCCAACATCCTGCCTAATCCTTACCTCAGCAATCGCAATAAAACTAGGACTAGTACCGTTCCATTTCTGATTCCCAGAGGTACTTCAAGGCTCCCCCCTCATCACCGGTCTTCTCTTATCCACTATCATAAAACTTCCTCCAATTACACTACTCTACATAACCTCACCCTCACTAAACCCCACCCTGCTAACCACCCTAGCTATCCTTTCAACAGCTCTTGGAGGATGAATAGGTCTTAACCAAACACAAATCCGAAAAGTACTAGCCTTCTCTTCCATTTCCCACTTAGGCTGAATAGCGGTTATCATCATCTACAACCCTAAACTCACCCTCCTCAACTTTTATCTCTATGCTATAATAACTGCAACCGTCTTTCTCGCCCTAAATACAACTAAAGTACTAAAATTATCAGCCCTAATAACCGCATGAACTAAAGCCCCATCCTTAAACACAATGCTATTCCTGACTCTACTATCCCTCGCAGGACTCCCCCCTCTAACAGGGTTCCTCCCAAAATGACTTATCATCCAAGAACTAACTAAACAAGACATAGCCCCAACAGCTACCATCATCTCCCTACTTTCCCTACTAAGCTTATTTTTCTATCTCCGCCTCGCATATTGTACAACAATTACACTGCCCCCACACACCACAAACCACATAAAACGATGACGTACTGTCAAACCAACTAGCATCACAATTGCCGTTCTAACCACCATGTCCGTCATGCTCCTTCCCATCTCCCCTATAATCCTTACCATTGTCTAA
65648          ATGAATCCCCTGGCAAACCTAATCTTCATCACTAGCCTACTCTTAGGGACAACCATCACTATTTCGAGCAACCATTGAATTATAGCCTGAACTGGCCTTGAAATCAACACACTCGCTGTTCTCCCATTGATCTCAAAATCCCACCACCCACGAGCCATCGAAGCCGCTACCAAATACTTCCTGACCCAAGCAGCTGCTTCTGCCCTAGTCTTATTCTCCAGTATGACTAACGCATGGCACACCGGACAGTGAGACATCACCCAGCTCACTCATCCAACATCCTGCCTAATCCTTACCTCAGCAATCGCAATAAAACTAGGACTAGTACCGTTCCATTTCTGATTCCCAGAGGTACTTCAAGGCTCCCCCCTCATCACCGGTCTTCTCTTATCCACTATCATAAAACTTCCTCCAATTACACTACTCTACATAACCTCACCCTCACTAAACCCCACCCTGCTAACCACCCTAGCTATCCTTTCAACAGCTCTTGGAGGATGAATAGGTCTTAACCAAACACAAATCCGAAAAGTACTAGCCTTCTCTTCCATTTCCCACTTAGGCTGAATAGCGGTTATCATCATCTACAACCCTAAACTCACCCTCCTCAACTTTTATCTCTATGCTATAATAACTGCAACCGTCTTTCTCGCCCTAAATACAACTAAAGTACTAAAATTATCGGCCCTAATAACCGCATGAACTAAAGCCCCATCCTTAAACACAATGCTATTCCTGACTCTACTATCCCTCGCAGGACTCCCCCCTCTAACAGGGTTCCTCCCAAAATGACTTATCATCCAAGAACTAACTAAACAAGACATAGCCCCAACAGCTACCATCATCTCCCTACTTTCCCTACTAAGCTTATTTTTCTATCTCCGCCTCGCATATTGTACAACAATTACACTGCCCCCACACACCACAAACCACATAAAACGATGACGTACTGTCAAACCAACTAGCATCACAATTGCCGTTCTAACCACCATGTCCGTCATGCTCCTTCCCATCTCCCCTATAATCCTTACCATTGTCTAA
65655          ATGAATCCCCTGGCAAACCTAATCTTCATCACTAGCCTACTCTTAGGGACAACCATCACTATTTCGAGCAACCATTGAATTATAGCCTGAACTGGCCTTGAAATCAACACACTCGCTGTTCTCCCATTGATCTCAAAATCCCACCACCCACGAGCCATCGAAGCCGCTACCAAATACTTCCTGACCCAAGCAGCTGCTTCCGCCCTAGTCTTATTCTCCAGTATGACTAACGCATGGCACACCGGACAGTGAGACATCACCCAGCTCACTCATCCAACATCCTGCCTAATCCTTACCTCAGCAATCGCAATAAAACTAGGACTAGTACCGTTCCATTTCTGATTCCCAGAGGTACTTCAAGGCTCCCCCCTCATCACCGGTCTTCTCTTATCCACTATCATAAAACTTCCTCCAATTACACTACTCTACATAACCTCACCCTCACTAAACCCCACCCTGCTAACCACCCTAGCTATCCTTTCAGCAGCTCTTGGAGGATGAATAGGTCTTAACCAAACACAAATCCGAAAAGTACTAGCCTTCTCTTCCATTTCCCACTTAGGCTGAATAACGGTTATCATCATCTACAACCCTAAACTCACCCTCCTCAACTTTTATCTCTATGCTATAATAACTGCAACCGTCTTTCTCGCCCTAAATACAACTAAAGTACTAAAATTATCGGCCCTAATAACCGCATGAACTAAAGCCCCATCCTTAAACACAATGCTATTCCTGACTCTACTATCCCTCGCAGGACTCCCCCCTCTAACAGGGTTCCTCCCAAAATGACTTATCATCCAAGAACTAACTAAACAAGACATAGCCCCAACAGCTACCATCATCTCCCTACTTTCCCTACTAAGCTTATTTTTCTATCTCCGCCTCGCATATTGTACAACAATTACACTGCCCCCACACACCACAAACCACATAAAACGATGACGTACTGTCAAACCAACTAGCATCACAATTGCCGTTCTAACCACCATGTCCGTCATGCTCCTTCCCATCTCCCCTATAATCCTTACCATTGTCTAA
65658          ATGAATCCCCTGGCAAACCTAATCTTCATCACTAGCCTACTCTTAGGGACAACCATCACTATTTCGAGCAACCATTGAATTATAGCCTGAACTGGCCTTGAAATCAACACACTCGCTGTTCTCCCATTGATCTCAAAATCCCACCACCCACGAGCCATCGAAGCCGCTACCAAATACTTCCTGACCCAAGCAGCTGCTTCTGCCCTAGTCTTATTCTCCAGTATGACTAACGCATGGCACACCGGACAGTGAGACATCACCCAGCTCACTCATCCAACATCCTGCCTAATCCTTACCTCAGCAATCGCAATAAAACTAGGACTAGTACCGTTCCATTTCTGATTCCCAGAGGTACTTCAAGGCTCCCCCCTCATCACCGGTCTTCTCTTATCCACTATCATAAAACTTCCTCCAATTACACTACTCTACATAACCTCACCCTCACTAAACCCCACCCTGCTAACCACCCTAGCTATCCTTTCAACAGCTCTTGGAGGATGAATAGGTCTTAACCAAACACAAATCCGAAAAGTACTAGCCTTCTCTTCCATTTCCCACTTAGGCTGAATAGCGGTTATCATCATCTACAACCCTAAACTCACCCTCCTCAACTTTTATCTCTATGCTATAATAACTGCAACCGTCTTTCTCGCCCTAAATACAACTAAAGTACTAAAATTATCGGCCCTAATAACCGCATGAACTAAAGCCCCATCCTTAAACACAATGCTATTCCTGACTCTACTATCCCTCGCAGGACTCCCCCCTCTAACAGGGTTCCTCCCAAAATGACTTATCATCCAAGAACTAACTAAACAAGACATAGCCCCAACAGCTACCATCATCTCCCTACTTTCCCTACTAAGCTTATTTTTCTATCTCCGCCTCGCATATTGTACAACAATTACACTGCCCCCACACACCACAAACCACATAAAACGATGACGTACTGTCAAACCAACTAGCATCACAATTGCCGTTCTAACCACCATGTCCGTCATGCTCCTTCCCATCTCCCCTATAATCCTTACCATTGTCTAA
65586          ATGAATCCCCTGGCAAACCTAATCTTCATCACTAGCCTACTCTTAGGGACAACCATCACTATTTCGAGCAACCATTGAATTATAGCCTGAACTGGCCTTGAAATCAACACACTCGCTGTTCTCCCATTGATCTCAAAATCCCACCACCCACGAGCCATCGAAGCCGCTACCAAATACTTCCTGACCCAAGCAGCTGCTTCTGCCCTAGTCTTATTCTCCAGTATGACTAACGCATGGCACACCGGACAGTGAGACATCACCCAGCTCACTCATCCAACATCCTGCCTAATCCTTACCTCAGCAATCGCAATAAAACTAGGACTAGTACCGTTCCATTTCTGATTCCCAGAGGTACTTCAAGGCTCCCCCCTCATCACCGGTCTTCTCTTATCCACTATCATAAAACTTCCTCCAATTACACTACTCTACATAACCTCACCCTCACTAAACCCCACCCTGCTAACCACCCTAGCTATCCTTTCAACAGCTCTTGGAGGATGAATAGGTCTTAACCAAACACAAATCCGAAAAGTACTAGCCTTCTCTTCCATTTCCCACTTAGGCTGAATAGCGGTTATCATCATCTACAACCCTAAACTCACCCTCCTCAACTTTTATCTCTACGCTATAATAACTGCAACCGTCTTTCTCGCCCTAAATACAACTAAAGTACTAAAATTATCGGCCCTAATAACCGCATGAACTAAAGCCCCATCCTTAAACACAATGCTATTCCTGACTCTACTATCCCTCGCAGGACTCCCCCCTCTAACAGGGTTCCTCCCAAAATGACTTATCATCCAAGAACTAACTAAACAAGACATAGCCCCAACAGCTACCATCATCTCCCTACTTTCCCTACTAAGCTTATTTTTCTATCTCCGCCTCGCATATTGTACAACAATTACACTGCCCCCACACACCACAAACCACATAAAACGATGACGTACTGTCAAACCAACTAGCATCACAATTGCCGTTCTAACCACCATGTCCGTCATGCTCCTTCCCATCTCCCCTATAATCCTTACCATTGTCTAA
52347           ATGAATCCCCTGGCAAACCTAATCTTCATCACTAGCCTACTCTTAGGGACAACCATCACTATTTCGAGCAACCATTGAATTATAGCCTGAACTGGCCTTGAAATCAACACACTCGCTGTTCTCCCATTGATCTCAAAATCCCACCACCCACGAGCCATCGAAGCCGCTACCAAATACTTCCTGACCCAAGCAGCTGCTTCTGCCCTAGTCTTATTCTCCAGTATGACTAACGCATGGCACACCGGACAGTGAGACATCACCCAGCTCACTCATCCAACATCCTGCCTAATCCTTACCTCAGCAATCGCAATAAAACTAGGACTAGTACCGTTCCATTTCTGATTCCCAGAGGTACTTCAAGGCTCCCCCCTCATCACCGGTCTTCTCTTATCCACTATCATAAAACTTCCTCCAATTACACTACTCTACATAACCTCACCCTCACTAAACCCCACCCTGCTAACCACCCTAGCTATCCTTTCAACAGCTCTTGGAGGATGAATAGGTCTTAACCAAACACAAATCCGAAAAGTACTAGCCTTCTCTTCCATTTCCCACTTAGGCTGAATAGCGGTTATCATCATCTACAACCCTAAACTCACCCTCCTCAACTTTTATCTCTATGCTATAATAACTGCAACCGTCTTTCTCGCCCTAAATACAACTAAAGTACTAAAATTATCGGCCCTAATAACCGCATGAACTAAAGCCCCATCCTTAAACACAATGCTATTCCTGACTCTACTATCCCTCGCAGGACTCCCCCCTCTAACAGGGTTCCTCCCAAAATGACTTATCATCCAAGAACTAACTAAACAAGACATAGCCCCAACAGCTACCATCATCTCCCTACTTTCCCTACTAAGCTTATTTTTCTATCTCCGCCTCGCATATTGTACAACAATTACACTGCCCCCACACACCACAAACCACATAAAACGATGACGTACTGTCAAACCAACTAGCATCACAATTGCCGTTCTAACCACCATGTCCGTCATGCTCCTTCCCATCTCCCCTATAATCCTTACCATTGTCTAA
52350           ATGAATCCCCTGGCAAACCTAATCTTCATCACTAGCCTACTCTTAGGGACAACCATCACTATTTCGAGCAACCATTGAATTATAGCCTGAACTGGCCTTGAAATCAACACACTCGCTGTTCTCCCATTGATCTCAAAATCCCACCACCCACGAGCCATCGAAGCCGCTACCAAATACTTCCTGACCCAAGCAGCTGCTTCCGCCCTAGTCTTATTCTCCAGTATGACTAACGCATGGCACACCGGACAGTGAGACATCACCCAGCTCACTCATCCAACATCCTGCCTAATCCTTACCTCAGCAATCGCAATAAAACTAGGACTAGTACCGTTCCATTTCTGATTCCCAGAGGTACTTCAAGGCTCCCCCCTCATCACCGGTCTTCTCTTATCCACTATCATAAAACTTCCTCCAATTACACTACTCTACATAACCTCACCCTCACTAAACCCCACCCTGCTAACCACCCTAGCTATCCTTTCAGCAGCTCTTGGAGGATGAATAGGTCTTAACCAAACACAAATCCGAAAAGTACTAGCCTTCTCTTCCATTTCCCACTTAGGCTGAATAACGGTTATCATCATCTACAACCCTAAACTCACCCTCCTCAACTTTTATCTCTATGCTATAATAACTGCAACCGTCTTTCTCGCCCTAAATACAACTAAAGTACTAAAATTATCGGCCCTAATAACCGCATGAACTAAAGCCCCATCCTTAAACACAATGCTATTCCTGACTCTACTATCCCTCGCAGGACTCCCCCCTCTAACAGGGTTCCTCCCAAAATGACTTATCATCCAAGAACTAACTAAACAAGACATAGCCCCAACAGCTACCATCATCTCCCTACTTTCCCTACTAAGCTTATTTTTCTATCTCCGCCTCGCATATTGTACAACAATTACACTGCCCCCACACACCACAAACCACATAAAACGATGACGTACTGTCAAACCAACTAGCATCACAATTGCCGTTCTAACCACCATGTCCGTCATGCTCCTTCCCATCTCCCCTATAATCCTTACCATTGTCTAA
52354           ATGAATCCCCTGGCAAACCTAATCTTCATCACTAGCCTACTCTTAGGGACAACCATCACTATTTCGAGCAACCATTGAATTATAGCCTGAACTGGCCTTGAAATCAACACACTCGCTGTTCTCCCATTGATCTCAAAATCCCACCACCCACGAGCCATCGAAGCCGCTACCAAATACTTCCTGACCCAAGCAGCTGCTTCTGCCCTAGTCTTATTCTCCAGTATGACTAACGCATGGCACACCGGACAGTGAGACATCACCCAGCTCACTCATCCAACATCCTGCCTAATCCTTACCTCAGCAATCGCAATAAAACTAGGACTAGTACCGTTCCATTTCTGATTCCCAGAGGTACTTCAAGGCTCCCCCCTCATCACCGGTCTTCTCTTATCCACTATCATAAAACTTCCTCCAATTACACTACTCTACATAACCTCACCCTCACTAAACCCCACCCTGCTAACCACCCTAGCTATCCTTTCAACAGCTCTTGGAGGATGAATAGGTCTTAACCAAACACAAATCCGAAAAGTACTAGCCTTCTCTTCCATTTCCCACTTAGGCTGAATAGCGGTTATCATCATCTACAACCCTAAACTCACCCTCCTCAACTTTTATCTCTATGCTATAATAACTGCAACCGTCTTTCTCGCCCTAAATACAACTAAAGTACTAAAATTATCGGCCCTAATAACCGCATGAACTAAAGCCCCATCCTTAAACACAATGCTATTCCTGACTCTACTATCCCTCGCAGGACTTCCCCCTCTAACAGGGTTCCTCCCAAAATGACTTATCATCCAAGAACTAACTAAACAAGACATAGCCCCAACAGCTACCATCATCTCCCTACTTTCCCTACTAAGCTTATTTTTCTATCTCCGCCTCGCATATTGTACAACAATTACACTGCCCCCACACACCACAAACCACATAAAACGATGACGTACTGTCAAACCAACTAGCATCACAATTGCCGTTCTAACCACCATGTCCGTCATGCTCCTTCCCATCTCCCCTATAATCCTTACCATTGTCTAA
52362           ATGAATCCCCTGGCAAACCTAATCTTCATCACTAGCCTACTCTTAGGGACAACCATCACTATTTCGAGCAACCATTGAATTATAGCCTGAACTGGCCTTGAAATCAACACACTCGCTGTTCTCCCATTGATCTCAAAATCCCACCACCCACGAGCCATCGAAGCCGCTACCAAATACTTCCTGACCCAAGCAGCTGCTTCCGCCCTAGTCTTATTCTCCAGTATGACTAACGCATGGCACACCGGACAGTGAGACATCACCCAGCTCACTCATCCAACATCCTGCCTAATCCTTACCTCAGCAATCGCAATAAAACTAGGACTAGTACCGTTCCATTTCTGATTCCCAGAGGTACTTCAAGGCTCCCCCCTCATCACCGGTCTTCTCTTATCCACTATCATAAAACTTCCTCCAATTACACTACTCTACATAACCTCACCCTCACTAAACCCCACCCTGCTAACCACCCTAGCTATCCTTTCAGCAGCTCTTGGAGGATGAATAGGTCTTAACCAAACACAAATCCGAAAAGTACTAGCCTTCTCTTCCATTTCCCACTTAGGCTGAATAACGGTTATCATCATCTACAACCCTAAACTCACCCTCCTCAACTTTTATCTCTATGCTATAATAACTGCAACCGTCTTTCTCGCCCTAAATACAACTAAAGTACTAAAATTATCGGCCCTAATAACCGCATGAACTAAAGCCCCATCCTTAAACACAATGCTATTCCTGACTCTACTATCCCTCGCAGGACTCCCCCCTCTAACAGGGTTCCTCCCAAAATGACTTATCATCCAAGAACTAACTAAACAAGACATAGCCCCAACAGCTACCATCATCTCCCTACTTTCCCTACTAAGCTTATTTTTCTATCTCCGCCTCGCATATTGTACAACAATTACACTGCCCCCACACACCACAAACCACATAAAACGATGACGTACTGTCAAACCAACTAGCATCACAATTGCCGTTCTAACCACCATGTCCGTCATGCTCCTTCCCATCTCCCCTATAATCCTTACCATTGTCTAA
52369           ATGAATCCCCTGGCAAACCTAATCTTCATCACTAGCCTACTCTTAGGGACAACCATCACTATTTCGAGCAACCATTGAATTATAGCCTGAACTGGCCTTGAAATCAACACACTCGCTGTTCTCCCATTGATCTCAAAATCCCACCACCCACGAGCCATCGAAGCCGCTACCAAATACTTCCTGACCCAAGCAGCTGCTTCCGCCCTAGTCTTATTCTCCAGTATGACTAACGCATGGCACACCGGACAGTGAGACATCACCCAGCTCACTCATCCAACATCCTGCCTAATCCTTACCTCAGCAATCGCAATAAAACTAGGACTAGTACCGTTCCATTTCTGATTCCCAGAGGTACTTCAAGGCTCCCCCCTCATCACCGGTCTTCTCTTATCCACTATCATAAAACTTCCTCCAATTACACTACTCTACATAACCTCACCCTCACTAAACCCCACCCTGCTAACCACCCTAGCTATCCTTTCAGCAGCTCTTGGAGGATGAATAGGTCTTAACCAAACACAAATCCGAAAAGTACTAGCCTTCTCTTCCATTTCCCACTTAGGCTGAATAACGGTTATCATCATCTACAACCCTAAACTCACCCTCCTCAACTTTTATCTCTATGCTATAATAACTGCAACCGTCTTTCTCGCCCTAAATACAACTAAAGTACTAAAATTATCGGCCCTAATAACCGCATGAACTAAAGCCCCATCCTTAAACACAATGCTATTCCTGACTCTACTATCCCTCGCAGGACTCCCCCCTCTAACAGGGTTCCTCCCAAAATGACTTATCATCCAAGAACTAACTAAACAAGACATAGCCCCAACAGCTACCATCATCTCCCTACTTTCCCTACTAAGCTTATTTTTCTATCTCCGCCTCGCATATTGTACAACAATTACACTGCCCCCACACACCACAAACCACATAAAACGATGACGTACTGTCAAACCAACTAGCATCACAATTGCCGTTCTAACCACCATGTCCGTCATGCTCCTTCCCATCTCCCCTATAATCCTTACCATTGTCTAA
52371           --------------AAACCTAATCTTCATCACTAGCCTACTCTTAGGGACAACCATCACTATTTCGAGCAACCATTGAATTATAGCCTGAACTGGCCTTGAAATCAACACACTCGCTGTTCTCCCATTGATCTCAAAATCCCACCACCCACGAGCCATCGAAGCCGCTACCAAATACTTCCTGACCCAAGCAGCTGCTTCTGCCCTAGTCTTATTCTCCAGTATGACTAACGCATGGCACACCGGACAGTGAGACATCACCCAGCTCACTCATCCAACATCCTGCCTAATCCTTACCTCAGCAATCGCAATAAAACTAGGACTAGTACCGTTCCATTTCTGATTCCCAGAGGTACTTCAAGGCTCCCCCCTCATCACCGGTCTTCTCTTATCCACTATCATAAAACTTCCTCCAATTACACTACTCTACATAACCTCACCCTCACTAAACCCCACCCTGCTAACCACCCTAGCTATCCTTTCAACAGCTCTTGGAGGATGAATAGGTCTTAACCAAACACAAATCCGAAAAGTACTAGCCTTCTCTTCCATTTCCCACTTAGGCTGAATAGCGGTTATCATCATCTACAACCCTAAACTCACCCTCCTCAACTTTTATCTCTATGCTATAATAACTGCAACCGTCTTTCTCGCCCTAAATACAACTAAAGTACTAAAATTATCGGCCCTAATAACCGCATGAACTAAAGCCCCATCCTTAAACACAATGCTATTCCTGACTCTACTATCCCTCGCAGGACTCCCCCCTCTAACAGGGTTCCTCCCAAAATGACTTATCATCCAAGAACTAACTAAACAAGACATAGCCCCAACAGCTACCATCATCTCCCTACTTTCCCTACTAAGCTTATTTTTCTATCTCCGCCTCGCATATTGTACAACAATTACACTGCCCCCACACACCACAAACCACATAAAACGATGACGTACTGTCAAACCAACTAGCATCACAATTGCCGTTCTAACCACCATGTCCGTCATGCTCCTTCCCATCTCCCCTATAATCCTTACCATTGTCTAA
52384           ATGAATCCCCTGGCAAACCTAATCTTCATCACTAGCCTACTCTTAGGGACAACCATCACTATTTCGAGCAACCATTGAATTATAGCCTGAACTGGCCTTGAAATCAACACACTCGCTGTTCTCCCATTGATCTCAAAATCCCACCACCCACGAGCCATCGAAGCCGCTACCAAATACTTCCTGACCCAAGCAGCTGCTTCTGCCCTAGTCTTATTCTCCAGTATGACTAACGCATGGCACACCGGACAGTGAGACATCACCCAGCTCACTCATCCAACATCCTGCCTAATCCTTACCTCAGCAATCGCAATAAAACTAGGACTAGTACCGTTCCATTTCTGATTCCCAGAGGTACTTCAAGGCTCCCCCCTCATCACCGGTCTTCTCTTATCCACTATCATAAAACTTCCTCCAATTACACTACTCTACATAACCTCACCCTCACTAAACCCCACCCTGCTAACCACCCTAGCTATCCTTTCAACAGCTCTTGGAGGATGAATAGGTCTTAACCAAACACAAATCCGAAAAGTACTAGCCTTCTCTTCCATTTCCCACTTAGGCTGAATAGCGGTTATCATCATCTACAACCCTAAACTCACCCTCCTCAACTTTTATCTCTATGCTATAATAACTGCAACCGTCTTTCTCGCCCTAAATACAACTAAAGTACTAAAATTATCGGCCCTAATAACCGCATGAACTAAAGCCCCATCCTTAAACACAATGCTATTCCTGACTCTACTATCCCTCGCAGGACTTCCCCCTCTAACAGGGTTCCTCCCAAAATGACTTATCATCCAAGAACTAACTAAACAAGACATAGCCCCAACAGCTACCATCATCTCCCTACTTTCCCTACTAAGCTTATTTTTCTATCTCCGCCTCGCATATTGTACAACAATTACACTGCCCCCACACACCACAAACCACATAAAACGATGACGTACTGTCAAACCAACTAGCATCACAATTGCCGTTCTAACCACCATGTCCGTCATGCTCCTTCCCATCTCCCCTATAATCCTTACCATTGTCTAA
52387           ATGAATCCCCTGGCAAACCTAATCTTCATCACTAGCCTACTCTTAGGGACAACCATCACTATTTCGAGCAACCATTGAATTATAGCCTGAACTGGCCTTGAAATCAACACACTCGCTGTTCTCCCATTGATCTCAAAATCCCACCACCCACGAGCCATCGAAGCCGCTACCAAATACTTCCTGACCCAAGCAGCTGCTTCCGCCCTAGTCTTATTCTCCAGTATGACTAACGCATGGCACACCGGACAGTGAGACATCACCCAGCTCACTCATCCAACATCCTGCCTAATCCTTACCTCAGCAATCGCAATAAAACTAGGACTAGTACCGTTCCATTTCTGATTCCCAGAGGTACTTCAAGGCTCCCCCCTCATCACCGGTCTTCTCTTATCCACTATCATAAAACTTCCTCCAATTACACTACTCTACATAACCTCACCCTCACTAAACCCCACCCTGCTAACCACCCTAGCTATCCTTTCAGCAGCTCTTGGAGGATGAATAGGTCTTAACCAAACACAAATCCGAAAAGTACTAGCCTTCTCTTCCATTTCCCACTTAGGCTGAATAGCGGTTATCATCATCTACAACCCTAAACTCACCCTCCTCAACTTTTATCTCTATGCTATAATAACTGCAACCGTCTTTCTCGCCCTAAATACAACTAAAGTACTAAAATTATCGGCCCTAATAACCGCATGAACTAAAGCCCCATCCTTAAACACAATGCTATTCCTGACTCTACTATCCCTCGCAGGACTCCCCCCTCTAACAGGGTTCCTCCCAAAATGACTTATCATCCAAGAACTAACTAAACAAGACATAGCCCCAACAGCTACCATCATCTCCCTACTTTCCCTACTAAGCTTATTTTTCTATCTCCGCCTCGCATATTGTACAACAATTACACTGCCCCCACACACCACAAACCACATAAAACGATGACGTACTGTCAAACCAACTAGCATCACAATTGCCGTTCTAACCACCATGTCCGTCATGCTCCTTCCCATCTCCCCTATAATCCTTACCATTGTCTAA
52388           ATGAATCCCCTGGCAAACCTAATCTTCATCACTAGCCTACTCTTAGGGACAACCATCACTATTTCGAGCAACCATTGAATTATAGCCTGAACTGGCCTTGAAATCAACACACTCGCTGTTCTCCCATTGATCTCAAAATCCCACCACCCACGAGCCATCGAAGCCGCTACCAAATACTTCCTGACCCAAGCAGCTGCTTCCGCCCTAGTCTTATTCTCCAGTATGACTAACGCATGGCACACCGGACAGTGAGACATCACCCAGCTCACTCATCCAACATCCTGCCTAATCCTTACCTCAGCAATCGCAATAAAACTAGGACTAGTACCGTTCCATTTCTGATTCCCAGAGGTACTTCAAGGCTCCCCCCTCATCACCGGTCTTCTCTTATCCACTATCATAAAACTTCCTCCAATTACACTACTCTACATAACCTCACCCTCACTAAACCCCACCCTGCTAACCACCCTAGCTATCCTTTCAGCAGCTCTTGGAGGATGAATAGGTCTTAACCAAACACAAATCCGAAAAGTACTAGCCTTCTCTTCCATTTCCCACTTAGGCTGAATAACGGTTATCATCATCTACAACCCTAAACTCACCCTCCTCAACTTTTATCTCTATGCTATAATAACTGCAACCGTCTTTCTCGCCCTAAATACAACTAAAGTACTAAAATTATCGGCCCTAATAACCGCATGAACTAAAGCCCCATCCTTAAACACAATGCTATTCCTGACTCTACTATCCCTCGCAGGACTCCCCCCTCTAACAGGGTTCCTCCCAAAATGACTTATCATCCAAGAACTAACTAAACAAGACATAGCCCCAACAGCTACCATCATCTCCCTACTTTCCCTACTAAGCTTATTTTTCTATCTCCGCCTCGCATATTGTACAACAATTACACTGCCCCCACACACCACAAACCACATAAAACGATGACGTACTGTCAAACCAACTAGCATCACAATTGCCGTTCTAACCACCATGTCCGTCATGCTCCTTCCCATCTCCCCTATAATCCTTACCATTGTCTAA
52394           ------------GCAAACCTAATCTTCATCACTAGCCTACTCTTAGGGACAACCATCACTATTTCGAGCAACCATTGAATTATAGCCTGAACTGGCCTTGAAATCAACACACTCGCTGTTCTCCCATTGATCTCAAAATCCCACCACCCACGAGCCATCGAAGCCGCTACCAAATACTTCCTGACCCAAGCAGCTGCTTCTGCCCTAGTCTTATTCTCCAGTATGACTAACGCATGGCACACCGGACAGTGAGACATCACCCAGCTCACTCATCCAACATCCTGCCTAATCCTTACCTCAGCAATCGCAATAAAACTAGGACTAGTACCGTTCCATTTCTGATTCCCAGAGGTACTTCAAGGCTCCCCCCTCATCACCGGTCTTCTCTTATCCACTATCATAAAACTTCCTCCAATTACACTACTCTACATAACCTCACCCTCACTAAACCCCACCCTGCTAACCACCCTAGCTATCCTTTCAACAGCTCTTGGAGGATGAATAGGTCTTAACCAAACACAAATCCGAAAAGTACTAGCCTTCTCTTCCATTTCCCACTTAGGCTGAATAGCGGTTATCATCATCTACAACCCTAAACTCACCCTCCTCAACTTTTATCTCTATGCTATAATAACTGCAACCGTCTTTCTCGCCCTAAATACAACTAAAGTACTAAAATTATCGGCCCTAATAACCGCATGAACTAAAGCCCCATCCTTAAACACAATGCTATTCCTGACTCTACTATCCCTCGCAGGACTCCCCCCTCTAACAGGGTTCCTCCCAAAATGACTTATCATCCAAGAACTAACTAAACAAGACATAGCCCCAACAGCTACCATCATCTCCCTACTTTCCCTACTAAGCTTATTTTTCTATCTCCGCCTCGCATATTGTACAACAATTACACTGCCCCCACACACCACAAACCACATAAAACGATGACGTACTGTCAAACCAACTAGCATCACAATTGCCGTTCTAACCACCATGTCCGTCATGCTCCTTCCCATCTCCCCTATAATCCTTACCATTGTCTAA
52398           ATGAATCCCCTGGCAAACCTAATCTTCATCACTAGCCTACTCTTAGGGACAACCATCACTATTTCGAGCAACCATTGAATTATAGCCTGAACTGGCCTTGAAATCAACACACTCGCTGTTCTCCCATTGATCTCAAAATCCCACCACCCACGAGCCATCGAAGCCGCTACCAAATACTTCCTGACCCAAGCAGCTGCTTCTGCCCTAGTCTTATTCTCCAGTATGACTAACGCATGGCACACCGGACAGTGAGACATCACCCAGCTCACTCATCCAACATCCTGCCTAATCCTTACCTCAGCAATCGCAATAAAACTAGGACTAGTACCGTTCCATTTCTGATTCCCAGAGGTACTTCAAGGCTCCCCCCTCATCACCGGTCTTCTCTTATCCACTATCATAAAACTTCCTCCAATTACACTACTCTACATAACCTCACCCTCACTAAACCCCACCCTGCTAACCACCCTAGCTATCCTTTCAACAGCTCTTGGAGGATGAATAGGTCTTAACCAAACACAAATCCGAAAAGTACTAGCCTTCTCTTCCATTTCCCACTTAGGCTGAATAGCGGTTATCATCATCTACAACCCTAAACTCACCCTCCTCAACTTTTATCTCTATGCTATAATAACTGCAACCGTCTTTCTCGCCCTAAATACAACTAAAGTACTAAAATTATCGGCCCTAATAACCGCATGAACTAAAGCCCCATCCTTAAACACAATGCTATTCCTGACTCTACTATCCCTCGCAGGACTCCCCCCTCTAACAGGGTTCCTCCCAAAATGACTTATCATCCAAGAACTAACTAAACAAGACATAGCCCCAACAGCTACCATCATCTCCCTACTTTCCCTACTAAGCTTATTTTTCTATCTCCGCCTCGCATATTGTACAACAATTACACTGCCCCCACACACCACAAACCACATAAAACGATGACGTACTGTCAAACCAACTAGCATCACAATTGCCGTTCTAACCACCATGTCCGTCATGCTCCTTCCCATCTCCCCTATAATCCTTACCATTGTCTAA
52399           -----------GGCAAACCTAATCTTCATCACTAGCCTACTCTTAGGGACAACCATCACTATTTCGAGCAACCATTGAATTATAGCCTGAACTGGCCTTGAAATCAACACACTCGCTGTTCTCCCATTGATCTCAAAATCCCACCACCCACGAGCCATCGAAGCCGCTACCAAATACTTCCTGACCCAAGCAGCTGCTTCTGCCCTAGTCTTATTCTCCAGTATGACTAACGCATGGCACACCGGACAGTGAGACATCACCCAGCTCACTCATCCAACATCCTGCCTAATCCTTACCTCAGCAATCGCAATAAAACTAGGACTAGTACCGTTCCATTTCTGATTCCCAGAGGTACTTCAAGGCTCCCCCCTCATCACCGGTCTTCTCTTATCCACTATCATAAAACTTCCTCCAATTACACTACTCTACATAACCTCACCCTCACTAAACCCCACCCTGCTAACCACCCTAGCTATCCTTTCAACAGCTCTTGGAGGATGAATAGGTCTTAACCAAACACAAATCCGAAAAGTACTAGCCTTCTCTTCCATTTCCCACTTAGGCTGAATAGCGGTTATCATCATCTACAACCCTAAACTCACCCTCCTCAACTTTTATCTCTATGCTATAATAACTGCAACCGTCTTTCTCGCCCTAAATACAACTAAAGTACTAAAATTATCGGCCCTAATAACCGCATGAACTAAAGCCCCATCCTTAAACACAATGCTATTCCTGACTCTACTATCCCTCGCAGGACTCCCCCCTCTAACAGGGTTCCTCCCAAAATGACTTATCATCCAAGAACTAACTAAACAAGACATAGCCCCAACAGCTACCATCATCTCCCTACTTTCCCTACTAAGCTTATTTTTCTATCTCCGCCTCGCATATTGTACAACAATTACACTGCCCCCACACACCACAAACCACATAAAACGATGACGTACTGTCAAACCAACTAGCATCACAATTGCCGTTCTAACCACCATGTCCGTCATGCTCCTTCCCATCTCCCCTATAATCCTTACCATTGTCTAA
52401           ATGAATCCCCTGGCAAACCTAATCTTCATCACTAGCCTACTCTTAGGGACAACCATCACTATTTCGAGCAACCATTGAATTATAGCCTGAACTGGCCTTGAAATCAACACACTCGCTGTTCTCCCATTGATCTCAAAATCCCACCACCCACGAGCCATCGAAGCCGCTACCAAATACTTCCTGACCCAAGCAGCTGCTTCTGCCCTAGTCTTATTCTCCAGTATGACTAACGCATGGCACACCGGACAGTGAGACATCACCCAGCTCACTCATCCAACATCCTGCCTAATCCTTACCTCAGCAATCGCAATAAAACTAGGACTAGTACCGTTCCATTTCTGATTCCCAGAGGTACTTCAAGGCTCCCCCCTCATCACCGGTCTTCTCTTATCCACTATCATAAAACTTCCTCCAATTACACTACTCTACATAACCTCACCCTCACTAAACCCCACCCTGCTAACCACCCTAGCTATCCTTTCAACAGCTCTTGGAGGATGAATAGGTCTTAACCAAACACAAATCCGAAAAGTACTAGCCTTCTCTTCCATTTCCCACTTAGGCTGAATAGCGGTTATCATCATCTACAACCCTAAACTCACCCTCCTCAACTTTTATCTCTATGCTATAATAACTGCAACCGTCTTTCTCGCCCTAAATACAACTAAAGTACTAAAATTATCGGCCCTAATAACCGCATGAACTAAAGCCCCATCCTTAAACACAATGCTATTCCTGACTCTACTATCCCTCGCAGGACTCCCCCCTCTAACAGGGTTCCTCCCAAAATGACTTATCATCCAAGAACTAACTAAACAAGACATAGCCCCAACAGCTACCATCATCTCCCTACTTTCCCTACTAAGCTTATTTTTCTATCTCCGCCTCGCATATTGTACAACAATTACACTGCCCCCACACACCACAAACCACATAAAACGATGACGTACTGTCAAACCAACTAGCATCACAATTGCCGTTCTAACCACCATGTCCGTCATGCTCCTTCCCATCTCCCCTATAATCCTTACCATTATCTAA
52402           ATGAATCCCCTGGCAAACCTAATCTTCATCACTAGCCTACTCTTAGGGACAACCATCACTATTTCGAGCAACCATTGAATTATAGCCTGAACTGGCCTTGAAATCAACACACTCGCTGTTCTCCCATTGATCTCAAAATCCCACCACCCACGAGCCATCGAAGCCGCTACCAAATACTTCCTGACCCAAGCAGCTGCTTCTGCCCTAGTCTTATTCTCCAGTATGACTAACGCATGGCACACCGGACAGTGAGACATCACCCAGCTCACTCATCCAACATCCTGCCTAATCCTTACCTCAGCAATCGCAATAAAACTAGGACTAGTACCGTTCCATTTCTGATTCCCAGAGGTACTTCAAGGCTCCCCCCTCATCACCGGTCTTCTCTTATCCACTATCATAAAACTTCCTCCAATTACACTACTCTACATAACCTCACCCTCACTAAACCCCACCCTGCTAACCACCCTAGCTATCCTTTCAACAGCTCTTGGAGGATGAATAGGTCTTAACCAAACACAAATCCGAAAAGTACTAGCCTTCTCTTCCATTTCCCACTTAGGCTGAATAGCGGTTATCATCATCTACAACCCTAAACTCACCCTCCTCAACTTTTATCTCTATGCTATAATAACTGCAACCGTCTTTCTCGCCCTAAATACAACTAAAGTACTAAAATTATCGGCCCTAATAACCGCATGAACTAAAGCCCCATCCTTAAACACAATGCTATTCCTGACTCTACTATCCCTCGCAGGACTCCCCCCTCTAACAGGGTTCCTCCCAAAATGACTTATCATCCAAGAACTAACTAAACAAGACATAGCCCCAACAGCTACCATCATCTCCCTACTTTCCCTACTAAGCTTATTTTTCTATCTCCGCCTCGCATATTGTACAACAATTACACTGCCCCCACACACCACAAACCACATAAAACGATGACGTACTGTCAAACCAACTAGCATCACAATTGCCGTTCTAACCACCATGTCCGTCATGCTCCTTCCCATCTCCCCTATAATCCTTACCATTGTCTAA
52410           ATGAATCCCCTGGCAAACCTAATCTTCATCACTAGCCTACTCTTAGGGACAACCATCACTATTTCGAGCAACCATTGAATTATAGCCTGAACTGGCCTTGAAATCAACACACTCGCTGTTCTCCCATTGATCTCAAAATCCCACCACCCACGAGCCATCGAAGCCGCTACCAAATACTTCCTGACCCAAGCAGCTGCTTCTGCCCTAGTCTTATTCTCCAGTATGACTAACGCATGGCACACCGGACAGTGAGACATCACCCAGCTCACTCATCCAACATCCTGCCTAATCCTTACCTCAGCAATCGCAATAAAACTAGGACTAGTACCGTTCCATTTCTGATTCCCAGAGGTACTTCAAGGCTCCCCCCTCATCACCGGTCTTCTCTTATCCACTATCATAAAACTTCCTCCAATTACACTACTCTACATAACCTCACCCTCACTAAACCCCACCCTGCTAACCACCCTAGCTATCCTTTCAACAGCTCTTGGAGGATGAATAGGTCTTAACCAAACACAAATCCGAAAAGTACTAGCCTTCTCTTCCATTTCCCACTTAGGCTGAATAGCGGTTATCATCATCTACAACCCTAAACTCACCCTCCTCAACTTTTATCTCTATGCTATAATAACTGCAACCGTCTTTCTCGCCCTAAATACAACTAAAGTACTAAAATTATCGGCCCTAATAACCGCATGAACTAAAGCCCCATCCTTAAACACAATGCTATTCCTGACTCTACTATCCCTCGCAGGACTCCCCCCTCTAACAGGGTTCCTCCCAAAATGACTTATCATCCAAGAACTAACTAAACAAGACATAGCCCCAACAGCTACCATCATCTCCCTACTTTCCCTACTAAGCTTATTTTTCTATCTCCGCCTCGCATATTGTACAACAATTACACTGCCCCCACACACCACAAACCACATAAAACGATGACGTACTGTCAAACCAACTAGCATCACAATTGCCGTTCTAACCACCATGTCCGTCATGCTCCTTCCCATCTCCCCTATAATCCTTACCATTGTCTAA
52411           ATGAATCCCCTGGCAAACCTAATCTTCATCACTAGCCTACTCTTAGGGACAACCATCACTATTTCGAGCAACCATTGAATTATAGCCTGAACTGGCCTTGAAATCAACACACTCGCTGTTCTCCCATTGATCTCAAAATCCCACCACCCACGAGCCATCGAAGCCGCTACCAAATACTTCCTGACCCAAGCAGCTGCTTCTGCCCTAGTCTTATTCTCCAGTATGACTAACGCATGGCACACCGGACAGTGAGACATCACCCAGCTCACTCATCCAACATCCTGCCTAATCCTTACCTCAGCAATCGCAATAAAACTAGGACTAGTACCGTTCCATTTCTGATTCCCAGAGGTACTTCAAGGCTCCCCCCTCATCACCGGTCTTCTCTTATCCACTATCATAAAACTTCCTCCAATTACACTACTCTACATAACCTCACCCTCACTAAACCCCACCCTGCTAACCACCCTAGCTATCCTTTCAACAGCTCTTGGAGGATGAATAGGTCTTAACCAAACACAAATCCGAAAAGTACTAGCCTTCTCTTCCATTTCCCACTTAGGCTGAATAGCGGTTATCATCATCTACAACCCTAAACTCACCCTCCTCAACTTTTATCTCTATGCTATAATAACTGCAACCGTCTTTCTCGCCCTAAATACAACTAAAGTACTAAAATTATCGGCCCTAATAACCGCATGAACTAAAGCCCCATCCTTAAACACAATGCTATTCCTGACTCTACTATCCCTCGCAGGACTCCCCCCTCTAACAGGGTTCCTCCCAAAATGACTTATCATCCAAGAACTAACTAAACAAGACATAGCCCCAACAGCTACCATCATCTCCCTACTTTCCCTACTAAGCTTATTTTTCTATCTCCGCCTCGCATATTGTACAACAATTACACTGCCCCCACACACCACAAACCACATAAAACGATGACGTACTGTCAAACCAACTAGCATCACAATTGCCGTTCTAACCACCATGTCCGTCATGCTCCTTCCCATCTCCCCTATAATCCTTACCATTGTCTAA
52415           ATGAATCCCCTGGCAAACCTAATCTTCATCACTAGCCTACTCTTAGGGACAACCATCACTATTTCGAGCAACCATTGAATTATAGCCTGAACTGGCCTTGAAATCAACACACTCGCTGTTCTCCCATTGATCTCAAAATCCCACCACCCACGAGCCATCGAAGCCGCTACCAAATACTTCCTGACCCAAGCAGCTGCTTCTGCCCTAGTCTTATTCTCCAGTATGACTAACGCATGGCACACCGGACAGTGAGACATCACCCAGCTCACTCATCCAACATCCTGCCTAATCCTTACCTCAGCAATCGCAATAAAACTAGGACTAGTACCGTTCCATTTCTGATTCCCAGAGGTACTTCAAGGCTCCCCCCTCATCACCGGTCTTCTCTTATCCACTATCATAAAACTTCCTCCAATTACACTACTCTACATAACCTCACCCTCACTAAACCCCACCCTGCTAACCACCCTAGCTATCCTTTCAACAGCTCTTGGAGGATGAATAGGTCTTAACCAAACACAAATCCGAAAAGTACTAGCCTTCTCTTCCATTTCCCACTTAGGCTGAATAGCGGTTATCATCATCTACAACCCTAAACTCACCCTCCTCAACTTTTATCTCTATGCTATAATAACTGCAACCGTCTTTCTCACCCTAAATACAACTAAAGTACTAAAATTATCGGCCCTAATAACCGCATGAACTAAAGCCCCATCCTTAAACACAATGCTATTCCTGACTCTACTATCCCTCGCAGGACTCCCCCCTCTAACAGGGTTCCTCCCAAAATGACTTATCATCCAAGAACTAACTAAACAAGACATAGCCCCAACAGCTACCATCATCTCCCTACTTTCCCTACTAAGCTTATTTTTCTATCTCCGCCTCGCATATTGTACAACAATTACACTGCCCCCACACACCACAAACCACATAAAACGATGACGTACTGTCAAACCAACTAGCATCACAATTGCCGTTCTAACCACCATGTCCGTCATGCTCCTTCCCATCTCCCCTATAATCCTTACCATTGTCTAA
52434           ATGAATCCCCTGGCAAACCTAATCTTCATCACTAGCCTACTCTTAGGGACAACCATCACTATTTCGAGCAACCATTGAATTATAGCCTGAACTGGCCTTGAAATCAACACACTCGCTGTTCTCCCATTGATCTCAAAATCCCACCACCCACGAGCCATCGAAGCCGCTACCAAATACTTCCTGACCCAAGCAGCTGCTTCTGCCCTAGTCTTATTCTCCAGTATGACTAACGCATGGCACACCGGACAGTGAGACATCACCCAGCTCACTCATCCAACATCCTGCCTAATCCTTACCTCAGCAATCGCAATAAAACTAGGACTAGTACCGTTCCATTTCTGATTCCCAGAGGTACTTCAAGGCTCCCCCCTCATCACCGGTCTTCTCTTATCCACTATCATAAAACTTCCTCCAATTACACTACTCTACATAACCTCACCCTCACTAAACCCCACCCTGCTAACCACCCTAGCTATCCTTTCAACAGCTCTTGGAGGATGAATAGGTCTTAACCAAACACAAATCCGAAAAGTACTAGCCTTCTCTTCCATTTCCCACTTAGGCTGAATAGCGGTTATCATCATCTACAACCCTAAACTCACCCTCCTCAACTTTTATCTCTATGCTATAATAACTGCAACCGTCTTTCTCGCCCTAAATACAACTAAAGTACTAAAATTATCGGCCCTAATAGCCGCATGAACTAAAGCCCCATCCTTAAACACAATGCTATTCCTGACTCTACTATCCCTCGCAGGACTTCCCCCTCTAACAGGGTTCCTCCCAAAATGACTTATCATCCAAGAACTAACTAAACAAGACATAGCCCCAACAGCTACCATCATCTCCCTACTTTCCCTACTAAGCTTATTTTTCTATCTCCGCCTCGCATATTGTACAACAATTACACTGCCCCCACACACCACAAACCACATAAAACGATGACGTACTGTCAAACCAACTAGCATCACAATTGCCGTTCTAACCACCATGTCCGTCATGCTCCTTCCCATCTCCCCTATAATCCTTACCATTGTCTAA
52440           ATGAATCCCCTGGCAAACCTAATCTTCATCACTAGCCTACTCTTAGGGACAACCATCACTATTTCGAGCAACCATTGAATTATAGCCTGAACTGGCCTTGAAATCAACACACTCGCTGTTCTCCCATTGATCTCAAAATCCCACCACCCACGAGCCATCGAAGCCGCTACCAAATACTTCCTGACCCAAGCAGCTGCTTCTGCCCTAGTCTTATTCTCCAGTATGACTAACGCATGGCACACCGGACAGTGAGACATCACCCAGCTCACTCATCCAACATCCTGCCTAATCCTTACCTCAGCAATCGCAATAAAACTAGGACTAGTACCGTTCCATTTCTGATTCCCAGAGGTACTTCAAGGCTCCCCCCTCATCACCGGTCTTCTCTTATCCACTATCATAAAACTTCCTCCAATTACACTACTCTACATAACCTCACCCTCACTAAACCCCACCCTGCTAACCACCCTAGCTATCCTTTCAACAGCTCTTGGAGGATGAATAGGTCTTAACCAAACACAAATCCGAAAAGTACTAGCCTTCTCTTCCATTTCCCACTTAGGCTGAATAGCGGTTATCATCATCTACAACCCTAAACTCACCCTCCTCAACTTTTATCTCTACGCTATAATAACTGCAACCGTCTTTCTCGCCCTAAATACAACTAAAGTACTAAAATTATCGGCCCTAATAACCGCATGAACTAAAGCCCCATCCTTAAACACAATGCTATTCCTGACTCTACTATCCCTCGCAGGACTCCCCCCTCTAACAGGGTTCCTCCCAAAATGACTTATCATCCAAGAACTAACTAAACAAGACATAGCCCCAACAGCTACCATCATCTCCCTACTTTCCCTACTAAGCTTATTTTTCTATCTCCGCCTCGCATATTGTACAACAATTACACTGCCCCCACACACCACAAACCACATAAAACGATGACGTACTGTCAAACCAACTAGCATCACAATTGCCGTTCTAACCACCATGTCCGTCATGCTCCTTCCCATCTCCCCTATAATCCTTACCATTGTCTAA
52283           ------------GCAAACCTAATCTTCATCACTAGCCTACTCTTAGGGACAACCATCACTATTTCGAGCAACCATTGAATTATAGCCTGAACTGGCCTTGAAATCAACACACTCGCTGTTCTCCCATTGATCTCAAAATCCCACCACCCACGAGCCATCGAAGCCGCTACCAAATACTTCCTGACCCAAGCAGCTGCTTCTGCCCTAGTCTTATTCTCCAGTATGACTAACGCATGGCACACCGGACAGTGAGACATCACCCAGCTCACTCATCCAACATCCTGCCTAATCCTTACCTCAGCAATCGCAATAAAACTAGGACTAGTACCGTTCCATTTCTGATTCCCAGAGGTACTTCAAGGCTCCCCCCTCATCACCGGTCTTCTCTTATCCACTATCATAAAACTTCCTCCAATTACACTACTCTACATAACCTCACCCTCACTAAACCCCACCCTGCTAACCACCCTAGCTATCCTTTCAACAGCTCTTGGAGGATGAATAGGTCTTAACCAAACACAAATCCGAAAAGTACTAGCCTTCTCTTCCATTTCCCACTTAGGCTGAATAGCGGTTATCATCATCTACAACCCTAAACTCACCCTCCTCAACTTTTATCTCTATGCTATAATAACTGCAACCGTCTTTCTCGCCCTAAATACAACTAAAGTACTAAAATTATCGGCCCTAATAACCGCATGAACTAAAGCCCCATCCTTAAACACAATGCTATTCCTGACTCTACTATCCCTCGCAGGACTCCCCCCTCTAACAGGGTTCCTCCCAAAATGACTTATCATCCAAGAACTAACTAAACAAGACATAGCCCCAACAGCTACCATCATCTCCCTACTTTCCCTACTAAGCTTATTTTTCTATCTCCGCCTCGCATATTGTACAACAATTACACTGCCCCCACACACCACAAACCACATAAAACGATGACGTACTGTCAAACCAACTAGCATCACAATTGCCGTTCTAACCACCATGTCCGTCATGCTCCTTCCCATCTCCCCTATAATCCTTACCATTGTCTAA
52287           ----------------------------------------------GGACAACCATCACTATTTCGAGCAACCATTGAATTATAGCCTGAACTGGCCTTGAAATCAACACACTCGCTGTTCTCCCATTGATCTCAAAATCCCACCACCCACGAGCCATCGAAGCCGCTACCAAATACTTCCTGACCCAAGCAGCTGCTTCTGCCCTAGTCTTATTCTCCAGTATGACTAACGCATGGCACACCGGACAGTGAGACATCACCCAGCTCACTCATCCAACATCCTGCCTAATCCTTACCTCAGCAATCGCAATAAAACTAGGACTAGTACCGTTCCATTTCTGATTCCCAGAGGTACTTCAAGGCTCCCCCCTCATCACCGGTCTTCTCTTATCCACTATCATAAAACTTCCTCCAATTACACTACTCTACATAACCTCACCCTCACTAAACCCCACCCTGCTAACCACCCTAGCTATCCTTTCAACAGCTCTTGGAGGATGAATAGGTCTTAACCAAACACAAATCCGAAAAGTACTAGCCTTCTCTTCCATTTCCCACTTAGGCTGAATAGCGGTTATCATCATCTACAACCCTAAACTCACCCTCCTCAACTTTTATCTCTATGCTATAATAACTGCAACCGTCTTTCTCGCCCTAAATACAACTAAAGTACTAAAATTATCGGCCCTAATAACCGCATGAACTAAAGCCCCATCCTTAAACACAATGCTATTCCTGACTCTACTATCCCTCGCAGGACTCCCCCCTCTAACAGGGTTCCTCCCAAAATGACTTATCATCCAAGAACTAACTAAACAAGACATAGCCCCAACAGCTACCATCATCTCCCTACTTTCCCTACTAAGCTTATTTTTCTATCTCCGCCTCGCATATTGTACAACAATTACACTGCCCCCACACACCACAAACCACATAAAACGATGACGTACTGTCAAACCAACTAGCATCACAATTGCCGTTCTAACCACCATGTCCGTCATGCTCCTTCCCATCTCCCCTATAATCC--------------
52307           ATGAATCCCCTGGCAAACCTAATCTTCATCACTAGCCTACTCTTAGGGACAACCATCACTATTTCGAGCAACCATTGAATTATAGCCTGAACTGGCCTTGAAATCAACACACTCGCTGTTCTCCCATTGATCTCAAAATCCCACCACCCACGAGCCATCGAAGCCGCTACCAAATACTTCCTGACCCAAGCAGCTGCTTCTGCCCTAGTCTTATTCTCCAGTATGACTAACGCATGGCACACCGGACAGTGAGACATCACCCAGCTCACTCATCCAACATCCTGCCTAATCCTTACCTCAGCAATCGCAATAAAACTAGGACTAGTACCGTTCCATTTCTGATTCCCAGAGGTACTTCAAGGCTCCCCCCTCATCACCGGTCTTCTCTTATCCACTATCATAAAACTTCCTCCAATTACACTACTCTACATAACCTCACCCTCACTAAACCCCACCCTGCTAACCACCCTAGCTATCCTTTCAACAGCTCTTGGAGGATGAATAGGTCTTAACCAAACACAAATCCGAAAAGTACTAGCCTTCTCTTCCATTTCCCACTTAGGCTGAATAGCGGTTATCATCATCTACAACCCTAAACTCACCCTCCTCAACTTTTATCTCTATGCTATAATAACTGCAACCGTCTTTCTCGCCCTAAATACAACTAAAGTACTAAAATTATCGGCCCTAATAACCGCATGAACTAAAGCCCCATCCTTAAACACAATGCTATTCCTGACTCTACTATCCCTCGCAGGACTCCCCCCTCTAACAGGGTTCCTCCCAAAATGACTTATCATCCAAGAACTAACTAAACAAGACATAGCCCCAACAGCTACCATCATCTCCCTACTTTCCCTACTAAGCTTATTTTTCTATCTCCGCCTCGCATATTGTACAACAATTACACTGCCCCCACACACCACAAACCACATAAAACGATGACGTACTGTCAAACCAACTAGCATCACAATTGCCGTTCTAACCACCATGTCCGTCATGCTCCTTCCCATCTCCCCTATAATCCTTACCATTGTCTAA
52314           ------------GCAAACCTAATCTTCATCACTAGCCTACTCTTAGGGACAACCATCACTATTTCGAGCAACCATTGAATTATAGCCTGAACTGGCCTTGAAATCAACACACTCGCTGTTCTCCCATTGATCTCAAAATCCCACCACCCACGAGCCATCGAAGCCGCTACCAAATACTTCCTGACCCAAGCAGCTGCTTCTGCCCTAGTCTTATTCTCCAGTATGACTAACGCATGGCACACCGGACAGTGAGACATCACCCAGCTCACTCATCCAACATCCTGCCTAATCCTTACCTCAGCAATCGCAATAAAACTAGGACTAGTACCGTTCCATTTCTGATTCCCAGAGGTACTTCAAGGCTCCCCCCTCATCACCGGTCTTCTCTTATCCACTATCATAAAACTTCCTCCAATTACACTACTCTACATAACCTCACCCTCACTAAACCCCACCCTGCTAACCACCCTAGCTATCCTTTCAACAGCTCTTGGAGGATGAATAGGTCTTAACCAAACACAAATCCGAAAAGTACTAGCCTTCTCTTCCATTTCCCACTTAGGCTGAATAGCGGTTATCATCATCTACAACCCTAAACTCACCCTCCTCAACTTTTATCTCTATGCTATAATAACTGCAACCGTCTTTCTCGCCCTAAATACAACTAAAGTACTAAAATTATCGGCCCTAATAGCCGCATGAACTAAAGCCCCATCCTTAAACACAATGCTATTCCTGACTCTACTATCCCTCGCAGGACTTCCCCCTCTAACAGGGTTCCTCCCAAAATGACTTATCATCCAAGAACTAACTAAACAAGACATAGCCCCAACAGCTACCATCATCTCCCTACTTTCCCTACTAAGCTTATTTTTCTATCTCCGCCTCGCATATTGTACAACAATTACACTGCCCCCACACACCACAAACCACATAAAACGATGACGTACTGTCAAACCAACTAGCATCACAATTGCCGTTCTAACCACCATGTCCGTCATGCTCCTTCCCATCTCCCCTATAATCCTTACCATTGTCTAA
52315           ATGAATCCCCTGGCAAACCTAATCTTCATCACTAGCCTACTCTTAGGGACAACCATCACTATTTCGAGCAACCATTGAATTATAGCCTGAACTGGCCTTGAAATCAACACACTCGCTGTTCTCCCATTGATCTCAAAATCCCACCACCCACGAGCCATCGAAGCCGCTACCAAATACTTCCTGACCCAAGCAGCTGCTTCCGCCCTAGTCTTATTCTCCAGTATGACTAACGCATGGCACACCGGACAGTGAGACATCACCCAGCTCACTCATCCAACATCCTGCCTAATCCTTACCTCAGCAATCGCAATAAAACTAGGACTAGTACCGTTCCATTTCTGATTCCCAGAGGTACTTCAAGGCTCCCCCCTCATCACCGGTCTTCTCTTATCCACTATCATAAAACTTCCTCCAATTACACTACTCTACATAACCTCACCCTCACTAAACCCCACCCTGCTAACCACCCTAGCTATCCTTTCAGCAGCTCTTGGAGGATGAATAGGTCTTAACCAAACACAAATCCGAAAAGTACTAGCCTTCTCTTCCATTTCCCACTTAGGCTGAATAACGGTTATCATCATCTACAACCCTAAACTCACCCTCCTCAACTTTTATCTCTATGCTATAATAACTGCAACCGTCTTTCTCGCCCTAAATACAACTAAAGTACTAAAATTATCGGCCCTAATAACCGCATGAACTAAAGCCCCATCCTTAAACACAATGCTATTCCTGACTCTACTATCCCTCGCAGGACTCCCCCCTCTAACAGGGTTCCTCCCAAAATGACTTATCATCCAAGAACTAACTAAACAAGACATAGCCCCAACAGCTACCATCATCTCCCTACTTTCCCTACTAAGCTTATTTTTCTATCTCCGCCTCGCATATTGTACAACAATTACACTGCCCCCACACACCACAAACCACATAAAACGATGACGTACTGTCAAACCAACTAGCATCACAATTGCCGTTCTAACCACCATGTCCGTCATGCTCCTTCCCATCTCCCCTATAATCCTTACCATTGTCTAA
52327           ATGAATCCCCTGGCAAACCTAATCTTCATCACTAGCCTACTCTTAGGGACAACCATCACTATTTCGAGCAACCATTGAATTATAGCCTGAACTGGCCTTGAAATCAACACACTCGCTGTTCTCCCATTGATCTCAAAATCCCACCACCCACGAGCCATCGAAGCCGCTACCAAATACTTCCTGACCCAAGCAGCTGCTTCTGCCCTAGTCTTATTCTCCAGTATGACTAACGCATGGCACACCGGACAGTGAGACATCACCCAGCTCACTCATCCAACATCCTGCCTAATCCTTACCTCAGCAATCGCAATAAAACTAGGACTAGTACCGTTCCATTTCTGATTCCCAGAGGTACTTCAAGGCTCCCCCCTCATCACCGGTCTTCTCTTATCCACTATCATAAAACTTCCTCCAATTACACTACTCTACATAACCTCACCCTCACTAAACCCCACCCTGCTAACCACCCTAGCTATCCTTTCAACAGCTCTTGGAGGATGAATAGGTCTTAACCAAACACAAATCCGAAAAGTACTAGCCTTCTCTTCCATTTCCCACTTAGGCTGAATAGCGGTTATCATCATCTACAACCCTAAACTCACCCTCCTCAACTTTTATCTCTATGCTATAATAACTGCAACCGTCTTTCTCGCCCTAAATACAACTAAAGTACTAAAATTATCGGCCCTAATAACCGCATGAACTAAAGCCCCATCCTTAAACACAATGCTATTCCTGACTCTACTATCCCTCGCAGGACTTCCCCCTCTAACAGGGTTCCTCCCAAAATGACTTATCATCCAAGAACTAACTAAACAAGACATAGCCCCAACAGCTACCATCATCTCCCTACTTTCCCTACTAAGCTTATTTTTCTATCTCCGCCTCGCATATTGTACAACAATTACACTGCCCCCACACACCACAAACCACATAAAACGATGACGTACTGTCAAACCAACTAGCATCACAATTGCCGTTCTAACCACCATGTCCGTCATGCTCCTTCCCATCTCCCCTATAATCCTTACCATTGTCTAA
52329           -----TCCCCTGGCAAACCTAATCTTCATCACTAGCCTACTCTTAGGGACAACCATCACTATTTCGAGCAACCATTGAATTATAGCCTGAACTGGCCTTGAAATCAACACACTCGCTGTTCTCCCATTGATCTCAAAATCCCACCACCCACGAGCCATCGAAGCCGCTACCAAATACTTCCTGACCCAAGCAGCTGCTTCCGCCCTAGTCTTATTCTCCAGTATGACTAACGCATGGCACACCGGACAGTGAGACATCACCCAGCTCACTCATCCAACATCCTGCCTAATCCTTACCTCAGCAATCGCAATAAAACTAGGACTAGTACCGTTCCATTTCTGATTCCCAGAGGTACTTCAAGGCTCCCCCCTCATCACCGGTCTTCTCTTATCCACTATCATAAAACTTCCTCCAATTACACTACTCTACATAACCTCACCCTCACTAAACCCCACCCTGCTAACCACCCTAGCTATCCTTTCAGCAGCTCTTGGAGGATGAATAGGTCTTAACCAAACACAAATCCGAAAAGTACTAGCCTTCTCTTCCATTTCCCACTTAGGCTGAATAACGGTTATCATCATCTACAACCCTAAACTCACCCTCCTCAACTTTTATCTCTATGCTATAATAACTGCAACCGTCTTTCTCGCCCTAAATACAACTAAAGTACTAAAATTATCGGCCCTAATAACCGCATGAACTAAAGCCCCATCCTTAAACACAATGCTATTCCTGACTCTACTATCCCTCGCAGGACTCCCCCCTCTAACAGGGTTCCTCCCAAAATGACTTATCATCCAAGAACTAACTAAACAAGACATAGCCCCAACAGCTACCATCATCTCCCTACTTTCCCTACTAAGCTTATTTTTCTATCTCCGCCTCGCATATTGTACAACAATTACACTGCCCCCACACACCACAAACCACATAAAACGATGACGTACTGTCAAACCAACTAGCATCACAATTGCCGTTCTAACCACCATGTCCGTCATGCTCCTTCCCATCTCCCCTATAATCCTTACCATTGTCTAA
52330           ATGAATCCCCTGGCAAACCTAATCTTCATCACTAGCCTACTCTTAGGGACAACCATCACTATTTCGAGCAACCATTGAATTATAGCCTGAACTGGCCTTGAAATCAACACACTCGCTGTTCTCCCATTGATCTCAAAATCCCACCACCCACGAGCCATCGAAGCCGCTACCAAATACTTCCTGACCCAAGCAGCTGCTTCTGCCCTAGTCTTATTCTCCAGTATGACTAACGCATGGCACACCGGACAGTGAGACATCACCCAGCTCACTCATCCAACATCCTGCCTAATCCTTACCTCAGCAATCGCAATAAAACTAGGACTAGTACCGTTCCATTTCTGATTCCCAGAGGTACTTCAAGGCTCCCCCCTCATCACCGGTCTTCTCTTATCCACTATCATAAAACTTCCTCCAATTACACTACTCTACATAACCTCACCCTCACTAAACCCCACCCTGCTAACCACCCTAGCTATCCTTTCAACAGCTCTTGGAGGATGAATAGGTCTTAACCAAACACAAATCCGAAAAGTACTAGCCTTCTCTTCCATTTCCCACTTAGGCTGAATAGCGGTTATCATCATCTACAACCCTAAACTCACCCTCCTCAACTTTTATCTCTATGCTATAATAACTGCAACCGTCTTTCTCGCCCTAAATACAACTAAAGTACTAAAATTATCGGCCCTAATAACCGCATGAACTAAAGCCCCATCCTTAAACACAATGCTATTCCTGACTCTACTATCCCTCGCAGGACTTCCCCCTCTAACAGGGTTCCTCCCAAAATGACTTATCATCCAAGAACTAACTAAACAAGACATAGCCCCAACAGCTACCATCATCTCCCTACTTTCCCTACTAAGCTTATTTTTCTATCTCCGCCTCGCATATTGTACAACAATTACACTGCCCCCACACACCACAAACCACATAAAACGATGACGTACTGTCAAACCAACTAGCATCACAATTGCCGTTCTAACCACCATGTCCGTCATGCTCCTTCCCATCTCCCCTATAATCCTTACCATTGTCTAA
52335           ATGAATCCCCTGGCAAACCTAATCTTCATCACTAGCCTACTCTTAGGGACAACCATCACTATTTCGAGCAACCATTGAATTATAGCCTGAACTGGCCTTGAAATCAACACACTCGCTGTTCTCCCATTGATCTCAAAATCCCACCACCCACGAGCCATCGAAGCCGCTACCAAATACTTCCTGACCCAAGCAGCTGCTTCCGCCCTAGTCTTATTCTCCAGTATGACTAACGCATGGCACACCGGACAGTGAGACATCACCCAGCTCACTCATCCAACATCCTGCCTAATCCTTACCTCAGCAATCGCAATAAAACTAGGACTAGTACCGTTCCATTTCTGATTCCCAGAGGTACTTCAAGGCTCCCCCCTCATCACCGGTCTTCTCTTATCCACTATCATAAAACTTCCTCCAATTACACTACTCTACATAACCTCACCCTCACTAAACCCCACCCTGCTAACCACCCTAGCTATCCTTTCAGCAGCTCTTGGAGGATGAATAGGTCTTAACCAAACACAAATCCGAAAAGTACTAGCCTTCTCTTCCATTTCCCACTTAGGCTGAATAACGGTTATCATCATCTACAACCCTAAACTCACCCTCCTCAACTTTTATCTCTATGCTATAATAACTGCAACCGTCTTTCTCGCCCTAAATACAACTAAAGTACTAAAATTATCGGCCCTAATAACCGCATGAACTAAAGCCCCATCCTTAAACACAATGCTATTCCTGACTCTACTATCCCTCGCAGGACTCCCCCCTCTAACAGGGTTCCTCCCAAAATGACTTATCATCCAAGAACTAACTAAACAAGACATAGCCCCAACAGCTACCATCATCTCCCTACTTTCCCTACTAAGCTTATTTTTCTATCTCCGCCTCGCATATTGTACAACAATTACACTGCCCCCACACACCACAAACCACATAAAACGATGACGTACTGTCAAACCAACTAGCATCACAATTGCCGTTCTAACCACCATGTCCGTCATGCTCCTTCCCATCTCCCCTATAATCCTTACCATTGTCTAA
CAH088         ATGAATCCCCTGGCAAACCTAATCTTCATCACTAGCCTACTCTTAGGGACAACCATCACTATTTCGAGCAACCATTGAATTATAGCCTGAACTGGCCTTGAAATCAACACACTCGCTGTTCTCCCATTGATCTCAAAATCCCACCACCCACGAGCCATCGAAGCCGCTACCAAATACTTCCTGACCCAAGCAGCTGCTTCTGCCCTAGTCTTATTCTCCAGTATGACTAACGCATGGCACACCGGACAGTGAGACATCACCCAGCTCACTCATCCAACATCCTGCCTAATCCTTACCTCAGCAATCGCAATAAAACTAGGACTAGTACCGTTCCATTTCTGATTCCCAGAGGTACTTCAAGGCTCCCCCCTCATCACCGGTCTTCTCTTATCCACTATCATAAAACTTCCTCCAATTACACTACTCTACATAACCTCACCCTCACTAAACCCCACCCTGCTAACCACCCTAGCTATCCTTTCAACAGCTCTTGGAGGATGAATAGGTCTTAACCAAACACAAATCCGAAAAGTACTAGCCTTCTCTTCCATTTCCCACTTAGGCTGAATAGCGGTTATCATCATCTACAACCCTAAACTCACCCTCCTCAACTTTTATCTCTATGCTATAATAACTGCAACCGTCTTTCTCGCCCTAAATACAACTAAAGTACTAAAATTATCGGCCCTAATAACCGCATGAACTAAAGCCCCATCCTTAAACACAATGCTATTCCTGACTCTACTATCCCTCGCAGGACTCCCCCCTCTAACAGGGTTCCTCCCAAAATGACTTATCATCCAAGAACTAACTAAACAAGACATAGCCCCAACAGCTACCATCATCTCCCTACTTTCCCTACTAAGCTTATTTTTCTATCTCCGCCTCGCATATTGTACAACAATTACACTGCCCCCACACACCACAAACCACATAAAACGATGACGTACTGTCAAACCAACTAGCATCACAATTGCCGTTCTAACCACCATGTCCGTCATGCTCCTTCCCATCTCCCCTATAATCCTTACCATTGTCTAA
CAH089         ATGAATCCCCTGGCAAACCTAATCTTCATCACTAGCCTACTCTTAGGGACAACCATCACTATTTCGAGCAACCATTGAATTATAGCCTGAACTGGCCTTGAAATCAACACACTCGCTGTTCTCCCATTGATCTCAAAATCCCACCACCCACGAGCCATCGAAGCCGCTACCAAATACTTCCTGACCCAAGCAGCTGCTTCTGCCCTAGTCTTATTCTCCAGTATGACTAACGCATGGCACACCGGACAGTGAGACATCACCCAGCTCACTCATCCAACATCCTGCCTAATCCTTACCTCAGCAATCGCAATAAAACTAGGACTAGTACCGTTCCATTTCTGATTCCCAGAGGTACTTCAAGGCTCCCCCCTCATCACCGGTCTTCTCTTATCCACTATCATAAAACTTCCTCCAATTACACTACTCTACATAACCTCACCCTCACTAAACCCCACCCTGCTAACCACCCTAGCTATCCTTTCAACAGCTCTTGGAGGATGAATAGGTCTTAACCAAACACAAATCCGAAAAGTACTAGCCTTCTCTTCCATTTCCCACTTAGGCTGAATAGCGGTTATCATCATCTACAACCCTAAACTCACCCTCCTCAACTTTTATCTCTATGCTATAATAACTGCAACCGTCTTTCTCGCCCTAAATACAACTAAAGTACTAAAATTATCGGCCCTAATAACCGCATGAACTAAAGCCCCATCCTTAAACACAATGCTATTCCTGACTCTACTATCCCTCGCAGGACTCCCCCCTCTAACAGGGTTCCTCCCAAAATGACTTATCATCCAAGAACTAACTAAACAAGACATAGCCCCAACAGCTACCATCATCTCCCTACTTTCCCTACTAAGCTTATTTTTCTATCTCCGCCTCGCATATTGTACAACAATTACACTGCCCCCACACACCACAAACCACATAAAACGATGACGTACTGTCAAACCAACTAGCATCACAATTGCCGTTCTAACCACCATGTCCGTCATGCTCCTTCCCATCTCCCCTATAATCCTTACCATTGTCTAA
CAH154         ATGAATCCCCTGGCAAACCTAATCTTCATCACTAGCCTACTCTTAGGGACAACCATCACTATTTCGAGCAACCATTGAATTATAGCCTGAACTGGCCTTGAAATCAACACACTCGCTGTTCTCCCATTGATCTCAAAATCCCACCACCCACGAGCCATCGAAGCCGCTACCAAATACTTCCTGACCCAAGCAGCTGCTTCCGCCCTAGTCTTATTCTCCAGTATGACTAACGCATGGCACACCGGACAGTGAGACATCACCCAGCTCACTCATCCAACATCCTGCCTAATCCTTACCTCAGCAATCGCAATAAAACTAGGACTAGTACCGTTCCATTTCTGATTCCCAGAGGTACTTCAAGGCTCCCCCCTCATCACCGGTCTTCTCTTATCCACTATCATAAAACTTCCTCCAATTACACTACTCTACATAACCTCACCCTCACTAAACCCCACCCTGCTAACCACCCTAGCTATCCTTTCAGCAGCTCTTGGAGGATGAATAGGTCTTAACCAAACACAAATCCGAAAAGTACTAGCCTTCTCTTCCATTTCCCACTTAGGCTGAATAGCGGTTATCATCATCTACAACCCTAAACTCACCCTCCTCAACTTTTATCTCTATGCTATAATAACTGCAACCGTCTTTCTCGCCCTAAATACAACTAAAGTACTAAAATTATCGGCCCTAATAACCGCATGAACTAAAGCCCCATCCTTAAACACAATGCTATTCCTGACTCTACTATCCCTCGCAGGACTCCCCCCTCTAACAGGGTTCCTCCCAAAATGACTTATCATCCAAGAACTAACTAAACAAGACATAGCCCCAACAGCTACCATCATCTCCCTACTTTCCCTACTAAGCTTATTTTTCTATCTCCGCCTCGCATATTGTACAACAATTACACTGCCCCCACACACCACAAACCACATAAAACGATGACGTACTGTCAAACCAACTAGCATCACAATTGCCGTTCTAACCACCATGTCCGTCATGCTCCTTCCCATCTCCCCTATAATCCTTACCATTGTCTAA
CAH142         -------CCCTGGCAAACCTAATCTTCATCACTAGCCTACTCTTAGGGACAACCATCACTATTTCGAGCAACCATTGAATTATAGCCTGAACTGGCCTTGAAATCAACACACTCGCTGTTCTCCCATTGATCTCAAAATCCCACCACCCACGAGCCATCGAAGCCGCTACCAAATACTTCCTGACCCAAGCAGCTGCTTCCGCCCTAGTCTTATTCTCCAGTATGACTAACGCATGGCACACCGGACAATGAGACATCACCCAGCTCACTCATCCAACATCCTGCCTAATCCTTACCTCAGCAATCGCAATAAAACTAGGACTAGTACCGTTCCATTTCTGATTCCCAGAGGTACTTCAAGGCTCCCCCCTCATCACCGGTCTTCTCTTATCCACTATCATAAAACTTCCTCCAATTACACTACTCTACATAACCTCACCCTCACTAAACCCCACCCTGCTAACCACCCTAGCTATCCTTTCAGCAGCTCTTGGAGGATGAATAGGTCTTAACCAAACACAAATCCGAAAAGTACTAGCCTTCTCTTCCATTTCCCACTTAGGCTGAATAGCGGTTATCATCATCTACAACCCTAAACTCACCCTCCTCAACTTTTATCTCTATGCTATAATAACTGCAACCGTCTTTCTCGCCCTAAATACAACTAAAGTACTAAAATTATCGGCCCTAATAACCGCATGAACTAAAGCCCCATCCTTAAACACAATGCTATTCCTGACTCTACTATCCCTCGCAGGACTCCCCCCTCTAACAGGGTTCCTCCCAAAATGACTTATCATCCAAGAACTAACTAAACAAGACATAGCCCCAACAGCTACCATCATCTCCCTACTTTCCCTACTAAGCTTATTTTTCTATCTCCGCCTCGCATATTGTACAACAATTACACTGCCCCCACACACCACAAACCACATAAAACGATGACGTACTGTCAAACCAACTAGCATCACAATTGCCGTTCTAACCACCATGTCCGTCATACTCCTTCCCATCTCCCCTATAATCCTTACCATTGTCTAA
CAH143         ATGAATCCCCTGGCAAACCTAATCTTCATCACTAGCCTACTCTTAGGGACAACCATCACTATTTCGAGCAACCATTGAATTATAGCCTGAACTGGCCTTGAAATCAACACACTCGCTGTTCTCCCATTGATCTCAAAATCCCACCACCCACGAGCCATCGAAGCCGCTACCAAATACTTCCTGACCCAAGCAGCTGCTTCCGCCCTAGTCTTATTCTCCAGTATGACTAACGCATGGCACACCGGACAGTGAGACATCACCCAGCTCACTCATCCAACATCCTGCCTAATCCTTACCTCAGCAATCGCAATAAAACTAGGACTAGTACCGTTCCATTTCTGATTCCCAGAGGTACTTCAAGGCTCCCCCCTCATCACCGGTCTTCTCTTATCCACTATCATAAAACTTCCTCCAATTACACTACTCTACATAACCTCACCCTCACTAAACCCCACCCTGCTAACCACCCTAGCTATCCTTTCAGCAGCTCTTGGAGGATGAATAGGTCTTAACCAAACACAAATCCGAAAAGTACTAGCCTTCTCTTCCATTTCCCACTTAGGCTGAATAGCGGTTATCATCATCTACAACCCTAAACTCACCCTCCTCAACTTTTATCTCTATGCTATAATAACTGCAACCGTCTTTCTCGCCCTAAATACAACTAAAGTACTAAAATTATCGGCCCTAATAACCGCATGAACTAAAGCCCCATCCTTAAACACAATGCTATTCCTGACTCTACTATCCCTCGCAGGACTCCCCCCTCTAACAGGGTTCCTCCCAAAATGACTTATCATCCAAGAACTAACTAAACAAGACATAGCCCCAACAGCTACCATCATCTCCCTACTTTCCCTACTAAGCTTATTTTTCTATCTCCGCCTCGCATATTGTACAACAATTACATTGCCCCCACACACCACAAACCACATAAAACGATGACGTACTGTCAAACCAACTAGCATCACAATTGCCGTTCTAACCACCATGTCCGTCATGCTCCTTCCCATCTCCCCTATAATCCTTACCATTGTCTAA
CAH144         ATGAATCCCCTGGCAAACCTAATCTTCATCACTAGCCTACTCTTAGGGACAACCATCACTATTTCGAGCAACCATTGAATTATAGCCTGAACTGGCCTTGAAATCAACACACTCGCTGTTCTCCCATTGATCTCAAAATCCCACCACCCACGAGCCATCGAAGCCGCTACCAAATACTTCCTGACCCAAGCAGCTGCTTCCGCCCTAGTCTTATTCTCCAGTATGACTAACGCATGGCACACCGGACAGTGAGACATCACCCAGCTCACTCATCCAACATCCTGCCTAATCCTTACCTCAGCAATCGCAATAAAACTAGGACTAGTACCGTTCCATTTCTGATTCCCAGAGGTACTTCAAGGCTCCCCCCTCATCACCGGTCTTCTCTTATCCACTATCATAAAACTTCCTCCAATTACACTACTCTACATAACCTCACCCTCACTAAACCCCACCCTGCTAACCACCCTAGCTATCCTTTCAGCAGCTCTTGGAGGATGAATAGGTCTTAACCAAACACAAATCCGAAAAGTACTAGCCTTCTCTTCCATTTCCCACTTAGGCTGAATAGCGGTTATCATCATCTACAACCCTAAACTCACCCTCCTCAACTTTTATCTCTATGCTATAATAACTGCAACCGTCTTTCTCGCCCTAAATACAACTAAAGTACTAAAATTATCGGCCCTAATAACCGCATGAACTAAAGCCCCATCCTTAAACACAATGCTATTCCTGACCCTACTATCCCTCGCAGGACTCCCCCCTCTAACAGGGTTCCTCCCAAAATGACTTATCATCCAAGAACTAACTAAACAAGACATAGCCCCAACAGCTACCATCATCTCCCTACTTTCCCTACTAAGCTTATTTTTCTATCTCCGCCTCGCATATTGTACAACAATTACACTGCCCCCACACACCACAAACCACATAAAACGATGACGTACTGTCAAACCAACTAGCATCACAATTGCCGTTCTAACCACCATGTCCGTCATGCTCCTTCCCATCTCCCCTATAATCCTTACCATTGTCTAA
CAH147         ATGAATCCCCTGGCAAACCTAATCTTCATCACTAGCCTACTCTTAGGGACAACCATCACTATTTCGAGCAACCATTGAATTATAGCCTGAACTGGCCTTGAAATCAACACACTCGCTGTTCTCCCATTGATCTCAAAATCCCACCACCCACGAGCCATCGAAGCCGCTACCAAATACTTCCTGACCCAAGCAGCTGCTTCTGCCCTAGTCTTATTCTCCAGTATGACTAACGCATGGCACACCGGACAGTGAGACATCACCCAGCTCACTCATCCAACATCCTGCCTAATCCTTACCTCAGCAATCGCAATAAAACTAGGACTAGTACCGTTCCATTTCTGATTCCCAGAGGTACTTCAAGGCTCCCCCCTCATCACCGGTCTTCTCTTATCCACTATCATAAAACTTCCTCCAATTACACTACTCTACATAACCTCACCCTCACTAAACCCCACCCTGCTAACCACCCTAGCTATCCTTTCAACAGCTCTTGGAGGATGAATAGGTCTTAACCAAACACAAATCCGAAAAGTACTAGCCTTCTCTTCCATTTCCCACTTAGGCTGAATAGCGGTTATCATCATCTACAACCCTAAACTCACCCTCCTCAACTTTTATCTCTATGCTATAATAACTGCAACCGTCTTTCTCGCCCTAAATACAACTAAAGTACTAAAATTATCGGCCCTAATAACCGCATGAACTAAAGCCCCATCCTTAAACACAATGCTATTCCTGACTCTACTATCCCTCGCAGGACTCCCCCCTCTAACAGGGTTCCTCCCAAAATGACTTATCATCCAAGAACTAACTAAACAAGACATAGCCCCAACAGCTACCATCATCTCCCTACTTTCCCTACTAAGCTTATTTTTCTATCTCCGCCTCGCATATTGTACAACAATTACACTGCCCCCACACACCACAAACCACATAAAACGATGACGTACTGTCAAACCAACTAGCATCACAATTGCCGTTCTAACCACCATGTCCGTCATGCTCCTTCCCATCTCCCCTATAATCCTTACCATTGTCTAA
CAH148         ATGAATCCCCTGGCAAACCTAATCTTCATCACTAGCCTACTCTTAGGGACAACCATCACTATTTCGAGCAACCATTGAATTATAGCCTGAACTGGCCTTGAAATCAACACACTCGCTGTTCTCCCATTGATCTCAAAATCCCACCACCCACGAGCCATCGAAGCCGCTACCAAATACTTCCTGACCCAAGCAGCTGCTTCCGCCCTAGTCTTATTCTCCAGTATGACTAACGCATGGCACACCGGACAGTGAGACATCACCCAGCTCACTCATCCAACATCCTGCCTAATCCTTACCTCAGCAATCGCAATAAAACTAGGACTAGTACCGTTCCATTTCTGATTCCCAGAGGTACTTCAAGGCTCCCCCCTCATCACCGGTCTTCTCTTATCCACTATCATAAAACTTCCTCCAATTACACTACTCTACATAACCTCACCCTCACTAAACCCCACCCTGCTAACCACCCTAGCTATCCTTTCAGCAGCTCTTGGAGGATGAATAGGTCTTAACCAAACACAAATCCGAAAAGTACTAGCCTTCTCTTCCATTTCCCACTTAGGCTGAATAGCGGTTATCATCATCTACAACCCTAAACTCACCCTCCTCAACTTTTATCTCTATACTATAATAACTGCAACCGTCTTTCTCGCCCTAAATACAACTAAAGTACTAAAATTATCGGCCCTAATAACCGCATGAACTAAAGCCCCATCCTTAAACACAATGCTATTCCTGACTCTACTATCCCTCGCAGGACTCCCCCCTCTAACAGGGTTCCTCCCAAAATGACTTATCATCCAAGAACTAACTAAACAAGACATAGCCCCAACAGCTACCATCATCTCCCTACTTTCCCTACTAAGCTTATTTTTCTATCTCCGCCTCGCATATTGTACAACAATTACACTGCCCCCACACACCACAAACCACATAAAACGATGACGTACTGTCAAACCAACTAGCATCACAATTGCCGTTCTAACCACCATGTCCGTCATGCTCCTTCCCATCTCCCCTATAATCCTTACCATTGTCTAA
CAH152         ATGAATCCCCTGGCAAACCTAATCTTCATCACTAGCCTACTCTTAGGGACAACCATCACTATTTCGAGCAACCATTGAATTATAGCCTGAACTGGCCTTGAAATCAACACACTCGCTGTTCTCCCATTGATCTCAAAATCCCACCACCCACGAGCCATCGAAGCCGCTACCAAATACTTCCTGACCCAAGCAGCTGCTTCCGCCCTAGTCTTATTCTCCAGTATGACTAACGCATGGCACACCGGACAGTGAGACATCACCCAGCTCACTCATCCAACATCCTGCCTAATCCTTACCTCAGCAATCGCAATAAAACTAGGACTAGTACCGTTCCATTTCTGATTCCCAGAGGTACTTCAAGGCTCCCCCCTCATCACCGGTCTTCTCTTATCCACTATCATAAAACTTCCTCCAATTACACTACTCTACATAACCTCACCCTCACTAAACCCCACCCTGCTAACCACCCTAGCTATCCTTTCAGCAGCTCTTGGAGGATGAATAGGTCTTAACCAAACACAAATCCGAAAAGTACTAGCCTTCTCTTCCATTTCCCACTTAGGCTGAATAGCGGTTATCATCATCTACAACCCTAAACTCACCCTCCTCAACTTTTATCTCTATGCTATAATAACTGCAACCGTCTTTCTCGCCCTAAATACAACTAAAGTACTAAAATTATCGGCCCTAATAACCGCATGAACTAAAGCCCCATCCTTAAACACAATGCTATTCCTGACTCTACTATCCCTCGCAGGACTCCCCCCTCTAACAGGGTTCCTCCCAAAATGACTTATCATCCAAGAACTAACTAAACAAGACATAGCCCCAACAGCTACCATCATCTCCCTACTTTCCCTACTAAGCTTATTTTTCTATCTCCGCCTCGCATATTGTACAACAATTACACTGCCCCCACACACCACAAACCACATAAAACGATGACGTACTGTCAAACCAACTAGCATCACAATTGCCGTTCTAACCACCATGTCCGTCATGCTCCTTCCCATCTCCCCTATAATCCTTACCATTGTCTAA
CAH156         ATGAATCCCCTGGCAAACCTAATCTTCATCACTAGCCTACTCTTAGGGACAACCATCACTATTTCGAGCAACCATTGAATTATAGCCTGAACTGGCCTTGAAATCAACACACTCGCTGTTCTCCCATTGATCTCAAAATCCCACCACCCACGAGCCATCGAAGCCGCTACCAAATACTTCCTGACCCAAGCAGCTGCTTCCGCCCTAGTCTTATTCTCCAGTATGACTAACGCATGGCACACCGGACAGTGAGACATCACCCAGCTCACTCATCCAACATCCTGCCTAATCCTTACCTCAGCAATCGCAATAAAACTAGGACTAGTACCGTTCCATTTCTGATTCCCAGAGGTACTTCAAGGCTCCCCCCTCATCACCGGTCTTCTCTTATCCACTATCATAAAACTTCCTCCAATTACACTACTCTACATAACCTCACCCTCACTAAACCCCACCCTGCTAACCACCCTAGCTATCCTTTCAGCAGCTCTTGGAGGATGAATAGGTCTTAACCAAACACAAATCCGAAAAGTACTAGCCTTCTCTTCCATTTCCCACTTAGGCTGAATAGCGGTTATCATCATCTACAACCCTAAACTCACCCTCCTCAACTTTTATCTCTATGCTATAATAACTGCAACCGTCTTTCTCGCCCTAAATACAACTAAAGTACTAAAATTATCGGCCCTAATAACCGCATGAACTAAAGCCCCATCCTTAAACACAATGCTATTCCTGACTCTACTTTCCCTCGCAGGACTCCCCCCTCTAACAGGGTTCCTCCCAAAATGACTTATCATCCAAGAACTAACTAAACAAGACATAGCCCCAACAGCTACCATCATCTCCCTACTTTCCCTACTAAGCTTATTTTTCTATCTCCGCCTCGCATATTGTACAACAATTACACTGCCCCCACACACCACAAACCACATAAAACGATGACGTACTGTCAAACCAACTAGCATCACAATTGCCGTTCTAACCACCATGTCCGTCATGCTCCTTCCCATCTCCCCTATAATCCTTACCATTGTCTAA
CAH163         ATGAATCCCCTGGCAAACCTAATCTTCATCACTAGCCTACTCTTAGGGACAACCATCACTATTTCGAGCAACCATTGAATTATAGCCTGAACTGGCCTTGAAATCAACACACTCGCTGTTCTCCCATTGATCTCAAAATCCCACCACCCACGAGCCATCGAAGCCGCTACCAAATACTTCCTGACCCAAGCAGCTGCTTCCGCCCTAGTCTTATTCTCCAGTATGACTAACGCATGGCACACCGGACAGTGAGACATCACCCAGCTCACTCATCCAACATCCTGCCTAATCCTTACCTCAGCAATCGCAATAAAACTAGGACTAGTACCGTTCCATTTCTGATTCCCAGAGGTACTTCAAGGCTCCCCCCTCATCACCGGTCTTCTCTTATCCACTATCATAAAACTTCCTCCAATTACACTACTCTACATAACCTCACCCTCACTAAACCCCACCCTGCTAACCACCCTAGCTATCCTTTCAGCAGCTCTTGGAGGATGAATAGGTCTTAACCAAACACAAATCCGAAAAGTACTAGCCTTCTCTTCCATTTCCCACTTAGGCTGAATAGCGGTTATCATCATCTACAACCCTAAACTCACCCTCCTCAACTTTTATCTCTATGCTATAATAACTGCAACCGTCTTTCTCGCCCTAAATACAACTAAAGTACTAAAATTATCGGCCCTAATAACCGCATGAACTAAAGCCCCATCCTTAAACACAATGCTATTCCTGACTCTACTATCCCTCGCAGGACTCCCCCCTCTAACAGGGTTCCTCCCAAAATGACTTATCATCCAAGAACTAACTAAACAAGACATAGCCCCAACAGCTACCATCATCTCCCTACTTTCCCTACTAAGCTTATTTTTCTATCTCCGCCTCGCATATTGTACAACAATTACACTGCCCCCACACACCACAAACCACATAAAACGATGACGTACTGTCAAACCAACTAGCATCACAATTGCCGTTCTAACCACCATGTCCGTCATGCTCCTTCCCATCTCCCCTATAATCCTTACCATTGTCTAA
CAH165         ATGAATCCCCTGGCAAACCTAATCTTCATCACTAGCCTACTCTTAGGGACAACCATCACTATTTCGAGCAACCATTGAATTATAGCCTGAACTGGCCTTGAAATCAACACACTCGCTGTTCTCCCATTGATCTCAAAATCCCACCACCCACGAGCCATCGAAGCCGCTACCAAATACTTCCTGACCCAAGCAGCTGCTTCCGCCCTAGTCTTATTCTCCAGTATGACTAACGCATGGCACACCGGACAGTGAGACATCACCCAGCTCACTCATCCAACATCCTGCCTAATCCTTACCTCAGCAATCGCAATAAAACTAGGACTAGTACCGTTCCATTTCTGATTCCCAGAGGTACTTCAAGGCTCCCCCCTCATCACCGGTCTTCTCTTATCCACTATCATAAAACTTCCTCCAATTACACTACTCTACATAACCTCACCCTCACTAAACCCCACCCTGCTAACCACCCTAGCTATCCTTTCAGCAGCTCTTGGAGGATGAATAGGTCTTAACCAAACACAAATCCGAAAAGTACTAGCCTTCTCTTCCATTTCCCACTTAGGCTGAATAGCGGTTATCATCATCTACAACCCTAAACTCACCCTCCTCAACTTTTATCTCTATGCTATAATAACTGCAACCGTCTTTCTCGCCCTAAATACAACTAAAGTACTAAAATTATCGGCCCTAATAACCGCATGAACTAAAGCCCCATCCTTAAACACAATGCTATTCCTGACTCTACTATCCCTCGCAGGACTCCCCCCTCTAACAGGGTTCCTCCCAAAATGACTTATCATCCAAGAACTAACTAAACAAGACATAGCCCCAACAGCTACCATCATCTCCCTACTTTCCCTACTAAGCTTATTTTTCTATCTCCGCCTCGCATATTGTACAACAATTACACTGCCCCCACACACCACAAACCACATAAAACGATGACGTACTGTCAAACCAACTAGCATCACAATTGCCGTTCTAACCACCATGTCCGTCATGCTCCTTCCCATCTCCCCTATAATCCTTACCATTGTCTAA
CAH081         ATGAATCCCCTGGCAAACCTAATCTTCATCACTAGCCTACTCTTAGGGACAACCATCACTATTTCGAGCAACCATTGAATTATAGCCTGAACTGGCCTTGAAATCAACACACTCGCTGTTCTCCCATTGATCTCAAAATCCCACCACCCACGAGCCATCGAAGCCGCTACCAAATACTTCCTGACCCAAGCAGCTGCTTCCGCCCTAGTCTTATTCTCCAGTATGACTAACGCATGGCACACCGGACAGTGAGACATCACCCAGCTCACTCATCCAACATCCTGCCTAATCCTTACCTCAGCAATCGCAATAAAACTAGGACTAGTACCGTTCCATTTCTGATTCCCAGAGGTACTTCAAGGCTCCCCCCTCATCACCGGTCTTCTCTTATCCACTATCATAAAACTTCCTCCAATTACACTACTCTACATAACCTCACCCTCACTAAACCCCACCCTGCTAACCACCCTAGCTATCCTTTCAGCAGCTCTTGGAGGATGAATAGGTCTTAACCAAACACAAATCCGAAAAGTACTAGCCTTCTCTTCCATTTCCCACTTAGGCTGAATAGCGGTTATCATCATCTACAACCCTAAACTCACCCTCCTCAACTTTTATCTCTATGCTATAATAACTGCAACCGTCTTTCTCGCCCTAAATACAACTAAAGTACTAAAATTATCGGCCCTAATAACCGCATGAACTAAAGCCCCATCCTTAAACACAATGCTATTCCTGACTCTACTATCCCTCGCAGGACTCCCCCCTCTAACAGGGTTCCTCCCAAAATGACTTATCATCCAAGAACTAACTAAACAAGACATAGCCCCAACAGCTACCATCATCTCCCTACTTTCCCTACTAAGCTTATTTTTCTATCTCCGCCTCGCATATTGTACAACAATTACACTGCCCCCACACACCACAAACCACATAAAACGATGACGTACTGTCAAACCAACTAGCATCACAATTGCCGTTCTAACCACCATGTCCGTCATGCTCCTTCCCATCTCCCCTATAATCCTTACCATTGTCTAA
CAH090         ATGAATCCCCTGGCAAACCTAATCTTCATCACTAGCCTACTCTTAGGGACAACCATCACTATTTCGAGCAACCATTGAATTATAGCCTGAACTGGCCTTGAAATCAACACACTCGCTGTTCTCCCATTGATCTCAAAATCCCACCACCCACGAGCCATCGAAGCCGCTACCAAATACTTCCTGACCCAAGCAGCTGCTTCCGCCCTAGTCTTATTCTCCAGTATGACTAACGCATGGCACACCGGACAGTGAGACATCACCCAGCTCACTCATCCAACATCCTGCCTAATCCTTACCTCAGCAATCGCAATAAAACTAGGACTAGTACCGTTCCATTTCTGATTCCCAGAGGTACTTCAAGGCTCCCCCCTCATCACCGGTCTTCTCTTATCCACTATCATAAAACTTCCTCCAATTACACTACTCTACATAACCTCACCCTCACTAAACCCCACCCTGCTAACCACCCTAGCTATCCTTTCAGCAGCTCTTGGAGGATGAATAGGTCTTAACCAAACACAAATCCGAAAAGTACTAGCCTTCTCTTCCATTTCCCACTTAGGCTGAATAGCGGTTATCATCATCTACAACCCTAAACTCACCCTCCTCAACTTTTATCTCTATGCTATAATAACTGCAACCGTCTTTCTCGCCCTAAATACAACTAAAGTACTAAAATTATCGGCCCTAATAACCGCATGAACTAAAGCCCCATCCTTAAACACAATGCTATTCCTGACTCTACTATCCCTCGCAGGACTCCCCCCTCTAACAGGGTTCCTCCCAAAATGACTTATCATCCAAGAACTAACTAAACAAGACATAGCCCCAACAGCTACCATCATCTCCCTACTTTCCCTACTAAGCTTATTTTTCTATCTCCGCCTCGCATATTGTACAACAATTACACTGCCCCCACACACCACAAACCACATAAAACGATGACGTACTGTCAAACCAACTAGCATCACAATTGCCGTTCTAACCACCATGTCCGTCATGCTCCTTCCCATCTCCCCTATAATCCTTACCATTGTCTAA
CAH091         ATGAATCCCCTGGCAAACCTAATCTTCATCACTAGCCTACTCTTAGGGACAACCATCACTATTTCGAGCAACCATTGAATTATAGCCTGAACTGGCCTTGAAATCAACACACTCGCTGTTCTCCCATTGATCTCAAAATCCCACCACCCACGAGCCATCGAAGCCGCTACCAAATACTTCCTGACCCAAGCAGCTGCTTCCGCCCTAGTCTTATTCTCCAGTATGACTAACGCATGGCACACCGGACAGTGAGACATCACCCAGCTCACTCATCCAACATCCTGCCTAATCCTTACCTCAGCAATCGCAATAAAACTAGGACTAGTACCGTTCCATTTCTGATTCCCAGAGGTACTTCAAGGCTCCCCCCTCATCACCGGTCTTCTCTTATCCACTATCATAAAACTTCCTCCAATTACACTACTCTACATAACCTCACCCTCACTAAACCCCACCCTGCTAACCACCCTAGCTATCCTTTCAGCAGCTCTTGGAGGATGAATAGGTCTTAACCAAACACAAATCCGAAAAGTACTAGCCTTCTCTTCCATTTCCCACTTAGGCTGAATAGCGGTTATCATCATCTACAACCCTAAACTCACCCTCCTCAACTTTTATCTCTATGCTATAATAACTGCAACCGTCTTTCTCGCCCTAAATACAACTAAAGTACTAAAATTATCGGCCCTAATAACCGCATGAACTAAAGCCCCATCCTTAAACACAATGCTATTCCTGACTCTACTATCCCTCGCAGGACTCCCCCCTCTAACAGGGTTCCTCCCAAAATGACTTATCATCCAAGAACTAACTAAACAAGACATAGCCCCAACAGCTACCATCATCTCCCTACTTTCCCTACTAAGCTTATTTTTCTATCTCCGCCTCGCATATTGTACAACAATTACACTGCCCCCACACACCACAAACCACATAAAACGATGACGTACTGTCAAACCAACTAGCATCACAATTGCCGTTCTAACCACCATGTCCGTCATGCTCCTTCCCATCTCCCCTATAATCCTTACCATTGTCTAA
DHB5702        ATGAATCCCCTGGCAAACCTAATCTTCATCACTAGCCTACTCTTAGGGACAACCATCACTATTTCGAGCAACCATTGAATTATAGCCTGAACTGGCCTTGAAATCAACACACTCGCTGTTCTCCCATTGATCTCAAAATCCCACCACCCACGAGCCATCGAAGCCGCTACCAAATACTTCCTGACCCAAGCAGCTGCTTCCGCCCTAGTCTTATTCTCCAGTATGACTAACGCATGGCACACCGGACAGTGAGACATCACCCAGCTCACTCATCCAACATCCTGCCTAATCCTTACCTCAGCAATCGCAATAAAACTAGGACTAGTACCGTTCCATTTCTGATTCCCAGAGGTACTTCAAGGCTCCCCCCTCATCACCGGTCTTCTCTTATCCACTATCATAAAACTTCCTCCAATTACACTACTCTACATAACCTCACCCTCACTAAACCCCACCCTACTAACCACCCTAGCTATCCTTTCAGCAGCTCTTGGAGGATGAATAGGTCTTAACCAAACACAAATCCGAAAAGTACTAGCCTTCTCTTCCATTTCCCACTTAGGCTGAATAGCGGTTATCATCATCTACAACCCTAAACTCACCCTCCTCAACTTTTATCTCTATGCTATAATAACTGCAACCGTCTTTCTCGCCCTAAATACAACTAAAGTACTAAAATTATCGGCCCTAATAACCGCATGAACTAAAGCCCCATCCTTAAACACAATGCTATTCCTGACTCTACTATCCCTCGCAGGACTCCCCCCTCTAACAGGGTTCCTCCCAAAATGACTTATCATCCAAGAACTAACTAAACAAGACATAGCCCCAACAGCTACCATCATCTCCCTACTTTCCCTACTAAGCTTATTTTTCTATCTCCGCCTCGCATATTGTACAACAATTACACTGCCCCCACACACCACAAACCACATAAAACGATGACGTACTGTCAAACCAACTAGCATCACAATTGCCGTTCTAACCACCATGTCCGTCATGCTCCTTCCCATCTCCCCTATAATCCTTACCATTGTCTAA
DHB5703        --GAATCCCCTGGCAAACCTAATCTTCATCACTAGCCTACTCTTAGGGACAACCATCACTATTTCGAGCAACCATTGAATTATAGCCTGAACTGGCCTTGAAATCAACACACTCGCTGTTCTCCCATTGATCTCAAAATCCCACCACCCACGAGCCATCGAAGCCGCTACCAAATACTTCCTGACCCAAGCAGCTGCTTCCGCCCTAGTCTTATTCTCCAGTATGACTAACGCATGGCACACCGGACAGTGAGACATCACCCAGCTCACTCATCCAACATCCTGCCTAATCCTTACCTCAGCAATCGCAATAAAACTAGGACTAGTACCGTTCCATTTCTGATTCCCAGAGGTACTTCAAGGCTCCCCCCTCATCACCGGTCTTCTCTTATCCACTATCATAAAACTTCCTCCAATTACACTACTCTACATAACCTCACCCTCACTAAACCCCACCCTGCTAACCACCCTAGCTATCCTTTCAGCAGCTCTTGGAGGATGAATAGGTCTTAACCAAACACAAATCCGAAAAGTACTAGCCTTCTCTTCCATTTCCCACTTAGGCTGAATAGCGGTTATCATCATCTACAACCCTAAACTCACCCTCCTCAACTTTTATCTCTATGCTATAATAACTGCAACCGTCTTTCTCGCCCTAAATACAACTAAAGTACTAAAATTATCGGCCCTAATAACCGCATGAACTAAAGCCCCATCCTTAAACACAATGCTATTCCTGACCCTACTATCCCTCGCAGGACTCCCCCCTCTAACAGGGTTCCTCCCAAAATGACTTATCATCCAAGAACTAACTAAACAAGACATAGCCCCAACAGCTACCATCATCTCCCTACTTTCCCTACTAAGCTTATTTTTCTATCTCCGCCTCGCATATTGTACAACAATTACACTGCCCCCACACACCACAAACCACATAAAACGATGACGTACTGTCAAACCAACTAGCATCACAATTGCCGTTCTAACCACCATGTCCGTCATGCTCCTTCCCATCTCCCCTATAATCCTTACCATTGTCTAA
DHB5713        ATGAATCCCCTGGCAAACCTAATCTTCATCACTAGCCTACTCTTAGGGACAACCATCACTATTTCGAGCAACCATTGAATTATAGCCTGAACTGGCCTTGAAATCAACACACTCGCTGTTCTCCCATTGATCTCAAAATCCCACCACCCACGAGCCATCGAAGCCGCTACCAAATACTTCCTGACCCAAGCAGCTGCTTCCGCCCTAGTCTTATTCTCCAGTATGACTAACGCATGGCACACCGGACAGTGAGACATCACCCAGCTCACTCATCCAACATCCTGCCTAATCCTTACCTCAGCAATCGCAATAAAACTAGGACTAGTACCGTTCCATTTCTGATTCCCAGAGGTACTTCAAGGCTCCCCCCTCATCACCGGTCTTCTCTTATCCACTATCATAAAACTTCCTCCAATTACACTACTCTACATAACCTCACCCTCACTAAACCCCACCCTGCTAACCACCCTAGCTATCCTTTCAGCAGCTCTTGGAGGATGAATAGGTCTTAACCAAACACAAATCCGAAAAGTACTAGCCTTCTCTTCCATTTCCCACTTAGGCTGAATAGCGGTTATCATCATCTACAACCCTAAACTCACCCTCCTCAACTTTTATCTCTATGCTATAATAACTGCAACCGTCTTTCTCGCCCTAAATACAACTAAAGTACTAAAATTATCGGCCCTAATAACCGCATGAACTAAAGCCCCATCCTTAAACACAATGCTATTCCTGACTCTACTATCCCTCGCAGGACTCCCCCCTCTAACAGGGTTCCTCCCAAAATGACTTATCATCCAAGAACTAACTAAACAAGACATAGCCCCAACAGCTACCATCATCTCCCTACTTTCCCTACTAAGCTTATTTTTCTATCTCCGCCTCGCATATTGTACAACAATTACACTGCCCCCACACACCACAAACCACATAAAACGATGACGTACTGTCAAACCAACTAGCATCACAATTGCCGTTCTAACCACCATGTCCGTCATGCTCCTTCCCATCTCCCCTATAATCCTTACCATTGTCTAA
DHB5714        ATGAATCCCCTGGCAAACCTAATCTTCATCACTAGCCTACTCCTAGGGACAACCATCACTATTTCGAGCAACCATTGAATTATAGCCTGAACTGGCCTTGAAATCAACACACTCGCTGTTCTCCCATTGATCTCAAAATCCCACCACCCACGAGCCATCGAAGCCGCTACCAAATACTTCCTGACCCAAGCAGCTGCTTCCGCCCTAGTCTTATTCTCCAGTATGACTAACGCATGGCACACCGGACAGTGAGACATCACCCAGCTCACTCATCCAACATCCTGCCTAATCCTTACCTCAGCAATCGCAATAAAACTAGGACTAGTACCGTTCCATTTCTGATTCCCAGAGGTACTTCAAGGCTCCCCCCTCATCACCGGTCTTCTCTTATCCACTATCATAAAACTTCCTCCAATTACACTACTCTACATAACCTCACCCTCACTAAACCCCACCCTGCTAACCACCCTAGCTATCCTTTCAGCAGCTCTTGGAGGATGAATAGGTCTTAACCAAACACAAATCCGAAAAGTACTAGCCTTCTCTTCCATTTCCCACTTAGGCTGAATAGCGGTTATCATCATCTACAACCCTAAACTCACCCTCCTCAACTTTTATCTCTATGCTATAATAACTGCAACCGTCTTTCTCGCCCTAAATACAACTAAAGTACTAAAATTATCGGCCCTAATAACCGCATGAACTAAAGCCCCATCCTTAAACACAATGCTATTCCTGACTCTACTATCCCTCGCAGGACTCCCCCCTCTAACAGGATTCCTCCCAAAATGACTTATCATCCAAGAACTAACTAAACAAGACATAGCCCCAACAGCTACCATCATCTCCCTACTTTCCCTACTAAGCTTATTTTTCTATCTCCGCCTCGCATATTGTACAACAATTACACTGCCCCCACACACCACAAACCACATAAAACGATGACGTACTGTCAAACCAACTAGCATCACAATTGCCGTTCTAACCACCATGTCCGTCATGCTCCTTCCCATCTCCCCTATAATCCTTACCATTGTCTAA
DHB5715        ATGAATCCCCTGGCAAACCTAATCTTCATCACTAGCCTACTCTTAGGGACAACCATCACTATTTCGAGCAACCATTGAATTATAGCCTGAACTGGCCTTGAAATCAACACACTCGCTGTTCTCCCATTGATCTCAAAATCCCACCACCCACGAGCCATCGAAGCCGCTACCAAATACTTCCTGACCCAAGCAGCTGCTTCCGCCCTAGTCTTATTCTCCAGTATGACTAACGCATGGCACACCGGACAGTGAGACATCACCCAGCTCACTCATCCAACATCCTGCCTAATCCTTACCTCAGCAATCGCAATAAAACTAGGACTAGTACCGTTCCATTTCTGATTCCCAGAGGTACTTCAAGGCTCCCCCCTCATCACCGGTCTTCTCTTATCCACTATCATAAAACTTCCTCCAATTACACTACTCTACATAACCTCACCCTCACTAAACCCCACCCTGCTAACCACCCTAGCTATCCTTTCAGCAGCTCTTGGAGGATGAATAGGTCTTAACCAAACACAAATCCGAAAAGTACTAGCCTTCTCTTCCATTTCCCACTTAGGCTGAATAGCGGTTATCATCATCTACAACCCTAAACTCACCCTCCTCAACTTTTATCTCTATGCTATAATAACTGCAACCGTCTTTCTCGCCCTAAATACAACTAAAGTACTAAAATTATCGGCCCTAATAACCGCATGAACTAAAGCCCCATCCTTAAACACAATGCTATTCCTGACTCTACTATCCCTCGCAGGACTCCCCCCTCTAACAGGGTTCCTCCCAAAATGACTTATCATCCAAGAACTAACTAAACAAGACATAGCCCCAACAGCTACCATCATCTCCCTACTTTCCCTACTAAGCTTATTTTTCTATCTCCGCCTCGCATATTGTACAACAATTACACTGCCCCCACACACCACAAACCACATAAAACGATGACGTACTGTCAAACCAACTAGCATCACAATTGCCGTTCTAACCACCATGTCCGTCATGCTCCTTCCCATCTCCCCTATAATCCTTACCATTGTCTAA
DHB5716       ATGAATCCCCTGGCAAACCTAATCTTCATCACTAGCCTACTCTTAGGGACAACCATCACTATTTCGAGCAACCATTGAATTATAGCCTGAACTGGCCTTGAAATCAACACACTCGCTGTTCTCCCATTGATCTCAAAATCCCACCACCCACGAGCCATCGAAGCCGCTACCAAATATTTCCTGACCCAAGCAGCTGCTTCCGCCCTAGTCCTATTCTCCAGTATGACTAACGCATGGCACACCGGACAGTGAGACATCACCCAGCTCACTCATCCAACATCCTGCCTAATCCTTACCTCAGCAATCGCAATAAAACTAGGACTAGTACCGTTCCATTTCTGATTCCCAGAGGTACTTCAAGGCTCCCCCCTCATCACCGGTCTTCTCTTATCCACTATCATAAAACTTCCTCCAATTACACTACTCTACATAACCTCACCCTCACTAAACCCCACCCTGCTAACTACCCTAGCTATCCTTTCAGCAGCTCTTGGAGGATGAATAGGTCTTAACCAAACACAAATCCGAAAAGTACTAGCCTTCTCTTCCATTTCCCACTTAGGCTGAATAGCGGTTATCATCATCTACAACCCTAAACTCACCCTCCTCAACTTTTATCTCTATGCTATAATAACTGCAACCGTCTTTCTCGCCCTAAATACAACTAAAGTACTAAAATTATCGACCCTAATAACCGCATGAACTAAAGCCCCATCCTTAAACACAATGCTATTCCTGACTCTACTATCCCTCGCAGGACTCCCCCCTCTAACAGGGTTCCTCCCAAAATGACTTATCATCCAAGAACTAACTAAACAAGACATAGCCCCAACAGCTACCATCATCTCCCTACTTTCCCTACTAAGCTTATTTTTCTACCTCCGCCTCGCATATTGTACAACAATTACACTGCCCCCACACACCACAAACCACATAAAACGATGACGTACTGTCAAACCAACTAGCATCACAATTGCCGTTCTAACCACCATGTCCGTCATGCTCCTTCCCATCTCCCCTATAATCCTTACCATTGTCTAA
JMD369         ATGAATCCCCTGGCAAACCTAATCTTCATCACTAGCCTACTCTTAGGGACAACCATCACTATTTCGAGCAACCATTGAATTATAGCCTGAACTGGCCTTGAAATCAACACACTCGCTGTTCTCCCATTGATCTCAAAATCCCACCACCCACGAGCCATCGAAGCCGCTACCAAATACTTCCTGACCCAAGCAGCTGCTTCCGCCCTAGTCTTATTCTCCAGTATGACTAACGCATGGCACACCGGACAGTGAGACATCACCCAGCTCACTCATCCAACATCCTGCCTAATCCTTACCTCAGCAATCGCAATAAAACTAGGACTAGTACCGTTCCATTTCTGATTCCCAGAGGTACTTCAAGGCTCCCCCCTCATCACCGGTCTTCTCTTATCCACTATCATAAAACTTCCTCCAATTACACTACTCTACATAACCTCACCCTCACTAAACCCCACCCTGCTAACCACCCTAGCTATCCTTTCAGCAGCTCTTGGAGGATGAATAGGTCTTAACCAAACACAAATCCGAAAAGTACTAGCCTTCTCTTCCATTTCCCACTTAGGCTGAATAGCGGTTATCATCATCTACAACCCTAAACTCACCCTCCTCAACTTTTATCTCTATACTATAATAACTGCAACCGTCTTTCTCGCCCTAAATACAACTAAAGTACTAAAATTATCGGCCCTAATAACCGCATGAACTAAAGCCCCATCCTTAAACACAATGCTATTCCTGACTCTACTATCCCTCGCAGGACTCCCCCCTCTAACAGGGTTCCTCCCAAAATGACTTATCATCCAAGAACTAACTAAACAAGACATAGCCCCAACAGCTACCATCATCTCCCTACTTTCCCTACTAAGCTTATTTTTCTATCTCCGCCTCGCATATTGTACAACAATTACACTGCCCCCACACACCACAAACCACATAAAACGATGACGTACTGTCAAACCAACTAGCATCACAATTGCCGTTCTAACCACCATGTCCGTCATGCTCCTTCCCATCTCCCCTATAATCCTTACCATTGTCTAA
CAH097         ATGAATCCCCTGGCAAACCTAATCTTCATCACTAGCCTACTCTTAGGGACAACCATCACTATTTCGAGCAACCATTGAATTATAGCCTGAACTGGCCTTGAAATCAACACACTCGCTGTTCTCCCATTGATCTCAAAATCCCACCACCCACGAGCCATCGAAGCCGCTACCAAATACTTCCTGACCCAAGCAGCTGCTTCCGCCCTAGTCTTATTCTCCAGTATGACTAACGCATGGCACACCGGACAGTGAGACATCACCCAGCTCACTCATCCAACATCCTGCCTAATCCTTACCTCAGCAATCGCAATAAAACTAGGACTAGTACCGTTCCATTTCTGATTCCCAGAGGTACTTCAAGGCTCCCCCCTCATCACCGGTCTTCTCTTATCCACTATCATAAAACTTCCTCCAATTACACTACTCTACATAACCTCACCCTCACTAAACCCCACCCTGCTAACCACCCTAGCTATCCTTTCAGCAGCTCTTGGAGGATGAATAGGTCTTAACCAAACACAAATCCGAAAAGTACTAGCCTTCTCTTCCATTTCCCACTTAGGCTGAATAGCGGTTATCATCATCTACAACCCTAAACTCACCCTCCTCAACTTTTATCTCTATGCTATAATAACTGCAACCGTCTTTCTCGCCCTAAATACAACTAAAGTACTAAAATTATCGGCCCTAATAACCGCATGAACTAAAGCCCCATCCTTAAACACAATGCTATTCCTGACTCTACTATCCCTCGCAGGACTCCCCCCTCTAACAGGGTTCCTCCCAAAATGACTTATCATCCAAGAACTAACTAAACAAGACATAGCCCCAACAGCTACCATCATCTCCCTACTTTCCCTACTAAGCTTATTTTTCTATCTCCGCCTCGCATATTGTACAACAATTACACTGCCCCCACACACCACAAACCACATAAAACGATGACGTACTGTCAAACCAACTAGCATCACAATTGCCGTTCTAACCACCATGTCCGTCATGCTCCTTCCCATCTCCCCTATAATCCTTACCATTGTCTAA
CAH098         ATGAATCCCCTGGCAAACCTAATCTTCATCACTAGCCTACTCTTAGGGACAACCATCACTATTTCGAGCAACCATTGAATTATAGCCTGAACTGGCCTTGAAATCAACACACTCGCTGTTCTCCCATTGATCTCAAAATCCCACCACCCACGAGCCATCGAAGCCGCTACCAAATACTTCCTGACCCAAGCAGCTGCTTCCGCCCTAGTCTTATTCTCCAGTATGACTAACGCATGGCACACCGGACAGTGAGACATCACCCAGCTCACTCATCCAACATCCTGCCTAATCCTTACCTCAGCAATCGCAATAAAACTAGGACTAGTACCGTTCCATTTCTGATTCCCAGAGGTACTTCAAGGCTCCCCCCTCATCACCGGTCTTCTCTTATCCACTATCATAAAACTTCCTCCAATTACACTACTCTACATAACCTCACCCTCACTAAACCCCACCCTGCTAACCACCCTAGCTATCCTTTCAGCAGCTCTTGGAGGATGAATAGGTCTTAACCAAACACAAATCCGAAAAGTACTAGCCTTCTCTTCCATTTCCCACTTAGGCTGAATAGCGGTTATCATCATCTACAACCCTAAACTCACCCTCCTCAACTTTTATCTCTATGCTATAATAACTGCAACCGTCTTTCTCGCCCTAAATACAACTAAAGTACTAAAATTATCGGCCCTAATAACCGCATGAACTAAAGCCCCATCCTTAAACACAATGCTATTCCTGACTCTACTATCCCTCGCAGGACTCCCCCCTCTAACAGGGTTCCTCCCAAAATGACTTATCATCCAAGAACTAACTAAACAAGACATAGCCCCAACAGCTACCATCATCTCCCTACTTTCCCTACTAAGCTTATTTTTCTATCTCCGCCTCGCATATTGTACAACAATTACACTGCCCCCACACACCACAAACCACATAAAACGATGACGTACTGTCAAACCAACTAGCATCACAATTGCCGTTCTAACCACCATGTCCGTCATGCTCCTTCCCATCTCCCCTATAATCCTTACCATTGTCTAA
CAH099         ATGAATCCCCTGGCAAACCTAATCTTCATCACTAGCCTACTCTTAGGGACAACCATCACTATTTCGAGCAACCATTGAATTATAGCCTGAACTGGCCTTGAAATCAACACACTCGCTGTTCTCCCATTGATCTCAAAATCCCACCACCCACGAGCCATCGAAGCCGCTACCAAATACTTCCTGACCCAAGCAGCTGCTTCCGCCCTAGTCTTATTCTCCAGTATGACTAACGCATGGCACACCGGACAGTGAGACATCACCCAGCTCACTCATCCAACATCCTGCCTAATCCTTACCTCAGCAATCGCAATAAAACTAGGACTAGTACCGTTCCATTTCTGATTCCCAGAGGTACTTCAAGGCTCCCCCCTCATCACCGGTCTTCTCTTATCCACTATCATAAAACTTCCTCCAATTACACTACTCTACATAACCTCACCCTCACTAAACCCCACCCTGCTAACCACCCTAGCTATCCTTTCAGCAGCTCTTGGAGGATGAATAGGTCTTAACCAAACACAAATCCGAAAAGTACTAGCCTTCTCTTCCATTTCCCACTTAGGCTGAATAGCGGTTATCATCATCTACAACCCTAAACTCACCCTCCTCAACTTTTATCTCTATACTATAATAACTGCAACCGTCTTTCTCGCCCTAAATACAACTAAAGTACTAAAATTATCGGCCCTAATAACCGCATGAACTAAAGCCCCATCCTTAAACACAATGCTATTCCTGACTCTACTATCCCTCGCAGGACTCCCCCCTCTAACAGGGTTCCTCCCAAAATGACTTATCATCCAAGAACTAACTAAACAAGACATAGCCCCAACAGCTACCATCATCTCCCTACTTTCCCTACTAAGCTTATTTTTCTATCTCCGCCTCGCATATTGTACAACAATTACACTGCCCCCACACACCACAAACCACATAAAACGATGACGTACTGTCAAACCAACTAGCATCACAATTGCCGTTCTAACCACCATGTCCGTCATGCTCCTTCCCATCTCCCCTATAATCCTTACCATTGTCTAA
CAH100         ATGAATCCCCTGGCAAACCTAATCTTCATCACTAGCCTACTCTTAGGGACAACCATCACTATTTCGAGCAACCATTGAATTATAGCCTGAACTGGCCTTGAAATCAACACACTCGCTGTTCTCCCATTGATCTCAAAATCCCACCACCCACGAGCCATCGAAGCCGCTACCAAATACTTCCTGACCCAAGCAGCTGCTTCCGCCCTAGTCTTATTCTCCAGTATGACTAACGCATGGCACACCGGACAATGAGACATCACCCAGCTCACTCATCCAACATCCTGCCTAATCCTTACCTCAGCAATCGCAATAAAACTAGGACTAGTACCGTTCCATTTCTGATTCCCAGAGGTACTTCAAGGCTCCCCCCTCATCACCGGTCTTCTCTTATCCACTATCATAAAACTTCCTCCAATTACACTACTCTACATAACCTCACCCTCACTAAACCCCACCCTGCTAACCACCCTAGCTATCCTTTCAGCAGCTCTTGGAGGATGAATAGGTCTTAACCAAACACAAATCCGAAAAGTACTAGCCTTCTCTTCCATTTCCCACTTAGGCTGAATAGCGGTTATCATCATCTACAACCCTAAACTCACCCTCCTCAACTTTTATCTCTATGCTATAATAACTGCAACCGTCTTTCTCGCCCTAAATACAACTAAAGTACTAAAATTATCGGCCCTAATAACCGCATGAACTAAAGCCCCATCCTTAAACACAATGCTATTCCTGACTCTACTATCCCTCGCAGGACTCCCCCCTCTAACAGGGTTCCTCCCAAAATGACTTATCATCCAAGAACTAACTAAACAAGACATAGCCCCAACAGCTACCATCATCTCCCTACTTTCCCTACTAAGCTTATTTTTCTATCTCCGCCTCGCATATTGTACAACAATTACACTGCCCCCACACACCACAAACCACATAAAACGATGACGTACTGTCAAACCAACTAGCATCACAATTGCCGTTCTAACCACCATGTCCGTCATGCTCCTTCCCATCTCCCCTATAATCCTTACCATTGTCTAA
JK04540        ATGAATCCCCTGGCAAACCTAATCTTCATCACTAGCCTACTCTTAGGAACAACCATCACTATTTCGAGCAACCATTGAATTATAGCCTGAACTGGCCTTGAAATCAACACACTCGCTGTTCTCCCATTGATCTCAAAATCCCACCACCCACGAGCCATCGAAGCCGCTACCAAATACTTCCTGACCCAAGCAGCTGCTTCTGCCCTAGTCTTATTCTCCAGTATGACTAACGCATGGCACACCGGACAGTGAGACATCACCCAGCTCACTCATCCAACATCCTGCCTAATCCTTACCTCAGCAATCGCAATAAAACTAGGACTAGTACCATTCCATTTCTGATTCCCAGAGGTACTTCAAGGCTCCCCCCTCATCACCGGTCTTCTCTTATCCACTATCATAAAACTTCCTCCAATTACACTACTCTACATAACCTCACCCTCACTAAACCCCACCCTGCTAACCACCCTAGCTATCCTTTCAACAGCTCTTGGAGGATGAATAGGTCTTAACCAAACACAAATCCGAAAAGTACTAGCCTTCTCTTCCATTTCCCACTTAGGCTGAATAGCGGTTATCATCATCTACAACCCTAAACTCACCCTCCTCAACTTTTATCTCTATGCTATAATAACTGCAACCGTCTTTCTCGCCCTAAATACAACTAAAGTACTAAAATTATCGGCCCTAATAACCGCATGAACTAAAGCCCCATCCTTAAACACAATGCTATTCCTGACTCTACTATCCCTCGCAGGACTCCCCCCTCTAACAGGGTTCCTCCCAAAATGACTTATCATCCAAGAACTAACTAAACAAGACATAGCCCCAACAGCTACCATCATCTCCCTACTTTCCCTACTAAGCTTATTTTTCTATCTCCGCCTCGCATATTGTACAACAATTACACTGCCCCCACACACCACAAACCACATAAAACGATGACGTACTGTCAAACCAACTAGCATCACAATTGCCGTTCTAACCACCATGTCCGTCATGCTCCTTCCCATCTCCCCTATAATCCTTACCATTGTCTAA
CAH137         ATGAATCCCCTGGCAAACCTAATCTTCATCACTAGCCTACTCTTAGGGACAACCATCACTATTTCGAGCAACCATTGAATTATAGCCTGAACTGGCCTTGAAATCAACACACTCGCTGTTCTCCCATTGATCTCAAAATCCCACCACCCACGAGCCATCGAAGCCGCTACCAAATACTTCCTGACCCAAGCAGCTGCTTCCGCCCTAGTCTTATTCTCCAGTATGACTAACGCATGGCACACCGGACAATGAGACATCACCCAGCTCACTCATCCAACATCCTGCCTAATCCTTACCTCAGCAATCGCAATAAAACTAGGACTAGTACCGTTCCATTTCTGATTCCCAGAGGTACTTCAAGGCTCCCCCCTCATCACCGGTCTTCTCTTATCCACTATCATAAAACTTCCTCCAATTACACTACTCTACATAACCTCACCCTCACTAAACCCCACCCTGCTAACCACCCTAGCTATCCTTTCAGCAGCTCTTGGAGGATGAATAGGTCTTAACCAAACACAAATCCGAAAAGTACTAGCCTTCTCTTCCATTTCCCACTTAGGCTGAATAGCGGTTATCATCATCTACAACCCTAAACTCACCCTCCTCAACTTTTATCTCTATGCTATAATAACTGCAACCGTCTTTCTCGCCCTAAATACAACTAAAGTACTAAAATTATCGGCCCTAATAACCGCATGAACTAAAGCCCCATCCTTAAACACAATGCTATTCCTGACTCTACTATCCCTCGCAGGACTCCCCCCTCTAACAGGGTTCCTCCCAAAATGACTTATCATCCAAGAACTAACTAAACAAGACATAGCCCCAACAGCTACCATCATCTCCCTACTTTCCCTACTAAGCTTATTTTTCTATCTCCGCCTCGCATATTGTACAACAATTACACTGCCCCCACACACCACAAACCACATAAAACGATGACGTACTGTCAAACCAACTAGCATCACAATTGCCGTTCTAACCACCATGTCCGTCATGCTCCTTCCCATCTCCCCTATAATCCTTACCATTGTCTAA
CAH138         ATGAATCCCCTGGCAAACCTAATCTTCATCACTAGCCTACTCTTAGGGACAACCATCACTATTTCGAGCAACCATTGAATTATAGCCTGAACTGGCCTTGAAATCAACACACTCGCTGTTCTCCCATTGATCTCAAAATCCCACCACCCACGAGCCATCGAAGCCGCTACCAAATACTTCCTGACCCAAGCAGCTGCTTCTGCCCTAGTCTTATTCTCCAGTATGACTAACGCATGGCACACCGGACAGTGAGACATCACCCAGCTCACTCATCCAACATCCTGCCTAATCCTTACCTCAGCAATCGCAATAAAACTAGGACTAGTACCGTTCCATTTCTGATTCCCAGAGGTACTTCAAGGCTCCCCCCTCATCACCGGTCTTCTCTTATCCACTATCATAAAACTTCCTCCAATTACACTACTCTACATAACCTCACCCTCACTAAACCCCACCCTGCTAACCACCCTAGCTATCCTTTCAACAGCTCTTGGAGGATGAATAGGTCTTAACCAAACACAAATCCGAAAAGTACTAGCCTTCTCTTCCATTTCCCACTTAGGCTGAATAGCGGTTATCATCATCTACAACCCTAAACTCACCCTCCTCAACTTTTATCTCTATGCTATAATAACTGCAACCGTCTTTCTCACCCTAAATACAACTAAAGTACTAAAATTATCGGCCCTAATAACCGCATGAACTAAAGCCCCATCCTTAAACACAATGCTATTCCTGACTCTACTATCCCTCGCAGGACTCCCCCCTCTAACAGGGTTCCTCCCAAAATGACTTATCATCCAAGAACTAACTAAACAAGACATAGCCCCAACAGCTACCATCATCTCCCTACTTTCCCTACTAAGCTTATTTTTCTATCTCCGCCTCGCATATTGTACAACAATTACACTGCCCCCACACACCACAAACCACATAAAACGATGACGTACTGTCAAACCAACTAGCATCACAATTGCCGTTCTAACCACCATGTCCGTCATGCTCCTTCCCATCTCCCCTATAATCCTTACCATTGTCTAA
CAH139         ATGAATCCCCTGGCAAACCTAATCTTCATCACTAGCCTACTCTTAGGGACAACCATCACTATTTCGAGCAACCATTGAATTATAGCCTGAACTGGCCTTGAAATCAACACACTCGCTGTTCTCCCATTGATCTCAAAATCCCACCACCCACGAGCCATCGAAGCCGCTACCAAATACTTCCTGACCCAAGCAGCTGCTTCCGCCCTAGTCTTATTCTCCAGTATGACTAACGCATGGCACACCGGACAGTGAGACATCACCCAGCTCACTCATCCAACATCCTGCCTAATCCTTACCTCAGCAATCGCAATAAAACTAGGACTAGTACCGTTCCATTTCTGATTCCCAGAGGTACTTCAAGGCTCCCCCCTCATCACCGGTCTTCTCTTATCCACTATCATAAAACTTCCTCCAATTACACTACTCTACATAACCTCACCCTCACTAAACCCCACCCTGCTAACCACCCTAGCTATCCTTTCAGCAGCTCTTGGAGGATGAATAGGTCTTAACCAAACACAAATCCGAAAAGTACTAGCCTTCTCTTCCATTTCCCACTTAGGCTGAATAGCGGTTATCATCATCTACAACCCTAAACTCACCCTCCTCAACTTTTATCTCTATGCTATAATAACTGCAACCGTCTTTCTCGCCCTAAATACAACTAAAGTACTAAAATTATCGGCCCTAATAACCGCATGAACTAAAGCCCCATCCTTAAACACAATGCTATTCCTGACTCTACTATCCCTCGCAGGACTCCCCCCTCTAACAGGGTTCCTCCCAAAATGACTTATCATCCAAGAACTAACTAAACAAGACATAGCCCCAACAGCTACCATCATCTCCCTACTTTCCCTACTAAGCTTATTTTTCTATCTCCGCCTCGCATATTGTACAACAATTACACTGCCCCCACACACCACAAACCACATAAAACGATGACGTACTGTCAAACCAACTAGCATCACAATTGCCGTTCTAACCACCATGTCCGTCATGCTCCTTCCCATCTCCCCTATAATCCTTACCATTGTCTAA
CAH140         ATGAATCCCCTGGCAAACCTAATCTTCATCACTAGCCTACTCTTAGGGACAACCATCACTATTTCGAGCAACCATTGAATTATAGCCTGAACTGGCCTTGAAATCAACACACTCGCTGTTCTCCCATTGATCTCAAAATCCCACCACCCACGAGCCATCGAAGCCGCTACCAAATACTTCCTGACCCAAGCAGCTGCTTCCGCCCTAGTCTTATTCTCCAGTATGACTAACGCATGGCACACCGGACAGTGAGACATCACCCAGCTCACTCATCCAACATCCTGCCTAATCCTTACCTCAGCAATCGCAATAAAACTAGGACTAGTACCGTTCCATTTCTGATTCCCAGAGGTACTTCAAGGCTCCCCCCTCATCACCGGTCTTCTCTTATCCACTATCATAAAACTTCCTCCAATTACACTACTCTACATAACCTCACCCTCACTAAACCCCACCCTGCTAACCACCCTAGCTATCCTTTCAGCAGCTCTTGGAGGATGAATAGGTCTTAACCAAACACAAATCCGAAAAGTACTAGCCTTCTCTTCCATTTCCCACTTAGGCTGAATAGCGGTTATCATCATCTACAACCCTAAACTCACCCTCCTCAACTTTTATCTCTATACTATAATAACTGCAACCGTCTTTCTCGCCCTAAATACAACTAAAGTACTAAAATTATCGGCCCTAATAACCGCATGAACTAAAGCCCCATCCTTAAACACAATGCTATTCCTGACTCTACTATCCCTCGCAGGACTCCCCCCTCTAACAGGGTTCCTCCCAAAATGACTTATCATCCAAGAACTAACTAAACAAGACATAGCCCCAACAGCTACCATCATCTCCCTACTTTCCCTACTAAGCTTATTTTTCTATCTCCGCCTCGCATATTGTACAACAATTACACTGCCCCCACACACCACAAACCACATAAAACGATGACGTACTGTCAAACCAACTAGCATCACAATTGCCGTTCTAACCACCATGTCCGTCATGCTCCTTCCCATCTCCCCTATAATCCTTACCATTGTCTAA
CAH141         ATGAATCCCCTGGCAAACCTAATCTTCATCACTAGCCTACTCTTAGGGACAACCATCACTATTTCGAGCAACCATTGAATTATAGCCTGAACTGGCCTTGAAATCAACACACTCGCTGTTCTCCCATTGATCTCAAAATCCCACCACCCACGAGCCATCGAAGCCGCTACCAAATACTTCCTGACCCAAGCAGCTGCTTCCGCCCTAGTCTTATTCTCCAGTATGACTAACGCATGGCACACCGGACAGTGAGACATCACCCAGCTCACTCATCCAACATCCTGCCTAATCCTTACCTCAGCAATCGCAATAAAACTAGGACTAGTACCGTTCCATTTCTGATTCCCAGAGGTACTTCAAGGCTCCCCCCTCATCACCGGTCTTCTCTTATCCACTATCATAAAACTTCCTCCAATTACACTACTCTACATAACCTCACCCTCACTAAACCCCACCCTGCTAACCACCCTAGCTATCCTTTCAGCAGCTCTTGGAGGATGAATAGGTCTTAACCAAACACAAATCCGAAAAGTACTAGCCTTCTCTTCCATTTCCCACTTAGGCTGAATAGCGGTTATCATCATCTACAACCCTAAACTCACCCTCCTCAACTTTTATCTCTATGCTATAATAACTGCAACCGTCTTTCTCGCCCTAAATACAACTAAAGTACTAAAATTATCGGCCCTAATAACCGCATGAACTAAAGCCCCATCCTTAAACACAATGCTATTCCTGACTCTACTATCCCTCGCAGGACTCCCCCCTCTAACAGGGTTCCTCCCAAAATGACTTATCATCCAAGAACTAACTAAACAAGACATAGCCCCAACAGCTACCATCATCTCCCTACTTTCCCTACTAAGCTTATTTTTCTATCTCCGCCTCGCATATTGTACAACAATTACACTGCCCCCACACACCACAAACCACATAAAACGATGACGTACTGTCAAACCAACTAGCATCACAATTGCCGTTCTAACCACCATGTCCGTCATGCTCCTTCCCATCTCCCCTATAATCCTTACCATTGTCTAA
MM133          ATGAATCCCCTGGCAAACCTAATCTTCATCACTAGCCTACTCTTAGGGACAACCATCACTATTTCGAGCAACCATTGAATTATAGCCTGAACTGGCCTTGAAATCAACACACTCGCTGTTCTCCCATTGATCTCAAAATCCCACCACCCACGAGCCATCGAAGCCGCTACCAAGTACTTCCTGACCCAAGCAGCTGCTTCCGCCCTAGTCTTATTCTCCAGTATGACTAACGCATGGCACACCGGACAGTGAGACATCACCCAGCTCACTCATCCAACATCCTGCCTAATCCTTACCTCAGCAATCGCAATAAAACTAGGACTAGTACCGTTCCATTTCTGATTCCCAGAGGTACTTCAAGGCTCCCCCCTCATCACCGGTCTTCTCTTATCCACTATCATAAAACTTCCTCCAATTACACTACTCTACATAACCTCACCCTCACTAAACCCCACCCTGCTAACCACCCTAGCTATCCTTTCAGCAGCTCTTGGAGGATGAATAGGTCTTAACCAAACACAAATCCGAAAAGTACTAGCCTTCTCTTCCATTTCCCACTTAGGCTGAATAGCGGTTATCATCATCTACAACCCTAAACTCACCCTCCTCAACTTTTATCTCTATGCTATAATAACTGCAACCGTCTTTCTCGCCTTAAATACAACTAAAGTACTAAAATTATCGACCCTAATAACCGCATGAACTAAAGCCCCATCCTTAAACACAATGCTATTCCTGACTCTACTATCCCTCGCAGGACTCCCCCCTCTAACAGGGTTCCTCCCAAAATGACTTATCATCCAAGAACTAACTAAACAAGACATAGCCCCAACAGCTACCATCATCTCCCTACTTTCCCTACTAAGCTTATTTTTCTATCTCCGCCTCGCATATTGTACAACAATTACACTGCCCCCACACACCACAAACCACATAAAACGATGACGTACTGTCAAACCAACTAGCATCACAATTGCCGTTCTAACCACCATGTCCGTCATGCTCCTTCCCATCTCCCCTATAATCCTTACCATTGTCTAA
MM141          ATGAATCCCCTGGCAAACCTAATCTTCATCACTAGCCTACTCTTAGGGACAACCATCACTATTTCGAGCAACCATTGAATTATAGCCTGAACTGGCCTTGAAATCAACACACTCGCTGTTCTCCCATTGATCTCAAAATCCCACCACCCACGAGCCATCGAAGCCGCTACCAAATACTTCCTGACCCAAGCAGCTGCTTCCGCCCTAGTCTTATTCTCCAGTATGACTAACGCATGGCACACCGGACAGTGAGACATCACCCAGCTCACTCATCCAACATCCTGCCTAATCCTTACCTCAGCAATCGCAATAAAACTAGGACTAGTACCGTTCCATTTCTGATTCCCAGAGGTACTTCAAGGCTCCCCCCTCATCACCGGTCTTCTCTTATCCACTATCATAAAACTTCCTCCAATTACACTACTCTACATAACCTCACCCTCACTAAACCCCACCCTGCTAACCACCCTAGCTATCCTTTCAGCAGCTCTTGGAGGATGAATAGGTCTTAACCAAACACAAATCCGAAAAGTACTAGCCTTCTCTTCCATTTCCCACTTAGGCTGAATAGCGGTTATCATCATCTACAACCCTAAACTCACCCTCCTCAACTTTTATCTCTATGCTATAATAACTGCAACCGTCTTTCTCGCCCTAAATACAACTAAAGTACTAAAATTATCGGCCCTAATAACCGCATGAACTAAAGCCCCATCCTTAAACACAATGCTATTCCTGACTCTACTCTCCCTCGCAGGACTCCCCCCTCTAACAGGGTTCCTCCCAAAATGACTTATCATCCAAGAACTAACTAAACAAGACATAGCCCCAACAGCTACCATCATCTCCCTACTTTCCCTACTAAGCTTATTTTTCTATCTCCGCCTCGCATATTGTACAACAATTACACTGCCCCCACACACCACAAACCACATAAAACGATGACGTACTGTCAAACCAACTAGCATCACAATTGCCGTTCTAACCACCATGTCCGTCATGCTCCTTCCCATCTCCCCTATAATCCTTACCATTGTCTAA
CAH170         ATGAATCCCCTGGCAAACCTAATCTTCATCACTAGCCTACTCTTAGGGACAACCATCACTATTTCGAGCAACCATTGAATTATAGCCTGAACTGGCCTTGAAATCAACACACTCGCTGTTCTCCCATTGATCTCAAAATCCCACCACCCACGAGCCATCGAAGCCGCTACCAAATACTTCCTGACCCAAGCAGCTGCTTCCGCCCTAGTCTTATTCTCCAGTATGACTAACGCATGGCACACCGGACAGTGAGACATCACCCAGCTCACTCATCCAACATCCTGCCTAATCCTTACCTCAGCAATCGCAATAAAACTAGGACTAGTACCGTTCCATTTCTGATTCCCAGAGGTACTTCAAGGCTCCCCCCTCATCACCGGTCTTCTCTTATCCACTATCATAAAACTTCCTCCAATTACACTACTCTACATAACCTCACCCTCACTAAACCCCACCCTGCTAACCACCCTAGCTATCCTTTCAGCAGCTCTTGGAGGATGAATAGGTCTTAACCAAACACAAATCCGAAAAGTACTAGCCTTCTCTTCCATTTCCCACTTAGGCTGAATAGCGGTTATCATCATCTACAACCCTAAACTCACCCTCCTCAACTTTTATCTCTATGCTATAATAACTGCAACCGTCTTTCTCGCCCTAAATACAACTAAAGTACTAAAATTATCGGCCCTAATAACCGCATGAACTAAAGCCCCATCCTTAAACACAATGCTATTCCTGACTCTACTATCCCTCGCAGGACTCCCCCCTCTAACAGGGTTCCTCCCAAAATGACTTATCATCCAAGAACTAACTAAACAAGACATAGCCCCAACAGCTACCATCATCTCCCTACTTTCCCTACTAAGCTTATTTTTCTATCTCCGCCTCGCATATTGTACAACAATTACACTGCCCCCACACACCACAAACCACATAAAACGATGACGTACTGTCAAACCAACTAGCATCACAATTGCCGTTCTAACCACCATGTCCGTCATGCTCCTTCCCATCTCCCCTATAATCCTTACCATTGTCTAA
CAH159         ATGAATCCCCTGGCAAACCTAATCTTCATCACTAGCCTACTCTTAGGGACAACCATCACTATTTCGAGCAACCATTGAATTATAGCCTGAACTGGCCTTGAAATCAACACACTCGCTGTTCTCCCATTGATCTCAAAATCCCACCACCCACGAGCCATCGAAGCCGCTACCAAATACTTCCTGACCCAAGCAGCTGCTTCCGCCCTAGTCTTATTCTCCAGTATGACTAACGCATGGCACACCGGACAGTGAGACATCACCCAGCTCACTCATCCAACATCCTGCCTAATCCTTACCTCAGCAATCGCAATAAAACTAGGACTAGTACCGTTCCATTTCTGATTCCCAGAGGTACTTCAAGGCTCCCCCCTCATCACCGGTCTTCTCTTATCCACTATCATAAAACTTCCTCCAATTACACTACTCTACATAACCTCACCCTCACTAAACCCCACCCTGCTAACCACCCTAGCTATCCTTTCAGCAGCTCTTGGAGGATGAATAGGTCTTAACCAAACACAAATCCGAAAAGTACTAGCCTTCTCTTCCATTTCCCACTTAGGCTGAATAACGGCTATCATCATCTACAACCCTAAACTCACCCTCCTCAACTTTTATCTCTATGCTATAATAACTGCAACCGTCTTTCTCGCCCTAAATACAACTAAAGTACTAAAATTATCGGCCCTAATAACCGCATGAACTAAAGCCCCATCCTTAAACACAATGCTATTCCTGACTCTACTATCCCTCGCAGGACTCCCCCCTCTAACAGGGTTCCTCCCAAAATGACTTATCATCCAAGAACTAACTAAACAAGACATAGCCCCAACAGCTACCATCATCTCCCTACTTTCCCTACTAAGCTTATTTTTCTATCTCCGCCTCGCATATTGTACAACAATTACACTGCCCCCACACACCACAAACCACATAAAACGATGACGTACTGTCAAACCAACTAGCATCACAATTGCCGTTCTAACCACCATGTCCGTCATGCTCCTTCCCATCTCCCCTATAATCCTTACCATTGTCTAA
CAH150         ATGAATCCCCTGGCAAACCTAATCTTCATCACTAGCCTACTCTTAGGGACAACCATCACTATTTCGAGCAACCATTGAATTATAGCCTGAACTGGCCTTGAAATCAACACACTCGCTGTTCTCCCATTGATCTCAAAATCCCACCACCCACGAGCCATCGAAGCCGCTACCAAATACTTCCTGACCCAAGCAGCTGCTTCCGCCCTAGTCTTATTCTCCAGTATGACTAACGCATGGCACACCGGACAGTGAGACATCACCCAGCTCACTCATCCAACATCCTGCCTAATCCTTACCTCAGCAATCGCAATAAAACTAGGACTAGTACCGTTCCATTTCTGATTCCCAGAGGTACTTCAAGGCTCCCCCCTCATCACCGGTCTTCTCTTATCCACTATCATAAAACTTCCTCCAATTACACTACTCTACATAACCTCACCCTCACTAAACCCCACCCTGCTAACCACCCTAGCTATCCTTTCAGCAGCTCTTGGAGGATGAATAGGTCTTAACCAAACACAAATCCGAAAAGTACTAGCCTTCTCTTCCATTTCCCACTTAGGCTGAATAGTGGTTATCATCATCTACAACCCTAAACTCACCCTCCTCAACTTTTATCTCTATGCTATAATAACTGCAACCGTCTTTCTCGCCCTAAATACAACTAAAGTACTAAAATTATCGGCCCTAATAACCGCATGAACTAAAGCCCCATCCTTAAACACAATGCTATTCCTGACTCTACTATCCCTCGCAGGACTCCCCCCTCTAACAGGGTTCCTCCCAAAATGACTTATCATCCAAGAACTAACTAAACAAGACATAGCCCCAACAGCTACCATCATCTCCCTACTTTCCCTACTAAGCTTATTTTTCTATCTCCGCCTCGCATATTGTACAACAATTACACTGCCCCCACACACCACAAACCACATAAAACGATGACGTACTGTCAAACCAACTAGCATCACAATTGCCGTTCTAACCACCATGTCCGTCATGCTCCTTCCCATCTCCCCTATAATCCTTACCATTGTCTAA
BTS071         ATGAATCCCCTGGCAAACCTAATCTTCATCACTAGCCTACTCTTAGGGACAACCATCACTATTTCGAGCAACCATTGAATTATAGCCTGAACTGGCCTTGAAATCAACACACTCGCTGTTCTCCCATTGATCTCAAAATCCCACCACCCACGAGCCATCGAAGCCGCTACCAAATACTTCCTGACCCAAGCAGCTGCTTCCGCCCTAGTCTTATTCTCCAGTATGACTAACGCATGGCACACCGGACAGTGAGACATCACCCAGCTCACTCATCCAACATCCTGCCTAATCCTTACCTCAGCAATCGCAATAAAACTAGGACTAGTACCGTTCCATTTCTGATTCCCAGAGGTACTTCAAGGCTCCCCCCTCATCACCGGTCTTCTCTTATCCACTATCATAAAACTTCCTCCAATTACACTACTCTACATAACCTCACCCTCACTAAACCCCACCCTGCTAACCACCCTAGCTATCCTTTCAGCAGCTCTTGGAGGATGAATAGGTCTTAACCAAACACAAATCCGAAAAGTACTAGCCTTCTCTTCCATTTCCCACTTAGGCTGAATAGCGGTTATCATCATCTACAACCCTAAACTCACCCTCCTCAACTTTTATCTCTATGCTATAATAACTGCAACCGTCTTTCTCGCCCTAAATACAACTAAAGTACTAAAATTATCGGCCCTAATAACCGCATGAACTAAAGCCCCATCCTTAAACACAATGCTATTCCTGACTCTACTCTCCCTCGCAGGACTCCCCCCTCTAACAGGGTTCCTCCCAAAATGACTTATCATCCAAGAACTAACTAAACAAGACATAGCCCCAACAGCTACCATCATCTCCCTACTTTCCCTACTAAGCTTATTTTTCTACCTCCGCCTCGCATATTGTACAACAATTACACTGCCCCCACACACCACAAACCACATAAAACGATGACGTACTGTCAAACCAACTAGCATCACAATTGCCGTTCTAACCACCATGTCCGTCATGCTCCTTCCCATCTCCCCTATAATCCTTACCATTGTCTAA
CAH177         ATGAATCCCCTGGCAAACCTAATCTTCATCACTAGCCTACTCTTAGGGACAACCATCACTATTTCGAGCAACCATTGAATTATAGCCTGAACTGGCCTTGAAATCAACACACTCGCTGTTCTCCCATTGATCTCAAAATCCCACCACCCACGAGCCATCGAAGCCGCTACCAAATACTTCCTGACCCAAGCAGCTGCTTCCGCCCTAGTCTTATTCTCCAGTATGACTAACGCATGGCACACCGGACAATGAGACATCACCCAGCTCACTCATCCAACATCCTGCCTAATCCTTACCTCAGCAATCGCAATAAAACTAGGACTAGTACCGTTCCATTTCTGATTCCCAGAGGTACTTCAAGGCTCCCCCCTCATCACCGGTCTTCTCTTATCCACTATCATAAAACTTCCTCCAATTACACTACTCTACATAACCTCACCCTCACTAAACCCCACCCTGCTAACCACCCTAGCTATCCTTTCAGCAGCTCTTGGAGGATGAATAGGTCTTAACCAAACACAAATCCGAAAAGTACTAGCCTTCTCTTCCATTTCCCACTTAGGCTGAATAGCGGTTATCATCATCTACAACCCTAAACTCACCCTCCTCAACTTTTATCTCTATGCTATAATAACTGCAACCGTCTTTCTCGCCCTAAATACAACTAAAGTACTAAAATTATCGGCCCTAATAACCGCATGAACTAAAGCCCCATCCTTAAACACAATGCTATTCCTGACTCTACTATCCCTCGCAGGACTCCCCCCTCTAACAGGGTTCCTCCCAAAATGACTTATCATCCAAGAACTAACTAAACAAGACATAGCCCCAACAGCTACCATCATCTCCCTACTTTCCCTACTAAGCTTATTTTTCTATCTCCGCCTCGCATATTGTACAACAATTACACTGCCCCCACACACCACAAACCACATAAAACGATGACGTACTGTCAAACCAACTAGCATCACAATTGCCGTTCTAACCACCATGTCCGTCATGCTCCTTCCCATCTCCCCTATAATCCTTACCATTGTCTAA
CAH155         ATGAATCCCCTGGCAAACCTAATCTTCATCACTAGCCTACTCTTAGGGACAACCATCACTATTTCGAGCAACCATTGAATTATAGCCTGAACTGGCCTTGAAATCAACACACTCGCTGTTCTCCCATTGATCTCAAAATCCCACCACCCACGAGCCATCGAAGCCGCTACCAAATACTTCCTGACCCAAGCAGCTGCTTCCGCCCTAGTCTTATTCTCCAGTATGACTAACGCATGGCACACCGGACAGTGAGACATCACCCAGCTCACTCATCCAACATCCTGCCTAATCCTTACCTCAGCAATCGCAATAAAACTAGGACTAGTACCGTTCCATTTCTGATTCCCAGAGGTACTTCAAGGCTCCCCCCTCATCACCGGTCTTCTCTTATCCACTATCATAAAACTTCCTCCAATTACACTACTCTACATAACCTCACCCTCACTAAACCCCACCCTGCTAACCACCCTAGCTATCCTTTCAACAGCTCTTGGAGGATGAATAGGTCTTAACCAAACACAAATCCGAAAAGTACTAGCCTTCTCTTCCATTTCCCACTTAGGCTGAATAGCGGTTATCATCATCTACAACCCTAAACTCACCCTCCTCAACTTTTATCTCTATGCTATAATAACTGCAACCGTCTTTCTCGCCCTAAATACAACTAAAGTACTAAAATTATCGGCCCTAATAACCGCATGAACTAAAGCCCCATCCTTAAACACAATGCTATTCCTGACTCTACTATCCCTCGCAGGACTCCCCCCTCTAACAGGGTTCCTCCCAAAATGACTTATCATCCAAGAACTAACTAAACAAGACATAGCCCCAACAGCTACTATCATCTCCCTACTTTCCCTACTAAGCTTATTTTTCTATCTCCGCCTCGCATATTGTACAACAATTACACTGCCCCCACACACCACAAACCACATAAAACGATGACGTACTGTCAAACCAACTAGCATCACAATTGCCGTTCTAACCACCATGTCCGTCATGCTCCTTCCCATCTCCCCTATAATCCTTACCATTGTCTAA
CAH157         ATGAATCCCCTGGCAAACCTAATCTTCATCACTAGCCTACTCTTAGGGACAACCATCACCATTTCGAGCAACCATTGAATTATAGCCTGAACTGGCCTTGAAATCAACACACTCGCTGTTCTCCCATTGATCTCAAAATCCCACCACCCACGAGCCATCGAAGCCGCTACCAAATACTTCCTGACCCAAGCAGCTGCTTCCGCCCTAGTCTTATTCTCCAGTATGACTAACGCATGGCACACCGGACAGTGAGACATCACCCAGCTCACTCATCCAACATCCTGCCTAATCCTTACCTCAGCAATCGCAATAAAACTAGGACTAGTACCGTTCCATTTCTGATTCCCAGAGGTACTTCAAGGCTCCCCCCTCATCACCGGTCTTCTCTTATCCACTATCATAAAACTTCCTCCAATTACACTACTCTACATAACCTCACCCTCACTAAACCCCACCCTGCTAACCACCCTAGCTATCCTTTCAGCAGCTCTTGGAGGATGAATAGGTCTTAACCAAACACAAATCCGAAAAGTACTAGCCTTCTCTTCCATTTCCCACTTAGGCTGAATAGCGGTTATCATCATCTACAACCCTAAACTCACCCTCCTCAACTTTTATCTCTATGCTATAATAACTGCAACCGTCTTTCTCGCCCTAAATACAACTAAAGTACTAAAATTATCGGCCCTAATAACCGCATGAACTAAAGCCCCATCCTTAAACACAATGCTATTCCTGACTCTACTATCCCTCGCAGGACTCCCCCCTCTAACAGGGTTCCTCCCAAAATGACTTATCATCCAAGAACTAACTAAACAAGACATAGCCCCAACAGCTACTATCATCTCCCTACTTTCCCTACTAAGCTTATTTTTCTATCTCCGCCTCGCATATTGTACAACAATTACACTGCCCCCACACACCACAAACCACATAAAACGATGACGTACTGTCAAACCAACTAGCATCACAATTGCCGTTCTAACCACCATGTCCGTCATGCTCCTTCCCATCTCCCCTATAATCCTTACCATTGTCTAA
CAH160         ATGAATCCCCTGGCAAACCTAATCTTCATCACTAGCCTACTCTTAGGGACAACCATCACTATTTCGAGCAACCATTGAATTATAGCCTGAACTGGCCTTGAAATCAACACACTCGCTGTTCTCCCATTGATCTCAAAATCCCACCACCCACGAGCCATCGAAGCCGCTACCAAATACTTCCTGACCCAAGCAGCTGCTTCCGCCCTAGTCTTATTCTCCAGTATGACTAACGCATGGCACACCGGACAGTGAGACATCACCCAGCTCACTCATCCAACATCCTGCCTAATCCTTACCTCAGCAATCGCAATAAAACTAGGACTAGTACCGTTCCATTTCTGATTCCCAGAGGTACTTCAAGGCTCCCCCCTCATCACCGGTCTTCTCTTATCCACTATCATAAAACTTCCTCCAATTACACTACTCTACATAACCTCACCCTCACTAAACCCCACCCTGCTAACCACCCTAGCTATCCTTTCAGCAGCTCTTGGAGGATGAATAGGTCTTAACCAAACACAAATCCGAAAAGTACTAGCCTTCTCTTCCATTTCCCACTTAGGCTGAATAGCGGTTATCATCATCTACAACCCTAAACTCACCCTCCTCAACTTTTATCTCTATGCTATAATAACTGCAACCGTCTTTCTCGCCCTAAATACAACTAAAGTACTAAAATTATCGGCCCTAATAACCGCATGAACTAAAGCCCCATCCTTAAACACAATGCTATTCCTGACTCTACTATCCCTCGCAGGACTCCCCCCTCTAACAGGGTTCCTCCCAAAATGACTTATCATCCAAGAACTAACTAAACAAGACATAGCCCCAACAGCTACCATCATCTCCCTACTTTCCCTACTAAGCTTATTTTTCTATCTCCGCCTCGCATATTGTACAACAATTACACTGCCCCCACACACCACAAACCACATAAAACGATGACGTACTGTCAAACCAACTAGCATCACAATTGCCGTTCTAACCACCATGTCCGTCATGCTCCTTCCCATCTCCCCTATAATCCTTACCATTGTCTAA
CAH086         ATGAATCCCCTGGCAAACCTAATCTTCATCACTAGCCTACTCTTAGGGACAACCATCACTATTTCGAGCAACCATTGAATTATAGCCTGAACTGGCCTTGAAATCAACACACTCGCTGTTCTCCCATTGATCTCAAAATCCCACCACCCACGAGCCATCGAAGCCGCTACCAAATACTTCCTGACCCAAGCAGCTGCTTCCGCCCTAGTCTTATTCTCCAGTATGACTAACGCATGGCACACCGGACAGTGAGACATCACCCAGCTCACTCATCCAACATCCTGCCTAATCCTTACCTCAGCAATCGCAATAAAACTAGGACTAGTACCGTTCCATTTCTGATTCCCAGAGGTACTTCAAGGCTCCCCCCTCATCACCGGTCTTCTCTTATCCACTATCATAAAACTTCCTCCAATTACACTACTCTACATAACCTCACCCTCACTAAACCCCACCCTGCTAACCACCCTAGCTATCCTTTCAGCAGCTCTTGGAGGATGAATAGGTCTTAACCAAACACAAATCCGAAAAGTACTAGCCTTCTCTTCCATTTCCCACTTAGGCTGAATAGCGGTTATCATCATCTACAACCCTAAACTCACCCTCCTCAACTTTTATCTCTATGCTATAATAACTGCAACCGTCTTTCTCGCCCTAAATACAACTAAAGTACTAAAATTATCGGCCCTAATAACCGCATGAACTAAAACCCCATCCTTAAACACAATGCTATTCCTGACTCTACTATCCCTCGCAGGACTCCCCCCTCTAACAGGGTTCCTCCCAAAATGACTTATCATCCAAGAACTAACTAAACAAGACATAGCCCCAACAGCTACCATCATCTCCCTACTTTCCCTACTAAGCTTATTTTTCTATCTCCGCCTCGCATATTGTACAACAATTACACTGCCCCCACACACCACAAACCACATAAAACGATGACGTACTGTCAAACCAACTAGCATCACAATTGCCGTTCTAACCACCATGTCCGTCATGCTCCTTCCCATCTCCCCTATAATCC--------------
CAH087         ATGAATCCCCTGGCAAACCTAATCTTCATCACTAGCCTACTCTTAGGGACAACCATCACTATTTCGAGCAACCATTGAATTATAGCCTGAACTGGCCTTGAAATCAACACACTCGCTGTTCTCCCATTGATCTCAAAATCCCACCACCCACGAGCCATCGAAGCCGCTACCAAATACTTCCTGACCCAAGCAGCTGCTTCCGCCCTAGTCTTATTCTCCAGTATGACTAACGCATGGCACACCGGACAGTGAGACATCACCCAGCTCACTCATCCAACATCCTGCCTAATCCTTACCTCAGCAATCGCAATAAAACTAGGACTAGTACCGTTCCATTTCTGATTCCCAGAGGTACTTCAAGGCTCCCCCCTCATCACCGGTCTTCTCTTATCCACTATCATAAAACTTCCTCCAATTACACTACTCTACATAACCTCACCCTCACTAAACCCCACCCTGCTAACCACCCTAGCTATCCTTTCAGCAGCTCTTGGAGGATGAATAGGTCTTAACCAAACACAAATCCGAAAAGTACTAGCCTTCTCTTCCATTTCCCACTTAGGCTGAATAGCGGTTATCATCATCTACAACCCTAAACTCACCCTCCTCAACTTTTATCTCTATGCTATAATAACTGCAACCGTCTTTCTCGCCCTAAATACAACTAAAGTACTAAAATTATCGGCCCTAATAACCGCATGAACTAAAGCCCCATCCTTAAACACAATGCTATTCCTGACTCTACTATCCCTCGCAGGACTCCCCCCTCTAACAGGGTTCCTCCCAAAATGACTTATCATCCAAGAACTAACTAAACAAGACATAGCCCCAACAGCTACCATCATCTCCCTACTTTCCCTACTAAGCTTATTTTTCTATCTCCGCCTCGCATATTGTACAACAATTACACTGCCCCCACACACCACAAACCACATAAAACGATGACGTACTGTCAAACCAACTAGCATCACAATTGCCGTTCTAACCACCATGTCCGTCATGCTCCTTCCCATCTCCCCTATAATCCTTACCATTGTCTAA
CAH108         ATGAATCCCCTGGCAAACCTAATCTTCATCACTAGCCTACTCTTAGGGACAACCATCACTATTTCGAGCAACCATTGAATTATAGCCTGAACTGGCCTTGAAATCAACACACTCGCTGTTCTCCCATTGATCTCAAAATCCCACCACCCACGAGCCATCGAAGCCGCTACCAAATACTTCCTGACCCAAGCAGCTGCTTCCGCCCTAGTCTTATTCTCCAGTATGACTAACGCATGGCACACCGGACAGTGAGACATCACCCAGCTCACTCATCCAACATCCTGCCTAATCCTTACCTCAGCAATCGCAATAAAACTAGGACTAGTACCGTTCCATTTCTGATTCCCAGAGGTACTTCAAGGCTCCCCCCTCATCACCGGTCTTCTCTTATCCACTATCATAAAACTTCCTCCAATTACACTACTCTACATAACCTCACCCTCACTAAACCCCACCCTGCTAACCACCCTAGCTATCCTTTCAGCAGCTCTTGGAGGATGAATAGGTCTTAACCAAACACAAATCCGAAAAGTACTAGCCTTCTCTTCCATTTCCCACTTAGGCTGAATAGCGGTTATCATCATCTACAACCCTAAACTCACCCTCCTCAACTTTTATCTCTATGCTATAATAACTGCAACCGTCTTTCTCGCCCTAAATACAACTAAAGTACTAAAATTATCGGCCCTAATAACCGCATGAACTAAAGCCCCATCCTTAAACACAATGCTATTCCTGACTCTACTATCCCTCGCAGGACTCCCCCCTCTAACAGGGTTCCTCCCAAAATGACTTATCATCCAAGAACTAACTAAACAAGACATAGCCCCAACAGCTACCATCATCTCCCTACTTTCCCTACTAAGCTTATTTTTCTATCTCCGCCTCGCATATTGTACAACAATTACACTGCCCCCACACACCACAAACCACATAAAACGATGACGTACTGTCAAACCAACTAGCATCACAATTGCCGTTCTAACCACCATGTCCGTCATGCTCCTTCCCATCTCCCCTATAATCCTTACCATTGTCTAA
DHB5734        ATGAATCCCCTGGCAAACCTAATCTTCATCACTAGCCTACTCTTAGGGACAACCATCACTATTTCGAGCAACCATTGAATTATAGCCTGAACTGGCCTTGAAATCAACACACTCGCTGTTCTCCCATTGATCTCAAAATCCCACCACCCACGAGCCATCGAAGCCGCTACCAAATACTTCCTGACCCAAGCAGCTGCTTCCGCCCTAGTCTTATTCTCCAGTATGACTAACGCATGGCACACCGGACAGTGAGACATCACCCAGCTCACTCATCCAACATCCTGCCTAATCCTTACCTCAGCAATCGCAATAAAACTAGGACTAGTACCGTTCCATTTCTGATTCCCAGAGGTACTTCAAGGCTCCCCCCTCATCACCGGTCTTCTCTTATCCACTATCATAAAACTTCCTCCAATTACACTACTCTACATAACCTCACCCTCACTAAACCCTACCCTGCTAACCACCCTAGCTATCCTTTCAGCAGCTCTTGGAGGATGAATAGGTCTTAACCAAACACAAATCCGAAAAGTACTAGCCTTCTCTTCCATTTCCCACTTAGGCTGAATAGCGGTTATCATCATCTACAACCCTAAACTCACCCTCCTCAACTTTTATCTCTATGCTATAATAACTGCAACCGTCTTTCTCGCCCTAAATACAACTAAAGTACTAAAATTATCGGCCCTAATAACCGCATGAACTAAAGCCCCATCCTTAAACACAATGCTATTCCTGACTCTACTATCCCTCGCAGGACTCCCCCCTCTAACAGGGTTCCTCCCAAAATGACTTATCATCCAAGAACTAACTAAACAAGACATAGCCCCAACAGCTACCATCATCTCCCTACTTTCCCTACTAAGCTTATTTTTCTATCTCCGCCTCGCATATTGTACAACAATTACACTGCCCCCACACACCACAAACCACATAAAACGATGACGTACTGTCAAACCAACTAGCATCACAATTGCCGTTCTAACCACCATGTCCGTCATGCTCCTTCCCATCTCCCCTATAATCCTTACCATTGTCTAA
JK04518        ATGAATCCCCTGGCAAACCTAATCTTCATCACTAGCCTACTCTTAGGGACAACCATCACTATTTCGAGCAACCATTGAATTATAGCCTGAACTGGCCTTGAAATCAACACACTCGCTGTTCTCCCATTGATCTCAAAATCCCACCACCCACGAGCCATCGAAGCCGCTACCAAATACTTCCTGACCCAAGCAGCTGCTTCCGCCCTAGTCTTATTCTCCAGTATGACTAACGCATGGCACACCGGACAGTGAGACATCACCCAGCTCACTCATCCAACATCCTGCCTAATCCTTACCTCAGCAATCGCAATAAAACTAGGACTAGTACCGTTCCATTTCTGATTCCCAGAGGTACTTCAAGGCTCCCCCCTCATCACCGGTCTTCTCTTATCCACTATCATAAAACTTCCTCCAATTACACTACTCTACATAACCTCACCCTCACTAAACCCCACCCTGCTAACCACCCTAGCTATCCTTTCAGCAGCTCTTGGAGGATGAATAGGTCTTAACCAAACACAAATCCGAAAAGTACTAGCCTTCTCTTCCATTTCCCACTTAGGCTGAATAGCGGTTATCATCATCTACAACCCTAAACTCACCCTCCTCAACTTTTATCTCTATGCTATAATAACTGCAACCGTCTTTCTCGCCCTAAATACAACTAAAGTGCTAAAATTATCGGCCCTAATAACCGCATGAACTAAAGCCCCATCCTTAAACACAATGCTATTCCTGACTCTACTATCCCTCGCAGGACTCCCCCCTCTAACAGGGTTCCTCCCAAAATGACTTATCATCCAAGAACTAACTAAACAAGACATAGCCCCAACAGCTACCATCATCTCCCTACTTTCCCTACTAAGCTTATTTTTCTATCTCCGCCTCGCATATTGTACAACAATTACACTGCCCCCACACACCACAAACCACATAAAACGATGACGTACTGTCAAACCAACTAGCATCACAATTGCCGTTCTAACCACCATGTCCGTCATGCTCCTTCCCATCTCCCCTATAATCCTTACCATTGTCTAA
JK04519        ATGAATCCCCTGGCAAACCTAATCTTCATCACTAGCCTACTCTTAGGGACAACCATCACTATTTCGAGCAACCATTGAATTATAGCCTGAACTGGCCTTGAAATCAACACACTCGCTGTTCTCCCATTGATCTCAAAATCCCACCACCCACGAGCCATCGAAGCCGCTACCAAATACTTCCTGACCCAAGCAGCTGCTTCCGCCCTAGTCTTATTCTCCAGTATGACTAACGCATGGCACACCGGACAGTGAGACATCACCCAGCTCACTCATCCAACATCCTGCCTAATCCTTACCTCAGCAATCGCAATAAAACTAGGACTAGTACCGTTCCATTTCTGATTCCCAGAGGTACTTCAAGGCTCCCCCCTCATCACCGGTCTTCTCTTATCCACTATCATAAAACTTCCTCCAATTACACTACTCTACATAACCTCACCCTCACTAAACCCCACCCTGCTAACCACCCTAGCTATCCTTTCAGCAGCCCTTGGAGGATGAATAGGTCTTAACCAAACACAAATCCGAAAAGTACTAGCCTTCTCTTCCATTTCCCACTTAGGCTGAATAGCGGTTATCATCATCTACAACCCTAAACTCACCCTCCTCAACTTTTATCTCTATGCTATAATAACTGCAACCGTCTTTCTCGCCCTAAATACAACTAAAGTACTAAAATTATCGGCCCTAATAACCGCATGAACTAAAGCCCCATCCTTAAACACAATGCTATTCCTGACTCTACTATCCCTCGCAGGACTCCCCCCTCTAACAGGGTTCCTCCCAAAATGACTTATCATCCAAGAACTAACTAAACAAGACATAGCCCCAACAGCTACCATCATCTCCCTACTTTCCCTACTAAGCTTATTTTTCTATCTCCGCCTCGCATATTGTACAACAATTACACTGCCCCCACACACCACAAACCACATAAAACGATGACGTACTGTCAAACCAACTAGCATCACAATTGCCGTTCTAACCACCATGTCCGTCATGCTCCTTCCCATCTCCCCTATAATCCTTACCATTGTCTAA
JK04561        ATGAATCCCCTGGCAAACCTAATCTTCATCACTAGCCTACTCTTAGGGACAACCATCACTATTTCGAGCAACCATTGAATTATAGCCTGAACTGGCCTTGAAATCAACACACTCGCTGTTCTCCCATTGATCTCAAAATCCCACCACCCACGAGCCATCGAAGCCGCTACCAAATACTTCCTGACCCAAGCAGCTGCTTCCGCCCTAGTCTTATTCTCCAGTATGACTAACGCATGGCACACCGGACAGTGAGACATCACCCAGCTCACTCATCCAACATCCTGCCTAATCCTTACCTCAGCAATCGCAATAAAACTAGGACTAGTACCGTTCCATTTCTGATTCCCAGAGGTACTTCAAGGCTCCCCCCTCATCACCGGTCTTCTCTTATCCACTATCATAAAACTTCCTCCAATTACACTACTCTACATAACCTCACCCTCACTAAACCCCACCCTGCTAACCACCCTAGCTATCCTTTCAGCAGCTCTTGGAGGATGAATAGGTCTTAACCAAACACAAATCCGAAAAGTACTAGCCTTCTCTTCCATTTCCCACTTAGGCTGAATAGCGGTTATCATCATCTACAACCCTAAACTCACCCTCCTCAACTTTTATCTCTATGCTATAATAACTGCAACCGTCTTTCTCGCCCTAAATACAACTAAAGTACTAAAATTATCGGCCCTAATAACCGCATGAACTAAAGCCCCATCCTTAAACACAATGCTATTCCTGACTCTACTATCCCTCGCAGGACTCCCCCCTCTAACAGGGTTCCTCCCAAAATGACTTATCATCCAAGAACTAACTAAACAAGACATAGCCCCAACAGCTACCATCATCTCCCTACTTTCCCTACTAAGCTTATTTTTCTATCTCCGCCTCGCATATTGTACAACAATTACACTGCCCCCACACACCACAAACCACATAAAACGATGACGTACTGTCAAACCAACTAGCATCACAATTGCCGTTCTAACCACCATGTCCGTCATGCTCCTTCCCATCTCCCCTATAATCCTTACCATTGTCTAA
JK04562        ATGAATCCCCTGGCAAACCTAATCTTCATCACTAGCCTACTCTTAGGGACAACCATCACTATTTCGAGCAACCATTGAATTATAGCCTGAACTGGCCTTGAAATCAACACACTCGCTGTTCTCCCATTGATCTCAAAATCCCACCACCCACGAGCCATCGAAGCCGCTACCAAATACTTCCTGACCCAAGCAGCTGCTTCCGCCCTAGTCTTATTCTCCAGTATGACTAACGCATGGCACACCGGACAATGAGACATCACCCAGCTCACTCATCCAACATCCTGCCTAATCCTTACCTCAGCAATCGCAATAAAACTAGGACTAGTACCATTCCATTTCTGATTCCCAGAGGTACTTCAAGGCTCCCCCCTCATCACCGGTCTTCTCTTATCCACTATCATAAAACTTCCTCCAATTACACTACTCTACATAACCTCACCCTCACTAAACCCCACCCTGCTAACCACCCTAGCTATCCTTTCAGCAGCTCTTGGAGGATGAATAGGTCTTAACCAAACACAAATCCGAAAAGTACTAGCCTTCTCTTCCATTTCCCACTTAGGCTGAATAGCGGTTATCATCATCTACAACCCTAAACTCACCCTCCTCAACTTTTATCTCTATGCTATAATAACTGCAACCGTCTTTCTCGCCCTAAACACAACTAAAGTACTAAAATTATCGGCCCTAATAACCGCATGAACTAAAGCCCCATCCTTAAACACAATGCTATTCCTGACTCTACTCTCCCTCGCAGGACTCCCCCCTCTAACAGGGTTCCTCCCAAAATGACTTATCATCCAAGAACTAACTAAACAAGACATAGCCCCAACAGCTACCATCATCTCCCTACTTTCCCTACTAAGCTTATTTTTCTATCTCCGCCTCGCATATTGTACAACAATTACACTGCCCCCACACACCACAAACCACATAAAACGATGACGTACTGTCAAACCAACTAGCATCACAATTGCCGTTCTAACCACCATGTCCGTCATGCTCCTTCCCATCTCCCCTATAATCCTTACCATTGTCTAA
JK04563        ATGAATCCCCTGGCAAACCTAATCTTCATCACTAGCCTACTCTTAGGGACAACCATCACTATTTCGAGCAACCATTGAATTATAGCCTGAACTGGCCTTGAAATCAACACACTCGCTGTTCTCCCATTGATCTCAAAATCCCACCACCCACGAGCCATCGAAGCCGCTACCAAATACTTCCTGACTCAAGCAGCTGCTTCCGCCCTAGTCTTATTCTCCAGTATGACTAACGCATGGCACACCGGACAGTGAGACATCACCCAGCTCACTCATCCAACATCCTGCCTAATCCTTACCTCAGCAATCGCAATAAAACTAGGACTAGTACCGTTCCATTTCTGATTCCCAGAGGTACTTCAAGGCTCCCCCCTCATCACCGGTCTTCTCTTATCCACTATCATAAAACTTCCTCCAATTACACTACTCTACATAACCTCACCCTCACTAAACCCCACCCTGCTAACCACCCTAGCTATCCTTTCAGCAGCTCTTGGAGGATGAATAGGTCTTAACCAAACACAAATCCGAAAAGTACTAGCCTTCTCTTCCATTTCCCACTTAGGCTGAATAGCGGTTATCATCATCTACAACCCTAAACTCACCCTCCTCAACTTTTATCTCTATGCTATAATAACTGCAACCGTCTTTCTCGCCCTAAATACAACTAAAGTACTAAAATTATCGGCCCTAATAACCGCATGAACTAAAGCCCCATCCTTAAACACAATGCTATTCCTGACTCTACTATCCCTCGCAGGACTCCCCCCTCTAACAGGGTTCCTCCCAAAATGACTTATCATCCAAGAACTAACTAAACAAGACATAGCCCCAACAGCTACCATCATCTCCCTACTTTCCCTACTAAGCTTATTTTTCTATCTCCGCCTCGCATATTGTACAACAATTACACTGCCCCCACACACCACAAACCACATAAAACGATGACGTACTGTCAAACCAACTAGCATCACAATTGCCGTTCTAACCACCATGTCCGTCATGCTCCTTCCCATCTCCCCTATAATCCTTACCATTGTCTAA
CAH105         ATGAATCCCCTGGCAAACCTAATCTTCATCACTAGCCTACTCTTAGGGACAACCATCACTATTTCGAGCAACCATTGAATTATAGCCTGAACTGGCCTTGAAATCAACACACTCGCTGTTCTCCCATTGATCTCAAAATCCCACCACCCACGAGCCATCGAAGCCGCTACCAAATACTTCCTGACCCAAGCAGCTGCTTCCGCCCTAGTCTTATTCTCCAGTATGACTAACGCATGGCACACCGGACAGTGAGACATCACCCAGCTCACTCATCCAACATCCTGCCTAATCCTTACCTCAGCAATCGCAATAAAACTAGGACTAGTACCGTTCCATTTCTGATTCCCAGAGGTACTTCAAGGCTCCCCCCTCATCACCGGTCTTCTCTTATCCACTATCATAAAACTTCCTCCAATTACACTACTCTACATAACCTCACCCTCACTAAACCCCACCCTGCTAACCACCCTAGCTATCCTTTCAGCAGCTCTTGGAGGATGAATAGGTCTTAACCAAACACAAATCCGAAAAGTACTAGCCTTCTCTTCCATTTCCCACTTAGGCTGAATAGCGGTTATCATCATCTACAACCCTAAACTCACCCTCCTCAACTTTTATCTCTATGCTATAATAACTGCAACCGTCTTTCTCGCCCTAAATACAACTAAAGTACTAAAATTATCGGCCCTAATAACCGCATGAACTAAAGCCCCATCCTTAAACACAATGCTATTCCTGACTCTACTATCCCTCGCAGGACTCCCCCCTCTAACAGGGTTCCTCCCAAAATGACTTATCATCCAAGAACTAACTAAACAAGACATAGCCCCAACAGCTACCATCATCTCCCTACTTTCCCTACTAAGCTTATTTTTCTATCTCCGCCTCGCATATTGTACAACAATTACACTGCCCCCACACACCACAAACCACATAAAACGATGACGTACTGTCAAACCAACTAGCATCACAATTGCCGTTCTAACCACCATGTCCGTCATGCTCCTTCCCATCTCCCCTATAATCCTTACCATTGTCTAA
JSB111         ATGAATCCCCTGGCAAACCTAATCTTCATCACTAGCCTACTCTTAGGGACAACCATCACTATTTCGAGCAACCATTGAATTATAGCCTGAACTGGCCTTGAAATCAACACACTCGCTGTTCTCCCATTGATCTCAAAATCCCACCACCCACGAGCCATCGAAGCCGCTACCAAATACTTCCTGACCCAAGCAGCTGCTTCCGCCCTAGTCTTATTCTCCAGTATGACTAACGCATGGCACACCGGACAGTGAGACATCACCCAGCTCACTCATCCAACATCCTGCCTAATCCTTACCTCAGCAATCGCAATAAAACTAGGACTAGTACCGTTCCATTTCTGATTCCCAGAGGTACTTCAAGGCTCCCCCCTCATCACCGGTCTTCTCTTATCCACTATCATAAAACTTCCTCCAATTACACTACTCTACATAACCTCACCCTCACTAAACCCCACCCTGCTAACCACCCTAGCTATCCTTTCAGCAGCTCTTGGAGGATGAATAGGTCTTAACCAAACACAAATCCGAAAAGTACTAGCCTTCTCTTCCATTTCCCACTTAGGCTGAATAGCGGTTATCATCATCTACAACCCTAAACTCACCCTCCTCAACTTTTATCTCTATGCTATAATAACTGCAACCGTCTTTCTCGCCCTAAATACAACTAAAGTACTAAAATTATCGGCCCTAATAACCGCATGAACTAAAGCCCCATCCTTAAACACAATGCTATTCCTGACTCTACTATCCCTCGCAGGACTCCCCCCTCTAACAGGGTTCCTCCCAAAATGACTTATCATCCAAGAACTAACTAAACAAGACATAGCCCCAACAGCTACCATCATCTCCCTACTTTCCCTACTAAGCTTATTTTTCTATCTCCGCCTCGCATATTGTACAACAATTACACTGCCCCCACACACCACAAACCACATAAAACGATGACGTACTGTCAAACCAACTAGCATCACAATTGCCGTTCTAACCACCATGTCCGTCATGCTCCTTCCCATCTCCCCTATAATCCTTACCATTGTCTAA
JSB113         ATGAATCCCCTGGCAAACCTAATCTTCATCACTAGCCTACTCTTAGGGACAACCATCACTATTTCGAGCAACCATTGAATTATAGCCTGAACTGGCCTTGAAATCAACACACTCGCTGTTCTCCCATTGATCTCAAAATCCCACCACCCACGAGCCATCGAAGCCGCTACCAAATACTTCCTGACCCAAGCAGCTGCTTCCGCCCTAGTCTTATTCTCCAGTATGACTAACGCATGGCACACCGGACAGTGAGACATCACCCAGCTCACTCATCCAACATCCTGCCTAATCCTTACCTCAGCAATCGCAATAAAACTAGGACTAGTACCGTTCCATTTCTGATTCCCAGAGGTACTTCAAGGCTCCCCCCTCATCACCGGTCTTCTCTTATCCACTATCATAAAACTTCCTCCAATTACACTACTCTACATAACCTCACCCTCACTAAACCCCACCCTGCTAACCACCCTAGCTATCCTTTCAGCAGCTCTTGGAGGATGAATAGGTCTTAACCAAACACAAATCCGAAAAGTACTAGCCTTCTCTTCCATTTCCCACTTAGGCTGAATAGCGGTTATCATCATCTACAACCCTAAACTCACCCTCCTCAACTTTTATCTCTATGCTATAATAACTGCAACCGTCTTTCTCGCCCTAAATACAACTAAAGTACTAAAATTATCGGCCCTAATAACCGCATGAACTAAAGCCCCATCCTTAAACACAATGCTATTCCTGACTCTACTATCCCTCGCAGGACTCCCCCCTCTAACAGGGTTCCTCCCAAAATGACTTATCATCCAAGAACTAACTAAACAAGACATAGCCCCAACAGCTACCATCATCTCCCTACTTTCCCTACTAAGCTTATTTTTCTATCTCCGCCTCGCATATTGTACAACAATTACACTGCCCCCACACACCACAAACCACATAAAACGATGACGTACTGTCAAACCAACTAGCATCACAATTGCCGTTCTAACCACCATGTCCGTCATGCTCCTTCCCATCTCCCCTATAATCCTTACCATTGTCTAA
CAH145         ATGAATCCCCTGGCAAACCTAATCTTCATCACTAGCCTACTCTTAGGGACAACCATCACTATTTCGAGCAACCATTGAATTATAGCCTGAACTGGCCTTGAAATCAACACACTCGCTGTTCTCCCATTGATCTCAAAATCCCACCACCCACGAGCCATCGAAGCCGCTACCAAATACTTCCTGACCCAAGCAGCTGCTTCCGCCCTAGTCTTATTCTCCAGTATGACTAACGCATGGCACACCGGACAGTGAGACATCACCCAGCTCACTCATCCAACATCCTGCCTAATCCTTACCTCAGCAATCGCAATAAAACTAGGGCTAGTACCGTTCCATTTCTGATTCCCAGAGGTACTTCAAGGCTCCCCCCTCATCACCGGTCTTCTCTTATCCACTATCATAAAACTTCCTCCAATTACACTACTCTACATAACCTCACCCTCACTAAACCCCACCCTGCTAACCACCCTAGCTATCCTTTCAGCAGCTCTTGGAGGATGGATAGGTCTTAACCAAACACAAATCCGAAAAGTACTAGCCTTCTCTTCCATTTCCCACTTAGGCTGAATAGCGGTTATCATCATCTACAACCCTAAACTCACCCTCCTCAACTTTTATCTCTATGCTATAATAACTGCAACCGTCTTTCTCGCCCTAAATACAACTAAAGTACTAAAATTATCGGCCCTAATAACCGCATGAACTAAAGCCCCATCCTTAAACACAATGCTATTCCTGACTCTACTATCCCTCGCAGGACTCCCCCCTCTAACAGGGTTCCTCCCAAAATGACTTATCATCCAAGAACTAACTAAACAAGACATAGCCCCAACAGCTACCATCATCTCCCTACTTTCCCTACTAAGCTTATTTTTCTATCTCCGCCTCGCATATTGTACAACAATTACACTGCCCCCACACACCACAAACCACATAAAACGATGACGTACTGTCAAACCAACTAGCATCACAATTGCCGTTCTAACCACCATGTCCGTCATGCTCCTTCCCATCTCCCCTATAATCCTTACCATTGTCTAA
CAH146         ATGAATCCCCTGGCAAACCTAATCTTCATCACTAGCCTACTCTTAGGGACAACCATCACTATTTCGAGCAACCATTGAATTATAGCCTGAACTGGCCTTGAAATCAACACACTCGCTGTTCTCCCATTGATCTCAAAATCCCACCACCCACGAGCCATCGAAGCCGCTACCAAATACTTCCTGACCCAAGCAGCTGCTTCCGCCCTAGTCTTATTCTCCAGTATGACTAACGCATGGCACACCGGACAATGAGACATCACCCAGCTCACTCATCCAACATCCTGCCTAATCCTTACCTCAGCAATCGCAATAAAACTAGGACTAGTACCGTTCCATTTCTGATTCCCAGAGGTACTTCAAGGCTCCCCCCTCATCACCGGTCTTCTCTTATCCACTATCATAAAACTTCCTCCAATTACACTACTCTACATAACCTCACCCTCACTAAACCCCACCCTGCTAACCACCCTAGCTATCCTTTCAGCAGCTCTTGGAGGATGAATAGGTCTTAACCAAACACAAATCCGAAAAGTACTAGCCTTCTCTTCCATTTCCCACTTAGGCTGAATAGCGGTTATCATCATCTACAACCCTAAACTCACCCTCCTCAACTTTTATCTCTATGCTATAATAACTGCAACCGTCTTTCTCGCCCTAAATACAACTAAAGTACTAAAATTATCGGCCCTAATAACCGCATGAACTAAAGCCCCATCCTTAAACACAATGCTATTCCTGACTCTACTATCCCTCGCAGGACTCCCCCCTCTAACAGGGTTCCTCCCAAAATGACTTATCATCCAAGAACTAACTAAACAAGACATAGCCCCAACAGCTACCATCATCTCCCTACTTTCCCTACTAAGCTTATTTTTCTATCTCCGCCTCGCATATTGTACAACAATTACACTGCCCCCACACACCACAAACCACATAAAACGATGACGTACTGTCAAACCAACTAGCATCACAATTGCCGTTCTAACCACCATGTCCGTCATGCTCCTTCCCATCTCCCCTATAATCCTTACCATTGTCTAA
JK04545        ATGAATCCCCTGGCAAACCTAATCTTCATCACTAGCCTACTCTTAGGGACAACCATCACTATTTCGAGCAACCATTGAATTATAGCCTGAACTGGCCTTGAAATCAACACACTCGCTGTTCTCCCATTGATCTCAAAATCCCACCACCCACGAGCCATCGAAGCCGCTACCAAATACTTCCTGACCCAAGCAGCTGCTTCCGCCCTAGTCTTATTCTCCAGTATGACTAACGCATGGCACACCGGACAGTGAGACATCACCCAGCTCACTCATCCAACATCCTGCCTAATCCTTACCTCAGCAATCGCAATAAAACTAGGACTAGTACCGTTCCATTTCTGATTCCCAGAGGTACTTCAAGGCTCCCCCCTCATCACCGGTCTTCTCTTATCCACTATCATAAAACTTCCTCCAATTACACTACTCTACATAACCTCACCCTCACTAAACCCCACCCTGCTAACCACCCTAGCTATCCTTTCAGCAGCTCTTGGAGGATGAATAGGTCTTAACCAAACACAAATCCGAAAAGTACTAGCCTTCTCTTCCATTTCCCACTTAGGCTGAATAGCGGTTATCATCATCTACAACCCTAAACTCACCCTCCTCAACTTTTATCTCTATGCTATAATAACTGCAACCGTCTTTCTCGCCCTAAATACAACTAAAGTACTAAAATTATCGGCCCTAATAACCGCATGAACTAAAGCCCCATCCTTAAACACAATGCTATTCCTGACTCTACTATCCCTCGCAGGACTCCCCCCTCTAACAGGGTTCCTCCCAAAATGACTTATCATCCAAGAACTAACTAAACAAGACATAGCCCCAACAGCTACCATCATCTCCCTACTTTCCCTACTAAGCTTATTTTTCTATCTCCGCCTCGCATATTGTACAACAATTACACTGCCCCCACACACCACAAACCACATAAAACGATGACGTACTGTCAAACCAACTAGCATCACAATTGCCGTTCTAACCACCATGTCCGTCATGCTCCTTCCCATCTCCCCTATAATCCTTACCATTGTCTAA
CAH166        ATGAATCCCCTGGCCAACCTAATCTTCATCACTAGCCTACTCTTAGGGACAACCATCACTATTTCGAGCAACCATTGAATTATAGCCTGAACTGGCCTTGAAATCAACACACTCGCTGTTCTCCCATTGATCTCAAAATCCCACCACCCACGAGCCATCGAAGCCGCTACCAAATACTTCCTGACCCAAGCAGCTGCTTCCGCCCTAGTCTTATTCTCCAGTATGACTAACGCATGGCACACCGGACAGTGAGACATCACCCAGCTCACTCATCCAACATCCTGCCTAATCCTTACCTCAGCAATCGCAATAAAACTAGGACTAGTACCGTTCCATTTCTGATTCCCAGAGGTACTTCAAGGCTCCCCCCTCATCACCGGTCTTCTCTTATCCACTATCATAAAACTTCCTCCAATTACACTACTCTACATAACCTCACCCTCACTAAACCCCACCCTGCTAACCACCCTAGCTATCCTTTCAGCAGCTCTTGGAGGATGAATAGGTCTTAACCAAACACAAATCCGAAAAGTACTAGCCTTCTCTTCCATTTCCCACTTAGGCTGAATAGCGGTTATCATCATCTACAACCCTAAACTCACCCTCCTCAACTTTTATCTCTATGCTATAATAACTGCAACCGTCTTTCTCGCCCTAAATACAACTAAAGTACTAAAATTATCGGCCCTAATAACCGCATGAACTAAAGCCCCATCCTTAAACACAATGCTATTCCTGACTCTACTATCCCTCGCAGGACTCCCCCCTCTAACAGGGTTCCTCCCAAAATGACTTATCATCCAAGAACTAACTAAACAAGACATAGCCCCAACAGCTACCATCATCTCCCTACTTTCCCTACTAAGCTTATTTTTCTATCTCCGCCTCGCATATTGTACAACAATTACACTGCCCCCACACACCACAAACCACATAAAACGATGACGTACTGTCAAACCAACTAGCATCACAATTGCCGTTCTAACCACCATGTCCGTCATGCTCCTTCCCATCTCCCCTATAATCCTTACCATTGTCtaa
;
end
