# Supplementary material for: A latitudinal phylogeographic diversity gradient in birds
Source: PLoS Biol. 2017 Apr 13;15(4):e2001073. doi: 10.1371/journal.pbio.2001073 (PMC5390966; doi:10.1371/journal.pbio.2001073)
Supplement: S1 Data — (ZIP) [file pbio.2001073.s015.zip › S1_Data/Passerina-leclancherii.nex]

#NEXUS
BEGIN DATA;
	DIMENSIONS NTAX=73 NCHAR=659;
	FORMAT DATATYPE = DNA GAP = - MISSING = ?;
	MATRIX
	EF529886_Passerina_amoena ACACTTGCTGTCCTCCCACTAATCTCAAAATCTCACCACCCGCGAGCCATTGAAGCTGCTACCAAGTACTTCCTAACCCAAGCGGCTGCTTCTGCCCTAGTCCTATTCTCCAGCATAACCAACGCATGACACACCGGACAGTGGGACATCACTCAACTCACCCACCCAATATCATGCCTGATCCTTACCTCAGCAATTGCAATAAAACTGGGACTAGTACCATTCCATTTCTGGTTCCCAGAAGTCCTTCAAGGCTCTCCCCTCATCACCGGCCTTCTCCTGTCCACTATCATAAAACTCCCACCAATCACGCTACTCTACATAACCTCGCCCTCATTAAACCCCACCCTACTAGCCACCCTAGCCATCCTTT…
	EF529882_Passerina_caerulea ACACTCGCCGTCCTCCCACTAATCTCAAAATCTCACCACCCGCGGGCCATCGAGGCCGCTACCAAATACTTCCTAACCCAGGCAGCTGCTTCTGCCCTAGTCCTATTCTCCAGCATAACCAATGCATGGCACACCGGACAGTGGGACATCACTCAACTCACCCACCCAGTGTCCTGCCTGATCCTTACCTCGGCAATCGCAATAAAACTAGGGTTGGTACCATTCCATTTCTGATTCCCAGAGGTCCTTCAAGGCTCCCCCCTCATCACTGGGCTTCTCCTATCCACTATCATAAAACTTCCTCCAATCGCACTGCTCTACATAACCTCACCCTCATTAAACCCCACCCTACTAACCACCCTAGCAATCCT…
	EF529883_Passerina_ciris ACACTCGCTGTTCTCCCATTGATCTCAAAATCCCACCACCCACGAGCCATCGAAGCCGCTACCAAATACTTCCTGACCCAAGCAGCTGCTTCCGCCCTAGTCTTATTCTCCAGTATGACTAACGCATGGCACACCGGACAATGAGACATCACCCAGCTCACTCATCCAACATCCTGCCTAATCCTTACCTCAGCAATCGCAATAAAACTAGGACTAGTACCGTTCCATTTCTGATTCCCAGAGGTACTTCAAGGCTCCCCCCTCATCACCGGTCTTCTCTTATCCACTATCATAAAACTTCCTCCAATTACACTACTCTACATAACCTCACCCTCACTAAACCCCACCCTGCTAACCACCCTAGCTATCCTTTC…
	AF290111_Passerina_cyanea ACACTCGCCGTTCTCCCGCTGATCTCAAAATCTCACCACCCGCGAGCCATCGAAGCCGCTACCAAGTACTTCCTGACCCAAGCAGCTGCTTCCGCCCTAGTCCTATTCTCTAGCATAACCAATGCATGATGCACCGGGCAGTGAGACATCACTCAACTCACCCACCCAACATCCTGCCTAATCCTTACCTCGGCAATCGCAATAAAACTTGGACTAGTACCCTTCCATTTCTGATTCCCAGAAGTACTTCAGGGTTCTCCCCTCATTACCGGCCTTCTTCTATCCACCATCATAAAACTCCCTCCAATCACATTACTATACATAACCTCACCATCACTAAATCCCACCCTATTAACCACCCTGGCCATCCTTT…
	EF529885_Passerina_cyanea ACACTCGCCGTTCTCCCACTGATCTCAAAATCTCACCACCCGCGAGCCATCGAAGCCGCTACCAAGTACTTCCTGACCCAAGCAGCTGCTTCCGCCCTAGTCCTATTCTCTAGCATAACCAATGCATGATGCACCGGGCAGTGAGACATCACTCAACTCACCCACCCAACATCCTGCCTAATCCTTACCTCGGCAATCGCAATAAAACTTGGACTAGTACCCTTCCATTTCTGATTCCCAGAAGTACTTCAGGGTTCTCCCCTCATTACCGGCCTTCTTCTATCCACCATCATAAAACTCCCTCCAATCACATTACTATACATAACTTCACCATCACTAAATCCCACCCTATTAACCACCCTGGCCATCCTTT…
	KF752720_Passerina_leclancherii_JK04_240 ACACTCGCCATTCTACCACTGATCTCAAAATCTCACCACCCGCGAGCCATTGAAGCCGCTACCAAATACTTCCTGACGCAAGCAGCTGCTTCCGCCCTAGTCCTATTCTCCAGCATAACTAACGCATGACACACTGGGCAGTGAGATATCACTCAACTCACCCACCCGACATCCTGTCTGATTCTTACCTCAGCAATCGCAATAAAACTAGGACTAGTGCCATTCCACTTCTGATTCCCAGAAGTACTTCAAGGCTCTCCTCTCATCACTGGCCTTCTTTTATCCACTATCATGAAACTCCCCCCAATCGCGCTACTCTACATAACCTCACCTTCGCTAAACCCCACCCTACTAACCA…
	KF752780_Passerina_leclancherii_CONACYT_905 --------------------------------------------------------------------------GACCCAAGCAGCTGCTTCTGCCCTAGTCCTATTCTCCAGCATAACTAACGCATGACACACTGGGCAGTGAGATATCACTCAACTCACCCACCCGACATCCTGTCTGATTCTTACCTCAGCAATCGCAATAAAACTAGGACTAGTGCCATTCCACTTCTGATTCCCAGAAGTACTTCAAGGCTCTCCTCTCATCACTGGCCTTCTTTTATCCACTATCATAAAACTTCCTCCAATCGCGCTACTCTACATAACCTCACCTTCGCTAAACCCCACCCTACTAA…
	KF752741_Passerina_leclancherii_ORT11_93 ACACTCGCCATTCTACCACTGATCTCAAAATCTCACCACCCGCGAGCCATTGAAGCCGCTACCAAATACTTCCTGACCCAAGCAGCTGCTTCCGCCCTAGTCCTATTCTCCAGCATAACTAACGCATGACACACTGGGCAGTGAGATATCACTCAACTCACCCACCCGACATCCTGTCTGATTCTTACCTCAGCAATCGCAATAAAACTAGGACTAGTGCCATTCCACTTCTGATTCCCAGAAGTACTTCAAGGCTCTCCTCTAATCACTGGCCTTCTTTTATCCACTATCATGAAACTTCCCCCAATCGCGCTACTCTACATAACCTCACCTTCGCTAAACCCCACCCTACTAACCA…
	KF752743_Passerina_leclancherii_ORT11_94 ACACTCGCCATTCTACCACTGATCTCAAAATCTCACCACCCGCGAGCCATTGAAGCCGCTACCAAATACTTCCTGACCCAAGCAGCTGCTTCCGCCCTAGTCCTATTCTCCAGCATAACCAACGCATGACACACTGGGCAGTGAGATATCACTCAACTCACCCACCCGACATCCTGTCTGATTCTTACCTCAGCAATCGCAATAAAACTAGGACTAGTGCCATTCCACTTCTGATTCCCAGAAGTACTTCAAGGCTCTCCTCTCATCACTGGCCTTCTTTTATCCACTATCATGAAACTTCCCCCAATCGCGCTACTCTACATAACCTCACCTTCGCTAAACCCCACCCTACTAACCA…
	KF752748_Passerina_leclancherii_JK04_220 -C???C?CCATTCTACCACTGAT??CAAAATCTCACCACCCGCGAGCCATTGAAGCCGCTACCAAATACTTCCTGACCCAAGCAGCTGCTTCCGCCC?AG?CCTATTCTCCAGCA?AACTAACGCATGACACACTGGGCAGTGAGATATCACTCAACTCACCCACCCGACATCCTGTCTGATTCTTACCTCAGCAATCGCAATAAAACTAGGACTAGTGCCATTCCACTTCTGATTCCCAGAAGTACTTCAAGGCTCTCCTCTCATCACTGGCCTTCTTTTATCCACTATCATGAAACTTCCCCCAATCGCGCTACTCTACATAACCTCACCTTCGCTAAACCCCACCCTACTAACCA…
	KF752742_Passerina_leclancherii_ORT11_91 ACACTCGCCATTCTACCACTGATCTCAAAATCTCACCACCCGCGAGCCATTGAAGCCGCTACCAAATACTTCCTGACCCAAGCAGCTGCTTCCGCCCTAGTCCTATTCTCCAGCATAACTAACGCATGACACACTGGGCAGTGAGATATCACTCAACTCACCCACCCGACATCCTGTCTGATTCTTACCTCAGCAATCGCAATAAAACTAGGACTAGTGCCATTCCACTTCTGATTCCCAGAAGTACTTCAAGGCTCTCCTCTAATCACTGGCCTTCTTTTATCCACTATCATGAAACTTCCCCCAATCGCGCTACTCTACATAACCTCACCTTCGCTAAACCCCACCCTACTAACCA…
	KF752737_Passerina_leclancherii_CONACYT_1476 ACACTCGCCATTCTACCACTGATCTCAAAATCTCACCACCCGCGAGCCATTGAAGCCGCTACCAAATACTTCCTGACCCAAGCAGCTGCTTCCGCCCTAGTCCTATTCTCCAGCATAACTAACGCATGACACACTGGGCAGTGAGATATCACTCAACTCACCCACCCGACATCCTGTCTGATTCTTACCTCAGCAATCGCAATAAAACTAGGACTAGTGCCATTCCACTTCTGATTCCCAGAAGTACTTCAAGGCTCTCCTCTCATCACTGGCCTTCTTTTATCCACTATCATGAAACTTCCCCCAATCGCGCTACTCTACATAACCTCACCTTCGCTAAACCCCACCCTACTA…
	KF752759_Passerina_leclancherii_CONACYT_1038 ACACTCGCCATTCTACCACTGATCTCAAAATCTCACCACCCGCGAGCCATTGAAGCCGCTACCAAATACTTCCTGACCCAAGCAGCTGCTTCTGCCCTAGTCCTATTCTCCAGCATAACTAACGCATGACACACTGGGCAGTGAGATATCACTCAACTCACCCACCCGACATCCTGTCTGATTCTTACCTCAGCAATCGCAATAAAACTAGGACTAGTGCCATTCCACTTCTGATTCCCAGAAGTACTTCAAGGCTCTCCTCTCATCACTGGCCTTCTTTTATCCACTATCATAAAACTTCCTCCAATCGCGCTACTCTACATAACCTCACCTTCGCTAAACCCCACCCTACTA…
	KF752771_Passerina_leclancherii_CHAM_07_10 ACACTC?CCATTCTACCACTGATCTCAAAATCTCACCACCCGCGAGCCATTGAAGCCGCTACCAAATACTTCCTGACCCAAGCAGCTGCTTCTGCCCTAGTCCTATTCTCCAGCATAACTAACGCATGACACACTGGGCAGTGAGATATCACTCAACTCACCCACCCGACATCCTGTCTGATTCTTACCTCAGCAATCGCAATAAAACTAGGACTAGTGCCATTCCACTTCTGATTCCCAGAAGTACTTCAAGGCTCTCCTCTCATCACTGGCCTTCTTTTATCCACTATCATAAAACTTCCTCCAATCGCGCTACTCTACATAACCTCACCTTCGCTAAACCCCACCCTACTAAC…
	KF752728_Passerina_leclancherii_CHIS_187 ACACTCGCCATTCTACCACTGATCTCAAAATCTCACCACCCGCGAGCCATTGAAGCCGCTACCAAATACTTCCTGACCCAAGCAGCTGCTTCCGCCCTAGTCCTATTCTCCAGCATAACTAACGCATGACACACTGGGCAGTGAGATATCACTCAACTCACCCACCCGACATCCTGTCTGATTCTTACCTCAGCAATCGCAATAAAACTAGGACTAGTGCCATTCCACTTCTGATTCCCAGAAGTACTTCAAGGCTCTCCTCTCATCACTGGCCTTCTTTTATCCACTATCATGAAACTTCCCCCAATCGCGCTACTCTACATAACCTCACCTTCGCTAAACCCCACCCTACTAACCA…
	KF752721_Passerina_leclancherii_CHIS_166 ACACTCGCCATTCTACCACTGATCTCAAAATCTCACCACCCGCGAGCCATTGAAGCCGCTACCAAATACTTCCTGACCCAAGCAGCTGCTTCCGCCCTAGTCCTATTCTCCAGCATAACTAACGCATGACACACTGGGCAGTGAGATATCACTCAACTCACCCACCCGACATCCTGTCTGATTCTTACCTCAGCAATCGCAATAAAACTAGGACTAGTGCCATTCCACTTCTGATTCCCAGAAGTACTTCAAGGCTCTCCTCTCATCACTGGCCTTCTTTTATCCACTATCATGAAACTTCCCCCAATCGCGCTACTCTACATAACCTCACCTTCGCTAAACCCCACCCTACTAACCA…
	KF752761_Passerina_leclancherii_HUAU_25 ACACTCGCCATTCTACCACTGATCTCAAAATCTCACCACCCGCGAGCCATTGAAGCCGCTACCAAATACTTCCTGACCCAAGCAGCTGCTTCTGCCCTAGTCCTATTCTCCAGCATAACTAACGCATGACACACTGGGCAGTGAGATATCACTCAACTCACCCACCCGACATCCTGTCTGATTCTTACCTCAGCAATCGCAATAAAACTAGGACTAGTGCCATTCCACTTCTGATTCCCAGAAGTACTTCAAGGCTCTCCTCTCATCACTGGCCTTCTTTTATCCACTATCATAAAACTTCCTCCAATCGCGCTACTCTACATAACCTCACCTTCACTAAACCCCACCCTACTAACCAC…
	KF752751_Passerina_leclancherii_BAL_261 ACACTCGCCATTCTACCACTGATCTCAAAATCTCACCACCCGCGAGCCATTGAAGCCGCTACCAAATACTTCCTGACCCAAGCAGCTGCTTCTGCCCTAGTCCTATTCTCCAGCATAACTAACGCATGACACACTGGGCAGTGAGATATCACTCAACTCACCCACCCGACATCCTGTCTGATTCTTACCTCAGCAATCGCAATAAAACTAGGACTAGTGCCATTCCACTTCTGATTCCCAGAAGTACTTCAAGGCTCTCCTCTCATCACTGGCCTTCTTTTATCCACTATCATAAAACTTCCTCCAATCGCGCTACTCTACATAACCTCACCTTCACTAAACCCCACCCTACTAACCAC…
	KF752738_Passerina_leclancherii_CONACYT_1459 ACACTCGCCATTCTACCACTGATCTCAAAATCTCACCACCCGCGAGCCATTGAAGCCGCTACCAAATACTTCCTGACCCAAGCAGCTGCTTCCGCCCTAGTCCTATTCTCCAGCATAACTAACGCATGACACACTGGGCAGTGAGATATCACTCAACTCACCCACCCGACATCCTGTCTGATTCTTACCTCAGCAATCGCAATAAAACTAGGACTAGTGCCATTCCACTTCTGATTCCCAGAAGTACTTCAAGGCTCTCCTCTCATCACTGGCCTTCTTTTATCCACTATCATGAAACTTCCCCCAATCGCGCTACTCTACATAACCTCACCTTCGCTAAACCCCACCCTACTA…
	KF752770_Passerina_leclancherii_23304_GRK003 ACACTCGCCATTCTACCACTGATCTCAAAATCTCACCACCCGCGAGCCATTGAAGCCGCTACCAAATACTTCCTGACCCAAGCAGCTGCTTCTGCCCTAGTCCTATTCTCCAGCATAACTAACGCATGACACACTGGGCAGTGAGATATCACTCAACTCACCCACCCGACATCCTGTCTGATTCTTACCTCAGCAATCGCAATAAAACTAGGACTAGTGCCATTCCACTTCTGATTCCCAGAAGTACTTCAAGGCTCTCCTCTCATCACTGGCCTTCTTTTATCCACTATCATAAAACTTCCTCCAATCGCGCTACTCTACATAACCTCACCTTCGCTAAACCCCACCCTACTA…
	KF752734_Passerina_leclancherii_CONACYT04_113 ACACTCGCCATTCTACCACTGATCTCAAAATCTCACCACCCGCGAGCCATTGAAGCCGCTACCAAATACTTCCTGACCCAAGCAGCTGCTTCCGCCCTAGTCCTATTCTCCAGCATAACTAACGCATGACACACTGGGCAGTGAGATATCACTCAACTCACCCACCCGACATCCTGTCTGATTCTTACCTCAGCAATCGCAATAAAACTAGGACTAGTGCCATTCCACTTCTGATTCCCAGAAGTACTTCAAGGCTCTCCTCTCATCACTGGCCTTCTTTTATCCACTATCATGAAACTTCCCCCAATCGCGCTACTCTACATAACCTCACCTTCGCTAAACCCCACCCTACT…
	KF752745_Passerina_leclancherii_CONACYT_1579_NIZA06 ACACTCGCCATTCTACCACTGATCTCAAAATCTCACCACCCGCGAGCCATTGAAGCCGCTACCAAATACTTCCTGACCCAAGCAGCTGCTTCCGCCCTAGTCCTATTCTCCAGCATAACTAACGCATGACACACTGGGCAGTGAGATATCACTCAACTCACCCACCCGACATCCTGTCTGATTCTTACCTCAGCAATCGCAATAAAACTAGGACTAGTGCCATTCCACTTCTGATTCCCAGAAGTACTTCAAGGCTCTCCTCTCATCACTGGCCTTCTTTTATCCACTATCATGAAACTTCCCCCAATCGCGCTACTCTACATAACCTCACCTTCGCTAAACCCCAC…
	KF752754_Passerina_leclancherii_CONACYT_1041 ACACTCGCCATTCTACCACTGATCTCAAAATCTCACCACCCGCGAGCCATTGAAGCCGCTACCAAATACTTCCTGACCCAAGCAGCTGCTTCTGCCCTAGTCCTATTCTCCAGCATAACTAACGCATGACACACTGGGCAGTGAGATATCACTCAACTCACCCACCCGACATCCTGTCTGATTCTTACCTCAGCAATCGCAATAAAACTAGGACTAGTGCCATTCCACTTCTGATTCCCAGAAGTACTTCAAGGCTCTCCTCTCATCACTGGCCTTCTTTTATCCACTATCATAAAACTTCCTCCAATCGCGCTACTCTACATAACCTCACCTTCGCTAAACCCCACCCTACTA…
	KF752735_Passerina_leclancherii_OMVP_0774 AC?CTCGCCATTC?AC?ACTGATCTCCAAATCTCACCACCCGCGAGCCATTGAAGCCGCTACCAAATACTTCCTGACCCAAGCAGCTGCTTCCGCCCTAGTCCTATTCTCCAGCATAACTAACGCATGACACACTGGGCAGTGAGATATCACTCAACTCACCCACCCGACATCCTGTCTGATTCTTACCTCAGCAATCGCAATAAAACTAGGACTAGTGCCATTCCACTTCTGATTCCCAGAAGTACTTCAAGGCTCTCCTCTCATCACTGGCCTTCTTTTATCCACTATCATGAAACTTCCCCCAATCGCGCTACTCTACATAACCTCACCTTCGCTAAACCCCACCCTACTAACC…
	KF752779_Passerina_leclancherii_CONACYT04_054 --------------------------------------------------------------------------GACCCAAGCAGCTGCTTCCGCCCTAGTCCTATTCTCCAGCATAACTAACGCATGACACACTGGGCAGTGAGATATCACTCAACTCACCCACCCGACATCCTGTCTGATTCTTACCTCAGCAATCGCAATAAAACTAGGACTAGTGCCATTCCACTTCTGATTCCCAGAAGTACTTCAAGGCTCTCCTCTCATCACTGGCCTTCTTTTATCCACTATCATGAAACTTCCCCCAATCGCGCTACTCTACATAACCTCACCTTCGCTAAACCCCACCCTACT…
	KF752766_Passerina_leclancherii_Cham10_07 ACACTCGCCATTCTACCACTGATCTCGAAATCTCACCACCCGCGAGCCATTGAAGCCGCTACCAAATACTTCCTGACCCAAGCAGCTGCTTCTGCCCTAGTCCTATTCTCCAGCATAACTAACGCATGACACACTGGGCAGTGAGATATCACTCAACTCACCCACCCGACATCCTGTCTGATTCTTACCTCAGCAATCGCAATAAAACTAGGACTAGTGCCATTCCACTTCTGATTCCCAGAAGTACTTCAAGGCTCTCCTCTCATCACTGGCCTTCTTTTATCCACTATCATAAAACTTCCTCCAATCGCGCTACTCTACATAACCTCACCTTCGCTAAACCCCACCCTACTAACC…
	KF752755_Passerina_leclancherii_CONACYT_1027 ACACTCGCCATTCTACCACTGATCTCAAAATCTCACCACCCGCGAGCCATTGAAGCCGCTACCAAATACTTCCTGACCCAAGCAGCTGCTTCTGCCCTAGTCCTATTCTCCAGCATAACTAACGCATGACACACTGGGCAGTGAGATATCACTCAACTCACCCACCCGACATCCTGTCTGATTCTTACCTCAGCAATCGCAATAAAACTAGGACTAGTGCCATTCCACTTCTGATTCCCAGAAGTACTTCAAGGCTCTCCTCTCATCACTGGCCTTCTTTTATCCACTATCATAAAACTTCCTCCAATCGCGCTACTCTACATAACCTCACCTTCGCTAAACCCCACCCTACTA…
	KF752782_Passerina_leclancherii_CHAM_07_13 --------------------------------------------------------------------------GA?CCAAGCAGCTGCTTCTGCCC?AG???TAT?CTCCA?CATAACTAACGCATGACACACTGGGCAGTGAGATATCACTCAACTCACCCACCCGACATCCTGTCTGATTCTTACCTCAGCAATCGCAATAAAACTAGGACTAGTGCCATTCCACTTCTGATTCCCAGAAGTACTTCAAGGCTCTCCTCTCATCACTGGCCTTCTTTTATCCACTATCATAAAACTTCCTCCAATCGCGCTACTCTACATAACCTCACCTTCGCTAAACCCCACCCTACTAAC…
	KF752777_Passerina_leclancherii_CONACYT04_097 --------------------------------------------------------------------------GACCCAAGCA?CTGCTTCCGCCC?A?TCCTATTCTCCA?CATAAC?AA?GCATGACACACTGGG?AGTGAGATATCACTCAACTCACCCACCCGACATCCTGTCTGATTCTTACCTCAGCAATCGCAATAAAACTAGGACTAGTGCCATTCCACTTCTGATTCCCAGAAGTACTTCAAGGCTCTCCTCTCATCACTGGCCTTCTTTTATCCACTATCATGAAACTTCCCCCAATCGCGCTACTCTACATAACCTCACCTTCGCTAAACCCCACCCTACT…
	KF752775_Passerina_leclancherii_HUAU_01 ACACTCGCCATTCTACCACTGATCTCAAAATCTCACCACCCGCGAGCCATTGAAGCCGCTACCAAATACTTCCTGACCCAAGCAGCTGCTTCTGCCCTAGTCCTATTCTCCAGCATAACTAACGCATGACACACTGGGCAGTGAGATATCACTCAACTCACCCACCCGACATCCTGTCTGATTCTTACCTCAGCAATCGCAATAAAACTAGGACTAGTGCCATTCCACTTCTGATTCCCAGAAGTACTTCAAGGCTCTCCTCTCATCACTGGCCTTCTTTTATCCACTATCATAAAACTTCCTCCAATCGCGCTACTCTACATAACCTCACCTTCACTAAACCCCACCCTACTAACCAC…
	KF752768_Passerina_leclancherii_23295__GRK032 ACACTCGCCATTCTACCACTGATCTCGAAATCTCACCACCCGCGAGCCATTGAAGCCGCTACCAAATACTTCCTGACCCAAGCAGCTGCTTCTGCCCTAGTCCTATTCTCCAGCATAACTAACGCATGACACACTGGGCAGTGAGATATCACTCAACTCACCCACCCGACATCCTGTCTGATTCTTACCTCAGCAATCGCAATAAAACTAGGACTAGTGCCATTCCACTTCTGATTCCCAGAAGTACTTCAAGGCTCTCCTCTCATCACTGGCCTTCTTTTATCCACTATCATAAAACTTCCTCCAATCGCGCTACTCTACATAACCTCACCTTCGCTAAACCCCACCCTACT…
	KF752774_Passerina_leclancherii_ORT11_50 ACACTCGCCATTCTACCACTGATCTCGAAATCTCACCACCCGCGAGCCATTGAAGCCGCTACCAAATACTTCCTGACCCAAGCAGCTGCTTCTGCCCTAGTCCTATTCTCCAGCATAACTAACGCATGACACACTGGGCAGTGAGATATCACTCAACTCACCCACCCGACATCCTGTCTGATTCTTACCTCAGCAATCGCAATAAAACTAGGACTAGTGCCATTCCACTTCTGATTCCCAGAAGTACTTCAAGGCTCTCCTCTCATCACTGGCCTTCTTTTATCCACTATCATAAAACTTCCTCCAATCGCGCTACTCTACATAACCTCACCTTCGCTAAACCCCACCCTACTAACCA…
	KF752757_Passerina_leclancherii_CONACYT_1035 ACACTCCCCATTCTACCACTGATCTCAAAATCTCACCACCCGCGAGCCATTGAAGCCGCTACCAAATACTTCCTGACCCAAGCAGCTGCTTCTGCCCTAGTCCTATTCTCCAGCATAACTAACGCATGACACACTGGGCAGTGAGATATCACTCAACTCACCCACCCGACATCCTGTCTGATTCTTACCTCAGCAATCGCAATAAAACTAGGACTGGTGCCATTCCACTTCTGATTCCCAGAAGTACTTCAAGGCTCTCCTCTCATCACTGGCCTTCTTTTATCCACTATCATAAAACTTCCTCCAATCGCGCTACTCTACATAACCTCACCTTCGCTAAACCCCACCCTACTA…
	KF752724_Passerina_leclancherii_CHIS_406 AC???CGCCATTCTACCACTGATCTCCAAATCTCACCACCCGCGAGCCATTGAAGCCGCTACCAAATACTTCCTGACCCAAGCAGCTGCTTCTGCCCTAGTCCTATTCTCCAGCATAACTAACGCATGACACACTGGGCAGTGAGATATCACTCAACTCACCCACCCGACATCCTGTCTGATTCTTACCTCAGCAATCGCAATAAAACTAGGACTAGTGCCATTCCACTTCTGATTCCCAGAAGTACTTCAAGGCTCTCCTCTCATCACTGGCCTTCTTTTATCCACTATCATAAAACTTCCTCCAATCGCGCTACTCTACATAACCTCACCTTCGCTAAACCCCACCCTACTAACCA…
	KF752764_Passerina_leclancherii_CONACYT_850 ACACTCGCCATTCTACCACTGATCTCAAAATCTCACCACCCGCGAGCCATTGAAGCCGCTACCAAATACTTCCTGACCCAAGCAGCTGCTTCTGCCCTAGTCCTATTCTCCAGCATAACTAACGCATGACACACTGGGCAGTGAGATATCACTCAACTCACCCACCCGACATCCTGTCTGATTCTTACCTCAGCAATCGCAATAAAACTAGGACTAGTGCCATTCCACTTCTGATTCCCAGAAGTACTTCAAGGCTCTCCTCTCATCACTGGCCTTCTTTTATCCACTATCATAAAACTTCCTCCAATCGCGCTACTCTACATAACCTCACCTTCGCTAAACCCCACCCTACTAA…
	KF752783_Passerina_leclancherii_CHIS_185 --------------------------------------------------------------------------GACCCAAGCAGCTGCTTCCGCCCTAGTCCTATTCTCCAGCATAACTAACGCATGACACACTGGGCAGTGAGATATCACTCAACTCACCCACCCGACATCCTGTCTGATTCTTACCTCAGCAATCGCAATAAAACTAGGACTAGTGCCATTCCACTTCTGATTCCCAGAAGTACTTCAAGGCTCTCCTCTCATCACTGGCCTTCTTTTATCCACTATCATGAAACTTCCCCCAATCGCGCTACTCTACATAACCTCACCTTCGCTAAACCCCACCCTACTAACCA…
	KF752781_Passerina_leclancherii_BAL_289 --------------------------------------------------------------------------GACCCAAGCAGCTGCTTCTGCCCTAGTCCTATTCTCCAGCATAACTAACGCATGACACACTGGGCAGTGAGATATCACTCAACTCACCCACCCGACATCCTGTCTGATTCTTACCTCAGCAATCGCAATAAAACTAGGACTAGTGCCATTCCACTTCTGATTCCCAGAAGTACTTCAAGGCTCTCCTCTCATCACTGGCCTTCTTTTATCCACTATCATAAAACTTCCTCCAATCGCGCTACTCTACATAACCTCACCTTCACTAAACCCCACCCTACTAACCAC…
	KF752760_Passerina_leclancherii_CONACYT_1031 ACACTCGCCATTCTACCACTGATCTCAAAATCTCACCACCCGCGAGCCATTGAAGCCGCTACCAAATACTTCCTGACCCAAGCAGCTGCTTCTGCCCTAGTCCTATTCTCCAGCATAACTAACGCATGACACACTGGGCAGTGAGATATCACTCAACTCACCCACCCGACATCCTGTCTGATTCTTACCTCAGCAATCGCAATAAAACTAGGACTAGTGCCATTCCACTTCTGATTCCCAGAAGTACTTCAAGGCTCTCCTCTCATCACTGGCCTTCTTTTATCCACTATCATAAAACTTCCTCCAATCGCGCTACTCTACATAACCTCACCTTCGCTAAACCCCACCCTACTA…
	KF752765_Passerina_leclancherii_CONACYT_853 ACACTCGCCATTCTACCACTGATCTCCAAATCTCACCACCCGCGAGCCATTGAAGCCGCTACCAAATACTTCCTGACCCAAGCAGCTGCTTCTGCCCTAGTCCTATTCTCCAGCATAACTAACGCATGACACACTGGGCAGTGAGATATCACTCAACTCACCCACCCGACATCCTGTCTGATTCTTACCTCAGCAATCGCAATAAAACTAGGACTAGTGCCATTCCACTTCTGATTCCCAGAAGTACTTCAAGGCTCTCCTCTCATCACTGGCCTTCTTTTATCCACTATCATAAAACTTCCTCCAATCGCGCTACTCTACATAACCTCACCTTCGCTAAACCCCACCCTACTAA…
	EF529887_Passerina_leclancherii ACACTCGCCATTCTACCACTGATCTCAAAATCTCACCACCCGCGAGCCATTGAAGCCGCTACCAAATACTTCCTGACCCAAGCAGCTGCTTCCGCCCTAGTCCTATTCTCCAGCATAACTAACGCATGACACACTGGGCAGTGAGATATCACTCAACTCACCCACCCGACATCCTGTCTGATTCTTACCTCAGCAATCGCAATAAAACTAGGACTAGTGCCATTCCACTTCTGATTCCCAGAAGTACTTCAAGGCTCTCCTCTCATCACTGGCCTTCTTTTATCCACTATCATGAAACTTCCCCCAATCGCGCTACTCTACATAACCTCACCTTCGCTAAACCCCACCCTACTAACCACCCTAGCTA…
	KF752739_Passerina_leclancherii_CONACYT_1468 ACACTCGCCATTCTACCACTGATCTCAAAATCTCACCACCCGCGAGCCATTGAAGCCGCTACCAAATACTTCCTGACCCAAGCAGCTGCTTCCGCCCTAGTCCTATTCTCCAGCATAACTAACGCATGACACACTGGGCAGTGAGATATCACTCAACTCACCCACCCGACATCCTGTCTGATTCTTACCTCAGCAGTCGCAATAAAACTAGGACTAGTGCCATTCCACTTCTGATTCCCAGAAGTACTTCAAGGCTCTCCTCTCATCACTGGCCTTCTTTTATCCACTATCATGAAACTTCCCCCAATCGCGCTACTCTACATAACCTCACCTTCGCTAAACCCCACCCTACTA…
	KF752744_Passerina_leclancherii_ORT11_60 ACACTCGCCATTCTACCACTGATCTCAAAATCTCACCACCCGCGAGCCATTGAAGCCGCTACCAAATACTTCCTGACCCAAGCAGCTGCTTCCGCCCTAGTCCTATTCTCCAGCATAACTAACGCATGACACACTGGGCAGTGAGATATCACTCAACTCACCCACCCGACATCCTGTCTGATTCTTACCTCAGCAATCGCAATAAAACTAGGACTAGTGCCATTCCACTTCTGATTCCCAGAAGTACTTCAAGGCTCTCCTCTAATCACTGGCCTTCTTTTATCCACTATCATGAAACTTCCCCCAATCGCGCTACTCTACATAACCTCACCTTCGCTAAACCCCACCCTACTAACCA…
	KF752753_Passerina_leclancherii_AZAR_06 ACACTCGCCATTCTACCACTGATCTCAAAATCTCACCACCCGCGAGCCATTGAAGCCGCTACCAAATACTTCCTGACCCAAGCAGCTGCTTCTGCCCTAGTCCTATTCTCCAGCATAACTAACGCATGACACACTGGGCAGTGAGATATCACTCAACTCACCCACCCGACATCCTGTCTGATTCTTACCTCAGCAATCGCAATAAAACTAGGACTAGTGCCATTCCACTTCTGATTCCCAGAAGTACTTCAAGGCTCTCCTCTCATCACTGGCCTTCTTTTATCCACTATCATAAAACTTCCTCCAATCGCGCTACTCTACATAACCTCACCTTCGCTAAACCCCACCCTACTAACCAC…
	KF752740_Passerina_leclancherii_CONACYT_1315 ACACTCGCCATTCTACCACTGATCTCAAAATCTCACCACCCGCGAGCCATTGAAGCCGCTACCAAATACTTCCTGACCCAAGCAGCTGCTTCCGCCCTAGTCCTATTCTCCAGCATAACTAACGCATGACACACTGGGCAGTGAGATATCACTCAACTCACCCACCCGACATCCTGTCTGATTCTTACCTCAGCAATCGCAATAAAACTAGGACTAGTGCCATTCCACTTCTGATTCCCAGAAGTACTTCAAGGCTCTCCTCTCATCACTGGCCTTCTTTTATCCACTATCATGAAACTTCCCCCAATCGCGCTACTCTACATAACCTCACCTTCGCTAAACCCCACCCTACTA…
	KF752746_Passerina_leclancherii_HJ6_030 ACACTCGCCATCCTACCACTGATCTCAAAATCTCACCACCCGCGAGCCATTGAAGCCGCTACCAAATACTTCCTGACCCAAGCAGCTGCTTCCGCCCTAGTCCTATTCTCCAGCATAACTAACGCATGACACACTGGGCAGTGAGATATCACTCAACTCACCCACCCGACATCCTGTCTGATTCTTACCTCAGCAATCGCAATAAAACTAGGGCTAGTGCCATTCCACTTCTGATTCCCAGAAGTACTTCAAGGCTCTCCTCTCATCACTGGCCTTCTTTTATCCACTATCATGAAACTTCCCCCAATCGCGCTACTCTACATAACCTCACCTTCGCTAAACCCCACCCTACTAACCAC…
	KF752722_Passerina_leclancherii_CHIS_454 ACACTCGCCATTCTACCACTGATCTCAAAATCTCACCACCCGCGAGCCATTGAAGCCGCTACCAAATACTTCCTGACCCAAGCAGCTGCTTCCGCCCTAGTCCTATTCTCCAGCATAACTAACGCATGACACACTGGGCAGTGAGATATCACTCAACTCACCCACCCGACATCCTGTCTGATTCTTACCTCAGCAATCGCAATAAAACTAGGACTAGTGCCATTCCACTTCTGATTCCCAGAAGTACTTCAAGGCTCTCCTCTCATCACTGGCCTTCTTTTATCCACTATCATGAAACTTCCCCCAATCGCGCTACTCTACATAACCTCACCTTCGCTAAACCCCACCCTACTAACCA…
	KF752750_Passerina_leclancherii_MZFC04_255 ACACTCGCCATTCTACCACTGATCTCAAAATCTCACCACCCACGAGCCATTGAAGCCGCTACCAAATACTTCCTGACCCAAGCAGCTGCTTCTGCCCTAGTCCTATTCTCCAGCATAACTAACGCATGACACACTGGGCAGTGAGATATCACTCAACTCACCCACCCGACATCCTGTCTGATTCTTACCTCAGCAATCGCAATAAAACTAGGACTAGTGCCATTCCACTTCTGATTCCCAGAAGTACTTCAAGGCTCTCCTCTCATCACTGGCCTTCTTTTATCCACTATCATAAAACTTCCTCCAATCGCACTACTCTACATAACCTCACCTTCGCTAAACCCCACCCTACTAAC…
	KF752749_Passerina_leclancherii_JK04_221 ACACTCGCCATTCTACCACTGATCTCAAAATCTCACCACCCGCGAGCCATTGAAGCCGCTACCAAATACTTCCTGACCCAAGCAGCTGCTTCCGCCCTAGTCCTATTCTCCAGCATAACTAACGCATGACACACTGGGCAGTGAGATATCACTCAACTCACCCACCCGACATCCTGTCTGATTCTTACCTCAGCAATCGCAATAAAACTAGGACTAGTGCCATTCCACTTCTGATTCCCAGAAGTACTTCAAGGCTCTCCTCTCATCACTGGCCTTCTTTTATCCACTATCATGAAACTTCCCCCAATCGCGCTACTCTACATAACCTCACCTTCGCTAAACCCCACCCTACTAACCA…
	KF752723_Passerina_leclancherii_CHIS_404 ACACTCGCCATTCTACCACTGATCTCAAAATCTCACCACCCGCGAGCCATTGAAGCCGCTACCAAATACTTCCTGACCCAAGCAGCTGCTTCCGCCCTAGTCCTATTCTCCAGCATAACTAACGCATGACACACTGGGCAGTGAGATATCACTCAACTCACCCACCCGACATCCTGTCTGATTCTTACCTCAGCAATCGCAATAAAACTAGGACTAGTGCCATTCCACTTCTGATTCCCAGAAGTACTTCAAGGCTCTCCTCTCATCACTGGCCTTCTTTTATCCACTATCATGAAACTTCCCCCAATCGCGCTACTCTACATAACCTCACCTTCGCTAAACCCCACCCTACTAACCA…
	KF752752_Passerina_leclancherii_BAL_314 ACACTCGCCATTCTACCACTGATCTCCAAATCTCACCACCCACGAGCCATTGAAGCCGCTACCAAATACTTCCTGACCCAAGCAGCTGCTTCTGCCCTAGTCCTATTCTCCAGCATAACTAACGCATGACACACTGGGCAGTGAGATATCACTCAACTCACCCACCCGACATCCTGTCTGATTCTTACCTCAGCAATCGCAATAAAACTAGGACTAGTGCCATTCCACTTCTGATTCCCAGAAGTACTTCAAGGCTCTCCTCTCATCACTGGCCTTCTTTTATCCACTATCATAAAACTTCCTCCAATCGCACTACTCTACATAACCTCACCTTCGCTAAACCCCACCCTACTAACCAC…
	KF752769_Passerina_leclancherii_23302__GRK_010 ACACTCGCCATTCTACCACTGATCTCGAAATCTCACCACCCGCGAGCCATTGAAGCCGCTACCAAATACTTCCTGACCCAAGCAGCTGCTTCTGCCCTAGTCCTATTCTCCAGCATAACTAACGCATGACACACTGGGCAGTGAGATATCACTCAACTCACCCACCCGACATCCTGTCTGATTCTTACCTCAGCAATCGCAATAAAACTAGGACTAGTGCCATTCCACTTCTGATTCCCAGAAGTACTTCAAGGCTCTCCTCTCATCACTGGCCTTCTTTTATCCACTATCATAAAACTTCCTCCAATCGCGCTACTCTACATAACCTCACCTTCGCTAAACCCCACCCTAC…
	KF752756_Passerina_leclancherii_CONACYT_1028 ACACTCGCCATTCTACCACTGATCTCGAAATCTCACCACCCGCGAGCCATTGAAGCCGCTACCAAATACTTCCTGACCCAAGCAGCTGCTTCTGCCCTAGTCCTATTCTCCAGCATAACTAACGCATGACACACTGGGCAGTGAGATATCACTCAACTCACCCACCCGACATCCTGTCTGATTCTTACCTCAGCAATCGCAATAAAACTAGGACTAGTGCCATTCCACTTCTGATTCCCAGAAGTACTTCAAGGCTCTCCTCTCATCACTGGCCTTCTTTTATCCACTATCATAAAACTTCCTCCAATCGCGCTACTCTACATAACCTCACCTTCGCTAAACCCCACCCTACTA…
	KF752727_Passerina_leclancherii_CHIS_179 ACACTCGCCATTCTACCACTGATCTCAAAATCTCACCACCCGCGAGCCATTGAAGCCGCTACCAAATACTTCCTGACCCAAGCAGCTGCTTCCGCCCTAGTCCTATTCTCCAGCATAACTAACGCATGACACACTGGGCAGTGAGATATCACTCAACTCACCCACCCGACATCCTGTCTGATTCTTACCTCAGCAATCGCAATAAAACTAGGACTAGTGCCATTCCACTTCTGATTCCCAGAAGTACTTCAAGGCTCTCCTCTCATCACTGGCCTTCTTTTATCCACTATCATGAAACTTCCCCCAATCGCGCTACTCTACATAACCTCACCTTCGCTAAACCCCACCCTACTAACCA…
	KF752762_Passerina_leclancherii_HUAU_04 ACACTCGCCATTCTACCACTGATCTCAAAATCTCACCACCCGCGAGCCATTGAAGCCGCTACCAAATACTTCCTGACCCAAGCAGCTGCTTCTGCCCTAGTCCTATTCTCCAGCATAACTAACGCATGACACACTGGGCAGTGAGATATCACTCAACTCACCCACCCGACATCCTGTCTGATTCTTACCTCAGCAATCGCAATAAAACTAGGACTAGTGCCATTCCACTTCTGATTCCCAGAAGTACTTCAAGGCTCTCCTCTCATCACTGGCCTTCTTTTATCCACTATCATAAAACTTCCTCCAATCGCGCTACTCTACATAACCTCACCTTCGCTAAACCCCACCCTACTAACCAC…
	KF752732_Passerina_leclancherii_CONACYT04_078 ACACTCGCCATTCTACCACTGATCTCAAAATCTCACCACCCGCGAGCCATTGAAGCCGCTACCAAATACTTCCTGACCCAAGCAGCTGCTTCCGCCCTAGTCCTATTCTCCAGCATAACTAACGCATGACACACTGGGCAGTGAGATATCACTCAACTCACCCACCCGACATCCTGTCTGATTCTTACCTCAGCAATCGCAATAAAACTAGGACTAGTGCCATTCCACTTCTGATTCCCAGAAGTACTTCAAGGCTCTCCTCTCATCACTGGCCTTCTTTTATCCACTATCATGAAACTTCCCCCAATCGCGCTACTCTACATAACCTCACCTTCGCTAAACCCCACCCTACT…
	KF752726_Passerina_leclancherii_CHIS_170 ACACTCGCCATTCTACCACTGATCTCAAAATCTCACCACCCGCGAGCCATTGAAGCCGCTACCAAATACTTCCTGACCCAAGCAGCTGCTTCCGCCCTAGTCCTATTCTCCAGCATAACTAACGCATGACACACTGGGCAGTGAGATATCACTCAACTCACCCACCCGACATCCTGTCTGATTCTTACCTCAGCAATCGCAATAAAACTAGGACTAGTGCCATTCCACTTCTGATTCCCAGAAGTACTTCAAGGCTCTCCTCTCATCACTGGCCTTCTTTTATCCACTATCATGAAACTTCCCCCAATCGCGCTACTCTACATAACCTCACCTTCGCTAAACCCCACCCTACTAACCA…
	KF752773_Passerina_leclancherii_ORT11_45 ACACTCGCCATTCTACCACTGATCTCGAAATCTCACCACCCGCGAGCCATTGAAGCCGCTACCAAATACTTCCTGACCCAAGCAGCTGCTTCTGCCCTAGTCCTATTCTCCAGCATAACTAACGCATGACACACTGGGCAGTGAGATATCACTCAACTCACCCACCCGACATCCTGTCTGATTCTTACCTCAGCAATCGCAATAAAACTAGGACTAGTGCCATTCCACTTCTGATTCCCAGAAGTACTTCAAGGCTCTCCTCTCATCACTGGCCTTCTTTTATCCACTATCATAAAACTTCCTCCAATCGCGCTACTCTACATAACCTCACCTTCGCTAAACCCCACCCTACTAACCA…
	KF752758_Passerina_leclancherii_CONACYT_1036 ACACTCCCAATTCTACCACTGAGCTCAAAATCTCACCACCCGCGAGCCATTGAAGCCGCTACCAAATACTTCCTGACCCAAGCAGCTGCTTCTGCCCTAGTCCTATTCTCCAGCATAACTAACGCATGACACACTGGGCAGTGAGATATCACTCAACTCACCCACCCGACATCCTGTCTGATTCTTACCTCAGCAATCGCAATAAAACTAGGACTAGTGCCATTCCACTTCTGATTCCCAGAAGTACTTCAAGGCTCTCCTCTCATCACTGGCCTTCTTTTATCCACTATCATAAAACTTCCTCCAATCGCGCTACTCTACATAACCTCACCTTCGCTAAACCCCACCCTACTA…
	KF752736_Passerina_leclancherii_OMVP_0746 ACACTCGCCATTCTACCACTGATCTCAAAATCTCACCACCCGCGAGCCATTGAAGCCGCTACCAAATACTTCCTGACCCAAGCAGCTGCTTCCGCCCTAGTCCTATTCTCCAGCATAACTAACGCATGACACACTGGGCAGTGAGATATCACTCAACTCACCCACCCGACATCCTGTCTGATTCTTACCTCAGCAATCGCAATAAAACTAGGACTAGTGCCATTCCACTTCTGATTCCCAGAAGTACTTCAAGGCTCTCCTCTCATCACTGGCCTTCTTTTATCCACTATCATGAAACTTCCCCCAATCGCGCTACTCTACATAACCTCACCTTCGCTAAACCCCACCCTACTAACC…
	KF752747_Passerina_leclancherii_JK04_223 ACACTCGCCATTCTACCACTGATCTCAAAATCTCACCACCCGCGAGCCATTGAAGCCGCTACCAAATACTTCCTGACCCAAGCAGCTGCTTCCGCCCTAGTCCTATTCTCCAGCATAACTAACGCATGACACACTGGGCAGTGAGATATCACTCAACTCACCCACCCGACATCCTGTCTGATTCTTACCTCAGCAATCGCAATAAAACTAGGACTAGTGCCATTCCACTTCTGATTCCCAGAAGTACTTCAAGGCTCTCCTCTCATCACTGGCCTTCTTTTATCCACTATCATGAAACTTCCCCCAATCGCGCTACTCTACATAACCTCACCTTCGCTAAACCCCACCCTACTAACCA…
	KF752719_Passerina_leclancherii_DNL_S_N__1472 ACACTCGCCATTCTACCACTGATCTCAAAATCTCACCACCCGCGAGCCATTGAAGCCGCTACCAAATACTTCCTGACCCAAGCAGCTGCTTCCGCCCTAGTCCTATTCTCCAGCATAACTAACGCATGACACACTGGGCAGTGAGATATCACTCAACTCACCCACCCGACATCCTGTCTGATTCTTACCTCAGCAATCGCAATAAAACTAGGACTAGTGCCATTCCACTTCTGATTCCCAGAAGTACTTCAAGGCTCTCCTCTCATCACTGGCCTTCTTTTATCCACTATCATGAAACTTCCCCCAATCGCGCTACTCTACATAACCTCACCTTCGCTAAACCCCACCCTACT…
	KF752729_Passerina_leclancherii_CHIS_175 ACACTCGCCATTCTACCACTGATCTCAAAATCTCACCACCCGCGAGCCATTGAAGCCGCTACCAAATACTTCCTGACCCAAGCAGCTGCTTCCGCCCTAGTCCTATTCTCCAGCATAACTAACGCATGACACACTGGGCAGTGAGATATCACTCAACTCACCCACCCGACATCCTGTCTGATTCTTACCTCAGCAATCGCAATAAAACTAGGACTAGTGCCATTCCACTTCTGATTCCCAGAAGTACTTCAAGGCTCTCCTCTCATCACTGGCCTTCTTTTATCCACTATCATGAAACTTCCCCCAATCGCGCTACTCTACATAACCTCACCTTCGCTAAACCCCACCCTACTAACCA…
	KF752730_Passerina_leclancherii_CONACYT04_029 ACACTCGCCATTCTACCACTGATCTCAAAATCTCACCACCCGCGAGCCATTGAAGCCGCTACCAAATACTTCCTGACCCAAGCAGCTGCTTCCGCCCTAGTCCTATTCTCCAGCATAACTAACGCATGACACACTGGGCAGTGAGATATCACTCAACTCACCCACCCGACATCCTGTCTGATTCTTACCTCAGCAATCGCAATAAAACTAGGACTAGTGCCATTCCACTTCTGATTCCCAGAAGTACTTCAAGGCTCTCCTCTCATCACTGGCCTTCTTTTATCCACTATCATGAAACTTCCCCCAATCGCGCTACTCTACATAACCTCACCTTCGCTAAACCCCACCCTACT…
	KF752763_Passerina_leclancherii_JCD_S_N__2483_ ACACTCGCCATTCTACCACTGATCTCAAAATCTCACCACCCGCGAGCCATTGAAGCCGCTACCAAATACTTCCTGACCCAAGCAGCTGCTTCTGCCCTAGTCCTATTCTCCAGCATAACTAACGCATGACACACTGGGCAGTGAGATATCACTCAACTCACCCACCCGACATCCTGTCTGATTCTTACCTCAGCAATCGCAATAAAACTAGGACTAGTGCCATTCCACTTCTGATTCCCAGAAGTACTTCAAGGCTCTCCTCTCATCACTGGCCTTCTTTTATCCACTATCATAAAACTTCCTCCAATCGCGCTACTCTACATAACCTCACCTTCGCTAAACCCCACCCTAC…
	KF752725_Passerina_leclancherii_CHIS_455 ACACTCGCCATTCTACCACTGATCTCAAAATCTCACCACCCGCGAGCCATTGAAGCCGCTACCAAATACTTCCTGACCCAAGCAGCTGCTTCCGCCCTAGTCCTATTCTCCAGCATAACTAACGCATGACACACTGGGCAGTGAGATATCACTCAACTCACCCACCCGACATCCTGTCTGATTCTTACCTCAGCAATCGCAATAAAACTAGGACTAGTGCCATTCCACTTCTGATTCCCAGAAGTACTTCAAGGCTCTCCTCTCATCACTGGCCTTCTTTTATCCACTATCATGAAACTTCCCCCAATCGCGCTACTCTACATAACCTCACCTTCGCTAAACCCCACCCTACTAACCA…
	KF752776_Passerina_leclancherii_CONACYT04_050 --------------------------------------------------------------------------GACCCAAGCAGCTGCTTCCGCCCTAGTCCTATTCTCCAGCATAACTAACGCATGACACACTGGGCAGTGAGATATCACTCAACTCACCCACCCGACATCCTGTCTGATTCTTACCTCAGCAATCGCAATAAAACTAGGACTAGTGCCATTCCACTTCTGATTCCCAGAAGTACTTCAAGGCTCTCCTCTCATCACTGGCCTTCTTTTATCCACTATCATGAAACTTCCCCCAATCGCGCTACTCTACATAACCTCACCTTCGCTAAACCCCACCCTACT…
	KF752733_Passerina_leclancherii_CONACYT04_147 ACACTCGCCATTCTACCACTGATCTCAAAATCTCACCACCCGCGAGCCATTGAAGCCGCTACCAAATACTTCCTGACCCAAGCAGCTGCTTCCGCCCTAGTCCTATTCTCCAGCATAACTAACGCATGACACACTGGGCAGTGAGATATCACTCAACTCACCCACCCGACATCCTGTCTGATTCTTACCTCAGCAATCGCAATAAAACTAGGACTAGTGCCATTCCACTTCTGATTCCCAGAAGTACTTCAAGGCTCTCCTCTCATCACTGGCCTTCTTTTATCCACTATCATGAAACTTCCCCCAATCGCGCTACTCTACATAACCTCACCTTCGCTAAACCCCACCCTACT…
	KF752767_Passerina_leclancherii_GRK037 ACACTCGCCATTCTACCACTGATCTCGAAATCTCACCACCCGCGAGCCATTGAAGCCGCTACCAAATACTTCCTGACCCAAGCAGCTGCTTCTGCCCTAGTCCTATTCTCCAGCATAACTAACGCATGACACACTGGGCAGTGAGATATCACTCAACTCACCCACCCGACATCCTGTCTGATTCTTACCTCAGCAATCGCAATAAAACTAGGACTAGTGCCATTCCACTTCTGATTCCCAGAAGTACTTCAAGGCTCTCCTCTCATCACTGGCCTTCTTTTATCCACTATCATAAAACTTCCTCCAATCGCGCTACTCTACATAACCTCACCTTCGCTAAACCCCACCCTACTAACCACC…
	KF752778_Passerina_leclancherii_CONACYT04_107 --------------------------------------------------------------------------GACCCAAGCAGCTGCTTCCGCCCTAGTCCTATTCTCCAGCATAACTAACGCATGACACACTGGGCAGTGAGATATCACTCAACTCACCCACCCGACATCCTGTCTGATTCTTACCTCAGCAATCGCAATAAAACTAGGACTAGTGCCATTCCACTTCTGATTCCCAGAAGTACTTCAAGGCTCTCCTCTCATCACTGGCCTTCTTTTATCCACTATCATGAAACTTCCCCCAATCGCGCTACTCTACATAACCTCACCTTCGCTAAACCCCACCCTACT…
	KF752731_Passerina_leclancherii_CONACYT04_057 ACACTCGCCATTCTACCACTGATCTCAAAATCTCACCACCCGCGAGCCATTGAAGCCGCTACCAAATACTTCCTGACCCAAGCAGCTGCTTCCGCCCTAGTCCTATTCTCCAGCATAACTAACGCATGACACACTGGGCAGTGAGATATCACTCAACTCACCCACCCGACATCCTGTCTGATTCTTACCTCAGCAATCGCAATAAAACTAGGACTAGTGCCATTCCACTTCTGATTCCCAGAAGTACTTCAAGGCTCTCCTCTCATCACTGGCCTTCTTTTATCCACTATCATGAAACTTCCCCCAATCGCGCTACTCTACATAACCTCACCTTCGCTAAACCCCACCCTACT…
	KF752772_Passerina_leclancherii_CHAM_07_11 ACACTC?CCATTCTACCACTGATCTC?AAATCTCACCACCCGCGAGCCATTGAAGCCGCTACCAAATACTTCCTGACCCAAGCAGCTGCTTCTGCCCTAGTCCTATTCTCCAGCATAACTAACGCATGACACACTGGGCAGTGAGATATCACTCAACTCACCCACCCGACATCCTGTCTGATTCTTACCTCAGCAATCGCAATAAAACTAGGACTAGTGCCATTCCACTTCTGATTCCCAGAAGTACTTCAAGGCTCTCCTCTCATCACTGGCCTTCTTTTATCCACTATCATAAAACTTCCTCCAATCGCGCTACTCTACATAACCTCACCTTCGCTAAACCCCACCCTACTAAC…
	EF529884_Passerina_rositae ACACTCGCCGTTCTCCCACTAATCTCAAAATCTCACCACCCACGAGCCATTGAAGCCGCTACCAAATATTTCCTAACCCAAGCAGCTGCTTCTGCCCTGGTCTTATTCTCCAGTATAACTAACGCATGGTATACCGGACAATGAGACATCACTCAACTTACCCACCCAACATCCTGCCTAATTCTTACCTCAGCAATCGCAATAAAACTAGGACTAGTACCATTTCACTTCTGATTCCCGGAAGTGCTTCAAGGCTCTCCCCTCACTACCGGTCTTCTTCTATCCACTATCATAAAACTTCCTCCAATCACACTACTCTACATAACCTCACCCTCCCTTAACCCTGCCCTACTAACTACCCTAGCTATCCTT…
	EF529888_Passerina_versicolor ACACTCGCTGTTCTCCCATTAATCTCAAAATCCCACCACCCACGAGCCATCGAGGCCGCTACCAAATACTTCCTGACCCAAGCAGCTGCTTCCGCCCTAGTCCTATTCTCCAGCATGACTAACGCATGACACACCGGACAGTGAGACATCACCCAACTCACTCACCCAACATCCTGCCTGATCCTTACCTCAGCAATCGCAATAAAACTGGGACTAGTACCGTTCCATTTCTGATTCCCAGAAGTACTTCAAGGCTCCCCCCTCACCACCGGTCTTCTCTTATCCACTATCATAAAACTTCCTCCAATCACACTACTCTACATAACCTCACCTTCACTAAACCCCACCCTACTAACCACCCTAGCTATC…
;
END;
