# Supplementary material for: A latitudinal phylogeographic diversity gradient in birds
Source: PLoS Biol. 2017 Apr 13;15(4):e2001073. doi: 10.1371/journal.pbio.2001073 (PMC5390966; doi:10.1371/journal.pbio.2001073)
Supplement: S1 Data — (ZIP) [file pbio.2001073.s015.zip › S1_Data/Perisoreus-all-3-species-cytb.nex]

#NEXUS

Begin data;
	Dimensions ntax=3 nchar=1143;
	Format datatype=DNA gap=- missing=?;
	Matrix
Perisoreus_canadensis_PCU77331	ATGGCCCTAAATCTACGTAAAACCCACCCTCTACTAAAAATCGTCAACGAAGCCCTAATTGACCTTCCCACCCCATCAAACATCTCAGCCTGATGAAACTTCGGATCTCTACTAGGCATTTGCCTCATCACACAAATCATCACAGGTCTACTGCTAGCTATACATTATACAGCAGACACCTCCCTAGCCTTTACCTCAGTAGCACACACATGTCGAAACGTACAATTCGGATGATTAATTCGAAACCTACATGCCAACGGAGCCTCCTTCTTCTTCATTTGCATTTACCTACACATCGGCCGAGGATTCTACTACGGATCCTACCTAAACAAAGAGACCTGAAACATTGGAGTCCTCCTACTTCTCACCCTAATAGCAACCGCCTTTGTAGGTTATGTCCTACCTTGAGGCCAAATATCCTTCTGAGGAGCTACAGTCATCACTAACCTCTTCTCAGCAATCCCATACATTGGACAAACACTAGTAGAATGACTCTGAGGGGGTTTTTCCGTGGATAACCCTACACTAACCCGATTTTTTGCTATTCACTTCCTCCTTCCCTTCGTAATCGCAGGTCTAACACTAGTCCACCTAACCTTCCTACACGAAACAGGTTCTAACAACCCACTAGGAATTCCCTCAGACTGTGACAAAATTCCATTCCACCCTTACTACTCCATTAAAGATCTACTAGGATTTGCACTAATACTCATCCCACTCACCACCCTGGCACTATTCTCCCCAAATCTACTAGGAGATCCAGAAAATTTCACGCCCGCCAACCCACTAGCCACTCCTCCACACATCAAACCCGAATGATACTTCCTATTTGCATACGCTATCCTCCGATCTATCCCCAACAAACTAGGGGGAGTCCTAGCCCTAGCTGCCTCTGTCCTAATCCTATTCCTAATCCCTCTTCTCCACATATCAAAACAACGCTCAATAACTTTCCGACCCCTATCTCAAATCCTATTTTGAATTCTAGTCACCGACCTCCTTATCCTAACATGAGTGGGAAGCCAACCAGTCGAACATCCATTCATCATCATTGGCCAACTAGCCTCATTCACCTACTTCGCAATTATCCTAATTCTATTCCCTATTGTGAGCATTTTAGAAAACAAAATACTCAACCTCTAA
Perisoreus_internigrans_AY395621	---------------------------------------------------------------------------------------------------TTTGGATCTBDCCTAGGCATCTGCCTCATTACACAANTCGTCACAGGCCTGTTACTAGCAATGCACTACACAGCAGACACCACCCTGGCCTTTACCTCTGTAGCACACACATGCCGAAAYGTCCAATTCGGATGACTAATCCGAAACCTACATGCCAACGGAGCCTCCCTCTTCTTTATTTGCATCTACCTTCACATCGGCCGAGGATTCTACTACGGTTCGTATCTAAACAAAGAAACCTGAAACATCGGGGTAATTCTCCTCCTAACCCTAATAGCAACTGCCTTTGTAGGTTATGTCCTACCTTGAGGTCAAATGTCCTTCTGAGGAGCCACAGTCATTACCAATCTCTTCTCAGCAATCCCATACATTGGACAAACACTGGTAGAATGACTGTGAGGGGGATTCTCAGTAGACAACCCTACACTAACCCGATTTTTTGCTATCCATTTCCTACTTCCTTTTGTAATTGCAGGCCTGACATTAGTCCATCTCACCTTTCTACACGAAACAGGTTCCAACAATCCATTAGGAATCCCCTCAGACTGCGACAAAATCCCATTCCACCCTTACTACTCTATTAAAGACCTACTAGGATTCGCACTAATATTTGTCTCACTCGCTACTCTAGCACTCTTTGCCCCAAACCTACTAGGAGACCCAGAAAATTTCACGCCCGCCAACCCACTAGCCACTCCCCCACATATCAAACCCGAATGATACTTCCTATTTGCATACGCCATTCTTCGATCTATCCCAAACAAACTAGGAGGTGTCCTAGCCCTAGCCGCCTCAGTCCTAATCCTATTTCTAGTCCCTCTTCTCCACATGTCAAAACAACGTTCCATAACCTTTCGGCCTCTATCCCAAGTTCTATTCTGAATCCTAGTCACCGACCTCCTTATTCTAACATGAGTTGGAAGC------------------------------------------------------------------------------------------------------------------------
Perisoreus_infaustus_PIU86042	--------------------------------------------------------------------------------------------------CTTTGGATCTCTCCTAGGCATCTGCCTCATTACACAAATTGTCACAGGCCTACTATTAGCCATGCACTACACAGCAGACACCTCCCTAGCCTTTACCTCTGTAGCACACACATGCCGAAACGTCCAATTCGGGTGACTGATCCGAAACCTACATGCCAACGGAGCCTCCTTTTTCTTTATTTGCATCTATTTCCACATCGGCCGAGGATTCTACTACGGTTCATACCTAAACAAAGAAACCTGAAACATCGGGGTAATTCTCCTCCTAACCCTAATAGCAACCGCCTTTGTAGGTTACGTCCTACCCTGAGGCCAAATGTCCTTCTGAGGAGCCACAGTAATTACCAATCTCTTCTCAGCAATCCCATACATTGGACAAACACTGGTAGAATGACTATGAGGAGGATTCTCAGTAGACAACCCCACACTAACCCGATTTTTTGCTATCCACTTCCTACTTCCTTTTGTAATTGCAGGTCTGACATTAGTCCATCTCACCTTTCTACACGAAACAGGTTCCAACAATCCATTAGGAATCCCCTCAGACTGTGACAAAATCCCATTCCACCCTTACTACTCCATTAAAGACCTACTAGGATTCGCACTAATATTCGTCTCACTTGCTACTCTAGCACTCTTTGCCCCAAATCTACTAGGAGACCCAGAAAATTTCACGCCCGCCAACCCACTAGCTACTCCCCCACATATTAAACCTGAATGATACTTCCTATTTGCATACGCCATTCTTCGATCCATTCCAAACAAACTAGGGGGTGTTCTAGCTCTAGCCGCCTCAGTCCTAATCCTATTTCTAGTCCCCCTCCTCCACGTCTCAAAACAACGTTCCATAACCTTTCGACCTCTATCCCAAATCCTATTCTGAACCCTAGTCACCGACCTCCTTATTCTAACATGAGTCGGAAGC------------------------------------------------------------------------------------------------------------------------
	;
End;
