# Supplementary material for: A latitudinal phylogeographic diversity gradient in birds
Source: PLoS Biol. 2017 Apr 13;15(4):e2001073. doi: 10.1371/journal.pbio.2001073 (PMC5390966; doi:10.1371/journal.pbio.2001073)
Supplement: S1 Data — (ZIP) [file pbio.2001073.s015.zip › S1_Data/Perisoreus-canadensis.nex]

#NEXUS
Begin data;
	Dimensions ntax=205 nchar=1041;
	Format datatype=DNA gap=- missing=?;
	Matrix
Perisoreus_canadensis_JQ655823	ATGAAGCCCCAAGCGAAACTAATCTTTGGCATTAGCCTACTTCTAGGAACAACTATCGCAATCTCAAGCAATCACTGAGTTATAGCCTGAACCGGTCTTGAAATCAATACACTCGCTATCCTACCCCTAATCTCAAAATCTCATCACCCCCGAGCTATTGAAGCAGCGACCAAATACTTCCTAGTACAAGCAGCCGCCTCAACTCTAGTGCTATTCTCTAGCATAACCAATGCATGATCCACTGGACAATGAGATATCACTCAGCTAACCCACCCAACATCTTCCCTAATTCTAACTGCAGCCATTTCGATAAAACTAGGCCTTGCACCATTCCACTTTTGATTCCCAGAAGTTTTACAAGGCTCTCCTCTAACCACGGGTCTCCTTCTGTCGACAGCC…
Perisoreus_canadensis_JQ655824	ATGAACCCCCAAGCGAAACTAATCTTTGTCATTAGCCTACTTCTAGGAACAACTATCACAATCTCAAGCAATCACTGAGTTATAGCCTGAACCGGTCTTGAAATCAATACACTCGCTATCCTACCCCTAATCTCAAAATCTCATCACCCCCGAGCTATTGAAGCAGCGACCAAATACTTCCTAGTACAAGCAGCCGCCTCAACTCTAGTGCTATTCTCTAGCATAACCAATGCATGATCCACTGGACAATGAGATATCACTCAGCTAACCCACCCAACATCTTCCCTAATTCTAACTGCAGCCATTTCGATAAAACTAGGCCTTGCACCATTCCACTTTTGATTCCCAGAAGTTTTACAAGGCTCTCCTCTAACCACGGGCCTCCTTCTGTCGACAGCC…
Perisoreus_canadensis_JQ655972	ATGAATCCCCAAGCGAAACTAATCTTTGTCATTAGCCTACTCCTAGGAACAACTATCACAATCTCAAGCAATCACTGAGTTATAGCCTGAACCGGTCTTGAAATCAATACACTCGCTATCCTACCCCTAATCTCAAAATCTCATCACCCCCGAGCTATTGAAGCAGCGACCAAATACTTCCTAGTACAAGCAGCCGCCTCAACTCTAGTGCTATTCTCTAGCATAACCAATGCATGATCCACTGGACAATGAGATATCACTCAGCTAACCCACCCAACATCTTCCCTAATTCTAACTGCAGCCATTTCGATAAAACTAGGCCTTGCACCATTCCACTTTTGATTCCCAGAAGTTTTACAAGGCTCTCCTCTAACCACGGGTCTCCTTCTGTCGACAGCC…
Perisoreus_canadensis_JQ655825	ATGAACCCCCAAGCGAAACTAATCTTTGTCATTAGCCTACTTCTAGGAACAACTATCACAATCTCAAGCAATCACTGAGTTATAGCCTGAACCGGTCTTGAAATCAATACACTCGCTATCCTACCCCTAATCTCAAAATCTCATCACCCCCGAGCTATTGAAGCAGCGACCAAATACTTCCTAGTACAAGCAGCCGCCTCAACTCTAGTGCTATTCTCTAGCATAACCAATGCATGATCCACTGGACAATGAGATATCACTCAGCTAACCCACCCAACATCTTCCCTAATTCTAACTGCAGCCATTTCGATAAAACTAGGCCTTGCACCATTCCACTTTTGATTCCCAGAAGTTTTACAAGGCTCTCCTCTAACCACAGGTCTCCTTCTGTCGACAGCC…
Perisoreus_canadensis_JQ655826	ATGAACCCCCAAGCGAAACTAATCTTTGTCATTAGCCTACTTCTAGGAACAACTATCACAATCTCAAGCAATCACTGAGTTATAGCCTGAACCGGTCTTGAAATCAATACACTCGCTATCCTACCCCTAATCTCAAAATCTCATCACCCCCGAGCTATTGAAGCAGCGACCAAATACTTCCTAGTACAAGCAGCCGCCTCAACTCTAGTGCTATTCTCTAGCATAACCAATGCATGATCCACTGGACAATGAGATATCACTCAGCTAACCCACCCAACATCTTCCCTAATTCTAACTGCAGCCATTTCGATAAAACTAGGCCTTGCACCATTCCACTTTTGATTCCCAGAAGTTTTACAAGGCTCTCCTCTAACCACGGGTCTCCTTCTGTCGACAGCC…
Perisoreus_canadensis_JQ656009	ATGAACCCCCAAGCGAAACTAATCTTTGTCATTAGCCTACTTCTAGGAACAACTATCACAATCTCAAGCAATCACTGAGTTATAGCCTGAACCGGTCTTGAAATCAATACACTCGCTATCCTACCCCTAATCTCAAAATCTCATCACCCCCGAGCTATTGAAGCAGCGACCAAATACTTCCTAGTACAAGCAGCCGCCTCAACTCTAGTGCTATTCTCTAGCATAACCAATGCATGATCCACTGGACAATGAGATATCACTCAGCTAACCCACCCAACATCTTCCCTAATTCTAACTGCAGCCATTTCGATAAAACTAGGCCTTGCACCATTCCACTTTTGATTCCCAGAAGTTTTACAAGGCTCTCCTCTAACCACGGGTCTCCTTCTGTCGACAGCC…
Perisoreus_canadensis_JQ655901	ATGAACCCCCAAGCGAAACTAATCTTTGTCATTAGCCTACTTCTAGGAACAACTATCACAGTCTCAAGCAATCACTGAGTTATAGCCTGAACCGGTCTTGAAATCAATACACTCGCTATCCTACCCCTAATCTCAAAATCTCATCACCCCCGAGCTATTGAAGCAGCGACCAAATACTTCCTAGTACAAGCAGCCGCCTCAACTCTAGTGCTATTCTCTAGCATAACCAATGCATGATCCACTGGACAATGAGATATCACTCAGCTAACCCACCCAACATCTTCCCTAATTCTAACTGCAGCCATTTCGATAAAACTAGGCCTTGCACCATTCCACTTTTGATTCCCAGAAGTTTTACAAGGCTCTCCTCTAACCACGGGTCTCCTTCTGTCGACAGCC…
Perisoreus_canadensis_JQ655908	ATGAACCCCCAAGCGAAACTAATCTTTGTCATTAGCCTACTTCTAGGAACAACTATCACAGTCTCAAGCAATCACTGAGTTATAGCCTGAACTGGTCTTGAAATCAATACACTCGCTATCCTACCCCTAATCTCAAAATCTCATCACCCCCGAGCTATTGAAGCAGCGACCAAATACTTCCTAGTACAAGCAGCCGCCTCAACTCTAGTGCTATTCTCTAGCATAACCAATGCATGATCCACTGGACAATGAGATATCACTCAGCTAACCCACCCAACATCTTCCCTAATTCTAACTGCAGCCATTTCGATAAAACTAGGCCTTGCACCATTCCACTTTTGATTCCCAGAAGTTTTACAAGGCTCTCCTCTAACCACGGGTCTCCTTCTGTCGACAGCC…
Perisoreus_canadensis_JQ655822	ATGAACCCCCAAGCGAAACTAATCTTTGTCATTAGCCTACTTCTAGGAACAACTATCACAATCTCAAGCAATCACTGAGTTATAGCCTGAACCGGTCTTGAAATCAATACACTCGCTATCCTACCCCTAATCTCAAAATCTCATCACCCCCGAGCTATTGAAGCAGCGACCAAATACTTCCTAGTACAAGCAGCCGCCTCAACTCTAGTGCTATTCTCTAGCATAACCAATGCATGATCCACTGGACAATGAGATATCACTCAGCTAACCCACCCAACATCTTCCCTAATTCTAACTGCAGCCATTTCGATAAAACTAGGCCTTGCACCATTCCACTTTTGATTCCCAGAAGTTTTACAAGGCTCTCCTCTAACCACGGGTCTCCTTCTGTCGACAGCC…
Perisoreus_canadensis_JQ655841	ATGAACCCCCAAGCGAAACTAATATTTGTCATTAGCCTACTTCTAGGAACAACTATCACAATCTCAAGCAATCACTGAGTTATGGCCTGAACCGGTCTTGAAATCAATACACTCGCTATCCTACCCCTAATCTCAAAATCTCATCACCCCCGAGCTATTGAAGCAGCGACCAAATACTTCCTAGTACAAGCAGCCGCCTCAACTCTAGTGCTATTCTCTAGCATAACCAATGCATGATCCACTGGACAATGAGATATCACTCAGCTAACCCACCCAACATCTTCCCTAATTCTAACTGCAGCCATTTCGATAAAACTAGGCCTTGCACCATTCCACTTTTGATTCCCAGAAGTTTTACAAGGCTCTCCTCTAACCACGGGTCTCCTTCTGTCGACAGCC…
Perisoreus_canadensis_JQ656007	ATGAACCCCCAAGCGAAACTAATATTTGTCATTAGCCTACTTCTAGGAACAACTATCACAATCTCAAGCAATCACTGAGTTATAGCCTGAACCGGTCTTGAAATCAATACACTCGCTATCCTGCCCCTAATCTCAAAATCTCATCACCCCCGAGCTATTGAAGCAGCGACCAAATACTTCCTAGTACAAGCAGCCGCCTCAACTCTAGTGCTATTCTCTAGCATAACCAATGCATGATCCACTGGACAATGAGATATCACTCAGCTAACCCACCCAACATCTTCCCTAATTCTAACTGCAGCCATTTCGATAAAACTAGGCCTTGCACCATTCCACTTTTGATTCCCAGAAGTTTTACAAGGCTCTCCTCTAACCACGGGTCTCCTTCTGTCGACAGCC…
Perisoreus_canadensis_JQ655849	ATGAACCCCCAAGCGAAACTAATATTTGTCATTAGCCTACTTCTAGGAACAACTATCACAATCTCAAGCAATCACTGAGTTATAGCCTGAACCGGTCTTGAAATCAATACACTCGCTATCCTACCCCTAATCTCAAAATCTCATCACCCCCGAGCTATTGAAGCAGCGACCAAATACTTCCTAGTACAAGCAGCCGCCTCAACTCTAGTGCTATTCTCTAGCATAACCAATGCATGATCCACTGGACAATGAGATATCACTCAGCTAACCCACCCAACATCTTCCCTAATTCTAACTGCAGCCATTTCGATAAAACTAGGCCTTGCACCATTCCACTTTTGATTCCCAGAAGTTTTACAAGGCTCTCCTCTAACCACGGGTCTCCTTCTGTCGACAGCC…
Perisoreus_canadensis_JQ656006	ATGAACCCCCAAGCGAAACTAATATTTGTCATTAGCCTACTTCTAGGAACAACTATCACAATCTCAAGCAATCACTGAGTTATAGCCTGAACCGGTCTTGAAATCAATACACTCGCTATCCTACCCCTAATCTCAAAATCTCATCACCCCCGAGCTATTGAAGCAGCGACCAAATACTTCCTAGTACAAGCAGCCGCCTCAACTCTAGTGCTATTCTCTAGCATAACCAATGCATGATCCACTGGACAATGAGATATCACTCAGCTAACCCACCCAACATCTTCCCTAATTCTAACTGCAGCCATTTCGATAAAACTAGGCCTTGCACCATTCCACTTTTGATTCCCAGAAGTTTTACAAGGCTCTCCTCTAACCACGGGTCTCCTTCTGTCGACAGCC…
Perisoreus_canadensis_JQ655973	ATGAATCCCCAAGCGAAACTAATCTTTGTCATTAGCCTACTTCTAGGAACAACTATCACAATCTCAAGCAATCACTGAGTTATAGCCTGAACCGGTCTTGAAATCAATACACTCGCTATCCTACCCCTAATCTCAAAATCTCATCACCCCCGAGCTATTGAAGCAGCGACCAAATACTTCCTAGTACAAGCAGCCGCCTCAACTCTAGTGCTATTCTCTAGCATAACCAATGCATGATCCACTGGACAATGAGATATCACTCAGCTAACCCACCCAACATCTTCCCTAATTCTAACTGCAGCCATTTCGATAAAACTAGGCCTTGCACCATTCCACTTTTGATTCCCAGAAGTTTTACAAGGCTCTCCTCTAACCACGGGTCTCCTTCTGTCGACAGCC…
Perisoreus_canadensis_JQ655845	ATGAAACCCCAAGCGAAACTAATCTTTGTCATTAGCCTACTTCTAGGAACAACTATCACAATCTCAAGCAATCACTGAGTTATAGCCTGAACCGGTCTTGAAATCAATACACTCGCTATCCTACCCCTAATCTCAAAATCTCATCACCCCCGAGCTATTGAAGCAGCGACCAAATACTTCCTAGTACAAGCAGCCGCCTCAACTCTAGTGCTATTCTCTAGCATAACCAATGCATGATCCACTGGACAATGAGATATCACTCAGCTAACCCACCCAACATCTTCCCTAATTCTAACTGCAGCCATTTCGATAAAACTAGGCCTTGCACCATTCCACTTTTGATTCCCAGAAGTTTTACAAGGCTCTCCTCTAACCACGGGTCTCCTTCTGTCGACAGCC…
Perisoreus_canadensis_JQ656012	ATGAACCCCCAAGCGAAACTAATCTTTGTCATTAGCCTACTTCTAGGAACAACTATCACAATCTCAAGCAATCACTGAGTTATAGCCTGAACCGGTCTTGAAATCAATACACTCGCTATCCTACCCCTAATCTCAAAATCTCATCACCCCCGAGCTATTGAAGCAGCGACCAAATACTTCCTAGTACAAGCAGCCGCCTCAACTCTAGTGCTATTCTCTAGCATAACCAATGCATGATCCACTGGACAATGAGATATCACTCAGCTAACCCACCCAACATCTTCCCTAATTCTAACTGCAGCCATTTCGATAAAACTAGGCCTTGCACCATTCCACTTTTGATTCCCAGAAGTTTTACAAGGCTCTCCTCTAACCACGGGTCTCCTTCTGTCGACAGCC…
Perisoreus_canadensis_JQ655820	ATGAACCCCCAAGCGAAACTAATCTTTGTCATTAGCCTACTTCTAGGAACAACTATCACAATCTCAAGCAATCACTGAGTTATAGCCTGAACTGGTCTTGAAATCAATACACTCGCTATCCTACCCCTAATCTCAAAATCTCATCACCCCCGAGCTATTGAAGCAGCGACCAAATACTTCCTAGTACAAGCAGCCGCCTCAACTCTAGTGCTATTCTCTAGCATAACCAATGCATGATCCACTGGACAATGAGATATCACTCAGCTAACCCACCCAACATCTTCCCTAATTCTAACTGCAGCCATTTCGATAAAACTAGGCCTTGCACCATTCCACTTTTGATTCCCAGAAGTTTTACAAGGCTCTCCTCTAACCACGGGTCTCCTTCTGTCGACAGCC…
Perisoreus_canadensis_JQ655821	ATGAACCCCCAAGCGAAACTAATCTTTGTCATTAGCCTACTTCTAGGAACAACTATCACAATCTCAAGCAATCACTGAGTTATAGCCTGAACTGGTCTTGAAATCAATACACTCGCTATCCTACCCCTAATCTCAAAATCTCATCACCCCCGAGCTATTGAAGCAGCGACCAAATACTTCCTAGTACAAGCAGCCGCCTCAACTCTAGTGCTATTCTCTAGCATAACCAATGCATGATCCACTGGACAATGAGATATCACTCAGCTAACCCACCCAACATCTTCCCTAATTCTAACTGCAGCCATTTCGATAAAACTAGGCCTTGCACCATTCCACTTTTGATTCCCAGAAGTTTTACAAGGCTCTCCTCTAACCACGGGTCTCCTTCTGTCGACAGCC…
Perisoreus_canadensis_JQ655839	ATGAACCCCCAAGCGAAACTAATCTTTGTCATTAGCCTACTTCTAGGAACAACTATCACAATCTCAAGCAATCACTGAGTTATAGCCTGAACCGGTCTTGAAATCAATACACTCGCTATCCTACCCCTAATCTCAAAATCTCATCACCCCCGAGCTATTGAAGCAGCGACCAAATACTTCCTAGTACAAGCAGCCGCCTCAACTCTAGTGCTATTCTCTAGCATAACCAATGCATGATCCACTGGACAATGAGATATCACTCAGCTAACCCACCCAACATCTTCCCTAATTCTAACTGCAGCCATTTCGATAAAACTAGGCCTTGCACCATTCCACTTTTGATTCCCAGAAGTTTTACAAGGCTCTCCTCTAACCACGGGTCTCCTTCTGTCGACAGCC…
Perisoreus_canadensis_JQ655843	ATGAACCCCCAAGCGAAACTAATCTTTGTCATTAGCCTACTTCTAGGAACAACTATCACAATCTCAAGCAATCACTGAGTTATAGCCTGAACCGGTCTTGAAATCAATACACTCGCTATCCTACCCCTAATCTCAAAATCTCATCACCCCCGAGCTATTGAAGCAGCGACCAAATACTTCCTAGTACAAGCAGCCGCCTCAACTCTAGTGCTATTCTCTAGCATAACCAATGCATGATCCACTGGACAATGAGATATCACTCAGCTAACCCACCCAACATCTTCCCTAATTCTAACTGCAGCCATTTCGATAAAACTAGGCCTTGCACCATTCCACTTTTGATTCCCAGAAGTTTTACAAGGCTCTCCTCTAACCACGGGTCTCCTTCTGTCGACAGCC…
Perisoreus_canadensis_JQ655844	ATGAACCCCCAAGCGAAACTAATCTTTGTCATTAGCCTACTTCTAGGAACAACTATCACAATCTCAAGCAATCACTGAGTTATAGCCTGAACCGGTCTTGAAATCAATACACTCGCTATCCTACCCCTAATCTCAAAATCTCATCACCCCCGAGCTATTGAAGCAGCGACCAAATACTTCCTAGTACAAGCAGCCGCCTCAACTCTAGTGCTATTCTCTAGCATAACCAATGCATGATCCACTGGACAATGAGATATCACTCAGCTAACCCACCCAACATCTTCCCTAATTCTAACTGCAGCCATTTCGATAAAACTAGGCCTTGCACCATTCCACTTTTGATTCCCAGAAGTTTTACAAGGCTCTCCTCTAACCACGGGTCTCCTTCTGTCGACAGCC…
Perisoreus_canadensis_JQ655909	ATGAACCCCCAAGCGAAACTAATCTTTGTCATTAGCCTACTTCTAGGAACAACTATCACAATCTCAAGCAATCACTGAGTTATAGCCTGAACCGGTCTTGAAATCAATACACTCGCTATCCTACCCCTAATCTCAAAATCTCATCACCCCCGAGCTATTGAAGCAGCGACCAAATACTTCCTAGTACAAGCAGCCGCCTCAACTCTAGTGCTATTCTCTAGCATAACCAATGCATGATCCACTGGACAATGAGATATCACTCAGCTAACCCACCCAACATCTTCCCTAATTCTAACTGCAGCCATTTCGATAAAACTAGGCCTTGCACCATTCCACTTTTGATTCCCAGAAGTTTTACAAGGCTCTCCTCTAACCACGGGTCTCCTTCTGTCGACAGCC…
Perisoreus_canadensis_JQ655840	ATGAACCCCCAAGCGAAACTAATCTTTGTCATTAGCCTACTTCTAGGAACAACTATCACAATCTCAAGCAATCACTGAGTTATAGCCTGAACCGGTCTTGAAATCAATACACTCGCTATCCTACCCCTAATCTCAAAATCTCATCACCCCCGAGCTATTGAAGCAGCGACCAAATACTTCCTAGTACAAGCAGCCGCCTCAACTCTAGTGCTATTCTCTAGCATAACCAATGCATGATCCACTGGACAATGAGATATCACTCAGCTAACCCACCCAACATCTTCCCTAATTCTAACTGCAGCCATTTCGATAAAACTAGGCCTTGCACCATTCCACTTTTGATTCCCAGAAGTTTTACAAGGCTCTCCTCTAACCACGGGTCTCCTTCTGTCGACAGCC…
Perisoreus_canadensis_JQ655937	ATGAACCCCCAAGCGAAACTAATCTTTGTCATTAGCCTACTTCTAGGAACAACTATCACAATCTCAAGCAATCACTGAGTTATAGCCTGAACCGGTCTTGAAATCAATACACTCGCTATCCTACCCCTAATCTCAAAATCTCATCACCCCCGAGCTATTGAAGCAGCGACCAAATACTTCCTAGTACAAGCAGCCGCCTCAACTCTAGTGCTATTCTCTAGCATAACCAATGCATGATCCACTGGACAATGAGATATCACTCAGCTAACCCACCCAACATCTTCCCTAATTCTAACTGCAGCCATTTCGATAAAACTAGGCCTTGCACCATTCCACTTTTGATTCCCAGAAGTTTTACAAGGCTCTCCTCTAACCACGGGTCTCCTTCTGTCGACAGCC…
Perisoreus_canadensis_JQ655842	ATGAACCCCCAAGCGAAACTAATCTTTGTCATTAGCCTACTTCTAGGAACAACTATCACAATCTCAAGCAATCACTGAGTTATAGCCTGAACCGGTCTTGAAATCAATACACTCGCTATCCTACCCCTAATCTCAAAATCTCATCACCCCCGAGCTATTGAAGCAGCGACCAAATACTTCCTAGTACAAGCAGCCGCCTCAACTCTAGTGCTATTCTCTAGCATAACCAATGCATGATCCACTGGACAATGAGATATCACTCAGCTAACCCACCCAACATCTTCCCTAATTCTAACTGCAGCCATTTCGATAAAACTAGGCCTTGCACCATTCCACTTTTGATTCCCAGAAGTTTTACAAGGCTCTCCTCTAACCACGGGTCTCCTTCTGTCGACAGCC…
Perisoreus_canadensis_JQ655847	ATGAACCCCCAAGCGAAACTAATCTTTGTCATTAGCCTACTTCTAGGAACAACTATCACAATCTCAAGCAATCACTGAGTTATAGCCTGAACCGGTCTTGAAATCAATACACTCGCTATCCTACCCCTAATCTCAAAATCTCATCACCCCCGAGCTATTGAAGCAGCGACCAAATACTTCCTAGTACAAGCAGCCGCCTCAACTCTAGTGCTATTCTCTAGCATAACCAATGCATGATCCACTGGACAATGAGATATCACTCAGCTAACCCACCCAACATCTTCCCTAATTCTAACTGCAGCCATTTCGATAAAACTAGGCCTTGCACCATTCCACTTTTGATTCCCAGAAGTTTTACAAGGCTCTCCTCTAACCACGGGTCTCCTTCTGTCGACAGCC…
Perisoreus_canadensis_JQ655848	ATGAACCCCCAAGCGAAACTAATCTTTGTCATTAGCCTACTTCTAGGAACAACTATCACAATCTCAAGCAATCACTGAGTTATAGCCTGAACCGGTCTTGAAATCAATACACTCGCTATCCTACCCCTAATCTCAAAATCTCATCACCCCCGAGCTATTGAAGCAGCGACCAAATACTTCCTAGTACAAGCAGCCGCCTCAACTCTAGTGCTATTCTCTAGCATAACCAATGCATGATCCACTGGACAATGAGATATCACTCAGCTAACCCACCCAACATCTTCCCTAATTCTAACTGCAGCCATTTCGATAAAACTAGGCCTTGCACCATTCCACTTTTGATTCCCAGAAGTTTTACAAGGCTCTCCTCTAACCACGGGTCTCCTTCTGTCGACAGCC…
Perisoreus_canadensis_JQ655900	ATGAACCCCCAAGCGAAACTAATCTTTGTCATTAGCCTACTTCTAGGAACAACTATCACAATCTCAAGCAATCACTGAGTTATAGCCTGAACCGGTCTTGAAATCAATACACTCGCTATCCTACCCCTAATCTCAAAATCTCACCACCCCCGAGCTATTGAAGCAGCGACCAAATACTTCCTAGTACAAGCAGCCGCCTCAACTCTAGTGCTATTCTCTAGCATAACCAATGCATGATCCACTGGACAATGAGATATCACTCAGCTAACCCACCCAACATCTTCCCTAATTCTAACTGCAGCCATTTCGATAAAACTAGGCCTTGCACCATTCCACTTTTGATTCCCAGAAGTTTTACAAGGCTCTCCTCTAACCACGGGTCTCCTTCTGTCGACAGCC…
Perisoreus_canadensis_JQ656008	ATGAACCCCCAAGCGAAACTAATCTTTGTCATTAGCCTACTTCTAGGAACAACTATCACAATCTCAAGCAATCACTGAGTTATAGCCTGAACCGGTCTTGAAATCAATACACTCGCTATCCTACCCCTAATCTCAAAATCTCATCACCCCCGAGCTATTGAAGCAGCGACCAAATACTTCCTAGTACAAGCAGCCGCCTCAACTCTAGTGCTATTCTCTAGCATAACCAATGCATGATCCACTGGACAATGAGATATCACTCAGCTAACCCACCCAACATCTTCCCTAATTCTAACTGCAGCCATTTCGATAAAACTAGGCCTTGCACCATTCCACTTTTGATTCCCAGAAGTTTTACAAGGCTCTCCTCTAACCACGGGTCTCCTTCTGTCGACAGCC…
Perisoreus_canadensis_JQ655835	ATGAACCCCCAAGCGAAACTAATCTTTGTCATTAGCCTACTTCTAGGAACAACTATCACAATCTCAAGCAATCACTGAGTTATAGCCTGAACCGGTCTTGAAATCAATACACTCGCTATCCTACCCCTAATCTCAAAATCTCATCACCCCCGAGCTATTGAAGCAGCGACCAAATACTTCCTAGTACAAGCAGCCGCCTCAACTCTAGTGCTATTCTCTAGCATAACCAATGCATGATCCACTGGACAATGAGATATCACTCAGCTAACCCACCCAACATCTTCCCTAATTCTAACTGCAGCCATTTCGATAAAACTAGGCCTTGCACCATTCCACTTTTGATTCCCAGAAGTTTTACAAGGCTCTCCTCTAACCACGGGTCTCCTTCTGTCGACAGCC…
Perisoreus_canadensis_JQ655836	ATGAACCCCCAAGCGAAACTAATCTTTGTCATTAGCCTACTTCTAGGAACAACTATCACAATCTCAAGCAATCACTGAGTTATAGCCTGAACCGGTCTTGAAATCAATACACTCGCTATCCTACCCCTAATCTCAAAATCTCATCACCCCCGAGCTATTGAAGCAGCGACCAAATACTTCCTAGTACAAGCAGCCGCCTCAACTCTAGTGCTATTCTCTAGCATAACCAATGCATGATCCACTGGACAATGAGATATCACTCAGCTAACCCACCCAACATCTTCCCTAATTCTAACTGCAGCCATTTCGATAAAACTAGGCCTTGCACCATTCCACTTTTGATTCCCAGAAGTTTTACAAGGCTCTCCTCTAACCACGGGTCTCCTTCTGTCGACAGCC…
Perisoreus_canadensis_JQ655837	ATGAACCCCCAAGCGAAACTAATCTTTGTCATTAGCCTACTTCTAGGAACAACTATCACAATCTCAAGCAATCACTGAGTTATAGCCTGAACCGGTCTTGAAATCAATACACTCGCTATCCTACCCCTAATCTCAAAATCTCATCACCCCCGAGCTATTGAAGCAGCGACCAAATACTTCCTAGTACAAGCAGCCGCCTCAACTCTAGTGCTATTCTCTAGCATAACCAATGCATGATCCACTGGACAATGAGATATCACTCAGCTAACCCACCCAACATCTTCCCTAATTCTAACTGCAGCCATTTCGATAAAACTAGGCCTTGCACCATTCCACTTTTGATTCCCAGAAGTTTTACAAGGCTCTCCTCTAACCACGGGTCTCCTTCTGTCGACAGCC…
Perisoreus_canadensis_JQ655838	ATGAACCCCCAAGCGAAACTAATCTTTGTCATTAGCCTACTTCTAGGAACAACTATCACAATCTCAAGCAATCACTGAGTTATAGCCTGAACCGGTCTTGAAATCAATACACTCGCTATCCTACCCCTAATCTCAAAATCTCATCACCCCCGAGCTATTGAAGCAGCGACCAAATACTTCCTAGTACAAGCAGCCGCCTCAACTCTAGTGCTATTCTCTAGCATAACCAATGCATGATCCACTGGACAATGAGATATCACTCAGCTAACCCACCCAACATCTTCCCTAATTCTAACTGCAGCCATTTCGATAAAACTAGGCCTTGCACCATTCCACTTTTGATTCCCAGAAGTTTTACAAGGCTCTCCTCTAACCACGGGTCTCCTTCTGTCGACAGCC…
Perisoreus_canadensis_JQ655846	ATGAACCCCCAAGCGAAACTAATCTTTGTCATTAGCCTACTTCTAGGAACAACTATCACAATCTCAAGCAATCACTGAGTTATAGCCTGAACCGGTCTTGAAATCAATACACTCGCTATCCTACCCCTAATCTCAAAATCTCATCACCCCCGAGCTATTGAAGCAGCGACCAAATACTTCCTAGTACAAGCAGCCGCCTCAACTCTAGTGCTATTCTCTAGCATAACCAATGCATGATCCACTGGACAATGAGATATCACTCAGCTAACCCACCCAACATCTTCCCTAATTCTAACTGCAGCCATTTCGATAAAACTAGGCCTTGCACCATTCCACTTTTGATTCCCAGAAGTTTTACAAGGCTCTCCTCTAACCACGGGTCTCCTTCTGTCGACAGCC…
Perisoreus_canadensis_JQ655850	ATGAACCCCCAAGCGAAACTAATCTTTGTCATTAGCCTACTTCTAGGAACAACTATCACAATCTCAAGCAATCACTGAGTTATAGCCTGAACCGGTCTTGAAATCAATACACTCGCTATCCTACCCCTAATCTCAAAATCTCATCACCCCCGAGCTATTGAAGCAGCGACCAAATACTTCCTAGTACAAGCAGCCGCCTCAACTCTAGTGCTATTCTCTAGCATAACCAATGCATGATCCACTGGACAATGAGATATCACTCAGCTAACCCACCCAACATCTTCCCTAATTCTAACTGCAGCCATTTCGATAAAACTAGGCCTTGCACCATTCCACTTTTGATTCCCAGAAGTTTTACAAGGCTCTCCTCTAACCACGGGTCTCCTTCTGTCGACAGCC…
Perisoreus_canadensis_JQ655897	ATGAACCCCCAAGCGAAACTAATCTTTGTCATTAGCCTACTTCTAGGAACAACTATCACAATCTCAAGCAATCACTGAGTTATAGCCTGAACCGGTCTTGAAATCAATACACTCGCTATCCTACCCCTAATCTCAAAATCTCATCACCCCCGAGCTATTGAAGCAGCGACCAAATACTTCCTAGTACAAGCAGCCGCCTCAACTCTAGTGCTATTCTCTAGCATAACCAATGCATGATCCACTGGACAATGAGATATCACTCAGCTAACCCACCCAACATCTTCCCTAATTCTAACTGCAGCCATTTCGATAAAACTAGGCCTTGCACCATTCCACTTTTGATTCCCAGAAGTTTTACAAGGCTCTCCTCTAACCACGGGTCTCCTTCTGTCGACAGCC…
Perisoreus_canadensis_JQ655898	ATGAACCCCCAAGCGAAACTAATCTTTGTCATTAGCCTACTTCTAGGAACAACTATCACAATCTCAAGCAATCACTGAGTTATAGCCTGAACCGGTCTTGAAATCAATACACTCGCTATCCTACCCCTAATCTCAAAATCTCATCACCCCCGAGCTATTGAAGCAGCGACCAAATACTTCCTAGTACAAGCAGCCGCCTCAACTCTAGTGCTATTCTCTAGCATAACCAATGCATGATCCACTGGACAATGAGATATCACTCAGCTAACCCACCCAACATCTTCCCTAATTCTAACTGCAGCCATTTCGATAAAACTAGGCCTTGCACCATTCCACTTTTGATTCCCAGAAGTTTTACAAGGCTCTCCTCTAACCACGGGTCTCCTTCTGTCGACAGCC…
Perisoreus_canadensis_JQ655899	ATGAACCCCCAAGCGAAACTAATCTTTGTCATTAGCCTACTTCTAGGAACAACTATCACAATCTCAAGCAATCACTGAGTTATAGCCTGAACCGGTCTTGAAATCAATACACTCGCTATCCTACCCCTAATCTCAAAATCTCATCACCCCCGAGCTATTGAAGCAGCGACCAAATACTTCCTAGTACAAGCAGCCGCCTCAACTCTAGTGCTATTCTCTAGCATAACCAATGCATGATCCACTGGACAATGAGATATCACTCAGCTAACCCACCCAACATCTTCCCTAATTCTAACTGCAGCCATTTCGATAAAACTAGGCCTTGCACCATTCCACTTTTGATTCCCAGAAGTTTTACAAGGCTCTCCTCTAACCACGGGTCTCCTTCTGTCGACAGCC…
Perisoreus_canadensis_JQ655902	ATGAACCCCCAAGCGAAACTAATCTTTGTCATTAGCCTACTTCTAGGAACAACTATCACAATCTCAAGCAATCACTGAGTTATAGCCTGAACCGGTCTTGAAATCAATACACTCGCTATCCTACCCCTAATCTCAAAATCTCATCACCCCCGAGCTATTGAAGCAGCGACCAAATACTTCCTAGTACAAGCAGCCGCCTCAACTCTAGTGCTATTCTCTAGCATAACCAATGCATGATCCACTGGACAATGAGATATCACTCAGCTAACCCACCCAACATCTTCCCTAATTCTAACTGCAGCCATTTCGATAAAACTAGGCCTTGCACCATTCCACTTTTGATTCCCAGAAGTTTTACAAGGCTCTCCTCTAACCACGGGTCTCCTTCTGTCGACAGCC…
Perisoreus_canadensis_JQ655903	ATGAACCCCCAAGCGAAACTAATCTTTGTCATTAGCCTACTTCTAGGAACAACTATCACAATCTCAAGCAATCACTGAGTTATAGCCTGAACCGGTCTTGAAATCAATACACTCGCTATCCTACCCCTAATCTCAAAATCTCATCACCCCCGAGCTATTGAAGCAGCGACCAAATACTTCCTAGTACAAGCAGCCGCCTCAACTCTAGTGCTATTCTCTAGCATAACCAATGCATGATCCACTGGACAATGAGATATCACTCAGCTAACCCACCCAACATCTTCCCTAATTCTAACTGCAGCCATTTCGATAAAACTAGGCCTTGCACCATTCCACTTTTGATTCCCAGAAGTTTTACAAGGCTCTCCTCTAACCACGGGTCTCCTTCTGTCGACAGCC…
Perisoreus_canadensis_JQ655904	ATGAACCCCCAAGCGAAACTAATCTTTGTCATTAGCCTACTTCTAGGAACAACTATCACAATCTCAAGCAATCACTGAGTTATAGCCTGAACCGGTCTTGAAATCAATACACTCGCTATCCTACCCCTAATCTCAAAATCTCATCACCCCCGAGCTATTGAAGCAGCGACCAAATACTTCCTAGTACAAGCAGCCGCCTCAACTCTAGTGCTATTCTCTAGCATAACCAATGCATGATCCACTGGACAATGAGATATCACTCAGCTAACCCACCCAACATCTTCCCTAATTCTAACTGCAGCCATTTCGATAAAACTAGGCCTTGCACCATTCCACTTTTGATTCCCAGAAGTTTTACAAGGCTCTCCTCTAACCACGGGTCTCCTTCTGTCGACAGCC…
Perisoreus_canadensis_JQ655905	ATGAACCCCCAAGCGAAACTAATCTTTGTCATTAGCCTACTTCTAGGAACAACTATCACAATCTCAAGCAATCACTGAGTTATAGCCTGAACCGGTCTTGAAATCAATACACTCGCTATCCTACCCCTAATCTCAAAATCTCATCACCCCCGAGCTATTGAAGCAGCGACCAAATACTTCCTAGTACAAGCAGCCGCCTCAACTCTAGTGCTATTCTCTAGCATAACCAATGCATGATCCACTGGACAATGAGATATCACTCAGCTAACCCACCCAACATCTTCCCTAATTCTAACTGCAGCCATTTCGATAAAACTAGGCCTTGCACCATTCCACTTTTGATTCCCAGAAGTTTTACAAGGCTCTCCTCTAACCACGGGTCTCCTTCTGTCGACAGCC…
Perisoreus_canadensis_JQ655906	ATGAACCCCCAAGCGAAACTAATCTTTGTCATTAGCCTACTTCTAGGAACAACTATCACAATCTCAAGCAATCACTGAGTTATAGCCTGAACCGGTCTTGAAATCAATACACTCGCTATCCTACCCCTAATCTCAAAATCTCATCACCCCCGAGCTATTGAAGCAGCGACCAAATACTTCCTAGTACAAGCAGCCGCCTCAACTCTAGTGCTATTCTCTAGCATAACCAATGCATGATCCACTGGACAATGAGATATCACTCAGCTAACCCACCCAACATCTTCCCTAATTCTAACTGCAGCCATTTCGATAAAACTAGGCCTTGCACCATTCCACTTTTGATTCCCAGAAGTTTTACAAGGCTCTCCTCTAACCACGGGTCTCCTTCTGTCGACAGCC…
Perisoreus_canadensis_JQ655907	ATGAACCCCCAAGCGAAACTAATCTTTGTCATTAGCCTACTTCTAGGAACAACTATCACAATCTCAAGCAATCACTGAGTTATAGCCTGAACCGGTCTTGAAATCAATACACTCGCTATCCTACCCCTAATCTCAAAATCTCATCACCCCCGAGCTATTGAAGCAGCGACCAAATACTTCCTAGTACAAGCAGCCGCCTCAACTCTAGTGCTATTCTCTAGCATAACCAATGCATGATCCACTGGACAATGAGATATCACTCAGCTAACCCACCCAACATCTTCCCTAATTCTAACTGCAGCCATTTCGATAAAACTAGGCCTTGCACCATTCCACTTTTGATTCCCAGAAGTTTTACAAGGCTCTCCTCTAACCACGGGTCTCCTTCTGTCGACAGCC…
Perisoreus_canadensis_JQ655910	ATGAACCCCCAAGCGAAACTAATCTTTGTCATTAGCCTACTTCTAGGAACAACTATCACAATCTCAAGCAATCACTGAGTTATAGCCTGAACCGGTCTTGAAATCAATACACTCGCTATCCTACCCCTAATCTCAAAATCTCATCACCCCCGAGCTATTGAAGCAGCGACCAAATACTTCCTAGTACAAGCAGCCGCCTCAACTCTAGTGCTATTCTCTAGCATAACCAATGCATGATCCACTGGACAATGAGATATCACTCAGCTAACCCACCCAACATCTTCCCTAATTCTAACTGCAGCCATTTCGATAAAACTAGGCCTTGCACCATTCCACTTTTGATTCCCAGAAGTTTTACAAGGCTCTCCTCTAACCACGGGTCTCCTTCTGTCGACAGCC…
Perisoreus_canadensis_JQ656003	ATGAACCCCCAAGCGAAACTAATCTTTGTCATTAGCCTACTTCTAGGAACAACTATCACAATCTCAAGCAATCACTGAGTTATAGCCTGAACCGGTCTTGAAATCAATACACTCGCTATCCTACCCCTAATCTCAAAATCTCATCACCCCCGAGCTATTGAAGCAGCGACCAAATACTTCCTAGTACAAGCAGCCGCCTCAACTCTAGTGCTATTCTCTAGCATAACCAATGCATGATCCACTGGACAATGAGATATCACTCAGCTAACCCACCCAACATCTTCCCTAATTCTAACTGCAGCCATTTCGATAAAACTAGGCCTTGCACCATTCCACTTTTGATTCCCAGAAGTTTTACAAGGCTCTCCTCTAACCACGGGTCTCCTTCTGTCGACAGCC…
Perisoreus_canadensis_JQ656004	ATGAACCCCCAAGCGAAACTAATCTTTGTCATTAGCCTACTTCTAGGAACAACTATCACAATCTCAAGCAATCACTGAGTTATAGCCTGAACCGGTCTTGAAATCAATACACTCGCTATCCTACCCCTAATCTCAAAATCTCATCACCCCCGAGCTATTGAAGCAGCGACCAAATACTTCCTAGTACAAGCAGCCGCCTCAACTCTAGTGCTATTCTCTAGCATAACCAATGCATGATCCACTGGACAATGAGATATCACTCAGCTAACCCACCCAACATCTTCCCTAATTCTAACTGCAGCCATTTCGATAAAACTAGGCCTTGCACCATTCCACTTTTGATTCCCAGAAGTTTTACAAGGCTCTCCTCTAACCACGGGTCTCCTTCTGTCGACAGCC…
Perisoreus_canadensis_JQ656005	ATGAACCCCCAAGCGAAACTAATCTTTGTCATTAGCCTACTTCTAGGAACAACTATCACAATCTCAAGCAATCACTGAGTTATAGCCTGAACCGGTCTTGAAATCAATACACTCGCTATCCTACCCCTAATCTCAAAATCTCATCACCCCCGAGCTATTGAAGCAGCGACCAAATACTTCCTAGTACAAGCAGCCGCCTCAACTCTAGTGCTATTCTCTAGCATAACCAATGCATGATCCACTGGACAATGAGATATCACTCAGCTAACCCACCCAACATCTTCCCTAATTCTAACTGCAGCCATTTCGATAAAACTAGGCCTTGCACCATTCCACTTTTGATTCCCAGAAGTTTTACAAGGCTCTCCTCTAACCACGGGTCTCCTTCTGTCGACAGCC…
Perisoreus_canadensis_JQ656010	ATGAACCCCCAAGCGAAACTAATCTTTGTCATTAGCCTACTTCTAGGAACAACTATCACAATCTCAAGCAATCACTGAGTTATAGCCTGAACCGGTCTTGAAATCAATACACTCGCTATCCTACCCCTAATCTCAAAATCTCATCACCCCCGAGCTATTGAAGCAGCGACCAAATACTTCCTAGTACAAGCAGCCGCCTCAACTCTAGTGCTATTCTCTAGCATAACCAATGCATGATCCACTGGACAATGAGATATCACTCAGCTAACCCACCCAACATCTTCCCTAATTCTAACTGCAGCCATTTCGATAAAACTAGGCCTTGCACCATTCCACTTTTGATTCCCAGAAGTTTTACAAGGCTCTCCTCTAACCACGGGTCTCCTTCTGTCGACAGCC…
Perisoreus_canadensis_JQ655832	ATGAACCCCCAAGCGAAACTAATCTTTGTCATTAGCCTGATCCTAGGAACAACCATCGCAATCTCAAGCAACCATTGAGTTATAGCCTGAACCGGTCTTGAAATCAACACACTCGCCATCCTACCCCTAATCTCAAAATCCCATCACCCCCGAGCTATTGAAGCAGCAACCAAATACTTCCTAGTACAAGCAGCCGCCTCAACTCTAGTGCTATTCTCCAGCATAACCAATGCATGATCCACTGGACAATGGGATATTACTCAACTAACCCACCCAACATCTTCCCTAATTCTAACTGCAGCCATTTCGATAAAACTAGGACTTGCACCATTCCACTTTTGATTCCCAGAAGTTTTACAAGGCTCTCCTCTAACCACAGGTCTCCTTCTGTCGACAGTC…
Perisoreus_canadensis_JQ655827	ATGAATCCCCAAGCGAAACTAATCTTTGTCATTAGCCTGATCCTAGGAACAACCATCGCAATCTCAAGCAACCATTGAGTTATAGCCTGAACCGGTCTTGAAATCAACACACTCGCCATCCTACCCCTAATCTCAAAATCCCATCACCCCCGAGCTATTGAAGCAGCAACCAAATACTTCCTAGTACAAGCAGCCGCCTCAACTCTAGTGCTATTCTCCAGCATAACCAATGCATGATCCACTGGACAATGGGATATTACTCAACTAACCCACCCAACATCTTCCCTAATTCTAACTGCAGCCATTTCGATAAAACTAGGACTTGCACCATTCCACTTTTGATTCCCAGAAGTTTTACAAGGCTCTCCTCTAACCACAGGTCTCCTTCTGTCGACAGTC…
Perisoreus_canadensis_JQ655828	ATGAATCCCCAAGCGAAACTAATCTTTGTCATTAGCCTGATCCTAGGAACAACCATCGCAATCTCAAGCAACCATTGAGTTATAGCCTGAACCGGTCTTGAAATCAACACACTCGCCATCCTACCCCTAATCTCAAAATCCCATCACCCCCGAGCTATTGAAGCAGCAACCAAATACTTCCTAGTACAAGCAGCCGCCTCAACTCTAGTGCTATTCTCCAGCATAACCAATGCATGATCCACTGGACAATGGGATATTACTCAACTAACCCACCCAACATCTTCCCTAATTCTAACTGCAGCCATTTCGATAAAACTAGGACTTGCACCATTCCACTTTTGATTCCCAGAAGTTTTACAAGGCTCTCCTCTAACCACAGGTCTCCTTCTGTCGACAGTC…
Perisoreus_canadensis_JQ655829	ATGAATCCCCAAGCGAAACTAATCTTTGTCATTAGCCTGATCCTAGGAACAACCATCGCAATCTCAAGCAACCATTGAGTTATAGCCTGAACCGGTCTTGAAATCAACACACTCGCCATCCTACCCCTAATCTCAAAATCCCATCACCCCCGAGCTATTGAAGCAGCAACCAAATACTTCCTAGTACAAGCAGCCGCCTCAACTCTAGTGCTATTCTCCAGCATAACCAATGCATGATCCACTGGACAATGGGATATTACTCAACTAACCCACCCAACATCTTCCCTAATTCTAACTGCAGCCATTTCGATAAAACTAGGACTTGCACCATTCCACTTTTGATTCCCAGAAGTTTTACAAGGCTCTCCTCTAACCACAGGTCTCCTTCTGTCGACAGTC…
Perisoreus_canadensis_JQ655831	ATGAATCCCCAAGCGAAACTAATCTTTGTCATTAGCCTGATCCTAGGAACAACCATCGCAATCTCAAGCAACCATTGAGTTATAGCCTGAACCGGTCTTGAAATCAACACACTCGCCATCCTACCCCTAATCTCAAAATCCCATCACCCCCGAGCTATTGAAGCAGCAACCAAATACTTCCTAGTACAAGCAGCCGCCTCAACTCTAGTGCTATTCTCCAGCATAACCAATGCATGATCCACTGGACAATGGGATATTACTCAACTAACCCACCCAACATCTTCCCTAATTCTAACTGCAGCCATTTCGATAAAACTAGGACTTGCACCATTCCACTTTTGATTCCCAGAAGTTTTACAAGGCTCTCCTCTAACCACAGGTCTCCTTCTGTCGACAGTC…
Perisoreus_canadensis_JQ655830	ATGAATCCCCAAGCGAAACTAATCTTTGTCATTAGCCTGATCCTAGGAACAACCATCGCAATCTCAAGCAACCATTGAGTTATAGCCTGAACCGGTCTTGAAATCAACACACTCGCCATCCTACCCCTAATCTCAAAATCCCATCACCCCCGAGCTATTGAAGCAGCAACCAAATACTTCCTAGTACAAGCAGCCGCCTCAACTCTAGTGCTATTCTCCAGCATAACCAATGCATGATCCACTGGACAATGGGATATTACTCAACTAACCCACCCAACATCTTCCCTAATTCTAACTGCAGCCATTTCGATAAAACTAGGACTTGCACCATTCCACTTTTGATTCCCAGAAGTTTTACAAGGCTCTCCTCTAACCACAGGTCTCCTTCTGTCGACAGTC…
Perisoreus_canadensis_JQ655833	ATGAATCCCCAAGCGAAACTAATCTTTGTCATTAGCCTACTCCTAGGAACAACCATTACAATCTCAAGCAACCATTGAGTTATAGCCTGAACCGGTCTTGAGATCAACACACTCGCCATCCTACCCCTAATCTCAAAGTCCCATCACCCCCGAGCTATTGAAGCAGCAACCAAATACTTCCTAGTACAAGCAGCCGCCTCAACTCTAGTGCTATTCTCCAGCATAACCAATGCATGATCCACTGGACAATGGGATATTACCCAACTAACCCACCCAACATCTTCCCTAATTCTAACTGCAGCCATTTCGATAAAACTAGGACTTGCACCATTCCACTTTTGATTCCCAGAAGTTTTACAAGGCTCTCCTCTAACTACAGGCCTCCTTCTGTCGACAGTC…
Perisoreus_canadensis_JQ655880	ATGAATCCCCAAGCGAAACTAATCTTTGTCATTAGCCTACTCCTAGGAACAACCATTACAATCTCAAGCAACCATTGAGTTATAGCCTGAACCGGTCTTGAGATCAACACACTCGCCATCCTACCCCTAATCTCAAAGTCCCATCACCCCCGAGCTATTGAAGCAGCAACCAAATACTTCCTAGTACAAGCAGCCGCCTCAACTCTAGTGCTATTCTCCAGCATAACCAATGCATGATCCACTGGACAATGGGATATTACTCAACTAACCCACCCAACATCTTCCCTAATTCTAACTGCAGCCATTTCGATAAAACTAGGACTTGCACCATTCCACTTTTGATTCCCAGAAGTTTTACAAGGCTCTCCTCTAACTACAGGCCTCCTTCTGTCGACAGCC…
Perisoreus_canadensis_JQ655884	ATGAATCCCCAAGCGAAACTAATCTTTGTCATTAGCCTACTCCTAGGAACAACCATTACAATCTCAAGCAACCATTGAGTTATAGCCTGAACCGGTCTTGAGATCAACACACTCGCCATCCTACCCCTAATCTCAAAGTCCCATCACCCCCGAGCTATTGAAGCAGCAACCAAATACTTCCTAGTACAAGCAGCCGCCTCAACTCTAGTGCTATTCTCCAGCATAACCAATGCATGATCCACTGGACAATGGGATATTACTCAACTAACCCACCCAACATCTTCCCTAATTCTAACTGCAGCCATTTCGATAAAACTAGGACTTGCACCATTCCACTTTTGATTCCCAGAAGTTTTACAAGGCTCTCCTCTAACTACAGGCCTCCTTCTGTCGACAGTC…
Perisoreus_canadensis_JQ655963	ATGAATCCCCAAGCGAAACTAATCTTTGTCATTAGCCTACTCCTAGGAACAACCATTACAATCTCAAGCAACCATTGAGTTATAGCCTGAACCGGTCTTGAGATCAACACACTCGCCATCCTACCCCTAATCTCAAAGTCCCATCACCCCCGAGCTATTGAAGCAGCAACCAAATACTTCCTAGTACAAGCAGCTGCCTCAACTCTAGTGCTATTCTCCAGCATAACCAATGCATGATCCACTGGACAATGGGATATTACTCAACTAACCCACCCAACATCTTCCCTAATTCTAACTGCAGCCATTTCGATAAAACTAGGACTTGCACCATTCCACTTTTGATTCCCAGAAGTTTTACAAGGCTCTCCTCTAACTACAGGCCTCCTTCTGTCGACAGTC…
Perisoreus_canadensis_JQ655970	ATGAATCCCCAAGCGAAACTAATCTTTGTCATTAGCCTACTCCTAGGAACAACCATTACAATCTCAAGCAACCATTGAGTTATAGCCTGAACCGGTCTTGAGATCAACACACTCGCCATCCTACCCCTAATCTCAAAGTCCCATCACCCCCGAGCTATTGAAGCAGCAACCAAATACTTCCTAGTACAAGCAGCCGCCTCAACTCTAGTGCTATTCTCCAGCATAACCAATGCATGATCCACTGGACAATGGGATATTACTCAACTAACCCACCCAACATCTTCCCTAATTCTAACTGCAGCCATTTCGATAAAACTAGGACTTGCACCATTCCACTTTTGATTCCCAGAAGTTTTACAAGGCTCTCCTCTAACTACAGGCCTCCTTCTGTCGACAGTC…
Perisoreus_canadensis_JQ655994	ATGAATCCCCAAGCGAAACTAATCTTTGTTATTAGCCTACTCCTAGGAACAACCATTACAATCTCAAGCAACCATTGAGTTATAGCCTGAACCGGTCTTGAGATCAACACACTCGCCATCCTACCCCTAATCTCAAAGTCCCATCACCCCCGAGCTATTGAAGCAGCAACCAAATACTTCCTAGTACAAGCAGCCGCCTCAACTCTAGTGCTATTCTCCAGCATAACCAATGCATGATCCACTGGACAATGGGATATTACTCAACTAACCCACCCAACATCTTCCCTAATTCTAACTGCAGCCATTTCGATAAAACTAGGACTTGCACCATTCCACTTTTGATTCCCAGAAGTTTTACAAGGCTCTCCTCTAACTACAGGCCTCCTTCTGTCGACAGTC…
Perisoreus_canadensis_JQ655995	ATGAATCCCCAAGCGAAACTAATCTTTGTCATTAGCCTACTCCTAGGAACAACCATTACAATCTCAAGCAACCATTGAGTTATAGCCTGAACCGGTCTTGAGATCAACACACTCGCCATCCTACCCCTAATCTCAAAGTCCCATCACCCCCGAGCTATTGAAGCAGCAACCAAATACTTCCTAGTACAAGCAGCCGCCTCAACTCTAGTGCTATTCTCCAGCATAACCAATGCATGATCCACTGGACAATGGGATATTACTCAACTAACCCACCCAACATCTTCCCTAATTCTAACTGCAGCCATTTCGATAAAACTAGGACTTGCACCATTCCACTTTTGATTCCCAGAAGTTTTACAAGGCTCTCCTCTAACTACAGGCCTCCTTCTGTCGACAGTC…
Perisoreus_canadensis_JQ655998	ATGAATCCCCAAGCGAAACTAATCTTTGTCATTAGCCTACTCCTAGGAACAACCATTACAATCTCAAGCAACCATTGAGTTATAGCCTGAACCGGTCTTGAGATCAACACACTCGCCATCCTACCCCTAATCTCAAAGTCCCATCACCCCCGAGCTATTGAAGCAGCAACCAAATACTTCCTAGTACAAGCAGCCGCCTCAACTCTAGTGCTATTCTCCAGCATAACCAATGCATGATCCACTGGACAATGGGATATTACTCAACTAACCCACCCAACATCTTCCCTAATTCTAACTGCAGCCATTTCGATAAAACTAGGACTTGCACCATTCCACTTTTGATTCCCAGAAGTTTTACAAGGCTCTCCCCTAACTACAGGCCTCCTTCTGTCGACAGTC…
Perisoreus_canadensis_JQ656002	ATGAATCCCCAAGCGAAACTAATCTTTGTCATTAGCCTACTCCTAGGAACAACCATTACAATCTCAAGCAACCATTGAGTTATAGCCTGAACCGGTCTTGAGATCAACACACTCGCCATCCTACCCCTAATCTCAAAGTCCCATCACCCCCGAGCTATTGAAGCAGCAACCAAATACTTCCTAGTACAAGCAGCCGCCTCAACTCTAGTGCTATTCTCCAGCATAACCAATGCATGATCCACTGGACAATGGGATATTACTCAACTAACCCACCCAACATCTTCCCTAATTCTAACTGCAGCCATTTCGATAAAACTAGGACTTGCACCATTCCACTTTTGATTCCCAGAAGTTTTACAAGGCTCTCCTCTAACTACAGGCCTCCTTCTGTCGACAGTC…
Perisoreus_canadensis_JQ655818	ATGAATCCCCAAGCGAAACTAATCTTTGTCATTAGCCTACTCCTAGGAACAACCATTACAATCTCAAGCAACCATTGAGTTATAGCCTGAACCGGTCTTGAGATCAACACACTCGCCATCCTACCCCTAATCTCAAAGTCCCATCACCCCCGAGCTATTGAAGCAGCAACCAAATACTTCCTAGTACAAGCAGCCGCCTCAACTCTAGTGCTATTCTCCAGCATAACCAATGCATGATCCACTGGACAATGGGATATTACTCAACTAACCCACCCAACATCTTCCCTAATTCTAACTGCAGCCATTTCGATAAAACTAGGACTTGCACCATTCCACTTTTGATTCCCAGAAGTTTTACAAGGCTCTCCTCTAACTACAGGCCTCCTTCTGTCGACAGTC…
Perisoreus_canadensis_JQ655858	ATGAATCCCCAAGCGAAACTAATCTTTGTCATTAGCCTACTCCTAGGAACAACCATTACAATCTCAAGCAACCATTGAGTTATAGCCTGAACCGGTCTTGAGATCAACACACTCGCCATCCTACCCCTAATCTCAAAGTCCCATCACCCCCGAGCTATTGAAGCAGCAACCAAATACTTCCTAGTACAAGCAGCCGCCTCAACTCTAGTGCTATTCTCCAGCATAACCAATGCATGATCCACTGGACAATGGGATATTACTCAACTAACCCACCCAACATCTTCCCTAATTCTAACTGCAGCCATTTCGATAAAACTAGGACTTGCACCATTCCACTTTTGATTCCCAGAAGTTTTACAAGGCTCTCCTCTAACTACAGGCCTCCTTCTGTCGACAGTC…
Perisoreus_canadensis_JQ655875	ATGAATCCCCAAGCGAAACTAATCTTTGTCATTAGCCTACTCCTAGGAACAACCATTACAATCTCAAGCAACCATTGAGTTATAGCCTGAACCGGTCTTGAGATCAACACACTCGCCATCCTACCCCTAATCTCAAAGTCCCATCACCCCCGAGCTATTGAAGCAGCAACCAAATACTTCCTAGTACAAGCAGCCGCCTCAACTCTAGTGCTATTCTCCAGCATAACCAATGCATGATCCACTGGACAATGGGATATTACTCAACTAACCCACCCAACATCTTCCCTAATTCTAACTGCAGCCATTTCGATAAAACTAGGACTTGCACCATTCCACTTTTGATTCCCAGAAGTTTTACAAGGCTCTCCTCTAACTACAGGCCTCCTTCTGTCGACAGTC…
Perisoreus_canadensis_JQ655876	ATGAATCCCCAAGCGAAACTAATCTTTGTCATTAGCCTACTCCTAGGAACAACCATTACAATCTCAAGCAACCATTGAGTTATAGCCTGAACCGGTCTTGAGATCAACACACTCGCCATCCTACCCCTAATCTCAAAGTCCCATCACCCCCGAGCTATTGAAGCAGCAACCAAATACTTCCTAGTACAAGCAGCCGCCTCAACTCTAGTGCTATTCTCCAGCATAACCAATGCATGATCCACTGGACAATGGGATATTACTCAACTAACCCACCCAACATCTTCCCTAATTCTAACTGCAGCCATTTCGATAAAACTAGGACTTGCACCATTCCACTTTTGATTCCCAGAAGTTTTACAAGGCTCTCCTCTAACTACAGGCCTCCTTCTGTCGACAGTC…
Perisoreus_canadensis_JQ655877	ATGAATCCCCAAGCGAAACTAATCTTTGTCATTAGCCTACTCCTAGGAACAACCATTACAATCTCAAGCAACCATTGAGTTATAGCCTGAACCGGTCTTGAGATCAACACACTCGCCATCCTACCCCTAATCTCAAAGTCCCATCACCCCCGAGCTATTGAAGCAGCAACCAAATACTTCCTAGTACAAGCAGCCGCCTCAACTCTAGTGCTATTCTCCAGCATAACCAATGCATGATCCACTGGACAATGGGATATTACTCAACTAACCCACCCAACATCTTCCCTAATTCTAACTGCAGCCATTTCGATAAAACTAGGACTTGCACCATTCCACTTTTGATTCCCAGAAGTTTTACAAGGCTCTCCTCTAACTACAGGCCTCCTTCTGTCGACAGTC…
Perisoreus_canadensis_JQ655878	ATGAATCCCCAAGCGAAACTAATCTTTGTCATTAGCCTACTCCTAGGAACAACCATTACAATCTCAAGCAACCATTGAGTTATAGCCTGAACCGGTCTTGAGATCAACACACTCGCCATCCTACCCCTAATCTCAAAGTCCCATCACCCCCGAGCTATTGAAGCAGCAACCAAATACTTCCTAGTACAAGCAGCCGCCTCAACTCTAGTGCTATTCTCCAGCATAACCAATGCATGATCCACTGGACAATGGGATATTACTCAACTAACCCACCCAACATCTTCCCTAATTCTAACTGCAGCCATTTCGATAAAACTAGGACTTGCACCATTCCACTTTTGATTCCCAGAAGTTTTACAAGGCTCTCCTCTAACTACAGGCCTCCTTCTGTCGACAGTC…
Perisoreus_canadensis_JQ655879	ATGAATCCCCAAGCGAAACTAATCTTTGTCATTAGCCTACTCCTAGGAACAACCATTACAATCTCAAGCAACCATTGAGTTATAGCCTGAACCGGTCTTGAGATCAACACACTCGCCATCCTACCCCTAATCTCAAAGTCCCATCACCCCCGAGCTATTGAAGCAGCAACCAAATACTTCCTAGTACAAGCAGCCGCCTCAACTCTAGTGCTATTCTCCAGCATAACCAATGCATGATCCACTGGACAATGGGATATTACTCAACTAACCCACCCAACATCTTCCCTAATTCTAACTGCAGCCATTTCGATAAAACTAGGACTTGCACCATTCCACTTTTGATTCCCAGAAGTTTTACAAGGCTCTCCTCTAACTACAGGCCTCCTTCTGTCGACAGTC…
Perisoreus_canadensis_JQ655881	ATGAATCCCCAAGCGAAACTAATCTTTGTCATTAGCCTACTCCTAGGAACAACCATTACAATCTCAAGCAACCATTGAGTTATAGCCTGAACCGGTCTTGAGATCAACACACTCGCCATCCTACCCCTAATCTCAAAGTCCCATCACCCCCGAGCTATTGAAGCAGCAACCAAATACTTCCTAGTACAAGCAGCCGCCTCAACTCTAGTGCTATTCTCCAGCATAACCAATGCATGATCCACTGGACAATGGGATATTACTCAACTAACCCACCCAACATCTTCCCTAATTCTAACTGCAGCCATTTCGATAAAACTAGGACTTGCACCATTCCACTTTTGATTCCCAGAAGTTTTACAAGGCTCTCCTCTAACTACAGGCCTCCTTCTGTCGACAGTC…
Perisoreus_canadensis_JQ655883	ATGAATCCCCAAGCGAAACTAATCTTTGTCATTAGCCTACTCCTAGGAACAACCATTACAATCTCAAGCAACCATTGAGTTATAGCCTGAACCGGTCTTGAGATCAACACACTCGCCATCCTACCCCTAATCTCAAAGTCCCATCACCCCCGAGCTATTGAAGCAGCAACCAAATACTTCCTAGTACAAGCAGCCGCCTCAACTCTAGTGCTATTCTCCAGCATAACCAATGCATGATCCACTGGACAATGGGATATTACTCAACTAACCCACCCAACATCTTCCCTAATTCTAACTGCAGCCATTTCGATAAAACTAGGACTTGCACCATTCCACTTTTGATTCCCAGAAGTTTTACAAGGCTCTCCTCTAACTACAGGCCTCCTTCTGTCGACAGTC…
Perisoreus_canadensis_JQ655886	ATGAATCCCCAAGCGAAACTAATCTTTGTCATTAGCCTACTCCTAGGAACAACCATTACAATCTCAAGCAACCATTGAGTTATAGCCTGAACCGGTCTTGAGATCAACACACTCGCCATCCTACCCCTAATCTCAAAGTCCCATCACCCCCGAGCTATTGAAGCAGCAACCAAATACTTCCTAGTACAAGCAGCCGCCTCAACTCTAGTGCTATTCTCCAGCATAACCAATGCATGATCCACTGGACAATGGGATATTACTCAACTAACCCACCCAACATCTTCCCTAATTCTAACTGCAGCCATTTCGATAAAACTAGGACTTGCACCATTCCACTTTTGATTCCCAGAAGTTTTACAAGGCTCTCCTCTAACTACAGGCCTCCTTCTGTCGACAGTC…
Perisoreus_canadensis_JQ655887	ATGAATCCCCAAGCGAAACTAATCTTTGTCATTAGCCTACTCCTAGGAACAACCATTACAATCTCAAGCAACCATTGAGTTATAGCCTGAACCGGTCTTGAGATCAACACACTCGCCATCCTACCCCTAATCTCAAAGTCCCATCACCCCCGAGCTATTGAAGCAGCAACCAAATACTTCCTAGTACAAGCAGCCGCCTCAACTCTAGTGCTATTCTCCAGCATAACCAATGCATGATCCACTGGACAATGGGATATTACTCAACTAACCCACCCAACATCTTCCCTAATTCTAACTGCAGCCATTTCGATAAAACTAGGACTTGCACCATTCCACTTTTGATTCCCAGAAGTTTTACAAGGCTCTCCTCTAACTACAGGCCTCCTTCTGTCGACAGTC…
Perisoreus_canadensis_JQ655888	ATGAATCCCCAAGCGAAACTAATCTTTGTCATTAGCCTACTCCTAGGAACAACCATTACAATCTCAAGCAACCATTGAGTTATAGCCTGAACCGGTCTTGAGATCAACACACTCGCCATCCTACCCCTAATCTCAAAGTCCCATCACCCCCGAGCTATTGAAGCAGCAACCAAATACTTCCTAGTACAAGCAGCCGCCTCAACTCTAGTGCTATTCTCCAGCATAACCAATGCATGATCCACTGGACAATGGGATATTACTCAACTAACCCACCCAACATCTTCCCTAATTCTAACTGCAGCCATTTCGATAAAACTAGGACTTGCACCATTCCACTTTTGATTCCCAGAAGTTTTACAAGGCTCTCCTCTAACTACAGGCCTCCTTCTGTCGACAGTC…
Perisoreus_canadensis_JQ655889	ATGAATCCCCAAGCGAAACTAATCTTTGTCATTAGCCTACTCCTAGGAACAACCATTACAATCTCAAGCAACCATTGAGTTATAGCCTGAACCGGTCTTGAGATCAACACACTCGCCATCCTACCCCTAATCTCAAAGTCCCATCACCCCCGAGCTATTGAAGCAGCAACCAAATACTTCCTAGTACAAGCAGCCGCCTCAACTCTAGTGCTATTCTCCAGCATAACCAATGCATGATCCACTGGACAATGGGATATTACTCAACTAACCCACCCAACATCTTCCCTAATTCTAACTGCAGCCATTTCGATAAAACTAGGACTTGCACCATTCCACTTTTGATTCCCAGAAGTTTTACAAGGCTCTCCTCTAACTACAGGCCTCCTTCTGTCGACAGTC…
Perisoreus_canadensis_JQ655890	ATGAATCCCCAAGCGAAACTAATCTTTGTCATTAGCCTACTCCTAGGAACAACCATTACAATCTCAAGCAACCATTGAGTTATAGCCTGAACCGGTCTTGAGATCAACACACTCGCCATCCTACCCCTAATCTCAAAGTCCCATCACCCCCGAGCTATTGAAGCAGCAACCAAATACTTCCTAGTACAAGCAGCCGCCTCAACTCTAGTGCTATTCTCCAGCATAACCAATGCATGATCCACTGGACAATGGGATATTACTCAACTAACCCACCCAACATCTTCCCTAATTCTAACTGCAGCCATTTCGATAAAACTAGGACTTGCACCATTCCACTTTTGATTCCCAGAAGTTTTACAAGGCTCTCCTCTAACTACAGGCCTCCTTCTGTCGACAGTC…
Perisoreus_canadensis_JQ655891	ATGAATCCCCAAGCGAAACTAATCTTTGTCATTAGCCTACTCCTAGGAACAACCATTACAATCTCAAGCAACCATTGAGTTATAGCCTGAACCGGTCTTGAGATCAACACACTCGCCATCCTACCCCTAATCTCAAAGTCCCATCACCCCCGAGCTATTGAAGCAGCAACCAAATACTTCCTAGTACAAGCAGCCGCCTCAACTCTAGTGCTATTCTCCAGCATAACCAATGCATGATCCACTGGACAATGGGATATTACTCAACTAACCCACCCAACATCTTCCCTAATTCTAACTGCAGCCATTTCGATAAAACTAGGACTTGCACCATTCCACTTTTGATTCCCAGAAGTTTTACAAGGCTCTCCTCTAACTACAGGCCTCCTTCTGTCGACAGTC…
Perisoreus_canadensis_JQ655892	ATGAATCCCCAAGCGAAACTAATCTTTGTCATTAGCCTACTCCTAGGAACAACCATTACAATCTCAAGCAACCATTGAGTTATAGCCTGAACCGGTCTTGAGATCAACACACTCGCCATCCTACCCCTAATCTCAAAGTCCCATCACCCCCGAGCTATTGAAGCAGCAACCAAATACTTCCTAGTACAAGCAGCCGCCTCAACTCTAGTGCTATTCTCCAGCATAACCAATGCATGATCCACTGGACAATGGGATATTACTCAACTAACCCACCCAACATCTTCCCTAATTCTAACTGCAGCCATTTCGATAAAACTAGGACTTGCACCATTCCACTTTTGATTCCCAGAAGTTTTACAAGGCTCTCCTCTAACTACAGGCCTCCTTCTGTCGACAGTC…
Perisoreus_canadensis_JQ655893	ATGAATCCCCAAGCGAAACTAATCTTTGTCATTAGCCTACTCCTAGGAACAACCATTACAATCTCAAGCAACCATTGAGTTATAGCCTGAACCGGTCTTGAGATCAACACACTCGCCATCCTACCCCTAATCTCAAAGTCCCATCACCCCCGAGCTATTGAAGCAGCAACCAAATACTTCCTAGTACAAGCAGCCGCCTCAACTCTAGTGCTATTCTCCAGCATAACCAATGCATGATCCACTGGACAATGGGATATTACTCAACTAACCCACCCAACATCTTCCCTAATTCTAACTGCAGCCATTTCGATAAAACTAGGACTTGCACCATTCCACTTTTGATTCCCAGAAGTTTTACAAGGCTCTCCTCTAACTACAGGCCTCCTTCTGTCGACAGTC…
Perisoreus_canadensis_JQ655894	ATGAATCCCCAAGCGAAACTAATCTTTGTCATTAGCCTACTCCTAGGAACAACCATTACAATCTCAAGCAACCATTGAGTTATAGCCTGAACCGGTCTTGAGATCAACACACTCGCCATCCTACCCCTAATCTCAAAGTCCCATCACCCCCGAGCTATTGAAGCAGCAACCAAATACTTCCTAGTACAAGCAGCCGCCTCAACTCTAGTGCTATTCTCCAGCATAACCAATGCATGATCCACTGGACAATGGGATATTACTCAACTAACCCACCCAACATCTTCCCTAATTCTAACTGCAGCCATTTCGATAAAACTAGGACTTGCACCATTCCACTTTTGATTCCCAGAAGTTTTACAAGGCTCTCCTCTAACTACAGGCCTCCTTCTGTCGACAGTC…
Perisoreus_canadensis_JQ655895	ATGAATCCCCAAGCGAAACTAATCTTTGTCATTAGCCTACTCCTAGGAACAACCATTACAATCTCAAGCAACCATTGAGTTATAGCCTGAACCGGTCTTGAGATCAACACACTCGCCATCCTACCCCTAATCTCAAAGTCCCATCACCCCCGAGCTATTGAAGCAGCAACCAAATACTTCCTAGTACAAGCAGCCGCCTCAACTCTAGTGCTATTCTCCAGCATAACCAATGCATGATCCACTGGACAATGGGATATTACTCAACTAACCCACCCAACATCTTCCCTAATTCTAACTGCAGCCATTTCGATAAAACTAGGACTTGCACCATTCCACTTTTGATTCCCAGAAGTTTTACAAGGCTCTCCTCTAACTACAGGCCTCCTTCTGTCGACAGTC…
Perisoreus_canadensis_JQ655896	ATGAATCCCCAAGCGAAACTAATCTTTGTCATTAGCCTACTCCTAGGAACAACCATTACAATCTCAAGCAACCATTGAGTTATAGCCTGAACCGGTCTTGAGATCAACACACTCGCCATCCTACCCCTAATCTCAAAGTCCCATCACCCCCGAGCTATTGAAGCAGCAACCAAATACTTCCTAGTACAAGCAGCCGCCTCAACTCTAGTGCTATTCTCCAGCATAACCAATGCATGATCCACTGGACAATGGGATATTACTCAACTAACCCACCCAACATCTTCCCTAATTCTAACTGCAGCCATTTCGATAAAACTAGGACTTGCACCATTCCACTTTTGATTCCCAGAAGTTTTACAAGGCTCTCCTCTAACTACAGGCCTCCTTCTGTCGACAGTC…
Perisoreus_canadensis_JQ655931	ATGAATCCCCAAGCGAAACTAATCTTTGTCATTAGCCTACTCCTAGGAACAACCATTACAATCTCAAGCAACCATTGAGTTATAGCCTGAACCGGTCTTGAGATCAACACACTCGCCATCCTACCCCTAATCTCAAAGTCCCATCACCCCCGAGCTATTGAAGCAGCAACCAAATACTTCCTAGTACAAGCAGCCGCCTCAACTCTAGTGCTATTCTCCAGCATAACCAATGCATGATCCACTGGACAATGGGATATTACTCAACTAACCCACCCAACATCTTCCCTAATTCTAACTGCAGCCATTTCGATAAAACTAGGACTTGCACCATTCCACTTTTGATTCCCAGAAGTTTTACAAGGCTCTCCTCTAACTACAGGCCTCCTTCTGTCGACAGTC…
Perisoreus_canadensis_JQ655932	ATGAATCCCCAAGCGAAACTAATCTTTGTCATTAGCCTACTCCTAGGAACAACCATTACAATCTCAAGCAACCATTGAGTTATAGCCTGAACCGGTCTTGAGATCAACACACTCGCCATCCTACCCCTAATCTCAAAGTCCCATCACCCCCGAGCTATTGAAGCAGCAACCAAATACTTCCTAGTACAAGCAGCCGCCTCAACTCTAGTGCTATTCTCCAGCATAACCAATGCATGATCCACTGGACAATGGGATATTACTCAACTAACCCACCCAACATCTTCCCTAATTCTAACTGCAGCCATTTCGATAAAACTAGGACTTGCACCATTCCACTTTTGATTCCCAGAAGTTTTACAAGGCTCTCCTCTAACTACAGGCCTCCTTCTGTCGACAGTC…
Perisoreus_canadensis_JQ655933	ATGAATCCCCAAGCGAAACTAATCTTTGTCATTAGCCTACTCCTAGGAACAACCATTACAATCTCAAGCAACCATTGAGTTATAGCCTGAACCGGTCTTGAGATCAACACACTCGCCATCCTACCCCTAATCTCAAAGTCCCATCACCCCCGAGCTATTGAAGCAGCAACCAAATACTTCCTAGTACAAGCAGCCGCCTCAACTCTAGTGCTATTCTCCAGCATAACCAATGCATGATCCACTGGACAATGGGATATTACTCAACTAACCCACCCAACATCTTCCCTAATTCTAACTGCAGCCATTTCGATAAAACTAGGACTTGCACCATTCCACTTTTGATTCCCAGAAGTTTTACAAGGCTCTCCTCTAACTACAGGCCTCCTTCTGTCGACAGTC…
Perisoreus_canadensis_JQ655938	ATGAATCCCCAAGCGAAACTAATCTTTGTCATTAGCCTACTCCTAGGAACAACCATTACAATCTCAAGCAACCATTGAGTTATAGCCTGAACCGGTCTTGAGATCAACACACTCGCCATCCTACCCCTAATCTCAAAGTCCCATCACCCCCGAGCTATTGAAGCAGCAACCAAATACTTCCTAGTACAAGCAGCCGCCTCAACTCTAGTGCTATTCTCCAGCATAACCAATGCATGATCCACTGGACAATGGGATATTACTCAACTAACCCACCCAACATCTTCCCTAATTCTAACTGCAGCCATTTCGATAAAACTAGGACTTGCACCATTCCACTTTTGATTCCCAGAAGTTTTACAAGGCTCTCCTCTAACTACAGGCCTCCTTCTGTCGACAGTC…
Perisoreus_canadensis_JQ655969	ATGAATCCCCAAGCGAAACTAATCTTTGTCATTAGCCTACTCCTAGGAACAACCATTACAATCTCAAGCAACCATTGAGTTATAGCCTGAACCGGTCTTGAGATCAACACACTCGCCATCCTACCCCTAATCTCAAAGTCCCATCACCCCCGAGCTATTGAAGCAGCAACCAAATACTTCCTAGTACAAGCAGCCGCCTCAACTCTAGTGCTATTCTCCAGCATAACCAATGCATGATCCACTGGACAATGGGATATTACTCAACTAACCCACCCAACATCTTCCCTAATTCTAACTGCAGCCATTTCGATAAAACTAGGACTTGCACCATTCCACTTTTGATTCCCAGAAGTTTTACAAGGCTCTCCTCTAACTACAGGCCTCCTTCTGTCGACAGTC…
Perisoreus_canadensis_JQ655974	ATGAATCCCCAAGCGAAACTAATCTTTGTCATTAGCCTACTCCTAGGAACAACCATTACAATCTCAAGCAACCATTGAGTTATAGCCTGAACCGGTCTTGAGATCAACACACTCGCCATCCTACCCCTAATCTCAAAGTCCCATCACCCCCGAGCTATTGAAGCAGCAACCAAATACTTCCTAGTACAAGCAGCCGCCTCAACTCTAGTGCTATTCTCCAGCATAACCAATGCATGATCCACTGGACAATGGGATATTACTCAACTAACCCACCCAACATCTTCCCTAATTCTAACTGCAGCCATTTCGATAAAACTAGGACTTGCACCATTCCACTTTTGATTCCCAGAAGTTTTACAAGGCTCTCCTCTAACTACAGGCCTCCTTCTGTCGACAGTC…
Perisoreus_canadensis_JQ655975	ATGAATCCCCAAGCGAAACTAATCTTTGTCATTAGCCTACTCCTAGGAACAACCATTACAATCTCAAGCAACCATTGAGTTATAGCCTGAACCGGTCTTGAGATCAACACACTCGCCATCCTACCCCTAATCTCAAAGTCCCATCACCCCCGAGCTATTGAAGCAGCAACCAAATACTTCCTAGTACAAGCAGCCGCCTCAACTCTAGTGCTATTCTCCAGCATAACCAATGCATGATCCACTGGACAATGGGATATTACTCAACTAACCCACCCAACATCTTCCCTAATTCTAACTGCAGCCATTTCGATAAAACTAGGACTTGCACCATTCCACTTTTGATTCCCAGAAGTTTTACAAGGCTCTCCTCTAACTACAGGCCTCCTTCTGTCGACAGTC…
Perisoreus_canadensis_JQ655976	ATGAATCCCCAAGCGAAACTAATCTTTGTCATTAGCCTACTCCTAGGAACAACCATTACAATCTCAAGCAACCATTGAGTTATAGCCTGAACCGGTCTTGAGATCAACACACTCGCCATCCTACCCCTAATCTCAAAGTCCCATCACCCCCGAGCTATTGAAGCAGCAACCAAATACTTCCTAGTACAAGCAGCCGCCTCAACTCTAGTGCTATTCTCCAGCATAACCAATGCATGATCCACTGGACAATGGGATATTACTCAACTAACCCACCCAACATCTTCCCTAATTCTAACTGCAGCCATTTCGATAAAACTAGGACTTGCACCATTCCACTTTTGATTCCCAGAAGTTTTACAAGGCTCTCCTCTAACTACAGGCCTCCTTCTGTCGACAGTC…
Perisoreus_canadensis_JQ655977	ATGAATCCCCAAGCGAAACTAATCTTTGTCATTAGCCTACTCCTAGGAACAACCATTACAATCTCAAGCAACCATTGAGTTATAGCCTGAACCGGTCTTGAGATCAACACACTCGCCATCCTACCCCTAATCTCAAAGTCCCATCACCCCCGAGCTATTGAAGCAGCAACCAAATACTTCCTAGTACAAGCAGCCGCCTCAACTCTAGTGCTATTCTCCAGCATAACCAATGCATGATCCACTGGACAATGGGATATTACTCAACTAACCCACCCAACATCTTCCCTAATTCTAACTGCAGCCATTTCGATAAAACTAGGACTTGCACCATTCCACTTTTGATTCCCAGAAGTTTTACAAGGCTCTCCTCTAACTACAGGCCTCCTTCTGTCGACAGTC…
Perisoreus_canadensis_JQ655978	ATGAATCCCCAAGCGAAACTAATCTTTGTCATTAGCCTACTCCTAGGAACAACCATTACAATCTCAAGCAACCATTGAGTTATAGCCTGAACCGGTCTTGAGATCAACACACTCGCCATCCTACCCCTAATCTCAAAGTCCCATCACCCCCGAGCTATTGAAGCAGCAACCAAATACTTCCTAGTACAAGCAGCCGCCTCAACTCTAGTGCTATTCTCCAGCATAACCAATGCATGATCCACTGGACAATGGGATATTACTCAACTAACCCACCCAACATCTTCCCTAATTCTAACTGCAGCCATTTCGATAAAACTAGGACTTGCACCATTCCACTTTTGATTCCCAGAAGTTTTACAAGGCTCTCCTCTAACTACAGGCCTCCTTCTGTCGACAGTC…
Perisoreus_canadensis_JQ655979	ATGAATCCCCAAGCGAAACTAATCTTTGTCATTAGCCTACTCCTAGGAACAACCATTACAATCTCAAGCAACCATTGAGTTATAGCCTGAACCGGTCTTGAGATCAACACACTCGCCATCCTACCCCTAATCTCAAAGTCCCATCACCCCCGAGCTATTGAAGCAGCAACCAAATACTTCCTAGTACAAGCAGCCGCCTCAACTCTAGTGCTATTCTCCAGCATAACCAATGCATGATCCACTGGACAATGGGATATTACTCAACTAACCCACCCAACATCTTCCCTAATTCTAACTGCAGCCATTTCGATAAAACTAGGACTTGCACCATTCCACTTTTGATTCCCAGAAGTTTTACAAGGCTCTCCTCTAACTACAGGCCTCCTTCTGTCGACAGTC…
Perisoreus_canadensis_JQ655980	ATGAATCCCCAAGCGAAACTAATCTTTGTCATTAGCCTACTCCTAGGAACAACCATTACAATCTCAAGCAACCATTGAGTTATAGCCTGAACCGGTCTTGAGATCAACACACTCGCCATCCTACCCCTAATCTCAAAGTCCCATCACCCCCGAGCTATTGAAGCAGCAACCAAATACTTCCTAGTACAAGCAGCCGCCTCAACTCTAGTGCTATTCTCCAGCATAACCAATGCATGATCCACTGGACAATGGGATATTACTCAACTAACCCACCCAACATCTTCCCTAATTCTAACTGCAGCCATTTCGATAAAACTAGGACTTGCACCATTCCACTTTTGATTCCCAGAAGTTTTACAAGGCTCTCCTCTAACTACAGGCCTCCTTCTGTCGACAGTC…
Perisoreus_canadensis_JQ655981	ATGAATCCCCAAGCGAAACTAATCTTTGTCATTAGCCTACTCCTAGGAACAACCATTACAATCTCAAGCAACCATTGAGTTATAGCCTGAACCGGTCTTGAGATCAACACACTCGCCATCCTACCCCTAATCTCAAAGTCCCATCACCCCCGAGCTATTGAAGCAGCAACCAAATACTTCCTAGTACAAGCAGCCGCCTCAACTCTAGTGCTATTCTCCAGCATAACCAATGCATGATCCACTGGACAATGGGATATTACTCAACTAACCCACCCAACATCTTCCCTAATTCTAACTGCAGCCATTTCGATAAAACTAGGACTTGCACCATTCCACTTTTGATTCCCAGAAGTTTTACAAGGCTCTCCTCTAACTACAGGCCTCCTTCTGTCGACAGTC…
Perisoreus_canadensis_JQ655982	ATGAATCCCCAAGCGAAACTAATCTTTGTCATTAGCCTACTCCTAGGAACAACCATTACAATCTCAAGCAACCATTGAGTTATAGCCTGAACCGGTCTTGAGATCAACACACTCGCCATCCTACCCCTAATCTCAAAGTCCCATCACCCCCGAGCTATTGAAGCAGCAACCAAATACTTCCTAGTACAAGCAGCCGCCTCAACTCTAGTGCTATTCTCCAGCATAACCAATGCATGATCCACTGGACAATGGGATATTACTCAACTAACCCACCCAACATCTTCCCTAATTCTAACTGCAGCCATTTCGATAAAACTAGGACTTGCACCATTCCACTTTTGATTCCCAGAAGTTTTACAAGGCTCTCCTCTAACTACAGGCCTCCTTCTGTCGACAGTC…
Perisoreus_canadensis_JQ655983	ATGAATCCCCAAGCGAAACTAATCTTTGTCATTAGCCTACTCCTAGGAACAACCATTACAATCTCAAGCAACCATTGAGTTATAGCCTGAACCGGTCTTGAGATCAACACACTCGCCATCCTACCCCTAATCTCAAAGTCCCATCACCCCCGAGCTATTGAAGCAGCAACCAAATACTTCCTAGTACAAGCAGCCGCCTCAACTCTAGTGCTATTCTCCAGCATAACCAATGCATGATCCACTGGACAATGGGATATTACTCAACTAACCCACCCAACATCTTCCCTAATTCTAACTGCAGCCATTTCGATAAAACTAGGACTTGCACCATTCCACTTTTGATTCCCAGAAGTTTTACAAGGCTCTCCTCTAACTACAGGCCTCCTTCTGTCGACAGTC…
Perisoreus_canadensis_JQ655984	ATGAATCCCCAAGCGAAACTAATCTTTGTCATTAGCCTACTCCTAGGAACAACCATTACAATCTCAAGCAACCATTGAGTTATAGCCTGAACCGGTCTTGAGATCAACACACTCGCCATCCTACCCCTAATCTCAAAGTCCCATCACCCCCGAGCTATTGAAGCAGCAACCAAATACTTCCTAGTACAAGCAGCCGCCTCAACTCTAGTGCTATTCTCCAGCATAACCAATGCATGATCCACTGGACAATGGGATATTACTCAACTAACCCACCCAACATCTTCCCTAATTCTAACTGCAGCCATTTCGATAAAACTAGGACTTGCACCATTCCACTTTTGATTCCCAGAAGTTTTACAAGGCTCTCCTCTAACTACAGGCCTCCTTCTGTCGACAGTC…
Perisoreus_canadensis_JQ655985	ATGAATCCCCAAGCGAAACTAATCTTTGTCATTAGCCTACTCCTAGGAACAACCATTACAATCTCAAGCAACCATTGAGTTATAGCCTGAACCGGTCTTGAGATCAACACACTCGCCATCCTACCCCTAATCTCAAAGTCCCATCACCCCCGAGCTATTGAAGCAGCAACCAAATACTTCCTAGTACAAGCAGCCGCCTCAACTCTAGTGCTATTCTCCAGCATAACCAATGCATGATCCACTGGACAATGGGATATTACTCAACTAACCCACCCAACATCTTCCCTAATTCTAACTGCAGCCATTTCGATAAAACTAGGACTTGCACCATTCCACTTTTGATTCCCAGAAGTTTTACAAGGCTCTCCTCTAACTACAGGCCTCCTTCTGTCGACAGTC…
Perisoreus_canadensis_JQ655986	ATGAATCCCCAAGCGAAACTAATCTTTGTCATTAGCCTACTCCTAGGAACAACCATTACAATCTCAAGCAACCATTGAGTTATAGCCTGAACCGGTCTTGAGATCAACACACTCGCCATCCTACCCCTAATCTCAAAGTCCCATCACCCCCGAGCTATTGAAGCAGCAACCAAATACTTCCTAGTACAAGCAGCCGCCTCAACTCTAGTGCTATTCTCCAGCATAACCAATGCATGATCCACTGGACAATGGGATATTACTCAACTAACCCACCCAACATCTTCCCTAATTCTAACTGCAGCCATTTCGATAAAACTAGGACTTGCACCATTCCACTTTTGATTCCCAGAAGTTTTACAAGGCTCTCCTCTAACTACAGGCCTCCTTCTGTCGACAGTC…
Perisoreus_canadensis_JQ655987	ATGAATCCCCAAGCGAAACTAATCTTTGTCATTAGCCTACTCCTAGGAACAACCATTACAATCTCAAGCAACCATTGAGTTATAGCCTGAACCGGTCTTGAGATCAACACACTCGCCATCCTACCCCTAATCTCAAAGTCCCATCACCCCCGAGCTATTGAAGCAGCAACCAAATACTTCCTAGTACAAGCAGCCGCCTCAACTCTAGTGCTATTCTCCAGCATAACCAATGCATGATCCACTGGACAATGGGATATTACTCAACTAACCCACCCAACATCTTCCCTAATTCTAACTGCAGCCATTTCGATAAAACTAGGACTTGCACCATTCCACTTTTGATTCCCAGAAGTTTTACAAGGCTCTCCTCTAACTACAGGCCTCCTTCTGTCGACAGTC…
Perisoreus_canadensis_JQ655988	ATGAATCCCCAAGCGAAACTAATCTTTGTCATTAGCCTACTCCTAGGAACAACCATTACAATCTCAAGCAACCATTGAGTTATAGCCTGAACCGGTCTTGAGATCAACACACTCGCCATCCTACCCCTAATCTCAAAGTCCCATCACCCCCGAGCTATTGAAGCAGCAACCAAATACTTCCTAGTACAAGCAGCCGCCTCAACTCTAGTGCTATTCTCCAGCATAACCAATGCATGATCCACTGGACAATGGGATATTACTCAACTAACCCACCCAACATCTTCCCTAATTCTAACTGCAGCCATTTCGATAAAACTAGGACTTGCACCATTCCACTTTTGATTCCCAGAAGTTTTACAAGGCTCTCCTCTAACTACAGGCCTCCTTCTGTCGACAGTC…
Perisoreus_canadensis_JQ655989	ATGAATCCCCAAGCGAAACTAATCTTTGTCATTAGCCTACTCCTAGGAACAACCATTACAATCTCAAGCAACCATTGAGTTATAGCCTGAACCGGTCTTGAGATCAACACACTCGCCATCCTACCCCTAATCTCAAAGTCCCATCACCCCCGAGCTATTGAAGCAGCAACCAAATACTTCCTAGTACAAGCAGCCGCCTCAACTCTAGTGCTATTCTCCAGCATAACCAATGCATGATCCACTGGACAATGGGATATTACTCAACTAACCCACCCAACATCTTCCCTAATTCTAACTGCAGCCATTTCGATAAAACTAGGACTTGCACCATTCCACTTTTGATTCCCAGAAGTTTTACAAGGCTCTCCTCTAACTACAGGCCTCCTTCTGTCGACAGTC…
Perisoreus_canadensis_JQ655990	ATGAATCCCCAAGCGAAACTAATCTTTGTCATTAGCCTACTCCTAGGAACAACCATTACAATCTCAAGCAACCATTGAGTTATAGCCTGAACCGGTCTTGAGATCAACACACTCGCCATCCTACCCCTAATCTCAAAGTCCCATCACCCCCGAGCTATTGAAGCAGCAACCAAATACTTCCTAGTACAAGCAGCCGCCTCAACTCTAGTGCTATTCTCCAGCATAACCAATGCATGATCCACTGGACAATGGGATATTACTCAACTAACCCACCCAACATCTTCCCTAATTCTAACTGCAGCCATTTCGATAAAACTAGGACTTGCACCATTCCACTTTTGATTCCCAGAAGTTTTACAAGGCTCTCCTCTAACTACAGGCCTCCTTCTGTCGACAGTC…
Perisoreus_canadensis_JQ655991	ATGAATCCCCAAGCGAAACTAATCTTTGTCATTAGCCTACTCCTAGGAACAACCATTACAATCTCAAGCAACCATTGAGTTATAGCCTGAACCGGTCTTGAGATCAACACACTCGCCATCCTACCCCTAATCTCAAAGTCCCATCACCCCCGAGCTATTGAAGCAGCAACCAAATACTTCCTAGTACAAGCAGCCGCCTCAACTCTAGTGCTATTCTCCAGCATAACCAATGCATGATCCACTGGACAATGGGATATTACTCAACTAACCCACCCAACATCTTCCCTAATTCTAACTGCAGCCATTTCGATAAAACTAGGACTTGCACCATTCCACTTTTGATTCCCAGAAGTTTTACAAGGCTCTCCTCTAACTACAGGCCTCCTTCTGTCGACAGTC…
Perisoreus_canadensis_JQ655992	ATGAATCCCCAAGCGAAACTAATCTTTGTCATTAGCCTACTCCTAGGAACAACCATTACAATCTCAAGCAACCATTGAGTTATAGCCTGAACCGGTCTTGAGATCAACACACTCGCCATCCTACCCCTAATCTCAAAGTCCCATCACCCCCGAGCTATTGAAGCAGCAACCAAATACTTCCTAGTACAAGCAGCCGCCTCAACTCTAGTGCTATTCTCCAGCATAACCAATGCATGATCCACTGGACAATGGGATATTACTCAACTAACCCACCCAACATCTTCCCTAATTCTAACTGCAGCCATTTCGATAAAACTAGGACTTGCACCATTCCACTTTTGATTCCCAGAAGTTTTACAAGGCTCTCCTCTAACTACAGGCCTCCTTCTGTCGACAGTC…
Perisoreus_canadensis_JQ655993	ATGAATCCCCAAGCGAAACTAATCTTTGTCATTAGCCTACTCCTAGGAACAACCATTACAATCTCAAGCAACCATTGAGTTATAGCCTGAACCGGTCTTGAGATCAACACACTCGCCATCCTACCCCTAATCTCAAAGTCCCATCACCCCCGAGCTATTGAAGCAGCAACCAAATACTTCCTAGTACAAGCAGCCGCCTCAACTCTAGTGCTATTCTCCAGCATAACCAATGCATGATCCACTGGACAATGGGATATTACTCAACTAACCCACCCAACATCTTCCCTAATTCTAACTGCAGCCATTTCGATAAAACTAGGACTTGCACCATTCCACTTTTGATTCCCAGAAGTTTTACAAGGCTCTCCTCTAACTACAGGCCTCCTTCTGTCGACAGTC…
Perisoreus_canadensis_JQ655996	ATGAATCCCCAAGCGAAACTAATCTTTGTCATTAGCCTACTCCTAGGAACAACCATTACAATCTCAAGCAACCATTGAGTTATAGCCTGAACCGGTCTTGAGATCAACACACTCGCCATCCTACCCCTAATCTCAAAGTCCCATCACCCCCGAGCTATTGAAGCAGCAACCAAATACTTCCTAGTACAAGCAGCCGCCTCAACTCTAGTGCTATTCTCCAGCATAACCAATGCATGATCCACTGGACAATGGGATATTACTCAACTAACCCACCCAACATCTTCCCTAATTCTAACTGCAGCCATTTCGATAAAACTAGGACTTGCACCATTCCACTTTTGATTCCCAGAAGTTTTACAAGGCTCTCCTCTAACTACAGGCCTCCTTCTGTCGACAGTC…
Perisoreus_canadensis_JQ655999	ATGAATCCCCAAGCGAAACTAATCTTTGTCATTAGCCTACTCCTAGGAACAACCATTACAATCTCAAGCAACCATTGAGTTATAGCCTGAACCGGTCTTGAGATCAACACACTCGCCATCCTACCCCTAATCTCAAAGTCCCATCACCCCCGAGCTATTGAAGCAGCAACCAAATACTTCCTAGTACAAGCAGCCGCCTCAACTCTAGTGCTATTCTCCAGCATAACCAATGCATGATCCACTGGACAATGGGATATTACTCAACTAACCCACCCAACATCTTCCCTAATTCTAACTGCAGCCATTTCGATAAAACTAGGACTTGCACCATTCCACTTTTGATTCCCAGAAGTTTTACAAGGCTCTCCTCTAACTACAGGCCTCCTTCTGTCGACAGTC…
Perisoreus_canadensis_JQ656000	ATGAATCCCCAAGCGAAACTAATCTTTGTCATTAGCCTACTCCTAGGAACAACCATTACAATCTCAAGCAACCATTGAGTTATAGCCTGAACCGGTCTTGAGATCAACACACTCGCCATCCTACCCCTAATCTCAAAGTCCCATCACCCCCGAGCTATTGAAGCAGCAACCAAATACTTCCTAGTACAAGCAGCCGCCTCAACTCTAGTGCTATTCTCCAGCATAACCAATGCATGATCCACTGGACAATGGGATATTACTCAACTAACCCACCCAACATCTTCCCTAATTCTAACTGCAGCCATTTCGATAAAACTAGGACTTGCACCATTCCACTTTTGATTCCCAGAAGTTTTACAAGGCTCTCCTCTAACTACAGGCCTCCTTCTGTCGACAGTC…
Perisoreus_canadensis_JQ656001	ATGAATCCCCAAGCGAAACTAATCTTTGTCATTAGCCTACTCCTAGGAACAACCATTACAATCTCAAGCAACCATTGAGTTATAGCCTGAACCGGTCTTGAGATCAACACACTCGCCATCCTACCCCTAATCTCAAAGTCCCATCACCCCCGAGCTATTGAAGCAGCAACCAAATACTTCCTAGTACAAGCAGCCGCCTCAACTCTAGTGCTATTCTCCAGCATAACCAATGCATGATCCACTGGACAATGGGATATTACTCAACTAACCCACCCAACATCTTCCCTAATTCTAACTGCAGCCATTTCGATAAAACTAGGACTTGCACCATTCCACTTTTGATTCCCAGAAGTTTTACAAGGCTCTCCTCTAACTACAGGCCTCCTTCTGTCGACAGTC…
Perisoreus_canadensis_JQ655816	ATGAACCCCCAAGCGAAACTAATCTTTGTCATTAGCCTACTCCTAGGAACAACCATTACAATCTCAAGCAACCATTGAGTTATAGCCTGAACCGGTCTTGAGATCAACACACTCGCCATCCTACCCCTAATCTCAAAGTCCCATCACCCCCGAGCTATTGAAGCAGCAACCAAATACTTCCTAGTACAAGCAGCCGCCTCAACTCTAGTGCTATTCTCCAGCATAACCAATGCATGATCCACTGGACAATGGGATATTACTCAACTAACCCACCCAACATCTTCCCTAATTCTAACTGCAGCCATTTCGATAAAACTAGGACTTGCACCATTCCACTTTTGATTCCCAGAAGTTTTACAAGGCTCTCCTCTAACTACAGGCCTCCTTCTGTCGACAGTC…
Perisoreus_canadensis_JQ655819	ATGAATCCCCAAGCGAAACTAATCTTTGTCATTAGCCTACTCCTAGGAACAACCATTACAATCTCAAGCAACCATTGAGTTATAGCCTGAACCGGTCTTGAGATCAACACACTCGCCATCCTACCCCTAATCTCAAAGTCCCATCACCCCCGAGCTATTGAAGCAGCAACCAAATACTTCCTAGTACAAGCAGCCGCCTCAACTCTAGTGCTATTCTCCAGCATAACCAATGCATGATCCACTGGACAATGGGATATTACTCAACTAACCCACCCAACATCTTCCCTAATTCTAACTGCAGCCATTTCGATAAAACTGGGACTTGCACCATTCCACTTTTGATTCCCAGAAGTTTTACAAGGCTCTCCTCTAACTACAGGCCTCCTTCTGTCGACAGTC…
Perisoreus_canadensis_JQ655882	ATGAATCCCCAAGCGAAACTAATCTTTGTCATTAGCCTACTCCTAGGAACAACCATTACAATCTCAAGCAACCATTGAGTTATAGCCTGAACCGGTCTTGAGATCAACACACTCGCCATCCTACCCCTAATCTCAAAGTCCCATCACCCCCGAGCTATTGAAGCAGCAACCAAATACTTCCTAGTACAAGCAGCCGCCTCAACTCTAGTGCTATTCTCCAGCATAACCAATGCATGATCCACTGGACAATGGGATATTACTCAACTAACCCACCCAACATCTTCCCTAATTCTAACTGCAGCCATTTCGATAAAACTAGGACTTGCACCATTCCACTTTTGATTCCCAGAAGTTTTACAAGGCTCTCCTCTAACTACAGGCCTCCTTCTGTCGACAGTC…
Perisoreus_canadensis_JQ655885	ATGAATCCCCAAGCGAAACTAATCTTTGTCATTAGCCTACTCCTAGGAACAACCATTACAATCTCAAGCAACCATTGAGTTATAGCCTGAACCGGTCTTGAGATCAACACACTCGCCATCCTACCCCTAATCTCAAAGTCCCATCACCCCCGAGCTATTGAAGCAGCAACCAAATACTTCCTAGTACAAGCAGCCGCCTCAACTCTAGTGCTATTCTCCAGCATAACCAATGCATGATCCACTGGACAATGGGATATTACTCAACTAACCCACCCAACATCTTCCCTAATTCTAACTGCAGCCATTTCGATAAAACTAGGACTTGCACCATTCCACTTTTGATTCCCAGAAGTTTTACAAGGCTCTCCTCTAACTACAGGCCTCCTTCTGTCGACAGTC…
Perisoreus_canadensis_JQ655971	ATGAATCCCCAAGCGAAACTAATCTTTGTCATTAGCCTACTCCTAGGAACAACCATTACAATCTCAAGCAACCATTGAGTTATAGCCTGAACCGGTCTTGAGATCAACACACTCGCCATCCTACCCCTAATCTCAAAGTCCCATCACCCCCGAGCTATTGAAGCAGCAACCAAATACTTCCTAGTACAAGCAGCCGCCTCAACTCTAGTGCTATTCTCCAGCATAACCAATGCATGATCCACTGGACAATGGGATATTACTCAACTAACCCACCCAACATCTTCCCTAATTCTAACTGCAGCCATTTCGATAAAACTAGGACTTGCACCATTCCACTTTTGATTCCCAGAAGTTTTACAAGGCTCTCCTCTAACTACAGGCCTCCTTCTGTCGACAGTC…
Perisoreus_canadensis_JQ655968	ATGAATCCCCAAGCGAAACTAATCTTTGTCACTAGCCTACTCCTAGGAACAACCATTACAATCTCAAGCAACCATTGAGTTATAGCCTGAACCGGTCTTGAGATCAACACACTCGCCATCCTACCCCTAATCTCAAAGTCCCATCACCCCCGAGCTATTGAAGCAGCAACCAAATACTTCCTAGTACAAGCAGCCGCCTCAACTCTAGTGCTATTCTCCAGCATAACCAATGCATGATCCACTGGACAATGGGATATTACTCAACTAACCCACCCAACATCTTCCCTAATTCTAACTGCAGCCATTTCGATAAAACTAGGACTTGCACCATTCCACTTTTGATTCCCAGAAGTTTTACAAGGCTCTCCTCTAACTACAGGCCTCCTTCTGTCGACAGTC…
Perisoreus_canadensis_JQ655817	ATGAATCCCCAAGCGAAACTAATCTTTGTCATTAGCCTACTCCTAGGAACAACCATTACAATCTCAAGCAACCATTGAGTTATAGCCTGAACCGGTCTTGAGATCAACACACTCGCCATCCTACCCCTAATCTCAAAGTCCCATCACCCCCGAGCTATTGAAGCAGCAACCAAATACTTCCTAGTACAAGCAGCCGCCTCAACTCTAGTGCTATTCTCCAGCATAACCAATGCATGATCCACTGGACAATGGGATATTACTCAACTAACCCACCCAACATCTTCCCTAATTCTAACTGCAGCCATTTCGATAAAACTAGGACTTGCACCATTCCACTTTTGATTCCCAGAAGTTTTACAAGGCTCTCCTCTAACTACAGGCCTCCTTCTGTCGACAGTC…
Perisoreus_canadensis_JQ655936	ATGAATCCCCAAGCGAAACTAATCTTTGTCATTAGCCTACTCCTAGGAACAACCATTACAATCTCAAGCAACCATTGAGTTATAGCCTGAACCGGTCTTGAGATCAACACACTCGCCATCCTACCCCTAATCTCAAAGTCCCATCACCCCCGAGCTATTGAAGCAGCAACCAAATACTTCCTAGTACAAGCAGCCGCCTCAACTCTAGTGCTATTCTCCAGCATAACCAATGCATGATCCACTGGACAATGGGATATTACTCAACTAACCCACCCAACATCTTCCCTAATTCTAACTGCAGCCATTTCGATAAAACTAGGACTTGCACCATTCCACTTTTGATTCCCAGAAGTTTTACAAGGCTCTCCTCTAACTACAGGCCTCCTTCTGTCGACAGTC…
Perisoreus_canadensis_JQ655997	ATGAATCCCCAAGCGAAACTAATCTTTGTCATTAGCCTACTCCTAGGAACAACCATTACAATCTCAAGCAACCATTGAGTTATAGCCTGAACCGGTCTTGAGATCAACACACTCGCCATCCTACCCCTAATCTCAAAGTCCCATCACCCCCGAGCTATTGAAGCAGCAACCAAATACTTCCTAGTACAAGCAGCCGCCTCAACTCTAGTGCTATTCTCCAGCATAACCAATGCATGATCCACTGGACAATGGGATATTACTCAACTAACCCACCCAACATCTTCCCTAATTCTAACTGCAGCCATTTCGATAAAACTAGGACTTGCACCATTCCACTTTTGATTCCCAGAAGTTTTACAAGGCTCTCCTCTAACTACAGGCCTCCTTCTGTCGACAGTC…
Perisoreus_canadensis_JQ655961	ATGAATCCCCAAGCGAAACTAATCTTTGTCATTATCCTACTTCTAGGAACAACTATCACAATCTCAAGCAACCACTGAGTTATAGCCTGAACCGGTCTTGAAATCAACACACTCGCCATTCTACCCCTAATCTCAAAATCCCATCATCCCCGAGCTATTGAAGCAGCAACCAAATACTTCCTAGTACAAGCAGCCGCCTCAACTCTAGTGCTATTCTCCAGCATAACCAATGCATGATCCACTGGACAATGGGATATTACTCAACTAACCCACCCAACATCTTCCCTAATTCTAACTGCAGCCATTTCGATAAAACTAGGACTTGCACCATTCCACTTTTGATTCCCAGAAGTTTTACAAGGCTCTCCTCTAACCACAGGTCTCCTTCTGTCGACAGTC…
Perisoreus_canadensis_JQ655871	ATGAATCCCCAAGCGAAACTAATCTTTGTCATTAGCCTACTCCTAGGAACAACCATCACAATCTCAAGCAACCATTGAGTTATAGCCTGAACCGGTCTTGAAATCAACACACTCGCCATTCTACCCCTAATCTCAAAGTCCCATCATCCCCGAGCTATTGAAGCAGCAACCAAATACTTCCTAGTACAAGCAGCCGCCTCAACTCTAGTGCTATTCTCCAGCATAACCAATGCATGATCCACTGGACAATGGGATATTACTCAACTAACCCACCCAACATCTTCCCTAATTCTAACTGCAGCCATTTCGATAAAACTAGGACTTGCACCATTCCACTTTTGATTCCCAGAAGTTTTACAAGGCTCTCCTCTAACCACAGGTCTCCTTCTGTCGACAGTC…
Perisoreus_canadensis_JQ655962	ATGAATCCCCAAGCGAAACTAATCTTTGTCATTATCCTACTTCTAGGAACAACTATCACAATCTCAAGCAACCATTGAGTTATAGCCTGAACCGGTCTTGAAATCAACACACTCGCCATTCTACCCCTAATCTCAAAGTCCCATCATCCCCGAGCTATTGAAGCAGCAACCAAATACTTCCTAGTACAAGCAGCCGCCTCAACTCTAGTGCTATTCTCCAGCATAACCAATGCATGATCCACTGGACAATGGGATATTACTCAACTAACCCACCCAACATCTTCCCTAATTCTAACTGCAGCCATTTCGATAAAACTAGGACTTGCACCATTCCACTTTTGATTCCCAGAAGTTTTACAAGGCTCTCCTCTAACCACAGGTCTCCTTCTGTCGACAGTC…
Perisoreus_canadensis_JQ655964	ATGAATCCCCAAGCGAAACTAATCTTTGTCATTATCCTACTTCTAGGAACAACTATCACAATCTCAAGCAATCACTGAGTTATAGCCTGAACCGGTCTTGAAATCAACACACTCGCCATTCTACCCCTAATCTCAAAGTCCCATCATCCCCGAGCTATTGAAGCAGCAACCAAATACTTCCTAGTACAAGCAGCCGCCTCAACTCTAGTGCTATTCTCCAGCATAACCAATGCATGATCCACTGGACAATGGGATATTACTCAACTAACCCACCCAACATCTTCCCTAATTCTAACTGCAGCCATTTCGATAAAACTAGGACTTGCACCATTCCACTTTTGATTCCCAGAAGTTTTACAAGGCTCTCCTCTAACCACAGGTCTCCTTCTGTCGACAGTC…
Perisoreus_canadensis_JQ655949	ATGAATCCCCAAGCGAAACTAATCTTTGTCATTAGCCTACTCCTAGGAACAACCATCACAATCTCAAGCAACCATTGAGTTATAGCCTGAACCGGTCTTGAAATCAACACACTCGCCATTCTACCCTTAATCTCAAAGTCCCATCATCCCCGAGCTATTGAAGCAGCAACCAAATACTTCCTAGTACAAGCAGCCGCCTCAACTCTAGTGCTATTCTCCAGCATAACCAATGCATGATCCACTGGACAATGGGATATTACTCAACTAACCCACCCAACATCTTCCCTAATTCTAACTGCAGCCATTTCGATAAAACTAGGACTTGCACCATTCCACTTTTGATTCCCAGAAGTTTTACAAGGCTCTCCTCTAACCACAGGTCTCCTTCTGTCGACAGTC…
Perisoreus_canadensis_JQ655950	ATGAATCCCCAAGCGAAACTAATCTTTGTCATTAGCCTACTCCTAGGAACAACCATCACAATCTCAAGCAACCATTGAGTTATAGCCTGAACCGGTCTTGAAATCAACACACTCGCCATTCTACCCTTAATCTCAAAGTCCCATCATCCCCGAGCTATTGAAGCAGCAACCAAATACTTCCTAGTACAAGCAGCCGCCTCAACTCTAGTGCTATTCTCCAGCATAACCAATGCATGATCCACTGGACAATGGGATATTACTCAACTAACCCACCCAACATCTTCCCTAATTCTAACTGCAGCCATTTCGATAAAACTAGGACTTGCACCATTCCACTTTTGATTCCCAGAAGTTTTACAAGGCTCTCCTCTAACCACAGGTCTCCTTCTGTCGACAGTC…
Perisoreus_canadensis_JQ655960	ATGAATCCCCAAGCGAAACTAATCTTTGTCATTAGCCTACTCCTAGGAACAACCATCACAATCTCAAGCAACCATTGAGTTATAGCCTGAACCGGTCTTGAAATCAACACACTCGCCATTCTACCCTTAATCTCAAAGTCCCATCATCCCCGAGCTATTGAAGCAGCAACCAAATACTTCCTAGTACAAGCAGCCGCCTCAACTCTAGTGCTATTCTCCAGCATAACCAATGCATGATCCACTGGACAATGGGATATTACTCAACTAACCCACCCAACATCTTCCCTAATTCTAACTGCAGCCATTTCGATAAAACTAGGACTTGCACCATTCCACTTTTGATTCCCAGAAGTTTTACAAGGCTCTCCTCTAACCACAGGTCTCCTTCTGTCGACAGTC…
Perisoreus_canadensis_JQ655855	ATGAATCCCCAAGCGAAACTAATCTTTGTCATTAGCCTACTCCTAGGAACAACCATCACAATCTCAAGCAACCATTGAGTTATAGCCTGAACCGGTCTTGAAATCAACACACTCGCCATTCTACCCTTAATCTCAAAGTCCCATCATCCCCGAGCTATTGAAGCAGCAACCAAATACTTCCTAGTACAAGCAGCCGCCTCAACTCTAGTGCTATTCTCCAGCATAACTAATGCATGATCCACTGGACAATGGGATATTACTCAACTAACCCACCCAACATCTTCCCTAATTCTAACTGCAGCCATTTCGATAAAACTAGGACTTGCACCATTCCACTTTTGATTCCCAGAAGTTTTACAAGGCTCTCCTCTAACCACAGGTCTCCTTCTGTCGACAGTC…
Perisoreus_canadensis_JQ655865	ATGAATCCCCAAGCGAAACTAATCTTTGTCATTAGCCTACTCCTAGGAACAACCATCACAATCTCAAGCAACCATTGAATTATAGCCTGAACCGGTCTTGAAATCAACACACTCGCCATTCTACCCTTAATCTCAAAGTCCCATCATCCCCGAGCTATTGAAGCAGCAACCAAATACTTCCTAGTACAAGCAGCCGCCTCAACTCTAGTGCTATTCTCCAGCATAACCAATGCATGATCCACTGGACAATGGGATATTACTCAACTAACCCACCCAACATCTTCCCTAATTCTAACTGCAGCCATTTCGATAAAACTAGGACTTGCACCATTCCACTTTTGATTCCCAGAAGTTTTACAAGGCTCTCCTCTAACCACAGGTCTCCTTCTGTCGACAGTC…
Perisoreus_canadensis_JQ655867	ATGAATCCCCAAGCGAAACTAATCTTTGTCATTAGCCTACTCCTAGGAACAACCATCACAATCTCAAGCAACCATTGAGTTATAGCCTGAACCGGTCTTGAAATCAACACACTCGCCATTCTACCCTTAATCTCAAAGTCCCATCATCCCCGAGCTATTGAAGCAGCAACCAAATACTTCCTAGTACAAGCAGCCGCCTCAACTCTAGTGCTATTCTCCAGCATAACCAATGCATGATCCACTGGACAATGGGATATTACTCAACTAACCCACCCAACATCTTCCCTAATTCTAACTGCAGCCATTTCGATAAAACTAGGACTTGCACCATTCCACTTTTGATTCCCAGAAGTTTTACAAGGCTCTCCTCTAACCACAGGTCTCCTTCTGTCGACAGTC…
Perisoreus_canadensis_JQ655918	ATGAATCCCCAAGCGAAACTAATCTTTGTCATTAGCCTACTCCTAGGAACAACCATCACAATCTCAAGCAACCATTGAGTTATAGCCTGAACCGGTCTTGAAATCAACACACTCGCCATTCTACCCTTAATCTCAAAGTCCCATCATCCCCGAGCTATTGAAGCAGCAACCAAATACTTCCTAGTACAAGCAGCCGCCTCAACTCTAGTGCTATTCTCCAGCATAACCAATGCATGATCCACTGGACAATGGGATATTACTCAACTAACCCACCCAACATCTTCCCTAATTCTAACTGCAGCCATTTCGATAAAACTAGGACTTGCACCATTCCACTTTTGATTCCCAGAAGTTTTACAAGGCTCTCCTCTAACCACAGGTCTCCTTCTGTCGACAGTC…
Perisoreus_canadensis_JQ655808	ATGAACCCCCAAGCGAAACTAATCTTTGTCATTAGCCTACTCCTAGGAACAACCATCACAATCTCAAGCAACCATTGAGTTATAGCCTGAACCGGTCTTGAAATCAACACACTCGCCATTCTACCCCTAATCTCAAAGTCCCATCATCCCCGAGCTATTGAAGCAGCAACCAAATACTTCCTAGTACAAGCAGCCGCCTCAACTCTAGTGCTATTCTCCAGCATAACCAATGCATGATCCACTGGACAATGGGATATTACTCAACTAACCCACCCAACATCTTCCCTAATTCTAACTGCAGCCATTTCGATAAAACTAGGACTTGCACCATTCCACTTTTGATTCCCAGAAGTTTTACAAGGCTCTCCTCTAACCACAGGTCTCCTTCTGTCGACAGTC…
Perisoreus_canadensis_JQ655810	ATGAATCCCCAAGCGAAACTAATCTTTGTCATTAGCCTACTCCTAGGAACAACCATCACAATCTCAAGCAACCATTGAGTTATAGCCTGAACCGGTCTTGAAATCAACACACTCGCCATTCTACCCCTAATCTCAAAGTCCCATCATCCCCGAGCTATTGAAGCAGCAACCAAATACTTCCTAGTACAAGCAGCCGCCTCAACTCTAGTGCTATTCTCCAGCATAACCAATGCATGATCCACTGGACAATGGGATATTACTCAACTAACCCACCCAACATCTTCCCTAATTCTAACTGCAGCCATTTCGATAAAACTAGGACTTGCACCATTCCACTTTTGATTCCCAGAAGTTTTACAAGGCTCTCCTCTAACCACAGGTCTCCTTCTGTCGACAGTC…
Perisoreus_canadensis_JQ655859	ATGAATCCCCAAGCGAAACTAATCTTTGTCATTAGCCTACTCCTAGGAACAACCATCACAATCTCAAGCAACCATTGAGTTATAGCCTGAACCGGTCTTGAAATCAACACACTCGCCATTCTACCCCTAATCTCAAAGTCCCATCATCCCCGAGCTATTGAAGCAGCAACCAAATACTTCCTAGTACAAGCAGCCGCCTCAACTCTAGTGCTATTCTCCAGCATAACCAATGCATGATCCACTGGACAATGGGATATTACTCAACTAACCCACCCAACATCTTCCCTAATTCTAACTGCAGCCATTTCGATAAAACTAGGACTTGCACCATTCCACTTTTGATTCCCAGAAGTTTTACAAGGCTCTCCTCTAACCACAGGTCTCCTTCTGTCGACAGTC…
Perisoreus_canadensis_JQ655860	ATGAATCCCCAAGCGAAACTAATCTTTGTCATTAGCCTACTCCTAGGAACAACCATCACAATCTCAAGCAACCATTGAGTTATAGCCTGAACCGGTCTTGAAATCAACACACTCGCCATTCTACCCCTAATCTCAAAGTCCCATCATCCCCGAGCTATTGAAGCAGCAACCAAATACTTCCTAGTACAAGCAGCCGCCTCAACTCTAGTGCTATTCTCCAGCATAACCAATGCATGATCCACTGGACAATGGGATATTACTCAACTAACCCACCCAACATCTTCCCTAATTCTAACTGCAGCCATTTCGATAAAACTAGGACTTGCACCATTCCACTTTTGATTCCCAGAAGTTTTACAAGGCTCTCCTCTAACCACAGGTCTCCTTCTGTCGACAGTC…
Perisoreus_canadensis_JQ655965	ATGAATCCCCAAGCGAAACTAATCTTTGTCATTAGCCTACTCCTAGGAACAACCATCACAATCTCAAGCAACCATTGAGTTATAGCCTGAACCGGTCTTGAAATCAACACACTCGCCATTCTACCCCTAATCTCAAAGTCCCATCATCCCCGAGCTATTGAAGCAGCAACCAAATACTTCCTAGTACAAGCAGCCGCCTCAACTCTAGTGCTATTCTCCAGCATAACCAATGCATGATCCACTGGACAATGGGATATTACTCAACTAACCCACCCAACATCTTCCCTAATTCTAACTGCAGCCATTTCGATAAAACTAGGACTTGCACCATTCCACTTTTGATTCCCAGAAGTTTTACAAGGCTCTCCTCTAACCACAGGTCTCCTTCTGTCGACAGTC…
Perisoreus_canadensis_JQ655966	ATGAATCCCCAAGCGAAACTAATCTTTGTCATTAGCCTACTCCTAGGAACAACCATCACAATCTCAAGCAACCATTGAGTTATAGCCTGAACCGGTCTTGAAATCAACACACTCGCCATTCTACCCCTAATCTCAAAGTCCCATCATCCCCGAGCTATTGAAGCAGCAACCAAATACTTCCTAGTACAAGCAGCCGCCTCAACTCTAGTGCTATTCTCCAGCATAACCAATGCATGATCCACTGGACAATGGGATATTACTCAACTAACCCACCCAACATCTTCCCTAATTCTAACTGCAGCCATTTCGATAAAACTAGGACTTGCACCATTCCACTTTTGATTCCCAGAAGTTTTACAAGGCTCTCCTCTAACCACAGGTCTCCTTCTGTCGACAGTC…
Perisoreus_canadensis_JQ655967	ATGAATCCCCAAGCGAAACTAATCTTTGTCATTAGCCTACTCCTAGGAACAACCATCACAATCTCAAGCAACCATTGAGTTATAGCCTGAACCGGTCTTGAAATCAACACACTCGCCATTCTACCCCTAATCTCAAAGTCCCATCATCCCCGAGCTATTGAAGCAGCAACCAAATACTTCCTAGTACAAGCAGCCGCCTCAACTCTAGTGCTATTCTCCAGCATAACCAATGCATGATCCACTGGACAATGGGATATTACTCAACTAACCCACCCAACATCTTCCCTAATTCTAACTGCAGCCATTTCGATAAAACTAGGACTTGCACCATTCCACTTTTGATTCCCAGAAGTTTTACAAGGCTCTCCTCTAACCACAGGTCTCCTTCTGTCGACAGTC…
Perisoreus_canadensis_JQ656011	ATGAATCCCCAAGCGAAACTAATCTTTGTCATTAGCCTACTCCTAGGAACAACCATCACAATCTCAAGCAACCATTGAGTTATAGCCTGAACCGGTCTTGAAATCAACACACTCGCCATTCTACCCCTAATCTCAAAGTCCCATCATCCCCGAGCTATTGAAGCAGCAACCAAATACTTCCTAGTACAAGCAGCCGCCTCAACTCTAGTGCTATTCTCCAGCATAACCAATGCATGATCCACTGGACAATGGGATATTACTCAACTAACCCACCCAACATCTTCCCTAATTCTAACTGCAGCCATTTCGATAAAACTAGGACTTGCACCATTCCACTTTTGATTCCCAGAAGTTTTACAAGGCTCTCCTCTAACCACAGGTCTCCTTCTGTCGACAGTC…
Perisoreus_canadensis_JQ655809	ATGAATCCCCAAGCGAAACTAATCTTTGTCATTAGCCTACTCCTAGGAACAACCATCACAATCTCAAGCAACCATTGAGTTATAGCCTGAACCGGTCTTGAAATCAACACACTCGCCATTCTACCCCTAATCTCAAAGTCCCATCATCCCCGAGCTATTGAAGCAGCAACCAAATACTTCCTAGTACAAGCAGCCGCCTCAACTCTAGTGCTATTCTCCAGCATAACCAATGCATGATCCACTGGACAATGGGATATTACTCAACTAACCCACCCAACATCTTCCCTAATTCTAACTGCAGCCATTTCGATAAAACTAGGACTTGCACCATTCCACTTTTGATTCCCAGAAGTTTTACAAGGCTCTCCTCTAACCACAGGTCTCCTTCTGTCGACAGTC…
Perisoreus_canadensis_JQ655917	ATGAATCCCCAAGCGAAACTAATCTTTGTCATTAGCCTACTCCTAGGAACAACCATCACAATCTCAAGCAACCATTGAGTTATAGCCTGAACCGGCCTTGAAATCAACACACTCGCCATTCTACCCCTAATCTCAAAGTCCCATCATCCCCGAGCTATTGAAGCAGCAACCAAATACTTCCTAGTACAAGCAGCCGCCTCAACTCTAGTGCTATTCTCCAGCATAACCAATGCATGATCCACTGGACAATGGGATATTACTCAACTAACCCACCCAACATCTTCCCTAATTCTAACTGCAGCCATTTCGATAAAACTAGGACTTGCACCATTCCACTTTTGATTCCCAGAAGTTTTACAAGGCTCTCCTCTAACCACAGGTCTCCTTCTGTCGACAGTC…
Perisoreus_canadensis_JQ655812	ATGAATCCCCAAGCGAAACTAATCTTTGTCATTAGCCTACTCCTAGGAACAACCATCACAATCTCAAGCAACCATTGAGTTATAGCCTGAACCGGTCTTGAAATCAACACACTCGCCATTCTACCCCTAATCTCAAAGTCCCATCATCCCCGAGCTATTGAAGCAGCAACCAAATACTTCCTAGTACAAGCAGCCGCCTCAACTCTAGTGCTATTCTCCAGCATAACCAATGCATGATCCACTGGACAATGGGATATTACTCAACTAACCCACCCAACATCTTCCCTAATTCTAACTGCAGCCATTTCGATAAAACTAGGACTTGTACCATTCCACTTTTGATTCCCAGAAGTTTTACAAGGCTCTCCTCTAACCACAGGTCTCCTTCTGTCGACAGTC…
Perisoreus_canadensis_JQ655813	ATGAATCCCCAAGCGAAACTAATCTTTGTCATTAGCCTACTCCTAGGAACAACCATCACAATCTCAAGCAACCATTGAGTTATAGCCTGAACCGGTCTTGAAATCAACACACTCGCCATTCTACCCCTAATCTCAAAGTCCCATCATCCCCGAGCTATTGAAGCAGCAACCAAATACTTCCTAGTACAAGCAGCCGCCTCAACTCTAGTGCTATTCTCCAGCATAACCAATGCATGATCCACTGGACAATGGGATATTACTCAACTAACCCACCCAACATCTTCCCTAATTCTAACTGCAGCCATTTCGATAAAACTAGGACTTGTACCATTCCACTTTTGATTCCCAGAAGTTTTACAAGGCTCTCCTCTAACCACAGGTCTCCTTCTGTCGACAGTC…
Perisoreus_canadensis_JQ655959	ATGAATCCCCAAGCGAAACTAATCTTTGTCATTAGCCTACTCCTAGGAACAACCATCACAATCTCAAGCAACCATTGAGTTATAGCCTGAACCGGTCTTGAAATCAACACACTCGCCATTCTACCCCTAATCTCAAAGTCCCATCATCCCCGAGCTATTGAAGCAGCAACCAAATACTTCCTAGTACAAGCAGCCGCCTCAACTCTAGTGCTATTCTCCAGCATAACCAATGCATGATCCACTGGACAATGGGATATTACTCAACTAACCCACCCAACATCTTCCCTAATTCTAACTGCAGCCATTTCGATAAAACTAGGACTTGTACCATTCCACTTTTGATTCCCAGAAGTTTTACAAGGCTCTCCTCTAACCACAGGTCTCCTTCTGTCGACAGTC…
Perisoreus_canadensis_JQ655958	ATGAATCCCCAAGCGAAACTAATCTTTGTCACTAGCCTACTCCTAGGAACAACCATCACAATCTCAAGCAACCATTGAGTTATAGCCTGAACCGGTCTTGAAATCAACACACTCGCCATTCTACCCCTAATCTCAAAGTCCCATCATCCCCGAGCTATTGAAGCAGCAACCAAATACTTCCTAGTACAAGCAGCCGCCTCAACTCTAGTGCTATTCTCCAGCATAACCAATGCATGATCCACTGGACAATGGGATATTACTCAACTAACCCACCCAACATCTTCCCTAATTCTAACTGCAGCCATTTCGATAAAACTAGGACTTGCGCCATTCCATTTTTGATTCCCAGAAGTTTTACAAGGCTCTCCTCTAACCACAGGTCTCCTTCTGTCGACAGTC…
Perisoreus_canadensis_JQ655851	ATGAATCCCCAAGCGAAACTAATCTTTGTCACTAGCCTACTCCTAGGAACAACCATCACAATCTCAAGCAACCATTGAGTTATAGCCTGAACCGGTCTTGAAATCAACACACTCGCCATTCTACCCCTAATCTCAAAGTCCCATCATCCCCGAGCTATTGAAGCAGCAACCAAATACTTCCTAGTACAAGCAGCCGCCTCAACTCTAGTGCTATTCTCCAGCATAACCAATGCATGATCCACTGGACAATGGGATATTACTCAACTAACCCACCCAACATCTTCCCTAATTCTAACTGCAGCCATTTCGATAAAACTAGGACTTGCGCCATTCCACTTTTGATTCCCAGAAGTTTTACAAGGCTCTCCTCTAACCACAGGTCTCCTTCTGTCGACAGTC…
Perisoreus_canadensis_JQ655954	ATGAATCCCCAAGCGAAACTAATCTTTGTCACTAGCCTACTCCTAGGAACAACCATCACAATCTCAAGCAACCATTGAGTTATAGCCTGAACCGGTCTTGAAATCAACACACTCGCCATTCTACCCCTAATCTCAAAGTCCCATCATCCCCGAGCTATTGAAGCAGCAACCAAATACTTCCTAGTACAAGCAGCCGCCTCAACTCTAGTGCTATTCTCCAGCATAACCAATGCATGATCCACTGGACAATGGGATATTACTCAACTAACCCACCCAACATCTTCCCTAATTCTAACTGCAGCCATTTCGATAAAACTAGGACTTGCGCCATTCCACTTTTGATTCCCAGAAGTTTTACAAGGCTCTCCTCTAACCACAGGTCTCCTTCTGTCGACAGTC…
Perisoreus_canadensis_JQ655955	ATGAATCCCCAAGCGAAACTAATCTTTGTCACTAGCCTACTCCTAGGAACAACCATCACAATCTCAAGCAACCATTGAGTTATAGCCTGAACCGGTCTTGAAATCAACACACTCGCCATTCTACCCCTAATCTCAAAATCCCATCATCCCCGAGCTATTGAAGCAGCAACCAAATACTTCCTAGTACAAGCAGCCGCCTCAACTCTAGTGCTATTCTCCAGCATAACCAATGCATGATCCACTGGACAATGGGATATTACTCAACTAACCCACCCAACATCTTCCCTAATTCTAACTGCAGCCATTTCGATAAAACTAGGACTTGCGCCATTCCACTTTTGATTCCCAGAAGTTTTACAAGGCTCTCCTCTAACCACAGGTCTCCTTCTGTCGACAGTC…
Perisoreus_canadensis_JQ655956	ATGAATCCCCAAGCGAAACTAATCTTTGTCACTAGCCTACTCCTAGGAACAACCATCACAATCTCAAGCAACCATTGAGTTATAGCCTGAACCGGTCTTGAAATCAACACACTCGCCATTCTACCCTTAATCTCAAAGTCCCATCATCCCCGAGCTATTGAAGCAGCAACCAAATACTTCCTAGTACAAGCAGCCGCCTCAACTCTAGTGCTATTCTCCAGCATAACCAATGCATGATCCACTGGACAATGGGATATTACTCAACTAACCCACCCAACATCTTCCCTAATTCTAACTGCAGCCATTTCGATAAAACTAGGACTTGCGCCATTCCACTTTTGATTCCCAGAAGTTTTACAAGGCTCTCCTCTAACCACAGGTCTCCTTCTGTCGACAGTC…
Perisoreus_canadensis_JQ655852	ATGAATCCCCAAGCGAAACTAATCTTTGTCACTAGCCTACTCCTAGGAACAACCATCACAATCTCAAGCAACCATTGAGTTATAGCCTGAACCGGTCTTGAAATCAACACACTCGCCATTCTACCCCTAATCTCAAAGTCCCATCATCCCCGAGCTATTGAAGCAGCAACCAAATACTTCCTAGTACAAGCAGCCGCCTCAACTCTAGTGCTATTCTCCAGCATAACCAATGCATGATCCACTGGACAATGGGATATTACTCAACTAACCCACCCAACATCTTCCCTAATTCTAACTGCAGCCATTTCGATAAAACTAGGACTTGCGCCATTCCACTTTTGATTCCCAGAAGTTTTACAAGGCTCTCCTCTAACCACAGGTCTCCTTCTGTCGACAGTC…
Perisoreus_canadensis_JQ655853	ATGAATCCCCAAGCGAAACTAATCTTTGTCACTAGCCTACTCCTAGGAACAACCATCACAATCTCAAGCAACCATTGAGTTATAGCCTGAACCGGTCTTGAAATCAACACACTCGCCATTCTACCCCTAATCTCAAAGTCCCATCATCCCCGAGCTATTGAAGCAGCAACCAAATACTTCCTAGTACAAGCAGCCGCCTCAACTCTAGTGCTATTCTCCAGCATAACCAATGCATGATCCACTGGACAATGGGATATTACTCAACTAACCCACCCAACATCTTCCCTAATTCTAACTGCAGCCATTTCGATAAAACTAGGACTTGCGCCATTCCACTTTTGATTCCCAGAAGTTTTACAAGGCTCTCCTCTAACCACAGGTCTCCTTCTGTCGACAGTC…
Perisoreus_canadensis_JQ655854	ATGAATCCCCAAGCGAAACTAATCTTTGTCACTAGCCTACTCCTAGGAACAACCATCACAATCTCAAGCAACCATTGAGTTATAGCCTGAACCGGTCTTGAAATCAACACACTCGCCATTCTACCCCTAATCTCAAAGTCCCATCATCCCCGAGCTATTGAAGCAGCAACCAAATACTTCCTAGTACAAGCAGCCGCCTCAACTCTAGTGCTATTCTCCAGCATAACCAATGCATGATCCACTGGACAATGGGATATTACTCAACTAACCCACCCAACATCTTCCCTAATTCTAACTGCAGCCATTTCGATAAAACTAGGACTTGCGCCATTCCACTTTTGATTCCCAGAAGTTTTACAAGGCTCTCCTCTAACCACAGGTCTCCTTCTGTCGACAGTC…
Perisoreus_canadensis_JQ655864	ATGAATCCCCAAGCGAAACTAATCTTTGTCACTAGCCTACTCCTAGGAACAACCATCACAATCTCAAGCAACCATTGAGTTATAGCCTGAACCGGTCTTGAAATCAACACACTCGCCATTCTACCCCTAATCTCAAAGTCCCATCATCCCCGAGCTATTGAAGCAGCAACCAAATACTTCCTAGTACAAGCAGCCGCCTCAACTCTAGTGCTATTCTCCAGCATAACCAATGCATGATCCACTGGACAATGGGATATTACTCAACTAACCCACCCAACATCTTCCCTAATTCTAACTGCAGCCATTTCGATAAAACTAGGACTTGCGCCATTCCACTTTTGATTCCCAGAAGTTTTACAAGGCTCTCCTCTAACCACAGGTCTCCTTCTGTCGACAGTC…
Perisoreus_canadensis_JQ655952	ATGAATCCCCAAGCGAAACTAATCTTTGTCACTAGCCTACTCCTAGGAACAACCATCACAATCTCAAGCAACCATTGAGTTATAGCCTGAACCGGTCTTGAAATCAACACACTCGCCATTCTACCCCTAATCTCAAAGTCCCATCATCCCCGAGCTATTGAAGCAGCAACCAAATACTTCCTAGTACAAGCAGCCGCCTCAACTCTAGTGCTATTCTCCAGCATAACCAATGCATGATCCACTGGACAATGGGATATTACTCAACTAACCCACCCAACATCTTCCCTAATTCTAACTGCAGCCATTTCGATAAAACTAGGACTTGCGCCATTCCACTTTTGATTCCCAGAAGTTTTACAAGGCTCTCCTCTAACCACAGGTCTCCTTCTGTCGACAGTC…
Perisoreus_canadensis_JQ655953	ATGAATCCCCAAGCGAAACTAATCTTTGTCACTAGCCTACTCCTAGGAACAACCATCACAATCTCAAGCAACCATTGAGTTATAGCCTGAACCGGTCTTGAAATCAACACACTCGCCATTCTACCCCTAATCTCAAAGTCCCATCATCCCCGAGCTATTGAAGCAGCAACCAAATACTTCCTAGTACAAGCAGCCGCCTCAACTCTAGTGCTATTCTCCAGCATAACCAATGCATGATCCACTGGACAATGGGATATTACTCAACTAACCCACCCAACATCTTCCCTAATTCTAACTGCAGCCATTTCGATAAAACTAGGACTTGCGCCATTCCACTTTTGATTCCCAGAAGTTTTACAAGGCTCTCCTCTAACCACAGGTCTCCTTCTGTCGACAGTC…
Perisoreus_canadensis_JQ655957	ATGAATCCCCAAGCGAAACTAATCTTTGTCACTAGCCTACTCCTAGGAACAACCATCACAATCTCAAGCAACCATTGAGTTATAGCCTGAACCGGTCTTGAAATCAACACACTCGCCATTCTACCCCTAATCTCAAAGTCCCATCATCCCCGAGCTATTGAAGCAGCAACCAAATACTTCCTAGTACAAGCAGCCGCCTCAACTCTAGTGCTATTCTCCAGCATAACCAATGCATGATCCACTGGACAATGGGATATTACTCAACTAACCCACCCAACATCTTCCCTAATTCTAACTGCAGCCATTTCGATAAAACTAGGACTTGCGCCATTCCACTTTTGATTCCCAGAAGTTTTACAAGGCTCTCCTCTAACCACAGGTCTCCTTCTGTCGACAGTC…
Perisoreus_canadensis_JQ655811	ATGAATCCCCAAGCGAAACTAATCTTTGTCATTAGCCTACTCCTAGGAACAACCATCACAATCTCAAGCAACCATTGAGTTATAGCCTGAACCGGTCTTGAAATCAACACACTCGCCATTCTACCCCTAATCTCAAAGTCCCATCATCCCCGAGCTATTGAAGCAGCAACCAAATACTTCCTAGTACAAGCAGCCGCCTCAACTCTAGTGCTATTCTCCAGCATAACCAATGCATGATCCACTGGACAATGGGATATCACTCAACTAACCCACCCAACATCTTCCCTAATTCTAACTGCAGCCATTTCGATAAAACTAGGACTTGCACCATTCCACTTTTGATTCCCAGAAGTTTTACAAGGCTCTCCTCTAACCACAGGTCTCCTTCTGTCGACAGTC…
Perisoreus_canadensis_JQ655834	ATGAACCCCCAAGCGAAACTAATCTTTGTCATTAGCCTACTTCTAGGAACAACCATCACAATCTCAAGCAACCATTGAGTTATAGCCTGAACCGGTCTTGAAATCAACACACTCGCCATTCTACCCCTAATCTCAAAGTCCCATCATCCCCGAGCTATTGAAGCAGCAACCAAATACTTCCTAGTACAAGCAGCCGCCTCAACTCTAGTGCTATTCTCCAGCATAACCAATGCATGATCCACTGGACAATGGGATATTACTCAACTAACCCACCCAACATCTTCCCTAATTCTAACTGCAGCCATTTCGATAAAACTAGGACTTGCACCATTCCACTTTTGATTCCCAGAAGTTTTACAAGGCTCTCCTCTAACCACAGGTCTCCTTCTGTCGACAGTC…
Perisoreus_canadensis_JQ655856	ATGAATCCCCAAGCGAAACTAATCTTTGTCATTAGCCTACTCCTAGGAACAACCATCACAATCTCAAGCAACCATTGAGTTATAGCCTGAACCGGTCTTGAAATCAACACACTTGCCATTCTACCCCTAATCTCAAAGTCCCATCATCCCCGAGCTATTGAAGCAGCAACCAAATACTTCCTAGTACAAGCAGCCGCCTCAACTCTAGTGCTATTCTCCAGCATAACCAATGCATGATCCACTGGACAATGGGATATTACTCAACTAACCCACCCAACATCTTCCCTAATTCTAACTGCAGCCATTTCGATAAAACTAGGACTTGCACCATTCCACTTTTGATTCCCAGAAGTTTTACAAGGCTCTCCTCTAACCACAGGTCTCCTTCTGTCGACAGTC…
Perisoreus_canadensis_JQ655873	ATGAATCCCCAAGCGAAACTAATCTTTGTCATTAGCCTACTCCTAGGAACAACCATCACAATCTCAAGCAACCATTGAGTTATAGCCTGAACCGGTCTTGAAATCAACACACTCGCCATTCTACCCCTAATCTCAAAGTCCCATCATCCCCGAGCTATTGAAGCAGCAACCAAATACTTCCTAGTACAAGCAGCCGCCTCAACTCTAGTGCTATTCTCCAGCATAACCAATGCATGATCCACTGGACAATGGGATATTACTCAACTAACCCACCCAACATCTTCCCTAATTCTAACTGCAGCCATTTCGATAAAACTAGGACTTGCACCATTCCACTTTTGATTCCCAGAAGTTTTACAAGGCTCTCCTCTAACCACAGGTCTCCTTCTGTCGACAGTC…
Perisoreus_canadensis_JQ655912	ATGAATCCCCAAGCGAAACTAATCTTTGTCATTAGCCTACTCCTAGGAACAACCATCACAATCTCAAGCAACCATTGAGTTATAGCCTGAACCGGTCTTGAAATCAACACACTCGCCATTCTACCCCTAATCTCAAAGTCCCATCATCCCCGAGCTATTGAAGCAGCAACCAAATACTTCCTAGTACAAGCAGCCGCCTCAACTCTAGTGCTATTCTCCAGCATAACCAATGCATGATCCACTGGACAATGGGATATTACTCAACTAACCCACCCAACATCTTCCCTAATTCTAACTGCAGCCATTTCGATAAAACTAGGACTTGCACCATTCCACTTTTGATTCCCAGAAGTTTTACAAGGCTCTCCTCTAACCACAGGTCTCCTTCTGTCGACAGTC…
Perisoreus_canadensis_JQ655913	ATGAATCCCCAAGCGAAACTAATCTTTGTCATTAGCCTACTCCTAGGAACAACCATCACAATCTCAAGCAACCATTGAGTTATAGCCTGAACCGGTCTTGAAATCAACACACTCGCCATTCTACCCCTAATCTCAAAGTCCCATCATCCCCGAGCTATTGAAGCAGCAACCAAATACTTCCTAGTACAAGCAGCCGCCTCAACTCTAGTGCTATTCTCCAGCATAACCAATGCATGATCCACTGGACAATGGGATATTACTCAACTAACCCACCCAACATCTTCCCTAATTCTAACTGCAGCCATTTCGATAAAACTAGGACTTGCACCATTCCACTTTTGATTCCCAGAAGTTTTACAAGGCTCTCCTCTAACCACAGGTCTCCTTCTGTCGACAGTC…
Perisoreus_canadensis_JQ655914	ATGAATCCCCAAGCGAAACTAATCTTTGTCATTAGCCTACTCCTAGGAACAACCATCACAATCTCAAGCAACCATTGAGTTATAGCCTGAACCGGTCTTGAAATCAACACACTCGCCATTCTACCCCTAATCTCAAAGTCCCATCATCCCCGAGCTATTGAAGCAGCAACCAAATACTTCCTAGTACAAGCAGCCGCCTCAACTCTAGTGTTATTCTCCAGCATAACCAATGCATGATCCACTGGACAATGGGATATTACTCAACTAACCCACCCAACATCTTCCCTAATTCTAACTGCAGCCATTTCGATAAAACTAGGACTTGCACCATTCCACTTTTGATTCCCAGAAGTTTTACAAGGCTCTCCTCTAACCACAGGTCTCCTTCTGTCGACAGTC…
Perisoreus_canadensis_JQ655919	ATGAATCCCCAAGCGAAACTAATCTTTGTCATTAGCCTACTCCTAGGAACAACCATCACAATCTCAAGCAACCATTGAGTTATAGCCTGAACCGGTCTTGAAATCAACACACTCGCCATTCTACCCCTAATCTCAAAATCCCATCATCCCCGAGCTATTGAAGCAGCAACCAAATACTTCCTAGTACAAGCAGCCGCCTCAACTCTAGTGCTATTCTCCAGCATAACCAATGCATGATCCACTGGACAATGGGATATTACTCAACTAACCCACCCAACATCTTCCCTAATTCTAACTGCAGCCATTTCGATAAAACTAGGACTTGCACCATTCCACTTTTGATTCCCAGAAGTTTTACAAGGCTCTCCTCTAACCACAGGTCTCCTTCTGTCGACAGTC…
Perisoreus_canadensis_JQ655930	ATGAATCCCCAAGCGAAACTAATCTTTGTCATTAGCCTACTCCTAGGAACAACCATCACAATCTCAAGCAACCATTGAGTTATAGCCTGAACCGGTCTTGAAATCAACACACTCGCCATTCTACCCCTAATCTCAAAGTCCCATCATCCCCGAGCTATTGAAGCAGCAACCAAATACTTCCTAGTACAAGCAGCCGCCTCAACTCTAGTGCTATTCTCCAGCATAACCAATGCATGATCCACTGGACAATGGGATATTACTCAACTAACCCACCCAACATCTTCCCTAATTCTAACTGCAGCCATTTCGATAAAACTAGGACTTGCACCATTCCACTTTTGATTCCCAGAAGTTTTACAAGGCTCTCCTCTAACCACAGGTCTCCTTCTGTCGACAGTC…
Perisoreus_canadensis_JQ655861	ATGAATCCCCAAGCGAAACTAATCTTTGTCATTAGCCTACTCCTAGGAACAACCATCACAATCTCAAGCAACCATTGAGTTATGGCCTGAACCGGTCTTGAAATCAACACACTCGCCATTCTACCCCTAATCTCAAAGTCCCATCATCCCCGAGCTATTGAAGCAGCAACCAAATACTTCCTAGTACAAGCAGCCGCCTCAACTCTAGTGCTATTCTCCAGCATAACCAATGCATGATCCACTGGACAATGGGATATTACTCAACTAACCCACCCAACATCTTCCCTAATTCTAACTGCAGCCATTTCGATAAAACTAGGACTTGCACCATTCCACTTTTGATTCCCAGAAGTTTTACAAGGCTCTCCTCTAACCACAGGTCTCCTTCTGTCGACAGTC…
Perisoreus_canadensis_JQ655862	ATGAATCCCCAAGCGAAACTAATCTTTGTCATTAGCCTACTCCTAGGAACAACCATCACAATCTCAAGCAACCATTGAGTTATGGCCTGAACCGGTCTTGAAATCAACACACTCGCCATTCTACCCCTAATCTCAAAGTCCCATCATCCCCGAGCTATTGAAGCAGCAACCAAATACTTCCTAGTACAAGCAGCCGCCTCAACTCTAGTGCTATTCTCCAGCATAACCAATGCATGATCCACTGGACAATGGGATATTACTCAACTAACCCACCCAACATCTTCCCTAATTCTAACTGCAGCCATTTCGATAAAACTAGGACTTGCACCATTCCACTTTTGATTCCCAGAAGTTTTACAAGGCTCTCCTCTAACCACAGGTCTCCTTCTGTCGACAGTC…
Perisoreus_canadensis_JQ655870	ATGAATCCCCAAGCGAAACTAATCTTTGTTATTAGCCTACTCCTAGGAACAACCATCACAATCTCAAGCAACCATTGAGTTATAGCCTGAACCGGTCTTGAAATCAACACACTCGCCATTCTACCCCTAATCTCAAAGTCCCATCATCCCCGAGCTATTGAAGCAGCAACCAAATACTTCCTAGTACAAGCAGCCGCCTCAACTCTAGTGCTATTCTCCAGCATAACCAATGCATGATCCACTGGACAATGGGATATTACTCAACTAACCCACCCAACATCTTCCCTAATTCTAACTGCAGCCATTTCGATAAAACTAGGACTTGCACCATTCCACTTTTGATTCCCAGAAGTTTTACAAGGCTCTCCTCTAACCACAGGTCTCCTTCTGTCGACAGTC…
Perisoreus_canadensis_JQ655872	ATGAATCCCCAAGCGAAACTAATCTTTGTCATTAGCCTACTCCTAGGAACAACCATCACAATCTCAAGCAACCATTGAGTTATAGCCTGAACCGGTCTTGAAATCAACACACTCGCCATTCTACCCCTAATCTCAAAGTCCCATCATCCCCGAGCTATTGAAGCAGCAACCAAATACTTCCTAGTACAAGCAGCCGCCTCAACTCTAGTGCTATTCTCCAGCATAACCAATGCATGATCCACTGGACAATGGGATATTACTCAACTAACCCACCCAACATCTTCCCTAATTCTAACTGCAGCCATTTCGATAAAACTAGGACTTGCACCATTCCACTTTTGATTCCCAGAAGTTTTACAAGGCTCTCCTCTAACCACAGGTCTCCTTCTGTCGACAGTC…
Perisoreus_canadensis_JQ655911	ATGAATCCCCAAGCGAAACTAATCTTTGTCATTAGCCTACTCCTAGGAACAACCATCACAATCTCAAGCAACCATTGAGTTATAGCCTGAACCGGTCTTGAAATCAACACACTCGCCATTCTACCCCTAATCTCAAAGTCCCATCATCCCCGAGCTATTGAAGCAGCAACCAAATACTTCCTAGTACAAGCAGCCGCCTCAACTCTAGTGCTATTCTCCAGCATAACCAATGCATGATCCACTGGACAATGGGATATTACTCAACTAACCCACCCAACATCTTCCCTAATTCTAACTGCAGCCATTTCGATAAAACTAGGACTTGCACCATTCCACTTTTGATTCCCAGAAGTTTTACAAGGCTCTCCTCTAACCACAGGTCTCCTTCTGTCGACAGTC…
Perisoreus_canadensis_JQ655815	ATGAATCCCCAAGCGAAACTAATCTTTGTCATTAGCCTACTCCTAGGAACAACCATCACAATCTCAAGCAACCATTGAGTTATAGCCTGAACCGGTCTTGAAATCAACACACTCGCCATTCTACCCCTAATCTCAAAGTCCCATCATCCCCGAGCTATTGAAGCAGCAACCAAATACTTCCTAGTACAAGCAGCCGCCTCAACTCTAGTGCTATTCTCCAGCATAACCAATGCATGATCCACTGGACAATGGGATATTACTCAACTAACCCACCCAACATCTTCCCTAATTCTAACTGCAGCCATTTCGATAAAACTAGGACTTGCACCATTCCACTTTTGATTCCCAGAAGTTTTACAAGGCTCTCCTCTAACCACAGGTCTCCTTCTGTCGACAGTC…
Perisoreus_canadensis_JQ655921	ATGAATCCCCAAGCGAAACTAATCTTTGTCATTAGCCTACTCCTAGGAACAACCATCACAATCTCAAGCAACCATTGAGTTATAGCCTGAACCGGTCTTGAAATCAACACACTCGCCATTCTACCCCTAATCTCAAAGTCCCATCATCCCCGAGCTATTGAAGCAGCAACCAAATACTTCCTAGTACAAGCAGCCGCCTCAACTCTAGTGCTATTCTCCAGCATAACCAATGCATGATCCACTGGACAATGGGATATTACTCAACTAACCCACCCAACATCTTCCCTAATTCTAACTGCAGCCATTTCGATAAAACTAGGACTTGCACCATTCCACTTTTGATTCCCAGAAGTTTTACAAGGCTCTCCTCTAACCACAGGTCTCCTTCTGTCGACAGTC…
Perisoreus_canadensis_JQ655928	ATGAATCCCCAAGCGAAACTAATCTTTGTCATTAGCCTACTCCTAGGAACAACCATCACAATCTCAAGCAACCATTGAGTTATAGCCTGAACCGGTCTTGAAATCAACACACTCGCCATTCTACCCCTAATCTCAAAGTCCCATCATCCCCGAGCTATTGAAGCAGCAACCAAATACTTCCTAGTACAAGCAGCCGCCTCAACTCTAGTGCTATTCTCCAGCATAACCAATGCATGATCCACTGGACAATGGGATATTACTCAACTAACCCACCCAACATCTTCCCTAATTCTAACTGCAGCCATTTCGATAAAACTAGGACTTGCACCATTCCACTTTTGATTCCCAGAAGTTTTACAAGGCTCTCCTCTAACCACAGGTCTCCTTCTGTCGACAGTC…
Perisoreus_canadensis_JQ655947	ATGAATCCCCAAGCGAAACTAATCTTTGTCATTAGCCTACTCCTAGGAACAACCATCACAATCTCAAGCAACCATTGAGTTATAGCCTGAACCGGTCTTGAAATCAACACACTCGCCATTCTACCCCTAATCTCAAAGTCCCATCATCCCCGAGCTATTGAAGCAGCAACCAAATACTTCCTAGTACAAGCAGCCGCCTCAACTCTAGTGCTATTCTCCAGCATAACCAATGCATGATCCACTGGACAATGGGATATTACTCAACTAACCCACCCAACATCTTCCCTAATCCTAACTGCAGCCATTTCGATAAAACTAGGACTTGCACCATTCCACTTTTGATTCCCAGAAGTTTTACAAGGCTCTCCTCTAACCACAGGTCTCCTTCTGTCGACAGTC…
Perisoreus_canadensis_JQ655948	ATGAATCCCCAAGCGAAACTAATCTTTGTCATTAGCCTACTCCTAGGAACAACCATCACAATCTCAAGCAACCATTGAGTTATAGCCTGAACCGGTCTTGAAATCAACACACTCGCCATTCTACCCCTAATCTCAAAGTCCCATCATCCCCGAGCTATTGAAGCAGCAACCAAATACTTCCTAGTACAAGCAGCCGCCTCAACTCTAGTGCTATTCTCCAGCATAACCAATGCATGATCCACTGGACAATGGGATATTACTCAACTAACCCACCCAACATCTTCCCTAATCCTAACTGCAGCCATTTCGATAAAACTAGGACTTGCACCATTCCACTTTTGATTCCCAGAAGTTTTACAAGGCTCTCCTCTAACCACAGGTCTCCTTCTGTCGACAGTC…
Perisoreus_canadensis_JQ655945	ATGAATCCCCAAGCGAAACTAATCTTTGTCATTAGCCTACTCCTAGGAACAACCATCACAATCTCAAGCAACCATTGAGTTATAGCCTGAACCGGTCTTGAAATCAACACACTCGCCATTCTACCCCTAATCTCAAAGTCCCATCATCCCCGAGCTATTGAAGCAGCAACCAAATACTTCCTAGTACAAGCAGCCGCCTCAACTCTAGTGCTATTCTCCAGCATAACCAATGCATGATCCACTGGACAATGGGATATTACTCAACTAACCCACCCAACATCTTCCCTAATCCTAACTGCAGCCATTTCGATAAAACTAGGACTTGCACCATTCCACTTTTGATTCCCAGAAGTTTTACAAGGCTCTCCTCTAACCACAGGTCTCCTTCTGTCGACAGTC…
Perisoreus_canadensis_JQ655946	ATGAATCCCCAAGCGAAACTAATCTTTGTCATTAGCCTACTCCTAGGAACAACCATCACAATCTCAAGCAACCATTGAGTTATAGCCTGAACCGGTCTTGAAATCAACACACTCGCCATTCTACCCCTAATCTCAAAGTCCCATCATCCCCGAGCTATTGAAGCAGCAACCAAATACTTCCTAGTACAAGCAGCCGCCTCAACTCTAGTGCTATTCTCCAGCATAACCAATGCATGATCCACTGGACAATGGGATATTACTCAACTAACCCACCCAACATCTTCCCTAATCCTAACTGCAGCCATTTCGATAAAACTAGGACTTGCACCATTCCACTTTTGATTCCCAGAAGTTTTACAAGGCTCTCCTCTAACCACAGGTCTCCTTCTGTCGACAGTC…
Perisoreus_canadensis_JQ655944	ATGAATCCCCAAGCGAAACTAATCTTTGTCATTAGCCTACTCCTAGGAACAACCATCACAATCTCAAGCAACCATTGAGTTATAGCCTGAACCGGTCTTGAAATCAACACACTCGCCATTCTACCCCTAATCTCAAAGTCCCATCATCCCCGAGCTATTGAAGCAGCAACCAAATACTTCCTAGTACAAGCAGCCGCCTCAACTCTAGTGCTATTCTCCAGCATAACCAATGCATGATCCACTGGACAATGGGATATTACTCAACTAACCCACCCAACATCTTCCCTAATTCTAACTGCAGCCATTTCGATAAAACTAGGACTTGCACCATTCCACTTTTGATTCCCAGAAGTTTTACAAGGCTCTCCTCTAACCACAGGTCTCCTTCTGTCGACAGTC…
Perisoreus_canadensis_JQ655951	ATGAATCCCCAAGCGAAACTAATCTTTGTCATTAGCCTACTCCTAGGAACAACCATCACAATCTCAAGCAACCATTGAGTTATAGCCTGAACCGGTCTTGAAATCAACACACTCGCCATTCTACCCCTAATCTCAAAGTCCCATCATCCCCGAGCTATTGAAGCAGCAACCAAATACTTCCTAGTACAAGCAGCCGCCTCAACTCTAGTGCTATTCTCCAGCATAACCAATGCATGATCCACTGGACAATGGGATATTACTCAACTAACCCACCCAACATCTTCCCTAATTCTAACTGCAGCCATTTCGGTAAAACTAGGACTTGCACCATTCCACTTTTGATTCCCAGAAGTTTTACAAGGCTCTCCTCTAACCACAGGTCTCCTTCTGTCGACAGTC…
Perisoreus_canadensis_JQ655915	ATGAATCCCCAAGCGAAACTAATCTTTGTCATTAGCCTACTCCTAGGAACAACCATCACAATCTCAAGCAACCATTGAGTTATAGCCTGAACCGGTCTTGAAATCAACACACTCGCCATTCTACCCCTAATCTCAAAGTCCCATCATCCCCGAGCTATTGAAGCAGCAACCAAATACTTCCTAGTACAAGCAGCCGCCTCAACTCTAGTGCTATTCTCCAGCATAACCAATGCATGATCCACTGGACAATGGGATATTACTCAACTAACCCACCCAACATCTTCCCTAATTCTAACTGCAGCCATTTCGATAAAACTAGGACTTGCACCATTCCACTTTTGATTCCCAGAAGTTTTACAAGGCTCTCCTCTAACCACAGGTCTCCTTCTGTCGACAGTC…
Perisoreus_canadensis_JQ655916	ATGAATCCCCAAGCGAAACTAATCTTTGTCATTAGCCTACTCCTAGGAACAACCATCACAATCTCAAGCAACCATTGAGTTATAGCCTGAACCGGTCTTGAAATCAACACACTCGCCATTCTACCCCTAATCTCAAAGTCCCATCATCCCCGAGCTATTGAAGCAGCAACCAAATACTTCCTAGTACAAGCAGCCGCCTCAACTCTAGTGCTATTCTCCAGCATAACCAATGCATGATCCACTGGACAATGGGATATTACTCAACTAACCCACCCAACATCTTCCCTAATTCTAACTGCAGCCATTTCGATAAAACTAGGACTTGCACCATTCCACTTTTGATTCCCAGAAGTTTTACAAGGCTCTCCTCTAACCACAGGTCTCCTTCTGTCGACAGTC…
Perisoreus_canadensis_JQ655939	ATGAATCCCCAAGCGAAACTAATCTTTGTCATTAGCCTACTCCTAGGAACAACCATCACAATCTCAAGCAACCATTGAGTTATAGCCTGAACCGGTCTTGAAATCAACACACTCGCCATTCTACCCCTAATCTCAAAGTCCCATCATCCCCGAGCTATTGAAGCAGCAACCAAATACTTCCTAGTACAAGCAGCCGCCTCAACTCTAGTGCTATTCTCCAGCATAACCAATGCATGATCCACTGGACAATGGGATATTACTCAACTAACCCACCCAACATCTTCCCTAATTCTAACTGCAGCCATTTCGATAAAACTAGGACTTGCACCATTCCACTTTTGATTCCCAGAAGTTTTACAAGGCTCTCCTCTAACCACAGGTCTCCTTCTGTCGACAGTC…
Perisoreus_canadensis_JQ655940	ATGAATCCCCAAGCGAAACTAATCTTTGTCATTAGCCTACTCCTAGGAACAACCATCACAATCTCAAGCAACCATTGAGTTATAGCCTGAACCGGTCTTGAAATCAACACACTCGCCATTCTACCCCTAATCTCAAAGTCCCATCATCCCCGAGCTATTGAAGCAGCAACCAAATACTTCCTAGTACAAGCAGCCGCCTCAACTCTAGTGCTATTCTCCAGCATAACCAATGCATGATCCACTGGACAATGGGATATTACTCAACTAACCCACCCAACATCTTCCCTAATTCTAACTGCAGCCATTTCGATAAAACTAGGACTTGCACCATTCCACTTTTGATTCCCAGAAGTTTTACAAGGCTCTCCTCTAACCACAGGTCTCCTTCTGTCGACAGTC…
Perisoreus_canadensis_JQ655941	ATGAATCCCCAAGCGAAACTAATCTTTGTCATTAGCCTACTCCTAGGAACAACCATCACAATCTCAAGCAACCATTGAGTTATAGCCTGAACCGGTCTTGAAATCAACACACTCGCCATTCTACCCCTAATCTCAAAGTCCCATCATCCCCGAGCTATTGAAGCAGCAACCAAATACTTCCTAGTACAAGCAGCCGCCTCAACTCTAGTGCTATTCTCCAGCATAACCAATGCATGATCCACTGGACAATGGGATATTACTCAACTAACCCACCCAACATCTTCCCTAATTCTAACTGCAGCCATTTCGATAAAACTAGGACTTGCACCATTCCACTTTTGATTCCCAGAAGTTTTACAAGGCTCTCCTCTAACCACAGGTCTCCTTCTGTCGACAGTC…
Perisoreus_canadensis_JQ655942	ATGAATCCCCAAGCGAAACTAATCTTTGTCATTAGCCTACTCCTAGGAACAACCATCACAATCTCAAGCAACCATTGAGTTATAGCCTGAACCGGTCTTGAAATCAACACACTCGCCATTCTACCCCTAATCTCAAAGTCCCATCATCCCCGAGCTATTGAAGCAGCAACCAAATACTTCCTAGTACAAGCAGCCGCCTCAACTCTAGTGCTATTCTCCAGCATAACCAATGCATGATCCACTGGACAATGGGATATTACTCAACTAACCCACCCAACATCTTCCCTAATTCTAACTGCAGCCATTTCGATAAAACTAGGACTTGCACCATTCCACTTTTGATTCCCAGAAGTTTTACAAGGCTCTCCTCTAACCACAGGTCTCCTTCTGTCGACAGTC…
Perisoreus_canadensis_JQ655935	ATGAATCCCCAAGCGAAACTAATCTTTGTCATTAGCCTACTCCTAGGAACAACCATCACAATCTCAAGCAACCATTGAGTTATAGCCTGAACCGGTCTTGAAATCAACACACTCGCCATTCTACCCCTAATCTCAAAGTCCCATCATCCCCGAGCTATTGAAGCAGCAACCAAATACTTCCTAGTACAAGCAGCCGCCTCAACTCTAGTGCTATTCTCCAGCATAACCAATGCATGATCCACTGGACAATGGGATATTACTCAACTAACCCACCCAACATCTTCCCTAATTCTAACTGCAGCCATTTCGATAAAACTAGGACTTGCACCATTCCACTTTTGATTCCCAGAAGTTTTACAAGGCTCTCCTCTAACCACAGGTCTCCTTCTGTCGACAGTC…
Perisoreus_canadensis_JQ655874	ATGAATCCCCAAGCGAAACTAATCTTTGTCATTAGCCTACTCCTAGGAACAACCATCACAATCTCAAGCAACCATTGAGTTATAGCCTGAACCGGTCTTGAAATCAACACACTCGCCATTCTACCCCTAATCTCAAAGTCCCATCATCCCCGAGCTATTGAAGCAGCAACCAAATACTTCCTAGTACAAGCAGCCGCCTCAACTCTAGTGCTATTCTCCAGCATAACCAATGCATGATCCACTGGACAATGGGATATTACTCAACTAACCCACCCAACATCTTCCCTAATTCTAACTGCAGCCATTTCGATAAAACTAGGACTTGCACCATTCCACTTTTGATTCCCAGAAGTTTTACAAGGCTCTCCTCTAACCACAGGTCTCCTTCTGTCGACAGTC…
Perisoreus_canadensis_JQ655920	ATGAATCCCCAAGCGAAACTAATCTTTGTCATTAGCCTACTCCTAGGAACAACCATCACAATCTCAAGCAACCATTGAGTTATAGCCTGAACCGGTCTTGAAATCAACACACTCGCCATTCTACCCCTAATCTCAAAGTCCCATCATCCCCGAGCTATTGAAGCAGCAACCAAATACTTCCTAGTACAAGCAGCCGCCTCAACTCTAGTGCTATTCTCCAGCATAACCAATGCATGATCCACTGGACAATGGGATATTACTCAACTAACCCACCCAACATCTTCCCTAATTCTAACTGCAGCCATTTCGATAAAACTAGGACTTGCACCATTCCACTTTTGATTCCCAGAAGTTTTACAAGGCTCTCCTCTAACCACAGGTCTCCTTCTGTCGACAGTC…
Perisoreus_canadensis_JQ655923	ATGAATCCCCAAGCGAAACTAATCTTTGTCATTAGCCTACTCCTAGGAACAACCATCACAATCTCAAGCAACCATTGAGTTATAGCCTGAACCGGTCTTGAAATCAACACACTCGCCATTCTACCCCTAATCTCAAAGTCCCATCATCCCCGAGCTATTGAAGCAGCAACCAAATACTTCCTAGTACAAGCAGCCGCCTCAACTCTAGTGCTATTCTCCAGCATAACCAATGCATGATCCACTGGACAATGGGATATTACTCAACTAACCCACCCAACATCTTCCCTAATTCTAACTGCAGCCATTTCGATAAAACTAGGACTTGCACCATTCCACTTTTGATTCCCAGAAGTTTTACAAGGCTCTCCTCTAACCACAGGTCTCCTTCTGTCGACAGTC…
Perisoreus_canadensis_JQ655927	ATGAATCCCCAAGCGAAACTAATCTTTGTCATTAGCCTACTCCTAGGAACAACCATCACAATCTCAAGCAACCATTGAGTTATAGCCTGAACCGGTCTTGAAATCAACACACTCGCCATTCTACCCCTAATCTCAAAGTCCCATCATCCCCGAGCTATTGAAGCAGCAACCAAATACTTCCTAGTACAAGCAGCCGCCTCAACTCTAGTGCTATTCTCCAGCATAACCAATGCATGATCCACTGGACAATGGGATATTACTCAACTAACCCACCCAACATCTTCCCTAATTCTAACTGCAGCCATTTCGATAAAACTAGGACTTGCACCATTCCACTTTTGATTCCCAGAAGTTTTACAAGGCTCTCCTCTAACCACAGGTCTCCTTCTGTCGACAGTC…
Perisoreus_canadensis_JQ655934	ATGAATCCCCAAGCGAAACTAATCTTTGTCATTAGCCTACTCCTAGGAACAACCATCACAATCTCAAGCAACCATTGAGTTATAGCCTGAACCGGTCTTGAAATCAACACACTCGCCATTCTACCCCTAATCTCAAAGTCCCATCATCCCCGAGCTATTGAAGCAGCAACCAAATACTTCCTAGTACAAGCAGCCGCCTCAACTCTAGTGCTATTCTCCAGCATAACCAATGCATGATCCACTGGACAATGGGATATTACTCAACTAACCCACCCAACATCTTCCCTAATTCTAACTGCAGCCATTTCGATAAAACTAGGACTTGCACCATTCCACTTTTGATTCCCAGAAGTTTTACAAGGCTCTCCTCTAACCACAGGTCTCCTTCTGTCGACAGTC…
Perisoreus_canadensis_JQ655869	ATGAATCCCCAAGCGAAACTAATCTTTGTCATTAGCCTACTCCTAGGAACAACCATCACAATCTCAAGCAACCATTGAGTTATGGCCTGAACCGGTCTTGAAATCAACACACTCGCCATTCTACCCCTAATCTCAAAATCCCATCATCCCCGAGCTATTGAAGCAGCAACCAAATACTTCCTAGTACAAGCAGCCGCCTCAACTCTAGTGCTATTCTCCAGCATAACCAATGCATGATCCACTGGACAATGGGATATTACTCAACTAACCCACCCAACATCTTCCCTAATTCTAACTGCAGCCATTTCGATAAAACTAGGACTTGCACCATTCCACTTTTGATTCCCAGAAGTTTTACAAGGCTCTCCTCTAACCACAGGTCTCCTTCTGTCGACAGTC…
Perisoreus_canadensis_JQ655943	ATGAATCCCCAAGCGAAACTAATCTTTGTCATTAGCCTACTCCTAGGAACAACCATCACAATCTCAAGCAACCATTGAGTTATAGCCTGAACCGGTCTTGAAATCAACACACTCGCCATTCTACCCCTAATCTCAAAATCCCATCATCCCCGAGCTATTGAAGCAGCAACCAAATACTTCCTAGTACAAGCAGCCGCCTCAACTCTAGTGCTATTCTCCAGCATAACCAATGCATGATCCACTGGACAATGGGATATTACTCAACTAACCCACCCAACATCTTCCCTAATTCTAACTGCAGCCATTTCGATAAAACTAGGACTTGCACCATTCCACTTTTGATTCCCAGAAGTTTTACAAGGCTCTCCTCTAACCACAGGTCTCCTTCTGTCGACAGTC…
Perisoreus_canadensis_JQ655857	ATGAATCCCCAAGCGAAACTAATCTTTGTCATTAGCCTACTCCTAGGAACAACCATCACAATCTCAAGCAACCATTGAGTTATAGCCTGAACCGGTCTTGAAATCAACACACTCGCCATTCTACCCCTAATCTCAAAGTCCCATCATCCCCGAGCTATTGAAGCAGCAACCAAATACTTCCTAGTACAAGCAGCCGCCTCAACTCTAGTGTTATTCTCCAGCATAACCAATGCATGATCCACTGGACAATGGGATATTACTCAACTAACCCACCCAACATCTTCCCTAATTCTAACTGCAGCCATTTCGATAAAACTAGGACTTGCACCATTCCACTTTTGATTCCCAGAAGTTTTACAAGGCTCTCCTCTAACCACAGGTCTCCTTCTGTCGACAGTC…
Perisoreus_canadensis_JQ655814	ATGAATCCCCAAGCGAAACTAATCTTTGTCATTAGCCTACTCCTAGGAACAACCATCACAATCTCAAGCAACCATTGAGTTATAGCCTGAACCGGTCTTGAAATCAACACACTCGCCATTCTACCCCTAATCTCAAAGTCCCATCATCCCCGAGCTATTGAAGCAGCAACCAAATACTTCCTAGTACAAGCAGCCGCCTCAACTCTAGTGCTATTCTCCAGCATAACCAATGCATGATCCACTGGACAATGGGATATTACTCAACTAACCCACCCAACATCTTCCCTAATTCTAACTGCAGCCATTTCGATAAAACTAGGACTTGCACCATTCCACTTTTGATTCCCAGAAGTTTTACAAGGCTCTCCTCTAACCACAGGTCTCCTTCTGTCGACAGTC…
Perisoreus_canadensis_JQ655868	ATGAATCCCCAAGCGAAACTAATCTTTGTCATTAGCCTACTCCTAGGAACAACCATCACAATCTCAAGCAACCATTGAGTTATAGCCTGAACCGGTCTTGAAATCAACACACTCGCCATTCTACCCCTGATCTCAAAGTCCCATCATCCCCGAGCTATTGAAGCAGCAACCAAATACTTCCTAGTACAAGCAGCCGCCTCAACTCTAGTGCTATTCTCCAGCATAACCAATGCATGATCCACTGGACAATGGGATATTACTCAACTAACCCACCCAACATCTTCCCTAATTCTAACTGCAGCCATTTCGATAAAACTAGGACTTGCACCATTCCACTTTTGATTCCCAGAAGTTTTACAAGGCTCTCCTCTAACCACAGGTCTCCTTCTGTCGACAGTC…
Perisoreus_canadensis_JQ655924	ATGAATCCCCAAGCGAAACTAATCTTTGTCATTAGCCTACTCCTAGGAACAACCATCACAATCTCAAGCAACCATTGAGTTATAGCCTGAACCGGTCTTGAAATCAACACACTCGCCATTCTACCCCTAATCTCAAAGTCCCATCATCCCCGAGCTATTGAAGCAGCAACCAAATACTTCCTAGTACAAGCAGCCGCCTCAACTCTAGTGCTATTCTCCAGCATAACCAATGCATGATCCACTGGACAATGGGATATTACTCAACTAACCCACCCAACATCTTCCCTAATTCTAACTGCAGCCATTTCGATAAAACTAGGACTTGCACCATTCCACTTTTGATTCCCAGAAGTTTTACAAGGCTCTCCTCTAACCACAGGTCTCCTACTGTCGACAGTC…
Perisoreus_canadensis_JQ655925	ATGAATCCCCAAGCGAAACTAATCTTTGTCATTAGCCTACTCCTAGGAACAACCATCACAATCTCAAGCAACCATTGAGTTATAGCCTGAACCGGTCTTGAAATCAACACACTCGCCATTCTACCCCTAATCTCAAAGTCCCATCATCCCCGAGCTATTGAAGCAGCAACCAAATACTTCCTAGTACAAGCAGCCGCCTCAACTCTAGTGCTATTCTCCAGCATAACCAATGCATGATCCACTGGACAATGGGATATTACTCAACTAACCCACCCAACATCTTCCCTAATTCTAACTGCAGCCATTTCGATAAAACTAGGACTTGCACCATTCCACTTTTGATTCCCAGAAGTTTTACAAGGCTCTCCTCTAACCACAGGTCTCCTACTGTCGACAGTC…
Perisoreus_canadensis_JQ655863	ATGAATCCCCAAGCGAAACTAATCTTTGTCATTAGCCTACTCCTAGGAACAACCATCACAATCTCAAGCAACCATTGAGTTATAGCCTGAACCGGTCTTGAAATCAACACACTCGCCATTCTACCCCTAATCTCAAAGTCCCATCATCCCCGAGCTATTGAAGCAGCAACCAAATACTTCCTAGTACAAGCAGCCGCCTCAACTCTAGTGCTATTCTCCAGCATAACCAATGCATGATCCACTGGACAATGGGATATTACTCAACTAACCCACCCAACATCTTCCCTAATTCTAACTGCAGCCATTTCGATAAAACTAGGACTTGCACCATTCCACTTTTGATTCCCAGAAGTTTTACAAGGCTCTCCTCTAACCACAGGTCTCCTTCTGTCGACAGTC…
Perisoreus_canadensis_JQ655866	ATGAATCCCCAAGCGAAACTAATCTTTGTCATTAGCCTACTCCTAGGAACAACCATCACAATCTCAAGCAACCATTGAGTTATAGCCTGAACCGGTCTTGAAATCAACACACTCGCCATTCTACCCCTAATCTCAAAGTCCCATCATCCCCGAGCTATTGAAGCAGCAACCAAATACTTCCTAGTACAAGCAGCCGCCTCAACTCTAGTGCTATTCTCCAGCATAACCAATGCATGATCCACTGGACAATGGGATATTACTCAACTAACCCACCCAACATCTTCCCTAATTCTAACTGCAGCCATTTCGATAAAACTAGGACTTGCACCATTCCACTTTTGATTCCCAGAAGTTTTACAAGGCTCTCCTCTAACCACAGGTCTCCTTCTGTCGACAGTC…
Perisoreus_canadensis_JQ655922	ATGAATCCCCAAGCGAAACTAATCTTTGTCATTAGCCTACTCCTAGGAACAACCATCACAATCTCAAGCAACCATTGAGTTATAGCCTGAACCGGTCTTGAAATCAACACACTCGCCATTCTACCCCTAATCTCAAAGTCCCATCATCCCCGAGCTATTGAAGCAGCAACCAAATACTTCCTAGTACAAGCAGCCGCCTCAACTCTAGTGCTATTCTCCAGCATAACCAATGCATGATCCACTGGACAATGGGATATTACTCAACTAACCCACCCAACATCTTCCCTAATTCTAACTGCAGCCATTTCGATAAAACTAGGACTTGCACCATTCCACTTTTGATTCCCAGAAGTTTTACAAGGCTCTCCTCTAACCACAGGTCTCCTTCTGTCGACAGTC…
Perisoreus_canadensis_JQ655926	ATGAATCCCCAAGCGAAACTAATCTTTGTCATTAGCCTACTCCTAGGAACAACCATCACAATCTCAAGCAACCATTGAGTTATAGCCTGAACCGGTCTTGAAATCAACACACTCGCCATTCTACCCCTAATCTCAAAGTCCCATCATCCCCGAGCTATTGAAGCAGCAACCAAATACTTCCTAGTACAAGCAGCCGCCTCAACTCTAGTGCTATTCTCCAGCATAACCAATGCATGATCCACTGGACAATGGGATATTACTCAACTAACCCACCCAACATCTTCCCTAATTCTAACTGCAGCCATTTCGATAAAACTAGGACTTGCACCATTCCACTTTTGATTCCCAGAAGTTTTACAAGGCTCTCCTCTAACCACAGGTCTCCTTCTGTCGACAGTC…
Perisoreus_canadensis_JQ655929	ATGAATCCCCAAGCGAAACTAATCTTTGTCATTAGCCTACTCCTAGGAACAACCATCACAATCTCAAGCAACCATTGAGTTATAGCCTGAACCGGTCTTGAAATCAACACACTCGCCATTCTACCCCTAATCTCAAAGTCCCATCATCCCCGAGCTATTGAAGCAGCAACCAAATACTTCCTAGTACAAGCAGCCGCCTCAACTCTAGTGCTATTCTCCAGCATAACCAATGCATGATCCACTGGACAATGGGATATTACTCAACTAACCCACCCAACATCTTCCCTAATTCTAACTGCAGCCATTTCGATAAAACTAGGACTTGCACCATTCCACTTTTGATTCCCAGAAGTTTTACAAGGCTCTCCTCTAACCACAGGTCTCCTTCTGTCGACAGTC…
	;
End;
