# Supplementary material for: A latitudinal phylogeographic diversity gradient in birds
Source: PLoS Biol. 2017 Apr 13;15(4):e2001073. doi: 10.1371/journal.pbio.2001073 (PMC5390966; doi:10.1371/journal.pbio.2001073)
Supplement: S1 Data — (ZIP) [file pbio.2001073.s015.zip › S1_Data/Petrochelidon-fulva.nex]

#NEXUS

Begin data;
	Dimensions ntax=11 nchar=921;
	Format datatype=DNA gap=- missing=?;
	Matrix
Petrochelidon_pyrrhonota_AF074591	---------------TCAGTCGCTCATGTATGCCGAGACGTCCAATTCGGCTGACTCATCCGAAACCTACACGCAAACGGGGCCTCTTTCTTCTTCATCTGCATCTACTTCCACATCGGACGAGGAATCTACTACGGATCCTACCTAAACAAAGAAACCTGAAACATTGGAGTAATTCTCCTACTGACACTCATAGCAACAGCCTTCGTAGGCTACGTCCTGCCCTGAGGACAAATATCATTCTGGGGGGCTACAGTAATCACAAACCTGTTCTCAGCAATCCCCTACATCGGCCAAACACTTGTAGAATGAGCATGAGGCGGATTCTCAGTAGACAACCCAACCCTCACCCGATTCTTTGCCCTTCACTTCCTCCTACCATTCGTCATCGCAGGCCTCACTCTAGTACACTTAACCCTACTACACGAAACAGGATCAAACAACCCACTAGGCATCCCCTCAGACTGCGACAAAATCCCATTCCACCCCTACTACTCCACAAAAGATATTCTAGGGTTCGCACTACTACTTATTTCACTCGTCACCCTCGCTCTATTCTCCCCTAACCTCCTTGGAGACCCAGAAAATTTCACACCAGCCAACCCCCTAGCCACCCCACCACATATCAAACCCGAATGATACTTCCTATTTGCCTACGCTATCCTCCGATCAATCCCAAACAAACTAGGAGGAGTCCTAGCCCTTGCTGCCTCCGTACTAGTCCTATTCCTAATACCACTCCTCCACACCTCCAAACTACGATCAATGACATTCCGACCACTATCACAAATCCTATTTTGAACTCTAGTCGCCAACCTTCTTGTCCTAACCTGAGTAGGAAGCCAACCAGTTGAACATCCCTTCATCATCATTGGCCAACTAGCCTCTCTCTCCTACTTCACCATTATTCTAATTCTCTTC
Petrochelidon_fulva_AF182388	TCACTAGCCTTTGCCTCAGTCGCCCATGTATGCCGAGACGTCCAATTCGGCTGACTTATCCGAAACCTACACGCAAACGGGGCCTCTTTCTTCTTCATCTGCATCTATTTCCACATCGGACGAGGAATCTACTACGGATCCTACCTAAACAAAGAAACCTGAAACATTGGAGTAATCCTCCTAATAACACTTATAGCAACAGCCTTCGTAGGCTACGTCCTGCCCTGAGGACAAATATCATTCTGAGGGGCTACAGTAATTACGAACCTATTCTCAGCAATCCCCTACATCGGCCAAACAATTGTGGAATGAGCATGAGGCGGATTCTCAGTAGACAACCCAACCCTCACCCGATTCTTTGCCCTTCACTTCCTCCTACCATTCGTCATCGCAGGCCTCACTCTAGTACATTTAACCCTACTACACGAAACAGGATCAAACAATCCACTAGGCATCCCCTCAGACTGCGACAAAATCCCATTCCACCCCTACTACTCCACAAAAGATATTCTAGGCTTCGCACTACTACTTATTTCACTCGTCACCCTCGCTCTATTCTCCCCTAACCTCCTAGGAGACCCAGAAAACTTCACACCAGCCAACCCCCTAGCTACCCCACCACATATCAAACCCGAATGATACTTCCTATTTGCCTACGCCATCCTCCGATCAATCCCAAACAAACTAGGGGGAGTACTAGCCCTTGCCGCCTCCGTACTAGTCCTATTCCTAATACCACTCCTCCATACCTCCAAACTACGATCAATGACATTCCGACCGCTATCACAAATCCTATTTTGAACCCTAGTAGCCAACCTTCTTGTCCTAACCTGAGTAGGAAGCCAACCAGTTGAACATCCCTTCATCATCATTGGCCAACTAGCCTCACTCTCCTACTTCACCATTATCCTAATTCTCTTC
Petrochelidon_fulva_AF182389	TCACTAGCCTTTGCCTCAGTCGCCCATGTATGCCGAGACGTCCAATTCGGCTGACTTATCCGAAACCTACACGCAAACGGGGCCTCTTTCTTCTTCATCTGCATCTATTTCCACATCGGACGAGGAATCTACTACGGATCCTACCTAAACAAAGAAACCTGAAACATTGGAGTAATCCTCCTAATAACACTTATAGCAACAGCCTTCGTAGGCTACGTCCTGCCCTGAGGACAAATATCATTCTGAGGGGCTACAGTAATTACGAACCTATTCTCAGCAATCCCCTACATCGGCCAAACAATTGTGGAATGAGCATGAGGCGGATTCTCAGTAGACAACCCAACCCTCACCCGATTCTTTGCCCTTCACTTCCTCCTACCATTCGTCATCGCAGGCCTCACTCTAGTACATTTAACCCTACTACACGAAACAGGATCAAACAATCCACTAGGCATCCCCTCAGACTGCGACAAAATCCCATTCCACCCCTACTACTCCACAAAAGATATTCTAGGCTTCGCACTACTACTTATTTCACTCGTCACCCTCGCTCTATTCTCCCCTAACCTCCTAGGAGACCCAGAAAACTTCACACCAGCCAACCCCCTAGCTACCCCACCACATATCAAACCCGAATGATACTTCCTATTTGCCTACGCCATCCTCCGATCAATCCCAAACAAACTAGGGGGAGTACTAGCCCTTGCCGCCTCCGTACTAGTCCTATTCCTAATACCACTCCTCCATACCTCCAAACTACGATCAATGACATTCCGACCGCTATCACAAATCCTATTTTGAACCCTAGTAGCCAACCTTCTTGTCCTAACCTGAGTAGGAAGCCAACCAGTTGAACATCCCTTCATCATCATTGGCCAACTAGCCTCACTCTCCTACTTCACCATTATCCTAATTCTCTTC
Petrochelidon_fulva_AF182390	TCACTAGCCTTTGCCTCAGTCGCCCATGTATGCCGAGACGTCCAATTCGGCTGACTTATCCGAAACCTACACGCAAACGGGGCCTCTTTCTTCTTCATCTGCATCTATTTCCACATCGGACGAGGAATCTACTACGGATCCTACCTAAACAAAGAAACCTGAAACATTGGAGTAATCCTCCTAATAACACTTATAGCAACAGCCTTCGTAGGCTACGTCCTGCCCTGAGGACAAATATCATTCTGAGGAGCTACAGTAATTACGAACCTATTCTCAGCAATCCCCTACATCGGCCAAACAATTGTGGAATGAGCATGAGGCGGATTCTCAGTAGACAACCCAACCCTCACCCGATTCTTTGCCCTTCACTTCCTCCTACCATTCGTCATCGCAGGCCTCACTCTAGTACATTTAACCCTACTACACGAAACAGGATCAAACAATCCACTAGGCATCCCCTCAGACTGCGACAAAATCCCATTCCACCCCTACTACTCCACAAAAGATATTCTAGGCTTCGCACTACTACTTATTTCACTCGTCACCATCGCTCTATTCTCCCCTAACCTCCTAGGAGACCCAGAAAACTTCACACCAGCCAACCCCCTAGCTACCCCACCACATATCAAACCCGAATGATACTTCCTATTTGCCTACGCCATCCTCCGATCAATCCCAAACAAACTAGGGGGAGTACTAGCCCTTGCCGCCTCCGTACTAGTCCTATTCCTAATACCACTCCTCCATACCTCCAAACTACGATCAATGACATTCCGACCGCTATCACAAATCCTATTTTGAACCCTAGTAGCCAACCTTCTTGTCCTAACCTGAGTAGGAAGCCAACCAGTTGAACATCCCTTCATCATCATTGGCCAACTAGCCTCACTCTCCTACTTCACCATTATCCTAATTCTCTTC
Petrochelidon_fulva_AF182391	TCACTAGCCTTTGCCTCAGTCGCCCATGTATGCCGAGACGTCCAATTCGGCTGACTTATCCGAAACCTACACGCAAACGGGGCCTCTTTCTTCTTCATCTGCATCTATTTCCACATCGGACGAGGAATCTACTACGGATCCTACCTAAACAAAGAAACCTGAAACATTGGAGTAATCCTCCTAATAACACTTATAGCAACAGCCTTCGTAGGCTACGTCCTGCCCTGAGGACAAATATCATTCTGAGGAGCTACAGTAATTACGAACCTATTCTCAGCAATCCCCTACATCGGCCAAACAATTGTGGAATGAGCATGAGGCGGATTCTCAGTAGACAACCCAACCCTCACCCGATTCTTTGCCCTTCACTTCCTCCTACCATTCGTCATCGCAGGCCTCACTCTAGTACATTTAACCCTACTACACGAAACAGGATCAAACAATCCACTAGGCATCCCCTCAGACTGCGACAAAATCCCATTCCACCCCTACTACTCCACAAAAGATATTCTAGGCTTCGCACTACTACTTATTTCACTCGTCACCATCGCTCTATTCTCCCCTAACCTCCTAGGAGACCCAGAAAACTTCACACCAGCCAACCCCCTAGCTACCCCACCACATATCAAACCCGAATGATACTTCCTATTTGCCTACGCCATCCTCCGATCAATCCCAAACAAACTAGGGGGAGTACTAGCCCTTGCCGCCTCCGTACTAGTCCTATTCCTAATACCACTCCTCCATACCTCCAAACTACGATCAATGACATTCCGACCGCTATCACAAATCCTATTTTGAACCCTAGTAGCCAACCTTCTTGTCCTAACCTGAGTAGGAAGCCAACCAGTTGAACATCCCTTCATCATCATTGGCCAACTAGCCTCACTCTCCTACTTCACCATTATCCTAATTCTCTTC
Petrochelidon_fulva_AF182384	TCACTAGCCTTTGCCTCAGTCGCCCATGTATGCCGAGACGTCCAATTCGGCTGACTTATCCGAAACCTACACGCAAACGGGGCCTCTTTCTTCTTCATCTGCATCTACTTCCACATCGGACGAGGAATCTACTACGGATCCTACCTAAACAAAGAAACCTGAAACATTGGAGTAATCCTCCTAATAACACTTATAGCAACAGCCTTCGTAGGCTACGTCCTGCCCTGAGGACAAATATCATTCTGAGGGGCTACAGTAATTACAAACCTATTCTCAGCAATCCCCTACATCGGCCAAACAATTGTGGAATGAGCATGAGGCGGGTTCTCAGTAGACAACCCAACCCTCACCCGATTCTTTGCCCTTCACTTCCTCCTACCATTCGTCATCGCAGGCCTCACTCTTGTACATTTAACCCTACTACACGAAACAGGATCAAACAATCCACTAGGCATCCCCTCAGACTGCGACAAAATCCCGTTCCACCCCTACTACTCCACAAAAGATATTCTAGGCTTCGCACTACTACTTATTTCACTCGTCACCCTCGCTCTATTCTCCCCTAACCTCCTAGGAGACCCAGAAAATTTCACACCAGCCAACCCCCTAGCTACCCCACCACATATCAAACCCGAATGATACTTCCTATTTGCCTACGCCATCCTCCGATCAATCCCAAACAAACTAGGGGGAGTACTAGCCCTTGCCGCCTCCGTACTAGTCCTATTCCTAATACCACTCCTCCATACCTCCAAACTACGATCAATGACATTCCGACCGCTATCACAAATCCTATTTTGAACCCTAGTAGCCAACCTTCTCGTCCTAACCTGAGTAGGAAGCCAACCAGTTGAACATCCCTTCATCATCATCGGCCAACTAGCCTCACTCTCCTACTTCACCATTATCCTAATTCTCTTC
Petrochelidon_fulva_AF182385	TCACTAGCCTTTGCCTCAGTCGCCCATGTATGCCGAGACGTCCAATTCGGCTGACTTATCCGAAACCTACACGCAAACGGGGCCTCTTTCTTCTTCATCTGCATCTACTTCCACATCGGACGAGGAATCTACTACGGATCCTACCTAAACAAAGAAACCTGAAACATTGGAGTAATCCTCCTAATAACACTTATAGCAACAGCCTTCGTAGGCTACGTCCTGCCCTGAGGACAAATATCATTCTGAGGGGCTACAGTAATTACAAACCTATTCTCAGCAATCCCCTACATCGGCCAAACAATTGTGGAATGAGCATGAGGCGGGTTCTCAGTAGACAACCCAACCCTCACCCGATTCTTTGCCCTTCACTTCCTCCTACCATTCGTCATCGCAGGCCTCACTCTTGTACATTTAACCCTACTACACGAAACAGGATCAAACAATCCACTAGGCATCCCCTCAGACTGCGACAAAATCCCGTTCCACCCCTACTACTCCACAAAAGATATTCTAGGCTTCGCACTACTACTTATTTCACTCGTCACCCTCGCTCTATTCTCCCCTAACCTCCTAGGAGACCCAGAAAATTTCACACCAGCCAACCCCCTAGCTACCCCACCACATATCAAACCCGAATGATACTTCCTATTTGCCTACGCCATCCTCCGATCAATCCCAAACAAACTAGGGGGAGTACTAGCCCTTGCCGCCTCCGTACTAGTCCTATTCCTAATACCACTCCTCCATACCTCCAAACTACGATCAATGACATTCCGACCGCTATCACAAATCCTATTTTGAACCCTAGTAGCCAACCTTCTCGTCCTAACCTGAGTAGGAAGCCAACCAGTTGAACATCCCTTCATCATCATCGGCCAACTAGCCTCACTCTCCTACTTCACCATTATCCTAATTCTCTTC
Petrochelidon_fulva_AF182386	TCACTAGCCTTTGCCTCAGTCGCCCATGTATGCCGAGACGTCCAATTCGGCTGACTTATCCGAAACCTACACGCAAACGGGGCCTCTTTCTTCTTCATCTGCATCTACTTCCACATCGGACGAGGAATCTACTACGGATCCTACCTAAACAAAGAAACCTGAAACATTGGAGTAATCCTCCTAATAACACTTATAGCAACAGCCTTCGTAGGCTACGTCCTGCCCTGAGGACAAATATCATTCTGAGGGGCTACAGTAATTACAAACCTATTCTCAGCAATCCCCTACATCGGCCAAACAATTGTGGAATGAGCATGAGGCGGGTTCTCAGTAGACAACCCAACCCTCACCCGATTCTTTGCCCTTCACTTCCTCCTACCATTCGTCATCGCAGGCCTCACTCTTGTACATTTAACCCTACTACACGAAACAGGATCAAACAATCCACTAGGCATCCCCTCAGACTGCGACAAAATCCCGTTCCACCCCTACTACTCCACAAAAGATATTCTAGGCTTCGCACTACTACTTATTTCACTCGTCACCCTCGCTCTATTCTCCCCTAACCTCCTAGGAGACCCAGAAAATTTCACACCAGCCAACCCCCTAGCTACCCCACCACATATCAAACCCGAATGATACTTCCTATTTGCCTACGCCATCCTCCGATCAATCCCAAACAAACTAGGGGGAGTACTAGCCCTTGCCGCCTCCGTACTAGTCCTATTCCTAATACCACTCCTCCATACCTCCAAACTACGATCAATGACATTCCGACCGCTATCACAAATCCTATTTTGAACCCTAGTAGCCAACCTTCTCGTCCTAACCTGAGTAGGAAGCCAACCAGTTGAACATCCCTTCATCATCATCGGCCAACTAGCCTCACTCTCCTACTTCACCATTATCCTAATTCTCTTC
Petrochelidon_fulva_AF182387	TCACTAGCCTTTGCCTCAGTCGCCCATGTATGCCGAGACGTCCAATTCGGCTGACTTATCCGAAACCTACACGCAAACGGGGCCTCTTTCTTCTTCATCTGCATCTACTTCCACATCGGACGAGGAATCTACTACGGATCCTACCTAAACAAAGAAACCTGAAACATTGGAGTAATCCTCCTAATAACACTTATAGCAACAGCCTTCGTAGGCTACGTCCTGCCCTGAGGACAAATATCATTCTGAGGGGCTACAGTAATTACAAACCTATTCTCAGCAATCCCCTACATCGGCCAAACAATTGTGGAATGAGCATGAGGCGGGTTCTCAGTAGACAACCCAACCCTCACCCGATTCTTTGCCCTTCACTTCCTCCTACCATTCGTCATCGCAGGCCTCACTCTTGTACATTTAACCCTACTACACGAAACAGGATCAAACAATCCACTAGGCATCCCCTCAGACTGCGACAAAATCCCGTTCCACCCCTACTACTCCACAAAAGATATTCTAGGCTTCGCACTACTACTTATTTCACTCGTCACCCTCGCTCTATTCTCCCCTAACCTCCTAGGAGACCCAGAAAATTTCACACCAGCCAACCCCCTAGCTACCCCACCACATATCAAACCCGAATGATACTTCCTATTTGCCTACGCCATCCTCCGATCAATCCCAAACAAACTAGGGGGAGTACTAGCCCTTGCCGCCTCCGTACTAGTCCTATTCCTAATACCACTCCTCCATACCTCCAAACTACGATCAATGACATTCCGACCGCTATCACAAATCCTATTTTGAACCCTAGTAGCCAACCTTCTCGTCCTAACCTGAGTAGGAAGCCAACCAGTTGAACATCCCTTCATCATCATCGGCCAACTAGCCTCACTCTCCTACTTCACCATTATCCTAATTCTCTTC
Petrochelidon_fulva_AF182382	TCACTAGCCTTTGCCTCAGTCGCCCATGTATGCCGAGACGTCCAATTCGGCTGACTTATCCGAAACCTACACGCAAACGGGGCCTCTTTCTTCTTCATCTGCATCTACTTCCACATCGGACGAGGAATCTACTACGGATCCTACCTAAACAAAGAAACCTGAAACATTGGAGTAATCCTCCTAATAACACTTATAGCAACAGCTTTCGTAGGCTACGTCCTGCCCTGAGGACAAATATCATTCTGAGGGGCTACAGTAATTACGAACCTATTCTCAGCAATCCCCTACATCGGCCAAACAATTGTGGAATGAGCATGAGGCGGATTCTCAGTAGACAACCCAACTCTCACCCGATTCTTTGCTCTTCACTTCCTCCTACCATTCGTCATCGCAGGCCTCACTCTAGTACATTTAACCCTACTACACGAAACAGGATCAAACAATCCACTAGGCATCCCCTCAGACTGCGACAAAATCCCGTTCCACCCCTACTACTCCACAAAAGATATTCTAGGCTTCGCACTACTACTTATTTCACTCGTCACCCTCGCTCTATTCTCCCCTAACCTCCTAGGAGACCCAGAAAATTTCACACCAGCCAACCCCCTAGGTACCCCACCACATATCAAACCCGAATGATACTTCCTATTTGCCTACGCCATCCTCCGATCAATCCCAAACAAACTAGGGGGAGTACTAGCCCTTGCCGCCTCCGTACTAGTCCTATTCCTAATACCACTCCTCCATACCTCCAAACTACGATCAATGACATTCCGACCGCTATCACAAATCCTATTTTGAACCCTAGTAGCCAACCTTCTTGTCCTAACCTGAGTAGGAAGCCAACCAGTTGAACATCCCTTCATCATCATCGGCCAACTAGCCTCACTCTGGTACTTCACCATTATCCTAATTCTCTTC
Petrochelidon_fulva_AF182383	TCACTAGCCTTTGCCTCAGTCGCCCATGTATGCCGAGACGTCCAATTCGGCTGACTTATCCGAAACCTACACGCAAACGGGGCCTCTTTCTTCTTCATCTGCATCTATTTCCACATCGGACGAGGAATCTACTACGGATCCTACCTAAACAAAGAAACCTGAAACATTGGAGTAATCCTCCTAATAACACTTATAGCAACAGCCTTCGTAGGCTACGTCCTGCCCTGAGGACAAATATCATTCTGAGGGGCTACAGTAATTACGAACCTATTCTCAGCAATCCCCTACATCGGCCAAACAATTGTGGAATGAGCATGAGGCGGGTTCTCAGTAGACAACCCAACCCTCACCCGATTCTTTGCCCTTCACTTCCTCCTACCATTCGTCATCGCAGGCCTCACTCTAGTACATTTAACCCTACTACACGAAACAGGATCAAACAATCCACTAGGCATCCCCTCAGACTGCGACAAAATCCCGTTCCACCCCTACTACTCCACAAAAGATATTCTAGGCTTCGCACTACTACTTATTTCACTCGTCACCCTCGCTCTATTCTCCCCTAACCTCCTAGGAGACCCAGAAAATTTCACACCAGCCAACCCCCTAGGTACCCCACCACATATCAAACCCGAATGATACTTCCTATTTGCCTACGCCATCCTCCGATCAATCCCAAACAAACTAGGGGGAGTACTAGCCCTTGCCGCCTCCGTACTAGTCCTATTCCTAATACCACTCCTCCATACCTCCAAACTACGATCAATGACATTCCGACCGCTATCACAAATCCTATTTTGAACCCTAGTAGCCAACCTTCTTGTCCTAACCTGAGTAGGAAGCCAACCAGTTGAACATCCCTTCATCATCATCGGCCAACTAGCCTCACTCTGGTACTTCACCATTATCCTAATTCTCTTC
	;
End;
