# Supplementary material for: A latitudinal phylogeographic diversity gradient in birds
Source: PLoS Biol. 2017 Apr 13;15(4):e2001073. doi: 10.1371/journal.pbio.2001073 (PMC5390966; doi:10.1371/journal.pbio.2001073)
Supplement: S1 Data — (ZIP) [file pbio.2001073.s015.zip › S1_Data/Phaethornis-guy.nex]

#NEXUS

begin data;
   dimensions ntax=109 nchar=1041;
   format datatype=dna gap=- missing=N interleave=no;
   matrix

syrmathophorus.EU166923 ATGAACCCATATGCTAAATTAACATTCTCCCTAAGCCTCATCCTAGGAACAACCATCACCATCTCAAGCAACCATTGAATATTAGCCTGAACTGGACTTGAAATCAACACCCTAGCCATCATCCCCCTCATTTCAAAACACCACCACCCACGAGCTACCGAAGCAGCAATCAAATACTTCCTAACCCAAGCAGCTGCCTCAACACTCCTTCTCTTCTCAAGCACAGTCAATGCTTGATACACGGGACAATGAGACATTACCCAACTAAATCACCCCACATCCTCTTTACTCCTGACCACAGCAATCGCAATAAAACTAGGCCTAGTACCATTCCACTTCTGATTCCCAGAAGTCCTACAAGGCTCCCCTCTAATCACCGCAATACTACTATCAACAGTTATAAAATTCCCCCCAATCACCATCCTTCTCCTCACATCCCACTCACTAAACCCCACCCTACTTACCACGATAGCAATCGCCTCCGCCGCACTTGGAGGCTGAATAGGACTAAACCAAACACAAATCCGCAAAATCCTAGCCTTCTCCTCAATTTCACACTTGGGCTGAATAACTATCATCCTTATCTACAACCCTAAACTAACACTAATAACATTCTACCTATACTGCATCATAACTGCCACCATCTTCCTAACCCTAAACACAACAAAATCACTAAAACTATCAACAATAATGACCTCATGAACAAAAACCCCAACACTAAATGCATCCCTAATAGTAACACTACTATCACTAGCAGGCCTACCCCCACTGACAGGATTCCTCCCCAAGTGACTCACCATTCAAGAACTTTCCAAACAAGAGATAACCGCCGCCGCCACAATTATTGCAGTCCTATCCCTACTAAGCTTATTCTTCTACCTCCGCCTAGCTTACTACTCAACAATCACTCTCCCGCCCAACCCCACAAACCACATAAAACAATGATATGCTAACAAGCCTACAAACACTCTAATCGCCACACTTTCCTCCCTATCAACCCTCCTACTCCCAATGTCCCCAATAATCCTTGCCTCCATCTAG
malaris.27511 ATGAACCCCTACGCTAAACTAGCATTCTCCCTGAGTCTCATCCTAGGAACAACCCTCACCATCTCAAGCAACCATTGAATAATAGCCTGAACTGGACTTGAGATCAACACCCTAGCCATCATCCCCCTTATTTCAAAGCACCACCACCCACGAGCCATCGAAGCAGCAATCAAATACTTCCTAGTCCAAGCAGCTGCCTCAACGCTTCTTCTTTTCTCAAGCACAATCAATGCTTGACACACAGGACAATGGGACATCACCCAACTAAATCACCCTGCATCCTCCCTACTCCTAACCACAGCAATCGCAATAAAACTAGGCCTAGTACCGTTCCATTTCTGATTCCCAGAAGTCCTACAAGGCTCCCCCCTAGCCACCGCAATATTACTATCAACAGTAATAAAATTTCCCCCAATTACCATTCTCCTCCTCACATCCCACTCTCTAAACCCCACCCTACTTACCTTAATAGCAATCGCCTCCGCCGCACTTGGAGGCTGAATAGGACTGAATCAAACACAAATCCGAAAAATCCTAGCCTTCTCTTCAATCTCACACTTAGGCTGAATAACTATTATCCTCATCTACAACCCAAAACTGACACTATTAACATTCTACTTATATTGCATCATAACTGCCACTATCTTTTTGACCCTAAATACAACAAAATCACTAAAACTATTAACAATAATAACCTCCTGAACAAAAACCCCCACACTAAGTGCATCTCTAATAGTAACACTCCTATCACTAGCAGGTCTACCCCCACTAACAGGATTCCTCCCCAAGTGACTCATCATCCAAGAACTCTCTAAACAAGAAATAACAACCACCGCCACTATCGTCGCCCTCCTATCTCTACTAAGCCTATTTTTCTACCTCCGCTTAGCTTACTACTCAACAATTACCCTTCCACCCAGCCCCACAAACCATATGAAACAATGATATGCTAACAAACCCACAAACACTCTAATTGCCACACTCACCTCCCTATCAACCCTCCTGCTCCCAATATCCCCAATAATCCTCGCCTCCATCTAG
yaruqui.7812 ATGAACCCCTATGCTAAATTAGCATTCTCCCTAAGTCTTACCCTAGGAACAACCCTTACCATCTCAAGCAACCATTGAATAATAGCCTGGACCGGGCTTGAGATCAACACCCTAGCCATCATCCCCCTCATCTCAAAGCATCACCACCCGCGAGCCATCGAAGCAGCAATCAAATACTTTCTAGTCCAAGCAGCTGCCTCAACACTTCTTCTCTTCTCGAGCACAATCAATGCCTGATACACAGGACAATGAGATATCACCCAACTAAACCACCCCACATCCTCCCTACTCTTAACCACAGCAATCGCAATGAAACTAGGCCTAGTACCCTTCCACTTCTGATTCCCAGAAGTCCTACAAGGCTCTCCCCTAACCACCGCAATATTACTATCAACAGTAATAAAATTTCCCCCAATTACCATCCTCCTCCTCACATCTCACTCACTAAATCCCACCCTACTTACCATAATAGCAGTCGCCTCTGCTGCGCTCGGAGGCTGAATAGGACTAAACCAAACACAAATCCGAAAAATCCTAGCCTTCTCCTCAATTTCACACCTAGGCTGAATAACTATCATCCTCATCTATAACCCCAAACTGACACTAATAGCATTCTACCTATACTGTATCATAACCGCCACCATCTTCTTCTCCCTAAACACAACAAAATCGCTAAAACTATCAACAATAATGACTTCTTGAGCAAAGACCCCCGCACTAAATGCATCTCTAATAATAACACTTCTATCACTAGCTGGTCTACCTCCACTAACGGGATTCCTCCCCAAGTGACTCATCATCCAAGAGCTCTCTAAACAAGAAATAACAGCCACCGCCACAATCATTGCTCTCCTATCTCTACTAAGCCTATTTTTCTACCTCCGCTTAGCTTACTACTCAACAATTACCCTTCCACCCAGCCCCACGAACCACATAAAACAATGATATGTTAACAAACCTACGAACACTCTAATCGCCTCACTTACCTCCCTATCAACCCTCCTACTCCCAATGTCCCCAATGATCCTCGCCTCCATCTAG
35954_CaroniTRI NNGAACCCCTACGCTAAACTAACATTCTCCCTAAGTCTCATCCTGGGGACAACCCTTACCATCTCAAGCAACCATTGAATGATAGCCTGAACCGGACTTGAGATCAACACCCTGGCCATCATCCCCCTCATTTCAAAGCACCACCACCCACGAGCCATCGAAGCAGCAATTAAATACTTTCTAGTCCAGGCAGCTGCCTCAACACTTCTTCTTTTCTCGAGCACAATCAATGCCTGACACACAGGACAATGAGATATTACCCAACTAAATCACCCCACGTCCTCCCTACTCTTAACTGCAGCAATCGCAATAAAACTAGGCCTAGTACCATTCCACTTCTGATTCCCAGAAGTCCTACAAGGCTCCCCCCTAACCACCGCGATACTACTATCAACAGTAATAAAATTCCCCCCAATTACCATTCTCCTCCTCACATCTCACTCACTAAACCCAACCCTACTTACCATAATAGCAGTCGCCTCTGCCGCACTTGGAGGCTGAATAGGACTAAACCAAACACAAATCCGAAAAGTCCTAGCCTTCTCCTCAATTTCACATTTAGGCTGAATAACTATCATCCTCGTCTACAACCCAAAACTGACACTAATAACATTCTATCTATACTGCATCATAACCGCCACTATCTTCTTGACCCTAAATACAACAAAATCACTAAAACTATCAACAATAATAACTTCTTGAACAAAAACCCCCACACTAAACGCGTCTCTAATAATAACACTACTATCACTAGCTGGCCTGCCCCCACTAACAGGATTCCTCCCCAAATGACTCATCATCCAAGAACTCTCTAAGCAAGATATAACAACCACCGCCACAATCATCGCCCTTCTGTCCCTACTAAGCNNNNNNNNNNNNNNNNNNNNNNNNNNNNNNNNNNNNNNNNNNNNNNNNNNNNNNNNNNNNNNNNNNNNNNNNNNNNNNNNNNNNNNNNNNNNNNNNNNNNNNNNNNNNNNNNNNNNNNNNNNNNNNNNNNNNNNNNNNNNNNNNNNNNNNNNNNNNNNNNNNNNNNNNNNNNNN
35966_CaroniTRI ATGAACCCCTACGCTAAACTAACATTCTCCCTAAGTCTCATCCTGGGGACAACCCTTACCATCTCAAGCAACCATTGAATGATAGCCTGAACCGGACTTGAGATCAACACCCTGGCCATCATCCCCCTCATTTCAAAGCACCACCACCCACGAGCCATCGAAGCAGCAATTAAATACTTTCTAGTCCAGGCAGCTGCCTCAACACTTCTTCTTTTCTCGAGCACAATCAATGCCTGACACACAGGACAATGAGATATTACCCAACTAAATCACCCCACGTCCTCCCTACTCTTAACTGCAGCAATCGCAATAAAACTAGGCCTAGTACCATTCCACTTCTGATTCCCAGAAGTCCTACAAGGCTCCCCCCTAACCACCGCGATACTACTATCAACAGTAATAAAATTCCCCCCAATTACCATTCTCCTCCTCACATCTCACTCACTAAACCCAACCCTACTTACCATAATAGCAGTCGCCTCTGCCGCACTTGGAGGCTGAATAGGACTAAACCAAACACAAATCCGAAAAGTCCTAGCCTTCTCCTCAATTTCACATTTAGGCTGAATAACTATCATCCTCGTCTACAACCCAAAACTGACACTAATAACATTCTATCTATACTGCATCATAACCGCCACTATCTTCTTGACCCTAAATACAACAAAATCACTAAAACTATCAACAATAATAACTTCTTGAACAAAAACCCCCACACTAAACGCGTCTCTAATAATAACACTACTATCACTAGCTGGCCTGCCCCCACTAACAGGATTCCTCCCCAAATGACTCATCATCCAAGAACTCTCTAAGCAAGATATAACAACCACCGCCACAATCATCGCCCTTCTGTCCCTACTAAGCCTATTTTTCTACCTCCGCTTAGCTTACTACTCAACAATTACCCTTCCACCCAGCCCCACGAACCACATAAAACAATGATACGCTAACAAACCTACAAACACTCTAATCGCTACACTCACCTCCCTATCAACCCTCCTACTCCCAATGTCCCCAATAATCCTCGCCTCCATCTAN
69279_StGeorgeTRI NNNAACCCCTACGCTAAACTAACATTCTCCCTAAGTCTCATCCTGGGGACAACCCTTACCATCTCAAGCAACCATTGAATGATAGCCTGAACCGGACTTGAGATCAACACCCTGGCCATCATCCCCCTCATTTCAAAGCACCACCACCCACGAGCCATCGAAGCAGCAATTAAATACTTTCTAGTCCAGGCAGCTGCCTCAACACTTCTTCTTTTCTCGAGCACAATCAATGCCTGACACACAGGACAATGAGATATTACCCAACTAAATCACCCCACGTCCTCCCTACTCTTAACTGCAGCAATCGCAATAAAACTAGGCCTAGTACCATTCCACTTCTGATTCCCAGAAGTCCTACAAGGCTCCCCCCTAACCACCGCGATACTACTATCAACAGTAATAAAATTCCCCCCAATTACCATTCTCCTCCTCACATCTCACTCACTAAACCCAACCCTACTTACCATAATAGCAGTCGCCTCTGCCGCACTTGGAGGCTGAATAGGACTAAACCAAACACAAATCCGAAAAGTCCTAGCCTTCTCCTCAATTTCACATTTAGGCTGAATAACTATCATCCTCGTCTACAACCCAAAACTGACACTAATAACATTCTATCTATACTGCATCATAACCGCCACTATCTTCTTGACCCTAAATACAACAAAATCACTAAAACTATCAACAATAATAACTTCTTGAACAAAAACCCCCACACTAAACGCGTCTCTAATAATAACACTACTATCACTAGCTGGCCTGCCCCCACTAACAGGATTCCTCCCCAAATGACTCATCATCCAAGAACTCTCTAAGCAAGATATAACAACCACCGCCACAATCATCGCCCTTCTGTCCCTACTAAGCCTATTTTTCTACCTCCGCTTAGCTTACTACTCAACAATTACCCTTCCACCCAGCCCCACGAACCACATAAAACAATGATACGCTAACAAACCTACAAACACTCTAATCGCTACACTCACCTCCCTATCAACCCTCCTACTCCCAATGTCCCCAATAATCCTCGCCTCCATCTAG
69376_StGeorgeTRI NNGAACCCCTACGCTAAACTAACATTCTCCCTAAGTCTCATCCTGGGGACAACCCTTACCATCTCAAGCAACCATTGAATGATAGCCTGAACCGGACTTGAGATCAACACCCTGGCCATCATCCCCCTCATTTCAAAGCACCACCACCCACGAGCCATCGAAGCAGCAATTAAATACTTTCTAGTCCAGGCAGCTGCCTCAACACTTCTTCTTTTCTCGAGCACAATCAATGCCTGACACACAGGACAATGAGATATTACCCAACTAAATCACCCCACGTCCTCCCTACTCTTAACTGCAGCAATCGCAATAAAACTAGGCCTAGTACCATTCCACTTCTGATTCCCAGAAGTCCTACAAGGCTCCCCCCTAACCACCGCGATACTACTATCAACAGTAATAAAATTCCCCCCAATTACCATTCTCCTCCTCACATCTCACTCACTAAACCCAACCCTACTTACCATAATAGCAGTCGCCTCTGCCGCACTTGGAGGCTGAATAGGACTAAACCAAACACAAATCCGAAAAGTCCTAGCCTTCTCCTCAATTTCACATTTAGGCTGAATAACTATCATCCTCGTCTACAACCCAAAACTGACACTAATAACATTCTATCTATACTGCATCATAACCGCCACTATCTTCTTGACCCTAAATACAACAAAATCACTAAAACTATCAACAATAATAACTTCTTGAACAAAAACCCCCACACTAAACGCGTCTCTAATAATAACACTACTATCACTAGCTGGCCTGCCCCCACTAACAGGATTCCTCCCCAAATGACTCATCATCCAAGAACTCTCTAAGCAAGATATAACAACCACCGCCACAATCATCGCCCTTCTGTCCCTACTAAGCCTATTTTTCTACCTCCGCTTAGCTTACTACTCAACAATTACCCTTCCACCCAGCCCCACGAACCACATAAAACAATGATACGCTAACAAACCTACAAACACTCTAATCGCTACACTCACCTCCCTATCAACCCTCCTACTCCCAATGTCCCCAATAATCCTCGCCTCCATCTAG
69361_StGeorgeTRI NNNNNNNNNNNNNCTAAACTAACATTCTCCCTAAGTCTCATCCTGGGGACAACCCTTACCATCTCAAGCAACCATTGAATGATAGCCTGAACCGGACTTGAGATCAACACCCTGGCCATCATCCCCCTCATTTCAAAGCACCACCACCCACGAGCCATCGAAGCAGCAATTAAATACTTTCTAGTCCAGGCAGCTGCCTCAACACTTCTTCTTTTCTCGAGCACAATCAATGCCTGACACACAGGACAATGAGATATTACCCAACTAAATCACCCCACGTCCTCCCTACTCTTAACTGCAGCAATCGCAATAAAACTAGGCCTAGTACCATTCCACTTCTGATTCCCAGAAGTCCTACAAGGCTCCCCCCTAACCACCGCGATACTACTATCAACAGTAATAAAATTCCCCCCAATTACCATTCTCCTCCTCACATCTCACTCACTAAACCCAACCCTACTTACCATAATAGCAGTCGCCTCTGCCGCACTTGGAGGCTGAATAGGACTAAACCAAACACAAATCCGAAAAGTCCTAGCCTTCTCCTCAATTTCACATTTAGGCTGAATAACTATCATCCTCGTCTACAACCCAAAACTGACACTAATAACATTCTATCTATACTGCATCATAACCGCCACTATCTTCTTGACCCTAAATACAACAAAATCACTAAAACTATCAACAATAATAACTTCTTGAACAAAAACCCCCACACTAAACGCGTCTCTAATAATAACACTACTATCACTAGCTGGCCTGCCCCCACTAACAGGATTCCTCCCCAAATGACTCATCATCCAAGAACTCTCTAAGCAAGATATAACAACCACCGCCACAATCATCGCCCTTCTGTCCCTACTAAGCCTATTTTTCTACCTCCGCTTAGCTTACTACTCAACAATTACCCTTCCACCCAGCCCCACGAACCACATAAAACAATGATACGCTAACAAACCTACAAACACTCTAATCGCTACACTCACCTCCCTATCAACCCTCCTACTCCCAATGTCCCCAATAATCCTCGCCTCCATCTAG
33736_CajamarcaPE NNNAACCCCTACGCTAAACTAGCATTCTCCCTAAGTCTCATCCTAGGAACAACCCTCACCATCTCAAGCAACCATTGAATAATAGCCTGAACCGGACTTGAGATCAACACCCTAGCCATCATCCCCCTCATTTCAAAGCACCACCACCCACGAGCCATCGAAGCAGCGATCAAATACTTTCTAGTCCAGGCAGCTGCCTCAACACTTCTCCTTTTCTCGAGCACAATCAATGCCTGACACACAGGGCAATGAGATATCACTCAACTAAACCACCCCACATCCTCCCTTCTCTTAACCGCAGCAATCGCAATAAAACTAGGCCTAGTACCATTCCACTTCTGATTCCCAGAAGTCCTACAAGGCTCCCCCCTAACCACCGCAATACTACTATCAACAGTAATAAAATTTCCCCCAATTACCATTCTCCTCCTCACATCTCACTCACTAAACCCAACCCTACTTACCATAATAGCAGTCGCCTCCGCCGCACTTGGAGGCTGAATAGGACTAAACCAAACACAAATCCGAAAAATCCTAGCCTTCTCCTCAATTTCGCATTTAGGCTGAATAACTATCATCCTCATCTACAACCCAAAACTGACACTAACAGCATTCTACCTATACTGCATCATAACCGCCACTATCTTCCTGGCCCTAAATACAACAAAATCACTAAAACTATCAACAATAATAACTTCTTGAGCAAAAACCCCCACACTAAACGCATCTCTAATAATTACACTACTATCGCTAGCTGGCCTACCCCCACTGACAGGATTCCTCCCCAAGTGACTCATCATCCAAGAACTCTCTAAGCAAGACATAACAACCACCGCCATAATCATCGCCCTCCTATCCCTACTAAGCCTATTTTTCTACCTCCGCTTAGCTTACTACTCAACAATTACCCTTCCACCCAGCCCCACGAACCATATAAAACAATGATACGCTAGCAAACCTACAAGCACTTTAATCGCCACACTTACCTCCCTATCAACCCTCCTACTCCCAATGTCCCCAATAATCCTCGCCTCCATCTAG
44620_SnMartinPE NNGAACCCCTACGCTAAACTAGCATTCTCCCTAAGTCTCATCCTAGGAACAACCCTCACCATCTCAAGCAACCATTGAATAATAGCCTGAACCGGACTTGAGATCAACACCCTAGCCATCATCCCCCTCATTTCAAAGCACCACCACCCACGAGCCATCGAAGCAGCGATCAAATACTTTCTAGTCCAGGCAGCTGCCTCAACACTTCTCCTTTTCTCGAGCACAATCAATGCCTGACACACAGGGCAATGAGATATCACTCAACTAAACCACCCCACATCCTCCCTTCTCTTAACCGCAGCAATCGCAATAAAACTAGGCCTAGTACCATTCCACTTCTGATTCCCAGAAGTCCTACAAGGCTCCCCCCTAACCACCGCAATACTACTATCAACAGTAATAAAATTTCCCCCAATTACCATTCTCCTCCTCACATCTCACTCACTAAACCCAACCCTACTTACCATAATAGCAGTCGCCTCCGCCGCACTTGGAGGCTGAATAGGACTAAACCAAACACAAATCCGAAAAATCCTAGCCTTCTCCTCAATTTCGCATTTAGGCTGAATAACTATCATCCTCATCTACAACCCAAAACTGACACTAACAGCATTCTACCTATACTGCATCATAACCGCCACTATCTTCCTGGCCCTAAATACAACAAAATCACTAAAACTATCAACAATAATAACTTCTTGAGCAAAAACCCCCACACTAAACGCATCTCTAATAATTACACTACTATCACTAGCTGGCCTACCCCCACTGACAGGATTCCTCCCCAAGTGACTCATCATCCAAGAACTCTCTAAGCAAGACATAACAACCACCGCCATAATCATCGCCCTCCTGTCCCTACTAAGCCTATTTTTCTACCTCCGCTTAGCTTACTACTCAACAATTACCCTTCCACCCAGCCCCACGAACCATATAAAACAATGATACGCTAGCAAACCTACAAGCACTTTAATCGCCACACTTACCTCCCTATCAACCCTCCTACTCCCAATGTCCCCAATAATCCTCGCCTCCATNNNN
5525_SnMartinPE NTGAACCCCTACGCTAAACTAGCATTCTCCCTAAGTCTCATCCTAGGAACAACCCTCACCATCTCAAGCAACCATTGAATAATAGCCTGAACCGGACTTGAGATCAACACCCTAGCCATCATCCCCCTCATTTCAAAGCACCACCACCCACGAGCCATCGAAGCAGCGATCAAATACTTTCTAGTCCAGGCAGCTGCCTCAACACTTCTCCTTTTCTCGAGCACAATCAATGCCTGACACACAGGGCAATGAGATATCACTCAACTAAACCACCCCACATCCTCCCTTCTCTTAACCGCAGCAATCGCAATAAAACTAGGCCTAGTACCATTCCACTTCTGATTCCCAGAAGTCCTACAAGGCTCCCCCCTAACCACCGCAATACTACTATCAACAGTAATAAAATTTCCCCCAATTACCATTCTCCTCCTCACATCTCACTCACTAAACCCAACCCTACTTACCATAATAGCAGTCGCCTCCGCCGCACTTGGAGGCTGAATAGGACTAAACCAAACACAAATCCGAAAAATCCTAGCCTTCTCCTCAATTTCGCATTTAGGCTGAATAACTATCATCCTCATCTACAACCCAAAACTGACACTAACAACATTCTACCTATACTGCATCATAACCGCCACTATCTTCCTGGCCCTAAATACAACAAAATCACTAAAACTATCAACAATAATAACTTCTTGAGCAAAAACCCCCACACTAAACGCATCTCTAATAATTACACTACTATCACTAGCTGGCCTACCCCCACTGACAGGATTCCTCCCCAAGTGACTCATCATCCAAGAACTCTCTAAGCAAGACATAACAACCACCGCCATAATCATCGCCCTCCTATCCCTACTAAGCCTATTTTTCTACCTCCGCTTAGCTTACTACTCAACAATTACCCTTCCACCCAGCCCCACGAACCATATAAAACAATGATACGCTAGCAAACCTACAAGCACTTTAATCGCCACACTTACCTCCCTATCAACCCTCCTACTCCCAATGTCCCCAATAATCCTCGCCTCCATCTAG
72047_CartagoCR ATGAACCCCTACGCTAAACTAACATTCTCCCTAAGTCTCATCCTAGGGACAACCCTCACCATCTCAAGCAGCCATTGAATGATAGCCTGAACCGGACTTGAGATCAACACCCTAGCCATCATCCCCCTCATTTCAAAACACCACCACCCACGAGCCATCGAGGCAGCAATCAAATACTTTCTAGTCCAGGCAGCCGCCTCAACACTTCTCCTTTTCTCGAGCACAATCAATGCCTGACACACAGGACAATGAGATATCACCCAACTAAATCACCCCACATCCTCCCTACTCTTAACCGCAGCAATCGCAATAAAACTAGGCCTAGTACCATTCCACTTCTGATTCCCAGAAGTCCTACAAGGCTCCCCCTTAACCACCGCAATACTACTATCAACAGTAATAAAATTTCCCCCAATTACCATTCTCCTCCTCACGTCTCACTCACTAAACCCAGCCCTACTTACCATAATAGCAGTCGCCTCTGCCGCACTTGGGGGCTGAATAGGACTAAACCAAACACAAATTCGAAAAATCCTAGCCTTCTCCTCAATTTCACATTTAGGCTGAATAACTATCATCCTCATCTACAACCCCAAACTGACACTAATAACATTCTATCTATATTGCATCATAACCGCCGCTATCTTCCTGACCCTAAATACAACAAAATCACTAAAACTGTCAACAGTAATAACTTCTTGAGCAAAAACTCCTACACTAAACGCATCTCTAATAGTAACGCTACTATCACTAGCTGGTCTACCCCCACTAACAGGATTCCTCCCCAAGTGGCTCATCATCCAAGAACTCTCTAAGCAAGACATAACACCCACCGCCACAATCATCGCCCTCCTATCCCTACTAAGCCTATTTTTCTACCTCCGCTTAGCTTACTACTCAACAATCACCCTTCCTCCCAGCCCCACGAACCATATAAAACAATGATACGCTAGCAAACCTACAAACACCCTAATCCCCACACTTACCTCCCTATCAACCCTCCTTCTCCCAATGTCCCCAATAATCCTCGCCTCCATCTAG
72108_CartagoCR ATGAACCCCTACGCTAAACTAACATTCTCCCTAAGTCTCATCCTAGGGACAACCCTCACCATCTCAAGCAGCCATTGAATGATAGCCTGAACCGGACTTGAGATCAACACCCTAGCCATCATCCCCCTCATTTCAAAACACCACCACCCACGAGCCATCGAGGCAGCAATCAAATACTTTCTAGTCCAGGCAGCCGCCTCAACACTTCTCCTTTTCTCGAGCACAATCAATGCCTGACACACAGGACAATGAGATATCACCCAACTAAATCACCCCACATCCTCCCTACTCTTAACCGCAGCAATCGCAATAAAACTAGGCCTAGTACCATTCCACTTCTGATTCCCAGAAGTCCTACAAGGCTCCCCCTTAACCACCGCAATACTACTATCAACAGTAATAAAATTTCCCCCAATTACCATTCTCCTCCTCACGTCTCACTCACTAAACCCAGCCCTACTTACCATAATAGCAGTCGCCTCTGCCGCACTTGGGGGCTGAATAGGACTAAACCAAACACAAATTCGAAAAATCCTAGCCTTCTCCTCAATTTCACATTTAGGCTGAATAACTATCATCCTCATCTACAACCCCAAACTGACACTAATAACATTCTATCTATATTGCATCATAACCGCCGCTATCTTCCTGACCCTAAATACAACAAAATCACTAAAACTGTCAACAGTAATAACTTCTTGAGCAAAAACTCCTACACTAAACGCATCTCTAATAGTAACGCTACTATCACTAGCTGGTCTACCCCCACTAACAGGATTCCTCCCCAAGTGGCTCATCATCCAAGAACTCTCTAAGCAAGACATAACACCCACCGCCACAATCATCGCCCTCCTATCCCTACTAAGCCTATTTTTCTACCTCCGCTTAGCTTACTACTCAACAATCACCCTTCCTCCCAGCCCCACGAACCATATAAAACAATGATACGCTAGCAAACCTACAAACACCCTAATCCCCACACTTACCTCCCTATCAACCCTCCTTCTCCCAATGTCCCCAATAATCCTCGCCTCCATCTAG
72120_CartagoCR ATGAACCCCTACGCTAAACTAACATTCTCCCTAAGTCTCATCCTAGGGACAACCCTCACCATCTCAAGCAACCATTGAATGATAGCCTGAACCGGACTTGAGATCAACACCCTAGCCATCATCCCCCTCATTTCAAAACACCACCACCCACGAGCCATCGAGGCAGCAATCAAATACTTTCTAGTCCAGGCAGCCGCCTCAACACTTCTCCTTTTCTCGAGCACAATCAATGCCTGACACACAGGACAATGAGATATCACCCAACTAAATCACCCCACATCCTCCCTACTCTTAACCGCAGCAATCGCAATAAAACTGGGCCTAGTACCATTTCACTTCTGATTCCCAGAAGTCCTACAAGGCTCCCCCTTAACCACCGCAATACTACTATCAACAGTAATAAAATTTCCCCCAATTACCATTCTCCTCCTCACGTCTCACTCACTAAACCCAACCCTACTTACCATAATAGCAGTCGCCTCTGCCGCACTTGGAGGCTGAATAGGACTGAACCAAACACAAATCCGAAAAATCCTAGCCTTCTCCTCAATTTCACATTTAGGCTGAATAACTATCATCCTCATCTACAACCCCAAACTGACACTAATAACATTCTATCTATATTGCATCATAACCGCCGCTATCTTCCTGACCCTAAATACAACAAAATCACTAAAACTGTCAACAGTAATAACTTCTTGAGCAAAAACTCCTACACTAAACGCATCTCTAATAGTAACGCTACTATCACTAGCTGGTCTACCCCCACTAACAGGATTCCTCCCCAAGTGGCTCATCATCCAAGAACTCTCTAAGCAAGACATAACACCCGCCGCCACAATCATCGCCCTCCTATCCCTACTAAGCCTATTTTTCTATCTCCGCCTAGCTTACTACTCAACAATCACCCTTCCTCCCAGCCCCACGAACCATATAAAACAATGATATGCTAGCAAACCTACAAACACCCTAATCGCCACACTTACCTCCCTATCAACCCTCCTTCTCCCAATGTCCCCAATAATCCTCGCCTCCATCTAG
IAvH.BT4145_AmalfiAntCO ATGAACCCCTACGCTAAACTAGCATTCTCCCTAAGTCTCATCCTAGGAACAACCCTCACCATCTCAAGCAACCATTGAATGATAGCCTGAACCGGACTTGAGATCAACACCCTAGCCATCATCCCCCTCATTTCAAAGCACCACCACCCACGAGCCATCGAAGCAGCGATCAAATACTTTCTGGTCCAAGCAGCTGCCTCAACACTTCTTCTTTTCTCGAGCACAATCAATGCCTGACACACAGGACAATGAGATATCACCCAACTAAATCACCCCACATCCTCCCTTCTCTTAACCGCAGCAGTCGCAATAAAACTAGGCCTAGTACCATTCCACTTCTGATTCCCAGAAGTCCTTCAAGGCTCCCCCCTAACCACCGCAATACTACTATCAACAGTAATAAAATTTCCCCCAATTACCATTCTCCTCCTCACATCCCACTCACTAAACCCGACCCTACTAACCATAATGGCAATCGCCTCTGCCGCACTTGGAGGCTGAATGGGACTAAACCAAACACAAATTCGAAAAATCCTAGCCTTCTCCTCAATTTCACATCTGGGCTGAATAACTATCATCCTCATCTACAACCCAAAACTGACACTAATGACATTCTATCTATACTGCGTCATAACCGCCGCTATCTTCTTAACCCTAAATACAACAAAATCACTAAAACTATCAACAATAATAACTTCTTGAGCAAAAACCCCCACACTAAACGCATCTCTAATAGTGACGCTACTATCACTAGCTGGTCTACCCCCACTAACAGGATTCCTCCCCAAGTGACTCATCATCCAAGAACTCTCTAAGCAAGATATAACAACCACCGCCACAATCATCGCCCTTCTATCCCTACTAAGCCTATTTTTCTACCTCCGCTTAGCTTACTACTCAACAATTACCCTTCCACCCAGCCCCACGAACCATATAAAACAATGATACGCTAGCAAGCCTGCAAACGCCCTAATCGCCACACTTACCTCCCTATCAACCCTCCTACTCCCAATGTCCCCAATAATCCTCGCCTCCATCTAG
IAvH.BT4527_AnoriAntCO ATGAACCCCTACGCTAAACTAGCATTCTCCCTAAGTCTCATCCTAGGAACAACCCTCACCATCTCAAGCAACCATTGAATGATAGCCTGAACCGGACTTGAGATCAACACCCTAGCCATCATCCCCCTCATTTCAAAGCACCACCACCCACGAGCCATCGAAGCAGCGATCAAATACTTTCTGGTCCAAGCAGCTGCCTCAACACTTCTTCTTTTCTCGAGCACAATCAATGCCTGACACACAGGACAATGAGATATCACCCAACTAAATCACCCCACATCCTCCCTTCTCTTAACCGCAGCAGTCGCAATAAAACTAGGCCTAGTACCATTCCACTTCTGATTCCCAGAAGTCCTTCAAGGCTCCCCCCTAACCACCGCAATACTACTATCAACAGTAATAAAATTTCCCCCAATTACCATTCTCCTCCTCACATCCCACTCACTAAACCCAACCCTACTAACCATAATGGCAATCGCCTCTGCCGCACTTGGAGGCTGAATGGGACTAAACCAAACACAAATTCGAAAAATCCTAGCCTTCTCCTCAATTTCACATCTGGGCTGAATAACTATCATCCTCATCTACAACCCAAAACTGACACTAATGACATTCTATCTATACTGCGTCATAACCGCCGCTATCTTCTTAACCCTAAATACAACAAAATCACTAAAACTATCAACAATAATAACTTCTTGAGCAAAAACCCCCACACTAAACGCATCTCTAATAGTGACGCTACTATCACTAGCTGGTCTACCCCCACTAACAGGATTCCTCCCCAAGTGACTCATCATCCAAGAACTCTCTAAGCAAGATATAACAACCACCGCCACAATCATCGCCCTTCTATCCCTACTAAGCCTATTTTTCTACCTCCGCTTAGCTTACTACTCAACAATTACCCTTCCACCCAGCCCCACGAACCATATAAAACAATGATACGCTAGCAAGCCTGCAAACGCCCTAATCGCCACACTTACCTCCCTATCAACCCTCCTACTCCCAATGTCCCCAATAATCCTCGCCTCCATCTAG
IAvH.BT2445_CumbreValleCO ATGAACCCCTACGCTAAACTAGCATTCTCCCTAAGTCTCATCCTAGGAACAACCCTCACCATCTCAAGCAACCATTGAATGATAGCCTGAACCGGACTTGAGATCAACACCCTAGCCATCATCCCCCTCATTTCAAAGCACCACCACCCACGAGCCATCGAAGCAGCGATCAAATACTTTCTGGTCCAAGCAGCTGCCTCAACACTTCTTCTTTTCTCGAGCACAATCAATGCCTGACACACAGGACAATGAGATATCACCCAACTAAATCACCCCACATCCTCCCTTCTCTTAACCGCAGCAGTCGCAATAAAACTAGGCCTAGTACCATTCCACTTCTGATTCCCAGAAGTCCTTCAAGGCTCCCCCCTAACCACCGCAATACTACTATCAACAGTAATAAAATTTCCCCCAATTACCATTCTCCTCCTCACATCCCACTCACTAAACCCAACCCTACTAACCATAATGGCAATCGCCTCTGCCGCACTTGGAGGCTGAATGGGACTAAACCAAACACAAATTCGAAAAATCCTAGCCTTCTCCTCAATTTCACATCTGGGCTGAATAACTATCATCCTCATCTACAACCCAAAACTGACACTAATGACATTCTATCTATACTGCGTCATAACCGCCGCTATCTTCTTAACCCTAAATACAACAAAATCACTAAAACTATCAACAATAATAACTTCTTGAGCAAAAACCCCCACACTAAACGCATCTCTAATAGTGACGCTACTATCACTAGCTGGTCTACCCCCACTAACAGGATTCCTCCCCAAGTGACTCATCATCCAAGAACTCTCTAAGCAAGATATAACAACCACCGCCACAATCATCGCCCTTCTATCCCTACTAAGCCTATTTTTCTACCTCCGCTTAGCTTACTACTCAACAATTACCCTTCCACCCAGCCCCACGAACCATATAAAACAATGATACACTAGCAAGCCTGCAAACACTCTAATCGCCACACTTACCTCCCTATCAACCCTCCTACTCCCAATGTCCCCAATAATCCTCGCCTCCATCTAG
IAvH.BT2483_CumbreValleCO ATGAACCCCTACGCTAAACTAGCATTCTCCCTAAGTCTCATCCTAGGAACAACCCTCACCATCTCAAGCAACCATTGAATGATAGCCTGAACCGGACTTGAGATCAACACCCTAGCCATCATCCCCCTCATTTCAAAGCACCACCACCCACGAGCCATCGAAGCAGCGATCAAATACTTTCTGGTCCAAGCAGCTGCCTCAACACTTCTTCTTTTCTCGAGCACAATCAATGCCTGACACACAGGACAATGAGATATCACCCAACTAAATCACCCCACATCCTCCCTTCTCTTAACCGCAGCAGTCGCAATAAAACTAGGCCTAGTACCATTCCACTTCTGATTCCCAGAAGTCCTTCAAGGCTCCCCCCTAACCACCGCAATACTACTATCAACAGTAATAAAATTTCCCCCAATTACCATTCTCCTCCTCACATCCCACTCACTAAACCCAACCCTACTAACCATAATGGCAATCGCCTCTGCCGCACTTGGAGGCTGAATGGGACTAAACCAAACACAAATTCGAAAAATCCTAGCCTTCTCCTCAATTTCACATCTGGGCTGAATAACTATCATCCTCATCTACAACCCAAAACTGACACTAATGACATTCTATCTATACTGCGTCATAACCGCCGCTATCTTCTTAACCCTAAATACAACAAAATCACTAAAACTATCAACAATAATAACTTCTTGAGCAAAAACCCCCACACTAAACGCATCTCTAATAGTGACGCTACTATCACTAGCTGGTCTACCCCCACTAACAGGATTCCTCCCCAAGTGACTCATCATCCAAGAACTCTCTAAGCAAGATATAACAACCACCGCCACAATCATCGCCCTTCTATCCCTACTAAGCCTATTTTTCTACCTCCGCTTAGCTTACTACTCAACAATTACCCTTCCACCCAGCCCCACGAACCATATAAAACAATGATACACTAGCAAGCCTGCAAACACTCTAATCGCCACACTTACCTCCCTATCAACCCTCCTACTCCCAATGTCCCCAATAATCCTCGCCTCCATCTAG
AMC864_AmalfiAntCO ATGAACCCCTACGCTAAACTAGCATTCTCCCTAAGTCTCATCCTAGGAACAACCCTCACCATCTCAAGCAACCATTGAATGATAGCCTGAACCGGACTTGAGATCAACACCCTAGCCATCATCCCCCTCATTTCAAAGCACCACCACCCACGAGCCATCGAAGCAGCGATCAAATACTTTCTGGTCCAAGCAGCTGCCTCAACACTTCTTCTTTTCTCGAGCACAATCAATGCCTGACACACAGGACAATGAGATATCACCCAACTAAATCACCCCACATCCTCCCTTCTCTTAACCGCAGCAGTCGCAATAAAACTAGGCCTAGTACCATTCCACTTCTGATTCCCAGAAGTCCTTCAAGGCTCCCCCCTAACCACCGCAATACTACTATCAACAGTAATAAAATTTCCCCCAATTACCATTCTCCTCCTCACATCCCACTCACTAAACCCAACCCTACTGACCATAATGGCAATCGCCTCTGCCGCACTTGGAGGCTGAATGGGACTAAACCAAACACAAATTCGAAAAATCCTAGCCTTCTCCTCAATTTCACATCTGGGCTGAATAACTATCATCCTCATCTACAACCCAAAACTGACACTAATGACATTCTATCTATACTGCGTCATAACCGCCGCTATCTTCTTAACCCTAAATACAACAAAATCACTAAAACTATCAACAATAATAACTTCTTGAGCAAAAACCCCCACACTAAACGCATCTCTAATAGTGACGCTACTATCACTAGCTGGTCTACCCCCACTAACAGGATTCCTCCCCAAGTGACTCATCATCCAAGAACTCTCTAAGCAAGATATAACAACCACCGCCACAATCATCGCCCTTCTATCCCTACTAAGCCTATTTTTCTACCTCCGCTTAGCTTACTACTCAACAATTACCCTTCCACCCAGCCCCACGAACCATATAAAACAATGATACGCTAGCAAGCCTGCAAACACTCTAATCGCCACACTTACCTCCCTATCAACCCTCCTACTCCCAATGTCCCCAATAATCCTCGCCTCCATCTAG
CU44188_BocasPA ATGAACCCCTACGCTAAACTAACATTCTCCCTAAGTCTCATCCTAGGGACAACCCTCACCATCTCAAGCAACCATTGAATGATAGCCTGAACCGGACTTGAGATCAACACCCTAGCCATCATCCCCCTCATTTCAAAACACCACCACCCACGAGCCATCGAGGCAGCAATCAAATACTTTCTAGTCCAGGCAGCCGCCTCAACACTTCTCCTTTTCTCGAGCACAATCAATGCCTGACACACAGGACAATGAGATATCACCCAACTAAATCACCCCACATCCTCCCTACTCTTAACCGCAGCAATCGCAATAAAACTGGGCCTAGTACCATTTCACTTCTGATTCCCAGAAGTCCTACAAGGCTCCCCCTTAACCACCGCAATACTACTATCAACAGTAATAAAATTTCCCCCAATCACCATTCTCCTCCTCACGTCTCACTCACTAAACCCAACCCTACTTACCATAATAGCAGTCGCCTCTGCCGCACTTGGAGGCTGAATAGGACTGAACCAAACACAAATCCGAAAAATCCTAGCCTTCTCCTCAATTTCACATTTAGGCTGAATAACTATCATCCTCATCTACAACCCCAAACTGACACTAATAACATTCTACCTATATTGCATCATAACCGCCGCTATCTTCCTGACCCTAAATACAACAAAATCACTAAAACTGTCAACAGTAATAACTTCTTGAGCAAAAACTCCTACACTAAACGCATCTCTAATAGTAACGCTACTATCACTAGCTGGTCTACCCCCACTAACAGGATTCCTCCCCAAGTGGCTCATCATCCAAGAACTCTCTAAGCAAGACATAACACCCGCCGCCACAATCATCGCCCTCCTATCCCTACTAAGCCTATTTTTCTATCTCCGCTTAGCTTACTACTCAACAATCACCCTTCCTCCCAGCCCCACGAACCATATAAAACAATGATACGCTAGCAAACCTACAAACACCCTAATCGCCACACTTACCTCCCTATCAACCCTCCTTCTCCCAATGTCCCCAATAATCCTCGCCTCCATCTAG
CU50733_BocasPA ATGAACCCCTACGCTAAACTAACATTCTCCCTAAGTCTCATCCTAGGGACAACCCTCACCATCTCAAGCAACCATTGAATGATAGCCTGAACCGGACTTGAGATCAACACCCTAGCCATCATCCCCCTCATTTCAAAACACCACCACCCACGAGCCATCGAGGCAGCAATCAAATACTTTCTAGTCCAGGCAGCCGCCTCAACACTTCTCCTTTTCTCGAGCACAATCAATGCCTGACACACAGGACAATGAGATATCACCCAACTAAATCACCCCACATCCTCCCTACTCTTAACCGCAGCAATCGCAATAAAACTAGGCCTAGTACCATTCCACTTCTGATTCCCAGAAGTCCTACAAGGCTCCCCCTTAACCACCGCAATACTACTATCAACAGTAATAAAATTTCCCCCAATTACCATTCTCCTCCTCACGTCTCACTCGCTAAACCCAACCCTACTCACCATAATAGCAGTCGCCTCTGCTGCACTTGGAGGCTGAATAGGACTAAACCAAACACAAATTCGAAAAATCCTAGCCTTCTCCTCAATTTCACATTTGGGCTGAATAACTATCATCCTCATCTACAACCCCAAACTGACACTAATAACATTCTATCTATATTGCATCATAACCGCCGCTATCTTCCTGACCCTAAATACAACAAAATCACTAAAACTGTCAACAGTAATAACTTCTTGAGCAAAAACTCCTACACTAAACGCATCTCTAATAGTAACGCTACTATCACTAGCTGGTCTACCCCCACTAACAGGATTCCTCCCCAAGTGGCTCATCATCCAAGAACTCTCTAAGCAAGACATAACACCCGCCGCCACAATCATCGCCCTCCTATCCCTACTAAGCCTATTTTTCTACCTCCGCTTAGCTTACTACTCAACAATCACCCTTCCTCCCAGCCCCACGAACCATATAAAACAATGATACGCTAGCAAACCTACAAACACCCTAATCGCCACACTTACCTCCCTATCAACCCTCCTTCTCCCAATGTCCCCAATAATCCTCGCCTCCATCTAG
CU51181_BocasPA ATGAACCCCTACGCTAAACTAACATTCTCCCTAAGTCTCATCCTAGGGACAACCCTCACCATCTCAAGCAGCCATTGAATAATAGCCTGAACCGGACTTGAGATCAACACCCTAGCCATCATCCCCCTCATTTCAAAACACCACCACCCACGAGCCATCGAGGCAGCAATCAAATACTTTCTAGTCCAGGCAGCCGCCTCAACACTTCTCCTTTTCTCGAGCACAATCAATGCCTGACACACAGGACAATGAGATATCACCCAACTAAATCACCCCACATCCTCCCTACTCTTAACCGCAGCAATCGCAATAAAACTAGGCCTAGTACCATTCCACTTCTGATTCCCAGAAGTCCTACAAGGCTCCCCCTTAACCACCGCAATACTACTATCAACAGTAATAAAATTTCCCCCAATTACCATTCTCCTCCTCACGTCTCACTCACTAAACCCAGCCCTACTTACCATAATAGCAGTCGCCTCTGCCGCACTTGGAGGCTGAATAGGACTAAACCAAACACAAATTCGAAAAATCCTAGCCTTCTCCTCAATTTCACATTTAGGCTGAATAACTATCATCCTCATCTACAACCCCAAACTGACACTAATAACATTCTATCTATATTGCATCATAACCGCCGCTATCTTCCTGACCCTAAATACAACAAAATCACTAAAACTGTCAACAGTAATAACTTCTTGAGCAAAAACTCCTACACTAAACGCATCTCTAATAGTAACGCTACTATCACTAGCTGGTCTACCCCCACTAACAGGATTCCTCCCCAAGTGGCTCATCATCCAAGAACTCTCTAAGCAAGACATAACACCCACCGCCACAATCATCGCCCTCCTATCCCTACTAAGCCTATTTTTCTACCTCCGCTTAGCTTACTACTCAACAATCACCCTTCCTCCCAGCCCCACGAACCATATAAAACAATGATACGCTAGCAAACCTACAAACACCCTAATCCCCACACTTACCTCCCTATCAACCCTCCTTCTCCCAATGTCCCCAATAATCCTCGCCTCCATCTAG
CU51192_CopePA ATGAACCCCTACGCTAAACTAACATTCTCCCTAAGTCTCATCCTAGGGACAACCCTCACCATCTCAAGCAACCATTGAATGATAGCCTGAACCGGACTTGAGATCAACACCCTAGCCATCATCCCCCTCATTTCAAAACACCACCACCCACGAGCCATCGAGGCAGCAATCAAATACTTTCTAGTCCAGGCAGCCGCCTCAACACTTCTCCTTTTCTCGAGCACAATCAATGCCTGACACACAGGACAATGAGATATCACCCAACTAAATCACCCCACATCCTCCCTACTCTTAACCGCAGCAATCGCAATAAAACTAGGCCTAGTACCATTCCACTTCTGATTCCCAGAAGTCCTACAAGGCTCCCCCTTAACCACCGCAATACTACTATCAACAGTAATAAAATTTCCCCCAATTACCATTCTCCTCCTCACGTCTCACTCGCTAAACCCAACCCTACTTACCATAATAGCAGTCGCCTCTGCCGCACTTGGAGGCTGAATAGGACTAAACCAAACACAAATTCGAAAAATCCTAGCCTTCTCCTCAATTTCACATTTGGGCTGAATAACTATCATCCTCATCTACAACCCCAAACTGACACTAATAACATTCTATCTATATTGCATCATAACCGCCGCTATCTTCCTGACCCTAAATACAACAAAATCACTAAAACTGTCAACAGTAATAACTTCTTGAGCAAAAACTCCTACACTAAACGCATCTCTAATAGTAACGCTACTATCACTAGCTGGTCTACCCCCACTAACAGGATTCCTCCCCAAGTGGCTCATCATCCAAGAACTCTCTAAGCAAGACATAACACCCGCCGCCACAATCATCGCCCTCCTATCCCTACTAAGCCTATTTTTCTACCTCCGCTTAGCTTACTACTCAACAATCACCCTTCCTCCCAGCCCCACGAACCATATAAAACAATGATACGCTAGCAAACCTACAAACACCCTAATCGCCACACTTACCTCCCTATCAACCCTCCTTCTCCCAATGTCCCCAATAATCCTCGCCTCCATCTAG
CU51383_BocasPA ATGAACCCCTACGCTAAACTAACATTCTCCCTAAGTCTCATCCTAGGGACAACCCTCACCATCTCAAGCAACCATTGAATGATAGCCTGAACCGGACTTGAGATCAACACCCTAGCCATCATCCCCCTCATTTCAAAACACCACCACCCACGAGCCATCGAGGCAGCAATCAAATACTTTCTAGTCCAGGCAGCCGCCTCAACACTTCTCCTTTTCTCGAGCACAATCAATGCCTGACACACAGGACAATGAGATATCACCCAACTAAATCACCCCACATCCTCCCTACTCTTAACCGCAGCAATCGCAATAAAACTGGGCCTAGTACCATTTCACTTCTGATTCCCAGAAGTCCTACAAGGCTCCCCCTTAACCACCGCAATACTACTATCAACAGTAATAAAATTTCCCCCAATCACCATTCTCCTCCTCACGTCTCACTCACTAAACCCAACCCTACTTACCATAATAGCAGTCGCCTCTGCCGCACTTGGAGGCTGAATAGGACTGAACCAAACACAAATCCGAAAAATCCTAGCCTTCTCCTCAATTTCACATTTAGGCTGAATAACTATCATCCTCATCTACAACCCCAAACTGACACTAATAACATTCTATCTATATTGCATCATAACCGCCGCTATCTTCCTGACCCTAAATACAACAAAATCACTAAAACTGTCAACAGTAATAACTTCTTGAGCAAAAACTCCTACACTAAACGCATCTCTAATAGTAACGCTACTATCACTAGCTGGTCTACCCCCACTAACAGGATTCCTCCCCAAGTGGCTCATCATCCAAGAACTCTCTAAGCAAGACATAACACCCGCCGCCACAATCATCGCCCTCCTATCCCTACTAAGCCTATTTTTCTATCTCCGCTTAGCTTACTACTCAACAATCACCCTTCCTCCCAGCCCCACGAACCATATAAAACAATGATACGCTAGCAAACCTACAAACACCCTAATCGCCACACTTACCTCCCTATCAACCCTCCTTCTCCCAATGTCCCCAATAATCCTCGCCTCCATCTAG
FM433162_CuscoPE ATGAACCCCTACGCTAAACTAGCATTCTCCCTAAGTCTCATCCTAGGAACAACCCTCACCATCTCAAGCAACCATTGAATAATAGCCTGAACTGGACTTGAGATCAACACCCTAGCCATCATCCCCCTCATTTCAAAGCACCACCACCCACGAGCCATCGAAGCAGCGATCAAATACTTTCTAGTCCAGGCAGCTGCCTCAACACTTCTCCTTTTCTCGAGCACAATCAATGCCTGACACACAGGGCAATGAGATATCACTCAACTAAACCACCCCACATCCTCCCTTCTCTTAACCGCAGCAATCGCAATAAAACTGGGCCTAGTACCATTCCACTTCTGATTCCCAGAAGTCCTACAAGGCTCCCCCCTAACCACCGCAATACTACTATCAACAGTAATAAAATTTCCCCCAATTACCATTCTCCTCCTCACATCTCACTCACTAAACCCAACCCTACTTACCATAATAGCAGTCGCCTCTGCCGCACTTGGAGGCTGAATGGGACTAAACCAAACACAAATCCGAAAAATCCTAGCCTTCTCCTCAATTTCGCATTTAGGCTGAATAACTATCATCCTCATCTACAACCCAAAACTGACACTAACAGCATTCTACCTATACTGCATCATAACCGCCGCTATCTTCCTGGCCCTAAATACAACAAAATCACTAAAACTATCAACAATAATAACTTCTTGAACAAAAACCCCCATACTAAACGCATCTCTAATAATAACACTACTATCACTAGCTGGCCTACCCCCACTGACAGGATTCCTCCCCAAGTGACTCATCATCCAAGAACTCTCTAAGCAAGACATAACAACCACCGCCGTAATCATCGCCCTCCTATCCCTACTAAGCCTATTTTTCTACCTCCGCTTAGCTTACTACTCAACAATTACCCTTCCACCCAGCCCCACGAACCATATAAAACAATGATACGCTAGCAAACCTACAAGCACTTTAATCGCCACACTTACCTCCCTATCAATCCTCCTACTCCCAATGTCCCCAATAATCCTCGCCTCCATCTAG
FM433163_CuscoPE ATGAACCCCTACGCTAAACTAGCATTCTCCCTAAGTCTCATCCTAGGAACAACCCTCACCATCTCAAGCAACCATTGAATAATAGCCTGAACTGGACTTGAGATCAACACCCTAGCCATCATCCCCCTCATTTCAAAGCACCACCACCCACGAGCCATCGAAGCAGCGATCAAATACTTTCTAGTCCAGGCAGCTGCCTCAACACTTCTCCTTTTCTCGAGCACAATCAATGCCTGACACACAGGGCAATGAGATATCACTCAACTAAACCACCCCACATCCTCCCTTCTCTTAACCGCAGCAATCGCAATAAAACTGGGCCTAGTACCATTCCACTTCTGATTCCCAGAAGTCCTACAAGGCTCCCCCCTAACCACCGCAATACTACTATCAACAGTAATAAAATTTCCCCCAATTACCATTCTCCTCCTCACATCTCACTCACTAAACCCAACCCTACTTACCATAATAGCAGTCGCCTCTGCCGCACTTGGAGGCTGAATGGGACTAAACCAAACACAAATCCGAAAAATCCTAGCCTTCTCCTCAATTTCGCATTTAGGCTGAATAACTATCATCCTCATCTACAACCCAAAACTGACACTAACAGCATTCTACCTATACTGCATCATAACCGCCGCTATCTTCCTGGCCCTAAATACAACAAAATCACTAAAACTATCAACAATAATAACTTCTTGAACAAAAACCCCCATACTAAACGCATCTCTAATAATAACACTACTATCACTAGCTGGCCTACCCCCACTGACAGGATTCCTCCCCAAGTGACTCATCATCCAAGAACTCTCTAAGCAAGACATAACAACCACCGCCGTAATCATCGCCCTCCTATCCCTACTAAGCCTATTTTTCTACCTCCGCTTAGCTTACTACTCAACAATTACCCTTCCACCCAGCCCCACGAACCATATAAAACAATGATACGCTAGCAAACCTACAAGCACTTTAATCGCCACACTTACCTCCCTATCAATCCTCCTACTCCCAATGTCCCCAATAATCCTCGCCTCCATCTAG
FM433164_CuscoPE ATGAACCCCTACGCTAAACTAGCATTCTCCCTAAGTCTCATCCTAGGAACAACCCTCACCATCTCAAGCAACCATTGAATAATAGCCTGAACTGGACTTGAGATCAACACCCTAGCCATCATCCCCCTCATTTCAAAGCACCACCACCCACGAGCCATCGAAGCAGCGATCAAATACTTTCTAGTCCAGGCAGCTGCCTCAACACTTCTCCTTTTCTCGAGCACAATCAATGCCTGACACACAGGGCAATGAGATATCACTCAACTAAACCACCCCACATCCTCCCTTCTCTTAACCGCAGCAATCGCAATAAAACTGGGCCTAGTACCATTCCACTTCTGATTCCCAGAAGTCCTACAAGGCTCCCCCCTAACCACCGCAATACTACTATCAACAGTAATAAAATTTCCCCCAATTACCATTCTCCTCCTCACATCTCACTCACTAAACCCAACCCTACTTACCATAATAGCAGTCGCCTCTGCCGCACTTGGAGGCTGAATGGGACTAAACCAAACACAAATCCGAAAAATCCTAGCCTTCTCCTCAATTTCGCATTTAGGCTGAATAACTATCATCCTCATCTACAACCCAAAACTGACACTAACAGCATTCTACCTATACTGCATCATAACCGCCGCTATCTTCCTGGCCCTAAATACAACAAAATCACTAAAACTATCAACAATAATAACTTCTTGAACAAAAACCCCCATACTAAACGCATCTCTAATAATAACACTACTATCACTAGCTGGCCTACCCCCACTGACAGGATTCCTCCCCAAGTGACTCATCATCCAAGAACTCTCTAAGCAAGACATAACAACCACCGCCGTAATCATCGCCCTCCTATCCCTACTAAGCCTATTTTTCTACCTCCGCTTAGCTTACTACTCAACAATTACCCTTCCACCCAGCCCCACGAACCATATAAAACAATGATACGCTAGCAAACCTACAAGCACTTTAATCGCCACACTTACCTCCCTATCAACCCTCCTACTCCCAATGTCCCCAATAATCCTCGCCTCCATCTAG
FM433165_CuscoPE ATGAACCCCTACGCTAAACTAGCATTCTCCCTAAGTCTCATCCTAGGAACAACCCTCACCATCTCAAGCAACCATTGAATAATAGCCTGAACTGGACTTGAGATCAACACCCTAGCCATCATCCCCCTCATTTCAAAGCACCACCACCCACGAGCCATCGAAGCAGCGATCAAATACTTTCTAGTCCAGGCAGCTGCCTCAACACTTCTCCTTTTCTCGAGCACAATCAATGCCTGACACACAGGGCAATGAGATATCACTCAACTAAACCACCCCACATCCTCCCTTCTCTTAACCGCAGCAATCGCAATAAAACTGGGCCTAGTACCATTCCACTTCTGATTCCCAGAAGTCCTACAAGGCTCCCCCCTAACCACCGCAATACTACTATCAACAGTAATAAAATTTCCCCCAATTACCATTCTCCTCCTCACATCTCACTCACTAAGCCCAACCCTACTTACCATAATAGCAGTCGCCTCTGCCGCACTTGGAGGCTGAATGGGACTAAACCAAACACAAATCCGAAAAATCCTAGCCTTCTCCTCAATTTCGCATTTAGGCTGAATAACTATCATCCTCATCTACAACCCAAAACTGACACTAACAGCATTCTACCTATACTGCATCATAACCGCCGCTATCTTCCTGGCCCTAAATACAACAAAATCACTAAAACTATCAACAATAATAACTTCTTGAACAAAAACCCCCATACTAAACGCATCTCTAATAATAACACTACTATCACTAGCTGGCCTACCCCCACTGACAGGATTCCTCCCCAAGTGACTCATCATCCAAGAACTCTCTAAGCAAGACATAACAACCACCGCCGTAATCATCGCCCTCCTATCCCTACTAAGCCTATTTTTCTACCTCCGCTTAGCTTACTACTCAACAATTACCCTTCCACCCAGCCCCACGAACCATATAAAACAATGATACGCTAGCAAACCTACAAGCACTTTAATCGCCACACTTACCTCCCTATCAACCCTCCTACTCCCAATGTCCCCAATAATCCTCGCCTCCATCTAG
FM433166_CuscoPE ATGAACCCCTACGCTAAACTAGCATTCTCCCTAAGTCTCATCCTAGGAACAACCCTCACCATCTCAAGCAACCATTGAATAATAGCCTGAACTGGACTTGAGATCAACACCCTAGCCATCATCCCCCTCATTTCAAAGCACCACCACCCACGAGCCATCGAAGCAGCGATCAAATACTTTCTAGTCCAGGCAGCTGCCTCAACACTTCTCCTTTTCTCGAGCACAATCAATGCCTGACACACAGGGCAATGAGATATCACTCAACTAAACCACCCCACATCCTCCCTTCTCTTAACCGCAGCAATCGCAATAAAACTGGGCCTAGTACCATTCCACTTCTGATTCCCAGAAGTCCTACAAGGCTCCCCCCTAACCACCGCAATACTACTATCAACAGTAATAAAATTTCCCCCAATTACCATTCTCCTCCTCACATCTCACTCACTAAACCCAACCCTACTTACCATAATAGCAGTCGCCTCTGCCGCACTTGGAGGCTGAATGGGACTAAACCAAACACAAATCCGAAAAATCCTAGCCTTCTCCTCAATTTCGCATTTAGGCTGAATAACTATCATCCTCATCTACAACCCAAAACTGACACTAACAGCATTCTACCTATACTGCATCATAACCGCCGCTATCTTCCTGGCCCTAAATACAACAAAATCACTAAAACTATCAACAATAATAACTTCTTGAACAAAAACCCCCATACTAAACGCATCTCTAATAATAACACTACTATCACTAGCTGGCCTACCCCCACTGACAGGATTCCTCCCCAAGTGACTCATCATCCAAGAACTCTCTAAGCAAGACATAACAACCACCGCCGTAATCATCGCCCTCCTATCCCTACTAAGCCTATTTTTCTACCTCCGCTTAGCTTACTACTCAACAATTACCCTTCCACCCAGCCCCACGAACCATATAAAACAATGATACGCTAGCAAACCTACAAGCACTTTAATCGCCACACTTACCTCCCTATCAACCCTCCTACTCCCAATGTCCCCAATAATCCTCGCCTCCATCTAG
IAvH.BT11768_QuindioCO ATGAACCCCTACGCTAAACTAGCATTCTCCCTAAGTCTCATCCTAGGAACAACCCTCACCATCTCAAGCAACCATTGAATGATAGCCTGAACCGGACTTGAGATCAACACCCTAGCCATCATCCCCCTCATTTCAAAGCACCACCACCCACGAGCCATCGAAGCAGCGATCAAATACTTTCTGGTCCAAGCAGCTGCCTCAACACTTCTTCTTTTCTCGAGCACAATCAATGCCTGACACACAGGACAATGAGATATCACCCAACTAAATCACCCCACATCCTCCCTTCTCTTAACCGCAGCAGTCGCAATAAAACTAGGCCTAGTACCATTCCACTTCTGATTCCCAGAAGTCCTTCAAGGCTCCCCCCTAACCACCGCAATACTACTATCAACAGTAATAAAATTTCCCCCAATTACCATTCTCCTCCTCACATCCCACTCACTAAACCCAACCCTACTAACCATAATGGCAATCGCCTCTGCCGCACTTGGAGGCTGAATGGGACTAAACCAAACACAAATTCGAAAAATCCTAGCCTTCTCCTCAATTTCACATCTGGGCTGAATAACTATCATCCTCATCTACAACCCAAAACTGACACTAATGACATTCTATCTATACTGCGTCATAACCGCCGCTATCTTCTTAACCCTAAATACAACAAAATCACTAAAACTATCAACAATAATAACTTCTTGAGCAAAAACCCCCACACTAAACGCATCTCTAATAGTGACGCTACTATCACTAGCTGGTCTACCCCCACTAACAGGATTCCTCCCCAAGTGACTCATCATCCAAGAACTCTCTAAGCAAGATATAACAACCACCGCCACAATCATCGCCCTTCTATCCCTACTAAGCCTATTTTTCTACCTCCGCTTAGCTTACTACTCAACAATTACCCTTCCACCTAGCCCCACGAACCATATAAAACAATGATACACTAGCAAGCCTGCAAACACTCTAATCGCCACACTTACCTCCCTATCAACCCTCCTACTCCCAATGTCCCCAATAATCCTCGCCTCCATCTAG
IAvH.BT7806_AnoriAntCO ATGAACCCCTACGCTAAACTAGCATTCTCCCTAAGTCTCATCCTAGGAACAACCCTCACCATCTCAAGCAACCATTGAATGATAGCCTGAACCGGACTTGAGATCAACACCCTAGCCATCATCCCCCTCATTTCAAAGCACCACCACCCACGAGCCATCGAAGCAGCGATCAAATACTTTCTGGTCCAAGCAGCTGCCTCAACACTTCTTCTTTTCTCGAGCACAATCAATGCCTGACACACAGGACAATGAGATATCACCCAACTAAATCACCCCACATCCTCCCTTCTCTTAACCGCAGCAGTCGCAATAAAACTAGGCCTAGTACCATTCCACTTCTGATTCCCAGAAGTCCTTCAAGGCTCCCCCCTAACCACCGCAATACTACTATCAACAGTAATAAAATTTCCCCCAATTACCATTCTCCTCCTCACATCCCACTCACTAAACCCAACCCTACTGACCATAATGGCAATCGCCTCTGCCGCACTTGGAGGCTGAATGGGACTAAACCAAACACAAATTCGAAAAATCCTAGCCTTCTCCTCAATTTCACATCTGGGCTGAATAACTATCATCCTCATCTACAACCCAAAACTGACACTAATGACATTCTATCTATACTGCGTCATAACCGCCGCTATCTTCTTAACCCTAAATACAACAAAATCACTAAAACTATCAACAATAATAACTTCTTGAGCAAAAACCCCCACACTAAACGCATCTCTAATAGTGACGCTACTATCACTAGCTGGTCTACCCCCACTAACAGGATTCCTCCCCAAGTGACTCATCATCCAAGAACTCTCTAAGCAAGATATAACAACCACCGCCACAATCATCGCCCTTCTATCCCTACTAAGCCTATTTTTCTACCTCCGCTTAGCTTACTACTCAACAATTACCCTTCCACCCAGCCCCACGAACCATATAAAACAATGATACGCTAGCAAGCCTGCAAACACTCTAATCGCCACACTTACCTCCCTATCAACCCTCCTACTCCCAATGTCCCCAATAATCCTCGCCTCCATCTAG
IAvH.BT78_Tama_STachCO ATGAACCCCTACGCTAAACTAGCATTCTCCCTAAGTCTCATCCTAGGAACAACCCTCACCATCTCAAGCAACCATTGAATAATAGCCTGAACCGGACTTGAGATCAACACCCTAGCCATCATCCCCCTCATTTCAAAGCACCACCACCCACGAGCCATCGAAGCAGCGATCAAATACTTTCTAGTCCAGGCAGCTGCCTCAACACTTCTCCTTTTCTCGAGCACAATCAATGCCTGACACACAGGGCAATGAGATATCACTCAACTAAACCACCCCACATCCTCCCTTCTCTTAACCGCAGCAATCGCAATAAAACTAGGCCTAGTACCATTCCACTTCTGATTCCCAGAAGTCCTACAAGGCTCCCCCCTAACCACCGCAATACTACTATCAACAGTAATAAAATTTCCCCCAATTACCATTCTCCTCCTCACATCTCACTCACTAAACCCAACCCTACTTACCATAATAGCAGTCGCCTCTGCCGCACTTGGAGGCTGAATAGGACTAAACCAAACACAAATCCGAAAAATCCTAGCCTTCTCCTCAATTTCGCATTTAGGCTGAATAACTATCATCCTCATCTACAACCCAAAACTGACACTAACAGCATTCTACCTATACTGCATCATAACCGCCGCTATCTTCCTGGCCCTAAATACAACAAAATCACTAAAACTATCAACAATAATAACTTCTTGAGCAAAAACCCCCACACTAAACGCATCTCTAATAATAACACTACTATCACTAGCTGGCCTACCCCCACTGACAGGATTCCTCCCCAAGTGACTCATCATCCAAGAACTCTCTAAGCAAGACATAACAACCACCGCCGTAATCATCGCCCTCCTATCCCTACTAAGCCTATTTTTCTACCTCCGCTTAGCTTACTACTCAACAATTACCCTTCCACCCAGCCCCACGAACCATATAAAACAATGATACGCTAGCAAACCTACAAGCACTTTAATCGCCACACTTACCTCCCTATCAACCCTCCTACTCCCAATGTCCCCAATAATCCTCGCCTCCATCTAG
IC1024_BarinasVE ATGAACCCCTACGCTAAACTAGCATTCTCCCTAAGTCTCATCCTAGGAACAACCCTCACCATCTCAAGCAACCATTGAATAATAGCCTGAACCGGACTTGAGATCAACACCCTAGCCATCATCCCCCTCATTTCAAAGCACCACCACCCACGAGCCATCGAAGCAGCGATCAAATACTTTCTAGTCCAGGCAGCTGCCTCAACACTTCTCCTTTTCTCGAGCACAATCAATGCCTGACACACAGGGCAATGAGATATCACTCAACTAAACCACCCCACATCCTCCCTTCTCTTAACCGCAGCAATCGCAATAAAACTAGGCCTAGTACCATTCCACTTCTGATTCCCAGAAGTCCTACAAGGCTCCCCCCTAACCACCGCAATACTACTATCAACAGTAATAAAATTTCCCCCAATTACCATTCTCCTCCTCACATCTCACTCACTAAACCCAACCCTACTTACCATAATAGCAGTCGCCTCTGCCGCACTTGGAGGCTGAATAGGACTAAACCAAACACAAATCCGAAAAATCCTAGCCTTCTCCTCAATTTCGCATTTAAGCTGAATAACTATCATCCTCATCTACAACCCAAAACTGACACTAACAGCATTCTACCTATACTGCATCATAACCGCCGCTATCTTCCTGGCCCTAAATACAACAAAATCACTAAAACTATCAACAATAATAACTTCTTGAGCAAAAACCCCCACACTAAACGCATCTCTAATAATAACACTACTATCACTAGCTGGCCTACCCCCACTGACAGGATTCCTCCCCAAGTGACTCATCATCCAAGAACTCTCTAAGCAAGACATAACAACCACCGCCGTAATCATCGCCCTCCTATCCCTACTAAGCCTATTTTTCTACCTCCGCTTAGCTTACTACTCAACAATTACCCTTCCACCCAGCCCCACGAACCATATAAAACAATGATACGCTAGCAAACCTACAAGCACTTTAATCGCCACACTTACCTCCCTATCAACCCTCCTACTCCCAATGTCCCCAATAATCCTCGCCTCCATCTAG
IC1042_BarinasVE ATGAACCCCTACGCTAAACTAGCATTCTCCCTAAGTCTCATCCTAGGAACAACCCTCACCATCTCAAGCAACCATTGAATAATAGCCTGAACCGGACTTGAGATCAACACCCTAGCCATCATCCCCCTCATTTCAAAGCACCACCACCCACGAGCCATCGAAGCAGCGATCAAATACTTTCTAGTCCAGGCAGCTGCCTCAACACTTCTCCTTTTCTCGAGCACAATCAATGCCTGACACACAGGGCAATGAGATATCACTCAACTAAACCACCCCACATCCTCCCTTCTCTTAACCGCAGCAATCGCAATAAAACTAGGCCTAGTACCATTCCACTTCTGATTCCCAGAAGTCCTACAAGGCTCCCCCCTAACCACCGCAATACTACTATCAACAGTAATAAAATTTCCCCCAATTACCATTCTCCTCCTCACATCTCACTCACTAAACCCAACCCTACTTACCATAATAGCAGTCGCCTCTGCCGCACTTGGAGGCTGAATAGGACTAAACCAAACACAAATCCGAAAAATCCTAGCCTTCTCCTCAATTTCGCATTTAGGCTGAATAACTATCATCCTCATCTACAACCCAAAACTGACACTAACAGCATTCTACCTATACTGCATCATAACCGCCGCTATCTTCCTGGCCCTAAATACAACAAAATCACTAAAACTATCAACAATAATAACTTCTTGAGCAAAAACCCCCACACTAAACGCATCTCTAATAATAACACTACTATCACTAGCTGGCCTACCCCCACTGACAGGATTCCTCCCCAAGTGACTCATCATCCAAGAACTCTCTAAGCAAGACATAACAACCACCGCCGTAATCATCGCCCTCCTATCCCTACTAAGCCTATTTTTCTACCTCCGCTTAGCTTACTACTCAACAATTACCCTTCCACCCAGCCCCACGAACCATATAAAACAATGATACGCTAGCAAACCTACAAGCACTTTAATCGCCACACTTACCTCCCTATCAACCCTCCTACTCCCAATGTCCCCAATAATCCTCGCCTCCATCTAG
JEA1021_DarienCO ATGAACCCCTACGCTAAACTAACATTCTCCCTAAGTCTCATCCTAGGGACAACCCTCACCATCTCAAGCAACCATTGAATGATAGCCTGAACCGGACTTGAGATCAACACCCTAGCCATCATCCCCCTCATTTCAAAACACCACCACCCACGAGCCATCGAGGCAGCAATCAAATACTTTCTAGTCCAGGCAGCCGCCTCAACACTTCTCCTTTTCTCGAGCACAATCAATGCCTGACACACAGGACAATGAGATATCACCCAACTAAATCACCCCACATCCTCCCTACTCTTAACCGCAGCAATCGCAATAAAACTAGGCCTAGTACCATTCCACTTCTGATTCCCAGAAGTCCTACAAGGCTCCCCCTTAACCACCGCAATACTACTATCAACAGTAATAAAATTTCCCCCAATTACCATTCTCCTCCTCACGTCTCACTCGCTAAACCCAACCCTACTTACCATAATAGCAGTCGCCTCTGCCGCACTTGGAGGCTGAATAGGACTAAACCAAACACAAATTCGAAAAATCCTAGCCTTCTCCTCAATTTCACATTTGGGCTGAATAACTATCATCCTCATCTACAACCCCAAACTGACACTAATAACATTCTATCTATATTGCATCATAACCGCCGCTATCTTCCTGACCCTAAATACAACAAAATCACTAAAACTGTCAACAGTAATAACTTCTTGAGCAAAAACTCCTACACTAAACGCATCTCTGATAGTAACGCTACTATCACTAGCTGGTCTACCCCCACTAACAGGATTCCTCCCCAAGTGGCTCATCATCCAAGAACTCTCTAAGCAAGACATAACACCCGCCGCCACAATCATCGCCCTCCTATCCCTACTAAGCCTATTTTTCTACCTCCGCTTAGCTTACTACTCAACAATCACCCTTCCTCCCAGCCCCACGAACCATATAAAACAATGATACGCTAGCAAACCTACAAACACCCTAATCGCCACACTTACCTCCCTATCAACCCTCCTTCTCCCAATGTCCCCAATAATCCCCGCCTCCATCTAG
JEA244_NorteCO ATGAACCCCTACGCTAAACTAGCATTCTCCCTAAGTCTCATCCTAGGAACAACCCTCACCATCTCAAGCAACCATTGAATGATAGCCTGAACCGGACTTGAGATCAACACCCTAGCCATCATCCCCCTCATTTCAAAGCACCACCACCCACGAGCCATCGAAGCAGCGATCAAATACTTTCTGGTCCAAGCAGCTGCCTCAACACTCCTTCTTTTCTCGAGCACAATCAATGCCTGACACACAGGACAATGAGACATCACCCAACTAAATCACCCCACATCCTCCCTACTCTTAACCACAGCAATCGCAATAAAACTAGGCCTAGTACCATTTCACTTCTGATTCCCAGAAGTCCTTCAAGGCTCCCCCCTAACCACCGCAATACTTCTATCAACAGTAATAAAATTTCCCCCAATTACCATTCTCCTCCTCACATCCCACTCACTAAACCCAACCCTACTAACCATAATAGCAATCGCCTCTGCCGCACTTGGAGGCTGAATAGGACTGAACCAAACACAAATTCGAAAAATCCTAGCCTTCTCCTCAATTTCACATCTGGGCTGAATAACTATCATCCTCATCTACAACCCAAAACTGACACTAATAACATTCTATCTATACTGCATCATAACCGCCGCTATCTTCTTAACCCTAAATACAACAAAATCACTAAAACTATCAACAATAATAACTTCTTGAGCAAAAACCCCCACACTAAACGCATCTCTAATAGTAACGCTACTATCACTAGCTGGTCTACCCCCACTAACAGGATTCCTCCCCAAGTGACTCATCATCCAAGAACTCTCTAAGCAAGATATAACAACCACCGCCACAATCATCGCCCTTCTATCCCTACTAAGCCTATTTTTCTACCTCCGCTTAGCTTACTACTCAACAATTACTCTTCCACCCAGCCCCACGAACCATATAAAACAATGATTCGCTAGCAAACCTACAAACACTCTAATCGCCACACTTACCTCCCTATCAACCCTCCTACTCCCAATGTCCCCAATAATCCTCGCCTCCATCTAG
JEAC444_RionegroSantCO ATGAACCCCTACGCTAAACTAGCATTCTCCCTAAGTCTCATCCTAGGAACAACCCTCACCATCTCAAGCAACCATTGAATGATAGCCTGAACCGGACTTGAGATCAACACCCTAGCCATCATCCCCCTCATTTCAAAGCACCACCACCCACGAGCCATCGAAGCAGCGATCAAATACTTTCTGGTCCAAGCAGCTGCCTCAACACTCCTTCTTTTCTCGAGCACAATCAATGCCTGACACACAGGACAATGAGACATCACCCAACTAAATCACCCCACATCCTCCCTACTCTTAACCACAGCAATCGCAATAAAACTAGGCCTAGTACCATTTCACTTCTGATTCCCAGAAGTCCTTCAAGGCTCCCCCCTAACCACCGCAATACTTCTATCAACAGTAATAAAATTTCCCCCAATTACCATTCTCCTCCTCACATCCCACTCACTAAACCCAACCCTACTAACCATAATAGCAATCGCCTCTGCCGCACTTGGAGGCTGAATAGGACTGAACCAAACACAAATTCGAAAAATCCTAGCCTTCTCCTCAATTTCACATCTGGGCTGAATAACTATCATCCTCATCTACAACCCAAAACTGACACTAATAACATTCTATCTATACTGCATCATAACCGCCGCTATCTTCTTAACCCTAAATACAACAAAATCACTAAAACTATCAACAATAATAACTTCTTGAGCAAAAACCCCCACACTAAACGCATCTCTAATAGTAACGCTACTATCACTAGCTGGTCTACCCCCACTAACAGGATTCCTCCCCAAGTGACTCATCATCCAAGAACTCTCTAAGCAAGATATAACAACCACCGCCACAATCATCGCCCTTCTATCCCTACTAAGCCTATTTTTCTACCTCCGCTTAGCTTACTACTCAACAATTACTCTTCCACCCAGCCCCACGAACCATATAAAACAATGATTCGCTAGCAAACCTACAAACACTCTAATCGCCACACTTACCTCCCTATCAACCCTCCTACTCCCAATGTCCCCAATAATCCTCGCCTCCATCTAG
JM617_Seboruco_NTachVE ATGAACCCCTACGCTAAACTAGCATTCTCCCTAAGTCTCATCCTAGGAACAACCCTCACCATCTCAAGCAACCATTGAATAATAGCCTGAACCGGACTTGAGATCAACACCCTAGCCATCATCCCCCTCATTTCAAAGCACCACCACCCACGAGCCATCGAAGCAGCGATCAAATACTTTCTAGTCCAGGCAGCTGCCTCAACACTTCTCCTTTTCTCGAGCACAATCAATGCCTGACACACAGGGCAATGAGATATCACTCAACTAAACCACCCCACATCCTCCCTTCTCTTAACCGCAGCAATCGCAATAAAACTAGGCCTAGTACCATTCCACTTCTGATTCCCAGAAGTCCTACAAGGCTCCCCCCTAACCACCGCAATACTACTATCAACAGTAATAAAATTTCCCCCAATTACCATTCTCCTCCTCACATCTCACTCACTAAACCCAACCCTACTTACCATAATAGCAGTCGCCTCTGCCGCACTTGGAGGCTGAATAGGACTAAACCCAACACAAATCCGAAAAATCCTAGCCTTCTCCTCAATTTCGCATTTAGGCTGAATAACTATCATCCTCATCTACAACCCAAAACTGACACTAACAGCATTCTACCTATACTGCATCATAACCGCCGCTATCTTCCTGGCCCTAAATACAACAAAATCACTAAAACTATCAACAATAATAACTTCTTGAGCAAAAACCCCCACACTAAACGCATCTCTAATAATAACACTACTATCACTAGCTGGCCTACCCCCACTGACAGGATTCCTCCCCAAGTGACTCATCATCCAAGAACTCTCTAAGCAAGACATAACAACCACCGCCGTAATCATCGCCCTCCTATCCCTACTAAGCCTATTTTTCTACCTCCGCTTAGCTTACTACTCAACAATTACCCTTCCACCCAGCCCCACGAACCATATAAAACAATGATACGCTAGCAAACCTACAAGCACTTTAATCGCCACACTTACCTCCCTATCAACCCTCCTACTCCCAATGTCCCCAATAATCCTCGCCTCCATCTAG
JM762_LaraVE ATGAACCCCTACGCTAAACTAGCATTCTCCCTAAGTCTCATCCTAGGAACAACCCTCACCATCTCAAGCAACCATTGAATAATAGCCTGAACCGGACTTGAGATCAACACCCTAGCCATCATCCCCCTCATTTCAAAGCACCACCACCCACGAGCCATCGAAGCAGCGATCAAATACTTTCTAGTCCAGGCAGCTGCCTCAACACTTCTCCTTTTCTCGAGCACAATCAATGCCTGACACACAGGGCAATGAGATATCACTCAACTAAACCACCCCACATCCTCCCTTCTCTTAACCGCAGCAATCGCAATAAAACTAGGCCTAGTACCATTCCACTTCTGATTCCCAGAAGTCCTACAAGGCTCCCCCCTAACCACCGCAATACTACTATCAACAGTAATAAAATTTCCCCCAATTACCATTCTCCTCCTCACATCTCACTCACTAAACCCAACCCTACTTACCATAATAGCAGTCGCCTCTGCCGCACTTGGAGGCTGAATAGGACTAAACCAAACACAAATCCGAAAAATCCTAGCCTTCTCCTCAATTTCGCATTTAGGCTGAATAACTATCATCCTCATCTACAACCCAAAACTGACACTAACAGCATTCTACCTATACTGCATCATAACCGCCGCTATCTTCCTGGCCCTAAATACAACAAAATCACTAAAACTATCAACAATAATAACTTCTTGAGCAAAAACCCCCACACTAAACGCATCTCTAATAATAACACTACTATCACTAGCTGGCCTACCCCCACTGACAGGATTCCTCCCCAAGTGACTCATCATCCAAGAACTCTCTAAGCAAGACATAACAACCACCGCCGTAATCATCGCCCTCCTATCCCTACTAAGCCTATTTTTCTACCTCCGCTTAGCTTACTACTCAACAATTACCCTTCCACCCAGCCCCACGAACCATATAAAACAATGATACGCTAGCAAACCTACAAGCACTTTAATCGCCACACTTACCTCCCTATCAACCCTCCTACTCCCAATGTCCCCAATAATCCTCGCCTCCATCTAG
JM770_LaraVE ATGAACCCCTACGCTAAACTAGCATTCTCCCTAAGTCTCATCCTAGGAACAACCCTCACCATCTCAAGCAACCATTGAATAATAGCCTGAACCGGACTTGAGATCAACACCCTAGCCATCATCCCCCTCATTTCAAAGCACCACCACCCACGAGCCATCGAAGCAGCGATCAAATACTTTCTAGTCCAGGCAGCTGCCTCAACACTTCTCCTTTTCTCGAGCACAATCAATGCCTGACACACAGGGCAATGAGATATCACTCAACTAAACCACCCCACATCCTCCCTTCTCTTAACCGCAGCAATCGCAATAAAACTAGGCCTAGTACCATTCCACTTCTGATTCCCAGAAGTCCTACAAGGCTCCCCCCTAACCACCGCAATACTACTATCAACAGTAATAAAATTTCCCCCAATTACCATTCTCCTCCTCACATCTCACTCACTAAACCCAACCCTACTTACCATAATAGCAGTCGCCTCTGCCGCACTTGGAGGCTGAATAGGACTAAACCAAACACAAATCCGAAAAATCCTAGCCTTCTCCTCAATTTCGCATTTAGGCTGAATAACTATCATCCTCATCTACAACCCAAAACTGACACTAACAGCATTCTACCTATACTGCATCATAACCGCCGCTATCTTCCTGGCCCTAAATACAACAAAATCACTAAAACTATCAACAATAATAACTTCTTGAGCAAAAACCCCCACACTAAACGCATCTCTAATAATAACACTACTATCACTAGCTGGCCTACCCCCACTGACAGGATTCCTCCCCAAGTGACTCATCATCCAAGAACTCTCTAAGCAAGACATAACAACCACCGCCGTAATCATCGCCCTCCTATCCCTACTAAGCCTATTTTTCTACCTCCGCTTAGCTTACTACTCAACAATTACCCTTCCACCCAGCCCCACGAACCATATAAAACAATGATACGCTAGCAAACCTACAAGCACTTTAATCGCCACACTTACCTCCCTATCAACCCTCCTACTCCCAATGTCCCCAATAATCCTCGCCTCCATCTAG
US1419_ChiriquiPA ATGAACCCCTACGCTAAACTAACATTCTCCCTAAGTCTCATCCTAGGGACAACCCTCACCATCTCAAGCAACCATTGAATGATAGCCTGAACCGGACTTGAGATCAACACCCTAGCCATCATCCCCCTCATTTCAAAACACCACCACCCACGAGCCATCGAGGCAGCAATCAAATACTTTCTAGTCCAGGCAGCCGCCTCAACACTTCTCCTTTTCTCGAGCACAATCAATGCCTGACACACAGGACAATGAGATATCACCCAACTAAATCACCCCACATCCTCCCTACTCTTAACCGCAGCAATCGCAATAAAACTAGGCCTAGTACCATTCCACTTCTGATTCCCAGAAGTCCTACAAGGCTCCCCCTTAACCACCGCAATACTACTATCAACAGTAATAAAATTTCCCCCAATTACCATTCTCCTCCTCACGTCTCACTCGCTAAACCCAACCCTACTCACCATAATAGCAGTCGCCTCTGCTGCACTTGGAGGCTGAATAGGACTAAACCAAACACAAATTCGAAAAATCCTAGCCTTCTCCTCAATTTCACATTTGGGCTGAATAACTATCATCCTCATCTACAACCCCAAACTGACACTAATAACATTCTATCTATATTGCATCATAACCGCCGCTATCTTCCTGACCCTAAATACAACAAAATCACTAAAACTGTCAACAGTAATAACTTCTTGAGCAAAAACTCCTACACTAAACGCATCTCTAATAGTAACGCTACTATCACTAGCTGGTCTACCCCCACTAACAGGATTCCTCCCCAAGTGGCTCATCATCCAAGAACTCTCTAAGCAAGACATAACACCCGCCGCCACAATCATCGCCCTCCTATCCCTACTAAGCCTATTTTTCTACCTCCGCTTAGCTTACTACTCAACAATCACCCTTCCTCCCAGCCCCACGAACCATATAAAACAATGATACGCTAGCAAACCTACAAACACCCTAATCGCCACACTTACCTCCCTATCAACCCTCCTTCTCCCAATGTCCCCAATAATCCTCGCCTCCATCTAG
US1427_ChiriquiPA ATGAACCCCTACGCTAAACTAACATTCTCCCTAAGTCTCATCCTAGGGACAACCCTCACCATCTCAAGCAACCATTGAATGATAGCCTGAACCGGACTTGAGATCAACACCCTAGCCATCATCCCCCTCATTTCAAAACACCACCACCCACGAGCCATCGAGGCAGCAATCAAATACTTTCTAGTCCAGGCAGCCGCCTCAACACTTCTCCTTTTCTCGAGCACAATCAATGCCTGACACACAGGACAATGAGATATCACCCAACTAAATCACCCCACATCCTCCCTACTCTTAACCACAGCAATCGCAATAAAACTGGGCCTAGTACCATTTCACTTCTGATTCCCAGAAGTCCTACAAGGCTCCCCCTTAACCACCGCAATACTACTATCAACAGTAATAAAATTTCCCCCAATTACCATTCTCCTCCTCACGTCTCACTCACTAAACCCAACCCTACTTACCATAATAGCAGTCGCCTCTGCCGCACTTGGAGGCTGAATAGGACTAAACCAAACACAAATTCGAAAAATCCTAGCCTTCTCCTCAATTTCACATTTAGGCTGAATAACTATCATCCTCATCTACAACCCCAAACTGACACTAATAACATTCTATCTATATTGCATCATAACCGCCGCTATCTTCCTGACCCTAAATACAACAAAATCACTAAAACTGTCAACAGTAATAACTTCTTGAGCAAAAACTCCTACACTAAACGCATCTCTAATAGTAACGCTACTATCACTAGCTGGTCTACCCCCACTAACAGGATTCCTCCCCAAGTGGCTCATCATCCAAGAACTCTCTAAGCAAGACATAACACCCGCCGCCACAATCATCGCCCTCCTATCCCTACTAAGCCTATTTTTCTATCTCCGCTTAGCTTACTACTCAACAATCACCCTTCCTCCCAGCCCCACGAACCATATAAAACAATGATACGCTAGCAAACCTACAAACACCCTAATCGCCACACTTACCTCCCTATCGACCCTCCTTCTCCCAATGTCCCCAATAATCCTCGCCTCCATCTAG
US1430_ChiriquiPA ATGAACCCCTACGCTAAACTAACATTCTCCCTAAGTCTCATCCTAGGGACAACCCTCACCATCTCAAGCAGCCATTGAATAATAGCCTGAACCGGACTTGAGATCAACACCCTAGCCATCATCCCCCTCATTTCAAAACACCACCACCCACGAGCCATCGAGGCAGCAATCAAATACTTTCTAGTCCAGGCAGCCGCCTCAACACTTCTCCTTTTCTCGAGCACAATCAATGCCTGACACACAGGACAATGAGATATCACCCAACTAAATCACCCCACATCCTCCCTACTCTTAACCGCAGCAATCGCAATAAAACTAGGCCTAGTACCATTCCACTTCTGATTCCCAGAAGTCCTACAAGGCTCCCCCTTAACCACCGCAATACTACTATCAACAGTAATAAAATTTCCCCCAATTACCATTCTCCTCCTCACGTCTCACTCACTAAACCCAGCCCTACTTACCATAATAGCAGTCGCCTCTGCCGCACTTGGAGGCTGAATAGGACTAAACCAAACACAAATTCGAAAAATCCTAGCCTTCTCCTCAATTTCACATTTAGGCTGAATAACTATCATCCTCATCTACAACCCCAAACTGACACTAATAACATTCTATCTATATTGCATCATAACCGCCGCTATCTTCCTGACCCTAAATACAACAAAATCACTAAAACTGTCAACAGTAATAACTTCTTGAGCAAAAACTCCTACACTAAACGCATCTCTAATAGTAACGCTACTATCACTAGCTGGTCTACCCCCACTAACAGGATTCCTCCCCAAGTGGCTCATCATCCAAGAACTCTCTAAGCAAGACATAACACCCACCGCCACAATCATCGCCCTCCTATCCCTACTAAGCCTATTTTTCTACCTCCGCTTAGCTTACTACTCAACAATCACCCTTCCTCCCAGCCCCACGAACCATATAAAACAATGATACGCTAGCAAACCTACAAACACCCTAATCCCCACACTTACCTCCCTATCAACCCTCCTTCTCCCAATGTCCCCAATAATCCTCGCCTCCATCTAG
US1515_ChiriquiPA ATGAACCCCTACGCTAAACTAACATTCTCCCTAAGTCTCATCCTAGGGACAACCCTCACCATCTCAAGCAACCATTGAATGATAGCCTGAACCGGACTTGAGATCAACACCCTAGCCATCATCCCCCTCATTTCAAAACACCACCACCCACGAGCCATCGAGGCAGCAATCAAATACTTTCTAGTCCAGGCAGCCGCCTCAACACTTCTCCTTTTCTCGAGCACAATCAATGCCTGACACACAGGACAATGAGATATCACCCAACTAAATCACCCCACATCCTCCCTACTCTTAACCGCAGCAATCGCAATAAAACTAGGCCTAGTACCATTCCACTTCTGATTCCCAGAAGTCCTACAAGGCTCCCCCTTAACCACCGCAATACTACTATCAACAGTAATAAAATTTCCCCCAATTACCATTCTCCTCCTCACGTCTCACTCGCTAAACCCAACCCTACTCACCATAATAGCAGTCGCCTCTGCTGCACTTGGAGGCTGAATAGGACTAAACCAAACACAAATTCGAAAAATCCTAGCCTTCTCCTCAATTTCACATTTGGGCTGAATAACTATCATCCTCATCTACAACCCCAAACTGACACTAATAACATTCTATCTATATTGCATCATAACCGCCGCTATCTTCCTGACCCTAAATACAACAAAATCACTAAAACTGTCAACAGTAATAACTTCTTGAGCAAAAACTCCTACACTAAACGCATCTCTAATAGTAACGCTACTATCACTAGCTGGTCTACCCCCACTAACAGGATTCCTCCCCAAGTGGCTCATCATCCAAGAACTCTCTAAGCAAGACATAACACCCGCCGCCACAATCATCGCCCTCCTATCCCTACTAAGCCTATTTTTCTACCTCCGCTTAGCTTACTACTCAACAATCACCCTTCCTCCCAGCCCCACGAACCATATAAAACAATGATACGCTAGCAAACCTACAAACACCCTAATCGCCACACTTACCTCCCTATCAACCCTCCTTCTCCCAATATCCCCAATAATCCTCGCCTCCATCTAG
US1539_ChiriquiPA ATGAACCCCTACGCTAAACTAACATTCTCCCTAAGTCTCATCCTAGGGACAACCCTCACCATCTCAAGCAGCCATTGAATAATAGCCTGAACCGGACTTGAGATCAACACCCTAGCCATCATCCCCCTCATTTCAAAACACCACCACCCACGAGCCATCGAGGCAGCAATCAAATACTTTCTAGTCCAGGCAGCCGCCTCAACACTTCTCCTTTTCTCGAGCACAATCAATGCCTGACACACAGGACAATGAGATATCACCCAACTAAATCACCCCACATCCTCCCTACTCTTAACCGCAGCAATCGCAATAAAACTAGGCCTAGTACCATTCCACTTCTGATTCCCAGAAGTCCTACAAGGCTCCCCCTTAACCACCGCAATACTACTATCAACAGTAATAAAATTTCCCCCAATTACCATTCTCCTCCTCACGTCTCACTCACTAAACCCAGCCCTACTTACCATAATAGCAGTCGCCTCTGCCGCACTTGGAGGCTGAATAGGACTAAACCAAACACAAATTCGAAAAATCCTAGCCTTCTCCTCAATTTCACATTTAGGCTGAATAACTATCATCCTCATCTACAACCCCAAACTGACACTAATAACATTCTATCTATATTGCATCATAACCGCCGCTATCTTCCTGACCCTAAATACAACAAAATCACTAAAACTGTCAACAGTAATAACTTCTTGAGCAAAAACTCCTACACTAAACGCATCTCTAATAGTAACGCTACTATCACTAGCTGGTCTACCCCCACTAACAGGATTCCTCCCCAAGTGGCTCATCATCCAAGAACTCTCTAAGCAAGACATAACACCCACCGCCACAGTCATCGCCCTCCTATCCCTACTAAGCCTATTTTTCTACCTCCGCTTAGCTTACTACTCAACAATCACCCTTCCTCCCAGCCCCACGAACCATATAAAACAATGATACGCTAGCAAACCTACAAACACCCTAATCCCCACACTTACCTCCCTATCAACCCTCCTTCTCCCAATGTCCCCAATAATCCTCGCCTCCATCTAG
US5275_ChiriquiPA ATGAACCCCTACGCTAAACTAACATTCTCCCTAAGTCTCATCCTAGGGACAACCCTCACCATCTCAAGCAGCCATTGAATGATAGCCTGAACCGGACTTGAGATCAACACCCTAGCCATCATCCCCCTCATTTCAAAACACCACCACCCACGAGCCATCGAGGCAGCAATCAAATACTTTCTAGTCCAGGCAGCCGCCTCAACACTTCTCCTTTTCTCGAGCACAATCAATGCCTGACACACAGGACAATGAGATATCACCCAACTAAATCACCCCACATCCTCCCTACTCTTAACCGCAGCAATCGCAATAAAACTAGGCCTAGTACCATTCCACTTCTGATTCCCAGAAGTCCTACAAGGCTCCCCCTTAACCACCGCAATACTACTATCAACAGTAATAAAATTTCCCCCAATTACCATTCTCCTCCTCACGTCTCACTCACTAAACCCAGCCCTACTTACCATAATAGCAGTCGCCTCTGCCGCACTTGGAGGCTGAATAGGACTAAACCAAACACAAATTCGAAAAATCCTAGCTTTCTCCTCAATTTCACATTTAGGCTGAATAACTATCATCCTCATCTACAACCCCAAACTGACACTAATAACATTCTATCTATATTGCATCATAACCGCCGCTATCTTCCTGACCCTAAATACAACAAAATCACTAAAACTGTCAACAGTAATAACTTCTTGAGCAAAAACTCCTACACTAAACGCATCTCTAATAGTAACGCTACTATCACTAGCTGGTCTACCCCCACTAACAGGATTCCTCCCCAAGTGGCTCATCATCCAAGAACTCTCTAAGCAAGACATAACACCCACCGCCACAATCATCGCCCTCCTATCCCTACTAAGCCTATTTTTCTACCTCCGCTTAGCTTACTACTCAACAATCACCCTTCCTCCCAGCCCCACGAACCATATAAAACAATGATACGCTAGCAAACCTACAAACACCCTAATCCCCACACTTACCTCCCTATCAACCCTCCTTCTCCCAATGTCCCCAATAATCCTCGCCTCCATCTAG
US5314_ChiriquiPA ATGAACCCCTACGCTAAACTAACATTCTCCCTAAGTCTCATCCTAGGGACAACCCTCACCATCTCAAGCAACCATTGAATGATAGCCTGAACCGGACTTGAGATCAACACCCTAGCCATCATCCCCCTCATTTCAAAACACCACCACCCACGAGCCATCGAGGCAGCAATCAAATACTTTCTAGTCCAGGCAGCCGCCTCAACACTTCTCCTTTTCTCGAGCACAATCAATGCCTGACACACAGGACAATGAGATATCACCCAACTAAATCACCCCACATCCTCCCTACTCTTAACCGCAGCAATCGCAATAAAACTAGGCCTAGTACCATTCCACTTCTGATTCCCAGAAGTCCTACAAGGCTCCCCCTTAACCACCGCAATACTACTATCAACAGTAATAAAATTTCCCCCAATTACCATTCTCCTCCTCACGTCTCACTCGCTAAACCCAACCCTACTCACCATAATAGCAGTCGCCTCTGCCGCACTTGGAGGCTGAATAGGACTAAACCAAACACAAATTCGAAAAATCCTAGCCTTCTCCTCAATTTCACATTTGGGCTGAATAACTATCATCCTCATCTACAACCCCAAACTGACACTAATAACATTCTATCTATATTGCATCATAACCGCCGCTATCTTCCTGACCCTAAATACAACAAAATCACTAAAACTGTCAACAGTAATAACTTCTTGAGCAAAAACTCCTACACTAAACGCATCTCTAATAGTAACGCTACTATCACTAGCTGGTCTACCCCCACTAACAGGATTCCTCCCCAAGTGGCTCATCATCCAAGAACTCTCTAAGCAAGACATAACACCCGCCGCCACAATCATCGCCCTCCTATCCCTACTAAGCCTATTTTTCTACCTCCGCTTAGCTTACTACTCAACAATCACCCTTCCTCCCAGCCCCACGAACCATATAAAACAATGATACGCTAGCAAACCTACAAACACCCTAATCGCCACACTTACCTCCCTATCAACCCTCCTTCTCCCAATGTCCCCAATAATCCTCGCCTCCATCTAG
US5402_ChiriquiPA ATGAACCCCTACGCTAAACTAACATTCTCCCTAAGTCTCATCCTAGGGACAACCCTCACCATCTCAAGCAACCATTGAATGATAGCCTGAACCGGACTTGAGATCAACACCCTAGCCATCATCCCCCTCATTTCAAAACACCACCACCCACGAGCCATCGAGGCAGCAATCAAATACTTTCTAGTCCAGGCAGCCGCCTCAACACTTCTCCTTTTCTCGAGCACAATCAATGCCTGACACACAGGACAATGAGATATCACCCAACTAAATCACCCCACATCCTCCCTACTCTTAACCGCAGCAATCGCAATAAAACTAGGCCTAGTACCATTCCACTTCTGATTCCCAGAAGTCCTACAAGGCTCCCCCTTAACCACCGCAATACTACTATCAACAGTAATAAAACTTCCCCCAATTACCATTCTCCTCCTCACGTCTCACTCGCTAAACCCAACCCTACTCACCATAATAGCAGTCGCCTCTGCTGCACTTGGAGGCTGAATAGGACTAAACCAAACACAAATTCGAAAAATCCTAGCCTTCTCCTCAATTTCACATTTGGGCTGAATAACTATCATCCTCATCTACAACCCCAAACTGACACTAATAACATTCTATCTATATTGCATCATAACCGCCGCTATCTTCCTGACCCTAAATACAACAAAATCACTAAAACTGTCAACAGTAATAACTTCTTGAGCAAAAACTCCTACACTAAACGCATCTCTAATAGTAACGCTACTATCACTAGCTGGTCTACCCCCACTAACAGGATTCCTCCCCAAGTGGCTCATCATCCAAGAACTCTCTAAGCAAGACATAACACCCGCCGCCACAATCATCGCCCTCCTATCCCTACTAAGCCTATTTTTCTACCTCCGCTTAGCTTACTACTCAACAATCACCCTTCCTCCCAGCCCCACGAACCATATAAAACAATGATACGCTAGCAAACCTACAAACACCCTAATCGCCACACTTACCTCCCTATCAACCCTCCTTCTCCCAATGTCCCCAATAATCCTCGCCTCCATCTAG
US5429_ChiriquiPA ATGAACCCCTACGCTAAACTAACATTCTCCCTAAGTCTCATCCTAGGGACAACCCTCACCATCTCAAGCAACCATTGAATGATAGCCTGAACCGGACTTGAGATCAACACCCTAGCCATCATCCCCCTCATTTCAAAACACCACCACCCACGAGCCATCGAGGCAGCAATCAAATACTTTCTAGTCCAGGCAGCCGCCTCAACACTTCTCCTTTTCTCGAGCACAATCAATGCCTGACACACAGGACAATGAGATATCACCCAACTAAATCACCCCACATCCTCCCTACTCTTAACCGCAGCAATCGCAATAAAACTAGGCCTAGTACCATTCCACTTCTGATTCCCAGAAGTCCTACAAGGCTCCCCCTTAACCACCGCAATACTACTATCAACAGTAATAAAATTTCCCCCAATTACCATTCTCCTCCTCACGTCTCACTCGCTAAACCCAACCCTACTCACCATAATAGCAGTCGCCTCTGCTGCACTTGGAGGCTGAATAGGACTAAACCAAACACAAATTCGAAAAATCCTAGCCTTCTCCTCAATTTCACATTTGGGCTGAATAACTATCATCCTCATCTACAACCCCAAACTGACACTAATAACATTCTATCTATATTGCATCATAACCGCCGCTATCTTCCTGACCCTAAATACAACAAAATCACTAAAACTGTCAACAGTAATAACTTCTTGAGCAAAAACTCCTACACTAAACGCATCTCTAATAGTAACGCTACTATCACTAGCTGGTCTACCCCCACTAACAGGATTCCTCCCCAAGTGGCTCATCATCCAAGAACTCTCTAAGCAAGACATAACACCCGCCGCCACAATCATCGCCCTCCTATCCCTACTAAGCCTATTTTTCTACCTCCGCTTAGCTTACTACTCAACAATCACCCTTCCTCCCAGCCCCACGAACCATATAAAACAATGATACGCTAGCAAACCTACAAACACCCTAATCGCCACACTTACCTCCCTATCAACCCTCCTTCTCCCAATGTCCCCAATAATCCTCGCCTCCATCTAG
US5461_ChiriquiPA ATGAACCCCTACGCTAAACTAACATTCTCCCTAAGTCTCATCCTAGGGACAACCCTCACCATCTCAAGCAACCATTGAATGATAGCCTGAACCGGACTTGAGATCAACACCCTAGCCATCATCCCCCTCATTTCAAAACACCACCACCCACGAGCCATCGAGGCAGCAATCAAATACTTTCTAGTCCAGGCAGCCGCCTCAACACTTCTCCTTTTCTCGAGCACAATCAATGCCTGACACACAGGACAATGAGATATCACCCAACTAAATCACCCCACATCCTCCCTACTCTTAACCGCAGCAATCGCAATAAAACTAGGCCTAGTACCATTCCACTTCTGATTCCCAGAAGTCCTACAAGGCTCCCCCTTAACCACCGCAATACTACTATCAACAGTAATAAAATTTCCCCCAATTACCATTCTCCTCCTCACGTCTCACTCGCTAAACCCAACCCTACTCACCATAATAGCAGTCGCCTCTGCTGCACTTGGAGGCTGAATAGGACTAAACCAAACACAAATTCGAAAAATCCTAGCCTTCTCCTCAATTTCACATTTGGGCTGAATAACTATCATCCTCATCTACAACCCCAAACTGACACTAATAACATTCTATCTATATTGCATCATAACCGCCGCTATCTTCCTGACCCTAAATACAACAAAATCACTAAAACTGTCAACAGTAATAACTTCTTGAGCAAAAACTCCTACACTAAACGCATCTCTAATAGTAACGCTACTATCACTAGCTGGTCTACCCCCACTAACAGGATTCCTCCCCAAGTGGCTCATCATCCAAGAACTCTCTAAGCAAGACATAACACCCGCCGCCACAATCATCGCCCTCCTATCCCTACTAAGCCTATTTTTCTACCTCCGCTTAGCTTACTACTCAACAATCACCCTTCCTCCCAGCCCCACGAACCATATAAAACAATGATACGCTAGCAAACCTACAAACACCCTAATCGCCACACTTACCTCCCTATCAACCCTCCTTCTCCCAATATCCCCAATAATCCTCGCCTCCATCTAG
UW76984_PanamaPA ATGAACCCCTACGCTAAACTAACATTCTCCCTAAGTCTCATCCTAGGGACAACCCTCACCATCTCAAGCAACCATTGAATGATAGCCTGAACCGGACTTGAGATCAACACCCTAGCCATCATCCCCCTCATTTCAAAACACCACCACCCACGAGCCATCGAGGCAGCAATCAAATACTTTCTAGTCCAGGCAGCCGCCTCAACACTTCTCCTTTTCTCGAGCACAATCAATGCCTGACACACAGGACAATGAGATATCACCCAACTAAATCACCCCACATCCTCCCTACTCTTAACCGCAGCAATCGCAATAAAACTAGGCCTAGTACCATTCCACTTCTGATTCCCAGAAGTCCTACAAGGCTCCCCCTTAACCACCGCAATACTACTATCAACAGTAATAAAATTTCCCCCAATTACCATTCTCCTCCTCACGTCTCACTCGCTAAACCCAACCCTACTTACCATAATAGCAGTCGCCTCTGCCGCACTTGGAGGCTGAATAGGACTAAACCAAACACAAATTCGAAAAATTCTAGCCTTCTCCTCAATTTCACATTTGGGCTGAATAACTATCATCCTCATCTACAACCCCAAACTGACACTAATAACATTCTATCTATATTGCATCATAACCGCCGCTATCTTCCTGACCCTAAATACAACAAAATCACTAAAACTGTCAACAGTAATAACTTCTTGAGCAAAAACTCCTACACTAAACGCATCTCTGATAGTAACGCTACTATCACTAGCTGGTCTACCCCCACTAACAGGATTCCTCCCCAAGTGGCTCATCATCCAAGAACTCTCTAAGCAAGACATAACACCCGCCGCCACAATCATCGCCCTCCTATCCCTACTAAGCCTATTTTTCTACCTCCGCTTAGCTTACTACTCAACAATCACCCTTCCTCCCAGCCCCACGAACCATATAAAACAATGATACGCTAGCAAACCTACAAACACCCTAATCGCCACACTTACCTCCCTATCAACCCTCCTTCTCCCAATGTCCCCAATAATCCTCGCCTCCATCTAG
UW77035_PanamaPA ATGAACCCCTACGCTAAACTAACATTCTCCCTAAGTCTCATCCTAGGGACAACCCTCACCATCTCAAGCAACCATTGAATGATAGCCTGAACCGGACTTGAGATCAACACCCTAGCCATCATCCCCCTCATTTCAAAACACCACCACCCACGAGCCATCGAGGCAGCAATCAAATACTTTCTAGTCCAGGCAGCCGCCTCAACACTTCTCCTTTTCTCGAGCACAATCAATGCCTGACACACAGGACAATGAGATATCACCCAACTAAATCACCCCACATCCTCCCTACTCTTAACCGCAGCAATCGCAATAAAACTAGGCCTAGTACCATTCCACTTCTGATTCCCAGAAGTCCTACAAGGCTCCCCCTTAACCACCGCAATACTACTATCAACAGTAATAAAATTTCCCCCAATTACCATTCTCCTCCTCACGTCTCACTCGCTAAACCCAACCCTACTTACCATAATAGCAGTCGCCTCTGCCGCACTTGGAGGCTGAATAGGACTAAACCAAACACAAATTCGAAAAATTCTAGCCTTCTCCTCAATTTCACATTTGGGCTGAATAACTATCATCCTCATCTACAACCCCAAACTGACACTAATAACATTCTATCTATATTGCATCATAACCGCCGCTATCTTCCTGACCCTAAATACAACAAAATCACTAAAACTGTCAACAGTAATAACTTCTTGAGCAAAAACTCCTACACTAAACGCATCTCTGATAGTAACGCTACTATCACTAGCTGGTCTACCCCCACTAACAGGATTCCTCCCCAAGTGGCTCATCATCCAAGAACTCTCTAAGCAAGACATAACACCCGCCGCCACAATCATCGCCCTCCTATCCCTACTAAGCCTATTTTTCTACCTCCGCTTAGCTTACTACTCAACAATCACCCTTCCTCCCAGCCCCACGAACCATATAAAACAATGATACGCTAGCAAACCTACAAACACCCTAATCGCCACACTTACCTCCCTATCAACCCTCCTTCTCCCAATGTCCCCAATAATCCTCGCCTCCATCTAG
JEA242_NorteCO ATGAACCCCTACGCTAAACTAGCATTCTCCCTAAGTCTCATCCTAGGAACAACCCTCACCATCTCAAGCAACCATTGAATGATAGCCTGAACCGGACTTGAGATCAACACCCTAGCCATCATCCCCCTCATTTCAAAGCACCACCACCCACGAGCCATCGAAGCAGCGATCAAATACTTTCTGGTCCAAGCAGCTGCCTCAACACTCCTTCTTTTCTCGAGCACAATCAATGCCTGACACACAGGACAATGAGACATCACCCAACTAAATCACCCCACATCCTCCCTACTCTTAACCACAGCAATCGCAATAAAACTAGGCCTAGTACCATTTCACTTCTGATTCCCAGAAGTCCTTCAAGGCTCCCCCCTAACCACCGCAATACTTCTATCAACAGTAATAAAATTTCCCCCAATTACCATTCTCCTCCTCACATCCCACTCACTAAACCCAACCCTACTAACCATAATAGCAATCGCCTCTGCCGCACTTGGAGGCTGAATAGGACTGAACCAAACACAAATTCGAAAAATCCTAGCCTTCTCCTCAATTTCACATCTGGGCTGAATAACTATCATCCTCATCTACAACCCAAAACTGACACTAATAACATTCTATCTATACTGCATCATAACCGCCGCTATCTTCTTAACCCTAAATACAACAAAATCACTAAAACTATCAACAATAATAACTTCTTGAGCAAAAACCCCCACACTAAACGCATCTCTAATAGTAACGCTACTATCACTAGCTGGTCTACCCCCACTAACAGGATTCCTCCCCAAGTGACTCATCATCCAAGAACTCTCTAAGCAAGATATAACAACCACCGCCACAATCATCGCCCTTCTATCCCTACTAAGCCTATTTTTCTACCTCCGCTTAGCTTACTACTCAACAATTACTCTTCCACCCAGCCCCACGAACCATATAAAACAATGATTCGCTAGCAAACCTACAAACACTCTAATCGCCACACTTACCTCCCTATCAACCCTCCTACTCCCAATGTCCCCAATAATCCTCGCCTCCATCTAG
JEA440_RionegroSantCO ATGAACCCCTACGCTAAACTAGCATTCTCCCTAAGTCTCATCCTAGGAACAACCCTCACCATCTCAAGCAACCATTGAATGATAGCCTGAACCGGACTTGAGATCAACACCCTAGCCATCATCCCCCTCATTTCAAAGCACCACCACCCACGAGCCATCGAAGCAGCGATCAAATACTTTCTGGTCCAAGCAGCTGCCTCAACACTCCTTCTTTTCTCGAGCACAATCAATGCCTGACACACAGGACAATGAGACATCACCCAACTAAATCACCCCACATCCTCCCTACTCTTAACCACAGCAATCGCAATAAAACTAGGCCTAGTACCATTTCACTTCTGATTCCCAGAAGTCCTTCAAGGCTCCCCCCTAACCACCGCAATACTTCTATCAACAGTAATAAAATTTCCCCCAATTACCATTCTCCTCCTCACATCCCACTCACTAAACCCAACCCTACTAACCATAATAGCAATCGCCTCTGCCGCACTTGGAGGCTGAATAGGACTGAACCAAACACAAATTCGAAAAATCCTAGCCTTCTCCTCAATTTCACATCTGGGCTGAATAACTATCATCCTCATCTACAACCCAAAACTGACACTAATAACATTCTATCTATACTGCATCATAACCGCCGCTATCTTCTTAACCCTAAATACAACAAAATCACTAAAACTATCAACAATAATAACTTCTTGAGCAAAAACCCCCACACTAAACGCATCTCTAATAGTAACGCTACTATCACTAGCTGGTCTACCCCCACTAACAGGATTCCTCCCCAAGTGACTCATCATCCAAGAACTCTCTAAGCAAGATATAACAACCACCGCCACAATCATCGCCCTTCTATCCCTACTAAGCCTATTTTTCTACCTCCGCTTAGCTTACTACTCAACAATTACTCTTCCACCCAGCCCCACGAACCATATAAAACAATGATTCGCTAGCAAACCTACAAACACTCTAATCGCCACACTTACCTCCCTATCAACCCTCCTACTCCCAATGTCCCCAATAATCCTCGCCTCCATCTAG
JEA445_RionegroSantCO ATGAACCCCTACGCTAAACTAGCATTCTCCCTAAGTCTCATCCTAGGAACAACCCTCACCATCTCAAGCAACCATTGAATGATAGCCTGAACCGGACTTGAGATCAACACCCTAGCCATCATCCCCCTCATTTCAAAGCACCACCACCCACGAGCCATCGAAGCAGCGATCAAATACTTTCTGGTCCAAGCAGCTGCCTCAACACTCCTTCTTTTCTCGAGCACAATCAATGCCTGACACACAGGACAATGAGACATCACCCAACTAAATCACCCCACATCCTCCCTACTCTTAACCACAGCAATCGCAATAAAACTAGGCCTAGTACCATTTCACTTCTGATTCCCAGAAGTCCTTCAAGGCTCCCCCCTAACCACCGCAATACTTCTATCAACAGTAATAAAATTTCCCCCAATTACCATTCTCCTCCTCACATCCCACTCACTAAACCCAACCCTACTAACCATAATAGCAATCGCCTCTGCCGCACTTGGAGGCTGAATAGGACTGAACCAAACACAAATTCGAAAAATCCTAGCCTTCTCCTCAATTTCACATCTGGGCTGAATAACTATCATCCTCATCTACAACCCAAAACTGACACTAATAACATTCTATCTATACTGCATCATAACCGCCGCTATCTTCTTAACCCTAAATACAACAAAATCACTAAAACTATCAACAATAATAACTTCTTGAGCAAAAACCCCCACACTAAACGCATCTCTAATAGTAACGCTACTATCACTAGCTGGTCTACCCCCACTAACAGGATTCCTCCCCAAGTGACTCATCATCCAAGAACTCTCTAAGCAAGATATAACAACCACCGCCACAATCATCGCCCTTCTATCCCTACTAAGCCTATTTTTCTACCTCCGCTTAGCTTACTACTCAACAATTACTCTTCCACCCAGCCCCACGAACCATATAAAACAATGATTCGCTAGCAAACCTACAAACACTCTAATCGCCACACTTATCTCCCTATCAACCCTCCTACTCCCAATGTCCCCAATAATCCTCGCCTCCATCTAG
JEA473_MatanzaSantCO ATGAACCCCTACGCTAAACTAGCATTCTCCCTAAGTCTCATCCTAGGAACAACCCTCACCATCTCAAGCAACCATTGAATGATAGCCTGAACCGGACTTGAGATCAACACCCTAGCCATCATCCCCCTCATTTCAAAGCACCACCACCCACGAGCCATCGAAGCAGCGATCAAATACTTTCTGGTCCAAGCAGCTGCCTCAACACTCCTTCTTTTCTCGAGCACAATCAATGCCTGACACACAGGACAATGAGACATCACCCAACTAAATCACCCCACATCCTCCCTACTCTTAACCACAGCAATCGCAATAAAACTAGGCCTAGTACCATTTCACTTCTGATTCCCAGAAGTCCTTCAAGGCTCCCCCCTAACCACCGCAATACTTCTATCAACAGTAATAAAATTTCCCCCAATTACCATTCTCCTCCTCACATCCCACTCACTAAACCCAACCCTACTAACCATAATAGCAATCGCCTCTGCCGCACTTGGAGGCTGAATAGGACTGAACCAAACACAAATTCGAAAAATCCTAGCCTTCTCCTCAATTTCACATCTGGGCTGAATAACTATCATCCTCATCTACAACCCAAAACTGACACTAATAACATTCTATCTATACTGCATCATAACCGCCGCTATCTTCTTAACCCTAAATACAACAAAATCACTAAAACTATCAACAATAATAACTTCTTGAGCAAAAACCCCCACACTAAACGCATCTCTAATAGTAACGCTACTATCACTAGCTGGTCTACCCCCACTAACAGGATTCCTCCCCAAGTGACTCATCATCCAAGAACTCTCTAAGCAAGATATAACAACCACCGCCACAATCATCGCCCTTCTATCCCTACTAAGCCTATTTTTCTACCTCCGCTTAGCTTACTACTCAACAATTACTCTTCCACCCAGCCCCACGAACCATATAAAACAATGATTCGCTAGCAAACCTACAAACACTCTAATCGCCACACTTACCTCCCTATCAACCCTCCTACTCCCAATGTCCCCAATAATCCTCGCCTCCATCTAG
AMC856_AmalfiAntCO ATGAACCCCTACGCTAAACTAGCATTCTCCCTAAGTCTCATCCTAGGAACAACCCTCACCATCTCAAGCAACCATTGAATGATAGCCTGAACCGGACTTGAGATCAACACCCTAGCCATCATCCCCCTCATTTCAAAGCACCACCACCCACGAGCCATCGAAGCAGCGATCAAATACTTTCTGGTCCAAGCAGCTGCCTCAACACTTCTTCTTTTCTCGAGCACAATCAATGCCTGACACACAGGACAATGAGATATCACCCAACTAAATCACCCCACATCCTCCCTTCTCTTAACCGCAGCAGTCGCAATAAAACTAGGCCTAGTACCATTCCACTTCTGATTCCCAGAAGTCCTTCAAGGCTCCCCCCTAACCACCGCAATACTACTATCAACAGTAATAAAATTTCCCCCAATTACCATTCTCCTCCTCACATCCCACTCACTAAACCCAACCCTACTAACCATAATGGCAATCGCCTCTGCCGCACTTGGAGGCTGAATGGGACTAAACCAAACACAAATTCGAAAAATCCTAGCCTTCTCCTCAATTTCACATCTGGGCTGAATAACTATCATCCTCATCTACAACCCAAAACTGACACTAATGACATTCTATCTATACTGCATCATAACCGCCGCTATCTTCTTAACTCTAAATACAACAAAATCACTAAAACTATCAACAATAATAACTTCTTGAGCAAAAACCCCCACACTAAACGCATCTCTAATAGTGACGCTACTATCACTAGCTGGTCTACCCCCACTAACAGGATTCCTCCCCAAGTGACTCATCATCCAAGAACTCTCTAAGCAAGATATAACAACCACCGCCACAATCATCGCCCTTCTATCCCTACTAAGCCTATTTTTCTACCTCCGCTTAGCTTACTACTCAACAATTACCCTTCCACCCAGCCCCACGAACCATATAAAACAATGATACGCTAGCAAGCCTGCAAACGCCCTAATCGCCACACTTACCTCCCTATCAACCCTCCTACTCCCAATGTCCCCAATAATCCTCGCCTCCATCTAG
JPL462_HuilaCO ATGAACCCCTACGCTAAACTAGCATTCTCCCTAAGTCTCATCCTAGGAACAACCCTCACCATCTCAAGCAACCATTGAATGATAGCCTGAACCGGACTTGAGATCAACACCCTAGCCATCATCCCCCTCATTTCAAAGCACCACCACCCACGAGCCATCGAAGCAGCGATCAAATACTTTCTGGTCCAAGCAGCTGCCTCAACACTTCTTCTCTTCTCGAGCACAATCAATGCCTGACACACAGGACAATGAGATATCACCCAACTAAATCACCCCACATCCTCCCTTCTCTTAACCGCAGCAGTCGCAATAAAACTAGGCCTAGTACCATTCTACTTCTGATTCCCAGAAGTCCTTCAAGGCTCCCCCCTAACCACCGCAATACTACTATCAACAGTAATAAAATTTCCCCCAATTACCATTCTCCTCCTCACATCCCACTCACTAAACCCAACCCTACTAACCATAATGGCAATCGCCTCTGCCGCACTTGGAGGCTGAATGGGACTAAACCAAACACAAATTCGAAAAATCCTAGCCTTCTCCTCAATTTCACATCTGGGCTGAATAACTATCATCCTCATCTACAACCCAAAACTGACACTAATGACATTCTATCTATACTGCGTCATAACCGCCGCTATCTTCTTAACCCTAAATACAACAAAATCACTAAAACTATCAACAATAATAACTTCTTGAGCAAAAACCCCCACACTAAACGCATCTCTAATAATGACGCTACTATCACTAGCTGGTCTACCCCCACTAACAGGATTCCTCCCCAAATGACTCATCATCCAAGAACTCTCTAAGCAAGATATAACAACCACCGCCACAATCATCGCCCTTCTATCCCTACTAAGCCTATTTTTCTACCTCCGCTTAGCTTACTACTCAACAATTACCCTTCCACCCAGCCCCACGAACCATATAAAACAATGATACGCTAGCAAGCCTGCAAACGCCCTAATCGCCACACTTACCTCCCTATCAACCCTCCTACTCCCAATGTCCCCAATAATCCTCGCCTCCATCTAG
JPL145_StaMariaBoyCO ATGAACCCCTACGCTAAACTAGCATTCTCCCTAAGTCTCATCCTAGGAACAACCCTCACCATCTCAAGCAACCATTGAATAATAGCCTGAACCGGACTTGAGATCAACACCCTAGCCATCATCCCCCTCATTTCAAAGCACCACCACCCACGAGCCATCGAAGCAGCGATCAAATACTTTCTAGTCCAGGCAGCTGCCTCAACACTTCTCCTTTTCTCGAGCACAATCAATGCCTGACACACAGGGCAATGAGATATCACTCAACTAAACCACCCCACATCCTCCCTTCTCTTAACCGCAGCAATCGCAATAAAACTAGGCCTAGTACCATTCCACTTCTGATTCCCAGAAGTCCTACAAGGCTCCCCCCTAACCACCGCAATACTACTATCAACAGTAATAAAATTTCCCCCAATTACCATTCTCCTCCTCACATCTCACTCACTAAACCCAACTCTACTTACCATAATAGCAGTCGCCTCTGCCGCACTTGGAGGCTGAATAGGACTAAACCAAACACAAATCCGAAAAATCCTAGCCTTCTCCTCAATTTCGCATTTAGGCTGAATAACTATCATCCTCATCTACAACCCAAAACTGACACTAACAGCATTCTACCTATACTGCATCATAACCGCCGCTATCTTCCTGGCCCTAAATACAACAAAATCACTAAAACTATCAACAATAATAACTTCTTGAGCAAAAACCCCCACACTAAACGCATCTCTAATAATAACACTACTATCACTAGCTGGCCTACCCCCACTGACAGGATTCCTCCCCAAGTGACTCATCATCCAAGAACTCTCTAAGCAAGACATAACAACCACCGCCGTAATCATCGCCCTCCTATCCCTACTAAGCCTATTTTTCTACCTCCGCTTAGCTTACTACTCAACAATTACCCTTCCACCCAGCCCCACGAACCATATAAAACAATGATACGCTAGCAAACCTACAAGCACTTTAATCGCCACACTTACCTCCCTATCAACCCTCCTACTCCCAATGTCCCCAATAATCCTCGCCTCCATCTAG
JEAC551_MetaCO ATGAACCCCTACGCTAAACTAGCATTCTCCCTAAGTCTCATCCTAGGAACAACCCTCACCATCTCAAGCAACCATTGAATAATAGCCTGAACCGGACTTGAGATCAACACCCTAGCCATCATCCCCCTCATTTCAAAGCACCACCACCCACGAGCCATCGAAGCAGCGATCAAATACTTTCTAGTCCAGGCAGCTGCCTCAACACTTCTCCTTTTCTCGAGCACAATCAATGCCTGACACACAGGGCAATGAGATATCACTCAACTAAACCACCCCACATCCTCCCTTCTCTAAACCGCAGCAATCGCAATAAAACTAGGCCTAGTACCATTCCACTTCTGATTCCCAGAAGTCCTACAAGGCTCCCCCCTAACCACCGCAATACTACTATCAACAGTAATAAAATTTCCCCCAATTACCATTCTCCTCCTCACATCTCACTCACTAAACCCAACTCTACTTACCATAATAGCAGTCGCCTCTGCCGCACTTGGAGGCTGAATAGGACTAAACCAAACACAAATCCGAAAAATCCTAGCCTTCTCCTCAATTTCGCATTTAGGCTGAATAACTATCATCCTCATCTACAACCCAAAACTGACACTAACAGCATTCTACCTATACTGCATCATAACCGCCGCTATCTTCCTGGCCCTAAATACAACAAAATCACTAAAACTATCAACAATAATAACTTCTTGAGCAAAAACCCCCACACTAAACGCATCTCTAATAATAACACTACTATCACTAGCTGGCCTACCCCCACTGACAGGATTCCTCCCCAAGTGACTCATCATCCAAGAACTCTCTAAGCAAGACATAACAACCACCGCCGTAATCATCGCCCTCCTATCCCTACTAAGCCTATTTTTCTACCTCCGCTTAGCTTACTACTCAACAATTACCCTTCCACCCAGCCCCACGAACCATATAAAACAATGATACGCTAGCAAACCTACAAGCACTTTAATCGCCACACTTACCTCCCTATCAACCCTCCTACTCCCAATGTCCCCAATAATCCTCGCCTCCATCTAG
OHM101_QuindioCO ATGAACCCCTACGCTAAACTAGCATTCTCCCTAAGTCTCATCCTAGGAACAACCCTCACCATCTCAAGCAACCATTGAATGATAGCCTGAACCGGACTTGAGATCAACACCCTAGCCATCATCCCCCTCATTTCAAAGCACCACCACCCACGAGCCATCGAAGCAGCGATCAAATACTTTCTGGTCCAAGCAGCTGCCTCAACACTTCTTCTTTTCTCGAGCACAATAAATGCCTGACACACAGGACAATGAGATATCACCCAACTAAATCACCCCACATCCTCCCTTCTCTTAACCGCAGCAGTCGCAATAAAACTAGGCCTAGTACCATTCCACTTCTGATTCCCAGAAGTCCTTCAAGGCTCCCCCCTAACCACCGCAATACTACTATCAACAGTAATAAAATTTCCCCCAATTACCATTCTCCTCCTCACATCCCACTCACTAAACCCAACCCTACTAACCATAATGGCAATCGCCTCTGCCGCACTTGGAGGCTGAATGGGACTAAACCAAACACAAATTCGAAAAATCCTAGCCTTCTCCTCAATTTCACATCTGGGCTGAATAACTATCATCCTCATCTACAACCCAAAACTGACACTAATGACATTCTATCTATACTGCGTCATAACCGCCGCTATCTTCTTAACCCTAAATACAACAAAATCACTAAAACTATCAACAATAATAACTTCTTGAGCAAAAACCCCCACACTAAACGCATCTCTAATAGTGACGCTACTATCACTAGCTGGTCTACCCCCACTAACAGGATTCCTCCCCAAGTGACTCATCATCCAAGAATTCTCTAAGCAAGATATAACAACCACCGCCACAATCATCGCCCTTCTATCCCTACTAAGCCTATTTTTCTACCTCCGCTTAGCTTACTACTCAACAATTACCCTTCCACCCAGCCCCACGAACCATATAAAACAATGATACACTAGCAAGCCTGCAAACACTCTAATCGCCACACTTACCTCCCTATCAACCCTCCTACTCCCAATGTCCCCAATAATCCTCGCCTCCATCTAG
KU17434_PE ATGAACCCCTACGCTAAACTAGCATTCTCCCTAAGCCTCATCCTAGGAACAACCCTCACCATCTCAAGCAACCATTGAATAATAGCCTGAACCGGACTTGAGATCAACACCCTAGCCATCATCCCCCTCATTTCAAAGCACCACCACCCACGAGCCATCGAAGCAGCGATCAAATACTTTCTAGTCCAGGCAGCTGCCTCAACACTTCTCCTTTTCTCGAGCACAATCAATGCCTGACACACAGGGCAATGAGATATCACTCAACTAAACCACCCCACATCCTCCCTTCTCTTAACCGCAGCAATCGCAATAAAACTAGGCCTAGTACCATTCCACTTCTGATTCCCAGAAGTCCTACAAGGCTCCCCCCTAACCACCGCAATACTACTATCAACAGTAATAAAATTTCCCCCAATTACCATTCTCCTCCTCACATCTCACTCACTAAACCCAACCCTACTTACCATAATAGCAGTCGCCTCTGCCGCACTTGGAGGCTGAATGGGACTAAACCAAACACAAATCCGAAAAATCCTAGCCTTCTCCTCAATTTCGCATTTAGGCTGAATAACTATCACCCTCATCTACAACCCAAAACTGACACTAACAGCATTCTACCTATACTGCATCATAACCGCCGCTATCTTCCTGGCCCTAAATACAACAAAATCACTAAAACTATCAACAATAATAACTTCTTGAACAAAAACCCCCACACTAAACGCATCTCTAATAATAACACTACTATCACTAGCTGGCCTACCCCCACTGACAGGATTCCTCCCCAAGTGACTCATCATCCAAGAACTCTCTAAGCAAGACATAACAACCACCGCCGTAATCATCGCCCTCCTATCCCTACTAAGCCTATTTTTCTACCTTCGCTTGGCTTACTACTCAACAATTACCCTTCCACCCAGCCCCACGAACCATATAAAACAATGATACGCTAGCAAACCTACAAGCACTTTAATCGCCACACTTACCTCCCTATCAACCCTCCTACTCCCAATGTCCCCAATAATCCTCGCCTCCATCTAG
ANSP20172_SucumbiosEC ATGAACCCCTACGCTAAACTAGCATTCTCCCTAAGTCTCATCCTAGGAACAACCCTCACCATCTCAAGCAACCATTGAATAATAGCCTGAACCGGACTTGAGATCAACACCCTAGCCATCATCCCCCTCATTTCAAAGCACCACCACCCACGAGCCATCGAAGCAGCGATCAAATACTTTCTAGTCCAGGCAGCTGCCTCAACACTTCTCCTTTTCTCGAGCACAATCAATGCCTGACACACAGGGCAATGAGATATCACTCAACTAAACCACCCCACATCCTCCCTTCTCTTAACCGCAGCAATCGCAATAAAACTAGGCCTAGTACCATTCCACTTCTGATTCCCAGAAGTCCTACAAGGCTCCCCCCTAACCACCGCAATACTACTATCAACAGTAATAAAATTTCCCCCAATTACCATTCTCCTCCTCACATCTCACTCACTAAACCCAACCCTACTTACCATAATAGCAGTCGCCTCTGCCGCACTTGGAGGCTGAATAGGACTAAACCAAACACAAATCCGAAAAATCCTAGCCTTCTCCTCAATTTCGCATTTAGGCTGAATAACTATCATCCTCATCTACAACCCAAAACTGACACTAACAGCATTCTACCTATACTGCATCATAACCGCCGCTATCTTCCTGGCCCTAAATACAACAAAATCACTAAAACTATCAACAATAATAACTTCTTGAGCAAAAACCCCCACACTAAACGCATCTCTAATAATAACACTACTATCACTAGCTGGCCTACCCCCACTGACAGGATTCCTCCCCAAGTGACTCATCATCCAAGAACTCTCTAAGCAAGACATAACAACCACCGCCGTAATCATCGCCCTCCTATCCCTACTAAGCCTATTTTTCTACCTCCGCTTAGCTTACTACTCAACAATTACCCTTCCACCCAGCCCCACGAACCATATAAAACAATGATACGCTAGCAAACCTACAAGCACTTTAATCGCCACACTTACCTCCCTATCAACCCTCCTACTCCCAATGTCCCCAATAATCCTCGCCTCCATCTAG
UW76887_PanamaPA ATGAACCCCTACGCTAAACTAACATTCTCCCTAAGTCTCATCCTAGGGACAACCCTCACCATCTCAAGCAACCATTGAATGATAGCCTGAACCGGACTTGAGATCAACACCCTAGCCATCATCCCCCTCATTTCAAAACACCACCACCCACGAGCCATCGAGGCAGCAATCAAATACTTTCTAGTCCAGGCAGCCGCCTCAACACTTCTCCTTTTCTCGAGCACAATCAATGCCTGACACACAGGACAATGAGATATCACCCAACTAAATCACCCCACATCCTCCCTACTCTTAACCGCAGCAATCGCAATAAAACTGGGCCTAGTACCATTCCACTTCTGATTCCCAGAAGTCCTACAAGGCTCCCCCTTAACCACCGCAATACTACTATCAACAGTAATAAAATTTCCCCCAATTACCATTCTCCTCCTCACGTCTCACTCGCTAAACCCAACCCTACTTACCATAATAGCAGTCGCCTCTGCCGCACTTGGAGGCTGAATAGGACTAAACCAAACACAAATTCGAAAAATCCTAGCCTTCTCCTCAATTTCACATTTGGGCTGAATAACTATCATCCTCATCTACAACCCCAAACTGACACTAATAACATTCTATCTATATTGCATCATAACCGCCGCTATCTTCCTGACCCTAAATACAACAAAATCACTAAAACTGTCAACAGTAATAACTTCTTGAGCAAAAACTCCTACACTAAACGCATCTCTAATAGTAACGCTACTATCACTAGCTGGTCTACCCCCACTAACAGGATTCCTCCCCAAGTGGCTCATCATCCAAGAACTCTCTAAGCAAGACATAACACCCGCCGCCACAATCATCGCCCTCCTATCCCTACTAAGCCTATTTTTCTACCTCCGCTTAGCTTACTACTCAACAATCACCCTTCCTCCCAGCCCCACGAACCATATAAAACAATGATACGCTAGCAAACCTACAAACACCCTAATCGCCACACTTACCTCCCTATCAACCCTCCTTCTCCCAATGTCCCCAATAATCCTCGCCTCCATCTAG
UW76890_PanamaPA ATGAACCCCTACGCTAAACTAACATTCTCCCTAAGTCTCATCCTAGGGACAACCCTCACCATCTCAAGCAACCATTGAATGATAGCCTGAACCGGACTTGAGATCAACACCCTAGCCATCATCCCCCTCATTTCAAAACACCACCACCCACGAGCCATCGAGGCAGCAATCAAATACTTTCTAGTCCAGGCAGCCGCCTCAACACTTCTCCTTTTCTCGAGCACAATCAATGCCTGACACACAGGACAATGAGATATCACCCAACTAAATCACCCCACATCCTCCCTACTCTTAACCGCAGCAATCGCAATAAAACTAGGCCTAGTACCATTCCACTTCTGATTCCCAGAAGTCCTACAAGGCTCCCCCTTAACCACCGCAATACTACTATCAACAGTAATAAAATTTCCCCCAATTACCATTCTCCTCCTCACGTCTCACTCGCTAAACCCAACCCTACTTACCATAATAGCAGTCGCCTCTGCCGCACTTGGAGGCTGAATAGGACTAAACCAAACACAAATTCGAAAAATCCTAGCCTTCTCCTCAATTTCACATTTGGGCTGAATAACTATCATCCTCATCTACAACCCCAAACTGACACTAATAACATTCTATCTATATTGCATCATAACCGCCGCTATCTTCCTGACCCTAAATACAACAAAATCACTAAAACTGTCAACAGTAATAACTTCTTGAGCAAAAACTCCTACACTAAACGCATCTCTGATAGTAACGCTACTATCACTAGCTGGTCTACCCCCACTAACAGGATTCCTCCCCAAGTGGCTCATCATCCAAGAACTCTCTAAGCAAGACATAACACCCGCCGCCACAATCATCGCCCTCCTATCCCTACTAAGCCTATTTTTCTACCTCCGCTTAGCTTACTACTCAACAATCACCCTTCCTCCCAGCCCCGCAAACCATATAAAACAATGATACGCTAGCAAACCTACAAACACCCTAATCGCCACACTTACCTCCCTATCAACCCTCCTTCTCCCAATGTCCCCAATAATCCTCGCCTCCATCTAG
UW76893_PanamaPA ATGAACCCCTACGCTAAACTAACATTCTCCCTAAGTCTCATCCTAGGGACAACCCTCACCATCTCAAGCAACCATTGAATGATAGCCTGAACCGGACTTGAGATCAACACCCTAGCCATCATCCCCCTCATTTCAAAACACCACCACCCACGAGCCATCGAGGCAGCAATCAAATACTTTCTAGTCCAGGCAGCCGCCTCAACACTTCTCCTTTTCTCGAGCACAATCAATGCCTGACACACAGGACAATGAGATATCACCCAACTAAATCACCCCACATCCTCCCTACTCTTAACCGCAGCAATCGCAATAAAACTAGGCCTAGTACCATTCCACTTCTGATTCCCAGAAGTCCTACAAGGCTCCCCCTTAACCACCGCAATACTACTATCAACAGTAATAAAATTTCCCCCAATTACCATTCTCCTCCTCACGTCTCACTCGCTAAACCCAACCCTACTTACCATAATAGCAGTCGCCTCTGCCGCACTTGGAGGCTGAATAGGACTAAACCAAACACAAATTCGAAAAATTCTAGCCTTCTCCTCAATTTCACATTTGGGCTGAATAACTATCATCCTCATCTACAACCCCAAACTGACACTAATAACATTCTATCTATATTGCATCATAACCGCCGCTATCTTCCTGACCCTAAATACAACAAAATCACTAAAACTGTCAACAGTAATAACTTCTTGAGCAAAAACTCCTACACTAAACGCATCTCTGATAGTAACGCTACTATCACTAGCTGGTCTACCCCCACTAACAGGATTCCTCCCCAAGTGGCTCATCATCCAAGAACTCTCTAAGCAAGACATAACACCCGCCGCCACAATCATCGCCCTCCTATCCCTACTAAGCCTATTTTTCTACCTCCGCTTAGCTTACTACTCAACAATCACCCTTCCTCCCAGCCCCACGAACCATATAAAACAATGATACGCTAGCAAACCTACAAACACCCTAATCGCCACACTTACCTCCCTATCAACCCTCCTTCTCCCAATGTCCCCAATAATCCTCGCCTCCATCTAG
AMC1267_Chorro_NTachVE ATGAACCCCTACGCTAAACTAGCATTCTCCCTAAGTCTCATCCTAGGAACAACCCTCACCATCTCAAGCAACCATTGAATAATAGCCTGAACCGGACTTGAGATCAACACCCTAGCCATCATCCCCCTCATTTCAAAGCACCACCACCCACGAGCCATCGAAGCAGCGATCAAATACTTTCTAGTCCAGGCAGCTGCCTCAACACTTCTCCTTTTCTCGAGCACAATCAATGCCTGACACACAGGGCAATGAGATATCACTCAACTAAACCACCCCACATCCTCCCTTCTCTTAACCGCAGCAATCGCAATAAAACTAGGCCTAGTACCATTCCACTTCTGATTCCCAGAAGTCCTACAAGGCTCCCCCCTAACCACCGCAATACTACTATCAACAGTAATAAAATTTCCCCCAATTACCATTCTCCTCCTCACATCTCACTCACTAAACCCAACCCTACTTACCATAATAGCAGTCGCCTCTGCCGCACTTGGAGGCTGAATAGGACTAAACCAAACACAAATCCGAAAAATCCTAGCCTTCTCCTCAATTTCGCATTTAGGCTGAATAACTATCATCCTCATCTACAACCCAAAACTGACACTAACAGCATTCTACCTATACTGCATCATAACCGCCGCTATCTTCCTGGCCCTAAATACAACAAAATCACTAAAACTATCAACAATAATAACTTCTTGAGCAAAAACCCCCACACTAAACGCATCTCTAATAATAACACTACTATCACTAGCTGGCCTACCCCCACTGACAGGATTCCTCCCCAAGTGACTCATCATCCAAGAACTCTCTAAGCAAGACATAACAACCACCGCCGTAATCATCGCCCTCCTATCCCTACTAAGCCTATTTTTCTACCTCCGCTTAGCTTACTACTCAACAATTACCCTTCCACCCAGCCCCACGAACCATATAAAACAATGATACGCTAGCAAACCTACAAGCACTTTAATCGCCACACTTACCTCCCTATCAACCCTCCTACTCCCAATGTCCCCAATAATCCTCGCCTCCATCTAG
JPL308_Chorro_NTachVE ATGAACCCCTACGCTAAACTAGCATTCTCCCTAAGTCTCATCCTAGGAACAACCCTCACCATCTCAAGCAACCATTGAATAATAGCCTGAACCGGACTTGAGATCAACACCCTAGCCATCATCCCCCTCATTTCAAAGCACCACCACCCACGAGCCATCGAAGCAGCGATCAAATACTTTCTAGTCCAGGCAGCTGCCTCAACACTTCTCCTTTTCTCGAGCACAATCAATGCCTGACACACAGGGCAATGAGATATCACTCAACTAAACCACCCCACATCCTCCCTTCTCTTAACCGCAGCAATCGCAATAAAACTAGGCCTAGTACCATTCCACTTCTGATTCCCAGAAGTCCTACAAGGCTCCCCCCTAACCACCGCAATACTACTATCAACAGTAATAAAATTTCCCCCAATTACCATTCTCCTCCTCACATCTCACTCACTAAACCCAACCCTACTTACCATAATAGCAGTCGCCTCTGCCGCACTTGGAGGCTGAATAGGACTAAACCAAACACAAATCCGAAAAATCCTAGCCTTCTCCTCAATTTCGCATTTAGGCTGAATAACTATCATCCTCATCTACAACCCAAAACTGACACTAACAGCATTCTACCTATACTGCATCATAACCGCCGCTATCTTCCTGGCCCTAAATACAACAAAATCACTAAAACTATCAACAATAATAACTTCTTGAGCAAAAACCCCCACACTAAACGCATCTCTAATAATAACACTACTATCACTAGCTGGCCTACCCCCACTGACAGGATTCCTCCCCAAGTGACTCATCATCCAAGAACTCTCTAAGCAAGACATAACAACCACCGCCGTAATCATCGCCCTCCTATCCCTACTAAGCCTATTTTTCTACCTCCGCTTAGCTTACTACTCAACAATTACCCTTCCACCCAGCCCCACGAACCATATAAAACAATGATACGCTAGCAAACCTACAAGCACTTTAATCGCCACACTTACCTCCCTATCAACCCTCCTACTCCCAATGTCCCCAATAATCCTCGCCTCCATCTAG
AMC1265_Chorro_NTachVE ATGAACCCCTACGCTAAACTAGCATTCTCCCTAAGTCTCATCCTAGGAACAACCCTCACCATCTCAAGCAACCATTGAATAATAGCCTGAACCGGACTTGAGATCAACACCCTAGCCATCATCCCCCTCATTTCAAAGCACCACCACCCACGAGCCATCGAAGCAGCGATCAAATACTTTCTAGTCCAGGCAGCTGCCTCAACACTTCTCCTTTTCTCGAGCACAATCAATGCCTGACACACAGGGCAATGAGATATCACTCAACTAAACCACCCCACATCCTCCCTTCTCTTAACCGCAGCAATCGCAATAAAACTAGGCCTAGTACCATTCCACTTCTGATTCCCAGAAGTCCTACAAGGCTCCCCCCTAACCACCGCAATACTACTATCAACAGTAATAAAATTTCCCCCAATTACCATTCTCCTCCTCACATCTCACTCACTAAACCCAACCCTACTTACCATAATAGCAGTCGCCTCTGCCGCACTTGGAGGCTGAATAGGACTAAACCAAACACAAATCCGAAAAATCCTAGCCTTCTCCTCAATTTCGCATTTAGGCTGAATAACTATCATCCTCATCTACAACCCAAAACTGACACTAACAGCATTCTACCTATACTGCATCATAACCGCCGCTATCTTCCTGGCCCTAAATACAACAAAATCACTAAAACTATCAACAATAATAACTTCTTGAGCAAAAACCCCCACACTAAACGCATCTCTAATAATAACACTACTATCACTAGCTGGCCTACCCCCACTGACAGGATTCCTCCCCAAGTGACTCATCATCCAAGAACTCTCTAAGCAAGACATAACAACCACCGCCGTAATCATCGCCCTCCTATCCCTACTAAGCCTATTTTTCTACCTCCGCTTAGCTTACTACTCAACAATTACCCTTCCACCCAGCCCCACGAACCATATAAAACAATGATACGCTAGCAAACCTACAAGCACTTTAATCGCCACACTTACCTCCCTATCAACCCTCCTACTCCCAATGTCCCCAATAATCCTCGCCTCCATCTAG
AMC1269_Chorro_NTachVE ATGAACCCCTACGCTAAACTAGCATTCTCCCTAAGTCTCATCCTAGGAACAACCCTCACCATCTCAAGCAACCATTGAATAATAGCCTGAACCGGACTTGAGATCAACACCCTAGCCATCATCCCCCTCATTTCAAAGCACCACCACCCACGAGCCATCGAAGCAGCGATCAAATACTTTCTAGTCCAGGCAGCTGCCTCAACACTTCTCCTTTTCTCGAGCACAATCAATGCCTGACACACAGGGCAATGAGATATCACTCAACTAAACCACCCCACATCCTCCCTTCTCTTAACCGCAGCAATCGCAATAAAACTAGGCCTAGTACCATTCCACTTCTGATTCCCAGAAGTCCTACAAGGCTCCCCCCTAACCACCGCAATACTACTATCAACAGTAATAAAATTTCCCCCAATTACCATTCTCCTCCTCACATCTCACTCACTAAACCCAACCCTACTTACCATAATAGCAGTCGCCTCTGCCGCACTTGGAGGCTGAATAGGACTAAACCAAACACAAATCCGAAAAATCCTAGCCTTCTCCTCAATTTCGCATTTAGGCTGAATAACTATCATCCTCATCTACAACCCAAAACTGACACTAACAGCATTCTACCTATACTGCATCATAACCGCCGCTATCTTCCTGGCCCTAAATACAACAAAATCACTAAAACTATCAACAATAATAACTTCTTGAGCAAAAACCCCCACACTAAACGCATCTCTAATAATAACACTACTATCACTAGCTGGCCTACCCCCACTGACAGGATTCCTCCCCAAGTGACTCATCATCCAAGAACTCTCTAAGCAAGACATAACAACCACCGCCGTAATCATCGCCCTCCTATCCCTACTAAGCCTATTTTTCTACCTCCGCTTAGCTTACTACTCAACAATTACCCTTCCACCCAGCCCCACGAACCATATAAAACAATGATACGCTAGCAAACCTACAAGCACTTTAATCGCCACACTTACCTCCCTATCAACCCTCCTACTCCCAATGTCCCCAATAATCCTCGCCTCCATCTAG
AMC1276_Chorro_NTachVE ATGAACCCCTACGCTAAACTAGCATTCTCCCTAAGTCTCATCCTAGGAACAACCCTCACCATCTCAAGCAACCATTGAATAATAGCCTGAACCGGACTTGAGATCAACACCCTAGCCATCATCCCCCTCATTTCAAAGCACCACCACCCACGAGCCATCGAAGCAGCGATCAAATACTTTCTAGTCCAGGCAGCTGCCTCAACACTTCTCCTTTTCTCGAGCACAATCAATGCCTGACACACAGGGCAATGAGATATCACTCAACTAAACCACCCCACATCCTCCCTTCTCTTAACCGCAGCAATCGCAATAAAACTAGGCCTAGTACCATTCCACTTCTGATTCCCAGAAGTCCTACAAGGCTCCCCCCTAACCACCGCAATACTACTATCAACAGTAATAAAATTTCCCCCAATTACCATTCTCCTCCTCACATCTCACTCACTAAGCCCAACCCTACTTACCATAATAGCAGTCGCCTCTGCCGCACTTGGAGGCTGAATAGGACTAAACCAAACACAAATCCGAAAAATCCTAGCCTTCTCCTCAATTTCGCATTTAGGCTGAATAACTATCATCCTCATCTACAACCCAAAACTGACACTAACAGCATTCTACCTATACTGCATCATAACCGCCGCTATCTTCCTGGCCCTAAATACAACAAAATCACTAAAACTATCAACAATAATAACTTCTTGAGCAAAAACCCCCACACTAAACGCATCTCTAATAATAACACTACTATCACTAGCTGGCCTACCCCCACTGACAGGATTCCTCCCCAAGTGACTCATCATCCAAGAACTCTCTAAGCAAGACATAACAACCACCGCCGTAATCATCGCCCTCCTATCCCTACTAAGCCTATTTTTCTACCTCCGCTTAGCTTACTACTCAACAATTACCCTTCCACCCAGCCCCACGAACCATATAAAACAATGATACGCTAGCAAACCTACAAGCACTTTAATCGCCACACTTACCTCCCTATCAACCCTCCTACTCCCAATGTCCCCAATAATCCTCGCCTCCATCTAG
AMC1282_Chorro_NTachVE ATGAACCCCTACGCTAAACTAGCATTCTCCCTAAGTCTCATCCTAGGAACAACCCTCACCATCTCAAGCAACCATTGAATAATAGCCTGAACCGGACTTGAGATCAACACCCTAGCCATCATCCCCCTCATTTCAAAGCACCACCACCCACGAGCCATCGAAGCAGCGATCAAATACTTTCTAGTCCAGGCAGCTGCCTCAACACTTCTCCTTTTCTCGAGCACAATCAATGCCTGACACACAGGGCAATGAGATATCACTCAACTAAACCACCCCACATCCTCCCTTCTCTTAACCGCAGCAATCGCAATAAAACTAGGCCTAGTACCATTCCACTTCTGATTCCCAGAAGTCCTACAAGGCTCCCCCCTAACCACCGCAATACTACTATCAACAGTAATAAAATTTCCCCCAATTACCATTCTCCTCCTCACATCTCACTCACTAAACCCAACCCTACTTACCATAATAGCAGTCGCCTCTGCCGCACTTGGAGGCTGAATAGGACTAAACCAAACACAAATCCGAAAAATCCTAGCCTTCTCCTCAATTTCGCATTTAGGCTGAATAACTATCATCCTCATCTACAACCCAAAACTGACACTAACAGCATTCTACCTATACTGCATCATAACCGCCGCTATCTTCCTGGCCCTAAATACAACAAAATCACTAAAACTATCAACAATAATAACTTCTTGAGCAAAAACCCCCACACTAAACGCATCTCTAATAATAACACTACTATCACTAGCTGGCCTACCCCCACTGACAGGATTCCTCCCCAAGTGACTCATCATCCAAGAACTCTCTAAGCAAGACATAACAACCACCGCCGTAATCATCGCCCTCCTATCCCTACTAAGCCTATTTTTCTACCTCCGCTTAGCTTACTACTCAACAATTACCCTTCCACCCAGCCCCACGAACCATATAAAACAATGATACGCTAGCAAACCTACAAGCACTTTAATCGCCACACTTACCTCCCTATCAACCCTCCTACTCCCAATGTCCCCAATAATCCTCGCCTCCATCTAG
AMC1283_Chorro_NTachVE ATGAACCCCTACGCTAAACTAGCATTCTCCCTAAGTCTCATCCTAGGAACAACCCTCACCATCTCAAGCAACCATTGAATAACAGCCTGAACCGGACTTGAGATCAACACCCTAGCCATCATCCCCCTCATTTCAAAGCACCACCACCCACGAGCCATCGAAGCAGCGATCAAATACTTTCTAGTCCAGGCAGCTGCCTCAACACTTCTCCTTTTCTCGAGCACAATCAATGCCTGACACACAGGGCAATGAGATATCACTCAACTAAACCACCCCACATCCTCCCTTCTCTTAACCGCAGCAATCGCAATAAAACTAGGCCTAGTACCATTCCACTTCTGATTCCCAGATGTCCTACAAGGCTCCCCCCTAACCACCGCAATACTACTATCAACAGTAATAAAATTTCCCCCAATTACCATTCTCCTCCTCACATCTCACTCACTAAACCCAACCCTACTTACCATAATAGCAGTCGCCTCTGCCGCACTTGGAGGCTGAATAGGACTAAACCAAACACAAATCCGAAAAATCCTAGCCTTCTCCTCAATTTCGCATTTAGGCTGAATAACTATCATCCTCATCTACAACCCAAAACTGACACTAACAGCATTCTACCTATACTGCATCATAACCGCCGCTATCTTCCTGGCCCTAAATACAACAAAATCACTAAAACTATCAACAATAATAACTTCTTGAGCAAAAACCCCCACACTAAACGCATCTCTAATAATAACACTACTATCACTAGCTGGCCTACCCCCACTGACAGGATTCCTCCCCAAGTGACTCATCATCCAAGAACTCTCTAAGCAAGACATAACAACCACCGCCGTAATCATCGCCCTCCTATCCCTACTAAGCCTATTTTTCTACCTCCGCTTAGCTTACTACTCAACAATTACCCTTCCACCCAGCCCCACGAACCATATAAAACAATGATACGCTAGCAAACCTACAAGCACTTTAATCGCCACACTTACCTCCCTATCAACCCTCCTACTCCCAATGTCCCCAATAATCCTCGCCTCCATCTAG
AMC1284_Chorro_NTachVE ATGAACCCCTACGCTAAACTAGCATTCTCCCTAAGTCTCATCCTAGGAACAACCCTCACCATCTCAAGCAACCATTGAATAATAGCCTGAACCGGACTTGAGATCAACACCCTAGCCATCATCCCCCTCATTTCAAAGCACCACCACCCACGAGCCATCGAAGCAGCGATCAAATACTTTCTAGTCCAGGCAGCTGCCTCAACACTTCTCCTTTTCTCGAGCACAATCAATGCCTGACACACAGGGCAATGAGATATCACTCAACTAAACCACCCCACATCCTCCCTTCTCTTAACCGCAGCAATCGCAATAAAACTAGGCCTAGTACCATTCCACTTCTGATTCCCAGAAGTCCTACAAGGCTCCCCCCTAACCACCGCAATACTACTATCAACAGTAATAAAATTTCCCCCAATTACCATTCTCCTCCTCACATCTCACTCACTAAGCCCAACCCTACTTACCATAATAGCAGTCGCCTCTGCCGCACTTGGAGGCTGAATAGGACTAAACCAAACACAAATCCGAAAAATCCTAGCCTTCTCCTCAATTTCGCATTTAGGCTGAATAACTATCATCCTCATCTACAACCCAAAACTGACACTAACAGCATTCTACCTATACTGCATCATAACCGCCGCTATCTTCCTGGCCCTAAATACAACAAAATCACTAAAACTATCAACAATAATAACTTCTTGAGCAAAAACCCCCACACTAAACGCATCTCTAATAATAACACTACTATCACTAGCTGGCCTACCCCCACTGACAGGATTCCTCCCCAAGTGACTCATCATCCAAGAACTCTCTAAGCAAGACATAACAACCACCGCCGTAATCATCGCCCTCCTATCCCTACTAAGCCTATTTTTCTACCTCCGCTTAGCTTACTACTCAACAATTACCCTTCCACCCAGCCCCACGAACCATATAAAACAATGATACGCTAGCAAACCTACAAGCACTTTAATCGCCACACTTACCTCCCTATCAACCCTCCTACTCCCAATGTCCCCAATAATCCTCGCCTCCATCTAG
AMC1288_Chorro_NTachVE ATGAACCCCTACGCTAAACTAGCATTCTCCCTAAGTCTCATCCTAGGAACAACCCTCACCATCTCAAGCAACCATTGAATAATAGCCTGAACCGGACTTGAGATCAACACCCTAGCCATCATCCCCCTCATTTCAAAGCACCACCACCCACGAGCCATCGAAGCAGCGATCAAATACTTTCTAGTCCAGGCAGCTGCCTCAACACTTCTCCTTTTCTCGAGCACAATCAATGCCTGACACACAGGGCAATGAGATATCACTCAACTAAACCACCCCACATCCTCCCTTCTCTTAACCGCAGCAATCGCAATAAAACTAGGCCTAGTACCATTCCACTTCTGATTCCCAGAAGTCCTACAAGGCTCCCCCCTAACCACCGCAATACTACTATCAACAGTAATAAAATTTCCCCCAATTACCATTCTCCTCCTCACATCTCACTCACTAAACCCAACCCTACTTACCATAATAGCAGTCGCCTCTGCCGCACTTGGAGGCTGAATAGGACTAAACCAAACACAAATCCGAAAAATCCTAGCCTTCTCCTCAATTTCGCATTTAGGCTGAATAACTATCATCCTCATCTACAACCCAAAACTGACACTAACAGCATTCTACCTATACTGCATCATAACCGCCGCTATCTTCCTGGCCCTAAATACAACAAAATCACTAAAACTATCAACAATAATAACTTCTTGAGCAAAAACCCCCACACTAAACGCATCTCTAATAATAACACTACTATCACTAGCTGGCCTACCCCCACTGACAGGATTCCTCCCCAAGTGACTCATCATCCAAGAACTCTCTAAGCAAGACATAACAACCACCGCCGTAATCATCGCCCTCCTATCCCTACTAAGCCTATTTTTCTACCTCCGCTTAGCTTACTACTCAACAATTACCCTTCCACCCAGCCCCACGAACCATATAAAACAATGATACGCTAGCAAACCTACAAGCACTTTAATCGCCACACTTACCTCCCTATCAACCCTCCTACTCCCAATGTCCCCAATAATCCTCGCCTCCATCTAG
AMC1295_Rioch_STachVE ATGAACCCCTACGCTAAACTAGCATTCTCCCTAAGTCTCATCCTAGGAACAACCCTCACCATCTCAAGCAACCATTGAATAATAGCCTGAACCGGACTTGAGATCAACACCCTAGCCATCATCCCCCTCATTTCAAAGCACCACCACCCACGAGCCATCGAAGCAGCGATCAAATACTTTCTAGTCCAGGCAGCTGCCTCAACACTTCTCCTTTTCTCGAGCACAATCAATGCCTGACACACAGGGCAATGAGATATCACTCAACTAAACCACCCCACATCCTCCCTTCTCTTAACCGCAGCAATCGCAATAAAACTAGGCCTAGTACCATTCCACTTCTGATTCCCAGAAGTCCTACAAGGCTCCCCCCTAACCACCGCAATACTACTATCAACAGTAATAAAATTTCCCCCAATTACCATTCTCCTCCTCACATCTCACTCACTAAACCCAACCCTACTTACCATAATAGCAGTCGCCTCTGCCGCACTTGGAGGCTGAATAGGACTAAACCAAACACAAATCCGAAAAATCCTAGCCTTCTCCTCAATTTCGCATTTAGGCTGAATAACTATCATCCTCATCTACAACCCAAAACTGACACTAACAGCATTCTACCTATACTGCATCATAACCGCCGCTATCTTCCTGGCCCTAAATACAACAAAATCACTAAAACTATCAACAATAATAACTTCTTGAGCAAAAACCCCCACACTAAACGCATCTCTAATAATAACACTACTATCACTAGCTGGCCTACCCCCACTGACAGGATTCCTCCCCAAGTGACTCATCATCCAAGAACTCTCTAAGCAAGACATAACAACCACCGCCGTAATCATCGCCCTCCTATCCCTACTAAGCCTATTTTTCTACCTCCGCTTAGCTTACTACTCAACAATTACCCTTCCACCCAGCCCCACGAACCATATAAAACAATGATACGCTAGCAAACCTACAAGCACTTTAATCGCCACACTTACCTCCCTATCAACCCTCCTACTCCCAATGTCCCCAATAATCCTCGCCTCCATCTAG
AMC1300_Rioch_STachVE ATGAACCCCTACGCTAAACTAGCATTCTCCCTAAGTCTCATCCTAGGAACAACCCTCACCATCTCAAGCAACCATTGAATAATAGCCTGAACCGGACTTGAGATCAACACCCTAGCCATCATCCCCCTCATTTCAAAGCACCACCACCCACGAGCCATCGAAGCAGCGATCAAATACTTTCTAGTCCAGGCAGCTGCCTCAACACTTCTCCTTTTCTCGAGCACAATCAATGCCTGACACACAGGGCAATGAGATATCACTCAACTAAACCACCCCACATCCTCCCTTCTCTTAACCGCAGCAATCGCAATAAAACTAGGCCTAGTACCATTCCACTTCTGATTCCCAGAAGTCCTACAAGGCTCCCCCCTAACCACCGCAATACTACTATCAACAGTAATAAAATTTCCCCCAATTACCATTCTCCTCCTCACATCTCACTCACTAAACCCAACCCTACTTACCATAATAGCAGTCGCCTCTGCCGCACTTGGAGGCTGAATAGGACTAAACCAAACACAAATCCGAAAAATCCTAGCCTTCTCCTCAATTTCGCATTTAGGCTGAATAACTATCATCCTCATCTACAACCCAAAACTGACACTAACAGCATTCTACCTATACTGCATCATAACCGCCGCTATCTTCCTGGCCCTAAATACAACAAAATCACTAAAACTATCAACAATAATAACTTCTTGAGCAAAAACCCCCACACTAAACGCATCTCTAATAATAACACTACTATCACTAGCTGGCCTACCCCCACTGACAGGATTCCTCCCCAAGTGACTCATCATCCAAGAACTCTCTAAGCAAGACATAACAACCACCGCCGTAATCATCGCCCTCCTATCCCTACTAAGCCTATTTTTCTACCTCCGCTTAGCTTACTACTCAACAATTACCCTTCCACCCAGCCCCACGAACCATATAAAACAATGATACGCTAGCAAACCTACAAGCACTTTAATCGCCACACTTACCTCCCTATCAACCCTCCTACTCCCAATGTCCCCAATAATCCTCGCCTCCATCTAG
AMC1301_Rioch_STachVE ATGAACCCCTACGCTAAACTAGCATTCTCCCTAAGTCTCATCCTAGGAACAACCCTCACCATCTCAAGCAACCATTGAATAATAGCCTGAACCGGACTTGAGATCAACACCCTAGCCATCATCCCCCTCATTTCAAAGCACCACCACCCACGAGCCATCGAAGCAGCGATCAAATACTTTCTAGTCCAGGCAGCTGCCTCAACACTTCTCCTTTTCTCGAGCACAATCAATGCCTGACACACAGGGCAATGAGATATCACTCAACTAAACCACCCCACATCCTCCCTTCTCTTAACCGCAGCAATCGCAATAAAACTAGGCCTAGTACCATTCCACTTCTGATTCCCAGAAGTCCTACAAGGCTCCCCCCTAACCACCGCAATACTACTATCAACAGTAATAAAATTTCCCCCAATTACCATTCTCCTCCTCACATCTCACTCACTAAACCCAACCCTACTTACCATAATAGCAGTCGCCTCTGCCGCACTTGGAGGCTGAATAGGACTAAACCAAACACAAATCCGAAAAATCCTAGCCTTCTCCTCAATTTCGCATTTAGGCTGAATAACTATCATCCTCATCTACAACCCAAAACTGACACTAACAGCATTCTACCTATACTGCATCATAACCGCCGCTATCTTCCTGGCCCTAAATACAACAAAATCACTAAAACTATCAACAATAATAACTTCTTGAGCAAAAACCCCCACACTAAACGCATCTCTAATAATAACACTACTATCACTAGCTGGCCTACCCCCACTGACAGGATTCCTCCCCAAGTGACTCATCATCCAAGAACTCTCTAAGCAAGACATAACAACCACCGCCGTAATCATCGCCCTCCTATCCCTACTAAGCCTATTTTTCTACCTCCGCTTAGCTTACTACTCAACAATTACCCTTCCACCCAGCCCCACGAACCATATAAAACAATGATACGCTAGCAAACCTACAAGCACTTTAATCGCCACACTTACCTCCCTATCAACCCTCCTACTCCCAATGTCCCCAATAATCCTCGCCTCCATCTAG
AMC1302_Rioch_STachVE ATGAACCCCTACGCTAAACTAGCATTCTCCCTAAGTCTCATCCTAGGAACAACCCTCACCATCTCAAGCAACCATTGAATAATAGCCTGAACCGGACTTGAGATCAACACCCTAGCCATCATCCCCCTCATTTCAAAGCACCACCACCCACGAGCCATCGAAGCAGCGATCAAATACTTTCTAGTCCAGGCAGCTGCCTCAACACTTCTCCTTTTCTCGAGCACAATCAATGCCTGACACACAGGGCAATGAGATATCACTCAACTAAACCACCCCACATCCTCCCTTCTCTTAACCGCAGCAATCGCAATAAAACTAGGCCTAGTACCATTCCACTTCTGATTCCCAGAAGTCCTACAAGGCTCCCCCCTAACCACCGCAATACTACTATCAACAGTAATAAAATTTCCCCCAATTACCATTCTCCTCCTCACATCTCACTCACTAAACCCAACCCTACTTACCATAATAGCAGTCGCCTCTGCCGCACTTGGAGGCTGAATAGGACTAAACCAAACACAAATCCGAAAAATCCTAGCCTTCTCCTCAATTTCGCATTTAGGCTGAATAACTATCATCCTCATCTACAACCCAAAACTGACACTAACAGCATTCTACCTATACTGCATCATAACCGCCGCTATCTTCCTGGCCCTAAATACAACAAAATCACTAAAACTATCAACAATAATAACTTCTTGAGCAAAAACCCCTACACTAAACGCATCTCTAATAATAACACTACTATCACTAGCTGGCCTACCCCCACTGACAGGATTCCTCCCCAAGTGACTCATCATCCAAGAACTCTCTAAGCAAGACATAACAACCACCGCCGTAATCATCGCCCTCCTATCCCTACTAAGCCTATTTTTCTACCTCCGCTTAGCTTACTACTCAACAATTACCCTTCCACCCAGCCCCACGAACCATATAAAACAATGATACGCTAGCAAACCTACAAGCACTTTAATCGCCACACTTACCTCCCTATCAACCCTCCTACTCCCAATGTCCCCAATAATCCTCGCCTCCATCTAG
AMC1303_Rioch_STachVE ATGAACCCCTACGCTAAACTAGCATTCTCCCTAAGTCTCATCCTAGGAACAACCCTCACCATCTCAAGCAACCATTGAATAATAGCCTGAACCGGACTTGAAATCAACACCCTAGCCATCATCCCCCTCATTTCAAAGCACCACCACCCACGAGCCATCGAAGCAGCGATCAAATACTTTCTAGTCCAGGCAGCTGCCTCAACACTTCTCCTTTTCTCGAGCACAATCAATGCCTGACACACAGGGCAATGAGATATCACTCAACTAAACCACCCCACATCCTCCCTTCTCTTAACCGCAGCAATCGCAATAAAACTAGGCCTAGTACCATTCCACTTCTGATTCCCAGAAGTCCTACAAGGCTCCCCCCTAACCACCGCAATACTACTATCAACAGTAATAAAATTTCCCCCAATTACCATTCTCCTCCTCACATCTCACTCACTAAACCCAACCCTACTTACCATAATAGCAGTCGCCTCTGCCGCACTTGGAGGCTGAATAGGACTAAACCAAACACAAATCCGAAAAATCCTAGCCTTCTCCTCAATTTCGCATTTAGGCTGAATAACTATCATCCTCATCTACAACCCAAAACTGACACTAACAGCATTCTACCTATACTGCATCATAACCGCCGCTATCTTCCTGGCCCTAAATACAACAAAATCACTAAAACTATCAACAATAATAACTTCTTGAGCAAAAACCCCCACACTAAACGCATCTCTAATAATAACACTACTATCACTAGCTGGCCTACCCCCACTGACAGGATTCCTCCCCAAGTGACTCATCATCCAAGAACTCTCTAAGCAAGACATAACAACCACCGCCGTAATCATCGCCCTCCTATCCCTACTAAGCCTATTTTTCTACCTCCGCTTAGCTTACTACTCAACAATTACCCTTCCACCCAGCCCCACGAACCATATAAAACAATGATACGCTAGCAAACCTACAAGCACTTTAATCGCCACACTTACCTCCCTATCAACCCTCCTACTCCCAATGTCCCCAATAATCCTCGCCTCCATCTAG
AMC1305_Rioch_STachVE ATGAACCCCTACGCTAAACTAGCATTCTCCCTAAGTCTCATCCTAGGAACAACCCTCACCATCTCAAGCAACCATTGAATAATAGCCTGAACCGGACTTGAGATCAACACCCTAGCCATCATCCCCCTCATTTCAAAGCACCACCACCCACGAGCCATCGAAGCAGCGATCAAATACTTTCTAGTCCAGGCAGCTGCCTCAACACTTCTCCTTTTCTCGAGCACAATCAATGCCTGACACACAGGGCAATGAGATATCACTCAACTAAACCACCCCACATCCTCCCTTCTCTTAACCGCAGCAATCGCAATAAAACTAGGCCTAGTACCATTCCACTTCTGATTCCCAGAAGTCCTACAAGGCTCCCCCCTAACCACCGCAATACTACTATCAACAGTAATAAAATTTCCCCCAATTACCATTCTCCTCCTCACATCTCACTCACTAAACCCAACCCTACTTACCATAATAGCAGTCGCCTCTGCCGCACTTGGAGGCTGAATAGGACTAAACCAAACACAAATCCGAAAAATCCTAGCCTTCTCCTCAATTTCGCATTTAGGCTGAATAACTATCATCCTCATCTACAACCCAAAACTGACACTAACAGCATTCTACCTATACTGCATCATAACCGCCGCTATCTTCCTGGCCCTAAATACAACAAAATCACTAAAACTATCAACAATAATAACTTCTTGAGCAAAAACCCCTACACTAAACGCATCTCTAATAATAACACTACTATCACTAGCTGGCCTACCCCCACTGACAGGATTCCTCCCCAAGTGACTCATCATCCAAGAACTCTCTAAGCAAGACATAACAACCACCGCCGTAATCATCGCCCTCCTATCCCTACTAAGCCTATTTTTCTACCTCCGCTTAGCTTACTACTCAACAATTACCCTTCCACCCAGCCCCACGAACCATATAAAACAATGATACGCTAGCAAACCTACAAGCACTTTAATCGCCACACTTACCTCCCTATCAACCCTCCTACTCCCAATGTCCCCAATAATCCTCGCCTCCATCTAG
AMC1306_Rioch_STachVE ATGAACCCCTACGCTAAACTAGCATTCTCCCTAAGTCTCATCCTAGGAACAACCCTCACCATCTCAAGCAACCATTGAATAATAGCCTGAACCGGACTTGAGATCAACACCCTAGCCATCATCCCCCTCATTTCAAAGCACCACCACCCACGAGCCATCGAAGCAGCGATCAAATACTTTCTAGTCCAGGCAGCTGCCTCAACACTTCTCCTTTTCTCGAGCACAATCAATGCCTGACACACAGGGCAATGAGATATCACTCAACTAAACCACCCCACATCCTCCCTTCTCTTAACCGCAGCAATCGCAATAAAACTAGGCCTAGTACCATTCCACTTCTGATTCCCAGAAGTCCTACAAGGCTCCCCCCTAACCACCGCAATACTACTATCAACAGTAATAAAATTTCCCCCAATTACCATTCTCCTCCTCACATCTCACTCACTAAACCCAACCCTACTTACCATAATAGCAGTCGCCTCTGCCGCACTTGGAGGCTGAATAGGACTAAACCAAACACAAATCCGAAAAATCCTAGCCTTCTCCTCAATTTCGCATTTAGGCTGAATAACTATCATCCTCATCTACAACCCAAAACTGACACTAACAGCATTCTACCTATACTGCATCATAACCGCCGCTATCTTCCTGGCCCTAAATACAACAAAATCACTAAAACTATCAACAATAATAACTTCTTGAGCAAAAACCCCCACACTAAACGCATCTCTAATAATAACACTACTATCACTAGCTGGCCTACCCCCACTGACAGGATTCCTCCCCAAGTGACTCATCATCCAAGAACTCTCTAAGCAAGACATAACAACCACCGCCGTAATCATCGCCCTCCTATCCCTACTAAGCCTATTTTTCTACCTCCGCTTAGCTTACTACTCAACAATTACCCTTCCACCCAGCCCCACGAACCATATAAAACAATGATACGCTAGCAAACCTACAAGCACTTTAATCGCCACACTTACCTCCCTATCAACCCTCCTACTCCCAATGTCCCCAATAATCCTCGCCTCCATCTAG
AMC1329_Rioch_STachVE ATGAACCCCTACGCTAAACTAGCATTCTCCCTAAGTCTCATCCTAGGAACAACCCTCACCATCTCAAGCAACCATTGAATAATAGCCTGAACCGGACTTGAGATCAACACCCTAGCCATCATCCCCCTCATTTCAAAGCACCACCACCCACGAGCCATCGAAGCAGCGATCAAATACTTTCTAGTCCAGGCAGCTGCCTCAACACTTCTCCTTTTCTCGAGCACAATCAATGCCTGACACACAGGGCAATGAGATATCACTCAACTAAACCACCCCACATCCTCCCTTCTCTTAACCGCAGCAATCGCAATAAAACTAGGCCTAGTACCATTCCACTTCTGATTCCCAGAAGTCCTACAAGGCTCCCCCCTAACCACCGCAATACTACTATCAACAGTAATAAAATTTCCCCCAATTACCATTCTCCTCCTCACATCTCACTCACTAAACCCAACCCTACTTACCATAATAGCAGTCGCCTCTGCCGCACTTGGAGGCTGAATAGGACTAAACCAAACACAAATCCGAAAAATCCTAGCCTTCTCCTCAATTTCGCATTTAGGCTGAATAACTATCATCCTCATCTACAACCCAAAACTGACACTAACAGCATTCTACCTATACTGCATCATAACCGCCGCTATCTTCCTGGCCCTAAATACAACAAAATCACTAAAACTATCAACAATAATAACTTCTTGAGCAAAAACCCCCACACTAAACGCATCTCTAATAATAACACTACTATCACTAGCTGGCCTACCCCCACTGACAGGATTCCTCCCCAAGTGACTCATCATCCAAGAACTCTCTAAGCAAGACATAACAACCACCGCCGTAATCATCGCCCTCCTATCCCTACTAAGCCTATTTTTCTACCTCCGCTTAGCTTACTACTCAACAATTACCCTTCCACCCAGCCCCACGAACCATATAAAACAATGATACGCTAGCAAACCTACAAGCACTTTAATCGCCACACTTACCTCCCTATCAACCCTCCTACTCCCAATGTCCCCAATAATCCTCGCCTCCATCTAG
JM1052_Chorro_NTachVE ATGAACCCCTACGCTAAACTAGCATTCTCCCTAAGTCTCATCCTAGGAACAACCCTCACCATCTCAAGCAACCATTGAATAATAGCCTGAACCGGACTTGAGATCAACACCCTAGCCATCATCCCCCTCATTTCAAAGCACCACCACCCACGAGCCATCGAAGCAGCGATCAAATACTTTCTAGTCCAGGCAGCTGCCTCAACACTTCTCCTTTTCTCGAGCACAATCAATGCCTGACACACAGGGCAATGAGATATCACTCAACTAAACCACCCCACATCCTCCCTTCTCTTAACCGCAGCAATCGCAATAAAACTAGGCCTAGTACCATTCCACTTCTGATTCCCAGAAGTCCTACAAGGCTCCCCCCTAACCACCGCAATACTACTATCAACAGTAATAAAATTTCCCCCAATTACCATTCTCCTCCTCACATCTCACTCACTAAACCCAACCCTACTTACCATAATAGCAGTCGCCTCTGCCGCACTTGGAGGCTGAATAGGACTAAACCAAACACAAATCCGAAAAATCCTAGCCTTCTCCTCAATTTCGCATTTAGGCTGAATAACTATCATCCTCATCTACAACCCAAAACTGACACTAACAGCATTCTACCTATACTGCATCATAACCGCCGCTATCTTCCTGGCCCTAAATACAACAAAATCACTAAAACTATCAACAATAATAACTTCTTGAGCAAAAACCCCCACACTAAACGCATCTCTAATAATAACACTACTATCACTAGCTGGCCTACCCCCACTGACAGGATTCCTCCCCAAGTGACTCATCATCCAAGAACTCTCTAAGCAAGACATAACAACCACCGCCGTAATCATCGCCCTCCTATCCCTACTAAGCCTATTTTTCTACCTCCGCTTAGCTTACTACTCAACAATTACCCTTCCACCCAGCCCCACGAACCATATAAAACAATGATACGCTAGCAAACCTACAAGCACTTTAATCGCCACACTTACCTCCCTATCAACCCTCCTACTCCCAATGTCCCCAATAATCCTCGCCTCCATCTAG
JPL296_Chorro_NTachVE ATGAACCCCTACGCTAAACTAGCATTCTCCCTAAGTCTCATCCTAGGAACAACCCTCACCATCTCAAGCAACCATTGAATAATAGCCTGAACCGGACTTGAGATCAACACCCTAGCCATCATCCCCCTCATTTCAAAGCACCACCACCCACGAGCCATCGAAGCAGCGATCAAATACTTTCTAGTCCAGGCAGCTGCCTCAACACTTCTCCTTTTCTCGAGCACAATCAATGCCTGACACACAGGGCAATGAGATATCACTCAACTAAACCACCCCACATCCTCCCTTCTCTTAACCGCAGCAATCGCAATAAAACTAGGCCTAGTACCATTCCACTTCTGATTCCCAGAAGTCCTACAAGGCTCCCCCCTAACCACCGCAATACTACTATCAACAGTAATAAAATTTCCCCCAATTACCATTCTCCTCCTCACATCTCACTCACTAAACCCAACCCTACTTACCATAATAGCAGTCGCCTCTGCCGCACTTGGAGGCTGAATAGGACTAAACCAAACACAAATCCGAAAAATCCTAGCCTTCTCCTCAATTTCGCATTTAGGCTGAATAACTATCATCCTCATCTACAACCCAAAACTGACACTAACAGCATTCTACCTATACTGCATCATAACCGCCGCTATCTTCCTGGCCCTAAATACAACAAAATCACTAAAACTATCAACAATAATAACTTCTTGAGCAAAAACCCCCACACTAAACGCATCTCTAATAATAACACTACTATCACTAGCTGGCCTACCCCCACTGACAGGATTCCTCCCCAAGTGACTCATCATCCAAGAACTCTCTAAGCAAGACATAACAACCACCGCCGTAATCATCGCCCTCCTATCCCTACTAAGCCTATTTTTCTACCTCCGCTTAGCTTACTACTCAACAATTACCCTTCCACCCAGCCCCACGAACCATATAAAACAATGATACGCTAGCAAACCTACAAGCACTTTAATCGCCACACTTACCTCCCTATCAACCCTCCTACTCCCAATGTCCCCAATAATCCTCGCCTCCATCTAG
JPL310_Chorro_NTachVE ATGAACCCCTACGCTAAACTAGCATTCTCCCTAAGTCTCATCCTAGGAACAACCCTCACCATCTCAAGCAACCATTGAATAATAGCCTGAACCGGACTTGAGATCAACACCCTAGCCATCATCCCCCTCATTTCAAAGCACCACCACCCACGAGCCATCGAAGCAGCGATCAAATACTTTCTAGTCCAGGCAGCTGCCTCAACACTTCTCCTTTTCTCGAGCACAATCAATGCCTGACACACAGGGCAATGAGATATCACTCAACTAAACCACCCCACATCCTCCCTTCTCTTAACCGCAGCAATCGCAATAAAACTAGGCCTAGTACCATTCCACTTCTGATTCCCAGAAGTCCTACAAGGCTCCCCCCTAACCACCGCAATACTACTATCAACAGTAATAAAATTTCCCCCAATTACCATTCTCCTCCTCACATCTCACTCACTAAACCCAACCCTACTTACCATAATAGCAGTCGCCTCTGCCGCACTTGGAGGCTGAATAGGACTAAACCAAACACAAATCCGAAAAATCCTAGCCTTCTCCTCAATTTCGCATTTAGGCTGAATAACTATCATCCTCATCTACAACCCAAAACTGACACTAACAGCATTCTACCTATACTGCATCATAACCGCCGCTATCTTCCTGGCCCTAAATTCAACAAAATCACTAAAACTATCAACAATAATAACTTCTTGAGCAAAAACCCCCACACTAAACGCATCTCTAATAATAACACTACTATCACTAGCTGGCCTACCCCCACTGACAGGATTCCTCCCCAAGTGACTCATCATCCAAGAACTCTCTAAGCAAGACATAACAACCACCGCCGTAATCATCGCCCTCCTATCCCTACTAAGCCTATTTTTCTACCTCCGCTTAGCTTACTACTCAACAATTACCCTTCCACCCAGCCCCACGAACCATATAAAACAATGATACGCTAGCAAACCTACAAGCACTTTAATCGCCACACTTACCTCCCTATCAACCCTCCTACTCCCAATGTCCCCAATAATCCTCGCCTCCATCTAG
KCC139_Chorro_NTachVE ATGAACCCCTACGCTAAACTAGCATTCTCCCTAAGTCTCATCCTAGGAACAACCCTCACCATCTCAAGCAACCATTGAATAATAGCCTGAACCGGACTTGAGATCAACACCCTAGCCATCATCCCCCTCATTTCAAAGCACCACCACCCACGAGCCATCGAAGCAGCGATCAAATACTTTCTAGTCCAGGCAGCTGCCTCAACACTTCTCCTTTTCTCGAGCACAATCAATGCCTGACACACAGGGCAATGAGATATCACTCAACTAAACCACCCCACATCCTCCCTTCTCTTAACCGCAGCAATCGCAATAAAACTAGGCCTAGTACCATTCCACTTCTGATTCCCAGAAGTCCTACAAGGCTCCCCCCTAACCACCGCAATACTACTATCAACAGTAATAAAATTTCCCCCAATTACCATTCTCCTCCTCACATCTCACTCACTAAACCCAACCCTACTTACCATAATAGCAGTCGCCTCTGCCGCACTTGGAGGCTGAATAGGACTAAACCAAACACAAATCCGAAAAATCCTAGCCTTCTCCTCAATTTCGCATTTAGGCTGAATAACTATCATCCTCATCTACAACCCAAAACTGACACTAACAGCATTCTACCTATACTGCATCATAACCGCCGCTATCTTCCTGGCCCTAAATACAACAAAATCACTAAAACTATCAACAATAATAACTTCTTGAGCAAAAACCCCCACACTAAACGCATCTCTAATAATAACACTACTATCACTAGCTGGCCTACCCCCACTGACAGGATTCCTCCCCAAGTGACTCATCATCCAAGAACTCTCTAAGCAAGACATAACAACCACCGCCGTAATCATCGCCCTCCTATCCCTACTAAGCCTATTTTTCTACCTCCGCTTAGCTTACTACTCAACAATTACCCTTCCACCCAGCCCCACGAACCATATAAAACAATGATACGCTAGCAAACCTACAAGCACTTTAATCGCCACACTTACCTCCCTATCAACCCTCCTACTCCCAATGTCCCCAATAATCCTCGCCTCCATCTAG
KCC215_Rioch_STachVE ATGAACCCCTACGCTAAACTAGCATTCTCCCTAAGTCTCATCCTAGGAACAACCCTCACCATCTCAAGCAACCATTGAATAATAGCCTGAACCGGACTTGAGATCAACACCCTAGCCATCATCCCCCTCATTTCAAAGCACCACCACCCACGAGCCATCGAAGCAGCGATCAAATACTTTCTAGTCCAGGCAGCTGCCTCAACACTTCTCCTTTTCTCGAGCACAATCAATGCCTGACACACAGGGCAATGAGATATCACTCAACTAAACCACCCCACATCCTCCCTTCTCTTAACCGCAGCAATCGCAATAAAACTAGGCCTAGTACCATTCCACTTCTGATTCCCAGAAGTCCTACAAGGCTCCCCCCTAACCACCGCAATACTACTATCAACAGTAATAAAATTTCCCCCAATTACCATTCTCCTCCTCACATCTCACTCACTAAACCCAACCCTACTTACCATAATAGCAGTCGCCTCTGCCGCACTTGGAGGCTGAATAGGACTAAACCAAACACAAATCCGAAAAATCCTAGCCTTCTCCTCAATTTCGCATTTAGGCTGAATAACTATCATCCTCATCTACAACCCAAAACTGACACTAACAGCATTCTACCTATACTGCATCATAACCGCCGCTATCTTCCTGGCCCTAAATACAACAAAATCACTAAAACTATCAACAATAATAACTTCTTGAGCAAAAACCCCCACACTAAACGCATCTCTAATAATAACACTACTATCACTAGCTGGCCTACCCCCACTGACAGGATTCCTCCCCAAGTGACTCATCATCCAAGAACTCTCTAAGCAAGACATAACAACCACCGCCGTAATCATCGCCCTCCTATCCCTACTAAGCCTATTTTTCTACCTCCGCTTAGCTTACTACTCAACAATTACCCTTCCACCCAGCCCCACGAACCATATAAAACAATGATACGCTAGCAAACCTACAAGCACTTTAATCGCCACACTTACCTCCCTATCAACCCTCCTACTCCCAATGTCCCCAATAATCCTCGCCTCCATCTAG
KCC230_Rioch_STachVE ATGAACCCCTACGCTAAACTAGCATTCTCCCTAAGTCTCATCCTAGGAACAACCCTCACCATCTCAAGCAACCATTGAATAATAGCCTGAACCGGACTTGAGATCAACACCCTAGCCATCATCCCCCTCATTTCAAAGCACCACCACCCACGAGCCATCGAAGCAGCGATCAAATACTTTCTAGTCCAGGCAGCTGCCTCAACACTTCTCCTTTTCTCGAGCACAATCAATGCCTGACACACAGGGCAATGAGATATCACTCAACTAAACCACCCCACATCCTCCCTTCTCTTAACCGCAGCAATCGCAATAAAACTAGGCCTAGTACCATTCCACTTCTGATTCCCAGAAGTCCTACAAGGCTCCCCCCTAACCACCGCAATACTACTATCAACAGTAATAAAATTTCCCCCAATTACCATTCTCCTCCTCACATCTCACTCACTAAACCCAACCCTACTTACCATAATAGCAGTCGCCTCTGCCGCACTTGGAGGCTGAATAGGACTAAACCAAACACAAATCCGAAAAATCCTAGCCTTCTCCTCAATTTCGCATTTAGGCTGAATAACTATCATCCTCATCTACAACCCAAAACTGACACTAACAGCATTCTACCTATACTGCATCATAACCGCCGCTATCTTCCTGGCCCTAAATACAACAAAATCACTAAAACTATCAACAATAATAACTTCTTGAGCAAAAACCCCCACACTAAACGCATCTCTAATAATAACACTACTATCACTAGCTGGCCTACCCCCACTGACAGGATTCCTCCCCAAGTGACTCATCATCCAAGAACTCTCTAAGCAAGACATAACAACCACCGCCGTAATCATCGCCCTCCTATCCCTACTAAGCCTATTTTTCTACCTCCGCTTAGCTTACTACTCAACAATTACCCTTCCACCCAGCCCCACGAACCATATAAAACAATGATACGCTAGCAAACCTACAAGCACTTTAATCGCCACACTTACCTCCCTATCAACCCTCCTACTCCCAATGTCCCCAATAATCCTCGCCTCCATCTAG
KCC253_Rioch_STachVE ATGAACCCCTACGCTAAACTAGCATTCTCCCTAAGTCTCATCCTAGGAACAACCCTCACCATCTCAAGCAACCATTGAATAATAGCCTGAACCGGACTTGAGATCAACACCCTAGCCATCATCCCCCTCATTTCAAAGCACCACCACCCACGAGCCATCGAAGCAGCGATCAAATACTTTCTAGTCCAGGCAGCTGCCTCAACACTTCTCCTTTTCTCGAGCACAATCAATGCCTGACACACAGGGCAATGAGATATCACTCAACTAAACCACCCCACATCCTCCCTTCTCTTAACCGCAGCAATCGCAATAAAACTAGGCCTAGTACCATTCCACTTCTGATTCCCAGAAGTCCTACAAGGCTCCCCCCTAACCACCGCAATACTACTATCAACAGTAATAAAATTTCCCCCAATTACCATTCTCCTCCTCACATCTCACTCACTAAACCCAACCCTACTTACCATAATAGCAGTCGCCTCTGCCGCACTTGGAGGCTGAATAGGACTAAACCAAACACAAATCCGAAAAATCCTAGCCTTCTCCTCAATTTCGCATTTAGGCTGAATAACTATCATCCTCATCTACAACCCAAAACTGACACTAACAGCATTCTACCTATACTGCATCATAACCGCCGCTATCTTCCTGGCCCTAAATACAACAAAATCACTAAAACTATCAACAATAATAACTTCTTGAGCAAAAACCCCCACACTAAACGCATCTCTAATAATAACACTACTATCACTAGCTGGCCTACCCCCACTGACAGGATTCCTCCCCAAGTGACTCATCATCCAAGAACTCTCTAAGCAAGACATAACAACCACCGCCGTAATCATCGCCCTCCTATCCCTACTAAGCCTATTTTTCTACCTCCGCTTAGCTTACTACTCAACAATTACCCTTCCACCCAGCCCCACGAACCATATAAAACAATGATACGCTAGCAAACCTACAAGCACTTTAATCGCCACACTTACCTCCCTATCAACCCTCCTACTCCCAATGTCCCCAATAATCCTCGCCTCCATCTAG
YPL170_Rioch_STachVE ATGAACCCCTACGCTAAACTAGCATTCTCCCTAAGTCTCATCCTAGGAACAACCCTCACCATCTCAAGCAACCATTGAATAATAGCCTGAACCGGACTTGAAATCAACACCCTAGCCATCATCCCCCTCATTTCAAAGCACCACCACCCACGAGCCATCGAAGCAGCGATCAAATACTTTCTAGTCCAGGCAGCTGCCTCAACACTTCTCCTTTTCTCGAGCACAATCAATGCCTGACACACAGGGCAATGAGATATCACTCAACTAAACCACCCCACATCCTCCCTTCTCTTAACCGCAGCAATCGCAATAAAACTAGGCCTAGTACCATTCCACTTCTGATTCCCAGAAGTCCTACAAGGCTCCCCCCTAACCACCGCAATACTACTATCAACAGTAATAAAATTTCCCCCAATTACCATTCTCCTCCTCACATCTCACTCACTAAACCCAACCCTACTTACCATAATAGCAGTCGCCTCTGCCGCACTTGGAGGCTGAATAGGACTAAACCAAACACAAATCCGAAAAATCCTAGCCTTCTCCTCAATTTCGCATTTAGGCTGAATAACTATCATCCTCATCTACAACCCAAAACTGACACTAACAGCATTCTACCTATACTGCATCATAACCGCCGCTATCTTCCTGGCCCTAAATACAACAAAATCACTAAAACTATCAACAATAATAACTTCTTGAGCAAAAACCCCCACACTAAACGCATCTCTAATAATAACACTACTATCACTAGCTGGCCTACCCCCACTGACAGGATTCCTCCCCAAGTGACTCATCATCCAAGAACTCTCTAAGCAAGACATAACAACCACCGCCGTAATCATCGCCCTCCTATCCCTACTAAGCCTATTTTTCTACCTCCGCTTAGCTTACTACTCAACAATTACCCTTCCACCCAGCCCCACGAACCATATAAAACAATGATACGCTAGCAAACCTACAAGCACTTTAATCGCCACACTTACCTCCCTATCAACCCTCCTACTCCCAATGTCCCCAATAATCCTCGCCTCCATCTAG
6139_MoronaSantiagoEC ATGAACCCCTACGCTAAACTAGCATTCTCCCTAAGTCTCATCCTAGGAACAACCCTCACCATCTCAAGCAACCATTGAATAATAGCCTGAACCGGACTTGAGATCAACACCCTAGCCATCATCCCCCTCATTTCAAAGCACCACCACCCACGAGCCATCGAAGCAGCGATCAAATACTTTCTAGTCCAGGCAGCTGCCTCAACACTTCTCCTTTTCTCGAGCACAATCAATGCCTGACACACAGGGCAATGAGATATCACTCAACTAAACCACCCCACATCCTCCCTTCTCTTAACCGCAGCAATCGCAATAAAACTAGGCCTAGTACCATTCCACTTCTGATTCCCAGAAGTCCTACAAGGCTCCCCCCTAACCACCGCAATACTACTATCAACAGTAATAAAATTTCCCCCAATTACCATTCTCCTCCTCACATCTCACTCACTAAACCCAACCCTACTTACCATAATAGCAGTCGCCTCCGCCGCACTTGGAGGCTGAATAGGACTAAACCAAACACAAATCCGAAAAATCCTAGCCTTCTCCTCAATTTCGCATTTAGGCTGAATAACTATCATCCTCATCTACAACCCAAAACTGACACTAACAGCATTCTACCTATACTGCATCATAACCGCCACTATCTTCCTGGCCCTAAATACAACAAAATCACTAAAACTATCAACAATAATAACTTCTTGAGCAAAAACCCCCACACTAAACGCATCTCTAATAATTACACTACTATCGCTAGCTGGCCTACCCCCACTGACAGGATTCCTCCCCAAGTGACTCATCATCCAAGAACTCTCTAAGCAAGACATAACAACCACCGCCATAATCATCGCCCTCCTATCCCTACTAAGCCTATTTTTCTACCTCCGCTTAGCTTACTACTCAACAATTACCCTTCCACCCAGCCCCACGAACCATATAAAACAATGATACGCTAGCAAACCTACAAGCACTTTAATCGCCGCACTTACCTCCCTATCAACCCTCCTACTCCCAATGTCCCCAATAATCCTCGCCTCCATCTAG
2093_DarienPA ATGAACCCCTACGCTAAACTAACATTCTCCCTAAGTCTCATTCTAGGGACAACCCTCACCATCTCAAGCAACCATTGAATGATAGCCTGAACCGGACTTGAGATCAACACCCTAGCCATCATCCCCCTCATTTCAAAACACCACCACCCACGAGCCATCGAGGCAGCAATCAAATACTTTCTAGTCCAGGCAGCCGCCTCAACACTTCTCCTTTTCTCGAGCACAATCAATGCCTGACACACAGGACAATGAGATATCACCCAACTAAATCACCCTACATCCTCCCTACTCTTAACCGCAGCAATCGCAATAAAACTAGGCCTAGTACCATTCCACTTCTGATTCCCAGAAGTCCTACAAGGCTCCCCCTTAACCACCGCAATACTACTATCAACAGTAATAAAATTTCCCCCAATTACCATTCTCCTCCTCACGTCTCACTCACTAAACCCAACCCTACTTACCATAATAGCAGTCGCCTCTGCCGCACTAGGAGGCTGAATGGGACTAAACCAAACACAAATTCGAAAAATCCTAGCCTTCTCCTCAATTTCACATTTGGGCTGAATAACTATCATCCTCATCTACAACCCCAAACTGACACTAATAACATTCTATCTATATTGCATCATAACCGCCGCTATCTTCCTGACCCTAAATACAACAAAATCACTAAAACTGTCAACAGTAATAACTTCTTGAGCAAAAACTCCTACACTAAACGCATCTCTAATAGTAACACTACTATCACTAGCTGGTCTACCCCCACTAACAGGATTCCTCCCCAAGTGGCTCATCATCCAAGAACTCTCTAAGCAAGACATAACACCCACCGCCACAATCATCGCCCTCCTATCCCTACTAAGCCTATTTTTCTACCTCCGCTTAGCTTACTACTCAACAATCACCCTTCCTCCCAGCCCCACGAACCATATAAAACAATGATACGCTAGCAAACCTACAAACACCCTAATCGCCACACTTACCTCCCTATCAACCCTCCTTCTCCCAATATCCCCAATAATCCTCGCCTCCATCTAG
27653_LoretoPE ATGAACCCCTACGCTAAACTAGCATTCTCCCTAAGCCTCATCCTAGGAACAACCCTCACCATCTCAAGCAACCATTGAATAATAGCCTGAACCGGACTTGAGATCAACACCCTAGCCATCATCCCCCTCATTTCAAAGCACCACCACCCACGAGCCATCGAAGCAGCGATCAAATACTTTCTAGTCCAGGCAGCTGCCTCAACACTTCTCCTTTTCTCGAGCACAATCAATGCCTGACACACAGGGCAATGAGATATCACTCAACTAAACCACCCCACATCCTCCCTTCTCTTAACCGCAGCAATCGCAATAAAACTAGGCCTAGTACCATTCCACTTCTGATTCCCAGAAGTCCTACAAGGCTCCCCCCTAACCACCGCAATACTACTATCAACAGTAATAAAATTTCCCCCAATTACCATTCTCCTCCTCACATCTCACTCACTAAACCCAACCCTACTTACCATAATAGCAGTCGCCTCTGCCGCACTTGGAGGCTGAATAGGACTAAACCATACACAAATCCGAAAAATCCTAGCCTTCTCCTCAATTTCGCATTTAGGCTGAATAACTATCACCCTCATCTACAACCCAAAACTGACACTAACAGCATTCTACCTATACTGCATCATAACCGCCGCTATCTTCCTGGCCCTAAATACAACAAAATCACTAAAACTATCAACAATAATAACTTCTTGAACAAAAACCCCCACACTAAACGCATCTCTAATAATAACACTACTATCACTAGCTGGCCTACCCCCACTGACAGGATTCCTCCCCAAGTGACTCATCATCCAAGAACTCTCTAAGCAAGACATAACAACCACCGCCGTAATCATCGCCCTCCTATCCCTACTGAGCCTATTTTTCTACCTCCGCTTAGCTTACTACTCAACAATTACCCTTCCACCCAGCCCCACGAACCATATAAAACAATGATACACTAGCAAACCTACAAGCACTTTAATCGCCACACTTACCTCCCTATCAACCCTCCTACTCCCAATGTCCCCAATAATCCTCGCCTCCATCTAG
27736_LoretoPE ATGAACCCCTACGCTAAACTAGCATTCTCCCTAAGCCTCATCCTAGGAACAACCCTCACCATCTCAAGCAACCATTGAATAATAGCCTGAACCGGACTTGAGATCAACACCCTAGCCATCATCCCCCTCATTTCAAAGCACCACCACCCACGAGCCATCGAAGCAGCGATCAAATACTTTCTAGTCCAGGCAGCTGCCTCAACACTTCTCCTTTTCTCGAGCACAATCAATGCCTGACACACAGGGCAATGAGATATCACTCAACTAAACCACCCCACATCCTCCCTTCTCTTAACCGCAGCAATCGCAATAAAACTAGGCCTAGTACCATTCCACTTCTGATTCCCAGAAGTCCTACAAGGCTCCCCCCTAACCACCGCAATACTACTATCAACAGTAATAAAATTTCCCCCAATTACCATTCTCCTCCTCACATCTCACTCACTAAACCCAACCCTACTTACCATAATAGCAGTCGCCTCTGCCGCACTTGGAGGCTGAATAGGACTAAACCAAACACAAATCCGAAAAATCCTAGCCTTCTCCTCAATTTCGCATTTAGGCTGAATAACTATCACCCTCATCTACAACCCAAAACTGACACTAACAGCATTCTACCTATACTGCATCATAACCGCCGCTATCTTCCTGGCCCTAAATACAACAAAATCACTAAAACTATCAACAATAATAACTTCTTGAACAAAAACCCCCACACTAAACGCATCTCTAATAATAACACTACTATCACTAGCTGGCCTACCCCCACTGACAGGATTCCTCCCCAAGTGACTCATCATCCAAGAACTCTCTAAGCAAGACATAACAACCACCGCCGTAATCATCGCCCTCCTATCCCTACTGAGCCTATTTTTCTACCTCCGCTTAGCTTACTACTCAACAATTACCCTTCCACCCAGCCCCACGAACCATATAAAACAATGATACGCTAGCAAACCTACAAGCACTTTAATCGCCACACTTACCTCCCTATCAACCCTCCTACTCCCAATGTCCCCAATAATCCTCGCCTCCATCTAG
27933_LoretoPE ATGAACCCCTACGCTAAACTAGCATTCTCCCTAAGCCTCATCCTAGGAACAACCCTCACCATCTCAAGCAACCATTGAATAATAGCCTGAACCGGACTTGAGATCAACACCCTAGCCATCATCCCCCTCATTTCAAAGCACCACCACCCACGAGCCATCGAAGCAGCGATCAAATACTTTCTAGTCCAGGCAGCTGCCTCAACACTTCTCCTTTTCTCGAGCACAATCAATGCCTGACACACAGGGCAATGAGATATCACTCAACTAAACCACCCCACATCCTCCCTTCTCTTAACCGCAGCAATCGCAATAAAACTAGGCCTAGTACCATTCCACTTCTGATTCCCAGAAGTCCTACAAGGCTCCCCCCTAACCACCGCAATACTACTATCAACAGTAATAAAATTTCCCCCAATTACCATTCTCCTCCTCACATCTCACTCACTAAACCCAACCCTACTTACCATAATAGCAGTCGCCTCTGCCGCACTTGGAGGCTGAATAGGACTAAACCAAACACAAATCCGAAAAATCCTAGCCTTCTCCTCAATTTCGCATTTAGGCTGAATAACTATCACCCTCATCTACAACCCAAAACTGACACTAACAGCATTCTACCTATACTGCATCATAACCGCCGCTATCTTCCTGGCCCTAAATACAACAAAATCACTAAAACTATCAACAATAATAACTTCTTGAACAAAAACCCCCACACTAAACGCATCTCTAATAATAACACTACTATCACTAGCTGGCCTACCCCCACTGACAGGATTCCTCCCCAAGTGACTCATCATCCAAGAACTCTCTAAGCAAGACATAACAACCACCGCCGTAATCATCGCCCTCCTATCCCTACTGAGCCTATTTTTCTACCTCCGCTTAGCTTACTACTCAACAATTACCCTTCCACCCAGCCCCACGAACCATATAAAACAATGATACGCTAGCAAACCTACAAGCACTTTAATCGCCACACTTACCTCCCTATCAACCCTCCTACTCCCAATGTCCCCAATAATCCTCGCCTCCATCTAG
40563_LoretoPE ATGAACCCCTACGCTAAACTAGCATTCTCCCTAAGCCTCATCCTAGGAACAACCCTCACCATCTCAAGCAACCATTGAATAATAGCCTGAACCGGACTTGAGATCAACACCCTAGCCATCATCCCCCTCATTTCAAAGCACCACCACCCACGAGCCATCGAAGCAGCGATCAAATACTTTCTAGTCCAGGCAGCTGCCTCAACACTTCTCCTTTTCTCGAGCACAATCAATGCCTGACACACAGGGCAATGAGATATCACTCAACTAAACCACCCCACATCCTCCCTTCTCTTAACCGCAGCAATCGCAATAAAACTAGGCCTAGTACCATTCCACTTCTGATTCCCAGAAGTCCTACAAGGCTCCCCCCTAACCACCGCAATACTACTATCAACAGTAATAAAATTTCCCCCAATTACCATTCTCCTCCTCACATCTCACTCACTAAACCCAACCCTACTTACCATAATAGCAGTCGCCTCTGCCGCACTTGGAGGCTGAATAGGACTAAACCAAACACAAATCCGAAAAATCCTAGCCTTCTCCTCAATTTCGCATTTAGGCTGAATAACTATCACCCTCATCTACAACCCAAAACTGACACTAACAGCATTCTACCTATACTGCATCATAACCGCCGCTATCTTCCTGGCCCTAAATACAACAAAATCACTAAAACTATCAACAATAATAACTTCTTGAACAAAAACCCCCACACTAAACGCATCTCTAATAATAACACTACTATCACTAGCTGGCCTACCCCCACTGACAGGATTCCTCCCCAAGTGACTCATCATCCAAGAACTCTCTAAGCAAGACATAACAACCACCGCCGTAATCATCGCCCTCCTATCCCTACTGAGCCTATTTTTCTACCTCCGCTTAGCTTACTACTCAACAATTACCCTTCCACCCAGCCCCACGAACCATATAAAACAATGATACGCTAGCAAACCTACAAGCACTTTAATCGCCACACTTACCTCCCTATCAACCCTCCTACTCCCAATGTCCCCAATAATCCTCGCCTCCATCTAG
28349_PanamaPA ATGAACCCCTACGCTAAACTAACATTCTCCCTAAGTCTCATCCTAGGAACAACCCTCACCATCTCAAGCAACCATTGAATGATAGCCTGAACCGGACTTGAGATCAACACCCTAGCCATCATCCCCCTCATTTCAAAACACCACCACCCACGAGCCATCGAGGCAGCAATCAAATACTTTCTAGTCCAGGCAGCCGCCTCAACACTTCTCCTTTTCTCGAGCACAATCAATGCCTGACACACAGGACAATGAGATATCACCCAACTAAATCACCCCACATCCTCCCTACTCTTAACCGCAGCAATCGCAATAAAACTAGGCCTAGTACCATTCCACTTCTGATTCCCAGAAGTCCTACAAGGCTCCCCCTTAACCACCGCAATACTACTATCAACAGTAATAAAATTTCCCCCAATTACCATTCTCCTCCTCACGTCTCACTCGCTAAACCCAACCCTACTTACCATAATAGCAGTCGCCTCTGCCGCACTTGGAGGCTGAATAGGACTAAACCAAACACAAATTCGAAAAATCCTAGCCTTCTCCTCAATTTCACATTTGGGCTGAATAACTATCATCCTCATCTACAACCCCAAACTGACACTAATAACATTCTACCTATATTGCATCATAACCGCCGCTATCTTCCTGACCCTAAATACAACAAAATCACTAAAACTGTCAACAGTAATAACTTCTTGAGCAAAAACTCCTACACTAAACGCATCTCTAATAGTAACGCTACTATCACTAGCTGGTCTACCCCCACTAACAGGATTCCTCCCCAAGTGGCTCATCATCCAAGAACTCTCTAAGCAAGACATAACACCCGCCGCCACAATCATCGCCCTCCTATCCCTACTAAGCCTATTTTTCTACCTCCGCTTAGCTTACTACTCAACAATCACCCTTCCTCCCAGCCCCACGAACCATATAAAACAATGATACGCTAGCAAACCTACAAACACCCTAATCGCCACACTTACCTCCCTATCAACCCTCCTTCTCCCAATGTCCCCAATAATCCTCGCCTCCATCTAG
26419_ChiriquiPA ATGAACCCCTACGCTAAACTAACATTCTCCCTAAGTCTCATCCTAGGGACAACCCTCACCATCTCAAGCAACCATTGAATGATAGCCTGAACCGGACTTGAGATCAACACCCTAGCCATCATCCCCCTCATTTCAAAACACCACCACCCACGAGCCATCGAGGCAGCAATCAAATACTTTCTAGTCCAGGCAGCCGCCTCAACACTTCTCCTTTTCTCGAGCACAATCAATGCCTGACACACAGGACAATGAGATATCACCCAACTAAATCACCCCACATCCTCCCTACTCTTAACCGCAGCAATCGCAATAAAACTAGGCCTAGTACCATTCCACTTCTGATTCCCAGAAGTCCTACAAGGCTCCCCCTTAACCACCGCAATACTACTATCAACAGTAATAAAATTTCCCCCAATTACCATTCTCCTCCTCACGTCTCACTCGCTAAACCCAACCCTACTCACCATAATAGCAGTCGCCTCTGCTGCACTTGGAGGCTGAATAGGACTAAACCAAACACAAATTCGAAAAATCCTAGCCTTCTCCTCAATTTCACATTTGGGCTGAATAACTATCATCCTCATCTACAACCCCAAACTGACACTAATAACATTCTATCTATATTGCATCATAACCGCCGCTATCTTCCTGACCCTAAATACAACAAAATCACTAAAACTGTCAACAGTAATAACTTCTTGAGCAAAAACTCCTACACTAAACGCATCTCTAATAGTAACGCTACTATCACTAGCTGGTCTACCCCCACTAACAGGATTCCTCCCCAAGTGGCTCATCATCCAAGAACTCTCTAAGCAAGACATAACACCCGCCGCCACAATCATCGCCCTCCTATCCCTACTAAGCCTATTTTTCTACCTCCGCTTAGCTTACTACTCAACAATCACCCTTCCTCCCAGCCCCACGAACCATATAAAACAATGATACGCTAGCAAACCTACAAACACCCTAATCGCCACACTTACCTCCCTATCAACCCTCCTTCTCCCAATGTCCCCAATAATCCTCGCCTCCATCTAG
26486_ChiriquiPA ATGAACCCCTACGCTAAACTAACATTCTCCCTAAGTCTCATCCTAGGGACAACCCTCACCATCTCAAGCAACCATTGAATGATAGCCTGAACCGGACTTGAGATCAACACCCTAGCCATCATCCCCCTCATTTCAAAACACCACCACCCACGAGCCATCGAGGCAGCAATCAAATACTTTCTAGTCCAGGCAGCCGCCTCAACACTTCTCCTTTTCTCGAGCACAATCAATGCCTGACACACAGGACAATGAGATATCACCCAACTAAATCACCCCACATCCTCCCTACTCTTAACCGCAGCAATCGCAATAAAACTAGGCCTAGTACCATTCCACTTCTGATTCCCAGAAGTCCTACAAGGCTCCCCCTTAACCACCGCAATACTACTATCAACAGTAATAAAATTTCCCCCAATTACCATTCTCCTCCTCACGTCTCACTCGCTAAACCCAACCCTACTCACCATAATAGCAGTCGCCTCTGCCGCACTTGGAGGCTGAATAGGACTAAACCAAACACAAATTCGAAAAATCCTAGCCTTCTCCTCAATTTCACATTTGGGCTGAATAACTATCATCCTCATCTACAACCCCAAACTGACACTAATAACATTCTATCTATATTGCATCATAACCGCCGCTATCTTCCTGACCCTAAATACAACAAAATCACTAAAACTGTCAACAGTAATAACTTCTTGAGCAAAAACTCCTACACTAAACGCATCTCTAATAGTAACGCTACTATCACTAGCTGGTCTACCCCCACTAACAGGATTCCTCCCCAAGTGGCTCATCATCCAAGAACTCTCTAAGCAAGACATAACACCCGCCGCCACAATCATCGCCCTCCTATCCCTACTAAGCCTATTTTTCTACCTCCGCTTAGCTTACTACTCAACAATCACCCTTCCTCCCAGCCCCACGAACCATATAAAACAATGATACGCTAGCAAACCTACAAACACCCTAATCGCCACACTTACCTCCCTATCAACCCTCCTTCTCCCAATGTCCCCAATAATCCTCGCCTCCATCTAG
28173_ChiriquiPA ATGAACCCCTACGCTAAACTAACATTCTCCCTAAGTCTCATCCTAGGGACAACCCTCACCATCTCAAGCAGCCATTGAATGATAGCCTGAACCGGACTTGAGATCAACACCCTAGCCATCATCCCCCTCATTTCAAAACACCACCACCCACGAGCCATCGAGGCAGCAATCAAATACTTTCTAGTCCAGGCAGCCGCCTCAACACTTCTCCTTTTCTCGAGCACAATCAATGCCTGACACACAGGACAATGAGATATCACCCAACTAAATCACCCCACATCCTCCCTACTCTTAACCGCAGCAATCGCAATAAAACTAGGCCTAGTACCATTCCACTTCTGATTCCCAGAAGTCCTACAAGGCTCCCCCTTAACCACCGCAATACTACTATCAACAGTAATAAAATTTCCCCCAATTACCATTCTCCTCCTCACGTCTCACTCACTAAACCCAGCCCTACTTACCATAATAGCAGTCGCCTCTGCCGCACTTGGAGGCTGAATAGGACTAAACCAAACACAAATTCGAAAAATCCTAGCCTTCTCCTCAATTTCACATTTAGGCTGAATAACTATCATCCTCATCTACAACCCCAAACTGACACTAATAACATTCTATCTATATTGCATCATAACCGCCGCTATCTTCCTGACCCTAAATACAACAAAATCACTAAAACTGTCAACAGTAATAACTTCTTGAGCAAAAACTCCTACACTAAACGCATCTCTAATAGTAACGCTACTATCACTAGCTGGTCTACCCCCACTAACAGGATTCCTCCCCAAGTGGCTCATCATCCAAGAACTCTCTAAGCAAGACATAACACCCACCGCCACAATCATCGCCCTCCTATCCCTACTAAGCCTATTTTTCTACCTCCGCTTAGCTTACTACTCAACAATCACCCTTCCTCCCAGCCCCACGAACCATATAAAACAATGATACGCTAGCAAACCTACAAACACCCTAATCCCCACACTTACCTCCCTATCAACCCTCCTTCTCCCAATGTCCCCAATAATCCTCGCCTCCATCTAG
28334_PanamaPA ATGAACCCCTACGCTAAACTAACATTCTCCCTAAGTCTCATCCTAGGGACAACCCTCACCATCTCAAGCAACCATTGAATGATAGCCTGAACCGGACTTGAGATCAACACCCTAGCCATCATCCCCCTCATTTCAAAACACCACCACCCACGAGCCATCGAGGCAGCAATCAAATACTTTCTAGTCCAGGCAGCCGCCTCAACACTTCTCCTTTTCTCGAGCACAATCAATGCCTGACACACAGGACAATGAGATATCACCCAACTAAATCACCCCACATCCTCCCTACTCTTAACCGCAGCAATCGCAATAAAACTAGGCCTAGTACCATTCCACTTCTGATTCCCAGAAGTCCTACAAGGCTCCCCCTTAACCACCGCAATACTACTATCAACAGTAATAAAATTTCCCCCAATTACCATTCTCCTCCTCACGTCTCACTCGCTAAACCCAACCCTACTTACCATAATAGCAGTCGCCTCTGCCGCACTTGGAGGCTGAATAGGACTAAACCAAACACAAATTCGAAAAATCCTAGCCTTCTCCTCAATTTCACATTTGGGCTGAATAACTATCATCCTCATCTACAACCCCAAACTGACACTAATAACATTCTATCTATATTGCATCATAACCGCCGCTATCTTCCTGACCCTAAATACAACAAAATCACTAAAACTGTCAACAGTAATAACTTCTTGAGCAAAAACTCCTACACTAAACGCATCTCTGATAGTAACGCTACTATCACTAGCTGGTCTACCCCCACTAACAGGATTCCTCCCCAAGTGGCTCATCATCCAAGAACTCTCTAAGCAAGACATAACACCCGCCGCCACAATCATCGCCCTCCTATCCCTACTAAGCCTATTTTTCTACCTCCGCTTAGCTTACTACTCAACAATCACCCTTCCTCCCAGCCCCACGAACCATATAAAACAATGATACGCTAGCAAACCTACAAACACCCTAATCGCCACACTTACCTCCCTATCAACCCTCCTTCTCCCAATGTCCCCAATAATCCTCGCCTCCATCTAG
28335_PanamaPA ATGAACCCCTACGCTAAACTAACATTCTCCCTAAGTCTCATCCTAGGGACAACCCTCACCATCTCAAGCAACCATTGAATGATAGCCTGAACCGGACTTGAGATCAACACCCTAGCCATCATCCCCCTCATTTCAAAACACCACCACCCACGAGCCATCGAGGCAGCAATCAAATACTTTCTAGTCCAGGCAGCCGCCTCAACACTTCTCCTTTTCTCGAGCACAATCAATGCCTGACACACAGGACAATGAGATATCACCCAACTAAATCACCCCACATCCTCCCTACTCTTAACCGCAGCAATCGCAATAAAACTAGGCCTAGTACCATTCCACTTCTGATTCCCAGAAGTCCTACAAGGCTCCCCCTTAACCACCGCAATACTACTATCAACAGTAATAAAATTTCCCCCAATTACCATTCTCCTCCTCACGTCTCACTCGCTAAACCCAACCCTACTTACCATAATAGCAGTCGCCTCTGCCGCACTTGGAGGCTGAATAGGACTAAACCAAACACAAATTCGAAAAATCCTAGCCTTCTCCTCAATTTCACATTTGGGCTGAATAACTATCATCCTCATCTACAACCCCAAACTGACACTAATAACATTCTATCTATATTGCATCATAACCGCCGCTATCTTCCTGACCCTAAATACAACAAAATCACTAAAACTGTCAACAGTAATAACTTCTTGAGCAAAAACTCCTACACTAAACGCATCTCTGATAGTAACGCTACTATCACTAGCTGGTCTACCCCCACTAACAGGATTCCTCCCCAAGTGGCTCATCATCCAAGAACTCTCTAAGCAAGACATAACACCCGCCGCCACAATCATCGCCCTCCTATCCCTACTAAGCCTATTTTTCTACCTCCGCTTAGCTTACTACTCAACAATCACCCTTCCTCCCAGCCCCACGAACCATATAAAACAATGATACGCTAGCAAACCTACAAACACCCTAATCGCCACACTTACCTCCCTATCAACCCTCCTTCTCCCAATGTCCCCAATAATCCTCGCCTCCATCTAG
28342_PanamaPA ATGAACCCCTACGCTAAACTAACATTCTCCCTAAGTCTCATCCTAGGGACAACCCTCACCATCTCAAGCAACCATTGAATGATAGCCTGAACCGGACTTGAGATCAACACCCTAGCCATCATCCCCCTCATTTCAAAACACCACCACCCACGAGCCATCGAGGCAGCAATCAAATACTTTCTAGTCCAGGCAGCCGCCTCAACACTTCTCCTTTTCTCGAGCACAATCAATGCCTGACACACAGGACAATGAGATATCACCCAACTAAATCACCCCACATCCTCCCTACTCTTAACCGCAGCAATCGCAATAAAACTAGGCCTAGTACCATTCCACTTCTGATTCCCAGAAGTCCTACAAGGCTCCCCCTTAACCACCGCAATACTACTATCAACAGTAATAAAATTTCCCCCAATTACCATTCTCCTCCTCACGTCTCACTCGCTAAACCCAACCCTACTTACCATAATAGCAGTCGCCTCTGCCGCACTTGGAGGCTGAATAGGACTAAACCAAACACAAATTCGAAAAATCCTAGCCTTCTCCTCAATTTCACATTTGGGCTGAATAACTATCATCCTCATCTACAACCCCAAACTGACACTAATAACATTCTATCTATATTGCATCATAACCGCCGCTATCTTCCTGACCCTAAATACAACAAAATCACTAAAACTGTCAACAGTAATAACTTCTTGAGCAAAAACTCCTACACTAAACGCATCTCTGATAGTAACGCTACTATCACTAGCTGGTCTACCCCCACTAACAGGATTCCTCCCCAAGTGGCTCATCATCCAAGAACTCTCTAAGCAAGACATAACACCCGCCGCCACAATCATCGCCCTCCTATCCCTACTAAGCCTATTTTTCTACCTCCGCTTAGCTTACTACTCAACAATCACCCTTCCTCCCAGCCCCACGAACCATATAAAACAATGATACGCTAGCAAACCTACAAACACCCTAATCGCCACACTTACCTCCCTATCAACCCTCCTTCTCCCAATGTCCCCAATAATCCTCGCCTCCATCTAG
28382_PanamaPA ATGAACCCCTACGCTAAACTAACATTCTCCCTAAGTCTCATCCTAGGGACAACCCTCACCATCTCAAGCAACCATTGAATGATAGCCTGAACCGGACTTGAGATCAACACCCTAGCCATCATCCCCCTCATTTCAAAACACCACCACCCACGAGCCATCGAGGCAGCAATCAAATACTTTCTAGTCCAGGCAGCCGCCTCAACACTTCTCCTTTTCTCGAGCACAATCAATGCCTGACACACAGGACAATGAGATATCACCCAACTAAATCACCCCACATCCTCCCTACTCTTAACCGCAGCAATCGCAATAAAACTAGGCCTAGTACCATTCCACTTCTGATTCCCAGAAGTCCTACAAGGCTCCCCCTTAACCACCGCAATACTACTATCAACAGTAATAAAATTTCCCCCAATTACCATTCTCCTCCTCACGTCTCACTCGCTAAACCCAACCCTACTTACCATAATAGCAGTCGCCTCTGCCGCACTTGGAGGCTGAATAGGACTAAACCAAACACAAATTCGAAAAATCCTAGCCTTCTCCTCAATTTCACATTTGGGCTGAATAACTATCATCCTCATCTACAACCCCAAACTGACACTAATAACATTCTATCTATATTGCATCATAACCGCCGCTATCTTCCTGACCCTAAATACAACAAAATCACTAAAACTGTCAACAGTAATAACTTCTTGAGCAAAAACTCCTACACTAAACGCATCTCTGATAGTAACGCTACTATCACTAGCTGGTCTACCCCCACTAACAGGATTCCTCCCCAAGTGGCTCATCATCCAAGAACTCTCTAAGCAAGACATAACACCCGCCGCCACAATCATCGCCCTCCTATCCCTACTAAGCCTATTTTTCTACCTCCGCTTAGCTTACTACTCAACAATCACCCTTCCTCCCAGCCCCACGAACCATATAAAACAATGATACGCTAGCAAACCTACAAACACCCTAATCGCCACACTTACCTCCCTATCAACCCTCCTTCTCCCAATGTCCCCAATAATCCTCGCCTCCATCTAG
35759_CartagoCR ATGAACCCCTACGCTAAACTAACATTCTCCCTAAGTCTCATCCTAGGGACAACCCTCACCATCTCAAGCAACCATTGAATGATAGCCTGAACCGGACTTGAGATCAACACCCTAGCCATCATCCCCCTCATTTCAAAACACCACCACCCACGAGCCATCGAGGCAGCAATCAAATACTTTCTAGTCCAGGCAGCCGCCTCAACACTTCTCCTTTTCTCGAGCACAATCAATGCCTGACACACAGGACAATGAGATATCACCCAACTAAATCACCCCACATCCTCCCTACTCTTAACCGCAGCAATCGCAATAAAACTGGGCCTAGTACCATTTCACTTCTGATTCCCAGAAGTCCTACAAGGCTCCCCCTTAACCACCGCAATACTACTATCAACAGTAATAAAATTTCCCCCAATCACCATTCTCCTCCTCACGTCTCACTCACTAAACCCAACCCTACTTACCATAATAGCAGTCGCCTCTGCCGCACTTGGAGGCTGAATAGGACTGAACCAAACACAAATCCGAAAAATCCTAGCCTTCTCCTCAATTTCACATTTAGGCTGAATAACTATCATCCTCATCTACAACCCCAAACTGACACTAATAACATTCTATCTATATTGCATCATAACCGCCGCTATCTTCCTGACCCTAAATACAACAAAATCACTAAAACTGTCAACAGTAATAACTTCTTGAGCAAAAACTCCTACACTAAACGCATCTCTAATAGTAACGCTACTATCACTAGCTGGTCTACCCCCACTAACAGGATTCCTCCCCAAGTGGCTCATCATCCAAGAACTCTCTAAGCAAGACATAACACCCGCCGCCACAATCATCGCCCTCCTATCCCTACTAAGCCTATTTTTCTATCTCCGCTTAACTTACTACTCAACAATCACCCTTCCTCCCAGCCCCACGAACCATATAAAACAATGATACGCTAGCAAACCTACAAACACCCTAATCGCCACACTTACCTCCCTATCAACCCTCCTTCTCCCAATGTCCCCAATAATCCTCGCCTCCATCTAG
5969_MoronaSantiagoEC ATGAACCCCTACGCTAAACTAGCATTCTCCCTAAGTCTCATCCTAGGAACAACCCTCACCATCTCAAGCAACCATTGAATAATAGCCTGAACCGGACTTGAGATCAACACCCTAGCCATCATCCCCCTCATTTCAAAGCACCACCACCCACGAGCCATCGAAGCAGCGATCAAATACTTTCTAGTCCAGGCAGCTGCCTCAACACTTCTCCTTTTCTCGAGCACAATCAATGCCTGACACACAGGGCAATGAGATATCACTCAACTAAACCACCCCACATCCTCCCTTCTCTTAACCGCAGCAATCGCAATAAAACTAGGCCTAGTACCATTCCACTTCTGATTCCCAGAAGTCCTACAAGGCTCCCCCCTAACCACCGCAATACTACTATCAACAGTAATAAAATTTCCCCCAATTACCATTCTCCTCCTCACATCTCACTCACTAAACCCAACCCTACTTACCATAATAGCAGTCGCCTCCGCCGCACTTGGAGGCTGAATAGGACTAAACCAAACACAAATCCGAAAAATCCTAGCCTTCTCCTCAATTTCGCATTTAGGCTGAATAACTATCATCCTCATCTACAACCCAAAACTGACACTAACAGCATTCTACCTATACTGCATCATAACCGCCACTATCTTCCTGGCCCTAAATACAACAAAATCACTAAAACTATCAACAATAATAACTTCTTGAGCAAAAACCCCCACACTAAACGCATCTCTAATAATTACACTACTATCGCTAGCTGGCCTACCCCCACTGACAGGATTCCTCCCCAAGTGACTCATCATCCAAGAACTCTCTAAGCAAGACATAACAACCACCGCCATAATCATCGCCCTCCTATCCCTACTAAGCCTATTTTTCTACCTCCGCTTAGCTTACTACTCAACAATTACCCTTCCACCCAGCCCCACGAACCATATAAAACAATGATACGCTAGCAAACCTACAAGCACTTTAATCGCCACACTTACCTCCCTATCAACCCTCCTACTCCCAATGTCCCCAATAATCCTCGCCTCCATCTAG
5996_MoronaSantiagoEC ATGAACCCCTACGCTAAACTAGCATTCTCCCTAAGTCTCATCCTAGGAACAACCCTCACCATCTCAAGCAACCATTGAATAATAGCCTGAACCGGACTTGAGATCAACACCCTAGCCATCATCCCCCTCATTTCAAAGCACAACCACCCACGAGCCATCGAAGCAGCGATCAAATACTTTCTAGTCCAGGCAGCTGCCTCAACACTTCTCCTTTTCTCGAGCACAATCAATGCCTGACACACAGGGCAATGAGATATCACTCAACTAAACCACCCCACATCCTCCCTTCTCTTAACCGCAGCAATCGCAATAAAACTAGGCCTAGTACCATTCCACTTCTGATTCCCAGAAGTCCTACAAGGCTCCCCCCTAACCACCGCAATACTACTATCAACAGTAATAAAATTTCCCCCAATTACCATTCTCCTCCTCACATCTCACTCACTAAACCCAACCCTACTTACCATAATAGCAGTCGCCTCCGCCGCACTTGGAGGCTGAATAGGACTAAACCAAACACAAATCCGAAAAATCCTAGCCTTCTCCTCAATTTCGCATTTAGGCTGAATAACTATCATCCTCATCTACAACCCAAAACTGACACTAACAGCATTCTACCTATACTGCATCATAACCGCCACTATCTTCCTGGCCCTAAATACAACAAAATCACTAAAACTATCAACAATAATAACTTCTTGAGCAAAAACCCCCACACTAAACGCATCTCTAATAATTACACTACTATCGCTAGCTGGCCTACCCCCACTGACAGGATTCCTCCCCAAGTGACTCATCATCCAAGAACTCTCTAAGCAAGACATAACAACCACCGCCATAATCATCGCCCTCCTATCCCTACTAAGCCTATTTTTCTACCTCCGCTTAGCTTACTACTCAACAATTACCCTTCCACCCAGCCCCACGAACCATATAAAACAATGATACGCTAGCAAACCTACAAGCACTTTAATCGCCACACTTACCTCCCTATCAACCCTCCTACTCCCAATGTCCCCAATAATCCTCGCCTCCATCTAG
6066_MoronaSantiagoEC ATGAACCCCTACGCTAAACTAGCATTCCCCCTAAGTCTCATCCTAGGAACAACCCTCACCATCTCAAGCAACCATTGAATAATAGCCTGAACCGGACTTGAGATCAACACCCTAGCCATCATCCCCCTCATTTCAAAGCACCACCACCCACGAGCCATCGAAGCAGCGATCAAATACTTTCTAGTCCAGGCAGCTGCCTCAACACTTCTCCTTTTCTCGAGCACAATCAATGCCTGACACACAGGGCAATGAGATATCACTCAACTAAACCACCCCACATCCTCCCTTCTCTTAACCGCAGCAATCGCAATAAAACTAGGCCTAGTACCATTCCACTTCTGATTCCCAGAAGTCCTACAAGGCTCCCCCCTAACCACCGCAATACTACTATCAACAGTAATAAAATTTCCCCCAATTACCATTCTCCTCCTCACATCTCACTCACTAAACCCAACCCTACTTACCATAATAGCAGTCGCCTCCGCCGCACTTGGAGGCTGAATAGGACTAAACCAAACACAAATCCGAAAAATCCTAGCCTTCTCCTCAATTTCGCATTTAGGCTGAATAACTATCATCCTCATCTACAACCCAAAACTGACACTAACAGCATTCTACCTATACTGCATCATAACCGCCACTATCTTCCTGGCCCTAAATACAACAAAATCACTAAAACTATCAACAATAATAACTTCTTGAGCAAAAACCCCCACACTAAACGCATCTCTAATAATTACACTACTATCGCTAGCTGGCCTACCCCCACTGACAGGATTCCTCCCCAAGTGACTCATCATCCAAGAACTCTCTAAGCAAGACATAACAACCACCGCCATAATCATCGCCCTCCTATCCCTACTAAGCCTATTTTTCTACCTCCGCTTAGCTTACTACTCAACAATTACCCTTCCACCCAGCCCCACGAACCATATAAAACAATGATACGCTAGCAAACCTACAAGCACTTTAATCGCCACACTTACCTCCCTATCAACCCTCCTACTCCCAATGTCCCCAATAATCCTCGCCTCCATCTAG
;
end;

[
MrBayes settings for the best-fit model (GTR+I) selected by AIC in MrModeltest 2.3
]
