# Supplementary material for: A latitudinal phylogeographic diversity gradient in birds
Source: PLoS Biol. 2017 Apr 13;15(4):e2001073. doi: 10.1371/journal.pbio.2001073 (PMC5390966; doi:10.1371/journal.pbio.2001073)
Supplement: S1 Data — (ZIP) [file pbio.2001073.s015.zip › S1_Data/Pheucticus-melanocephalus.nex]

#NEXUS
BEGIN DATA;
	DIMENSIONS NTAX=429 NCHAR=1041;
	FORMAT DATATYPE = DNA GAP = N MISSING = ?;
	MATRIX
	dhb3908_AZcoconino ATGAATCCCCAAGCAAACCTAATTTTCATCGCCAGCTTGCTCCTAGGAACAACCATTACCATCTCAAGCAACCATTGAATTATAGCCTGAACTGGCCTTGAAATCAACACACTAGCCATCCTCCCACTTATCTCAAAATCCCACCACCCACGAGCTATCGAAGCCGCTACTAAATACTTCCTAACACAAGCAGCTGCCTCCGCCCTAGTCCTATTCTCCAGCATAACCAACGCATGGCACACCGGGCAATGAGACATTACCCAACTTACACACCCAACATCTTGCCTAATCCTTACCTCAGCAATCGCAATAAAACTAGGACTAGTGCCATTCCACTTCTGATTCCCAGAAGTCCTTCAAGGCTCTCCCCTCACTACTGG…
	GAV2177_AZ_Mohave ATGAATCCCCAAGCAAACCTAATTTTCATCGCCAGCTTGCTCCTAGGAACAACCATTACCATCTCAAGCAACCATTGAATTATAGCCTGAACTGGCCTTGAAATCAACACACTAGCCATCCTCCCACTTATCTCAAAATCCCACCACCCACGAGCTATCGAAGCCGCTACTAAATACTTCCTAACACAAGCAGCTGCCTCCGCCCTAGTCCTATTCTCCAGCATAACCAACGCATGGCACACCGGGCAATGAGACATTACCCAACTTACACACCCAACATCTTGCCTAATCCTTACCTCAGCAATCGCAATAAAACTAGGACTAGTGCCATTCCACTTCTGATTCCCAGAAGTCCTTCAAGGCTCTCCCCTCACTACTGGG…
	PCPR059_AZcochise ATGAATCCCCAAGCAAACCTAATTTTCATCGCCAGCTTGCTCCTAGGAACAACCATTACCATCTCAAGCAACCATTGAATTATAGCCTGAACTGGCCTTGAAATCAACACACTAGCCATCCTCCCACTTATCTCAAAATCCCACCACCCACGATCTATCGAAGCCGCTACTAAATACTTCCTAACACAAGCAGCTGCCTCCGCCCTAGTCCTATTCTCCAGCATAACCAACGCATGGCACACCGGGCAATGAGACATTACCCAACTTACACACCCAACATCTTGCCTAATCCTTACCTCAGCAATCGCAATAAAACTAGGACTAGTGCCATTCCACTTCTGATTCCCAGAAGTCCTTCAAGGCTCTCCCCTCACTACTGGG…
	jsb147_AZcochise ATGAATCCCCAAGCAAACCTAATTTTCATCGCCAGCTTGCTCCTAGGAACAACCATTACCATCTCAAGCAACCATTGAATTATAGCCTGAACTGGCCTTGAAATCAACACACTAGCCATCCTCCCACTTATCTCAAAATCCCACCACCCACGAGCTATCGAAGCCGCTACTAAATACTTCCTAACACAAGCAGCTGCCTCCGCCCTAGTCCTATTCTCCAGCATAACCAACGCATGGCACACCGGGCAATGAGACATTACCCAACTTACACACCCAACATCTTGCCTAATCCTTACCTCAGCAATCGCAATAAAACTAGGACTAGTGCCATTCCACTTCTGATTCCCAGAAGTCCTTCAAGGCTCTCCCCTCACTACTGGGC…
	JK05059_AZcochise ATGAATCCCCAAGCAAACCTAATTTTCATCGCCAGCTTGCTCCTAGGAACAACCATTACCATCTCAAGCAACCATTGAATTATAGCCTGAACTGGCCTTGAAATCAACACACTAGCCATCCTCCCACTTATCTCAAAATCCCACCACCCACGATCTATCGAAGCCGCTACTAAATACTTCCTAACACAAGCAGCTGCCTCCGCCCTAGTCCTATTCTCCAGCATAACCAACGCATGGCACACCGGGCAATGAGACATTACCCAACTTACACACCCAACATCTTGCCTAATCCTTACCTCAGCAATCGCAATAAAACTAGGACTAGTGCCATTCCACTTCTGATTCCCAGAAGTCCTTCAAGGCTCTCCCCTCACTACTGGG…
	MM190_AZcochise ATG?ATCCCCAAGCAAACCTAATTTTCATCGCCAGCTTGCTCCTAGGAACAACCATTACCATCTCAAGCAACCATTGAATTATAGCCTGAACTGGCCTTGAAATCAACACACTAGCCATCCTCCCACTTATCTCAAAATCCCACCACCCACGAGCTATCGAAGCCGCTACTAAATACTTCCTAACACAAGCAGCTGCCTCCGCCCTAGTCCTATTCTCCAGCATAACCAACGCATGGCACACCGGGCAATGAGACATTACCCAACTTACACACCCAACATCTTGCCTAATCCTTACCTCAGCAATCGCAATAAAACTAGGACTAGTGCCATTCCACTTCTGATTCCCAGAAGTCCTTCAAGGCTCTCCCCTCACTACTGGGCT…
	JSB159_AZcochise ATGAATCCCCAAGCAAACCTAATTTTCATCGCCAGCTTGCTCCTAGGAACAACCATTACCATCTCAAGCAACCATTGAATTATAGCCTGAACTGGCCTTGAAATCAACACACTAGCCATCCTCCCACTTATCTCAAAATCCCACCACCCACGATCTATCGAAGCCGCTACTAAATACTTCCTAACACAAGCAGCTGCCTCCGCCCTAGTCCTATTCTCCAGCATAACCAACGCATGGCACACCGGGCAATGAGACATTACCCAACTTACACACCCAACATCTTGCCTAATCCTTACCTCAGCAATCGCAATAAAACTAGGACTAGTGCCATTCCACTTCTGATTCCCAGAAGTCCTTCAAGGCTCTCCCCTCACTACTGGGC…
	pcpr027_AZcochise ATGAATCCCCAAGCAAACCTAATTTTCATCGCCAGCTTGCTCCTAGGAACAACCATTACCATCTCAAGCAACCATTGAATTATAGCCTGAACTGGCCTTGAAATCAACACACTAGCCATCCTCCCACTTATCTCAAAATCCCACCACCCACGAGCTATCGAAGCCGCTACTAAATACTTCCTAACACAAGCAGCTGCCTCCGCCCTAGTCCTATTCTCCAGCATAACCAACGCATGGCACACCGGGCAATGAGACATTACCCAACTTACACACCCAACATCTTGCCTAATCCTTACCTCAGCAATCGCAATAAAACTAGGACTAGTGCCATTCCACTTCTGATTCCCAGAAGTCCTTCAAGGCTCTCCCCTCACTACTGGG…
	pcpr028_AZcochise ATGAATCCCCAAGCAAACCTAATTTTCATCGCCAGCTTGCTCCTAGGAACAACCATTACCATCTCAAGCAACCATTGAATTATAGCCTGAACTGGCCTTGAAATCAACACACTAGCCATCCTCCCACTTATCTCAAAATCCCACCACCCACGATCTATCGAAGCCGCTACTAAATACTTCCTAACACAAGCAGCTGCCTCCGCCCTAGTCCTATTCTCCAGCATAACCAACGCATGGCACACCGGGCAATGAGACATTACCCAACTTACACACCCAACATCTTGCCTAATCCTTACCTCAGCAATCGCAATAAAACTAGGACTAGTGCCATTCCACTTCTGATTCCCAGAAGTCCTTCAAGGCTCTCCCCTCACTACTGGG…
	pcpr029_AZcochise ATGAATCCCCAAGCAAACCTAATTTTCATCGCCAGCTTGCTCCTAGGAACAACCATTACCATCTCAAGCAACCATTGAATTATAGCCTGAACTGGCCTTGAAATCAACACACTAGCCATCCTCCCACTTATCTCAAAATCCCACCACCCACGATCTATCGAAGCCGCTACTAAATACTTCCTAACACAAGCAGCTGCCTCCGCCCTAGTCCTATTCTCCAGCATAACCAACGCATGGCACACCGGGCAATGAGACATTACCCAACTTACACACCCAACATCTTGCCTAATCCTTACCTCAGCAATCGCAATAAAACTAGGACTAGTGCCATTCCACTTCTGATTCCCAGAAGTCCTTCAAGGCTCTCCCCTCACTACTGGG…
	pcpr060_AZcochise ATGAATCCCCAAGCAAACCTAATTTTCATCGCCAGCTTGCTCCTAGGAACAACCATTACCATCTCAAGCAACCATTGAATTATAGCCTGAACTGGCCTTGAAATCAACACACTAGCCATCCTCCCACTTATCTCAAAATCCCACCACCCACGAGCTATCGAAGCCGCTACTAAATACTTCCTAACACAAGCAGCTGCCTCCGCCCTAGTCCTATTCTCCAGCATAACCAACGCATGGCACACCGGGCAATGAGACATTACCCAACTTACACACCCAACATCTTGCCTAATCCTTACCTCAGCAATCGCAATAAAACTAGGACTAGTGCCATTCCACTTCTGATTCCCAGAAGTCCTTCAAGGCTCTCCCCTCACTACTGGG…
	PCPR026_AZcochise ATGAATCCCCAAGCAAACCTAATTTTCATCGCCAGCTTGCTCCTAGGAACAACCATTACCATCTCAAGCAACCATTGAATTATAGCCTGAACTGGCCTTGAAATCAACACACTAGCCATCCTCCCACTTATCTCAAAATCCCACCACCCACGATCTATCGAAGCCGCTACTAAATACTTCCTAACACAAGCAGCTGCCTCCGCCCTAGTCCTATTCTCCAGCATAACCAACGCATGGCACACCGGGCAATGAGACATTACCCAACTTACACACCCAACATCTTGCCTAATCCTTACCTCAGCAATCGCGATAAAACTAGGACTAGTGCCATTCCACTTCTGATTCCCAGAAGTCCTTCAAGGCTCTCCCCTCACTACTGGG…
	dhb5380_CAfresno ATGAATCCCCAGGCAAACCTAATTTTCATCACCAGCTTGCTCCTAGGAACAACCATTACCATCTCAAGTAACCACTGAATTATAGCCTGAACTGGCCTTGAAATCAACACACTAGCCATCCTCCCACTTATCTCAAAATCCCACCACCCACGAGCTATCGAGGCCGCTACTAAATATTTCCTAACACAAGCAGCTGCCTCCGCCCTAGTCCTATTCTCCAGCATAACCAACGCATGGCATACCGGACAATGAGACATTACCCAACTTACACACCCAACATCTTGCCTAATCCTTACCTCAGCAATCGCAATAAAACTAGGACTAGTGCCATTTCACTTCTGATTCCCAGAAGTCCTTCAAGGCTCTCCCCTCACTACTGGAC…
	dhb5381_CAfresno ATGAATCCCCAGGCAAACCTAATTTTCATCACCAGCTTGCTCCTAGGAACAACCATTACCATCTCAAGTAACCACTGAATTATAGCCTGAACTGGCCTTGAAATCAACACACTAGCCATCCTCCCACTTATCTCAAAATCCCACCACCCACGAGCTATCGAGGCCGCTACTAAATATTTCCTAACACAAGCAGCTGCCTCCGCCCTAGTCCTATTCTCCAGCATAACCAACGCATGGCATACCGGACAATGAGACATTACCCAACTTACACACCCAACATCTTGCCTAATCCTTACCTCAGCAATCGCAATAAAACTAGGACTAGTGCCATTTCACTTCTGATTCCCAGAAGTCCTTCAAGGCTCTCCCCTCACTACTGGAC…
	cah227_CAfresno ATGAATCCCCAGGCAAACCTAATTTTCATCACCAGCTTGCTCCTAGGAACAACCATTACCATCTCAAGTAACCACTGAATTATAGCCTGAACTGGCCTTGAAATCAACACACTAGCCATCCTCCCACTTATCTCAAAATCCCACCACCCACGAGCTATCGAGGCCGCTACTAAATATTTCCTAACACAAGCAGCTGCCTCCGCCCTAGTCCTATTCTCCAGCATAACCAACGCATGGCATACCGGACAATGAGACATTACCCAACTTACACACCCAACATCTTGCCTAATCCTTACCTCAGCAATCGCAATAAAACTAGGACTAGTGCCATTTCACTTCTGATTCCCAGAAGTCCTTCAAGGCTCTCCCCTCACTACTGGACT…
	dhb5337_CAfresno ATGAATCCCCAGGCAAACCTAATTTTCATCACCAGCTTGCTCCTAGGAACAACCATTACCATCTCAAGTAACCACTGAATTATAGCCTGAACCGGCCTTGAAATCAACACACTAGCCATCCTCCCACTTATCTCAAAATCCCACCACCCACGAGCTATCGAGGCCGCTACTAAATATTTCCTAACACAAGCAGCTGCCTCCGCCCTAGTCCTATTCTCCAGCATAACCAACGCATGGCATACCGGACAATGAGACATTACCCAACTTACACACCCAACATCTTGCCTAATCCTTACCTCAGCAATCGCAATAAAACTAGGACTAGTGCCATTTCACTTCTGATTCCCAGAAGTCCTTCAAGGCTCTCCCCTCACTACTGGAC…
	dhb5377_CAfresno ATGAATCCCCAGGCAAACCTAATTTTCATCACCAGCTTGCTCCTAGGAACAACCATTACCATCTCAAGTAACCACTGAATTATAGCCTGAACTGGCCTTGAAATCAACACACTAGCCATCCTCCCACTTATCTCAAAATCCCACCACCCACGAGCTATCGAGGCCGCTACTAAATATTTCCTAACACAAGCAGCTGCCTCCGCCCTAGTCCTATTCTCCAGCATAACCAACGCATGGCATACCGGACAATGAGACATTACCCAACTTACACACCCAACATCTTGCCTAATCCTTACCTCAGCAATCGCAATAAAACTAGGACTAGTGCCATTTCACTTCTGATTCCCAGAAGTCCTTCAAGGCTCTCCCCTCACTACTGGAC…
	dhb5379_CAfresno ATGAATCCCCAGGCAAACCTAATTTTCATCACCAGCTTGCTCCTAGGAACAACCATTACCATCTCAAGTAACCACTGAATTATAGCCTGAACTGGCCTTGAAATCAACACACTAGCCATCCTCCCACTTATCTCAAAATCCCACCACCCACGAGCTATCGAGGCCGCTACTAAATATTTCCTAACACAAGCAGCTGCCTCCGCCCTGGTCCTATTCTCCAGCATAACCAACGCATGGCATACCGGACAATGAGACATTACCCAACTTACACACCCAACATCTTGCCTAATCCTTACCTCAGCAATCGCAATAAAACTAGGACTAGTGCCATTTCACTTCTGATTCCCAGAAGTCCTTCAAGGCTCTCCCCTCACTACTGGAC…
	dhb5382_CAfresno ATGAATCCCCAGGCAAACCTAATTTTCATCACCAGCTTGCTCCTAGGAACAACCATTACCATCTCAAGTAACCACTGAATTATAGCCTGAACTGGCCTTGAAATCAACACACTAGCCATCCTCCCACTTATCTCAAAATCCCACCACCCACGAGCTATCGAGGCCGCTACTAAATATTTCCTAACACAAGCAGCTGCCTCCGCCCTAGTCCTATTCTCCAGCATAACCAACGCATGGCATACCGGACAATGAGACATTACCCAACTTACACACCCAACATCTTGCCTAATCCTTACCTCAGCAATCGCAATAAAACTAGGACTAGTGCCATTTCACTTCTGATTCCCAGAAGTCCTTCAAGGCTCTCCCCTCACTACTGGAC…
	jsb291_CAfresno ATGAATCCCCAGGCAAACCTAATTTTCATCACCAGCTTGCTCCTAGGAACAACCATTACCATCTCAAGTAACCACTGAATTATAGCCTGAACTGGCCTTGAAATCAACACACTAGCCATCCTCCCACTTATCTCAAAATCCCACCACCCACGAGCTATCGAGGCCGCTACTAAATATTTCCTAACACAAGCAGCTGCCTCCGCCCTAGTCCTATTCTCCAGCATAACCAACGCATGGCATACCGGACAATGAGACATTACCCAACTTACACACCCAACATCTTGCCTAATCCTTACCTCAGCAATCGCAATAAAACTAGGACTAGTGCCATTTCACTTCTGATTCCCAGAAGTCCTTCAAGGCTCTCCCCTCACTACTGGACT…
	BTS07119_CAfresno ATGAATCCCCAGGCAAACCTAATTTTCATCACCAGCTTGCTCCTAGGAACAACCATTACCATCTCAAGTAACCACTGAATTATAGCCTGAACTGGCCTTGAAATCAACACACTAGCCATCCTCCCACTTATCTCAAAATCCCACCACCCACGAGCTATCGAGGCCGCTACTAAATATTTCCTAACACAAGCAGCTGCCTCCGCCCTAGTCCTATTCTCCAGCATAACCAACGCATGGCATACCGGACAATGAGACATTACCCAACTTACACACCCAACATCTTGCCTAATCCTTACCTCAGCAATCGCAATAAAACTAGGACTAGTGCCATTTCACTTCTGATTCCCAGAAGTCCTTCAAGGCTCTCCCCTCACTACTGGA…
	RJC06033_CAfresno ATGAATCCCCAGGCAAACCTAATTTTCATCACCAGCTTGCTCCTAGGAACAACCATTACCATCTCAAGTAACCACTGAATTATAGCCTGAACTGGCCTTGAAATCAACACACTAGCCATCCTCCCACTTATCTCAAAATCCCACCACCCACGAGCTATCGAGGCCGCTACTAAATATTTCCTAACACAAGCAGCTGCCTCCGCCCTAGTCCTATTCTCCAGCATAACCAACGCATGGCATACCGGACAATGAGACATTACCCAACTTACACACCCAACATCTTGCCTAATCCTTACCTCAGCAATCGCAATAAAACTAGGACTAGTGCCATTTCACTTCTGATTCCCAGAAGTCCTTCAAGGCTCTCCCCTCACTACTGGA…
	RB457_CAinyoe ATGAATCCCCAAGCAAACCTAATTTTCATCGCCAGCTTGCTCCTAGGAACAACCATTACCATCTCAAGCAACCATTGAATTATAGCCTGAACTGGCCTTGAAATCAACACACTAGCCATCCTCCCACTTATCTCAAAATCCCACCACCCACGAGCTATCGAAGCCGCTACTAAATACTTCCTAACACAAGCAGCTGCCTCCGCCCTAGTCCTATTCTCCAGCATAACCAACGCATGGCACACCGGGCAATGAGACATTACCCAACTTACACACCCAACATCTTGCCTAATCCTTACCTCAGCAATCGCAATAAAACTAGGACTAGTGCCATTCCACTTCTGATTCCCAGAAGTCCTTCAAGGCTCTCCCCTCACTACTGGGCTCA…
	RJCO7O84_CAinyoe ATGAATCCCCAAGCAAACCTAATTTTCATCGCCAGCTTGCTCCTAGGAACAACCATTACCATCTCAAGCAACCATTGAATTATAGCCTGAACTGGCCTTGAAATCAACACACTAGCCATCCTCCCACTTATCTCAAAATCCCACCACCCACGAGCTATCGAAGCCGCTACTAAATACTTCCTAACACAAGCAGCTGCCTCCGCCCTAGTCCTATTCTCCAGCATAACCAACGCATGGCACACCGGGCAATGAGACATTACCCAACTTACACACCCAACATCTTGCCTAATCCTTACCTCAGCAATCGCAATAAAACTAGGACTAGTGCCATTCCACTTCTGATTCCCAGAAGTCCTTCAAGGCTCTCCCCTCACTACTGGGC…
	RB454_CAinyoe ATGAATCCCCAAGCAAACCTAATTTTCATCGCCAGCTTGCTCCTAGGAACAACCATTACCATCTCAAGCAACCATTGAATTATAGCCTGAACTGGCCTTGAAATCAACACACTAGCCATCCTCCCACTTATCTCAAAATCCCACCACCCACGAGCTATCGAAGCCGCTACTAAATACTTCCTAACACAAGCAGCTGCCTCCGCCCTAGTCCTATTCTCCAGCATAACCAACGCATGGCACACCGGGCAATGAGACATTACCCAACTTACACACCCAACATCTTGCCTAATCCTTACCTCAGCAATCGCAATAAAACTAGGACTAGTGCCATTCCACTTCTGATTCCCAGAAGTCCTTCAAGGCTCTCCCCTCACTACTGGGCTCA…
	JSB401_CAinyoe ATGAATCCCCAAGCAAACCTAATTTTCATCGCCAGCTTGCTCCTAGGAACAACCATTACCATCTCAAGCAACCATTGAATTATAGCCTGAACTGGCCTTGAAATCAACACACTAGCCATCCTCCCACTTATCTCAAAATCCCACCACCCACGAGCTATCGAAGCCGCTACTAAATACTTCCTAACACAAGCAGCTGCCTCCGCCCTAGTCCTATTCTCCAGCATAACCAACGCATGGCACACCGGGCAATGAGACATTACCCAACTTACACACCCAACATCTTGCCTAATCCTTACCTCAGCAATCGCAATAAAACTAGGACTAGTGCCATTCCACTTCTGATTCCCAGAAGTCCTTCAAGGCTCTCCCCTCACTACTGGGCTC…
	RB450_CAinyoe ATGAATCCCCAAGCAAACCTAATTTTCATCGCCAGCTTGCTCCTAGGAACAACCATTACCATCTCAAGCAACCATTGAATTATAGCCTGAACTGGCCTTGAAATCAACACACTAGCCATCCTCCCACTTATCTCAAAATCCCACCACCCACGAGCTATCGAAGCCGCTACTAAATACTTCCTAACACAAGCAGCTGCCTCCGCCCTAGTCCTATTCTCCAGCATAACCAACGCATGGCACACCGGGCAATGAGACATTACCCAACTTACACACCCAACATCTTGCCTAATCCTTACCTCAGCAATCGCAATAAAACTAGGACTAGTGCCATTCCACTTCTGATTCCCAGAAGTCCTTCAAGGCTCTCCCCTCACTACTGGGCTCA…
	RB452_CAinyoe ATGAATCCCCAAGCAAACCTAATTTTCATCGCCAGCTTGCTCCTAGGAACAACCATTACCATCTCAAGCAACCATTGAATTATAGCCTGAACTGGCCTTGAAATCAACACACTAGCCATCCTCCCACTTATCTCAAAATCCCACCACCCACGAGCTATCGAAGCCGCTACTAAATACTTCCTAACACAAGCAGCTGCCTCCGCCCTAGTCCTATTCTCCAGCATAACCAACGCATGGCACACCGGGCAATGAGACATTACCCAACTTACACACCCAACATCTTGCCTAATCCTTACCTCAGCAATCGCAATAAAACTAGGACTAGTGCCATTCCACTTCTGATTCCCAGAAGTCCTTCAAGGCTCTCCCCTCACTACTGGGCTCA…
	RB455_CAinyoe ATGAATCCCCAGGCAAACCTAATTTTCATCACCAGCTTGCTCCTAGGAACAACCATTACCATCTCAAGTAACCACTGAATTATAGCCTGAACTGGCCTTGAAATCAACACACTAGCCATCCTCCCACTTATCTCAAAATCCCACCACCCACGAGCTATCGAGGCCGCTACTAAATATTTCCTAACACAAGCAGCTGCCTCCGCCCTAGTCCTATTCTCCAGCATAACCAACGCATGGCATACCGGACAATGAGACATTACCCAACTTACACACCCAACATCTTGCCTAATCCTTACCTCAGCAATCGCAATAAAACTAGGACTAGTGCCATTTCACTTCTGATTCCCAGAAGTCCTTCAAGGCTCTCCCCTCACTACTGGACTCA…
	RJC07075_CAinyoe ATGAATCCCCAGGCAAACCTAATTTTCATCACCAGCTTGCTCCTAGGAACAACCATTACCATCTCAAGTAACCACTGAATTATAGCCTGAACTGGCCTTGAAATCAACACACTAGCCATCCTCCCACTTATCTCAAAATCCCACCACCCACGAGCTATCGAGGCCGCTACTAAATATTTCCTAACACAAGCAGCTGCCTCCGCCCTAGTCCTATTCTCCAGCATAACCAACGCATGGCATACCGGACAATGAGACATTACCCAACTTACACACCCAACATCTTGCCTAATCCTTACCTCAGCAATCGCAATAAAACTAGGACTAGTGCCATTTCACTTCTGATTCCCAGAAGTCCTTCAAGGCTCTCCCCTCACTACTGGAC…
	jsb331_CAinyoe ATGAATCCCCAGGCAAACCTAATTTTCATCACCAGCTTGCTCCTAGGAACAACCATTACCATCTCAAGTAACCACTGAATTATAGCCTGAACTGGCCTTGAAATCAACACACTAGCCATCCTCCCACTTATCTCAAAATCCCACCACCCACGAGCTATCGAGGCCGCTACTAAATATTTCCTAACACAAGCAGCTGCCTCCGCCCTAGTCCTATTCTCCAGCATAACCAACGCATGGCATACCGGACAATGAGACATTACCCAACTTACACACCCAACATCTTGCCTAATCCTTACCTCAGCAATCGCAATAAAACTAGGACTAGTGCCATTTCACTTCTGATTCCCAGAAGTCCTTCAAGGCTCTCCCCTCACTACTGGACTC…
	jsb335_CAinyoe ATGAATCCCCAAGCAAACCTAATTTTCATCGCCAGCTTGCTCCTAGGAACAACCATTACCATCTCAAGCAACCATTGAATTATAGCCTGAACTGGCCTTGAAATCAACACACTAGCCATCCTCCCACTTATCTCAAAATCCCACCACCCACGAGCTATCGAAGCCGCTACTAAATACTTCCTAACACAAGCAGCTGCCTCCGCCCTAGTCCTATTCTCCAGCATAACCAACGCATGGCACACCGGGCAATGAGACATTACCCAACTTACACACCCAACATCTTGCCTAATCCTTACCTCAGCAATCGCAATAAAACTAGGACTAGTGCCATTCCACTTCTGATTCCCAGAAGTCCTTCAAGGCTCTCCCCTCACTACTGGGCTC…
	cah267_CAinyoe ATGAATCCCCAAGCAAACCTAATTTTCATCGCCAGCTTGCTCCTAGGAACAACCATTACCATCTCAAGCAACCATTGAATTATAGCCTGAACTGGCCTTGAAATCAACACACTAGCCATCCTCCCACTTATCTCAAAATCCCACCACCCACGAGCTATCGAAGCCGCTACTAAATACTTCCTAACACAAGCAGCTGCCTCCGCCCTAGTCCTATTCTCCAGCATAACCAACGCATGGCACACCGGGCAATGAGACATTACCCAACTTACACACCCAACATCTTGCCTAATCCTTACCTCAGCAATCGCAATAAAACTAGGACTAGTGCCATTCCACTTCTGATTCCCAGAAGTCCTTCAAGGCTCTCCCCTCACTACTGGGCTC…
	RB453_CAinyow ATGAATCCCCAAGCAAACCTAATTTTCATCGCCAGCTTGCTCCTAGGAACAACCATTACCATCTCAAGCAACCATTGAATTATAGCCTGAACTGGCCTTGAAATCAACACACTAGCCATCCTCCCACTTATCTCAAAATCCCACCACCCACGAGCTATCGAAGCCGCTACTAAATACTTCCTAACACAAGCAGCTGCCTCCGCCCTAGTCCTATTCTCCAGCATAACCAACGCATGGCACACCGGGCAATGAGACATTACCCAACTTACACACCCAACATCTTGCCTAATCCTTACCTCAGCAATCGCAATAAAACTAGGACTAGTGCCATTCCACTTCTGATTCCCAGAAGTCCTTCAAGGCTCTCCCCTCACTACTGGGCTCA…
	RB456_CAinyow ATGAATCCCCAGGCAAACCTAATTTTCATCACCAGCTTGCTCCTAGGAACAACCATTACCATCTCAAGTAACCACTGAATTATAGCCTGAACTGGCCTTGAAATCAACACACTAGCCATCCTCCCACTTATCTCAAAATCCCACCACCCACGAGCTATCGAGGCCGCTACTAAATATTTCCTAACACAAGCAGCTGCCTCCGCCCTAGTCCTATTCTCCAGCATAACCAACGCATGGCATACCGGACAATGAGACATTACCCAACTTACACACCCAACATCTTGCCTAATCCTTACCTCAGCAATCGCAATAAAACTAGGACTAGTGCCATTTCACTTCTGATTCCCAGAAGTCCTTCAAGGCTCTCCCCTCACTACTGGACTCA…
	jmd965_NVesmeralda ATGAATCCCCAAGCAAATCTAATTTTCATCGCCAGCTTGCTCCTAGGAACAACCATTACCATCTCAAGCAACCATTGAATTATAGCCTGAACTGGCCTTGAAATCAACACACTAGCCATCCTCCCACTTATCTCAAAATCCCACCACCCACGAGCTATCGAAGCCGCTACTAAATACTTCCTAACACAAGCAGCTGCCTCCGCCCTAGTCCTATTCTCCAGCATAACCAACGCATGGCACACCGGGCAATGAGACATTACCCAACTTACACACCCAACATCTTGCCTAATCCTTACCTCAGCAATCGCAATAAAACTAGGACTAGTGCCATTCCACTTCTGATTCCCAGAAGTCCTTCAAGGCTCTCCCCTCACTACTGG…
	cah237_NVesmeralda ATGAATCCCCAAGCAAACCTAATTTTCATCGCCAGCTTGCTCCTAGGAACAACCATTACCATCTCAAGCAACCATTGAATTATAGCCTGAACTGGCCTTGAAATCAACACACTAGCCATCCTCCCACTTATCTCAAAATCCCACCACCCACGATCTATCGAAGCCGCTACTAAATACTTCCTAACACAAGCAGCTGCCTCCGCCCTAGTCCTATTCTCCAGCATAACCAACGCATGGCACACCGGGCAATGAGACATTACCCAACTTACACACCCAACATCTTGCCTAATCCTTACCTCAGCAATCGCAATAAAACTAGGACTAGTGCCATTCCACTTCTGATTCCCAGAAGTCCTTCAAGGCTCTCCCCTCACTACTGG…
	rb70_CAmono ATGAATCCCCAAGCAAACCTAATTTTCATCGCCAGCTTGCTCCTAGGAACAACCATTACCATCTCAAGCAACCATTGAATTATAGCCTGAACTGGCCTTGAAATCAACACACTAGCCATCCTCCCACTTATCTCAAAATCCCACCACCCACGAGCTATCGAAGCCGCTACTAAATACTTCCTAACACAAGCAGCTGCCTCCGCCCTAGTCCTATTCTCCAGCATAACCAACGCATGGCACACCGGGCAATGAGACATTACCCAACTTACACACCCAACATCTTGCCTAATCCTTACCTCAGCAATCGCAATAAAACTAGGACTAGTGCCATTCCACTTCTGATTCCCAGAAGTCCTTCAAGGCTCTCCCCTCACTACTGGGCTCATC…
	RJC07016_CAlassen ATGAATCCCCAGGCAAACCTAATTTTCATCACCAGCTTGCTCCTAGGAACAACCATTACCATCTCAAGTAACCACTGAATTATAGCCTGAACTGGCCTTGAAATCAACACACTAGCCATCCTCCCACTTATCTCAAAATCCCACCACCCACGAGCTATCGAGGCCGCTACTAAATATTTCCTAACACAAGCAGCTGCCTCCGCCCTAGTCCTATTCTCCAGCATAACCAACGCATGGCATACCGGACAATGAGACATTACCCAACTTACACACCCAACATCTTGCCTAATCCTTACCTCAGCAATCGCAATAAAACTAGGACTAGTGCCATTTCACTTCTGATTCCCAGAAGTCCTTCAAGGCTCTCCCCTCACTACTGGA…
	CAH243_CAlassen ATGAATCCCCAAGCAAACCTAATTTTCATCGCCAGCTTGCTCCTAGGAACAACCATTACCATCTCAAGCAACCATTGAATTATAGCCTGAACTGGCCTTGAAATCAACACACTAGCCATCCTCCCACTTATCTCAAAATCCCACCACCCACGATCTATCGAAGCCGCTACTAAATACTTCCTAACACAAGCAGCTGCCTCCGCCCTAGTCCTATTCTCCAGCATAACCAACGCATGGCACACCGGGCAATGAGACATTACCCAACTTACACACCCAACATCTTGCCTAATCCTTACCTCAGCAATCGCAATAAAACTAGGACTAGTGCCATTCCACTTCTGATTCCCAGAAGTCCTTCAAGGCTCTCCCCTCACTACTGGGCT…
	CAH244_CAlassen ATGAATCCCCAAGCAAACCTAATTTTCATCGCCAGCTTGCTCCTAGGAACAACCATTACCATCTCAAGCAACCATTGAATTATAGCCTGAACTGGCCTTGAAATCAACACACTAGCCATCCTCCCACTTATCTCAAAATCCCACCACCCACGATCTATCGAAGCCGCTACTAAATACTTCCTAACACAAGCAGCTGCCTCCGCCCTAGTCCTATTCTCCAGCATAACCAACGCATGGCACACCGGGCAATGAGACATTACCCAACTTACACACCCAACATCTTGCCTAATCCTTACCTCAGCAATCGCAATAAAACTAGGACTAGTGCCATTCCACTTCTGATTCCCAGAAGTCCTTCAAGGCTCTCCCCTCACTACTGGGCT…
	RJC07017_CAlassen ATGAATCCCCAGGCAAACCTAATTTTCATCACCAGCTTGCTCCTAGGAACAACCATTACCATCTCAAGTAACCACTGAATTATAGCCTGAACTGGCCTTGAAATCAACACACTAGCCATCCTCCCACTTATCTCAAAATCCCACCACCCACGAGCTATCGAGGCCGCTACTAAATATTTCCTAACACAAGCAGCTGCCTCCGCCCTAGTCCTATTCTCCAGCATAACCAACGCATGGCATACCGGACAATGAGACATTACCCAACTTACACACCCAACATCTTGCCTAATCCTTACCTCAGCAATCGCAATAAAACTAGGACTAGTGCCATTTCACTTCTGATTCCCAGAAGTCCTTCAAGGCTCTCCCCTCACTACTGGA…
	RJC07010_CAmendocino ATGAATCCCCAGGCAAACCTAATTTTCATCACCAGCTTGCTCCTAGGAACAACCATTACCATCTCAAGTAACCACTGAATTATAGCCTGAACTGGCCTTGAAATCAACACACTAGCCATCCTCCCACTTATCTCAAAATCCCACCACCCACGAGCTATCGAGGCCGCTACTAAATATTTCCTAACACAAGCAGCTGCCTCCGCCCTAGTCCTATTCTCCAGCATAACCAATGCATGGCATACCGGACAATGAGACATTACCCAACTTACACACCCAACATCTTGCCTAATCCTTACCTCAGCAATCGCAATAAAACTAGGACTAGTGCCATTTCACTTCTGATTCCCAGAAGTCCTTCAAGGCTCTCCCCTCACTACT…
	RJC07008_CAmendocino ATGAATCCCCAGGCAAACCTAATTTTCATCACCAGCTTGCTCCTAGGAACAACCATTACCATCTCAAGTAACCACTGAATTATAGCCTGAACTGGCCTTGAAATCAACACACTAGCCATCCTCCCACTTATCTCAAAATCCCACCACCCACGAGCTATCGAGGCCGCTACTAAATATTTCCTAACACAAGCAGCTGCCTCCGCCCTAGTCCTATTCTCCAGCATAACCAACGCATGGCATACCGGACAATGAGACATTACCCAACTTACACACCCAACATCTTGCCTAATCCTTACCTCAGCAATCGCAATAAAACTAGGACTAGTGCCATTTCACTTCTGATTCCCAGAAGTCCTTCAAGGCTCTCCCCTCACTACT…
	JSB345_CAmendocino ATGAATCCCCAGGCAAACCTAATTTTCATCACCAGCTTGCTCCTAGGAACAACCATTACCATCTCAAGTAACCACTGAATTATAGCCTGAACTGGCCTTGAAATCAACACACTAGCCATCCTCCCACTTATCTCAAAATCCCACCACCCACGAGCTATCGAGGCCGCTACTAAATATTTCCTAACACAAGCAGCTGCCTCCGCCCTAGTCCTATTCTCCAGCATAACCAACGCATGGCATACCGGACAATGAGACATTACCCAACTTACACACCCAACATCTTGCCTAATCCTTACCTCAGCAATCGCAATAAAACTAGGACTAGTGCCATTTCACTTCTGATTCCCAGAAGTCCTTCAAGGCTCTCCCCTCACTACTGG…
	JSB347_CAmendocino ATGAATCCCCAGGCAAACCTAATTTTCATCACCAGCTTGCTCCTAGGAACAACCATTACCATCTCAAGTAACCACTGAATTATAGCCTGAACTGGCCTTGAAATCAACACACTAGCCATCCTCCCACTTATCTCAAAATCCCACCACCCACGAGCTATCGAGGCCGCTACTAAATATTTCCTAACACAAGCAGCTGCCTCCGCCCTAGTCCTATTCTCCAGCATAACCAACGCATGGCATACCGGACAATGAGACATTACCCAACTTACACACCCAACATCTTGCCTAATCCTTACCTCAGCAATCGCAATAAAACTAGGACTAGTGCCATTTCACTTCTGATTCCCAGAAGTCCTTCAAGGCTCTCCCCTCACTACTGG…
	JSB362_CAmendocino ATGAATCCCCAGGCAAACCTAATTTTCATCACCAGCTTGCTCCTAGGAACAACCATTACCATCTCAAGTAACCACTGAATTATAGCCTGAACTGGCCTTGAAATCAACACACTAGCCATCCTCCCACTTATCTCAAAATCCCACCACCCACGAGCTATCGAGGCCGCTACTAAATATTTCCTAACACAAGCAGCTGCCTCCGCCCTAGTCCTATTCTCCAGCATAACCAACGCATGGCATACCGGACAATGAGACATTACCCAACTTACACACCCAACATCTTGCCTAATCCTTACCTCAGCAATCGCAATAAAACTAGGACTAGTGCCATTTCACTTCTGATTCCCAGAAGTCCTTCAAGGCTCTCCCCTCACTACTGG…
	JSB361_CAmendocino ATGAATCCCCAGGCAAACCTAATTTTCATCACCAGCTTGCTCCTAGGAACAACCATTACCATCTCAAGTAACCACTGAATTATAGCCTGAACTGGCCTTGAAATCAACACACTAGCCATCCTCCCACTTATCTCAAAATCCCACCACCCACGAGCTATCGAGGCCGCTACTAAATATTTCCTAACACAAGCAGCTGCCTCCGCCCTAGTCCTATTCTCCAGCATAACCAACGCATGGCATACCGGACAATGAGACATTACCCAACTTACACACCCAACATCTTGCCTAATCCTTACCTCAGCAATCGCAATAAAACTAGGACTAGTGCCATTTCACTTCTGATTCCCAGAAGTCCTTCAAGGCTCTCCCCTCACTACTGG…
	CAH248_CAmendocino ATGAATCCCCAGGCAAACCTAATTTTCATCACCAGCTTGCTCCTAGGAACAACCATTACCATCTCAAGTAACCACTGAATTATAGCCTGAACTGGCCTTGAAATCAACACACTAGCCATCCTCCCACTTATCTCAAAATCCCACCACCCACGAGCTATCGAGGCCGCTACTAAATATTTCCTAACACAAGCAGCTGCCTCCGCCCTAGTCCTATTCTCCAGCATAACCAACGCATGGCATACCGGACAATGAGACATTACCCAACTTACACACCCAACATCTTGCCTAATCCTTACCTCAGCAATCGCAATAAAACTAGGACTAGTGCCATTTCACTTCTGATTCCCAGAAGTCCTTCAAGGCTCTCCCCTCACTACTGG…
	JK07024_CAmendocino ATGAATCCCCAGGCAAACCTAATTTTCATCACCAGCTTGCTCCTAGGAACAACCATTACCATCTCAAGTAACCACTGAATTATAGCCTGAACTGGCCTTGAAATCAACACACTAGCCATCCTCCCACTTATCTCAAAATCCCACCACCCACGAGCTATCGAGGCCGCTACTAAATATTTCCTAACACAAGCAGCTGCCTCCGCCCTAGTCCTATTCTCCAGCATAACCAACGCATGGCATACCGGACAATGAGACATTACCCAACTTACACACCCAACATCTTGCCTAATCCTTACCTCAGCAATCGCAATAAAACTAGGACTAGTGCCATTTCACTTCTGATTCCCAGAAGTCCTTCAAGGCTCTCCCCTCACTACTG…
	CAH249_CAmendocino ATGAATCCCCAAGCAAACCTAATTTTCATCGCCAGCTTGCTCCTAGGAACAACCATTACCATCTCAAGCAACCATTGAATTATAGCCTGAACTGGCCTTGAAATCAACACACTAGCCATCCTCCCACTTATCTCAAAATCCCACCACCCACGAGCTATCGAAGCCGCTACTAAATACTTCCTAACACAAGCAGCTGCCTCCGCCCTAGTCCTATTCTCCAGCATAACCAACGCATGGCACACCGGGCAATGAGACATTACCCAACTTACACACCCAACATCTTGCCTAATCCTTACCTCAGCAATCGCAATAAAACTAGGACTAGTGCCATTCCACTTCTGATTCCCAGAAGTCCTTCAAGGCTCTCCCCTCACTACTGG…
	JSB350_CAmendocino ATGAATCCCCAGGCAAACCTAATTTTCATCACCAGCTTGCTCCTAGGAACAACCATTACCATCTCAAGTAACCACTGAATTATAGCCTGAACTGGCCTTGAAATCAACACACTAGCCATCCTCCCACTTATCTCAAAATCCCACCACCCACGAGCTATCGAGGCCGCTACTAAATATTTCCTAACACAAGCAGCTGCCTCCGCCCTAGTCCTATTCTCCAGCATAACCAACGCATGGCATACCGGACAATGAGACATTACCCAACTTACACACCCAACATCTTGCCTAATCCTTACCTCAGCAATCGCAATAAAACTAGGACTAGTGCCATTTCACTTCTGATTCCCAGAAGTCCTTCAAGGCTCTCCCCTCACTACTGG…
	RB420_CAmodoc ATGAATCCCCAGGCAAACCTAATTTTCATCACCAGCTTGCTCCTAGGAACAACCATTACCATCTCAAGTAACCACTGAATTATAGCCTGAACTGGCCTTGAAATCAACACACTAGCCATCCTCCCACTTATCTCAAAATCCCACCACCCACGAGCTATCGAGGCCGCTACTAAATATTTCCTAACACAAGCAGCTGCCTCCGCCCTAGTCCTATTCTCCAGCATAACCAACGCATGGCATACCGGACAATGAGACATTACCCAACTTACACACCCAACATCTTGCCTAATCCTTACCTCAGCAATCGCAATAAAACTAGGACTAGTGCCATTTCACTTCTGATTCCCAGAAGTCCTTCAAGGCTCTCCCCTCACTACTGGACTCA…
	RB439_CAmodoc ATGAATCCCCAAGCAAACCTAATTTTCATCGCCAGCTTGCTCCTAGGAACAACCATTACCATCTCAAGCAACCATTGAATTATAGCCTGAACTGGCCTTGAAATCAACACACTAGCCATCCTCCCACTTATCTCAAAATCCCACCACCCACGAGCTATCGAAGCCGCTACTAAATACTTCCTAACACAAGCAGCTGCCTCCGCCCTAGTCCTATTCTCCAGCATAACCAACGCATGGCACACCGGGCAATGAGACATTACCCAACTTACACACCCAACATCTTGCCTAATCCTTACCTCAGCAATCGCAATAAAACTAGGACTAGTGCCATTCCACTTCTGATTCCCAGAAGTCCTTCAAGGCTCTCCCCTCACTACTGGGCTCA…
	RB435_CAmodoc ATGAATCCCCAAGCAAACCTAATTTTCATCGCCAGCTTGCTCCTAGGAACAACCATTACCATCTCAAGCAACCATTGAATTATAGCCTGAACTGGCCTTGAAATCAACACACTAGCCATCCTCCCACTTATCTCAAAATCCCACCACCCACGAGCTATCGAAGCCGCTACTAAATACTTCCTAACACAAGCAGCTGCCTCCGCCCTAGTCCTATTCTCCAGCATAACCAACGCATGGCACACCGGGCAATGAGACATTACCCAACTTACACACCCAACATCTTGCCTAATCCTTACCTCAGCAATCGCAATAAAACTAGGACTAGTGCCATTCCACTTCTGATTCCCAGAAGTCCTTCAAGGCTCTCCCCTCACTACTGGGCTCA…
	RB434_CAmodoc ATGAGTCCCCAAGCAAACCTAATTTTCATCGCCAGCTTGCTCCTAGGAACAACCATTACCATCTCAAGCAACCATTGAATTATAGCCTGAACTGGCCTTGAAATCAACACACTAGCCATCCTCCCACTTATCTCAAAATCCCACCACCCACGAGCTATCGAAGCCGCTACTAAATACTTCCTAACACAAGCAGCTGCCTCCGCCCTAGTCCTATTCTCCAGCATAACCAACGCATGGCACACCGGGCAATGAGACATTACCCAACTTACACACCCAACATCTTGCCTAATCCTTACCTCAGCAATCGCAATAAAACTAGGACTAGTGCCATTCCACTTCTGATTCCCAGAAGTCCTTCAAGGCTCTCCCCTCACTACTGGGCTCA…
	RB438_CAmodoc ATGAATCCCCAAGCAAACCTAATTTTCATCGCCAGCTTGCTCCTAGGAACAACCATTACCATCTCAAGCAACCATTGAATTATAGCCTGAACTGGCCTTGAAATCAACACACTAGCCATCCTCCCACTTATCTCAAAATCCCACCACCCACGAGCTATCGAAGCCGCTACTAAATACTTCCTAACACAAGCAGCTGCCTCCGCCCTAGTCCTATTCTCCAGCATAACCAACGCATGGCACACCGGGCAATGAGACATTACCCAACTTACACACCCAACATCTTGCCTAATCCTTACCTCAGCAATCGCAATAAAACTAGGACTAGTGCCATTCCACTTCTGATTCCCAGAAGTCCTTCAAGGCTCTCCCCTCACTACTGGGCTCA…
	RB436_CAmodoc ATGAATCCCCAGGCAAACCTAATTTTCATCACCAGCTTGCTCCTAGGAACAACCATTACCATCTCAAGTAACCACTGAATTATAGCCTGAACTGGCCTTGAAATCAACACACTAGCCATCCTCCCACTTATCTCAAAATCCCACCACCCACGAGCTATCGAGGCCGCTACTAAATATTTCCTAACACAAGCAGCTGCCTCCGCCCTAGTCCTATTCTCCAGCATAACCAACGCATGGCATACCGGACAATGAGACATTACCCAACTTACACACCCAACATCTTGCCTAATCCTTACCTCAGCAATCGCAATAAAACTAGGACTAGTGCCATTTCACTTCTGATTCCCAGAAGTCCTTCAAGGCTCTCCCCTCACTACTGGACTCA…
	RB437_CAmodoc ATGAATCCCCAGGCAAACCTAATTTTCATCACCAGCTTGCTCCTAGGAACAACCATTACCATCTCAAGTAACCACTGAATTATAGCCTGAACTGGCCTTGAAATCAACACACTAGCCATCCTCCCACTTATCTCAAAATCCCACCACCCACGAGCTATCGAGGCCGCTACTAAATATTTCCTAACACAAGCAGCTGCCTCCGCCCTAGTCCTATTCTCCAGCATAACCAACGCATGGCATACCGGACAATGAGACATTACCCAACTTACACACCCAACATCTTGCCTAATCCTTACCTCAGCAATCGCAATAAAACTAGGACTAGTGCCATTTCACTTCTGATTCCCAGAAGTCCTTCAAGGCTCTCCCCTCACTACTGGACTCA…
	RB432_CAmodoc ATGAATCCCCAGGCAAACCTAATTTTCATCACCAGCTTGCTCCTAGGAACAACCATTACCATCTCAAGTAACCACTGAATTATAGCCTGAACTGGCCTTGAAATCAACACACTAGCCATCCTCCCACTTATCTCAAAATCCCACCACCCACGAGCTATCGAGGCCGCTACTAAATATTTCCTAACACAAGCAGCTGCCTCCGCCCTAGTCCTATTCTCCAGCATAACCAACGCATGGCATACCGGACAATGAGACATTACCCAACTTACACACCCAACATCTTGCCTAATCCTTACCTCAGCAATCGCAATAAAACTAGGACTAGTGCCATTTCACTTCTGATTCCCAGAAGTCCTTCAAGGCTCTCCCCTCACTACTGGACTCA…
	RB421_CAmodoc ATGAATCCCCAGGCAAACCTAATTTTCATCACCAGCTTGCTCCTAGGAACAACCATTACCATCTCAAGTAACCACTGAATTATAGCCTGAACTGGCCTTGAAATCAACACACTAGCCATCCTCCCACTTATCTCAAAATCCCACCACCCACGAGCTATCGAGGCCGCTACTAAATATTTCCTAACACAAGCAGCTGCCTCCGCCCTAGTCCTATTCTCCAGCATAACCAACGCATGGCATACCGGACAATGAGACATTACCCAACTTACACACCCAACATCTTGCCTAATCCTTACCTCAGCAATCGCAATAAAACTAGGACTAGTGCCATTTCACTTCTGATTCCCAGAAGTCCTTCAAGGCTCTCCCCTCACTACTGGACTCA…
	RB433_CAmodoc ATGAATCCCCGAGCAAACCTAATTTTCATCGCCAGCTTGCTCCTAGGAACAACCATTACCATCTCAAGCAACCATTGAATTATAGCCTGAACTGGCCTTGAAATCAACACACTAGCCATCCTCCCACTTATCTCAAAATCCCACCACCCACGAGCTATCGAAGCCGCTACTAAATACTTCCTAACACAAGCAGCTGCCTCCGCCCTAGTCCTATTCTCCAGCATAACCAACGCATGGCACACCGGGCAATGAGACATTACCCAACTTACACACCCAACATCTTGCCTAATCCTTACCTCAGCAATCGCAATAAAACTAGGACTAGTGCCATTCCACTTCTGATTCCCAGAAGTCCTTCAAGGCTCTCCCCTCACTACTGGGCTCA…
	DHB5399_CAmonterrey ATGAATCCCCAGGCAAACCTAATTTTCATCACCAGCTTGCTCCTAGGAACAACCATTACCATCTCAAGTAACCACTGAATTATAGCCTGAACTGGCCTTGAAATCAACACACTAGCCATCCTCCCACTTATCTCAAAATCCCACCACCCACGAGCTATCGAGGCCGCTACTAAATATTTCCTAACACAAGCAGCTGCCTCCGCCCTAGTCCTATTCTCCAGCATAACCAACGCATGGCATACCGGACAATGAGACATTACCCAACTTACACACCCAACATCTTGCCTAATCCTTACCTCAGCAATCGCAATAAAACTAGGACTAGTGCCATTTCACTTCTGATTCCCAGAAGTCCTTCAAGGCTCTCCCCTCACTACTG…
	dhb5400_CAmonterrey ATGAATCCCCAGGCAAACCTAATTTTCATCACCAGCTTGCTCCTAGGAACAACCATTACCATCTCAAGTAACCACTGAATTATAGCCTGAACTGGCCTTGAAATCAACACACTAGCCATCCTCCCACTTATCTCAAAATCCCACCACCCACGAGCTATCGAGGCCGCTACTAAATATTTCCTAACACAAGCAGCTGCCTCCGCCCTAGTCCTATTCTCCAGCATAACCAACGCATGGCATACCGGACAATGAGACATTACCCAACTTACACACCCAACATCTTGCCTAATCCTTACCTCGGCAATCGCAATAAAACTAGGACTAGTGCCATTTCACTTCTGATTCCCAGAAGTCCTTCAAGGCTCTCCCCTCACTACTG…
	RJC06027_CAmonterrey ATGAATCCCCAGGCAAACCTAATTTTCATCACCAGCTTGCTCCTAGGAACAACCATTACCATCTCAAGTAACCACTGAATTATAGCCTGAACTGGCCTTGAAATCAACACACTAGCCATCCTCCCACTTATCTCAAAATCCCACCACCCACGAGCTATCGAGGCCGCTACTAAATATTTCCTAACACAAGCAGCTGCCTCCGCCCTAGTCCTATTCTCCAGCATAACCAACGCATGGCATACCGGACAATGAGACATTACCCAACTTACACACCCAACATCTTGCCTAATCCTTACCTCAGCAATCGCAATAAAACTAGGACTAGTGCCATTTCACTTCTGATTCCCAGAAGTCCTTCAAGGCTCTCCCCTCACTACT…
	RJC06028_CAmonterrey ATGAATCCCCAGGCAAACCTAATTTTCATCACCAGCTTGCTCCTAGGAACAACCATTACCATCTCAAGTAACCACTGAATTATAGCCTGAACTGGCCTTGAAATCAACACACTAGCCATCCTCCCACTTATCTCAAAATCCCACCACCCACGAGCTATCGAGGCTGCTACTAAATATTTCCTAACACAAGCAGCTGCCTCCGCCCTAGTCCTATTCTCCAGCATAACCAACGCATGGCATACCGGACAATGAGACATTACCCAACTTACACACCCAACATCTTGCCTAATCCTTACCTCAGCAATCGCAATAAAACTAGGACTAGTGCCATTTCACTTCTGATTCCCAGAAGTCCTTCAAGGCTCTCCCCTCACTACT…
	DHB5401_CAmonterrey ATGAATCCCCAGGCAAACCTAATTTTCATCACCAGCTTGCTCCTAGGAACAACCATTACCATCTCAAGTAACCACTGAATTATAGCCTGAACTGGCCTTGAAATCAACACACTAGCCATCCTCCCACTTATCTCAAAATCCCACCACCCACGAGCTATCGAGGCCGCTACTAAATATTTCCTAACACAAGCAGCTGCCTCCGCCCTAGTCCTATTCTCCAGCATAACCAACGCATGGCATACCGGACAATGAGACATTACCCAACTTACACACCCAACATCTTGCCTAATCCTTACCTCAGCAATCGCAATAAAACTAGGACTAGTGCCATTTCACTTCTGATTCCCAGAAGTCCTTCAAGGCTCTCCCCTCACTACTG…
	RJC0630_CAmonterrey ATGAATCCCCAGGCAAACCTAATTTTCATCACCAGCTTGCTCCTAGGAACAACCATTACCATCTCAAGTAACCACTGAATTATAGCCTGAACTGGCCTTGAAATCAACACACTAGCCATCCTCCCACTTATCTCAAAATCCCACCACCCACGAGCTATCGAGGCCGCTACTAAATATTTCCTAACACAAGCAGCTGCCTCCGCCCTAGTCCTATTCTCCAGCATAACCAACGCATGGCATACCGGACAATGAGACATTACCCAACTTACACACCCAACATCTTGCCTAATCCTTACCTCAGCAATCGCAATAAAACTAGGACTAGTGCCATTTCACTTCTGATTCCCAGAAGTCCTTCAAGGCTCTCCCCTCACTACTG…
	DHB5402_CAmonterrey ATGAATCCCCAGGCAAACCTAATTTTCATCACCAGCTTGCTCCTAGGAACAACCATTACCATCTCAAGTAACCACTGAATTATAGCCTGAACTGGCCTTGAAATCAACACACTAGCCATCCTCCCACTTATCTCAAAATCCCACCACCCACGAGCTATCGAGGCCGCTACTAAATATTTCCTAACACAAGCAGCTGCCTCCGCCCTAGTCCTATTCTCCAGCATAACCAACGCATGGCATACCGGACAATGAGACATTACCCAACTTACACACCCAACATCTTGCCTAATCCTTACCTCAGCAATCGCAATAAAACTAGGACTAGTGCCATTTCACTTCTGATTCCCAGAAGTCCTTCAAGGCTCTCCCCTCACTACTG…
	RJC06029_CAmonterrey ATGAATCCCCAGGCAAACCTAATTTTCATCACCAGCTTGCTCCTAGGAACAACCATTACCATCTCAAGTAACCACTGAATTATAGCCTGAACTGGCCTTGAAATCAACACACTAGCCATCCTCCCACTTATCTCAAAATCCCACCACCCACGAGCTATCGAGGCCGCTACTAAATATTTCCTAACACAAGCAGCTGCCTCCGCCCTAGTCCTATTCTCCAGCATAACCAACGCATGGCATACCGGACAATGAGACATTACCCAACTTACACACCCAACATCTTGCCTAATCCTTACCTCAGCAATCGCAATAAAACTAGGACTAGTGCCATTTCACTTCTGATTCCCAGAAGTCCTTCAAGGCTCTCCCCTCACTACT…
	RJC06032_CAmonterrey ATGAATCCCCAGGCAAACCTAATTTTCATCACCAGCTTGCTCCTAGGAACAACCATTACCATCTCAAGTAACCACTGAATTATAGCCTGAACTGGCCTTGAAATCAACACACTAGCCATCCTCCCACTTATCTCAAAATCCCACCACCCACGAGCTATCGAGGCCGCTACTAAATATTTCCTAACACAAGCAGCTGCCTCCGCCCTAGTCCTATTCTCCAGCATAACCAACGCATGGCATACCGGACAATGAGACATTACCCAACTTACACACCCAACATCTTGCCTAATCCTTACCTCAGCAATCGCAATAAAACTAGGACTAGTGCCATTTCACTTCTGATTCCCAGAAGTCCTTCAAGGCTCTCCCCTCACTACT…
	CAH036_CAmonterrey ?????????????????????????????????????TGCTCCTAGGAACAACCATTACCATCTCAAGTAACCACTGAATTATAGCCTGAACTGGCCTTGAAATCAACACACTAGCCATCCTCCCACTTATCTCAAAATCCCACCACCCACGAGCTATCGAGGCCGCTACTAAATATTTCCTAACACAAGCAGCTGCCTCCGCCCTAGTCCTATTCTCCAGCATAACCAACGCATGGCATACCGGACAATGAGACATTACCCAACTTACACACCCAACATCTTGCCTAATCCTTACCTCAGCAATCGCAATAAAACTAGGACTAGTGCCATTTCACTTCTGATTCCCAGAAGTCCTTCAAGGCTCTCCCCTCACTACTGG…
	RJC06_031_CAmonterrey ATGAATCCCCAGGCAAACCTAATTTTCATCACCAGCTTGCTCCTAGGAACAACCATTACCATCTCAAGTAACCACTGAATTATAGCCTGAACTGGCCTTGAAATCAACACACTAGCCATCCTCCCACTTATCTCAAAATCCCACCACCCACGAGCTATCGAGGCCGCTACTAAATATTTCCTAACACAAGCAGCTGCCTCCGCCCTAGTCCTATTCTCCAGCATAACCAACGCATGGCATACCGGACAATGAGACATTACCCAACTTACACACCCAACATCTTGCCTAATCCTTACCTCAGCAATCGCAATAAAACTAGGACTAGTGCCATTTCACTTCTGATTCCCAGAAGTCCTTCAAGGCTCTCCCCTCACTAC…
	DHB5617_CAsanbernardino ATGAATCCCCAAGCAAACCTAATTTTCATCGCCAGCTTGCTCCTAGGAACAACCATTACCATCTCAAGCAACCATTGAATTATAGCCTGAACTGGCCTTGAAATCAACACACTAGCCATCCTCCCACTTATCTCAAAATCCCACCACCCACGAGCTATCGAAGCCGCTACTAAATACTTCCTAACACAAGCAGCTGCCTCCGCCCTAGTCCTATTCTCCAGCATAACCAACGCATGGCACACCGGGCAATGAGACATTACCCAACTTACACACCCAACATCTTGCCTAATCCTTACCTCAGCAATCGCAATAAAACTAGGACTAGTGCCATTCCACTTCTGATTCCCAGAAGTCCTTCAAGGCTCTCCCCTCACT…
	DHB5670_CAsanbernardino ????????????????????????????????????????TCCTAGGAACAACCATTACCATCTCAAGCAACCATTGAATTATAGCCTGAACTGGCCTTGAAATCAACACACTAGCCATCCTCCCACTTATCTCAAAATCCCACCACCCACGATCTATCGAAGCCGCTACTAAATACTTCCTAACACAAGCAGCTGCCTCCGCCCTAGTCCTATTCTCCAGCATAACCAACGCATGGCACACCGGGCAATGAGACATTACCCAACTTACACACCCAACATCTTGCCTAATCCTTACCTCAGCAATCGCAATAAAACTAGGACTAGTGCCATTCCACTTCTGATTCCCAGAAGTCCTTCAAGGCTCTCCCCTCACT…
	DHB5616_CAsanbernardino ATGAATCCCCAAGCAAACCTAATTTTCATCGCCAGCTTGCTCCTAGGAACAACCATTACCATCTCAAGCAACCATTGAATTATAGCCTGAACTGGCCTTGAAATCAACACACTAGCCATCCTCCCACTTATCTCAAAATCCCACCACCCACGATCTATCGAAGCCGCTACTAAATACTTCCTAACACAAGCAGCTGCCTCCGCCCTAGTCCTATTCTCCAGCATAACCAACGCATGGCACACCGGGCAATGAGACATTACCCAACTTACACACCCAACATCTTGCCTAATCCTTACCTCAGCAATCGCAATAAAACTAGGACTAGTGCCATTCCACTTCTGATTCCCAGAAGTCCTTCAAGGCTCTCCCCTCACT…
	dhb5671_CAsanbernardino ATGAATCCCCAAGCAAACCTAATTTTCATCGCCAGCTTGCTCCTAGGAACAACCATTACCATCTCAAGCAACCATTGAATTATAGCCTGAACTGGCCTTGAAATCAACACACTAGCCATCCTCCCACTTATCTCAAAATCCCACCACCCACGAGCTATCGAAGCCGCTACTAAATACTTCCTAACACAAGCAGCTGCCTCCGCCCTAGTCCTATTCTCCAGCATAACCAACGCATGGCACACCGGGCAATGAGACATTACCCAACTTACACACCCAACATCTTGCCTAATCCTTACCTCAGCAATCGCAATAAAACTAGGACTAGTGCCATTCCACTTCTGATTCCCAGAAGTCCTTCAAGGCTCTCCCCTCACT…
	JK09489_CA_SanBern ATGAATCCCCAGGCAAACCTAATTTTCATCACCAGCTTGCTCCTAGGAACAACCATTACCATCTCAAGTAACCACTGAATTATAGCCTGAACTGGCCTTGAAATCAACACACTAGCCATCCTCCCACTTATCTCAAAATCCCACCACCCACGAGCTATCGAGGCCGCTACTAAATATTTCCTAACACAAGCAGCTGCCTCCGCCCTAGTCCTATTCTCCAGCATAACCAACGCATGGCATACCGGACAATGAGACATTACCCAACTTACACACCCAACATCTTGCCTAATCCTTACCTCAGCAATCGCAATAAAACTAGGACTAGTGCCATTTCACTTCTGATTCCCAGAAGTCCTTCAAGGCTCTCCCCTCACTACTGG…
	JK09491_CA_SanBern ATGAATCCCCAAGCAAACCTAATTTTCATCGCCAGCTTGCTCCTAGGAACAACCATTACCATCTCAAGCAACCATTGAATTATAGCCTGAACTGGCCTTGAAATCAACACACTAGCCATCCTCCCACTTATCTCAAAATCCCACCACCCACGAGCTATCGAAGCCGCTACTAAATACTTCCTAACACAAGCAGCTGCCTCCGCCCTAGTCCTATTCTCCAGCATAACCAACGCATGGCACACCGGGCAATGAGACATTACCCAACTTACACACCCAACATCTTGCCTAATCCTTACCTCAGCAATCGCAATAAAACTAGGACTAGTGCCATTCCACTTCTGATTCCCAGAAGTCCTTCAAGGCTCTCCCCTCACTACTGG…
	JK09492_CA_SanBern ATGAATCCCCAGGCAAACCTAATTTTCATCACCAGCTTGCTCCTAGGAACAACCATTACCATCTCAAGTAACCACTGAATTATAGCCTGAACTGGCCTTGAAATCAACACACTAGCCATCCTCCCACTTATCTCAAAATCCCACCACCCACGAGCTATCGAGGCCGCTACTAAATATTTCCTAACACAAGCAGCTGCCTCCGCCCTAGTCCTATTCTCCAGCATAACCAACGCATGGCATACCGGACAATGAGACATTACCCAACTTACACACCCAACATCTTGCCTAATCCTTACCTCAGCAATCGCAATAAAACTAGGACTAGTGCCATTTCACTTCTGATTCCCAGAAGTCCTTCAAGGCTCTCCCCTCACTACTGG…
	JK09490_CA_SanBern ATGAATCCCCAGGCAAACCTAATTTTCATCACCAGCTTGCTCCTAGGAACAACCATTACCATCTCAAGTAACCACTGAATTATAGCCTGAACTGGCCTTGAAATCAACACACTAGCCATCCTCCCACTTATCTCAAAATCCCACCACCCACGAGCTATCGAGGCCGCTACTAAATATTTCCTAACACAAGCAGCTGCCTCCGCCCTAGTCCTATTCTCCAGCATAACCAACGCATGGCATACCGGACAATGAGACATTACCCAACTTACACACCCAACATCTTGCCTAATCCTTACCTCAGCAATCGCAATAAAACTAGGACTAGTGCCATTTCACTTCTGATTCCCAGAAGTCCTTCAAGGCTCTCCCCTCACTACTGG…
	JK09488_CA_SanBern ATGAATCCCCAGGCAAACCTAATTTTCATCACCAGCTTGCTCCTAGGAACAACCATTACCATCTCAAGTAACCACTGAATTATAGCCTGAACTGGCCTTGAAATCAACACACTAGCCATCCTCCCACTTATCTCAAAATCCCACCACCCACGAGCTATCGAGGCCGCTACTAAATATTTCCTAACACAAGCAGCTGCCTCCGCCCTAGTCCTATTCTCCAGCATAACCAACGCATGGCATACCGGACAATGAGACATTACCCAACTTACACACCCAACATCTTGCCTAATCCTTACCTCAGCAATCGCAATAAAACTAGGACTAGTGCCATTTCACTTCTGATTCCCAGAAGTCCTTCAAGGCTCTCCCCTCACTACTGG…
	dhb5637_CAsandiego ATGAATCCCCAGGCAAACCTAATTTTCATCACCAGCTTGCTCCTAGGAACAACCATTACCATCTCAAGTAACCACTGAATTATAGCCTGAACTGGCCTTGAAATCAACACACTAGCCATCCTCCCACTTATCTCAAAATCCCACCACCCACGAGCTATCGAGGCCGCTACTAAATATTTCCTAACACAAGCAGCTGCCTCCGCCCTAGTCCTATTCTCCAGCATAACCAACGCATGGCATACCGGACAATGAGACATTACCCAACTTACACACCCAACATCTTGCCTAATCCTTACCTCAGCAATCGCAATAAAACTAGGACTAGTGCCATTTCACTTCTGATTCCCAGAAGTCCTTCAAGGCTCTCCCCTCACTACTGG…
	dhb5641_CAsandiego ATGAATCCCCAGGCAAACCTAATTTTCATCACCAGCTTGCTCCTAGGAACAACCATTACCATCTCAAGTAACCACTGAATTATAGCCTGAACTGGCCTTGAAATCAACACACTAGCCATCCTCCCACTTATCTCAAAATCCCACCACCCACGAGCTATCGAGGCCGCTACTAAATATTTCCTAACACAAGCAGCTGCCTCCGCCCTAGTCCTATTCTCCAGCATAACCAACGCATGGCATACCGGACAATGAGACATTACCCAACTTACACACCCAACATCTTGCCTAATCCTTACCTCAGCAATCGCAATAAAACTAGGACTAGTGCCATTTCACTTCTGATTCCCAGAAGTCCTTCAAGGCTCTCCCCTCACTACTGG…
	dhb5642_CAsandiego ATGAATCCCCAGGCAAACCTAATTTTCATCACCAGCTTGCTCCTAGGAACAACCATTACCATCTCAAGTAACCACTGAATTATAGCCTGAACTGGCCTTGAAATCAACACACTAGCCATCCTCCCACTTATCTCAAAATCCCACCACCCACGAGCTATCGAGGCCGCTACTAAATATTTCCTAACACAAGCAGCTGCCTCCGCCCTAGTCCTATTCTCCAGCATAACCAACGCATGGCATACCGGACAATGAGACATTACCCAACTTACACACCCAACATCTTGCCTAATCCTTACCTCAGCAATCGCAATAAAACTAGGACTAGTGCCATTTCACTTCTGATTCCCAGAAGTCCTTCAAGGCTCTCCCCTCACTACTGG…
	dhb5643_CAsandiegox2 ATGAATCCCCAGGCAAACCTAATTTTCATCACCAGCTTGCTCCTAGGAACAACCATTACCATCTCAAGTAACCACTGAATTATAGCCTGAACTGGCCTTGAAATCAACACACTAGCCATCCTCCCACTTATCTCAAAATCCCACCACCCACGAGCTATCGAGGCCGCTACTAAATATTTCCTAACACAAGCAGCTGCCTCCGCCCTAGTCCTATTCTCCAGCATAACCAACGCATGGCATACCGGACAATGAGACATTACCCAACTTACACACCCAACATCTTGCCTAATCCTTACCTCAGCAATCGCAATAAAACTAGGACTAGTGCCATTTCACTTCTGATTCCCAGAAGTCCTTCAAGGCTCTCCCCTCACTACT…
	dhb5645_CAsandiego ATGAATCCCCAGGCAAACCTAATTTTCATCACCAGCTTGCTCCTAGGAACAACCATTACCATCTCAAGTAACCACTGAATTATAGCCTGAACTGGCCTTGAAATCAACACACTAGCCATCCTCCCACTTATCTCAAAATCCCACCACCCACGAGCTATCGAGGCCGCTACTAAATATTTCCTAACACAAGCAGCTGCCTCCGCCCTAGTCCTATTCTCCAGCATAACCAACGCATGGCATACCGGACAATGAGACATTACCCAACTTACACACCCAACATCTTGCCTAATCCTTACCTCAGCAATCGCAATAAAACTAGGACTAGTGCCATTTCACTTCTGATTCCCAGAAGTCCTTCAAGGCTCTCCCCTCACTACTGG…
	dhb5646_CA_SanDiegox2 ATGAATCCCCAGGCAAACCTAATTTTCATCACCAGCTTGCTCCTAGGAACAACCATTACCATCTCAAGTAACCACTGAATTATAGCCTGAACTGGCCTTGAAATCAACACACTAGCCATCCTCCCACTTATCTCAAAATCCCACCACCCACGAGCTATCGAGGCCGCTACTAAATATTTCCTAACACAAGCAGCTGCCTCCGCCCTAGTCCTATTCTCCAGCATAACCAACGCATGGCATACCGGACAATGAGACATTACCCAACTTACACACCCAACATCTTGCCTAATCCTTACCTCAGCAATCGCAATAAAACTAGGACTAGTGCCATTTCACTTCTGATTCCCAGAAGTCCTTCAAGGCTCTCCCCTCACTAC…
	JK09466_CA_SanDiego ATGAATCCCCAGGCAAACCTAATTTTCATCACCAGCTTGCTCCTAGGAACAACCATTACCATCTCAAGTAACCACTGAATTATAGCCTGAACTGGCCTTGAAATCAACACACTAGCCATCCTCCCACTTATCTCAAAATCCCACCACCCACGAGCTATCGAGGCCGCTACTAAATATTTCCTAACACAAGCAGCTGCCTCCGCCCTAGTCCTATTCTCCAGCATAACCAACGCATGGCATACCGGACAATGAGACATTACCCAACTTACACACCCAACATCTTGCCTAATCCTTACCTCAGCAATCGCAATAAAACTAGGACTAGTGCCATTTCACTTCTGATTCCCAGAAGTCCTTCAAGGCTCTCCCCTCACTACTG…
	JK09467_CA_SanDiego ATGAATCCCCAGGCAAACCTAATTTTCATCACCAGCTTGCTCCTAGGAACAACCATTACCATCTCAAGTAACCACTGAATTATAGCCTGAACTGGCCTTGAAATCAACACACTAGCCATCCTCCCACTTATCTCAAAATCCCACCACCCACGAGCTATCGAGGCCGCTACTAAATATTTCCTAACACAAGCAGCTGCCTCCGCCCTAGTCCTATTCTCCAGCATAACCAACGCATGGCATACCGGACAATGAGACATTACCCAACTTACACACCCAACATCTTGCCTAATCCTTACCTCAGCAATCGCAATAAAACTAGGACTAGTGCCATTTCACTTCTGATTCCCAGAAGTCCTTCAAGGCTCTCCCCTCACTACTG…
	JK09465_CA_SanDiego ATGAATCCCCAGGCAAACCTAATTTTCATCACCAGCTTGCTCCTAGGAACAACCATTACCATCTCAAGTAACCACTGAATTATAGCCTGAACTGGCCTTGAAATCAACACACTAGCCATCCTCCCACTTATCTCAAAATCCCACCACCCACGAGCTATCGAGGCCGCTACTAAATATTTCCTAACACAAGCAGCTGCCTCCGCCCTAGTCCTATTCTCCAGCATAACCAACGCATGGCATACCGGACAATGAGACATTACCCAACTTACACACCCAACATCTTGCCTAATCCTTACCTCAGCAATCGCAATAAAACTAGGACTAGTGCCATTTCACTTCTGATTCCCAGAAGTCCTTCAAGGCTCTCCCCTCACTACTG…
	CA_SanDiego_JK09468 ATGAATCCCCAGGCAAACCTAATTTTCATCACCAGCTTGCTCCTAGGAACAACCATTACCATCTCAAGTAACCACTGAATTATAGCCTGAACTGGCCTTGAAATCAACACACTAGCCATCCTCCCACTTATCTCAAAATCCCACCACCCACGAGCTATCGAGGCCGCTACTAAATATTTCCTAACACAAGCAGCTGCCTCCGCCCTAGTCCTATTCTCCAGCATAACCAACGCATGGCATACCGGACAATGAGACATTACCCAACTTACACACCCAACATCTTGCCTAATCCTTACCTCAGCAATCGCAATAAAACTAGGACTAGTGCCATTTCACTTCTGATTCCCAGAAGTCCTTCAAGGCTCTCCCCTCACTACTG…
	dhb4995_CAshasta ATGAATCCCCAGGCAAACCTAATTTTCATCACCAGCTTGCTCCTAGGAACAACCATTACCATCTCAAGTAACCACTGAATTATAGCCTGAACTGGCCTTGAAATCAACACACTAGCCATCCTCCCACTTATCTCAAAATCCCACCACCCACGAGCTATCGAGGCCGCTACTAAATATTTCCTAACACAAGCAGCTGCCTCCGCCCTAGTCCTATTCTCCAGCATAACCAACGCATGGCATACCGGACAATGAGACATTACCCAACTTACACACCCAACATCTTGCCTAATCCTTACCTCAGCAATCGCAATAAAACTAGGACTAGTGCCATTTCACTTCTGATTCCCAGAAGTCCTTCAAGGCTCTCCCCTCACTACTGGAC…
	dhb4999_CAshasta ATGAATCCCCAGGCAAACCTAATTTTCATCACCAGCTTGCTCCTAGGAACAACCATTACCATCTCAAGTAACCACTGAATTATAGCCTGAACTGGCCTTGAAATCAACACACTAGCCATCCTCCCACTTATCTCAAAATCCCACCACCCACGAGCTATCGAGGCCGCTACTAAATATTTCCTAACACAAGCAGCTGCCTCCGCCCTAGTCCTATTCTCCAGCATAACCAACGCATGGCATACCGGACAATGAGACATTACCCAACTTACACACCCAACATCTTGCCTAATCCTTACCTCAGCAATCGCAATAAAACTAGGACTAGTGCCATTTCACTTCTGATTCCCAGAAGTCCTTCAAGGCTCTCCCCTCACTACTGGAC…
	rb154_CAshastax2 ATGAATCCCCAGGCAAACCTAATTTTCATCACCAGCTTGCTCCTAGGAACAACCATTACCATCTCAAGTAACCACTGAATTATAGCCTGAACTGGCCTTGAAATCAACACACTAGCCATCCTCCCACTTATCTCAAAATCCCACCACCCACGAGCTATCGAGGCCGCTACTAAATATTTCCTAACACAAGCAGCTGCCTCCGCCCTAGTCCTATTCTCCAGCATAACCAACGCATGGCATACCGGACAATGAGACATTACCCAACTTACACACCCAACATCTTGCCTAATTCTTACCTCAGCAATCGCAATAAAACTAGGACTAGTGCCATTTCACTTCTGATTCCCAGAAGTCCTTCAAGGCTCTCCCCTCACTACTGGAC…
	rjc07011_CAshasta ATGAATCCCCAGGCAAACCTAATTTTCATCACCAGCTTGCTCCTAGGAACAACCATTACCATCTCAAGTAACCACTGAATTATAGCCTGAACTGGCCTTGAAATCAACACACTAGCCATCCTCCCACTTATCTCAAAATCCCACCACCCACGAGCTATCGAGGCCGCTACTAAATATTTCCTAACACAAGCAGCTGCCTCCGCCCTAGTCCTATTCTCCAGCATAACCAACGCATGGCATACCGGACAATGAGACATTACCCAACTTACACACCCAACATCTTGCCTAATCCTTACCTCAGCAATCGCAATAAAACTAGGACTAGTGCCATTTCACTTCTGATTCCCAGAAGTCCTTCAAGGCTCTCCCCTCACTACTGGA…
	rjc0706_CAshasta ATGAATCCCCAGGCAAACCTAATTTTCATCACCAGCTTGCTCCTAGGAACAACCATTACCATCTCAAGTAACCACTGAATTATAGCCTGAACTGGCCTTGAAATCAACACACTAGCCATCCTCCCACTTATCTCAAAATCCCACCACCCACGAGCTATCGAGGCCGCTACTAAATATTTCCTAACACAAGCAGCTGCCTCCGCCCTAGTCCTATTCTCCAGCATAACCAACGCATGGCATACCGGACAATGAGACATTACCCAACTTACACACCCAACATCTTGCCTAATCCTTACCTCAGCAATCGCAATAAAACTAGGACTAGTGCCATTTCACTTCTGATTCCCAGAAGTCCTTCAAGGCTCTCCCCTCACTACTGGAC…
	rjc0707_CAshasta ATGAATCCCCAGGCAAACCTAATTTTCATCACCAGCTTGCTCCTAGGAACAACCATTACCATCTCAAGTAACCACTGAATTATAGCCTGAACTGGCCTTGAAATCAACACACTAGCCATCCTCCCACTTATCTCAAAATCCCACCACCCACGAGCTATCGAGGCCGCTACTAAATATTTCCTAACACAAGCAGCTGCCTCCGCCCTAGTCCTATTCTCCAGCATAACCAACGCATGGCATACCGGACAATGAGACATTACCCAACTTACACACCCAACATCTTGCCTAATCCTTACCTCAGCAATCGCAATAAAACTAGGACTAGTGCCATTTCACTTCTGATTCCCAGAAGTCCTTCAAGGCTCTCCCCTCACTACTGGAC…
	cah247_CAshasta ATGAATCCCCAGGCAAACCTAATTTTCATCACCAGCTTGCTCCTAGGAACAACCATTACCATCTCAAGTAACCACTGAATTATAGCCTGAACTGGCCTTGAAATCAACACACTAGCCATCCTCCCACTTATCTCAAAATCCCACCACCCACGAGCTATCGAGGCCGCTACTAAATATTTCCTAACACAAGCAGCTGCCTCCGCCCTAGTCCTATTCTCCAGCATAACCAACGCATGGCATACCGGACAATGAGACATTACCCAACTTACACACCCAACATCTTGCCTAATCCTTACCTCAGCAATCGCAATAAAACTAGGACTAGTGCCATTTCACTTCTGATTCCCAGAAGTCCTTCAAGGCTCTCCCCTCACTACTGGACT…
	rjc0709_CAshasta ATGAATCCCCAGGCAAACCTAATTTTCATCACCAGCTTGCTCCTAGGAACAACCATTACCATCTCAAGTAACCACTGAATTATAGCCTGAACTGGCCTTGAAATCAACACACTAGCCATCCTCCCACTTATCTCAAAATCCCACCACCCACGAGCTATCGAGGCCGCTACTAAATATTTCCTAACACAAGCAGCTGCCTCCGCCCTAGTCCTATTCTCCAGCATAACCAACGCATGGCATACCGGACAATGAGACATTACCCAACTTACACACCCAACATCTTGCCTAATCCTTACCTCAGCAATCGCAATAAAACTAGGACTAGTGCCATTTCACTTCTGATTCCCAGAAGTCCTTCAAGGCTCTCCCCTCACTACTGGAC…
	bts07036_CAshasta ATGAATCCCCAGGCAAACCTAATTTTCATCACCAGCTTGCTCCTAGGAACAACCATTACCATCTCAAGTAACCACTGAATTATAGCCTGAACTGGCCTTGAAATCAACACACTAGCCATCCTCCCACTTATCTCAAAATCCCACCACCCACGAGCTATCGAGGCCGCTACTAAATATTTCCTAACACAAGCAGCTGCCTCCGCCCTAGTCCTATTCTCCAGCATAACCAACGCATGGCATACCGGACAATGAGACATTACCCAACTTACACACCCAACATCTTGCCTAATCCTTACCTCAGCAATCGCAATAAAACTAGGACTAGTGCCATTTCACTTCTGATTCCCAGAAGTCCTTCAAGGCTCTCCCCTCACTACTGGA…
	bts07041_CAshasta ATGAATCCCCAGGCAAACCTAATTTTCATCACCAGCTTGCTCCTAGGAACAACCATTACCATCTCAAGTAACCACTGAATTATAGCCTGAACTGGCCTTGAAATCAACACACTAGCCATCCTCCCACTTATCTCAAAATCCCACCACCCACGAGCTATCGAGGCCGCTACTAAATATTTCCTAACACAAGCAGCTGCCTCCGCCCTAGTCCTATTCTCCAGCATAACCAACGCATGGCATACCGGACAATGAGACATTACCCAACTTACACACCCAACATCTTGCCTAATCCTTACCTCAGCAATCGCAATAAAACTAGGACTAGTGCCATTTCACTTCTGATTCCCAGAAGTCCTTCAAGGCTCTCCCCTCACTACTGGA…
	rb153_CAshastax2 ATGAATCCCCAGGCAAACCTAATTTTCATCACCAGCTTGCTCCTAGGAACAACCATTACCATCTCAAGTAACCACTGAATTATAGCCTGAACTGGCCTTGAAATCAACACACTAGCCGTCCTCCCACTTATCTCAAAATCCCACCACCCACGAGCCATCGAGGCCGCTACTAAATATTTCCTAACACAAGCAGCTGCCTCCGCCCTAGTCCTATTCTCCAGCATAACCAACGCATGGCATACCGGACAATGAGACATTACCCAACTTACACACCCAACATCTTGCCTAATCCTTACCTCAGCAATCGCAATAAAACTAGGACTAGTGCCATTTCACTTCTGATTCCCAGAAGTCCTTCAAGGCTCTCCCCTCACTACTGGAC…
	CAH246_CAshasta ATGAATCCCCAGGCAAACCTAATTTTCATCACCAGCTTGCTCCTAGGAACAACCATTACCATCTCAAGTAACCACTGAATTATAGCCTGAACTGGCCTTGAAATCAACACACTAGCCATCCTCCCACTTATCTCAAAATCCCACCACCCACGAGCTATCGAGGCCGCTACTAAATATTTCCTAACACAAGCAGCTGCCTCCGCCCTAGTCCTATTCTCCAGCATAACCAACGCATGGCATACCGGACAATGAGACATTACCCAACTTACACACCCAACATCTTGCCTAATCCTTACCTCAGCAATCGCAATAAAACTAGGACTAGTGCCATTTCACTTCTGATTCCCAGAAGTCCTTCAAGGCTCTCCCCTCACTACTGGACT…
	bts05085_COlaplata ATGAATCCCCAAGCAAACCTAATTTTCATCGCCAGCTTGCTCCTAGGAACAACCATTACCATCTCAAGCAACCATTGAATTATAGCCTGAACTGGCCTTGAAATCAACACACTAGCCATCCTCCCACTTATCTCAAAATCCCACCACCCACGAGCTATCGAAGCCGCTACTAAATACTTCCTAACACAAGCAGCTGCCTCCGCCCTAGTCCTATTCTCCAGCATAACCAACGCATGGCACACAGGGCAATGAGACATTACCCAACTTACACACCCAACATCTTGCCTAATCCTTACCTCAGCAATCGCAATAAAACTAGGACTAGTGCCATTCCACTTCTGATTCCCAGAAGTCCTTCAAGGCTCTCCCCTCACTACTGG…
	dhb5828_COlaplata ATGAATCCCCAAGCAAACCTAATTTTCATCGCCAGCTTGCTCCTAGGAACAACCATTACCATCTCAAGCAACCATTGAATTATAGCCTGAACTGGCCTTGAAATCAACACACTAGCCATCCTCCCACTTATCTCAAAATCCCACCACCCACGATCTATCGAAGCCGCTACTAAATACTTCCTAACACAAGCAGCTGCCTCCGCCCTAGTCCTATTCTCCAGCATAACCAACGCATGGCACACCGGGCAATGAGACATTACCCAACTTACACACCCAACATCTTGCCTAATCCTTACCTCAGCAATCGCAATAAAACTAGGACTAGTGCCATTCCACTTCTGATTCCCAGAAGTCCTTCAAGGCTCTCCCCTCACTACTGGG…
	jsb237_COlaplata ATGAATCCCCAAGCAAACCTAATTTTCATCGCCAGCTTGCTCCTAGGAACAACCATTACCATCTCAAGCAACCATTGAATTATAGCCTGAACTGGCCTTGAAATCAACACACTAGCCATCCTCCCACTTATCTCAAAATCCCACCACCCACGAGCTATCGAAGCCGCTACTAAATACTTCCTAACACAAGCAGCTGCCTCCGCCCTAGTCCTATTCTCCAGCATAACCAACGCATGGCACACCGGGCAATGAGACATTACCCAACTTACACACCCAACATCTTGCCTAATCCTTACCTCAGCAATCGCAATAAAACTAGGACTAGTGCCATTCCACTTCTGATTCCCAGAAGTCCTTCAAGGCTCTCCCCTCACTACTGGGC…
	cah341_COlaplata ATGAATCCCCAAGCAAACCTAATTTTCATCGCCAGCTTGCTCCTAGGAACAACCATTACCATCTCAAGCAACCATTGAATTATAGCCTGAACTGGCCTTGAAATCAACACACTAGCCATCCTCCCACTTATCTCAAAATCCCACCACCCACGAGCTATCGAAGCCGCTACTAAATACTTCCTAACACAAGCAGCTGCCTCCGCCCTAGTCCTATTCTCCAGCATAACCAACGCATGGCACACCGGGCAATGAGACATTACCCAACTTACACACCCAACATCTTGCCTAATCCTTACCTCAGCAATCGCAATAAAACTAGGACTAGTGCCATTCCACTTCTGATTCCCAGAAGTCCTTCAAGGCTCTCCCCTCACTACTGGGC…
	cah342_COlaplata ATGAATCCCCAAGCAAACCTAATTTTCATCGCCAGCTTGCTCCTAGGAACAACCATTACCATCTCAAGCAACCATTGAATTATAGCCTGAACTGGCCTTGAAATCAACACACTAGCCATCCTCCCACTTATCTCAAAATCCCACCACCCACGAGCTATCGAAGCCGCTACTAAATACTTCCTAACACAAGCAGCTGCCTCCGCCCTAGTCCTATTCTCCAGCATAACCAACGCATGGCACACCGGGCAATGAGACATTACCCAACTTACACACCCAACATCTTGCCTAATCCTTACCTCAGCAATCGCAATAAAACTAGGACTAGTGCCATTCCACTTCTGATTCCCAGAAGTCCTTCAAGGCTCTCCCCTCACTACTGGGC…
	cah346_COlaplata ATGAATCCCCAAGCAAACCTAATTTTCATCGCCAGCTTGCTCCTAGGAACAACCATTACCATCTCAAGCAACCATTGAATTATAGCCTGAACTGGCCTTGAAATCAACACACTAGCCATCCTCCCACTTATCTCAAAATCCCACCACCCACGAGCTATCGAAGCCGCTACTAAATACTTCCTAACACAAGCAGCTGCCTCCGCCCTAGTCCTATTCTCCAGCATAACCAACGCATGGCACACCGGGCAATGAGACATTACCCAACTTACACACCCAACATCTTGCCTAATCCTTACCTCAGCAATCGCAATAAAACTAGGACTAGTGCCATTCCACTTCTGATTCCCAGAAGTCCTTCAAGGCTCTCCCCTCACTACTGGGC…
	cah343_COlaplata ATGAATCCCCAAGCAAACCTAATTTTCATCGCCAGCTTGCTCCTAGGAACAACCATTACCATCTCAAGCAACCATTGAATTATAGCCTGAACTGGCCTTGAAATCAACACACTAGCCATCCTCCCACTTATCTCAAAATCCCACCACCCACGATCTATCGAAGCCGCTACTAAATACTTCCTAACACAAGCAGCTGCCTCCGCCCTAGTCCTATTCTCCAGCATAACCAACGCATGGCACACCGGGCAATGAGACATTACCCAACTTACACACCCAACATCTTGCCTAATCCTTACCTCAGCAATCGCAATAAAACTAGGACTAGTGCCATTCCACTTCTGATTCCCAGAAGTCCTTCAAGGCTCTCCCCTCACTACTGGGC…
	cah344_COlaplata ATGAATCCCCAAGCAAACCTAATTTTCATCGCCAGCTTGCTCCTAGGAACAACCATTACCATCTCAAGCAACCATTGAATTATAGCCTGAACTGGCCTTGAAATCAACACACTAGCCATCCTCCCACTTATCTCAAAATCCCACCACCCACGAGCTATCGAAGCCGCTACTAAATACTTCCTAACACAAGCAGCTGCCTCCGCCCTAGTCCTATTCTCCAGCATAACCAACGCATGGCACACCGGGCAATGAGACATTACCCAACTTACACACCCAACATCTTGCCTAATCCTTACCTCAGCAATCGCAATAAAACTAGGACTAGTGCCATTCCACTTCTGATTCCCAGAAGTCCTTCAAGGCTCTCCCCTCACTACTGGGC…
	cah345_COlaplata ATGAATCCCCAAGCAAACCTAATTTTCATCGCCAGCTTGCTCCTAGGAACAACCATTACCATCTCAAGCAACCATTGAATTATAGCCTGAACTGGCCTTGAAATCAACACACTAGCCATCCTCCCACTTATCTCAAAATCCCACCACCCACGAGCTATCGAAGCCGCTACTAAATACTTCCTAACACAAGCAGCTGCCTCCGCCCTAGTCCTATTCTCCAGCATAACCAACGCATGGCACACCGGGCAATGAGACATTACCCAACTTACACACCCAACATCTTGCCTAATCCTTACCTCAGCAATCGCAATAAAACTAGGACTAGTGCCATTCCACTTCTGATTCCCAGAAGTCCTTCAAGGCTCTCCCCTCACTACTGGGC…
	cah340_COlaplata ATGAATCCCCAAGCAAACCTAATTTTCATCGCCAGCTTGCTCCTAGGAACAACCATTACCATCTCAAGCAACCATTGAATTATAGCCTGAACTGGCCTTGAAATCAACACACTAGCCATCCTCCCACTTATCTCAAAATCCCACCACCCACGATCTATCGAAGCCGCTACTAAATACTTCCTAACACAAGCAGCTGCCTCCGCCCTAGTCCTATTCTCCAGCATAACCAACGCATGGCACACCGGGCAATGAGACATTACCCAACTTACACACCCAACATCTTGCCTAATCCTTACCTCAGCAATCGCAATAAAACTAGGACTAGTGCCATTCCACTTCTGATTCCCAGAAGTCCTTCAAGGCTCTCCCCTCACTACTGGGC…
	CAH333_COfremont ATGAATCCCCAAGCAAACCTAATTTTCATCGCCAGCTTGCTCCTAGGAACAACCATTACCATCTCAAGCAACCATTGAATTATAGCCTGAACTGGCCTTGAAATCAACACACTAGCCATCCTCCCACTTATCTCAAAATCCCACCACCCACGAGCTATCGAAGCCGCTACTAAATACTTCCTAACACAAGCAGCTGCCTCCGCCCTAGTCCTATTCTCCAGCATAACCAACGCATGGCACACCGGGCAATGAGACATTACCCAACTTACACACCCAACATCTTGCCTAATCCTTACCTCAGCAATCGCAATAAAACTAGGACTAGTGCCATTCCACTTCTGATTCCCAGAAGTCCTTCAAGGCTCTCCCCTCACTACTGGGC…
	CAH337_COfremont ATGAATCCCCAAGCAAACCTAATTTTCATCGCCAGCTTGCTCCTAGGAACAACCATTACCATCTCAAGCAACCATTGAATTATAGCCTGAACTGGCCTTGAAATCAACACACTAGCCATCCTCCCACTTATCTCAAAATCCCACCACCCACGAGCTATCGAAGCCGCTACTAAATACTTCCTAACACAAGCAGCTGCCTCCGCCCTAGTCCTATTCTCCAGCATAACCAACGCATGGCACACCGGGCAATGAGACATTACCCAACTTACACACCCAACATCTTGCCTAATCCTTACCTCAGCAATCGCAATAAAACTAGGACTAGTGCCATTCCACTTCTGATTCCCAGAAGTCCTTCAAGGCTCTCCCCTCACTACTGGGC…
	CAH334_COfremont ATGAATCCCCAAGCAAACCTAATTTTCATCGCCAGCTTGCTCCTAGGAACAACCATTACCATCTCAAGCAACCATTGAATTATAGCCTGAACTGGCCTTGAAATCAACACACTAGCCATCCTCCCACTTATCTCAAAATCCCACCACCCACGAGCTATCGAAGCCGCTACTAAATACTTCCTAACACAAGCAGCTGCCTCCGCCCTAGTCCTATTCTCCAGCATAACCAATGCATGGCACACCGGGCAATGAGACATTACCCAACTTACACACCCAACATCTTGCCTAATCCTTACCTCAGCAATCGCAATAAAACTAGGACTAGTGCCATTCCACTTCTGATTCCCAGAAGTCCTTCAAGGCTCTCCCCTCACTACTGGGC…
	CAH338_COfremont ATGAATCCCCAAGCAAACCTAATTTTCATCGCCAGCTTGCTCCTAGGAACAACCATTACCATCTCAAGCAACCATTGAATTATAGCCTGAACTGGCCTTGAAATCAACACACTAGCCATCCTCCCACTTATCTCAAAATCCCACCACCCACGAGCTATCGAAGCCGCTACTAAATACTTCCTAACACAAGCAGCTGCCTCCGCCCTAGTCCTATTCTCCAGCATAACCAACGCATGGCACACCGGGCAATGAGACATTACCCAACTTACACACCCAACATCTTGCCTAATCCTTACCTCAGCAATCGCAATAAAACTAGGACTAGTGCCATTCCACTTCTGATTCCCAGAAGTCCTTCAAGGCTCTCCCCTCACTACTGGGC…
	CAH336_COfremont ATGAATCCCCAAGCAAACCTAATTTTCATCGCCAGCTTGCTCCTAGGAACAACCATTACCATCTCAAGCAACCATTGAATTATAGCCTGAACTGGCCTTGAAATCAACACACTAGCCATCCTCCCACTTATCTCAAAATCCCACCACCCACGATCTATCGAAGCCGCTACTAAATACTTCCTAACACAAGCAGCTGCCTCCGCCCTAGTCCTATTCTCCAGCATAACCAACGCATGGCACACCGGGCAATGAGACATTACCCAACTTACACACCCAACATCTTGCCTAATCCTTACCTCAGCAATCGCAATAAAACTAGGACTAGTGCCATTCCACTTCTGATTCCCAGAAGTCCTTCAAGGCTCTCCCCTCACTACTGGGC…
	CAH339_COfremont ATGAATCCCCAAGCAAACCTAATTTTCATCGCCAGCTTGCTCCTAGGAACAACCATTACCATCTCAAGCAACCATTGAATTATAGCCTGAACTGGCCTTGAAATCAACACACTAGCCATCCTCCCACTTATCTCAAAATCCCACCACCCACGATCTATCGAAGCCGCTACTAAATACTTCCTAACACAAGCAGCTGCCTCCGCCCTAGTCCTATTCTCCAGCATAACCAACGCATGGCACACCGGGCAATGAGACATTACCCAACTTACACACCCAACATCTTGCCTAATCCTTACCTCAGCAATCGCAATAAAACTAGGACTAGTGCCATTCCACTTCTGATTCCCAGAAGTCCTTCAAGGCTCTCCCCTCACTACTGGGC…
	CAH330_COfremont ATGAANCCCCAAGCAAACCTAATTTTCATCGCCAGCTTGCTCCTAGGAACAACCATTACCATCTCAAGCAACCATTGAATTATAGCCTGAACTGGCCTTGAAATCAACACACTAGCCATCCTCCCACTTATCTCAAAATCCCACCACCCACGAGCTATCGAAGCCGCTACTAAATACTTCCTAACACAAGCAGCTGCCTCCGCCCTAGTCCTATTCTCCAGCATAACCAACGCATGGCACACCGGGCAATGAGACATTACCCAACTTACACACCCAACATCTTGCCTAATCCTTACCTCAGCAATCGCAATAAAACTAGGACTAGTGCCATTCCACTTCTGGTTCCCAGAAGTCCTTCAAGGCTCTCCCCTCACTACTGGGC…
	CAH335_COfremont ATGAATCCCCAAGCAAACCTAATTTTCATCGCCAGCTTGCTCCTAGGAACAACCATTACCATCTCAAGCAACCATTGAATTATAGCCTGAACTGGCCTTGAAATCAACACACTAGCCATCCTCCCACTTATCTCAAAATCCCACCACCCACGAGCTATCGAAGCCGCTACCAAATACTTCCTAACACAAGCAGCTGCCTCCGCCCTAGTCCTATTCTCCAGCATAACCAACGCATGGCACACCGGGCAATGAGACATTACCCAACTTACACACCCAACATCTTGCCTAATCCTTACCTCAGCAATCGCAATAAAACTAGGACTAGTGCCATTCCACTTCTGATTCCCAGAAGTCCTTCAAGGCTCTCCCCTCACTACTGGGC…
	dhb2238_COfremont ATGAATCCCCAAGCAAACCTAATTTTCATCGCCAGCTTGCTCCTAGGAACAACCATTACCATCTCAAGCAACCATTGAATTATAGCCTGAACTGGCCTTGAAATCAACACACTAGCCATCCTCCCACTTATCTCAAAATCCCACCACCCACGAGCTATCGAAGCCGCTACTAAATACTTCCTAACACAAGCAGCTGCCTCCGCCCTAGTCCTATTCTCCAGCATAACCAACGCATGGCACACCGGGCAATGAGACATTACCCAACTTACACACCCAACATCTTGCCTAATCCTTACCTCAGCAATCGCAATAAAACTAGGACTAGTGCCATTCCACTTCTGATTCCCAGAAGTCCTTCAAGGCTCTCCCCTCACTACTGGG…
	jk08413_COfremont ATGAATCCCCAAGCAAACCTAATTTTCATCGCCAGCTTGCTCCTAGGAACAACCATTACCATCTCAAGCAACCATTGAATTATAGCCTGAACTGGCCTTGAAATCAACACACTAGCCATCCTCCCACTTATCTCAAAATCCCACCACCCACGAGCTATCGAAGCCGCTACTAAATACTTCCTAACACAAGCAGCTGCCTCCGCCCTAGTCCTATTCTCCAGCATAACCAACGCATGGCACACCGGGCAATGAGACATTACCCAACTTACACACCCAACATCTTGCCTAATCCTTACCTCAGCAATCGCAATAAAACTAGGACTAGTGCCATTCCACTTCTGATTCCCAGAAGTCCTTCAAGGCTCTCCCCTCACTACTGGG…
	cah332_COfremont ATGAATCCCCAAGCAAACCTAATTTTCATCGCCAGCTTGCTCCTAGGAACAACCATTACCATCTCAAGCAACCATTGAATTATAGCCTGAACTGGCCTTGAAATCAACACACTAGCCATCCTCCCACTTATCTCAAAATCCCACCACCCACGAGCTATCGAAGCCGCTACTAAATACTTCCTAACACAAGCAGCTGCCTCCGCCCTAGTCCTATTCTCCAGCATAACCAACGCATGGCACACCGGGCAATGAGACATTACCCAACTTACACACCCAACATCTTGCCTAATCCTTACCTCAGCAATCGCAATAAAACTAGGACTAGTGCCATTCCACTTCTGATTCCCAGAAGTCCTTCAAGGCTCTCCCCTCACTACTGGGC…
	dhb4768_COPueblo ATGAATCCCCAAGCAAACCTAATTTTCATCGCCAGCTTGCTCCTAGGAACAACCATTACCATCTCAAGCAACCATTGAATTATAGCCTGAACTGGCCTTGAAATCAACACACTAGCCATCCTCCCACTTATCTCAAAATCCCACCACCCACGAGCTATCGAAGCCGCTACTAAATACTTCCTAACACAAGCAGCTGCCTCCGCCCTAGTCCTATTCTCCAGCATAACCAACGCATGGCACACCGGGCAATGAGACATTACCCAACTTACACACCCAACATCTTGCCTAATCCTTACCTCAGCAATCGCAATAAAACTAGGACTAGTGCCATTCCACTTCTGATTCCCAGAAGTCCTTCAAGGCTCTCCCCTCACTACTGGGC…
	gms193_NVclark_possmig ATGAATCCCCAAGCAAACCTAATTTTCATCGCCAGCTTGCTCCTAGGAACAACCATTACCATCTCAAGCAACCATTGAATTATAGCCTGAACTGGCCTTGAAATCAACACACTAGCCATCCTCCCACTTATCTCAAAATCCCACCACCCACGAGCTATCGAAGCCGCTACTAAATACTTCCTAACACAAGCAGCTGCCTCCGCCCTAGTCCTATTCTCCAGCATAACCAACGCATGGCACACCGGGCAATGAGACATTACCCAACTTACACACCCAACATCTTGCCTAATCCTTACCTCAGCAATCGCAATAAAACTAGGACTAGTGCCATTCCACTTCTGATTCCCAGAAGTCCTTCAAGGCTCTCCCCTCACTA…
	GMS194_NVclark_possmig ATGAATCCCCAAGCAAACCTAATTTTCATCGCCAGCTTGCTCCTAGGAACAACCATTACCATCTCAAGCAACCATTGAATTATAGCCTGAACTGGCCTTGAAATCAACACACTAGCCATCCTCCCACTTATCTCAAAATCCCACCACCCACGAGCTATCGAAGCCGCTACTAAATACTTCCTAACACAAGCAGCTGCCTCCGCCCTAGTCCTATTCTCCAGCATAACCAACGCATGGCACACCGGGCAATGAGACATTACCCAACTTACACACCCAACATCTTGCCTAATCCTTACCTCAGCAATCGCAATAAAACTAGGACTAGTGCCATTCCACTTCTGATTCCCAGAAGTCCTTCAAGGCTCTCCCCTCACTA…
	GMS1308_NVclark ATGAATCCCCAAGCAAACCTAATTTTCATCGCCAGCTTGCTCCTAGGAACAACCATTACCATCTCAAGCAACCATTGAATTATAGCCTGAACTGGCCTTGAAATCAACACACTAGCCATCCTCCCACTTATCTCAAAATCCCACCACCCACGAGCTATCGAAGCCGCTACTAAATACTTCCTAACACAAGCAGCTGCCTCCGCCCTAGTCCTATTCTCCAGCATAACCAACGCATGGCACACCGGGCAATGAGACATTACCCAACTTACACACCCAACATCTTGCCTAATCCTTACCTCAGCAATCGCAATAAAACTAGGACTAGTGCCATTCCACTTCTGATTCCCAGAAGTCCTTCAAGGCTCTCCCCTCACTACTGGGCT…
	GMS211_NVclark ATGAATCCCCAAGCAAACCTAATTTTCATCGCCAGCTTGCTCCTAGGAACAACCATTACCATCTCAAGCAACCATTGAATTATAGCCTGAACTGGCCTTGAAATCAACACACTAGCCATCCTCCCACTTATCTCAAAATCCCACCACCCACGATCTATCGAAGCCGCTACTAAATACTTCCTAACACAAGCAGCTGCCTCCGCCCTAGTCCTATTCTCCAGCATAACCAACGCATGGCACACCGGGCAATGAGACATTACCCAACTTACACACCCAACATCTTGCCTAATCCTTACCTCAGCAATCGCAATAAAACTAGGACTAGTGCCATTCCACTTCTGATTCCCAGAAGTCCTTCAAGGCTCTCCCCTCACTACTGGGCTC…
	DHB4022_NVclark_possmig ATGAATCCCCAAGCAAACCTAATTTTCATCGCCAGCTTGCTCCTAGGAACAACCATTACCATCTCAAGCAACCATTGAATTATAGCCTGAACTGGCCTTGAAATCAACACACTAGCCATCCTCCCACTTATCTCAAAATCCCACCACCCACGAGCTATCGAAGCCGCTACTAAATACTTCCTAACACAAGCAGCTGCCTCCGCCCTAGTCCTATTCTCCAGCATAACCAACGCATGGCACACCGGGCAATGAGACATTACCCAACTTACACACCCAACATCTTGCCTAATCCTTACCTCAGCAATCGCAATAAAACTAGGACTAGTGCCATTCCACTTCTGATTCCCAGAAGTCCTTCAAGGCTCTCCCCTAACT…
	DHB4110_NVclark ATGAATCCCCAAGCAAACCTAATTTTCATCGCCAGCTTGCTCCTAGGAACAACCATTACCATCTCAAGCAACCATTGAATTATAGCCTGAACTGGCCTTGAAATCAACACACTAGCCATCCTCCCACTTATCTCAAAATCCCACCACCCACGAGCTATCGAAGCCGCTACTAAATACTTCCTAACACAAGCAGCTGCCTCCGCCCTAGTCCTATTCTCCAGCATAACCAACGCATGGCACACCGGGCAATGAGACATTACCCAACTTACACACCCAACATCTTGCCTAATCCTTACCTCAGCAATCGCAATAAAACTAGGACTAGTGCCATTCCACTTCTGATTCCCAGAAGTCCTTCAAGGCTCTCCCCTCACTACTGGGCT…
	JK00278_NVclark ATGAATCCCCAAGCAAACCTAATTTTCATCGCCAGCTTGCTCCTAGGAACAACCATTACCATCTCAAGCAACCATTGAATTATAGCCTGAACTGGCCTTGAAATCAACACACTAGCCATCCTCCCACTTATCTCAAAATCCCACCACCCACGAGCTATCGAAGCCGCTACTAAATACTTCCTAACACAAGCAGCTGCCTCCGCCCTAGTCCTATTCTCCAGCATAACCAACGCATGGCACACCGGGCAATGAGACATTACCCAACTTACACACCCAACATCTTGCCTAATCCTTACCTCAGCAATCGCAATAAAACTAGGACTAGTGCCATTCCACTTCTGATTCCCAGAAGTCCTTCAAGGCTCTCCCCTCACTACTGGGCT…
	DHB4021_NVclark_possmig ATGAATCCCCAAGCAAACCTAATTTTCATCGCCAGCTTGCTCCTAGGAACAACCATTACCATCTCAAGCAACCATTGAATTATAGCCTGAACTGGCCTTGAAATCAACACACTAGCCATCCTCCCACTTATCTCAAAATCCCACCACCCACGAGCTATCGAAGCCGCTACTAAATACTTCCTAACACAAGCAGCTGCCTCCGCCCTAGTCCTATTCTCCAGCATAACCAACGCATGGCACACCGGGCAATGAGACATTACCCAACTTACACACCCAACATCTTGCCTAATCCTTACCTCAGCAATCGCAATAAAACTAGGACTAGTGCCATTCCACTTCTGATTCCCAGAAGTCCTTCAAGGCTCTCCCCTCACT…
	DHB4023_NVclark_possmig ATGAATCCCCAAGCAAACCTAATTTTCATCGCCAGCTTGCTCCTAGGAACAACCATTACCATCTCAAGCAACCATTGAATTATAGCCTGAACTGGCCTTGAAATCAACACACTAGCCATCCTCCCACTTATCTCAAAATCCCACCACCCACGAGCTATCGAAGCCGCTACTAAATACTTCCTAACACAAGCAGCTGCCTCCGCCCTAGTCCTATTCTCCAGCATAACCAACGCATGGCACACCGGGCAATGAGACATTACCCAACTTACACACCCAACATCTTGCCTAATCCTCACCTCAGCAATCGCAATAAAACTAGGACTAGTGCCATTCCACTTCTGATTCCCAGAAGTCCTTCAAGGCTCTCCCCTCACT…
	gms196_NVclark_possmig ATGAATCCCCAGGCAAACCTAATTTTCATCACCAGCTTGCTCCTAGGAACAACCATTACCATCTCAAGTAACCACTGAATTATAGCCTGAACTGGCCTTGAAATCAACACACTAGCCATCCTCCCACTTATCTCAAAATCCCACCACCCACGAGCTATCGAGGCCGCTACTAAATATTTCCTAACACAAGCAGCTGCCTCCGCCCTAGTCCTATTCTCCAGCATAACCAACGCATGGCATACCGGACAATGAGACATTACCCAACTTACACACCCAACATCTTGCCTAATCCTTACCTCAGCAATCGCAATAAAACTAGGACTAGTGCCATTTCACTTCTGATTCCCAGAAGTCCTTCAAGGCTCTCCCCTCACTA…
	dhb4024_NVclark_possmig ATGAATCCCCAAGCAAACCTAATTTTCATCGCCAGCTTGCTCCTAGGAACAACCATTACCATCTCAAGCAACCATTGAATTATAGCCTGAACTGGCCTTGAAATCAACACACTAGCCATCCTCCCACTTATCTCAAAATCCCACCACCCACGAGCTATCGAAGCCGCTACTAAATACTTCCTAACACAAGCAGCTGCCTCCGCCCTAGTCCTATTCTCCAGCATAACCAACGCATGGCACACAGGGCAATGAGACATTACCCAACTTACACACCCAACATCTTGCCTAATCCTTACCTCAGCAATCGCAATAAAACTAGGACTAGTGCCATTCCACTTCTGATTCCCAGAAGTCCTTCAAGGCTCTCCCCTCACT…
	DCO090_NVclark ATGAATCCCCAAGCAAACCTAATTTTCATCGCCAGCTTGCTCCTAGGAACAACCATTACCATCTCAAGCAACCATTGAATTATAGCCTGAACTGGCCTTGAAATCAACACACTAGCCATCCTCCCACTTATCTCAAAATCCCACCACCCACGATCTATCGAAGCCGCTACTAAATACTTCCTAACACAAGCAGCTGCCTCCGCCCTAGTCCTATTCTCCAGCATAACCAACGCATGGCACACCGGGCAATGAGACATTACCCAACTTACACACCCAACATCTTGCCTAATCCTTACCTCAGCAATCGCAATAAAACTAGGACTAGTGCCATTCCACTTCTGATTCCCAGAAGTCCTTCAAGGCTCTCCCCTCACTACTGGGCTC…
	JK00282_NVclark ATGAATCCCCAAGCAAACCTAATTTTCATCGCCAGCTTGCTCCTAGGAACAACCATTACCATCTCAAGCAACCATTGAATTATAGCCTGAACTGGCCTTGAAATCAACACACTAGCCATCCTCCCACTTATCTCAAAATCCCACCACCCACGATCTATCGAAGCCGCTACTAAATACTTCCTAACACAAGCAGCTGCCTCCGCCCTAGTCCTATTCTCCAGCATAACCAACGCATGGCACACCGGGCAATGAGACATTACCCAACTTACACACCCAACATCTTGCCTAATCCTTACCTCAGCAATCGCAATAAAACTAGGACTAGTGCCATTCCACTTCTGATTCCCAGAAGTCCTTCAAGGCTCTCCCCTCACTACTGGGCT…
	DCO124_NVclark ATGAATCCCCAAGCAAACCTAATTTTCATCGCCAGCTTGCTCCTAGGAACAACCATTACCATCTCAAGCAACCATTGAATTATAGCCTGAACTGGCCTTGAAATCAACACACTAGCCATCCTCCCACTTATCTCAAAATCCCACCACCCACGAGCTATCGAAGCCGCTACTAAATACTTCCTAACACAAGCAGCTGCCTCCGCCCTAGTCCTATTCTCCAGCATAACCAACGCATGGCACACCGGGCAATGAGACATTACCCAACTTACACACCCAACATCTTGCCTAATCCTTACCTCAGCAATCGCAATAAAACTAGGACTAGTGCCATTCCACTTCTGATTCCCAGAAGTCCTTCAAGGCTCTCCCCTCACTACTGGGCTC…
	JK01372_NVclark ATGAATCCCCAAGCAAACCTAATTTTCATCGCCAGCTTGCTCCTAGGAACAACCATTACCATCTCAAGCAACCATTGAATTATAGCCTGAACTGGCCTTGAAATCAACACACTAGCCATCCTCCCACTTATCTCAAAATCCCACCACCCACGATCTATCGAAGCCGCTACTAAATACTTCCTAACACAAGCAGCTGCCTCCGCCCTAGTCCTATTCTCCAGCATAACCAACGCATGGCACACCGGGCAATGAGACATTACCCAACTTACACACCCAACATCTTGCCTAATCCTTACCTCAGCAATCGCAATAAAACTAGGACTAGTGCCATTCCACTTCTGATTCCCAGAAGTCCTTCAAGGCTCTCCCCTCACTACTGGGCT…
	CAH191_NVclark ATGAATCCCCAAGCAAACCTAATTTTCATCGCCAGCTTGCTCCTAGGAACAACCATTACCATCTCAAGCAACCATTGAATTATAGCCTGAACTGGCCTTGAAATCAACACACTAGCCATCCTCCCACTTATCTCAAAATCCCACCACCCACGATCTATCGAAGCCGCTACTAAATACTTCCTAACACAAGCAGCTGCCTCCGCCCTAGTCCTATTCTCCAGCATAACCAACGCATGGCACACCGGGCAATGAGACATTACCCAACTTACACACCCAACATCTTGCCTAATCCTTACCTCAGCAATCGCAATAAAACTAGGACTAGTGCCATTCCACTTCTGATTCCCAGAAGTCCTTCAAGGCTCTCCCCTCACTACTGGGCTC…
	CAH192_NVclark ATGAATCCCCAAGCAAACCTAATTTTCATCGCCAGCTTGCTCCTAGGAACAACCATTACCATCTCAAGCAACCATTGAATTATAGCCTGAACTGGCCTTGAAATCAACACACTAGCCATCCTCCCACTTATCTCAAAATCCCACCACCCACGAGCTATCGAAGCCGCTACTAAATACTTCCTAACACAAGCAGCTGCCTCCGCCCTAGTCCTATTCTCCAGCATAACCAACGCATGGCACACCGGGCAATGAGACATTACCCAACTTACACACCCAACATCTTGCCTAATCCTTACCTCAGCAATCGCAATAAAACTAGGACTAGTGCCATTCCACTTCTGATTCCCAGAAGTCCTTCAAGGCTCTCCCCTCACTACTGGGCTC…
	NV_Clark_JK09556 ATGAATCCCCAAGCAAACCTAATTTTCATCGCCAGCTTGCTCCTAGGAACAACCATTACCATCTCAAGCAACCATTGAATTATAGCCTGAACTGGCCTTGAAATCAACACACTAGCCATCCTCCCACTTATCTCAAAATCCCACCACCCACGATCTATCGAAGCCGCTACTAAATACTTCCTAACACAAGCAGCTGCCTCCGCCCTAGTCCTATTCTCCAGCATAACCAACGCATGGCACACCGGGCAATGAGACATTACCCAACTTACACACCCAACATCTTGCCTAATCCTTACCTCAGCAATCGCAATAAAACTAGGACTAGTGCCATTCCACTTCTGATTCCCAGAAGTCCTTCAAGGCTCTCCCCTCACTACTGGGC…
	NV_Clark_JK09557 ATGAATCCCCAAGCAAACCTAATTTTCATCGCCAGCTTGCTCCTAGGAACAACCATTACCATCTCAAGCAACCATTGAATTATAGCCTGAACTGGCCTTGAAATCAACACACTAGCCATCCTCCCACTTATCTCAAAATCCCACCACCCACGAGCTATCGAAGCCGCTACTAAATACTTCCTAACACAAGCAGCTGCCTCCGCCCTAGTCCTATTCTCCAGCATAACCAACGCATGGCACACCGGGCAATGAGACATTACCCAACTTACACACCCAACATCTTGCCTAATCCTTACCTCAGCAATCGCAATAAAACTAGGACTAGTGCCATTCCACTTCTGATTCCCAGAAGTCCTTCAAGGCTCTCCCCTCACTACTGGGC…
	DHB4066_NVclarkvirgins ATGAATCCCCAAGCAAACCTAATTTTCATCGCCAGCTTGCTCCTAGGAACAACCATTACCATCTCAAGCAACCATTGAATTATAGCCTGAACTGGCCTTGAAATCAACACACTAGCCATCCTCCCACTTATCTCAAAATCCCACCACCCACGAGCTATCGAAGCCGCTACTAAATACTTCCTAACACAAGCAGCTGCCTCCGCCCTAGTCCTATTCTCCAGCATAACCAACGCATGGCACACCGGACAATGAGACATTACCCAACTTACACACCCAACATCTTGCCTAATCCTTACCTCAGCAATCGCAATAAAACTAGGACTAGTGCCATTCCACTTCTGATTCCCAGAAGTCCTTCAAGGCTCTCCCCTCACTA…
	dhb4232_NVclarkvirgins ATGAATCCCCAAGCAAACCTAATTTTCATCGCCAGCTTGCTCCTAGGAACAACCATTACCATCTCAAGCAACCATTGAATTATAGCCTGAACTGGCCTTGAAATCAACACACTAGCCATCCTCCCACTTATCTCAAAATCCCACCACCCACGAGCTATCGAAGCCGCTACTAAATACTTCCTAACACAAGCAGCTGCCTCCGCCCTAGTCCTATTCTCCAGCATAACCAACGCATGGCACACCGGGCAATGAGACATTACCCAACTTACACACCCAACATCTTGCCTAATCCTTACCTCAGCAATCGCAATAAAACTAGGACTAGTGCCATTCCACTTCTGATTCCCAGAAGTCCTTCAAGGCTCTCCCCTCACTA…
	dhb4071_NVclarkvirgins ATGAATCCCCAAGCAAACCTAATTTTCATCGCCAGCTTGCTCCTAGGAACAACCATTACCATCTCAAGCAACCATTGAATTATAGCCTGAACTGGCCTTGAAATCAACACACTAGCCATCCTCCCACTTATCTCAAAATCCCACCACCCACGAGCTATCGAAGCCGCTACTAAATACTTCCTAACACAAGCAGCTGCCTCCGCCCTAGTCCTATTCTCCAGCATAACCAACGCATGGCACACCGGGCAATGAGACATTACCCAACTTACACACCCAACATCTTGCCTAATCCTTACCTCAGCAATCGCAATAAAACTAGGACTAGTGCCATTCCACTTCTGATTCCCAGAAGTCCTTCAAGGCTCTCCCCTCACTA…
	DHB4080_NVclarkvirgins ATGAATCCCCAAGCAAACCTAATTTTCATCGCCAGCTTGCTCCTAGGAACAACCATTACCATCTCAAGCAACCATTGAATTATAGCCTGAACTGGCCTTGAAATCAACACACTAGCCATCCTCCCACTTATCTCAAAATCCCACCACCCACGATCTATCGAAGCCGCTACTAAATACTTCCTAACACAAGCAGCTGCCTCCGCCCTAGTCCTATTCTCCAGCATAACCAACGCATGGCACACCGGGCAATGAGACATTACCCAACTTACACACCCAACATCTTGCCTAATCCTTACCTCAGCAATCGCAATAAAACTAGGACTAGTGCCATTCCACTTCTGATTCCCAGAAGTCCTTCAAGGCTCTCCCCTCACTA…
	MM221_NVwashoe ATGAATCCCCAAGCAAACCTAATTTTCATCGCCAGCTTGCTCCTAGGAACAACCATTACCATCTCAAGCAACCATTGAATTATAGCCTGAACTGGCCTTGAAATCAACACACTAGCCATCCTCCCACTTATCTCAAAATCCCACCACCCACGATCTATCGAAGCCGCTACTAAATACTTCCTAACACAAGCAGCTGCCTCCGCCCTAGTCCTATTCTCCAGCATAACCAACGCATGGCACACCGGGCAATGAGACATTACCCAACTTACACACCCAACATCTTGCCTAATCCTTACCTCAGCAATCGCAATAAAACTAGGACTAGTGCCATTCCACTTCTGATTCCCAGAAGTCCTTCAAGGCTCTCCCCTCACTACTGGGCTC…
	CAH261_CAeldorado ATGAATCCCCAGGCAAACCTAATTTTCATCACCAGCTTGCTCCTAGGAACAACCATTACCATCTCAAGTAACCACTGAATTATAGCCTGAACTGGCCTTGAAATCAACACACTAGCCATCCTCCCACTTATCTCAAAATCCCACCACCCACGAGCTATCGAGGCCGCTACTAAATATTTCCTAACACAAGCAGCTGCCTCCGCCCTAGTCCTATTCTCCAGCATAACCAACGCATGGCATACCGGACAATGAGACATTACCCAACTTACACACCCAACATCTTGCCTAATCCTTACCTCAGCAATCGCAATAAAACTAGGACTAGTGCCATTTCACTTCTGATTCCCAGAAGTCCTTCAAGGCTCTCCCCTCACTACTGGA…
	rb445_CAeldoradox2 ATGAATCCCCAGGCAAACCTAATTTTCATCACCAGCTTGCTCCTAGGAACAACCATTACCATCTCAAGTAACCACTGAATTATAGCCTGAACTGGCCTTGAAATCAACACACTAGCCATCCTCCCACTTATCTCAAAATCCCACCACCCACGAGCTATCGAGGCCGCTACTAAATATTTCCTAACACAAGCAGCTGCCTCCGCCCTAGTCCTATTCTCCAGCATAACCAACGCATGGCATACCGGACAATGAGACATTACCCAACTTACACACCCAACATCTTGCCTAATCCTTACCTCAGCAATCGCAATAAAACTAGGACTAGTACCATTTCACTTCTGATTCCCAGAAGTCCTTCAAGGCTCTCCCCTCACTACTGG…
	rb444_CAeldorado ATGAATCCCCAGGCAAACCTAATTTTCATCACCAGCTTGCTCCTAGGAACAACCATTACCATCTCAAGTAACCACTGAATTATAGCCTGAACTGGCCTTGAAATCAACACACTAGCCATCCTCCCACTTATCTCAAAATCCCACCACCCACGAGCTATCGAGGCCGCTACTAAATATTTCCTAACACAAGCAGCTGCCTCCGCCCTAGTCCTATTCTCCAGCATAACCAACGCATGGCATACCGGACAATGAGACATTACCCAACTTACACACCCAACATCTTGCCTAATCCTTACCTCAGCAATCGCAATAAAACTAGGACTAGTGCCATTTCACTTCTGATTCCCAGAAGTCCTTCAAGGCTCTCCCCTCACTACTGGAC…
	MM208_NVlincoln ATGAATCCCCAAGCAAACCTAATTTTCATCGCCAGCTTGCTCCTAGGAACAACCATTACCATCTCAAGCAACCATTGAATTATAGCCTGAACTGGCCTTGAAATCAACACACTAGCCATCCTCCCACTTATCTCAAAATCCCACCACCCACGAGCTATCGAAGCCGCTACTAAATACTTCCTAACACAAGCAGCTGCCTCCGCCCTAGTCCTATTCTCCAGCATAACCAACGCATGGCACACCGGGCAATGAGACATTACCCAACTTACACACCCAACATCTTGCCTAATCCTTACCTCAGCAATCGCAATAAAACTAGGACTAGTGCCATTCCACTTCTGATTCCCAGAAGTCCTTCAAGGCTCTCCCCTCACTACTGGGCT…
	MM207_NVlincoln ATGAATCCCCAAGCAAACCTAATTTTCATCGCCAGCTTGCTCCTAGGAACAACCATTACCATCTCAAGCAACCATTGAATTATAGCCTGAACTGGCCTTGAAATCAACACACTAGCCATCCTCCCACTTATCTCAAAATCCCACCACCCACGATCTATCGAAGCCGCTACTAAATACTTCCTAACACAAGCAGCTGCCTCCGCCCTAGTCCTATTCTCCAGCATAACCAACGCATGGCACACCGGGCAATGAGACATTACCCAACTTACACACCCAACATCTTGCCTAATCCTTACCTCAGCAATCGCAATAAAACTAGGACTAGTGCCATTCCACTTCTGATTCCCAGAAGTCCTTCAAGGCTCTCCCCTCACTACTGGGCT…
	jsb125_NMlincoln ATGAATCCCCAAGCAAACCTAATTTTCATCGCCAGCTTGCTCCTAGGAACAACCATTACCATCTCAAGCAACCATTGAATTATAGCCTGAACTGGCCTTGAAATCAACACACTAGCCATCCTCCCACTTATCTCAAAATCCCACCACCCACGATCTATCGAAGCCGCTACTAAATACTTCCTAACACAAGCAGCTGCCTCCGCCCTAGTCCTATTCTCCAGCATAACCAACGCATGGCACACCGGGCAATGAGACATTACCCAACTTACACACCCAACATCTTGCCTAATCCTTACCTCAGCAATCGCAATAAAACTAGGACTAGTGCCATTCCACTTCTGATTCCCAGAAGTCCTTCAAGGCTCTCCCCTCACTACTGGGC…
	jsb124_NMlincoln ATGAATCCCCAAGCAAACCTAATTTTCATCGCCAGCTTGCTCCTAGGAACAACCATTACCATCTCAAGCAACCATTGAATTATAGCCTGAACTGGCCTTGAAATCAACACACTAGCCATCCTCCCACTTATCTCAAAATCCCACCACCCACGAGCTATCGAAGCCGCTACTAAATACTTCCTAACACAAGCAGCTGCCTCCGCCCTAGTCCTATTCTCCAGCATAACCAACGCATGGCACACCGGGCAATGAGACATTACCCAACTTACACACCCAACATCTTGCCTAATCCTTACCTCAGCAATCGCAATAAAACTAGGACTAGTGCCATTCCACTTCTGATTCCCAGAAGTCCTTCAAGGCTCTCCCCTCACTACTGGGC…
	DHB5822b_NVelko ATGAATCCCCAAGCAAACCTAATTTTCATCGCCAGCTTGCTCCTAGGAACAACCATTACCATCTCAAGCAACCATTGAATTATAGCCTGAACTGGCCTTGAAATCAACACACTAGCCATCCTCCCACTTATCTCAAAATCCCACCACCCACGAGCTATCGAAGCCGCTACTAAATACTTCCTAACACAAGCAGCTGCCTCCGCCCTAGTCCTATTCTCCAGCATAACCAACGCATGGCACACCGGGCAATGAGACATTACCCAACTTACACACCCAACATCTTGCCTAATCCTTACCTCAGCAATCGCAATAAAACTAGGACTAGTGCCATTCCACTTCTGATTCCCAGAAGTCCTTCAAGGCTCTCCCCTCACTACTGGGCT…
	DHB5822a_NVelko ATGAATCCCCAAGCAAACCTAATTTTCATCGCCAGCTTGCTCCTAGGAACAACCATTACCATCTCAAGCAACCATTGAATTATAGCCTGAACTGGCCTTGAAATCAACACACTAGCCATCCTCCCACTTATCTCAAAATCCCACCACCCACGAGCTATCGAAGCCGCTACTAAATACTTCCTAACACAAGCAGCTGCCTCCGCCCTAGTCCTATTCTCCAGCATAACCAACGCATGGCACACCGGGCAATGAGACATTACCCAACTTACACACCCAACATCTTGCCTAATCCTTACCTCAGCAATCGCAATAAAACTAGGACTAGTGCCATTCCACTTCTGATTCCCAGAAGTCCTTCAAGGCTCTCCCCTCACTACTGGGCT…
	DHB5823_NVelko ATGAATCCCCAAGCAAACCTAATTTTCATTGCCAGCTTGCTCCTAGGAACAACCATTACCATCTCAAGCAACCATTGAATTATAGCCTGAACTGGCCTTGAAATCAACACACTAGCCATCCTCCCACTTATCTCAAAATCCCACCACCCACGATCTATCGAAGCCGCTACTAAATACTTCCTAACACAAGCAGCTGCCTCCGCCCTAGTCCTATTCTCCAGCATAACCAACGCATGGCACACCGGGCAATGAGACATTACCCAACTTACACACCCAACATCTTGCCTAATCCTTACCTCAGCAATCGCAATAAAACTAGGACTAGTGCCATTCCACTTCTGATTCCCAGAAGTCCTTCAAGGCTCTCCCCTCACTACTGGGCTC…
	JSb154_NMeddy ATGAATCCCCAAGCAAACCTAATTTTCATCGCCAGCTTGCTCCTAGGAACAACCATTACCATCTCAAGCAACCATTGAATTATAGCCTGAACTGGCCTTGAAATCAACACACTAGCCATCCTCCCACTTATCTCAAAATCCCACCACCCACGAGCTATCGAAGCCGCTACTAAATACTTCCTAACACAAGCAGCTGCCTCCGCCCTAGTCCTATTCTCCAGCATAACCAACGCATGGCACACCGGGCAATGAGACATTACCCAACTTACACACCCAACATCTTGCCTAATCCTTACCTCAGCAATCGCAATAAAACTAGGACTAGTGCCATTCCACTTCTGATTCCCAGAAGTCCTTCAAGGCTCTCCCCTCACTACTGGGCTCA…
	JSB142_NMeddy ATGAATCCCCAAGCAAACCTAATTTTCATCGCCAGCTTGCTCCTAGGAACAACCATTACCATCTCAAGCAACCATTGAATTATAGCCTGAACTGGCCTTGAAATCAACACACTAGCCATCCTCCCACTTATCTCAAAATCCCACCACCCACGAGCTATCGAAGCCGCTACTAAATACTTCCTAACACAAGCAGCTGCCTCCGCCCTAGTCCTATTCTCCAGCATAACCAACGCATGGCACACCGGGCAATGAGACATTACCCAACTTACACACCCAACATCTTGCCTAATCCTTACCTCAGCAATCGCAATAAAACTAGGACTAGTGCCATTCCACTTCTGATTCCCAGAAGTCCTTCAAGGCTCTCCCCTCACTACTGGGCTCA…
	CAH112_NMeddy ATGAATCCCCAAGCAAACCTAATTTTCATCGCCAGCTTGCTCCTAGGAACAACCATTACCATCTCAAGCAACCATTGAATTATAGCCTGAACTGGCCTTGAAATCAACACACTAGCCATCCTCCCACTTATCTCAAAATCCCACCACCCACGAGCTATCGAAGCCGCTACTAAATACTTCCTAACACAAGCAGCTGCCTCCGCCCTAGTCCTATTCTCCAGCATAACCAACGCATGGCACACCGGGCAATGAGACATTACCCAACTTACACACCCAACATCTTGCCTAATCCTTACCTCAGCAATCGCAATAAAACTAGGACTAGTGCCATTCCACTTCTGATTCCCAGAAGTCCTTCAAGGCTCTCCCCTCACTACTGGGCTCA…
	CAH119_NMeddy ATGAATCCCCAAGCAAACCTAATTTTCATCGCCAGCTTGCTCCTAGGAACAACCATTACCATCTCAAGCAACCATTGAATTATAGCCTGAACTGGCCTTGAAATCAACACACTAGCCATCCTCCCACTTATCTCAAAATCCCACCACCCACGAGCTATCGAAGCCGCTACTAAATACTTCCTAACACAAGCAGCTGCCTCCGCCCTAGTCCTATTCTCCAGCATAACCAACGCATGGCACACCGGGCAATGAGACATTACCCAACTTACACACCCAACATCTTGCCTAATCCTTACCTCAGCAATCGCAATAAAACTAGGACTAGTGCCATTCCACTTCTGATTCCCAGAAGTCCTTCAAGGCTCTCCCCTCACTACTGGGCTCA…
	JSB151_NMeddy ATGAATCCCCAAGCAAACCTAATTTTCATCGCCAGCTTGCTCCTAGGAACAACCATTACCATCTCAAGCAACCATTGAATTATAGCCTGAACTGGCCTTGAAATCAACACACTAGCCATCCTCCCACTTATCTCAAAATCCCACCACCCACGAGCTATCGAAGCCGCTACTAAATACTTCCTAACACAAGCAGCTGCCTCCGCCCTAGTCCTATTCTCCAGCATAACCAACGCATGGCACACCGGGCAATGAGACATTACCCAACTTACACACCCAACATCTTGCCTAATCCTTACCTCAGCAATCGCAATAAAACTAGGACTAGTGCCATTCCACTTCTGATTCCCAGAAGTCCTTCAAGGCTCTCCCCTCACTACTGGGCTCA…
	CAH118_NMeddy ATGAATCCCCAAGCAAACCTAATTTTCATCGCCAGCTTGCTCCTAGGAACAACCATTACCATCTCAAGCAACCATTGAATTATAGCCTGAACTGGCCTTGAAATCAACACACTAGCCATCCTCCCACTTATCTCAAAATCCCACCACCCACGATCTATCGAAGCCGCTACTAAATACTTCCTAACACAAGCAGCTGCCTCCGCCCTAGTCCTATTCTCCAGCATAACCAACGCATGGCACACCGGGCAATGAGACATTACCCAACTTACACACCCAACATCTTGCCTAATCCTTACCTCAGCAATCGCAATAAAACTAGGACTAGTGCCATTCCACTTCTGATTCCCAGAAGTCCTTCAAGGCTCTCCCCTCACTACTGGGCTCA…
	jsb150_NMeddy ATGAATCCCCAAGCAAACCTAATTTTCATCGCCAGCTTGCTCCTAGGAACAACCATTACCATCTCAAGCAACCATTGAATTATAGCCTGAACTGGCCTTGAAATCAACACACTAGCCATCCTCCCACTTATCTCAAAATCCCACCACCCACGATCTATCGAAGCCGCTACTAAATACTTCCTAACACAAGCAGCTGCCTCCGCCCTAGTCCTATTCTCCAGCATAACCAACGCATGGCACACCGGGCAATGAGACATTACCCAACTTACACACCCAACATCTTGCCTAATCCTTACCTCAGCAATCGCAATAAAACTAGGACTAGTGCCATTCCACTTCTGATTCCCAGAAGTCCTTCAAGGCTCTCCCCTCACTACTGGGCTCA…
	pcpr041_NMeddy ATGAATCCCCAAGCAAACCTAATTTTCATCGCCAGCTTGCTCCTAGGAACAACCATTACCATCTCAAGCAACCATTGAATTATAGCCTGAACTGGCCTTGAAATCAACACACTAGCCATCCTCCCACTTATCTCAAAATCCCACCACCCACGAGCTATCGAAGCCGCTACTAAATACTTCCTAACACAAGCAGCTGCCTCCGCCCTAGTCCTATTCTCCAGCATAACCAACGCATGGCACACCGGGCAATGAGACATTACCCAACTTACACACCCAACATCTTGCCTAATCCTTACCTCAGCAATCGCAATAAAACTAGGACTAGTGCCATTCCACTTCTGATTCCCAGAAGTCCTTCAAGGATCTCCCCTCACTACTGGGCTC…
	pcpr040_NMeddy ATGAATCCCCAAGCAAACCTAATTTTCATCGCCAGCTTGCTCCTAGGAACAACCATTACCATCTCAAGCAACCATTGAATTATAGCCTGAACTGGCCTTGAAATCAACACACTAGCCATCCTCCCACTTATCTCAAAATCCCACCACCCACGAGCTATCGAAGCCGCTACTAAATACTTCCTAACACAAGCAGCTGCCTCCGCCCTAGTCCTATTCTCCAGCATAACCAACGCATGGCACACCGGGCAATGAGACATTACCCAACTTACACACCCAACATCTTGCCTAATCCTTACCTCAGCAATCGCAATAAAACTAGGACTAGTGCCATTCCACTTCTGATTCCCAGAAGTCCTTCAAGGATCTCCCCTCACTACTGGGCTC…
	pcpr058_NMeddy ATGAATCCCCAAGCAAACCTAATTTTCATCGCCAGCTTGCTCCTAGGAACAACCATTACCATCTCAAGCAACCATTGAATTATAGCCTGAACTGGCCTTGAAATCAACACACTAGCCATCCTCCCACTTATCTCAAAATCCCACCACCCACGAGCTATCGAAGCCGCTACTAAATACTTCCTAACACAAGCAGCTGCCTCCGCCCTAGTCCTATTCTCCAGCATAACCAACGCATGGCACACCGGGCAATGAGACATTACCCAACTTACACACCCAACATCTTGCCTAATCCTTACCTCAGCAATCGCAATAAAACTAGGACTAGTGCCATTCCACTTCTGATTCCCAGAAGTCCTTCAAGGCTCTCCCCTCACTACTGGGCTC…
	CAH331_NMtaos ATGAATCCCCAAGCAAACCTAATTTTCATCGCCAGCTTGCTCCTAGGAACAACCATTACCATCTCAAGCAACCATTGAATTATAGCCTGAACTGGCCTTGAAATCAACACACTAGCCATCCTCCCACTTATCTCAAAATCCCACCACCCACGAGCCATCGAAGCCGCTACTAAATACTTCCTAACACAAGCAGCTGCCTCCGCCCTAGTCCTATTCTCCAGCATAACCAACGCATGGCACACCGGGCAATGAGACATTACCCAACTTACACACCCAACATCTTGCCTAATCCTTACCTCAGCAATCGCAATAAAACTAGGACTAGTGCCATTCCACTTCTGATTCCCAGAAGTCCTTCAAGGCTCTCCCCTCACTACTGGGCTCA…
	JK09403_MX_Chihuahua ATGAATCCCCAAGCAAACCTAATTTTCATCGCCAGCTTGCTCCTAGGAACAACCATTACCATCTCAAGCAACCATTGAATTATAGCCTGAACTGGCCTTGAAATCAACACACTAGCCATCCTCCCACTTATCTCAAAATCCCACCACCCACGAGCTATCGAAGCCGCTACTAAATACTTCCTAACACAAGCAGCTGCCTCCGCCCTAGTCCTATTCTCCAGCATAACCAACGCATGGCACACCGGGCAATGAGACATTACCCAACTTACACACCCAACATCTTGCCTAATCCTTACCTCAGCAATCGCAATAAAACTAGGACTAGTGCCATTCCACTTCTGATTCCCAGAAGTCCTTCAAGGCTCTCCCCTCACTACT…
	JK09404_MX_Chihuahua ATGAATCCCCAAGCAAACCTAATTTTCATCGCCAGCTTGCTCCTAGGAACAACCATTACCATCTCAAGCAACCATTGAATTATAGCCTGAACTGGCCTTGAAATCAACACACTAGCCATCCTCCCACTTATCTCAAAATCCCACCACCCACGATCTATCGAAGCCGCTACTAAATACTTCCTAACACAAGCAGCTGCCTCCGCCCTAGTCCTATTCTCCAGCATAACCAACGCATGGCACACCGGGCAATGAGACATTACCCAACTTACACACCCAACATCTTGCCTAATCCTTACCTCAGCAATCGCAATAAAACTAGGACTAGTGCCATTCCACTTCTGATTCCCAGAAGTCCTTCAAGGCTCTCCCCTCACTACT…
	JK09402_MX_Chihuahua ATGAATCCCCAAGCAAACCTAATTTTCATCGCCAGCTTGCTCCTAGGAACAACCATTACCATCTCAAGCAACCATTGAATTATAGCCTGAACTGGCCTTGAAATCAACACACTAGCCATCCTCCCACTTATCTCAAAATCCCACCACCCACGAGCTATCGAAGCCGCTACTAAATACTTCCTAACACAAGCAGCTGCCTCCGCCCTAGTCCTATTCTCCAGCATAACCAACGCATGGCACACCGGGCAATGAGACATTACCCAACTTACACACCCAACATCTTGCCTAATCCTTACCTCAGCAATCGCAATAAAACTAGGACTAGTGCCATTCCACTTCTGATTCCCAGAAGTCCTTCAAGGCTCTCCCCTCACTACT…
	JK09203_MX_Durango ATGAATCCCCAAGCAAACCTAATTTTCATCGCCAGCTTGCTCCTAGGAACAACCATTACCATCTCAAGCAACCATTGAATTATAGCCTGAACTGGCCTTGAAATCAACACACTAGCCATCCTCCCACTTATCTCAAAATCCCACCACCCACGAGCTATCGAAGCCGCTACTAAATACTTCCTAACACAAGCAGCTGCCTCCGCCCTAGTCCTATTCTCCAGCATAACCAACGCATGGCACACCGGGCAATGAGACATCACCCAACTTACACACCCAACATCTTGCCTAATCCTCACCTCAGCAATCGCAATAAAACTAGGACTAGTGCCATTCCACTTCTGATTCCCAGAAGTCCTTCAAGGCTCTCCCCTCACTACTGG…
	JK09216_MX_Durango ATGAATCCCCAAGCAAACCTAATTTTCATCGCCAGCTTGCTCCTAGGAACAACCATTACCATCTCAAGCAACCATTGAATTATAGCCTGAACTGGCCTTGAAATCAACACACTAGCCATCCTCCCACTTATCTCAAAATCCCACCACCCACGAGCTATCGAAGCCGCTACTAAATACTTCCTAACACAAGCAGCTGCCTCCGCCCTAGTCCTATTCTCCAGCATAACCAACGCATGGCACACCGGGCAATGAGACATCACCCAACTTACACACCCAACATCTTGCCTAATCCTCACCTCAGCAATCGCAATAAAACTAGGACTAGTGCCATTCCACTTCTGATTCCCAGAAGTCCTTCAAGGCTCTCCCCTCACTACTGG…
	JK09202_MX_Durango ATGAATCCCCAAGCAAACCTAATTTTCATCGCCAGCTTGCTCCTAGGAACAACCATTACCATCTCAAGCAACCATTGAATTATAGCCTGAACTGGCCTTGAAATCAACACACTAGCCATCCTCCCACTTATCTCAAAATCCCACCACCCACGAGCTATCGAAGCCGCTACTAAATACTTCCTAACACAAGCAGCTGCCTCCGCCCTAGTCCTATTCTCCAGCATAACCAACGCATGGCACACCGGGCAATGAGACATTACCCAACTTACACACCCAACATCTTGCCTAATCCTTACCTCAGCAATCGCAATAAAACTAGGACTAGTGCCATTCCACTTCTGATTCCCAGAAGTCCTTCAAGGCTCTCCCCTCACTACTGG…
	JK09201_MX_Durango ATGAATCCCCAAGCAAACCTAATTTTCATCGCCAGCTTGCTCCTAGGAACAACCATTACCATCTCAAGCAACCATTGAATTATAGCCTGAACTGGCCTTGAAATCAACACACTAGCCATCCTCCCACTTATCTCAAAATCCCACCACCCACGAGCTATCGAAGCCGCTACTAAATACTTCCTAACACAAGCAGCTGCCTCCGCCCTAGTCCTATTCTCCAGCATAACCAACGCATGGCACACCGGGCAATGAGACATTACCCAACTTACACACCCAACATCTTGCCTAATCCTTACCTCAGCAATCGCAATAAAACTAGGACTAGTGCCATTCCACTTCTGATTCCCAGAAGTCCTTCAAGGCTCTCCCCTCACTACCGG…
	JK09091_MX_Durango ATGAATCCCCAAGCAAACCTAATTTTCATCGCCAGCTTGCTCCTAGGAACAACCATTACCATCTCAAGCAACCATTGAATTATAGCCTGAACTGGCCTTGAAATCAACACACTAGCCATCCTCCCACTTATCTCAAAATCCCACCACCCACGAGCTATCGAAGCCGCTACTAAATACTTCCTAACACAAGCAGCTGCCTCCGCCCTAGTCCTATTCTCCAGCATAACCAACGCATGGCACACCGGGCAATGAGACATTACCCAACTTACACACCCAACATCTTGCCTAATCCTTACCTCAGCAATCGCAATAAAACTAGGACTAGTGCCATTCCACTTCTGATTCCCAGAAGTCCTTCAAGGCTCTCCCCTCACTACTGG…
	JK09163_MX_Durango ATGAATCCCCAAGCAAACCTAATTTTCATCGCCAGCTTGCTCCTAGGAACAACCATTACCATCTCAAGCAACCATTGAATTATAGCCTGAACTGGCCTTGAAATCAACACACTAGCCATCCTCCCACTTATCTCAAAATCCCACCACCCACGAGCTATCGAAGCCGCTACTAAATACTTCCTAACACAAGCAGCTGCCTCCGCCCTAGTCCTATTCTCCAGCATAACCAACGCATGGCACACCGGGCAATGAGACATTACCCAACTTACACACCCAACATCTTGCCTAATCCTTACCTCAGCAATCGCAATAAAACTAGGACTAGTGCCATTCCACTTCTGATTCCCAGAAGTCCTTCAAGGCTCTCCCCTCACTACTGG…
	JK09204_MX_Durango ATGAATCCCCAAGCAAACCTAATTTTCATCGCCAGCTTGCTCCTAGGAACAACCATTACCATCTCAAGCAACCATTGAATTATAGCCTGAACTGGCCTTGAAATCAACACACTAGCCATCCTCCCACTTATCTCAAAATCCCACCACCCACGAGCTATCGAAGCCGCTACTAAATACTTCCTAACACAAGCAGCTGCCTCCGCCCTAGTCCTATTCTCCAGCATAACCAACGCATGGCACACCGGGCAATGAGACATTACCCAACTTACACACCCAACATCTTGCCTAATCCTTACCTCAGCAATCGCAATAAAACTAGGACTAGTGCCATTCCACTTCTGATTCCCAGAAGTCCTTCAAGGCTCTCCCCTCACTACTGG…
	JK09210_MX_Durango ATGAATCCCCAAGCAAACCTAATTTTCATCGCCAGCTTGCTCCTAGGAACAACCATTACCATCTCAAGCAACCATTGAATTATAGCCTGAACTGGCCTTGAAATCAACACACTAGCCATCCTCCCACTTATCTCAAAATCCCACCACCCACGAGCTATCGAAGCCGCTACTAAATACTTCCTAACACAAGCAGCTGCCTCCGCCCTAGTCCTATTCTCCAGCATAACCAACGCATGGCACACCGGGCAATGAGACATTACCCAACTTACACACCCAACATCTTGCCTAATCCTTACCTCAGCAATCGCAATAAAACTAGGACTAGTGCCATTCCACTTCTGATTCCCAGAAGTCCTTCAAGGCTCTCCCCTCACTACTGG…
	JK09217_MX_Durango ATGAATCCCCAAGCAAACCTAATTTTCATCGCCAGCTTGCTCCTAGGAACAACCATTACCATCTCAAGCAACCATTGAATTATAGCCTGAACTGGCCTTGAAATCAACACACTAGCCATCCTCCCACTTATCTCAAAATCCCACCACCCACGAGCTATCGAAGCCGCTACTAAATACTTCCTAACACAAGCAGCTGCCTCCGCCCTAGTCCTATTCTCCAGCATAACCAACGCATGGCACACCGGGCAATGAGACATTACCCAACTTACACACCCAACATCTTGCCTAATCCTTACCTCAGCAATCGCAATAAAACTAGGACTAGTGCCATTCCACTTCTGATTCCCAGAAGTCCTTCAAGGCTCTCCCCTCACTACTGG…
	JK09121_MX_Durango ATGAATCCCCAAGCAAACCTAATTTTCATCGCCAGCTTGCTCCTAGGAACAACCATTACCATCTCAAGCAACCATTGAATTATAGCCTGAACTGGCCTTGAAATCAACACACTAGCCATCCTCCCACTTATCTCAAAATCCCACCACCCACGAGCTATCGAAGCCGCTACTAAATACTTCCTAACACAAGCAGCTGCCTCCGCCCTAGTCCTATTCTCCAGCATAACCAACGCATGGCACACCGGGCAATGAGACATTACCCAACTTACACACCCAACATCTTGCCTAATCCTTACCTCAGCAATCGCAATAAAACTAGGACTAGTGCCATTCCACTTCTGATTCCCAGAAGTCCTTCAAGGCTCTCCCCTCACTACTGG…
	JK09200_MX_Durango ATGAATCCCCAAGCAAACCTAATTTTCATCGCCAGCTTGCTCCTAGGAACAACCATTACCATCTCAAGCAACCATTGAATTATAGCCTGAACTGGCCTTGAAATCAACACACTAGCCATCCTCCCACTTATCTCAAAATCCCACCACCCACGAGCTATCGAAGCCGCTACTAAATACTTCCTAACACAAGCAGCTGCCTCCGCCCTAGTCCTATTCTCCAGCATAACCAACGCATGGCACACCGGGCAATGAGACATTACCCAACTTACACACCCAACATCTTGCCTAATCCTCACCTCAGCAATCGCAATAAAACTAGGACTAGTGCCATTCCACTTCTGATTCCCAGAAGTCCTTCAAGGCTCTCCCCTCACTACTGG…
	JK09156_MX_Durango ATGAATCCCCAAGCAAACCTAATTTTCATCGCCAGCTTGCTCCTAGGAACAACCATTACCATCTCAAGCAACCATTGAATTATAGCCTGAACTGGCCTTGAAATCAACACACTAGCCATCCTCCCACTTATCTCAAAATCCCACCACCCACGATCTATCGAAGCCGCTACTAAATACTTCCTAACACAAGCAGCTGCCTCCGCCCTAGTCCTATTCTCCAGCATAACCAACGCATGGCACACCGGGCAATGAGACATTACCCAACTTACACACCCAACATCTTGCCTAATCCTTACCTCAGCAATCGCAATAAAACTAGGACTAGTGCCATTCCACTTCTGATTCCCAGAAGTCCTTCAAGGCTCTCCCCTCACTACTGG…
	bmm708_MEXqueretaro ATGAATCCCCAAGCAAACCTAATTTTCATCGCCAGCTTGCTCCTAGGAACAACCATTACCATCTCAAGCAACCATTGAATTATAGCCTGAACTGGCCTTGAAATCAACACACTAGCCATCCTCCCACTTATCTCAAAATCCCACCACCCACGAGCTATCGAAGCCGCTACTAAATACTTCCTAACACAAGCAGCTGCCTCCGCCCTAGTCCTATTCTCCAGCATAACCAACGCATGGCACACCGGGCAATGAGACATTACCCAACTTACACACCCAACATCTTGCCTAATCCTTACCTCAGCAATCGCAATAAAACTAGGACTAGTGCCATTCCACTTCTGATTCCCAGAAGTCCTTCAAGGCTCTCCCCTCACTACTG…
	oro1011_MEXqueretaro ATGAATCCCCAAGCAAACCTAATTTTCATCGCCAGCTTGCTCCTAGGAACAACCATTACCATCTCAAGCAACCATTGAATTATAGCCTGAACTGGCCTTGAAATCAACACACTAGCCATCCTCCCACTTATCTCAAAATCCCACCACCCACGAGCTATCGAAGCCGCTACTAAATACTTCCTAACACAAGCAGCTGCCTCCGCCCTAGTCCTATTCTCCAGCATAACCAACGCATGGCACACCGGGCAATGAGACATTACCCAACTTACACACCCAACATCTTGCCTAATCCTTACCTCAGCAATCGCAATAAAACTAGGACTAGTGCCATTCCACTTCTGATTCCCAGAAGTCCTTCAAGGCTCTCCCCTCACTACT…
	oro108_MEXqueretaro ATGAATCCCCAAGCAAACCTAATTTTCATCGCCAGCTTGCTCCTAGGAACAACCATTACCATCTCAAGCAACCATTGAATTATAGCCTGAACTGGCCTTGAAATCAACACACTAGCCATCCTCCCACTTATCTCAAAATCCCACCACCCACGATCTATCGAAGCCGCTACTAAATACTTCCTAACACAAGCAGCTGCCTCCGCCCTAGTCCTATTCTCCAGCATAACCAACGCATGGCACACCGGGCAATGAGACATTACCCAACTTACACACCCAACATCTTGCCTAATCCTTACCTCAGCAATCGCAATAAAACTAGGACTAGTGCCATTCCACTTCTGATTCCCAGAAGTCCTTCAAGGCTCTCCCCTCACTACTG…
	bmm709_2MXqueretaro ATGAATCCCCAAGCAAACCTAATTTTCATCGCCAGCTTGCTCCTAGGAACAACCATTACCATCTCAAGCAACCATTGAATTATAGCCTGAACTGGCCTTGAAATCAACACACTAGCCATCCTCCCACTTATCTCAAAATCCCACCACCCACGATCTATCGAAGCCGCTACTAAATACTTCCTAACACAAGCAGCTGCCTCCGCCCTAGTCCTATTCTCCAGCATAACCAACGCATGGCACACCGGGCAATGAGACATTACCCAACTTACACACCCAACATCTTGCCTAATCCTTACCTCAGCAATCGCAATAAAACTAGGACTAGTGCCATTCCACTTCTGATTCCCAGAAGTCCTTCAAGGCTCTCCCCTCACTACTG…
	DHB5289_MXjalisco ATGAATCCCCAAGCAAACCTAATTTTCATCGCCAGCTTGCTCCTAGGAACAACCATTACCATCTCAAGCAACCATTGAATTATAGCCTGAACTGGCCTTGAAATCAACACACTAGCCATCCTCCCACTTATCTCAAAATCCCACCACCCACGAGCTATCGAAGCCGCTACTAAATACTTCCTAACACAAGCAGCTGCCTCCGCCCTAGTCCTATTCTCCAGCATAACCAACGCATGGCACACCGGGCAATGAGACATTACCCAACTTACACACCCAACATCTTGCCTAATCCTTACCTCAGCAATCGCAATAAAACTAGGACTAGTGCCATTCCACTTCTGATTCCCAGAAGTCCTTCAAGGCTCTCCCCTCACTACTGGG…
	DHB5293_MXjalisco ATGAATCCCCAAGCAAACCTAATTTTCATCGCCAGCTTGCTCCTAGGAACAACCATTACCATCTCAAGCAACCATTGAATTATAGCCTGAACTGGCCTTGAAATCAACACACTAGCCATCCTCCCACTTATCTCAAAATCCCACCACCCACGAGCTATCGAAGCCGCTACTAAATACTTCCTAACACAAGCAGCTGCCTCCGCCCTAGTCCTATTCTCCAGCATAACCAACGCATGGCACACCGGGCAATGAGACATTACCCAACTTACACACCCAACATCTTGCCTAATCCTCACCTCAGCAATCGCAATAAAACTAGGACTAGTGCCATTCCACTTCTGATTCCCAGAAGTCCTTCAAGGCTCTCCCCTCACTACTGGG…
	DHB5296_MXjalisco ATGAATCCCCAAGCAAACCTAATTTTCATCGCCAGCTTGCTCCTAGGAACAACCATTACCATCTCAAGCAACCATTGAATTATAGCCTGAACTGGCCTTGAAATCAACACACTAGCCATCCTCCCACTTATCTCAAAATCCCACCACCCACGAGCTATCGAAGCCGCTACTAAATACTTCCTAACACAAGCAGCTGCCTCCGCCCTAGTCCTATTCTCCAGCATAACCAACGCATGGCACACCGGGCAATGAGACATTACCCAACTTACACACCCAACATCTTGCCTAATCCTTACCTCAGCAATCGCAATAAAACTAGGACTAGTGCCATTCCACTTCTGATTCCCAGAAGTCCTTCAAGGCTCTCCCCTCACTACTGGG…
	DHB5303_MXjalisco ATGAATCCCCAAGCAAACCTAATTTTCATCGCCAGCTTGCTCCTAGGAACAACCATTACCATCTCAAGCAACCATTGAATTATAGCCTGAACTGGCCTTGAAATCAACACACTAGCCATCCTCCCACTTATCTCAAAATCCCACCACCCACGAGCTATCGAAGCCGCTACTAAATACTTCCTAACACAAGCAGCTGCCTCCGCCCTAGTCCTATTCTCCAGCATAACCAACGCATGGCACACCGGGCAATGAGACATTACCCAACTTACACACCCAACATCTTGCCTAATCCTTACCTCAGCAATCGCAATAAAACTAGGACTAGTGCCATTCCACTTCTGATTCCCAGAAGTCCTTCAAGGCTCTCCCCTCACTACTGGG…
	JK03163_MXjalisco ATGAATCCCCAAGCAAACCTAATTTTCATCGCCAGCTTGCTCCTAGGAACAACCATTACCATCTCAAGCAACCATTGAATTATAGCCTGAACTGGCCTTGAAATCAACACACTAGCCATCCTCCCACTTATCTCAAAATCCCACCACCCACGAGCTATCGAAGCCGCTACTAAATACTTCCTAACACAAGCAGCTGCCTCCGCCCTAGTCCTATTCTCCAGCATAACCAACGCATGGCACACCGGGCAATGAGACATTACCCAACTTACACACCCAACATCTTGCCTAATCCTTACCTCAGCAATCGCAATAAAACTAGGACTAGTGCCATTCCACTTCTGATTCCCAGAAGTCCTTCAAGGCTCTCCCCTCACTACTGGG…
	GMS543_MXjalisco ATGAATCCCCAAGCAAACCTAATTTTCATCGCCAGCTTGCTCCTAGGAACAACCATTACCATCTCAAGCAACCATTGAATTATAGCCTGAACTGGCCTTGAAATCAACACACTAGCCATCCTCCCACTTATCTCAAAATCCCACCACCCACGAGCTATCGAAGCCGCTACTAAATACTTCCTAACACAAGCAGCTGCCTCCGCCCTAGTCCTATTCTCCAGCATAACCAACGCATGGCACACCGGGCAATGAGACATTACCCAACTTACACACCCAACATCTTGCCTAATCCTTACCTCAGCAATCGCAATAAAACTAGGACTAGTGCCATTCCACTTCTGATTCCCAGAAGTCCTTCAAGGCTCTCCCCTCACTACTGGGC…
	GMS528_MXjalisco ATGAATCCCCAAGCAAACCTAATTTTCATCGCCAGCTTGCTCCTAGGAACAACCATTACCATCTCAAGCAACCATTGAATTATAGCCTGAACTGGCCTTGAAATCAACACACTAGCCATCCTCCCACTTATCTCAAAATCCCACCACCCACGATCTATCGAAGCCGCTACTAAATACTTCCTAACACAAGCAGCTGCCTCCGCCCTAGTCCTATTCTCCAGCATAACCAACGCATGGCACACCGGGCAATGAGACATTACCCAACTTACACACCCAACATCTTGCCTAATCCTTACCTCAGCAATCGCAATAAAACTAGGACTAGTGCCATTCCACTTCTGATTCCCAGAAGTCCTTCAAGGCTCTCCCCTCACTACTGGGC…
	DHB5302_MXjalisco ATGAATCCCCAAGCAAACCTAATTTTCATCGCCAGCTTGCTCCTAGGAACAACCATTACCATCTCAAGCAACCATTGAATTATAGCCTGAACTGGCCTTGAAATCAACACACTAGCCATCCTCCCACTTATCTCAAAATCCCACCACCCACGAGCTATCGAAGCCGCTACTAAATACTTCCTAACACAAGCAGCTGCCTCCGCCCTAGTCCTATTCTCCAGCATAACCAACGCATGGCACACCGGGCAATGAGACATTACCCAACTTACACACCCAACATCTTGCCTAATCCTTACCTCAGCAATCGCAATAAAACTAGGACTAGTGCCATTCCACTTCTGATTCCCAGAAGTCCTTCAAGGCTCTCCCCTCACTACTGGG…
	DHB5288_MXjalisco ATGAATCCCCAAGCAAACCTAATTTTCATCGCCAGCTTGCTCCTAGGAACAACCATTACCATCTCAAGCAACCATTGAATTATAGCCTGAACTGGCCTTGAAATCAACACACTAGCCATCCTCCCACTTATCTCAAAATCCCACCACCCACGAGCTATCGAAGCCGCTACTAAATACTTCCTAACACAAGCAGCTGCCTCCGCCCTAGTCCTATTCTCCAGCATAACCAACGCATGGCACACCGGGCAATGAGACATTACCCAACTTACACACCCAACATCTTGCCTAATCCTCACCTCAGCAATCGCAATAAAACTAGGACTAGTGCCATTCCACTTCTGATTCCCAGAAGTCCTTCAAGGCTCTCCCCTCACTACTGGG…
	DHB5323_MXjalisco ATGAATCCCCAAGCAAACCTAATTTTCATCGCCAGCTTGCTCCTAGGAACAACCATTACCATCTCAAGCAACCATTGAATTATAGCCTGAACTGGCCTTGAAATCAACACACTAGCCATCCTCCCACTTATCTCAAAATCCCACCACCCACGAGCTATCGAAGCCGCTACTAAATACTTCCTAACACAAGCAGCTGCCTCCGCCCTAGTCCTATTCTCCAGCATAACCAACGCATGGCACACCGGGCAATGAGACATTACCCAACTTACACACCCAACATCTTGCCTAATCCTTACCTCAGCAATCGCAATAAAACTAGGACTAGTGCCATTCCACTTCTGATTCCCAGAAGTCCTTCAAGGCTCTCCCCTCACTACTGGG…
	GMS542_MXjalisco ATGAATCCCCAAGCAAACCTAATTTTCATCGCCAGCTTGCTCCTAGGAACAACCATTACCATCTCAAGCAACCATTGAATTATAGCCTGAACTGGCCTTGAAATCAACACACTAGCCATCCTCCCACTTATCTCAAAATCCCACCACCCACGAGCTATCGAAGCCGCTACTAAATACTTCCTAACACAAGCAGCTGCCTCCGCCCTAGTCCTATTCTCCAGCATAACCAACGCATGGCACACCGGGCAATGAGACATTACCCAACTTACACACCCAACATCTTGCCTAATCCTTACCTCAGCAATCGCAATAAAACTAGGACTAGTGCCATTCCACTTCTGATTCCCAGAAGTCCTTCAAGGCTCTCCCCTCACTACTGGGC…
	jk03257_MXjalisco ATGAATCCCCAAGCAAACCTAATTTTCATCGCCAGCTTGCTCCTAGGAACAACCATTACCATCTCAAGCAACCATTGAATTATAGCCTGAACTGGCCTTGAAATCAACACACTAGCCATCCTCCCACTTATCTCAAAATCCCACCACCCACGAGCTATCGAAGCCGCTACTAAATACTTCCTAACACAAGCAGCTGCCTCCGCCCTAGTCCTATTCTCCAGCATAACCAACGCATGGCACACCGGGCAATGAGACATTACCCAACTTACACACCCAACATCTTGCCTAATCCTTACCTCAGCAATCGCAATAAAACTAGGACTAGTGCCATTCCACTTCTGATTCCCAGAAGTCCTTCAAGGCTCTCCCCTCACTACTGGG…
	jk03234_MXjalisco ATGAATCCCCAAGCAAACCTAATTTTCATCGCCAGCTTGCTCCTAGGAACAACCATTACCATCTCAAGCAACCATTGAATTATAGCCTGAACTGGCCTTGAAATCAACACACTAGCCATCCTCCCACTTATCTCAAAATCCCACCACCCACGAGCTATCGAAGCCGCTACTAAATACTTCCTAACACAAGCAGCTGCCTCCGCCCTAGTCCTATTCTCCAGCATAACCAACGCATGGCACACCGGGCAATGAGACATTACCCAACTTACACACCCAACATCTTGCCTAATCCTTACCTCAGCAATCGCAATAAAACTAGGACTAGTGCCATTCCACTTCTGATTCCCAGAAGTCCTTCAAGGCTCTCCCCTCACTACTGGG…
	gms527_MXjalisco ATGAATCCCCAAGCAAACCTAATTTTCATCGCCAGCTTGCTCCTAGGAACAACCATTACCATCTCAAGCAACCATTGAATTATAGCCTGAACTGGCCTTGAAATCAACACACTAGCCATCCTCCCACTTATCTCAAAATCCCACCACCCACGATCTATCGAAGCCGCTACTAAATACTTCCTAACACAAGCAGCTGCCTCCGCCCTAGTCCTATTCTCCAGCATAACCAACGCATGGCACACCGGGCAATGAGACATTACCCAACTTACACACCCAACATCTTGCCTAATCCTTACCTCAGCAATCGCAATAAAACTAGGACTAGTGCCATTCCACTTCTGATTCCCAGAAGTCCTTCAAGGCTCTCCCCTCACTACTGGGC…
	jk03235_MXjalisco ATGAATCCCCAAGCAAACCTAATTTTCATCGCCAGCTTGCTCCTAGGAACAACCATTACCATCTCAAGCAACCATTGAATTATAGCCTGAACTGGCCTTGAAATCAACACACTAGCCATCCTCCCACTTATCTCAAAATCCCACCACCCACGATCTATCGAAGCCGCTACTAAATACTTCCTAACACAAGCAGCTGCCTCCGCCCTAGTCCTATTCTCCAGCATAACCAACGCATGGCACACCGGGCAATGAGACATTACCCAACTTACACACCCAACATCTTGCCTAATCCTTACCTCAGCAATCGCAATAAAACTAGGACTAGTGCCATTCCACTTCTGATTCCCAGAAGTCCTTCAAGGCTCTCCCCTCACTACTGGG…
	gms539_MXjalisco ATGAATCCCCAAGCAAACCTAATTTTCATCGCCAGCTTGCTCCTAGGAACAACCATTACCATCTCAAGCAACCATTGAATTATAGCCTGAACTGGCCTTGAAATCAACACACTAGCCATCCTCCCACTTATCTCAAAATCCCACCACCCACGAGCTATCGAAGCCGCTACTAAATACTTCCTAACACAAGCAGCTGCCTCCGCCCTAGTCCTATTCTCCAGCATAACCAACGCATGGCACACCGGGCAATGAGACATTACCCAACTTACACACCCAACATCTTGCCTAATCCTTACCTCAGCAATCGCAATAAAACTAGGACTAGTGCCATTCCACTTCTGATTCCCAGAAGTCCTTCAAGGCTCTCCCCTCACTACTGGGC…
	gms540_MXjalisco ATGAATCCCCAAGCAAACCTAATTTTCATCGCCAGCTTGCTCCTAGGAACAACCATTACCATCTCAAGCAACCATTGAATTATAGCCTGAACTGGCCTTGAAATCAACACACTAGCCATCCTCCCACTTATCTCAAAATCCCACCACCCACGAGCTATCGAAGCCGCTACTAAATACTTCCTAACACAAGCAGCTGCCTCCGCCCTAGTCCTATTCTCCAGCATAACCAACGCATGGCACACCGGGCAATGAGACATTACCCAACTTACACACCCAACATCTTGCCTAATCCTTACCTCAGCAATCGCAATAAAACTAGGACTAGTGCCATTCCACTTCTGATTCCCAGAAGTCCTTCAAGGCTCTCCCCTCACTACTGGGC…
	JK08320_MXmorelos ATGAATCCCCAAGCAAACCTAATTTTCATCGCCAGCTTGCTCCTAGGAACAACCATTACCATCTCAAGCAACCATTGAATTATAGCCTGAACTGGCCTTGAAATCAACACACTAGCCATCCTCCCACTTATCTCAAAATCCCACCACCCACGAGCTATCGAAGCCGCTACTAAATACTTCCTAACACAAGCAGCTGCCTCCGCCCTAGTCCTATTCTCCAGCATAACCAACGCATGGCACACCGGGCAATGAGACATTACCCAACTTACACACCCAACATCTTGCCTAATCCTTACCTCAGCAATCGCAATAAAACTAGGACTAGTGCCATTCCACTTCTGATTCCCAGAAGTCCTTCAAGGCTCTCCCCTCACTACTGGG…
	GMS1498_MXmorelos ATGAATCCCCAAGCAAACCTAATCTTCATCGCCAGCTTGCTCCTAGGAACAACCATTACCATCTCAAGCAACCATTGAATTATAGCCTGAACTGGCCTTGAAATCAACACACTAGCCATCCTCCCACTTATCTCAAAATCCCACCACCCACGAGCTATCGAAGCCGCTACTAAATACTTCCTAACACAAGCAGCTGCCTCCGCCCTAGTCCTATTCTCCAGCATAACCAACGCATGGCACACCGGGCAATGAGACATTACCCAACTTACACACCCAACATCTTGCCTAATCCTTACCTCAGCAATCGCAATAAAACTAGGACTAGTGCCATTCCACTTCTGATTCCCAGAAGTCCTTCAAGGCTCTCCCCTCACTACTGGG…
	JK08236_MXmorelos ATGAATCCCCAAGCAAACCTAATTTTCATCGCCAGCTTGCTCCTAGGAACAACCATTACCATCTCAAGCAACCATTGAATTATAGCCTGAACTGGCCTTGAAATCAACACACTAGCCATCCTCCCACTTATCTCAAAATCCCACCACCCACGATCTATCGAAGCCGCTACTAAATACTTCCTAACACAAGCAGCTGCCTCCGCCCTAGTCCTATTCTCCAGCATAACCAACGCATGGCACACCGGGCAATGAGACATTACCCAACTTACACACCCAACATCTTGCCTAATCCTTACCTCAGCAATCGCAATAAAACTAGGACTAGTGCCATTCCACTTCTGATTCCCAGAAGTCCTTCAAGGCTCTCCCCTCACTACTGGG…
	JK08309_MXmorelos ATGAATCCCCAAGCAAACCTAATTTTCATCGCCAGCTTGCTCCTAGGAACAACCATTACCATCTCAAGCAACCATTGAATTATAGCCTGAACTGGCCTTGAAATCAACACACTAGCCATCCTCCCACTTATCTCAAAATCCCACCACCCACGATCTATCGAAGCCGCTACTAAATACTTCCTAACACAAGCAGCTGCCTCCGCCCTAGTCCTATTCTCCAGCATAACCAACGCATGGCACACCGGGCAATGAGACATTACCCAACTTACACACCCAACATCTTGCCTAATCCTTACCTCAGCAATCGCAATAAAACTAGGACTAGTGCCATTCCACTTCTGATTCCCAGAAGTCCTTCAAGGCTCTCCCCTCACTACTGGG…
	JK08290_MXmorelos ATGAATCCCCAAGCAAACCTAATTTTCATCGCCAGCTTGCTCCTAGGAACAACCATTACCATCTCAAGCAACCATTGAATTATAGCCTGAACTGGCCTTGAAATCAACACACTAGCCATCCTCCCACTTATCTCAAAATCCCACCACCCACGATCTATCGAAGCCGCTACTAAATACTTCCTAACACAAGCAGCTGCCTCCGCCCTAGTCCTATTCTCCAGCATAACCAACGCATGGCACACCGGGCAATGAGACATTACCCAACTTACACACCCAACATCTTGCCTAATCCTTACCTCAGCAATCGCAATAAAACTAGGACTAGTGCCATTCCACTTCTGATTCCCAGAAGTCCTTCAAGGCTCTCCCCTCACTACCGGG…
	JK08291_MXmorelos ATGAATCCCCAAGCAAACCTAATTTTCATCGCCAGCTTGCTCCTAGGAACAACCATTACCATCTCAAGCAACCATTGAATTATAGCCTGAACTGGCCTTGAAATCAACACACTAGCCATCCTCCCACTTATCTCAAAATCCCACCACCCACGATCTATCGAAGCCGCTACTAAATACTTCCTAACACAAGCAGCTGCCTCCGCCCTAGTCCTATTCTCCAGCATAACCAACGCATGGCACACCGGGCAATGAGACATTACCCAACTTACACACCCAACATCTTGCCTAATCCTTACCTCAGCAATCGCAATAAAACTAGGACTAGTGCCATTCCACTTCTGATTCCCAGAAGTCCTTCAAGGCTCTCCCCTCACTACCGGG…
	JK08311_MXmorelos ATGAATCCCCAAGCAAACCTAATTTTCATCGCCAGCTTGCTCCTAGGAACAACCATTACCATCTCAAGCAACCATTGAATTATAGCCTGAACTGGCCTTGAAATCAACACACTAGCCATCCTCCCACTTATCTCAAAATCCCACCACCCACGATCTATCGAAGCCGCTACTAAATACTTCCTAACACAAGCAGCTGCCTCCGCCCTAGTCCTATTCTCCAGCATAACCAACGCATGGCACACCGGGCAATGAGACATTACCCAACTTACACACCCAACATCTTGCCTAATCCTTACCTCAGCAATCGCAATAAAACTAGGACTAGTGCCATTCCACTTCTGATTCCCAGAAGTCCTTCAAGGCTCTCCCCTCACTACTGGG…
	JK08294_MXmorelos ATGAATCCCCAAGCAAACCTAATTTTCATCGCCAGCTTGCTCCTAGGAACAACCATTACCATCTCAAGCAACCATTGAATTATAGCCTGAACTGGCCTTGAAATCAACACACTAGCCATCCTCCCACTTATCTCAAAATCCCACCACCCACGAGCTATCGAAGCCGCTACTAAATACTTCCTAACACAAGCAGCTGCCTCCGCCCTAGTCCTATTCTCCAGCATAACCAACGCATGGCACACCGGGCAATGAGACATTACCCAACTTACACACCCAACATCTTGCCTAATCCTTACCTCAGCAATCGCAATAAAACTAGGACTAGTGCCATTCCACTTCTGATTCCCAGAAGTCCTTCAAGGCTCTCCCCTCACTACTGGG…
	JK08308_MXmorelos ATGAATCCCCAAGCAAACCTAATTTTCATCGCCAGCTTGCTCCTAGGAACAACCATTACCATTTCAAGCAACCATTGAATTATAGCCTGAACTGGCCTTGAAATCAACACACTAGCCATCCTCCCACTTATCTCAAAATCCCACCACCCACGAGCTATCGAGGCCGCTACTAAATACTTCCTAACACAAGCAGCTGCCTCCGCCCTAGTCCTATTCTCCAGCATAACCAACGCATGGCACACCGGACAATGAGACATTACCCAACTTACACACCCAACATCTTGCCTAATCCTTACCTCAGCAATCGCAATAAAACTAGGACTAGTGCCATTCCACTTCTGATTCCCAGAAGTCCTTCAAGGCTCTCCCCTCACTACTGGG…
	JK08312_MXmorelos ATGAATCCCCAAGCAAATCTAATTTTCATCGCCAGCTTGCTCCTAGGAACAACCATTACCATTTCAAGCAACCATTGAATTATAGCCTGAACTGGCCTTGAAATCAACACACTAGCCATCCTCCCACTTATCTCAAAATCCCACCACCCACGAGCTATCGAGGCCGCTACTAAATACTTCCTAACACAAGCAGCTGCCTCCGCCCTAGTCCTATTCTCCAGCATAACCAACGCATGGCACACCGGACAATGAGACATTACCCAACTTACACACCCAACATCTTGCCTAATCCTTACCTCAGCAATCGCAATAAAACTAGGACTAGTGCCATTCCACTTCTGATTCCCAGAAGTCCTTCAAGGCTCTCCCCTCACTACTGGG…
	JK08310_MXmorelos ATGAATCCCCAAGCAAACCTAATTTTCATTGCCAGCTTGCTCCTAGGAACAACCATTACCATCTCAAGCAACCATTGAATTATAGCCTGAACTGGCCTTGAAATCAACACACTAGCCATCCTCCCACTTATCTCAAAATCCCACCACCCACGAGCTATCGAAGCCGCTACTAAATACTTCCTAACACAAGCAGCTGCCTCCGCCCTAGTCCTATTCTCCAGCATAACCAACGCATGGCACACCGGGCAATGAGACATTACCCAACTTACACACCCAACATCTTGCCTAATCCTTACCTCAGCAATCGCAATAAAACTAGGACTAGTGCCATTCCACTTCTGATTCCCAGAAGTCCTCCAAGGCTCTCCCCTCACTACTGGG…
	jmd466_MXmorelos ATGAATCCCCAAGCAAACCTAATTTTCATCGCCAGCTTGCTCCTAGGAACAACCATTACCATCTCAAGCAACCATTGAATTATAGCCTGAACTGGCCTTGAAATCAACACACTAGCCATCCTCCCACTTATCTCAAAATCCCACCACCCACGAGCTATCGAAGCCGCTACTAAATACTTCCTAACACAAGCAGCTGCCTCCGCCCTAGTCCTATTCTCCAGCATAACCAACGCATGGCACACCGGGCAATGAGACATTACCCAACTTACACACCCAACATCTTGCCTAATCCTTACCTCAGCAATCGCAATAAAACTAGGACTAGTGCCATTCCACTTCTGATTCCCAGAAGTCCTTCAAGGCTCTCCCCTCACTACTGGGC…
	mm542_MXguanajuato ATGAATCCCCAAGCAAACCTAATTTTCATCGCCAGCTTGCTCCTAGGAACAACCATTACCATCTCAAGCAACCATTGAATTATAGCCTGAACTGGCCTTGAAATCAACACACTAGCCATCCTCCCACTTATCTCAAAATCCCACCACCCACGAGCTATCGAAGCCGCTACTAAATACTTCCTAACACAAGCAGCTGCCTCCGCCCTAGTCCTATTCTCCAGCATAACCAACGCATGGCACACCGGGCAATGAGACATTACCCAACTTACACACCCAACATCTTGCCTAATCCTCACCTCAGCAATCGCAATAAAACTAGGACTAGTGCCATTCCACTTCTGATTCCCAGAAGTCCTTCAAGGCTCTCCCCTCACTACTGG…
	mm543_MXguanajuato ATGAATCCCCAAGCAAACCTAATTTTCATCGCCAGCTTGCTCCTAGGAACAACCATTACCATCTCAAGCAACCATTGAATTATAGCCTGAACTGGCCTTGAAATCAACACACTAGCCATCCTCCCACTTATCTCAAAATCCCACCACCCACGATCTATCGAAGCCGCTACTAAATACTTCCTAACACAAGCAGCTGCCTCCGCCCTAGTCCTATTCTCCAGCATAACCAACGCATGGCACACCGGGCAATGAGACATTACCCAACTTACACACCCAACATCTTGCCTAATCCTTACCTCAGCAATCGCAATAAAACTAGGACTAGTGCCATTCCACTTCTGATTCCCAGAAGTCCTTCAAGGCTCTCCCCTCACTACTGG…
	JK06545_MXguanajuato ATGAATCCCCAAGCAAACCTAATTTTCATCGCCAGCTTGCTCCTAGGAACAACCATTACCATCTCAAGCAACCATTGAATTATAGCCTGAACTGGCCTTGAAATCAACACACTAGCCATCCTCCCACTTATCTCAAAATCCCACCACCCACGATCTATCGAAGCCGCTACTAAATACTTCCTAACACAAGCAGCTGCCTCCGCCCTAGTCCTATTCTCCAGCATAACCAACGCATGGCACACCGGGCAATGAGACATTACCCAACTTACACACCCAACATCTTGCCTAATCCTTACCTCAGCAATCGCAATAAAACTAGGACTAGTGCCATTCCACTTCTGATTCCCAGAAGTCCTTCAAGGCTCTCCCCTCACTACT…
	JK06554_MXguanajuato ATGAATCCCCAAGCAAACCTAATTTTCATCGCCAGCTTGCTCCTAGGAACAACCATTACCATCTCAAGCAACCATTGAATTATAGCCTGAACTGGCCTTGAAATCAACACACTAGCCATCCTCCCACTTATCTCAAAATCCCACCACCCACGATCTATCGAAGCCGCTACTAAATACTTCCTAACACAAGCAGCTGCCTCCGCCCTAGTCCTATTCTCCAGCATAACCAACGCATGGCACACCGGGCAATGAGACATTACCCAACTTACACACCCAACATCTTGCCTAATCCTTACCTCAGCAATCGCAATAAAACTAGGACTAGTGCCATTCCACTTCTGATTCCCAGAAGTCCTTCAAGGCTCTCCCCTCACTACT…
	JK06557_MXguanajuato ATGAATCCCCAAGCAAACCTAATTTTCATCGCCAGCTTGCTCCTAGGAACAACCATTACCATCTCAAGCAACCATTGAATTATAGCCTGAACTGGCCTTGAAATCAACACACTAGCCATCCTCCCACTTATCTCAAAATCCCACCACCCACGATCTATCGAAGCCGCTACTAAATACTTCCTAACACAAGCAGCTGCCTCCGCCCTAGTCCTATTCTCCAGCATAACCAACGCATGGCACACCGGGCAATGAGACATTACCCAACTTACACACCCAACATCTTGCCTAATCCTTACCTCAGCAATCGCAATAAAACTAGGACTAGTGCCATTCCACTTCTGATTCCCAGAAGTCCTTCAAGGCTCTCCCCTCACTACT…
	JK06579_MXguanajuato ATGAATCCCCAAGCAAACCTAATTTTCATCGCCAGCTTGCTCCTAGGAACAACCATTACCATCTCAAGCAACCATTGAATTATAGCCTGAACTGGCCTTGAAATCAACACACTAGCCATCCTCCCACTTATCTCAAAATCCCACCACCCACGAGCTATCGAAGCCGCTACTAAATACTTCCTAACACAAGCAGCTGCCTCCGCCCTAGTCCTATTCTCCAGCATAACCAACGCATGGCACACCGGGCAATGAGACATTACCCAACTTACACACCCAACATCTTGCCTAATCCTCACCTCAGCAATCGCAATAAAACTAGGACTAGTGCCATTCCACTTCTGATTCCCAGAAGTCCTTCAAGGCTCTCCCCTCACTACT…
	JK06581_MXguanajuato ATGAATCCCCAAGCAAACCTAATTTTCATCGCCAGCTTGCTCCTAGGAACAACCATTACCATCTCAAGCAACCATTGAATTATAGCCTGAACTGGCCTTGAAATCAACACACTAGCCATCCTCCCACTTATCTCAAAATCCCACCACCCACGAGCTATCGAAGCCGCTACTAAATACTTCCTAACACAAGCAGCTGCCTCCGCCCTAGTCCTATTCTCCAGCATAACCAACGCATGGCACACCGGGCAATGAGACATTACCCAACTTACACACCCAACATCTTGCCTAATCCTCACCTCAGCAATCGCAATAAAACTAGGACTAGTGCCATTCCACTTCTGATTCCCAGAAGTCCTTCAAGGCTCTCCCCTCACTACT…
	JK06544_MXguanajuato ATGAATCCCCAAGCAAACCTAATTTTCATCGCCAGCTTGCTCCTAGGAACAACCATTACCATCTCAAGCAACCATTGAATTATAGCCTGAACTGGCCTTGAAATCAACACACTAGCCATCCTCCCACTTATCTCAAAATCCCACCACCCACGAGCTATCGAAGCCGCTACTAAATACTTCCTAACACAAGCAGCTGCCTCCGCCCTAGTCCTATTCTCCAGCATAACCAACGCATGGCACACCGGGCAATGAGACATTACCCAACTTACACACCCAACATCTTGCCTAATCCTTACCTCAGCAATCGCAATAAAACTAGGACTAGTGCCATTCCACTTCTGATTCCCAGAAGTCCTTCAAGGCTCTCCCCTCACTACT…
	JK06556_MXguanajuato ATGAATCCCCAAGCAAACCTAATTTTCATCACCAGCTTGCTCCTAGGAACAACCATTACCATCTCAAGCAACCATTGAATTATAGCCTGAACTGGCCTTGAAATCAACACACTAGCCATCCTCCCACTTATCTCAAAATCCCACCACCCACGAGCTATCGAAGCCGCTACTAAATACTTCCTAACACAAGCAGCTGCCTCCGCCCTAGTCCTATTCTCCAGCATAACCAACGCATGGCACACCGGGCAATGAGACATTACCCAACTTACACACCCAACATCTTGCCTAATCCTTACCTCAGCAATCGCAATAAAACTAGGACTAGTGCCATTCCACTTCTGATTCCCAGAAGTCCTTCAAGGCTCTCCCCTCACTACT…
	JK06555_MXguanajuato ATGAATCCCCAAGCAAACCTAATTTTCATCGCCAGCTTGCTCCTAGGAACAACCATTACCATCTCAAGCAACCATTGAATTATAGCCTGAACTGGCCTTGAAATCAACACACTAGCCATCCTCCCACTTATCTCAAAATCCCACCACCCACGATCTATCGAAGCCGCTACTAAATACTTCCTAACACAAGCAGCTGCCTCCGCCCTAGTCCTATTCTCCAGCATAACCAACGCATGGCACACCGGGCAATGAGACATTACCCAACTTACACACCCAACATCTTGCCTAATCCTTACCTCAGCAATCGCAATAAAACTAGGACTAGTGCCATTCCACTTCTGATTCCCAGAAGTCCTTCAAGGCTCTCCCCTCACTACT…
	jk06580_MXguanajuato ATGAATCCCCAAGCAAACCTAATTTTCATCGCCAGCTTGCTCCTAGGAACAACCATTACCATCTCAAGCAACCATTGAATTATAGCCTGAACTGGCCTTGAAATCAACACACTAGCCATCCTCCCACTTATCTCAAAATCCCACCACCCACGAGCTATCGAAGCCGCTACTAAATACTTCCTAACACAAGCAGCTGCCTCCGCCCTAGTCCTATTCTCCAGCATAACCAACGCATGGCACACCGGGCAATGAGACATTACCCAACTTACACACCCAACATCTTGCCTAATCCTTACCTCAGCAATCGCAATAAAACTAGGACTAGTGCCATTCCACTTCTGATTCCCAGAAGTCCTTCAAGGCTCTCCCCTCACTACT…
	jk06546_MXguanajuato ATGAATCCCCAAGCAAACCTAATTTTCATCGCCAGCTTGCTCCTAGGAACAACCATTACCATCTCAAGCAACCATTGAATTATAGCCTGAACTGGCCTTGAAATCAACACACTAGCCATCCTCCCACTTATCTCAAAATCCCACCACCCACGAGCTATCGAAGCCGCTACTAAATACTTCCTAACACAAGCAGCTGCCTCCGCCCTAGTCCTATTCTCCAGCATAACCAACGCATGGCACACCGGGCAATGAGACATTACCCAACTTACACACCCAACATCTTGCCTAATCCTCACCTCAGCAATCGCAATAAAACTAGGACTAGTGCCATTCCACTTCTGATTCCCAGAAGTCCTTCAAGGCTCTCCCCTCACTACT…
	mm313_MXguerrero ATGAATCCCCAAGCAAACCTAATTTTCATCGCCAGCTTGCTCCTAGGAACAACCATTACCATCTCAAGCAACCATTGAATTATAGCCTGAACTGGCCTTGAAATCAACACACTAGCCATCCTCCCACTTATCTCAAAATCCCACCACCCACGATCTATCGAAGCCGCTACTAAATACTTCCTAACACAAGCAGCTGCCTCCGCCCTAGTCCTATTCTCCAGCATAACCAACGCATGGCACACCGGGCAATGAGACATTACCCAACTTACACACCCAACATCTTGCCTAATCCTTACCTCAGCAATCGCAATAAAACTAGGACTAGTGCCATTCCACTTCTGATTCCCAGAAGTCCTTCAAGGCTCTCCCCTCACTACTGGGC…
	mm337_MXguerrero ATGAATCCCCAAGCAAACCTAATTTTCATCGCCAGCTTGCTCCTAGGAACAACCATTACCATTTCAAGCAACCATTGAATTATAGCCTGAACTGGCCTTGAAATCAACACACTAGCCATCCTCCCACTTATCTCAAAATCCCACCACCCACGAGCTATCGAGGCCGCTACTAAATACTTCCTAACACAAGCAGCTGCCTCCGCCCTAGTCCTATTCTCCAGCATAACCAACGCATGGCACACCGGACAATGAGACATTACCCAACTTACACACCCAACATCTTGCCTAATCCTTACCTCAGCAATCGCAATAAAACTAGGACTAGTGCCATTCCACTTCTGATTCCCAGAAGTCCTTCAAGGCTCTCCCCTCACTACTGGGC…
	gms890_MXguerrero ATGAATCCCCAAGCAAACCTAATTTTCATCGCCAGCTTGCTCCTAGGAACAACCATTACCATTTCAAGCAACCATTGAATTATAGCCTGAACTGGCCTTGAAATCAACACACTAGCCATCCTCCCACTTATCTCAAAATCCCATCACCCACGAGCTATCGAGGCCGCTACTAAATACTTCCTAACACAAGCAGCTGCCTCCGCCCTAGTCCTATTCTCCAGCATAACCAACGCATGACACACCGGACAATGAGACATTACTCAACTTACACACCCAACATCTTGCCTAATCCTTACCTCAGCAATCGCAATAAAACTAGGACTAGTGCCATTCCACTTCTGATTCCCAGAAGTCCTTCAAGGCTCCCCCCTCACTACTGGG…
	MM099_MXguerrero ATGAATCCCCAAGCAAACCTAATTTTCATCGCCAGCTTGCTCCTAGGAACAACCATTACCATTTCAAGCAACCATTGAATTATAGCCTGAACTGGACTTGAAATCAACACACTAGCCATCCTCCCACTTATCTCAAAATCCCACCACCCACGAGCTATCGAGGCCGCTACTAAATACTTCCTAACACAAGCAGCTGCCTCCGCCCTAGTCCTATTCTCCAGCATAACCAACGCATGGCACACCGGACAATGAGACATTACCCAACTTACACACCCAACATCTTGCCTAATCCTTACCTCAGCAATCGCAATAAAACTAGGACTAGTGCCATTCCACTTCTGATTCCCAGAAGTCCTTCAAGGCTCTCCCCTCACTACTGGGC…
	jk06620_MXguerrero ATGAATCCCCAAGCAAACCTAATTTTCATCGCCAGCTTGCTCCTAGGAACAACCATTACCATTTCAAGCAACCATTGAATTATAGCCTGAACTGGCCTTGAAATCAACACACTAGCCATCCTCCCACTTATCTCAAAATCCCACCACCCACGAGCTATCGAGGCCGCTACTAAATACTTCCTAACACAAGCAGCTGCCTCCGCCCTAGTCCTATTCTCCAGCATAACCAACGCATGGCACACCGGACAATGAGACATTACCCAACTTACACACCCAACATCTTGCCTAATCCTTACCTCAGCAATCGCAATAAAACTAGGACTAGTGCCATTCCACTTCTGATTCCCAGAAGTCCTTCAAGGCTCTCCCCTCACTACTGG…
	jk06621_MXguerrero ATGAATCCCCAAGCAAACCTAATTTTCATCGCCAGCTTGCTCCTAGGAACAACCATTACCATTTCAAGCAACCATTGAATTATAGCCTGAACTGGCCTTGAAATCAACACACTAGCCATCCTCCCACTTATCTCAAAATCCCACCACCCACGAGCTATCGAGGCCGCTACTAAATACTTCCTAACACAAGCAGCTGCCTCCGCCCTAGTCCTATTCTCCAGCATAACCAACGCATGGCACACCGGACAATGAGACATTACCCAACTTACACACCCAACATCTTGCCTAATCCTTACCTCAGCAATCGCAATAAAACTAGGACTAGTGCCATTCCACTTCTGATTCCCAGAAGTCCTTCAAGGCTCTCCCCTCACTACTGG…
	jk06622_MXguerrero ATGAATCCCCAAGCAAACCTAATTTTCATCGCCAGCTTGCTCCTAGGAACAACCATTACCATTTCAAGCAACCATTGAATTATAGCCTGAACTGGCCTTGAAATCAACACACTAGCCATCCTCCCACTTATCTCAAAATCCCACCACCCACGAGCTATCGAGGCCGCTACTAAATACTTCCTAACACAAGCAGCTGCCTCCGCCCTAGTCCTATTCTCCAGCATAACCAACGCATGACACACCGGACAATGAGACATTACCCAACTTACACACCCAACATCTTGCCTAATCCTTACCTCAGCAATCGCAATAAAACTAGGACTAGTGCCATTCCACTTCTGATTCCCAGAAGTCCTTCAAGGCTCCCCCCTCACTACTGG…
	jk06623_MXguerrero ATGAATCCCCAAGCAAACCTAATTTTCATCGCCAGCTTGCTCCTAGGAACAACCATTACCATTTCAAGCAACCATTGAATTATAGCCTGAACTGGCCTTGAAATCAACACACTAGCCATCCTCCCACTTATCTCAAAATCCCACCACCCACGAGCTATCGAGGCCGCTACTAAATACTTCCTAACACAAGCAGCTGCCTCCGCCCTAGTCCTATTCTCCAGCATAACCAACGCATGGCACACCGGACAATGAGACATTACCCAACTTACACACCCAACATCTTGCCTAATCCTTACCTCAGCAATCGCAATAAAACTAGGACTAGTGCCATTCCACTTCTGATTCCCAGAAGTCCTTCAAGGCTCTCCCCTCACTACTGG…
	jk06624_MXguerrero ATGAATCCCCAAGCAAACCTAATTTTCATCGCCAGCTTGCTCCTAGGAACAACCATTACCATTTCAAGCAACCATTGAATTATAGCCTGAACTGGCCTTGAAATCAACACACTAGCCATCCTCCCACTTATCTCAAAATCCCACCACCCACGAGCTATCGAGGCCGCTACTAAATACTTCCTAACACAAGCAGCTGCCTCCGCCCTAGTCCTATTCTCCAGCATAACCAACGCATGGCACACCGGACAATGAGACATTACCCAACTTACACACCCAACATCTTGCCTAATCCTTACCTCAGCAATCGCAATAAAACTAGGACTAGTGCCATTCCACTTCTGATTCCCAGAAGTCCTTCAAGGCTCTCCCCTCACTACTGG…
	jk06625_MXguerrero ATGAATCCCCAAGCAAACCTAATTTTCATCGCCAGCTTGCTCCTAGGAACAACCATTACCATTTCAAGCAACCATTGAATTATAGCCTGAACTGGCCTTGAAATCAACACACTAGCCATCCTCCCACTTATCTCAAAATCCCACCACCCACGAGCTATCGAGGCCGCTACTAAATACTTCCTAACACAAGCAGCTGCCTCCGCCCTAGTCCTATTCTCCAGCATAACCAACGCATGACACACCGGACAATGAGACATTACCCAACTTACACACCCAACATCTTGCCTAATCCTTACCTCAGCAATCGCAATAAAACTAGGACTAGTGCCATTCCACTTCTGATTCCCAGAAGTCCTTCAAGGCTCCCCCCTCACTACTGG…
	mm288_MXguerrero ATGAATCCCCAAGCAAACCTAATTTTCATCGCCAGCTTGCTCCTAGGAACAACCATTACCATTTCAAGCAACCATTGAATTATAGCCTGAACTGGCCTTGAAATCAACACACTAGCCATCCTCCCACTTATCTCAAAATCCCACCACCCACGAGCTATCGAGGCCGCTACTAAATACTTCCTAACACAAGCAGCTGCCTCCGCCCTAGTCCTATTCTCCAGCATAACCAACGCATGGCACACCGGACAATGAGACATTACCCAACTTACACACCCAACATCTTGCCTAATCCTTACCTCAGCAATCGCAATAAAACTAGGACTAGTGCCATTCCACTTCTGATTCCCAGAAGTCCTTCAAGGCTCTCCCCTCACTACTGGGC…
	mm309_MXguerrero ATGAATCCCCAAGCAAACCTAATTTTCATCGCCAGCTTGCTCCTAGGAACAACCATTACCATTTCAAGCAACCATTGAATTATAGCCTGAACTGGCCTTGAAATCAACACACTAGCCATCCTCCCACTTATCTCAAAATCCCACCACCCACGAGCTATCGAGGCCGCTACTAAATACTTCCTAACACAAGCAGCTGCCTCCGCCCTAGTCCTATTCTCCAGCATAACCAACGCATGGCACACCGGACAATGAGACATTACCCAACTTACACACCCAACATCTTGCCTAATCCTTACCTCAGCAATCGCAATAAAACTAGGACTAGTGCCATTCCACTTCTGATTCCCAGAAGTCCTTCAAGGCTCTCCCCTCACTACTGGGC…
	mm452_MXmichoacan ATGAATCCCCAAGCAAACCTAATTTTCATCGCCAGCTTGCTCCTAGGAACAACCATTACCATCTCAAGCAACCATTGAATTATAGCCTGAACTGGCCTTGAAATCAACACACTAGCCATCCTCCCACTTATCTCAAAATCCCACCACCCACGAGCTATCGAAGCCGCTACTAAATACTTCCTAACACAAGCAGCTGCCTCCGCCCTAGTCCTATTCTCCAGCATAACCAACGCATGGCACACCGGGCAATGAGACATTACCCAACTTACACACCCAACATCTTGCCTAATCCTTACCTCAGCAATCGCAATAAAACTAGGACTAGTGCCATTCCACTTCTGATTCCCAGAAGTCCTTCAAGGCTCTCCCCTCACTACTGGG…
	mm456_MXmichoacan ATGAATCCCCAAGCAAACCTAATTTTCATCGCCAGCTTGCTCCTAGGAACAACCATTACCATCTCAAGCAACCATTGAATTATAGCCTGAACTGGCCTTGAAATCAACACACTAGCCATCCTCCCACTTATCTCAAAATCCCACCACCCACGAGCTATCGAAGCCGCTACTAAATACTTCCTAACACAAGCAGCTGCCTCCGCCCTAGTCCTATTCTCCAGCATAACCAACGCATGGCACACCGGGCAATGAGACATTACCCAACTTACACACCCAACATCTTGCCTAATCCTTACCTCAGCAATCGCAATAAAACTAGGACTAGTGCCATTCCACTTCTGATTCCCAGAAGTCCTTCAAGGCTCTCCCCTCACTACTGGG…
	mm459_MXmichoacan ATGAATCCCCAAGCAAACCTAATTTTCATCGCCAGCTTGCTCCTAGGAACAACCATTACCATCTCAAGCAACCATTGAATTATAGCCTGAACTGGCCTTGAAATCAACACACTAGCCATCCTCCCACTTATCTCAAAATCCCACCACCCACGAGCTATCGAAGCCGCTACTAAATACTTCCTAACACAAGCAGCTGCCTCCGCCCTAGTCCTATTCTCCAGCATAACCAACGCATGGCACACCGGGCAATGAGACATTACCCAACTTACACACCCAACATCTTGCCTAATCCTTACCTCAGCAATCGCAATAAAACTAGGACTAGTGCCATTCCACTTCTGATTCCCAGAAGTCCTTCAAGGCTCTCCCCTCACTACTGGG…
	mm465_MXmichoacan ATGAATCCCCAAGCAAACCTAATTTTCATCGCCAGCTTGCTCCTAGGAACAACCATTACCATCTCAAGCAACCATTGAATTATAGCCTGAACTGGCCTTGAAATCAACACACTAGCCATCCTCCCACTTATCTCAAAATCCCACCACCCACGATCTATCGAAGCCGCTACTAAATACTTCCTAACACAAGCAGCTGCCTCCGCCCTAGTCCTATTCTCCAGCATAACCAACGCATGGCACACCGGGCAATGAGACATTACCCAACTTACACACCCAACATCTTGCCTAATCCTTACCTCAGCAATCGCAATAAAACTAGGACTAGTGCCATTCCACTTCTGATTCCCAGAAGTCCTTCAAGGCTCTCCCCTCACTACTGGG…
	MM434_MXmichoacan ATGAATCCCCAAGCAAACCTAATTTTCATCGCCAGCTTGCTCCTAGGAACAACCATTACCATCTCAAGCAACCATTGAATTATAGCCTGAACTGGCCTTGAAATCAACACACTAGCCATCCTCCCACTTATCTCAAAATCCCACCACCCACGAGCTATCGAAGCCGCTACTAAATACTTCCTAACACAAGCAGCTGCCTCCGCCCTAGTCCTATTCTCCAGCATAACCAACGCATGGCACACCGGGCAATGAGACATTACCCAACTTACACACCCAACATCTTGCCTAATCCTTACCTCAGCAATCGCAATAAAACTAGGACTAGTGCCATTCCACTTCTGATTCCCAGAAGTCCTTCAAGGCTCTCCCCTCACTACTGGG…
	MM509_MXmichoacan ATGAATCCCCAAGCAAACCTAATTTTCATCGCCAGCTTGCTCCTAGGAACAACCATTACCATCTCAAGCAACCATTGAATTATAGCCTGAACTGGCCTTGAAATCAACACACTAGCCATCCTCCCACTTATCTCAAAATCCCACCACCCACGATCTATCGAAGCCGCTACTAAATACTTCCTAACACAAGCAGCTGCCTCCGCCCTAATCCTATTCTCCAGCATAACCAACGCATGGCACACCGGGCAATGAGACATTACCCAACTTACACACCCAACATCTTGCCTAATCCTTACCTCAGCAATCGCAATAAAACTAGGACTAGTGCCATTCCACTTCTGATTCCCAGAAGTCCTTCAAGGCTCTCCCCTCACTACCGGG…
	MM489_MXmichoacan ATGAATCCCCAAGCAAACCTAATTTTCATCGCCAGCTTGCTCCTAGGAACAACCATTACCATCTCAAGCAACCATTGAATTATAGCCTGAACTGGCCTTGAAATCAACACACTAGCCATCCTCCCACTTATCTCAAAATCCCACCACCCACGATCTATCGAAGCCGCTACTAAATACTTCCTAACACAAGCAGCTGCCTCCGCCCTAGTCCTATTCTCCAGCATAACCAACGCATGGCACACCGGGCAATGAGACATTACCCAACTTACACACCCAACATCTTGCCTAATCCTTACCTCAGCAATCGCAATAAAACTAGGACTAGTGCCATTCCACTTCTGATTCCCAGAAGTCCTTCAAGGCTCTCCCCTCACTACTGGG…
	jk06491_MXmichoacan ATGAATCCCCAAGCAAACCTAATTTTCATCGCCAGCTTGCTCCTAGGAACAACCATTACCATCTCAAGCAACCATTGAATTATAGCCTGAACTGGCCTTGAAATCAACACACTAGCCATCCTCCCACTTATCTCAAAATCCCACCACCCACGAGCTATCGAAGCCGCTACTAAATACTTCCTAACACAAGCAGCTGCCTCCGCCCTAGTCCTATTCTCCAGCATAACCAACGCATGGCACACCGGGCAATGAGACATTACCCAACTTACACACCCAACATCTTGCCTAATCCTTACCTCAGCAATCGCAATAAAACTAGGACTAGTGCCATTCCACTTCTGATTCCCAGAAGTCCTTCAAGGCTCTCCCCTCACTACTG…
	jk06526_MXmichoacan ATGAATCCCCAAGCAAACCTAATTTTCATCGCCAGCTTGCTCCTAGGAACAACCATTACCATCTCAAGCAACCATTGAATTATAGCCTGAACTGGCCTTGAAATCAACACACTAGCCATCCTCCCACTTATCTCAAAATCCCACCACCCACGATCTATCGAAGCCGCTACTAAATACTTCCTAACACAAGCAGCTGCCTCCGCCCTAGTCCTATTCTCCAGCATAACCAACGCATGGCACACCGGGCAATGAGACATTACCCAACTTACACACCCAACATCTTGCCTAATCCTTACCTCAGCAATCGCAATAAAACTAGGACTAGTGCCATTCCACTTCTGATTCCCAGAAGTCCTTCAAGGCTCTCCCCTCACTACTG…
	jk06527_MXmichoacan ATGAATCCCCAAGCAAACCTAATTTTCATCGCCAGCTTGCTCCTAGGAACAACCATTACCATCTCAAGCAACCATTGAATTATAGCCTGAACTGGCCTTGAAATCAACACACTAGCCATCCTCCCACTTATCTCAAAATCCCACCACCCACGATCTATCGAAGCCGCTACTAAATACTTCCTAACACAAGCAGCTGCCTCCGCCCTAGTCCTATTCTCCAGCATAACCAACGCATGGCACACCGGGCAATGAGACATTACCCAACTTACACACCCAACATCTTGCCTAATCCTTACCTCAGCAATCGCAATAAAACTAGGACTAGTGCCATTCCACTTCTGATTCCCAGAAGTCCTTCAAGGCTCTCCCCTCACTACTG…
	MM435_MX_Michoacan ATGAATCCCCAAGCAAACCTAATTTTCATCGCCAGCTTGCTCCTAGGAACAACCATTACCATCTCAAGCAACCATTGAATTATAGCCTGAACTGGCCTTGAAATCAACACACTAGCCATCCTCCCACTTATCTCAAAATCCCACCACCCACGATCTATCGAAGCCGCTACTAAATACTTCCTAACACAAGCAGCTGCCTCCGCCCTAGTCCTATTCTCCAGCATAACCAACGCATGGCACACCGGGCAATGAGACATTACCCAACTTACACACCCAACATCTTGCCTAATCCTTACCTCAGCAATCGCAATAAAACTAGGACTAGTGCCATTCCACTTCTGATTCCCAGAAGTCCTTCAAGGCTCTCCCCTCACTACTGG…
	MM740_MXnuevoleon_PN ATGAATCCCCAAGCAAACCTAATTTTCATCGCCAGCTTGCTCCTAGGAACAACCATTACCATCTCAAGCAACCATTGAATTATAGCCTGAACTGGCCTTGAAATCAACACACTAGCCATCCTCCCACTTATCTCAAAATCCCACCACCCACGATCTATCGAAGCCGCTACTAAATACTTCCTAACACAAGCAGCTGCCTCCGCCCTAGTCCTATTCTCCAGCATAACCAACGCATGGCACACCGGGCAATGAGACATTACCCAACTTACACACCCAACATCTTGCCTAATCCTTACCTCAGCAATCGCAATAAAACTAGGACTAGTGCCATTCCACTTCTGATTCCCAGAAGTCCTTCAAGGCTCTCCCCTCACTACT…
	MM747_MXnuevoleon_PN ATGAATCCCCAAGCAAACCTAATTTTCATCGCCAGCTTGCTCCTAGGAACAACCATTACCATCTCAAGCAACCATTGAATTATAGCCTGAACTGGCCTTGAAATCAACACACTAGCCATCCTCCCACTTATCTCAAAATCCCACCACCCACGAGCTATCGAAGCCGCTACTAAATACTTCCTAACACAAGCAGCTGCCTCCGCCCTAGTCCTATTCTCCAGCATAACCAACGCATGGCACACCGGGCAATGAGACATTACCCAACTTACACACCCAACATCTTGCCTAATCCTTACCTCAGCAATCGCAATAAAACTAGGACTAGTGCCATTCCACTTCTGATTCCCAGAAGTCCTTCAAGGCTCTCCCCTCACTACT…
	MM748_MXnuevoleon_PN ATGAATCCCCAAGCAAACCTAATTTTCATCGCCAGCTTGCTCCTAGGAACAACCATTACCATCTCAAGCAACCATTGAATTATAGCCTGAACTGGCCTTGAAATCAACACACTAGCCATCCTCCCACTTATCTCAAAATCCCACCACCCACGAGCTATCGAAGCCGCTACTAAATACTTCCTAACACAAGCAGCTGCCTCCGCCCTAGTCCTATTCTCCAGCATAACCAACGCATGGCACACCGGGCAATGAGACATTACCCAACTTACACACCCAACATCTTGCCTAATCCTTACCTCAGCAATCGCAATAAAACTAGGACTAGTGCCATTCCACTTCTGATTCCCAGAAGTCCTTCAAGGCTCTCCCCTCACTACT…
	JK09429_MX_NuevoLeon_PN ATGAATCCCCAAGCAAACCTAATTTTCATCGCCAGCTTGCTCCTAGGAACAACCATTACCATCTCAAGCAACCATTGAATTATAGCCTGAACTGGCCTTGAAATCAACACACTAGCCATCCTCCCACTTATCTCAAAATCCCACCACCCACGAGCTATCGAAGCCGCTACTAAATACTTCCTAACACAAGCAGCTGCCTCCGCCCTAGTCCTATTCTCCAGCATAACCAACGCATGGCACACCGGGCAATGAGACATTACCCAACTTACACACCCAACATCTTGCCTAATCCTTACCTCAGCAATCGCAATAAAACTAGGACTAGTGCCATTCCACTTCTGATTCCCAGAAGTCCTTCAAGGCTCTCCCCTCACT…
	JK09430_MX_NuevoLeon_PN ATGAATCCCCAAGCAAACCTAATTTTCATCGCCAGCTTGCTCCTAGGAACAACCATTACCATCTCAAGCAACCATTGAATTATAGCCTGAACTGGCCTTGAAATCAACACACTAGCCATCCTCCCACTTATCTCAAAATCCCACCACCCACGAGCTATCGAAGCCGCTACTAAATACTTCCTAACACAAGCAGCTGCCTCCGCCCTAGTCCTATTCTCCAGCATAACCAACGCATGGCACACCGGGCAATGAGACATTACCCAACTTACACACCCAACATCTTGCCTAATCCTTACCTCAGCAATCGCAATAAAACTAGGACTAGTGCCATTCCACTTCTGATTCCCAGAAGTCCTTCAAGGCTCTCCCCTCACT…
	JK09432_MX_NuevoLeon_PN ATGAATCCCCAAGCAAACCTAATTTTCATCGCCAGCTTGCTCCTAGGAACAACCATTACCATCTCAAGCAACCATTGAATTATAGCCTGAACTGGCCTTGAAATCAACACACTAGCCATCCTCCCACTTATCTCAAAATCCCACCACCCACGAGCTATCGAAGCCGCTACTAAATACTTCCTAACACAAGCAGCTGCCTCCGCCCTAGTCCTATTCTCCAGCATAACCAACGCATGGCACACCGGGCAATGAGACATTACCCAACTTACACACCCAACATCTTGCCTAATCCTTACCTCAGCAATCGCAATAAAACTAGGACTAGTGCCATTCCACTTCTGATTCCCAGAAGTCCTTCAAGGCTCTCCCCTCACT…
	JK09433_MX_NuevoLeon_PN ATGAATCCCCAAGCAAACCTAATTTTCATCGCCAGCTTGCTCCTAGGAACAACCATTACCATCTCAAGCAACCATTGAATTATAGCCTGAACTGGCCTTGAAATCAACACACTAGCCATCCTCCCACTTATCTCAAAATCCCACCACCCACGAGCTATCGAAGCCGCTACTAAATACTTCCTAACACAAGCAGCTGCCTCCGCCCTAGTCCTATTCTCCAGCATAACCAACGCATGGCACACCGGGCAATGAGACATTACCCAACTTACACACCCAACATCTTGCCTAATCCTTACCTCAGCAATCGCAATAAAACTAGGACTAGTGCCATTCCACTTCTGATTCCCAGAAGTCCTTCAAGGCTCTCCCCTCACT…
	JK09428_MX_NuevoLeon_PN ATGAATCCCCAAGCAAACCTAATTTTCATCGCCAGCTTGCTCCTAGGAACAACCATTACCATCTCAAGCAACCATTGAATTATAGCCTGAACTGGCCTTGAAATCAACACACTAGCCATCCTCCCACTTATCTCAAAATCCCACCACCCACGAGCTATCGAAGCCGCTACTAAATACTTCCTAACACAAGCAGCTGCCTCCGCCCTAGTCCTATTCTCCAGCATAACCAACGCATGGCACACCGGGCAATGAGACATTACCCAACTTACACACCCAACATCTTGCCTAATCCTTACCTCAGCAATCGCAATAAAACTAGGACTAGTGCCATTCCACTTCTGATTCCCAGAAGTCCTTCAAGGCTCTCCCCTCACT…
	JK09427_MX_NuevoLeon_PN ATGAATCCCCAAGCAAACCTAATTTTCATCGCCAGCTTGCTCCTAGGAACAACCATTACCATCTCAAGCAACCATTGAATTATAGCCTGAACTGGCCTTGAAATCAACACACTAGCCATCCTCCCACTTATCTCAAAATCCCACCACCCACGAGCTATCGAAGCCGCTACTAAATACTTCCTAACACAAGCAGCTGCCTCCGCCCTAGTCCTATTCTCCAGCATAACCAACGCATGGCACACCGGGCAATGAGACATTACCCAACTTACACACCCAACATCTTGCCTAATCCTTACCTCAGCAATCGCAATAAAACTAGGACTAGTGCCATTCCACTTCTGATTCCCAGAAGTCCTTCAAGGCTCTCCCCTCACT…
	JK09456_MX_NuevoLeon_PN ATGAATCCCCAAGCAAACCTAATTTTCATCGCCAGCTTGCTCCTAGGAACAACCATTACCATCTCAAGCAACCATTGAATTATAGCCTGAACTGGCCTTGAAATCAACACACTAGCCATCCTCCCACTTATCTCAAAATCCCACCACCCACGAGCTATCGAAGCCGCTACTAAATACTTCCTAACACAAGCAGCTGCCTCCGCCCTAGTCCTATTCTCCAGCATAACCAACGCATGGCACACCGGGCAATGAGACATTACCCAACTTACACACCCAACATCTTGCCTAATCCTTACCTCAGCAATCGCAATAAAACTAGGACTAGTGCCATTCCACTTCTGATTCCCAGAAGTCCTTCAAGGCTCTCCCCTCACT…
	JK09431_MX_NuevoLeon_PN ATGAATCCCCAAGCAAACCTAATTTTCATCGCCAGCTTGCTCCTAGGAACAACCATTACCATCTCAAGCAACCATTGAATTATAGCCTGAACTGGCCTTGAAATCAACACACTAGCCATCCTCCCACTTATCTCAAAATCCCACCACCCACGAGCTATCGAAGCCGCTACTAAATACTTCCTAACACAAGCAGCTGCCTCCGCCCTAGTCCTATTCTCCAGCATAACCAACGCATGGCACACCGGGCAATGAGACATTACCCAACTTACACACCCAACATCTTGCCTAATCCTTACCTCAGCAATCGCAATAAAACTAGGACTAGTGCCATTCCACTTCTGATTCCCAGAAGTCCTTCAAGGCTCTCCCCTCACT…
	JK09434_MX_NuevoLeon_PN ATGAATCCCCAAGCAAACCTAATTTTCATCGCCAGCTTGCTCCTAGGAACAACCATTACCATCTCAAGCAACCATTGAATTATAGCCTGAACTGGCCTTGAAATCAACACACTAGCCATCCTCCCACTTATCTCAAAATCCCACCACCCACGAGCTATCGAAGCCGCTACTAAATACTTCCTAACACAAGCAGCTGCCTCCGCCCTAGTCCTATTCTCCAGCATAACCAACGCATGGCACACCGGGCAATGAGACATTACCCAACTTACACACCCAACATCTTGCCTAATCCTTACCTCAGCAATCGCAATAAAACTAGGACTAGTGCCATTCCACTTCTGATTCCCAGAAGTCCTTCAAGGCTCTCCCCTCACT…
	pep1408_MXdistrictofed ATGAATCCCCAAGCAAACCTAATTTTCATCGCCAGCTTGCTCCTAGGAACAACCATTACCATTTCAAGCAACCATTGAATTATAGCCTGAACTGGCCTTGAAATCAACACACTAGCCATCCTCCCACTTATCTCAAAATCCCACCACCCACGAGCTATCGAAGCCGCTACTAAATACTTCCTAACACAAGCAGCTGCCTCCGCCCTAGTCCTATTCTCCAGCATAACCAACGCATGGCACACCGGGCAATGAGACATTACCCAACTTACACACCCAACATCTTGCCTAATCCTTACCTCAGCAATCGCAATAAAACTAGGACTAGTGCCATTCCACTTCTGATTCCCAGAAGTCCTCCAAGGCTCTCCCCTCACTA…
	pep1407_MXdistrictofed ATGAATCCCCAAGCAAACCTAATTTTCATCGCCAGCTTGCTCCTAGGAACAACCATTACCATTTCAAGCAACCATTGAATTATAGCCTGAACTGGCCTTGAAATCAACACACTAGCCATCCTCCCACTTATCTCAAAATCCCACCACCCACGAGCTATCGAAGCCGCTACTAAATACTTCCTAACACAAGCAGCTGCCTCCGCCCTAGTCCTATTCTCCAGCATAACCAACGCATGGCACACCGGGCAATGAGACATTACCCAACTTACACACCCAACATCTTGCCTAATCCTTACCTCAGCAATCGCAATAAAACTAGGACTAGTGCCATTCCACTTCTGATTCCCAGAAGTCCTCCAAGGCTCTCCCCTCACTA…
	MGL132_MXbajaN ATGAATCCCCAGGCAAACCTAATTTTCATCACCAGCTTGCTCCTAGGAACAACCATTACCATCTCAAGTAACCACTGAATTATAGCCTGAACGGGCCTTGAAATCAACACACTAGCCATCCTCCCACTTATCTCAAAATCCCACCACCCACGAGCTATCGAGGCCGCTACTAAATATTTCCTAACACAAGCAGCTGCCTCCGCCCTAGTCCTATTCTCCAGCATAACCAACGCATGGCATACCGGACAATGAGACATTACCCAACTTACACACCCAACATCTTGCCTAATCCTTACCTCAGCAATCGCAATAAAACTAGGACTAGTGCCATTTCACTTCTGATTCCCAGAAGTCCTTCAAGGCTCTCCCCTCACTACTGGGCTC…
	MGL176_MXbajaN ?????????????????????????????????????????????????????????????????????????????????ATAGCCTGAACGGGCCTTGAAATCAACACACTAGCCATCCTCCCACTTATCTCAAAATCCCACCACCCACGAGCTATCGAGGCCGCTACTAAATATTTCCTAACACAAGCAGCTGCCTCCGCCCTAGTCCTATTCTCCAGCATAACCAACGCATGGCATACCGGACAATGAGACATTACCCAACTTACACACCCAACATCTTGCCTAATCCTTACCTCAGCAATCGCAATAAAACTAGGACTAGTGCCATTTCACTTCTGATTCCCAGAAGTCCTTCAAGGCTCTCCCCTCACTACTGGACTC…
	MGL165_MXbajaN ATGAATCCCCAGGCAAACCTAATTTTCATCACCAGCTTGCTCCTAGGAACAACCATTACCATCTCAAGTAACCACTGAATTATAGCCTGAACTGGCCTTGAAATCAACACACTAGCCATCCTCCCACTTATCTCAAAATCCCACCACCCACGAGCTATCGAGGCCGCTACTAAATATTTCCTAACACAAGCAGCTGCCTCCGCCCTAGTCCTATTCTCCAGCATAACCAACGCATGGCATACCGGACAATGAGACATTACCCAACTTACACACCCAACATCTTGCCTAATCCTTACCTCAGCAATCGCAATAAAACTAGGACTAGTGCCATTTCACTTCTGATTCCCAGAAGTCCTTCAAGGCTCTCCCCTCACTACTGGACTC…
	ASJ125_MXoaxaca ?????????????????CCTAATTTTCATCGCCAGCTTGCTCCTAGGAACAACCATTACCATTTCAAGCAACCATTGAATTATAGCCTGAACTGGCCTTGAAATCAACACACTAGCCATCCTCCCACTTATCTCAAAATCCCACCACCCACGAGCTATCGAGGCCGCTACTAAATACTTCCTAACACAAGCAGCTGCCTCCGCCCTAGTCCTATTCTCCAGCATAACCAACGCATGGCACACCGGACAATGAGACATTACCCAACTTACACACCCAACATCTTGCCTAATCCTTACCTCAGCAATCGCAATAAAACTAGGACTAGTGCCATTCCACTTCTGATTCCCAGAAGTCCTTCAAGGCTCTCCCCTCACTACTGGGCT…
	ASJ116_MXoaxaca ATGAATCCCCAAGCAAACCTAATTTTCATCGCCAGCTTGCTCCTAGGAACAACCATTACCATTTCAAGCAACCATTGAATTATAGCCTGAACTGGCCTTGAAATCAACACACTAGCCATCCTCCCACTTATCTCAAAATCCCACCACCCACGAGCTATCGAGGCCGCTACTAAATACTTCCTAACACAAGCAGCTGCCTCCGCCCTAGTCCTATTCTCCAGCATAACCAACGCATGGCACACCGGACAATGAGACATTACCCAACTTACACACCCAACATCTTGCCTAATCCTTACTTCAGCAATCGCAATAAAACTAGGACTAGTGCCATTCCACTTCTGATTCCCAGAAGTCCTTCAAGGCTCTCCCCTCACTACTGGGCT…
	MG0852_MXoacaca ATGAATCCCCAAGCAAACCTAATTTTCATCGCCAGCTTGCTCCTAGGAACAACCATTACCATTTCAAGCAACCATTGAATTATAGCCTGAACTGGCCTTGAAATCAACACACTAGCCATCCTCCCACTTATCTCAAAATCCCACCACCCACGAGCTATCGAGGCCGCTACTAAATACTTCCTAACACAAGCAGCTGCCTCCGCCCTAGTCCTATTCTCCAGCATAACCAACGCATGGCACACCGGACAATGAGACATTACCCAACTTACACACCCAACATCTTGCCTAATCCTTACTTCAGCAATCGCAATAAAACTAGGACTAGTGCCATTCCACTTCTGATTCCCAGAAGTCCTTCAAGGCTCTCCCCTCACTACTGGGCT…
	MG0873_MXoaxaca ATGAATCCCCAAGCAAACCTAATTTTCATCGCCAGCTTGCTCCTAGGAACAACCATTACCATTTCAAGCAACCATTGAATTATAGCCTGAACTGGCCTTGAAATCAACACACTAGCCATCCTCCCACTTATCTCAAAATCCCACCACCCACGAGCTATCGAGGCCGCTACTAAATACTTCCTAACACAAGCAGCTGCCTCCGCCCTAGTCCTATTCTCCAGCATAACCAACGCATGGCACACCGGACAATGAGACATTACCCAACTTACACACCCAACATCTTGCCTAATCCTTACTTCAGCAATCGCAATAAAACTAGGACTAGTGCCATTCCACTTCTGATTCCCAGAAGTCCTTCAAGGCTCTCCCCTCACTACTGGGCT…
	BRB1162_MX_Oaxaca ATGAATCCCCAAGCAAACCTAATTTTCATCGCCAGCTTGCTCCTAGGAACAACCATTACCATTTCAAGCAACCATTGAATTATAGCCTGAACTGGCCTTGAAATCAACACACTAGCCATCCTCCCACTTATCTCAAAATCCCACCACCCACGAGCTATCGAGGCCGCTACTAAATACTTCCTAACACAAGCAGCTGCCTCCGCCCTAGTCCTATTCTCCAGCATAACCAACGCATGGCACACCGGACAATGAGACATTACCCAACTTACACACCCAACATCTTGCCTAATCCTTACTTCAGCAATCGCAATAAAACTAGGACTAGTGCCATTCCACTTCTGATTCCCAGAAGTCCTTCAAGGCTCTCCCCTCACTACTGGG…
	BRB1178_MX_Oaxaca ATGAATCCCCAAGCAAACCTAATTTTCATCGCCAGCTTGCTCCTAGGAACAACCATTACCATTTCAAGCAACCATTGAATTATAGCCTGAACTGGCCTTGAAATCAACACACTAGCCATCCTCCCACTTATCTCAAAATCCCACCACCCACGAGCTATCGAGGCCGCTACTAAATACTTCCTAACACAAGCAGCTGCCTCCGCCCTAGTCCTATTCTCCAGCATAACCAACGCATGGCACACCGGACAATGAGACATTACCCAACTTACACACCCAACATCTTGCCTAATCCTTACCTCAGCAATCGCAATAAAACTAGGACTAGTGCCATTCCACTTCTGATTCCCAGAAGTCCTTCAAGGCTCCCCCCTCACTACTGGG…
	JSB396_IDfranklin ATGAATCCCCAAGCAAACCTAATTTTCATCGCCAGCTTGCTCCTAGGAACAACCATTACCATCTCAAGCAACCATTGAATTATAGCCTGAACTGGCCTTGAAATCAACACACTAGCCATCCTCCCACTTATCTCAAAATCCCACCACCCACGATCTATCGAAGCCGCTACTAAATACTTCCTAACACAAGCAGCTGCCTCCGCCCTAGTCCTATTCTCCAGCATAACCAACGCATGGCACACCGGGCAATGAGACATTACCCAACTTACACACCCAACATCTTGCCTAATCCTTACCTCAGCAATCGCAATAAAACTAGGACTAGTGCCATTCCACTTCTGATTCCCAGAAGTCCTTCAAGGCTCTCCCCTCACTACTGGG…
	JSB397_IDfranklin ATGAATCCCCAAGCAAACCTAATTTTCATCGCCAGCTTGCTCCTAGGAACAACCATTACCATCTCAAGCAACCATTGAATTATAGCCTGAACTGGCCTTGAAATCAACACACTAGCCATCCTCCCACTTATCTCAAAATCCCACCACCCACGAGCTATCGAAGCCGCTACTAAATACTTCCTAACACAAGCAGCTGCCTCCGCCCTAGTCCTATTCTCCAGCATAACCAACGCATGGCACACCGGGCAATGAGACATTACCCAACTTACACACCCAACATCTTGCCTAATCCTTACCTCAGCAATCGCAATAAAACTAGGACTAGTGCCATTCCACTTCTGATTCCCAGAAGTCCTTCAAGGCTCTCCCCTCACTACTGGG…
	RB442_IDfranklin ATGAATCCCCAAGCAAACCTAATTTTCATCGCCAGCTTGCTCCTAGGAACAACCATTACCATCTCAAGCAACCATTGAATTATAGCCTGAACTGGCCTTGAAATCAACACACTAGCCATCCTCCCACTTATCTCAAAATCCCACCACCCACGAGCTATCGAAGCCGCTACTAAATACTTCCTAACACAAGCAGCTGCCTCCGCCCTAGTCCTATTCTCCAGCATAACCAACGCATGGCACACCGGGCAATGAGACATTACCCAACTTACACACCCAACATCTTGCCTAATCCTTACCTCAGCAATCGCAATAAAACTAGGACTAGTGCCATTCCACTTCTGATTCCCAGAAGTCCTTCAAGGCTCTCCCCTCACTACTGGGC…
	RJC07099_IDfranklin ATGAATCCCCAAGCAAACCTAATTTTCATCGCCAGCTTGCTCCTAGGAACAACCATTACCATCTCAAGCAACCATTGAATTATAGCCTGAACTGGCCTTGAAATCAACACACTAGCCATCCTCCCACTTATCTCAAAATCCCACCACCCACGAGCTATCGAAGCCGCTACTAAATACTTCCTAACACAAGCAGCTGCCTCCGCCCTAGTCCTATTCTCCAGCATAACCAACGCATGGCACACCGGGCAATGAGACATTACCCAACTTACACACCCAACATCTTGCCTAATCCTTACCTCAGCAATCGCAATAAAACTAGGACTAGTGCCATTCCACTTCTGATTCCCAGAAGTCCTTCAAGGCTCTCCCCTCACTACTG…
	RB443_IDfranklin ATGAATCCCCAAGCAAACCTAATTTTCATCGCCAGCTTGCTCCTAGGAACAACCATTACCATCTCAAGCAACCATTGAATTATAGCCTGAACTGGCCTTGAAATCAACACACTAGCCATCCTCCCACTTATCTCAAAATCCCACCACCCACGAGCTATCGAAGCCGCTACTAAATACTTCCTAACACAAGCAGCTGCCTCCGCCCTAGTCCTATTCTCCAGCATAACCAACGCATGGCACACCGGGCAATGAGACATTACCCAACTTACACACCCAACATCTTGCCTAATCCTTACCTCAGCAATCGCAATAAAACTAGGACTAGTGCCATTCCACTTCTGATTCCCAGAAGTCCTTCAAGGCTCTCCCCTCACTACTGGGC…
	RB451_IDbearlake ATGAATCCCCAAGCAAACCTAATTTTCATCGCCAGCTTGCTCCTAGGAACAACCATTACCATCTCAAGCAACCATTGAATTATAGCCTGAACTGGCCTTGAAATCAACACACTAGCCATCCTCCCACTTATCTCAAAATCCCACCACCCACGAGCTATCGAAGCCGCTACTAAATACTTCCTAACACAAGCAGCTGCCTCCGCCCTAGTCCTATTCTCCAGCATAACCAACGCATGGCACACCGGGCAATGAGACATTACCCAACTTACACACCCAACATCTTGCCTAATCCTTACCTCAGCAATCGCAATAAAACTAGGACTAGTGCCATTCCACTTCTGATTCCCAGAAGTCCTTCAAGGCTCTCCCCTCACTACTGGGC…
	CAH277_IDcaribou ATGAATCCCCAAGCAAACCTAATTTTCATCGCCAGCTTGCTCCTAGGAACAACCATTACCATCTCAAGCAACCATTGAATTATAGCCTGAACTGGCCTTGAAATCAACACACTAGCCATCCTCCCACTTATCTCAAAATCCCACCACCCACGAGCTATCGAAGCCGCTACTAAATACTTCCTAACACAAGCAGCTGCCTCCGCCCTAGTCCTATTCTCCAGCATAACCAACGCATGGCACACCGGGCAATGAGACATTACCCAACTTACACACCCAACATCTTGCCTAATCCTTACCTCAGCAATCGCAATAAAACTAGGACTAGTGCCATTCCACTTCTGATTCCCAGAAGTCCTTCAAGGCTCTCCCCTCACTACTGGGC…
	RJC0760_IDcaribou ATGAATCCCCAAGCAAACCTAATTTTCATCGCCAGCTTGCTCCTAGGAACAACCATTACCATCTCAAGCAACCATTGAATTATAGCCTGAACTGGCCTTGAAATCAACACACTAGCCATCCTCCCACTTATCTCAAAATCCCACCACCCACGATCTATCGAAGCCGCTACTAAATACTTCCTAACACAAGCAGCTGCCTCCGCCCTAGTCCTATTCTCCAGCATAACCAACGCATGGCACACCGGGCAATGAGACATTACCCAACTTACACACCCAACATCTTGCCTAATCCTTACCTCAGCAATCGCAATAAAACTAGGACTAGTGCCATTCCACTTCTGATTCCCAGAAGTCCTTCAAGGCTCTCCCCTCACTACTGGG…
	RJC07100_IDfranklin ???????????????????????????????????????CTCCTAGGAACAACCATTACCATCTCAAGCAACCATTGAATTATAGCCTGAACTGGCCTTGAAATCAACACACTAGCCATCCTCCCACTTATCTCAAAATCCCACCACCCACGAGCTATCGAAGCCGCTACTAAATACTTCCTAACACAAGCAGCTGCCTCCGCCCTAGTCCTATTCTCCAGCATAACCAACGCATGGCACACCGGGCAATGAGACATTACCCAACTTACACACCCAACATCTTGCCTAATCCTTACCTCAGCAATCGCAATAAAACTAGGACTAGTGCCATTCCACTTCTGATTCCCAGAAGTCCTTCAAGGCTCTCCCCTCACTACTG…
	RB440_IDfranklin ATGAATCCCCAAGCAAACCTAATTTTCATCGCCAGCTTGCTCCTAGGAACAACCATTACCATCTCAAGCAACCATTGAATTATAGCCTGAACTGGCCTTGAAATCAACACACTAGCCATCCTCCCACTTATCTCAAAATCCCACCACCCACGATCTATCGAAGCCGCTACTAAATACTTCCTAACACAAGCAGCTGCCTCCGCCCTAGTCCTATTCTCCAGCATAACCAACGCATGGCACACCGGGCAATGAGACATTACCCAACTTACACACCCAACATCTTGCCTAATCCTTACCTCAGCAATCGCAATAAAACTAGGACTAGTGCCATTCCACTTCTGATTCCCAGAAGTCCTTCAAGGCTCTCCCCTCACTACTGGGC…
	MT_Flathead_BHSUX091 ATGAATCCCCAGGCAAACCTAATTTTCATCACCAGCTTGCTCCTAGGAACAACCATTACCATCTCAAGCAACCATTGAATTATAGCCTGAACTGGCCTTGAAATCAACACACTAGCCATCCTCCCACTTATCTCAAAATCCCACCACCCACGAGCTATCGAAGCCGCTACTAAATACTTCCTAACACAAGCAGCTGCCTCCGCCCTAGTCCTATTCTCCAGCATAACCAACGCATGGCACACCGGGCAATGAGACATTACCCAACTTACACACCCAACATCTTGCCTAATCCTTACCTCAGCAATCGCAATAAAACTAGGACTAGTGCCATTCCACTTCTGATTCCCAGAAGTCCTTCAAGGCTCTCCCCTCACTACT…
	MT_Flathead_BHSUX092 ATGAATCCCCAGGCAAACCTAATTTTCATCACCAGCTTGCTCCTAGGAACAACCATTACCATCTCAAGCAACCATTGAATTATAGCCTGAACTGGCCTTGAAATCAACACACTAGCCATCCTCCCACTTATCTCAAAATCCCACCACCCACGAGCTATCGAAGCCGCTACTAAATACTTCCTAACACAAGCAGCTGCCTCCGCCCTAGTCCTATTCTCCAGCATAACCAACGCATGGCACACCGGGCAATGAGACATTACCCAACTTACACACCCAACATCTTGCCTAATCCTTACCTCAGCAATCGCAATAAAACTAGGACTAGTGCCATTCCACTTCTGATTCCCAGAAGTCCTTCAAGGCTCTCCCCTCACTACT…
	MT_Flathead_BHSUX093 ATGAATCCCCAAGCAAACCTAATTTTCATCGCCAGCTTGCTCCTAGGAACAACCATTACCATCTCAAGCAACCATTGAATTATAGCCTGAACTGGCCTTGAAATCAACACACTAGCCATCCTCCCACTTATCTCAAAATCCCACCACCCACGAGCTATCGAAGCCGCTACTAAATACTTCCTAACACAAGCAGCTGCCTCCGCCCTAGTCCTATTCTCCAGCATAACCAACGCATGGCACACCGGGCAATGAGACATTACCCAACTTACACACCCAACATCTTGCCTAATCCTTACCTCAGCAATCGCAATAAAACTAGGACTAGTGCCATTCCACTTCTGATTCCCAGAAGTCCTTCAAGGCTCTCCCCTCACTACT…
	MT_Flathead_BHSUX094 ATGAATCCCCAAGCAAACCTAATTTTCATCGCCAGCTTGCTCCTAGGAACAACCATTACCATCTCAAGCAACCATTGAATTATAGCCTGAACTGGCCTTGAAATCAACACACTAGCCATCCTCCCACTTATCTCAAAATCCCACCACCCACGAGCTATCGAAGCCGCTACTAAATACTTCCTAACACAAGCAGCTGCCTCCGCCCTAGTCCTATTCTCCAGCATAACCAACGCATGGCACACCGGGCAATGAGACATTACCCAACTTACACACCCAACATCTTGCCTAATCCTTACCTCAGCAATCGCAATAAAACTAGGACTAGTGCCATTCCACTTCTGATTCCCAGAAGTCCTTCAAGGCTCTCCCCTCACTACT…
	MT_Lake_BHSUX106 ATGAATCCCCAAGCAAACCTAATTTTCATCGCCAGCTTGCTCCTAGGAACAACCATTACCATCTCAAGCAACCATTGAATTATAGCCTGAACTGGCCTTGAAATCAACACACTAGCCATCCTCCCACTTATCTCAAAATCCCACCACCCACGATCTATCGAAGCCGCTACTAAATACTTCCTAACACAAGCAGCTGCCTCCGCCCTAGTCCTATTCTCCAGCATAACCAACGCATGGCACACCGGGCAATGAGACATTACCCAACTTACACACCCAACATCTTGCCTAATCCTTACCTCAGCAATCGCAATAAAACTAGGACTAGTGCCATTCCACTTCTGATTCCCAGAAGTCCTTCAAGGCTCTCCCCTCACTACTGGGC…
	MT_Lake_BHSUX109 ATGAATCCCCAAGCAAACCTAATTTTCATCGCCAGCTTGCTCCTAGGAACAACCATTACCATCTCAAGCAACCATTGAATTATAGCCTGAACTGGCCTTGAAATCAACACACTAGCCATCCTCCCACTTATCTCAAAATCCCACCACCCACGATCTATCGAAGCCGCTACTAAATACTTCCTAACACAAGCAGCTGCCTCCGCCCTAGTCCTATTCTCCAGCATAACCAACGCATGGCACACCGGGCAATGAGACATTACCCAACTTACACACCCAACATCTTGCCTAATCCTTACCTCAGCAATCGCAATAAAACTAGGACTAGTGCCATTCCACTTCTGATTCCCAGAAGTCCTTCAAGGCTCTCCCCTCACTACTGGGC…
	MT_Lake_BHSUX111 ATGAATCCCCAAGCAAACCTAATTTTCATCGCCAGCTTGCTCCTAGGAACAACCATTACCATCTCAAGCAACCATTGAATTATAGCCTGAACTGGCCTTGAAATCAACACACTAGCCATCCTCCCACTTATCTCAAAATCCCACCACCCACGAGCTATCGAAGCCGCTACTAAATACTTCCTAACACAAGCAGCTGCCTCCGCCCTAGTCCTATTCTCCAGCATAACCAACGCATGGCACACCGGGCAATGAGACATTACCCAACTTACACACCCAACATCTTGCCTAATCCTTACCTCAGCAATCGCAATAAAACTAGGACTAGTGCCATTCCACTTCTGATTCCCAGAAGTCCTTCAAGGCTCTCCCCTCACTACTGGGC…
	MT_Lake_BHSUX112 ATGAATCCCCAAGCAAACCTAATTTTCATCGCCAGCTTGCTCCTAGGAACAACCATTACCATCTCAAGCAACCATTGAATTATAGCCTGAACTGGCCTTGAAATCAACACACTAGCCATCCTCCCACTTATCTCAAAATCCCACCACCCACGAGCTATCGAAGCCGCTACTAAATACTTCCTAACACAAGCAGCTGCCTCCGCCCTAGTCCTATTCTCCAGCATAACCAACGCATGGCACACCGGGCAATGAGACATTACCCAACTTACACACCCAACATCTTGCCTAATCCTTACCTCAGCAATCGCAATAAAACTAGGACTAGTGCCATTCCACTTCTGATTCCCAGAAGTCCTTCAAGGCTCTCCCCTCACTACTGGGC…
	MT_Lake_BHSUX113 ATGAATCCCCAAGCAAACCTAATTTTCATCGCCAGCTTGCTCCTAGGAACAACCATTACCATCTCAAGCAACCATTGAATTATAGCCTGAACTGGCCTTGAAATCAACACACTAGCCATCCTCCCACTTATCTCAAAATCCCACCACCCACGAGCTATCGAAGCCGCTACTAAATACTTCCTAACACAAGCAGCTGCCTCCGCCCTAGTCCTATTCTCCAGCATAACCAACGCATGGCACACCGGGCAATGAGACATTACCCAACTTACACACCCAACATCTTGCCTAATCCTTACCTCAGCAATCGCAATAAAACTAGGACTAGTGCCATTCCACTTCTGATTCCCAGAAGTCCTTCAAGGCTCTCCCCTCACTACTGGGC…
	vvvvvvvvvvvvvvvvvvvvMT_lewis_clark_Bsux67 ATGAATCCCCAAGCAAACCTAATTTTCATCGCCAGCTTGCTCCTAGGAACAACCATTACCATCTCAAGCAACCATTGAATTATAGCCTGAACTGGCCTTGAAATCAACACACTAGCCATCCTCCCACTTATCTCAAAATCCCACCACCCACGATCTATCGAAGCCGCTACTAAATACTTCCTAACACAAGCAGCTGCCTCCGCCCTAGTCCTATTCTCCAGCATAACCAACGCATGGCACACCGGGCAATGAGACATTACCCAACTTACACACCCAACATCTTGCCTAATCCTTACCTCAGCAATCGCAATAAAACTAGGACTAGTGCCATTCCACTTCTGATTCCCAGAAGTCCTT…
	rjc06106_ORCoos ATGAATCCCCAGGCAAACCTAATTTTCATCACCAGCTTGCTCCTAGGAACAACCATTACCATCTCAAGTAACCACTGAATTATAGCCTGAACTGGCCTTGAAATCAACACACTAGCCATCCTCCCACTTATCTCAAAATCCCACCACCCACGAGCTATCGAGGCCGCTACTAAATATTTCCTAACACAAGCAGCTGCCTCCGCCCTAGTCCTATTCTCCAGCATAACCAACGCATGGCATACCGGGCAATGAGACATTACCCAACTTACACACCCAACATCTTGCCTAATCCTTACCTCAGCAATCGCAATAAAACTAGGACTAGTGCCATTTCACTTCTGATTCCCAGAAGTCCTTCAAGGCTCTCCCCTCACTACTGGACT…
	rjc06103_ORcoos ATGAATCCCCAAGCAAACCTAATTTTCATCACCAGCTTGCTCCTAGGAACAACCATTACCATCTCAAGTAACCACTGAATTATAGCCTGAACTGGCCTTGAAATCAACACACTAGCCATCCTCCCACTTATCTCAAAATCCCACCACCCACGAGCTATCGAGGCCGCTACTAAATATTTCCTAACACAAGCAGCTGCCTCCGCCCTAGTCCTATTCTCCAGCATAACCAACGCATGGCATACCGGACAATGAGACATTACCCAACTTACACACCCAACATCTTGCCTAATCCTTACCTCAGCAATCGCAATAAAACTAGGACTAGTGCCATTTCACTTCTGATTCCCAGAAGTCCTTCAAGGCTCTCCCCTCACTACTGGACT…
	rjc06107_ORcoos ATGAATCCCCAAGCAAACCTAATTTTCATCACCAGCTTGCTCCTAGGAACAACCATTACCATCTCAAGTAACCACTGAATTATAGCCTGAACTGGCCTTGAAATCAACACACTAGCCATCCTCCCACTTATCTCAAAATCCCACCACCCACGAGCTATCGAGGCCGCTACTAAATATTTCCTAACACAAGCAGCTGCCTCCGCCCTAGTCCTATTCTCCAGCATAACCAACGCATGGCATACCGGACAATGAGACATTACCCAACTTACACACCCAACATCTTGCCTAATCCTTACCTCAGCAATCGCAATAAAACTAGGACTAGTGCCATTTCACTTCTGATTCCCAGAAGTCCTTCAAGGCTCTCCCCTCACTACTGGACT…
	cah234_ORcoos ATGAATCCCCTGGCAAACCTAATTTTCATCACCAGCTTGCTCCTAGGAACAACCATTACCATCTCAAGTAACCACTGAATTATAGCCTGAACTGGCCTTGAAATCAACACACTAGCCATCCTCCCACTTATCTCAAAATCCCACCACCCACGAGCTATCGAGGCCGCTACTAAATATTTCCTAACACAAGCAGCTGCCTCCGCCCTAGTCCTATTCTCCAGCATAACCAACGCATGGCATACCGGACAATGAGACATTACCCAACTTACACACCCAACATCTTGCCTAATCCTTACCTCAGCAATCGCAATAAAACTAGGACTAGTGCCATTTCACTTCTGATTCCCAGAAGTCCTTCAAGGCTCTCCCCTCACTACTGGACTCA…
	cah235_ORcoos ATGAATCCCCAGGCAAACCTAATTTTCATCACCAGCTTGCTCCTAGGAACAACCATTACCATCTCAAGTAACCACTGAATTATAGCCTGAACTGGCCTTGAAATCAACACACTAGCCATCCTCCCACTTATCTCAAAATCCCACCACCCACGAGCTATCGAGGCCGCTACTAAATATTTCCTAACACAAGCAGCTGCCTCCGCCCTAGTCCTATTCTCCAGCATAACCAACGCATGGCATACCGGACAATGAGACATTACCCAACTTACACACCCAACATCTTGCCTAATCCTTACCTCAGCAATCGCAATAAAACTAGGACTAGTGCCATTTCACTTCTGATTCCCAGAAGTCCTTCAAGGCTCTCCCCTCACTACTGGACTCA…
	jsb330_ORcoos ATGAATCCCCAGGCAAACCTAATTTTCATCACCAGCTTGCTCCTAGGAACAACCATTACCATCTCAAGTAACCACTGAATTATAGCCTGAACTGGCCTTGAAATCAACACACTAGCCATCCTCCCACTTATCTCAAAATCCCACCACCCACGAGCTATCGAGGCCGCTACTAAATATTTCCTAACACAAGCAGCTGCCTCCGCCCTAGTCCTATTCTCCAGCATAACCAACGCATGGCATACCGGACAATGAGACATTACCCAACTTACACACCCAACATCTTGCCTAATCCTTACCTCGGCAATCGCAATAAAACTAGGACTAGTGCCATTTCACTTCTGATTCCCAGAAGTCCTTCAAGGCTCTCCCCTCACTACTGGACTCA…
	rjc06102_ORdouglas ATGAATCCCCAAGCAAACCTAATTTTCATCACCAGCTTGCTCCTAGGAACAACCATTACCATCTCAAGTAACCACTGAATTATAGCCTGAACTGGCCTTGAAATCAACACACTAGCCATCCTCCCACTTATCTCAAAATCCCACCACCCACGAGCTATCGAGGCCGCTACTAAATATTTCCTAACACAAGCAGCTGCCTCCGCCCTAGTCCTATTCTCCAGCATAACCAACGCATGGCATACCGGACAATGAGACATTACCCAACTTACACACCCAACATCTTGCCTAATCCTTACCTCAGCAATCGCAATAAAACTAGGACTAGTGCCATTTCACTTCTGATTCCCAGAAGTCCTTCAAGGCTCTCCCCTCACTACTGG…
	JSB300_ORdouglas ATGAATCCCCAGGCAAACCTAATTTTCATCACCAGCTTGCTCCTAGGAACAACCATTACCATCTCAAGTAACCACTGAATTATAGCCTGAACTGGCCTTGAAATCAACACACTAGCCATCCTCCCACTTATCTCAAAATCCCACCACCCACGAGCTATCGAGGCCGCTACTAAATATTTCCTAACACAAGCAGCTGCCTCCGCCCTAGTCCTATTCTCCAGCATAACCAACGCATGGCATACCGGACAATGAGACATTACCCAACTTACACACCCAACATCTTGCCTAATCCTTACCTCAGCAATCGCAATAAAACTAGGACTAGTGCCATTTCACTTCTGATTCCCAGAAGTCCTTCAAGGCTCTCCCCTCACTACTGGAC…
	RB462_ORdouglas ATGAATCCCCAGGCAAACCTAATTTTCATCACCAGCTTGCTCCTAGGAACAACCATTACCATCTCAAGTAACCACTGAATTATAGCCTGAACTGGCCTTGAAATCAACACACTAGCCATCCTCCCACTTATCTCAAAATCCCACCACCCACGAGCTATCGAGGCCGCTACTAAATATTTCCTAACACAAGCAGCTGCCTCCGCCCTAGTCCTATTCTCCAGCATAACCAACGCATGGCATACCGGACAATGAGACATTACCCAACTTACACACCCAACATCTTGCCTAATCCTTACCTCAGCAATCGCAATAAAACTAGGACTAGTGCCATTTCACTTCTGATTCCCAGAAGTCCTTCAAGGCTCTCCCCTCACTACTGGACT…
	rjc06104_ORdouglas ATGAATCCCCAAGCAAACCTAATTTTCATCACCAGCTTGCTCCTAGGAACAACCATTACCATCTCAAGTAACCACTGAATTATAGCCTGAACTGGCCTTGAAATCAACACACTAGCCATCCTCCCACTTATCTCAAAATCCCACCACCCACGAGCTATCGAGGCCGCTACTAAATATTTCCTAACACAAGCAGCTGCCTCCGCCCTAGTCCTATTCTCCAGCATAACCAACGCATGGCATACCGGACAATGAGACATTACCCAACTTACACACCCAACATCTTGCCTAATCCTTACCTCAGCAATCGCAATAAAACTAGGACTAGTGCCATTTCACTTCTGATTCCCAGAAGTCCTTCAAGGCTCTCCCCTCACTACTGG…
	rjc06105_ORlincoln ATGAATCCCCAAGCAAACCTAATTTTCATCACCAGCTTGCTCCTAGGAACAACCATTACCATCTCAAGTAACCACTGAATTATAGCCTGAACTGGCCTTGAAATCAACACACTAGCCATCCTCCCACTTATCTCAAAATCCCACCACCCACGAGCTATCGAGGCCGCTACTAAATATTTCCTAACACAAGCAGCTGCCTCCGCCCTAGTCCTATTCTCCAGCATAACCAACGCATGGCATACCGGACAATGAGACATTACCCAACTTACACACCCAACATCTTGCCTAATCCTTACCTCAGCAATCGCAATAAAACTAGGACTAGTGCCATTTCACTTCTGATTCCCAGAAGTCCTTCAAGGCTCTCCCCTCACTACTGG…
	BTS08454_ORcrook ATGAATCCCCAAGCAAACCTAATTTTCATCGCCAGCTTGCTCCTAGGAACAACCATTACCATCTCAAGCAACCATTGAATTATAGCCTGAACTGGCCTTGAAATCAACACACTAGCCATCCTCCCACTTATCTCAAAATCCCACCACCCACGAGCTATCGAAGCCGCTACTAAATACTTCCTAACACAAGCAGCTGCCTCCGCCCTAGTCCTATTCTCCAGCATAACCAACGCATGGCACACCGGGCAATGAGACATTACCCAACTTACACACCCAACATCTTGCCTAATCCTTACCTCAGCAATCGCAATAAAACTAGGACTAGTGCCATTCCACTTCTGATTCCCAGAAGTCCTTCAAGGCTCTCCCCTCACTACTGGGC…
	BTS08453_ORcrook ATGAATCCCCAAGCAAACCTAATTTTCATCGCCAGCTTGCTCCTAGGAACAACCATTACCATCTCAAGCAACCATTGAATTATAGCCTGAACTGGCCTTGAAATCAACACACTAGCCATCCTCCCACTTATCTCAAAATCCCACCACCCACGAGCTATCGAAGCCGCTACTAAATACTTCCTAACACAAGCAGCTGCCTCCGCCCTAGTCCTATTCTCCAGCATAACCAACGCATGGCACACCGGGCAATGAGACATTACCCAACTTACACACCCAACATCTTGCCTAATCCTTACCTCAGCAATCGCAATAAAACTAGGACTAGTGCCATTCCACTTCTGATTCCCAGAAGTCCTTCAAGGCTCTCCCCTCACTACTGGGC…
	BTS08452_ORgrant ATGAATCCCCAAGCAAACCTAATTTTCATCGCCAGCTTGCTCCTAGGAACAACCATTACCATCTCAAGCAACCATTGAATTATAGCCTGAACTGGCCTTGAAATCAACACACTAGCCATCCTCCCACTTATCTCAAAATCCCACCACCCACGAGCTATCGAAGCCGCTACTAAATACTTCCTAACACAAGCAGCTGCCTCCGCCCTAGTCCTATTCTCCAGCATAACCAACGCATGGCACACCGGACAATGAGACATTACCCAACTTACACACCCAACATCTTGCCTAATCCTTACCTCAGCAATCGCAATAAAACTAGGACTAGTGCCATTCCACTTCTGATTCCCAGAAGTCCTTCAAGGCTCTCCCCTCACTACTGGGC…
	BTS08449_ORgrant ATGAATCCCCAAGCAAACCTAATTTTCATCGCCAGCTTGCTCCTAGGAACAACCATTACCATCTCAAGCAACCATTGAATTATAGCCTGAACTGGCCTTGAAATCAACACACTAGCCATCCTCCCACTTATCTCAAAATCCCACCACCCACGAGCTATCGAAGCCGCTACTAAATACTTCCTAACACAAGCAGCTGCCTCCGCCCTAGTCCTATTCTCCAGCATAACCAACGCATGGCACACCGGGCAATGAGACATTACCCAACTTACACACCCAACATCTTGCCTAATCCTTACCTCAGCAATCGCAATAAAACTAGGACTAGTGCCATTCCACTTCTGATTCCCAGAAGTCCTTCAAGGCTCTCCCCTCACTACTGGGC…
	BTS08451_ORgrant ATGAATCCCCAAGCAAACCTAATTTTCATCGCCAGCTTGCTCCTAGGAACAACCATTACCATCTCAAGCAACCATTGAATTATAGCCTGAACTGGCCTTGAAATCAACACACTAGCCATCCTCCCACTTATCTCAAAATCCCACCACCCACGAGCTATCGAAGCCGCTACTAAATACTTCCTAACACAAGCAGCTGCCTCCGCCCTAGTCCTATTCTCCAGCATAACCAACGCATGGCACACCGGGCAATGAGACATTACCCAACTTACACACCCAACATCTTGCCTAATCCTTACCTCAGCAATCGCAATAAAACTAGGACTAGTGCCATTCCACTTCTGATTCCCAGAAGTCCTTCAAGGCTCTCCCCTCACTACTGGGC…
	BTS08447_ORgrant ATGAATCCCCAAGCAAACCTAATTTTCATCGCCAGCTTGCTCCTAGGAACAACCATTACCATCTCAAGCAACCATTGAATTATAGCCTGAACTGGCCTTGAAATCAACACACTAGCCATCCTCCCACTTATCTCAAAATCCCACCACCCACGAGCTATCGAAGCCGCTACTAAATACTTCCTAACACAAGCAGCTGCCTCCGCCCTAGTCCTATTCTCCAGCATAACCAACGCATGGCACACCGGGCAATGAGACATTACCCAACTTACACACCCAACATCTTGCCTAATCCTTACCTCAGCAATCGCAATAAAACTAGGACTAGTGCCATTCCACTTCTGATTCCCAGAAGTCCTTCAAGGCTCTCCCCTCACTACTGGGC…
	BTS08446_ORgrant ATGAATCCCCAAGCAAACCTAATTTTCATCGCCAGCTTGCTCCTAGGAACAACCATTACCATCTCAAGCAACCATTGAATTATAGCCTGAACTGGCCTTGAAATCAACACACTAGCCATCCTCCCACTTATCTCAAAATCCCACCACCCACGAGCTATCGAAGCCGCTACTAAATACTTCCTAACACAAGCAGCTGCCTCCGCCCTAGTCCTATTCTCCAGCATAACCAACGCATGGCACACCGGGCAATGAGACATTACCCAACTTACACACCCAACATCTTGCCTAATCCTTACCTCAGCAATCGCAATAAAACTAGGACTAGTGCCATTCCACTTCTGATTCCCAGAAGTCCTTCAAGGCTCTCCCCTCACTACTGGGC…
	BTS08448_ORgrant ATGAATCCCCAAGCAAACCTAATTTTCATCGCCAGCTTGCTCCTAGGAACAACCATTACCATCTCAAGCAACCATTGAATTATAGCCTGAACTGGCCTTGAAATCAACACACTAGCCATCCTCCCACTTATCTCAAAATCCCACCACCCACGAGCTATCGAAGCCGCTACTAAATACTTCCTAACACAAGCAGCTGCCTCCGCCCTAGTCCTATTCTCCAGCATAACCAACGCATGGCACACCGGGCAATGAGACATTACCCAACTTACACACCCAACATCTTGCCTAATCCTTACCTCAGCAATCGCAATAAAACTAGGACTAGTGCCATTCCACTTCTGATTCCCAGAAGTCCTTCAAGGCTCTCCCCTCACTACTGGGC…
	BTS08445_ORgrant ATGAATCCCCAAGCAAACCTAATTTTCATCGCCAGCTTGCTCCTAGGAACAACCATTACCATCTCAAGCAACCATTGAATTATAGCCTGAACTGGCCTTGAAATCAACACACTAGCCATCCTCCCACTTATCTCAAAATCCCACCACCCACGATCTATCGAAGCCGCTACTAAATACTTCCTAACACAAGCAGCTGCCTCCGCCCTAGTCCTATTCTCCAGCATAACCAACGCATGGCACACCGGGCAATGAGACATTACCCAACTTACACACCCAACATCTTGCCTAATCCTTACCTCAGCAATCGCAATAAAACTAGGACTAGTGCCATTCCACTTCTGATTCCCAGAAGTCCTTCAAGGCTCTCCCCTCACTACTGGGC…
	BTS08450_ORgrant ATGAATCCCCAAGCAAACCTAATTTTCATCGCCAGCTTGCTCCTAGGAACAACCATTACCATCTCAAGCAACCATTGAATTATAGCCTGAACTGGCCTTGAAATCAACACACTAGCCATCCTCCCACTTATCTCAAAATCCCACCACCCACGATCTATCGAAGCCGCTACTAAATACTTCCTAACACAAGCAGCTGCCTCCGCCCTAGTCCTATTCTCCAGCATAACCAACGCATGGCACACCGGGCAATGAGACATTACCCAACTTACACACCCAACATCTTGCCTAATCCTTACCTCAGCAATCGCAATAAAACTAGGACTAGTGCCATTCCACTTCTGATTCCCAGAAGTCCTTCAAGGCTCTCCCCTCACTACTGGGC…
	RB21_ORjosephine ATGAATCCCCAGGCAAACCTAATTTTCATCACCAGCTTGCTCCTAGGAACAACCATTACCATCTCAAGTAACCACTGAATTATAGCCTGAACTGGCCTTGAAATCAACACACTAGCCATCCTCCCACTTATCTCAAAATCCCACCACCCACGAGCTATCGAGGCCGCTACTAAATATTTCCTAACACAAGCAGCTGCCTCCGCCCTAGTCCTATTCTCCAGCATAACCAACGCATGGCATACCGGACAATGAGACATTACCCAACTTACACACCCAACATCTTGCCTAATCCTTACCTCAGCAATCGCAATAAAACTAGGACTAGTGCCATTTCACTTCTGATTCCCAGAAGTCCTTCAAGGCTCTCCCCTCACTACTGGAC…
	JSB384_ORjosephine ATGAATCCCCAAGCAAACCTAATTTTCATCGCCAGCTTGCTCCTAGGAACAACCATTACCATCTCAAGCAACCATTGAATTATAGCCTGAACTGGCCTTGAAATCAACACACTAGCCATCCTCCCACTTATCTCAAAATCCCACCACCCACGAGCTATCGAAGCCGCTACTAAATACTTCCTAACACAAGCAGCTGCCTCCGCCCTAGTCCTATTCTCCAGCATAACCAACGCATGGCACACCGGGCAATGAGACATTACCCAACTTACACACCCAACATCTTGCCTAATCCTTACCTCAGCAATCGCAATAAAACTAGGACTAGTGCCATTCCACTTCTGATTCCCAGAAGTCCTTCAAGGCTCTCCCCTCACTACTGG…
	RB449_ORjosephine ATGAATCCCCAAGCAAACCTAATTTTCATCGCCAGCTTGCTCCTAGGAACAACCATTACCATCTCAAGCAACCATTGAATTATAGCCTGAACTGGCCTTGAAATCAACACACTAGCCATCCTCCCACTTATCTCAAAATCCCACCACCCACGAGCTATCGAAGCCGCTACTAAATACTTCCTAACACAAGCAGCTGCCTCCGCCCTAGTCCTATTCTCCAGCATAACCAACGCATGGCACACCGGGCAATGAGACATTACCCAACTTACACACCCAACATCTTGCCTAATCCTTACCTCAGCAATCGCAATAAAACTAGGACTAGTGCCATTCCACTTCTGATTCCCAGAAGTCCTTCAAGGCTCTCCCCTCACTACTGGG…
	RB419_ORjosephine ATGAATCCCCAGGCAAACCTAATTTTCATCACCAGCTTGCTCCTAGGAACAACCATTACCATCTCAAGTAACCACTGAATTATAGCCTGAACTGGCCTTGAAATCAACACACTAGCCATCCTCCCACTTATCTCAAAATCCCACCACCCACGAGCTATCGAGGCCGCTACTAAATATTTCCTAACACAAGCAGCTGCCTCCGCCCTAGTCCTATTCTCCAGCATAACCAACGCATGGCATACCGGACAATGAGACATTACCCAACTTACACACCCAACATCTTGCCTAATCCTTACCTCAGCAATCGCAATAAAACTAGGACTAGTGCCATTTCACTTCTGATTCCCAGAAGTCCTTCAAGGCTCTCCCCTCACTACTGGA…
	RB458_ORjosephine ATGAATCCCCAGGCAAACCTAATTTTCATCACCAGCTTGCTCCTAGGAACAACCATTACCATCTCAAGTAACCACTGAATTATAGCCTGAACTGGCCTTGAAATCAACACACTAGCCATCCTCCCACTTATCTCAAAATCCCACCACCCACGAGCTATCGAGGCCGCTACTAAATATTTCCTAACACAAGCAGCTGCCTCCGCCCTAGTCCTATTCTCCAGCATAACCAACGCATGGCATACCGGACAATGAGACATTACCCAACTTACACACCCAACATCTTGCCTAATCCTTACCTCAGCAATCGCAATAAAACTAGGACTAGTGCCATTTCACTTCTGATTCCCAGAAGTCCTTCAAGGCTCTCCCCTCACTACTGGA…
	RB22_ORjosephine ATGAATCCCCAGGCAAACCTAATTTTCATCACCAGCTTGCTCCTAGGAACAACCATTACCATCTCAAGTAACCACTGAATTATAGCCTGAACTGGCCTTGAAATCAACACACTAGCCATCCTCCCACTTATCTCAAAATCCCACCACCCACGAGCTATCGAGGCCGCTACTAAATATTTCCTAACACAAGCAGCTGCCTCCGCCCTAGTCCTATTCTCCAGCATAACCAACGCATGGCATACCGGACAATGAGACATTACCCAACTTACACACCCAACATCTTGCCTAATCCTTACCTCAGCAATCGCAATAAAACTAGGACTAGTGCCATTTCACTTCTGATTCCCAGAAGTCCTTCAAGGCTCTCCCCTCACTACTGGAC…
	RB448_ORjosephine ATGAGTCCCCAGGCAAACCTAATTTTCATCACCAGCTTGCTCCTAGGAACAACCATTACCATCTCAAGTAACCACTGAATTATAGCCTGAACTGGCCTTGAAATCAACACACTAGCCATCCTCCCACTTATCTCAAAATCCCACCACCCACGAGCTATCGAGGCCGCTACTAAATATTTCCTAACACAAGCAGCTGCCTCCGCCCTAGTCCTATTCTCCAGCATAACCAACGCATGGCATACCGGACAATGAGACATTACCCAACTTACACACCCAACATCTTGCCTAATCCTTACCTCAGCAATCGCAATAAAACTAGGACTAGTGCCATTTCACTTCTGATTCCCAGAAGTCCTTCAAGGCTCTCCCCTCACTACTGGA…
	CAH262_ORjosephine ATGAATCCCCAGGCAAACCTAATTTTCATCACCAGCTTGCTCCTAGGAACAACCATTACCATCTCAAGTAACCACTGAATTATAGCCTGAACTGGCCTTGAAATCAACACACTAGCCATCCTCCCACTTATCTCAAAATCCCACCACCCACGAGCTATCGAGGCCGCTACTAAATATTTCCTAACACAAGCAGCTGCCTCCGCCCTAGTCCTATTCTCCAGCATAACCAACGCATGGCATACCGGGCAATGAGACATTACCCAACTTACACACCCAACATCTTGCCTAATCCTTACCTCAGCAATCGCAATAAAACTAGGACTAGTGCCATTTCACTTCTGATTCCCAGAAGTCCTTCAAGGCTCTCCCCTCACTACTGG…
	RB20_ORjosephine ATGAATCCCCAGGCAAACCTAATTTTCATCACCAGCTTGCTCCTAGGAACAACCATTACCATCTCAAGTAACCACTGAATTATAGCCTGAACTGGCCTTGAAATCAACACACTAGCCATCCTCCCACTTATCTCAAAATCCCACCACCCACGAGCTATCGAGGCCGCTACTAAATATTTCCTAACACAAGCAGCTGCCTCCGCCCTAGTCCTATTCTCCAGCATAACCAACGCATGGCATACCGGACAATGAGACATTACCCAACTTACACACCCAACATCTTGCCTAATCCTTACCTCGGCAATCGCAATAAAACTAGGACTAGTGCCATTTCACTTCTGATTCCCAGAAGTCCTTCAAGGCTCTCCCCTCACTACTGGAC…
	RB19_ORjosephine ATGAATCCCCAGGCAAACCTAATTTTCATCACCAGCTTGCTCCTAGGAACAACCATTACCATCTCAAGTAACCACTGAATTATAGCCTGAACTGGCCTTGAAATCAACACACTAGCCATCCTCCCACTTATCTCAAAATCCCACCACCCACGAGCTATCGAGGCCGCTACTAAATATTTCCTAACACAAGCAGCTGCCTCCGCCCTAGTCCTATTCTCCAGCATAACCAACGCATGGCATACCGGACAATGAGACATTACCCAACTTACACACCCAACATCTTGCCTAATCCTTACCTCAGCAATCGCAATAAAACTAGGACTAGTGCCATTTCACTTCTGATTCCCAGAAGTCCTTCAAGGCTCTCCCCTCACTACTGGAC…
	RB23_ORjosephine ATGAATCCCCAGGCAAACCTAATTTTCATCACCAGCTTGCTCCTAGGAACAACCATTACCATCTCAAGTAACCACTGAATTATAGCCTGAACTGGCCTTGAAATCAACACACTAGCCATCCTCCCACTTATCTCAAAATCCCACCACCCACGAGCTATCGAGGCCGCTACTAAATATTTCCTAACACAAGCAGCTGCCTCCGCCCTAGTCCTATTCTCCAGCATAACCAACGCATGGCATACCGGACAATGAGACATTACCCAACTTACACACCCAACATCTTGCCTAATCCTTACCTCAGCAATCGCAATAAAACTAGGACTAGTGCCATTTCACTTCTGATTCCCAGAAGTCCTTCAAGGCTCCCCCCTCACTACTGGAC…
	jsb406_ORjosephine ATGAATCCCCAGGCAAACCTAATTTTCATCACCAGCTTGCTCCTAGGAACAACCATTACCATCTCAAGTAACCACTGAATTATAGCCTGAACTGGCCTTGAAATCAACACACTAGCCATCCTCCCACTTATCTCAAAATCCCACCACCCACGAGCTATCGAGGCCGCTACTAAATATTTCCTAACACAAGCAGCTGCCTCCGCCCTAGTCCTATTCTCCAGCATAACCAACGCATGGCATACCGGACAATGAGACATTACCCAACTTACACACCCAACATCTTGCCTAATCCTTACCTCAGCAATCGCAATAAAACTAGGACTAGTGCCATTTCACTTCTGATTCCCAGAAGTCCTTCAAGGCTCTCCCCTCACTACTGG…
	JK9578_ORjackson ATGAATCCCCAGGCAAACCTAATTTTCATCACCAGCTTGCTCCTAGGAACAACCATTACCATCTCAAGTAACCACTGAATTATAGCCTGAACTGGCCTTGAAATCAACACACTAGCCATCCTCCCACTTATCTCAAAATCCCACCACCCACGAGCTATCGAGGCCGCTACTAAATATTTCCTAACACAAGCAGCTGCCTCCGCCCTAGTCCTATTCTCCAGCATAACCAACGCATGGCATACCGGACAATGAGACATTACCCAACTTACACACCCAACATCTTGCCTAATCCTTACCTCAGCAATCGCAATAAAACTAGGACTAGTGCCATTTCACTTCTGATTCCCAGAAGTCCTTCAAGGCTCTCCCCTCACTACTGGAC…
	RB16_ORjosephine ATGAATCCCCAAGCAAACCTAATTTTCATCGCCAGCTTGCTCCTAGGAACAACCATTACCATCTCAAGCAACCATTGAATTATAGCCTGAACTGGCCTTGAAATCAACACACTAGCCATCCTCCCACTTATCTCAAAATCCCACCACCCACGATCTATCGAAGCCGCTACTAAATACTTCCTAACACAAGCAGCTGCCTCCGCCCTAGTCCTATTCTCCAGCATAACCAACGCATGGCACACCGGGCAATGAGACATTACCCAACTTACACACCCAACATCTTGCCTAATCCTTACCTCAGCAATCGCAATAAAACTAGGACTAGTGCCATTCCACTTCTGATTCCCAGAAGTCCTTCAAGGCTCTCCCCTCACTACTGGGC…
	RB18_ORjosephinex2 ATGAATCCCCAGGCAAACCTAATTTTCATCACCAGCTTGCTCCTAGGAACAACCATTACCATCTCAAGTAACCACTGAATTATAGCCTGAACTGGCCTTGAAATCAACACACTAGCCATCCTCCCACTTATCTCAAAATCCCACCACCCACGAGCTATCGAGGCCGCTACTAAATATTTCCTAACACAAGCAGCTGCCTCCGCCCTAGTCCTATTCTCCAGCATAACCAACGCATGGCATACCGGACAATGAGACATTACCCAACTTACACACCCAACATCTTGCCTAATCCTTACCTCAGCAATCGCAATAAAACTAGGACTAGTGCCATTTCACTTCTGATTCCCAGAAGTCCTTCAAGGCTCTCCCCTCACTACTGG…
	RB17_ORjosephinex2 ATGAATCCCCAGGCAAACCTAATTTTCATCACCAGCTTGCTCCTAGGAACAACCATTACCATCTCAAGTAACCACTGAATTATAGCCTGAACTGGCCTTGAAATCAACACACTAGCCATCCTCCCACTTATCTCAAAATCCCACCACCCACGAGCTATCGAGGCCGCTACTAAATATTTCCTAACACAAGCAGCTGCCTCCGCCCTAGTCCTATTCTCCAGCATAACCAACGCATGGCATACCGGACAATGAGACATTACCCAACTTACACACCCAACATCTTGCCTAATCCTTACCTCAGCAATCGCAATAAAACTAGGACTAGTGCCATTTCACTTCTGATTCCCAGAAGTCCTTCAAGGCTCTCCCCTCACTACTGG…
	SD_Lyman_gms2379 ATGAATCCCCAAGCAAACCTAATTTTCATCGCCAGCTTGCTCCTAGGAACAACCATTACCATCTCAAGCAACCATTGAATTATAGCCTGAACTGGCCTTGAAATCAACACACTAGCCATCCTCCCACTTATCTCAAAATCCCACCACCCACGAGCTATCGAAGCCGCTACTAAATACTTCCTAACACAAGCAGCTGCCTCCGCCCTAGTCCTATTCTCCAGCATAACCAACGCATGGCACACCGGGCAATGAGACATTACCCAACTTACACACCCAACATCTTGCCTAATCCTTACCTCAGCAATCGCAATAAAACTAGGACTAGTGCCATTCCACTTCTGATTCCCAGAAGTCCTTCAAGGCTCTCCCCTCACTACTGGGC…
	SD_Lyman_gms2380 ATGAATCCCCAAGCAAACCTAATTTTCATCGCCAGCTTGCTCCTAGGAACAACCATTACCATCTCAAGCAACCATTGAATTATAGCCTGAACTGGCCTTGAAATCAACACACTAGCCATCCTCCCACTTATCTCAAAATCCCACCACCCACGAGCTATCGAAGCCGCTACTAAATACTTCCTAACACAAGCAGCTGCCTCCGCCCTAGTCCTATTCTCCAGCATAACCAACGCATGGCACACCGGGCAATGAGACATTACCCAACTTACACACCCAACATCTTGCCTAATCCTTACCTCAGCAATCGCAATAAAACTAGGACTAGTGCCATTCCACTTCTGATTCCCAGAAGTCCTTCAAGGCTCTCCCCTCACTACTGGGC…
	SD_Lyman_gms2381 ATGAATCCCCAAGCAAACCTAATTTTCATCGCCAGCTTGCTCCTAGGAACAACCATTACCATCTCAAGCAACCATTGAATTATAGCCTGAACTGGCCTTGAAATCAACACACTAGCCATCCTCCCACTTATCTCAAAATCCCACCACCCACGATCTATCGAAGCCGCTACTAAATACTTCCTAACACAAGCAGCTGCCTCCGCCCTAGTCCTATTCTCCAGCATAACCAACGCATGGCACACCGGGCAATGAGACATTACCCAACTTACACACCCAACATCTTGCCTAATCCTTACCTCAGCAATCGCAATAAAACTAGGACTAGTGCCATTCCACTTCTGATTCCCAGAAGTCCTTCAAGGCTCTCCCCTCACTACTGGGC…
	SD_Lyman_gms2382 ATGAATCCCCAAGCAAACCTAATTTTCATCGCCAGCTTGCTCCTAGGAACAACCATTACCATCTCAAGCAACCATTGAATTATAGCCTGAACTGGCCTTGAAATCAACACACTAGCCATCCTCCCACTTATCTCAAAATCCCACCACCCACGAGCTATCGAAGCCGCTACTAAATACTTCCTAACACAAGCAGCTGCCTCCGCCCTAGTCCTATTCTCCAGCATAACCAACGCATGGCACACCGGGCAATGAGACATTACCCAACTTACACACCCAACATCTTGCCTAATCCTTACCTCAGCAATCGCAATAAAACTAGGACTAGTGCCATTCCACTTCTGATTCCCAGAAGTCCTTCAAGGCTCTCCCCTCACTACTGGGC…
	SD_Lyman_gms2383 ATGAATCCCCAAGCAAACCTAATTTTCATCGCCAGCTTGCTCCTAGGAACAACCATTACCATCTCAAGCAACCATTGAATTATAGCCTGAACTGGCCTTGAAATCAACACACTAGCCATCCTCCCACTTATCTCAAAATCCCACCACCCACGAGCTATCGAAGCCGCTACTAAATACTTCCTAACACAAGCAGCTGCCTCCGCCCTAGTCCTATTCTCCAGCATAACCAACGCATGGCACACCGGGCAATGAGACATTACCCAACTTACACACCCAACATCTTGCCTAATCCTTACCTCAGCAATCGCAATAAAACTAGGACTAGTGCCATTCCACTTCTGATTCCCAGAAGTCCTTCAAGGCTCTCCCCTCACTACTGGGC…
	SD_Lyman_gms2384 ATGAATCCCCAAGCAAACCTAATTTTCATCGCCAGCTTGCTCCTAGGAACAACCATTACCATCTCAAGCAACCATTGAATTATAGCCTGAACTGGCCTTGAAATCAACACACTAGCCATCCTCCCACTTATCTCAAAATCCCACCACCCACGAGCTATCGAAGCCGCTACTAAATACTTCCTAACACAAGCAGCTGCCTCCGCCCTAGTCCTATTCTCCAGCATAACCAACGCATGGCACACCGGGCAATGAGACATTACCCAACTTACACACCCAACATCTTGCCTAATCCTTACCTCAGCAATCGCAATAAAACTAGGACTAGTGCCATTCCACTTCTGATTCCCAGAAGTCCTTCAAGGCTCTCCCCTCACTACTGGGC…
	SD_Lyman_gms2351 ATGAATCCCCAAGCAAACCTAATTTTCATCGCCAGCATGCTCCTAGGAACAACCATTACCATCTCAAGCAACCATTGAATTATAGCCTGAACTGGCCTTGAAATCAACACACTAGCCATCCTCCCACTTATCTCAAAATCCCACCACCCACGATCTATCGAAGCCGCTACTAAATACTTCCTAACACAAGCAGCTGCCTCCGCCCTAGTCCTATTCTCCAGCATAACCAACGCATGGCACACCGGGCAATGAGACATTACCCAACTTACACACCCAACATCTTGCCTAATCCTTACCTCAGCAATCGCAATAAAACTAGGACTAGTGCCATTCCACTTCTGATTCCCAGAAGTCCTTCAAGGCTCTCCCCTCACTACTGGGC…
	SD_Lyman_gms2352 ATGAATCCCCAAGCAAACCTAATTTTCATCGCCAGCTTGCTCCTAGGAACAACCATTACCATCTCAAGCAACCATTGAATTATAGCCTGAACTGGCCTTGAAATCAACACACTAGCCATCCTCCCACTTATCTCAAAATCCCACCACCCACGAGCTATCGAAGCCGCTACTAAATACTTCCTAACACAAGCAGCTGCCTCCGCCCTAGTCCTATTCTCCAGCATAACCAACGCATGGCACACCGGGCAATGAGACATTACCCAACTTACACACCCAACATCTTGCCTAATCCTTACCTCAGCAGTCGCAATAAAACTAGGACTAGTGCCATTCCACTTCTGATTCCCAGAAGTCCTTCAAGGCTCTCCCCTCACTACTGGGC…
	SD_Lyman_gms2353 ATGAATCCCCAAGCAAACCTAATTTTCATCGCCAGCTTGCTCCTAGGAACAACCATTACCATCTCAAGCAACCATTGAATTATAGCCTGAACTGGCCTTGAAATCAACACACTAGCCATCCTCCCACTTATCTCAAAATCCCACCACCCACGAGCTATCGAAGCCGCTACTAAATACTTCCTAACACAAGCAGCTGCCTCCGCCCTAGTCCTATTCTCCAGCATAACCAACGCATGGCACACCGGGCAATGAGACATTACCCAACTTACACACCCAACATCTTGCCTAATCCTTACCTCAGCAATCGCAATAAAACTAGGACTAGTGCCATTCCACTTCTGATTCCCAGAAGTCCTTCAAGGCTCTCCCCTCACTACTGGGC…
	SD_Lyman_gms2354 ATGAATCCCCAAGCAAACCTAATTTTCATCGCCAGCTTGCTCCTAGGAACAACCATTACCATCTCAAGCAACCATTGAATTATAGCCTGAACTGGCCTTGAAATCAACACACTAGCCATCCTCCCACTTATCTCAAAATCCCACCACCCACGAGCTATCGAAGCCGCTACTAAATACTTCCTAACACAAGCAGCTGCCTCCGCCCTAGTCCTATTCTCCAGCATAACCAACGCATGGCACACCGGGCAATGAGACATTACCCAACTTACACACCCAACATCTTGCCTAATCCTTACCTCAGCAATCGCAATAAAACTAGGACTAGTGCCATTCCACTTCTGATTCCCAGAAGTCCTTCAAGGCTCTCCCCTCACTACTGGGC…
	SD_Lyman_gms2355 ATGAATCCCCAAGCAAACCTAATTTTCATCGCCAGCTTGCTCCTAGGAACAACCATTACCATCTCAAGCAACCATTGAATTATAGCCTGAACTGGCCTTGAAATCAACACACTAGCCATCCTCCCACTTATCTCAAAATCCCACCACCCACGAGCTATCGAAGCCGCTACTAAATACTTCCTAACACAAGCAGCTGCCTCCGCCCTAGTCCTATTCTCCAGCATAACCAACGCATGGCACACCGGGCAATGAGACATTACCCAACTTACACACCCAACATCTTGCCTAATCCTTACCTCAGCAATCGCAATAAAACTAGGACTAGTGCCATTCCACTTCTGATTCCCAGAAGTCCTTCAAGGCTCTCCCCTCACTACTGGGC…
	SD_Lyman_gms2357 ATGAATCCCCAAGCAAACCTAATTTTCATCGCCAGCTTGCTCCTAGGAACAACCATTACCATCTCAAGCAACCATTGAATTATAGCCTGAACTGGCCTTGAAATCAACACACTAGCCATCCTCCCACTTATCTCAAAATCCCACCACCCACGATCTATCGAAGCCGCTACTAAATACTTCCTAACACAAGCAGCTGCCTCCGCCCTAGTCCTATTCTCCAGCATAACCAACGCATGGCACACCGGGCAATGAGACATTACCCAACTTACACACCCAACATCTTGCCTAATCCTTACCTCAGCAATCGCAATAAAACTAGGACTAGTGCCATTCCACTTCTGATTCCCAGAAGTCCTTCAAGGCTCTCCCCTCACTACTGGGC…
	SD_Lyman_gms2358 ATGAATCCCCAAGCAAACCTAATTTTCATCGCCAGCTTGCTCCTAGGAACAACCATTACCATCTCAAGCAACCATTGAATTATAGCCTGAACTGGCCTTGAAATCAACACACTAGCCATCCTCCCACTTATCTCAAAATCCCACCACCCACGAGCTATCGAAGCCGCTACTAAATACTTCCTAACACAAGCAGCTGCCTCCGCCCTAGTCCTATTCTCCAGCATAACCAACGCATGGCACACCGGGCAATGAGACATTACCCAACTTACACACCCAACATCTTGCCTAATCCTTACCTCAGCAATCGCAATAAAACTAGGACTAGTGCCATTCCACTTCTGATTCCCAGAAGTCCTTCAAGGCTCTCCCCTCACTACTGGGC…
	SD_Lyman_gms2359 ATGAATCCCCAAGCAAACCTAATTTTCATCGCCAGCTTGCTCCTAGGAACAACCATTACCATCTCAAGCAACCATTGAATTATAGCCTGAACTGGCCTTGAAATCAACACACTAGCCATCCTCCCACTTATCTCAAAATCCCACCACCCACGAGCTATCGAAGCCGCTACTAAATACTTCCTAACACAAGCAGCTGCCTCCGCCCTAGTCCTATTCTCCAGCATAACCAACGCATGGCACACCGGGCAATGAGACATTACCCAACTTACACACCCAACATCTTGCCTAATCCTTACCTCAGCAATCGCAATAAAACTAGGACTAGTGCCATTCCACTTCTGATTCCCAGAAGTCCTTCAAGGCTCTCCCCTCACTACTGGGC…
	SD_Lyman_gms2361 ATGAATCCCCAAGCAAACCTAATTTTCATCGCCAGCTTGCTCCTAGGAACAACCATTACCATCTCAAGCAACCATTGAATTATAGCCTGAACTGGCCTTGAAATCAACACACTAGCCATCCTCCCACTTATCTCAAAATCCCACCACCCACGAGCTATCGAAGCCGCTACTAAATACTTCCTAACACAAGCAGCTGCCTCCGCCCTAGTCCTATTCTCCAGCATAACCAACGCATGGCACACCGGGCAATGAGACATTACCCAACTTACACACCCAACATCTTGCCTAATCCTTACCTCAGCAATCGCAATAAAACTAGGACTAGTGCCATTCCACTTCTGATTCCCAGAAGTCCTTCAAGGCTCTCCCCTCACTACTGGGC…
	SD_Lyman_gms2362 ATGAATCCCCAAGCAAACCTAATTTTCATCGCCAGCTTGCTCCTAGGAACAACCATTACCATCTCAAGCAACCATTGAATTATAGCCTGAACTGGCCTTGAAATCAACACACTAGCCATCCTCCCACTTATCTCAAAATCCCACCACCCACGAGCTATCGAAGCCGCTACTAAATACTTCCTAACACAAGCAGCTGCCTCCGCCCTAGTCCTATTCTCCAGCATAACCAACGCATGGCACACCGGGCAATGAGACATTACCCAACTTACACACCCAACATCTTGCCTAATCCTTACCTCAGCAATCGCAATAAAACTAGGACTAGTGCCATTCCACTTCTGATTCCCAGAAGTCCTTCAAGGCTCTCCCCTCACTACTGGGC…
	SD_Lyman_gms2363 ATGAATCCCCAAGCAAACCTAATTTTCATCGCCAGCTTGCTCCTAGGAACAACCATTACCATCTCAAGCAACCATTGAATTATAGCCTGAACTGGCCTTGAAATCAACACACTAGCCATCCTCCCACTTATCTCAAAATCCCACCACCCACGAGCTATCGAAGCCGCTACTAAATACTTCCTAACACAAGCAGCTGCCTCCGCCCTAGTCCTATTCTCCAGCATAACCAACGCATGGCACACCGGACAATGAGACATTACCCAACTTACACACCCAACATCTTGCCTAATCCTTACCTCAGCAATCGCAATAAAACTAGGACTAGTGCCATTCCACTTCTGATTCCCAGAAGTCCTTCAAGGCTCTCCCCTCACTACTGGGC…
	SD_Lyman_gms2364 ATGAATCCCCAAGCAAACCTAATTTTCATCGCCAGCTTGCTCCTAGGAACAACCATTACCATCTCAAGCAACCATTGAATTATAGCCTGAACTGGCCTTGAAATCAACACACTAGCCATCCTCCCACTTATCTCAAAATCCCACCACCCACGAGCTATCGAAGCCGCTACTAAATACTTCCTAACACAAGCAGCTGCCTCCGCCCTAGTCCTATTCTCCAGCATAACCAACGCATGGCACACCGGGCAATGAGACATTACCCAACTTACACACCCAACATCTTGCCTAATCCTTACCTCAGCAATCGCAATAAAACTAGGACTAGTGCCATTCCACTTCTGATTCCCAGAAGTCCTTCAAGGCTCTCCCCTCACTACTGGGC…
	SD_Lawrence_gms2422 ATGAATCCCCAAGCAAACCTAATTTTCATCGCCAGCTTGCTCCTAGGAACAACCATTACCATCTCAAGCAACCATTGAATTATAGCCTGAACTGGCCTTGAAATCAATACACTAGCCATCCTCCCACTTATCTCAAAATCCCACCACCCACGAGCTATCGAAGCCGCTACTAAATACTTCCTAACACAAGCAGCTGCCTCCGCCCTAGTCCTATTCTCCAGCATAACCAACGCATGGCACACCGGGCAATGAGACATTACCCAACTTACACACCCAACATCTTGCCTAATCCTTACCTCAGCAATCGCAATAAAACTAGGACTAGTGCCATTCCACTTCTGATTCCCAGAAGTCCTTCAAGGCTCTCCCCTCACTACTG…
	SD_Lawrence_gms2425 ATGAATCCCCAAGCAAACCTAATTTTCATCGCCAGCTTGCTCCTAGGAACAACCATTACCATCTCAAGCAACCATTGAATTATAGCCTGAACTGGCCTTGAAATCAACACACTAGCCATCCTCCCACTTATCTCAAAATCCCACCACCCACGAGCTATCGAAGCCGCTACTAAATACTTCCTAACACAAGCAGCTGCCTCCGCCCTAGTCCTATTCTCCAGCATAACCAACGCATGGCACACCGGGCAATGAGACATTACCCAACTTACACACCCAACATCTTGCCTAATCCTTACCTCAGCAATCGCAATAAAACTAGGACTAGTGCCATTCCACTTCTGATTCCCAGAAGTCCTTCAAGGCTCTCCCCTCACTACTG…
	SD_Lawrence_gms2427 ATGAATCCCCAAGCAAACCTAATTTTCATCGCCAGCTTGCTCCTAGGAACAACCATTACCATCTCAAGCAACCATTGAATTATAGCCTGAACTGGCCTTGAAATCAACACACTAGCCATCCTCCCACTTATCTCAAAATCCCACCACCCACGATCTATCGAAGCCGCTACTAAATACTTCCTAACACAAGCAGCTGCCTCCGCCCTAGTCCTATTCTCCAGCATAACCAACGCATGGCACACCGGGCAATGAGACATTACCCAACTTACACACCCAACATCTTGCCTAATCCTTACCTCAGCAATCGCAATAAAACTAGGACTAGTGCCATTCCACTTCTGATTCCCAGAAGTCCTTCAAGGCTCTCCCCTCACTACTG…
	SD_Lawrence_gms2428 ATGAATCCCCAAGCAAACCTAATTTTCATCGCCAGCTTGCTCCTAGGAACAACCATTACCATCTCAAGCAACCATTGAATTATAGCCTGAACTGGCCTTGAAATCAACACACTAGCCATCCTCCCACTTATCTCAAAATCCCACCACCCACGATCTATCGAAGCCGCTACTAAATACTTCCTAACACAAGCAGCTGCCTCCGCCCTAGTCCTATTCTCCAGCATAACCAACGCATGGCACACCGGGCAATGAGACATTACCCAACTTACACACCCAACATCTTGCCTAATCCTTACCTCAGCAATCGCAATAAAACTAGGACTAGTGCCATTCCACTTCTGATTCCCAGAAGTCCTTCAAGGCTCTCCCCTCACTACTG…
	SD_Lawrence_gms2429 ATGAATCCCCAAGCAAACCTAATTTTCATCGCCAGCTTGCTCCTAGGAACAACCATTACCATCTCAAGCAACCATTGAATTATAGCCTGAACTGGCCTTGAAATCAACACACTAGCCATCCTCCCACTTATCTCAAAATCCCACCACCCACGAGCTATCGAAGCCGCTACTAAATACTTCCTAACACAAGCAGCTGCCTCCGCCCTAGTCCTATTCTCCAGCATAACCAACGCATGGCACACCGGGCAATGAGACATTACCCAACTTACACACCCAACATCTTGCCTAATCCTTACCTCAGCAATCGCAATAAAACTAGGACTAGTGCCATTCCACTTCTGATTCCCAGAAGTCCTTCAAGGCTCTCCCCTCACTACTG…
	SD_Lawrence_gms2430 ATGAATCCCCAAGCAAACCTAATTTTCATCGCCAGCTTGCTCCTAGGAACAACCATTACCATCTCAAGCAACCATTGAATTATAGCCTGAACTGGCCTTGAAATCAACACACTAGCCATCCTCCCACTTATCTCAAAATCCCACCACCCACGATCTATCGAAGCCGCTACTAAATACTTCCTAACACAAGCAGCTGCCTCCGCCCTAGTCCTATTCTCCAGCATAACCAACGCATGGCACACCGGGCAATGAGACATTACCCAACTTACACACCCAACATCTTGCCTAATCCTTACCTCAGCAATCGCAATAAAACTAGGACTAGTGCCATTCCACTTCTGATTCCCAGAAGTCCTTCAAGGCTCTCCCCTCACTACTG…
	SD_Lawrence_gms2431 ATGAATCCCCAAGCAAACCTAATTTTCATCGCCAGCTTGCTCCTAGGAACAACCATTACCATCTCAAGCAACCATTGAATTATAGCCTGAACTGGCCTTGAAATCAACACACTAGCCATCCTCCCACTTATCTCAAAATCCCACCACCCACGATCTATCGAAGCCGCTACTAAATACTTCCTAACACAAGCAGCTGCCTCCGCCCTAGTCCTATTCTCCAGCATAACCAACGCATGGCACACCGGGCAATGAGACATTACCCAACTTACACACCCAACATCTTGCCTAATCCTTACCTCAGCAATCGCAATAAAACTAGGACTAGTGCCATTCCACTTCTGATTCCCAGAAGTCCTTCAAGGCTCTCCCCTCACTACTG…
	SD_Lawrence_gms2432 ATGAATCCCCAAGCAAACCTAATTTTCATCGCCAGCTTGCTCCTAGGAACAACCATTACCATCTCAAGCAACCATTGAATTATAGCCTGAACTGGCCTTGAAATCAACACACTAGCCATCCTCCCACTTATCTCAAAATCCCACCACCCACGATCTATCGAAGCCGCTACTAAATACTTCCTAACACAAGCAGCTGCCTCCGCCCTAGTCCTATTCTCCAGCATAACCAACGCATGGCACACCGGGCAATGAGACATTACCCAACTTACACACCCAACATCTTGCCTAATCCTTACCTCAGCAATCGCAATAAAACTAGGACTAGTGCCATTCCACTTCTGATTCCCAGAAGTCCTTCAAGGCTCTCCCCTCACTACTG…
	SD_Lawrence_gms2433 ATGAATCCCCAAGCAAACCTAATTTTCATCGCCAGCTTGCTCCTAGGAACAACCATTACCATCTCAAGCAACCATTGAATTATAGCCTGAACTGGCCTTGAAATCAACACACTAGCCATCCTCCCACTTATCTCAAAATCCCACCACCCACGAGCTATCGAAGCCGCTACTAAATACTTCCTAACACAAGCAGCTGCCTCCGCCCTAGTCCTATTCTCCAGCATAACCAACGCATGGCACACCGGGCAATGAGACATTACCCAACTTACACACCCAACATCTTGCCTAATCCTTACCTCAGCAATCGCAATAAAACTAGGACTAGTGCCATTCCACTTCTGATTCCCAGAAGTCCTTCAAGGCTCTCCCCTCACTACTG…
	SD_Lawrence_gms2434 ATGAATCCCCAAGCAAACCTAATTTTCATCGCCAGCTTGCTCCTAGGAACAACCATTACCATCTCAAGCAACCATTGAATTATAGCCTGAACTGGCCTTGAAATCAACACACTAGCCATCCTCCCACTTATCTCAAAATCCCACCACCCACGATCTATCGAAGCCGCTACTAAATACTTCCTAACACAAGCAGCTGCCTCCGCCCTAGTCCTATTCTCCAGCATAACCAACGCATGGCACACCGGGCAATGAGACATTACCCAACTTACACACCCAACATCTTGCCTAATCCTTACCTCAGCAATCGCAATAAAACTAGGACTAGTGCCATTCCACTTCTGATTCCCAGAAGTCCTTCAAGGCTCTCCCCTCACTACTG…
	SD_Lawrence_gms2435 ATGAATCCCCAAGCAAACCTAATTTTCATCGCCAGCTTGCTCCTAGGAACAACCATTACCATCTCAAGCAACCATTGAATTATAGCCTGAACTGGCCTTGAAATCAACACACTAGCCATCCTCCCACTTATCTCAAAATCCCACCACCCACGATCTATCGAAGCCGCTACTAAATACTTCCTAACACAAGCAGCTGCCTCCGCCCTAGTCCTATTCTCCAGCATAACCAACGCATGGCACACCGGGCAATGAGACATTACCCAACTTACACACCCAACATCTTGCCTAATCCTTACCTCAGCAATCGCAATAAAACTAGGACTAGTGCCATTCCACTTCTGATTCCCAGAAGTCCTTCAAGGCTCTCCCCTCACTACTG…
	SD_Lawrence_gms2436 ATGAATCCCCAAGCAAACCTAATTTTCATCGCCAGCTTGCTCCTAGGAACAACCATTACCATCTCAAGCAACCATTGAATTATAGCCTGAACTGGCCTTGAAATCAACACACTAGCCATCCTCCCACTTATCTCAAAATCCCACCACCCACGATCTATCGAAGCCGCTACTAAATACTTCCTAACACAAGCAGCTGCCTCCGCCCTAGTCCTATTCTCCAGCATAACCAACGCATGGCACACCGGGCAATGAGACATTACCCAACTTACACACCCAACATCTTGCCTAATCCTTACCTCAGCAATCGCAATAAAACTAGGACTAGTGCCATTCCACTTCTGATTCCCAGAAGTCCTTCAAGGCTCTCCCCTCACTACTG…
	SD_Lawrence_gms2437 ATGAATCCCCAAGCAAACCTAATTTTCATCGCCAGCTTGCTCCTAGGAACAACCATTACCATCTCAAGCAACCATTGAATTATAGCCTGAACTGGCCTTGAAATCAACACACTAGCCATCCTCCCACTTATCTCAAAATCCCACCACCCACGATCTATCGAAGCCGCTACTAAATACTTCCTAACACAAGCAGCTGCCTCCGCCCTAGTCCTATTCTCCAGCATAACCAACGCATGGCACACCGGGCAATGAGACATTACCCAACTTACACACCCAACATCTTGCCTAATCCTTACCTCAGCAATCGCAATAAAACTAGGACTAGTGCCATTCCACTTCTGATTCCCAGAAGTCCTTCAAGGCTCTCCCCTCACTACTG…
	SD_Lawrence_gms2438 ATGAATCCCCAAGCAAACCTAATTTTCATCGCCAGCTTGCTCCTAGGAACAACCATTACCATCTCAAGCAACCATTGAATTATAGCCTGAACTGGCCTTGAAATCAACACACTAGCCATCCTCCCACTTATCTCAAAATCCCACCACCCACGAGCTATCGAAGCCGCTACTAAATACTTCCTAACACAAGCAGCTGCCTCCGCCCTAGTCCTATTCTCCAGCATAACCAACGCATGGCACACCGGGCAATGAGACATTACCCAACTTACACACCCAACATCTTGCCTAATCCTTACCTCAGCAATCGCAATAAAACTAGGACTAGTGCCATTCCACTTCTGATTCCCAGAAGTCCTTCAAGGCTCTCCCCTCACTACTG…
	SD_Lawrence_gms2439 ATGAATCCCCAAGCAAACCTAATTTTCATCGCCAGCTTGCTCCTAGGAACAACCATTACCATCTCAAGCAACCATTGAATTATAGCCTGAACTGGCCTTGAAATCAACACACTAGCCATCCTCCCACTTATCTCAAAATCCCACCACCCACGAGCTATCGAAGCCGCTACTAAATACTTCCTAACACAAGCAGCTGCCTCCGCCCTAGTCCTATTCTCCAGCATAACCAACGCATGGCACACCGGGCAATGAGACATTACCCAACTTACACACCCAACATCTTGCCTAATCCTTACCTCAGCAATCGCAATAAAACTAGGACTAGTGCCATTCCACTTCTGATTCCCAGAAGTCCTTCAAGGCTCTCCCCTCACTACTG…
	SD_Lawrence_gms2479 ATGAATCCCCAAGCAAACCTAATTTTCATCGCCAGCTTGCTCCTAGGAACAACCATTACCATCTCAAGCAACCATTGAATTATAGCCTGAACTGGCCTTGAAATCAACACACTAGCCATCCTCCCACTTATCTCAAAATCCCACCACCCACGAGCTATCGAAGCCGCTACTAAATACTTCCTAACACAAGCAGCTGCCTCCGCCCTAGTCCTATTCTCCAGCATAACCAACGCATGGCACACCGGGCAATGAGACATTACCCAACTTACACACCCAACATCTTGCCTAATCCTTACCTCAGCAATCGCAATAAAACTAGGACTAGTGCCATTCCACTTCTGATTCCCAGAAGTCCTTCAAGGCTCTCCCCTCACTACTG…
	SD_Lawrence_gms2232 ATGAATCCCCAAGCAAACCTAATTTTCATCGCCAGCTTGCTCCTAGGAACAACCATTACCATCTCAAGCAACCATTGAATTATAGCCTGAACTGGCCTTGAAATCAACACACTAGCCATCCTCCCACTTATCTCAAAATCCCACCACCCACGAGCTATCGAAGCCGCTACTAAATACTTCCTAACACAAGCAGCTGCCTCCGCCCTAGTCCTATTCTCCAGCATAACCAACGCATGGCACACCGGGCAATGAGACATTACCCAACTTACACACCCAACATCTTGCCTAATCCTTACCTCAGCAATCGCAATAAAACTAGGACTAGTGCCATTCCACTTCTGATTCCCAGAAGTCCTTCAAGGCTCTCCCCTCACTACTG…
	SD_Lawrence_gms2241 ATGAATCCCCAAGCAAACCTAATTTTCATCGCCAGCTTGCTCCTAGGAACAACCATTACCATCTCAAGCAACCATTGAATTATAGCCTGAACTGGCCTTGAAATCAACACACTAGCCATCCTCCCACTTATCTCAAAATCCCACCACCCACGATCTATCGAAGCCGCTACTAAATACTTCCTAACACAAGCAGCTGCCTCCGCCCTAGTCCTATTCTCCAGCATAACCAACGCATGGCACACCGGGCAATGAGACATTACCCAACTTACACACCCAACATCTTGCCTAATCCTTACCTCAGCAATCGCAATAAAACTAGGACTAGTGCCATTCCACTTCTGATTCCCAGAAGTCCTTCAAGGCTCTCCCCTCACTACTG…
	SD_Lawrence_gms2242 ATGAATCCCCAAGCAAACCTAATTTTCATCGCCAGCTTGCTCCTAGGAACAACCATTACCATCTCAAGCAACCATTGAATTATAGCCTGAACTGGCCTTGAAATCAACACACTAGCCATCCTCCCACTTATCTCAAAATCCCACCACCCACGAGCTATCGAAGCCGCTACTAAATACTTCCTAACACAAGCAGCTGCCTCCGCCCTAGTCCTATTCTCCAGCATAACCAACGCATGGCACACCGGGCAATGAGACATTACCCAACTTACACACCCAACATCTTGCCTAATCCTTACCTCAGCAATCGCAATAAAACTAGGACTAGTGCCATTCCACTTCTGATTCCCAGAAGTCCTTCAAGGCTCTCCCCTCACTACTG…
	SD_Lawrence_gms2243 ATGAATCCCCAAGCAAACCTAATTTTCATCGCCAGCTTGCTCCTAGGAACAACCATTACCATCTCAAGCAACCATTGAATTATAGCCTGAACTGGCCTTGAAATCAACACACTAGCCATCCTCCCACTTATCTCAAAATCCCACCACCCACGAGCTATCGAAGCCGCTACTAAATACTTCCTAACACAAGCAGCTGCCTCCGCCCTAGTCCTATTCTCCAGCATAACCAACGCATGGNACACCGGGCAATGAGACATTACCCAACTTACACACCCAACATCTTGCCTAATCCTTACCTCAGCAATCGCAATAAAACTAGGACTAGTGCCATTCCACTTCTGATTCCCAGAAGTCCTTCAAGGCTCTCCCCTCACTACTG…
	SD_Lawrence_gms2247 ATGAATCCCCAAGCAAACCTAATTTTCATCGCCAGCTTGCTCCTAGGAACAACCATTACCATCTCAAGCAACCATTGAATTATAGCCTGAACTGGCCTTGAAATCAACACACTAGCCATCCTCCCACTTATCTCAAAATCCCACCACCCACGAGCTATCGAAGCCGCTACTAAATACTTCCTAACACAAGCAGCTGCCTCCGCCCTAGTCCTATTCTCCAGCATAACCAACGCATGGCACACCGGGCAATGAGACATTACCCAACTTACACACCCAACATCTTGCCTAATCCTTACCTCAGCAATCGCAATAAAACTAGGACTAGTGCCATTCCACTTCTGATTCCCAGAAGTCCTTCAAGGCTCTCCCCTCACTACTG…
	SD_Lawrence_gms2255 ATGAATCCCCAAGCAAACCTAATTTTCATCGCCAGCTTGCTCCTAGGAACAACCATTACCATCTCAAGCAACCATTGAATTATAGCCTGAACTGGCCTTGAAATCAACACACTAGCCATCCTCCCACTTATCTCAAAATCCCACCACCCACGAGCTATCGAAGCCGCTACTAAATACTTCCTAACACAAGCAGCTGCCTCCGCCCTAGTCCTATTCTCCAGCATAACCAACGCATGGCACACCGGGCAATGAGACATTACCCAACTTACACACCCAACATCTTGCCTAATCCTTACCTCAGCAATCGCAATAAAACTAGGACTAGTGCCATTCCACTTCTGATTCCCAGAAGTCCTTCAAGGCTCTCCCCTCACTACTG…
	SD_Lawrence_gms2256 ATGAATCCCCAAGCAAACCTAATTTTCATCGCCAGCTTGCTCCTAGGAACAACCATTACCATCTCAAGCAACCATTGAATTATAGCCTGAACTGGCCTTGAAATCAANACACTANCCATCCTCCCACTTATCTCAAAATCCCACCACCCACGAGCTATCGAAGCCGCTACTAAATACTTCCTAACACAAGCAGCTGCCTCCGCCCTAGTCCTATTCTCCAGCATAACCAACGCATGGCACACCGGGCAATGAGACATTACCCAACTTACACACCCAACATCTTGCCTAATCCTTACCTCAGCAATCGCAATAAAACTAGGACTAGTGCCATTCCACTTCTGATTCCCAGAAGTCCTTCAAGGCTCTCCCCTCACTACTG…
	SD_Lawrence_gms2257 ATGAATCCCCAAGCAAACCTAATTTTCATCGCCAGCTTGCTCCTAGGAACAACCATTACCATCTCAAGCAACCATTGAATTATAGCCTGAACTGGCCTTGAAATCAACACACTAGCCATCCTCCCACTTATCTCAAAATCCCACCACCCACGATCTATCGAAGCCGCTACTAAATACTTCCTAACACAAGCAGCTGCCTCCGCCCTAGTCCTATTCTCCAGCATAACCAACGCATGGCACACCGGGCAATGAGACATTACCCAACTTACACACCCAACATCTTGCCTAATCCTTACCTCAGCAATCGCAATAAAACTAGGACTAGTGCCATTCCACTTCTGATTCCCAGAAGTCCTTCAAGGCTCTCCCCTCACTACTG…
	SD_Lawrence_gms2258 ATGAATCCCCAAGCAAACCTAATTTTCATCGCCAGCTTGCTCCTAGGAACAACCATTACCATCTCAAGCAACCATTGAATTATAGCCTGAACTGGCCTTGAAATCAACACACTAGCCATCCTCCCACTTATCTCAAAATCCCACCACCCACGAGCTATCGAAGCCGCTACTAAATACTTCCTAACACAAGCAGCTGCCTCCGCCCTAGTCCTATTCTCCAGCATAACCAACGCATGGCACACCGGGCAATGAGACATTACCCAACTTACACACCCAACATCTTGCCTAATCCTTACCTCAGCAATCGCAATAAAACTAGGACTAGTGCCATTCCACTTCTGATTCCCAGAAGTCCTTCAAGGCTCTCCCCTCACTACTG…
	SD_Lawrence_gms2259 ATGAATCCCCAAGCAAACCTAATTTTCATCGCCAGCTTGCTCCTAGGAACAACCATTACCATCTCAAGCAACCATTGAATTATAGCCTGAACTGGCCTTGAAATCAACACACTAGCCATCCTCCCACTTATCTCAAAATCCCACCACCCACGAGCTATCGAAGCCGCTACTAAATACTTCCTAACACAAGCAGCTGCCTCCGCCCTAGTCCTATTCTCCAGCATAACCAACGCATGGCACACCGGGCAATGAGACATTACCCAACTTACACACCCAACATCTTGCCTAATCCTTACCTCAGCAATCGCAATAAAACTAGGACTAGTGCCATTCCACTTCTGATTCCCAGAAGTCCTTCAAGGCTCTCCCCTCACTACTG…
	SD_Lawrence_gms2260 ATGAATCCCCAAGCAAACCTAATTTTCATCGCCAGCTTGCTCCTAGGAACAACCATTACCATCTCAAGCAACCATTGAATTATAGCCTGAACTGGCCTTGAAATCAACACACTAGCCATCCTCCCACTTATCTCAAAATCCCACCACCCACGATCTATCGAAGCCGCTACTAAATACTTCCTAACACAAGCAGCTGCCTCCGCCCTAGTCCTATTCTCCAGCATAACCAACGCATGGCACACCGGGCAATGAGACATTACCCAACTTACACACCCAACATCTTGCCTAATCCTTACCTCAGCAATCGCAATAAAACTAGGACTAGTGCCATTCCACTTCTGATTCCCAGAAGTCCTTCAAGGCTCTCCCCTCACTACTG…
	SD_Lawrence_gms2261 ATGAATCCCCAAGCAAACCTAATTTTCATCGCCAGCTTGCTCCTAGGAACAACCATTACCATCTCAAGCAACCATTGAATTATAGCCTGAACTGGCCTTGAAATCAACACACTAGCCATCCTCCCACTTATCTCAAAATCCCACCACCCACGAGCTATCGAAGCCGCTACTAAATACTTCCTAACACAAGCAGCTGCCTCCGCCCTAGTCCTATTCTCCAGCATAACCAACGCATGGCACACCGGGCAATGAGACATTACCCAACTTACACACCCAACATCTTGCCTAATCCTTACCTCAGCAATCGCAATAAAACTAGGACTAGTGCCATTCCACTTCTGATTCCCAGAAGTCCTTCAAGGCTCTCCCCTCACTACTG…
	JK08353_WAclallum ATGAATCCCCAGGCAAACCTAATTTTCATCACCAGCTTGCTCCTAGGAACAACCATTACCATCTCAAGTAACCACTGAATTATAGCCTGAACTGGCCTTGAAATCAACACACTAGCCATCCTCCCACTTATCTCAAAATCCCACCACCCACGAGCTATCGAGGCCGCTACTAAATATTTCCTAACACAAGCAGCTGCCTCCGCCCTAGTCCTATTCTCCAGCATAACCAACGCATGGCATACCGGACAATGAGACATTACCCAACTTACACACCCAACATCTTGCCTAATCCTTACCTCAGCAATCGCAATAAAACTAGGACTAGTGCCATTTCACTTCTGATTCCCAGAAGTCCTTCAAGGCTCTCCCCTCACTACTGGA…
	JK08355_WAclallum ATGAATCCCCAGGCAAACCTAATTTTCATCACCAGCTTGCTCCTAGGAACAACCATTACCATCTCAAGTAACCACTGAATTATAGCCTGAACTGGCCTTGAAATCAACACACTAGCCATCCTCCCACTTATCTCAAAATCCCACCACCCACGAGCTATCGAGGCCGCTACTAAATATTTCCTAACACAAGCAGCTGCCTCCGCCCTAGTCCTATTCTCCAGCATAACCAACGCATGGCATACCGGACAATGAGACATTACCCAACTTACACACCCAACATCTTGCCTAATCCTTACCTCAGCAATCGCAATAAAACTAGGACTAGTGCCATTTCACTTCTGATTCCCAGAAGTCCTTCAAGGCTCTCCCCTCACTACTGGA…
	WAkittitas_KJP49 ATGAATCCCCAGGCAAACCTAATTTTCATCACCAGCTTGCTCCTAGGAACAACCATTACCATCTCAAGTAACCACTGAATTATAGCCTGAACTGGCCTTGAAATCAACACACTAGCCATCCTCCCACTTATCTCAAAATCCCACCACCCACGAGCTATCGAGGCCGCTACTAAATATTTCCTAACACAAGCAGCTGCCTCCGCCCTAGTCCTATTCTCCAGCATAACCAACGCATGGCATACCGGACAATGAGACATTACCCAACTTACACACCCAACATCTTGCCTAATCCTTACCTCAGCAATCGCAATAAAACTAGGACTAGTGCCATTTCACTTCTGATTCCCAGAAGTCCTTCAAGGCTCTCCCCTCACTACTGGAC…
	WAkikittitas_KJP56 ATGAATCCCCAAGCAAACCTAATTTTCATCGCCAGCTTGCTCCTAGGAACAACCATTACCATCTCAAGCAACCATTGAATTATAGCCTGAACTGGCCTTGAAATCAACACACTAGCCATCCTCCCACTTATCTCAAAATCCCACCACCCACGAGCTATCGAAGCCGCTACTAAATACTTCCTAACACAAGCAGCTGCCTCCGCCCTAGTCCTATTCTCCAGCATAACCAACGCATGGCACACCGGGCAATGAGACATTACCCAACTTACACACCCAACATCTTGCCTAATCCTTACCTCAGCAATCGCAATAAAACTAGGACTAGTGCCATTCCACTTCTGATTCCCAGAAGTCCTTCAAGGCTCTCCCCTCACTACTGG…
	WApacific_LKB104 ATGAATCCCCAGGCAAACCTAATTTTCATCACCAGCTTGCTCCTAGGAACAACCATTACCATCTCAAGTAACCACTGAATTATAGCCTGAACTGGCCTTGAAATCAACACACTAGCCATCCTCCCACTTATCTCAAAATCCCACCACCCACGAGCTATCGAGGCCGCTACTAAATATTTCCTAACACAAGCAGCTGCCTCCGCCCTAGTCCTATTCTCCAGCATAACCAACGCATGGCATACCGGACAATGAGACATTACCCAACTTACACACCCAACATCTTGCCTAATCCTTACCTCGGCAATCGCAATAAAACTAGGACTAGTGCCATTTCACTTCTGATTCCCAGAAGTCCTTCAAGGCTCTCCCCTCACTACTGGAC…
	WAking_CAW_14 ATGAATCCCCAGGCAAACCTAATTTTCATCACCAGCTTGCTCCTAGGAACAACCATTACCATCTCAAGTAACCACTGAATTATAGCCTGAACTGGCCTTGAAATCAACACACTAGCCATCCTCCCACTTATCTCAAAATCCCACCACCCACGAGCTATCGAGGCCGCTACTAAATATTTCCTAACACAAGCAGCTGCCTCCGCCCTAGTCCTATTCTCCAGCATAACCAACGCATGGCATACCGGACAATGAGACATTACCCAACTTACACACCCAACATCTTGCCTAATCCTTACCTCAGCAATCGCAATAAAACTAGGACTAGTGCCATTTCACTTCTGATTCCCAGAAGTCCTTCAAGGCTCTCCCCTCACTACTGGACTCA…
	WAking_DRF_384 ATGAATCCCCAGGCAAACCTAATTTTCATCACCAGCTTGCTCCTAGGAACAACCATTACCATCTCAAGTAACCACTGAATTATAGCCTGAACTGGCCTTGAAATCAACACACTAGCCATCCTCCCACTTATCTCAAAATCCCACCACCCACGAGCTATCGAGGCCGCTACTAAATATTTCCTAACACAAGCAGCTGCCTCCGCCCTAGTCCTATTCTCCAGCATAACCAACGCATGGCATACCGGACAATGAGACATTACCCAACTTACACACCCAACATCTTGCCTAATCCTTACCTCAGCAATCGCAATAAAACTAGGACTAGTGCCATTTCACTTCTGATTCCCAGAAGTCCTTCAAGGCTCTCCCCTCACTACTGGACTC…
	WAking_DRF_385 ATGAATCCCCAGGCAAACCTAATTTTCATCACCAGCTTGCTCCTAGGAACAACCATTACCATCTCAAGTAACCACTGAATTATAGCCTGAACTGGCCTTGAAATCAACACACTAGCCATCCTCCCACTTATCTCAAAATCCCACCACCCACGAGCTATCGAGGCCGCTACTAAATATTTCCTAACACAAGCAGCTGCCTCCGCCCTAGTCCTATTCTCCAGCATAACCAACGCATGGCATACCGGACAATGAGACATTACCCAACTTACACACCCAACATCTTGCCTAATCCTTACCTCAGCAATCGCAATAAAACTAGGACTAGTGCCATTTCACTTCTGATTCCCAGAAGTCCTTCAAGGCTCTCCCCTCACTACTGGACTC…
	WAking_AWH_12 ATGAATCCCCAGGCAAACCTAATTTTCATCACCAGCTTGCTCCTAGGAACAACCATTACCATCTCAAGCAACCACTGAATTATAGCCTGAACTGGCCTTGAAATCAACACACTAGCCATCCTCCCACTTATCTCAAAATCCCACCACCCACGAGCTATCGAGGCCGCTACTAAATATTTCCTAACACAAGCAGCTGCCTCCGCCCTAGTCCTATTCTCCAGCATAACCAACGCATGGCATACCGGACAATGAGACATTACCCAACTTACACACCCAACATCTTGCCTAATCCTTACCTCAGCAATCGCAATAAAACTAGGACTAGTGCCATTTCACTTCTGATTCCCAGAAGTCCTTCAAGGCTCTCCCCTCACTACTGGACTCA…
	WAking_CKW_11 ATGAATCCCCAGGCAAACCTAATTTTCATCACCAGCTTGCTCCTAGGAACAACCATTACCATCTCAAGTAACCACTGAATTATAGCCTGAACTGGCCTTGAAATCAACACACTAGCCATCCTCCCACTTATCTCAAAATCCCACCACCCACGAGCTATCGAGGCCGCTACTAAATATTTCCTAACACAAGCAGCTGCCTCCGCCCTAGTCCTATTCTCCAGCATAACCAACGCATGGCATACCGGACAATGAGACATTACCCAACTTACACACCCAACATCTTGCCTAATCCTTACCTCAGCAATCGCAATAAAACTAGGACTAGTGCCATTTCACTTCTGATTCCCAGAAGTCCTTCAAGGCTCTCCCCTCACTACTGGACTCA…
	WAking_MZY_04 ATGAATCCCCAGGCAAACCTAATTTTCATCACCAGCTTGCTCCTAGGAACAACCATTACCATCTCAAGTAACCACTGAATTATAGCCTGAACTGGCCTTGAAATCAACACACTAGCCATCCTCCCACTTATCTCAAAATCCCACCACCCACGAGCTATCGAGGCCGCTACTAAATATTTCCTAACACAAGCAGCTGCCTCCGCCCTAGTCCTATTCTCCAGCATAACCAACGCATGGCATACCGGACAATGAGACATTACCCAACTTACACACCCAACATCTTGCCTAATCCTTACCTCAGCAATCGCAATAAAACTAGGACTAGTGCCATTTCACTTCTGATTCCCAGAAGTCCTTCAAGGCTCTCCCCTCACTACTGGACTCA…
	WAking_JMF_25 ATGAATCCCCAAGCAAACCTAATTTTCATCGCCAGCTTGCTCCTAGGAACAACCATTACCATCTCAAGCAACCATTGAATTATAGCCTGAACTGGCCTTGAAATCAACACACTAGCCATCCTCCCACTTATCTCAAAATCCCACCACCCACGAGCTATCGAAGCCGCTACTAAATACTTCCTAACACAAGCAGCTGCCTCCGCCCTAGTCCTATTCTCCAGCATAACCAACGCATGGCACACCGGGCAATGAGACATTACCCAACTTACACACCCAACATCTTGCCTAATCCTTACCTCAGCAATCGCAATAAAACTAGGACTAGTGCCATTCCACTTCTGATTCCCAGAAGTCCTTCAAGGCTCTCCCCTCACTACTGGGCTCA…
	WAking_GSB_28 ATGAATCCCCAAGCAAACCTAATTTTCATCGCCAGCTTGCTCCTAGGAACAACCATTACCATCTCAAGCAACCATTGAATTATAGCCTGAACTGGCCTTGAAATCAACACACTAGCCATCCTCCCACTTATCTCAAAATCCCACCACCCACGAGCTATCGAAGCCGCTACTAAATACTTCCTAACACAAGCAGCTGCCTCCGCCCTAGTCCTATTCTCCAGCATAACCAACGCATGGCACACCGGACAATGAGACATTACCCAACTTACACACCCAACATCTTGCCTAATCCTTACCTCAGCAATCGCAATAAAACTAGGACTAGTGCCATTCCACTTCTGATTCCCAGAAGTCCTTCAAGGCTCTCCCCTCACTACTGGGCTCA…
	WAking_mmc36 ATGAATCCCCAGGCAAACCTAATTTTCATCACCAGCTTGCTCCTAGGAACAACCATTACCATCTCAAGTAACCACTGAATTATAGCCTGAACTGGCCTTGAAATCAACACACTAGCCATCCTCCCACTTATCTCAAAATCCCACCACCCACGAGCTATCGAGGCCGCTACTAAATATTTCCTAACACAAGCAGCTGCCTCCGCCCTAGTCCTATTCTCCAGCATAACCAACGCATGGCATACCGGACAATGAGACATTACCCAACTTACACACCCAACATCTTGCCTAATCCTTACCTCAGCAATCGCAATAAAACTAGGACTAGTGCCATTTCACTTCTGATTCCCAGAAGTCCTTCAAGGCTCTCCCCTCACTACTGGACTCAT…
	BTS08457_WAokanogan ATGAATCCCCAGGCAAACCTAATTTTCATCACCAGCTTGCTCCTAGGAACAACCATTACCATCTCAAGTAACCACTGAATTATAGCCTGAACTGGCCTTGAAATCAACACACTAGCCATCCTCCCACTTATCTCAAAATCCCACCACCCACGAGCTATCGAGGCCGCTACTAAATATTTCCTAACACAAGCAGCTGCCTCCGCCCTAGTCCTATTCTCCAGCATAACCAACGCATGGCATACCGGACAATGAGACATTACCCAACTTACACACCCAACATCTTGCCTAATCCTTACCTCAGCAATCGCAATAAAACTAGGACTAGTGCCATTTCACTTCTGATTCCCAGAAGTCCTTCAAGGCTCTCCCCTCACTACTG…
	BTS08455_WAokanogan ATGAATCCCCAAGCAAACCTAATTTTCATCGCCAGCTTGCTCCTAGGAACAACCATTACCATCTCAAGCAACCATTGAATTATAGCCTGAACTGGCCTTGAAATCAACACACTAGCCATCCTCCCACTTATCTCAAAATCCCACCACCCACGATCTATCGAAGCCGCTACTAAATACTTCCTAACACAAGCAGCTGCCTCCGCCCTAGTCCTATTCTCCAGCATAACCAACGCATGGCACACCGGGCAATGAGACATTACCCAACTTACACACCCAACATCTTGCCTAATCCTTACCTCAGCAATCGCAATAAAACTAGGACTAGTGCCATTCCACTTCTGATTCCCAGAAGTCCTTCAAGGCTCTCCCCTCACTACTG…
	BTS08456_WAokanogan ATGAATCCCCAAGCAAACCTAATTTTCATCGCCAGCTTGCTCCTAGGAACAACCATTACCATCTCAAGCAACCATTGAATTATAGCCTGAACTGGCCTTGAAATCAACACACTAGCCATCCTCCCACTTATCTCAAAATCCCACCACCCACGATCTATCGAAGCCGCTACTAAATACTTCCTAACACAAGCAGCTGCCTCCGCCCTAGTCCTATTCTCCAGCATAACCAACGCATGGCACACCGGGCAATGAGACATTACCCAACTTACACACCCAACATCTTGCCTAATCCTTACCTCAGCAATCGCAATAAAACTAGGACTAGTGCCATTCCACTTCTGATTCCCAGAAGTCCTTCAAGGCTCTCCCCTCACTACTG…
	BTS08458_WAokanogan ATGAATCCCCAAGCAAACCTAATTTTCATCGCCAGCTTGCTCCTAGGAACAACCATTACCATCTCAAGCAACCATTGAATTATAGCCTGAACTGGCCTTGAAATCAACACACTAGCCATCCTCCCACTTATCTCAAAATCCCACCACCCACGAGCTATCGAAGCCGCTACTAAATACTTCCTAACACAAGCAGCTGCCTCCGCCCTAGTCCTATTCTCCAGCATAACCAACGCATGGCACACCGGGCAATGAGACATTACCCAACTTACACACCCAACATCTTGCCTAATCCTTACCTCAGCAATCGCAATAAAACTAGGACTAGTGCCATTCCACTTCTGATTCCCAGAAGTCCTTCAAGGCTCTCCCCTCACTACTG…
	JK08396_WAokanogan ATGAATCCCCAAGCAAACCTAATTTTCATCGCCAGCTTGCTCCTAGGAACAACCATTACCATCTCAAGCAACCATTGAATTATAGCCTGAACTGGCCTTGAAATCAACACACTAGCCATCCTCCCACTTATCTCAAAATCCCACCACCCACGATCTATCGAAGCCGCTACTAAATACTTCCTAACACAAGCAGCTGCCTCCGCCCTAGTCCTATTCTCCAGCATAACCAACGCATGGCACACCGGGCAATGAGACATTACCCAACTTACACACCCAACATCTTGCCTAATCCTTACCTCAGCAATCGCAATAAAACTAGGACTAGTGCCATTCCACTTCTGATTCCCAGAAGTCCTTCAAGGCTCTCCCCTCACTACTGG…
	Jk08399_WAokanagon ATGAATCCCCAAGCAAACCTAATTTTCATCGCCAGCTTGCTCCTAGGAACAACCATTACCATCTCAAGCAACCATTGAATTATAGCCTGAACTGGCCTTGAAATCAACACACTAGCCATCCTCCCACTTATCTCAAAATCCCACCACCCACGATCTATCGAAGCCGCTACTAAATACTTCCTAACACAAGCAGCTGCCTCCGCCCTAGTCCTATTCTCCAGCATAACCAACGCATGGCACACCGGGCAATGAGACATTACCCAACTTACACACCCAACATCTTGCCTAATCCTTACCTCAGCAATCGCAATAAAACTAGGACTAGTGCCATTCCACTTCTGATTCCCAGAAGTCCTTCAAGGCTCTCCCCTCACTACTGG…
	JK08395_WAokanogan ATGAATCCCCAAGCAAACCTAATTTTCATCGCCAGCTTGCTCCTAGGAACAACCATTACCATCTCAAGCAACCATTGAATTATAGCCTGAACTGGCCTTGAAATCAACACACTAGCCATCCTCCCACTTATCTCAAAATCCCACCACCCACGAGCTATCGAAGCCGCTACTAAATACTTCCTAACACAAGCAGCTGCCTCCGCCCTAGTCCTATTCTCCAGCATAACCAACGCATGGCACACCGGGCAATGAGACATTACCCAACTTACACACCCAACATCTTGCCTAATCCTTACCTCAGCAATCGCAATAAAACTAGGACTAGTGCCATTCCACTTCTGATTCCCAGAAGTCCTTCAAGGCTCTCCCCTCACTACTGG…
	JK08402_WAokanagon ATGAATCCCCAAGCAAACCTAATTTTCATCGCCAGCTTGCTCCTAGGAACAACCATTACCATCTCAAGCAACCATTGAATTATAGCCTGAACTGGCCTTGAAATCAACACACTAGCCATCCTCCCACTTATCTCAAAATCCCACCACCCACGAGCTATCGAAGCCGCTACTAAATACTTCCTAACACAAGCAGCTGCCTCCGCCCTAGTCCTATTCTCCAGCATAACCAACGCATGGCACACCGGGCAATGAGACATTACCCAACTTACACACCCAACATCTTGCCTAATCCTTACCTCAGCAATCGCAATAAAACTAGGACTAGTGCCATTCCACTTCTGATTCCCAGAAGTCCTTCAAGGCTCTCCCCTCACTACTGG…
	JK08392_WAokanogan ATGAATCCCCAAGCAAACCTAATTTTCATCGCCAGCTTGCTCCTAGGAACAACCATTACCATCTCAAGCAACCATTGAATTATAGCCTGAACTGGCCTTGAAATCAACACACTAGCCATCCTCCCACTTATCTCAAAATCCCACCACCCACGAGCTATCGAAGCCGCTACTAAATACTTCCTAACACAAGCAGCTGCCTCCGCCCTAGTCCTATTCTCCAGCATAACCAACGCATGGCACACCGGGCAATGAGACATTACCCAACTTACACACCCAACATCTTGCCTAATCCTTACCTCAGCAATCGCAATAAAACTAGGACTAGTGCCATTCCACTTCTGATTCCCAGAAGTCCTTCAAGGCTCTCCCCTCACTACTGG…
	JK08406_WAokanogan ATGAATCCCCAGGCAAACCTAATTTTCATCACCAGCTTGCTCCTAGGAACAACCATTACCATCTCAAGTAACCACTGAATTATAGCCTGAACTGGCCTTGAAATCAACACACTAGCCATCCTCCCACTTATCTCAAAATCCCACCACCCACGAGCTATCGAGGCCGCTACTAAATATTTCCTAACACAAGCAGCTGCCTCCGCCCTAGTCCTATTCTCCAGCATAACCAACGCATGGCATACCGGACAATGAGACATTACCCAACTTACACACCCAACATCTTGCCTAATCCTTACCTCAGCAATCGCAATAAAACTAGGACTAGTGCCATTTCACTTCTGATTCCCAGAAGTCCTTCAAGGCTCTCCCCTCACTACTGG…
	BTS08460_WAcolumbia ATGAATCCCCAAGCAAACCTAATTTTCATCGCCAGCTTGCTCCTAGGAACAACCATTACCATCTCAAGCAACCATTGAATTATAGCCTGAACTGGCCTTGAAATCAACACACTAGCCATCCTCCCACTTATCTCAAAATCCCACCACCCACGAGCTATCGAAGCCGCTACTAAATACTTCCTAACACAAGCAGCTGCCTCCGCCCTAGTCCTATTCTCCAGCATAACCAACGCATGGCACACCGGGCAATGAGACATTACCCAACTTACACACCCAACATCTTGCCTAATCCTTACCTCAGCAATCGCAATAAAACTAGGACTAGTGCCATTCCACTTCTGATTCCCAGAAGTCCTTCAAGGCTCTCCCCTCACTACTG…
	BTS08459_WAcolumbia ATGAATCCCCAAGCAAACCTAATTTTCATCGCCAGCTTGCTCCTAGGAACAACCATTACCATCTCAAGCAACCATTGAATTATAGCCTGAACTGGCCTTGAAATCAACACACTAGCCATCCTCCCACTTATCTCAAAATCCCACCACCCACGAGCTATCGAAGCCGCTACTAAATACTTCCTAACACAAGCAGCTGCCTCCGCCCTAGTCCTATTCTCCAGCATAACCAACGCATGGCATACCGGGCAATGAGACATTACCCAACTTACACACCCAACATCTTGCCTAATCCTTACCTCAGCAATCGCAATAAAACTAGGACTAGTGCCATTCCACTTCTGATTCCCAGAAGTCCTTCAAGGCTCTCCCCTCACTACTG…
	BTS08463_WAcolumbia ATGAATCCCCAAGCAAACCTAATTTTCATCGCCAGCTTGCTCCTAGGAACAACCATTACCATCTCAAGCAACCATTGAATTATAGCCTGAACTGGCCTTGAAATCAACACACTAGCCATCCTCCCACTTATCTCAAAATCCCACCACCCACGAGCTATCGAAGCCGCTACTAAATACTTCCTAACACAAGCAGCTGCCTCCGCCCTAGTCCTATTCTCCAGCATAACCAACGCATGGCACACCGGGCAATGAGACATTACCCAACTTACACACCCAACATCTTGCCTAATCCTTACCTCAGCAATCGCAATAAAACTAGGACTAGTGCCATTCCACTTCTGATTCCCAGAAGTCCTTCAAGGCTCTCCCCTCACTACTG…
	BTS08461_WAcolumbia ATGAATCCCCAAGCAAACCTAATTTTCATCGCCAGCTTGCTCCTAGGAACAACCATTACCATCTCAAGCAACCATTGAATTATAGCCTGAACTGGCCTTGAAATCAACACACTAGCCATCCTCCCACTTATCTCAAAATCCCACCACCCACGATCTATCGAAGCCGCTACTAAATACTTCCTAACACAAGCAGCTGCCTCCGCCCTAGTCCTATTCTCCAGCATAACCAACGCATGGCACACCGGGCAATGAGACATTACCCAACTTACACACCCAACATCTTGCCTAATCCTTACCTCAGCAATCGCAATAAAACTAGGACTAGTGCCATTCCACTTCTGATTCCCAGAAGTCCTTCAAGGCTCTCCCCTCACTACTG…
	BTS08468_WAcolumbia ATGAATCCCCAAGCAAACCTAATTTTCATCGCCAGCTTGCTCCTAGGAACAACCATTACCATCTCAAGCAACCATTGAATTATAGCCTGAACTGGCCTTGAAATCAACACACTAGCCATCCTCCCACTTATCTCAAAATCCCACCACCCACGATCTATCGAAGCCGCTACTAAATACTTCCTAACACAAGCAGCTGCCTCCGCCCTAGTCCTATTCTCCAGCATAACCAACGCATGGCACACCGGGCAATGAGACATTACCCAACTTACACACCCAACATCTTGCCTAATCCTTACCTCAGCAATCGCAATAAAACTAGGACTAGTGCCATTCCACTTCTGATTCCCAGAAGTCCTTCAAGGCTCTCCCCTCACTACTG…
	BTS08467_WAcolumbia ATGAATCCCCAAGCAAACCTAATTTTCATCGCCAGCTTGCTCCTAGGAACAACCATTACCATCTCAAGCAACCATTGAATTATAGCCTGAACTGGCCTTGAAATCAACACACTAGCCATCCTCCCACTTATCTCAAAATCCCACCACCCACGATCTATCGAAGCCGCTACTAAATACTTCCTAACACAAGCAGCTGCCTCCGCCCTAGTCCTATTCTCCAGCATAACCAACGCATGGCACACCGGGCAATGAGACATTACCCAACTTACACACCCAACATCTTGCCTAATCCTTACCTCAGCAATCGCAATAAAACTAGGACTAGTGCCATTCCACTTCTGATTCCCAGAAGTCCTTCAAGGCTCTCCCCTCACTACTG…
	BTS08467a_WAcolumbia ATGAATCCCCAAGCAAACCTAATTTTCATCGCCAGCTTGCTCCTAGGAACAACCATTACCATCTCAAGCAACCATTGAATTATAGCCTGAACTGGCCTTGAAATCAACACACTAGCCATCCTCCCACTTATCTCAAAATCCCACCACCCACGATCTATCGAAGCCGCTACTAAATACTTCCTAACACAAGCAGCTGCCTCCGCCCTAGTCCTATTCTCCAGCATAACCAACGCATGGCACACCGGGCAATGAGACATTACCCAACTTACACACCCAACATCTTGCCTAATCCTTACCTCAGCAATCGCAATAAAACTAGGACTAGTGCCATTCCACTTCTGATTCCCAGAAGTCCTTCAAGGCTCTCCCCTCACTACT…
	BTS08464_WAcolumbia ATGAATCCCCAAGCAAACCTAATTTTCATCGCCAGCTTGCTCCTAGGAACAACCATTACCATCTCAAGCAACCATTGAATTATAGCCTGAACTGGCCTTGAAATCAACACACTAGCCATCCTCCCACTTATCTCAAAATCCCACCACCCACGAGCTATCGAAGCCGCTACTAAATACTTCCTAACACAAGCAGCTGCCTCCGCCCTAGTCCTATTCTCCAGCATAACCAACGCATGGCACACCGGGCAATGAGACATTACCCAACTTACACACCCAACATCTTGCCTAATCCTTACCTCAGCAATCGCAATAAAACTAGGACTAGTGCCATTCCACTTCTGATTCCCAGAAGTCCTTCAAGGCTCTCCCCTCACTACTG…
	BTS08465_WAcolumbia ATGAATCCCCAAGCAAACCTAATTTTCATCGCCAGCTTGCTCCTAGGAACAACCATTACCATCTCAAGCAACCATTGAATTATAGCCTGAACTGGCCTTGAAATCAACACACTAGCCATCCTCCCACTTATCTCAAAATCCCACCACCCACGAGCTATCGAAGCCGCTACTAAATACTTCCTAACACAAGCAGCTGCCTCCGCCCTAGTCCTATTCTCCAGCATAACCAACGCATGGCACACCGGGCAATGAGACATTACCCAACTTACACACCCAACATCTTGCCTAATCCTTACCTCAGCAATCGCAATAAAACTAGGACTAGTGCCATTCCACTTCTGATTCCCAGAAGTCCTTCAAGGCTCTCCCCTCACTACTG…
	BTS08466_WAcolumbia ATGAATCCCCAAGCAAACCTAATTTTCATCGCCAGCTTGCTCCTAGGAACAACCATTACCATCTCAAGCAACCATTGAATTATAGCCTGAACTGGCCTTGAAATCAACACACTAGCCATCCTCCCACTTATCTCAAAATCCCACCACCCACGATCTATCGAAGCCGCTACTAAATACTTCCTAACACAAGCAGCTGCCTCCGCCCTAGTCCTATTCTCCAGCATAACCAACGCATGGCACACCGGGCAATGAGACATTACCCAACTTACACACCCAACATCTTGCCTAATCCTTACCTCAGCAATCGCAATAAAACTAGGACTAGTGCCATTCCACTTCTGATTCCCAGAAGTCCTTCAAGGCTCTCCCCTCACTACTG…
	BTS08462_WAcolumbia ATGAATCCCCAAGCAAACCTAATTTTCATCGCCAGCTTGCTCCTAGGAACAACCATTACCATCTCAAGCAACCATTGAATTATAGCCTGAACTGGCCTTGAAATCAACACACTAGCCATCCTCCCACTTATCTCAAAATCCCACCACCCACGATCTATCGAAGCCGCTACTAAATACTTCCTAACACAAGCAGCTGCCTCCGCCCTAGTCCTATTCTCCAGCATAACCAACGCATGGCACACCGGGCAATGAGACATTACCCAACTTACACACCCAACATCTTGCCTAATCCTTACCTCAGCAATCGCAATAAAACTAGGACTAGTGCCATTCCACTTCTGATTCCCAGAAGTCCTTCAAGGCTCTCCCCTCACTACTG…
	RB460_ORwallowa ATGAATCCCCAAGCAAACCTAATTTTCATCGCCAGCTTGCTCCTAGGAACAACCATTACCATCTCAAGCAACCATTGAATTATAGCCTGAACTGGCCTTGAAATCAACACACTAGCCATCCTCCCACTTATCTCAAAATCCCACCACCCACGAGCTATCGAAGCCGCTACTAAATACTTCCTAACACAAGCAGCTGCCTCCGCCCTAGTCCTATTCTCCAGCATAACCAACGCATGGCACACCGGGCAATGAGACATTACCCAACTTACACACCCAACATCTTGCCTAATCCTTACCTCAGCANNCGCAATAAAACTAGGACTAGTGCCATTCCACTTCTGATTCCCAGAAGTCCTTCAAGGCTCTCCCCTCACTACTGGGCT…
	RB459_ORwallowa ATGAANCCCCAAGCAAACCTAATTTTCATCGCCAGCTTGCTCCTAGGAACAACCATTACCATCTCAAGCAACCATTGAATTATAGCCTGAACTGGCCTTGAAATCAACACACTAGCCATCCTCCCACTTATCTCAAAATCCCACCACCCACGAGCTATCGAAGCCGCTACTAAATACTTCCTAACACAAGCAGCTGCCTCCGCCCTAGTCCTATTCTCCAGCATAACCAACGCATGGCATACCGGGCAATGAGACATTACCCAACTTACACACCCAACATCTTGCCTAATCCTTACCTCAGCAATCGCAATAAAACTAGGACTAGTGCCATTCCACTTCTGATTCCCAGAAGTCCTTCAAGGCTCTCCCCTCACTACTGGGCT…
	rb461_ORwallowa ATGAATCCCCAAGCAAACCTAATTTTCATCGCCAGCTTGCTCCTAGGAACAACCATTACCATCTCAAGCAACCATTGAATTATAGCCTGAACTGGCCTTGAAATCAACACACTAGCCATCCTCCCACTTATCTCAAAATCCCACCACCCACGATCTATCGAAGCCGCTACTAAATACTTCCTAACACAAGCAGCTGCCTCCGCCCTAGTCCTATTCTCCAGCATAACCAACGCATGGCACACCGGGCAATGAGACATTACCCAACTTACACACCCAACATCTTGCCTAATCCTTACCTCAGCAATCGCAATAAAACTAGGACTAGTGCCATTCCACTTCTGATTCCCAGAAGTCCTTCAAGGCTCTCCCCTCACTACTGGGCT…
	WY_Sheridan_2703 ATGAATCCCCAAGCAAACCTAATTTTCATCGCCAGCTTGCTCCTAGGAACAACCATTACTATCTCAAGCAACCATTGAATTATAGCCTGAACTGGCCTTGAAATCAACACACTAGCCATCCTCCCACTTATCTCAAAATCCCACCACCCACGAGCTATCGAAGCCGCTACTAAATACTTCCTAACACAAGCAGCTGCCTCCGCCCTAGTCCTATTCTCCAGCATAACCAACGCATGGCACACCGGGCAATGAGACATTACCCAACTTACACACCCAACATCTTGCCTAATCCTTACCTCAGCAATCGCAATAAAACTAGGACTAGTGCCATTCCACTTCTGATTCCCAGAAGTCCTTCAAGGCTCTCCCCTCACTACTGGGC…
	WY_Sheridan_2704 ATGAATCCCCAAGCAAACCTAATTTTCATCGCCAGCTTGCTCCTAGGAACAACCATTACCATCTCAAGCAACCATTGAATTATAGCCTGAACTGGCCTTGAAATCAACACACTAGCCATCCTCCCACTTATCTCAAAATCCCACCACCCACGAGCTATCGAAGCCGCTACTAAATACTTCCTAACACAAGCAGCTGCCTCCGCCCTAGTCCTATTCTCCAGCATAACCAACGCATGGCACACCGGGCAATGAGACATTACCCAACTTACACACCCAACATCTTGCCTAATCCTTACCTCAGCAATCGCAATAAAACTAGGACTAGTGCCATTCCACTTCTGATTCCCAGAAGTCCTTCAAGGCTCTCCCCTCACTACTGGGC…
	WY_Sheridan_2705 ATGAATCCCCAAGCAAACCTAATTTTCATCGCCAGCTTGCTCCTAGGAACAACCATTACCATCTCAAGCAACCATTGAATTATAGCCTGAACTGGCCTTGAAATCAACACACTAGCCATCCTCCCACTTATCTCAAAATCCCACCACCCACGAGCTATCGAAGCCGCTACTAAATACTTCCTAACACAAGCAGCTGCCTCCGCCCTAGTCCTATTCTCCAGCATAACCAACGCATGGCACACCGGGCAATGAGACATTACCCAACTTACACACCCAACATCTTGCCTAATCCTTACCTCAGCAATCGCAATAAAACTAGGACTAGTGCCATTCCACTTCTGATTCCCAGAAGTCCTTCAAGGCTCTCCCCTCACTACTGGGC…
	ludovicianus_JK_MN GTGAATCCCCAAGCAAACCTAATTTTCATCACCAGCTTGTTCCTGGGAACAACCATTACCATCTCAAGCAACCATTGAGTTATAGCCTGAACTGGCCTTGAAATCAACACACTAGCCATCCTTCCACTTATCTCAAAATCCCACCACCCACGAGCTATTGAAGCCGCTACTAAGTACTTCCTGACACAAGCAGCTGCTTCCGCCTTAGTCCTATTCTCCAGTATAACCAACGCATGGCACACCGGACAATGAGACATTACCCAGCTTACACACCCAACATCTTGCCTAATCCTTACCTCAGCAGTAGCAATAAAACTAGGACTAGTGCCATTCCACTTCTGATTCCCGGAAGTCCTTCAAGGCTCTCCGCTCACTACCGG…
	ludovicianus_jsb088_WVtucker ???????????????????????????????????CTTGTTCCTGGGAACAACCATTACCATCTCAAGCAACCATTGAGTTATAGCCTGAACTGGCCTTGAAATCAACACACTAGCCATCCTTCCACTTATCTCAAAATCCCACCACCCACGAGCTATTGAAGCCGCTACTAAGTACTTCCTGACACAAGCAGCTGCTTCCGCCTTAGTCCTATTCTCCAGTATAACCAACGCATGACACACCGGACAATGAGACATTACCCAGCTTACACACCCAACATCTTGCCTAATCCTTACCTCAGCAGTAGCAATAAAACTAGGACTAGTGCCATTCCACTTCTGATTCCCGGAAGTCCTTCAAGGCTCTCCGC…
	ludovicianus_Yuri_MI_genbank GTGAATCCCCAAGCAAACCTAATCTTCATCACCAGCTTGTTCCTGGGAACAACCATTACCATCTCAAGCAACCATTGAGTTATAGCCTGAACTGGCCTTGAAATCAACACACTAGCCATCCTTCCACTTATCTCAAAATCCCACCACCCACGAGCTATTGAAGCCGCTACTAAGTACTTCCTGACACAAGCAGCTGCTTCCGCCTTAGTCCTATTCTCCAGTATAACCAACGCATGACACACCGGACAATGAGACATTACCCAGCTTACACACCCAACATCTTGCCTAATCCTTACCTCAGCAGTAGCAATAAAACTAGGACTAGTGCCATTCCACTTCTGATTCCCGGAAGTCCTTCAAGGCTCTCCGC…
	ludovicianus_dhb2581_MIwashtenaw ??????CCCCAAGCAAACCTAATCTTCATCACCAGCTTGTTCCTGGGAACAACCATTACCATCTCAAGCAACCATTGAGTTATAGCCTGAACTGGCCTTGAAATCAACACACTAGCCATCCTTCCACTTATCTCAAAATCCCACCACCCACGAGCTATTGAAGCCGCTACTAAGTACTTCCTGACACAAGCAGCTGCTTCCGCCTTAGTCCTATTCTCCAGTATAACCAACGCATGACACACCGGACAATGAGACATTACCCAGCTTACACACCCAACATCTTGCCTAATCCTTACCTCAGCAGTAGCAATAAAACTAGGACTAGTGCCATTCCACTTCTGATTCCCGGAAGTCCTTCAAGGCTCT…
	ludovicianus_DHB5139_MAmontogomery ????????????????????????????????????????????GGGAACAACCATTACCATCTCAAGCAACCATTGAGTTATAGCCTGAACTGGCCTTGAAATCAACACACTAGCCATCCTTCCACTTATCTCAAAATCCCACCACCCACGAGCTATTGAAGCCGCTACTAAGTACTTCCTGACACAAGCAGCTGCTTCCGCCTTAGTCCTATTCTCCAGTATAACCAACGCATGACACACCGGACAATGAGACATTACCCAGCTTACACACCCAACATCTTGCCTAATCCTTACCTCAGCAGTAGCAATAAAACTAGGACTAGTGCCATTCCACTTCTGATTCCCGGAAGTCCTTCAAGGCT…
	ludovicianus_dhb5227_VTrutland ?????????????????CCTAATTTTCATCACCAGCTTGTTCCTGGGAACAACCATTACCATCTCAAGCAACCATTGAGTTATAGCCTGAACTGGCCTTGAAATCAACACACTAGCCATCCTTCCACTTATCTCAAAATCCCACCACCCACGAGCTATTGAAGCCGCTACTAAGTACTTCCTGACACAAGCAGCTGCTTCCGCCTTAGTCCTATTCTCCAGTATAACCAACGCATGACACACCGGACAATGAGACATTACCCAGCTTACACACCCAACATCCTGCCTAATCCTTACCTCAGCAGTAGCAATAAAACTAGGACTAGTGCCATTCCACTTCTGATTCCCGGAAGTCCTTCAAGGCTCTCC…
	ludovicianus_dhb5709_WVtucker ??????????????????????TCTTCATCACCAGCTTGTTCCTGGGAACAACCATTACCATCTCAAGCAACCATTGAGTTATAGCCTGAACTGGCCTTGAAATCAACACACTAGCCATCCTTCCACTTATCTCAAAATCCCACCACCCACGAGCTATTGAAGCCGCTACTAAGTACTTCCTGACACAAGCAGCTGCTTCCGCCTTAGTCCTATTCTCCAGTATAACCAACGCATGACACACCGGACAATGAGACATTACCCAGCTTACACACCCAACATCTTGCCTAATCCTTACCTCAGCAGTAGCAATAAAACTAGGACTAGTGCCATTCCACTTCTGATTCCCGGAAGTCCTTCAAGGCTCTCCG…
	ludovicianus_tka28_MIwashtenaw ??????????????????????????????????GCTTGTTCCTGGGAACAACCATTACCATCTCAAGCAACCATTGAGTTATAGCCTGAACTGGCCTTGAAATCAACACACTAGCCATCCTTCCACTTATCTCAAAATCCCACCACCCACGAGCTATTGAAGCCGCTACTAAGTACTTCCTGACACAAGCAGCTGCTTCCGCCTTAGTCCTATTCTCCAGTATAACCAACGCATGACACACCGGACAATGAGACATTACCCAGCTTACACACCCAACATCTTGCCTAATCCTTACCTCAGCAGTAGCAATAAAACTAGGACTAGTGCCATTCCACTTCTGATTCCCGGAAGTCCTTCAAGGCTCTCC…
;
END;
