# Supplementary material for: A latitudinal phylogeographic diversity gradient in birds
Source: PLoS Biol. 2017 Apr 13;15(4):e2001073. doi: 10.1371/journal.pbio.2001073 (PMC5390966; doi:10.1371/journal.pbio.2001073)
Supplement: S1 Data — (ZIP) [file pbio.2001073.s015.zip › S1_Data/Phrygilus-fruticeti.nex]

#NEXUS
begin taxa;
	dimensions ntax=30;
	taxlabels
	Phrygilus_carbonarius_JN417779[&Created=Mon Aug 15 00:00:00 CDT 2011,Modified=Tue May 20 13:06:04 CDT 2014,"Genetic Code"="Vertebrate Mitochondrial",description="Phrygilus carbonarius isolate MACN-Or-ct-2737 cytochrome oxidase subunit 1 (COI) gene, partial cds; mitochondrial","Common Name"="mitochondrion Phrygilus carbonarius",Topology="linear",Taxonomy="Eukaryota; Metazoa; Chordata; Craniata; Vertebrata; Euteleostomi; Testudines + Archosauria group; Archosauria; Dinosauria; Saurischia; Theropoda; Coelurosauria; Aves; Neognathae; Passeriformes; Passeroidea; Fringillidae; Emberizinae; Thraupini; Phrygilus",Accession="JN417779",Organism="Phrygilus carbonarius",GID="343201809","Molecule Type"="DNA"]
	Phrygilus_carbonarius_JN417778[&Created=Mon Aug 15 00:00:00 CDT 2011,Modified=Tue May 20 13:06:13 CDT 2014,"Genetic Code"="Vertebrate Mitochondrial",description="Phrygilus carbonarius isolate MACN-Or-ct-2830 cytochrome oxidase subunit 1 (COI) gene, partial cds; mitochondrial","Common Name"="mitochondrion Phrygilus carbonarius",Topology="linear",Taxonomy="Eukaryota; Metazoa; Chordata; Craniata; Vertebrata; Euteleostomi; Testudines + Archosauria group; Archosauria; Dinosauria; Saurischia; Theropoda; Coelurosauria; Aves; Neognathae; Passeriformes; Passeroidea; Fringillidae; Emberizinae; Thraupini; Phrygilus",Accession="JN417778",Organism="Phrygilus carbonarius",GID="343201807","Molecule Type"="DNA"]
	Phrygilus_fruticeti_JN417787[&Created=Mon Aug 15 00:00:00 CDT 2011,Modified=Tue May 20 13:06:29 CDT 2014,"Genetic Code"="Vertebrate Mitochondrial",description="Phrygilus fruticeti isolate LSUMZ-52450 cytochrome oxidase subunit 1 (COI) gene, partial cds; mitochondrial","Common Name"="mitochondrion Phrygilus fruticeti",Topology="linear",Taxonomy="Eukaryota; Metazoa; Chordata; Craniata; Vertebrata; Euteleostomi; Testudines + Archosauria group; Archosauria; Dinosauria; Saurischia; Theropoda; Coelurosauria; Aves; Neognathae; Passeriformes; Passeroidea; Fringillidae; Emberizinae; Thraupini; Phrygilus",Accession="JN417787",Organism="Phrygilus fruticeti",GID="343201825","Molecule Type"="DNA"]
	Phrygilus_fruticeti_JN417788[&Created=Mon Aug 15 00:00:00 CDT 2011,Modified=Tue May 20 13:06:48 CDT 2014,"Genetic Code"="Vertebrate Mitochondrial",description="Phrygilus fruticeti isolate LSUMZ-58326 cytochrome oxidase subunit 1 (COI) gene, partial cds; mitochondrial","Common Name"="mitochondrion Phrygilus fruticeti",Topology="linear",Taxonomy="Eukaryota; Metazoa; Chordata; Craniata; Vertebrata; Euteleostomi; Testudines + Archosauria group; Archosauria; Dinosauria; Saurischia; Theropoda; Coelurosauria; Aves; Neognathae; Passeriformes; Passeroidea; Fringillidae; Emberizinae; Thraupini; Phrygilus",Accession="JN417788",Organism="Phrygilus fruticeti",GID="343201827","Molecule Type"="DNA"]
	Phrygilus_fruticeti_JN417789[&Created=Mon Aug 15 00:00:00 CDT 2011,Modified=Tue May 20 13:06:52 CDT 2014,"Genetic Code"="Vertebrate Mitochondrial",description="Phrygilus fruticeti isolate LSUMZ-58327 cytochrome oxidase subunit 1 (COI) gene, partial cds; mitochondrial","Common Name"="mitochondrion Phrygilus fruticeti",Topology="linear",Taxonomy="Eukaryota; Metazoa; Chordata; Craniata; Vertebrata; Euteleostomi; Testudines + Archosauria group; Archosauria; Dinosauria; Saurischia; Theropoda; Coelurosauria; Aves; Neognathae; Passeriformes; Passeroidea; Fringillidae; Emberizinae; Thraupini; Phrygilus",Accession="JN417789",Organism="Phrygilus fruticeti",GID="343201829","Molecule Type"="DNA"]
	Phrygilus_fruticeti_JN417794[&Created=Mon Aug 15 00:00:00 CDT 2011,Modified=Tue May 20 13:06:55 CDT 2014,"Genetic Code"="Vertebrate Mitochondrial",description="Phrygilus fruticeti isolate MACN-Or-ct-1092 cytochrome oxidase subunit 1 (COI) gene, partial cds; mitochondrial","Common Name"="mitochondrion Phrygilus fruticeti",Topology="linear",Taxonomy="Eukaryota; Metazoa; Chordata; Craniata; Vertebrata; Euteleostomi; Testudines + Archosauria group; Archosauria; Dinosauria; Saurischia; Theropoda; Coelurosauria; Aves; Neognathae; Passeriformes; Passeroidea; Fringillidae; Emberizinae; Thraupini; Phrygilus",Accession="JN417794",Organism="Phrygilus fruticeti",GID="343201839","Molecule Type"="DNA"]
	Phrygilus_fruticeti_JN417795[&Created=Mon Aug 15 00:00:00 CDT 2011,Modified=Tue May 20 13:06:59 CDT 2014,"Genetic Code"="Vertebrate Mitochondrial",description="Phrygilus fruticeti isolate MACN-Or-ct-1270 cytochrome oxidase subunit 1 (COI) gene, partial cds; mitochondrial","Common Name"="mitochondrion Phrygilus fruticeti",Topology="linear",Taxonomy="Eukaryota; Metazoa; Chordata; Craniata; Vertebrata; Euteleostomi; Testudines + Archosauria group; Archosauria; Dinosauria; Saurischia; Theropoda; Coelurosauria; Aves; Neognathae; Passeriformes; Passeroidea; Fringillidae; Emberizinae; Thraupini; Phrygilus",Accession="JN417795",Organism="Phrygilus fruticeti",GID="343201841","Molecule Type"="DNA"]
	Phrygilus_fruticeti_JN417796[&Created=Mon Aug 15 00:00:00 CDT 2011,Modified=Tue May 20 13:07:02 CDT 2014,"Genetic Code"="Vertebrate Mitochondrial",description="Phrygilus fruticeti isolate MACN-Or-ct-1273 cytochrome oxidase subunit 1 (COI) gene, partial cds; mitochondrial","Common Name"="mitochondrion Phrygilus fruticeti",Topology="linear",Taxonomy="Eukaryota; Metazoa; Chordata; Craniata; Vertebrata; Euteleostomi; Testudines + Archosauria group; Archosauria; Dinosauria; Saurischia; Theropoda; Coelurosauria; Aves; Neognathae; Passeriformes; Passeroidea; Fringillidae; Emberizinae; Thraupini; Phrygilus",Accession="JN417796",Organism="Phrygilus fruticeti",GID="343201843","Molecule Type"="DNA"]
	Phrygilus_fruticeti_JN417797[&Created=Mon Aug 15 00:00:00 CDT 2011,Modified=Tue May 20 13:07:06 CDT 2014,"Genetic Code"="Vertebrate Mitochondrial",description="Phrygilus fruticeti isolate MACN-Or-ct-1284 cytochrome oxidase subunit 1 (COI) gene, partial cds; mitochondrial","Common Name"="mitochondrion Phrygilus fruticeti",Topology="linear",Taxonomy="Eukaryota; Metazoa; Chordata; Craniata; Vertebrata; Euteleostomi; Testudines + Archosauria group; Archosauria; Dinosauria; Saurischia; Theropoda; Coelurosauria; Aves; Neognathae; Passeriformes; Passeroidea; Fringillidae; Emberizinae; Thraupini; Phrygilus",Accession="JN417797",Organism="Phrygilus fruticeti",GID="343201845","Molecule Type"="DNA"]
	Phrygilus_fruticeti_JN417798[&Created=Mon Aug 15 00:00:00 CDT 2011,Modified=Tue May 20 13:07:10 CDT 2014,"Genetic Code"="Vertebrate Mitochondrial",description="Phrygilus fruticeti isolate MACN-Or-ct-1286 cytochrome oxidase subunit 1 (COI) gene, partial cds; mitochondrial","Common Name"="mitochondrion Phrygilus fruticeti",Topology="linear",Taxonomy="Eukaryota; Metazoa; Chordata; Craniata; Vertebrata; Euteleostomi; Testudines + Archosauria group; Archosauria; Dinosauria; Saurischia; Theropoda; Coelurosauria; Aves; Neognathae; Passeriformes; Passeroidea; Fringillidae; Emberizinae; Thraupini; Phrygilus",Accession="JN417798",Organism="Phrygilus fruticeti",GID="343201847","Molecule Type"="DNA"]
	Phrygilus_fruticeti_JN417786[&Created=Mon Aug 15 00:00:00 CDT 2011,Modified=Tue May 20 13:07:12 CDT 2014,"Genetic Code"="Vertebrate Mitochondrial",description="Phrygilus fruticeti isolate MACN-Or-ct-2690 cytochrome oxidase subunit 1 (COI) gene, partial cds; mitochondrial","Common Name"="mitochondrion Phrygilus fruticeti",Topology="linear",Taxonomy="Eukaryota; Metazoa; Chordata; Craniata; Vertebrata; Euteleostomi; Testudines + Archosauria group; Archosauria; Dinosauria; Saurischia; Theropoda; Coelurosauria; Aves; Neognathae; Passeriformes; Passeroidea; Fringillidae; Emberizinae; Thraupini; Phrygilus",Accession="JN417786",Organism="Phrygilus fruticeti",GID="343201823","Molecule Type"="DNA"]
	Phrygilus_fruticeti_JN417799[&Created=Mon Aug 15 00:00:00 CDT 2011,Modified=Tue May 20 13:07:16 CDT 2014,"Genetic Code"="Vertebrate Mitochondrial",description="Phrygilus fruticeti isolate MACN-Or-ct-2697 cytochrome oxidase subunit 1 (COI) gene, partial cds; mitochondrial","Common Name"="mitochondrion Phrygilus fruticeti",Topology="linear",Taxonomy="Eukaryota; Metazoa; Chordata; Craniata; Vertebrata; Euteleostomi; Testudines + Archosauria group; Archosauria; Dinosauria; Saurischia; Theropoda; Coelurosauria; Aves; Neognathae; Passeriformes; Passeroidea; Fringillidae; Emberizinae; Thraupini; Phrygilus",Accession="JN417799",Organism="Phrygilus fruticeti",GID="343201849","Molecule Type"="DNA"]
	Phrygilus_fruticeti_JN417800[&Created=Mon Aug 15 00:00:00 CDT 2011,Modified=Tue May 20 13:07:18 CDT 2014,"Genetic Code"="Vertebrate Mitochondrial",description="Phrygilus fruticeti isolate MACN-Or-ct-2708 cytochrome oxidase subunit 1 (COI) gene, partial cds; mitochondrial","Common Name"="mitochondrion Phrygilus fruticeti",Topology="linear",Taxonomy="Eukaryota; Metazoa; Chordata; Craniata; Vertebrata; Euteleostomi; Testudines + Archosauria group; Archosauria; Dinosauria; Saurischia; Theropoda; Coelurosauria; Aves; Neognathae; Passeriformes; Passeroidea; Fringillidae; Emberizinae; Thraupini; Phrygilus",Accession="JN417800",Organism="Phrygilus fruticeti",GID="343201851","Molecule Type"="DNA"]
	Phrygilus_fruticeti_JN417801[&Created=Mon Aug 15 00:00:00 CDT 2011,Modified=Tue May 20 13:07:21 CDT 2014,"Genetic Code"="Vertebrate Mitochondrial",description="Phrygilus fruticeti isolate MACN-Or-ct-2719 cytochrome oxidase subunit 1 (COI) gene, partial cds; mitochondrial","Common Name"="mitochondrion Phrygilus fruticeti",Topology="linear",Taxonomy="Eukaryota; Metazoa; Chordata; Craniata; Vertebrata; Euteleostomi; Testudines + Archosauria group; Archosauria; Dinosauria; Saurischia; Theropoda; Coelurosauria; Aves; Neognathae; Passeriformes; Passeroidea; Fringillidae; Emberizinae; Thraupini; Phrygilus",Accession="JN417801",Organism="Phrygilus fruticeti",GID="343201853","Molecule Type"="DNA"]
	Phrygilus_fruticeti_JN417802[&Created=Mon Aug 15 00:00:00 CDT 2011,Modified=Tue May 20 13:07:28 CDT 2014,"Genetic Code"="Vertebrate Mitochondrial",description="Phrygilus fruticeti isolate MACN-Or-ct-2723 cytochrome oxidase subunit 1 (COI) gene, partial cds; mitochondrial","Common Name"="mitochondrion Phrygilus fruticeti",Topology="linear",Taxonomy="Eukaryota; Metazoa; Chordata; Craniata; Vertebrata; Euteleostomi; Testudines + Archosauria group; Archosauria; Dinosauria; Saurischia; Theropoda; Coelurosauria; Aves; Neognathae; Passeriformes; Passeroidea; Fringillidae; Emberizinae; Thraupini; Phrygilus",Accession="JN417802",Organism="Phrygilus fruticeti",GID="343201855","Molecule Type"="DNA"]
	Phrygilus_fruticeti_JN417790[&Created=Mon Aug 15 00:00:00 CDT 2011,Modified=Tue May 20 13:07:32 CDT 2014,"Genetic Code"="Vertebrate Mitochondrial",description="Phrygilus fruticeti isolate MACN-Or-ct-574 cytochrome oxidase subunit 1 (COI) gene, partial cds; mitochondrial","Common Name"="mitochondrion Phrygilus fruticeti",Topology="linear",Taxonomy="Eukaryota; Metazoa; Chordata; Craniata; Vertebrata; Euteleostomi; Testudines + Archosauria group; Archosauria; Dinosauria; Saurischia; Theropoda; Coelurosauria; Aves; Neognathae; Passeriformes; Passeroidea; Fringillidae; Emberizinae; Thraupini; Phrygilus",Accession="JN417790",Organism="Phrygilus fruticeti",GID="343201831","Molecule Type"="DNA"]
	Phrygilus_fruticeti_JN417791[&Created=Mon Aug 15 00:00:00 CDT 2011,Modified=Tue May 20 13:07:35 CDT 2014,"Genetic Code"="Vertebrate Mitochondrial",description="Phrygilus fruticeti isolate MACN-Or-ct-640 cytochrome oxidase subunit 1 (COI) gene, partial cds; mitochondrial","Common Name"="mitochondrion Phrygilus fruticeti",Topology="linear",Taxonomy="Eukaryota; Metazoa; Chordata; Craniata; Vertebrata; Euteleostomi; Testudines + Archosauria group; Archosauria; Dinosauria; Saurischia; Theropoda; Coelurosauria; Aves; Neognathae; Passeriformes; Passeroidea; Fringillidae; Emberizinae; Thraupini; Phrygilus",Accession="JN417791",Organism="Phrygilus fruticeti",GID="343201833","Molecule Type"="DNA"]
	Phrygilus_fruticeti_JN417784[&Created=Mon Aug 15 00:00:00 CDT 2011,Modified=Tue May 20 13:07:38 CDT 2014,"Genetic Code"="Vertebrate Mitochondrial",description="Phrygilus fruticeti isolate MACN-Or-ct-642 cytochrome oxidase subunit 1 (COI) gene, partial cds; mitochondrial","Common Name"="mitochondrion Phrygilus fruticeti",Topology="linear",Taxonomy="Eukaryota; Metazoa; Chordata; Craniata; Vertebrata; Euteleostomi; Testudines + Archosauria group; Archosauria; Dinosauria; Saurischia; Theropoda; Coelurosauria; Aves; Neognathae; Passeriformes; Passeroidea; Fringillidae; Emberizinae; Thraupini; Phrygilus",Accession="JN417784",Organism="Phrygilus fruticeti",GID="343201819","Molecule Type"="DNA"]
	Phrygilus_fruticeti_JN417792[&Created=Mon Aug 15 00:00:00 CDT 2011,Modified=Tue May 20 13:07:40 CDT 2014,"Genetic Code"="Vertebrate Mitochondrial",description="Phrygilus fruticeti isolate MACN-Or-ct-651 cytochrome oxidase subunit 1 (COI) gene, partial cds; mitochondrial","Common Name"="mitochondrion Phrygilus fruticeti",Topology="linear",Taxonomy="Eukaryota; Metazoa; Chordata; Craniata; Vertebrata; Euteleostomi; Testudines + Archosauria group; Archosauria; Dinosauria; Saurischia; Theropoda; Coelurosauria; Aves; Neognathae; Passeriformes; Passeroidea; Fringillidae; Emberizinae; Thraupini; Phrygilus",Accession="JN417792",Organism="Phrygilus fruticeti",GID="343201835","Molecule Type"="DNA"]
	Phrygilus_fruticeti_JN417793[&Created=Mon Aug 15 00:00:00 CDT 2011,Modified=Tue May 20 13:07:43 CDT 2014,"Genetic Code"="Vertebrate Mitochondrial",description="Phrygilus fruticeti isolate MACN-Or-ct-663 cytochrome oxidase subunit 1 (COI) gene, partial cds; mitochondrial","Common Name"="mitochondrion Phrygilus fruticeti",Topology="linear",Taxonomy="Eukaryota; Metazoa; Chordata; Craniata; Vertebrata; Euteleostomi; Testudines + Archosauria group; Archosauria; Dinosauria; Saurischia; Theropoda; Coelurosauria; Aves; Neognathae; Passeriformes; Passeroidea; Fringillidae; Emberizinae; Thraupini; Phrygilus",Accession="JN417793",Organism="Phrygilus fruticeti",GID="343201837","Molecule Type"="DNA"]
	Phrygilus_fruticeti_JN417785[&Created=Mon Aug 15 00:00:00 CDT 2011,Modified=Tue May 20 13:07:46 CDT 2014,"Genetic Code"="Vertebrate Mitochondrial",description="Phrygilus fruticeti isolate MACN-Or-ct-877 cytochrome oxidase subunit 1 (COI) gene, partial cds; mitochondrial","Common Name"="mitochondrion Phrygilus fruticeti",Topology="linear",Taxonomy="Eukaryota; Metazoa; Chordata; Craniata; Vertebrata; Euteleostomi; Testudines + Archosauria group; Archosauria; Dinosauria; Saurischia; Theropoda; Coelurosauria; Aves; Neognathae; Passeriformes; Passeroidea; Fringillidae; Emberizinae; Thraupini; Phrygilus",Accession="JN417785",Organism="Phrygilus fruticeti",GID="343201821","Molecule Type"="DNA"]
	Phrygilus_fruticeti_JN417806[&Created=Mon Aug 15 00:00:00 CDT 2011,Modified=Tue May 20 13:07:48 CDT 2014,"Genetic Code"="Vertebrate Mitochondrial",description="Phrygilus fruticeti isolate QUMEL-SCL058 cytochrome oxidase subunit 1 (COI) gene, partial cds; mitochondrial","Common Name"="mitochondrion Phrygilus fruticeti",Topology="linear",Taxonomy="Eukaryota; Metazoa; Chordata; Craniata; Vertebrata; Euteleostomi; Testudines + Archosauria group; Archosauria; Dinosauria; Saurischia; Theropoda; Coelurosauria; Aves; Neognathae; Passeriformes; Passeroidea; Fringillidae; Emberizinae; Thraupini; Phrygilus",Accession="JN417806",Organism="Phrygilus fruticeti",GID="343201863","Molecule Type"="DNA"]
	Phrygilus_fruticeti_JN417803[&Created=Mon Aug 15 00:00:00 CDT 2011,Modified=Tue May 20 13:07:52 CDT 2014,"Genetic Code"="Vertebrate Mitochondrial",description="Phrygilus fruticeti isolate QUMEL-SCL06005 cytochrome oxidase subunit 1 (COI) gene, partial cds; mitochondrial","Common Name"="mitochondrion Phrygilus fruticeti",Topology="linear",Taxonomy="Eukaryota; Metazoa; Chordata; Craniata; Vertebrata; Euteleostomi; Testudines + Archosauria group; Archosauria; Dinosauria; Saurischia; Theropoda; Coelurosauria; Aves; Neognathae; Passeriformes; Passeroidea; Fringillidae; Emberizinae; Thraupini; Phrygilus",Accession="JN417803",Organism="Phrygilus fruticeti",GID="343201857","Molecule Type"="DNA"]
	Phrygilus_fruticeti_JN417804[&Created=Mon Aug 15 00:00:00 CDT 2011,Modified=Tue May 20 13:07:56 CDT 2014,"Genetic Code"="Vertebrate Mitochondrial",description="Phrygilus fruticeti isolate QUMEL-SCL06009 cytochrome oxidase subunit 1 (COI) gene, partial cds; mitochondrial","Common Name"="mitochondrion Phrygilus fruticeti",Topology="linear",Taxonomy="Eukaryota; Metazoa; Chordata; Craniata; Vertebrata; Euteleostomi; Testudines + Archosauria group; Archosauria; Dinosauria; Saurischia; Theropoda; Coelurosauria; Aves; Neognathae; Passeriformes; Passeroidea; Fringillidae; Emberizinae; Thraupini; Phrygilus",Accession="JN417804",Organism="Phrygilus fruticeti",GID="343201859","Molecule Type"="DNA"]
	Phrygilus_fruticeti_JN417805[&Created=Mon Aug 15 00:00:00 CDT 2011,Modified=Tue May 20 13:07:59 CDT 2014,"Genetic Code"="Vertebrate Mitochondrial",description="Phrygilus fruticeti isolate QUMEL-SCL06011 cytochrome oxidase subunit 1 (COI) gene, partial cds; mitochondrial","Common Name"="mitochondrion Phrygilus fruticeti",Topology="linear",Taxonomy="Eukaryota; Metazoa; Chordata; Craniata; Vertebrata; Euteleostomi; Testudines + Archosauria group; Archosauria; Dinosauria; Saurischia; Theropoda; Coelurosauria; Aves; Neognathae; Passeriformes; Passeroidea; Fringillidae; Emberizinae; Thraupini; Phrygilus",Accession="JN417805",Organism="Phrygilus fruticeti",GID="343201861","Molecule Type"="DNA"]
	Phrygilus_fruticeti_FJ028042[&Created=Thu Feb 05 00:00:00 CST 2009,Modified=Tue May 20 13:08:01 CDT 2014,"Genetic Code"="Vertebrate Mitochondrial",description="Phrygilus fruticeti voucher MACN-Or-ct 1031 cytochrome oxidase subunit 1 (COI) gene, partial cds; mitochondrial","Common Name"="mitochondrion Phrygilus fruticeti",Topology="linear",Taxonomy="Eukaryota; Metazoa; Chordata; Craniata; Vertebrata; Euteleostomi; Testudines + Archosauria group; Archosauria; Dinosauria; Saurischia; Theropoda; Coelurosauria; Aves; Neognathae; Passeriformes; Passeroidea; Fringillidae; Emberizinae; Thraupini; Phrygilus",Accession="FJ028042",Organism="Phrygilus fruticeti",GID="197256331","Molecule Type"="DNA"]
	Phrygilus_fruticeti_FJ028046[&Created=Thu Feb 05 00:00:00 CST 2009,Modified=Tue May 20 13:08:04 CDT 2014,"Genetic Code"="Vertebrate Mitochondrial",description="Phrygilus fruticeti voucher MACN-Or-ct 1317 cytochrome oxidase subunit 1 (COI) gene, partial cds; mitochondrial","Common Name"="mitochondrion Phrygilus fruticeti",Topology="linear",Taxonomy="Eukaryota; Metazoa; Chordata; Craniata; Vertebrata; Euteleostomi; Testudines + Archosauria group; Archosauria; Dinosauria; Saurischia; Theropoda; Coelurosauria; Aves; Neognathae; Passeriformes; Passeroidea; Fringillidae; Emberizinae; Thraupini; Phrygilus",Accession="FJ028046",Organism="Phrygilus fruticeti",GID="197256339","Molecule Type"="DNA"]
	Phrygilus_fruticeti_FJ028044[&Created=Thu Feb 05 00:00:00 CST 2009,Modified=Tue May 20 13:08:06 CDT 2014,"Genetic Code"="Vertebrate Mitochondrial",description="Phrygilus fruticeti voucher MACN-Or-ct 661 cytochrome oxidase subunit 1 (COI) gene, partial cds; mitochondrial","Common Name"="mitochondrion Phrygilus fruticeti",Topology="linear",Taxonomy="Eukaryota; Metazoa; Chordata; Craniata; Vertebrata; Euteleostomi; Testudines + Archosauria group; Archosauria; Dinosauria; Saurischia; Theropoda; Coelurosauria; Aves; Neognathae; Passeriformes; Passeroidea; Fringillidae; Emberizinae; Thraupini; Phrygilus",Accession="FJ028044",Organism="Phrygilus fruticeti",GID="197256335","Molecule Type"="DNA"]
	Phrygilus_fruticeti_FJ028045[&Created=Thu Feb 05 00:00:00 CST 2009,Modified=Tue May 20 13:08:09 CDT 2014,"Genetic Code"="Vertebrate Mitochondrial",description="Phrygilus fruticeti voucher MACN-Or-ct 662 cytochrome oxidase subunit 1 (COI) gene, partial cds; mitochondrial","Common Name"="mitochondrion Phrygilus fruticeti",Topology="linear",Taxonomy="Eukaryota; Metazoa; Chordata; Craniata; Vertebrata; Euteleostomi; Testudines + Archosauria group; Archosauria; Dinosauria; Saurischia; Theropoda; Coelurosauria; Aves; Neognathae; Passeriformes; Passeroidea; Fringillidae; Emberizinae; Thraupini; Phrygilus",Accession="FJ028045",Organism="Phrygilus fruticeti",GID="197256337","Molecule Type"="DNA"]
	Phrygilus_fruticeti_FJ028043[&Created=Thu Feb 05 00:00:00 CST 2009,Modified=Tue May 20 13:08:12 CDT 2014,"Genetic Code"="Vertebrate Mitochondrial",description="Phrygilus fruticeti voucher MACN-Or-ct 876 cytochrome oxidase subunit 1 (COI) gene, partial cds; mitochondrial","Common Name"="mitochondrion Phrygilus fruticeti",Topology="linear",Taxonomy="Eukaryota; Metazoa; Chordata; Craniata; Vertebrata; Euteleostomi; Testudines + Archosauria group; Archosauria; Dinosauria; Saurischia; Theropoda; Coelurosauria; Aves; Neognathae; Passeriformes; Passeroidea; Fringillidae; Emberizinae; Thraupini; Phrygilus",Accession="FJ028043",Organism="Phrygilus fruticeti",GID="197256333","Molecule Type"="DNA"]
;
end;

begin characters;
	dimensions nchar=695;
	format datatype=dna missing=? gap=-;
	matrix
	Phrygilus_carbonarius_JN417779	---------GATTTTCGGCGCATGAGCCGGGATAGTAGGAACAGCCCTAAGCCTCCTCATCCGAGCAGAACTAGGCCAACCTGGAGCCCTCCTGGGAGACGACCAAGTCTACAACGTAGTCGTCACGGCCCATGCTTTTGTAATAATCTTCTTCATAGTTATACCAATTATGATTGGAGGATTCGGAAACTGACTAGTCCCTCTAATAATTGGAGCCCCAGACATAGCATTCCCACGAATAAACAACATAAGCTTCTGGCTGCTACCCCCATCCTTCCTCCTCCTCCTAGCATCCTCTACAGTCGAAGCGGGCGTAGGCACCGGATGAACCGTATACCCTCCATTAGCAGGCAATCTAGCCCACGCCGGAGCCTCAGTTGATCTGGCAATCTTCTCCCTACACCTAGCCGGCATCTCTTCAATTCTAGGGGCAATCAACTTCATCACAACCGCAGTCAACATAAAACCTCCTGCCCTCTCACAATATCAAACCCCCCTATTTGTTTGATCAGTCCTAATCACCGCAGTGCTATTACTACTATCCCTCCCAGTCCTTGCCGCAGGAATTACAATGCTCCTCACAGACCGCAACCTTAACACCACCTTTTTCGACCCGGCCGGGGGAGGAGACCCTGTCCTATACCAGCACCTTTTCTGATTCTTCGGCCATCCAGAAGTCTATATCCTAATCCTC-
	Phrygilus_carbonarius_JN417778	----------------GGCGCATGAGCCGGGATAGTAGGAACAGCCCTAAGCCTCCTCATCCGAGCAGAACTAGGCCAACCTGGAGCCCTCCTGGGAGACGACCAAGTCTACAACGTAGTCGTCACGGCCCATGCTTTTGTAATAATCTTCTTCATAGTTATACCAATTATGATTGGAGGATTCGGAAACTGACTAGTCCCTCTAATAATTGGAGCCCCAGACATAGCATTCCCACGAATAAACAACATAAGCTTCTGGCTGCTNCCCCCATCCTTCCTCCTCCTCCTAGCATCCTCTACAGTCGAAGCGGGCGTAGGCACCGGATGAACCGTATACCCTCCATTNGCAGGCAATCTAGCCCACGCCGGAGCCTCAGTTGATCTGGCAATCTTCTCCCTACANCTAGCCGGCATCTCTTCAATTCTAGGGGCAATCAACTTCATCACAACCGCAGTCAACATAAAACCTCCTGCCCTCTCACAATANCAAACCCCNCTATTNGTTTGATCNGTCCTAATCACCGCAGTGCTATTNCTACTATCCCTNCCAGTCCTTGCNGCAGGAATTACNATGCTCCTCACAGACCGCAACCTTAACACCACCTTTTTTGACCCNGCCGGAGGAGGANACCCTGTCCTATACCANCACCTTTTCTGATTCTTCGGNCANCCAGAANTTTATATCCTAANCCTC-
	Phrygilus_fruticeti_JN417787	CCTGTACCTAATTTTCGGCGCATGAGCCGGAATAGTAGGGACAGCCCTAAGCCTCCTCATCCGAGCAGAACTAGGCCAACCTGGGGCTCTCCTAGGAGACGACCAAGTCTACAACGTAGTTGTCACGGCCCATGCCTTCGTAATAATCTTCTTCATAGTTATGCCAATTATAATCGGAGGATTTGGAAACTGACTTGTCCCCCTAATAATTGGAGCCCCAGACATAGCATTCCCACGAATAAATAACATAAGCTTCTGACTACTCCCCCCATCCTTCCTCCTCCTCCTAGCATCTTCCACAGTTGAAGCAGGCGCAGGTACTGGATGAACCGTATATCCCCCACTAGCAGGCAACCTGGCCCACGCCGGAGCCTCAGTTGACCTAGCTATCTTCTCCCTACATCTAGCCGGCATCTCCTCAATTCTAGGGGCAATCAACTTCATCACAACCGCAGTCAACATAAAACCCCCTGCCCTCTCACAATACCAAACCCCCCTATTCGTATGATCCGTCCTAATCACTGCAGTACTATTACTCCTATCCCTTCCAGTCCTTGCTGCAGGAATCACAATACTCCTCACAGATCGCAACCTTAACACCACCTTCTTTGACCCTGCCGGAGGAGGAGACCCAGTCCTGTACCAGCACCTCTTCTGATTTTTCGGTCATCCAGAAGTTTACATCCTAATCCTCC
	Phrygilus_fruticeti_JN417788	CCTGTACCTAATCTTCGGCGCATGAGCCGGAATAGTAGGGACAGCCCTAAGCCTCCTCATCCGAGCAGAACTAGGCCAACCTGGGGCTCTCCTAGGAGACGACCAAGTCTACAACGTAGTTGTCACGGCCCATGCCTTCGTAATAATCTTCTTCATAGTTATGCCAATTATAATCGGAGGATTTGGAAACTGACTTGTCCCCCTAATAATTGGAGCCCCAGACATAGCATTCCCACGAATAAATAACATAAGCTTCTGACTACTCCCCCCATCCTTCCTCCTCCTCCTAGCATCTTCCACAGTTGAAGCAGGCGCAGGTACTGGATGAACCGTATATCCCCCACTAGCAGGCAACCTGGCCCACGCCGGAGCCTCAGTTGACCTAGCTATCTTCTCCCTACATCTAGCCGGCATCTCCTCAATTCTAGGGGCAATCAACTTCATCACAACCGCAGTCAACATAAAACCCCCTGCCCTCTCACAATACCAAACCCCCCTATTCGTATGATCCGTCCTAATCACTGCAGTACTATTACTCCTATCCCTTCCAGTCCTTGCTGCAGGAATCACAATACTCCTCACAGATCGCAACCTTAACACCACCTTCTTTGACCCTGCCGGAGGAGGAGACCCAGTCCTGTACCAGCACCTCTTCTGATTTTTCGGTCATCCAGAAGTTTACATCCTAATCCTCC
	Phrygilus_fruticeti_JN417789	CCTGTACCTAATCTTCGGCGCATGAGCCGGAATAGTAGGGACAGCCCTAAGCCTCCTCATCCGAGCAGAACTAGGCCAACCTGGGGCTCTCCTAGGAGACGACCAAGTCTACAACGTAGTTGTCACGGCCCATGCCTTCGTAATAATCTTCTTCATAGTTATGCCAATTATAATCGGAGGATTTGGAAACTGACTTGTCCCCCTAATAATTGGAGCCCCAGACATAGCATTCCCACGAATAAATAACATAAGCTTCTGACTACTCCCCCCATCCTTCCTCCTCCTCCTAGCATCTTCCACAGTTGAAGCAGGCGCAGGTACTGGATGAACCGTATATCCCCCACTAGCAGGCAACCTGGCCCACGCCGGAGCCTCAGTTGACCTAGCTATCTTCTCCCTACATCTAGCCGGCATCTCCTCAATTCTAGGGGCAATCAACTTCATCACAACCGCAGTCAACATAAAACCCCCTGCCCTCTCACAATACCAAACCCCCCTATTCGTATGATCCGTCCTAATCACTGCAGTACTATTACTCCTATCCCTTCCAGTCCTTGCTGCAGGAATCACAATACTCCTCACAGATCGCAACCTTAACACCACCTTCTTTGACCCTGCCGGAGGAGGAGACCCAGTCCTGTACCAGCACCTCTTCTGATTTTTCGGTCATCCAGAAGTTTACATCCTAATCCTCC
	Phrygilus_fruticeti_JN417794	----------------GGCGCATGAGCCGGAATAGTAGGGACAGCCCTAAGCCTCCTCATCCGAGCAGAACTAGGCCAACCTGGGGCTCTCCTAGGAGACGACCAAGTCTACAACGTAGTTGTCACGGCCCATGCCTTCGTAATAATCTTCTTCATAGTTATGCCAATTATAATCGGAGGATTTGGAAACTGACTTGTCCCCCTAATAATTGGAGCCCCAGACATAGCATTCCCACGAATAAATAACATAAGCTTCTGACTACTCCCCCCATCCTTCCTCCTCCTCCTAGCATCTTCCACAGTTGAAGCAGGCGCAGGTACTGGATGAACCGTATATCCCCCACTAGCAGGCAACCTGGCCCACGCCGGAGCCTCAGTTGACCTAGCTATCTTCTCCCTACATCTAGCCGGCATCTCCTCAATTCTAGGGGCAATCAACTTCATCACAACCGCAGTCAACATAAAACCCCCTGCCCTCTCACAATACCAAACCCCCCTATTCGTATGATCCGTCCTAATCACTGCAGTACTATTACTCCTATCCCTTCCAGTCCTTGCTGCAGGAATCACAATACTCCTCACAGATCGCAACCTTAACACCACCTTCTTTGACCCTGCCGGAGGAGGAGACCCGGTCCTGTACCAGCACCTCTTCTGATTTTTCGGTCATCCAGAAGT-----------------
	Phrygilus_fruticeti_JN417795	-------------TTCGGCGCATGAGCCGGAATAGTAGGGACAGCCCTAAGCCTCCTCATCCGAGCAGAACTAGGCCAACCTGGGGCTCTCCTAGGAGACGACCAAGTCTACAACGTAGTTGTCACGGCCCATGCCTTCGTAATAATCTTCTTCATAGTTATGCCAATTATAATCGGAGGATTTGGAAACTGACTTGTCCCCCTAATAATTGGAGCCCCAGACATAGCATTCCCACGAATAAATAACATAAGCTTCTGACTACTCCCCCCATCCTTCCTCCTCCTCCTAGCATCTTCCACAGTTGAAGCAGGCGCAGGTACTGGATGAACCGTATATCCCCCACTAGCAGGCAACCTGGCCCACGCCGGAGCCTCAGTTGACCTAGCTATCTTCTCCCTACATCTAGCCGGCATCTCCTCAATTCTAGGGGCAATCAACTTCATCACAACCGCAGTCAACATAAAACCCCCTGCCCTCTCACAATACCAAACCCCCCTATTCGTATGATCCGTCCTAATCACTGCAGTACTATTACTCCTATCCCTTCCAGTCCTTGCTGCAGGAATCACAATACTCCTCACAGATCGCAACCTTAACACCACCTTCTTTGACCCTGCCGGAGGAGGAGACCCGGTCCTGTACCAACACCTCTTCTGATTTTTCGGCCATCCAGAAGTTTACATCCTAATCCTC-
	Phrygilus_fruticeti_JN417796	-------------TTCGGCGCATGAGCCGGAATAGTAGGGACAGCCCTAAGCCTCCTCATCCGAGCAGAACTAGGCCAACCTGGGGCTCTCCTAGGAGACGACCAAGTCTACAACGTAGTTGTCACGGCCCATGCCTTCGTAATAATCTTCTTCATAGTTATGCCAATTATAATCGGAGGATTTGGAAACTGACTTGTCCCCCTAATAATTGGAGCCCCAGACATAGCATTCCCACGGATAAATAACATAAGCTTCTGACTACTCCCCCCATCCTTCCTCCTCCTCCTAGCATCTTCCACAGTTGAAGCAGGCGCAGGTACTGGATGAACCGTATATCCCCCACTAGCAGGCAACCTGGCCCACGCCGGAGCCTCAGTTGACCTAGCTATCTTCTCCCTACATCTAGCCGGCATCTCCTCAATTCTAGGGGCAATCAACTTCATCACAACCGCAGTCAACATAAAACCCCCTGCCCTCTCACAATACCAAACCCCCCTATTCGTATGATCCGTCCTAATCACTGCAGTACTATTACTCCTATCCCTTCCAGTCCTTGCTGCAGGAATCACAATACTCCTCACAGATCGCAACCTTAACACCACCTTCTTTGACCCTGCCGGAGGAGGAGACCCGGTCCTGTACCAGCACCTCTTCTGATTTTTCGGTCATCCAGAAGTTTACATCCTAATCCTC-
	Phrygilus_fruticeti_JN417797	--------------TCGGCGCATGAGCCGGAATAGTAGGGACAGCCCTAAGCCTCCTCATCCGAGCAGAACTAGGCCAACCTGGGGCTCTCCTAGGAGACGACCAAGTCTACAACGTAGTTGTCACGGCCCATGCCTTCGTAATAATCTTCTTCATAGTTATGCCAATTATAATCGGAGGATTTGGAAACTGACTTGTCCCCCTAATAATTGGAGCCCCAGACATAGCATTCCCACGAATAAATAACATAAGCTTCTGACTACTCCCCCCATCCTTCCTCCTCCTCCTAGCATCTTCCACAGTTGAAGCAGGCGCAGGTACTGGATGAACCGTATATCCCCCACTAGCAGGCAACCTGGCCCACGCCGGAGCCTCAGTTGACCTAGCTATCTTCTCCCTACATCTAGCCGGCATCTCCTCAATTCTAGGGGCAATCAACTTCATCACAACCGCAGTCAACATAAAACCCCCTGCCCTCTCACAATACCAAACCCCCCTATTCGTATGATCCGTCCTAATCACTGCAGTACTATTACTCCTATCCCTTCCAGTCCTTGCTGCAGGAATCACAATACTCCTCACAGATCGCAACCTTAACACCACCTTCTTTGACCCTGCCGGAGGAGGAGACCCGGTCCTGTACCANCACCTCTTCTGATTTTTCGGTCATCCAGAAGTTTACATCCTAATCCTC-
	Phrygilus_fruticeti_JN417798	----------------GGCGCATGAGCCGGAATAGTAGGGACAGCCCTAAGCCTCCTCATCCGAGCAGAACTAGGCCAACCTGGGGCTCTCCTAGGAGACGACCAAGTCTACAACGTAGTTGTCACGGCCCATGCCTTCGTAATAATCTTCTTCATAGTTATGCCAATTATAATCGGAGGATTTGGAAACTGACTTGTCCCCCTAATAATTGGAGCCCCAGACATAGCATTCCCACGAATAAATAACATAAGCTTCTGACTACTCCCCCCATCCTTCCTCCTCCTCCTAGCATCTTCCACAGTTGAAGCAGGCGCAGGTACTGGATGAACCGTATATCCCCCACTAGCAGGCAACCTGGCCCACGCCGGAGCCTCAGTTGACCTAGCTATCTTCTCCCTACATCTAGCCGGCATCTCCTCAATTCTAGGGGCAATCAACTTCATCACAACCGCAGTCAACATAAAACCCCCTGCCCTCTCACAATACCAAACCCCCCTATTCGTATGATCCGTCCTAATCACTGCAGTACTATTACTCCTATCCCTTCCAGTCCTTGCTGCAGGAATCACAATACTCCTCACAGATCGCAACCTTAACACCACCTTCTTTGACCCTGCCGGAGGAGGAGACCCGGTCCTGTACCA--------------------------------------------------
	Phrygilus_fruticeti_JN417786	-------------TTCGGCGCATGAGCCGGAATAGTAGGGACAGCCCTAAGCCTCCTCATCCGAGCAGAACTAGGCCAACCTGGGGCTCTCCTAGGAGACGACCAAGTCTACAACGTAGTTGTCACGGCCCATGCCTTCGTAATAATCTTCTTCATAGTTATGCCAATTATAATCGGAGGATTTGGAAACTGACTTGTCCCCCTAATAATTGGAGCCCCAGACATAGCATTCCCACGAATAAATAACATAAGCTTCTGACTACTCCCCCCATCCTTCCTCCTCCTCCTAGCATCTTCCACAGTTGAAGCAGGCGCAGGCACTGGATGAACCGTATATCCCCCACTAGCAGGCAACCTGGCCCACGCCGGAGCCTCAGTTGACCTAGCTATCTTCTCCCTACATCTAGCCGGCATCTCCTCAATTCTAGGGGCAATCAACTTCATCACAACCGCAGTCAACATAAAACCCCCTGCCCTCTCACAATACCAAACCCCCCTATTCGTATGATCCGTCCTAATCACTGCAGTACTATTACTCCTATCCCTTCCAGTCCTTGCTGCAGGAATCACAATACTCCTCACAGATCGCAACCTCAACACCACCTTCTTTGACCCTGCCGGAGGAGGAGACCCGGTCCTGTACCAGCACCTCTTCTGATTTTTCGGTCATCCAGAAGTTTACATCCTAATCCTC-
	Phrygilus_fruticeti_JN417799	---------------TGGCGCATGAGCCGGAATAGTAGGGACAGCCCTAAGCCTCCTCATCCGAGCAGAACTAGGCCAACCTGGGGCTCTCCTAGGAGACGACCAAGTCTACAACGTAGTTGTCACGGCCCATGCCTTCGTAATAATCTTCTTCATAGTTATGCCAATTATAATCGGAGGATTTGGAAACTGACTTGTCCCCCTAATAATTGGAGCCCCAGACATAGCATTCCCACGAATAAATAACATAAGCTTCTGACTACTCCCCCCATCCTTCCTCCTCCTCCTAGCATCTTCCACAGTTGAAGCAGGCGCAGGTACTGGATGAACCGTATATCCCCCACTAGCAGGCAACCTGGCCCACGCCGGAGCCTCAGTTGACCTAGCTATCTTCTCCCTACATCTAGCCGGCATCTCCTCAATTCTAGGGGCAATCAACTTCATCACAACCGCAGTCAACATAAAACCCCCTGCCCTCTCACAATACCAAACCCCCCTATTCGTATGATCCGTCCTAATCACTGCAGTACTATTACTCCTATCCCTTCCAGTCCTTGCTGCAGGAATCACAATACTCCTCACAGATCGCAACCTTAACACCACCTTCTTTGACCCTGCCGGAGGAGGAGACCCGGTCCTGTACCAACACCTCTTCTGATTTTTCGGCCATCCAGAAGTTTACATCCTAATCCTC-
	Phrygilus_fruticeti_JN417800	-------------------GCATGAGCCGGAATAGTAGGGACAGCCCTAAGCCTCCTCATCCGAGCAGAACTAGGCCAACCTGGGGCTCTCCTAGGAGACGACCAAGTCTACAACGTAGTTGTCACGGCCCATGCCTTCGTAATAATCTTCTTCATAGTTATGCCAATTATAATCGGAGGATTTGGAAACTGACTTGTCCCCCTAATAATTGGAGCCCCAGACATAGCATTCCCACGAATAAATAACATAAGCTTCTGACTACTCCCCCCATCCTTCCTCCTCCTCCTAGCATCTTCCACAGTTGAAGCAGGCGCAGGTACTGGATGAACCGTATATCCCCCACTAGCAGGCAACCTGGCCCACGCCGGAGCCTCAGTTGACCTAGCTATCTTCTCCCTACATCTAGCCGGCATCTCCTCAATTCTAGGGGCAATCAACTTCATCACAACCGCAGTCAACATAAAACCCCCTGCCCTCTCACAATACCAAACCCCCCTATTCGTATGATCCGTCCTAATCACTGCAGTACTATTACTCCTATCCCTTCCAGTCCTTGCTGCAGGAATCACAATACTCCTCACAGATCGCAACCTTAACACCACCTTCTTTGACCCTGCCGGAGGAGGAGACNCGGTCCTGTACCAACACCTCTTCTGATTTTTCGGCCATCCAGAAGTTTACATCTTAATCCTC-
	Phrygilus_fruticeti_JN417801	-------------TTCGGCGCATGAGCCGGAATAGTAGGGACAGCCCTAAGCCTCCTCATCCGAGCAGAACTAGGCCAACCTGGGGCTCTCCTAGGAGACGACCAAGTCTACAACGTAGTTGTCACGGCCCATGCCTTCGTAATAATCTTCTTCATAGTTATGCCAATTATAATCGGAGGATTTGGAAACTGACTTGTCCCCCTAATAATTGGAGCCCCAGACATAGCATTCCCACGAATAAATAACATAAGCTTCTGACTACTCCCCCCATCCTTCCTCCTCCTCCTAGCATCTTCCACAGTTGAAGCAGGCGCAGGTACTGGATGAACCGTATATCCCCCACTAGCAGGCAACCTGGCCCACGCCGGAGCCTCAGTTGACCTAGCTATCTTCTCCCTACATCTAGCCGGCATCTCCTCAATTCTAGGGGCAATCAACTTCATCACAACCGCAGTCAACATAAAACCCCCTGCCCTCTCACAATACCAAACCCCCCTATTCGTATGATCCGTCCTAATCACTGCAGTACTATTACTCCTATCCCTTCCAGTCCTTGCTGCAGGAATCACAATACTCCTCACAGATCGCAACCTTAACACCACCTTCTTTGACCCTGCCGGAGGAGGAGACCCGGTCCTGTACCAACACCTCTTCTGATTTTTCGGCCATCCAGAAGTTTACATCCTAATCCTC-
	Phrygilus_fruticeti_JN417802	--------------TTGGCGCATGAGCCGGAATAGTAGGGACAGCCCTAAGCCTCCTCATCCGAGCAGAACTAGGCCAACCTGGGGCTCTCCTAGGAGACGACCAAGTCTACAACGTAGTTGTCACGGCCCATGCCTTCGTAATAATCTTCTTCATAGTTATGCCAATTATAATCGGAGGATTTGGAAACTGACTTGTCCCCCTAATAATTGGAGCCCCAGACATAGCATTCCCACGAATAAATAACATAAGCTTCTGACTACTCCCCCCATCCTTCCTCCTCCTCCTAGCATCTTCCACAGTTGAAGCAGGCGCAGGTACTGGATGAACCGTATATCCCCCACTAGCAGGCAACCTGGCCCACGCCGGAGCCTCAGTTGACCTAGCTATCTTCTCCCTACATCTAGCCGGCATCTCCTCAATTCTAGGGGCAATCAACTTCATCACAACCGCAGTCAACATAAAACCCCCTGCCCTCTCACAATACCAAACCCCCCTATTCGTATGATCCGTCCTAATCACTGCAGTACTATTACTCCTATCCCTTCCAGTCCTTGCTGCAGGAATCACAATACTCCTCACAGATCGCAACCTTAACACCACCTTCTTTGACCCTGCCGGAGGAGGAGACCCGGTCCTGTACCAGCACCTCTTCTGATTTTTCGGTCATCCAGAAGTTTACATCCTAATCCTC-
	Phrygilus_fruticeti_JN417790	----------------GGCGCATGAGCCGGAATAGTAGGGACAGCCCTAAGCCTCCTCATCCGAGCAGAACTAGGCCAACCTGGGGCCCTCCTAGGAGACGACCAAGTCTACAACGTAGTTGTCACGGCCCATGCCTTCGTAATAATCTTCTTCATAGTTATGCCAATTATAATCGGAGGATTTGGAAACTGACTTGTCCCCCTAATAATTGGAGCCCCAGACATAGCATTCCCACGAATAAATAACATAAGCTTCTGACTACTCCCCCCATCCTTCCTCCTCCTCCTAGCATCTTCCACAGTTGAAGCAGGCGCAGGTACTGGATGAACCGTATATCCCCCACTAGCAGGCAACCTGGCCCACGCCGGAGCCTCAGTTGACCTAGCTATCTTCTCCCTACATCTAGCCGGCATCTCCTCAATTCTAGGGGCAATCAACTTCATCACAACCGCAGTCAACATAAAACCCCCTGCCCTCTCACAATACCAAACCCCCCTATTCGTATGATCCGTCCTAATCACTGCAGTACTATTACTCCTATCCCTTCCAGTCCTTGCTGCAGGAATCACAATACTCCTCACAGATCGCAACCTTAACACCACCTTCTTTGACCCTGCCGGAGGAGGAGACCCGGTCCTGTACCAACACCTCTTCTGATTTTTCGGCCATCCAGAAGT-----------------
	Phrygilus_fruticeti_JN417791	----------------GGCGCATGAGCCGGAATAGTAGGGACAGCCCTAAGCCTCCTCATCCGAGCAGAACTAGGCCAACCTGGGGCTCTCCTAGGAGACGACCAAGTCTACAARGTAGTTGTCACGGCCCATGCCTTCGTAATAATCTTCTTCATAGTTATGCCAATTATAATCGGAGGATTTGGAAACTGACTTGTCCCCCTAATAATTGGAGCCCCAGACATAGCATTCCCACGAATAAATAACATAAGCTTCTGACTACTCCCCCCATCCTTCCTCCTCCTCCTAGCATCTTCCACAGTTGAAGCAGGCGCAGGTACTGGATGAACCGTATATCCCCCACTAGCAGGCAACCTGGCCCACGCCGGAGCCTCAGTTGACCTAGCTATCTTCTCCCTACATCTAGCCGGCATCTCCTCAATTCTAGGGGCAATCAACTTCATCACAACCGCAGTCAACATAAAACCCCCTGCCCTCTCACAATACCAAACCCCCCTATTCGTATGATCCGTCCTAATCACTGCAGTACTATTACTCCTATCCCTTCCAGTCCTTGCTGCAGGAATCACAATACTCCTCACAGATCGCAACCTTAACACCACCTTCTTTGACCCTGCCGGAGGAGGAGACCCGGTCCTGTACCAACACCTCTTCTGATTTTTCGGCCATCCAGAAGT-----------------
	Phrygilus_fruticeti_JN417784	----------------GGCGCATGAGCCGGAATAGTAGGGACAGCCCTAAGCCTCCTCATCCGAGCAGAACTAGGCCAACCTGGGGCTCTCCTAGGAGACGACCAAGTCTACAAAGTAGTTGTCACGGCCCATGCCTTCGTAATAATCTTCTTCATAGTTATGCCAATTATAATCGGAGGATTTGGAAACTGACTTGTCCCCCTAATAATTGGAGCCCCAGACATAGCATTCCCACGAATAAATAACATAAGCTTCTGACTACTCCCCCCATCCTTCCTCCTCCTCCTAGCATCTTCCACAGTTGAAGCAGGCGCAGGTACTGGATGAACCGTATATCCCCCACTAGCAGGCAACCTGGCCCACGCCGGAGCCTCAGTTGACCTAGCTATCTTCTCCCTACATCTAGCCGGCATCTCCTCAATTCTAGGGGCAATCAACTTCATCACAACCGCAGTCAACATAAAACCCCCTGCCCTCTCACAATACCAAACCCCCCTATTCGTATGATCCGTCCTAATCACTGCAGTACTATTACTCCTATCCCTTCCAGTCCTTGCTGCAGGAATCACAATACTCCTCACAGATCGCAACCTTAACACCACCTTCTTTGACCCTGCCGGAGGAGGAGACCCGGTCCTGTACCAGCACCTCTTCTGATTTTTCGGTCATCCAGAAGT-----------------
	Phrygilus_fruticeti_JN417792	----------------GGCGCATGAGCCGGAATAGTAGGGACAGCCCTAAGCCTCCTCATCCGAGCAGAACTAGGCCAACCTGGGGCTCTCCTAGGAGACGACCAAGTCTACAACGTAGTTGTCACGGCCCATGCCTTCGTAATAATCTTCTTCATAGTTATGCCAATTATAATCGGAGGATTTGGAAACTGACTTGTCCCCCTAATAATTGGAGCCCCAGACATAGCATTCCCACGAATAAATAACATAAGCTTCTGACTACTCCCCCCATCCTTCCTCCTCCTCCTAGCATCTTCCACAGTTGAAGCAGGCGCAGGTACTGGATGAACCGTATATCCCCCACTAGCAGGCAACCTGGCCCACGCCGGAGCCTCAGTTGACCTAGCCATCTTCTCCCTACATCTAGCCGGCATCTCCTCAATTCTAGGGGCAATCAACTTCATCACAACCGCAGTCAACATAAAACCCCCTGCCCTCTCACAATACCAAACCCCCCTATTCGTATGATCCGTCCTAATCACTGCAGTACTATTACTCCTATCCCTTCCAGTCCTTGCTGCAGGAATCACAATACTCCTCACAGATCGCAACCTTAACACCACCTTCTTTGACCCTGCCGGAGGAGGAGACCCGGTCCTGTACCAACACCTCTTCTGATTTTTCGGCCATCCAGAAGT-----------------
	Phrygilus_fruticeti_JN417793	----------------GGCGCATGAGCCGGAATAGTAGGGACAGCCCTAAGCCTCCTCATCCGAGCAGAACTAGGCCAACCTGGGGCTCTCCTAGGAGACGACCAAGTCTACAACGTAGTTGTCACGGCCCATGCCTTCGTAATAATCTTCTTCATAGTTATGCCAATTATAATCGGAGGATTCGGAAACTGACTTGTCCCCCTAATAATTGGAGCCCCAGACATAGCATTCCCACGAATAAATAACATAAGCTTCTGACTACTCCCCCCATCCTTCCTCCTCCTCCTAGCATCTTCCACAGTTGAAGCAGGCGCAGGTACTGGATGAACCGTATATCCCCCACTAGCAGGCAACCTGGCCCACGCCGGAGCCTCAGTTGACCTAGCTATCTTCTCCCTACATCTAGCCGGCATCTCCTCAATTCTAGGGGCAATCAACTTCATCACAACCGCAGTCAACATAAAACCCCCTGCCCTCTCACAATACCAAACCCCCCTATTCGTATGATCCGTCCTAATCACTGCAGTACTATTACTCCTATCCCTTCCAGTCCTTGCTGCAGGAATCACAATACTCCTCACAGATCGCAACCTTAACACCACCTTCTTTGACCCTGCCGGAGGAGGAGACCCGGTCCTGTACCAGCACCTCTTCTGATTTTTCGGTCATCCAGAAGT-----------------
	Phrygilus_fruticeti_JN417785	----------------GGCGCAGATGCCGGAATAGTAGGGACAGCCCTAAGCCTCCTCATCCGAGCAGAACTAGGCCAACCTGGGGCTCTCCTAGGAGACGACCAAGTCTACAACGTAGTTGTCACGGCCCATGCCTTCGTAATAATCTTCTTCATAGTTATGCCAATTATAATCGGAGGATTTGGAAACTGACTTGTCCCCCTAATAATTGGAGCCCCAGACATAGCATTCCCACGAATAAATAACATAAGCTTCTGACTACTCCCCCCATCCTTCCTCCTCCTCCTAGCATCTTCCACAGTTGAAGCAGGCGCAGGTACTGGATGAACCGTATATCCCCCACTAGCAGGCAACCTGACCCACGCCGGAGCCTCAGTTGACCTAGCTATCTTCTCCCTACATCTAGCCGGCATCTCCTCAATTCTAGGGGCAATCAACTTCATCACAACCGCAGTCAACATAAAACCCCCTGCCCTCTCACAATACCAAACCCCTCTATTCGTATGATCCGTCCTAATCACTGCAGTACTATTACTCCTATCCCTTCCAGTCCTTGCTGCAGGAATCACAATACTCCTCACAGATCGCAACCTTAACACCACCTTCTTTGACCCTGCCGGAGGAGGAGACCCAGTCCTGTACCAGCACCTCTTCTGATTTTTCGGTCATCCAGAAGTTTACATCCTAATCCTC-
	Phrygilus_fruticeti_JN417806	----------------GGCGCATGAGCCGGAATAGTAGGGACAGCCCTAAGCCTCCTCATCCGAGCAGAACTAGGCCAACCTGGGGCTCTCCTAGGAGACGACCAAGTCTACAACGTAGTTGTCACGGCCCATGCCTTCGTAATAATCTTCTTCATAGTTATGCCAATTATAATCGGAGGATTTGGAAACTGACTTGTCCCCCTAATAATTGGAGCCCCAGACATAGCATTCCCACGAATAAATAACATAAGCTTCTGACTACTCCCCCCATCCTTCCTCCTCCTCCTAGCATCTTCCACAGTTGAAGCAGGCGCAGGTACTGGATGAACCGTATATCCCCCACTAGCAGGCAACCTGGCCCACGCCGGAGCCTCAGTTGACCTAGCTATCTTCTCCCTACATCTAGCCGGCATCTCCTCAATTCTAGGGGCAATCAACTTCATCACAACCGCAGTCAACATAAAACCCCCTGCCCTCTCACAATACCAAACCCCCCTATTCGTATGATCCGTCCTAATCACTGCAGTACTATTACTCCTATCCCTTCCAGTCCTTGCTGCAGGAATCACAATACTCCTCACAGATCGCAACCTTAACACCACCTTCTTTGACCCTGCCGGAGGAGGAGACCCGGTCCTGTACCAGCACCTCTTCTGATTTTTCGGCCATCCAGAAGT-----------------
	Phrygilus_fruticeti_JN417803	----------------GGCGCATGAGCCGGAATAGTAGGGACAGCCCTAAGCCTCCTCATCCGAGCAGAACTAGGCCAACCTGGGGCTCTCCTAGGAGACGACCAAGTCTACAACGTAGTTGTCACGGCCCATGCCTTCGTAATAATCTTCTTCATAGTTATGCCAATTATAATCGGAGGATTTGGAAACTGACTTGTCCCCCTAATAATTGGAGCCCCAGACATAGCATTCCCACGAATAAATAACATAAGCTTCTGACTACTCCCCCCATCCTTCCTCCTCCTCCTAGCATCTTCCACAGTTGAAGCAGGCGCAGGTACTGGATGAACCGTATATCCCCCACTAGCAGGCAACCTGGCCCACGCCGGAGCCTCAGTTGACCTAGCTATCTTCTCCCTACATCTAGCCGGCATCTCCTCAATTCTAGGAGCAATCAACTTCATCACAACCGCAGTCAACATAAAACCCCCTGCCCTCTCACAATACCAAACCCCCCTATTCGTATGATCCGTCCTAATCACTGCAGTACTATTACTCCTATCCCTTCCAGTCCTTGCTGCAGGAATCACAATACTCCTCACAGATCGCAACCTTAACACCACCTTCTTTGACCCTGCCGGAGGAGGAGACCCAGTCCTATACCAGCACCTCTTCTGATTTTTCGGTCATCCAGAAGT-----------------
	Phrygilus_fruticeti_JN417804	----------------GGCGCATGAGCCGGAATAGTAGGGACAGCCCTAAGCCTCCTCATCCGAGCAGAACTAGGCCAACCTGGGGCTCTCCTAGGAGACGACCAAGTCTACAACGTAGTTGTCACGGCCCATGCCTTCGTAATAATCTTCTTCATAGTTATGCCAATTATAATCGGAGGATTTGGAAACTGACTTGTCCCCCTAATAATTGGAGCCCCAGACATAGCATTCCCACGAATAAATAACATAAGCTTCTGACTACTCCCCCCATCCTTCCTCCTCCTCCTAGCATCTTCCACAGTTGAAGCAGGCGCAGGTACTGGATGAACCGTATATCCCCCACTAGCAGGCAACCTGGCCCACGCCGGAGCCTCAGTTGACCTAGCTATCTTCTCCCTACATCTAGCCGGCATCTCCTCAATTCTAGGGGCAATCAACTTCATCACAACCGCAGTCAACATAAAACCCCCTGCCCTCTCACAATACCAAACCCCCCTATTCGTATGATCCGTCCTAATCACTGCAGTACTATTACTCCTATCCCTTCCAGTCCTTGCTGCAGGAATCACAATACTCCTCACAGATCGCAACCTTAACACCACCTTCTTTGACCCTGCCGGAGGAGGAGACCCGGTCCTGTACCAGCACCTCTTCTGATTTTTCGGTCATCCAGAAGT-----------------
	Phrygilus_fruticeti_JN417805	----------------GGCGCATGAGCCGGAATAGTAGGGACAGCCCTAAGCCTCCTCATCCGAGCAGAACTAGGCCAACCTGGGGCTCTCCTAGGAGACGACCAAGTCTACAACGTAGTTGTCACGGCCCATGCCTTCGTAATAATCTTCTTCATAGTTATGCCAATTATAATCGGAGGATTTGGAAACTGACTTGTCCCCCTAATAATTGGAGCCCCAGACATAGCATTCCCACGAATAAATAACATAAGCTTCTGACTACTCCCCCCATCCTTCCTCCTCCTCCTAGCATCTTCCACAGTTGAAGCAGGCGCAGGTACTGGATGAACCGTATATCCCCCACTAGCAGGCAACCTGGCCCACGCCGGAGCCTCAGTTGACCTAGCTATCTTCTCCCTACATCTAGCCGGCATCTCCTCAATTCTAGGGGCAATCAACTTCATCACAACCGCAGTCAACATAAAACCCCCTGCCCTCTCACAATACCAAACCCCCCTATTCGTATGATCCGTCCTAATCACTGCAGTACTATTACTCCTATCCCTTCCAGTCCTTGCTGCAGGAATCACAATACTCCTCACAGATCGCAACCTTAACACCACCTTCTTTGACCCTGCCGGAGGAGGAGACCCAGTCCTGTACCAACACCTCTTCTGATTTTTCGGCCATCCAGAAGT-----------------
	Phrygilus_fruticeti_FJ028042	CCTGTACCTAATCTTCGGCGCATGAGCCGGAATAGTAGGGACAGCCCTAAGCCTCCTCATCCGAGCAGAACTAGGCCAACCTGGGGCTCTCCTAGGAGACGACCAAGTCTACAACGTAGTTGTCACGGCCCATGCCTTCGTAATAATCTTCTTCATAGTTATGCCAATTATAATCGGAGGATTTGGAAACTGACTTGTCCCCCTAATAATTGGAGCCCCAGACATAGCATTCCCACGAATAAATAACATAAGCTTCTGACTACTCCCCCCATCCTTCCTCCTCCTCCTAGCATCTTCCACAGTTGAAGCAGGCGCAGGTACTGGATGAACCGTATATCCCCCACTAGCAGGCAACCTGGCCCACGCCGGAGCCTCAGTTGACCTAGCTATCTTCTCCCTACATCTAGCCGGCATCTCCTCAATTCTAGGGGCAATCAACTTCATCACAACCGCAGTCAACATAAAACCCCCTGCCCTCTCACAATACCAAACCCCCCTATTCGTATGATCCGTCCTAATCACTGCAGTACTATTACTCCTATCCCTTCCAGTCCTTGCTGCAGGAATCACAATACTCCTCACAGATCGCAACCTTAACACCACCTTCTTTGACCCTGCCGGAGGAGGAGACCCGGTCCTGTACCAACACCTCTTCTGATTTTTCGGCCATCCAGAAGTTTACATCCTAATCCTC-
	Phrygilus_fruticeti_FJ028046	CCTGTACCTAATCTTCGGCGCATGAGCCGGAATAGTAGGGACAGCCCTAAGCCTCCTCATCCGAGCAGAACTAGGCCAACCTGGGGCTCTCCTAGGAGACGACCAAGTCTACAACGTAGTTGTCACGGCCCATGCCTTCGTAATAATCTTCTTCATAGTTATGCCAATTATAATCGGAGGATTTGGAAACTGACTTGTCCCCCTAATAATTGGAGCCCCAGACATAGCATTCCCACGAATAAATAACATAAGCTTCTGACTACTCCCCCCATCCTTCCTCCTCCTCCTAGCATCTTCCACAGTTGAAGCAGGCGCAGGTACTGGATGAACCGTATATCCCCCACTAGCAGGCAACCTGGCCCACGCCGGAGCCTCAGTTGACCTAGCTATCTTCTCCCTACATCTAGCCGGCATCTCCTCAATTCTAGGGGCAATCAACTTCATCACAACCGCAGTCAACATAAAACCCCCTGCCCTCTCACAATACCAAACCCCCCTATTCGTATGATCCGTCCTAATCACTGCAGTACTGTTACTCCTATCCCTTCCAGTCCTTGCTGCAGGAATCACAATACTCCTCACAGATCGCAACCTTAACACCACCTTCTTTGACCCTGCCGGAGGAGGAGACCCGGTCCTGTACCAGCACCTCTTCTGATTTTTCGGTCATCCAGAAGTTTACATCCTAATCCTC-
	Phrygilus_fruticeti_FJ028044	CCTGTACCTAATCTTCGGCGCATGAGCCGGAATAGTAGGGACAGCCCTAAGCCTCCTCATCCGAGCAGAACTAGGCCAACCTGGGGCTCTCCTAGGAGACGACCAAGTCTACAACGTAGTTGTCACGGCCCATGCCTTCGTAATAATCTTCTTCATAGTTATGCCAATTATAATCGGAGGATTTGGAAACTGACTTGTCCCCCTAATAATTGGAGCCCCAGACATAGCATTCCCACGAATAAATAACATAAGCTTCTGACTACTCCCCCCATCCTTCCTCCTCCTCCTAGCATCTTCCACAGTTGAAGCAGGCGCAGGTACTGGATGAACCGTATATCCCCCACTAGCAGGCAACCTGGCCCACGCCGGAGCCTCAGTTGACCTAGCTATCTTCTCCCTACATCTAGCCGGCATCTCCTCAATTCTAGGGGCAATCAACTTCATCACAACCGCAGTCAACATAAAACCCCCTGCCCTCTCACAATACCAAACCCCCCTATTCGTATGATCCGTCCTAATCACTGCAGTACTATTACTCCTATCCCTTCCAGTCCTTGCTGCAGGAATCACAATACTCCTCACAGATCGCAACCTTAACACCACCTTCTTTGACCCTGCCGGAGGAGGAGACCCGGTCCTGTACCAACACCTCTTCTGATTTTTCGGTCATCCAGAAGTTTACATCCTAATCCTC-
	Phrygilus_fruticeti_FJ028045	CCTGTACCTAATCTTCGGCGCATGAGCCGGAATAGTAGGGACAGCCCTAAGCCTCCTCATCCGAGCAGAACTAGGCCAACCTGGGGCTCTCCTAGGAGACGACCAAGTCTACAACGTAGTTGTCACGGCCCATGCCTTCGTAATAATCTTCTTCATAGTTATGCCAATTATAATCGGAGGATTTGGAAACTGACTTGTCCCCCTAATAATTGGAGCCCCAGACATAGCATTCCCACGAATAAATAACATAAGCTTCTGACTACTCCCCCCATCCTTCCTCCTCCTCCTAGCATCTTCCACAGTTGAAGCAGGCGCAGGTACTGGATGAACCGTATATCCCCCACTAGCAGGCAACCTGGCCCACGCCGGAGCCTCAGTTGACCTAGCTATCTTCTCCCTACATCTAGCCGGCATCTCCTCAATTCTAGGGGCAATCAACTTCATCACAACCGCAGTCAACATAAAACCCCCTGCCCTCTCACAATACCAAACCCCCCTATTCGTATGATCCGTCCTAATCACTGCAGTACTATTACTCCTATCCCTTCCAGTCCTTGCTGCAGGAATCACAATACTCCTCACAGATCGCAACCTTAACACCACCTTCTTTGACCCTGCCGGAGGAGGAGACCCGGTCCTGTACCAACACCTCTTCTGATTTTTCGGCCATCCAGAAGTTTACATCCTAATCCTC-
	Phrygilus_fruticeti_FJ028043	CCTGTACCTAATCTTCGGCGCATGAGCCGGAATAGTAGGGACAGCCCTAAGCCTCCTCATCCGAGCAGAACTAGGCCAACCTGGGGCTCTCCTAGGAGACGACCAAGTCTACAACGTAGTTGTCACGGCCCATGCCTTCGTAATAATCTTCTTCATAGTTATGCCAATTATAATCGGAGGATTTGGAAACTGACTTGTCCCCCTAATAATTGGAGCCCCAGACATAGCATTCCCACGAATAAATAACATAAGCTTCTGACTACTCCCCCCATCCTTCCTCCTCCTCCTAGCATCTTCCACAGTTGAAGCAGGCGCAGGTACTGGATGAACCGTATATCCCCCACTAGCAGGCAACCTGGCCCACGCCGGAGCCTCAGTTGACCTAGCTATCTTCTCCCTACATCTAGCCGGCATCTCCTCAATTCTAGGGGCAATCAACTTCATCACAACCGCAGTCAACATAAAACCCCCTGCCCTCTCACAATACCAAACCCCCCTATTCGTATGATCCGTCCTAATCACTGCAGTACTATTACTCCTATCCCTTCCAGTCCTTGCTGCAGGAATCACAATACTCCTCACAGATCGCAACCTTAACACCACCTTCTTTGACCCTGCCGGAGGAGGAGACCCGGTCCTGTACCAACACCTCTTCTGATTTTTCGGCCATCCAGAAGTTTACATCCTAATCCTC-

;
end;
