# Supplementary material for: A latitudinal phylogeographic diversity gradient in birds
Source: PLoS Biol. 2017 Apr 13;15(4):e2001073. doi: 10.1371/journal.pbio.2001073 (PMC5390966; doi:10.1371/journal.pbio.2001073)
Supplement: S1 Data — (ZIP) [file pbio.2001073.s015.zip › S1_Data/Piaya-cayana.nex]

#NEXUS 

Begin data;
	Dimensions ntax=51 nchar=1143;
	Format datatype=dna gap=-;
	Matrix
Coccyzus_erythropthalmus_AF082048 ?????????????????????????????????????????????????????????????????????????????????????????????????????????????????????????????AATTACACAAATCGTAACAGGCCTACTACTAGCGATACACTACACCGCAGACACAACTCTCGCCTTTTCATCCGTCGCCCACATATGCCGAAACGTCCAATACGGATGACTAATCCGCAACCTCCACGCAAACGGAGCCTCAATATTCTTCATTTGCATCTACCTACACATCGGACGAGGCTTCTACTACGGCTCATACCTTAACAAAGAAACCTGAAACACAGGAGTAATCCTCCTCCTAACACTTATAGCAACCGCCTTCGTAGGCTACGTGCTCCCATGAGGCCAAATATCATTCTGAGGGGCAACCGTAATTACCAACCTATTCTCCGCCATCCCATACATCGGTCAAACCCTAGTAGAATGAGCCTGAGGAGGATTCTCAGTGGACAACCCCACTCTAACCCGCTTCTTCGCCCTACATTTTCTACTCCCATTCATAATCGCAGGCTTAACCATCATCCACCTCACCTTCCTACACGAAACCGGCTCAAACAACCCCCTAGGACTCCAATCCAACTGCGATAAAATCCCATTCCACCCCTACTTCTCTCTTAAAGACCTAGTAGGATTCACCATCACACTCCTCCTTCTAACAACCCTAGCCCTATTCTCCCCTACCCTCCTAGGAGACCCAGAAAACTTCTCCCCAGCCAACCCCCTAGTAACACCACCACATATCAAACCAGAATGATACTTCCTATTTGCATATGCCATCCTACGATCTATCCCCAATAAACTAGGAGGAGTCCTAGCCCTAACAGCATCCGTACTAGTTCTTTTCCTAGCCCCACTCTTACACAAATCAAAACAACGAGCCATAACCTTCCGTCCCCTATCCCAAACCCTATTCTGAATCCTAGTGGCAAACCTATTTATCCTAACATGAATTGGCAGCCAACCAGTAGAACACCCATTCATTATCATCGGCCAACTAGCATCCCTCACCTACTTCTCAATCCTCCTAATCTTATTCCCAACCATTACTACACTAGAAAACAAACTACTTAACTACTAA
Piaya_minuta_LSUMZ15136 ?????????????????????????????????????????????????????????????????????????????????????????????????????????????????????????????AATTACACAAATCCTAACAGGCCTCCTACTAGCAATACACTACACTGCAGACACAACCCTAGCTTTTTCATCAGTTGCCCACACATGCCGAAACGTCCAATACGGCTGACTAATCCGCAACCTACACGCAAACGGAGCCTCAATATTCTTCATCTGCATCTACTTACACATCGGACGAGGATTCTACTACGGCTCATACCTCAACAAAGAAACCTGAAACACAGGAGTAATCCTCCTCCTAACACTCATAGCAACCGCCTTCGTAGGCTACGTCCTCCCATGAGGCCAAATATCATTCTGAGGTGCTACTGTAATCACTAACCTATTTTCTGCCATCCCATATGTTGGTCAAACCCTAGTAGAATGAGCCTGAGGAGGATTCTCAGTGGACAATCCCACACTTACTCGTTTTTTCGCCTTGCACTTCCTCCTACCATTCGTAATCGCAGGTCTAACCCTAATCCACCTCACCTTCCTCCACGAAACCGGATCAAACAACCCACTAGGCCTCCAATCTAACTGCGACAAAATTCCATTCCACCCATACTTTTCACTAAAAGACTTAATAGGATTTATCGCTATGCTCCTCCTACTAACAACCTTAGCCCTCTTCTCTCCAACCCTCCTAGGAGACCCAGAAAACTTCTCCCCAGCCAACCCTCTAGTAACACCGCCCCACATTAAACCAGAGTGATACTTCCTATTTGCATACGCCATCCTACGATCCATTCCTAATAAACTAGGAGGAGTCCTAGCCCTAGCAGCCTCCGTAATAATCCTATTCCTCACCCCACTCTTACATAAATCAAAACAACGAACTATAACCTTCCGTCCCCTATCCCAAGCTCTATTCTGAATCCTAGTAACCAACCTATTTATCCTAACATGAATCGGCAGCCAACCAGTAGAACATCCATTTATCATCATCGGCCAACTAGCCTCCCTCACTTACTTCTTGATCCTCTTAATCCTATTCCCAATCATCACTACACTAGAAAATAAACTACTCAACTACTAA
Piaya_melanogaster_AF168111 ?????????????????????????????????????????????????????????????????????????????????????????????????????????????????????????????AATCACACAAATCCTAACAGGCCTACTGCTAGCAATACACTACACCGCAGACACAACCCTAGCCTTTTCGTCCGTCGCCCACACATGTCGAAACGTCCAATATGGCTGACTAATCCGCAACCTACACGCAAACGGAGCCTCAATATTCTTTATCTGCATCTACCTACACATCGGACGAGGATTTTATTACGGCTCATACCTATACAAAGAAACCTGAAATACAGGAGTAATCCTTCTCCTAACACTCATAGCAACCGCCTTCGTAGGATATGTCCTCCCATGAGGCCAAATATCATTCTGAGGTGCTACCGTAATTACTAACCTATTCTCCGCTATCCCATATATTGGCCAAACCATAGTAGAATGGGCCTGAGGAGGATTCTCAGTAGACAACCCTACACTAACACGCTTCTTCGCCCTTCACTTCCTCCTACCCTTCGTAATCGCAGGCCTAACCCTAATTCACCTAACCTTCCTTCACGAAACCGGCTCGAACAACCCCCTGGGCCTCCAATCCAACTGCGATAAAATCCCATTCCACCCTTACTTCTCCATCAAAGACCTAGTAGGATTTATTATCCTACTCCTTCTACTAACAACACTAGCCCTCTTCTCTCCAACCCTCCTAGGAGACCCAGAAAACTTTTCGCCAGCCAACCCTCTAGTAACACCACCCCACATCAAACCAGAATGATATTTCCTATTCGCATACGCTATCCTACGATCCATCCCCAACAAACTAGGAGGAGTCCTAGCCCTAGCAGCCTCCGTCCTAGTCCTCTTCCTATCCCCACTACTACATAAATCAAAACAGCGCACCATAACCTTTCGTCCTCTATCCCAAGCCCTATTCTGAATCCTAGTAACTAACCTGCTAATCCTAACATGAATTGGTAGCCAACCAGTAGAACACCCATTCATTATCATCGGCCAACTAGCTTCCATCACATACTTTTCAATCCTTTTAATCCTCTTCCCAGCCATTACCACATTAGAAAACAAACTACTCAACTACTAA
rondonia_LSUMZ35624SantaCrBO               ?????????????????????????????????????????????????????????????????????????????????????????????????????????????????????????????AATTACACAAATCCTTACAGGTCTTCTGCTAGCAATACACTACACCGCAGACACGACCCTAGCCTTTTCATCCGTCGCCCACACATGTCGAAATGTCCAATATGGCTGGCTAATCCGCAATCTACACGCAAATGGAGCCTCGATATTCTTTATCTGCATCTACCTACATATCGGACGAGGATTTTATTACGGCTCATACCTTAACAAAGAAACCTGAAACACAGGAGTAATCCTCCTCCTAACACTCATAGCAACCGCCTTCGTAGGCTATGTCCTTCCATGAGGCCAAATATCATTCTGAGGCGCCACTGTGATTACTAACCTATTCTCCGCTATCCCATACATCGGCCAAAATCTAGTAGAATGAGCCTGAGGAGGGTTCTCAGTAGACAACCCCACACTAACACGCTTCTTCGCCCTACACTTCCTCCTGCCTTTTGTAATCGCAGGCCTAACCCTAATCCACCTAACCTTCCTTCACGAAACCGGCTCAAATAACCCCCTAGGCCTTCAATCCAACTGCGATAAAATCCCATTCCACCCCTACTTCTCACTCAAAGACCTAGTAGGATTTATTATCCTACTCCTCCTACTAACAACACTAGCCCTCTTCTCCCCAACCCTCTTAGGGGACCCAGAAAACTTTTCACCAGCCAACCCTCTAGTAACACCACCCCATATCAAACCAGAATGATACTTCCTATTCGCATACGCTATCCTACGATCCATCCCCAACAAGCTAGGAGGAGTCCTAGCCCTAGCAGCCTCTGTCCTAGTCCTCTTCCTATCCCCACTACTACATAAATCAAAACAACGTACCATAACCTTCCGTCCCCTATCCCAAGCCCTATTCTGAATCCTAGTAACTAACCTGCTAATCCTAACATGAATCGGCAGCCAACCAGTAGAGCACCCATTCATTATCATTGGCCAACTAGCCTCCATCACATACTTTTCAATCCTTTTAATCCTCTTCCCAGCCATTACCACACTAGAAAACAAACTACTCAACTACTAA
choco_LSUMZ12177PichEC            ?????????????????????????????????????????????????????????????????????????????????????????????????????????????????????????????AGTTACACAAATCCTAACAGGTCTTCTGCTAGCGATACACTACACCGCAGACACAACCCTAGCCTTTTCATCCGTCGCCCACACATGTCGAAACGTCCAATATGGCTGGCTAATCCGCAATCTACACGCAAACGGAGCCTCGATATTCTTTATCTGCATCTACCTACATATCGGACGAGGATTTTATTACGGCTCATACCTTAACAAAGAAACCTGAAACACAGGAGTAGTCCTCCTCCTAACCCTCATAGCGACCGCCTTCGTAGGCTACGTCCTTCCATGAGGCCAAATATCATTCTGAGGCGCCACCGTAATTACTAACCTATTCTCCGCTATCCCATACATCGGCCAAAATCTAGTAGAATGGGCCTGAGGAGGGTTCTCAGTAGACAACCCTACACTAACACGCTTCTTCGCTCTACACTTCCTCCTGCCTTTCGTAATCGCAGGCCTAACCCTAATCCACCTAACCTTCCTTCACGAAACCGGCTCAAATAATCCCCTAGGCCTTCAATCCAACTGCGATAAAATCCCATTCCACCCCTACTTCTCACTCAAAGACCTAGTAGGATTTACCATCCTACTCCTCCTACTAACAACACTAGCCCTCTTCTCCCCAACCCTCTTAGGGGACCCAGAAAACTTTTCACCAGCCAACCCTTTAGTAACACCACCCCATATCAAACCAGAATGATACTTCCTATTCGCATACGCTATCCTACGATCCATCCCCAACAAGCTAGGAGGAGTCCTAGCCCTAGCAGCCTCCGTCCTAGTCCTCTTCCTATCCCCACTACTACATAAATCAAAACAACGTTCCATAACCTTCCGTCCCCTATCCCAAGCCCTATTCTGAATCCTAGTAACTAACCTGCTAATCCTAACATGAATCGGAAGCCAACCAGTAGAGCACCCATTCATTATCATTGGCCAACTAGCCTCCATTACATACTTTTCAATCCTTTTAATCCTCTTCCCAGCCATTACCACACTAGAAAACAAACTACTCAACTACTAA
rondonia_LSUMZ12390SantaCrBO      ?????????????????????????????????????????????????????????????????????????????????????????????????????????????????????????????AATTACACAAATCCTTACAGGTCTTCTGCTAGCAATACACTACACCGCAGACACGACCCTAGCCTTTTCATCCGTCGCCCACACATGTCGAAATGTCCAATATGGCTGGCTAATCCGCAATCTACACGCAAATGGAGCCTCGATATTCTTTATCTGCATCTACCTACATATCGGACGAGGATTTTATTACGGCTCATACCTTAACAAAGAAACCTGAAACACAGGAGTAATCCTCCTCCTAACACTCATAGCAACCGCCTTCGTAGGCTATGTCCTTCCATGAGGCCAAATATCATTCTGAGGCGCCACTGTGATTACTAACCTATTCTCCGCTATCCCATACATCGGCCAAAATCTAGTAGAATGAGCCTGAGGAGGGTTCTCAGTAGACAACCCCACACTAACACGCTTCTTCGCCCTACACTTCCTCCTGCCTTTTGTAATCGCAGGCCTAACCCTAATCCACCTAACCTTCCTTCACGAAACCGGCTCAAATAACCCCCTAGGCCTTCAATCCAACTGCGATAAAATCCCATTCCACCCCTACTTCTCACTCAAAGACCTAGTCGGATTTATTATCCTACTCCTCCTACTAACAACACTAGCCCTCTTCTCCCCAACCCTCTTAGGGGACCCAGAAAACTTTTCACCAGCCAACCCTCTAGTAACACCACCCCATATCAAACCAGAATGATACTTCCTATTCGCATACGCTATCCTACGATCCATCCCCAACAAGCTAGGAGGAGTCCTAGCCCTAGCAGCCTCCGTCCTAGTCCTCTTCCTATCCCCACTACTACATAAATCAAAACAACGTACCATAACCTTCCGTCCCCTATCCCAAGCCCTATTCTGAATCCTAGTAACTAACCTGCTAATCCTAACATGAATCGGCAGCCAACCAGTAGAGCACCCATTCATTATCATTGGCCAACTAGCCTCCATCACATACTTTTCAATCCTTTTAATCCTCTTCCCAGCCATTACCACACTAGAAAACAAACTACTCAACTACTAA
rondonia_LSUMZ12469SantaCrBO      ?????????????????????????????????????????????????????????????????????????????????????????????????????????????????????????????AATTACACAAATCCTTACAGGTCTTCTGCTAGCAATACACTACACCGCAGACACGACCCTAGCCTTTTCATCCGTCGCCCACACATGTCGAAATGTCCAATATGGCTGGCTAATCCGCAATCTACACGCAAATGGAGCCTCGATATTCTTTATCTGCATCTACCTACATATCGGACGAGGATTTTATTACGGCTCATACCTTAACAAAGAAACCTGAAACACAGGAGTAATCCTCCTCCTAACACTCATAGCAACCGCCTTCGTAGGCTATGTCCTTCCATGAGGCCAAATATCATTCTGAGGCGCCACTGTGATTACTAACCTATTCTCCGCTATCCCATACATCGGCCAAAATCTAGTAGAATGAGCCTGAGGAGGGTTCTCAGTAGACAACCCCACACTAACACGCTTCTTCGCCCTACACTTCCTCCTGCCTTTTGTAATCGCAGGCCTAACCCTAATCCACCTAACCTTCCTTCACGAAACCGGCTCAAATAACCCCCTAGGCCTTCAATCCAACTGCGATAAAATCCCATTCCACCCCTACTTCTCACTCAAAGACCTAGTAGGATTTATTATCCTACTCCTCCTACTAACAACACTAGCCCTCTTCTCCCCAACCCTCTTAGGGGACCCAGAAAACTTTTCACCAGCCAACCCTCTAGTAACACCACCCCATATCAAACCAGAATGATACTTCCTATTCGCATACGCTATCCTACGATCCATCCCCAACAAGCTAGGAGGAGTCCTAGCCCTAGCAGCCTCTGTCCTAGTCCTCTTCCTATCCCCACTACTACATAAATCAAAACAACGTACCATAACCTTCCGTCCCCTATCCCAAGCCCTATTCTGAATCCTAGTAACTAACCTGCTAATCCTAACATGAATCGGCAGCCAACCAGTAGAGCACCCATTCATTATCATTGGCCAACTAGCCTCCATCACATACTTTTCAATCCTTTTAATCCTCTTCCCAGCCATTACCACACTAGAAAACAAACTACTCAACTACTAA
central_LSUMZ16044HerediaCR       ?????????????????????????????????????????????????????????????????????????????????????????????????????????????????????????????AATTACACAAATCCTAACAGGTCTTCTGCTAGCAATACACTACACCGCAGACACAACCCTAGCCTTTTCATCCGTCGCCCACACATGTCGAAACGTCCAATATGGCTGACTAATCCGCAATCTCCACGCAAACGGAGCCTCGATATTCTTTATCTGCATCTACCTACATATCGGACGAGGATTTTATTACGGCTCATACCTTAACAAAGAAACATGAAACACAGGGGTAATCCTTCTCCTAACACTTATAGCAACCGCCTTCGTAGGCTATGTCCTTCCATGAGGCCAAATATCATTCTGAGGCGCCACCGTAATTACTAACCTATTCTCCGCTATCCCATACATCGGTCAAAATCTAGTAGAATGGGCCTGAGGAGGGTTCTCAGTAGACAACCCTACACTAACACGCTTCTTCGCTCTACACTTCCTCCTGCCTTTCATAATCGCAGGCCTAACCCTAATCCACCTAACCTTCCTTCACGAAACCGGCTCAAACAATCCCCTAGGCCTTCAATCCAACTGCGATAAAATCCCATTCCATCCCTACTTCTCACTCAAAGACCTAGTAGGATTTATCATCCTACTCCTCCTACTAACAACACTAGCCCTCTTCTCCCCAACCCTCTTAGGGGATCCAGAAAACTTTTCACCAGCCAACCCTTTAGTAACACCACCCCATATCAAACCAGAATGATACTTCCTATTCGCATACGCTATCCTACGATCCATCCCCAACAAGCTAGGAGGAGTCCTAGCCCTAGCAGCCTCCGTCCTAGTCCTCTTCCTATCCCCACTACTACATAAATCAAAACAACGTACCATAACCTTCCGTCCCCTATCCCAAGCCCTATTCTGAATCCTAGTAACTAACCTCCTAATCTTAACATGAATCGGTAGCCAACCAGTAGAGCACCCATTCATTATCATTGGCCAACTAGCCTCCATCACATACTTTTCAATCCTTTTAATCCTCTTCCCAGCCATTACCACACTAGAAAACAAACTACTCAACTACTAA
rondonia_LSUMZ18359SantaCrBO      ?????????????????????????????????????????????????????????????????????????????????????????????????????????????????????????????AATTACACAAATCCTTACAGGTCTTCTGCTAGCAATACACTACACCGCAGACACGACCCTAGCCTTTTCATCCGTCGCCCACACATGTCGAAATGTCCAATATGGCTGGCTAATCCGCAATCTACACGCAAATGGAGCCTCGATATTCTTTATCTGCATCTACCTACATATCGGACGAGGATTTTATTACGGCTCATACCTTAACAAAGAAACCTGAAACACAGGAGTAATCCTCCTCCTAACACTCATAGCAACCGCCTTCGTAGGCTATGTCCTTCCATGAGGCCAAATATCATTCTGAGGCGCCACTGTGATTACTAACCTATTCTCCGCTATCCCATACATCGGCCAAAATCTAGTAGAATGAGCCTGAGGAGGGTTCTCAGTAGACAACCCCACACTAACACGCTTCTTCGCCCTACACTTCCTCCTGCCTTTTGTAATCGCAGGCCTAACCCTAATCCACCTAACCTTCCTTCACGAAACCGGCTCAAATAACCCCCTAGGCCTTCAATCCAACTGCGATAAAATCCCATTCCACCCCTACTTCTCACTCAAAGACCTAGTAGGATTTATTATCCTACTCCTCCTACTAACAACACTAGCCCTCTTCTCCCCAACCCTCTTAGGGGACCCAGAAAACTTTTCACCAGCCAACCCTCTAGTAACACCACCCCATATCAAACCAGAATGATACTTCCTATTCGCATACGCTATCCTACGATCCATCCCCAACAAGCTAGGAGGAGTCCTAGCCCTAGCAGCCTCTGTCCTAGTCCTCTTCCTATCCCCACTACTACATAAATCAAAACAACGTACCATAACCTTCCGTCCCCTATCCCAAGCCCTATTCTGAATCCTAGTAACTAACCTGCTAATCCTAACATGAATCGGCAGCCAACCAGTAGAGCACCCATTCATTATCATTGGCCAACTAGCCTCCATCACATACTTTTCAATCCTTTTAATCCTCTTCCCAGCCATTACCACACTAGAAAACAAACTACTCAACTACTAA
choco_LSUMZ28412PanamaPA          ?????????????????????????????????????????????????????????????????????????????????????????????????????????????????????????????AATTACACAAATCCTAACAGGTCTTCTGCTAGCAATACACTACACCGCAGACACAACCCTAGCCTTTTCATCCGTCGCCCACACATGTCGAAACGTCCAATATGGCTGACTAATCCGCAATCTCCACGCAAACGGAGCCTCGATATTCTTTATCTGCATCTACCTACATATCGGACGAGGATTTTATTACGGCTCATACCTTAACAAAGAAACCTGAAACACAGGGGTAATCCTTCTCCTAACACTTATAGCAACCGCCTTCGTAGGCTATGTCCTTCCATGAGGCCAAATATCATTCTGAGGCGCCACCGTAATTACTAACCTATTCTCCGCTATCCCATACATCGGTCAAAATCTAGTAGAATGGGCCTGAGGAGGGTTCTCAGTAGACAACCCCACACTAACACGCTTCTTCGCTCTACACTTCCTCCTGCCTTTCATAATCGCAGGCCTAACCCTAATCCACCTAACCTTCCTTCACGAAACCGGCTCAAACAATCCCCTAGGCCTTCAATCCAACTGCGATAAAATCCCATTCCATCCCTACTTCTCACTCAAAGACCTAGTAGGATTTATCATCCTACTCCTCCTACTAACAACACTAGCCCTCTTCTCCCCAACCCTCTTAGGGGATCCAGAAAACTTTTCACCAGCCAACCCTTTAGTAACACCACCCCATATCAAACCAGAATGATACTTCCTATTCGCATATGCTATCCTACGATCCATCCCCAACAAGCTAGGAGGAGTCCTAGCCCTAGCAGCCTCCGTCCTAGTCCTCTTCCTATCCCCACTACTACATAAATCAAAACAACGTACCATAACCTTCCGTCCCCTATCCCAAGCCCTATTCTGAATCCTAGTAACTAACCTGCTAATCTTAACATGAATCGGTAGCCAACCAGTAGAGCACCCATTCATTATCATTGGCCAACTAGCCTCCATCACATACTTTTCAATCCTTTTAATCCTCTTCCCAGCCATTACCACACTAGAAAACAAACTACTCAACTACTAA
choco_LSUMZ28413PanamaPA          ?????????????????????????????????????????????????????????????????????????????????????????????????????????????????????????????AATTACACAAATCCTAACAGGTCTTCTGCTAGCAATACACTACACCGCAGACACAACCCTAGCCTTTTCATCCGTCGCCCACACATGTCGAAACGTCCAATATGGCTGACTAATCCGCAATCTCCACGCAAACGGAGCCTCGATATTCTTTATCTGCATCTACCTACATATCGGACGAGGATTTTATTACGGCTCATACCTTAACAAAGAAACCTGAAACACAGGGGTAATCCTTCTCCTAACACTTATAGCAACCGCCTTCGTAGGCTATGTCCTTCCATGAGGCCAAATATCATTCTGAGGCGCCACCGTAATTACTAACCTATTCTCCGCTATCCCATACATCGGTCAAAATCTAGTAGAATGGGCCTGAGGAGGGTTCTCAGTAGACAACCCTACACTAACACGCTTCTTCGCTCTACACTTCCTCCTGCCTTTCATAATCGCAGGCCTAACCCTAATCCACCTAACCTTCCTTCACGAAACCGGCTCAAACAATCCCCTAGGCCTTCAATCCAACTGCGATAAAATCCCATTCCATCCCTACTTCTCACTCAAAGACCTAGTAGGATTTATCATCCTACTCCTCCTACTAACAACACTAGCCCTCTTCTCCCCAACCCTCTTAGGGGATCCAGAAAACTTTTCACCAGCCAACCCTTTAGTAACACCACCCCATATCAAACCAGAATGATACTTCCTATTCGCATACGCTATCCTACGATCCATCCCCAACAAGCTAGGAGGAGTCCTAGCCCTAGCAGCCTCCGTCCTAGTCCTCTTCCTATCCCCACTACTACATAAATCAAAACAACGTACCATAACCTTCCGTCCCCTATCCCAAGCCCTATTCTGAATCCTAGTAACTAACCTGCTAATCTTAACATGAATCGGTAGCCAACCAGTAGAGCACCCATTCATTATCATTGGCCAACTAGCCTCCATCACATACTTTTCAATCCTTTTAATCCTCTTCCCAGCCATTACCACACTAGAAAACAAACTACTCAACTACTAA
central_LSUMZ28579ColonPA         ?????????????????????????????????????????????????????????????????????????????????????????????????????????????????????????????AATTACACAAATCCTAACAGGTCTTCTGCTAGCAATACACTACACCGCAGACACAACCCTAGCCTTTTCATCCGTCGCCCACACATGTCGAAACGTCCAATATGGCTGACTAATCCGCAATCTCCACGCAAACGGAGCCTCGATATTCTTTATCTGCATCTACCTACATATCGGACGAGGATTTTATTACGGCTCATACCTTAACAAAGAAACCTGAAACACAGGGGTAATCCTTCTCCTAACACTTATAGCAACCGCCTTCGTAGGCTATGTCCTTCCATGAGGCCAAATATCATTCTGAGGCGCCACCGTAATTACTAACCTATTCTCCGCTATCCCATACATCGGTCAAAATCTAGTAGAATGGGCCTGAGGAGGGTTCTCAGTAGACAACCCTACACTAACACGCTTCTTCGCTCTACACTTCCTCCTGCCTTTCATAATCGCAGGCCTAACCCTAATCCACCTAACCTTCCTTCACGAAACCGGCTCAAACAATCCCCTAGGCCTTCAATCCAACTGCGATAAAATCCCATTCCATCCCTACTTCTCACTCAAAGACCTAGTAGGATTTATCATCCTACTCCTCCTACTAACAACACTAGCCCTCTTCTCCCCAACCCTCTTAGGAGATCCAGAAAACTTTTCACCAGCCAACCCTTTAGTAACACCACCCCATATCAAACCAGAATGATACTTCCTATTCGCATACGCTATCCTACGATCCATCCCCAACAAGCTAGGAGGAGTCCTAGCCCTAGCAGCCTCCGTCCTAGTCCTCTTCCTATCCCCACTACTACATAAATCAAAACAACGTACCATAACCTTCCGTCCCCTATCCCAAGCCCTATTCTGAATCCTAGTAACTAACCTGCTAATCCTAACATGAATCGGTAGCCAACCAGTAGAGCACCCATTCATTATCATTGGCCAACTAGCCTCCATCACATACTTTTCAATCCTTTTAATCCTCTTCCCAGCCATTACCACACTAGAAAACAAACTACTCAACTACTAA
rondonia_LSUMZ36770SantaCrBO      ?????????????????????????????????????????????????????????????????????????????????????????????????????????????????????????????AATTACACAAATCCTTACAGGTCTTCTGCTAGCAATACACTACACCGCAGACACGACCCTAGCCTTTTCATCCGTCGCCCACACATGTCGAAATGTCCAATATGGCTGGCTAATCCGCAATCTACACGCAAATGGAGCCTCGATATTCTTTATCTGCATCTACCTACATATCGGACGAGGATTTTATTACGGCTCATACCTTAACAAAGAAACCTGAAACACAGGAGTAATCCTCCTCCTAACACTCATAGCAACCGCCTTCGTAGGCTATGTCCTTCCATGAGGCCAAATATCATTCTGAGGCGCCACTGTGATTACTAACCTATTCTCCGCTATCCCATACATCGGCCAAAATCTAGTAGAATGAGCCTGAGGAGGGTTCTCAGTAGACAACCCCACACTAACACGCTTCTTCGCCCTACACTTCCTCCTGCCTTTTGTAATCGCAGGCCTAACCCTAATCCACCTAACCTTCCTTCACGAAACCGGCTCAAATAACCCCCTAGGCCTTCAATCCAACTGCGATAAAATCCCATTCCACCCCTACTTCTCACTCAAAGACCTAGTAGGATTTATTATCCTACTCCTCCTACTAACAACACTAGCCCTCTTCTCCCCAACCCTCTTAGGGGACCCAGAAAACTTTTCACCAGCCAACCCTCTAGTAACACCACCCCATATCAAACCAGAATGATACTTCCTATTCGCATACGCTATCCTACGATCCATCCCCAACAAGCTAGGAGGAGTCCTAGCCCTAGCAGCCTCTGTCCTAGTCCTCTTCCTATCCCCACTACTACATAAATCAAAACAACGTACCATAACCTTCCGTCCCCTATCCCAAGCCCTATTCTGAATCCTAGTAACTAACCTGCTGATCCTAACATGAATCGGCAGCCAACCAGTAGAGCACCCATTCATTATCATTGGCCAACTAGCCTCCATCACATACTTTTCAATCCTTTTAATCCTCTTCCCAGCCATTACCACACTAGAAAACAAACTACTCAACTACTAA
rondonia_LSUMZ37524SantaCrBO      ?????????????????????????????????????????????????????????????????????????????????????????????????????????????????????????????ACTTACACAAATCCTTACAGGTCTTCTGCTAGCAATACACTACACCGCAGACACGACCCTAGCCTTTTCATCCGTCGCCCACACATGTCGAAATGTCCAATATGGCTGGCTAATCCGCAATCTACACGCAAATGGAGCCTCGATATTCTTTATCTGCATCTACCTACATATCGGACGAGGATTTTATTACGGCTCATACCTTAACAAAGAAACCTGAAACACAGGAGTAATCCTCCTCCTAACACTCATAGCAACCGCCTTCGTAGGCTATGTCCTTCCATGAGGCCAAATATCATTCTGAGGCGCCACTGTGATTACTAACCTATTCTCCGCTATCCCATACATCGGCCAAAATCTAGTAGAATGAGCCTGAGGAGGGTTCTCAGTAGACAACCCCACACTAACACGCTTCTTCGCCCTACACTTCCTCCTGCCTTTTGTAATCGCAGGCCTAACCCTAATCCACCTAACCTTCCTTCACGAAACCGGCTCAAATAACCCCCTAGGCCTTCAATCCAACTGCGATAAAATCCCATTCCACCCCTACTTCTCACTCAAAGACCTAGTAGGATTTATTATCCTACTCCTCCTACTAACAACACTAGCCCTCTTCTCCCCAACCCTCTTAGGGGACCCAGAAAACTTTTCACCAGCCAACCCTCTAGTAACACCACCCCATATCAAACCAGAATGATACTTCCTATTCGCATACGCTATCCTACGATCCATCCCCAACAAGCTAGGAGGAGTCCTAGCCCTAGCAGCCTCTGTCCTAGTCCTCTTCCTATCCCCACTACTACATAAATCAAAACAACGTACCATAACCTTCCGTCCCCTATCCCAAGCCCTATTCTGAATCCTAGTAACTAACCTGCTAATCCTAACATGAATCGGCAGCCAACCAGTAGAGCACCCATTCATTATCATTGGCCAACTAGCCTCCATCACATACTTTTCAATCCTTTTAATCCTCTTCCCAGCCATTACCACACTAGAAAACAAACTACTCAACTACTAA
inambari_LSUMZ4718LoretoPE        ?????????????????????????????????????????????????????????????????????????????????????????????????????????????????????????????AATTACACAAATCCTAACAGGTCTTCTGCTAGCAATACACTACACCGCAGACACAACCCTAGCCTTTTCATCCGTCGCCCACACATGTCGAAATGTCCAATATGGCTGGCTAATCCGCAATCTACACGCAAACGGAGCTTCGATATTCTTTATCTGCATCTACCTACATATCGGACGAGGATTTTATTACGGCTCATACCTTAACAAAGAAACCTGAAACACAGGAGTAATCCTCCTCCTAACACTCATAGCAACCGCCTTCGTAGGTTATGTCCTTCCATGAGGCCAAATGTCATTCTGAGGCGCCACTGTGATTACTAACCTATTCTCCGCTATCCCATACATCGGCCAAAATCTAGTAGAATGGGCCTGAGGAGGCTTCTCAGTAGACAACCCCACACTAACACGCTTCTTCACCCTACACTTCCTCCTGCCTTTCGTAATCGCAGGCCTAACCCTAATCCACCTAACCTTCCTTCACGAAGCCGGCTCAAATAACCCCCTAGGCCTTCAATCCAACTGTGATAAAATCCCATTCCACCCCTACTTCTCACTCAAAGACCTAGTAGGATTTATCATCCTAGTCCTCCTACTCACAACACTAGCCCTCTTCTCCCCAACCCTCTTAGGGGACCCAGAAAACTTTTCACCAGCCAACCCTCTAGTAACACCACCCCATATCAAACCAGAATGATACTTCCTATTCGCATACGCTATCCTACGATCCATCCCCAACAAGCTAGGAGGAGTCCTAGCCCTAGCAGCCTCTGTCCTAGTCCTCTTCCTATCCCCACTACTACATAAATCAAAACAACGTACCATAACCTTCCGTCCCCTATCCCAAGCCCTATTCTGAATCCTAGTAACTAACCTGCTAATCCTAACATGAATCGGCAGCCAACCAGTAGAGCACCCATTCACTATCATTGGCCAACTAGCCTCCATCACATACTTTTCAATCCTTTTAATCCTCTTCCCAGCTATTACCACACTAGAAAACAAACTACTCAACTACTAA
rondonia_14529SantaCruzBOL        ?????????????????????????????????????????????????????????????????????????????????????????????????????????TCCCTGTTAGGACTATGTCTAATTACACAAATCCTTACAGGTCTTCTGCTAGCAATACACTACACCGCAGACACGACCCTAGCCTTTTCATCCGTCGCCCACACATGTCGAAATGTCCAATATGGCTGGCTAATCCGCAATCTACACGCAAATGGAGCCTCGATATTCTTTATCTGCATCTACCTACATATCGGACGAGGATTTTATTACGGCTCATACCTTAACAAAGAAACCTGAAACACAGGAGTAATCCTCCTCCTAACACTCATAGCAACCGCCTTCGTAGGCTATGTCCTTCCATGAGGCCAAATATCATTCTGAGGCGCCACTGTGATTACTAACCTATTCTCCGCTATCCCATACATCGGCCAAAATCTAGTAGAATGAGCCTGAGGAGGGTTCTCAGTAGACAACCCCACACTAACACGCTTCTTCGCCCTACACTTCCTCCTGCCTTTTGTAATCGCAGGCCTAACCCTAATCCACCTAACCTTCCTTCACGAAACCGGCTCAAATAACCCCCTAGGCCTTCAATCCAACTGCGATAAAATCCCATTCCACCCCTACTTCTCACTCAAAGACCTAGTAGGATTTATTATCCTACTCCTCCTACTAACAACACTAGCCCTCTTCTCCCCAACCCTCTTAGGGGACCCAGAAAACTTTTCACCAGCCAACCCTCTAGTAACACCACCCCATATCAAACCAGAATGATACTTCCTATTCGCATACGCTATCCTACGATCCATCCCCAACAAGCTAGGAGGAGTCCTAGCCCTAGCAGCCTCTGTCCTAGTCCTCTTCCTATCCCCACTACTACATAAATCAAAACAACGTACCATAACCTTCCGTCCCCTATCCCAAGCCCTATTCTGAATCCTAGTAACTAACCTGCTAATCCTAACATGAATCGGCAGCCAACCAGTAGAGCACCCATTCATTATCATTGGCCAACTAGCCTCCATCACATACTTTTCAATCCTTTTAATCCTCTTCCCAGCCATTACCACACTAGAAAACAAACTACTCAACTACTAA
rondonia_14956SantaCruzBOL        ?????????????????????????????????????????????????????????????????????????????????????????????????????????????????????????????AATTACACAAATCCTTACAGGTCTTCTGCTAGCAATACACTACACCGCAGACACGACCCTAGCCTTTTCATCCGTCGCCCACACATGTCGAAATGTCCAATATGGCTGGCTAATCCGCAATCTACACGCAAATGGAGCCTCGATATTCTTTATCTGCATCTACCTACATATCGGACGAGGATTTTATTACGGCTCATACCTTAACAAAGAAACCTGAAACACAGGAGTAATCCTCCTCCTAACACTCATAGCAACCGCCTTCGTAGGCTATGTCCTTCCATGAGGCCAAATATCATTCTGAGGCGCCACTGTGATTACTAACCTATTCTCCGCTATCCCATACATCGGCCAAAATCTAGTAGAATGAGCCTGAGGAGGGTTCTCAGTAGACAACCCCACACTAACACGCTTCTTCGCCCTACACTTCCTCCTGCCTTTTGTAATCGCAGGCCTAACCCTAATCCACCTAACCTTCCTTCACGAAACCGGCTCAAATAACCCCCTAGGCCTTCAATCCAACTGCGATAAAATCCCATTCCACCCCTACTTCTCACTCAAAGACCTAGTAGGATTTATTATCCTACTCCTCCTACTAACAACACTAGCCCTCTTCTCCCCAACCCTCTTAGGGGACCCAGAAAACTTTTCACCAGCCAACCCTCTAGTAACACCACCCCATATCAAACCAGAATGATACTTCCTATTCGCATACGCTATCCTACGATCCATCCCCAACAAGCTAGGAGGAGTCCTAGCCCTAGCAGCCTCTGTCCTAGTCCTCTTCCTATCCCCACTACTACATAAATCAAAACAACGTACCATAACCTTCCGCCCCCTATCCCAAGCCCTATTCTGAATCCTAGTAACTAACCTGCTAATCCTAACATGAATCGGCAGCCAACCAGTAGAGCACCCATTCATTATCATTGGCCAACTAGCCTCCATCACATACTTTTCAATCCTTTTAATCCTCTTCCCAGCCATTACCACACTAGAAAACAAACTACTCAACTACTAA
rondonia_15093SantaCruzBOL        ????????????????????????????????????????????????????????????????????????????????????????????????????????????????????????????????????CAAATCCTTACAGGTCTTCTGCTAGCAATACACTACACCGCAGACACGACCCTAGCCTTTTCATCCGTCGCCCACACATGTCGAAATGTCCAATATGGCTGGCTAATCCGCAATCTACACGCAAATGGAGCCTCGATATTCTTTATCTGCATCTACCTACATATCGGACGAGGATTTTATTACGGCTCATACCTTAACAAAGAAACCTGAAACACAGGAGTAATCCTCCTCCTAACACTCATAGCAACCGCCTTCGTAGGCTATGTCCTTCCATGAGGCCAAATATCATTCTGAGGCGCCACTGTGATTACTAACCTATTCTCCGCTATCCCATACATCGGCCAAAATCTAGTAGAATGAGCCTGAGGAGGGTTCTCAGTAGACAACCCCACACTAACACGCTTCTTCGCCCTACACTTCCTCCTGCCTTTTGTAATCGCAGGCCTAACCCTAATCCACCTAACCTTCCTTCACGAAACCGGCTCAAATAACCCCCTAGGCCTTCAATCCAACTGCGATAAAATCCCATTCCACCCCTACTTCTCACTCAAAGACCTAGTCGGATTTATTATCCTACTCCTCCTACTAACAACACTAGCCCTCTTCTCCCCAACCCTCTTAGGGGACCCAGAAAACTTTTCACCAGCCAACCCTCTAGTAACACCACCCCATATCAAACCAGAATGATACTTCCTATTCGCATACGCTATCCTACGATCCATCCCCAACAAGCTAGGAGGAGTCCTAGCCCTAGCAGCCTCCGTCCTAGTCCTCTTCCTATCCCCACTACTACATAAATCAAAACAACGTACCATAACCTTCCGTCCCCTATCCCAAGCCCTATTCTGAATCCTAGTAACTAACCTGCTAATCCTAACATGAATCGGCAGCCAACCAGTAGAGCACCCATTCATTATCATTGGCCAACTAGCCTCCATCACATACTTTTCAATCCTTTTAATCCTCTTCCCAGCCATTACCACACTAGAAAACAAACTACTCAACTACTAA
guiana_41JP287BolivarVEN          ATGGCCCCTAACCTACGCAAACACCACCCCCTCCTAAAAATAGTTAACAACTCCCTAATTGACCTACCAACCCCTTCCAATATCTCCTCCTGATGAAACTTCGGGTCCCTGTTAGGACTATGCCTAATTACACAAATCCTTACAGGTCTTCTGCTAGCAATACACTACACCGCAGACACAACCCTAGCCTTTTCATCCGTCGCCCACACATGTCGAAACGTCCAATATGGCTGGCTAATCCGCAATCTACACGCAAATGGAGCCTCGATATTCTTTATCTGCATCTACCTACATATCGGACGAGGATTTTATTACGGCTCATACCTTAACAAAGAAACCTGAAACACAGGAGTAATCCTCCTCCTAACACTCATAGCAACCGCCTTCGTAGGCTATGTTCTTCCATGAGGCCAAATATCATTCTGAGGCGCCACTGTGATTACTAACCTATTCTCCGCTATCCCATACATCGGCCAAAATCTAGTAGAATGGGCCTGAGGAGGGTTCTCAGTAGACAACCCCACACTAACACGCTTCTTCGCCCTACACTTCCTCCTGCCTTTTGTAATCGCAGGCCTAACCCTAATCCACCTAACCTTCCTTCACGAAACCGGCTCAAATAACCCCCTAGGCCTTCAATCCAACTGCGATAAAATCCCATTCCACCCCTACTTCTCACTCAAAGACCTAGTAGGATTTATTATCCTACTCCTCCTACTAACAACACTAGCCCTCTTCTCCCCAACCCTCTTAGGGGACCCAGAAAACTTTTCACCAGCCAACCCTCTAGTAACACCACCCCATATCAAACCAGAATGATACTTCCTATTCGCATACGCTATCCTACGATCCATCCCCAACAAGCTAGGAGGAGTCCTAGCCCTAGCAGCCTCTGTCCTAGTCCTCTTCCTATCCCCACTACTACATAAATCAAAACAACGTACCATAACCTTCCGTCCCCTATCCCAAGCCCTATTCTGAATCCTAGTAACTAACCTGCTAATCCTAACATGAATCGGCAGCCAACCAGTAGAGCACCCATTCATTATCATTGGCCAACTAGCCTCCATCACATACTTTTCAATCCTTTTAATCCTCTTCCCAGCCATTACCACACTAGAAAACAAACTACTCAACTACTAA
inambari_935LaPazBOL              ???????????????????????????????????????????????????????????????????????????????????????????????????????????????????????????CTAATTACACAAATCCTTACAGGTCTTCTGCTAGCAATACACTACACCGCAGACACAACCCTAGCCTTTTCATCCGTCGCCCACACATGTCGAAACGTCCAATACGGCTGGCTAATCCGCAATCTACACGCAAATGGAGCCTCGATATTCTTTATCTGCATCTACCTACATATCGGACGAGGATTTTATTACGGCTCATACCTTAACAAAGAAACCTGAAACACAGGAGTAATCCTCCTCCTAACACTCATAGCAACCGCCTTCGTAGGCTATGTCCTTCCATGAGGCCAAATATCATTCTGAGGTGCCACTGTGATTACTAACCTATTCTCCGCTATCCCATACATCGGCCAAAATCTAGTAGAATGGGCCTGAGGAGGGTTCTCAGTAGACAACCCCACACTAACACGCTTCTTCGCCCTACACTTCCTCCTGCCTTTTGTAATCGCAGGCCTAACCCTAATCCACCTAACCTTCCTTCACGAAACCGGCTCAAATAACCCCCTAGGCCTTCAATCCAATTGCGATAAAATCCCATTCCACCCCTACTTCTCACTCAAAGACCTAGTAGGATTTATTATCCTACTCCTCCTACTAACAACACTAGCCCTCTTCTCCCCAACCCTCTTAGGGGACCCAGAAAACTTTTCACCAGCCAACCCTCTAGTAACACCACCCCATATCAAACCAGAATGATACTTCCTATTCGCATACGCTATCCTACGATCCATCCCCAACAAGCTAGGAGGAGTCCTAGCCCTAGCAGCCTCTGTCCTAGTCCTCTTCCTATCCCCACTACTACATAAATCAAAACAACGTGCCATAACCTTCCGTCCCCTATCCCAAGCCCTATTCTGAATCCTAGTAACTAACCTGCTAATCCTAACATGAATCGGCAGCCAACCAGTAGAGCACCCATTCATTATCATTGGCCAACTAGCCTCCATCACATACTTTTCAATCCTTTTAATCCTCTTCCCAGCCATTACCACACTAGAAAACAAACTACTCAACTACTAA
napo_JAP506AmazonasBRA            ?????????????????????????????????????????????????????????????????????????????????????????????????????????????????????????????AATTACACAAATCCTTACAGGTCTTCTGCTAGCAATACACTACACCGCAGACACGACCCTAGCCTTTTCATCCGTCGCCCACACATGTCGAAATGTCCAATATGGCTGGCTAATCCGCAATCTACACGCAAATGGAGCCTCGATATTCTTTATCTGCATCTACCTACATATCGGACGAGGATTTTATTACGGCTCATACCTTAACAAAGAAACCTGAAACACAGGAGTAATCCTCCTCCTAACACTCATAGCAACCGCCTTCGTAGGCTATGTCCTTCCATGAGGCCAAATATCATTCTGAGGCGCCACTGTGATTACTAACCTATTCTCCGCCATCCCATACATCGGCCAAAATCTAGTAGAATGAGCCTGAGGAGGGTTCTCAGTAGACAACCCCACACTAACACGCTTCTTCGCCCTACACTTCCTCCTGCCTTTTGTAATCGCAGGCCTAACCCTAATCCACCTAACCTTCCTTCACGAAACCGGCTCAAATAACCCCCTAGGCCTTCAATCCAACTGCGATAAAATCCCATTCCACCCCTACTTCTCACTCAAAGACCTAGTAGGATTTATTATCCTACTCCTCCTACTAACAACACTAGCCCTCTTCTCCCCAACCCTCTTAGGGGACCCAGAAAACTTTTCACCAGCCAACCCTCTAGTAACACCACCCCATATCAAACCAGAATGATACTTCCTATTCGCATACGCTATCCTACGATCCATCCCCAACAAGCTAGGAGGAGTCCTAGCCCTAGCAGCCTCTGTCCTAGTCCTCTTCCTATCCCCACTACTACATAAATCAAAACAACGTACCATAACCTTCCGTCCCCTATCCCAAGCCCTATTCTGAATCCTAGTAACTAACCTGCTAATCCTAACATGAATCGGCAGCCAACCAGTAGAGCACCCATTCATTATCATTGGCCAACTAGCCTCCATCACATACTTTTCAATCCTTTTAATCCTCTTCCCAGCCATTACCACACTAGAAAACAAACTACTCAACTACTAA
inambari_KU18609CuscoPER          ?????????????????????????????????????????????????????????????????????????????????????????????????????????????????????????????AATTACACAAATCCTTACAGGTCTTCTGCTAGCAATACACTACACCGCAGACACAACCCTAGCCTTTTCATCCGTCGCCCACACATGTCGAAACGTCCAATACGGCTGGCTAATCCGCAATCTACACGCAAATGGAGCCTCGATATTCTTTATCTGCATCTACCTACATATCGGACGAGGATTTTATTACGGCTCATACCTTAACAAAGAAACCTGAAACACAGGAGTAATCCTCCTCCTAACACTCATAGCAACCGCCTTCGTAGGCTATGTCCTTCCATGAGGCCAAATATCATTCTGAGGTGCCACTGTGATTACTAACCTATTCTCCGCTATCCCATACATCGGCCAAAATCTAGTAGAATGGGCCTGAGGAGGGTTCTCAGTAGACAACCCCACACTAACACGCTTCTTCGCCCTACACTTCCTCCTGCCTTTTGTAATCGCAGGCCTAACCCTAATCCACCTAACCTTCCTTCACGAAACCGGCTCAAATAACCCCCTAGGCCTTCAATCCAATTGCGATAAAATCCCATTCCACCCCTACTTCTCACTCAAAGACCTAGTAGGATTTATTATCCTACTCCTCCTACTAACAACACTAGCCCTCTTCTCCCCAACCCTCTTAGGGGACCCAGAAAACTTTTCACCAGCCAACCCTCTAGTAACACCACCCCATATCAAACCAGAATGATACTTCCTATTCGCATACGCTATCCTACGATCCATCCCCAACAAGCTAGGAGGAGTCCTAGCCCTAGCAGCCTCTGTCCTAGTCCTCTTCCTATCCCCACTACTACATAAATCAAAACAACGTGCCATAACCTTCCGTCCCCTATCCCAAGCCCTATTCTGAATCCTAGTAACTAACCTGCTAATCCTAACATGAATCGGCAGCCAACCAGTAGAGCACCCATTCATTATCATTGGCCAACTAGCCTCCATCACATACTTTTCAATCCTTTTGATCCTCTTCCCAGCCATTACCACACTAGAAAACAAACTACTCAACTACTAA
mexico_KU2082CampecheMEX         ???????????????????????????????????????????????????????????????????????????????????????????????????????????????????????????????TTACACAAATCCTAACAGGTCTTCTGCTAGCAATACACTACACCGCAGACACAACCCTAGCCTTTTCATCCGTCGCCCACACATGTCGAAACGTCCAATATGGCTGACTAATCCGCAATCTCCACGCAAACGGAGCCTCGATATTCTTTATCTGCATCTACCTACATATCGGACGAGGATTTTATTACGGCTCATACCTTAACAAAGAAACATGAAACACAGGGGTAATCCTTCTCCTAACACTCATAGCAACCGCCTTCGTAGGCTATGTCCTTCCATGAGGCCAAATATCATTCTGAGGCGCCACCGTAATTACTAACCTATTCTCCGCTATCCCATACATCGGTCAAAATCTAGTAGAATGGGCCTGAGGAGGGTTCTCAGTAGACAACCCTACACTAACACGCTTCTTCGCTCTACACTTCCTCCTGCCTTTCATAATCGCAGGCCTAACCCTAATCCACCTAACCTTCCTTCACGAAACCGGCTCAAACAATCCCCTAGGCCTTCAATCCAACTGCGATAAAATCCCATTCCATCCCTACTTCTCACTCAAAGACCTAGTAGGATTTATCATCCTACTCCTCCTACTAACAACACTAGCCCTCTTCTCCCCAACCCTCTTAGGGGATCCAGAAAACTTTTCACCAGCCAACCCTTTAGTAACACCACCCCATATCAAACCAGAATGATACTTCCTATTCGCATACGCTATCCTACGATCCATCCCCAACAAGCTAGGAGGAGTCCTAGCCCTAGCAGCCTCCGTCCTAGTCCTCTTCCTATCCCCACTACTACATAAATCAAAACAACGTACCATAACCTTCCGTCCCCTATCCCAAGCCCTATTCTGAATCCTAGTAACTAACCTCCTAATCTTAACATGAATCGGTAGCCAACCAGTAGAGCACCCATTCATTATCATTGGCCAACTAGCCTCCATCACATACTTTTCAATCCTTTTAATCCTCTTCCCAGCCATTACCACACTAGAAAACAAACTACTCAACTACTAA
mexico_KU2204CampecheMEX         ?????????????????????????????????????????????????????????????????????????????????????????????????????????????????????????????AATTACACAAATCCTAACAGGTCTTCTGCTAGCAATACACTACACCGCAGACACAACCCTAGCCTTTTCATCCGTCGCCCACACATGTCGAAACGTCCAATATGGCTGACTAATCCGCAATCTCCACGCAAACGGAGCCTCGATATTCTTTATCTGCATCTACCTACATATCGGACGAGGATTTTATTACGGCTCATACCTTAACAAAGAAACATGAAACACAGGGGTAATCCTTCTCCTAACACTCATAGCAACCGCCTTCGTAGGCTATGTCCTTCCATGAGGCCAAATATCATTCTGAGGCGCCACCGTAATTACTAACCTATTCTCCGCTATCCCATACATCGGTCAAAATCTAGTAGAATGGGCTTGAGGAGGGTTCTCAGTAGACAACCCTACACTAACACGCTTCTTCGCTCTACACTTCCTCCTGCCCTTCATAATCGCAGGCCTAACCCTAATCCACCTAACCTTCCTTCACGAAACCGGCTCAAACAATCCCCTAGGCCTTCAATCCAACTGCGATAAAATCCCATTCCATCCCTACTTCTCACTCAAAGACCTAGTAGGATTTATCATCCTACTCCTCCTACTAACAACACTAGCCCTCTTCTCCCCAACCCTCTTAGGGGATCCAGAAAACTTTTCACCAGCCAACCCTTTAGTAACACCGCCCCATATCAAACCAGAATGATACTTCCTATTCGCATACGCTATCCTACGATCCATCCCCAACAAGCTAGGAGGAGTCCTAGCCCTAGCAGCCTCCGTCCTAGTCCTCTTCCTATCCCCACTACTACATAAATCAAAACAACGTACCATAACCTTCCGTCCCCTATCCCAAGCCCTATTCTGAATCCTAGTAACTAACCTCCTAATCTTAACATGAATCGGTAGCCAACCAGTAGAGCACCCATTCATTATCATTGGCCAACTAGCCTCCATCACATACTTTTCAATCCTTTTAATCCTCTTCCCAGCCATTACCACACTAGAAAACAAACTACTCAACTACTAA
central_KU4951MorazanSAL          ????????????????????????????????????????????????????????????????????????????????????????????????????????????????????????????????????CAAATCCTAACAGGTCTTCTGCTAGCAATACACTACACCGCAGACACAACCCTAGCCTTTTCATCCGTCGCCCACACATGTCGAAACGTCCAATATGGCTGACTAATCCGCAATCTCCACGCAAACGGAGCCTCGATATTCTTTATCTGCATCTACCTACATATCGGACGAGGATTTTATTACGGCTCATACCTTAACAAAGAAACATGAAACACAGGGGTAATCCTTCTCCTAACACTCATAGCAACCGCCTTCGTAGGCTATGTCCTTCCATGAGGCCAAATATCATTCTGAGGCGCCACCGTAATTACTAACCTATTCTCCGCTATCCCATACATCGGTCAAAATCTAGTAGAATGGGCCTGAGGAGGGTTCTCAGTAGACAACCCTACACTAACACGCTTCTTCGCTCTACACTTCCTCCTGCCTTTCATAATCGCAGGCCTAACCCTAATCCACCTAACCTTCCTTCACGAAACCGGCTCAAACAATCCCCTAGGCCTTCAATCCAACTGCGATAAAATCCCATTCCATCCCTACTTCTCACTCAAAGACCTAGTAGGATTTATCATCCTACTCCTCCTACTAACAACACTAGCCCTCTTCTCCCCAACCCTCTTAGGGGATCCAGAAAACTTTTCACCAGCCAACCCTTTAGTAACACCACCCCATATCAAACCAGAATGATACTTCCTATTCGCATACGCTATCCTACGATCCATCCCCAACAAGCTAGGAGGAGTCCTAGCCCTAGCAGCCTCCGTCCTAGTCCTCTTCCTATCCCCACTACTACATAAATCAAAACAACGTACCATAACCTTCCGTCCCCTATCCCAAGCCCTATTCTGAATCCTAGTAACTAACCTCCTAATCTTAACATGAATCGGTAGCCAACCAGTAGAGCACCCATTCATTATCATTGGCCAACTAGCCTCCATCACATACTTTTCAATCCTTTTAATCCTCTTCCCAGCCATTACCACACTAGAAAACAAACTACTCAACTACTAA
rondonia_MPDS654AmazonasBRA       ???????????????????????????????????????????????????????????????????????????????????????????????????????????????????????????????TTACACAAATCCTTACAGGTCTTCTGCTAGCAATACACTACACCGCAGACACGACCCTAGCCTTTTCATCCGTCGCCCACACATGTCGAAATGTCCAATATGGCTGGCTAATCCGCAATCTACACGCAAATGGAGCCTCGATATTCTTTATCTGCATCTACCTACATATCGGACGAGGATTTTATTACGGCTCATACCTTAACAAAGAAACCTGAAACACAGGAGTAATCCTCCTCCTAACACTCATAGCAACCGCCTTCGTAGGCTATGTCCTTCCATGAGGCCAAATATCATTCTGAGGCGCCACTGTGATTACTAACCTATTCTCCGCTATCCCATACATCGGCCAAAATCTAGTAGAATGAGCCTGAGGAGGGTTCTCAGTAGACAACCCCACACTAACACGCTTCTTCGCCCTACACTTCCTCCTGCCTTTTGTAATCGCAGGCCTAACCCTAATCCACCTAACCTTCCTTCACGAAACCGGCTCAAATAACCCCCTAGGCCTTCAATCCAACTGCGATAAAATCCCATTCCACCCCTACTTCTCACTCAAAGACCTAGTAGGATTTATTATCCTACTCCTCCTACTAACAACACTAGCCCTCTTCTCCCCAACCCTCTTAGGGGACCCAGAAAACTTTTCACCAGCCAACCCTCTAGTAACACCACCCCATATCAAACCAGAATGATACTTCCTATTCGCATACGCTATCCTACGATCCATCCCCAACAAGCTAGGAGGAGTCCTAGCCCTAGCAGCCTCTGTCCTAGTCCTCTTCCTATCCCCACTACTACATAAATCAAAACAACGTACCATAACCTTCCGTCCCCTATCCCAAGCCCTATTCTGAATCCTAGTAACTAACCTGCTAATCCTAACATGAATCGGCAGCCAACCAGTAGAGCACCCATTCATTATCATTGGCCAACTAGCCTCCATCACATACTTTTCAATCCTTTTAATCCTCTTCCCAGCCATTACCACACTAGAAAACAAACTACTCAACTAC???
inambari_PUC148AmazonasBRA        ????????????????????????????????????????????????????????????????????????????????????????????????????????????????????????????????????????TCCTTACAGGTCTTCTGCTAACAATACACTACACCGCAGACACAACCCTAGCCTTTTCATCCGTCGCCCACACATGTCGAAACGTCCAATACGGCTGGCTAATCCGCAATCTACACGCAAATGGAGCCTCGATATTCTTTATCTGCATCTACCTACATATCGGACGAGGATTTTATTACGGCTCATACCTTAACAAAGAAACCTGAAACACAGGAGTAATCCTCCTCCTAACACTCATAGCAACCGCCTTCGTAGGCTATGTCCTTCCATGAGGCCAAATATCATTCTGAGGTGCCACTGTGATTACTAACCTATTCTCCGCTATCCCATACATCGGCCAAAATCTAGTAGAATGGGCCTGAGGAGGGTTCTCAGTAGACAACCCCACACTAACACGCTTCTTCGCCCTACACTTCCTCCTGCCTTTTGTAATCGCAGGCCTAACCCTAATCCACCTAACCTTCCTTCACGAAACCGGCTCAAATAACCCCCTAGGCCTTCAATCCAATTGCGATAAAATCCCATTCCACCCCTACTTCTCACTCAAAGACCTAGTAGGATTTATTATCCTACTCCTCCTACTAACAACACTAGCCCTCTTCTCCCCAACCCTCTTAGGGGACCCAGAAAACTTTTCACCAGCCAACCCTCTAGTAACACCACCCCATATCAAACCAGAATGATACTTCCTATTCGCATACGCTATCCTACGATCCATCCCCAACAAGCTAGGAGGAGTCCTAGCCCTAGCAGCCTCTGTCCTAGTCCTCTTCCTATCCCCACTACTACATAAATCAAAACAACGTGCCATAACCTTCCGTCCCCTATCCCAAGCCCTATTCTGAATCCTAGTAACTAACCTGCTAATCCTAACATGAATCGGCAGCCAACCAGTAGAGCACCCATTCATTATCATTGGCCAACTAGCCTCCATCACATACTTTTCAATCCTTTTGATCCTCTTCCCAGCCATTACCACACTAGAAAACAAACTACTCAACTA????
inambari_UFAC567AcreBRA           ?????????????????????????????????????????????????????????????????????????????????????????????????????????????????????????????AATTACACAAATCCTTACAGGTCTTCTGCTAGCAATACACTACACCGCAGACACAACCCTAGCCTTTTCATCCGTCGCCCACACATGTCGAAACGTCCAATACGGCTGGCTAATCCGCAATCTACACGCAAATGGAGCCTCGATATTCTTTATCTGCATCTACCTACATATCGGACGAGGATTTTATTACGGCTCATACCTTAATAAAGAAACCTGAAACACAGGAGTAATCCTCCTCCTAACACTCATAGCAACCGCCTTCGTAGGCTATGTCCTTCCATGAGGCCAAATATCATTCTGAGGTGCCACTGTGATTACTAACCTATTCTCCGCTATCCCATACATCGGCCAAAATCTAGTAGAATGGGCCTGAGGAGGGTTCTCAGTAGACAACCCCACACTAACACGCTTCTTCGCCCTACACTTCCTCCTGCCTTTTGTAATCGCAGGCCTAACCCTAATCCACCTAACCTTCCTTCACGAAACCGGCTCAAATAACCCCCTAGGCCTTCAATCCAATTGCGATAAAATCCCATTCCACCCCTACTTCTCACTCAAAGACCTAGTAGGATTTATTATCCTACTCCTCCTACTAACAACACTAGCCCTCTTCTCCCCAACCCTCCTAGGGGACCCAGAAAACTTTTCACCAGCCAACCCTCTAGTAACACCACCCCATATCAAACCAGAATGATACTTCCTATTCGCATACGCTATCCTACGATCCATCCCCAACAAGCTAGGAGGAGTCCTAGCCCTAGCAGCCTCTGTCCTAGTCCTCTTCCTATCCCCACTACTACATAAATCAAAACAACGTGCCATAACCTTCCGTCCCCTATCCCAAGCCCTATTCTGAATCCTAGTAACTAACCTGCTAATCCTAACATGAATCGGCAGCCAACCAGTAGAGCACCCATTCATTATCATTGGCCAACTAGCCTCCATCACATACTTTTCAATCCTTTTAATCCTCTTCCCAGCCATTACCACACTAGAAAACAAACTACTCAACTACTAA
central_16043HerediaCR            ?????????????????????????????????????????????????????????????????????????????????????????????????????????????????????????????????????AAATCCTAACAGGTCTTCTGCTAGCAATACACTACACCGCAGACACAACCCTAGCCTTTTCATCCGTCGCCCACACATGTCGAAACGTCCAATATGGCTGACTAATCCGCAATCTCCACGCAAACGGAGCCTCGATATTCTTTATCTGCATCTACCTACATATCGGACGAGGATTTTATTACGGCTCATACCTTAACAAAGAAACATGAAACACAGGGGTAATCCTTCTCCTAACACTTATAGCAACCGCCTTCGTAGGCTATGTCCTTCCATGAGGCCAAATATCATTCTGAGGCGCCACCGTAATTACTAACCTATTCTCCGCTATCCCATACATCGGTCAAAATCTAGTAGAATGGGCCTGAGGAGGGTTCTCAGTAGACAACCCTACACTAACACGCTTCTTCGCTCTACACTTCCTCCTGCCTTTCATAATCGCAGGCCTAACCCTAATCCACCTAACCTTCCTTCACGAAACCGGCTCAAACAATCCCCTAGGCCTTCAATCCAACTGCGATAAAATCCCATTCCATCCCTACTTCTCACTCAAAGACCTAGTAGGATTTATCATCCTACTCCTCCTACTAACAACACTAGCCCTCTTCTCCCCAACCCTCTTAGGGGATCCAGAAAACTTTTCACCAGCCAACCCTTTAGTAACACCACCCCATATCAAACCAGAATGATACTTCCTATTCGCATACGCTATCCTACGATCCATCCCCAACAAGCTAGGAGGAGTCCTAGCCCTAGCAGCCTCCGTCCTAGTCCTCTTCCTATCCCCACTACTACATAAATCAAAACAACGTACCATAACCTTCCGTCCCCTATCCCAAGCCCTATTCTGAATCCTAGTAACTAACCTCCTAATCTTAACATGAATCGGTAGCCAACCAGTAGAGCACCCATTCATTATCATTGGCCAACTAGCCTCCATCACATACTTTTCAATCCTTTTAATCCTCTTCCCAGCCATTACCACACTAGAAAACAAACTACTCAACTACTAA
central_71978PuntarenasCR         ????????????????????????????????????????????????????????????????????????????????????????????????????????????????????????????????????CAAATCCTAACAGGTCTTCTGCTAGCAATACACTACACCGCAGACACAACCCTAGCCTTTTCATCCGTCGCCCACACATGTCGAAACGTCCAATATGGCTGACTAATCCGCAATCTCCACGCAAACGGAGCCTCGATATTCTTTATCTGCATCTACCTACATATCGGACGAGGATTTTATTACGGCTCATACCTTAACAAAGAAACATGAAACACAGGGGTAATCCTTCTCCTAACACTTATAGCAACCGCCTTCGTAGGCTATGTCCTTCCATGAGGCCAAATATCATTCTGAGGCGCCACCGTAATTACTAACCTATTCTCCGCTATCCCATACATCGGTCAAAATCTAGTAGAATGGGCCTGAGGAGGGTTCTCAGTAGACAACCCTACACTAACACGCTTCTTCGCTCTACACTTCCTCCTGCCTTTCATAATCGCAGGCCTAACCCTAATCCACCTAACCTTCCTTCACGAAACCGGCTCAAACAATCCCCTAGGCCTTCAATCCAACTGCGATAAAATCCCATTCCATCCCTACTTCTCACTCAAAGACCTAGTAGGATTTATCATCCTACTCCTCCTACTAACAACACTAGCCCTCTTCTCCCCAACCCTCTTAGGGGATCCAGAAAACTTTTCACCAGCCAACCCTTTAGTAACACCACCCCATATCAAACCAGAATGATACTTCCTATTCGCATACGCTATCCTACGATCCATCCCCAACAAGCTAGGAGGAGTCCTAGCCCTAGCAGCCTCCGTCCTAGTCCTCTTCCTATCCCCACTACTACATAAATCAAAACAACGTACCATAACCTTCCGTCCCCTATCCCAAGCCCTATTCTGAATCCTAGTAACTAACCTCCTAATCTTAACATGAATCGGTAGCCAACCAGTAGAGCACCCATTCATTATCATTGGCCAACTAGCCTCCATCACATACTTTTCAATCCTTTTAATCCTCTTCCCAGCCATTACCACACTAGAAAACAAACTACTCAACTACTAA
central_71998LimonCR              ????????????????????????????????????????????????????????????????????????????????????????????????????????????????????????????????????CAAATCCTAACAGGTCTTCTGCTAGCAATACACTACACCGCAGACACAACCCTAGCCTTTTCATCCGTCGCCCACACATGTCGAAACGTCCAATATGGCTGACTAATCCGCAATCTCCACGCAAACGGAGCCTCGATATTCTTTATCTGCATCTACCTACATATCGGACGAGGATTTTATTACGGCTCATACCTTAACAAAGAAACATGAAACACAGGGGTAATCCTTCTCCTAACACTTATAGCAACCGCCTTCGTAGGCTATGTCCTTCCATGAGGCCAAATATCATTCTGAGGCGCCACCGTAATTACTAACCTATTCTCCGCTATCCCATACATCGGTCAAAATCTAGTAGAATGGGCCTGAGGAGGGTTCTCAGTAGACAACCCTACACTAACACGCTTCTTCGCTCTACACTTCCTCCTGCCTTTCATAATCGCAGGCCTAACCCTAATCCACCTAACCTTCCTTCACGAAACCGGCTCAAACAATCCCCTAGGCCTTCAATCCAACTGCGATAAAATCCCATTCCATCCCTACTTCTCACTCAAAGACCTAGTAGGATTTATCATCCTACTCCTCCTACTAACAACACTAGCCCTCTTCTCCCCAACCCTCTTAGGGGATCCAGAAAACTTTTCACCAGCCAACCCTTTAGTAACACCACCCCATATCAAACCAGAATGATACTTCCTATTCGCATACGCTATCCTACGATCCATCCCCAACAAGCTAGGAGGAGTCCTAGCCCTAGCAGCCTCCGTCCTAGTCCTCTTCCTATCCCCACTACTACATAAATCAAAACAACGTACCATAACCTTCCGTCCCCTATCCCAAGCCCTATTCTGAATCCTAGTAACTAACCTCCTAATCTTAACATGAATCGGTAGCCAACCAGTAGAGCACCCATTCATTATCATTGGCCAACTAGCCTCCATCACATACTTTTCAATCCTTTTAATCCTCTTCCCAGCCATTACCACACTAGAAAACAAACTACTCAACTACTAA
guiana_USNM9686BarimaWainiGUY     ????????????????????????????????????????????????????????????????????????????????????????????????????????GTCCCTGTTAGGACTATGTCTAATTACACAAATCCTTACAGGTCTTCTGCTAGCAATACACTACACCGCAGACACGACCCTAGCCTTTTCATCCGTCGCCCACACATGTCGAAATGTCCAATATGGCTGGCTAATCCGCAATCTACACGCAAATGGAGCCTCGATATTCTTTATCTGCATCTACCTACATATCGGACGAGGATTTTATTACGGCTCATACCTTAACAAAGAAACCTGAAACACAGGAGTAATCCTCCTCCTAACACTCATAGCAACCGCCTTCGTAGGCTATGTCCTTCCATGAGGCCAAATATCATTCTGAGGCGCCACTGTGATTACTAACCTATTCTCCGCTATCCCATACATCGGCCAAAATCTAGTAGAATGGGCCTGAGGAGGGTTCTCAGTAGACAACCCCACACTAACACGCTTCTTCGCCCTACACTTCCTCCTGCCTTTTGTAATCGCAGGCCTAACCCTAATCCACCTAACCTTCCTTCACGAAACCGGCTCAAATAACCCCCTAGGCCTTCAATCCAACTGCGATAAAATCCCATTCCACCCCTACTTCTCACTCAAAGACCTAGTAGGATTTATTATCCTACTCCTCCTACTAACAACACTAGCCCTCTTCTCCCCAACCCTCTTAGGGGACCCAGAAAACTTTTCACCAGCCAACCCTCTAGTAACACCACCCCATATCAAACCAGAATGATACTTCCTATTCGCATACGCTATCCTACGATCCATCCCCAACAAGCTAGGAGGAGTCCTAGCCCTAGCAGCCTCTGTCCTAGTCCTCTTCCTATCCCCACTACTACATAAATCAAAACAACGTACCATAACCTTCCGTCCCCTATCCCAAGCCCTATTCTGAATCCTAGTAACTAACCTGCTAATCCTAACATGAATCGGCAGCCAACCAGTAGAGCACCCATTCATTATCATTGGCCAACTAGCCTCCATCACATACTTTTCAATCCTTTTAATCCTCTTCCCAGCCATTACCACACTAGAAAACAAACTACTCAACTACTAA
central_UWBM69015ChinandegaNIC    ????????????????????????????????????????????????????????????????????????????????????????????????????????ATCTCTGCTAGGACTATGCCTAATTACACAAATCCTAACAGGTCTTCTGCTAGCAATACACTACACCGCAGACACAACCCTAGCCTTTTCATCCGTCGCCCACACATGTCGAAACGTCCAATATGGCTGACTAATCCGCAATCTCCACGCAAACGGAGCCTCGATATTCTTTATCTGCATCTACCTACATATCGGACGAGGATTTTATTACGGCTCATACCTTAACAAAGAAACATGAAACACAGGGGTAATCCTTCTCCTAACACTTATAGCAACCGCCTTCGTAGGCTATGTCCTTCCATGAGGCCAAATATCATTCTGAGGCGCCACCGTAATTACTAACCTATTCTCCGCTATCCCATACATCGGTCAAAATCTAGTAGAATGGGCCTGAGGAGGGTTCTCAGTAGACAACCCTACACTAACACGCTTCTTCGCTCTACACTTCCTCCTGCCTTTCATAATCGCAGGCCTAANNNNNNNNNNNNNNNNNNNNNNNNNNNNNNNNNNNNCAAACAATCCCCTAGGCCTTCAATCCAACTGCGATAAAATCCCATTCCATCCCTACTTCTCACTCAAAGACCTAGTAGGATTTATCATCCTACTCCTCCTACTAACAACACTAGCCCTCTTCTCCCCAACCCTCTTAGGGGATCCAGAAAACTTTTCACCAGCCAACCCTTTAGTAACACCACCCCATATCAAACCAGAATGATACTTCCTATTCGCATACGCTATCCTACGATCCATCCCCAACAAGCTAGGAGGAGTCCTAGCCCTAGCAGCCTCCGTCCTAGTCCTCTTCCTATCCCCACTACTACATAAATCAAAACAACGTACCATAACCTTCCGTCCCCTATCCCAAGCCCTATTCTGAATCCTAGTAACTAACCTCCTAATCTTAACATGAATCGGTAGCCAACCAGTAGAGCACCCATTCATTATCATTGGCCAACTAGCCTCCATCACATACTTTTCAATCCTTTTAATCCTCTTCCCAGCCATTACCACACTAGAAAACAAACTACTCAACTACTAA
inambari_8843PandoBOL             ???????????????????????????????????????????????????????????????????????????????????????????????????????????????????????????CTAATTACACAAATCCTTACAGGTCTTCTGCTAGCAATACACTACACCGCAGACACAACCCTAGCCTTTTCATCCGTCGCCCACACATGTCGAAACGTCCAATATGGCTGGCTAATCCGCAATCTACACGCAAATGGAGCCTCGATATTCTTTATCTGCATCTACCTACATATCGGACGAGGATTTTATTACGGCTCATACCTTAACAAAGAAACCTGAAACACAGGAGTAATCCTCCTCCTAACACTCATAGCAACCGCCTTCGTAGGCTATGTCCTTCCATGAGGCCAAATATCATTCTGAGGCGCCACTGTGATTACTAACCTATTCTCCGCTATCCCATACATCGGTCAAAATCTAGTAGAATGGGCCTGAGGAGGGTTCTCAGTAGACAACCCCACACTAACACGCTTCTTCGCCCTACACTTCCTCCTGCCTTTTGTAATCGCAGGCCTAACCCTAATCCACCTAACCTTCCTTCACGAAACCGGCTCAAATAACCCCCTAGGCCTTCAATCCAATTGCGATAAAATCCCATTCCACCCCTACTTCTCACTCAAAGACCTAGTAGGATTTATTATCCTACTCCTCCTACTAACAACACTAGCCCTCTTCTCCCCAACCCTCTTAGGGGACCCAGAAAACTTTTCACCAGCCAACCCTCTAGTAACACCACCCCATATCAAACCAGAATGATACTTCCTATTCGCATACGCTATCCTACGATCCATCCCCAACAAGCTAGGAGGAGTCCTAGCCCTAGCAGCCTCTGTCCTAGTCCTCTTCCTATCCCCACTACTACATAAATCAAAACAACGTACCATAACCTTCCGTCCCCTATCCCAAGCCCTATTCTGAATCCTAGTAACTAACCTGCTAATCCTAACATGAATCGGCAGCCAACCAGTAGAGCACCCATTCATTATCATTGGCCAACTAGCCTCCATCACATACTTTTCAATCCTTTTAATCCTCTTCCCAGCCATTACCACACTAGAAAACAAACTACTCAACTACTAA
inambari_UFAC1242AcreBRA          ????????????????????????????????????????????????????????????????????????????????????????????????????????GTCCTTGTTAGGACTATGCCTAATTACACAAATCCTTACAGGTCTTCTGCTAGCAATACACTACACCGCAGACACAACCCTAGCCTTTTCATCCGTCGCCCACACATGTCGAAACGTCCAATACGGCTGGCTAATCCGCAATCTACACGCAAATGGAGCCTCGATATTCTTTATCTGCATCTACCTACATATCGGACGAGGATTTTATTACGGCTCATACCTTAACAAAGAAACCTGAAACACAGGAGTAATCCTCCTCCTAACACTCATAGCAACCGCCTTCGTAGGCTATGTCCTTCCATGAGGCCAAATATCATTCTGAGGTGCCACTGTGATTACTAACCTATTCTCCGCTATCCCATACATCGGCCAAAATCTAGTAGAATGGGCCTGAGGAGGGTTCTCAGTAGACAACCCCACACTAACACGCTTCTTCGCCCTACACTTCCTCCTGCCTTTTGTAATCGCAGGCCTAACCCTAATCCACCTAACCTTCCTTCACGAAACCGGCTCAAATAACCCCCTAGGCCTTCAATCCAATTGCGATAAAATCCCATTCCACCCCTACTTCTCACTCAAAGACCTAGTAGGATTTATTATCCTACTCCTCCTACTAACAACACTAGCCCTCTTCTCCCCAACCCTCTTAGGAGACCCAGAAAACTTTTCACCAGCCAACCCTCTAGTAACACCACCCCATATCAAACCAGAATGATACTTCCTATTCGCATACGCTATCCTACGATCCATCCCCAACAAGCTAGGAGGAGTCCTAGCCCTAGCAGCCTCTGTCCTAGTCCTCTTCCTATCCCCACTACTACATAAATCAAAACAACGTGCCATAACCTTCCGTCCCCTATCCCAAGCCCTATTCTGAATCCTAGTAACTAACCTGCTAATCCTAACATGAATCGGCAGCCAACCAGTAGAGCACCCATTCATTATCATTGGCCAACTAGCCTCCATCACATACTTTTCAATCCTTTTGATCCTCTTCCCAGCCATTACCACACTAGAAAACAAACTACTCAACTACTAA
inambari_UFAC138AcreBRA           ????????????????????????????????????????????????????????????????????????????????????????????????????????GTCCTTGTTAGGACTATGCCTAATTACACAAATCCTTACAGGTCTTCTGCTAGCAATACACTACACCGCAGACACAACCCTAGCCTTTTCATCCGTCGCCCACACATGTCGAAACGTCCAATACGGCTGGCTAATCCGCAATCTACACGCAAATGGAGCCTCGATATTCTTTATCTGCATCTACCTACATATCGGACGAGGATTTTATTACGGCTCATACCTTAACAAAGAAACCTGAAACACAGGAGTAATCCTCCTCCTAACACTCATAGCAACCGCCTTCGTAGGCTATGTCCTTCCATGAGGCCAAATATCATTCTGAGGTGCCACTGTGATTACTAACCTATTCTCCGCTATCCCATACATCGGCCAAAATCTAGTAGAATGGGCCTGAGGAGGGTTCTCAGTAGACAACCCCACACTAACACGCTTCTTCGCCCTACACTTCCTCCTGCCTTTTGTAATCGCAGGCCTAACCCTAATCCACCTAACCTTCCTTCACGAAACCGGCTCAAATAACCCCCTAGGCCTTCAATCCAATTGCGATAAAATCCCATTCCACCCCTACTTCTCACTCAAAGACCTAGTAGGATTTATTATCCTACTCCTCCTACTAACAACACTAGCCCTCTTCTCCCCAACCCTCTTAGGGGACCCAGAAAACTTTTCACCAGCCAACCCTCTAGTAACACCACCCCATATCAAACCAGAATGATACTTCCTATTCGCATACGCTATCCTACGATCCATCCCCAACAAGCTAGGAGGAGTCCTAGCCCTAGCAGCCTCTGTCCTAGTCCTCTTCCTATCCCCACTACTACATAAATCAAAACAACGTGCCATAACCTTCCGTCCCCTATCCCAAGCCCTATTCTGAATCCTAGTAACTAACCTGCTAATCCTAACATGAATCGGCAGCCAACCAGTAGAGCACCCATTCATTATCATTGGCCAACTAGCCTCCATCACATACTTTTCAATCCTCTTAATCCTCTTCCCAGCCATTACCACACTAGAAAACAAACTACTCAACTACTAA
guiana_USNM11565UpperEssequiboGUY ATGGCCCCTAACCTACGCAAACACCACCCCCTCCTAAAAATAATCAACAACTCCCTAATTGACCTACCAACCCCTTCCAATATCTCCTCCTGATGAAACTTCGGGTCCCTGTTAGGACTATGTCTAATTACACAAATCCTTACAGGTCTTCTGCTAGCAATACACTACACCGCAGACACGACCCTAGCCTTTTCATCCGTCGCCCACACATGTCGAAATGTCCAATATGGCTGGCTAATCCGCAATCTACACGCAAATGGAGCCTCGATATTCTTTATCTGCATCTACCTACATATCGGACGAGGATTTTATTACGGCTCATACCTTAACAAAGAAACCTGAAACACAGGAGTAATCCTCCTCCTAACACTCATAGCAACCGCCTTCGTAGGCTATGTCCTTCCATGAGGCCAAATATCATTCTGAGGCGCCACTGTGATTACTAACCTATTCTCCGCCATCCCATACATCGGCCAAAATCTAGTAGAATGAGCCTGAGGAGGGTTCTCAGTAGACAACCCCACACTAACACGCTTCTTCGCCCTACACTTCCTCCTGCCTTTTGTAATCGCAGGCCTAACCCTAATCCACCTAACCTTCCTTCACGAAACCGGCTCAAATAACCCCCTAGGCCTTCAATCCAACTGCGATAAAATCCCATTCCACCCCTACTTCTCACTCAAAGACCTAGTAGGATTTATTATCCTACTCCTCCTACTAACAACACTAGCCCTCTTCTCCCCAACCCTCTTAGGGGACCCAGAAAACTTTTCACCAGCCAACCCTCTAGTAACACCACCCCATATCAAACCAGAATGATACTTCCTATTCGCATACGCTATCCTACGATCCATCCCCAACAAGCTAGGAGGAGTCCTAGCCCTAGCAGCCTCTGTCCTAGTCCTCTTCCTATCCCCACTACTACATAAATCAAAACAACGTACCATAACCTTCCGTCCCCTATCCCAAGCCCTATTCTGAATCCTAGTAACTAACCTGCTAATCCTAACATGAATCGGCAGCCAACCAGTAGAGCACCCATTCATTATCATTGGCCAACTAGCCTCCATCACATACTTTTCAATCCTTTTAATCCTCTTCCCAGCCATTACCACACTAGAAAACAAACTACTCAACTACTAA
guiana_USNM13170LindenGUY         ATGGCCCCTAACCTACGCAAACACCACCCCCTCCTAAAAATAATCAACAACTCCCTAATTGACCTACCAACCCCTTCCAATATCTCCTCCTGATGAAACTTCGGGTCCCTGTTAGGACTATGTCTAATTACACAAATCCTTACAGGTCTTCTGCTAGCAATACACTACACCGCAGACACGACCCTAGCCTTTTCATCCGTCGCCCACACATGTCGAAATGTCCAATATGGCTGGCTAATCCGCAATCTACACGCAAATGGAGCCTCGATATTCTTTATCTGCATCTACCTACATATCGGACGAGGATTTTATTACGGCTCATACCTTAACAAAGAAACCTGAAACACAGGAGTAATCCTCCTCCTAACACTCATAGCAACCGCCTTCGTAGGCTATGTCCTTCCATGAGGCCAAATATCATTCTGAGGCGCCACTGTGATTACTAACCTATTCTCCGCTATCCCATACATCGGCCAAAATCTAGTAGAATGAGCCTGAGGAGGGTTCTCAGTAGACAACCCCACACTAACACGCTTCTTCGCCCTACACTTCCTCCTGCCTTTTGTAATCGCAGGCCTAACCCTAATCCACCTAACCTTCCTTCACGAAACCGGCTCAAATAACCCCCTAGGCCTTCAATCCAACTGCGATAAAATCCCATTCCACCCCTACTTCTCACTCAAAGACCTAGTAGGATTTATTATCCTACTCCTCCTACTAACAACACTAGCCCTCTTCTCCCCAACCCTCTTAGGGGACCCAGAAAACTTTTCACCAGCCAACCCTCTAGTAACACCACCCCATATCAAACCAGAATGATACTTCCTATTCGCATACGCTATCCTACGATCCATCCCCAACAAGCTAGGAGGAGTCCTAGCCCTAGCAGCCTCTGTCCTAGTCCTCTTCCTATCCCCACTACTACATAAATCAAAACAACGTACCATAACCTTCCGTCCCCTATCCCAAGCCCTATTCTGAATCCTAGTAACTAACCTGCTAATCCTAACATGAATCGGCAGCCAACCAGTAGAGCACCCATTCATTATCATTGGCCAACTAGCCTCCATCACATACTTTTCAATCCTTTTAATCCTCTTCCCAGCCATTACCACACTAGAAAACAAACTACTCAAC??????
guiana_USNM13692LindenGUY         ATGGCCCCTAACCTACGCAAACACCACCCCCTCCTAAAAATAATCAACAACTCCCTAATTGACCTACCAACCCCTTCCAATATCTCCTCCTGATGAAACTTCGGGTCCCTGTTAGGACTATGTCTAATTACACAAATCCTTACAGGTCTTCTGCTAGCAATACACTACACCGCAGACACGACCCTAGCCTTTTCATCCGTCGCCCACACATGTCGAAATGTCCAATATGGCTGGCTAATCCGCAATCTACACGCAAATGGAGCCTCGATATTCTTTATCTGCATCTACCTACATATCGGACGAGGATTTTATTACGGCTCATACCTTAACAAAGAAACCTGAAACACAGGAGTAATCCTCCTCCTAACACTCATAGCAACCGCCTTCGTAGGCTATGTCCTTCCATGAGGCCAAATATCATTCTGAGGCGCCACTGTGATTACTAACCTATTCTCCGCTATCCCATACATCGGCCAAAATCTAGTAGAATGAGCCTGAGGAGGGTTCTCAGTAGACAACCCCACACTAACACGCTTCTTCGCCCTACACTTCCTCCTGCCTTTTGTAATCGCAGGCCTAACCCTAATCCACCTAACCTTCCTTCACGAAACCGGCTCAAATAACCCCCTAGGCCTTCAATCCAACTGCGATAAAATCCCATTCCACCCCTACTTCTCACTCAAAGACCTAGTAGGATTTATTATCCTACTCCTCCTACTAACAACACTAGCCCTCTTCTCCCCAACCCTCTTAGGGGACCCAGAAAACTTTTCACCAGCCAACCCTCTAGTAACACCACCCCATATCAAACCAGAATGATACTTCCTATTCGCATACGCTATCCTACGATCCATCCCCAACAAGCTAGGAGGAGTCCTAGCCCTAGCAGCCTCTGTCCTAGTCCTCTTCCTATCCCCACTACTACATAAATCAAAACAACGTACCATAACCTTCCGTCCCCTATCCCAAGCCCTATTCTGAATCCTAGTAACTAACCTGCTAATCCTAACATGAATCGGCAGCCAACCAGTAGAGCACCCATTCATTATCATTGGCCAACTAGCCTCCATCACATACTTTTCAATCCTTTTAATCCTCTTCCCAGCCATTACCACACTAGAAAACAAACTACTCAACTACTAA
guiana_USNM13940KusadMountGUY     ATGGCCCCTAACCTACGCAAACACCACCCCCTCCTAAAAATAATCAACAACTCCCTAATTGACCTACCAACCCCTTCCAATATCTCCTCCTGATGAAACTTCGGGTCCCTGTTAGGACTATGTCTAATTACACAAATCCTTACAGGTCTTCTGCTAGCAATACACTACACCGCAGACACGACCCTAGCCTTTTCATCCGTCGCCCACACATGTCGAAATGTCCAATATGGCTGACTAATCCGCAATCTACACGCAAATGGAGCCTCGATATTCTTTATCTGCATCTACCTACATATCGGACGAGGATTTTATTACGGCTCATACCTTAACAAAGAAACCTGAAACACAGGAGTAATCCTCCTCCTAACACTCATAGCAACCGCCTTCGTAGGCTATGTCCTTCCATGAGGCCAAATATCATTCTGAGGCGCCACTGTGATTACTAACCTATTCTCCGCTATCCCATACATCGGCCAAAATCTAGTAGAATGAGCCTGAGGAGGGTTCTCAGTAGACAACCCCACACTAACACGCTTCTTCGCCCTACACTTCCTCCTGCCTTTTGTAATCGCAGGCCTAACCCTAATCCACCTAACCTTCCTTCACGAAACCGGCTCAAATAACCCCCTAGGCCTTCAATCCAACTGCGATAAAATCCCATTCCACCCCTACTTCTCACTCAAAGACCTAGTAGGATTTATTATCCTACTCCTCCTACTAACAACACTAGCCCTCTTCTCCCCAACCCTCTTAGGGGACCCAGAAAACTTTTCACCAGCCAACCCTCTAGTAACACCACCCCATATCAAACCAGAATGATACTTCCTATTCGCATACGCTATCCTACGATCCATCCCCAACAAGCTAGGAGGAGTCCTAGCCCTAGCAGCCTCTGTCCTAGTCCTCTTCCTATCCCCACTACTACATAAATCAAAACAACGTACCATAACCTTCCGTCCCCTATCCCAAGCCCTATTCTGAATCCTAGTAACTAACCTGCTAATCCTAACATGAATCGGCAGCCAACCAGTAGAGCACCCATTCATTATCATTGGCCAACTAGCCTCCATCACATACTTTTCAATCCTTTTAATCCTCTTCCCAGCCATTACCACACTAGAAAACAAACTACTCAACTACTAA
guiana_USNM18938KopinangRiverGUY  ATGGCCCCTAACCTACGCAAACACCACCCCCTCCTAAAAATAATCAACAACTCCCTAATTGACCTACCAACCCCTTCCAATATCTCCTCCTGATGAAACTTCGGGTCCCTGTTAGGACTATGTCTAATTACACAAATCCTTACAGGTCTTCTGCTAGCAATACACTACACCGCAGACACGACCCTAGCCTTTTCATCCGTCGCCCACACATGTCGAAATGTCCAATATGGCTGGCTAATCCGCAATCTACACGCAAATGGAGCCTCGATATTCTTTATCTGCATCTACCTACATATCGGACGAGGATTTTATTACGGCTCATACCTTAACAAAGAAACCTGAAACACAGGAGTAATCCTCCTCCTAACACTCATAGCAACCGCCTTCGTAGGCTATGTCCTTCCATGAGGCCAAATATCATTCTGAGGCGCCACTGTGATTACTAACCTATTCTCCGCTATCCCATACATCGGCCAAAATCTAGTAGAATGAGCCTGAGGAGGGTTCTCAGTAGACAACCCCACACTAACACGCTTCTTCGCCCTACACTTCCTCCTGCCTTTTGTAATCGCAGGCCTAACCCTAATCCACCTAACCTTCCTTCACGAAACCGGCTCAAATAACCCCCTAGGCCTTCAATCCAACTGCGATAAAATCCCATTCCACCCCTACTTCTCACTCAAAGACCTAGTAGGATTTATTATCCTACTCCTCCTACTAACAACACTAGCCCTCTTCTCCCCAACCCTCTTAGGGGACCCAGAAAACTTTTCACCAGCCAACCCCCTAGTAACACCACCCCATATCAAACCAGAATGATACTTCCTATTCGCATACGCTATCCTACGATCCATCCCCAACAAGCTAGGAGGAGTCCTAGCCCTAGCAGCCTCTGTCCTAGTCCTCTTCCTATCCCCACTACTACATAAATCAAAACAACGTACCATAACCTTCCGTCCCCTATCCCAAGCCCTATTCTGAATCCTAGTAACTAACCTGCTAATCCTAACATGAATCGGCAGCCAACCAGTAGAGCACCCATTCATTATCATTGGCCAACTAGCCTCCATCACATACTTTTCAATCCTTTTAATCCTCTTCCCAGCCATTACCACACTAGAAAACAAACTACTCAACTACTAA
central_USNM1963BocasDelToroPAN   ATGGCCCCTAACCTACGCAAACATCACCCCCTCCTAAAAATAATCAACAACTCCCTAATTGACTTACCAACCCCTTCCAATATCTCCTCCTGATGAAACTTCGGATCTCTGCTAGGACTATGCCTAATTACACAAATCCTAACAGGTCTTCTGCTAGCAATACACTACACCGCAGACACAACCCTAGCCTTTTCATCCGTCGCCCACACATGTCGAAACGTCCAATATGGCTGACTAATCCGCAATCTCCACGCAAACGGAGCCTCGATATTCTTTATCTGCATCTACCTACATATCGGACGAGGATTTTATTACGGCTCATACCTTAACAAAGAAACCTGAAACACAGGGGTAATCCTTCTCCTAACACTTATAGCAACCGCCTTCGTAGGCTATGTCCTTCCATGAGGCCAAATATCATTCTGAGGCGCCACCGTAATTACTAACCTATTCTCCGCTATCCCATACATCGGTCAAAATCTAGTAGAATGGGCCTGAGGAGGGTTCTCAGTAGACAACCCTACACTAACACGCTTCTTCGCTCTACACTTCCTCCTGCCTTTCATAATCGCAGGCCTAACCCTAATCCACCTAACCTTCCTTCACGAAACCGGCTCAAACAATCCCCTAGGCCTTCAATCCAACTGCGATAAAATCCCATTCCATCCCTACTTCTCACTCAAAGACCTAGTAGGATTTATCATCCTACTCCTCCTACTAACAACACTAGCCCTCTTCTCCCCAACCCTCTTAGGAGATCCAGAAAACTTTTCACCAGCCAACCCTTTAGTAACACCACCCCATATCAAACCAGAATGATACTTCCTATTCGCATACGCTATCCTACGATCCATCCCCAACAAGCTAGGAGGAGTCCTAGCCCTAGCAGCCTCCGTCCTAGTCCTCTTCCTATCCCCACTACTACATAAATCAAAACAACGTACCATAACCTTCCGTCCCCTATCCCAAGCCCTATTCTGAATCCTAGTAACTAACCTGCTAATCCTAACATGAATCGGTAGCCAACCAGTAGAGCACCCATTCATTATCATTGGCCAACTAGCCTCCATCACATACTTTTCAATCCTTTTAATCCTCTTCCCAGCCATTACCACACTAGAAAACAAACTACTCAACTACTAA
central_USNM327BocasDelToroPAN    ATGGCCCCTAACCTACGCAAACATCACCCCCTCCTAAAAATAATCAACAACTCCCTAATTGACTTACCAACCCCTTCCAATATCTCCTCCTGATGAAACTTCGGATCTCTGCTAGGACTATGCCTAATTACACAAATCCTAACAGGTCTTCTGCTAGCAATACACTACACCGCAGACACAACCCTAGCCTTTTCATCCGTCGCCCACACATGTCGAAACGTCCAATATGGCTGACTAATCCGCAATCTCCACGCAAACGGAGCCTCGATATTCTTTATCTGCATCTACCTACATATCGGACGAGGATTTTATTACGGCTCATACCTTAACAAAGAAACCTGAAACACAGGGGTAATCCTTCTCCTAACACTTATAGCAACCGCCTTCGTAGGCTATGTCCTTCCATGAGGCCAAATATCATTCTGAGGCGCCACCGTAATTACTAACCTATTCTCCGCTATCCCATACATCGGTCAAAATCTAGTAGAATGGGCCTGAGGAGGGTTCTCAGTAGACAACCCTACACTAACACGCTTCTTCGCTCTACACTTCCTCCTGCCTTTCATAATCGCAGGCCTAACCCTAATCCACCTAACCTTCCTTCACGAAACCGGCTCAAACAATCCCCTAGGCCTTCAATCCAACTGCGATAAAATCCCATTCCATCCCTACTTCTCACTCAAAGACCTAGTAGGATTTATCATCCTACTCCTCCTACTAACAACACTAGCCCTCTTCTCCCCAACCCTCTTAGGAGATCCAGAAAACTTTTCACCAGCCAACCCTTTAGTAACACCACCCCATATCAAACCAGAATGATACTTCCTATTCGCATACGCTATCCTACGATCCATCCCCAACAAGCTAGGAGGAGTCCTAGCCCTAGCAGCCTCCGTCCTAGTCCTCTTCCTATCCCCACTACTACATAAATCAAAACAACGTACCATAACCTTCCGTCCCCTATCCCAAGCCCTATTCTGAATCCTAGTAACTAACCTGCTAATCCTAACATGAATCGGTAGCCAACCAGTAGAGCACCCATTCATTATCATTGGCCAACTAGCCTCCATCACATACTTTTCAATCCTTTTAATCCTCTTCCCAGCCATTACCACACTAGAAAACAAACTACTCAACTACTAA
atlantic_USNM5974MisionesARG      ATGGCCCCTAACCTACGCAAACATCACCCCCTCCTAAAAATAATCAACAATTCCCTAATTGACCTACCAACCCCTTCCAATATCTCCTCCTGATGAAACTTCGGATCCCTATTAGGACTATGCCTAATTACACAAATCCTTACAGGCCTTCTGCTAGCAATACACTACACCGCAGACACAACCCTAGCCTTTTCATCCGTCGCCCACACATGTCGAAACGTCCAATATGGCTGGCTAATCCGCAATCTACACGCAAACGGAGCCTCGATATTCTTTATCTGCATCTACCTACATATCGGACGAGGATTTTATTACGGCTCATACCTTAACAAAGAAACCTGAAACACAGGAGTAATCCTCCTCCTAACACTCATAGCAACCGCCTTCGTAGGCTATGTCCTTCCATGAGGTCAAATATCATTCTGAGGCGCCACTGTGATTACTAACCTATTCTCCGCTATCCCATACATCGGCCAAAATCTAGTAGAATGGGCCTGAGGAGGGTTCTCAGTAGACAACCCCACACTAACACGCTTCTTCGCCCTACACTTCCTCCTGCCTTTTATAATCGCAGGCCTAACCCTAATCCACCTAACCTTCCTTCACGAAACCGGCTCAAATAACCCCCTAGGCCTCCAATCCAACTGCGATAAAATCCCATTCCACCCCTACTTCTCACTCAAAGACCTAGTAGGATTTATTGTCCTACTCCTCCTACTAACAACACTAGCCCTCTTTTCCCCAACCCTCTTAGGGGATCCAGAAAACTTTTCACCAGCCAACCCTCTAGTAACACCACCCCATATCAAACCAGAGTGATACTTCCTATTCGCATACGCTATTCTACGATCCATCCCCAACAAACTAGGAGGAGTCCTAGCCCTAGCAGCCTCTGTCCTAGTCCTCTTCCTATCCCCACTACTACATAAATCAAAACAACGTACCATAACCTTCCGTCCCCTATCCCAAGCCCTATTCTGAATCCTAGTAACTAACCTGCTAATCCTAACATGAATCGGCAGCCAACCAGTAGAGCACCCATTCATTATCATTGGCCAACTAGCCTCCATCACATACTTTTCAATCCTTTTAATCCTCTTCCCAGCCATTACCACACTAGAAAACAAACTACTCAACTACTAA
atlantic_UWBM54434CorrientesARG   ATGGCCCCTAACCTACGCAAACACCACCCCCTCCTAAAAATAATCAACAACTCCCTAATTGACCTACCAACCCCTTCCAATATCTCCTCCTGATGAAACTTCGGGTCCCTGTTAGGACTATGTCTAATTACACAAATCCTTACAGGTCTTCTGCTAGCAATACACTACACCGCAGACACGACCCTAGCCTTTTCATCCGTCGCCCACACATGTCGAAATGTCCAATATGGCTGGCTAATCCGCAATCTACACGCAAATGGAGCCTCGATATTCTTTATCTGCATCTACCTACATATCGGACGAGGATTTTATTACGGCTCATACCTTAACAAAGAAACCTGAAACACAGGAGTAATCCTCCTCCTAACACTCATAGCAACCGCCTTCGTAGGCTATGTCCTTCCATGAGGCCAAATATCATTCTGAGGCGCCACTGTGATTACTAACCTATTCTCCGCTATCCCATACATCGGCCAAAATCTAGTAGAATGAGCCTGAGGAGGGTTCTCAGTAGACAACCCCACACTAACACGCTTCTTCGCCCTACACTTCCTCCTGCCTTTTGTAATCGCAGGCCTAACCCTAATCCACCTAACCTTCCTTCACGAAACCGGCTCAAATAACCCCCTAGGCCTTCAATCCAACTGCGATAAAATCCCATTCCACCCCTACTTCTCACTCAAAGACCTAGTCGGATTTATTATCCTACTCCTCCTACTAACAACACTAGCCCTCTTCTCCCCAACCCTCTTAGGGGACCCAGAAAACTTTTCACCAGCCAACCCTCTAGTAACACCACCCCATATCAAACCAGAATGATACTTCCTATTCGCATACGCTATCCTACGATCCATCCCCAACAAGCTAGGAGGAGTCCTAGCCCTAGCAGCCTCCGTCCTAGTCCTCTTCCTATCCCCACTACTACATAAATCAAAACAACGTACCATAACCTTCCGTCCCCTATCCCAAGCCCTATTCTGAATCCTAGTAACTAACCTGCTAATCCTAACATGAATCGGCAGCCAACCAGTAGAACACCCATTCATTATCATTGGCCAACTAGCCTCCATCACATACTTTTCAATCCTTTTAATCCTCTTCCCAGCCATTACCACACTAGAAAACAAACTACTCAACTACTAA
central_UWBM68992CasitaNIC        ATGGCCCCTAACCTACGCAAACATCACCCCCTCCTAAAAATAATCAACAACTCCCTAATTGACTTACCAACCCCTTCCAATATCTCCTCCTGATGAAACTTCGGATCTCTGCTAGGACTATGCCTAATTACACAAATCCTAACAGGTCTTCTGCTAGCAATACACTACACCGCAGACACAACCCTAGCCTTTTCATCCGTCGCCCACACATGTCGAAACGTCCAATATGGCTGACTAATCCGCAATCTCCACGCAAACGGAGCCTCGATATTCTTTATCTGCATCTACCTACATATCGGACGAGGATTTTATTACGGCTCATACCTTAACAAAGAAACATGAAACACAGGGGTAATCCTTCTCCTAACACTTATAGCAACCGCCTTCGTAGGCTATGTCCTTCCATGAGGCCAAATATCATTCTGAGGCGCCACCGTAATTACTAACCTATTCTCCGCTATCCCATACATCGGTCAAAATCTAGTAGAATGGGCCTGAGGAGGGTTCTCAGTAGACAACCCTACACTAACACGCTTCTTCGCTCTACACTTCCTCCTGCCTTTCATAATCGCAGGCCTAACCCTAATCCACCTAACCTTCCTTCACGAAACCGGCTCAAACAATCCCCTAGGCCTTCAATCCAACTGCGATAAAATCCCATTCCATCCCTACTTCTCACTCAAAGACCTAGTAGGATTTATCATCCTACTCCTCCTACTAACAACACTAGCCCTCTTCTCCCCAACCCTCTTAGGGGATCCAGAAAACTTTTCACCAGCCAACCCTTTAGTAACACCACCCCATATCAAACCAGAATGATACTTCCTATTCGCATACGCTATCCTACGATCCATCCCCAACAAGCTAGGAGGAGTCCTAGCCCTAGCAGCCTCCGTCCTAGTCCTCTTCCTATCCCCACTACTACATAAATCAAAACAACGTACCATAACCTTCCGTCCCCTATCCCAAGCCCTATTCTGAATCCTAGTAACTAACCTCCTAATCTTAACATGAATCGGTAGCCAACCAGTAGAGCACCCATTCATTATCATTGGCCAACTAGCCTCCATCACATACTTTTCAATCCTTTTAATCCTCTTCCCAGCCATTACCACACTAGAAAACAAACTACTCAACTACTAA
central_UWBM69198LasPlazulasNIC   ATGGCCCCTAACCTACGCAAACATCACCCCCTCCTAAAAATAATCAACAACTCCCTAATTGACTTACCAACCCCTTCCAATATCTCCTCCTGATGAAACTTCGGATCTCTGCTAGGACTATGCCTAATTACACAAATCCTAACAGGTCTTCTGCTAGCAATACACTACACCGCAGACACAACCCTAGCCTTTTCATCCGTCGCCCACACATGTCGAAACGTCCAATATGGCTGACTAATCCGCAATCTCCACGCAAACGGAGCCTCGATATTCTTTATCTGCATCTACCTACATATCGGACGAGGATTTTATTACGGCTCATACCTTAACAAAGAAACATGAAACACAGGGGTAATCCTTCTCCTAACACTTATAGCAACCGCCTTCGTAGGCTATGTCCTTCCATGAGGCCAAATATCATTCTGAGGCGCCACCGTAATTACTAACCTATTCTCCGCTATCCCATACATCGGTCAAAATCTAGTAGAATGGGCCTGAGGAGGATTCTCAGTAGACAACCCTACACTAACACGCTTCTTCGCTCTACACTTCCTCCTGCCTTTCATAATCGCAGGCCTAACCCTAATCCACCTAACCTTCCTTCACGAAACCGGCTCAAACAATCCCCTAGGCCTTCAATCCAACTGCGATAAAATCCCATTCCATCCCTACTTCTCACTCAAAGACCTAGTAGGATTTATCATCCTACTCCTCCTACTAACAACACTAGCCCTCTTCTCCCCAACCCTCTTAGGGGATCCAGAAAACTTTTCACCAGCCAACCCTTTAGTAACACCACCCCATATCAAACCAGAATGATACTTCCTATTCGCATACGCTATCCTACGATCCATCCCCAACAAGCTAGGAGGAGTCCTAGCCCTAGCAGCCTCCGTCCTAGTCCTCTTCCTATCCCCACTACTACATAAATCAAAACAACGTACCATAACCTTCCGTCCCCTATCCCAAGCCCTATTCTGAATCCTAGTAACTAACCTCCTAATCTTAACATGAATCGGTAGCCAACCAGTAGAGCACCCATTCATTATCATTGGCCAACTAGCCTCCATCACATACTTTTCAATCCTTTTAATCCTCTTCCCAGCCATTACCACACTAGAAAACAAACTACTCAACTAC???
central_UWBM69257CasitaNIC        ATGGCCCCTAACCTACGCAAACATCACCCCCTCCTAAAAATAATCAACAACTCCCTAATTGACTTACCAACCCCTTCCAATATCTCCTCCTGATGAAACTTCGGATCTCTGCTAGGACTATGCCTAATTACACAAATCCTAACAGGTCTTCTGCTAGCAATACACTACACCGCAGACACAACCCTAGCCTTTTCATCCGTCGCCCACACATGTCGAAACGTCCAATATGGCTGACTAATCCGCAATCTCCACGCAAACGGAGCCTCGATATTCTTTATCTGCATCTACCTACATATCGGACGAGGATTCTATTACGGCTCATACCTTAACAAAGAAACATGAAACACAGGGGTAATCCTTCTCCTAACACTTATAGCAACCGCCTTCGTAGGCTATGTCCTTCCATGAGGCCAAATATCATTCTGAGGCGCCACCGTAATTACTAACCTATTCTCCGCTATCCCATACATCGGTCAAAATCTAGTAGAATGGGCCTGAGGAGGGTTCTCAGTAGACAACCCTACACTAACACGCTTCTTCGCCCTACACTTCCTCCTGCCTTTCATAATCGCAGGCCTAACCCTAATCCACCTAACCTTCCTTCACGAAACCGGCTCAAACAATCCCCTAGGCCTTCAATCCAACTGCGATAAAATCCCATTCCATCCCTACTTCTCACTCAAAGACCTAGTAGGATTTATCATCCTACTCCTCCTACTAACAACACTAGCCCTCTTCTCCCCAACCCTCTTAGGGGATCCAGAAAACTTTTCACCAGCCAACCCTTTAGTAACACCACCCCATATCAAACCAGAATGATACTTCCTATTCGCATACGCTATCCTACGATCCATCCCCAACAAGCTAGGAGGAGTCCTAGCCCTAGCAGCCTCCGTCCTAGTCCTCTTCCTATCCCCACTACTACATAAATCAAAACAACGTACCATAACCTTCCGTCCCCTATCCCAAGCCCTATTCTGAATCCTAGTAACTAACCTCCTAATCTTAACATGAATCGGTAGCCAACCAGTAGAGCACCCATTCATTATCATTGGCCAACTAGCCTCCATCACATACTTTTCAATCCTTTTAATCCTCTTCCCAGCCATTACCACACTAGAAAACAAACTACTCAACTAC???
central_UWBM69422LasPlazulasNIC   ATGGCCCCTAACCTACGCAAACATCACCCCCTCCTAAAAATAATCAACAACTCCCTAATTGACTTACCAACCCCTTCCAATATCTCCTCCTGATGAAACTTCGGATCTCTGCTAGGACTATGCCTAATTACACAAATCCTAACAGGTCTTCTGCTAGCAATACACTACACCGCAGACACAACCCTAGCCTTTTCATCCGTCGCCCACACATGTCGAAACGTCCAATATGGCTGACTAATCCGCAATCTCCACGCAAACGGAGCCTCGATATTCTTTATCTGCATCTACCTACATATCGGACGAGGATTTTATTACGGCTCATACCTTAACAAAGAAACATGAAACACAGGGGTAATCCTTCTCCTAACACTTATAGCAACCGCCTTCGTAGGCTATGTCCTTCCATGAGGCCAAATATCATTCTGAGGCGCCACCGTAATTACTAACCTATTCTCCGCTATCCCATACATCGGTCAAAATCTAGTAGAATGGGCCTGAGGAGGGTTCTCAGTAGACAACCCTACACTAACACGCTTCTTCGCTCTACACTTCCTCCTGCCTTTCATAATCGCAGGCCTAACCCTAATCCACCTAACCTTCCTTCACGAAACCGGCTCAAACAATCCCCTAGGCCTTCAATCCAACTGCGATAAAATCCCATTCCATCCCTACTTCTCACTCAAAGACCTAGTAGGATTTATCATCCTACTCCTCCTACTAACAACACTAGCCCTCTTCTCCCCAACCCTCTTAGGGGATCCAGAAAACTTTTCACCAGCCAACCCTTTAGTAACACCACCCCATATCAAACCAGAATGATACTTCCTATTCGCATACGCTATCCTACGATCCATCCCCAACAAGCTAGGAGGAGTCCTAGCCCTAGCAGCCTCCGTCCTAGTCCTCTTCCTATCCCCACTACTACATAAATCAAAACAACGTACCATAACCTTCCGTCCCCTATCCCAAGCCCTATTCTGAATCCTAGTAACTAACCTCCTAATCTTAACATGAATCGGTAGCCAACCAGTAGAGCACCCATTCATTATCATTGGCCAACTAGCCTCCATCACATACTTTTCAATCCTTTTAATCCTCTTCCCAGCCATTACCACACTAGAAAACAAACTACTCAACTAC???
atlantic_UWBM70751CorrientesARG   ATGGCCCCTAACCTACGCAAACATCACCCCCTCCTAAAAATAATCAACAATTCCCTAATTGACCTACCAACCCCTTCCAATATCTCCTCCTGATGAAACTTCGGATCCCTATTAGGACTATGCCTAATTACACAAATCCTTACAGGCCTTCTGCTAGCAATACACTACACCGCAGACACAACCCTAGCCTTTTCATCCGTCGCCCACACATGTCGAAACGTCCAATATGGCTGGCTAATCCGCAATCTACACGCAAACGGAGCCTCGATATTCTTTATCTGCATCTACCTACATATCGGACGAGGATTTTATTACGGCTCATACCTTAACAAAGAAACCTGAAACACAGGAGTAATCCTCCTCCTAACACTCATAGCAACCGCCTTCGTAGGCTATGTCCTTCCATGAGGTCAAATATCATTCTGAGGCGCCACTGTGATTACTAACCTATTCTCCGCTATCCCATACATCGGCCAAAATCTAGTAGAATGGGCCTGAGGAGGGTTCTCAGTAGACAACCCCACACTAACACGCTTCTTCGCCCTACACTTCCTCCTGCCTTTTATAATCGCAGGCCTAACCCTAATCCACCTAACCTTCCTTCACGAAACCGGCTCAAATAACCCCCTAGGCCTCCAATCCAACTGCGATAAAATCCCATTCCACCCCTACTTCTCACTCAAAGACCTAGTAGGATTTATTGTCCTACTCCTCCTACTAACAACACTAGCCCTCTTTTCCCCAACCCTCTTAGGGGATCCAGAAAACTTTTCACCAGCCAACCCTCTAGTAACACCACCCCATATCAAACCAGAGTGATACTTCCTATTCGCATACGCTATTCTACGATCCATCCCCAACAAACTAGGAGGAGTCCTAGCCCTAGCAGCCTCTGTCCTAGTCCTCTTCCTATCCCCACTACTACATAAATCAAAACAACGTACCATAACCTTCCGTCCCCTATCCCAAGCCCTATTCTGAATCCTAGTAACTAACCTGCTAATCCTAACATGAATCGGCAGCCAACCAGTAGAGCACCCATTCATTATCATTGGCCAACTAGCCTCCATCACATACTTTTCAATCCTTTTAATCCTCTTCCCAGCCATTACCACACTAGAAAACAAACTACTCAACTACTAA
rondonia_UWBM77353BOL             ATGGCCCCTAACCTACGCAAACACCACCCCCTCCTAAAAATAATCAACAACTCCCTAATTGACCTACCAACCCCTTCCAATATCTCCTCCTGATGAAACTTCGGGTCCCTGTTAGGACTATGTCTAATTACACAAATCCTTACAGGTCTTCTGCTAGCAATACACTACACCGCAGACACGACCCTAGCCTTTTCATCCGTCGCCCACACATGTCGAAATGTCCAATATGGCTGGCTAATCCGCAATCTACACGCAAATGGAGCCTCGATATTCTTTATCTGCATCTACCTACATATCGGACGAGGATTTTATTACGGCTCATACCTTAACAAAGAAACCTGAAACACAGGAGTAATCCTCCTCCTAACACTCATAGCAACCGCCTTCGTAGGCTATGTCCTTCCATGAGGCCAAATATCATTCTGAGGCGCCACTGTGATTACTAACCTATTCTCCGCTATCCCATACATCGGCCAAAATCTAGTAGAATGAGCCTGAGGAGGGTTCTCAGTAGACAACCCCACACTAACACGCTTCTTCGCCCTACACTTCCTCCTGCCTTTTGTAATCGCAGGCCTAACCCTAATCCACCTAACCTTCCTTCACGAAACCGGCTCAAATAACCCCCTAGGCCTTCAATCCAACTGCGATAAAATCCCATTCCACCCCTACTTCTCACTCAAAGACCTAGTAGGATTTATTATCCTACTCCTCCTACTAACAACACTAGCCCTCTTCTCCCCAACCCTCTTAGGGGACCCAGAAAACTTTTCACCAGCCAACCCTCTAGTAACACCACCCCATATCAAACCAGAATGATACTTCCTATTCGCATACGCTATCCTACGATCCATCCCCAACAAACTAGGAGGAGTCCTAGCCCTAGCAGCCTCTGTCCTAGTCCTCTTCCTATCCCCACTACTACATAAATCAAAACAACGTACCATAACCTTCCGTCCCCTATCCCAAGCCCTATTCTGAATCCTAGTAACTAACCTGCTAATCCTAACATGAATCGGCAGCCAACCAGTAGAGCACCCATTCATTATCATTGGCCAACTAGCCTCCATCACATACTTTTCAATCCTTTTAATCCTCTTCCCAGCCATTACCACACTAGAAAACAAACTACTCAACTACTAA
	;
End;
