# Supplementary material for: A latitudinal phylogeographic diversity gradient in birds
Source: PLoS Biol. 2017 Apr 13;15(4):e2001073. doi: 10.1371/journal.pbio.2001073 (PMC5390966; doi:10.1371/journal.pbio.2001073)
Supplement: S1 Data — (ZIP) [file pbio.2001073.s015.zip › S1_Data/Picoides-pubescens.nex]

#NEXUS
Begin data;
	Dimensions ntax=265 nchar=850;
	Format datatype=DNA gap=- missing=?;
	Matrix
Picoides_albolarvatus_DQ158986_(modified)	-------------------------------------------------------------------------------------------------------------------------------------------------------------------------------------------------------------------------------------------------------------------------------AGGAATCCCCCTAATCCTTCTCTCCATACTATTCCCAGCCCTCCTCCTCTCCTCCCCGGACAGCCGATGAATTACCAACCGCCTATCCACCTTACAATCGTGATGTATCAACCTAATCACCAAGCAAC…
Picoides_villosus_GU566378_(modified)	-----------------------------------------------------------------------------------------------------------------------------------------------------------------------------------------------------------------------------------ATGAACCTAAGCTTCTTCGACCAATTTACAAGCCCATGCCTCTTAGGAATCCCCCTAACCCTCCTCTCCATGCTATTCCCAGCCCTCCTCCTCTCCTCCCCGGACAGCCGATGAGTTACCAACCGCCTATCCACCTTACAATCGTGATGTATCAGCCTAATCACCAAGCAAC…
Picoides_pubescens_JX094511	GTCAAGAAGCTATGAACCAGCGCTAGCCTTTTAAGCTAGAGAAAGTGGGATCTTCCCCTCCTCGACGAGATGCCTCAACTTAACCCAAGCCCTTGATTCTTCATCATACTTCTGTCATGACTGACCTTTTCACTTATTATCCAACCTAAACTTCTCTCATTCACCCACACTAACCTGCCGACCAGCAAAGTCCAAACAACTATAAAAACCTCCCCCTGACCCTGACCATGAACTTAAGCTTCTTCGACCAATTCTCAAGTCCATGCCTATTAGGAATTCCCCTAATCCTCCTCTCCATGCTATTCCCAGCCCTCCTCCTCCCCTCCCCAGGCAGCCGATGAATTACCAACCGCCTGGCCACCTTACAATCATGATGCATTGACCTAATCACCAAGCAAT…
Picoides_pubescens_JX094512	GTCAAGAAGCTATGAACCAGCGCTAGCCTTTTAAGCTAGAGAAAGTGGGATCTTCCCCTCCTCGACGAGATGCCTCAACTTAACCCAAGCCCTTGATTCTTCATCATACTTCTGTCATGACTGACCTTTTCACTTATTATCCAACCTAAACTTCTCTCATTCACCCACACTAACCTGCCGACCAGCAAAGTCCAAACAACTATAAAAACCTCCCCCTGACCCTGACCATGAACTTAAGCTTCTTCGACCAATTCTCAAGTCCATGCCTATTAGGAATTCCCCTAATCCTCCTCTCCATGCTATTCCCAGCCCTCCTCCTCCCCTCCCCAGGCAGCCGATGAATTACCAACCGCCTGGCCACCTTACAATCATGATGCATTGACCTAATCACCAAGCAAT…
Picoides_pubescens_JX094513	GTCAAGAAGCTATGAACCAGCGCTAGCCTTTTAAGCTAGAGAAAGTGGGATCTTCCCCTCCTCGACGAGATGCCTCAACTTAACCCAAGCCCTTGATTCTTCATCATACTTCTGTCATGACTGACCTTTTCACTTATTATCCAACCTAAACTTCTCTCATTCACCCACACTAACCTGCCGACCAGCAAAGTCCAAACAACTATAAAAACCTCCCCCTGACCCTGACCATGAACTTAAGCTTCTTCGACCAATTCTCAAGTCCATGCCTATTAGGAATTCCCCTAATCCTCCTCTCCATGCTATTCCCAGCCCTCCTCCTCCCCTCCCCAGGCAGCCGATGAATTACCAACCGCCTGGCCACCTTACAATCATGATGCATTGACCTAATCACCAAGCAAT…
Picoides_pubescens_JX094514	GTCAAGAAGCTATGAACCAGCGCTAGCCTTTTAAGCTAGAGAAAGTGGGATCTTCCCCTCCTCGACGAGATGCCTCAACTTAACCCAAGCCCTTGATTCTTCATCATACTTCTGTCATGACTGACCTTTTCACTTATTATCCAACCTAAACTTCTCTCATTCACCCACACTAACCTGCCGACCAGCAAAGTCCAAACAACTATAAAAACCTCCCCCTGACCCTGACCATGAACTTAAGCTTCTTCGACCAATTCTCAAGTCCATGCCTATTAGGAATTCCCCTAATCCTCCTCTCCATGCTATTCCCAGCCCTCCTCCTCCCCTCCCCAGGCAGCCGATGAATTACCAACCGCCTGGCCACCTTACAATCATGATGCATTGACCTAATCACCAAGCAAT…
Picoides_pubescens_JX094515	GTCAAGAAGCTATGAACCAGCGCTAGCCTTTTAAGCTAGAGAAAGTGGGATCTTCCCCTCCTCGACGAGATGCCTCAACTTAACCCAAGCCCTTGATTCTTCATCATACTTCTGTCATGACTGACCTTTTCACTTATTATCCAACCTAAACTTCTCTCATTCACCCACACTAACCTGCCGACCAGCAAAGTCCAAACAACTATAAAAACCTCCCCCTGACCCTGACCATGAACTTAAGCTTCTTCGACCAATTCTCAAGTCCATGCCTATTAGGAATTCCCCTAATCCTCCTCTCCATGCTATTCCCAGCCCTCCTCCTCCCCTCCCCAGGCAGCCGATGAATTACCAACCGCCTGGCCACCTTACAATCATGATGCATTGACCTAATCACCAAGCAAT…
Picoides_pubescens_JX094516	GTCAAGAAGCTATGAACCAGCGCTAGCCTTTTAAGCTAGAGAAAGTGGGATCTTCCCCTCCTCGACGAGATGCCTCAACTTAACCCAAGCCCTTGATTCTTCATCATACTTCTGTCATGACTGACCTTTTCACTTATTATCCAACCTAAACTTCTCTCATTCACCCACACTAACCTGCCGACCAGCAAAGTCCAAACAACTATAAAAACCTCCCCCTGACCCTGACCATGAACTTAAGCTTCTTCGACCAATTCTCAAGTCCATGCCTATTAGGAATTCCCCTAATCCTCCTCTCCATGCTATTCCCAGCCCTCCTCCTCCCCTCCCCAGGCAGCCGATGAATTACCAACCGCCTGGCCACCTTACAATCATGATGCATTGACCTAATCACCAAGCAAT…
Picoides_pubescens_JX094517	GTCAAGAAGCTATGAACCAGCGCTAGCCTTTTAAGCTAGAGAAAGTGGGATCTTCCCCTCCTCGACGAGATGCCTCAACTTAACCCAAGCCCTTGATTCTTCATCATACTTCTGTCATGACTGACCTTTTCACTTATTATCCAACCTAAACTTCTCTCATTCACCCACACTAACCTGCCGACCAGCAAAGTCCAAACAACTATAAAAACCTCCCCCTGACCCTGACCATGAACTTAAGCTTCTTCGACCAATTCTCAAGTCCATGCCTATTAGGAATTCCCCTAATCCTCCTCTCCATGCTATTCCCAGCCCTCCTCCTCCCCTCCCCAGGCAGCCGATGAATTACCAACCGCCTGGCCACCTTACAATCATGATGCATTGACCTAATCACCAAGCAAT…
Picoides_pubescens_JX094518	GTCAAGAAGCTATGAACCAGCGCTAGCCTTTTAAGCTAGAGAAAGTGGGATCTTCCCCTCCTCGACGAGATGCCTCAACTTAACCCAAGCCCTTGATTCTTCATCATACTTCTGTCATGACTGACCTTTTCACTTATTATCCAACCTAAACTTCTCTCATTCACCCACACTAACCTGCCGACCAGCAAAGTCCAAACAACTATAAAAACCTCCCCCTGACCCTGACCATGAACTTAAGCTTCTTCGACCAATTCTCAAGTCCATGCCTATTAGGAATTCCCCTAATCCTCCTCTCCATGCTATTCCCAGCCCTCCTCCTCCCCTCCCCAGGCAGCCGATGAATTACCAACCGCCTGGCCACCTTACAATCATGATGCATTGACCTAATCACCAAGCAAT…
Picoides_pubescens_JX094519	GTCAAGAAGCTATGAACCAACGCTAGCCTTTTAAGCTAGAGAAAGTGGGATCTTCCCCTCCTCGACGAGATGCCTCAACTTAACCCAAGCCCTTGATTCTTCATCATACTTCTGTCATGACTGACCTTTTCACTTATTATCCAACCTAAACTTCTCTCATTCACCCACACTAACCTGCCGACCAGCAAAGTCCAAACAACTATAAAAACCTCCCCCTGACCCTGACCATGAACTTAAGCTTCTTCGACCAATTCTCAAGTCCATGCCTATTAGGAATTCCCCTAATCCTCCTCTCCATGCTATTCCCAGCCCTCCTCCTCCCCTCCCCAGGCAGCCGATGAATTACCAACCGCCTGGCCACCTTACAATCATGATGCATTGACCTAATCACCAAGCAAT…
Picoides_pubescens_JX094520	GTCAAGAAGCTATGAACCAGCGCTAGCCTTTTAAGCTAGAGAAAGTGGGATCTTCCCCTCCTCGACGAGATGCCTCAACTTAACCCAAGCCCTTGATTCTTCATCATACTTCTGTCATGACTGACCTTTTCACTTATTATCCAACCTAAACTTCTCTCATTCACCCACACTAACCTGCCGACCAGCAAAGTCCAAACAACTATAAAAACCTCCCCCTGACCCTGACCATGAACTTAAGCTTCTTCGACCAATTCTCAAGTCCATGCCTATTAGGAATTCCCCTAATCCTCCTCTCCATGCTATTCCCAGCCCTCCTCCTCCCCTCCCCAGGCAGCCGATGAATTACCAACCGCCTGGCCACCTTACAATCATGATGCATTGACCTAATCACCAAGCAAT…
Picoides_pubescens_JX094521	GTCAAGAAGCTATGAACCAGCGCTAGCCTTTTAAGCTAGAGAAAGTGGGATCTTCCCCTCCTCGACGAGATGCCTCAACTTAACCCAAGCCCTTGATTCTTCATCATACTTCTGTCATGACTGACCTTTTCACTTATTATCCAACCTAAACTTCTCTCATTCACCCACACTAACCTGCCGACCAGCAAAGTCCAAACAACTATAAAAACCTCCCCCTGACCCTGACCATGAACTTAAGCTTCTTCGACCAATTCTCAAGTCCATGCCTATTAGGAATTCCCCTAATCCTCCTCTCCATGCTATTCCCAGCCCTCCTCCTCCCCTCCCCAGGCAGCCGATGAATTACCAACCGCCTGGCCACCTTACAATCATGATGCATTGACCTAATCACCAAGCAAT…
Picoides_pubescens_JX094522	GTCAAGAAGCTATGAACCAGCGCTAGCCTTTTAAGCTAGAGAAAGTGGGATCTTCCCCTCCTCGACGAGATGCCTCAACTTAACCCAAGCCCTTGATTCTTCATCATACTTCTGTCATGACTGACCTTTTCACTTATTATCCAACCTAAACTTCTCTCATTCACCCACACTAACCTGCCGACCAGCAAAGTCCAAACAACTATAAAAACCTCCCCCTGACCCTGACCATGAACTTAAGCTTCTTCGACCAATTCTCAAGTCCATGCCTATTAGGAATTCCCCTAATCCTCCTCTCCATGCTATTCCCAGCCCTCCTCCTCCCCTCCCCAGGCAGCCGATGAATTACCAACCGCCTGGCCACCTTACAATCATGATGCATTGACCTAATCACCAAGCAAT…
Picoides_pubescens_JX094523	GTCAAGAAGCTATGAACCAGCGCTAGCCTTTTAAGCTAGAGAAAGTGGGATCTTCCCCTCCTCGACGAGATGCCTCAACTTAACCCAAGCCCTTGATTCTTCATCATACTTCTGTCATGACTGACCTTTTCACTTATTATCCAACCTAAACTTCTCTCATTCACCCACACTAACCTGCCGACCAGCAAAGTCCAAACAACTATAAAAACCTCCCCCTGACCCTGACCATGAACTTAAGCTTCTTCGACCAATTCTCAAGTCCATGCCTATTAGGAATTCCCCTAATCCTCCTCTCCATGCTATTCCCAGCCCTCCTCCTCCCCTCCCCAGGCAGCCGATGAATTACCAACCGCCTGGCCACCTTACAATCATGATGCATTGACCTAATCACCAAGCAAT…
Picoides_pubescens_JX094524	GTCAAGAAGCTATGAACCAGCGCTAGCCTTTTAAGCTAGAGAAAGTGGGATCTTCCCCTCCTCGACGAGATGCCTCAACTTAACCCAAGCCCTTGATTCTTCATCATACTTCTGTCATGACTGACCTTTTCACTTATTATCCAACCTAAACTTCTCTCATTCACCCACACTAACCTGCCGACCAGCAAAGTCCAAACAACTATAAAAACCTCCCCCTGACCCTGACCATGAACTTAAGCTTCTTCGACCAATTCTCAAGTCCATGCCTATTAGGAATTCCCCTAATCCTCCTCTCCATGCTATTCCCAGCCCTCCTCCTCCCCTCCCCAGGCAGCCGATGAATTACCAACCGCCTGGCCACCTTACAATCATGATGCATTGACCTAATCACCAAGCAAT…
Picoides_pubescens_JX094525	GTCAAGAAGCTATGAACCAGCGCTAGCCTTTTAAGCTAGAGAAAGTGGGATCTTCCCCTCCTCGACGAGATGCCTCAACTTAACCCAAGCCCTTGATTCTTCATCATACTTCTGTCATGACTGACCTTTTCACTTATTATCCAACCTAAACTTCTCTCATTCACCCACACTAACCTGCCGACCAGCAAAGTCCAAACAACTATAAAAACCTCCCCCTGACCCTGACCATGAACTTAAGCTTCTTCGACCAATTCTCAAGTCCATGCCTATTAGGAATTCCCCTAATCCTCCTCTCCATGCTATTCCCAGCCCTCCTCCTCCCCTCCCCAGGCAGCCGATGAATTACCAACCGCCTGGCCACCTTACAATCATGATGCATTGACCTAATCACCAAGCAAT…
Picoides_pubescens_JX094526	GTCAAGAAGCTATGAACCAGCGCTAGCCTTTTAAGCTAGAGAAAGTGGGATCTTCCCCTCCTCGACGAGATGCCTCAACTTAACCCAAGCCCTTGATTCTTCATCATACTTCTGTCATGACTGACCTTTTCACTTATTATCCAACCTAAACTTCTCTCATTCACCCACACTAACCTGCCGACCAGCAAAGTCCAAACAACTATAAAAACCTCCCCCTGACCCTGACCATGAACTTAAGCTTCTTCGACCAATTCTCAAGTCCATGCCTATTAGGAATTCCCCTAATCCTCCTCTCCATGCTATTCCCAGCCCTCCTCCTCCCCTCCCCAGGCAGCCGATGAATTACCAACCGCCTGGCCACCTTACAATCATGATGCATTGACCTAATCACCAAGCAAT…
Picoides_pubescens_JX094527	GTCAAGAAGCTATGAACCAGCGCTAGCCTTTTAAGCTAGAGAAAGTGGGATCTTCCCCTCCTCGACGAGATGCCTCAACTTAACCCAAGCCCTTGATTCTTCATCATACTTCTGTCATGACTGACCTTTTCACTTATTATCCAACCTAAACTTCTCTCATTCACCCACACTAACCTGCCGACCAGCAAAGTCCAAACATCTATAAAAACCTCCCCCTGACCCTGACCATGAACTTAAGCTTCTTCGACCAATTCTCAAGTCCATGCCTATTAGGAATTCCCCTAATCCTCCTCTCCATGCTATTCCCAGCCCTCCTCCTCCCCTCCCCAGGCAGCCGATGAATTACCAACCGCCTGGCCACCTTACAATCATGATGCATTGACCTAATCACCAAGCAAT…
Picoides_pubescens_JX094528	GTCAAGAAGCTATGAACCAGCGCTAGCCTTTTAAGCTAGAGAAAGTGGGATCTTCCCCTCCTCGACGAGATGCCTCAACTTAACCCAAGCCCTTGATTCTTCATCATACTTCTGTCATGACTGACCTTTTCACTTATTATCCAACCTAAACTTCTCTCATTCACCCACACTAACCTGCCGACCAGCAAAGTCCAAACAACTATAAAAACCTCCCCCTGACCCTGACCATGAACTTAAGCTTCTTCGACCAATTCTCAAGTCCATGCCTATTAGGAATTCCCCTAATCCTCCTCTCCATGCTATTCCCAGCCCTCCTCCTCCCCTCCCCAGGCAGCCGATGAATTACCAACCGCCTGGCCACCTTACAATCATGATGCATTGACCTAATCACCAAGCAAT…
Picoides_pubescens_JX094529	GTCAAGAAGCTATGAACCAGCGCTAGCCTTTTAAGCTAGAGAAAGTGGGATCTTCCCCTCCTCGACGAGATGCCTCAACTTAACCCAAGCCCTTGATTCTTCATCATACTTCTGTCATGACTGACCTTTTCACTTATTATCCAACCTAAACTTCTCTCATTCACCCACACTAACCTGCCGACCAGCAAAGTCCAAACAACTATAAAAACCTCCCCCTGACCCTGACCATGAACTTAAGCTTCTTCGACCAATTCTCAAGTCCATGCCTATTAGGGATTCCCCTAATCCTCCTCTCCATGCTATTCCCAGCCCTCCTCCTCCCCTCCCCAGGCAGCCGATGAATTACCAACCGCCTGGCCACCTTACAATCATGATGCATTGACCTAATCACCAAGCAAT…
Picoides_pubescens_JX094530	GTCAAGAAGCTATGAACCAGCGCTAGCCTTTTAAGCTAGAGAAAGTGGGATCTTCCCCTCCTCGACGAGATGCCTCAACTTAACCCAAGCCCTTGATTCTTCATCATACTTCTGTCATGACTGACCTTTTCACTTATTATCCAACCTAAACTTCTCTCATTCACCCACACTAACCTGCCGACCAGCAAAGTCCAAACAACTATAAAAACCTCCCCCTGACCCTGACCATGAACTTAAGCTTCTTCGACCAATTCTCAAGTCCATGCCTATTAGGGATTCCCCTAATCCTCCTCTCCATGCTATTCCCAGCCCTCCTCCTCCCCTCCCCAGGCAGCCGATGAATTACCAACCGCCTGGCCACCTTACAATCATGATGCATTGACCTAATCACCAAGCAAT…
Picoides_pubescens_JX094531	GTCAAGAAGCTATGAACCAGCGCTAGCCTTTTAAGCTAGAGAAAGTGGGATCTTCCCCTCCTCGACGAGATGCCTCAACTTAACCCAAGCCCTTGATTCTTCATCATACTTCTGTCATGACTGACCTTTTCACTTATTATCCAACCTAAACTTCTCTCATTCACCCACACTAACCTGCCGACCAGCAAAGTCCAAACAACTATAAAAACCTCCCCCTGACCCTGACCATGAACTTAAGCTTCTTCGACCAATTCTCAAGTCCATGCCTATTAGGAATTCCCCTAATCCTCCTCTCCATGCTATTCCCAGCCCTCCTCCTCCCCTCCCCAGGCAGCCGATGAATTACCAACCGCCTGGCCACCTTACAATCATGATGCATTGACCTAATCACCAAGCAAT…
Picoides_pubescens_JX094532	GTCAAGAAGCTATGAACCAGCGCTAGCCTTTTAAGCTAGAGAAAGTGGGATCTTCCCCTCCTCGACGAGATGCCTCAACTTAACCCAAGCCCTTGATTCTTCATCATACTTCTGTCATGACTGACCTTTTCACTTATTATCCAACCTAAACTTCTCTCATTCACCCACACTAACCTGCCGACCAGCAAAGTCCAAACAACTATAAAAACCTCCCCCTGACCCTGACCATGAACTTAAGCTTCTTTGACCAATTCTCAAGTCCATGCCTATTAGGAATTCCCCTAATCCTCCTCTCCATGCTATTCCCAGCCCTCCTCCTCCCCTCCCCAGGCAGCCGATGAATTACCAACCGCCTGGCCACCTTACAATCATGATGCATTGACCTAATCACCAAGCAAT…
Picoides_pubescens_JX094533	GTCAAGAAGCTATGAACCAACGCTAGCCTTTTAAGCTAGAGAAAGTGGGATCTTCCCCTCCTCGACGAGATGCCTCAACTTAACCCAAGCCCTTGATTCTTCATCATACTTCTGTCATGACTGACCTTTTCACTTATTATCCAACCTAAACTTCTCTCATTCACCCACACTAACCTGCCGACCAGCAAAGTCCAAACAACTATAAAAACCTCCCCCTGACCCTGACCATGAACTTAAGCTTCTTCGACCAATTCTCAAGTCCATGCCTATTAGGAATTCCCCTAATCCTCCTCTCCATGCTATTCCCAGCCCTCCTCCTCCCCTCCCCAGGCAGCCGATGAATTACCAACCGCCTGGCCACCTTACAATCATGATGCATTGACCTAATCACCAAGCAAT…
Picoides_pubescens_JX094534	GTCAAGAAGCTATGAACCAGCGCTAGCCTTTTAAGCTAGAGAAAGTGGGATCTTCCCCTCCTCGACGAGATGCCTCAACTTAACCCAAGCCCTTGATTCTTCATCATACTTCTGTCATGACTGACCTTTTCACTTATTATCCAACCTAAACTTCTCTCATTCACCCACACTAACCTGCCGACCAGCAAAGTCCAAACAACTATAAAAACCTCCCCCTGACCCTGACCATGAACTTAAGCTTCTTTGACCAATTCTCAAGTCCATGCCTATTAGGAATTCCCCTAGTCCTCCTCTCCATGCTATTCCCAGCCCTCCTCCTCCCCTCCCCAGGCAGCCGATGAATTACCAACCGCCTGGCCACCTTACAATCATGATGCATTGACCTAATCACCAAGCAAT…
Picoides_pubescens_JX094535	GTCAAGAAGCTATGAACCAGCGCTAGCCTTTTAAGCTAGAGAAAGTGGGATCTTCCCCTCCTCGACGAGATGCCTCAACTTAACCCAAGCCCTTGATTCTTCATCATACTTCTGTCATGACTGACCTTTTCACTTATTATCCAACCTAAACTTCTCTCATTCACCCACACTAACCTGCCGACCAGCAAAGTCCAAACAACTATAAAAACCTCCCCCTGACCCTGACCATGAACTTAAGCTTCTTCGACCAATTCTCAAGTCCATGCCTATTAGGGATTCCCCTAATCCTCCTCTCCATGCTATTCCCAGCCCTCCTCCTCCCCTCCCCAGGCAGCCGATGAATTACCAACCGCCTGGCCACCTTACAATCATGATGCATTGACCTAATCACCAAGCAAT…
Picoides_pubescens_JX094536	GTCAAGAAGCTATGAACCAGCGCTAGCCTTTTAAGCTAGAGAAAGTGGGATCTTCCCCTCCTCGACGAGATGCCTCAACTTAACCCAAGCCCTTGATTCTTCATCATACTTCTGTCATGACTGACCTTTTCACTTATTATCCAACCTAAACTTCTCTCATTCACCCACACTAACCTGCCGACCAGCAAAGTCCAAACAACTATAAAAACCTCCCCCTGACCCTGACCATGAACTTAAGCTTCTTTGACCAATTCTCAAGTCCATGCCTATTAGGAATTCCCCTAATCCTCCTCTCCATGCTATTCCCAGCCCTCCTCCTCCCCTCCCCAGGCAGCCGATGAATTACCAACCGCCTGGCCACCTTACAATCATGATGCATTGACCTAATCACCAAGCAAT…
Picoides_pubescens_JX094537	GTCAAGAAGCTATGAACCAACGCTAGCCTTTTAAGCTAGAGAAAGTGGGATCTTCCCCTCCTCGACGAGATGCCTCAACTTAACCCAAGCCCTTGATTCTTCATCATACTTCTGTCATGACTGACCTTTTCACTTATTATCCAACCTAAACTTCTCTCATTCACCCACACTAACCTGCCGACCAGCAAAGTCCAAACAACTATAAAAACCTCCCCCTGACCCTGACCATGAACTTAAGCTTCTTCGACCAATTCTCAAGTCCATGCCTATTAGGAATTCCCCTAATCCTCCTCTCCATGCTATTCCCAGCCCTCCTCCTCCCCTCCCCAGGCAGCCGATGAATTACCAACCGCCTGGCCACCTTACAATCATGATGCATTGACCTAATCACCAAGCAAT…
Picoides_pubescens_JX094538	GTCAAGAAGCTATGAACCAGCGCTAGCCTTTTAAGCTAGAGAAAGTGGGATCTTCCCCTCCTCGACGAGATGCCTCAACTTAACCCAAGCCCTTGATTCTTCATCATACTTCTGTCATGACTGACCTTTTCACTTATTATCCAACCTAAACTTCTCTCATTCACCCACACTAACCTGCCGACCAGCAAAGTCCAAACAACTATAAAAACCTCCCCCTGACCCTGACCATGAACTTAAGCTTCTTCGACCAATTCTCAAGTCCATGCCTATTAGGAATTCCCCTAATCCTCCTCTCCATGCTATTCCCAGCCCTCCTCCTCCCCTCCCCAGGCAGCCGATGAATTACCAACCGCCTGGCCACCTTACAATCATGATGCATTGACCTAATCACCAAGCAAT…
Picoides_pubescens_JX094539	GTCAAGAAGCTATGAACCTACGCTAGCCTTTTAAGCTAGAGAAAGTGGGATCTTCCCCTCCTCGACGAGATGCCTCAACTTAACCCAAGCCCTTGATTCTTCATCATACTTCTGTCATGACTGACCTTTTCACTTATTATCCAACCTAAACTTCTCTCATTCACCCACACTAACCTGCCGACCAGCAAAGTCCAAACAACTATAAAAACCTCCCCCTGACCCTGACCATGAACTTAAGCTTCTTCGACCAATTCTCAAGTCCATGCCTATTAGGAATTCCCCTAATCCTCCTCTCCATGCTATTCCCAGCCCTCCTCCTCCCCTCCCCAGGCAGCCGATGAATTACCAACCGCCTGGCCACCTTACAATCATGATGCATTGACCTAATCACCAAGCAAT…
Picoides_pubescens_JX094540	GTCAAGAAGCTATGAACCAGCGCTAGCCTTTTAAGCTAGAGAAAGTGGGATCTTCCCCTCCTCGACGAGATGCCTCAACTTAACCCAAGCCCTTGATTCTTCATCATACTTCTGTCATGACTGACCTTTTCACTTATTATCCAACCTAAACTTCTCTCATTCACCCACACTAACCTGCCGACCAGCAAAGTCCAAACAACTATAAAAACCTCCCCCTGACCCTGACCATGAACTTAAGCTTCTTCGACCAATTCTCAAGTCCATGCCTATTAGGAATTCCCCTAATCCTCCTCTCCATGCTATTCCCAGCCCTCCTCCTCCCCTCCCCAGGCAGCCGATGAATTACCAACCGCCTGGCCACCTTACAATCATGATGCATTGACCTAATCACCAAGCAAT…
Picoides_pubescens_JX094541	GTCAAGAAGCTATGAACCAGCGCTAGCCTTTTAAGCTAGAGAAAGTGGGATCTTCCCCTCCTCGACGAGATGCCTCAACTTAACCCAAGCCCTTGATTCTTCATCATACTTCTGTCATGACTGACCTTTTCACTTATTATCCAACCTAAACTTCTCTCATTCACCCACACTAACCTGCCGACCAGCAAAGTCCAAACAACTATAAAAACCTCCCCCTGACCCTGACCATGAACTTAAGCTTCTTCGACCAATTCTCAAGTCCATGCCTATTAGGAATTCCCCTAATCCTCCTCTCCATGCTATTCCCAGCCCTCCTCCTCCCCTCCCCAGGCAGCCGATGAATTACCAACCGCCTGGCCACCTTACAATCATGATGCATTGACCTAATCACCAAGCAAT…
Picoides_pubescens_JX094542	GTCAAGAAGCTATGAACCAACGCTAGCCTTTTAAGCTAGAGAAAGTGGGATCTTCCCCTCCTCGACGAGATGCCTCAACTTAACCCAAGCCCTTGATTCTTCATCATACTTCTGTCATGACTGACCTTTTCACTTATTATCCAACCTAAACTTCTCTCATTCACCCACACTAACCTGCCGACCAGCAAAGTCCAAACAACTATAAAAACCTCCCCCTGACCCTGACCATGAACTTAAGCTTCTTTGACCAATTCTCAAGTCCATGCCTATTAGGAATTCCCCTAATCCTCCTCTCCATGCTATTCCCAGCCCTCCTCCTCCCCTCCCCAGGCAGCCGATGAATTACCAACCGCCTGGCCACCTTACAATCATGATGCATTGACCTAATCACCAAGCAAT…
Picoides_pubescens_JX094543	GTCAAGAAGCTATGAACCAGCGCTAGCCTTTTAAGCTAGAGAAAGTGGGATCTTCCCCTCCTCGACGAGATGCCTCAACTTAACCCAAGCCCTTGATTCTTCATCATACTTCTGTCATGACTGACCTTTTCACTTATTATCCAACCTAAACTTCTCTCATTCACCCACACTAACCTGCCGACCAGCAAAGTCCAAACAACTATAAAAACCTCCCCCTGACCCTGACCATGAACTTAAGCTTCTTCGACCAATTCTCAAGTCCATGCCTATTAGGAATTCCCCTAATCCTCCTCTCCATGCTATTCCCAGCCCTCCTCCTCCCCTCCCCAGGCAGCCGATGAATTACCAACCGCCTGGCCACCTTACAATCATGATGCATTGACCTAATCACCAAGCAAT…
Picoides_pubescens_JX094544	GTCAAGAAGCTATGAACCAGCGCTAGCCTTTTAAGCTAGAGAAAGTGGGATCTTCCCCTCCTCGACGAGATGCCTCAACTTAACCCAAGCCCTTGATTCTTCATCATACTTCTGTCATGACTGACCTTTTCACTTATTATCCAACCTAAACTTCTCTCATTCACCCACACTAACCTGCCGACCAGCAAAGTCCAAACAACTATAAAAACCTCCCCCTGACCCTGACCATGAACTTAAGCTTCTTCGACCAATTCTCAAGTCCATGCCTATTAGGAATTCCCCTAATCCTCCTCTCCATGCTATTCCCAGCCCTCCTCCTCCCCTCCCCAGGCAGCCGATGAATTACCAACCGCCTGGCCACCTTACAATCATGATGCATTGACCTAATCACCAAGCAAT…
Picoides_pubescens_JX094545	GTCAAGAAGCTATGAACCAGCGCTAGCCTTTTAAGCTAGAGAAAGTGGGATCTTCCCCTCCTCGACGAGATGCCTCAACTTAACCCAAGCCCTTGATTCTTCATCATACTTCTGTCATGACTGACCTTTTCACTTATTATCCAACCTAAACTTCTCTCATTCACCCACACTAACCTGCCGACCAGCAAAGTCCAAACAACTATAAAAACCTCCCCCTGACCCTGACCATGAACTTAAGCTTCTTCGACCAATTCTCAAGTCCATGCCTATTAGGAATTCCCCTAATCCTCCTCTCCATGCTATTCCCAGCCCTCCTCCTCCCCTCCCCAGGCAGCCGATGAATTACCAACCGCCTGGCCACCTTACAATCATGATGCATTGACCTAATCACCAAGCAAT…
Picoides_pubescens_JX094546	GTCAAGAAGCTATGAACCAGCGCTAGCCTTTTAAGCTAGAGAAAGTGGGATCTTCCCCTCCTCGACGAGATGCCTCAACTTAACCCAAGCCCTTGATTCTTCATCATACTTCTGTCATGACTGACCTTTTCACTTATTATCCAACCTAAACTTCTCTCATTCACCCACACTAACCTGCCGACCAGCAAAGTCCAAACAACTATAAAAACCTCCCCCTGACCCTGACCATGAACTTAAGCTTCTTCGACCAATTCTCAAGTCCATGCCTATTAGGAATTCCCCTAATCCTCCTCTCCATGCTATTCCCAGCCCTCCTCCTCCCCTCCCCAGGCAGCCGATGAATTACCAACCGCCTGGCCACCTTACAATCATGATGCATTGACCTAATCACCAAGCAAT…
Picoides_pubescens_JX094547	GTCAAGAAGCTATGAACCAGCGCTAGCCTTTTAAGCTAGAGAAAGTGGGATCTTCCCCTCCTCGACGAGATGCCTCAACTTAACCCAAGCCCTTGATTCTTCATCATACTTCTGTCATGACTGACCTTTTCACTTATTATCCAACCTAAACTTCTCTCATTCACCCACACTAACCTGCCGACCAGCAAAGTCCAAACAACTATAAAAACCTCCCCCTGACCCTGACCATGAACTTAAGCTTCTTCGACCAATTCTCAAGTCCATGCCTATTAGGAATTCCCCTAATCCTCCTCTCCATGCTATTCCCAGCCCTCCTCCTCCCCTCCCCAGGCAGCCGATGAATTACCAACCGCCTGGCCACCTTACAATCATGATGCATTGACCTAATCACCAAGCAAT…
Picoides_pubescens_JX094548	GTCAAGAAGCTATGAACCAGCGCTAGCCTTTTAAGCTAGAGAAAGTGGGATCTTCCCCTCCTCGACGAGATGCCTCAACTTAACCCAAGCCCTTGATTCTTCATCATACTTCTGTCATGACTGACCTTTTCACTTATTATCCAACCTAAACTTCTCTCATTCACCCACACTAACCTGCCGACCAGCAAAGTCCAAACAACTATAAAAACCTCCCCCTGACCCTGACCATGAACTTAAGCTTCTTCGACCAATTCTCAAGTCCATGCCTATTAGGAATTCCCCTAATCCTCCTCTCCATGCTATTCCCAGCCCTCCTCCTCCCCTCCCCAGGCAGCCGATGAATTACCAACCGCCTGGCCACCTTACAATCATGATGCATTGACCTAATCACCAAGCAAT…
Picoides_pubescens_JX094549	GTCAAGAAGCTATGAACCAGCGCTAGCCTTTTAAGCTAGAGAAAGTGGGATCTTCCCCTCCTCGACGAGATGCCTCAACTTAACCCAAGCCCTTGATTCTTCATCATACTTCTGTCATGACTGACCTTTTCACTTATTATCCAACCTAAACTTCTCTCATTCACCCACACTAACCTGCCGACCAGCAAAGTCCAAACAACTATAAAAACCTCCCCCTGACCCTGACCATGAACTTAAGCTTCTTCGACCAATTCTCAAGTCCATGCCTATTAGGAATTCCCCTAATCCTCCTCTCCATGCTATTCCCAGCCCTCCTCCTCCCCTCCCCAGGCAGCCGATGAATTACCAACCGCCTGGCCACCTTACAATCATGATGCATTGACCTAATCACCAAGCAAT…
Picoides_pubescens_JX094550	GTCAAGAAGCTATGAACCAGCGCTAGCCTTTTAAGCTAGAGAAAGTGGGATCTTCCCCTCCTCGACGAGATGCCTCAACTTAACCCAAGCCCTTGATTCTTCATCATACTTCTGTCATGACTGACCTTTTCACTTATTATCCAACCTAAACTTCTCTCATTCACCCACACTAACCTGCCGACCAGCAAAGTCCAAACAACTATAAAAACCTCCCCCTGACCCTGACCATGAACTTAAGCTTCTTCGACCAATTCTCAAGTCCATGCCTATTAGGAATTCCCCTAATCCTCCTCTCCATGCTATTCCCAGCCCTCCTCCTCCCCTCCCCAGGCAGCCGATGAATTACCAACCGCCTGGCCACCTTACAATCATGATGCATTGACCTAATCACCAAGCAAT…
Picoides_pubescens_JX094551	GTCAAGAAGCTATGAACCAGCGCTAGCCTTTTAAGCTAGAGAAAGTGGGATCTTCCCCTCCTCGACGAGATGCCTCAACTTAACCCAAGCCCTTGATTCTTCATCATACTTCTGTCATGACTGACCTTTTCACTTATTATCCAACCTAAACTTCTCTCATTCACCCACACTAACCTGCCGACCAGCAAAGTCCAAACAACTATAAAAACCTCCCCCTGACCCTGACCATGAACTTAAGCTTCTTCGACCAATTCTCAAGTCCATGCCTATTAGGAATTCCCCTAATCCTCCTCTCCATGCTATTCCCAGCCCTCCTCCTCCCCTCCCCAGGCAGCCGATGAATTACCAACCGCCTGGCCACCTTACAATCATGATGCATTGACCTAATCACCAAGCAAT…
Picoides_pubescens_JX094552	GTCAAGAAGCTATGAACCAGCGCTAGCCTTTTAAGCTAGAGAAAGTGGGATCTTCCCCTCCTCGACGAGATGCCTCAACTTAACCCAAGCCCTTGATTCTTCATCATACTTCTGTCATGACTGACCTTTTCACTTATTATCCAACCTAAACTTCTCTCATTCACCCACACTAACCTGCCGACCAGCAAAGTCCAAACAACTATAAAAACCTCCCCCTGACCCTGACCATGAACTTAAGCTTCTTTGACCAATTCTCAAGTCCATGCCTATTAGGAATTCCCCTAATCCTCCTCTCCATGCTATTCCCAGCCCTCCTCCTCCCCTCCCCAGGCAGCCGATGAATTACCAACCGCCTGGCCACCTTACAATCATGATGCATTGACCTAATCACCAAGCAAT…
Picoides_pubescens_JX094553	GTCAAGAAGCTATGAACCAGCGCTAGCCTTTTAAGCTAGAGAAAGTGGGATCTTCCCCTCCTCGACGAGATGCCTCAACTTAACCCAAGCCCTTGATTCTTCATCATACTTCTGTCATGACTGACCTTTTCACTTATTATCCAACCTAAACTTCTCTCATTCACCCACACTAACCTGCCGACCAGCAAAGTCCAAACAACTATAAAAACCTCCCCCTGACCCTGACCATGAACTTAAGCTTCTTCGACCAATTCTCAAGTCCATGCCTATTAGGAATTCCCCTAATCCTCCTCTCCATGCTATTCCCAGCCCTCCTCCTCCCCTCCCCAGGCAGCCGATGAATTACCAACCGCCTGGCCACCTTACAATCATGATGCATTGACCTAATCACCAAGCAAT…
Picoides_pubescens_JX094554	GTCAAGAAGCTATGAACCAGCGCTAGCCTTTTAAGCTAGAGAAAGTGGGATCTTCCCCTCCTCGACGAGATGCCTCAACTTAACCCAAGCCCTTGATTCTTCATCATACTTCTGTCATGACTGACCTTTTCACTTATTATCCAACCTAAACTTCTCTCATTCACCCACACTAACCTGCCGACCAGCAAAGTCCAAACAACTATAAAAACCTCCCCCTGACCCTGACCATGAACTTAAGCTTCTTCGACCAATTCTCAAGTCCATGCCTATTAGGAATTCCCCTAATCCTCCTCTCCATGCTATTCCCAGCCCTCCTCCTCCCCTCCCCAGGCAGCCGATGAATTACCAACCGCCTGGCCACCTTACAATCATGATGCATTGACCTAATCACCAAGCAAT…
Picoides_pubescens_JX094555	GTCAAGAAGCTATGAACCAGCGCTAGCCTTTTAAGCTAGAGAAAGTGGGATCTTCCCCTCCTCGACGAGATGCCTCAACTTAACCCAAGCCCTTGATTCTTCATCATACTTCTGTCATGACTGACCTTTTCACTTATTATCCAACCTAAACTTCTCTCATTCACCCACACTAACCTGCCGACCAGCAAAGTCCAAACAACTATAAAAACCTCCCCCTGACCCTGACCATGAACTTAAGCTTCTTCGACCAATTCTCAAGTCCATGCCTATTAGGAATTCCCCTAATCCTCCTCTCCATGCTATTCCCAGCCCTCCTCCTCCCCTCCCCAGGCAGCCGATGAATTACCAACCGCCTGGCCACCTTACAATCATGATGCATTGACCTAATCACCAAGCAAT…
Picoides_pubescens_JX094556	GTCAAGAAGCTATGAACCAGCGCTAGCCTTTTAAGCTAGAGAAAGTGGGATCTTCCCCTCCTCGACGAGATGCCTCAACTTAACCCAAGCCCTTGATTCTTCATCATACTTCTGTCATGACTGACCTTTTCACTTATTATCCAACCTAAACTTCTCTCATTCACCCACACTAACCTGCCGACCAGCAAAGTCCAAACAACTATAAAAACCTCCCCCTGACCCTGACCATGAACTTAAGCTTCTTCGACCAATTCTCAAGTCCATGCCTATTAGGAATTCCCCTAATCCTCCTCTCCATGCTATTCCCAGCCCTCCTCCTCCCCTCCCCAGGCAGCCGATGAATTACCAACCGCCTGGCCACCTTACAATCATGATGCATTGACCTAATCACCAAGCAAT…
Picoides_pubescens_JX094557	GTCAAGAAGCTATGAACCAGCGCTAGCCTTTTAAGCTAGAGAAAGTGGGATCTTCCCCTCCTCGACGAGATGCCTCAACTTAACCCAAGCCCTTGATTCTTCATCATACTTCTGTCATGACTGACCTTTTCACTTATTATCCAACCTAAACTTCTCTCATTCACCCACACTAACCTGCCGACCAGCAAAGTCCAAACAACTATAAAAACCTCCCCCTGACCCTGACCATGAACTTAAGCTTCTTCGACCAATTCTCAAGTCCATGCCTATTAGGAATTCCCCTAATCCTCCTCTCCATGCTATTCCCAGCCCTCCTCCTCCCCTCCCCAGGCAGCCGATGAATTACCAACCGCCTGGCCACCTTACAATCATGATGCATTGACCTAATCACCAAGCAAT…
Picoides_pubescens_JX094558	GTCAAGAAGCTATGAACCAGCGCTAGCCTTTTAAGCTAGAGAAAGTGGGATCTTCCCCTCCTCGACGAGATGCCTCAACTTAACCCAAGCCCTTGATTCTTCATCATACTTCTGTCATGACTGACCTTTTCACTTATTATCCAACCTAAACTTCTCTCATTCACCCACACTAACCTGCCGACCAGCAAAGTCCAAACAACTATAAAAACCTCCCCCTGACCCTGACCATGAACTTAAGCTTCTTCGACCAATTCTCAAGTCCATGCCTATTAGGAATTCCCCTAATCCTCCTCTCCATGCTATTCCCAGCCCTCCTCCTCCCCTCCCCAGGCAGCCGATGAATTACCAACCGCCTGGCCACCTTACAATCATGATGCATTGACCTAATCACCAAGCAAT…
Picoides_pubescens_JX094559	GTCAAGAAGCTATGAACCAGCGCTAGCCTTTTAAGCTAGAGAAAGTGGGATCTTCCCCTCCTCGACGAGATGCCTCAACTTAACCCAAGCCCTTGATTCTTCATCATACTTCTGTCATGACTGACCTTTTCACTTATTATCCAACCTAAACTTCTCTCATTCACCCACACTAACCTGCCGACCAGCAAAGTCCAAACAACTATAAAAACCTCCCCCTGACCCTGACCATGAACTTAAGCTTCTTCGACCAATTCTCAAGTCCATGCCTATTAGGAATTCCCCTAATCCTCCTCTCCATGCTATTCCCAGCCCTCCTCCTCCCCTCCCCAGGCAGCCGATGAATTACCAACCGCCTGGCCACCTTACAATCATGATGCATTGACCTAATCACCAAGCAAT…
Picoides_pubescens_JX094560	GTCAAGAAGCTATGAACCAGCGCTAGCCTTTTAAGCTAGAGAAAGTGGGATCTTCCCCTCCTCGACGAGATGCCTCAACTTAACCCAAGCCCTTGATTCTTCATCATACTTCTGTCATGACTGACCTTTTCACTTATTATCCAACCTAAACTTCTCTCATTCACCCACACTAACCTGCCGACCAGCAAAGTCCAAACAACTATAAAAACCTCCCCCTGACCCTGACCATGAACTTAAGCTTCTTTGACCAATTCTCAAGTCCATGCCTATTAGGAATTCCCCTAATCCTCCTCTCCATGCTATTCCCAGCCCTCCTCCTCCCCTCCCCAGGCAGCCGATGAATTACCAACCGCCTGGCCACCTTACAATCATGATGCATTGACCTAATCACCAAGCAAT…
Picoides_pubescens_JX094561	GTCAAGAAGCTATGAACCAGCGCTAGCCTTTTAAGCTAGAGAAAGTGGGATCTTCCCCTCCTCGACGAGATGCCTCAACTTAACCCAAGCCCTTGATTCTTCATCATACTTCTGTCATGACTGACCTTTTCACTTATTATCCAACCTAAACTTCTCTCATTCACCCACACTAACCTGCCGACCAGCAAAGTCCAAACAACTATAAAAACCTCCCCCTGACCCTGACCATGAACTTAAGCTTCTTCGACCAATTCTCAAGTCCATGCCTATTAGGAATTCCCCTAATCCTCCTCTCCATGCTATTCCCAGCCCTCCTCCTCCCCTCCCCAGGCAGCCGATGAATTACCAACCGCCTGGCCACCTTACAATCATGATGCATTGACCTAATCACCAAGCAAT…
Picoides_pubescens_JX094562	GTCAAGAAGCTATGAACCAGCGCTAGCCTTTTAAGCTAGAGAAAGTGGGATCTTCCCCTCCTCGACGAGATGCCTCAACTTAACCCAAGCCCTTGATTCTTCATCATACTTCTGTCATGACTGACCTTTTCACTTATTATCCAACCTAAACTTCTCTCATTCACCCACACTAACCTGCCGACCAGCAAAGTCCAAACAACTATAAAAACCTCCCCCTGACCCTGACCATGAACTTAAGCTTCTTCGACCAATTCTCAAGTCCATGCCTATTAGGAATTCCCCTAATCCTCCTCTCCATGCTATTCCCAGCCCTCCTCCTCCCCTCCCCAGGCAGCCGATGAATTACCAACCGCCTGGCCACCTTACAATCATGATGCATTGACCTAATCACCAAGCAAT…
Picoides_pubescens_JX094563	GTCAAGAAGCTATGAACCAGCGCTAGCCTTTTAAGCTAGAGAAAGTGGGATCTTCCCCTCCTCGACGAGATGCCTCAACTTAACCCAAGCCCTTGATTCTTCATCATACTTCTGTCATGACTGACCTTTTCACTTATTATCCAACCTAAACTTCTCTCATTCACCCACACTAACCTGCCGACCAGCAAAGTCCAAACAACTATAAAAACCTCCCCCTGACCCTGACCATGAACTTAAGCTTCTTCGACCAATTCTCAAGTCCATGCCTATTAGGAATTCCCCTAATCCTCCTCTCCATGCTATTCCCAGCCCTCCTCCTCCCCTCCCCAGGCAGCCGATGAATTACCAACCGCCTGGCCACCTTACAATCATGATGCATTGACCTAATCACCAAGCAAT…
Picoides_pubescens_JX094564	GTCAAGAAGCTATGAACCAGCGCTAGCCTTTTAAGCTAGAGAAAGTGGGATCTTCCCCTCCTCGACGAGATGCCTCAACTTAACCCAAGCCCTTGATTCTTCATCATACTTCTGTCATGACTGACCTTTTCACTTATTATCCAACCTAAACTTCTCTCATTCACCCACACTAACCTGCCGACCAGCAAAGTCCAAACAACTATAAAAACCTCCCCCTGACCCTGACCATGAACTTAAGCTTCTTCGACCAATTCTCAAGTCCATGCCTATTAGGAATTCCCCTAATCCTCCTCTCCATGCTATTCCCAGCCCTCCTCCTCCCCTCCCCAGGCAGCCGATGAATTACCAACCGCCTGGCCACCTTACAATCATGATGCATTGACCTAATCACCAAGCAAT…
Picoides_pubescens_JX094565	GTCAAGAAGCTATGAACCAGCGCTAGCCTTTTAAGCTAGAGAAAGTGGGATCTTCCCCTCCTCGACGAGATGCCTCAACTTAACCCAAGCCCTTGATTCTTCATCATACTTCTGTCATGACTGACCTTTTCACTTATTATCCAACCTAAACTTCTCTCATTCACCCACACTAACCTGCCGACCAGCAAAGTCCAAACAACTATAAAAACCTCCCCCTGACCCTGACCATGAACTTAAGCTTCTTCGACCAATTCTCAAGTCCATGCCTATTAGGAATTCCCCTAATCCTCCTCTCCATGCTATTCCCAGCCCTCCTCCTCCCCTCCCCAGGCAGCCGATGAATTACCAACCGCCTGGCCACCTTACAATCATGATGCATTGACCTAATCACCAAGCAAT…
Picoides_pubescens_JX094566	GTCAAGAAGCTATGAACCAGCGCTAGCCTTTTAAGCTAGAGAAAGTGGGATCTTCCCCTCCTCGACGAGATGCCTCAACTTAACCCAAGCCCTTGATTCTTCATCATACTTCTGTCATGACTGACCTTTTCACTTATTATCCAACCTAAACTTCTCTCATTCACCCACACTAACCTGCCGACCAGCAAAGTCCAAACAACTATAAAAACCTCCCCCTGACCCTGACCATGAACTTAAGCTTCTTCGACCAATTCTCAAGTCCATGCCTATTAGGAATTCCCCTAATCCTCCTCTCCATGCTATTCCCAGCCCTCCTCCTCCCCTCCCCAGGCAGCCGATGAATTACCAACCGCCTGGCCACCTTACAATCATGATGCATTGACCTAATCACCAAGCAAT…
Picoides_pubescens_JX094567	GTCAAGAAGCTATGAACCAGCGCTAGCCTTTTAAGCTAGAGAAAGTGGGATCTTCCCCTCCTCGACGAGATGCCTCAACTTAACCCAAGCCCTTGATTCTTCATCATACTTCTGTCATGACTGACCTTTTCACTTATTATCCAACCTAAACTTCTCTCATTCACCCACACTAACCTGCCGACCAGCAAAGTCCAAACAACTATAAAAACCTCCCCCTGACCCTGACCATGAACTTAAGCTTCTTCGACCAATTCTCAAGTCCATGCCTATTAGGAATTCCCCTAATCCTCCTCTCCATGCTATTCCCAGCCCTCCTCCTCCCCTCCCCAGGCAGCCGATGAATTACCAACCGCCTGGCCACCTTACAATCATGATGCATTGACCTAATCACCAAGCAAT…
Picoides_pubescens_JX094568	GTCAAGAAGCTATGAACCAGCGCTAGCCTTTTAAGCTAGAGAAAGTGGGATCTTCCCCTCCTCGACGAGATGCCTCAACTTAACCCAAGCCCTTGATTCTTCATCATACTTCTGTCATGACTGACCTTTTCACTCATTATCCAACCTAAACTTCTCTCATTCACCCACACTAACCTGCCGACCAGCAAAGTCCAAACAACTATAAAAACCTCCCCCTGACCCTGACCATGAACTTAAGCTTCTTCGACCAATTCTCAAGTCCATGCCTATTAGGAATTCCCCTAATCCTCCTCTCCATGCTATTCCCAGCCCTCCTCCTCCCCTCCCCAGGCAGCCGATGAATTACCAACCGCCTGGCCACCTTACAATCATGATGCATTGACCTAATCACCAAGCAAT…
Picoides_pubescens_JX094569	GTCAAGAAGCTATGAACCAGCGCTAGCCTTTTAAGCTAGAGAAAGTGGGATCTTCCCCTCCTCGACGAGATGCCTCAACTTAACCCAAGCCCTTGATTCTTCATCATACTTCTGTCATGACTGACCTTTTCACTTATTATCCAACCTAAACTTCTCTCATTCACCCACACTAACCTGCCGACCAGCAAAGTCCAAACAACTATAAAAACCTCCCCCTGACCCTGACCATGAACTTAAGCTTCTTCGACCAATTCTCAAGTCCATGCCTATTAGGAATTCCCCTAATCCTCCTCTCCATGCTATTCCCAGCCCTCCTCCTCCCCTCCCCAGGCAGCCGATGAATTACCAACCGCCTGGCCACCTTACAATCATGATGCATTGACCTAATCACCAAGCAAT…
Picoides_pubescens_JX094570	GTCAAGAAGCTATGAACCAGCGCTAGCCTTTTAAGCTAGAGAAAGTGGGATCTTCCCCTCCTCGACGAGATGCCTCAACTTAACCCAAGCCCTTGATTCTTCATCATACTTCTGTCATGACTGACCTTTTCACTTATTATCCAACCTAAACTTCTCTCATTCACCCACACTAACCTGCCGACCAGCAAAGTCCAAACAACTATAAAAACCTCCCCCTGACCCTGACCATGAACTTAAGCTTCTTCGACCAATTCTCAAGTCCATGCCTATTAGGAATTCCCCTAATCCTCCTCTCCATGCTATTCCCAGCCCTCCTCCTCCCCTCCCCAGGCAGCCGATGAATTACCAACCGCCTGGCCACCTTACAATCATGATGCATTGACCTAATCACCAAGCAAT…
Picoides_pubescens_JX094571	GTCAAGAAGCTATGAACCAGCGCTAGCCTTTTAAGCTAGAGAAAGTGGGATCTTCCCCTCCTCGACGAGATGCCTCAACTTAACCCAAGCCCTTGATTCTTCATCATACTTCTGTCATGACTGACCTTTTCACTTATTATCCAACCTAAACTTCTCTCATTCACCCACACTAACCTGCCGACCAGCAAAGTCCAAACAACTATAAAAACCTCCCCCTGACCCTGACCATGAACTTAAGCTTCTTCGACCAATTCTCAAGTCCATGCCTATTAGGAATTCCCCTAATCCTCCTCTCCATGCTATTCCCAGCCCTCCTCCTCCCCTCCCCAGGCAGCCGATGAATTACCAACCGCCTGGCCACCTTACAATCATGATGCATTGACCTAATCACCAAGCAAT…
Picoides_pubescens_JX094572	GTCAAGAAGCTATGAACCAGCGCTAGCCTTTTAAGCTAGAGAAAGTGGGATCTTCCCCTCCTCGACGAGATGCCTCAACTTAACCCAAGCCCTTGATTCTTCATCATACTTCTGTCATGACTGACCTTTTCACTTATTATCCAACCTAAACTTCTCTCATTCACCCACACTAACCTGCCGACCAGCAAAGTCCAAACAACTATAAAAACCTCCCCCTGACCCTGACCATGAACTTAAGCTTCTTCGACCAATTCTCAAGTCCATGCCTATTAGGAATTCCCCTAATCCTCCTCTCCATGCTATTCCCAGCCCTCCTCCTCCCCTCCCCAGGCAGCCGATGAATTACCAACCGCCTGGCCACCTTACAATCATGATGCATTGACCTAATCACCAAGCAAT…
Picoides_pubescens_JX094573	GTCAAGAAGCTATGAACCAGCGCTAGCCTTTTAAGCTAGAGAAAGTGGGATCTTCCCCTCCTCGACGAGATGCCTCAACTTAACCCAAGCCCTTGATTCTTCATCATACTTCTGTCATGACTGACCTTTTCACTTATTATCCAACCTAAACTTCTCTCATTCACCCACACTAACCTGCCGACCAGCAAAGTCCAAACAACTATAAAAACCTCCCCCTGACCCTGACCATGAACTTAAGCTTCTTCGACCAATTCTCAAGTCCATGCCTATTAGGAATTCCCCTAATCCTCCTCTCCATGCTATTCCCAGCCCTCCTCCTCCCCTCCCCAGGCAGCCGATGAATTACCAACCGCCTGGCCACCTTACAATCATGATGCATTGACCTAATCACCAAGCAAT…
Picoides_pubescens_JX094574	GTCAAGAAGCTATGAACCAGCGCTAGCCTTTTAAGCTAGAGAAAGTGGGATCTTCCCCTCCTCGACGAGATGCCTCAACTTAACCCAAGCCCTTGATTCTTCATCATACTTCTGTCATGACTGACCTTTTCACTTATTATCCAACCTAAACTTCTCTCATTCACCCACACTAACCTGCCGACCAGCAAAGTCCAAACAACTATAAAAACCTCCCCCTGACCCTGACCATGAACTTAAGCTTCTTCGACCAATTCTCAAGTCCATGCCTATTAGGAATTCCCCTAATCCTCCTCTCCATGCTATTCCCAGCCCTCCTCCTCCCCTCCCCAGGCAGCCGATGAATTACCAACCGCCTGGCCACCTTACAATCATGATGCATTGACCTAATCACCAAACAAT…
Picoides_pubescens_JX094575	GTCAAGAAGCTATGAACCAGCGCTAGCCTTTTAAGCTAGAGAAAGTGGGATCTTCCCCTCCTCGACGAGATGCCTCAACTTAACCCAAGCCCTTGATTCTTCATCATACTTCTGTCATGACTGACCTTTTCACTTATTATCCAACCTAAACTTCTCTCATTCACCCACACTAACCTGCCGACCAGCAAAGTCCAAACAACTATAAAAACCTCCCCCTGACCCTGACCATGAACTTAAGCTTCTTCGACCAATTCTCAAGTCCATGCCTATTAGGAATTCCCCTAATCCTCCTCTCCATGCTATTCCCAGCCCTCCTCCTCCCCTCCCCAGGCAGCCGATGAATTACCAACCGCCTGGCCACCTTACAATCATGATGCATTGACCTAATCACCAAGCAAT…
Picoides_pubescens_JX094576	GTCAAGAAGCTATGAACCAGCGCTAGCCTTTTAAGCTAGAGAAAGTGGGATCTTCCCCTCCTCGACGAGATGCCTCAACTTAACCCAAGCCCTTGATTCTTCATCATACTTCTGTCATGACTGACCTTTTCACTTATTATCCAACCTAAACTTCTCTCATTCACCCACACTAACCTGCCGACCAGCAAAGTCCAAACAACTATAAAAACCTCCCCCTGACCCTGACCATGAACTTAAGCTTCTTCGACCAATTCTCAAGTCCATGCCTATTAGGAATTCCCCTAATCCTCCTCTCCATGCTATTCCCAGCCCTCCTCCTCCCCTCCCCAGGCAGCCGATGAATTACCAACCGCCTGGCCACCTTACAATCATGATGCATTGACCTAATCACCAAGCAAT…
Picoides_pubescens_JX094577	GTCAAGAAGCTATGAACCAGCGCTAGCCTTTTAAGCTAGAGAAAGTGGGATCTTCCCCTCCTCGACGAGATGCCTCAACTTAACCCAAGCCCTTGATTCTTCATCATACTTCTGTCATGACTGACCTTTTCACTTATTATCCAACCTAAACTTCTCTCATTCACCCACACTAACCTGCCGACCAGCAAAGTCCAAACAACTATAAAAACCTCCCCCTGACCCTGACCATGAACTTAAGCTTCTTCGACCAATTCTCAAGTCCATGCCTATTAGGAATTCCCCTAATCCTCCTCTCCATGCTATTCCCAGCCCTCCTCCTCCCCTCCCCAGGCAGCCGATGAATTACCAACCGCCTGGCCACCTTACAATCATGATGCATTGACCTAATCACCAAGCAAT…
Picoides_pubescens_JX094578	GTCAAGAAGCTATGAACCAGCGCTAGCCTTTTAAGCTAGAGAAAGTGGGATCTTCCCCTCCTCGACGAGATGCCTCAACTTAACCCAAGCCCTTGATTCTTCATCATACTTCTGTCATGACTGACCTTTTCACTTATTATCCAACCTAAACTTCTCTCATTCACCCACACTAACCTGCCGACCAGCAAAGTCCAAACAACTATAAAAACCTCCCCCTGACCCTGACCATGAACTTAAGCTTCTTCGACCAATTCTCAAGTCCATGCCTATTAGGAATTCCCCTAATCCTCCTCTCCATGCTATTCCCAGCCCTCCTCCTCCCCTCCCCAGGCAGCCGATGAATTACCAACCGCCTGGCCACCTTACAATCATGATGCATTGACCTAATCACCAAGCAAT…
Picoides_pubescens_JX094579	GTCAAGAAGCTATGAACCAGCGCTAGCCTTTTAAGCTAGAGAAAGTGGGATCTTCCCCTCCTCGACGAGATGCCTCAACTTAACCCAAGCCCTTGATTCTTCATCATACTTCTGTCATGACTGACCTTTTCACTTATTATCCAACCTAAACTTCTCTCATTCACCCACACTAACCTGCCGACCAGCAAAGTCCAAACAACTATAAAAACCTCCCCCTGACCCTGACCATGAACTTAAGCTTCTTCGACCAATTCTCAAGTCCATGCCTATTAGGAATTCCCCTAATCCTCCTCTCCATGCTATTCCCAGCCCTCCTCCTCCCCTCCCCAGGCAGCCGATGAATTACCAACCGCCTGGCCACCTTACAATCATGATGCATTGACCTAATCACCAAGCAAT…
Picoides_pubescens_JX094580	GTCAAGAAGCTATGAACCAGCGCTAGCCTTTTAAGCTAGAGAAAGTGGGATCTTCCCCTCCTCGACGAGATGCCTCAACTTAACCCAAGCCCTTGATTCTTCATCATACTTCTGTCATGACTGACCTTTTCACTTATTATCCAACCTAAACTTCTCTCATTCACCCACACTAACCTGCCGACCAGCAAAGTCCAAACAACTATAAAAACCTCCCCCTGACCCTGACCATGAACTTAAGCTTCTTCGACCAATTCTCAAGTCCATGCCTATTAGGAATTCCCCTAATCCTCCTCTCCATGCTATTCCCAGCCCTCCTCCTCCCCTCCCCAGGCAGCCGATGAATTACCAACCGCCTGGCCACCTTACAATCATGATGCATTGACCTAATCACCAAGCAAT…
Picoides_pubescens_JX094581	GTCAAGAAGCTATGAACCAGCGCTAGCCTTTTAAGCTAGAGAAAGTGGGATCTTCCCCTCCTCGACGAGATGCCTCAACTTAACCCAAGCCCTTGATTCTTCATCATACTTCTGTCATGACTGACCTTTTCACTTATTATCCAACCTAAACTTCTCTCATTCACCCACACTAACCTGCCGACCAGCAAAGTCCAAACAACTATAAAAACCTCCCCCTGACCCTGACCATGAACTTAAGCTTCTTCGACCAATTCTCAAGTCCATGCCTATTAGGAATTCCCCTAATCCTCCTCTCCATGCTATTCCCAGCCCTCCTCCTCCCCTCCCCAGGCAGCCGATGAATTACCAACCGCCTGGCCACCTTACAATCATGATGCATTGACCTAATCACCAAACAAT…
Picoides_pubescens_JX094582	GTCAAGAAGCTATGAACCAGCGCTAGCCTTTTAAGCTAGAGAAAGTGGGATCTTCCCCTCCTCGACGAGATGCCTCAACTTAACCCAAGCCCTTGATTCTTCATCATACTTCTGTCATGACTGACCTTTTCACTTATTATCCAACCTAAACTTCTCTCATTCACCCACACTAACCTGCCGACCAGCAAAGTCCAAACAACTATAAAAACCTCCCCCTGACCCTGACCATGAACTTAAGCTTCTTCGACCAATTCTCAAGTCCATGCCTATTAGGAATTCCCCTAATCCTCCTCTCCATGCTATTCCCAGCCCTCCTCCTCCCCTCCCCAGGCAGCCGATGAATTACCAACCGCCTGGCCACCTTACAATCATGATGCATTGACCTAATCACCAAGCAAT…
Picoides_pubescens_JX094583	GTCAAGAAGCTATGAACCAGCGCTAGCCTTTTAAGCTAGAGAAAGTGGGATCTTCCCCTCCTCGACGAGATGCCTCAACTTAACCCAAGCCCTTGATTCTTCATCATACTTCTGTCATGACTGACCTTTTCACTTATTATCCAACCTAAACTTCTCTCATTCACCCACACTAACCTGCCGACCAGCAAAGTCCAAACAACTATAAAAACCTCCCCCTGACCCTGACCATGAACTTAAGCTTCTTCGACCAATTCTCAAGTCCATGCCTATTAGGAATTCCCCTAATCCTCCTCTCCATGCTATTCCCAGCCCTCCTCCTCCCCTCCCCAGGCAGCCGATGAATTACCAACCGCCTGGCCACCTTACAATCATGATGCATTGACCTAATCACCAAGCAAT…
Picoides_pubescens_JX094584	GTCAAGAAGCTATGAACCAGCGCTAGCCTTTTAAGCTAGAGAAAGTGGGATCTTCCCCTCCTCGACGAGATGCCTCAACTTAACCCAAGCCCTTGATTCTTCATCATACTTCTGTCATGACTGACCTTTTCACTTATTATCCAACCTAAACTTCTCTCATTCACCCACACTAACCTGCCGACCAGCAAAGTCCAAACAACTATAAAAACCTCCCCCTGACCCTGACCATGAACTTAAGCTTCTTCGACCAATTCTCAAGTCCATGCCTATTAGGAATTCCCCTAATCCTCCTCTCCATGCTATTCCCAGCCCTCCTCCTCCCCTCCCCAGGCAGCCGATGAATTACCAACCGCCTGGCCACCTTACAATCATGATGCATTGACCTAATCACCAAGCAAT…
Picoides_pubescens_JX094585	GTCAAGAAGCTATGAACCAGCGCTAGCCTTTTAAGCTAGAGAAAGTGGGATCTTCCCCTCCTCGACGAGATGCCTCAACTTAACCCAAGCCCTTGATTCTTCATCATACTTCTGTCATGACTGACCTTTTCACTTATTATCCAACCTAAACTTCTCTCATTCACCCACACTAACCTGCCGACCAGCAAAGTCCAAACAACTATAAAAACCTCCCCCTGACCCTGACCATGAACTTAAGCTTCTTCGACCAATTCTCAAGTCCATGCCTATTAGGAATTCCCCTAATCCTCCTCTCCATGCTATTCCCAGCCCTCCTCCTCCCCTCCCCAGGCAGCCGATGAATTACCAACCGCCTGGCCACCTTACAATCATGATGCATTGACCTAATCACCAAGCAAT…
Picoides_pubescens_JX094586	GTCAAGAAGCTATGAACCAGCGCTAGCCTTTTAAGCTAGAGAAAGTGGGATCTTCCCCTCCTCGACGAGATGCCTCAACTTAACCCAAGCCCTTGATTCTTCATCATACTTCTGTCATGACTGACCTTTTCACTTATTATCCAACCTAAACTTCTCTCATTCACCCACACTAACCTGCCGACCAGCAAAGTCCAAACAACTATAAAAACCTCCCCCTGACCCTGACCATGAACTTAAGCTTCTTTGACCAATTCTCAAGTCCATGCCTATTAGGAATTCCCCTAATCCTCCTCTCCATGCTATTCCCAGCCCTCCTCCTCCCCTCCCCAGGCAGCCGATGAATTACCAACCGCCTGGCCACCTTACAATCATGATGCATTGACCTAATCACCAAGCAAT…
Picoides_pubescens_JX094587	GTCAAGAAGCTATGAACCAGCGCTAGCCTTTTAAGCTAGAGAAAGTGGGATCTTCCCCTCCTCGACGAGATGCCTCAACTTAACCCAAGCCCTTGATTCTTCATCATACTTCTGTCATGACTGACCTTTTCACTTATTATCCAACCTAAACTTCTCTCATTCACCCACACTAACCTGCCGACCAGCAAAGTCCAAACAACTATAAAAACCTCCCCCTGACCCTGACCATGAACTTAAGCTTCTTCGACCAATTCTCAAGTCCATGCCTATTAGGAATTCCCCTAATCCTCCTCTCCATGCTATTCCCAGCCCTCCTCCTCCCCTCCCCAGGCAGCCGATGAATTACCAACCGCCTGGCCACCTTACAATCATGATGCATTGACCTAATCACCAAGCAAT…
Picoides_pubescens_JX094588	GTCAAGAAGCTATGAACCAGCGCTAGCCTTTTAAGCTAGAGAAAGTGGGATCTTCCCCTCCTCGACGAGATGCCTCAACTTAACCCAAGCCCTTGATTCTTCATCATACTTCTGTCATGACTGACCTTTTCACTTATTATCCAACCTAAACTTCTCTCATTCACCCACACTAACCTGCCGACCAGCAAAGTCCAAACAACTATAAAAACCTCCCCCTGACCCTGACCATGAACTTAAGCTTCTTCGACCAATTCTCAAGTCCATGCCTATTAGGAATTCCCCTAATCCTCCTCTCCATGCTATTCCCAGCCCTCCTCCTCCCCTCCCCAGGCAGCCGATGAATTACCAACCGCCTGGCCACCTTACAATCATGATGCATTGACCTAATCACCAAGCAAT…
Picoides_pubescens_JX094589	GTCAAGAAGCTATGAACCAGCGCTAGCCTTTTAAGCTAGAGAAAGTGGGATCTTCCCCTCCTCGACGAGATGCCTCAACTTAACCCAAGCCCTTGATTCTTCATCATACTTCTGTCATGACTGACCTTTTCACTTATTATCCAACCTAAACTTCTCTCATTCACCCACACTAACCTGCCGACCAGCAAAGTCCAAACAACTATAAAAACCTCCCCCTGACCCTGACCATGAACTTAAGCTTCTTCGACCAATTCTCAAGTCCATGCCTATTAGGAATTCCCCTAATCCTCCTCTCCATGCTATTCCCAGCCCTCCTCCTCCCCTCCCCAGGCAGCCGATGAATTACCAACCGCCTGGCCACCTTACAATCATGATGCATTGACCTAATCACCAAGCAAT…
Picoides_pubescens_JX094590	GTCAAGAAGCTATGAACCAGCGCTAGCCTTTTAAGCTAGAGAAAGTGGGATCTTCCCCTCCTCGACGAGATGCCTCAACTTAACCCAAGCCCTTGATTCTTCATCATACTTCTGTCATGACTGACCTTTTCACTTATTATCCAACCTAAACTTCTCTCATTCACCCACACTAACCTGCCGACCAGCAAAGTCCAAACAACTATAAAAACCTCCCCCTGACCCTGACCATGAACTTAAGCTTCTTCGACCAATTCTCAAGTCCATGCCTATTAGGAATTCCCCTAATCCTCCTCTCCATGCTATTCCCAGCCCTCCTCCTCCCCTCCCCAGGCAGCCGATGAATTACCAACCGCCTGGCCACCTTACAATCATGATGCATTGACCTAATCACCAAGCAAT…
Picoides_pubescens_JX094591	GTCAAGAAGCTATGAACCAGCGCTAGCCTTTTAAGCTAGAGAAAGTGGGATCTTCCCCTCCTCGACGAGATGCCTCAACTTAACCCAAGCCCTTGATTCTTCATCATACTTCTGTCATGACTGACCTTTTCACTTATTATCCAACCTAAACTTCTCTCATTCACCCACACTAACCTGCCGACCAGCAAAGTCCAAACAACTATAAAAACCTCCCCCTGACCCTGACCATGAACTTAAGCTTCTTCGACCAATTCTCAAGTCCATGCCTATTAGGAATTCCCCTAATCCTCCTCTCCATGCTATTCCCAGCCCTCCTCCTCCCCTCCCCAGGCAGCCGATGAATTACCAACCGCCTGGCCACCTTACAATCATGATGCATTGACCTAATCACCAAGCAAT…
Picoides_pubescens_JX094592	GTCAAGAAGCTATGAACCAGCGCTAGCCTTTTAAGCTAGAGAAAGTGGGATCTTCCCCTCCTCGACGAGATGCCTCAACTTAACCCAAGCCCTTGATTCTTCATCATACTTCTGTCATGACTGACCTTTTCACTTATTATCCAACCTAAACTTCTCTCATTCACCCACACTAACCTGCCGACCAGCAAAGTCCAAACAACTATAAAAACCTCCCCCTGACCCTGACCATGAACTTAAGCTTCTTCGACCAATTCTCAAGTCCATGCCTATTAGGAATTCCCCTAATCCTCCTCTCCATGCTATTCCCAGCCCTCCTCCTCCCCTCCCCAGGCAGCCGATGAATTACCAACCGCCTGGCCACCTTACAATCATGATGCATTGACCTAATCACCAAGCAAT…
Picoides_pubescens_JX094593	GTCAAGAAGCTATGAACCAGCGCTAGCCTTTTAAGCTAGAGAAAGTGGGATCTTCCCCTCCTCGACGAGATGCCTCAACTTAACCCAAGCCCTTGATTCTTCATCATACTTCTGTCATGACTGACCTTTTCACTTATTATCCAACCTAAACTTCTCTCATTCACCCACACTAACCTGCCGACCAGCAAAGTCCAAACAACTATAAAAACCTCCCCCTGACCCTGACCATGAACTTAAGCTTCTTCGACCAATTCTCAAGTCCATGCCTATTAGGAATTCCCCTAATCCTCCTCTCCATGCTATTCCCAGCCCTCCTCCTCCCCTCCCCAGGCAGCCGATGAATTACCAACCGCCTGGCCACCTTACAATCATGATGCATTGACCTAATCACCAAGCAAT…
Picoides_pubescens_JX094594	GTCAAGAAGCTATGAACCAGCGCTAGCCTTTTAAGCTAGAGAAAGTGGGATCTTCCCCTCCTCGACGAGATGCCTCAACTTAACCCAAGCCCTTGATTCTTCATCATACTTCTGTCATGACTGACCTTTTCACTTATTATCCAACCTAAACTTCTCTCATTCACCCACACTAACCTGCCGACCAGCAAAGTCCAAACAACTATAAAAACCTCCCCCTGACCCTGACCATGAACTTAAGCTTCTTCGACCAATTCTCAAGTCCATGCCTATTAGGAATTCCCCTAATCCTCCTCTCCATGCTATTCCCAGCCCTCCTCCTCCCCTCCCCAGGCAGCCGATGAATTACCAACCGCCTGGCCACCTTACAATCATGATGCATTGACCTAATCACCAAGCAAT…
Picoides_pubescens_JX094595	GTCAAGAAGCTATGAACCAGCGCTAGCCTTTTAAGCTAGAGAAAGTGGGATCTTCCCCTCCTCGACGAGATGCCTCAACTTAACCCAAGCCCTTGATTCTTCATCATACTTCTGTCATGACTGACCTTTTCACTTATTATCCAACCTAAACTTCTCTCATTCACCCACACTAACCTGCCGACCAGCAAAGTCCAAACAACTATAAAAACCTCCCCCTGACCCTGACCATGAACTTAAGCTTCTTCGACCAATTCTCAAGTCCATGCCTATTAGGAATTCCCCTAATCCTCCTCTCCATGCTATTCCCAGCCCTCCTCCTCCCCTCCCCAGGCAGCCGATGAATTACCAACCGCCTGGCCACCTTACAATCATGATGCATTGACCTAATCACCAAGCAAT…
Picoides_pubescens_JX094596	GTCAAGAAGCTATGAACCAGCGCTAGCCTTTTAAGCTAGAGAAAGTGGGATCTTCCCCTCCTCGACGAGATGCCTCAACTTAACCCAAGCCCTTGATTCTTCATCATACTTCTGTCATGACTGACCTTTTCACTTATTATCCAACCTAAACTTCTCTCATTCACCCACACTAACCTGCCGACCAGCAAAGTCCAAACAACTATAAAAACCTCCCCCTGACCCTGACCATGAACTTAAGCTTCTTCGACCAATTCTCAAGTCCATGCCTATTAGGAATTCCCCTAATCCTCCTCTCCATGCTATTCCCAGCCCTCCTCCTCCCCTCCCCAGGCAGCCGATGAATTACCAACCGCCTGGCCACCTTACAATCATGATGCATTGACCTAATCACCAAGCAAT…
Picoides_pubescens_JX094597	GTCAAGAAGCTATGAACCAGCGCTAGCCTTTTAAGCTAGAGAAAGTGGGATCTTCCCCTCCTCGACGAGATGCCTCAACTTAACCCAAGCCCTTGATTCTTCATCATACTTCTGTCATGACTGACCTTTTCACTTATTATCCAACCTAAACTTCTCTCATTCACCCACACTAACCTGCCGACCAGCAAAGTCCAAACAACTATAAAAACCTCCCCCTGACCCTGACCATGAACTTAAGCTTCTTCGACCAATTCTCAAGTCCATGCCTATTAGGAATTCCCCTAATCCTCCTCTCCATGCTATTCCCAGCCCTCCTCCTCCCCTCCCCAGGCAGCCGATGAATTACCAACCGCCTGGCCACCTTACAATCATGATGCATTGACCTAATCACCAAGCAAT…
Picoides_pubescens_JX094598	GTCAAGAAGCTATGAACCAGCGCTAGCCTTTTAAGCTAGAGAAAGTGGGATCTTCCCCTCCTCGACGAGATGCCTCAACTTAACCCAAGCCCTTGATTCTTCATCATACTTCTGTCATGACTGACCTTTTCACTTATTATCCAACCTAAACTTCTCTCATTCACCCACACTAACCTGCCGACCAGCAAAGTCCAAACAACTATAAAAACCTCCCCCTGACCCTGACCATGAACTTAAGCTTCTTTGACCAATTCTCAAGTCCATGCCTATTAGGAATTCCCCTAATCCTCCTCTCCATGCTATTCCCAGCCCTCCTCCTCCCCTCCCCAGGCAGCCGATGAATTACCAACCGCCTGGCCACCTTACAATCATGATGCATTGACCTAATCACCAAGCAAT…
Picoides_pubescens_JX094599	GTCAAGAAGCTATGAACCAGCGCTAGCCTTTTAAGCTAGAGAAAGTGGGATCTTCCCCTCCTCGACGAGATGCCTCAACTTAACCCAAGCCCTTGATTCTTCATCATACTTCTGTCATGACTGACCTTTTCACTTATTATCCAACCTAAACTTCTCTCATTCACCCACACTAACCTGCCGACCAGCAAAGTCCAAACAACTATAAAAACCTCCCCCTGACCCTGACCATGAACTTAAGCTTCTTCGACCAATTCTCAAGTCCATGCCTATTAGGAATTCCCCTAATCCTCCTCTCCATGCTATTCCCAGCCCTCCTCCTCCCCTCCCCAGGCAGCCGATGAATTACCAACCGCCTGGCCACCTTACAATCATGATGCATTGACCTAATCACCAAGCAAT…
Picoides_pubescens_JX094600	GTCAAGAAGCTATGAACCAGCGCTAGCCTTTTAAGCTAGAGAAAGTGGGATCTTCCCCTCCTCGACGAGATGCCTCAACTTAACCCAAGCCCTTGATTCTTCATCATACTTCTGTCATGACTGACCTTTTCACTTATTATCCAACCTAAACTTCTCTCATTCACCCACACTAACCTGCCGACCAGCAAAGTCCAAACAACTATAAAAACCTCCCCCTGACCCTGACCATGAACTTAAGCTTCTTTGACCAATTCTCAAGTCCATGCCTATTAGGAATTCCCCTAATCCTCCTCTCCATGCTATTCCCAGCCCTCCTCCTCCCCTCCCCAGGCAGCCGATGAATTACCAACCGCCTGGCCACCTTACAATCATGATGCATTGACCTAATCACCAAGCAAT…
Picoides_pubescens_JX094601	GTCAAGAAGCTATGAACCAGCGCTAGCCTTTTAAGCTAGAGAAAGTGGGATCTTCCCCTCCTCGACGAGATGCCTCAACTTAACCCAAGCCCTTGATTCTTCATCATACTTCTGTCATGACTGACCTTTTCACTTATTATCCAACCTAAACTTCTCTCATTCACCCACACTAACCTGCCGACCAGCAAAGTCCAAACAACTATAAAAACCTCCCCCTGACCCTGACCATGAACTTAAGCTTCTTCGACCAATTCTCAAGTCCATGCCTATTAGGAATTCCCCTAATCCTCCTCTCCATGCTATTCCCAGCCCTCCTCCTCCCCTCCCCAGGCAGCCGATGAATTACCAACCGCCTGGCCACCTTACAATCATGATGCATTGACCTAATCACCAAGCAAT…
Picoides_pubescens_JX094602	GTCAAGAAGCTATGAACCAGCGCTAGCCTTTTAAGCTAGAGAAAGTGGGATCTTCCCCTCCTCGACGAGATGCCTCAACTTAACCCAAGCCCTTGATTCTTCATCATACTTCTGTCATGACTGACCTTTTCACTTATTATCCAACCTAAACTTCTCTCATTCACCCACACTAACCTGCCGACCAGCAAAGTCCAAACAACTATAAAAACCTCCCCCTGACCCTGACCATGAACTTAAGCTTCTTCGACCAATTCTCAAGTCCATGCCTATTAGGAATTCCCCTAATCCTCCTCTCCATGCTATTCCCAGCCCTCCTCCTCCCCTCCCCAGGCAGCCGATGAATTACCAACCGCCTGGCCACCTTACAATCATGATGCATTGACCTAATCACCAAGCAAT…
Picoides_pubescens_JX094603	GTCAAGAAGCTATGAACCAGCGCTAGCCTTTTAAGCTAGAGAAAGTGGGATCTTCCCCTCCTCGACGAGATGCCTCAACTTAACCCAAGCCCTTGATTCTTCATCATACTTCTGTCATGACTGACCTTTTCACTTATTATCCAACCTAAACTTCTCTCATTCACCCACACTAACCTGCCGACCAGCAAAGTCCAAACAACTATAAAAACCTCCCCCTGACCCTGACCATGAACTTAAGCTTCTTCGACCAATTCTCAAGTCCATGCCTATTAGGAATTCCCCTAATCCTCCTCTCCATGCTATTCCCAGCCCTCCTCCTCCCCTCCCCAGGCAGCCGATGAATTACCAACCGCCTGGCCACCTTACAATCATGATGCATTGACCTAATCACCAAGCAAT…
Picoides_pubescens_JX094604	GTCAAGAAGCTATGAACCAGCGCTAGCCTTTTAAGCTAGAGAAAGTGGGATCTTCCCCTCCTCGACGAGATGCCTCAACTTAACCCAAGCCCTTGATTCTTCATCATACTTCTGTCATGACTGACCTTTTCACTTATTATCCAACCTAAACTTCTCTCATTCACCCACACTAACCTGCCGACCAGCAAAGTCCAAACAACTATAAAAACCTCCCCCTGACCCTGACCATGAACTTAAGCTTCTTCGACCAATTCTCAAGTCCATGCCTATTAGGAATTCCCCTAATCCTCCTCTCCATGCTATTCCCAGCCCTCCTCCTCCCCTCCCCAGGCAGCCGATGAATTACCAACCGCCTGGCCACCTTACAATCATGATGCATTGACCTAATCACCAAGCAAT…
Picoides_pubescens_JX094605	GTCAAGAAGCTATGAACCAGCGCTAGCCTTTTAAGCTAGAGAAAGTGGGATCTTCCCCTCCTCGACGAGATGCCTCAACTTAACCCAAGCCCTTGATTCTTCATCATACTTCTGTCATGACTGACCTTTTCACTTATTATCCAACCTAAACTTCTCTCATTCACCCACACTAACCTGCCGACCAGCAAAGTCCAAACAACTATAAAAACCTCCCCCTGACCCTGACCATGAACTTAAGCTTCTTTGACCAATTCTCAAGTCCATGCCTATTAGGAATTCCCCTAATCCTCCTCTCCATGCTATTCCCAGCCCTCCTCCTCCCCTCCCCAGGCAGCCGATGAATTACCAACCGCCTGGCCACCTTACAATCATGATGCATTGACCTAATCACCAAGCAAT…
Picoides_pubescens_JX094606	GTCAAGAAGCTATGAACCAGCGCTAGCCTTTTAAGCTAGAGAAAGTGGGATCTTCCCCTCCTCGACGAGATGCCTCAACTTAACCCAAGCCCTTGATTCTTCATCATACTTCTGTCATGACTGACCTTTTCACTTATTATCCAACCTAAACTTCTCTCATTCACCCACACTAACCTGCCGACCAGCAAAGTCCAAACAACTATAAAAACCTCCCCCTGACCCTGACCATGAACTTAAGCTTCTTCGACCAATTCTCAAGTCCATGCCTATTAGGAATTCCCCTAATCCTCCTCTCCATGCTATTCCCAGCCCTCCTCCTCCCCTCCCCAGGCAGCCGATGAATTACCAACCGCCTGGCCACCTTACAATCATGATGCATTGACCTAATCACCAAGCAAT…
Picoides_pubescens_JX094607	GTCAAGAAGCTATGAACCAGCGCTAGCCTTTTAAGCTAGAGAAAGTGGGATCTTCCCCTCCTCGACGAGATGCCTCAACTTAACCCAAGCCCTTGATTCTTCATCATACTTCTGTCATGACTGACCTTTTCACTTATTATCCAACCTAAACTTCTCTCATTCACCCACACTAACCTGCCGACCAGCAAAGTCCAAACAACTATAAAAACCTCCCCCTGACCCTGACCATGAACTTAAGCTTCTTCGACCAATTCTCAAGTCCATGCCTATTAGGAATTCCCCTAATCCTCCTCTCCATGCTATTCCCAGCCCTCCTCCTCCCCTCCCCAGGCAGCCGATGAATTACCAACCGCCTGGCCACCTTACAATCATGATGCATTGACCTAATCACCAAGCAAT…
Picoides_pubescens_JX094608	GTCAAGAAGCTATGAACCAGCGCTAGCCTTTTAAGCTAGAGAAAGTGGGATCTTCCCCTCCTCGACGAGATGCCTCAACTTAACCCAAGCCCTTGATTCTTCATCATACTTCTGTCATGACTGACCTTTTCACTTATTATCCAACCTAAACTTCTCTCATTCACCCACACTAACCTGCCGACCAGCAAAGTCCAAACAACTATAAAAACCTCCCCCTGACCCTGACCATGAACTTAAGCTTCTTCGACCAATTCTCAAGTCCATGCCTATTAGGAATTCCCCTAATCCTCCTCTCCATGCTATTCCCAGCCCTCCTCCTCCCCTCCCCAGGCAGCCGATGAATTACCAACCGCCTGGCCACCTTACAATCATGATGCATTGACCTAATCACCAAGCAAT…
Picoides_pubescens_JX094609	GTCAAGAAGCTATGAACCAGCGCTAGCCTTTTAAGCTAGAGAAAGTGGGATCTTCCCCTCCTCGACGAGATGCCTCAACTTAACCCAAGCCCTTGATTCTTCATCATACTTCTGTCATGACTGACCTTTTCACTTATTATCCAACCTAAACTTCTCTCATTCACCCACACTAACCTGCCGACCAGCAAAGTCCAAACAACTATAAAAACCTCCCCCTGACCCTGACCATGAACTTAAGCTTCTTCGACCAATTCTCAAGTCCATGCCTATTAGGAATTCCCCTAATCCTCCTCTCCATGCTATTCCCAGCCCTCCTCCTCCCCTCCCCAGGCAGCCGATGAATTACCAACCGCCTGGCCACCTTACAATCATGATGCATTGACCTAATCACCAAGCAAT…
Picoides_pubescens_JX094610	GTCAAGAAGCTATGAACCAGCGCTAGCCTTTTAAGCTAGAGAAAGTGGGATCTTCCCCTCCTCGACGAGATGCCTCAACTTAACCCAAGCCCTTGATTCTTCATCATACTTCTGTCATGACTGACCTTTTCACTTATTATCCAACCTAAACTTCTCTCATTCACCCACACTAACCTGCCGACCAGCAAAGTCCAAACAACTATAAAAACCTCCCCCTGACCCTGACCATGAACTTAAGCTTCTTCGACCAATTCTCAAGTCCATGCCTATTAGGAATTCCCCTAATCCTCCTCTCCATGCTATTCCCAGCCCTCCTCCTCCCCTCCCCAGGCAGCCGATGAATTACCAACCGCCTGGCCACCTTACAATCATGATGCATTGACCTAATCACCAAGCAAT…
Picoides_pubescens_JX094611	GTCAAGAAGCTATGAACCAGCGCTAGCCTTTTAAGCTAGAGAAAGTGGGATCTTCCCCTCCTCGACGAGATGCCTCAACTTAACCCAAGCCCTTGATTCTTCATCATACTTCTGTCATGACTGACCTTTTCACTTATTATCCAACCTAAACTTCTCTCATTCACCCACACTAACCTGCCGACCAGCAAAGTCCAAACAACTATAAAAACCTCCCCCTGACCCTGACCATGAACTTAAGCTTCTTCGACCAATTCTCAAGTCCATGCCTATTAGGAATTCCCCTAATCCTCCTCTCCATGCTATTCCCAGCCCTCCTCCTCCCCTCCCCAGGCAGCCGATGAATTACCAACCGCCTGGCCACCTTACAATCATGATGCATTGACCTAATCACCAAGCAAT…
Picoides_pubescens_JX094612	GTCAAGAAGCTATGAACCAGCGCTAGCCTTTTAAGCTAGAGAAAGTGGGATCTTCCCCTCCTCGACGAGATGCCTCAACTTAACCCAAGCCCTTGATTCTTCATCATACTTCTGTCATGACTGACCTTTTCACTTATTATCCAACCTAAACTTCTCTCATTCACCCACACTAACCTGCCGACCAGCAAAGTCCAAACAACTATAAAAACCTCCCCCTGACCCTGACCATGAACTTAAGCTTCTTCGACCAATTCTCAAGTCCATGCCTATTAGGAATTCCCCTAATCCTCCTCTCCATGCTATTCCCAGCCCTCCTCCTCCCCTCCCCAGGCAGCCGATGAATTACCAACCGCCTGGCCACCTTACAATCATGATGCATTGACCTAATCACCAAGCAAT…
Picoides_pubescens_JX094613	GTCAAGAAGCTATGAACCAGCGCTAGCCTTTTAAGCTAGAGAAAGTGGGATCTTCCCCTCCTCGACGAGATGCCTCAACTTAACCCAAGCCCTTGATTCTTCATCATACTTCTGTCATGACTGACCTTTTCACTTATTATCCAACCTAAACTTCTCTCATTCACCCACACTAACCTGCCGACCAGCAAAGTCCAAACAACTATAAAAACCTCCCCCTGACCCTGACCATGAACTTAAGCTTCTTCGACCAATTCTCAAGTCCATGCCTATTAGGAATTCCCCTAATCCTCCTCTCCATGCTATTCCCAGCCCTCCTCCTCCCCTCCCCAGGCAGCCGATGAATTACCAACCGCCTGGCCACCTTACAATCATGATGCATTGACCTAATCACCAAGCAAT…
Picoides_pubescens_JX094614	GTCAAGAAGCTATGAACCAGCGCTAGCCTTTTAAGCTAGAGAAAGTGGGATCTTCCCCTCCTCGACGAGATGCCTCAACTTAACCCAAGCCCTTGATTCTTCATCATACTTCTGTCATGACTGACCTTTTCACTTATTATCCAACCTAAACTTCTCTCATTCACCCACACTAACCTGCCGACCAGCAAAGTCCAAACAACTATAAAAACCTCCCCCTGACCCTGACCATGAACTTAAGCTTCTTCGACCAATTCTCAAGTCCATGCCTATTAGGAATTCCCCTAATCCTCCTCTCCATGCTATTCCCAGCCCTCCTCCTCCCCTCCCCAGGCAGCCGATGAATTACCAACCGCCTGGCCACCTTACAATCATGATGCATTGACCTAATCACCAAGCAAT…
Picoides_pubescens_JX094615	GTCAAGAAGCTATGAACCAGCGCTAGCCTTTTAAGCTAGAGAAAGTGGGATCTTCCCCTCCTCGACGAGATGCCTCAACTTAACCCAAGCCCTTGATTCTTCATCATACTTCTGTCATGACTGACCTTTTCACTTATTATCCAACCTAAACTTCTCTCATTCACCCACACTAACCTGCCGACCAGCAAAGTCCAAACAACTATAAAAACCTCCCCCTGACCCTGACCATGAACTTAAGCTTCTTCGACCAATTCTCAAGTCCATGCCTATTAGGAATTCCCCTAATCCTCCTCTCCATGCTATTCCCAGCCCTCCTCCTCCCCTCCCCAGGCAGCCGATGAATTACCAACCGCCTGGCCACCTTACAATCATGATGCATTGACCTAATCACCAAGCAAT…
Picoides_pubescens_JX094616	GTCAAGAAGCTATGAACCAGCGCTAGCCTTTTAAGCTAGAGAAAGTGGGATCTTCCCCTCCTCGACGAGATGCCTCAACTTAACCCAAGCCCTTGATTCTTCATCATACTTCTGTCATGACTGACCTTTTCACTTATTATCCAACCTAAACTTCTCTCATTCACCCACACTAACCTGCCGACCAGCAAAGTCCAAACAACTATAAAAACCTCCCCCTGACCCTGACCATGAACTTAAGCTTCTTCGACCAATTCTCAAGTCCATGCCTATTAGGAATTCCCCTAATCCTCCTCTCCATGCTATTCCCAGCCCTCCTCCTCCCCTCCCCAGGCAGCCGATGAATTACCAACCGCCTGGCCACCTTACAATCATGATGCATTGACCTAATCACCAAGCAAT…
Picoides_pubescens_JX094617	GTCAAGAAGCTATGAACCAGCGCTAGCCTTTTAAGCTAGAGAAAGTGGGATCTTCCCCTCCTCGACGAGATGCCTCAACTTAACCCAAGCCCTTGATTCTTCATCATACTTCTGTCATGACTGACCTTTTCACTTATTATCCAACCTAAACTTCTCTCATTCACCCACACTAACCTGCCGACCAGCAAAGTCCAAACAACTATAAAAACCTCCCCCTGACCCTGACCATGAACTTAAGCTTCTTCGACCAATTCTCAAGTCCATGCCTATTAGGAATTCCCCTAATCCTCCTCTCCATGCTATTCCCAGCCCTCCTCCTCCCCTCCCCAGGCAGCCGATGAATTACCAACCGCCTGGCCACCTTACAATCATGATGCATTGACCTAATCACCAAGCAAT…
Picoides_pubescens_JX094618	GTCAAGAAGCTATGAACCAGCGCTAGCCTTTTAAGCTAGAGAAAGTGGGATCTTCCCCTCCTCGACGAGATGCCTCAACTTAACCCAAGCCCTTGATTCTTCATCATACTTCTGTCATGACTGACCTTTTCACTTATTATCCAACCTAAACTTCTCTCATTCACCCACACTAACCTGCCGACCAGCAAAGTCCAAACAACTATAAAAACCTCCCCCTGACCCTGACCATGAACTTAAGCTTCTTCGACCAATTCTCAAGTCCATGCCTATTAGGAATTCCCCTAATCCTCCTCTCCATGCTATTCCCAGCCCTCCTCCTCCCCTCCCCAGGCAGCCGATGAATTACCAACCGCCTGGCCACCTTACAATCATGATGCATTGACCTAATCACCAAGCAAT…
Picoides_pubescens_JX094619	GTCAAGAAGCTATGAACCAGCGCTAGCCTTTTAAGCTAGAGAAAGTGGGATCTTCCCCTCCTCGACGAGATGCCTCAACTTAACCCAAGCCCTTGATTCTTCATCATACTTCTGTCATGACTGACCTTTTCACTTATTATCCAACCTAAACTTCTCTCATTCACCCACACTAACCTGCCGACCAGCAAAGTCCAAACAACTATAAAAACCTCCCCCTGACCCTGACCATGAACTTAAGCTTCTTCGACCAATTCTCAAGTCCATGCCTATTAGGAATTCCCCTAATCCTCCTCTCCATGCTATTCCCAGCCCTCCTCCTCCCCTCCCCAGGCAGCCGATGAATTACCAACCGCCTGGCCACCTTACAATCATGATGCATTGACCTAATCACCAAGCAAT…
Picoides_pubescens_JX094620	GTCAAGAAGCTATGAACCAGCGCTAGCCTTTTAAGCTAGAGAAAGTGGGATCTTCCCCTCCTCGACGAGATGCCTCAACTTAACCCAAGCCCTTGATTCTTCATCATACTTCTGTCATGACTGACCTTTTCACTTATTATCCAACCTAAACTTCTCTCATTCACCCACACTAACCTGCCGACCAGCAAAGTCCAAACAACTATAAAAACCTCCCCCTGACCCTGACCATGAACTTAAGCTTCTTCGACCAATTCTCAAGTCCATGCCTATTAGGAATTCCCCTAATCCTCCTCTCCATGCTATTCCCAGCCCTCCTCCTCCCCTCCCCAGGCAGCCGATGAATTACCAACCGCCTGGCCACCTTACAATCATGATGCATTGACCTAATCACCAAGCAAT…
Picoides_pubescens_JX094621	GTCAAGAAGCTATGAACCAGCGCTAGCCTTTTAAGCTAGAGAAAGTGGGATCTTCCCCTCCTCGACGAGATGCCTCAACTTAACCCAAACCCTTGATTCTTCATCATACTTCTGTCATGACTGACCTTTTCACTTATTATCCAACCTAAACTTCTCTCATTCACCCACACTAACCTGCCGACCAGCAAAGTCCAAACAACTATAAAAACCTCCCCCTGACCCTGACCATGAACTTAAGCTTCTTCGACCAATTCTCAAGTCCATGCCTATTAGGAATTCCCCTAATCCTCCTCTCCATGCTATTCCCAGCCCTCCTCCTCCCCTCCCCAGGCAGCCGATGAATTACCAACCGCCTGGCCACCTTACAATCATGATGCATTGACCTAATCACCAAGCAAT…
Picoides_pubescens_JX094622	GTCAAGAAGCTATGAACCAGCGCTAGCCTTTTAAGCTAGAGAAAGTGGGATCTTCCCCTCCTCGACGAGATGCCTCAACTTAACCCAAGCCCTTGATTCTTCATCATACTTCTGTCATGACTGACCTTTTCACTTATTATCCAACCTAAACTTCTCTCATTCACCCACACTAACCTGCCGACCAGCAAAGTCCAAACAACTATAAAAACCTCCCCCTGACCCTGACCATGAACTTAAGCTTCTTCGACCAATTCTCAAGTCCATGCCTATTAGGAATTCCCCTAATCCTCCTCTCCATGCTATTCCCAGCCCTCCTCCTCCCCTCCCCAGGCAGCCGATGAATTACCAACCGCCTGGCCACCTTACAATCATGATGCATTGACCTAATCACCAAGCAAT…
Picoides_pubescens_JX094623	GTCAAGAAGCTATGAACCAGCGCTAGCCTTTTAAGCTAGAGAAAGTGGGATCTTCCCCTCCTCGACGAGATGCCTCAACTTAACCCAAGCCCTTGATTCTTCATCATACTTCTGTCATGACTGACCTTTTCACTTATTATCCAACCTAAACTTCTCTCATTCACCCACACTAACCTGCCGACCAGCAAAGTCCAAACAACTATAAAAACCTCCCCCTGACCCTGACCATGAACTTAAGCTTCTTCGACCAATTCTCAAGTCCATGCCTATTAGGAATTCCCCTAATCCTCCTCTCCATGCTATTCCCAGCCCTCCTCCTCCCCTCCCCAGGCAGCCGATGAATTACCAACCGCCTGGCCACCTTACAATCATGATGCATTGACCTAATCACCAAGCAAT…
Picoides_pubescens_JX094624	GTCAAGAAGCTATGAACCAGCGCTAGCCTTTTAAGCTAGAGAAAGTGGGATCTTCCCCTCCTCGACGAGATGCCTCAACTTAACCCAAGCCCTTGATTCTTCATCATACTTCTGTCATGACTGACCTTTTCACTTATTATCCAACCTAAACTTCTCTCATTCACCCACACTAACCTGCCGACCAGCAAAGTCCAAACAACTATAAAAACCTCCCCCTGACCCTGACCATGAACTTAAGCTTCTTCGACCAATTCTCAAGTCCATGCCTATTAGGAATTCCCCTAATCCTCCTCTCCATGCTATTCCCAGCCCTCCTCCTCCCCTCCCCAGGCAGCCGATGAATTACCAACCGCCTGGCCACCTTACAATCATGATGCATTGACCTAATCACCAAGCAAT…
Picoides_pubescens_JX094625	GTCAAGAAGCTATGAACCAGCGCTAGCCTTTTAAGCTAGAGAAAGTGGGATCTTCCCCTCCTCGACGAGATGCCTCAACTTAACCCAAGCCCTTGATTCTTCATCATACTTCTGTCATGACTGACCTTTTCACTTATTATCCAACCTAAACTTCTCTCATTCACCCACACTAACCTGCCGACCAGCAAAGTCCAAACAACTATAAAAACCTCCCCCTGACCCTGACCATGAACTTAAGCTTCTTCGACCAATTCTCAAGTCCATGCCTATTAGGAATTCCCCTAATCCTCCTCTCCATGCTATTCCCAGCCCTCCTCCTCCCCTCCCCAGGCAGCCGATGAATTACCAACCGCCTGGCCACCTTACAATCATGATGCATTGACCTAATCACCAAGCAAT…
Picoides_pubescens_JX094626	GTCAAGAAGCTATGAACCAGCGCTAGCCTTTTAAGCTAGAGAAAGTGGGATCTTCCCCTCCTCGACGAGATGCCTCAACTTAACCCAAGCCCTTGATTCTTCATCATACTTCTGTCATGACTGACCTTTTCACTTATTATCCAACCTAAACTTCTCTCATTCACCCACACTAACCTGCCGACCAGCAAAGTCCAAACAACTATAAAAACCTCCCCCTGACCCTGACCATGAACTTAAGCTTCTTCGACCAATTCTCAAGTCCATGCCTATTAGGAATTCCCCTAATCCTCCTCTCCATGCTATTCCCAGCCCTCCTCCTCCCCTCCCCAGGCAGCCGATGAATTACCAACCGCCTGGCCACCTTACAATCATGATGCATTGACCTAATCACCAAGCAAT…
Picoides_pubescens_JX094627	GTCAAGAAGCTATGAACCAGCGCTAGCCTTTTAAGCTAGAGAAAGTGGGATCTTCCCCTCCTCGACGAGATGCCTCAACTTAACCCAAGCCCTTGATTCTTCATCATACTTCTGTCATGACTGACCTTTTCACTTATTATCCAACCTAAACTTCTCTCATTCACCCACACTAACCTGCCGACCAGCAAAGTCCAAACAACTATAAAAACCTCCCCCTGACCCTGACCATGAACTTAAGCTTCTTCGACCAATTCTCAAGTCCATGCCTATTAGGAATTCCCCTAATCCTCCTCTCCATGCTATTCCCAGCCCTCCTCCTCCCCTCCCCAGGCAGCCGATGAATTACCAACCGCCTGGCCACCTTACAATCATGATGCATTGACCTAATCACCAAGCAAT…
Picoides_pubescens_JX094628	GTCAAGAAGCTATGAACCAGCGCTAGCCTTTTAAGCTAGAGAAAGTGGGATCTTCCCCTCCTCGACGAGATGCCTCAACTTAACCCAAGCCCTTGATTCTTCATCATACTTCTGTCATGACTGACCTTTTCACTTATTATCCAACCTAAACTTCTCTCATTCACCCACACTAACCTGCCGACCAGCAAAGTCCAAACAACTATAAAAACCTCCCCCTGACCCTGACCATGAACTTAAGCTTCTTCGACCAATTCTCAAGTCCATGCCTATTAGGAATTCCCCTAATCCTCCTCTCCATGCTATTCCCAGCCCTCCTCCTCCCCTCCCCAGGCAGCCGATGAATTACCAACCGCCTGGCCACCTTACAATCATGATGCATTGACCTAATCACCAAGCAAT…
Picoides_pubescens_JX094629	GTCAAGAAGCTATGAACCAGCGCTAGCCTTTTAAGCTAGAGAAAGTGGGATCTTCCCCTCCTCGACGAGATGCCTCAACTTAACCCAAGCCCTTGATTCTTCATCATACTTCTGTCATGACTGACCTTTTCACTTATTATCCAACCTAAACTTCTCTCATTCACCCACACTAACCTGCCGACCAGCAAAGTCCAAACAACTATAAAAACCTCCCCCTGACCCTGACCATGAACTTAAGCTTCTTCGACCAATTCTCAAGTCCATGCCTATTAGGAATTCCCCTAATCCTCCTCTCCATGCTATTCCCAGCCCTCCTCCTCCCCTCCCCAGGCAGCCGATGAATTACCAACCGCCTGGCCACCTTACAATCATGATGCATTGACCTAATCACCAAGCAAT…
Picoides_pubescens_JX094630	GTCAAGAAGCTATGAACCAGCGCTAGCCTTTTAAGCTAGAGAAAGTGGGATCTTCCCCTCCTCGACGAGATGCCTCAACTTAACCCAAGCCCTTGATTCTTCATCATACTTCTGTCATGACTGACCTTTTCACTTATTATCCAACCTAAACTTCTCTCATTCACCCACACTAACCTGCCGACCAGCAAAGTCCAAACAACTATAAAAACCTCCCCCTGACCCTGACCATGAACTTAAGCTTCTTTGACCAATTCTCAAGTCCATGCCTATTAGGAATTCCCCTAATCCTCCTCTCCATGCTATTCCCAGCCCTCCTCCTCCCCTCCCCAGGCAGCCGATGAATTACCAACCGCCTGGCCACCTTACAATCATGATGCATTGACCTAATCACCAAGCAAT…
Picoides_pubescens_JX094631	GTCAAGAAGCTATGAACCAGCGCTAGCCTTTTAAGCTAGAGAAAGTGGGATCTTCCCCTCCTCGACGAGATGCCTCAACTTAACCCAAGCCCTTGATTCTTCATCATACTTCTGTCATGACTGACCTTTTCACTTATTATCCAACCTAAACTTCTCTCATTCACCCACACTAACCTGCCGACCAGCAAAGTCCAAACAACTATAAAAACCTCCCCCTGACCCTGACCATGAACTTAAGCTTCTTCGACCAATTCTCAAGTCCATGCCTATTAGGAATTCCCCTAATCCTCCTCTCCATGCTATTCCCAGCCCTCCTCCTCCCCTCCCCAGGCAGCCGATGAATTACCAACCGCCTGGCCACCTTACAATCATGATGCATTGACCTAATCACCAAGCAAT…
Picoides_pubescens_JX094632	GTCAAGAAGCTATGAACCAGCGCTAGCCTTTTAAGCTAGAGAAAGTGGGATCTTCCCCTCCTCGACGAGATGCCTCAACTTAACCCAAGCCCTTGATTCTTCATCATACTTCTGTCATGACTGACCTTTTCACTTATTATCCAACCTAAACTTCTCTCATTCACCCACACTAACCTGCCGACCAGCAAAGTCCAAACAACTATAAAAACCTCCCCCTGACCCTGACCATGAACTTAAGCTTCTTCGACCAATTCTCAAGTCCATGCCTATTAGGAATTCCCCTAATCCTCCTCTCCATGCTATTCCCAGCCCTCCTCCTCCCCTCCCCAGGCAGCCGATGAATTACCAACCGCCTGGCCACCTTACAATCATGATGCATTGACCTAATCACCAAGCAAT…
Picoides_pubescens_JX094633	GTCAAGAAGCTATGAACCAGCGCTAGCCTTTTAAGCTAGAGAAAGTGGGATCTTCCCCTCCTCGACGAGATGCCTCAACTTAACCCAAGCCCTTGATTCTTCATCATACTTCTGTCATGACTGACCTTTTCACTTATTATCCAACCTAAACTTCTCTCATTCACCCACACTAACCTGCCGACCAGCAAAGTCCAAACAACTATAAAAACCTCCCCCTGACCCTGACCATGAACTTAAGCTTCTTCGACCAATTCTCAAGTCCATGCCTATTAGGAATTCCCCTAATCCTCCTCTCCATGCTATTCCCAGCCCTCCTCCTCCCCTCCCCAGGCAGCCGATGAATTACCAACCGCCTGGCCACCTTACAATCATGATGCATTGACCTAATCACCAAGCAAT…
Picoides_pubescens_JX094634	GTCAAGAAGCTATGAACCAGCGCTAGCCTTTTAAGCTAGAGAAAGTGGGATCTTCCCCTCCTCGACGAGATGCCTCAACTTAACCCAAGCCCTTGATTCTTCATCATACTTCTGTCATGACTGACCTTTTCACTTATTATCCAACCTAAACTTCTCTCATTCACCCACACTAACCTGCCGACCAGCAAAGTCCAAACAACTATAAAAACCTCCCCCTGACCCTGACCATGAACTTAAGCTTCTTCGACCAATTCTCAAGTCCATGCCTATTAGGAATTCCCCTAATCCTCCTCTCCATGCTATTCCCAGCCCTCCTCCTCCCCTCCCCAGGCAGCCGATGAATTACCAACCGCCTGGCCACCTTACAATCATGATGCATTGACCTAATCACCAAGCAAT…
Picoides_pubescens_JX094635	GTCAAGAAGCTATGAACCAGCGCTAGCCTTTTAAGCTAGAGAAAGTGGGATCTTCCCCTCCTCGACGAGATGCCTCAACTTAACCCAAGCCCTTGATTCTTCATCATACTTCTGTCATGACTGACCTTTTCACTTATTATCCAACCTAAACTTCTCTCATTCACCCACACTAACCTGCCGACCAGCAAAGTCCAAACAACTATAAAAACCTCCCCCTGACCCTGACCATGAACTTAAGCTTCTTCGACCAATTCTCAAGTCCATGCCTATTAGGAATTCCCCTAATCCTCCTCTCCATGCTATTCCCAGCCCTCCTCCTCCCCTCCCCAGGCAGCCGATGAATTACCAACCGCCTGGCCACCTTACAATCATGATGCATTGACCTAATCACCAAGCAAT…
Picoides_pubescens_JX094636	GTCAAGAAGCTATGAACCAGCGCTAGCCTTTTAAGCTAGAGAAAGTGGGATCTTCCCCTCCTCGACGAGATGCCTCAACTTAACCCAAGCCCTTGATTCTTCATCATACTTCTGTCATGACTGACCTTTTCACTTATTATCCAACCTAAACTTCTCTCATTCACCCACACTAACCTGCCGACCAGCAAAGTCCAAACAACTATAAAAACCTCCCCCTGACCCTGACCATGAACTTAAGCTTCTTCGACCAATTCTCAAGTCCATGCCTATTAGGAATTCCCCTAATCCTCCTCTCCATGCTATTCCCAGCCCTCCTCCTCCCCTCCCCAGGCAGCCGATGAATTACCAACCGCCTGGCCACCTTACAATCATGATGCATTGACCTAATCACCAAGCAAT…
Picoides_pubescens_JX094637	GTCAAGAAGCTATGAACCAGCGCTAGCCTTTTAAGCTAGAGAAAGTGGGATCTTCCCCTCCTCGACGAGATGCCTCAACTTAACCCAAGCCCTTGATTCTTCATCATACTTCTGTCATGACTGACCTTTTCACTTATTATCCAACCTAAACTTCTCTCATTCACCCACACTAACCTGCCGACCAGCAAAGTCCAAACAACTATAAAAACCTCCCCCTGACCCTGACCATGAACTTAAGCTTCTTCGACCAATTCTCAAGTCCATGCCTATTAGGAATTCCCCTAATCCTCCTCTCCATGCTATTCCCAGCCCTCCTCCTCCCCTCCCCAGGCAGCCGATGAATTACCAACCGCCTGGCCACCTTACAATCATGATGCATTGACCTAATCACCAAGCAAT…
Picoides_pubescens_JX094638	GTCAAGAAGCTATGAACCAGCGCTAGCCTTTTAAGCTAGAGAAAGTGGGATCTTCCCCTCCTCGACGAGATGCCTCAACTTAACCCAAGCCCTTGATTCTTCATCATACTTCTGTCATGACTGACCTTTTCACTTATTATCCAACCTAAACTTCTCTCATTCACCCACACTAACCTGCCGACCAGCAAAGTCCAAACAACTATAAAAACCTCCCCCTGACCCTGACCATGAACTTAAGCTTCTTCGACCAATTCTCAAGTCCATGCCTATTAGGAATTCCCCTAATCCTCCTCTCCATGCTATTCCCAGCCCTCCTCCTCCCCTCCCCAGGCAGCCGATGAATTACCAACCGCCTGGCCACCTTACAATCATGATGCATTGACCTAATCACCAAGCAAT…
Picoides_pubescens_JX094639	GTCAAGAAGCTATGAACCAGCGCTAGCCTTTTAAGCTAGAGAAAGTGGGATCTTCCCCTCCTCGACGAGATGCCTCAACTTAACCCAAGCCCTTGATTCTTCATCATACTTCTGTCATGACTGACCTTTTCACTTATTATCCAACCTAAACTTCTCTCATTCACCCACACTAACCTGCCGACCAGCAAAGTCCAAACAACTATAAAAACCTCCCCCTGACCCTGACCATGAACTTAAGCTTCTTCGACCAATTCTCAAGTCCATGCCTATTAGGAATTCCCCTAATCCTCCTCTCCATGCTATTCCCAGCCCTCCTCCTCCCCTCCCCAGGCAGCCGATGAATTACCAACCGCCTGGCCACCTTACAATCATGATGCATTGACCTAATCACCAAGCAAT…
Picoides_pubescens_JX094640	GTCAAGAAGCTATGAACCAGCGCTAGCCTTTTAAGCTAGAGAAAGTGGGATCTTCCCCTCCTCGACGAGATGCCTCAACTTAACCCAAGCCCTTGATTCTTCATCATACTTCTGTCATGACTGACCTTTTCACTTATTATCCAACCTAAACTTCTCTCATTCACCCACACTAACCTGCCGACCAGCAAAGTCCAAACAACTATAAAAACCTCCCCCTGACCCTGACCATGAACTTAAGCTTCTTCGACCAATTCTCAAGTCCATGCCTATTAGGAATTCCCCTAATCCTCCTCTCCATGCTATTCCCAGCCCTCCTCCTCCCCTCCCCAGGCAGCCGATGAATTACCAACCGCCTGGCCACCTTACAATCATGATGCATTGACCTAATCACCAAGCAAT…
Picoides_pubescens_JX094641	GTCAAGAAGCTATGAACCAGCGCTAGCCTTTTAAGCTAGAGAAAGTGGGATCTTCCCCTCCTCGACGAGATGCCTCAACTTAACCCAAGCCCTTGATTCTTCATCATACTTCTGTCATGACTGACCTTTTCACTTATTATCCAACCTAAACTTCTCTCATTCACCCACACTAACCTGCCGACCAGCAAAGTCCAAACAACTATAAAAACCTCCCCCTGACCCTGACCATGAACTTAAGCTTCTTCGACCAATTCTCAAGTCCATGCCTATTAGGAATTCCCCTAATCCTCCTCTCCATGCTATTCCCAGCCCTCCTCCTCCCCTCCCCAGGCAGCCGATGAATTACCAACCGCCTGGCCACCTTACAATCATGATGCATTGACCTAATCACCAAGCAAT…
Picoides_pubescens_JX094642	GTCAAGAAGCTATGAACCAGCGCTAGCCTTTTAAGCTAGAGAAAGTGGGATCTTCCCCTCCTCGACGAGATGCCTCAACTTAACCCAAGCCCTTGATTCTTCATCATACTTCTGTCATGACTGACCTTTTCACTTATTATCCAACCTAAACTTCTCTCATTCACCCACACTAACCTGCCGACCAGCAAAGTCCAAACAACTATAAAAACCTCCCCCTGACCCTGACCATGAACTTAAGCTTCTTCGACCAATTCTCAAGTCCATGCCTATTAGGAATTCCCCTAATCCTCCTCTCCATGCTATTCCCAGCCCTCCTCCTCCCCTCCCCAGGCAGCCGATGAATTACCAACCGCCTGGCCACCTTACAATCATGATGCATTGACCTAATCACCAAGCAAT…
Picoides_pubescens_JX094643	GTCAAGAAGCTATGAACCAGCGCTAGCCTTTTAAGCTAGAGAAAGTGGGATCTTCCCCTCCTCGACGAGATGCCTCAACTTAACCCAAGCCCTTGATTCTTCATCATACTTCTGTCATGACTGACCTTTTCACTTATTATCCAACCTAAACTTCTCTCATTCACCCACACTAACCTGCCGACCAGCAAAGTCCAAACAACTATAAAAACCTCCCCCTGACCCTGACCATGAACTTAAGCTTCTTCGACCAATTCTCAAGTCCATGCCTATTAGGAATTCCCCTAATCCTCCTCTCCATGCTATTCCCAGCCCTCCTCCTCCCCTCCCCAGGCAGCCGATGAATTACCAACCGCCTGGCCACCTTACAATCATGATGCATTGACCTAATCACCAAGCAAT…
Picoides_pubescens_JX094644	GTCAAGAAGCTATGAACCAGCGCTAGCCTTTTAAGCTAGAGAAAGTGGGATCTTCCCCTCCTCGACGAGATGCCTCAACTTAACCCAAGCCCTTGATTCTTCATCATACTTCTGTCATGACTGACCTTTTCACTTATTATCCAACCTAAACTTCTCTCATTCACCCACACTAACCTGCCGACCAGCAAAGTCCAAACAACTATAAAAACCTCCCCCTGACCCTGACCATGAACTTAAGCTTCTTCGACCAATTCTCAAGTCCATGCCTATTAGGAATTCCCCTAATCCTCCTCTCCATGCTATTCCCAGCCCTCCTCCTCCCCTCCCCAGGCAGCCGATGAATTACCAACCGCCTGGCCACCTTACAATCATGATGCATTGACCTAATCACCAAGCAAT…
Picoides_pubescens_JX094645	GTCAAGAAGCTATGAACCAGCGCTAGCCTTTTAAGCTAGAGAAAGTGGGATCTTCCCCTCCTCGACGAGATGCCTCAACTTAACCCAAGCCCTTGATTCTTCATCATACTTCTGTCATGACTGACCTTTTCACTTATTATCCAACCTAAACTTCTCTCATTCACCCACACTAACCTGCCGACCAGCAAAGTCCAAACAACTATAAAAACCTCCCCCTGACCCTGACCATGAACTTAAGCTTCTTCGACCAATTCTCAAGTCCATGCCTATTAGGAATTCCCCTAATCCTCCTCTCCATGCTATTCCCAGCCCTCCTCCTCCCCTCCCCAGGCAGCCGATGAATTACCAACCGCCTGGCCACCTTACAATCATGATGCATTGACCTAATCACCAAGCAAT…
Picoides_pubescens_JX094646	GTCAAGAAGCTATGAACCAGCGCTAGCCTTTTAAGCTAGAGAAAGTGGGATCTTCCCCTCCTCGACGAGATGCCTCAACTTAACCCAAGCCCTTGATTCTTCATCATACTTCTGTCATGACTGACCTTTTCACTTATTATCCAACCTAAACTTCTCTCATTCACCCACACTAACCTGCCGACCAGCAAAGTCCAAACAACTATAAAAACCTCCCCCTGACCCTGACCATGAACTTAAGCTTCTTCGACCAATTCTCAAGTCCATGCCTATTAGGAATTCCCCTAATCCTCCTCTCCATGCTATTCCCAGCCCTCCTCCTCCCCTCCCCAGGCAGCCGATGAATTACCAACCGCCTGGCCACCTTACAATCATGATGCATTGACCTAATCACCAAGCAAT…
Picoides_pubescens_JX094647	GTCAAGAAGCTATGAACCAGCGCTAGCCTTTTAAGCTAGAGAAAGTGGGATCTTCCCCTCCTCGACGAGATGCCTCAACTTAACCCAAGCCCTTGATTCTTCATCATACTTCTGTCATGACTGACCTTTTCACTTATTATCCAACCTAAACTTCTCTCATTCACCCACACTAACCTGCCGACCAGCAAAGTCCAAACAACTATAAAAACCTCCCCCTGACCCTGACCATGAACTTAAGCTTCTTCGACCAATTCTCAAGTCCATGCCTATTAGGAATTCCCCTAATCCTCCTCTCCATGCTATTCCCAGCCCTCCTCCTCCCCTCCCCAGGCAGCCGATGAATTACCAACCGCCTGGCCACCTTACAATCATGATGCATTGACCTAATCACCAAGCAAT…
Picoides_pubescens_JX094648	GTCAAGAAGCTATGAACCAGCGCTAGCCTTTTAAGCTAGAGAAAGTGGGATCTTCCCCTCCTCGACGAGATGCCTCAACTTAACCCAAGCCCTTGATTCTTCATCATACTTCTGTCATGACTGACCTTTTCACTTATTATCCAACCTAAACTTCTCTCATTCACCCACACTAACCTGCCGACCAGCAAAGTCCAAACAACTATAAAAACCTCCCCCTGACCCTGACCATGAACTTAAGCTTCTTCGACCAATTCTCAAGTCCATGCCTATTAGGAATTCCCCTAATCCTCCTCTCCATGCTATTCCCAGCCCTCCTCCTCCCCTCCCCAGGCAGCCGATGAATTACCAACCGCCTGGCCACCTTACAATCATGATGCATTGACCTAATCACCAAGCAAT…
Picoides_pubescens_JX094649	GTCAAGAAGCTATGAACCAGCGCTAGCCTTTTAAGCTAGAGAAAGTGGGATCTTCCCCTCCTCGACGAGATGCCTCAACTTAACCCAAGCCCTTGATTCTTCATCATACTTCTGTCATGACTGACCTTTTCACTTATTATCCAACCTAAACTTCTCTCATTCACCCACACTAACCTGCCGACCAGCAAAGTCCAAACAACTATAAAAACCTCCCCCTGACCCTGACCATGAACTTAAGCTTCTTCGACCAATTCTCAAGTCCATGCCTATTAGGAATTCCCCTAATCCTCCTCTCCATGCTATTCCCAGCCCTCCTCCTCCCCTCCCCAGGCAGCCGATGAATTACCAACCGCCTGGCCACCTTACAATCATGATGCATTGACCTAATCACCAAGCAAT…
Picoides_pubescens_JX094650	GTCAAGAAGCTATGAACCAGCGCTAGCCTTTTAAGCTAGAGAAAGTGGGATCTTCCCCTCCTCGACGAGATGCCTCAACTTAACCCAAGCCCTTGATTCTTCATCATACTTCTGTCATGACTGACCTTTTCACTTATTATCCAACCTAAACTTCTCTCATTCACCCACACTAACCTGCCGACCAGCAAAGTCCAAACAACTATAAAAACCTCCCCCTGACCCTGACCATGAACTTAAGCTTCTTCGACCAATTCTCAAGTCCATGCCTATTAGGAATTCCCCTAATCCTCCTCTCCATGCTATTCCCAGCCCTCCTCCTCCCCTCCCCAGGCAGCCGATGAATTACCAACCGCCTGGCCACCTTACAATCATGATGCATTGACCTAATCACCAAGCAAT…
Picoides_pubescens_JX094651	GTCAAGAAGCTATGAACCAGCGCTAGCCTTTTAAGCTAGAGAAAGTGGGATCTTCCCCTCCTCGACGAGATGCCTCAACTTAACCCAAGCCCTTGATTCTTCATCATACTTCTGTCATGACTGACCTTTTCACTTATTATCCAACCTAAACTTCTCTCATTCACCCACACTAACCTGCCGACCAGCAAAGTCCAAACAACTATAAAAACCTCCCCCTGACCCTGACCATGAACTTAAGCTTCTTCGACCAATTCTCAAGTCCATGCCTATTAGGAATTCCCCTAATCCTCCTCTCCATGCTATTCCCAGCCCTCCTCCTCCCCTCCCCAGGCAGCCGATGAATTACCAACCGCCTGGCCACCTTACAATCATGATGCATTGACCTAATCACCAAGCAAT…
Picoides_pubescens_JX094652	GTCAAGAAGCTATGAACCAGCGCTAGCCTTTTAAGCTAGAGAAAGTGGGATCTTCCCCTCCTCGACGAGATGCCTCAACTTAACCCAAGCCCTTGATTCTTCATCATACTTCTGTCATGACTGACCTTTTCACTTATTATCCAACCTAAACTTCTCTCATTCACCCACACTAACCTGCCGACCAGCAAAGTCCAAACAACTATAAAAACCTCCCCCTGACCCTGACCATGAACTTAAGCTTCTTCGACCAATTCTCAAGTCCATGCCTATTAGGAATTCCCCTAATCCTCCTCTCCATGCTATTCCCAGCCCTCCTCCTCCCCTCCCCAGGCAGCCGATGAATTACCAACCGCCTGGCCACCTTACAATCATGATGCATTGACCTAATCACCAAGCAAT…
Picoides_pubescens_JX094653	GTCAAGAAGCTATGAACCAGCGCTAGCCTTTTAAGCTAGAGAAAGTGGGATCTTCCCCTCCTCGACGAGATGCCTCAACTTAACCCAAGCCCTTGATTCTTCATCATACTTCTGTCATGACTGACCTTTTCACTTATTATCCAACCTAAACTTCTCTCATTCACCCACACTAACCTGCCGACCAGCAAAGTCCAAACAACTATAAAAACCTCCCCCTGACCCTGACCATGAACTTAAGCTTCTTCGACCAATTCTCAAGTCCATGCCTATTAGGAATTCCCCTAATCCTCCTCTCCATGCTATTCCCAGCCCTCCTCCTCCCCTCCCCAGGCAGCCGATGAATTACCAACCGCCTGGCCACCTTACAATCATGATGCATTGACCTAATCACCAAGCAAT…
Picoides_pubescens_JX094654	GTCAAGAAGCTATGAACCAGCGCTAGCCTTTTAAGCTAGAGAAAGTGGGATCTTCCCCTCCTCGACGAGATGCCTCAACTTAACCCAAGCCCTTGATTCTTCATCATACTTCTGTCATGACTGACCTTTTCACTTATTATCCAACCTAAACTTCTCTCATTCACCCACACTAACCTGCCGACCAGCAAAGTCCAAACAACTATAAAAACCTCCCCCTGACCCTGACCATGAACTTAAGCTTCTTCGACCAATTCTCAAGTCCATGCCTATTAGGAATTCCCCTAATCCTCCTCTCCATGCTATTCCCAGCCCTCCTCCTCCCCTCCCCAGGCAGCCGATGAATTACCAACCGCCTGGCCACCTTACAATCATGATGCATTGACCTAATCACCAAGCAAT…
Picoides_pubescens_JX094655	GTCAAGAAGCTATGAACCAGCGCTAGCCTTTTAAGCTAGAGAAAGTGGGATCTTCCCCTCCTCGACGAGATGCCTCAACTTAACCCAAGCCCTTGATTCTTCATCATACTTCTGTCATGACTGACCTTTTCACTTATTATCCAACCTAAACTTCTCTCATTCACCCACACTAACCTGCCGACCAGCAAAGTCCAAACAACTATAAAAACCTCCCCCTGACCCTGACCATGAACTTAAGCTTCTTCGACCAATTCTCAAGTCCATGCCTATTAGGAATTCCCCTAATCCTCCTCTCCATGCTATTCCCAGCCCTCCTCCTCCCCTCCCCAGGCAGCCGATGAATTACCAACCGCCTGGCCACCTTACAATCATGATGCATTGACCTAATCACCAAGCAAT…
Picoides_pubescens_JX094656	GTCAAGAAGCTATGAACCAGCGCTAGCCTTTTAAGCTAGAGAAAGTGGGATCTTCCCCTCCTCGACGAGATGCCTCAACTTAACCCAAGCCCTTGATTCTTCATCATACTTCTGTCATGACTGACCTTTTCACTTATTATCCAACCTAAACTTCTCTCATTCACCCACACTAACCTGCCGACCAGCAAAGTCCAAACAACTATAAAAACCTCCCCCTGACCCTGACCATGAACTTAAGCTTCTTCGACCAATTCTCAAGTCCATGCCTATTAGGAATTCCCCTAATCCTCCTCTCCATGCTATTCCCAGCCCTCCTCCTCCCCTCCCCAGGCAGCCGATGAATTACCAACCGCCTGGCCACCTTACAATCATGATGCATTGACCTAATCACCAAGCAAT…
Picoides_pubescens_JX094657	GTCAAGAAGCTATGAACCAGCGCTAGCCTTTTAAGCTAGAGAAAGTGGGATCTTCCCCTCCTCGACGAGATGCCTCAACTTAACCCAAGCCCTTGATTCTTCATCATACTTCTATCATGACTGACCTTTTCACTTATTATCCAACCTAAACTTCTCTCATTCACCCACACTAACCTGCCGACCAGCAAAGTCCAAACAACTATAAAAACCTCCCCCTGACCCTGACCATGAACTTAAGCTTCTTCGACCAATTCTCAAGTCCATGCCTATTAGGAATTCCCCTAATCCTCCTCTCCATGCTATTCCCAGCCCTCCTCCTCCCCTCCCCAGGCAGCCGATGAATTACCAACCGCCTGGCCACCTTACAATCATGATGCATTGACCTAATCACCAAGCAAT…
Picoides_pubescens_JX094658	GTCAAGAAGCTATGAACCAGCGCTAGCCTTTTAAGCTAGAGAAAGTGGGATCTTCCCCTCCTCGACGAGATGCCTCAACTTAACCCAAGCCCTTGATTCTTCATCATACTTCTGTCATGACTGACCTTTTCACTTATTATCCAACCTAAACTTCTCTCATTCACCCACACTAACCTGCCGACCAGCAAAGTCCAAACAACTATAAAAACCTCCCCCTGACCCTGACCATGAACTTAAGCTTCTTCGACCAATTCTCAAGTCCATGCCTATTAGGAATTCCCCTAATCCTCCTCTCCATGCTATTCCCAGCCCTCCTCCTCCCCTCCCCAGGCAGCCGATGAATTACCAACCGCCTGGCCACCTTACAATCATGATGCATTGACCTAATCACCAAGCAAT…
Picoides_pubescens_JX094659	GTCAAGAAGCTATGAACCAGCGCTAGCCTTTTAAGCTAGAGAAAGTGGGATCTTCCCCTCCTCGACGAGATGCCTCAACTTAACCCAAGCCCTTGATTCTTCATCATACTTCTGTCATGACTGACCTTTTCACTTATTATCCAACCTAAACTTCTCTCATTCACCCACACTAACCTGCCGACCAGCAAAGTCCAAACAACTATAAAAACCTCCCCCTGACCCTGACCATGAACTTAAGCTTCTTCGACCAATTCTCAAGTCCATGCCTATTAGGAATTCCCCTAATCCTCCTCTCCATGCTATTCCCAGCCCTCCTCCTCCCCTCCCCAGGCAGCCGATGAATTACCAACCGCCTGGCCACCTTACAATCATGATGCATTGACCTAATCACCAAGCAAT…
Picoides_pubescens_JX094660	GTCAAGAAGCTATGAACCAGCGCTAGCCTTTTAAGCTAGAGAAAGTGGGATCTTCCCCTCCTCGACGAGATGCCTCAACTTAACCCAAGCCCTTGATTCTTCATCATACTTCTGTCATGACTGACCTTTTCACTTATTATCCAACCTAAACTTCTCTCATTCACCCACACTAACCTGCCGACCAGCAAAGTCCAAACAACTATAAAAACCTCCCCCTGACCCTGACCATGAACTTAAGCTTCTTCGACCAATTCTCAAGTCCATGCCTATTAGGAATTCCCCTAATCCTCCTCTCCATGCTATTCCCAGCCCTCCTCCTCCCCTCCCCAGGCAGCCGATGAATTACCAACCGCCTGGCCACCTTACAATCATGATGCATTGACCTAATCACCAAGCAAT…
Picoides_pubescens_JX094661	GTCAAGAAGCTATGAACCAGCGCTAGCCTTTTAAGCTAGAGAAAGTGGGATCTTCCCCTCCTCGACGAGATGCCTCAACTTAACCCAAGCCCTTGATTCTTCATCATACTTCTGTCATGACTGACCTTTTCACTTATTATCCAACCTAAACTTCTCTCATTCACCCACACTAACCTGCCGACCAGCAAAGTCCAAACAACTATAAAAACCTCCCCCTGACCCTGACCATGAACTTAAGCTTCTTCGACCAATTCTCAAGTCCATGCCTATTAGGAATTCCCCTAATCCTCCTCTCCATGCTATTCCCAGCCCTCCTCCTCCCCTCCCCAGGCAGCCGATGAATTACCAACCGCCTGGCCACCTTACAATCATGATGCATTGACCTAATCACCAAGCAAT…
Picoides_pubescens_JX094662	GTCAAGAAGCTATGAACCAGCGCTAGCCTTTTAAGCTAGAGAAAGTGGGATCTTCCCCTCCTCGACGAGATGCCTCAACTTAACCCAAGCCCTTGATTCTTCATCATACTTCTGTCATGACTGACCTTTTCACTTATTATCCAACCTAAACTTCTCTCATTCACCCACACTAACCTGCCGACCAGCAAAGTCCAAACAACTATAAAAACCTCCCCCTGACCCTGACCATGAACTTAAGCTTCTTCGACCAATTCTCAAGTCCATGCCTATTAGGAATTCCCCTAATCCTCCTCTCCATGCTATTCCCAGCCCTCCTCCTCCCCTCCCCAGGCAGCCGATGAATTACCAACCGCCTGGCCACCTTACAATCATGATGCATTGACCTAATCACCAAGCAAT…
Picoides_pubescens_JX094663	GTCAAGAAGCTATGAACCAGCGCTAGCCTTTTAAGCTAGAGAAAGTGGGATCTTCCCCTCCTCGACGAGATGCCTCAACTTAACCCAAGCCCTTGATTCTTCATCATACTTCTGTCATGACTGACCTTTTCACTTATTATCCAACCTAAACTTCTCTCATTCACCCACACTAACCTGCCGACCAGCAAAGTCCAAACAACTATAAAAACCTCCCCCTGACCCTGACCATGAACTTAAGCTTCTTCGACCAATTCTCAAGTCCATGCCTATTAGGAATTCCCCTAATCCTCCTCTCCATGCTATTCCCAGCCCTCCTCCTCCCCTCCCCAGGCAGCCGATGAATTACCAACCGCCTGGCCACCTTACAATCATGATGCATTGACCTAATCACCAAGCAAT…
Picoides_pubescens_JX094664	GTCAAGAAGCTATGAACCAGCGCTAGCCTTTTAAGCTAGAGAAAGTGGGATCTTCCCCTCCTCGACGAGATGCCTCAACTTAACCCAAGCCCTTGATTCTTCATCATACTTCTGTCATGACTGACCTTTTCACTTATTATCCAACCTAAACTTCTCTCATTCACCCACACTAACCTGCCGACCAGCAAAGTCCAAACAACTATAAAAACCTCCCCCTGACCCTGACCATGAACTTAAGCTTCTTCGACCAATTCTCAAGTCCATGCCTATTAGGAATTCCCCTAATCCTCCTCTCCATGCTATTCCCAGCCCTCCTCCTCCCCTCCCCAGGCAGCCGATGAATTACCAACCGCCTGGCCACCTTACAATCATGATGCATTGACCTAATCACCAAGCAAT…
Picoides_pubescens_JX094665	GTCAAGAAGCTATGAACCAGCGCTAGCCTTTTAAGCTAGAGAAAGTGGGATCTTCCCCTCCTCGACGAGATGCCTCAACTTAACCCAAGCCCTTGATTCTTCATCATACTTCTGTCATGACTGACCTTTTCACTTATTATCCAACCTAAACTTCTCTCATTCACCCACACTAACCTGCCGACCAGCAAAGTCCAAACAACTATAAAAACCTCCCCCTGACCCTGACCATGAACTTAAGCTTCTTCGACCAATTCTCAAGTCCATGCCTATTAGGAATTCCCCTAATCCTCCTCTCCATGCTATTCCCAGCCCTCCTCCTCCCCTCCCCAGGCAGCCGATGAATTACCAACCGCCTGGCCACCTTACAATCATGATGCATTGACCTAATCACCAAGCAAT…
Picoides_pubescens_JX094666	GTCAAGAAGCTATGAACCAGCGCTAGCCTTTTAAGCTAGAGAAAGTGGGATCTTCCCCTCCTCGACGAGATGCCTCAACTTAACCCAAGCCCTTGATTCTTCATCATACTTCTGTCATGACTGACCTTTTCACTTATTATCCAACCTAAACTTCTCTCATTCACCCACACTAACCTGCCGACCAGCAAAGTCCAAACAACTATAAAAACCTCCCCCTGACCCTGACCATGAACTTAAGCTTCTTCGACCAATTCTCAAGTCCATGCCTATTAGGAATTCCCCTAATCCTCCTCTCCATGCTATTCCCAGCCCTCCTCCTCCCCTCCCCAGGCAGCCGATGAATTACCAACCGCCTGGCCACCTTACAATCATGATGCATTGACCTAATCACCAAGCAAT…
Picoides_pubescens_JX094667	GTCAAGAAGCTATGAACCAGCGCTAGCCTTTTAAGCTAGAGAAAGTGGGATCTTCCCCTCCTCGACGAGATGCCTCAACTTAACCCAAGCCCTTGATTCTTCATCATACTTCTGTCATGACTGACCTTTTCACTTATTATCCAACCTAAACTTCTCTCATTCACCCACACTAACCTGCCGACCAGCAAAGTCCAAACAACTATAAAAACCTCCCCCTGACCCTGACCATGAACTTAAGCTTCTTCGACCAATTCTCAAGTCCATGCCTATTAGGAATTCCCCTAATCCTCCTCTCCATGCTATTCCCAGCCCTCCTCCTCCCCTCCCCAGGCAGCCGATGAATTACCAACCGCCTGGCCACCTTACAATCATGATGCATTGACCTAATCACCAAGCAAT…
Picoides_pubescens_JX094668	GTCAAGAAGCTATGAACCAGCGCTAGCCTTTTAAGCTAGAGAAAGTGGGATCTTCCCCTCCTCGACGAGATGCCTCAACTTAACCCAAGCCCTTGATTCTTCATCATACTTCTGTCATGACTGACCTTTTCACTTATTATCCAACCTAAACTTCTCTCATTCACCCACACTAACCTGCCGACCAGCAAAGTCCAAACAACTATAAAAACCTCCCCCTGACCCTGACCATGAACTTAAGCTTCTTCGACCAATTCTCAAGTCCATGCCTATTAGGAATTCCCCTAATCCTCCTCTCCATGCTATTCCCAGCCCTCCTCCTCCCCTCCCCAGGCAGCCGATGAATTACCAACCGCCTGGCCACCTTACAATCATGATGCATTGACCTAATCACCAAGCAAT…
Picoides_pubescens_JX094669	GTCAAGAAGCTATGAACCAGCGCTAGCCTTTTAAGCTAGAGAAAGTGGGATCTTCCCCTCCTCGACGAGATGCCTCAACTTAACCCAAGCCCTTGATTCTTCATCATACTTCTGTCATGACTGACCTTTTCACTTATTATCCAACCTAAACTTCTCTCATTCACCCACACTAACCTGCCGACCAGCAAAGTCCAAACAACTATAAAAACCTCCCCCTGACCCTGACCATGAACTTAAGCTTCTTCGACCAATTCTCAAGTCCATGCCTATTAGGAATTCCCCTAATCCTCCTCTCCATGCTATTCCCAGCCCTCCTCCTCCCCTCCCCAGGCAACCGATGAATTACCAACCGCCTGGCCACCTTACAATCATGATGCATTGACCTAATCACCAAGCAAT…
Picoides_pubescens_JX094670	GTCAAGAAGCTATGAACCAGCGCTAGCCTTTTAAGCTAGAGAAAGTGGGATCTTCCCCTCCTCGACGAGATGCCTCAACTTAACCCAAGCCCTTGATTCTTCATCATACTTCTGTCATGACTGACCTTTTCACTTATTATCCAACCTAAACTTCTCTCATTCACCCACACTAACCTGCCGACCAGCAAAGTCCAAACAACTATAAAAACCTCCCCCTGACCCTGACCATGAACTTAAGCTTCTTCGACCAATTCTCAAGTCCATGCCTATTAGGAATTCCCCTAATCCTCCTCTCCATGCTATTCCCAGCCCTCCTCCTCCCCTCCCCAGGCAGCCGATGAATTACCAACCGCCTGGCCACCTTACAATCATGATGCATTGACCTAATCACCAAGCAAT…
Picoides_pubescens_JX094671	GTCAAGAAGCTATGAACCAGCGCTAGCCTTTTAAGCTAGAGAAAGTGGGATCTTCCCCTCCTCGACGAGATGCCTCAACTTAACCCAAGCCCTTGATTCTTCATCATACTTCTGTCATGACTGACCTTTTCACTTATTATCCAACCTAAACTTCTCTCATTCACCCACACTAACCTGCCGACCAGCAAAGTCCAAACAACTATAAAAACCTCCCCCTGACCCTGACCATGAACTTAAGCTTCTTCGACCAATTCTCAAGTCCATGCCTATTAGGAATTCCCCTAATCCTCCTCTCCATGCTATTCCCAGCCCTCCTCCTCCCCTCCCCAGGCAGCCGATGAATTACCAACCGCCTGGCCACCTTACAATCATGATGCATTGACCTAATCACCAAGCAAT…
Picoides_pubescens_JX094672	GTCAAGAAGCTATGAACCAGCGCTAGCCTTTTAAGCTAGAGAAAGTGGGATCTTCCCCTCCTCGACGAGATGCCTCAACTTAACCCAAGCCCTTGATTCTTCATCATACTTCTGTCATGACTGACCTTTTCACTTATTATCCAACCTAAACTTCTCTCATTCACCCACACTAACCTGCCGACCAGCAAAGTCCAAACAACTATAAAAACCTCCCCCTGACCCTGACCATGAACTTAAGCTTCTTCGACCAATTCTCAAGTCCATGCCTATTAGGAATTCCCCTAATCCTCCTCTCCATGCTATTCCCAGCCCTCCTCCTCCCCTCCCCAGGCAGCCGATGAATTACCAACCGCCTGGCCACCTTACAATCATGATGCATTGACCTAATCACCAAGCAAT…
Picoides_pubescens_JX094673	GTCAAGAAGCTATGAACCAGCGCTAGCCTTTTAAGCTAGAGAAAGTGGGATCTTCCCCTCCTCGACGAGATGCCTCAACTTAACCCAAGCCCTTGATTCTTCATCATACTTCTGTCATGACTGACCTTTTCACTTATTATCCAACCTAAACTTCTCTCATTCACCCACACTAACCTGCCGACCAGCAAAGTCCAAACAACTATAAAAACCTCCCCCTGACCCTGACCATGAACTTAAGCTTCTTCGACCAATTCTCAAGTCCATGCCTATTAGGAATTCCCCTAATCCTCCTCTCCATGCTATTCCCAGCCCTCCTCCTCCCCTCCCCAGGCAGCCGATGAATTACCAACCGCCTGGCCACCTTACAATCATGATGCATTGACCTAATCACCAAGCAAT…
Picoides_pubescens_JX094674	GTCAAGAAGCTATGAACCAGCGCTAGCCTTTTAAGCTAGAGAAAGTGGGATCTTCCCCTCCTCGACGAGATGCCTCAACTTAACCCAAGCCCTTGATTCTTCATCATACTTCTGTCATGACTGACCTTTTCACTTATTATCCAACCTAAACTTCTCTCATTCACCCACACTAACCTGCCGACCAGCAAAGTCCAAACAACTATAAAAACCTCCCCCTGACCCTGACCATGAACTTAAGCTTCTTCGACCAATTCTCAAGTCCATGCCTATTAGGAATTCCCCTAATCCTCCTCTCCATGCTATTCCCAGCCCTCCTCCTCCCCTCCCCAGGCAGCCGATGAATTACCAACCGCCTGGCCACCTTACAATCATGATGCATTGACCTAATCACCAAGCAAT…
Picoides_pubescens_JX094675	GTCAAGAAGCTATGAACCAGCGCTAGCCTTTTAAGCTAGAGAAAGTGGGATCTTCCCCTCCTCGACGAGATGCCTCAACTTAACCCAAGCCCTTGATTCTTCATCATACTTCTGTCATGACTGACCTTTTCACTTATTATCCAACCTAAACTTCTCTCATTCACCCACACTAACCTGCCGACCAGCAAAGTCCAAACAACTATAAAAACCTCCCCCTGACCCTGACCATGAACTTAAGCTTCTTCGACCAATTCTCAAGTCCATGCCTATTAGGAATTCCCCTAATCCTCCTCTCCATGCTATTCCCAGCCCTCCTCCTCCCCTCCCCAGGCAGCCGATGAATTACCAACCGCCTGGCCACCTTACAATCATGATGCATTGACCTAATCACCAAGCAAT…
Picoides_pubescens_JX094676	GTCAAGAAGCTATGAACCAGCGCTAGCCTTTTAAGCTAGAGAAAGTGGGATCTTCCCCTCCTCGACGAGATGCCTCAACTTAACCCAAGCCCTTGATTCTTCATCATACTTCTGTCATGACTGACCTTTTCACTTATTATCCAACCTAAACTTCTCTCATTCACCCACACTAACCTGCCGACCAGCAAAGTCCAAACAACTATAAAAACCTCCCCCTGACCCTGACCATGAACTTAAGCTTCTTCGACCAATTCTCAAGTCCATGCCTATTAGGAATTCCCCTAATCCTCCTCTCCATGCTATTCCCAGCCCTCCTCCTCCCCTCCCCAGGCAGCCGATGAATTACCAACCGCCTGGCCACCTTACAATCATGATGCATTGACCTAATCACCAAGCAAT…
Picoides_pubescens_JX094677	GTCAAGAAGCTATGAACCAGCGCTAGCCTTTTAAGCTAGAGAAAGTGGGATCTTCCCCTCCTCGACGAGATGCCTCAACTTAACCCAAGCCCTTGATTCTTCATCATACTTCTGTCATGACTGACCTTTTCACTTATTATCCAACCTAAACTTCTCTCATTCACCCACACTAACCTGCCGACCAGCAAAGTCCAAACAACTATAAAAACCTCCCCCTGACCCTGACCATGAACTTAAGCTTCTTCGACCAATTCTCAAGTCCATGCCTATTAGGAATTCCCCTAATCCTCCTCTCCATGCTATTCCCAGCCCTCCTCCTCCCCTCCCCAGGCAGCCGATGAATTACCAACCGCCTGGCCACCTTACAATCATGATGCATTGACCTAATCACCAAGCAAT…
Picoides_pubescens_JX094678	GTCAAGAAGCTATGAACCAGCGCTAGCCTTTTAAGCTAGAGAAAGTGGGATCTTCCCCTCCTCGACGAGATGCCTCAACTTAACCCAAGCCCTTGATTCTTCATCATACTTCTGTCATGACTGACCTTTTCACTTATTATCCAACCTAAACTTCTCTCATTCACCCACACTAACCTGCCGACCAGCAAAGTCCAAACAACTATAAAAACCTCCCCCTGACCCTGACCATGAACTTAAGCTTCTTCGACCAATTCTCAAGTCCATGCCTATTAGGAATTCCCCTAATCCTCCTCTCCATGCTATTCCCAGCCCTCCTCCTCCCCTCCCCAGGCAGCCGATGAATTACCAACCGCCTGGCCACCTTACAATCATGATGCATTGACCTAATCACCAAGCAAT…
Picoides_pubescens_JX094679	GTCAAGAAGCTATGAACCAGCGCTAGCCTTTTAAGCTAGAGAAAGTGGGATCTTCCCCTCCTCGACGAGATGCCTCAACTTAACCCAAGCCCTTGATTCTTCATCATACTTCTGTCATGACTGACCTTTTCACTTATTATCCAACCTAAACTTCTCTCATTCACCCACACTAACCTGCCGACCAGCAAAGTCCAAACAACTATAAAAACCTCCCCCTGACCCTGACCATGAACTTAAGCTTCTTCGACCAATTCTCAAGTCCATGCCTATTAGGAATTCCCCTAATCCTCCTCTCCATGCTATTCCCAGCCCTCCTCCTCCCCTCCCCAGGCAGCCGATGAATTACCAACCGCCTGGCCACCTTACAATCATGATGCATTGACCTAATCACCAAGCAAT…
Picoides_pubescens_JX094680	GTCAAGAAGCTATGAACCAGCGCTAGCCTTTTAAGCTAGAGAAAGTGGGATCTTCCCCTCCTCGACGAGATGCCTCAACTTAACCCAAGCCCTTGATTCTTCATCATACTTCTGTCATGATTGACCTTTTCACTTATTATCCAACCTAAACTTCTCTCATTCACCCACACTAACCTGCCGACCAGCAAAGTCCAAACAACTATAAAAACCTCCCCCTGACCCTGACCATGAACTTAAGCTTCTTCGACCAATTCTCAAGTCCATGCCTATTAGGAATTCCCCTAATCCTCCTCTCCATGCTATTCCCAGCCCTCCTCCTCCCCTCCCCAGGCAGCCGATGAATTACCAACCGCCTGGCCACCTTACAATCATGATGCATTGACCTAATCACCAAGCAAT…
Picoides_pubescens_JX094681	GTCAAGAAGCTATGAACCAGCGCTAGCCTTTTAAGCTAGAGAAAGTGGGATCTTCCCCTCCTCGACGAGATGCCTCAACTTAACCCAAGCCCTTGATTCTTCATCATACTTCTGTCATGACTGACCTTTTCACTTATTATCCAACCTAAACTTCTCTCATTCACCCACACTAACCTGCCGACCAGCAAAGTCCAAACAACTATAAAAACCTCCCCCTGACCCTGACCATGAACTTAAGCTTCTTCGACCAATTCTCAAGTCCATGCCTATTAGGAATTCCCCTAATCCTCCTCTCCATGCTATTCCCAGCCCTCCTCCTCCCCTCCCCAGGCAGCCGATGAATTACCAACCGCCTGGCCACCTTACAATCATGATGCATTGACCTAATCACCAAGCAAT…
Picoides_pubescens_JX094682	GTCAAGAAGCTATGAACCAGCGCTAGCCTTTTAAGCTAGAGAAAGTGGGATCTTCCCCTCCTCGACGAGATGCCTCAACTTAACCCAAGCCCTTGATTCTTCATCATACTTCTGTCATGACTGACCTTTTCACTTATTATCCAACCTAAACTTCTCTCATTCACCCACACTAACCTGCCGACCAGCAAAGTCCAAACAACTATAAAAACCTCCCCCTGACCCTGACCATGAACTTAAGCTTCTTCGACCAATTCTCAAGTCCATGCCTATTAGGAATTCCCCTAATCCTCCTCTCCATGCTATTCCCAGCCCTCCTCCTCCCCTCCCCAGGCAGCCGATGAATTACCAACCGCCTGGCCACCTTACAATCATGATGCATTGACCTAATCACCAAGCAAT…
Picoides_pubescens_JX094683	GTCAAGAAGCTATGAACCAGCGCTAGCCTTTTAAGCTAGAGAAAGTGGGATCTTCCCCTCCTCGACGAGATGCCTCAACTTAACCCAAGCCCTTGATTCTTCATCATACTTCTGTCATGACTGACCTTTTCACTTATTATCCAACCTAAACTTCTCTCATTCACCCACACTAACCTGCCGACCAGCAAAGTCCAAACAACTATAAAAACCTCCCCCTGACCCTGACCATGAACTTAAGCTTCTTCGACCAATTCTCAAGTCCATGCCTATTAGGAATTCCCCTAATCCTCCTCTCCATGCTATTCCCAGCCCTCCTCCTCCCCTCCCCAGGCAGCCGATGAATTACCAACCGCCTGGCCACCTTACAATCATGATGCATTGACCTAATCACCAAGCAAT…
Picoides_pubescens_JX094684	GTCAAGAAGCTATGAACCAGCGCTAGCCTTTTAAGCTAGAGAAAGTGGGATCTTCCCCTCCTCGACGAGATGCCTCAACTTAACCCAAGCCCTTGATTCTTCATCATACTTCTGTCATGACTGACCTTTTCACTTATTATCCAACCTAAACTTCTCTCATTCACCCACACTAACCTGCCGACCAGCAAAGTCCAAACAACTATAAAAACCTCCCCCTGACCCTGACCATGAACTTAAGCTTCTTCGACCAATTCTCAAGTCCATGCCTATTAGGAATTCCCCTAATCCTCCTCTCCATGCTATTCCCAGCCCTCCTCCTCCCCTCCCCAGGCAGCCGATGAATTACCAACCGCCTGGCCACCTTACAATCATGATGCATTGACCTAATCACCAAGCAAT…
Picoides_pubescens_JX094685	GTCAAGAAGCTATGAACCAGCGCTAGCCTTTTAAGCTAGAGAAAGTGGGATCTTCCCCTCCTCGACGAGATGCCTCAACTTAACCCAAGCCCTTGATTCTTCATCATACTTCTGTCATGACTGACCTTTTCACTTATTATCCAACCTAAACTTCTCTCATTCACCCACACTAACCTGCCGACCAGCAAAGTCCAAACAACTATAAAAACCTCCCCCTGACCCTGACCATGAACTTAAGCTTCTTCGACCAATTCTCAAGTCCATGCCTATTAGGAATTCCCCTAATCCTCCTCTCCATGCTATTCCCAGCCCTCCTCCTCCCCTCCCCAGGCAGCCGATGAATCACCAACCGCCTGGCCACCTTACAATCATGATGCATTGACCTAATCACCAAGCAAT…
Picoides_pubescens_JX094686	GTCAAGAAGCTATGAACCAGCGCTAGCCTTTTAAGCTAGAGAAAGTGGGATCTTCCCCTCCTCGACGAGATGCCTCAACTTAACCCAAGCCCTTGATTCTTCATCATACTTCTGTCATGACTGACCTTTTCACTTATTATCCAACCTAAACTTCTCTCATTCACCCACACTAACCTGCCGACCAGCAAAGTCCAAACAACTATAAAAACCTCCCCCTGACCCTGACCATGAACTTAAGCTTCTTCGACCAATTCTCAAGTCCATGCCTATTAGGAATTCCCCTAATCCTCCTCTCCATGCTATTCCCAGCCCTCCTCCTCCCCTCCCCAGGCAGCCGATGAATTACCAACCGCCTGGCCACCTTACAATCATGATGCATTGACCTAATCACCAAGCAAT…
Picoides_pubescens_JX094687	GTCAAGAAGCTATGAACCAGCGCTAGCCTTTTAAGCTAGAGAAAGTGGGATCTTCCCCTCCTCGACGAGATGCCTCAACTTAACCCAAGCCCTTGATTCTTCATCATACTTCTGTCATGACTGACCTTTTCACTTATTATCCAACCTAAACTTCTCTCATTCACCCACACTAACCTGCCGACCAGCAAAGTCCAAACAACTATAAAAACCTCCCCCTGACCCTGACCATGAACTTAAGCTTCTTCGACCAATTCTCAAGTCCATGCCTATTAGGAATTCCCCTAATCCTCCTCTCCATGCTATTCCCAGCCCTCCTCCTCCCCTCCCCAGGCAGCCGATGAATTACCAACCGCCTGGCCACCTTACAATCATGATGCATTGACCTAATCACCAAGCAAT…
Picoides_pubescens_JX094688	GTCAAGAAGCTATGAACCAGCGCTAGCCTTTTAAGCTAGAGAAAGTGGGATCTTCCCCTCCTCGACGAGATGCCTCAACTTAACCCAAGCCCTTGATTCTTCATCATACTTCTGTCATGACTGACCTTTTCACTTATTATCCAACCTAAACTTCTCTCATTCACCCACACTAACCTGCCGACCAGCAAAGTCCAAACAACTATAAAAACCTCCCCCTGACCCTGACCATGAACTTAAGCTTCTTCGACCAATTCTCAAGTCCATGCCTATTAGGAATTCCCCTAATCCTCCTCTCCATGCTATTCCCAGCCCTCCTCCTCCCCTCCCCAGGCAGCCGATGAATTACCAACCGCCTGGCCACCTTACAATCATGATGCATTGACCTAATCACCAAGCAAT…
Picoides_pubescens_JX094689	GTCAAGAAGCTATGAACCAGCGCTAGCCTTTTAAGCTAGAGAAAGTGGGATCTTCCCCTCCTCGACGAGATGCCTCAACTTAACCCAAGCCCTTGATTCTTCATCATACTTCTGTCATGACTGACCTTTTCACTTATTATCCAACCTAAACTTCTCTCATTCACCCACACTAACCTGCCGACCAGCAAAGTCCAAACAACTATAAAAACCTCCCCCTGACCCTGACCATGAACTTAAGCTTCTTCGACCAATTCTCAAGTCCATGCCTATTAGGAATTCCCCTAATCCTCCTCTCCATGCTATTCCCAGCCCTCCTCCTCCCCTCCCCAGGCAGCCGATGAATTACCAACCGCCTGGCCACCTTACAATCATGATGCATTGACCTAATCACCAAGCAAT…
Picoides_pubescens_JX094690	GTCAAGAAGCTATGAACCAGCGCTAGCCTTTTAAGCTAGAGAAAGTGGGATCTTCCCCTCCTCGACGAGATGCCTCAACTTAACCCAAGCCCTTGATTCTTCATCATACTTCTGTCATGACTGACCTTTTCACTTATTATCCAACCTAAACTTCTCTCATTCACCCACACTAACCTGCCGACCAGCAAAGTCCAAACAACTATAAAAACCTCCCCCTGACCCTGACCATGAACTTAAGCTTCTTCGACCAATTCTCAAGTCCATGCCTATTAGGAATTCCCCTAATCCTCCTCTCCATGCTATTCCCAGCCCTCCTCCTCCCCTCCCCAGGCAGCCGATGAATTACCAACCGCCTGGCCACCTTACAATCATGATGCATTGACCTAATCACCAAGCAAT…
Picoides_pubescens_JX094691	GTCAAGAAGCTATGAACCAGCGCTAGCCTTTTAAGCTAGAGAAAGTGGGATCTTCCCCTCCTCGACGAGATGCCTCAACTTAACCCAAGCCCTTGATTCTTCATCATACTTCTGTCATGACTGACCTTTTCACTTATTATCCAACCTAAACTTCTCTCATTCACCCACACTAACCTGCCGACCAGCAAAGTCCAAACAACTATAAAAACCTCCCCCTGACCCTGACCATGAACTTAAGCTTCTTCGACCAATTCTCAAGTCCATGCCTATTAGGAATTCCCCTAATCCTCCTCTCCATGCTATTCCCAGCCCTCCTCCTCCCCTCCCCAGGCAGCCGATGAATTACCAACCGCCTGGCCACCTTACAATCATGATGCATTGACCTAATCACCAAGCAAT…
Picoides_pubescens_JX094692	GTCAAGAAGCTATGAACCAGCGCTAGCCTTTTAAGCTAGAGAAAGTGGGATCTTCCCCTCCTCGACGAGATGCCTCAACTTAACCCAAGCCCTTGATTCTTCATCATACTTCTGTCATGACTGACCTTTTCACTTATTATCCAACCTAAACTTCTCTCATTCACCCACACTAACCTGCCGACCAGCAAAGTCCAAACAACTATAAAAACCTCCCCCTGACCCTGACCATGAACTTAAGCTTCTTCGACCAATTCTCAAGTCCATGCCTATTAGGAATTCCCCTAATCCTCCTCTCCATGCTATTCCCAGCCCTCCTCCTCCCCTCCCCAGGCAGCCGATGAATTACCAACCGCCTGGCCACCTTACAATCATGATGCATTGACCTAATCACCAAGCAAT…
Picoides_pubescens_JX094693	GTCAAGAAGCTATGAACCAGCGCTAGCCTTTTAAGCTAGAGAAAGTGGGATCTTCCCCTCCTCGACGAGATGCCTCAACTTAACCCAAGCCCTTGATTCTTCATCATACTTCTGTCATGACTGACCTTTTCACTTATTATCCAACCTAAACTTCTCTCATTCACCCACACTAACCTGCCGACCAGCAAAGTCCAAACAACTATAAAAACCTCCCCCTGACCCTGACCATGAACTTAAGCTTCTTCGACCAATTCTCAAGTCCATGCCTATTAGGAATTCCCCTAATCCTCCTCTCCATGCTATTCCCAGCCCTCCTCCTCCCCTCCCCAGGCAGCCGATGAATTACCAACCGCCTGGCCACCTTACAATCATGATGCATTGACCTAATCACCAAGCAAT…
Picoides_pubescens_JX094694	GTCAAGAAGCTATGAACCAGCGCTAGCCTTTTAAGCTAGAGAAAGTGGGATCTTCCCCTCCTCGACGAGATGCCTCAACTTAACCCAAGCCCTTGATTCTTCATCATACTTCTGTCATGACTGACCTTTTCACTTATTATCCAACCTAAACTTCTCTCATTCACCCACACTAACCTGCCGACCAGCAAAGTCCAAACAACTATAAAAACCTCCCCCTGACCCTGACCATGAACTTAAGCTTCTTCGACCAATTCTCAAGTCCATGCCTATTAGGAATTCCCCTAATCCTCCTCTCCATGCTATTCCCAGCCCTCCTCCTCCCCTCCCCAGGCAGCCGATGAATTACCAACCGCCTGGCCACCTTACAATCATGATGCATTGACCTAATCACCAAGCAAT…
Picoides_pubescens_JX094695	GTCAAGAAGCTATGAACCAGCGCTAGCCTTTTAAGCTAGAGAAAGTGGGATCTTCCCCTCCTCGACGAGATGCCTCAACTTAACCCAAGCCCTTGATTCTTCATCATACTTCTGTCATGACTGACCTTTTCACTTATTATCCAACCTAAACTTCTCTCATTCACCCACACTAACCTGCCGACCAGCAAAGTCCAAACAACTATAAAAACCTCCCCCTGACCCTGACCATGAACTTAAGCTTCTTCGACCAATTCTCAAGTCCATGCCTATTAGGAATTCCCCTAATCCTCCTCTCCATGCTATTCCCAGCCCTCCTCCTCCCCTCCCCAGGCAGCCGATGAATTACCAACCGCCTGGCCACCTTACAATCATGATGCATTGACCTAATCACCAAGCAAT…
Picoides_pubescens_JX094696	GTCAAGAAGCTATGAACCAGCGCTAGCCTTTTAAGCTAGAGAAAGTGGGATCTTCCCCTCCTCGACGAGATGCCTCAACTTAACCCAAGCCCTTGATTCTTCATCATACTTCTGTCATGACTGACCTTTTCACTTATTATCCAACCTAAACTTCTCTCATTCACCCACACTAACCTGCCGACCAGCAAAGTCCAAACAACTATAAAAACCTCCCCCTGACCCTGACCATGAACTTAAGCTTCTTCGACCAATTCTCAAGTCCATGCCTATTAGGAATTCCCCTAATCCTCCTCTCCATGCTATTCCCAGCCCTCCTCCTCCCCTCCCCAGGCAGCCGATGAATTACCAACCGCCTGGCCACCTTACAATCATGATGCATTGACCTAATCACCAAGCAAT…
Picoides_pubescens_JX094697	GTCAAGAAGCTATGAACCAGCGCTAGCCTTTTAAGCTAGAGAAAGTGGGATCTTCCCCTCCTCGACGAGATGCCTCAACTTAACCCAAGCCCTTGATTCTTCATCATACTTCTGTCATGACTGACCTTTTCACTTATTATCCAACCTAAACTTCTCTCATTCACCCACACTAACCTGCCGACCAGCAAAGTCCAAACAACTATAAAAACCTCCCCCTGACCCTGACCATGAACTTAAGCTTCTTCGACCAATTCTCAAGTCCATGCCTATTAGGAATTCCCCTAATCCTCCTCTCCATGCTATTCCCAGCCCTCCTCCTCCCCTCCCCAGGCAGCCGATGAATTACCAACCGCCTGGCCACCTTACAATCATGATGCATTGACCTAATCACCAAGCAAT…
Picoides_pubescens_JX094698	GTCAAGAAGCTATGAACCAGCGCTAGCCTTTTAAGCTAGAGAAAGTGGGATCTTCCCCTCCTCGACGAGATGCCTCAACTTAACCCAAGCCCTTGATTCTTCATCATACTTCTGTCATGACTGACCTTTTCACTTATTATCCAACCTAAACTTCTCTCATTCACCCACACTAACCTGCCGACCAGCAAAGTCCAAACAACTATAAAAACCTCCCCCTGACCCTGACCATGAACTTAAGCTTCTTCGACCAATTCTCAAGTCCATGCCTATTAGGAATTCCCCTAATCCTCCTCTCCATGCTATTCCCAGCCCTCCTCCTCCCCTCCCCAGGCAGCCGATGAATTACCAACCGCCTGGCCACCTTACAATCATGATGCATTGACCTAATCACCAAGCAAT…
Picoides_pubescens_JX094699	GTCAAGAAGCTATGAACCAACGCTAGCCTTTTAAGCTAGAGAAAGTGGGATCTTCCCCTCCTCGACGAGATGCCTCAACTTAACCCAAGCCCTTGATTCTTCATCATACTTCTGTCATGACTGACCTTTTCACTTATTATCCAACCTAAACTTCTCTCATTCACCCACACTAACCTGCCGACCAGCAAAGTCCAAACAACTATAAAAACCTCCCCCTGACCCTGACCATGAACTTAAGCTTCTTCGACCAATTCTCAAGTCCATGCCTATTAGGAATTCCCCTAATCCTCCTCTCCATGCTATTCCCAGCCCTCCTCCTCCCCTCCCCAGGCAGCCGATGAATTACCAACCGCCTGGCCACCTTACAATCATGATGCATTGACCTAATCACCAAGCAAT…
Picoides_pubescens_JX094700	GTCAAGAAGCTATGAACCAGCGCTAGCCTTTTAAGCTAGAGAAAGTGGGATCTTCCCCTCCTCGACGAGATGCCTCAACTTAACCCAAGCCCTTGATTCTTCATCATACTTCTGTCATGACTGACCTTTTCACTTATTATCCAACCTAAACTTCTCTCATTCACCCACACTAACCTGCCGACCAGCAAAGTCCAAACAACTATAAAAACCTCCCCCTGACCCTGACCATGAACTTAAGCTTCTTCGACCAATTCTCAAGTCCATGCCTATTAGGAATTCCCCTAATCCTCCTCTCCATGCTATTCCCAGCCCTCCTCCTCCCCTCCCCAGGCAGCCGATGAATTACCAACCGCCTGGCCACCTTACAATCATGATGCATTGACCTAATCACCAAGCAAT…
Picoides_pubescens_JX094701	GTCAAGAAGCTATGAACCAGCGCTAGCCTTTTAAGCTAGAGAAAGTGGGATCTTCCCCTCCTCGACGAGATGCCTCAACTTAACCCAAGCCCTTGATTCTTCATCATACTTCTGTCATGACTGACCTTTTCACTTATTATCCAACCTAAACTTCTCTCATTCACCCACACTAACCTGCCGACCAGCAAAGTCCAAACAACTATAAAAACCTCCCCCTGACCCTGACCATGAACTTAAGCTTCTTCGACCAATTCTCAAGTCCATGCCTATTAGGAATTCCCCTAATCCTCCTCTCCATGCTATTCCCAGCCCTCCTCCTCCCCTCCCCAGGCAACCGATGAATTACCAACCGCCTGGCCACCTTACAATCATGATGCATTGACCTAATCACCAAGCAAT…
Picoides_pubescens_JX094702	GTCAAGAAGCTATGAACCAGCGCTAGCCTTTTAAGCTAGAGAAAGTGGGATCTTCCCCTCCTCGACGAGATGCCTCAACTTAACCCAAGCCCTTGATTCTTCATCATACTTCTGTCATGACTGACCTTTTCACTTATTATCCAACCTAAACTTCTCTCATTCACCCACACTAACCTGCCGACCAGCAAAGTCCAAACAACTATAAAAACCTCCCCCTGACCCTGACCATGAACTTAAGCTTCTTCGACCAATTCTCAAGTCCATGCCTATTAGGAATTCCCCTAATCCTCCTCTCCATGCTATTCCCAGCCCTCCTCCTCCCCTCCCCAGGCAGCCGATGAATTACCAACCGCCTGGCCACCTTACAATCATGATGCATTGACCTAATCACCAAGCAAT…
Picoides_pubescens_JX094703	GTCAAGAAGCTATGAACCAGCGCTAGCCTTTTAAGCTAGAGAAAGTGGGATCTTCCCCTCCTCGACGAGATGCCTCAACTTAACCCAAGCCCTTGATTCTTCATCATACTTCTGTCATGACTGACCTTTTCACTTATTATCCAACCTAAACTTCTCTCATTCACCCACACTAACCTGCCGACCAGCAAAGTCCAAACAACTATAAAAACCTCCCCCTGACCCTGACCATGAACTTAAGCTTCTTCGACCAATTCTCAAGTCCATGCCTATTAGGAATTCCCCTAATCCTCCTCTCCATGCTATTCCCAGCCCTCCTCCTCCCCTCCCCAGGCAGCCGATGAATTACCAACCGCCTGGCCACCTTACAATCATGATGCATTGACCTAATCACCAAGCAAT…
Picoides_pubescens_JX094704	GTCAAGAAGCTATGAACCAGCGCTAGCCTTTTAAGCTAGAGAAAGTGGGATCTTCCCCTCCTCGACGAGATGCCTCAACTTAACCCAAGCCCTTGATTCTTCATCATACTTCTGTCATGACTGACCTTTTCACTTATTATCCAACCTAAACTTCTCTCATTCACCCACACTAACCTGCCGACCAGCAAAGTCCAAACAACTATAAAAACCTCCCCCTGACCCTGACCATGAACTTAAGCTTCTTCGACCAATTCTCAAGTCCATGCCTATTAGGAATTCCCCTAATCCTCCTCTCCATGCTATTCCCAGCCCTCCTCCTCCCCTCCCCAGGCAGCCGATGAATTACCAACCGCCTGGCCACCTTACAATCATGATGCATTGACCTAATCACCAAGCAAT…
Picoides_pubescens_JX094705	GTCAAGAAGCTATGAACCAGCGCTAGCCTTTTAAGCTAGAGAAAGTGGGATCTTCCCCTCCTCGACGAGATGCCTCAACTTAACCCAAGCCCTTGATTCTTCATCATACTTCTGTCATGACTGACCTTTTCACTTATTATCCAACCTAAACTTCTCTCATTCACCCACACTAACCTGCCGACCAGCAAAGTCCAAACAACTATAAAAACCTCCCCCTGACCCTGACCATGAACTTAAGCTTCTTCGACCAATTCTCAAGTCCATGCCTATTAGGAATTCCCCTAATCCTCCTCTCCATGCTATTCCCAGCCCTCCTCCTCCCCTCCCCAGGCAGCCGATGAATTACCAACCGCCTGGCCACCTTACAATCATGATGCATTGACCTAATCACCAAGCAAT…
Picoides_pubescens_JX094706	GTCAAGAAGCTATGAACCAGCGCTAGCCTTTTAAGCTAGAGAAAGTGGGATCTTCCCCTCCTCGACGAAATGCCTCAACTTAACCCAAGCCCTTGATTCTTCATCATACTTCTGTCATGACTGACCTTTTCACTTATTATCCAACCTAAACTTCTCTCATTCACCCACACTAACCTGCCGACCAGCAAAGTCCAAACAACTATAAAAACCTCCCCCTGACCCTGACCATGAACTTAAGCTTCTTCGACCAATTCTCAAGTCCATGCCTATTAGGAATTCCCCTAATCCTCCTCTCCATGCTATTCCCAGCCCTCCTCCTCCCCTCCCCAGGCAGCCGATGAATTACCAACCGCCTGGCCACCTTACAATCATGATGCATTGACCTAATCACCAAGCAAT…
Picoides_pubescens_JX094707	GTCAAGAAGCTATGAACCAGCGCTAGCCTTTTAAGCTAGAGAAAGTGGGATCTTCCCCTCCTCGACGAGATGCCTCAACTTAACCCAAGCCCTTGATTCTTCATCATACTTCTGTCATGACTGACCTTTTCACTTATTATCCAACCTAAACTTCTCTCATTCACCCACACTAACCTGCCGACCAGCAAAGTCCAAACAACTATAAAAACCTCCCCCTGACCCTGACCATGAACTTAAGCTTCTTCGACCAATTCTCAAGTCCATGCCTATTAGGAATTCCCCTAATCCTCCTCTCCATGCTATTCCCAGCCCTCCTCCTCCCCTCCCCAGGCAGCCGATGAATTACCAACCGCCTGGCCACCTTACAATCATGATGCATTGACCTAATCACCAAGCAAT…
Picoides_pubescens_JX094708	GTCAAGAAGCTATGAACCAGCGCTAGCCTTTTAAGCTAGAGAAAGTGGGATCTTCCCCTCCTCGACGAGATGCCTCAACTTAACCCAAGCCCTTGATTCTTCATCATACTTCTGTCATGACTGACCTTTTCACTTATTATCCAACCTAAACTTCTCTCATTCACCCACACTAACCTGCCGACCAGCAAAGTCCAAACAACTATAAAAACCTCCCCCTGACCCTGACCATGAACTTAAGCTTCTTCGACCAATTCTCAAGTCCGTGCCTATTAGGAATTCCCCTAATCCTCCTCTCCATGCTATTCCCAGCCCTCCTCCTCCCCTCCCCAGGCAGCCGATGAATTACCAACCGCCTGGCCACCTTACAATCATGATGCATTGACCTAATCACCAAGCAAT…
Picoides_pubescens_JX094709	GTCAAGAAGCTATGAACCAGCGCTAGCCTTTTAAGCTAGAGAAAGTGGGATCTTCCCCTCCTCGACGAGATGCCTCAACTTAACCCAAGCCCTTGATTCTTCATCATACTTCTGTCATGACTGACCTTTTCACTTATTATCCAACCTAAACTTCTCTCATTCACCCACACTAACCTGCCGACCAGCAAAGTCCAAACAACTATAAAAACCTCCCCCTGACCCTGACCATGAACTTAAGCTTCTTCGACCAATTCTCAAGTCCATGCCTATTAGGAATTCCCCTAATCCTCCTCTCCATGCTATTCCCAGCCCTCCTCCTCCCCTCCCCAGGCAGCCGATGAATTACCAACCGCCTGGCCACCTTACAATCATGATGCATTGACCTAATCACCAAGCAAT…
Picoides_pubescens_JX094710	GTCAAGAAGCTATGAACCAGCGCTAGCCTTTTAAGCTAGAGAAAGTGGGATCTTCCCCTCCTCGACGAGATGCCTCAACTTAACCCAAGCCCTTGATTCTTCATCATACTTCTGTCATGACTGACCTTTTCACTTATTATCCAACCTAAACTTCTCTCATTCACCCACACTAACCTGCCGACCAGCAAAGTCCAAACAACTATAAAAACCTCCCCCTGACCCTGACCATGAACTTAAGCTTCTTCGACCAATTCTCAAGTCCATGCCTATTAGGAATTCCCCTAATCCTCCTCTCCATGCTATTCCCAGCCCTCCTCCTCCCCTCCCCAGGCAGCCGATGAATTACCAACCGCCTGGCCACCTTACAATCATGATGCATTGACCTAATCACCAAGCAAT…
Picoides_pubescens_JX094711	GTCAAGAAGCTATGAACCAGCGCTAGCCTTTTAAGCTAGAGAAAGTGGGATCTTCCCCTCCTCGACGAGATGCCTCAACTTAACCCAAGCCCTTGATTCTTCATCATACTTCTGTCATGACTGACCTTTTCACTTATTATCCAACCTAAACTTCTCTCATTCACCCACACTAACCTGCCGACCAGCAAAGTCCAAACAACTATAAAAACCTCCCCCTGACCCTGACCATGAACTTAAGCTTCTTCGACCAATTCTCAAGTCCATGCCTATTAGGAATTCCCCTAATCCTCCTCTCCATGCTATTCCCAGCCCTCCTCCTCCCCTCCCCAGGCAGCCGATGAATTACCAACCGCCTGGCCACCTTACAATCATGATGCATTGACCTAATCACCAAGCAAT…
Picoides_pubescens_JX094712	GTCAAGAAGCTATGAACCAGCGCTAGCCTTTTAAGCTAGAGAAAGTGGGATCTTCCCCTCCTCGACGAGATGCCTCAACTTAACCCAAGCCCTTGATTCTTCATCATACTTCTGTCATGACTGACCTTTTCACTTATTATCCAACCTAAACTTCTCTCATTCACCCACACTAACCTGCCGACCAGCAAAATCCAAACAACTATAAAAACCTCCCCCTGACCCTGACCATGAACTTAAGCTTCTTCGACCAATTCTCAAGTCCATGCCTATTAGGAATTCCCCTAATCCTCCTCTCCATGCTATTCCCAGCCCTCCTCCTCCCCTCCCCAGGCAGCCGATGAATTACCAACCGCCTGGCCACCTTACAATCATGATGCATTGACCTAATCACCAAGCAAT…
Picoides_pubescens_JX094713	GTCAAGAAGCTATGAACCAGCGCTAGCCTTTTAAGCTAGAGAAAGTGGGATCTTCCCCTCCTCGACGAGATGCCTCAACTTAACCCAAGCCCTTGATTCTTCATCATACTTCTGTCATGACTGACCTTTTCACTTATTATCCAACCTAAACTTCTCTCATTCACCCACACTAACCTGCCGACCAGCAAAGTCCAAACAACTATAAAAACCTCCCCCTGACCCTGACCATGAACTTAAGCTTCTTCGACCAATTCTCAAGTCCATGCCTATTAGGAATTCCCCTAATCCTCCTCTCCATGCTATTCCCAGCCCTCCTCCTCCCCTCCCCAGGCAGCCGATGAATTACCAACCGCCTGGCCACCTTACAATCATGATGCATTGACCTAATCACCAAGCAAT…
Picoides_pubescens_JX094714	GTCAAGAAGCTATGAACCAGCGCTAGCCTTTTAAGCTAGAGAAAGTGGGATCTTCCCCTCCTCGACGAGATGCCTCAACTTAACCCAAGCCCTTGATTCTTCATCATACTTCTGTCATGACTGACCTTTTCACTTATTATCCAACCTAAACTTCTCTCATTCACCCACACTAACCTGCCGACCAGCAAAGTCCAAACAACTATAAAAACCTCCCCCTGACCCTGACCATGAACTTAAGCTTCTTCGACCAATTCTCAAGTCCATGCCTATTAGGAATTCCCCTAATCCTCCTCTCCATGCTATTCCCAGCCCTCCTCCTCCCCTCCCCAGGCAGCCGATGAATTACCAACCGCCTGGCCACCTTACAATCATGATGCATTGACCTAATCACCAAGCAAT…
Picoides_pubescens_JX094715	GTCAAGAAGCTATGAACCAGCGCTAGCCTTTTAAGCTAGAGAAAGTGGGATCTTCCCCTCCTCGACGAGATGCCTCAACTTAACCCAAGCCCTTGATTCTTCATCATACTTCTGTCATGACTGACCTTTTCACTTATTATCCAACCTAAACTTATCTCATTCACCCACACTAACCTGCCGACCAGCAAAGTCCAAACAACTATAAAAACCTCCCCCTGACCCTGACCATGAACTTAAGCTTCTTCGACCAATTCTCAAGTCCATGCCTATTAGGAATTCCCCTAATCCTCCTCTCCATGCTATTCCCAGCCCTCCTCCTCCCCTCCCCAGGCAGCCGATGAATTACCAACCGCCTGGCCACCTTACAATCATGATGCATTGACCTAATCACCAAGCAAT…
Picoides_pubescens_JX094716	GTCAAGAAGCTATGAACCAGCGCTAGCCTTTTAAGCTAGAGAAAGTGGGATCTTCCCCTCCTCGACGAGATGCCTCAACTTAACCCAAGCCCTTGATTCTTCATCATACTTCTGTCATGACTGACCTTTTCACTTATTATCCAACCTAAACTTCTCTCATTCACCCACACTAACCTGCCGACCAGCAAAGTCCAAACAACTATAAAAACCTCCCCCTGACCCTGACCATGAACTTAAGCTTCTTCGACCAATTCTCAAGTCCATGCCTATTAGGAATTCCCCTAATCCTCCTCTCCATGCTATTCCCAGCCCTCCTCCTCCCCTCCCCAGGCAGCCGATGAATTACCAACCGCCTGGCCACCTTACAATCATGATGCATTGACCTAATCACCAAGCAAT…
Picoides_pubescens_JX094717	GTCAAGAAGCTATGAACCAGCGCTAGCCTTTTAAGCTAGAGAAAGTGGGATCTTCCCCTCCTCGACGAGATGCCTCAACTTAACCCAAGCCCTTGATTCTTCATCATACTTCTGTCATGACTGACCTTTTCACTTATTATCCAACCTAAACTTCTCTCATTCACCCACACTAACCTGCCGACCAGCAAAGTCCAAACAACTATAAAAACCTCCCCCTGACCCTGACCATGAACTTAAGCTTCTTCGACCAATTCTCAAGTCCATGCCTATTAGGAATTCCCCTAATCCTCCTCTCCATGCTATTCCCAGCCCTCCTCCTCCCCTCCCCAGGCAGCCGATGAATCACCAACCGCCTGGCCACCTTACAATCATGATGCATTGACCTAATCACCAAGCAAT…
Picoides_pubescens_JX094718	GTCAAGAAGCTATGAACCAGCGCTAGCCTTTTAAGCTAGAGAAAGTGGGATCTTCCCCTCCTCGACGAGATGCCTCAACTTAACCCAAGCCCTTGATTCTTCATCATACTTCTGTCATGACTGACCTTTTCACTTATTATCCAACCTAAACTTCTCTCATTCACCCACACTAACCTGCCGACCAGCAAAGTCCAAACAACTATAAAAACCTCCCCCTGACCCTGACCATGAACTTAAGCTTCTTCGACCAATTCTCAAGTCCATGCCTATTAGGAATTCCCCTAATCCTCCTCTCCATGCTATTCCCAGCCCTCCTCCTCCCCTCCCCAGGCAGCCGATGAATTACCAACCGCCTGGCCACCTTACAATCATGATGCATTGACCTAATCACCAAGCAAT…
Picoides_pubescens_JX094719	GTCAAGAAGCTATGAACCAGCGCTAGCCTTTTAAGCTAGAGAAAGTGGGATCTTCCCCTCCTCGACGAGATGCCTCAACTTAACCCAAGCCCTTGATTCTTCATCATACTTCTGTCATGACTGACCTTTTCACTTATTATCCAACCTAAACTTCTCTCATTCACCCACACTAACCTGCCGACCAGCAAAGTCCAAACAACTATAAAAACCTCCCCCTGACCCTGACCATGAACTTAAGCTTCTTCGACCAATTCTCAAGTCCATGCCTATTAGGAATTCCCCTAATCCTCCTCTCCATGCTATTCCCAGCCCTCCTCCTCCCCTCCCCAGGCAGCCGATGAATTACCAACCGCCTGGCCACCTTACAATCATGATGCATTGACCTAATCACCAAGCAAT…
Picoides_pubescens_JX094720	GTCAAGAAGCTATGAACCAGCGCTAGCCTTTTAAGCTAGAGAAAGTGGGATCTTCCCCTCCTCGACGAGATGCCTCAACTTAACCCAAGCCCTTGATTCTTCATCATACTTCTGTCATGACTGACCTTTTCACTTATTATCCAACCTAAACTTCTCTCATTCACCCACACTAACCTGCCGACCAGCAAAGTCCAAACAACTATAAAAACCTCCCCCTGACCCTGACCATGAACTTAAGCTTCTTCGACCAATTCTCAAGTCCATGCCTATTAGGAATTCCCCTAATCCTCCTCTCCATGCTATTCCCAGCCCTCCTCCTCCCCTCCCCAGGCAGCCGATGAATTACCAACCGCCTGGCCACCTTACAATCATGATGCATTGACCTAATCACCAAGCAAT…
Picoides_pubescens_JX094721	GTCAAGAAGCTATGAACCAGCGCTAGCCTTTTAAGCTAGAGAAAGTGGGATCTTCCCCTCCTCGACGAGATGCCTCAACTTAACCCAAGCCCTTGATTCTTCATCATACTTCTGTCATGACTGACCTTTTCACTTATTATCCAACCTAAACTTCTCTCATTCACCCACACTAACCTGCCGACCAGCAAAGTCCAAACAACTATAAAAACCTCCCCCTGACCCTGACCATGAACTTAAGCTTCTTCGACCAATTCTCAAGTCCATGCCTATTAGGAATTCCCCTAATCCTCCTCTCCATGCTATTCCCAGCCCTCCTCCTCCCCTCCCCAGGCAGCCGATGAATTACCAACCGCCTGGCCACCTTACAATCATGATGCATTGACCTAATCACCAAGCAAT…
Picoides_pubescens_JX094722	GTCAAGAAGCTATGAACCAGCGCTAGCCTTTTAAGCTAGAGAAAGTGGGATCTTCCCCTCCTCGACGAGATGCCTCAACTTAACCCAAGCCCTTGATTCTTCATCATACTTCTGTCATGACTGACCTTTTCACTTATTATCCAACCTAAACTTCTCTCATTCACCCACACTAACCTGCCGACCAGCAAAGTCCAAACAACTATAAAAACCTCCCCCTGACCCTGACCATGAACTTAAGCTTCTTCGACCAATTCTCAAGTCCATGCCTATTAGGAATTCCCCTAATCCTCCTCTCCATGCTATTCCCAGCCCTCCTCCTCCCCTCCCCAGGCAGCCGATGAATTACCAACCGCCTGGCCACCTTACAATCATGATGCATTGACCTAATCACCAAGCAAT…
Picoides_pubescens_JX094723	GTCAAGAAGCTATGAACCAGCGCTAGCCTTTTAAGCTAGAGAAAGTGGGATCTTCCCCTCCTCGACGAGATGCCTCAACTTAACCCAAGCCCTTGATTCTTCATCATACTTCTGTCATGACTGACCTTTTCACTTATTATCCAACCTAAACTTCTCTCATTCACCCACACTAACCTGCCGACCAGCAAAGTCCAAACAACTATAAAAACCTCCCCCTGACCCTGACCATGAACTTAAGCTTCTTCGACCAATTCTCAAGTCCATGCCTATTAGGAATTCCCCTAATCCTCCTCTCCATGCTATTCCCAGCCCTCCTCCTCCCCTCCCCAGGCAGCCGATGAATTACCAACCGCCTGGCCACCTTACAATCATGATGCATTGACCTAATCACCAAGCAAT…
Picoides_pubescens_JX094724	GTCAAGAAGCTATGAACCAGCGCTAGCCTTTTAAGCTAGAGAAAGTGGGATCTTCCCCTCCTCGACGAGATGCCTCAACTTAACCCAAGCCCTTGATTCTTCATCATACTTCTGTCATGACTGACCTTTTCACTTATTATCCAACCTAAACTTCTCTCATTCACCCACACTAACCTGCCGACCAGCAAAGTCCAAACAACTATAAAAACCTCCCCCTGACCCTGACCATGAACTTAAGCTTCTTCGACCAATTCTCAAGTCCATGCCTATTAGGAATTCCCCTAATCCTCCTCTCCATGCTATTCCCAGCCCTCCTCCTCCCCTCCCCAGGCAGCCGATGAATTACCAACCGCCTGGCCACCTTACAATCATGATGCATTGACCTAATCACCAAGCAAT…
Picoides_pubescens_JX094725	GTCAAGAAGCTATGAACCAGCGCTAGCCTTTTAAGCTAGAGAAAGTGGGATCTTCCCCTCCTCGACGAGATGCCTCAACTTAACCCAAGCCCTTGATTCTTCATCATACTTCTGTCATGACTGACCTTTTCACTTATTATCCAACCTAAACTTCTCTCATTCACCCACACTAACCTGCCGACCAGCAAAGTCCAAACAACTATAAAAACCTCCCCCTGACCCTGACCATGAACTTAAGCTTCTTCGACCAATTCTCAAGTCCATGCCTATTAGGAATTCCCCTAATCCTCCTCTCCATGCTATTCCCAGCCCTCCTCCTCCCCTCCCCAGGCAGCCGATGAATTACCAACCGCCTGGCCACCTTACAATCATGATGCATTGACCTAATCACCAAGCAAT…
Picoides_pubescens_JX094726	GTCAAGAAGCTATGAACCAGCGCTAGCCTTTTAAGCTAGAGAAAGTGGGATCTTCCCCTCCTCGACGAGATGCCTCAACTTAACCCAAGCCCTTGATTCTTCATCATACTTCTGTCATGACTGACCTTTTCACTTATTATCCAACCTAAACTTCTCTCATTCACCCACACTAACCTGCCGACCAGCAAAGTCCAAACAACTATAAAAACCTCCCCCTGACCCTGACCATGAACTTAAGCTTCTTCGACCAATTCTCAAGTCCATGCCTATTAGGAATTCCCCTAATCCTCCTCTCCATGCTATTCCCAGCCCTCCTCCTCCCCTCCCCAGGCAGCCGATGAATTACCAACCGCCTGGCCACCTTACAATCATGATGCATTGACCTAATCACCAAGCAAT…
Picoides_pubescens_JX094727	GTCAAGAAGCTATGAACCAGCGCTAGCCTTTTAAGCTAGAGAAAGTGGGATCTTCCCCTCCTCGACGAGATGCCTCAACTTAACCCAAGCCCTTGATTCTTCATCATACTTCTGTCATGACTGACCTTTTCACTTATTATCCAACCTAAACTTCTCTCATTCACCCACACTAACCTGCCGACCAGCAAAGTCCAAACAACTATAAAAACCTCCCCCTGACCCTGACCATGAACTTAAGCTTCTTCGACCAATTCTCAAGTCCATGCCTATTAGGAATTCCCCTAATCCTCCTCTCCATGCTATTCCCAGCCCTCCTCCTCCCCTCCCCAGGCAGCCGATGAATTACCAACCGCCTGGCCACCTTACAATCATGATGCATTGACCTAATCACCAAGCAAT…
Picoides_pubescens_JX094728	GTCAAGAAGCTATGAACCAGCGCTAGCCTTTTAAGCTAGAGAAAGTGGGATCTTCCCCTCCTCGACGAGATGCCTCAACTTAACCCAAGCCCTTGATTCTTCATCATACTTCTGTCATGACTGACCTTTTCACTTATTATCCAACCTAAACTTCTCTCATTCACCCACACTAACCTGCCGACCAGCAAAGTCCAAACAACTATAAAAACCTCCCCCTGACCCTGACCATGAACTTAAGCTTCTTCGACCAATTCTCAAGTCCATGCCTATTAGGAATTCCCCTAATCCTCCTCTCCATGCTATTCCCAGCCCTCCTCCTCCCCTCCCCAGGCAGCCGATGAATTACCAACCGCCTGGCCACCTTACAATCATGATGCATTGACCTAATCACCAAGCAAT…
Picoides_pubescens_JX094729	GTCAAGAAGCTATGAACCAGCGCTAGCCTTTTAAGCTAGAGAAAGTGGGATCTTCCCCTCCTCGACGAGATGCCTCAACTTAACCCAAGCCCTTGATTCTTCATCATACTTCTGTCATGACTGACCTTTTCACTTATTATCCAACCTAAACTTCTCTCATTCACCCACACTAACCTGCCGACCAGCAAAGTCCAAACAACTATAAAAACCTCCCCCTGACCCTGACCATGAACTTAAGCTTCTTCGACCAATTCTCAAGTCCATGCCTATTAGGAATTCCCCTAATCCTCCTCTCCATGCTATTCCCAGCCCTCCTCCTCCCCTCCCCAGGCAGCCGATGAATTACCAACCGCCTGGCCACCTTACAATCATGATGCATTGACCTAATCACCAAGCAAT…
Picoides_pubescens_JX094730	GTCAAGAAGCTATGAACCAGCGCTAGCCTTTTAAGCTAGAGAAAGTGGGATCTTCCCCTCCTCGACGAGATGCCTCAACTTAACCCAAGCCCTTGATTCTTCATCATACTTCTGTCATGACTGACCTTTTCACTTATTATCCAACCTAAACTTCTCTCATTCACCCACACTAACCTGCCGACCAGCAAAGTCCAAACAACTATAAAAACCTCCCCCTGACCCTGACCATGAACTTAAGCTTCTTCGACCAATTCTCAAGTCCATGCCTATTAGGAATTCCCCTAATCCTCCTCTCCATGCTATTCCCAGCCCTCCTCCTCCCCTCCCCAGGCAGCCGATGAATTACCAACCGCCTGGCCACCTTACAATCATGATGCATTGACCTAATCACCAAGCAAT…
Picoides_pubescens_JX094731	GTCAAGAAGCTATGAACCAGCGCTAGCCTTTTAAGCTAGAGAAAGTGGGATCTTCCCCTCCTCGACGAGATGCCTCAACTTAACCCAAGCCCTTGATTCTTCATCATACTTCTGTCATGACTGACCTTTTCACTTATTATCCAACCTAAACTTCTCTCATTCACCCACACTAACCTGCCGACCAGCAAAGTCCAAACAACTATAAAAACCTCCCCCTGACCCTGACCATGAACTTAAGCTTCTTCGACCAATTCTCAAGTCCATGCCTATTAGGAATTCCCCTAATCCTCCTCTCCATGCTATTCCCAGCCCTCCTCCTCCCCTCCCCAGGCAGCCGATGAATTACCAACCGCCTGGCCACCTTACAATCATGATGCATTGACCTAATCACCAAGCAAT…
Picoides_pubescens_JX094732	GTCAAGAAGCTATGAACCAGCGCTAGCCTTTTAAGCTAGAGAAAGTGGGATCTTCCCCTCCTCGACGAGATGCCTCAACTTAACCCAAGCCCTTGATTCTTCATCATACTTCTGTCATGACTGACCTTTTCACTTATTATCCAACCTAAACTTCTCTCATTCACCCACACTAACCTGCCGACCAGCAAAGTCCAAACAACTATAAAAACCTCCCCCTGACCCTGACCATGAACTTAAGCTTCTTCGACCAATTCTCAAGTCCATGCCTATTAGGAATTCCCCTAATCCTCCTCTCCATGCTATTCCCAGCCCTCCTCCTCCCCTCCCCAGGCAGCCGATGAATTACCAACCGCCTGGCCACCTTACAATCATGATGCATTGACCTAATCACCAAGCAAT…
Picoides_pubescens_JX094733	GTCAAGAAGCTATGAACCAGCGCTAGCCTTTTAAGCTAGAGAAAGTGGGATCTTCCCCTCCTCGACGAGATGCCTCAACTTAACCCAAGCCCTTGATTCTTCATCATACTTCTGTCATGACTGACCTTTTCACTTATTATCCAACCTAAACTTCTCTCATTCACCCACACTAACCTGCCGACCAGCAAAGTCCAAACAACTATAAAAACCTCCCCCTGACCCTGACCATGAACTTAAGCTTCTTCGACCAATTCTCAAGTCCATGCCTATTAGGAATTCCCCTAATCCTCCTCTCCATGCTATTCCCAGCCCTCCTCCTCCCCTCCCCAGGCAGCCGATGAATTACCAACCGCCTGGCCACCTTACAATCATGATGCATTGACTTAATCACCAAGCAAT…
Picoides_pubescens_JX094734	GTCAAGAAGCTATGAACCAGCGCTAGCCTTTTAAGCTAGAGAAAGTGGGATCTTCCCCTCCTCGACGAGATGCCTCAGCTTATCCCAAGCCCTTGATTCTTCATCATACTTCTGTCATGACTGACCTTTTCACTTATTATCCAACCTAAACTTCTCTCATTCACCCACACTAACCTGCCGACCAGCAAAGTCCAAACAACTATAAAAACCTCCCCCTGACCCTGACCATGAACTTAAGCTTCTTCGACCAATTCTCAAGTCCATGCCTATTAGGAATTCCCCTAATCCTCCTCTCCATGCTATTCCCAACCCTCCTCCTCCCCTCCCCAGGCAGCCGATGAATTACCAACCGCCTGGCCACCTTACAATCATGATGCATTGACCTAATCACCAAGCAAT…
Picoides_pubescens_JX094735	GTCAAGAAGCTATGAACCAGCGCTAGCCTTTTAAGCTAGAGAAAGTGGGATCTTCCCCTCCTCGACGAGATGCCTCAACTTAACCCAAGCCCTTGATTCTTCATCATACTTCTATCATGACTGACCTTTTCACTTATTATCCAACCTAAACTTCTCTCATTCACCCACACTAACCTGCCGACCAGCAAAGTCCAAACAACTATAAAAACCTCCCCCTGACCCTGACCATGAACTTAAGCTTCTTCGACCAATTCTCAAGTCCATGCCTATTAGGAATTCCCCTAATCCTCCTCTCCATGCTATTCCCAGCCCTCCTCCTCCCCTCCCCAGGCAGCCGATGAATTACCAACCGCCTGGCCACCTTACAATCATGATGCATTGACCTAATCACCAAGCAAT…
Picoides_pubescens_JX094736	GTCAAGAAGCTATGAACCAGCGCTAGCCTTTTAAGCTAGAGAAAGTGGGATCTTCCCCTCCTCGACGAGATGCCTCAGCTTAACCCAAGCCCTTGATTCTTCATCATACTTCTGTCATGACTGACCTTTTCACTTATTATCCAACCTAAACTTCTCTCATTCACCCACACTAACCTGCCGACCAGCAAAGTCCAAACAACTATAAAAACCTCCCCCTGACCCTGACCATGAACTTAAGCTTCTTCGACCAATTCTCAAGTCCATGCCTATTAGGAATTCCCCTAATCCTCCTCTCCATGCTATTCCCAGCCCTCCTCCTCCCCTCCCCAGGCAGCCGATGAATTACCAACCGCCTGGCCACCTTACAATCATGATGCATTGACCTAATCACCAAGCAAT…
Picoides_pubescens_JX094737	GTCAAGAAGCTATGAACCAGCGCTAGCCTTTTAAGCTAGAGAAAGTGGGATCTTCCCCTCCTCGACGAGATGCCTCAACTTAACCCAAGCCCTTGATTCTTCATCATACTTCTATCATGACTGACCTTTTCACTTATTATCCAACCTAAACTTCTCTCATTCACCCACACTAACCTGCCGACCAGCAAAGTCCAAACAACTATAAAAACCTCCCCCTGACCCTGACCATGAACTTAAGCTTCTTCGACCAATTCTCAAGTCCATGCCTATTAGGAATTCCCCTAATCCTCCTCTCCATGCTATTCCCAGCCCTCCTCCTCCCCTCCCCAGGCAGCCGATGAATTACCAACCGCCTGGCCACCTTACAATCATGATGCATTGACCTAATCACCAAGCAAT…
Picoides_pubescens_JX094738	GTCAAGAAGCTATGAACCAGCGCTAGCCTTTTAAGCTAGAGAAAGTGGGATCTTCCCCTCCTCGACGAGATGCCTCAACTTAACCCAAGCCCTTGATTCTTCATCATACTTCTGTCATGACTGACCTTTTCACTTATTATCCAACCTAAACTTCTCTCATTCACCCACACTAACCTGCCGACCAGCAAAGTCCAAACAACTATAAAAACCTCCCCCTGACCCTGACCATGAACTTAAGCTTCTTCGACCAATTCTCAAGTCCATGCCTATTAGGAATTCCCCTAATCCTCCTCTCCATGCTATTCCCAGCCCTCCTCCTCCCCTCCCCAGGCAGCCGATGAATTACCAACCGCCTGGCCACCTTACAATCATGATGCATTGACCTAATCACCAAGCAAT…
Picoides_pubescens_JX094739	GTCAAGAAGCTATGAACCAGCGCTAGCCTTTTAAGCTAGAGAAAGTGGGATCTTCCCCTCCTCGACGAGATGCCTCAACTTAACCCAAGCCCTTGATTCTTCATCATACTTCTGTCATGACTGACCTTTTCACTTATTATCCAACCTAAACTTCTCTCATTCACCCACACTAACCTGCCGACCAGCAAAGTCCAAACAACTATAAAAACCTCCCCCTGACCCTGACCATGAACTTAAGCTTCTTCGACCAATTCTCAAGTCCATGCCTATTAGGAATTCCCCTAATCCTCCTCTCCATGCTATTCCCAGCCCTCCTCCTCCCCTCCCCAGGCAGCCGATGAATTACCAACCGCCTGGCCACCTTACAATCATGATGCATTGACCTAATCACCAAGCAAT…
Picoides_pubescens_JX094740	GTCAAGAAGCTATGAACCAGCGCTAGCCTTTTAAGCTAGAGAAAGTGGGATCTTCCCCTCCTCGACGAGATGCCTCAACTTAACCCAAGCCCTTGATTCTTCATCATACTTCTATCATGACTGACCTTTTCACTTATTATCCAACCTAAACTTCTCTCATTCACCCACACTAACCTGCCGACCAGCAAAGTCCAAACAACTATAAAAACCTCCCCCTGACCCTGACCATGAACTTAAGCTTCTTCGACCAATTCTCAAGTCCATGCCTATTAGGAATTCCCCTAATCCTCCTCTCCATGCTATTCCCAGCCCTCCTCCTCCCCTCCCCAGGCAGCCGATGAATTACCAACCGCCTGGCCACCTTACAATCATGATGCATTGACCTAATCACCAAGCAAT…
Picoides_pubescens_JX094741	GTCAAGAAGCTATGAACCAGCGCTAGCCTTTTAAGCTAGAGAAAGTGGGATCTTCCCCTCCTCGACGAGATGCCTCAACTTAACCCAAGCCCTTGATTCTTCATCATACTTCTGTCATGACTGACCTTTTCACTTATTATCCAACCTAAACTTCTCTCATTCACCCACACTAACCTGCCGACCAGCAAAGTCCAAACAACTATAAAAACCTCCCCCTGACCCTGACCATGAACTTAAGCTTCTTCGACCAATTCTCAAGTCCATGCCTATTAGGAATTCCCCTAATCCTCCTCTCCATGCTATTCCCAGCCCTCCTCCTCCCCTCCCCAGGCAGCCGATGAATTACCAACCGCCTGGCCACCTTACAATCATGATGCATTGACCTAATCACCAAGCAAT…
Picoides_pubescens_JX094742	GTCAAGAAGCTATGAACCAGCGCTAGCCTTTTAAGCTAGAGAAAGTGGGATCTTCCCCTCCTCGACGAGATGCCTCAACTTAACCCAAGCCCTTGATTCTTCATCATACTTCTGTCATGACTGACCTTTTCACTTATTATCCAACCTAAACTTCTCTCATTCACCCACACTAACCTGCCGACCAGCAAAGTCCAAACAACTATAAAAACCTCCCCCTGACCCTGACCATGAACTTAAGCTTCTTCGACCAATTCTCAAGTCCATGCCTATTAGGAATTCCCCTAATCCTCCTCTCCATGCTATTCCCAGCCCTCCTCCTCCCCTCCCCAGGCAGCCGATGAATTACCAACCGCCTGGCCACCTTACAATCATGATGCATTGACCTAATCACCAAGCAAT…
Picoides_pubescens_JX094743	GTCAAGAAGCTATGAACCAGCGCTAGCCTTTTAAGCTAGAGAAAGTGGGATCTTCCCCTCCTCGACGAGATGCCTCAACTTAACCCAAGCCCTTGATTCTTCATCATACTTCTGTCATGACTGACCTTTTCACTTATTATCCAACCTAAACTTCTCTCATTCACCCACACTAACCTGCCGACCAGCAAAGTCCAAACAACTATAAAAACCTCCCCCTGACCCTGACCATGAACTTAAGCTTCTTCGACCAATTCTCAAGTCCATGCCTATTAGGAATTCCCCTAATCCTCCTCTCCATGCTATTCCCAGCCCTCCTCCTCCCCTCCCCAGGCAGCCGATGAATTACCAACCGCCTGGCCACCTTACAATCATGATGCATTGACCTAATCACCAAGCAAT…
Picoides_pubescens_JX094744	GTCAAGAAGCTATGAACCAGCGCTAGCCTTTTAAGCTAGAGAAAGTGGGATCTTCCCCTCCTCGACGAGATGCCTCAACTTAACCCAAGCCCTTGATTCTTCATCATACTTCTGTCATGACTGACCTTTTCACTTATTATCCAACCTAAACTTCTCTCATTCACCCACACTAACCTGCCGACCAGCAAAGTCCAAACAACTATAAAAACCTCCCCCTGACCCTGACCATGAACTTAAGCTTCTTCGACCAATTCTCAAGTCCATGCCTATTAGGAATTCCCCTAATCCTCCTCTCCATGCTATTCCCAGCCCTCCTCCTCCCCTCCCCAGGCAGCCGATGAATTACCAACCGCCTGGCCACCTTACAATCATGATGCATTGACCTAATCACCAAGCAAT…
Picoides_pubescens_JX094745	GTCAAGAAGCTATGAACCAGCGCTAGCCTTTTAAGCTAGAGAAAGTGGGATCTTCCCCTCCTCGACGAGATGCCTCAACTTAACCCAAGCCCTTGATTCTTCATCATACTTCTGTCATGACTGACCTTTTCACTTATTATCCAACCTAAACTTCTCTCATTCACCCACACTAACCTGCCGACCAGCAAAGTCCAAACAACTATAAAAACCTCCCCCTGACCCTGACCATGAACTTAAGCTTCTTCGACCAATTCTCAAGTCCATGCCTATTAGGAATTCCCCTAATCCTCCTCTCCATGCTATTCCCAGCCCTCCTCCTCCCCTCCCCAGGCAGCCGATGAATTACCAACCGCCTGGCCACCTTACAATCATGATGCATTGACCTAATCACCAAGCAAT…
Picoides_pubescens_JX094746	GTCAAGAAGCTATGAACCAGCGCTAGCCTTTTAAGCTAGAGAAAGTGGGATCTTCCCCTCCTCGACGAGATGCCTCAACTTAACCCAAGCCCTTGATTCTTCATCATACTTCTGTCATGACTGACCTTTTCACTTATTATCCAACCTAAACTTCTCTCATTCACCCACACTAACCTGCCGACCAGCAAAGTCCAAACAACTATAAAAACCTCCCCCTGACCCTGACCATGAACTTAAGCTTCTTCGACCAATTCTCAAGTCCATGCCTATTAGGAATTCCCCTAATCCTCCTCTCCATGCTATTCCCAGCCCTCCTCCTCCCCTCCCCAGGCAGCCGATGAATTACCAACCGCCTGGCCACCTTACAATCATGATGCATTGACCTAATCACCAAGCAAT…
Picoides_pubescens_JX094747	GTCAAGAAGCTATGAACCAGCGCTAGCCTTTTAAGCTAGAGAAAGTGGGATCTTCCCCTCCTCGACGAGATGCCTCAACTTAACCCAAGCCCTTGATTCTTCATCATACTTCTGTCATGACTGACCTTTTCACTTATTATCCAACCTAAACTTCTCTCATTCACCCACACTAACCTGCCGACCAGCAAAGTCCAAACAACTATAAAAACCTCCCCCTGACCCTGACCATGAACTTAAGCTTCTTCGACCAATTCTCAAGTCCATGCCTATTAGGAATTCCCCTAATCCTCCTCTCCATGCTATTCCCAGCCCTCCTCCTCCCCTCCCCAGGCAGCCGATGAATTACCAACCGCCTGGCCACCTTACAATCATGATGCATTGACCTAATCACCAAGCAAT…
Picoides_pubescens_JX094748	GTCAAGAAGCTATGAACCAGCGCTAGCCTTTTAAGCTAGAGAAAGTGGGATCTTCCCCTCCTCGACGAGATGCCTCAACTTAACCCAAGCCCTTGATTCTTCATCATACTTCTGTCATGACTGACCTTTTCACTTATTATCCAACCTAAACTTCTCTCATTCACCCACACTAACCTGCCGACCAGCAAAGTCCAAACAACTATAAAAACCTCCCCCTGACCCTGACCATGAACTTAAGCTTCTTCGACCAATTCTCAAGTCCATGCCTATTAGGAATTCCCCTAATCCTCCTCTCCATGCTATTCCCAGCCCTCCTCCTCCCCTCCCCAGGCAGCCGATGAATTACCAACCGCCTGGCCACCTTACAATCATGATGCATTGACCTAATCACCAAGCAAT…
Picoides_pubescens_JX094749	GTCAAGAAGCTATGAACCAGCGCTAGCCTTTTAAGCTAGAGAAAGTGGGATCTTCCCCTCCTCGACGAGATGCCTCAACTTAACCCAAGCCCTTGATTCTTCATCATACTTCTGTCATGACTGACCTTTTCACTTATTATCCAACCTAAACTTCTCTCATTCACCCACAATAACCTGCCGACCAGCAAAGTCCAAACAACTATAAAAACCTCCCCCTGACCCTGACCATGAACTTAAGCTTCTTCGACCAATTCTCAAGTCCATGCCTATTAGGAATTCCCCTAATCCTCCTCTCCATGCTATTCCCAGCCCTCCTCCTCCCCTCCCCAGGCAGCCGATGAATTACCAACCGCCTGGCCACCTTACAATCATGATGCATTGACCTAATCACCAAGCAAT…
Picoides_pubescens_JX094750	GTCAAGAAGCTATGAACCAGCGCTAGCCTTTTAAGCTAGAGAAAGTGGGATCTTCCCCTCCTCGACGAGATGCCTCAACTTAACCCAAGCCCTTGATTCTTCATCATACTTCTGTCATGACTGACCTTTTCACTTATTATCCAACCTAAACTTCTCTCATTCACCCACACTAACCTGCCGACCAGCAAAGTCCAAACAACTATAAAAACCTCCCCCTGACCCTGACCATGAACTTAAGCTTCTTCGACCAATTCTCAAGTCCATGCCTATTAGGAATTCCCCTAATCCTCCTCTCCATGCTATTCCCAGCCCTCCTCCTCCCCTCCCCAGGCAGCCGATGAATTACCAACCGCCTGGCCACCTTACAATCATGATGCATTGACCTAATCACCAAGCAAT…
Picoides_pubescens_JX094751	GTCAAGAAGCTATGAACCAGCGCTAGCCTTTTAAGCTAGAGAAAGTGGGATCTTCCCCTCCTCGACGAGATGCCTCAACTTAACCCAAGCCCTTGATTCTTCATCATACTTCTGTCATGACTGACCTTTTCACTTATTATCCAACCTAAACTTCTCTCATTCACCCACACTAACCTGCCGACCAGCAAAGTCCAAACAACTATAAAAACCTCCCCCTGACCCTGACCATGAACTTAAGCTTCTTCGACCAATTCTCAAGTCCATGCCTATTAGGAATTCCCCTAATCCTCCTCTCCATGCTATTCCCAGCCCTCCTCCTCCCCTCCCCAGGCAGCCGATGAATTACCAACCGCCTGGCCACCTTACAATCATGATGCATTGACCTAATCACCAAGCAAT…
Picoides_pubescens_JX094752	GTCAAGAAGCTATGAACCAGCGCTAGCCTTTTAAGCTAGAGAAAGTGGGATCTTCCCCTCCTCGACGAGATGCCTCAACTTAACCCAAGCCCTTGATTCTTCATCATACTTCTGTCATGACTGACCTTTTCACTTATTATCCAACCTAAACTTCTCTCATTCACCCACACTAACCTGCCGACCAGCAAAGTCCAAACAACTATAAAAACCTCCCCCTGACCCTGACCATGAACTTAAGCTTCTTCGACCAATTCTCAAGTCCATGCCTATTAGGAATTCCCCTAATCCTCCTCTCCATGCTATTCCCAGCCCTCCTCCTCCCCTCCCCAGGCAGCCGATGAATTACCAACCGCCTGGCCACCTTACAATCATGATGCATTGACCTAATCACCAAGCAAT…
Picoides_pubescens_JX094753	GTCAAGAAGCTATGAACCAGCGCTAGCCTTTTAAGCTAGAGAAAGTGGGATCTTCCCCTCCTCGACGAGATGCCTCAACTTAACCCAAGCCCTTGATTCTTCATCATACTTCTGTCATGACTGACCTTTTCACTTATTATCCAACCTAAACTTCTCTCATTCACCCACACTAACCTGCCGACCAGCAAAGTCCAAACAACTATAAAAACCTCCCCCTGACCCTGACCATGAACTTAAGCTTCTTCGACCAATTCTCAAGTCCATGCCTATTAGGAATTCCCCTAATCCTCCTCTCCATGCTATTCCCAGCCCTCCTCCTCCCCTCCCCAGGCAGCCGATGAATTACCAACCGCCTGGCCACCTTACAATCATGATGCATTGACCTAATCACCAAGCAAT…
Picoides_pubescens_JX094754	GTCAAGAAGCTATGAACCAGCGCTAGCCTTTTAAGCTAGAGAAAGTGGGATCTTCCCCTCCTCGACGAGATGCCTCAACTTAACCCAAGCCCTTGATTCTTCATCATACTTCTGTCATGACTGACCTTTTCACTTATTATCCAACCTAAACTTCTCTCATTCACCCACACTAACCTGCCGACCAGCAAAGTCCAAACAACTATAAAAACCTCCCCCTGACCCTGACCATGAACTTAAGCTTCTTCGACCAATTCTCAAGTCCATGCCTATTAGGAATTCCCCTAATCCTCCTCTCCATGCTATTCCCAGCCCTCCTCCTCCCCTCCCCAGGCAGCCGATGAATTACCAACCGCCTGGCCACCTTACAATCATGATGCATTGACCTAATCACCAAGCAAT…
Picoides_pubescens_JX094755	GTCAAGAAGCTATGAACCAGCGCTAGCCTTTTAAGCTAGAGAAAGTGGGATCTTCCCCTCCTCGACGAGATGCCTCAACTTAACCCAAGCCCTTGATTCTTCATCATACTTCTGTCATGACTGACCTTTTCACTTATTATCCAACCTAAACTTCTCTCATTCACCCACACTAACCTGCCGACCAGCAAAGTCCAAACAACTATAAAAACCTCCCCCTGACCCTGACCATGAACTTAAGCTTCTTCGACCAATTCTCAAGTCCATGCCTATTAGGAATTCCCCTAATCCTCCTCTCCATGCTATTCCCAGCCCTCCTCCTCCCCTCCCCAGGCAGCCGATGAATTACCAACCGCCTGGCCACCTTACAATCATGATGCATTGACCTAATCACCAAGCAAT…
Picoides_pubescens_JX094756	GTCAAGAAGCTATGAACCAGCGCTAGCCTTTTAAGCTAGAGAAAGTGGGATCTTCCCCTCCTCGACGAGATGCCTCAACTTAACCCAAGCCCTTGATTCTTCATCATACTTCTGTCATGACTGACCTTTTCACTTATTATCCAACCTAAACTTCTCTCATTCACCCACACTAACCTGCCGACCAGCAAAGTCCAAACAACTATAAAAACCTCCCCCTGACCCTGACCATGAACTTAAGCTTCTTCGACCAATTCTCAAGTCCATGCCTATTAGGAATTCCCCTAATCCTCCTCTCCATGCTATTCCCAGCCCTCCTCCTCCCCTCCCCAGGCAGCCGATGAATTACCAACCGCCTGGCCACCTTACAATCATGATGCATTGACCTAATCACCAAGCAAT…
Picoides_pubescens_JX094757	GTCAAGAAGCTATGAACCAGCGCTAGCCTTTTAAGCTAGAGAAAGTGGGATCTTCCCCTCCTCGACGAGATGCCTCAACTTAACCCAAGCCCTTGATTCTTCATCATACTTCTGTCATGACTGACCTTTTCACTTATTATCCAACCTAAACTTCTCTCATTCACCCACACTAACCTGCCGACCAGCAAAGTCCAAACAACTATAAAAACCTCCCCCTGACCCTGACCATGAACTTAAGCTTCTTCGACCAATTCTCAAGTCCATGCCTATTAGGAATTCCCCTAATCCTCCTCTCCATGCTATTCCCAGCCCTCCTCCTCCCCTCCCCAGGCAGCCGATGAATTACCAACCGCCTGGCCACCTTACAATCATGATGCATTGACCTAATCACCAAGCAAT…
Picoides_pubescens_JX094758	GTCAAGAAGCTATGAACCAGCGCTAGCCTTTTAAGCTAGAGAAAGTGGGATCTTCCCCTCCTCGACGAGATGCCTCAACTTAACCCAAGCCCTTGATTCTTCATCATACTTCTGTCATGACTGACCTTTTCACTTATTATCCAACCTAAACTTCTCTCATTCACCCACACTAACCTGCCGACCAGCAAAGTCCAAACAACTATAAAAACCTCCCCCTGACCCTGACCATGAACTTAAGCTTCTTCGACCAATTCTCAAGTCCATGCCTATTAGGAATTCCCCTAATCCTCCTCTCCATGCTATTCCCAGCCCTCCTCCTCCCCTCCCCAGGCAGCCGATGAATTACCAACCGCCTGGCCACCTTACAATCATGATGCATTGACCTAATCACCAAGCAAT…
Picoides_pubescens_JX094759	GTCAAGAAGCTATGAACCAGCGCTAGCCTTTTAAGCTAGAGAAAGTGGGATCTTCCCCTCCTCGACGAGATGCCTCAACTTAACCCAAGCCCTTGATTCTTCATCATACTTCTGTCATGACTGACCTTTTCACTTATTATCCAACCTAAACTTCTCTCATTCACCCACACTAACCTGCCGACCAGCAAAGTCCAAACAACTATAAAAACCTCCCCCTGACCCTGACCATGAACTTAAGCTTCTTCGACCAATTCTCAAGTCCATGCCTATTAGGAATTCCCCTAATCCTCCTCTCCATGCTATTCCCAGCCCTCCTCCTCCCCTCCCCAGGCAGCCGATGAATTACCAACCGCCTGGCCACCTTACAATCATGATGCATTGACCTAATCACCAAGCAAT…
Picoides_pubescens_JX094760	GTCAAGAAGCTATGAACCAGCGCTAGCCTTTTAAGCTAGAGAAAGTGGGATCTTCCCCTCCTCGACGAGATGCCTCAACTTAACCCAAGCCCTTGATTCTTCATCATACTTCTGTCATGACTGACCTTTTCACTTATTATCCAACCTAAACTTCTCTCATTCACCCACACTAACCTGCCGACCAGCAAAGTCCAAACAACTATAAAAACCTCCCCCTGACCCTGACCATGAACTTAAGCTTCTTCGACCAATTCTCAAGTCCATGCCTATTAGGAATTCCCCTAATCCTCCTCTCCATGCTATTCCCAGCCCTCCTCCTCCCCTCCCCAGGCAGCCGATGAATTACCAACCGCCTGGCCACCTTACAATCATGATGCATTGACCTAATCACCAAGCAAT…
Picoides_pubescens_JX094761	GTCAAGAAGCTATGAACCAGCGCTAGCCTTTTAAGCTAGAGAAAGTGGGATCTTCCCCTCCTCGACGAGATGCCTCAACTTAACCCAAACCCTTGATTCTTCATCATACTTCTGTCATGACTGACCTTTTCACTTATTATCCAACCTAAACTTCTCTCATTCACCCACACTAACCTGCCGACCAGCAAAGTCCAAACAACTATAAAAACCTCCCCCTGACCCTGACCATGAACTTAAGCTTCTTCGACCAATTCTCAAGTCCATGCCTATTAGGAATTCCCCTAATCCTCCTCTCCATGCTATTCCCAGCCCTCCTCCTCCCCTCCCCAGGCAGCCGATGAATTACCAACCGCCTGGCCACCTTACAATCATGATGCATTGACCTAATCACCAAGCAAT…
Picoides_pubescens_JX094762	GTCAAGAAGCTATGAACCAGCGCTAGCCTTTTAAGCTAGAGAAAGTGGGATCTTCCCCTCCTCGACGAGATGCCTCAACTTAACCCAAGCCCTTGATTCTTCATCATACTTCTGTCATGACTGACCTTTTCACTTATTATCCAACCTAAACTTCTCTCATTCACCCACACTAACCTGCCGACCAGCAAAGTCCAAACAACTATAAAAACCTCCCCCTGACCCTGACCATGAACTTAAGCTTCTTCGACCAATTCTCAAGTCCATGCCTATTAGGAATTCCCCTAATCCTCCTCTCCATGCTATTCCCAGCCCTCCTCCTCCCCTCCCCAGGCAGCCGATGAATTACCAACCGCCTGGCCACCTTACAATCATGATGCATTGACCTAATCACCAAGCAAT…
Picoides_pubescens_JX094763	GTCAAGAAGCTATGAACCAGCGCTAGCCTTTTAAGCTAGAGAAAGTGGGATCTTCCCCTCCTCGACGAGATGCCTCAACTTAACCCAAGCCCTTGATTCTTCATCATACTTCTGTCATGACTGACCTTTTCACTTATTATCCAACCTAAACTTCTCTCATTCACCCACACTAACCTGCCGACCAGCAAAGTCCAAACAACTATAAAAACCTCCCCCTGACCCTGACCATGAACTTAAGCTTCTTCGACCAATTCTCAAGTCCATGCCTATTAGGAATTCCCCTAATCCTCCTCTCCATGCTATTCCCAGCCCTCCTCCTCCCCTCCCCAGGCAGCCGATGAATTACCAACCGCCTGGCCACCTTACAATCATGATGCATTGACCTAATCACCAAGCAAT…
Picoides_pubescens_JX094764	GTCAAGAAGCTATGAACCAGCGCTAGCCTTTTAAGCTAGAGAAAGTGGGATCTTCCCCTCCTCGACGAGATGCCTCAACTTAACCCAAGCCCTTGATTCTTCATCATACTTCTGTCATGACTGACCTTTTCACTTATTATCCAACCTAAACTTCTCTCATTCACCCACACTAACCTGCCGACCAGCAAAGTCCAAACAACTATAAAAACCTCCCCCTGACCCTGACCATGAACTTAAGCTTCTTCGACCAATTCTCAAGTCCATGCCTATTAGGAATTCCCCTAATCCTCCTCTCCATGCTATTCCCAGCCCTCCTCCTCCCCTCCCCAGGCAGCCGATGAATTACCAACCGCCTGGCCACCTTACAATCATGATGCATTGACCTAATCACCAAGCAAT…
Picoides_pubescens_JX094765	GTCAAGAAGCTATGAACCAGCGCTAGCCTTTTAAGCTAGAGAAAGTGGGATCTTCCCCTCCTCGACGAGATGCCTCAACTTAACCCAAGCCCTTGATTCTTCATCATACTTCTGTCATGACTGACCTTTTCACTTATTATCCAACCTAAACTTCTCTCATTCACCCACACTAACCTGCCGACCAGCAAAGTCCAAACAACTATAAAAACCTCCCCCTGACCCTGACCATGAACTTAAGCTTCTTCGACCAATTCTCAAGTCCATGCCTATTAGGAATTCCCCTAATCCTCCTCTCCATGCTATTCCCAGCCCTCCTCCTCCCCTCCCCAGGCAGCCGATGAATTACCAACCGCCTGGCCACCTTACAATCATGATGCATTGACCTAATCACCAAGCAAT…
Picoides_pubescens_JX094766	GTCAAGAAGCTATGAACCAGCGCTAGCCTTTTAAGCTAGAGAAAGTGGGATCTTCCCCTCCTCGACGAGATGCCTCAACTTAACCCAAGCCCTTGATTCTTCATCATACTTCTGTCATGACTGACCTTTTCACTTATTATCCAACCTAAACTTCTCTCATTCACCCACACTAACCTGCCGACCAGCAAAGTCCAAACAACTATAAAAACCTCCCCCTGACCCTGACCATGAACTTAAGCTTCTTCGACCAATTCTCAAGTCCATGCCTATTAGGAATTCCCCTAATCCTCCTCTCCATGCTATTCCCAGCCCTCCTCCTCCCCTCCCCAGGCAGCCGATGAATTACCAACCGCCTGGCCACCTTACAATCATGATGCATTGACCTAATCACCAAGCAAT…
Picoides_pubescens_JX094767	GTCAAGAAGCTATGAACCAGCGCTAGCCTTTTAAGCTAGAGAAAGTGGGATCTTCCCCTCCTCGACGAGATGCCTCAACTTAACCCAAGCCCTTGATTCTTCATCATACTTCTGTCATGACTGACCTTTTCACTTATTATCCAACCTAAACTTCTCTCATTCACCCACACTAACCTGCCGACCAGCAAAGTCCAAACAACTATAAAAACCTCCCCCTGACCCTGACCATGAACTTAAGCTTCTTCGACCAATTCTCAAGTCCATGCCTATTAGGAATTCCCCTAATCCTCCTCTCCATGCTATTCCCAGCCCTCCTCCTCCCCTCCCCAGGCAGCCGATGAATTACCAACCGCCTGGCCACCTTACAATCATGATGCATTGACCTAATCACCAAGCAAT…
Picoides_pubescens_JX094768	GTCAAGAAGCTATGAACCAGCGCTAGCCTTTTAAGCTAGAGAAAGTGGGATCTTCCCCTCCTCGACGAGATGCCTCAACTTAACCCAAGCCCTTGATTCTCCATCATACTTCTGTCATGACTGACCTTTTCACTTATTATCCAACCTAAACTTCTCTCATTCACCCACACTAACCTGCCGACCAGCAAAGTCCAAACAACTATAAAAACCTCCCCCTGACCCTGACCATGAACTTAAGCTTCTTCGACCAATTCTCAAGTCCATGCCTATTAGGAATTCCCCTAATCCTCCTCTCCATGCTATTCCCAGCCCTCCTCCTCCCCTCCCCAGGCAGCCGATGAATTACCAACCGCCTGGCCACCTTACAATCATGATGCATTGACCTAATCACCAAGCAAT…
Picoides_pubescens_JX094769	GTCAAGAAGCTATGAACCAGCGCTAGCCTTTTAAGCTAGAGAAAGTGGGATCTTCCCCTCCTCGACGAGATGCCTCAACTTAACCCAAGCCCTTGATTCTTCATCATACTTCTGTCATGACTGACCTTTTCACTTATTATCCAACCTAAACTTCTCTCATTCACCCACACTAACCTGCCGACCAGCAAAGTCCAAACAACTATAAAAACCTCCCCCTGACCCTGACCATGAACTTAAGCTTCTTCGACCAATTCTCAAGTCCATGCCTATTAGGAATTCCCCTAATCCTCCTCTCCATGCTATTCCCAGCCCTCCTCCTCCCCTCCCCAGGCAGCCGATGAATTACCAACCGCCTGGCCACCTTACAATCATGATGCATTGACCTAATCACCAAGCAAT…
Picoides_pubescens_JX094770	GTCAAGAAGCTATGAACCAGCGCTAGCCTTTTAAGCTAGAGAAAGTGGGATCTTCCCCTCCTCGACGAGATGCCTCAACTTAACCCAAGCCCTTGATTCTTCATCATACTTCTGTCATGACTGACCTTTTCACTTATTATCCAACCTAAACTTCTCTCATTCACCCACACTAACCTGCCGACCAGCAAAGTCCAAACAACTATAAAAACCTCCCCCTGACCCTGACCATGAACTTAAGCTTCTTCGACCAATTCTCAAGTCCATGCCTATTAGGAATTCCCCTAATCCTCCTCTCCATGCTATTCCCAGCCCTCCTCCTCCCCTCCCCAGGCAGCCGATGAATTACCAACCGCCTGGCCACCTTACAATCATGATGCATTGACCTAATCACCAAGCAAT…
Picoides_pubescens_JX094771	GTCAAGAAGCTATGAACCAGCGCTAGCCTTTTAAGCTAGAGAAAGTGGGATCTTCCCCTCCTCGACGAGATGCCTCAACTTAACCCAAGCCCTTGATTCTTCATCATACTTCTGTCATGACTGACCTTTTCACTTATTATCCAACCTAAACTTCTCTCATTCACCCACACTAACCTGCCGACCAGCAAAGTCCAAACAACTATAAAAACCTCCCCCTGACCCTGACCATGAACTTAAGCTTCTTCGACCAATTCTCAAGTCCATGCCTATTAGGAATTCCCCTAATCCTCCTCTCCATGCTATTCCCAGCCCTCCTCCTCCCCTCCCCAGGCAGCCGATGAATTACCAACCGCCTGGCCACCTTACAATCATGATGCATTGACCTAATCACCAAGCAAT…
Picoides_pubescens_JX094772	GTCAAGAAGCTATGAACCAGCGCTAGCCTTTTAAGCTAGAGAAAGTGGGATCTTCCCCTCCTCGACGAGATGCCTCAACTTAACCCAAGCCCTTGATTCTTCATCATACTTCTGTCATGACTGACCTTTTCACTTATTATCCAACCTAAACTTCTCTCATTCACCCACACTAACCTGCCGACCAGCAAAGTCCAAACAACTATAAAAACCTCCCCCTGACCCTGACCATGAACTTAAGCTTCTTCGACCAATTCTCAAGTCCATGCCTATTAGGAATTCCCCTAATCCTCCTCTCCATGCTATTCCCAGCCCTCCTCCTCCCCTCCCCAGGCAGCCGATGAATTACCAACCGCCTGGCCACCTTACAATCATGATGCATTGACCTAATCACCAAGCAAT…
Picoides_pubescens_JX094773	GTCAAGAAGCTATGAACCAGCGCTAGCCTTTTAAGCTAGAGAAAGTGGGATCTTCCCCTCCTCGACGAGATGCCTCAACTTAACCCAAGCCCTTGATTCTTCATCATACTTCTGTCATGACTGACCTTTTCACTTATTATCCAACCTAAACTTCTCTCATTCACCCACACTAACCTGCCGACCAGCAAAGTCCAAACAACTATAAAAACCTCCCCCTGACCCTGACCATGAACTTAAGCTTCTTCGACCAATTCTCAAGTCCATGCCTATTAGGAATTCCCCTAATCCTCCTCTCCATGCTATTCCCAGCCCTCCTCCTCCCCTCCCCAGGCAGCCGATGAATTACCAACCGCCTGGCCACCTTACAATCATGATGCATTGACCTAATCACCAAGCAAT…
	;
End;
