# Supplementary material for: A latitudinal phylogeographic diversity gradient in birds
Source: PLoS Biol. 2017 Apr 13;15(4):e2001073. doi: 10.1371/journal.pbio.2001073 (PMC5390966; doi:10.1371/journal.pbio.2001073)
Supplement: S1 Data — (ZIP) [file pbio.2001073.s015.zip › S1_Data/Picoides-villosus.nex]

#NEXUS
BEGIN DATA;
	DIMENSIONS NTAX=307 NCHAR=1041;
	FORMAT DATATYPE = DNA GAP = - MISSING = ?;
	MATRIX
	HQ889613 ATGAACCCCTACGCCAAATTAATCACAATAACAAGCCTTATCCTCGGAACCACCATCACAATCTCCAGCAATCACTGGGCAATAGCCTGAACCGGCTTAGAAATCAACACTATCGCCATCATCCCCATAATCTCAAAATCCCACCACCCCCGAGCCATTGAGGCAATAATCAAATACTTCCTAGTCCAAGCAGCCGCCTCCGCCACCATCTTATTCTCAAGCCTAATCAATGCCTGATCCACAGGCCAATGAGACATCACCCAACTAACTAACCCCACATCACGCCTGCTTCTCACAGCTGCAATCGCTATAAAACTAGGCCTAGTACCCTTCCACTTCTGATTCCCAGAAGTCCTTCAAGGCTCATCACTAACCACAGCACTCTTACTA…
	HQ889612 ATGAACCCCTACGCCAAATTAATCACAATAACAAGCCTTATCCTCGGAACCACCATCACAATCTCCAGCAATCACTGGGCAATAGCCTGAACCGGCTTAGAAATCAACACTATCGCCATCATCCCCATAATCTCAAAATCCCACCACCCCCGAGCCATTGAGGCAATAATCAAATACTTCCTAGTCCAAGCAGCCGCCTCCGCCACCATCTTATTCTCAAGCCTAATCAATGCCTGATCCACAGGCCAATGAGACATCACCCAACTAACTAACCCCACATCACGCCTGCTTCTCACAGCTGCAATCGCTATAAAACTAGGCCTAGTACCCTTCCACTTCTGATTCCCAGAAGTCCTTCAAGGCTCATCACTAACCACAGCACTCTTACTA…
	HQ889611 ATGAACCCCTACGCCAAATTAATCACAATAACAAGCCTTATCCTCGGAACCACCATCACAATCTCCAGCAATCACTGGGCAATAGCCTGAACCGGCTTAGAAATCAACACTATCGCCATCATCCCCATAATCTCAAAATCCCACCACCCCCGAGCCATTGAGGCAATAATCAAATACTTCCTAGTCCAAGCAGCCGCCTCCGCCACCATCTTATTCTCAAGCCTAATCAATGCCTGATCCACAGGCCAATGAGACATCACCCAACTAACTAACCCCACATCACGCCTGCTTCTCACAGCTGCAATCGCTATAAAACTAGGCCTAGTACCCTTCCACTTCTGATTCCCAGAAGTCCTTCAAGGCTCATCACTAACCACAGCACTCTTACTA…
	HQ889610 ATGAACCCCTACGCCAAATTAATCACAATAACAAGCCTTATCCTCGGAACCACCATCACAATCTCCAGCAATCACTGGGCAATAGCCTGAACCGGCTTAGAAATCAACACTATCGCCATCATCCCCATAATCTCAAAATCCCACCACCCCCGAGCCATTGAGGCAATAATCAAATACTTCCTAGTCCAAGCAGCCGCCTCCGCCACCATCTTATTCTCAAGCCTAATCAATGCCTGATCCACAGGCCAATGAGACATCACCCAACTAACTAACCCCACATCACGCCTGCTTCTCACAGCTGCAATCGCTATAAAACTAGGCCTAGTACCCTTCCACTTCTGATTCCCAGAAGTCCTTCAAGGCTCATCACTAACCACAGCACTCTTACTA…
	HQ889609 ATGAACCCCTACGCCAAATTAATCACAATAACAAGCCTTATCCTCGGAACCACCATCACAATCTCCAGCAATCACTGGGCAATAGCCTGAACCGGCTTAGAAATCAACACTATCGCCATCATCCCCATAATCTCAAAATCCCACCACCCCCGAGCCATTGAGGCAATAATCAAATACTTCCTAGTCCAAGCAGCCGCCTCCGCCACCATCTTATTCTCAAGCCTAATCAATGCCTGATCCACAGGCCAATGAGACATCACCCAACTAACTAACCCCACATCACGCCTGCTTCTCACAGCTGCAATCGCTATAAAACTAGGCCTAGTACCCTTCCACTTCTGATTCCCAGAAGTCCTTCAAGGCTCATCACTAACCACAGCACTCTTACTA…
	HQ889608 ATGAACCCCTACGCCAAATTAATCACAATAACAAGCCTTATCCTCGGAACCACCATCACAATCTCCAGCAATCACTGGGCAATAGCCTGAACCGGCTTAGAAATCAACACTATCGCCATCATCCCCATAATCTCAAAATCCCACCACCCCCGAGCCATTGAGGCAATAATCAAATACTTCCTAGTCCAAGCAGCCGCCTCCGCCACCATCTTATTCTCAAGCCTAATCAATGCCTGATCCACAGGCCAATGAGACATCACCCAACTAACTAACCCCACATCACGCCTGCTTCTCACAGCTGCAATCGCTATAAAACTAGGCCTAGTACCCTTCCACTTCTGATTCCCAGAAGTCCTTCAAGGCTCATCACTAACCACAGCACTCTTACTA…
	HQ889607 ATGAACCCCTACGCCAAATTAATCACAATAACAAGCCTTATCCTCGGAACCACCATCACAATCTCCAGCAATCACTGAGCAATAGCCTGAACCGGCCTAGAAATCAACACTATCGCCATCATCCCCATAATCTCAAAATCCCACCACCCCCGAGCCATTGAGGCGATAATCAAATACTTCCTAGTCCAAGCAGCCGCCTCCGCCACCATCTTATTCTCAAGCCTAATCAATGCCTGATCCACAGGCCAATGAGACATCACCCAACTAACTAACCCCACATCATGCTTGCTTCTCACAACTGCAATCGCTATAAAACTAGGCCTAGTACCCTTCCACTTCTGATTCCCAGAAGTCCTTCAAGGCTCATCACTAACCACAGCACTCCTACTA…
	HQ889606 ATGAACCCCTACGCCAAATTAATCACAATAACAAGCCTTATCCTCGGAACCACCATCACAATCTCCAGCAATCACTGAGCAATAGCCTGAACCGGCCTAGAAATCAACACTATCGCCATCATCCCCATAATCTCAAAATCCCACCACCCCCGAGCCATTGAGGCGATAATCAAATACTTCCTAGTCCAAGCAGCCGCCTCCGCCACCATCTTATTCTCAAGCCTAATCAATGCCTGATCCACAGGCCAATGAGACATCACCCAACTAACTAACCCCACATCATGCTTGCTTCTCACAACTGCAATCGCTATAAAACTAGGCCTAGTACCCTTCCACTTCTGATTCCCAGAAGTCCTTCAAGGCTCATCACTAACCACAGCACTCCTACTA…
	HQ889605 ATGAACCCCTACGCCAAATTAATCACAATAACAAGCCTTATCCTCGGAACCACCATCACAATCTCCAGCAATCACTGAGCAATAGCCTGAACCGGCCTAGAAATCAACACTATCGCCATCATCCCCATAATCTCAAAATCCCACCACCCCCGAGCCATTGAGGCGATAATCAAATACTTCCTAGTCCAAGCAGCCGCCTCCGCCACCATCTTATTCTCAAGCCTAATCAATGCCTGATCCACAGGCCAATGAGACATCACCCAACTAACTAACCCCACATCATGCTTGCTTCTCACAACTGCAATCGCTATAAAACTAGGCCTAGTACCCTTCCACTTCTGATTCCCAGAAGTCCTTCAAGGCTCATCACTAACCACAGCACTCCTACTA…
	HQ889604 ATGAACCCCTACGCCAAATTAATCACAATAACAAGCCTTATCCTCGGAACCACCATCACAATCTCCAGCAATCACTGAGCAATAGCCTGAACCGGCCTAGAAATCAACACTATCGCCATCATCCCCATAATCTCAAAATCCCACCACCCCCGAGCCATTGAGGCGATAATCAAATACTTCCTAGTCCAAGCAGCCGCCTCCGCCACCATCTTATTCTCAAGCCTAATCAATGCCTGATCCACAGGCCAATGAGACATCACCCAACTAACTAACCCCACATCATGCTTGCTTCTCACAACTGCAATCGCTATAAAACTAGGCCTAGTACCCTTCCACTTCTGATTCCCAGAAGTCCTTCAAGGCTCATCACTAACCACAGCACTCCTACTA…
	HQ889603 ATGAACCCCTACGCCAAATTAATCACAATAACAAGCCTTATCCTCGGAACCACCATCACAATCTCCAGCAATCACTGAGCAATAGCCTGAACCGGCCTAGAAATCAACACTATCGCCATCATCCCCATAATCTCAAAATCCCACCACCCCCGAGCCATTGAGGCGATAATCAAATACTTCCTAGTCCAAGCAGCCGCCTCCGCCACCATCTTATTCTCAAGCCTAATCAATGCCTGATCCACAGGCCAATGAGACATCACCCAACTAACTAACCCCACATCATGCTTGCTTCTCACAACTGCAATCGCTATAAAACTAGGCCTAGTACCCTTCCACTTCTGATTCCCAGAAGTCCTTCAAGGCTCATCACTAACCACAGCACTCCTACTA…
	HQ889602 ATGAACCCCTACGCCAAATTAATCACAATAACAAGCCTTATCCTCGGAACCACCATCACAATCTCCAGCAATCACTGAGCAATAGCCTGAACCGGCCTAGAAATCAACACTATCGCCATCATCCCCATAATCTCAAAATCCCACCACCCCCGAGCCATTGAGGCGATAATCAAATACTTCCTAGTCCAAGCAGCCGCCTCCGCCACCATCTTATTCTCAAGCCTAATCAATGCCTGATCCACAGGCCAATGAGACATCACCCAACTAACTAACCCCACATCATGCTTGCTTCTCACAACTGCAATCGCTATAAAACTAGGCCTAGTACCCTTCCACTTCTGATTCCCAGAAGTCCTTCAAGGCTCATCACTAACCACAGCACTCCTACTA…
	HQ889601 ATGAACCCCTACGCCAAATTAATCACAATAACAAGCCTTATCCTCGGAACCACCATCACAATCTCCAGCAATCACTGAGCAATAGCCTGAACCGGCCTAGAAATCAACACTATCGCCATCATCCCCATAATCTCAAAATCCCACCACCCCCGAGCCATTGAGGCGATAATCAAATACTTCCTAGTCCAAGCAGCCGCCTCCGCCACCATCTTATTCTCAAGCCTAATCAATGCCTGATCCACAGGCCAATGAGACATCACCCAACTAACTAACCCCACATCATGCTTGCTTCTCACAACTGCAATCGCTATAAAACTAGGCCTAGTACCCTTCCACTTCTGATTCCCAGAAGTCCTTCAAGGCTCATCACTAACCACAGCACTCCTACTA…
	HQ889600 ATGAACCCCTACGCCAAATTAATCACAATAACAAGCCTTATCCTCGGAACCACCATCACAATCTCCAGCAATCACTGAGCAATAGCCTGAACCGGCCTAGAAATCAACACTATCGCCATCATCCCCATAATCTCAAAATCCCACCACCCCCGAGCCATTGAGGCGATAATCAAATACTTCCTAGTCCAAGCAGCCGCCTCCGCCACCATCTTATTCTCAAGCCTAATCAATGCCTGATCCACAGGCCAATGAGACATCACCCAACTAACTAACCCCACATCATGCTTGCTTCTCACAACTGCAATCGCTATAAAACTAGGCCTAGTACCCTTCCACTTCTGATTCCCAGAAGTCCTTCAAGGCTCATCACTAACCACAGCACTCCTACTA…
	HQ889599 ATGAACCCCTACGCCAAATTAATCACAATAACAAGCCTTATCCTCGGAACCACCATCACAATCTCCAGCAATCACTGAGCAATAGCCTGAACCGGCCTAGAAATCAACACTATCGCCATCATCCCCATAATCTCAAAATCCCACCACCCCCGAGCCATTGAGGCGATAATCAAATACTTCCTAGTCCAAGCAGCCGCCTCCGCCACCATCTTATTCTCAAGCCTAATCAATGCCTGATCCACAGGCCAATGAGACATCACCCAACTAACTAACCCCACATCATGCTTGCTTCTCACAACTGCAATCGCTATAAAACTAGGCCTAGTACCCTTCCACTTCTGATTCCCAGAAGTCCTTCAAGGCTCATCACTAACCACAGCACTCCTACTA…
	HQ889598 ATGAACCCCTACGCCAAATTAATCACAATAACAAGCCTTATCCTCGGAACCACTATCACAATCTCCAGCAATCACTGGGCAATAGCCTGAACCGGCCTAGAAATCAACACTATCGCCATCATCCCCATAATCTCAAAATCCCACCACCCCCGAGCCATTGAGGCGATAATCAAATACTTCCTAGTCCAAGCAGCCGCCTCCGCCACCATCTTATTCTCAAGCCTAATCAATGCCTGATCCACAGGCCAATGAGACATCACCCAACTAACTAACCCCACATCATGCTTGCTTCTCACAACTGCAATCGCTATAAAACTAGGCCTAGTACCCTTCCACTTCTGATTCCCAGAAGTCCTTCAAGGCTCATCACTAACCACAGCACTCCTACTA…
	HQ889597 ATGAACCCCTACGCCAAATTAATCACAATAACAAGCCTTATCCTCGGAACCACTATCACAATCTCCAGCAATCACTGGGCAATAGCCTGAACCGGCCTAGAAATCAACACTATCGCCATCATCCCCATAATCTCAAAATCCCACCACCCCCGAGCCATTGAGGCGATAATCAAATACTTCCTAGTCCAAGCAGCCGCCTCCGCCACCATCTTATTCTCAAGCCTAATCAATGCCTGATCCACAGGCCAATGAGACATCACCCAACTAACTAACCCCACATCATGCTTGCTTCTCACAACTGCAATCGCTATAAAACTAGGCCTAGTACCCTTCCACTTCTGATTCCCAGAAGTCCTTCAAGGCTCATCACTAACCACAGCACTCCTACTA…
	HQ889596 ATGAACCCCTACGCCAAATTAATCACAATAACAAGCCTTATCCTCGGAACCACCATCACAATCTCCAGCAATCACTGAGCAATAGCCTGAACCGGCCTAGAAATCAACACTATCGCCATCATCCCCATAATCTCAAAATCCCACCACCCCCGAGCCATTGAGGCGATAATCAAATACTTCCTAGTCCAAGCAGCCGCCTCCGCCACCATCTTATTCTCAAGCCTAATCAATGCCTGATCCACAGGCCAATGAGACATCACCCAACTAACTAACCCCACATCATGCTTGCTTCTCACAACTGCAATCGCTATAAAACTAGGCCTAGTACCCTTCCACTTCTGATTCCCAGAAGTCCTTCAAGGCTCATCACTAACCACAGCACTCCTACTA…
	HQ889595 ATGAACCCCTACGCCAAATTAATCACAATAACAAGCCTTATCCTCGGAACCACCATCACAATCTCCAGCAATCACTGAGCAATAGCCTGAACCGGCCTAGAAATCAACACTATCGCCATCATCCCCATAATCTCAAAATCCCACCACCCCCGAGCCATTGAGGCGATAATCAAATACTTCCTAGTCCAAGCAGCCGCCTCCGCCACCATCTTATTCTCAAGCCTAATCAATGCCTGATCCACAGGCCAATGAGACATCACCCAACTAACTAACCCCACATCATGCTTGCTTCTCACAACTGCAATCGCTATAAAACTAGGCCTAGTACCCTTCCACTTCTGATTCCCAGAAGTCCTTCAAGGCTCATCACTAACCACAGCACTCCTACTA…
	HQ889594 ATGAACCCCTACGCCAAATTAATCACAATAACAAGCCTTATCCTCGGAACCACCATCACAATCTCCAGCAATCACTGAGCAATAGCCTGAACCGGCCTAGAAATCAACACTATCGCCATCATCCCCATAATCTCAAAATCCCACCACCCCCGAGCCATTGAGGCGATAATCAAATACTTCCTAGTCCAAGCAGCCGCCTCCGCCACCATCTTATTCTCAAGCCTAATCAATGCCTGATCCACAGGCCAATGAGACATCACCCAACTAACTAACCCCACATCATGCTTGCTTCTCACAACTGCAATCGCTATAAAACTAGGCCTAGTACCCTTCCACTTCTGATTCCCAGAAGTCCTTCAAGGCTCATCACTAACCACAGCACTCCTACTA…
	HQ889593 ATGAACCCCTACGCCAAATTAATCACAATAACAAGCCTTATCCTCGGAACCACCATCACAATCTCCAGCAATCACTGAGCAATAGCCTGAACCGGCCTAGAAATCAACACTATCGCCATCATCCCCATAATCTCAAAATCCCACCACCCCCGAGCCATTGAGGCGATAATCAAATACTTCCTAGTCCAAGCAGCCGCCTCCGCCACCATCTTATTCTCAAGCCTAATCAATGCCTGATCCACAGGCCAATGAGACATCACCCAACTAACTAACCCCACATCATGCTTGCTTCTCACAACTGCAATCGCTATAAAACTAGGCCTAGTACCCTTCCACTTCTGATTCCCAGAAGTCCTTCAAGGCTCATCACTAACCACAGCACTCCTACTA…
	HQ889592 ATGAACCCCTACGCCAAATTAATCACAATAACAAGCCTTATCCTCGGAACCACCATCACAATCTCCAGCAATCACTGAGCAATAGCCTGAACCGGCCTAGAAATCAACACTATCGCCATCATCCCCATAATCTCAAAATCCCACCACCCCCGAGCCATTGAGGCGATAATCAAATACTTCCTAGTCCAAGCAGCCGCCTCCGCCACCATCTTATTCTCAAGCCTAATCAATGCCTGATCCACAGGCCAATGAGACATCACCCAACTAACTAACCCCACATCATGCTTGCTTCTCACAACTGCAATCGCTATAAAACTAGGCCTAGTACCCTTCCACTTCTGATTCCCAGAAGTCCTTCAAGGCTCATCACTAACCACAGCACTCCTACTA…
	HQ889591 ATGAACCCCTACGCCAAATTAATCACAATAACAAGCCTTATCCTCGGAACCACCATCACAATCTCCAGCAATCACTGGGCAATAGCCTGAACCGGCCTAGAAATCAACACTATCGCCATCATCCCCATAATCTCAAAATCCCACCACCCCCGAGCCATTGAGGCGATAATCAAATACTTCCTAGTCCAAGCAGCCGCCTCCGCCACCATCTTATTCTCAAGCCTAATCAATGCCTGATCCACAGGCCAATGAGACATCACCCAACTAACTAACCCCACATCATGCTTGCTTCTCACAACTGCAATCGCTATAAAACTAGGCCTAGTACCCTTCCACTTCTGATTCCCAGAAGTCCTTCAAGGCTCATCACTAACCACAGCACTCCTACTA…
	HQ889590 ATGAACCCCTACGCCAAATTAATCACAATAACAAGCCTTATCCTCGGAACCACTATCACAATCTCCAGCAATCACTGGGCAATAGCCTGAACCGGCCTAGAAATCAACACTATCGCCATCATCCCCATAATCTCAAAATCCCACCACCCCCGAGCCATTGAGGCGATAATCAAATACTTCCTAGTCCAAGCAGCCGCCTCCACCACCATCTTATTCTCAAGCCTAATCAATGCCTGATCCACAGGCCAATGAGACATCACCCAACTAACTAACCCCACATCATGCTTGCTTCTCACAACTGCAATCGCTATAAAACTAGGCCTAGTACCCTTCCACTTCTGATTCCCAGAAGTCCTTCAAGGCTCATCACTAACCACAGCACTCCTACTA…
	HQ889589 ATGAACCCCTACGCCAAATTAATCACAATAACAAGCCTTATCCTCGGAACCACCATCACAATCTCCAGCAATCACTGGGCAATAGCCTGAACCGGCCTAGAAATCAACACTATCGCCATCATCCCCATAATCTCAAAATCCCACCACCCCCGAGCCATTGAGGCGATAATCAAATACTTCCTAGTCCAAGCAGCTGCCTCCGCCACCATCTTATTCTCAAGCCTAATCAATGCCTGATCCACAGGCCAATGAGACATCACCCAACTAACTAACCCCACATCATGCTTGCTTCTCACAACTGCAATCGCTATAAAACTAGGCCTAGTACCCTTCCACTTCTGATTCCCAGAAGTCCTTCAAGGCTCATCACTAACCACAGCACTCCTACTA…
	HQ889588 ATGAACCCCTACGCCAAATTAATCACAATAACAAGCCTTATCCTCGGAACCACCATCACAATCTCCAGCAATCACTGGGCAATAGCCTGAACCGGCCTAGAAATCAACACTATCGCCATCATCCCCATAATCTCAAAATCCCACCACCCCCGAGCCATTGAGGCGATAATCAAATACTTCCTAGTCCAAGCAGCCGCCTCCGCCACCATCTTATTCTCAAGCCTAATCAATGCCTGATCCACAGGCCAATGAGACATCACCCAACTAACTAACCCCACATCATGCTTGCTTCTCACAACTGCAATCGCTATAAAACTAGGCCTAGTACCCTTCCACTTCTGATTCCCAGAAGTCCTTCAAGGCTCATCACTAACCACAGCACTCCTACTA…
	HQ889587 ATGAACCCCTACGCCAAATTAATCACAATAACAAGCCTTATCCTCGGAACCACCATCACAATCTCCAGCAATCACTGAGCAATAGCCTGAACCGGCCTAGAAATCAACACTATCGCCATCATCCCCATAATCTCAAAATCCCACCACCCCCGAGCCATTGAGGCGATAATCAAATACTTCCTAGTCCAAGCAGCCGCCTCCGCCACCATCTTATTCTCAAGCCTAATCAATGCCTGATCCACAGGCCAATGAGACATCACCCAACTAACTAACCCCACATCATGCTTGCTTCTCACAACTGCAATCGCTATAAAACTAGGCCTAGTACCCTTCCACTTCTGATTCCCAGAAGTCCTTCAAGGCTCATCACTAACCACAGCACTCCTACTA…
	HQ889586 ATGAACCCCTACGCCAAATTAATCACAATAACAAGCCTTATCCTCGGAACCACCATCACAATCTCCAGCAATCACTGGGCAATAGCCTGAACCGGCCTAGAAATCAACACTATCGCCATCATCCCCATAATCTCAAAATCCCACCACCCCCGAGCCATTGAGGCGATAATCAAATACTTCCTAGTCCAAGCAGCCGCCTCCGCCACCATCTTATTCTCAAGCCTAATCAATGCCTGATCCACAGGCCAATGAGACATCACCCAACTAACTAACCCCACATCATGCTTGCTTCTCACAACTGCAATCGCTATAAAACTAGGCCTAGTACCCTTCCACTTCTGATTCCCAGAAGTCCTTCAAGGCTCATCACTAACCACAGCACTCCTACTA…
	HQ889585 ATGAACCCCTACGCCAAATTAATCACAATAACAAGCCTTATCCTCGGAACCACCATCACAATCTCCAGCAATCACTGGGCAATAGCCTGAACCGGCCTAGAAATCAACACTATCGCCATCATCCCCATAATCTCAAAATCCCACCACCCCCGAGCCATTGAGGCGATAATCAAATACTTCCTAGTCCAAGCAGCCGCCTCCGCCACCATCTTATTCTCAAGCCTAATCAATGCCTGATCCACAGGCCAATGAGACATCACCCAACTAACTAACCCCACATCATGCTTGCTTCTCACAACTGCAATCGCTATAAAACTAGGCCTAGTACCCTTCCACTTCTGATTCCCAGAAGTCCTTCAAGGCTCATCACTAACCACAGCACTCCTACTA…
	HQ889584 ATGAACCCCTACGCCAAATTAATCACAATAACAAGCCTTATCCTCGGAACCACCATCACAATCTCCAGCAATCACTGGGCAATAGCCTGAACCGGCCTAGAAATCAACACTATCGCCATCATCCCCATAATCTCAAAATCCCACCACCCCCGAGCCATTGAGGCGATAATCAAATACTTCCTAGTCCAAGCAGCCGCCTCCGCCACCATCTTATTCTCAAGCCTAATCAATGCCTGATCCACAGGCCAATGAGACATCACCCAACTAACTAACCCCACATCATGCTTGCTTCTCACAACTGCAATCGCTATAAAACTAGGCCTAGTACCCTTCCACTTCTGATTCCCAGAAGTCCTTCAAGGCTCATCACTAACCACAGCACTCCTACTA…
	HQ889583 ATGAACCCCTACGCCAAATTAATCACAATAACAAGCCTTATCCTCGGAACCACCATCACAATCTCCAGCAATCACTGGGCAATAGCCTGAACCGGCCTAGAAATCAACACTATCGCCATCATCCCCATAATCTCAAAATCCCACCACCCCCGAGCCATTGAGGCGATAATCAAATACTTCCTAGTCCAAGCAGCCGCCTCCGCCACCATCTTATTCTCAAGCCTAATCAATGCCTGATCCACAGGCCAATGAGACATCACCCAACTAACTAACCCCACATCATGCTTGCTTCTCACAACTGCAATCGCTATAAAACTAGGCCTAGTACCCTTCCACTTCTGATTCCCAGAAGTCCTTCAAGGCTCATCACTAACCACAGCACTCCTACTA…
	HQ889582 ATGAACCCCTACGCCAAATTAATCACAATAACAAGCCTTATCCTCGGAACCACCATCACAATCTCCAGCAATCACTGGGCAATAGCCTGAACCGGCCTAGAAATCAACACTATCGCCATCATCCCCATAATCTCAAAATCCCACCACCCCCGAGCCATTGAGGCGATAATCAAATACTTCCTAGTCCAAGCAGCCGCCTCCGCCACCATCTTATTCTCAAGCCTAATCAATGCCTGATCCACAGGCCAATGAGACATCACCCAACTAACTAACCCCACATCATGCTTGCTTCTCACAACTGCAATCGCTATAAAACTAGGCCTAGTACCCTTCCACTTCTGATTCCCAGAAGTCCTTCAAGGCTCATCACTAACCACAGCACTCCTACTA…
	HQ889581 ATGAACCCCTACGCCAAATTAATCACAATAACAAGCCTTATCCTCGGAACCACCATCACAATCTCCAGCAATCACTGAGCAATAGCCTGAACCGGCCTAGAAATCAACACTATCGCCATCATCCCCATAATCTCAAAATCCCACCACCCCCGAGCCATTGAGGCGATAATCAAATACTTCCTAGTCCAAGCAGCCGCCTCCGCCACCATCTTATTCTCAAGCCTAATCAATGCCTGATCCACAGGCCAATGAGACATCACCCAACTAACTAACCCCACATCATGCTTGCTTCTCACAACTGCAATCGCTATAAAACTAGGCCTAGTACCCTTCCACTTCTGATTCCCAGAAGTCCTTCAAGGCTCATCACTAACCACAGCACTCCTACTA…
	HQ889580 ATGAACCCCTACGCCAAATTAATCACAATAACAAGCCTTATCCTCGGAACCACCATCACAATCTCCAGCAATCACTGGGCAATAGCCTGAACCGGCCTAGAAATCAACACTATCGCCATCATCCCCATAATCTCAAAATCCCACCACCCCCGAGCCATTGAGGCGATAATCAAATACTTCCTAGTCCAAGCAGCCGCCTCCGCCACCATCTTATTCTCAAGCCTAATCAATGCCTGATCCACAGGCCAATGAGACATCACCCAACTAACTAACCCCACATCATGCTTGCTTCTCACAACTGCAATCGCTATAAAACTAGGCCTAGTACCCTTCCACTTCTGATTCCCAGAAGTCCTTCAAGGCTCATCACTAACCACAGCACTCCTACTA…
	HQ889579 ATGAACCCCTACGCCAAATTAATCACAATAACAAGCCTTATCCTCGGAACCACCATCACAATCTCCAGCAATCACTGAGCAATAGCCTGAACCGGCCTAGAAATCAACACTATCGCCATCATCCCCATAATCTCAAAATCCCACCACCCCCGAGCCATTGAGGCGATAATCAAATACTTCCTAGTCCAAGCAGCCGCCTCCGCCACCATCTTATTCTCAAGCCTAATCAATGCCTGATCCACAGGCCAATGAGACATCACCCAACTAACTAACCCCACATCATGCTTGCTTCTCACAACTGCAATCGCTATAAAACTAGGCCTAGTACCCTTCCACTTCTGATTCCCAGAAGTCCTTCAAGGCTCATCACTAACCACAGCACTCCTACTA…
	HQ889578 ATGAACCCCTACGCCAAATTAATCACAATAACAAGCCTTATCCTCGGAACCACTATCACAATCTCCAGCAATCACTGGGCAATAGCCTGAACCGGCCTAGAAATCAACACTATCGCCATCATCCCCATAATCTCAAAATCCCACCACCCCCGAGCCATTGAGGCGATAATCAAATACTTCCTAGTCCAAGCAGCCGCCTCCGCCACCATCTTATTCTCAAGCCTAATCAATGCCTGATCCACAGGCCAATGAGACATCACCCAACTAACTAACCCCACATCATGCTTGCTTCTCACAACTGCAATCGCTATAAAACTAGGCCTAGTACCCTTCCACTTCTGATTCCCAGAAGTCCTTCAAGGCTCATCACTAACCACAGCACTCCTACTA…
	HQ889577 ATGAACCCCTACGCCAAATTAATCACAATAACAAGCCTTATCCTCGGAACCACTATCACAATCTCCAGCAATCACTGGGCAATAGCCTGAACCGGCCTAGAAATCAACACTATCGCCATCATCCCCATAATCTCAAAATCCCACCACCCCCGAGCCATTGAGGCGATAATCAAATACTTCCTAGTCCAAGCAGCCGCCTCCGCCACCATCTTATTCTCAAGCCTAATCAATGCCTGATCCACAGGCCAATGAGACATCACCCAACTAACTAACCCCACATCATGCTTGCTTCTCACAACTGCAATCGCTATAAAACTAGGCCTAGTACCCTTCCACTTCTGATTCCCAGAAGTCCTTCAAGGCTCATCACTAACCACAGCACTCCTACTA…
	HQ889576 ATGAACCCCTACGCCAAATTAATCACAATAACAAGCCTTATCCTCGGAACCACTATCACAATCTCCAGCAATCACTGGGCAATAGCCTGAACCGGCCTAGAAATCAACACTATCGCCATCATCCCCATAATCTCAAAATCCCACCACCCCCGAGCCATTGAGGCGATAATCAAATACTTCCTAGTCCAAGCAGCCGCCTCCGCCACCATCTTATTCTCAAGCCTAATCAATGCCTGATCCACAGGCCAATGAGACATCACCCAACTAACTAACCCCACATCATGCTTGCTTCTCACAACTGCAATCGCTATAAAACTAGGCCTAGTACCCTTCCACTTCTGATTCCCAGAAGTCCTTCAAGGCTCATCACTAACCACAGCACTCCTACTA…
	HQ889575 ATGAACCCCTACGCCAAATTAATCACAATAACAAGCCTTATCCTCGGAACCACCATCACAATCTCCAGCAATCACTGGGCAATAGCCTGAACCGGCCTAGAAATCAACACTATCGCCATCATCCCCATAATCTCAAAATCCCACCACCCCCGAGCCATTGAGGCGATAATCAAATACTTCCTAGTCCAAGCAGCCGCCTCCGCCACCATCTTATTCTCAAGCCTAATCAATGCTTGATCCACAGGCCAATGAGACATCACCCAACTAACTAACCCCACATCATGCTTGCTTCTCACAACTGCAATCGCTATAAAACTAGGCCTAGTACCCTTCCACTTCTGATTCCCAGAAGTCCTTCAAGGCTCATCACTAACCACAGCACTCCTACTA…
	HQ889574 ATGAACCCCTACGCCAAATTAATCACAATAACAAGCCTTATCCTCGGAACCACTATCACAATCTCCAGCAATCACTGGGCAATAGCCTGAACCGGCCTAGAAATCAACACTATCGCCATCATCCCCATAATCTCAAAATCCCACCACCCCCGAGCCATTGAGGCGATAATCAAATACTTCCTAGTCCAAGCAGCCGCCTCCGCCACCATCTTATTCTCAAGCCTAATCAATGCCTGATCCACAGGCCAATGAGACATCACCCAACTAACTAACCCCACATCATGCTTGCTTCTCACAACTGCAATCGCTATAAAACTAGGCCTAGTACCCTTCCACTTCTGATTCCCAGAAGTCCTTCAAGGCTCATCACTAACCACAGCACTCCTACTA…
	HQ889573 ATGAACCCCTACGCCAAATTAATCACAATAACAAGCCTTATCCTCGGAACCACCATCACAATCTCCAGCAATCACTGGGCAATAGCCTGAACCGGCCTAGAAATCAACACTATCGCCATCATCCCCATAATCTCAAAATCCCACCACCCCCGAGCCATTGAGGCGATAATCAAATACTTCCTAGTCCAAGCAGCCGCCTCCGCCACCATCTTATTCTCAAGCCTAATCAATGCTTGATCCACAGGCCAATGAGACATCACCCAACTAACTAACCCCACATCATGCTTGCTTCTCACAACTGCAATCGCTATAAAACTAGGCCTAGTACCCTTCCACTTCTGATTCCCAGAAGTCCTTCAAGGCTCATCACTAACCACAGCACTCCTACTA…
	HQ889572 ATGAACCCCTACGCCAAATTAATCACAATAACAAGCCTTATCCTCGGAACCACCATCACAATCTCCAGCAATCACTGGGCAATAGCCTGAACCGGCCTAGAAATCAACACTATCGCCATCATCCCCATAATCTCAAAATCCCACCACCCCCGAGCCATTGAGGCGATAATCAAATACTTCCTAGTCCAAGCAGCCGCCTCCGCCACCATCTTATTCTCAAGCCTAATCAATGCTTGATCCACAGGCCAATGAGACATCACCCAACTAACTAACCCCACATCATGCTTGCTTCTCACAACTGCAATCGCTATAAAACTAGGCCTAGTACCCTTCCACTTCTGATTCCCAGAAGTCCTTCAAGGCTCATCACTAACCACAGCACTCCTACTA…
	HQ889571 ATGAACCCCTACGCCAAATTAATCACAATAACAAGCCTTATCCTCGGAACCACCATCACAATCTCCAGCAATCACTGGGCAATAGCCTGAGCCGGCCTAGAAATCAACACTATCGCCATCATCCCCATAATCTCAAAATCCCACCACCCCCGAGCCATTGAGGCGATAATCAAATACTTCCTAGTCCAAGCAGCCGCCTCCGCCACCATCTTATTCTCAAGCCTAATCAATGCCTGATCCACAGGCCAATGAGACATCACCCAACTAACTAACCCCACATCATGCTTGCTTCTCACAACTGCAATCGCTATAAAACTAGGCCTAGTACCCTTCCACTTCTGATTCCCAGAAGTCCTTCAAGGCTCATCACTAACCACAGCACTCCTACTA…
	HQ889570 ATGAACCCCTACGCCAAATTAATCACAATAACAAGCCTTATCCTCGGAACCACCATCACAATCTCCAGCAATCACTGGGCAATAGCCTGAACCGGCCTAGAAATCAACACTATCGCCATCATCCCCATAATCTCAAAATCCCACCACCCCCGAGCCATTGAGGCGATAATCAAATACTTCCTAGTCCAAGCAGCCGCCTCCGCCACCATCTTATTCTCAAGCCTAATCAATGCTTGATCCACAGGCCAATGAGACATCACCCAACTAACTAACCCCACATCATGCTTGCTTCTCACAACTGCAATCGCTATAAAACTAGGCCTAGTACCCTTCCACTTCTGATTCCCAGAAGTCCTTCAAGGCTCATCACTAACCACAGCACTCCTACTA…
	HQ889569 ATGAACCCCTACGCCAAATTAATCACAATAACAAGCCTTATCCTCGGAACCACTATCACAATCTCCAGCAATCACTGGGCAATAGCCTGAACCGGCCTAGAAATCAACACTATCGCCATCATCCCCATAATCTCAAAATCCCACCACCCCCGAGCCATTGAGGCGATAATCAAATACTTCCTAGTCCAAGCAGCCGCCTCCGCCACCATCTTATTCTCAAGCCTAATCAATGCCTGATCCACAGGCCAATGAGACATCACCCAACTAACTAACCCCACATCATGCTTGCTTCTCACAACTGCAATCGCTATAAAACTAGGCCTAGTACCCTTCCACTTCTGATTCCCAGAAGTCCTTCAAGGCTCATCACTAACCACAGCACTCCTACTA…
	HQ889568 ATGAACCCCTACGCCAAATTAATCACAATAACAAGCCTTATCCTCGGAACCACCATCACAATCTCCAGCAATCACTGGGCAATAGCCTGAACCGGCCTAGAAATCAACACTATCGCCATCATCCCCATAATCTCAAAATCCCACCACCCCCGAGCCATTGAGGCGATAATCAAATACTTCCTAGTCCAAGCAGCCGCCTCCGCCACCATCTTATTCTCAAGCCTAATCAATGCCTGATCCACAGGCCAATGAGACATCACCCAACTAACTAACCCCACATCATGCTTGCTTCTCACAACTGCAATCGCTATAAAACTAGGCCTAGTACCCTTCCACTTCTGATTCCCAGAAGTCCTTCAAGGCTCATCACTAACCACAGCACTCCTACTA…
	HQ889567 ATGAACCCCTACGCCAAATTAATCACAATAACAAGCCTTATCCTCGGAACCACTATCACAATCTCCAGCAATCACTGGGCAATAGCCTGAACCGGCCTAGAAATCAACACTATCGCCATCATCCCCATAATCTCAAAATCCCACCACCCCCGAGCCATTGAGGCGATAATCAAATACTTCCTAGTCCAAGCAGCCGCCTCCGCCACCATCTTATTCTCAAGCCTAATCAATGCCTGATCCACAGGCCAATGAGACATCACCCAACTAACTAACCCCACATCATGCTTGCTTCTCACAACTGCAATCGCTATAAAACTAGGCCTAGTACCCTTCCACTTCTGATTCCCAGAAGTCCTTCAAGGCTCATCACTAACCACAGCACTCCTACTA…
	HQ889566 ATGAACCCCTACGCCAAATTAATCACAATAACAAGCCTTATCCTCGGAACCACCATCACAATCTCCAGCAATCACTGGGCAATAGCCTGAACCGGCCTAGAAATCAACACTATCGCCATCATCCCCATAATCTCAAAATCCCACCACCCCCGAGCCATTGAGGCGATAATCAAATACTTCCTAGTCCAAGCAGCCGCCTCCGCCACCATCTTATTCTCAAGCCTAATCAATGCTTGATCCACAGGCCAATGAGACATCACCCAACTAACTAACCCCACATCATGCTTGCTTCTCACAACTGCAATCGCTATAAAACTAGGCCTAGTACCCTTCCACTTCTGATTCCCAGAAGTCCTTCAAGGCTCATCACTAACCACAGCACTCCTACTA…
	HQ889565 ATGAACCCCTACGCCAAATTAATCACAATAACAAGCCTTATCCTCGGAACCACTATCACAATCTCCAGCAATCACTGGGCAATAGCCTGAACCGGCCTAGAAATCAACACTATCGCCATCATCCCCATAATCTCAAAATCCCACCACCCCCGAGCCATTGAGGCGATAATCAAATACTTCCTAGTCCAAGCAGCCGCCTCCGCCACCATCTTATTCTCAAGCCTAATCAATGCCTGATCCACAGGCCAATGAGACATCACCCAACTAACTAACCCCACATCATGCTTGCTTCTCACAACTGCAATCGCTATAAAACTAGGCCTAGTACCCTTCCACTTCTGATTCCCAGAAGTCCTTCAAGGCTCATCACTAACCACAGCACTCCTACTA…
	HQ889564 ATGAACCCCTACGCCAAATTAATCACAATAACAAGCCTTATCCTCGGAACCACTATCACAATCTCCAGCAATCACTGGGCAATAGCCTGAACCGGCCTAGAAATCAACACTATCGCCATCATCCCCATAATCTCAAAATCCCACCACCCCCGAGCCATTGAGGCGATAATCAAATACTTCCTAGTCCAAGCAGCCGCCTCCGCCACCATCTTATTCTCAAGCCTAATCAATGCCTGATCCACAGGCCAATGAGACATCACCCAACTAACTAACCCCACATCATGCTTGCTTCTCACAACTGCAATCGCTATAAAACTAGGCCTAGTACCCTTCCACTTCTGATTCCCAGAAGTCCTTCAAGGCTCATCACTAACCACAGCACTCCTACTA…
	HQ889563 ATGAACCCCTACGCCAAATTAATCACAATAACAAGCCTTATCCTCGGAACCACTATCACAATCTCCAGCAATCACTGGGCAATAGCCTGAACCGGCCTAGAAATCAACACTATCGCCATCATCCCCATAATCTCAAAATCCCACCACCCCCGAGCCATTGAGGCGATAATCAAATACTTCCTAGTCCAAGCAGCCGCCTCCGCCACCATCTTATTCTCAAGCCTAATCAATGCCTGATCCACAGGCCAATGAGACATCACCCAACTAACTAACCCCACATCATGCTTGCTTCTCACAACTGCAATCGCTATAAAACTAGGCCTAGTACCCTTCCACTTCTGATTCCCAGAAGTCCTTCAAGGCTCATCACTAACCACAGCACTCCTACTA…
	HQ889562 ATGAACCCCTACGCCAAATTAATCACAATAACAAGCCTTATCCTCGGAACCACTATCACAATCTCCAGCAATCACTGGGCAATAGCCTGAACCGGCCTAGAAATCAACACTATCGCCATCATCCCCATAATCTCAAAATCCCACCACCCCCGAGCCATTGAGGCGATAATCAAATACTTCCTAGTCCAAGCAGCCGCCTCCGCCACCATCTTATTCTCAAGCCTAATCAATGCCTGATCCACAGGCCAATGAGACATCACCCAACTAACTAACCCCACATCATGCTTGCTTCTCACAACTGCAATCGCTATAAAACTAGGCCTAGTACCCTTCCACTTCTGATTCCCAGAAGTCCTTCAAGGCTCATCACTAACCACAGCACTCCTACTA…
	HQ889561 ATGAACCCCTACGCCAAATTAATCACAATAACAAGCCTTATCCTCGGAACCACTATCACAATCTCCAGCAATCACTGGGCAATAGCCTGAACCGGCCTAGAAATCAACACTATCGCCATCATCCCCATAATCTCAAAATCCCACCACCCCCGAGCCATTGAGGCGATAATCAAATACTTCCTAGTCCAAGCAGCCGCCTCCGCCACCATCTTATTCTCAAGCCTAATCAATGCCTGATCCACAGGCCAATGAGACATCACCCAACTAACTAACCCCACATCATGCTTGCTTCTCACAACTGCAATCGCTATAAAACTAGGCCTAGTACCCTTCCACTTCTGATTCCCAGAAGTCCTTCAAGGCTCATCACTAACCACAGCACTCCTACTA…
	HQ889560 ATGAACCCCTACGCCAAATTAATCACAATAACAAGCCTTATCCTCGGAACCACCATCACAATCTCCAGCAATCACTGGGCAATAGCCTGAACCGGCCTAGAAATCAACACTATCGCCATCATCCCCATAATCTCAAAATCCCACCACCCCCGAGCCATTGAGGCGATAATCAAATACTTCCTAGTCCAAGCAGCCGCCTCCGCCACCATCTTATTCTCAAGCCTAATCAATGCTTGATCCACAGGCCAATGAGACATCACCCAACTAACTAACCCCACATCATGCTTGCTTCTCACAACTGCAATCGCTATAAAACTAGGCCTAGTACCCTTCCACTTCTGATTCCCAGAAGTCCTTCAAGGCTCATCACTAACCACAGCACTCCTACTA…
	HQ889559 ATGAACCCCTACGCCAAATTAATCACAATAACAAGCCTTATCCTCGGAACCACCATCACAATCTCCAGCAATCACTGGGCAATAGCCTGAACCGGCCTAGAAATCAACACTATCGCCATCATCCCCATAATCTCAAAATCCCACCACCCCCGAGCCATTGAGGCGATAATCAAATACTTCCTAGTCCAAGCAGCCGCCTCCGCCACCATCTTATTCTCAAGCCTAATCAATGCCTGATCCACAGGCCAATGAGACATCACCCAACTAACTAACCCCACATCATGCTTGCTTCTCACAACTGCAATCGCTATAAAACTAGGCCTAGTACCCTTCCACTTCTGATTCCCAGAAGTCCTTCAAGGCTCATCACTAACCACAGCACTCCTACTA…
	HQ889558 ATGAACCCCTACGCCAAATTAATCACAATAACAAGCCTTATCCTCGGAACCACCATCACAATCTCCAGCAATCACTGGGCAATAGCCTGAACCGGCCTAGAAATCAACACTATCGCCATCATCCCCATAATCTCAAAATCCCACCACCCCCGAGCCATTGAGGCGATAATCAAATACTTCCTAGTCCAAGCAGCCGCCTCCGCCACCATCTTATTCTCAAGCCTAATCAATGCTTGATCCACAGGCCAATGAGACATCACCCAACTAACTAACCCCACATCATGCTTGCTTCTCACAACTGCAATCGCTATAAAACTAGGCCTAGTACCCTTCCACTTCTGATTCCCAGAAGTCCTTCAAGGCTCATCACTAACCACAGCACTCCTACTA…
	HQ889557 ATGAACCCCTACGCCAAATTAATCACAATAACAAGCCTTATCCTCGGAACCACCATCACAATCTCCAGCAATCACTGGGCAATAGCCTGAACCGGCCTAGAAATCAACACTATCGCCATCATCCCCATAATCTCAAAATCCCACCACCCCCGAGCCATTGAGGCGATAATCAAATACTTCCTAGTCCAAGCAGCCGCCTCCGCCACCATCTTATTCTCAAGCCTAATCAATGCCTGATCCACAGGCCAATGAGACATCACCCAACTAACTAACCCCACATCATGCTTGCTTCTCACAACTGCAATCGCTATAAAACTAGGCCTAGTACCCTTCCACTTCTGATTCCCAGAAGTCCTTCAAGGCTCATCACTAACCACAGCACTCCTACTA…
	HQ889556 ATGAACCCCTACGCCAAATTAATCACAATAACAAGCCTTATCCTCGGAACCACCATCACAATCTCCAGCAATCACTGGGCAATAGCCTGAACCGGCCTAGAAATCAACACTATCGCCATCATCCCCATAATCTCAAAATCCCACCACCCCCGAGCCATTGAGGCGATAATCAAATACTTCCTAGTCCAAGCAGCCGCCTCCGCCACCATCTTATTCTCAAGCCTAATCAATGCCTGATCCACAGGCCAATGAGACATCACCCAACTAACTAACCCCACATCATGCTTGCTTCTCACAACTGCAATCGCTATAAAACTAGGCCTAGTACCCTTCCACTTCTGATTCCCAGAAGTCCTTCAAGGCTCATCACTAACCACAGCACTCCTACTA…
	HQ889555 ATGAACCCCTACGCCAAATTAATCACAATAACAAGCCTTATCCTCGGAACCACCATCACAATCTCCAGCAATCACTGGGCAATAGCCTGAACCGGCCTAGAAATCAACACTATCGCCATTATCCCCATAATCTCAAAATCCCACCACCCCCGAGCCATTGAGGCGATAATCAAATACTTCCTAGTCCAAGCAGCCGCCTCCGCCACCATCTTATTCTCAAGCCTAATCAATGCTTGATCCACAGGCCAATGAGACATCACCCAACTAACTAACCCCACATCATGCTTGCTTCTCACAACTGCAATCGCTATAAAACTAGGCCTAGTACCCTTCCACTTCTGATTCCCAGAAGTCCTTCAAGGCTCATCACTAACCACAGCACTCCTACTA…
	HQ889554 ATGAACCCCTACGCCAAATTAATCACAATAACAAGCCTTATCCTCGGAACCACCATCACAATCTCCAGCAATCACTGGGCAATAGCCTGAACCGGCCTAGAAATCAACACTATCGCCATCATCCCCATAATCTCAAAATCCCACCACCCCCGAGCCATTGAGGCGATAATCAAATACTTCCTAGTCCAAGCAGCCGCCTCCGCCACCATCTTATTCTCAAGCCTAATCAATGCTTGATCCACAGGCCAATGAGACATCACCCAACTAACTAACCCCACATCATGCTTGCTTCTCACAACTGCAATCGCTATAAAACTAGGCCTAGTACCCTTCCACTTCTGATTCCCAGAAGTCCTTCAAGGCTCATCACTAACCACAGCACTCCTACTA…
	HQ889553 ATGAACCCCTACGCCAAATTAATCACAATAACAAGCCTTATCCTCGGAACCACTATCACAATCTCCAGCAATCACTGGGCAATAGCCTGAACCGGCCTAGAAATCAACACTATCGCCATCATCCCCATAATCTCAAAATCCCACCACCCCCGAGCCATTGAGGCGATAATCAAATACTTCCTAGTCCAAGCAGCCGCCTCCGCCACCATCTTATTCTCAAGCCTAATCAATGCCTGATCCACAGGCCAATGAGACATCACCCAACTAACTAACCCCACATCATGCTTGCTTCTCACAACTGCAATCGCTATAAAACTAGGCCTAGTACCCTTCCACTTCTGATTCCCAGAAGTCCTTCAAGGCTCATCACTAACCACAGCACTCCTACTA…
	HQ889551 ATGAACCCCTACGCCAAATTAATCACAATAACAAGCCTTATCCTCGGAACCACCATCACAATCTCCAGCAATCACTGGGCAATAGCCTGAACCGGCCTAGAAATCAACACTATCGCCATCATCCCCATAATCTCAAAATCCCACCACCCCCGAGCCATTGAGGCGATAATCAAATACTTCCTAGTCCAAGCAGCCGCCTCCGCCACCATCTTATTCTCAAGCCTAATCAATGCCTGATCCACAGGCCAATGAGACATCACCCAACTAACTAACCCCACATCATGCTTGCTTCTCACAACTGCAATCGCTATAAAACTAGGCCTAGTACCCTTCCACTTCTGATTCCCAGAAGTCCTTCAAGGCTCATCACTAACCACAGCACTCCTACTA…
	HQ889550 ATGAACCCCTACGCCAAATTAATCACAATAACAAGCCTTATCCTCGGAACCACCATCACAATCTCCAGCAATCACTGGGCAATAGCCTGAACCGGCCTAGAAATCAACACTATCGCCATCATCCCCATAATCTCAAAATCCCACCACCCCCGAGCCATTGAGGCGATAATCAAATACTTCCTAGTCCAAGCAGCCGCCTCCGCCACCATCTTATTCTCAAGCCTAATCAATGCCTGATCCACAGGCCAATGAGACATCACCCAACTAACTAACCCCACATCATGCTTGCTTCTCACAACTGCAATCGCTATAAAACTAGGCCTAGTACCCTTCCACTTCTGATTCCCAGAAGTCCTTCAAGGCTCATCACTAACCACAGCACTCCTACTA…
	HQ889549 ATGAACCCCTACGCCAAATTAATCACAATAACAAGCCTTATCCTCGGAACCACCATCACAATCTCCAGCAATCACTGGGCAATAGCCTGAACCGGCCTAGAAATCAACACTATCGCCATCATCCCCATAATCTCAAAATCCCACCACCCCCGAGCCATTGAGGCGATAATCAAATACTTCCTAGTCCAAGCAGCCGCCTCCGCCACCATCTTATTCTCAAGCCTAATCAATGCCTGATCCACAGGCCAATGAGACATCACCCAACTAACTAACCCCACATCATGCTTGCTTCTCACAACTGCAATCGCTATAAAACTAGGCCTAGTACCCTTCCACTTCTGATTCCCAGAAGTCCTTCAAGGCTCATCACTAACCACAGCACTCCTACTA…
	HQ889548 ATGAACCCCTAC?CCAAATTAATCACAATAACAAGCCTTATCCTCGGAACCACCATCACAATCTCCAGCAATCACTGGGCAATAGCCTGAACCGGCCTAGAAATCAACACTATCGCCATCATCCCCATAATCTCAAAATCCCACCACCCCCGAGCCATTGAGGCGATAATCAAGTACTTCCTAGTCCAAGCAGCCGCCTCCGCCACCATCTTATTCTCAAGCCTAATCAATGCCTGATCCACAGGCCAATGAGACATCACCCAACTAACTAACCCCACATCATGCTTGCTTCTCACAACTGCAATCGCTATAAAACTAGGCCTAGTACCCTTCCACTTCTGATTCCCAGAAGTCCTTCAAGGCTCATCACTAACCACAGCACTCCTACTA…
	HQ889547 ATGAACCCCTACGCCAAATTAATCACAATAACAAGCCTTATCCTCGGAACCACCATCACAATCTCCAGCAATCACTGGGCAATAGCCTGAACCGGCCTAGAAATCAACACTATCGCCATCATCCCCATAATCTCAAAATCCCACCACCCCCGAGCCATTGAGGCGATAATCAAGTACTTCCTAGTCCAAGCAGCCGCCTCCGCCACCATCTTATTCTCAAGCCTAATCAATGCCTGATCCACAGGCCAATGAGACATCACCCAACTAACTAACCCCACATCATGCTTGCTTCTCACAACTGCAATCGCTATAAAACTAGGCCTAGTACCCTTCCACTTCTGATTCCCAGAAGTCCTTCAAGGCTCATCACTAACCACAGCACTCCTACTA…
	HQ889546 ATGAACCCCTACGCCAAATTAATCACAATAACAAGCCTTATCCTCGGAACCACCATCACAATCTCCAGCAATCACTGAGCAATAGCCTGAACCGGCCTAGAAATCAACACTATCGCCATCATCCCCATAATCTCAAAATCCCACCACCCCCGAGCCATTGAGGCGATAATCAAATACTTCCTAGTCCAAGCAGCCGCCTCCGCCACCATCTTATTCTCAAGCCTAATCAATGCCTGATCCACAGGCCAATGAGACATCACCCAACTAACTAACCCCACATCATGCTTGCTTCTCACAACTGCAATCGCTATAAAACTAGGCCTAGTACCCTTCCACTTCTGATTCCCAGAAGTCCTTCAAGGCTCATCACTAACCACAGCACTCCTACTA…
	HQ889545 ATGAACCCCTACGCCAAATTAATCACAATAACAAGCCTTATCCTCGGAACCACCATCACAATCTCCAGCAATCACTGAGCAATAGCCTGAACCGGCCTAGAAATCAACACTATCGCCATCATCCCCATAATCTCAAAATCCCACCACCCCCGAGCCATTGAGGCGATAATCAAATACTTCCTAGTCCAAGCAGCCGCCTCCGCCACCATCTTATTCTCAAGCCTAATCAATGCCTGATCCACAGGCCAATGAGACATCACCCAACTAACTAACCCCACATCATGCTTGCTTCTCACAACTGCAATCGCTATAAAACTAGGCCTAGTACCCTTCCACTTCTGATTCCCAGAAGTCCTTCAAGGCTCATCACTAACCACAGCACTCCTACTA…
	HQ889544 ATGAACCCCTACGCCAAATTAATCACAATAACAAGCCTTATCCTCGGAACCACCATCACAATCTCCAGCAATCACTGGGCAATAGCCTGAACCGGCCTAGAAATCAACACTATCGCCATCATCCCCATAATCTCAAAATCCCACCACCCCCGAGCCATTGAGGCGATAATCAAGTACTTCCTAGTCCAAGCAGCCGCCTCCGCCACCATCTTATTCTCAAGCCTAATCAATGCCTGATCCACAGGCCAATGAGACATCACCCAACTAACTAACCCCACATCATGCTTGCTTCTCACAACTGCAATCGCTATAAAACTAGGCCTAGTACCCTTCCACTTCTGATTCCCAGAAGTCCTTCAAGGCTCATCACTAACCACAGCACTCCTACTA…
	HQ889543 ATGAACCCCTACGCCAAATTAATCACAATAACAAGCCTTATCCTCGGAACCACCATCACAATCTCCAGCAATCACTGAGCAATAGCCTGAACCGGCCTAGAAATCAACACTATCGCCATCATCCCCATAATCTCAAAATCCCACCACCCCCGAGCCATTGAGGCGATAATCAAATACTTCCTAGTCCAAGCAGCCGCCTCCGCCACCATCTTATTCTCAAGCCTAATCAATGCCTGATCCACAGGCCAATGAGACATCACCCAACTAACTAACCCCACATCATGCTTGCTTCTCACAACTGCAATCGCTATAAAACTAGGCCTAGTACCCTTCCACTTCTGATTCCCAGAAGTCCTTCAAGGCTCATCACTAACCACAGCACTCCTACTA…
	HQ889542 ATGAACCCCTACGCCAAATTAATCACAATAACAAGCCTTATCCTCGGAACCACCATCACAATCTCCAGCAATCACTGAGCAATAGCCTGAACCGGCCTAGAAATCAACACTATCGCCATCATCCCCATAATCTCAAAATCCCACCACCCCCGAGCCATTGAGGCGATAATCAAATACTTCCTAGTCCAAGCAGCCGCCTCCGCCACCATCTTATTCTCAAGCCTAATCAATGCCTGATCCACAGGCCAATGAGACATCACCCAACTAACTAACCCCACATCATGCTTGCTTCTCACAACTGCAATCGCTATAAAACTAGGCCTAGTACCCTTCCACTTCTGATTCCCAGAAGTCCTTCAAGGCTCACCACTAACCACAGCACTCCTACTA…
	HQ889541 ATGAACCCCTACGCCAAATTAATCACAATAACAAGCCTTATCCTCGGAACCACCATCACAATCTCCAGCAATCACTGGGCAATAGCCTGAACCGGCCTAGAAATCAACACTATCGCCATCATCCCCATAATCTCAAAATCCCACCACCCCCGAGCCATTGAGGCGATAATCAAGTACTTCCTAGTCCAAGCAGCCGCCTCCGCCACCATCTTATTCTCAAGCCTAATCAATGCCTGATCCACAGGCCAATGAGACATCACCCAACTAACTAACCCCACATCATGCTTGCTTCTCACAACTGCAATCGCTATAAAACTAGGCCTAGTACCCTTCCACTTCTGATTCCCAGAAGTCCTTCAAGGCTCATCACTAACCACAGCACTCCTACTA…
	HQ889540 ATGAACCCCTACGCCAAATTAATCACAATAACAAGCCTTATCCTCGGAACCACCATCACAATCTCCAGCAATCACTGGGCAATAGCCTGAACCGGCCTAGAAATCAACACTATCGCCATCATCCCCATAATCTCAAAATCCCACCACCCCCGAGCCATTGAGGCGATAATCAAGTACTTCCTAGTCCAAGCAGCCGCCTCCGCCACCATCTTATTCTCAAGCCTAATCAATGCCTGATCCACAGGCCAATGAGACATCACCCAACTAACTAACCCCACATCATGCTTGCTTCTCACAACTGCAATCGCTATAAAACTAGGCCTAGTACCCTTCCACTTCTGATTCCCAGAAGTCCTTCAAGGCTCATCACTAACCACAGCACTCCTACTA…
	HQ889539 ATGAACCCCTACGCCAAATTAATCACAATAACAAGCCTTATCCTCGGAACCACCATCACAATCTCCAGCAATCACTGGGCAATAGCCTGAACCGGCCTAGAAATCAACACTATCGCCATCATCCCCATAATCTCAAAATCCCACCACCCCCGAGCCATTGAGGCGATAATCAAGTACTTCCTAGTCCAAGCAGCCGCCTCCGCCACCATCTTATTCTCAAGCCTAATCAATGCCTGATCCACAGGCCAATGAGACATCACCCAACTAACTAACCCCACATCATGCTTGCTTCTCACAACTGCAATCGCTATAAAACTAGGCCTAGTACCCTTCCACTTCTGATTCCCAGAAGTCCTTCAAGGCTCATCACTAACCACAGCACTCCTACTA…
	HQ889538 ATGAACCCCTACGCCAAATTAATCACAATAACAAGCCTTATCCTCGGAACCACCATCACAATCTCCAGCAATCACTGGGCAATAGCCTGAACCGGCCTAGAAATCAACACTATCGCCATCATCCCCATAATCTCAAAATCCCACCACCCCCGAGCCATTGAGGCGATAATCAAGTACTTCCTAGTCCAAGCAGCCGCCTCCGCCACCATCTTATTCTCAAGCCTAATCAATGCCTGATCCACAGGCCAATGAGACATCACCCAACTAACTAACCCCACATCATGCTTGCTTCTCACAACTGCAATCGCTATAAAACTAGGCCTAGTACCCTTCCACTTCTGATTCCCAGAAGTCCTTCAAGGCTCATCACTAACCACAGCACTCCTACTA…
	HQ889537 ATGAACCCCTACGCCAAATTAATCACAATAACAAGCCTTATCCTCGGAACCACCATCACAATCTCCAGCAATCACTGAGCAATAGCCTGAACCGGCCTAGAAATCAACACTATCGCCATCATCCCCATAATCTCAAAATCCCACCACCCCCGAGCCATTGAGGCGATAATCAAATACTTCCTAGTCCAAGCAGCCGCCTCCGCCACCATCTTATTCTCAAGCCTAATCAATGCCTGATCCACAGGCCAATGAGACATCACCCAACTAACTAACCCCACATCATGCTTGCTTCTCACAACTGCAATCGCTATAAAACTAGGCCTAGTACCCTTCCACTTCTGATTCCCAGAAGTCCTTCAAGGCTCATCACTAACCACAGCACTCCTACTA…
	HQ889536 ATGAACCCCTACGCCAAATTAATCACAATAACAAGCCTTATCCTCGGAACCACCATCACAATCTCCAGCAATCACTGAGCAATAGCCTGAACCGGCCTAGAAATCAACACTATCGCCATCATCCCCATAATCTCAAAATCCCACCACCCCCGAGCCATTGAGGCGATAATCAAATACTTCCTAGTCCAAGCAGCCGCCTCCGCCACCATCTTATTCTCAAGCCTAATCAATGCCTGATCCACAGGCCAATGAGACATCACCCAACTAACTAACCCCACATCATGCTTGCTTCTCACAACTGCAATCGCTATAAAACTAGGCCTAGTACCCTTCCACTTCTGATTCCCAGAAGTCCTTCAAGGCTCATCACTAACCACAGCACTCCTACTA…
	HQ889535 ATGAACCCCTACGCCAAATTAATCACAATAACAAGCCTTATCCTCGGAACCACCATCACAATCTCCAGCAATCACTGAGCAATAGCCTGAACCGGCCTAGAAATCAACACTATCGCCATCATCCCCATAATCTCAAAATCCCACCACCCCCGAGCCATTGAGGCGATAATCAAATACTTCCTAGTCCAAGCAGCCGCCTCCGCCACCATCTTATTCTCAAGCCTAATCAATGCCTGATCCACAGGCCAATGAGACATCACCCAACTAACTAACCCCACATCATGCTTGCTTCTCACAACTGCAATCGCTATAAAACTAGGCCTAGTACCCTTCCACTTCTGATTCCCAGAAGTCCTTCAAGGCTCATCACTAACCACAGCACTCCTACTA…
	HQ889534 ATGAACCCCTACGCCAAATTAATCACAATAACAAGCCTTATCCTCGGAACCACCATCACAATCTCCAGCAATCACTGAGCAATAGCCTGAACCGGCCTAGAAATCAACACTATCGCCATCATCCCCATAATCTCAAAATCCCACCACCCCCGAGCCATTGAGGCGATAATCAAATACTTCCTAGTCCAAGCAGCCGCCTCCGCCACCATCTTATTCTCAAGCCTAATCAATGCCTGATCCACAGGCCAATGAGACATCACCCAACTAACTAACCCCACATCATGCTTGCTTCTCACAACTGCAATCGCTATAAAACTAGGCCTAGTACCCTTCCACTTCTGATTCCCAGAAGTCCTTCAAGGCTCATCACTAACCACAGCACTCCTACTA…
	HQ889533 ATGAACCCCTACGCCAAATTAATCACAATAACAAGCCTTATCCTCGGAACCACCATCACAATCTCCAGCAATCACTGAGCAATAGCCTGAACCGGCCTAGAAATCAACACTATCGCCATCATCCCCATAATCTCAAAATCCCACCACCCCCGAGCCATTGAGGCGATAATCAAATACTTCCTAGTCCAAGCAGCCGCCTCCGCCACCATCTTATTCTCAAGCCTAATCAATGCCTGATCCACAGGCCAATGAGACATCACCCAACTAACTAACCCCACATCATGCTTGCTTCTCACAACTGCAATCGCTATAAAACTAGGCCTAGTACCCTTCCACTTCTGATTCCCAGAAGTCCTTCAAGGCTCATCACTAACCACAGCACTCCTACTA…
	HQ889532 ATGAACCCCTACGCCAAATTAATCACAATAACAAGCCTTATCCTCGGAACCACCATCACAATCTCCAGCAATCACTGAGCAATAGCCTGAACCGGCCTAGAAATCAACACTATCGCCATCATCCCCATAATCTCAAAATCCCACCACCCCCGAGCCATTGAGGCGATAATCAAATACTTCCTAGTCCAAGCAGCCGCCTCCGCCACCATCTTATTCTCAAGCCTAATCAATGCCTGATCCACAGGCCAATGAGACATCACCCAACTAACTAACCCCACATCATGCTTGCTTCTCACAACTGCAATCGCTATAAAACTAGGCCTAGTACCCTTCCACTTCTGATTCCCAGAAGTCCTTCAAGGCTCACCACTAACCACAGCACTCCTACTA…
	HQ889531 ATGAACCCCTACGCCAAATTAATCACAATAACAAGCCTTATCCTCGGAACCACCATCACAATCTCCAGCAATCACTGAGCAATAGCCTGAACCGGCCTAGAAATCAACACTATCGCCATCATCCCCATAATCTCAAAATCCCACCACCCCCGAGCCATTGAGGCGATAATCAAATACTTCCTAGTCCAAGCAGCCGCCTCCGCCACCATCTTATTCTCAAGCCTAATCAATGCCTGATCCACAGGCCAATGAGACATCACCCAACTAACTAACCCCACATCATGCTTGCTTCTCACAACTGCAATCGCTATAAAACTAGGCCTAGTACCCTTCCACTTCTGATTCCCAGAAGTCCTTCAAGGCTCATCACTAACCACAGCACTCCTACTA…
	HQ889529 ATGAACCCCTACGCCAAATTAATCACAATAACAAGCCTTATCCTCGGAACCACCATCACAATCTCCAGCAATCACTGAGCAATAGCCTGAACCGGCCTAGAAATCAACACTATCGCCATCATCCCCATAATCTCAAAATCCCACCACCCCCGAGCCATTGAGGCGATAATCAAATACTTCCTAGTCCAAGCAGCCGCCTCCGCCACCATCTTATTCTCAAGCCTAATCAATGCCTGATCCACAGGCCAATGAGACATCACCCAACTAACTAACCCCACATCATGCTTGCTTCTCACAACTGCAATCGCTATAAAACTAGGCCTAGTACCCTTCCACTTCTGATTCCCAGAAGTCCTTCAAGGCTCATCACTAACCACAGCACTCCTACTA…
	HQ889528 ATGAACCCCTACGCCAAATTAATCACAATAACAAGCCTTATCCTCGGAACCACCATCACAATCTCCAGCAATCACTGAGCAATAGCCTGAACCGGCCTAGAAATCAACACTATCGCCATCATCCCCATAATCTCAAAATCCCACCACCCCCGAGCCATTGAGGCGATAATCAAATACTTCCTAGTCCAAGCAGCCGCCTCCGCCACCATCTTATTCTCAAGCCTAATCAATGCCTGATCCACAGGCCAATGAGACATCACCCAACTAACTAACCCCACATCATGCTTGCTTCTCACAACTGCAATCGCTATAAAACTAGGCCTAGTACCCTTCCACTTCTGATTCCCAGAAGTCCTTCAAGGCTCATCACTAACCACAGCACTCCTACTA…
	HQ889527 ATGAACCCCTACGCCAAATTAATCACAATAACAAGCCTTATCCTCGGAACCACCATCACAATCTCCAGCAATCACTGAGCAATAGCCTGAACCGGCCTAGAAATCAACACTATCGCCATCATCCCCATAATCTCAAAATCCCACCACCCCCGAGCCATTGAGGCGATAATCAAATACTTCCTAGTCCAAGCAGCCGCCTCCGCCACCATCTTATTCTCAAGCCTAATCAATGCCTGATCCACAGGCCAATGAGACATCACCCAACTAACTAACCCCACATCATGCTTGCTTCTCACAACTGCAATCGCTATAAAACTA?GCCTAGTACCCTTCCACTTCTGATTCCCAGAAGTCCTTCAAGGCTCATCACTAACCACAGCACTCCTACTA…
	HQ889526 ATGAACCCCTACGCCAAATTAATCACAATAACAAGCCTTATCCTCGGAACCACCATCACAATCTCCAGCAATCACTGAGCAATAGCCTGAACCGGCCTAGAAATCAACACTATCGCCATCATCCCCATAATCTCAAAATCCCACCACCCCCGAGCCATTGAGGCGATAATCAAATACTTCCTAGTCCAAGCAGCCGCCTCCGCCACCATCTTATTCTCAAGCCTAATCAATGCCTGATCCACAGGCCAATGAGACATCACCCAACTAACTAACCCCACATCATGCTTGCTTCTCACAACTGCAATCGCTATAAAACTA?GCCTAGTACCCTTCCACTTCTGATTCCCAGAAGTCCTTCAAGGCTCATCACTAACCACAGCACTCCTACTA…
	HQ889525 ATGAACCCCTACGCCAAATTAATCACAATAACAAGCCTTATCCTCGGAACCACCATCACAATCTCCAGCAATCACTGAGCAATAGCCTGAACCGGCCTAGAAATCAACACTATCGCCATCATCCCCATAATCTCAAAATCCCACCACCCCCGAGCCATTGAGGCGATAATCAAATACTTCCTAGTCCAAGCAGCCGCCTCCGCCACCATCTTATTCTCAAGCCTAATCAATGCCTGATCCACAGGCCAATGAGACATCACCCAACTAACTAACCCCACATCATGCTTGCTTCTCACAACTGCAATCGCTATAAAACTAGGCCTAGTACCCTTCCACTTCTGATTCCCAGAAGTCCTTCAAGGCTCATCACTAACCACAGCACTCCTACTA…
	HQ889524 ATGAACCCCTACGCCAAATTAATCACAATAACAAGCCTTATCCTCGGAACCACCATCACAATCTCCAGCAATCACTGAGCAATAGCCTGAACCGGCCTAGAAATCAACACTATCGCCATCATCCCCATAATCTCAAAATCCCACCACCCCCGAGCCATTGAGGCAATAATCAAATACTTCCTAGTCCAAGCAGCCGCCTCCGCCACCATCTTATTCTCAAGCCTAATCAATGCCTGATCCACAGGCCAATGAGACATCACCCAACTAACTAACCCCACATCATGCTTGCTTCTCACAACTGCAATCGCTATAAAACTAGGCCTAGTACCCTTCCACTTCTGATTCCCAGAAGTCCTTCAAGGCTCATCACTAACCACAGCACTCCTACTA…
	HQ889523 ATGAACCCCTACGCCAAATTAATCACAATAACAAGCCTTATCCTCGGAACCACCATCACAATCTCCAGCAATCACTGAGCAATAGCCTGAACCGGCCTAGAAATCAACACTATCGCCATCATCCCCATAATCTCAAAATCCCACCACCCCCGAGCCATTGAGGCGATAATCAAATACTTCCTAGTCCAAGCAGCCGCCTCCGCCACCATCTTATTCTCAAGCCTAATCAATGCCTGATCCACAGGCCAATGAGACATCACCCAACTAACTAACCCCACATCATGCTTGCTTCTCACAACTGCAATCGCTATAAAACTAGGCCTAGTACCCTTCCACTTCTGATTCCCAGAAGTCCTTCAAGGCTCATCACTAACCACAGCACTCCTACTA…
	HQ889522 ATGAACCCCTACGCCAAATTAATCACAATAACAAGCCTTATCCTCGGAACCACCATCACAATCTCCAGCAATCACTGAGCAATAGCCTGAACCGGCCTAGAAATCAACACTATCGCCATCATCCCCATAATCTCAAAATCCCACCACCCCCGAGCCATTGAGGCGATAATCAAATACTTCCTAGTCCAAGCAGCCGCCTCCGCCACCATCTTATTCTCAAGCCTAATCAATGCCTGATCCACAGGCCAATGAGACATCACCCAACTAACTAACCCCACATCATGCTTGCTTCTCACAACTGCAATCGCTATAAAACTAGGCCTAGTACCCTTCCACTTCTGATTCCCAGAAGTCCTTCAAGGCTCATCACTAACCACAGCACTCCTACTA…
	HQ889521 ATGAAGACCTACGCCAAATTAATCACAATAACAAGCCTTATCCTCGGAACCACCATCACAATCTCCAGCAATCACTGAGCAATAGCCTGAACCGGCCTAGAAATCAACACTATCGCCATCATCCCCATAATCTCAAAATCCCACCACCCCCGAGCCATTGAGGCGATAATCAAATACTTCCTAGTCCAAGCAGCCGCCTCCGCCACCATCTTATTCTCAAGCCTAATCAATGCCTGATCCACAGGCCAATGAGACATCACCCAACTAACTAACCCCACATCATGCTTGCTTCTCACAACTGCAATCGCTATAAAACTAGGCCTAGTACCCTTCCACTTCTGATTCCCAGAAGTCCTTCAAGGCTCATCACTAACCACAGCACTCCTACTA…
	HQ889520 ATGAACCCCTACGCCAAATTAATCACAATAACAAGCCTTATCCTCGGAACCACCATCACAATCTCCAGCAATCACTGAGCAATAGCCTGAACCGGCCTAGAAATCAACACTATCGCCATCATCCCCATAATCTCAAAATCCCACCACCCCCGAGCCATTGAGGCGATAATCAAATACTTCCTAGTCCAAGCAGCCGCCTCCGCCACCATCTTATTCTCAAGCCTAATCAATGCCTGATCCACAGGCCAATGAGACATCACCCAACTAACTAACCCCACATCATGCTTGCTTCTCACAACTGCAATCGCTATAAAACTAGGCCTAGTACCCTTCCACTTCTGATTCCCAGAAGTCCTTCAAGGCTCATCACTAACCACAGCACTCCTACTA…
	HQ889519 ATGAACCCCTACGCCAAATTAATCACAATAACAAGCCTTATCCTCGGAACCACCATCACAATCTCCAGCAATCACTGAGCAATAGCCTGAACCGGCCTAGAAATCAACACTATCGCCATCATCCCCATAATCTCAAAATCCCACCACCCCCGAGCCATTGAGGCGATAATCAAATACTTCCTAGTCCAAGCAGCCGCCTCCGCCACCATCTTATTCTCAAGCCTAATCAATGCCTGATCCACAGGCCAATGAGACATCACCCAACTAACTAACCCCACATCATGCTTGCTTCTCACAACTGCAATCGCTATAAAACTAGGCCTAGTACCCTTCCACTTCTGATTCCCAGAAGTCCTTCAAGGCTCATCACTAACCACAGCACTCCTACTA…
	HQ889518 ATGAACCCCTACGCCAAATTAATCACAATAACAAGCCTTATCCTCGGAACCACCATCACAATCTCCAGCAATCACTGGGCAATAGCCTGAACCGGCCTAGAAATCAACACTATCGCCATCATCCCCATAATCTCAAAATCCCACCACCCCCGAGCCATTGAGGCGATAATCAAGTACTTCCTAGTCCAAGCAGCCGCCTCCGCCACCATCTTATTCTCAAGCCTAATCAATGCCTGATCCACAGGCCAATGAGACATCACCCAACTAACTAACCCCACATCATGCTTGCTTCTCACAACTGCAATCGCTATAAAACTAGGCCTAGTACCCTTCCACTTCTGACTCCCAGAAGTCCTTCAAGGCTCATCACTAACCACAGCACTCCTACTA…
	HQ889517 ATGAACCCCTACGCCAAATTAATCACAATAACAAGCCTTATCCTCGGAACCACCATCACAATCTCCAGCAATCACTGAGCAATAGCCTGAACCGGCCTAGAAATCAACACTATCGCCATCATCCCCATAATCTCAAAATCCCACCACCCCCGAGCCATTGAGGCGATAATCAAATACTTCCTAGTCCAAGCAGCCGCCTCCGCCACCATCTTATTCTCAAGCCTAATCAATGCCTGATCCACAGGCCAATGAGACATCACCCAACTAACTAACCCCACATCATGCTTGCTTCTCACAACTGCAATCGCTATAAAACTAGGCCTAGTACCCTTCCACTTCTGATTCCCAGAAGTCCTTCAAGGCTCATCACTAACCACAGCACTCCTACTA…
	HQ889516 ATGAACCCCTACGCCAAATTAATCACAATAACAAGCCTTATCCTCGGAACCACCATCACAATCTCCAGCAATCACTGAGCAATAGCCTGAACCGGCCTAGAAATCAACACTATCGCCATCATCCCCATAATCTCAAAATCCCACCACCCCCGAGCCATTGAGGCGATAATCAAATACTTCCTAGTCCAAGCAGCCGCCTCCGCCACCATCTTATTCTCAAGCCTAATCAATGCCTGATCCACAGGCCAATGAGACATCACCCAACTAACTAACCCCACATCATGCTTGCTTCTCACAACTGCAATCGCTATAAAACTAGGCCTAGTACCCTTCCACTTCTGATTCCCAGAAGTCCTTCAAGGCTCATCACTAACCACAGCACTCCTACTA…
	HQ889515 ATGAACCCCTACGCCAAATTAATCACAATAACAAGCCTTATCCTCGGAACCACCATCACAATCTCCAGCAATCACTGAGCAATAGCCTGAACCGGCCTAGAAATCAACACTATCGCCATCATCCCCATAATCTCAAAATCCCACCACCCCCGAGCCATTGAGGCGATAATCAAATACTTCCTAGTCCAAGCAGCCGCCTCCGCCACCATCTTATTCTCAAGCCTAATCAATGCCTGATCCACAGGCCAATGAGACATCACCCAACTAACTAACCCCACATCATGCTTGCTTCTCACAACTGCAATCGCTATAAAACTAGGCCTAGTACCCTTCCACTTCTGATTCCCAGAAGTCCTTCAAGGCTCATCACTAACCACAGCACTCCTACTA…
	HQ889514 ATGAACCCCTACGCCAAATTAATCACAATAACAAGCCTTATCCTCGGAACCACCATCACAATCTCCAGCAATCACTGAGCAATAGCCTGAACCGGCCTAGAAATCAACACTATCGCCATCATCCCCATAATCTCAAAATCCCACCACCCCCGAGCCATTGAGGCGATAATCAAATACTTCCTAGTCCAAGCAGCCGCCTCCGCCACCATCTTATTCTCAAGCCTAATCAATGCCTGATCCACAGGCCAATGAGACATCACCCAACTAACTAACCCCACATCATGCTTGCTTCTCACAACTGCAATCGCTATAAAACTAGGCCTAGTACCCTTCCACTTCTGATTCCCAGAAGTCCTTCAAGGCTCATCACTAACCACAGCACTCCTACTA…
	HQ889513 ATGAACCCCTACGCCAAATTAATCACAATAACAAGCCTTATCCTCGGAACCACCATCACAATCTCCAGCAATCACTGGGCAATAGCCTGAACCGGCCTAGAAATCAACACTATCGCCATCATCCCCATAATCTCAAAATCCCACCACCCCCGAGCCATTGAGGCGATAATCAAGTACTTCCTAGTCCAAGCAGCCGCCTCCGCCACCATCTTATTCTCAAGCCTAATCAATGCCTGATCCACAGGCCAATGAGACATCACCCAACTAACTAACCCCACATCATGCTTGCTTCTCACAACTGCAATCGCTATAAAACTAGGCCTAGTACCCTTCCACTTCTGATTCCCAGAAGTCCTTCAAGGCTCATCACTAACCACAGCACTCCTACTA…
	HQ889512 ATGAACCCCTACGCCAAATTAATCACAATAACAAGCCTTATCCTCGGAACCACCATCACAATCTCCAGCAATCACTGAGCAATAGCCTGAACCGGCCTAGAAATCAACACTATCGCCATCATCCCCATAATCTCAAAATCCCACCACCCCCGAGCCATTGAGGCGATAATCAAATACTTCCTAGTCCAAGCAGCCGCCTCCGCCACCATCTTATTCTCAAGCCTAATCAATGCCTGATCCACAGGCCAATGAGACATCACCCAACTAACTAACCCCACATCATGCTTGCTTCTCACAACTGCAATCGCTATAAAACTAGGCCTAGTACCCTTCCACTTCTGATTCCCAGAAGTCCTTCAAGGCTCATCACTAACCACAGCACTCCTACTA…
	HQ889511 ATGAACCCCTACGCCAAATTAATCACAATAACAAGCCTTATCCTCGGAACCACCATCACAATCTCCAGCAATCACTGAGCAATAGCCTGAACCGGCCTAGAAATCAACACTATCGCCATCATCCCCATAATCTCAAAATCCCACCACCCCCGAGCCATTGAGGCGATAATCAAATACTTCCTAGTCCAAGCAGCCGCCTCCGCCACCATCTTATTCTCAAGCCTAATCAATGCCTGATCCACAGGCCAATGAGACATCACCCAACTAACTAACCCCACATCATGCTTGCTTCTCACAACTGCAATCGCTATAAAACTAGGCCTAGTACCCTTCCACTTCTGATTCCCAGAAGTCCTTCAAGGCTCATCACTAACCACAGCACTCCTACTA…
	HQ889510 ATGAACCCCTACGCCAAATTAATCACAATAACAAGCCTTATCCTCGGAACCACCATCACAATCTCCAGCAATCACTGAGCAATAGCCTGAACCGGCCTAGAAATCAACACTATCGCCATCATCCCCATAATCTCAAAATCCCACCACCCCCGAGCCATTGAGGCGATAATCAAATACTTCCTAGTCCAAGCAGCCGCCTCCGCCACCATCTTATTCTCAAGCCTAATCAATGCCTGATCCACAGGCCAATGAGACATCACCCAACTAACTAACCCCACATCATGCTTGCTTCTCACAACTGCAATCGCTATAAAACTAGGCCTAGTACCCTTCCACTTCTGATTCCCAGAAGTCCTTCAAGGCTCATCACTAACCACAGCACTCCTACTA…
	HQ889509 ATGAACCCCTACGCCAAATTAATCACAATAACAAGCCTTATCCTCGGAACCACCATCACAATCTCCAGCAATCACTGGGCAATAGCCTGAACCGGCCTAGAAATCAACACTATCGCCATCATCCCCATAATCTCAAAATCCCACCACCCCCGAGCCATTGAGGCGATAATCAAATACTTCCTAGTCCAAGCAGCCGCCTCCGCCACCATCTTATTCTCAAGCCTAATCAATGCCTGATCCACAGGCCAATGAGACATCACCCAACTAACTAACCCCACATCATGCTTGCTTCTCACAACTGCAATCGCTATAAAACTAGGCCTAGTACCCTTCCACTTCTGATTCCCAGAAGTCCTTCAAGGCTCATCACTAACCACAGCACTCCTACTA…
	HQ889508 ATGAACCCCTACGCCAAATTAATCACAATAACAAGCCTTATCCTCGGAACCACCATCACAATCTCCAGCAATCACTGGGCAATAGCCTGAACCGGCCTAGAAATCAACACTATCGCCATCATCCCCATAATCTCAAAATCCCACCACCCCCGAGCCATTGAGGCGATAATCAAATACTTCCTAGTCCAAGCAGCCGCCTCCGCCACCATCTTATTCTCAAGCCTAATCAATGCCTGATCCACAGGCCAATGAGACATCACCCAACTAACTAACCCCACATCATGCTTGCTTCTCACAACTGCAATCGCTATAAAACTAGGCCTAGTACCCTTCCACTTCTGATTCCCAGAAGTCCTTCAAGGCTCATCACTAACCACAGCACTCCTACTA…
	HQ889507 ATGAACCCCTACGCCAAATTAATCACAATAACAAGCCTTATCCTCGGAACCACCATCACAATCTCCAGCAATCACTGGGCAATAGCCTGAACCGGCCTAGAAATCAACACTATCGCCATCATCCCCATAATCTCAAAATCCCACCACCCCCGAGCCATTGAGGCGATAATCAAATACTTCCTAGTCCAAGCAGCCGCCTCCGCCACCATCTTATTCTCAAGCCTAATCAATGCCTGATCCACAGGCCAATGAGACATCACCCAACTAACTAACCCCACATCATGCTTGCTTCTCACAACTGCAATCGCTATAAAACTAGGCCTAGTACCCTTCCACTTCTGATTCCCAGAAGTCCTTCAAGGCTCATCACTAACCACAGCACTCCTACTA…
	HQ889506 ATGAACCCCTACGCCAAATTAATCACAATAACAAGCCTTATCCTCGGAACCACCATCACAATCTCCAGCAATCACTGGGCAATAGCCTGAACCGGCCTAGAAATCAACACTATCGCCATCATCCCCATAATCTCAAAATCCCACCACCCCCGAGCCATTGAGGCGATAATCAAATACTTCCTAGTCCAAGCAGCCGCCTCCGCCACCATCTTATTCTCAAGCCTAATCAATGCCTGATCCACAGGCCAATGAGACATCACCCAACTAACTAACCCCACATCATGCTTGCTTCTCACAACTGCAATCGCTATAAAACTAGGCCTAGTACCCTTCCACTTCTGATTCCCAGAAGTCCTTCAAGGCTCATCACTAACCACAGCACTCCTACTA…
	HQ889505 ATGAACCCCTACGCCAAATTAATCACAATAACAAGCCTTATCCTCGGAACCACCATCACAATCTCCAGCAATCACTGGGCAATAGCCTGAACCGGCCTAGAAATCAACACTATCGCCATCATCCCCATAATCTCAAAATCCCACCACCCCCGAGCCATTGAGGCGATAATCAAATACTTCCTAGTCCAAGCAGCCGCCTCCGCCACCATCTTATTCTCAAGCCTAATCAATGCCTGATCCACAGGCCAATGAGACATCACCCAACTAACTAACCCCACATCATGCTTGCTTCTCACAACTGCAATCGCTATAAAACTAGGCCTAGTACCCTTCCACTTCTGATTCCCAGAAGTCCTTCAAGGCTCATCACTAACCACAGCACTCCTACTA…
	HQ889504 ATGAACCCCTACGCCAAATTAATCACAATAACAAGCCTTATCCTCGGAACCACCATCACAATCTCCAGCAATCACTGGGCAATAGCCTGAACCGGCCTAGAAATCAACACTATCGCCATCATCCCCATAATCTCAAAATCCCACCACCCCCGAGCCATTGAGGCGATAATCAAATACTTCCTAGTCCAAGCAGCCGCCTCCGCCACCATCTTATTCTCAAGCCTAATCAATGCCTGATCCACAGGCCAATGAGACATCACCCAACTAACTAACCCCACATCATGCTTGCTTCTCACAACTGCAATCGCTATAAAACTAGGCCTAGTACCCTTCCACTTCTGATTCCCAGAAGTCCTTCAAGGCTCATCACTAACCACAGCACTCCTACTA…
	HQ889503 ATGAACCCCTACGCCAAATTAATCACAATAACAAGCCTTATCCTCGGAACCACCATCACAATCTCCAGCAATCACTGGGCAATAGCCTGAACCGGCCTAGAAATCAACACTATCGCCATCATCCCCATAATCTCAAAATCCCACCACCCCCGAGCCATTGAGGCGATAATCAAATACTTCCTAGTCCAAGCAGCCGCCTCCGCCACCATCTTATTCTCAAGCCTAATCAATGCCTGATCCACAGGCCAATGAGACATCACCCAACTAACTAACCCCACATCATGCTTGCTTCTCACAACTGCAATCGCTATAAAACTAGGCCTAGTACCCTTCCACTTCTGATTCCCAGAAGTCCTTCAAGGCTCATCACTAACCACAGCACTCCTACTA…
	HQ889502 ATGAACCCCTACGCCAAATTAATCACAATAACAAGCCTTATCCTCGGAACCACCATCACAATCTCCAGCAATCACTGGGCAATAGCCTGAACCGGCCTAGAAATCAACACTATCGCCATCATCCCCATAATCTCAAAATCCCACCACCCCCGAGCCATTGAGGCGATAATCAAATACTTCCTAGTCCAAGCAGCCGCCTCCGCCACCATCTTATTCTCAAGCCTAATCAATGCCTGATCCACAGGCCAATGAGACATCACCCAACTAACTAACCCCACATCATGCTTGCTTCTCACAACTGCAATCGCTATAAAACTAGGCCTAGTACCCTTCCACTTCTGATTCCCAGAAGTCCTTCAAGGCTCATCACTAACCACAGCACTCCTACTA…
	HQ889501 ATGAACCCCTACGCCAAATTAATCACAATAACAAGCCTTATCCTCGGAACCACCATCACAATCTCCAGCAATCACTGGGCAATAGCCTGAACCGGCCTAGAAATCAACACTATCGCCATCATCCCCATAATCTCAAAATCCCACCACCCCCGAGCCATTGAGGCGATAATCAAATACTTCCTAGTCCAAGCAGCCGCCTCCGCCACCATCTTATTCTCAAGCCTAATCAATGCCTGATCCACAGGCCAATGAGACATCACCCAACTAACTAACCCCACATCATGCTTGCTTCTCACAACTGCAATCGCTATAAAACTAGGCCTAGTACCCTTCCACTTCTGATTCCCAGAAGTCCTTCAAGGCTCATCACTAACCACAGCACTCCTACTA…
	HQ889500 ATGAACCCCTACGCCAAATTAATCACAATAACAAGCCTTATCCTCGGAACCACCATCACAATCTCCAGCAATCACTGGGCAATAGCCTGAACCGGCCTAGAAATCAACACTATCGCCATCATCCCCATAATCTCAAAATCCCACCACCCCCGAGCCATTGAGGCGATAATCAAATACTTCCTAGTCCAAGCAGCCGCCTCCGCCACCATCTTATTCTCAAGCCTAATCAATGCCTGATCCACAGGCCAATGAGACATCACCCAACTAACTAACCCCACATCATGCTTGCTTCTCACAACTGCAATCGCTATAAAACTAGGCCTAGTACCCTTCCACTTCTGATTCCCAGAAGTCCTTCAAGGCTCATCACTAACCACAGCACTCCTACTA…
	HQ889499 ATGAACCCCTACGCCAAATTAATCACAATAACAAGCCTTATCCTCGGAACCACCATCACAATCTCCAGCAATCACTGGGCAATAGCCTGAACCGGCCTAGAAATCAACACTATCGCCATCATCCCCATAATCTCAAAATCCCATCACCCCCGAGCCATTGAGGCGATAATCAAATACTTCCTAGTCCAAGCAGCCGCCTCCGCCACCATCTTATTCTCAAGCCTAATCAATGCCTGATCCACAGGCCAATGAGACATCACCCAACTAACTAACCCCACATCATGCTTGCTTCTCACAACTGCAATCGCTATAAAACTAGGCCTAGTACCCTTCCACTTCTGATTCCCAGAAGTCCTTCAAGGCTCATCACTAACCACAGCACTCCTACTA…
	HQ889498 ATGAACCCCTACGCCAAATTAATCACAATAACAAGCCTTATCCTCGGAACCACCATCACAATCTCCAGCAATCACTGGGCAATAGCCTGAACCGGCCTAGAAATCAACACTATCGCCATCATCCCCATAATCTCAAAATCCCACCACCCCCGAGCCATTGAGGCGATAATCAAATACTTCCTAGTCCAAGCAGCCGCCTCCGCCACCATCTTATTCTCAAGCCTAATCAATGCCTGATCCACAGGCCAATGAGACATCACCCAACTAACTAACCCCACATCATGCTTGCTTCTCACAACTGCAATCGCTATAAAACTAGGCCTAGTACCCTTCCACTTCTGATTCCCAGAAGTCCTTCAAGGCTCATCACTAACCACAGCACTCCTACTA…
	HQ889497 ATGAACCCCTACGCCAAATTAATCACAATAACAAGCCTTATCCTCGGAACCACCATCACAATCTCCAGCAATCACTGGGCAATAGCCTGAACCGGCCTAGAAATCAACACTATCGCCATCATCCCCATAATCTCAAAATCCCACCACCCCCGAGCCATTGAGGCGATAATCAAATACTTCCTAGTCCAAGCAGCCGCCTCCGCCACCATCTTATTCTCAAGCCTAATCAATGCCTGATCCACAGGCCAATGAGACATCACCCAACTAACTAACCCCACATCATGCTTGCTTCTCACAACTGCAATCGCTATAAAACTAGGCCTAGTACCCTTCCACTTCTGATTCCCAGAAGTCCTTCAAGGCTCATCACTAACCACAGCACTCCTACTA…
	HQ889496 ATGAACCCCTACGCCAAATTAATCACAATAACAAGCCTTATCCTCGGAACCACCATCACAATCTCCAGCAATCACTGGGCAATAGCCTGAACCGGCCTAGAAATCAACACTATCGCCATCATCCCCATAATCTCAAAATCCCATCACCCCCGAGCCATTGAGGCGATAATCAAATACTTCCTAGTCCAAGCAGCCGCCTCCGCCACCATCTTATTCTCAAGCCTAATCAATGCCTGATCCACAGGCCAATGAGACATCACCCAACTAACTAACCCCACATCATGCTTGCTTCTCACAACTGCAATCGCTATAAAACTAGGCCTAGTACCCTTCCACTTCTGATTCCCAGAAGTCCTTCAAGGCTCATCACTAACCACAGCACTCCTACTA…
	HQ889495 ATGAACCCCTACGCCAAATTAATCACAATAACAAGCCTTATCCTCGGAACCACCATCACAATCTCCAGCAATCACTGGGCAATAGCCTGAACCGGCCTAGAAATCAACACTATCGCCATCATCCCCATAATCTCAAAATCCCATCACCCCCGAGCCATTGAGGCGATAATCAAATACTTCCTAGTCCAAGCAGCCGCCTCCGCCACCATCTTATTCTCAAGCCTAATCAATGCCTGATCCACAGGCCAATGAGACATCACCCAACTAACTAACCCCACATCATGCTTGCTTCTCACAACTGCAATCGCTATAAAACTAGGCCTAGTACCCTTCCACTTCTGATTCCCAGAAGTCCTTCAAGGCTCATCACTAACCACAGCACTCCTACTA…
	HQ889494 ATGAACCCCTACGCCAAATTAATCACAATAACAAGCCTTATCCTCGGAACCACCATCACAATCTCCAGCAATCACTGGGCAATAGCCTGAACCGGCCTAGAAATCAACACTATCGCCATCATCCCCATAATCTCAAAATCCCATCACCCCCGAGCCATTGAGGCGATAATCAAATACTTCCTAGTCCAAGCAGCCGCCTCCGCCACCATCTTATTCTCAAGCCTAATCAATGCCTGATCCACAGGCCAATGAGACATCACCCAACTAACTAACCCCACATCATGCTTGCTTCTCACAACTGCAATCGCTATAAAACTAGGCCTAGTACCCTTCCACTTCTGATTCCCAGAAGTCCTTCAAGGCTCATCACTAACCACAGCACTCCTACTA…
	HQ889493 ATGAACCCCTACGCCAAATTAATCACAATAACAAGCCTTATCCTCGGAACCACCATCACAATCTCCAGCAATCACTGGGCAATAGCCTGAACCGGCCTAGAAATCAACACTATCGCCATCATCCCCATAATCTCAAAATCCCACCACCCCCGAGCCATTGAGGCGATAATCAAATACTTCCTAGTCCAAGCAGCCGCCTCCGCCACCATCTTATTCTCAAGCCTAATCAATGCCTGATCCACAGGCCAATGAGACATCACCCAACTAACTAACCCCACATCATGCTTGCTTCTCACAACTGCAATCGCTATAAAACTAGGCCTAGTACCCTTCCACTTCTGATTCCCAGAAGTCCTTCAAGGCTCATCACTAACCACAGCACTCCTACTA…
	HQ889492 ATGAACCCCTACGCCAAATTAATCACAATAACAAGCCTTATCCTCGGAACCACCATCACAATCTCCAGCAATCACTGGGCAATAGCCTGAACCGGCCTAGAAATCAACACTATCGCCATCATCCCCATAATCTCAAAATCCCATCACCCCCGAGCCATTGAGGCGATAATCAAATACTTCCTAGTCCAAGCAGCCGCCTCCGCCACCATCTTATTCTCAAGCCTAATCAATGCCTGATCCACAGGCCAATGAGACATCACCCAACTAACTAACCCCACATCATGCTTGCTTCTCACAACTGCAATCGCTATAAAACTAGGCCTAGTACCCTTCCACTTCTGATTCCCAGAAGTCCTTCAAGGCTCATCACTAACCACAGCACTCCTACTA…
	HQ889491 ATGAACCCCTACGCCAAATTAATCACAATAACAAGCCTTATCCTCGGAACCACCATCACAATCTCCAGCAATCACTGGGCAATAGCCTGAACCGGCCTAGAAATCAACACTATCGCCATCATCCCCATAATCTCAAAATCCCACCACCCCCGAGCCATTGAGGCGATAATCAAATACTTCCTAGTCCAAGCAGCCGCCTCCGCCACCATCTTATTCTCAAGCCTAATCAATGCCTGATCCACAGGCCAATGAGACATCACCCAACTAACTAACCCCACATCATGCTTGCTTCTCACAACTGCAATCGCTATAAAACTAGGCCTAGTACCCTTCCACTTCTGATTCCCAGAAGTCCTTCAAGGCTCATCACTAACCACAGCACTCCTACTA…
	HQ889490 ATGAACCCCTACGCCAAATTAATCACAATAACAAGCCTTATCCTCGGAACCACCATCACAATCTCCAGCAATCACTGGGCAATAGCCTGAACCGGCCTAGAAATCAACACTATCGCCATCATCCCCATAATCTCAAAATCCCACCACCCCCGAGCCATTGAGGCGATAATCAAATACTTCCTAGTCCAAGCAGCCGCCTCCGCCACCATCTTATTCTCAAGCCTAATCAATGCCTGATCCACAGGCCAATGAGACATCACCCAACTAACTAACCCCACATCATGCTTGCTTCTCACAACTGCAATCGCTATAAAACTAGGCCTAGTACCCTTCCACTTCTGATTCCCAGAAGTCCTTCAAGGCTCATCACTAACCACAGCACTCCTACTA…
	HQ889489 ATGAACCCCTACGCCAAATTAATCACAATAACAAGCCTTATCCTCGGAACCACCATCACAATCTCCAGCAATCACTGGGCAATAGCCTGAACCGGCCTAGAAATCAACACTATCGCCATCATCCCCATAATCTCAAAATCCCACCACCCCCGAGCCATTGAGGCGATAATCAAATACTTCCTAGTCCAAGCAGCCGCCTCCGCCACCATCTTATTCTCAAGCCTAATCAATGCCTGATCCACAGGCCAATGAGACATCACCCAACTAACTAACCCCACATCATGCTTGCTTCTCACAACTGCAATCGCTATAAAACTAGGCCTAGTACCCTTCCACTTCTGATTCCCAGAAGTCCTTCAAGGCTCATCACTAACCACAGCACTCCTACTA…
	HQ889488 ATGAACCCCTACGCCAAATTAATCACAATAACAAGCCTTATCCTCGGAACCACCATCACAATCTCCAGCAATCACTGGGCAATAGCCTGAACCGGCCTAGAAATCAACACTATCGCCATCATCCCCATAATCTCAAAATCCCACCACCCCCGAGCCATTGAGGCGATAATCAAATACTTCCTAGTCCAAGCAGCCGCCTCCGCCACCATCTTATTCTCAAGCCTAATCAATGCCTGATCCACAGGCCAATGAGACATCACCCAACTAACTAACCCCACATCATGCTTGCTTCTCACAACTGCAATCGCTATAAAACTAGGCCTAGTACCCTTCCACTTCTGATTCCCAGAAGTCCTTCAAGGCTCATCACTAACCACAGCACTCCTACTA…
	HQ889487 ATGAACCCCTACGCCAAATTAATCACAATAACAAGCCTTATCCTCGGAACCACCATCACAATCTCCAGCAATCACTGGGCAATAGCCTGAACCGGCCTAGAAATCAACACTATCGCCATCATCCCCATAATCTCAAAATCCCACCACCCCCGAGCCATTGAGGCGATAATCAAATACTTCCTAGTCCAAGCAGCCGCCTCCGCCACCATCTTATTCTCAAGCCTAATCAATGCCTGATCCACAGGCCAATGAGACATCACCCAACTAACTAACCCCACATCATGCTTGCTTCTCACAACTGCAATCGCTATAAAACTAGGCCTAGTACCCTTCCACTTCTGATTCCCAGAAGTCCTTCAAGGCTCATCACTAACCACAGCACTCCTACTA…
	HQ889486 ATGAACCCCTACGCCAAATTAATCACAATAACAAGCCTTATCCTCGGAACCACCATCACAATCTCCAGCAATCACTGGGCAATAGCCTGAACCGGCCTAGAAATCAACACTATCGCCATCATCCCCATAATCTCAAAATCCCACCACCCCCGAGCCATTGAGGCGATAATCAAATACTTCCTAGTCCAAGCAGCCGCCTCCGCCACCATCTTATTCTCAAGCCTAATCAATGCCTGATCCACAGGCCAATGAGACATCACCCAACTAACTAACCCCACATCATGCTTGCTTCTCACAACTGCAATCGCTATAAAACTAGGCCTAGTACCCTTCCACTTCTGATTCCCAGAAGTCCTTCAAGGCTCATCACTAACCACAGCACTCCTACTA…
	HQ889485 ATGAACCCCTACGCCAAATTAATCACAATAACAAGCCTTATCCTCGGAACCACCATCACAATCTCCAGCAATCACTGGGCAATAGCCTGAACCGGCCTAGAAATCAACACTATCGCCATCATCCCCATAATCTCAAAATCCCACCACCCCCGAGCCATTGAGGCGATAATCAAATACTTCCTAGTCCAAGCAGCCGCCTCCGCCACCATCTTATTCTCAAGCCTAATCAATGCCTGATCCACAGGCCAATGAGACATCACCCAACTAACTAACCCCACATCATGCTTGCTTCTCACAACTGCAATCGCTATAAAACTAGGCCTAGTACCCTTCCACTTCTGATTCCCAGAAGTCCTTCAAGGCTCATCACTAACCACAGCACTCCTACTA…
	HQ889484 ATGAACCCCTACGCCAAATTAATCACAATAACAAGCCTTATCCTCGGAACCACCATCACAATCTCCAGCAATCACTGGGCAATAGCCTGAACCGGCCTAGAAATCAACACTATCGCCATCATCCCCATAATCTCAAAATCCCACCACCCCCGAGCCATTGAGGCGATAATCAAATACTTCCTAGTCCAAGCAGCCGCCTCCGCCACCATCTTATTCTCAAGCCTAATCAATGCCTGATCCACAGGCCAATGAGACATCACCCAACTAACTAACCCCACATCATGCTTGCTTCTCACAACTGCAATCGCTATAAAACTAGGCCTAGTACCCTTCCACTTCTGATTCCCAGAAGTCCTTCAAGGCTCATCACTAACCACAGCACTCCTACTA…
	HQ889483 ATGAACCCCTACGCCAAATTAATCACAATAACAAGCCTTATCCTCGGAACCACCATCACAATCTCCAGCAATCACTGGGCAATAGCCTGAACCGGCCTAGAAATCAACACTATCGCCATCATCCCCATAATCTCAAAATCCCACCACCCCCGAGCCATTGAGGCGATAATCAAATACTTCCTAGTCCAAGCAGCCGCCTCCGCCACCATCTTATTCTCAAGCCTAATCAATGCCTGATCCACAGGCCAATGAGACATCACCCAACTAACTAACCCCACATCATGCTTGCTTCTCACAACTGCAATCGCTATAAAACTAGGCCTAGTACCCTTCCACTTCTGATTCCCAGAAGTCCTTCAAGGCTCATCACTAACCACAGCACTCCTACTA…
	HQ889480 ATGAACCCCTACGCCAAATTAATCACAATAACAAGCCTTATCCTCGGAACCACCATCACAATCTCCAGCAATCACTGGGCAATAGCCTGAACCGGCCTAGAAATCAACACTATCGCCATCATCCCCATAATCTCAAAATCCCACCACCCCCGAGCCATTGAGGCGATAATCAAATACTTCCTAGTCCAAGCAGCCGCCTCCGCCACCATCTTATTCTCAAGCCTAATCAATGCCTGATCCACAGGCCAATGAGACATCACCCAACTAACTAACCCCACATCATGCTTGCTTCTCACAACTGCAATCGCTATAAAACTAGGCCTAGTACCCTTCCACTTCTGATTCCCAGAAGTCCTTCAAGGCTCATCACTAACCACAGCACTCCTACTA…
	HQ889479 ATGAACCCCTACGCCAAATTAATCACAATAACAAGCCTTATCCTCGGAACCACCATCACAATCTCCAGCAATCACTGGGCAATAGCCTGAACCGGCCTAGAAATCAACACTATCGCCATCATCCCCATAATCTCAAAATCCCACCACCCCCGAGCCATTGAGGCGATAATCAAATACTTCCTAGTCCAAGCAGCCGCCTCCGCCACCATCTTATTCTCAAGCCTAATCAATGCCTGATCCACAGGCCAATGAGACATCACCCAACTAACTAACCCCACATCATGCTTGCTTCTCACAACTGCAATCGCTATAAAACTAGGCCTAGTACCCTTCCACTTCTGATTCCCAGAAGTCCTTCAAGGCTCATCACTAACCACAGCACTCCTACTA…
	HQ889478 ATGAACCCCTACGCCAAATTAATCACAATAACAAGCCTTATCCTCGGAACCACCATCACAATCTCCAGCAATCACTGGGCAATAGCCTGAACCGGCCTAGAAATCAACACTATCGCCATCATCCCCATAATCTCAAAATCCCACCACCCCCGAGCCATTGAGGCGATAATCAAATACTTCCTAGTCCAAGCAGCCGCCTCCGCCACCATCTTATTCTCAAGCCTAATCAATGCCTGATCCACAGGCCAATGAGACATCACCCAACTAACTAACCCCACATCATGCTTGCTTCTCACAACTGCAATCGCTATAAAACTAGGCCTAGTACCCTTCCACTTCTGATTCCCAGAAGTCCTTCAAGGCTCATCACTAACCACAGCACTCCTACTA…
	HQ889477 ATGAACCCCTACGCCAAATTAATCACAATAACAAGCCTTATCCTCGGAACCACCATCACAATCTCCAGCAATCACTGGGCAATAGCCTGAACCGGCCTAGAAATCAACACTATCGCCATCATCCCCATAATCTCAAAATCCCATCACCCCCGAGCCATTGAGGCGATAATCAAATACTTCCTAGTCCAAGCAGCCGCCTCCGCCACCATCTTATTCTCAAGCCTAATCAATGCCTGATCCACAGGCCAATGAGACATCACCCAACTAACTAACCCCACATCATGCTTGCTTCTCACAACTGCAATCGCTATAAAACTAGGCCTAGTACCCTTCCACTTCTGATTCCCAGAAGTCCTTCAAGGCTCATCACTAACCACAGCACTCCTACTA…
	HQ889476 ATGAACCCCTACGCCAAATTAATCACAATAACAAGCCTTATCCTCGGAACCACCATCACAATCTCCAGCAATCACTGGGCAATAGCCTGAACCGGCCTAGAAATCAACACTATCGCCATCATCCCCATAATCTCAAAATCCCACCACCCCCGAGCCATTGAGGCGATAATCAAATACTTCCTAGTCCAAGCAGCCGCCTCCGCCACCATCTTATTCTCAAGCCTAATCAATGCCTGATCCACAGGCCAATGAGACATCACCCAACTAACTAACCCCACATCATGCTTGCTTCTCACAACTGCAATCGCTATAAAACTAGGCCTAGTACCCTTCCACTTCTGATTCCCAGAAGTCCTTCAAGGCTCATCACTAACCACAGCACTCCTACTA…
	HQ889475 ATGAACCCCTACGCCAAATTAATCACAATAACAAGCCTTATCCTCGGAACCACCATCACAATCTCCAGCAATCACTGGGCAATAGCCTGAACCGGCCTAGAAATCAACACTATCGCCATCATCCCCATAATCTCAAAATCCCACCACCCCCGAGCCATTGAGGCGATAATCAAATACTTCCTAGTCCAAGCAGCCGCCTCCGCCACCATCTTATTCTCAAGCCTAATCAATGCCTGATCCACAGGCCAATGAGACATCACCCAACTAACTAACCCCACATCATGCTTGCTTCTCACAACTGCAATCGCTATAAAACTAGGCCTAGTACCCTTCCACTTCTGATTCCCAGAAGTCCTTCAAGGCTCATCACTAACCACAGCACTCCTACTA…
	HQ889474 ATGAACCCCTACGCCAAATTAATCACAATAACAAGCCTTATCCTCGGAACCACCATCACAATCTCCAGCAATCACTGGGCAATAGCCTGAACCGGCCTAGAAATCAACACTATCGCCATCATCCCCATAATCTCAAAATCCCACCACCCCCGAGCCATTGAGGCGATAATCAAATACTTCCTAGTCCAAGCAGCCGCCTCCGCCACCATCTTATTCTCAAGCCTAATCAATGCCTGATCCACAGGCCAATGAGACATCACCCAACTAACTAACCCCACATCATGCTTGCTTCTCACAACTGCAATCGCTATAAAACTAGGCCTAGTACCCTTCCACTTCTGATTCCCAGAAGTCCTTCAAGGCTCATCACTAACCACAGCACTCCTACTA…
	HQ889473 ATGAACCCCTACGCCAAATTAATCACAATAACAAGCCTTATCCTCGGAACCACCATCACAATCTCCAGCAATCACTGGGCAATAGCCTGAACCGGCCTAGAAATCAACACTATCGCCATCATCCCCATAATCTCAAAATCCCACCACCCCCGAGCCATTGAGGCGATAATCAAATACTTCCTAGTCCAAGCAGCCGCCTCCGCCACCATCTTATTCTCAAGCCTAATCAATGCCTGATCCACAGGCCAATGAGACATCACCCAACTAACTAACCCCACATCATGCTTGCTTCTCACAACTGCAATCGCTATAAAACTAGGCCTAGTACCCTTCCACTTCTGATTCCCAGAAGTCCTTCAAGGCTCATCACTAACCACAGCACTCCTACTA…
	HQ889472 ATGAACCCCTACGCCAAATTAATCACAATAACAAGCCTTATCCTCGGAACCACCATCACAATCTCCAGCAATCACTGGGCAATAGCCTGAACCGGCCTAGAAATCAACACTATCGCCATCATCCCCATAATCTCAAAATCCCACCACCCCCGAGCCATTGAGGCGATAATCAAATACTTCCTAGTCCAAGCAGCCGCCTCCGCCACCATCTTATTCTCAAGCCTAATCAATGCCTGATCCACAGGCCAATGAGACATCACCCAACTAACTAACCCCACATCATGCTTGCTTCTCACAACTGCAATCGCTATAAAACTAGGCCTAGTACCCTTCCACTTCTGATTCCCAGAAGTCCTTCAAGGCTCATCACTAACCACAGCACTCCTACTA…
	HQ889471 ATGAACCCCTACGCCAAATTAATCACAATAACAAGCCTTATCCTCGGAACCACCATCACAATCTCCAGCAATCACTGGGCAATAGCCTGAACCGGCCTAGAAATCAACACTATCGCCATCATCCCCATAATCTCAAAATCCCACCACCCCCGAGCCATTGAGGCGATAATCAAATACTTCCTAGTCCAAGCAGCCGCCTCCGCCACCATCTTATTCTCAAGCCTAATCAATGCCTGATCCACAGGCCAATGAGACATCACCCAACTAACTAACCCCACATCATGCTTGCTTCTCACAACTGCAATCGCTATAAAACTAGGCCTAGTACCCTTCCACTTCTGATTCCCAGAAGTCCTTCAAGGCTCATCACTAACCACAGCACTCCTACTA…
	HQ889470 ATGAACCCCTACGCCAAATTAATCACAATAACAAGCCTTATCCTCGGAACCACCATCACAATCTCCAGCAATCACTGGGCAATAGCCTGAACCGGCCTAGAAATCAACACTATCGCCATCATCCCCATAATCTCAAAATCCCACCACCCCCGAGCCATTGAGGCGATAATCAAATACTTCCTAGTCCAAGCAGCCGCCTCCGCCACCATCTTATTCTCAAGCCTAATCAATGCCTGATCCACAGGCCAATGAGACATCACCCAACTAACTAACCCCACATCATGCTTGCTTCTCACAACTGCAATCGCTATAAAACTAGGCCTAGTACCCTTCCACTTCTGATTCCCAGAAGTCCTTCAAGGCTCATCACTAACCACAGCACTCCTACTA…
	HQ889469 ATGAACCCCTACGCCAAATTAATCACAATAACAAGCCTTATCCTCGGAACCACCATCACAATCTCCAGCAATCACTGGGCAATAGCCTGAACCGGCCTAGAAATCAACACTATCGCCATCATCCCCATAATCTCAAAATCCCACCACCCCCGAGCCATTGAGGCGATAATCAAATACTTCCTAGTCCAAGCAGCCGCCTCCGCCACCATCTTATTCTCAAGCCTAATCAATGCCTGATCCACAGGCCAATGAGACATCACCCAACTAACTAACCCCACATCATGCTTGCTTCTCACAACTGCAATCGCTATAAAACTAGGCCTAGTACCCTTCCACTTCTGATTCCCAGAAGTCCTTCAAGGCTCATCACTAACCACAGCACTCCTACTA…
	HQ889468 ATGAACCCCTACGCCAAATTAATCACAATAACAAGCCTTATCCTCGGAACCACCATCACAATCTCCAGCAATCACTGGGCAATAGCCTGAACCGGCCTAGAAATCAACACTATCGCCATCATCCCCATAATCTCAAAATCCCACCACCCCCGAGCCATTGAGGCGATAATCAAATACTTCCTAGTCCAAGCAGCCGCCTCCGCCACCATCTTATTCTCAAGCCTAATCAATGCCTGATCCACAGGCCAATGAGACATCACCCAACTAACTAACCCCACATCATGCTTGCTTCTCACAACTGCAATCGCTATAAAACTAGGCCTAGTACCCTTCCACTTCTGATTCCCAGAAGTCCTTCAAGGCTCATCACTAACCACAGCACTCCTACTA…
	HQ889467 ATGAACCCCTACGCCAAATTAATCACAATAACAAGCCTTATCCTCGGAACCACCATCACAATCTCCAGCAATCACTGGGCAATAGCCTGAACCGGCCTAGAAATCAACACTATCGCCATCATCCCCATAATCTCAAAATCCCACCACCCCCGAGCCATTGAGGCGATAATCAAATACTTCCTAGTCCAAGCAGCCGCCTCCGCCACCATCTTATTCTCAAGCCTAATCAATGCCTGATCCACAGGCCAATGAGACATCACCCAACTAACTAACCCCACATCATGCTTGCTTCTCACAACTGCAATCGCTATAAAACTAGGCCTAGTACCCTTCCACTTCTGATTCCCAGAAGTCCTTCAAGGCTCATCACTAACCACAGCACTCCTACTA…
	HQ889466 ATGAACCCCTACGCCAAATTAATCACAATAACAAGCCTTATCCTCGGAACCACCATCACAATCTCCAGCAATCACTGGGCAATAGCCTGAACCGGCCTAGAAATCAACACTATCGCCATCATCCCCATAATCTCAAAATCCCACCACCCCCGAGCCATTGAGGCGATAATCAAATACTTCCTAGTCCAAGCAGCCGCCTCCGCCACCATCTTATTCTCAAGCCTAATCAATGCCTGATCCACAGGCCAATGAGACATCACCCAACTAACTAACCCCACATCATGCTTGCTTCTCACAACTGCAATCGCTATAAAACTAGGCCTAGTACCCTTCCACTTCTGATTCCCAGAAGTCCTTCAAGGCTCATCACTAACCACAGCACTCCTACTA…
	HQ889465 ATGAACCCCTACGCCAAATTAATCACAATAACAAGCCTTATCCTCGGAACCACCATCACAATCTCCAGCAATCACTGGGCAATAGCCTGAACCGGCCTAGAAATCAACACTATCGCCATCATCCCCATAATCTCAAAATCCCACCACCCCCGAGCCATTGAGGCGATAATCAAATACTTCCTAGTCCAAGCAGCCGCCTCCGCCACCATCTTATTCTCAAGCCTAATCAATGCCTGATCCACAGGCCAATGAGACATCACCCAACTAACTAACCCCACATCATGCTTGCTTCTCACAACTGCAATCGCTATAAAACTAGGCCTAGTACCCTTCCACTTCTGATTCCCAGAAGTCCTTCAAGGCTCATCACTAACCACAGCACTCCTACTA…
	HQ889464 ATGAACCCCTACGCCAAATTAATCACAATAACAAGCCTTATCCTCGGAACCACCATCACAATCTCCAGCAATCACTGGGCAATAGCCTGAACCGGCCTAGAAATCAACACTATCGCCATCATCCCCATAATCTCAAAATCCCACCACCCCCGAGCCATTGAGGCGATAATCAAATACTTCCTAGTCCAAGCAGCCGCCTCCGCCACCATCTTATTCTCAAGCCTAATCAATGCCTGATCCACAGGCCAATGAGACATCACCCAACTAACTAACCCCACATCATGCTTGCTTCTCACAACTGCAATCGCTATAAAACTAGGCCTAGTACCCTTCCACTTCTGATTCCCAGAAGTCCTTCAAGGCTCATCACTAACCACAGCACTCCTACTA…
	HQ889463 ATGAACCCCTACGCCAAATTAATCACAATAACAAGCCTTATCCTCGGAACCACCATCACAATCTCCAGCAATCACTGGGCAATGGCCTGAACCGGCCTAGAAATCAACACTATCGCCATCATCCCCATAATCTCAAAATCCCACCACCCCCGAGCCATTGAGGCAATAATCAAATACTTCCTAGTCCAAGCAGCCGCCTCCGCCACCATCTTATTCTCAAGCCTAATCAATGCCTGATCCACAGGCCAATGAGACATCACCCAACTAACTAACCCCACATCATGCTTGCTTCTCACAGCTGCAATCGCTATAAAACTAGGCCTAGTACCCTTCCACTTCTGATTCCCAGAAGTCCTTCAAGGCTCATCACTAACCACAGCACTCCTACTA…
	HQ889462 ATGAACCCCTACGCCAAATTAATCACAATAACAAGCCTTATCCTCGGAACCACCATCACAATCTCCAGCAATCACTGGGCAATAGCCTGAACCGGCCTAGAAATCAACACTATCGCCATCATCCCCATAATCTCAAAATCCCACCACCCCCGAGCCATTGAGGCGATAATCAAATACTTCCTAGTCCAAGCAGCCGCCTCCGCCACCATCTTATTCTCAAGCCTAATCAATGCCTGATCCACAGGCCAATGAGACATCACCCAACTAACTAACCCCACATCATGCTTGCTTCTCACAACTGCAATCGCTATAAAACTAGGCCTAGTACCCTTCCACTTCTGATTCCCAGAAGTCCTTCAAGGCTCATCACTAACCACAGCACTCCTACTA…
	HQ889461 ATGAACCCCTACGCCAAATTAATCACAATAACAAGCCTTATCCTCGGAACCACCATCACAATCTCCAGCAATCACTGGGCAATAGCCTGAACCGGCCTAGAAATCAACACTATCGCCATCATCCCCATAATCTCAAAATCCCACCACCCCCGAGCCATTGAGGCGATAATCAAATACTTCCTAGTCCAAGCAGCCGCCTCCGCCACCATCTTATTCTCAAGCCTAATCAATGCCTGATCCACAGGCCAATGAGACATCACCCAACTAACTAACCCCACATCATGCTTGCTTCTCACAACTGCAATCGCTATAAAACTAGGCCTAGTACCCTTCCACTTCTGATTCCCAGAAGTCCTTCAAGGCTCATCACTAACCACAGCACTCCTACTA…
	HQ889460 ATGAACCCCTACGCCAAATTAATCACAATAACAAGCCTTATCCTCGGAACCACCATCACAATCTCCAGCAATCACTGGGCAATAGCCTGAACCGGCCTAGAAATCAACACTATCGCCATCATCCCCATAATCTCAAAATCCCACCACCCCCGAGCCATTGAGGCGATAATCAAATACTTCCTAGTCCAAGCAGCCGCCTCCGCCACCATCTTATTCTCAAGCCTAATCAATGCCTGATCCACAGGCCAATGAGACATCACCCAACTAACTAACCCCACATCATGCTTGCTTCTCACAACTGCAATCGCTATAAAACTAGGCCTAGTACCCTTCCACTTCTGATTCCCAGAAGTCCTTCAAGGCTCATCACTAACCACAGCACTCCTACTA…
	HQ889459 ATGAACCCCTACGCCAAATTAATCACAATAACAAGCCTTATCCTCGGAACCACCATCACAATCTCCAGCAATCACTGGGCAATAGCCTGAACCGGCCTAGAAATCAACACTATCGCCATCATCCCCATAATCTCAAAATCCCACCACCCCCGAGCCATTGAGGCGATAATCAAATACTTCCTAGTCCAAGCAGCCGCCTCCGCCACCATCTTATTCTCAAGCCTAATCAATGCCTGATCCACAGGCCAATGAGACATCACCCAACTAACTAACCCCACATCATGCTTGCTTCTCACAACTGCAATCGCTATAAAACTAGGCCTAGTACCCTTCCACTTCTGATTCCCAGAAGTCCTTCAAGGCTCATCACTAACCACAGCACTCCTACTA…
	HQ889458 ATGAACCCCTACGCCAAATTAATCACAATAACAAGCCTTATCCTCGGAACCACCATCACAATCTCCAGCAATCACTGGGCAATAGCCTGAACCGGCCTAGAAATCAACACTATCGCCATCATCCCCATAATCTCAAAATCCCACCACCCCCGAGCCATTGAGGCGATAATCAAATACTTCCTAGTCCAAGCAGCCGCCTCCGCCACCATCTTATTCTCAAGCCTAATCAATGCCTGATCCACAGGCCAATGAGACATCACCCAACTAACTAACCCCACATCATGCTTGCTTCTCACAACTGCAATCGCTATAAAACTAGGCCTAGTACCCTTCCACTTCTGATTCCCAGAAGTCCTTCAAGGCTCATCACTAACCACAGCACTCCTACTA…
	HQ889457 ATGAACCCCTACGCCAAATTAATCACAATAACAAGCCTTATCCTCGGAACCACCATCACAATCTCCAGCAATCACTGGGCAATAGCCTGAACCGGCCTAGAAATCAACACTATCGCCATCATCCCCATAATCTCAAAATCCCACCACCCCCGAGCCATTGAGGCGATAATCAAATACTTCCTAGTCCAAGCAGCCGCCTCCGCCACCATCTTATTCTCAAGCCTAATCAATGCCTGATCCACAGGCCAATGAGACATCACCCAACTAACTAACCCCACATCATGCTTGCTTCTCACAACTGCAATCGCTATAAAACTAGGCCTAGTACCCTTCCACTTCTGATTCCCAGAAGTCCTTCAAGGCTCATCACTAACCACAGCACTCCTACTA…
	HQ889456 ATGAACCCCTACGCCAAATTAATCACAATAACAAGCCTTATCCTCGGAACCACCATCACAATCTCCAGCAATCACTGGGCAATAGCCTGAACCGGCCTAGAAATCAACACTATCGCCATCATCCCCATAATCTCAAAATCCCACCACCCCCGAGCCATTGAGGCGATAATCAAATACTTCCTAGTCCAAGCAGCCGCCTCCGCCACCATCTTATTCTCAAGCCTAATCAATGCCTGATCCACAGGCCAATGAGACATCACCCAACTAACTAACCCCACATCATGCTTGCTTCTCACAACTGCAATCGCTATAAAACTAGGCCTAGTACCCTTCCACTTCTGATTCCCAGAAGTCCTTCAAGGCTCATCACTAACCACAGCACTCCTACTA…
	HQ889455 ATGAACCCCTACGCCAAATTAATCACAATAACAAGCCTTATCCTCGGAACCACCATCACAATCTCCAGCAATCACTGGGCAATAGCCTGAACCGGCCTAGAAATCAACACTATCGCCATCATCCCCATAATCTCAAAATCCCACCACCCCCGAGCCATTGAGGCGATAATCAAATACTTCCTAGTCCAAGCAGCCGCCTCCGCCACCATCTTATTCTCAAGCCTAATCAATGCCTGATCCACAGGCCAATGAGACATCACCCAACTAACTAACCCCACATCATGCTTGCTTCTCACAACTGCAATCGCTATAAAACTAGGCCTAGTACCCTTCCACTTCTGATTCCCAGAAGTCCTTCAAGGCTCATCACTAACCACAGCACTCCTACTA…
	HQ889454 ATGAACCCCTACGCCAAATTAATCACAATAACAAGCCTTATCCTCGGAACCACCATCACAATCTCCAGCAATCACTGGGCAATAGCCTGAACCGGCCTAGAAATCAACACTATCGCCATCATCCCCATAATCTCAAAATCCCACCACCCCCGAGCCATTGAGGCGATAATCAAATACTTCCTAGTCCAAGCAGCCGCCTCCGCCACCATCTTATTCTCAAGCCTAATCAATGCCTGATCCACAGGCCAATGAGACATCACCCAACTAACTAACCCCACATCATGCTTGCTTCTCACAACTGCAATCGCTATAAAACTAGGCCTAGTACCCTTCCACTTCTGATTCCCAGAAGTCCTTCAAGGCTCATCACTAACCACAGCACTCCTACTA…
	HQ889453 ATGAACCCCTACGCCAAATTAATCACAATAACAAGCCTTATCCTCGGAACCACCATCACAATCTCCAGCAATCACTGGGCAATAGCCTGAACCGGCCTAGAAATCAACACTATCGCCATCATCCCCATAATCTCAAAATCCCACCACCCCCGAGCCATTGAGGCGATAATCAAATACTTCCTAGTCCAAGCAGCCGCCTCCGCCACCATCTTATTCTCAAGCCTAATCAATGCCTGATCCACAGGCCAATGAGACATCACCCAACTAACTAACCCCACATCATGCTTGCTTCTCACAACTGCAATCGCTATAAAACTAGGCCTAGTACCCTTCCACTTCTGATTCCCAGAAGTCCTTCAAGGCTCATCACTAACCACAGCACTCCTACTA…
	HQ889452 ATGAACCCCTACGCCAAATTAATCACAATAACAAGCCTTATCCTCGGAACCACCATCACAATCTCCAGCAATCACTGGGCAATAGCCTGAACCGGCCTAGAAATCAACACTATCGCCATCATCCCCATAATCTCAAAATCCCACCACCCCCGAGCCATTGAGGCGATAATCAAATACTTCCTAGTCCAAGCAGCCGCCTCCGCCACCATCTTATTCTCAAGCCTAATCAATGCCTGATCCACAGGCCAATGAGACATCACCCAACTAACTAACCCCACATCATGCTTGCTTCTCACAACTGCAATCGCTATAAAACTAGGCCTAGTACCCTTCCACTTCTGATTCCCAGAAGTCCTTCAAGGCTCATCACTAACCACAGCACTCCTACTA…
	HQ889451 ATGAACCCCTACGCCAAATTAATCACAATAACAAGCCTTATCCTCGGAACCACCATCACAATCTCCAGCAATCACTGGGCAATAGCCTGAACCGGCCTAGAAATCAACACTATCGCCATCATCCCCATAATCTCAAAATCCCACCACCCCCGAGCCATTGAGGCGATAATCAAATACTTCCTAGTCCAAGCAGCCGCCTCCGCCACCATCTTATTCTCAAGCCTAATCAATGCCTGATCCACAGGCCAATGAGACATCACCCAACTAACTAACCCCACATCATGCTTGCTTCTCACAACTGCAATCGCTATAAAACTAGGCCTAGTACCCTTCCACTTCTGATTCCCAGAAGTCCTTCAAGGCTCATCACTAACCACAGCACTCCTACTA…
	HQ889450 ATGAACCCCTACGCCAAATTAATCACAATAACAAGCCTTATCCTCGGAACCACCATCACAATCTCCAGCAATCACTGGGCAATAGCCTGAACCGGCCTAGAAATCAACACTATCGCCATCATCCCCATAATCTCAAAATCCCACCACCCCCGAGCCATTGAGGCGATAATCAAATACTTCCTAGTCCAAGCAGCCGCCTCCGCCACCATCTTATTCTCAAGCCTAATCAATGCCTGATCCACAGGCCAATGAGACATCACCCAACTAACTAACCCCACATCATGCTTGCTTCTCACAACTGCAATCGCTATAAAACTAGGCCTAGTACCCTTCCACTTCTGATTCCCAGAAGTCCTTCAAGGCTCATCACTAACCACAGCACTCCTACTA…
	HQ889449 ATGAACCCCTACGCCAAATTAATCACAATAACAAGCCTTATCCTCGGAACCACCATCACAATCTCCAGCAATCACTGGGCAATAGCCTGAACCGGCCTAGAAATCAACACTATCGCCATCATCCCCATAATCTCAAAATCCCACCACCCCCGAGCCATTGAGGCGATAATCAAATACTTCCTAGTCCAAGCAGCCGCCTCCGCCACCATCTTATTCTCAAGCCTAATCAATGCCTGATCCACAGGCCAATGAGACATCACCCAACTAACTAACCCCACATCATGCTTGCTTCTCACAACTGCAATCGCTATAAAACTAGGCCTAGTACCCTTCCACTTCTGATTCCCAGAAGTCCTTCAAGGCTCATCACTAACCACAGCACTCCTACTA…
	HQ889448 ATGAACCCCTACGCCAAATTAATCACAATAACAAGCCTTATCCTCGGAACCACCATCACAATCTCCAGCAATCACTGGGCAATAGCCTGAACCGGCCTAGAAATCAACACTATCGCCATCATCCCCATAATCTCAAAATCCCACCACCCCCGAGCCATTGAGGCGATAATCAAATACTTCCTAGTCCAAGCAGCCGCCTCCGCCACCATCTTATTCTCAAGCCTAATCAATGCCTGATCCACAGGCCAATGAGACATCACCCAACTAACTAACCCCACATCATGCTTGCTTCTCACAACTGCAATCGCTATAAAACTAGGCCTAGTACCCTTCCACTTCTGATTCCCAGAAGTCCTTCAAGGCTCATCACTAACCACAGCACTCCTACTA…
	HQ889447 ATGAACCCCTACGCCAAATTAATCACAATAACAAGCCTTATCCTCGGAACCACCATCACAATCTCCAGCAATCACTGGGCAATAGCCTGAACCGGCCTAGAAATCAACACTATCGCCATCATCCCCATAATCTCAAAATCCCACCACCCCCGAGCCATTGAGGCAATAATCAAATACTTCCTAGTCCAAGCAGCCGCCTCCGCCACCATCTTATTCTCAAGCCTAATCAATGCCTGATCCACAGGCCAATGAGACATCACCCAACTAACTAACCCCACATCATGCTTGCTTCTCACAGCTGCAATCGCTATAAAACTAGGCCTAGTACCCTTCCACTTCTGATTCCCAGAAGTCCTTCAAGGCTCATCACTAACCACAGCACTCCTACTA…
	HQ889446 ATGAACCCCTACGCCAAATTAATCACAATAACAAGCCTTATCCTCGGAACCACCATCACAATCTCCAGCAATCACTGGGCAATAGCCTGAACCGGCCTAGAAATCAACACTATCGCCATCATCCCCATAATCTCAAAATCCCACCACCCCCGAGCCATTGAGGCAATAATCAAATACTTCCTAGTCCAAGCAGCCGCCTCCGCCACCATCTTATTCTCAAGCCTAATCAATGCCTGATCCACAGGCCAATGAGACATCACCCAACTAACTAACCCCACATCATGCTTGCTTCTCACAGCTGCAATCGCTATAAAACTAGGCCTAGTACCCTTCCACTTCTGATTCCCAGAAGTCCTTCAAGGCTCATCACTAACCACAGCACTCCTACTA…
	HQ889445 ATGAACCCCTACGCCAAATTAATCACAATAACAAGCCTTATCCTCGGAACCACCATCACAATCTCCAGCAATCACTGGGCAATAGCCTGAACCGGCCTAGAAATCAACACTATCGCCATCATCCCCATAATCTCAAAATCCCACCACCCCCGAGCCATTGAGGCAATAATCAAATACTTCCTAGTCCAAGCAGCCGCCTCCGCCACCATCTTATTCTCAAGCCTAATCAATGCCTGATCCACAGGCCAATGAGACATCACCCAACTAACTAACCCCACATCATGCTTGCTTCTCACAGCTGCAATCGCTATAAAACTAGGCCTAGTACCCTTCCACTTCTGATTCCCAGAAGTCCTTCAAGGCTCATCACTAACCACAGCACTCCTACTA…
	HQ889444 ATGAACCCCTACGCCAAATTAATCACAATAACAAGCCTTATCCTCGGAACCACCATCACAATCTCCAGCAATCACTGGGCAATAGCCTGAACCGGCCTAGAAATCAACACTATCGCCATCATCCCCATAATCTCAAAATCCCACCACCCCCGAGCCATTGAGGCAATAATCAAATACTTCCTAGTCCAAGCAGCCGCCTCCGCCACCATCTTATTCTCAAGCCTAATCAATGCCTGATCCACAGGCCAATGAGACATCACCCAACTAACTAACCCCACATCATGCTTGCTTCTCACAGCTGCAATCGCTATAAAACTAGGCCTAGTACCCTTCCACTTCTGATTCCCAGAAGTCCTTCAAGGCTCATCACTAACCACAGCACTCCTACTA…
	HQ889443 ATGAACCCCTACGCCAAATTAATCACAATAACAAGCCTTATCCTCGGAACCACCATCACAATCTCCAGCAATCACTGGGCAATAGCCTGAACCGGCCTAGAAATCAACACTATCGCCATCATCCCCATAATCTCAAAATCCCACCACCCCCGAGCCATTGAGGCAATAATCAAATACTTCCTAGTCCAAGCAGCCGCCTCCGCCACCATCTTATTCTCAAGCCTAATCAATGCCTGATCCACAGGCCAATGAGACATCACCCAACTAACTAACCCCACATCATGCTTGCTTCTCACAGCTGCAATCGCTATAAAACTAGGCCTAGTACCCTTCCACTTCTGATTCCCAGAAGTCCTTCAAGGCTCATCACTAACCACAGCACTCCTACTA…
	HQ889442 ATGAACCCCTACGCCAAATTAATCACAATAACAAGCCTTATCCTCGGAACCACCATCACAATCTCCAGCAATCACTGGGCAATAGCCTGAACCGGCCTAGAAATCAACACTATCGCCATCATCCCCATAATCTCAAAATCCCACCACCCCCGAGCCATTGAGGCAATAATCAAATACTTCCTAGTCCAAGCAGCCGCCTCCGCCACCATCTTATTCTCAAGCCTAATCAATGCCTGATCCACAGGCCAATGAGACATCACCCAACTAACTAACCCCACATCATGCTTGCTTCTCACAGCTGCAATCGCTATAAAACTAGGCCTAGTACCCTTCCACTTCTGATTCCCAGAAGTCCTTCAAGGCTCATCACTAACCACAGCACTCCTACTA…
	HQ889441 ATGAACCCCTACGCCAAATTAATCACAATAACAAGCCTTATCCTCGGAACCACCATCACAATCTCCAGCAATCACTGGGCAATAGCCTGAACCGGCCTAGAAATCAACACTATCGCCATCATCCCCATAATCTCAAAATCCCACCACCCCCGAGCCATTGAGGCAATAATCAAATACTTCCTAGTCCAAGCAGCCGCCTCCGCCACCATCTTATTCTCAAGCCTAATCAATGCCTGATCCACAGGCCAATGAGACATCACCCAACTAACTAACCCCACATCATGCTTGCTTCTCACAGCTGCAATCGCTATAAAACTAGGCCTAGTACCCTTCCACTTCTGATTCCCAGAAGTCCTTCAAGGCTCATCACTAACCACAGCACTCCTACTA…
	HQ889440 ATGAACCCCTACGCCAAATTAATCACAATAACAAGCCTTATCCTCGGAACCACCATCACAATCTCCAGCAATCACTGGGCAATAGCCTGAACCGGCCTAGAAATCAACACTATCGCCATCATCCCCATAATCTCAAAATCCCACCACCCCCGAGCCATTGAGGCAATAATCAAATACTTCCTAGTCCAAGCAGCCGCCTCCGCCACCATCTTATTCTCAAGCCTAATCAATGCCTGATCCACAGGCCAATGAGACATCACCCAACTAACTAACCCCACATCATGCTTGCTTCTCACAGCTGCAATCGCTATAAAACTAGGCCTAGTACCCTTCCACTTCTGATTCCCAGAAGTCCTTCAAGGCTCATCACTAACCACAGCACTCCTACTA…
	HQ889439 ATGAACCCCTACGCCAAATTAATCACAATAACAAGCCTTATCCTCGGAACCACCATCACAATCTCCAGCAATCACTGGGCAATAGCCTGAACCGGCCTAGAAATCAACACTATCGCCATCATCCCCATAATCTCAAAATCCCACCACCCCCGAGCCATTGAGGCAATAATCAAATACTTCCTAGTCCAAGCAGCCGCCTCCGCCACCATCTTATTCTCAAGCCTAATCAATGCCTGATCCACAGGCCAATGAGACATCACCCAACTAACTAACCCCACATCATGCTTGCTTCTCACAGCTGCAATCGCTATAAAACTGGGCCTAGTACCCTTCCACTTCTGATTCCCAGAAGTCCTTCAAGGCTCATCACTAACCACAGCACTCCTACTA…
	HQ889438 ATGAACCCCTACGCCAAATTAATCACAATAACAAGCCTTATCCTCGGAACCACCATCACAATCTCCAGCAATCACTGGGCAATAGCCTGAACCGGCCTAGAAATCAACACTATCGCCATCATCCCCATAATCTCAAAATCCCACCACCCCCGAGCCATTGAGGCAATAATCAAATACTTCCTAGTCCAAGCAGCCGCCTCCGCCACCATCTTATTCTCAAGCCTAATCAATGCCTGATCCACAGGCCAATGAGACATCACCCAACTAACTAACCCCACATCATGCTTGCTTCTCACAGCTGCAATCGCTATAAAACTAGGCCTAGTACCCTTCCACTTCTGATTCCCAGAAGTCCTTCAAGGCTCATCACTAACCACAGCACTCCTACTA…
	HQ889437 ATGAACCCCTACGCCAAATTAATCACAATAACAAGCCTTATCCTCGGAACCACCATCACAATCTCCAGCAATCACTGGGCAATAGCCTGAACCGGCCTAGAAATCAACACTATCGCCATCATCCCCATAATCTCAAAATCCCACCACCCCCGAGCCATTGAGGCAATAATCAAATACTTCCTAGTCCAAGCAGCCGCCTCCGCCACCATCTTATTCTCAAGCCTAATCAATGCCTGATCCACAGGCCAATGAGACATCACCCAACTAACTAACCCCACATCATGCTTGCTTCTCACAGCTGCAATCGCTATAAAACTAGGCCTAGTACCCTTCCACTTCTGATTCCCAGAAGTCCTTCAAGGCTCATCACTAACCACAGCACTCCTACTA…
	HQ889436 ATGAACCCCTACGCCAAATTAATCACAATAACAAGCCTTATCCTCGGAACCACCATCACAATCTCCAGCAATCACTGGGCAATAGCCTGAACCGGCCTAGAAATCAACACTATCGCCATCATCCCCATAATCTCAAAATCCCACCACCCCCGAGCCATTGAGGCAATAATCAAATACTTCCTAGTCCAAGCAGCCGCCTCCGCCACCATCTTATTCTCAAGCCTAATCAATGCCTGATCCACAGGCCAATGAGACATCACCCAACTAACTAACCCCACATCATGCTTGCTTCTCACAGCTGCAATCGCTATAAAACTAGGCCTAGTACCCTTCCACTTCTGATTCCCAGAAGTCCTTCAAGGCTCATCACTAACCACAGCACTCCTACTA…
	HQ889435 ATGAACCCCTACGCCAAATTAATCACAATAACAAGCCTTATCCTCGGAACCACCATCACAATCTCCAGCAATCACTGGGCAATAGCCTGAACCGGCCTAGAAATCAACACTATCGCCATCATCCCCATAATCTCAAAATCCCACCACCCCCGAGCCATTGAGGCAATAATCAAATACTTCCTAGTCCAAGCAGCCGCCTCCGCCACCATCTTATTCTCAAGCCTAATCAATGCCTGATCCACAGGCCAATGAGACATCACCCAACTAACTAACCCCACATCATGCTTGCTTCTCACAGCTGCAATCGCTATAAAACTAGGCCTAGTACCCTTCCACTTCTGATTCCCAGAAGTCCTTCAAGGCTCATCACTAACCACAGCACTCCTACTA…
	HQ889434 ATGAACCCCTACGCCAAATTAATCACAATAACAAGCCTTATCCTCGGAACCACCATCACAATCTCCAGCAATCACTGGGCAATAGCCTGAACCGGCCTAGAAATCAACACTATCGCCATCATCCCCATAATCTCAAAATCCCACCACCCCCGAGCCATTGAGGCAATAATCAAATACTTCCTAGTCCAAGCAGCCGCCTCCGCCACCATCTTATTCTCAAGCCTAATCAATGCCTGATCCACAGGCCAATGAGACATCACCCAACTAACTAACCCCACATCATGCTTGCTTCTCACAGCTGCAATCGCTATAAAACTAGGCCTAGTACCCTTCCACTTCTGATTCCCAGAAGTCCTTCAAGGCTCATCACTAACCACAGCACTCCTACTA…
	HQ889433 ATGAACCCCTACGCCAAATTAATCACAATAACAAGCCTTATCCTCGGAACCACCATCACAATCTCCAGCAATCACTGGGCAATAGCCTGAACCGGCCTAGAAATCAACACTATCGCCATCATCCCCATAATCTCAAAATCCCACCACCCCCGAGCCATTGAGGCAATAATCAAATACTTCCTAGTCCAAGCAGCCGCCTCCGCCACCATCTTATTCTCAAGCCTAATCAATGCCTGATCCACAGGCCAATGAGACATCACCCAACTAACTAACCCCACATCATGCTTGCTTCTCACAGCTGCAATCGCTATAAAACTAGGCCTAGTACCCTTCCACTTCTGATTCCCAGAAGTCCTTCAAGGCTCATCACTAACCACAGCACTCCTACTA…
	HQ889432 ATGAACCCCTACGCCAAATTAATCACAATAACAAGCCTTATCCTCGGAACCACCATCACAATCTCCAGCAATCACTGGGCAATAGCCTGAACCGGCCTAGAAATCAACACTATCGCCATCATCCCCATAATCTCAAAATCCCACCACCCCCGAGCCATTGAGGCAATAATCAAATACTTCCTAGTCCAAGCAGCCGCCTCCGCCACCATCTTATTCTCAAGCCTAATCAATGCCTGATCCACAGGCCAATGAGACATCACCCAACTAACTAACCCCACATCATGCTTGCTTCTCACAGCTGCAATCGCTATAAAACTAGGCCTAGTACCCTTCCACTTCTGATTCCCAGAAGTCCTTCAAGGCTCATCACTAACCACAGCACTCCTACTA…
	HQ889431 ATGAACCCCTACGCCAAATTAATCACAATAACAAGCCTTATCCTCGGAACCACCATCACAATCTCCAGCAATCACTGGGCAATAGCCTGAACCGGCCTAGAAATCAACACTATCGCCATCATCCCCATAATCTCAAAATCCCACCACCCCCGAGCCATTGAGGCAATAATCAAATACTTCCTAGTCCAAGCAGCCGCCTCCGCCACCATCTTATTCTCAAGCCTAATCAATGCCTGATCCACAGGCCAATGAGACATCACCCAACTAACTAACCCCACATCATGCTTGCTTCTCACAGCTGCAATCGCTATAAAACTAGGCCTAGTACCCTTCCACTTCTGATTCCCAGAAGTCCTTCAAGGCTCATCACTAACCACAGCACTCCTACTA…
	HQ889430 ATGAACCCCTACGCCAAATTAATCACAATAACAAGCCTTATCCTCGGAACCACCATCACAATCTCCAGCAATCACTGGGCAATAGCCTGAACCGGCCTAGAAATCAACACTATCGCCATCATCCCCATAATCTCAAAATCCCACCACCCCCGAGCCATTGAGGCAATAATCAAATACTTCCTAGTCCAAGCAGCCGCCTCCGCCACCATCTTATTCTCAAGCCTAATCAATGCCTGATCCACAGGCCAATGAGACATCACCCAACTAACTAACCCCACATCATGCTTGCTTCTCACAGCTGCAATCGCTATAAAACTAGGCCTAGTACCCTTCCACTTCTGATTCCCAGAAGTCCTTCAAGGCTCATCACTAACCACAGCACTCCTACTA…
	HQ889429 ATGAACCCCTACGCCAAATTAATCACAATAACAAGCCTTATCCTCGGAACCACCATCACAATCTCCAGCAATCACTGGGCAATAGCCTGAACCGGCCTAGAAATCAACACTATCGCCATCATCCCCATAATCTCAAAATCCCACCACCCCCGAGCCATTGAGGCAATAATCAAATACTTCCTAGTCCAAGCAGCCGCCTCCGCCACCATCTTATTCTCAAGCCTAATCAATGCCTGATCCACAGGCCAATGAGACATCACCCAACTAACTAACCCCACATCATGCTTGCTTCTCACAGCTGCAATCGCTATAAAACTAGGCCTAGTACCCTTCCACTTCTGATTCCCAGAAGTCCTTCAAGGCTCATCACTAACCACAGCACTCCTACTA…
	HQ889428 ATGAACCCCTACGCCAAATTAATCACAATAACAAGCCTTATCCTCGGAACCACCATCACAATCTCCAGCAATCACTGGGCAATAGCCTGAACCGGCCTAGAAATCAACACTATCGCCATCATCCCCATAATCTCAAAATCCCACCACCCCCGAGCCATTGAGGCAATAATCAAATACTTCCTAGTCCAAGCAGCCGCCTCCGCCACCATCTTATTCTCAAGCCTAATCAATGCCTGATCCACAGGCCAATGAGACATCACCCAACTAACTAACCCCACATCATGCTTGCTTCTCACAGCTGCAATCGCTATAAAACTAGGCCTAGTACCCTTCCACTTCTGATTCCCAGAAGTCCTTCAAGGCTCATCACTAACCACAGCACTCCTACTA…
	HQ889427 ATGAACCCCTACGCCAAATTAATCACAATAACAAGCCTTATCCTCGGAACCACCATCACAATCTCCAGCAATCACTGGGCAATAGCCTGAACCGGCCTAGAAATCAACACTATCGCCATCATCCCCATAATCTCAAAATCCCACCACCCCCGAGCCATTGAGGCAATAATCAAATACTTCCTAGTCCAAGCAGCCGCCTCCGCCACCATCTTATTCTCAAGCCTAATCAATGCCTGATCCACAGGCCAATGAGACATCACCCAACTAACTAACCCCACATCATGCTTGCTTCTCACAGCTGCAATCGCTATAAAACTAGGCCTAGTACCCTTCCACTTCTGATTCCCAGAAGTCCTTCAAGGCTCATCACTAACCACAGCACTCCTACTA…
	HQ889426 ATGAACCCCTACGCCAAATTAATCACAATAACAAGCCTTATCCTCGGAACCACCATCACAATCTCCAGCAATCACTGGGCAATAGCCTGAACCGGCCTAGAAATCAACACTATCGCCATCATCCCCATAATCTCAAAATCCCACCACCCCCGAGCCATTGAGGCAATAATCAAATACTTCCTAGTCCAAGCAGCCGCCTCCGCCACCATCTTATTCTCAAGCCTAATCAATGCCTGATCCACAGGCCAATGAGACATCACCCAACTAACTAACCCCACATCATGCTTGCTTCTCACAGCTGCAATCGCTATAAAACTAGGCCTAGTACCCTTCCACTTCTGATTCCCAGAAGTCCTTCAAGGCTCATCACTAACCACAGCACTCCTACTA…
	HQ889425 ATGAACCCCTACGCCAAATTAATCACAATAACAAGCCTTATCCTCGGAACCACCATCACAATCTCCAGCAATCACTGGGCAATAGCCTGAACCGGCCTAGAAATCAACACTATCGCCATCATCCCCATAATCTCAAAATCCCACCACCCCCGAGCCATTGAGGCAATAATCAAATACTTCCTAGTCCAAGCAGCCGCCTCCGCCACCATCTTATTCTCAAGCCTAATCAATGCCTGATCCACAGGCCAATGAGACATCACCCAACTAACTAACCCCACATCATGCTTGCTTCTCACAGCTGCAATCGCTATAAAACTAGGCCTAGTACCCTTCCACTTCTGATTCCCAGAAGTCCTTCAAGGCTCATCACTAACCACAGCACTCCTACTA…
	HQ889424 ATGAACCCCTACGCCAAATTAATCACAATAACAAGCCTTATCCTCGGAACCACCATCACAATCTCCAGCAATCACTGGGCAATAGCCTGAACCGGCCTAGAAATCAACACTATCGCCATCATCCCCATAATCTCAAAATCCCACCACCCCCGAGCCATTGAGGCAATAATCAAATACTTCCTAGTCCAAGCAGCCGCCTCCGCCACCATCTTATTCTCAAGCCTAATCAATGCCTGATCCACAGGCCAATGAGACATCACCCAACTAACTAACCCCACATCATGCTTGCTTCTCACAGCTGCAATCGCTATAAAACTAGGCCTAGTACCCTTCCACTTCTGATTCCCAGAAGTCCTTCAAGGCTCATCACTAACCACAGCACTCCTACTA…
	HQ889423 ATGAACCCCTACGCCAAATTAATCACAATAACAAGCCTTATCCTCGGAACCACCATCACAATCTCCAGCAATCACTGGGCAATAGCCTGAACCGGCCTAGAAATCAACACTATCGCCATCATCCCCATAATCTCAAAATCCCACCACCCCCGAGCCATTGAGGCAATAATCAAATACTTCCTAGTCCAAGCAGCCGCCTCCGCCACCATCTTATTCTCAAGCCTAATCAATGCCTGATCCACAGGCCAATGAGACATCACCCAACTAACTAACCCCACATCATGCTTGCTTCTCACAGCTGCAATCGCTATAAAACTAGGCCTAGTACCCTTCCACTTCTGATTCCCAGAAGTCCTTCAAGGCTCATCACTAACCACAGCACTCCTACTA…
	HQ889422 ATGAACCCCTACGCCAAATTAATCACAATAACAAGCCTTATCCTCGGAACCACCATCACAATCTCCAGCAATCACTGGGCAATAGCCTGAACCGGCCTAGAAATCAACACTATCGCCATCATCCCCATAATCTCAAAATCCCACCACCCCCGAGCCATTGAGGCAATAATCAAATACTTCCTAGTCCAAGCAGCCGCCTCCGCCACCATCTTATTCTCAAGCCTAATCAATGCCTGATCCACAGGCCAATGAGACATCACCCAACTAACTAACCCCACATCATGCTTGCTTCTCACAGCTGCAATCGCTATAAAACTAGGCCTAGTACCCTTCCACTTCTGATTCCCAGAAGTCCTTCAAGGCTCATCACTAACCACAGCACTCCTACTA…
	HQ889421 ATGAACCCCTACGCCAAATTAATCACAATAGCAAGCCTTATCCTCGGAACCACCATCACAATCTCCAGCAATCACTGGGCAATAGCCTGAACCGGCCTAGAAATCAACACTATCGCCATCATCCCCATAATCTCAAAATCCCACCACCCCCGAGCCATTGAGGCAATAATCAAATACTTCCTAGTCCAAGCAGCCGCCTCCGCCACCATCTTATTCTCAAGCCTAATCAATGCCTGATCCACAGGCCAATGAGACATCACCCAACTAACTAACCCCACATCATGCTTGCTTCTCACAGCTGCAATCGCTATAAAACTAGGCCTAGTACCCTTCCACTTCTGATTCCCAGAAGTCCTTCAAGGCTCATCACTAACCACAGCACTCCTACTA…
	HQ889420 ATGAACCCCTACGCCAAATTAATCACAATAACAAGCCTTATCCTCGGAACCACCATCACAATCTCCAGCAATCACTGGGCAATAGCCTGAACCGGCCTAGAAATCAACACTATCGCCATCATCCCCATAATCTCAAAATCCCACCACCCCCGAGCCATTGAGGCAATAATCAAATACTTCCTAGTCCAAGCAGCCGCCTCCGCCACCATCTTATTCTCAAGCCTAATCAATGCCTGATCCACAGGCCAATGAGACATCACCCAACTAACTAACCCCACATCATGCTTGCTTCTCACAGCTGCAATCGCTATAAAACTAGGCCTAGTACCCTTCCACTTCTGATTCCCAGAAGTCCTTCAAGGCTCATCACTAACCACAGCACTCCTACTA…
	HQ889419 ATGAACCCCTACGCCAAATTAATCACAATAACAAGCCTTATCCTCGGAACCACCATCACAATCTCCAGCAATCACTGGGCAATAGCCTGAACCGGCCTAGAAATCAACACTATCGCCATCATCCCCATAATCTCAAAATCCCACCACCCCCGAGCCATTGAGGCAATAATCAAATACTTCCTAGTCCAAGCAGCCGCCTCCGCCACCATCTTATTCTCAAGCCTAATCAATGCCTGATCCACAGGCCAATGAGACATCACCCAACTAACTAACCCCACATCATGCTTGCTTCTCACAGCTGCAATCGCTATAAAACTAGGCCTAGTACCCTTCCACTTCTGATTCCCAGAAGTCCTTCAAGGCTCATCACTAACCACAGCACTCCTACTA…
	HQ889418 ATGAACCCCTACGCCAAATTAATCACAATAACAAGCCTTATCCTCGGAACCACCATCACAATCTCCAGCAATCACTGGGCAATAGCCTGAACCGGCCTAGAAATCAACACTATCGCCATCATCCCCATAATCTCAAAATCCCACCACCCCCGAGCCATTGAGGCAATAATCAAATACTTCCTAATCCAAGCAGCCGCCTCCGCCACCATCTTATTCTCAAGCCTAATCAATGCCTGATCCACAGGCCAATGAGACATCACCCAACTAACTAACCCCACATCATGCTTGCTTCTCACAGCTGCAATCGCTATAAAACTAGGCCTAGTACCCTTCCACTTCTGATTCCCAGAAGTCCTTCAAGGCTCATCACTAACCACAGCACTCCTACTA…
	HQ889417 ATGAACCCCTACGCCAAATTAATCACAATAACAAGCCTTATCCTCGGAACCACCATCACAATCTCCAGCAATCACTGGGCAATAGCCTGAACCGGCCTAGAAATCAACACTATCGCCATCATCCCCATAATCTCAAAATCCCACCACCCCCGAGCCATTGAGGCAATAATCAAATACTTCCTAGTCCAAGCAGCCGCCTCCGCCACCATCTTATTCTCAAGCCTAATCAATGCCTGATCCACAGGCCAATGAGACATCACCCAACTAACTAACCCCACATCATGCTTGCTTCTCACAGCTGCAATCGCTATAAAACTGGGCCTAGTACCCTTCCACTTCTGATTCCCAGAAGTCCTTCAAGGCTCATCACTAACCACAGCACTCCTACTA…
	HQ889416 ATGAACCCCTACGCCAAATTAATCACAATAACAAGCCTTATCCTCGGAACCACCATCACAATCTCCAGCAATCACTGGGCAATAGCCTGAACCGGCCTAGAAATCAACACTATCGCCATCATCCCCATAATCTCAAAATCCCACCACCCCCGAGCCATTGAGGCAATAATCAAATACTTCCTAGTCCAAGCAGCCGCCTCCGCCACCATCTTATTCTCAAGCCTAATCAATGCCTGATCCACAGGCCAATGAGACATCACCCAACTAACTAACCCCACATCATGCTTGCTTCTCACAGCTGCAATCGCTATAAAACTAGGCCTAGTACCCTTCCACTTCTGATTCCCAGAAGTCCTTCAAGGCTCATCACTAACCACAGCACTCCTACTA…
	HQ889415 ATGAACCCCTACGCCAAATTAATCACAATAACAAGCCTTATCCTCGGAACCACCATCACAATCTCCAGCAATCACTGGGCAATAGCCTGAACCGGCCTAGAAATCAACACTATCGCCATCATCCCCATAATCTCAAAATCCCACCACCCCCGAGCCATTGAGGCAATAATCAAATACTTCCTAGTCCAAGCAGCCGCCTCCGCCACCATCTTATTCTCAAGCCTAATCAATGCCTGATCCACAGGCCAATGAGACATCACCCAACTAACTAACCCCACATCATGCTTGCTTCTCACAGCTGCAATCGCTATAAAACTAGGCCTAGTACCCTTCCACTTCTGATTCCCAGAAGTCCTTCAAGGCTCATCACTAACCACAGCACTCCTACTA…
	HQ889414 ATGAACCCCTACGCCAAATTAATCACAATAACAAGCCTTATCCTCGGAACCACCATCACAATCTCCAGCAATCACTGGGCAATAGCCTGAACCGGCCTAGAAATCAACACTATCGCCATCATCCCCATAATCTCAAAATCCCACCACCCCCGAGCCATTGAGGCAATAATCAAATACTTCCTAGTCCAAGCAGCCGCCTCCGCCACCATCTTATTCTCAAGCCTAATCAATGCCTGATCCACAGGCCAATGAGACATCACCCAACTAACTAACCCCACATCATGCTTGCTTCTCACAGCTGCAATCGCTATAAAACTAGGCCTAGCACCCTTCCACTTCTGATTCCCAGAAGTCCTTCAAGGCTCATCACTAACCACAGCACTCCTACTA…
	HQ889413 ATGAACCCCTACGCCAAATTAATCACAATAACAAGCCTTATCCTCGGAACCACCATCACAATCTCCAGCAATCACTGGGCAATAGCCTGAACCGGCCTAGAAATCAACACTATCGCCATCATCCCCATAATCTCAAAATCCCACCACCCCCGAGCCATTGAGGCAATAATCAAATACTTCCTAGTCCAAGCAGCCGCCTCCGCCACCATCTTATTCTCAAGCCTAATCAATGCCTGATCCACAGGCCAATGAGACATCACCCAACTAACTAACCCCACATCATGCTTGCTTCTCACAGCTGCAATCGCTATAAAACTAGGCCTAGTACCCTTCCACTTCTGATTCCCAGAAGTCCTTCAAGGCTCATCACTAACCACAGCACTCCTACTA…
	HQ889412 ATGAACCCCTACGCCAAATTAATCACAATAACAAGCCTTATCCTCGGAACCACCATCACAATCTCCAGCAATCACTGGGCAATAGCCTGAACCGGCCTAGAAATCAACACTATCGCCATCATCCCCATAATCTCAAAATCCCACCACCCCCGAGCCATTGAGGCAATAATCAAATACTTCCTAGTCCAAGCAGCCGCCTCCGCCACCATCTTATTCTCAAGCCTAATCAATGCCTGATCCACAGGCCAATGAGACATCACCCAACTAACTAACCCCACATCATGCTTGCTTCTCACAGCTGCAATCGCTATAAAACTAGGCCTAGTACCCTTCCACTTCTGATTCCCAGAAGTCCTTCAAGGCTCATCACTAACCACAGCACTCCTACTA…
	HQ889411 ATGAACCCCTACGCCAAATTAATCACAATAACAAGCCTTATCCTCGGAACCACCATCACAATCTCCAGCAATCACTGGGCAATAGCCTGAACCGGCCTAGAAATCAACACTATCGCCATCATCCCCATAATCTCAAAATCCCACCACCCCCGAGCCATTGAGGCAATAATCAAATACTTCCTAGTCCAAGCAGCCGCCTCCGCCACCATCTTATTCTCAAGCCTAATCAATGCCTGATCCACAGGCCAATGAGACATCACCCAACTAACTAACCCCACATCATGCTTGCTTCTCACAGCTGCAATCGCTATAAAACTGGGCCTAGTACCCTTCCACTTCTGATTCCCAGAAGTCCTTCAAGGCTCATCACTAACCACAGCACTCCTACTA…
	HQ889410 ATGAACCCCTACGCCAAATTAATCACAATAACAAGCCTTATCCTCGGAACCACCATCACAATCTCCAGCAATCACTGGGCAATAGCCTGAACCGGCCTAGAAATCAACACTATCGCCATCATCCCCATAATCTCAAAATCCCACCACCCCCGAGCCATTGAGGCAATAATCAAATACTTCCTAGTCCAAGCAGCCGCCTCCGCCACCATCTTATTCTCAAGCCTAATCAATGCCTGATCCACAGGCCAATGAGACATCACCCAACTAACTAACCCCACATCATGCTTGCTTCTCACAGCTGCAATCGCTATAAAACTAGGCCTAGTACCCTTCCACTTCTGATTCCCAGAAGTCCTTCAAGGCTCATCACTAACCACAGCACTCCTACTA…
	HQ889409 ATGAACCCCTACGCCAAATTAATCACAATAACAAGCCTTATCCTCGGAACCACCATCACAATCTCCAGCAATCACTGGGCAATAGCCTGAACCGGCCTAGAAATCAACACTATCGCCATCATCCCCATAATCTCAAAATCCCACCACCCCCGAGCCATTGAGGCAATAATCAAATACTTCCTAGTCCAAGCAGCCGCCTCCGCCACCATCTTATTCTCAAGCCTAATCAATGCCTGATCCACAGGCCAATGAGACATCACCCAACTAACTAACCCCACATCATGCTTGCTTCTCACAGCTGCAATCGCTATAAAACTAGGCCTAGTACCCTTCCACTTCTGATTCCCAGAAGTCCTTCAAGGCTCATCACTAACCACAGCACTCCTACTA…
	HQ889408 ATGAACCCCTACGCCAAATTAATCACAATAACAAGCCTTATCCTCGGAACCACCATCACAATCTCCAGCAATCACTGGGCAATAGCCTGAACCGGCCTAGAAATCAACACTATCGCCATCATCCCCATAATCTCAAAATCCCACCACCCCCGAGCCATTGAGGCAATAATCAAATACTTCCTAGTCCAAGCAGCCGCCTCCGCCACCATCTTATTCTCAAGCCTAATCAATGCCTGATCCACAGGCCAATGAGACATCACCCAACTAACTAACCCCACATCATGCTTGCTTCTCACAGCTGCAATCGCTATAAAACTAGGCCTAGTACCCTTCCACTTCTGATTCCCAGAAGTCCTTCAAGGCTCATCACTAACCACAGCACTCCTACTA…
	HQ889407 ATGAACCCCTACGCCAAATTAATCACAATAACAAGCCTTATCCTCGGAACCACCATCACAATCTCCAGCAATCACTGGGCAATAGCCTGAACCGGCCTAGAAATCAACACTATCGCCATCATCCCCATAATCTCAAAATCCCACCACCCCCGAGCCATTGAGGCAATAATCAAATACTTCCTAGTCCAAGCAGCCGCCTCCGCCACCATCTTATTCTCAAGCCTAATCAATGCCTGATCCACAGGCCAATGAGACATCACCCAACTAACTAACCCCACATCATGCTTGCTTCTCACAGCTGCAATCGCTATAAAACTAGGCCTAGTACCCTTCCACTTCTGATTCCCAGAAGTCCTTCAAGGCTCATCACTAACCACAGCACTCCTACTA…
	HQ889406 ATGAACCCCTACGCCAAATTAATCACAATAACAAGCCTTATCCTCGGAACCACCATCACAATCTCCAGCAATCACTGGGCAATAGCCTGAACCGGCCTAGAAATCAACACTATCGCCATCATCCCCATAATCTCAAAATCCCACCACCCCCGAGCCATTGAGGCAATAATCAAATACTTCCTAGTCCAAGCAGCCGCCTCCGCCACCATCTTATTCTCAAGCCTAATCAATGCCTGATCCACAGGCCAATGAGACATCACCCAACTAACTAACCCCACATCATGCTTGCTTCTCACAGCTGCAATCGCTATAAAACTAGGCCTAGTACCCTTCCACTTCTGATTCCCAGAAGTCCTTCAAGGCTCATCACTAACCACAGCACTCCTACTA…
	HQ889405 ATGAACCCCTACGCCAAATTAATCACAATAACAAGCCTTATCCTCGGAACCACCATCACAATCTCCAGCAATCACTGGGCAATAGCCTGAACCGGCCTAGAAATCAACACTATCGCCATCATCCCCATAATCTCAAAATCCCACCACCCCCGAGCCATTGAGGCAATAATCAAATACTTCCTAGTCCAAGCAGCCGCCTCCGCCACCATCTTATTCTCAAGCCTAATCAATGCCTGATCCACAGGCCAATGAGACATCACCCAACTAACTAACCCCACATCATGCTTGCTTCTCACAGCTGCAATCGCTATAAAACTAGGCCTAGTACCCTTCCACTTCTGATTCCCAGAAGTCCTTCAAGGCTCATCACTAACCACAGCACTCCTACTA…
	HQ889404 ATGAACCCCTACGCCAAATTAATCACAATAACAAGCCTTATCCTCGGAACCACCATCACAATCTCCAGCAATCACTGGGCAATAGCCTGAACCGGCCTAGAAATCAACACTATCGCCATCATCCCCATAATCTCAAAATCCCACCACCCCCGAGCCATTGAGGCAATAATCAAATACTTCCTAGTCCAAGCAGCCGCCTCCGCCACCATCTTATTCTCAAGCCTAATCAATGCCTGATCCACAGGCCAATGAGACATCACCCAACTAACTAACCCCACATCATGCTTGCTTCTCACAGCTGCAATCGCTATAAAACTAGGCCTAGTACCCTTCCACTTCTGATTCCCAGAAGTCCTTCAAGGCTCATCACTAACCACAGCACTCCTACTA…
	HQ889403 ATGAACCCCTACGCCAAATTAATCACAATAACAAGCCTTATCCTCGGAACCACCATCACAATCTCCAGCAATCACTGGGCAATAGCCTGAACCGGCCTAGAAATCAACACTATCGCCATCATCCCCATAATCTCAAAATCCCACCACCCCCGAGCCATTGAGGCAATAATCAAATACTTCCTAGTCCAAGCAGCCGCCTCCGCCACCATCTTATTCTCAAGCCTAATCAATGCCTGATCCACAGGCCAATGAGACATCACCCAACTAACTAACCCCACATCATGCTTGCTTCTCACAGCTGCAATCGCTATAAAACTAGGCCTAGTACCCTTCCACTTCTGATTCCCAGAAGTCCTTCAAGGCTCATCACTAACCACAGCACTCCTACTA…
	HQ889402 ATGAACCCCTACGCCAAATTAATCACAATAACAAGCCTTATCCTCGGAACCACCATCACAATCTCCAGCAATCACTGGGCAATAGCCTGAACCGGCCTAGAAATCAACACTATCGCCATCATCCCCATAATCTCAAAATCCCACCACCCCCGAGCCATTGAGGCAATAATCAAATACTTCCTAGTCCAAGCAGCCGCCTCCGCCACCATCTTATTCTCAAGCCTAATCAATGCCTGATCCACAGGCCAATGAGACATCACCCAACTAACTAACCCCACATCATGCTTGCTTCTCACAGCTGCAATCGCTATAAAACTAGGCCTAGTACCCTTCCACTTCTGATTCCCAGAAGTCCTTCAAGGCTCATCACTAACCACAGCACTCCTACTA…
	HQ889401 ATGAACCCCTACGCCAAATTAATCACAATAACAAGCCTTATCCTCGGAACCACCATCACAATCTCCAGCAATCACTGGGCAATAGCCTGAACCGGCCTAGAAATCAACACTATCGCCATCATCCCCATAATCTCAAAATCCCACCACCCCCGAGCCATTGAGGCAATAATCAAATACTTCCTAGTCCAAGCAGCCGCCTCCGCCACCATCTTATTCTCAAGCCTAATCAATGCCTGATCCACAGGCCAATGAGACATCACCCAACTAACTAACCCCACATCATGCCTGCTTCTCACAGCTGCAATCGCTATAAAACTAGGCCTAGTACCCTTCCACTTCTGATTCCCAGAAGTCCTTCAAGGCTCATCACTAACCACAGCACTCCTACTA…
	HQ889400 ATGAACCCCTACGCCAAATTAATCACAATAACAAGCCTTATCCTCGGAACCACCATCACAATCTCCAGCAATCACTGGGCAATAGCCTGAACCGGCCTAGAAATCAACACTATCGCCATCATCCCCATAATCTCAAAATCCCACCACCCCCGAGCCATTGAGGCAATAATCAAATACTTCCTAGTCCAAGCAGCCGCCTCCGCCACCATCTTATTCTCAAGCCTAATCAATGCCTGATCCACAGGCCAATGAGACATCACCCAACTAACTAACCCCACATCATGCTTGCTTCTCACAGCTGCAATCGCTATAAAACTAGGCCTAGTACCCTTCCACTTCTGATTCCCAGAAGTCCTTCAAGGCTCATCACTAACCACAGCACTCCTACTA…
	HQ889399 ATGAACCCCTACGCCAAATTAATCACAATAACAAGCCTTATCCTCGGAACCACCATCACAATCTCCAGCAATCACTGGGCAATAGCCTGAACCGGCCTAGAAATCAACACTATCGCCATCATCCCCATAATCTCAAAATCCCACCACCCCCGAGCCATTGAGGCAATAATCAAATACTTCCTAGTCCAAGCAGCCGCCTCCGCCACCATCTTATTCTCAAGCCTAATCAATGCCTGATCCACAGGCCAATGAGACATCACCCAACTAACTAACCCCACATCATGCTTGCTTCTCACAGCTGCAATCGCTATAAAACTAGGCCTAGTACCCTTCCACTTCTGATTCCCAGAAGTCCTTCAAGGCTCATCACTAACCACAGCACTCCTACTA…
	HQ889398 ATGAACCCCTACGCCAAATTAATCACAATAACAAGCCTTATCCTCGGAACCACCATCACAATCTCCAGCAATCACTGGGCAATAGCCTGAACCGGCCTAGAAATCAACACTATCGCCATCATCCCCATAATCTCAAAATCCCACCACCCCCGAGCCATTGAGGCAATAATCAAATACTTCCTAGTCCAAGCAGCCGCCTCCGCCACCATCTTATTCTCAAGCCTAATCAATGCCTGATCCACAGGCCAATGAGACATCACCCAACTAACTAACCCCACATCATGCTTGCTTCTCACAGCTGCAATCGCTATAAAACTAGGCCTAGTACCCTTCCACTTCTGATTCCCAGAAGTCCTTCAAGGCTCATCACTAACCACAGCACTCCTACTA…
	HQ889397 ATGAACCCCTACGCCAAATTAATCACAATAACAAGCCTTATCCTCGGAACCACCATCACAATCTCCAGCAATCACTGGGCAATAGCCTGAACCGGCCTAGAAATCAACACTATCGCCATCATCCCCATAATCTCAAAATCCCACCACCCCCGAGCCATTGAGGCAATAATCAAATACTTCCTAGTCCAAGCAGCCGCCTCCGCCACCATCTTATTCTCAAGCCTAATCAATGCCTGATCCACAGGCCAATGAGACATCACCCAACTAACTAACCCCACATCATGCTTGCTTCTCACAGCTGCAATCGCTATAAAACTAGGCCTAGTACCCTTCCACTTCTGATTCCCAGAAGTCCTTCAAGGCTCATCACTAACCACAGCACTCCTACTA…
	HQ889396 ATGAACCCCTACGCCAAATTAATCACAATAACAAGCCTTATCCTCGGAACCACCATCACAATCTCCAGCAATCACTGGGCAATAGCCTGAACCGGCCTAGAAATCAACACTATCGCCATCATCCCCATAATCTCAAAATCCCACCACCCCCGAGCCATTGAGGCAATAATCAAATACTTCCTAGTCCAAGCAGCCGCCTCCGCCACCATCTTATTCTCAAGCCTAATCAATGCCTGATCCACAGGCCAATGAGACATCACCCAACTAACTAACCCCACATCATGCTTGCTTCTCACAGCTGCAATCGCTATAAAACTAGGCCTAGTACCCTTCCACTTCTGATTCCCAGAAGTCCTTCAAGGCTCATCACTAACCACAGCACTCCTACTA…
	HQ889395 ATGAACCCCTACGCCAAATTAATCACAATAACAAGCCTTATCCTCGGAACCACCATCACAATCTCCAGCAATCACTGGGCAATAGCCTGAACCGGCCTAGAAATCAACACTATCGCCATCATCCCCATAATCTCAAAATCCCACCACCCCCGAGCCATTGAGGCAATAATCAAATACTTCCTAGTCCAAGCAGCCGCCTCCGCCACCATCTTATTCTCAAGCCTAATCAATGCCTGATCCACAGGCCAATGAGACATCACCCAACTAACTAACCCCACATCATGCTTGCTTCTCACAGCTGCAATCGCTATAAAACTAGGCCTAGTACCCTTCCACTTCTGATTCCCAGAAGTCCTTCAAGGCTCATCACTAACCACAGCACTCCTACTA…
	HQ889394 ATGAACCCCTACGCCAAATTAATCACAATAACAAGCCTTATCCTCGGAACCACCATCACAATCTCCAGCAATCACTGGGCAATAGCCTGAACCGGCCTAGAAATCAACACTATCGCCATCATCCCCATAATCTCAAAATCCCACCACCCCCGAGCCATTGAGGCAATAATCAAATACTTCCTAGTCCAAGCAGCCGCCTCCGCCACCATCTTATTCTCAAGCCTAATCAATGCCTGATCCACAGGCCAATGAGACATCACCCAACTAACTAACCCCACATCATGCTTGCTTCTCACAGCTGCAATCGCTATAAAACTAGGCCTAGTACCCTTCCACTTCTGATTCCCAGAAGTCCTTCAAGGCTCATCACTAACCACAGCACTCCTACTA…
	HQ889393 ATGAACCCCTACGCCAAATTAATCACAATAACAAGCCTTATCCTCGGAACCACCATCACAATCTCCAGCAATCACTGGGCAATAGCCTGAACCGGCCTAGAAATCAACACTATCGCCATCATCCCCATAATCTCAAAATCCCACCACCCCCGAGCCATTGAGGCAATAATCAAATACTTCCTAGTCCAAGCAGCCGCCTCCGCCACCATCTTATTCTCAAGCCTAATCAATGCCTGATCCACAGGCCAATGAGACATCACCCAACTAACTAACCCCACATCATGCTTGCTTCTCACAGCTGCAATCGCTATAAAACTAGGCCTAGTACCCTTCCACTTCTGATTCCCAGAAGTCCTTCAAGGCTCATCACTAACCACAGCACTCCTACTA…
	HQ889392 ATGAACCCCTACGCCAAATTAATCACAATAACAAGCCTTATCCTCGGAACCACCATCACAATCTCCAGCAATCACTGGGCAATAGCCTGAACCGGCCTAGAAATCAACACTATCGCCATCATCCCCATAATCTCAAAATCCCACCACCCCCGAGCCATTGAGGCAATAATCAAATACTTCCTAGTCCAAGCAGCCGCCTCCGCCACCATCTTATTCTCAAGCCTAATCAATGCCTGATCCACAGGCCAATGAGACATCACCCAACTAACTAACCCCACATCATGCTTGCTTCTCACAGCTGCAATCGCTATAAAACTAGGCCTAGTACCCTTCCACTTCTGATTCCCAGAAGTCCTTCAAGGCTCATCACTAACCACAGCACTCCTACTA…
	HQ889391 ATGAACCCCTACGCCAAATTAATCACAATAACAAGCCTTATCCTCGGAACCACCATCACAATCTCCAGCAATCACTGGGCAATAGCCTGAACCGGCCTAGAAATCAACACTATCGCCATCATCCCCATAATCTCAAAATCCCACCACCCCCGAGCCATTGAGGCAATAATCAAATACTTCCTAGTCCAAGCAGCCGCCTCCGCCACCATCTTATTCTCAAGCCTAATCAATGCCTGATCCACAGGCCAATGAGACATCACCCAACTAACTAACCCCACATCATGCTTGCTTCTCACAGCTGCAATCGCTATAAAACTAGGCCTAGTACCCTTCCACTTCTGATTCCCAGAAGTCCTTCAAGGCTCATCACTAACCACAGCACTCCTACTA…
	HQ889390 ATGAACCCCTACGCCAAATTAATCACAATAACAAGCCTTATCCTCGGAACCACCATCACAATCTCCAGCAATCACTGGGCAATAGCCTGAACCGGCCTAGAAATCAACACTATCGCCATCATCCCCATAATCTCAAAATCCCACCACCCCCGAGCCATTGAGGCAATAATCAAATACTTCCTAGTCCAAGCAGCCGCCTCCGCCACCATCTTATTCTCAAGCCTAATCAATGCCTGATCCACAGGCCAATGAGACATCACCCAACTAACTAACCCCACATCATGCTTGCTTCTCACAGCTGCAATCGCTATAAAACTAGGCCTAGTACCCTTCCACTTCTGATTCCCAGAAGTCCTTCAAGGCTCATCACTAACCACAGCACTCCTACTA…
	HQ889389 ATGAACCCCTACGCCAAATTAATCACAATAACAAGCCTTATCCTCGGAACCACCATCACAATCTCCAGCAATCACTGGGCAATAGCCTGAACCGGCCTAGAAATCAACACTATCGCCATCATCCCCATAATCTCAAAATCCCACCACCCCCGAGCCATTGAGGCAATAATCAAATACTTCCTAGTCCAAGCAGCCGCCTCCGCCACCATCTTATTCTCAAGCCTAATCAATGCCTGATCCACAGGCCAATGAGACATCACCCAACTAACTAACCCCACATCATGCTTGCTTCTCACAGCTGCAATCGCTATAAAACTAGGCCTAGTACCCTTCCACTTCTGATTCCCAGAAGTCCTTCAAGGCTCATCACTAACCACAGCACTCCTACTA…
	HQ889388 ATGAACCCCTACGCCAAATTAATCACAATAACAAGCCTTATCCTCGGAACCACCATCACAATCTCCAGCAATCACTGGGCAATAGCCTGAACCGGCCTAGAAATCAACACTATCGCCATCATCCCCATAATCTCAAAATCCCACCACCCCCGAGCCATTGAGGCAATAATCAAATACTTCCTAGTCCAAGCAGCCGCCTCCGCCACCATCTTATTCTCAAGCCTAATCAATGCCTGATCCACAGGCCAATGAGACATCACCCAACTAACTAACCCCACATCATGCTTGCTTCTCACAGCTGCAATCGCTATAAAACTAGGCCTAGTACCCTTCCACTTCTGATTCCCAGAAGTCCTTCAAGGCTCATCACTAACCACAGCACTCCTACTA…
	HQ889387 ATGAACCCCTACGCCAAATTAATCACAATAACAAGCCTTATCCTCGGAACCACCATCACAATCTCCAGCAATCACTGGGCAATAGCCTGAACCGGCCTAGAAATCAACACTATCGCCATCATCCCCATAATCTCAAAATCCCACCACCCCCGAGCCATTGAGGCAATAATCAAATACTTCCTAGTCCAAGCAGCCGCCTCCGCCACCATCTTATTCTCAAGCCTAATCAATGCCTGATCCACAGGCCAATGAGACATCACCCAACTAACTAACCCCACATCATGCTTGCTTCTCACAGCTGCAATCGCTATAAAACTAGGCCTAGTACCCTTCCACTTCTGATTCCCAGAAGTCCTTCAAGGCTCATCACTAACCACAGCACTCCTACTA…
	HQ889386 ATGAACCCCTACGCCAAATTAATCACAATAACAAGCCTTATCCTCGGAACCACCATCACAATCTCCAGCAATCACTGGGCAATAGCCTGAACCGGCCTAGAAATCAACACTATCGCCATCATCCCCATAATCTCAAAATCCCACCACCCCCGAGCCATTGAGGCAATAATCAAATACTTCCTAGTCCAAGCAGCCGCCTCCGCCACCATCTTATTCTCAAGCCTAATCAATGCCTGATCCACAGGCCAATGAGACATCACCCAACTAACTAACCCCACATCATGCTTGCTTCTCACAGCTGCAATCGCTATAAAACTAGGCCTAGTACCCTTCCACTTCTGATTCCCAGAAGTCCTTCAAGGCTCATCACTAACCACAGCACTCCTACTA…
	HQ889385 ATGAACCCCTACGCCAAATTAATCACAATAACAAGCCTTATCCTCGGAACCACCATCACAATCTCCAGCAATCACTGGGCAATAGCCTGAACCGGCCTAGAAATCAACACTATCGCCATCATCCCCATAATCTCAAAATCCCACCACCCCCGAGCCATTGAGGCAATAATCAAATACTTCCTAGTCCAAGCAGCCGCCTCCGCCACCATCTTATTCTCAAGCCTAATCAATGCCTGATCCACAGGCCAATGAGACATCACCCAACTAACTAACCCCACATCATGCTTGCTTCTCACAGCTGCAATCGCTATAAAACTGGGCCTAGTACCCTTCCACTTCTGATTCCCAGAAGTCCTTCAAGGCTCATCACTAACCACAGCACTCCTACTA…
	HQ889384 ATGAACCCCTACGCCAAATTAATCACAATAACAAGCCTTATCCTCGGAACCACCATCACAATCTCCAGCAATCACTGGGCAATAGCCTGAACCGGCCTAGAAATCAACACTATCGCCATCATCCCCATAATCTCAAAATCCCACCACCCCCGAGCCATTGAGGCAATAATCAAATACTTCCTAGTCCAAGCAGCCGCCTCCGCCACCATCTTATTCTCAAGCCTAATCAATGCCTGATCCACAGGCCAATGAGACATCACCCAACTAACTAACCCCACATCATGCTTGCTTCTCACAGCTGCAATCGCTATAAAACTAGGCCTAGTACCCTTCCACTTCTGATTCCCAGAAGTCCTTCAAGGCTCATCACTAACCACAGCACTCCTACTA…
	HQ889383 ATGAACCCCTACGCCAAATTAATCACAATAACAAGCCTTATCCTCGGAACCACCATCACAATCTCCAGCAATCACTGGGCAATAGCCTGAACCGGCCTAGAAATCAACACTATCGCCATCATCCCCATAATCTCAAAATCCCACCACCCCCGAGCCATTGAGGCAATAATCAAATACTTCCTAGTCCAAGCAGCCGCCTCCGCCACCATCTTATTCTCAAGCCTAATCAATGCCTGATCCACAGGCCAATGAGACATCACCCAACTAACTAACCCCACATCATGCTTGCTTCTCACAGCTGCAATCGCTATAAAACTAGGCCTAGTACCCTTCCACTTCTGATTCCCAGAAGTCCTTCAAGGCTCATCACTAACCACAGCACTCCTACTA…
	HQ889382 ATGAACCCCTACGCCAAATTAATCACAATAACAAGCCTTATCCTCGGAACCACCATCACAATCTCCAGCAATCACTGGGCAATAGCCTGAACCGGCCTAGAAATCAACACTATCGCCATCATCCCCATAATCTCAAAATCCCACCACCCCCGAGCCATTGAGGCAATAATCAAATACTTCCTAGTCCAAGCAGCCGCCTCCGCCACCATCTTATTCTCAAGCCTAATCAATGCCTGATCCACAGGCCAATGAGACATCACCCAACTAACTAACCCCACATCATGCTTGCTTCTCACAGCTGCAATCGCTATAAAACTAGGCCTAGTACCCTTCCACTTCTGATTCCCAGAAGTCCTTCAAGGCTCATCACTAACCACAGCACTCCTACTA…
	HQ889381 ATGAACCCCTACGCCAAATTAATCACAATAACAAGCCTTATCCTCGGAACCACCATCACAATCTCCAGCAATCACTGGGCAATAGCCTGAACCGGCCTAGAAATCAACACTATCGCCATCATCCCCATAATCTCAAAATCCCACCACCCCCGAGCCATTGAGGCAATAATCAAATACTTCCTAGTCCAAGCAGCCGCCTCCGCCACCATCTTATTCTCAAGCCTAATCAATGCCTGATCCACAGGCCAATGAGACATCACCCAACTAACTAACCCCACATCATGCTTGCTTCTCACAGCTGCAATCGCTATAAAACTAGGCCTAGTACCCTTCCACTTCTGATTCCCAGAAGTCCTTCAAGGCTCATCACTAACCACAGCACTCCTACTA…
	HQ889380 ATGAACCCCTACGCCAAATTAATCACAATAACAAGCCTTATCCTCGGAACCACCATCACAGTCTCCAGCAATCACTGGGCAATAGCCTGAACCGGCCTAGAAATCAACACTATCGCCATCATCCCCATAATCTCAAAATCCCACCACCCCCGAGCCATTGAGGCAATAATCAAATACTTCCTAGTCCAAGCAGCCGCCTCCGCCACCATCTTATTCTCAAGCCTAATCAATGCCTGATCCACAGGCCAATGAGACATCACCCAACTAACTAACCCCACATCATGCTTGCTTCTCACAGCTGCAATCGCTATAAAACTAGGCCTAGTACCCTTCCACTTCTGATTCCCAGAAGTCCTTCAAGGCTCATCACTAACCACAGCACTCCTACTA…
	HQ889379 ATGAACCCCTACGCCAAATTAATCACAATAACAAGCCTTATCCTCGGAACCACCATCACAATCTCCAGCAATCACTGGGCAATAGCCTGAACCGGCCTAGAAATCAACACTATCGCCATCATCCCCATAATCTCAAAATCCCACCACCCCCGAGCCATTGAGGCAATAATCAAATACTTCCTAGTCCAAGCAGCCGCCTCCGCCACCATCTTATTCTCAAGCCTAATCAATGCCTGATCCACAGGCCAATGAGACATCACCCAACTAACTAACCCCACATCATGCTTGCTTCTCACAGCTGCAATCGCTATAAAACTAGGCCTAGTACCCTTCCACTTCTGATTCCCAGAAGTCCTTCAAGGCTCATCACTAACCACAGCACTCCTACTA…
	HQ889378 ATGAACCCCTACGCCAAATTAATCACAATAACAAGCCTTATCCTCGGAACCACCATCACAATCTCCAGCAATCACTGGGCAATAGCCTGAACCGGCCTAGAAATCAACACTATCGCCATCATCCCCATAATCTCAAAATCCCACCACCCCCGAGCCATTGAGGCAATAATCAAATACTTCCTAGTCCAAGCAGCCGCCTCCGCCACCATCTTATTCTCAAGCCTAATCAATGCCTGATCCACAGGCCAATGAGACATCACCCAACTAACTAACCCCACATCATGCTTGCTTCTCACAGCTGCAATCGCTATAAAACTAGGCCTAGTACCCTTCCACTTCTGATTCCCAGAAGTCCTTCAAGGCTCATCACTAACCACAGCACTCCTACTA…
	HQ889377 ATGAACCCCTACGCCAAATTAATCACAATAACAAGCCTTATCCTCGGAACCACCATCACAATCTCCAGCAATCACTGGGCAATAGCCTGAACCGGCCTAGAAATCAACACTATCGCCATCATCCCCATAATCTCAAAATCCCACCACCCCCGAGCCATTGAGGCAATAATCAAATACTTCCTAGTCCAAGCAGCCGCCTCCGCCACCATCTTATTCTCAAGCCTAATCAATGCCTGATCCACAGGCCAATGAGACATCACCCAACTAACTAACCCCACATCATGCTTGCTTCTCACAGCTGCAATCGCTATAAAACTAGGCCTAGTACCCTTCCACTTCTGATTCCCAGAAGTCCTTCAAGGCTCATCACTAACCACAGCACTCCTACTA…
	HQ889376 ATGAACCCCTACGCCAAATTAATCACAATAACAAGCCTTATCCTCGGAACCACCATCACAATCTCCAGCAATCACTGGGCAATAGCCTGAACCGGCCTAGAAATCAACACTATCGCCATCATCCCCATAATCTCAAAATCCCACCACCCCCGAGCCATTGAGGCAATAATCAAATACTTCCTAGTCCAAGCAGCCGCCTCCGCCACCATCTTATTCTCAAGCCTAATCAATGCCTGATCCACAGGCCAATGAGACATCACCCAACTAACTAACCCCACATCATGCTTGCTTCTCACAGCTGCAATCGCTATAAAACTAGGCCTAGTACCCTTCCACTTCTGATTCCCAGAAGTCCTTCAAGGCTCATCACTAACCACAGCACTCCTACTA…
	HQ889375 ATGAACCCCTACGCCAAATTAATCACAATAACAAGCCTTATCCTCGGAACCACCATCACAATCTCCAGCAATCACTGGGCAATAGCCTGAACCGGCCTAGAAATCAACACTATCGCCATCATCCCCATAATCTCAAAATCCCACCACCCCCGAGCCATTGAGGCAATAATCAAATACTTCCTAGTCCAAGCAGCCGCCTCCGCCACCATCTTATTCTCAAGCCTAATCAATGCCTGATCCACAGGCCAATGAGACATCACCCAACTAACTAACCCCACATCATGCTTGCTTCTCACAGCTGCAATCGCTATAAAACTAGGCCTAGTACCCTTCCACTTCTGATTCCCAGAAGTCCTTCAAGGCTCATCACTAACCACAGCACTCCTACTA…
	HQ889374 ATGAACCCCTACGCCAAATTAATCACAATAACAAGCCTTATCCTCGGAACCACCATCACAATCTCCAGCAATCACTGGGCAATAGCCTGAACCGGCCTAGAAATCAACACTATCGCCATCATCCCCATAATCTCAAAATCCCACCACCCCCGAGCCATTGAGGCAATAATCAAATACTTCCTAGTCCAAGCAGCCGCCTCCGCCACCATCTTATTCTCAAGCCTAATCAATGCCTGATCCACAGGCCAATGAGACATCACCCAACTAACTAACCCCACATCATGCTTGCTTCTCACAGCTGCAATCGCTATAAAACTAGGCCTAGTACCCTTCCACTTCTGATTCCCAGAAGTCCTTCAAGGCTCATCACTAACCACAGCACTCCTACTA…
	HQ889373 ATGAACCCCTACGCCAAATTAATCACAATAACAAGCCTTATCCTCGGAACCACCATCACAATCTCCAGCAATCACTGGGCAATAGCCTGAACCGGCCTAGAAATCAACACTATCGCCATCATCCCCATAATCTCAAAATCCCACCACCCCCGAGCCATTGAGGCAATAATCAAATACTTCCTAGTCCAAGCAGCCGCCTCCGCCACCATCTTATTCTCAAGCCTAATCAATGCCTGATCCACAGGCCAATGAGACATCACCCAACTAACTAACCCCACATCATGCTTGCTTCTCACAGCTGCAATCGCTATAAAACTAGGCCTAGTACCCTTCCACTTCTGATTCCCAGAAGTCCTTCAAGGCTCATCACTAACCACAGCACTCCTACTA…
	HQ889372 ATGAACCCCTACGCCAAATTAATCACAATAACAAGCCTTATCCTCGGAACCACCATCACAATCTCCAGCAATCACTGGGCAATAGCCTGAACCGGCCTAGAAATCAACACTATCGCCATCATCCCCATAATCTCAAAATCCCACCACCCCCGAGCCATTGAGGCAATAATCAAATACTTCCTAGTCCAAGCAGCCGCCTCCGCCACCATCTTATTCTCAAGCCTAATCAATGCCTGATCCACAGGCCAATGAGACATCACCCAACTAACTAACCCCACATCATGCTTGCTTCTCACAGCTGCAATCGCTATAAAACTAGGCCTAGTACCCTTCCACTTCTGATTCCCAGAAGTCCTTCAAGGCTCATCACTAACCACAGCACTCCTACTA…
	HQ889371 ATGAACCCCTACGCCAAATTAATCACAATAACAAGCCTTATCCTCGGAACCACCATCACAATCTCCAGCAATCACTGGGCAATAGCCTGAACCGGCCTAGAAATCAACACTATCGCCATCATCCCCATAATCTCAAAATCCCACCACCCCCGAGCCATTGAGGCAATAATCAAATACTTCCTAGTCCAAGCAGCCGCCTCCGCCACCATCTTATTCTCAAGCCTAATCAATGCCTGATCCACAGGCCAATGAGACATCACCCAACTAACTAACCCCACATCATGCTTGCTTCTCACAGCTGCAATCGCTATAAAACTAGGCCTAGTACCCTTCCACTTCTGATTCCCAGAAGTCCTTCAAGGCTCATCACTAACCACAGCACTCCTACTA…
	HQ889370 ATGAACCCCTACGCCAAATTAATCACAATAACAAGCCTTATCCTCGGAACCACCATCACAATCTCCAGCAATCACTGGGCAATAGCCTGAACCGGCCTAGAAATCAACACTATCGCCATCATCCCCATAATCTCAAAATCCCACCACCCCCGAGCCATTGAGGCAATAATCAAATACTTCCTAGTCCAAGCAGCCGCCTCCGCCACCATCTTATTCTCAAGCCTAATCAATGCCTGATCCACAGGCCAATGAGACATCACCCAACTAACTAACCCCACATCATGCTTGCTTCTCACAGCTGCAATCGCTATAAAACTAGGCCTAGTACCCTTCCACTTCTGATTCCCAGAAGTCCTTCAAGGCTCATCACTAACCACAGCACTCCTACTA…
	HQ889369 ATGAACCCCTACGCCAAATTAATCACAATAACAAGCCTTATCCTCGGAACCACCATCACAATCTCCAGCAATCACTGGGCAATAGCCTGAACCGGCCTAGAAATCAACACTATCGCCATCATCCCCATAATCTCAAAATCCCACCACCCCCGAGCCATTGAGGCAATAATCAAATACTTCCTAGTCCAAGCAGCCGCCTCCGCCACCATCTTATTCTCAAGCCTAATCAATGCCTGATCCACAGGCCAATGAGACATCACCCAACTAACTAACCCCACATCATGCTTGCTTCTCACAGCTGCAATCGCTATAAAACTAGGCCTAGTACCCTTCCACTTCTGATTCCCAGAAGTCCTTCAAGGCTCATCACTAACCACAGCACTCCTACTA…
	HQ889368 ATGAACCCCTACGCCAAATTAATCACAATAACAAGCCTTATCCTCGGAACCACCATCACAATCTCCAGCAATCACTGGGCAATAGCCTGAACCGGCCTAGAAATCAACACTATCGCCATCATCCCCATAATCTCAAAATCCCACCACCCCCGAGCCATTGAGGCAATAATCAAATACTTCCTAGTCCAAGCAGCCGCCTCCGCCACCATCTTATTCTCAAGCCTAATCAATGCCTGATCCACAGGCCAATGAGACATCACCCAACTAACTAACCCCACATCATGCTTGCTTCTCACAGCTGCAATCGCTATAAAACTAGGCCTAGTACCCTTCCACTTCTGATTCCCAGAAGTCCTTCAAGGCTCATCACTAACCACAGCACTCCTACTA…
	HQ889367 ATGAACCCCTACGCCAAATTAATCACAATAACAAGCCTTATCCTCGGAACCACCATCACAATCTCCAGCAATCACTGGGCAATAGCCTGAACCGGCCTAGAAATCAACACTATCGCCATCATCCCCATAATCTCAAAATCCCACCACCCCCGAGCCATTGAGGCAATAATCAAATACTTCCTAGTCCAAGCAGCCGCCTCCGCCACCATCTTATTCTCAAGCCTAATCAATGCCTGATCCACAGGCCAATGAGACATCACCCAACTAACTAACCCCACATCATGCTTGCTTCTCACAGCTGCAATCGCTATAAAACTAGGCCTAGTACCCTTCCACTTCTGATTCCCAGAAGTCCTTCAAGGCTCATCACTAACCACAGCACTCCTACTA…
	HQ889366 ATGAACCCCTACGCCAAATTAATCACAATAACAAGCCTTATCCTCGGAACCACCATCACAATCTCCAGCAATCACTGGGCAATAGCCTGAACCGGCCTAGAAATCAACACTATCGCCATCATCCCCATAATCTCAAAATCCCACCACCCCCGAGCCATTGAGGCAATAATCAAATACTTCCTAGTCCAAGCAGCCGCCTCCGCCACCATCTTATTCTCAAGCCTAATCAATGCCTGATCCACAGGCCAATGAGACATCACCCAACTAACTAACCCCACATCATGCTTGCTTCTCACAGCTGCAATCGCTATAAAACTAGGCCTAGTACCCTTCCACTTCTGATTCCCAGAAGTCCTTCAAGGCTCATCACTAACCACAGCACTCCTACTA…
	HQ889365 ATGAACCCCTACGCCAAATTAATCACAATAACAAGCCTTATCCTCGGAACCACCATCACAATCTCCAGCAATCACTGGGCAATAGCCTGAACCGGCCTAGAAATCAACACTATCGCCATCATCCCCATAATCTCAAAATCCCACCACCCCCGAGCCATTGAGGCAATAATCAAATACTTCCTAGTCCAAGCAGCCGCCTCCGCCACCATCTTATTCTCAAGCCTAATCAATGCCTGATCCACAGGCCAATGAGACATCACCCAACTAACTAACCCCACATCATGCTTGCTTCTCACAGCTGCAATCGCTATAAAACTAGGCCTAGTACCCTTCCACTTCTGATTCCCAGAAGTCCTTCAAGGCTCATCACTAACCACAGCACTCCTACTA…
	HQ889364 ATGAACCCCTACGCCAAATTAATCACAATAACAAGCCTTATCCTCGGAACCACCATCACAATCTCCAGCAATCACTGGGCAATAGCCTGAACCGGCCTAGAAATCAACACTATCGCCATCATCCCCATAATCTCAAAATCCCACCACCCCCGAGCCATTGAGGCAATAATCAAATACTTCCTAGTCCAAGCAGCCGCCTCCGCCACCATCTTATTCTCAAGCCTAATCAATGCCTGATCCACAGGCCAATGAGACATCACCCAACTAACTAACCCCACATCATGCTTGCTTCTCACAGCTGCAATCGCTATAAAACTAGGCCTAGTACCCTTCCACTTCTGATTCCCAGAAGTCCTTCAAGGCTCATCACTAACCACAGCACTCCTACTA…
	HQ889363 ATGAACCCCTACGCCAAATTAATCACAATAACAAGCCTTATCCTCGGAACCACCATCACAATCTCCAGCAATCACTGGGCAATAGCCTGAACCGGCCTAGAAATCAACACTATCGCCATCATCCCCATAATCTCAAAATCCCACCACCCCCGAGCCATTGAGGCAATAATCAAATACTTCCTAGTCCAAGCAGCCGCCTCCGCCACCATCTTATTCTCAAGCCTAATCAATGCCTGATCCACAGGCCAATGAGACATCACCCAACTAACTAACCCCACATCATGCTTGCTTCTCACAGCTGCAATCGCTATAAAACTAGGCCTAGTACCCTTCCACTTCTGATTCCCAGAAGTCCTTCAAGGCTCATCACTAACCACAGCACTCCTACTA…
	HQ889362 ATGAACCCCTACGCCAAATTAATCACAATAACAAGCCTTATCCTCGGAACCACCATCACAATCTCCAGCAATCACTGGGCAATAGCCTGAACCGGCCTAGAAATCAACACTATCGCCATCATCCCCATAATCTCAAAATCCCACCACCCCCGAGCCATTGAGGCAATAATCAAATACTTCCTAGTCCAAGCAGCCGCCTCCGCCACCATCTTATTCTCAAGCCTAATCAATGCCTGATCCACAGGCCAATGAGACATCACCCAACTAACTAACCCCACATCATGCTTGCTTCTCACAGCTGCAATCGCTATAAAACTAGGCCTAGTACCCTTCCACTTCTGATTCCCAGAAGTCCTTCAAGGCTCATCACTAACCACAGCACTCCTACTA…
	HQ889361 ATGAACCCCTACGCCAAATTAATCACAATAACAAGCCTTATCCTCGGAACCACCATCACAATCTCCAGCAATCACTGGGCAATAGCCTGAACCGGCCTAGAAATCAACACTATCGCCATCATCCCCATAATCTCAAAATCCCACCACCCCCGAGCCATTGAGGCAATAATCAAATACTTCCTAGTCCAAGCAGCCGCCTCCGCCACCATCTTATTCTCAAGCCTAATCAATGCCTGATCCACAGGCCAATGAGACATCACCCAACTAACTAACCCCACATCATGCTTGCTTCTCACAGCTGCAATCGCTATAAAACTAGGCCTAGTACCCTTCCACTTCTGATTCCCAGAAGTCCTTCAAGGCTCATCACTAACCACAGCACTCCTACTA…
	HQ889360 -----------CGCCAAATTAATCACAATAACAAGCCTTATCCTCGGAACCACCATCACAATCTCCAGCAATCACTGGGCAATAGCCTGAACCGGCCTAGAAATCAACACTATCGCCATCATCCCCATAATCTCAAAATCCCACCACCCCCGAGCCATTGAGGCAATAATCAAATACTTCCTAGTCCAAGCAGCCGCCTCCGCCACCATCTTATTCTCAAGCCTAATCAATGCCTGATCCACAGGCCAATGAGACATCACCCAACTAACTAACCCCACATCATGCTTGCTTCTCACAGCTGCAATCGCTATAAAACTAGGCCTAGTACCCTTCCACTTCTGATTCCCAGAAGTCCTTCAAGGCTCATCACTAACCACAGCACTCCTACTA…
	HQ889359 -----------CGCCAAATTAATCACAATAACAAGCCTTATCCTCGGAACCACCATCACAATCTCCAGCAATCACTGGGCAATAGCCTGAACCGGCCTAGAAATCAACACTATCGCCATCATCCCCATAATCTCAAAATCCCACCACCCCCGAGCCATTGAGGCAATAATCAAATACTTCCTAGTCCAAGCAGCCGCCTCCGCCACCATCTTATTCTCAAGCCTAATCAATGCCTGATCCACAGGCCAATGAGACATCACCCAACTAACTAACCCCACATCATGCTTGCTTCTCACAGCTGCAATCGCTATAAAACTAGGCCTAGTACCCTTCCACTTCTGATTCCCAGAAGTCCTTCAAGGCTCATCACTAACCACAGCACTCCTACTA…
	HQ889358 ATGAACCCCTACGCCAAATTAATCACAATAACAAGCCTTATCCTCGGAACCACCATCACAATCTCCAGCAATCACTGGGCAATAGCCTGAACCGGCCTAGAAATCAACACTATCGCCATCATCCCCATAATCTCAAAATCCCACCACCCCCGAGCCATTGAGGCAATAATCAAATACTTCCTAGTCCAAGCAGCCGCCTCCGCCACCATCTTATTCTCAAGCCTAATCAATGCCTGATCCACAGGCCAATGAGACATCACCCAACTAACTAACCCCACATCATGCTTGCTTCTCACAGCTGCAATCGCTATAAAACTAGGCCTAGTACCCTTCCACTTCTGATTCCCAGAAGTCCTTCAAGGCTCATCACTAACCACAGCACTCCTACTA…
	HQ889357 ATGAACCCCTACGCCAAATTAATCACAATAACAAGCCTTATCCTCGGAACCACCATCACAATCTCCAGCAATCACTGGGCAATAGCCTGAACCGGCCTAGAAATCAACACTATCGCCATCATCCCCATAATCTCAAAATCCCACCACCCCCGAGCCATTGAGGCAATAATCAAATACTTCCTAGTCCAAGCAGCCGCCTCCGCCACCATCTTATTCTCAAGCCTAATCAATGCCTGATCCACAGGCCAATGAGACATCACCCAACTAACTAACCCCACATCATGCTTGCTTCTCACAGCTGCAATCGCTATAAAACTAGGCCTAGTACCCTTCCACTTCTGATTCCCAGAAGTCCTTCAAGGCTCATCACTAACCACAGCACTCCTACTA…
	HQ889356 ATGAACCCCTACGCCAAATTAATCACAATAACAAGCCTTATCCTCGGAACCACCATCACAATCTCCAGCAATCACTGGGCAATAGCCTGAACCGGCCTAGAAATCAACACTATCGCCATCATCCCCATAATCTCAAAATCCCACCACCCCCGAGCCATTGAGGCAATAATCAAATACTTCCTAGTCCAAGCAGCCGCCTCCGCCACCATCTTATTCTCAAGCCTAATCAATGCCTGATCCACAGGCCAATGAGACATCACCCAACTAACTAACCCCACATCATGCTTGCTTCTCACAGCTGCAATCGCTATAAAACTAGGCCTAGTACCCTTCCACTTCTGATTCCCAGAAGTCCTTCAAGGCTCATCACTAACCACAGCACTCCTACTA…
	HQ889355 ATGAACCCCTACGCCAAATTAATCACAATAACAAGCCTTATCCTCGGAACCACCATCACAATCTCCAGCAATCACTGGGCAATAGCCTGAACCGGCCTAGAAATCAACACTATCGCCATCATCCCCATAATCTCAAAATCCCACCACCCCCGAGCCATTGAGGCAATAATCAAATACTTCCTAGTCCAAGCAGCCGCCTCCGCCACCATCTTATTCTCAAGCCTAATCAATGCCTGATCCACAGGCCAATGAGACATCACCCAACTAACTAACCCCACATCATGCTTGCTTCTCACAGCTGCAATCGCTATAAAACTAGGCCTAGTACCCTTCCACTTCTGATTCCCAGAAGTCCTTCAAGGCTCATCACTAACCACAGCACTCCTACTA…
	HQ889354 ATGAACCCCTACGCCAAATTAATCACAATAACAAGCCTTATCCTCGGAACCACCATCACAATCTCCAGCAATCACTGGGCAATAGCCTGAACCGGCCTAGAAATCAACACTATCGCCATCATCCCCATAATCTCAAAATCCCACCACCCCCGAGCCATTGAGGCAATAATCAAATACTTCCTAGTCCAAGCAGCCGCCTCCGCCACCATCTTATTCTCAAGCCTAATCAATGCCTGATCCACAGGCCAATGAGACATCACCCAACTAACTAACCCCACATCATGCTTGCTTCTCACAGCTGCAATCGCTATAAAACTAGGCCTAGTACCCTTCCACTTCTGATTCCCAGAAGTCCTTCAAGGCTCATCACTAACCACAGCACTCCTACTA…
	HQ889353 ATGAACCCCTACGCCAAATTAATCACAATAACAAGCCTTATCCTCGGAACCACCATCACAATCTCCAGCAATCACTGGGCAATAGCCTGAACCGGCCTAGAAATCAACACTATCGCCATCATCCCCATAATCTCAAAATCCCACCACCCCCGAGCCATTGAGGCAATAATCAAATACTTCCTAGTCCAAGCAGCCGCCTCCGCCACCATCTTATTCTCAAGCCTAATCAATGCCTGATCCACAGGCCAATGAGACATCACCCAACTAACTAACCCCACATCATGCTTGCTTCTCACAGCTGCAATCGCTATAAAACTAGGCCTAGTACCCTTCCACTTCTGATTCCCAGAAGTCCTTCAAGGCTCATCACTAACCACAGCACTCCTACTA…
	HQ889352 ATGAACCCCTACGCCAAATTAATCACAATAACAAGCCTTATCCTCGGAACCACCATCACAATCTCCAGCAATCACTGGGCAATAGCCTGAACCGGCCTAGAAATCAACACTATCGCCATCATCCCCATAATCTCAAAATCCCACCACCCCCGAGCCATTGAGGCAATAATCAAATACTTCCTAGTCCAAGCAGCCGCCTCCGCCACCATCTTATTCTCAAGCCTAATCAATGCCTGATCCACAGGCCAATGAGACATCACCCAACTAACTAACCCCACATCATGCTTGCTTCTCACAGCTGCAATCGCTATAAAACTAGGCCTAGTACCCTTCCACTTCTGATTCCCAGAAGTCCTTCAAGGCTCATCACTAACCACAGCACTCCTACTA…
	HQ889351 ATGAACCCCTACGCCAAATTAATCACAATAACAAGCCTTATCCTCGGAACCACCATCACAATCTCCAGCAATCACTGGGCAATAGCCTGAACCGGCCTAGAAATCAACACTATCGCCATCATCCCCATAATCTCAAAATCCCACCACCCCCGAGCCATTGAGGCAATAATCAAATACTTCCTAGTCCAAGCAGCCGCCTCCGCCACCATCTTATTCTCAAGCCTAATCAATGCCTGATCCACAGGCCAATGAGACATCACCCAACTAACTAACCCCACATCATGCTTGCTTCTCACAGCTGCAATCGCTATAAAACTAGGCCTAGTACCCTTCCACTTCTGATTCCCAGAAGTCCTTCAAGGCTCATCACTAACCACAGCACTCCTACTA…
	HQ889350 ATGAACCCCTACGCCAAATTAATCACAATAACAAGCCTTATCCTCGGAACCACCATCACAATCTCCAGCAATCACTGGGCAATAGCCTGAACCGGCTTAGAAATCAACACTATCGCCATCATCCCCATAATCTCAAAATCCCACCACCCCCGAGCCATTGAGGCAATAATCAAATACTTCCTAGTCCAAGCAGCCGCCTCCGCCACCATCTTATTCTCAAGCCTAATCAATGCCTGATCCACAGGCCAATGAGACATCACCCAACTAACTAACCCCACATCATGCTTGCTTCTCACAGCTGCAATCGCTATAAAACTAGGCCTAGTACCCTTCCACTTCTGATTCCCAGAAGTCCTTCAAGGCTCATCACTAACCACAGCACTCCTACTA…
	HQ889349 ATGAACCCCTACGCCAAATTAATCACAATAACAAGCCTTATCCTCGGAACCACCATCACAATCTCCAGCAATCACTGGGCAATAGCCTGAACCGGCCTAGAAATCAACACTATCGCCATCATCCCCATAATCTCAAAATCCCACCACCCCCGAGCCATTGAGGCAATAATCAAATACTTCCTAGTCCAAGCAGCCGCCTCCGCCACCATCTTATTCTCAAGCCTAATCAATGCCTGATCCACAGGCCAATGAGACATCACCCAACTAACTAACCCCACATCATGCTTGCTTCTCACAGCTGCAATCGCTATAAAACTAGGCCTAGTACCCTTCCACTTCTGATTCCCAGAAGTCCTTCAAGGCTCATCACTAACCACAGCACTCCTACTA…
	HQ889348 ATGAACCCCTACGCCAAATTAATCACAATAACAAGCCTTATCCTCGGAACCACCATCACAATCTCCAGCAATCACTGGGCAATAGCCTGAACCGGCCTAGAAATCAACACTATCGCCATCATCCCCATAATCTCAAAATCCCACCACCCCCGAGCCATTGAGGCAATAATCAAATACTTCCTAGTCCAAGCAGCCGCCTCCGCCACCATCTTATTCTCAAGCCTAATCAATGCCTGATCCACAGGCCAATGAGACATCACCCAACTAACTAACCCCACATCATGCTTGCTTCTCACAGCTGCAATCGCTATAAAACTAGGCCTAGTACCCTTCCACTTCTGATTCCCAGAAGTCCTTCAAGGCTCATCACTAACCACAGCACTCCTACTA…
	HQ889347 ATGAACCCCTACGCCAAATTAATCACAATAACAAGCCTTATCCTCGGAACCACCATCACAATCTCCAGCAATCACTGGGCAATAGCCTGAACCGGCCTAGAAATCAACACTATCGCCATCATCCCCATAATCTCAAAATCCCACCACCCCCGAGCCATTGAGGCAATAATCAAATACTTCCTAGTCCAAGCAGCCGCCTCCGCCACCATCTTATTTTCAAGCCTAATCAATGCCTGATCCACAGGCCAATGAGACATCACCCAACTAACTAACCCCACATCATGCTTGCTTCTCACAGCTGCAATCGCTATAAAACTAGGCCTAGTACCCTTCCACTTCTGATTCCCAGAAGTCCTTCAAGGCTCATCACTAACCACAGCACTCCTACTA…
	HQ889346 ATGAACCCCTACGCCAAATTAATCACAATAACAAGCCTTATCCTCGGAACCACCATCACAATCTCCAGCAATCACTGGGCAATAGCCTGAACCGGCCTAGAAATCAACACTATCGCCATCATCCCCATAATCTCAAAATCCCACCACCCCCGAGCCATTGAGGCAATAATCAAATACTTCCTAGTCCAAGCAGCCGCCTCCGCCACCATCTTATTCTCAAGCCTAATCAATGCCTGATCCACAGGCCAATGAGACATCACCCAACTAACTAACCCCACATCATGCTTGCTTCTCACAGCTGCAATCGCTATAAAACTAGGCCTAGTACCCTTCCACTTCTGATTCCCAGAAGTCCTTCAAGGCTCATCACTAACCACAGCACTCCTACTA…
	HQ889345 ATGAACCCCTACGCCAAATTAATCACAATAACAAGCCTTATCCTCGGAACCACCATCACAATCTCCAGCAATCACTGGGCAATAGCCTGAACCGGCCTAGAAATCAACACTATCGCCATCATCCCCATAATCTCAAAATCCCACCACCCCCGAGCCATTGAGGCAATAATCAAATACTTCCTAGTCCAAGCAGCCGCCTCCGCCACCATCTTATTCTCAAGCCTAATCAATGCCTGATCCACAGGCCAATGAGACATCACCCAACTAACTAACCCCACATCATGCTTGCTTCTCACAGCTGCAATCGCTATAAAACTAGGCCTAGTACCCTTCCACTTCTGATTCCCAGAAGTCCTTCAAGGCTCATCACTAACCACAGCACTCCTACTA…
	HQ889344 ATGAACCCCTACGCCAAATTAATCACAATAACAAGCCTTATCCTCGGAACCACCATCACAATCTCCAGCAATCACTGGGCAATAGCCTGAACCGGCCTAGAAATCAACACTATCGCCATCATCCCCATAATCTCAAAATCCCACCACCCCCGAGCCATTGAGGCAATAATCAAATACTTCCTAGTCCAAGCAGCCGCCTCCGCCACCATCTTATTCTCAAGCCTAATCAATGCCTGATCCACAGGCCAATGAGACATCACCCAACTAACTAACCCCACATCATGCTTGCTTCTCACAGCTGCAATCGCTATAAAACTAGGCCTAGTACCCTTCCACTTCTGATTCCCAGAAGTCCTTCAAGGCTCATCACTAACCACAGCACTCCTACTA…
	HQ889343 ATGAACCCCTACGCCAAATTAATCACAATAACAAGCCTTATCCTCGGAACCACCATCACAATCTCCAGCAATCACTGGGCAATAGCCTGAACCGGCCTAGAAATCAACACTATCGCCATCATCCCCATAATCTCAAAATCCCACCACCCCCGAGCCATTGAGGCAATAATCAAATACTTCCTAGTCCAAGCAGCCGCCTCCGCCACCATCTTATTCTCAAGCCTAATCAATGCCTGATCCACAGGCCAATGAGACATCACCCAACTAACTAACCCCACATCATGCTTGCTTCTCACAACTGCAATCGCTATAAAACTAGGCCTAGTACCCTTCCACTTCTGATTCCCAGAAGTCCTTCAAGGCTCATCACTAACCACAGCACTCCTACTA…
	HQ889342 ATGAACCCCTACGCCAAATTAATCACAATAACAAGCCTTATCCTCGGAACCACCATCACAATCTCCAGCAATCACTGGGCAATAGCCTGAACCGGCCTAGAAATCAACACTATCGCCATCATCCCCATAATCTCAAAATCCCACCACCCCCGAGCCATTGAGGCAATAATCAAATACTTCCTAGTCCAAGCAGCCGCCTCCGCCACCATCTTATTCTCAAGCCTAATCAATGCCTGATCCACAGGCCAATGAGACATCACCCAACTAACTAACCCCACATCATGCTTGCTTCTCACAGCTGCAATCGCTATAAAACTAGGCCTAGTACCCTTCCACTTCTGATTCCCAGAAGTCCTTCAAGGCTCATCACTAACCACAGCACTCCTACTA…
	HQ889341 ATGAACCCCTACGCCAAATTAATCACAACAACAAGCCTTATCCTCGGAACCACCATCACAATCTCCAGCAATCACTGGGCAATAGCCTGAACCGGCCTAGAAATCAACACTATCGCCATCATCCCCATAATCTCAAAATCCCACCACCCCCGAGCCATTGAGGCAATAATCAAATACTTCCTAGTCCAAGCAGCCGCCTCCGCCACCATCTTATTCTCAAGCCTAATCAATGCCTGATCCACAGGCCAATGAGACATCACCCAACTAACTAACCCCACATCATGCTTGCTTCTCACAGCTGCAATCGCTATAAAACTAGGCCTAGTACCCTTCCACTTCTGATTCCCAGAAGTCCTTCAAGGCTCATCACTAACCACAGCACTCCTACTA…
	HQ889340 ATGAACCCCTACGCCAAATTAATCACAATAACAAGCCTTATCCTCGGAACCACCATCACAATCTCCAGCAATCACTGGGCAATAGCCTGAACCGGCCTAGAAATCAACACTATCGCCATCATCCCCATAATCTCAAAATCCCACCACCCCCGAGCCATTGAGGCAATAATCAAATACTTCCTAGTCCAAGCAGCCGCCTCCGCCACCATCTTATTCTCAAGCCTAATCAATGCCTGATCCACAGGCCAATGAGACATCACCCAACTAACTAACCCCACATCATGCTTGCTTCTCACAGCTGCAATCGCTATAAAACTAGGCCTAGTACCCTTCCACTTCTGATTCCCAGAAGTCCTTCAAGGCTCATCACTAACCACAGCACTCCTACTA…
	HQ889339 ATGAACCCCTACGCCAAATTAATCACAATAACAAGCCTTATCCTCGGAACCACCATCACAATCTCCAGCAATCACTGGGCAATAGCCTGAACCGGCCTAGAAATCAACACTATCGCCATCATCCCCATAATCTCAAAATCCCACCACCCCCGAGCCATTGAGGCAATAATCAAATACTTCCTAGTCCAAGCAGCCGCCTCCGCCACCATCTTATTCTCAAGCCTAATCAATGCCTGATCCACAGGCCAATGAGACATCACCCAACTAACTAACCCCACATCATGCTTGCTTCTCACAGCTGCAATCGCTATAAAACTAGGCCTAGTACCCTTCCACTTCTGATTCCCAGAAGTCCTTCAAGGCTCATCACTAACCACAGCACTCCTACTA…
	HQ889338 ATGAACCCCTACGCCAAATTAATCACAATAACAAGCCTTATCCTCGGAACCACCATCACAATCTCCAGCAACCACTGGGCAATAGCCTGAACCGGCCTAGAAATCAACACTATCGCCATCATCCCCATAATCTCAAAATCCCACCACCCCCGAGCCATTGAGGCAATAATCAAATACTTCCTAGTCCAAGCAGCCGCCTCCGCCACCATCTTATTCTCAAGCCTAATCAATGCCTGATCCACAGGCCAATGAGACATCACCCAACTAACTAACCCCACATCATGCTTGCTTCTCACAGCTGCAATCGCTATAAAACTAGGCCTAGTACCCTTCCACTTCTGATTCCCAGAAGTCCTTCAAGGCTCATCACTAACCACAGCACTCCTACTA…
	HQ889337 ATGAACCCCTACGCCAAATTAATCACAATAACAAGCCTTATCCTCGGAACCACCATCACAATCTCCAGCAATCACTGGGCAATAGCCTGAACCGGCCTAGAAATCAACACTATCGCCATCATCCCCATAATCTCAAAATCCCACCACCCCCGAGCCATTGAGGCAATAATCAAATACTTCCTAGTCCAAGCAGCCGCCTCCGCCACCATCTTATTCTCAAGCCTAATCAATGCCTGATCCACAGGCCAATGAGACATCACCCAACTAACTAACCCCACATCATGCTTGCTTCTCACAGCTGCAATCGCTATAAAACTAGGCCTAGTACCCTTCCACTTCTGATTCCCAGAAGTCCTTCAAGGCTCATCACTAACCACAGCACTCCTACTA…
	HQ889336 ATGAACCCCTACGCCAAATTAATCACAATAACAAGCCTTATCCTCGGAACCACCATCACAATCTCCAGCAATCACTGGGCAATAGCCTGAACCGGCCTAGAAATCAACACTATCGCCATCATCCCCATAATCTCAAAATCCCACCACCCCCGAGCCATTGAGGCAATAATCAAATACTTCCTAGTCCAAGCAGCCGCCTCCGCCACCATCTTATTCTCAAGCCTAATCAATGCCTGATCCACAGGCCAATGAGACATCACCCAACTAACTAACCCCACATCATGCTTGCTTCTCACAGCTGCAATCGCTATAAAACTAGGCCTAGTACCCTTCCACTTCTGATTCCCAGAAGTCCTTCAAGGCTCATCACTAACCACAGCACTCCTACTA…
	HQ889335 ATGAACCCCTACGCCAAATTAATCACAATAGCAAGCCTTATCCTCGGAACCACCATCACAATCTCCAGCAATCACTGGGCAATAGCCTGAACCGGCCTAGAAATCAACACTATCGCCATCATCCCCATAATCTCAAAATCCCACCACCCCCGAGCCATTGAGGCAATAATCAAATACTTCCTAGTCCAAGCAGCCGCCTCCGCCACCATCTTATTCTCAAGCCTAATCAATGCCTGATCCACAGGCCAATGAGACATCACCCAACTAACTAACCCCACATCATGCTTGCTTCTCACAGCTGCAATCGCTATAAAACTAGGCCTAGTACCCTTCCACTTCTGATTCCCAGAAGTCCTTCAAGGCTCATCACTAACCACAGCACTCCTACTA…
	HQ889334 ATGAACCCCTACGCCAAATTAATCACAATAACAAGCCTTATCCTCGGAACCACCATCACAATCTCCAGCAATCACTGGGCAATAGCCTGAACCGGCCTAGAAATCAACACTATCGCCATCATCCCCATAATCTCAAAATCCCACCACCCCCGAGCCATTGAGGCAATAATCAAATACTTCCTAGTCCAAGCAGCCGCCTCCGCCACCATCTTATTCTCAAGCCTAATCAATGCCTGATCCACAGGCCAATGAGACATCACCCAACTAACTAACCCCACATCATGCTTGCTTCTCACAGCTGCAATCGCTATAAAACTAGGCCTAGTACCCTTCCACTTCTGATTCCCAGAAGTCCTTCAAGGCTCATCACTAACCACAGCACTCCTACTA…
	HQ889333 ATGAACCCCTACGCCAAATTAATCACAATAACAAGCCTTATCCTCGGAACCACCATCACAATCTCCAGCAATCACTGGGCAATAGCCTGAACCGGCCTAGAAATCAACACTATCGCCATCATCCCCATAATCTCAAAATCCCACCACCCCCGAGCCATTGAGGCAATAATCAAATACTTCCTAGTCCAAGCAGCCGCCTCCGCCACCATCTTATTCTCAAGCCTAATCAATGCCTGATCCACAGGCCAATGAGACATCACCCAACTAACTAACCCCACATCATGCTTGCTTCTCACAGCTGCAATCGCTATAAAACTAGGCCTAGTACCCTTCCACTTCTGATTCCCAGAAGTCCTTCAAGGCTCATCACTAACCACAGCACTCCTACTA…
	HQ889332 ATGAACCCCTACGCCAAATTAATCACAATAACAAGCCTTATCCTCGGAACCACCATCACAATCTCCAGCAATCACTGGGCAATAGCCTGAACCGGCCTAGAAATCAACACTATCGCCATCATCCCCATAATCTCAAAATCCCACCACCCCCGAGCCATTGAGGCAATAATCAAATACTTCCTAGTCCAAGCAGCCGCCTCCGCCACCATCTTATTCTCAAGCCTAATCAATGCCTGATCCACAGGCCAATGAGACATCACCCAACTAACTAACCCCACATCATGCTTGCTTCTCACAGCTGCAATCGCTATAAAACTAGGCCTAGTACCCTTCCACTTCTGATTCCCAGAAGTCCTTCAAGGCTCATCACTAACCACAGCACTCCTACTA…
	HQ889331 ATGAACCCCTACGCCAAATTAATCACAATAACAAGCCTTATCCTCGGAACCACCATCACAATCTCCAGCAATCACTGGGCAATAGCCTGAACCGGCCTAGAAATCAACACTATCGCCATCATCCCCATAATCTCAAAATCCCACCACCCCCGAGCCATTGAGGCAATAATCAAATACTTCCTAGTCCAAGCAGCCGCCTCCGCCACCATCTTATTCTCAAGCCTAATCAATGCCTGATCCACAGGCCAATGAGACATCACCCAACTAACTAACCCCACATCATGCTTGCTTCTCACAGCTGCAATCGCTATAAAACTAGGCCTAGTACCCTTCCACTTCTGATTCCCAGAAGTCCTTCAAGGCTCATCACTAACCACAGCACTCCTACTA…
	HQ889330 ATGAACCCCTACGCCAAATTAATCACAATAACAAGCCTTATCCTCGGAACCACCATCACAATCTCCAGCAATCACTGGGCAATAGCCTGAACCGGCCTAGAAATCAACACTATCGCCATCATCCCCATAATCTCAAAATCCCACCACCCCCGAGCCATTGAGGCAATAATCAAATACTTCCTAGTCCAAGCAGCCGCCTCCGCCACCATCTTATTCTCAAGCCTAATCAATGCCTGATCCACAGGCCAATGAGACATCACCCAACTAACTAACCCCACATCATGCTTGCTTCTCACAGCTGCAATCGCTATAAAACTAGGCCTAGTACCCTTTCACTTCTGATTCCCAGAAGTCCTTCAAGGCTCATCACTAACCACAGCACTCCTACTA…
	HQ889329 ATGAACCCCTACGCCAAATTAATCACAATAACAAGCCTTATCCTCGGAACCACCATCACAATCTCCAGCAATCACTGGGCAATAGCCTGAACCGGCCTAGAAATCAACACTATCGCCATCATCCCCATAATCTCAAAATCCCACCACCCCCGAGCCATTGAGGCAATAATCAAATACTTCCTAGTCCAAGCAGCCGCCTCCGCCACCATCTTATTCTCAAGCCTAATCAATGCCTGATCCACAGGCCAATGAGACATCACCCAACTAACTAACCCCACATCATGCTTGCTTCTCACAGCTGCAATCGCTATAAAACTAGGCCTAGTACCCTTCCACTTCTGATTCCCAGAAGTCCTTCAAGGCTCATCACTAACCACAGCACTCCTACTA…
	HQ889328 ATGAACCCCTACGCCAAATTAATCACAATAACAAGCCTTATCCTCGGAACCACCATCACAATCTCCAGCAATCACTGGGCAATAGCCTGAACCGGCCTAGAAATCAACACTATCGCCATCATCCCCATAATCTCAAAATCCCACCACCCCCGAGCCATTGAGGCAATAATCAAATACTTCCTAGTCCAAGCAGCCGCCTCCGCCACCATCTTATTCTCAAGCCTAATCAATGCCTGATCCACAGGCCAATGAGACATCACCCAACTAACTAACCCCACATCATGCTTGCTTCTCACAGCTGCAATCGCTATAAAACTAGGCCTAGTACCCTTCCACTTCTGATTCCCAGAAGTCCTTCAAGGCTCATCACTAACCACAGCACTCCTACTA…
	HQ889327 ATGAACCCCTACGCCAAATTAATCACAATAACAAGCCTTATCCTCGGAACCACCATCACAATCTCCAGCAATCACTGGGCAATAGCCTGAACCGGCCTAGAAATCAACACTATCGCCATCATCCCCATAATCTCAAAATCCCACCACCCCCGAGCCATTGAGGCAATAATCAAATACTTCCTAGTCCAAGCAGCCGCCTCCGCCACCATCTTATTCTCAAGCCTAATCAATGCCTGATCCACAGGCCAATGAGACATCACCCAACTAACTAACCCCACATCATGCTTGCTTCTCACAGCTGCAATCGCTATAAAACTAGGCCTAGTACCCTTCCACTTCTGATTCCCAGAAGTCCTTCAAGGCTCATCACTAACCACAGCACTCCTACTA…
	HQ889326 ATGAACCCCTACGCCAAATTAATCACAATAACAAGCCTTATCCTCGGAACCACCATCACAATCTCCAGCAATCACTGGGCAATAGCCTGAACCGGCCTAGAAATCAACACTATCGCCATCATCCCCATAATCTCAAAATCCCACCACCCCCGAGCCATTGAGGCAATAATCAAATACTTCCTAGTCCAAGCAGCCGCCTCCGCCACCATCTTATTCTCAAGCCTAATCAATGCCTGATCCACAGGCCAATGAGACATCACCCAACTAACTAACCCCACATCATGCTTGCTTCTCACAGCTGCAATCGCTATAAAACTAGGCCTAGTACCCTTCCACTTCTGATTCCCAGAAGTCCTTCAAGGCTCATCACTAACCACAGCACTCCTACTA…
	HQ889325 ATGAACCCCTACGCCAAATTAATCACAATAACAAGCCTTATCCTCGGAACCACCATCACAATCTCCAGCAATCACTGGGCAATAGCCTGAACCGGCCTAGAAATCAACACTATCGCCATCATCCCCATAATCTCAAAATCCCACCACCCCCGAGCCATTGAGGCAATAATCAAATACTTCCTAGTCCAAGCAGCCGCCTCCGCCACCATCTTATTCTCAAGCCTAATCAATGCCTGATCCACAGGCCAATGAGACATCACCCAACTAACTAACCCCACATCATGCTTGCTTCTCACAGCTGCAATCGCTATAAAACTAGGCCTAGTACCCTTCCACTTCTGATTCCCAGAAGTCCTTCAAGGCTCATCACTAACCACAGCACTCCTACTA…
	HQ889324 ATGAACCCCTACGCCAAATTAATCACAATAACAAGCCTTATCCTCGGAACCACCATCACAATCTCCAGCAATCACTGGGCAATAGCCTGAACCGGCCTAGAAATCAACACTATCGCCATCATCCCCATAATCTCAAAATCCCACCACCCCCGAGCCATTGAGGCAATAATCAAATACTTCCTAGTCCAAGCAGCCGCCTCCGCCACCATCTTATTCTCAAGCCTAATCAATGCCTGATCCACAGGCCAATGAGACATCACCCAACTAACTAACCCCACATCATGCTTGCTTCTCACAGCTGCAATCGCTATAAAACTAGGCCTAGTACCCTTCCACTTCTGATTCCCAGAAGTCCTTCAAGGCTCATCACTAACCACAGCACTCCTACTA…
	HQ889323 ATGAACCCCTACGCCAAATTAATCACAATAACAAGCCTTATCCTCGGAACCACCATCACAATCTCCAGCAATCACTGGGCAATAGCCTGAACCGGCCTAGAAATCAACACTATCGCCATCATCCCCATAATCTCAAAATCCCACCACCCCCGAGCCATTGAGGCAATAATCAAATACTTCCTAGTCCAAGCAGCCGCCTCCGCCACCATCTTATTCTCAAGCCTAATCAATGCCTGATCCACAGGCCAATGAGACATCACCCAACTAACTAACCCCACATCATGCTTGCTTCTCACAGCTGCAATCGCTATAAAACTAGGCCTAGTACCCTTCCACTTCTGATTCCCAGAAGTCCTTCAAGGCTCATCACTAACCACAGCACTCCTACTA…
	HQ889322 ATGAACCCCTACGCCAAATTAATCACAATAACAAGCCTTATCCTCGGAACCACCATCACAATCTCCAGCAATCACTGGGCAATAGCCTGAACCGGCCTAGAAATCAACACTATCGCCATCATCCCCATAATCTCAAAATCCCACCACCCCCGAGCCATTGAGGCAATAATCAAATACTTCCTAGTCCAAGCAGCCGCCTCCGCCACCATCTTATTCTCAAGCCTAATCAATGCCTGATCCACAGGCCAATGAGACATCACCCAACTAACTAACCCCACATCATGCTTGCTTCTCACAGCTGCAATCGCTATAAAACTAGGCCTAGTACCCTTTCACTTCTGATTCCCAGAAGTCCTTCAAGGCTCATCACTAACCACAGCACTCCTACTA…
	HQ889321 ATGAAGACCTACGCCAAATTAATCACAATAACAAGCCTTATCCTCGGAACCACCATCACAATCTCCAGCAATCACTGGGCAATAGCCTGAACCGGCCTAGAAATCAACACTATCGCCATCATCCCCATAATCTCAAAATCCCACCACCCCCGAGCCATTGAGGCAATAATCAAATACTTCCTAGTCCAAGCAGCCGCCTCCGCCACCATCTTATTCTCAAGCCTAATCAATGCCTGATCCACAGGCCAATGAGACATCACCCAACTAACTAACCCCACATCATGCTTGCTTCTCACAGCTGCAATCGCTATAAAACTAGGCCTAGTACCCTTCCACTTCTGATTCCCAGAAGTCCTTCAAGGCTCATCACTAACCACAGCACTCCTACTA…
	HQ889320 ATGAAGACCTACGCCAAATTAATCACAATAACAAGCCTTATCCTCGGAACCACCATCACAATCTCCAGCAATCACTGGGCAATAGCCTGAACCGGCCTAGAAATCAACACTATCGCCATCATCCCCATAATCTCAAAATCCCACCACCCCCGAGCCATTGAGGCAATAATCAAATACTTCCTAGTCCAAGCAGCCGCCTCCGCCACCATCTTATTCTCAAGCCTAATCAATGCCTGATCCACAGGCCAATGAGACATCACCCAACTAACTAACCCCACATCATGCTTGCTTCTCACAGCTGCAATCGCTATAAAACTAGGCCTAGTACCCTTCCACTTCTGATTCCCAGAAGTCCTTCAAGGCTCATCACTAACCACAGCACTCCTACTA…
	HQ889319 ATGAAGACCTACGCCAAATTAATCACAATAACAAGCCTTATCCTCGGAACCACCATCACAATCTCCAGCAATCACTGGGCAATAGCCTGAACCGGCCTAGAAATCAACACTATCGCCATCATCCCCATAATCTCAAAATCCCACCACCCCCGAGCCATTGAGGCAATAATCAAATACTTCCTAGTCCAAGCAGCCGCCTCCGCCACCATCTTATTCTCAAGCCTAATCAATGCCTGATCCACAGGCCAATGAGACATCACCCAACTAACTAACCCCACATCATGCTTGCTTCTCACAGCTGCAATCGCTATAAAACTAGGCCTAGTACCCTTCCACTTCTGATTCCCAGAAGTCCTTCAAGGCTCATCACTAACCACAGCACTCCTACTA…
	GU376997 ATGAACCCCTACGCCAAATTAATCACAATAACAAGCCTTATCCTCGGAACCACCATCACAATCTCCAGCAATCACTGAGCAATAGCCTGAACCGGCCTAGAAATCAACACTATCGCCATCATCCCCATAATCTCAAAATCCCACCACCCCCGAGCCATTGAGGCGATAATCAAATACTTCCTAGTCCAAGCAGCCGCCTCCGCCACCATCTTATTCTCAAGCCTAATCAATGCCTGATCCACAGGCCAATGAGACATCACCCAACTAACTAACCCCACATCATGCTTGCTTCTCACAACTGCAATCGCTATAAAACTAGGCCTAGTACCCTTCCACTTCTGATTCCCAGAAGTCCTTCAAGGCTCATCACTAACCACAGCACTCCTACTA…
	GU376996 ATGAACCCCTACGCCAAATTAATCACAATAACAAGCCTTATCCTCGGAACCACCATCACAATCTCCAGCAATCACTGAGCAATAGCCTGAACCGGCCTAGAAATCAACACTATCGCCATCATCCCCATAATCTCAAAATCCCACCACCCCCGAGCCATTGAGGCGATAATCAAATACTTCCTAGTCCAAGCAGCCGCCTCCGCCACCATCTTATTCTCAAGCCTAATCAATGCCTGATCCACAGGCCAATGAGACATCACCCAACTAACTAACCCCACATCATGCTTGCTTCTCACAACTGCAATCGCTATAAAACTAGGCCTAGTACCCTTCCACTTCTGATTCCCAGAAGTCCTTCAAGGCTCATCACTAACCACAGCACTCCTACTA…
	GU376995 ATGAACCCCTACGCCAAATTAATCACAATAACAAGCCTTATCCTCGGAACCACCATCACAATCTCCAGCAATCACTGAGCAATAGCCTGAACCGGCCTAGAAATCAACACTATCGCCATCATCCCCATAATCTCAAAATCCCACCACCCCCGAGCCATTGAGGCGATAATCAAATACTTCCTAGTCCAAGCAGCCGCCTCCGCCACCATCTTATTCTCAAGCCTAATCAATGCCTGATCCACAGGCCAATGAGACATCACCCAACTAACTAACCCCACATCATGCTTGCTTCTCACAACTGCAATCGCTATAAAACTAGGCCTAGTACCCTTCCACTTCTGATTCCCAGAAGTCCTTCAAGGCTCATCACTAACCACAGCACTCCTACTA…
	GU376994 ATGAACCCCTACGCCAAATTAATCACAATAACAAGCCTTATCCTCGGAACCACCATCACAATCTCCAGCAATCACTGAGCAATAGCCTGAACCGGCCTAGAAATCAACACTATCGCCATCATCCCCATAATCTCAAAATCCCACCACCCCCGAGCCATTGAGGCGATAATCAAATACTTCCTAGTCCAAGCAGCCGCCTCCGCCACCATCTTATTCTCAAGCCTAATCAATGCCTGATCCACAGGCCAATGAGACATCACCCAACTAACTAACCCCACATCATGCTTGCTTCTCACAACTGCAATCGCTATAAAACTAGGCCTAGTACCCTTCCACTTCTGATTCCCAGAAGTCCTTCAAGGCTCATCACTAACCACAGCACTCCTACTA…
	GU376993 ATGAACCCCTACGCCAAATTAATCACAATAACAAGCCTTATCCTCGGAACCACCATCACAATCTCCAGCAATCACTGAGCAATAGCCTGAACCGGCCTAGAAATCAACACTATCGCCATCATCCCCATAATCTCAAAATCCCACCACCCCCGAGCCATTGAGGCGATAATCAAATACTTCCTAGTCCAAGCAGCCGCCTCCGCCACCATCTTATTCTCAAGCCTAATCAATGCCTGATCCACAGGCCAATGAGACATCACCCAACTAACTAACCCCACATCATGCTTGCTTCTCACAACTGCAATCGCTATAAAACTAGGCCTAGTACCCTTCCACTTCTGATTCCCAGAAGTCCTTCAAGGCTCATCACTAACCACAGCACTCCTACTA…
	GU376992 ATGAACCCCTACGCCAAATTAATCACAATAACAAGCCTTATCCTCGGAACCACCATCACAATCTCCAGCAATCACTGAGCAATAGCCTGAACCGGCCTAGAAATCAACACTATCGCCATCATCCCCATAATCTCAAAATCCCACCACCCCCGAGCCATTGAGGCGATAATCAAATACTTCCTAGTCCAAGCAGCCGCCTCCGCCACCATCTTATTCTCAAGCCTAATCAATGCCTGATCCACAGGCCAATGAGACATCACCCAACTAACTAACCCCACATCATGCTTGCTTCTCACAACTGCAATCGCTATAAAACTAGGCCTAGTACCCTTCCACTTCTGATTCCCAGAAGTCCTTCAAGGCTCACCACTAACCACAGCACTCCTACTA…
	DQ479171 ATGAACCCCCACGCCAAACTAATCACAACAGCAAGCCTCATCCTCGGAACTACCATTACAATTACCAGCAATCACTGAGCAATAGCCTGAACTGGCCTAGAAATCAATACCATCGCCATCATCCCTATAATCTCAAAATCCCACCATCCCCGAGCCATTGAAGCAACAATCAAGTACTTCCTAGTCCAAGCAGCCGCCTCCGCCTCTATCTTGTTCTCAAGCCTAATCAACGCCTGATCCACCGGCCAATGAGACATCACCCAACTAACCAACCCCACATCATGCTTACTTCTCACAGCAGCAATCGCTATAAAACTAGGCCTAGTACCCTTCCATTTCTGATTCCCTGAAGTCCTTCAAGGTTCATCACTAACCACAGCACTCCTACTA…
	GU376999 -----------CGCCAAATTAATCACAATAACAAGCCTTATCCTCGGAACCACCATCACAATCTCCAGCAATCACTGGGCAATAGCCTGAACCGGCCTAGAAATCAACACTATCGCCATCATCCCCATAATCTCAAAATCCCACCACCCCCGAGCCATTGAGGCGATAATCAAATACTTCCTAGTCCAAGCAGCCGCCTCCGCCACCATCTTATTCTCAAGCCTAATCAATGCCTGATCCACAGGCCAATGAGACATCACCCAACTAACTAACCCCACATCATGCTTGCTTCTCACAACTGCAATCGCTATAAAACTAGGCCTAGTACCCTTCCACTTCTGATTCCCAGAAGTCCTTCAAGGCTCATCACTAACCACAGCACTCCTACTA…
	GU376998 -----------CGCCAAATTAATCACGATAACAAGCCTTATCCTCGGAACCACCATCACAATCTCCAGCAATCACTGGGCAATAGCCTGAACCGGCCTAGAAATCAACACTATCGCCATCATCCCCATAATCTCAAAATCCCACCACCCCCGAGCCATTGAGGCGATAATCAAATACTTCCTAGTCCAAGCAGCCGCCTCCGCCACCATCTTATTCTCAAGCCTAATCAATGCCTGATCCACAGGCCAATGAGACATCACCCAACTAACTAACCCCACATCATGCTTGCTTCTCACAACTGCAATCGCTATAAAACTAGGCCTAGTACCCTTCCACTTCTGATTCCCAGAAGTCCTTCAAGGCTCATCACTAACCACAGCACTCCTACTA…
	DQ361290 ---AACCCCTACGCCAAATTAATCACAATAACAAGCCTTATCCTCGGAACCACCATCACAATCTCCAGCAATCACTGGGCAATAGCCTGAACCGGCCTAGAAATCAACACTATCGCCATCATCCCCATAATCTCAAAATCCCACCACCCCCGAGCCATTGAGGCAATAATCAAATACTTCCTAGTCCAAGCAGCCGCCTCCGCCACCATCTTATTCTCAAGCCTAATCAATGCCTGATCCACAGGCCAATGAGACATCACCCAACTAACTAACCCCACATCATGCTTGCTTCTCACAGCTGCAATCGCTATAAAACTAGGCCTAGTACCCTTCCACTTCTGATTCCCAGAAGTCCTTCAAGGCTCATCACTAACCACAGCACTCCTACTA…
	DQ188177 -----CCCCTACGCCAAACTAATCACAATAACAAGTCTCATCCTTGGAACCACCATCACAGTCTCCAGCAACCACTGGGCAATGGCCTGAACCGGCCTAGAAATCAATACCATCGCCATCATCCCCATAATCTCAAAATCCCACCACCCCCGAGCCACCGAAGCAATAATCAAATACTTCCTAGTCCAAGCAATTGCCTCCGCCACCATCCTGTTCTCAAGCCTAACTAATGCCTGATCCACAGGCCAATGAGACATCACTCAACTAACTAACCCTACATCCTGCCTACTCCTCACAACCGCAATCGCTATAAAACTAGGCCTAGTACCCTTCCATTTCTGATTTCCAGAAGTCCTCCAAGGCTCATCACTAACCACAGCACTCCTGCTA…
	DQ188164 -----CCCCTATGCAAAACTAATCACACTAACAAGCCTCATCCTTGGAACCACTATCACAATCTCCAGCAACCACTGGGCCATAGCCTGAGCCGGCCTAGAAATCAACACCATTGCTATCATTCCCATAATTTCAAAATCCCACCACCCCCGAGCCATTGAAGCAGCAGTCAAATACTTTTTAGTCCAAGCAACTGCCTCCGCCTCTATCCTGTTCTCAAGCCTAATTAACGCTTGATCCCACGGCCAATGGGACATCACCCAACTCACCAATCCTACATCATGTCTCCTCCTCACAATAGCAATCGCCATGAAACTGGGCCTAGCACCATTCCACTTCTGATTTCCAGAAGTACTCCAAGGCTCATCACTGACTACCGCACTCTTACTA…
	HQ889530 ----------------------------TAACAAGCCTTATCCTCGGAACCACCATCACAATCTCCAGCAATCACTGAGCAATAGCCTGAACCGGCCTAGAAATCAACACTATCGCCATCATCCCCATAATCTCAAAATCCCACCACCCCCGAGCCATTGAGGCGATAATCAAATACTTCCTAGTCCAAGCAGCCGCCTCCGCCACCATCTTATTCTCAAGCCTAATCAATGCCTGATCCACAGGCCAATGAGACATCACCCAACTAACTAACCCCACATCATGCTTGCTTCTCACAACTGCAATCGCTATAAAACTAGGCCTAGTACCCTTCCACTTCTGATTCCCAGAAGTCCTTCAAGGCTCATCACTAACCACAGCACTCCTACTA…
	HQ889552 -----------CGCCAAATTAATCACAATAACAAGCCTTATCCTCGGAACCACCATCACAATCTCCAGCAATCACTGGGCAATAGCCTGAACCGGCCTAGAAATCAACACTATCGCCATCATCCCCATAATCTCAAAATCCCACCACCCCCGAGCCATTGAGGCGATAATCAAATACTTCCTAGTCCAAGCAGCCGCCTCCGCCACCATCTTATTCTCAAGCCTAATCAATGCCTGATCCACAGGCCAATGAGACATCACCCAACTAACTAACCCCACATCATGCTTGCTTCTCACAACTGCAATCGCTATAAAACTAGGCCTAGTACCCTTCCACTTCTGATTCCCAGAAGTCCTTCAAGGCTCATCACTAACCACAGCACTCCTACTA…
	HQ889482 -----------CGCCAAATTAATCACAATAACAAGCCTTATCCTCGGAACCACCATCACAATCTCCAGCAATCACTGGGCAATAGCCTGAACCGGCCTAGAAATCAACACTATCGCCATCATCCCCATAATCTCAAAATCCCACCACCCCCGAGCCATTGAGGCGATAATCAAATACTTCCTAGTCCAAGCAGCCGCCTCCGCCACCATCTTATTCTCAAGCCTAATCAATGCCTGATCCACAGGCCAATGAGACATCACCCAACTAACTAACCCCACATCATGCTTGCTTCTCACAACTGCAATCGCTATAAAACTAGGCCTAGTACCCTTCCACTTCTGATTCCCAGAAGTCCTTCAAGGCTCATCACTAACCACAGCACTCCTACTA…
	HQ889481 -----------CGCCAAATTAATCACAATAACAAGCCTTATCCTCGGAACCACCATCACAATCTCCAGCAATCACTGGGCAATAGCCTGAACCGGCCTAGAAATCAACACTATCGCCATCATCCCCATAATCTCAAAATCCCACCACCCCCGAGCCATTGAGGCGATAATCAAATACTTCCTAGTCCAAGCAGCCGCCTCCGCCACCATCTTATTCTCAAGCCTAATCAATGCCTGATCCACAGGCCAATGAGACATCACCCAACTAACTAACCCCACATCATGCTTGCTTCTCACAACTGCAATCGCTATAAAACTAGGCCTAGTACCCTTCCACTTCTGATTCCCAGAAGTCCTTCAAGGCTCATCACTAACCACAGCACTCCTACTA…
;
END;
