# Supplementary material for: A latitudinal phylogeographic diversity gradient in birds
Source: PLoS Biol. 2017 Apr 13;15(4):e2001073. doi: 10.1371/journal.pbio.2001073 (PMC5390966; doi:10.1371/journal.pbio.2001073)
Supplement: S1 Data — (ZIP) [file pbio.2001073.s015.zip › S1_Data/Pinicola-enucleator.nex]

#NEXUS
begin taxa;
	dimensions ntax=70;
	taxlabels
	GQ870799
	GQ870800
	GQ870801
	GQ870802
	GQ870803
	GQ870804
	GQ870805
	GQ870806
	GQ870807
	GQ870808
	GQ870809
	GQ870810
	GQ870811
	GQ870812
	GQ870813
	GQ870814
	GQ870815
	GQ870816
	GQ870817
	GQ870818
	GQ870819
	GQ870820
	GQ870821
	GQ870822
	GQ870823
	GQ870824
	GQ870825
	GQ870826
	GQ870827
	GQ870828
	GQ870829
	GQ870830
	GQ870831
	GQ870832
	GQ870833
	GQ870834
	GQ870835
	GQ870836
	GQ870837
	GQ870838
	GQ870839
	GQ870840
	GQ870841
	GQ870842
	GQ870843
	GQ870844
	GQ870845
	GQ870846
	GQ870847
	GQ870848
	GQ870849
	GQ870850
	GQ870851
	GQ870852
	GQ870853
	GQ870854
	GQ870855
	GQ870856
	GQ870857
	GQ870858
	GQ870859
	GQ870860
	GQ870861
	GQ870862
	GQ870863
	GQ870864
	GQ870865
	GQ870866
	GQ870867
	Pyrrhula
;
end;
begin characters;
	dimensions nchar=1041;
	format datatype=dna missing=? gap=-;
	matrix
	GQ870799	ATGAACCCCCAAGCAAAACTTATCTTTATAATCAGCCTATTACTAGGAACCACCATCACAATCTCAAGCAACCACTGAATCATAGCCTGAGCCGGCCTAGAAATCAACACACTCGCTATTCTACCACTAATCTCAAAATCCCACCACCCACGATCTATTGAAGCAGCCACTAAGTACTTCCTTACCCAGTCAGCCGCCTCGGCCCTGGTCCTATTCTCCAGCATGACCAACGCATGACACACCGGACAATGGGACATCACCCAGCTATCCCACCCCACATCCAGCTTAATCCTGACCTCCGCAATCGCAATAAAACTAGGCCTAGTCCCATTCCACTTCTGATTCCCAGAAGTACTACAAGGCTCCCCACTCTCCACCGGCCTCCTCTTATCAACCATC…
	GQ870800	ATGAACCCCCAAGCAAAACTTATCTTTATAATCAGCCTATTACTAGGAACCACCATCACAATCTCAAGCAACCACTGAATCATAGCCTGAGCCGGCCTAGAAATCAACACACTCGCTATTCTGCCACTAATCTCAAAATCCCACCACCCACGATCTATTGAAGCAGCCACTAAGTACTTCCTTACCCAGTCAGCCGCCTCGGCCCTGGTCCTATTCTCCAGCATGACCAACGCATGACACACCGGACAATGGGACATCACCCAGCTATCCCACCCCACATCCAGCTTAATCCTAACCTCCGCAATTGCAATAAAACTAGGCCTAGTCCCATTCCACTTCTGATTCCCAGAAGTACTACAAGGCTCCCCACTCTCCACCGGCCTCCTCTTATCAACCATC…
	GQ870801	ATGAACCCCCAAGCAAAACTTATCTTTATAATCAGCCTATTACTAGGAACCACCATCACAATCTCAAGCAACCACTGAATCATAGCCTGAGCCGGCCTAGAAATCAACACACTCGCTATTCTGCCACTAATCTCAAAATCCCACCACCCACGATCTATTGAAGCAGCCACTAAGTACTTCCTTACCCAGTCAGCCGCCTCGGCCCTGGTCCTATTCTCCAGCATGACCAACGCATGACACACCGGACAATGGGACATCACCCAGCTATCCCACCCCACATCCAGCTTAATCCTAACCTCCGCAATTGCAATAAAACTAGGCCTAGTCCCATTCCACTTCTGATTCCCAGAAGTACTACAAGGCTCCCCACTCTCCACCGGCCTCCTCTTATCAACCATC…
	GQ870802	ATGAACCCCCAAGCAAAACTTATCTTTATAATCAGCCTATTACTAGGAACCACCATCACAATCTCAAGCAACCACTGAATCATAGCCTGAGCCGGCCTAGAAATCAACACACTCGCTATTCTGCCACTAATCTCAAAATCCCACCACCCACGATCTATTGAAGCAGCCACTAAGTACTTCCTTACCCAGTCAGCCGCCTCGGCCCTGGTCCTATTCTCCAGCATGACCAACGCATGACACACCGGACAATGGGACATCACCCAGCTATCCCACCCCACATCCAGCTTAATCCTGACCTCCGCAATCGCAATAAAACTAGGCCTAGTCCCATTCCACTTCTGATTCCCAGAAGTACTACAAGGCTCCCCACTCTCCACCGGCCTCCTCTTATCAACCATC…
	GQ870803	ATGAACCCCCAAGCAAAACTTATCTTTATAATCAGCCTATTACTAGGAACCACCATCACAATCTCAAGCAACCACTGAATCATAGCCTGAGCCGGCCTAGAAATCAACACACTCGCTATTCTGCCACTAATCTCAAAATCCCACCACCCACGATCTATTGAAGCAGCCACTAAGTACTTCCTTACCCAGTCAGCCGCCTCGGCCCTGGTCCTATTCTCCAGCATGACCAACGCATGACACACCGGACAATGGGACATCACCCAGCTATCCCACCCCACATCCAGCTTAATCCTAACCTCCGCAATTGCAATAAAACTAGGCCTAGTCCCATTCCACTTCTGATTCCCAGAAGTACTACAAGGCTCCCCACTCTCCACCGGCCTCCTCTTATCAACCATC…
	GQ870804	ATGAACCCCCAAGCAAAACTTATCTTTACAATCAGCCTATTACTGGGAACCACCATTACAATCTCAAGCAACCACTGAATCATAGCCTGAGCCGGCCTAGAAATTAACACACTCGCTATTCTACCACTAATCTCAAAATCCCACCACCCACGATCCATTGAAGCAGCCACTAAGTACTTCCTTACCCAATCAGCCGCCTCGGCCCTGGTCCTATTCTCCAGCATGACCAACGCATGGCACACCGGACAATGGGACATCACCCAGCTATCCCATCCCACATCCAGCTTAATCCTAACCTCCGCAATTGCAATAAAACTAGGCCTAGTTCCATTCCACTTCTGATTTCCAGAAGTACTACAAGGCTCTCCACTCTCCACCGGCCTCCTCTTATCCACCATC…
	GQ870805	ATGAACCCCCAAGCAAAACTTATCTTTACAATCAGCCTATTACTGGGAACCACCATTACAATCTCAAGCAACCACTGAATCATAGCCTGAGCCGGCCTAGAAATTAACACACTCGCTATTCTACCACTAATCTCAAAATCCCACCACCCACGATCCATTGAAGCAGCCACTAAGTACTTCCTTACCCAATCAGCCGCCTCGGCCCTGGTCCTATTCTCCAGCATGACCAACGCATGGCACACCGGACAATGGGACATCACCCAGCTATCCCATCCCACATCCAGCTTAATCCTAACCTCCGCAATTGCAATAAAACTAGGCCTAGTTCCATTCCACTTCTGATTTCCAGAAGTACTACAAGGCTCTCCACTCTCCACCGGCCTCCTCTTATCCACCATC…
	GQ870806	ATGAACCCCCAAGCAAAACTTATCTTTACAATCAGCCTATTACTGGGAACCACCATTACAATCTCAAGCAACCACTGAATCATAGCCTGAGCCGGCCTAGAAATTAACACACTCGCTATTCTACCACTAATCTCAAAATCCCACCACCCACGATCCATTGAAGCAGCCACTAAGTACTTCCTTACCCAATCAGCCGCCTCGGCCCTGGTCCTATTCTCCAGCATGACCAACGCATGGCACACCGGACAATGGGACATCACCCAGCTATCCCATCCCACATCCAGCTTAATCCTAACCTCCGCAATTGCAATAAAACTAGGCCTAGTTCCATTCCACTTCTGATTTCCAGAAGTACTACAAGGCTCTCCACTCTCCACCGGCCTCCTCTTATCCACCATC…
	GQ870807	ATGAACCCCCAAGCAAAACTTATCTTTACAATCAGCCTATTACTGGGAACCACCATTACAATCTCAAGCAACCACTGAATCATAGCCTGAGCCGGCCTAGAAATTAACACACTCGCTATTCTACCACTAATCTCAAAATCCCACCACCCACGATCCATTGAAGCAGCCACTAAGTACTTCCTTACCCAATCAGCCGCCTCGGCCCTGGTCCTATTCTCCAGCATGACCAACGCATGGCACACCGGACAATGGGACATCACCCAGCTATCCCATCCCACATCCAGCTTAATCCTAACCTCCGCAATTGCAATAAAACTAGGCCTAGTTCCATTCCACTTCTGATTTCCAGAAGTACTACAAGGCTCTCCACTCTCCACCGGCCTCCTCTTATCCACCATC…
	GQ870808	ATGAACCCCCAAGCAAAACTTATCTTTACAATCAGCCTATTACTGGGAACCACCATTACAATCTCAAGCAACCACTGAATCATAGCCTGAGCCGGCCTAGAAATTAACACACTCGCTATTCTACCACTAATCTCAAAATCCCACCACCCACGATCCATTGAAGCAGCCACTAAATACTTCCTTACCCAATCAGCCGCCTCGGCCCTGGTCCTATTCTCCAGCATGACCAACGCATGGCACACCGGACAATGGGACATCACCCAGCTATCCCATCCCACATCCAGCTTAATCCTAACCTCCGCAATTGCAATAAAACTAGGCCTAGTTCCATTCCACTTCTGATTTCCAGAAGTACTACAAGGCTCTCCACTCTCCACCGGCCTCCTCTTATCCACCATC…
	GQ870809	ATGAACCCCCAAGCAAAACTTATCTTTACAATCAGCCTATTACTGGGAACCACCATTACAATCTCAAGCAACCACTGAATCATAGCCTGAGCCGGCCTAGAAATTAACACACTCGCTATTCTACCACTAATCTCAAAATCCCACCACCCACGATCCATTGAAGCAGCCACTAAGTACTTCCTTACCCAATCAGCCGCCTCGGCCCTGGTCCTATTCTCCAGCATGACCAACGCATGGCACACCGGACAATGGGACATCACCCAGCTATCCCATCCCACATCCAGCTTAATCCTAACCTCCGCAATTGCAATAAAACTAGGCCTAGTTCCATTCCACTTCTGATTTCCAGAAGTACTACAAGGCTCTCCACTCTCCACCGGCCTCCTCTTATCCACCATC…
	GQ870810	ATGAACCCCCAAGCAAAACTTATCTTTACAATCAGCCTATTACTGGGAACCACCATTACAATCTCAAGCAACCACTGAATCATAGCCTGAGCCGGCCTAGAAATTAACACACTCGCTATTCTACCACTAATCTCAAAATCCCACCACCCACGATCCATTGAAGCAGCCACTAAGTACTTCCTTACCCAATCAGCCGCCTCGGCCCTGGTCCTATTCTCCAGCATGACCAACGCATGGCACACCGGACAATGGGACATCACCCAGCTATCCCATCCCACATCCAGCTTAATCCTAACCTCCGCAATTGCAATAAAACTAGGCCTAGTTCCATTCCACTTCTGATTTCCAGAAGTACTACAAGGCTCTCCACTCTCCACCGGCCTCCTCTTATCCACCATC…
	GQ870811	ATGAACCCCCAAGCAAAACTTATCTTTACAATCAGCCTATTACTGGGAACCACCATTACAATCTCAAGCAACCACTGAATCATAGCCTGAGCCGGCCTAGAAATTAACACACTCGCTATTCTACCACTAATCTCAAAATCCCACCACCCACGATCCATTGAAGCAGCCACTAAGTACTTCCTTACCCAATCAGCCGCCTCGGCCCTGGTCCTATTCTCCAGCATGACCAACGCATGGCACACCGGACAATGGGACATCACCCAGCTATCCCATCCCACATCCAGCTTAATCCTAACCTCCGCAATTGCAATAAAACTAGGCCTAGTTCCATTCCACTTCTGATTTCCAGAAGTACTACAAGGCTCTCCACTCTCCACCGGCCTCCTCTTATCCACCATC…
	GQ870812	ATGAACCCCCAAGCAAAACTTATCTTTACAATCAGCCTATTACTGGGAACCACCATTACAATCTCAAGCAACCACTGAATCATAGCCTGAGCCGGCCTAGAAATTAACACACTCGCTATTCTACCACTAATCTCAAAATCCCACCACCCACGATCCATTGAAGCAGCCACTAAGTACTTCCTTACCCAATCAGCCGCCTCGGCCCTGGTCCTATTCTCCAGCATGACCAACGCATGGCACACCGGACAATGAGACATCACCCAGCTATCCCATCCCACATCCAGCTTAATCCTAACCTCCGCAATTGCAATAAAACTAGGCCTAGTTCCATTCCACTTCTGATTTCCAGAAGTACTACAAGGCTCTCCACTCTCCACCGGCCTCCTCTTATCCACCATC…
	GQ870813	ATGAACCCCCAAGCAAAACTTATCTTTACAATCAGCCTATTACTGGGAACCACCATTACAATCTCAAGCAACCACTGAATCATAGCCTGAGCCGGCCTAGAAATTAACACACTCGCTATTCTACCACTAATCTCAAAATCCCACCACCCACGATCCATTGAAGCAGCCACTAAGTACTTCCTTACCCAATCAGCCGCCTCGGCCCTGGTCCTATTCTCCAGCATGACCAACGCATGGCACACCGGACAATGGGACATCACCCAGCTATCCCATCCCACATCCAGCTTAATCCTAACCTCCGCAATTGCAATAAAACTAGGCCTAGTTCCATTCCACTTCTGATTTCCAGAAGTACTACAAGGCTCTCCACTCTCCACCGGCCTCCTCTTATCCACCATC…
	GQ870814	ATGAACCCCCAAGCAAAACTTATCTTTACAATCAGCCTATTACTGGGAACCACCATTACAATCTCAAGCAACCACTGAATCATAGCCTGAGCCGGCCTAGAAATTAACACACTCGCTATTCTACCACTAATCTCAAAATCCCACCACCCACGATCCATTGAAGCAGCCACTAAGTACTTTCTTACCCAATCAGCCGCCTCGGCCCTGGTCCTATTCTCCAGCATGACCAACGCATGGCACACCGGACAATGGGACATCACCCAGCTATCCCATCCCACATCCAGCTTAATCCTAACCTCCGCAATTGCAATAAAACTAGGCCTAGTTCCATTCCACTTCTGATTTCCAGAAGTACTACAAGGCTCTCCACTCTCCACCGGCCTCCTCTTATCCACCATC…
	GQ870815	ATGAACCCCCAAGCAAAACTTATCTTTACAATCAGCCTATTACTGGGAACCACCATTACAATCTCAAGCAACCACTGAATCATAGCCTGAGCCGGCCTAGAAATTAACACACTCGCTATTCTACCACTAATCTCAAAATCCCACCACCCACGATCCATTGAAGCAGCCACTAAGTACTTCCTTACCCAATCAGCCGCCTCGGCCCTGGTCCTATTCTCCAGCATGACCAACGCATGGCACACCGGACAATGAGACATCACCCAGCTATCCCATCCCACATCCAGCTTAATCCTAACCTCCGCAATTGCAATAAAACTAGGCCTAGTTCCATTCCACTTCTGATTTCCAGAAGTACTACAAGGCTCTCCACTCTCCACCGGCCTCCTCTTATCCACCATC…
	GQ870816	ATGAACCCCCAAGCAAAACTTGTCTTTATAATCAGCCTATTACTAGGAACCACCATCACAATCTCAAGCAACCACTGAATCATAGCCTGAGCCGGCCTAGAAATCAACACACTCGCTATTCTGCCACTTATCTCAAAATCCCACCACCCACGATCCATTGAAGCAGCCACTAAGTACTTCCTTACCCAATCAGCCGCCTCGGCCCTGGTCCTATTCTCCAGCATGACCAACGCATGGCACACTGGACAATGAGACATTACCCAGCTATCCCATCCCACATCCAGCTTAATCTTAACCTCCGCAATTGCAATAAAACTAGGTCTAGTCCCATTCCACTTCTGATTTCCAGAAGTACTACAAGGCTCCCCACTCTCCACCGGCCTCCTCTTATCAACCATC…
	GQ870817	ATGAACCCCCAAGCAAAACTTGTCTTTATAATCAGCCTATTACTAGGAACCACCATCACAATCTCAAGCAACCACTGAATCATAGCCTGAGCCGGCCTAGAAATCAACACACTCGCTATTCTGCCACTTATCTCAAAATCCCACCACCCACGATCCATTGAAGCAGCCACTAAGTACTTCCTTACCCAATCAGCCGCCTCGGCCCTGGTCCTATTCTCCAGCATGACCAACGCATGGCACACTGGACAATGAGACATTACCCAGCTATCCCATCCCACATCCAGCTTAATCTTAACCTCCGCAATTGCAATAAAACTAGGTCTAGTCCCATTCCACTTCTGATTTCCAGAAGTACTACAAGGCTCCCCACTCTCCACCGGCCTCCTCTTATCAACCATC…
	GQ870818	ATGAACCCCCAAGCAAAACTTGTCTTTATAATCAGCCTATTACTAGGAACCACCATCACAATCTCAAGCAACCACTGAATCATAGCCTGAGCCGGCCTAGAAATCAACACACTCGCTATTCTGCCACTTATCTCAAAATCCCACCACCCACGATCCATTGAAGCAGCCACTAAGTACTTCCTTACCCAATCAGCCGCCTCGGCCCTGGTCCTATTCTCCAGCATAACCAACGCATGGCACACCGGACAATGAGACATTACCCAGCTATCCCATCCCACATCCAGCTTAATCTTAACCTCCGCAATTGCAATAAAACTAGGTCTAGTCCCATTCCACTTCTGATTTCCAGAAGTACTACAAGGCTCCCCACTCTCCACCGGCCTCCTCTTATCAACCATC…
	GQ870819	ATGAACCCCCAAGCAAAACTTGTCTTTATAATCAGCCTATTACTAGGAACCACCATCACAATCTCAAGCAACCACTGAATCATAGCCTGAGCCGGCCTAGAAATCAACACACTCGCTATTCTGCCACTTATCTCAAAATCCCACCACCCACGATCCATTGAAGCAGCCACTAAGTACTTCCTTACCCAATCAGCCGCCTCGGCCCTGGTCCTATTCTCCAGCATGACCAACGCATGGCACACTGGACAATGAGACATTACCCAGCTATCCCATCCCACATCCAGCTTAATCTTAACCTCCGCAATTGCAATAAAACTAGGTCTAGTCCCATTCCACTTCTGATTTCCAGAAGTACTACAAGGCTCCCCACTCTCCACCGGCCTCCTCTTATCAACCATC…
	GQ870820	ATGAACCCCCAAGCAAAACTTGTCTTTATAATCAGCCTATTACTAGGAACCACCATCACAATCTCAAGCAACCACTGAATCATAGCCTGAGCCGGCCTAGAAATCAACACACTCGCTATTCTGCCACTTATCTCAAAATCCCACCACCCACGATCCATTGAAGCAGCCACTAAGTACTTCCTTACCCAATCAGCCGCCTCGGCCCTGGTCCTATTCTCCAGCATGACCAACGCATGGCACACTGGACAATGAGACATTACCCAGCTATCCCATCCCACATCCAGCTTAATCTTAACCTCCGCAATTGCAATAAAACTAGGTCTAGTCCCATTCCACTTCTGATTTCCAGAAGTACTACAAGGCTCCCCACTCTCCACCGGCCTCCTCTTATCAACCATC…
	GQ870821	ATGAACCCCCAAGCAAAACTTGTCTTTATAATCAGCCTATTACTAGGAACCACCATCACAATCTCAAGCAACCACTGAATCATAGCCTGAGCCGGCCTAGAAATCAACACACTCGCTATTCTGCCACTTATCTCAAAATCCCACCACCCACGATCCATTGAAGCAGCCACTAAGTACTTCCTTACCCAATCAGCCGCCTCGGCCCTGGTCCTATTCTCCAGCATGACCAACGCATGGCACACTGGACAATGAGACATTACCCAGCTATCCCATCCCACATCCAGCTTAATCTTAACCTCCGCAATTGCAATAAAACTAGGTCTAGTCCCATTCCACTTCTGATTTCCAGAAGTACTACAAGGCTCCCCACTCTCCACCGGCCTCCTCTTATCAACCATC…
	GQ870822	ATGAACCCCCAAGCAAAACTTGTCTTTATAATCAGCCTATTACTAGGAACCACCATCACAATCTCAAGCAACCACTGAATCATAGCCTGAGCCGGCCTAGAAATCAACACACTCGCTATTCTGCCACTTATCTCAAAATCCCACCACCCACGATCCATTGAAGCAGCCACTAAGTACTTCCTTACCCAATCAGCCGCCTCGGCCCTGGTCCTATTCTCCAGCATGACCAACGCATGGCACACCGGACAATGAGACATTACCCAGCTATCCCATCCCACATCCAGCTTAATCTTAACCTCCGCAATTGCAATAAAACTAGGTCTAGTCCCATTCCACTTCTGATTTCCAGAAGTACTACAAGGCTCCCCACTCTCCACCGGCCTCCTCTTATCAACCATC…
	GQ870823	ATGAACCCCCAAGCAAAACTTGTCTTTATAATCAGCCTATTACTAGGAACCACCATCACAATCTCAAGCAACCACTGAATCATAGCCTGAGCCGGCCTAGAAATCAACACACTCGCTATTCTGCCACTTATCTCAAAATCCCACCACCCACGATCCATTGAAGCAGCCACTAAGTACTTCCTTACCCAATCAGCCGCCTCGGCCCTGGTCCTATTCTCCAGCATGACCAACGCATGGCACACCGGACAATGAGACATTACCCAGCTATCCCATCCCACATCCAGCTTAATCTTAACCTCCGCAATTGCAATAAAACTAGGTCTAGTCCCATTCCACTTCTGATTTCCAGAAGTACTACAAGGCTCCCCACTCTCCACCGGCCTCCTCTTATCAACCATC…
	GQ870824	ATGAACCCCCAAGCAAAACTTGTCTTTATAATCAGCCTATTACTAGGAACCACCATCACAATCTCAAGCAACCACTGAATCATAGCCTGAGCCGGCCTAGAAATCAACACACTCGCTATTCTGCCACTTATCTCAAAATCCCACCACCCACGATCCATTGAAGCAGCCACTAAGTACTTCCTTACCCAATCAGCCGCCTCGGCCCTGGTCCTATTCTCCAGCATGACCAACGCATGGCACACTGGACAATGAGACATTACCCAGCTATCCCATCCCACATCCAGCTTAATCTTAACCTCCGCAATTGCAATAAAACTAGGTCTAGTCCCATTCCACTTCTGATTTCCAGAAGTACTACAAGGCTCCCCACTCTCCACCGGCCTCCTCTTATCAACCATC…
	GQ870825	ATGAACCCCCAAGCAAAACTTGTCTTTATAATCAGCCTATTACTAGGAACCACCATCACAATCTCAAGCAACCACTGAATCATAGCCTGAGCCGGCCTAGAAATCAACACACTCGCTATTCTGCCACTTATCTCAAAATCCCACCACCCACGATCCATTGAAGCAGCCACTAAGTACTTCCTTACCCAATCAGCCGCCTCGGCCCTGGTCCTATTCTCCAGCATGACCAACGCATGGCACACTGGACAATGAGACATTACCCAGCTATCCCATCCCACATCCAGCTTAATCTTAACCTCCGCAATTGCAATAAAACTAGGTCTAGTCCCATTCCACTTCTGATTTCCAGAAGTACTACAAGGCTCCCCACTCTCCACCGGCCTCCTCTTATCAACCATC…
	GQ870826	ATGAACCCCCAAGCAAAACTTGTCTTTATAATCAGCCTATTACTAGGAACCACCATCACAATCTCAAGCAACCACTGAATCATAGCCTGAGCCGGCCTAGAAATCAACACACTCGCTATTCTGCCACTTATCTCAAAATCCCACCACCCACGATCCATTGAAGCAGCCACTAAGTACTTCCTTACCCAATCAGCCGCCTCGGCCCTGGTCCTATTCTCCAGCATGACCAACGCATGGCACACTGGACAATGAGACATTACCCAGCTATCCCATCCCACATCCAGCTTAATCTTAACCTCCGCAATTGCAATAAAACTAGGTCTAGTCCCATTCCACTTCTGATTTCCAGAAGTACTACAAGGCTCCCCACTCTCCACCGGCCTCCTCTTATCAACCATC…
	GQ870827	ATGAACCCCCAAGCAAAACTTATCTTTACAATCAGCCTATTACTGGGAACCACCATTACAATCTCAAGCAACCACTGAATCATAGCCTGAGCCGGCCTAGAAATTAACACACTCGCTATTCTACCACTAATCTCAAAATCCCACCACCCACGATCCATTGAAGCAGCCACTAAGTACTTTCTTACCCAATCAGCCGCCTCGGCCCTGGTCCTATTCTCCAGCATGACCAACGCATGGCACACCGGACAATGGGACATCACCCAGCTATCCCATCCCACATCCAGCTTAATCCTAACCTCCGCAATTGCAATAAAACTAGGCCTAGTTCCATTCCACTTCTGATTTCCAGAAGTACTACAAGGCTCTCCACTCTCCACCGGCCTCCTCTTATCCACCATC…
	GQ870828	ATGAACCCCCAAGCAAAACTTATCTTTACAATCAGCCTATTACTGGGAACCACCATTACAATCTCAAGCAACCACTGAATCATAGCCTGAGCCGGCCTAGAAATTAACACACTCGCTATTCTACCACTAATCTCAAAATCCCACCACCCACGATCCATTGAAGCAGCCACTAAGTACTTCCTTACCCAATCAGCCGCCTCGGCCCTGGTCCTATTCTCCAGCATGACCAACGCATGGCACACCGGACAATGGGACATCACCCAGCTATCCCATCCCACATCCAGCTTAATCCTAACCTCCGCAATTGCAATAAAACTAGGCCTAGTTCCATTCCACTTCTGATTTCCAGAAGTACTACAAGGCTCTCCACTCTCCACCGGCCTCCTCTTATCCACCATC…
	GQ870829	ATGAACCCCCAAGCAAAACTTATCTTTACAATCAGCCTATTACTGGGAACCACCATTACAATCTCAAGCAACCACTGAATCATAGCCTGAGCCGGCCTAGAAATTAACACACTCGCTATTCTACCACTAATCTCAAAATCCCACCACCCACGATCCATTGAAGCAGCCACTAAGTACTTCCTTACCCAATCAGCCGCCTCGGCCCTGGTCCTATTCTCCAGCATGACCAACGCATGGCACACCGGACAATGGGACATCACCCAGCTATCCCATCCCACATCCAGCTTAATCCTAACCTCCGCAATTGCAATAAAACTAGGCCTAGTTCCATTCCACTTCTGATTTCCAGAAGTACTACAAGGCTCTCCACTCTCCACCGGCCTCCTCTTATCCACCATC…
	GQ870830	ATGAACCCCCAAGCAAAACTTATCTTTACAATCAGCCTATTACTGGGAACCACCATTACAATCTCAAGCAACCACTGAATCATAGCCTGAGCCGGCCTAGAAATTAACACACTCGCTATTCTACCACTAATCTCAAAATCCCACCACCCACGATCCATTGAAGCAGCCACTAAGTACTTCCTTACCCAATCAGCCGCCTCGGCCCTGGTCCTATTCTCCAGCATGACCAACGCATGGCACACCGGACAATGAGACATCACCCAGCTATCCCATCCCACATCCAGCTTAATCCTAACCTCCGCAATTGCAATAAAACTAGGCCTAGTTCCATTCCACTTCTGATTTCCAGAAGTACTACAAGGCTCTCCACTCTTCACCGGCCTCCTCTTATCCACCATC…
	GQ870831	ATGAACCCCCAAGCAAAACTTATCTTTACAATCAGCCTATTACTGGGAACCACCATTACAATCTCAAGCAACCACTGAATCATAGCCTGAGCCGGCCTAGAAATTAACACACTCGCTATTCTACCACTAATCTCAAAATCCCACCACCCACGATCCATTGAAGCAGCCACTAAGTACTTCCTTACCCAATCAGCCGCCTCGGCCCTGGTCCTATTCTCCAGCATGACCAACGCATGGCACACCGGACAATGAGACATCACCCAGCTATCCCATCCCACATCCAGCTTAATCCTAACCTCCGCAATTGCAATAAAACTAGGCCTAGTTCCATTCCACTTCTGATTTCCAGAAGTACTACAAGGCTCTCCACTCTCCACCGGCCTCCTCTTATCCACCATC…
	GQ870832	ATGAACCCCCAAGCAAAACTTATCTTTATAATCAGCCTATTACTAGGAACCACCATCACAATCTCAAGCAACCACTGAATCATAGCCTGAGCCGGCCTAGAAATCAACACACTCGCTATTCTGCCACTAATCTCAAAATCCCACCACCCACGATCTATTGAAGCAGCCACTAAGTACTTCCTTACCCAGTCAGCCGCCTCGGCCCTGGTCCTATTCTCCAGCATGACCAACGCATGACACACCGGACAATGGGACATCACCCAGCTATCCCACCCCACATCCAGCTTAATCCTAACCTCCGCAATTGCAATAAAACTAGGCCTAGTCCCATTCCACTTCTGATTCCCAGAAGTACTACAAGGCTCCCCACTCTCCACCGGCCTCCTCTTATCAACCATC…
	GQ870833	ATGAACCCCCAAGCAAAACTTATCTTTATAATCAGCCTATTACTAGGAACCACCATCACAATCTCAAGCAACCACTGAATCATAGCCTGAGCCGGCCTAGAAATCAACACACTCGCTATTCTGCCACTAATCTCAAAATCCCACCACCCACGATCTATTGAAGCAGCCACTAAGTACTTCCTTACCCAGTCAGCCGCCTCGGCCCTGGTCCTATTCTCCAGCATGACCAACGCATGACACACCGGACAATGGGACATCACCCAGCTATCCCACCCCACATCCAGCTTAATCCTAACCTCCGCAATTGCAATAAAACTAGGCCTAGTCCCATTCCACTTCTGATTCCCAGAAGTACTACAAGGCTCCCCACTCTCCACCGGCCTCCTCTTATCAACCATC…
	GQ870834	ATGAACCCCCAAGCAAAACTTATCTTTATAATCAGCCTATTACTAGGAACCACCATCACAATCTCAAGCAACCACTGAATCATAGCCTGAGCCGGCCTAGAAATCAACACACTCGCTATTCTGCCACTAATCTCAAAATCCCACCACCCACGATCTATTGAAGCAGCCACTAAGTACTTCCTTACCCAGTCAGCCGCCTCGGCCCTGGTCCTATTCTCCAGCATGACCAACGCATGACACACCGGACAATGGGACATCACCCAGCTATCCCACCCCACATCCAGCTTAATCCTAACCTCCGCAATTGCAATAAAACTAGGCCTAGTCCCATTCCACTTCTGATTCCCAGAAGTACTACAAGGCTCCCCACTCTCCACCGGCCTCCTCTTATCAACCATC…
	GQ870835	ATGAACCCCCAAGCAAAACTTATCTTTATAATCAGCCTATTACTAGGAACCACCATCACAATCTCAAGCAACCACTGAATCATAGCCTGAGCCGGCCTAGAAATCAACACACTCGCTATTCTGCCACTAATCTCAAAATCCCACCACCCACGATCTATTGAAGCAGCCACTAAGTACTTCCTTACCCAGTCAGCCGCCTCGGCCCTGGTCCTATTCTCCAGCATGACCAACGCATGACACACCGGACAATGGGACATCACCCAGCTATCCCACCCCACATCCAGCTTAATCCTAACCTCCGCAATTGCAATAAAACTAGGCCTAGTCCCATTCCACTTCTGATTCCCAGAAGTACTACAAGGCTCCCCACTCTCCACCGGCCTCCTCTTATCAACCATC…
	GQ870836	ATGAACCCCCAAGCAAAACTTATCTTTATAATCAGCCTATTACTAGGAACCACCATCACAATCTCAAGCAACCACTGAATCATAGCCTGAGCCGGCCTAGAAATCAACACACTCGCTATTCTGCCACTAATCTCAAAATCCCACCACCCACGATCTATTGAAGCAGCCACTAAGTACTTCCTTACCCAGTCAGCCGCCTCGGCCCTGGTCCTATTCTCCAGCATGACCAACGCATGACACACCGGACAATGGGACATCACCCAGCTATCCCACCCCACATCCAGCTTAATCCTAACCTCCGCAATTGCAATAAAACTAGGCCTAGTCCCATTCCACTTCTGATTCCCAGAAGTACTACAAGGCTCCCCACTCTCCACTGGCCTCCTCTTATCAACCATC…
	GQ870837	ATGAACCCCCAAGCAAAACTTATCTTTATAATCAGCCTATTACTAGGAACCACCATCACAATCTCAAGCAACCACTGAATCATAGCCTGAGCCGGCCTAGAAATCAACACACTCGCTATTCTGCCACTAATCTCAAAATCCCACCACCCACGATCTATTGAAGCAGCCACTAAGTACTTCCTTACCCAGTCAGCCGCCTCGGCCCTGGTCCTATTCTCCAGCATGACCAACGCATGACACACCGGACAATGGGACATCACCCAGCTATCCCACCCCACATCCAGCTTAATCCTGACCTCCGCAATCGCAATAAAACTAGGCCTAGTCCCATTCCACTTCTGATTCCCAGAAGTACTACAAGGCTCCCCACTCTCCACCGGCCTCCTCTTATCAACCATC…
	GQ870838	ATGAACCCCCAAGCAAAACTTATCTTTATGATCAGCCTATTACTAGGAACCACCATCACAATCTCAAGCAACCACTGAATCATAGCCTGAGCCGGCCTAGAAATCAACACACTCGCTATTCTACCACTAATCTCAAAATCCCACCACCCACGATCTATTGAAGCAGCCACTAAGTACTTCCTTACCCAGTCAGCCGCCTCGGCCCTGGTCCTATTCTCCAGCATGACCAACGCATGACACACCGGACAATGGGACATCACCCAGCTATCCCACCCCACATCCAGCTTAATCCTAACCTCCGCAATTGCAATAAAACTAGGCCTAGTCCCATTCCACTTCTGATTCCCAGAAGTACTACAAGGCTCCCCACTCTCCACCGGCCTCCTCTTATCAACCATC…
	GQ870839	ATGAACCCCCAAGCAAAACTTATCTTTATAATCAGCCTATTACTAGGAACCACCATCACAATCTCAAGCAACCACTGAATCATAGCCTGAGCCGGCCTAGAAATCAACACACTCGCTATTCTGCCACTAATCTCAAAATCCCACCACCCACGATCTATTGAAGCAGCCACTAAGTACTTCCTTACCCAGTCAGCCGCCTCGGCCCTGGTCCTATTCTCCAGCATGACCAACGCATGACACACCGGACAATGGGACATCACCCAGCTATCCCACCCCACATCCAGCTTAATCCTAACCTCCGCAATTGCAATAAAACTAGGCCTAGTCCCATTCCACTTCTGATTCCCAGAAGTACTACAAGGCTCCCCACTCTCCACCGGCCTCCTCTTATCAACTATC…
	GQ870840	ATGAACCCCCAAGCAAAACTTATCTTTATAATCAGCCTATTACTAGGAACCACCATCACAATCTCAAGCAACCACTGAATCATAGCCTGAGCCGGCCTAGAAATCAACACACTCGCTATTCTGCCACTAATCTCAAAATCCCACCACCCACGATCTATTGAAGCAGCCACTAAGTACTTCCTTACCCAGTCAGCCGCCTCGGCCCTGGTCCTATTCTCCAGCATGACCAACGCATGACACACCGGACAATGGGACATCACCCAGCTATCCCACCCCACATCCAGCTTAATCCTAACCTCCGCAATTGCAATAAAACTAGGCCTAGTCCCATTCCACTTCTGATTCCCAGAAGTACTACAAGGCTCCCCACTCTCCACCGGCCTCCTCTTATCAACCATC…
	GQ870841	ATGAACCCCCAAGCAAAACTTATCTTTATAATCAGCCTATTACTAGGAACCACCATCACAATCTCAAGCAACCACTGAATCATAGCCTGAGCCGGCCTAGAAATCAACACACTCGCTATTCTGCCACTAATCTCAAAATCCCACCACCCACGATCTATTGAAGCAGCCACTAAGTACTTCCTTACCCAGTCAGCCGCCTCGGCCCTGGTCCTATTCTCCAGCATGACCAACGCATGACACACCGGACAATGGGACATCACCCAGCTATCCCACCCCACATCCAGCTTAATCCTAACCTCCGCAATTGCAATAAAACTAGGCCTAGTCCCATTCCACTTCTGATTCCCAGAAGTACTACAAGGCTCCCCACTCTCCACCGGCCTCCTCTTATCAACCATC…
	GQ870842	ATGAACCCCCAAGCAAAACTTATCTTTATAATCAGCCTATTACTAGGAACCACCATCACAATCTCAAGCAACCACTGAATCATAGCCTGAGCCGGCCTAGAAATCAACACACTCGCTATTCTGCCACTAATCTCAAAATCCCACCACCCACGATCTATTGAAGCAGCCACTAAGTACTTCCTTACCCAGTCAGCCGCCTCGGCCCTGGTCCTATTCTCCAGCATGACCAACGCATGACACACCGGACAATGGGACATCACCCAGCTATCCCACCCCACATCCAGCTTAATCCTAACCTCCGCAATTGCAATAAAACTAGGCCTAGTCCCATTCCACTTCTGATTCCCAGAAGTACTACAAGGCTCCCCACTCTCCACCGGCCTCCTCTTATCAACCATC…
	GQ870843	ATGAACCCCCAAGCAAAACTTATCTTTATAATCAGCCTATTACTAGGAACCACCATCACAATCTCAAGCAACCACTGAATCATAGCCTGAGCCGGCCTAGAAATCAACACACTCGCTATTCTGCCACTAATCTCAAAATCCCACCACCCACGATCTATTGAAGCAGCCACTAAGTACTTCCTTACCCAGTCAGCCGCCTCGGCCCTGGTCCTATTCTCCAGCATGACCAACGCATGACACACCGGACAATGGGACATCACCCAGCTATCCCACCCCACATCCAGCTTAATCCTAACCTCCGCAATTGCAATAAAACTAGGCCTAGTCCCATTCCACTTCTGATTCCCAGAAGTACTACAAGGCTCCCCACTCTCCACCGGCCTCCTCTTATCAACCATC…
	GQ870844	ATGAACCCCCAAGCAAAACTTATCTTTATAATCAGCCTATTACTAGGAACCACCATCACAATCTCAAGCAACCACTGAATCATAGCCTGAGCCGGCCTAGAAATCAACACACTCGCTATTCTGCCACTAATCTCAAAATCCCACCACCCACGATCTATTGAAGCAGCCACTAAGTACTTCCTTACCCAGTCAGCCGCCTCGGCCCTGGTCCTATTCTCCAGCATGACCAACGCATGACACACCGGACAATGGGACATCACCCAGCTATCCCACCCCACATCCAGCTTAATCCTAACCTCCGCAATTGCAATAAAACTAGGCCTAGTCCCATTCCACTTCTGATTCCCAGAAGTACTACAAGGCTCCCCACTCTCCACCGGCCTCCTCTTATCAACCATC…
	GQ870845	ATGAACCCCCAAGCAAAACTTATCTTTATAATCAGCCTATTACTAGGAACCACCATCACAATCTCAAGCAACCACTGAATCATAGCCTGAGCCGGCCTAGAAATCAACACACTCGCTATTCTGCCACTAATCTCAAAATCCCACCACCCACGATCTATTGAAGCAGCCACTAAGTACTTCCTTACCCAGTCAGCCGCCTCGGCCCTGGTCCTATTCTCCAGCATGACCAACGCATGACACACCGGACAATGGGACATCACCCAGCTATCCCACCCCACATCCAGCTTAATCCTAACCTCCGCAATTGCAATAAAACTAGGCCTAGTCCCATTCCACTTCTGATTCCCAGAAGTACTACAAGGCTCCCCACTCTCCACCGGCCTCCTCTTATCAACCATC…
	GQ870846	ATGAACCCCCAAGCAAAACTTATCTTTATAATCAGCCTATTACTAGGAACCACCATCACAATCTCAAGCAACCACTGAATCATAGCCTGAGCCGGCCTAGAAATCAACACACTCGCTATTCTGCCACTAATCTCAAAATCCCACCACCCACGATCTATTGAAGCAGCCACTAAGTACTTCCTTACCCAGTCAGCCGCCTCGGCCCTGGTCCTATTCTCCAGCATGACCAACGCATGACACACCGGACAATGGGACATCACCCAGCTATCCCACCCCACATCCAGCTTAATCCTAACCTCCGCAATTGCAATAAAACTAGGCCTAGTCCCATTCCACTTCTGATTCCCAGAAGTACTACAAGGCTCCCCACTCTCCACCGGCCTCCTCTTATCAACCATC…
	GQ870847	ATGAACCCCCAAGCAAAACTTATCTTTATAATCAGCCTATTACTAGGAACCACCATCACAATCTCAAGCAACCACTGAATCATAGCCTGAGCCGGCCTAGAAATCAACACACTCGCTATTCTGCCACTAATCTCAAAATCCCACCACCCACGATCTATTGAAGCAGCCACTAAGTACTTCCTTACCCAGTCAGCCGCCTCGGCCCTGGTCCTATTCTCCAGCATGACCAACGCATGACACACCGGACAATGGGACATCACCCAGCTATCCCACCCCACATCCAGCTTAATCCTAACCTCCGCAATTGCAATAAAACTAGGCCTAGTCCCATTCCACTTCTGATTCCCAGAAGTACTACAAGGCTCCCCACTCTCCACCGGCCTCCTCTTATCAACCATC…
	GQ870848	ATGAACCCCCAAGCAAAACTTATCTTTACAATCAGCCTATTACTGGGAACCACCATTACAATCTCAAGCAACCACTGAATCATAGCCTGAGCCGGCCTAGAAATTAACACACTCGCTATTCTACCACTAATCTCAAAATCCCACCACCCACGATCCATTGAAGCAGCCACTAAGTACTTTCTTACCCAATCAGCCGCCTCGGCCCTGGTCCTATTCTCCAGCATGACCAACGCATGGCACACCGGACAATGGGACATCACCCAGCTATCCCATCCCACATCCAGCTTAATCCTAACCTCCGCAATTGCAATAAAACTAGGCCTAGTTCCATTCCACTTCTGATTTCCAGAAGTACTACAAGGCTCTCCACTCTCCACCGGCCTCCTCTTATCCACCATC…
	GQ870849	ATGAACCCCCAAGCAAAACTTATCTTTACAATCAGCCTATTACTGGGAACCACCATTACAATCTCAAGCAACCACTGAATCATAGCCTGAGCCGGCCTAGAAATTAACACACTCGCTATTCTACCACTAATCTCAAAATCCCACCACCCACGATCCATTGAAGCAGCCACTAAGTACTTCCTTACCCAATCAGCCGCCTCGGCCCTGGTCCTATTCTCCAGCATGACCAACGCATGGCACACCGGACAATGGGACATCACCCAGCTATCCCATCCCACATCCAGCTTAATCCTAACCTCCGCAATTGCAATAAAACTAGGCCTAGTTCCATTCCACTTCTGATTTCCAGAAGTACTACAAGGCTCTCCACTCTCCACCGGCCTCCTCTTATCCACCATC…
	GQ870850	ATGAACCCCCAAGCAAAACTTATCTTTACAATCAGCCTATTACTGGGAACCACCATTACAATCTCAAGCAACCACTGAATCATAGCCTGAGCCGGCCTAGAAATTAACACACTCGCTATTCTACCACTAATCTCAAAATCCCACCACCCACGATCCATTGAAGCAGCCACTAAGTACTTCCTTACCCAATCAGCCGCCTCGGCCCTGGTCCTATTCTCCAGCATGACCAACGCATGGCACACCGGACAATGGGACATCACCCAGCTATCCCATCCCACATCCAGCTTAATCCTAACCTCCGCAATTGCAATAAAACTAGGCCTAGTTCCATTCCACTTCTGATTTCCAGAAGTACTACAAGGCTCTCCACTCTCCACCGGCCTCCTCTTATCCACCATC…
	GQ870851	ATGAACCCCCAAGCAAAACTTATCTTTACAATCAGCCTATTACTGGGAACCACCATTACAATCTCAAGCAACCACTGAATCATAGCCTGAGCCGGCCTAGAAATTAACACACTCGCTATTCTACCACTAATCTCAAAATCCCACCACCCACGATCCATTGAAGCAGCCACTAAGTACTTCCTTACCCAATCAGCCGCCTCGGCCCTGGTCCTATTCTCCAGCATGACCAACGCATGGCACACCGGACAATGGGACATCACCCAGCTATCCCATCCCACATCCAGCTTAATCCTAACCTCCGCAATTGCAATAAAACTAGGCCTAGTTCCATTCCACTTCTGATTTCCAGAAGTACTACAAGGCTCTCCACTCTCCACCGGCCTCCTCTTATCCACCATC…
	GQ870852	ATGAACCCCCAAGCAAAACTTATCTTTACAATCAGCCTATTACTGGGAACCACCATTACAATCTCAAGCAACCACTGAATCATAGCCTGAGCCGGCCTAGAAATTAACACACTCGCTATTCTACCACTAATCTCAAAATCCCACCACCCACGATCCATTGAAGCAGCCACTAAGTACTTCCTTACCCAATCAGCCGCCTCGGCCCTGGTCCTATTCTCCAGCATGACCAACGCATGGCACACCGGACAATGGGACATCACCCAGCTATCCCATCCCACATCCAGCTTAATCCTAACCTCCGCAATTGCAATAAAACTAGGCCTAGTTCCATTCCACTTCTGATTTCCAGAAGTACTACAAGGCTCTCCACTCTCCACCGGCCTCCTCTTATCCACCATC…
	GQ870853	ATGAACCCCCAAGCAAAACTTATCTTTACAATCAGCCTATTACTGGGAACCACCATTACAATCTCAAGCAACCACTGAATCATAGCCTGAGCCGGCCTAGAAATTAACACACTCGCTATTCTACCACTAATCTCAAAATCCCACCACCCACGATCCATTGAAGCAGCCACTAAGTACTTCCTTACCCAATCAGCCGCCTCGGCCCTGGTCCTATTCTCCAGCATGACCAACGCATGGCACACCGGACAATGAGACATCACCCAGCTATCCCATCCCACATCCAGCTTAATCCTAACCTCCGCAATTGCAATAAAACTAGGCCTAGTTCCATTCCACTTCTGATTTCCAGAAGTACTACAAGGCTCTCCACTCTCCACCGGCCTCCTCTTATCCACCATC…
	GQ870854	ATGAACCCCCAAGCAAAACTTATCTTTACAATCAGCCTATTACTGGGAACCACCATTACAATCTCAAGCAACCACTGAATCATAGCTTGAGCCGGCCTAGAAATTAACACACTCGCTATTCTACCACTAATCTCAAAATCCCACCACCCACGATCCATTGAAGCAGCCACTAAGTACTTCCTTACCCAATCAGCCGCCTCGGCCCTGGTCCTATTCTCCAGCATGACCAACGCATGGCACACCGGACAATGGGACATCACCCAGCTATCCCATCCCACATCCAGCTTAATCCTAACCTCCGCAATTGCAATAAAACTAGGCCTAGTTCCATTCCACTTCTGATTTCCAGAAGTACTACAAGGCTCTCCACTCTCCACCGGCCTCCTCTTATCCACCATC…
	GQ870855	ATGAACCCCCAAGCAAAACTTATCTTTACAATCAGCCTATTACTGGGAACCACCATTACAATCTCAAGCAACCACTGAATCATAGCTTGAGCCGGCCTAGAAATTAACACACTCGCTATTCTACCACTAATCTCAAAATCCCACCACCCACGATCCATTGAAGCAGCCACTAAGTACTTCCTTACCCAATCAGCCGCCTCGGCCCTGGTCCTATTCTCCAGCATGACCAACGCATGGCACACCGGACAATGGGACATCACCCAGCTATCCCATCCCACATCCAGCTTAATCCTAACCTCCGCAATTGCAATAAAACTAGGCCTAGTTCCATTCCACTTCTGATTTCCAGAAGTACTACAAGGCTCTCCACTCTCCACCGGCCTCCTCTTATCCACCATC…
	GQ870856	ATGAACCCCCAAGCAAAACTTATCTTTACAATCAGCCTATTACTGGGAACCACCATTACAATCTCAAGCAACCACTGAATCATAGCCTGAGCCGGCCTAGAAATTAACACACTCGCTATTCTACCACTAATCTCAAAATCCCACCACCCACGATCCATTGAAGCAGCCACTAAGTACTTCCTTACCCAATCAGCCGCCTCGGCCCTGGTCCTATTCTCCAGCATGACCAACGCATGGCACACCGGACAATGAGACATCACCCAGCTATCCCATCCCACATCCAGCTTAATCCTAACCTCCGCAATTGCAATAAAACTAGGCCTAGTTCCATTCCACTTCTGATTTCCAGAAGTACTACAAGGCTCTCCACTCTCCACCGGCCTCCTCTTATCCACCATC…
	GQ870857	ATGAACCCCCAAGCAAAACTTATCTTTACAATCAGCCTATTACTGGGAACCACCATTACAATCTCAAGCAACCACTGAATCATAGCCTGAGCCGGCCTAGAAATTAACACACTCGCTATTCTACCACTAATCTCAAAATCCCACCACCCACGATCCATTGAAGCAGCCACTAAGTACTTCCTTACCCAATCAGCCGCCTCGGCCCTGGTCCTATTCTCCAGCATGACCAACGCATGGCACACCGGACAATGGGACATCACCCAGCTATCCCATCCCACATCCAGCTTAATCCTAACCTCCGCAATTGCAATAAAACTAGGCCTAGTTCCATTCCACTTCTGATTTCCAGAAGTACTACAAGGCTCTCCACTCTCCACCGGCCTCCTCTTATCCACCATC…
	GQ870858	ATGAACCCCCAAGCAAAACTTATCTTTACAATCAGCCTATTACTGGGAACCACCATTACAATCTCAAGCAACCACTGAATCATAGCCTGAGCCGGCCTAGAAATTAACACACTCGCTATTCTACCACTAATCTCAAAATCCCACCACCCACGATCCATTGAAGCAGCCACTAAGTACTTCCTTACCCAATCAGCCGCCTCGGCCCTGGTCCTATTCTCCAGCATGACCAACGCATGGCACACCGGACAATGGGACATCACCCAGCTATCCCATCCCACATCCAGCTTAATCCTAACCTCCGCAATTGCAATAAAACTAGGCCTAGTTCCATTCCACTTCTGATTTCCAGAAGTACTACAAGGCTCTCCACTCTCCACCGGCCTCCTCTTATCCACCATC…
	GQ870859	ATGAACCCCCAAGCAAAACTTATCTTTACAATCAGCCTATTACTGGGAACCACCATTACAATCTCAAGCAACCACTGAATCATAGCCTGAGCCGGCCTAGAAATTAACACACTCGCTATTCTACCACTAATCTCAAAATCCCACCACCCACGATCCATTGAAGCAGCCACTAAGTACTTCCTTACCCAATCAGCCGCCTCGGCCCTGGTCCTATTCTCCAGCATGACCAACGCATGGCACACCGGACAATGGGACATCACCCAGCTATCCCATCCCACATCCAGCTTAATCCTAACCTCCGCAATTGCAATAAAACTAGGCCTAGTTCCATTCCACTTCTGATTTCCAGAAGTACTACAAGGTTCTCCACTCTCCACCGGCCTCCTCTTATCCACCATC…
	GQ870860	ATGAACCCCCAAGCAAAACTTATCTTTACAATCAGCCTATTACTGGGAACCACCATTACAATCTCAAGCAACCACTGAATCATAGCCTGAGCCGGCCTAGAAATTAACACACTCGCTATTCTACCACTAATCTCAAAATCCCACCACCCACGATCCATTGAAGCAGCCACTAAGTACTTCCTTACCCAATCAGCCGCCTCGGCCCTGGTCCTATTCTCCAGCATGACCAACGCATGGCACACCGGACAATGGGACATCACCCAGCTATCCCATCCCACATCCAGCTTAATCCTAACCTCCGCAATTGCAATAAAACTAGGCCTAGTTCCATTCCACTTCTGATTTCCAGAAGTACTACAAGGCTCTCCACTCTCCACCGGCCTCCTCTTATCCACCATC…
	GQ870861	ATGAACCCCCAAGCAAAACTTATCTTTACAATCAGCCTATTACTGGGAACCACCATTACAATCTCAAGCAACCACTGAATCATAGCCTGAGCCGGCCTAGAAATTAACACACTCGCTATTCTACCACTAATCTCAAAATCCCACCACCCACGATCCATTGAAGCAGCCACTAAGTACTTCCTTACCCAATCAGCCGCCTCGGCCCTGGTCCTATTCTCCAGCATGACCAACGCATGGCACACCGGACAATGGGACATCACCCAGCTATCCCATCCCACATCCAGCTTAATCCTAACCTCCGCAATTGCAATAAAACTAGGCCTAGTTCCATTCCACTTCTGATTTCCAGAAGTACTACAAGGCTCTCCACTCTCCACCGGCCTCCTCTTATCCACCATC…
	GQ870862	ATGAACCCCCAAGCAAAACTTATCTTTACAATCAGCCTATTACTGGGAACCACCATTACAATCTCAAGCAACCACTGAATCATAGCCTGAGCCGGCCTAGAAATTAACACACTCGCTATTCTACCACTAATCTCAAAATCCCACCACCCACGATCCATTGAAGCAGCCACTAAGTACTTCCTTACCCAATCAGCCGCCTCGGCCCTGGTCCTATTCTCCAGCATGACCAACGCATGGCACACCGGACAATGGGACATCACCCAGCTATCCCATCCCACATCTAGCTTAATCCTAACCTCCGCAATTGCAATAAAACTAGGCCTAGTTCCATTCCACTTCTGATTTCCAGAAGTACTACAAGGCTCTCCACTCTCCACCGGCCTCCTCTTATCCACCATC…
	GQ870863	ATGAACCCCCAAGCAAAACTTATCTTTACAATCAGCCTATTACTGGGAACCACCATTACAATCTCAAGCAACCACTGAATCATAGCCTGAGCCGGCCTAGAAATTAACACACTCGCTATTCTACCACTAATCTCAAAATCCCACCACCCACGATCCATTGAAGCAGCCACTAAGTACTTCCTTACCCAATCAGCCGCCTCGGCCCTGGTCCTATTCTCCAGCATGACCAACGCATGGCACACCGGACAATGGGACATCACCCAGCTATCCCATCCCACATCCAGCTTAATCCTAACCTCCGCAATTGCAATAAAACTAGGCCTAGTTCCATTCCACTTCTGATTTCCAGAAGTACTACAAGGCTCTCCACTCTCCACCGGCCTCCTCTTATCCACCATC…
	GQ870864	ATGAACCCCCAAGCAAAACTTATCTTTACAATCAGCCTATTACTGGGAACCACCATTACAATCTCAAGCAACCACTGAATCATAGCCTGAGCCGGCCTAGAAATTAACACACTCGCTATTCTACCACTAATCTCAAAATCCCACCACCCACGATCCATTGAAGCAGCCACTAAGTACTTCCTTACCCAATCAGCCGCCTCGGCCCTGGTCCTATTCTCCAGCATGACCAACGCATGGCACACCGGACAATGGGACATCACCCAGCTATCCCATCCCACATCCAGCTTAATCCTAACCTCCGCAATTGCAATAAAACTAGGCCTAGTTCCATTCCACTTCTGATTTCCAGAAGTACTACAAGGCTCTCCACTCTCCACCGGCCTCCTCTTATCCACCATC…
	GQ870865	ATGAACCCCCAAGCAAAACTTATCTTTACAATCAGCCTATTACTGGGAACCACCATTACAATCTCAAGCAACCACTGAATCATAGCCTGAGCCGGCCTAGAAATTAACACACTCGCTATTCTACCACTAATCTCAAAATCCCACCACCCACGATCCATTGAAGCAGCCACTAAGTACTTCCTTACCCAATCAGCCGCCTCGGCCCTGGTCCTATTCTCCAGCATGACCAACGCATGGCACACCGGACAATGGGACATCACCCAGCTATCCCATCCCACATCCAGCTTAATCCTAACCTCCGCAATTGCAATAAAACTAGGCCTAGTTCCATTCCACTTCTGATTTCCAGAAGTACTACAAGGCTCTCCACTCTCCACCGGCCTCCTCTTATCCACCATC…
	GQ870866	ATGAACCCCCAAGCAAAACTTATCTTTACAATCAGCCTATTACTGGGAACCACCATTACAATCTCAAGCAACCACTGAATCATAGCCTGAGCCGGCCTAGAAATTAACACACTCGCTATTCTACCACTAATCTCAAAATCCCACCACCCACGATCCATTGAAGCAGCCACTAAGTACTTCCTTACCCAATCAGCCGCCTCGGCCCTGGTCCTATTCTCCAGCATGACCAACGCATGGCACACCGGACAATGGGACATCACCCAGCTATCCCATCCCACATCCAGCTTAATCCTAACCTCCGCAATTGCAATAAAACTAGGCCTAGTTCCATTCCACTTCTGATTTCCAGAAGTACTACAAGGCTCTCCACTCTCCACCGGCCTCCTCTTATCCACCATC…
	GQ870867	ATGAACCCCCAAGCAAAACTTATCTTTACAATCAGCCTATTACTGGGAACCACCATTACAATCTCAAGCAACCACTGAATCATAGCCTGAGCCGGCCTAGAAATTAACACACTCGCTATTCTACCACTAATCTCAAAATCCCACCACCCACGATCCATTGAAGCAGCCACTAAGTACTTCCTTACCCAATCAGCCGCCTCGGCCCTGGTCCTATTCTCCAGCATGACCAACGCATGGCACACCGGACAATGGGACATCACCCAGCTATCCCATCCCACATCCAGCTTAATCCTAACCTCCGCAATTGCAATAAAACTAGGCCTAGTTCCATTCCACTTCTGATTTCCAGAAGTACTACAAGGCTCTCCACTCTCCACCGGCCTCCTCTTATCCACCATC…
	Pyrrhula	ATGAACCCCCAGGCAAAACTAATCTTCACTTCTAGCCTACTCCTAGGAACCACTATCACAATTTCAAGCAACCACTGAATCATAGCCTGAGCTGGCCTAGAAATCAACACACTCGCCATCCTACCACTAATCTCGAAATCCCATCACCCACGGTCCATTGAAGCAGCCACTAAATATTTCCTAACCCAGTCAGCTGCTTCAGCCCTAGTCTTATTCTCTAGCATAACCAACGCATGACACACTGGACAATGAGATATCACTCAACTATCTCACCCCACTTCCGGACTAATCCTAACTTCAGCAATCGCAATAAAACTAGGCCTAGTCCCCTTTCACTTTTGGTTCCCAGAAGTACTACAAGGCGCCCCTCTCTCCACCGGCCTTCTTTTATCAACCATC…
;
end;
