# Supplementary material for: A latitudinal phylogeographic diversity gradient in birds
Source: PLoS Biol. 2017 Apr 13;15(4):e2001073. doi: 10.1371/journal.pbio.2001073 (PMC5390966; doi:10.1371/journal.pbio.2001073)
Supplement: S1 Data — (ZIP) [file pbio.2001073.s015.zip › S1_Data/Pipilo-maculatus-erythrophthalmus.nex~]

#NEXUS
BEGIN DATA;
	DIMENSIONS NTAX=541 NCHAR=1041;
	FORMAT DATATYPE = DNA GAP = - MISSING = ?;
	MATRIX
	GFB3083 ??????????????????????????????????GCCTACTCCTAGGAACAACTATCACTATCTCAAGCAATCACTGAATCATAGCCTGAATAGGCCTCGAAATCAATACGCTAGCTATCCTTCCACTTATTTCAAAATCCCACCATCCACGAGCCATTGAAGCAGCCACTAAATATTTCCTCACCCAAGCAACCGCTTCTACCCTAGTCCTATTCTCCAGCATAACTAATGCATGATGTACTGGACAATGAGACATCACCCAACTCACTCACCCAACATCCTCCCTAATCCTAACTTCCGCAGTAGCAATGAAACTAGGACTAGTACCATTCCACTTCTGATTTCCAGAAGTACTCCAAGGATCTCCCCTCATCACCGGCCTCCTCCTAT…
	GFB3084 ATGAACCCCCAAGCAAGCTCAATCTTCATTGCCAGCCTACTCCTAGGAACAACTATCACTATCTCAAGCAATCACTGAATCATAGCCTGAATAGGCCTCGAAATCAATACGCTAGCTATCCTTCCACTTATTTCAAAATCCCACCATCCACGAGCCATTGAAGCAGCCACTAAATATTTCCTCACCCAAGCAACCGCTTCTACCCTAGTCCTATTCTCCAGCATAACTAATGCATGATGTACTGGACAATGAGACATCACCCAACTCACTCACCCAACATCCTCCCTAATCCTAACTTCCGCAGTAGCAATGAAACTAGGACTAGTACCATTCCACTTCTGATTTCCAGAAGTACTCCAAGGATCTCCCCTCATCACCGGCCTCCTCCTAT…
	GFB3097 ATGAACCCCCAAGCAAGCTCAATCTTCATTGCCAGCCTACTCCTAGGAACAACTATCACTATCTCAAGCAATCACTGAATCATAGCCTGAATAGGCCTCGAAATCAATACGCTAGCTATCCTTCCACTTATTTCAAAATCCCACCATCCACGAGCCATTGAAGCAGCCACTAAATATTTCCTCACCCAAGCAACCGCTTCTACCCTAGTCCTATTCTCCAGCATAACTAATGCATGATGTACTGGACAATGAGACATCACCCAACTCACTCACCCAACATCCTCCCTAATCCTAACTTCCGCAGTAGCAATGAAACTAGGACTAGTACCATTCCACTTCTGATTTCCAGAAGTACTCCAAGGATCTCCCCTCATCACCGGCCTCCTCCTAT…
	GFB3098 ATGAACCCCCAAGCAAGCTCAATCTTCATTGCCAGCCTACTCCTAGGAACAACTATCACTATCTCAAGCAATCACTGAATCATAGCCTGAATAGGCCTCGAAATCAATACGCTAGCTATCCTTCCACTTATTTCAAAATCCCACCATCCACGAGCCATTGAAGCAGCCACTAAATATTTCCTCACCCAAGCAACCGCTTCTACCCTAGTCCTATTCTCCAGCATAACTAATGCATGATGTACTGGACAATGAGACATCACCCAACTCACTCACCCAACATCCTCCCTAATCCTAACTTCCGCAGTAGCAATGAAACTAGGACTAGTACCATTCCACTTCTGATTTCCAGAAGTACTCCAAGGATCTCCCCTCATCACCGGCCTCCTCCTAT…
	GFB3113 ATGAACCCCCAAGCAAGCTCAATCTTCATTGCCAGCCTACTCCTAGGAACAACTATCACTATCTCAAGCAATCACTGAATCATAGCCTGAATAGGCCTCGAAATCAATACGCTAGCTATCCTTCCACTTATTTCAAAATCCCACCATCCACGAGCCATTGAAGCAGCCACTAAATATTTCCTCACCCAAGCAACCGCTTCTACCCTAGTCCTATTCTCCAGCATAACTAATGCATGATGTACTGGACAATGAGACATCACCCAACTCACTCACCCAACATCCTCCCTAATCCTAACTTCCGCAGTAGCAATGAAACTAGGACTAGTACCATTCCACTTCTGATTTCCAGAAGTACTCCAAGGATCTCCCCTCATCACCGGCCTCCTCCTAT…
	MGL283 ATGAACCCCCAAGCAAGCTCAATCTTCATTGCCAGCCTACTCCTAGGAACAACTATCACTATCTCAAGCAATCACTGAATCATAGCCTGAATAGGCCTCGAAATCAATACGCTAGCTATCCTTCCACTTATTTCAAAATCCCACCATCCACGAGCCATTGAAGCAGCCACTAAATATTTCCTCACCCAAGCAACCGCTTCTACCCTAGTCCTATTCTCCAGCATAACTAATGCATGATGTACTGGACAATGAGACATCACCCAACTCACTCACCCAACATCCTCCCTAATCCTAACTTCCGCAGTAGCAATGAAACTAGGACTAGTACCATTCCACTTCTGATTTCCAGAAGTACTCCAAGGATCTCCCCTCATCACCGGCCTCCTCCTATC…
	MGL284 ATGAACCCCCAAGCAAGCTCAATCTTCATTGCCAGCCTACTCCTAGGAACAACTATCACTATCTCAAGCAATCACTGAATCATAGCCTGAATAGGCCTCGAAATCAATACGCTAGCTATCCTTCCACTTATTTCAAAATCCCACCATCCACGAGCCATTGAAGCAGCCACTAAATATTTCCTCACCCAAGCAACCGCTTCTACCCTAGTCCTATTCTCCAGCATAACTAATGCATGATGTACTGGACAATGAGACATCACCCAACTCACTCACCCAACATCCTCCCTAATCCTAACTTCCGCAGTAGCAATGAAACTAGGACTAGTACCATTCCACTTCTGATTTCCAGAAGTACTCCAAGGATCTCCCCTCATCACCGGCCTCCTCCTATC…
	MGL285 ATGAACCCCCAAGCAAGCTCAATCTTCATTGCCAGCCTACTCCTAGGAACAACTATCACTATCTCAAGCAATCACTGAATCATAGCCTGAATAGGCCTCGAAATCAATACGCTAGCTATCCTTCCACTTATTTCAAAATCCCACCATCCACGAGCCATTGAAGCAGCCACTAAATATTTCCTCACCCAAGCAACCGCTTCTACCCTAGTCCTATTCTCCAGCATAACTAATGCATGATGTACTGGACAATGAGACATCACCCAACTCACTCACCCAACATCCTCCCTAATCCTAACTTCCGCAGTAGCAATGAAACTAGGACTAGTACCATTCCACTTCTGATTTCCAGAAGTACTCCAAGGATCTCCCCTCATCACCGGCCTCCTCCTATC…
	GFB3082 ATGAACCCCCAAGCAAGCTCAATCTTCATTGCCAGCCTACTCCTAGGAACAACTATCACTATCTCAAGCAATCACTGAATCATAGCCTGAATAGGCCTCGAAATCAATACGCTAGCTATCCTTCCACTTATTTCAAAATCCCACCATCCACGAGCCATTGAAGCAGCCACTAAATATTTCCTCACCCAAGCAACCGCTTCTACCCTAGTCCTATTCTCCAGCATAACTAATGCATGATGTACTGGACAATGAGACATCACCCAACTCACTCACCCAACATCCTCCCTAATCCTAACTTCCGCAGTAGCAATGAAACTAGGACTAGTACCATTCCACTTCTGATTTCCAGAAGTACTCCAAGGATCTCCCCTCATCACCGGCCTCCTCCTAT…
	DAI70 ATGAACCCCCAAGCAAACTCAATCTTCATTGCCAGCCTACTCCTAGGAACAACTATCACTATCTCAAGCAATCACTGAATCATAGCCTGAATAGGCCTCGAAATCAATACACTAGCTATCCTTCCACTTATTTCAAAATCCCACCATCCACGAGCCATTGAAGCAGCCACTAAATATTTCCTCACCCAAGCAACCGCTTCTACCCTAGTCCTATTCTCCAGCATAACTAATGCATGATGCACTGGACAATGAGACATCACCCAACTCACTCACCCAACATCCTCCCTAATCCTAACTTCCGCAGTAGCAATGAAACTAGGACTAGTACCATTCCACTTCTGATTTCCAGAAGTACTCCAAGGATCTCCCCTCATCACCGGCCTCCTCCTATCC…
	DAI71 ?????????????????????ATCTTCATTGCCAGCCTACTCCTAGGAACAACTATCACTATCTCAAGCAATCACTGAATCATAGCCTGAATAGGCCTCGAAATCAATACACTAGCTATCCTTCCACTTATTTCAAAATCCCACCATCCACGAGCCATTGAAGCAGCCACTAAATATTTCCTCACCCAAGCAACCGCTTCTACCCTAGTCCTATTCTCCAGCATAACTAATGCATGATGCACTGGACAATGAGACATCACCCAACTCACTCACCCAACATCCTCCCTAATCCTAACTTCCGCAGTAGCAATGAAACTAGGACTAGTACCATTCCACTTCTGATTTCCAGAAGTACTCCAAGGATCTCCCCTCATCACCGGCCTCCTCCTATCC…
	GLS408 ATGAACCCCCAAGCAAACTCAATCTTCATTGCCAGCCTACTCCTAGGAACAACTATCACTATCTCAAGCAATCACTGAATCATAGCCTGAATAGGCCTCGAAATCAATACACTAGCTATCCTTCCACTTATTTCAAAATCCCACCATCCACGAGCCATTGAAGCAGCCACTAAATATTTCCTCACCCAAGCAACCGCTTCTACCCTAGTCCTATTCTCCAGCATAACTAATGCATGATGCACTGGACAATGAGACATCACCCAACTCACTCACCCAACATCCTCCCTAATCCTAACTTCCGCAGTAGCAATGAAACTAGGACTAGTACCATTCCACTTCTGATTTCCAGAAGTACTCCAAGGATCTCCCCTCATCACCGGCCTCCTCCTATC…
	GLS410 ?????????????????????????TCATTGCCAGCCTACTCCTAGGAACAACTATCACTATCTCAAGCAATCACTGAATCATAGCCTGAATAGGCCTCGAAATCAATACACTAGCTATCCTTCCACTTATTTCAAAATCCCACCATCCACGAGCCATTGAAGCAGCCACTAAATATTTCCTCACCCAAGCAACCGCTTCTACCCTAGTCCTATTCTCCAGCATAACTAATGCATGATGCACTGGACAATGAGACATCACCCAACTCACTCACCCAACATCCTCCCTAATCCTAACTTCCGCAGTAGCAATGAAACTAGGACTAGTACCATTCCACTTCTGATTTCCAGAAGTACTCCAAGGATCTCCCCTCATCACCGGCCTCCTCCTATC…
	GLS411 ATGAACCCCCAAGCAAACTCAATCTTCATTGCCAGCCTACTCCTAGGAACAACTATCACTATCTCAAGCAATCACTGAATCATAGCCTGAATAGGCCTCGAAATCAATACACTAGCTATCCTTCCACTTATTTCAAAATCCCACCATCCACGAGCCATTGAAGCAGCCACTAAATATTTCCTCACCCAAGCAACCGCTTCTACCCTAGTCCTATTCTCCAGCATAACTAATGCATGATGCACTGGACAATGAGACATCACCCAACTCACTCACCCAACATCCTCCCTAATCCTAACTTCCGCAGTAGCAATGAAACTAGGACTAGTACCATTCCACTTCTGATTTCCAGAAGTACTCCAAGGATCTCCCCTCATCACCGGCCTCCTCCTATC…
	MGL323 ATGAACCCCCAAGCAAACTCAATCTTCATTGCCAGCCTACTCCTAGGAACAACTATCACTATCTCAAGCAATCACTGAATCATAGCCTGAATAGGCCTCGAAATCAATACACTAGCTATCCTTCCACTTATTTCAAAATCCCACCATCCACGAGCCATTGAAGCAGCCACTAAATATTTCCTCACCCAAGCAACCGCTTCTACCCTAGTCCTATTCTCCAGCATAACTAATGCATGATGCACTGGACAATGAGACATCACCCAACTCACTCACCCAACATCCTCCCTAATCCTAACTTCCGCAGTAGCAATGAAACTAGGACTAGTACCATTCCACTTCTGATTTCCAGAAGTACTCCAAGGATCTCCCCTCATCACCGGCCTCCTCCTATC…
	MGL324 ATGAACCCCCAAGCAAACTCAATCTTCATTGCCAGCCTACTCCTAGGAACAACTATCACTATCTCAAGCAATCACTGAATCATAGCCTGAATAGGCCTCGAAATCAATACACTAGCTATCCTTCCACTTATTTCAAAATCCCACCATCCACGAGCCATTGAAGCAGCCACTAAATATTTCCTCACCCAAGCAACCGCTTCTACCCTAGTCCTATTCTCCAGCATAACTAATGCATGATGCACTGGACAATGAGACATCACCCAACTCACTCACCCAACATCCTCCCTAATCCTAACTTCCGCAGTAGCAATGAAACTAGGACTAGTACCATTCCACTTCTGATTTCCAGAAGTACTCCAAGGATCTCCCCTCATCACCGGCCTCCTCCTATC…
	MGL328 ATGAACCCCCAAGCAAACTCAATCTTCATTGCCAGCCTACTCCTAGGAACAACTATCACTATCTCAAGCAATCACTGAATCATAGCCTGAATAGGCCTAGAAATCAATACACTAGCTATCCTTCCACTTATTTCAAAATCCCACCATCCACGAGCCATTGAAGCAGCCACTAAATATTTCCTCACCCAAGCAACCGCTTCTACCCTAGTCCTATTCTCCAGCATAACTAATGCATGATGCACTGGACAATGAGACATCACCCAACTCACTCACCCAACATCCTCCCTAATCCTAACTTCCGCAGTAGCAATGAAACTAGGACTAGTACCATTCCACTTCTGATTTCCAGAAGTACTCCAAGGATCTCCCCTCATCACCGGCCTCCTCCTATC…
	MGL329 ATGAACCCCCAAGCAAACTCAATCTTCATTGCCAGCCTACTCCTAGGAACAACTATCACTATCTCAAGCAATCACTGAATCATAGCCTGAATAGGCCTCGAAATCAATACACTAGCTATCCTTCCACTTATTTCAAAATCCCACCATCCACGAGCCATTGAAGCAGCCACTAAATATTTCCTCACCCAAGCAACCGCTTCTACCCTAGTCCTATTCTCCAGCATAACTAATGCATGATGCACTGGACAATGAGACATCACCCAACTCACTCACCCAACATCCTCCCTAATCCTAACTTCCGCAGTAGCAATGAAACTAGGACTAGTACCATTCCACTTCTGATTTCCAGAAGTACTCCAAGGATCTCCCCTCATCACCGGCCTCCTCCTATC…
	MGL330 ATGAACCCCCAAGCAAACTCAATCTTCATTGCCAGCCTACTCCTAGGAACAACTATCACTATCTCAAGCAATCACTGAATCATAGCCTGAATAGGCCTCGAAATCAATACACTAGCTATCCTTCCACTTATTTCAAAATCCCACCATCCACGAGCCATTGAAGCAGCCACTAAATATTTCCTCACCCAAGCAACCGCTTCTACCCTAGTCCTATTCTCCAGCATAACTAATGCATGATGCACTGGACAATGAGACATCACCCAACTCACTCACCCAACATCCTCCCTAATCCTAACTTCCGCAGTAGCAATGAAACTAGGACTAGTACCATTCCACTTCTGATTTCCAGAAGTACTCCAAGGATCTCCCCTCATCACCGGCCTCCTCCTATC…
	MGL331 ATGAACCCCCAAGCAAACTCAATCTTCATTGCCAGCCTACTCCTAGGAACAACTATCACTATCTCAAGCAATCACTGAATCATAGCCTGAATAGGCCTCGAAATCAATACACTAGCTATCCTTCCACTTATTTCAAAATCCCACCATCCACGAGCCATTGAAGCAGCCACTAAATATTTCCTCACCCAAGCAACCGCTTCTACCCTAGTCCTATTCTCCAGCATAACTAATGCATGATGCACTGGACAATGAGACATCACCCAACTCACTCACCCAACATCCTCCCTAATCCTAACTTCCGCAGTAGCAATGAAACTAGGACTAGTACCATTCCACTTCTGATTTCCAGAAGTACTCCAAGGATCTCCCCTCATCACCGGCCTCCTCCTATC…
	DHB3569 ATGAACCCCCAAGCAAACTCAATCTTCATTGCCAGCCTACTCCTAGGAACAACTATCACTATCTCAAGCAATCACTGAATCATAGCCTGAATAGGCCTCGAAATCAATACACTAGCTATCCTTCCACTTATTTCAAAATCCCACCATCCACGAGCCATTGAAGCAGCCACTAAATATTTCCTCACCCAAGCAACCGCTTCTACCCTAGTCCTATTCTCCAGCATAACTAATGCATGATGTACTGGACAATGAGACATCACCCAACTCACTCACCCAACATCCTCCCTAATCCTAACTTCCGCAGTAGCAATGAAACTAGGACTAGTACCATTCCACTTCTGATTTCCAGAAGTACTCCAAGGATCTCCCCTCATCACCGGCCTCCTCCTAT…
	DHB3575 ATGAACCCCCAAGCAAACTCAATCTTCATTGCCAGCCTACTCCTAGGAACAACTATCACTATCTCAAGCAATCACTGAATCATAGCCTGAATAGGCCTCGAAATCAATACACTAGCTATCCTTCCACTTATTTCAAAATCCCACCATCCACGAGCCATTGAAGCAGCCACTAAATATTTCCTCACCCAAGCAACCGCTTCTACCCTAGTCCTATTCTCCAGCATAACTAATGCATGATGTACTGGACAATGAGACATCACCCAACTCACTCACCCAACATCCTCCCTAATCCTAACTTCCGCAGTAGCAATGAAACTAGGACTAGTACCATTCCACTTCTGATTTCCAGAAGTACTCCAAGGATCTCCCCTCATCACCGGCCTCCTCCTAT…
	DHB3580 ATGAACCCCCAAGCAAACTCAATCTTCATTGCCAGCCTACTCCTAGGAACAACTATCACTATCTCAAGCAATCACTGAATCATAGCCTGAATAGGCCTCGAAATCAATACACTAGCTATCCTTCCACTTATTTCAAAATCCCACCATCCACGAGCCATTGAAGCAGCCACTAAATATTTCCTCACCCAAGCAACCGCTTCTACCCTAGTCCTATTCTCCAGCATAACTAATGCATGATGTACTGGACAATGAGACATCACCCAACTCACTCACCCAACATCCTCCCTAATCCTAACTTCCGCAGTGGCAATGAAACTAGGACTAGTACCATTCCACTTCTGATTTCCAGAAGTACTCCAAGGATCTCCCCTCATCACCGGCCTCCTCCTAT…
	DHB3595 ATGAACCCCCAAGCAAACTCAATCTTCATTGCCAGCCTACTCCTAGGAACAACTATCACTATCTCAAGCAATCACTGAATCATAGCCTGAATAGGCCTCGAAATCAATACACTAGCTATCCTTCCACTTATTTCAAAATCCCACCATCCACGAGCCATTGAAGCAGCCACTAAATATTTCCTCACCCAAGCAACCGCTTCTACCCTAGTCCTATTCTCCAGCATAACTAATGCATGATGTACTGGACAATGAGACATCACCCAACTCACTCACCCAACATCCTCCCTAATCCTAACTTCCGCAGTAGCAATGAAACTAGGACTAGTACCATTCCACTTCTGATTTCCAGAAGTACTCCAAGGATCTCCCCTCATCACCGGCCTCCTCCTAT…
	JK09497 ATGAACCCCCAAGCAAACTCAATCTTCATTGCCAGCCTACTCCTAGGAACAACTATCACTATCTCAAGCAATCACTGAATCATAGCCTGAATAGGCCTCGAAATCAATACACTAGCTATCCTTCCACTTATTTCAAAATCCCACCATCCACGAGCCATTGAAGCAGCCACTAAATATTTCCTCACCCAAGCAACCGCTTCTACCCTAGTCCTATTCTCCAGCATAACTAATGCATGATGTACTGGACAATGAGACATCACCCAACTCACTCACCCAACATCCTCCCTAATCCTAACTTCCGCAGTAGCAATGAAACTAGGACTAGTACCATTCCACTTCTGATTTCCAGAAGTACTCCAAGGATCTCCCCTCATCACCGGCCTCCTCCTAT…
	JK09498 ATGAACCCCCAAGCAAACTCAATCTTCATTGCCAGCCTACTCCTAGGAACAACTATCACTATCTCAAGCAATCACTGAATCATAGCCTGAATAGGCCTCGAAATCAATACACTAGCTATCCTTCCACTTATTTCAAAATCCCACCATCCACGAGCCATTGAAGCAGCCACTAAATATTTCCTCACCCAAGCAACCGCTTCTACCCTAGTCCTATTCTCCAGCATAACTAATGCATGATGTACTGGACAATGAGACATCACCCAACTCACTCACCCAACATCCTCCCTAATCCTAACTTCCGCAGTAGCAATGAAACTAGGACTAGTACCATTCCACTTCTGATTTCCAGAAGTACTCCAAGGATCTCCCCTCATCACCGGCCTCCTCCTAT…
	JK09499 ATGAGCCCCCAAGCAAACTCAATCTTCATTGCCAGCCTACTCCTAGGAACAACTATCACTATCTCAAGCAATCACTGAATCATAGCCTGAATAGGCCTCGAAATCAATACACTAGCTATCCTTCCACTTATTTCAAAATCCCACCATCCACGAGCCATTGAAGCAGCCACTAAATATTTCCTCACCCAAGCAACCGCTTCTACCCTAGTCCTATTCTCCAGCATAACTAATGCATGATGTACTGGACAATGAGACATCACCCAACTCACTCACCCAACATCCTCCCTAATCCTAACTTCCGCAGTAGCAATGAAACTAGGACTAGTACCATTCCACTTCTGATTTCCAGAAGTACTCCAAGGATCTCCCCTCATCACCGGCCTCCTCCTAT…
	JK09506 ATGAGCCCCCAAGCAAACTCAATCTTCATTGCCAGCCTACTCCTAGGAACAACTATCACTATCTCAAGCAATCACTGAATCATAGCCTGAATAGGCCTCGAAATCAATACACTAGCTATCCTTCCACTTATTTCAAAATCCCACCATCCACGAGCCATTGAAGCAGCCACTAAATATTTCCTCACCCAAGCAACCGCTTCTACCCTAGTCCTATTCTCCAGCATAACTAATGCATGATGTACTGGACAATGAGACATCACCCAACTCACTCACCCAACATCCTCCCTAATCCTAACTTCCGCAGTAGCAATGAAACTAGGACTAGTACCATTCCACTTCTGATTTCCAGAAGTACTCCAAGGATCTCCCCTCATCACCGGCCTCCTCCTAT…
	JK09501 ATGAACCCCCAAGCAAACTCAATCTTCATTGCCAGCCTACTCCTAGGAACAACTATCACTATCTCAAGCAATCACTGAATCATAGCCTGAATAGGCCTCGAAATCAATACACTAGCTATCCTTCCACTTATTTCAAAATCCCACCATCCACGAGCCATTGAAGCAGCCACTAAATATTTCCTCACCCAAGCAACCGCTTCTACCCTAGTCCTATTCTCCAGCATAACTAATGCATGATGTACTGGACAATGAGACATCACCCAACTCACTCACCCAACATCCTCCCTAATCCTAACTTCCGCAGTAGCAATGAAACTAGGACTAGTACCATTCCACTTCTGATTTCCAGAAGTACTCCAAGGATCTCCCCTCATCACCGGCCTCCTCCTAT…
	JK09502 ATGAACCCCCAAGCAAACTCAATCTTCATTGCCAGCCTACTCCTAGGAACAACTATCACTATCTCAAGCAATCACTGAATCATAGCCTGAATAGGCCTCGAAATCAATACACTAGCTATCCTTCCACTTATTTCAAAATCCCACCATCCACGAGCCATTGAAGCAGCCACTAAATATTTCCTCACCCAAGCAACCGCTTCTACCCTAGTCCTATTCTCCAGCATAACTAATGCATGATGTACTGGACAATGAGACATCACCCAACTCACTCACCCAACATCCTCCCTAATCCTAACTTCCGCAGTAGCAATGAAACTAGGACTAGTACCATTCCACTTCTGATTTCCAGAAGTACTCCAAGGATCTCCCCTCATCACCGGCCTCCTCCTAT…
	JK09500 ATGAACCCCCAAGCAAACTCAATCTTCATTGCCAGCCTACTCCTAGGAACAACTATCACTATCTCAAGCAATCACTGAATCATAGCCTGAATAGGCCTCGAAATCAATACACTAGCTATCCTTCCACTTATTTCAAAATCCCACCATCCACGAGCCATTGAAGCAGCCACTAAATATTTCCTCACCCAAGCAACCGCTTCTACCCTAGTCCTATTCTCCAGCATAACTAATGCATGATGTACTGGACAATGAGACATCACCCAACTCACTCACCCAACATCCTCCCTAATCCTAACTTCCGCAGTGGCAATGAAACTAGGACTAGTACCATTCCACTTCTGATTTCCAGAAGTACTCCAAGGATCTCCCCTCATCACCGGCCTCCTCCTAT…
	JK09504 ATGAACCCCCAAGCAAACTCAATCTTCATTGCCAGCCTACTCCTAGGAACAACTATCACTATCTCAAGCAATCACTGAATCATAGCCTGAATAGGCCTCGAAATCAATACACTAGCTATCCTTCCACTTATTTCAAAATCCCACCATCCACGAGCCATTGAAGCAGCCACTAAATATTTCCTCACCCAAGCAACCGCTTCTACCCTAGTCCTATTCTCCAGCATAACTAATGCATGATGTACTGGACAATGAGACATCACCCAACTCACTCACCCAACATCCTCCCTAATCCTAACTTCCGCAGTGGCAATGAAACTAGGACTAGTACCATTCCACTTCTGATTTCCAGAAGTACTCCAAGGATCTCCCCTCATCACCGGCCTCCTCCTAT…
	JK09503 ATGAACCCCCAAGCAAACTCAATCTTCATTGCCAGCCTACTCCTAGGAACAACTATCACTATCTCAAGCAATCACTGAATCATAGCCTGAATAGGCCTCGAAATCAATACACTAGCTATCCTTCCACTTATTTCAAAATCCCACCATCCACGAGCCATTGAAGCAGCCACTAAATATTTCCTCACCCAAGCAACCGCTTCTACCCTAGTCCTATTCTCCAGCATAACTAATGCATGATGTACTGGACAATGAGACATCACCCAACTCACTCACCCAACATCCTCCCTAATCCTAACTTCCGCAGTAGCAATGAAACTAGGACTAGTACCATTCCACTTCTGATTTCCAGAAGTACTCCAAGGATCTCCCCTCATCACCGGCCTCCTCCTAT…
	JK09505 ATGAACCCCCAAGCAAACTCAATCTTCATTGCCAGCCTACTCCTAGGAACAACTATCACTATCTCAAGCAATCACTGAATCATAGCCTGAATAGGCCTCGAAATCAATACACTAGCTATCCTTCCACTTATTTCAAAATCCCACCATCCACGAGCCATTGAAGCAGCCACTAAATATTTCCTCACCCAAGCAACCGCTTCTACCCTAGTCCTATTCTCCAGCATAACTAATGCATGATGTACTGGACAATGAGACATCACCCAACTCACTCACCCAACATCCTCCCTAATCCTAACTTCCGCAGTGGCAATGAAACTAGGACTAGTACCATTCCACTTCTGATTTCCAGAAGTACTCCAAGGATCTCCCCTCATCACCGGCCTCCTCCTAT…
	DHB5503 ATGAACCCCCAAGCAAGCTCAATCTTCATTGCCAGCCTACTCCTAGGGACAACTATCACTATCTCAAGCAATCACTGAATCATAGCCTGAATAGGCCTCGAAATCAATACGCTAGCTATCCTTCCACTTATTTCAAAATCCCACCATCCACGAGCCATTGAAGCAGCCACTAAATATTTCCTCACCCAAGCAACCGCTTCTACCCTAGTCCTATTCTCCAGCATAACTAATGCATGATGTACTGGACAATGAGACATCACCCAACTCACTCACCCAACATCCTCCCTAATCCTAACTTCTGCAGTAGCAATGAAACTAGGACTAGTACCATTCCACTTCTGATTTCCAGAAGTACTCCAAGGATCTCCCCTCACCACCGGCCTCCTCCTAT…
	DHB5504 ATGAACCCCCAAGCAAGCTCAATCTTCATTGCCAGCCTACTCCTAGGGACAACTATCACTATCTCAAGCAATCACTGAATCATAGCCTGAATAGGCCTCGAAATCAATACGCTAGCTATCCTTCCACTTATTTCAAAATCCCACCATCCACGAGCCATTGAAGCAGCCACTAAATATTTCCTCACCCAAGCAACCGCTTCTACCCTAGTCCTATTCTCCAGCATAACTAATGCATGATGTACTGGACAATGAGACATCACCCAACTCACTCACCCAACATCCTCCCTAATCCTAACTTCCGCAGTAGCAATGAAACTAGGACTAGTACCATTCCACTTCTGATTTCCAGAAGTACTCCAAGGATCTCCCCTCACCACCGGCCTCCTCCTAT…
	DHB5507 ATGAACCCCCAAGCAAGCTCAATCTTCATTGCCAGCCTACTCCTAGGGACAACTATCACTATCTCAAGCAATCACTGAATCATAGCCTGAATAGGCCTCGAAATCAATACGCTAGCTATCCTTCCACTTATTTCAAAATCCCACCATCCACGAGCCATTGAAGCAGCCACTAAATATTTCCTCACCCAAGCAACCGCTTCTACCCTAGTCCTATTCTCCAGCATAACTAATGCATGATGTACTGGACAATGAGACATCACCCAACTCACTCACCCAACATCCTCCCTAATCCTAACTTCCGCAGTAGCAATGAAACTAGGACTAGTACCATTCCACTTCTGATTTCCAGAAGTACTCCAAGGATCTCCCCTCACCACCGGCCTCCTCCTAT…
	DHB5508 ATGAACCCCCAAGCAAGCTCAATCTTCATTGCCAGCCTACTCCTAGGGACAACTATCACTATCTCAAGCAATCACTGAATCATAGCCTGAATAGGCCTCGAAATCAATACGCTAGCTATCCTTCCACTTATTTCAAAATCCCACCATCCACGAGCCATTGAAGCAGCCACTAAATATTTCCTCACCCAAGCAACCGCTTCTACCCTAGTCCTATTCTCCAGCATAACTAATGCATGATGTACTGGACAATGAGACATCACCCAACTCACTCACCCAACATCCTCCCTAATCCTAACTTCTGCAGTAGCAATGAAACTAGGACTAGTACCATTCCACTTCTGATTTCCAGAAGTACTCCAAGGATCTCCCCTCACCACCGGCCTCCTCCTAT…
	CAH060 ATGAACCCCCAAGCAAGCTCAATCTTCATTGCCAGCCTACTCCTAGGGACAACTATCACTATCTCAAGCAATCACTGAATCATAGCCTGAATAGGCCTCGAAATCAATACGCTAGCTATCCTTCCACTTATTTCAAAATCCCACCATCCACGAGCCATTGAAGCAGCCACTAAATATTTCCTCACCCAAGCAACCGCTTCTACCCTAGTCCTATTCTCCAGCATAACTAATGCATGATGTACTGGACAATGAGACATCACCCAACTCACTCACCCAACATCCTCCCTAATCCTAACTTCCGCAGTAGCAATGAAACTAGGACTAGTACCATTCCACTTCTGATTTCCAGAAGTACTCCAAGGATCTCCCCTCACCACCGGCCTCCTCCTATC…
	DHB5505 ATGAACCCCCAAGCAAGCTCAATCTTCATTGCCAGCCTACTCCTAGGGACAACTATCACTATCTCAAGCAATCACTGAATCATAGCCTGAATAGGCCTCGAAATCAATACGCTAGCTATCCTTCCACTTATTTCAAAATCCCACCATCCACGAGCCATTGAAGCAGCCACTAAATATTTCCTCACCCAAGCAACCGCTTCTACCCTAGTCCTATTCTCCAGCATAACTAATGCATGATGTACTGGACAATGAGACATCACCCAACTCACTCACCCAACATCCTCCCTAATCCTAACTTCCGCAGTAGCAATGAAACTAGGACTAGTACCATTCCACTTCTGATTTCCAGAAGTACTCCAAGGATCTCCCCTCACCACCGGCCTCCTCCTAT…
	JSB027 ATGAACCCCCAAGCAAGCTCAATCTTCATTGCCAGCCTACTCCTAGGGACAACTATCACTATCTCAAGCAATCACTGAATCATAGCCTGAATAGGCCTCGAAATCAATACGCTAGCTATCCTTCCACTTATTTCAAAATCCCACCATCCACGAGCCATTGAAGCAGCCACTAAATATTTCCTCACCCAAGCAACCGCTTCTACCCTAGTCCTATTCTCCAGCATAACTAATGCATGATGTACTGGACAATGAGACATCACCCAACTCACTCACCCAACATCCTCCCTAATCCTAACTTCTGCAGTAGCAATGAAACTAGGACTAGTACCATTCCACTTCTGATTTCCAGAAGTACTCCAAGGATCTCCCCTCACCACCGGCCTCCTCCTATC…
	JSB028 ATGAACCCCCAAGCAAGCTCAATCTTCATTGCCAGCCTACTCCTAGGGACAACTATCACTATCTCAAGCAATCACTGAATCATAGCCTGAATAGGCCTCGAAATCAATACGCTAGCTATCCTTCCACTTATTTCAAAATCCCACCATCCACGAGCCATTGAAGCAGCCACTAAATATTTCCTCACCCAAGCAACCGCTTCTACCCTAGTCCTATTCTCCAGCATAACTAATGCATGATGTACTGGACAATGAGACATCACCCAACTCACTCACCCAACATCCTCCCTAATCCTAACTTCTGCAGTAGCAATGAAACTAGGACTAGTACCATTCCACTTCTGATTTCCAGAAGTACTCCAAGGATCTCCCCTCACCACCGGCCTCCTCCTATC…
	JSB023 ATGAACCCCCAAGCAAGCTCAATCTTCATTGCCAGCCTACTCCTAGGGACAACTATCACTATCTCAAGCAATCACTGAATCATAGCCTGAATAGGCCTCGAAATCAATACGCTAGCTATCCTTCCACTTATTTCAAAATCCCACCATCCACGAGCCATTGAAGCAGCCACTAAATATTTCCTCACCCAAGCAACCGCTTCTACCCTAGTCCTATTCTCCAGCATAACTAATGCATGATGTACTGGACAATGAGACATCACCCAACTCACTCACCCAACATCCTCCCTAATCCTAACTTCCGCAGTAGCAATGAAACTAGGACTAGTACCATTCCACTTCTGATTTCCAGAAGTACTCCAAGGATCTCCCCTCACCACCGGCCTCCTCCTATC…
	DHB5384 ATGAACCCCCAAGCAAGCTCAATCTTCATTGCCAGCCTACTCCTAGGGACAACTATCACTATCTCAAGCAATCACTGAATCATAGCCTGAATAGGCCTCGAAATCAATACGCTAGCTATCCTTCCACTTATTTCAAAATCCCACCATCCACGAGCCATTGAAGCAGCCACTAAATATTTCCTCACCCAAGCAACCGCTTCTACCCTAGTCCTATTCTCCAGCATAACTAATGCATGATGTACTGGACAATGAGACATCACCCAACTCACTCACCCAACATCCTCCCTAATCCTAACTTCCGCAGTAGCAATAAAACTAGGACTAGTACCATTCCACTTCTGATTTCCAGAAGTACTCCAAGGATCTCCCCTCACCACCGGCCTCCTCCTAT…
	DHB5386 ATGAACCCCCAAGCAAGCTCAATCTTCATTGCCAGCCTACTCCTAGGGACAACTATCACTATCTCAAGCAATCACTGAATCATAGCCTGAATAGGCCTCGAAATCAATACGCTAGCTATCCTTCCACTTATTTCAAAATCCCACCATCCACGAGCCATTGAAGCAGCCACTAAATATTTCCTCACCCAAGCAACCGCTTCTACCCTAGTCCTATTCTCCAGCATAACTAATGCATGATGTACTGGACAATGAGACATCACCCAACTCACTCACCCAACATCCTCCCTAATCCTAACTTCCGCAGTAGCAATGAAACTAGGACTAGTACCATTCCACTTCTGATTTCCAGAAGTACTCCAAGGATCTCCCCTCACCACCGGCCTCCTCCTAT…
	RJC06109 ATGAACCCCCAAGCAAGCTCAATCTTCATTGCCAGCCTACTCCTAGGGACAACTATCACTATCTCAAGCAATCACTGAATCATAGCCTGAATAGGCCTCGAAATCAATACGCTAGCTATCCTTCCACTTATTTCAAAATCCCACCATCCACGAGCCATTGAAGCAGCCACTAAATATTTCCTCACCCAAGCAACCGCTTCTACCCTAGTCCTATTCTCCAGCATAACTAATGCATGATGTACTGGACAATGAGACATCACCCAACTCACTCACCCAACATCCTCCCTAATCCTAACTTCCGCAGTAGCAATGAAACTAGGACTAGTACCATTCCACTTCTGATTTCCAGAAGTACTCCAAGGATCTCCCCTCACCACCGGCCTCCTCCTA…
	RJC06035 ATGAACCCCCAAGCAAGCTCAATCTTCATTGCCAGCCTACTCCTAGGGACAACTATCACTATCTCAAGCAATCACTGAATCATAGCCTGAATAGGCCTCGAAATCAATACGCTAGCTATCCTTCCACTTATTTCAAAATCCCACCATCCACGAGCCATTGAAGCAGCCACTAAATATTTCCTCACCCAAGCAACCGCTTCTACCCTAGTCCTATTCTCCAGCATAACTAATGCATGATGTACTGGACAATGAGACATCACCCAACTCACTCACCCAACATCCTCCCTAATCCTAACTTCCGCAGTAGCAATGAAACTAGGACTAGTACCATTCCACTTCTGATTTCCAGAAGTACTCCAAGGATCTCCCCTCACCACCGGCCTCCTCCTA…
	RJC06034 ATGAACCCCCAAGCAAGCTCAATCTTCATTGCCAGCCTACTCCTAGGGACAACTATCACTATCTCAAGCAATCACTGAATCATAGCCTGAATAGGCCTCGAAATCAATACGCTAGCTATCCTTCCACTTATTTCAAAATCCCACCATCCACGAGCCATTGAAGCAGCCACTAAATATTTCCTCACCCAAGCAACCGCTTCTACCCTAGTCCTATTCTCCAGCATAACTAATGCATGATGTACTGGACAATGAGACATCACCCAACTCACTCACCCAACATCCTCCCTAATCCTAACTTCCGCAGTAGCAATGAAACTAGGACTAGTACCATTCCACTTCTGATTTCCAGAAGTACTCCAAGGATCTCCCCTCACCACCGGCCTCCTCCTA…
	CAH207 ATGAACCCCCAAGCAAGCTCAATCTTCATTGCCAGCCTACTCCTAGGGACAACTATCACTATCTCAAGCAATCACTGAATCATAGCCTGAATAGGCCTCGAAATCAATACGCTAGCTATCCTTCCACTTATTTCAAAATCCCACCATCCACGAGCCATTGAAGCAGCCACTAAATATTTCCTCACCCAAGCAACCGCTTCTACCCTAGTCCTATTCTCCAGCATAACTAATGCATGATGTACTGGACAATGAGACATCACCCAACTCACTCACCCAACATCCTCCCTAATCCTAACTTCCGCAGTAGCAATGAAACTAGGACTAGTACCATTCCACTTCTGATTTCCAGAAGTACTCCAAGGATCTCCCCTCACCACCGGCCTCCTCCTATC…
	JMD962 ATGAACCCCCAAGCAAGCTCAATCTTCATTGCCAGCCTACTCCTAGGGACAACTATCACTATCTCAAGCAATCACTGAATCATAGCCTGAATAGGCCTCGAAATCAATACGCTAGCTATCCTTCCACTTATTTCAAAATCCCACCATCCACGAGCCATTGAAGCAGCCACTAAATATTTCCTCACCCAAGCAACCGCTTCTACCCTAGTCCTATTCTCCAGCATAACTAATGCATGATGTACTGGACAATGAGACATCACCCAACTCACTCACCCAACATCCTCCCTAATCCTAACTTCCGCAGTAGCAATGAAACTAGGACTAGTACCATTCCACTTCTGATTTCCAGAAGTACTCCAAGGATCTCCCCTCACCACCGGCCTCCTCCTATC…
	RJC06108 ATGAACCCCCAAGCAAACTCAATCTTCATTGCCAGCCTACTCCTGGGGACAACTATCACTATCTCAAGCAATCACTGAATCATAGCCTGAATAGGCCTCGAAATCAATACGCTAGCTATCCTTCCACTTATTTCAAAATCCCACCATCCACGAGCCATTGAAGCAGCCACTAAATATTTCCTCACCCAAGCAACCGCTTCTACCCTAGTCCTATTCTCCAGCATAACTAATGCATGATGTACTGGACAATGAGACATCACCCAACTCACTCACCCAACATCCTCCCTAATCCTAACTTCCGCAGTAGCAATGAAACTAGGACTAGTACCATTCCACTTCTGATTTCCAGAAGTACTCCAAGGATCTCCCCTCACCACCGGCCTCCTCCTA…
	CAH224 ATGAACCCCCAAGCAAGCTCAATCTTCATTGCCAGCCTACTCCTAGGGACAACTATCACTATCTCAAGCAATCACTGAATCATAGCCTGAATAGGCCTCGAAATCAATACGCTAGCTATCCTTCCACTTATTTCAAAATCCCACCATCCACGAGCCATTGAAGCAGCCACTAAATATTTCCTCACCCAAGCAACCGCTTCTACCCTAGTCCTATTCTCCAGCATAACTAATGCATGATGTACTGGACAATGAGACATCACCCAACTCACTCACCCAACATCCTCCCTAATCCTAACTTCCGCAGTAGCAATGAAACTAGGACTAGTACCATTCCACTTCTGATTTCCAGAAGTACTCCAAGGATCTCCCCTCATCACCGGCCTCCTCCTATC…
	JSB332 ATGAACCCCCAAGCAAGCTCAATCTTCATTGCCAGCCTACTCCTAGGGACAACTATCACTATCTCAAGCAATCACTGAATCATAGCCTGAATAGGCCTCGAAATCAATACGCTAGCTATCCTTCCACTTATTTCAAAATCCCACCATCCACGAGCCATTGAAGCAGCCACTAAATATTTCCTCACCCAAGCAACCGCTTCTACCCTAGTCCTATTCTCCAGCATAACTAATGCATGATGTACTGGACAATGAGACATCACCCAACTCACTCACCCAACATCCTCCCTAATCCTAACTTCCGCAGTAGCAATGAAACTAGGACTAGTACCATTCCACTTCTGATTTCCAGAAGTACTCCAAGGATCTCCCCTCACCACCGGCCTCCTCCTATC…
	RJC06101 ATGAACCCCCAAGCAAGCTCAATCTTCATTGCCAGCCTACTCCTAGGGACAACTATCACTATCTCAAGCAATCACTGAATCATAGCCTGAATAGGCCTAGAAATCAATACGCTAGCTATCCTTCCACTTATTTCAAAATCCCACCATCCACGAGCCATTGAAGCAGCCACTAAATATTTCCTCACCCAAGCAACCGCTTCTACCCTAGTCCTATTCTCCAGCATAACTAATGCATGATGTACTGGACAATGAGACATCACCCAACTCACTCACCCAACATCCTCCCTAATCCTAACTTCCGCAGTAGCAATGAAACTAGGACTAGTACCATTCCACTTCTGATTTCCAGAAGTACTCCAAGGATCTCCCCTCACCACCGGCCTCCTCCTA…
	DHB5385 ATGAACCCCCAAGCAAGCTCAATCTTCATTGCCAGCCTACTCCTAGGGACAACTATCACTATCTCAAGCAATCACTGAATCATAGCCTGAATAGGCCTCGAAATCAATACGCTAGCTATCCTTCCACTTATTTCAAAATCCCACCATCCACGAGCCATTGAAGCAGCCACTAAATATTTCCTCACCCAAGCAACCGCTTCTACCCTAGTCCTATTCTCCAGCATAACTAATGCATGATGTACTGGACAATGAGACATCACCCAACTCACTCACCCAACATCCTCCCTAATCCTAACTTCCGCAGTAGCAATGAAACTAGGACTAGTACCATTCCACTTCTGATTTCCAGAAGTACTCCAAGGATCTCCCCTCACCACCGGCCTCCTCCTAT…
	CAH273 ATGAACCCCCAAGCAAACTCAATCTTCATTGCCAGCCTACTCCTAGGAACAACTATCACTATCTCAAGCAATCACTGAATCATAGCCTGAATAGGCCTCGAAATCAATACACTAGCTATCCTTCCACTTATTTCAAAATCCCACCATCCACGAGCCATTGAAGCAGCCACTAAATATTTCCTCACCCAAGCAACCGCTTCTACCCTAGTCCTATTCTCCAGCATAACTAATGCATGATGTACTGGACAATGAGACATCACCCAACTCACTCACCCAACATCCTCCCTAATCCTAACTTCCGCAGTAGCAATGAAACTAGGACTAGTACCATTCCACTTCTGATTTCCAGAAGTACTCCAAGGATCTCCCCTCATCACCGGCCTCCTCCTATC…
	CAH276 ATGAACCCCCAAGCAAACTCAATCTTCATTGCCAGCCTACTCCTAGGAACAACTATCACTATCTCAAGCAATCACTGAATCATAGCCTGAATAGGCCTCGAAATCAATACACTAGCTATCCTTCCACTTATTTCAAAATCCCACCATCCACGAGCCATTGAAGCAGCCACTAAATATTTCCTCACCCAAGCAACCGCTTCTACCCTAGTCCTATTCTCCAGCATAACTAATGCATGATGTACTGGACAATGAGACATCACCCAACTCACTCACCCAACATCCTCCCTAATCCTAACTTCCGCAGTAGCAATGAAACTAGGACTAGTACCATTCCACTTCTGATTTCCAGAAGTACTCCAAGGATCTCCCCTCATCACCGGCCTCCTCCTATC…
	CAH272 ATGAACCCCCAAGCAAGCTCAATCTTCATTGCCAGCCTACTCCTAGGGACAACTATCACTATCTCAAGCAATCACTGAATCATAGCCTGAATAGGCCTCGAAATCAATACGCTAGCTATCCTTCCACTTATTTCAAAATCCCACCATCCACGAGCCATTGAAGCAGCCACTAAATATTTCCTCACCCAAGCAACCGCTTCTACCCTAGTCCTATTCTCCAGCATAACTAATGCATGATGTACTGGACAATGAGACATCACCCAACTCACTCACCCAACATCCTCCCTAATCCTAACTTCCGCAGTAGCAATGAAACTAGGACTAGTACCATTCCACTTCTGATTTCCAGAAGTACTCCAAGGATCTCCCCTCACCACCGGCCTCCTCCTATC…
	CAH275 ATGAACCCCCAAGCAAGCTCAATCTTCATTGCCAGCCTACTCCTAGGGACAACTATCACTATCTCAAGCAATCACTGAATCACAGCCTGAATAGGCCTCGAAATCAATACGCTAGCTATCCTTCCACTTATTTCAAAATCCCACCATCCACGAGCCATTGAAGCAGCCACTAAATATTTCCTCACCCAAGCAACCGCTTCTACCCTAGTCCTATTCTCCAGCATAACTAATGCATGATGTACTGGACAATGAGACATCACCCAACTCACTCACCCAACATCCTCCCTAATCCTAACTTCCGCAGTAGCAATGAAACTAGGACTAGTACCATTCCACTTCTGATTTCCAGAAGTACTCCAAGGATCTCCCCTCACCACCGGCCTCCTCCTATC…
	CAH274 ATGAACCCCCAAGCAAGCTCAATCTTCATTGCCAGCCTACTCCTAGGGACAACTATCACTATCTCAAGCAATCACTGAATCACAGCCTGAATAGGCCTCGAAATCAATACGCTAGCTATCCTTCCACTTATTTCAAAATCCCACCATCCACGAGCCATTGAAGCAGCCACTAAATATTTCCTCACCCAAGCAACCGCTTCTACCCTAGTCCTATTCTCCAGCATAACTAATGCATGATGTACTGGACAATGAGACATCACCCAACTCACTCACCCAACATCCTCCCTAATCCTAACTTCCGCAGTAGCAATGAAACTAGGACTAGTACCATTCCACTTCTGATTTCCAGAAGTACTCCAAGGATCTCCCCTCACCACCGGCCTCCTCCTATC…
	JSB403 ATGAACCCCCAAGCAAACTCAATCTTCATTGCCAGCCTACTCCTAGGAACAACTATCACTATCTCAAGCAATCACTGAATCATAGCCTGAATAGGCCTCGAAATCAATACACTAGCTATCCTTCCACTTATTTCAAAATCCCACCATCCACGAGCCATTGAAGCAGCCACTAAATATTTCCTCACCCAAGCAACCGCTTCTACCCTAGTCCTATTCTCCAGCATAACTAATGCATGATGTACTGGACAATGAGACATCACCCAACTCACTCACCCAACATCCTCCCTAATCCTAACTTCCGCAGTAGCAATGAAACTAGGACTAGTACCATTCCACTTCTGATTTCCAGAAGTACTCCAAGGATCTCCCCTCATCACCGGCCTCCTCCTATC…
	JSB402 ATGAACCCCCAAGCAAACTCAATCTTCATTGCCAGCCTACTCCTAGGGACAACTATCACTATCTCAAGCAATCACTGAATCATAGCCTGAATAGGCCTCGAAATCAATACGCTAGCTATCCTTCCACTTATTTCAAAATCCCACCATCCACGAGCCATTGAAGCAGCCACTAAATATTTCCTCACCCAAGCAACCGCTTCTACCCTAGTCCTATTCTCCAGCATAACTAATGCATGATGTACTGGACAATGAGACATCACCCAACTCACTCACCCAACATCCTCCCTAATCCTAACTTCCGCAGTAGCAATGAAACTAGGACTAGTACCATTCCACTTCTGATTTCCAGAAGTACTCCAAGGATCTCCCCTCACCACCGGCCTCCTCCTATC…
	RJC07086 ATGAACCCCCAAGCAAACTCAATCTTCATTGCCAGCCTACTCCTAGGAACAACTATCACTATCTCAAGCAATCACTGAATCATAGCCTGAATAGGCCTCGAAATCAATACACTAGCTATCCTTCCACTTATTTCAAAATCCCACCATCCACGAGCCATTGAAGCAGCCACTAAATATTTCCTCACCCAAGCAACCGCTTCTACCCTAGTCCTATTCTCCAGCATAACTAATGCATGATGTACTGGACAATGAGACATCACCCAACTCACTCACCCAACATCCTCCCTAATCCTAACTTCCGCAGTAGCAATGAAACTAGGACTAGTACCATTCCACTTCTGATTTCCAGAAGTACTCCAAGGATCTCCCCTCATCACCGGCCTCCTCCTA…
	RJC07093 ATGAACCCCCAAGCAAGCTCAATCTTCATTGCCAGCCTACTCCTAGGGACAACTATCACTATCTCAAGCAATCACTGAATCATAGCCTGAATAGGCCTCGAAATCAATACGCTAGCTATCCTTCCACTTATTTCAAAATCCCACCATCCACGAGCCATTGAAGCAGCCACTAAATATTTCCTCACCCAAGCAACCGCTTCTACCCTAGTCCTATTCTCCAGCATAACTAATGCATGATGTACTGGACAATGAGACATCACCCAACTCACTCACCCAACATCCTCCCTAATCCTAACTTCCGCAGTAGCAATGAAACTAGGACTAGTACCATTCCACTTCTGATTTCCAGAAGTACTCCAAGGATCTCCCCTCACCACCGGCCTCCTCCTA…
	RJC07087 ATGAACCCCCAAGCAAACTCAATCTTCATTGCCAGCCTACTCCTAGGAACAACTATCACTATCTCAAGCAATCACTGAATCATAGCCTGAATAGGCCTCGAAATCAATACACTAGCTATCCTTCCACTTATTTCAAAATCCCACCATCCACGAGCCATTGAAGCAGCCACTAAATATTTCCTCACCCAAGCAACCGCTTCTACCCTAGTCCTATTCTCCAGCATAACTAATGCATGATGTACTGGACAATGAGACATCACCCAACTCACTCACCCAACATCCTCCCTAATCCTAACTTCCGCAGTGGCAATGAAACTAGGACTAGTACCATTCCACTTCTGATTTCCAGAAGTACTCCAAGGATCTCCCCTCATCACCGGCCTCCTCCTA…
	RB43 ATGAACCCCCAAGCAAACTCAATCTTCATTGCCAGCCTACTCCTAGGAACAACTATCACTATCTCAAGCAATCACTGAATCATAGCCTGAATAGGCCTCGAAATCAATACACTAGCTATCCTTCCACTTATTTCAAAATCCCACCATCCACGAGCCATTGAAGCAGCCACTAAATATTTCCTCACCCAAGCAACCGCTTCTACCCTAGTCCTATTCTCCAGCATAACTAATGCATGATGTACTGGACAATGAGACATCACCCAACTCACTCACCCAACATCCTCCCTAATCCTAACTTCCGCAGTAGCAATGAAACTAGGACTAGTACCATTCCACTTCTGATTTCCAGAAGTACTCCAAGGATCTCCCCTCATCACCGGCCTCCTCCTATCCA…
	RJC06111 ATGAACCCCCAAGCAAGCTCAATCTTCATTGCCAGCCTACTCCTAGGGACAACTATCACTATCTCAAGCAATCACTGAATCATAGCCTGAATAGGCCTCGAAATCAATACGCTAGCTATCCTTCCACTTATTTCAAAATCCCACCATCCACGAGCCATTGAAGCAGCCACTAAATATTTCCTCACCCAAGCAACCGCTTCTACCCTAGTCCTATTCTCCAGCATAACTAATGCATGATGTACTGGACAATGAGACATCACCCAACTCACTCACCCAACATCCTCCCTAATCCTAACTTCCGCAGTAGCAATGAAACTAGGACTAGTACCATTCCACTTCTGATTTCCAGAAGTACTCCAAGGATCTCCCCTCACCACCGGCCTCCTCCTA…
	JSB340 ATGAACCCCCAAGCAAGCTCAATCTTCATTGCCAGCCTACTCCTAGGGACAACTATCACTATCTCAAGCAATCACTGAATCATAGCCTGAATAGGCCTCGAAATCAATACGCTAGCTATCCTTCCACTTATTTCAAAATCCCACCATCCACGAGCCATTGAAGCAGCCACTAAATATTTCCTCACCCAAGCAACCGCTTCTACCCTAGTCCTATTCTCCAGCATAACTAATGCATGATGTACTGGACAATGAGACATCACCCAACTCACTCACCCAACATCCTCCCTAATCCTAACTTCCGCAGTAGCAATGAAACTAGGACTAGTACCATTCCACTTCTGATTTCCAGAAGTACTCCAAGGATCTCCCCTCACCACCGGCCTCCTCCTATC…
	JSB342 ATGAACCCCCAAGCAAGCTCAATCTTCATTGCCAGCCTACTCCTAGGGACAACTATCACTATCTCAAGCAATCACTGAATCATAGCCTGAATAGGCCTCGAAATCAATACGCTAGCTATCCTTCCACTTATTTCAAAATCCCACCATCCACGAGCCATTGAAGCAGCCACTAAATATTTCCTCACCCAAGCAACCGCTTCTACCCTAGTCCTATTCTCCAGCATAACTAATGCATGATGTACTGGACAATGAGACATCACCCAACTCACTCACCCAACATCCTCCCTAATCCTAACTTCCGCAGTAGCAATGAAACTAGGACTAGTACCATTCCACTTCTGATTTCCAGAAGTACTCCAAGGATCTCCCCTCACCACCGGCCTCCTCCTATC…
	JSB334 ATGAACCCCCAAGCAAACTCAATCTTCATTGCCAGCCTACTCCTAGGAACAACTATCACTATCTCAAGCAATCACTGAATCATAGCCTGAATAGGCCTCGAAATCAATACACTAGCTATCCTTCCACTTATTTCAAAATCCCACCATCCACGAGCCATTGAAGCAGCCACTAAATATTTCCTCACCCAAGCAACCGCTTCTACCCTAGTCCTATTCTCCAGCATAACTAATGCATGATGTACTGGACAATGAGACATCACCCAACTCACTCACCCAACATCCTCCCTAATCCTAACTTCCGCAGTAGCAATGAAACTAGGACTAGTACCATTCCACTTCTGATTTCCAGAAGTACTCCAAGGATCTCCCCTCATCACCGGCCTCCTCCTATC…
	RJC07077 ATGAACCCCCAAGCAAACTCAATCTTCATTGCCAGCCTACTCCTAGGAACAACTATCACTATCTCAAGCAATCACTGAATCATAGCCTGAATAGGCCTCGAAATCAATACACTAGCTATCCTTCCACTTATTTCAAAATCCCACCATCCACGAGCCATTGAAGCAGCCACTAAATATTTCCTCACCCAAGCAACCGCTTCTACCCTAGTCCTATTCTCCAGCATAACTAATGCATGATGTACTGGACAATGAGACATCACCCAACTCACTCACCCAACATCCTCCCTAATCCTAACTTCCGCAGTGGCAATGAAACTAGGACTAGTACCATTCCACTTCTGATTTCCAGAAGTACTCCAAGGATCTCCCCTCATCACCGGCCTCCTCCTA…
	RJC07080 ATGAACCCCCAAGCAAACTCAATCTTCATTGCCAGCCTACTCCTAGGAACAACTATCACTATCTCAAGCAATCACTGAATCATAGCCTGAATAGGCCTCGAAATCAATACACTAGCTATCCTTCCACTTATTTCAAAATCCCACCATCCACGAGCCATTGAAGCAGCCACTAAATATTTCCTCACCCAAGCAACCGCTTCTACCCTAGTCCTATTCTCCAGCATAACTAATGCATGATGTACTGGACAATGAGACATCACCCAACTCACTCACCCAACATCCTCCCTAATCCTAACTTCCGCAGTAGCAATGAAACTAGGACTAGTACCATTCCACTTCTGATTTCCAGAAGTACTCCAAGGATCTCCCCTCATCACCGGCCTCCTCCTA…
	RJC07078 ATGAACCCCCAAGCAAACTCAATCTTCATTGCCAGCCTACTCCTAGGGACAACTATCACTATCTCAAGCAATCACTGAATCATAGCCTGAATAGGCCTCGAAATCAATACGCTAGCTATCCTTCCACTTATTTCAAAATCCCACCATCCACGAGCCATTGAAGCAGCCACTAAATATTTCCTCACCCAAGCAACCGCTTCTACCCTAGTCCTATTCTCCAGCATAACTAATGCATGATGTACTGGACAATGAGACATCACCCAACTCACTCACCCAACATCCTCCCTAATCCTAACTTCCGCAGTAGCAATGAAACTAGGACTAGTACCATTCCACTTCTGATTTCCAGAAGTACTCCAAGGATCTCCCCTCACCACCGGCCTCCTCCTA…
	RJC07079 ATGAACCCCCAAGCAAACTCAATCTTCATTGCCAGCCTACTCCTAGGAACAACTATCACTATCTCAAGCAATCACTGAATCATAGCCTGAATAGGCCTCGAAATCAATACACTAGCTATCCTTCCACTTATTTCAAAATCCCACCATCCACGAGCCATTGAAGCAGCCACTAAATATTTCCTCACCCAAGCAACCGCTTCTACCCTAGTCCTATTCTCCAGCATAACTAATGCATGATGTACTGGACAATGAGACATCACCCAACTCACTCACCCAACATCCTCCCTAATCCTAACTTCCGCAGTAGCAATGAAACTAGGACTAGTACCATTCCACTTCTGATTTCCAGAAGTACTCCAAGGATCTCCCCTCATCACCGGCCTCCTCCTA…
	RJC07081 ATGAACCCCCAAGCAAGCTCAATCTTCATTGCCAGCCTACTCCTAGGGACAACTATCACTATCTCAAGCAATCACTGAATCATAGCCTGAATAGGCCTCGAAATCAATACGCTAGCTATCCTTCCACTTATTTCAAAATCCCACCATCCACGAGCCATTGAAGCAGCCACTAAATATTTCCTCACCCAAGCAACCGCTTCTACCCTAGTCCTATTCTCCAGCATAACTAATGCATGATGTACTGGACAATGAGACATCACCCAACTCACTCACCCAACATCCTCCCTAATCCTAACTTCCGCAGTAGCAATGAAACTAGGACTAGTACCATTCCACTTCTGATTTCCAGAAGTACTCCAAGGATCTCCCCTCACCACCGGCCTCCTCCTA…
	RJC07082 ATGAACCCCCAAGCAAACTCAATCTTCATTGCCAGCCTACTCCTAGGAACAACTATCACTATCTCAAGCAATCACTGAATCATAGCCTGAATAGGCCTCGAAATCAATACACTAGCTATCCTTCCACTTATTTCAAAATCCCACCATCCACGAGCCATTGAAGCAGCCACTAAATATTTCCTCACCCAAGCAACCGCTTCTACCCTAGTCCTATTCTCCAGCATAACTAATGCATGATGTACTGGACAATGAGACATCACCCAACTCACTCACCCAACATCCTCCCTAATCCTAACTTCCGCAGTGGCAATGAAACTAGGACTAGTACCATTCCACTTCTGATTTCCAGAAGTACTCCAAGGATCTCCCCTCATCACCGGCCTCCTCCTA…
	CAH271 ATGAACCCCCAAGCAAACTCAATCTTCATTGCCAGCCTACTCCTAGGAACAACTATCACTATCTCAAGCAATCACTGAATCATAGCCTGAATAGGCCTCGAAATCAATACACTAGCTATCCTTCCACTTATTTCAAAATCCCACCATCCACGAGCCATTGAAGCAGCCACTAAATATTTCCTCACCCAAGCAACCGCTTCTACCCTAGTCCTATTCTCCAGCATAACTAATGCATGATGTACTGGACAATGAGACATCACCCAACTCACTCACCCAACATCCTCCCTAATCCTAACTTCCGCAGTGGCAATGAAACTAGGACTAGTACCATTCCACTTCTGATTTCCAGAAGTACTCCAAGGATCTCCCCTCATCACCGGCCTCCTCCTATC…
	JMD964 ATGAACCCCCAAGCAAACTCAATCTTCATTGCCAGCCTACTCCTAGGAACAACTATCACTATCTCAAGCAATCACTGAATCATAGCCTGAATAGGCCTCGAAATCAATACACTAGCTATCCTTCCACTTATTTCAAAATCCCACCATCCACGAGCCATTGAAGCAGCCACTAAATATTTCCTCACCCAAGCAACCGCTTCTACCCTAGTCCTATTCTCCAGCATAACTAATGCATGATGCACTGGACAATGAGACATCACCCAACTCACTCACCCAACATCCTCCCTAATCCTAACTTCCGCAGTGGCAATGAAACTAGGACTAGTACCATTCCACTTCTGATTTCCAGAAGTACTCCAAGGATCTCCCCTCATCACCGGCCTCCTCCTATC…
	RJC07024 ATGAACCCCCAAGCAAGCTCAATCTTCATTGCCAGCCTACTCCTAGGGACAACTATCACTATCTCAAGCAATCACTGAATCACAGCCTGAATAGGCCTCGAAATCAATACGCTAGCTATCCTTCCACTTATTTCAAAATCCCACCATCCACGAGCCATTGAAGCAGCCACTAAATATTTCCTCACCCAAGCAACCGCTTCTACCCTAGTCCTATTCTCCAGCATAACTAATGCATGATGTACTGGACAATGAGACATCACCCAACTCACTCACCCAACATCCTCCCTAATCCTAACTTCCGCAGTAGCAATGAAACTAGGACTAGTACCATTCCACTTCTGATTTCCAGAAGTACTCCAAGGATCTCCCCTCACCACCGGCCTCCTCCTA…
	RJC07026 ATGAACCCCCAAGCAAGCTCAATCTTCATTGCCAGCCTACTCCTAGGGACAACTATCACTATCTCAAGCAATCACTGAATCATAGCCTGAATAGGCCTCGAAATCAATACGCTAGCTATCCTTCCACTTATTTCAAAATCCCACCATCCACGAGCCATTGAAGCAGCCACTAAATATTTCCTCACCCAAGCAACCGCTTCTACCCTAGTCCTATTCTCCAGCATAACTAATGCATGATGTACTGGACAATGAGACATCACCCAACTCACTCACCCAACATCCTCCCTAATCCTAACTTCCGCAGTAGCAATGAAACTAGGACTAGTACCATTCCACTTCTGATTTCCAGAAGTACTCCAAGGATCTCCCCTCACCACCGGCCTCCTCCTA…
	RJC07014 ATGAACCCCCAAGCAAGCTCAATCTTCATTGCCAGCCTACTCCTAGGGACAACTATCACTATCTCAAGCAATCACTGAATCATAGCCTGAATAGGCCTCGAAATCAATACGCTAGCTATCCTTCCACTTATTTCAAAATCCCACCATCCACGAGCCATTGAAGCAGCCACTAAATATTTCCTCACCCAAGCAACCGCTTCTACCCTAGTCCTATTCTCCAGCATAACTAATGCATGATGTACTGGACAATGAGACATCACCCAACTCACTCACCCAACATCCTCCCTAATCCTAACTTCCGCAGTAGCAATGAAACTAGGACTAGTACCATTCCACTTCTGATTTCCAGAAGTACTCCAAGGATCTCCCCTCACCACCGGCCTCCTCCTA…
	RB157 ATGAACCCCCAAGCAAGCTCAATCTTCATTGCCAGCCTACTCCTAGGGACAACTATCACTATCTCAAGCAATCACTGAATCATAGCCTGAATAGGCCTCGAAATCAATACGCTAGCTATCCTTCCACTTATTTCAAAATCCCACCATCCACGAGCCATTGAAGCAGCCACTAAATATTTCCTCACCCAAGCAACCGCTTCTACCCTAGTCCTATTCTCCAGCATAACTAATGCATGATGTACTGGACAATGAGACATCACCCAACTCACTCACCCAACATCCTCCCTAATCCTAACTTCCGCAGTAGCAATGAAACTAGGACTAGTACCATTCCACTTCTGATTTCCAGAAGTACTCCAAGGATCTCCCCTCACCACCGGCCTCCTCCTATCC…
	JSb363 ATGAACCCCCAAGCAAGCTCAATCTTCATTGCCAGCCTACTCCTAGGGACAACTATCACTATCTCAAGCAATCACTGAATCACAGCCTGAATAGGCCTCGAAATCAATACGCTAGCTATCCTTCCACTTATTTCAAAATCCCACCATCCACGAGCCATTGAAGCAGCCACTAAATATTTCCTCACCCAAGCAACCGCTTCTACCCTAGTCCTATTCTCCAGCATAACTAATGCATGATGTACTGGACAATGAGACATCACCCAACTCACTCACCCAACATCCTCCCTAATCCTAACTTCCGCAGTAGCAATGAAACTAGGACTAGTACCATTCCACTTCTGATTTCCAGAAGTACTCCAAGGATCTCCCCTCACCACCGGCCTCCTCCTATC…
	JSB375 ATGAACCCCCAAGCAAGCTCAATCTTCATTGCCAGCCTACTCCTAGGGACAACTATCACTATCTCAAGCAATCACTGAATCATAGCCTGAATAGGCCTCGAAATCAATACGCTAGCTATCCTTCCACTTATTTCAAAATCCCACCATCCACGAGCCATTGAAGCAGCCACTAAATATTTCCTCACCCAAGCAACCGCTTCTACCCTAGTCCTATTCTCCAGCATAACTAATGCATGATGTACTGGACAATGAGACATCACCCAACTCACTCACCCAACATCCTCCCTAATCCTAACTTCCGCAGTAGCAATGAAACTAGGACTAGTACCATTCCACTTCTGATTTCCAGAAGTACTCCAAGGATCTCCCCTCACCACCGGCCTCCTCCTATC…
	RJC07025 ATGAACCCCCAAGCAAGCTCAATCTTCATTGCCAGCCTACTCCTAGGGACAACTATCACTATCTCAAGCAATCACTGAATCATAGCCTGAATAGGCCTCGAAATCAATACGCTAGCTATCCTTCCACTTATTTCAAAATCCCACCATCCACGAGCCATTGAAGCAGCCACTAAATATTTCCTCACCCAAGCAACCGCTTCTACCCTAGTCCTATTCTCCAGCATAACTAATGCATGATGTACTGGACAATGAGACATCACCCAACTCACTCACCCAACATCCTCCCTAATCCTAACTTCCGCAGTAGCAATGAAACTAGGACTAGTACCATTCCACTTCTGATTTCCAGAAGTACTCCAAGGATCTCCCCTCACCACCGGCCTCCTCCTA…
	JSB354 ATGAACCCCCAAGCAAGCTCAATCTTCATTGCCAGCCTACTCCTAGGGACAACTATCACTATCTCAAGCAATCACTGAATCATAGCCTGAATAGGCCTCGAAATCAATACGCTAGCTATCCTTCCACTTATTTCAAAATCCCACCATCCACGAGCCATTGAAGCAGCCACTAAATATTTCCTCACCCAAGCAACCGCTTCTACCCTAGTCCTATTCTCCAGCATAACTAATGCATGATGTACTGGACAATGAGACATCACCCAACTCACTCACCCAACATCCTCCCTAATCCTAACTTCCGCAGTAGCAATGAAACTAGGACTAGTACCATTCCACTTCTGATTTCCAGAAGTACTCCAAGGATCTCCCCTCACCACCGGCCTCCTCCTATC…
	JSB355 ATGAACCCCCAAGCAAGCTCAATCTTCATTGCCAGCCTACTCCTAGGGACAACTATCACTATCTCAAGCAATCACTGAATCACAGCCTGAATAGGCCTCGAAATCAATACGCTAGCTATCCTTCCACTTATTTCAAAATCCCACCATCCACGAGCCATTGAAGCAGCCACTAAATATTTCCTCACCCAAGCAACCGCTTCTACCCTAGTCCTATTCTCCAGCATAACTAATGCATGATGTACTGGACAATGAGACATCACCCAACTCACTCACCCAACATCCTCCCTAATCCTAACTTCCGCAGTAGCAATGAAACTAGGACTAGTACCATTCCACTTCTGATTTCCAGAAGTACTCCAAGGATCTCCCCTCACCACCGGCCTCCTCCTATC…
	RB156 ATGAACCCCCAAGCAAGCTCAATCTTCATTGCCAGCCTACTCCTAGGGACAACTATCACTATCTCAAGCAATCACTGAATCATAGCCTGAATAGGCCTCGAAATCAATACGCTAGCTATCCTTCCACTTATTTCAAAATCCCACCATCCACGAGCCATTGAAGCAGCCACTAAATATTTCCTCACCCAAGCAACCGCTTCTACCCTAGTCCTATTCTCCAGCATAACTAATGCATGATGTACTGGACAATGAGACATCACCCAACTCACTCACCCAACATCCTCCCTAATCCTAACTTCCGCAGTAGCAATGAAACTAGGACTAGTACCATTCCACTTCTGATTTCCAGAAGTACTCCAAGGATCTCCCCTCACCACCGGCCTCCTCCTATCC…
	JSB360 ATGAACCCCCAAGCAAGCTCAATCTTCATTGCCAGCCTACTCCTAGGGACAACTATCACTATCTCAAGCAATCACTGAATCATAGCCTGAATAGGCCTCGAAATCAATACGCTAGCTATCCTTCCACTTATTTCAAAATCCCACCATCCACGAGCCATTGAAGCAGCCACTAAATATTTCCTCACCCAAGCAACCGCTTCTACCCTAGTCCTATTCTCCAGCATAACTAATGCATGATGTACTGGACAATGAGACATCACCCAACTCACTCACCCAACATCCTCCCTAATCCTAACTTCCGCAGTAGCAATGAAACTAGGACTAGTACCATTCCACTTCTGATTTCCAGAAGTACTCCAAGGATCTCCCCTCACCACCGGCCTCCTCCTATC…
	JSB364 ATGAACCCCCAAGCAAACTCAATCTTCATTGCCAGCCTACTCCTAGGGACAACTATCACTATCTCAAGCAATCACTGAATCATAGCCTGAATAGGCCTCGAAATCAATACGCTAGCTATCCTTCCACTTATTTCAAAATCCCACCATCCACGAGCCATTGAAGCAGCCACTAAATATTTCCTCACCCAAGCAACCGCTTCTACCCTAGTCCTATTCTCCAGCATAACTAATGCATGATGTACTGGACAATGAGACATCACCCAACTCACTCACCCAACATCCTCCCTAATCCTAACTTCCGCAGTAGCAATGAAACTAGGACTAGTACCATTCCACTTCTGATTTCCAGAAGTACTCCAAGGATCTCCCCTCACCACCGGCCTCCTCCTATC…
	JSB407 ATGAACCCCCAAGCAAACTCAATCTTCATTGCCAGCCTACTCCTAGGAACAACTATCACTATCTCAAGCAATCACTGAATCATAGCCTGAATAGGCCTCGAAATCAATACACTAGCTATCCTTCCACTTATTTCAAAATCCCACCATCCACGAGCCATTGAAGCAGCCACTAAATATTTCCTCACCCAAGCAACCGCTTCTACCCTAGTCCTATTCTCCAGCATAACTAATGCATGATGTACTGGACAATGAGACATCACCCAACTCACTCACCCAACATCCTCCCTAATCCTAACTTCCGCAGTGGCAATGAAACTAGGACTAGTACCATTCCACTTCTGATTTCCAGAAGTACTCCAAGGATCTCCCCTCATCACCGGCCTCCTCCTATC…
	RB446 ATGGACCCCCAAGCAAGCTCAATCTTCATTGCCAGCCTACTCCTAGGGACAACTATCACTATCTCAAGCAATCACTGAATCATAGCCTGAATAGGCCTCGAAATCAATACGCTAGCTATCCTTCCACTTATTTCAAAATCCCACCATCCACGAGCCATTGAAGCAGCCACTAAATATTTCCTCACCCAAGCAACCGCTTCTACCCTAGTCCTATTCTCCAGCATAACTAATGCATGATGTACTGGACAATGAGACATCACCCAACTCACTCACCCAACATCCTCCCTAATCCTAACTTCCGCAGTAGCAATGAAACTAGGACTAGTACCATTCCACTTCTGATTTCCAGAAGTACTCCAAGGATCTCCCCTCACCACCGGCCTCCTCCTATCC…
	RJC07101 ATGAACCCCCAAGCAAGCTCAATCTTCATTGCCAGCCTACTCCTAGGGACAACTATCACTATCTCAAGCAATCACTGAATCATAGCCTGAATAGGCCTCGAAATCAATACGCTAGCTATCCTTCCACTTATTTCAAAATCCCACCATCCACGAGCCATTGAAGCAGCCACTAAATATTTCCTCACCCAAGCAACCGCTTCTACCCTAGTCCTATTCTCCAGCATAACTAATGCATGATGTACTGGACAATGAGACATCACCCAACTCACTCACCCAACATCCTCCCTAATCCTAACTTCCGCAGTAGCAATAAAACTAGGACTAGTACCATTCCACTTCTGATTTCCAGAAGTACTCCAAGGATCTCCCCTCACCACCGGCCTCCTCCTA…
	CAH265 ATGAACCCCCAAGCAAGCTCAATCTTCATTGCCAGCCTACTCCTAGGGACAACTATCACTATCTCAAGCAATCACTGAATCACAGCCTGAATAGGCCTCGAAATCAATACGCTAGCTATCCTTCCACTTATTTCAAAATCCCACCATCCACGAGCCATTGAAGCAGCCACTAAATATTTCCTCACCCAAGCAACCGCTTCTACCCTAGTCCTATTCTCCAGCATAACTAATGCATGATGTACTGGACAATGAGACATCACCCAACTCACTCACCCAACATCCTCCCTAATCCTAACTTCCGCAGTAGCAATGAAACTAGGACTAGTACCATTCCACTTCTGATTTCCAGAAGTACTCCAAGGATCTCCCCTCACCACCGGCCTCCTCCTATC…
	JSB392 ATGAACCCCCAAGCAAGCTCAATCTTCATTGCCAGCCTACTCCTAGGGACAACTATCACTATCTCAAGCAATCACTGAATCACAGCCTGAATAGGCCTCGAAATCAATACGCTAGCTATCCTTCCACTTATTTCAAAATCCCACCATCCACGAGCCATTGAAGCAGCCACTAAATATTTCCTCACCCAAGCAACCGCTTCTACCCTAGTCCTATTCTCCAGCATAACTAATGCATGATGTACTGGACAATGAGACATCACCCAACTCACTCACCCAACATCCTCCCTAATCCTAACTTCCGCAGTAGCAATGAAACTAGGACTAGTACCATTCCACTTCTGATTTCCAGAAGTACTCCAAGGATCTCCCCTCACCACCGGCCTCCTCCTATC…
	JSB393 ATGAACCCCCAAGCAAACTCAATCTTCATTGCCAGCCTACTCCTAGGGACAACTATCACTATCTCAAGCAATCACTGAATCATAGCCTGAATAGGCCTCGAAATCAATACGCTAGCTATCCTTCCACTTATTTCAAAATCCCACCATCCACGAGCCATTGAAGCAGCCACTAAATATTTCCTCACCCAAGCAACCGCTTCTACCCTAGTCCTATTCTCCAGCATAACTAATGCATGATGTACTGGACAATGAGACATCACCCAACTCACTCACCCAACATCCTCCCTAATCCTAACTTCCGCAGTAGCAATGAAACTAGGACTAGTACCATTCCACTTCTGATTTCCAGAAGTACTCCAAGGATCTCCCCTCACCACCGGCCTCCTCCTATC…
	JSB395 ATGAACCCCCAAGCAAGCTCAATCTTCATTGCCAGCCTACTCCTAGGGACAACTATCACTATCTCAAGCAATCACTGAATCATAGCCTGAATAGGCCTCGAAATCAATACGCTAGCTATCCTTCCACTTATTTCAAAATCCCACCATCCACGAGCCATTGAAGCAGCCACTAAATATTTCCTCACCCAAGCAACCGCCTCTACCCTAGTCCTATTCTCCAGCATAACTAATGCATGATGTACTGGACAATGAGACATCACCCAACTCACTCACCCAACATCCTCCCTAATCCTAACTTCCGCAGTAGCAATGAAACTAGGACTAGTACCATTCCACTTCTGATTTCCAGAAGTACTCCAAGGATCTCCCCTCACCACCGGCCTCCTCCTATC…
	RB447 ATGAACCCCCAAGCAAGCTCAATCTTCATTGCCAGCCTACTCCTAGGGACAACTATCACTATCTCAAGCAATCACTGAATCACAGCCTGAATAGGCCTCGAAATCAATACGCTAGCTATCCTTCCACTTATTTCAAAATCCCACCATCCACGAGCCATTGAAGCAGCCACTAAATATTTCCTCACCCAAGCAACCGCTTCTACCCTAGTCCTATTCTCCAGCATAACTAATGCATGATGTACTGGACAATGAGACATCACCCAACTCACTCACCCAACATCCTCCCTAATCCTAACTTCCGCAGTAGCAATGAAACTAGGACTAGTACCATTCCACTTCTGATTTCCAGAAGTACTCCAAGGATCTCCCCTCACCACCGGCCTCCTCCTATCC…
	CAH264 ATGAACCCCCAAGCAAGCTCAATCTTCATTGCCAGCCTACTCCTAGGGACAACTATCACTATCTCAAGCAATCACTGAATCATAGCCTGAATAGGCCTCGAAATCAATACGCTAGCTATCCTTCCACTTATTTCAAAATCCCACCATCCACGAGCCATTGAAGCAGCCACTAAATATTTCCTCACCCAAGCAACCGCTTCTACCCTAGTCCTATTCTCCAGCATAACTAATGCATGATGTACTGGACAATGAGACATCACCCAACTCACTCACCCAACATCCTCCCTAATCCTAACTTCCGCAGTAGCAATGAAACTAGGACTAGTACCATTCCACTTCTGATTTCCAGAAGTACTCCAAGGATCTCCCCTCACCACCGGCCTCCTCCTATC…
	JSB394 ATGAACCCCCAAGCAAACTCAATCTTCATTGCCAGCCTACTCCTAGGGACAACTATCACTATCTCAAGCAATCACTGAATCATAGCCTGAATAGGCCTCGAAATCAATACGCTAGCTATCCTTCCACTTATTTCAAAATCCCACCATCCACGAGCCATTGAAGCAGCCACTAAATATTTCCTCACCCAAGCAACCGCTTCTACCCTAGTCCTATTCTCCAGCATAACTAATGCATGATGTACTGGACAATGAGACATCACCCAACTCACTCACCCAACATCCTCCCTAATCCTAACTTCCGCAGTAGCAATGAAACTAGGACTAGTACCATTCCACTTCTGATTTCCAGAAGTACTCCAAGGATCTCCCCTCACCACCGGCCTCCTCCTATC…
	CAH037 ATGAACCCCCAAGCAAGCTCAATCTTCATTGCCAGCCTACTCCTAGGGACAACTATCACTATCTCAAGCAATCACTGAATCACAGCCTGAATAGGCCTCGAAATCAATACGCTAGCTATCCTTCCACTTATTTCAAAATCCCACCATCCACGAGCCATTGAAGCAGCCACTAAATATTTCCTCACCCAAGCAACCGCTTCTACCCTAGTCCTATTCTCCAGCATAACTAATGCATGATGTACTGGACAATGAGACATCACCCAACTCACTCACCCAACATCCTCCCTAATCCTAACTTCCGCAGTAGCAATGAAACTAGGACTAGTACCATTCCACTTCTGATTTCCAGAAGTACTCCAAGGATCTCCCCTCACCACCGGCCTCCTCCTATC…
	DHB5403 ATGAACCCCCAAGCAAGCTCAATCTTCATTGCCAGCCTACTCCTAGGGACAACTATCACTATCTCAAGCAATCACTGAATCATAGCCTGAATAGGCCTCGAAATCAATACGCTAGCTATCCTTCCACTTATTTCAAAATCCCACCATCCACGAGCCATTGAAGCAGCCACTAAATATTTCCTCACCCAAGCAACCGCTTCTACCCTAGTCCTATTCTCCAGCATAACTAATGCATGATGTACTGGACAATGAGACATCACCCAACTCACTCACCCAACATCCTCCCTAATCCTAACTTCCGCAGTAGCAATGAAACTAGGACTAGTACCATTCCACTTCTGATTTCCAGAAGTACTCCAAGGATCTCCCCTCACCACCGGCCTCCTCCTAT…
	DHB5404 ATGAACCCCCAAGCAAGCTCAATCTTCATTGCCAGCCTACTCCTAGGGACAACTATCACTATCTCAAGCAATCACTGAATCATAGCCTGAATAGGCCTCGAAATCAATACGCTAGCTATCCTTCCACTTATTTCAAAATCCCACCATCCACGAGCCATTGAAGCAGCCACTAAATATTTCCTCACCCAAGCAACCGCTTCTACCCTAGTCCTATTCTCCAGCATAACTAATGCATGATGTACTGGACAATGAGACATCACCCAACTCACTCACCCAACATCCTCCCTAATCCTAACTTCCGCAGTAGCAATGAAACTAGGACTAGTACCATTCCACTTCTGATTTCCAGAAGTACTCCAAGGATCTCCCCTCACCACCGGCCTCCTCCTAT…
	DHB5405 ATGAACCCCCAAGCAAGCTCAATCTTCATTGCCAGCCTACTCCTAGGGACAACTATCACTATCTCAAGCAATCACTGAATCATAGCCTGAATAGGCCTCGAAATCAATACGCTAGCTATCCTTCCACTTATTTCAAAATCCCACCATCCACGAGCCATTGAAGCAGCCACTAAATATTTCCTCACCCAAGCAACCGCTTCTACCCTAGTCCTATTCTCCAGCATAACTAATGCATGATGTACTGGACAATGAGACATCACCCAACTCACTCACCCAACATCCTCCCTAATCCTAACTTCCGCAGTAGCAATGAAACTAGGACTAGTACCATTCCACTTCTGATTTCCAGAAGTACTCCAAGGATCTCCCCTCACCACCGGCCTCCTCCTAT…
	DHB5406 ATGAACCCCCAAGCAAACTCAATCTTCATTGCCAGCCTACTCCTAGGGACAACTATCACTATCTCAAGCAATCACTGAATCATAGCCTGAATAGGCCTCGAAATCAATACGCTAGCTATCCTTCCACTTATTTCAAAATCCCACCATCCACGAGCCATTGAAGCAGCCACTAAATATTTCCTCACCCAAGCAACCGCTTCTACCCTAGTCCTATTCTCCAGCATAACTAATGCATGATGTACTGGACAATGAGACATCACCCAACTCACTCACCCAACATCCTCCCTAATCCTAACTTCCGCAGTAGCAATGAAACTAGGACTAGTACCATTCCACTTCTGATTTCCAGAAGTACTCCAAGGATCTCCCCTCACCACCGGCCTCCTCCTAT…
	RJC06047 ATGAACCCCCAAGCAAGCTCAATCTTCATTGCCAGCCTACTCCTAGGGACAACTATCACTATCTCAAGCAATCACTGAATCACAGCCTGAATAGGCCTCGAAATCAATACGCTAGCTATCCTTCCACTTATTTCAAAATCCCACCATCCACGAGCCATTGAAGCAGCCACTAAATATTTCCTCACCCAAGCAACCGCTTCTACCCTAGTCCTATTCTCCAGCATAACTAATGCATGATGTACTGGACAATGAGACATCACCCAACTCACTCACCCAACATCCTCCCTAATCCTAACTTCCGCAGTAGCAATGAAACTAGGACTAGTACCATTCCACTTCTGATTTCCAGAAGTACTCCAAGGGTCTCCCCTCACCACCGGCCTCCTCCTA…
	JSB377 ATGAACCCCCAAGCAAGCTCAATCTTCATTGCCAGCCTACTCCTAGGGACAACTATCACTATCTCAAGCAATCACTGAATCATAGCCTGAATAGGCCTCGAAATCAATACGCTAGCTATCCTTCCACTTATTTCAAAATCCCACCATCCACGAGCCATTGAAGCAGCCACTAAATATTTCCTCACCCAAGCAACCGCTTCTACCCTAGTCCTATTCTCCAGCATAACTAATGCATGATGTACTGGACAATGAGACATCACCCAACTCACTCACCCAACATCCTCCCTAATCCTAACTTCCGCAGTAGCAATGAAACTAGGACTAGTACCATTCCACTTCTGATTTCCAGAAGTACTCCAAGGATCTCCCCTCACCACCGGCCTCCTCCTATC…
	RB42 ATGAACCCCCAAGCAAGCTCAATCTTCATTGCCAGCCTACTCCTAGGGACAACTATCACTATCTCAAGCAATCACTGAATCATAGCCTGAATAGGCCTCGAAATCAATACGCTAGCTATCCTTCCACTTATTTCAAAATCCCACCATCCACGAGCCATTGAAGCAGCCACTAAATATTTCCTCACCCAAGCAACCGCTTCTACCCTAGTCCTATTCTCCAGCATAACTAATGCATGATGTACTGGACAATGAGACATCACCCAACTCACTCACCCAACATCCTCCCTAATCCTAACTTCCGCAGTAGCAATGAAACTAGGACTAGTACCATTCCACTTCTGATTTCCAGAAGTACTCCAAGGATCTCCCCTCACCACCGGCCTCCTCCTATCCA…
	JSB378 ATGAACCCCCAAGCAAGCTCAATCTTCATTGCCAGCCTACTCCTAGGGACAACTATCACTATCTCAAGCAATCACTGAATCACAGCCTGAATAGGCCTCGAAATCAATACGCTAGCTATCCTTCCACTTATTTCAAAATCCCACCATCCACGAGCCATTGAAGCAGCCACTAAATATTTCCTCACCCAAGCAACCGCTTCTACCCTAGTCCTATTCTCCAGCATAACTAATGCATGATGTACTGGACAATGAGACATCACCCAACTCACTCACCCAACATCCTCCCTAATCCTAACTTCCGCAGTAGCAATGAAACTAGGACTAGTACCATTCCACTTCTGATTTCCAGAAGTACTCCAAGGATCTCCCCTCACCACCGGCCTCCTCCTATC…
	RJC06046 ATGAACCCCCAAGCAAACTCAATCTTCATTGCCAGCCTACTCCTGGGGACAACTATCACTATCTCAAGCAATCACTGAATCATAGCCTGAATAGGCCTCGAAATCAATACGCTAGCTATCCTTCCACTTATTTCAAAATCCCACCATCCACGAGCCATTGAAGCAGCCACTAAATATTTCCTCACCCAAGCAACCGCTTCTACCCTAGTCCTATTCTCCAGCATAACTAATGCATGATGTACTGGACAATGAGACATCACCCAACTCACTCACCCAACATCCTCCCTAATCCTAACTTCCGCAGTAGCAATGAAACTAGGACTAGTACCATTCCACTTCTGATTTCCAGAAGTACTCCAAGGATCTCCCCTCACCACCGGCCTCCTCCTA…
	DHB5618 ATGAACCCCCAAGCAAACTCAATCTTCATTGCCAGCCTACTCCTAGGGACAACTATCACTATCTCAAGCAATCACTGAATCATAGCCTGAATAGGCCTCGAAATCAATACGCTAGCTATCCTTCCACTTATTTCAAAATCCCACCATCCACGAGCCATTGAAGCAGCCACTAAATATTTCCTCACCCAAGCAACCGCTTCTACCCTAGTCCTATTCTCCAGCATAACTAATGCATGATGTACTGGACAATGAGACATCACCCAACTCACTCACCCAACATCCTCCCTAATCCTAACTTCCGCAGTAGCAATGAAACTAGGACTAGTACCATTCCACTTCTGATTTCCAGAAGTACTCCAAGGATCTCCCCTCACCACCGGCCTCCTCCTAT…
	DHB5619 ATGAACCCCCAAGCAAGCTCAATCTTCATTGCCAGCCTACTCCTAGGGACAACTATCACTATCTCAAGCAATCACTGAATCACAGCCTGAATAGGCCTCGAAATCAATACGCTAGCTATCCTTCCACTTATTTCAAAATCCCACCATCCACGAGCCATTGAAGCAGCCACTAAATATTTCCTCACCCAAGCAACCGCTTCTACCCTAGTCCTATTCTCCAGCATAACTAATGCATGATGTACTGGACAATGAGACATCACCCAACTCACTCACCCAACATCCTCCCTAATCCTAACTTCCGCAGTAGCAATGAAACTAGGACTAGTACCATTCCACTTCTGATTTCCAGAAGTACTCCAAGGATCTCCCCTCACCACCGGCCTCCTCCTAT…
	DHB5620 ATGAACCCCCAAGCAAGCTCAATCTTCATTGCCAGCCTACTCCTAGGGACAACTATCACTATCTCAAGCAATCACTGAATCATAGCCTGAATAGGCCTCGAAATCAATACGCTAGCTATCCTTCCACTTATTTCAAAATCCCACCATCCACGAGCCATTGAAGCAGCCACTAAATATTTCCTCACCCAAGCAACCGCTTCTACCCTAGTCCTATTCTCCAGCATAACTAATGCATGATGTACTGGACAATGAGACATCACCCAACTCACTCACCCAACATCCTCCCTAATCCTAACTTCCGCAGTAGCAATGAAACTAGGACTAGTACCATTCCACTTCTGATTTCCAGAAGTACTCCAAGGATCTCCCCTCACCACCGGCCTCCTCCTAT…
	DHB5621 ATGAACCCCCAAGCAAACTCAATCTTCATTGCCAGCCTACTCCTAGGGACAACTATCACTATCTCAAGCAATCACTGAATCATAGCCTGAATAGGCCTCGAAATCAATACGCTAGCTATCCTTCCACTTATTTCAAAATCCCACCATCCACGAGCCATTGAAGCAGCCACTAAATATTTCCTCACCCAAGCAACCGCTTCTACCCTAGTCCTATTCTCCAGCATAACTAATGCATGATGTACTGGACAATGAGACATCACCCAACTCACTCACCCAACATCCTCCCTAATCCTAACTTCCGCAGTAGCAATGAAACTAGGACTAGTACCATTCCACTTCTGATTTCCAGAAGTACTCCAAGGATCTCCCCTCACCACCGGCCTCCTCCTAT…
	DHB5656 ATGAACCCCCAAGCAAGCTCAATCTTCATTGCCAGCCTACTCCTAGGGACAACTATCACTATCTCAAGCAATCACTGAATCATAGCCTGAATAGGCCTCGAAATCAATACGCTAGCTATCCTTCCACTTATTTCAAAATCCCACCATCCACGAGCCATTGAAGCAGCCACTAAATATTTCCTCACCCAAGCAACCGCTTCTACCCTAGTCCTATTCTCCAGCATAACTAATGCATGATGTACTGGACAATGAGACATCACCCAACTCACTCACCCAACATCCTCCCTAATCCTAACTTCCGCAGTAGCAATGAAACTAGGACTAGTACCATTCCACTTCTGATTTCCAGAAGTACTCCAAGGATCTCCCCTCACCACCGGCCTCCTCCTAT…
	DHB5658 ATGAACCCCCAAGCAAGCTCAATCTTCATTGCCAGCCTACTCCTAGGGACAACTATCACTATCTCAAGCAATCACTGAATCATAGCCTGAATAGGCCTCGAAATCAATACGCTAGCTATCCTTCCACTTATTTCAAAATCCCACCATCCACGAGCCATTGAAGCAGCCACTAAATATTTCCTCACCCAAGCAACCGCTTCTACCCTAGTCCTATTCTCCAGCATAACTAATGCATGATGTACTGGACAATGAGACATCACCCAACTCACTCACCCAACATCCTCCCTAATCCTAACTTCCGCAGTAGCAATGAAACTAGGACTAGTACCATTCCACTTCTGATTTCCAGAAGTACTCCAAGGATCTCCCCTCATCACCGGCCTCCTCCTAT…
	DHB5659 ATGAACCCCCAAGCAAACTCAATCTTCATTGCCAGCCTACTCCTAGGAACAACTATCACTATCTCAAGCAATCACTGAATCATAGCCTGAATAGGCCTCGAAATCAATACACTAGCTATCCTTCCACTTATTTCAAAATCCCACCATCCACGAGCCATTGAAGCAGCCACTAAATATTTCCTCACCCAAGCAACCGCTTCTACCCTAGTCCTATTCTCCAGCATAACTAATGCATGATGTACTGGACAATGAGACATCACCCAACTCACTCACCCAACATCCTCCCTAATCCTAACTTCCGCAGTAGCAATGAAACTAGGACTAGTACCATTCCACTTCTGATTTCCAGAAGTACTCCAAGGATCTCCCCTCATCACCGGCCTCCTCCTAT…
	DHB5660 ATGAACCCCCAAGCAAACTCAATCTTCATTGCCAGCCTACTCCTGGGGACAACTATCACTATCTCAAGCAATCACTGAATCATAGCCTGAATAGGCCTCGAAATCAATACGCTAGCTATCCTTCCACTTATTTCAAAATCCCACCATCCACGAGCCATTGAAGCAGCCACTAAATATTTCCTCACCCAAGCAACCGCTTCTACCCTAGTCCTATTCTCCAGCATAACTAATGCATGATGTACTGGACAATGAGACATCACCCAACTCACTCACCCAACATCCTCCCTAATCCTAACTTCCGCAGTAGCAATGAAACTAGGACTAGTACCATTCCACTTCTGATTTCCAGAAGTACTCCAAGGATCTCCCCTCACCACCGGCCTCCTCCTAT…
	DHB5661 ATGAACCCCCAAGCAAGCTCAATCTTCATTGCCAGCCTACTCCTAGGGACAACTATCACTATCTCAAGCAATCACTGAATCATAGCCTGAATAGGCCTCGAAATCAATACGCTAGCTATCCTTCCACTTATTTCAAAATCCCACCATCCACGAGCCATTGAAGCAGCCACTAAATATTTCCTCACCCAAGCAACCGCTTCTACCCTAGTCCTATTCTCCAGCATAACTAATGCATGATGTACTGGACAATGAGACATCACCCAACTCACTCACCCAACATCCTCCCTAATCCTAACTTCCGCAGTAGCAATGAAACTAGGACTAGTACCATTCCACTTCTGATTTCCAGAAGTACTCCAAGGATCTCCCCTCATCACCGGCCTCCTCCTAT…
	MM118 ATGAACCCCCAAGCAAGCTCAATCTTCATTGCCAGCCTACTCCTAGGGACAACTATCACTATCTCAAGCAATCACTGAATCACAGCCTGAATAGGCCTCGAAATCAATACGCTAGCTATCCTTCCACTTATTTCAAAATCCCACCATCCACGAGCCATTGAAGCAGCCACTAAATATTTCCTCACCCAAGCAACCGCTTCTACCCTAGTCCTATTCTCCAGCATAACTAATGCATGATGTACTGGACAATGAGACATCACCCAACTCACTCACCCAACATCCTCCCTAATCCTAACTTCCGCAGTAGCAATGAAACTAGGACTAGTACCATTCCACTTCTGATTTCCAGAAGTACTCCAAGGATCTCCCCTCACCACCGGCCTCCTCCTATCC…
	DHB5436 ATGAACCCCCAAGCAAGCTCAATCTTCATTGCCAGCCTACTCCTAGGGACAACTATCACTATCTCAAGCAATCACTGAATCATAGCCTGAATAGGCCTCGAAATCAATACGCTAGCTATCCTTCCACTTATTTCAAAATCCCACCATCCACGAGCCATTGAAGCAGCCACTAAATATTTCCTCACCCAAGCAACCGCTTCTACCCTAGTCCTATTCTCCAGCATAACTAATGCATGATGTACTGGACAATGAGACATCACCCAACTCACTCACCCAACATCCTCCCTAATCCTAACTTCCGCAGTAGCAATGAAACTAGGACTAGTACCATTCCACTTCTGATTTCCAGAAGTACTCCAAGGATCTCCCCTCACCACCGGCCTCCTCCTAT…
	DHB5437 ATGAACCCCCAAGCAAACTCAATCTTCATTGCCAGCCTACTCCTAGGGACAACTATCACTATCTCAAGCAATCACTGAATCATAGCCTGAATAGGCCTCGAAATCAATACGCTAGCTATCCTTCCACTTATTTCAAAATCCCACCATCCACGAGCCATTGAAGCAGCCACTAAATATTTCCTCACCCAAGCAACCGCTTCTACCCTAGTCCTATTCTCCAGCATAACTAATGCATGATGTACTGGACAATGAGACATCACCCAACTCACTCACCCAACATCCTCCCTAATCCTAACTTCCGCAGTAGCAATGAAACTAGGACTAGTACCATTCCACTTCTGATTTCCAGAAGTACTCCAAGGATCTCCCCTCACCACCGGCCTCCTCCTAT…
	DHB5441 ATGAACCCCCAAGCAAGCTCAATCTTCATTGCCAGCCTACTCCTAGGGACAACTATCACTATCTCAAGCAATCACTGAATCATAGCCTGAATAGGCCTCGAAATCAATACGCTAGCTATCCTTCCACTTATTTCAAAATCCCACCATCCACGAGCCATTGAAGCAGCCACTAAATATTTCCTCACCCAAGCAACCGCTTCTACCCTAGTCCTATTCTCCAGCATAACTAATGCATGATGTACTGGACAATGAGACATCACCCAACTCACTCACCCAACATCCTCCCTAATCCTAACTTCCGCAGTAGCAATGAAACTAGGACTAGTACCATTCCACTTCTGATTTCCAGAAGTACTCCAAGGATCTCCCCTCACCACCGGCCTCCTCCTAT…
	DHB5442 ATGAACCCCCAAGCAAACTCAATCTTCATTGCCAGCCTACTCCTAGGGACAACTATCACTATCTCAAGCAATCACTGAATCATAGCCTGAATAGGCCTCGAAATCAATACGCTAGCTATCCTTCCACTTATTTCAAAATCCCACCATCCACGAGCCATTGAAGCAGCCACTAAATATTTCCTCACCCAAGCAACCGCTTCTACCCTAGTCCTATTCTCCAGCATAACTAATGCATGATGTACTGGACAATGAGACATCACCCAACTCACTCACCCAACATCCTCCCTAATCCTAACTTCCGCAGTAGCAATGAAACTAGGACTAGTACCATTCCACTTCTGATTTCCAGAAGTACTCCAAGGATCTCCCCTCACCACCGGCCTCCTCCTAT…
	DHB5444 ATGAACCCCCAAGCAAGCTCAATCTTCATTGCCAGCCTACTCCTAGGGACAACTATCACTATCTCAAGCAATCACTGAATCATAGCCTGAATAGGCCTCGAAATCAATACGCTAGCTATCCTTCCACTTATTTCAAAATCCCACCATCCACGAGCCATTGAAGCAGCCACTAAATATTTCCTCACCCAAGCAACCGCTTCTACCCTAGTCCTATTCTCCAGCATAACTAATGCATGATGTACTGGACAATGAGACATCACCCAACTCACTCACCCAACATCCTCCCTAATCCTAACTTCCGCAGTAGCAATGAAACTAGGACTAGTACCATTCCACTTCTGATTTCCAGAAGTACTCCAAGGATCTCCCCTCACCACCGGCCTCCTCCTAT…
	DHB5610 ATGAACCCCCAAGCAAACTCAATCTTCATTGCCAGCCTACTCCTAGGGACAACTATCACTATCTCAAGCAATCACTGAATCATAGCCTGAATAGGCCTCGAAATCAATACGCTAGCTATCCTTCCACTTATTTCAAAATCCCACCATCCACGAGCCATTGAAGCAGCCACTAAATATTTCCTCACCCAAGCAACCGCTTCTACCCTAGTCCTATTCTCCAGCATAACTAATGCATGATGTACTGGACAATGAGACATCACCCAACTCACTCACCCAACATCCTCCCTAATCCTAACTTCCGCAGTAGCAATGAAACTAGGACTAGTACCATTCCACTTCTGATTTCCAGAAGTACTCCAAGGATCTCCCCTCACCACCGGCCTCCTCCTAT…
	DHB5629 ATGAACCCCCAAGCAAACTCAATCTTCATTGCCAGCCTACTCCTGGGGACAACTATCACTATCTCAAGCAATCACTGAATCATAGCCTGAATAGGCCTCGAAATCAATACGCTAGCTATCCTTCCACTTATTTCAAAATCCCACCATCCACGAGCCATTGAAGCAGCCACTAAATATTTCCTCACCCAAGCAACCGCTTCTACCCTAGTCCTATTCTCCAGCATAACTAATGCATGATGTACTGGACAATGAGACATCACCCAACTCACTCACCCAACATCCTCCCTAATCCTAACTTCCGCAGTAGCAATGAAACTAGGACTAGTACCATTCCACTTCTGATTTCCAGAAGTACTCCAAGGATCTCCCCTCACCACCGGCCTCCTCCTAT…
	DHB5635 ATGAACCCCCAAGCAAGCTCAATCTTCATTGCCAGCCTACTCCTAGGGACAACTATCACTATCTCAAGCAATCACTGAATCATAGCCTGAATAGGCCTCGAAATCAATACGCTAGCTATCCTTCCACTTATTTCAAAATCCCACCATCCACGAGCCATTGAAGCAGCCACTAAATATTTCCTCACCCAAGCAACCGCTTCTACCCTAGTCCTATTCTCCAGCATAACTAATGCATGATGTACTGGACAATGAGACATCACCCAACTCACTCACCCAACATCCTCCCTAATCCTAACTTCCGCAGTAGCAATGAAACTAGGACTAGTACCATTCCACTTCTGATTTCCAGAAGTACTCCAAGGATCTCCCCTCACCACCGGCCTCCTCCTAT…
	DHB5650 ATGAACCCCCAAGCAAGCTCAATCTTCATTGCCAGCCTACTCCTAGGGACAACTATCACTATCTCAAGCAATCACTGAATCATAGCCTGAATAGGCCTCGAAATCAATACGCTAGCTATCCTTCCACTTATTTCAAAATCCCACCATCCACGAGCCATTGAAGCAGCCACTAAATATTTCCTCACCCAAGCAACCGCTTCTACCCTAGTCCTATTCTCCAGCATAACTAATGCATGATGTACTGGACAATGAGACATCACCCAACTCACTCACCCAACATCCTCCCTAATCCTAACTTCCGCAGTAGCAATGAAACTAGGACTAGTACCATTCCACTTCTGATTTCCAGAAGTACTCCAAGGATCTCCCCTCACCACCGGCCTCCTCCTAT…
	DHB5651 ATGAACCCCCAAGCAAGCTCAATCTTCATTGCCAGCCTACTCCTAGGGACAACTATCACTATCTCAAGCAATCACTGAATCATAGCCTGAATAGGCCTCGAAATCAATACGCTAGCTATCCTTCCACTTATTTCAAAATCCCACCATCCACGAGCCATTGAAGCAGCCACTAAATATTTCCTCACCCAAGCAACCGCTTCTACCCTAGTCCTATTCTCCAGCATAACTAATGCATGATGTACTGGACAATGAGACATCACCCAACTCACTCACCCAACATCCTCCCTAATCCTAACTTCCGCAGTAGCAATGAAACTAGGACTAGTACCATTCCACTTCTGATTTCCAGAAGTACTCCAAGGATCTCCCCTCACCACCGGCCTCCTCCTAT…
	CAH038 ATGAACCCCCAAGCAAACTCAATCTTCATTGCCAGCCTACTCCTGGGGACAACTATCACTATCTCAAGCAATCACTGAATCATAGCCTGAATAGGCCTCGAAATCAATACGCTAGCTATCCTTCCACTTATTTCAAAATCCCACCATCCACGAGCCATTGAAGCAGCCACTAAATATTTCCTCACCCAAGCAACCGCTTCTACCCTAGTCCTATTCTCCAGCATAACTAATGCATGATGTACTGGACAATGAGACATCACCCAACTCACTCACCCAACATCCTCCCTAATCCTAACTTCCGCAGTAGCAATGAAACTAGGACTAGTACCATTCCACTTCTGATTTCCAGAAGTACTCCAAGGATCTCCCCTCACCACCGGCCTCCTCCTATC…
	CAH039 ATGAACCCCCAAGCAAGCTCAATCTTCATTGCCAGCCTACTCCTAGGGACAACTATCACTATCTCAAGCAATCACTGAATCACAGCCTGAATAGGCCTCGAAATCAATACGCTAGCTATCCTTCCACTTATTTCAAAATCCCACCATCCACGAGCCATTGAAGCAGCCACTAAATATTTCCTCACCCAAGCAACCGCTTCTACCCTAGTCCTATTCTCCAGCATAACTAATGCATGATGTACTGGACAATGAGACATCACCCAACTCACTCACCCAACATCCTCCCTAATCCTAACTTCCGCAGTAGCAATGAAACTAGGACTAGTACCATTCCACTTCTGATTTCCAGAAGTACTCCAAGGATCTCCCCTCACCACCGGCCTCCTCCTATC…
	RJC07068 ATGAACCCCCAAGCAAACTCAATCTTCATTGCCAGCCTACTCCTGGGGACAACTATCACTATCTCAAGCAATCACTGAATCATAGCCTGAATAGGCCTCGAAATCAATACGCTAGCTATCCTTCCACTTATTTCAAAATCCCACCATCCACGAGCCATTGAAGCAGCCACTAAATATTTCCTCACCCAAGCAACCGCTTCTACCCTAGTCCTATTCTCCAGCATAACTAATGCATGATGTACTGGACAATGAGACATCACCCAACTCACTCACCCAACATCCTCCCTAATCCTAACTTCCGCAGTAGCAATGAAACTAGGACTAGTACCATTCCACTTCTGATTTCCAGAAGTACTCCAAGGATCTCCCCTCACCACCGGCCTCCTCCTA…
	RJC07074 ATGAACCCCCAAGCAAGCTCAATCTTCATTGCCAGCCTACTCCTAGGGACAACTATCACTATCTCAAGCAATCACTGAATCATAGCCTGAATAGGCCTCGAAATCAATACGCTAGCTATCCTTCCACTTATTTCAAAATCCCACCATCCACGAGCCATTGAAGCAGCCACTAAATATTTCCTCACCCAAGCAACCGCTTCTACCCTAGTCCTATTCTCCAGCATAACTAATGCATGATGTACTGGACAATGAGACATCACCCAACTCACTCACCCAACATCCTCCCTAATCCTAACTTCCGCAGTAGCAATGAAACTAGGACTAGTACCATTCCACTTCTGATTTCCAGAAGTACTCCAAGGATCTCCCCTCACCACCGGCCTCCTCCTA…
	RJC07072 ATGAACCCCCAAGCAAGCTCAATCTTCATTGCCAGCCTACTCCTAGGGACAACTATCACTATCTCAAGCAATCACTGAATCATAGCCTGAATAGGCCTCGAAATCAATACGCTAGCTATCCTTCCACTTATTTCAAAATCCCACCATCCACGAGCCATTGAAGCAGCCACTAAATATTTCCTCACCCAAGCAACCGCTTCTACCCTAGTCCTATTCTCCAGCATAACTAATGCATGATGTACTGGACAATGAGACATCACCCAACTCACTCACCCAACATCCTCCCTAATCCTAACTTCCGCAGTAGCAATGAAACTAGGACTAGTACCATTCCACTTCTGATTTCCAGAAGTACTCCAAGGATCTCCCCTCACCACCGGCCTCCTCCTA…
	RJC06038 ATGAACCCCCAAGCAAGCTCAATCTTCATTGCCAGCCTACTCCTAGGGACAACTATCACTATCTCAAGCAATCACTGAATCATAGCCTGAATAGGCCTCGAAATCAATACGCTAGCTATCCTTCCACTTATTTCAAAATCCCACCATCCACGAGCCATTGAAGCAGCCACTAAATATTTCCTCACCCAAGCAACCGCTTCTACCCTAGTCCTATTCTCCAGCATAACTAATGCATGGTGTACTGGACAATGAGACATCACCCAACTCACTCACCCAACATCCTCCCTAATCCTAACTTCCGCAGTAGCAATAAAACTAGGACTAGTACCATTCCACTTCTGATTTCCAGAAGTACTCCAAGGATCTCCCCTCACCACCGGCCTCCTCCTA…
	JSB290 ATGAACCCCCAAGCAAGCTCAATCTTCATTGCCAGCCTACTCCTAGGGACAACTATCACTATCTCAAGCAATCACTGAATCATAGCCTGAATAGGCCTCGAAATCAATACGCTAGCTATCCTTCCACTTATTTCAAAATCCCACCATCCACGAGCCATTGAAGCAGCCACTAAATATTTCCTCACCCAAGCAACCGCTTCTACCCTAGTCCTATTCTCCAGCATAACTAATGCATGATGTACTGGACAATGAGACATCACCCAACTCACTCACCCAACATCCTCCCTAATCCTAACTTCCGCAGTAGCAATGAAACTAGGACTAGTACCATTCCACTTCTGATTTCCAGAAGTACTCCAAGGATCTCCCCTCACCACCGGCCTCCTCCTATC…
	JSB294 ATGAACCCCCAAGCAAACTCAATCTTCATTGCCAGCCTACTCCTGGGGACAACTATCACTATCTCAAGCAATCACTGAATCATAGCCTGAATAGGCCTCGAAATCAATACGCTAGCTATCCTTCCACTTATTTCAAAATCCCACCATCCACGAGCCATTGAAGCAGCCACTAAATATTTCCTCACCCAAGCAACCGCTTCTACCCTAGTCCTATTCTCCAGCATAACTAATGCATGATGTACTGGACAATGAGACATCACCCAACTCACTCACCCAACATCCTCCCTAATCCTAACTTCCGCAGTAGCAATGAAACTAGGACTAGTACCATTCCACTTCTGATTTCCAGAAGTACTCCAAGGATCTCCCCTCACCACCGGCCTCCTCCTATC…
	JSB399 ATGAACCCCCAAGCAAACTCAATCTTCATTGCCAGCCTACTCCTAGGAACAACTATCACTATCTCAAGCAATCACTGAATCATAGCCTGAATAGGCCTCGAAATCAATACACTAGCTATCCTTCCACTTATTTCAAAATCCCACCATCCACGAGCCATTGAAGCAGCCACTAAATATTTCCTCACCCAAGCAACCGCTTCTACCCTAGTCCTATTCTCCAGCATAACTAATGCATGATGTACTGGACAATGAGACATCACCCAACTCACTCACCCAACATCCTCCCTAATCCTAACTTCCGCAGTAGCAATGAAACTAGGACTAGTACCATTCCACTTCTGATTTCCAGAAGTACTCCAAGGATCTCCCCTCATCACCGGCCTCCTCCTATC…
	CAH209 ATGAACCCCCAAGCAAGCTCAATCTTCATTGCCAGCCTACTCCTAGGGACAACTATCACTATCTCAAGCAATCACTGAATCATAGCCTGAATAGGCCTCGAAATCAATACGCTAGCTATCCTTCCACTTATTTCAAAATCCCACCATCCACGAGCCATTGAAGCAGCCACTAAATATTTCCTCACCCAAGCAACCGCTTCTACCCTAGTCCTATTCTCCAGCATAACTAATGCATGATGTACTGGACAATGAGACATCACCCAACTCACTCACCCAACATCCTCCCTAATCCTAACTTCCGCAGTAGCAATGAAACTAGGACTAGTACCATTCCACTTCTGATTTCCAGAAGTACTCCAAGGATCTCCCCTCATCACCGGCCTCCTCCTATC…
	JSB400 ATGAACCCCCAAGCAAGCTCAATCTTCATTGCCAGCCTACTCCTAGGGACAACTATCACTATCTCAAGCAATCACTGAATCATAGCCTGAATAGGCCTCGAAATCAATACGCTAGCTATCCTTCCACTTATTTCAAAATCCCACCATCCACGAGCCATTGAAGCAGCCACTAAATATTTCCTCACCCAAGCAACCGCTTCTACCCTAGTCCTATTCTCCAGCATAACTAATGCATGATGTACTGGACAATGAGACATCACCCAACTCACTCACCCAACATCCTCCCTAATCCTAACTTCCGCAGTAGCAATGAAACTAGGACTAGTACCATTCCACTTCTGATTTCCAGAAGTACTCCAAGGATCTCCCCTCATCACCGGCCTCCTCCTATC…
	RJC07071 ATGAACCCCCAAGCAAACTCAATCTTCATTGCCAGCCTACTCCTAGGGACAACTATCACTATCTCAAGCAATCACTGAATCATAGCCTGAATAGGCCTCGAAATCAATACGCTAGCTATCCTTCCACTTATTTCAAAATCCCACCATCCACGAGCCATTGAAGCAGCCACTAAATATTTCCTCACCCAAGCAACCGCTTCTACCCTAGTCCTATTCTCCAGCATAACTAATGCATGATGTACTGGACAATGAGACATCACCCAACTCACTCACCCAACATCCTCCCTAATCCTAACTTCCGCAGTAGCAATGAAACTAGGACTAGTACCATTCCACTTCTGATTTCCAGAAGTACTCCAAGGATCTCCCCTCACCACCGGCCTCCTCCTA…
	JSB398 ATGAACCCCCAAGCAAGCTCAATCTTCATTGCCAGCCTACTCCTAGGGACAACTATCACTATCTCAAGCAATCACTGAATCATAGCCTGAATAGGCCTCGAAATCAATACGCTAGCTATCCTTCCACTTATTTCAAAATCCCACCATCCACGAGCCATTGAAGCAGCCACTAAATATTTCCTCACCCAAGCAACCGCTTCTACCCTAGTCCTATTCTCCAGCATAACTAATGCATGATGTACTGGACAATGAGACATCACCCAACTCACTCACCCAACATCCTCCCTAATCCTAACTTCCGCAGTAGCAATGAAACTAGGACTAGTACCATTCCACTTCTGATTTCCAGAAGTACTCCAAGGATCTCCCCTCACCACCGGCCTCCTCCTATC…
	RJC07022 ATGAACCCCCAAGCAAGCTCAATCTTCATTGCCAGCCTACTCCTAGGGACAACTATCACTATCTCAAGCAATCACTGAATCATAGCCTGAATAGGCCTCGAAATCAATACGCTAGCTATCCTTCCACTTATTTCAAAATCCCACCATCCACGAGCCATTGAAGCAGCCACTAAATATTTCCTCACCCAAGCAACCGCTTCTACCCTAGTCCTATTCTCCAGCATAACTAATGCATGATGTACTGGACAATGAGACATCACCCAACTCACTCACCCAACATCCTCCCTAATCCTAACTTCCGCAGTAGCAATGAAACTAGGACTAGTACCATTCCACTTCTGATTTCCAGAAGTACTCCAAGGATCTCCCCTCACCACCGGCCTCCTCCTA…
	RJC07019 ATGAACCCCCAAGCAAGCTCAATCTTCATTGCCAGCCTACTCCTAGGGACAACTATCACTATCTCAAGCAATCACTGAATCATAGCCTGAATAGGCCTCGAAATCAATACGCTAGCTATCCTTCCACTTATTTCAAAATCCCACCATCCACGAGCCATTGAAGCAGCCACTAAATATTTCCTCACCCAAGCAACCGCTTCTACCCTAGTCCTATTCTCCAGCATAACTAATGCATGATGTACTGGACAATGAGACATCACCCAACTCACTCACCCAACATCCTCCCTAATCCTAACTTCCGCAGTAGCAATGAAACTAGGACTAGTACCATTCCACTTCTGATTTCCAGAAGTACTCCAAGGATCTCCCCTCACCACCGGCCTCCTCCTA…
	RJC07023 ATGAACCCCCAAGCAAGCTCAATCTTCATTGCCAGCCTACTCCTAGGGACAACTATCACTATCTCAAGCAATCACTGAGTCATAGCCTGAATAGGCCTCGAAATCAATACGCTAGCTATCCTTCCACTTATTTCAAAATCCCACCATCCACGAGCCATTGAAGCAGCCACTAAATATTTCCTCACCCAAGCAACCGCTTCTACCCTAGTCCTATTCTCCAGCATAACTAATGCATGATGTACTGGACAATGAGACATCACCCAACTCACTCACCCAACATCCTCCCTAATCCTAACTTCCGCAGTAGCAATAAAACTAGGACTAGTACCATTCCACTTCTGATTTCCAGAAGTACTCCAAGGATCTCCCCTCACCACCGGCCTCCTCCTA…
	RJC07018 ATGAACCCCCAAGCAAGCTCAATCTTCATTGCCAGCCTACTCCTAGGGACAACTATCACTATCTCAAGCAATCACTGAATCATAGCCTGAATAGGCCTCGAAATCAATACGCTAGCTATCCTTCCACTTATTTCAAAATCCCACCATCCACGAGCCATTGAAGCAGCCACTAAATATTTCCTCACCCAAGCAACCGCTTCTACCCTAGTCCTATTCTCCAGCATAACTAATGCATGATGTACTGGACAATGAGACATCACCCAACTCACTCACCCAACATCCTCCCTAATCCTAACTTCCGCAGTAGCAATGAAACTAGGACTAGTACCATTCCACTTCTGATTTCCAGAAGTACTCCAAGGATCTCCCCTCACCACCGGCCTCCTCCTA…
	BTS07033 ATGAACCCCCAAGCAAGCTCAATCTTCATTGCCAGCCTACTCCTAGGGACAACTATCACTATCTCAAGCAATCACTGAATCACAGCCTGAATAGGCCTCGAAATCAATACGCTAGCTATCCTTCCACTTATTTCAAAATCCCACCATCCACGAGCCATTGAAGCAGCCACTAAATATTTCCTCACCCAAGCAACCGCTTCTACCCTAGTCCTATTCTCCAGCATAACTAATGCATGATGTACTGGACAATGAGACATCACCCAACTCACTCACCCAACATCCTCCCTAATCCTAACTTCCGCAGTAGCAATGAAACTAGGACTAGTACCATTCCACTTCTGATTTCCAGAAGTACTCCAAGGGTCTCCCCTCACCACCGGCCTCCTCCTA…
	BTS07031 ATGAACCCCCAAGCAAGCTCAATCTTCATTGCCAGCCTACTCCTAGGGACAACTATCACTATCTCAAGCAATCACTGAATCATAGCCTGAATAGGCCTCGAAATCAATACGCTAGCTATCCTTCCACTTATTTCAAAATCCCACCATCCACGAGCCATTGAAGCAGCCACTAAATATTTCCTCACCCAAGCAACCGCTTCTACCCTAGTCCTATTCTCCAGCATAACTAATGCATGATGTACTGGACAATGAGACATCACCCAACTCACTCACCCAACATCCTCCCTAATCCTAACTTCCGCAGTAGCAATGAAACTAGGACTAGTACCATTCCACTTCTGATTTCCAGAAGTACTCCAAGGATCTCCCCTCACCACCGGCCTCCTCCTA…
	RJC07021 ATGAACCCCCAAGCAAGCTCAATCTTCATTGCCAGCCTACTCCTAGGGACAACTATCACTATCTCAAGCAATCACTGAATCATAGCCTGAATAGGCCTCGAAATCAATACGCTAGCTATCCTTCCACTTATTTCAAAATCCCACCATCCACGAGCCATTGAAGCAGCCACTAAATATTTCCTCACCCAAGCAACCGCTTCTACCCTAGTCCTATTCTCCAGCATAACTAATGCATGATGTACTGGACAATGAGACATCACCCAACTCACTCACCCAACATCCTCCCTAATCCTAACTTCCGCAGTAGCAATGAAACTAGGACTAGTACCATTCCACTTCTGATTTCCAGAAGTACTCCAAGGATCTCCCCTCACCACCGGCCTCCTCCTA…
	RJC07020 ATGAACCCCCAAGCAAGCTCAATCTTCATTGCCAGCCTACTCCTAGGGACAACTATCACTATCTCAAGCAATCACTGAATCATAGCCTGAATAGGCCTCGAAATCAATACGCTAGCTATCCTTCCACTTATTTCAAAATCCCACCATCCACGAGCCATTGAAGCAGCCACTAAATATTTCCTCACCCAAGCAACCGCTTCTACCCTAGTCCTATTCTCCAGCATAACTAATGCATGATGTACTGGACAATGAGACATCACCCAACTCACTCACCCAACATCCTCCCTAATCCTAACTTCCGCAGTAGCAATGAAACTAGGACTAGTACCATTCC?CTTCTGATTTCCAGAAGTACTCC?AGGATCTCCCCTCACCACCGGCCTCCTCCTA…
	BTS07032 ATGAACCCCCAAGCAAGCTCAATCTTCATTGCCAGCCTACTCCTAGGGACAACTATCACTATCTCAAGCAATCACTGAATCATAGCCTGAATAGGCCTCGAAATCAATACGCTAGCTATCCTTCCACTTATTTCAAAATCCCACCATCCACGAGCCATTGAAGCAGCCACTAAATATTTCCTCACCCAAGCAACCGCTTCTACCCTAGTCCTATTCTCCAGCATAACTAATGCATGATGTACTGGACAATGAGACATCACCCAACTCACTCACCCAACATCCTCCCTAATCCTAACTTCCGCAGTAGCAATGAAACTAGGACTAGTACCATTCCACTTCTGATTTCCAGAAGTACTCCAAGGATCTCCCCTCACCACCGGCCTCCTCCTA…
	JSB359 ATGAACCCCCAAGCAAGCTCAATCTTCATTGCCAGCCTACTCCTAGGGACAACTATCACTATCTCAAGCAATCACTGAATCATAGCCTGAATAGGCCTCGAAATCAATACGCTAGCTATCCTTCCACTTATTTCAAAATCCCACCATCCACGAGCCATTGAAGCAGCCACTAAATATTTCCTCACCCAAGCAACCGCCTCTACCCTAGTCCTATTCTCCAGCATAACTAATGCATGATGTACTGGACAATGAGACATCACCCAACTCACTCACCCAACATCCTCCCTAATCCTAACTTCCGCAGTAGCAATGAAACTAGGACTAGTACCATTCCACTTCTGATTTCCAGAAGTACTCCAAGGATCTCCCCTCACCACCGGCCTCCTCCTATC…
	JSB351 ATGAACCCCCAAGCAAGCTCAATCTTCATTGCCAGCCTACTCCTAGGGACAACTATCACTATCTCAAGCAATCACTGAATCATAGCCTGAATAGGCCTCGAAATCAATACGCTAGCTATCCTTCCACTTATTTCAAAATCCCACCATCCACGAGCCATTGAAGCAGCCACTAAATATTTCCTCACCCAAGCAACCGCTTCTACCCTAGTCCTATTCTCCAGCATAACTAATGCATGATGTACTGGACAATGAGACATCACCCAACTCACTCACCCAACATCCTCCCTAATCCTAACTTCCGCAGTAGCAATGAAACTAGGACTAGTACCATTCCACTTCTGATTTCCAGAAGTACTCCAAGGATCTCCCCTCACCACCGGCCTCCTCCTATC…
	DHB2304 ATGAACCCCCAAGCAAACTCAATCTTCATTGCCAGCCTACTCCTAGGAACAACTATCACTATCTCAAGCAATCACTGAATCATAGCCTGAATAGGCCTCGAAATCAATACACTAGCTATCCTTCCACTTATTTCAAAATCCCACCATCCACGAGCCATTGAAGCAGCCACTAAATATTTCCTCACCCAAGCAACCGCTTCTACCCTAGTCCTATTCTCCAGCATAACTAATGCATGATGTACTGGACAATGAGACATCACCCAACTCACTCACCCAACATCCTCCCTAATCCTAACTTCCGCAGTAGCAATGAAACTAGGACTAGTACCATTCCACTTCTGATTTCCAGAAGTACTCCAAGGATCTCCCCTCATCACCGGCCTCCTCCTAT…
	CAH321 ATGAACCCCCAAGCAAACTCAATCTTCATTGCCAGCCTACTCCTAGGAACAACTATCACTATCTCAAGCAATCACTGAATCATAGCCTGAATAGGCCTCGAAATCAATACACTAGCTATCCTTCCACTTATTTCAAAATCCCACCATCCACGAGCCATTGAAGCAGCCACTAAATATTTCCTCACCCAAGCAACCGCTTCTACCCTAGTCCTATTCTCCAGCATAACTAATGCATGATGTACTGGACAATGAGACATCACCCAACTCACTCACCCAACATCCTCCCTAATCCTAACTTCCGCAGTAGCAATGAAACTAGGACTAGTACCATTCCACTTCTGATTTCCAGAAGTACTCCAAGGATCTCCCCTCATCACCGGCCTCCTCCTATC…
	CAH324 ATGAACCCCCAAGCAAACTCAATCTTCATTGCCAGCCTACTCCTAGGAACAACTATCACTATCTCAAGCAATCACTGAATCATAGCCTGAATAGGCCTCGAAATCAATACACTAGCTATCCTTCCACTTATTTCAAAATCCCACCATCCACGAGCCATTGAAGCAGCCACTAAATATTTCCTCACCCAAGCAACCGCTTCTACCCTAGTCCTATTCTCCAGCATAACTAATGCATGATGTACTGGACAATGAGACATCACCCAACTCACTCACCCAACATCCTCCCTAATCCTAACTTCCGCAGTAGCAATGAAACTAGGACTAGTACCATTCCACTTCTGATTTCCAGAAGTACTCCAAGGATCTCCCCTCATCACCGGCCTCCTCCTATC…
	CAH325 ATGAACCCCCAAGCAAACTCAATCTTCATTGCCAGCCTACTCCTAGGAACAACTATCACTATCTCAAGCAATCACTGAATCATAGCCTGAATAGGCCTCGAAATCAATACACTAGCTATCCTTCCACTTATTTCAAAATCCCACCATCCACGAGCCATTGAAGCAGCCACTAAATATTTCCTCACCCAAGCAACCGCTTCTACCCTAGTCCTATTCTCCAGCATAACTAATGCATGATGTACTGGACAATGAGACATCACCCAACTCACTCACCCAACATCCTCCCTAATCCTAACTTCCGCAGTAGCAATGAAACTAGGACTAGTACCATTCCACTTCTGATTTCCAGAAGTACTCCAAGGATCTCCCCTCATCACCGGCCTCCTCCTATC…
	CAH327 ATGAACCCCCAAGCAAACTCAATCTTCATTGCCAGCCTACTCCTAGGAACAACTATCACTATCTCAAGCAATCACTGAATCATAGCCTGAATAGGCCTCGAAATCAATACACTAGCTATCCTTCCACTTATTTCAAAATCCCACCATCCACGAGCCATTGAAGCAGCCACTAAATATTTCCTCACCCAAGCAACCGCTTCTACCCTAGTCCTATTCTCCAGCATAACTAATGCATGATGTACTGGACAATGAGACATCACCCAACTCACTCACCCAACATCCTCCCTAATCCTAACTTCCGCAGTAGCAATGAAACTAGGACTAGTACCATTCCACTTCTGATTTCCAGAAGTACTCCAAGGATCTCCCCTCATCACCGGCCTCCTCCTATC…
	CAH326 ATGAACCCCCAAGCAAACtcAATCTTCATTGCCAGCCTACTCCTAGGAACAACTATCACTATCTCAAGCAATCACTGAATCATAGCCTGAATAGGCCTCGAAATCAATACACTAGCTATCCTTCCACTTATTTCAAAATCCCACCATCCACGAGCCATTGAAGCAGCCACTAAATATTTCCTCACCCAAGCAACCGCTTCTACCCTAGTCCTATTCTCCAGCATAACTAATGCATGATGTACTGGACAATGAGACATCACCCAACTCACTCACCCAACATCCTCCCTAATCCTAACTTCCGCAGTAGCAATGAAACTAGGACTAGTACCATTCCACTTCTGATTTCCAGAAGTACTCCAAGGATCTCCCCTCATCACCGGCCTCCTCCTATC…
	CAH329 ATGAACCCCCAAGCAAACTCAATCTTCATTGCCAGCCTACTCCTAGGAACAACTATCACTATCTCAAGCAATCACTGAATCATAGCCTGAATAGGCCTCGAAATCAATACACTAGCTATCCTTCCACTTATTTCAAAATCCCACCATCCACGAGCCATTGAAGCAGCCACTAAATATTTCCTCACCCAAGCAACCGCTTCTACCCTAGTCCTATTCTCCAGCATAACTAATGCATGATGTACTGGACAATGAGACATCACCCAACTCACTCACCCAACATCCTCCCTAATCCTAACTTCCGCAGTAGCAATGAAACTAGGACTAGTACCATTCCACTTCTGATTTCCAGAAGTACTCCAAGGATCTCCCCTCATCACCGGCCTCCTCCTATC…
	CAH328 ATGAACCCCCAAGCAAACTCAATCTTCATTGCCAGCCTACTCCTAGGAACAACTATCACTATCTCAAGCAATCACTGAATCATAGCCTGAATAGGCCTCGAAATCAATACACTAGCTATCCTTCCACTTATTTCAAAATCCCACCATCCACGAGCCATTGAAGCAGCCACTAAATATTTCCTCACCCAAGCAACCGCTTCTACCCTAGTCCTATTCTCCAGCATAACTAATGCATGATGTACTGGACAATGAGACATCACCCAACTCACTCACCCAACATCCTCCCTAATCCTAACTTCCGCAGTAGCAATGAAACTAGGACTAGTACCATTCCACTTCTGATTTCCAGAAGTACTCCAAGGATCTCCCCTCATCACCGGCCTCCTCCTATC…
	CAH322 ATGAACCCCCAAGCAAACTCAATCTTCATTGCCAGCCTACTCCTAGGAACAACTATCACTATCTCAAGCAATCACTGAATCATAGCCTGAATAGGCCTCGAAATCAATACACTAGCTATCCTTCCACTTATTTCAAAATCCCACCATCCACGAGCCATTGAAGCAGCCACTAAATATTTCCTCACCCAAGCAACCGCTTCTACCCTAGTCCTATTCTCCAGCATAACTAATGCATGATGTACTGGACAATGAGACATCACCCAACTCACTCACCCAACATCCTCCCTAATCCTAACTTCCGCAGTAGCAATGAAACTAGGACTAGTACCATTCCACTTCTGATTTCCAGAAGTACTCCAAGGATCTCCCCTCATCACCGGCCTCCTCCTATC…
	CAH323 ATGAACCCCCAAGCAAACTCAATCTTCATTGCCAGCCTACTCCTAGGAACAACTATCACTATCTCAAGCAATCACTGAATCATAGCCTGAATAGGCCTCGAAATCAATACACTAGCTATCCTTCCACTTATTTCAAAATCCCACCATCCACGAGCCATTGAAGCAGCCACTAAATATTTCCTCACCCAAGCAACCGCTTCTACCCTAGTCCTATTCTCCAGCATAACTAATGCATGATGTACTGGACAATGAGACATCACCCAACTCACTCACCCAACATCCTCCCTAATCCTAACTTCCGCAGTAGCAATGAAACTAGGACTAGTACCATTCCACTTCTGATTTCCAGAAGTACTCCAAGGATCTCCCCTCATCACCGGCCTCCTCCTATC…
	DHB2240 ATGAACCCCCAAGCAAACTCAATCTTCATTGCCAGCCTACTCCTAGGAACAACTATCACTATCTCAAGCAATCACTGAATCATAGCCTGAATAGGCCTCGAAATCAATACACTAGCTATCCTTCCACTTATTTCAAAATCCCACCATCCACGAGCCATTGAAGCAGCCACTAAATATTTCCTCACCCAAGCAACCGCTTCTACCCTAGTCCTATTCTCCAGCATAACTAATGCATGATGTACTGGACAATGAGACATCACCCAACTCACTCACCCAACATCCTCCCTAATCCTAACTTCCGCAGTGGCAATGAAACTAGGACTAGTACCATTCCACTTCTGATTTCCAGAAGTACTCCAAGGATCTCCCCTCATCACCGGCCTCCTCCTAT…
	DHB2245 ATGAACCCCCAAGCAAACTCAATCTTCATTGCCAGCCTACTCCTAGGAACAACTATCACTATCTCAAGCAATCACTGAATCATAGCCTGAATAGGCCTCGAAATCAATACACTAGCTATCCTTCCACTTATTTCAAAATCCCACCATCCACGAGCCATTGAAGCAGCCACTAAATATTTCCTCACCCAAGCAACCGCTTCTACCCTAGTCCTATTCTCCAGCATAACTAATGCATGATGTACTGGACAATGAGACATCACCCAACTCACTCACCCAACATCCTCCCTAATCCTAACTTCCGCAGTAGCAATGAAACTAGGACTAGTACCATTCCACTTCTGATTTCCAGAAGTACTCCAAGGATCTCCCCTCATCACCGGCCTCCTCCTAT…
	RJC07091 ATGAACCCCCAAGCAAACTCAATCTTCATTGCCAGCCTACTCCTAGGAACAACTATCACTATCTCAAGCAATCACTGAATCATAGCCTGAATAGGCCTCGAAATCAATACACTAGCTATCCTTCCACTTATTTCAAAATCCCACCATCCACGAGCCATTGAAGCAGCCACTAAATATTTCCTCACCCAAGCAACCGCTTCTACCCTAGTCCTATTCTCCAGCATAACTAATGCATGATGTACTGGACAATGAGACATCACCCAACTCACTCACCCAACATCCTCCCTAATCCTAACTTCCGCAGTAGCAATGAAACTAGGACTAGTACCATTCCACTTCTGATTTCCAGAAGTACTCCAAGGATCTCCCCTCATCACCGGCCTCCTCCTA…
	RJC07092 ATGAACCCCCAAGCAAACTCAATCTTCATTGCCAGCCTACTCCTAGGAACAACTATCACTATCTCAAGCAATCACTGAATCATAGCCTGAATAGGCCTCGAAATCAATACACTAGCTATCCTTCCACTTATTTCAAAATCCCACCATCCACGAGCCATTGAAGCAGCCACTAAATATTTCCTCACCCAAGCAACCGCTTCTACCCTAGTCCTATTCTCCAGCATAACTAATGCATGATGTACTGGACAATGAGACATCACCCAACTCACTCACCCAACATCCTCCCTAATCCTAACTTCCGCAGTGGCAATGAAACTAGGACTAGTACCATTCCACTTCTGATTTCCAGAAGTACTCCAAGGATCTCCCCTCATCACCGGCCTCCTCCTA…
	RJC07094 ATGAACCCCCAAGCAAACTCAATCTTCATTGCCAGCCTACTCCTAGGAACAACTATCACTATCTCAAGCAATCACTGAATCATAGCCTGAATAGGCCTCGAAATCAATACACTAGCTATCCTTCCACTTATTTCAAAATCCCACCATCCACGAGCCATTGAAGCAGCCACTAAATATTTCCTCACCCAAGCAACCGCTTCTACCCTAGTCCTATTCTCCAGCATAACTAATGCATGATGTACTGGACAATGAGACATCACCCAACTCACTCACCCAACATCCTCCCTAATCCTAACTTCCGCAGTGGCAATGAAACTAGGACTAGTACCATTCCACTTCTGATTTCCAGAAGTACTCCAAGGATCTCCCCTCATCACCGGCCTCCTCCTA…
	RJC07095 ATGAACCCCCAAGCAAACTCAATCTTCATTGCCAGCCTACTCCTAGGAACAACTATCACTATCTCAAGCAATCACTGAATCATAGCCTGAATAGGCCTCGAAATCAATACACTAGCTATCCTTCCACTTATTTCAAAATCCCACCATCCACGAGCCATTGAAGCAGCCACTAAATATTTCCTCACCCAAGCAACCGCTTCTACCCTAGTCCTATTCTCCAGCATAACTAATGCATGATGTACTGGACAATGAGACATCACCCAACTCACTCACCCAACATCCTCCCTAATCCTAACTTCCGCAGTGGCAATGAAACTAGGACTAGTACCATTCCACTTCTGATTTCCAGAAGTACTCCAAGGATCTCCCCTCATCACCGGCCTCCTCCTA…
	CAH280 ATGAACCCCCAAGCAAACTCAATCTTCATTGCCAGCCTACTCCTAGGAACAACTATCACTATCTCAAGCAATCACTGAATCATAGCCTGAATAGGCCTCGAAATCAATACACTAGCTATCCTTCCACTTATTTCAAAATCCCACCATCCACGAGCCATTGAAGCAGCCACTAAATATTTCCTCACCCAAGCAACCGCTTCTACCCTAGTCCTATTCTCCAGCATAACTAATGCATGATGTACTGGACAATGAGACATCACCCAACTCACTCACCCAACATCCTCCCTAATCCTAACTTCCGCAGTGGCAATGAAACTAGGACTAGTACCATTCCACTTCTGATTTCCAGAAGTACTCCAAGGATCTCCCCTCATCACCGGCCTCCTCCTATC…
	JSB405 ATGAACCCCCAAGCAAACTCAATCTTCATTGCCAGCCTACTCCTAGGAACAACTATCACTATCTCAAGCAATCACTGAATCATAGCCTGAATAGGCCTCGAAATCAATACACTAGCTATCCTTCCACTTATTTCAAAATCCCACCATCCACGAGCCATTGAAGCAGCCACTAAATATTTCCTCACCCAAGCAACCGCTTCTACCCTAGTCCTATTCTCCAGCATAACTAATGCATGATGTACTGGACAATGAGACATCACCCAACTCACTCACCCAACATCCTCCCTAATCCTAACTTCCGCAGTAGCAATGAAACTAGGACTAGTACCATTCCACTTCTGATTTCCAGAAGTACTCCAAGGATCTCCCCTCATCACCGGCCTCCTCCTATC…
	RJC07096 ATGAACCCCCAAGCAAACTCAATCTTCATTGCCAGCCTACTCCTAGGAACAACTATCACTATCTCAAGCAATCACTGAATCATAGCCTGAATAGGCCTCGAAATCAATACACTAGCTATCCTTCCACTTATTTCAAAATCCCACCATCCACGAGCCATTGAAGCAGCCACTAAATATTTCCTCACCCAAGCAACCGCTTCTACCCTAGTCCTATTCTCCAGCATAACTAATGCATGATGTACTGGACAATGAGACATCACCCAACTCACTCACCCAACATCCTCCCTAATCCTAACTTCCGCAGTAGCAATGAAACTAGGACTAGTACCATTCCACTTCTGATTTCCAGAAGTACTCCAAGGATCTCCCCTCATCACCGGCCTCCTCCTA…
	RJC07097 ATGAACCCCCAAGCAAACTCAATCTTCATTGCCAGCCTACTCCTAGGAACAACTATCACTATCTCAAGCAATCACTGAATCATAGCCTGAATAGGCCTCGAAATCAATACACTAGCTATCCTTCCACTTATTTCAAAATCCCACCATCCACGAGCCATTGAAGCAGCCACTAAATATTTCCTCACCCAAGCAACCGCTTCTACCCTAGTCCTATTCTCCAGCATAACTAATGCATGATGTACTGGACAATGAGACATCACCCAACTCACTCACCCAACATCCTCCCTAATCCTAACTTCCGCAGTAGCAATGAAACTAGGACTAGTACCATTCCACTTCTGATTTCCAGAAGTACTCCAAGGATCTCCCCTCATCACCGGCCTCCTCCTA…
	JSB404 ATGAACCCCCAAGCAAACTCAATCTTCATTGCCAGCCTACTCCTAGGAACAACTATCACTATCTCAAGCAATCACTGAATCATAGCCTGAATAGGCCTCGAAATCAATACACTAGCTATCCTTCCACTTATTTCAAAATCCCACCATCCACGAGCCATTGAAGCAGCCACTAAATATTTCCTCACCCAAGCAACCGCTTCTACCCTAGTCCTATTCTCCAGCATAACTAATGCATGATGTACTGGACAATGAGACATCACCCAACTCACTCACCCAACATCCTCCCTAATCCTAACTTCCGCAGTAGCAATGAAACTAGGACTAGTACCATTCCACTTCTGATTTCCAGAAGTACTCCAAGGATCTCCCCTCATCACCGGCCTCCTCCTATC…
	RJC07098 ATGAACCCCCAAGCAAACTCAATCTTCATTGCCAGCCTACTCCTAGGAACAACTATCACTATCTCAAGCAATCACTGAATCATAGCCTGAATAGGCCTCGAAATCAATACACTAGCTATCCTTCCACTTATTTCAAAATCCCACCATCCACGAGCCATTGAAGCAGCCACTAAATATTTCCTCACCCAAGCAACCGCTTCTACCCTAGTCCTATTCTCCAGCATAACTAATGCATGATGTACTGGACAATGAGACATCACCCAACTCACTCACCCAACATCCTCCCTAATCCTAACTTCCGCAGTGGCAATGAAACTAGGACTAGTACCATTCCACTTCTGATTTCCAGAAGTACTCCAAGGATCTCCCCTCATCACCGGCCTCCTCCTA…
	CAH056 ATGAACCCCCAAGCAAGCTCAATCTTCATTGCCAGCCTACTCCTAGGGACAACTATCACTATCTCAAGCAATCACTGAATCATAGCCTGAATAGGCCTCGAAATCAATACGCTAGCTATCCTTCCACTTATTTCAAAATCCCACCATCCACGAGCCATTGAAGCAGCCACTAAATATTTCCTCACCCAAGCAACCGCTTCTACCCTAGTCCTATTCTCCAGCATAACTAATGCATGATGTACTGGACAATGAGACATCACCCAACTCACTCACCCAACATCCTCCCTAATCCTAACTTCCGCAGTAGCAATGAAACTAGGACTAGTACCATTCCACTTCTGATTTCCAGAAGTACTCCAAGGATCTCCCCTCACCACCGGCCTCCTCCTATC…
	JMD023 ATGAACCCCCAAGCAAGCTCAATCTTCATTGCCAGCCTACTCCTAGGGACAACTATCACTATCTCAAGCAATCACTGAATCATAGCCTGAATAGGCCTCGAAATCAATACGCTAGCTATCCTTCCACTTATTTCAAAATCCCACCATCCACGAGCCATTGAAGCAGCCACTAAATATTTCCTCACCCAAGCAACCGCTTCTACCCTAGTCCTATTCTCCAGCATAACTAATGCATGATGTACTGGACAATGAGACATCACCCAACTCACTCACCCAACATCCTCCCTAATCCTAACTTCCGCAGTAGCAATGAAACTAGGACTAGTACCATTCCACTTCTGATTTCCAGAAGTACTCCAAGGATCTCCCCTCACCACCGGCCTCCTCCTATC…
	JSB011 ATGAACCCCCAAGCAAGCTCAATCTTCATTGCCAGCCTACTCCTAGGGACAACTATCACTATCTCAAGCAATCACTGAATCATAGCCTGAATAGGCCTCGAAATCAATACGCTAGCTATCCTTCCACTTATTTCAAAATCCCACCATCCACGAGCCATTGAAGCAGCCACTAAATATTTCCTCACCCAAGCAACCGCTTCTACCCTAGTCCTATTCTCCAGCATAACTAATGCATGATGTACTGGACAATGAGACATCACCCAACTCACTCACCCAACATCCTCCCTAATCCTAACTTCCGCAGTAGCAATGAAACTAGGACTAGTACCATTCCACTTCTGATTTCCAGAAGTACTCCAAGGATCTCCCCTCACCACCGGCCTCCTCCTATC…
	JSB012 ATGAACCCCCAAGCAAGCTCAATCTTCATTGCCAGCCTACTCCTAGGGACAACTATCACTATCTCAAGCAATCACTGAATCATAGCCTGAATAGGCCTCGAAATCAATACGCTAGCTATCCTTCCACTTATTTCAAAATCCCACCATCCACGAGCCATTGAAGCAGCCACTAAATATTTCCTCACCCAAGCAACCGCTTCTACCCTAGTCCTATTCTCCAGCATAACTAATGCATGATGTACTGGACAATGAGACATCACCCAACTCACTCACCCAACATCCTCCCTAATCCTAACTTCCGCAGTAGCAATGAAACTAGGACTAGTACCATTCCACTTCTGATTTCCAGAAGTACTCCAAGGATCTCCCCTCACCACCGGCCTCCTCCTATC…
	JSB013 ATGAACCCCCAAGCAAGCTCAATCTTCATTGCCAGCCTACTCCTAGGGACAACTATCACTATCTCAAGCAATCACTGAATCATAGCCTGAATAGGCCTCGAAATCAATACGCTAGCTATCCTTCCACTTATTTCAAAATCCCACCATCCACGAGCCATTGAAGCAGCCACTAAATATTTCCTCACCCAAGCAACCGCTTCTACCCTAGTCCTATTCTCCAGCATAACTAATGCATGATGTACTGGACAATGAGACATCACCCAACTCACTCACCCAACATCCTCCCTAATCCTAACTTCCGCAGTAGCAATGAAACTAGGACTAGTACCATTCCACTTCTGATTTCCAGAAGTACTCCAAGGATCTCCCCTCACCACCGGCCTCCTCCTATC…
	JSB014 ATGAACCCCCAAGCAAGCTCAATCTTCATTGCCAGCCTACTCCTAGGGACAACTATCACTATCTCAAGCAATCACTGAATCATAGCCTGAATAGGCCTCGAAATCAATACGCTAGCTATCCTTCCACTTATTTCAAAATCCCACCATCCACGAGCCATTGAAGCAGCCACTAAATATTTCCTCACCCAAGCAACCGCTTCTACCCTAGTCCTATTCTCCAGCATAACTAATGCATGATGTACTGGACAATGAGACATCACCCAACTCACTCACCCAACATCCTCCCTAATCCTAACTTCCGCAGTAGCAATGAAACTAGGACTAGTACCATTCCACTTCTGATTTCCAGAAGTACTCCAAGGATCTCCCCTCACCACCGGCCTCCTCCTATC…
	JSB015 ATGAACCCCCAAGCAAGCTCAATCTTCATTGCCAGCCTACTCCTAGGGACAACTATCACTATCTCAAGCAATCACTGAATCATAGCCTGAATAGGCCTCGAAATCAATACGCTAGCTATCCTTCCACTTATTTCAAAATCCCACCATCCACGAGCCATTGAAGCAGCCACTAAATATTTCCTCACCCAAGCAACCGCTTCTACCCTAGTCCTATTCTCCAGCATAACTAATGCATGATGTACTGGACAATGAGACATCACCCAACTCACTCACCCAACATCCTCCCTAATCCTAACTTCCGCAGTAGCAATGAAACTAGGACTAGTACCATTCCACTTCTGATTTCCAGAAGTACTCCAAGGATCTCCCCTCACCACCGGCCTCCTCCTATC…
	JSB016 ATGAACCCCCAAGCAAGCTCAATCTTCATTGCCAGCCTACTCCTAGGGACAACTATCACTATCTCAAGCAATCACTGAATCATAGCCTGAATAGGCCTCGAAATCAATACGCTAGCTATCCTTCCACTTATTTCAAAATCCCACCATCCACGAGCCATTGAAGCAGCCACTAAATATTTCCTCACCCAAGCAACCGCTTCTACCCTAGTCCTATTCTCCAGCATAACTAATGCATGATGTACTGGACAATGAGACATCACCCAACTCACTCACCCAACATCCTCCCTAATCCTAACTTCCGCAGTAGCAATGAAACTAGGACTAGTACCATTCCACTTCTGATTTCCAGAAGTACTCCAAGGATCTCCCCTCACCACCGGCCTCCTCCTATC…
	JSB024 ATGAACCCCCAAGCAAGCTCAATCTTCATTGCCAGCCTACTCCTAGGGACAACTATCACTATCTCAAGCAATCACTGAATCATAGCCTGAATAGGCCTCGAAATCAATACGCTAGCTATCCTTCCACTTATTTCAAAATCCCACCATCCACGAGCCATTGAAGCAGCCACTAAATATTTCCTCACCCAAGCAACCGCTTCTACCCTAGTCCTATTCTCCAGCATAACTAATGCATGATGTACTGGACAATGAGACATCACCCAACTCACTCACCCAACATCCTCCCTAATCCTAACTTCCGCAGTAGCAATGAAACTAGGACTAGTACCATTCCACTTCTGATTTCCAGAAGTACTCCAAGGATCTCCCCTCACCACCGGCCTCCTCCTATC…
	JSB026 ATGAACCCCCAAGCAAGCTCAATCTTCATTGCCAGCCTACTCCTAGGGACAACTATCACTATCTCAAGCAATCACTGAATCATAGCCTGAATAGGCCTCGAAATCAATACGCTAGCTATCCTTCCACTTATTTCAAAATCCCACCATCCACGAGCCATTGAAGCAGCCACTAAATATTTCCTCACCCAAGCAACCGCTTCTACCCTAGTCCTATTCTCCAGCATAACTAATGCATGATGTACTGGACAATGAGACATCACCCAACTCACTCACCCAACATCCTCCCTAATCCTAACTTCCGCAGTAGCAATGAAACTAGGACTAGTACCATTCCACTTCTGATTTCCAGAAGTACTCCAAGGATCTCCCCTCACCACCGGCCTCCTCCTATC…
	gms2509 ATGAACCCCCAAGCAAACTCAATCTTCATTGCCAGCCTACTCCTAGGAACAACTATCACTATCTCAAGCAATCACTGAATCATAGCCTGAATAGGCCTCGAAATCAATACACCAGCTATCCTTCCACTTATTTCAAAATCCCACCATCCACGAGCCATTGAAGCAGCCACTAAATATTTCCTCACCCAAGCAACCGCTTCTACCGTAGTCCTATTCTCCAGCATAACTAATGCATGATGTACTGGACAATGAGACATCACCCAACTCACTCACCCAACATCCTCCCTAATCCTAACTTCCGCAGTAGCAATGAAACTAGGACTAGTACCATTCCACTTCTGATTTCCAGAAGTACTCCAAGGATCTCCCCTCATCACCGGCCTCCTCCTAT…
	gms2510 ATGAACCCCCAAGCAAACTCAATCTTGATTGCCAGCCTACTCCTAGGAACAACTATCACTATCTCAAGCAATCACTGAATCATAGCCTGAATAGGCCTCGAAATCAATACACCAGCTATCCTTCCACTTATTTCAAAATCCCACCATCCACGAGCCATTGAAGCAGCCACTAAATATTTCCTCACCCAAGCAACCGCTTCTACCCTAGTCCTATTCTCCAGCATAACTAATGCATGATGTACTGGACAATGAGACATCACCCAACTCACTCACCCAACATCCTCCCTAATCCTAACTTCCGCAGTAGCAATGAAACTAGGACTAGTACCATTCCACTTCTGATTTCCAGAAGTACTCCAAGGATCTCCCCTCATCACCGGCCTCCTCCTAT…
	gms2527 ATGAACCCCCAAGCAAACTCAATCTTCATTGCCAGCCTACTCCTAGGAACAACTATCACTATCTCAAGCAATCACTGAATCATAGCCTGAATAGGCCTCGAAATCAATACACTAGCTATCCTTCCACTTATTTCAAAATCCCACCATCCACGAGCCATTGAAGCAGCCACTAAATATTTCCTCACCCAAGCAACCGCTTCTACCCTAGTCCTATTCTCCAGCATAACTAATGCATGATGTACTGGACAATGAGACATCACCCAACTCACTCACCCAACATCCTCCCTAATCCTAACTTCCGCAGTAGCAATGAAACTAGGACTAGTACCATTCCACTTCTGATTTCCAGAAGTACTCCAAGGATCTCCCCTCATCACCGGCCTCCTCCTAT…
	GMS2233 ATGAACCCCCAAGCAAACTCAATCTTCATTGCCAGCCTACTCCTAGGAACAACTATCACTATCTCAAGCAATCACTGAATCATAGCCTGAATAGGCCTCGAAATCAATACACTAGCTATCCTTCCACTTATTTCAAAATCCCACCATCCACGAGCCATTGAAGCAGCCACTAAATATTTCCTCACCCAAGCAACCGCTTCTACCCTAGTCCTATTCTCCAGCATAACTAATGCATGATGTACTGGACAATGAGACATCACCCAACTCACTCACCCAACATCCTCCCTAATCCTAACTTCCGCAGTAGCAATGAAACTAGGACTAGTACCATTCCACTTCTGATTTCCAGAAGTACTCCAAGGATCTCCCCTCATCACCGGCCTCCTCCTAT…
	GMS2236 ATGAACCCCCAAGCAAACTCAATCTTCATTGCCAGCCTACTCCTAGGAACAACTATCACTATCTCAAGCAATCACTGAATCATAGCCTGAATAGGCCTCGAAATCAATACACTAGCTATCCTTCCACTTATTTCAAAATCCCACCATCCACGAGCCATTGAAGCAGCCACTAAATATTTCCTCACCCAAGCAACCGCTTCTACCCTAGTCCTATTCTCCAGCATAACTAATGCATGATGTACTGGACAATGAGACATCACCCAACTCACTCACCCAACATCCTCCCTAATCCTAACTTCCGCAGTAGCAATGAAACTAGGACTAGTACCATTCCACTTCTGATTTCCAGAAGTACTCCAAGGATCTCCCCTCATCACCGGCCTCCTCCTAT…
	GMS2239 ATGAACCCCCAAGCAAACTCAATCTTCATTGCCAGCCTACTCCTAGGAACAACTATCACTATCTCAAGCAATCACTGAATCATAGCCTGAATAGGCCTCGAAATCAATACACTAGCTATCCTTCCACTTATTTCAAAATCCCACCATCCACGAGCCATTGAAGCAGCCACTAAATATTTCCTCACCCAAGCAACCGCTTCTACCCTAGTCCTATTCTCCAGCATAACTAATGCATGATGTACTGGACAATGAGACATCACCCAACTCACTCACCCAACATCCTCCCTAATCCTAACTTCCGCAGTAGCAATGAAACTAGGACTAGTACCATTCCACTTCTGATTTCCAGAAGTACTCCAAGGATCTCCCCTCATCACCGGCCTCCTCCTAT…
	GMS2249 ATGAACCCCCAAGCAAACTCAATCTTCATTGCCAGCCTACTCCTAGGAACAACTATCACTATCTCAAGCAATCACTGAATCATAGCCTGAATAGGCCTCGAAATCAATACACTAGCTATCCTTCCACTTATTTCAAAATCCCACCATCCACGAGCCATTGAAGCAGCCACTAAATATTTCCTCACCCAAGCAACCGCTTCTACCCTAGTCCTATTCTCCAGCATAACTAATGCATGATGTACTGGACAATGAGACATCACCCAACTCACTCACCCAACATCCTCCCTAATCCTAACTTCCGCAGTAGCAATGAAACTAGGACTAGTACCATTCCACTTCTGATTTCCAGAAGTACTCCAAGGATCTCCCCTCATCACCGGCCTCCTCCTAT…
	GMS2250 ATGAACCCCCAAGCAAACTCAATCTTCATTGCCAGCCTACTCCTAGGAACAACTATCACTATCTCAAGCAATCACTGAATCATAGCCTGAATAGGCCTCGAAATCAATACACTAGCTATCCTTCCACTTATTTCAAAATCCCACCATCCACGAGCCATTGAAGCAGCCACTAAATATTTCCTCACCCAAGCAACCGCTTCTACCCTAGTCCTATTCTCCAGCATAACTAATGCATGATGTACTGGACAATGAGACATCACCCAACTCACTCACCCAACATCCTCCCTAATCCTAACTTCCGCAGTAGCAATGAAACTAGGACTAGTACCATTCCACTTCTGATTTCCAGAAGTACTCCAAGGATCTCCCCTCATCACCGGCCTCCTCCTAT…
	GMS2251 ATGAACCCCCAAGCAAACTCAATCTTCATTGCCAGCCTACTCCTAGGAACAACTATCACTATCTCAAGCAATCACTGAATCATAGCCTGAATAGGCCTCGAAATCAATACACTAGCTATCCTTCCACTTATTTCAAAATCCCACCATCCACGAGCCATTGAAGCAGCCACTAAATATTTCCTCACCCAAGCAACCGCTTCTACCCTAGTCCTATTCTCCAGCATAACTAATGCATGATGTACTGGACAATGAGACATCACCCAACTCACTCACCCAACATCCTCCCTAATCCTAACTTCCGCAGTAGCAATGAAACTAGGACTAGTACCATTCCACTTCTGATTTCCAGAAGTACTCCAAGGATCTCCCCTCATCACCGGCCTCCTCCTAT…
	GMS2252 ATGAACCCCCAAGCAAACTCAATCTTCATTGCCAGCCTACTCCTAGGAACAACTATCACTATCTCAAGCAATCACTGAATCATAGCCTGAATAGGCCTCGAAATCAATACACTAGCTATCCTTCCACTTATTTCAAAATCCCACCATCCACGAGCCATTGAAGCAGCCACTAAATATTTCCTCACCCAAGCAACCGCTTCTACCCTAGTCCTATTCTCCAGCATAACTAATGCATGATGTACTGGACAATGAGACATCACCCAACTCACTCACCCAACATCCTCCCTAATCCTAACTTCCGCAGTAGCAATGAAACTAGGACTAGTACCATTCCACTTCTGATTTCCAGAAGTACTCCAAGGATCTCCCCTCATCACCGGCCTCCTCCTAT…
	GMS2253 ATGAACCCCCAAGCAAACTCAATCTTCATTGCCAGCCTACTCCTAGGAACAACTATCACTATCTCAAGCAATCACTGAATCATAGCCTGAATAGGCCTCGAAATCAATACACTAGCTATCCTTCCACTTATTTCAAAATCCCACCATCCACGAGCCATTGAAGCAGCCACTAAATATTTCCTCACCCAAGCAACCGCTTCTACCCTAGTCCTATTCTCCAGCATAACTAATGCATGATGTACTGGACAATGAGACATCACCCAACTCACTCACCCAACATCCTCCCTAATCCTAACTTCCGCAGTAGCAATGAAACTAGGACTAGTACCATTCCACTTCTGATTTCCAGAAGTACTCCAAGGATCTCCCCTCATCACCGGCCTCCTCCTAT…
	GMS2423 ATGAACCCCCAAGCAAACTCAATCTTCATTGCCAGCCTACTCCTAGGAACAACTATCACTATCTCAAGCAATCACTGAATCATAGCCTGAATAGGCCTCGAAATCAATACACTAGCTATCCTTCCACTTATTTCAAAATCCCACCATCCACGAGCCATTGAAGCAGCCACTAAATATTTCCTCACCCAAGCAACCGCTTCTACCCTAGTCCTATTCTCCAGCATAACTAATGCATGATGTACTGGACAATGAGACATCACCCAACTCACTCACCCAACATCCTCCCTAATCCTAACTTCCGCAGTAGCAATGAAACTAGGACTAGTACCATTCCACTTCTGATTTCCAGAAGTACTCCAAGGATCTCCCCTCATCACCGGCCTCCTCCTAT…
	GMS2424 ATGAACCCCCAAGCAAACTCAATCTTCATTGCCAGCCTACTCCTAGGAACAACTATCACTATCTCAAGCAATCACTGAATCATAGCCTGAATAGGCCTCGAAATCAATACACTAGCTATCCTTCCACTTATTTCAAAATCCCACCATCCACGAGCCATTGAAGCAGCCACTAAATATTTCCTCACCCAAGCAACCGCTTCTACCCTAGTCCTATTCTCCAGCATAACTAATGCATGATGTACTGGACAATGAGACATCACCCAACTCACTCACCCAACATCCTCCCTAATCCTAACTTCCGCAGTAGCAATGAAACTAGGACTAGTACCATTCCACTTCTGATTTCCAGAAGTACTCCAAGGATCTCCCCTCATCACCGGCCTCCTCCTAT…
	BTS08_501 ATGAACCCCCAAGCAAGCTCAATCTTCATTGCCAGCCTACTCCTAGGGACAACTATCACTATCTCAAGCAATCACTGAATCATAGCCTGAATAGGCCTCGAAATCAATACGCTAGCTATCCTTCCACTTATTTCAAAATCCCACCATCCACGAGCCATTGAAGCAGCCACTAAATATTTCCTCACCCAAGCAACCGCTTCTACCCTAGTCCTATTCTCCAGCATAACTAATGCATGATGTACTGGACAATGAGACATCACCCAACTCACTCACCCAACATCCTCCCTAATCCTAACTTCCGCAGTAGCAATGAAACTAGGACTAGTACCATTCCACTTCTGATTTCCAGAAGTACTCCAAGGATCTCCCCTCACCACCGGCCTCCTCCT…
	BTS08_499 ATGAACCCCCAAGCAAGCTCAATCTTCATTGCCAGCCTACTCCTAGGGACAACTATCACTATCTCAAGCAATCACTGAATCATAGCCTGAATAGGCCTCGAAATCAATACGCTAGCTATCCTTCCACTTATTTCAAAATCCCACCATCCACGAGCCATTGAAGCAGCCACTAAATATTTCCTCACCCAAGCAACCGCTTCTACCCTAGTCCTATTCTCCAGCATAACTAATGCATGATGTACTGGACAATGAGACATCACCCAACTCACTCACCCAACATCCTCCCTAATCCTAACTTCCGCAGTAGCAATGAAACTAGGACTAGTACCATTCCACTTCTGATTTCCAGAAGTACTCCAAGGATCTCCCCTCACCACCGGCCTCCTCCT…
	BTS08_500 ATGAACCCCCAAGCAAGCTCAATCTTCATTGCCAGCCTACTCCTAGGGACAACTATCACTATCTCAAGCAATCACTGAATCATAGCCTGAATAGGCCTCGAAATCAATACGCTAGCTATCCTTCCACTTATTTCAAAATCCCACCATCCACGAGCCATTGAAGCAGCCACTAAATATTTCCTCACCCAAGCAACCGCTTCTACCCTAGTCCTATTCTCCAGCATAACTAATGCATGATGTACTGGACAATGAGACATCACCCAACTCACTCACCCAACATCCTCCCTAATCCTAACTTCCGCAGTAGCAATGAAACTAGGACTAGTACCATTCCACTTCTGATTTCCAGAAGTACTCCAAGGATCTCCCCTCACCACCGGCCTCCTCCT…
	BTS08_503 ATGAACCCCCAAGCAAGCTCAATCTTCATTGCCAGCCTACTCCTAGGGACAACTATCACTATCTCAAGCAATCACTGAATCATAGCCTGAATAGGCCTCGAAATCAATACGCTAGCTATCCTTCCACTTATTTCAAAATCCCACCATCCACGAGCCATTGAAGCAGCCACTAAATATTTCCTCACCCAAGCAACCGCTTCTACCCTAGTCCTATTCTCCAGCATAACTAATGCATGATGTACTGGACAATGAGACATCACCCAACTCACTCACCCAACATCCTCCCTAATCCTAACTTCCGCAGTAGCAATGAAACTAGGACTAGTACCATTCCACTTCTGATTTCCAGAAGTACTCCAAGGATCTCCCCTCACCACCGGCCTCCTCCT…
	BTS08_504 ATGAACCCCCAAGCAAGCTCAATCTTCATTGCCAGCCTACTCCTAGGGACAACTATCACTATCTCAAGCAATCACTGAATCATAGCCTGAATAGGCCTCGAAATCAATACGCTAGCTATCCTTCCACTTATTTCAAAATCCCACCATCCACGAGCCATTGAAGCAGCCACTAAATATTTCCTCACCCAAGCAACCGCTTCTACCCTAGTCCTATTCTCCAGCATAACTAATGCATGATGTACTGGACAATGAGACATCACCCAACTCACTCACCCAACATCCTCCCTAATCCTAACTTCCGCAGTAGCAATGAAACTAGGACTAGTACCATTCCACTTCTGATTTCCAGAAGTACTCCAAGGATCTCCCCTCACCACCGGCCTCCTCCT…
	BTS08_502 ATGAACCCCCAAGCAAGCTCAATCTTCATTGCCAGCCTACTCCTAGGGACAACTATCACTATCTCAAGCAATCACTGAATCATAGCCTGAATAGGCCTCGAAATCAATACGCTAGCTATCCTTCCACTTATTTCAAAATCCCACCATCCACGAGCCATTGAAGCAGCCACTAAATATTTCCTCACCCAAGCAACCGCTTCTACCCTAGTCCTATTCTCCAGCATAACTAATGCATGATGTACTGGACAATGAGACATCACCCAACTCACTCACCCAACATCCTCCCTAATCCTAACTTCTGCAGTAGCAATGAAACTAGGACTAGTACCATTCCACTTCTGATTTCCAGAAGTACTCCAAGGATCTCCCCTCACCACCGGCCTCCTCCT…
	BTS08_505 ATGAACCCCCAAGCAAGCTCAATCTTCATTGCCAGCCTACTCCTAGGGACAACTATCACTATCTCAAGCAATCACTGAATCATAGCCTGAATAGGCCTCGAAATCAATACGCTAGCTATCCTTCCACTTATTTCAAAATCCCACCATCCACGAGCCATTGAAGCAGCCACTAAATATTTCCTCACCCAAGCAACCGCTTCTACCCTAGTCCTATTCTCCAGCATAACTAATGCATGATGTACTGGACAATGAGACATCACCCAACTCACTCACCCAACATCCTCCCTAATCCTAACTTCTGCAGTAGCAATGAAACTAGGACTAGTACCATTCCACTTCTGATTTCCAGAAGTACTCCAAGGATCTCCCCTCACCACCGGCCTCCTCCT…
	BTS08_506 ATGAACCCCCAAGCAAGCTCAATCTTCATTGCCAGCCTACTCCTAGGGACAACTATCACTATCTCAAGCAATCACTGAATCATAGCCTGAATAGGCCTCGAAATCAATACGCTAGCTATCCTTCCACTTATTTCAAAATCCCACCATCCACGAGCCATTGAAGCAGCCACTAAATATTTCCTCACCCAAGCAACCGCTTCTACCCTAGTCCTATTCTCCAGCATAACTAATGCATGATGTACTGGACAATGAGACATCACCCAACTCACTCACCCAACATCCTCCCTAATCCTAACTTCTGCAGTAGCAATGAAACTAGGACTAGTACCATTCCACTTCTGATTTCCAGAAGTACTCCAAGGATCTCCCCTCACCACCGGCCTCCTCCT…
	BTS08_507 ATGAACCCCCAAGCAAGCTCAATCTTCATTGCCAGCCTACTCCTAGGGACAACTATCACTATCTCAAGCAATCACTGAATCATAGCCTGAATAGGCCTCGAAATCAATACGCTAGCTATCCTTCCACTTATTTCAAAATCCCACCATCCACGAGCCATTGAAGCAGCCACTAAATATTTCCTCACCCAAGCAACCGCTTCTACCCTAGTCCTATTCTCCAGCATAACTAATGCATGATGTACTGGACAATGAGACATCACCCAACTCACTCACCCAACATCCTCCCTAATCCTAACTTCCGCAGTAGCAATGAAACTAGGACTAGTACCATTCCACTTCTGATTTCCAGAAGTACTCCAAGGATCTCCCCTCACCACCGGCCTCCTCCT…
	BTS08_508 ATGAACCCCCAAGCAAGCTCAATCTTCATTGCCAGCCTACTCCTAGGGACAACTATCACTATCTCAAGCAATCACTGAATCATAGCCTGAATAGGCCTCGAAATCAATACGCTAGCTATCCTTCCACTTATTTCAAAATCCCACCATCCACGAGCCATTGAAGCAGCCACTAAATATTTCCTCACCCAAGCAACCGCTTCTACCCTAGTCCTATTCTCCAGCATAACTAATGCATGATGTACTGGACAATGAGACATCACCCAACTCACTCACCCAACATCCTCCCTAATCCTAACTTCCGCAGTAGCAATGAAACTAGGACTAGTACCATTCCACTTCTGATTTCCAGAAGTACTCCAAGGATCTCCCCTCACCACCGGCCTCCTCCT…
	BTS08_470 ATGAACCCCCAAGCAAGCTCAATCTTCATTGCCAGCCTACTCCTAGGGACAACTATCACTATCTCAAGCAATCACTGAATCATAGCCTGAATAGGCCTCGAAATCAATACGCTAGCTATCCTTCCACTTATTTCAAAATCCCACCATCCACGAGCCATTGAAGCAGCCACTAAATATTTCCTCACCCAAGCAACCGCTTCTACCCTAGTCCTATTCTCCAGCATAACTAATGCATGATGTACTGGACAATGAGACATCACCCAACTCACTCACCCAACATCCTCCCTAATCCTAACTTCCGCAGTAGCAATGAAACTAGGACTAGTACCATTCCACTTCTGATTTCCAGAAGTACTCCAAGGATCTCCCCTCACCACCGGCCTCCTCCT…
	BTS08_469 ATGAACCCCCAAGCAAGCTCAATCTTCATTGCCAGCCTACTCCTAGGGACAACTATCACTATCTCAAGCAATCACTGAATCATAGCCTGAATAGGCCTCGAAATCAATACACTAGCTATCCTTCCACTTATTTCAAAATCCCACCATCCACGAGCCATTGAAGCAGCCACTAAATATTTCCTCACCCAAGCAACCGCTTCTACCCTAGTCCTATTCTCCAGCATAACTAATGCATGATGTACTGGACAATGAGACATCACCCAACTCACTCACCCAACATCCTCCCTAATCCTAACTTCCGCAGTAGCAATGAAACTAGGACTAGTACCATTCCACTTCTGATTTCCAGAAGTACTCCAAGGATCTCCCCTCACCACCGGCCTCCTCCT…
	BTS08_472 ATGAACCCCCAAGCAAGCTCAATCTTCATTGCCAGCCTACTCCTAGGGACAACTATCACTATCTCAAGCAATCACTGAATCATAGCCTGAATAGGCCTCGAAATCAATACGCTAGCTATCCTTCCACTTATTTCAAAATCCCACCATCCACGAGCCATTGAAGCAGCCACTAAATATTTCCTCACCCAAGCAACCGCTTCTACCCTAGTCCTATTCTCCAGCATAACTAATGCATGATGTACTGGACAATGAGACATCACCCAACTCACTCACCCAACATCCTCCCTAATCCTAACTTCCGCAGTAGCAATGAAACTAGGACTAGTACCATTCCACTTCTGATTTCCAGAAGTACTCCAAGGATCTCCCCTCACCACCGGCCTCCTCCT…
	BTS08_473 ATGAACCCCCAAGCAAGCTCAATCTTCATTGCCAGCCTACTCCTAGGGACAACTATCACTATCTCAAGCAATCACTGAATCATAGCCTGAATAGGCCTCGAAATCAATACGCTAGCTATCCTTCCACTTATTTCAAAATCCCACCATCCACGAGCCATTGAAGCAGCCACTAAATATTTCCTCACCCAAGCAACCGCTTCTACCCTAGTCCTATTCTCCAGCATAACTAATGCATGATGTACTGGACAATGAGACATCACCCAACTCACTCACCCAACATCCTCCCTAATCCTAACTTCCGCAGTAGCAATGAAACTAGGACTAGTACCATTCCACTTCTGATTTCCAGAAGTACTCCAAGGATCTCCCCTCACCACCGGCCTCCTCCT…
	BTS08_474 ATGAACCCCCAAGCAAGCTCAATCTTCATTGCCAGCCTACTCCTAGGGACAACTATCACTATCTCAAGCAATCACTGAATCATAGCCTGAATAGGCCTCGAAATCAATACGCTAGCTATCCTTCCACTTATTTCAAAATCCCACCATCCACGAGCCATTGAAGCAGCCACTAAATATTTCCTCACCCAAGCAACCGCTTCTACCCTAGTCCTATTCTCCAGCATAACTAATGCATGATGTACTGGACAATGAGACATCACCCAACTCACTCACCCAACATCCTCCCTAATCCTAACTTCCGCAGTAGCAATGAAACTAGGACTAGTACCATTCCACTTCTGATTTCCAGAAGTACTCCAAGGATCTCCCCTCACCACCGGCCTCCTCCT…
	BTS08_475 ATGAACCCCCAAGCAAGCTCAATCTTCATTGCCAGCCTACTCCTAGGGACAACTATCACTATCTCAAGCAATCACTGAATCATAGCCTGAATAGGCCTCGAAATCAATACGCTAGCTATCCTTCCACTTATTTCAAAATCCCACCATCCACGAGCCATTGAAGCAGCCACTAAATATTTCCTCACCCAAGCAACCGCTTCTACCCTAGTCCTATTCTCCAGCATAACTAATGCATGATGTACTGGACAATGAGACATCACCCAACTCACTCACCCAACATCCTCCCTAATCCTAACTTCCGCAGTAGCAATGAAACTAGGACTAGTACCATTCCACTTCTGATTTCCAGAAGTACTCCAAGGATCTCCCCTCACCACCGGCCTCCTCCT…
	BTS08_471 ATGAACCCCCAAGCAAGCTCAATCTTCATTGCCAGCCTACTCCTAGGGACAACTATCACTATCTCAAGCAATCACTGAATCATAGCCTGAATAGGCCTCGAAATCAATACGCTAGCTATCCTTCCACTTATTTCAAAATCCCACCATCCACGAGCCATTGAAGCAGCCACTAAATATTTCCTCACCCAAGCAACCGCTTCTACCCTAGTCCTATTCTCCAGCATAACTAATGCATGATGTACTGGACAATGAGACATCACCCAACTCACTCACCCAACATCCTCCCTAATCCTAACTTCCGCAGTAGCAATGAAACTAGGACTAGTACCATTCCACTTCTGATTTCCAGAAGTACTCCAAGGATCTCCCCTCACCACCGGCCTCCTCCT…
	BTS08_476 ATGAACCCCCAAGCAAGCTCAATCTTCATTGCCAGCCTACTCCTAGGGACAACCATCACTATCTCAAGCAATCACTGAATCATAGCCTGAATAGGCCTCGAAATCAATACGCTAGCTATCCTTCCACTTATTTCAAAATCCCACCATCCACGAGCCATTGAAGCAGCCACTAAATATTTCCTCACCCAAGCAACCGCTTCTACCCTAGTCCTATTCTCCAGCATAACTAATGCATGATGTACTGGACAATGAGACATCACCCAACTCACTCACCCAACATCCTCCCTAATCCTAACTTCCGCAGTAGCAATGAAACTAGGACTAGTACCATTCCACTTCTGATTTCCAGAAGTACTCCAAGGATCTCCCCTCACCACCGGCCTCCTCCT…
	BTS08_477 ATGAACCCCCAAGCAAGCTCAATCTTCATTGCCAGCCTACTCCTAGGGACAACTATCACTATCTCAAGCAATCACTGAATCATAGCCTGAATAGGCCTCGAAATCAATACACTAGCTATCCTTCCACTTATTTCAAAATCCCACCATCCACGAGCCATTGAAGCAGCCACTAAATATTTCCTCACCCAAGCAACCGCTTCTACCCTAGTCCTATTCTCCAGCATAACTAATGCATGATGTACTGGACAATGAGACATCACCCAACTCACTCACCCAACATCCTCCCTAATCCTAACTTCCGCAGTAGCAATGAAACTAGGACTAGTACCATTCCACTTCTGATTTCCAGAAGTACTCCAAGGATCTCCCCTCACCACCGGCCTCCTCCT…
	BTS08_478 ATGAACCCCCAAGCAAGCTCAATCTTCATTGCCAGCCTACTCCTAGGGACAACCATCACTATCTCAAGCAATCACTGAATCATAGCCTGAATAGGCCTCGAAATCAATACGCTAGCTATCCTTCCACTTATTTCAAAATCCCACCATCCACGAGCCATTGAAGCAGCCACTAAATATTTCCTCACCCAAGCAACCGCTTCTACCCTAGTCCTATTCTCCAGCATAACTAATGCATGATGTACTGGACAATGAGACATCACCCAACTCACTCACCCAACATCCTCCCTAATCCTAACTTCCGCAGTAGCAATGAAACTAGGACTAGTACCATTCCACTTCTGATTTCCAGAAGTACTCCAAGGATCTCCCCTCACCACCGGCCTCCTCCT…
	BTS08_479 ATGAACCCCCAAGCAAGCTCAATCTTCATTGCCAGCCTACTCCTAGGGACAACTATCACTATCTCAAGCAATCACTGAATCATAGCCTGAATAGGCCTCGAAATCAATACGCTAGCTATCCTTCCACTTATTTCAAAATCCCACCATCCACGAGCCATTGAAGCAGCCACTAAATATTTCCTCACCCAAGCAACCGCTTCTACCCTAGTCCTATTCTCCAGCATAACTAATGCATGATGTACTGGACAATGAGACATCACCCAACTCACTCACCCAACATCCTCCCTAATCCTAACTTCCGCAGTAGCAATGAAACTAGGACTAGTACCATTCCACTTCTGATTTCCAGAAGTACTCCAAGGATCTCCCCTCACCACCGGCCTCCTCCT…
	BTS08_480 ATGAACCCCCAAGCAAGCTCAATCTTCATTGCCAGCCTACTCCTAGGGACAACTATCACTATCTCAAGCAATCACTGAATCATAGCCTGAATAGGCCTCGAAATCAATACGCTAGCTATCCTTCCACTTATTTCAAAATCCCACCATCCACGAGCCATTGAAGCAGCCACTAAATATTTCCTCACCCAAGCAACCGCTTCTACCCTAGTCCTATTCTCCAGCATAACTAATGCATGATGTACTGGACAATGAGACATCACCCAACTCACTCACCCAACATCCTCCCTAATCCTAACTTCCGCAGTAGCAATGAAACTAGGACTAGTACCATTCCACTTCTGATTTCCAGAAGTACTCCAAGGATCTCCCCTCACCACCGGCCTCCTCCT…
	BTS08_481 ATGAACCCCCAAGCAAGCTCAATCTTCATTGCCAGCCTACTCCTAGGGACAACTATCACTATCTCAAGCAATCACTGAATCATAGCCTGAATAGGCCTCGAAATCAATACGCTAGCTATCCTTCCACTTATTTCAAAATCCCACCATCCACGAGCCATTGAAGCAGCCACTAAATATTTCCTCACCCAAGCAACCGCTTCTACCCTAGTCCTATTCTCCAGCATAACTAATGCATGATGTACTGGACAATGAGACATCACCCAACTCACTCACCCAACATCCTCCCTAATCCTAACTTCCGCAGTAGCAATGAAACTAGGACTAGTACCATTCCACTTCTGATTTCCAGAAGTACTCCAAGGATCTCCCCTCACCACCGGCCTCCTCCT…
	BTS08_482 ATGAACCCCCAAGCAAGCTCAATCTTCATTGCCAGCCTACTCCTAGGGACAACTATCACTATCTCAAGCAATCACTGAATCATAGCCTGAATAGGCCTCGAAATCAATACGCTAGCTATCCTTCCACTTATTTCAAAATCCCACCATCCACGAGCCATTGAAGCAGCCACTAAATATTTCCTCACCCAAGCAACCGCTTCTACCCTAGTCCTATTCTCCAGCATAACTAATGCATGATGTACTGGACAATGAGACATCACCCAACTCACTCACCCAACATCCTCCCTAATCCTAACTTCCGCAGTAGCAATGAAACTAGGACTAGTACCATTCCACTTCTGATTTCCAGAAGTACTCCAAGGATCTCCCCTCACCACCGGCCTCCTCCT…
	BTS08_483 ATGAACCCCCAAGCAAGCTCAATCTTCATTGCCAGCCTACTCCTAGGGACAACTATCACTATCTCAAGCAATCACTGAATCATAGCCTGAATAGGCCTCGAAATCAATACGCTAGCTATCCTTCCACTTATTTCAAAATCCCACCATCCACGAGCCATTGAAGCAGCCACTAAATATTTCCTCACCCAAGCAACCGCTTCTACCCTAGTCCTATTCTCCAGCATAACTAATGCATGATGTACTGGACAATGAGACATCACCCAACTCACTCACCCAACATCCTCCCTAATCCTAACTTCCGCAGTAGCAATGAAACTAGGACTAGTACCATTCCACTTCTGATTTCCAGAAGTACTCCAAGGATCTCCCCTCACCACCGGCCTCCTCCT…
	BTS08_484 ATGAACCCCCAAGCAAGCTCAATCTTCATTGCCAGCCTACTCCTAGGGACAACTATCACTATCTCAAGCAATCACTGAATCATAGCCTGAATAGGCCTCGAAATCAATACGCTAGCTATCCTTCCACTTATTTCAAAATCCCACCATCCACGAGCCATTGAAGCAGCCACTAAATATTTCCTCACCCAAGCAACCGCTTCTACCCTAGTCCTATTCTCCAGCATAACTAATGCATGATGTACTGGACAATGAGACATCACCCAACTCACTCACCCAACATCCTCCCTAATCCTAACTTCCGCAGTAGCAATGAAACTAGGACTAGTACCATTCCACTTCTGATTTCCAGAAGTACTCCAAGGATCTCCCCTCACCACCGGCCTCCTCCT…
	BTS08_485 ATGAACCCCCAAGCAAGCTCAATCTTCATTGCCAGCCTACTCCTAGGGACAACTATCACTATCTCAAGCAATCACTGAATCATAGCCTGAATAGGCCTCGAAATCAATACGCTAGCTATCCTTCCACTTATTTCAAAATCCCACCATCCACGAGCCATTGAAGCAGCCACTAAATATTTCCTCACCCAAGCAACCGCTTCTACCCTAGTCCTATTCTCCAGCATAACTAATGCATGATGTACTGGACAATGAGACATCACCCAACTCACTCACCCAACATCCTCCCTAATCCTAACTTCCGCAGTAGCAATGAAACTAGGACTAGTACCATTCCACTTCTGATTTCCAGAAGTACTCCAAGGATCTCCCCTCACCACCGGCCTCCTCCT…
	BTS08_486 ATGAACCCCCAAGCAAGCTCAATCTTCATTGCCAGCCTACTCCTAGGGACAACTATCACTATCTCAAGCAATCACTGAATCATAGCCTGAATAGGCCTCGAAATCAATACGCTAGCTATCCTTCCACTTATTTCAAAATCCCACCATCCACGAGCCATTGAAGCAGCCACTAAATATTTCCTCACCCAAGCAACCGCTTCTACCCTAGTCCTATTCTCCAGCATAACTAATGCATGATGTACTGGACAATGAGACATCACCCAACTCACTCACCCAACATCCTCCCTAATCCTAACTTCCGCAGTAGCAATGAAACTAGGACTAGTACCATTCCACTTCTGATTTCCAGAAGTACTCCAAGGATCTCCCCTCACCACCGGCCTCCTCCT…
	BTS08_487 ATGAACCCCCAAGCAAGCTCAATCTTCATTGCCAGCCTACTCCTAGGGACAACTATCACTATCTCAAGCAATCACTGAATCATAGCCTGAATAGGCCTCGAAATCAATACGCTAGCTATCCTTCCACTTATTTCAAAATCCCACCATCCACGAGCCATTGAAGCAGCCACTAAATATTTCCTCACCCAAGCAACCGCTTCTACCCTAGTCCTATTCTCCAGCATAACTAATGCATGATGTACTGGACAATGAGACATCACCCAACTCACTCACCCAACATCCTCCCTAATCCTAACTTCCGCAGTAGCAATGAAACTAGGACTAGTACCATTCCACTTCTGATTTCCAGAAGTACTCCAAGGATCTCCCCTCACCACCGGCCTCCTCCT…
	JK95105 ???????????AGCAAGCTCAATCTTCATTGCCAGCCTACTCCTAGGGACAACTATCACTATCTCAAGCAATCACTGAATCATAGCCTGAATAGGCCTCGAAATCAATACGCTAGCTATCCTTCCACTTATTTCAAAATCCCACCATCCACGAGCCATTGAAGCAGCCACTAAATATTTCCTCACCCAAGCAACCGCTTCTACCCTAGTCCTATTCTCCAGCATAACTAATGCATGATGTACTGGACAATGAGACATCACCCAACTCACTCACCCAACATCCTCCCTAATCCTAACTTCCGCAGTAGCAATGAAACTAGGACTAGTACCATTCCACTTCTGATTTCCAGAAGTACTCCAAGGATCTCCCCTCACCACCGGCCTCCTCCTAT…
	JK95106 ATGAACCCCCAAGCAAGCTCAATCTTCATTGCCAGCCTACTCCTAGGGACAACTATCACTATCTCAAGCAATCACTGAATCATAGCCTGAATAGGCCTCGAAATCAATACGCTAGCTATCCTTCCACTTATTTCAAAATCCCACCATCCACGAGCCATTGAAGCAGCCACTAAATATTTCCTCACCCAAGCAACCGCTTCTACCCTAGTCCTATTCTCCAGCATAACTAATGCATGATGTACTGGACAATGAGACATCACCCAACTCACTCACCCAACATCCTCCCTAATCCTAACTTCCGCAGTAGCAATGAAACTAGGACTAGTACCATTCCACTTCTGATTTCCAGAAGTACTCCAAGGATCTCCCCTCACCACCGGCCTCCTCCTAT…
	JK95108 ATGAACCCCCAAGCAAGCTCAATCTTCATTGCCAGCCTACTCCTAGGGACAACTATCACTATCTCAAGCAATCACTGAATCATAGCCTGAATAGGCCTCGAAATCAATACGCTAGCTATCCTTCCACTTATTTCAAAATCCCACCATCCACGAGCCATTGAAGCAGCCACTAAATATTTCCTCACCCAAGCAACCGCTTCTACCCTAGTCCTATTCTCCAGCATAACTAATGCATGATGTACTGGACAATGAGACATCACCCAACTCACTCACCCAACATCCTCCCTAATCCTAACTTCCGCAGTAGCAATGAAACTAGGACTAGTACCATTCCACTTCTGATTTCCAGAAGTACTCCAAGGATCTCCCCTCACCACCGGCCTCCTCCTAT…
	gms2655a ATGAACCCCCAAGCAAACTCAATCTTCATTGCCAGCCTACTCCTAGGAACAACTATCACTATCTCAAGCAATCACTGAATCATAGCCTGAATAGGCCTCGAAATCAATACACTAGCTATCCTTCCACTTATTTCAAAATCCCACCATCCACGAGCCATTGAAGCAGCCACTAAATATTTCCTCACCCAAGCAACCGCTTCTACCCTAGTCCTATTCTCCAGCATAACTAATGCATGATGTACTGGACAATGAGACATCACCCAACTCACTCACCCAACATCCTCCCTAATCCTAACTTCCGCAGTAGCAATGAAACTAGGACTAGTACCATTCCACTTCTGATTTCCAGAAGTACTCCAAGGATCTCCCCTCATCACCGGCCTCCTCCTA…
	gms2706 ATGAACCCCCAAGCAAACTCAATCTTCATTGCCAGCCTACTCCTAGGAACAACTATCACTATCTCAAGCAATCACTGAATCATAGCCTGAATAGGCCTCGAAATCAATACACTAGCTATCCTTCCACTTATTTCAAAATCCCACCATCCACGAGCCATTGAAGCAGCCACTAAATATTTCCTCACCCAAGCAACCGCTTCTACCCTAGTCCTATTCTCCAGCATAACTAATGCATGATGTACTGGACAATGAGACATCACCCAACTCACTCACCCAACATCCTCCCTAATCCTAACTTCCGCAGTAGCAATGAAACTAGGACTAGTACCATTCCACTTCTGATTTCCAGAAGTACTCCAAGGATCTCCCCTCATCACCGGCCTCCTCCTAT…
	gms2707 ATGAACCCCCAAGCAAACTCAATCTTCATTGCCAGCCTACTCCTAGGAACAACTATCACTATCTCAAGCAATCACTGAATCATAGCCTGAATAGGCCTCGAAATCAATACACCAGCTATCCTTCCACTTATTTCAAAATCCCACCATCCACGAGCCATTGAAGCAGCCACTAAATATTTCCTCACCCAAGCAACCGCTTCTACCCTAGTCCTATTCTCCAGCATAACTAATGCATGATGTACTGGACAATGAGACATCACCCAACTCACTCACCCAACATCCTCCCTAATCCTAACTTCCGCAGTAGCAATGAAACTAGGACTAGTACCATTCCACTTCTGATTTCCAGAAGTACTCCAAGGATCTCCCCTCATCACCGGCCTCCTCCTAT…
	gms2708 ATGAACCCCCAAGCAAACTCAATCTTCATTGCCAGCCTACTCCTAGGAACAACTATCACTATCTCAAGCAATCACTGAATCATAGCCTGAATAGGCCTCGAAATCAATACACTAGCTATCCTTCCACTTATTTCAAAATCCCACCATCCACGAGCCATTGAAGCAGCCACTAAATATTTCCTCACCCAAGCAACCGCTTCTACCCTAGTCCTATTCTCCAGCATAACTAATGCATGATGTACTGGACAATGAGACATCACCCAACTCACTCACCCAACATCCTCCCTAATCCTAACTTCCGCAGTAGCAATGAAACTAGGACTAGTACCATTCCACTTCTGATTTCCAGAAGTACTCCAAGGATCTCCCCTCATCACCGGCCTCCTCCTAT…
	gms2709 ATGAACCCCCAAGCAAACTCAATCTTTATTGCCAGCCTACTCCTAGGAACAACTATTACCATCTCAAGCAATCACTGAATCATAGCCTGAATAGGCCTCGAAATCAATACACCAGCTATCCTTCCACTTATTTCAAAATCCCACCATCCACGAGCCATTGAAGCAGCCACTAAATATTTCCTCACCCAAGCAACCGCTTCTACCCTAGTCCTATTCTCCAGCATAACTAATGCATGATGTACTGGACAATGAGACATCACCCAACTCACTCACCCAACATCCTCCCTAATCCTAACTTCCGCAGTAGCAATGAAACTAGGACTAGTACCATTCCACTTCTGATTTCCAGAAGTACTCCAAGGATCTCCCCTCATCACCGGCCTCCTCCTAT…
	gms2710 ATGAACCCCCAAGCAAACTCAATCTTGATTGCCAGCCTACTCCTAGGAACAACTATCACTATCTCAAGCAATCACTGAATCATAGCCTGAATAGGCCTCGAAATCAATACACCAGCTATCCTTCCACTTATTTCAAAATCCCACCATCCACGAGCCATTGAAGCAGCCACTAAATATTTCCTCACCCAAGCAACCGCTTCTACCCTAGTCCTATTCTCCAGCATAACTAATGCATGATGTACTGGACAATGAGACATCACCCAACTCACTCACCCAACATCCTCCCTAATCCTAACTTCCGCAGTAGCAATGAAACTAGGACTAGTACCATTCCACTTCTGATTTCCAGAAGTACTCCAAGGATCTCCCCTCATCACCGGCCTCCTCCTAT…
	gms2711 ATGAACCCCCAAGCAAACTCAATCTTCATTGCCAGCCTACTCCTAGGAACAACTATCACTATCTCAAGCAATCACTGAATCATAGCCTGAATAGGCCTCGAAATCAATACACTAGCTATCCTTCCACTTATTTCAAAATCCCACCATCCACGAGCCATTGAAGCAGCCACTAAATATTTCCTCACCCAAGCAACCGCTTCTACCCTAGTCCTATTCTCCAGCATAACTAATGCATGATGTACTGGACAATGAGACATCACCCAACTCACTCACCCAACATCCTCCCTAATCCTAACTTCCGCAGTAGCAATGAAACTAGGACTAGTACCATTCCACTTCTGATTTCCAGAAGTACTCCAAGGATCTCCCCTCATCACCGGCCTCCTCCTAT…
	gms2712 ATGAACCCCCAAGCAAACTCAATCTTCATTGCCAGCCTACTCCTAGGAACAACTATCACTATCTCAAGCAATCACTGAATCATAGCCTGAATAGGCCTCGAAATCAATACACTAGCTATCCTTCCACTTATTTCAAAATCCCACCATCCACGAGCCATTGAAGCAGCCACTAAATATTTCCTCACCCAAGCAACCGCTTCTACCCTAGTCCTATTCTCCAGCATAACTAATGCATGATGTACTGGACAATGAGACATCACCCAACTCACTCACCCAACATCCTCCCTAATCCTAACTTCCGCAGTAGCAATGAAACTAGGACTAGTACCATTCCACTTCTGATTTCCAGAAGTACTCCAAGGATCTCCCCTCATCACCGGCCTCCTCCTAT…
	gms2713 ATGAACCCCCAAGCAAACTCAATCTTCATTGCCAGCCTACTCCTAGGAACAACTATCACTATCTCAAGCAATCACTGAATCATAGCCTGAATAGGCCTCGAAATCAATACACTAGCTATCCTTCCACTTATTTCAAAATCCCACCATCCACGAGCCATTGAAGCAGCCACTAAATATTTCCTCACCCAAGCAACCGCTTCTACCCTAGTCCTATTCTCCAGCATAACTAATGCATGATGTACTGGACAATGAGACATCACCCAACTCACTCACCCAACATCCTCCCTAATCCTAACTTCCGCAGTAGCAATGAAACTAGGACTAGTACCATTCCACTTCTGATTTCCAGAAGTACTCCAAGGATCTCCCCTCATCACCGGCCTCCTCCTAT…
	gms2714 ATGAACCCCCAAGCAAACTCAATCTTCATTGCCAGCCTACTCCTAGGAACAACTATCACTATCTCAAGCAATCACTGAATCATAGCCTGAATAGGCCTCGAAATCAATACACTAGCTATCCTTCCACTTATTTCAAAATCCCACCATCCACGAGCCATTGAAGCAGCCACTAAATATTTCCTCACCCAAGCAACCGCTTCTACCCTAGTCCTATTCTCCAGCATAACTAATGCATGATGTACTGGACAATGAGACATCACCCAACTCACTCACCCAACATCCTCCCTAATCCTAACTTCCGCAGTAGCAATGAAACTAGGACTAGTACCATTCCACTTCTGATTTCCAGAAGTACTCCAAGGATCTCCCCTCATCACCGGCCTCCTCCTAT…
	GMS496 ATGAACCCCCAAGCAAACTCAATCTTCATTGCCAGCCTACTCCTAGGAACAACTATCACTATCTCAAGCAATCACTGAATCATAGCCTGAATAGGCCTCGAAATCAATACACTAGCTATCCTTCCACTTATTTCAAAATCCCACCATCCACGAGCCATTGAAGCAGCCACTAAATATTTCCTCACCCAAGCAACCGCTTCTACCCTAGTCCTATTCTCCAGCATAACTAATGCATGATGTACTGGACAATGAGACATCACCCAACTCACTCACCCAACATCCTCCCTAATCCTAACTTCCGCAGTAGCAATGAAACTAGGACTAGTACCATTCCACTTCTGATTTCCAGAAGTACTCCAAGGATCTCCCCTCATCACCGGCCTCCTCCTATC…
	GMS545 ATGAACCCCCAAGCAAACTCAATCTTCATTGCCAGCCTACTCCTAGGAACAACTATCACTATCTCAAGCAATCACTGAATCATAGCCTGAATAGGCCTCGAAATCAATACACTAGCTATCCTTCCACTTATTTCAAAATCCCACCATCCACGAGCCATTGAAGCAGCCACTAAATATTTCCTCACCCAAGCAACCGCTTCTACCCTAGTCCTATTCTCCAGCATAACTAATGCATGATGTACTGGACAATGAGACATCACCCAACTCACTCACCCAACATCCTCCCTAATCCTAACTTCCGCAGTAGCAATGAAACTAGGACTAGTACCATTCCACTTCTGATTTCCAGAAGTACTCCAAGGATCTCCCCTCATCACCGGCCTCCTCCTATC…
	GMS484 ATGAACCCCCAAGCAAACTCAATCTTCATTGCCAGCCTACTCCTAGGAACAACTATCACTATCTCAAGCAATCACTGAATCATAGCCTGAATAGGCCTCGAAATCAATACACTAGCTATCCTTCCACTTATTTCAAAATCCCACCATCCACGAGCCATTGAAGCAGCCACTAAATATTTCCTCACCCAAGCAACCGCTTCTACCCTAGTCCTATTCTCCAGCATAACTAATGCATGATGTACTGGACAATGAGACATCACCCAACTCACTCACCCAACATCCTCCCTAATCCTAACTTCCGCAGTAGCAATGAAACTAGGACTAGTACCATTCCACTTCTGATTTCCAGAAGTACTCCAAGGATCTCCCCTCATCACCGGCCTCCTCCTATC…
	GMS531 ATGAACCCCCAAGCAAACTCAATCTTCATTGCCAGCCTACTCCTAGGAACAACTATCACTATCTCAAGCAATCACTGAATCATAGCCTGAATAGGCCTCGAAATCAATACACTAGCTATCCTTCCACTTATTTCAAAATCCCACCATCCACGAGCCATTGAAGCAGCCACTAAATATTTCCTCACCCAAGCAACCGCTTCTACCCTAGTCCTATTCTCCAGCATAACTAATGCATGATGTACTGGACAATGAGACATCACCCAACTCACTCACCCAACATCCTCCCTAATCCTAACTTCCGCAGTAGCAATGAAACTAGGACTAGTACCATTCCACTTCTGATTTCCAGAAGTACTCCAAGGATCTCCCCTCATCACCGGCCTCCTCCTATC…
	GMS569 ATGAACCCCCAAGCAAACTCAATCTTCATTGCCAGCCTACTCCTAGGAACAACTATCACTATCTCAAGCAATCACTGAATCATAGCCTGAATAGGCCTCGAAATCAATACACTAGCTATCCTTCCACTTATTTCAAAATCCCACCATCCACGAGCCATTGAAGCAGCCACTAAATATTTCCTCACCCAAGCAACCGCTTCTACCCTAGTCCTATTCTCCAGCATAACTAATGCATGATGTACTGGACAATGAGACATCACCCAACTCACTCACCCAACATCCTCCCTAATCCTAACTTCCGCAGTAGCAATGAAACTAGGACTAGTACCATTCCACTTCTGATTTCCAGAAGTACTCCAAGGATCTCCCCTCATCACCGGCCTCCTCCTATC…
	DHB5297 ATGAACCCCCAAGCAAACTCAATCTTCATTGCCAGCCTACTCCTAGGAACAACTATCACTATCTCAAGCAATCACTGAATCATAGCCTGAATAGGCCTCGAAATCAATACACTAGCTATCCTTCCACTTATTTCAAAATCCCACCATCCACGAGCCATTGAAGCAGCCACTAAATATTTCCTCACCCAAGCAACCGCTTCTACCCTAGTCCTATTCTCCAGCATAACTAATGCATGATGTACTGGACAATGAGACATCACCCAACTCACTCACCCAACATCCTCCCTAATCCTAACTTCCGCAGTAGCAATGAAACTAGGACTAGTACCATTCCACTTCTGATTTCCAGAAGTACTCCAAGGATCTCCCCTCATCACCGGCCTCCTCCTAT…
	JK03189 ATGAACCCCCAAGCAAACTCAATCTTCATTGCCAGCCTACTCCTAGGAACAACTATCACTATCTCAAGCAATCACTGAATCATAGCCTGAATAGGCCTCGAAATCAATACACTAGCTATCCTTCCACTTATTTCAAAATCCCACCATCCACGAGCCATTGAAGCAGCCACTAAATATTTCCTCACCCAAGCAACCGCTTCTACCCTAGTCCTATTCTCCAGCATAACTAATGCATGATGTACTGGACAATGAGACATCACCCAACTCACTCACCCAACATCCTCCCTAATCCTAACTTCCGCAGTAGCAATGAAACTAGGACTAGTACCATTCCACTTCTGATTTCCAGAAGTACTCCAAGGATCTCCCCTCATCACCGGCCTCCTCCTAT…
	JK03250 ATGAACCCCCAAGCAAACTCAATCTTCATTGCCAGCCTACTCCTAGGAACAACTATCACTATCTCAAGCAATCACTGAATCATAGCCTGAATAGGCCTCGAAATCAATACACTAGCTATCCTTCCACTTATTTCAAAATCCCACCATCCACGAGCCATTGAAGCAGCCACTAAATATTTCCTCACCCAAGCAACCGCTTCTACCCTAGTCCTATTCTCCAGCATAACTAATGCATGATGTACTGGACAATGAGACATCACCCAACTCACTCACCCAACATCCTCCCTAATCCTAACTTCCGCAGTAGCAATGAAACTAGGACTAGTACCATTCCACTTCTGATTTCCAGAAGTACTCCAAGGATCTCCCCTCATCACCGGCCTCCTCCTAT…
	JK03275 ATGAACCCCCAAGCAAACTCAATCTTCATTGCCAGCCTACTCCTAGGAACAACTATCACTATCTCAAGCAATCACTGAATCATAGCCTGAATAGGCCTCGAAATCAATACACTAGCTATCCTTCCACTTATTTCAAAATCCCACCATCCACGAGCCATTGAAGCAGCCACTAAATATTTCCTCACCCAAGCAACCGCTTCTACCCTAGTCCTATTCTCCAGCATAACTAATGCATGATGTACTGGACAATGAGACATCACCCAACTCACTCACCCAACATCCTCCCTAATCCTAACTTCCGCAGTAGCAATGAAACTAGGACTAGTACCATTCCACTTCTGATTTCCAGAAGTACTCCAAGGATCTCCCCTCATCACCGGCCTCCTCCTAT…
	JK03262 ATGAACCCCCAAGCAAACTCAATCTTCATTGCCAGCCTACTCCTAGGAACAACTATCACTATCTCAAGCAATCACTGAATCATAGCCTGAATAGGCCTCGAAATCAATACACTAGCTATCCTTCCACTTATTTCAAAATCCCACCATCCACGAGCCATTGAAGCAGCCACTAAATATTTCCTCACCCAAGCAACCGCTTCTACCCTAGTCCTATTCTCCAGCATAACTAATGCATGATGTACTGGACAATGAGACATCACCCAACTCACTCACCCAACATCCTCCCTAATCCTAACTTCCGCAGTAGCAATGAAACTAGGACTAGTACCATTCCACTTCTGATTTCCAGAAGTACTCCAAGGATCTCCCCTCATCACCGGCCTCCTCCTAT…
	JK09140 ATGAACCCCCAAGCAAACTCAATCTTCATTGCCAGCCTACTCCTAGGGACAACTATCACTATCTCAAGCAATCACTGAATCATAGCCTGAATAGGCCTCGAAATCAATACACTAGCTATCCTTCCACTTATTTCAAAATCCCACCATCCACGAGCCATTGAAGCAGCCACTAAATATTTCCTCACCCAAGCAACCGCTTCTACCCTAGTCCTATTCTCCAGCATAACTAATGCATGATGTACTGGACAATGAGACATCACCCAACTCACTCACCCAACATCCTCCCTAATCCTAACTTCCGCAGTAGCAATGAAACTAGGACTAGTACCATTCCACTTCTGATTTCCAGAAGTACTCCAAGGATCTCCCCTCATCACCGGCCTCCTCCTAT…
	JK09193 ATGAACCCCCAAGCAAACTCAATCTTCATTGCCAGCCTACTCCTAGGAACAACTATCACTATCTCAAGCAATCACTGAATCATAGCCTGAATAGGCCTCGAAATCAATACACTAGCTATCCTTCCACTTATTTCAAAATCCCACCATCCACGAGCCATTGAAGCAGCCACTAAATATTTCCTCACCCAAGCAACCGCTTCTACCCTAGTCCTATTCTCCAGCATAACTAATGCATGATGTACTGGACAATGAGACATCACCCAACTCACTCACCCAACATCCTCCCTAATCCTAACTTCCGCAGTAGCAATGAAACTAGGACTAGTACCATTCCACTTCTGATTTCCAGAAGTACTCCAAGGATCTCCCCTCATCACCGGCCTCCTCCTAT…
	JK09092 ATGAACCCCCAAGCAAACTCAATCTTCATTGCCAGCCTACTCCTAGGAACAACTATCACTATCTCAAGCAATCACTGAATCATAGCCTGAATAGGCCTCGAAATCAATACACTAGCTATCCTTCCACTTATTTCAAAATCCCACCATCCACGAGCCATTGAAGCAGCCACTAAATATTTCCTCACCCAAGCAACCGCTTCTACCCTAGTCCTATTCTCCAGCATAACTAATGCATGATGTACTGGACAATGAGACATCACCCAACTCACTCACCCAACATCCTCCCTAATCCTAACTTCCGCAGTAGCAATGAAACTAGGACTAGTACCATTCCACTTCTGATTTCCAGAAGTACTCCAAGGATCTCCCCTCATCACCGGCCTCCTCCTAT…
	JK09105 ATGAACCCCCAAGCAAACTCAATCTTCATTGCCAGCCTACTCCTAGGAACAACTATCACTATCTCAAGCAATCACTGAATCATAGCCTGAATAGGCCTCGAAATCAATACACTAGCTATCCTTCCACTTATTTCAAAATCCCACCATCCACGAGCCATTGAAGCAGCCACTAAATATTTCCTCACCCAAGCAACCGCTTCTACCCTAGTCCTATTCTCCAGCATAACTAATGCATGATGTACTGGACAATGAGACATCACCCAACTCACTCACCCAACATCCTCCCTAATCCTAACTTCCGCAGTAGCAATGAAACTAGGACTAGTACCATTCCACTTCTGATTTCCAGAAGTACTCCAAGGATCTCCCCTCATCACCGGCCTCCTCCTAT…
	JK09122 ATGAACCCCCAAGCAAACTCAATCTTCATTGCCAGCCTACTCCTAGGAACAACTATCACTATCTCAAGCAATCACTGAATCATAGCCTGAATAGGCCTCGAAATCAATACACTAGCTATCCTTCCACTTATTTCAAAATCCCACCATCCACGAGCCATTGAAGCAGCCACTAAATATTTCCTCACCCAAGCAACCGCTTCTACCCTAGTCCTATTCTCCAGCATAACTAATGCATGATGTACTGGACAATGAGACATCACCCAACTCACTCACCCAACATCCTCCCTAATCCTAACTTCCGCAGTAGCAATGAAACTAGGACTAGTACCATTCCACTTCTGATTTCCAGAAGTACTCCAAGGATCTCCCCTCATCACCGGCCTCCTCCTAT…
	JK09131 ATGAACCCCCAAGCAAACTCAATCTTCATTGCCAGCCTACTCCTAGGAACAACTATCACTATCTCAAGCAATCACTGAATCATAGCCTGAATAGGCCTCGAAATCAATACACTAGCTATCCTTCCACTTATTTCAAAATCCCACCATCCACGAGCCATTGAAGCAGCCACTAAATATTTCCTCACCCAAGCAACCGCTTCTACCCTAGTCCTATTCTCCAGCATAACTAATGCATGATGTACTGGACAATGAGACATCACCCAACTCACTCACCCAACATCCTCCCTAATCCTAACTTCCGCAGTAGCAATGAAACTAGGACTAGTACCATTCCACTTCTGATTTCCAGAAGTACTCCAAGGATCTCCCCTCATCACCGGCCTCCTCCTAT…
	JK09164 ATGAACCCCCAAGCAAACTCAATCTTCATTGCCAGCCTACTCCTAGGAACAACTATCACTATCTCAAGCAATCACTGAATCATAGCCTGAATAGGCCTCGAAATCAATACACTAGCTATCCTTCCACTTATTTCAAAATCCCACCATCCACGAGCCATTGAAGCAGCCACTAAATATTTCCTCACCCAAGCAACCGCTTCTACCCTAGTCCTATTCTCCAGCATAACTAATGCATGATGTACTGGACAATGAGACATCACCCAACTCACTCACCCAACATCCTCCCTAATCCTAACTTCCGCAGTAGCAATGAAACTAGGACTAGTACCATTCCACTTCTGATTTCCAGAAGTACTCCAAGGATCTCCCCTCATCACCGGCCTCCTCCTAT…
	JK09194 ATGAACCCCCAAGCAAACTCAATCTTCATTGCCAGCCTACTCCTAGGAACAACTATCACTATCTCAAGCAATCACTGAATCATAGCCTGAATAGGCCTCGAAATCAATACACTAGCTATCCTTCCACTTATTTCAAAATCCCACCATCCACGAGCCATTGAAGCAGCCACTAAATATTTCCTCACCCAAGCAACCGCTTCTACCCTAGTCCTATTCTCCAGCATAACTAATGCATGATGTACTGGACAATGAGACATCACCCAACTCACTCACCCAACATCCTCCCTAATCCTAACTTCCGCAGTAGCAATGAAACTAGGACTAGTACCATTCCACTTCTGATTTCCAGAAGTACTCCAAGGATCTCCCCTCATCACCGGCCTCCTCCTAT…
	JK09195 ATGAACCCCCAAGCAAACTCAATCTTCATTGCCAGCCTACTCCTAGGAACAACTATCACTATCTCAAGCAATCACTGAATCATAGCCTGAATAGGCCTCGAAATCAATACACTAGCTATCCTTCCACTTATTTCAAAATCCCACCATCCACGAGCCATTGAAGCAGCCACTAAATATTTCCTCACCCAAGCAACCGCTTCTACCCTAGTCCTATTCTCCAGCATAACTAATGCATGATGTACTGGACAATGAGACATCACCCAACTCACTCACCCAACATCCTCCCTAATCCTAACTTCCGCAGTAGCAATGAAACTAGGACTAGTACCATTCCACTTCTGATTTCCAGAAGTACTCCAAGGATCTCCCCTCATCACCGGCCTCCTCCTAT…
	JK09196 ATGAACCCCCAAGCAAACTCAATCTTCATTGCCAGCCTACTCCTAGGAACAACTATCACTATCTCAAGCAATCACTGAATCATAGCCTGAATAGGCCTCGAAATCAATACACTAGCTATCCTTCCACTTATTTCAAAATCCCACCATCCACGAGCCATTGAAGCAGCCACTAAATATTTCCTCACCCAAGCAACCGCTTCTACCCTAGTCCTATTCTCCAGCATAACTAATGCATGATGTACTGGACAATGAGACATCACCCAACTCACTCACCCAACATCCTCCCTAATCCTAACTTCCGCAGTAGCAATGAAACTAGGACTAGTACCATTCCACTTCTGATTTCCAGAAGTACTCCAAGGATCTCCCCTCATCACCGGCCTCCTCCTAT…
	JK09197 ATGAACCCCCAAGCAAACTCAATCTTCATTGCCAGCCTACTCCTAGGAACAACTATCACTATCTCAAGCAATCACTGAATCATAGCCTGAATAGGCCTCGAAATCAATACACTAGCTATCCTTCCACTTATTTCAAAATCCCACCATCCACGAGCCATTGAAGCAGCCACTAAATATTTCCTCACCCAAGCAACCGCTTCTACCCTAGTCCTATTCTCCAGCATAACTAATGCATGATGTACTGGACAATGAGACATCACCCAACTCACTCACCCAACATCCTCCCTAATCCTAACTTCCGCAGTAGCAATGAAACTAGGACTAGTACCATTCCACTTCTGATTTCCAGAAGTACTCCAAGGATCTCCCCTCATCACCGGCCTCCTCCTAT…
	JK09198 ATGAACCCCCAAGCAAACTCAATCTTCATTGCCAGCCTACTCCTAGGAACAACTATCACTATCTCAAGCAATCACTGAATCATAGCCTGAATAGGCCTCGAAATCAATACACTAGCTATCCTTCCACTTATTTCAAAATCCCACCATCCACGAGCCATTGAAGCAGCCACTAAATATTTCCTCACCCAAGCAACCGCTTCTACCCTAGTCCTATTCTCCAGCATAACTAATGCATGATGTACTGGACAATGAGACATCACCCAACTCACTCACCCAACATCCTCCCTAATCCTAACTTCCGCAGTAGCAATGAAACTAGGACTAGTACCATTCCACTTCTGATTTCCAGAAGTACTCCAAGGATCTCCCCTCATCACCGGCCTCCTCCTAT…
	JK09199 ATGAACCCCCAAGCAAACTCAATCTTCATTGCCAGCCTACTCCTAGGAACAACTATCACTATCTCAAGCAATCACTGAATCATAGCCTGAATAGGCCTCGAAATCAATACACTAGCTATCCTTCCACTTATTTCAAAATCCCACCATCCACGAGCCATTGAAGCAGCCACTAAATATTTCCTCACCCAAGCAACCGCTTCTACCCTAGTCCTATTCTCCAGCATAACTAATGCATGATGTACTGGACAATGAGACATCACCCAACTCACTCACCCAACATCCTCCCTAATCCTAACTTCCGCAGTAGCAATGAAACTAGGACTAGTACCATTCCACTTCTGATTTCCAGAAGTACTCCAAGGATCTCCCCTCATCACCGGCCTCCTCCTAT…
	JK09212 ATGAACCCCCAAGCAAACTCAATCTTCATTGCCAGCCTACTCCTAGGAACAACTATCACTATCTCAAGCAATCACTGAATCATAGCCTGAATAGGCCTCGAAATCAATACACTAGCTATCCTTCCACTTATTTCAAAATCCCACCATCCACGAGCCATTGAAGCAGCCACTAAATATTTCCTCACCCAAGCAACCGCTTCTACCCTAGTCCTATTCTCCAGCATAACTAATGCATGATGTACTGGACAATGAGACATCACCCAACTCACTCACCCAACATCCTCCCTAATCCTAACTTCCGCAGTAGCAATGAAACTAGGACTAGTACCATTCCACTTCTGATTTCCAGAAGTACTCCAAGGATCTCCCCTCATCACCGGCCTCCTCCTAT…
	GMS1370 ATGAACCCCCAAGCAAACTCAATCTTCATTGCCAGCCTACTCCTAGGAACAACTATCACTATCTCAAGCAATCACTGAATCATAGCCTGAATAGGCCTCGAAATCAATACACTAGCTATCCTTCCACTTATTTCAAAATCCCACCATCCACGAGCCATTGAAGCAGCCACTAAATATTTCCTCACCCAAGCAACCGCTTCTACCCTAGTCCTATTCTCCAGCATAACTAATGCATGATGTACTGGACAATGAGACATCACCCAACTCACTCACCCAACATCCTCCCTAATCCTAACTTCCGCAGTAGCAATGAAACTAGGACTAGTACCATTCCACTTCTGATTTCCAGAAGTACTCCAAGGATCTCCCCTCATCACCGGCCTCCTCCTAT…
	MM669 ATGAACCCCCAAGCAAACTCAATCTTCATTGCCAGCCTACTCCTAGGAACAACTATCACTATCTCAAGCAATCACTGAATCATAGCCTGAATAGGCCTCGAAATCAATACACTAGCTATCCTTCCACTTATTTCAAAATCCCACCATCCACGAGCCATTGAAGCAGCCACTAAATATTTCCTCACCCAAGCAACCGCTTCTACCCTAGTCCTATTCTCCAGCATAACTAATGCATGATGTACTGGACAATGAGACATCACCCAACTCACTCACCCAACATCCTCCCTAATCCTAACTTCCGCAGTAGCAATGAAACTAGGACTAGTACCATTCCACTTCTGATTTCCAGAAGTACTCCAAGGATCTCCCCTCATCACCGGCCTCCTCCTATCC…
	MM671 ATGAACCCCCAAGCAAACTCAATCTTCATTGCCAGCCTACTCCTAGGAACAACTATCACTATCTCAAGCAATCACTGAATCATAGCCTGAATAGGCCTCGAAATCAATACACTAGCTATCCTTCCACTTATTTCAAAATCCCACCATCCACGAGCCATTGAAGCAGCCACTAAATATTTCCTCACCCAAGCAACCGCTTCTACCCTAGTCCTATTCTCCAGCATAACTAATGCATGATGTACTGGACAATGAGACATCACCCAACTCACTCACCCAACATCCTCCCTAATCCTAACTTCCGCAGTAGCAATGAAACTAGGACTAGTACCATTCCACTTCTGATTTCCAGAAGTACTCCAAGGATCTCCCCTCATCACCGGCCTCCTCCTATCC…
	MM672 ATGAACCCCCAAGCAAACTCAATCTTCATTGCCAGCCTACTCCTAGGAACAACTATCACTATCTCAAGCAATCACTGAATCATAGCCTGAATAGGCCTCGAAATCAATACACTAGCTATCCTTCCACTTATTTCAAAATCCCACCATCCACGAGCCATTGAAGCAGCCACTAAATATTTCCTCACCCAAGCAACCGCTTCTACCCTAGTCCTATTCTCCAGCATAACTAATGCATGATGTACTGGACAATGAGACATCACCCAACTCACTCACCCAACATCCTCCCTAATCCTAACTTCCGCAGTAGCAATGAAACTAGGACTAGTACCATTCCACTTCTGATTTCCAGAAGTACTCCAAGGATCTCCCCTCATCACCGGCCTCCTCCTATCC…
	MM695 ATGAACCCCCAAGCAAACTCAATCTTCATTGCCAGCCTACTCCTAGGAACAACTATCACTATCTCAAGCAATCACTGAATCATAGCCTGAATAGGCCTCGAAATCAATACACTAGCTATCCTTCCACTTATTTCAAAATCCCACCATCCACGAGCCATTGAAGCAGCCACTAAATATTTCCTCACCCAAGCAACCGCTTCTACCCTAGTCCTATTCTCCAGCATAACTAATGCATGATGTACTGGACAATGAGACATCACCCAACTCACTCACCCAACATCCTCCCTAATCCTAACTTCCGCAGTAGCAATGAAACTAGGACTAGTACCATTCCACTTCTGATTTCCAGAAGTACTCCAAGGATCTCCCCTCATCACCGGCCTCCTCCTATCC…
	MM696 ATGAACCCCCAAGCAAACTCAATCTTCATTGCCAGCCTACTCCTAGGAACAACTATCACTATCTCAAGCAATCACTGAATCATAGCCTGAATAGGCCTCGAAATCAATACACTAGCTATCCTTCCACTTATTTCAAAATCCCACCATCCACGAGCCATTGAAGCAGCCACTAAATATTTCCTCACCCAAGCAACCGCTTCTACCCTAGTCCTATTCTCCAGCATAACTAATGCATGATGTACTGGACAATGAGACATCACCCAACTCACTCACCCAACATCCTCCCTAATCCTAACTTCCGCAGTAGCAATGAAACTAGGACTAGTACCATTCCACTTCTGATTTCCAGAAGTACTCCAAGGATCTCCCCTCATCACCGGCCTCCTCCTATCC…
	MM697 ATGAACCCCCAAGCAAACTCAATCTTCATTGCCAGCCTACTCCTAGGAACAACTATCACTATCTCAAGCAATCACTGAATCATAGCCTGAATAGGCCTCGAAATCAATACACTAGCTATCCTTCCACTTATTTCAAAATCCCACCATCCACGAGCCATTGAAGCAGCCACTAAATATTTCCTCACCCAAGCAACCGCTTCTACCCTAGTCCTATTCTCCAGCATAACTAATGCATGATGTACTGGACAATGAGACATCACCCAACTCACTCACCCAACATCCTCCCTAATCCTAACTTCCGCAGTAGCAATGAAACTAGGACTAGTACCATTCCACTTCTGATTTCCAGAAGTACTCCAAGGATCTCCCCTCATCACCGGCCTCCTCCTATCC…
	MM698 ATGAACCCCCAAGCAAACTCAATCTTCATTGCCAGCCTACTCCTAGGAACAACTATCACTATCTCAAGCAATCACTGAATCATAGCCTGAATAGGCCTCGAAATCAATACACTAGCTATCCTTCCACTTATTTCAAAATCCCACCATCCACGAGCCATTGAAGCAGCCACTAAATATTTCCTCACCCAAGCAACCGCTTCTACCCTAGTCCTATTCTCCAGCATAACTAATGCATGATGTACTGGACAATGAGACATCACCCAACTCACTCACCCAACATCCTCCCTAATCCTAACTTCCGCAGTAGCAATGAAACTAGGACTAGTACCATTCCACTTCTGATTTCCAGAAGTACTCCAAGGATCTCCCCTCATCACCGGCCTCCTCCTATCC…
	MM699 ATGAACCCCCAAGCAAACTCAATCTTCATTGCCAGCCTACTCCTAGGAACAACTATCACTATCTCAAGCAATCACTGAATCATAGCCTGAATAGGCCTCGAAATCAATACACTAGCTATCCTTCCACTTATTTCAAAATCCCACCATCCACGAGCCATTGAAGCAGCCACTAAATATTTCCTCACCCAAGCAACCGCTTCTACCCTAGTCCTATTCTCCAGCATAACTAATGCATGATGTACTGGACAATGAGACATCACCCAACTCACTCACCCAACATCCTCCCTAATCCTAACTTCCGCAGTAGCAATGAAACTAGGACTAGTACCATTCCACTTCTGATTTCCAGAAGTACTCCAAGGATCTCCCCTCATCACCGGCCTCCTCCTATCC…
	JK11283 ATGAACCCCCAAGCAAACTCAATCTTCATTGCCAGCCTACTCCTAGGAACAACTATCACTATCTCAAGCAATCACTGAATCATAGCCTGAATAGGCCTCGAAATCAATACACTAGCTATCCTTCCACTTATTTCAAAATCCCACCATCCACGAGCCATTGAAGCAGCCACTAAATATTTCCTCACCCAAGCAACCGCTTCTACCCTAGTCCTATTCTCCAGCATAACTAATGCATGATGTACTGGACAATGAGACATCACCCAACTCACTCACCCAACATCCTCCCTAATCCTAACTTCCGCAGTAGCAATGAAACTAGGACTAGTACCATTCCACTTCTGATTTCCAGAAGTACTCCAAGGATCTCCCCTCATCACCGGCCTCCTCCTAT…
	MM716 ATGAACCCCCAAGCAAACTCAATCTTCATTGCCAGCCTACTCCTAGGAACAACTATCACTATCTCAAGCAATCACTGAATCATAGCCTGAATAGGCCTCGAAATCAATACACTAGCTATCCTTCCACTTATTTCAAAATCCCACCATCCACGAGCCATTGAAGCAGCCACTAAATATTTCCTCACCCAAGCAACCGCTTCTACCCTAGTCCTATTCTCCAGCATAACTAATGCATGATGTACTGGACAATGAGACATCACCCAACTCACTCACCCAACATCCTCCCTAATCCTAACTTCCGCAGTAGCAATGAAACTAGGACTAGTACCATTCCACTTCTGATTTCCAGAAGTACTCCAAGGATCTCCCCTCATCACCGGCCTCCTCCTATCC…
	MM727 ATGAACCCCCAAGCAAACTCAATCTTCATTGCCAGCCTACTCCTAGGAACAACTATCACTATCTCAAGCAATCACTGAATCATAGCCTGAATAGGCCTCGAAATCAATACACTAGCTATCCTTCCACTTATTTCAAAATCCCACCATCCACGAGCCATTGAAGCAGCCACTAAATATTTCCTCACCCAAGCAACCGCTTCTACCCTAGTCCTATTCTCCAGCATAACTAATGCATGATGTACTGGACAATGAGACATCACCCAACTCACTCACCCAACATCCTCCCTAATCCTAACTTCCGCAGTAGCAATGAAACTAGGACTAGTACCATTCCACTTCTGATTTCCAGAAGTACTCCAAGGATCTCCCCTCATCACCGGCCTCCTCCTATCC…
	MM728 ATGAACCCCCAAGCAAACTCAATCTTCATTGCCAGCCTACTCCTAGGAACAACTATCACTATCTCAAGCAATCACTGAATCATAGCCTGAATAGGCCTCGAAATCAATACACTAGCTATCCTTCCACTTATTTCAAAATCCCACCATCCACGAGCCATTGAAGCAGCCACTAAATATTTCCTCACCCAAGCAACCGCTTCTACCCTAGTCCTATTCTCCAGCATAACTAATGCATGATGTACTGGACAATGAGACATCACCCAACTCACTCACCCAACATCCTCCCTAATCCTAACTTCCGCAGTAGCAATGAAACTAGGACTAGTACCATTCCACTTCTGATTTCCAGAAGTACTCCAAGGATCTCCCCTCATCACCGGCCTCCTCCTATCC…
	MM739 ATGAACCCCCAAGCAAACTCAATCTTCATTGCCAGCCTACTCCTAGGAACAACTATCACTATCTCAAGCAATCACTGAATCATAGCCTGAATAGGCCTTGAAATCAATACACTAGCTATCCTTCCACTTATTTCAAAATCCCACCATCCACGAGCCATTGAAGCAGCCACTAAATATTTCCTCACCCAAGCAACCGCTTCTACCCTAGTCCTATTCTCCAGCATAACTAATGCATGATGTACTGGACAATGAGACATCACCCAACTCACTCACCCAACATCCTCCCTAATCCTAACTTCCGCAGTAGCAATGAAACTAGGACTAGTACCATTCCACTTCTGATTTCCAGAAGTACTCCAAGGATCTCCCCTCATCACCGGCCTCCTCCTATCC…
	MM750 ATGAACCCCCAAGCAAACTCAATCTTCATTGCCAGCCTACTCCTAGGAACAACTATCACTATCTCAAGCAATCACTGAATCATAGCCTGAATAGGCCTTGAAATCAATACACTAGCTATCCTTCCACTTATTTCAAAATCCCACCATCCACGAGCCATTGAAGCAGCCACTAAATATTTCCTCACCCAAGCAACCGCTTCTACCCTAGTCCTATTCTCCAGCATAACTAATGCATGATGTACTGGACAATGAGACATCACCCAACTCACTCACCCAACATCCTCCCTAATCCTAACTTCCGCAGTAGCAATGAAACTAGGACTAGTACCATTCCACTTCTGATTTCCAGAAGTACTCCAAGGATCTCCCCTCATCACCGGCCTCCTCCTATCC…
	435 ATGAACCCCCAAGCAAACTCAATCTTCATTGCCAGCCTACTCCTAGGAACAACTATCACTATCTCAAGCAATCACTGAATCATAGCCTGAATAGGCCTCGAAATCAATACACTAGCTATCCTTCCACTTATTTCAAAATCCCACCATCCACGAGCCATTGAAGCAGCCACTAAATATTTCCTCACCCAAGCAACCGCTTCTACCCTAGTCCTATTCTCCAGCATAACTAATGCATGATGTACTGGACAATGAGACATCACCCAACTCACTCACCCAACATCCTCCCTAATCCTAACTTCCGCAGTAGCAATGAAACTAGGACTAGTACCATTCCACTTCTGATTTCCAGAAGTACTCCAAGGATCTCCCCTCATCACCGGCCTCCTCCTATCCAC…
	454 ATGAACCCCCAAGCAAACTCAATCTTCATTGCCAGCCTACTCCTAGGAACAACTATCACTATCTCAAGCAATCACTGAATCATAGCCTGAATAGGCCTCGAAATCAATACACTAGCTATCCTTCCACTTATTTCAAAATCCCACCATCCACGAGCCATTGAAGCAGCCACTAAATATTTCCTCACCCAAGCAACCGCTTCTACCCTAGTCCTATTCTCCAGCATAACTAATGCATGATGTACTGGACAATGAGACATCACCCAACTCACTCACCCAACATCCTCCCTAATCCTAACTTCCGCAGTAGCAATGAAACTAGGACTAGTACCATTCCACTTCTGATTTCCAGAAGTACTCCAAGGATCTCCCCTCATCACCGGCCTCCTCCTATCCAC…
	455 ATGAACCCCCAAGCAAACTCAATCTTCATTGCCAGCCTACTCCTAGGAACAACTATCACTATCTCAAGCAATCACTGAATCATAGCCTGAATAGGCCTCGAAATCAATACACTAGCTATCCTTCCACTTATTTCAAAATCCCACCATCCACGAGCCATTGAAGCAGCCACTAAATATTTCCTCACCCAAGCAACCGCTTCTACCCTAGTCCTATTCTCCAGCATAACTAATGCATGATGTACTGGACAATGAGACATCACCCAACTCACTCACCCAACATCCTCCCTAATCCTAACTTCCGCAGTAGCAATGAAACTAGGACTAGTACCATTCCACTTCTGATTTCCAGAAGTACTCCAAGGATCTCCCCTCATCACCGGCCTCCTCCTATCCAC…
	436 ATGAACCCCCAAGCAAACTCAATCTTCATTGCCAGCCTACTCCTAGGAACAACTATCACTATCTCAAGCAATCACTGAATCATAGCCTGAATAGGCCTCGAAATCAATACACTAGCTATCCTTCCACTTATTTCAAAATCCCACCATCCACGAGCCATTGAAGCAGCCACTAAATATTTCCTCACCCAAGCAACCGCTTCTACCCTAGTCCTATTCTCCAGCATAACTAATGCATGATGTACTGGACAATGAGACATCACCCAACTCACTCACCCAACATCCTCCCTAATCCTAACTTCCGCAGTAGCAATGAAACTAGGACTAGTACCATTCCACTTCTGATTTCCAGAAGTACTCCAAGGATCTCCCCTCATCACCGGCCTCCTCCTATCCAC…
	JK08243 ATGAACCCCCAAGCAAACTCAATCTTCATTGCCAGCCTACTCCTAGGAACAACTATCACTATCTCAAGCAATCACTGAATCATAGCCTGAATAGGCCTCGAAATCAATACACTAGCTATCCTTCCACTTATTTCAAAATCCCACCATCCACGAGCCATTGAAGCAGCCACTAAATATTTCCTCACCCAAGCAACCGCTTCTACCCTAGTCCTATTCTCCAGCATAACTAATGCATGATGTACTGGACAATGAGACATCACCCAACTCACTCACCCAACATCCTCCCTAATCCTAACTTCCGCAGTAGCAATGAAACTAGGACTAGTACCATTCCACTTCTGATTTCCAGAAGTACTCCAAGGATCTCCCCTCATCACCGGCCTCCTCCTAT…
	JK08296 ATGAACCCCCAAGCAAACTCAATCTTCATTGCCAGCCTACTCCTAGGAACAACTATCACTATCTCAAGCAATCACTGAATCATAGCCTGAATAGGCCTCGAAATCAATACACTAGCTATCCTTCCACTTATTTCAAAATCCCACCATCCACGAGCCATTGAAGCAGCCACTAAATATTTCCTCACCCAAGCAACCGCTTCTACCCTAGTCCTATTCTCCAGCATAACTAATGCATGATGTACTGGACAATGAGACATCACCCAACTCACTCACCCAACATCCTCCCTAATCCTAACTTCCGCAGTAGCAATGAAACTAGGACTAGTACCATTCCACTTCTGATTTCCAGAAGTACTCCAAGGATCTCCCCTCATCACCGGCCTCCTCCTAT…
	JK08323 ATGAACCCCCAAGCAAACTCAATCTTCATTGCCAGCCTACTCCTAGGAACAACTATCACTATCTCAAGCAATCACTGAATCATAGCCTGAATAGGCCTCGAAATCAATACACTAGCTATCCTTCCACTTATTTCAAAATCCCACCATCCACGAGCCATTGAAGCAGCCACTAAATATTTCCTCACCCAAGCAACCGCTTCTACCCTAGTCCTATTCTCCAGCATAACTAATGCATGATGTACTGGACAATGAGACATCACCCAACTCACTCACCCAACATCCTCCCTAATCCTAACTTCCGCAGTAGCAATGAAACTAGGACTAGTACCATTCCACTTCTGATTTCCAGAAGTACTCCAAGGATCTCCCCTCATCACCGGCCTCCTCCTAT…
	JMD460 ATGAACCCCCAAGCAAACTCAATCTTCATTGCCAGCCTACTCCTAGGAACAACTATCACTATCTCAAGCAATCACTGAATCATAGCCTGAATAGGCCTCGAAATCAATACACTAGCTATCCTTCCACTTATTTCAAAATCCCACCATCCACGAGCCATTGAAGCAGCCACTAAATATTTCCTCACCCAAGCAACCGCTTCTACCCTAGTCCTATTCTCCAGCATAACTAATGCATGATGTACTGGACAATGAGACATCACCCAACTCACTCACCCAACATCCTCCCTAATCCTAACTTCCGCAGTAGCAATGAAACTAGGACTAGTACCATTCCACTTCTGATTCCCAGAAGTACTCCAAGGATCTCCCCTCATCACCGGCCTCCTCCTATC…
	GMS1499 ATGAACCCCCAAGCAAACTCAATCTTCATTGCCAGCCTACTCCTAGGAACAACTATCACTATCTCAAGCAATCACTGAATCATAGCCTGAATAGGCCTCGAAATCAATACACTAGCTATCCTTCCACTTATTTCAAAATCCCACCATCCACGAGCCATTGAAGCAGCCACTAAATATTTCCTCACCCAAGCAACCGCTTCTACCCTAGTCCTATTCTCCAGCATAACTAATGCATGATGTACTGGACAATGAGACATCACCCAACTCACTCACCCAACATCCTCCCTAATCCTAACTTCCGCAGTAGCAATGAAACTAGGACTAGTACCATTCCACTTCTGATTTCCAGAAGTACTCCAAGGATCTCCCCTCATCACCGGCCTCCTCCTAT…
	GMS1506 ATGAACCCCCAAGCAAACTCAATCTTCATTGCCAGCCTACTCCTAGGAACAACTATCACTATCTCAAGCAATCACTGAATCATAGCCTGAATAGGCCTCGAAATCAATACACTAGCTATCCTTCCACTTATTTCAAAATCCCACCATCCACGAGCCATTGAAGCAGCCACTAAATATTTCCTCACCCAAGCAACCGCTTCTACCCTAGTCCTATTCTCCAGCATAACTAATGCATGATGTACTGGACAATGAGACATCACCCAACTCACTCACCCAACATCCTCCCTAATCCTAACTTCCGCAGTAGCAATGAAACTAGGACTAGTACCATTCCACTTCTGATTTCCAGAAGTACTCCAAGGATCTCCCCTCATCACCGGCCTCCTCCTAT…
	GMS1529 ATGAACCCCCAAGCAAACTCAATCTTCATTGCCAGCCTACTCCTAGGAACAACTATCACTATCTCAAGCAATCACTGAATCATAGCCTGAATAGGCCTCGAAATCAATACACTAGCTATCCTTCCACTTATTTCAAAATCCCACCATCCACGAGCCATTGAAGCAGCCACTAAATATTTCCTCACCCAAGCAACCGCTTCTACCCTAGTCCTATTCTCCAGCATAACTAACGCATGATGTACTGGACAATGAGACATCACCCAACTCACTCACCCAACATCCTCCCTAATCCTAACTTCCGCAGTAGCAATGAAACTAGGACTAGTACCATTCCACTTCTGATTTCCAGAAGTACTCCAAGGATCTCCCCTCATCACCGGCCTCCTCCTAT…
	GMS1530 ATGAACCCCCAAGCAAACTCAATCTTCATTGCCAGCCTACTCCTAGGAACAACTATCACTATCTCAAGCAATCACTGAATCATAGCCTGAATAGGCCTCGAAATCAATACACTAGCTATCCTTCCACTTATTTCAAAATCCCACCATCCACGAGCCATTGAAGCAGCCACTAAATATTTCCTCACCCAAGCAACCGCTTCTACCCTAGTCCTATTCTCCAGCATAACTAATGCATGATGTACTGGACAATGAGACATCACCCAACTCACTCACCCAACATCCTCCCTAATCCTAACTTCCGCAGTAGCAATGAAACTAGGACTAGTACCATTCCACTTCTGATTTCCAGAAGTACTCCAAGGATCTCCCCTCATCACCGGCCTCCTCCTAT…
	JMD480 ATGAACCCCCAAGCAAACTCAATCTTCATTGCCAGCCTACTCCTAGGAACAACTATCACTATCTCAAGCAATCACTGAATCATAGCCTGAATAGGCCTCGAAATCAATACACTAGCTATCCTTCCACTTATTTCAAAATCCCACCATCCACGAGCCATTGAAGCAGCCACTAAATATTTCCTCACCCAAGCAACCGCTTCTACCCTAGTCCTATTCTCCAGCATAACTAATGCATGATGTACTGGACAATGAGACATCACCCAACTCACTCACCCAACATCCTCCCTAATCCTAACTTCCGCAGTAGCAATGAAACTAGGACTAGTACCATTCCACTTCTGATTTCCAGAAGTACTCCAAGGATCTCCCCTCATCACCGGCCTCCTCCTATC…
	JMD481 ATGAACCCCCAAGCAAACTCAATCTTCATTGCCAGCCTACTCCTAGGAACAACTATCACTATCTCAAGCAATCACTGAATCATAGCCTGAATAGGCCTCGAAATCAATACACTAGCTATCCTTCCACTTATTTCAAAATCCCACCATCCACGAGCCATTGAAGCAGCCACTAAATATTTCCTCACCCAAGCAACCGCTTCTACCCTAGTCCTATTCTCCAGCATAACTAATGCATGATGTACTGGACAATGAGACATCACCCAACTCACTCACCCAACATCCTCCCTAATCCTAACTTCCGCAGTAGCAATGAAACTAGGACTAGTACCATTCCACTTCTGATTTCCAGAAGTACTCCAAGGATCTCCCCTCATCACCGGCCTCCTCCTATC…
	JK04781 ATGAACCCCCAAGCAAACTCAATCTTCATTGCCAGCCTACTCCTAGGAACAACTATCACTATCTCAAGCAATCACTGAATCATAGCCTGAATAGGCCTCGAAATCAATACACTAGCTATCCTTCCACTTATTTCAAAATCCCACCATCCACGAGCCATTGAAGCAGCCACTAAATATTTCCTCACCCAAGCAACCGCTTCTACCCTAGTCCTATTCTCCAGCATAACTAATGCATGATGTACTGGACAATGAGACATCACCCAACTCACTCACCCAACATCCTCCCTAATCCTAACTTCCGCAGTAGCAATGAAACTAGGACTAGTACCATTCCACTTCTGATTTCCAGAAGTACTCCAAGGATCTCCCCTCATCACCGGCCTCCTCCTAT…
	DHB5761 ATGAACCCCCAAGCAAACTCAATCTTCATTGCCAGCCTACTCCTAGGAACAACTATCACTATCTCAAGCAATCACTGAATCATAGCCTGAATAGGCCTCGAAATCAATACACTAGCTATCCTTCCACTTATTTCAAAATCCCACCATCCACGAGCCATTGAAGCAGCCACTAAATATTTCCTCACCCAAGCAACCGCTTCTACCCTAGTCCTATTCTCCAGCATAACTAATGCATGATGTACTGGACAATGAGACATCACCCAACTCACTCACCCAACATCCTCCCTAATCCTAACTTCCGCAGTAGCAATGAAACTAGGACTAGTACCATTCCACTTCTGATTTCCAGAAGTACTCCAAGGATCTCCCCTCATCACCGGCCTCCTCCTAT…
	GMS1528 ATGAACCCCCAAGCAAACTCAATCTTCATTGCCAGCCTACTCCTAGGAACAACTATCACTATCTCAAGCAATCACTGAATCATAGCCTGAATAGGCCTCGAAATCAATACACTAGCTATCCTTCCACTTATTTCAAAATCCCACCATCCACGAGCCATTGAAGCAGCCACTAAATATTTCCTCACCCAAGCAACCGCTTCTACCCTAGTCCTATTCTCCAGCATAACTAATGCATGATGTACTGGACAATGAGACATCACCCAACTCACTCACCCAACATCCTCCCTAATCCTAACTTCCGCAGTAGCAATGAAACTAGGACTAGTACCATTCCACTTCTGATTTCCAGAAGTACTCCAAGGATCTCCCCTCATCACCGGCCTCCTCCTAT…
	JK04780 ATGAACCCCCAAGCAAACTCAATCTTCATTGCCAGCCTACTCCTAGGAACAACTATCACTATCTCAAGCAATCACTGAATCATAGCCTGAATAGGCCTCGAAATCAATACACTAGCTATCCTTCCACTTATTTCAAAATCCCACCATCCACGAGCCATTGAAGCAGCCACTAAATATTTCCTCACCCAAGCAACCGCTTCTACCCTAGTCCTATTCTCCAGCATAACTAATGCATGATGTACTGGACAATGAGACATCACCCAACTCACTCACCCAACATCCTCCCTAATCCTAACTTCCGCAGTAGCAATGAAACTAGGACTAGTACCATTCCACTTCTGATTTCCAGAAGTACTCCAAGGATCTCCCCTCATCACCGGCCTCCTCCTAT…
	JK04782 ATGAACCCCCAAGCAAACTCAATCTTCATTGCCAGCCTACTCCTAGGAACAACTATCACTATCTCAAGCAATCACTGAATCATAGCCTGAATAGGCCTCGAAATCAATACACTAGCTATCCTTCCACTTATTTCAAAATCCCACCATCCACGAGCCATTGAAGCAGCCACTAAATATTTCCTCACCCAAGCAACCGCTTCTACCCTAGTCCTATTCTCCAGCATAACTAATGCATGATGTACTGGACAATGAGACATCACCCAACTCACTCACCCAACATCCTCCCTAATCCTAACTTCCGCAGTAGCAATGAAACTAGGACTAGTACCATTCCACTTCTGATTTCCAGAAGTACTCCAAGGATCTCCCCTCATCACCGGCCTCCTCCTAT…
	JK04783 ATGAACCCCCAAGCAAACTCAATCTTCATTGCCAGCCTACTCCTAGGAACAACTATCACTATCTCAAGCAATCACTGAATCATAGCCTGAATAGGCCTCGAAATCAATACACTAGCTATCCTTCCACTTATTTCAAAATCCCACCATCCACGAGCCATTGAAGCAGCCACTAAATATTTCCTCACCCAAGCAACCGCTTCTACCCTAGTCCTATTCTCCAGCATAACTAATGCATGATGTACTGGACAATGAGACATCACCCAACTCACTCACCCAACATCCTCCCTAATCCTAACTTCCGCAGTAGCAATGAAACTAGGACTAGTACCATTCCACTTCTGATTTCCAGAAGTACTCCAAGGATCTCCCCTCATCACCGGCCTCCTCCTAT…
	MG012 ATGAACCCCCAAGCAAACTCAATCTTCATTGCCAGCCTACTCCTAGGAACAACTATCACTATCTCAAGCAATCACTGAATCATAGCCTGAATAGGCCTCGAAATCAATACACTAGCTATCCTTCCACTTATTTCAAAATCCCACCATCCACGAGCCATTGAAGCAGCCACTAAATATTTCCTCACCCAAGCAACCGCTTCTACCCTAGTCCTATTCTCCAGCATAACTAATGCATGATGTACTGGACAATGAGACATCACCCAACTCACTCACCCAACATCCTCCCTAATCCTAACTTCCGCAGTAGCAATGAAACTAGGACTAGTACCATTCCACTTCTGATTTCCAGAAGTACTCCAAGGATCTCCCCTCATCACCGGCCTCCTCCTATCC…
	MG011 ATGAACCCCCAAGCAAACTCAATCTTCATTGCCAGCCTACTCCTAGGAACAACTATCACTATCTCAAGCAATCACTGAATCATAGCCTGAATAGGCCTCGAAATCAATACACTAGCTATCCTTCCACTTATTTCAAAATCCCACCATCCACGAGCCATTGAAGCAGCCACTAAATATTTCCTCACCCAAGCAACCGCTTCTACCCTAGTCCTATTCTCCAGCATAACTAATGCATGATGTACTGGACAATGAGACATCACCCAACTCACTCACCCAACATCCTCCCTAATCCTAACTTCCGCAGTAGCAATGAAACTAGGACTAGTACCATTCCACTTCTGATTTCCAGAAGTACTCCAAGGATCTCCCCTCATCACCGGCCTCCTCCTATCC…
	MG053 ATGAACCCCCAAGCAAACTCAATCTTCATTGCCAGCCTACTCCTAGGAACAACTATCACTATCTCAAGCAATCACTGAATCATAGCCTGAATAGGCCTCGAAATCAATACACTAGCTATCCTTCCACTTATTTCAAAATCCCACCATCCACGAGCCATTGAAGCAGCCACTAAATATTTCCTCACCCAAGCAACCGCTTCTACCCTAGTCCTATTCTCCAGCATAACTAATGCATGATGTACTGGACAATGAGACATCACCCAACTCACTCACCCAACATCCTCCCTAATCCTAACTTCCGCAGTAGCAATGAAACTAGGACTAGTACCATTCCACTTCTGATTTCCAGAAGTACTCCAAGGATCTCCCCTCATCACCGGCCTCCTCCTATCC…
	MG051 ATGAACCCCCAAGCAAACTCAATCTTCATTGCCAGCCTACTCCTAGGAACAACTATCACTATCTCAAGCAATCACTGAATCATAGCCTGAATAGGCCTCGAAATCAATACACTAGCTATCCTTCCACTTATTTCAAAATCCCACCATCCACGAGCCATTGAAGCAGCCACTAAATATTTCCTCACCCAAGCAACCGCTTCTACCCTAGTCCTATTCTCCAGCATAACTAATGCATGATGTACTGGACAATGAGACATCACCCAACTCACTCACCCAACATCCTCCCTAATCCTAACTTCCGCAGTAGCAATGAAACTAGGACTAGTACCATTCCACTTCTGATTTCCAGAAGTACTCCAAGGATCTCCCCTCATCACCGGCCTCCTCCTATCC…
	BRB1028 ATGAACCCCCAAGCAAACTCAATCTTCATTGCCAGCCTACTCCTAGGAACAACTATCACTATCTCAAGCAATCACTGAATCATAGCCTGAATAGGCCTCGAAATCAATACACTAGCTATCCTTCCACTTATTTCAAAATCCCACCATCCACGAGCCATTGAAGCAGCCACTAAATATTTCCTCACCCAAGCAACCGCTTCTACCCTAGTCCTATTCTCCAGCATAACTAATGCATGATGTACTGGACAATGAGACATCACCCAACTCACTCACCCAACATCCTCCCTAATCCTAACTTCCGCAGTAGCAATGAAACTAGGACTAGTACCATTCCACTTCTGATTTCCAGAAGTACTCCAAGGATCTCCCCTCATCACCGGCCTCCTCCTAT…
	BRB1032 ATGAACCCCCAAGCAAACTCAATCTTCATTGCCAGCCTACTCCTAGGAACAACTATCACTATCTCAAGCAATCACTGAATCATAGCCTGAATAGGCCTCGAAATCAATACACTAGCTATCCTTCCACTTATTTCAAAATCCCACCATCCACGAGCCATTGAAGCAGCCACTAAATATTTCCTCACCCAAGCAACCGCTTCTACCCTAGTCCTATTCTCCAGCATAACTAATGCATGATGTACTGGACAATGAGACATCACCCAACTCACTCACCCAACATCCTCCCTAATCCTAACTTCCGCAGTAGCAATGAAACTAGGACTAGTACCATTCCACTTCTGATTTCCAGAAGTACTCCAAGGATCTCCCCTCATCACCGGCCTCCTCCTAT…
	BRB1036 ATGAACCCCCAAGCAAACTCAATCTTCATTGCCAGCCTACTCCTAGGAACAACTATCACTATCTCAAGCAATCACTGAATCATAGCCTGAATAGGCCTCGAAATCAATACACTAGCTATCCTTCCACTTATTTCAAAATCCCACCATCCACGAGCCATTGAAGCAGCCACTAAATATTTCCTCACCCAAGCAACCGCTTCTACCCTAGTCCTATTCTCCAGCATAACTAATGCATGATGTACTGGACAATGAGACATCACCCAACTCACTCACCCAACATCCTCCCTAATCCTAACTTCCGCAGTAGCAATGAAACTAGGACTAGTACCATTCCACTTCTGATTTCCAGAAGTACTCCAAGGATCTCCCCTCATCACCGGCCTCCTCCTAT…
	BRB1058 ATGAACCCCCAAGCAAACTCAATCTTCATTGCCAGCCTACTCCTAGGAACAACTATCACTATCTCAAGCAATCACTGAATCATAGCCTGAATAGGCCTCGAAATCAATACACTAGCTATCCTTCCACTTATTTCAAAATCCCACCATCCACGAGCCATTGAAGCAGCCACTAAATATTTCCTCACCCAAGCAACCGCTTCTACCCTAGTCCTATTCTCCAGCATAACTAATGCATGATGTACTGGACAATGAGACATCACCCAACTCACTCACCCAACATCCTCCCTAATCCTAACTTCCGCAGTAGCAATGAAACTAGGACTAGTACCATTCCACTTCTGATTTCCAGAAGTACTCCAAGGATCTCCCCTCATCACCGGCCTCCTCCTAT…
	BRB1080 ATGAACCCCCAAGCAAACTCAATCTTCATTGCCAGCCTACTCCTAGGAACAACTATCACTATCTCAAGCAATCACTGAATCATAGCCTGAATAGGCCTCGAAATCAATACACTAGCTATCCTTCCACTTATTTCAAAATCCCACCATCCACGAGCCATTGAAGCAGCCACTAAATATTTCCTCACCCAAGCAACCGCTTCTACCCTAGTCCTATTCTCCAGCATAACTAATGCATGATGTACTGGACAATGAGACATCACCCAACTCACTCACCCAACATCCTCCCTAATCCTAACTTCCGCAGTAGCAATGAAACTAGGACTAGTACCATTCCACTTCTGATTTCCAGAAGTACTCCAAGGATCTCCCCTCATCACCGGCCTCCTCCTAT…
	BRB1029 ATGAACCCCCAAGCAAACTCAATCTTCATTGCCAGCCTACTCCTAGGAACAACTATCACTATCTCAAGCAATCACTGAATCATAGCCTGAATAGGCCTCGAAATCAATACACTAGCTATCCTTCCACTTATTTCAAAATCCCACCATCCACGAGCCATTGAAGCAGCCACTAAATATTTCCTCACCCAAGCAACCGCTTCTACCCTAGTCCTATTCTCCAGCATAACTAATGCATGATGTACTGGACAATGAGACATCACCCAACTCACTCACCCAACATCCTCCCTAATCCTAACTTCCGCAGTAGCAATGAAACTAGGACTAGTACCATTCCACTTCTGATTTCCAGAAGTACTCCAAGGATCTCCCCTCATCACCGGCCTCCTCCTAT…
	BRB1059 ATGAACCCCCAAGCAAACTCAATCTTCATTGCCAGCCTACTCCTAGGAACAACTATCACTATCTCAAGCAATCACTGAATCATAGCCTGAATAGGCCTCGAAATCAATACACTAGCTATCCTTCCACTTATTTCAAAATCCCACCATCCACGAGCCATTGAAGCAGCCACTAAATATTTCCTCACCCAAGCAACCGCTTCTACCCTAGTCCTATTCTCCAGCATAACTAATGCATGATGTACTGGACAATGAGACATCACCCAACTCACTCACCCAACATCCTCCCTAATCCTAACTTCCGCAGTAGCAATGAAACTAGGACTAGTACCATTCCACTTCTGATTTCCAGAAGTACTCCAAGGATCTCCCCTCATCACCGGCCTCCTCCTAT…
	BRB1088 ATGAACCCCCAAGCAAACTCAATCTTCATTGCCAGCCTACTCCTAGGAACAACTATCACTATCTCAAGCAATCACTGAATCATAGCCTGAATAGGCCTCGAAATCAATACACTAGCTATCCTTCCACTTATTTCAAAATCCCACCATCCACGAGCCATTGAAGCAGCCACTAAATATTTCCTCACCCAAGCAACCGCTTCTACCCTAGTCCTATTCTCCAGCATAACTAATGCATGATGTACTGGACAATGAGACATCACCCAACTCACTCACCCAACATCCTCCCTAATCCTAACTTCCGCAGTAGCAATGAAACTAGGACTAGTACCATTCCACTTCTGATTTCCAGAAGTACTCCAAGGATCTCCCCTCATCACCGGCCTCCTCCTAT…
	BRB1177 ATGAACCCCCAAGCAAACTCAATCTTCATTGCCAGCCTACTCCTAGGAACAACTATCACTATCTCAAGCAATCACTGAATCATAGCCTGAATAGGCCTCGAAATCAATACACTAGCTATCCTTCCACTTATTTCAAAATCCCACCATCCACGAGCCATTGAAGCAGCCACTAAATATTTCCTCACCCAAGCAACCGCTTCTACCCTAGTCCTATTCTCCAGCATAACTAATGCATGATGTACTGGACAATGAGACATCACCCAACTCACTCACCCAACATCCTCCCTAATCCTAACTTCCGCAGTAGCAATGAAACTAGGACTAGTACCATTCCACTTCTGATTTCCAGAAGTACTCCAAGGATCTCCCCTCATCACCGGCCTCCTCCTAT…
	BRB1030 ATGAACCCCCAAGCAAACTCAATCTTCATTGCCAGCCTACTCCTAGGAACAACTATCACTATCTCAAGCAATCACTGAATCATAGCCTGAATAGGCCTCGAAATCAATACACTAGCTATCCTTCCACTTATTTCAAAATCCCACCATCCACGAGCCATTGAAGCAGCCACTAAATATTTCCTCACCCAAGCAACCGCTTCTACCCTAGTCCTATTCTCCAGCATAACTAATGCATGATGTACTGGACAATGAGACATCACCCAACTCACTCACCCAACATCCTCCCTAATCCTAACTTCCGCAGTAGCAATGAAACTAGGACTAGTACCATTCCACTTCTGATTTCCAGAAGTACTCCAAGGATCTCCCCTCATCACCGGCCTCCTCCTAT…
	BRB1152 ATGAACCCCCAAGCAAACTCAATCTTCATTGCCAGCCTACTCCTAGGAACAACTATCACTATCTCAAGCAATCACTGAATCATAGCCTGAATAGGCCTCGAAATCAATACACTAGCTATCCTTCCACTTATTTCAAAATCCCACCATCCACGAGCCATTGAAGCAGCCACTAAATATTTCCTCACCCAAGCAACCGCTTCTACCCTAGTCCTATTCTCCAGCATAACTAATGCATGATGTACTGGACAATGAGACATCACCCAACTCACTCACCCAACATCCTCCCTAATCCTAACTTCCGCAGTAGCAATGAAACTAGGACTAGTACCATTCCACTTCTGATTTCCAGAAGTACTCCAAGGATCTCCCCTCATCACCGGCCTCCTCCTAT…
	BHSUX071 ATGAACCCCCAAGCAAACTCAATCTTCATTGCCAGCCTACTCCTAGGAACAACTATCACTATCTCAAGCAATCACTGAATCATAGCCTGAATAGGCCTCGAAATCAATACACTAGCTATCCTTCCACTTATTTCAAAATCCCACCATCCACGAGCCATTGAAGCAGCCACTAAATATTTCCTCACCCAAGCAACCGCTTCTACCCTAGTCCTATTCTCCAGCATAACTAATGCATGATGTACTGGACAATGAGACATCACCCAACTCACTCACCCAACATCCTCCCTAATCCTAACTTCCGCAGTAGCAATGAAACTAGGACTAGTACCATTCCACTTCTGATTTCCAGAAGTACTCCAAGGATCTCCCCTCATCACCGGCCTCCTCCTA…
	BHSUX073 ATGAACCCCCAAGCAAACTCAATCTTCATTGCCAGCCTACTCCTAGGAACAACTATCACTATCTCAAGCAATCACTGAATCATAGCCTGAATAGGCCTAGAAATCAATACACTAGCTATCCTTCCACTTATTTCAAAATCCCACCATCCACGAGCCATTGAAGCAGCCACTAAATATTTCCTCACCCAAGCAACCGCTTCTACCCTAGTCCTATTCTCCAGCATAACTAATGCATGATGTACTGGACAATGAGACATCACCCAACTCACTCACCCAACATCCTCCCTAATCCTAACTTCCGCAGTAGCAATGAAACTAGGACTAGTACCATTCCACTTCTGATTTCCAGAAGTACTCCAAGGATCTCCCCTCATCACCGGCCTCCTCCTA…
	BHSUX075 ATGAACCCCCAAGCAAACTCAATCTTCATTGCCAGCCTACTCCTAGGAACAACTATCACTATCTCAAGCAATCACTGAATCATAGCCTGAATAGGCCTCGAAATCAATACACTAGCTATCCTTCCACTTATTTCAAAATCCCACCATCCACGAGCCATTGAAGCAGCCACTAAATATTTCCTCACCCAAGCAACCGCTTCTACCCTAGTCCTATTCTCCAGCATAACTAATGCATGATGTACTGGACAATGAGACATCACCCAACTCACTCACCCAACATCCTCCCTAATCCTAACTTCCGCAGTAGCAATGAAACTAGGACTAGTACCATTCCACTTCTGATTTCCAGAAGTACTCCAAGGATCTCCCCTCATCACCGGCCTCCTCCTA…
	BHSUX076 ATGAACCCCCAAGCAAACTCAATCTTCATTGCCAGCCTACTCCTAGGAACAACTATCACTATCTCAAGCAATCACTGAATCATAGCCTGAATAGGCCTCGAAATCAATACACTAGCTATCCTTCCACTTATTTCAAAATCCCACCATCCACGAGCCATTGAAGCAGCCACTAAATATTTCCTCACCCAAGCAACCGCTTCTACCCTAGTCCTATTCTCCAGCATAACTAATGCATGATGTACTGGACAATGAGACATCACCCAACTCACTCACCCAACATCCTCCCTAATCCTAACTTCCGCAGTAGCAATGAAACTAGGACTAGTACCATTCCACTTCTGATTTCCAGAAGTACTCCAAGGATCTCCCCTCATCACCGGCCTCCTCCTA…
	BHSUX077 ATGAACCCCCAAGCAAACTCAATCTTCATTGCCAGCCTACTCCTAGGAACAACTATCACTATCTCAAGCAATCACTGAATCATAGCCTGAATAGGCCTAGAAATCAATACACTAGCTATCCTTCCACTTATTTCAAAATCCCACCATCCACGAGCCATTGAAGCAGCCACTAAATATTTCCTCACCCAAGCAACCGCTTCTACCCTAGTCCTATTCTCCAGCATAACTAATGCATGATGTACTGGACAATGAGACATCACCCAACTCACTCACCCAACATCCTCCCTAATCCTAACTTCCGCAGTAGCAATGAAACTAGGACTAGTACCATTCCACTTCTGATTTCCAGAAGTACTCCAAGGATCTCCCCTCATCACCGGCCTCCTCCTA…
	BHSUX078 ATGAACCCCCAAGCAAACTCAATCTTCATTGCCAGCCTACTCCTAGGAACAACTATCACTATCTCAAGCAATCACTGAATCATAGCCTGAATAGGCCTCGAAATCAATACACTAGCTATCCTTCCACTTATTTCAAAATCCCACCATCCACGAGCCATTGAAGCAGCCACTAAATATTTCCTCACCCAAGCAACCGCTTCTACCCTAGTCCTATTCTCCAGCATAACTAATGCATGATGTACTGGACAATGAGACATCACCCAACTCACTCACCCAACATCCTCCCTAATCCTAACTTCCGCAGTAGCAATGAAACTAGGACTAGTACCATTCCACTTCTGATTTCCAGAAGTACTCCAAGGATCTCCCCTCATCACCGGCCTCCTCCTA…
	BHSUX072 ATGAACCCCCAAGCAAACTCAATCTTCATTGCCAGCCTACTCCTAGGAACAACTATCACTATCTCAAGCAATCACTGAATCATAGCCTGAATAGGCCTCGAAATCAATACACTAGCTATCCTTCCACTTATTTCAAAATCCCACCATCCACGAGCCATTGAAGCAGCCACTAAATATTTCCTCACCCAAGCAACCGCTTCTACCCTAGTCCTATTCTCCAGCATAACTAATGCATGATGTACTGGACAATGAGACATCACCCAACTCACTCACCCAACATCCTCCCTAATCCTAACTTCCGCAGTAGCAATGAAACTAGGACTAGTACCATTCCACTTCTGATTTCCAGAAGTACTCCAAGGATCTCCCCTCATCACCGGCCTCCTCCTA…
	BHSUX74 ATGAACCCCCAAGCAAGCTCAATCTTCATTGCCAGCCTACTCCTAGGGACAACTATCACTATCTCAAGCAATCACTGAATCATAGCCTGAATAGGCCTCGAAATCAATACGCTAGCTATCCTTCCACTTATTTCAAAATCCCACCATCCACGAGCCATTGAAGCAGCCACTAAATATTTCCTCACCCAAGCAACCGCTTCTACCCTAGTCCTATTCTCCAGCATAACTAATGCATGATGTACTGGACAATGAGACATCACCCAACTCACTCACCCAACATCCTCCCTAATCCTAACTTCCGCAGTAGCAATGAAACTAGGACTAGTACCATTCCACTTCTGATTTCCAGAAGTACTCCAAGGATCTCCCCTCACCACCGGCCTCCTCCTAT…
	BHSUX79 ATGAACCCCCAAGCAAACTCAATCTTCATTGCCAGCCTACTCCTAGGAACAACTATCACTATCTCAAGCAATCACTGAATCATAGCCTGAATAGGCCTCGAAATCAATACACTAGCTATCCTTCCACTTATTTCAAAATCCCACCATCCACGAGCCATTGAAGCAGCCACTAAATATTTCCTCACCCAAGCAACCGCTTCTACCCTAGTCCTATTCTCCAGCATAACTAATGCATGATGTACTGGACAATGAGACATCACCCAACTCACTCACCCAACATCCTCCCTAATCCTAACCTCCGCAGTAGCAATGAAACTAGGACTAGTACCATTCCACTTCTGATTTCCAGAAGTACTCCAAGGATCTCCCCTCATCACCGGCCTCCTCCTAT…
	RB411 ATGAACCCCCAAGCAAACTCAATCTTCATTGCCAGCCTACTCCTAGGAACAACTATCACTATCTCAAGCAATCACTGAATCATAGCCTGAATAGGCCTCGAAATCAATACACTAGCTATCCTTCCACTTATTTCAAAATCCCACCATCCACGAGCCATTGAAGCAGCCACTAAATATTTCCTCACCCAAGCAACCGCTTCTACCCTAGTCCTATTCTCCAGCATAACTAATGCATGATGTACTGGACAATGAGACATCACCCAACTCACTCACCCAACATCCTCCCTAATCCTAACTTCCGCAGTAGCAATGAAACTAGGACTAGTACCATTCCACTTCTGATTTCCAGAAGTACTCCAAGGATCTCCCCTCATCACCGGCCTCCTCCTATCC…
	RB410 ATGAACCCCCAAGCAAACTCAATCTTCATTGCCAGCCTACTCCTAGGAACAACTATCACTATCTCAAGCAATCACTGAATCATAGCCTGAATAGGCCTCGAAATCAATACACTAGCTATCCTTCCACTTATTTCAAAATCCCACCATCCACGAGCCATTGAAGCAGCCACTAAATATTTCCTCACCCAAGCAACCGCTTCTACCCTAGTCCTATTCTCCAGCATAACTAATGCATGATGTACTGGACAATGAGACATCACCCAACTCACTCACCCAACATCCTCCCTAATCCTAACTTCCGCAGTAGCAATGAAACTAGGACTAGTACCATTCCACTTCTGATTTCCAGAAGTACTCCAAGGATCTCCCCTCATCACCGGCCTCCTCCTATCC…
	RB394 ATGAACCCCCAAGCAAACTCAATCTTCATTGCCAGCCTACTCCTAGGAACAACTATCACTATCTCAAGCAATCACTGAATCATAGCCTGAATAGGCCTCGAAATCAATACACTAGCTATCCTTCCACTTATTTCAAAATCCCACCATCCACGAGCCATTGAAGCAGCCACTAAATATTTCCTCACCCAAGCAACCGCTTCTACCCTAGTCCTATTCTCCAGCATAACTAATGCATGATGTACTGGACAATGAGACATCACCCAACTCACTCACCCAACATCCTCCCTAATCCTAACTTCCGCAGTAGCAATGAAACTAGGACTAGTACCATTCCACTTCTGATTTCCAGAAGTACTCCAAGGATCTCCCCTCATCACCGGCCTCCTCCTATCC…
	RB414 ATGAACCCCCAAGC???CTCAATCTTCATTGCCAGCCTACTCCTAGGAACAACTATCACTATCTCAAGCAATCACTGAATCATAGCCTGAATAGGCCTCGAAATCAATACACTAGCTATCCTTCCACTTATTTCAAAATCCCACCATCCACGAGCCATTGAAGCAGCCACTAAATATTTCCTCACCCAAGCAACCGCTTCTACCCTAGTCCTATTCTCCAGCATAACTAATGCATGATGTACTGGACAATGAGACATCACCCAACTCACTCACCCAACATCCTCCCTAATCCTAACTTCCGCAGTAGCAATGAAACTAGGACTAGTACCATTCCACTTCTGATTTCCAGAAGTACTCCAAGGATCTCCCCTCATCACCGGCCTCCTCCTATCC…
	CAH260 ATGAACCCCCAAGCAAACTCAATCTTCATTGCCAGCCTACTCCTAGGAACAACTATCACTATCTCAAGCAATCACTGAATCATAGCCTGAATAGGCCTCGAAATCAATACACTAGCTATCCTTCCACTTATTTCAAAATCCCACCATCCACGAGCCATTGAAGCAGCCACTAAATATTTCCTCACCCAAGCAACCGCTTCTACCCTAGTCCTATTCTCCAGCATAACTAATGCATGATGTACTGGACAATGAGACATCACCCAACTCACTCACCCAACATCCTCCCTAATCCTAACTTCCGCAGTAGCAATGAAACTAGGACTAGTACCATTCCACTTCTGATTTCCAGAAGTACTCCAAGGATCTCCCCTCATCACCGGCCTCCTCCTATC…
	JK04599 ATGAACCCCCAAGCAAACTCAATCTTCATTGCCAGCCTACTCCTAGGAACAACTATCACTATCTCAAGCAATCACTGAATCATAGCCTGAATAGGCCTCGAAATCAATACACTAGCTATCCTTCCACTTATTTCAAAATCCCACCATCCACGAGCCATTGAAGCAGCCACTAAATATTTCCTCACCCAAGCAACCGCTTCTACCCTAGTCCTATTCTCCAGCATAACTAATGCATGATGTACTGGACAATGAGACATCACCCAACTCACTCACCCAACATCCTCCCTAATCCTAACTTCCGCAGTAGCAATGAAACTAGGACTAGTACCATTCCACTTCTGATTTCCAGAAGTACTCCAAGGATCTCCCCTCATCACCGGCCTCCTCCTAT…
	JSB127 ATGAACCCCCAAGCAAACTCAATCTTCATTGCCAGCCTACTCCTAGGAACAACTATCACTATCTCAAGCAATCACTGAATCATAGCCTGAATAGGCCTCGAAATCAATACACTAGCTATCCTTCCACTTATTTCAAAATCCCACCATCCACGAGCCATTGAAGCAGCCACTAAATATTTCCTCACCCAAGCAACCGCTTCTACCCTAGTCCTATTCTCCAGCATAACTAATGCATGATGTACTGGACAATGAGACATCACCCAACTCACTCACCCAACATCCTCCCTAATCCTAACTTCCGCAGTAGCAATGAAACTAGGACTAGTACCATTCCACTTCTGATTTCCAGAAGTACTCCAAGGATCTCCCCTCATCACCGGCCTCCTCCTATC…
	JSB128 ATGAACCCCCAAGCAAACTCAATCTTCATTGCCAGCCTACTCCTAGGAACAACTATCACTATCTCAAGCAATCACTGAATCATAGCCTGAATAGGCCTCGAAATCAATACACTAGCTATCCTTCCACTTATTTCAAAATCCCACCATCCACGAGCCATTGAAGCAGCCACTAAATATTTCCTCACCCAAGCAACCGCTTCTACCCTAGTCCTATTCTCCAGCATAACTAATGCATGATGTACTGGACAATGAGACATCACCCAACTCACTCACCCAACATCCTCCCTAATCCTAACTTCCGCAGTGGCAATGAAACTAGGACTAGTACCATTCCACTTCTGATTTCCAGAAGTACTCCAAGGATCTCCCCTCATCACCGGCCTCCTCCTATC…
	JSB135 ATGAACCCCCAAGCAAACTCAATCTTCATTGCCAGCCTACTCCTAGGAACAACTATCACTATCTCAAGCAATCACTGAATCATAGCCTGAATAGGCCTCGAAATCAATACACTAGCTATCCTTCCACTTATTTCAAAATCCCACCATCCACGAGCCATTGAAGCAGCCACTAAATATTTCCTCACCCAAGCAACCGCTTCTACCCTAGTCCTATTCTCCAGCATAACTAATGCATGATGTACTGGACAATGAGACATCACCCAACTCACTCACCCAACATCCTCCCTAATCCTAACTTCCGCAGTGGCAATGAAACTAGGACTAGTACCATTCCACTTCTGATTTCCAGAAGTACTCCAAGGATCTCCCCTCATCACCGGCCTCCTCCTATC…
	JSB136 ATGAACCCCCAAGCAAACTCAATCTTCATTGCCAGCCTACTCCTAGGAACAACTATCACTATCTCAAGCAATCACTGAATCATAGCCTGAATAGGCCTCGAAATCAATACACTAGCTATCCTTCCACTTATTTCAAAATCCCACCATCCACGAGCCATTGAAGCAGCCACTAAATATTTCCTCACCCAAGCAACCGCTTCTACCCTAGTCCTATTCTCCAGCATAACTAATGCATGATGTACTGGACAATGAGACATCACCCAACTCACTCACCCAACATCCTCCCTAATCCTAACTTCCGCAGTAGCAATGAAACTAGGACTAGTACCATTCCACTTCTGATTTCCAGAAGTACTCCAAGGATCTCCCCTCATCACCGGCCTCCTCCTATC…
	JK05063 ATGAACCCCCAAGCAAACTCAATCTTCATTGCCAGCCTACTCCTAGGAACAACTATCACTATCTCAAGCAATCACTGAATCATAGCCTGAATAGGCCTCGAAATCAATACACTAGCTATCCTTCCACTTATTTCAAAATCCCACCATCCACGAGCCATTGAAGCAGCCACTAAATATTTCCTCACCCAAGCAACCGCTTCTACCCTAGTCCTATTCTCCAGCATAACTAATGCATGATGTACTGGACAATGAGACATCACCCAACTCACTCACCCAACATCCTCCCTAATCCTAACTTCCGCAGTAGCAATGAAACTAGGACTAGTACCATTCCACTTCTGATTTCCAGAAGTACTCCAAGGATCTCCCCTCATCACCGGCCTCCTCCTAT…
	JSB153 ATGAACCCCCAAGCAAACTCAATCTTCATTGCCAGCCTACTCCTAGGAACAACTATCACTATCTCAAGCAATCACTGAATCATAGCCTGAATAGGCCTCGAAATCAATACACTAGCTATCCTTCCACTTATTTCAAAATCCCACCATCCACGAGCCATTGAAGCAGCCACTAAATATTTCCTCACCCAAGCAACCGCTTCTACCCTAGTCCTATTCTCCAGCATAACTAATGCATGATGTACTGGACAATGAGACATCACCCAACTCACTCACCCAACATCCTCCCTAATCCTAACTTCCGCAGTAGCAATGAAACTAGGACTAGTACCATTCCACTTCTGATTTCCAGAAGTACTCCAAGGATCTCCCCTCATCACCGGCCTCCTCCTATC…
	JSB162 ATGAACCCCCAAGCAAACTCAATCTTCATTGCCAGCCTACTCCTAGGAACAACTATCACTATCTCAAGCAATCACTGAATCATAGCCTGAATAGGCCTCGAAATCAATACACTAGCTATCCTTCCACTTATTTCAAAATCCCACCATCCACGAGCCATTGAAGCAGCCACTAAATATTTCCTCACCCAAGCAACCGCTTCTACCCTAGTCCTATTCTCCAGCATAACTAATGCATGATGTACTGGACAATGAGACATCACCCAACTCACTCACCCAACATCCTCCCTAATCCTAACTTCCGCAGTAGCAATGAAACTAGGACTAGTACCATTCCACTTCTGATTTCCAGAAGTACTCCAAGGATCTCCCCTCATCACCGGCCTCCTCCTATC…
	JSB165 ATGAACCCCCAAGCAAACTCAATCTTCATTGCCAGCCTACTCCTAGGAACAACTATCACTATCTCAAGCAATCACTGAATCATAGCCTGAATAGGCCTCGAAATCAATACACTAGCTATCCTTCCACTTATTTCAAAATCCCACCATCCACGAGCCATTGAAGCAGCCACTAAATATTTCCTCACCCAAGCAACCGCTTCTACCCTAGTCCTATTCTCCAGCATAACTAATGCATGATGTACTGGACAATGAGACATCACCCAACTCACTCACCCAACATCCTCCCTAATCCTAACTTCCGCAGTAGCAATGAAACTAGGACTAGTACCATTCCACTTCTGATTTCCAGAAGTACTCCAAGGATCTCCCCTCATCACCGGCCTCCTCCTATC…
	CAH122 ATGAACCCCCAAGCAAACTCAATCTTCATTGCCAGCCTACTCCTAGGAACAACTATCACTATCTCAAGCAATCACTGAATCATAGCCTGAATAGGCCTCGAAATCAATACACTAGCTATCCTTCCACTTATTTCAAAATCCCACCATCCACGAGCCATTGAAGCAGCCACTAAATATTTCCTCACCCAAGCAACCGCTTCTACCCTAGTCCTATTCTCCAGCATAACTAATGCATGATGTACTGGACAATGAGACATCACCCAACTCACTCACCCAACATCCTCCCTAATCCTAACTTCCGCAGTGGCAATGAAACTAGGACTAGTACCATTCCACTTCTGATTTCCAGAAGTACTCCAAGGATCTCCCCTCATCACCGGCCTCCTCCTATC…
	CAH121 ATGAACCCCCAAGCAAACTCAATCTTCATTGCCAGCCTACTCCTAGGAACAACTATCACTATCTCAAGCAATCACTGAATCATAGCCTGAATAGGCCTCGAAATCAATACACTAGCTATCCTTCCGCTTATTTCAAAATCCCACCATCCACGAGCCATTGAAGCAGCCACTAAATATTTCCTCACCCAAGCAACCGCTTCTACCCTAGTCCTATTCTCCAGCATAACTAATGCATGATGTACTGGACAATGAGACATCACCCAACTCACTCACCCAACATCCTCCCTAATCCTAACTTCCGCAGTGGCAATGAAACTAGGACTAGTACCATTCCACTTCTGATTTCCAGAAGTACTCCAAGGATCTCCCCTCATCACCGGCCTCCTCCTATC…
	JSB163 ATGAACCCCCAAGCAAACTCAATCTTCATTGCCAGCCTACTCCTAGGAACAACTATCACTATCTCAAGCAATCACTGAATCATAGCCTGAATAGGCCTCGAAATCAATACACTAGCTATCCTTCCACTTATTTCAAAATCCCACCATCCACGAGCCATTGAAGCAGCCACTAAATATTTCCTCACCCAAGCAACCGCTTCTACCCTAGTCCTATTCTCCAGCATAACTAATGCATGATGTACTGGACAATGAGACATCACCCAACTCACTCACCCAACATCCTCCCTAATCCTAACTTCCGCAGTGGCAATGAAACTAGGACTAGTACCATTCCACTTCTGATTTCCAGAAGTACTCCAAGGATCTCCCCTCATCACCGGCCTCCTCCTATC…
	JK05061 ???????????????????????????????????CCTACTCCTAGGAACAACTATCACTATCTCAAGCAATCATTGAATCATAGCCTGAATAGGCCTCGAAATCAACACACTAGCTATCCTTCCACTTATTTCAAAATCCCACCATCCACGAGCCATTGAAGCAGCCACTAAATATTTCCTCACCCAAGCAACCGCTTCTACCCTAGTCCTATTCTCCAGCATAACTAATGCATGATGTACTGGACAATGAGACATCACCCAACTCACTCACCCAACATCCTCCCTAATCCTAACTTCCGCAGTAGCAATGAAACTAGGACTAGTACCATTCCACTTCTGATTTCCAGAAGTACTCCAAGGATCTCCCCTCATCACCGGCCTCCTCCTAT…
	Cah120 ATGAACCCCCAAGCAAACTCAATCTTCATTGCCAGCCTACTCCTAGGAACAACTATCACTATCTCAAGCAATCACTGAATCATAGCCTGAATAGGCCTCGAAATCAATACACTAGCTATCCTTCCACTTATTTCAAAATCCCACCATCCACGAGCCATTGAAGCAGCCACTAAATATTTCCTCACCCAAGCAACCGCTTCTACCCTAGTCCTATTCTCCAGCATAACTAATGCATGATGTACTGGACAATGAGACATCACCCAACTCACTCACCCAACATCCTCCCTAATCCTAACTTCCGCAGTGGCAATGAAACTAGGACTAGTACCATTCCACTTCTGATTTCCAGAAGTACTCCAAGGATCTCCCCTCATCACCGGCCTCCTCCTATC…
	JK05060 ATGAACCCCCAAGCAAACTCAATCTTCATTGCCAGCCTACTCCTAGGAACAACTATCACTATCTCAAGCAATCACTGAATCATAGCCTGAATAGGCCTCGAAATCAATACACTAGCTATCCTTCCACTTATTTCAAAATCCCACCATCCACGAGCCATTGAAGCAGCCACTAAATATTTCCTCACCCAAGCAACCGCTTCTACCCTAGTCCTATTCTCCAGCATAACTAATGCATGATGTACTGGACAATGAGACATCACCCAACTCACTCACCCAACATCCTCCCTAATCCTAACTTCCGCAGTGGCAATGAAACTAGGACTAGTACCATTCCACTTCTGATTTCCAGAAGTACTCCAAGGATCTCCCCTCATCACCGGCCTCCTCCTAT…
	PCPR062 ATGAACCCCCAAGCAAACTCAATCTTCATTGCCAGCCTACTCCTAGGGACAACTATCACTATCTCAAGCAATCACTGAATCATAGCCTGAATAGGCCTCGAAATCAATACGCTAGCTATCCTTCCACTTATTTCAAAATCCCACCATCCACGAGCCATTGAAGCAGCCACTAAATATTTCCTCACCCAAGCAACCGCTTCTACCCTAGTCCTATTCTCCAGCATAACTAATGCATGATGTACTGGACAATGAGACATCACCCAACTCACTCACCCAACATCCTCCCTAATCCTAACTTCCGCAGTAGCAATGAAACTAGGACTAGTACCATTCCACTTCTGATTTCCAGAAGTACTCCAAGGATCTCCCCTCACCACCGGCCTCCTCCTAT…
	DHB2524 ATGAACCCCCAAGCAAACTCAATCTTCATTGCCAGCCTACTCCTAGGAACAACTATCACTATCTCAAGCAATCACTGAATCATAGCCTGAATAGGCCTCGAAATCAATACACTAGCTATCCTTCCACTTATTTCAAAATCCCACCATCCACGAGCCATTGAAGCAGCCACTAAATATTTCCTCACCCAAGCAACCGCTTCTACCCTAGTCCTATTCTCCAGCATAACTAATGCATGATGTACTGGACAATGAGACATCACCCAACTCACTCACCCAACATCCTCCCTAATCCTAACTTCCGCAGTAGCAATGAAACTAGGACTAGTACCATTCCACTTCTGATTTCCAGAAGTACTCCAAGGATCTCCCCTCATCACCGGCCTCCTCCTAT…
	DHB4026 ATGAACCCCCAAGCAAACTCAATCTTCATTGCCAGCCTACTCCTAGGAACAACTATCACTATCTCAAGCAATCACTGAATCATAGCCTGAATAGGCCTCGAAATCAATACACTAGCTATCCTTCCACTTATTTCAAAATCCCACCATCCACGAGCCATTGAAGCAGCCACTAAATATTTCCTCACCCAAGCAACCGCTTCTACCCTAGTCCTATTCTCCAGCATAACTAATGCATGATGTACTGGACAATGAGACATCACCCAACTCACTCACCCAACATCCTCCCTAATCCTAACTTCCGCAGTGGCAATGAAACTAGGACTAGTACCATTCCACTTCTGATTTCCAGAAGTACTCCAAGGATCTCCCCTCATCACCGGCCTCCTCCTAT…
	DHB4027 ATGAACCCCCAAGCAAACTCAATCTTCATTGCCAGCCTACTCCTAGGAACAACTATCACTATCTCAAGCAATCACTGAATCATAGCCTGAATAGGCCTCGAAATCAATACACTAGCTATCCTTCCACTTATTTCAAAATCCCACCATCCACGAGCCATTGAAGCAGCCACTAAATATTTCCTCACCCAAGCAACCGCTTCTACCCTAGTCCTATTCTCCAGCATAACTAATGCATGATGTACTGGACAATGAGACATCACCCAACTCACTCACCCAACATCCTCCCTAATCCTAACTTCCGCAGTAGCAATGAAACTAGGACTAGTACCATTCCACTTCTGATTTCCAGAAGTACTCCAAGGATCTCCCCTCATCACCGGCCTCCTCCTAT…
	DHB4096 ATGAACCCCCAAGCAAACTCAATCTTCATTGCCAGCCTACTCCTAGGAACAACTATCACTATCTCAAGCAATCACTGAATCATAGCCTGAATAGGCCTCGAAATCAATACACTAGCTATCCTTCCACTTATTTCAAAATCCCACCATCCACGAGCCATTGAAGCAGCCACTAAATATTTCCTCACCCAAGCAACCGCTTCTACCCTAGTCCTATTCTCCAGCATAACTAATGCATGATGTACTGGACAATGAGACATCACCCAACTCACTCACCCAACATCCTCCCTAATCCTAACTTCCGCAGTGGCAATGAAACTAGGACTAGTACCATTCCACTTCTGATTTCCAGAAGTACTCCAAGGATCTCCCCTCATCACCGGCCTCCTCCTAT…
	DHB4104 ATGAACCCCCAAGCAAACTCAATCTTCATTGCCAGCCTACTCCTAGGAACAACTATCACTATCTCAAGCAATCACTGAATCATAGCCTGAATAGGCCTCGAAATCAATACACTAGCTATCCTTCCACTTATTTCAAAATCCCACCATCCACGAGCCATTGAAGCAGCCACTAAATATTTCCTCACCCAAGCAACCGCTTCTACCCTAGTCCTATTCTCCAGCATAACTAATGCATGATGTACTGGACAATGAGACATCACCCAACTCACTCACCCAACATCCTCCCTAATCCTAACTTCCGCAGTAGCAATGAAACTAGGACTAGTACCATTCCACTTCTGATTTCCAGAAGTACTCCAAGGATCTCCCCTCATCACCGGCCTCCTCCTAT…
	DHB5677 ATGAACCCCCAAGCAAACTCAATCTTCATTGCCAGCCTACTCCTAGGAACAACTATCACTATCTCAAGCAATCACTGAATCATAGCCTGAATAGGCCTCGAAATCAATACACTAGCTATCCTTCCACTTATTTCAAAATCCCACCATCCACGAGCCATTGAAGCAGCCACTAAATATTTCCTCACCCAAGCAACCGCTTCTACCCTAGTCCTATTCTCCAGCATAACTAATGCATGATGTACTGGACAATGAGACATCACCCAACTCACTCACCCAACATCCTCCCTAATCCTAACTTCCGCAGTAGCAATGAAACTAGGACTAGTACCATTCCACTTCTGATTTCCAGAAGTACTCCAAGGATCTCCCCTCATCACCGGCCTCCTCCTAT…
	DHB5678 ATGAACCCCCAAGCAAACTCAATCTTCATTGCCAGCCTACTCCTAGGAACAACTATCACTATCTCAAGCAATCACTGAATCATAGCCTGAATAGGCCTCGAAATCAATACACTAGCTATCCTTCCACTTATTTCAAAATCCCACCATCCACGAGCCATTGAAGCAGCCACTAAATATTTCCTCACCCAAGCAACCGCTTCTACCCTAGTCCTATTCTCCAGCATAACTAATGCATGATGTACTGGACAATGAGACATCACCCAACTCACTCACCCAACATCCTCCCTAATCCTAACTTCCGCAGTAGCAATGAAACTAGGACTAGTACCATTCCACTTCTGATTTCCAGAAGTACTCCAAGGATCTCCCCTCATCACCGGCCTCCTCCTAT…
	RB418 ATGAACCCCCAAGCAAACTCAATCTTCATTGCCAGCCTACTCCTAGGAACAACTATCACTATCTCAAGCAATCACTGAATCATAGCCTGAATAGGCCTCGAAATCAATACACTAGCTATCCTTCCACTTATTTCAAAATCCCACCATCCACGAGCCATTGAAGCAGCCACTAAATATTTCCTCACCCAAGCAACCGCTTCTACCCTAGTCCTATTCTCCAGCATAACTAATGCATGATGTACTGGACAATGAGACATCACCCAACTCACTCACCCAACATCCTCCCTAATCCTAACTTCCGCAGTAGCAATGAAACTAGGACTAGTACCATTCCACTTCTGATTTCCAGAAGTACTCCAAGGATCTCCCCTCATCACCGGCCTCCTCCTATCC…
	RB416 ATGAACCCCCAAGCAAACTCAATCTTCATTGCCAGCCTACTCCTAGGAACAACTATCACTATCTCAAGCAATCACTGAATCATAGCCTGAATAGGCCTCGAAATCAATACACTAGCTATCCTTCCACTTATTTCAAAATCCCACCATCCACGAGCCATTGAAGCAGCCACTAAATATTTCCTCACCCAAGCAACCGCTTCTACCCTAGTCCTATTCTCCAGCATAACTAATGCATGATGTACTGGACAATGAGACATCACCCAACTCACTCACCCAACATCCTCCCTAATCCTAACTTCCGCAGTAGCAATGAAACTAGGACTAGTACCATTCCACTTCTGATTTCCAGAAGTACTCCAAGGATCTCCCCTCATCACCGGCCTCCTCCTATCC…
	RB415 ATGAACCCCCAAGCAAACTCAATCTTCATTGCCAGCCTACTCCTAGGAACAACTATCACTATCTCAAGCAATCACTGAATCATAGCCTGAATAGGCCTCGAAATCAATACACTAGCTATCCTTCCACTTATTTCAAAATCCCACCATCCACGAGCCATTGAAGCAGCCACTAAATATTTCCTCACCCAAGCAACCGCTTCTACCCTAGTCCTATTCTCCAGCATAACTAATGCATGATGTACTGGACAATGAGACATCACCCAACTCACTCACCCAACATCCTCCCTAATCCTAACTTCCGCAGTAGCAATGAAACTAGGACTAGTACCATTCCACTTCTGATTTCCAGAAGTACTCCAAGGATCTCCCCTCATCACCGGCCTCCTCCTATCC…
	RB417 ATGAACCCCCAAGCAAACTCAATCTTCATTGCCAGCCTACTCCTAGGAACAACTATCACTATCTCAAGCAATCACTGAATCATAGCCTGAATAGGCCTCGAAATCAATACACTAGCTATCCTTCCACTTATTTCAAAATCCCACCATCCACGAGCCATTGAAGCAGCCACTAAATATTTCCTCACCCAAGCAACCGCTTCTACCCTAGTCCTATTCTCCAGCATAACTAATGCATGATGTACTGGACAATGAGACATCACCCAACTCACTCACCCAACATCCTCCCTAATCCTAACTTCCGCAGTGGCAATGAAACTAGGACTAGTACCATTCCACTTCTGATTTCCAGAAGTACTCCAAGGATCTCCCCTCATCACCGGCCTCCTCCTATCC…
	BTS05004 ATGAACCCCCAAGCAAACTCAATCTTCATTGCCAGCCTACTCCTAGGAACAACTATCACTATCTCAAGCAATCACTGAATCATAGCCTGAATAGGCCTCGAAATCAATACACTAGCTATCCTTCCACTTATTTCAAAATCCCACCATCCACGAGCCATTGAAGCAGCCACTAAATATTTCCTCACCCAAGCAACCGCTTCTACCCTAGTCCTATTCTCCAGCATAACTAATGCATGATGTACTGGACAATGAGACATCACCCAACTCACTCACCCAACATCCTCCCTAATCCTAACTTCCGCAGTGGCAATGAAACTAGGACTAGTACCATTCCACTTCTGATTTCCAGAAGTACTCCAAGGATCTCCCCTCATCACCGGCCTCCTCCTA…
	BTS05140 ATGAACCCCCAAGCAAACTCAATCTTCATTGCCAGCCTACTCCTAGGAACAACTATCACTATCTCAAGCAATCACTGAATCATAGCCTGAATAGGCCTCGAAATCAATACACTAGCTATCCTTCCACTTATTTCAAAATCCCACCATCCACGAGCCATTGAAGCAGCCACTAAATATTTCCTCACCCAAGCAACCGCTTCTACCCTAGTCCTATTCTCCAGCATAACTAATGCATGATGTACTGGACAATGAGACATCACCCAACTCACTCACCCAACATCCTCCCTAATCCTAACTTCCGCAGTAGCAATGAAACTAGGACTAGTACCATTCCACTTCTGATTTCCAGAAGTACTCCAAGGATCTCCCCTCATCACCGGCCTCCTCCTA…
	DCO29 ATGAACCCCCAAGCAAACTCAATCTTCATTGCCAGCCTACTCCTAGGAACAACTATCACTATCTCAAGCAATCACTGAATCATAGCCTGAATAGGCCTCGAAATCAATACACTAGCTATCCTTCCACTTATTTCAAAATCCCACCATCCACGAGCCATTGAAGCAGCCACTAAATATTTCCTCACCCAAGCAACCGCTTCTACCCTAGTCCTATTCTCCAGCATAACTAATGCATGATGTACTGGACAATGAGACATCACCCAACTCACTCACCCAACATCCTCCCTAATCCTAACTTCCGCAGTAGCAATGAAACTAGGACTAGTACCATTCCACTTCTGATTTCCAGAAGTACTCCAAGGATCTCCCCTCATCACCGGCCTCCTCCTATCC…
	DHB4025 ATGAACCCCCAAGCAAACTCAATCTTCATTGCCAGCCTACTCCTAGGAACAACTATCACTATCTCAAGCAATCACTGAATCATAGCCTGAATAGGCCTCGAAATCAATACACTAGCTATCCTTCCACTTATTTCAAAATCCCACCATCCACGAGCCATTGAAGCAGCCACTAAATATTTCCTCACCCAAGCAACCGCTTCTACCCTAGTCCTATTCTCCAGCATAACTAATGCATGATGTACTGGACAATGAGACATCACCCAACTCACTCACCCAACATCCTCCCTAATCCTAACTTCCGCAGTGGCAATGAAACTAGGACTAGTACCATTCCACTTCTGATTTCCAGAAGTACTCCAAGGATCTCCCCTCATCACCGGCCTCCTCCTAT…
	GMS1311 ATGAACCCCCAAGCAAACTCAATCTTCATTGCCAGCCTACTCCTAGGAACAACTATCACTATCTCAAGCAATCACTGAATCATAGCCTGAATAGGCCTCGAAATCAATACACTAGCTATCCTTCCACTTATTTCAAAATCCCACCATCCACGAGCCATTGAAGCAGCCACTAAATATTTCCTCACCCAAGCAACCGCTTCTACCCTAGTCCTATTCTCCAGCATAACTAATGCATGATGTACTGGACAATGAGACATCACCCAACTCACTCACCCAACATCCTCCCTAATCCTAACTTCCGCAGTAGCAATGAAACTAGGACTAGTACCATTCCACTTCTGATTTCCAGAAGTACTCCAAGGATCTCCCCTCATCACCGGCCTCCTCCTAT…
	GMS224 ATGAACCCCCAAGCAAACTCAATCTTCATTGCCAGCCTACTCCTAGGAACAACTATCACTATCTCAAGCAATCACTGAATCATAGCCTGAATAGGCCTCGAAATCAATACACTAGCTATCCTTCCACTTATTTCAAAATCCCACCATCCACGAGCCATTGAAGCAGCCACTAAATATTTCCTCACCCAAGCAACCGCTTCTACCCTAGTCCTATTCTCCAGCATAACTAATGCATGATGTACTGGACAATGAGACATCACCCAACTCACTCACCCAACATCCTCCCTAATCCTAACTTCCGCAGTAGCAATGAAACTAGGACTAGTACCATTCCACTTCTGATTTCCAGAAGTACTCCAAGGATCTCCCCTCATCACCGGCCTCCTCCTATC…
	JK00279 ATGAACCCCCAAGCAAACTCAATCTTCATTGCCAGCCTACTCCTAGGAACAACTATCACTATCTCAAGCAATCACTGAATCATAGCCTGAATAGGCCTCGAAATCAATACACTAGCTATCCTTCCACTTATTTCAAAATCCCACCATCCACGAGCCATTGAAGCAGCCACTAAATATTTCCTCACCCAAGCAACCGCTTCTACCCTAGTCCTATTCTCCAGCATAACTAATGCATGATGTACTGGACAATGAGACATCACCCAACTCACTCACCCAACATCCTCCCTAATCCTAACTTCCGCAGTGGCAATGAAACTAGGACTAGTACCATTCCACTTCTGATTTCCAGAAGTACTCCAAGGATCTCCCCTCATCACCGGCCTCCTCCTAT…
	JSB304 ATGAACCCCCAAGCAAGCTCAATCTTCATTGCCAGCCTACTCCTAGGGACAACTATCACTATCTCAAGCAATCACTGAATCATAGCCTGAATAGGCCTCGAAATCAATACGCTAGCTATCCTTCCACTTATTTCAAAATCCCACCATCCACGAGCCATTGAAGCAGCCACTAAATATTTCCTCACCCAAGCAACCGCTTCTACCCTAGTCCTATTCTCCAGCATAACTAATGCATGATGTACTGGACAATGAGACATCACCCAACTCACTCACCCAACATCCTCCCTAATCCTAACTTCCGCAGTAGCAATGAAACTAGGACTAGTACCATTCCACTTCTGATTTCCAGAAGTACTCCAAGGATCTCCCCTCACCACCGGCCTCCTCCTATC…
	RB69 ATGAACCCCCAAGCAAGCTCAATCTTCATTGCCAGCCTACTCCTAGGGACAACTATCACTATCTCAAGCAATCACTGAATCATAGCCTGAATAGGCCTCGAAATCAATACGCTAGCTATCCTTCCACTTATTTCAAAATCCCACCATCCACGAGCCATTGAAGCAGCCACTAAATATTTCCTCACCCAAGCAACCGCTTCTACCCTAGTCCTATTCTCCAGCATAACTAATGCATGATGTACTGGACAATGAGACATCACCCAACTCACTCACCCAACATCCTCCCTAATCCTAACTTCCGCAGTAGCAATGAAACTAGGACTAGTACCATTCCACTTCTGATTTCCAGAAGTACTCCAAGGATCTCCCCTCACCACCGGCCTCCTCCTATCCA…
	RB71 ATGAACCCCCAAGCAAGCTCAATCTTCATTGCCAGCCTACTCCTAGGGACAACTATCACTATCTCAAGCAATCACTGAATCATAGCCTGAATAGGCCTCGAAATCAATACGCTAGCTATCCTTCCACTTATTTCAAAATCCCACCATCCACGAGCCATTGAAGCAGCCACTAAATATTTCCTCACCCAAGCAACCGCTTCTACCCTAGTCCTATTCTCCAGCATAACTAATGCATGATGTACTGGACAATGAGACATCACCCAACTCACTCACCCAACATCCTCCCTAATCCTAACTTCCGCAGTAGCAATGAAACTAGGACTAGTACCATTCCACTTCTGATTTCCAGAAGTACTCCAAGGATCTCCCCTCACCACCGGCCTCCTCCTATCCA…
	RB77 ATGAACCCCCAAGCAAGCTCAATCTTCATTGCCAGCCTACTCCTAGGGACAACTATCACTATCTCAAGCAATCACTGAATCATAGCCTGAATAGGCCTCGAAATCAATACGCTAGCTATCCTTCCACTTATTTCAAAATCCCACCATCCACGAGCCATTGAAGCAGCCACTAAATATTTCCTCACCCAAGCAACCGCTTCTACCCTAGTCCTATTCTCCAGCATAACTAATGCATGATGTACTGGACAATGAGACATCACCCAACTCACTCACCCAACATCCTCCCTAATCCTAACTTCCGCAGTAGCAATGAAACTAGGACTAGTACCATTCCACTTCTGATTTCCAGAAGTACTCCAAGGATCTCCCCTCACCACCGGCCTCCTCCTATCCA…
	RB79 ATGAACCCCCAAGCAAGCTCAATCTTCATTGCCAGCCTACTCCTAGGGACAACTATCACTATCTCAAGCAATCACTGAATCATAGCCTGAATAGGCCTCGAAATCAATACGCTAGCTATCCTTCCACTTATTTCAAAATCCCACCATCCACGAGCCATTGAAGCAGCCACTAAATATTTCCTCACCCAAGCAACCGCTTCTACCCTAGTCCTATTCTCCAGCATAACTAATGCATGATGTACTGGACAATGAGACATCACCCAACTCACTCACCCAACATCCTCCCTAATCCTAACTTCCGCAGTAGCAATGAAACTAGGACTAGTACCATTCCACTTCTGATTTCCAGAAGTACTCCAAGGATCTCCCCTCACCACCGGCCTCCTCCTATCCA…
	RB73 ATGAACCCCCAAGCAAGCTCAATCTTCATTGCCAGCCTACTCCTAGGGACAACTATCACTATCTCAAGCAATCACTGAATCATAGCCTGAATAGGCCTCGAAATCAATACGCTAGCTATCCTTCCACTTATTTCAAAATCCCACCACCCACGAGCCATTGAAGCAGCCACTAAATATTTCCTCACCCAAGCAACCGCTTCTACCCTAGTCCTATTCTCCAGCATAACTAATGCATGATGTACTGGACAATGAGACATCACCCAACTCACTCACCCAACATCCTCCCTAATCCTAACTTCCGCAGTAGCAATGAAACTAGGACTAGTACCATTCCACTTCTGATTTCCAGAAGTACTCCAAGGATCTCCCCTCACCACCGGCCTCCTCCTATCCA…
	RB72 ATGAACCCCCAAGCAAGCTCAATCTTCATTGCCAGCCTACTCCTAGGGACAACTATCACTATCTCAAGCAATCACTGAATCATAGCCTGAATAGGCCTCGAAATCAATACGCTAGCTATCCTTCCACTTATTTCAAAATCCCACCATCCACGAGCCATTGAAGCAGCCACTAAATATTTCCTCACCCAAGCAACCGCTTCTACCCTAGTCCTATTCTCCAGCATAACTAATGCATGATGTACTGGACAATGAGACATCACCCAACTCACTCACCCAACATCCTCCCTAATCCTAACTTCTGCAGTAGCAATGAAACTAGGACTAGTACCATTCCACTTCTGATTTCCAGAAGTACTCCAAGGATCTCCCCTCACCACCGGCCTCCTCCTATCCA…
	RB76 ATGAACCCCCAAGCAAGCTCAATCTTCATTGCCAGCCTACTCCTAGGGACAACTATCACTATCTCAAGCAATCACTGAATCATAGCCTGAATAGGCCTCGAAATCAATACGCTAGCTATCCTTCCACTTATTTCAAAATCCCACCATCCACGAGCCATTGAAGCAGCCACTAAATATTTCCTCACCCAAGCAACCGCTTCTACCCTAGTCCTATTCTCCAGCATAACTAATGCATGATGTACTGGACAATGAGACATCACCCAACTCACTCACCCAACATCCTCCCTAATCCTAACTTCTGCAGTAGCAATGAAACTAGGACTAGTACCATTCCACTTCTGATTTCCAGAAGTACTCCAAGGATCTCCCCTCACCACCGGCCTCCTCCTATCCA…
	RB75 ATGAACCCCCAAGCAAGCTCAATCTTCATTGCCAGCCTACTCCTAGGGACAACTATCACTATCTCAAGCAATCACTGAATCATAGCCTGAATAGGCCTCGAAATCAATACGCTAGCTATCCTTCCACTTATTTCAAAATCCCACCATCCACGAGCCATTGAAGCAGCCACTAAATATTTCCTCACCCAAGCAACCGCTTCTACCCTAGTCCTATTCTCCAGCATAACTAATGCATGATGTACTGGACAATGAGACATCACCCAACTCACTCACCCAACATCCTCCCTAATCCTAACTTCCGCAGTAGCAATGAAACTAGGACTAGTACCATTCCACTTCTGATTTCCAGAAGTACTCCAAGGATCTCCCCTCACCACCGGCCTCCTCCTATCCA…
	CAH212 ATGAACCCCCAAGCAAGCTCAATCTTCATTGCCAGCCTACTCCTAGGGACAACTATCACTATCTCAAGCAATCACTGAATCATAGCCTGAATAGGCCTCGAAATCAATACGCTAGCTATCCTTCCACTTATTTCAAAATCCCACCATCCACGAGCCATTGAAGCAGCCACTAAATATTTCCTCACCCAAGCAACCGCTTCTACCCTAGTCCTATTCTCCAGCATAACTAATGCATGATGTACTGGACAATGAGACATCACCCAACTCACTCACCCAACATCCTCCCTAATCCTAACTTCCGCAGTAGCAATGAAACTAGGACTAGTACCATTCCACTTCTGATTTCCAGAAGTACTCCAAGGATCTCCCCTCACCACCGGCCTCCTCCTATC…
	RB78 ATGAACCCCCAAGCAAGCTCAATCTTCATTGCCAGCCTACTCCTAGGGACAACTATCACTATCTCAAGCAATCACTGAATCATAGCCTGAATAGGCCTCGAAATCAATACGCTAGCTATCCTTCCACTTATTTCAAAATCCCACCATCCACGAGCCATTGAAGCAGCCACTAAATATTTCCTCACCCAAGCAACCGCTTCTACCCTAGTCCTATTCTCCAGCATAACTAATGCATGATGTACTGGACAATGAGACATCACCCAACTCACTCACCCAACATCCTCCCTAATCCTAACTTCCGCAGTAGCAATGAAACTAGGACTAGTACCATTCCACTTCTGATTTCCAGAAGTACTCCAAGGATCTCCCCTCACCACCGGCCTCCTCCTATCCA…
	BTS08_489 ATGAACCCCCAAGCAAGCTCAATCTTCATTGCCAGCCTACTCCTAGGGACAACTATCACTATCTCAAGCAATCACTGAATCATAGCCTGAATAGGCCTCGAAATCAATACGCTAGCTATCCTTCCACTTATTTCAAAATCCCACCATCCACGAGCCATTGAAGCAGCCACTAAATATTTCCTCACCCAAGCAACCGCTTCTACCCTAGTCCTATTCTCCAGCATAACTAATGCATGATGTACTGGACAATGAGACATCACCCAACTCACTCACCCAACATCCTCCCTAATCCTAACTTCCGCAGTAGCAATGAAACTAGGACTAGTACCATTCCACTTCTGATTTCCAGAAGTACTCCAAGGATCTCCCCTCACCACCGGCCTCCTCCT…
	BTS08_491 ATGAACCCCCAAGCAAGCTCAATCTTCATTGCCAGCCTACTCCTAGGGACAACTATCACTATCTCAAGCAATCACTGAATCATAGCCTGAATAGGCCTCGAAATCAATACGCTAGCTATCCTTCCACTTATTTCAAAATCCCACCATCCACGAGCCATTGAAGCAGCCACTAAATATTTCCTCACCCAAGCAACCGCTTCTACCCTAGTCCTATTCTCCAGCATAACTAATGCATGATGTACTGGACAATGAGACATCACCCAACTCACTCACCCAACATCCTCCCTAATCCTAACTTCCGCAGTAGCAATGAAACTAGGACTAGTACCATTCCACTTCTGATTTCCAGAAGTACTCCAAGGATCTCCCCTCACCACCGGCCTCCTCCT…
	BTS08_492 ATGAACCCCCAAGCAAGCTCAATCTTCATTGCCAGCCTACTCCTAGGGACAACTATCACTATCTCAAGCAATCACTGAATCATAGCCTGAATAGGCCTCGAAATCAATACGCTAGCTATCCTTCCACTTATTTCAAAATCCCACCATCCACGAGCCATTGAAGCAGCCACTAAATATTTCCTCACCCAAGCAACCGCTTCTACCCTAGTCCTATTCTCCAGCATAACTAATGCATGATGTACTGGACAATGAGACATCACCCAACTCACTCACCCAACATCCTCCCTAATCCTAACTTCCGCAGTAGCAATGAAACTAGGACTAGTACCATTCCACTTCTGATTTCCAGAAGTACTCCAAGGATCTCCCCTCACCACCGGCCTCCTCCT…
	BTS08_493 ATGAACCCCCAAGCAAGCTCAATCTTCATTGCCAGCCTACTCCTAGGGACAACTATCACTATCTCAAGCAATCACTGAATCATAGCCTGAATAGGCCTCGAAATCAATACGCTAGCTATCCTTCCACTTATTTCAAAATCCCACCATCCACGAGCCATTGAAGCAGCCACTAAATATTTCCTCACCCAAGCAACCGCTTCTACCCTAGTCCTATTCTCCAGCATAACTAATGCATGATGTACTGGACAATGAGACATCACCCAACTCACTCACCCAACATCCTCCCTAATCCTAACTTCCGCAGTAGCAATGAAACTAGGACTAGTACCATTCCACTTCTGATTTCCAGAAGTACTCCAAGGATCTCCCCTCACCACCGGCCTCCTCCT…
	BTS08_494 ATGAACCCCCAAGCAAGCTCAATCTTCATTGCCAGCCTACTCCTAGGGACAACTATCACTATCTCAAGCAATCACTGAATCATAGCCTGAATAGGCCTCGAAATCAATACGCTAGCTATCCTTCCACTTATTTCAAAATCCCACCATCCACGAGCCATTGAAGCAGCCACTAAATATTTCCTCACCCAAGCAACCGCTTCTACCCTAGTCCTATTCTCCAGCATAACTAATGCATGATGTACTGGACAATGAGACATCACCCAACTCACTCACCCAACATCCTCCCTAATCCTAACTTCCGCAGTAGCAATGAAACTAGGACTAGTACCATTCCACTTCTGATTTCCAGAAGTACTCCAAGGATCTCCCCTCACCACCGGCCTCCTCCT…
	BTS08_495 ATGAACCCCCAAGCAAGCTCAATCTTCATTGCCAGCCTACTCCTAGGGACAACTATCACTATCTCAAGCAATCACTGAATCATAGCCTGAATAGGCCTCGAAATCAATACGCTAGCTATCCTTCCACTTATTTCAAAATCCCACCATCCACGAGCCATTGAAGCAGCCACTAAATATTTCCTCACCCAAGCAACCGCTTCTACCCTAGTCCTATTCTCCAGCATAACTAATGCATGATGTACTGGACAATGAGACATCACCCAACTCACTCACCCAACATCCTCCCTAATCCTAACTTCCGCAGTAGCAATGAAACTAGGACTAGTACCATTCCACTTCTGATTTCCAGAAGTACTCCAAGGATCTCCCCTCACCACCGGCCTCCTCCT…
	BTS08_496 ATGAACCCCCAAGCAAGCTCAATCTTCATTGCCAGCCTACTCCTAGGGACAACTATCACTATCTCAAGCAATCACTGAATCATAGCCTGAATAGGCCTCGAAATCAATACGCTAGCTATCCTTCCACTTATTTCAAAATCCCACCATCCACGAGCCATTGAAGCAGCCACTAAATATTTCCTCACCCAAGCAACCGCTTCTACCCTAGTCCTATTCTCCAGCATAACTAATGCATGATGTACTGGACAATGAGACATCACCCAACTCACTCACCCAACATCCTCCCTAATCCTAACTTCCGCAGTAGCAATGAAACTAGGACTAGTACCATTCCACTTCTGATTTCCAGAAGTACTCCAAGGATCTCCCCTCACCACCGGCCTCCTCCT…
	BTS08_497 ATGAACCCCCAAGCAAGCTCAATCTTCATTGCCAGCCTACTCCTAGGGACAACTATCACTATCTCAAGCAATCACTGAATCATAGCCTGAATAGGCCTCGAAATCAATACGCTAGCTATCCTTCCACTTATTTCAAAATCCCACCATCCACGAGCCATTGAAGCAGCCACTAAATATTTCCTCACCCAAGCAACCGCTTCTACCCTAGTCCTATTCTCCAGCATAACTAATGCATGATGTACTGGACAATGAGACATCACCCAACTCACTCACCCAACATCCTCCCTAATCCTAACTTCCGCAGTAGCAATGAAACTAGGACTAGTACCATTCCACTTCTGATTTCCAGAAGTACTCCAAGGATCTCCCCTCACCACCGGCCTCCTCCT…
	BTS08_498 ATGAACCCCCAAGCAAGCTCAATCTTCATTGCCAGCCTACTCCTAGGGACAACTATCACTATCTCAAGCAATCACTGAATCATAGCCTGAATAGGCCTCGAAATCAATACGCTAGCTATCCTTCCACTTATTTCAAAATCCCACCATCCACGAGCCATTGAAGCAGCCACTAAATATTTCCTCACCCAAGCAACCGCTTCTACCCTAGTCCTATTCTCCAGCATAACTAATGCATGATGTACTGGACAATGAGACATCACCCAACTCACTCACCCAACATCCTCCCTAATCCTAACTTCCGCAGTAGCAATGAAACTAGGACTAGTACCATTCCACTTCTGATTTCCAGAAGTACTCCAAGGATCTCCCCTCACCACCGGCCTCCTCCT…
	BTS08_488 ATGAACCCCCAAGCAAGCTCAATCTTCATTGCCAGCCTACTCCTAGGGACAACTATCACTATCTCAAGCAATCACTGAATCACAGCCTGAATAGGCCTCGAAATCAATACGCTAGCTATCCTTCCACTTATTTCAAAATCCCACCATCCACGAGCCATTGAAGCAGCCACTAAATATTTCCTCACCCAAGCAACCGCTTCTACCCTAGTCCTATTCTCCAGCATAACTAATGCATGATGTACTGGACAATGAGACATCACCCAACTCACTCACCCAACATCCTCCCTAATCCTAACTTCCGCAGTAGCAATGAAACTAGGACTAGTACCATTCCACTTCTGATTTCCAGAAGTACTCCAAGGATCTCCCCTCACCACCGGCCTCCTCCT…
	BTS08490 ATGAACCCCCAAGCAAGCTCAATCTTCATTGCCAGCCTACTCCTAGGGACAACTATCACTATCTCAAGCAATCACTGAATCATAGCCTGAATAGGCCTCGAAATCAATACGCTAGCTATCCTTCCACTTATTTCAAAATCCCACCATCCACGAGCCATTGAAGCAGCCACTAAATATTTCCTCACCCAAGCAACCGCTTCTACCCTAGTCCTATTCTCCAGCATAACTAATGCATGATGTACTGGACAATGAGACATCACCCAACTCACTCACCCAACATCCTCCCTAATCCTAACTTCCGCAGTAGCAATGAAACTAGGACTAGTACCATTCCACTTCTGATTTCCAGAAGTACTCCAAGGATCTCCCCTCACCACCGGCCTCCTCCTA…
	DHB5351 ATGAACCCCCAAGCAAGCTCAATCTTCATTGCCAGCCTACTCCTAGGGACAACTATCACTATCTCAAGCAATCACTGAATCATAGCCTGAATAGGCCTCGAAATCAATACGCTAGCTATCCTTCCACTTATTTCAAAATCCCACCATCCACGAGCCATTGAAGCAGCCACTAAATATTTCCTCACCCAAGCAACCGCTTCTACCCTAGTCCTATTCTCCAGCATAACTAATGCATGATGTACTGGACAATGAGACATCACCCAACTCACTCACCCAACATCCTCCCTAATCCTAACTTCCGCAGTAGCAATGAAACTAGGACTAGTACCATTCCACTTCTGATTTCCAGAAGTACTCCAAGGATCTCCCCTCATCACCGGCCTCCTCCTAT…
	DHB5352 ATGAACCCCCAAGCAAACTCAATCTTCATTGCCAGCCTACTCCTAGGGACAACTATCACTATCTCAAGCAATCACTGAATCATAGCCTGAATAGGCCTCGAAATCAATACGCTAGCTATCCTTCCACTTATTTCAAAATCCCACCATCCACGAGCCATTGAAGCAGCCACTAAATATTTCCTCACCCAAGCAACCGCTTCTACCCTAGTCCTATTCTCCAGCATAACTAATGCATGATGTACTGGACAATGAGACATCACCCAACTCACTCACCCAACATCCTCCCTAATCCTAACTTCCGCAGTAGCAATGAAACTAGGACTAGTACCATTCCACTTCTGATTTCCAGAAGTACTCCAAGGATCTCCCCTCACCACCGGCCTCCTCCTAT…
	DHB5356 ATGAACCCCCAAGCAAGCTCAATCTTCATTGCCAGCCTACTCCTAGGGACAACTATCACTATCTCAAGCAATCACTGAATCATAGCCTGAATAGGCCTCGAAATCAATACGCTAGCTATCCTTCCACTTATTTCAAAATCCCACCATCCACGAGCCATTGAAGCAGCCACTAAATATTTCCTCACCCAAGCAACCGCTTCTACCCTAGTCCTATTCTCCAGCATAACTAATGCATGATGTACTGGACAATGAGACATCACCCAACTCACTCACCCAACATCCTCCCTAATCCTAACTTCCGCAGTAGCAATGAAACTAGGACTAGTACCATTCCACTTCTGATTTCCAGAAGTACTCCAAGGATCTCCCCTCACCACCGGCCTCCTCCTAT…
	DHB5353 ATGAACCCCCAAGCAAGCTCAATCTTCATTGCCAGCCTACTCCTAGGGACAACTATCACTATCTCAAGCAATCACTGAATCATAGCCTGAATAGGCCTCGAAATCAATACGCTAGCTATCCTTCCACTTATTTCAAAATCCCACCATCCACGAGCCATTGAAGCAGCCACTAAATATTTCCTCACCCAAGCAACCGCTTCTACCCTAGTCCTATTCTCCAGCATAACTAATGCATGATGTACTGGACAATGAGACATCACCCAACTCACTCACCCAACATCCTCCCTAATCCTAACTTCCGCAGTAGCAATGAAACTAGGACTAGTACCATTCCACTTCTGATTTCCAGAAGTACTCCAAGGATCTCCCCTCACCACCGGCCTCCTCCTAT…
	DHB5354 ATGAACCCCCAAGCAAACTCAATCTTCATTGCCAGCCTACTCCTGGGGACAACTATCACTATCTCAAGCAATCACTGAATCATAGCCTGAATAGGCCTCGAAATCAATACGCTAGCTATCCTTCCACTTATTTCAAAATCCCACCATCCACGAGCCATTGAAGCAGCCACTAAATATTTCCTCACCCAAGCAACCGCTTCTACCCTAGTCCTATTCTCCAGCATAACTAATGCATGATGTACTGGACAATGAGACATCACCCAACTCACTCACCCAACATCCTCCCTAATCCTAACTTCCGCAGTAGCAATGAAACTAGGACTAGTACCATTCCACTTCTGATTTCCAGAAGTACTCCAAGGATCTCCCCTCACCACCGGCCTCCTCCTAT…
	DHB5355 ATGAACCCCCAAGCAAACTCAATCTTCATTGCCAGCCTACTCCTGGGGACAACTATCACTATCTCAAGCAATCACTGAATCATAGCCTGAATAGGCCTCGAAATCAATACGCTAGCTATCCTTCCACTTATTTCAAAATCCCACCATCCACGAGCCATTGAAGCAGCCACTAAATATTTCCTCACCCAAGCAACCGCTTCTACCCTAGTCCTATTCTCCAGCATAACTAATGCATGATGTACTGGACAATGAGACATCACCCAACTCACTCACCCAACATCCTCCCTAATCCTAACTTCCGCAGTAGCAATGAAACTAGGACTAGTACCATTCCACTTCTGATTTCCAGAAGTACTCCAAGGATCTCCCCTCACCACCGGCCTCCTCCTAT…
	PCPR034 ATGAACCCCCAAGCAAACTCAATCTTCATTGCCAGCCTACTCCTAGGAACAACTATCACTATCTCAAGCAATCACTGAATCATAGCCTGAATAGGCCTCGAAATCAATACACTAGCTATCCTTCCACTTATTTCAAAATCCCACCATCCACGAGCCATTGAAGCAGCCACTAAATATTTCCTCACCCAAGCAACCGCTTCTACCCTAGTCCTATTCTCCAGCATAACTAATGCATGATGTACTGGACAATGAGACATCACCCAACTCACTCACCCAACATCCTCCCTAATCCTAACTTCCGCAGTAGCAATGAAACTAGGACTAGTACCATTCCACTTCTGATTTCCAGAAGTACTCCAAGGATCTCCCCTCATCACCGGCCTCCTCCTAT…
	JK04813 ATGAACCCCCAAGCAAACTCAATCTTCATTGCCAGCCTACTCCTAGGAACAACTATCACTATCTCAAGCAATCACTGAATCATAGCCTGAATAGGCCTCGAAATCAATACACTAGCTATCCTTCCACTTATTTCAAAATCCCACCATCCACGAGCCATTGAAGCAGCCACTAAATATTTCCTCACCCAAGCAACCGCTTCTACCCTAGTCCTATTCTCCAGCATAACTAATGCATGATGTACTGGACAATGAGACATCACCCAACTCACTCACCCAACATCCTCCCTAATCCTAACTTCCGCAGTAGCAATGAAACTAGGACTAGTACCATTCCACTTCTGATTTCCAGAAGTACTCCAAGGATCTCCCCTCATCACCGGCCTCCTCCTAT…
	PCPR025 ATGAACCCCCAAGCAAACTCAATCTTCATTGCCAGCCTACTCCTAGGAACAACTATCACTATCTCAAGCAATCACTGAATCATAGCCTGAATAGGCCTCGAAATCAATACACTAGCTATCCTTCCACTTATTTCAAAATCCCACCATCCACGAGCCATTGAAGCAGCCACTAAATATTTCCTCACCCAAGCAACCGCTTCTACCCTAGTCCTATTCTCCAGCATAACTAATGCATGATGTACTGGACAATGAGACATCACCCAACTCACTCACCCAACATCCTCCCTAATCCTAACTTCCGCAGTAGCAATGAAACTAGGACTAGTACCATTCCACTTCTGATTTCCAGAAGTACTCCAAGGATCTCCCCTCATCACCGGCCTCCTCCTAT…
	PCPR033 ATGAACCCCCAAGCAAACTCAATCTTCATTGCCAGCCTACTCCTAGGAACAACTATCACTATCTCAAGCAATCACTGAATCATAGCCTGAATAGGCCTCGAAATCAATACACTAGCTATCCTTCCACTTATTTCAAAATCCCACCATCCACGAGCCATTGAAGCAGCCACTAAATATTTCCTCACCCAAGCAACCGCTTCTACCCTAGTCCTATTCTCCAGCATAACTAATGCATGATGTACTGGACAATGAGACATCACCCAACTCACTCACCCAACATCCTCCCTAATCCTAACTTCCGCAGTAGCAATGAAACTAGGACTAGTACCATTCCACTTCTGATTTCCAGAAGTACTCCAAGGATCTCCCCTCATCACCGGCCTCCTCCTAT…
	PCPR047 ATGAACCCCCAAGCAAACTCAATCTTCATTGCCAGCCTACTCCTAGGAACAACTATCACTATCTCAAGCAATCACTGAATCATAGCCTGAATAGGCCTCGAAATCAATACACTAGCTATCCTTCCACTTATTTCAAAATCCCACCATCCACGAGCCATTGAAGCAGCCACTAAATATTTCCTCACCCAAGCAACCGCTTCTACCCTAGTCCTATTCTCCAGCATAACTAATGCATGATGTACTGGACAATGAGACATCACCCAACTCACTCACCCAACATCCTCCCTAATCCTAACTTCCGCAGTAGCAATGAAACTAGGACTAGTACCATTCCACTTCTGATTTCCAGAAGTACTCCAAGGATCTCCCCTCATCACCGGCCTCCTCCTAT…
	JK09310 ATGAACCCCCAAGCAAACTCAATCTTCATTGCCAGCCTACTCCTAGGAACAACTATCACTATCTCAAGCAATCACTGAATCATAGCCTGAATAGGCCTCGAAATCAATACACTAGCTATCCTTCCACTTATTTCAAAATCCCACCATCCACGAGCCATTGAAGCAGCCACTAAATATTTCCTCACCCAAGCAACCGCTTCTACCCTAGTCCTATTCTCCAGCATAACTAATGCATGATGTACTGGACAATGAGACATCACCCAACTCACTCACCCAACATCCTCCCTAATCCTAACTTCCGCAGTAGCAATGAAACTAGGACTAGTACCATTCCACTTCTGATTTCCAGAAGTACTCCAAGGATCTCCCCTCATCACCGGCCTCCTCCTAT…
	JK09311 ATGAACCCCCAAGCAAACTCAATCTTCATTGCCAGCCTACTCCTAGGAACAACTATCACTATCTCAAGCAATCACTGAATCATAGCCTGAATAGGCCTCGAAATCAATACACTAGCTATCCTTCCACTTATTTCAAAATCCCACCATCCACGAGCCATTGAAGCAGCCACTAAATATTTCCTCACCCAAGCAACCGCTTCTACCCTAGTCCTATTCTCCAGCATAACTAATGCATGATGTACTGGACAATGAGACATCACCCAACTCACTCACCCAACATCCTCCCTAATCCTAACTTCCGCAGTAGCAATGAAACTAGGACTAGTACCATTCCACTTCTGATTTCCAGAAGTACTCCAAGGATCTCCCCTCATCACCGGCCTCCTCCTAT…
	JK09362 ATGAACCCCCAAGCAAACTCAATCTTCATTGCCAGCCTACTCCTAGGAACAACTATCACTATCTCAAGCAATCACTGAATCATAGCCTGAATAGGCCTCGAAATCAATACACTAGCTATCCTTCCACTTATTTCAAAATCCCACCATCCACGAGCCATTGAAGCAGCCACTAAATATTTCCTCACCCAAGCAACCGCTTCTACCCTAGTCCTATTCTCCAGCATAACTAATGCATGATGTACTGGACAATGAGACATCACCCAACTCACTCACCCAACATCCTCCCTAATCCTAACTTCCGCAGTAGCAATGAAACTAGGACTAGTACCATTCCACTTCTGATTTCCAGAAGTACTCCAAGGATCTCCCCTCATCACCGGCCTCCTCCTAT…
	JK09399 ATGAACCCCCAAGCAAACTCAATCTTCATTGCCAGCCTACTCCTAGGAACAACTATCACTATCTCAAGCAATCACTGAATCATAGCCTGAATAGGCCTCGAAATCAATACACTAGCTATCCTTCCACTTATTTCAAAATCCCACCATCCACGAGCCATTGAAGCAGCCACTAAATATTTCCTCACCCAAGCAACCGCTTCTACCCTAGTCCTATTCTCCAGCATAACTAATGCATGATGTACTGGACAATGAGACATCACCCAACTCACTCACCCAACATCCTCCCTAATCCTAACTTCCGCAGTAGCAATGAAACTAGGACTAGTACCATTCCACTTCTGATTTCCAGAAGTACTCCAAGGATCTCCCCTCATCACCGGCCTCCTCCTAT…
	JK09320 ATGAGCCCCCAAGCAAACTCAATCTTCATTGCCAGCCTACTCCTAGGAACAACTATCACTATCTCAAGCAATCACTGAATCATAGCCTGAATAGGCCTCGAAATCAATACACTAGCTATCCTTCCACTTATTTCAAAATCCCACCATCCACGAGCCATTGAAGCAGCCACTAAATATTTCCTCACCCAAGCAACCGCTTCTACCCTAGTCCTATTCTCCAGCATAACTAATGCATGATGTACTGGACAATGAGACATCACCCAACTCACTCACCCAACATCCTCCCTAATCCTAACTTCCGCAGTAGCAATGAAACTAGGACTAGTACCATTCCACTTCTGATTTCCAGAAGTACTCCAAGGATCTCCCCTCATCACCGGCCTCCTCCTAT…
	JK09406 ATGAACCCCCAAGCAAACTCAATCTTCATTGCCAGCCTACTCCTAGGAACAACTATCACTATCTCAAGCAATCACTGAATCATAGCCTGAATAGGCCTCGAAATCAATACACTAGCTATCCTTCCACTTATTTCAAAATCCCACCATCCACGAGCCATTGAAGCAGCCACTAAATATTTCCTCACCCAAGCAACCGCTTCTACCCTAGTCCTATTCTCCAGCATAACTAATGCATGATGTACTGGACAATGAGACATCACCCAACTCACTCACCCAACATCCTCCCTAATCCTAACTTCCGCAGTAGCAATGAAACTAGGACTAGTACCATTCCACTTCTGATTTCCAGAAGTACTCCAAGGATCTCCCCTCATCACCGGCCTCCTCCTAT…
	FMNH394081 ATGAACCCCCAAGCAAGCTCAATCTTCATTGCCAGCCTACTCCTAGGAACAACTATCACTATCTCAAGCAATCACTGAATCATAGCCTGAATAGGCCTCGAAATCAATACACTAGCTATCCTTCCACTTATTTCAAAATCCCACCATCCACGAGCCATTGAAGCAGCCACTAAATATTTCCTCACCCAAGCAACCGCTTCTACCCTAGTCCTATTCTCCAGCATAACTAATGCATGATGTACTGGACAATGAGACATCACCCAACTCACTCACCCAACATCCTCCCTAATCCTAACTTCCGCAGTAGCAATGAAACTAGGACTAGTACCATTCCACTTCTGATTTCCAGAAGTACTCCAAGGATCTCCCCTCATCACCGGCCTCCTCC…
	FMNH394082 ATGAACCCCCAAGCAAACTCAATCTTCATTGCCAGCCTACTCCTAGGAACAACTATCACTATCTCAAGCAATCACTGAATCATAGCCTGAATGGGCCTCGAAATCAATACACTAGCTATCCTTCCACTTATTTCAAAATCCCACCATCCACGAGCCATTGAAGCAGCCACTAAATATTTCCTCACCCAAGCAACCGCTTCTACCCTAGTCCTATTCTCCAGCATAACTAATGCATGATGTACTGGACAATGAGACATCACCCAACTCACTCACCCAACATCCTCCCTAATCCTAACTTCCGCAGTAGCAATGAAACTAGGACTAGTACCATTCCACTTCTGATTTCCAGAAGTACTCCAAGGATCTCCCCTCATCACCGGCCTCCTCC…
	FMNH394083 ATGAACCCCCAAGCAAACTCAATCTTCATTGCCAGCCTACTCCTAGGAACAACTATCACTATCTCAAGCAATCACTGAATCATAGCCTGAATAGGCCTCGAAATCAATACACTAGCTATCCTTCCACTTATTTCAAAATCCCACCATCCACGAGCCATTGAAGCAGCCACTAAATATTTCCTCACCCAAGCAACCGCTTCTACCCTAGTCCTATTCTCCAGCATAACTAATGCATGATGTACTGGACAATGAGACATCACCCAACTCACTCACCCAACATCCTCCCTAATCCTAACTTCCGCAGTAGCAATGAAACTAGGACTAGTACCATTCCACTTCTGATTTCCAGAAGTACTCCAAGGATCTCCCCTCATCACCGGCCTCCTCC…
	JK08059 ATGAACCCCCAAGCAAACTCAATCTTCATTGCCAGCCTACTCCTAGGAACAACTATCACTATCTCAAGCAATCACTGAATCATAGCCTGAATAGGCCTCGAAATCAATACACTAGCTATCCTTCCACTTATTTCAAAATCCCACCATCCACGAGCCATTGAAGCAGCCACTAAATATTTCCTCACCCAAGCAACCGCTTCTACCCTAGTCCTATTCTCCAGCATAACTAATGCATGATGTACTGGACAATGAGACATCACCCAACTCACTCACCCAACATCCTCCCTAATCCTAACTTCCGCAGTAGCAATGAAACTAGGACTAGTACCATTCCACTTCTGATTTCCAGAAGTACTCCAAGGATCTCCCCTCATCACCGGCCTCCTCCTAT…
	jk02127 ATGAACCCCCAAGCAAACTCAATCTTCATTGCCAGCCTACTCCTAGGAACAACTATCACTATCTCAAGCAATCACTGAATCATAGCCTGAATAGGCCTCGAAATCAATACACTAGCTATCCTTCCACTTATTTCAAAATCCCACCATCCACGAGCCATTGAAGCAGCCACTAAATATTTCCTCACCCAAGCAACCGCTTCTACCCTAGTCCTATTCTCCAGCATAACTAATGCATGATGTACTGGACAATGAGACATCACTCAACTCACTCACCCAACATCCTCCCTAATCCTAACTTCCGCAGTAGCAATGAAACTAGGACTAGTACCATTCCACTTCTGATTTCCAGAAGTACTCCAAGGATCTCCCCTCATCACCGGCCTCCTCCTAT…
	jk02261 ATGAACCCCCAAGCAAACTCAATCTTCATTGCCAGCCTACTCCTAGGAACAACTATCACTATCTCAAGCAATCACTGAATCATAGCCTGAATAGGCCTCGAAATCAATACACTAGCTATCCTTCCACTTATTTCAAAATCCCACCATCCACGAGCCATTGAAGCAGCCACTAAATATTTCCTCACCCAAGCAACCGCTTCTACCCTAGTCCTATTCTCCAGCATAACTAATGCATGATGTACTGGACAATGAGACATCACTCAACTCACTCACCCAACATCCTCCCTAATCCTAACTTCCGCAGTAGCAATGAAACTAGGACTAGTACCATTCCACTTCTGATTTCCAGAAGTACTCCAAGGATCTCCCCTCATCACCGGCCTCCTCCTAT…
	CAH254 ATGAACCCCCAAGCAAGCTCAATCTTCATTGCCAGCCTACTCCTAGGGACAACTATCACTATCTCAAGCAATCACTGAATCATAGCCTGAATAGGCCTCGAAATCAATACGCTAGCTATCCTTCCACTTATTTCAAAATCCCACCATCCACGAGCCATTGAAGCAGCCACTAAATATTTCCTCACCCAAGCAACCGCCTCTACCCTAGTCCTATTCTCCAGCATAACTAATGCATGATGTACTGGACAATGAGACATCACCCAACTCACTCACCCAACATCCTCCCTAATCCTAACTTCCGCAGTAGCAATGAAACTAGGACTAGTACCATTCCACTTCTGATTTCCAGAAGTACTCCAAGGATCTCCCCTCACCACCGGCCTCCTCCTATC…
	CAH250 ATGAACCCCCAAGCAAACTCAATCTTCATTGCCAGCCTACTCCTAGGAACAACTATCACTATCTCAAGCAATCACTGAATCATAGCCTGAATAGGCCTCGAAATCAATACACTAGCTATCCTTCCACTTATTTCAAAATCCCACCATCCACGAGCCATTGAAGCAGCCACTAAATATTTCCTCACCCAAGCAACCGCTTCTACCCTAGTCCTATTCTCCAGCATAACTAATGCATGATGTACTGGACAATGAGACATCACCCAACTCACTCACCCAACATCCTCCCTAATCCTAACTTCCGCAGTGGCAATGAAACTAGGACTAGTACCATTCCACTTCTGATTTCCAGAAGTACTCCAAGGATCTCCCCTCATCACCGGCCTCCTCCTATC…
	JK95076 ???????????????????????????????????????????????????????????????TCAAGCAATCACTGAATCATAGCCTGAATAGGCCTCGAAATCAATACGCTAGCTATCCTTCCACTTATTTCAAAATCCCACCATCCACGAGCCATTGAAGCAGCCACTAAATATTTCCTCACCCAAGCAACCGCTTCTACCCTAGTCCTATTCTCCAGCATAACTAATGCATGATGTACTGGACAATGAGACATCACCCAACTCACTCACCCAACATCCTCCCTAATCCTAACTTCCGCAGTAGCAATGAAACTAGGACTAGTACCATTCCACTTCTGATTTCCAGAAGTACTCCAAGGATCTCCCCTCACCACCGGCCTCCTCCTAT…
	JK95077 ???????????????????????CTTCATTGCCAGCCTACTCCTAGGGACAACTATCACTATCTCAAGCAATCACTGAATCATAGCCTGAATAGGCCTCGAAATCAATACGCTAGCTATCCTTCCACTTATTTCAAAATCCCACCATCCACGAGCCATTGAAGCAGCCACTAAATATTTCCTCACCCAAGCAACCGCTTCTACCCTAGTCCTATTCTCCAGCATAACTAATGCATGATGTACTGGACAATGAGACATCACCCAACTCACTCACCCAACATCCTCCCTAATCCTAACTTCCGCAGTAGCAATGAAACTAGGACTAGTACCATTCCACTTCTGATTTCCAGAAGTACTCCAAGGATCTCCCCTCACCACCGGCCTCCTCCTAT…
	JK95084 ATGAACCCCCAAGCAAGCTCAATCTTCATTGCCAGCCTACTCCTAGGGACAACTATCACTATCTCAAGCAATCACTGAATCATAGCCTGAATAGGCCTCGAAATCAATACGCTAGCTATCCTTCCACTTATTTCAAAATCCCACCATCCACGAGCCATTGAAGCAGCCACTAAATATTTCCTCACCCAAGCAACCGCTTCTACCCTAGTCCTATTCTCCAGCATAACTAATGCATGATGTACTGGACAATGAGACATCACCCAACTCACTCACCCAACATCCTCCCTAATCCTAACTTCCGCAGTAGCAATGAAACTAGGACTAGTACCATTCCACTTCTGATTTCCAGAAGTACTCCAAGGATCTCCCCTCACCACCGGCCTCCTCCTAT…
	CAH263 ATGAACCCCCAAGCAAGCTCAATCTTCATTGCCAGCCTACTCCTAGGGACAACTATCACTATCTCAAGCAATCACTGAATCATAGCCTGAATAGGCCTCGAAATCAATACGCTAGCTATCCTTCCACTTATTTCAAAATCCCACCATCCACGAGCCATTGAAGCAGCCACTAAATATTTCCTCACCCAAGCAACCGCTTCTACCCTAGTCCTATTCTCCAGCATAACTAATGCATGATGTACTGGACAATGAGACATCACCCAACTCACTCACCCAACATCCTCCCTAATCCTAACTTCCGCAGTAGCAATGAAACTAGGACTAGTACCATTCCACTTCTGATTTCCAGAAGTACTCCAAGGATCTCCCCTCACCACCGGCCTCCTCCTATC…
	RJC07012 ATGAACCCCCAAGCAAGCTCAATCTTCATTGCCAGCCTACTCCTAGGGACAACTATCACTATCTCAAGCAATCACTGAATCATAGCCTGAATAGGCCTCGAAATCAATACGCTAGCTATCCTTCCACTTATTTCAAAATCCCACCATCCACGAGCCATTGAAGCAGCCACTAAATATTTCCTCACCCAAGCAACCGCTTCTACCCTAGTCCTATTCTCCAGCATAACTAATGCATGATGTACTGGACAATGAGACATCACCCAACTCACTCACCCAACATCCTCCCTAATCCTAACTTCCGCAGTAGCAATGAAACTAGGACTAGTACCATTCCACTTCTGATTTCCAGAAGTACTCCAAGGATCTCCCCTCACCACCGGCCTCCTCCTA…
	RJC07066 ATGAACCCCCAAGCAAGCTCAATCTTCATTGCCAGCCTACTCCTAGGGACAACTATCACTATCTCAAGCAATCACTGAATCATAGCCTGAATAGGCCTCGAAATCAATACGCTAGCTATCCTTCCACTTATTTCAAAATCCCACCATCCACGAGCCATTGAAGCAGCCACTAAATATTTCCTCACCCAAGCAACCGCTTCTACCCTAGTCCTATTCTCCAGCATAACTAATGCATGATGTACTGGACAATGAGACATCACCCAACTCACTCACCCAACATCCTCCCTAATCCTAACTTCCGCAGTAGCAATGAAACTAGGACTAGTACCATTCCACTTCTGATTTCCAGAAGTACTCCAAGGATCTCCCCTCACCACCGGCCTCCTCCTA…
	BHSUX006 ATGAACCCCCAAGCAAACTCAATCTTCATTGCCAGCCTACTCCTAGGAACAACTATCACTATCTCAAGCAATCACTGAATCATAGCCTGAATAGGCCTCGAAATCAATACACTAGCTATCCTTCCACTTATTTCAAAATCCCACCATCCACGAGCCATTGAAGCAGCCACTAAATATTTCCTCACCCAAGCAACCGCTTCTACCCTAGTCCTATTCTCCAGCATAACTAATGCATGATGTACTGGACAATGAGACATCACCCAACTCACTCACCCAACATCCTCCCTAATCCTAACTTCCGCAGTAGCAATGAAACTAGGACTAGTACCATTCCACTTCTGATTTCCAGAAGTACTCCAAGGATCTCCCCTCATCACCGGCCTCCTCCTA…
	BHSUX007 ATGAACCCCCAAGCAAACTCAATCTTCATTGCCAGCCTACTCCTAGGAACAACTATCACTATCTCAAGCAATCACTGAATCATAGCCTGAATAGGCCTCGAAATCAATACACTAGCTATCCTTCCACTTATTTCAAAATCCCACCATCCACGAGCCATTGAAGCAGCCACTAAATATTTCCTCACCCAAGCAACCGCTTCTACCCTAGTCCTATTCTCCAGCATAACTAATGCATGATGTACTGGACAATGAGACATCACCCAACTCACTCACCCAACATCCTCCCTAATCCTAACTTCCGCAGTAGCAATGAAACTAGGACTAGTACCATTCCACTTCTGATTTCCAGAAGTACTCCAAGGATCTCCCCTCATCACCGGCCTCCTCCTA…
	GMS2771 ATGAACCCCCAAGCAAACTCAATCTTCATTGCCAGCCTACTCCTAGGAACAACTATCACTATCTCAAGCAATCACTGAATCATAGCCTGAATAGGCCTCGAAATCAATACACTAGCTATCCTTCCACTTATTTCAAAATCCCACCATCCACGAGCCATTGAAGCAGCCACTAAATATTTCCTCACCCAAGCAACCGCTTCTACCCTAGTCCTATTCTCCAGCATAACTAATGCATGATGTACTGGACAATGAGACATCACCCAACTCACTCACCCAACATCCTCCCTAATCCTAACTTCCGCAGTAGCAATGAAACTAGGACTAGTACCATTCCACTTCTGATTTCCAGAAGTACTCCAAGGATCTCCCCTCATCACCGGCCTCCTCCTAT…
	GMS2775 ATGAACCCCCAAGCAAACTCAATCTTCATTGCCAGCCTACTCCTAGGAACAACTATCACTATCTCAAGCAATCACTGAATCATAGCCTGAATAGGCCTCGAAATCAATACACTAGCTATCCTTCCACTTATTTCAAAATCCCACCATCCACGAGCCATTGAAGCAGCCACTAAATATTTCCTCACCCAAGCAACCGCTTCTACCCTAGTCCTATTCTCCAGCATAACTAATGCATGATGTACTGGACAATGAGACATCACCCAACTCACTCACCCAACATCCTCCCTAATCCTAACTTCCGCAGTAGCAATGAAACTAGGACTAGTACCATTCCACTTCTGATTTCCAGAAGTACTCCAAGGATCTCCCCTCATCACCGGCCTCCTCCTAT…
	GMS2776 ATGAACCCCCAAGCAAACTCAATCTTCATTGCCAGCCTACTCCTAGGAACAACTATCACTATCTCAAGCAATCACTGAATCATAGCCTGAATAGGCCTCGAAATCAATACACTAGCTATCCTTCCACTTATTTCAAAATCCCACCATCCACGAGCCATTGAAGCAGCCACTAAATATTTCCTCACCCAAGCAACCGCTTCTACCCTAGTCCTATTCTCCAGCATAACTAATGCATGATGTACTGGACAATGAGACATCACCCAACTCACTCACCCAACATCCTCCCTAATCCTAACTTCCGCAGTAGCAATGAAACTAGGACTAGTACCATTCCACTTCTGATTTCCAGAAGTACTCCAAGGATCTCCCCTCATCACCGGCCTCCTCCTAT…
	JK95015 ATGAACCCCCAAGCAAACTCAATCTTCATTGCCAGCCTACTCCTAGGAACAACTATCACTATCTCAAGCAATCACTGAATCATAGCCTGAATAGGCCTCGAAATCAATACACTAGCTATCCTTCCACTTATTTCAAAATCCCACCATCCACGAGCCATTGAAGCAGCCACTAAATATTTCCTCACCCAAGCAACCGCTTCTACCCTAGTCCTATTCTCCAGCATAACTAATGCATGATGTACTGGACAATGAGACATCACCCAACTCACTCACCCAACATCCTCCCTAATCCTAACTTCCGCAGTAGCAATGAAACTAGGACTAGTACCATTCCACTTCTGATTTCCAGAAGTACTCCAAGGATCTCCCCTCATCACCGGCCTCCTCCTAT…
	JK95020 ATGAACCCCCAAGCAAACTCAATCTTCATTGCCAGCCTACTCCTAGGAACAACTATCACTATCTCAAGCAATCACTGAATCATAGCCTGAATAGGCCTCGAAATCAATACACTAGCTATCCTTCCACTTATTTCAAAATCCCACCATCCACGAGCCATTGAAGCAGCCACTAAATATTTCCTCACCCAAGCAACCGCTTCTACCCTAGTCCTATTCTCCAGCATAACTAATGCATGATGTACTGGACAATGAGACATCACCCAACTCACTCACCCAACATCCTCCCTAATCCTAACTTCCGCAGTAGCAATGAAACTAGGACTAGTACCATTCCACTTCTGATTTCCAGAAGTACTCCAAGGATCTCCCCTCATCACCGGCCTCCTCCTAT…
	DHB3842 ATGAACCCCCAAGCAAACTCAATCTTCATTGCCAGCCTACTCCTAGGAACAACTATCACTATCTCAAGCAATCACTGAATCATAGCCTGAATAGGCCTCGAAATCAATACACTAGCTATCCTTCCACTTATTTCAAAATCCCACCATCCACGAGCCATTGAAGCAGCCACTAAATATTTCCTCACCCAAGCAACCGCTTCTACCCTAGTCCTATTCTCCAGCATAACTAATGCATGATGTACTGGACAATGAGACATCACCCAACTCACTCACCCAACATCCTCCCTAATCCTAACTTCCGCAGTGGCAATGAAACTAGGACTAGTACCATTCCACTTCTGATTTCCAGAAGTACTCCAAGGATCTCCCCTCATCACCGGCCTCCTCCTAT…
	DHB3987 ATGAACCCCCAAGCAAACTCAATCTTCATTGCCAGCCTACTCCTAGGAACAACCATCACTATCTCAAGCAATCACTGAATCATAGCCTGAATAGGCCTCGAAATCAATACACTAGCTATCCTTCCACTTATTTCAAAATCCCACCATCCACGAGCCATTGAAGCAGCCACTAAATATTTCCTCACCCAAGCAACCGCTTCTACCCTAGTCCTATTCTCCAGCATAACTAATGCATGATGTACTGGACAATGAGACATCACCCAACTCACTCACCCAACATCCTCCCTAATCCTAACTTCCGCAGTAGCAATGAAACTAGGACTAGTACCATTCCACTTCTGATTTCCAGAAGTACTCCAAGGATCTCCCCTCATCACCGGCCTCCTCCTAT…
	DHB4001 ATGAACCCCCAAGCAAACTCAATCTTCATTGCCAGCCTACTCCTAGGAACAACTATCACTATCTCAAGCAATCACTGAATCATAGCCTGAATAGGCCTCGAAATCAATACACTAGCTATCCTTCCACTTATTTCAAAATCCCACCATCCACGAGCCATTGAAGCAGCCACTAAATATTTCCTCACCCAAGCAACCGCTTCTACCCTAGTCCTATTCTCCAGCATAACTAATGCATGATGTACTGGACAATGAGACATCACCCAACTCACTCACCCAACATCCTCCCTAATCCTAACTTCCGCAGTAGCAATGAAACTAGGACTAGTACCATTCCACTTCTGATTTCCAGAAGTACTCCAAGGATCTCCCCTCATCACCGGCCTCCTCCTAT…
	cah184 ATGAACCCCCAAGCAAACTCAATCTTCATTGCCAGCCTACTCCTAGGAACAACTATCACTATCTCAAGCAATCACTGAATCATAGCCTGAATAGGCCTCGAAATCAATACACTAGCTATCCTTCCACTTATTTCAAAATCCCACCATCCACGAGCCATTGAAGCAGCCACTAAATATTTCCTCACCCAAGCAACCGCTTCTACCCTAGTCCTATTCTCCAGCATAACTAATGCATGATGTACTGGACAATGAGACATCACCCAACTCACTCACCCAACATCCTCCCTAATCCTAACTTCCGCAGTGGCAATGAAACTAGGACTAGTACCATTCCACTTCTGATTTCCAGAAGTACTCCAAGGATCTCCCCTCATCACCGGCCTCCTCCTATC…
	JMD525 ATGAACCCCCAAGCAAACTCAATCTTCATTGCCAGCCTACTCCTAGGAACAACTATCACTATCTCAAGCAATCACTGAATCATAGCCTGAATAGGCCTCGAAATCAATACACTAGCTATCCTTCCACTTATTTCAAAATCCCACCATCCACGAGCCATTGAAGCAGCCACTAAATATTTCCTCACCCAAGCAACCGCTTCTACCCTAGTCCTATTCTCCAGCATAACTAATGCATGATGTACTGGACAATGAGACATCACCCAACTCACTCACCCAACATCCTCCCTAATCCTAACTTCCGCAGTGGCAATGAAACTAGGACTAGTACCATTCCACTTCTGATTTCCAGAAGTACTCCAAGGATCTCCCCTCATCACCGGCCTCCTCCTATC…
	JSB242 ATGAACCCCCAAGCAAACTCAATCTTCATTGCCAGCCTACTCCTAGGAACAACTATCACTATCTCAAGCAATCACTGAATCATAGCCTGAATAGGCCTCGAAATCAATACACTAGCTATCCTTCCACTTATTTCAAAATCCCACCATCCACGAGCCATTGAAGCAGCCACTAAATATTTCCTCACCCAAGCAACCGCTTCTACCCTAGTCCTATTCTCCAGCATAACTAATGCATGATGTACTGGACAATGAGACATCACCCAACTCACTCACCCAACATCCTCCCTAATCCTAACTTCCGCAGTAGCAATGAAACTAGGACTAGTACCATTCCACTTCTGATTTCCAGAAGTACTCCAAGGATCTCCCCTCATCACCGGCCTCCTCCTATC…
	MM217 ATGAACCCCCAAGCAAACTCAATCTTCATTGCCAGCCTACTCCTAGGAACAACTATCACTATCTCAAGCAATCACTGAATCATAGCCTGAATAGGCCTCGAAATCAATACACTAGCTATCCTTCCACTTATTTCAAAATCCCACCATCCACGAGCCATTGAAGCAGCCACTAAATATTTCCTCACCCAAGCAACCGCTTCTACCCTAGTCCTATTCTCCAGCATAACTAATGCATGATGTACTGGACAATGAGACATCACCCAACTCACTCACCCAACATCCTCCCTAATCCTAACTTCCGCAGTGGCAATGAAACTAGGACTAGTACCATTCCACTTCTGATTTCCAGAAGTACTCCAAGGATCTCCCCTCATCACCGGCCTCCTCCTATCC…
	CAH259 ATGAACCCCCAAGCAAACTCAATCTTCATTGCCAGCCTACTCCTAGGAACAACTATCACTATCTCAAGCAATCACTGAATCATAGCCTGAATAGGCCTCGAAATCAATACACTAGCTATCCTTCCACTTATTTCAAAATCCCACCATCCACGAGCCATTGAAGCAGCCACTAAATATTTCCTCACCCAAGCAACCGCTTCTACCCTAGTCCTATTCTCCAGCATAACTAATGCATGATGTACTGGACAATGAGACATCACCCAACTCACTCACCCAACATCCTCCCTAATCCTAACTTCCGCAGTAGCAATGAAACTAGGACTAGTACCATTCCACTTCTGATTTCCAGAAGTACTCCAAGGATCTCCCCTCATCACCGGCCTCCTCCTATC…
	JSB379 ATGAACCCCCAAGCAAACTCAATCTTCATTGCCAGCCTACTCCTAGGAACAACTATCACTATCTCAAGCAATCACTGAATCATAGCCTGAATAGGCCTCGAAATCAATACACTAGCTATCCTTCCACTTATTTCAAAATCCCACCATCCACGAGCCATTGAAGCAGCCACTAAATATTTCCTCACCCAAGCAACCGCTTCTACCCTAGTCCTATTCTCCAGCATAACTAATGCATGATGTACTGGACAATGAGACATCACCCAACTCACTCACCCAACATCCTCCCTAATCCTAACTTCCGCAGTAGCAATGAAACTAGGACTAGTACCATTCCACTTCTGATTTCCAGAAGTACTCCAAGGATCTCCCCTCATCACCGGCCTCCTCCTATC…
	JSB356 ATGAACCCCCAAGCAAGCTCAATCTTCATTGCCAGCCTACTCCTAGGGACAACTATCACTATCTCAAGCAATCACTGAATCATAGCCTGAATAGGCCTCGAAATCAATACGCTAGCTATCCTTCCACTTATTTCAAAATCCCACCATCCACGAGCCATTGAAGCAGCCACTAAATATTTCCTCACCCAAGCAACCGCCTCTACCCTAGTCCTATTCTCCAGCATAACTAATGCATGATGTACTGGACAATGAGACATCACCCAACTCACTCACCCAACATCCTCCCTAATCCTAACTTCCGCAGTAGCAATGAAACTAGGACTAGTACCATTCCACTTCTGATTTCCAGAAGTACTCCAAGGATCTCCCCTCACCACCGGCCTCCTCCTATC…
	RJC07013 ATGAACCCCCAAGCAAGCTCAATCTTCATTGCCAGCCTACTCCTAGGGACAACTATCACTATCTCAAGCAATCACTGAATCATAGCCTGAATAGGCCTCGAAATCAATACGCTAGCTATCCTTCCACTTATTTCAAAATCCCACCATCCACGAGCCATTGAAGCAGCCACTAAATATTTCCTCACCCAAGCAACCGCTTCTACCCTAGTCCTATTCTCCAGCATAACTAATGCATGATGTACTGGACAATGAGACATCACCCAACTCACTCACCCAACATCCTCCCTAATCCTAACTTCCGCAGTAGCAATGAAACTAGGACTAGTACCATTCCACTTCTGATTTCCAGAAGTACTCCAAGGATCTCCCCTCACCACCGGCCTCCTCCTA…
	BTS07030 ATGAACCCCCAAGCAAGCTCAATCTTCATTGCCAGCCTACTCCTAGGGACAACTATCACTATCTCAAGCAATCACTGAATCATAGCCTGAATAGGCCTCGAAATCAATACGCTAGCTATCCTTCCACTTATTTCAAAATCCCACCATCCACGAGCCATTGAAGCAGCCACTAAATATTTCCTCACCCAAGCAACCGCTTCTACCCTAGTCCTATTCTCCAGCATAACTAATGCATGATGTACTGGACAATGAGACATCACCCAACTCACTCACCCAACATCCTCCCTAATCCTAACTTCCGCAGTAGCAATGAAACTAGGACTAGTACCATTCCACTTCTGATTTCCAGAAGTACTCCAAGGATCTCCCCTCATCACCGGCCTCCTCCTA…
	RB158 ATGAACCCCCAAGCAAACTCAATCTTCATTGCCAGCCTACTCCTAGGGACAACTATCACTATCTCAAGCAATCACTGAATCATAGCCTGAATAGGCCTCGAAATCAATACGCTAGCTATCCTTCCACTTATTTCAAAATCCCACCATCCACGAGCCATTGAAGCAGCCACTAAATATTTCCTCACCCAAGCAACCGCTTCTACCCTAGTCCTATTCTCCAGCATAACTAATGCATGATGTACTGGACAATGAGACATCACCCAACTCACTCACCCAACATCCTCCCTAATCCTAACTTCCGCAGTAGCAATGAAACTAGGACTAGTACCATTCCACTTCTGATTTCCAGAAGTACTCCAAGGATCTCCCCTCACCACCGGCCTCCTCCTATCC…
	RB413 ATGAACCCCCAAGCAAACTCAATCTTCATTGCCAGCCTACTCCTAGGAACAACTATCACTATCTCAAGCAATCACTGAATCATAGCCTGAATAGGCCTCGAAATCAATACACTAGCTATCCTTCCACTTATTTCAAAATCCCACCATCCACGAGCCATTGAAGCAGCCACTAAATATTTCCTCACCCAAGCAACCGCTTCTACCCTAGTCCTATTCTCCAGCATAACTAATGCATGATGTACTGGACAATGAGACATCACCCAACTCACTCACCCAACATCCTCCCTAATCCTAACTTCCGCAGTAGCAATGAAACTAGGACTAGTACCATTCCACTTCTGATTTCCAGAAGTACTCCAAGGATCTCCCCTCATCACCGGCCTCCTCCTATCC…
	RB412 ATGAACCCCCAAGCAAACTCAATCTTCATTGCCAGCCTACTCCTAGGAACAACTATCACTATCTCAAGCAATCACTGAATCATAGCCTGAATAGGCCTCGAAATCAATACACTAGCTATCCTTCCACTTATTTCAAAATCCCACCATCCACGAGCCATTGAAGCAGCCACTAAATATTTCCTCACCCAAGCAACCGCTTCTACCCTAGTCCTATTCTCCAGCATAACTAATGCATGATGTACTGGACAATGAGACATCACCCAACTCACTCACCCAACATCCTCCCTAATCCTAACTTCCGCAGTAGCAATGAAACTAGGACTAGTACCATTCCACTTCTGATTTCCAGAAGTACTCCAAGGATCTCCCCTCATCACCGGCCTCCTCCTATCC…
	CAH258 ATGAACCCCCAAGCAAACTCAATCTTCATTGCCAGCCTACTCCTAGGAACAACTATCACTATCTCAAGCAATCACTGAATCATAGCCTGAATAGGCCTCGAAATCAATACACTAGCTATCCTTCCACTTATTTCAAAATCCCACCATCCACGAGCCATTGAAGCAGCCACTAAATATTTCCTCACCCAAGCAACCGCTTCTACCCTAGTCCTATTCTCCAGCATAACTAATGCATGATGTACTGGACAATGAGACATCACCCAACTCACTCACCCAACATCCTCCCTAATCCTAACTTCCGCAGTGGCAATGAAACTAGGACTAGTACCATTCCACTTCTGATTTCCAGAAGTACTCCAAGGATCTCCCCTCATCACCGGCCTCCTCCTATC…
	GFB3029 ATGAACCCCCAAGCAAGCTCAATCTTCATTGCCAGCCTACTCCTAGGGACAACTATCACTATCTCAAGCAATCACTGAATCACAGCCTGAATAGGCCTCGAAATCAATACGCTAGCTATCCTTCCACTTATTTCAAAATCCCACCATCCACGAGCCATTGAAGCAGCCACTAAATATTTCCTCACCCAAGCAACCGCTTCTACCCTAGTCCTATTCTCCAGCATAACTAATGCATGATGTACTGGACAATGAGACATCACCCAACTCACTCACCCAACATCCTCCCTAATCCTAACTTCCGCAGTAGCAATGAAACTAGGACTAGTACCATTCCACTTCTGATTTCCAGAAGTACTCCAAGGATCTCCCCTCACCACCGGCCTCCTCCTAT…
	MM090 ATGAACCCCCAAGCAAACTCAATCTTCATTGCCAGCCTACTCCTAGGAACAACTATCACTATCTCAAGCAATCACTGAATCATAGCCTGAATAGGCCTCGAAATCAATACACTAGCTATCCTTCCACTTATTTCAAAATCCCACCATCCACGAGCCATTGAAGCAGCCACTAAATATTTCCTCACCCAAGCAACCGCTTCTACCCTAGTCCTATTCTCCAGCATAACTAATGCATGATGTACTGGACAATGAGACATCACCCAACTCACTCACCCAACATCCTCCCTAATCCTAACTTCCGCAGTAGCAATGAAACTAGGACTAGTACCATTCCACTTCTGATTTCCAGAAGTACTCCAAGGATCTCCCCTCATCACCGGCCTCCTCCTATCC…
	FMNH394085 ATGAACCCCCAAGCAAACTCAATCTTCATTGCCAGCCTACTCCTAGGAACAACTATCACTATCTCAAGCAATCACTGAATCATAGCCTGAATAGGCCTCGAAATCAATACACTAGCTATCCTTCCACTTATTTCAAAATCCCACCATCCACGAGCCATTGAAGCAGCCACTAAATATTTCCTCACCCAAGCAACCGCTTCTACCCTAGTCCTATTCTCCAGCATAACTAATGCATGATGTACTGGACAATGAGACATCACCCAACTCACTCACCCAACATCCTCCCTAATCCTAACTTCCGCAGTAGCAATGAAACTAGGACTAGTACCATTCCACTTCTGATTTCCAGAAGTACTCCAAGGATCTCCCCTCATCACCGGCCTCCTCC…
	JK04674 ATGAACCCCCAAGCAAACTCAATCTTCATTGCCAGCCTACTCCTAGGAACAACTATCACTATCTCAAGCAATCACTGAATCATAGCCTGAATAGGCCTCGAAATCAATACACTAGCTATCCTTCCACTTATTTCAAAATCCCACCATCCACGAGCCATTGAAGCAGCCACTAAATATTTCCTCACCCAAGCAACCGCTTCTACCCTAGTCCTATTCTCCAGCATAACTAATGCATGATGTACTGGACAATGAGACATCACCCAACTCACTCACCCAACATCCTCCCTAATCCTAACTTCCGCAGTAGCAATGAAACTAGGACTAGTACCATTCCACTTCTGATTTCCAGAAGTACTCCAAGGATCTCCCCTCATCACCGGCCTCCTCCTAT…
	JK04689 ATGAACCCCCAAGCAAACTCAATCTTCATTGCCAGCCTACTCCTAGGAACAACTATCACTATCTCAAGCAATCACTGAATCATAGCCTGAATAGGCCTCGAAATCAATACACTAGCTATCCTTCCACTTATTTCAAAATCCCACCATCCACGAGCCATTGAAGCAGCCACTAAATATTTCCTCACCCAAGCAACCGCTTCTACCCTAGTCCTATTCTCCAGCATAACTAATGCATGATGTACTGGACAATGAGACATCACCCAACTCACTCACCCAACATCCTCCCTAATCCTAACTTCCGCAGTAGCAATGAAACTAGGACTAGTACCATTCCACTTCTGATTTCCAGAAGTACTCCAAGGATCTCCCCTCATCACCGGCCTCCTCCTAT…
	JK04749 ATGAACCCCCAAGCAAACTCAATCTTCATTGCCAGCCTACTCCTAGGAACAACTATCACTATCTCAAGCAATCACTGAATCATAGCCTGAATAGGCCTCGAAATCAATACACTAGCTATCCTTCCACTTATTTCAAAATCCCACCATCCACGAGCCATTGAAGCAGCCACTAAATATTTCCTCACCCAAGCAACCGCTTCTACCCTAGTCCTATTCTCCAGCATAACTAATGCATGATGTACTGGACAATGAGACATCACCCAACTCACTCACCCAACATCCTCCCTAATCCTAACTTCCGCAGTAGCAATGAAACTAGGACTAGTACCATTCCACTTCTGATTTCCAGAAGTACTCCAAGGATCTCCCCTCATCACCGGCCTCCTCCTAT…
	GMS1407 ATGAACCCCCAAGCAAACTCAATCTTCATTGCCAGCCTACTCCTAGGAACAACTATCACTATCTCAAGCAATCACTGAATCATAGCCTGAATAGGCCTCGAAATCAATACACTAGCTATCCTTCCACTTATTTCAAAATCCCACCATCCACGAGCCATTGAAGCAGCCACTAAATATTTCCTCACCCAAGCAACCGCTTCTACCCTAGTCCTATTCTCCAGCATAACTAATGCATGATGTACTGGACAATGAGACATCACCCAACTCACTCACCCAACATCCTCCCTAATCCTAACTTCCGCAGTAGCAATGAAACTAGGACTAGTACCATTCCACTTCTGATTTCCAGAAGTACTCCAAGGATCTCCCCTCATCACCGGCCTCCTCCTAT…
	MM457 ATGAACCCCCAAGCAAACTCAATCTTCATTGCCAGCCTACTCCTAGGAACAACTATCACTATCTCAAGCAATCACTGAATCATAGCCTGAATAGGCCTCGAAATCAATACACTAGCTATCCTTCCACTTATTTCAAAATCCCACCATCCACGAGCCATTGAAGCAGCCACTAAATATTTCCTCACCCAAGCAACCGCTTCTACCCTAGTCCTATTCTCCAGCATAACTAATGCATGATGTACTGGACAATGAGACATCACCCAACTCACTCACCCAACATCCTCCCTAATCCTAACTTCCGCAGTAGCAATGAAACTAGGACTAGTACCATTCCACTTCTGATTTCCAGAAGTACTCCAAGGATCTCCCCTCATCACCGGCCTCCTCCTATCC…
	JK06480 ATGAACCCCCAAGCAAACTCAATCTTCATTGCCAGCCTACTCCTAGGAACAACTATCACTATCTCAAGCAATCACTGAATCATAGCCTGAATAGGCCTCGAAATCAATACACTAGCTATCCTTCCACTTATTTCAAAATCCCACCATCCACGAGCCATTGAAGCAGCCACTAAATATTTCCTCACCCAAGCAACCGCTTCTACCCTAGTCCTATTCTCCAGCATAACTAATGCATGATGTACTGGACAATGAGACATCACCCAACTCACTCACCCAACATCCTCCCTAATCCTAACTTCCGCAGTAGCAATGAAACTAGGACTAGTACCATTCCACTTCTGATTTCCAGAAGTACTCCAAGGATCTCCCCTCATCACCGGCCTCCTCCTAT…
	JK06481 ATGAACCCCCAAGCAAACTCAATCTTCATTGCCAGCCTACTCCTAGGAACAACTATCACTATCTCAAGCAATCACTGAATCATAGCCTGAATAGGCCTCGAAATCAATACACTAGCTATCCTTCCACTTATTTCAAAATCCCACCATCCACGAGCCATTGAAGCAGCCACTAAATATTTCCTCACCCAAGCAACCGCTTCTACCCTAGTCCTATTCTCCAGCATAACTAATGCATGATGTACTGGACAATGAGACATCACCCAACTCACTCACCCAACATCCTCCCTAATCCTAACTTCCGCAGTAGCAATGAAACTAGGACTAGTACCATTCCACTTCTGATTTCCAGAAGTACTCCAAGGATCTCCCCTCATCACCGGCCTCCTCCTAT…
	JK06535 ATGAACCCCCAAGCAAACTCAATCTTCATTGCCAGCCTACTCCTAGGAACAACTATCACTATCTCAAGCAATCACTGAATCATAGCCTGAATAGGCCTCGAAATCAATACACTAGCTATCCTTCCACTTATTTCAAAATCCCACCATCCACGAGCCATTGAAGCAGCCACTAAATATTTCCTCACCCAAGCAACCGCTTCTACCCTAGTCCTATTCTCCAGCATAACTAATGCATGATGTACTGGACAATGAGACATCACCCAACTCACTCACCCAACATCCTCCCTAATCCTAACTTCCGCAGTAGCAATGAAACTAGGACTAGTACCATTCCACTTCTGATTTCCAGAAGTACTCCAAGGATCTCCCCTCATCACCGGCCTCCTCCTAT…
	JSB082 ATGAACCCCCAAGCAAACTCAATCTTCATTGCCAGCCTACTCCTAGGAACAACCATCACTATCTCAAGCAATCACTGAATCATAGCCTGAATAGGCCTCGAAATCAATACACTAGCTATCCTTCCACTTATTTCAAAATCCCACCATCCACGAGCCATTGAAGCAGCCACTAAATATTTCCTCACCCAAGCAACCGCTTCTACCCTAGTCCTATTCTCCAGCATAACTAATGCATGATGTACTGGACAATGAGACATCACTCAACTCACTCACCCAACATCCTCCCTAATCCTAACTTCCGCAGTAGCAATGAAACTAGGACTAGTACCATTCCACTTCTGATTTCCAGAAGTACTCCAAGGATCTCCCCTCACCACCGGCCTCCTCCTATC…
	JSB093 ATGAACCCCCAAGCAAACTCAATCTTCATTGCCAGCCTACTCCTAGGAACAACCATCACTATCTCAAGCAATCACTGAATCATAGCCTGAATAGGCCTCGAAATCAATACACTAGCTATCCTTCCACTTATTTCAAAATCCCACCATCCACGAGCCATTGAAGCAGCCACTAAATATTTCCTCACCCAAGCAACCGCTTCTACCCTAGTCCTATTCTCCAGCATAACTAATGCATGATGTACTGGACAATGAGACATCACTCAACTCACTCACCCAACATCCTCCCTAATCCTAACTTCCGCAGTAGCAATGAAACTAGGACTAGTACCATTCCACTTCTGATTTCCAGAAGTACTCCAAGGATCTCCCCTCACCACCGGCCTCCTCCTATC…
	JSB101 ATGAACCCCCAAGCAAACTCAATCTTCATTGCCAGCCTACTCCTAGGAACAACCATCACTATCTCAAGCAATCACTGAATCATAGCCTGAATAGGCCTCGAAATCAATACACTAGCTATCCTTCCACTTATTTCAAAATCCCACCATCCACGAGCCATTGAAGCAGCCACTAAATATTTCCTCACCCAAGCAACCGCTTCTACCCTAGTCCTATTCTCCAGCATAACTAATGCATGATGTACTGGACAATGAGACATCACTCAACTCACTCACCCAACATCCTCCCTAATCCTAACTTCCGCAGTAGCAATGAAACTAGGACTAGTGCCATTCCACTTCTGATTTCCAGAAGTACTCCAAGGATCTCCCCTCACCACCGGCCTCCTCCTATC…
	JSB102 ATGAACCCCCAAGCAAACTCAATCTTCATTGCCAGCCTACTCCTAGGAACAACCATCACTATCTCAAGCAATCACTGAATCATAGCCTGAATAGGCCTCGAAATCAATACACTAGCTATCCTTCCACTTATTTCAAAATCCCACCATCCACGAGCCATTGAAGCAGCCACTAAATATTTCCTCACCCAAGCAACCGCTTCTACCCTAGTCCTATTCTCCAGCATAACTAATGCATGATGTACTGGACAATGAGACATCACTCAACTCACTCACCCAACATCCTCCCTAATCCTAACTTCCGCAGTAGCAATGAAACTAGGACTAGTACCATTCCACTTCTGATTTCCAGAAGTACTCCAAGGATCTCCCCTCACCACCGGCCTCCTCCTATC…
	JSB107 ATGAACCCCCAAGCAAACTCAATCTTCATTGCCAGCCTACTCCTAGGAACAACCATCACTATCTCAAGCAATCACTGAATCATAGCCTGAATAGGCCTCGAAATCAATACACTAGCTATCCTTCCACTTATTTCAAAATCCCACCATCCACGAGCCATTGAAGCAGCCACTAAATATTTCCTCACCCAAGCAACCGCTTCTACCCTAGTCCTATTCTCCAGCATAACTAATGCATGATGTACTGGACAATGAGACATCACTCAACTCACTCACCCAACATCCTCCCTAATCCTAACTTCCGCAGTAGCAATGAAACTAGGACTAGTACCATTCCACTTCTGATTTCCAGAAGTACTCCAAGGATCTCCCCTCACCACCGGCCTCCTCCTATC…
	JSB108 ATGAACCCCCAAGCAAACTCAATCTTCATTGCCAGCCTACTCCTAGGAACAACCATCACTATCTCAAGCAATCACTGAATCATAGCCTGAATAGGCCTCGAAATCAATACACTAGCTATCCTTCCACTTATTTCAAAATCCCACCATCCACGAGCCATTGAAGCAGCCACTAAATATTTCCTCACCCAAGCAACCGCTTCTACCCTAGTCCTATTCTCCAGCATAACTAATGCATGATGTACTGGACAATGAGACATCACTCAACTCACTCACCCAACATCCTCCCTAATCCTAACTTCCGCAGTAGCAATGAAACTAGGACTAGTACCATTCCACTTCTGATTTCCAGAAGTACTCCAAGGATCTCCCCTCACCACCGGCCTCCTCCTATC…
	JSB110 ATGAACCCCCAAGCAAACTCAATCTTCATTGCCAGCCTACTCCTAGGAACAACCATCACTATCTCAAGCAATCACTGAATCATAGCCTGAATAGGCCTCGAAATCAATACACTAGCTATCCTTCCACTTATTTCAAAATCCCACCATCCACGAGCCATTGAAGCAGCCACTAAATATTTCCTCACCCAAGCAACCGCTTCTACCCTAGTCCTATTCTCCAGCATAACTAATGCATGATGTACTGGACAATGAGACATCACTCAACTCACTCACCCAACATCCTCCCTAATCCTAACTTCCGCAGTAGCAATGAAACTAGGACTAGTACCATTCCACTTCTGATTTCCAGAAGTACTCCAAGGATCTCCCCTCACCACCGGCCTCCTCCTATC…
	MM146 ATGAACCCCCAAGCAAACTCAATCTTCATTGCCAGCCTACTCCTAGGAACAACCATCACTATCTCAAGCAATCACTGAATCATAGCCTGAATAGGCCTCGAAATCAATACACTAGCTATCCTTCCACTTATTTCAAAATCCCACCATCCACGAGCCATTGAAGCAGCCACTAAATATTTCCTCACCCAAGCAACCGCTTCTACCCTAGTCCTATTCTCCAGCATAACTAATGCATGATGTACTGGACAATGAGACATCACTCAACTCACTCACCCAACATCCTCCCTAATCCTAACTTCCGCAGTAGCAATGAAACTAGGACTAGTACCATTCCACTTCTGATTTCCAGAAGTACTCCAAGGATCTCCCCTCACCACCGGCCTCCTCCTATCC…
	PCR008 ATGAACCCCCAAGCAAACTCAATCTTCATTGCCAGCCTACTCCTAGGAACAACCATCACTATCTCAAGCAATCACTGAATCATAGCCTGAATAGGCCTCGAAATCAATACACTAGCTATCCTTCCACTTATTTCAAAATCCCACCATCCACGAGCCATTGAAGCAGCCACTAAATATTTCCTCACCCAAGCAACCGCTTCTACCCTAGTCCTATTCTCCAGCATAACTAATGCATGATGTACTGGACAATGAGACATCACTCAACTCACTCACCCAACATCCTCCCTAATCCTAACTTCCGCAGTAGCAATGAAACTAGGACTAGTGCCATTCCACTTCTGATTTCCAGAAGTACTCCAAGGATCTCCCCTCACCACCGGCCTCCTCCTATC…
	JSB197 ATGAACCCCCAAGCAAACTCAATCTTCATTGCCAGCCTACTCCTAGGAACAACCATCACTATCTCAAGCAATCACTGAATCATAGCCTGAATAGGCCTCGAAATCAATACACTAGCTATCCTTCCACTTATTTCAAAATCCCACCATCCACGAGCCATTGAAGCAGCCACTAAATATTTCCTCACCCAAGCAACCGCTTCTACCCTAGTCCTATTCTCCAGCATAACTAATGCATGATGTACTGGACAATGAGACATCACTCAACTCACTCACCCAACATCCTCCCTAATCCTAACTTCCGCAGTAGCAATGAAACTAGGACTAGTACCATTCCACTTCTGATTTCCAGAAGTACTCCAAGGATCTCCCCTCACCACCGGCCTCCTCCTATC…
	JSB194 ATGAACCCCCAAGCAAACTCAATCTTCATTGCCAGCCTACTCCTAGGAACAACCATCACTATCTCAAGCAATCACTGAATCATAGCCTGAATAGGCCTCGAAATCAATACACTAGCTATCCTTCCACTTATTTCAAAATCCCACCATCCACGAGCCATTGAAGCAGCCACTAAATATTTCCTCACCCAAGCAACCGCTTCTACCCTAGTCCTATTCTCCAGCATAACTAATGCATGATGTACTGGACAATGAGACATCACTCAACTCACTCACCCAACATCCTCCCTAATCCTAACTTCCGCAGTAGCAATGAAACTAGGACTAGTACCATTCCACTTCTGATTTCCAGAAGTACTCCAAGGATCTCCCCTCACCACCGGCCTCCTCCTATC…
	JSB207 ATGAACCCCCAAGCAAACTCAATCTTCATTGCCAGCCTACTCCTAGGAACAACCATCACTATCTCAAGCAATCACTGAATCATAGCCTGAATAGGCCTCGAAATCAATACACTAGCTATCCTTCCACTTATTTCAAAATCCCACCATCCACGAGCCATTGAAGCAGCCACTAAATATTTCCTCACCCAAGCAACCGCTTCTACCCTAGTCCTATTCTCCAGCATAACTAATGCATGATGTACTGGACAATGAGACATCACTCAACTCACTCACCCAACATCCTCCCTAATCCTAACTTCCGCAGTAGCAATGAAACTAGGACTAGTACCATTCCACTTCTGATTTCCAGAAGTACTCCAAGGATCTCCCCTCACCACCGGCCTCCTCCTATC…
	JSB209 ATGAACCCCCAAGCAAACTCAATCTTCATTGCCAGCCTACTCCTAGGAACAACCATCACTATCTCAAGCAATCACTGAATCATAGCCTGAATAGGCCTCGAAATCAATACACTAGCTATCCTTCCACTTATTTCAAAATCCCACCATCCACGAGCCATTGAAGCAGCCACTAAATATTTCCTCACCCAAGCAACCGCTTCTACCCTAGTCCTATTCTCCAGCATAACTAATGCATGATGTACTGGACAATGAGACATCACTCAACTCACTCACCCAACATCCTCCCTAATCCTAACTTCCGCAGTAGCAATGAAACTAGGACTAGTACCATTCCACTTCTGATTTCCAGAAGTACTCCAAGGATCTCCCCTCACCACCGGCCTCCTCCTATC…
	JSB231 ATGAACCCCCAAGCAAACTCAATCTTCATTGCCAGCCTACTCCTAGGAACAACCATCACTATCTCAAGCAATCACTGAATCATAGCCTGAATAGGCCTCGAAATCAATACACTAGCTATCCTTCCACTTATTTCAAAATCCCACCATCCACGAGCCATTGAAGCAGCCACTAAATATTTCCTCACCCAAGCAACCGCTTCTACCCTAGTCCTATTCTCCAGCATAACTAATGCATGATGTACTGGACAATGAGACATCACTCAACTCACTCACCCAACATCCTCCCTAATCCTAACTTCCGCAGTAGCAATGAAACTAGGACTAGTACCATTCCACTTCTGATTTCCAGAAGTACTCCAAGGATCTCCCCTCACCACCGGCCTCCTCCTATC…
	JSB206 ATGAACCCCCAAGCAAACTCAATCTTCATTGCCAGCCTACTCCTAGGAACAACCATCACTATCTCAAGCAATCACTGAATCATAGCCTGAATAGGCCTCGAAATCAATACACTAGCTATCCTTCCACTTATTTCAAAATCCCACCATCCACGAGCCATTGAAGCAGCCACTAAATATTTCCTCACCCAAGCAACCGCTTCTACCCTAGTCCTATTCTCCAGCATAACTAATGCATGATGTACTGGACAATGAGACATCACTCAACTCACTCACCCAACATCCTCCCTAATCCTAACTTCCGCAGTAGCAATGAAACTAGGACTAGTACCATTCCACTTCTGATTTCCAGAAGTACTCCAAGGATCTCCCCTCACCACCGGCCTCCTCCTATC…
	JSB208 ATGAACCCCCAAGCAAACTCAATCTTCATTGCCAGCCTACTCCTAGGAACAACCATCACTATCTCAAGCAATCACTGAATCATAGCCTGAATAGGCCTCGAAATCAATACACTAGCTATCCTTCCACTTATTTCAAAATCCCACCATCCACGAGCCATTGAAGCAGCCACTAAATATTTCCTCACCCAAGCAACCGCTTCTACCCTAGTCCTATTCTCCAGCATAACTAATGCATGATGTACTGGACAATGAGACATCACTCAACTCACTCACCCAACATCCTCCCTAATCCTAACTTCCGCAGTAGCAATGAAACTAGGACTAGTACCATTCCACTTCTGATTTCCAGAAGTACTCCAAGGATCTCCCCTCACCACCGGCCTCCTCCTATC…
	JSB190 ATGAACCCCCAAGCAAACTCAATCTTCATTGCCAGCCTACTCCTAGGAACAACCATCACTATCTCAAGCAATCACTGAATCATAGCCTGAATAGGCCTCGAAATCAATACACTAGCTATCCTTCCACTTATTTCAAAATCCCACCATCCACGAGCCATTGAAGCAGCCACTAAATATTTCCTCACCCAAGCAACCGCTTCTACCCTAGTCCTATTCTCCAGCATAACTAATGCATGATGCACTGGACAATGAGACATCACTCAACTCACTCACCCAACATCCTCCCTAATCCTAACTTCCGCAGTAGCAATGAAACTAGGACTAGTACCATTCCACTTCTGATTTCCAGAAGTACTCCAAGGATCTCCCCTCACCACCGGCCTCCTCCTATC…
	JSB195 ATGAACCCCCAAGCAAACTCAATCTTCATTGCCAGCCTACTCCTAGGAACAACCATCACTATCTCAAGCAATCACTGAATCATAGCCTGAATAGGCCTCGAAATCAATACACTAGCTATCCTTCCACTTATTTCAAAATCCCACCATCCACGAGCCATTGAAGCAGCCACTAAATATTTCCTCACCCAAGCAACCGCTTCTACCCTAGTCCTATTCTCCAGCATAACTAATGCATGATGTACTGGACAATGAGACATCACTCAACTCACTCACCCAACATCCTCCCTAATCCTAACTTCCGCAGTAGCAATGAAACTAGGACTAGTACCATTCCACTTCTGATTTCCAGAAGTACTCCAAGGATCTCCCCTCACCACCGGCCTCCTCCTATC…
	JSB193 ATGAACCCCCAAGCAAACTCAATCTTCATTGCCAGCCTACTCCTAGGAACAACCATCACTATCTCAAGCAATCACTGAATCATAGCCTGAATAGGCCTCGAAATCAATACACTAGCTATCCTTCCACTTATTTCAAAATCCCACCATCCACGAGCCATTGAAGCAGCCACTAAATATTTCCTCACCCAAGCAACCGCTTCTACCCTAGTCCTATTCTCCAGCATAACTAATGCATGATGTACTGGACAATGAGACATCACTCAACTCACTCACCCAACATCCTCCCTAATCCTAACTTCCGCAGTAGCAATGAAACTAGGACTAGTACCATTCCACTTCTGATTTCCAGAAGTACTCCAAGGATCTCCCCTCACCACCGGCCTCCTCCTATC…
	JSB192 ATGAACCCCCAAGCAAACTCAATCTTCATTGCCAGCCTACTCCTAGGAACAACCATCACTATCTCAAGCAATCACTGAATCATAGCCTGAATAGGCCTCGAAATCAATACACTAGCTATCCTTCCACTTATTTCAAAATCCCACCATCCACGAGCCATTGAAGCAGCCACTAAATATTTCCTCACCCAAGCAACCGCTTCTACCCTAGTCCTATTCTCCAGCATAACTAATGCATGATGTACTGGACAATGAGACATCACTCAACTCACTCACCCAACATCCTCCCTAATCCTAACTTCCGCAGTAGCAATGAAACTAGGACTAGTACCATTCCACTTCTGATTTCCAGAAGTACTCCAAGGATCTCCCCTCACCACCGGCCTCCTCCTATC…
	JSB189 ATGAACCCCCAAGCAAACTCAATCTTCATTGCCAGCCTACTCCTAGGAACAACCATCACTATCTCAAGCAATCACTGAATCATAGCCTGAATAGGCCTCGAAATCAATACACTAGCTATCCTTCCACTTATTTCAAAATCCCACCATCCACGAGCCATTGAAGCAGCCACTAAATATTTCCTCACCCAAGCAACCGCTTCTACCCTAGTCCTATTCTCCAGCATAACTAATGCATGATGTACTGGACAATGAGACATCACTCAACTCACTCACCCAACATCCTCCCTAATCCTAACTTCCGCAGTAGCAATGAAACTAGGACTAGTACCATTCCACTTCTGATTTCCAGAAGTACTCCAAGGATCTCCCCTCACCACCGGCCTCCTCCTATC…
	JSB199 ATGAACCCCCAAGCAAACTCAATCTTCATTGCCAGCCTACTCCTAGGAACAACCATCACTATCTCAAGCAATCACTGAATCATAGCCTGAATAGGCCTCGAAATCAATACACTAGCTATCCTTCCACTTATTTCAAAATCCCACCATCCACGAGCCATTGAAGCAGCCACTAAATATTTCCTCACCCAAGCAACCGCTTCTACCCTAGTCCTATTCTCCAGCATAACTAATGCATGATGTACTGGACAATGAGACATCACTCAACTCACTCACCCAACATCCTCCCTAATCCTAACTTCCGCAGTAGCAATGAAACTAGGACTAGTACCATTCCACTTCTGATTTCCAGAAGTACTCCAAGGATCTCCCCTCACCACCGGCCTCCTCCTATC…
	JMD500 ATGAACCCCCAAGCAAACTCAATCTTCATTGCCAGCCTACTCCTAGGAACAACCATCACTATCTCAAGCAATCACTGAATCATAGCCTGAATAGGCCTCGAAATCAATACACTAGCTATCCTTCCACTTATTTCAAAATCCCACCATCCACGAGCCATTGAAGCAGCCACTAAATATTTCCTCACCCAAGCAACCGCTTCTACCCTAGTCCTATTCTCCAGCATAACTAATGCATGATGTACTGGACAATGAGACATCACTCAACTCACTCACCCAACATCCTCCCTAATCCTAACTTCCGCAGTAGCAATGAAACTAGGACTAGTACCATTCCACTTCTGATTTCCAGAAGTACTCCAAGGATCTCCCCTCACCACCGGCCTCCTCCTATC…
	JSB188 ATGAACCCCCGAGCAAACTCAATCTTCATTGCCAGCCTACTCCTAGGAACAACCATCACTATCTCAAGCAATCACTGAATCATAGCCTGAATAGGCCTCGAAATCAATACACTAGCTATCCTTCCACTTATTTCAAAATCCCACCATCCACGAGCCATTGAAGCAGCCACTAAATATTTCCTCACCCAAGCAACCGCTTCTACCCTAGTCCTATTCTCCAGCATAACTAATGCATGATGTACTGGACAATGAGACATCACTCAACTCACTCACCCAACATCCTCCCTAATCCTAACTTCCGCAGTAGCAATGAAACTAGGACTAGTACCATTCCACTTCTGATTTCCAGAAGTACTCCAAGGATCTCCCCTCACCACCGGCCTCCTCCTATC…
	JSB198 ATGAACCCCCAAGCAAACTCAATCTTCATTGCCAGCCTACTCCTAGGAACAACCATCACTATCTCAAGCAATCACTGAATCATAGCCTGAATAGGCCTCGAAATCAATACACTAGCTATCCTTCCACTTATTTCAAAATCCCACCATCCACGAGCCATTGAAGCAGCCACTAAATATTTCCTCACCCAAGCAACCGCTTCTACCCTAGTCCTATTCTCCAGCATAACTAATGCATGATGTACTGGACAATGAGACATCACTCAACTCACTCACCCAACATCCTCCCTAATCCTAACTTCCGCAGTAGCAATGAAACTAGGACTAGTACCATTCCACTTCTGATTTCCAGAAGTACTCCAAGGATCTCCCCTCACCACCGGCCTCCTCCTATC…
	JSB202 ATGAACCCCCAAGCAAACTCAATCTTCATTGCCAGCCTACTCCTAGGAACAACCATCACTATCTCAAGCAATCACTGAATCATAGCCTGAATAGGCCTCGAAATCAATACACTAGCTATCCTTCCACTTATTTCAAAATCCCACCATCCACGAGCCATTGAAGCAGCCACTAAATATTTCCTCACCCAAGCAACCGCTTCTACCCTAGTCCTATTCTCCAGCATAACTAATGCATGATGTACTGGACAATGAGACATCACTCAACTCACTCACCCAACATCCTCCCTAATCCTAACTTCCGCAGTAGCAATGAAACTAGGACTAGTACCATTCCACTTCTGATTTCCAGAAGTACTCCAAGGATCTCCCCTCACCACCGGCCTCCTCCTATC…
	JSB201 ATGAACCCCCAAGCAAACTCAATCTTCATTGCCAGCCTACTCCTAGGAACAACCATCACTATCTCAAGCAATCACTGAATCATAGCCTGAATAGGCCTCGAAATCAATACACTAGCTATCCTTCCACTTATTTCAAAATCCCACCATCCACGAGCCATTGAAGCAGCCACTAAATATTTCCTCACCCAAGCAACCGCTTCTACCCTAGTCCTATTCTCCAGCATAACTAATGCATGATGTACTGGACAATGAGACATCACTCAACTCACTCACCCAACATCCTCCCTAATCCTAACTTCCGCAGTAGCAATGAAACTAGGACTAGTACCATTCCACTTCTGATTTCCAGAAGTACTCCAAGGATCTCCCCTCACCACCGGCCTCCTCCTATC…
	JSB200 ATGAACCCCCAAGCAAACTCAATCTTCATTGCCAGCCTACTCCTAGGAACAACCATCACTATCTCAAGCAATCACTGAATCATAGCCTGAATAGGCCTCGAAATCAATACACTAGCTATCCTTCCACTTATTTCAAAATCCCACCATCCACGAGCCATTGAAGCAGCCACTAAATATTTCCTCACCCAAGCAACCGCTTCTACCCTAGTCCTATTCTCCAGCATAACTAATGCATGATGTACTGGACAATGAGACATCACTCAACTCACTCACCCAACATCCTCCCTAATCCTAACTTCCGCAGTAGCAATGAAACTAGGACTAGTACCATTCCACTTCTGATTTCCAGAAGTACTCCAAGGATCTCCCCTCACCACCGGCCTCCTCCTATC…
	CAH095 ATGAACCCCCAAGCAAACTCAATCTTCATTGCCAGCCTACTCCTAGGAACAACCATCACTATCTCAAGCAATCACTGAATCATAGCCTGAATAGGCCTCGAAATCAATACACTAGCTATCCTTCCACTTATTTCAAAATCCCACCATCCACGAGCCATTGAAGCAGCCACTAAATATTTCCTCACCCAAGCAACCGCTTCTACCCTAGTCCTATTCTCCAGCATAACTAATGCATGATGTACTGGACAATGAGACATCACTCAACTCACTCACCCAACATCCTCCCTAATCCTAACTTCCGCAGTAGCAATGAAACTAGGACTAGTACCATTCCACTTCTGATTTCCAGAAGTACTCCAAGGATCTCCCCTCACCACCGGCCTCCTCCTATC…
	DHB5694 ATGAACCCCCAAGCAAACTCAATCTTCATTGCCAGCCTACTCCTAGGAACAACCATCACTATCTCAAGCAATCACTGAATCATAGCCTGAATAGGCCTCGAAATCAATACACTAGCTATCCTTCCACTTATTTCAAAATCCCACCATCCACGAGCCATTGAAGCAGCCACTAAATATTTCCTCACCCAAGCAACCGCTTCTACCCTAGTCCTATTCTCCAGCATAACTAATGCATGATGTACTGGACAATGAGACATCACTCAACTCACTCACCCAACATCCTCCCTAATCCTAACTTCCGCAGTAGCAATGAAACTAGGACTAGTACCATTCCACTTCTGATTTCCAGAAGTACTCCAAGGATCTCCCCTCACCACCGGCCTCCTCCTAT…
	DHB5695 ATGAACCCCCAAGCAAACTCAATCTTCATTGCCAGCCTACTCCTAGGAACAACCATCACTATCTCAAGCAATCACTGAATCATAGCCTGAATAGGCCTCGAAATCAATACACTAGCTATCCTTCCACTTATTTCAAAATCCCACCATCCACGAGCCATTGAAGCAGCCACTAAATATTTCCTCACCCAAGCAACCGCTTCTACCCTAGTCCTATTCTCCAGCATAACTAATGCATGATGTACTGGACAATGAGACATCACTCAACTCACTCACCCAACATCCTCCCTAATCCTAACTTCCGCAGTAGCAATGAAACTAGGACTAGTACCATTCCACTTCTGATTTCCAGAAGTACTCCAAGGATCTCCCCTCACCACCGGCCTCCTCCTAT…
	DHB5731 ATGAACCCCCAAGCAAACTCAATCTTCATTGCCAGCCTACTCCTAGGAACAACCATCACTATCTCAAGCAATCACTGAATCATAGCCTGAATAGGCCTCGAAATCAATACACTAGCTATCCTTCCACTTATTTCAAAATCCCACCATCCACGAGCCATTGAAGCAGCCACTAAATATTTCCTCACCCAAGCAACCGCTTCTACCCTAGTCCTATTCTCCAGCATAACTAATGCATGATGTACTGGACAATGAGACATCACTCAACTCACTCACCCAACATCCTCCCTAATCCTAACTTCCGCAGTAGCAATGAAACTAGGACTAGTACCATTCCACTTCTGATTTCCAGAAGTACTCCAAGGATCTCCCCTCACCACCGGCCTCCTCCTAT…
	DHB5732 ATGAACCCCCAAGCAAACTCAATCTTCATTGCCAGCCTACTCCTAGGAACAACCATCACTATCTCAAGCAATCACTGAATCATAGCCTGAATAGGCCTCGAAATCAATACACTAGCTATCCTTCCACTTATTTCAAAATCCCACCATCCACGAGCCATTGAAGCAGCCACTAAATATTTCCTCACCCAAGCAACCGCTTCTACCCTAGTCCTATTCTCCAGCATAACTAATGCATGATGTACTGGACAATGAGACATCACTCAACTCACTCACCCAACATCCTCCCTAATCCTAACTTCCGCAGTAGCAATGAAACTAGGACTAGTACCATTCCACTTCTGATTTCCAGAAGTACTCCAAGGATCTCCCCTCACCACCGGCCTCCTCCTAT…
	JSB076 ATGAACCCCCAAGCAAACTCAATCTTCATTGCCAGCCTACTCCTAGGAACAACCATCACTATCTCAAGCAATCACTGAATCATAGCCTGAATAGGCCTCGAAATCAATACACTAGCTATCCTTCCACTTATTTCAAAATCCCACCATCCACGAGCCATTGAAGCAGCCACTAAATATTTCCTCACCCAAGCAACCGCTTCTACCCTAGTCCTATTCTCCAGCATAACTAATGCATGATGTACTGGACAATGAGACATCACTCAACTCACTCACCCAACATCCTCCCTAATCCTAACTTCCGCAGTAGCAATGAAACTAGGACTAGTACCATTCCACTTCTGATTTCCAGAAGTACTCCAAGGATCTCCCCTCACCACCGGCCTCCTCCTATC…
	JSB077 ATGAACCCCCAAGCAAACTCAATCTTCATTGCCAGCCTACTCCTAGGAACAACCATCACTATCTCAAGCAATCACTGAATCATAGCCTGAATAGGCCTCGAAATCAATACACTAGCTATCCTTCCACTTATTTCAAAATCCCACCATCCACGAGCCATTGAAGCAGCCACTAAATATTTCCTCACCCAAGCAACCGCTTCTACCCTAGTCCTATTCTCCAGCATAACTAATGCATGATGTACTGGACAATGAGACATCACTCAACTCACTCACCCAACATCCTCCCTAATCCTAACTTCCGCAGTAGCAATGAAACTAGGACTAGTACCATTCCACTTCTGATTTCCAGAAGTACTCCAAGGATCTCCCCTCACCACCGGCCTCCTCCTATC…
	JSB097 ATGAACCCCCAAGCAAACTCAATCTTCATTGCCAGCCTACTCCTAGGAACAACCATCACTATCTCAAGCAATCACTGAATCATAGCCTGAATAGGCCTCGAAATCAATACACTAGCTATCCTTCCACTTATTTCAAAATCCCACCATCCACGAGCCATTGAAGCAGCCACTAAATATTTCCTCACCCAAGCAACCGCTTCTACCCTAGTCCTATTCTCCAGCATAACTAATGCATGATGTACTGGACAATGAGACATCACTCAACTCACTCACCCAACATCCTCCCTAATCCTAACTTCCGCAGTAGCAATGAAACTAGGACTAGTACCATTCCACTTCTGATTTCCAGAAGTACTCCAAGGATCTCCCCTCACCACCGGCCTCCTCCTATC…
	JSB099 ATGAACCCCCAAGCAAACTCAATCTTCATTGCCAGCCTACTCCTAGGAACAACCATCACTATCTCAAGCAATCACTGAATCATAGCCTGAATAGGCCTCGAAATCAATACACTAGCTATCCTTCCACTTATTTCAAAATCCCACCATCCACGAGCCATTGAAGCAGCCACTAAATATTTCCTCACCCAAGCAACCGCTTCTACCCTAGTCCTATTCTCCAGCATAACTAATGCATGATGTACTGGACAATGAGACATCACTCAACTCACTCACCCAACATCCTCCCTAATCCTAACTTCCGCAGTAGCAATGAAACTAGGACTAGTACCATTCCACTTCTGATTTCCAGAAGTACTCCAAGGATCTCCCCTCACCACCGGCCTCCTCCTATC…
	JSB100 ATGAACCCCCAAGCAAACTCAATCTTCATTGCCAGCCTACTCCTAGGAACAACCATCACTATCTCAAGCAATCACTGAATCATAGCCTGAATAGGCCTCGAAATCAATACACTAGCTATCCTTCCACTTATTTCAAAATCCCACCATCCACGAGCCATTGAAGCAGCCACTAAATATTTCCTCACCCAAGCAACCGCTTCTACCCTAGTCCTATTCTCCAGCATAACTAATGCATGATGTACTGGACAATGAGACATCACTCAACTCACTCACCCAACATCCTCCCTAATCCTAACTTCCGCAGTAGCAATGAAACTAGGACTAGTACCATTCCACTTCTGATTTCCAGAAGTACTCCAAGGATCTCCCCTCACCACCGGCCTCCTCCTATC…
	JSB098 ATGAACCCCCGAGCAAACTCAATCTTCATTGCCAGCCTACTCCTAGGAACAACCATCACTATCTCAAGCAATCACTGAATCATAGCCTGAATAGGCCTCGAAATCAATACACTAGCTATCCTTCCACTTATTTCAAAATCCCACCATCCACGAGCCATTGAAGCAGCCACTAAATATTTCCTCACCCAAGCAACCGCTTCTACCCTAGTCCTATTCTCCAGCATAACTAATGCATGATGTACTGGACAATGAGACATCACTCAACTCACTCACCCAACATCCTCCCTAATCCTAACTTCCGCAGTAGCAATGAAACTAGGACTAGTACCATTCCACTTCTGATTTCCAGAAGTACTCCAAGGATCTCCCCTCACCACCGGCCTCCTCCTATC…
	DHB5720 ATGAACCCCCAAGCAAACTCAATCTTCATTGCCAGCCTACTCCTAGGAACAACCATCACTATCTCAAGCAATCACTGAATCATAGCCTGAATAGGCCTCGAAATCAATACACTAGCTATCCTTCCACTTATTTCAAAATCCCACCATCCACGAGCCATTGAAGCAGCCACTAAATATTTCCTCACCCAAGCAACCGCTTCTACCCTAGTCCTATTCTCCAGCATAACTAATGCATGATGTACTGGACAATGAGACATCACTCAACTCACTCACCCAACATCCTCCCTAATCCTAACTTCCGCAGTAGCAATGAAACTAGGACTAGTACCATTCCACTTCTGATTTCCAGAAGTACTCCAAGGATCTCCCCTCACCACCGGCCTCCTCCTAT…
	DHB5724 ATGAACCCCCAAGCAAACTCAATCTTCATTGCCAGCCTACTCCTAGGAACAACCATCACTATCTCAAGCAATCACTGAATCATAGCCTGAATAGGCCTCGAAATCAATACACTAGCTATCCTTCCACTTATTTCAAAATCCCACCATCCACGAGCCATTGAAGCAGCCACTAAATATTTCCTCACCCAAGCAACCGCTTCTACCCTAGTCCTATTCTCCAGCATAACTAATGCATGATGTACTGGACAATGAGACATCACTCAACTCACTCACCCAACATCCTCCCTAATCCTAACTTCCGCAGTAGCAATGAAACTAGGACTAGTACCATTCCACTTCTGATTTCCAGAAGTACTCCAAGGATCTCCCCTCACCACCGGCCTCCTCCTAT…
	JSB079 ATGAACCCCCAAGCAAACTCAATCTTCATTGCCAGCCTACTCCTAGGAACAACCATCACTATCTCAAGCAATCACTGAATCATAGCCTGAATAGGCCTCGAAATCAATACACTAGCTATCCTTCCACTTATTTCAAAATCCCACCATCCACGAGCCATTGAAGCAGCCACTAAATATTTCCTCACCCAAGCAACCGCTTCTACCCTAGTCCTATTCTCCAGCATAACTAATGCATGATGTACTGGACAATGAGACATCACTCAACTCACTCACCCAACATCCTCCCTAATCCTAACTTCCGCAGTAGCAATGAAACTAGGACTAGTACCATTCCACTTCTGATTTCCAGAAGTACTCCAAGGATCTCCCCTCACCACCGGCCTCCTCCTATC…
	JSB080 ATGAACCCCCAAGCAAACTCAATCTTCATTGCCAGCCTACTCCTAGGAACAACCATCACTATCTCAAGCAATCACTGAATCATAGCCTGAATAGGCCTCGAAATCAATACACTAGCTATCCTTCCACTTATTTCAAAATCCCACCATCCACGAGCCATTGAAGCAGCCACTAAATATTTCCTCACCCAAGCAACCGCTTCTACCCTAGTCCTATTCTCCAGCATAACTAATGCATGATGTACTGGACAATGAGACATCACTCAACTCACTCACCCAACATCCTCCCTAATCCTAACTTCCGCAGTAGCAATGAAACTAGGACTAGTACCATTCCACTTCTGATTTCCAGAAGTACTCCAAGGATCTCCCCTCACCACCGGCCTCCTCCTATC…
	JSB081 ATGAACCCCCAAGCAAACTCAATCTTCATTGCCAGCCTACTCCTAGGAACAACCATCACTATCTCAAGCAATCACTGAATCATAGCCTGAATAGGCCTCGAAATCAATACACTAGCTATCCTTCCACTTATTTCAAAATCCCACCATCCACGAGCCATTGAAGCAGCCACTAAATATTTCCTCACCCAAGCAACCGCTTCTACCCTAGTCCTATTCTCCAGCATAACTAATGCATGATGTACTGGACAATGAGACATCACTCAACTCACTCACCCAACATCCTCCCTAATCCTAACTTCCGCAGTAGCAATGAAACTAGGACTAGTACCATTCCACTTCTGATTTCCAGAAGTACTCCAAGGATCTCCCCTCACCACCGGCCTCCTCCTATC…
	JSB083 ATGAACCCCCAAGCAAACTCAATCTTCATTGCCAGCCTACTCCTAGGAACAACCATCACTATCTCAAGCAATCACTGAATCATAGCCTGAATAGGCCTCGAAATCAATACACTAGCTATCCTTCCACTTATTTCAAAATCCCACCATCCACGAGCCATTGAAGCAGCCACTAAATATTTCCTCACCCAAGCAACCGCTTCTACCCTAGTCCTATTCTCCAGCATAACTAATGCATGATGTACTGGACAATGAGACATCACTCAACTCACTCACCCAACATCCTCCCTAATCCTAACTTCCGCAGTAGCAATGAAACTAGGACTAGTACCATTCCACTTCTGATTTCCAGAAGTACTCCAAGGATCTCCCCTCACCACCGGCCTCCTCCTATC…
	JSB084 ATGAACCCCCAAGCAAACTCAATCTTCATTGCCAGCCTACTCCTAGGAACAACCATCACTATCTCAAGCAATCACTGAATCATAGCCTGAATAGGCCTCGAAATCAATACACTAGCTATCCTTCCACTTATTTCAAAATCCCACCATCCACGAGCCATTGAAGCAGCCACTAAATATTTCCTCACCCAAGCAACCGCTTCTACCCTAGTCCTATTCTCCAGCATAACTAATGCATGATGTACTGGACAATGAGACATCACTCAACTCACTCACCCAACATCCTCCCTAATCCTAACTTCCGCAGTAGCAATGAAACTAGGACTAGTACCATTCCACTTCTGATTTCCAGAAGTACTCCAAGGATCTCCCCTCACCACCGGCCTCCTCCTATC…
	JSB096 ATGAACCCCCAAGCAAACTCAATCTTCATTGCCAGCCTACTCCTAGGAACAACCATCACTATCTCAAGCAATCACTGAATCATAGCCTGAATAGGCCTCGAAATCAATACACTAGCTATCCTTCCACTTATTTCAAAATCCCACCATCCACGAGCCATTGAAGCAGCCACTAAATATTTCCTCACCCAAGCAACCGCTTCTACCCTAGTCCTATTCTCCAGCATAACTAATGCATGATGTACTGGACAATGAGACATCACTCAACTCACTCACCCAACATCCTCCCTAATCCTAACTTCCGCAGTAGCAATGAAACTAGGACTAGTACCATTCCACTTCTGATTTCCAGAAGTACTCCAAGGATCTCCCCTCACCACCGGCCTCCTCCTATC…
	B16553 ATGAACCCCCAAGCAAACTCAATCTTCATTGCCAGCCTACTCCTAGGAACAACCATCACTATCTCAAGCAATCACTGAATCATAGCCTGAATAGGCCTCGAAATCAATACACTAGCTATCCTTCCACTTATTTCAAAATCCCACCATCCACGAGCCATTGAAGCAGCCACTAAATATTTCCTCACCCAAGCAACCGCTTCTACCCTAGTCCTATTCTCCAGCATAACTAATGCATGATGTACTGGACAATGAGACATCACTCAACTCACTCACCCAACATCCTCCCTAATCCTAACTTCCGCAGTAGCAATGAAACTAGGACTAGTACCATTCCACTTCTGATTTCCAGAAGTACTCCAAGGATCTCCCCTCACCACCGGCCTCCTCCTATC…
	B16646 ATGAACCCCCAAGCAAACTCAATCTTCATTGCCAGCCTACTCCTAGGAACAACCATCACTATCTCAAGCAATCACTGAATCATAGCCTGAATAGGCCTCGAAATCAATACACTAGCTATCCTTCCACTTATTTCAAAATCCCACCATCCACGAGCCATTGAAGCAGCCACTAAATATTTCCTCACCCAAGCAACCGCTTCTACCCTAGTCCTATTCTCCAGCATAACTAATGCATGATGTACTGGACAATGAGACATCACTCAACTCACTCACCCAACATCCTCCCTAATCCTAACTTCCGCAGTAGCAATGAAACTAGGACTAGTACCATTCCACTTCTGATTTCCAGAAGTACTCCAAGGATCTCCCCTCACCACCGGCCTCCTCCTATC…
	CAH94 ATGAACCCCCAAGCAAACTCAATCTTCATTGCCAGCCTACTCCTAGGAACAACCATCACTATCTCAAGCAATCACTGAATCATAGCCTGAATAGGCCTCGAAATCAATACACTAGCTATCCTTCCACTTATTTCAAAATCCCACCATCCACGAGCCATTGAAGCAGCCACTAAATATTTCCTCACCCAAGCAACCGCTTCTACCCTAGTCCTATTCTCCAGCATAACTAATGCATGATGTACTGGACAATGAGACATCACTCAACTCACTCACCCAACATCCTCCCTAATCCTAACTTCCGCAGTAGCAATGAAACTAGGACTAGTACCATTCCACTTCTGATTTCCAGAAGTACTCCAAGGATCTCCCCTCACCACCGGCCTCCTCCTATCC…
	CAH102 ATGAACCCCCAAGCAAACTCAATCTTCATTGCCAGCCTACTCCTAGGAACAACCATCACTATCTCAAGCAATCACTGAATCATAGCCTGAATAGGCCTCGAAATCAATACACTAGCTATCCTTCCACTTATTTCAAAATCCCACCATCCACGAGCCATTGAAGCAGCCACTAAATATTTCCTCACCCAAGCAACCGCTTCTACCCTAGTCCTATTCTCCAGCATAACTAATGCATGATGTACTGGACAATGAGACATCACTCAACTCACTCACCCAACATCCTCCCTAATCCTAACTTCCGCAGTAGCAATGAAACTAGGACTAGTACCATTCCACTTCTGATTTCCAGAAGTACTCCAAGGATCTCCCCTCACCACCGGCCTCCTCCTATC…
	DHB5726 ATGAACCCCCAAGCAAACTCAATCTTCATTGCCAGCCTACTCCTAGGAACAACCATCACTATCTCAAGCAATCACTGAATCATAGCCTGAATAGGCCTCGAAATCAATACACTAGCTATCCTTCCACTTATTTCAAAATCCCACCATCCACGAGCCATTGAAGCAGCCACTAAATATTTCCTCACCCAAGCAACCGCTTCTACCCTAGTCCTATTCTCCAGCATAACTAATGCATGATGTACTGGACAATGAGACATCACTCAACTCACTCACCCAACATCCTCCCTAATCCTAACTTCCGCAGTAGCAATGAAACTAGGACTAGTACCATTCCACTTCTGATTTCCAGAAGTACTCCAAGGATCTCCCCTCACCACCGGCCTCCTCCTAT…
	DHB5727 ATGAACCCCCAAGCAAACTCAATCTTCATTGCCAGCCTACTCCTAGGAACAACCATCACTATCTCAAGCAATCACTGAATCATAGCCTGAATAGGCCTCGAAATCAATACACTAGCTATCCTTCCACTTATTTCAAAATCCCACCATCCACGAGCCATTGAAGCAGCCACTAAATATTTCCTCACCCAAGCAACCGCTTCTACCCTAGTCCTATTCTCCAGCATAACTAATGCATGATGTACTGGACAATGAGACATCACTCAACTCACTCACCCAACATCCTCCCTAATCCTAACTTCCGCAGTAGCAATGAAACTAGGACTAGTACCATTCCACTTCTGATTTCCAGAAGTACTCCAAGGATCTCCCCTCACCACCGGCCTCCTCCTAT…
	JSB087 ATGAACCCCCAAGCAAACTCAATCTTCATTGCCAGCCTACTCCTAGGAACAACCATCACTATCTCAAGCAATCACTGAATCATAGCCTGAATAGGCCTCGAAATCAATACACTAGCTATCCTTCCACTTATTTCAAAATCCCACCATCCACGAGCCATTGAAGCAGCCACTAAATATTTCCTCACCCAAGCAACCGCTTCTACCCTAGTCCTATTCTCCAGCATAACTAATGCATGATGTACTGGACAATGAGACATCACTCAACTCACTCACCCAACATCCTCCCTAATCCTAACTTCCGCAGTAGCAATGAAACTAGGACTAGTACCATTCCACTTCTGATTTCCAGAAGTACTCCAAGGATCTCCCCTCACCACCGGCCTCCTCCTATC…
	JSB091 ATGAACCCCCAAGCAAACTCAATCTTCATTGCCAGCCTACTCCTAGGAACAACCATCACTATCTCAAGCAATCACTGAATCATAGCCTGAATAGGCCTCGAAATCAATACACTAGCTATCCTTCCACTTATTTCAAAATCCCACCATCCACGAGCCATTGAAGCAGCCACTAAATATTTCCTCACCCAAGCAACCGCTTCTACCCTAGTCCTATTCTCCAGCATAACTAATGCATGATGTACTGGACAATGAGACATCACTCAACTCACTCACCCAACATCCTCCCTAATCCTAACTTCCGCAGTAGCAATGAAACTAGGACTAGTACCATTCCACTTCTGATTTCCAGAAGTACTCCAAGGATCTCCCCTCACCACCGGCCTCCTCCTATC…
	JSB092 ATGAACCCCCAAGCAAACTCAATCTTCATTGCCAGCCTACTCCTAGGAACAACCATCACTATCTCAAGCAATCACTGAATCATAGCCTGAATAGGCCTCGAAATCAATACACTAGCTATCCTTCCACTTATTTCAAAATCTCACCATCCACGAGCCATTGAAGCAGCCACTAAATATTTCCTCACCCAAGCAACCGCTTCTACCCTAGTCCTATTCTCCAGCATAACTAATGCATGATGTACTGGACAATGAGACATCACTCAACTCACTCACCCAACATCCTCCCTAATCCTAACTTCCGCAGTAGCAATGAAACTAGGACTAGTACCATTCCACTTCTGATTTCCAGAAGTACTCCAAGGATCTCCCCTCACCACCGGCCTCCTCCTATC…
	JSB095 ATGAACCCCCAAGCAAACTCAATCTTCATTGCCAGCCTACTCCTAGGAACAACCATCACTATCTCAAGCAATCACTGAATCATAGCCTGAATAGGCCTCGAAATCAATACACTAGCTATCCTTCCACTTATTTCAAAATCCCACCATCCACGAGCCATTGAAGCAGCCACTAAATATTTCCTCACCCAAGCAACCGCTTCTACCCTAGTCCTATTCTCCAGCATAACTAATGCATGATGTACTGGACAATGAGACATCACTCAACTCACTCACCCAACATCCTCCCTAATCCTAACTTCCGCAGTAGCAATGAAACTAGGACTAGTACCATTCCACTTCTGATTTCCAGAAGTACTCCAAGGATCTCCCCTCACCACCGGCCTCCTCCTATC…
	JSB104 ATGAACCCCCAAGCAAACTCAATCTTCATTGCCAGCCTACTCCTAGGAACAACCATCACTATCTCAAGCAATCACTGAATCATAGCCTGAATAGGCCTCGAAATCAATACACTAGCTATCCTTCCACTTATTTCAAAATCCCACCATCCACGAGCCATTGAAGCAGCCACTAAATATTTCCTCACCCAAGCAACCGCTTCTACCCTAGTCCTATTCTCCAGCATAACTAATGCATGATGTACTGGACAATGAGACATCACTCAACTCACTCACCCAACATCCTCCCTAATCCTAACTTCCGCAGTAGCAATGAAACTAGGACTAGTACCATTCCACTTCTGATTTCCAGAAGTACTCCAAGGATCTCCCCTCACCACCGGCCTCCTCCTATC…
	JSB090 ATGAACCCCCAAGCAAACTCAATCTTCATTGCCAGCCTACTCCTAGGAACAACCATCACTATCTCAAGCAATCACTGAATCATAGCCTGAATAGGCCTCGAAATCAATACACTAGCTATCCTTCCACTTATTTCAAAATCCCACCATCCACGAGCCATTGAAGCAGCCACTAAATATTTCCTCACCCAAGCAACCGCTTCTACCCTAGTCCTATTCTCCAGCATAACTAATGCATGATGTACTGGACAATGAGACATCACTCAACTCACTCACCCAACATCCTCCCTAATCCTAACTTCCGCAGTAGCAATGAAACTAGGACTAGTACCATTCCACTTCTGATTTCCAGAAGTACTCCAAGGATCTCCCCTCACCACCGGCCTCCTCCTATC…
	430803 ATGAACCCCCAAGCAAACTCAATCTTCATTGCCAGCCTACTCCTAGGAACAACCATCACTATCTCAAGCAATCACTGAATCATAGCCTGAATAGGCCTCGAAATCAATACACTAGCTATCCTTCCACTTATTTCAAAATCCCACCATCCACGAGCCATTGAAGCAGCCACTAAATATTTCCTCACCCAAGCAACCGCTTCTACCCTAGTCCTATTCTCCAGCATAACTAATGCATGATGTACTGGACAATGAGACATCACTCAACTCACTCACCCAACATCCTCCCTAATCCTAACTTCCGCAGTAGCAATGAAACTAGGACTAGTACCATTCCACTTCTGATTTCCAGAAGTACTCCAAGGATCTCCCCTCACCACCGGCCTCCTCCTATC…
	430804 ATGAACCCCCAAGCAAACTCAATCTTCATTGCCAGCCTACTCCTAGGAACAACCATCACTATCTCAAGCAATCACTGAATCATAGCCTGAATAGGCCTCGAAATCAATACACTAGCTATCCTTCCACTTATTTCAAAATCCCACCATCCACGAGCCATTGAAGCAGCCACTAAATATTTCCTCACCCAAGCAACCGCTTCTACCCTAGTCCTATTCTCCAGCATAACTAATGCATGATGTACTGGACAATGAGACATCACTCAACTCACTCACCCAACATCCTCCCTAATCCTAACTTCCGCAGTAGCAATGAAACTAGGACTAGTACCATTCCACTTCTGATTTCCAGAAGTACTCCAAGGATCTCCCCTCACCACCGGCCTCCTCCTATC…
	430805 ATGAACCCCCAAGCAAACTCAATCTTCATTGCCAGCCTACTCCTAGGAACAACCATCACTATCTCAAGCAATCACTGAATCATAGCCTGAATAGGCCTCGAAATCAATACACTAGCTATCCTTCCACTTATTTCAAAATCCCACCATCCACGAGCCATTGAAGCAGCCACTAAATATTTCCTCACCCAAGCAACCGCTTCTACCCTAGTCCTATTCTCCAGCATAACTAATGCATGATGTACTGGACAATGAGACATCACTCAACTCACTCACCCAACATCCTCCCTAATCCTAACTTCCGCAGTAGCAATGAAACTAGGACTAGTACCATTCCACTTCTGATTTCCAGAAGTACTCCAAGGATCTCCCCTCACCACCGGCCTCCTCCTATC…
	JSB078 ATGAACCCCCAAGCAAACTCAATCTTCATTGCCAGCCTACTCCTAGGAACAACCATCACTATCTCAAGCAATCACTGAATCATAGCCTGAATAGGCCTCGAAATCAATACACTAGCTATCCTTCCACTTATTTCAAAATCCCACCATCCACGAGCCATTGAAGCAGCCACTAAATATTTCCTCACCCAAGCAACCGCTTCTACCCTAGTCCTATTCTCCAGCATAACTAATGCATGATGTACTGGACAATGAGACATCACTCAACTCACTCACCCAACATCCTCCCTAATCCTAACTTCCGCAGTAGCAATGAAACTAGGACTAGTACCATTCCACTTCTGATTTCCAGAAGTACTCCAAGGATCTCCCCTCACCACCGGCCTCCTCCTATC…
	JSB089 ATGAACCCCCAAGCAAACTCAATCTTCATTGCCAGCCTACTCCTAGGAACAACCATCACTATCTCAAGCAATCACTGAATCATAGCCTGAATAGGCCTCGAAATCAATACACTAGCTATCCTTCCACTTATTTCAAAATCCCACCATCCACGAGCCATTGAAGCAGCCACTAAATATTTCCTCACCCAAGCAACCGCTTCTACCCTAGTCCTATTCTCCAGCATAACTAATGCATGATGTACTGGACAATGAGACATCACTCAACTCACTCACCCAACATCCTCCCTAATCCTAACTTCCGCAGTAGCAATGAAACTAGGACTAGTACCATTCCACTTCTGATTTCCAGAAGTACTCCAAGGATCTCCCCTCACCACCGGCCTCCTCCTATC…
	JSB094 ATGAACCCCCAAGCAAACTCAATCTTCATTGCCAGCCTACTCCTAGGAACAACCATCACTATCTCAAGCAATCACTGAATCATAGCCTGAATAGGCCTCGAAATCAATACACTAGCTATCCTTCCACTTATTTCAAAATCCCACCATCCACGAGCCATTGAAGCAGCCACTAAATATTTCCTCACCCAAGCAACCGCTTCTACCCTAGTCCTATTCTCCAGCATAACTAATGCATGATGTACTGGACAATGAGACATCACTCAACTCACTCACCCAACATCCTCCCTAATCCTAACTTCCGCAGTAGCAATGAAACTAGGACTAGTACCATTCCACTTCTGATTTCCAGAAGTACTCCAAGGATCTCCCCTCACCACCGGCCTCCTCCTATC…
	JSB105 ATGAACCCCCAAGCAAACTCAATCTTCATTGCCAGCCTACTCCTAGGAACAACCATCACTATCTCAAGCAATCACTGAATCATAGCCTGAATAGGCCTCGAAATCAATACACTAGCTATCCTTCCACTTATTTCAAAATCCCACCATCCACGAGCCATTGAAGCAGCCACTAAATATTTCCTCACCCAAGCAACCGCTTCTACCCTAGTCCTATTCTCCAGCATAACTAATGCATGATGTACTGGACAATGAGACATCACTCAACTCACTCACCCAACATCCTCCCTAATCCTAACTTCCGCAGTAGCAATGAAACTAGGACTAGTACCATTCCACTTCTGATTTCCAGAAGTACTCCAAGGATCTCCCCTCACCACCGGCCTCCTCCTATC…
	JSB106 ATGAACCCCCAAGCAAACTCAATCTTCATTGCCAGCCTACTCCTAGGAACAACCATCACTATCTCAAGCAATCACTGAATCATAGCCTGAATAGGCCTCGAAATCAATACACTAGCTATCCTTCCACTTATTTCAAAATCCCACCATCCACGAGCCATTGAAGCAGCCACTAAATATTTCCTCACCCAAGCAACCGCTTCTACCCTAGTCCTATTCTCCAGCATAACTAATGCATGATGTACTGGACAATGAGACATCACTCAACTCACTCACCCAACATCCTCCCTAATCCTAACTTCCGCAGTAGCAATGAAACTAGGACTAGTACCATTCCACTTCTGATTTCCAGAAGTACTCCAAGGATCTCCCCTCACCACCGGCCTCCTCCTATC…
	JSB112 ATGAACCCCCAAGCAAACTCAATCTTCATTGCCAGCCTACTCCTAGGAACAACCATCACTATCTCAAGCAATCACTGAATCATAGCCTGAATAGGCCTCGAAATCAATACACTAGCTATCCTTCCACTTATTTCAAAATCCCACCATCCACGAGCCATTGAAGCAGCCACTAAATATTTCCTCACCCAAGCAACCGCTTCTACCCTAGTCCTATTCTCCAGCATAACTAATGCATGATGTACTGGACAATGAGACATCACTCAACTCACTCACCCAACATCCTCCCTAATCCTAACTTCCGCAGTAGCAATGAAACTAGGACTAGTACCATTCCACTTCTGATTTCCAGAAGTACTCCAAGGATCTCCCCTCACCACCGGCCTCCTCCTATC…
	JSB218 ATGAACCCCCAAGCAAACTCAATCTTCATTGCCAGCCTACTCCTAGGAACAACCATCACTATCTCAAGCAATCACTGAATCATAGCCTGAATAGGCCTCGAAATCAATACACTAGCTATCCTTCCACTTATTTCAAAATCCCACCATCCACGAGCCATTGAAGCAGCCACTAAATATTTCCTCACCCAAGCAACCGCTTCTACCCTAGTCCTATTCTCCAGCATAACTAATGCATGATGTACTGGACAATGAGACATCACTCAACTCACTCACCCAACATCCTCCCTAATCCTAACTTCCGCAGTAGCAATGAAACTAGGACTAGTACCATTCCACTTCTGATTTCCAGAAGTACTCCAAGGATCTCCCCTCACCACCGGCCTCCTCCTATC…
	B12071 ATGAACCCCCAAGCAAACTCAATCTTCATTGCCAGCCTACTCCTAGGAACAACCATCACTATCTCAAGCAATCACTGAATCATAGCCTGAATAGGCCTCGAAATCAATACACTAGCTATCCTTCCACTTATTTCAAAATCCCACCATCCACGAGCCATTGAAGCAGCCACTAAATATTTCCTCACCCAAGCAACCGCTTCTACCCTAGTCCTATTCTCCAGCATAACTAATGCATGATGTACTGGACAATGAGACATCACTCAACTCACTCACCCAACATCCTCCCTAATCCTAACTTCCGCAGTAGCAATGAAACTAGGACTAGTACCATTCCACTTCTGATTTCCAGAAGTACTCCAAGGATCTCCCCTCACCACCGGCCTCCTCCTATC…
	B12106 ATGAACCCCCAAGCAAACTCAATCTTCATTGCCAGCCTACTCCTAGGAACAACCATCACTATCTCAAGCAATCACTGAATCATAGCCTGAATAGGCCTCGAAATCAATACACTAGCTATCCTTCCACTTATTTCAAAATCCCACCATCCACGAGCCATTGAAGCAGCCACTAAATATTTCCTCACCCAAGCAACCGCTTCTACCCTAGTCCTATTCTCCAGCATAACTAATGCATGATGTACTGGACAATGAGACATCACTCAACTCACTCACCCAACATCCTCCCTAATCCTAACTTCCGCAGTAGCAATGAAACTAGGACTAGTACCATTCCACTTCTGATTTCCAGAAGTACTCCAAGGATCTCCCCTCACCACCGGCCTCCTCCTATC…
	B12111 ATGAACCCCCAAGCAAACTCAATCTTCATTGCCAGCCTACTCCTAGGAACAACCATCACTATCTCAAGCAATCACTGAATCATAGCCTGAATAGGCCTTGAAATCAATACACTAGCTATCCTTCCACTTATTTCAAAATCCCACCATCCACGAGCCATTGAAGCAGCCACTAAATATTTCCTCACCCAAGCAACCGCTTCTACCCTAGTCCTATTCTCCAGCATAACTAATGCATGATGTACTGGACAATGAGACATCACTCAACTCACTCACCCAACATCCTCCCTAATCCTAACTTCCGCAGTAGCAATGAAACTAGGACTAGTACCATTCCACTTCTGATTTCCAGAAGTACTCCAAGGATCTCCCCTCACCACCGGCCTCCTCCTATC…
	365132 ATGAACCCCCAAGCAAACTCAATCTTCATTGCCAGCCTACTCCTAGGAACAACCATCACTATCTCAAGCAATCACTGAATCATAGCCTGAATAGGCCTCGAAATCAATACACTAGCTATCCTTCCACTTATTTCAAAATCCCACCATCCACGAGCCATTGAAGCAGCCACTAAATATTTCCTCACCCAAGCAACCGCTTCTACCCTAGTCCTATTCTCCAGCATAACTAATGCATGATGTACTGGACAATGAGACATCACTCAACTCACTCACCCAACATCCTCCCTAATCCTAACTTCCGCAGTAGCAATGAAACTAGGACTAGTACCATTCCACTTCTGATTTCCAGAAGTACTCCAAGGATCTCCCCTCACCACCGGCCTCCTCCTATC…
	389560 ATGAACCCCCAAGCAAACTCAATCTTCATTGCCAGCCTACTCCTAGGAACAACCATCACTATCTCAAGCAATCACTGAATCATAGCCTGAATAGGCCTCGAAATCAATACACTAGCTATCCTTCCACTTATTTCAAAATCCCACCATCCACGAGCCATTGAAGCAGCCACTAAATATTTCCTCACCCAAGCAACCGCTTCTACCCTAGTCCTATTCTCCAGCATAACTAATGCATGATGTACTGGACAATGAGACATCACTCAACTCACTCACCCAACATCCTCCCTAATCCTAACTTCCGCAGTAGCAATGAAACTAGGACTAGTACCATTCCACTTCTGATTTCCAGAAGTACTCCAAGGATCTCCCCTCACCACCGGCCTCCTCCTATC…
	389561 ATGAACCCCCAAGCAAACTCAATCTTCATTGCCAGCCTACTCCTAGGAACAACCATCACTATCTCAAGCAATCACTGAATCATAGCCTGAATAGGCCTCGAAATCAATACACTAGCTATCCTTCCACTTATTTCAAAATCCCACCATCCACGAGCCATTGAAGCAGCCACTAAATATTTCCTCACCCAAGCAACCGCTTCTACCCTAGTCCTATTCTCCAGCATAACTAATGCATGATGTACTGGACAATGAGACATCACTCAACTCACTCACCCAACATCCTCCCTAATCCTAACTTCCGCAGTAGCAATGAAACTAGGACTAGTACCATTCCACTTCTGATTTCCAGAAGTACTCCAAGGATCTCCCCTCACCACCGGCCTCCTCCTATC…
	439952 ATGAACCCCCAAGCAAACTCAATCTTCATTGCCAGCCTACTCCTAGGAACAACCATCACTATCTCAAGCAATCACTGAATCATAGCCTGAATAGGCCTCGAAATCAATACACTAGCTATCCTTCCACTTATTTCAAAATCCCACCATCCACGAGCCATTGAAGCAGCCACTAAATATTTCCTCACCCAAGCAACCGCTTCTACCCTAGTCCTATTCTCCAGCATAACTAATGCATGATGTACTGGACAATGAGACATCACTCAACTCACTCACCCAACATCCTCCCTAATCCTAACTTCCGCAGTAGCAATGAAACTAGGACTAGTACCATTCCACTTCTGATTTCCAGAAGTACTCCAAGGATCTCCCCTCACCACCGGCCTCCTCCTATC…
	350658 ATGAACCCCCAAGCAAACTCAATCTTCATTGCCAGCCTACTCCTAGGAACAACCATCACTATCTCAAGCAATCACTGAATCATAGCCTGAATAGGCCTCGAAATCAATACACTAGCTATCCTTCCACTTATTTCAAAATCCCACCATCCACGAGCCATTGAAGCAGCCACTAAATATTTCCTCACCCAAGCAACCGCTTCTACCCTAGTCCTATTCTCCAGCATAACCAATGCATGATGTACTGGACAATGAGACATCACTCAACTCACTCACCCAACATCCTCCCTAATCCTAACTTCCGCAGTAGCAATGAAACTAGGACTAGTACCATTCCACTTCTGATTTCCAGAAGTACTCCAAGGATCTCCCCTCACCACCGGCCTCCTCCTATC…
	436964 ATGAACCCCCAAGCAAACTCAATCTTCATTGCCAGCCTACTCCTAGGAACAACCATCACTATCTCAAGCAATCACTGAATCATAGCCTGAATAGGCCTCGAAATCAATACACTAGCTATCCTTCCACTTATTTCAAAATCCCACCATCCACGAGCCATTGAAGCAGCCACTAAATATTTCCTCACCCAAGCAACCGCTTCTACCCTAGTCCTATTCTCCAGCATAACTAATGCATGATGTACTGGACAATGAGACATCACTCAACTCACTCACCCAACATCCTCCCTAATCCTAACTTCCGCAGTAGCAATGAAACTAGGACTAGTACCATTCCACTTCTGATTTCCAGAAGTACTCCAAGGATCTCCCCTCACCACCGGCCTCCTCCTATC…
	435159 ATGAACCCCCAAGCAAACTCAATCTTCATTGCCAGCCTACTCCTAGGAACAACCATCACTATCTCAAGCAATCACTGAATCATAGCCTGAATAGGCCTCGAAATCAATACACTAGCTATCCTTCCACTTATTTCAAAATCCCACCATCCACGAGCCATTGAAGCAGCCACTAAATATTTCCTCACCCAAGCAACCGCTTCTACCCTAGTCCTATTCTCCAGCATAACTAATGCATGATGTACTGGACAATGAGACATCACTCAACTCACTCACCCAACATCCTCCCTAATCCTAACTTCCGCAGTAGCAATGAAACTAGGACTAGTACCATTCCACTTCTGATTTCCAGAAGTACTCCAAGGATCTCCCCTCACCACCGGCCTCCTCCTATC…
	435160 ATGAACCCCCAAGCAAACTCAATCTTCATTGCCAGCCTACTCCTAGGAACAACCATCACTATCTCAAGCAATCACTGAATCATAGCCTGAATAGGCCTCGAAATCAATACACTAGCTATCCTTCCACTTATTTCAAAATCCCACCATCCACGAGCCATTGAAGCAGCCACTAAATATTTCCTCACCCAAGCAACCGCTTCTACCCTAGTCCTATTCTCCAGCATAACTAATGCATGATGTACTGGACAATGAGACATCACTCAACTCACTCACCCAACATCCTCCCTAATCCTAACTTCCGCAGTAGCAATGAAACTAGGACTAGTACCATTCCACTTCTGATTTCCAGAAGTACTCCAAGGATCTCCCCTCACCACCGGCCTCCTCCTATC…
	350337 ATGAACCCCCAAGCAAACTCAATCTTCATTGCCAGCCTACTCCTAGGAACAACCATCACTATCTCAAGCAATCACTGAATCATAGCCTGAATAGGCCTCGAAATCAATACACTAGCTATCCTTCCACTTATTTCAAAATCCCACCATCCACGAGCCATTGAAGCAGCCACTAAATATTTCCTCACCCAAGCAACCGCTTCTACCCTAGTCCTATTCTCCAGCATAACTAATGCATGATGTACTGGACAATGAGACATCACTCAACTCACTCACCCAACATCCTCCCTAATCCTAACTTCCGCAGTAGCAATGAAACTAGGACTAGTACCATTCCACTTCTGATTTCCAGAAGTACTCCAAGGATCTCCCCTCACCACCGGCCTCCTCCTATC…
	329760 ATGAACCCCCAAGCAAACTCAATCTTCATTGCCAGCCTACTCCTAGGAACAACCATCACTATCTCAAGCAATCACTGAATCATAGCCTGAATAGGCCTCGAAATCAATACACTAGCTATCCTTCCACTTATTTCAAAATCCCACCATCCACGAGCCATTGAAGCAGCCACTAAATATTTCCTCACCCAAGCAACCGCTTCTACCCTAGTCCTATTCTCCAGCATAACTAATGCATGATGTACTGGACAATGAGACATCACTCAACTCACTCACCCAACATCCTCCCTAATCCTAACTTCCGCAGTAGCAATGAAACTAGGACTAGTACCATTCCACTTCTGATTTCCAGAAGTACTCCAAGGATCTCCCCTCACCACCGGCCTCCTCCTATC…
	FMNH343329 ATGAACCCCCTAGCAAACTCAATCTTCATCGCCAGCCTACTCCTAGGAACAACTATCACTATCTCAAGCAACCACTGAATCATAGCCTGAATAGGCCTCGAAATTAATACTCTAGCCATCCTTCCGCTAATTTCAAAATCCCACCACCCACGAGCCATTGAAGCAGCCACTAAATACTTCCTCACCCAAGCAACCGCCTCTACCCTAGTCTTATTCTCTAGCATAACCAATGCATGATGTACTGGACAATGAGACATCACCCAACTCACTCACCCAACATCCTCCCTAATCCTAACCTCCGCAGTAGCAATAAAACTAGGACTAGTACCATTCCACTTCTGATTTCCAGAAGTACTCCAAGGCTCTCCCCTCATCACCGGCCTCCTCC…
	GMS897 ATGAACCCCCAAGCAAACTCAATCTTCATCGCCAGCCTACTCCTAGGAACAACTATCACTATCTCAAGCAACCACTGAATCATAGCCTGAATAGGCCTCGAAATTAATACTCTAGCCATCCTTCCGCTAATTTCAAAATCCCACCACCCACGAGCCATTGAAGCAGCCACTAAATACTTCCTCACCCAAGCAACCGCCTCTACCCTAGTCTTATTCTCTAGCATAACCAATGCATGATGTACTGGACAATGAGACATCACCCAACTCACTCACCCAACATCCTCCCTAATCCTAACCTCCGCAGTAGCAATAAAACTAGGACTAGTACCATTCCACTTCTGATTTCCAGAAGTACTCCAAGGCTCTCCCCTCATCACCGGCCTCCTCCTATC…
	GMS903 ATGAACCCCCAAGCAAACTCAATCTTCATCGCCAGCCTACTCCTAGGAACAACTATCACTATCTCAAGCAACCACTGAATCATAGCCTGAATAGGCCTCGAAATTAATACTCTAGCCATCCTTCCGCTAATTTCAAAATCCCACCACCCACGAGCCATTGAAGCAGCCACTAAATACTTCCTCACCCAAGCAACCGCCTCTACCCTAGTCTTATTCTCTAGCATAACCAATGCATGATGTACTGGACAATGAGACATCACCCAACTCACTCACCCAACATCCTCCCTAATCCTAACCTCCGCAGTAGCAATAAAACTAGGACTAGTACCATTCCACTTCTGATTTCCAGAAGTACTCCAAGGCTCTCCCCTCATCACCGGCCTCCTCCTATC…
	GMS895 ATGAACCCCCTAGCAAACTCAATCTTCATCGCCAGCCTACTCCTAGGAACAACTATCACTATCTCAAGCAACCACTGAATCATAGCCTGAATAGGCCTCGAAATTAATACTCTAGCCATCCTTCCGCTAATTTCAAAATCCCACCACCCACGAGCCATTGAAGCAGCCACTAAATACTTCCTCACCCAAGCAACCGCCTCTACCCTAGTCTTATTCTCTAGCATAACCAATGCATGATGTACTGGACAATGAGACATCACCCAACTCACTCACCCAACATCCTCCCTAATCCTAACCTCCGCAGTAGCAATAAAACTAGGACTAGTACCATTCCACTTCTGATTTCCAGAAGTACTCCAAGGCTCTCCCCTCATCACCGGCCTCCTCCTATC…
	bts06130 ATGAACCCCCAAGCAAACTCAATCTTCATCGCCAGCCTACTCCTAGGAACAACTATCACTATCTCAAGCAACCACTGAATCATAGCCTGAATAGGCCTCGAAATTAATACTCTAGCCATCCTTCCGCTAATTTCAAAATCCCACCACCCACGAGCCATTGAAGCAGCCACTAAATACTTCCTCACCCAAGCAACCGCCTCTACCCTAGTCTTATTCTCTAGCATAACCAATGCATGATGTACTGGACAATGAGACATCACCCAACTCACTCACCCAACATCCTCCCTAATCCTAACCTCCGCAGTAGCAATAAAACTAGGACTAGTACCATTCCACTTCTGATTTCCAGAAGTACTCCAAGGCTCTCCCCTCATCACCGGCCTCCTCCTA…
	JMD432 ATGAACCCCCAAGCAAACTCAATCTTCATCGCCAGCCTACTCCTAGGAACAACTATCACTATCTCAAGCAACCACTGAATCATAGCCTGAATAGGCCTCGAAATTAATACTCTAGCCATCCTTCCGCTAATTTCAAAATCCCACCACCCACGAGCCATTGAAGCAGCCACTAAATACTTCCTCACCCAAGCAACCGCCTCTACCCTAGTCTTATTCTCTAGCATAACCAATGCATGATGTACTGGACAATGAGACATCACCCAACTCACTCACCCAACATCCTCCCTAATCCTAACCTCCGCAGTAGCAATAAAACTAGGACTAGTACCATTCCACTTCTGATTTCCAGAAGTACTCCAAGGCTCTCCCCTCATCACCGGCCTCCTCCTATC…
	mg066 ATGAACCCCCAAGCAAACTCAATCTTCATCGCCAGCCTACTCCTAGGAACAACTATCACTATCTCAAGCAACCACTGAATCATAGCCTGAATAGGCCTCGAAATTAATACTCTAGCCATCCTTCCGCTAATTTCAAAATCCCACCACCCACGAGCCATTGAAGCAGCCACTAAATACTTCCTCACCCAAGCAACCGCCTCTACCCTAGTCTTATTCTCTAGCATAACCAATGCATGATGTACTGGACAATGAGACATCACCCAACTCACTCACCCAACATCCTCCCTAATCCTAACCTCCGCAGTAGCAATAAAACTAGGACTAGTACCATTCCACTTCTGATTTCCAGAAGTACTCCAAGGCTCTCCCCTCATCACCGGCCTCCTCCTATCC…
	Pipilo_chlorurus ATGAACCCCCAAGCAAACTCAATCTTCCTCATCAGCCTACTCCTAGGAACAACTATCACTATCTCAAGCAACCACTGAATCATGGCCTGAATAGGCCTCGAAATTAATACACTAGCCATCCTTCCATTAATTTCAAAATCCCACCACCCACGGGCCATTGAAGCAGCCACTAAATACTTCCTCACTCAAGCAACCGCTTCCACCCTGGTCTTATTCTCTAGCATAACCAATGCATGATGCACTGGACAATGAGATATTACCCAACTCACTCACCCAACATCCTCCCTAATCCTAACTTCCGCAGTAGCAATAAAACTAGGACTAGTACCATTCCACTTCTGATTTCCAGAAGTACTCCAAGGCTCTCCCCTCATCACCGGCC…
	Pezopetes ATGAACCCCCGGGCAAACTCAATCTTCATCGCCAGCCTACTCCTAGGAACGACCATCACCGCCTCAAGCAATCACTGAATCATGGCCTGAATAGGCCTCGAAATTAACACACTTGCCATCCTTCCACTAATTTCAAAATCCCATCACCCACGAGCCATCGAAGCAGCCACTAAATACTTTCTCACTCAAGCAGCTGCCTCTGCCCTAGTACTATTTTCCAGCATAACCAATGCATGATGTACCGGACAATGGGACATCACCCAACTCACTCACCCAACATCCTGCCTAATTTTAACCTCCGCAGTAGCGATAAAATTAGGACTAGTGCCATTCCACTTCTGATTCCCAGAAGTACTCCAAGGCTCTCCCCTCACTACCGGCCTCCTCCT…
;
END;
