# Supplementary material for: A latitudinal phylogeographic diversity gradient in birds
Source: PLoS Biol. 2017 Apr 13;15(4):e2001073. doi: 10.1371/journal.pbio.2001073 (PMC5390966; doi:10.1371/journal.pbio.2001073)
Supplement: S1 Data — (ZIP) [file pbio.2001073.s015.zip › S1_Data/Pipreola-riefferii-intermedia.nex]

#NEXUS

begin data;
   dimensions ntax=52 nchar=1041;
   format datatype=dna gap=- missing=N interleave=no;
   matrix


frontalis.5559 ATGAATCCCCAAACCAAACTTATCACTACCACAAGCCTTCTCTTAGGGACAACCATTACGATCTCAAGCAACCATTGAGTAATAGCATGAACAGGACTAGAGATTAATACTCTAGCCATTCTCCCCTTAATTTCCAAATCTCATCACCCACGAGCCATTGAAGCTTCTACTAAATACTTCCTAACCCAAGCAACCGCCTCAACATTACTTCTATTCTCTAGCATGACTAATGCATGATTCACAGGTCAATGAGATATTACTCAACTAACACATCCAACATCATGTATATTACTAACAATTGCCATCTCAATAAAACTAGGACTAGTACCATTTCACTTCTGATTCCCAGAGGTCCTTCAAGGCTCATCCTTAATAACTAGCTTTTTATTATCCACAATCATAAAACTTCCTCCAACCGCACTTTTCTTCCTCACATCCTCCTCAATTAACCCAACCCTCCTATCTGCAATAGCCATCGCCTCTGCAATACTAGGGGGATGAATAGGCCTAAACCAAACCCAACTCCGAAAGATCCTAGCTTACTCATCTATTTCCCACCTAGGTTGAATAACCATTATTCTTACCTACAACCCCAAACTAACCCTCATAACTTTCTATTTATATTCCCTATCAACCGCTGCCATTTTCTTTATCCTCAACACAACCAATATCTTAAAACTTTCAACCATAATAACTGCATGAACTAAAATCCCCTCACTAACTGCAGCTTTAATGCTTACACTCCTTTCTCTTGCAGGACTTCCCCCCCTATCGGGATTCTTACCTAAATGACTTACTATCCAAGAATTAACTAAGCAAGAACTCACTACACTAGCAACAATCATCACTATACTTTCCCTTCTTGGACTTTTCTTCTACCTCCGTCTTGCCTACTGTGCTACAATTACACTCCCACCCAACTCCACAAACCACATAAAACAATGACAAATTAATAAGCCAGTGTCTACATTAACTTCATCTTTTACCACATTATCCATTACACTTCTACCGCTATCACCCATAGTCCTCACTATTACATAG
arcuata.AMC1139 ATGAATCCCCAAGCCAAACTTATTACCACCATAAGTCTACTTCTAGGGACTACCATCACAATCTCAAGCAACCATTGAATAATAGCATGAATAGGATTAGAAATCAACACCCTGGCCATTCTACCTTTAATTTCCAAATCCCATCACCCCCGAGCCATTGAAGCTTCCACTAAATACTTTCTAACCCAAGCAACCGCTTCTACATTACTTCTTTTCTCCAGTATATCCAATGCATTATTTACTGGCCAATGAGATATTACTCAACTCACACACCAAACATCATGCCTATTACTAACAATCGCTATCTCAATAAAACTAGGCCTAGTGCCATTTCACTTCTGATTTCCAGAGGTCCTTCAAGGCTCAACCCTAACAACCAGCCTCCTACTGGCTACAGTTATAAAACTCCCCCCAACCGCTCTTCTCTTCCTAACATCCCACTCAATTAATCCCACCCTACTATCTATCATAGCCATCGCATCTACAATATTAGGAGGCTGAATGGGCCTAAACCAAACCCAACTTCGAAAAATCCTAGCCTTTTCATCCATCTCCCACCTGGGTTGAATAGCCATTATCACCCCCTACGACCCTAAACTTACCCTCATAACCCTCTATCTTTACTCTCTGTCAACCTCTGCAATCTTTCTCATTCTTAACACAACTAATACCCTAAAACTTTCCACCATAATAACTGCATGAACCAAAATCCCCTCACTAACCGCAACCCTAATACTCACACTTCTCTCCCTTGCAGGACTCCCTCCTCTGACAGGATTTCTGCCTAAATGGCTGATCATCCAAGAACTAACCAAACAAGAACTAACCACAATAGCAACAACCATCGCCTTATTCTCCCTTCTTGGCCTCTTCTTCTACCTACGCCTCGCCTACTGTGCTACAATCACTCTCCCGCCCAACTCCACAAATCACATAAAACAATGACAAATTAACAAATCAGTAGCCACACTAACCACAGCCACTACCACACTATCTATCATACTTCTACCAATCTCACCCATAATCCTCACAATCCTATAG
intermedia.KU14825_JuninPE ATGAATCCCCAAGCCAAACTTATCACTATCATAAGTCTACTACTAGGGACAATCATCACAATCTCAAGCAACCACTGAATAATAGCATGAGTAGGTTTAGAAATTAACACTCTGGCCATTCTACCTTTAATCTCTAAATCTCACCACCCCCGAGCCATTGAAGCATCCACTAAATACTTCCTAACTCAAGCGACTGCTTCCACATTACTTCTTTTTTCCAGTATATCTAACGCCTGATTCACAGGCCAATGAGATATTACTCAACTTACACACCAAACATCATGTTTACTATTAACAGCTGCCATCTCAATAAAACTAGGTCTAGTGCCGTTCCACTTCTGATTTCCAGAAGTCCTCCAAGGCTCAACTCTAATAACTAGTCTCCTACTAGCTACGGCTATAAAATTCCCCCCAACTGCCCTTTTCTTCCTCACATCCAACTCAATCAACCCTACCCTATTATCTATTATAGCCATCGCCTCTGCAATGTTAGGAGGCTGAATAGGCCTAAATCAGACCCAGCTTCGAAAAATCCTAGCCTTCTCATCCATTTCTCATCTAGGCTGAATAGCCATTATTATCCCCTACAACCCCAAACTTACCCTTATAACTTTTTACCTCTACTCTTTATCAACCTCTGCTATCTTCCTCATTCTCAACACAACTAATACCCTAAAACTTTCCACTATAATAACCGCATGAACCAAAATCCCCTCACTTACCGCAGCCCTAATACCCACCCTCCTTTCCCTTGCAGGACTTCCCCCCCTAACAGGATTTTTACCCAAATGACTAATCATTCAAGAACTAACTAAGCAAGAGCTAACCTCAGTAGCAACAATCATCACCTTACTCTCCCTTCTTGGACTTTTCTTCTACCTCCGCCTTGCCTACTGCGCTACAATTACACTCCCACCCAACTCCACAAACCACATAAAACAATGACAATTTAACAAACCAGTATCTACACTAACCACAACTCTCACTACATTGTCCACCATACTCTTACCAATATCCCCTATAATCCTTACAACCCTATAG
intermedia.KU21607_JuninPE ATGAATCCCCAAGCCAAACTTATCACTATCATAAGTCTACTACTAGGGACAATCATCACAATCTCAAGCAACCACTGAATAATAGCATGAGTGGGTTTAGAAATTAACACTCTGGCCATTCTACCTTTAATCTCTAAATCTCACCACCCCCGAGCCATTGAAGCATCCACTAAATACTTCCTAACTCAAGCGACTGCTTCCACATTACTTCTTTTTTCCAGTATATCTAACGCCTGATTCACAGGCCAATGAGATATTACTCAACTTACACACCAAACATCATGTTTACTATTAACAGCTGCCATCTCAATAAAACTAGGTCTAGTGCCGTTCCACTTCTGATTTCCAGAAGTCCTCCAAGGCTCAACTCTAATAACTAGTCTCCTACTAGCTACGGCTATAAAATTCCCCCCAACTGCCCTTTTCTTCCTCACATCCAACTCAATCAACCCTACCCTATTATCTATTATAGCCATCGCCTCTGCAATGTTAGGAGGCTGAATAGGCCTAAATCAGACCCAGCTTCGAAAAATCCTAGCCTTCTCATCCATTTCTCACCTAGGCTGAATAGCCATTATTATCCCCTACAACCCCAAACTTACCCTTATAACTTTTTACCTCTACTCTTTATCAACCTCTGCTATCTTCCTCATTCTCAACACAACTAATACCCTAAAACTTTCCACTATAATAACCGCATGAACCAAAATCCCCTCACTTACCGCAGCCCTAATACCCACCCTCCTTTCCCTTGCAGGACTTCCCCCCCTAACAGGATTTTTACCCAAATGACTAATCATTCAAGAACTAACTAAGCAAGAGCTAACCTCAGTAGCAACAATCATCACCTTACTCTCCCTTCTTGGACTTTTCTTCTACCTCCGCCTTGCCTACTGCGCTACAATTACACTCCCACCCAACTCCACAAACCACATAAAACAATGACAATTTAACAAACCAGTATCTACACTAACCACAACTCTCACTACATTGTCCACCATACTCTTACCAATATCCCCTATAATCCTTACAACCCTATAG
intermedia.KU16925_AyacuchoPE ATGAATCCCCAAGCCAAACTTATCACTATCATAAGTCTACTACTAGGGACAATCATCACAATCTCAAGCAACCACTGAATAATAGCATGAGTAGGTTTAGAAATTAACACTCTGGCCATTCTACCTTTAATCTCTAAATCTCACCACCCCCGAGCCATTGAAGCATCCACTAAATACTTCCTAACTCAAGCGACTGCTTCCACATTACTTCTTTTTTCCAGTATATCTAACGCCTGATTCACAGGCCAATGAGATATTACTCAACTTACACACCAAACATCATGTTTACTATTAACAGCTGCCATCTCAATAAAACTAGGTCTAGTGCCGTTCCACTTCTGATTTCCAGAAGTCCTCCAAGGCTCAACTCTAATAACTAGTCTCCTACTAGCTACGGCTATAAAATTCCCCCCAACTGCCCTTTTCTTCCTCACATCCAACTCAATCAACCCTACCCTATTATCTATTATAGCCATCGCCTCTGCAATGTTAGGAGGCTGAATAGGCCTAAATCAGACCCAGCTTCGAAAAATCCTAGCCTTCTCATCCATTTCTCATCTAGGCTGAATAGCCATTATTATCCCCTACAACCCCAAACTTACCCTTATAACTTTTTACCTCTACTCTTTATCAACCTCTGCTATCTTCCTCATTCTCAACACAACTAATACCCTAAAACTTTCCACTATAATAACCGCATGAACCAAAATCCCCTCACTTACCGCAGCCCTAATACCCACCCTCCTTTCCCTTGCAGGACTTCCCCCCCTAACAGGATTTTTACCCAAATGACTAATCATTCAAGAACTAACTAAGCAAGAGCTAACCTCAGTAGCAACAATCATCACCTTACTCTCCCTTCTTGGACTTTTCTTCTACCTCCGCCTTGCCTACTGCGCTACAATTACACTCCCACCCAACTCCACAAACCACATAAAACAATGACAATTTAACAAACCAGTATCTACACTAACCACAACTCTCACTACATTGTCCACCATACTCTTACCAATATCCCCTATAATCCTTACAACCCTATAG
intermedia.1864_PascoPE ATGAATCCCCAAGCCAAACTTATCACTATCATAAGTCTACTACTAGGGACAATCATCACAATCTCAAGCAACCACTGAATAATAGCATGAGTAGGTTTAGAAATTAACACTCTGGCCATTCTACCTTTAATCTCTAAATCTCACCACCCCCGAGCCATTGAAGCATCCACTAAATACTTCCTAACTCAAGCGACTGCTTCCACATTACTTCTTTTTTCCAGTATATCTAACGCCTGATTCACAGGCCAATGAGATATTACTCAACTTACACACCAAACATCATGTTTACTATTAACAGCTGCCATCTCAATAAAACTAGGTCTAGTGCCGTTCCACTTCTGATTTCCAGAAGTCCTCCAAGGCTCAACTCTAATAACTAGTCTCCTACTAGCTACGGCTATAAAATTCCCCCCAACTGCCCTTTTCTTCCTCACATCCAACTCAATCAACCCTACCCTATTATCTATTATAGCCATCGCCTCTGCAATGTTAGGAGGCTGAATAGGCCTAAATCAGACCCAGCTTCGAAAAATCCTAGCCTTCTCATCCATTTCTCATCTAGGCTGAATAGCCATTATTATCCCCTACAACCCCAAACTTACCCTTATAACTTTTTACCTCTACTCTTTATCAACCTCTGCTATCTTCCTCATTCTCAACACAACTAATACCCTAAAACTTTCCACTATAATAACCGCATGAACCAAAATCCCCTCACTTACCGCAGCCCTAATACCCACCCTCCTTTCCCTTGCAGGACTTCCCCCCCTAACAGGATTTTTACCCAAATGACTAATCATTCAAGAACTAACTAAGCAAGAGCTAACCTCAGTAGCAACAATCATCACCTTACTCTCCCTTCTTGGACTTTTCTTCTACCTCCGCCTTGCCTACTGCGCTACAATTACACTCCCACCCAACTCCACAAACCACATAAAACAATGACAATTTAACAAACCAGTATCTACACTAACCACAACTCTCACTACATTGTCCACCATACTCTTACCAATATCCCCTATAATCCTTACAACCCTATAG
intermedia.606_PunoPE ATGAATCCCCAAGCCAAACTTATCACTATCATAAGTCTACTACTAGGGACAATCATCACAATCTCAAGCAACCACTGAATAATAGCATGAGTGGGTTTAGAAATTAACACTCTGGCCATTCTACCTTTAATCTCTAAATCTCACCACCCCCGAGCCATTGAAGCATCCACTAAATACTTCCTAACTCAAGCGACTGCTTCCACATTACTTCTTTTTTCCAGTATATCTAACGCCTGATTCACAGGCCAATGAGATATTACTCAACTTACACACCAAACATCATGTTTACTATTAACAGCTGCCATCTCAATAAAACTAGGTCTAGTGCCGTTCCACTTCTGATTTCCAGAAGTCCTCCAAGGCTCAACTCTAATAACTAGTCTCCTACTAGCTACGGCTATAAAATTCCCCCCAACTGCCCTTTTCTTCCTCACATCCAACTCAATCAACCCTACCCTATTATCTATTATAGCCATCGCCTCTGCAATGTTAGGAGGCTGAATAGGCCTAAATCAGACCCAGCTTCGAAAAATCCTAGCCTTCTCATCCATTTCTCACCTAGGCTGAATAGCCATTATTATCCCCTACAACCCCAAACTTACCCTTATAACTTTTTACCTCTACTCTTTATCAACCTCTGCTATCTTCCTCATTCTCAACACAACTAATACCCTAAAACTTTCCACTATAATAACCGCATGAACCAAAATCCCCTCACTTACCGCAGCCCTAATACCCACCCTCCTTTCCCTTGCAGGACTTCCCCCCCTAACAGGATTTTTACCCAAATGACTAATCATTCAAGAACTAACTAAGCAAGAGCTAACCTCAGTAGCAACAATCATCACCTTACTCTCCCTTCTTGGACTTTTCTTCTACCTCCGCCTTGCCTACTGCGCTACAATTACACTCCCACCCAACTCCACAAACCACATAAAACAATGACAATTTAACAAACCAGTATCTACACTAACCACAACTCTCACTACATTGTCCACCATACTCTTACCAATATCCCCTATAATCCTTACAACCCTATAG
intermedia.1249_LaPazBO NTGAATCCCCAAGCCAAACTTATCACTATCATAAGTCTACTACTAGGGACAATCATCACAATCTCAAGCAACCACTGAATAATAGCATGAGTAGGTTTAGAAATTAACACTCTGGCCATTCTACCTTTAATCTCTAAATCTCACCACCCCCGAGCCATTGAAGCATCCACTAAATACTTCCTAACTCAAGCGACTGCTTCCACATTACTTCTTTTTTCCAGTATATCTAACGCCTGATTCACAGGCCAATGAGATATTACTCAACTTACACACCAAACATCATGTTTACTATTAACAGCTGCCATCTCAATAAAACTAGGTCTAGTGCCGTTCCACTTCTGATTTCCAGAAGTCCTCCAAGGCTCAACTCTAATAACTAGTCTCCTACTAGCTACGGCTATAAAATTCCCCCCAACTGCCCTTTTCTTCCTCACATCCAACTCAATCAACCCTACCCTATTATCTATTATAGCCATCGCCTCTGCAATGTTAGGAGGCTGAATAGGCCTAAATCAGACCCAGCTTCGAAAAATCCTAGCCTTCTCATCCATTTCTCATCTAGGCTGAATAGCCATTATTATCCCCTACAACCCCAAACTTACCCTTATAACTTTTTACCTCTACTCTTTATCAACCTCTGCTATCTTCCTCATTCTCAACACAACTAATACCCTAAAACTTTCCACTATAATAACCGCATGAACCAAAATCCCCTCACTTACCGCAGCCCTAATACCCACCCTCCTTTCCCTTGCAGGACTTCCCCCCCTAACAGGATTTTTACCCAAATGACTAATCATTCAAGAACTAACTAAGCAAGAGCTAACCTCAGTAGCAACAATCATCACCTTACTCTCCCTTCTTGGACTTTTCTTCTACCTCCGCCTTGCCTACTGCGCTACAATTACACTCCCACCCAACTCCACAAACCACATAAAACAATGACAATTTAACAAACCAGTATCTACACTAACCACAACTCTCACTACATTGTCCACCATACTCTTACCAATATCCCCTATAATCCTTACAACCCTNNNN
intermedia.1813_PascoPE NNNNNNNNCCAAGCCAAACTTATCACTATCATAAGTCTACTACTAGGGACAATCATCACAATCTCAAGCAACCACTGAATAATAGCATGAGTAGGTTTAGAAATTAACACTCTGGCCATTCTACCTTTAATCTCTAAATCTCACCACCCCCGAGCCATTGAAGCATCCACTAAATACTTCCTAACTCAAGCGACTGCTTCCACATTACTTCTTTTTTCCAGTATATCTAACGCCTGATTCACAGGCCAATGAGATATTACTCAACTTACACACCAAACATCATGTTTACTATTAACAGCTGCCATCTCAATAAAACTAGGTCTAGTGCCGTTCCACTTCTGATTTCCAGAAGTCCTCCAAGGCTCAACTCTAATAACTAGTCTCCTACTAGCTACGGCTATAAAATTCCCCCCAACTGCCCTTTTCTTCCTCACATCCAACTCAATCAACCCTACCCTATTATCTATTATAGCCATCGCCTCTGCAATGTTAGGAGGCTGAATAGGCCTAAATCAGACCCAGCTTCGAAAAATCCTAGCCTTCTCATCCATTTCTCATCTAGGCTGAATAGCCATTATTATCCCCTACAACCCCAAACTTACCCTTATAACTTTTTACCTCTACTCTTTATCAACCTCTGCTATCTTCCTCATTCTCAACACAACTAACACCCTAAAACTTTCCACTATAATAACCGCATGAACCAAAATCCCCTCACTTACTGCAGCCCTAATACCCACCCTCCTTTCCCTTGCAGGACTTCCCCCCCTAACAGGATTTTTACCCAAATGACTAATCATTCAAGAACTAACTAAGCAAGAGCTAACCTCAGTAGCAACAATCATCACCTTACTCTCCCTTCTTGGACTTTTCTTCTACCTCCGCCTTGCCTACTGCGCTACAATTACACTCCCACCCAACTCCACAAACCACATAAAACAATGACAATTTAACAAACCAGTATCTACACTAACCACAACTCTCACTACATTGTCCACCATACTCTTACCAATATCCCCTATAATCCTTACAACCCTANNN
intermedia.8167_PascoPE NNGAATCCCCAAGCCAAACTTATCACTATCATAAGTCTACTACTAGGGACAATCATCACAATCTCAAGCAACCACTGAATAATAGCATGAGTAGGTTTAGAAATTAACACTCTGGCCATTCTACCTTTAATCTCTAAATCTCACCACCCCCGAGCCATTGAAGCATCCACTAAATACTTCCTAACTCAAGCGACTGCTTCCACATTACTTCTTTTTTCCAGTATATCTAACGCCTGATTCACAGGCCAATGAGATATTACTCAACTTACACACCAAACATCATGTTTACTATTAACAGCTGCCATCTCAATAAAACTAGGTCTAGTGCCGTTCCACTTCTGATTTCCAGAAGTCCTCCAAGGCTCAACTCTAATAACTAGTCTCCTACTAGCTACGGCTATAAAATTCCCCCCAACTGCCCTTTTCTTCCTCACATCCAACTCAATCAACCCTACCCTATTATCTATTATAGCCATCGCCTCTGCAATGTTAGGAGGCTGAATAGGCCTAAATCAGACCCAGCTTCGAAAAATCCTAGCCTTCTCATCCATTTCTCATCTAGGCTGAATAGCCATTATTATCCCCTACAACCCCAAACTTACCCTTATAACTTTTTACCTCTACTCTTTATCAACCTCTGCTATCTTCCTCATTCTCAACACAACTAACACCCTAAAACTTTCCACTATAATAACCGCATGAACCAAAATCCCCTCACTTACTGCAGCCCTAATACCCACCCTCCTTTCCCTTGCAGGACTTCCCCCCCTAACAGGATTTTTACCCAAATGACTAATCATTCAAGAACTAACTAAGCAAGAGCTAACCTCAGTAGCAACAATCATCACCTTACTCTCCCTTCTTGGACTTTTCTTCTACCTCCGCCTTGCCTACTGCGCTACAATTACACTCCCACCCAACTCCACAAACCACATAAAACAATGACAATTTAACAAACCAGTATCTACACTAACCACAACTCTCACTACATTGTCCACCATACTCTTACCAATATCCCCTATAATCCTTACAACCCTANNN
intermedia.574_PunoPE NNGAATCCCCAAGCCAAACTTATCACTATCATAAGTCTACTACTAGGGACAATCATCACAATCTCAAGCAACCACTGAATAATAGCATGAGTGGGTTTAGAAATTAACACTCTGGCCATTCTACCTTTAATCTCTAAATCTCACCACCCCCGAGCCATTGAAGCATCCACTAAATACTTCCTAACTCAAGCGACTGCTTCCACATTACTTCTTTTTTCCAGTATATCTAACGCCTGATTCACAGGCCAATGAGATATTACTCAACTTACACACCAAACATCATGTTTACTATTAACAGCTGCCATCTCAATAAAACTAGGTCTAGTGCCGTTCCACTTCTGATTTCCAGAAGTCCTCCAAGGCTCAACTCTAATAACTAGTCTCCTACTAGCTACGGCTATAAAATTCCCCTCAACTGCCCTTTTCTTCCTCACATCCAACTCAATCAACCCTACCCTATTATCTATTATAGCCATCGCCTCTGCAATGTTAGGAGGCTGAATAGGCCTAAATCAGACCCAGCTTCGAAAAATCCTAGCCTTCTCATCCATTTCTCACCTAGGCTGAATAGCCATTATTATCCCCTACAACCCCAAACTTACCCTTATAACTTTTTACCTCTACTCTTTATCAACCTCTGCTATCTTCCTCATTCTCAACACAACTAATACCCTAAAACTTTCCACTATAATAACCGCATGAACCAAAATCCCCTCACTTACCGCAGCCCTAATACCCACCCTCCTTTCCCTTGCAGGACTTCCCCCCCTAACAGGATTTTTACCCAAATGACTAATCATTCAAGAACTAACTAAGCAAGAGCTAACCTCAGTAGCAACAATCATCACCTTACTCTCCCTTCTTGGACTTTTCTTCTACCTCCGCCTTGCCTACTGCGCTACAATTACACTCCCACCCAACTCCACAAACCACATAAAACAATGACAATTTAACAAACCAGTATCTACACTAACCACAACTCTCACTACATTGTCCACCATACTCTTACCAATATCCCCTATAATCCTTACAACCCTATAG
252_CajamarcaPE NNNNNNNNCCAAGCCAAACTTATCACTATCATAAGTCTACTACTAGGGACAACCATCACAATCTCAAGCAATCATTGAATAATAGCATGAGTAGGATTAGAAATCAACACTCTAGCCATTCTACCTTTAATCTCCAAATCTCATCACCCTCGAGCTATTGAGGCATCTACTAAATACTTCTTAACCCAAGCAACTGCTTCTACATTACTTCTTTTCTCCAGCATATCTAATGCCTGATTTACAGGCCAATGAGATATTACTCAACTTACACATCAAGCATCATGTTTACTATTAACAGCTGCTATCTCAATAAAACTAGGTCTAACACCATTCCACTTCTGATTCCCAGAAGTCCTTCAAGGCTCAACCCTAATAACCAGTCTCTTACTAGCTACGATTATAAAATTCCCTCCAACTGCTCTTCTCTTCCTCACATCCAACTCAATCAACCCCACCCTACTATCTATTATAGCTATCGCCTCCGCAATATTAGGAGGTTGAATAGGTCTAAACCAAACCCAACTCCGAAAAATCCTAGCCTTCTCATCCATTTCTCACTTAGGCTGAATAGCCATTATTATTCCCTACAACCCCAAACTTACCCTTATAGCTTTCTATCTCTACTCCTTATCAACCTCTGCCATCTTCCTCATTCTTAGCACAACTAACACTCTAAAACTTTCAACCATAATAACCGCATGAACCAAAATCCCCTCACTAACTGCAGCCTTAATACCCACCCTCCTCTCCCTTGCAGGACTTCCCCCCTTAACAGGATTTCTACCTAAATGATTAATCATTCAAGAACTAACTAAGCAAGAACTAACCTCAATAGCAACAATCATCACCTTACTCTCCCTCCTTGGACTTTTTTTCTACCTCCGCCTCGCCTACTGCGCTACAATTACTCTCCCACCCAACTCCACAAACCACATAAAACAGTGGCTAATTAATAAACCAGTATCTACACTAACCGCAGCTCTCACTACATTGTCCATCATACTCTTACCAATATCACCTATAATCCTCACAATTCTATAG
296_CajamarcaPE NNNNNNNNNCAAGCCAAACTTATCACTATCATAAGTCTACTACTAGGGACAACCATCACAATCTCAAGCAATCATTGAATAATAGCATGAGTAGGATTAGAAATCAACACTCTAGCCATTCTACCTTTAATCTCCAAATCTCATCACCCTCGAGCTATTGAGGCATCTACTAAATACTTCTTAACCCAAGCAACTGCTTCTACATTACTTCTTTTCTCCAGCATATCTAATGCCTGATTTACAGGCCAATGAGATATTACTCAACTTACACATCAAGCATCATGTTTACTATTAACAGCTGCTATCTCAATAAAACTAGGTCTAACACCATTCCACTTCTGATTCCCAGAAGTCCTTCAAGGCTCAACCCTAATAACCAGTCTCTTACTAGCTACGATTATAAAATTCCCTCCAACTGCTCTTCTCTTCCTCACATCCAACTCAATCAACCCCACCCTACTATCTATTATAGCTATCGCCTCCGCAATATTAGGAGGTTGAATAGGTCTAAACCAAACCCAACTCCGAAAAATCCTAGCCTTCTCATCCATTTCTCACTTAGGCTGAATAGCCATTATTATTCCCTACAACCCCAAACTTACCCTTATAGCTTTCTATCTCTACTCCTTATCAACCTCTGCCATCTTCCTCATTCTTAGCACAACTAACACTCTAAAACTTTCAACCATAATAACCGCATGAACCAAAATCCCCTCACTAACTGCAGCCTTAATACCCACCCTCCTCTCCCTTGCAGGACTTCCCCCCTTAACAGGATTTCTACCTAAATGATTAATCATTCAAGAACTAACTAAGCAAGAACTAACCTCAATAGCAACAATCATCACCTTACTCTCCCTCCTTGGACTTTTTTTCTACCTCCGCCTCGCCTACTGCGCTACAATTACTCTCCCACCCAACTCCACAAACCACATAAAACAGTGGCTAATTAATAAACCAGTATCTACACTAACCGCAGCTCTCACTACATTGTCCATCATACTCTTACCAATATCACCTATAATCCTCACAATTCTATAG
31843_CajamarcaPE ATGAATCCCCAAGCCAAACTTATCACTATCATAAGTCTACTACTAGGGACAACCATCACAATCTCAAGCAATCATTGAATAATAGCATGAGTAGGATTAGAAATCAACACTCTAGCCATTCTACCTTTAATCTCCAAATCTCATCACCCTCGAGCTATTGAGGCATCTACTAAATACTTCTTAACCCAAGCAACTGCTTCTACATTACTTCTTTTCTCCAGCATATCTAATGCCTGATTTACAGGCCAATGAGATATTACTCAACTTACACATCAAGCATCATGTTTACTATTAACAGCTGCTATCTCAATAAAACTAGGTCTAACACCATTCCACTTCTGATTCCCAGAAGTCCTTCAAGGCTCAACCCTAATAACCAGTCTCTTACTAGCTACGATTATAAAATTCCCTCCAACTGCTCTTCTCTTCCTCACATCCAACTCAATCAACCCCACCCTACTATCTATTATAGCTATCGCCTCCGCAATATTAGGAGGTTGAATAGGTCTAAACCAAACCCAACTCCGAAAAATCCTAGCCTTCTCATCCATTTCTCACTTAGGCTGAATAGCCATTATTATTCCCTACAACCCCAAACTTACCCTTATAGCTTTCTATCTCTACTCCTTATCAACCTCTGCCATCTTCCTCATTCTTAGCACAACTAACACTCTAAAACTTTCAACCATAATAACCGCATGAACCAAAATCCCCTCACTAACTGCAGCCTTAATACCCACCCTCCTCTCCCTTGCAGGACTTCCCCCCTTAACAGGATTTCTACCTAAATGATTAATCATTCAAGAACTAACTAAGCAAGAACTAACCTCAATAGCAACAATCATCACCTTACTCTCCCTCCTTGGACTTTTTTTCTACCTCCGCCTCGCCTACTGCGCTACAATTACTCTCCCACCCAACTCCACAAACCACATAAAACAGTGGCTAATTAATAAACCAGTATCTACACTAACCGCAGCTCTCACTACATTGTCCATCATACTCTTACCAATATCACCTATAATCCTCACAATTCTATAG
32807_CajamarcaPE NTGAATCCCCAAGCCAAACTTATCACTATCATAAGTCTACTACTAGGGACAACCATCACAATCTCAAGCAATCATTGAATAATAGCATGAGTAGGATTAGAAATCAACACTCTAGCCATTCTACCTTTAATCTCCAAATCTCATCACCCTCGAGCTATTGAGGCATCTACTAAATACTTCTTAACCCAAGCAACTGCTTCTACATTACTTCTTTTCTCCAGCATATCTAATGCCTGATTTACAGGCCAATGAGATATTACTCAACTTACACATCAAGCATCATGTTTACTATTAACAGCTGCTATCTCAATAAAACTAGGTCTAACACCATTCCACTTCTGATTCCCAGAAGTCCTTCAAGGCTCAACCCTAATAACCAGTCTCTTACTAGCTACGATTATAAAATTCCCTCCAACTGCTCTTCTCTTCCTCACATCCAACTCAATCAACCCCACCCTACTATCTATTATAGCTATCGCCTCCGCAATATTAGGAGGTTGAATAGGTCTAAACCAAACCCAACTCCGAAAAATCCTAGCCTTCTCATCCATTTCTCACTTAGGCTGAATAGCCATTATTATTCCCTACAACCCCAAACTTACCCTTATAGCTTTCTATCTCTACTCCTTATCAACCTCTGCCATCTTCCTCATTCTTAGCACAACTAACACTCTAAAACTTTCAACCATAATAACCGCATGAACCAAAATCCCCTCACTAACTGCAGCCTTAATACCCACCCTCCTCTCCCTTGCAGGACTTCCCCCCTTAACAGGATTTCTACCTAAATGATTAATCATTCAAGAACTAACTAAGCAAGAACTAACCTCAATAGCAACAATCATCACCTTACTCTCCCTCCTTGGACTTTTTTTCTACCTCCGCCTCGCCTACTGCGCTACAATTACTCTCCCACCCAACTCCACAAACCACATAAAACAGTGGCTAATTAATAAACCAGTATCTACACTAACCGCAGCTCTCACTACATTGTCCATCATACTCTTACCAATATCACCTATAATCCTCACAATTCTATAG
33955_CajamarcaPE NNNNNNNNCCAAGCCAAACTTATCACTATCATAAGTCTACTACTAGGGACAACCATCACAATCTCAAGCAATCATTGAATAATAGCATGAGTAGGATTAGAAATCAACACTCTAGCCATTCTACCTTTAATCTCCAAATCTCATCACCCTCGAGCTATTGAGGCATCTACTAAATACTTCTTAACCCAAGCAACTGCTTCTACATTACTTCTTTTCTCCAGCATATCTAATGCCTGATTTACAGGCCAATGAGATATTACTCAACTTACACATCAAGCATCATGTTTACTATTAACAGCTGCTATCTCAATAAAACTAGGTCTAACACCATTCCACTTCTGATTCCCAGAAGTCCTTCAAGGCTCAACCCTAATAACCAGTCTCTTACTAGCTACGATTATAAAATTCCCTCCAACTGCTCTTCTCTTCCTCACATCCAACTCAATCAACCCCACCCTACTATCTATTATAGCTATCGCCTCCGCAATATTAGGAGGTTGAATAGGTCTAAACCAAACCCAACTCCGAAAAATCCTAGCCTTCTCATCCATTTCTCACTTAGGCTGAATAGCCATTATTATTCCCTACAACCCCAAACTTACCCTTATAGCTTTCTATCTCTACTCCTTATCAACCTCTGCCATCTTCCTCATTCTTAGCACAACTAACACTCTAAAACTTTCAACCATAATAACCGCATGAACCAAAATCCCCTCACTAACTGCAGCCTTAATACCCACCCTCCTCTCCCTTGCAGGACTTCCCCCCTTAACAGGATTTCTACCTAAATGATTAATCATTCAAGAACTAACTAAGCAAGAACTAACCTCAATAGCAACAATCATCACCTTACTCTCCCTCCTTGGACTTTTTTTCTACCTCCGCCTCGCCTACTGCGCTACAATTACTCTCCCACCCAACTCCACAAACCACATAAAACAGTGGCTAATTAATAAACCAGTATCTACACTAACCGCAGCTCTCACTACATTGTCCATCATACTCTTACCAATATCACCTATAATCCTCACAATTCTATAG
44098_SnMartinPE NNNNNNNNCCAAGCCAAACTTATCACTATCATAAGTCTACTACTAGGGACAACCATCACAATCTCAAGCAATCATTGAATAATAGCATGAGTAGGATTAGAAATCAACACTCTAGCCATTCTACCTTTAATCTCCAAATCTCATCACCCTCGAGCTATTGAGGCATCTACTAAATACTTCTTAACCCAAGCAACTGCTTCTACATTACTTCTTTTCTCCAGCATATCTAATGCCTGATTTACAGGCCAATGAGATATTACTCAACTTACACATCAAGCATCATGTTTACTATTAACAGCTGCTATCTCAATAAAACTAGGTCTAACACCATTCCACTTCTGATTCCCAGAAGTCCTTCAAGGCTCAACCCTAATAACCAGTCTCTTACTAGCTACGATTATAAAATTCCCTCCAACTGCTCTTCTCTTCCTCACATCCAACTCAATCAACCCCACCCTACTATCTATTATAGCTATCGCCTCCGCAATATTAGGAGGTTGAATAGGTCTAAACCAAACCCAACTCCGAAAAATCCTAGCCTTCTCATCCATTTCTCACTTAGGCTGAATAGCCATTATTATTCCCTACAACCCCAAACTTACCCTTATAGCTTTCTATCTCTACTCCTTATCAACCTCTGCCATCTTCCTCATTCTTAGCACAACTAACACTCTAAAACTTTCAACCATAATAACCGCATGAACCAAAATCCCCTCACTAACTGCAGCCTTAATACCCACCCTCCTCTCCCTTGCAGGACTTCCCCCCTTAACAGGATTTCTACCTAAATGATTAATCATTCAAGAACTAACTAAGCAAGAACTAACCTCAATAGCAACAATCATCACCTTACTCTCCCTCCTTGGACTTTTTTTCTACCTCCGCCTCGCCTACTGCGCTACAATTACTCTCCCACCCAACTCCACAAACCACATAAAACAGTGGCTAATTAATAAACCAGTATCTACACTAACCGCAGCTCTCACTACATTGTCCATCATACTCTTACCAATATCACCTATAATCCTCACAATTCTATAG
33102_CajamarcaPE NNNNNNNNCCAAGCCAAACTTATCACTATCATAAGTCTACTACTAGGGACAACCATCACAATCTCAAGCAATCATTGAATAATAGCATGAGTAGGATTAGAAATCAACACTCTAGCCATTCTACCTTTAATCTCCAAATCTCACCACCCTCGAGCTATTGAGGCATCTACTAAATACTTCTTAACCCAAGCAACTGCTTCTACATTACTTCTTTTCTCCAGCATATCTAATGCCTGATTTACAGGCCAATGAGATATTACTCAACTTACACATCAAGCATCATGTTTACTATTAACAGCTGCTATCTCAATAAAACTAGGTCTAACACCATTCCACTTCTGATTCCCAGAAGTCCTTCAAGGCTCAACCCTAATAACCAGTCTCTTACTAGCTACGATTATAAAATTCCCTCCAACTGCTCTTCTCTTCCTCACATCCAACTCAATCAACCCCACCCTACTATCTATTATAGCTATCGCCTCCGCAATATTAGGAGGTTGAATAGGTCTAAACCAAACCCAACTCCGAAAAATCCTAGCCTTCTCATCCATTTCTCACTTAGGCTGAATAGCCATTATTATTCCCTACAACCCCAAACTTACCCTTATAGCTTTCTATCTCTACTCCTTATCAACCTCTGCCATCTTCCTCATTCTTAGCACAACTAACACTCTAAAACTTTCAACCATAATAACCGCATGAACCAAAATCCCCTCACTAACTGCAGCCTTAATACCCACCCTCCTCTCCCTTGCAGGACTTCCCCCCTTAACAGGATTTCTACCTAAATGATTAATCATTCAAGAACTAACTAAGCAAGAACTAACCTCAATAGCAACAATCATCACCTTACTCTCCCTCCTTGGACTTTTTTTCTACCTCCGCCTCGCCTACTGCGCTACAATTACTCTCCCACCCAACTCCACAAACCACATAAAACAGTGGCTAATTAATAAACCAGTATCTACACTAACCGCAGCTCTCACTACATTGTCCATCATACTCTTACCAATATCACCTATAATCCTCACAATTCTATAG
44341_SnMartinPE NNNNNNNNNCAAGCCAAACTTATCACTATCATAAGTCTACTACTAGGGACAACCATCACAATCTCAAGCAATCATTGAATAATAGCATGAGTAGGATTAGAAATCAACACTCTAGCCATTCTACCTTTAATCTCCAAATCTCATCACCCTCGAGCTATTGAGGCATCTACTAAATACTTCTTAACCCAAGCAACTGCTTCTACATTACTTCTTTTCTCCAGCATATCTAATGCCTGATTTACAGGCCAATGAGATATTACTCAACTTACACATCAAGCATCATGTTTACTATTAACAGCTGCTATCTCAATAAAACTAGGTCTAACACCATTCCACTTCTGATTCCCAGAAGTCCTTCAAGGCTCAACCCTAATAACCAGTCTCTTACTAGCTACGATTATAAAATTCCCTCCAACTGCTCTTCTCTTCCTCACATCCAACTCAATCAACCCCACCCTACTATCTATTATAGCTATCGCCTCCGCAATATTAGGAGGTTGAATAGGTCTAAACCAAACCCAACTCCGAAAAATCCTAGCCTTCTCATCCATTTCTCACTTAGGCTGAATAGCCATTATTATTCCCTACAACCCCAAACTTACCCTTATAGCTTTCTATCTCTACTCCTTATCAACCTCTGCCATCTTCCTCATTCTTAGCACAACTAACACTCTAAAACTTTCAACCATAATAACCGCATGAACCAAAATCCCCTCACTAACTGCAGCCTTAATACCCACCCTCCTCTCCCTTGCAGGACTTCCCCCCTTAACAGGATTTCTACCTAAATGATTAATCATTCAAGAACTAACTAAGCAAGAACTAACCTCAATAGCAACAATCATCACCTTACTCTCCCTCCTTGGACTTTTTTTCTACCTCCGCCTCGCCTACTGCGCTACAATTACTCTCCCACCCAACTCCACAAACCACATAAAACAGTGGCTAATTAATAAACCAGTATCTACACTAACCGCAGCTCTCACTACATTGTCCATCATACTCTTACCAATATCACCTATAATCCTCACAATTCTATAG
44423_SnMartinPE NNNNNNNNNNAAGCCAAACTTATCACTATCATAAGTCTACTACTAGGGACAACCATCACAATCTCAAGCAATCATTGAATAATAGCATGAGTAGGATTAGAAATCAACACTCTAGCCATTCTACCTTTAATCTCCAAATCTCATCACCCTCGAGCTATTGAGGCATCTACTAAATACTTCTTAACCCAAGCAACTGCTTCCACATTACTTCTTTTCTCCAGCATATCTAATGCCTGATTTACAGGCCAATGAGATATTACTCAACTTACACATCAAGCATCATGTTTACTATTAACAGCTGCTATCTCAATAAAACTAGGTCTAACACCATTCCACTTCTGATTCCCAGAAGTCCTTCAAGGCTCAACCCTAATAACCAGTCTCTTACTAGCTACGATTATAAAATTCCCTCCAACTGCTCTTCTCTTCCTCACATCCAACTCAATCAACCCCACCCTACTATCTATTATAGCTATCGCCTCCGCAATATTAGGAGGTTGAATAGGTCTAAACCAAACCCAACTCCGAAAAATCCTAGCCTTCTCATCCATTTCTCACTTAGGCTGAATAGCCATTATTATTCCCTACAACCCCAAACTTACCCTTATAGCTTTCTATCTCTACTCCTTATCAACCTCTGCCATCTTCCTCATTCTTAGCACAACTAACACTCTAAAACTTTCAACCATAATAACCGCATGAACCAAAATCCCCTCACTAACTGCAGCCTTAATACCCACCCTCCTCTCCCTTGCAGGACTTCCCCCCTTAACAGGATTTCTACCTAAATGATTAATCATTCAAGAACTAACTAAGCAAGAACTAACCTCAATAGCAACAATCATCACCTTACTCTCCCTCCTTGGACTTTTTTTCTACCTCCGCCTCGCCTACTGCGCTACAATTACTCTCCCACCCAACTCCACAAACCACATAAAACAGTGGCTAATTAATAAACCAGTATCTACACTAACCGCAGCTCTCACTACATTATCCATCATACTCTTACCAATATCACCTATAATCCTCACAATTCTATAG
5617_AmazonasPE NNNNNNNNCCAAGCCAAACTTATCACTATCATAAGTCTACTACTAGGGACAACCATCACAATCTCAAGCAATCATTGAATAATAGCATGAGTAGGATTAGAAATCAACACTCTAGCCATTCTACCTTTAATCTCCAAATCTCATCACCCTCGAGCTATTGAGGCATCTACTAAATACTTCTTAACCCAAGCAACTGCTTCTACATTACTTCTTTTCTCCAGCATATCTAATGCCTGATTTACAGGCCAATGAGATATTACTCAACTTACACATCAAGCATCATGTTTACTATTAACAGCTGCTATCTCAATAAAACTAGGTCTAACACCATTCCACTTCTGATTCCCAGAAGTCCTTCAAGGCTCAACCCTAATAACCAGTCTCTTACTAGCTACGATTATAAAATTCCCTCCAACTGCTCTTCTCTTCCTCACATCCAACTCAATCAACCCCACCCTACTATCTATTATAGCTATCGCCTCCGCAATATTAGGAGGTTGAATAGGTCTAAACCAAACCCAACTCCGAAAAATCCTAGCCTTCTCATCCATTTCTCACTTAGGCTGAATAGCCATTATTATTCCCTACAACCCCAAACTTACCCTTATAGCTTTCTATCTCTACTCCTTATCAACCTCTGCCATCTTCCTCATTCTTAGCACAACTAACACTCTAAAACTTTCAACCATAATAACCGCATGAACCAAAATCCCCTCACTAACTGCAGCCTTAATACCCACCCTCCTCTCCCTTGCAGGACTTCCCCCCTTAACAGGATTTCTACCTAAATGATTAATCATTCAAGAACTAACTAAGCAAGAACTAACCTCAATAGCAACAATCATCACCTTACTCTCCCTCCTTGGACTTTTTTTCTATCTCCGCCTCGCCTACTGCGCTACAATTACTCTCCCACCCAACTCCACAAACCACATAAAACAGTGGCTAATTAATAAACCAGTATCTACACTAACCGCAGCTCTCACTACATTATCCATCATACTCTTACCAATATCACCTATAATCCTCACAATTCTATAG
33844_CajamarcaPE NNNNNNNNNCAAGCCAAACTTATCACTATCATAAGTCTACTACTAGGGACAACCATCACAATCTCAAGCAATCATTGAATAATAGCATGAGTAGGATTAGAAATCAACACTCTAGCCATTCTACCTTTAATCTCCAAATCTCATCACCCTCGAGCTATTGAGGCATCTACTAAATACTTCTTAACCCAAGCAACTGCTTCTACATTACTTCTTTTCTCCAGCATATCTAATGCCTGATTTACAGGCCAATGAGATATTACTCAACTTACACATCAAGCATCATGTTTACTATTAACAGCTGCTATCTCAATAAAACTAGGTCTAACACCATTCCACTTCTGATTCCCAGAAGTCCTTCAAGGCTCAACCCTAATAACCAGTCTCTTACTAGCTACGATTATAAAATTCCCTCCAACTGCTCTTCTCTTCCTCACATCCAACTCAATCAACCCCACCCTACTATCTATTATAGCTATCGCCTCCGCAATATTAGGAGGTTGAATAGGTCTAAACCAAACCCAACTCCGAAAAATCCTAGCCTTCTCATCCATTTCTCACTTAGGCTGAATAGCCATTATTATTCCCTACAACCCCAAACTTACCCTTATAGCTTTCTATCTCTACTCCTTATCAACCTCTGCCATCTTCCTCATTCTTAGCACAACTAATACTCTAAAACTTTCAACCATAATAACCGCATGAACCAAAATCCCCTCACTAACTGCAGCCTTAATACCCACCCTCCTCTCCCTTGCAGGACTTCCCCCCTTAACAGGATTTCTACCTAAATGATTAATCATTCAAGAACTAACTAAGCAAGAACTAACCTCAATAGCAACAATCATCACCTTACTCTCCCTCCTTGGACTTTTTTTCTACCTCCGCCTCGCCTACTGCGCTACAATTACCCTCCCACCCAACTCCACAAACCACATAAAACAGTGGCTAATTAATAAACCAGTATCTACACTAACCGCAGCTCTCACTACATTGTCCATCATACTCTTACCAATATCACCTATAATCCTCACAATTCTATAG
43778_SnMartinPE ATGAATCCCCAAGCCAAACTTATCACTATCATAAGTCTACTACTAGGGACAACCATCACAATCTCAAGCAATCATTGAATAATAGCATGAGTAGGATTAGAAATCAACACTCTAGCCATTCTACCTTTAATCTCCAAATCTCATCACCCTCGAGCTATTGAGGCATCTACTAAATACTTCTTAACCCAAGCAACTGCTTCTACATTACTTCTTTTCTCCAGCATATCTAATGCCTGATTTACAGGCCAATGAGATATTACTCAACTTACACATCAAGCATCATGTTTACTATTAACAGCTGCTATCTCAATAAAACTAGGTCTAACACCATTCCACTTCTGATTCCCAGAAGTCCTTCAAGGCTCAACCCTAATAACCAGTCTCTTACTAGCTACGATTATAAAATTCCCTCCAACTGCTCTTCTCTTCCTCACATCCAACTCAATCAACCCCACCCTACTATCTATTATAGCTATCGCCTCCGCAATATTAGGAGGTTGAATAGGTCTAAACCAAACCCAACTCCGAAAAATCCTAGCCTTCTCATCCATTTCTCACTTAGGCTGAATAGCCATTATTATTCCCTACAACCCCAAACTTACCCTTATAGCTTTCTATCTCTACTCCTTATCAACCTCTGCCATCTTCCTCATTCTTAGCACAACTAACACTCTAAAACTTTCAACCATAATAACCGCATGAACCAAAATCCCCTCACTAACTGCAGCCTTAATACCCACCCTCCTCTCCCTTGCAGGACTTCCCCCCTTAACAGGATTTCTACCTAAATGATTAATCATTCAAGAACTAACTAAGCAAGAACTAACCTCAATAGCAACAATCATCACCTTACTCTCCCTCCTTGGACTTTTTTTCTACCTCCGCCTCGCCTACTGCGCTACAATTACTCTCCCACCCAACTCCACAAACCACATAAAACAGTGGCTAATTAATAAACCAGTATCTACACTAACCGCAGCCCTCACTACATTGTCCATCATACTCTTACCAATATCACCTATAATCCTCACAATTCTATAG
IAvH.BT7426_SnAgustinHuiCO ATGAATCCCCAAGCCAAACTTATCACTATCATAAGTCTACTACTAGGGACAACCATCACAATCTCAAGCAATCATTGAATAATAGCATGAGTAGGATTAGAAATCAACACTCTAGCCATTCTACCTTTAATCTCCAAATCTCATCACCCTCGAGCTATTGAGGCATCTACTAAATACTTCTTAACCCAAGCAACTGCTTCTACATTACTTCTTTTCTCCAGCATATCTAATGCCTGATTTACAGGCCAATGAGATATTACTCAACTTACACATCAAGCATCATGTTTACTATTAACAGCTGCTATCTCAATAAAACTAGGTCTAACACCATTCCACTTCTGATTCCCAGAAGTCCTTCAAGGCTCAACCCTAATAACCAGTCTCTTACTAGCTACGATTATAAAATTCCCTCCAACTGCTCTTCTCTTCCTCACATCCAACTCAATCAACCCCACCCTACTATCTATTATAGCTATCGCCTCCGCAATATTAGGAGGTTGAATAGGTCTAAACCAAACCCAACTCCGAAAAATCCTAGCCTTCTCATCCATTTCTCACTTAGGCTGAATAGCCATTATTATTCCCTACAACCCCAAACTTACCCTTATAGCTTTCTATCTCTACTCCTTATCAACCTCTGCCATCTTCCTCATTCTTAGCACAACTAACACTCTAAAACTTTCAACCATAATAACCGCATGAACCAAAATCCCCTCACTAACTGCAGCCTTAATACCCACCCTCCTCTCCCTTGCAGGACTTCCCCCCTTAACAGGTTTTCTACCTAAATGATTAATCATTCAAGAACTAACTAAGCAAGAACTAACCTCAATAGCAACAATCATCACCTTACTCTCCCTCCTTGGACTTTTTTTCTACCTCCGCCTCGCCTACTGCGCTACAATTACTCTCCCACCCAACTCCACAAACCACATAAAACAGTGACTAATTAATAAACCAGTATCTACACTAACCGCAGCTCTCACTACATTATCCATCATACTCTTACCAATATCACCTATAATCCTCACAATTCTATAG
IAvH.BT1791_Cucutilla_STachCO ATGAATCCCCAAGCCAAACTTATCACTATCATAAGTCTACTACTAGGGACAACCATCACAATCTCAAGCAATCATTGAATAATAGCATGAGTAGGATTAGAAATCAACACTCTAGCCATTCTACCTTTAATCTCCAAATCTCATCACCCTCGAGCTATTGAGGCATCTACTAAATACTTCTTAACCCAAGCAACTGCTTCTACATTACTTCTTTTCTCCAGCATATCTAATGCCTGATTTACAGGCCAATGAGATATTACTCAACTTACACACCAAGCATCATGTTTACTATTAACAGCTGCTATCTCAATAAAACTAGGTCTAACACCATTCCACTTCTGATTCCCAGAAGTCCTTCAAGGCTCAACCCTAATAACCAGTCTCTTACTAGCTACGATTATAAAATTCCCTCCAACTGCTCTTTTCTTCCTCACATCCAACTCAATCAACCCCACCCTACTATCTATTATAGCTATCGCCTCCGCAATATTAGGGGGTTGAATAGGTCTAAACCAAACCCAACTCCGAAAAATCCTAGCCTTCTCATCCATTTCTCACTTAGGCTGAATAGCCATTATTATTCCCTACAACCCCAAACTTACCCTTATAGCTTTCTATCTCTACTCCTTATCAACCTCTGCCATCTTCCTCATTCTTAGCACAACTAACACTCTAAAACTTTCAACCATAATAACCGCATGAACCAAAATCCCCTCACTAACTGCAGCCTTAATACCCGCCCTCCTCTCCCTTGCAGGACTTCCCCCCTTAACAGGATTTCTACCTAAATGATTAATCATTCAAGAACTAACTAAGCAAGAACTAACCTCAATAGCAACAATCATCACCTTACTCTCCCTCCTTGGACTTTTTTTCTACCTCCGCCTCGCCTACTGCGCTACAATTACTCTCCCACCCAACTCCACAAACCACATAAAACAGTGGCTAATTAATAAACCAGTATCTACACTAACCGCAGCTCTCACTACATTGTCCATCATACTCTTACCAATATCACCTATAATCCTTACAATTCTATAG
IAvH.BT6723_FusaCundCO ATGAATCCCCAAGCCAAACTTATCACTATCATAAGTCTACTACTAGGGACAACCATCACAATCTCAAGCAATCATTGAATAATAGCATGAGTAGGATTAGAAATCAACACTCTAGCCATTCTACCTTTAATCTCCAAATCTCATCACCCTCGAGCTATTGAGGCATCTACTAAATACTTCTTAACCCAAGCAACTGCTTCTACATTACTTCTTTTCTCCAGCATATCTAATGCCTGATTTACAGGCCAATGAGATATTACTCAACTTACACACCAAGCATCATGTTTACTATTAACAGCTGCTATCTCAATAAAACTAGGTCTAACACCATTCCACTTCTGATTCCCAGAAGTCCTTCAAGGCTCAACCCTAATAACCAGTCTCTTACTAGCTACGATTATAAAATTCCCTCCAACTGCTCTTTTCTTCCTCACATCCAACTCAATCAACCCCACCCTACTATCTATTATAGCTATCGCCTCCGCAATATTAGGGGGTTGAATAGGTCTAAACCAAACCCAACTCCGAAAAATCCTAGCCTTCTCATCCATTTCTCACTTAGGCTGAATAGCCATTATTATTCCCTACAACCCCAAACTTACCCTTATAGCTTTCTATCTCTACTCCTTATCAACCTCTGCCATCTTCCTCATTCTTAGCACAACTAACACTCTAAAACTTTCAACCATAATAACCGCATGAACCAAAATCCCCTCACTAACTGCAGCCTTAATACCCGCCCTCCTCTCCCTTGCAGGACTTCCCCCCTTAACAGGATTTCTACCTAAATGATTAATCATTCAAGAACTAACTAAGCAAGAACTAACCTCAATAGCAACAATCATCACCTTACTCTCCCTCCTTGGACTTTTTTTCTACCTCCGCCTCGCCTACTGCGCTACAATTACTCTCCCACCCAACTCCACAAACCACATAAAACAGTGGCTAATTAATAAACCAGTATCTACACTAACCGCAGCTCTCACTACATTGTCCATCATACTCTTACCAATATCACCTATAATCCTTACAATTCTATAG
IAvH.BT7257_SnAgustinHuiCO ATGAATCCCCAAGCCAAACTTATCACTATCATAAGTCTACTACTAGGGACAACCATCACAATCTCAAGCAATCATTGAATAATAGCATGAGTAGGATTAGAAATCAACACTCTAGCCATTCTACCTTTAATCTCCAAATCTCATCACCCTCGAGCTATTGAGGCATCTACTAAATACTTCTTAACCCAAGCAACTGCTTCTACATTACTTCTTTTCTCCAGCATATCTAATGCCTGATTTACAGGCCAATGAGATATTACTCAACTTACACATCAAGCATCATGTTTACTATTAACAGCTGCTATCTCAATAAAACTAGGTCTAACACCATTCCACTTCTGATTCCCAGAAGTCCTTCAAGGCTCAACCCTAATAACCAGTCTCTTACTAGCTACGATTATAAAATTCCCTCCAACTGCTCTTCTCTTCCTCACATCCAACTCAATCAACCCCACCCTACTATCTATTATAGCTATCGCCTCCGCAATATTAGGAGGTTGAATAGGTCTAAACCAAACCCAACTCCGAAAAATCCTAGCCTTCTCATCCATTTCTCACTTAGGCTGAATAGCCATTATTATTCCCTACAACCCCAAACTTACCCTTATAGCTTTCTATCTCTACTCCTTATCAACCTCTGCCATCTTCCTCATTCTTAGCACAACTAACACTCTAAAACTTTCAACCATAATAACCGCATGAACCAAAATCCCCTCACTAACTGCAGCCTTAATACCCACCCTCCTCTCCCTTGCAGGACTTCCCCCCTTAACAGGTTTTCTACCTAAATGATTAATCATTCAAGAACTAACTAAGCAAGAACTAACCTCAATAGCAACAATCATCACCTTACTCTCCCTCCTTGGACTTTTTTTCTACCTCCGCCTCGCCTACTGCGCTACAATTACTCTCCCACCCAACTCCACAAACCACATAAAACAGTGACTAATTAATAAACCAGTATCTACACTAACCGCAGCTCTCACTACATTATCCATCATACTCTTACCAATATCACCTATAATCCTCACAATTCTATAG
IAvH.BT7286_SnAgustinHuiCO ATGAATCCCCAAGCCAAACTTATCACTATCATAAGTCTACTACTAGGGACAACCATCACAATCTCAAGCAATCATTGAATAATAGCATGAGTAGGATTAGAAATCAACACTCTAGCCATTCTACCTTTAATCTCCAAATCTCATCACCCTCGAGCTATTGAGGCATCTACTAAATACTTCTTAACCCAAGCAACTGCTTCTACATTACTTCTTTTCTCCAGCATATCTAATGCCTGATTTACAGGCCAATGAGATATTACTCAACTTACACATCAAGCATCATGTTTACTATTAACAGCTGCTATCTCAATAAAACTAGGTCTAACACCATTCCACTTCTGATTCCCAGAAGTCCTTCAAGGCTCAACCCTAATAACCAGTCTCTTACTAGCTACGATTATAAAATTCCCTCCAACTGCTCTTCTCTTCCTCACATCCAACTCAATCAACCCCACCCTACTATCTATTATAGCTATCGCCTCCGCAATATTAGGAGGTTGAATAGGTCTAAACCAAACCCAACTCCGAAAAATCCTAGCCTTCTCATCCATTTCTCACTTAGGCTGAATAGCCATTATTATTCCCTACAACCCCAAACTTACCCTTATAGCTTTCTATCTCTACTCCTTATCAACCTCTGCCATCTTCCTCATTCTTAGCACAACTAACACTCTAAAACTTTCAACCATAATAACCGCATGAACCAAAATCCCCTCACTAACTGCAGCCTTAATACCCACCCTCCTCTCCCTTGCAGGACTTCCCCCCTTAACAGGTTTTCTACCTAAATGATTAATCATTCAAGAACTAACTAAGCAAGAACTAACCTCAATAGCAACAATCATCACCTTACTCTCCCTCCTTGGACTTTTTTTCTACCTCCGCCTCGCCTACTGCGCTACAATTACTCTCCCACCCAACTCCACAAACCACATAAAACAGTGACTAATTAATAAACCAGTATCTACACTAACCGCAGCTCTCACTACATTATCCATCATACTCTTACCAATATCACCTATAATCCTCACAATTCTATAG
IAvH.BT7293_SnAgustinHuiCO ATGAATCCCCAAGCCAAACTTATCACTATCATAAGTCTACTACTAGGGACAACCATCACAATCTCAAGCAATCATTGAATAATAGCATGAGTAGGATTAGAAATCAACACTCTAGCCATTCTACCTTTAATCTCCAAATCTCATCACCCTCGAGCTATTGAGGCATCTACTAAATACTTCTTAACCCAAGCAACTGCTTCTACATTACTTCTTTTCTCCAGCATATCTAATGCCTGATTTACAGGCCAATGAGATATTACTCAACTTACACATCAAGCATCATGTTTACTATTAACAGCTGCTATCTCAATAAAACTAGGTCTAACACCATTCCACTTCTGATTCCCAGAAGTCCTTCAAGGCTCAACCCTAATAACCAGTCTCTTACTAGCTACGATTATAAAATTCCCTCCAACTGCTCTTCTCTTCCTCACATCCAACTCAATCAACCCCACCCTACTATCTATTATAGCTATCGCCTCCGCAATATTAGGAGGTTGAATAGGTCTAAACCAAACCCAACTCCGAAAAATCCTAGCCTTCTCATCCATTTCTCACTTAGGCTGAATAGCCATTATTATTCCCTACAACCCCAAACTTACCCTTATAGCTTTCTATCTCTACTCCTTATCAACCTCTGCCATCTTCCTCATTCTTAGCACAACTAACACTCTAAAACTTTCAACCATAATAACCGCATGAACCAAAATCCCCTCACTAACTGCAGCCTTAATACCCACCCTCCTCTCCCTTGCAGGACTTCCCCCCTTAACAGGTTTTCTACCTAAATGATTAATCATTCAAGAACTAACTAAGCAAGAACTAACCTCAATAGCAACAATCATCACCTTACTCTCCCTCCTTGGACTTTTTTTCTACCTCCGCCTCGCCTACTGCGCTACTATTACTCTCCCACCCAACTCCACAAACCACATAAAACAGTGACTAATTAATAAACCAGTATCTACACTAACCGCAGCTCTCACTACATTATCCATCATACTCTTACCAATATCACCTATAATCCTCACAATTCTATAG
IAvH.BT2516_ChingazaMetaCO ATGAATCCCCAAGCCAAACTTATCACTATCATAAGTCTACTACTAGGGACAACCATCACAATCTCAAGCAATCATTGAATAATAGCATGAGTAGGATTAGAAATCAACACTCTAGCCATTCTACCTTTAATCTCCAAATCTCATCACCCTCGAGCTATTGAGGCATCTACTAAATACTTCTTAACCCAAGCAACTGCTTCTACATTACTTCTTTTCTCCAGCATATCTAATGCCTGATTTACAGGCCAATGAGATATTACTCAACTTACACATCAAGCATCATGTTTACTATTAACAGCTGCTATCTCAATAAAACTAGGTCTAACACCATTCCACTTCTGATTCCCAGAAGTCCTTCAAGGCTCAACCCTAATAACCAGTCTCTTACTAGCTACGATTATAAAATTCCCTCCAACTGCTCTTCTCTTCCTCACATCCAACTCAATCAACCCCACCCTACTATCTATTATAGCTATCGCCTCCGCAATATTAGGAGGTTGAATAGGTCTAAACCAAACCCAACTCCGAAAAATCCTAGCCTTCTCATCCATTTCTCACTTAGGCTGAATAGCCATTATTATTCCCTACAACCCCAAACTTACCCTTATAACTTTCTATCTCTACTCCTTATCAACCTCTGCCATCTTCCTCATTCTTAGCACAACTAACACTCTAAAACTTTCAACCATAATAACCGCATGAACCAAAATCCCCTCACTAACTGCAGCCTTAATACCCACCCTCCTCTCCCTTGCAGGACTTCCCCCCTTAACAGGTTTTCTACCTAAATGATTAATCATTCAAGAACTAACTAAGCAAGAACTAACCTCAATAGCAACAATCATCACCTTACTCTCCCTCCTTGGACTTTTTTTCTACCTCCGCCTCGCCTACTGCGCTACAATTACTCTCCCACCCAACTCCACAAACCACATAAAACAGTGACTAATTAATAAACCAGTATCTACACTAACCGCAGCTCTCACTACATTATCCATCATACTCTTACCAATATCACCTATAATCCTCACAATTCTATAG
IAvH.BT2520_ChingazaMetaCO ATGAATCCCCAAGCCAAACTTATCACTATCATAAGTCTACTACTAGGGACAACCATCACAATCTCAAGCAATCATTGAATAATAGCATGAGTAGGATTAGAAATCAACACTCTAGCCATTCTACCTTTAATCTCCAAATCTCATCACCCTCGAGCTATTGAGGCATCTACTAAATACTTCTTAACCCAAGCAACTGCTTCTACATTACTTCTTTTCTCCAGCATATCTAATGCCTGATTTACAGGCCAATGAGATATTACTCAACTTACACATCAAGCATCATGTTTACTATTAACAGCTGCTATCTCAATAAAACTAGGTCTAACACCATTCCACTTCTGATTCCCAGAAGTCCTTCAAGGCTCAACCCTAATAACCAGTCTCTTACTAGCTACGATTATAAAATTCCCTCCAACTGCTCTTCTCTTCCTCACATCCAACTCAATCAACCCCACCCTACTATCTATTATAGCTATCGCCTCCGCAATATTAGGAGGTTGAATAGGTCTAAACCAAACCCAACTCCGAAAAATCCTAGCCTTCTCATCCATTTCTCACTTAGGCTGAATAGCCATTATTATTCCCTACAACCCCAAACTTACCCTTATAACTTTCTATCTCTACTCCTTATCAACCTCTGCCATCTTCCTCATTCTTAGCACAACTAACACTCTAAAACTTTCAACCATAATAACCGCATGAACCAAAATCCCCTCACTAACTGCAGCCTTAATACCCACCCTCCTCTCCCTTGCAGGACTTCCCCCCTTAACAGGTTTTCTACCTAAATGATTAATCATTCAAGAACTAACTAAGCAAGAACTAACCTCAATAGCAACAATCATCACCTTACTCTCCCTCCTTGGACTTTTTTTCTACCTCCGCCTCGCCTACTGCGCTACAATTACTCTCCCACCCAACTCCACAAACCACATAAAACAGTGACTAATTAATAAACCAGTATCTACACTAACCGCAGCTCTCACTACATTATCCATCATACTCTTACCAATATCACCTATAATCCTCACAATTCTATAG
IAvH.BT4006_TatamaRisCO ATGAATCCCCAAGCCAAACTTATCACTATCATAAGTCTACTACTAGGGACAACCATCACAATCTCAAGCAATCATTGAATAATAGCATGAGTAGGATTAGAAATCAACACTCTAGCCATTCTACCTTTAATCTCCAAATCTCATCACCCTCGAGCTATTGAGGCATCTACTAAATACTTCTTAACCCAAGCAACTGCTTCTACATTACTTCTTTTCTCCAGCATATCTAATGCCTGATTTACAGGCCAATGAGATATTACTCAACTTACACACCAAGCATCATGTTTACTATTAACAGCTGCTATCTCAATAAAACTAGGTCTAACACCATTCCACTTCTGATTCCCAGAAGTCCTTCAAGGCTCAACCCTAATAACCAGTCTCTTACTAGCTACGATTATAAAATTCCCTCCAACTGCTCTTTTCTTCCTCACATCCAACTCAATCAACCCCACCCTACTATCTATTATAGCTATCGCCTCCGCAATATTAGGGGGTTGAATAGGTCTAAACCAAACCCAACTCCGAAAAATCCTAGCCTTCTCATCCATTTCTCACTTAGGCTGAATAGCCATTATTATTCCCTACAACCCCAAACTTACCCTTATAGCTTTCTATCTCTACTCCTTATCAACCTCTGCCATCTTCCTCATTCTTAGCACAACTAACACTCTAAAACTTTCAACCATAATAACCGCATGAACCAAAATCCCCTCACTAACTGCAGCCTTAATACCCACCCTCCTCTCCCTTGCAGGACTTCCCCCCTTAACAGGATTTCTACCTAAATGATTAATCATTCAAGAACTAACTAAGCAAGAACTAACCTCAATAGCAACAATCATCACCTTACTCTCCCTCCTCGGACTTTTTTTCTACCTCCGCCTCGCCTACTGCGCTACAATTACTCTCCCACCCAACTCCACAAACCACATAAAACAGTGGCTAATTAATAAACCAGTATCTACACTAACCGCAGCTCTCACTACATTCTCCATCATACTCTTACCAATATCACCTATAATCCTCACAATTCTATAG
IAvH.BT4034_TatamaRisCO ATGAATCCCCAAGCCAAACTTATCACTATCATAAGTCTACTACTAGGGACAACCATCACAATCTCAAGCAATCATTGAATAATAGCATGAGTAGGATTAGAAATCAACACTCTAGCCATTCTACCTTTAATCTCCAAATCTCATCACCCTCGAGCTATTGAGGCATCTACTAAATACTTCTTAACCCAAGCAACTGCTTCTACATTACTTCTTTTCTCCAGCATATCTAATGCCTGATTTACAGGCCAATGAGATATTACTCAACTTACACACCAAGCATCATGTTTACTATTAACAGCTGCTATCTCAATAAAACTAGGTCTAACACCATTCCACTTCTGATTCCCAGAAGTCCTTCAAGGCTCAACCTTAATAACCAGTCTCTTACTAGCTACGATTATAAAATTCCCTCCAACTGCTCTTTTCTTCCTCACATCCAACTCAATCAACCCCACCCTACTATCTATTATAGCTATCGCCTCCGCAATATTAGGGGGTTGAATAGGTCTAAACCAAACCCAACTCCGAAAAATCCTAGCCTTCTCATCCATTTCTCACTTAGGCTGAATAGCCATTATTATTCCCTACAACCCCAAACTTACCCTTATAGCTTTCTATCTCTACTCCTTATCAACCTCTGCCATCTTCCTCATTCTTAGCACAACTAACACTCTAAAACTTTCAACCATAATAACCGCATGAACCAAAATCCCCTCACTAACTGCAGCCTTAATACCCACCCTCCTCTCCCTTGCAGGACTTCCCCCCTTAACAGGATTTCTACCTAAATGATTAATCATTCAAGAACTAACTAAGCAAGAACTAACCTCAATAGCAACAATCATCACCTTACTCTCCCTCCTTGGACTTTTTTTCTACCTCCGCCTCGCCTACTGCGCTACAATTACTCTCCCACCCAACTCCACAAACCACATAAAACAGTGGCTAATTAATAAACCAGTATCTACACTAACCGCAGCTCTCACTACATTCTCCATCATACTCTTACCAATATCACCTACAATCCTCACAATTCTATAG
IAvH.BT4502_StaRosaRisCO ATGAATCCCCAAGCCAAACTTATCACTATCATAAGTCTACTACTAGGGACAACCATCACAATCTCAAGCAATCATTGAATAATAGCATGAGTAGGATTAGAAATCAACACTCTAGCCATTCTACCTTTAATCTCCAAATCTCATCACCCTCGAGCTATTGAGGCATCTACTAAATACTTCTTAACCCAAGCAACTGCTTCTACATTACTTCTTTTCTCCAGCATATCTAATGCCTGATTTACAGGCCAATGAGATATTACTCAACTTACACATCAAGCATCATGTTTACTATTAACAGCTGCTATCTCAATAAAACTAGGTCTAACACCATTCCACTTCTGATTCCCAGAAGTCCTTCAAGGCTCAACCCTAATAACCAGTCTCTTACTAGCTACGATTATAAAATTCCCTCCAACTGCTCTTCTCTTCCTCACATCCAACTCAATCAACCCCACCCTACTATCTATTATAGCTATCGCCTCCGCAATATTAGGAGGTTGAATAGGTCTAAACCAAACCCAACTCCGAAAAATCCTAGCCTTCTCATCCATTTCTCACTTAGGCTGAATAGCCATTATTATTCCCTACAACCCCAAACTTACCCTTATAGCTTTCTATCTCTACTCCTTATCAACCTCTGCCATCTTCCTCATTCTTAGCACAACTAACACTCTAAAACTTTCAACCATAATAACCGCATGAACCAAAATCCCCTCACTAACTGCAGCCTTAATACCCACCCTCCTCTCCCTTGCAGGACTTCCCCCCTTAACAGGTTTTCTACCTAAATGATTAATCATTCAAGAACTAACTAAGCAAGAACTAACCTCAATAGCAACAATCATCACCTTACTCTCCCTCCTTGGACTTTTTTTCTACCTCCGCCTCGCCTACTGCGCTACAATTACTCTCCCACCCAACTCCACAAACCACATAAAACAGTGACTAATTAATAAACCAGTATCTACACTAACCGCAGCTCTCACTACATTATCCATCATACTCTTACCAATATCACCTATAATCCTCACAATTCTATAG
IAvH.BT7387_SnAgustinHuiCO ATGAATCCCCAAGCCAAACTTATCACTATCATAAGTCTACTACTAGGGACAACCATCACAATCTCAAGCAATCATTGAATAATAGCATGAGTAGGATTAGAAATCAACACTCTAGCCATTCTACCTTTAATCTCCAAATCTCATCACCCTCGAGCTATTGAGGCATCTACTAAATACTTCTTAACCCAAGCAACTGCTTCTACATTACTTCTTTTCTCCAGCATATCTAATGCCTGATTTACAGGCCAATGAGATATTACTCAACTTACACATCAAGCATCATGTTTACTATTAACAGCTGCTATCTCAATAAAACTAGGTCTAACACCATTCCACTTCTGATTCCCAGAAGTCCTTCAAGGCTCAACCCTAATAACCAGTCTCTTACTAGCTACGATTATAAAATTCCCTCCAACTGCTCTTCTCTTCCTCACATCCAACTCAATCAACCCCACCCTACTATCTATTATAGCTATCGCCTCCGCAATATTAGGAGGTTGAATAGGTCTAAACCAAACCCAACTCCGAAAAATCCTAGCCTTCTCATCCATTTCTCACTTAGGCTGAATAGCCATTATTATTCCCTACAACCCCAAACTTACCCTTATAGCTTTCTATCTCTACTCCTTATCAACCTCTGCCATCTTCCTCATTCTTAGCACAACTAACACTCTAAAACTTTCAACCATAATAACCGCATGAACCAAAATCCCCTCACTAACTGCAGCCTTAATACCCACCCTCCTCTCCCTTGCAGGACTTCCCCCCTTAACAGGTTTTCTACCTAAATGATTAATCATTCAAGAACTAACTAAGCAAGAACTAACCTCAATAGCAACAATCATCACCTTACTCTCCCTCCTTGGACTTTTTTTCTACCTCCGCCTCGCCTACTGCGCTACAATTACTCTCCCACCCAACTCCACAAACCACATAAAACAGTGACTAATTAATAAACCAGTATCTACACTAACCGCAGCTCTCACTACATTATCCATCATACTCTTACCAATATCACCTATAATCCTCACAATTCTATAG
IAvH.BT1883_CaldasCO ATGAATCCCCAAGCCAAACTTATCACTATCATAAGTCTACTACTAGGGACAACCATCACAATCTCAAGCAATCATTGAATAATAGCATGAGTAGGATTAGAAATCAACACTCTAGCCATTCTACCTTTAATCTCCAAATCTCATCACCCTCGAGCTATTGAGGCATCTACTAAATACTTCTTAACCCAAGCAACTGCTTCTACATTACTTCTTTTCTCCAGCATATCTAATGCCTGATTTACAGGCCAATGAGATATTACTCAACTTACACATCAAGCATCATGTTTACTATTAACAGCTGCTATCTCAATAAAACTAGGTCTAACACCATTCCACTTCTGATTCCCAGAAGTCCTTCAAGGCTCAACCCTAATAACCAGTCTCTTACTAGCTACGATTATAAAATTCCCTCCAACTGCTCTTCTCTTCCTCACATCCAACTCAATCAACCCCACCCTACTATCTATTATAGCTATCGCCTCCGCAATATTAGGAGGTTGAATAGGTCTAAACCAAACCCAACTCCGAAAAATCCTAGCCTTCTCATCCATTTCTCACTTAGGCTGAATAGCCATTATTATTCCCTACAACCCCAAACTTACCCTTATAGCTTTCTATCTCTACTCCTTATCAACCTCTGCCATCTTCCTCATTCTTAGCACAACTAACACTCTAAAACTTTCAACCATAATAACCGCATGAACCAAAATCCCCTCACTAACTGCAGCCTTAATACCCACCCTCCTCTCCCTTGCAGGACTTCCCCCCTTAACAGGTTTTCTACCTAAATGATTAATCATTCAAGAACTAACTAAGCAAGAACTAACCTCAATAGCAACAATCATCACCTTACTCTCCCTCCTTGGACTTTTTTTCTACCTCCGCCTCGCCTACTGCGCTACAATTACTCTCCCACCCAACTCCACAAACCACATAAAACAGTGACTAATTAATAAACCAGTATCTACACTAACCGCAGCTCTCACTACATTATCCATCATACTCTTACCAATATCACCTATAATCCTCACAATTCTATAG
ANSP19404_NapoEC ATGAATCCCCAAGCCAAACTTATCACTATCATAAGTCTACTACTAGGGACAACCATCACAATCTCAAGCAATCATTGAATAATAGCATGAGTAGGATTAGAAATCAACACTCTAGCCATTCTACCTTTAATCTCCAAATCTCATCACCCTCGAGCTATTGAGGCATCTACTAAATACTTCTTAACCCAAGCAACTGCTTCTACATTACTTCTTTTCTCCAGCATATCTAATGCCTGATTTACAGGCCAATGAGATATTACTCAACTTACACATCAAGCATCATGTTTACTATTAACAGCTGCTATCTCAATAAAACTAGGTCTAACACCATTCCACTTCTGATTCCCAGAAGTCCTTCAAGGCTCAACCCTAATAACCAGTCTCTTACTAGCTACGATTATAAAATTCCCTCCAACTGCTCTTCTCTTCCTCACATCCAACTCAATCAACCCCACCCTACTATCTATTATAGCTATCGCCTCCGCAATATTAGGAGGTTGAATAGGTCTAAACCAAACCCAACTCCGAAAAATCCTAGCCTTCTCATCCATTTCTCACTTAGGCTGAATAGCCATTATTATTCCCTACAACCCCAAACTTACCCTTATAGCTTTCTATCTCTACTCCTTATCAACCTCTGCCATCTTCCTCATTCTTAGCACAACTAACACTCTAAAACTTTCAACCATAATAACCGCATGAACCAAAATCCCCTCACTAACTGCAGCCTTAATACCCACCCTCCTCTCCCTTGCAGGACTTCCCCCCTTAACAGGTTTTCTACCTAAATGATTAATCATTCAAGAACTAACTAAGCAAGAACTAACCTCAATAGCAACAATCATCACCTTACTCTCCCTCCTTGGACTTTTTTTCTACCTCCGCCTCGCCTACTGCGCTACAATTACTCTCCCACCCAACTCCACAAACCACATAAAACAGTGACTAATTAATAAACCAGTATCTACACTAACCGCAGCTCTCACTACATTATCCATCATACTCTTACCAATATCACCTATAATCCTCACAATTCTATAG
ANSP19482_NapoEC ATGAATCCCCAAGCCAAACTTATCACTATCATAAGTCTACTACTAGGGACAACCATCACAATCTCAAGCAATCATTGAATAATAGCATGAGTAGGATTAGAAATCAACACTCTAGCCATTCTACCTTTAATCTCCAAATCTCATCACCCTCGAGCTATTGAGGCATCTACTAAATACTTCTTAACCCAAGCAACTGCTTCTACATTACTTCTTTTCTCCAGCATATCTAATGCCTGATTTACAGGCCAATGAGATATTACTCAACTTACACATCAAGCATCATGTTTACTATTAACAGCTGCTATCTCAATAAAACTAGGTCTAACACCATTCCACTTCTGATTCCCAGAAGTCCTTCAAGGCTCAACCCTAATAACCAGTCTCTTACTAGCTACGATTATAAAATTCCCTCCAACTGCTCTTCTCTTCCTCACATCCAACTCAATCAACCCCACCCTACTATCTATTATAGCTATCGCCTCCGCAATATTAGGAGGTTGAATAGGTCTAAACCAAACCCAACTCCGAAAAATCCTAGCCTTCTCATCCATTTCTCACTTAGGCTGAATAGCCATTATTATTCCCTACAACCCCAAACTTACCCTTATAGCTTTCTATCTCTACTCCTTATCAACCTCTGCCATCTTCCTCATTCTTAGCACAGCTAACACTCTAAAACTTTCAACCATAATAACCGCATGAACCAAAATCCCCTCACTAACTGCAGCCTTAATACCCACCCTCCTCTCCCTTGCAGGACTTCCCCCCTTAACAGGTTTTCTACCTAAATGATTAATCATTCAAGAACTAACTAAGCAAGAACTAACCTCAATAGCAACAATCATCACCTTACTCTCCCTCCTTGGACTTTTTTTCTACCTCCGCCTCGCCTACTGCGCTACAATTACTCTCCCACCCAACTCCACAAACCACATAAAACAGTGACTAATTAATAAACCAGTATCTACACTAACCGCAGCTCTCACTACATTATCCATCATACTCTTACCAATATCACCTATAATCCTCACAATTCTATAG
ANSP19489_NapoEC ATGAATCCCCAAGCCAAACTTATCACTATCATAAGTCTACTACTAGGGACAACCATCACAATCTCAAGCAATCATTGAATAATAGCATGAGTAGGATTAGAAATCAACACTCTAGCCATTCTACCTTTAATCTCCAAATCTCATCACCCTCGAGCTATTGAGGCATCTACTAAATACTTCTTAACCCAAGCAACTGCTTCTACATTACTTCTTTTCTCCAGCATATCTAATGCCTGATTTACAGGCCAATGAGATATTACTCAACTTACACATCAAGCATCATGTTTACTATTAACAGCTGCTATCTCAATAAAACTAGGTCTAACACCATTCCACTTCTGATTCCCAGAAGTCCTTCAAGGCTCAACCCTAATAACCAGTCTCTTACTAGCTACGATTATAAAATTCCCTCCAACTGCTCTTCTCTTCCTCACATCCAACTCAATCAACCCCACCCTACTATCTATTATAGCTATCGCCTCCGCAATATTAGGAGGTTGAATAGGTCTAAACCAAACCCAACTCCGAAAAATCCTAGCCTTCTCATCCATTTCTCACTTAGGCTGAATAGCCATTATTATTCCCTACAACCCCAAACTTACCCTTATAGCTTTCTATCTCTACTCCTTATCAACCTCTGCCATCTTCCTCATTCTTAGCACAACTAACACTCTAAAACTTTCAACCATAATAACCGCATGAACCAAAATCCCCTCACTAACTGCAGCCTTAATACCCACCCTCCTCTCCCTTGCAGGACTTCCCCCCTTAACAGGTTTTCTACCTAAATGATTAATCATTCAAGAACTAACTAAGCAAGAACTAACCTCAATAGCAACAATCATCACCTTACTCTCCCTCCTTGGACTTTTTTTCTACCTCCGCCTCGCCTACTGCGCTACAATTACTCTCCCACCCAACTCCACAAACCACATAAAACAGTGACTAATTAATAAACCAGTATCTACACTAACCGCAGCTCTCACTACATTATCCATCATACTCTTACCAATATCACCTATAATCCTCACAATTCTATAG
ANSP19493_NapoEC ATGAATCCCCAAGCCAAACTTATCACTATCATAAGTCTACTACTAGGGACAACCATCACAATCTCAAGCAATCATTGAATAATAGCATGAGTAGGATTAGAAATCAACACTCTAGCCATTCTACCTTTAATCTCCAAATCTCATCACCCTCGAGCTATTGAGGCATCTACTAAATACTTCTTAACCCAAGCAACTGCTTCTACATTACTTCTTTTCTCCAGCATATCTAATGCCTGATTTACAGGCCAATGAGATATTACTCAACTTACACATCAAGCATCATGTTTACTATTAACAGCTGCTATCTCAATAAAACTAGGTCTAACACCATTCCACTTCTGATTCCCAGAAGTCCTTCAAGGCTCAACCCTAATAACCAGTCTCTTACTAGCTACGATTATAAAATTCCCTCCAACTGCTCTTCTCTTCCTCACATCCAACTCAATCAACCCCACCCTACTATCTATTATAGCTATCGCCTCCGCAATATTAGGAGGTTGAATAGGTCTAAACCAAACCCAACTCCGAAAAATCCTAGCCTTCTCATCCATTTCTCACTTAGGCTGAATAGCCATTATTATTCCCTACAACCCCAAACTTACCCTTATAGCTTTCTATCTCTACTCCTTATCAACCTCTGCCATCTTCCTCATTCTTAGCACAACTAACACTCTAAAACTTTCAACCATAATAACCGCATGAACCAAAATCCCCTCACTAACTGCAGCCTTAATACCCACCCTCCTCTCCCTTGCAGGACTTCCCCCCTTAACAGGTTTTCTACCTAAATGATTAATCATTCAAGAACTAACTAAGCAAGAACTAACCTCAATAGCAACAATCATCACCTTACTCTCCCTCCTTGGACTTTTTTTCTACCTCCGCCTCGCCTACTGCGCTACAATTACTCTCCCACCCAACTCCACAAACCACATAAAACAGTGACTAATTAATAAACCAGTATCTACACTAACCGCAGCTCTCACTACATTATCCATCATACTCTTACCAATATCACCTATAATCCTCACAATTCTATAG
ANSP19594_ZamoraEC ATGAATCCCCAAGCCAAACTTATCACTATCATAAGTCTACTACTAGGGACAACCATCACAATCTCAAGCAATCATTGAATAATAGCATGAGTAGGATTAGAAATCAACACTCTAGCCATTCTACCTTTAATCTCCAAATCTCATCACCCTCGAGCTATTGAGGCATCTACTAAATACTTCTTAACCCAAGCAACTGCTTCTACATTACTTCTTTTCTCCAGCATATCTAATGCCTGATTTACAGGCCAATGAGATATTACTCAACTTACACATCAAGCATCATGTTTACTATTAACAGCTGCTATCTCAATAAAACTAGGTCTAACACCATTCCACTTCTGATTCCCAGAAGTCCTTCAAGGCTCAACCCTAATAACCAGTCTCTTACTAGCTACGATTATAAAATTCCCTCCAACTGCTCTTCTCTTCCTCACATCCAACTCAATCAACCCCACCCTACTATCTATTATAGCTATCGCCTCCGCAATATTAGGAGGTTGAATAGGTCTAAACCAAACCCAACTCCGAAAAATCCTAGCCTTCTCATCCATTTCTCACTTAGGCTGAATAGCCATTATTATTCCCTACAACCCCAAACTTACCCTTATAGCTTTCTATCTCTACTCCTTATCAACCTCTGCCATCTTCCTCATTCTTAGCACAACTAACACTCTAAAACTTTCAACCATAATAACCGCATGAACCAAAATCCCCTCACTAACTGCAGCCTTAATACCCACCCTCCTCTCCCTTGCAGGACTTCCCCCCTTAACAGGATTTCTACCTAAATGATTAATCATTCAAGAACTAACTAAGCAAGAACTAACCTCAATAGCAACAATCATCACCTTACTCTCCCTCCTTGGACTTTTTTTCTACCTCCGCCTCGCCTACTGCGCTACAATTACTCTCCCACCCAACTCCACAAACCACATAAAACAGTGGCTAATTAATAAACCAGTATCTACACTAACCGCAGCTCTCACTACATTGTCCATCATACTCTTACCAATATCACCTATAATCCTCACAATTCTATAG
ANSP19771_ZamoraEC ATGAATCCCCAAGCCAAACTTATCACTATCATAAGTCTACTACTAGGGACAACCATCACAATCTCAAGCAATCATTGAATAATAGCATGAGTAGGATTAGAAATCAACACTCTAGCCATTCTACCTTTAATCTCCAAATCTCATCACCCTCGAGCTATTGAGGCATCTACTAAATACTTCTTAACCCAAGCAACTGCTTCTACATTACTTCTTTTCTCCAGCATATCTAATGCCTGATTTACAGGCCAATGAGATATTACTCAACTTACACATCAAGCATCATGTTTACTATTAACAGCTGCTATCTCAATAAAACTAGGTCTAACACCATTCCACTTCTGATTCCCAGAAGTCCTTCAAGGCTCAACCCTAATAACCAGTCTCTTACTAGCTACGATTATAAAATTCCCTCCAACTGCTCTTCTCTTCCTCACATCCAACTCAATCAACCCCACCCTACTATCTATTATAGCTATCGCCTCCGCAATATTAGGAGGTTGAATAGGTCTAAACCAAACCCAACTCCGAAAAATCCTAGCCTTCTCATCCATTTCTCACTTAGGCTGAATAGCCATTATTATTCCCTACAACCCCAAACTTACCCTTATAGCTTTCTATCTCTACTCCTTATCAACCTCTGCCATCTTCCTCATTCTTAGCACAACTAACACTCTAAAACTTTCAACCATAATAACCGCATGAACCAAAATCCCCTCACTAACTGCAGCCTTAATACCCACCCTCCTCTCCCTTGCAGGACTTCCCCCCTTAACAGGATTTCTACCTAAATGATTAATCATTCAAGAACTAACTAAGCAAGAACTAACCTCAATAGCAACAATCATCACCTTACTCTCCCTCCTTGGACTTTTTTTCTACCTCCGCCTCGCCTACTGCGCTACAATTACTCTCCCACCCAACTCCACAAACCACATAAAACAGTGGCTAATTAATAAACCAGTATCTACACTAACCGCAGCTCTCACTACATTGTCCATCATACTCTTACCAATATCACCTATAATCCTCACAATTCTATAG
ANSP25845_CarchiEC ATGAATCCCCAAGCCAAACTTATCACTATCATAAGTCTACTACTAGGGACAACCATCACAATCTCAAGCAATCATTGAATAATAGCATGAGTAGGATTAGAAATCAACACTCTAGCCATTCTACCTTTAATCTCCAAATCTCATCACCCTCGAGCTATTGAGGCATCTACTAAATACTTCTTAACCCAAGCAACTGCTTCTACATTACTTCTTTTCTCCAGCATATCTAATGCCTGATTTACAGGCCAATGAGATATTACTCAACTTACACATCAAGCATCATGTTTACTATTAACAGCTGCTATCTCAATAAAACTAGGTCTAACACCATTCCACTTCTGATTCCCAGAAGTCCTTCAAGGCTCAACCCTAATAACCAGTCTCTTACTAGCTACGATTATAAAATTCCCTCCAACTGCTCTTCTCTTCCTCACATCCTACTCAATCAACCCCACCCTACTATCTATTATAGCTATCGCCTCCGCAATATTAGGAGGTTGAATAGGTCTAAACCAAACCCAACTCCGAAAAATCCTAGCCTTCTCATCCATTTCTCACTTAGGCTGAATAGCCATTATTATTCCCTACAACCCCAAACTTACCCTTATAGCTTTCTATCTCTACTCCTTATCAACCTCTGCCATCTTCCTCATTCTTAGCACAACTAACACTCTAAAACTTTCAACCATAATAACCGCATGAACCAAAATCCCCTCACTAACTGCAGCCTTAATACCCACCCTCCTCTCCCTTGCAGGACTTCCCCCCTTAACAGGTTTTCTACCTAAATGATTAATCATTCAAGAACTAACTAAGCAAGAACTAACCTCAATAGCAACAATCATCACCTTACTCTCCCTCCTTGGACTTTTTTTCTACCTCCGCCTCGCCTACTGCGCTACAATTACTCTCCCACCCAACTCCACAAACCACATAAAACAGTGACTAATTAATAAACCAGTATCTACACTAACCGCAGCTCTCACTACATTATCCATCATACTCTTACCAATATCACCTATAATCCTCACAATTCTATAG
ANSP26820_ZamoraEC ATGAATCCCCAAGCCAAACTTATCACTATCATAAGTCTACTACTAGGGACAACCATCACAATCTCAAGCAATCATTGAATAATAGCATGAGTAGGATTAGAAATCAACACTCTAGCCATTCTACCTTTAATCTCCAAATCTCATCACCCTCGAGCTATTGAGGCATCTACTAAATACTTCTTAACCCAAGCAACTGCTTCTACATTACTTCTTTTCTCCAGCATATCTAATGCCTGATTTACAGGCCAATGAGATATTACTCAACTTACACATCAAGCATCATGTTTACTATTAACAGCTGCTATCTCAATAAAACTAGGTCTAACACCATTCCACTTCTGATTCCCAGAAGTCCTTCAAGGCTCAACCCTAATAACCAGTCTCTTACTAGCTACGATTATAAAATTCCCTCCAACTGCTCTTCTCTTCCTCACATCCAACTCAATCAACCCCACCCTACTATCTATTATAGCTATCGCCTCCGCAATATTAGGAGGTTGAATAGGTCTAAACCAAACCCAACTCCGAAAAATCCTAGCCTTCTCATCCATTTCTCACTTAGGCTGAATAGCCATTATTATTCCCTACAACCCCAAACTTACCCTTATAGCTTTCTATCTCTACTCCTTATCAACCTCTGCCATCTTCCTCATTCTTAGCACAACTAACACTCTAAAACTTTCAACCATAATAACCGCATGAACCAAAATCCCCTCACTAACTGCAGCCTTAATACCCACCCTCCTCTCCCTTGCAGGACTTCCCCCCTTAACAGGATTTCTACCTAAATGATTAATCATTCAAGAACTAACTAAGCAAGAACTAACCTCAATAGCAACAATCATCACCTTACTCTCCCTCCTTGGACTTTTTTTCTACCTCCGCCTCGCCTACTGCGCTACAATTACTCTCCCACCCAACTCCACAAACCACATAAAACAGTGGCTAATTAATAAACCAGTATCTACACTAACCGCAGCTCTCACTACATTGTCCATCATACTCTTACCAATATCACCTATAATCCTCACAATTCTATAG
PCPR163_PradoAntCO ATGAATCCCCAAGCCAAACTTATCACTATCATAAGTCTACTACTAGGGACAACCATCACAATCTCAAGCAATCATTGAATAATAGCATGAGTAGGATTAGAAATCAACACTCTAGCCATTCTACCTTTAATCTCCAAATCTCATCACCCTCGAGCTATTGAGGCATCTACTAAATACTTCTTAACCCAAGCAACTGCTTCTACATTACTTCTTTTCTCCAGCATATCTAATGCCTGATTTACAGGCCAATGAGATATTACTCAACTTACACACCAAGCATCATGTTTACTATTAACAGCTGCTATCTCAATAAAACTAGGTCTAACACCATTCCACTTCTGATTCCCAGAAGTCCTTCAAGGCTCAACCTTAATAACCAGTCTCTTACTAGCTACGATTATAAAATTCCCTCCAACTGCTCTTTTCTTCCTCACATCCAACTCAATCAACCCCACCCTACTATCTATCATAGCTATCGCCTCCGCAATATTAGGGGGTTGAATAGGTCTAAACCAAACCCAACTCCGAAAAATCCTAGCCTTCTCATCCATTTCTCACTTAGGCTGAATAGCCATTATTATTCCCTACAACCCCAAACTTACCCTTATAGCTTTCTATCTCTACTCCTTATCAACCTCTGCCATCTTCCTCATTCTTAGCACAACTAACACTCTAAAACTTTCAACCATAATAACCGCATGAACCAAAATCCCCTCACTAACTGCAGCCTTAATACCCACCCTCCTCTCCCTTGCAGGACTTCCCCCCTTAACAGGATTTCTACCTAAATGATTAATCATTCAAGAACTAACTAAGCAAGAACTAACCTCAATAGCAACAATCATCACCTTACTCTCCCTCCTTGGACTTTTTTTCTACCTCCGCCTCGCCTACTGCGCTACAATTACTCTCCCACCCAACTCCACAAACCACATAAAACAGTGGCTAATTAATAAACCAGTATCTACACTAACCGCAGCTCTCACTACATTCTCCATCATACTCTTACCAATATCACCTATAATCCTCACAATTCTATAG
SS1232_Orocue_STachCO ATGAATCCCCAAGCCAAACTTATCACTATCATAAGTCTACTACTAGGGACAACCATCACAATCTCAAGCAATCATTGAATAATAGCATGAGTAGGATTAGAAATCAACACTCTAGCCATTCTACCTTTAATCTCCAAATCTCATCACCCTCGAGCTATTGAGGCATCTACTAAATACTTCTTAACCCAAGCAACTGCTTCTACATTACTTCTTTTCTCCAGCATATCTAATGCCTGATTTACAGGCCAATGAGATATTACTCAACTTACACACCAAGCATCATGTTTACTATTAACAGCTGCTATCTCAATAAAACTAGGTCTAACACCATTCCACTTCTGATTCCCAGAAGTCCTTCAAGGCTCAACCCTAATAACCAGTCTCTTACTAGCTACGATTATAAAATTCCCTCCAACTGCTCTTTTCTTCCTCACATCCAACTCAATCAACCCCACCCTACTATCTATTATAGCTATCGCCTCCGCAATATTAGGGGGTTGAATAGGTCTAAACCAAACCCAACTCCGAAAAATCCTAGCCTTCTCATCCATTTCTCACTTAGGCTGAATAGCCATTATTATTCCCTACAACCCCAAACTTACCCTTATAGCTTTCTATCTCTACTCCTTATCAACCTCTGCCATCTTCCTCATTCTTAGCACAACTAACACTCTAAAACTTTCAACCATAATAACCGCATGAACCAAAATCCCCTCACTAACTGCAGCCTTAATACCCGCCCTCCTCTCCCTTGCAGGACTTCCCCCCTTAACAGGATTTCTACCTAAATGATTAATCATTCAAGAACTAACTAAGCAAGAACTAACCTCAATAGCAACAATCATCACCTTACTCTCCCTCCTTGGACTTTTTTTCTACCTCCGCCTCGCCTACTGCGCTACAATTACTCTCCCACCCAACTCCACAAACCACATAAAACAGTGGCTAATTAATAAACCAGTATCTACACTAACCGCAGCTCTCACTACATTGTCCATCATACTCTTACCAATATCACCTATAATCCTTACAATTCTATAG
GAB253_MetaCO ATGAATCCCCAAGCCAAACTTATCACTATCATAAGTCTACTACTAGGGACAACCATCACAATCTCAAGCAATCATTGAATAATAGCATGAGTAGGATTAGAAATCAACACTCTAGCCATTCTACCTTTAATCTCCAAATCTCATCACCCTCGAGCTATTGAGGCATCTACTAAATACTTCTTAACCCAAGCAACTGCTTCTACATTACTTCTTTTCTCCAGCATATCTAATGCCTGATTTACAGGCCAATGAGATATTACTCAACTTACACATCAAGCATCATGTTTACTATTAACAGCTGCTATCTCAATAAAACTAGGTCTAACACCATTCCACTTCTGATTCCCAGAAGTCCTTCAAGGCTCAACCCTAATAACCAGTCTCTTACTAGCTACGATTATAAAATTCCCTCCAACTGCTCTTCTCTTCCTCACATCCAACTCAATCAACCCCACCCTACTATCTATTATAGCTATCGCCTCCGCAATATTAGGAGGTTGAATAGGTCTAAACCAAACCCAACTCCGAAAAATCCTAGCCTTCTCATCCATTTCTCACTTAGGCTGAATAGCCATTATTATTCCCTACAACCCCAAACTTACCCTTATAGCTTTCTATCTCTACTCCTTATCAACCTCTGCCATCTTCCTCATTCTTAGCACAACTAACACTCTAAAACTTTCAACCATAATAACCGCATGAACCAAAATCCCCTCACTAACTGCAGCCTTAATACCCACCCTCCTCTCCCTTGCAGGACTTCCCCCCTTAACAGGATTTCTACCTAAATGATTAATCATTCAAGAACTAACTAAGCAAGAACTAACCTCAATAGCAACAATCATCACCTTACTCTCCCTCCTTGGACTTTTTTTCTACCTCCGCCTCGCCTACTGCGCTACAATTACTCTCCCACCCAACTCCACAAACCACATAAAACAGTGACTAATTAATAAACCAGTATCTACACTAACCGCAGCTCTCACTACATTATCCATCATACTCTTACCAATATCACCTATAATCCTCACAATTCTATAG
AMC910_Orocue_STachCO ATGAATCCCCAAGCCAAACTTATCACTATCATAAGTCTACTACTAGGGACAACCATCACAATCTCAAGCAATCATTGAATAATAGCATGAGTAGGATTAGAAATCAACACTCTAGCCATTCTACCTTTAATCTCCAAATCTCATCACCCTCGAGCTATTGAGGCATCTACTAAATACTTCTTAACCCAAGCAACTGCTTCTACATTACTTCTTTTCTCCAGCATATCTAATGCCTGATTTACAGGCCAATGAGATATTACTCAACTTACACACCAAGCATCATGTTTACTATTAACAGCTGCTATCTCAATAAAACTAGGTCTAACACCATTCCACTTCTGATTCCCAGAAGTCCTTCAAGGCTCAACCCTAATAACCAGTCTCTTACTAGCTACGATTATAAAATTCCCTCCAACTGCTCTTTTCTTCCTCACATCCAACTCAATCAACCCCACCCTACTATCTATTATAGCTATCGCCTCCGCAATATTAGGGGGTTGAATAGGTCTAAACCAAACCCAACTCCGAAAAATCCTAGCCTTCTCATCCATTTCTCACTTAGGCTGAATAGCCATTATTATTCCCTACAACCCCAAACTTACCCTTATAGCTTTCTATCTCTACTCCTTATCAACCTCTGCCATCTTCCTCATTCTTAGCACAACTAACACTCTAAAACTTTCAACCATAATAACCGCATGAACCAAAATCCCCTCACTAACTGCAGCCTTAATACCCGCCCTCCTCTCCCTTGCAGGACTTCCCCCCTTAACAGGATTTCTACCTAAATGATTAATCATTCAAGAACTAACTAAGCAAGAACTAACCTCAATAGCAACAATCATCACCTTACTCTCCCTCCTTGGACTTTTTTTCTACCTCCGCCTCGCCTACTGCGCTACAATTACTCTCCCACCCAACTCCACAAACCACATAAAACAGTGGCTAATTAATAAACCAGTATCTACACTAACCGCAGCTCTCACTACATTGTCCATCATACTCTTACCAATATCACCTATAATCCTTACAATTCTATAG
YPL74_Mesa_NTachVE ATGAATCCCCAAGCCAAACTTATCACTACCATAAGTCTACTACTAGGGACAACCATCACAATCTCAAGCAACCACTGAATAATGGCATGAGTAGGATTAGAAATCAACACTCTAGCCATTCTACCCTTAATCTCCAAATCTCATCACCCCCGAGCTATTGAAGCATCCACTAAATACTTCCTAACCCAAGCAACCGCTTCCACATTAATTCTTTTCTCCAGCATATCCAATGCCTGATTTACAGGCCAATGAGACATTACTCAACTTACACACCAAACATCATGTTTACTATTAACAGCTGCTATCTCAATAAAACTAGGTCTGGTACCATTCCACTTCTGATTCCCAGAAGTCCTCCAAGGCTCAACTCTAATAACTAGTCTATTACTAGCTACGATTATAAAATTCCCCCCAACTGCTCTTTTCTTCCTCACATCCAACTCAATCAGCCCTACCCTACTATCTATTATAGCTATCGCCTCCGCAATATTAGGAGGCTGAATAGGCCTAAATCAAACCCAACTCCGAAAAATCCTAGCCTTCTCATCCATTTCCCACCTAGGCTGAATAGCCATTATCATCCCCTACAACCCCAAACTTACCCTCATAGCTTTTTACCTTTACTCTTTATCAACCTCTGCCATCTTCCTCACTCTTAACACAACTAACACTCTAAAACTTTCAACCATAATAACCGCATGAACCAAAATCCCCCCACTAACCGCAGCCTTAATACCCACCCTCCTTTCCCTTGCAGGACTTCCCCCCTTAACGGGATTCCTACCCAAATGACTAATTATTCAAGAACTAACTAAACAAGAACTAACCCCAGTAGCAACAATCATCACCTTACTCTCCCTTCTTGGACTTTTTTTCTACCTCCGCCTCGCCTACTGTGCTACAATTACCCTCCCACCTAACTCCACAAACCACATAAAACAATGACAAATTAACAAACCAGTATCTACACTAACCACAGCTCTCACTACATTGTCCACCATACTCTTACCAATATCACCTATAATCATCACAACCCTATAG
AMC1064_Guaraque_NTachVE ATGAATCCCCAAGCCAAACTTATCACTACCATAAGTCTACTACTAGGGACAACCATCACAATCTCAAGCAACCACTGAATAATGGCATGAGTAGGATTAGAAATCAACACTCTAGCCATTCTACCCTTAATCTCCAAATCTCATCACCCCCGAGCTATTGAAGCATCCACTAAATACTTCCTAACCCAAGCAACCGCTTCCACATTAATTCTTTTCTCCAGCATATCCAATGCCTGATTTACAGGCCAATGAGACATTACTCAACTTACACACCAAACATCATGTTTACTATTAACAGCTGCTATCTCAATAAAACTAGGTCTAGTACCATTCCACTTCTGATTCCCAGAAGTCCTCCAAGGCTCAACTCTAATAACTAGTCTATTACTAGCTACGATTATAAAATTCCCCCCAACTGCTCTTTTCTTCCTCACATCCAACTCAATCAGCCCTACCCTACTATCTATTATAGCTATCGCCTCCGCAATATTAGGAGGCTGAATAGGCCTAAATCAAACCCAACTCCGAAAAATCCTAGCCTTCTCATCCATTTCCCACCTAGGCTGAATAGCCATTATCATCCCCTACAACCCCAAACTTACCCTCATAACTTTTTACCTTTACTCTTTATCAACCTCTGCCATCTTCCTCACTCTTAACACAACTAACACTCTAAAACTTTCAACCATAATAACCGCATGAACCAAAATCCCCCCACTAACCGCAGCCTTAATACCCACCCTCCTTTCCCTTGCAGGACTTCCCCCCTTAACGGGATTCCTACCCAAATGACTAATTATTCAAGAACTAACTAAACAAGAACTAACCCCAGTAGCAACAATCATCACCTTACTCTCCCTTCTTGGACTTTTTTTCTACCTCCGCCTCGCCTACTGTGCTACAATTACCCTCCCACCTAACTCCACAAACCACATAAAACAATGACAAATTAACAAACCAGTATCTACACTAACCACAGCTCTCACTACATTGTCCACCATACTCTTACCAATATCACCTATAATCATCACAACCCTATAG
AMC1220_Mesa_NTachVE ATGAATCCCCAAGCCAAACTTATCACTACCATAAGTCTACTACTAGGGACAACCATCACAATCTCAAGCAACCACTGAATAATGGCATGAGTAGGATTAGAAATCAACACTCTAGCCATTCTACCCTTAATCTCCAAATCTCATCACCCCCGAGCTATTGAAGCATCCACTAAATACTTCCTAACCCAAGCAACCGCTTCCACATTAATTCTTTTCTCCAGCATATCCAATGCCTGATTTACAGGCCAATGAGACATTACTCAACTTACACACCAAACATCATGTTTACTATTAACAGCTGCTATCTCAATAAAACTAGGTCTAGTACCATTCCACTTCTGATTCCCAGAAGTCCTCCAAGGCTCAACTCTAATAACTAGTCTATTACTAGCTACGATTATAAAATTCCCCCCAACTGCTCTTTTCTTCCTCACATCCAACTCAATCAGCCCTACCCTACTATCTATTATAGCTATCGCCTCCGCAATATTAGGAGGCTGAATAGGCCTAAATCAAACCCAACTCCGAAAAATCCTAGCCTTCTCATCCATTTCCCACCTAGGCTGAATAGCCATTATCATCCCCTACAACCCCAAACTTACCCTCATAGCTTTTTACCTTTACTCTTTATCAACCTCTGCCATCTTCCTCACTCTTAACACAACTAACACTCTAAAACTTTCAACCATAATAACCGCATGAACCAAAATCCCCCCACTAACCGCAGCCTTAATACCCACCCTCCTTTCCCTTGCAGGACTTCCCCCCTTAACGGGATTCCTACCCAAATGACTAATTATTCAAGAACTAACTAAACAAGAACTAACCCCAGTAGCAACAATCATCACCTTACTCTCCCTTCTTGGACTTTTTTTCTACCTCCGCCTCGCCTACTGTGCTACAATTACCCTCCCACCTAACTCCACAAACCACATAAAACAATGACAAATTAACAAACCAGTATCTACACTAACCACAGCTCTCACTACATTGTCCACCATACTCTTACCAATATCACCTATAATCATCACAACCCTATAG
JM976_Mesa_NTachVE ATGAATCCCCAAGCCAAACTTATCACTACCATAAGTCTACTACTAGGGACAACCATCACAATCTCAAGCAACCACTGAATAATGGCATGAGTAGGATTAGAAATCAACACTCTAGCCATTCTACCCTTAATCTCCAAATCTCATCACCCCCGAGCTATTGAAGCATCCACTAAATACTTCCTAACCCAAGCAACCGCTTCCACATTAATTCTTTTCTCCAGCATATCCAATGCCTGATTTACAGGCCAATGAGACATTACTCAACTTACACACCAAACATCATGTTTACTATTAACAGCTGCTATCTCAATAAAACTAGGTCTAGTACCATTCCACTTCTGATTCCCAGAAGTCCTCCAAGGCTCAACTCTAATAACTAGTCTATTACTAGCTACGATTATAAAATTCCCCCCAACTGCTCTTTTCTTCCTCACATCCAACTCAATCAGCCCTACCCTACTATCTATTATAGCTATCGCCTCCGCAATATTAGGAGGCTGAATAGGCCTAAATCAAACCCAACTCCGAAAAATCCTAGCCTTCTCATCCATTTCCCACCTAGGCTGAATAGCCATTATCATCCCCTACAACCCCAAACTTACCCTCATAGCTTTTTACCTTTACTCTTTATCAACCTCTGCCATCTTCCTCACTCTTAACACAACTAACACTCTAAAACTTTCAACCATAATAACCGCATGAACCAAAATCCCCCCACTAACCGCAGCCTTAATACCCACCCTCCTTTCCCTTGCAGGACTTCCCCCCTTAACGGGATTCCTACCCAAATGACTAATTATTCAAGAACTAACTAAACAAGAACTAACCCCAGTAGCAACAATCATCACCTTACTCTCCCTTCTTGGACTTTTTTTCTACCTCCGCCTCGCCTACTGTGCTACAATTACCCTCCCACCTAACTCCACAAACCACATAAAACAATGACAAATTAACAAACCAGTATCTACACTAACCACAGCTCTCACTACATTGTCCACCATACTCTTACCAATATCACCTATAATCATCACAACCCTATAG
;
end;

[
MrBayes settings for the best-fit model (HKY+G) selected by AIC in MrModeltest 2.3
]
