# Supplementary material for: A latitudinal phylogeographic diversity gradient in birds
Source: PLoS Biol. 2017 Apr 13;15(4):e2001073. doi: 10.1371/journal.pbio.2001073 (PMC5390966; doi:10.1371/journal.pbio.2001073)
Supplement: S1 Data — (ZIP) [file pbio.2001073.s015.zip › S1_Data/Piranga-flava.nex~]

#NEXUS
BEGIN DATA;
	DIMENSIONS NTAX=76 NCHAR=1041;
	FORMAT DATATYPE = DNA GAP = - MISSING = ?;
	MATRIX
	zmuc128296 ATGAATCCACAAGCAAGCCTAATTTTCATCACTAGCCTACTCCTAGGAACAACCATCACCATCTCAAGCAACCATTGAATTCTAGCCTGAACCGGCCTTGAAATCAACACTCTCGCCGTTCTCCCCTTGATCTCAAAATCCCACCACCCACGAGCTATCGAAGCCGCCACTAAATACTTCCTAACCCAAGCAACTGCCTCCGCCCTAGTCCTATTTTCCAGCATAACCAACGCATGACACACTGGACAATGAGACATCACCCAGCTCACCCACCCCATATCCTGCCTAATCCTCACCTCAGCACTCGCAATAAAACTAGGACTAGTTCCATTCCACTTCTGATTCCCAGAAGTACTCCAAGGCTCTTCCCTCATTACCGGCCTTATCC…
	jk10161 ATGAATCCACAAGCAAGCCTAATCTTCATCACCAGCCTACTCCTAGGAACAACCATCACCATCTCAAGCAACCATTGAATTCTAGCCTGAACCGGACTTGAAATCAACACTCTCGCCATCCTCCCCTTAATCTCAAAATCCCACCACCCACGAGCTATCGAAGCCGCCACTAAATACTTCTTAACCCAAGCAGCTGCCTCCGCCCTTGTCCTATTTTCCAGCATAACCAACGCATGACATACCGGACAATGAGATATTACCCAGCTCACCCACCCTGTGTCCTGCCTAATCCTCACCTCAGCAATCGCAATAAAACTAGGATTGGCTCCATTCCACTTCTGATTCCCGGAAGTACTCCAAGGCTCTCCCCTCACCACCGGCCTTATCCTAT…
	FMNH389275 ATGAATCCACAAGCAAGCCTAATTTTCATCACTAGCCTACTCCTAGGAACAACCATCACCATCTCAAGCAACCATTGAATTCTAGCCTGAACCGGCCTTGAAATCAACACTCTCGCCGTTCTCCCCTTGATCTCAAAATCCCACCACCCACGAGCTATCGAAGCCGCCACTAAATACTTCCTAACCCAAGCAACTGCCTCCGCCCTAGTCCTATTTTCCAGCATAACCAACGCATGACACACTGGACAATGAGACATCACCCAGCTCACCCACCCCATATCCTGCCTAATCCTCACCTCAGCACTCGCAATAAAACTAGGACTAGTTCCATTCCACTTCTGATTCCCAGAAGTACTCCAAGGCTCTTCCCTCATTACCGGCCTTATCC…
	B18650 ATGAATCCACAAGCAAGCCTGATTTTCATCACTAGCCTACTCCTAGGAACAACCATCACCATCTCAAGCAACCATTGAATTTTAGCCTGAACCGGCCTTGAAATCAATACTCTCGCCGTACTCCCCTTGATCTCAAAATCCCACCACCCACGAGCTATCGAAGCCGCCACTAAATACTTCCTAACCCAAGCAACTGCTTCCGCCCTAGTCCTATTTTCCAGCATAACCAACGCATGACACACTGGACAATGAGACATCACCCAGCTCACCCACCCCATATCCTGCCTAATCCTCACCTCAGCACTCGCAATAAAACTAGGACTAGTTCCATTCCACTTCTGATTCCCGGAAGTACTCCAAGGCTCTTCCCTCACTACCGGCCTTATCCTGTC…
	PB40090 ATGAATCCCCAAGCAACCCTAATTTTCATCACTAGCCTACTCCTAGGAACAACCATTACCATCTCAAGCAACCATTGAATTTTAGCCTGAACCGGACTTGAAATCAACACTCTCGCCATTCTCCCCCTGATCTCAAAGTCCCATCACCCACGAGCTATCGAAGCCGCCACTAAATACTTCTTAACCCAAGCAACCGCCTCCGCCCTTGTCCTATTTTCCAGCATAACCAACGCATGACATACCGGACAATGAGATATTACCCAACTCACCCACCCCATATCCTGCCTAATCCTCACCTCAGCAATCGCAATAAAACTAGGACTAGTTCCATTCCACTTCTGATTCCCGGAAGTACTCCAAGGCTCTCCCCTCACTACCGGCCTTATCCTGT…
	B38225 ATGAATCCCCAAGCAAGCCTGATTTTCATCACTAGCCTACTCCTAGGAACAACCATCACCATCTCAAGCAACCATTGAATTTTAGCCTGAACCGGCCTTGAAATCAATACTCTCGCCGTACTCCCCTTGATCTCAAAATCCCACCACCCACGAGCTATCGAAGCCGCCACTAAATACTTCCTAACCCAAGCAACTGCTTCCGCCCTAGTCCTATTTTCCAGCATAACCAACGCATGACACACTGGACAATGAGACATCACCCAGCTCACCCACCCCATATCCTGCCTAATCCTCACCTCAGCACTCGCAATAAAACTAGGACTAGTTCCATTCCACTTCTGATTCCCGGAAGTACTCCAAGGCTCTTCCCTCACTACCGGCCTTATCCTGTC…
	B33384 ATGAATCCCCAAGCAAGCCTAATTTTCATCACCAGCCTACTCCTAGGAACAACCATTACCATCTCAAGCAACCATTGAATCTTAGCCTGAACCGGACTTGAAATCAACACTCTCGCCATTCTCCCCCTGATCTCAAAGTCCCATCACCCACGAGCTATCGAAGCCGCCACTAAATACTTCTTAACCCAAGCAACTGCCTCCGCCCTTGTCCTATTTTCCAGCATAACCAACGCATGACATACCGGACAATGAGATATCACCCAACTCACCCACCCCATATCCTGCCTAATCCTCACCTCAGCAATCGCAATAAAACTAGGATTGGTTCCATTCCACTTCTGATTCCCGGAAGTACTCCAAGGCTCTCCCCTTACTACCGGCCTTATCCTGTC…
	B22822 ATGAATCCCCAAGCAAGCCTAATTTTCATCACCAGCCTACTCCTAGGAACAACCATCACCATCTCAAGCAACCATTGAATTTTAGCCTGAACCGGACTTGAAATCAACACTCTCGCCATCCTCCCCCTGATCTCAAAATCCCATCACCCACGAGCTATCGAAGCCGCCACTAAATACTTCTTAACCCAGGCAACCGCCTCCGCCCTTGTCCTATTTTCCAGCATAACCAACGCATGACATACCGGACAATGAGATATTACCCAACTCACCCACCCCATATCCTGCCTAATCCTCACCTCAGCAATCGCAATAAAACTAGGATTGGTTCCATTCCACTTCTGATTCCCGGAAGTACTCCAAGGCTCTCCCCTCACTACCGGCCTTATCCTGTC…
	B22764 ATGAATCCCCAAGCAAGCCTAATTTTCATCACCAGCCTACTCCTAGGAACAACCATCACCATCTCAAGCAACCATTGAATTTTAGCCTGAACCGGACTTGAAATCAACACTCTCGCCATCCTCCCCCTGATCTCAAAGTCCCATCACCCACGAGCTATCGAAGCCGCCACTAAATACTTCTTAACCCAAGCAACCGCCTCCGCCCTTGTCCTATTTTCCAGCATAACCAACGCATGACATACCGGACAATGAGATATTACCCAACTCACCCACCCCATATCCTGCCTAATCCTCACCTCAGCAATCGCAATAAAACTAGGATTGGTTCCATTCCACTTCTGATTCCCGGAAGTACTCCAAGGCTCTCCCCTCACTACCGGCCTTATCCTGTC…
	JK00248 ATGAATCCCCAAGCAAGCCTAATCTTCATCACCAGCCTACTCCTAGGAACAACCATCACCATCTCAAGCAACCATTGAATTCTAGCCTGAACCGGACTTGAAATCAACACTCTCGCCATCCTCCCCTTAATCTCAAAATCCCACCACCCACGAGCTATCGAAGCCGCCACTAAATACTTCTTAACCCAAGCAGCTGCCTCCGCCCTTGTCCTATTTTCCAGCATAACCAACGCATGACATACCGGACAATGAGATATTACCCAGCTCACCCACCCTGTGTCCTGCCTAATCCTCACCTCAGCAATCGCAATAAAACTAGGATTGGCTCCATTCCACTTCTGATTCCCGGAAGTACTCCAAGGCTCTCCCCTCACCACCGGCCTTATCCTAT…
	jk99050 ATGAATCCACAAGCAAGCCTAATTTTCATCACCAGCCTACTCCTAGGAACAACCATTACCATCTCAAGCAACCATTGAATCTTAGCCTGAACCGGACTTGAAATCAACACTCTCGCCATCCTCCCCCTGATCTCAAAGTCCCATCACCCACGAGCTATCGAAGCCGCCACTAAATATTTCTTGACCCAAGCAACTGCCTCCGCCCTTGTCCTATTTTCCAGCATAACCAACGCATGACACACCGGACAATGAGATATCACCCAACTCACCCACCCCATATCCTGCCTAATCCTCACCTCAGCAATCGCAATAAAACTAGGATTGGTTCCATTCCACTTCTGATTCCCGGAAGTACTCCAAGGCTCCCCCCTCACTACTGGCCTTATCCTGT…
	dhb3065 ATGAATCCACAAGCAAGCCTAATTTTCATCACCAGCCTACTCCTAGGAACAACCATTACCATCTCAAGCAACCATTGAATCTTAGCCTGAACCGGACTTGAAATCAACACTCTCGCCATCCTCCCCCTGATCTCAAAGTCCCATCACCCACGAGCTATCGAAGCCGCCACTAAATATTTCTTGACCCAAGCAACTGCCTCCGCCCTTGTCCTATTTTCCAGCATAACCAACGCATGACACACCGGACAATGAGATATCACCCAACTCACCCACCCCATATCCTGCCTAATCCTCACCTCAGCAATCGCAATAAAACTAGGATTGGTTCCATTCCACTTCTGATTCCCGGAAGTACTCCAAGGCTCCCCCCTCACTACTGGCCTTATCCTGT…
	dhb3025 ATGAATCCACAAGCAAGCCTAATCTTCATCACCAGCCTACTCCTAGGAACAACCATCACCATCTCAAGCAACCATTGAATTCTAGCCTGAACCGGACTTGAAATCAACACTCTCGCCATCCTCCCCTTAATCTCAAAATCCCACCACCCACGAGCTATCGAAGCCGCCACTAAATACTTCTTAACCCAAGCAGCTGCCTCCGCCCTTGTCCTATTTTCCAGCATAACCAACGCATGACATACCGGACAATGAGATATTACCCAGCTCACCCACCCTGTGTCCTGCCTAATCCTCACCTCAGCAATCGCAATAAAACTAGGATTGGCTCCATTCCACTTCTGATTCCCGGAAGTACTCCAAGGCTCTCCCCTCACCACCGGCCTTATCCTAT…
	dhb3577 ATGAATCCACAAGCAAGCCTAATCTTCATCACCAGCCTACTCCTAGGAACAACCATCACCATCTCAAGCAACCATTGAATTCTAGCCTGAACCGGACTTGAAATCAACACTCTCGCCATCCTCCCCTTAATCTCAAAATCCCACCACCCACGAGCTATCGAAGCCGCCACTAAATACTTCTTAACCCAAGCAGCTGCCTCCGCCCTTGTCCTATTTTCCAGCATAACCAACGCATGACATACCGGACAATGAGATATTACCCAGCTCACCCACCCTGTGTCCTGCCTAATCCTCACCTCAGCAATCGCAATAAAACTAGGATTGGCTCCATTCCACTTCTGATTCCCGGAAGTACTCCAAGGCTCTCCCCTCACCACCGGCCTTATCCTAT…
	jk10162 ATGAATCCACAAGCAAGCCTAATCTTCATCACCAGCCTACTCCTAGGAACAACCATCACCATCTCAAGCAACCATTGAATTCTAGCCTGAACCGGACTTGAAATCAACACTCTCGCCATCCTCCCCTTAATCTCAAAATCCCACCACCCACGAGCTATCGAAGCCGCCACTAAATACTTCTTAACCCAAGCAGCTGCCTCCGCCCTTGTCCTATTTTCCAGCATAACCAACGCATGACATACCGGACAATGAGATATTACCCAGCTCACCCACCCTGTGTCCTGCCTAATCCTCACCTCAGCAATCGCAATAAAACTAGGATTGGCTCCATTCCACTTCTGATTCCCGGAAGTACTCCAAGGCTCTCCCCTCACCACCGGCCTTATCCTAT…
	jk10142 ATGAATCCACAAGCAAGCCTAATCTTCATCACCAGCCTACTCCTAGGAACAACCATCACCATCTCAAGCAACCATTGAATTCTAGCCTGAACCGGACTTGAAATCAACACTCTCGCCATCCTCCCCTTAATCTCAAAATCCCACCACCCACGAGCTATCGAAGCCGCCACTAAATACTTCTTAACCCAAGCAGCTGCCTCCGCCCTTGTCCTATTTTCCAGCATAACCAACGCATGACATACCGGACAATGAGATATTACCCAGCTCACCCACCCTGTGTCCTGCCTAATCCTCACCTCAGCAATCGCAATAAAACTAGGATTGGCTCCATTCCACTTCTGATTCCCGGAAGTACTCCAAGGCTCTCCCCTCACCACCGGCCTTATCCTAT…
	brb1073 ATGAATCCACAAGCAAGCCTAATCTTCATCACCAGCCTACTCCTAGGAACAACCATCACCATCTCAAGCAACCATTGAATTCTAGCCTGAACCGGACTTGAAATCAACACTCTCGCCATCCTCCCCTTAATCTCAAAATCCCACCACCCACGAGCTATCGAAGCCGCCACTAAATACTTCTTAACCCAAGCAGCTGCCTCTGCCCTTGTCCTATTTTCCAGCATAACCAACGCATGACATACCGGACAATGAGATATTACCCAGCTCACCCACCCTGTGTCCTGCCTAATCCTCACCTCAGCAATCGCAATAAAACTAGGACTGGTTCCATTTCACTTCTGATTTCCGGAAGTACTCCAAGGCTCTCCCCTCACCACCGGCCTTATCCTAT…
	brb1118 ATGAATCCACAAGCAAGCCTAATCTTCATCACCAGCCTACTCCTAGGAACAACCATCACCATCTCAAGCAACCATTGAATTCTAGCCTGAACCGGACTTGAAATCAACACTCTCGCCATCCTCCCCTTAATCTCAAAATCCCACCACCCACGAGCTATCGAAGCCGCCACTAAATACTTCTTAACCCAAGCAGCTGCCTCCGCCCTTGTCCTATTTTCCAGCATAACCAACGCATGACATACCGGACAATGAGATATTACCCAGCTCACCCACCCTGTGTCCTGCCTAATCCTCACCTCAGCAATCGCAATAAAACTAGGATTGGTTCCATTCCACTTCTGATTCCCGGAAGTACTCCAAGGCTCTCCCCTCACCACCGGCCTTATCCTAT…
	brb1119 ATGAATCCACAAGCAAGCCTAATCTTCATCACCAGCCTACTCCTAGGAACAACCATCACCATCTCAAGCAACCATTGAATTCTAGCCTGAACCGGACTTGAAATCAACACTCTCGCCATCCTCCCCTTAATCTCAAAATCCCACCACCCACGAGCTATCGAAGCCGCCACTAAATACTTCTTAACCCAAGCAGCTGCCTCTGCCCTTGTCCTATTTTCCAGCATAACCAACGCATGACATACCGGACAATGAGATATTACCCAGCTCACCCACCCTGTGTCCTGCCTAATCCTCACCTCAGCAATCGCAATAAAACTAGGATTGGTTCCATTTCACTTCTGATTCCCGGAAGTACTCCAAGGCTCTCCCCTCACCACCGGCCTTATCCTAT…
	cah297 ATGAATCCACAAGCAAGCCTAATCTTCATCACCAGCCTACTCCTAGGAACAACCATCACCATCTCAAGCAACCATTGAATTCTAGCCTGAACCGGACTTGAAATCAACACTCTCGCCATCCTCCCCTTAATCTCAAAATCCCACCACCCACGAGCTATCGAAGCCGCCACTAAATACTTCTTAACCCAAGCAGCTGCCTCCGCCCTTGTCCTATTTTCCAGCATAACCAACGCATGACATACCGGACAATGAGATATTACCCAGCTCACCCACCCTGTGTCCTGCCTAATCCTCACCTCAGCAATCGCAATAAAACTAGGATTGGCTCCATTCCACTTCTGATTCCCGGAAGTACTCCAAGGCTCTCCCCTCACCACCGGCCTTATCCTATC…
	jsb148 ATGAATCCACAAGCAAGCCTAATCTTCATCACCAGCCTACTCCTAGGAACAACCATCACCATCTCAAGCAACCATTGAATTCTGGCCTGAACCGGACTTGAAATCAACACTCTCGCCATCCTCCCCTTAATCTCAAAATCCCACCACCCACGAGCTATCGAAGCCGCCACTAAATACTTCTTAACCCAAGCAGCTGCCTCCGCCCTTGTCCTATTTTCCAGCATAACCAACGCATGACATACCGGACAATGAGATATTACCCAGCTCACCCACCCTGTGTCCTGCCTAATCCTCACCTCAGCAATCGCAATAAAACTAGGATTGGCTCCATTCCACTTCTGATTCCCGGAAGTACTCCAAGGCTCTCCCCTCACCACCGGCCTTATCCTATC…
	JSB373 ATGAATCCACAAGCAAGCCTAATCTTCATCACCAGCCTACTCCTAGGAACAACCATCACCATCTCAAGCAACCATTGAATTCTAGCCTGAACCGGACTTGAAATCAACACTCTCGCCATCCTCCCCTTAATCTCAAAATCCCACCACCCACGAGCTATCGAAGCCGCCACTAAATACTTCTTAACCCAAGCAGCTGCCTCCGCCCTTGTCCTATTTTCCAGCATAACCAACGCATGACATACCGGACAATGAGATATTACCCAGCTCACCCACCCTGTGTCCTGCCTAATCCTCACCTCAGCAATCGCAATAAAACTAGGATTGGCTCCATTCCACTTCTGATTCCCGGAAGTACTCCAAGGCTCTCCCCTCACCACCGGCCTTATCCTATC…
	JSB380 ATGAA?CCCCAAGCAAGCCTAATCTTCATCACCAGCCTACTCCTAGGAACAACCATCACCATCTCAAGCAACCATTGAATTCTGGCCTGAACCGGACTTGAAATCAACACTCTCGCCATCCTCCCCTTAATCTCAAAATCCCACCACCCACGAGCTATCGAAGCCGCCACTAAATACTTCTTAACCCAAGCAGCTGCCTCCGCCCTTGTCCTATTTTCCAGCATAACCAACGCATGACATACCGGACAATGAGATATTACCCAGCTCACCCACCCTGTGTCCTGCCTAATCCTCACCTCAGCAATCGCAATAAAACTAGGATTGGCTCCATTCCACTTCTGATTCCCGGAAGTACTCCAAGGCTCTCCCCTCACCACCGGCCTTATCCTATC…
	PCPR020 ATGAATCCACAAGCAAGCCTAATCTTCATCACCAGCCTACTCCTAGGAACAACCATCACCATCTCAAGCAACCATTGAATTCTAGCCTGAACCGGACTTGAAATCAACACTCTCGCCGTCCTCCCCTTAATCTCAAAATCCCACCACCCACGGGCTATCGAAGCCGCCACTAAATACTTCTTAACCCAAGCAGCTGCCTCCGCCCTTGTCCTATTTTCCAGCATAACCAACGCATGACATACCGGACAATGAGATATTACCCAGCTCACCCACCCTGTGTCCTGCCTAATCCTCACCTCAGCAATCGCAATAAAACTAGGATTGGCTCCATTCCACTTCTGATTCCCGGAAGTACTCCAAGGCTCTCCCCTCACCACCGGCCTTATCCTAT…
	pcpr017 ATGAATCCACAAGCAAGCCTAATCTTCATCACCAGCCTACTCCTAGGAACAACCATCACCATCTCAAGCAACCATTGAATTCTAGCCTGAACCGGACTTGAAATCAACACTCTCGCCATCCTCCCCTTAATCTCAAAATCCCACCACCCACGAGCTATCGAAGCCGCCACTAAATACTTCTTAACCCAAGCAGCTGCCTCCGCCCTTGTCCTATTTTCCAGCATAACCAACGCATGACATACCGGACAATGGGATATTACCCAGCTCACCCACCCTGTGTCCTGCCTAATCCTCACCTCAGCAATCGCAATAAAACTAGGATTGGCTCCATTCCACTTCTGATTCCCAGAAGTACTCCAAGGCTCTCCCCTCACCACCGGCCTTATCCTAT…
	pcpr019 ATGAATCCACAAGCAAGCCTAATCTTCATCACCAGCCTACTCCTAGGAACAACCATCACCATCTCAAGCAACCATTGAATTCTAGCCTGAACCGGACTTGAAATCAACACTCTCGCCATCCTCCCCTTAATCTCAAAATCCCACCACCCACGAGCTATCGAAGCCGCCACTAAATACTTCTTAACCCAAGCAGCTGCCTCCGCCCTTGTCCTATTTTCCAGCATAACCAACGCATGACATACCGGACAATGGGATATTACCCAGCTCACCCACCCTGTGTCCTGCCTAATCCTCACCTCAGCAATCGCAATAAAACTAGGATTGGCTCCATTCCACTTCTGATTCCCAGAAGTACTCCAAGGCTCTCCCCTCACCACCGGCCTTATCCTAT…
	mm235 ATGAATCCACAAGCAAGCCTAATCTTCATCACCAGCCTACTCCTAGGAACAACCATCACCATCTCAAGCAACCATTGAATTCTAGCCTGAACCGGACTTGAAATCAACACTCTCGCCATCCTCCCCTTAATCTCAAAATCCCACCACCCACGAGCTATCGAAGCCGCCACTAAATACTTCTTAACCCAAGCGGCTGCCTCCGCCCTTGTCCTATTTTCCAGCATAACCAACGCATGACATACCGGACAATGAGATATTACCCAGCTCACCCATCCTGTGTCCTGCCTAATCCTCACCTCAGCAATCGCAATAAAACTAGGATTGGCTCCATTCCACTTCTGATTCCCGGAAGTACTCCAAGGCTCTCCCCTCACCACCGGCCTTATCCTATCC…
	mm266 ATGAATCCACAAGCAAGCCTAATCTTCATCACCAGCCTACTCCTAGGAACAACCATCACCATCTCAAGCAACCATTGAATTCTAGCCTGAACCGGACTTGAAATCAACACTCTCGCCATCCTCCCCTTAATCTCAAAATCCCACCACCCACGAGCTATCGAAGCCGCCACTAAATACTTCTTAACCCAAGCAGCTGCCTCTGCCCTTGTCCTATTTTCCAGCATAACCAACGCATGACATACCGGACAATGAGATATTACCCAGCTCACCCACCCTGTGTCCTGCCTAATCCTCACCTCAGCAATCGCAATAAAACTAGGATTGGTTCCATTTCACTTCTGATTCCCGGAAGTACTCCAAGGCTCCCCCCTCACCACCGGCCTTATCCTATCC…
	mm292 ATGAATCCACAAGCAAGCCTAATCTTCATCACCAGCCTACTCCTAGGAACAACCATCACCATCTCAAGCAACCATTGAATTCTAGCCTGAACCGGACTTGAAATCAACACTCTCGCCATCCTCCCCTTAATCTCAAAATCCCACCACCCACGAGCTATCGAAGCCGCCACTAAATACTTCTTAACCCAAGCAGCTGCCTCTGCCCTTGTCCTATTTTCCAGCATAACCAACGCATGACACACCGGACAATGAGATATTACCCAGCTCACCCACCCTGTGTCCTGCCTAATCCTCACCTCAGCAATCGCAATAAAACTAGGATTGGTTCCATTTCACTTCTGATTCCCGGAAGTACTCCAAGGCTCTCCCCTCACCACCGGCCTTATCCTATCC…
	mm293 ATGAATCCACAAGCAAGCCTAATCTTCATCACCAGCCTACTCCTAGGAACAACCATCACCATCTCAAGCAACCATTGAATTCTAGCCTGAACCGGACTTGAAATCAACACTCTCGCCATCCTCCCCTTAATCTCAAAATCCCACCACCCACGAGCTATCGAAGCCGCCACTAAATACTTCTTAACCCAAGCAGCTGCCTCTGCCCTTGTCCTATTTTCCAGCATAACCAACGCATGACATACCGGACAATGAGATATTACCCAGCTCACCCACCCTGTGTCCTGCCTAATCCTCACCTCAGCAATCGCAATAAAACTAGGATTGGTTCCATTTCACTTCTGATTCCCGGAAGTACTCCAAGGCTCTCCCCTCACCACCGGCCTTATCCTATCC…
	mm303 ATGAATCCACAAGCAAGCCTAATCTTCATCACCAGCCTACTCCTAGGAACAACCATCACCATCTCAAGCAACCATTGAATTCTAGCCTGAACCGGACTTGAAATCAACACTCTCGCCATCCTCCCCTTAATCTCAAAATCCCACCACCCACGAGCTATCGAAGCCGCTACTAAATACTTCTTAACCCAAGCAGCTGCCTCCGCCCTTGTCCTATTTTCCAGCATAACCAACGCATGACATACCGGACAATGAGATATTACCCAGCTCACCCACCCTGTGTCCTGCCTAATCCTCACCTCAGCAATCGCAATAAAACTAGGATTGGCTCCATTCCACTTCTGATTCCCAGAAGTACTCCAAGGCTCTCCCCTCACCACCGGCCTTATCCTATCC…
	mm100 ATGAATCCACAAGCAAGCCTAATCTTCATCACCAGCCTACTCCTAGGAACAACCATCACCATCTCAAGCAACCATTGAATTCTAGCCTGAACCGGACTTGAAATCAACACTCTCGCCATCCTCCCCTTAATCTCAAAATCCCACCACCCACGAGCTATCGAAGCCGCTACTAAATACTTCTTAACCCAAGCAGCTGCCTCCGCCCTTGTCCTATTTTCCAGCATAACCAACGCATGACATACCGGACAATGAGATATTACCCAGCTCACCCACCCTGTGTCCTGCCTAATCCTCACCTCAGCAATCGCAATAAAACTAGGATTGGCTCCATTCCACTTCTGATTCCCAGAAGTACTCCAAGGCTCTCCCCTCACCACCGGCCTTATCCTATCC…
	jk04030 ATGAATCCACAAGCAAGCCTAATCTTCATCACCAGCCTACTCCTAGGAACAACCATCACCATCTCAAGCAACCATTGAATTCTAGCCTGAACCGGACTTGAAATCAACACTCTCGCCATCCTCCCCTTAATCTCAAAATCCCACCACCCACGAGCTATCGAAGCCGCCACTAAATACTTCTTAACCCAAGCAGCTGCCTCTGCCCTTGTCCTATTTTCCAGCATAACCAACGCATGACATACCGGACAATGAGATATTACCCAGCTCACCCACCCTGTGTCCTGCCTAATCCTCACCTCAGCAATCGCAATAAAACTAGGATTGGTTCCATTTCACTTCTGATTCCCGGAAGTACTCCAAGGCTCTCCCCTCACCACCGGCCTTATCCTAT…
	jk06609 ATGAATCCACAAGCAAGCCTAATCTTCATCACCAGCCTACTCCTAGGAACAACCATCACCATCTCAAGCAACCATTGAATTCTAGCCTGAACCGGACTTGAAATCAACACTCTCGCCATCCTCCCCTTAATCTCAAAATCCCACCACCCACGAGCTATCGAAGCCGCTACTAAATACTTCTTAACCCAAGCAGCTGCCTCCGCCCTTGTCCTATTTTCCAGCATAACCAACGCATGACATACCGGACAATGAGATATTACCCAGCTCACCCACCCTGTGTCCTGCCTAATCCTCACCTCAGCAATCGCAATAAAACTAGGATTGGCTCCATTCCACTTCTGATTCCCAGAAGTACTCCAAGGCTCTCCCCTCACCACCGGCCTTATCCTAT…
	jk06610 ATGAATCCACAAGCAAGCCTAATCTTCATCACCAGCCTACTCCTAGGAACAACTATCACCATCTCAAGCAACCATTGAATTCTAGCCTGAACCGGACTTGAAATCAACACTCTCGCCATCCTTCCCTTAATCTCAAAATCCCACCACCCACGAGCTATCGAAGCCGCCACTAAATACTTCTTAACCCAAGCAGCTGCCTCTGCCCTTGTCCTATTTTCCAGCATAACCAACGCATGACATACCGGACAATGAGATATTACCCAGCTCACCCACCCTGTGTCCTGCCTAATCCTCACCTCAGCAATCGCAATAAAACTAGGATTGGTTCCATTTCACTTCTGATTCCCGGAAGTACTCCAAGGCTCTCCCCTCACCACCGGCCTTATCCTAT…
	jk06611 ATGAATCCACAAGCAAGCCTAATCTTCATCACCAGCCTACTCCTAGGAACAACCATCACCATCTCAAGCAACCATTGAATTCTAGCCTGAACCGGACTTGAAATCAACACTCTCGCCATCCTCCCCTTAATCTCAAAATCCCACCACCCACGAGCTATCGAAGCCGCCACTAAATACTTCTTAACCCAAGCAGCTGCCTCTGCCCTTGTCCTATTTTCCAGCATAACCAACGCATGACATACCGGACAATGAGATATTACCCAGCTCACCCACCCTGTGTCCTGCCTAATCCTCACCTCAGCAATCGCAATAAAACTAGGATTGGTTCCATTTCACTTCTGATTCCCGGAAGTACTCCAAGGCTCTCCCCTCACCACCGGCCTTATCCTAT…
	jk06612 ATGAATCCACAAGCAAGCCTAATCTTCATCACCAGCCTACTCCTAGGAACAACCATCACCATCTCAAGCAACCATTGAATTCTAGCCTGAACCGGACTTGAAATCAACACTCTCGCCATCCTCCCCTTAATCTCAAAATCCCACCACCCACGAGCTATCGAAGCCGCCACTAAATACTTCTTAACCCAAGCAGCTGCCTCTGCCCTTGTCCTATTTTCCAGCATAACCAACGCATGACATACCGGACAATGAGATATTACCCAGCTCACCCACCCTGTGTCCTGCCTAATCCTCACCTCAGCAATCGCAATAAAACTAGGATTGGTTCCATTTCACTTCTGATTCCCGGAAGTACTCCAAGGCTCTCCCCTCACCACCGGCCTTATCCTAT…
	jk06613 ATGAATCCACAAGCAAGCCTAATCTTCATCACCAGCCTACTCCTAGGAACAACCATCACCATCTCAAGCAACCATTGAATTCTAGCCTGAACCGGACTTGAAATCAACACTCTCGCCATCCTCCCCTTAATCTCAAAATCCCACCACCCACGAGCTATCGAAGCCGCCACTAAATACTTCTTAACCCAAGCAGCTGCCTCTGCCCTTGTCCTATTTTCCAGCATAACCAACGCATGACATACCGGACAATGAGATATTACCCAGCTCACCCACCCTGTGTCCTGCCTAATCCTCACCTCAGCAATCGCAATAAAACTAGGATTGGTTCCATTTCACTTCTGATTCCCGGAAGTACTCCAAGGCTCTCCCCTCACCACCGGCCTTATCCTAT…
	jk06626 ATGAATCCACAAGCAAGCCTAATCTTCATCACCAGCCTACTCCTAGGAACAACCATCACTATCTCAAGCAACCATTGAATTCTAGCCTGAACCGGACTTGAAATCAACACTCTCGCCATCCTCCCCTTAATCTCAAAATCCCACCACCCACGAGCTATCGAAGCCGCCACTAAATACTTCTTAACCCAAGCAGCTGCCTCTGCCCTCGTCCTATTTTCCAGCATAACCAACGCATGACATACCGGACAATGAGATATTACCCAGCTCACCCACCCTGTGTCCTGCCTAATCCTCACCTCAGCAATCGCAATAAAACTAGGATTGGTTCCATTTCACTTCTGATTCCCGGAAGTACTCCAAGGCTCTCCCCTCACCACCGGCCTTATCCTAT…
	jk06627 ATGAATCCACAAGCAAGCCTAATCTTCATCACCAGCCTACTCCTAGGAACAACCATCACCATCTCAAGCAACCATTGAATTCTAGCCTGAACCGGACTTGAAATCAACACTCTCGCCATCCTCCCCTTAATCTCAAAATCCCACCACCCACGAGCTATCGAAGCCGCCACTAAATACTTCTTAACCCAAGCAGCTGCCTCTGCCCTTGTCCTATTTTCCAGCATAACCAACGCATGACACACCGGACAATGAGATATTACCCAGCTCACCCACCCTGTGTCCTGCCTAATCCTCACCTCAGCAATCGCAATAAAACTAGGATTGGTTCCATTTCACTTCTGATTCCCGGAAGTACTCCAAGGCTCTCCCCTCACCACCGGCCTTATCCTAT…
	jk03173 ATGAATCCACAAGCAAGCCTAATCTTCATCACCAGCCTACTCCTAGGAACAACCATCACCATCTCAAGCAACCATTGAATTCTAGCCTGAACCGGACTTGAAATCAACACTCTCGCCATCCTCCCCTTAATCTCAAAATCCCACCACCCACGAGCTATCGAAGCCGCCACTAAATACTTCTTAACCCAAGCAGCTGCCTCCGCCCTTGTCCTATTTTCCAGCATAACCAACGCATGACATACCGGACAATGAGATATTACCCAGCTCACCCACCCTGTGTCCTGCCTAATCCTCACCTCAGCAATCGCAATAAAACTAGGATTGGCTCCATTCCACTTCTGATTCCCGGAAGTACTCCAAGGCTCTCCCCTCACCACCGGCCTTATCCTAT…
	jk03192 ATGAATCCACAAGCAAGCCTAATCTTCATCACCAGCCTACTCCTAGGAACAACCATCACCATCTCAAGCAACCATTGAATTCTAGCCTGAACCGGACTTGAAATCAACACTCTCGCCATCCTCCCCTTAATCTCAAAATCCCACCACCCACGAGCTATCGAAGCCGCCACTAAATACTTCTTAACCCAAGCAGCTGCCTCCGCCCTTGTCCTATTTTCCAGCATAACCAACGCATGACATACCGGACAATGAGATATTACCCAGCTCACCCACCCTGTGTCCTGCCTAATCCTCACCTCAGCAATCGCAATAAAACTAGGATTGGCTCCATTCCACTTCTGATTCCCGGAAGTACTCCAAGGCTCTCCCCTCACCACCGGCCTTATCCTAT…
	gms537 ATGAATCCACAAGCAAGCCTAATCTTCATCACCAGCCTACTCCTAGGAACAACCATCACCATCTCAAGCAACCATTGAATTCTAGCCTGAACCGGACTTGAAATCAACACTCTCGCCATCCTCCCCTTAATCTCAAAATCCCACCACCCACGAGCTATCGAGGCCGCCACTAAATACTTCTTAACCCAAGCAGCTGCCTCTGCCCTTGTCCTATTTTCCAGCATAACCAACGCATGACATACCGGACAATGAGATATTACCCAGCTCACCCACCCTGTGTCCTGCCTAATCCTCACCTCAGCAATCGCAATGAAACTAGGATTGGTTCCATTTCACTTCTGATTCCCGGAAGTACTCCAAGGCTCTCCCCTCACCACCGGCCTTATCCTATC…
	dhb5325 ATGAATCCACAAGCAAGCCTAATCTTCATCACCAGCCTACTCCTAGGAACAACCATCACCATCTCAAGCAACCATTGAATTCTAGCCTGAACCGGACTTGAAATCAACACTCTCGCCGTCCTCCCCTTAATCTCAAAATCCCACCACCCACGGGCTATCGAAGCCGCCACTAAATACTTCTTAACCCAAGCAGCTGCCTCCGCCCTTGTCCTATTTTCCAGCATAACCAACGCATGACATACCGGACAATGAGATATTACCCAGCTCACCCACCCTGTGTCCTGCCTAATCCTCACCTCAGCAATCGCAATAAAACTAGGATTGGCTCCATTCCACTTCTGATTCCCGGAAGTACTCCAAGGCTCTCCCCTCACCACCGGCCTTATCCTAT…
	dhb5328 ATGAATCCACAAGCAAGCCTAATCTTCATCACCAGCCTACTCCTAGGAACAACCATCACCATCTCAAGCAACCATTGAATTCTAGCCTGAACCGGACTTGAAATCAACACTCTCGCCATCCTCCCCTTAATCTCAAAATCCCACCACCCACGAGCTATCGAAGCTGCCACTAAATACTTCTTAACCCAAGCAGCTGCCTCCGCCCTTGTCCTATTTTCCAGCATAACCAACGCATGACATACCGGACAATGAGATATTACCCAGCTCACCCACCCTGTGTCCTGCCTAATCCTCACCTCAGCAATCGCAATAAAACTAGGATTGGCTCCATTCCACTTCTGATTCCCGGAAGTACTCCAAGGCTCTCCCCTCACCACCGGCCTTATCCTAT…
	jk03193 ATGAATCCACAAGCAAGCCTAATCTTCATCACCAGCCTACTCCTAGGAACAACCATCACCATCTCAAGCAACCATTGAATTCTAGCCTGAACCGGACTTGAAATCAACACTCTCGCCATCCTCCCCTTAATCTCAAAATCCCACCACCCACGAGCTATCGAAGCCGCCACTAAATACTTCTTAACCCAAGCAGCTGCCTCCGCCCTTGTCCTATTTTCCAGCATAACCAACGCATGACATACCGGACAATGAGATATTACCCAGCTCACCCACCCTGTGTCCTGCCTAATCCTCACCTCAGCAATCGCAATAAAACTAGGATTGGCTCCATTCCACTTCTGATTCCCGGAAGTACTCCAAGGCTCTCCCCTCACCACCGGCCTTATCCTAT…
	jk03211 ATGAATCCACAAGCAAGCCTAATCTTCATCACCAGCCTACTCCTAGGAACAACCATCACCATCTCAAGCAACCATTGAATTCTAGCCTGAACCGGACTTGAAATCAACACTCTCGCCGTCCTCCCCTTAATCTCAAAATCCCACCACCCACGGGCTATCGAAGCCGCCACTAAATACTTCTTAACCCAAGCAGCTGCCTCCGCCCTTGTCCTATTTTCCAGCATAACCAACGCATGACATACCGGACAATGAGATATTACCCAGCTCACCCACCCTGTGTCCTGCCTAATCCTCACCTCAGCAATCGCAATAAAACTAGGATTGGCTCCATTCCACTTCTGATTCCCGGAAGTACTCCAAGGCTCTCCCCTCACCACCGGCCTTATCCTAT…
	jk03212 ATGAATCCACAAGCAAGCCTAATCTTCATCACCAGCCTACTCCTAGGAACAACCATCACCATCTCAAGCAACCATTGAATTCTAGCCTGAACCGGACTTGAAATCAACACTCTCGCCGTCCTCCCCTTAATCTCAAAATCCCACCACCCACGGGCTATCGAAGCCGCCACTAAATACTTCTTAACCCAAGCAGCTGCCTCCGCCCTTGTCCTATTTTCCAGCATAACCAACGCATGACATACCGGACAATGAGATATTACCCAGCTCACCCACCCTGTGTCCTGCCTAATCCTCACCTCAGCAATCGCAATAAAACTAGGATTGGCTCCATTCCACTTCTGATTCCCGGAAGTACTCCAAGGCTCTCCCCTCACCACCGGCCTTATCCTAT…
	jk03228 ATGAATCCACAAGCAAGCCTAATCTTCATCACCAGCCTACTCCTAGGAACAACCATCACCATCTCAAGCAACCATTGAATTCTAGCCTGAACCGGACTTGAAATCAACACTCTCGCCATCCTCCCCTTAATCTCAAAATCCCACCACCCACGAGCTATCGAAGCCGCCACTAAATACTTCTTAACCCAAGCAGCTGCCTCCGCCCTTGTCCTATTTTCCAGCATAACCAACGCATGACATACCGGACAATGAGATATTACCCAGCTCACCCACCCTGTGTCCTGCCTAATCCTCACCTCAGCAATCGCAATAAAACTAGGATTGGTTCCATTCCACTTCTGATTCCCGGAAGTACTCCAAGGCTCTCCCCTCACCACCGGCCTTATCCTAT…
	jk03267 ATGAATCCACAAGCAAGCCTAATCTTCATCACCAGCCTACTCCTAGGAACAACCATCACCATCTCAAGCAACCATTGAATTCTAGCCTGAACCGGACTTGAAATCAACACTCTCGCCATCCTCCCCTTAATCTCAAAATCCCACCACCCACGAGCTATCGAAGCCGCCACTAAATACTTCTTAACCCAAGCAGCTGCCTCCGCCCTTGTCCTATTTTCCAGCATAACCAACGCATGACATACCGGACAATGAGATATTACCCAGCTCACCCACCCTGTGTCCTGCCTAATCCTCACCTCAGCAATCGCAATAAAACTAGGATTGGCTCCATTCCACTTCTGATTCCCGGAAGTACTCCAAGGCTCTCCCCTCACCACCGGCCTTATCCTAT…
	jk03268 ATGAATCCACAAGCAAGCCTAATCTTCATCACCAGCCTACTCCTAGGAACAACCATCACCATCTCAAGCAACCATTGAATTCTAGCCTGAACCGGACTTGAAATCAACACTCTCGCCATCCTCCCCTTAATCTCAAAATCCCACCACCCACGAGCTATCGAAGCCGCCACTAAATACTTCTTAACCCAAGCAGCTGCCTCCGCCCTTGTCCTATTTTCCAGCATAACCAACGCATGACATACCGGACAATGAGATATTACCCAGCTCACCCACCCTGTGTCCTGCCTAATCCTCACCTCAGCAATCGCAATAAAACTAGGATTGGCTCCATTCCACTTCTGATTCCCGGAAGTACTCCAAGGCTCTCCCCTCACCACCGGCCTTATCCTAT…
	mm544 ATGAATCCACAAGCAAGCCTAATCTTCATCACCAGCCTACTCCTAGGAACAACCATCACCATCTCAAGCAACCATTGAATTCTAGCCTGAACCGGACTTGAAATCAACACTCTCGCCATCCTCCCCTTAATCTCAAAATCCCACCACCCACGAGCTATCGAAGCCGCTACCAAATACTTCTTAACCCAAGCAGCTGCCTCCGCCCTTGTCCTATTTTCCAGCATAACCAACGCATGACATACCGGACAATGAGATATTACCCAGCTCACCCACCCTGTGTCCTGCCTAATCCTCACCTCAGCAATCGCAATAAAACTAGGATTGGCTCCATTCCACTTCTGATTCCCAGAAGTACTCCAAGGCTCTCCCCTCACCACCGGCCTTATCCTATCC…
	mm545 ATGAATCCACAAGCAAGCCTAATCTTCATCACCAGCCTACTCCTAGGAACAACCATCACCATCTCAAGCAACCATTGAATTCTAGCCTGAACCGGACTTGAAATCAACACTCTCGCCATCCTCCCCTTAATCTCAAAATCCCACCACCCACGAGCTATCGAAGCCGCCACTAAATACTTCTTAACCCAAGCAGCTGCCTCCGCCCTTGTCCTATTTTCCAGCATAACCAACGCATGACATACCGGACAATGAGATATTACCCAGCTCACCCACCCTGTGTCCTGCCTAATCCTCACCTCAGCAATCGCAATAAAACTAGGATTGGCTCCATTCCACTTCTGATTCCCGGAAGTACTCCAAGGCTCTCCCCTCACCACCGGCCTTATCCTATCC…
	mm550 ATGAATCCACAAGCAAGCCTAATCTTCATCACCAGCCTACTCCTAGGAACAACCATCACCATCTCAAGCAACCATTGAATTCTAGCCTGAACCGGACTTGAAATCAACACTCTCGCCATCCTCCCCTTAATCTCAAAATCCCACCACCCACGAGCTATCGAAGCCGCCACTAAATACTTCTTAACCCAAGCAGCTGCCTCCGCCCTTGTCCTATTTTCCAGCATAACCAACGCATGACATACCGGACAATGAGATATTACCCAGCTCACCCACCCTGTGTCCTGCCTAATCCTCACCTCAGCAATCGCAATAAAACTAGGATTGGCTCCATTCCACTTCTGATTCCCGGAAGTACTCCAAGGCTCTCCCCTCACCACCGGCCTTATCCTATCC…
	jk06549 ATGAATCCACAAGCAAGCCTAATCTTCATCACCAGCCTACTCCTAGGAACAACCATCACCATCTCAAGCAACCATTGAATTCTAGCCTGAACCGGACTTGAAATCAACACTCTCGCCATCCTCCCCTTAATCTCAAAATCCCACCACCCACGAGCTATCGAAGCCGCCACTAAATACTTCTTAACCCAAGCAGCTGCCTCTGCCCTTGTCCTATTTTCCAGCATAACCAACGCATGACATACCGGACAATGAGATATTACCCAGCTCACCCACCCTGTGTCCTGCCTAATCCTCACCTCAGCAATCGCAATAAAACTAGGATTGGTTCCATTTCACTTCTGATTCCCGGAAGTACTCCAAGGCTCTCCCCTCACCACCGGCCTTATCCTAT…
	jk06587 ATGAATCCACAAGCAAGCCTAATCTTCATCACCAGCCTACTCCTAGGAACAACTATCACCATCTCAAGCAACCATTGAATTCTAGCCTGAACCGGACTTGAAATCAACACTCTCGCCATCCTCCCCTTAATCTCAAAATCCCACCACCCACGAGCTATCGAAGCCGCCACTAAATACTTCTTAACCCAAGCAGCTGCCTCCGCCCTTGTCCTATTTTCCAGCATAACCAACGCATGACATACCGGACAATGAGATATTACCCAGCTCACCCACCCTGTATCCTGCCTAATCCTCACCTCAGCAATCGCAATAAAACTAGGATTGGCTCCATTCCACTTCTGATTCCCGGAAGTACTCCAAGGCTCTCCCCTCACCACCGGCCTTATCCTAT…
	dhb2914 ATGAATCCACAAGCAAGCCTAATTTTCATCACCAGCCTACTCCTAGGAACAACCATTACCATCTCAAGCAACCATTGAATCTTAGCCTGAACCGGACTTGAAATCAACACTCTCGCCATCCTCCCCCTGATCTCAAAGTCCCATCACCCACGAGCTATCGAAGCCGCCACTAAATATTTCTTGACCCAAGCAACTGCCTCCGCCCTTGTCCTATTTTCCAGCATAACCAACGCATGACACACCGGACAATGAGATATCACCCAACTCACCCACCCCATATCCTGCCTAATCCTCACCTCAGCAATCGCAATAAAACTAGGATTGGTTCCATTCCACTTCTGATTCCCGGAAGTACTCCAAGGCTCCCCCCTCACTACTGGCCTTATCCTGT…
	dhb3113 ATGAATCCACAAGCAAGCCTAATTTTCATCACCAGCCTACTCCTAGGAACAACCATTACCATCTCAAGCAACCATTGAATCTTAGCCTGAACCGGACTTGAAATCAACACTCTCGCCATCCTCCCCCTGATCTCAAAGTCCCATCACCCACGAGCTATCGAAGCCGCCACTAAATATTTCTTGACCCAAGCAACTGCCTCCGCCCTTGTCCTATTTTCCAGCATAACCAACGCATGACACACCGGACAATGAGATATCACCCAACTCACCCACCCCATATCCTGCCTAATCCTCACCTCAGCAATCGCAATAAAACTAGGATTGGTTCCATTCCACTTCTGATTCCCGGAAGTACTCCAAGGCTCCCCCCTCACTACTGGCCTTATCCTGT…
	dhb3208 ATGAATCCACAAGCAAGCCTAATTTTCATCACCAGCCTACTCCTAGGAACAACCATTACCATCTCAAGCAACCATTGAATCTTAGCCTGAACCGGACTTGAAATCAACACTCTCGCCATCCTCCCCCTGATCTCAAAGTCCCATCACCCACGAGCTATCGAAGCCGCCACTAAATATTTCTTGACCCAAGCAACTGCCTCCGCCCTTGTCCTATTTTCCAGCATAACCAACGCATGACACACCGGACAATGAGATATCACCCAACTCACCCACCCCATATCCTGCCTAATCCTCACCTCAGCAATCGCAATAAAACTAGGATTGGTTCCATTCCACTTCTGATTCCCGGAAGTACTCCAAGGCTCCCCCCTCACTACTGGCCTTATCCTGT…
	dhb3370 ATGAATCCACAAGCAAGCCTAATTTTCATCACCAGCCTACTCCTAGGAACAACCATTACCATCTCAAGCAACCATTGAATCTTAGCCTGAACCGGACTTGAAATCAACACTCTCGCCATCCTCCCCCTGATCTCAAAGTCCCATCACCCACGAGCTATCGAAGCCGCCACTAAATATTTCTTGACCCAAGCAACTGCCTCCGCCCTTGTCCTATTTTCCAGCATAACCAACGCATGACACACCGGACAATGAGATATCACCCAACTCACCCACCCCATATCCTGCCTAATCCTCACCTCAGCAATCGCAATAAAACTAGGATTGGTTCCATTCCACTTCTGATTCCCGGAAGTACTCCAAGGCTCCCCCCTCACTACTGGCCTTATCCTGT…
	dhb3389 ATGAATCCACAAGCAAGCCTAATTTTCATCACCAGCCTACTCCTAGGAACAACCATTACCATCTCAAGCAACCATTGAATCTTAGCCTGAACCGGACTTGAAATCAACACTCTCGCCATCCTCCCCCTGATCTCAAAGTCCCATCACCCACGAGCTATCGAAGCCGCCACTAAATATTTCTTGACCCAAGCAACTGCCTCCGCCCTTGTCCTATTTTCCAGCATAACCAACGCATGACACACCGGACAATGAGATATCACCCAACTCACCCACCCCATATCCTGCCTAATCCTCACCTCAGCAATCGCAATAAAACTAGGATTGGTTCCATTCCACTTCTGATTCCCGGAAGTACTCCAAGGCTCCCCCCTCACTACTGGCCTTATCCTGT…
	dhb3391 ATGAATCCACAAGCAAGCCTAATTTTCATCACCAGCCTACTCCTAGGAACAACCATTACCATCTCAAGCAACCATTGAATCTTAGCCTGAACCGGACTTGAAATCAACACTCTCGCCATCCTCCCCCTGATCTCAAAGTCCCATCACCCACGAGCTATCGAAGCCGCCACTAAATATTTCTTGACCCAAGCAACTGCCTCCGCCCTTGTCCTATTTTCCAGCATAACCAACGCATGACACACCGGACAATGAGATATCACCCAACTCACCCACCCCATATCCTGCCTAATCCTCACCTCAGCAATCGCAATAAAACTAGGATTGGTTCCATTCCACTTCTGATTCCCGGAAGTACTCCAAGGCTCCCCCCTCACTACTGGCCTTATCCTGT…
	gav1710 ATGAATCCACAAGCAAGCCTAATTTTCATCACCAGCCTACTCCTAGGAACAACCATTACCATCTCAAGCAACCATTGAATCTTAGCCTGAACCGGACTTGAAATCAACACTCTCGCCATCCTCCCCCTGATCTCAAAGTCCCATCACCCACGAGCTATCGAAGCCGCCACTAAATATTTCTTGACCCAAGCAACTGCCTCCGCCCTTGTCCTATTTTCCAGCATAACCAACGCATGACACACCGGACAATGAGATATCACCCAACTCACCCACCCCATATCCTGCCTAATCCTCACCTCAGCAATCGCAATAAAACTAGGATTGGTTCCATTCCACTTCTGATTCCCGGAAGTACTCCAAGGCTCCCCCCTCACTACTGGCCTTATCCTGT…
	tak195 ATGAATCCACAAGCAAGCCTAATTTTCATCACCAGCCTACTCCTAGGAACAACCATTACCATCTCAAGCAACCATTGAATCTTAGCCTGAACCGGACTTGAAATCAACACTCTCGCCATCCTCCCCCTGATCTCAAAGTCCCATCACCCACGAGCTATCGAAGCCGCCACTAAATATTTCTTGACCCAAGCAACTGCCTCCGCCCTTGTCCTATTTTCCAGCATAACCAACGCATGACACACCGGACAATGAGATATCACCCAACTCACCCACCCCATATCCTGCCTAATCCTCACCTCAGCAATCGCAATAAAACTAGGATTGGTTCCATTCCACTTCTGATTCCCGGAAGTACTCCAAGGCTCCCCCCTCACTACTGGCCTTATCCTGTC…
	jk00008 ATGAATCCACAAGCAAGCCTAATTTTCATCACCAGCCTACTCCTAGGAACAACCATTACCATCTCAAGCAACCATTGAATCTTAGCCTGAACCGGACTTGAAATCAACACTCTCGCCATCCTCCCCCTGATCTCAAAGTCCCATCACCCACGAGCTATCGAAGCCGCCACTAAATATTTCTTGACCCAAGCAACTGCCTCCGCCCTTGTCCTATTTTCCAGCATAACCAACGCATGACACACCGGACAATGAGATATCACCCAACTCACCCACCCCATATCCTGCCTAATCCTCACCTCAGCAATCGCAATAAAACTAGGATTGGTTCCATTCCACTTCTGATTCCCGGAAGTACTCCAAGGCTCCCCCCTCACTACTGGCCTTATCCTGT…
	394090 ATGAATCCACAAGCAAGCCTAATCTTCATCACCAGCCTACTCCTAGGAACAACCATCACCATCTCAAGCAACCATTGAATTCTAGCCTGAACCGGACTTGAAATCAACACTCTCGCCATCCTCCCCTTAATCTCAAAATCCCACCACCCACGAGCTATCGAAGCCGCCACTAAATACTTCTTAACCCAAGCAGCTGCCTCTGCCCTTGTCCTATTTTCCAGCATAACCAACGCATGACATACCGGACAATGAGATATTACCCAGCTCACCCACCCTGTGTCCTGCCTAATCCTCACCTCAGCAATCGCAATAAAACTAGGATTGGTTCCATTTCACTTCTGATTCCCGGAAGTACTCCAAGGCTCTCCCCTCACCACCGGCCTTATCCTATC…
	393894 ATGAATCCACAAGCAAGCCTAATCTTCATCACCAGCCTACTCCTAGGAACAACCATCACCATCTCAAGCAACCATTGAATTCTAGCCTGAACCGGACTTGAAATCAACACTCTCGCCATCCTCCCCTTAATCTCAAAATCCCACCACCCACGAGCTATCGAAGCCGCTACTAAATACTTCTTAACCCAAGCAGCTGCCTCCGCCCTTGTCCTATTTTCCAGCATAACCAACGCATGACATACCGGACAATGAGATATTACCCAGCTCACCCACCCTGTGTCCTGCCTAATCCTCACCTCAGCAATCGCAATAAAACTAGGATTGGCTCCATTCCACTTCTGATTCCCAGAAGTACTCCAAGGCTCTCCCCTCACCACCGGCCTTATCCTATC…
	334598 ATGAATCCACAAGCAAGCCTGATTTTCATCACTAGCCTACTCCTAGGAACAACCATCACCATCTCAAGCAACCATTGAATTTTAGCCTGAACCGGCCTTGAAATCAATACTCTCGCCGTACTCCCCTTGATCTCAAAATCCCACCACCCACGAGCTATCGAAGCCGCCACTAAATACTTCCTAACCCAAGCAACTGCTTCCGCCCTAGTCCTATTTTCCAGCATAACCAACGCATGACACACTGGACAATGAGACATCACCCAGCTCACCCACCCCATATCCTGCCTAATCCTCACCTCAGCACTCGCAATAAAACTAGGACTAGTTCCATTCCACTTCTGATTCCCGGAAGTACTCCAAGGCTCTTCCCTCACTACCGGCCTTATCCTGTC…
	kcc176 ATGAATCCACAAGCAAGCCTAATTTTCATCATCAGCCTACTCCTAGGAACAACCATTACCATCTCAAGCAACCATTGAATTTTAGCCTGAACCGGACTTGAAATCAACACTCTCGCCATTCTCCCCCTGATCTCAAAGTCCCATCATCCACGAGCTATCGAAGCCGCCACTAAATACTTCTTAACCCAAGCAACTGCCTCCGCCCTTGTCCTATTTTCCAGCATAACCAACGCATGACACACCGGACAGTGAGATATCACCCAACTCACCCACCCCATATCCTGCCTAATCCTCACCTCAGCAATCGCAATAAAACTAGGATTGGTTCCATTCCACTTCTGATTCCCGGAAGTACTCCAAGGCTCTCCCCTCACTACCGGCCTTATCCTGTC…
	394093 ATGAACCCCCGAGCAAACCTAATTTTCATCACCAGCCTACTCTTAGGAACAACCATCACCATCTCAAGCAACCATTGAATTATGGCCTGAGCCGGACTTGAAATCAACACTCTCGCCATTCTCCCCCTGATCTCAAAATCCCACCACCCCCGAGCTATCGAAGCCGCCACTAAGTACTTCTTAACTCAAGCAGCTGCCTCCGCCCTTGTTCTATTCTCCAGCATGACCAACGCATGACACACCGGACAATGAGATATCACCCAGCTCACCCACCCCACATCCTGCCTAATCCTCACCTCGGCGATCTCAATAAAACTAGGACTGGTACCATTCCACTTCTGATTTCCGGAAGTGCTCCAAGGTTCCCCCCTCACTACAGGCCTCATCTTATC…
	B19750 ATGAATCCCCGAGCAAACCTAATCTTCATCGCCAGCCTACTCCTAGGAACAACCATCACCATCTCGAGCAACCACTGAATTATAGCCTGAGCCGGACTTGAAATCAACACCCTCGCCATTCTCCCCCTAATCTCAAAATCCCACCACCCACGGGCTATCGAAGCCGCCACTAAATACTTCCTAACTCAAGCAGCTGCCTCCGCCCTTGTCTTATTCTCCAGCATAACCAACGCATGACACACCGGACAATGGGACATTACCCAACTCACCCACCCCATATCCTGCTTGATCCTCACCTCAGCAATCGCAACAAAACTAGGACTGGTACCATTCCACTTCTGGTTCCCGGAAGTACTCCAAGGTTCCCCCCTCACTACAGGCCTCATCCTGTC…
	jk94105 ATGAATCCCCAAGCAAACCTAATCTTCATCACCAGCCTACTCCTAGGAACAACCATCACTATCTCAAGCAACCATTGAATTATAGCCTGAACAGGACTTGAAATCAACACTCTCGCTATTCTCCCCTTAATTTCAAAGTCTCATCACCCACGGGCCATCGAAGCCGCTACTAAATACTTCTTAACCCAAGCAACTGCCTCCGCCCTTGTCCTATTCTCCAGCATAACCAACGCATGATATACTGGACAATGAGATATCACCCAACTCACTCATCCCACATCCTGCTTAATCCTCACCTCAGCAATCGCAATAAAACTAGGACTAGTACCATTCCACTTCTGATTCCCAGAAGTACTTCAAGGTTCCCCCCTCATTACAGGCCTTATCCTGT…
	B7783 ATGAATCCCCTAGCAAACCTAATCTTCATCACCAGCCTACTCCTAGGAACAACCATCACCCTCTCAAGTAACCACTGAATCATAGCTTGGACAGGCCTTGAAATCAACACTCTCGCCATCCTCCCACTAATCTCAAAATCTCATCACCCACGAGCCATTGAAGCTGCCACTAAATACTTCCTAACCCAAGCAGCCGCTTCAGCTCTCGTCTTATTCTCCAGCATAACCAATGCATGGCACACCGGACAATGAGACATTACCCAACTCACCCACCCCACCTCTTGCTTGATTCTTACTTCAGCAATTGCAATAAAACTGGGACTAGTACCATTCCACTTCTGATTTCCAGAAGTACTTCAAGGCTCCCCCCTCATTACTGGTCTCCTCCTATCT…
	343374 ATGAATCCCCAAGCAAACCTAATTTTCATCACCAGCTTACTCCTAGGGACAACCATTACCATCTCAAGCAACCATTGAGTCATAGCTTGGACTGGCCTCGAAATCAACACCCTCGCTATCCTCCCACTAATCTCAAAATCTCACCATCCACGAGCTATCGAAGCTGCCACTAAATACTTCCTGACCCAGGCAGCTGCCTCTGCCCTTGTCTTATTCTCCAGCATGACTAACGCATGACACACCGGACAGTGAGATATCACCCAACTCACCCACCCTACATCTTGCTTAATTCTCACTTCAGCAATTGCAATAAAACTAGGACTAGTGCCATTCCACTTCTGATTCCCAGAAGTACTTCAAGGTTCTCCCCTCATTACTGGCCTTCTCCTGTC…
	B265 GTGAACCCCCAAGCAAACCTAATCTTTATTACTAGCCTACTCTTAGGGACTACCATCACCCTCTCAAGCAACCATTGAGTCATAGCTTGGACAGGCCTTGAAATCAACACCCTCGCCATCCTCCCACTAATCTCAAAATCTCACCACCCACGAGCCATTGAGGCTGCTACCAAATACTTCCTAACCCAAGCAACTGCTTCAGCCCTTGTCCTATTCTCCAGCATGACCAATGCATGGCACACCGGACAATGAGATATTACCCAACTCACTCACCCCACATCTTGTTTAATTCTTACTTCAGCGATCGCAATAAAACTAGGACTAGTACCATTCCACTTCTGATTCCCAGAAGTACTTCAAGGCTCCCCTCTCATTACTGGCCTCCTCCTATCTA…
	BMM678 ATGAATCCCCAAGCAAACCTAATCTTCATCGCCAGCCTACTCCTAGGAACAACCATCACCATCTCAAGCAACCATTGAATCATAGCCTGAGCCGGACTCGAAATCAACACTCTCGCCATTCTCCCTTTAATTTCAAAATCTCATCACCCGCGAGCTATCGAAGCCGCCACTAAATACTTCTTAACCCAAGCAGCCGCCTCCACCCTTGTCCTATTCTCCAGCATAACCAACGCATGACACACTGGACAATGAGATATTACCCAACTCACCCACCCCCCATCCTGCTTAATCCTCACCTCGGCGGTCGCAATAAAACTAGGACTGGTACCATTCCACTTCTGATTCCCGGAAGTACTTCAAGGTTCCCCCCTCATTACAGGCCTTATCCTATC…
;
END;
