# Supplementary material for: A latitudinal phylogeographic diversity gradient in birds
Source: PLoS Biol. 2017 Apr 13;15(4):e2001073. doi: 10.1371/journal.pbio.2001073 (PMC5390966; doi:10.1371/journal.pbio.2001073)
Supplement: S1 Data — (ZIP) [file pbio.2001073.s015.zip › S1_Data/Piranga-ludovicana.nex]

#Please contact John Klicka (klicka@uw.edu) for information regarding samples.
#NEXUS
BEGIN DATA;
	DIMENSIONS NTAX=327 NCHAR=1143;
	FORMAT DATATYPE = DNA GAP = - MISSING = ?;
	MATRIX
	BMM678 ATGGCCCTCAACCTTCGTAAAAACCACCAAATCCTAAAAATCATCAACAACGCCCTAATCGACCTCCCAACTCCATCAAACATCTCAACATGATGAAACTTCGGATCTCTATTAGGGCTCTGCCTAATTACTCAAATCATCACAGGTCTCCTGCTAGCCATACACTACACAGCAGACACCAACCTAGCTTTCTCCTCTGTCGCCCACATATGCCGAGACGTACAATTCGGCTGACTCATCCGCAACCTCCACGCAAACGGAGCCTCCTTCTTCTTCATCTGCATCTACCTCCACATCGGCCGAGGACTCTACTACGGCTCATACCTAAACAAAGAAACCTGAAACATCGGAGTCATCCTCCTCCTAGCCCTCATAGCAACTGCTTTCGTAGG…
	ALB9862 ATGGCCCTCAACCTTCGTAAAAATCACCAAATCCTAAAAATCATCAACAACGCCCTAATCGATCTCCCAACTCCATCAAACATCTCAACATGATGAAACTTCGGGTCTCTACTAGGCCTCTGCCTAATCACCCAAATCATCACAGGTCTCCTGCTAGCCATGCACTACACAGCAGACACCAACCTAGCTTTCTCCTCTGTCGCCCACATATGCCGAGACGTACAATTCGGCTGACTCATCCGCAACCTCCACGCAAACGGAGCCTCCTTCTTCTTCATCTGCATCTACCTACACATTGGACGAGGACTCTACTACGGCTCATACCTAAATAAAGAAACCTGAAACATCGGAGTCATCCTCCTCCTAACCCTCATAGCAACTGCCTTCGTAG…
	ALB98649 ATGGCCCTCAACCTTCGTAAAAATCACCAAATCCTAAAAATCATCAACAACGCCCTAATCGATCTCCCAACTCCATCAAACATCTCAACATGATGAAACTTCGGGTCTCTACTAGGCCTCTGCCTAATTACCCAAATCATCACAGGTCTCCTGCTAGCCATACACTACACAGCAGACACCAACCTAGCTTTCTCCTCTGTCGCCCATATATGCCGAGACGTACAATTCGGCTGACTCATCCGCAACCTCCACGCAAACGGAGCCTCCTTCTTCTTCATCTGCATCTACCTACACATTGGACGAGGACTCTACTACGGCTCATACCTAAATAAAGAAACCTGAAACATCGGAGTCATCCTCCTCCTAACCCTCATAGCAACTGCCTTCGTA…
	ALB99927 ATGGCCCTCAACCTTCGTAAAAATCACCAAATCCTAAAAATCATCAACAACGCCCTAATCGATCTCCCAACTCCATCAAACATCTCAACATGATGAAACTTCGGGTCTCTACTAGGCCTCTGCCTAATTACCCAAATCATCACAGGTCTCCTGCTAGCCATACACTACACAGCAGACACCAACCTAGCTTTCTCCTCTGTCGCCCACATATGCCGAGACGTACAATTCGGCTGACTCATCCGCAACCTCCACGCAAACGGAGCCTCCTTCTTCTTCATCTGCATCTACCTACACATTGGACGAGGACTCTACTACGGCTCATACCTAAATAAAGAAACCTGAAACATCGGAGTCATCCTCCTCCTAACCCTCATAGCAACTGCCTTCGTA…
	Z99918 ATGGCCCTCAACCTTCGTAAAAATCACCAAATCCTAAAAATCATCAACAACGCCCTAATCGATCTCCCAACTCCATCAAACATCTCAACATGATGAAACTTCGGGTCTCTACTAGGCCTCTGCCTAATTACCCAAATCATCACAGGTCTCCTGCTAGCCATACACTACACAGCAGACACCAACCTAGCTTTCTCCTCTGTCGCCCACATATGCCGAGACGTACAATTCGGCTGACTCATCCGCAACCTCCACGCAAACGGAGCCTCCTTCTTCTTCATCTGCATCTACCTACACATTGGACGAGGACTCTACTACGGCTCATACCTAAATAAAGAAACCTGAAACATCGGAGTCATCCTCCTCCTAACCCTCATAGCAACTGCCTTCGTAGG…
	ALB95910 ATGGCCCTCAACCTTCGTAAAAATCACCAAATCCTAAAAATCATCAACAACGCCCTAATCGATCTCCCAACTCCACCAAACATCTCAACATGATGAAACTTCGGGTCTCTACTAGGCCTCTGCCTAATTACCCAAATCATCACAGGTCTCCTGCTAGCCATACACTACACAGCAGACACCAACCTAGCTTTCTCCTCTGTCGCCCACATATGCCGAGACGTACAATTCGGCTGACTCATCCGCAACCTCCACGCAAACGGAGCCTCCTTCTTCTTCATCTGCATCTACCTACACATTGGACGAGGACTCTACTACGGCTCATACCTAAATAAAGAAACCTGAAACATCGGAGTAATCCTCCTCCTAACCCTCATAGCAACTGCCTTCGTA…
	ALB9596 ATGGCCCTCAACCTTCGTAAAAATCACCAAATCCTAAAAATCATCAACAACGCCCTAATCGATCTCCCAACTCCATCAAACATCTCAACATGATGAAACTTCGGGTCTCTACTAGGCCTCTGCCTAATCACCCAAATCATCACAGGTCTCCTGCTAGCCATGCACTACACAGCAGACACCAACCTAGCTTTCTCCTCTGTCGCCCACATATGCCGAGACGTACAATTCGGCTGACTCATCCGCAACCTCCACGCAAACGGAGCCTCCTTCTTCTTCATCTGCATCTACCTACACATTGGACGAGGACTCTACTACGGCTCATACCTAAATAAAGAAACCTGAAACATCGGAGTCATCCTCCTCCTAACCCTCATAGCAACTGCCTTCGTAG…
	Z9594 ATGGCCCTCAACCTTCGTAAAAATCACCAAATCCTAAAAATCATCAACAACGCCCTAATCGATCTCCCAACTCCATCAAACATCTCAACATGATGAAACTTCGGGTCTCTACTAGGCCTCTGCCTAATTACCCAAATCATCACAGGTCTCCTGCTAGCCATACACTACACAGCAGACACCAACCTAGCTTTCTCCTCTGTCGCCCACATATGCCGAGACGTACAATTCGGCTGACTCATCCGCAACCTCCACGCAAACGGAGCCTCCTTCTTCTTCATCTGCATCTACCTACACATTGGACGAGGACTCTACTACGGCTCATACCTAAATAAAGAAACCTGAAACATCGGAGTCATCCTCCTCCTAACCCTCATAGCAACTGCCTTCGTAGGT…
	Z9595 ATGGCCCTCAACCTTCGTAAAAATCACCAAATCCTAAAAATCATCAACAACGCCCTAATCGATCTCCCAACTCCATCAAACATCTCAACATGATGAAACTTCGGGTCTCTACTAGGCCTCTGCCTAATTACCCAAATCATCACAGGTCTCCTGCTAGCCATACACTACACAGCAGACACCAACCTAGCTTTCTCCTCTGTCGCCCACATATGCCGAGACGTACAATTCGGCTGACTCATCCGCAACCTCCACGCAAACGGAGCCTCCTTCTTCTTCATCTGCATCTACCTACACATTGGACGAGGACTCTACTACGGCTCATACCTAAATAAAGAAACCTGAAACATCGGAGTCATCCTCCTCCTAACCCTCATAGCAACTGCCTTCGTAGGT…
	Z9598 ATGGCCCTCAACCTTCGTAAAAATCACCAAATCCTAAAAATCATCAACAACGCCCTAATCGATCTCCCAACTCCATCAAACATCTCAACATGATGAAACTTCGGGTCTCTACTAGGCCTCTGCCTAATTACCCAAATCATCACAGGTCTCCTGCTAGCCATACACTACACAGCAGACACCAACCTAGCTTTCTCCTCTGTCGCCCACATATGCCGAGACGTACAATTCGGCTGACTCATCCGCAACCTCCACGCAAACGGAGCCTCCTTCTTCTTCATCTGCATCTACCTACACATTGGACGAGGACTCTACTACGGCTCATACCTAAATAAAGAAACCTGAAACATCGGAGTCATCCTCCTCCTAACCCTCATAGCAACTGCCTTCGTAGGT…
	ALB961811 ATGGCCCTCAACCTTCGTAAAAATCACCAAATCCTAAAAATCATCAACAACGCCCTAATCGATCTCCCAACTCCATCAAACATCTCAACATGATGAAACTTCGGGTCTCTACTAGGCCTCTGCCTAATCACCCAAATCATCACAGGTCTCCTGCTAGCCATGCACTACACAGCAGACACCAACCTAGCTTTCTCCTCTGTCGCCCACATATGCCGAGACGTACAATTCGGCTGACTCATCCGCAACCTCCACGCAAACGGAGCCTCCTTCTTCTTCATCTGCATCTACCTACACATTGGACGAGGACTCTACTACGGCTCATACCTAAATAAAGAAACCTGAAACATCGGAGTCATCCTCCTCCTAACCCTCATAGCAACTGCCTTCGT…
	ALB961832 ATGGCCCTCAACCTTCGTAAAAATCACCAAATCCTAAAAATCATCAACAACGCCCTAATCGATCTCCCAACTCCATCAAACATCTCAACATGATGAAACTTCGGGTCTCTACTAGGCCTCTGCCTAATTACCCAAATCATCACAGGTCTCCTGCTAGCCATACACTACACAGCAGACACCAACCTAGCTTTTTCCTCTGTCGCCCACATATGCCGAGACGTACAATTCGGCTGACTCATCCGCAACCTCCACGCAAACGGAGCCTCCTTCTTCTTCATCTGCATCTACCTACACATTGGACGAGGACTCTACTACGGCTCATACCTAAATAAAGAAACCTGAAACATCGGAGTCATCCTCCTCCTAACCCTCATAGCAACTGCCTTCGT…
	ALB961842 ATGGCCCTCAACCTTCGTAAAAATCACCAAATCCTAAAAATCATCAACAACGCCCTAATCGATCTCCCAACTCCATCAAACATCTCAACATGATGAAACTTCGGGTCTCTACTAGGCCTCTGCCTAATTACCCAAATCATCACAGGTCTCCTGCTAGCCATACACTACACAGCAGACACCAACCTAGCTTTCTCCTCTGTCGCCCACATATGCCGAGACGTACAATTCGGCTGACTCATCCGCAACCTCCACGCAAACGGAGCCTCCTTCTTCTTCATCTGCATCTACCTACACATTGGACGAGGACTCTACTACGGCTCATACCTAAATAAAGAAACCTGAAACATCGGAGTCATCCTCCTCCTAACCCTCATAGCAACTGCCTTCGT…
	ALB99101 ATGGCCCTCAACCTTCGTAAAAATCACCAAATCCTAAAAATCATCAACAACGCCCTAATCGATCTCCCAACTCCATCAAACACCTCAACATGATGAAACTTCGGGTCTCTACTAGGCCTCTGCCTAATTACCCAAATCATCACAGGTCTCCTGCTAGCCATACACTACACAGCAGACACCAACCTAGCTTTCTCCTCTGTCGCCCACATATGCCGAGACGTACAATTCGGCTGACTCATCCGCAACCTCCACGCAAACGGAGCCTCCTTCTTCTTCATCTGCATCTACCTACACATTGGACGAGGACTCTACTACGGCTCATACCTAAATAAAGAAACCTGAAACATCGGAGTCATCCTCCTCCTAACCCTCATAGCAACTGCCTTCGTA…
	ALB991043 ATGGCCCTCAACCTTCGTAAAAATCATCAAATCCTAAAAATCATCAACAACGCCCTAATCGATCTCCCAACTCCATCAAACATCTCAACATGATGAAACTTCGGGTCTCTACTAGGCCTCTGCCTAGTTACCCAAATCATCACAGGTCTCCTGCTAGCCATACACTACACAGCAGACACCAACCTAGCTTTCTCCTCTGTCGCCCACATATGCCGAGACGTACAATTCGGCTGACTCATCCGCAACCTCCACGCAAACGGAGCCTCCTTCTTCTTCATCTGCATCTACCTACACATCGGACGAGGACTCTACTACGGCTCATACCTAAATAAAGAAACCTGAAACATCGGAGTCATCCTCCTCCTAACCCTCATAGCAACTGCTTTCGT…
	ALB99106 ATGGCCCTCAACCTTCGTAAAAATCACCAAATCCTAAAAATCATCAACAACGCCCTAATCGATCTCCCAACTCCATCAAACATCTCAACATGATGAAACTTCGGGTCTCTACTAGGCCTCTGCCTAATTACCCAAATCATCACAGGTCTCCTGCTAGCCATACACTACACAGCAGACACCAACCTAGCTTTCTCCTCTGTCGCCCACATATGCCGAGACGTACAATTCGGCTGACTCATCCGCAACCTCCACGCAAACGGAGCCTCCTTCTTCTTCATCTGCATCTACCTACACATTGGACGAGGACTCTACTACGGCTCATACCTAAATAAAGAAACCTGAAACATCGGAGTCATCCTCCTCCTAACCCTCATAGCAACTGCCTTCGTA…
	Z991019 ATGGCCCTCAACCTTCGTAAAAATCACCAAATCCTAAAAATCATCAACAACGCCCTAATCGATCTCCCAACTCCATCAAACATCTCAACATGATGAAACTTCGGGTCTCTACTAGGCCTCTGCCTAGTTACCCAAATCATCACAGGTCTCCTGCTAGCCATACACTACACAGCAGACACCAACCTAGCTTTCTCCTCTGTCGCCCACATATGCCGAGACGTACAATTCGGCTGACTCATCCGCAACCTCCACGCAAACGGAGCCTCCTTCTTCTTCATCTGCATCTACCTACACATCGGACGAGGACTCTACTACGGCTCATACCTAAATAAAGAAACCTGAAACATCGGAGTCATCCTCCTCCTAACCCTCATAGCAACTGCTTTCGTAG…
	Z991027 ATGGCCCTCAACCTTCGTAAAAATCACCAAATCCTAAAAATCATCAACAACGCCCTAATCGATCTCCCAACTCCATCAAACATCTCAACATGATGAAACTTCGGGTCTCTACTAGGCCTCTGCCTAATTACCCAAATCATCACAGGTCTCCTGCTAGCCATACACTACACAGCAGACACCAACCTAGCTTTCTCCTCTGTCGCCCACATATGCCGAGACGTACAATTCGGCTGACTCATCCGCAACCTCCACGCAAACGGAGCCTCCTTCTTCTTCATCTGCATCTACCTACACATTGGACGAGGACTCTACTACGGCTCATACCTAAATAAAGAAACCTGAAACATCGGAGTCATCCTCCTCCTAATCCTCATAGCAACTGCCTTCGTAG…
	Z99109 ATGGCCCTCAACCTTCGTAAAAATCACCAAATCCTAAAAATCATCAACAACGCCCTAATCGATCTCCCAACTCCATCAAACATCTCAACATGATGAAACTTCGGGTCTCTACTAGGCCTCTGCCTAATTACCCAAATCATCACAGGTCTCCTGCTAGCCATACACTACACAGCAGACACCAACCTAGCTTTCTCCTCTGTCGCCCACATATGCCGAGACGTACAATTCGGCTGACTCATCCGCAACCTCCACGCAAACGGAGCCTCCTTCTTCTTCATCTGCATCTACCTACACATTGGACGAGGACTCTACTACGGCTCATACCTAAATAAAGAAACCTGAAACATCGGAGTCATCCTCCTCCTAACCCTCATAGCAACTGCCTTCGTAGG…
	JSB144 ATGGCCCTCAACCTTCGTAAAAATCACCAAATCCTAAAAATCATCAACAACGCCCTAATCGATCTCCCAACTCCATCAAACATCTCAACATGATGAAACTTCGGGTCTCTACTAGGCCTCTGCCTAGTTACCCAAATCATCACAGGTCTCCTGCTAGCCATACACTACACAGCAGACACCAACCTAGCTTTCTCCTCTGTCGCCCACATATGCCGAGACGTACAATTCGGCTGACTCATCCGCAACCTCCACGCAAACGGAGCCTCCTTCTTCTTCATCTGCATCTACCTACACATCGGACGAGGACTCTACTACGGCTCATACCTAAATAAAGAAACCTGAAACATCGGAGTCATCCTCCTCCTAACCCTCATAGCAACTGCTTTCGTAGG…
	PCPR055 ATGGCCCTCAACCTTCGTAAAAATCACCAAATCCTAAAAATCATCAACAACGCCCTAATCGATCTCCCAACTCCATCAAACATCTCAACATGATGAAACTTCGGGTCTCTACTAGGCCTCTGCCTAGTTACCCAAATCATCACAGGTCTCCTGCTAGCCATACACTACACAGCAGACACCAACCTAGCTTTCTCCTCTGTCGCCCACATATGCCGAGACGTACAATTCGGCTGACTCATCCGCAACCTCCACGCAAACGGAGCCTCCTTCTTCTTCATCTGCATCTACCTACACATCGGACGAGGACTCTACTACGGCTCATACCTAAATAAAGAAACCTGAAACATCGGAGTCATCCTCCTCCTAACCCTCATAGCAACTGCTTTCGTAG…
	JSB155 ATGGCCCTCAACCTTCGTAAAAATCACCAAATCCTAAAAATCATCAACAACGCCCTAATCGATCTCCCAACTCCATCAAACATCTCAACATGATGAAACTTCGGGTCTCTACTAGGCCTCTGCCTAGTTACCCAAATCATCACAGGTCTCCTGCTAGCCATACACTACACAGCAGACACCAACCTAGCTTTCTCCTCTGTCGCCCACATATGCCGAGACGTACAATTCGGCTGACTCATCCGCAACCTCCACGCAAACGGAGCCTCCTTCTTCTTCATCTGCATCTACCTACACATCGGACGAGGACTCTACTACGGCTCATACCTAAATAAAGAAACCTGAAACATCGGAGTCATCCTCCTCCTAACCCTCATAGCAACTGCTTTCGTAGG…
	PCPR036 ATGGCCCTCAACCTTCGTAAAAATCACCAAATCCTAAAAATCATCAACAACGCCCTAATCGATCTCCCAACTCCATCAAACATCTCAACATGATGAAACTTCGGGTCTCTACTAGGCCTCTGCCTAGTTACCCAAATCATCACAGGTCTCCTGCTAGCCATACACTACACAGCAGACACCAACCTAGCTTTCTCCTCTGTCGCCCACATATGCCGAGACGTACAATTCGGCTGACTCATCCGCAACCTCCACGCAAACGGAGCCTCCTTCTTCTTCATCTGCATCTACCTACACATCGGACGAGGACTCTACTACGGCTCATACCTAAATAAAGAAACCTGAAACATCGGAGTCATCCTCCTCCTAACCCTCATAGCAACTGCTTTCGTAG…
	PCPR037 ATGGCCCTCAACCTTCGTAAAAATCACCAAATCCTAAAAATCATCAACAACGCCCTAATCGATCTCCCAACTCCATCAAACATCTCAACATGATGAAACTTCGGGTCTCTACTAGGCCTCTGCCTAGTTACCCAAATCATCACAGGTCTCCTGCTAGCCATACACTACACAGCAGACACCAACCTAGCTTTCTCCTCTGTCGCCCACATATGCCGAGACGTACAATTCGGCTGACTCATCCGCAACCTCCACGCAAACGGAGCCTCCTTCTTCTTCATCTGCATCTACCTACACATCGGACGAGGACTCTACTACGGCTCATACCTAAATAAAGAAACCTGAAACATCGGAGTCATCCTCCTCCTAACCCTCATAGCAACTGCTTTCGTAG…
	PCPR038 ATGGCCCTCAACCTTCGTAAAAATCACCAAATCCTAAAAATCATCAACAACGCCCTAATCGATCTCCCAACTCCATCAAACATCTCAACATGATGAAACTTCGGGTCTCTACTAGGCCTCTGCCTAATTACCCAAATCATCACAGGTCTCCTGCTAGCCATACACTACACAGCAGACACCAACCTAGCTTTCTCCTCTGTCGCCCACATATGCCGAGACGTACAATTCGGCTGACTCATCCGCAACCTCCACGCAAACGGAGCCTCCTTCTTCTTCATCTGCATCTACCTACACATTGGACGAGGACTCTACTACGGCTCATACCTAAATAAAGAAACCTGAAACATCGGAGTCATCCTCCTCCTAACCCTCATAGCAACTGCCTTCGTAG…
	PCPR044 ATGGCCCTCAACCTTCGTAAAAATCACCAAATCCTAAAAATCATCAACAACGCCCTAATCGATCTCCCAACTCCATCAAACATCTCAACATGATGAAACTTCGGGTCTCTACTAGGCCTCTGCCTAGTTACCCAAATCATCACAGGTCTCCTGCTAGCCATACACTACACAGCAGACACCAACCTAGCTTTCTCCTCTGTCGCCCACATATGCCGAGACGTACAATTCGGCTGACTCATCCGCAACCTCCACGCAAACGGAGCCTCCTTCTTCTTCATCTGCATCTACCTACACATCGGACGAGGACTCTACTACGGCTCATACCTAAATAAAGAAACCTGAAACATCGGAGTCATCCTCCTCCTAACCCTCATAGCAACTGCTTTCGTAG…
	PCPR050 ATGGCCCTCAACCTTCGTAAAAATCACCAAATCCTAAAAATCATCAACAACGCCCTAATCGATCTCCCAACTCCATCAAACATCTCAACATGATGAAACTTCGGGTCTCTACTAGGCCTCTGCCTAGTTACCCAAATCATCACAGGTCTCCTGCTAGCCATACACTACACAGCAGACACCAACCTAGCTTTCTCCTCTGTCGCCCACATATGCCGAGACGTACAATTCGGCTGACTCATCCGCAACCTCCACGCAAACGGAGCCTCCTTCTTCTTCATCTGCATCTACCTACACATCGGACGAGGACTCTACTACGGCTCATACCTAAATAAAGAAACCTGAAACATCGGAGTCATCCTCCTCCTAACCCTCATAGCAACTGCTTTCGTAG…
	PCPR051 ATGGCCCTCAACCTTCGTAAAAATCACCAAATCCTAAAAATCATCAACAACGCCCTAATCGATCTCCCAACTCCATCAAACATCTCAACATGATGAAACTTCGGGTCTCTACTAGGCCTCTGCCTAGTTACCCAAATCATCACAGGTCTCCTGCTAGCCATACACTACACAGCAGACACCAACCTAGCTTTCTCCTCTGTCGCCCACATATGCCGAGACGTACAATTCGGCTGACTCATCCGCAACCTCCACGCAAACGGAGCCTCCTTCTTCTTCATCTGCATCTACCTACACATCGGACGAGGACTCTACTACGGCTCATACCTAAATAAAGAAACCTGAAACATCGGAGTCATCCTCCTCCTAACCCTCATAGCAACTGCTTTCGTAG…
	PCPR052 ATGGCCCTCAACCTTCGTAAAAATCACCAAATCCTAAAAATCATCAACAACGCCCTAATCGATCTCCCAACTCCATCAAACATCTCAACATGATGAAACTTCGGGTCTCTACTAGGCCTCTGCCTAGTTACCCAAATCATCACAGGTCTCCTGCTAGCCATACACTACACAGCAGACACCAACCTAGCTTTCTCCTCTGTCGCCCACATATGCCGAGACGTACAATTCGGCTGACTCATCCGCAACCTCCACGCAAACGGAGCCTCCTTCTTCTTCATCTGCATCTACCTACACATCGGACGAGGACTCTACTACGGCTCATACCTAAATAAAGAAACCTGAAACATCGGAGTCATCCTCCTCCTAACCCTCATAGCAACTGCTTTCGTAG…
	PCPR053 ATGGCCCTCAACCTTCGTAAAAATCACCAAATCCTAAAAATCATCAACAACGCCCTAATCGATCTCCCAACTCCATCAAACATCTCAACATGATGAAACTTCGGGTCTCTACTAGGCCTCTGCCTAGTTACCCAAATCATCACAGGTCTCCTGCTAGCCATACACTACACAGCAGACACCAACCTAGCTTTCTCCTCTGTCGCCCACATATGCCGAGACGTACAATTCGGCTGACTCATCCGCAACCTCCACGCAAACGGAGCCTCCTTCTTCTTCATCTGCATCTACCTACACATCGGACGAGGACTCTACTACGGCTCATACCTAAATAAAGAAACCTGAAACATCGGAGTCATCCTCCTCCTAACCCTCATAGCAACTGCTTTCGTAG…
	BTS07083 ATGGCCCTCAACCTTCGTAAAAATCACCAAATCCTAAAAATCATCAACAACGCCCTAATCGATCTCCCAACTCCATCAAACATCTCAACATGATGAAACTTCGGGTCTCTACTAGGCCTCTGCCTAGTTACCCAAATCATCACAGGTCTCCTGCTAGCCATACACTACACAGCAGACACCAACCTAGCTTTCTCCTCTGTCGCCCACATATGCCGAGACGTACAATTCGGCTGACTCATCCGCAACCTCCACGCAAACGGAGCCTCCTTCTTCTTCATCTGCATCTACCTACACATCGGACGAGGACTCTACTACGGCTCATACCTAAATAAAGAAACCTGAAACATCGGAGTCATCCTCCTCCTAACCCTCATAGCAACTGCTTTCGTA…
	BTS07084 ATGGCCCTCAACCTTCGTAAAAATCACCAAATCCTAAAAATCATCAACAACGCCCTAATCGATCTCCCAACTCCACCAAACATCTCAACATGATGAAACTTCGGGTCTCTACTAGGCCTCTGCCTAGTTACCCAAATCATCACAGGTCTCCTGCTAGCCATACACTACACAGCAGACACCAACCTAGCTTTCTCCTCTGTCGCCCACATATGCCGAGACGTACAATTCGGCTGACTCATCCGCAACCTCCACGCAAACGGAGCCTCCTTCTTCTTCATCTGCATCTACCTACACATCGGACGAGGACTCTACTACGGCTCATACCTAAATAAAGAAACCTGAAACATCGGAGTCATCCTCCTCCTAACCCTCATAGCAACTGCTTTCGTA…
	BTS07085 ATGGCCCTCAACCTTCGTAAAAATCACCAAATCCTAAAAATCATCAACAACGCCCTAATCGATCTCCCAACTCCATCAAACATCTCAACATGATGAAACTTCGGGTCTCTACTAGGCCTCTGCCTAGTTACCCAAATCATCACAGGTCTCCTGCTAGCCATACACTACACAGCAGACACCAACCTAGCTTTCTCCTCTGTCGCCCACATATGCCGAGACGTACAATTCGGCTGACTCATCCGCAACCTCCACGCAAACGGAGCCTCCTTCTTCTTCATCTGCATCTACCTACACATCGGACGAGGACTCTACTACGGCTCATACCTAAATAAAGAAACCTGAAACATCGGAGTCATCCTCCTCCTAACCCTCATAGCAACTGCTTTCGTA…
	DHB3907 ATGGCCCTCAACCTTCGTAAAAATCACCAAATCCTAAAAATCATCAACAACGCCCTAATCGATCTCCCAACTCCATCAAACATCTCAACATGATGAAACTTCGGGTCTCTACTAGGCCTCTGCCTAGTTACCCAAATCATCACAGGTCTCCTGCTAGCCATACACTACACAGCAGACACCAACCTAGCTTTCTCCTCTGTCGCCCACATATGCCGAGACGTACAATTCGGCTGACTCATCCGCAACCTCCACGCAAACGGAGCCTCCTTCTTCTTCATCTGCATCTACCTACACATCGGACGAGGACTCTACTACGGCTCATACCTAAATAAAGAAACCTGAAACATCGGAGTCATCCTCCTCCTAACCCTCATAGCAACTGCTTTCGTAG…
	RJC07049 ATGGCCCTCAACCTTCGTAAAAATCACCAAATCCTAAAAATCATCAACAACGCCCTAATCGATCTCCCAACTCCATCAAACATCTCAACATGATGAAACTTCGGGTCTCTACTAGGCCTCTGCCTAGTTACCCAAATCATCACAGGTCTCCTGCTAGCCATACACTACACAGCAGACACCAACCTAGCTTTCTCCTCTGTCGCCCACATATGCCGAGACGTACAATTCGGCTGACTCATCCGCAACCTCCACGCAAACGGAGCCTCCTTCTTCTTCATCTGCATCTACCTACACATCGGACGAGGACTCTACTACGGCTCATACCTAAATAAAGAAACCTGAAACATCGGAGTCATCCTCCTCCTAACCCTCATAGCAACTGCTTTCGTA…
	DHB3936 ATGGCCCTCAACCTTCGTAAAAATCACCAAATCCTAAAAATCATCAACAACGCCCTAATCGATCTCCCAACTCCATCAAACATCTCAACATGATGAAACTTCGGGTCTCTACTAGGCCTCTGCCTAGTTACCCAAATCATCACAGGTCTCCTGCTAGCCATACACTACACAGCAGACACCAACCTAGCTTTCTCCTCTGTCGCCCACATATGCCGAGACGTACAATTCGGCTGACTCATCCGCAACCTCCACGCAAACGGAGCCTCCTTCTTCTTCATCTGCATCTACCTACACATCGGACGAGGACTCTACTACGGCTCATACCTAAATAAAGAAACCTGAAACATCGGAGTCATCCTCCTCCTAACCCTCATAGCAACTGCTTTCGTAG…
	JK01271 ATGGCCCTCAACCTTCGTAAAAATCACCAAATCCTAAAAATCATCAACAACGCCCTAATCGATCTCCCAACTCCATCAAACATCTCAACATGATGAAACTTCGGGTCTCTACTAGGCCTCTGCCTAGTTACCCAAATCATCACAGGTCTCCTGCTAGCCATACACTACACAGCAGACACCAACCTAGCTTTCTCCTCTGTCGCCCACATATGCCGAGACGTACAATTCGGCTGACTCATCCGCAACCTCCACGCAAACGGAGCCTCCTTCTTCTTCATCTGCATCTACCTACACATCGGACGAGGACTCTACTACGGCTCATACCTAAATAAAGAAACCTGAAACATCGGAGTCATCCTCCTCCTAACCCTCATAGCAACTGCTTTCGTAG…
	JK01272 ATGGCCCTCAACCTTCGTAAAAATCACCAAATCCTAAAAATCATCAACAACGCCCTAATCGATCTCCCAACTCCATCAAACATCTCAACATGATGAAACTTCGGGTCTCTACTAGGCCTCTGCCTAGTTACCCAAATCATCACAGGTCTCCTGCTAGCCATACACTACACAGCAGACACCAACCTAGCTTTCTCCTCTGTCGCCCACATATGCCGAGACGTACAATTCGGCTGACTCATCCGCAACCTCCACGCAAACGGAGCCTCCTTCTTCTTCATCTGCATCTACCTACACATCGGACGAGGACTCTACTACGGCTCATACCTAAATAAAGAAACCTGAAACATCGGAGTCATCCTCCTCCTAACCCTCATAGCAACTGCTTTCGTAG…
	MBM9687 ATGGCCCTCAACCTTCGTAAAAATCACCAAATCCTAAAAATCATCAACAACGCCCTAATCGATCTCCCAACTCCATCAAACATCTCAACATGATGAAACTTCGGGTCTCTACTAGGCCTCTGCCTAGTTACCCAAATCATCACAGGTCTCCTGCTAGCCATACACTACACAGCAGACACCAACCTAGCTTTCTCCTCTGTCGCCCACATATGCCGAGACGTACAATTCGGCTGACTCATCCGCAACCTCCACGCAAACGGAGCCTCCTTCTTCTTCATCTGCATCTACCTACACATCGGACGAGGACTCTACTACGGCTCATACCTAAATAAAGAAACCTGAAACATCGGAGTCATCCTCCTCCTAACCCTCATAGCAACTGCTTTCGTAG…
	MBM9691 ATGGCCCTCAACCTTCGTAAAAATCACCAAATCCTAAAAATCATCAACAACGCCCTAATCGATCTCCCAACTCCATCAAACATCTCAACATGATGAAACTTCGGGTCTCTACTAGGCCTCTGCCTAGTTACCCAAATCATCACAGGTCTCCTGCTAGCCATACACTACACAGCAGACACCAACCTAGCTTTCTCCTCTGTCGCCCACATATGCCGAGACGTACAATTCGGCTGACTCATCCGCAACCTCCACGCAAACGGAGCCTCCTTCTTCTTCATCTGCATCTACCTACACATCGGACGAGGACTCTACTACGGCTCATACCTAAATAAAGAAACCTGAAACATCGGAGTCATCCTCCTCCTAACCCTCATAGCAACTGCTTTCGTAG…
	DCO81 ATGGCCCTCAACCTTCGTAAAAATCACCAAATCCTAAAAATCATCAACAACGCCCTAATCGATCTCCCAACTCCATCAAACATCTCAACATGATGAAACTTCGGGTCTCTACTAGGCCTCTGCCTAGTTACCCAAATCATCACAGGTCTCCTGCTAGCCATACACTACACAGCAGACACCAACCTAGCTTTCTCCTCTGTCGCCCACATATGCCGAGACGTACAATTCGG?TGACTCATCCGCAACCTCCACGCAAACGGAGCCTCCTTCTTCTTCATCTGCATCTACCTACACATCGGACGAGGACTCTACTACGGCTCATACCTAAATAAAGAAACCTGAAACATCGGAGTCATCCTCCTCCTAACCCTCATAGCAACTGCTTTCGTAGGC…
	BTS07097 ATGGCCCTCAACCTTCGTAAAAATCACCAAATCCTAAAAATCATCAACAACGCCCTAATCGATCTCCCAACTCCATCAAACATCTCAACATGATGAAACTTCGGGTCTCTACTAGGCCTCTGCCTAGTTACCCAAATCATCACAGGTCTCCTGCTAGCCATACACTACACAGCAGACACCAACCTAGCTTTCTCCTCTGTCGCCCACATATGCCGAGACGTACAATTCGGCTGACTCATCCGCAACCTCCACGCAAACGGAGCCTCCTTCTTCTTCATCTGCATCTACCTACACATCGGACGAGGACTCTACTACGGCTCATACCTAAATAAAGAAACCTGAAACATCGGAGTCATCCTCCTCCTAACCCTCATAGCAACTGCTTTCGTA…
	BTS07098 ATGGCCCTCAACCTTCGTAAAAATCACCAAATCCTAAAAATCATCAACAACGCCCTAATCGATCTCCCAACTCCATCAAACATCTCAACATGATGAAACTTCGGGTCTCTACTAGGCCTCTGCCTAGTTACCCAAATCATCACAGGTCTCCTGCTAGCCATACACTACACAGCAGACACCAACCTAGCTTTCTCCTCTGTCGCCCACATATGCCGAGACGTACAATTCGGCTGACTCATCCGCAACCTCCACGCAAACGGAGCCTCCTTCTTCTTCATCTGCATCTACCTACACATCGGACGAGGACTCTACTACGGCTCATACCTAAATAAAGAAACCTGAAACATCGGAGTCATCCTCCTCCTAACCCTCATAGCAACTGCTTTCGTA…
	BTS07099 ATGGCCCTCAACCTTCGTAAAAATCACCAAATCCTAAAAATCATCAACAACGCCCTAATCGATCTCCCAACTCCATCAAACATCTCAACATGATGAAACTTCGGGTCTCTACTAGGCCTCTGCCTAGTTACCCAAATCATCACAGGTCTCCTGCTAGCCATACACTACACAGCAGACACCAACCTAGCTTTCTCCTCTGTCGCCCACATATGCCGAGACGTACAATTCGGCTGACTCATCCGCAACCTCCACGCAAACGGAGCCTCCTTCTTCTTCATCTGCATCTACCTACACATCGGACGAGGACTCTACTACGGCTCATACCTAAATAAAGAAACCTGAAACATCGGAGTCATCCTCCTCCTAACCCTCATAGCAACTGCTTTCGTA…
	BTS07101 ATGGCCCTCAACCTTCGTAAAAATCACCAAATCCTAAAAATCATCAACAACGCCCTAATCGATCTCCCAACTCCATCAAACATCTCAACATGATGAAACTTCGGGTCTCTACTAGGCCTCTGCCTAGTTACCCAAATCATCACAGGTCTCCTGCTAGCCATACACTACACAGCAGACACCAACCTAGCTTTCTCCTCTGTCGCCCACATATGCCGAGACGTACAATTCGGCTGACTCATCCGCAACCTCCACGCAAACGGAGCCTCCTTCTTCTTCATCTGCATCTACCTACACATCGGACGAGGACTCTACTACGGCTCATACCTAAATAAAGAAACCTGAAACATCGGAGTCATCCTCCTCCTAACCCTCATAGCAACTGCTTTCGTA…
	BTS07102 ATGGCCCTCAACCTTCGTAAAAATCACCAAATCCTAAAAATCATCAACAACGCCCTAATCGATCTCCCAACTCCATCAAACATCTCAACATGATGAAACTTCGGGTCTCTACTAGGCCTCTGCCTAGTTACCCAAATCATCACAGGTCTCCTGCTAGCCATACACTACACAGCAGACACCAACCTAGCTTTCTCCTCTGTCGCCCACATATGCCGAGACGTACAATTCGGCTGACTCATCCGCAACCTCCACGCAAACGGAGCCTCCTTCTTCTTCATCTGCATCTACCTACACATCGGACGAGGACTCTACTACGGCTCATACCTAAATAAAGAAACCTGAAACATCGGAGTCATCCTCCTCCTAACCCTCATAGCAACTGCTTTCGTA…
	BTS07105 ATGGCCCTCAACCTTCGTAAAAATCACCAAATCCTAAAAATCATCAACAACGCCCTAATCGATCTCCCAACTCCATCAAACATCTCAACATGATGAAACTTCGGGTCTCTACTAGGCCTCTGCCTAGTTACCCAAATCATCACAGGTCTCCTGCTAGCCATACACTACACAGCAGACACCAACCTAGCTTTCTCCTCCGTCGCCCACATATGCCGAGACGTACAATTCGGCTGACTCATCCGCAACCTCCACGCAAACGGAGCCTCCTTCTTCTTCATCTGCATCTACCTACACATCGGACGAGGACTCTACTACGGCTCATACCTAAATAAAGAAACCTGAAACATCGGAGTCATCCTCCTCCTAACCCTCATAGCAACTGCTTTCGTA…
	CAH062 ATGGCCCTCAACCTTCGTAAAAATCACCAAATCCTAAAAATCATCAACAACGCCCTAATCGATCTCCCAACTCCATCAAACATCTCAACATGATGAAACTTCGGGTCTCTACTAGGCCTCTGCCTAGTTACCCAAATCATCACAGGTCTCCTGCTAGCCATACACTACACAGCAGACACCAACCTAGCTTTCTCCTCTGTCGCCCACATATGCCGAGACGTACAATTCGGCTGACTCATCCGCAACCTCCACGCAAACGGAGCCTCCTTCTTCTTCATCTGCATCTACCTACACATCGGACGAGGACTCTACTACGGCTCATACCTAAATAAAGAAACCTGAAACATCGGAGTCATCCTCCTCCTAACCCTCATAGCAACTGCTTTCGTAGG…
	JMD017 ATGGCCCTCAACCTTCGTAAAAATCACCAAATCCTAAAAATCATCAACAACGCCCTAATCGATCTCCCAACTCCATCAAACATCTCAACATGATGAAACTTCGGGTCTCTACTAGGCCTCTGCCTAATTACCCAAATCATCACAGGTCTCCTGCTAGCCATACACTACACAGCAGACACCAACCTAGCTTTCTCCTCTGTCGCCCACATATGCCGAGACGTACAATTCGGCTGACTCATCCGCAACCTCCACGCAAACGGAGCCTCCTTCTTCTTCATCTGCATCTACCTACACATTGGACGAGGACTCTACTACGGCTCATACCTAAATAAAGAAACCTGAAACATCGGAGTCATCCTCCTCCTAACCCTCATAGCAACTGCCTTCGTAGG…
	DHB5378 ATGGCCCTCAACCTTCGTAAAAATCACCAAATCCTAAAAATCATCAACAACGCCCTAATCGATCTCCCAACTCCATCAAACATCTCAACATGATGAAACTTCGGGTCTCTACTAGGCCTCTGCCTAGTTACCCAAATCATCACAGGTCTCCTGCTAGCCATACACTACACAGCAGACACCAACCTAGCTTTCTCCTCTGTCGCCCACATATGCCGAGACGTACAATTCGGCTGACTCATCCGCAACCTCCACGCAAACGGAGCCTCCTTCTTCTTCATCTGCATCTACCTACACATCGGACGAGGACTCTACTACGGCTCATACCTAAATAAAGAAACCTGAAACATCGGAGTCATCCTCCTCCTAACCCTCATAGCAACTGCTTTCGTAG…
	DHB5447 ATGGCCCTCAACCTTCGTAAAAATCACCAAATCCTAAAAATCATCAACAACGCCCTAATCGATCTCCCAACTCCATCAAACATCTCAACATGATGAAACTTCGGGTCTCTACTAGGCCTCTGCCTAATTACCCAAATCATCACAGGTCTCCTGCTAGCCATACACTACACAGCAGACACCAACCTAGCTTTCTCCTCTGTCGCCCACATATGCCGAGACGTACAATTCGGCTGACTCATCCGCAACCTCCACGCAAACGGAGCCTCCTTCTTCTTCATCTGCATCTACCTACACATTGGACGAGGACTCTACTACGGCTCATACCTAAATAAAGAAACCTGAAACATCGGAGTCATCCTCCTCCTAACCCTCATAGCAACTGCCTTCGTAG…
	SDSU2204 ATGGCCCTCAACCTTCGTAAAAATCACCAAATCCTAAAAATCATCAACAACGCCCTAATCGATCTCCCAACTCCATCAAACATCTCAACATGATGAAACTTCGGGTCTCTACTAGGCCTCTGCCTAATTACCCAAATCATCACAGGTCTCCTGCTAGCCATACACTACACAGCAGACACCAACCTAGCTTTCTCCTCTGTCGCCCACATATGCCGAGACGTACAATTCGGCTGACTCATCCGCAACCTCCACGCAAACGGAGCCTCCTTCTTCTTCATCTGCATCTACCTACACATTGGACGAGGACTCTACTACGGCTCATACCTAAATAAAGAAACCTGAAACATCGGAGTCATCCTCCTCCTAACCCTCATAGCAACTGCCTTTGTA…
	SDSU2205 ATGGCCCTCAACCTTCGTAAAAATCACCAAATCCTAAAAATCATCAACAACGCCCTAATCGATCTCCCAACTCCATCAAACATCTCAACATGATGAAACTTCGGGTCTCTACTAGGCCTCTGCCTAGTTACCCAAATCATCACAGGTCTCCTGCTAGCCATACACTACACAGCAGACACCAACCTAGCTTTCTCCTCTGTCGCCCACATATGCCGAGACGTACAATTCGGCTGACTCATCCGCAACCTCCACGCAAACGGAGCCTCCTTCTTCTTCATCTGCATCTACCTACACATCGGACGAGGACTCTACTACGGCTCATACCTAAACAAAGAAACCTGAAACATCGGAGTCATCCTCCTCCTAACCCTCATAGCAACTGCTTTCGTA…
	SDSU2206 ATGGCC?TCA?CCTT?GTAAAAATCACCAAATCCTAAAAATCATCAACAACGCCCTAATCGATCTCCCAACTCCATCAAACATCTCAACATGATGAAACTTCGGGTCTCTACTAGGCCTCTGCCTAATTACCCAAATCATCACAGGTCTCCTGCTAGCCATACACTACACAGCAGACACCAACCTAGCTTTCTCCTCTGTCGCCCACATATGCCGAGACGTACAATTCGGCTGACTCATCCGCAACCTCCACGCAAACGGAGCCTCCTTCTTCTTCATCTGCATCTACCTACACATTGGACGAGGACTCTACTACGGCTCATACCTAAATAAAGAAACCTGAAACATCGGAGTCATCCTCCTCCTAACCCTCATAGCAACTGCCTTCGTA…
	SDSU2208 ATGGCCCTCAACCTTCGTAAAAATCACCAAATCCTAAAAATCATCAACAACGCCCTAATCGATCTCCCAACTCCATCAAACATCTCAACATGATGAAACTTCGGGTCTCTACTAGGCCTCTGCCTAGTTACCCAAATCATCACAGGTCTCCTGCTAGCCATACACTACACAGCAGACACCAACCTAGCTTTCTCCTCTGTCGCCCACATATGCCGAGACGTACAATTCGGCTGACTCATCCGCAACCTCCACGCAAACGGAGCCTCCTTCTTCTTCATCTGCATCTACCTACACATCGGACGAGGACTCTACTACGGCTCATACCTAAATAAAGAAACCTGAAACATCGGAGTCATCCTCCTCCTAACCCTCATAGCAACTGCTTTCGTA…
	SDSU2209 ATGGCCCTCAACCTTCGTAAAAATCACCAAATCCTAAAAATCATCAACAACGCCCTAATCGATCTCCCAACTCCATCAAACATCTCAACATGATGAAACTTCGGGTCTCTACTAGGCCTCTGCCTAGTTACCCAAATCATCACAGGTCTCCTGCTAGCCATACACTACACAGCAGACACCAACCTAGCTTTCTCCTCTGTCGCCCACATATGCCGAGACGTACAATTCGGCTGACTCATCCGCAACCTCCACGCAAACGGAGCCTCCTTCTTCTTCATCTGCATCTACCTACACATCGGACGAGGACTCTACTACGGCTCATACCTAAATAAAGAAACCTGAAACATCGGAGTCATCCTCCTCCTAACCCTCATAGCAACTGCTTTCGTA…
	SDSU2210 ATGGCCCTCAACCTTCGTAAAAATCACCAAATCCTAAAAATCATCAACAACGCCCTAATCGATCTCCCAACTCCATCAAACATCTCAACATGATGAAACTTCGGGTCTCTACTAGGCCTCTGCCTAATTACCCAAATCATCACAGGTCTCCTGCTAGCCATACACTACACAGCAGACACCAACCTAGCTTTTTCCTCTGTCGCCCACATATGCCGAGACGTACAATTCGGCTGACTCATCCGCAACCTCCACGCAAACGGAGCCTCCTTCTTCTTCATCTGCATCTACCTACACATTGGACGAGGACTCTACTACGGCTCATACCTAAATAAAGAAACCTGAAACATCGGAGTCATCCTCCTCCTAACCCTCATAGCAACTGCCTTCGTA…
	SDSU2211 ATGGCCCTCAACCTTCGTAAAAATCACCAAATCCTAAAAATCATCAACAACGCCCTAATCGATCTCCCAACTCCATCAAACATCTCAACATGATGAAACTTCGGGTCTCTACTAGGCCTCTGCCTAATTACCCAAATCATCACAGGTCTCCTGCTAGCCATACACTACACAGCAGACACCAACCTAGCTTTTTCCTCTGTCGCCCACATATGCCGAGACGTACAATTCGGCTGACTCATCCGCAACCTCCACGCAAACGGAGCCTCCTTCTTCTTCATCTGCATCTACCTACACATTGGACGAGGACTCTACTACGGCTCATACCTAAATAAAGAAACCTGAAACATCGGAGTCATCCTCCTCCTAACCCTCATAGCAACTGCCTTCGTA…
	SDSU2212 ATGGCCCTCAACCTTCGTAAAAATCACCAAATCCTAAAAATCATCAACAACGCCCTAATCGATCTCCCAACTCCATCAAACATCTCAACATGATGAAACTTCGGGTCTCTACTAGGCCTCTGCCTAATCACCCAAATCATCACAGGTCTCCTGCTAGCCATACACTACACAGCAGACACCAACCTAGCTTTCTCCTCTGTCGCCCACATATGCCGAGACGTACAATTCGGCTGACTCATCCGCAACCTCCACGCAAACGGAGCCTCCTTCTTCTTCATCTGCATCTACCTACACATTGGACGAGGACTCTACTACGGCTCATACCTAAATAAAGAAACCTGAAACATCGGAGTCATCCTCCTCCTAACCCTCATAGCAACTGCCTTCGTA…
	SDSU2213 ATGGCCCTCAACCTTCGTAAAAATCACCAAATCCTAAAAATCATCAACAACGCCCTAATCGATCTCCCAACTCCATCAAACATCTCAACATGATGAAACTTCGGGTCTCTACTAGGCCTCTGCCTAGTTACCCAAATCATCACAGGTCTCCTGCTAGCCATACACTACACAGCAGACACCAACCTAGCTTTCTCCTCTGTCGCCCACATATGCCGAGACGTACAATTCGGCTGACTCATCCGCAACCTCCACGCAAACGGAGCCTCCTTCTTCTTCATCTGCATCTACCTACACATCGGACGAGGACTCTACTACGGCTCATACCTAAATAAAGAAACCTGAAACATCGGAGTCATCCTCCTCCTAACCCTCATAGCAACTGCTTTCGTA…
	BTS07108 ATGGCCCTCAACCTTCGTAAAAATCACCAAATCCTAAAAATCATCAACAACGCCCTAATCGATCTCCCAACTCCATCAAACATCTCAACATGATGAAACTTCGGGTCTCTACTAGGCCTCTGCCTAATTACCCAAATCATCACAGGTCTCCTGCTAGCCATACACTACACAGCAGACACCAACCTAGCTTTCTCCTCTGTCGCCCACATATGCCGAGACGTACAATTCGGCTGACTCATCCGCAACCTCCACGCAAACGGAGCCTCCTTCTTCTTCATCTGCATCTACCTACACATTGGACGAGGACTCTACTACGGCTCATACCTAAATAAAGAAACCTGAAACATCGGAGTCATCCTCCTCCTAACCCTCATAGCAACTGCCTTCGTA…
	BTS07076 ATGGCCCTCAACCTTCGTAAAAATCACCAAATCCTAAAAATCATCAACAACGCCCTAATCGATCTCCCAACTCCACCAAACATCTCAACATGATGAAACTTCGGGTCTCTACTAGGCCTCTGCCTAATTACCCAAATCATCACAGGTCTCCTGCTAGCTATACACTACACAGCAGACACCAACCTAGCTTTCTCCTCTGTCGCCCACATATGCCGAGACGTACAATTCGGCTGACTCATCCGCAACCTCCACGCAAACGGAGCCTCCTTCTTCTTCATCTGCATCTACCTACACATTGGACGAGGACTCTACTACGGCTCATACCTAAATAAAGAAACCTGAAACATCGGAGTCATCCTCCTCCTAACCCTCATAGCAACTGCCTTCGTA…
	BTS07077 ATGGCCCTCAACCTTCGTAAAAATCACCAAATCCTAAAAATCATCAACAACGCCCTAATCGATCTCCCAACTCCATCAAACATCTCAACATGATGAAACTTCGGGTCTCTACTAGGCCTCTGCCTAGTTACCCAAATCATCACAGGTCTCCTGCTAGCCATACACTACACAGCAGACACCAACCTAGCTTTCTCCTCTGTCGCCCACATATGCCGAGACGTACAATTCGGCTGACTCATCCGCAACCTCCACGCAAACGGAGCCTCCTTCTTCTTCATCTGCATCTACCTACACATCGGACGAGGACTCTACTACGGCTCATACCTAAATAAAGAAACCTGAAACATCGGAGTCATCCTCCTCCTAACCCTCATAGCAACTGCTTTCGTA…
	CAH253 ATGGCCCTCAACCTTCGTAAAAATCACCAAATCCTAAAAATCATCAACAACGCCCTAATCGATCTCCCAACTCCATCAAACATCTCAACATGATGAAACTTCGGGTCTCTACTAGGCCTCTGCCTAATTACCCAAATCATCACAGGTCTCCTGCTAGCCATACACTACACAGCAGACACCAACCTAGCTTTCTCCTCTGTCGCCCACATATGCCGAGACGTACAATTCGGCTGACTCATCCGCAACCTCCACGCAAACGGAGCCTCCTTCTTCTTCATCTGCATCTACCTACACATTGGACGAGGACTCTACTACGGCTCATACCTAAATAAAGAAACCTGAAACATCGGAGTCATCCTCCTCCTAACCCTCATAGCAACTGCCTTCGTAGG…
	JSB344 ATGGCCCTCAACCTTCGTAAAAATCACCAAATCCTAAAAATCATCAACAACGCCCTAATCGATCTCCCAACTCCATCAAACATCTCAACATGATGAAACTTCGGGTCTCTACTAGGCCTCTGCCTAGTTACCCAAATCATCACAGGTCTCCTGCTAGCCATACACTACACAGCAGACACCAACCTAGCTTTCTCCTCTGTCGCCCACATATGCCGAGACGTACAATTCGGCTGACTCATCCGCAACCTCCACGCAAACGGAGCCTCCTTCTTCTTCATCTGCATCTACCTACACATCGGACGAGGACTCTACTACGGCTCATACCTAAATAAAGAAACCTGAAACATCGGAGTCATCCTCCTCCTAACCCTCATAGCAACTGCTTTCGTAGG…
	JSB349 ATGGCCCTCAACCTTCGTAAAAATCACCAAATCCTAAAAATCATCAACAACGCCCTAATCGATCTCCCAACTCCATCAAACATCTCAACATGATGAAACTTCGGGTCTCTACTAGGCCTCTGCCTAATTACCCAAATCATCACAGGTCTCCTGCTAGCCATACACTACACAGCAGACACCAACCTAGCTTTCTCCTCTGTCGCCCACATATGCCGAGACGTACAATTCGGCTGACTCATCCGCAACCTCCACGCAAACGGAGCCTCCTTCTTCTTCATCTGCATCTACCTACACATTGGACGAGGACTCTACTACGGCTCATACCTAAATAAAGAAACCTGAAACATCGGAGTCATCCTCCTCCTAACCCTCATAGCAACTGCCTTCGTAGG…
	RB152 ATGGCCCTCAACCTTCGTAAAAATCACCAAATCCTAAAAATCATCAACAACGCCCTAATCGATCTCCCAACTCCATCAAACATCTCAACATGATGAAACTTCGGGTCTCTACTAGGCCTCTGCCTAGTTACCCAAATCATCACAGGTCTCCTGCTAGCCATACACTACACAGCAGACACCAACCTAGCTTTCTCCTCTGTCGCCCACATATGCCGAGACGTACAATTCGGCTGACTCATCCGCAACCTCCACGCAAACGGAGCCTCCTTCTTCTTCATCTGCATCTACCTACACATCGGACGAGGACTCTACTACGGCTCATACCTAAATAAAGAAACCTGAAACATCGGAGTCATCCTCCTCCTAACCCTCATAGCAACTGCTTTCGTAGGC…
	RJC07027 ATGGCCCTCAACCTTCGTAAAAATCACCAAATCCTAAAAATCATCAACAACGCCCTAATCGATCTCCCAACTCCATCAAACATCTCAACATGATGAAACTTCGGGTCTCTACTAGGCCTCTGCCTAGTTACCCAAATCATCACAGGTCTCCTGCTAGCCATACACTACACAGCAGACACCAACCTAGCTTTCTCCTCTGTCGCCCACATATGCCGAGACGTACAATTCGGCTGACTCATCCGCAACCTCCACGCAAACGGAGCCTCCTTCTTCTTCATCTGCATCTACCTACACATCGGACGAGGACTCTACTACGGCTCATACCTAAATAAAGAAACCTGAAACATCGGAGTCATCCTCCTCCTAACCCTCATAGCAACTGCTTTCGTA…
	RJC07029 ATGGCCCTCAACCTTCGTAAAAATCACCAAATCCTAAAAATCATCAACAACGCCCTAATCGATCTCCCAACTCCATCAAACATCTCAACATGATGAAACTTCGGGTCTCTACTAGGCCTCTGCCTAATTACCCAAATCATCACAGGTCTCCTGCTAGCCATACACTACACAGCAGACACCAACCTAGCTTTTTCCTCTGTCGCCCACATATGCCGAGACGTACAATTCGGCTGACTCATCCGCAACCTCCACGCAAACGGAGCCTCCTTCTTCTTCATCTGCATCTACCTACACATTGGACGAGGACTCTACTACGGCTCATACCTAAATAAAGAAACCTGGAACATCGGAGTCATCCTCCTCCTAACCCTCATAGCAACTGCCTTCGTA…
	RJC07030 ATGGCCCTCAACCTTCGTAAAAATCACCAAATCCTAAAAATCATCAACAACGCCCTAATCGATCTCCCAACTCCATCAAACATCTCAACATGATGAAACTTCGGGTCTCTACTAGGCCTCTGCCTAATTACCCAAATCATCACAGGTCTCCTGCTAGCCATACACTACACAGCAGACACCAACCTAGCTTTCTCCTCTGTCGCCCACATATGCCGAGACGTACAATTCGGCTGACTCATCCGCAACCTCCACGCAAACGGAGCCTCCTTCTTCTTCATCTGCATCTACCTACACATTGGACGAGGACTCTACTACGGCTCATACCTAAATAAAGAAACCTGAAACATCGGAGTCATCCTCCTCCTAACCCTCATAGCAACTGCCTTCGTA…
	RJC07031 ATGGCCCTCAACCTTCGTAAAAATCACCAAATCCTAAAAATCATCAACAACGCCCTAATCGATCTCCCAACTCCATCAAACATCTCAACATGATGAAACTTCGGGTCTCTACTAGGCCTCTGCCTAGTTACCCAAATCATCACAGGTCTCCTGCTAGCCATACACTACACAGCAGACACCAACCTAGCTTTCTCCTCTGTCGCCCACATATGCCGAGACGTACAATTCGGCTGACTCATCCGCAACCTCCACGCAAACGGAGCCTCCTTCTTCTTCATCTGCATCTACCTACACATCGGACGAGGACTCTACTACGGCTCATACCTAAATAAAGAAACCTGAAACATCGGAGTCATCCTCCTCCTAACCCTCATAGCAACTGCTTTCGTA…
	RJC07032 ATGGCCCTCAACCTTCGTAAAAATCACCAAATCCTAAAAATCATCAACAACGCCCTAATCGATCTCCCAACTCCATCAAACATCTCAACATGATGAAACTTCGGGTCTCTACTAGGCCTCTGCCTAATTACCCAAATCATCACAGGTCTCCTGCTAGCCATACACTACACAGCAGACACCAACCTAGCTTTTTCCTCTGTCGCCCACATATGCCGAGACGTACAATTCGGCTGACTCATCCGCAACCTCCACGCAAACGGAGCCTCCTTCTTCTTCATCTGCATCTACCTACACATTGGACGAGGACTCTACTACGGCTCATACCTAAATAAAGAAACCTGAAACATCGGAGTCATCCTCCTCCTAACCCTCATAGCAACTGCCTTCGTA…
	RJC07033 ATGGCCCTCAACCTTCGTAAAAATCACCAAATCCTAAAAATCATCAACAACGCCCTAATCGATCTCCCAACTCCATCAAACATCTCAACATGATGAAACTTCGGGTCTCTACTAGGCCTCTGCCTAATTACCCAAATCATCACAGGTCTCCTGCTAGCCATACACTACACAGCAGACACCAACCTAGCTTTCTCCTCTGTCGCCCACATATGCCGAGACGTACAATTCGGCTGACTCATCCGCAACCTCCACGCAAACGGAGCCTCCTTCTTCTTCATCTGCATCTACCTACATATTGGACGAGGACTCTACTACGGCTCATACCTAAATAAAGAAACCTGAAACATCGGAGTCATCCTCCTCCTAACCCTCATAGCAACTGCCTTCGTA…
	GFB885 ATGGCCCTCAACCTTCGTAAAAATCACCAAATCCTAAAAATCATCAACAACGCCCTAATCGATCTCCCAACTCCACCAAACATCTCAACATGATGAAACTTCGGGTCTCTACTAGGCCTCTGCCTAATTACCCAAATCATCACAGGTCTCCTGCTAGCCATACACTACACAGCAGACACCAACCTAGCTTTCTCCTCTGTTGCCCACATATGCCGAGACGTACAATTCGGCTGACTCATCCGCAACCTCCACGCAAACGGAGCCTCCTTCTTCTTCATCTGCATCTACCTACACATCGGACGAGGACTCTACTACGGCTCATACCTAAATAAAGAAACCTGAAACATCGGAGTCATCCTCCTCCTAACCCTCATAGCAACTGCCTTCGTAGG…
	GFB892 ATGGCCCTCAACCTTCGTAAAAATCACCAAATCCTAAAAATCATCAACAACGCCCTAATCGATCTCCCAACTCCATCAAACATCTCAACATGATGAAACTTCGGGTCTCTACTAGGCCTCTGCCTAATTACCCAAATCATCACAGGTCTCCTGCTAGCCATACACTACACAGCAGACACCAACCTAGCTTTCTCCTCTGTAGCCCACATATGCCGAGACGTACAATTCGGCTGACTCATCCGCAACCTCCACGCAAACGGAGCCTCCTTCTTCTTCATCTGCATCTACCTACACATTGGACGAGGACTCTACTACGGCTCATACCTAAATAAAGAAACCTGAAACATCGGAGTCATCCTCCTCCTAACCCTCATAGCAACTGCCTTCGTAGG…
	GFB894 ATGGCCCTCAACCTTCGTAAAAATCACCAAATCCTAAAAATCATCAACAACGCCCTAATCGATCTCCCAACTCCATCAAACATCTCAACATGATGAAACTTCGGGTCTCTACTAGGCCTCTGCCTAGTTACCCAAATCATCACAGGTCTCCTGCTAGCCATACACTACACAGCAGACACCAACCTAGCTTTCTCCTCTGTCGCCCACATATGCCGAGACGTACAATTCGGCTGACTCATCCGCAACCTCCACGCAAACGGAGCCTCCTTCTTCTTCATCTGCATCTACCTACACATCGGACGAGGACTCTACTACGGCTCATACCTAAATAAAGAAACCTGAAACATCGGAGTCATCCTCCTCCTAACCCTCATAGCAACTGCTTTCGTAGG…
	MVZ177986 ATGGCCCTCAACCTTCGTAAAAATCACCAAATCCTAAAAATCATCAACAACGCCCTAATCGATCTCCCAACTCCATCAAACATCTCAACATGATGAAACTTCGGGTCTCTACTAGGCCTCTGCCTAATTACCCAAATCATCACAGGTCTCCTGCTAGCCATACACTACACAGCAGACACCAACCTAGCTTTCTCCTCTGTCGCCCACATATGCCGAGACGTACAATTCGGCTGACTCATCCGCAACCTCCACGCAAACGGAGCCTCCTTCTTCTTCATCTGCATCTACCTACACATTGGACGAGGACTCTACTACGGCTCATACCTAAATAAAGAAACCTGAAACATCGGAGTCATCCTCCTCCTAACCCTCATAGCAACTGCCTTCGT…
	BTS07114 ATGGCCCTCAACCTTCGTAAAAATCACCAAATCCTAAAAATCATCAACAACGCCCTAATCGATCTCCCAACTCCATCAAACATCTCAACATGATGAAACTTCGGGTCTCTACTAGGCCTCTGCCTAGTTACCCAAATCATCACAGGTCTCCTGCTAGCCATACACTACACAGCAGACACCAACCTAGCTTTCTCCTCTGTCGCCCACATATGCCGAGACGTACAATTCGGCTGACTCATCCGCAACCTCCACGCAAACGGAGCCTCCTTCTTCTTCATCTGCATCTACCTACACATCGGACGAGGACTCTACTACGGCTCATACCTAAATAAAGAAACCTGAAACATCGGAGTCATCCTCCTCCTAACCCTCATAGCAACTGCTTTCGTA…
	BTS07117 ATGGCCCTCAACCTTCGTAAAAATCACCAAATCCTAAAAATCATCAACAACGCCCTAATCGATCTCCCAACTCCATCAAACATCTCAACATGATGAAACTTCGGGTCTCTACTAGGCCTCTGCCTAATTACCCAAATCATCACAGGTCTCCTGCTAGCCATACACTACACAGCAGACACCAACCTAGCTTTTTCCTCTGTCGCCCACATATGCCGAGACGTACAATTCGGCTGACTCATCCGCAACCTCCACGCAAACGGAGCCTCCTTCTTCTTCATCTGCATCTACCTACACATTGGACGAGGACTCTACTACGGCTCATACCTAAATAAAGAAACCTGAAACATCGGAGTCATCCTCCTCCTAACCCTCATAGCAACTGCCTTCGTA…
	BTS07118 ATGGCCCTCAACCTTCGTAAAAATCACCAAATCCTAAAAATCATCAACAACGCCCTAATCGATCTCCCAACTCCATCAAACATCTCAACATGATGAAACTTCGGGTCTCTACTAGGCCTCTGCCTAATTACCCAAATCATCACAGGTCTCCTGCTAGCCATACACTACACAGCAGACACCAACCTAGCTTTCTCCTCTGTCGCCCACATATGCCGAGACGTACAATTCGGCTGACTCATCCGCAACCTCCACGCAAACGGAGCCTCCTTCTTCTTCATCTGCATCTACCTACACATTGGACGAGGACTCTACTACGGCTCATACCTAAATAAAGAAACCTGAAACATCGGAGTCATCCTCCTCCTAACCCTCATAGCAACTGCCTTCGTA…
	BTS07063 ATGGCCCTCAACCTTCGTAAAAATCACCAAATCCTAAAAATCATCAACAACGCCCTAATCGATCTCCCAACTCCATCAAACATCTCAACATGATGAAACTTCGGGTCTCTACTAGGCCTCTGCCTAATTACCCAAATCATCACAGGTCTCCTGCTAGCCATACACTACACAGCAGACACCAACCTAGCTTTCTCCTCTGTCGCCCACATATGCCGAGACGTACAATTCGGCTGACTCATCCGCAACCTCCACGCAAACGGAGCCTCCTTCTTCTTCATCTGCATCTACCTACACATTGGACGAGGACTCTACTACGGCTCATACCTAAATAAAGAAACCTGAAACATCGGAGTCATCCTCCTCCTAACCCTCATAGCAACTGCCTTCGTA…
	BTS07064 ATGGCCCTCAACCTTCGTAAAAATCACCAAATCCTAAAAATCATCAACAACGCCCTAATCGATCTCCCAACTCCATCAAACATCTCAACATGATGAAACTTCGGGTCTCTACTAGGCCTCTGCCTAGTTACCCAAATCATCACAGGTCTCCTGCTAGCCATACACTACACAGCAGACACCAACCTAGCTTTCTCCTCTGTCGCCCACATATGCCGAGACGTACAATTCGGCTGACTCATCCGCAACCTCCACGCAAACGGAGCCTCCTTCTTCTTCATCTGCATCTACCTACACATCGGACGAGGACTCTACTACGGCTCATACCTAAATAAAGAAACCTGAAACATCGGAGTCATCCTCCTCCTAACCCTCATAGCAACTGCTTTCGTA…
	BTS07065 ATGGCCCTCAACCTTCGTAAAAATCACCAAATCCTAAAAATCATCAACAACGCCCTAATCGATCTCCCAACTCCATCAAACATCTCAACATGATGAAACTTCGGGTCTCTACTAGGCCTCTGCCTAATTACCCAAATCATCACAGGTCTCCTGCTAGCCATACACTACACAGCAGACACCAACCTAGCTTTCTCCTCTGTCGCCCACATATGCCGAGACGTACAATTCGGCTGACTCATCCGCAACCTCCACGCAAACGGAGCCTCCTTCTTCTTCATCTGCATCTACCTACACATTGGACGAGGACTCTACTACGGCTCATACCTAAATAAAGAAACCTGAAACATCGGAGTCATCCTCCTCCTAACCCTCATAGCAACTGCCTTCGTA…
	BTS06300 ATGGCCCTCAACCTTCGTAAAAATCACCAAATCCTAAAAATCATCAACAACGCCCTAATCGATCTCCCAACTCCATCAAACATCTCAACATGATGAAACTTCGGGTCTCTACTAGGCCTCTGCCTAATTACCCAAATCATCACAGGTCTCCTGCTAGCCATACACTACACAGCAGACACCAACCTAGCTTTCTCCTCTGTCGCCCACATATGCCGAGACGTACAATTCGGCTGACTCATCCGCAACCTCCACGCAAACGGAGCCTCCTTCTTCTTCATCTGCATCTACCTACACATCGGACGAGGACTCTACTACGGCTCATACCTAAATAAAGAAACCTGAAACATCGGAGTCATCCTCCTCCTAACCCTCATAGCAACTGCCTTCGTA…
	BTS06301 ATGGCCCTCAACCTTCGTAAAAATCACCAAATCCTAAAAATCATCAACAACGCCCTAATCGATCTCCCAACTCCACCAAACATCTCAACATGATGAAACTTCGGGTCTCTACTAGGCCTCTGCCTAATTACCCAAATCATCACAGGTCTCCTGCTAGCCATACACTACACAGCAGACACCAACCTAGCTTTCTCCTCTGTCGCCCACATATGCCGAGACGTACAATTCGGCTGACTCATCCGCAACCTCCACGCAAACGGAGCCTCCTTCTTCTTCATCTGCATCTACCTACACATTGGACGAGGACTCTACTACGGCTCATACCTAAATAAAGAAACCTGAAACATCGGAGTCATCCTCCTCCTAACCCTCATAGCAACTGCCTTCGTA…
	BTS07001 ATGGCCCTCAACCTTCGTAAAAATCACCAAATCCTAAAAATCATCAACAACGCCCTAATCGATCTCCCAACTCCATCAAACATCTCAACATGATGAAACTTCGGGTCTCTACTAGGCCTCTGCCTAGTTACCCAAATCATCACAGGTCTCCTGCTAGCCATACACTACACAGCAGACACCAACCTAGCTTTCTCCTCTGTCGCCCACATATGCCGAGACGTACAATTCGGCTGACTCATCCGCAACCTCCACGCAAACGGAGCCTCCTTCTTCTTCATCTGCATCTACCTACACATCGGACGAGGACTCTACTACGGCTCATACCTAAATAAAGAAACCTGAAACATCGGAGTCATCCTCCTCCTAACCCTCATAGCAACTGCTTTCGTA…
	BTS07042 ATGGCCCTCAACCTTCGTAAAAATCACCAAATCCTAAAAATCATCAACAACGCCCTAATCGATCTCCCAACTCCATCAAACATCTCAACATGATGAAACTTCGGGTCTCTACTAGGCCTCTGCCTAATTACCCAAATCATCACAGGTCTCCTGCTAGCCATACACTACACAGCAGACACCAACCTAGCTTTTTCCTCTGTCGCCCACATATGCCGAGACGTACAATTCGGCTGACTCATCCGCAACCTCCACGCAAACGGAGCCTCCTTCTTCTTCATCTGCATCTACCTACACATTGGACGAGGACTCTACTACGGCTCATACCTAAATAAAGAAACCTGAAACATCGGAGTCATCCTCCTCCTAACCCTCATAGCAACTGCCTTCGTA…
	BTS07043 ATGGCCCTCAACCTTCGTAAAAATCACCAAATCCTAAAAATCATCAACAACGCCCTAATCGATCTCCCAACTCCATCAAACATCTCAACATGATGAAACTTCGGGTCTCTACTAGGCCTCTGCCTAATTACCCAAATCATCACAGGTCTCCTGCTAGCCATACACTACACAGCAGACACCAACCTAGCTTTTTCCTCTGTCGCCCACATATGCCGAGACGTACAATTCGGCTGACTCATCCGCAACCTCCACGCAAACGGAGCCTCCTTCTTCTTCATCTGCATCTACCTACACATTGGACGAGGACTCTACTACGGCTCATACCTAAATAAAGAAACCTGAAACATCGGAGTCATCCTCCTCCTAACCCTCATAGCAACTGCCTTCGTA…
	BTS07044 ATGGCCCTCAACCTTCGTAAAAATCACCAAATCCTAAAAATCATCAACAACGCCCTAATCGATCTCCCAACTCCATCAAACATCTCAACATGATGAAACTTCGGGTCTCTACTAGGCCTCTGCCTAATTACCCAAATCATCACAGGTCTCCTGCTAGCCATACACTACACAGCAGACACCAACCTAGCTTTCTCCTCTGTCGCCCACATATGCCGAGACGTACAATTCGGCTGACTCATCCGCAACCTCCACGCAAACGGAGCCTCCTTCTTCTTCATCTGCATCTACCTACACATTGGACGAGGACTCTACTACGGCTCATACCTAAATAAAGAAACCTGAAACATCGGAGTCATCCTCCTCCTAACCCTCATAGCAACTGCCTTCGTA…
	BTS07045 ATGGCCCTCAACCTTCGTAAAAATCACCAAATCCTAAAAATCATCAACAACGCCCTAATCGATCTCCCAACTCCATCAAACATCTCAACATGATGAAACTTCGGGTCTCTACTAGGCCTCTGCCTAGTTACCCAAATCATCACAGGTCTCCTGCTAGCCATACACTACACAGCAGACACCAACCTAGCTTTCTCCTCTGTCGCCCACATATGCCGAGACGTACAATTCGGCTGACTCATCCGCAACCTCCACGCAAACGGAGCCTCCTTCTTCTTCATCTGCATCTACCTACACATCGGACGAGGACTCTACTACGGCTCATACCTAAATAAAGAAACCTGAAACATCGGAGTCATCCTCCTCCTAACCCTCATAGCAACTGCTTTCGTA…
	BTS07046 ATGGCCCTCAACCTTCGTAAAAATCACCAAATCCTAAAAATCATCAACAACGCCCTAATCGATCTCCCAACTCCATCAAACATCTCAACATGATGAAACTTCGGGTCTCTACTAGGCCTCTGCCTAGTTACCCAAATCATCACAGGTCTCCTGCTAGCCATACACTACACAGCAGACACCAACCTAGCTTTCTCCTCTGTCGCCCACATATGCCGAGACGTACAATTCGGCTGACTCATCCGCAACCTCCACGCAAACGGAGCCTCCTTCTTCTTCATCTGCATCTACCTACACATCGGACGAGGACTCTACTACGGCTCATACCTAAATAAAGAAACCTGAAACATCGGAGTCATCCTCCTCCTAACCCTCATAGCAACTGCTTTCGTA…
	BTS07048 ATGGCCCTCAACCTTCGTAAAAATCACCAAATCCTAAAAATCATCAACAACGCCCTAATCGATCTCCCAACTCCATCAAACATCTCAACATGATGAAACTTCGGGTCTCTACTAGGCCTCTGCCTAATTACCCAAATCATCACAGGTCTCCTGCTAGCCATACACTACACAGCAGACACCAACCTAGCTTTTTCCTCTGTCGCCCACATATGCCGAGACGTACAATTCGGCTGACTCATCCGCAACCTCCACGCAAACGGAGCCTCCTTCTTCTTCATCTGCATCTACCTACACATTGGACGAGGACTCTACTACGGCTCATACCTAAATAAAGAAACCTGAAACATCGGAGTCATCCTCCTCCTAACCCTCATAGCAACTGCCTTCGTA…
	BTS07049 ATGGCCCTCAACCTTCGTAAAAATCACCAAATCCTAAAAATCATCAACAACGCCCTAATCGATCTCCCAACTCCATCAAACATCTCAACATGATGAAACTTCGGGTCTCTACTAGGCCTCTGCCTAGTTACCCAAATCATCACAGGTCTCCTGCTAGCCATACACTACACAGCAGACACCAACCTAGCTTTCTCCTCTGTCGCCCACATATGCCGAGACGTACAATTCGGCTGACTCATCCGCAACCTCCACGCAAACGGAGCCTCCTTCTTCTTCATCTGCATCTACCTACACATCGGACGAGGACTCTACTACGGCTCATACCTAAATAAAGAAACCTGAAACATCGGAGTCATCCTCCTCCTAACCCTCATAGCAACTGCTTTCGTA…
	BTS07050 ATGGCCCTCAACCTTCGTAAAAATCACCAAATCCTAAAAATCATCAACAACGCCCTAATCGATCTCCCAACTCCACCAAACATCTCAACATGATGAAACTTCGGGTCTCTACTAGGCCTCTGCCTAATTACCCAAATCATCACAGGTCTCCTGCTAGCCATACACTACACAGCAGACACCAACCTAGCTTTCTCCTCTGTCGCCCACATATGCCGAGACGTACAATTCGGCTGACTCATCCGCAACCTCCACGCAAACGGAGCCTCCTTCTTCTTCATCTGCATCTACCTACACATTGGACGAGGACTCTACTACGGCTCATACCTAAATAAAGAAACCTGAAACATCGGAGTCATCCTCCTCCTAACCCTCATAGCAACTGCCTTCGTA…
	CAH018 ATGGCCCTCAACCTTCGTAAAAATCACCAAATCCTAAAAATCATCAACAACGCCCTAATCGATCTCCCAACTCCATCAAACATCTCAACATGATGAAACTTCGGGTCTCTACTAGGCCTCTGCCTAGTTACCCAAATCATCACAGGTCTCCTGCTAGCCATACACTACACAGCAGACACCAACCTAGCTTTCTCCTCTGTCGCCCACATATGCCGAGACGTACAATTCGGCTGACTCATCCGCAACCTCCACGCAAACGGAGCCTCCTTCTTCTTCATCTGCATCTACCTACACATCGGACGAGGACTCTACTACGGCTCATACCTAAATAAAGAAACCTGAAACATCGGAGTCATCCTCCTCCTAACCCTCATAGCAACTGCTTTCGTAGG…
	CAH206 ATGGCCCTCAACCTTCGTAAAAATCACCAAATCCTAAAAATCATCAACAACGCCCTAATCGATCTCCCAACTCCATCAAACATCTCAACATGATGAAACTTCGGGTCTCTACTAGGCCTCTGCCTAATTACCCAAATCATCACAGGTCTCCTGCTAGCCATACACTACACAGCAGACACCAACCTAGCTTTCTCCTCTGTCGCCCACATATGCCGAGACGTACAATTCGGCTGACTCATCCGCAACCTCCACGCAAACGGAGCCTCCTTCTTCTTCATCTGCATCTACCTACACATTGGACGAGGACTCTACTACGGCTCATACCTAAATAAAGAAACCTGAAACATCGGAGTCATCCTCCTCCTAACCCTCATAGCAACTGCCTTCGTAGG…
	CAH252 ATGGCCCTCAACCTTCGTAAAAATCACCAAATCCTAAAAATCATCAACAACGCCCTAATCGATCTCCCAACTCCATCAAACATCTCAACATGATGAAACTTCGGGTCTCTACTAGGCCTCTGCCTAATTACCCAAATCATCACAGGTCTCCTGCTAGCCATACACTACACAGCAGACACCAACCTAGCTTTTTCCTCTGTCGCCCACATATGCCGAGACGTACAATTCGGCTGACTCATCCGCAACCTCCACGCAAACGGAGCCTCCTTCTTCTTCATCTGCATCTACCTACACATTGGACGAGGACTCTACTACGGCTCATACCTAAATAAAGAAACCTGAAACATCGGAGTCATCCTCCTCCTAACCCTCATAGCAACTGCCTTCGTAGG…
	JMD953 ATGGCCCTCAACCTTCGTAAAAATCACCAAATCCTAAAAATCATCAACAACGCCCTAATCGATCTCCCAACTCCATCAAACATCTCAACATGATGAAACTTCGGGTCTCTACTAGGCCTCTGCCTAGTTACCCAAATCATCACAGGTCTCCTGCTAGCCATACACTACACAGCAGACACCAACCTAGCTTTCTCCTCTGTCGCCCACATATGCCGAGACGTACAATTCGGCTGACTCATCCGCAACCTCCACGCAAACGGAGCCTCCTTCTTCTTCATCTGCATCTACCTACACATCGGACGAGGACTCTACTACGGCTCATACCTAAATAAAGAAACCTGAAACATCGGAGTCATCCTCCTCCTAACCCTCATAGCAACTGCTTTCGTAGG…
	DHB3593 ATGGCCCTCAACCTTCGTAAAAATCACCAAATCCTAAAAATCATCAACAACGCCCTAATCGATCTCCCAACTCCATCAAACATCTCAACATGATGAAACTTCGGGTCTCTACTAGGCCTCTGCCTAATTACCCAAATCATCACAGGTCTCCTGCTAGCCATACACTACACAGCAGACACCAACCTAGCTTTCTCCTCTGTCGCCCACATATGCCGAGACGTACAATTCGGCTGACTCATCCGCAACCTCCACGCAAACGGAGCCTCCTTCTTCTTCATCTGCATCTACCTACACATTGGACGAGGACTCTACTACGGCTCATACCTAAATAAAGAAACCTGAAACATCGGAGTCATCCTCCTCCTAACCCTCATAGCAACTGCCTTCGTAG…
	DHB5397 ATGGCCCTCAACCTTCGTAAAAATCACCAAATCCTAAAAATCATCAACAACGCCCTAATCGATCTCCCAACTCCATCAAACATCTCAACATGATGAAACTTCGGGTCTCTACTAGGCCTCTGCCTAATTACCCAAATCATCACAGGTCTCCTGCTAGCCATACACTACACAGCAGACACCAACCTAGCTTTCTCCTCTGTCGCCCACATATGCCGAGACGTACAATTCGGCTGACTCATCCGCAACCTCCACGCAAACGGAGCCTCCTTCTTCTTCATCTGCATCTACCTACACATTGGACGAGGACTCTACTACGGCTCATACCTAAATAAAGAAACCTGAAACATCGGAGTCATCCTCCTCCTAACCCTCATAGCAACTGCCTTCGTAG…
	DHB5394 ATGGCCCTCAACCTTCGTAAAAATCACCAAATCCTAAAAATCATCAACAACGCCCTAATCGATCTCCCAACTCCATCAAACATCTCAACATGATGAAACTTCGGGTCTCTACTAGGCCTCTGCCTAGTTACCCAAATCATCACAGGTCTCCTGCTAGCCATACACTACACAGCAGACACCAACCTAGCTTTCTCCTCTGTCGCCCACATATGCCGAGACGTACAATTCGGCTGACTCATCCGCAACCTCCACGCAAACGGAGCCTCCTTCTTCTTCATCTGCATCTACCTACACATCGGACGAGGACTCTACTACGGCTCATACCTAAATAAAGAAACCTGAAACATCGGAGTCATCCTCCTCCTAACCCTCATAGCAACTGCTTTCGTAG…
	DHB5395 ATGGCCCTCAACCTTCGTAAAAATCACCAAATCCTAAAAATCATCAACAACGCCCTAATCGATCTCCCAACTCCATCAAACATCTCAACATGATGAAACTTCGGGTCTCTACTAGGCCTCTGCCTAATTACCCAAATCATCACAGGTCTCCTGCTAGCCATACACTACACAGCAGACACCAACCTAGCTTTCTCCTCTGTCGCCCACATATGCCGAGACGTACAATTCGGCTGACTCATCCGCAACCTCCACGCAAACGGAGCCTCCTTCTTCTTCATCTGCATCTACCTACACATTGGACGAGGACTCTACTACGGCTCATACCTAAATAAAGAAACCTGAAACATCGGAGTCATCCTCCTCCTAACCCTCATAGCAACTGCCTTCGTAG…
	DHB5396 ATGGCCCTCAACCTTCGTAAAAATCACCAAATCCTAAAAATCATCAACAACGCCCTAATCGATCTCCCAACTCCATCAAACATCTCAACATGATGAAACTTCGGGTCTCTACTAGGCCTCTGCCTAGTTACCCAAATCATCACAGGTCTCCTGCTAGCCATACACTACACAGCAGACACCAACCTAGCTTTCTCCTCTGTCGCCCACATATGCCGAGACGTACAATTCGGCTGACTCATCCGCAACCTCCACGCAAACGGAGCCTCCTTCTTCTTCATCTGCATCTACCTACACATCGGACGAGGACTCTACTACGGCTCATACCTAAATAAAGAAACCTGAAACATCGGAGTCATCCTCCTCCTAACCCTCATAGCAACTGCTTTCGTAG…
	DHB5398 ATGGCCCTCAACCTTCGTAAAAATCACCAAATCCTAAAAATCATCAACAACGCCCTAATCGATCTCCCAACTCCATCAAACATCTCAACATGATGAAACTTCGGGTCTCTACTAGGCCTCTGCCTAATTACCCAAATCATCACAGGTCTCCTGCTAGCCATACACTACACAGCAGACACCAACCTAGCTTTTTCCTCTGTCGCCCACATATGCCGAGACGTACAATTCGGCTGACTCATCCGCAACCTCCACGCAAACGGAGCCTCCTTCTTCTTCATCTGCATCTACCTACACATTGGACGAGGACTCTACTACGGCTCATACCTAAATAAAGAAACCTGAAACATCGGAGTCATCCTCCTCCTAACCCTCATAGCAACTGCCTTCGTAG…
	JK07398 ATGGCCCTCAACCTTCGTAAAAATCACCAAATCCTAAAAATCATCAACAACGCCCTAATCGATCTCCCAACTCCATCAAACATCTCAACATGATGAAACTTCGGGTCTCTACTAGGCCTCTGCCTAGTTACCCAAATCATCACAGGTCTCCTGCTAGCCATACACTACACAGCAGACACCAACCTAGCTTTCTCCTCTGTCGCCCACATATGCCGAGACGTACAATTCGGCTGACTCATCCGCAACCTCCACGCAAACGGAGCCTCCTTCTTCTTCATCTGCATCTACCTACACATCGGACGAGGACTCTACTACGGCTCATACCTAAATAAAGAAACCTGAAACATCGGAGTCATCCTCCTCCTAACCCTCATAGCAACTGCTTTCGTAG…
	JK07399 ATGGCCCTCAACCTTCGTAAAAATCACCAAATCCTAAAAATCATCAACAACGCCCTAATCGATCTCCCAGCTCCATCAAACATCTCAACATGATGAAACTTCGGGTCTCTACTAGGCCTCTGCCTAATCACCCAAATCATCACAGGTCTCCTGCTAGCCATACACTACACAGCAGACACCAACCTAGCTTTCTCCTCTGTCGCCCACATATGCCGAGACGTACAATTCGGCTGACTCATCCGCAACCTCCACGCAAACGGAGCCTCCTTCTTCTTCATCTGCATCTACCTACACATTGGACGAGGACTCTACTACGGCTCATACCTAAATAAAGAAACCTGAAACATCGGAGTCATCCTCCTCCTAACCCTCATAGCAACTGCCTTCGTAG…
	JK07400 ATGGCCCTCAACCTTCGTAAAAATCACCAAATCCTAAAAATCATCAACAACGCCCTAATCGATCTCCCAACTCCATCAAACATCTCAACATGATGAAACTTCGGGTCTCTACTAGGCCTCTGCCTAGTTACCCAAATCATCACAGGTCTCCTGCTAGCCATACACTACACAGCAGACACCAACCTAGCTTTCTCCTCTGTCGCCCACATATGCCGAGACGTACAATTCGGCTGACTCATCCGCAACCTCCACGCAAACGGAGCCTCCTTCTTCTTCATCTGCATCTACCTACACATCGGACGAGGACTCTACTACGGCTCATACCTAAATAAAGAAACCTGAAACATCGGAGTCATCCTCCTCCTAACCCTCATAGCAACTGCTTTCGTAG…
	JK07401 ATGGCCCTCAACCTTCGTAAAAATCACCAAATCCTAAAAATCATCAACAACGCCCTAATCGATCTCCCAACTCCATCAAACATCTCAACATGATGAAACTTCGGGTCTCTACTAGGCCTCTGCCTAATTACCCAAATCATCACAGGTCTCCTGCTAGCCATACACTACACAGCAGACACCAACCTAGCTTTCTCCTCTGTCGCCCACATATGCCGAGACGTACAATTCGGCTGACTCATCCGCAACCTCCACGCAAACGGAGCCTCCTTCTTCTTCATCTGCATCTACCTGCACATCGGACGAGGACTCTACTACGGCTCATACCTAAATAAAGAAACCTGAAACATCGGAGTCATCCTCCTCCTAACCCTCATAGCAACTGCCTTCGTAG…
	BTS07086 ATGGCCCTCAACCTTCGTAAAAATCACCAAATCCTAAAAATCATCAACAACGCCCTAATCGATCTCCCAACTCCATCAAACATCTCAACATGATGAAACTTCGGGTCTCTACTAGGCCTCTGCCTAATTACCCAAATCATCACAGGTCTCCTGCTAGCCATACACTACACAGCAGACACCAACCTAGCTTTTTCCTCTGTCGCCCACATATGCCGAGACGTACAATTCGGCTGACTCATCCGCAACCTCCACGCAAACGGAGCCTCCTTCTTCTTCATCTGCATCTACCTACACATTGGACGAGGACTCTACTACGGCTCATACCTAAATAAAGAAACCTGAAACATCGGAGTCATCCTCCTCCTAACCCTCATAGCAACTGCCTTCGTA…
	BTS07087 ATGGCCCTCAACCTTCGTAAAAATCACCAAATCCTAAAAATCATCAACAACGCCCTAATCGATCTCCCAACTCCATCAAACATCTCAACATGATGAAACTTCGGGTCTCTACTAGGCCTCTGCCTAGTTACCCAAATCATCACAGGTCTCCTGCTAGCCATACACTACACAGCAGACACCAACCTAGCTTTCTCCTCTGTCGCCCACATATGCCGAGACGTACAATTCGGCTGACTCATCCGCAACCTCCACGCAAACGGAGCCTCCTTCTTCTTCATCTGCATCTACCTACACATCGGACGAGGACTCTACTACGGCTCATACCTAAATAAAGAAACCTGAAACATCGGAGTCATCCTCCTCCTAACCCTCATAGCAACTGCTTTCGTA…
	BTS07088 ATGGCCCTCAACCTTCGTAAAAATCACCAAATCCTAAAAATCATCAACAACGCCCTAATCGATCTCCCAACTCCACCAAACATCTCAACATGATGAAACTTCGGGTCTCTACTAGGCCTCTGCCTAATTACCCAAATCATCACAGGTCTCCTGCTAGCCATACACTACACAGCAGACACCAACCTAGCTTTTTCCTCTGTCGCCCACATATGCCGAGACGTACAATTCGGCTGACTCATCCGCAACCTCCACGCAAACGGAGCCTCCTTCTTCTTCATCTGCATCTACCTACACATTGGACGAGGACTCTACTACGGCTCATACCTAAATAAAGAAACCTGAAACATCGGAGTCATCCTCCTCCTAACCCTCATAGCAACTGCCTTCGTA…
	BTS07089 ATGGCCCTCAACCTTCGTAAAAATCACCAAATCCTAAAAATCATCAACAACGCCCTAATCGATCTCCCAACTCCATCAAACATCTCAACATGATGAAACTTCGGGTCTCTACTAGGCCTCTGCCTAGTTACCCAAATCATCACAGGTCTCCTGCTAGCCATACACTACACAGCAGACACCAACCTAGCTTTCTCCTCTGTCGCCCACATATGCCGAGACGTACAATTCGGCTGACTCATCCGCAACCTCCACGCAAACGGAGCCTCCTTCTTCTTCATCTGCATCTACCTACACATCGGACGAGGACTCTACTACGGCTCATACCTAAATAAAGAAACCTGAAACATCGGAGTCATCCTCCTCCTAACCCTCATAGCAACTGCTTTCGTA…
	BTS07090 ATGGCCCTCAACCTTCGTAAAAATCACCAAATCCTAAAAATCATCAACAACGCCCTAATCGATCTCCCAACTCCATCAAACATCTCAACATGATGAAACTTCGGGTCTCTACTAGGCCTCTGCCTAGTTACCCAAATCATCACAGGTCTCCTGCTAGCCATACACTACACAGCAGACACCAACCTAGCTTTCTCCTCTGTCGCCCACATATGCCGAGACGTACAATTCGGCTGACTCATCCGCAACCTCCACGCAAACGGAGCCTCCTTCTTCTTCATCTGCATCTACCTACACATCGGACGAGGACTCTACTACGGCTCATACCTAAACAAAGAAACCTGAAACATCGGAGTCATCCTCCTCCTAACCCTCATAGCAACTGCTTTCGTA…
	BTS07091 ATGGCCCTCAACCTTCGTAAAAATCACCAAATCCTAAAAATCATCAACAACGCCCTAATCGATCTCCCAACTCCATCAAACATCTCAACATGATGAAACTTCGGGTCTCTACTAGGCCTCTGCCTAATTACCCAAATCATCACAGGTCTCCTGCTAGCCATACACTACACAGCAGACACCAACCTAGCTTTCTCCTCTGTCGCCCACATATGCCGAGACGTACAATTCGGCTGACTCATCCGCAACCTCCACGCAAACGGAGCCTCCTTCTTCTTCATCTGCATCTACCTACACATTGGACGAGGACTCTACTACGGCTCATACCTAAATAAAGAAACCTGAAACATCGGAGTCATCCTCCTCCTAACCCTCATAGCAACTGCCTTCGTA…
	BTS07092 ATGGCCCTCAACCTTCGTAAAAATCACCAAATCCTAAAAATCATCAACAACGCCCTAATCGATCTCCCAACTCCATCAAACATCTCAACATGATGAAACTTCGGGTCTCTACTAGGCCTCTGCCTAATTACCCAAATCATCACAGGTCTCCTGCTAGCCATACACTACACAGCAGACACCAACCTAGCTTTTTCCTCTGTCGCCCACATATGCCGAGACGTACAATTCGGCTGACTCATCCGCAACCTCCACGCAAACGGAGCCTCCTTCTTCTTCATCTGCATCTACCTACACATTGGACGAGGACTCTACTACGGCTCATACCTAAATAAAGAAACCTGAAACATCGGAGTCATCCTCCTCCTAACCCTCATAGCAACTGCCTTCGTA…
	BTS07093 ATGGCCCTCAACCTTCGTAAAAATCACCAAATCCTAAAAATCATCAACAACGCCCTAATCGATCTCCCAACTCCATCAAACATCTCAACATGATGAAACTTCGGGTCTCTACTAGGCCTCTGCCTAATTACCCAAATCATCACAGGTCTCCTGCTAGCCATACACTACACAGCAGACACCAACCTAGCTTTCTCCTCTGTCGCCCACATATGCCGAGACGTACAATTCGGCTGACTCATCCGCAACCTCCACGCAAACGGAGCCTCCTTCTTCTTCATCTGCATCTACCTACACATTGGACGAGGACTCTACTACGGCTCATACCTAAATAAAGAAACCTGAAACATCGGAGTCATCCTCCTCCTAACCCTCATAGCAACTGCCTTCGTA…
	BTS07094 ATGGCCCTCAACCTTCGTAAAAATCACCAAATCCTAAAAATCATCAACAACGCCCTAATCGATCTCCCAACTCCATCAAACATCTCAACATGATGAAACTTCGGGTCTCTACTAGGCCTCTGCCTAATTACCCAAATCATCACAGGTCTCCTGCTAGCCATACACTACACAGCAGACACCAACCTAGCTTTCTCCTCTGTCGCCCACATATGCCGAGACGTACAATTCGGCTGACTCATCCGCAACCTCCACGCAAACGGAGCCTCCTTCTTCTTCATCTGCATCTACCTGCACATCGGACGAGGACTCTACTACGGCTCATACCTAAATAAAGAAACCTGAAACATCGGAGTCATCCTCCTCCTAACCCTCATAGCAACTGCCTTCGTA…
	BTS07095 ATGGCCCTCAACCTTCGTAAAAATCACCAAATCCTAAAAATCATCAACAACGCCCTAATCGATCTCCCAACTCCATCAAACATCTCAACATGATGAAACTTCGGGTCTCTACTAGGCCTCTGCCTAATTACCCAAATCATCACAGGTCTCCTGCTAGCCATACACTACACAGCAGACACCAACCTAGCTTTTTCCTCTGTCGCCCACATATGCCGAGACGTACAATTCGGCTGACTCATCCGCAACCTCCACGCAAACGGAGCCTCCTTCTTCTTCATCTGCATCTACCTACACATTGGACGAGGACTCTACTACGGCTCATACCTAAATAAAGAAACCTGAAACATCGGAGTCATCCTCCTCCTAACCCTCATAGCAACTGCCTTCGTA…
	MVZ178435 ATGG??C??AACCTT?GTAAAAATCAC?AAATC?TAA?AATCATCA?C?ACGCCC??ATCGATCT?CCAACTCCATCAAACATCTCAACATGATGAAACTTCGGGTCTCTACTAGGCCTCTGCCTAATTACCCAAATCATCACAGGTCTCCTGCTAGCCATACACTACACAGCAGACACCAACCTAGCTTTTTCCTCTGTCGCCCACATATGCCGAGACGTACAATTCGGCTGACTCATCCGCAACCTCCACGCAAACGGAGCCTCCTTCTTCTTCATCTGCATCTACCTACACATTGGACGAGGACTCTACTACGGCTCATACCTAAATAAAGAAACCTGAAACATCGGAGTCATCCTCCTCCTAACCCTCATAGCAACTGCCTTCGT…
	mvz170229 ATGGCCCTCAACCTTCGTAAAAATCACCAAATCCTAAAAATCATCAACAACGCCCTAATCGATCTCCCAACTCCATCAAACATCTCAACATGATGAAACTTCGGGTCTCTACTAGGCCTCTGCCTAGTTACCCAAATCATCACAGGTCTCCTGCTAGCCATACACTACACAGCAGACACCAACCTAGCTTTCTCCTCTGTCGCCCACATATGCCGAGACGTACAATTCGGCTGACTCATCCGCAACCTCCACGCAAACGGAGCCTCCTTCTTCTTCATCTGCATCTACCTACACATCGGACGAGGACTCTACTACGGCTCATACCTAAATAAAGAAACCTGAAACATCGGAGTCATCCTCCTCCTAACCCTCATAGCAACTGCTTTCGT…
	DHB5626 ATGGCCCTCAACCTTCGTAAAAATCACCAAATCCTAAAAATCATCAACAACGCCCTAATCGATCTCCCAACTCCATCAAACATCTCAACATGATGAAACTTCGGGTCTCTACTAGGCCTCTGCCTAGTTACCCAAATCATCACAGGTCTCCTGCTAGCCATACACTACACAGCAGACACCAACCTAGCTTTCTCCTCTGTCGCCCACATATGCCGAGACGTACAATTCGGCTGACTCATCCGCAACCTCCACGCAAACGGAGCCTCCTTCTTCTTCATCTGCATCTACCTACACATCGGACGAGGACTCTACTACGGCTCATACCTAAATAAAGAAACCTGAAACATCGGAGTCATCCTCCTCCTAACCCTCATAGCAACTGCTTTCGTAG…
	DHB5673 ATGGCCCTCAACCTTCGTAAAAATCACCAAATCCTAAAAATCATCAACAACGCCCTAATCGATCTCCCAACTCCATCAAACATCTCAACATGATGAAACTTCGGGTCTCTACTAGGCCTCTGCCTAATTACCCAAATCATCACAGGTCTCCTGCTAGCCATACACTACACAGCAGACACCAACCTAGCTTTCTCCTCTGTCGCCCACATATGCCGAGACGTACAATTCGGCTGACTCATCCGCAACCTCCACGCAAACGGAGCCTCCTTCTTCTTCATCTGCATCTACCTACACATTGGACGAGGACTCTACTACGGCTCATACCTAAATAAAGAAACCTGAAACATCGGAGTCATCCTCCTCCTAACCCTCATAGCAACTGCCTTCGTAG…
	DHB5613 ATGGCCCTCAACCTTCGTAAAAATCACCAAATCCTAAAAATCATCAACAACGCCCTAATCGATCTCCCAACTCCATCAAACATCTCAACATGATGAAACTTCGGGTCTCTACTAGGCCTCTGCCTAGTTACCCAAATCATCACAGGTCTCCTGCTAGCCATACACTACACAGCAGACACCAACCTAGCTTTCTCCTCTGTCGCCCACATATGCCGAGACGTACAATTCGGCTGACTCATCCGCAACCTCCACGCAAACGGAGCCTCCTTCTTCTTCATCTGCATCTACCTACACATCGGACGAGGACTCTACTACGGCTCATACCTAAATAAAGAAACCTGAAACATCGGAGTCATCCTCCTCCTAACCCTCATAGCAACTGCTTTCGTAG…
	DHB5615 ATGGCCCTCAACCTTCGTAAAAATCACCAAATCCTAAAAATCATCAACAACGCCCTAATCGATCTCCCAACTCCATCAAACATCTCAACATGATGAAACTTCGGGTCTCTACTAGGCCTCTGCCTAATTACCCAAATCATCACAGGTCTCCTGCTAGCCATACACTACACAGCAGACACCAACCTAGCTTTCTCCTCTGTCGCCCACATATGCCGAGACGTACAATTCGGCTGACTCATCCGCAACCTCCACGCAAACGGAGCCTCCTTCTTCTTCATCTGCATCTACCTACACATTGGACGAGGACTCTACTACGGCTCATACCTAAATAAAGAAACTTGAAACATCGGAGTCATCCTCCTCCTAACCCTCATAGCAACTGCCTTCGTAG…
	DHB5622 ATGGCCCTCAACCTTCGTAAAAATCACCAAATCCTAAAAATCATCAACAACGCCCTAATCGATCTCCCAACTCCATCAAACATCTCAACATGATGAAACTTCGGGTCTCTACTAGGCCTCTGCCTAATTACCCAAATCATCACAGGTCTCCTGCTAGCCATACACTACACAGCAGACACCAACCTAGCTTTCTCCTCTGTCGCCCACATATGCCGAGACGTACAATTCGGCTGACTCATCCGCAACCTCCACGCAAACGGAGCCTCCTTCTTCTTCATCTGCATCTACCTACACATTGGACGAGGACTCTACTACGGCTCATACCTAAATAAAGAAACCTGAAACATCGGAGTCATCCTCCTCCTAACCCTCATAGCAACTGCCTTCGTAG…
	DHB5623 ATGGCCCTCAACCTTCGTAAAAATCACCAAATCCTAAAAATCATCAACAACGCCCTAATCGATCTCCCAACTCCATCAAACATCTCAACATGATGAAACTTCGGGTCTCTACTAGGCCTCTGCCTAGTTACCCAAATCATCACAGGTCTCCTGCTAGCCATACACTACACAGCAGACACCAACCTAGCTTTCTCCTCTGTCGCCCACATATGCCGAGACGTACAATTCGGCTGACTCATCCGCAACCTCCACGCAAACGGAGCCTCCTTCTTCTTCATCTGCATCTACCTACACATCGGACGAGGACTCTACTACGGCTCATACCTAAATAAAGAAACCTGAAACATCGGAGTCATCCTCCTCCTAACCCTCATAGCAACTGCTTTCGTAG…
	DHB5625 ATGGCCCTCAACCTTCGTAAAAATCACCAAATCCTAAAAATCATCAACAACGCCCTAATCGATCTCCCAACTCCACCAAACATCTCAACATGATGAAACTTCGGGTCTCTACTAGGCCTCTGCCTAATTACCCAAATCATCACAGGTCTCCTGCTAGCCATACACTACACAGCAGACACCAACCTAGCTTTCTCCTCTGTCGCCCACATATGCCGAGACGTACAATTCGGCTGACTCATCCGCAACCTCCACGCAAACGGAGCCTCCTTCTTCTTCATCTGCATCTACCTACACATTGGACGAGGACTCTACTACGGCTCATACCTAAATAAAGAAACCTGAAACATCGGAGTCATCCTCCTCCTAACCCTCATAGCAACTGCCTTCGTAG…
	DHB5631 ATGGCCCTCAACCTTCGTAAAAATCACCAAATCCTAAAAATCATCAACAACGCCCTAATCGATCTCCCAACTCCATCAAACATCTCAACATGATGAAACTTCGGGTCTCTACTAGGCCTCTGCCTAGTTACCCAAATCATCACAGGTCTCCTGCTAGCCATACACTACACAGCAGACACCAACCTAGCTTTCTCCTCTGTCGCCCACATATGCCGAGACGTACAATTCGGCTGACTCATCCGCAACCTCCACGCAAACGGAGCCTCCTTCTTCTTCATCTGCATCTACCTACACATCGGACGAGGACTCTACTACGGCTCATACCTAAATAAAGAAACCTGAAACATCGGAGTCATCCTCCTCCTAACCCTCATAGCAACTGCTTTCGTAG…
	DHB5633 ATGGCCCTCAACCTTCGTAAAAATCACCAAATCCTAAAAATCATCAACAACGCCCTAATCGATCTCCCAACTCCATCAAACATCTCAACATGATGAAACTTCGGGTCTCTACTAGGCCTCTGCCTAGTTACCCAAATCATCACAGGTCTCCTGCTAGCCATACACTACACAGCAGACACCAACCTAGCTTTCTCCTCTGTCGCCCACATATGCCGAGACGTACAATTCGGCTGACTCATCCGCAACCTCCACGCAAACGGAGCCTCCTTCTTCTTCATCTGCATCTACCTACACATCGGACGAGGACTCTACTACGGCTCATACCTAAATAAAGAAACCTGAAACATCGGAGTCATCCTCCTCCTAACCCTCATAGCAACTGCTTTCGTAG…
	DHB5663 ATGGCCCTCAACCTTCGTAAAAATCACCAAATCCTAAAAATCATCAACAACGCCCTAATCGATCTCCCAACTCCATCAAACATCTCAACATGATGAAACTTCGGGTCTCTACTAGGCCTCTGCCTAGTTACCCAAATCATCACAGGTCTCCTGCTAGCCATACACTACACAGCAGACACCAACCTAGCTTTCTCCTCTGTCGCCCACATATGCCGAGACGTACAATTCGGCTGACTCATCCGCAACCTCCACGCAAACGGAGCCTCCTTCTTCTTCATCTGCATCTACCTACACATCGGACGAGGACTCTACTACGGCTCATACCTAAATAAAGAAACCTGAAACATCGGAGTCATCCTCCTCCTAACCCTCATAGCAACTGCTTTCGTAG…
	SDSU2648 ATGGCCCTCAACCTTCGTAAAAATCACCAAATCCTAAAAATCATCAACAACGCCCTAATCGATCTCCCAACTCCATCAAACATCTCAACATGATGAAACTTCGGGTCTCTACTAGGCCTCTGCCTAATTACCCAAATCATCACAGGTCTCCTGCTAGCCATACACTACACAGCAGACACCAACCTAGCTTTCTCCTCTGTCGCCCACATATGCCGAGACGTACAATTCGG?TGACTCATCCGCAACCTCCACGCAAACGGAGCCTCCTTCTTCTTCATCTGCATCTACCTACACATTGGACGAGGACTCTACTACGGCTCATACCTAAATAAAGAAACCTGAAACATCGGAGTCATCCTCCTCCTAACCCTCATAGCAACTGCCTTCGTA…
	SDSU2649 ATGGCCCTCAACCTTCGTAAAAATCACCGAATCCTAAAAATCATCAACAACGCCCTAATCGATCTCCCAACTCCATCAAACATCTCAACATGATGAAACTTCGGGTCTCTACTAGGCCTCTGCCTAATTACCCAAATCATCACAGGTCTCCTGCTAGCCATACACTACACAGCAGACACCAACCTAGCTTTCTCCTCTGTCGCCCACATATGCCGAGACGTACAATTCGGCTGACTCATCCGCAACCTCCACGCAAACGGAGCCTCCTTCTTCTTCATCTGCATCTACCTACACATTGGACGAGGACTCTACTACGGCTCATACCTAAATAAAGAAACCTGAAACATCGGAGTCATCCTCCTCCTAACCCTCATAGCAACTGCCTTCGTA…
	SDSU2650 ATGGCCCTCA?CCTTCGTAAAAATCACCAAATC?TAAAAATCATCAACAACGCC?TAAT?GATCTCCCAACTCCATCAAACATCTCAACATGATGAAACTT?GGGTCTCTA?TAGGC?TCTGCCTAGTTACCCAAATCATCACAGGTCTCCTGCTAGCCATACACTACACAGCAGACACCAACCTAGCTTTCTCCTCTGTCGCCCACATATGCCGAGACGTACAATTCGG?TGA?TCATCCGCAACCTCCACGCAAACGGAGCCTCCTTCTTCTTCATCTGCATCTACCTACACATCGGACGAGGACTCTACTACGGCTCATACCTAAATAAAGAAACCTGAAACATCGGAGTCATCCTCCTCCTAACCCTCATAGCAACTGCTTTCGTA…
	DHB5633 ATGGCCCTCAACCTTCGTAAAAATCACCAAATCCTAAAAATCATCAACAACGCCCTAATCGATCTCCCAACTCCATCAAACATCTCAACATGATGAAACTTCGGGTCTCTACTAGGCCTCTGCCTAATTACCCAAATCATCACAGGTCTCCTGCTAGCCATACACTACACAGCAGACACCAACCTAGCTTTCTCCTCTGTCGCCCACATATGCCGAGACGTACAATTCGG?TGACTCATCCGCAACCTCCACGCAAACGGAGCCTCCTTCTTCTTCATCTGCATCTACCTACACATTGGACGAGGACTCTACTACGGCTCATACCTAAATAAAGAAACCTGAAACATCGGAGTCATCCTCCTCCTAACCCTCATAGCAACTGCCTTCGTAG…
	DHB5644 ATGGCCCTCAACCTTCGTAAAAATCACCAAATCCTAAAAATCATCAACAACGCCCTAATCGATCTCCCAACTCCATCAAACATCTCAACATGATGAAACTTCGGGTCTCTACTAGGCCTCTGCCTAATTACCCAAATCATCACAGGTCTCCTGCTAGCCATACACTACACAGCAGACACCAACCTAGCTTTTTCCTCTGTCGCCCACATATGCCGAGACGTACAATTCGGCTGACTCATCCGCAACCTCCACGCAAACGGAGCCTCCTTCTTCTTCATCTGCATCTACCTACACATTGGACGAGGACTCTACTACGGCTCATACCTAAATAAAGAAACCTGAAACATCGGAGTCATCCTCCTCCTAACCCTCATAGCAACTGCCTTCGTAG…
	DHB5647 ATGGCCCTCAACCTTCGTAAAAATCACCAAATCCTAAAAATCATCAACAACGCCCTAATCGATCTCCCAACTCCATCAAACATCTCAACATGATGAAACTTCGGGTCTCTACTAGGCCTCTGCCTAGTTACCCAAATCATCACAGGTCTCCTGCTAGCCATACACTACACAGCAGACACCAACCTAGCTTTCTCCTCTGTCGCCCACATATGCCGAGACGTACAATTCGGCTGACTCATCCGCAACCTCCACGCAAACGGAGCCTCCTTCTTCTTCATCTGCATCTACCTACACATCGGACGAGGACTCTACTACGGCTCATACCTAAATAAAGAAACCTGAAACATCGGAGTCATCCTCCTCCTAACCCTCATAGCAACTGCTTTCGTAG…
	SDSU2150 ATGGCCCTCAACCTTCGTAAAAATCACCAAATCCTAAAAATCATCAACAACGCCCTAATCGATCTCCCAACTCCATCAAACATCTCAACATGATGAAACTTCGGGTCTCTACTAGGCCTCTGCCTAGTTACCCAAATCATCACAGGTCTCCTGCTAGCCATACACTACACAGCAGACACCAACCTAGCTTTCTCCTCTGTCGCCCACATATGCCGAGACGTACAATTCGGCTGACTCATCCGCAACCTCCACGCAAACGGAGCCTCCTTCTTCTTCATCTGCATCTACCTACACATCGGACGAGGACTCTACTACGGCTCATACCTAAATAAAGAAACCTGAAACATCGGAGTCATCCTCCTCCTAACCCTCATAGCAACTGCTTTCGTA…
	SDSU2383 ATGGCCCTCAACCTTCGTAAAAATCACCAAATCCTAAAAATCATCAACAACGCCCTAATCGATCTCCCAACTCCACCAAACATCTCAACATGATGAAACTTCGGGTCTCTACTAGG?CTCTG?CTAATTACCCAAATCATCACAGGTCTCCTGCTAGCCATACACTACACAG?AGACACCAACCTAGCTTTCTCCTCTGTCGCCCACATATGCCGAGACGTACAATTCGG?TGACTCATCCGCAACCTCCACGCAAACGGAGCCTCCTTCTTCTTCATCTGCATCTACCTACACATTGGACGAGGACTCTACTACGGCTCATACCTAAATAAAGAAACCTGAAACATCGGAGTCATCCTCCTCCTAACCCTCATAGCAACTGCCTTCGTA…
	SDSU2384 ATGGCCCTCAACCTTCGTAAAAATCACCAAATCCTAAAAATCATCAACAACGCCCTAATCGATCTCCCAACTCCATCAAACATCTCAACATGATGAAACTTCGGGTCTCTACTAGGCCTCTGCCTAATTACCCAAATCATCACAGGTCTCCTGCTAGCCATACACTACACAGCAGACACCAACCTAGCTTTCTCCTCTGTCGCCCACATATGCCGAGACGTACAATTCGGCTGACTCATCCGCAACCTCCACGCAAACGGAGCCTCCTTCTTCTTCATCTGCATCTACCTACACATTGGACGAGGACTCTACTACGGCTCATACCTAAATAAAGAAACCTGAAACATCGGAGTCATCCTCCTCCTAACCCTCATAGCAACTGCCTTCGTA…
	SDSU2385 ATGGCCCTCAACCTTCGTAAAAATCACCAAATCCTAAAAATCATCAACAACGCCCTAATCGATCTCCCAACTCCACCAAACATCTCAACATGATGAAACTTCGGGTCTCTACTAGGCCTCTGCCTAATTACCCAAATCATCACAGGTCTCCTGCTAGCCATACACTACACAGCAGACACCAACCTAGCTTTCTCCTCTGTCGCCCACATATGCCGAGACGTACAATT?GG?TGACTCATCCGCAACCTCCACGCAAACGGAGCCTCCTTCTTCTTCATCTGCATCTACCTACACATTGGACGAGGACTCTACTACGGCTCATACCTAAATAAAGAAACCTGAAACATCGGAGTCATCCTCCTCCTAACCCTCATAGCAACTGCCTTCGTA…
	SDSU2386 ATGGCCCTCAACCTTCGTAAAAATCACCAAATCCTAAAAATCATCAACAACGCCCTAATCGATCTCCCAACTCCATCAAACATCTCAACATGATGAAACTTCGGGTCCCTACTAGGCCTCTGCCTAATTACCCAAATCATCACAGGTCTCCTGCTAGCCATACACTACACAGCAGACACCAACCTAGCTTTTTCCTCTGTCGCCCACATATGCCGAGACGTACAATTCGGCTGACTCATCCGCAACCTCCACGCAAACGGAGCCTCCTTCTTCTTCATCTGCATCTACCTACACATTGGACGAGGACTCTACTACGGCTCATACCTAAATAAAGAAACCTGAAACATCGGAGTCATCCTCCTCCTAACCCTCATAGCAACTGCCTTCGTA…
	SDSU2387 ATGGCCCTCAACCTTCGTAAAAATCACCAAATCCTAAAAATCATCAACAACGCCCTAATCGATCTCCCAACTCCACCAAACATCTCAACATGATGAAACTTCGGG?CTCTACTAGGCCTCTGCCTAATTACCCAAATCATCACAGGTCTCCTGCTAGCCATACACTACACAGCAGACACCAACCTAGCTTTCTCCTCTGTCGCCCACATATGCCGAGACGTACAATTCGG?TGACTCATCCGCAACCTCCACGCAAACGGAGCCTCCTTCTTCTTCATCTGCATCTACCTACACATCGGACGAGGACTCTACTACGGCTCATACCTAAATAAAGAAACCTGAAACATCGGAGTCATCCTCCTCCTAACCCTCATAGCAACTGCCTTCGTA…
	SDSU2599 ATGGCCCTCAACCTTCGTAAAAATCACCAAATCCTAAAAATCATCAACAACGCCCTAATCGATCTCCCAACTCCATCAAACATCTCAACATGATGAAACTTCGGGTCTCTACTAGGCCTCTGCCTAGTTACCCAAATCATCACAGGTCTCCTGCTAGCCATACACTACACAGCAGACACCAACCTAGCTTTCTCCTCTGTCGCCCACATATGCCGAGACGTACAATTCGGCTGACTCATCCGCAACCTCCACGCAAACGGAGCCTCCTTCTTCTTCATCTGCATCTACCTACACATCGGACGAGGACTCTACTACGGCTCATACCTAAATAAAGAAACCTGAAACATCGGAGTCATCCTCCTCCTAACCCTCATAGCAACTGCTTTCGTA…
	SDSU2600 ATGGCCCTCAACCTTCGTAAAAATCACCAAATCCTAAAAATCATCAACAACGCCCTAATCGATCTCCCAACTCCATCAAACACCTCAACATGATGAAACTTCGGGTCTCTACTAGGCCTCTGCCTAATTACCCAAATCATCACAGGTCTCCTGCTAGCCATACACTACACAGCAGACACCAACCTAGCTTTTTCCTCTGTCGCCCACATATGCCGAGACGTACAATTCGGCTGACTCATCCGCAACCTCCACGCAAACGGAGCCTCCTTCTTCTTCATCTGCATCTACCTACACATTGGACGAGGACTCTACTACGGCTCATACCTAAATAAAGAAACCTGAAACATCGGAGTCATCCTCCTCCTAACCCTCATAGCAACTGCCTTCGTA…
	DHB5478 ATGGCCCTCAACCTTCGTAAAAATCACCAAATCCTAAAAATCATCAACAACGCCCTAATCGATCTCCCAACTCCATCAAACATCTCAACATGATGAAACTTCGGGTCTCTACTAGGCCTCTGCCTAGTTACCCAAATCATCACAGGTCTCCTGCTAGCCATACACTACACAGCAGACACCAACCTAGCTTTCTCCTCTGTCGCCCACATATGCCGAGACGTACAATTCGGCTGACTCATCCGCAACCTCCACGCAAACGGAGCCTCCTTCTTCTTCATCTGCATCTACCTACACATCGGACGAGGACTCTACTACGGCTCATACCTAAATAAAGAAACCTGAAACATCGGAGTCATCCTCCTCCTAACCCTCATAGCAACTGCTTTCGTAG…
	DHB2306 ATGGCCCTCAACCTTCGTAAAAATCACCAAATCCTAAAAATCATCAACAACGCCCTAATCGATCTCCCAACTCCATCAAACATCTCAACATGATGAAACTTCGGGTCTCTACTAGGCCTCTGCCTAGTTACCCAAATCATCACAGGTCTCCTGCTAGCCATACACTACACAGCAGACACCAACCTAGCTTTCTCCTCTGTCGCCCACATATGCCGAGACGTACAATTCGGCTGACTCATCCGCAACCTCCACGCAAACGGAGCCTCCTTCTTCTTCATCTGCATCTACCTACACATCGGACGAGGACTCTACTACGGCTCATACCTAAATAAAGAAACCTGAAACATCGGAGTCATCCTCCTCCTAACCCTCATAGCAACTGCTTTCGTAG…
	DHB5801 ATGGCCCTCAACCTTCGTAAAAATCACCAAATCCTAAAAATCATCAACAACGCCCTAATCGATCTCCCAACTCCATCAAACATCTCAACATGATGAAACTTCGGGTCTCTACTAGGCCTCTGCCTAGTTACCCAAATCATCACAGGTCTCCTGCTAGCCATACACTACACAGCAGACACCAACCTAGCTTTCTCCTCTGTCGCCCACATATGCCGAGACGTACAATTCGGCTGACTCATCCGCAACCTCCACGCAAACGGAGCCTCCTTCTTCTTCATCTGCATCTACCTACACATCGGACGAGGACTCTACTACGGCTCATACCTAAATAAAGAAACCTGAAACATCGGAGTCATCCTCCTCCTAACCCTCATAGCAACTGCTTTCGTAG…
	JSB241 ATGGCCCTCAACCTTCGTAAAAATCACCAAATCCTAAAAATCATCAACAACGCCCTAATCGATCTCCCAACTCCATCAAACATCTCAACATGATGAAACTTCGGGTCTCTACTAGGCCTCTGCCTAGTTACCCAAATCATCACAGGTCTCCTGCTAGCCATACACTACACAGCAGACACCAACCTAGCTTTCTCCTCTGTCGCCCACATATGCCGAGACGTACAATTCGGCTGACTCATCCGCAACCTCCACGCAAACGGAGCCTCCTTCTTCTTCATCTGCATCTACCTACACATCGGACGAGGACTCTACTACGGCTCATACCTAAATAAAGAAACCTGAAACATCGGAGTCATCCTCCTCCTAACCCTCATAGCAACTGCTTTCGTAGG…
	BTS05094 ATGGCCCTCAACCTTCGTAAAAATCACCAAATCCTAAAAATCATCAACAACGCCCTAATCGATCTCCCAACTCCATCAAACATCTCAACATGATGAAACTTCGGGTCTCTACTAGGCCTCTGCCTAGTTACCCAAATCATCACAGGTCTCCTGCTAGCCATACACTACACAGCAGACACCAACCTAGCTTTCTCCTCTGTCGCCCACATATGCCGAGACGTACAATTCGGCTGACTCATCCGCAACCTCCACGCAAACGGAGCCTCCTTCTTCTTCATCTGCATCTACCTACACATCGGACGAGGACTCTACTACGGCTCATACCTAAATAAAGAAACCTGAAACATCGGAGTCATCCTCCTCCTAACCCTCATAGCAACTGCTTTCGTA…
	BTS05095 ATGGCCCTCAACCTTCGTAAAAATCACCAAATCCTAAAAATCATCAACAACGCCCTAATCGATCTCCCAACTCCATCAAACATCTCAACATGATGAAACTTCGGGTCTCTACTAGGCCTCTGCCTAGTTACCCAAATCATCACAGGTCTCCTGCTAGCCATACACTACACAGCAGACACCAACCTAGCTTTCTCCTCTGTCGCCCACATATGCCGAGACGTACAATTCGGCTGACTCATCCGCAACCTCCACGCAAACGGAGCCTCCTTCTTCTTCATCTGCATCTACCTACACATCGGACGAGGACTCTACTACGGCTCATACCTAAATAAAGAAACCTGAAACATCGGAGTCATCCTCCTCCTAACCCTCATAGCAACTGCTTTCGTA…
	BTS05096 ATGGCCCTCAACCTTCGTAAAAATCACCAAATCCTAAAAATCATCAACAACGCCCTAATCGATCTCCCAACTCCATCAAACATCTCAACATGATGAAACTTCGGGTCTCTACTAGGCCTCTGCCTAGTTACCCAAATCATCACAGGTCTCCTGCTAGCCATACACTACACAGCAGACACCAACCTAGCTTTCTCCTCTGTCGCCCACATATGCCGAGACGTACAATTCGGCTGACTCATCCGCAACCTCCACGCAAACGGAGCCTCCTTCTTCTTCATCTGCATCTACCTACACATCGGACGAGGACTCTACTACGGCTCATACCTAAATAAAGAAACCTGAAACATCGGAGTCATCCTCCTCCTAACCCTCATAGCAACTGCTTTCGTA…
	BTS05097 ATGGCCCTCAACCTTCGTAAAAATCACCAAATCCTAAAAATCATCAACAACGCCCTAATCGATCTCCCAACTCCATCAAACATCTCAACATGATGAAACTTCGGGTCTCTACTAGGCCTCTGCCTAGTTACCCAAATCATCACAGGTCTCCTGCTAGCCATACACTACACAGCAGACACCAACCTAGCTTTCTCCTCTGTCGCCCACATATGCCGAGACGTACAATTCGGCTGACTCATCCGCAACCTCCACGCAAACGGAGCCTCCTTCTTCTTCATCTGCATCTACCTACACATCGGACGAGGACTCTACTACGGCTCATACCTAAATAAAGAAACCTGAAACATCGGAGTCATCCTCCTCCTAACCCTCATAGCAACTGCTTTCGTA…
	CAH180 ATGGCCCTCAACCTTCGTAAAAATCACCAAATCCTAAAAATCATCAACAACGCCCTAATCGATCTCCCAACTCCATCAAACATCTCAACATGATGAAACTTCGGGTCTCTACTAGGCCTCTGCCTAGTTACCCAAATCATCACAGGTCTCCTGCTAGCCATACACTACACAGCAGACACCAACCTAGCTTTCTCCTCTGTCGCCCACATATGCCGAGACGTACAATTCGGCTGACTCATCCGCAACCTCCACGCAAACGGAGCCTCCTTCTTCTTCATCTGCATCTACCTACACATCGGACGAGGACTCTACTACGGCTCATACCTAAATAAAGAAACCTGAAACATCGGAGTCATCCTCCTCCTAACCCTCATAGCAACTGCTTTCGTAGG…
	JSB238 ATGGCCCTCAACCTTCGTAAAAATCACCAAATCCTAAAAATCATCAACAACGCCCTAATCGATCTCCCAACTCCATCAAACATCTCAACATGATGAAACTTCGGGTCTCTACTAGGCCTCTGCCTAGTTACCCAAATCATCACAGGTCTCCTGCTAGCCATACACTACACAGCAGACACCAACCTAGCTTTCTCCTCTGTCGCCCACATATGCCGAGACGTACAATTCGGCTGACTCATCCGCAACCTCCACGCAAACGGAGCCTCCTTCTTCTTCATCTGCATCTACCTACACATCGGACGAGGACTCTACTACGGCTCATACCTAAATAAAGAAACCTGAAACATCGGAGTCATCCTCCTCCTAACCCTCATAGCAACTGCTTTCGTAGG…
	JSB245 ATGGCCCTCAACCTTCGTAAAAATCACCAAATCCTAAAAATCATCAACAACGCCCTAATCGATCTCCCAACTCCATCAAACATCTCAACATGATGAAACTTCGGGTCTCTACTAGGCCTCTGCCTAGTTACCCAAATCATCACAGGTCTCCTGCTAGCCATACACTACACAGCAGACACCAACCTAGCTTTCTCCTCTGTCGCCCACATATGCCGAGACGTACAATTCGGCTGACTCATCCGCAACCTCCACGCAAACGGAGCCTCCTTCTTCTTCATCTGCATCTACCTACACATCGGACGAGGACTCTACTACGGCTCATACCTAAATAAAGAAACCTGAAACATCGGAGTCATCCTCCTCCTAACCCTCATAGCAACTGCTTTCGTAGG…
	JSB246 ATGGCCCTCAACCTTCGTAAAAATCACCAAATCCTAAAAATCATCAACAACGCCCTAATCGATCTCCCAACTCCATCAAACATCTCAACATGATGAAACTTCGGGTCTCTACTAGGCCTCTGCCTAGTTACCCAAATCATCACAGGTCTCCTGCTAGCCATACACTACACAGCAGACACCAACCTAGCTTTCTCCTCTGTCGCCCACATATGCCGAGACGTACAATTCGGCTGACTCATCCGCAACCTCCACGCAAACGGAGCCTCCTTCTTCTTCATCTGCATCTACCTACACATCGGACGAGGACTCTACTACGGCTCATACCTAAATAAAGAAACCTGAAACATCGGAGTCATCCTCCTCCTAACCCTCATAGCAACTGCTTTCGTAGG…
	BTS05114 ATGGCCCTCAACCTTCGTAAAAATCACCAAATCCTAAAAATCATCAACAACGCCCTAATCGATCTCCCAACTCCATCAAACATCTCAACATGATGAAACTTCGGGTCTCTACTAGGCCTCTGCCTAGTTACCCAAATCATCACAGGTCTCCTGCTAGCCATACACTACACAGCAGACACCAACCTAGCTTTCTCCTCTGTCGCCCACATATGCCGAGACGTACAATTCGGCTGACTCATCCGCAACCTCCACGCAAACGGAGCCTCCTTCTTCTTCATCTGCATCTACCTACACATCGGACGAGGACTCTACTACGGCTCATACCTAAATAAAGAAACCTGAAACATCGGAGTCATCCTCCTCCTAACCCTCATAGCAACTGCTTTCGTA…
	BTS05121 ATGGCCCTCAACCTTCGTAAAAATCACCAAATCCTAAAAATCATCAACAACGCCCTAATCGATCTCCCAACTCCATCAAACATCTCAACATGATGAAACTTCGGGTCTCTACTAGGCCTCTGCCTAGTTACCCAAATCATCACAGGTCTCCTGCTAGCCATACACTACACAGCAGACACCAACCTAGCTTTCTCCTCTGTCGCCCACATATGCCGAGACGTACAATTCGGCTGACTCATCCGCAACCTCCACGCAAACGGAGCCTCCTTCTTCTTCATCTGCATCTACCTACACATCGGACGAGGACTCTACTACGGCTCATACCTAAATAAAGAAACCTGAAACATCGGAGTCATCCTCCTCCTAACCCTCATAGCAACTGCTTTCGTA…
	BTS05142 ATGGCCCTCAACCTTCGTAAAAATCACCAAATCCTAAAAATCATCAACAACGCCCTAATCGATCTCCCAACTCCATCAAACATCTCAACATGATGAAACTTCGGGTCTCTACTAGGCCTCTGCCTAGTTACCCAAATCATCACAGGTCTCCTGCTAGCCATACACTACACAGCAGACACCAACCTAGCTTTCTCCTCTGTCGCCCACATATGCCGAGACGTACAATTCGGCTGACTCATCCGCAACCTCCACGCAAACGGAGCCTCCTTCTTCTTCATCTGCATCTACCTACACATCGGACGAGGACTCTACTACGGCTCATACCTAAATAAAGAAACCTGAAACATCGGAGTCATCCTCCTCCTAACCCTCATAGCAACTGCTTTCGTA…
	BTS05143 ATGGCCCTCAACCTTCGTAAAAATCACCAAATCCTAAAAATCATCAACAACGCCCTAATCGATCTCCCAACTCCATCAAACATCTCAACATGATGAAACTTCGGGTCTCTACTAGGCCTCTGCCTAGTTACCCAAATCATCACAGGTCTCCTGCTAGCCATACACTACACAGCAGACACCAACCTAGCTTTCTCCTCTGTCGCCCACATATGCCGAGACGTACAATTCGGCTGACTCATCCGCAACCTCCACGCAAACGGAGCCTCCTTCTTCTTCATCTGCATCTACCTACACATCGGACGAGGACTCTACTACGGCTCATACCTAAATAAAGAAACCTGAAACATCGGAGTCATCCTCCTCCTAACCCTCATAGCAACTGCTTTCGTA…
	DHB4767 ATGGCCCTCAACCTTCGTAAAAATCACCAAATCCTAAAAATCATCAACAACGCCCTAATCGATCTCCCAACTCCATCAAACATCTCAACATGATGAAACTTCGGGTCTCTACTAGGCCTCTGCCTAGTTACCCAAATCATCACAGGTCTCCTGCTAGCCATACACTACACAGCAGACACCAACCTAGCTTTCTCCTCTGTCGCCCACATATGCCGAGACGTACAATTCGGCTGACTCATCCGCAACCTCCACGCAAACGGAGCCTCCTTCTTCTTCATCTGCATCTACCTACACATCGGACGAGGACTCTACTACGGCTCATACCTAAATAAAGAAACCTGAAACATCGGAGTCATCCTCCTCCTAACCCTCATAGCAACTGCTTTCGTAG…
	JMD543 ATGGCCCTCAACCTTCGTAAAAATCACCAAATCCTAAAAATCATCAACAACGCCCTAATCGATCTCCCAACTCCATCAAACATCTCAACATGATGAAACTTCGGGTCTCTACTAGGCCTCTGCCTAGTTACCCAAATCATCACAGGTCTCCTGCTAGCCATACACTACACAGCAGACACCAACCTAGCTTTCTCCTCTGTCGCCCACATATGCCGAGACGTACAATTCGGCTGACTCATCCGCAACCTCCACGCAAACGGAGCCTCCTTCTTCTTCATCTGCATCTACCTACACATCGGACGAGGACTCTACTACGGCTCATACCTAAATAAAGAAACCTGAAACATCGGAGTCATCCTCCTCCTAACCCTCATAGCAACTGCTTTCGTAGG…
	DHB5808 ATGGCCCTCAACCTTCGTAAAAATCACCAAATCCTAAAAATCATCAACAACGCCCTAATCGATCTCCCAACTCCATCAAACATCTCAACATGATGAAACTTCGGGTCTCTACTAGGCCTCTGCCTAGTTACCCAAATCATCACAGGTCTCCTGCTAGCCATACACTACACAGCAGACACCAACCTAGCTTTCTCCTCTGTCGCCCACATATGCCGAGACGTACAATTCGGCTGACTCATCCGCAACCTCCACGCAAACGGAGCCTCCTTCTTCTTCATCTGCATCTACCTACACATCGGACGAGGACTCTACTACGGCTCATACCTAAATAAAGAAACCTGAAACATCGGAGTCATCCTCCTCCTAACCCTCATAGCAACTGCTTTCGTAG…
	DHB5809 ATGGCCCTCAACCTTCGTAAAAATCACCAAATCCTAAAAATCATCAACAACGCCCTAATCGATCTCCCAACTCCATCAAACATCTCAACATGATGAAACTTCGGGTCTCTACTAGGCCTCTGCCTAGTTACCCAAATCATCACAGGTCTCCTGCTAGCCATACACTACACAGCAGACACCAACCTAGCTTTCTCCTCTGTCGCCCACATATGCCGAGACGTACAATTCGGCTGACTCATCCGCAACCTCCACGCAAACGGAGCCTCCTTCTTCTTCATCTGCATCTACCTACACATCGGACGAGGACTCTACTACGGCTCATACCTAAATAAAGAAACCTGAAACATCGGAGTCATCCTCCTCCTAACCCTCATAGCAACTGCTTTCGTAG…
	DHB5812 ATGGCCCTCAACCTTCGTAAAAATCACCAAATCCTAAAAATCATCAACAACGCCCTAATCGATCTCCCAACTCCATCAAACATCTCAACATGATGAAACTTCGGGTCTCTACTAGGCCTCTGCCTAGTTACCCAAATCATCACAGGTCTCCTGCTAGCCATACACTACACAGCAGACACCAACCTAGCTTTCTCCTCTGTCGCCCACATATGCCGAGACGTACAATTCGGCTGACTCATCCGCAACCTCCACGCAAACGGAGCCTCCTTCTTCTTCATCTGCATCTACCTACACATCGGACGAGGACTCTACTACGGCTCATACCTAAATAAAGAAACCTGAAACATCGGAGTCATCCTCCTCCTAACCCTCATAGCAACTGCTTTCGTAG…
	DHB5813 ATGGCCCTCAACCTTCGTAAAAATCACCAAATCCTAAAAATCATCAACAACGCCCTAATCGATCTCCCAACTCCATCAAACATCTCAACATGATGAAACTTCGGGTCTCTACTAGGCCTCTGCCTAGTTACCCAAATCATCACAGGTCTCCTGCTAGCCATACACTACACAGCAGACACCAACCTAGCCTTCTCCTCTGTCGCCCACATATGCCGAGACGTACAATTCGGCTGACTCATCCGCAACCTCCACGCAAACGGAGCCTCCTTCTTCTTCATCTGCATCTACCTACACATCGGACGAGGACTCTACTACGGCTCATACCTAAATAAAGAAACCTGAAACATCGGAGTCATCCTCCTCCTAACCCTCATAGCAACTGCTTTCGTAG…
	DHB5814 ATGGCCCTCAACCTTCGTAAAAATCACCAAATCCTAAAAATCATCAACAACGCCCTAATCGATCTCCCAACTCCATCAAACATCTCAACATGATGAAACTTCGGGTCTCTACTAGGCCTCTGCCTAGTTACCCAAATCATCACAGGTCTCCTGCTAGCCATACACTACACAGCAGACACCAACCTAGCTTTCTCCTCTGTCGCCCACATATGCCGAGACGTACAATTCGGCTGACTCATCCGCAACCTCCACGCAAACGGAGCCTCCTTCTTCTTCATCTGCATCTACCTACACATCGGACGAGGACTCTACTACGGCTCATACCTAAATAAAGAAACCTGAAACATCGGAGTCATCCTCCTCCTAACCCTCATAGCAACTGCTTTCGTAG…
	DHB4343 ATGGCCCTCAACCTTCGTAAAAATCACCAAATCCTAAAAATCATCAACAACGCCCTAATCGATCTCCCAACTCCATCAAACATCTCAACATGATGAAACTTCGGGTCTCTACTAGGCCTCTGCCTAATTACCCAAATCATCACAGGTCTCCTGCTAGCCATACACTACACAGCAGACACCAACCTAGCTTTCTCCTCTGTCGCCCACATATGCCGAGACGTACAATTCGGCTGACTCATCCGCAACCTCCACGCAAACGGAGCCTCCTTCTTCTTCATCTGCATCTACCTACACATTGGACGAGGACTCTACTACGGCTCATACCTAAATAAAGAAACCTGAAACATCGGAGTCATCCTCCTCCTAACCCTCATAGCAACTGCCTTCGTAG…
	CAH041 ATGGCCCTCAACCTTCGTAAAAATCACCAAATCCTAAAAATCATCAACAACGCCCTAATCGATCTCCCAACTCCATCAAACATCTCAACATGATGAAACTTCGGGTCTCTACTAGGCCTCTGCCTAATTACCCAAATCATCACAGGTCTCCTGCTAGCCATACACTACACAGCAGACACCAACCTAGCTTTCTCCTCTGTCGCCCACATATGCCGAGACGTACAATTCGGCTGACTCATCCGCAACCTCCACGCAAACGGAGCCTCCTTCTTCTTCATCTGCATCTACCTACACATTGGACGAGGACTCTACTACGGCTCATACCTAAATAAAGAAACCTGAAACATCGGAGTCATCCTCCTCCTAACCCTCATAGCAACTGCCTTCGTAGG…
	CAH042 ATGGCCCTCAACCTTCGTAAAAATCACCAAATCCTAAAAATCATCAACAACGCCCTAATCGATCTCCCAACTCCATCAAACATCTCAACATGATGAAACTTCGGGTCTCTACTAGGCCTCTGCCTAGTTACCCAAATCATCACAGGTCTCCTGCTAGCCATACACTACACAGCAGACACCAACCTAGCTTTCTCCTCTGTCGCCCACATATGCCGAGACGTACAATTCGGCTGACTCATCCGCAACCTCCACGCAAACGGAGCCTCCTTCTTCTTCATCTGCATCTACCTACACATCGGACGAGGACTCTACTACGGCTCATACCTAAATAAAGAAACCTGAAACATCGGAGTCATCCTCCTCCTAACCCTCATAGCAACTGCTTTCGTAGG…
	DHB5458 ATGGCCCTCAACCTTCGTAAAAATCACCAAATCCTAAAAATCATCAACAACGCCCTAATCGATCTCCCAACTCCATCAAACATCTCAACATGATGAAACTTCGGGTCTCTACTAGGCCTCTGCCTAATTACCCAAATCATCACAGGTCTCCTGCTAGCCATACACTACACAGCAGACACCAACCTAGCTTTTTCCTCTGTCGCCCACATATGCCGAGACGTACAATTCGGCTGACTCATCCGCAACCTCCACGCAAACGGAGCCTCCTTCTTCTTCATCTGCATCTACCTACACATCGGACGAGGACTCTACTACGGCTCATACCTAAATAAAGAAACCTGAAACATCGGAGTCATCCTCCTCCTAACCCTCATAGCAACTGCCTTCGTAG…
	DHB5460 ATGGCCCTCAACCTTCGTAAAAATCACCAAATCCTAAAAATCATCAACAACGCCCTAATCGATCTCCCAACTCCATCAAACATCTCAACATGATGAAACTTCGGGTCTCTACTAGGCCTCTGCCTAGTTACCCAAATCATCACAGGTCTCCTGCTAGCCATACACTACACAGCAGACACCAACCTAGCTTTCTCCTCTGTCGCCCACATATGCCGAGACGTACAATTCGGCTGACTCATCCGCAACCTCCACGCAAACGGAGCCTCCTTCTTCTTCATCTGCATCTACCTACACATCGGACGAGGACTCTACTACGGCTCATACCTAAATAAAGAAACCTGAAACATCGGAGTCATCCTCCTCCTAACCCTCATAGCAACTGCTTTCGTAG…
	JSB021 ATGGCCCTCAACCTTCGTAAAAATCACCAAATCCTAAAAATCATCAACAACGCCCTAATCGATCTCCCAACTCCATCAAACATCTCAACATGATGAAACTTCGGGTCTCTACTAGGCCTCTGCCTAATTACCCAAATCATCACAGGTCTCCTGCTAGCCATACACTACACAGCAGACACCAACCTAGCTTTTTCCTCTGTCGCCCACATATGCCGAGACGTACAATTCGGCTGACTCATCCGCAACCTCCACGCAAACGGAGCCTCCTTCTTCTTCATCTGCATCTACCTACACATTGGACGAGGACTCTACTACGGCTCATACCTAAATAAAGAAACCTGAAACATCGGAGTCATCCTCCTCCTAACCCTCATAGCAACTGCCTTCGTAGG…
	MM076 ATGGCCCTCAACCTTCGTAAAAATCACCAAATCCTAAAAATCATCAACAACGCCCTAATCGATCTCCCAACTCCATCAAACATCTCAACATGATGAAACTTCGGGTCTCTACTAGGCCTCTGCCTAGTTACCCAAATCATCACAGGTCTCCTGCTAGCCATACACTACACAGCAGACACCAACCTAGCTTTCTCCTCTGTCGCCCACATATGCCGAGACGTACAATTCGGCTGACTCATCCGCAACCTCCACGCAAACGGAGCCTCCTTCTTCTTCATCTGCATCTACCTACACATCGGACGAGGACTCTACTACGGCTCATACCTAAATAAAGAAACCTGAAACATCGGAGTCATCCTCCTCCTAACCCTCATAGCAACTGCTTTCGTAGGC…
	CAH040 ATGGCCCTCAACCTTCGTAAAAATCACCAAATCCTAAAAATCATCAACAACGCCCTAATCGATCTCCCAACTCCATCAAACATCTCAACATGATGAAACTTCGGGTCTCTACTAGGCCTCTGCCTAGTTACCCAAATCATCACAGGTCTCCTGCTAGCCATACACTACACAGCAGACACCAACCTAGCTTTCTCCTCTGTCGCCCACATATGCCGAGACGTACAATTCGGCTGACTCATCCGCAACCTCCACGCAAACGGAGCCTCCTTCTTCTTCATCTGCATCTACCTACACATCGGACGAGGACTCTACTACGGCTCATACCTAAATAAAGAAACCTGAAACATCGGAGTCATCCTCCTCCTAACCCTCATAGCAACTGCTTTCGTAGG…
	DHB5452 ATGGCCCTCAACCTTCGTAAAAATCACCAAATCCTAAAAATCATCAACAACGCCCTAATCGATCTCCCAACTCCATCAAACATCTCAACATGATGAAACTTCGGGTCTCTACTAGGCCTCTGCCTAATCACCCAAATCATCACAGGTCTCCTGCTAGCCATACACTACACAGCAGACACCAACCTAGCTTTCTCCTCTGTCGCCCACATATGCCGAGACGTACAATTCGGCTGACTCATCCGCAACCTCCACGCAAACGGAGCCTCCTTCTTCTTCATCTGCATCTACCTACACATTGGACGAGGACTCTACTACGGCTCATACCTAAATAAAGAAACCTGAAACATCGGAGTCATCCTCCTCCTAACCCTCATAGCAACTGCCTTCGTAG…
	DHB5453 ATGGCCCTCAACCTTCGTAAAAATCACCAAATCCTAAAAATCATCAACAACGCCCTAATCGATCTCCCAACTCCATCAAACATCTCAACATGATGAAACTTCGGGTCTCTACTAGGCCTCTGCCTAATTACCCAAATCATCACAGGTCTCCTGCTAGCCATACACTACACAGCAGACACCAACCTAGCTTTTTCCTCTGTCGCCCACATATGCCGAGACGTACAATTCGGCTGACTCATCCGCAACCTCCACGCAAACGGAGCCTCCTTCTTCTTCATCTGCATCTACCTACACATTGGACGAGGACTCTACTACGGCTCATACCTAAATAAAGAAACCTGAAACATCGGAGTCATCCTCCTCCTAACCCTCATAGCAACTGCCTTCGTAG…
	DHB5454 ATGGCCCTCAACCTTCGTAAAAATCACCAAATCCTAAAAATCATCAACAACGCCCTAATCGATCTCCCAACTCCATCAAACATCTCAACATGATGAAACTTCGGGTCTCTACTAGGCCTCTGCCTAATTACCCAAATCATCACAGGTCTCCTGCTAGCCATACACTACACAGCAGACACCAACCTAGCTTTTTCCTCTGTCGCCCACATATGCCGAGACGTACAATTCGGCTGACTCATCCGCAACCTCCACGCAAACGGAGCCTCCTTCTTCTTCATCTGCATCTACCTACACATTGGACGAGGACTCTACTACGGCTCATACCTAAATAAAGAAACCTGAAACATCGGAGTCATCCTCCTCCTAACCCTCATAGCAACTGCCTTCGTAG…
	DHB5455 ATGGCCCTCAACCTTCGTAAAAATCACCAAATCCTAAAAATCATCAACAACGCCCTAATCGATCTCCCAACTCCATCAAACATCTCAACATGATGAAACTTCGGGTCTCTACTAGGCCTCTGCCTAATTACCCAAATCATCACAGGTCTCCTGCTAGCCATACACTACACAGCAGACACCAACCTAGCTTTCTCCTCTGTCGCCCACATATGCCGAGACGTACAATTCGGCTGACTCATCCGCAACCTCCACGCAAACGGAGCCTCCTTCTTCTTCATCTGCATCTACCTACACATTGGACGAGGACTCTACTACGGCTCATACCTAAATAAAGAAACCTGAAACATCGGAGTCATCCTCCTCCTAACCCTCATAGCAACTGCCTTCGTAG…
	DHB5459 ATGGCCCTCAACCTTCGTAAAAATCACCAAATCCTAAAAATCATCAACAACGCCCTAATCGATCTCCCAACTCCATCAAACATCTCAACATGATGAAACTTCGGGTCTCTACTAGGCCTCTGCCTAGTTACCCAAATCATCACAGGTCTCCTGCTAGCCATACACTACACAGCAGACACCAACCTAGCTTTCTCCTCTGTCGCCCACATATGCCGAGACGTACAATTCGGCTGACTCATCCGCAACCTCCACGCAAACGGAGCCTCCTTCTTCTTCATCTGCATCTACCTACACATCGGACGAGGACTCTACTACGGCTCATACCTAAATAAAGAAACCTGAAACATCGGAGTCATCCTCCTCCTAACCCTCATAGCAACTGCTTTCGTAG…
	BTS07096 ATGGCCCTCAACCTTCGTAAAAATCACCAAATCCTAAAAATCATCAACAACGCCCTAATCGATCTCCCAACTCCATCAAACATCTCAACATGATGAAACTTCGGGTCTCTACTAGGCCTCTGCCTAATTACCCAAATCATCACAGGTCTCCTGCTAGCCATACACTACACAGCAGACACCAACCTAGCTTTTTCCTCTGTCGCCCACATATGCCGAGACGTACAATTCGGCTGACTCATCCGCAACCTCCACGCAAACGGAGCCTCTTTCTTCTTCATCTGCATCTACCTACACATTGGACGAGGACTCTACTACGGCTCATACCTAAATAAAGAAACCTGAAACATCGGAGTCATCCTCCTCCTAACCCTCATAGCAACTGCCTTCGTA…
	BTS07100 ATGGCCCTCAACCTTCGTAAAAATCACCAAATCCTAAAAATCATCAACAACGCCCTAATCGATCTCCCAACTCCATCAAACATCTCAACATGATGAAACTTCGGGTCTCTACTAGGCCTCTGCCTAATTACCCAAATCATCACAGGTCTCCTGCTAGCCATACACTACACAGCAGACACCAACCTAGCTTTCTCCTCTGTCGCCCACATATGCCGAGACGTACAATTCGGCTGACTCATCCGCAACCTCCACGCAAACGGAGCCTCCTTCTTCTTCATCTGCATCTACCTACACATCGGACGAGGACTCTACTACGGCTCATACCTAAATAAAGAAACCTGAAACATCGGAGTCATCCTCCTCCTAACCCTCATAGCAACTGCTTTCGTA…
	BTS07103 ATGGCCCTCAACCTTCGTAAAAATCACCAAATCCTAAAAATCATCAACAACGCCCTAATCGATCTCCCAACTCCATCAAACATCTCAACATGATGAAACTTCGGGTCTCTACTAGGCCTCTGCCTAGTTACCCAAATCATCACAGGTCTCCTGCTAGCCATACACTACACAGCAGACACCAACCTAGCTTTCTCCTCTGTCGCCCACATATGCCGAGACGTACAATTCGGCTGACTCATCCGCAACCTCCACGCAAACGGAGCCTCCTTCTTCTTCATCTGCATCTACCTACACATCGGACGAGGACTCTACTACGGCTCATACCTAAACAAAGAAACCTGAAACATCGGAGTCATCCTCCTCCTAACCCTCATAGCAACTGCTTTCGTA…
	BTS07104 ATGGCCCTCAACCTTCGTAAAAATCACCAAATCCTAAAAATCATCAACAACGCCCTAATCGATCTCCCAACTCCACCAAACATCTCAACATGATGAAACTTCGGGTCTCTACTAGGCCTCTGCCTAATTACCCAAATCATCACAGGTCTCCTGCTAGCCATACACTACACAGCAGACACCAACCTAGCTTTCTCCTCTGTCGCCCACATATGCCGAGACGTACAATTCGGCTGACTCATCCGCAACCTCCACGCAAACGGAGCCTCCTTCTTCTTCATCTGCATCTACCTACACATTGGACGAGGACTCTACTACGGCTCATACCTAAATAAAGAAACCTGAAACATCGGAGTCATCCTCCTCCTAACCCTCATAGCAACTGCCTTCGTA…
	BTS07110 ATGGCCCTCAACCTTCGTAAAAATCACCAAATCCTAAAAATCATCAACAACGCCCTAATCGATCTCCCAACTCCATCAAACATCTCAACATGATGAAACTTCGGGTCTCTACTAGGCCTCTGCCTAGTTACCCAAATCATCACAGGTCTCCTGCTAGCCATACACTACACAGCAGACACCAACCTAGCTTTCTCCTCTGTCGCCCACATATGCCGAGACGTACAATTCGGCTGACTCATCCGCAACCTCCACGCAAACGGAGCCTCCTTCTTCTTCATCTGCATCTACCTACACATCGGACGAGGACTCTACTACGGCTCATACCTAAATAAAGAAACCTGAAACATCGGAGTCATCCTCCTCCTAACCCTCATAGCAACTGCTTTCGTA…
	BTS07111 ATGGCCCTCAACCTTCGTAAAAATCACCAAATCCTAAAAATCATCAACAACGCCCTAATCGATCTCCCAACTCCATCAAACATCTCAACATGATGAAACTTCGGGTCTCTACTAGGCCTCTGCCTAGTTACCCAAATCATCACAGGTCTCCTGCTAGCCATACACTACACAGCAGACACCAACCTAGCTTTCTCCTCTGTCGCCCACATATGCCGAGACGTACAATTCGGCTGACTCATCCGCAACCTCCACGCAAACGGAGCCTCCTTCTTCTTCATCTGCATCTACCTACACATCGGACGAGGACTCTACTACGGCTCATACCTAAATAAAGAAACCTGAAACATCGGAGTCATCCTCCTCCTAACCCTCATAGCAACTGCTTTCGTA…
	BTS07113 ATGGCCCTCAACCTTCGTAAAAATCACCAAATCCTAAAAATCATCAACAACGCCCTAATCGATCTCCCAACTCCATCAAACATCTCAACATGATGAAACTTCGGGTCCCTACTAGGCCTCTGCCTAGTTACCCAAATCATCACAGGTCTCCTGCTAGCCATACACTACACAGCAGACACCAACCTAGCTTTCTCCTCTGTCGCCCACATATGCCGAGACGTACAATTCGGCTGACTCATCCGCAACCTCCACGCAAACGGAGCCTCCTTCTTCTTCATCTGCATCTACCTACACATCGGACGAGGACTCTACTACGGCTCATACCTAAATAAAGAAACCTGAAACATCGGAGTCATCCTCCTCCTAACCCTCATAGCAACTGCTTTCGTA…
	BTS07115 ATGGCCCTCAACCTTCGTAAAAATCACCAAATCCTAAAAATCATCAACAACGCCCTAATCGATCTCCCAACTCCATCAAACATCTCAACATGATGAAACTTCGGGTCTCTACTAGGCCTCTGCCTAATTACCCAAATCATCACAGGTCTCCTGCTAGCCATACACTACACAGCAGACACCAACCTAGCTTTCTCCTCTGTCGCCCACATATGCCGAGATGTACAATTCGGCTGACTCATCCGCAACCTCCACGCAAACGGAGCCTCCTTCTTCTTCATCTGCATCTACCTACACATTGGACGAGGACTCTACTACGGCTCATACCTAAATAAAGAAACCTGAAACATCGGAGTCATCCTCCTCCTAACCCTCATAGCAACTGCCTTCGTA…
	BTS07116 ATGGCCCTCAACCTTCGTAAAAATCACCAAATCCTAAAAATCATCAACAACGCCCTAATCGATCTCCCAACTCCATCAAACATCTCAACATGATGAAACTTCGGGTCTCTACTAGGCCTCTGCCTAGTTACCCAAATCATCACAGGTCTCCTGCTAGCCATACACTACACAGCAGACACCAACCTAGCTTTCTCCTCTGTCGCCCACATATGCCGAGACGTACAATTCGGCTGACTCATCCGCAACCTCCACGCAAACGGAGCCTCCTTCTTCTTCATCTGCATCTACCTACACATCGGACGAGGACTCTACTACGGCTCATACCTAAATAAAGAAACCTGAAACATCGGAGTCATCCTCCTCCTAACCCTCATAGCAACTGCTTTCGTA…
	BTS05099 ATGGCCCTCAACCTTCGTAAAAATCACCAAATCCTAAAAATCATCAACAACGCCCTAATCGATCTCCCAACTCCATCAAACATCTCAACATGATGAAACTTCGGGTCTCTACTAGGCCTCTGCCTAATTACCCAAATCATCACAGGTCTCCTGCTAGCCATACACTACACAGCAGACACCAACCTAGCTTTCTCCTCTGTCGCCCACATATGCCGAGACGTACAATTCGGCTGACTCATCCGCAACCTCCACGCAAACGGAGCCTCCTTCTTCTTCATCTGCATCTACCTACACATTGGACGAGGACTCTACTACGGCTCATACCTAAATAAAGAAACCTGAAACATCGGAGTCATCCTCCTCCTAACCCTCATAGCAACTGCCTTTGTA…
	BTS05100 ATGGCCCTCAACCTTCGTAAAAATCACCAAATCCTAAAAATCATCAACAACGCCCTAATCGATCTCCCAACTCCATCAAACATCTCAACATGATGAAACTTCGGGTCTCTACTAGGCCTCTGCCTAATTACCCAAATCATCACAGGTCTCCTGCTAGCCATACACTACACAGCAGACACCAACCTAGCTTTCTCCTCTGTCGCCCACATATGCCGAGACGTACAATTCGGCTGACTCATCCGCAACCTCCACGCAAACGGAGCCTCCTTCTTCTTCATCTGCATCTACCTACACATTGGACGAGGACTCTACTACGGCTCATACCTAAATAAAGAAACCTGAAACATCGGAGTCATCCTCCTCCTAACCCTCATAGCAACTGCCTTTGTA…
	BTS05103 ATGGCCCTCAACCTTCGTAAAAATCACCAAATCCTAAAAATCATCAACAACGCCCTAATCGATCTCCCAACTCCATCAAACATCTCAACATGATGAAACTTCGGGTCTCTACTAGGCCTCTGCCTAATTACCCAAATCATCACAGGTCTCCTGCTAGCCATACACTACACAGCAGACACCAACCTAGCTTTTTCCTCTGTCGCCCACATATGCCGAGACGTACAATTCGGCTGACTCATCCGCAACCTCCACGCAAACGGAGCCTCCTTCTTCTTCATCTGCATCTACCTACACATTGGACGAGGACTCTACTACGGCTCATACCTAAATAAAGAAACCTGAAACATCGGAGTCATCCTCCTCCTAACCCTCATAGCAACTGCCTTCGTA…
	BTS05105 ATGGCCCTCAACCTTCGTAAAAATCACCAAATCCTAAAAATCATCAACAACGCCCTAATCGATCTCCCAACTCCATCAAACATCTCAACATGATGAAACTTCGGGTCTCTACTAGGCCTCTGCCTAATTACCCAAATCATCACAGGTCTCCTGCTAGCCATACACTACACAGCAGACACCAACCTAGCTTTCTCCTCTGTCGCCCACATATGCCGAGACGTACAATTCGGCTGACTCATCCGCAACCTCCACGCAAACGGAGCCTCCTTCTTCTTCATCTGCATCTACCTACACATTGGACGAGGACTCTACTACGGCTCATACCTAAATAAAGAAACCTGAAACATCGGAGTCATCCTCCTCCTAACCCTCATAGCAACTGCCTTCGTA…
	BTS05133 ATGGCCCTCAACCTTCGTAAAAATCACCAAATCCTAAAAATCATCAACAACGCCCTAATCGATCTCCCAACTCCATCAAACATCTCAACATGATGAAACTTCGGGTCTCTACTAGGCCTCTGCCTAATTACCCAAATCATCACAGGTCTCCTGCTAGCCATACACTACACAGCAGACACCAACCTAGCTTTCTCCTCTGTCGCCCACATATGCCGAGACGTACAATTCGGCTGACTCATCCGCAACCTCCACGCAAACGGAGCCTCCTTCTTCTTCATCTGCATCTACCTACACATTGGACGAGGACTCTACTACGGCTCATACCTAAATAAAGAAACCTGAAACATCGGAGTCATCCTCCTCCTAACCCTCATAGCAACTGCCTTCGTA…
	BTS05134 ATGGCCCTCAACCTTCGTAAAAATCACCAAATCCTAAAAATCATCAACAACGCCCTAATCGATCTCCCAACTCCATCAAACATCTCAACATGATGAAACTTCGGGTCTCTACTAGGCCTCTGCCTAATTACCCAAATCATCACAGGTCTCCTGCTAGCCATACACTACACAGCAGACACCAACCTAGCTTTCTCCTCTGTCGCCCACATATGCCGAGACGTACAATTCGGCTGACTCATCCGCAACCTCCACGCAAACGGAGCCTCCTTCTTCTTCATCTGCATCTACCTACACATTGGACGAGGACTCTACTACGGCTCATACCTAAATAAAGAAACCTGAAACATCGGAGTCATCCTCCTCCTAACCCTCATAGCAACTGCCTTCGTA…
	BTS05135 ATGGCCCTCAACCTTCGTAAAAATCACCAAATCCTAAAAATCATCAACAACGCCCTAATCGATCTCCCAACTCCATCAAACATCTCAACATGATGAAACTTCGGGTCTCTACTAGGCCTCTGCCTAGTTACCCAAATCATCACAGGTCTCCTGCTAGCCATACACTACACAGCAGACACCAACCTAGCTTTCTCCTCTGTCGCCCACATATGCCGAGACGTACAATTCGGCTGACTCATCCGCAACCTCCACGCAAACGGAGCCTCCTTCTTCTTCATCTGCATCTACCTACACATCGGACGAGGACTCTACTACGGCTCATACCTAAATAAAGAAACCTGAAACATCGGAGTCATCCTCCTCCTAACCCTCATAGCAACTGCTTTCGTA…
	JSB243 ATGGCCCTCAACCTTCGTAAAAATCACCAAATCCTAAAAATCATCAACAACGCCCTAATCGATCTCCCAACTCCATCAAACATCTCAACATGATGAAACTTCGGGTCTCTACTAGGCCTCTGCCTAGTTACCCAAATCATCACAGGTCTCCTGCTAGCCATACACTACACAGCAGACACCAACCTAGCTTTCTCCTCTGTCGCCCACATATGCCGAGACGTACAATTCGGCTGACTCATCCGCAACCTCCACGCAAACGGAGCCTCCTTCTTCTTCATCTGCATCTACCTACACATCGGACGAGGACTCTACTACGGCTCATACCTAAATAAAGAAACCTGAAACATCGGAGTCATCCTCCTCCTAACCCTCATAGCAACTGCTTTCGTAGG…
	JSB250 ATGGCCCTCAACCTTCGTAAAAATCACCAAATCCTAAAAATCATCAACAACGCCCTAATCGATCTCCCAACTCCATCAAACATCTCAACATGATGAAACTTCGGGTCTCTACTAGGCCTCTGCCTAGTTACCCAAATCATCACAGGTCTCCTGCTAGCCATACACTACACAGCAGACACCAACCTAGCTTTCTCCTCTGTCGCCCACATATGCCGAGACGTACAATTCGGCTGACTCATCCGCAACCTCCACGCAAACGGAGCCTCCTTCTTCTTCATCTGCATCTACCTACACATCGGACGAGGACTCTACTACGGCTCATACCTAAATAAAGAAACCTGAAACATCGGAGTCATCCTCCTCCTAACCCTCATAGCAACTGCTTTCGTAGG…
	JSB251 ATGGCCCTCAACCTTCGTAAAAATCACCAAATCCTAAAAATCATCAACAACGCCCTAATCGATCTCCCAACTCCATCAAACATCTCAACATGATGAAACTTCGGGTCTCTACTAGGCCTCTGCCTAGTTACCCAAATCATCACAGGTCTCCTGCTAGCCATACACTACACAGCAGACACCAACCTAGCTTTCTCCTCTGTCGCCCACATATGCCGAGACGTACAATTCGGCTGACTCATCCGCAACCTCCACGCAAACGGAGCCTCCTTCTTCTTCATCTGCATCTACCTACACATCGGACGAGGACTCTACTACGGCTCATACCTAAATAAAGAAACCTGAAACATCGGAGTCATCCTCCTCCTAACCCTCATAGCAACTGCTTTCGTAGG…
	OMVP294 ATGGCCCTCAACCTTCGTAAAAATCACCAAATCCTAAAAATCATCAACAACGCCCTAATCGATCTCCCAACTCCATCAAACATCTCAACATGATGAAACTTCGGGTCTCTACTAGGCCTCTGCCTAGTTACCCAAATCATCACAGGTCTCCTGCTAGCCATACACTACACAGCAGACACCAACCTAGCTTTCTCCTCTGTCGCCCACATATGCCGAGACGTACAATTCGGCTGACTCATCCGCAACCTCCACGCAAACGGAGCCTCCTTCTTCTTCATCTGCATCTACCTACACATCGGACGAGGACTCTACTACGGCTCATACCTAAATAAAGAAACCTGAAACATCGGAGTCATCCTCCTCCTAACCCTCATAGCAACTGCTTTCGTAG…
	94105 ???????????????????????????????????????????????????????????????????????????????????????????????????????????????TTAGGCCTCTGCCTAGTTACCCAAATCATCACAGGTCTCCTGCTAGCCATACACTACACAGCAGACACCAACCTAGCTTTCTCCTCTGTCGCCCACATATGCCGAGACGTACAATTCGGCTGACTCATCCGCAACCTCCACGCAAACGGAGCCTCCTTCTTCTTCATCTGCATCTACCTACACATCGGACGAGGACTCTACTACGGCTCATACCTAAATAAAGAAACCTGAAACATCGGAATCATCCTCCTCCTAACCCTCATAGCAACTGCTTTCGTAGGC…
	DHB5531 ATGGCCCTCAACCTTCGTAAAAATCACCAAATCCTAAAAATCATCAACAACGCCCTAATCGATCTCCCAACTCCATCAAACATCTCAACATGATGAAACTTCGGGTCTCTACTAGGCCTCTGCCTAGTTACCCAAATCATCACAGGTCTCCTGCTAGCCATACACTACACAGCAGACACCAACCTAGCTTTCTCCTCTGTCGCCCACATATGCCGAGACGTACAATTCGGCTGACTCATCCGCAACCTCCACGCAAACGGAGCCTCCTTCTTCTTCATCTGCATCTACCTACACATCGGACGAGGACTCTACTACGGCTCATACCTAAATAAAGAAACCTGAAACATCGGAGTCATCCTCCTCCTAACCCTCATAGCAACTGCTTTCGTAG…
	B10195 ATGGCCCTCAACCTTCGTAAAAATCACCAAATCCTAAAAATCATCAACAACGCCCTAATCGATCTCCCAACTCCATCAAACATCTCAACATGATGAAACTTCGGGTCTCTACTAGGCCTCTGCCTAGTTACCCAAATCATCACAGGTCTCCTGCTAGCCATACACTACACAGCAGACACCAACCTAGCTTTCTCCTCTGTCGCCCACATATGCCGAGACGTACAATTCGGCTGACTCATCCGCAACCTCCACGCAAACGGAGCCTCCTTCTTCTTCATCTGCATCTACCTACACATCGGACGAGGACTCTACTACGGCTCATACCTAAATAAAGAAACCTGAAACATCGGAGTCATCCTCCTCCTAACCCTCATAGCAACTGCTTTCGTAGG…
	JK05062 ATGGCCCTCAACCTTCGTAAAAATCACCAAATCCTAAAAATCATCAACAACGCCCTAATCGATCTCCCAACTCCATCAAACATCTCAACATGATGAAACTTCGGGTCTCTACTAGGCCTCTGCCTAATTACCCAAATCATCACAGGTCTCCTGCTAGCCATACACTACACAGCAGACACCAACCTAGCTTTCTCCTCTGTCGCCCACATATGCCGAGACGTACAATTCGGCTGACTCATCCGCAACCTCCACGCAAACGGAGCCTCCTTCTTCTTCATCTGCATCTACCTACACATCGGACGAGGACTCTACTACGGCTCATACCTAAATAAAGAAACCTGAAACATCGGAGTCATCCTCCTCCTAACCCTCATAGCAACTGCTTTCGTAG…
	JK05064 ATGGCCCTCAACCTTCGTAAAAATCACCAAATCCTAAAAATCATCAACAACGCCCTAATCGATCTCCCAACTCCATCAAACATCTCAACATGATGAAACTTCGGGTCTCTACTAGGCCTCTGCCTAGTTACCCAAATCATCACAGGTCTCCTGCTAGCCATACACTACACAGCAGACACCAACCTAGCTTTCTCCTCTGTCGCCCACATATGCCGAGACGTACAATTCGGCTGACTCATCCGCAACCTCCACGCAAACGGAGCCTCCTTCTTCTTCATCTGCATCTACCTACACATCGGACGAGGACTCTACTACGGCTCATACCTAAATAAAGAAACCTGAAACATCGGAGTCATCCTCCTCCTAACCCTCATAGCAACTGCTTTCGTAG…
	JK05065 ATGGCCCTCAACCTTCGTAAAAATCACCAAATCCTAAAAATCATCAACAACGCCCTAATCGATCTCCCAACTCCATCAAACATCTCAACATGATGAAACTTCGGGTCTCTACTAGGCCTCTGCCTAGTTACCCAAATCATCACAGGTCTCCTGCTAGCCATACACTACACAGCAGACACCAACCTAGCTTTCTCCTCTGTCGCCCACATATGCCGAGACGTACAATTCGGCTGACTCATCCGCAACCTCCACGCAAACGGAGCCTCCTTCTTCTTCATCTGCATCTACCTACACATCGGACGAGGACTCTACTACGGCTCATACCTAAATAAAGAAACCTGAAACATCGGAGTCATCCTCCTCCTAACCCTCATAGCAACTGCTTTCGTAG…
	JSB156 ATGGCCCTCAACCTTCGTAAAAATCACCAAATCCTAAAAATCATCAACAACGCCCTAATCGATCTCCCAACTCCATCAAACATCTCAACATGATGAAACTTCGGGTCTCTACTAGGCCTCTGCCTAGTTACCCAAATCATCACAGGTCTCCTGCTAGCCATACACTACACAGCAGACACCAACCTAGCTTTTTCCTCTGTCGCCCACATATGCCGAGACGTACAATTCGGCTGACTCATCCGCAACCTCCACGCAAACGGAGCCTCCTTCTTCTTCATCTGCATCTACCTACACATCGGACGAGGACTCTACTACGGCTCATACCTAAATAAAGAAACCTGAAACATCGGAGTCATCCTCCTCCTAACCCTCATAGCAACTGCTTTCGTAGG…
	JSB157 ATGGCCCTCAACCTTCGTAAAAATCACCAAATCCTAAAAATCATCAACAACGCCCTAATCGATCTCCCAACTCCATCAAACATCTCAACATGATGAAACTTCGGGTCTCTACTAGGCCTCTGCCTAGTTACCCAAATCATCACAGGTCTCCTGCTAGCCATACACTACACAGCAGACACCAACCTAGCTTTCTCCTCTGTCGCCCACATATGCCGAGACGTACAATTCGGCTGACTCATCCGCAACCTCCACGCAAACGGAGCCTCCTTCTTCTTCATCTGCATCTACCTACACATCGGACGAGGACTCTACTACGGCTCATACCTAAATAAAGAAACCTGAAACATCGGAGTCATTCTCCTCCTAACCCTCATAGCAACTGCTTTCGTAGG…
	JSB161 ATGGCCCTCAACCTTCGTAAAAATCACCAAATCCTAAAAATCATCAACAACGCCCTAATCGATCTCCCAACTCCATCAAACATCTCAACATGATGAAACTTCGGGTCTCTACTAGGCCTCTGCCTAGTTACCCAAATCATCACAGGTCTCCTGCTAGCCATACACTACACAGCAGACACCAACCTAGCTTTCTCCTCTGTCGCCCACATATGCCGAGACGTACAATTCGGCTGACTCATCCGCAACCTCCACGCAAACGGAGCCTCCTTCTTCTTCATCTGCATCTACCTACACATCGGACGAGGACTCTACTACGGCTCATACCTAAATAAAGAAACCTGAAACATCGGAGTCATCCTCCTCCTAACCCTCATAGCAACTGCTTTCGTAGG…
	MM192 ATGGCCCTCAACCTTCGTAAAAATCACCAAATCCTAAAAATCATCAACAACGCCCTAATCGATCTCCCAACTCCATCAAACATCTCAACATGATGAAACTTCGGGTCTCTACTAGGCCTCTGCCTAGTTACCCAAATCATCACAGGTCTCCTGCTAGCCATACACTACACAGCAGACACCAACCTAGCTTTCTCCTCTGTCGCCCACATATGCCGAGACGTACAATTCGGCTGACTCATCCGCAACCTCCACGCAAACGGAGCCTCCTTCTTCTTCATCTGCATCTACCTACACATCGGACGAGGACTCTACTACGGCTCATACCTAAATAAAGAAACCTGAAACATCGGAGTCATCCTCCTCCTAACCCTCATAGCAACTGCTTTCGTAGGC…
	PCPR023 ATGGCCCTCAACCTTCGTAAAAATCACCAAATCCTAAAAATCATCAACAACGCCCTAATCGATCTCCCAACTCCATCAAACATCTCAACATGATGAAACTTCGGGTCTCTACTAGGCCTCTGCCTAGTTACCCAAATCATCACAGGTCTCCTGCTAGCCATACACTACACAGCAGACACCAACCTAGCTTTCTCCTCTGTCGCCCACATATGCCGAGACGTACAATTCGGCTGACTCATCCGCAACCTCCACGCAAACGGAGCCTCCTTCTTCTTCATCTGCATCTACCTACACATCGGACGAGGACTCTACTACGGCTCATACCTAAATAAAGAAACCTGAAACATCGGAGTCATCCTCCTCCTAACCCTCATAGCAACTGCTTTCGTAG…
	JSB164 ATGGCCCTCAACCTTCGTAAAAATCACCAAATCCTAAAAATCATCAACAACGCCCTAATCGATCTCCCAACTCCATCAAACATCTCAACATGATGAAACTTCGGGTCTCTACTAGGCCTCTGCCTAGTTACCCAAATCATCACAGGTCTCCTGCTAGCCATACACTACACAGCAGACACCAACCTAGCCTTCTCCTCTGTCGCCCACATATGCCGAGACGTACAATTCGGCTGACTCATCCGCAACCTCCACGCAAACGGAGCCTCCTTCTTCTTCATCTGCATCTACCTACACATCGGACGAGGACTCTACTACGGCTCATACCTAAATAAAGAAACCTGAAACATCGGAGTCATCCTCCTCCTAACCCTCATAGCAACTGCTTTCGTAGG…
	JSB160 ATGGCCCTCAACCTTCGTAAAAATCACCAAATCCTAAAAATCATCAACAACGCCCTAATCGATCTCCCAACTCCATCAAACATCTCAACATGATGAAACTTCGGGTCTCTACTAGGCCTCTGCCTAGTTACCCAAATCATCACAGGTCTCCTGCTAGCCATACACTACACAGCAGACACCAACCTAGCTTTCTCCTCTGTCGCCCACATATGCCGAGACGTACAATTCGGCTGACTCATCCGCAACCTCCACGCAAACGGAGCCTCCTTCTTCTTCATCTGCATCTACCTACACATCGGACGAGGACTCTACTACGGCTCATACCTAAATAAAGAAACCTGAAACATCGGAGTCATCCTCCTCCTAACCCTCATAGCAACTGCTTTCGTAGG…
	JSB166 ATGGCCCTCAACCTTCGTAAAAATCACCAAATCCTAAAAATCATCAACAACGCCCTAATCGATCTCCCAACTCCATCAAACATCTCAACATGATGAAACTTCGGGTCTCTACTAGGCCTCTGCCTAGTTACCCAAATCATCACAGGTCTCCTGCTAGCCATACACTACACAGCAGACACCAACCTAGCTTTCTCCTCTGTCGCCCACATATGCCGAGACGTACAATTCGGCTGACTCATCCGCAACCTCCACGCAAACGGAGCCTCCTTCTTCTTCATCTGCATCTACCTACACATCGGACGAGGACTCTACTACGGCTCATACCTAAATAAAGAAACCTGAAACATCGGAGTCATTCTCCTCCTAACCCTCATAGCAACTGCTTTCGTAGG…
	JSB126 ATGGCCCTCAACCTTCGTAAAAATCACCAAATCCTAAAAATCATCAACAACGCCCTAATCGATCTCCCAACTCCATCAAACATCTCAACATGATGAAACTTCGGGTCTCTACTAGGCCTCTGCCTAATTACCCAAATCATCACAGGTCTCCTGCTAGCCATACACTACACAGCAGACACCAACCTAGCTTTCTCCTCTGTCGCCCACATATGCCGAGACGTACAATTCGGCTGACTCATCCGCAACCTCCACGCAAACGGAGCCTCCTTCTTCTTCATCTGCATCTACCTACACATCGGACGAGGACTCTACTACGGCTCATACCTAAATAAAGAAACCTGAAACATCGGAGTCATCCTCCTCCTAACCCTCATAGCAACTGCTTTCGTAGG…
	JSB131 ATGGCCCTCAACCTTCGTAAAAATCACCAAATCCTAAAAATCATCAACAACGCCCTAATCGATCTCCCAACTCCATCAAACATCTCAACATGATGAAACTTCGGGTCTCTACTAGGCCTCTGCCTAGTTACCCAAATCATCACAGGTCTCCTGCTAGCCATACACTACACAGCAGACACCAACCTAGCTTTCTCCTCTGTCGCCCACATATGCCGAGACGTACAATTCGGCTGACTCATCCGCAACCTCCACGCAAACGGAGCCTCCTTCTTCTTCATCTGCATCTACCTACACATCGGACGAGGACTCTACTACGGCTCATACCTAAATAAAGAAACCTGAAACATCGGAGTCATCCTCCTCCTAACCCTCATAGCAACTGCTTTCGTAGG…
	JSB130 ATGGCCCTCAACCTTCGTAAAAATCACCAAATCCTAAAAATCATCAACAACGCCCTAATCGATCTCCCAACTCCATCAAACATCTCAACATGATGAAACTTCGGGTCTCTACTAGGCCTCTGCCTAGTTACCCAAATCATCACAGGTCTCCTGCTAGCCATACACTACACAGCAGACACCAACCTAGCTTTCTCCTCTGTCGCCCACATATGCCGAGACGTACAATTCGGCTGACTCATCCGCAACCTCCACGCAAACGGAGCCTCCTTCTTCTTCATCTGCATCTACCTACACATCGGACGAGGACTCTACTACGGCTCATACCTAAATAAAGAAACCTGAAACATCGGAGTCATCCTCCTCCTAACCCTCATAGCAACTGCTTTCGTAGG…
	PCPR023 ATGGCCCTCAACCTTCGTAAAAATCACCAAATCCTAAAAATCATCAACAACGCCCTAATCGATCTCCCAACTCCATCAAACATCTCAACATGATGAAACTTCGGGTCTCTACTAGGCCTCTGCCTAGTTACCCAAATCATCACAGGTCTCCTGCTAGCCATACACTACACAGCAGACACCAACCTAGCTTTTTCCTCTGTCGCCCACATATGCCGAGACGTACAATTCGGCTGACTCATCCGCAACCTCCACGCAAACGGAGCCTCCTTCTTCTTCATCTGCATCTACCTACACATCGGACGAGGACTCTACTACGGCTCATACCTAAATAAAGAAACCTGAAACATCGGAGTCATCCTCCTCCTAACCCTCATAGCAACTGCTTTCGTAG…
	JK07391 ATGGCCCTCAACCTTCGTAAAAATCACCAAATCCTAAAAATCATCAACAACGCCCTAATCGATCTCCCAACTCCATCAAACATCTCAACATGATGAAACTTCGGGTCTCTACTAGGCCTCTGCCTAGTTACCCAAATCATCACAGGTCTCCTGCTAGCCATACACTACACAGCAGACACCAACCTAGCTTTCTCCTCTGTCGCCCACATATGCCGAGACGTACAATTCGGCTGACTCATCCGCAACCTCCACGCAAACGGAGCCTCCTTCTTCTTCATCTGCATCTACCTACACATCGGACGAGGACTCTACTACGGCTCATACCTAAATAAAGAAACCTGAAACATCGGAGTCATTCTCCTCCTAACCCTCATAGCAACTGCTTTCGTAG…
	JK07392 ATGGCCCTCAACCTTCGTAAAAATCACCAAATCCTAAAAATCATCAACAACGCCCTAATCGATCTCCCAACTCCATCAAACATCTCAACATGATGAAACTTCGGGTCTCTACTAGGCCTCTGCCTAGTTACCCAAATCATCACAGGTCTCCTGCTAGCCATACACTACACAGCAGACACCAACCTAGCTTTCTCCTCTGTCGCCCACATATGCCGAGACGTACAATTCGGCTGACTCATCCGCAACCTCCACGCAAACGGAGCCTCCTTCTTCTTCATCTGCATCTACCTACACATCGGACGAGGACTCTACTACGGCTCATACCTAAATAAAGAAACCTGAAACATCGGAGTCATCCTCCTCCTAACCCTCATAGCAACTGCTTTCGTAG…
	JK07393 ATGGCCCTCAACCTTCGTAAAAATCACCAAATCCTAAAAATCATCAACAACGCCCTAATCGATCTCCCAACTCCATCAAACATCTCAACATGATGAAACTTCGGGTCTCTACTAGGCCTCTGCCTAGTTACCCAAATCATCACAGGTCTCCTGCTAGCCATACACTACACAGCAGACACCAACCTAGCTTTCTCCTCTGTCGCCCACATATGCCGAGACGTACAATTCGGCTGACTCATCCGCAACCTCCACGCAAACGGAGCCTCCTTCTTCTTCATCTGCATCTACCTACACATCGGACGAGGACTCTACTACGGCTCATACCTAAATAAAGAAACCTGAAACATCGGAGTCATCCTCCTCCTAACCCTCATAGCAACTGCTTTCGTAG…
	JK07394 ATGGCCCTCAACCTTCGTAAAAATCACCAAATCCTAAAAATCATCAACAACGCCCTAATCGATCTCCCAACTCCATCAAACATCTCAACATGATGAAACTTCGGGTCTCTACTAGGCCTCTGCCTAGTTACCCAAATCATCACAGGTCTCCTGCTAGCCATACACTACACAGCAGACACCAACCTAGCTTTCTCCTCTGTCGCCCACATATGCCGAGACGTACAATTCGGCTGACTCATCCGCAACCTCCACGCAAACGGAGCCTCCTTCTTCTTCATCTGCATCTACCTACACATCGGACGAGGACTCTACTACGGCTCATACCTAAATAAAGAAACCTGAAACATCGGAGTCATCCTCCTCCTAACCCTCATAGCAACTGCTTTCGTAG…
	JK07395 ATGGCCCTCAACCTTCGTAAAAATCACCAAATCCTAAAAATCATCAACAACGCCCTAATCGATCTCCCAACTCCATCAAACATCTCAACATGATGAAACTTCGGGTCTCTACTAGGCCTCTGCCTAGTTACCCAAATCATCACAGGTCTCCTGCTAGCCATACACTACACAGCAGACACCAACCTAGCCTTCTCCTCTGTCGCCCACATATGCCGAGACGTACAATTCGGCTGACTCATCCGCAACCTCCACGCAAACGGAGCCTCCTTCTTCTTCATCTGCATCTACCTACACATCGGACGAGGACTCTACTACGGCTCATACCTAAATAAAGAAACCTGAAACATCGGAGTCATCCTCCTCCTAACCCTCATAGCAACTGCTTTCGTAG…
	JK07396 ATGGCCCTCAACCTTCGTAAAAATCACCAAATCCTAAAAATCATCAACAACGCCCTAATCGATCTCCCAACTCCATCAAACATCTCAACATGATGAAACTTCGGGTCTCTACTAGGCCTCTGCCTAGTTACCCAAATCATCACAGGTCTCCTGCTAGCCATACACTACACAGCAGACACCAACCTAGCTTTCTCCTCTGTCGCCCACATATGCCGAGACGTACAATTCGGCTGACTCATCCGCAACCTCCACGCAAACGGAGCCTCCTTCTTCTTCATCTGCATCTACCTACACATCGGACGAGGACTCTACTACGGCTCATACCTAAATAAAGAAACCTGAAACATCGGAGTCATCCTCCTCCTAACCCTCATAGCAACTGCTTTCGTAG…
	Z001324 ATGGCCCTCAACCTTCGTAAAAATCACCAAATCCTAAAAATCATCAACAACGCCCTAATCGATCTCCCAACTCCATCAAACATCTCAACATGATGAAACTTCGGGTCTCTACTAGGCCTCTGCCTAATTACCCAAATCATCACAGGTCTCCTGCTAGCCATACACTACACAGCAGACACCAACCTAGCTTTCTCCTCTGTCGCCCACATATGCCGAGACGTACAATTCGGCTGACTCATCCGCAACCTCCACGCAAACGGAGCCTCCTTCTTCTTCATCTGCATCTACCTACACATTGGACGAGGACTCTACTACGGCTCATACCTAAATAAAGAAACCTGAAACATCGGAGTCATCCTCCTCCTAACCCTCATAGCAACTGCCTTCGTAG…
	Z001325 ATGGCCCTCAACCTTCGTAAAAATCACCAAATCCTAAAAATCATCAACAACGCCCTAATCGATCTCCCAACTCCATCAAACATCTCAACATGATGAAACTTCGGGTCTCTACTAGGCCTCTGCCTAATTACCCAAATCATCACAGGTCTCCTGCTAGCCATACACTACACAGCAGACACCAACCTAGCTTTCTCCTCTGTCGCCCACATATGCCGAGACGTACAATTCGGCTGACTCATCCGCAACCTCCACGCAAACGGAGCCTCCTTCTTCTTCATCTGCATCTACCTACACATTGGACGAGGACTCTACTACGGCTCATACCTAAATAAAGAAACCTGAAACATCGGAGTCATCCTCCTCCTAACCCTCATAGCAACTGCCTTCGTAG…
	Z001327 A?GGCCCTCAACCTTCGTAAAAATCACCAAATCCTAAAAATCATCAACAACGCCCTAATCGATCTCCCAACTCCATCAAACATCTCAACATGATGAAACTTCGGGTCTCTACTAGGCCTCTGCCTAATTACCCAAATCATCACAGGTCTCCTGCTAGCCATACACTACACAGCAGACACCAACCTAGCTTTCTCCTCTGTCGCCCACATATGCCGAGACGTACAATTCGGCTGACTCATCCGCAACCTCCACGCAAACGGAGCCTCCTTCTTCTTCATCTGCATCTACCTACACATTGGACGAGGACTCTACTACGGCTCATACCTAAATAAAGAAACCTGAAACATCGGAGTCATCCTCCTCCTAACCCTCATAGCAACTGCCTTCGTAG…
	Z001328 ATGGCCCTCAACCTTCGTAAAAATCACCAAATCCTAAAAATCATCAACAACGCCCTAATCGATCTCCCAACTCCACCAAACATCTCAACATGATGAAACTTCGGGTCTCTACTAGGCCTCTGCCTAATTACCCAAATCATCACAGGTCTCCTGCTAGCCATACACTACACAGCAGACACCAACCTAGCTTTTTCCTCTGTCGCCCACATATGCCGAGACGTACAATTCGG?TGACTCATCCGCAACCTCCACGCAAACGGAGCCTCCTTCTTCTTCATCTGCATCTACCTACACATTGGACGAGGACTCTACTACGGCTCATACCTAAATAAAGAAACCTGAAACATCGGAGTCATCCTCCTCCTAACCCTCATAGCAACTGCCTTCGTAG…
	Z001329 ATGGCCCTCAACCTTCGTAAAAATCACCAAATCCTAAAAATCATCAACAACGCCCTAATCGATCTCCCAACTCCATCAAACATCTCAACATGATGAAACTTCGGGTCTCTACTAGGCCTCTGCCTAGTTACCCAAATCATCACAGGTCTCCTGCTAGCCATACACTACACAGCAGACACCAACCTAGCTTTCTCCTCTGTCGCCCACATATGCCGAGACGTACAATTCGGCTGACTCATCCGCAACCTCCACGCAAACGGAGCCTCCTTCTTCTTCATCTGCATCTACCTACACATCGGACGAGGACTCTACTACGGCTCATACCTAAATAAAGAAACCTGAAACATCGGAGTCATCCTCCTCCTAACCCTCATAGCAACTGCTTTCGTAG…
	Z001330 ATGGCCCTCAACCTTCGTAAAAATCACCAAATCCTAAAAATCATCAACAACGCCCTAATCGATCTCCCAACTCCATCAAACATCTCAACATGATGAAACTTCGGGTCTCTACTAGGCCTCTGCCTAATTACCCAAATCATCACAGGTCTCCTGCTAGCCATACACTACACAGCAGACACCAACCTAGCTTTCTCCTCTGTCGCCCACATATGCCGAGACGTACAATTCGGCTGACTCATCCGCAACCTCCACGCAAACGGAGCCTCCTTCTTCTTCATCTGCATCTACCTACACATTGGACGAGGACTCTACTACGGCTCATACCTAAATAAAGAAACCTGAAACATCGGAGTCATCCTCCTCCTAACCCTCATAGCAACTGCCTTCGTAG…
	Z001338 ATGGCCCTCAACCTTCGTAAAAATCACCAAATCCTAAAAATCATCAACAACGCCCTAATCGATCTCCCAACTCCATCAAACATCTCAACATGATGAAACTTCGGGTCTCTACTAGGCCTCTGCCTAATTACCCAAATCATCACAGGTCTCCTGCTAGCCATACACTACACAGCAGACACCAACCTAGCTTTCTCCTCTGTCGCCCACATATGCCGAGACGTACAATTCGGCTGACTCATCCGCAACCTCCACGCAAACGGAGCCTCCTTCTTCTTCATCTGCATCTACCTACACATTGGACGAGGACTCTACTACGGCTCATACCTAAATAAAGAAACCTGAAACATCGGAGTCATCCTCCTCCTAACCCTCATAGCAACTGCCTTCGTAG…
	Z001339 ATGGCCCTCAACCTTCGTAAAAATCACCAAATCCTAAAAATCATCAACAACGCCCTAATCGATCTCCCAACTCCATCAAACATCTCAACATGATGAAACTTCGGGTCTCTACTAGGCCTCTGCCTAGTTACCCAAATCATCACAGGTCTCCTGCTAGCCATACACTACACAGCAGACACCAACCTAGCTTTCTCCTCTGTCGCCCACATATGCCGAGACGTACAATTCGGCTGACTCATCCGCAACCTCCACGCAAACGGAGCCTCCTTCTTCTTCATCTGCATCTACCTACACATCGGACGAGGACTCTACTACGGCTCATACCTAAATAAAGAAACCTGAAACATCGGAGTCATCCTCCTCCTAACCCTCATAGCAACTGCTTTCGTAG…
	Z001340 ATGGCCCTCAACCTTCGTAAAAATCACCAAATCCTAAAAATCATCAACAACGCCCTAATCGATCTCCCAACTCCACCAAACATCTCAACATGATGAAACTTCGGGTCTCTACTAGGCCTCTGCCTAATCACCCAAATCATCACAGGTCTCCTGCTAGCCATACACTACACAGCAGACACCAACCTAGCTTTCTCCTCTGTCGCCCACATATGCCGAGACGTACAATTCGGCTGACTCATCCGCAACCTCCACGCAAACGGAGCCTCCTTCTTCTTCATCTGCATCTACCTACACATTGGACGAGGACTCTACTACGGCTCATACCTAAATAAAGAAACCTGAAACATCGGAGTCATCCTCCTCCTAACCCTCATAGCAACTGCCTTCGTAG…
	Z001341 ATGGCCCTCAACCTTCGTAAAAATCACCAAATCCTAAAAATCATCAACAACGCCCTAATCGATCTCCCAACTCCATCAAACACCTCAACATGATGAAACTTCGGGTCTCTACTAGGCCTCTGCCTAATTACCCAAATCATCACAGGTCTCCTGCTAGCCATACACTACACAGCAGACACCAACCTAGCTTTCTCCTCTGTCGCCCACATATGCCGAGACGTACAATTCGGCTGACTCATCCGCAACCTCCACGCAAACGGAGCCTCCTTCTTCTTCATCTGCATCTACCTACACATTGGACGAGGACTCTACTACGGCTCATACCTAAATAAAGAAACCTGAAACATCGGAGTCATCCTCCTCCTAACCCTCATAGCAACTGCCTTCGTAG…
	BTS05136 ATGGCCCTCAACCTTCGTAAAAATCACCAAATCCTAAAAATCATCAACAACGCCCTAATCGATCTCCCAACTCCATCAAACATCTCAACATGATGAAACTTCGGGTCTCTACTAGGCCTCTGCCTAGTTACCCAAATCATCACAGGTCTCCTGCTAGCCATACACTACACAGCAGACACCAACCTAGCTTTCTCCTCTGTCGCCCACATATGCCGAGACGTACAATTCGGCTGACTCATCCGCAACCTCCACGCAAACGGAGCCTCCTTCTTCTTCATCTGCATCTACCTACACATCGGACGAGGACTCTACTACGGCTCATACCTAAATAAAGAAACCTGAAACATCGGAGTCATCCTCCTCCTAACCCTCATAGCAACTGCTTTCGTA…
	BTS05137 ATGGCCCTCAACCTTCGTAAAAATCACCAAATCCTAAAAATCATCAACAACGCCCTAATCGATCTCCCAACTCCATCAAACATCTCAACATGATGAAACTTCGGGTCTCTACTAGGCCTCTGCCTAGTTACCCAAATCATCACAGGTCTCCTGCTAGCCATACACTACACAGCAGACACCAACCTAGCTTTCTCCTCTGTCGCCCACATATGCCGAGACGTACAATTCGGCTGACTCATCCGCAACCTCCACGCAAACGGAGCCTCCTTCTTCTTCATCTGCATCTACCTACACATCGGACGAGGACTCTACTACGGCTCATACCTAAATAAAGAAACCTGAAACATCGGAGTCATCCTCCTCCTAACCCTCATAGCAACTGCTTTCGTA…
	BTS05138 ATGGCCCTCAACCTTCGTAAAAATCACCAAATCCTAAAAATCATCAACAACGCCCTAATCGATCTCCCAACTCCATCAAACATCTCAACATGATGAAACTTCGGGTCTCTACTAGGCCTCTGCCTAGTTACCCAAATCATCACAGGTCTCCTGCTAGCCATACACTACACAGCAGACACCAACCTAGCTTTCTCCTCTGTCGCCCACATATGCCGAGACGTACAATTCGGCTGACTCATCCGCAACCTCCACGCAAACGGAGCCTCCTTCTTCTTCATCTGCATCTACCTACACATCGGACGAGGACTCTACTACGGCTCATACCTAAATAAAGAAACCTGAAACATCGGAGTCATCCTCCTCCTAACCCTCATAGCAACTGCTTTCGTA…
	BTS05139 ATGGCCCTCAACCTTCGTAAAAATCACCAAATCCTAAAAATCATCAACAACGCCCTAATCGATCTCCCAACTCCATCAAACATCTCAACATGATGAAACTTCGGGTCTCTACTAGGCCTCTGCCTAGTTACCCAAATCATCACAGGTCTCCTGCTAGCCATACACTACACAGCAGACACCAACCTAGCTTTCTCCTCTGTCGCCCACATATGCCGAGACGTACAATTCGGCTGACTCATCCGCAACCTCCACGCAAACGGAGCCTCCTTCTTCTTCATCTGCATCTACCTACACATCGGACGAGGACTCTACTACGGCTCATACCTAAATAAAGAAACCTGAAACATCGGAGTCATCCTCCTCCTAACCCTCATAGCAACTGCTTTCGTA…
	DHB5685 ATGGCCCTCAACCTTCGTAAAAATCACCAAATCCTAAAAATCATCAACAACGCCCTAATCGATCTCCCAACTCCATCAAACATCTCAACATGATGAAACTTCGGGTCTCTACTAGGCCTCTGCCTAGTTACCCAAATCATCACAGGTCTCCTGCTAGCCATACACTACACAGCAGACACCAACCTAGCTTTCTCCTCTGTCGCCCACATATGCCGAGACGTACAATTCGGCTGACTCATCCGCAACCTCCACGCAAACGGAGCCTCCTTCTTCTTCATCTGCATCTACCTACACATCGGACGAGGACTCTACTACGGCTCATACCTAAATAAAGAAACCTGAAACATCGGAGTCATCCTCCTCCTAACCCTCATAGCAACTGCTTTCGTAG…
	DHB5686 ATGGCCCTCAACCTTCGTAAAAATCACCAAATCCTAAAAATCATCAACAACGCCCTAATCGATCTCCCAACTCCATCGAACATCTCAACATGATGAAACTTCGGGTCTCTACTAGGCCTCTGCCTAATTACCCAAATCATCACAGGTCTCCTGCTAGCCATACACTACACAGCAGACACCAACCTAGCTTTCTCCTCTGTCGCCCACATATGCCGAGACGTACAATTCGGCTGACTCATCCGCAACCTCCACGCAAACGGAGCCTCCTTCTTCTTCATCTGCATCTACCTACACATTGGACGAGGACTCTACTACGGCTCATACCTAAATAAAGAAACCTGAAACATCGGAGTCATCCTCCTCCTAACCCTCATAGCAACTGCCTTCGTAG…
	DHB5687 ATGGCCCTCAACCTTCGTAAAAATCACCAAATCCTAAAAATCATCAACAACGCCCTAATCGATCTCCCAACTCCATCAAACATCTCAACATGATGAAACTTCGGGTCTCTACTAGGCCTCTGCCTAGTTACCCAAATCATCACAGGTCTCCTGCTAGCCATACACTACACAGCAGACACCAACCTAGCTTTCTCCTCTGTCGCCCACATATGCCGAGACGTACAATTCGGCTGACTCATCCGCAACCTCCACGCAAACGGAGCCTCCTTCTTCTTCATCTGCATCTACCTACACATCGGACGAGGACTCTACTACGGCTCATACCTAAATAAAGAAACCTGAAACATCGGAGTCATCCTCCTCCTAACCCTCATAGCAACTGCTTTCGTAG…
	DHB5688 ATGGCCCTCAACCTTCGTAAAAATCACCAAATCCTAAAAATCATCAACAACGCCCTAATCGATCTCCCAACTCCATCAAACATCTCAACATGATGAAACTTCGGGTCTCTACTAGGCCTCTGCCTAGTTACCCAAATCATCACAGGTCTCCTGCTAGCCATACACTACACAGCAGACACCAACCTAGCTTTCTCCTCTGTCGCCCACATATGCCGAGACGTACAATTCGGCTGACTCATCCGCAACCTCCACGCAAACGGAGCCTCCTTCTTCTTCATCTGCATCTACCTACACATCGGACGAGGACTCTACTACGGCTCATACCTAAATAAAGAAACCTGAAACATCGGAGTCATCCTCCTCCTAACCCTCATAGCAACTGCTTTCGTAG…
	DHB5689 ATGGCCCTCAACCTTCGTAAAAATCACCAAATCCTAAAAATCATCAACAACGCCCTAATCGATCTCCCAACTCCATCAAACATCTCAACATGATGAAACTTCGGGTCTCTACTAGGCCTCTGCCTAGTTACCCAAATCATCACAGGTCTCCTGCTAGCCATACACTACACAGCAGACACCAACCTAGCTTTCTCCTCTGTCGCCCACATATGCCGAGACGTACAATTCGGCTGACTCATCCGCAACCTCCACGCAAACGGAGCCTCCTTCTTCTTCATCTGCATCTACCTACACATCGGACGAGGACTCTACTACGGCTCATACCTAAATAAAGAAACCTGAAACATCGGAGTCATCCTCCTCCTAACCCTCATAGCAACTGCTTTCGTAG…
	DHB5690 ATGGCCCTCAACCTTCGTAAAAATCACCAAATCCTAAAAATCATCAACAACGCCCTAATCGATCTCCCAACTCCATCAAACATCTCAACATGATGAAACTTCGGGTCTCTACTAGGCCTCTGCCTAGTTACCCAAATCATCACAGGTCTCCTGCTAGCCATACACTACACAGCAGACACCAACCTAGCTTTCTCCTCTGTCGCCCACATATGCCGAGACGTACAATTCGGCTGACTCATCCGCAACCTCCACGCAAACGGAGCCTCCTTCTTCTTCATCTGCATCTACCTACACATCGGACGAGGACTCTACTACGGCTCATACCTAAATAAAGAAACCTGAAACATCGGAGTCATCCTCCTCCTAACCCTCATAGCAACTGCTTTCGTAG…
	JK01342 ATGGCCCTCAACCTTCGTAAAAATCACCAAATCCTAAAAATCATCAACAACGCCCTAATCGATCTCCCAACTCCATCAAACATCTCAACATGATGAAACTTCGGGTCTCTACTAGG??TCTGCCTAGTTACCCAAATCATCACAGG?????TG?TAGCCATACACTACACAGCAGACACCAACCTAGCTTTCTCCTCTGTCGCCCACATATGCCGAGACGTACAATTCGG?TGACTCATCCGCAACCTCCACGCAAACGGAGCCTCCTTCTTCTTCATCTGCATCTACCTACACATCGGACGAGGACTCTACTACGGCTCATACCTAAATAAAGAAACCTGAAACATCGGAGTCATCCTCCTCCTAACCCTCATAGCAACTGCTTTCGTAG…
	JK01343 ATGGCCCTCAACCTTCGTAAAAATCACCAAATCCTAAAAATCATCAACAACGCCCTAATCGATCTCCCAACTCCATCAAACATCTCAACATGATGAAACTTCGGGTCTCTACTAGGCCTCTGCCTAGTTACCCAAATCATCACAGGTCTCCTGCTAGCCATACACTACACAGCAGACACCAACCTAGCTTTCTCCTCTGTCGCCCACATATGCCGAGACGTACAATTCGGCTGACTCATCCGCAACCTCCACGCAAACGGAGCCTCCTTCTTCTTCATCTGCATCTACCTACACATCGGACGAGGACTCTACTACGGCTCATACCTAAATAAAGAAACCTGAAACATCGGAGTCATCCTCCTCCTAACCCTCATAGCAACTGCTTTCGTAG…
	JK01344 ATGGCCCTCAACCTTCGTAAAAATCACCAAATCCTAAAAATCATCAACAACGCCCTAATCGATCTCCCAACTCCATCAAACATCTCAACATGATGAAACTTCGGGTCTCTACTAGGCCTCTGCCTAGTTACCCAAATCATCACAGGTCTCCTGCTAGCCATACACTACACAGCAGACACCAACCTAGCTTTCTCCTCTGTCGCCCACATATGCCGAGACGTACAATTCGGCTGACTCATCCGCAACCTCCACGCAAACGGAGCCTCCTTCTTCTTCATCTGCATCTACCTACACATCGGACGAGGACTCTACTACGGCTCATACCTAAATAAAGAAACCTGAAACATCGGAGTCATCCTCCTCCTAACCCTCATAGCAACTGCTTTCGTAG…
	DHB4887 ATGGCCCTCAACCTTCGTAAAAATCACCAAATCCTAAAAATCATCAACAACGCCCTAATCGATCTCCCAACTCCATCAAACATCTCAACATGATGAAACTTCGGGTCTCTACTAGGCCTCTGCCTAGTTACCCAAATCATCACAGGTCTCCTGCTAGCCATACACTACACAGCAGACACCAACCTAGCTTTCTCCTCTGTCGCCCACATATGCCGAGACGTACAATTCGGCTGACTCATCCGCAACCTCCACGCAAACGGAGCCTCCTTCTTCTTCATCTGCATCTACCTACACATCGGACGAGGACTCTACTACGGCTCATACCTAAATAAAGAAACCTGAAACATCGGAGTCATCCTCCTCCTAACCCTCATAGCAACTGCTTTCGTAG…
	DHB4888 ATGGCCCTCAACCTTCGTAAAAATCACCAAATCCTAAAAATCATCAACAACGCCCTAATCGATCTCCCAACTCCATCAAACATCTCAACATGATGAAACTTCGGGTCTCTACTAGGCCTCTGCCTAGTTACCCAAATCATCACAGGTCTCCTGCTAGCCATACACTACACAGCAGACACCAACCTAGCTTTCTCCTCTGTCGCCCACATATGCCGAGACGTACAATTCGGCTGACTCATCCGCAACCTCCACGCAAACGGAGCCTCCTTCTTCTTCATCTGCATCTACCTACACATCGGACGAGGACTCTACTACGGCTCATACCTAAATAAAGAAACCTGAAACATCGGAGTCATCCTCCTCCTAACCCTCATAGCAACTGCTTTCGTAG…
	DHB5832 ATGGCCCTCAACCTTCGTAAAAATCACCAAATCCTAAAAATCATCAACAACGCCCTAATCGATCTCCCAACTCCATCAAACATCTCAACATGATGAAACTTCGGGTCTCTACTAGGCCTCTGCCTAGTTACCCAAATCATCACAGGTCTCCTGCTAGCCATACACTACACAGCAGACACCAACCTAGCTTTCTCCTCTGTCGCCCACATATGCCGAGACGTACAATTCGGCTGACTCATCCGCAACCTCCACGCAAACGGAGCCTCCTTCTTCTTCATCTGCATCTACCTACACATCGGACGAGGACTCTACTACGGCTCATACCTAAATAAAGAAACCTGAAACATCGGAGTCATCCTCCTCCTAACCCTCATAGCAACTGCTTTCGTAG…
	DHB5835 ATGGCCCTCAACCTTCGTAAAAATCACCAAATCCTAAAAATCATCAACAACGCCCTAATCGATCTCCCAACTCCATCAAACATCTCAACATGATGAAACTTCGGGTCTCTACTAGGCCTCTGCCTAGTTACCCAAATCATCACAGGTCTCCTGCTAGCCATACACTACACAGCAGACACCAACCTAGCTTTCTCCTCTGTCGCCCACATATGCCGAGACGTACAATTCGGCTGACTCATCCGCAACCTCCACGCAAACGGAGCCTCCTTCTTCTTCATCTGCATCTACCTACACATCGGACGAGGACTCTACTACGGCTCATACCTAAATAAAGAAACCTGAAACATCGGAGTCATCCTCCTCCTAACCCTCATAGCAACTGCTTTCGTAG…
	DHB5839 ATGGCCCTCAACCTTCGTAAAAATCACCAAATCCTAAAAATCATCAACAACGCCCTAATCGATCTCCCAACTCCATCAAACATCTCAACATGATGAAACTTCGGGTCTCTACTAGGCCTCTGCCTAATTACCCAAATCATCACAGGTCTCCTGCTAGCCATACACTACACAGCAGACACCAACCTAGCTTTTTCCTCTGTCGCCCACATATGCCGAGACGTACAATTCGGCTGACTCATCCGCAACCTCCACGCAAACGGAGCCTCCTTCTTCTTCATCTGCATCTACCTACACATTGGACGAGGACTCTACTACGGCTCATACCTAAATAAAGAAACCTGAAACATCGGAGTCATCCTCCTCCTAACCCTCATAGCAACTGCCTTCGTAG…
	DHB5841 ATGGCCCTCAACCTTCGTAAAAATCACCAAATCCTAAAAATCATCAACAACGCCCTAATCGATCTCCCAACTCCATCAAACATCTCAACATGATGAAACTTCGGGTCTCTACTAGGCCTCTGCCTAGTTACCCAAATCATCACAGGTCTCCTGCTAGCCATACACTACACAGCAGACACCAACCTAGCTTTCTCCTCTGTCGCCCACATATGCCGAGACGTACAATTCGGCTGACTCATCCGCAACCTCCACGCAAACGGAGCCTCCTTCTTCTTCATCTGCATCTACCTACACATCGGACGAGGACTCTACTACGGCTCATACCTAAATAAAGAAACCTGAAACATCGGAGTCATCCTCCTCCTAACCCTCATAGCAACTGCTTTCGTAG…
	DHB4002 ATGGCCCTCAACCTTCGTAAAAATCACCAAATCCTAAAAATCATCAACAACGCCCTAATCGATCTCCCAACTCCATCAAACATCTCAACATGATGAAACTTCGGGTCTCTACTAGGCCTCTGCCTAGTTACCCAAATCATCACAGGTCTCCTGCTAGCCATACACTACACAGCAGACACCAACCTAGCTTTCTCCTCTGTCGCCCACATATGCCGAGACGTACAATTCGGCTGACTCATCCGCAACCTCCACGCAAACGGAGCCTCCTTCTTCTTCATCTGCATCTACCTACACATCGGACGAGGACTCTACTACGGCTCATACCTAAATAAAGAAACCTGAAACATCGGAGTCATCCTCCTCCTAACCCTCATAGCAACTGCTTTCGTAG…
	DHB4003 ATGGCCCTCAACCTTCGTAAAAATCACCAAATCCTAAAAATCATCAACAACGCCCTAATCGATCTCCCAACTCCATCAAACATCTCAACATGATGAAACTTCGGGTCTCTACTAGGCCTCTGCCTAATTACCCAAATCATCACAGGTCTCCTGCTAGCCATACACTACACAGCAGACACCAACCTAGCTTTTTCCTCTGTCGCCCACATATGCCGAGACGTACAATTCGGCTGACTCATCCGCAACCTCCACGCAAACGGAGCCTCCTTCTTCTTCATCTGCATCTACCTACACATTGGACGAGGACTCTACTACGGCTCATACCTAAATAAAGAAACCTGAAACATCGGAGTCATCCTCCTCCTAACCCTCATAGCAACTGCCTTCGTAG…
	DHB4010 ATGGCCCTCAACCTTCGTAAAAATCACCAAATCCTAAAAATCATCAACAACGCCCTAATCGATCTCCCAACTCCATCAAACATCTCAACATGATGAAACTTCGGGTCTCTACTAGGCCTCTGCCTAATTACCCAAATCATCACAGGTCTCCTGCTAGCCATACACTACACAGCAGACACCAACCTAGCTTTCTCCTCTGTCGCCCACATATGCCGAGACGTACAATTCGGCTGACTCATCCGCAACCTCCACGCAAACGGAGCCTCCTTCTTCTTCATCTGCATCTACCTACACATTGGACGAGGACTCTACTACGGCTCATACCTAAATAAAGAAACTTGAAACATCGGAGTCATCCTCCTCCTAACCCTCATAGCAACTGCCTTCGTAG…
	MVZ177987 ATGGCCCTCAACCTTCGTAAAAATCACCAAATCCTAAAAATCATCAACAACGCCCTAATCGATCTCCCAACTCCATCAAACATCTCAACATGATGAAACTTCGGGTCTCTACTAGGCCTCTGCCTAGTTACCCAAATCATCACAGGTCTCCTGCTAGCCATACACTACACAGCAGACACCAACCTAGCTTTCTCCTCTGTCGCCCACATATGCCGAGACGTACAATTCGGCTGACTCATCCGCAACCTCCACGCAAACGGAGCCTCCTTCTTCTTCATCTGCATCTACCTACACATCGGACGAGGACTCTACTACGGCTCATACCTAAATAAAGAAACCTGAAACATCGGAGTCATCCTCCTCCTAACCCTCATAGCAACTGCTTTCGT…
	mvz177988 ATGGCCCTCAACCTTCGTAAAAATCACCAAATCCTAAAAATCATCAACAACGCCCTAATCGATCTCCCAACTCCATCAAACATCTCAACATGATGAAACTTCGGGTCTCTACTAGGCCTCTGCCTAATTACCCAAATCATCACAGGTCTCCTGCTAGCCATACACTACACAGCAGACACCAACCTAGCTTTCTCCTCTGTCGCCCACATATGCCGAGACGTACAATTCGGCTGACTCATCCGCAACCTCCACGCAAACGGAGCCTCCTTCTTCTTCATCTGCATCTACCTACACATTGGACGAGGACTCTACTACGGCTCATACCTAAATAAAGAAACCTGAAACATCGGAGTCATCCTCCTCCTAACCCTCATAGCAACTGCCTTCGT…
	MVZ180092 ATGGCCCTCAACCTTCGTAAAAATCACCAAATCCTAAAAATCATCAACAACGCCCTAATCGATCTCCCAACTCCATCAAACATCTCAACATGATGAAACTTCGGGTCTCTACTAGGCCTCTGCCTAGTTACCCAAATCATCACAGGTCTCCTGCTAGCCATACACTACACAGCAGACACCAACCTAGCTTTCTCCTCTGTCGCCCACATATGCCGAGACGTACAATTCGGCTGACTCATCCGCAACCTCCACGCAAACGGAGCCTCCTTCTTCTTCATCTGCATCTACCTACACATCGGACGAGGACTCTACTACGGCTCATACCTAAATAAAGAAACCTGAAACATCGGAGTCATCCTCCTCCTAACCCTCATAGCAACTGCTTTCGT…
	MM203 ATGGCCCTCAACCTTCGTAAAAATCACCAAATCCTAAAAATCATCAACAACGCCCTAATCGATCTCCCAACTCCATCAAACATCTCAACATGATGAAACTTCGGGTCTCTACTAGGCCTCTGCCTAATTACCCAAATCATCACAGGTCTCCTGCTAGCCATACACTACACAGCAGACACCAACCTAGCTTTCTCCTCTGTCGCCCACATATGCCGAGACGTACAATTCGGCTGACTCATCCGCAACCTCCACGCAAACGGAGCCTCCTTCTTCTTCATCTGCATCTACCTACACATTGGACGAGGACTCTACTACGGCTCATACCTAAATAAAGAAACCTGAAACATCGGAGTCATCCTCCTCCTAACCCTCATAGCAACTGCCTTCGTAGGT…
	MM205 ATGGCCCTCAACCTTCGTAAAAATCACCAAATCCTAAAAATCATCAACAACGCCCTAATCGATCTCCCAACTCCATCAAACATCTCAACATGATGAAACTTCGGGTCTCTACTAGGCCTCTGCCTAATTACCCAAATCATCACAGGTCTCCTGCTAGCCATACACTACACAGCAGACACCAACCTAGCTTTCTCCTCTGTCGCCCACATATGCCGAGACGTACAATTCGGCTGACTCATCCGCAACCTCCACGCAAACGGAGCCTCCTTCTTCTTCATCTGCATCTACCTACACATTGGACGAGGACTCTACTACGGCTCATACCTAAATAAAGAAACCTGAAACATCGGAGTCATCCTCCTCCTAACCCTCATAGCAACTGCCTTTGTAGGT…
	DHB5169 ATGGCCCTCAACCTTCGTAAAAATCACCAAATCCTAAAAATCATCAACAACGCCCTAATCGATCTCCCAACTCCATCAAACATCTCAACATGATGAAACTTCGGGTCTCTACTAGGCCTCTGCCTAGTTACCCAAATCATCACAGGTCTCCTGCTAGCCATACACTACACAGCAGACACCAACCTAGCTTTCTCCTCTGTCGCCCACATATGCCGAGACGTACAATTCGGCTGACTCATCCGCAACCTCCACGCAAACGGAGCCTCCTTCTTCTTCATCTGCATCTACCTACACATCGGACGAGGACTCTACTACGGCTCATACCTAAATAAAGAAACCTGAAACATCGGAGTCATCCTCCTCCTAACCCTCATAGCAACTGCTTTCGTAG…
	DHB5170 ATGGCCCTCAACCTTCGTAAAAATCACCAAATCCTAAAAATCATCAACAACGCCCTAATCGATCTCCCAACTCCATCAAACATCTCAACATGATGAAACTTCGGGTCTCTACTAGGCCTCTGCCTAGTTACCCAAATCATCACAGGTCTCCTGCTAGCCATACACTACACAGCAGACACCAACCTAGCTTTCTCCTCTGTCGCCCACATATGCCGAGACGTACAATTCGGCTGACTCATCCGCAACCTCCACGCAAACGGAGCCTCCTTCTTCTTCATCTGCATCTACCTACACATCGGACGAGGACTCTACTACGGCTCATACCTAAATAAAGAAACCTGAAACATCGGAGTCATCCTCCTCCTAACCCTCATAGCAACTGCTTTCGTAG…
	UWBM64354 ATGGCCCTCAACCTTCGTAAAAATCACCAAATCCTAAAAATCATCAACAACGCCCTAATCGATCTCCCAACTCCATCAAACATCTCAACATGATGAAACTTCGGGTCTCTACTAGGCCTCTGCCTAGTTACCCAAATCATCACAGGTCTCCTGCTAGCCATACACTACACAGCAGACACCAACCTAGCTTTCTCCTCTGTCGCCCACATATGCCGAGACGTACAATTCGGCTGACTCATCCGCAACCTCCACGCAAACGGAGCCTCCTTCTTCTTCATCTGCATCTACCTACACATCGGACGAGGACTCTACTACGGCTCATACCTAAATAAAGAAACCTGAAACATCGGAGTCATCCTCCTCCTAACCCTCATAGCAACTGCTTTCGT…
	UWBM64357 ATGGCCCTCAACCTTCGTAAAAATCACCAAATCCTAAAAATCATCAACAACGCCCTAATCGATCTCCCAACTCCATCAAACATCTCAACATGATGAAACTTCGGGTCTCTACTAGGCCTCTGCCTAATTACCCAAATCATCACAGGTCTCCTGCTAGCCATACACTACACAGCAGACACCAACCTAGCTTTTTCCTCTGTCGCCCACATATGCCGAGACGTACAATTCGGCTGACTCATCCGCAACCTCCACGCAAACGGAGCCTCCTTCTTCTTCATCTGCATCTACCTACACATTGGACGAGGACTCTACTACGGCTCATACCTAAATAAAGAAACCTGAAACATCGGAGTCATCCTCCTCCTAACCCTCATAGCAACTGCCTTCGT…
	UWBM64476 ATGGCCCTCAACCTTCGTAAAAATCACCAAATCCTAAAAATCATCAACAACGCCCTAATCGATCTCCCAACTCCATCAAACATCTCAACATGATGAAACTTCGGGTCTCTACTAGGCCTCTGCCTAGTTACCCAAATCATCACAGGTCTCCTGCTAGCCATACACTACACAGCAGACACCAACCTAGCTTTCTCCTCTGTCGCCCACATATGCCGAGACGTACAATTCGG?TGACTCATCCGCAACCTCCACGCAAACGGAGCCTCCTTCTTCTTCATCTGCATCTACCTACACATCGGACGAGGACTCTACTACGGCTCATACCTAAATAAAGAAACCTGAAACATCGGAGTCATCCTCCTCCTAACCCTCATAGCAACTGCTTTCGT…
	UWBM64491 ATGGCCCTCAACCTTCGTAAAAATCACCAAATCCTAAAAATCATCAACAACGCCCTAATCGATCTCCCAACTCCATCAAACATCTCAACATGATGAAACTTCGGGTCTCTACTAGGCCTCTGCCTAATTACCCAAATCATCACAGGTCTCCTGCTAGCCATACACTACACAGCAGACACCAACCTAGCTTTCTCCTCTGTCGCCCACATATGCCGAGACGTACAATTCGGCTGACTCATCCGCAACCTCCACGCAAACGGAGCCTCCTTCTTCTTCATCTGCATCTACCTACACATTGGACGAGGACTCTACTACGGCTCATACCTAAATAAAGAAACCTGAAACATCGGAGTCATCCTCCTCCTAACCCTCATAGCAACTGCCTTCGT…
	RJC07034 ATGGCCCTCAACCTTCGTAAAAATCACCAAATCCTAAAAATCATCAACAACGCCCTAATCGATCTCCCAACTCCATCAAACATCTCAACATGATGAAACTTCGGGTCTCTACTAGGCCTCTGCCTAATTACCCAAATCATCACAGGTCTCCTGCTAGCCATACACTACACAGCAGACACCAACCTAGCTTTCTCCTCTGTCGCCCACATATGCCGAGACGTACAATTCGGCTGACTCATCCGCAACCTCCACGCAAACGGAGCCTCCTTCTTCTTCATCTGCATCTACCTACACATCGGACGAGGACTCTACTACGGCTCATACCTAAATAAAGAAACCTGAAACATCGGAGTCATCCTCCTCCTAACCCTCATAGCAACTGCTTTCGTA…
	RJC07035 ATGGCCCTCAACCTTCGTAAAAATCACCAAATCCTAAAAATCATCAACAACGCCCTAATCGATCTCCCAACTCCATCAAACATCTCAACATGATGAAACTTCGGGTCTCTACTAGGCCTCTGCCTAATTACCCAAATCATCACAGGTCTCCTGCTAGCCATACACTACACAGCAGACACCAACCTAGCTTTCTCCTCTGTCGCCCACATATGCCGAGACGTACAATTCGGCTGACTCATCCGCAACCTCCACGCAAACGGAGCCTCCTTCTTCTTCATCTGCATCTACCTACACATCGGACGAGGACTCTACTACGGCTCATACCTAAATAAAGAAACCTGAAACATCGGAGTCATCCTCCTCCTAACCCTCATAGCAACTGCTTTCGTA…
	RJC07037 ATGGCCCTCAACCTTCGTAAAAATCACCAAATCCTAAAAATCATCAACAACGCCCTAATCGATCTCCCAACTCCATCAAACATCTCAACATGATGAAACTTCGGGTCTCTACTAGGCCTCTGCCTAATTACCCAAATCATCACAGGTCTCCTGCTAGCCATACACTACACAGCAGACACCAACCTAGCTTTTTCCTCTGTCGCCCACATATGCCGAGACGTACAATTCGGCTGACTCATCCGCAACCTCCACGCAAACGGAGCCTCCTTCTTCTTCATCTGCATCTACCTACACATTGGACGAGGACTCTACTACGGCTCATACCTAAATAAAGAAACCTGAAACATCGGAGTCATCCTCCTCCTAACCCTCATAGCAACTGCCTTCGTA…
	RJC07041 ATGGCCCTCAACCTTCGTAAAAATCACCAAATCCTAAAAATCATCAACAACGCCCTAATCGATCTCCCAACTCCATCAAACATCTCAACATGATGAAACTTCGGGTCTCTACTAGGCCTCTGCCTAATTACCCAAATCATCACAGGTCTCCTGCTAGCCATACACTACACAGCAGACACCAACCTAGCTTTCTCCTCTGTCGCCCACATATGCCGAGACGTACAATTCGGCTGACTCATCCGCAACCTCCACGCAAACGGAGCCTCCTTCTTCTTCATCTGCATCTACCTACACATCGGACGAGGACTCTACTACGGCTCATACCTAAATAAAGAAACCTGAAACATCGGAGTCATCCTCCTCCTAACCCTCATAGCAACTGCTTTCGTA…
	bts07053 ATGGCCCTCAACCTTCGTAAAAATCACCAAATCCTAAAAATCATCAACAACGCCCTAATCGATCTCCCAACTCCATCAAACATCTCAACATGATGAAACTTCGGGTCTCTACTAGGCCTCTGCCTAGTTACCCAAATCATCACAGGTCTCCTGCTAGCCATACACTACACAGCAGACACCAACCTAGCTTTCTCCTCTGTCGCCCACATATGCCGAGACGTACAATTCGGCTGACTCATCCGCAACCTCCACGCAAACGGAGCCTCCTTCTTCTTCATCTGCATCTACCTACACATCGGACGAGGACTCTACTACGGCTCATACCTAAATAAAGAAACCTGAAACATCGGAGTCATCCTCCTCCTAACCCTCATAGCAACTGCTTTCGTA…
	MVZ179568 ATGGCCCTCAACCTTCGTAAAAATCACCAAATCCTAAAAATCATCAACAACGCCCTAATCGATCTCCCAACTCCATCAAACATCTCAACATGATGAAACTTCGGGTCTCTACTAGGCCTCTGCCTAATTACCCAAATCATCACAGGTCTCCTGCTAGCCATACACTACACAGCAGACACCAACCTAGCTTTCTCCTCTGTCGCCCACATATGCCGAGACGTACAATTCGGCTGACTCATCCGCAACCTCCACGCAAACGGAGCCTCCTTCTTCTTCATCTGCATCTACCTACACATTGGACGAGGACTCTACTACGGCTCATACCTAAATAAAGAAACCTGAAACATCGGAGTCATCCTCCTCCTAACCCTCATAGCAACTGCCTTCGT…
	CAH255 ATGGCCCTCAACCTTCGTAAAAATCACCAAATCCTAAAAATCATCAACAACGCCCTAATCGATCTCCCAACTCCATCAAACATCTCAACATGATGAAACTTCGGGTCTCTACTAGGCCTCTGCCTAATTACCCAAATCATCACAGGTCTCCTGCTAGCCATACACTACACAGCAGACACCAACCTAGCTTTCTCCTCTGTCGCCCACATATGCCGAGACGTACAATTCGGCTGACTCATCCGCAACCTCCACGCAAACGGAGCCTCCTTCTTCTTCATCTGCATCTACCTACACATTGGACGAGGACTCTACTACGGCTCATACCTAAATAAAGAAACCTGAAACATCGGAGTCATCCTCCTCCTAACCCTCATAGCAACTGCCTTCGTAGG…
	CAH256 ATGGCCCTCAACCTTCGTAAAAATCACCAAATCCTAAAAATCATCAACAACGCCCTAATCGATCTCCCAACTCCATCAAACATCTCAACATGATGAAACTTCGGGTCTCTACTAGGCCTCTGCCTAGTTACCCAAATCATCACAGGTCTCCTGCTAGCCATACACTACACAGCAGACACCAACCTAGCTTTCTCCTCTGTCGCCCACATATGCCGAGACGTACAATTCGGCTGACTCATCCGCAACCTCCACGCAAACGGAGCCTCCTTCTTCTTCATCTGCATCTACCTACACATCGGACGAGGACTCTACTACGGCTCATACCTAAATAAAGAAACCTGAAACATCGGAGTCATCCTCCTCCTAACCCTCATAGCAACTGCTTTCGTAGG…
	RJC07042 ATGGCCCTCAACCTTCGTAAAAATCACCAAATCCTAAAAATCATCAACAACGCCCTAATCGATCTCCCAACTCCATCAAACATCTCAACATGATGAAACTTCGGGTCTCTACTAGGCCTCTGCCTAATTACCCAAATCATCACAGGTCTCCTGCTAGCCATACACTACACAGCAGACACCAACCTAGCTTTTTCCTCTGTCGCCCACATATGCCGAGACGTACAATTCGGCTGACTCATCCGCAACCTCCACGCAAACGGAGCCTCCTTCTTCTTCATCTGCATCTACCTACACATTGGACGAGGACTCTACTACGGCTCATACCTAAATAAAGAAACCTGAAACATCGGAGTCATCCTCCTCCTAACCCTCATAGCAACTGCCTTCGTA…
	RJC07043 ATGGCCCTCAACCTTCGTAAAAATCACCAAATCCTAAAAATCATCAACAACGCCCTAATCGATCTCCCAACTCCATCAAACATCTCAACATGATGAAACTTCGGGTCTCTACTAGGCCTCTGCCTAATTACCCAAATCATCACAGGTCTCCTGCTAGCCATACACTACACAGCAGACACCAACCTAGCTTTTTCCTCTGTCGCCCACATATGCCGAGACGTACAATTCGGCTGACTCATCCGCAACCTCCACGCAAACGGAGCCTCCTTCTTCTTCATCTGCATCTACCTACACATTGGACGAGGACTCTACTACGGCTCATACCTAAATAAAGAAACCTGAAACATCGGAGTCATCCTCCTCCTAACCCTCATAGCAACTGCCTTCGTA…
	BTS07060 ATGGCCCTCAACCTTCGTAAAAATCACCAAATCCTAAAAATCATCAACAACGCCCTAATCGATCTCCCAACTCCACCAAACATCTCAACATGATGAAACTTCGGGTCTCTACTAGGCCTCTGCCTAATTACCCAAATCATCACAGGTCTCCTGCTAGCCATACACTACACAGCAGACACCAACCTAGCTTTCTCCTCTGTCGCCCACATATGCCGAGACGTACAATTCGGCTGACTCATCCGCAACCTCCACGCAAACGGAGCCTCCTTCTTCTTCATCTGCATCTACCTACACATCGGACGAGGACTCTACTACGGCTCATACCTAAATAAAGAAACCTGAAACATCGGAGTCATCCTCCTCCTAACCCTCATAGCAACTGCCTTCGTA…
	BTS07061 ATGGCCCTCAACCTTCGTAAAAATCACCAAATCCTAAAAATCATCAACAACGCCCTAATCGATCTCCCAACTCCATCAAACATCTCAACATGATGAAACTTCGGGTCTCTACTAGGCCTCTGCCTAATTACCCAAATCATCACAGGTCTCCTGCTAGCCATACACTACACAGCAGACACCAACCTAGCTTTTTCCTCTGTCGCCCACATATGCCGAGACGTACAATTCGGCTGACTCATCCGCAACCTCCACGCAAACGGAGCCTCCTTCTTCTTCATCTGCATCTACCTACACATTGGACGAGGACTCTACTACGGCTCATACCTAAATAAAGAAACCTGAAACATCGGAGTCATCCTCCTCCTAACCCTCATAGCAACTGCCTTCGTA…
	BTS07078 ATGGCCCTCAACCTTCGTAAAAATCACCAAATCCTAAAAATCATCAACAACGCCCTAATCGATCTCCCAACTCCATCAAACATCTCAACATGATGAAACTTCGGGTCTCTACTAGGCCTCTGCCTAGTTACCCAAATCATCACAGGTCTCCTGCTAGCCATACACTACACAGCAGACACCAACCTAGCTTTCTCCTCTGTCGCCCACATATGCCGAGACGTACAATTCGGCTGACTCATCCGCAACCTCCACGCAAACGGAGCCTCCTTCTTCTTCATCTGCATCTACCTACACATCGGACGAGGACTCTACTACGGCTCATACCTAAATAAAGAAACCTGAAACATCGGAGTCATCCTCCTCCTAACCCTCATAGCAACTGCTTTCGTA…
	BTS07080 ATGGCCCTCAACCTTCGTAAAAATCACCAAATCCTAAAAATCATCAACAACGCCCTAATCGATCTCCCAACTCCATCAAACATCTCAACATGATGAAACTTCGGGTCTCTACTAGGCCTCTGCCTAATTACCCAAATCATCACAGGTCTCCTGCTAGCCATACACTACACAGCAGACACCAACCTAGCTTTTTCCTCTGTCGCCCACATATGCCGAGACGTACAATTCGGCTGACTCATCCGCAACCTCCACGCAAACGGAGCCTCCTTCTTCTTCATCTGCATCTACCTACACATTGGACGAGGACTCTACTACGGCTCATACCTAAATAAAGAAACCTGAAACATCGGAGTCATCCTCCTCCTAACCCTCATAGCAACTGCCTTCGTA…
	BTS07062 ATGGCCCTCAACCTTCGTAAAAATCACCAAATCCTAAAAATCATCAACAACGCCCTAATCGATCTCCCAACTCCATCAAACATCTCAACATGATGAAACTTCGGGTCTCTACTAGGCCTCTGCCTAATTACCCAAATCATCACAGGTCTCCTGCTAGCCATACACTACACAGCAGACACCAACCTAGCTTTCTCCTCTGTCGCCCACATATGCCGAGACGTACAATTCGGCTGACTCATCCGCAACCTCCACGCAAACGGAGCCTCCTTCTTCTTCATCTGCATCTACCTACACATTGGACGAGGACTCTACTACGGCTCATACCTAAATAAAGAAACCTGAAACATCGGAGTCATCCTCCTCCTAACCCTCATAGCAACTGCCTTCGTA…
	BTS07079 ATGGCCCTCAACCTTCGTAAAAATCACCAAATCCTAAAAATCATCAACAACGCCCTAATCGATCTCCCAACTCCACCAAACATCTCAACATGATGAAACTTCGGGTCTCTACTAGGCCTCTGCCTAATTACCCAAATCATCACAGGTCTCCTGCTAGCCATACACTACACAGCAGACACCAACCTAGCTTTCTCCTCTGTCGCCCACATATGCCGAGACGTACAATTCGGCTGACTCATCCGCAACCTCCACGCAAACGGAGCCTCCTTCTTCTTCATCTGCATCTACCTACACATTGGACGAGGACTCTACTACGGCTCATACCTAAATAAAGAAACCTGAAACATCGGAGTCATCCTCCTCCTAACCCTCATAGCAACTGCCTTCGTA…
	BTS07081 ATGGCCCTCAACCTTCGTAAAAATCACCAAATCCTAAAAATCATCAACAACGCCCTAATCGATCTCCCAACTCCATCAAACATCTCAACATGATGAAACTTCGGGTCTCTACTAGGCCTCTGCCTAATTACCCAAATCATCACAGGTCTCCTGCTAGCCATACACTACACAGCAGACACCAACCTAGCTTTCTCCTCTGTCGCCCACATATGCCGAGACGTACAATTCGGCTGACTCATCCGCAACCTCCACGCAAACGGAGCCTCCTTCTTCTTCATCTGCATCTACCTACACATTGGACGAGGACTCTACTACGGCTCATACCTAAATAAAGAAACCTGAAACATCGGAGTCATCCTCCTCCTAACCCTCATAGCAACTGCCTTCGTA…
	BTS07082 ATGGCCCTCAACCTTCGTAAAAATCACCAAATCCTAAAAATCATCAACAACGCCCTAATCGATCTCCCAACTCCATCAAACATCTCAACATGATGAAACTTCGGGTCTCTACTAGGCCTCTGCCTAATTACCCAAATCATCACAGGTCTCCTGCTAGCCATACACTACACAGCAGACACCAACCTAGCTTTCTCCTCTGTCGCCCACATATGCCGAGACGTACAATTCGGCTGACTCATCCGCAACCTCCACGCAAACGGAGCCTCCTTCTTCTTCATCTGCATCTACCTACACATTGGACGAGGACTCTACTACGGCTCATACCTAAATAAAGAAACCTGAAACATCGGAGTCATCCTCCTCCTAACCCTCATAGCAACTGCCTTCGTA…
	jk07457 ATGGCCCTCAACCTTCGTAAAAATCACCAAATCCTAAAAATCATCAACAACGCCCTAATCGATCTCCCAACTCCATCAAACATCTCAACATGATGAAACTTCGGGTCTCTACTAGGCCTCTGCCTAGTTACCCAAATCATCACAGGTCTCCTGCTAGCCATACACTACACAGCAGACACCAACCTAGCTTTCTCCTCTGTCGCCCACATATGCCGAGACGTACAATTCGGCTGACTCATCCGCAACCTCCACGCAAACGGAGCCTCCTTCTTCTTCATCTGCATCTACCTACACATCGGACGAGGACTCTACTACGGCTCATACCTAAATAAAGAAACCTGAAACATCGGAGTCATCCTCCTCCTAACCCTCATAGCAACTGCTTTCGTAG…
	jk07454 ATGGCCCTCAACCTTCGTAAAAATCACCAAATCCTAAAAATCATCAACAACGCCCTAATCGATCTCCCAACTCCATCAAACATCTCAACATGATGAAACTTCGGGTCTCTACTAGGCCTCTGCCTAATTACCCAAATCATCACAGGTCTCCTGCTAGCCATACACTACACAGCAGACACCAACCTAGCTTTTTCCTCTGTCGCCCACATATGCCGAGACGTACAATTCGGCTGACTCATCCGCAACCTCCACGCAAACGGAGCCTCCTTCTTCTTCATCTGCATCTACCTACACATTGGACGAGGACTCTACTACGGCTCATACCTAAATAAAGAAACCTGAAACATCGGAGTCATCCTCCTCCTAACCCTCATAGCAACTGCCTTCGTAG…
	jk07458 ATGGCCCTCAACCTTCGTAAAAATCACCAAATCCTAAAAATCATCAACAACGCCCTAATCGATCTCCCAACTCCATCAAACATCTCAACATGATGAAACTTCGGGTCTCTACTAGGCCTCTGCCTAGTTACCCAAATCATCACAGGTCTCCTGCTAGCCATACACTACACAGCAGACACCAACCTAGCTTTCTCCTCTGTCGCCCACATATGCCGAGACGTACAATTCGGCTGACTCATCCGCAACCTCCACGCAAACGGAGCCTCCTTCTTCTTCATCTGCATCTACCTACACATCGGACGAGGACTCTACTACGGCTCATACCTAAATAAAGAAACCTGAAACATCGGAGTCATCCTCCTCCTAACCCTCATAGCAACTGCTTTCGTAG…
	jk07456 ATGGCCCTCAACCTTCGTAAAAATCACCAAATCCTAAAAATCATCAACAACGCCCTAATCGATCTCCCAACTCCATCAAACATCTCAACATGATGAAACTTCGGGTCTCTACTAGGCCTCTGCCTAATTACCCAAATCATCACAGGTCTCCTGCTAGCCATACACTACACAGCAGACACCAACCTAGCTTTCTCCTCTGTCGCCCACATATGCCGAGACGTACAATTCGGCTGACTCATCCGCAACCTCCACGCAAACGGAGCCTCCTTCTTCTTCATCTGCATCTACCTACACATTGGACGAGGACTCTACTACGGCTCATACCTAAATAAAGAAACCTGAAACATCGGAGTCATCCTCCTCCTAACCCTCATAGCAACTGCCTTCGTAG…
	jk07459 ATGGCCCTCAACCTTCGTAAAAATCACCAAATCCTAAAAATCATCAACAACGCCCTAATCGATCTCCCAACTCCATCAAACATCTCAACATGATGAAACTTCGGGTCTCTACTAGGCCTCTGCCTAATTACCCAAATCATCACAGGTCTCCTGCTAGCCATACACTACACAGCAGACACCAACCTAGCTTTCTCCTCTGTCGCCCACATATGCCGAGACGTACAATTCGGCTGACTCATCCGCAACCTCCACGCAAACGGAGCCTCCTTCTTCTTCATCTGCATCTACCTACACATTGGACGAGGACTCTACTACGGCTCATACCTAAATAAAGAAACCTGAAACATCGGAGTCATCCTCCTCCTAACCCTCATAGCAACTGCCTTCGTAG…
	jk07455 ATGGCCCTCAACCTTCGTAAAAATCACCAAATCCTAAAAATCATCAACAACGCCCTAATCGATCTCCCAACTCCATCAAACATCTCAACATGATGAAACTTCGGGTCTCTACTAGGCCTCTGCCTAATTACCCAAATCATCACAGGTCTCCTGCTAGCCATACACTACACAGCAGACACCAACCTAGCTTTCTCCTCTGTCGCCCACATATGCCGAGACGTACAATTCGGCTGACTCATCCGCAACCTCCACGCAAACGGAGCCTCCTTCTTCTTCATCTGCATCTACCTACACATTGGACGAGGACTCTACTACGGCTCATACCTAAATAAAGAAACCTGAAACATCGGAGTCATCCTCCTCCTAACCCTCATAGCAACTGCCTTCGTAG…
	rjc08068 ATGGCCCTCAACCTTCGTAAAAATCACCAAATCCTAAAAATCATCAACAACGCCCTAATCGATCTCCCAACTCCATCAAACATCTCAACATGATGAAACTTCGGGTCTCTACTAGGCCTCTGCCTAATTACCCAAATCATCACAGGTCTCCTGCTAGCCATACACTACACAGCAGACACCAACCTAGCTTTCTCCTCTGTCGCCCACATATGCCGAGACGTACAATTCGGCTGACTCATCCGCAACCTCCACGCAAACGGAGCCTCCTTCTTCTTCATCTGCATCTACCTACACATTGGACGAGGACTCTACTACGGCTCATACCTAAATAAAGAAACCTGAAACATCGGAGTCATCCTCCTCCTAACCCTCATAGCAACTGCCTTCGTA…
	rjc08069 ATGGCCCTCAACCTTCGTAAAAATCACCAAATCCTAAAAATCATCAACAACGCCCTAATCGATCTCCCAACTCCATCAAACATCTCAACATGATGAAACTTCGGGTCTCTACTAGGCCTCTGCCTAGTTACCCAAATCATCACAGGTCTCCTGCTAGCCATACACTACACAGCAGACACCAACCTAGCTTTCTCCTCTGTCGCCCACATATGCCGAGACGTACAATTCGGCTGACTCATCCGCAACCTCCACGCAAACGGAGCCTCCTTCTTCTTCATCTGCATCTACCTACACATCGGACGAGGACTCTACTACGGCTCATACCTAAATAAAGAAACCTGAAACATCGGAGTCATCCTCCTCCTAACCCTCATAGCAACTGCTTTCGTA…
	rjc08070 ATGGCCCTCAACCTTCGTAAAAATCACCAAATCCTAAAAATCATCAACAACGCCCTAATCGATCTCCCAACTCCATCAAACATCTCAACATGATGAAACTTCGGGTCTCTACTAGGCCTCTGCCTAGTTACCCAAATCATCACAGGTCTCCTGCTAGCCATACACTACACAGCAGACACCAACCTAGCTTTCTCCTCTGTCGCCCACATATGCCGAGACGTACAATTCGGCTGACTCATCCGCAACCTCCACGCAAACGGAGCCTCCTTCTTCTTCATCTGCATCTACCTACACATCGGACGAGGACTCTACTACGGCTCATACCTAAATAAAGAAACCTGAAACATCGGAGTCATCCTCCTCCTAACCCTCATAGCAACTGCTTTCGTA…
	rjc08066 ATGGCCCTCAACCTTCGTAAAAATCACCAAATCCTAAAAATCATCAACAACGCCCTAATCGATCTCCCAACTCCATCAAACATCTCAACATGATGAAACTTCGGGTCTCTACTAGGCCTCTGCCTAGTTACCCAAATTATCACAGGTCTCCTGCTAGCCATACACTACACAGCAGACACCAACCTAGCTTTCTCCTCTGTCGCCCACATATGCCGAGACGTACAATTCGGCTGACTCATCCGCAACCTCCACGCAAATGGAGCCTCCTTCTTCTTCATCTGCATCTACCTACACATCGGACGAGGACTCTACTACGGCTCATACCTAAATAAAGAAACCTGAAACATCGGAGTCATCCTCCTCCTAACCCTCATAGCAACTGCTTTCGTA…
	rjc08067 ATGGCCCTCAACCTTCGTAAAAATCA?CAAATCCTAAAAATCATCAACAACGCC?TAATCGATCTCCCAACTCCATCAAACATCTCAACATGATGAAACTTCGGGTCTCTACTAGGCCTCTGCCTAATTACCCAAATCATCACAGGTCTCCTGCTAGCCATACACTACACAGCAGACACCAACCTAGCTTTTTCCTCTGTCGCCCACATATGCCGAGACGTACAATTCGGCTGACTCATCCGCAACCTCCACGCAAACGGAGCCTCCTTCTTCTTCATCTGCATCTACCTACACATTGGACGAGGACTCTACTACGGCTCATACCTGAATAAAGAAACCTGAAACATCGGAGTCATCCTCCTCCTAACCCTCATAGCAACTGCCTTCGTA…
	rjc0871 ??????????????????????????????????????????????????????????TCGATCTCCCAACTCCATCAAACATCTCAACATGATGAAACTTCGGGTCTCTACTAGGCCTCTGCCTAGTTACCCAAATCATCACAGGTCTCCTGCTAGCCATACACTACACAGCAGACACCAACCTAGCTTTCTCCTCTGTCGCCCACATATGCCGAGACGTACAATTCGGCTGACTCATCCGCAACCTCCACGCAAACGGAGCCTCCTTCTTCTTCATCTGCATCTACCTACACATCGGACGAGGACTCTACTACGGCTCATACCTAAATAAAGAAACCTGAAACATCGGAGTCATCCTCCTCCTAACCCTCATAGCAACTGCTTTCGTAG…
	GMS2396 ATGGCCCTCAACCTTCGTAAAAATCACCAAATCCTAAAAATCATCAACAACGCCCTAATCGATCTCCCAACTCCATCAAACATCTCAACATGATGAAACTTCGGGTCTCTACTAGGCCTCTGCCTAGTTACCCAAATCATCACAGGTCTCCTGCTAGCCATACACTACACAGCAGACACCAACCTAGCTTTCTCCTCTGTCGCCCACATATGCCGAGACGTACAATTCGGCTGACTCATCCGCAACCTCCACGCAAACGGAGCCTCCTTCTTCTTCATCTGCATCTACCTACACATCGGACGAGGACTCTACTACGGCTCATACCTAAATAAAGAAACCTGAAACATCGGAGTCATCCTCCTCCTAACCCTCATAGCAACTGCTTTCGTAG…
	GMS2397 ATGGCCCTCAACCTTCGTAAAAATCACCAAATCCTAAAAATCATCAACAACGCCCTAATCGATCTCCCAACTCCATCAAACATCTCAACATGATGAAACTTCGGGTCTCTACTAGGCCTCTGCCTAGTTACCCAAATCATCACAGGTCTCCTGCTAGCCATACACTACACAGCAGACACCAACCTAGCTTTCTCCTCTGTCGCCCACATATGCCGAGACGTACAATTCGGCTGACTCATCCGCAACCTCCACGCAAACGGAGCCTCCTTCTTCTTCATCTGCATCTACCTACACATCGGACGAGGACTCTACTACGGCTCATACCTAAATAAAGAAACCTGAAACATCGGAGTCATCCTCCTCCTAACCCTCATAGCAACTGCTTTCGTAG…
	GMS2398 ATGGCCCTCAACCTTCGTAAAAATCACCAAATCCTAAAAATCATCAACAACGCCCTAATCGATCTCCCAACTCCATCAAACATCTCAACATGATGAAACTTCGGGTCTCTACTAGGCCTCTGCCTAGTTACCCAAATCATCACAGGTCTCCTGCTAGCCATACACTACACAGCAGACACCAACCTAGCTTTCTCCTCTGTCGCCCACATATGCCGAGACGTACAATTCGGCTGACTCATCCGCAACCTCCACGCAAACGGAGCCTCCTTCTTCTTCATCTGCATCTACCTACACATCGGACGAGGACTCTACTACGGCTCATACCTAAATAAAGAAACCTGAAACATCGGAGTCATCCTCCTCCTAACCCTCATAGCAACTGCTTTCGTAG…
	GMS2401 ATGGCCCTCAACCTTCGTAAAAATCACCAAATCCTAAAAATCATCAACAACGCCCTAATCGATCTCCCAACTCCATCAAACATCTCAACATGATGAAACTTCGGGTCTCTACTAGGCCTCTGCCTAGTTACCCAAATCATCACAGGTCTCCTGCTAGCCATACACTACACAGCAGACACCAACCTAGCTTTCTCCTCTGTCGCCCACATATGCCGAGACGTACAATTCGGCTGACTCATCCGCAACCTCCACGCAAACGGAGCCTCCTTCTTCTTCATCTGCATCTACCTACACATCGGACGAGGACTCTACTACGGCTCATACCTAAATAAAGAAACCTGAAACATCGGAGTCATCCTCCTCCTAACCCTCATAGCAACTGCTTTCGTAG…
	GMS2402 ATGGCCCTCAACCTTCGTAAAAATCACCAAATCCTAAAAATCATCAACAACGCCCTAATCGATCTCCCAACTCCATCAAACATCTCAACATGATGAAACTTCGGGTCTCTACTAGGCCTCTGCCTAGTTACCCAAATCATCACAGGTCTCCTGCTAGCCATACACTACACAGCAGACACCAACCTAGCTTTCTCCTCTGTCGCCCACATATGCCGAGACGTACAATTCGGCTGACTCATCCGCAACCTCCACGCAAACGGAGCCTCCTTCTTCTTCATCTGCATCTACCTACACATCGGACGAGGACTCTACTACGGCTCATACCTAAATAAAGAAACCTGAAACATCGGAGTCATCCTCCTCCTAACCCTCATAGCAACTGCTTTCGTAG…
	GMS2403 ATGGCCCTCAACCTTCGTAAAAATCACCAAATCCTAAAAATCATCAACAACGCCCTAATCGATCTCCCAACTCCATCAAACATCTCAACATGATGAAACTTCGGGTCTCTACTAGGCCTCTGCCTAGTTACCCAAATCATCACAGGTCTCCTGCTAGCCATACACTACACAGCAGACACCAACCTAGCTTTCTCCTCTGTCGCCCACATATGCCGAGACGTACAATTCGGCTGACTCATCCGCAACCTCCACGCAAACGGAGCCTCCTTCTTCTTCATCTGCATCTACCTACACATCGGACGAGGACTCTACTACGGCTCATACCTAAATAAAGAAACCTGAAACATCGGAGTCATCCTCCTCCTAACCCTCATAGCAACTGCTTTCGTAG…
	GMS2410 ATGGCCCTCAACCTTCGTAAAAATCACCAAATCCTAAAAATCATCAACAACGCCCTAATCGATCTCCCAACTCCATCAAACATCTCAACATGATGAAACTTCGGGTCTCTACTAGGCCTCTGCCTAGTTACCCAAATCATCACAGGTCTCCTGCTAGCCATACACTACACAGCAGACACCAACCTAGCTTTCTCCTCTGTCGCCCACATATGCCGAGACGTACAATTCGGCTGACTCATCCGCAACCTCCACGCAAACGGAGCCTCCTTCTTCTTCATCTGCATCTACCTACACATCGGACGAGGACTCTACTACGGCTCATACCTAAATAAAGAAACCTGAAACATCGGAGTCATCCTCCTCCTAACCCTCATAGCAACTGCTTTCGTAG…
	GMS2412 ATGGCCCTCAACCTTCGTAAAAATCACCAAATCCTAAAAATCATCAACAACGCCCTAATCGATCTCCCAACTCCATCAAACATCTCAACATGATGAAACTTCGGGTCTCTACTAGGCCTCTGCCTAGTTACCCAAATCATCACAGGTCTCCTGCTAGCCATACACTACACAGCAGACACCAACCTAGCTTTCTCCTCTGTCGCCCACATATGCCGAGACGTACAATTCGGCTGACTCATCCGCAACCTCCACGCAAACGGAGCCTCCTTCTTCTTCATCTGCATCTACCTACACATCGGACGAGGACTCTACTACGGCTCATACCTAAATAAAGAAACCTGAAACATCGGAGTCATCCTCCTCCTAACCCTCATAGCAACTGCTTTCGTAG…
	GMS2413 ATGGCCCTCAACCTTCGTAAAAATCACCAAATCCTAAAAATCATCAACAACGCCCTAATCGATCTCCCAACTCCATCAAACATCTCAACATGATGAAACTTCGGGTCTCTACTAGGCCTCTGCCTAGTTACCCAAATCATCACAGGTCTCCTGCTAGCCATACACTACACAGCAGACACCAACCTAGCCTTCTCCTCTGTCGCCCACATATGCCGAGACGTACAATTCGGCTGACTCATCCGCAACCTCCACGCAAACGGAGCCTCCTTCTTCTTCATCTGCATCTACCTACACATCGGACGAGGACTCTACTACGGCTCATACCTAAATAAAGAAACCTGAAACATCGGAGTCATCCTCCTCCTAACCCTCATAGCAACTGCTTTCGTAG…
	GMS2415 ATGGCCCTCAACCTTCGTAAAAATCACCAAATCCTAAAAATCATCAACAACGCCCTAATCGATCTCCCAACTCCATCAAACATCTCAACATGATGAAACTTCGGGTCTCTACTAGGCCTCTGCCTAGTTACCCAAATCATCACAGGTCTCCTGCTAGCCATACACTACACAGCAGACACCAACCTAGCTTTCTCCTCTGTCGCCCACATATGCCGAGACGTACAATTCGGCTGACTCATCCGCAACCTCCACGCAAACGGAGCCTCCTTCTTCTTCATCTGCATCTACCTACACATCGGACGAGGACTCTACTACGGCTCATACCTAAATAAAGAAACCTGAAACATCGGAGTCATCCTCCTCCTAACCCTCATAGCAACTGCTTTCGTAG…
	DHB2533 ATGGCCCTCAACCTTCGTAAAAATCACCAAATCCTAAAAATCATCAACAACGCCCTAATCGATCTCCCAACTCCATCAAACATCTCAACATGATGAAACTTCGGGTCTCTACTAGGCCTCTGCCTAGTTACCCAAATCATCACAGGTCTCCTGCTAGCCATACACTACACAGCAGACACCAACCTAGCTTTCTCCTCTGTCGCCCACATATGCCGAGACGTACAATTCGGCTGACTCATCCGCAACCTCCACGCAAACGGAGCCTCCTTCTTCTTCATCTGCATCTACCTACACATCGGACGAGGACTCTACTACGGCTCATACCTAAATAAAGAAACCTGAAACATCGGAGTCATCCTCCTCCTAACCCTCATAGCAACTGCTTTCGTAG…
	DHB2834 ATGGCCCTCAACCTTCGTAAAAATCACCAAATCCTAAAAATCATCAACAACGCCCTAATCGATCTCCCAACTCCATCAAACATCTCAACATGATGAAACTTCGGGTCTCTACTAGGCCTCTGCCTAGTTACCCAAATCATCACAGGTCTCCTGCTAGCCATACACTACACAGCAGACACCAACCTAGCTTTCTCCTCTGTCGCCCACATATGCCGAGACGTACAATTCGGCTGACTCATCCGCAACCTCCACGCAAACGGAGCCTCCTTCTTCTTCATCTGCATCTACCTACACATCGGACGAGGACTCTACTACGGCTCATACCTAAATAAAGAAACCTGAAACATCGGAGTCATCCTCCTCCTAACCCTCATAGCAACTGCTTTCGTAG…
	DHB3897 ATGGCCCTCAACCTTCGTAAAAATCACCAAATCCTAAAAATCATCAACAACGCCCTAATCGATCTCCCAACTCCATCAAACATCTCAACATGATGAAACTTCGGGTCTCTACTAGGCCTCTGCCTAGTTACCCAAATCATCACAGGTCTCCTGCTAGCCATACACTACACAGCAGACACCAACCTAGCTTTCTCCTCTGTCGCCCACATATGCCGAGACGTACAATTCGGCTGACTCATCCGCAACCTCCACGCAAACGGAGCCTCCTTCTTCTTCATCTGCATCTACCTACACATCGGACGAGGACTCTACTACGGCTCATACCTAAATAAAGAAACCTGAAACATCGGAGTCATCCTCCTCCTAACCCTCATAGCAACTGCTTTCGTAG…
	DHB3898 ATGGCCCTCAACCTTCGTAAAAATCACCAAATCCTAAAAATCATCAACAACGCCCTAATCGATCTCCCAACTCCATCAAACATCTCAACATGATGAAACTTCGGGTCTCTACTAGGCCTCTGCCTAGTTACCCAAATCATCACAGGTCTCCTGCTAGCCATACACTACACAGCAGACACCAACCTAGCTTTCTCCTCTGTCGCCCACATATGCCGAGACGTACAATTCGGCTGACTCATCCGCAACCTCCACGCAAACGGAGCCTCCTTCTTCTTCATCTGCATCTACCTACACATCGGACGAGGACTCTACTACGGCTCATACCTAAATAAAGAAACCTGAAACATCGGAGTCATCCTCCTCCTAACCCTCATAGCAACTGCTTTCGTAG…
	DHB3899 ATGGCCCTCAACCTTCGTAAAAATCACCAAATCCTAAAAATCATCAACAACGCCCTAATCGATCTCCCAACTCCATCAAACATCTCAACATGATGAAACTTCGGGTCTCTACTAGGCCTCTGCCTAGTTACCCAAATCATCACAGGTCTCCTGCTAGCCATACACTACACAGCAGACACCAACCTAGCTTTCTCCTCTGTCGCCCACATATGCCGAGACGTACAATTCGGCTGACTCATCCGCAACCTCCACGCAAACGGAGCCTCCTTCTTCTTCATCTGCATCTACCTACACATCGGACGAGGACTCTACTACGGCTCATACCTAAATAAAGAAACCTGAAACATCGGAGTCATCCTCCTCCTAACCCTCATAGCAACTGCTTTCGTAG…
	JK07379 ATGGCCCTCAACCTTCGTAAAAATCACCAAATCCTAAAAATCATCAACAACGCCCTAATCGATCTCCCAACTCCATCAAACATCTCAACATGATGAAACTTCGGGTCTCTACTAGGCCTCTGCCTAGTTACCCAAATCATCACAGGTCTCCTGCTAGCCATACACTACACAGCAGACACCAACCTAGCTTTCTCCTCTGTCGCCCACATATGCCGAGACGTACAATTCGGCTGACTCATCCGCAACCTCCACGCAAACGGAGCCTCCTTCTTCTTCATCTGCATCTACCTACACATCGGACGAGGACTCTACTACGGCTCATACCTAAATAAAGAAACCTGAAACATCGGAGTCATCCTCCTCCTAACCCTCATAGCAACTGCTTTCGTAG…
	JK07380 ATGGCCCTCAACCTTCGTAAAAATCACCAAATCCTAAAAATCATCAACAACGCCCTAATCGATCTCCCAACTCCATCAAACATCTCAACATGATGAAACTTCGGGTCTCTACTAGGCCTCTGCCTAGTTACCCAAATCATCACAGGTCTCCTGCTAGCCATACACTACACAGCAGACACCAACCTAGCTTTCTCCTCTGTCGCCCACATATGCCGAGACGTACAATTCGGCTGACTCATCCGCAACCTCCACGCAAACGGAGCCTCCTTCTTCTTCATCTGCATCTACCTACACATCGGACGAGGACTCTACTACGGCTCATACCTAAATAAAGAAACCTGAAACATCGGAGTCATCCTCCTCCTAACCCTCATAGCAACTGCTTTCGTAG…
	JK07381 ATGGCCCTCAACCTTCGTAAAAATCACCAAATCCTAAAAATCATCAACAACGCCCTAATCGATCTCCCAACTCCATCAAACATCTCAACATGATGAAACTTCGGGTCTCTACTAGGCCTCTGCCTAGTTACCCAAATCATCACAGGTCTCCTGCTAGCCATACACTACACAGCAGACACCAACCTAGCTTTCTCCTCTGTCGCCCACATATGCCGAGACGTACAATTCGGCTGACTCATCCGCAACCTCCACGCAAACGGAGCCTCCTTCTTCTTCATCTGCATCTACCTACACATCGGACGAGGACTCTACTACGGCTCATACCTAAATAAAGAAACCTGAAACATCGGAGTCATCCTCCTCCTAACCCTCATAGCAACTGCTTTCGTAG…
	JK07382 ATGGCCCTCAACCTTCGTAAAAATCACCAAATCCTAAAAATCATCAACAACGCCCTAATCGATCTCCCAACTCCATCAAACATCTCAACATGATGAAACTTCGGGTCTCTACTAGGCCTCTGCCTAGTTACCCAAATCATCACAGGTCTCCTGCTAGCCATACACTACACAGCAGACACCAACCTAGCTTTCTCCTCTGTCGCCCACATATGCCGAGACGTACAATTCGGCTGACTCATCCGCAACCTCCACGCAAACGGAGCCTCCTTCTTCTTCATCTGCATCTACCTACACATCGGACGAGGACTCTACTACGGCTCATACCTAAATAAAGAAACCTGAAACATCGGAGTCATCCTCCTCCTAACCCTCATAGCAACTGCTTTCGTAG…
	jk07383 ATGGCCCTCAACCTTCGTAAAAATCACCAAATCCTAAAAATCATCAACAACGCCCTAATCGATCTCCCAACTCCATCAAACATCTCAACATGATGAAACTTCGGGTCTCTACTAGGCCTCTGCCTAGTTACCCAAATCATCACAGGTCTCCTGCTAGCCATACACTACACAGCAGACACCAACCTAGCTTTCTCCTCTGTCGCCCACATATGCCGAGACGTACAATTCGGCTGACTCATCCGCAACCTCCACGCAAACGGAGCCTCCTTCTTCTTCATCTGCATCTACCTACACATCGGACGAGGACTCTACTACGGCTCATACCTAAATAAAGAAACCTGAAACATCGGAGTCATCCTCCTCCTAACCCTCATAGCAACTGCTTTCGTAG…
	UWBM59026 ATGGCCCTCAACCTTCGTAAAAATCACCAAATCCTAAAAATCATCAACAACGCCCTAATCGATCTCCCAACTCCATCAAACATCTCAACATGATGAAACTTCGGGTCTCTACTAGGCCTCTGCCTAGTTACCCAAATCATCACAGGTCTCCTGCTAGCCATACACTACACAGCAGACACCAACCTAGCTTTCTCCTCTGTCGCCCACATATGCCGAGACGTACAATTCGGCTGACTCATCCGCAACCTCCACGCAAACGGAGCCTCCTTCTTCTTCATCTGCATCTACCTACACATCGGACGAGGACTCTACTACGGCTCATACCTAAATAAAGAAACCTGAAACATCGGAGTCATCCTCCTCCTAACCCTCATAGCAACTGCTTTCGT…
	UWBM59030 ATGGCCCTCAACCTTCGTAAAAATCACCAAATCCTAAAAATCATCAACAACGCCCTAATCGATCTCCCAACTCCATCAAACATCTCAACATGATGAAACTTCGGGTCTCTACTAGGCCTCTGCCTAATTACCCAAATCATCACAGGTCTCCTGCTAGCCATACACTACACAGCAGACACCAACCTAGCTTTCTCCTCTGTCGCCCACATATGCCGAGACGTACAATTCGGCTGACTCATCCGCAACCTCCACGCAAACGGAGCCTCCTTCTTCTTCATCTGCATCTACCTACACATTGGACGAGGACTCTACTACGGCTCATACCTAAATAAAGAAACCTGAAACATCGGAGTCATCCTCCTCCTAACCCTCATAGCAACTGCCTTCGT…
	UWBM59047 ATGGCCCTCAACCTTCGTAAAAATCACCAAATCCTAAAAATCATCAACAACGCCCTAATCGATCTCCCAACTCCATCAAACATCTCAACATGATGAAACTTCGGGTCTCTACTAGGCCTCTGCCTAATTACCCAAATCATCACAGGTCTCCTGCTAGCCATACACTACACAGCAGACACCAACCTAGCTTTCTCCTCTGTCGCCCACATATGCCGAGACGTACAATTCGGCTGACTCATCCGCAACCTCCACGCAAACGGAGCCTCCTTCTTCTTCATCTGCATCTACCTACACATTGGACGAGGACTCTACTACGGCTCATACCTAAATAAAGAAACCTGAAACATCGGAGTCATCCTCCTCCTAACCCTCATAGCAACTGCCTTCGT…
	UWBM59048 ATGGCCCTCAACCTTCGTAAAAATCACCAAATCCTAAAAATCATCAACAACGCCCTAATCGATCTCCCAACTCCATCAAACATCTCAACATGATGAAACTTCGGGTCTCTACTAGGCCTCTGCCTAATTACCCAAATCATCACAGGTCTCCTGCTAGCCATACACTACACAGCAGACACCAACCTAGCTTTTTCCTCTGTCGCCCACATATGCCGAGACGTACAATTCGGCTGACTCATCCGCAACCTCCACGCAAACGGAGCCTCCTTCTTCTTCATCTGCATCTACCTACACATTGGACGAGGACTCTACTACGGCTCATACCTAAATAAAGAAACCTGAAACATCGGAGTCATCCTCCTCCTAGCCCTCATAGCAACTGCCTTCGT…
	UWBM59095 ATGGCCCTCAACCTTCGTAAAAATCACCAAATCCTAAAAATCATCAACAACGCCCTAATCGATCTCCCAACTCCACCAAACATCTCAACATGATGAAACTTCGGGTCTCTACTAGGCCTCTGCCTAATTACCCAAATCATCACAGGTCTCCTGCTAGCCATACACTACACAGCAGACACCAACCTAGCTTTTTCCTCTGTCGCCCACATATGCCGAGACGTACAATTCGGCTGACTCATCCGCAACCTCCACGCAAACGGAGCCTCCTTCTTCTTCATCTGCATCTACCTACACATTGGACGAGGACTCTACTACGGCTCATACCTAAATAAAGAAACCTGAAACATCGGAGTCATCCTCCTCCTAACCCTCATAGCAACTGCCTTCGT…
	B10343 ATGGCCCTCAACCTTCGTAAAAATCACCAAATCCTAAAAATCATCAACAACGCCCTAATCGATCTCCCAACTCCATCAAACATCTCAACATGATGAAACTTCGGGTCTCTACTAGGCCTCTGCCTAATTACCCAAATCATCACAGGTCTCCTGCTAGCCATACACTACACAGCAGACACCAACCTAGCTTTCTCCTCTGTCGCCCACATATGCCGAGACGTACAATTCGGCTGACTCATCCGCAACCTCCACGCAAACGGAGCCTCCTTCTTCTTCATCTGCATCTACCTACACATTGGACGAGGACTCTACTACGGCTCATACCTAAATAAAGAAACCTGAAACATCGGAGTCATCCTCCTCCTAACCCTCATAGCAACTGCCTTCGTAGG…
	JeffGroth ATGGCCCTCAACCTTCGTAAAAATCACCAAATCCTAAAAATCATCAACAACGCCCTAATCGATCTCCCAACTCCATCAAACATCTCAACATGATGAAACTTCGGGTCTCTACTAGGCCTCTGCCTAATTACCCAAATCATCACAGGTCTCCTGCTAGCCATACACTACACAGCAGACACCAACCTAGCTTTCTCCTCTGTCGCCCATATATGCCGAGACGTACAATTCGGCTGACTCATCCGCAACCTCCACGCAAACGGAGCCTCCTTCTTCTTCATCTGCATCTACCTACACATTGGACGAGGACTCTACTACGGCTCATACCTAAATAAAGAAACCTGAAACATCGGAGTCATCCTCCTCCTAACCCTCATAGCAACTGCCTTCGT…
	DHB5099 ATGGCCCTCAACCTTCGTAAAAATCACCAAATCCTAAAAATCATCAACAACGCCCTAATCGATCTCCCAACTCCATCAAACATCTCAACATGATGAAACTTCGGGTCTCTACTAGGCCTCTGCCTAGTTACCCAAATCATCACAGGTCTCCTGCTAGCCATACACTACACAGCAGACACCAACCTAGCTTTCTCCTCTGTCGCCCACATATGCCGAGACGTACAATTCGGCTGACTCATCCGCAACCTCCACGCAAACGGAGCCTCCTTCTTCTTCATCTGCATCTACCTACACATCGGACGAGGACTCTACTACGGCTCATACCTAAATAAAGAAACCTGAAACATCGGAGTCATCCTCCTCCTAACCCTCATAGCAACTGCTTTCGTAG…
	DHB5100 ATGGCCCTCAACCTTCGTAAAAATCACCAAATCCTAAAAATCATCAACAACGCCCTAATCGATCTCCCAACTCCATCAAACATCTCAACATGATGAAACTTCGGGTCTCTACTAGGCCTCTGCCTAGTTACCCAAATCATCACAGGTCTCCTGCTAGCCATACACTACACAGCAGACACCAACCTAGCTTTCTCCTCTGTCGCCCACATATGCCGAGACGTACAATTCGGCTGACTCATCCGCAACCTCCACGCAAACGGAGCCTCCTTCTTCTTCATCTGCATCTACCTACACATCGGACGAGGACTCTACTACGGCTCATACCTAAATAAAGAAACCTGAAACATCGGAGTCATCCTCCTCCTAACCCTCATAGCAACTGCTTTCGTAG…
	DHB5106 ATGGCCCTCAACCTTCGTAAAAATCACCAAATCCTAAAAATCATCAACAACGCCCTAATCGATCTCCCAACTCCATCAAACATCTCAACATGATGAAACTTCGGGTCTCTACTAGGCCTCTGCCTAGTTACCCAAATCATCACAGGTCTCCTGCTAGCCATACACTACACAGCAGACACCAACCTAGCTTTCTCCTCTGTCGCCCACATATGCCGAGACGTACAATTCGGCTGACTCATCCGCAACCTCCACGCAAACGGAGCCTCCTTCTTCTTCATCTGCATCTACCTACACATCGGACGAGGACTCTACTACGGCTCATACCTAAATAAAGAAACCTGAAACATCGGAGTCATCCTCCTCCTAACCCTCATAGCAACTGCTTTCGTAG…
;
END;
