# Supplementary material for: A latitudinal phylogeographic diversity gradient in birds
Source: PLoS Biol. 2017 Apr 13;15(4):e2001073. doi: 10.1371/journal.pbio.2001073 (PMC5390966; doi:10.1371/journal.pbio.2001073)
Supplement: S1 Data — (ZIP) [file pbio.2001073.s015.zip › S1_Data/Poecile-ND2-for-dating.nex]

#NEXUS

Begin data;
	Dimensions ntax=6 nchar=1041;
	Format datatype=DNA gap=- missing=?;
	Matrix
Poecile_gambeli_DQ989087	ATGAACCCCCAAGCAAAACTAATTTTCACCACCAGCCTACTCCTGGGCACAACCATCACAATCACGAGCAACCACTGAGTCATAGCTTGAACTGGCCTCGAAATCAACACACTGGCCATCCTCCCCCTGATCTCAAAATCCCACCACCCACGAGCCATCGAAGCCGCCACTAAATACTTCCTAGTCCAAGCAACCGCCTCAACCCTCGTACTATTCGCCAGCATAACTAATGCATGATCCACCGGACAGTGGGACATCACCCAACTAACCCACCCAACATCCTGCATAATCCTAACCTCGGCCCTCGCAATAAAATTAGGCCTGGTACCATTCCACTTCTGATTCCCCGAAGTCCTCCAAGGCTCCCCCCTTACCACAGGACTACTCCTATCCACAGCCATAAAACTCCCCCCAATCGCCCTACTCTTCATAACCTCCCCATCACTCAACCCTACCTTACTCACCACCATAGCCATCCTCTCTGCAGCTCTGGGCGGATGAATAGGCCTAAACCAAACTCAAACCCGAAAAATCATAGCTTTCTCCTCCATCTCCCACCTAGGATGAATGACCATTATCCTAGCCTACAGCCCTAAACTCACCCTACTAAACTTCTATCTCTATGCCCTAATCACCGCAGCCGTATTCCTAACCCTAAACACCATTAAAGCCCTAAACCTCCCAACACTAATAA-----------------------------------------------------------------------------------------------------------------------------------------------------------------------------------------------------------------------------------------------------------------------------------------------------------------------------------------------------------
Poecile_gambeli_DQ989088	ATGAACCCCCAAGCAAAACTAATTTTCACCACCAGCCTACTCCTGGGCACAACCATCACAATCACGAGCAACCACTGAGTCATAGCTTGAACTGGCCTCGAAATCAACACACTGGCCATCCTCCCCCTGATCTCAAAATCCCACCACCCACGAGCCATCGAAGCCGCCACTAAATACTTCCTAGTCCAAGCAACCGCCTCAACCCTCGTACTATTCGCCAGCATAACTAATGCATGATCCACCGGACAGTGGGACATCACCCAACTAACCCACCCAACATCCTGCATAATCCTAACCTCGGCCCTCGCAATAAAATTAGGCCTGGTACCATTCCACTTCTGATTCCCCGAAGTCCTCCAAGGCTCCCCCCTTACCACAGGACTACTCCTATCCACGGCCATAAAACTCCCCCCAATCGCCCTACTCTTCATAACCTCCCCATCACTCAACCCTACCTTACTCACCACCATAGCCATCCTCTCTGCAGCTCTGGGCGGATGAATAGGCCTAAACCAAACTCAAACCCGAAAAATCATAGCTTTCTCCTCCATCTCCCACCTAGGATGAATGACCATTATCCTAGCCTACAGCCCTAAACTCACCCTACTAAACTTCTACCTCTATGCCCTAATCACCGCAGCCGTATTCCTAACCCTAAACACCATTAAAGCCCTAAACCTCCCAACACTAATAA-----------------------------------------------------------------------------------------------------------------------------------------------------------------------------------------------------------------------------------------------------------------------------------------------------------------------------------------------------------
Poecile_gambeli_DQ989086	ATGAACCCCCAAGCAAAACTAATTTTCACCACCAGCCTACTCCTGGGCACAACCATCACAATCACGAGCAACCACTGAGTCATAGCTTGAACTGGCCTCGAAATCAACACACTGGCCATCCTCCCCCTGATCTCAAAATCCCACCACCCACGAGCCATCGAAGCCGCCACTAAATACTTCCTAGTCCAAGCAACCGCCTCAACCCTCGTACTATTCGCCAGCATAACTAATGCATGATCCACCGGACAGTGGGACATCACCCAACTAACCCACCCAACATCCTGCATAATCCTAACCTCGGCCCTCGCAATAAAATTAGGCCTGGTACCATTCCACTTCTGATTCCCCGAAGTCCTCCAAGGCTCCCCCCTTACCACAGGACTACTCCTATCCACAGCCATAAAACTCCCCCCAATCGCCCTACTCTTCATAACCTCCCCATCACTCAACCCTACCTTACTCACCACCATAGCCATCCTCTCTGCAGCCCTGGGCGGATGAATAGGCCTAAACCAAACTCAAACCCGAAAAATCATAGCTTCCTCCTCCATCTCCCACCTAGGATGAATGACCATTATCCTAGCCTACAGCCCTAAACTCACCCTACTAAACTTCTACCTCTATGCCCTAATCACCGCAGCCGCATTCCTAACCCTAAACACCATTAAAGCCCTAAACCTCCCAACACTAATAA-----------------------------------------------------------------------------------------------------------------------------------------------------------------------------------------------------------------------------------------------------------------------------------------------------------------------------------------------------------
Poecile_carolinensis_KF183903	ATGAACCCCCAGGCAAAACTAATTTTCACCACCAGCCTACTCCTGGGCACAACCATCACAATCTCGAGCAACCACTGAGTCATAGCCTGAACCGGTCTCGAAATTAACACGCTAGCCATCCTCCCCCTAATCTCAAAATCCCACCACCCACGAGCCATTGAAGCCGCCACCAAATATTTCCTAGTTCAAGCAACCGCCTCAACCCTGGTTCTATTTGCCAGCATAACCAATGCATGATCCACTGGACAGTGGGACATTACCCAATTAACCCACCCAATGTCCTGCATAATCCTAACCTCAGCCCTTGCAATAAAACTAGGCCTGGTACCATTCCACTTCTGATTCCCTGAAGTCCTCCAAGGTTCCCCCCTCACCACAGGTCTGCTACTATCCACAGCCATAAAACTCCCCCCAATCGCCCTACTCTTCATAACCTCCCCATCACTTAACCCTGCCCTACTCACCACCATGGCCATTCTATCTGCAGCCCTAGGCGGATGGATAGGCCTAAACCAAACCCAAACCCGAAAAATCATAGCCTTCTCCTCCATCTCTCACCTAGGATGAATGACCATTATCCTAACCTACAACCCCAAACTCACCCTACTAAACTTCTACCTTTACGCCCTAATCACCGCAGCCGTATTCCTAACCTTAAACACCATTAAAGCCCTAAACCTCCCCACGCTAATAACCGTATGAACTAAAACCCCCTCACTAAACGCAATACTCCTACTAACACTCCTCTCCCTAGCAGGCCTTCCCCCCCTAACAGGCTTCCTCCCAAAATGACTCATCATCCAAGAGTTAACCAAACAGGACATAGCCCCCACAGCAACAATCATAGCCCTGCTATCCCTACTAAGCCTGTTCTTCTACCTGCGCCTTGCATACTGCGCAACAATCACACTCCCCCCACACACCACAAACCATATAAAACTATGACACACCAATAAACCAGTCAATGCCTCAGTAGCCATCCTAGTCACCACATCCGCCATACTCCTACCCATCTCCCCCCTAATCCATGCTATCATCTAA
Poecile_carolinensis_KF183904	ATGAACCCCCAGGCAAAACTAATTTTCACCACCAGCCTACTCCTGGGCACAACCATCACAATCTCGAGCAACCACTGAGTCATAGCCTGAACCGGTCTCGAAATTAACACGCTAGCCATCCTCCCCCTAATCTCAAAATCCCACCACCCACGAGCCATTGAAGCCGCCACCAAATATTTCCTAGTTCAAGCAACCGCCTCAACCCTGGTTCTATTTGCCAGCATAACCAATGCATGATCCACTGGACAGTGGGACATTACCCAATTAACCCACCCAATGTCCTGCATAATCCTAACCTCAGCCCTTGCAATAAAACTAGGCCTGGTACCATTCCACTTCTGATTCCCTGAAGTCCTCCAAGGTTCCCCCCTCACCACAGGTCTGCTACTATCCACAGCCATAAAACTCCCCCCAATCGCCCTACTCTTCATAACCTCCCCATCACTTAACCCTGCCCTACTCACCACCATGGCCATTCTATCTGCAGCCCTAGGCGGATGGATAGGCCTAAACCAAACCCAAACCCGAAAAATCATAGCCTTCTCCTCCATCTCTCACCTAGGATGAATGACCATTATCCTAACCTACAACCCCAAACTCACCCTACTAAACTTCTACCTTTACGCCCTAATCACCGCAGCCGTATTCCTAACCTTAAACACCATTAAAGCCCTAAACCTCCCCACGCTAATAACCGTATGAACTAAAACCCCCTCACTAAACGCAATACTCCTACTAACACTCCTCTCCCTAGCAGGCCTTCCCCCCCTAACAGGCTTCCTCCCAAAATGACTCATCATCCAAGAGTTAACCAAACAGGACATAGCCCCCACAGCAACAATCATAGCCCTGCTATCCCTACTAAGCCTGTTCTTCTACCTGCGCCTTGCATACTGCGCAACAATCACACTCCCCCCACACACCACAAACCATATAAAACTATGACACACCAATAAACCAGTCAATGCCTCAGTAGCCATCCTAGTCACCACATCCGCCATACTCCTACCCATCTCCCCCCTAATCCATGCTATCATCTAA
Poecile_atricapilla_KF183899	ATGAACCCCCAGGCAAAACTAATTTTCACCACCAGCCTACTCCTGGGCACAACCATCACAATCTCGAGCAACCACTGAATCTTAGCCTGAACCGGCCTCGAAATCAACACACTAGCCATCCTCCCCCTAATCTCAAAATCCCACCACCCACGAGCCATCGAAGCCGCCACTAAATACTTCTTAGTTCAAGCAACCGCCTCAACCCTAGTCCTATTCGCCAGCATGACCAATGCATGATCTACTGGACAATGAGATATCACTCAATTAACCCACCCAATATCCTGCATAATCCTAACCTCAGCCCTCGCAATAAAACTAGGCCTAGTACCATTCCACTTCTGATTCCCCGAAGTCCTCCAAGGCTCCCCCCTTACCACAGGACTACTTCTATCCACAGCCATAAAACTCCCCCCAATCGCCCTACTCTTCATAACCTCCCCATCACTCAACCCCACCTTACTTACCACTATGGCTGTCCTTTCTGCGGCCCTAGGTGGGTGAATAGGCCTAAACCAAACCCAGACCCGAAAAATCATGGCCTTCTCCTCCATCTCCCACCTAGGATGAATAACCATTATCCTGGCCTACAATCCCAAACTCACCCTACTGAACTTCTACCTCTACGCCCTAATCACCGCAGCCGTATTCCTAACCCTAAACACCATTAAAGCCCTAAACCTCCCCACACTAATAACTGTATGAACTAAAACCCCCTCACTAAACGCAATACTCCTACTAACACTCCTCTCCCTGGCAGGCCTTCCCCCCCTAACAGGATTCCTCCCAAAATGACTCATCATCCAAGAACTAACCAAACAAGACATAGCCCCTACGGCAACAATCATAGCCCTGCTATCCCTACTAAGCCTGTTCTTCTACCTGCGCCTTGCATATTGCGCAACAATCACACTCCCCCCACACACCACAAACCACATAAAACTGTGACACACCAATAAACCGGTCAACGCCTCAGTAGCTATTCTAGTCACCACATCCACCATACTCCTACCTATCTCCCCCCTAATCCATGCCATCATCTAA
	;
End;
