# Supplementary material for: A latitudinal phylogeographic diversity gradient in birds
Source: PLoS Biol. 2017 Apr 13;15(4):e2001073. doi: 10.1371/journal.pbio.2001073 (PMC5390966; doi:10.1371/journal.pbio.2001073)
Supplement: S1 Data — (ZIP) [file pbio.2001073.s015.zip › S1_Data/Poecile-atricapillus.nex]

#NEXUS
Begin data;
	Dimensions ntax=51 nchar=675;
	Format datatype=DNA gap=- missing=?;
	Matrix
Poecile_atricapilla_JX164198	CCACCACCCCATAATAAGGAGAAGGATTGGATGCAACTGCCAGCCCACCCAAAACAAAACATAGCCCAAGAAATAAAACAAACATTATCATAAATTTTCGCCCGGACTCTCTCCAGGACCTACGGCCTGAAAAGCCGCCGTTATAAAATTTAACTACGAAAACCTACTATAGCACCCCCCCCCTTCCCCCCCCGCATGTTTTTTCATGCTTTACAGGGTATGCATGTCTTTGCATTCAATTATTTACCGCATCAGACACTAATGTAATGTAGGATAATCCAAATAACACGCAACTTCACTTCCACCCTAACTCAAACATTTACGCCCAAGAGATAATGTTCGGACAGTTCCACTTCTAGGCACATTCCTATTTCAGGTACCATTGAACCCAACTGATCC…
Poecile_atricapilla_JX164190	CCACCACCCCATAATAAGGAGAAGGATTGGATGCAACTGCCAGCCCACCCAAAACAAAACATAGCCCAAGAAATAAAACAAACATTATCATAAATTTTCGCCCGGACTCTCTCCAGGACCTACGGCCTGAAAAGCCGCCGTTATAAAATTTAACTACGAAAACCTACTATAGCACCCCCCCCCTTCCCCCCCCGCATGTTTTTTCATGCTTTACAGGGTATGTATGTCTTTGCATTCAATTATTTACCGCATCAGACACTAATGTAATGTAGGATAATCCAAATAACACGCAACTTCATTTCCACCCTAACTCAAACATTTACGCCCAAGAGATAATGTTCGGACAGTTCCACTTCTAGGCACATTCCTATTTCAGGTACCATTGAACCCAACTGATCC…
Poecile_atricapilla_JX164189	CCACCACCCCATAATAAGGAGAAGGATTGGATGCAACTGCCAGCCCACCCAAAACAAAACATAGCCCAAGAAATAAAACAAACATTATCATAAATTTTCGCCCGGACTCTCTCCAGGACCTACGGCCTGAAAAGCCGCCGTTATAAAATTTAACTACGAAAACCTACTATAGCACCCCCCCCCTTCCCCCCCCGCATGTTTTTTCATGCTTTACAGGGTATGCATGTCTTTGCATTCAATTATTTACCGCATCAGACACTAATGTAATGTAGGATAATCCAAATAACACGCAACTTCATTTCCACCCTAACTCAAACATTTACGCCCAAGAGATAATGTTCGGACAGTTCCACTTCTAGGCACATTCCTATTTCAGGTACCATTGAACCCAACTGATCC…
Poecile_atricapilla_JX164179	CCACCACCCCATAATAAGGAGAAGGATTGGATGCAACTGCCAGCCCACCCAAAACAAAACATAGCCCAAGAAATAAAACAAACATTATCATAAATTTTCGCCCGGACTCTCTCCAGGACCTACGGCCTGAAAAGCCGCCGTTATAAAATTTAACTACGAAAACCTACTATAGCACCCCCCCCCTTCCCCCCCCGCATGTTTTTTCATGCTTTACAGGGTATGCATGTCTTTGCATTCAATTATTTACCGCATCAGACACTAATGTAATGTAGGATAATCCAAATAACACGCAACTTCATTTCCACCCTAACTCAAACATTTACGCCCAAGAGATAATGTTCGGACAGTTCCACTTCTAGGCACATTCCTATTTCAGGTACCATTGAACCCAACTGATCC…
Poecile_atricapilla_JX164153	CCACCACCCCATAATAAGGAGAAGGATTGGATGCAACTGCCAGCCCACCCAAAACAAAACATAGCCCAAGAAATAAAACAAACATTATCATAAATTTTCGCCCGGACTCTCTCCAGGACCTACGGCCTGAAAAGCCGCCGTTATAAAATTTAACTACGAAAACCTACTATAGCACCCCCCCCCTTCCCCCCCCGCATGTTTTTTCATGCTTTACAGGGTATGCATGTCTTTGCATTCAATTATTTACCGCATCAGACACTAATGTAATGTAGGATAATCCAAATAACACGCAACTTCATTTCCACCCTAACTCAAACATTTACGCCCAAGAGATAATGTTCGGACAGTTCCACTTCTAGGCACATTCCTATTTCAGGTACCATTGAACCCAACTGATCC…
Poecile_atricapilla_JX164194	CCACCACCCCATAATAAGGAGAAGGATTGGATGCAACTGCCAGCCCACCCAAAACAAAACATAGCCCAAGAAATAAAACAAACATTATCATAAATTTTCGCCCGGACTCTCTCCAGGACCTACGGCCTGAAAAGCCGCCGTTATAAAATTTAACTACGAAAACCTACTATAGCA-CCCCCCCCTTCCCCCCCCGCATGTTTTTTCATGCTTTACAGGGTATGCATGTCTTTGCATTCAATTATTTACCGCATCAGACACTAATGTAATGTAGGATAATCCAAATAACACGCAACTTCATTTCCACCCTAACTCAAACATTTACGCCCAAGAGATAATGTTCGGACAGTTCCACTTCTAGGCACATTCCTATTTCAGGTACCATTGAACCCAACTGATCC…
Poecile_atricapilla_JX164176	CCACCACCCCATAATAAGGAGAAGGATTGGATGCAACTGCCAGCCCACCTAAAACAAAACATAGCCCAAGAAATAAAACAAACATTATCATAAATTTTCGCCCGGACTCTCTCCAGGACCTACGGCCTGAAAAGCCGCCGTTATAAAATTTAACTACGAAAACCTACTATAGCACCCCCCCCCTTCCCCCCCCGCATGTTTTTTCATGCTTTACAGGGTATGCATGTCTTTGCATTCAATTATTTACCACATCAGACACTAATGTAATGTAGGATAATCCAAATAACACGCAACTTCACTTCCACCCTAACTCAAACATTTACGCCCAAGAGATAATGTTCGGACAGTTCCACTTCTAGGCACATTCCTATTTCAGGTACCATTGAACCCAACTGATCC…
Poecile_atricapilla_JX164168	CCACCACCCCATAATAAGGAGAAGGATTGGATGCAACTNCCAGCCCACCCAAAACAAAACATAGCCCGAGAAATAAAACAAACATTATCATAAATTTTCGCCCGGACTCTCTCCAGGACCTACGGCCTGAAAAGCCGCCGTTATAAAATTTAACTACGAAAACCTACTATAACACCCCCCCCCTTCCCCCCCCGCATGTTTTTTCATGCTTTACAGGGTATGCATGTCTTTGCATTCAATTATTTACCGCATCAGACACTAATGTAATGTAGGATAATCCAAATAACACGCAACTTCACTTCCACCCTAACTCAAACATTTACGCCCAAGAGATAATGTTCGGACAGTTCCACTTCTAGGCACATTCCTATTTCAGGTACCATTGAACCCAACTGATCC…
Poecile_atricapilla_JX164169	CCACCACCCCATAATAAGGAGAAGGATTGGATGCAACTGCCAGCCCACCCAAAACAAAACATGGCCCAAGAAATAAAACAAACATTATCATAAATTTTCGCCCGGACTCTCTCCAGGACCTACGGCCTGAAAAGCCGCCGTTATAAAATTTAACTACGAGAACCTACTATAACACCCCCCCCCTTCCCCCCCCGCATGTTTTTTCATGCTTTACAGGGTATGCATGTCTTTGCATTCAATTATTTACCGCATCAGACACTAATGTAATGTAGGATAATCCAAATAACACGCAACTTCATTTCCACCCTAACTCAAACATTTACGCCCAAGAGATAATGTTCGGACAGTTCCACTTCTAGGCACATTCCTATTTCAGGTACCATTGAACCCAACTGATCC…
Poecile_atricapilla_JX164157	CCACCACCCCATAATAAGGAGAAGGATTGGATGCAACTGCCAGCCCACCCAAAACAAAACATAGCCCAAGAAATAAAACAAACATTATCATAAATTTTCGCCCGGACTCTCTCCAGGACCTACGGCCTGAAAAGCCGCCGTTATAAAATTTAACTACGAAAACCTACTATAACACCCCCCCCCTTCCCCCCCCGCATGTTTTTTCATGCTTTACAGGGTATGCATGTCTTTGCATTCAATTATTTACCGCATCAGACACTAATGTAATGTAGGATAATCCAAATAACACGCAACTTCACTTCCACCCTAACTCAAACATTTACGCCCAAGAGATAATGTTCGGACAGTTCCACTTCTAGGCACATTCCTATTTCAGGTACCATTGAACCCAACTGATCC…
Poecile_atricapilla_JX164180	CCACCACCCCATAATAAGGAGAAGGATTGGATGCAACTGCCAGCCCACCCAAAACAAAACATAGCCCAAGAAATAAAACAAACATTATCATAAATTTTCGCCCGGACTCTCTCCAGGACCTACGGCCTGAAAAGCCGCCGTTATAAAATTTAACTACGAAAACCTACTATAGCACCCCCCCCCTTCCCCCCCCGCATGTTTTTTCATGCTTTACAGGGTATGCATGTCTTTGCATTCAATTATTTACCGCATCAGACACTAATGTAATGTAGGATAATCCAAATAACACGCAACTTCATCTCCACCCTAACTCAAACATTTACGCCCAAGAGATAATGTTCGGACAGTTCCACTTCTAGGCACATTCCTATTTCAGGTACCATTGAACCCAACTGATCC…
Poecile_atricapilla_JX164170	CCACCACCCCATAATAAGGAGAAGGATTGGATGCAACTGCCAGCCCACCCAAAACAAAACATAGCCCAAGAAATAAAACAAACATTATCATAAATTTTCGCCCGGACTCTCTCCAGGACCTACGGCCTGAAAAGCCGCCGTTATAAAATTTAANTACGAAAACCTACTATAGCACCCCCCCCCTTCCCCCCCCGCATGTTTTTTCATGCTTTACAGGGTATGCATGTCTTTGCATTCAATTATTTACCGCATCAGACACTAATGTAATGTAGGATAATCCAAATAATACGCAACTTCACTTCCACCCTAACTCAAACATTTACGCCCAAGAGATAATGTTCGGACAGTTCCACTTCTAGGCACATTCCTATTTCAGGTACCATTGAACCCAACTGATCC…
Poecile_atricapilla_JX164175	CCACCACCCCATAATAAGGAGAAGGATTGGATGCAACTGCCAGCCCACCCAAAACAAAACATAGCCCAAGAAATAAAACAAACATTATCATAAATTTTCGCCCGGACTCTCTCCAGGACCTACGGCCTGAAAAGCCGCCGTTATAAAATTTAACTACGAAAACCTACTATAGCACCCCCCCCCTTCCCCCCCCGCATGTTTTTTCATGCTTTACAGGGTATGCATGTCTTTGCATTCAATTATTTACCGCATCAGACACTAATGTAATGTAGGATAATCCAAATAACACGCAACTTCACTTCCACCCTAACTCAAACATTTACGCCCAAGAGATAATGTTCGGACAGTTCCACTTCTAGGCACATTCCTATTTCAGGTACCATTGAACCCAACTGATCC…
Poecile_atricapilla_JX164184	CCACCACCCCATAATAAGGAGAAGGATTGGATGCAACTGCCAGCCCACCCAAAACAAAACATAGCCCAAGAAATAAAACAAACATTATCATAAATTTTCGCCCGGACTCTCTCCAGGACCTACGGCCTGAAAAGCCGCCGTTATAAAATTTAACTACGAAAACCTACTATAGCACCCCCCCCCTTCCCCCCCCGCATGTTTTTTCATGCTTTACAGGGTATGCATGTCTTTGCATTCAATTATTTACCGCATCAGACACTAATGTAATGTAGGATAATCCAAATAACACGCAACTTCACTTCCACCCTAACTCAAACATTTACGCCCAAGAGATAATGTTCGGACAGTTCCACTTCTAGGCACATTCCTATTTCAGGTACCATTGAACCCAACTGATCC…
Poecile_atricapilla_JX164156	CCACCACCCCATAATAAGGAGAAGGATTGGATGCAACTGCCAGCCCACCCAAAACAAAACATAGCCCAAGGAATAAAACAAACATTATCATAAATTTTCGCCCGGACTCTCTCCAGGACCTACGGCCTGAAAAGCCGCCGTTATAAAATTTAACTACGAAAACCTACTATAGCACCCCCCCCCTTCCCCCCCCGCATGTTTTTTCATGCTTTACAGGGTATGCATGTCTTTGCATTCAATTATTTACCGCATCAGACACTAATGTAATGTAGGATAATCCAAATAACACGCAACTTCACTTCCACCCTAACTCAAACATTTACGCCCAAGAGATAATGTTCGGACAGTTCCACTTCTAGGCACATTCCTATTTCAGGTACCATTGAACCCAACTGATCC…
Poecile_atricapilla_JX164159	CCACCACCCCATAATAAGGAGAAGGGTTGGATGCAACTGCCAGCCCACCCAAAACAAAACATAGCCCAAGAAATAAAACAAACATTATCATAAATTTTCGCCCGGACTCTCTCCAGGACCTACGGCCTGAAAAGCCGCCGTTATAAAATTTAACTACGAAAACCTACTATAGCACCCCCCCCCTTCCCCCCCCGCATGTTTTTTCATGCTTTACAGGGTATGCATGTCTTTGCATTCAATTATTTACCGCATCAGACACTAATGTAATGTAGGATAATCCAAATAACACGCAACTTCATTTCCACCCTAACTCAAACATTTACGCCCAAGAGATAATGTTCGGACAGTTCCACTTCTAGGCACATTCCTATTTCAGGTACCATTGAACCCAACTGATCC…
Poecile_atricapilla_JX164177	CCACCACCCCATAATAAGGAGAAGGATTGGATGCAACTGCCAGCCCACCCAAAACAAAACATAGCCCAAGAAATAAAACAAACATTATCATAAATTTTCGCCCGGACTCTCTCCAGGACCTACGGCCTGAAAAGCCGCCGTTATAAAATTTAACTACGAAAACCTACTATAGCACCCCCCCCCTTCCCCCCCCGCATGTTTTTTCATGCTTTACAGGGTATGCATGTCTTTGCATTCAATTATTTACCGCATCAGACACTAATGTAATGTAGGATAATCCAAATAACACGCAACTTCATCTCCACCCTAACTCAAACATTTACGCCCAAGAGATAATGTTCGGACAGTTCCACTTCTAGGCACATTCCTATTTCAGGTACCATTGAACCCAACTGATCC…
Poecile_atricapilla_JX164191	CCACCACCCCATAATAAGGAGAAGGATTGGATGCAACTGCCAGCCCACCCAAAACAAAACATAGCCCAAGAAATAAAACAAACATTATCATAAATTTTCGCCCGGACTCTCTCCAGGACCTACGGCCTGAAAAGCCGCCGTTATAAAATTTAACTACGAAAACCTACTATAGCGCCCCCCCCCTTCCCCCCCCGCATGTTTTTTCATGCTTTACAGGGTATGCATGTCTTTGCATTCAATTATTTACCGCATCAGACACTAATGTAATGTAGGATAATCCAAATAACACGCAACTTCATTTCCACCCTAACTCAAACATTTACGCCCAAGAGATAATGTTCGGACAGTTCCACTTCTAGGCACATTCCTATTTCAGGTACCATTGAACCCAACTGATCC…
Poecile_atricapilla_JX164192	CCACCACCCCATAATAAGGAGAAGGATTGGATGCAACTGCCAGCCCGCCCAAAACAAAACATAGCCCAAGAAATAAAACAAACATTATCATAAATTTTCGCCCGGACTCTCTCCAGGACCTACGGCCTGAAAAGCCGCCGTTATAAAATTTAACTACGAAAACCTACTATAGCACCCCCCCCCTTCCCCCCCCGCATGTTTTTTCATGCTTTACAGGGTATGCATGTCTTTGCATTCAATTATTTACCGCATCAGACACTAATGTAATGTAGGATAATCCAAATAACACGCAACTTCATCTCCACCCTAACTCAAACATTTACGCCCAAGAGATAATGTTCGGACAGTTCCACTTCTAGGCACATTCCTATTTCAGGTACCATTGAACCCAACTGATCC…
Poecile_atricapilla_JX164154	CCACCACCCCATAATAAGGAGAAGGATTGGATGCAACTGCCAGCCCACCCAAAACAAAACATAGCCCAAGAAATAAAACAAACATTATCATAAATTTTCGCCCGGACTCTCTCCAGGACTTACGGCCTGAAAAGCCGCCGTTATAAAATTTAACTACGAAAACCTACTATAGCACCCCCCCCCTTCCCCCCCCGCATGTTTTTTCATGCTTTACAGGGTATGCATGTCTTTGCATTCAATTATTTACCGCATCAGACACTAATGTAATGTAGGATAATCCAAATAACACGCAACTTCATTTCCACCCTAACTCAAACATTTACGCCCAAGAGATAATGTTCGGACAGTTCCACTTCTAGGCACATTCCTATTTCAGGTACCATTGAACCCAACTGATCC…
Poecile_atricapilla_JX164161	CCACCACCCCATAATAAGGAGAAGGATTGGATGCAACTGCCAGCCCACCCAAAACAAAACATAGCCCAAGAAATAAAACAAACATTATCATAAATTTTCGCCCGGACTCTCTCCAGGACCTACGGCCTGAAAAGCCGCCGTTATAAAATTTAACTACGAAAACCTACTATAGCACCCCCCCCCTTCCCCCCCCGCATGTTTTTTCATGCTTTACAGGGTATGCATGTCTTTGCATTCAATTATTTACCGCATCAGACACTAATGTAATGTAGGATAATCCAAATAACACGCAACTTCATTTCCACCCTAACTCAAACATTTACGCCCAAGAGATAATGTTCGGACAGTTCCACTTCTAGGCACATTCCTATTTCAGGTACCATTGAACCCAACTGATCC…
Poecile_atricapilla_JX164162	CCACCACCCCATAATAAGGAGAAGGATTGGATGCAACTGCCAGCCCACCCAAAACAAAACATAGCCCAAGAAATAAAACAAACATTATCATAAATTTTCGCCCGGACTCTCTCCAGGACCTACGGCCTGAAAAGCCGCCGTTATAAAATTTAACTACGAAAACCTACTATAGCACCCCCCCCCTTCCCCCCCCGCATGTTTTTTCATGCTTTACAGGGTATGCATGTCTTTGCATTCAATTATTTACCGCATCAGACACTAATGTAATGTAGGATAATCCAAATAACACGCAACTTCATTTCCACCCTAACTCAAACATTTACGCCCAAGAGATAATGTTCGGACAGTTCCACTTCTAGGCACATTCCTATTTCAGGTACCATTGAACCCAACTGATCC…
Poecile_atricapilla_JX164163	CCACCACCCCATAATAAGGAGAAGGATTGGATGCAACTGCCAGCCCACCCAAAACAAAACATAGCCCAAGAAATAAAACAAACATTATCATAAATTTTCGCCCGGACTCTCTCCAGGACCTACGGCCTGAAAAGCCGCCGTTATAAAATTTAACTACGAAAACCTACTATAGCACCCCCCCCCTTCCCCCCCCGCATGTTTTTTCATGCTTTACAGGGTATGCATGTCTTTGCATTCAATTATTTACCGCATCAGACACTAATGTAATGTAGGATAATCCAAATAACACGCAACTTCATTTCCACCCTAACTCAAACATTTACGCCCAAGAGATAATGTTCGGACAGTTCCACTTCTAGGCACATTCCTATTTCAGGTACCATTGAACCCAACTGATCC…
Poecile_atricapilla_JX164181	CCACCACCCCATAATAAGGAGAAGGATTGGATGCAACTGCCAGCCCACCCAAAACAAAACATAGCCCAAGAAATAAAACAAACATTATCATAAATTTTCGCCCGGACTCTCTCCAGGACCTACGGCCTGAAAAGCCGCCGTTATAAAATTTAACTACGAAAACCTACTATAGCACCCCCCCCCTTCCCCCCCCGCATGTTTTTTCATGCTTTACAGGGTATGCATGTCTTTGCATTCAATTATTTACCGCATCAGACACTAATGTAATGTAGGATAATCCAAATAACACGCAACTTCATTTCCACCCTAACTCAAACATTTACGCCCAAGAGATAATGTTCGGACAGTTCCACTTCTAGGCACATTCCTATTTCAGGTACCATTGAACCCAACTGATCC…
Poecile_atricapilla_JX164196	CCACCACCCCATAATAAGGAGAAGGATTGGATGCAACTGCCAGCCCACCCAAAACAAAACATAGCCCAAGAAATAAAACAAACATTATCATAAATTTTCGCCCGGACTCTCTCCAGGACCTACGGCCTGAAAAGCCGCCGTTATAAAATTTAACTACGAAAACCTACTATAGCACCCCCCCCCTTCCCCCCCCGCATGTTTTTTCATGCTTTACAGGGTATGCATGTCTTTGCATTCAATTATTTACCGCATCAGACACTAATGTAATGTAGGATAATCCAAATAACACGCAACTTCACTTCCACCCTAACTCAAACATTTACGCCCAAGAGATAATGTTCGGACAGTTCCACTTCTAGGCACATTCCTATTTCAGGTACCATTGAACCCAACTGATCC…
Poecile_atricapilla_JX164164	CCACCACCCCATAATAAGGAGAAGGATTGGATGCAACTGCCAGCCCACCCAAAACAAAACATAGCCCAAGAAATAAAACAAACATTATCATAAATTTTCGCCCGGACTCTCTCCAGGACCTACGGCCTGAAAAGCCGCCGTTATAAAATTTAACTACGAAAACCTACTATAGCACCCCCCCCCTTCCCCCCCCGCATGTTTTTTCATGCTTTACAGGGTATGCATGTCTTTGCATTCAATTATTTACCGCATCAGACACTAATGTAATGTAGGATAATCCAAATAACACGCAACTTCATTTCCACCCTAACTCAAACATTTACGCCCAAGAGATAATGTTCGGACAGTTCCACTTCTAGGCACATTCCTATTTCAGGTACCATTGAACCCAACTGATCC…
Poecile_atricapilla_JX164188	CCACCACCCCATAATAAGGAGAAGGATTGGATGCAACTGCCAGCCCACCCAAAACAAAACATAGCCCAAGAAATAAAACAAACATTATCATAAATTTTCGCCCGGACTCTCTCCAGGACCTACGGCCTGAAAAGCCGCCGTTATAAAATTTAACTACGAAAACCTACTATAGCACCCCCCCCCTTCCCCCCCCGCATGTTTTTTCATGCTTTACAGGGTATGCATGTCTTTGCATTCAATTATTTACCGCATCAGACACTAATGTAATGTAGGATAATCCAAATAACACGCAACTTCATTTCCACCCTAACTCAAACATTTACGCCCAAGAGATAATGTTCGGACAGTTCCACTTCTAGGCACATTCCTATTTCAGGTACCATTGAACCCAACTGATCC…
Poecile_atricapilla_JX164155	CCACCACCCCATAATAAGGAGAAGGATTGGATGCAACTGCCAGCCCACCCAAAACAAAACATAGCCCAAGAAATAAAACAAACATTATCATAAATTTTCGCCCGGACTCTCTCCAGGACCTACGGCCTGAAAAGCCGCCGTTATAAAATTTAACTACGAAAACCTACTATAGCACCCCCCCCCTTCCCCCCCCGCATGTTTTTTCATGCTTTACAGGGTATGCATGTCTTTGCATTCAATTATTTACCGCATCAGACACTAATGTAATGTAGGATAATCCAAATAACACGCAACTTCATTTCCACCCTAACTCAAACATTTACGCCCAAGAGATAATGTTCGGACAGTTCCACTTCTAGGCACATTCCTATTTCAGGTACCATTGAACCCAACTGATCC…
Poecile_atricapilla_JX164160	CCACCACCCCATAATAAGGAGAAGGATTGGATGCAACTGCCAGCCCACCCAAAACAAAACATAGCCCAAGAAATAAAACAAACATTATCATAAATTTTCGCCCGGACTCTCTCCAGGACCTACGGCCTGAAAAGCCGCCGTTATAAAATTTAACTACGAAAACCTACTATAGCACCCCCCCCCTTCCCCCCCCGCATGTTTTTTCATGCTTTACAGGGTATGCATGTCTTTGCATTCAATTATTTACCGCATCAGACACTAATGTAATGTAGGATAATCCAAATAACACGCAACTTCATTTCCACCCTAACTCAAACATTTACGCCCAAGAGATAATGTTCGGACAGTTCCACTTCTAGGCACATTCCTATTTCAGGTACCATTGAACCCAACTGATCC…
Poecile_atricapilla_JX164187	CCACCACCCCATAATAAGGAGAAGGATTGGATGCAACTGCCAGCCCACCCAAAACAAAACATAGCCCAAGAAATAAAACAAACATTATCATAAATTTTCGCCCGGACTCTCTCCAGGACCTACGGCCTGAAAAGCCGCCGTTATAAAATTTAACTACGAAAACCTACTATAGCACCCCCCCCCTTCCCCCCCCGCATGTTTTTTCATGCTTTACAGGGTATGCATGTCTTTGCATTCAATTATTTACCGCATCAGACACTAATGTAATGTAGGATAATCCAAATAACACGCAACTTCATTTCCACCCTAACTCAAACATTTACGCCCAAGAGATAATGTTCGGACAGTTCCACTTCTAGGCACATTCCTATTTCAGGTACCATTGAACCCAACTGATCC…
Poecile_atricapilla_JX164195	CCACCACCCCATAATAAGGAGAAGGATTGGATGCAACTGCCAGCCCACCCAAAACAAAACATAGCCCAAGAAATAAAACAAACATTATCATAAATTTTCGCCCGGACTCTCTCCAGGACCTACGGCCTGAAAAGCCGCCGTTATAAAATTTAACTACGAAAACCTACTATAGCACCCCCCCCCTTCCCCCCCCGCATGTTTTTTCATGCTTTACAGGGTATGCATGTCTTTGCATTCAATTATTTACCGCATCAGACACTAATGTAATGTAGGATAATCCAAATAACACGCAACTTCATTTCCACCCTAACTCAAACATTTACGCCCAAGAGATAATGTTCGGACAGTTCCACTTCTAGGCACATTCCTATTTCAGGTACCATTAAACCCAACTGATCC…
Poecile_atricapilla_JX164197	CCACCACCCCATAATAAGGAGAAGGATTGGATGCAACTGCCAGCCCACCCAAAACAAAACATAGCCCAAGAAATAAAACAAACATTATCATAAATTTTCGCCCGGACTCTCTCCAGGACCTACGGCCTGAAAAGCCGCCGTTATAAAATTTAACTGCGAAAACCTACTATAGCACCCCCCCCCTTCCCCCCCCGCATGTTTTTTCATGCTTTACAGGGTATGCATGTCTTTGCATTCAATTATTTACCGCATCAGACACTAATGTAATGTAGGATAATCCAAATAACACGCAACTTCATTTCCACCCTAACTCAAACATTTACGCCCAAGAGATAATGTTCGGACAGTTCCACTTCTAGGCACATTCCTATTTCAGGTACCATTGAACCCAACTGATCC…
Poecile_atricapilla_JX164158	CCACCACCCCATAATAAGGAGAAGGATTGGATGCAACTGCCAGCCCACCCAAAACAAAACATAGCCCAAGAAATAAAACAAACATTATCATAAATTTTCGCCCGGACTCTCTCCAGGACCTACGGCCTGAAAAGCCGCCGTTATAAAATTTAACTACGAAAACCTACTATAGCACCCCCCCCCTTCCCCCCCCGCATGTTTTTTCATGCTTTACAGGGTATGCATGTCTTTGCATTCAATTATTTACCGCATCAGACACTAATGTAATGTAGGATAATCCAAATAACACGCAACTTCATTTCCACCCTAACTCAAACATTTACGCCCAAGAGATAATGTTCGGACAGTTCCACTTCTAGGCACATTCCTATTTCAGGTACCATTGAACCCAACTGATCC…
Poecile_atricapilla_JX164174	CCACCACCCCATAATAAGGAGAAGGATTGGATGCAACTGCCAGCCCACCCAAAACAAAACATAGCCCAAGAAATAAAACAAACATTATCATAAATTTTCGCCCGGACTCTCTCCAGGACCTACGGCCTGAAAAGCCGCCGTTATAAAATTTAACTACGAAAACCTACTATAGCACCCCCCCCCTTCCCCCCCCGCATGTTTTTTCATGCTTTACAGGGTATGCATGTCTTTGCATTCAATTATTTACCGCATCAGACACTAATGTAATGTAGGATAATCCAAATAACACGCAACTTCATTTCCACCCTAACTCAAACATTTACGCCCAAGAGATAATGTTCGGACAGTTCCACTTCTAGGCACATTCCTATTTCAGGTACCATTGAACCCAACTGATCC…
Poecile_atricapilla_JX164183	CCACCACCCCATAATAAGGAGAAGGATTGGATGCAACTGCCAGCCCACCCAAAACAAAACATAGCCCAAGAAATAAAACAAACATTATCATAAATTTTCGCCCGGACTCTCTCCAGGACCTACGGCCTGAAAAGCCGCCGTTATAAAATTTAACTACGAAAACCTACTATAGCACCCCCCCCCTTCCCCCCCCGCATGTTTTTTCATGCTTTACAGGGTATGCATGTCTTTGCATTCAATTATTTACCGCATCAGACACTAATGTAATGTAGGATAATCCAAATAACACGCAACTTCACTTCCACCCTAACTCAAACATTTACGCCCAAGAGATAATGTTCGGACAGTTCCACTTCTAGGCACATTCCTATTTCAGGTACCATTGAACCCAACTGATCC…
Poecile_atricapilla_JX164185	CCACCACCCCATAATAAGGAGAAGGATTGGATGCAACTGCCAGCCCACCCAAAACAAAACATAGCCCAAGAAATAAAACAAACATTATCATAAATTTTCGCCCGGACTCTCTCCAGGACCTACGGCCTGAAAAGCCGCCGTTATAAAATTTAACTACGAAAACCTACTATAGCACCCCCCCCCTTCCCCCCCCGCATGTTTTTTCATGCTTTACAGGGTATGCATGTCTTTGCATTCAATTATTTACCGCATCAGACACTAATGTAATGTAGGATAATCCAAATAACACGCAACTTCACTTCCACCCTAACTCAAACATTTACGCCCAAGAGATAATGTTCGGACAGTTCCACTTCTAGGCACATTCCTATTTCAGGTACCATTGAACCCAACTGATCC…
Poecile_atricapilla_JX164171	CCACCACCCCATAATAAGGAGAAGGATTGGATGCAACTGCCAGCCCACCCAAAACAAAACATAGCCCAAGAAATAAAACAAACATTATCATAAATTTTCGCCCGGACTCTCTCCAGGACCTACGGCCTGAAAAGCCGCCGTTATAAAATTTAACTACGAAAACCTACTATAGCACCCCCCCCCTTCCCCCCCCGCATGTTTTTTCATGCTTTACAGGGTATGCATGTCTTTGCATTCAATTATTTACCGCATCAGACACTAATGTAATGTAGGATAATCCAAATAACACGCAACTTCATCTCCACCCTAACTCAAACATTTACGCCCAAGAGATAATGTTCGGACAGTTCCACTTCTAGGCACATTCCTATTTCAGGTACCATTGAACCCAACTGATCC…
Poecile_atricapilla_JX164167	CCACCACCCCATAATAAGGAGAAGGATTGGATGCAACTGCCAGCCCACCCAAAACAAAACATAGCCCAAGAAATAAAACAAACATTATCATAAATTTTCGCCCGGACTCTCTCCAGGACCTACGGCCTGAAAAGCCGCCGTTATAAAATTTAACTACGAAAACCTACTATAGCACCCCCCCCCTTCCCCCCCCGCATGTTTTTTCATGCTTTACAGGGTATGCATGTCTTTGCATTCAATTATTTACCGCATCAGACACTAATGTAATGTAGGATAATCCAAATAACACGCAACTTCATCTCCACCCTAACTCAAACATTTACGCCCAAGAGATAATGTTCGGACAGTTCCACTTCTAGGCACATTCCTATTTCAGGTACCATTGAACCCAACTGATCC…
Poecile_atricapilla_JX164182	CCACCACCCCATAATAAGGAGAAGGATTGGATGCAACTGCCAGCCCACCCAAAACAAAACATAGCCCAAGAAATAAAACAAACATTATCATAAATTTTCGCCCGGACTCTCTCCAGGACCTACGGCCTGAAAAGCCGCCGTTATAAAATTTAACTACGAAAACCTACTATGGCACCCCCCCCCTTCCCCCCCCGCATGTTTTTTCATGCTTTACAGGGTATGCATGTCTTTGCATTCAATTATTTACCGCATCAGACACTAATGTAATGTAGGATAATCCAAATAACACGCAACTTCATTTCCACCCTAACTCAAACATTTACGCCCAAGAGATAATGTTCGGACAGTTCCACTTCTAGGCACATTCCTATTTCAGGTACCATTGAACCCAACTGATCC…
Poecile_atricapilla_JX164186	CCACCACCCCATAATAAGGAGAAGGATTGGATGCAACTGCCAGCCCACCCAAAACAAAACATAGCCCAAGAAATAAAACAAACATTATCATAAATTTTCGCCCGGACTCTCTCCAGGACCTACGGCCTGAAAAGCCGCCGTTATAAAATTTAACTACGAAAACCTACTATAGCACCCCCCCCCTTCCCCCCCCGCATGTTTTTTCATGCTTTACAGGGTATGCATGTCTTTGCATTCAATTATTTACCGCATCAGACACTAATGTAATGTAGGATAATCCAAATAACACGCAACTTCATTTCCACCCTAACTCAAACATTTACGCCCAAGAGATAATGTTCGGACAGTTCCACTTCTAGGCACATTCCTATTTCAGGTACCATTGAACCCAACTGATCC…
Poecile_atricapilla_JX164178	CCACCACCCCATAATAAGGAGAAGGATTGGATGCAACTGCCAGCCCACCCAAAACAAAACATAGCCCAAGAAATAAAACAAACATTATCATAAATTTTCGCCCGGACTCTCTCCAGGACCTACGGCCTGAAAAGCCGCCGTTATAAAATTTAACTACGAAAACCTACTATAGCACCCCCCCCCTTCCCCCCCCGCATGTTTTTTCATGCTTTACAGGGTATGCATGTCTTTGCATTCAATTATTTACCGCATCAGACACTAATGTAATGTAGGATAATCCAAATAACACGCAACTTCATTTCCACCCTAACTCAAACATTTACGCCCAAGAGATAATGTTCGGACAGTTCCACTTCTAGGCACATTCCTATTTCAGGTACCATTGAACCCAACTGATCC…
Poecile_atricapilla_JX164193	CCACCACCCCATAATAAGGAGAAGGATTGGATGCAACTGCCAGCCCACCCAAAACAAAACATAGCCCAAGAAATAAAACAAACATTATCATAAATTTTCGCCCGGACTCTCTCCAGGACCTACGGCCTGAAAAGCCGCCGTTATAAAATTTAACTACGAAAACCTACTATAGCA-CCCCCCCCTTCCCCCCCCGCATGTTTTTTCATGCTTTACAGGGTATGCATGTCTTTGCATTCAATTATTTACCGCATCAGACACTAATGTAATGTAGGATAATCCAAATAACACGCAACTTCATTTCCACCCTAACTCAAACATTTACGCCCAAGAGATAATGTTCGGACAGTTCCACTTCTAGGCACATTCCTATTTCAGGTACCATTGAACCCAACTGATCC…
Poecile_atricapilla_JX164166	CCACCACCCCATAATAAGGAGAAGGATTGGATGCAACTGCCAGCCCACCCAAAACAAAACATAGCCCAAGAAATAAAACAAACATTATCATAAATTTTCGCCCGGACTCTCTCCAGGACCTACGGCCTGAAAAGCCGCCGTTATAAAATTTAACTACGAAAACCTACTATAGCACCCCCCCCCTTCCCCCCCCGCATGTTTTTTCATGCTTTACAGGGTATGCATGTCTTTGCATTCAATTATTTACCGCATCAGACACTAATGTAATGTAGGATAATCCAAATAACACGCAACTTCATTTCCACCCTAACTCAAACATTTACGCCCAAGAGATAATGTTCGGACAGTTCCACTTCTAGGCACATTCCTATTTCAGGTACCATTGAACCCAACTGATCC…
Poecile_atricapilla_JX164172	CCACCACCCCATAATAAGGAGAAAGATTGGATGCAACTGCCAGCCCACCCAAAACAAAACATAGCCCAAGAAATAAAACAAACATTATCATAAATTTTCGCCCGGACTCTCTCCAGGACCTACGGCCTGAAAAGCCGCCGTTATAAAATTTAACTACGAAAACCTACTATAGCACCCCCCCCCTTCCCCCCCCGCATGTTTTTTCATGCTTTACAGGGTATGCATGTCTTTGCATTCAATTATTTACCGCATCAGACACTAATGTAATGTAGGATAATCCAAATAACACGCAACTTCATTTCCACCCTAACTCAAACATTTACGCCCAAGAGATAATGTTCGGACAGTTCCACTTCTAGGCACATTCCTATTTCAGGTACCATTGAACCCAACTGATCC…
Poecile_atricapilla_JX164165	CCACCACCCCATAATAAGGAGAAGGATTGGATGCAACTGCCAGCCCACCCAAAACAAAACATAGCCCAAGAAATAAAACAAACATTATCATAAATTTTCGCCCGGACTCTCTCCAGGACCTACGGCCTGAAAAGCCGCCGTTATAAAATTTAACTACGAAAACCTACTATAGCACCCCCCCCCTTCCCCCCCCGCATGTTTTTTCATGCTTTACAGGGTATGCATGTCTTTGCATTCAATTATTTACCGCATCAGACACTAATGTAATGTAGGATAATCCAAATAACACGCAACTTCATTTCCACCCTAACTCAAACATTTACGCCCAAGAGATAATGTTCGGACAGTTCCACTTCTAGGCACATTCCTATTTCAGGTACCATTGAACCCAACTGATCC…
Poecile_atricapilla_JX164173	CCACCACCCCATAATAAGGAGAAGGATTGGATGCAACTGCCAGCCCACCCAAAACAAAACATAGCCCAAGAAATAAAACAAACATTATCATAAATTTTCGCCCGGACTCTCTCCAGGACCTACGGCCTGAAAAGCCGCCGTTATAAAATTTAACTACGAAAACCTACTATAGCACCCCCCCCCTTCCCCCCCCGCATGTTTTTTCATGCTTTACAGGGTATGCATGTCTTTGCATTCAATTATTTACCGCATCAGACACTAATGTAATGTAGGATAATCCAAATAACACGCAACTTCATTTCCACCCTAACTCAAACATTTACGCCCAAGAGATAATGTTCGGACAGTTCCACTTCTAGGCACATTCCTATTTCAGGTACCATTGAACCCAACTGATCC…
Poecile_atricapilla_JX164149	CCACCACCCCATAATAAGGAGAAGGATTGGATGCAACTGCCAGCCCACCCAAAACAAAACATAGCCCAAGAAATAAAACAAACATTATCATAAATTTTCGCCCGGACTCTCTCCAGGACCTACGGCCTGAAAAGCCGCCGTTATAAAATTTAACTACGAAAACCTACTATAGCACCCCCCCCCTTCCCCCCCCGCATGTTTTTTCATGCTTTACAGGGTATGCATGTCTTTGCATTCAATTATTTACCGCATCAGACACTAATGTAATGTAGGATAATCCAAATAACACGCAACTTCATTTCCACCCTAACTCAAACATTTACGCCCAAGAGATAATGTTCGGACAGTTCCACTTCTAGGCACATTCCTATTTCAGGTACCATTGAACCCAACTGATCC…
Poecile_atricapilla_JX164150	CCACCACCCCATAATAAGGAGAAGGATTGGATGCAACTGCCAGCCCACCCAAAACAAAACATAGCCCAAGAAATAAAACAAACATTATCATAAATTTTCGCCCGGACTCTCTCCAGGACCTACGGCCTGAAAAGCCGCCGTTATAAAATTTAACTACGAAAACCTACTATAGCACCCCCCCCCTTCCCCCCCCGCATGTTTTTTCATGCTTTACAGGGTATGCATGTCTTTGCATTCAATTATTTACCGCATCAGACACTAATGTAATGTAGGATAATCCAAATAACACGCAACTTCATTTCCACCCTAACTCAAACATTTACGCCCAAGAGATAATGTTCGGACAGTTCCACTTCTAGGCACATTCCTATTTCAGGTACCATTGAACCCAACTGATCC…
Poecile_atricapilla_JX164151	CCACCACCCCATAATAAGGAGAAGGATTGGATGCAACTGCCAGCCCACCCAAAACAAAACATAGCCCAAGAAATAAAACAAACATTATCATAAATTTTCGCCCGGACTCTCTCCAGGACCTACGGCCCGAAAAGCCGCCGTTATAAAATTTAACTACGAAAACCTACTATAGCACCCCCCCCCTTCCCCCCCCGCATGTTTTTTCATGCTTTACAGGGTATGCATGTCTTTGCATTCAATTATTTACCGCATCAGACACTAATGTAATGTAGGATAATCCAAATAACACGCAACTTCATTTCCACCCTAACTCAAACATTTACGCCCAAGAGATAATGTTCGGACAGTTCCACTTCTAGGCACATTCCTATTTCAGGTACCATTGAACCCAACTGATCC…
Poecile_atricapilla_JX164152	CCACCACCCCATAATAAGGAGAAGGATTGGATGCAACTGCCAGCCCGCCCAAAACAAAACATAGCCCAAGAAATAAAACAAACATTATCATAAATTTTCGCCCGGACTCTCTCCAGGACCTACGGCCTGAAAAGCCGCCGTTATAAAATTTAACTACGAAAACCTACTATAGCACCCCCCCCCTTCCCCCCCCGCATGTTTTTTCATGCTTTACAGGGTATGCATGTCTTTGCATTCAATTATTTACCGCATCAGACACTAATGTAATGTAGGATAATCCAAATAACACGCAACTTCATTTCCACCCTAACTCAAACATTTACGCCCAAGAGATAATGTTCGGACAGTTCCACTTCTAGGCACATTCCTATTTCAGGTACCATTGAACCCAACTGATCC…
Poecile_atricapilla_JX164148	CCACCACCCCATAATAAGGAGAAGGATTGGATGCAACTGCCAGCCCACCCAAAACAAAACATAGCCCAAGAAATAAAACAAACATTATCATAAATTTTCGCCCGGACTCTCTCCAGGACCTACGGCCTGAAAAGCCGCCGTTATAAAATTTAACTACGAAAACCTACTATAGCACCCCCCCCCTTCCCCCCCCGCATGTTTTTTCATGCTTTACAGGGTATGCATGTCTTTGCATTCAATTATTTACCGCATCAGACACTAATGTAATGTAGGATAATCCAAATAACACGCAACTTCATTTCCACCCTAACTCAAACATTTACGCCCAAGAGATAATGTTCGGACAGTTCCACTTCTAGGCACATTCCTATTTCAGGTACCATTGAACCCAACTGATCC…
	;
End;
