# Supplementary material for: A latitudinal phylogeographic diversity gradient in birds
Source: PLoS Biol. 2017 Apr 13;15(4):e2001073. doi: 10.1371/journal.pbio.2001073 (PMC5390966; doi:10.1371/journal.pbio.2001073)
Supplement: S1 Data — (ZIP) [file pbio.2001073.s015.zip › S1_Data/Poecile-gambeli.nex]

#NEXUS
BEGIN DATA;
	DIMENSIONS NTAX=87 NCHAR=694;
	FORMAT DATATYPE = DNA GAP = - MISSING = ?;
	MATRIX
	DQ989105 ATGAACCCCCAAGCAAAACTAATTTTCACCACCAGCCTACTCCTGGGCACAACCATCACAATCACGAGCAACCACTGAGTCATAGCTTGAACTGGCCTCGAAATCAACACACTGGCCATCCTCCCCCTGATCTCAAAATCCCACCACCCACGAGCCTTCGAAGCCGCCACTAAATACTTCCTAGTCCAAGCAACCGCCTCAACCCTCGTACTATTCGCCAGCATAACTAATGCATGATCCACCGGACAGTGGGACATCACCCAACTAACCCACCCAACATCCTGCATAATCCTAACCTCGGCCCTCGCAATAAAATTAGGCCTGGTACCATTCCACTTCTGATTCCCCGAAGTCCTCCAAGGCTCCCCCCTTACCACAGGACTACTCCTA…
	DQ989104 ATGAACCCCCAAGCAAAACTAATTTTCACCACCAGCCTACTCCTGGGCACAACCATCACAATCACGAGCAACCACTGAGTCATAGCTTGAACTGGCCTCGAAATCAACACACTGGCCATCCTCCCCCTGATCTCAAAATCCCACCACCCACGAGCCATCGAAGCCGCCACTAAATACTTCCTAGTCCAAGCAACCGCCTCAACCCTCGTACTATTCGCCAGCATAACTAATGCATGATCCACCGGACAGTGGGACATCACCCAACTAACCCACCCAACATCCTGCATAATCCTAACCTCGGCCCTCGCAATAAAATTAGGCCTGGTACCATTCCACTTCTGATTCCCCGAAGTCCTCCAAGGCTCCCCCCTTACCACAGGACTACTCCTA…
	DQ989103 ATGAACCCCCAAGCAAAACTAATTTTCACCACCAGCCTACTCCTGGGCACAACCATCACAATCACGAGCAACCACTGAGTCATAGCTTGAACTGGCCTCGAAATCAACACACTGGCCATCCTCCCCCTGATCTCAAAATCCCACCACCCACGAGCCATCGAAGCCGCCACTAAATACTTCCTAGTCCAAGCAACCGCCTCAACCCTAGTACTATTCGCCAGCATAACTAATGCATGATCCACCGGACAGTGGGACATCACCCAACTAACCCACCCAACATCCTGCATAATCCTAACCTCGGCCCTCGCAATAAAATTAGGCCTGGTACCATTCCACTTCTGATTCCCCGAAGTCCTCCAAGGCTCCCCCCTTACCACAGGACTACTCCTA…
	DQ989102 ATGAACCCCCAAGCAAAACTAATTTTCACCACCAGCCTACTCCTGGGCACAACCATCACAATCACGAGCAACCACTGAGTCATAGCTTGAACTGGCCTCGAAATCAACACACTGGCCATCCTCCCCCTGATCTCAAAATCCCACCACCCACGAGCCATCGAAGCCGTCACTAAATACTTCCTAGTCCAAGCAACCGCCTCAACCCTCGTACTATTCGCCAGCATAACTAATGCATGATCCACCGGACAGTGGGACATCACCCAACTAACCCACCCAACATCCTGCATAATCCTAACCTCGGGCCTCGCAATAAAATTAGGCCTGGTACCATTCCACTTCTGATTCCCCGAAGTCCTCCAAGGCTCCCCCCTTACCACAGGACTACTCCTA…
	DQ989101 ATGAACCCCCAAGCAAAACTAATTTTCACCACCAGCCTACTCCTGGGCACAACCATCACAATCACGAGCAACCACTGAGTCATAGCTTGAACTGGCCTCGAAATCAACACACTGGCCATCCTCCCCCTGATCTCAAAATCCCACCACCCACGAGCCATCGAAGCCGCCACTAAATACTTCCTAGTCCAAGCAACCGCCTCAACCCTCGTACTATTCGCCAGCATAACTAATGCATGATCCACCGGACAGTGGGACATCACCCAACTAACCCACCCAACATCCTGCATAATCCTAACCTCGGCCCTCGCAATAAAATTAGGCCTGGTACCATTCCACTTCTGATTCCCCGAAGTCCTCCAAGGCTCCCCCCTTACCACAGGACTACTCCTA…
	DQ989100 ATGAACCCCCAAGCAAAACTAATTTTCACCACCAGCCTACTCCTGGGCACAACCATCACAATCACGAGCAACCACTGAGTCATAGCTTGAACTGGCCTCGAAATCAACACACTGGCCATCCTCCCCCTGATCTCAAAATCCCACCACCCACGAGCCATCGAAGCCGCCACTAAATACTTCCTAGTCCAAGCAACCGCCTCAACCCTAGTACTATTCGCCAGCATAACTAATGCATGATCCACCGGACAGTGGGACATCACCCAACTAACCCACCCAACATCCTGCATAATCCTAACCTCGGCCCTCGCAATAAAATTAGGCCTGGTACCATTCCACTTCTGATTCCCCGAAGTCCTCCAAGGCTCCCCCCTTACCACAGGACTACTCCTA…
	DQ989099 ATGAACCCCCAAGCAAAACTAATTTTCACCACCAGCCTACTCCTGGGCACAACCATCACAATCACGAGCAACCACTGAGTCATAGCTTGAACTGGCCTCGAAATCAACACACTGGCCATCCTCCCCCTGATCTCAAAATCCCACCACCCACGAGCCATCGAAGCCGCCACTAAATACTTCCTAGTCCAAGCAACCGCCTCAACCCTCGTACTATTCGCCAGCATAACTAATGCATGATCCACCGGACAGTGGGACATCACCCAACTAACCCACCCAACATCCTGCATAATCCTAACCTCGGCCCTCGCAATAAAATTAGGCCTGGTACCATTCCACTTCTGATTCCCCGAAGTCCTCCAAGGCTCCCCCCTTACCACAGGACTACTCCTA…
	DQ989098 ATGAACCCCCAAGCAAAACTAATTTTCACCACCAGCCTACTCCTGGGCACAACCATCACAATCACGAGCAACCACTGAGTCATAGCTTGAACTGGCCTCGAAATCAACACACTGGCCATCCTCCCCCTGATCTCAAAATCCCACCACCCACGAGCCATCGAAGCCGCCACTAAATACTTCCTAGTCCAAGCAACCGCCTCAACCCTCGTACTATTCGCCAGCATAACTAATGCATGATCCACCGGACAGTGGGACATCACCCAACTAACCCACCCAACATCCTGCATAATCCTAACCTCGGCCCTCGCAATAAAATTAGGCCTGGTACCATTCCACTTCTGATTCCCCGAAGTCCTCCAAGGCTCCCCCCTTACCACAGGACTACTCCTA…
	DQ989097 ATGAACCCCCAAGCAAAACTAATTTTCACCACCAGCCTACTCCTGGGCACAACCATCACAATCACGAGCAACCACTGAGTCATAGCTTGAACTGGCCTCGAAATCAACACACTGGCCATCCTCCCCCTGATCTCAAAATCCCACCACCCACGAGCCATCGAAGCCGCCACTAAATACTTCCTAGTCCAAGCAACCGCCTCAACCCTCGTACTATTCGCCAGCATAACTAATGCATGATCCACCGGACAGTGGGACATCACCCAACTAACCCACCCAACATCCTGCATAATCCTAACCTCGGCCCTCGCAATAAAATTAGGCCTGGTACCATTCCACTTCTGATTCCCCGAAGTCCTCCAAGGCTCCCCCCTTACCACAGGACTACTCCTA…
	DQ989096 ATGAACCCCCAAGCAAAACTAATTTTCACCACCAGCCTACTCCTGGGCACAACCATCACAATCACGAGCAACCACTGAGTCATAGCTTGAACTGGCCTCGAAATCAACACACTGGCCATCCTCCCCCTGATCTCAAAATCCCACCACCCACGAGCCATCGAAGCCGCCACTAAATACTTCCTAGTCCAAGCAACCGCCTCAACCCTCGTACTATTCGCCAGCATAACTAATGCATGATCCACCGGACAGTGGGACATCACCCAACTAACCCACCCAACATCCTGCATAATCCTAACCTCGGCCCTCGCAATAAAATTAGGCCTGGTACCATTCCACTTCTGATTCCCCGAAGTCCTCCAAGGCTCCCCCCTTACCACAGGACTACTCCTA…
	DQ989095 ATGAACCCCCAAGCAAAACTAATTTTCACCACCAGCCTACTCCTGGGCACAACCATCACAATCACGAGCAACCACTGAGTCATAGCTTGAACTGGCCTCGAAATCAACACACTGGCCATCCTCCCCCTGATCTCAAAATCCCACCACCCACGAGCCATCGAAGCCGCCACTAAATACTTCCTAGTCCAAGCAACCGCCTCAACCCTCGTACTATTCGCCAGCATAACTAATGCATGATCCACCGGACAGTGGGACATCACCCAACTAACCCACCCAACATCCTGCATAATCCTAACCTCGGCCCTCGCAATAAAATTAGGCCTGGTACCATTCCACTTCTGATTCCCCGAAGTCCTCCAAGGCTCCCCCCTTACCACAGGACTACTCCTA…
	DQ989094 ATGAACCCCCAAGCAAAACTAATTTTCACCACCAGCCTACTCCTGGGCACAACCATCACAATCACGAGCAACCACTGAGTCATAGCTTGAACTGGCCTCGAAATCAACACACTGGCCATCCTCCCCCTGATCTCAAAATCCCACCACCCACGAGCCATCGAAGCCGCCACTAAATACTTCCTAGTCCAAGCAACCGCCTCAACCCTAGTACTATTCGCCAGCATAACTAATGCATGATCCACCGGACAGTGGGACATCACCCAACTAACCCACCCAACATCCTGCATAATCCTAACCTCGGCCCTCGCAATAAAATTAGGCCTGGTACCATTCCACTTCTGATTCCCCGAAGTCCTCCAAGGCTCCCCCCTTACCACAGGACTACTCCTA…
	DQ989093 ATGAACCCCCAAGCAAAACTAATTTTCACCACCAGCCTACTCCTGGGCACAACCATCACAATCACGAGCAACCACTGAGTCATAGCTTGAACTGGCCTCGAAATCAACACACTGGCCATCCTCCCCCTGATCTCAAAATCCCACCACCCACGAGCCATCGAAGCCGCCACTAAATACTTCCTAGTCCAAGCAACCGCCTCAACCCTCGTACTATTCGCCAGCATAACTAATGCATGATCCACCGGACAGTGGGACATCACCCAACTAACCCACCCAACATCCTGCATAATCCTAACCTCGGCCCTCGCAATAAAATTAGGCCTGGTACCATTCCACTTCTGATTCCCCGAAGTCCTCCAAGGCTCCCCCCTTACCACAGGACTACTCCTA…
	DQ989092 ATGAACCCCCAAGCAAAACTAATTTTCACCACCAGCCTACTCCTGGGCACAACCATCACAATCACGAGCAACCACTGAGTCATAGCTTGAACTGGCCTCGAAATCAACACACTGGCCATCCTCCCCCTGATCTCAAAATCCCACCACCCACGAGCCATCGAAGCCGCCACTAAATACTTCCTAGTCCAAGCAACCGCCTCAACCCTCGTACTATTCGCCAGCATAACTAATGCATGATCCACCGGACAGTGGGACATCACCCAACTAACCCACCCAACATCCTGCATAATCCTAACCTCGGCCCTCGCAATAAAATTAGGCCTAGTACCATTCCACTTCTGATTCCCCGAAGTCCTCCAAGGCTCCCCCCTTACCACAGGACTACTCCTA…
	DQ989091 ATGAACCCCCAAGCAAAACTAATTTTCACCACCAGCCTACTCCTGGGCACAACCATCACAATCACGAGCAACCACTGAGTCATAGCTTGAACTGGCCTCGAAATCAACACACTGGCCATCCTCCCCCTGATCTCAAAATCCCACCACCCACGAGCCATCGAAGCCGCCACTAAATACTTCCTAGTCCAAGCAACCGCCTCAACCCTCGTACTATTCGCCAGCATAACTAATGCATGATCCACCGGACAGTGGGACATCACCCAACTAACCCACCCAACATCCTGCATAATCCTAACCTCGGCCCTCGGAATAAAATTAGGCCTGGTACCATTCCACTTCTGATTCCCCGAAGTCCTCCAAGGCTTCCCCCTTACCACAGGACTACTCCTA…
	DQ989090 ATGAACCCCCAAGCAAAACTAATTTTCACCACCAGCCTACTCCTGGGCACAACCATCACAATCACGAGCAACCACTGAGTCATAGCTTGAACTGGCCTCGAAATCAACACACTGGCCATCCTCCCCCTGATCTCAAAATCCCACCACCCACGAGCCATCGAAGCCGCCACTAAATACTTCCTAGTCCAAGCAACCGCCTCAACCCTCGTACTATTCGCCAGCATAACTAATGCATGATCCACCGGACAGTGGGACATCACCCAACTAACCCACCCAACATCCTGCATAATCCTAACCTCGGCCCTCGCAATAAAATTAGGCCTGGTACCATTCCACTTCTGATTCCCCGAAGTCCTCCAAGGCTCCCCCCTTACCACAGGACTACTCCTA…
	DQ989089 ATGAACCCCCAAGCAAAACTAATTTTCACCACCAGCCTACTCCTGGGCACAACCATCACAATCACGAGCAACCACTGAGTCATAGCTTGAACTGGCCTCGAAATCAACACACTGGCCATCCTCCCCCTGATCTCAAAATCCCACCACCCACGAGCCATCGAAGCCGCCACTAAATGCTTCCTAGTCCAAGCAACCGCCTCAACCCTCGTACTATTCGCCAGCATAACTAATGCATGATCCACCGGACAGTGGGACATCACCCAACTAACCCACCCAACATCCTGCATAATTCTAACCTCGGCCCTCGCAATAAAACTAGGCCTGGTACCATTCCACTTCTGATTCCCCGAAGTCCTCCAAGGCTCCCCCCTTACCACAGGACTACTCCTA…
	DQ989088 ATGAACCCCCAAGCAAAACTAATTTTCACCACCAGCCTACTCCTGGGCACAACCATCACAATCACGAGCAACCACTGAGTCATAGCTTGAACTGGCCTCGAAATCAACACACTGGCCATCCTCCCCCTGATCTCAAAATCCCACCACCCACGAGCCATCGAAGCCGCCACTAAATACTTCCTAGTCCAAGCAACCGCCTCAACCCTCGTACTATTCGCCAGCATAACTAATGCATGATCCACCGGACAGTGGGACATCACCCAACTAACCCACCCAACATCCTGCATAATCCTAACCTCGGCCCTCGCAATAAAATTAGGCCTGGTACCATTCCACTTCTGATTCCCCGAAGTCCTCCAAGGCTCCCCCCTTACCACAGGACTACTCCTA…
	DQ989087 ATGAACCCCCAAGCAAAACTAATTTTCACCACCAGCCTACTCCTGGGCACAACCATCACAATCACGAGCAACCACTGAGTCATAGCTTGAACTGGCCTCGAAATCAACACACTGGCCATCCTCCCCCTGATCTCAAAATCCCACCACCCACGAGCCATCGAAGCCGCCACTAAATACTTCCTAGTCCAAGCAACCGCCTCAACCCTCGTACTATTCGCCAGCATAACTAATGCATGATCCACCGGACAGTGGGACATCACCCAACTAACCCACCCAACATCCTGCATAATCCTAACCTCGGCCCTCGCAATAAAATTAGGCCTGGTACCATTCCACTTCTGATTCCCCGAAGTCCTCCAAGGCTCCCCCCTTACCACAGGACTACTCCTA…
	DQ989086 ATGAACCCCCAAGCAAAACTAATTTTCACCACCAGCCTACTCCTGGGCACAACCATCACAATCACGAGCAACCACTGAGTCATAGCTTGAACTGGCCTCGAAATCAACACACTGGCCATCCTCCCCCTGATCTCAAAATCCCACCACCCACGAGCCATCGAAGCCGCCACTAAATACTTCCTAGTCCAAGCAACCGCCTCAACCCTCGTACTATTCGCCAGCATAACTAATGCATGATCCACCGGACAGTGGGACATCACCCAACTAACCCACCCAACATCCTGCATAATCCTAACCTCGGCCCTCGCAATAAAATTAGGCCTGGTACCATTCCACTTCTGATTCCCCGAAGTCCTCCAAGGCTCCCCCCTTACCACAGGACTACTCCTA…
	DQ989085 ATGAACCCCCAAGCAAAACTAATTTTCACCACCAGCCTACTCCTGGGCACAACCATCACAATCACGAGCAACCACTGAGTCATAGCTTGAACTGGCCTCGAAATCAACACACTGGCCATCCTCCCCCTGATCTCAAAATCCCACCACCCACGAGCCATCGAAGCCGCCACTAAATACTTCCTAGTCCAAGCAACCGCCTCAACCCTCGTACTATTCGCCAGCATAACTAATGCATGATCCACCGGACAGTGGGACATCACCCAACTAACCCACCCAACATCCTGCATAATCCTAACCTCGGCCCTCGCAATAAAATTAGGCCTGGTACCATTCCACTTCTGATTCCCCGAAGTCCTCCAAGGCTCCCCCCTTACCACAGGACTACTCCTG…
	DQ989084 ATGAACCCCCAAGCAAAACTAATTTTCACCACCAGCCTACTCCTGGGCACAACCATCACAATCACGAGCAACCACTGAGTCATAGCTTGAACTGGCCTCGAAATCAACACACTGGCCATCCTCCCCCTGATCTCAAAATCCCACCACCCACGAGCCATCGAAGCCGCCACTAAATACTTCCTAGTCCAAGCAGCCGCCTCAACCCTCGTACTATTCGCCAGCATAACTAATGCATGATCCACCGGACAGTGGGACATCACCCAACTAACCCACCCAACATCCTGCATAATCCTAACCTCGGCCCTCGCAATAAAATTAGGCCTGGTACCATTCCACTTCTGATTCCCCGAAGTCCTCCAAGGCTCCCCCCTTACCACAGGACTACTCCTA…
	DQ989083 ATGAACCCCCAAGCAAAACTAATTTTCACCACCAGTCTACTCCTGGGCACAACCATCACAATGACGAGCAACCACTGAGTCATAGCTTGAACTGGCCTCGAAATCAACACACTGGCCATCCTCCCCCTGATCTCAAAATCCCACCACCCACGAGCCATCGAAGCCGCCACTAAATACTTCCTAGTCCAAGCAACCGCCTCAACCCTCGTACTATTCGCCAGCATAACTAATGCATGATCCACCGGACAGTGGGACATCACCCAACTAACCCACCCAACATCCTGCATAATCCTAACCTCGGCCCTCGCAATAAAATTAGGCCTGGTACCATTCCACTTCTGATTCCCCGAAGTCCTCCAAGGCTCCCCCCTTACCACAGGACTACTCCTA…
	DQ989082 ATGAACCCCCAAGCAAAACTAATTTTCACCACCAGCCTACTCCTGGGCACAACCATCACAATCACGAGCAACCACTGAGTGATAGCTTGAACTGGCCTCGAAATCAACACACTGGCCATCCTCCCCCTGATCTCAAAATCCCACCACCCACGAGCCATCGAAGCCGACACTAAATACTTCCTAGTCCAAGCAACCGCCTCAACCCTCGTACTATTCGCCAGCATAACTAATGCATGATCCACCGGACAGTGGGACATCACCCAACTAACCCACCCAACATCCTGCATAATCCTAACCTCGGCCCTCGCAATAAAATTAGGCCTGGTACCATTCCACTTCTGATTCCCCGAAGTCCTCCAAGGCTCCCCCCTTACCACAGGACTACTCCTA…
	DQ989081 ATGAACCCCCAAGCAAAACTAATTTTCACCACCAGCCTACTCCTGGGCACAACCATCACAATCACGAGCAACCACTGAGTCATAGCTTGAACTGGCCTCGAAATCAACACACTGGCCATCCTCCCCCTGATCTCAAAATCCCACCACCCACGAGCCATCGAAGCCGCCACTAAATACTTCCTAGTCCAAGCAACCGCCTCAACCCTCGTACTATTCGCCAGCATAACTAATGCATGATCCACCGGACAGTGGGACATCACCCAACTAACCCACCCAACATCCTGCATAATCCTAACCTCAGCCCTCGCAATAAAATTAGGCCTGGTACCATTCCACTTCTGATTCCCCGAAGTCCTCCAAGGCTCCCCCCTTACCACAGGACTACTCCTA…
	DQ989080 ATGAACCCCCTAGCAAAACTAATTTTCACCACCAGCCTACTCCTGGGCACAACCATCACAATCACGAGCAACCACTGAGTCATAGCTTGAACTGGCCTCGAAATCAACACACTGGCCATCCTCCCCCTGATCTCAAAATCCCACCACCCACGAGCCATCGAAGCCGCCACTAAATACTTCCTAGTCCAAGCAACCGCCTCAACCCTCGTACTATTCGCCAGCATAACTAATGCATGATCCACCGGACAGTGGGACATCACCCAACTAACCCACCCAACATCCTGCATAATTCTAACCTCGGCCCTCGCAATAAAATTAGGCCTGGTACCATTCCACTTCTGATTCCCCGAAGTCCTCCAAGGCTCCCCCCTTACCACAGGACTACTCCTA…
	DQ989079 ATGAACCCCCAAGCAAAACTAATTTTCACCACCAGCCTACTCCTGGGCACAACCATCACAATCTCGAGCAACCACTGAGTCATAGCTTGAACTGGCCTCGAAATCAACACACTGGCCATCCTCCCCCTGATCTCAAAATCCCACCACCCACGAGCCATCGAAGCCGCCACTAAATACTTCCTAGTCCAAGCAACCGCCTCAACCCTCGTACTATTCGCCAGCATAACTAATGCATGATCCACCGGACAGTGGGACATCACCCAACTAACCCACCCAACATCCTGCATAATCCTAACCTCGGCCCTCGCAATAAAATTAGGCCTGGTACCATTCCACTTCTGATTCCCCGAAGTCCTCCAAGGCTCCCCCCTTACCACAGGACTACTCCTA…
	DQ989078 ATGAACCCCCAAGCAAAACTAATTTTCACCACCAGCCTACTCCTGGGCACAACCATCACAATCACGAGCAACCACTGAGTCATAGCTTGAACTGGCCTCGAAATCAACACACTGGCCATCCTCCCCCTGATCTCAAAATCCCACCACCCACGAGCCATCGAAGCCGCCACTAAATACTTCCTAGTCCAAGCAACCGCCTCAACCCTCGTACTATTCGCCAGCATAACTAATGCATGATCCACCGGACAGTGGGACATCACCCAACTAACCCACCCAACATCCTGCATAATCCTAACCTCGGCCCTCGCAATAAAATTAGGCCTGGTACCATTCCACTTCTGATTCCCCGAAGTCCTCCAAGGCTCCCCCCTTACCACAGGACTACTCCTA…
	DQ989077 ATGAACCCCCAAGCAAAACTAATTTTCACCACCAGCCTACTCCTGGGCACAACCATCACAATCACGAGCAACCACTGAGTCATAGCTTGAACTGGCCTCGAAATCAACACACTGGCCATCCTCCCCCTGATCTCAAAATCCCACCACCCACGAGCCATCGAAGCCGCCACTAAATACTTCCTAGTCCAAGCAACCGCCTCAACCCTCGTACTATTCGCCAGCATAACTAATGCATGATCCACCGGACAGTGGGACATCACCCAACTAACCCACCCAACATCCTGCATAATCCTAACCTCGGCCCTCGCAATAAAATTAGGCCTGGTACCATTCCACTTCTGATTCCCCGAAGTCCTCCAAGGCTCCCCCCTTACCACAGGACTACTCCTA…
	DQ989076 ATGAACCCCCTAGCAAAACTAATTTTCACCACCAGCCTACTCCTGGGCACAACCATCACAATCACGAGCCACCACTGAGTCATAGCTTGAACTGGCCTCGAAATCAACACACTGGCCATCCTCCCCCTGATCTCAAAATCCCACCACCCACGAGCCATCGAAGCCGCCACTAAATACTTCCTAGTCCAAGCAACCGCCTCAACCCTCGTACTATTCGCCAGCATAACTAATGCATGATCCACCGGACAGTGGGACATCACCCAACTAACCCACCCAACATCCTGCATAATCCTAACCTCGGCCCTCGCAATAAAATTAGGCCTGGTACCATTCCACTTCTGATTCCCCGAAGTCCTCCAAGGCTCCCCCCTTACCACAGGACTACTCCTA…
	DQ989075 ATGAACCCCCAAGCAAAACTAATTTTCACCACCAGCCTACTCCTGGGCACAACCATCACAATCACGAGCAACCACTGAGTCATAGCTTGAACTGGCCTCGAAATCAACACACTGGCCATCCTCCCCCTGATCTCAAAATCCCACCACCCACGAGCCATCGAAGCCGCCACTAAATACTTCCTAGTCCAAGCAACCGCCTCAACCCTCGTACTATTCGCCAGCATAACTAATGCATGATCCACCGGACAGTGGGACATCACCCAACTAACCCACCCAACATCCTGCATAATCCTAACCTCGGCCCTCGCAATAAAATTAGGCCTGGTACCATTCCACTTCTGATTCCCCGAAGTCCTCCAAGGCTCCCCCCTTACCACAGGACTACTCCTA…
	DQ989074 ATGAACCCCCAAGCAAAACTAATTTTCACCACCAGCCTACTCCTGGGCACAACCATCACAATCACGAGCAACCACTGAGTCATAGCTTGAACTGGCCTCGAAATCAACACACTGGCCATCCTCCCCCTGATCTCAAAATCCCACCACCCACGAGCCATCGAAGCCGCCACTAAATACTTTCTAGTCCAAGCAACCGCCTCAACCCTCGTACTATTCGCCAGCATAACTAATGCATGATCCACCGGACAGTGGGACATCACCCAACTAACCCACCCAACATCCTGCATAATCCTAACCTCGGCCCTCGCAATAAAATTAGGCCTGGTACCATTCCACTTCTGATTCCCCGAAGTCCTCCAAGGCTCCCCCCTTACCACAGGACTACTCCTA…
	DQ989073 ATGAACCCCCAAGCAAAACTAATTTTCACCACCAGCCTACTCCTAGGCACAACCATCACAATCACGAGCAACCACTGAGTCATAGCTTGAACTGGCCTCGAAATCAACACACTGGCCATCCTCCCCCTGATCTCAAAATCCCACCACCCACGAGCCATCGAAGCCGCCACTAAATACTTCCTAGTCCAAGCAACCGCCTCAACCCTCGTACTATTCGCCAGCATAACTAATGCATGATCCACCGGACAGTGGGACATCACCCAACTAACCCACCCAACATCCTGCATAATTCTAACCTCGGCCCTCGCAATAAAATTAGGCCTGGTACCATTCCACTTCTGATTCCCCGAAGTCCTCCAAGGCTCCCCCCTTACCACAGGACTACTCCTA…
	DQ989072 ATGAACCCCCAAGCAAAACTAATTTTCACCACCAGCCTACCCCTGGGCACAACCATCACAATCACGAGCAACCACTGAGTCATAGCTTGAACTGGCCTCGAAATCAACACACTGGCCATCCTCCCCCTGATCTCAAAATCCCACCACCCACGAGCCATCGAAGCCGCCACTAAATACTTCCTAGTCCAAGCAACCGCCTCAACCCTCGTACTATTCGCCAGCATAACTAATGCATGATCCACCGGACAGTGGGACATCACCCAACTAACCCACCCAACATCCTGCATAATTCTAACCTCGGCCCTCGCAATAAAATTAGGCCTGGTACCATTCCACTTCTGATTCCCCGAAGTCCTCCAAGGCTCCCCCCTTACCACAGGACTACTCCTA…
	DQ989071 ATGAACCCCCAAGCAAAACTAATTTTCACCACCAGCCTACTCCTGGGCACAACAATAACAATCACGAGCAACCACTGAGTCATAACTTGAACTGGCCTCGAAATCAACACACTGGCCATCCTCCCCCTGATCTCAAAATCCCACCACCCACGAGCCATCGAAGCCGCCACTAAATACTTCCTAGTCCAAGCAACCGCCTCAACCCTCGTACTATTCGCCAGCATAACTAATGCATGATCCACCGGACAGTGGGACATCACCCAACTAACCCACCCAACATCCTGCATAATCCTAACCTCGGCCCTCGCAATAAAATTAGGCCTGGTACCATTCCACTTCTGATTCCCCGAAGTCCTCCAAGGCTCCCCCCTTACCACAGGACTACTCCTA…
	DQ989070 ATGAACCCCCAAGCAAAACTAATTTTCACCACCAGCCTACTCCTGGGCACAACCATCACAATCACGAGCAACCACTGAGTCATAGCTTGAACTGGCCTCGAAATCAACACACTGGCCATCCTCCCCCTGATCTCAAAATCCCACCACCCACGAGCCATCGAAGCCGCCACTAAATACTTCCTAGTCCAAGCAACCGCCTCAACCCTCGTACTATTCGCCAGCATAACTAATGCATGATCCACCGGACAGTGGGACATCACCCAACTAACCCACCCAACATCCTGCATAATCCTAACCTCGGCCCTCGCAATAAAATTAGGCCTGGTACCATTCCACTTCTGATTCCCCGAAGTCCTCCAAGGCTCCCCCCTTACCACAGGACTACTCCTA…
	DQ989069 ATGAACCCCCAAGCAAAACTAATTTTCACCACCAGCCTACTCCTGGGCACAACCATCACAATCACGAGCAACCACTGAGTCATAGCTTGAACTGGCCTCGAAATCAACACACTGGCCATCCTCCCCCTGATCTCAAAATCCCACCACCCACGAGCCATCGAAGCCGCCACTAAATACTTCCTAGTCCAAGCAACCGCCTCAACCCTCGTACTATTCGCCAGCATAACTAATGCATGATCCACCGGACAGTGGGACATCACCCAACTAACCCACCCAACATCCTGCATAATCCTAACCTCGGCCCTCGCAATAAAATTAGGCCTGGTACCATTCCACTTCTGATTCCCCGAAGTCCTCCAAGGCTCCCCCCTTACCACAGGACTACTCCTA…
	DQ989068 ATGAACCCCCAAGCAAAACTAATTTTCACCACCAGCCTACTCCTGGGCACAACCATCACAATCACGAGCAACCACTGAGTCATAGCTTGAACTGGCCTCGAAATCAACACACTGGCCATCCTCCCCCTGATCTCAAAATCCCACCACCCACGAGCCATCGAAGCCGCCACTAAATACTTCCTAGTCCAAGCAACCGCCTCAACCCTCGTACTATTCGCCAGCATAACTAATGCATGATCCACCGGACAGTGGGACATCACCCAACTAACCCACCCAACATCCTGCATAATCCTAACCTCGGCCCTCGCAATAAAATTAGGCCTGGTACCATTCCACTTCTGATTCCCCGAAGTCCTCCAAGGCTCCCCCCTTACCACAGGACTACTCCTA…
	DQ989067 ATGAACCCCCAAGCAAAACTAATTTTCACCACCAGCCTACTCCTGGGCACAACCATCACAATCACGAGCAACCACTGAGTCATAGCTTGAACTGGCCTCGAAATCAACACACTGGCCATCCTCCCCCTGATCTCAAAATCCCACCACCCACGAGCCATCGAAGCCGCCACTAAATACTTCCTAGTCCAAGCAACCGCCTCAACCCTCGTACTATTCGCCAGCATAACTAATGCATGATCCACCGGACAGTGGGACATCACCCAACTAACCCACCCAACATCCTGCATAATCCTAACCTCGGCCCTCGCAATAAAATTAGGCCTGGTACCATTCCACTTCTGATTCCCCGAAGTCCTCCAAGGCTCCCCCCTTACCACAGGACTACTCCTA…
	DQ989066 ATGAACCCCCAAGCAAAACTAATTTTCACCACCAGCCTACTCCTGGGCACAACCATCACAATCACGAGCAACCACTGAGTCATAGCTTGAACTGGCCTCGAAATCAACACACTGGCCATCCTCCCCCTGATCTCAAAATCCCACCACCCACGAGCCATCGAAGCCGCCACTAAATACTTCCTAGTCCAAGCAACCGCCTCAACCCTCGTACTATTCGCCAGCATAACTAATGCATGATCCACCGGACAGTGGGACATCAGCCAACTAACCCACCCAACATCCTGCATAATCCTAACCTCGGCCCTCGCAATAAAATTAGGCCTGGTACCATTCCACTTCTGATTCCCCGAAGTCCTCCAAGGCTCCCCCCTTACCACAGGACTACTCCTA…
	DQ989065 ATGAACCCCCAAGCAAAACTAATTTTCACCACCAGCCTACTCCTGGGCACAACCATCACAATCACAAGCAACCACTGAGTCATAGCTTGAACTGGCCTCGAAATCAACACACTGGCCATCCTCCCCCTGATCTCAAAATCCCACCACCCACGAGCCATCGAAGCCGCCACTAAATACTTCCTAGTCCAAGCAACCGCCTCAACCCTCGTACTATTCGCCAGCATAACTAATGCATGATCCACCGGACAGTGGGACATCACCCAACTAACCCACCCAACATCCTGCATAATCCTAACCTCGGCCCTCGCAATAAAATTAGGCCTGGTACCATTCCACTTCTGATTCCCCGAAGTCCTCCAAGGCTCCCCCCTTACCACAGGACTACTCCTA…
	DQ989064 ATGAACCCCCAAGCAAAACTAATTTTCACCACCAGCCTACTCCTAGGCACAACCATCACAATCACGAGCAACCACTGAGTCATAGCTTGAACTGGCCTCGAAATCAACACACTGGCCATCCTCCCCCTGATCTCAAAATCCCACCACCCACGAGCCATCGAAGCCGCCACTAAATACTTCCTAGTCCAAGCAACCGCCTCAACCCTCGTACTATTCGCCAGCATAACTAATGCATGATCCACCGGACAGTGGGACATCACCCAACTAACCCACCCAACATCCTGCATAATCCTAACCTCGGCCCTCGCAATAAAATTAGGCCTGGTACCATTCCACTTCTGATTCCCCGAAGTCCTCCAAGGCTCCCCCCTTACCACAGGACTACTCCTA…
	DQ989063 ATGAACCCCCAAGCAAAACTAATTTTCACCACCAGCCTACTCCTGGGCACAACCATCACAATCACGAGCAACCACTGAGTCATAGCTTGAACTGGCCTCGAAATCAACACACTGGCCATCCTCCCCCTGATCTCAAAATCCCACCACCCACGAGCCATCGAAGCCGCCACTAAATGCTTCCTAGTCCAAGCAACCGCCTCAACCCTCGTACTATTCGCCAGCATAACTAATGCATGATCCACCGGACAGTGGGACATCACCCAACTAACCCACCCAACATCCTGCATAATTCTAACCTCGGCCCTCGCAATAAAATTAGGCCTGGTACCATTCCACTTCTGATTCCCCGAAGTCCTCCAAGGCTCCCCCCTTACCACAGGACTACTCCTA…
	DQ989062 ATGAACCCCCAAGCAAAACTAATTTTCACCACCAGCCTACTCCTGGGCACAACCATCACAATCACGAGCAACCACTGAGTCATAGCTTGAACTGGCCTCGAAATCAACACACTGGCCATCCTCCCCCTGATCTCAAAATCCCACCACCCACGAGCCATCGAAGCCGCCACTAAATACTTCCTAGTCCAAGCAACCGCCTCAACCCTCGTACTATTCGCCAGCATAACTAATGCATGATCCACCGGACAGTGGGACATCACCCAACTAACCCACCCAACATCCTGCATAATTCTAACCTCGGCCCTCGCAATAAAATTAGGCCTGGTACCATTCCACTTCTGATTCCCCGAAGTCCTCCAAGGCTCCCCCCTTACCACAGGACTACTCCTA…
	DQ989061 ATGAACCCCCAAGCAAAACTAATTTTCACCACCAGCCTACTCCTGGGCACAACCATCACAATCACGAGCAACCACTGAGTCATAGCTTGAACTGGCCTCGAAATCAACACACTGGCCATCCTCCCCCTGATCTCAAAATCCCACCACCCACGAGCCATCGAAGCCGCCACTAAATACTTCCTAGTCCAAGCAACCGCCTCAACCCTCGTACTATTCGCCAGCATAACTAATGCATGATCCACCGGACAGTGAGACATCACCCAACTAACCCACCCAACATCCTGCATAATCCTAACCTCGGCCCTCGCAATAAAATTAGGCCTGGTACCATTCCACTTCTGATTCCCCGAAGTCCTCCAAGGCTCCCCCCTTACCACAGGACTACTCCTA…
	DQ989060 ATGAACCCCCAAGCAAAACTAATTTTCACCACCAGCCTACTCCTGGGCACAACCATCACAATCACGAGCAACCACTGAGTCATAGCTTGAACTGGCCTCGAAATCAACACACTGGCCATCCTCCCCCTGATCTCAAAATCCCACCACCCACGAGCCATCGAAGCCGCCACTAAATACTTCCTAGTCCAAGCAACCGCCTCAACCCTCGTACTATTCGCCAGCATAACTAATGCATGATCCACCGGACAGTGGGACATCACCCAACTAACCCACCCAACATCCTGCATAATTCTAACCTCGGCCCTCGCAATAAAATTAGGCCTGGTACCATTCCACTTCTGATTCCCCGAAGTCCTCCAAGGCTCCCCCCTTACCACAGGATTACTCCTA…
	DQ989059 ATGAACCCCCAAGCAAAACTAATTTTCACCACCAGCCTACTCCTGGGCACAACCATCACAATCACGAGCAACCACTGAATCATAGCTTGAACTGGCCTCGAAATCAACACACTGGCCATCCTCCCCCTGATCTCAAAATCCCACCACCCACGAGCCATCGAAGCCGCCACTAAATACTTCCTAGTCCAAGCAACCGCCTCAACCCTCGTACTATTCGCCAGCATAACTAATGCATGATCCACCGGACAGTGGGACATCACCCAACTAACCCACCCAACATCCTGCATAATCCTAACCTCGGCCCTCGCAATAAAATTAGGCCTGGTACCATTCCACTTCTGATTCCCCGAAGTCCTCCAAGGCTCCCCCCTTACCACAGGACTACTCCTA…
	DQ989058 ATGAACCCCCAAGCAAAACTAATTTTCACCACCAGCCTATTCCTGGGCACAACCATCACAATCACGAGCAACCACTGAGTCATAGCTTGAACTGGCCTCGAAATCAACACACTGGCCATCCTCCCCCTGATCTCAAAATCCCACCACCCACGAGCCATCGAAGCCGCCACTAAATACTTCCTAGTCCAAGCAACCGCCTCAACCCTCGTACTATTCGCCAGCATAACTAATGCATGATCCACCGGACAGTGGGACATCACCCAACTAACCCACCCAACATCCTGCATAATCCTAACCTCGGCCCTCGCAATAAAATTAGGCCTGGTACCATTCCACTTCTGATTCCCCGAAGTCCTCCAAGGCTCCCCCCTTACCACAGGACTACTCCTA…
	DQ989057 ATGAACCCCCAAGCAAAACTAATTTTCACCACCAGCCTACTCCTGGGCACAACCATCACAATCACGAGCAACCACTGAGTCATAGCTTGAACTGGCCTCGAAATCAACACACTGGCCATCCTCCCCCTGATCTCAAAATCCCACCACCCACGAGCCATCGAAGCCGCCACTAAATACTTCCTAGTCCAAGCAACCGCCTCAACCCTCGTACTATTCGCCAGCATAACTAATGCATGATCCACCGGACAGTGGGACATCACCCAACTAACCCACCCAACATCCTGCATAATCCTAACCTCGGCCCTCGCAATAAAATTAGGCCTGGTACCATTCCACTTCTGATTCCCCGAAGTCCTCCAAGGCTCCCCCCTTACCACGGGACTACTCCTA…
	DQ989056 ATGAACCCCCTAGCAAAACTAATTTTCACCACCAGCCTACTCCTGGGCACAACCATCACAATCACGAGCAACCACTGAGTCATAGCTTGAACTGGCCTCGAAATCAACACACTGGCCATCCTCCCCCTGATCTCAAAATCCCACCACCCACGAGCCATCGAAGCCGCCACTAAATACTTCCTAGTCCAAGCAACCGCCTCAACCCTCGTACTATTCGCCAGCATAACTAATGCATGATCCACCGGACAGTGGGACATCACCCAACTAACCCACCCAACATCCTGCATAATCCTAACCTCGGCCCTCGCAATAAAATTAGGCCTGGTACCATTCCACTTCTGATTCCCCGAAGTCCTCCAAGGCTCCCCCCTTACCACAGGACTACTCCTA…
	DQ989055 ATGAACCCCCAAGCAAAACTAATTTTCACCACCAGCCTACTCCTGGGCACAACCATCACAATCACGAGCAACCACTGAGTCATAGCTTGAACTGGCCTCGAAATCAACACACTGGCCATCCTCCCCCTGATCTCAAAATCCCACCACCCACGAGCCATCGAAGCCGCCACTAAATACTTCCTAGTCCAAGCAACCGCCTCAACCCTCGTACTATTCGCCAGCATAACTAATGCATGATCCACCGGACAGTGGGACATCACCCAACTAACCCACCCAACATCCTGCATAATCCTAACCTCGGCCCTCGCAATAAAATTAGGCCTGGTACCATTCCACTTCTGATTCCCCGAAGTCCTCCAAGGCTCCCCCCTTACCACAGGACTACTCCTA…
	DQ989054 ATGAACCCCCAAGCAAAACTAATTTTCACCACCAGCCTATTCCTGGGCACAACCATCACAATCACGAGCAACCACTGAGTCATAGCTTGAACTGGCCTCGAAATCAACACACTGGCCATCCTCCCCCTGATCTCAAAATCCCACCACCCACGAGCCATCGAAGCCGCCACTAAATACTTCCTAGTCCAAGCAACCGCCTCAACCCTCGTACTATTCGCCAGCATAACTAATGCATGATCCACCGGACAGTGGGACATCACCCAACTAACCCACCCAACATCCTGCATAATCCTAACCTCGGCCCTCGCAATAAAATTAGGCCTGGTACCATTCCACTTCTGATTCCCCGAAGTCCTCCAAGGCTCCCCCCTTACCACAGGACTACTCCTA…
	DQ989053 ATGAACCCCCAAGCAAAACTAATTTTCACCACCAGCCTACTCCTGGGCACAACCATCACAATCACGAGCAACCACTGAGTCATAGCTTGAACTGGCCTCGAAATCAACACACTGGCCATCCTCCCCCTGATCTCAAAATCCCACCACCCACGAGCCATCGAAGCCGCCACTAAATACTTCCTAGTCCAAGCAACCGCCTCAACCCTCGTACTATTCGCCAGCATAACTAATGCATGATCCACCGGACAGTGGGACATCACCCAACTAACCCACCCAACATCCTGCATAATCCTAACCTCGGCCCTCGCAATAAAATTAGGCCTGGTACCATTCCACTTCTGATTCCCCGAAGTCCTCCAAGGCTCCCCCCTTACCACAGGACTACTCCTA…
	DQ989052 ATGAACCCCCAAGCAAAACTAATTTTCACCACCAGCCTACTCCTGGGCACAACCATCACAATCACGAGCAACCACTGAGTCATAGCTTGAACTGGCCTCGAAATCAACACACTGGCCATCCTCCCCCTGATCTCAAAATCCCACCACCCACGAGCCATCGAAGCCGCCACTAAATACTTCCTAGTCCAAGCAACCGCCTCAACCCTCGTACTATTCGCCAGCATAACTAATGCATGATCCACCGGACAGTGGGACATCACCCAACTAACCCACCCAACATCCTGCATAATCCTAACCTCGGCCCTCGCAATAAAATTAGGCCTGGTACCATTCCACTTCTGATTCCCCGAAGTCCTCCAAGGCTCCCCCCTTACCACAGGACTACTCCTA…
	DQ989051 ATGAACCCCCAAGCAAAACTAATTTTCACCACCAGCCTACTCCTGGGCACAACCATCACAATCTCGAGCAACCACTGAATTATAGCTTGAACTGGTCTCGAGATCAACACACTAGCCATCCTCCCCCTAATCTCAAAATCCCACCACCCACGAGCCATCGAAGCCGCCACTAAGTACTTCCTAGTCCAAGCAACCGCCTCAACCCTTGTCCTATTCGCCAGCATAACTAATGCATGATCCACCGGACAATGAGATATCACCCAACTAACCCACCCAACATCCTGCATAATCCTAACCTCAGCCCTCGCAATAAAACTAGGCCTAGTACCATTCCACTTCTGATTCCCCGAAGTCCTCCAAGGCTCCCCCCTTACCACAGGACTGCTCCTA…
	DQ989050 ATGAACCCCCAAGCAAAACTAATTTTCACCACCAGCCTACTCCTGGGCACAACCATCACAATCTCGAGCAACCACTGAATTATAGCTTGAACTGGTCTCGAGATCAACACACTAGCCGTCCTCCCCCTAATCTCAAAATCCCACCACCCACGAGCCTTCGAAGCCGCCACTAAGTACTTCCTAGTCCAAGCAACCGCCTCAACCCTTGTCCTATTCGCCAGCATAACTAATGCATGATCCACCGGACAATGAGATATCACCCAACTAACCCACCCAACATCCTGCATAATCCTAACCTCAGCCCTCGCAATAAAACTAGGCCTAGTACCATTCCACTTCTGATTCCCCGAAGTCCTCCAAGGCTCCCCCCTTACCACAGGACTGCTCCTA…
	DQ989049 ATGAACCCCCAAGCAAAACTAATTTTCACCACCAGCCTACTCCTGGGCACAACCATCACAATCTCGAGCAACCACTGAATTATAGCTTGAACTGGTCTCGAGATCAACACACTAGCCATCCTCCCCCTAATCTCAAAATCCCACCACCCACGAGCCTTCGAAGCCGCCACTAAGTACTTCCTAGTCCAAGCAACCGCCTCAACCCTTGTCCTATTCGCCAGCATAACTAATGCATGATCCACCGGACAATGAGATATCACCCAACTAACCCACCCAACATCCTGCATAATCCTAACCTCAGCCCTCGCAATAAAACTAGGCCTAGTACCATTCCACTTCTGATTCCCCGAAGTCCTCCAAGGCTCCCCCCTTACCACAGGACTGCTCCTA…
	DQ989048 ATGAACCCCCAAGCAAAACTAATTTTCACCACCAGCCTACTCCTGGGCACAACCATCACAATCTCGAGCAACCACTGAATTATAGCTTGAACTGGTCTCGAGATCAACACACTAGCCGTCCTCCCCCTAATCTCAAAATCCCACCACCCACGAGCCATCGAAGCCGCCACTAAGTACTTCCTAGTCCAAGCAACCGCCTCAACCCTTGTCCTATTCGCCAGCATAACTAATGCATGATCCACCGGACAATGAGATATCACCCAACTAACCCACCCAACATCCTGCATAATCCTAACCTCAGCCCTCGCAATAAAACTAGGCCTAGTACCATTCCACTTCTGATTCCCCGAAGTCCTCCAAGGCTCCCCCCTTACCACAGGACTGCTCCTA…
	DQ989047 ATGAACCCCCAAGCAAAACTAATTTTCACCACCAGCCTACTCCTGGGCACAACCATCACAATCTCGAGCAACCACTGAATTATAGCTTGAACTGGTCTCGAGATCAACACACTAGCCATCCTCCCCCTAATCTCAAAATCCCACCACCCACGAGCCTTCGAAGCCGCCACTAAGTACATCCTAGTCCAAGCAACCGCCTCAACCCTTGTCCTATTCGCCAGCATAACTAATGCATGATCCACCGGACAATGAGATATCACCCAACTAACCCACCCAACATCCTGCATAATCCTAACCTCAGCCCTCGCAATAAAACTAGGCCTAGTACCATTCCACTTCTGATTCCCCGAAGTCCTCCAAGGCTCCCCCCTTACCACAGGACTGCTCCTA…
	DQ989046 ATGAACCCCCAAGCAAAACTAATTTTCACCACCAGCCTACTCCTGGGCACAACCATCACAATCTCGAGCAACCACTGAATTATAGCTTGAACTGGTCTCGAGATCAACACACTAGCCATCCTCCCCCTAATCTCAAAATCCCACCACCCACGAGCCATCGAAGCCGCCACTAAGTACATCCTAGTCCAAGCAACCGCCTCAACCCTTGTCCTATTCGCCAGCATAACTAATGCATGATCCACCGGACAATGAGATATCACCCAACTAACCCACCCAACATCCTGCATAATCCTAACCTCAGCCCTCGCAATAAAACTAGGCCTAGTACCATTCCACTTCTGATTCCCCGAAGTCCTCCAAGGCTCCCCCCTTACCACAGGACTGCTCCTA…
	DQ989045 ATGAACCCCCAAGCAAAACTAGTTTTCACCACCAGCCTACTCCTGGGCACAACCATCACAATCTCGAGCAACCACTGAATTATAGCTTGAACTGGTCTCGAGATCAACACACTAGCCATCCTCCCCCTAATCTCAAAATCCCACCACCCACGAGCCATCGAAGCCGCCACTAAGTACTTCCTAGTCCAAGCAACCGCCTCAACCCTTGTCCTATTCGCCAGCATAACTAATGCATGATCCACCGGACAATGAGATATCACCCAACTAACCCACCCAACATCCTGCATAATCCTAACCTCAGCCCTCGCAATAAAACTAGGCCTAGTACCATTCCACTTCTGATTCCCCGAAGTCCTCCAAGGCTCCCCCCTTACCACAGGACTGCTCCTA…
	DQ989044 ATGAACCCCCAAGCAAAACTAATTTTCACCACCAGCCTACTCCTGGGCACAACCATCACAATCTCGAGCAACCACTGAATTATAGCTTGAACTGGTCTCGAGATCAACACACTAGCCATCCTCCCCCTAATCTCAAAATCCCACCACCCACGAGCCATCGAAGCCGCCACTAAGTACTTCCTAGTCCAAGCAACCGCCTCAACCCTTGTCCTATTCGCCAGCATAACTAATGCATGATCCACCGGACAATGAGATATCACCCAACTAACCCACCCAACATCCTGCATAATCCTAACCTCAGCCCTCGCAATAAAACTAGGCCTAGTACCATTCCACTTCTGATTCCCCGAAGTCCTCCAAGGCTCCCCCCTTACCACAGGACTGCTCCTA…
	DQ989043 ATGAACCCCCAAGCAAAACTAATTTTCACCACCAGCCTACTCCTGGGCACAACCATCACAATCTCGAGCAACCACTGAATTATAGCTTGAACTGGTCTCGAGATCAACACACTAGCCATCCTCCCCCTAATCTCAAAATCCCACCACCCACGAGCCATCGAAGCCGCCACTAAGTACTTCCTAGTCCAAGCAACCGCCTCAACCCTTGTCCTATTCGCCAGCATAACTAATGCATGATCCACCGGACAATGAGATATCACCCAACTAACCCACCCAACATCCTGCATAATCCTAACCTCAGCCCTCGCAATAAAACTAGGCCTAGTACCATTCCACTTCTGATTCCCCGAAGTCCTCCAAGGCTCCCCCCTTACCACAGGACTGCTCCTA…
	DQ989042 ATGAACCCCCAAGCAAAACTAATTTTCACCACCAGCCTACTCCTGGGCACAACCATCACAATCTCGAGCAACCACTGAATTATAGCTTGAACTGGTCTCGAGATCAACACACTAGCCGTCCTCCCCCTAATCTCAAAATCCCACCACCCACGAGCCATCGAAGCCGCCACTAAGTACTTCCTAGTCCAAGCAACCGCAGCAACCCTTGTCCTATTCGCCAGCATAACTAATGCATGATCCACCGGACAATGAGATATCACCCAACTAACCCACCCAACATCCTGCATAATCCTAACCTCAGCCCTCGCAATAAAACTAGGCCTAGTACCATTCCACTTCTGATTCCCCGAAGTCCTCCAAGGCTCCCCCCTTACCACAGGACTGCTCCTA…
	DQ989041 ATGAACCCCCAAGCAAAACTAATTTTCACCACCAGCCTACTCCTGGGCACAACCATCACAATCTCGAGCAACCACTGAATTATAGCTTGAACTGGTCTCGAGATCAACACACTAGCCATCCTCCCCCTAATCTCAAAATCCCACCACCCACGAGCCATCGAAGCCGTCACTAAGTACTTCCTAGTCCAAGCAACCGCCTCAACCCTTGTCCTATTCGCCAGCATAACTAATGCATGATCCACCGGACAATGAGATATCACCCAACTAACCCACCCAACATCCTGCATAATCCTAACCTCAGCCCTCGCAATAAAACTAGGCCTAGTACCATTCCACTTCTGATTCCCCGAAGTCCTCCAAGGCTCCCCCCTTACCACAGGACTGCTCCTA…
	DQ989040 ATGAACCCCCAAGCAAAACTAATTTTCACCACCAGCCTACTCCTGGGCACAACCATCACAATCTCGAGCAACCACTGAATTATAGCTTGAACTGGTCTCGAGATCAACACACTAGCCATCCTCCCCCTAATCTCAAAATCCCACCACCCACGAGCCATCGAAGCCGCCACTAAGTACTTCCTAGTCCAAGCAACCGCCTCAACCCTTGTCCTATTCGCCAGCATAACTAATGCATGATCCACCGGACAATGAGATATCACCCAACTAACCCACCCAACATCCTGCATAATCCTAACCTCAGCCCTCGCAATAAAACTAGGCCTAGTACCATTCCACTTCTGATTCCCCGAAGTCCTCCAAGGCTCCCCCCTTACCACAGGACTGCTCCTA…
	DQ989039 ATGAACCCCCAAGCAAAACTAATTTTCACCACCAGCCTACTCCTGGGCACAACCATCACAATCTCGAGCAACCACTGAATTATAGCTTGAACTGGTCTCGAGATCAACACACTAGCCATCCTCCCCCTAATCTCAAAATCCCACCACCCACGAGCCTTCGAAGCCGCCACTAAGAGCTTCCTAGTCCAAGCAACCGCCTCAACCCTTGTCCTATTCGCCAGCATAACTAATGCATGATCCACCGGACAATGAGATATCACCCAACTAACCCACCCAACATCCTGCATAATCCTAACCTCAGCCCTCGCAATAAAACTAGGCCTAGTACCATTCCACTTCTGATTCCCCGAAGCCCTCCAAGGCTCCCCCCTTACCACAGGACTGCTCCTA…
	DQ989038 ATGAACCCCCAAGCAAAACTAATTTTCACCACCAGCCTACTCCTGGGCACAACCATCACAATCTCGAGCAACCACTGAATTATAGCTTGAACTGGTCTCGAGATCAACACACTAGCCATCCTCCCCCTAATCTCAAAATCCCACCACCCACGAGCCTTCGAAGCCGCCACTAAGAGCTTCCTAGTCCAAGCAACCGCCTCAACCCTTGTCCTATTCGCCAGCATAACTAATGCATGATCCACCGGACAATGAGATATCACCCAACTAACCCACCCAACATCCTGCATAATCCTAACCTCAGCCCTCGCAATAAAACTAGGCCTAGTACCATTCCACTTCTGATTCCCCGAAGTCCTCCAAGGCTCCCCCCTTACCACAGGACTGCTCCTA…
	DQ989037 ATGAACCCCCAAGCAAAACTAATTTTCACCACCAGCCTACTCCTGGGCACAACCATCACAATCTCGAGCAACCACTGAATTATAGCTTGAACTGGTCTCGAGATCAACACACTAGCCATCCTCCCCCTAATCTCAAAATCCCACCACCCACGAGCCTTCGAAGCCGCCACTAAGAGCTTCCTAGTCCAAGCAACCGCCTCAACCCTTGTCCTATTCGCCAGCATAACTAATGCATGATCCACCGGACAATGAGATATCACCCAACTAACCCACCCAACATCCTGCATAATCCTAACCTCAGCCCTCGCAATAAAACTAGGCCTAGTACCATTCCACTTCTGATTCCCCGAAGTCCTCCAAGGCTCCCCCCTTACCACAGGACTGCTCCTA…
	DQ989036 ATGAACCCCCAAGCAAAACTAATTTTCACCACCAGCCTACTCCTGGGCACAACCATCACAATCTCGAGCAACCACTGAATTATAGCTTGAACTGGTCTCGAGATCAACACACTAGCCATCCTCCCCCTAATCTCAAAATCCCACCACCCACGAGCCATCGAAGCCGCCACTAAGTGCTTCCTAGTCCAAGCAACCGCCTCAACCCTTGTCCTATTCGCCAGCATAACTAATGCATGATCCACCGGACAATGAGATATCACCCAACTAACCCACCCAACATCCTGCATAATCCTAACCTCAGCCCTCGCAATAAAACTAGGCCTAGTACCATTTCACTTCTGATTCCCCGAAGTCCTCCAAGGCTCCCCCCTTACCACAGGACTGCTCCTA…
	DQ989035 ATGAACCCCCAAGCAAAACTAATTTTCACCACCAGCCTACTCCTGGGCACAACCATCACAATCTCGAGCAACCACTGAATTATAGCTTGAACTGGTCTCGAGATCAACACACTAGCCATCCTCCCCCTAATCTCAAAATCCCACCACCCACGAGCCATCGAAGCCGCCACTAAGTACTTCCTAGTCCAAGCAACCGCCTCAACCCTTGTCCTATTCGCCAGCATAACTAATGCATGATCCACCGGACAATGAGATATCACCCAACTAACCCACCCAACATCCTGCATAATCCTAACCTCAGCCCTCGCAATAAAACTAGGCCTAGTACCATTCCACTTCTGATTCCCCGAAGTCCTCCAAGGCTCCCCCCTTACCACAGGACTGCTCCTA…
	DQ989034 ATGAACCCCCAAGCAAAACTAATTTTCACCACCAGCCTACTCCTGGGCACAACCATCACAATCTCGAGCAACCACTGAATTATAGCTTGAACTGGTCTCGAGATCAACACACTAGCCATCCTCCCCCTAATCTCAAAATCCCACCACCCACGAGCCATCGAAGCCGCCACTAAGTACTTCCTAGTCCAAGCAACCGCCTCAACCCTTGTCCTATTCGCCAGCATAACTAATGCATGATCCACCGGACAATGAGATATCACCCAACTAACCCACCCAACATCCTGCATAATCCTAACCTCAGCCCTCGCAATAAAACTAGGCCTAGTACCATTCCACTTCTGATTCCCCGAAGTCCTCCAAGGCTCCCCCCTTACCACAGGACTGCTCCTA…
	DQ989033 ATGAACCCCCTAGCAAAACTAATTTTCACCACCAGCCTACTCCTGGGCACAACCATCACAATCTCGAGCAACCACTGAATTATAGCTTGAACTGGTCTCGAGATCAACACACTAGCCATCCTCCCCCTAATCTCAAAATCCCACCACCCACGAGCCATCGAAGCCGCCACTAAGTACTTCCTAGTCCAAGCAACCGCCTCAACCCTTGTCCTATTCGCCAGCATAACTAATGCATGATCCACCGGACAATGAGATATCACCCAACTAACCCACCCAACATCCTGCATAATCCTAACCTCAGCCCTCGCAATAAAACTAGGCCTAGTACCATTCCACTTCTGATTCCCCGAAGTCCTCCAAGGCTCCCCCCTTACCACAGGACTGCTCCTA…
	DQ989032 ATGAACCCCCAAGCAAAACTAATTTTCACCACCAGCCTACTCCTGGGCACAACCATCACAATCTCGAGCAACCACTGAATTATAGCTTGAACTGGTCTCGAGATCAACACACTAGCCATCCTCCCCCTAATCTCAAAATCCCACCACCCACGAGCCATCGAAGCCGCCACTAAGTACTTCCTAGTCCAAGCAACCGCCTCAACCCTTGTCCTATTCGCCAGCATAACTAATGCATGATCCACCGGACAATGAGATATCACCCAACTAACCCACCCAACATCCTGCATAATCCTAACCTCAGCCCTCGCAATAAAACTAGGCCTAGTACCATTCCACTTCTGATTCCCCGAAGTCCTCCAAGGCTCCCCCCTTACCACAGGACTGCTCCTA…
	DQ989031 ATGAACCCCCTAGCAAAACTAATTTTCACCACCAGCCTACTCCTGGGCACAACCATCACAATCTCGAGCAACCACTGAATTATAGCTTGAACTGGTCTCGAGATCAACACACTAGCCGTCCTCCCCCTAATCTCAAAATCCCACCACCCACGAGCCATCGAAGCCGCCACTAAGTACTTCCTAGTCCAAGCAACCGCCTCAACCCTTGTCCTATTCGCCAGCATAACTAATGCATGATCCACCGGACAATGAGATATCACCCAACTAACCCACCCAACATCCTGCATAATCCTAACCTCAGCCCTCGCAATAAAACTAGGCCTAGTACCATTCCACTTCTGATTCCCCGAAGTCCTCCAAGGCTCCCCCCTTACCACAGGACTGCTCCTA…
	DQ989030 ATGAACCCCCAAGCAAAACTAATTTTCACCACCAGCCTACTCCTGGGCACAACCATCACAATCTCGAGCAACCACTGAATTATAGCTTGAACTGGTCTCGAGATCAACACACTAGCCGTCCTCCCCCTAATCTCAAAATCCCACCACCCACGAGCCATCGAAGCCGCCACTAAGTACTTCCTAGTCCAAGCAACCGCCTCAACCCTTGTCCTATTCGCCAGCATAACTAATGCATGATCCACCGGACAATGAGATATCACCCAACTAACCCACCCAACATCCTGCATAATCCTAACCTCAGCCCTCGCAATAAAACTAGGCCTAGTACCATTCCACTTCTGATTCCCCGAAGTCCTCCAAGGCTCCCCCCTTACCACAGGACTGCTCCTA…
	DQ989029 ATGAACCCCCAAGCAAAACTAATTTTCACCACCAGCCTACTCCTGGGCACAACCATCACAATCTCGAGCAACCACTGAATTATAGCTTGAACTGGTCTCGAGATCAACACACTAGCCGTCCTCCCCCTAATCTCAAAATCCCACCACCCACGAGCCATCGAAGCCGCCACTAAGTACTTCCTAGTCCAAGCAACCGCCTCAACCCTTGTCCTATTCGCCAGCATAACTAATGCATGATCCACCGGACAATGAGATATCACCCAACTAACCCACCCAACATCCTGCATAATCCTAACCTCAGCCCTCGCAATAAAACTAGGCCTAGTACCATTCCACTTCTGATTCCCCGAAGTCCTCCAAGGCTCCCCCCTTACCACAGGACTGCTCCTA…
	DQ989028 ATGATCCCCCAAGCTAAACTAATTTTCACCACCAGCCTACTCCTGGGCACAACCATCACAATCTCGAGCAACCACTGAATTATAGCTTGAACTGGTCTCGAGATCAACACACTAGCCGTCCTCCCCCTAATCTCAAAATCCCACCACCCACGAGCCATCGAAGCCGCCACTAAGTACTTCCTAGTCCAAGCAACCGCCTCAACCCTTGTCCTATTCGCCAGCATAACTAAAGCATGATCCACCGGACAATGAGATATCACCCAACTAACCCACCCAACATCCTGCATAATCCTAACCTCAGCCCTCGCAATAAAACTAGGCCTAGTACCATTCCACTTCTGATTCCCCGAAGTCCTCCAAGGCTCCCCCCTTACCACAGGACTGCTCCTA…
	DQ989027 ATGATCCCCCAAGCTAAACTAATTTTCACCACCAGCCTACTCCTGGGCACAACCATCACAATCTCGAGCAACCACTGAATTATAGCTTGAACTGGTCTCGAGATCAACACACTAGCCGTCCTCCCCCTAATCTCAAAATCCCACCACCCACGAGCCATCGAAGCCGCCACTAAGTACTTCCTAGTCCAAGCAACCGCCTCAACCCTTGTCCTATTCGCCAGCATAACTAATGCATGATCCACCGGACAATGAGATATCACCCAACTAACCCACCCAACATCCTGCATAATCCTAACCTCAGCCCTCGCAATAAAACTAGGCCTAGTACCATTCCACTTCTGATTCCCCGAAGTCCTCCAAGGCTCCCCCCTTACCACAGGACTGCTCCTA…
	DQ989026 ATGAACCCCCAAGCAAAACTAATTTTCACCACCAGCCTACTCCTGGGCACAACCATCACAATCTCGAGCAACCACTGAATTATAGCTTGAACTGGTCTCGAGATCAACACACTAGCCGTCCTCCCCCTAATCTCAAAATCCCACCACCCACGAGCCATCGAAGCCGCCACTAAGTACTTCCTAGTCCAAGCAACCGCCTCAACCCTTGTCCTATTCGCCAGCATAACTAATGCATGATCCACCGGACAATGAGATATCACCCAACTAACCCACCCAACATCCTGCATAATCCTAACCTCAGCCCTCGCAATAAAACTAGGCCTAGTACCATTCCACTTCTGATTCCCCGAAGTCCTCCAAGGCTCCCCCCTTACCACAGGACTGCTCCTA…
	DQ989025 ATGAACCCCCAAGCAAAACTAATTTTCACCACCAGCCTACTCCTGGGCACAACCATCACAATCTCGAGCAACCACTGAATTATAGCTTGAACTGGTCTCGAGATCAACACACTAGCCGTCCTCCCCCTAATCTCAAAATCCCACCACCCACGAGCCATCGAAGCCGCCACTAAGTACTTCCTAGTCCAAGCAACCGCCTCAACCCTTGTCCTATTCGCCAGCATAACTAATGCATGATCCACCGGACAATGAGATATCACCCAACTAACCCACCCAACATCCTGCATAATCCTAACCTCAGCCCTCGCAATAAAACTAGGCCTAGTACCATTCCACTTCTGATTCCCCGAAGTCCTCCAAGGCTCCCCCCTTACCACAGGACTGCTCCTA…
	DQ989024 ATGAACCCCCAAGCAAAACTAATTTTCACCACCAGCCTACTCCTGGGCACAACCATCACAATCTCGAGCAACCACTGAATTATAGCTTGAACTGGTCTCGAGATCAACACACTAGCCGTCCTCCCCCTAATCTCAAAATCCCACCACCCACGAGCCATCGAAGCCGCCACTAAGTACTTCCTAGTCCAAGCAACCGCCTCAACCCTTGTCCTATTCGCCAGCATAACTAATGCATGATCCACCGGACAATGAGATATCACCCAACTAACCCACCCAACATCCTGCATAATCCTAACCTCAGCCCTCGCAATAAAACTAGGCCTAGTACCATTCCACTTCTGATTCCCCGAAGTCCTCCAAGGCTCCCCCCTTACCACAGGACTGCTCCTA…
	DQ989023 ATGAACCCCCAAGCAAAACTAATTTTCACCACCAGCCTACTCCTGGGCACAACCATCACAATCTCGAGCAACCACTGAATTATAGCTTGAACTGGTCTCGAGATCAACACACTAGCCGTCCTCCCCCTAATCTCAAAATCCCACCACCCACGAGCCATCGAAGCCGCCACTAAGTACTTCCTAGTCCAAGCAACCGCCTCAACCCTTGTCCTATTCGCCAGCATAACTAATGCATGATCCACCGGACAATGAGATATCACCCAACTAACCCACCCAACATCCTGCATAATCCTAACCTCAGCCCTCGCAATAAAACTAGGCCTAGTACCATTCCACTTCTGATTCCCCGAAGTCCTCCAAGGCTCCCCCCTTACCACAGGACTGCTCCTA…
	DQ989022 ATGAACCCCCAAGCAAAACTAATTTTCACCACCAGCCTACTCCTGGGCACAACCATCACAATCTCGAGCAACCACTGAATTATAGCTTGAACTGGTCTCGAGATCAACACACTAGCCGTCCTCCCCCTAATCTCAAAATCCCACCACCCACGAGCCATCGAAGCCGCCACTAAGTACTTCCTAGTCCAAGCAACCGCCTCAACCCTTGTCCTATTCGCCAGCATAACTAATGCATGATCCACCGGACAATGAGATATCACCCAACTAACCCACCCAACATCCTGCATAATCCTAACCTCAGCCCTCGCAATAAAACTAGGCCTAGTACCATTCCACTTCTGATTCCCCGAAGTCCTCCAAGGCTCCCCCCTTACCACAGGACTGCTCCTA…
	AY734248 ATGAACCCCCAGGCAAAACTAATTTTCACCACCAGCCTACTCCTGGGCACAACCATCACAATCTCGAGCAACCACTGAGTCATAGCCTGAACCGGCCTTGAAATCAACACACTAGCCATCCTCCCCCTAATCTCAAAATCTCACCACCCACGGGCTATCGAAGCCGCCACCAAATATTTCCTAGTACAAGCAACTGCCTCAACCCTGGTTCTATTCGCCAGCATAACCAACGCGTGATCCACCGGACAATGAGACATCACCCAACTAACCCACCCAGCATCCTGCATAATCCTAACATCCGCCCTAGCAATAAAACTAGGCCTAGTGCCATTCCACTTCTGATTCCCCGAAGTCCTTCAAGGCTCCCCCCTCACCACTGGGCTCCTCCTA…
	AY733007 ATGAACCCCCAGGCAAAACTAATTTT?ACCGCCAGCCTACTCCTGGGCACAACCATCACAATCTCGAGCAACCACTGAGTCATAGCCTGAACCGGCCTTGAAATCAACACACTAGCCATCCTTCCCCTAATCTCAAAGTCCCACCACCCACGAGCCATCGAAGCTGCCACTAAATATTTCCTAATCCAAGCAACAGCTTCGACCCTAGTCCTATTCGCTAGCATAACCAACGCATGGTCCACCGGACAGTGGGACATCACCCAACTAACCCACCCAATATCCTGCATAATCCTAACTTCCGCTCTAGCAATAAAACTAGGCCTAGTACCATTCCACTTCTGATTTCCCGAAGTCCTCCAAGGCTCCCCCCTCACCACTGGACTCCTCCTA…
	AY329433 ATGAACCCCCAAGCAAAACTAATTTTCACCACCAGCCTACTCCTGGGCACAACCATCACAATCTCGAGCAACCACTGAATTATAGCTTGAACTGGTCTCGAGATCAACACACTAGCCATCCTCCCCCTAATCTCAAAATCCCACCACCCACGAGCCATCGAAGCCGCCACTAAGTACTTCCTAGTCCAAGCAACCGCCTCAACCCTTGTCCTATTCGCCAGCATAACTAATGCATGATCCACCGGACAATGAGATATCACCCAACTAACCCACCCAACATCCTGCATAATCCTAACCTCAGCCCTCGCAATAAAACTAGGCCTAGTACCATTCCACTTCTGATTCCCCGAAGTCCTCCAAGGCTCCCCCCTTACCACAGGACTGCTCCTA…
;
END;
