# Supplementary material for: A latitudinal phylogeographic diversity gradient in birds
Source: PLoS Biol. 2017 Apr 13;15(4):e2001073. doi: 10.1371/journal.pbio.2001073 (PMC5390966; doi:10.1371/journal.pbio.2001073)
Supplement: S1 Data — (ZIP) [file pbio.2001073.s015.zip › S1_Data/Polioptila-albiloris-nigriceps-melanura-californica-plumbea-caerulea-dumicola-lactea.nex]

#NEXUS 

Begin data;
	Dimensions ntax=204 nchar=1041;
	Format datatype=dna gap=: missing=?;
	Matrix

albiloris_MX_Oaxaca_omvp726             ATGAACCCACAAGCAAAACTAGTCTTCACCACCAGCCTCATCCTAGGAACAACTATCACCATCTCAAGCAGCCACTGAATCACGGCCTGAGCCGGACTCGAAATCAACACTCTAGCTATCCTCCCACTAATCTCAAAATCACATCACCCACGAGCCATTGAAGCAGCAACAAAATACTTCCTAGTACAATCAGCTGCCTCAGCCCTAATCCTATTCTCCAGCATAACCAACGCATGGTACACCGGACAATGAGACATTTCCCAAATAACACACCCCACTTCATGCCTAATTCTAACCACAGCCCTCGCAATAAAACTAGGCCTAGTTCCATTTCACTTTTGATTCCCAGAAGTACTACAAGGCGCATCACTACCTATTGGACTACTCTTATCAACAGCCATAAAATTCCCACCAATCACACTACTCTACATAACTTCTCCATCCCTAAACTCAACACTCCTAACCGTTATAGCACTACTATCAGCAGCTGTAGGAGGATGGATAGGTCTCAACCAAACACAAACCCGAAAAATCTTAGCCTTCTCCTCAATCTCCCACTTAGGATGAATAGCCATCATCATCACCTACAGCCCAAAACTCGCCCTACTCAACTTCTACTTATATACTCTAATGACCGTAACCGTATTCCTATCACTAAATACAATAAAAGCCCTAAAATTATCAACTCTAATAACCTCATGAGCAAAAACCCCAGCAATTAGCACAATACTAATACTTACCTTACTCTCCCTAGCAGGCCTTCCACCCCTTACAGGATTCCTACCAAAATGACTCATCCTCCAAGAACTGACTAAACAAGAAATAGCCCCAGCAGCAACAACAATCGCACTCCTTTCCCTACTAGGTTTATTTTTCTACCTACGTCTGGCATACTGCACGGCAATCACACTTCCCCCTCATACCACAAACTCCATAAAACAATGGCAAATCAACAAGGCTACTAACTCAACAATGGCTATCCTAACCACTATGTCCCTCATACTTCTCCCCATCTCCCCACTCATCCTGCCCACTATCTAA
albiloris_MX_Oaxaca_omvp748             ATGAACCCACAAGCAAAACTAGTCTTCACCACCAGCCTCATCCTAGGAACAACTATCACCATCTCAAGCAGCCACTGAATCACGGCCTGAGCCGGACTCGAAATCAACACTCTAGCTATCCTCCCACTAATCTCAAAATCACATCACCCACGAGCCATTGAAGCAGCAACAAAATACTTCCTAGTACAATCAGCTGCCTCAGCCCTAATCCTATTCTCCAGCATAACCAACGCATGGTACACCGGACAATGAGACATTTCCCAAATAACACACCCCACTTCATGCCTAATTCTAACCACAGCCCTCGCAATAAAACTAGGCCTAGTTCCATTTCACTTTTGATTCCCAGAAGTACTACAAGGCGCATCACTACCTATTGGACTACTCTTATCAACAGCCATAAAATTCCCACCAATCACACTACTCTACATAACTTCTCCATCCCTAAACTCAACACTCCTAACCGTTATAGCACTACTATCAGCAGCTGTAGGAGGATGGATAGGTCTCAACCAAACACAAACCCGAAAAATCTTAGCCTTCTCCTCAATCTCCCACTTAGGATGAATAGCCATCATCATCACCTACAGCCCAAAACTCGCCCTACTCAACTTCTACTTATATACTCTAATGACCATAACCGTATTCCTATCACTAAATACAATAAAAGCCCTAAAATTATCAACTCTAATAACCTCATGAGCAAAAACCCCAGCAATTAGCACAATACTAATACTTACCTTACTCTCCCTAGCAGGCCTTCCACCCCTTACAGGATTCCTACCAAAATGACTCATCCTCCAAGAACTGACTAAACAAGAAATAGCCCCAGCAGCAACAACAATCGCACTCCTTTCCCTACTAGGTTTATTTTTCTACCTACGTCTGGCATACTGCACGGCAATCACACTTCCCCCTCATACCACAAACTCCATAAAACAATGGCAAATCAACAAGGCTACTAACTCAACAATGGCTATCCTAACCACTATGTCCCTCATACTTCTCCCCATCTCCCCACTCATCCTGCCCACTATCTAA
albiloris_MX_Oaxaca_omvp831x2           ATGAACCCACAAGCAAAACTAGTCTTCACCACCAGCCTCATCCTAGGAACAACTATCACCATCTCAAGCAGCCACTGAATCACGGCCTGGGCCGGACTCGAAATCAACACTCTAGCCATCCTCCCACTAATCTCAAAATCACATCACCCACGAGCCATTGAAGCAGCAACAAAATACTTCCTAGTACAATCAGCTGCCTCAGCCCTAATCCTATTCTCCAGCATAACCAACGCATGGTACACCGGACAATGAGACATTTCCCAAATAACACACCCCACTTCATGCCTAATTCTAACCACAGCCCTCGCAATAAAACTAGGCCTAGTTCCATTTCACTTTTGATTCCCAGAAGTACTACAAGGCGCATCACTACCTATTGGACTACTCTTATCAACAGCCATAAAATTCCCACCAATCACACTACTCTACATAACTTCTCCATCCCTAAACTCAACACTCCTAGCCGTTATAGCACTACTATCAGCAGCTGTAGGAGGATGAATAGGTCTCAACCAAACACAAACCCGAAAAATCTTAGCCTTCTCCTCAATCTCCCACCTAGGATGAATAGCTATCATCATCACCTACAGCCCAAAACTCGCCCTACTCAACTTCTACTTATATACTCTAATGACCGTAACCGTATTCCTATCACTAAATACAATAAAAGCCCTAAAATTATCAACTCTAATAACCTCATGAGCAAAAACCCCAGCAATTAGCACAATACTAATACTTACCTTACTCTCCCTAGCAGGCCTTCCACCCCTTACAGGATTCCTACCAAAATGACTCATCCTCCAAGAACTGACTAAACAAGAAATAGCCCCAGCAGCAACAACAATCGCACTCCTTTCCCTACTAGGTTTATTTTTCTACCTACGTCTGGCATACTGCACGGCAATCACACTTCCCCCTCATGCCACAAACTCCATAAAACAATGGCAAATCAACAAGGCTACTAACTCAACAATGGCTATCCTAACCACTATGTCCCTCATACTTCTCCCCATCTCCCCACTCATCCTGCCCACTATCTAA
albiloris_CR_Guanacaste_MCZ336163       ATGAACCCACAAGCAAAACTAGTCTTCACCGCCAGCCTCGTCCTAGGAACAACTATCACCATCTCAAGCAACCACTGAATCACGGCCTGAGCCGGACTCGAAATCAACACTCTAGCCATCCTCCCACTAATCTCAAAATCACATCACCCACGAGCCATTGAAGCAGCAACAAAATACTTCCTAGTACAATCAGCCGCCTCAGCCCTAGTCCTATTCTCCAGCATAACCAACGCATGGTACACCGGACAATGAGACATTTCCCAAATAACACACCCCACTTCATGCCTAATTCTAACCACAGCCCTCGCAATAAAACTAGGCCTAGTCCCATTTCACTTTTGATTCCCAGAAGTACTACAAGGCGCATCACTACCTATTGGACTACTCTTATCAACAGCCATAAAATTCCCACCAATCACACTACTCTACATAACTTCTCCATCCCTAAACTCAACACTCCTAACCATTATAGCACTATTATCAGCAGCTGTAGGAGGATGGATAGGCCTCAACCAAACACAAACCCGAAAAATCTTAGCCTTCTCCTCAATCTCCCACTTAGGATGAATAGCCATCATCATCACCTACAGCCCAAAACTCGCCCTACTCAACTTCTACTTATATACTCTAATGACCATAACCGTATTCCTATCACTAAATACAATAAAAGCCCTAAAATTATCAACTCTAATAACCTCATGAGCGAAAACCCCAGCAATTAGCACAATACTAATACTCACCTTACTCTCCCTAGCAGGCCTTCCACCTCTTACAGGATTCCTACCAAAATGACTCATCCTCCAAGAACTGACTAAACAAGAAATAGCCCCAGCAGCAACAACAATCGCACTCCTTTCCCTACTAGGTTTATTTTTCTACCTACGTCTGGCATACTGCACGGCAATCACACTTCCCCCTCATGCCACAAACTCCATAAAACAATGGCAAATCAACAAGACTACTAACTCAACAATGGCTATCCTAACCACTATGTCCCTCATACTTCTCCCCATCTCCCCACTCATCCTGCCCACTATCTAA
albiloris_CR_Guanacaste_MCZ336164       ATGAACCCACAAGCAAAACTAGTCTTCACCGCCAGCCTCGTCCTAGGAACAACTATCACCATCTCAAGCAACCACTGAATCACGGCCTGAGCCGGACTCGAAATCAACACTCTAGCCATCCTCCCACTAATCTCAAAATCACATCACCCACGAGCCATTGAAGCAGCAACAAAATACTTCCTAGTACAATCAGCCGCCTCAGCCCTAGTCCTATTCTCCAGCATAACCAACGCATGGTACACCGGACAATGAGACATTTCCCAAATAACACACCCCACTTCATGCCTAATTCTAACCACAGCCCTCGCAATAAAACTAGGCCTAGTCCCATTTCACTTTTGATTCCCAGAAGTACTACAAGGCGCATCACTACCTATTGGACTACTCTTATCAACAGCCATAAAATTCCCACCAATCACACTACTCTACATAACTTCTCCATCCCTAAACTCAACACTCCTAACCATTATAGCACTATTATCAGCAGCTGTAGGAGGATGGATAGGCCTCAACCAAACACAAACCCGAAAAATCTTAGCCTTCTCCTCAATCTCCCACTTAGGATGAATAGCCATCATCATCACCTACAGCCCAAAACTCGCCCTACTCAACTTCTACTTATATACTCTAATGACCATAACCGTATTCCTATCACTAAATACAATAAAAGCCCTAAAATTATCAACTCTAATAACCTCATGAGCGAAAACCCCAGCAATTAGCACAATACTAATACTCACCTTACTCTCCCTAGCAGGCCTTCCACCTCTTACAGGATTCCTACCAAAATGACTCATCCTCCAAGAACTGACTAAACAAGAAATAGCCCCAGCAGCAACAACAATCGCACTCCTTTCCCTACTAGGTTTATTTTTCTACCTACGTCTGGCATACTGCACGGCAATCACACTTCCCCCTCATGCCACAAACTCCATAAAACAATGGCAAATCAACAAGACTACTAACTCAACAATGGCTATCCTAACCACTATGTCCCTCATACTTCTCCCCATCTCCCCACTCATCCTGCCCACTATCTAA
albiloris_CR_Guanacaste_MCZ336165x2     ATGAACCCACAAGCAAAACTAGTCTTCACCACCAGCCTCATCCTAGGAACAACTATCACCATCTCAAGCAACCACTGAATCACGGCCTGAGCCGGACTCGAAATCAACACTCTAGCCATCCTCCCACTAATCTCAAAATCACATCACCCACGAGCCATTGAAGCAGCAACAAAATACTTCCTAGTACAATCAGCCGCCTCAGCCCTAGTCCTATTCTCCAGCATAACCAACGCGTGGTACACCGGACAATGAGACATTTCCCAAATAACACACCCCACTTCATGCCTAATTCTAACCACAGCCCTCGCAATAAAACTAGGCCTAGTCCCATTTCACTTTTGATTCCCAGAAGTACTACAAGGCGCATCACTACCTATTGGACTACTCTTATCAACAGCCATAAAATTCCCACCAATCACACTACTCTACATAACTTCTCCATCCCTAAACTCAACACTCCTAACCATTATAGCACTATTATCAGCAGCTGTAGGAGGATGGATAGGCCTCAACCAAACACAAACCCGAAAAATCTTAGCCTTCTCCTCAATCTCCCACTTAGGATGAATAGCCATCATCATCACCTACAGCCCAAAACTCGCCCTACTCAACTTCTACTTATATACTCTAATAACCATAACCGTATTCCTATCACTAAATACAATAAAAGCCCTAAAATTATCAACTCTAATAACCTCATGAGCGAAAACCCCAGCAATTAGCACAATACTAATACTCACCTTACTCTCCCTAGCAGGCCTTCCACCTCTTACAGGATTCCTACCAAAATGACTCATCCTCCAAGAACTGACTAAACAAGAAATAGCCCCAGCAGCAACAACAATCGCACTCCTTTCCCTACTAGGTTTATTTTTCTACCTACGTCTGGCATACTGCACGGCAATCACACTTCCCCCTCATGCCACAAACTCCATAAAACAATGGCAAATCAACAAGACTACTAACTCAACAATGGCTATCCTAACCACTATGTCCCTCATACTTCTCCCCATCTCCCCACTCATCCTGCCCACTATCTAA
albiloris_NIC_Chinandega_dab1551        ATGAACCCACAAGCAAAACTAGTCTTCACCGCCAGCCTCGTCCTAGGAACAACTATCACCATCTCAAGCAACCACTGAATCACGGCCTGAGCCGGACTCGAAATCAACACTCTAGCCATCCTCCCACTAATCTCAAAATCACATCACCCACGAGCCATTGAAGCAGCAACAAAATACTTCCTAGTACAATCAGCCGCCTCAGCCCTAGTCCTATTCTCCAGCATAACCAACGCATGGTACACCGGACAATGAGACATTTCCCAAATAACACACCCCACTTCATGCCTAATTCTAACCACAGCCCTCGCAATAAAACTAGGCCTAGTCCCATTTCACTTTTGATTCCCAGAAGTACTACAAGGCGCATCACTACCTATTGGACTACTCTTATCAACAGCCATAAAATTCCCACCAATCACACTACTCTACATAACTTCTCCATCCCTAAACTCAACACTCCTAACCATTATAGCACTATTATCAGCAGCTGTAGGAGGATGGATAGGCCTCAACCAAACACAAACCCGAAAAATCTTAGCCTTCTCCTCAATCTCCCACTTAGGATGAATAGCCATCATCATCACCTACAGCCCAAAACTCGCCCTACTCAACTTCTACTTATATACTCTAATGACCATAACCGTATTCCTATCACTAAATACAATAAAAGCCCTAAAATTATCAACTCTAATAACCTCATGAGCGAAAACCCCAGCAATTAGCACAATACTAATACTCACCTTACTCTCCCTAGCAGGCCTTCCACCTCTTACAGGATTCCTACCAAAATGACTCATCCTCCAAGAACTGACTAAACAAGAAATAGCCCCAGCAGCAACAACAATCGCACTCCTTTCCCTACTAGGTTTATTTTTCTACCTACGTCTGGCATACTGCACGGCAATCACACTTCCCCCTCATGCCACAAACTCCATAAAACAATGGCAAATCAACAAGACTACTAACTCAACAATGGCTATCCTAACCACTATGTCCCTCATACTTCTCCCCATCTCCCCACTCATCCTGCCCAC???????
albiloris_NIC_DeRivas_dab1689           ATGAACCCACAAGCAAAACTAGTCTTCACCGCCAGCCTCGTCCTAGGAACAACTATCACCATCTCAAGCAACCACTGAATCACGGCCTGAGCCGGACTCGAAATCAACACTCTAGCCATCCTCCCACTAATCTCAAAATCACATCACCCACGAGCCATTGAAGCAGCAACAAAATACTTCCTAGTACAATCAGCCGCCTCAGCCCTAGTCCTATTCTCCAGCATAACCAACGCATGGTACACCGGACAATGAGACATTTCCCAAATAACACACCCCACTTCATGCCTAATTCTAACCACAGCCCTCGCAATAAAACTAGGCCTAGTCCCATTTCACTTTTGATTCCCAGAAGTACTACAAGGCGCATCACTACCTATTGGACTACTCTTATCAACAGCCATAAAATTCCCACCAATCACACTACTCTACATAACTTCTCCATCCCTAAACTCAACACTCCTAACCATTATAGCACTATTATCAGCAGCTGTAGGAGGATGGATAGGCCTCAACCAAACACAAACCCGAAAAATCTTAGCCTTCTCCTCAATCTCCCACTTAGGATGAATAGCCATCATCATCACCTACAGCCCAAAACTCGCCCTACTCAACTTCTACTTATATACTCTAATGACCATAACCGTATTCCTATCACTAAATACAATAAAAGCCCTAAAATTATCAACTCTAATAACCTCATGAGCGAAAACCCCAGCAATTAGCACAATACTAATACTCACCTTACTCTCCCTAGCAGGCCTTCCACCTCTTACAGGATTCCTACCAAAATGACTCATCCTCCAAGAACTGACTAAACAAGAAATAGCCCCAGCAGCAACAACAATCGCACTCCTTTCCCTACTAGGTTTATTTTTCTACCTACGTCTGGCATACTGCACGGCAATCACACTTCCCCCTCATGCCACAAACTCCATAAAACAATGGCAAATCAACAAGACTACTAACTCAACAATGGCTATCCTAACCACTATGTCCCTCATACTTCTCCCCATCTCCCCACTCATCCTGCCCAC???????
albiloris_GUA_Zacapa_jk02276            ATGAACCCACAAGCAAAACTAGTCTTCACCACCAGCCTCGTCCTAGGAACAACTATCACCATCTCAAGCAACCACTGAATCACGGCCTGAGCCGGACTCGAAATCAACACTCTAGCCATCCTCCCACTAATCTCAAAATCACATCACCCACGAGCCATTGAAGCAGCAACAAAATACTTCCTAGTACAATCAGCCGCCTCAGCCCTAGTCCTATTCTCCAGCATAACCAACGCATGGTACACCGGACAATGAGACATTTCCCAAATAACACACCCCACTTCATGCCTAATTCTAACCACAGCCCTCGCAATAAAACTAGGCCTAGTCCCATTTCACTTTTGATTCCCAGAAGTACTACAAGGCGCATCACTACCTATTGGACTACTCTTATCAACAGCCATAAAATTCCCACCAATCACACTACTCTACATAACTTCTCCATCCCTAAACTCAACACTCCTAACCATTATAGCACTATTATCAGCAGCTGTAGGAGGATGGATAGGCCTCAACCAAACACAAACCCGAAAAATCTTAGCCTTCTCCTCAATCTCCCACTTAGGATGAATAGCCATCATCATCACCTACAGCCCAAAACTCGCCCTACTCAACTTCTACTTATATACTCTAATAACCATAACCGTATTCCTATCACTAAATACAATAAAAGCCCTAAAATTATCAACTCTAATAACCTCATGAGCGAAAACCCCAGCAATTAGCACAATACTAATACTCACCTTACTCTCCCTAGCAGGCCTTCCACCTCTTACAGGATTCCTACCAAAATGACTCATCCTCCAAGAACTGACTAAACAAGAAATAGCCCCAGCAGCAACAACAATCGCACTCCTTTCCCTACTAGGTTTATTTTTCTACCTACGTCTGGCATACTGCACGGCAATCACACTTCCCCCTCATGCCACAAACTCCATAAAACAATGGCAAATCAACAAGACTACTAACTCAACAATGGCTATCCTAACCACTATGTCCCTCATACTTCTCCCCATCTCCCCACTCATCCTGCCCACTGTCTAA
albiloris_GUA_Zacapa_jk02277            ATGAACCCACAAGCAAAACTAGTCTTCACCACCAGCCTCGTCCTAGGAACAACTATCACCATCTCAAGCAACCACTGAATCACGGCCTGAGCCGGACTCGAAATCAACACTCTAGCCATCCTCCCACTAATCTCAAAATCACATCACCCACGAGCCATTGAAGCAGCAACAAAATACTTCCTAGTACAATCAGCCGCCTCAGCCCTAGTCCTATTCTCCAGCATAACCAACGCATGGTACACCGGACAATGAGACATTTCCCAAATAACACACCCCACTTCATGCCTAATTCTAACCACAGCCCTCGCAATAAAACTAGGCCTAGTCCCATTTCACTTTTGATTCCCAGAAGTACTACAAGGCGCATCACTACCTATTGGACTACTCTTATCAACAGCCATAAAATTCCCACCAATCACACTACTCTACATAACTTCTCCATCCCTAAACTCAACACTCCTAACCATTATAGCACTATTATCAGCAGCTGTAGGAGGATGGATAGGCCTCAACCAAACACAAACCCGAAAAATCTTAGCCTTCTCCTCAATCTCCCACTTAGGATGAATAGCCATCATCATCACCTACAGCCCAAAACTCGCCCTACTCAACTTCTACTTATATACTCTAATAACCATAACCGTATTCCTATCACTAAATACAATAAAAGCCCTAAAATTATCAACTCTAATAACCTCATGAGCGAAAACCCCAGCAATTAGCACAATACTAATACTCACCTTACTCTCCCTAGCAGGCCTTCCACCTCTTACAGGATTCCTACCAAAATGACTCATCCTCCAAGAACTGACTAAACAAGAAATAGCCCCAGCAGCAACAACAATCGCACTCCTTTCCCTACTAGGTTTATTTTTCTACCTACGTCTGGCATACTGCACGGCAATCACACTTCCCCCTCATGCCACAAACTCCATAAAACAATGGCAAATCAACAAGACTACTAACTCAACAATGGCTATCCTAACCACTATGTCCCTCATACTTCTCCCCATCTCCCCACTCATCCTGCCCAC???????
albiloris_GUA_Zacapa_jk02278            ATGAACCCACAAGCAAAACTAGTCTTCACCGCCAGCCTCGTCCTAGGAACAACTATCACCATCTCAAGCAACCACTGAATCACGGCCTGAGCCGGACTCGAAATCAACACTCTAGCCATCCTCCCACTAATCTCAAAATCACATCACCCACGAGCCATTGAAGCAGCAACAAAATACTTCCTAGTACAATCAGCCGCCTCAGCCCTAGTCCTATTCTCCAGCATAACCAACGCATGGTACACCGGACAATGAGACATTTCCCAAATAACACACCCCACTTCATGCCTAATTCTAACCACAGCCCTCGCAATAAAACTAGGCCTAGTCCCATTTCACTTTTGATTCCCAGAAGTACTACAAGGCGCATCACTACCTATTGGACTACTCTTATCAACAGCCATAAAATTCCCACCAATCACACTACTCTACATAACTTCTCCATCCCTAAACTCAACACTCCTAACCATTATAGCACTATTATCAGCAGCTGTAGGAGGATGGATAGGCCTCAACCAAACACAAACCCGAAAAATCTTAGCCTTCTCCTCAATCTCCCACTTAGGATGAATAGCCATCATCATCACCTACAGCCCAAAACTCGCCCTACTCAACTTCTACTTATATACTCTAATGACCATAACCGTATTCCTATCACTAAATACAATAAAAGCCCTAAAATTATCAACTCTAATAACCTCATGAGCGAAAACCCCAGCAATTAGCACAATACTAATACTCACCTTACTCTCCCTAGCAGGCCTTCCACCTCTTACAGGATTCCTACCAAAATGACTCATCCTCCAAGAACTGACTAAACAAGAAATAGCCCCAGCAGCAACAACAATCGCACTCCTTTCCCTACTAGGTTTATTTTTCTACCTACGTCTGGCATACTGCACGGCAATCACACTTCCCCCTCATGCCACAAACTCCATAAAACAATGGCAAATCAACAAGACTACTAACTCAACAATGGCTATCCTAACCACTATGTCCCTCATACTTCTCCCCATCTCCCCACTCATCCTGCCCAC???????
albiloris_MX_Oaxaca_jk04070             ATGAACCCACAAGCAAAACTAGTCTGCACCTCCAGCCTCATCCTAGGAACAACTATCACCATCTCAAGCAGCCACTGAATCACGGCCTGAGCCGGACTCGAAATCAACACTCTAGCTATCCTCCCACTAATCTCAAAATCACATCACCCACGAGCCATTGAAGCAGCAACAAAATACTTCCTAGTACAATCAGCTGCCTCAGCCCTAATCCTATTCTCCAGCATAACCAACGCATGGTACACCGGACAATGAGACATTTCCCAAATAACACACCCCACTTCATGCCTAATTCTAACCACAGCCCTCGCAATAAAACTAGGCCTAGTTCCATTTCACTTTTGATTCCCAGAAGTACTACAAGGCGCATCACTACCTATTGGACTACTCTTATCAACAGCCATAAAATTCCCACCAATCACACTACTCTACATAACTTCTCCATCCCTAAACTCAACACTCCTAACCGTTATAGCACTACTATCAGCAGCTGTAGGAGGATGGATAGGTCTCAACCAAACACAAACCCGAAAAATCTTAGCCTTCTCCTCAATCTCCCACTTAGGATGAATAGCCATCATCATCACCTACAGCCCAAAACTCGCCCTACTCAACTTCTACTTATATACTCTAATGACCGTAACCGTATTCCTATCACTAAATACAATAAAAGCCCTAAAATTATCAACTCTAATAACCTCATGAGCAAAAACCCCAGCAATTAGCACAATACTAATACTTACCTTACTCTCCCTAGCAGGCCTTCCACCCCTTACAGGATTCCTACCAAAATGACTCATCCTCCAAGAACTGACTAAACAAGAAATAGCCCCAGCAGCAACAACAATCGCACTCCTTTCCCTACTAGGTTTATTTTTCTACCTACGTCTGGCATACTGCACGGCAATCACACTTCCCCCTCATACCACAAACTCCATAAAACAATGGCAAATCAACAAGGCTACTAACTCAACAATGGCTATCCTAACCACTATGTCCCTCATACTTCTCCCCATCTCCCCACTCATCCTGCCCACTATCTAA
albiloris_ELSAL_KU9316                  ATGAACCCACAAGCAAAACTAGTCTTCACCGCCAGCCTCGTCCTAGGAACAACTATCACCATCTCAAGCAACCACTGAGTCACGGCCTGAGCCGGACTCGAAATCAACACTCTAGCCATCCTCCCACTAATCTCAAAATCACATCACCCACGAGCCATTGAAGCAGCAACAAAATACTTCCTAGTACAATCAGCCGCCTCAGCCCTAGTCCTATTCTCCAGCATAACTAACGCATGGTACACCGGACAATGAGACATTTCCCAAATAACACACCCCACTTCATGCCTAATTCTAACCACAGCCCTCGCAATAAAACTAGGCCTAGTCCCATTTCACTTTTGATTCCCAGAAGTACTACAAGGCGCATCACTACCTATTGGACTACTCTTATCAACAGCCATAAAATTCCCACCAATCACACTACTCTACATAACTTCTCCATCCCTAAACTCAACACTCCTAACCATTATAGCACTATTATCAGCAGCTGTAGGAGGATGGATAGGCCTCAACCAAACACAAACCCGAAAAATCTTAGCCTTCTCCTCAATCTCCCACTTAGGATGAATAGCCATCATCATCACCTACAGCCCAAAACTCGCCCTACTCAACTTCTACTTATATACTCTAATGACCATAACCGTATTCCTATCACTAAATACAATAAAAGCCCTAAAATTATCAACTCTAATAACCTCATGAGCGAAAACCCCAGCAATTAGCACAATACTAATACTCACCTTACTCTCCCTAGCAGGCCTTCCACCTCTTACAGGATTCCTACCAAAATGACTCATCCTCCAAGAACTGACTAAACAAGAAATAGCCCCAGCAGCAACAACAATCGCACTCCTTTCCCTACTAGGTTTATTTTTCTACCTACGTCTGGCATACTGCACGGCAATCACACTTCCCCCTCATGCCACAAACTCCATAAAACAATGGCAAATCAACAAGACTACTAACTCAACAATGGCTATCCTAACCACTATGTCCCTCATACTTCTCCCCATCTCCCCACTCATCCTGCCCACTATCTAA
albiloris_ELSAL_KU9334                  ATGAACCCACAAGCAAAACTAGTCTTCACCGCCAGCCTCGTCCTAGGAACAACTATCACCATCTCAAGCAACCACTGAATCACGGCCTGAGCCGGACTCGAAATCAACACTCTAGCCATCCTCCCACTAATCTCAAAATCACATCACCCACGAGCCATTGAAGCAGCAACAAAATACTTCCTAGTACAATCAGCCGCCTCAGCCCTAGTCCTATTCTCCAGCATAACCAACGCATGGTACACCGGACAATGAGACATTTCCCAAATAACACACCCCACTTCATGCCTAATTCTAACCACAGCCCTCGCAATAAAACTAGGCCTAGTCCCATTTCACTTTTGATTCCCAGAAGTACTACAAGGCGCATCACTACCTATTGGACTACTCTTATCAACAGCCATAAAATTCCCACCAATCACACTACTCTACATAACTTCTCCATCCCTAAACTCAACACTCCTAACCATTATAGCACTATTATCAGCAGCTGTAGGAGGATGGATAGGCCTCAACCAAACACAAACCCGAAAAATCTTAGCCTTCTCCTCAATCTCCCACTTAGGATGAATAGCCATCATCATCACCTACAGCCCAAAACTCGCCCTACTCAACTTCTACTTATATACTCTAATGACCATAACCGTATTCCTATCACTAAATACAATAAAAGCCCTAAAATTATCAACTCTAATAACCTCATGAGCGAAAACCCCAGCAATTAGCACAATACTAATACTCACCTTACTCTCCCTAGCAGGCCTTCCACCTCTTACAGGATTCCTACCAAAATGACTCATCCTCCAAGAACTGACTAAACAAGAAATAGCCCCAGCAGCAACAACAATCGCACTCCTTTCCCTACTAGGTTTATTTTTCTACCTACGTCTGGCATACTGCACGGCAATCACACTTCCCCCTCATGCCACAAACTCCATAAAACAATGGCAAATCAACAAGACTACTAACTCAACAATGGCTATCCTAACCACTATGTCCCTCATACTTCTCCCCATCTCCCCACTCATCCTGCCCACTATCTAA
albiloris_MX_Chiapas_bts088320          ATGAACCCACAAGCAAAACTAGTCTTCACCACCAGCCTCATCCTAGGAACAACTATCACCATCTCAAGCAGCCACTGAATCACGGCCTGAGCCGGACTCGAAATCAACACTCTAGCTATCCTCCCACTAATCTCAAAATCACATCACCCACGAGCCATTGAAGCAGCAACAAAATACTTCCTAGTACAATCAGCTGCCTCAGCCCTAATCCTATTCTCCAGCATAACCAACGCATGGTACACCGGACAATGAGACATTTCCCAAATAACACACCCCACTTCATGCCTAATTCTAACCACAGCCCTCGCAATAAAACTAGGCCTAGTTCCATTTCACTTTTGATTCCCAGAAGTACTACAAGGCGCATCACTACCTATTGGACTACTCTTATCAACAGCCATAAAATTCCCACCAATCACACTACTCTACATAACTTCTCCATCCCTAAACTCAACACTCCTAACCGTTATAGCACTACTATCAGCAGCTGTAGGAGGATGGATAGGTCTCAACCAAACACAAACCCGAAAAATCTTAGCCTTCTCCTCAATCTCCCACTTAGGATGAATAGCCATCATCATCACCTACAGCCCAAAACTCGCCCTACTCAACTTCTACTTATATACTCTAATGACCATAACCGTATTCCTATCACTAAATACAATAAAAGCCCTAAAATTATCAACTCTAATAACCTCATGAGCAAAAACCCCAGCAATTAGCACAATACTAATACTTACCTTACTCTCCCTAGCAGGCCTTCCACCCCTTACAGGATTCCTACCAAAATGACTCATCCTCCAAGAACTGACTAAACAAGAAATAGCCCCAGCAGCAACAACAATCGCACTCCTTTCCCTACTAGGTTTATTTTTCTACCTACGTCTGGCATACTGCACGGCAATCACACTTCCCCCTCATACCACAAACTCCATAAAACAATGGCAAATCAACAAGGCTACTAACTCAACAATGGCTATCCTAACCACTATGTCCCTCATACTTCTCCCCATCTCCCCACTCATCCTGCCCACTATCTAA
albiloris_MX_Oaxaca_bts08231            ATGAACCCACAAGCAAAACTAGTCTTCACCACCAGCCTCATCCTAGGAACAACTATCACCATCTCAAGCAGCCACTGAATCACGGCCTGAGCCGGACTCGAAATCAACACTCTAGCTATCCTCCCACTAATCTCAAAATCACATCACCCACGAGCCATTGAAGCAGCAACAAAATACTTCCTAGTACAATCAGCTGCCTCAGCCCTAATCCTATTCTCCAGCATAACCAACGCATGGTACACCGGACAATGAGACATTTCCCAAATAACACACCCCACTTCATGCCTAATTCTAACCACAGCCCTCGCAATAAAACTAGGCCTAGTTCCATTTCACTTTTGATTCCCAGAAGTACTACAAGGCGCATCACTACCTATTGGACTACTCTTATCAACAGCCATAAAATTCCCACCAATCACACTACTCTACATAACTTCTCCATCCCTAAACTCAACACTCCTAACCGTTATAGCACTACTATCAGCAGCTGTAGGAGGATGGATAGGTCTCAACCAAACACAAACCCGAAAAATCTTAGCCTTCTCCTCAATCTCCCACTTAGGATGAATAGCCATCATCATCACCTACAGCCCAAAACTCGCCCTACTCAACTTCTACTTATATACTCTAATGACCGTAACCGTATTCCTATCACTAAATACAATAAAAGCCCTAAAATTATCAACTCTAATAACCTCATGAGCAAAAACCCCAGCAATTAGCACAATACTAATACTTACCTTACTCTCCCTAGCAGGCCTTCCACCCCTTACAGGATTCCTACCAAAATGACTCATCCTCCAAGAACTGACTAAACAAGAAATAGCCCCAGCAGCAACAACAATCGCACTCCTTTCCCTACTAGGTTTATTTTTCTACCTACGTCTGGCATACTGCACGGCAATCACACTTCCCCCTCATACCACAAACTCCATAAAACAATGGCAAATCAACAAGGCTACTAACTCAACAATGGCTATCCTAACCACTATGTCCCTCATACTTCTCCCCATCTCCCCACTCATCCTGCCCACTATCTAA
albiloris_Hond_B53415 ATGAACCCACAAGCAAAACTAGTCTTCACCACCAGCCTCGTCCTAGGAACAACTATCACCATCTCAAGCAACCACTGAATCACGGCCTGAGCCGGACTCGAAATCAACACTCTAGCCATCCTCCCACTAATCTCAAAATCACATCACCCACGAGCCATTGAAGCAGCAACAAAATACTTCCTAGTACAATCAGCCGCCTCAGCCCTAGTCCTATTCTCCAGCATAACCAACGCATGGTATACCGGACAATGAGACATTTCCCAAATAACACACCCCACTTCATGCCTAATTCTAACCACAGCCCTCGCAATAAAACTAGGCCTAGTCCCATTTCACTTTTGATTCCCAGAAGTACTACAAGGCGCATCACTACCTATTGGACTACTCTTATCAACAGCCATAAAATTCCCACCAATCACACTACTCTACATAACCTCTCCATCCCTAAACTCAACACTCCTAACCGTTATAGCACTACTATCAGCAGCTGTAGGAGGATGGATAGGCCTCAACCAAACACAAACCCGAAAAATCTTAGCCTTCTCCTCAATCTCCCACTTAGGATGAATAGCCATCATCATCACCTACAGCCCAAAACTCGCCCTACTCAACTTCTACTTATATACTCTAATGACCATAACCGTATTCCTATCACTAAATACAATAAAAGCCCTAAAATTATCAACTCTAATAACCTCATGAGCGAAAACCCCAGCAATTAGCACAATACTAATACTCACCTTACTCTCCCTAGCAGGCCTTCCACCTCTTACAGGATTCCTACCAAAATGACTCATCCTCCAAGAACTGACTAAACAAGAAATAGCCCCAGCAGCAACAACAATCGCACTCCTTTCCCTACTAGGTTTATTTTTCTACCTACGTCTGGCATACTGCACGGCAATCACGCTTCCCCCTCATGCCACAAACTCCATAAAACAATGACAAATCAACAAGACTACTAACTCAACAATGGCTATCCTAACCACTATGTCCCTCATACTTCTCCCCATCTCCCCACTCATCCTGCCCACTATCTAA
albiloris_Hond_B60766 ATGAACCCACAAGCAAAACTAGTCTTCACCACCAGCCTCGTCCTAGGAACAACTATCACCATCTCAAGCAACCACTGAATCACGGCCTGAGCCGGACTCGAAATCAACACTCTAGCCATCCTCCCACTAATCTCAAAATCACATCACCCACGAGCCATTGAAGCAGCAACAAAATACTTCCTAGTACAATCAGCCGCCTCAGCCCTAGTCCTATTCTCCAGCATAACCAACGCATGGTATACCGGACAATGAGACATTTCCCAAATAACACACCCCACTTCATGCCTAATTCTAACCACAGCCCTCGCAATAAAACTAGGCCTAGTCCCATTTCACTTTTGATTCCCAGAAGTACTACAAGGCGCATCACTACCTATTGGACTACTCTTATCAACAGCCATAAAATTCCCACCAATCACACTACTCTACATAACCTCTCCATCCCTAAACTCAACACTCCTAACCGTTATAGCACTACTATCAGCAGCTGTAGGAGGATGGATAGGCCTCAACCAAACACAAACCCGAAAAATCTTAGCCTTCTCCTCAATCTCCCACTTAGGATGAATAGCCATCATCATCACCTACAGCCCAAAACTCGCCCTACTCAACTTCTACTTATATACTCTAATGACCATAACCGTATTCCTATCACTAAATACAATAAAAGCCCTAAAATTATCAACTCTAATAACCTCATGAGCGAAAACCCCAGCAATTAGCACAATACTAATACTCACCTTACTCTCCCTAGCAGGCCTTCCACCTCTTACAGGATTCCTACCAAAATGACTCATCCTCCAAGAACTGACTAAACAAGAAATAGCCCCAGCAGCAACAACAATCGCACTCCTTTCCCTACTAGGTTTATTTTTCTACCTACGTCTGGCATACTGCACGGCAATCACGCTTCCCCCTCATGCCACAAACTCCATAAAACAATGACAAATCAACAAGACTACTAACTCAACAATGGCTATCCTAACCACTATGTCCCTCATACTTCTCCCCATCTCCCCACTCATCCTGCCCACTATCTAA
melanura_MX_BC_Norte_rmz5049             ATGAACCCACAAGCAAAACTAGTCTTCACCGCTAGCCTCATCCTAGGGACAACTATCACCATCTCAAGTAATCACTGAATCACGGCTTGAGCCGGACTCGAAATCAACACTCTAGCCATCCTCCCACTAATCTCAAAATCACATCATCCACGAGCCATTGAAGCGGCAACAAAGTACTTCCTAGTACAATCAGCTGCCTCAGCCCTAGTCTTATTCTCCAGCATAACCAACTCATGGTACACCGGACAATGAGATATCTCCCAAATAACACACCCCACCTCATGCCTAATCCTAACCACAGCCCTCGCAATAAAACTAGGCCTAGTCCCATTTCACTTTTGATTCCCAGAAGTACTACAAGGCGCATCACTGCCTATTGGACTACTCCTATCAACAGCCATAAAATTCCCACCAATCGCACTACTCTACATAACTTCTCCATCCCTAAACTCAACACTCTTAACCACTATAGCACTACTATCAGCAGCTGTAGGAGGGTGAATAGGACTCAACCAAACACAGACCCGAAAAATCTTAGCCTTCTCCTCAATCTCCCACCTAGGATGAATGGCTATCATCATCTCCTACAGCCCAAAACTCGCCCTGCTCAACTTCTACCTATATACTCTAATGACCATAACCGTGTTCCTATCACTAAATGCAATAAAAGCCCTAAAACTATCAACTCTAATAACCTCATGAGCAAAAACCCCAGCAATTAGCACAATATTAATACTTACCTTACTTTCTCTCGCAGGCCTCCCACCTCTTACAGGATTCCTGCCAAAATGACTCATCCTCCAAGAGCTGACTAAACAAGAAATAGCCCCAGCAGCAACAACAATCGCACTCCTCTCCCTACTAGGTCTATTTTTCTACCTACGCCTGGCATACTGCACAGCAATCACACTCCCTCCTCATACCACAAACTCCATAAAGCAATGACAAACTAACAAGACTACTAACTCAATAATGGCTATCCTAACCACTATGTCCCTCATACTCCTCCCCATCTCCCCCCTCATCCTGCCCACTATCTAA
melanura_US_TX_rmz2981                  ATGAACCCACAAGCAAAACTAGTCTTCACCGCTAGCCTCATCCTAGGGACAACTATCACCATCTCAAGTAATCACTGAATCACGGCTTGAGCCGGACTCGAAATCAACACTCTAGCCATCCTCCCACTAATCTCAAAATCACATCATCCACGAGCCATTGAAGCGGCAACAAAGTACTTCCTAGTACAATCAGCTGCCTCAGCCCTAGTCTTATTCTCCAGCATAACCAACTCATGGTACACCGGACAATGAGATATCTCCCAAATAACACACCCCACCTCATGCCTAATCCTAACCACAGCCCTCGCAATAAAACTAGGCCTAGTCCCATTTCACTTTTGATTCCCAGAAGTACTACAAGGCGCATCACTGCCTATTGGACTACTCCTATCAACAGCCATAAAATTCCCACCAATCGCACTACTCTACATAACTTCTCCATCCCTAAACTCAACACTCTTAACCACTATAGCACTACTATCAGCAGCTGTAGGAGGGTGAATAGGACTCAACCAAACACAGACCCGAAAAATCTTAGCCTTCTCCTCAATCTCCCACCTAGGATGAATGGCTATCATCATCTCCTACAGCCCAAAACTCGCCCTGCTCAACTTCTACCTATATACTCTAATGACCATAACCGTGTTCCTATCACTAAATGCAATAAAAGCCCTAAAACTATCAACTCTAATAACCTCATGAGCAAAAACCCCAGCAATTAGCACAATATTAATACTTACCTTACTTTCTCTCGCAGGCCTCCCACCTCTTACAGGATTCCTGCCAAAATGACTCATCCTCCAAGAGCTGACTAAACAAGAAATAGCCCCAGCAGCAACAACAATCGCACTCCTCTCCCTACTAGGTCTATTTTTCTACCTACGCCTGGCATACTGCACAGCAATCACACTCCCTCCTCATACCACAAACTCCATAAAGCAATGACAAACTAACAAGACTACTAACTCAATAATGGCTATCCTAACCACTATGTCCCTCATACTCCTCCCCATCTCCCCCCTCATCCTGCCCACTATCTAA
melanura_US_NV_jk03136                  ATGAACCCACAAGCAAAACTAGTCTTCACCGCTAGCCTCATCCTAGGGACAACTATCACCATCTCAAGTAATCACTGAATCACGGCTTGAGCCGGACTCGAAATCAACACTCTAGCCATCCTCCCACTAATCTCAAAATCACATCATCCACGAGCCATTGAAGCGGCAACAAAGTACTTCCTAGTACAATCAGCTGCCTCAGCCCTAGTCTTATTCTCCAGCATAACCAACTCATGGTACACCGGACAATGAGATATCTCCCAAATAACACACCCCACCTCATGCCTAATCCTAACCACAGCCCTCGCAATAAAACTAGGCCTAGTCCCATTTCACTTTTGATTCCCAGAAGTACTACAAGGCGCATCACTGCCTATTGGACTACTCCTATCAACAGCCATAAAATTCCCACCAATCGCACTACTCTACATAACTTCTCCATCCCTAAACTCAACACTCTTAACCACTATAGCACTACTATCAGCAGCTGTAGGAGGGTGAATAGGACTCAACCAAACACAGACCCGAAAAATCTTAGCCTTCTCCTCAATCTCCCACCTAGGATGAATGGCTATCATCATCTCCTACAGCCCAAAACTCGCCCTGCTCAACTTCTACCTATATACTCTAATGACCATAACCGTGTTCCTATCACTAAATGCAATAAAAGCCCTAAAACTATCAACTCTAATAACCTCATGAGCAAAAACCCCAGCAATTAGCACAATATTAATACTTACCTTACTTTCTCTCGCAGGCCTCCCACCTCTTACAGGATTCCTGCCAAAATGACTCATCCTCCAAGAGCTGACTAAACAAGAAATAGCCCCAGCAGCAACAACAATCGCACTCCTCTCCCTACTAGGTCTATTTTTCTACCTACGCCTGGCATACTGCACAGCAATCACACTCCCTCCTCATACCACAAACTCCATAAAGCAATGACAAACTAACAAGACTACTAACTCAATAATGGCTATCCTAACCACTATGTCCCTCATACTCCTCCCCATCTCCCCCCTCATCCTGCCCACTATCTAA
melanura_US_NV_jk03137                  ATGAACCCACAAGCAAAACTAGTCTTCACCGCTAGCCTCATCCTAGGGACAACTATCACCATCTCAAGTAATCACTGAATCACGGCTTGAGCCGGACTCGAAATCAACACTCTAGCCATCCTCCCACTAATCTCAAAATCGCATCATCCACGAGCCATTGAAGCGGCAACAAAGTACTTCCTAGTACAATCAGCTGCCTCAGCCCTAGTCTTATTCTCCAGCATAACCAACTCATGGTACACCGGACAATGAGATATCTCCCAAATAACACACCCCACCTCATGCCTAATCCTAACCACAGCCCTCGCAATAAAACTAGGCCTAGTCCCATTTCACTTTTGATTCCCAGAAGTACTACAAGGCGCATCACTGCCTATTGGACTACTCCTATCAACAGCCATAAAATTCCCACCAATCGCACTACTCTACATAACTTCTCCATCCCTAAACTCAACACTCTTAACCACTATAGCACTACTATCAGCAGCTGTAGGAGGGTGAATAGGACTCAACCAAACACAGACCCGAAAAATCTTAGCCTTCTCCTCAATCTCCCACCTAGGATGAATGGCTATCATCATCTCCTACAGCCCAAAACTCGCCCTGCTCAACTTCTACCTATATACTCTAATGACCATAACCGTGTTCCTATCACTAAATGCAATAAAAGCCCTAAAACTATCAACTCTAATAACCTCATGAGCAAAAACCCCAGCAATTAGCACAATATTAATACTTACCTTACTTTCTCTTGCAGGCCTCCCACCTCTTACAGGATTCCTGCCAAAATGACTCATCCGACAAGAGCTGACTAAACAAGAAATAGCCCCAGCAGCAACAACAATCGCACTCCTCTCCCTACTAGGTCTATTTTTCTACCTACGCCTGGCATACTGCACAGCAATCACACTCCCTCCTCATACCACAAACTCCATAAAGCAATGACAAACTAACAAGACTACTAACTCAATAATGGCTATCCTAACCACTATGTCCCTCATACTCCTCCCCATCTCCCCCCTCATCCTGCCCACTATCTAA
melanura_MX_BC_Norte_rmz5047             ATGAACCCACAAGCAAAACTAGTCTTCACCGCTAGCCTCATCCTAGGGACAACTATCACCATCTCAAGTAATCACTGAATCACGGCTTGAGCCGGACTCGAAATCAACACTCTAGCCATCCTCCCACTAATCTCAAAATCACATCATCCACGAGCCATTGAAGCGGCAACAAAGTACTTCCTAGTACAATCAGCTGCCTCAGCCCTAGTCTTATTCTCCAGCATAACCAACTCATGGTACACCGGACAATGAGATATCTCCCAAATAACACACCCCACCTCATGCCTGATCCTAACCACAGCCCTCGCAATAAAACTAGGCCTAGTCCCATTTCACTTTTGATTCCCAGAAGTACTACAAGGCGCATCACTGCCTATTGGACTACTCCTATCAACAGCCATAAAATTCCCACCAATCGCACTACTCTACATAACTTCTCCATCCCTAAACTCAACACTCTTAACCACTATAGCACTACTATCAGCAGCTGTAGGAGGGTGAATAGGACTCAACCAAACACAGACCCGCAAAATCTTAGCCTTCTCCTCAATCTCCCACCTAGGATGAATGGCTATCATCATCTCCTACAGCCCAAAACTCGCCCTGCTCAACTTCTACCTATATACTCTAATAACCATAACCGTGTTCCTATCACTAAATGCAATAAAAGCCCTAAAACTATCAACTCTAATAACCTCATGAGCAAAAACCCCAGCAATTAGCACAATATTAATACTTACCTTACTTTCTCTCGCAGGCCTCCCACCTCTTACAGGATTCCTGCCAAAATGACTCATCCTTCAAGAACTGACTAAACAAGAAATAGCCCCAGCAGCAACAACAATCGCACTCCTCTCCCTACTAAGCCTATTTTTCTACCTACGCCTGGCATACTGCACAGCAATCACACTCCCTCCTCACACCACAAATTCCATAAAGCAATGACAAACTAACAAGACTACTAACTCAACAATGGCTATCCTAACCACTATGTCCCTCATACTCCTCCCCATCTCCCCCCTCATCCTGCCCACTATCTAA
melanura_MX_Sonora_Tiburon_CCYT225      ATGAACCCACAAGCAAAACTAGTCTTCACCGCTAGCCTCATCCTAGGGACAACTATCACCATCTCAAGTAATCACTGAATCACGGCTTGAGCCGGACTCGAAATCAACACTCTAGCCATCCTCCCACTAATCTCAAAATCACATCATCCACGAGCCATTGAAGCGGCAACAAAGTACTTCCTAGTACAATCAGCTGCCTCAGCCCTAGTCTTATTCTCCAGCATAACCAACTCATGGTACACCGGACAATGAGATATCTCCCAAATAACACACCCCACCTCATGCCTAATCCTAACCACAGCCCTCGCAATAAAACTAGGCCTAGTCCCATTTCACTTTTGATTCCCAGAAGTACTACAAGGCGCATCACTGCCTATTGGACTACTCCTATCAACAGCCATAAAATTCCCACCAATCGCACTACTCTACATAACTTCTCCATCCCTAAACTCAACACTCTTAACCACTATAGCACTACTATCAGCAGCTGTAGGAGGGTGAATAGGACTCAACCAAACACAGACCCGAAAAATCTTAGCCTTCTCCTCAATCTCCCACCTAGGATGAATGGCTATCATCATCTCCTACAGCCCAAAACTCGCCCTGCTCAACTTCTACCTATATACTCTAATGACCATAACCGTGTTCCTATCACTAAATGCAATAAAAGCCCTAAAACTATCAACTCTAATAACCTCATGAGCAAAAACCCCAGCAATTAACACAATATTAATACTTACCTTACTTTCTCTCGCAGGCCTCCCACCTCTTACAGGATTCCTGCCAAAATGACTCATCCTCCAAGAGCTGACTAAACAAGAAATAGCCCCAGCAGCAACAACAATCGCACTCCTCTCCCTACTAGGTCTATTTTTCTACCTACGCCTGGCATACTGCACAGCAATCACACTCCCTCCTCATACCACAAACTCCATAAAGCAATGACAAACTAACAAGACTACTAACTCAATAATGGCTATCCTAACCACTATGTCCCTCATACTCCTCCCCATCTCCCCCCTCATCCTGCCCACTATCTAA
melanura_MX_Sonora_Tiburon_CCYT227      ATGAACCCACGAGCAAAACTAGTCTTCACCGCTAGCCTCATCCTAGGGACAACTATCACCATCTCAAGTAATCACTGAATCACGGCTTGAGCCGGACTCGAAATCAACACTCTAGCCATCCTCCCACTAATCTCAAAATCACATCATCCACGAGCCATTGAAGCGGCAACAAAGTACTTCCTAGTACAATCAGCTGCCTCAGCCCTAGTCTTATTTTCCAGCATAACCAACTCATGGTACACCGGACAATGAGATATCTCCCAAATAACACACCCCACCTCATGCCTAATCCTAACCACAGCCCTCGCAATAAAACTAGGCCTAGTCCCATTTCACTTTTGATTCCCAGAAGTACTACAAGGCGCATCACTGCCTATTGGACTACTCCTATCAACAGCCATAAAATTCCCACCAATCGCACTACTCTACATAACTTCTCCATCCCTAAACTCAACACTCTTAACCACTATAGCACTACTATCAGCAGCTGTAGGAGGGTGAATAGGACTCAACCAAACACAGACCCGAAAAATCTTAGCCTTCTCCTCAATCTCCCACCTAGGATGAATGGCTATCATCATCTCCTACAGCCCAAAACTCGCCCTGCTCAACTTCTACCTATATACTCTAATGACCATAACCGTGTTCCTATCACTAAATGCAATAAAAGCCCTAAAACTATCAACTCTAATAACCTCATGAGCAAAAACCCCAGCAATTAGCACAATATTAATACTTACCTTACTTTCTCTTGCAGGCCTCCCACCTCTTACAGGATTCCTGCCAAAATGACTCATCCTCCAAGAGCTGACTAAACAAGAAATAGCCCCAGCAGCAACAACAATCGCACTCCTCTCCCTACTAGGTCTATTTTTCTACCTACGCCTGGCATACTGCACAGCAATCACACTCCCTCCTCATACCACAAACTCCATAAAGCAATGACAAACTAACAAGACTACTAACTCAATAATGGCTATCCTAACCACTATGTCCCTCATACTCCTCCCCATCTCCCCCCTCATCCTGCCCACTATCTAA
melanura_US_NV_jk05091             ATGAACCCACAAGCAAAACTAGTCTTCACCGCTAGCCTCATCCTAGGGACAACTATCACCATCTCAAGTAATCACTGAATCACGGCTTGAGCCGGACTCGAAATCAACACTCTAGCCATCCTCCCACTAATCTCAAAATCACATCATCCACGAGCCATTGAAGCGGCAACAAAGTACTTCCTAGTACAATCAGCTGCCTCAGCCCTAGTCTTATTCTCCAGCATAACCAACTCATGATACACCGGACAATGAGATATCTCCCAAATAACACACCCCACCTCATGCCTAATCCTAACCACAGCCCTCGCAATAAAACTAGGCCTAGTCCCATTTCACTTTTGATTCCCAGAAGTACTACAAGGCGCATCACTGCCTATTGGACTACTCCTATCAACAGCCATAAAATTCCCACCAATCGCACTACTCTACATAACTTCTCCATCCCTAAACTCAACACTCTTAACCACTATAGCACTACTATCAGCAGCTGTAGGAGGGTGAATAGGACTCAACCAAACACAGACCCGAAAAATCTTAGCCTTCTCCTCAATCTCCCACCTAGGATGAATGGCTATCATCATCTCCTACAGCCCAAAACTCGCCCTGCTCAACTTCTACCTATATACTCTAATGACCATAACCGTGTTCCTATCACTAAATGCAATAAAAGCCCTAAAACTATCAACTCTAATAACCTCATGAGCAAAAACCCCAGCAATTAGCACAATATTAATACTTACCTTACTTTCTCTCGCAGGCCTCCCACCTCTTACAGGATTCCTGCCAAAATGACTCATCCTCCAAGAGCTGACTAAACAAGAAATAGCCCCAGCAGCAACAACAATCGCACTCCTCTCCCTACTAGGTCTATTTTTCTACCTACGCCTGGCATACTGCACAGCAATCACACTCCCTCCTCATACCACAAACTCCATAAAGCAATGACAAACTAACAAGACTACTAACTCAATAATGGCTATCCTAACCACTATGTCCCTCATACTCCTCCCCATCTCCCCCCTCATCCTGCCCACTATCTAA
melanura_US_NV_gms1239             ATGAACCCACAAGCAAAACTAGTCTTCACCGCTAGCCTCATCCTAGGGACAACTATCACCATCTCAAGTAATCACTGAATCACGGCTTGAGCCGGACTCGAAATCAACACTCTAGCCATCCTCCCACTAATCTCAAAATCACATCATCCACGAGCCATTGAAGCGGCAACAAAGTACTTCCTAGTACAATCAGCTGCCTCAGCCCTAGTCTTATTCTCCAGCATAACCAACTCATGGTACACCGGACAATGAGATATCTCCCAAATAACACACCCCACCTCATGCCTAATCCTAACCACAGCCCTCGCAATAAAACTAGGCCTAGTCCCATTTCACTTTTGATTCCCAGAAGTACTACAAGGCGCATCACTGCCTATTGGACTACTCCTATCAACAGCCATAAAATTCCCACCAATCGCACTACTCTACATAACTTCTCCATCCCTAAACTCAACACTCTTAACCACTATAGCACTACTATCAGCAGCTGTAGGAGGGTGAATAGGACTCAACCAAACACAGACCCGAAAAATCTTAGCCTTCTCCTCAATCTCCCACCTAGGATGAATGGCTATCATCATCTCCTACAGCCCAAAACTCGCCCTGCTCAACTTCTACCTATATACTCTAATGACCATAACCGTGTTCCTATCACTAAATGCAATAAAAGCCCTAAAACTATCAACTCTAATAACCTCATGAGCAAAAACCCCAGCAATTAGCACAATATTAATACTTACCTTACTTTCTCTCGCAGGCCTCCCACCTCTTACAGGATTCCTACCAAAATGACTCATCCTCCAAGAGCTGACTAAACAAGAAATAGCCCCAGCAGCAACAACAATCGCACTCCTCTCCCTACTAGGTCTATTTTTCTACCTACGCCTGGCATACTGCACAGCAATCACACTCCCTCCTCATACCACAAACTCCATAAAGCAATGACAAACTAACAAGACTACTAACTCAATAATGGCTATCCTAACCACTATGTCCCTCATACTCCTCCCCATCTCCCCCCTCATCCTGCCCACTATCTAA
melanura_US_NV_jk05086             ????????????????????????????CCGCTAGCCTCATCCTAGGGACAACTATCACCATCTCAAGTAATCACTGAATCACGGCTTGAGCCGGACTCGAAATCAACACTCTAGCCATCCTCCCACTAATCTCAAAATCACATCATCCACGAGCCATTGAAGCGGCAACAAAGTACTTCCTAGTACAATCAGCTGCCTCAGCCCTAGTCTTATTCTCCAGCATAACCAACTCATGGTACACCGGACAATGAGATATCTCCCAAATAACACACCCCACCTCATGCCTAATCCTAACCACAGCCCTCGCAATAAAACTAGGCCTAGTCCCATTTCACTTTTGATTCCCAGAAGTACTACAAGGCGCATCACTGCCTATTGGACTACTCCTATCAACAGCCATAAAATTCCCACCAATCGCACTACTCTACATAACTTCTCCATCCCTAAACTCAACACTCTTAACCACTATAGCACTACTATCAGCAGCTGTAGGAGGGTGAATAGGACTCAACCAAACACAGACCCGAAAAATCTTAGCCTTCTCCTCAATCTCCCACCTAGGATGAATGGCTATCATCATCTCCTACAGCCCAAAACTCGCCCTGCTCAACTTCTACCTATATACTCTAATGACCATAACCGTGTTCCTATCACTAAATGCAATAAAAGCCCTAAAACTATCAACTCTAATAACCTCATGAGCAAAAACCCCAGCAATTAGCACAATATTAATACTTACCTTACTTTCTCTCGCAGGCCTCCCACCTCTTACAGGATTCCTGCCAAAATGACTCATCCTCCAAGAGCTGACTAAACAAGAAATAGCCCCAGCAGCAACAACAATCGCACTCCTCTCCCTACTAGGTCTATTTTTCTACCTACGCCTGGCATACTGCACAGCAATCACACTCCCTCCTCATACCACAAACTCCATAAAGCAATGACAAACTAACAAGACTACTAACTCAATAATGGCTATCCTAACCACTATGTCCCTCATACTCCTCCCCATCTCCCCCCTCATCCTGCCCACTATCTAA
melanura_US_NV_jk05089             ???????????????????????CTTCACCGCTAGCCTCATCCTAGGGACAACTATCACCATCTCAAGTAATCACTGAATCACGGCTTGAGCCGGACTCGAAATCAACACTCTAGCCATCCTCCCACTAATCTCAAAATCACATCATCCACGAGCCATTGAAGCGGCAACAAAGTACTTCCTAGTACAATCAGCTGCCTCAGCCCTAGTCTTATTCTCCAGCATAACCAACTCATGATACACCGGACAATGAGATATCTCCCAAATAACACACCCCACCTCATGCCTAATCCTAACCACAGCCCTCGCAATAAAACTAGGCCTAGTCCCATTTCACTTTTGATTCCCAGAAGTACTACAAGGCGCATCACTGCCTATTGGACTACTCCTATCAACAGCCATAAAATTCCCACCAATCGCACTACTCTACATAACTTCTCCATCCCTAAACTCAACACTCTTAACCACTATAGCACTACTATCAGCAGCTGTAGGAGGGTGAATAGGACTCAACCAAACACAGACCCGAAAAATCTTAGCCTTCTCCTCAATCTCCCACCTAGGATGAATGGCTATCATCATCTCCTACAGCCCAAAACTCGCCCTGCTCAACTTCTACCTATATACTCTAATGACCATAACCGTGTTCCTATCACTAAATGCAATAAAAGCCCTAAAACTATCAACTCTAATAACCTCATGAGCAAAAACCCCAGCAATTAGCACAATATTAATACTTACCTTACTTTCTCTCGCAGGCCTCCCACCTCTTACAGGATTCCTGCCAAAATGACTCATCCTCCAAGAGCTGACTAAACAAGAAATAGCCCCAGCAGCAACAACAATCGCACTCCTCTCCCTACTAGGTCTATTTTTCTACCTACGCCTGGCATACTGCACAGCAATCACACTCCCTCCTCATACCACAAACTCCATAAAGCAATGACAAACTAACAAGACTACTAACTCAATAATGGCTATCCTAACCACTATGTCCCTCATACTCCTCCCCATCTCCCCCCTCATCCTGCCCACTATCTAA
melanura_US_NV_jmd299              ?????????????????????????????????????????????????CAACTATCACCATCTCAAGTAATCACTGAATCACGGCTTGAGCCGGACTCGAAATCAACACTCTAGCCATCCTCCCACTAATCTCAAAATCACATCATCCACGAGCCATTGAAGCGGCAACAAAGTACTTCCTAGTACAATCAGCTGCCTCAGCCCTAGTCTTATTCTCCAGCATAACCAACTCATGATACACCGGACAATGAGATATCTCCCAAATAACACACCCCACCTCATGCCTAATCCTAACCACAGCCCTCGCAATAAAACTAGGCCTAGTCCCATTTCACTTTTGATTCCCAGAAGTACTACAAGGCGCATCACTGCCTATTGGACTACTCCTATCAACAGCCATAAAATTCCCACCAATCGCACTACTCTACATAACTTCTCCATCCCTAAACTCAACACTCTTAACCACTATAGCACTACTATCAGCAGCTGTAGGAGGGTGAATAGGACTCAACCAAACACAGACCCGAAAAATCTTAGCCTTCTCCTCAATCTCCCACCTAGGATGAATGGCTATCATCATCTCCTACAGCCCAAAACTCGCCCTGCTCAACTTCTACCTATATACTCTAATGACCATAACCGTGTTCCTATCACTAAATGCAATAAAAGCCCTAAAACTATCAACTCTAATAACCTCATGAGCAAAAACCCCAGCAATTAGCACAATATTAATACTTACCTTACTTTCTCTCGCAGGCCTCCCACCTCTTACAGGATTCCTGCCAAAATGACTCATCCTCCAAGAGCTGACTAAACAAGAAATAGCCCCAGCAGCAACAACAATCGCACTCCTCTCCCTACTAGGTCTATTTTTCTACCTACGCCTGGCATACTGCACAGCAATCACACTCCCTCCTCATACCACAAACTCCATAAAGCAATGACAAACTAACAAGACTACTAACTCAATAATGGCTATCCTAACCACTATGTCCCTCATACTCCTCCCCATCTCCCCC?????????????????????
melanura_US_NV_jmd300              ??????????????????????????????????????????????GGACAACTATCACCATCTCAAGTAATCACTGAATCACGGCTTGAGCCGGACTCGAAATCAACACTCTAGCCATCCTCCCACTAATCTCAAAATCACATCATCCACGAGCCATTGAAGCGGCAACAAAGTACTTCCTAGTACAATCAGCTGCCTCAGCCCTAGTCTTATTCTCCAGCATAACCAACTCATGGTACACCGGACAATGAGATATCTCCCAAATAACACACCCCACCTCATGCCTAATCCTAACCACAGCCCTCGCAATAAAACTAGGCCTAGTCCCATTTCACTTTTGATTCCCAGAAGTACTACAAGGCGCATCACTGCCTATTGGACTACTCCTATCAACAGCCATAAAATTCCCACCAATCGCACTACTCTACATAACTTCTCCATCCCTAAACTCAACACTCTTAACCACTATAGCACTACTATCAGCAGCTGTAGGAGGGTGAATAGGACTCAACCAAACACAGACCCGAAAAATCTTAGCCTTCTCCTCAATCTCCCACCTAGGATGAATGGCTATCATCATCTCCTACAGCCCAAAACTCGCCCTGCTCAACTTCTACCTATATACTCTAATGACCATAACCGTGTTCCTATCACTAAATGCAATAAAAGCCCTAAAACTATCAACTCTAATAACCTCATGAGCAAAAACCCCAGCAATTAGCACAATATTAATACTTACCTTACTTTCTCTCGCAGGCCTCCCACCTCTTACAGGATTCCTGCCAAAATGACTCATCCTCCAAGAGCTGACTAAACAAGAAATAGCCCCAGCAGCAACAACAATCGCACTCCTCTCCCTACTAGGTCTATTTTTCTACCTACGCCTGGCATACTGCACAGCAATCACACTCCCTCCTCATACCACAAACTCCATAAAGCAATGACAAACTAACAAGACTACTAACTCAACAATGGCTATCCTAACCACTATGTCCCTCATACTCCTCCCCATCTCCCCCCTCATCCTGCCCACTATCTAA
melanura_US_NV_jmd301              ?????????????????????????????????????????????GGGACAACTATCACCATCTCAAGTAATCACTGAATCACGGCTTGAGCCGGACTCGAAATCAACACTCTAGCCATCCTCCCACTAATCTCAAAATCACATCATCCACGAGCCATTGAAGCGGCAACAAAGTACTTCCTAGTACAATCAGCTGCCTCAGCCCTAGTCTTATTCTCCAGCATAACCAACTCATGATACACCGGACAATGAGATATCTCCCAAATAACACACCCCACCTCATGCCTAATCCTAACCACAGCCCTCGCAATAAAACTAGGCCTAGTCCCATTTCACTTTTGATTCCCAGAAGTACTACAAGGCGCATCACTGCCTATTGGACTACTCCTATCAACAGCCATAAAATTCCCACCAATCGCACTACTCTACATAACTTCTCCATCCCTAAACTCAACACTCTTAACCACTATAGCACTACTATCAGCAGCTGTAGGAGGGTGAATAGGACTCAACCAAACACAGACCCGAAAAATCTTAGCCTTCTCCTCAATCTCCCACCTAGGATGAATGGCTATCATCATCTCCTACAGCCCAAAACTCGCCCTGCTCAACTTCTACCTATATACTCTAATGACCATAACCGTGTTCCTATCACTAAATGCAATAAAAGCCCTAAAACTATCAACTCTAATAACCTCATGAGCAAAAACCCCAGCAATTAGCACAATATTAATACTTACCTTACTTTCTCTCGCAGGCCTCCCACCTCTTACAGGATTCCTGCCAAAATGACTCATCCTCCAAGAGCTGACTAAACAAGAAATAGCCCCAGCAGCAACAACAATCGCACTCCTCTCCCTACTAGGTCTATTTTTCTACCTACGCCTGGCATACTGCACAGCAATCACACTCCCTCCTCATACCACAAACTCCATAAAGCAATGACAAACTAACAAGACTACTAACTCAATAATGGCTATCCTAACCACTATGTCCCTCATACTCCTCCCCATCTCCCCCCTCATCCTGCCCACTATCTAA
melanura_US_NV_jmd303x2            ATGAACCCACAAGCAAAACTAGTCTTCACCGCTAGCCTCATCCTAGGGACAACTATCACCATCTCAAGTAATCACTGAATCACGGCTTGAGCCGGACTCGAAATCAACACTCTAGCCATCCTCCCACTAATCTCAAAATCACATCATCCACGAGCCATTGAAGCGGCAACAAAGTACTTCCTAGTACAATCAGCTGCCTCAGCCCTAGTCTTATTCTCCAGCATAACCAACTCATGGTACACCGGACAATGAGATATCTCCCAAATAACACACCCCACCTCATGCCTAATCCTAACCACAGCCCTCGCAATAAAACTAGGCCTAGTCCCATTTCACTTTTGATTCCCAGAAGTGCTACAAGGCGCATCACTGCCTATTGGACTACTCCTATCAACAGCCATAAAATTCCCACCAATCGCACTACTCTACATAACTTCTCCATCCCTAAACTCAACACTCTTAACCACTATAGCACTACTATCAGCAGCTGTAGGAGGGTGAATAGGACTCAACCAAACACAGACCCGAAAAATCTTAGCCTTCTCCTCAATCTCCCACCTAGGATGAATGGCTATCATCATCTCCTACAGCCCAAAACTCGCCCTGCTCAACTTCTACCTATACACTCTAATGACCATAACCGTGTTCCTATCACTAAATGCAATAAAAGCCCTAAAACTATCAACTCTAATAACCTCATGAACAAAAACCCCAGCAATTAGCACAATATTAATACTTACCTTACTTTCTCTTGCAGGCCTCCCACCTCTTACAGGATTCCTGCCAAAATGACTCATCCTCCAAGAGCTGACTAAACAAGAAATAGCCCCAGCAGCAACAACAATCGCACTCCTCTCCGTACTAGGTCTATTTTTCTACCTACGCCTGGCATACTGCACAGCAATCACACTCCCTCCTCATACCACAAACTCCATAAAGCAATGACAAACTAACAAAACTACTAACTCAATAATGGCTATCCTAACCACTATGTCCCTCATACTCCTCCCCATCTCCCCCCTCATCCTGCCCACTATCTAA
melanura_US_NV_jmd305              ATGAACCCACAAGCAAAACTAGTCTTCACCGCTAGCCTCATCCTAGGGACAACTATCACCATCTCAAGTAATCACTGAATCACGGCTTGAGCCGGACTCGAAATCAACACTCTAGCCATCCTCCCACTAATCTCAAAATCACATCATCCACGAGCCATTGAAGCGGCAACAAAGTACTTCCTAGTACAATCAGCTGCCTCAGCCCTAGTCTTATTCTCCAGCATAACCAACTCATGATACACCGGACAATGAGATATCTCCCAAATAACACACCCCACCTCATGCCTAATCCTAACCACAGCCCTCGCAATAAAACTAGGCCTAGTCCCATTTCACTTTTGATTCCCAGAAGTACTACAAGGCGCATCACTGCCTATTGGACTACTCCTATCAACAGCCATAAAATTCCCACCAATCGCACTACTCTACATAACTTCTCCATCCCTAAACTCAACACTCTTAACCACTATAGCACTACTATCAGCAGCTGTAGGAGGGTGAATAGGACTCAACCAAACACAGACCCGAAAAATCTTAGCCTTCTCCTCAATCTCCCACCTAGGATGAATGGCTATCATCATCTCCTACAGCCCAAAACTCGCCCTGCTCAACTTCTACCTATATACTCTAATGACCATAACCGTGTTCCTATCACTAAATGCAATAAAAGCCCTAAAACTATCAACTCTAATAACCTCATGAGCAAAAACCCCAGCAATTAGCACAATATTAATACTTACCTTACTTTCTCTCGCAGGCCTCCCACCTCTTACAGGATTCCTGCCAAAATGACTCATCCTCCAAGAGCTGACTAAACAAGAAATAGCCCCAGCAGCAACAACAATCGCACTCCTCTCCCTACTAGGTCTATTTTTCTACCTACGCCTGGCATACTGCACAGCAATCACACTCCCTCCTCATACCACAAACTCCATAAAGCAATGACAAACTAACAAGACTACTAACTCAATAATGGCTATCCTAACCACTATGTCCCTCATACTCCTCCCCATCTCCCCCCTCATCCTGCCCACTATCTAA
melanura_US_NV_mm013               ATGAACCCACAAGCAAAACTAGTCTTCACCGCTAGCCTCATCCTAGGGACAACTATCACCATCTCAAGTAATCACTGAATCACAGCTTGAGCCGGACTCGAAATCAACACTCTAGCCATCCTCCCACTAATCTCAAAATCACATCATCCACGAGCCATTGAAGCGGGAACAAAGTACTTCCTAGTACAATCAGCTGCCTCAGCCCTAGTCTTATTCTCCAGCATAACCAACTCATGGTACACCGGACAATGAGATATCTCCCAAATAACACACCCCACCTCATGCCTAATCCTAACCACAGCCCTCGCAATAAAACTAGGCCTAGTCCCATTTCACTTTTGATTCCCAGAAGTACTACAAGGCGCATCACTGCCTATTGGACTACTCCTATCAACAGCCATAAAATTCCCACCAATCGCACTACTCTACATAACTTCTCCATCCCTAAACTCAACACTCTTAACCACTATAGCACTACTATCAGCAGCTGTAGGAGGGTGAATAGGACTCAACCAAACACAGACCCGAAAAATCTTAGCCTTCTCCTCAATCTCCCACCTAGGATGAATGGCTATCATCATCTCCTACAGCCCAAAACTCGCCCTGCTCAACTTCTACCTATATACTCTAATGACCATAACCGTGTTCCTATCACTAAATGCAATAAAAGCCCTAAAACTATCAACTCTAATAACCTCATGAGCAAAAACCCCAGCAATTAGCACAATATTAATACTTACCTTACTTTCTCTCGCAGGCCTCCCACCTCTTACAGGATTCCTGCCAAAATGACTCATCCTCCAAGAGCTGACTAAACAAGAAATAGCCCCAGCAGCAACAACAATCGCACTCCTCTCCCTACTAGGTCTATTTTTCTACCTACGCCTGGCATACTGCACAGCAATCACACTCCCTCCTCATACCACAAACTCCATAAAGCAATGACAAACTAACAAGACTACTAACTCAATAATGGCTATCCTAACCACTATGTCCCTCATACTCCTCCCCATCTCCCCCCTCATCCTGCCCACTATCTAA
melanura_Texas_B3906 ATGAACCCACAAGCAAAACTAGTCTTCACCGCTAGCCTCATCCTAGGGACAACTATCACCATCTCAAGTAATCACTGAATCACGGCTTGAGCCGGACTCGAAATCAACACTCTAGCCATCCTCCCACTAATCTCAAAATCACATCATCCACGAGCCATTGAAGCGGCAACAAAGTACTTCCTAGTACAATCAGCTGCCTCAGCCCTAGTCTTATTCTCCAGCATAACCAACTCATGGTACACCGGACAATGAGATATCTCCCAAATAACACACCCCACCTCATGCCTAATCCTAACCACAGCCCTCGCAATAAAACTAGGCCTAGTCCCATTTCACTTTTGATTCCCAGAAGTACTACAAGGCGCATCACTGCCTATTGGACTACTCCTATCAACAGCCATAAAATTCCCACCAATCGCACTACTCTACATAACTTCTCCATCCCTAAACTCAACACTCTTAACCACTATAGCACTACTATCAGCAGCTGTAGGAGGGTGAATAGGACTCAACCAAACACAGACCCGAAAAATCTTAGCCTTCTCCTCAATCTCCCACTTAGGATGAATGGCTATCATCATCTCCTACAGCCCAAAACTCGCCCTGCTCAACTTCTACCTATATACTCTAATGACCATAACCGTGTTCCTATCACTAAATGCAATAAAAGCCCTAAAACTATCAACTCTAATAACCTCATGAGCAAAAACCCCAGCAATTAGCACAATATTAATACTTACCTTACTTTCTCTCGCAGGCCTCCCACCTCTTACAGGATTCCTGCCAAAATGACTCATCCTCCAAGAGCTGACTAAACAAGAAATAGCCCCAGCAGCAACAACAATCGCACTCCTCTCCCTACTAGGTCTATTTTTCTACCTACGCCTGGCATACTGCACAGCAATCACACTCCCTCCTCATACCACAAACTCCATAAAGCAATGACAAACTAACAAGACTACTAACTCAATAATGGCTATCCTAACCACTATGTCCCTCATACTCCTCCCCATCTCCCCCCTCATCCTGCCCACTATCTAA
melanura_Cali_B24811 ATGAACCCACAAGCAAAACTAGTCTTCACCGCTAGCCTCATCCTAGGGACAACTATCACCATCTCAAGTAATCACTGAATCACGGCTTGAGCCGGACTCGAAATCAACACTCTAGCCATCCTCCCACTAATCTCAAAATCACATCATCCACGAGCCATTGAAGCGGCAACAAAGTACTTCCTAGTACAATCAGCTGCCTCAGCCCTAGTCTTATTCTCCAGCATAACCAACTCATGATACACCGGACAATGAGATATCTCCCAAATAACACACCCCACCTCATGCCTAATCCTAACCACAGCCCTCGCAATAAAACTAGGCCTAGTCCCATTTCACTTTTGATTCCCAGAAGTACTACAAGGCGCATCACTGCCTATTGGACTACTCCTATCAACAGCCATAAAATTCCCACCAATCGCACTACTCTACATAACTTCTCCATCCCTAAACTCAACACTCTTAACCACTATAGCACTACTATCAGCAGCTGTAGGAGGGTGAATAGGACTCAACCAAACACAGACCCGAAAAATCTTAGCCTTCTCCTCAATCTCCCACCTAGGATGAATGGCTATCATCATCTCCTACAGCCCAAAACTCGCCCTGCTCAACTTCTACCTATATACTCTAATGACCATAACCGTGTTCCTATCACTAAATGCAATAAAAGCCCTAAAACTATCAACTCTAATAACCTCATGAGCAAAAACCCCAGCAATTAGCACAATATTAATACTTACCTTACTTTCTCTCGCAGGCCTCCCACCTCTTACAGGATTCCTGCCAAAATGACTCATCCTCCAAGAGCTGACTAAACAAGAAATAGCCCCAGCAGCAACAACAATTGCACTCCTCTCCCTACTAGGTCTATTTTTCTACCTACGCCTGGCATACTGCACAGCAATCACACTCCCTCCTCATACCACAAACTCCATAAAGCAATGACAAACTAACAAGACTACTAACTCAATAATGGCTATCCTAACCACTATGTCCCTCATACTCCTCCCCATCTCCCCCCTCATCCTGCCCACTATCTAA
nigriceps_MX_Sonora_rmz5242             ATGAACCCACAAGCAAAACTAGTCTTCATCACTAGCCTCATCCTAGGAACAACTATCACTATCTCAAGTAGCCACTGAATCACGGCCTGAGCCGGACTCGAAATCAACACTCTAGCCATCCTCCCACTAATCTCAAAATCACATCATCCACGAGCCATTGAAGCAGCAACAAAATACTTCCTAGTTCAATCAGCTGCCTCAGCCCTAGTCCTATTCTCCAGCATAACCAACGCATGGTACACCGGACAATGAGATATCTCCCAAATAACACACCCCACCTCATGCCTAATCCTAACCACAGCCCTTGCAATAAAACTAGGCCTGGTCCCATTCCACTTTTGATTTCCAGAAGTACTACAAGGCGCAACACTGCCTATTGGGTTACTCCTATCAACAGCCATAAAATTCCCTCCAATCACACTACTCTACATAACTTCTCCATCCCTGAACTCAACACTCTTAGCCACCATAGCACTGCTATCAGCAGCTGTAGGAGGGTGAATAGGACTCAACCAAACACAAACCCGAAAAATCCTGGCCTTCTCCTCAATCTCACACCTAGGATGAATAGCTATCATCATCACCTACAGCCCAAAACTCGCCCTACTCAACTTCTACCTATATACCCTAATGACCATAACCGTATTCCTATCACTAAACACAATAAAAGCCCTAAAATTATCAACTCTAATAACCTCATGAACAAAAACCCCAGCAATTAGCACGATGCTAATACTTACCTTACTCTCTCTCGCAGGACTTCCACCCCTCACAGGGTTCCTACCAAAATGACTCATCCTCCAAGAACTGACTAAACAAGAAATAGCTCCAGCAGCAACAACAATCGCACTCCTTTCCCTACTAGGCTTATTTTTCTACCTACGCCTGGCATACTGTACAGCGATTACACTTCCCCCTCACGCCACAAATTCCATAAAACAGTGACAAATCAACAAGACCACTAGCTCAACAATAGCCATCCTAACCACCATATCCCTCATACTCCTCCCCATTTCCCCACTCATCCTGCCCACTATCTAA
nigriceps_MX_Sononrawwwwwwwwwwwwwwwww   ATGAACCCACAAGCAAAACTAGTCTTCATCACTAGCCTCATCCTAGGAACAACTATCACTATCTCAAGTAGCCACTGAATCACGGCCTGAGCCGGACTCGAAATCAACACTCTAGCCATCCTCCCACTAATCTCAAAATCACATCATCCACGAGCCATTGAAGCAGCAACAAAATACTTCCTAGTTCAATCAGCTGCCTCAGCCCTAGTCCTATTCTCCAGCATAACCAACGCATGGTACACCGGACAATGAGATATCTCCCAAATAACACACCCCACCTCATGCCTAATCCTAACCACAGCCCTTGCAATAAAACTAGGCCTGGTCCCATTCCACTTTTGATTTCCAGAAGTACTACAAGGCGCAACACTGCCTATTGGGTTACTCCTATCAACAGCCATAAAATTCCCTCCAATCACACTACTCTACATAACTTCTCCATCCCTGAACTCAACACTCTTAGCCACCATAGCACTGCTATCAGCAGCTGTAGGAGGGTGAATAGGACTCAACCAAACACAAACCCGAAAAATCCTGGCCTTCTCCTCAATCTCACACCTAGGATGAATAGCTATCATCATCACCTACAGCCCAAAACTCGCCCTACTCAACTTCTACCTATATACCCTAATGACCATAACCGTATTCCTATCACTAAACACAATAAAAGCCCTAAAATTATCAACTCTAATAACCTCATGAACAAAAACCCCAGCAATTAGCACGATGCTAATACTTACCTTACTCTCTCTCGCAGGACTTCCACCCCTCACAGGGTTCCTACCAAAATGACTCATCCTCCAAGAACTGACTAAACAAGAAATAGCTCCAGCAGCAACAACAATCGCACTCCTTTCCCTACTAGGCTTATTTTTCTACCTACGCCTGGCATACTGTACAGCGATTACACTTCCCCCTCACGCCACAAATTCCATAAAACAGTGACAAATCAACAAGACCACTAGCTCAACAATAGCCATCCTAACCACCATATCCCTCATACTCCTCCCCATTTCCCCACTCATCCTGCCCACTATCTAA
nigriceps_MX_Sinaloa_SEZ99x2            ATGAACCCACAAGCAAAACTAGTCTTCATCGCTAGCCTCATCCTAGGAACAACTATCACTATCTCAAGTAGCCACTGAATCACGGCCTGAGCCGGACTCGAAATCAACACTCTAGCCATCCTCCCACTAATCTCAAAATCACATCATCCACGAGCCATTGAAGCAGCAACAAAATACTTCCTAGTACAATCAGCTGCCTCAGCCCTAGTCCTATTCTCCAGCATAACCAACGCATGGTACACCGGACAATGAGATATCTCCCAAATAACACACCCCACCTCATGCCTAATCCTAACCACAGCCCTTGCAATAAAACTAGGCCTGGTCCCATTCCACTTTTGATTTCCAGAAGTACTACAAGGCGCAACACTGCCTATTGGGTTACTCCTATCAACAGCCATAAAATTCCCTCCAATCACACTACTCTACATAACTTCTCCATCCCTGAACTCAACACTCTTAGCCACCATAGCACTGCTATCAGCAGCTGTAGGAGGATGAATAGGACTCAACCAAACACAAACCCGAAAAATCCTGGCCTTCTCCTCAATCTCACACCTAGGATGAATAGCTATCATCATCACCTACAGCCCAAAACTCGCCCTACTCAACTTCTACCTATATACCCTAATGACCATAACCGTATTCCTATCACTAAACACAATAAAAGCCCTAAAATTATCAACTCTAATAACCTCATGAACAAAAACCCCAGCAATTAGCACGATGCTAATACTTACCTTACTCTCTCTCGCAGGACTTCCACCCCTCACAGGGTTCCTACCAAAATGACTCATCCTCCAAGAACTGACTAAACAAGAAATAGCTCCAGCAGCAACAACAATCGCACTCCTTTCCCTACTAGGTTTATTTTTCTACCTACGTCTGGCATACTGTACAGCAATTACACTTCCCCCTCACGCCACAAATTCCATAAAACAGTGACAAATCAACAAGACCACTAGCTCAACAATAGCTATCCTAACCACCATATCCCTCATACTCCTCCCCATTTCCCCACTCATCCTGCCCACTATCTAA
nigriceps_MX_Sinaloa_VGR947             ATGAACCCACAAGCAAAACTAGTCTTCATCACTAGCCTCATCCTAGGAACAACTATCACTATCTCAAGTAGCCACTGAATCACGGCCTGAGCCGGACTCGAAATCAACACTCTAGCCATCCTCCCACTAATCTCAAAATCACATCATCCACGAGCCATTGAAGCAGCAACAAAATACTTCCTAGTTCAATCAGCTGCCTCAGCCCTAGTCCTATTCTCCAGCATAACCAACGCATGGTACACCGGACAATGAGATATCTCCCAAATAACACACCCCACCTCATGCCTAATCCTAACCACAGCCCTTGCAATAAAACTAGGCCTGGTCCCATTCCACTTTTGATTTCCAGAAGTACTACAAGGCGCAACACTGCCTATTGGGTTACTCCTATCAACAGCCATAAAATTCCCTCCAATCACACTACTCTACATAACTTCTCCATCCCTGAACTCAACACTCTTAGCCACCATAGCACTGCTATCAGCAGCTGTAGGAGGGTGAATAGGACTCAACCAAACACAAACCCGAAAAATCCTGGCCTTCTCCTCAATCTCACACCTAGGATGAATAGCTATCATCATCACCTACAGCCCAAAACTCGCCCTACTCAACTTCTACCTATATACCCTAATGACCATAACCGTATTCCTATCACTAAACACAATAAAAGCCCTAAAATTATCAACTCTAATAACCTCATGAACAAAAACCCCAGCAATTAGCACGATGCTAATACTTACCTTACTCTCTCTCGCAGGACTTCCACCCCTCACAGGGTTCCTACCAAAATGACTCATCCTCCAAGAACTGACTAAACAAGAAATAGCTCCAGCAGCAACAACAATCGCACTCCTTTCCCTACTAGGCTTATTTTTCTACCTACGCCTGGCATACTGTACAGCGATTACACTTCCCCCTCACGCCACAAATTCCATAAAACAGTGACAAATCAACAAGACCACTAGCTCAACAATAGCCATCCTAACCACCATATCCCTCATACTCCTCCCCATTTCCCCACTCATCCTGCCCACTATCTAA
californica_MX_BC_Sur_rmz5109            ATGAACCCACAAGCAAAACTAGTCTTCACCACTAGCCTCATCCTAGGAACAACTATCACTATCTCAAGTAATCACTGAATCACGGCCTGAGCCGGACTCGAAATCAACACTCTAGCCATCCTCCCACTAATCTCAAAATCACATCACCCACGAGCCATTGAAGCAGCAACAAAATACTTCCTAGTACAATCAGCTGCCTCGGCCCTAGTCCTATTCTCCAGCATAACCAATTCATGGTACACCGGACAATGAGATATCTCTCAAATAACACACCCCACCTCATGCCTAATCCTAACCACAGCTCTCGCAATAAAACTAGGCCTAGTCCCATTTCACTTTTGATTCCCAGAAGTACTGCAAGGCACATCACTACCTATTGGACTTCTCCTATCAACAGCCATAAAATTCCCACCAATCACACTACTCTACATGACCTCTCAGTCCCTAAACTCAACACTCTTAACCACTATAGCACTGCTGTCAGCAGCTGTGGGGGGATGAATAGGACTCAACCAAACACAAACCCGAAAAATCCTAGCCTTCTCCTCAATCTCTCACCTAGGATGAATAGCTATCATCATCTCCTACAGCCCAAAACTCGCCCTACTCAACTTCTACCTATATACTCTAATGACCATAACCGTGTTCCTATCACTAAATGCAATGAAAGCCCTAAAATTATCAACTCTAATAACCTCATGAACAAAAACCCCAGCAATTAGCACAATACTAATACTTACCTTACTTTCCCTCGCAGGCCTTCCACCTCTTACAGGATTCCTACCAAAATGACTCATCCTCCAAGAACTGACTAAACAAGAAATAGCCCCAGCAGCAACAACAATCGCACTCCTTTCCTTACTAGGCCTATTCTTCTACCTACGTTTGGCATACTGCACAGCAATTACACTTCCCCCTCATGCCACAAACTCCATAAAACAATGACAAACCAACAAGGCTACTAACTCAATAATGGCTATCCTGACCACTATGTCCCTCATACTCCTCCCCGTCTCCCCACTCATCCTGCCCACTATCTAA
californica_US_CA_jk95023               ATGAACCCACAAGCAAAACTAGTCTTCACCACTAGCCTCATCCTAGGAACAACTATCACTATCTCAAGTAATCACTGAATCACGGCCTGAGCCGGACTCGAAATCAACACTCTAGCCATCCTCCCACTAATCTCAAAATCACATCACCCACGAGCCATTGAAGCAGCAACAAAATACTTCCTAGTACAATCAGCTGCCTCGGCCCTAGTCCTATTCTCCAGCATAACCAATTCATGGTACACCGGACAATGAGATATCTCTCAAATAACACACCCCACCTCATGCCTAATCCTAACCACAGCTCTCGCAATAAAACTAGGCCTAGTCCCATTTCACTTTTGATTCCCAGAAGTACTGCAAGGCACATCACTACCTATTGGACTTCTCCTATCAACAGCCATAAAATTCCCACCAATCACACTACTCTACATGACCTCTCAGTCCCTAAACTCAACACTCTTAACCACTATAGCACTGCTGTCAGCAGCTGTGGGGGGATGAATAGGACTCAACCAAACACAAACCCGAAAAATCCTAGCCTTCTCCTCAATCTCTCACCTAGGATGAATAGCTATCATCATCTCCTACAGCCCAAAACTCGCCCTACTCAACTTCTACCTATATACTCTAATGACCATAACCGTGTTCCTATCACTAAATGCAATGAAAGCCCTAAAATTATCAACTCTAATAACCTCATGAACAAAAACCCCAGCAATTAGCACAATACTAATACTTACCTTACTTTCCCTCGCAGGCCTTCCACCTCTTACAGGATTCCTACCAAAATGACTCATCCTCCAAGAACTGACTAAACAAGAAATAGCCCCAGCAGCAACAACAATCGCACTCCTTTCCTTACTAGGCCTATTCTTCTACCTACGTTTGACATACTGCACAGCAATTACACTTCCCCCTCATGCCACAAACTCCATAAAACAATGACAAACCAACAAGGCTACTAACTCAATAATGGCTATCCTGACCACTATGTCCCTCATACTCCTCCCCGTCTCCCCACTCATCCTGCTCTCAATCTAA
californica_MX_BC_Sur_MGL289             ????????????????????????????CCACTAGCCTCATCCTAGGAACAACTATCACTATCTCAAGTAATCACTGAATCACGGCCTGAGCCGGACTCGAAATCAACACTCTAGCCATCCTCCCACTAATCTCAAAATCACATCACCCACGAGCCATTGAAGCAGCAACAAAATACTTCCTAGTACAATCAGCTGCCTCGGCCCTAGTCCTATTCTCCAGCATAACCAATTCATGGTACACCGGACAATGAGATATCTCTCAAATAACACACCCCACCTCATGCCTAATCCTAACCACAGCTCTCGCAATAAAACTAGGCCTAGTCCCATTTCACTTTTGATTCCCAGAAGTACTGCAAGGCACATCACTACCTATTGGACTTCTCCTATCAACAGCCATAAAATTCCCACCAATCACACTACTCTACATGACCTCTCAGTCCCTAAACTCAACACTCTTAACCACTATAGCACTGCTGTCAGCAGCTGTGGGGGGATGAATAGGACTCAACCAAACACAAACCCGAAAAATCCTAGCCTTCTCCTCAATCTCTCACCTAGGATGAATAGCTATCATCATCTCCTACAGCCCAAAACTCGCCCTACTCAACTTCTACCTATATACTCTAATGACCATAACCGTGTTCCTATCACTAAATGCAATGAAAGCCCTAAAATTATCAACTCTAATAACCTCATGAACAAAAACCCCAGCAATTAGCACAATACTAATACTTACCTTACTTTCCCTCGCAGGCCTTCCACCTCTTACAGGATTCCTACCAAAATGACTCATCCTCCAAGAACTGACTAAACAAGAAATAGCCCCAGCAGCAACAACAATCGCACTCCTTTCCTTACTAGGCCTATTCTTCTACCTACGTTTGGCATACTGCACAGCAATTACACTTCCCCCTCATGCCACAAACTCCATAAAACAATGACAAACCAACAAGGCTACTAACTCAATAATGGCTATCCTGACCACTATGTCCCTCATACTCCTCCCCGTCTCCCCACTCATCCTGCCCACTATCTAA
KC864499_P_californica__CAGN063_GFB3122     ATGAACCCACAAGCAAAACTAGTCTTCACCACTAGCCTCATCCTAGGAACAACTATCACTATCTCAAGTAATCACTGAATCACGGCCTGAGCCGGACTCGAAATCAACACTCTAGCCATCCTCCCACTAATCTCAAAATCACATCACCCACGAGCCATTGAAGCAGCAACAAAATACTTCCTAGTACAATCAGCTGCCTCGGCCCTAGTCCTATTCTCCAGCATAACCAATTCATGGTACACCGGACAATGAGATATCTCTCAAATAACACACCCCACCTCATGCCTAATCCTAACCACAGCTCTCGCAATAAAACTAGGCCTAGTCCCATTTCACTTTTGATTCCCAGAAGTACTGCAAGGCACATCACTACCTATTGGACTTCTCCTATCAACAGCCATAAAATTCCCACCAATCACACTACTCTACATGACCTCTCAGTCCCTAAACTCAACACTCTTAACCACTATAGCACTGCTGTCAGCAGCTGTGGGGGGATGAATAGGACTCAACCAAACACAAACCCGAAAAATCCTAGCCTTCTCCTCAATCTCTCACCTAGGATGAATAGCTATCATCATCTCCTACAGCCCAAAACTCGCCCTACTCAACTTCTACCTATATACTCTAATGACCATAACCGTGTTCCTATCACTAAATGCAATGAAAGCCCTAAAATTATCAACTCTAATAACCTCATGAACAAAAACCCCAGCAATTAGCACAATACTAATACTTACCTTACTTTCCCTCGCAGGCCTTCCACCTCTTACAGGATTCCTACCAAAATGACTCATCCTCCAAGAACTGACTAAACAAGAAATAGCCCCAGCAGCAACAACAATCGCACTCCTTTCCTTACTAGGCCTATTCTTCTACCTACGTTTGGCATACTGCACAGCAATTACACTTCCCCCTCATGCCACAAACTCCATAAAACAATGACAAACCAACAAGGCTACTAACTCAATAATGGCTATCCTGACCACTATGTCCCTCATACTCCTCCCCGTCTCCCCACTCATCCTGCCCACTATCTAA
KC864519_P_californica__CAGN043_Atwood1     ATGAACCCACAAGCAAAACTAGTCTTCACCACTAGCCTCATCCTAGGAACAACTATCACTATCTCAAGTAATCACTGAATCACGGCCTGAGCCGGACTCGAAATCAACACTCTAGCCATCCTCCCACTAATCTCAAAATCACATCACCCACGAGCCATTGAAGCAGCAACAAAATACTTCCTAGTACAATCAGCTGCCTCGGCCCTAGTCCTATTCTCCAGCATAACCAATTCATGGTACACCGGACAATGAGATATCTCTCAAATAACACACCCCACCTCATGCCTAATCCTAACCACAGCTCTCGCAATAAAACTAGGCCTAGTCCCATTTCACTTTTGATTCCCAGAAGTACTGCAAGGCACATCACTACCTATTGGACTTCTCCTATCAACAGCCATAAAATTCCCACCAATCACACTACTCTACATGACCTCTCAGTCCCTAAACTCAACACTCTTAACCACTATAGCACTGCTGTCAGCAGCTGTGGGGGGATGAATAGGACTCAACCAAACACAAACCCGAAAAATCCTAGCCTTCTCCTCAATCTCTCACCTAGGATGAATAGCTATCATCATCTCCTACAGCCCAAAACTCGCCCTACTCAACTTCTACCTATATACTCTAATGACCATAACCGTGTTCCTATCACTAAATGCAATGAAAGCCCTAAAATTATCAACTCTAATAACCTCATGAACAAAAACCCCAGCAATTAGCACAATACTAATACTTACCTTACTTTCCCTCGCAGGCCTTCCACCTCTTACAGGATTCCTACCAAAATGACTCATCCTCCAAGAACTGACTAAACAAGAAATAGCCCCAGCAGCAACAACAATCGCACTCCTTTCCTTACTAGGCCTATTCTTCTACCTACGTTTGGCATACTGCACAGCAATTACACTTCCCCCTCATGCCACAAACTCCATAAAACAATGACAAACCAACAAGGCTACTAACTCAATAATGGCTATCCTGACCACTATGTCCCTCATACTCCTCCCCGTCTCCCCACTCATCCTGCCCACTATCTAA
KC864520_P_californica__CAGN036_BMNH34978   ATGAACCCACAAGCAAAACTAGTCTTCACCACTAGCCTCATCCTAGGAACAACTATCACTATCTCAAGTAATCACTGAATCACGGCCTGAGCCGGACTCGAAATCAACACTCTAGCCATCCTCCCACTAATCTCAAAATCACATCACCCACGAGCCATTGAAGCAGCAACAAAATACTTCCTAGTACAATCAGCTGCCTCGGCCCTAGTCCTATTCTCCAGCATAACCAATTCATGGTACACCGGACAATGAGATATCTCTCAAATAACACACCCCACCTCATGCCTAATCCTAACCACAGCTCTCGCAATAAAACTAGGCCTAGTCCCATTTCACTTTTGATTCCCAGAAGTACTGCAAGGCACATCACTACCTATTGGACTTCTCCTATCAACAGCCATAAAATTCCCACCAATCACACTACTCTACATGACCTCTCAGTCCCTAAACTCAACACTCTTAACCACTATAGCACTGCTGTCAGCAGCTGTGGGGGGATGAATAGGACTCAACCAAACACAAACCCGAAAAATCCTAGCCTTCTCCTCAATCTCTCACCTAGGATGAATAGCTATCATCATCTCCTACAGCCCAAAACTCGCCCTACTCAACTTCTACCTATATACTCTAATGACCATAACCGTGTTCCTATCACTAAATACAATGAAAGCCCTAAAATTATCAACTCTAATAACCTCATGAACAAAAACCCCAGCAATTAGCACAATACTAATACTTACCTTACTTTCCCTCGCAGGCCTTCCACCTCTTACAGGATTCCTACCAAAATGACTCATCCTCCAAGAACTGACTAAACAAGAAATAGCCCCAGCAGCAACAACAATCGCACTCCTTTCCTTACTAGGCCTATTCTTCTACCTACGTTTGGCATACTGCACAGCAATTACACTTCCCCCTCATGCCACAAACTCCATAAAACAATGACAAACCAACAAGGCTACTAACTCAATAATGGCTATCCTGACCACTATGTCCCTCATACTCCTCCCCGTCTCCCCACTCATCCTGCCCACTATCTAA
KC864510_P_californica__CAGN072_1970_44630  ATGAACCCACAAGCAAAACTAGTCTTCACCACTAGCCTCATCCTAGGAACAACTATCACTATCTCAAGTAATCACTGAATCACGGCCTGAGCCGGACTCGAAATCAACACTCTAGCCATCCTCCCACTAATCTCAAAATCACATCACCCACGAGCCATTGAAGCAGCAACAAAATACTTCCTAGTACAATCAGCTGCCTCGGCCCTAGTCCTATTCTCCAGCATAACCAATTCATGGTACACCGGACAATGAGATATCTCTCAAATAACACACCCCACCTCATGCCTAATCCTAACCACAGCTCTCGCAATAAAACTAGGCCTAGTCCCATTTCACTTTTGATTCCCAGAAGTACTGCAAGGCACATCACTACCTATTGGACTTCTCCTATCAACAGCCATAAAATTCCCACCAATCACACTACTCTACATGACCTCTCAGTCCCTAAACTCAACACTCTTAACCACTATAGCACTGCTGTCAGCAGCTGTGGGGGGATGAATAGGACTCAACCAAACACAAACCCGAAAAATCCTAGCCTTCTCCTCAATCTCTCACCTAGGATGAATAGCTATCATCATCTCCTACAGCCCAAAACTCGCCCTACTCAACTTCTACCTATATACTCTAATGACCATAACCGTGTTCCTATCACTAAATGCAATGAAAGCCCTAAAATTATCAACTCTAATAACCTCATGAACAAAAACCCCAGCAATTAGCACAATACTAATACTTACCTTACTTTCCCTCGCAGGCCTTCCACCTCTTACAGGATTCCTACCAAAATGACTCATCCTCCAAGAACTGACTAAACAAGAAATAGCCCCAGCAGCAACAACAATCGCACTCCTTTCCTTACTAGGCCTATTCTTCTACCTACGTTTGGCATACTGCACAGCAATTACACTTCCCCCTCATGCCACAAACTCCATAAAACAATGACAAACCAACAAGGCTACTAACTCAATAATGGCTATCCTGACCACTATGTCCCTCATACTCCTCCCCGTCTCCCCACTCATCCTGCCCACTATCTAA
KC864507_P_californica__CAGN051_GFB3041     ATGAACCCACAAGCAAAACTAGTCTTCACCACTAGCCTCATCCTAGGAACAACTATCACTATCTCAAGTAATCACTGAATCACGGCCTGAGCCGGACTCGAAATCAACACTCTAGCCATCCTCCCACTAGTCTCAAAATCACATCACCCACGAGCCGTTGAAGCAGCAACAAAATACTTCCTAGTACAATCAGCTGCCTCGGCCCTAGTCCTATTCTCCAGCATAACCAATTCATGGTACACCGGACAATGAGATATCTCTCAAATAACACACCCCACCTCATGCCTAATCCTAACCACAGCTCTCGCAATAAAACTAGGCCTAGTCCCATTTCACTTTTGATTCCCAGAAGTACTGCAAGGCACATCACTACCTATTGGACTTCTCCTATCAACAGCCATAAAATTCCCACCAATCACACTACTCTACATGACCTCTCAGTCCCTAAACTCAACACTCTTAACCACTATAGCACTGCTGTCAGCAGCTGTGGGGGGATGAATAGGACTCAACCAAACACAAACCCGAAAAATCCTAGCCTTCTCCTCAATCTCTCACCTAGGATGAATAGCTATCATCATCTCCTACAGCCCAAAACTCGCCCTACTCAACTTCTACCTATATACTCTAATGACCATAACCGTGTTCCTATCACTAAATGCAATGAAAGCCCTAAAATTATCAACTCTAATAACCTCATGAACAAAAACCCCAGCAATTAGCACAATACTAATACTTACCTTACTTTCCCTCGCAGGCCTTCCACCTCTTACAGGATTCCTACCAAAATGACTCATCCTCCAAGAACTGACTAAACAAGAAATAGCCCCAGCAGCAACAACAATCGCACTCCTTTCCTTACTAGGCCTATTCTTCTACCTACGTTTGGCATACTGCACAGCAATTACACTTCCCCCTCATGCCACAAACTCCATAAAACAATGACAAACCAACAAGGCTACTAACTCAATAATGGCTATCCTGACCACTATGTCCCTCATACTCCTCCCCGTCTCCCCACTCATCCTGCCCACTATCTAA
KC864526_P_californica__CAGN022_RMZ5108     ATGAACCCACAAGCAAAACTAGTCTTCACCACTAGCCTCATCCTAGGAACAACTATCACTATCTCAAGTAATCACTGAATCACGGCCTGAGCCGGACTCGAAATCAACACTCTAGCCATCCTCCCACTAATCTCAAAATCACATCACCCACGAGCCATTGAAGCAGCAACAAAATACTTCCTAGTACAATCAGCTGCCTCGGCCCTAGTCCTATTCTCCAGCATAACCAATTCATGGTACACTGGACAATGAGATATCTCTCAAATAACACACCCCACCTCATGCCTAATCCTAACCACAGCTCTCGCAATAAAACTAGGCCTAGTCCCATTTCACTTCTGATTCCCAGAAGTACTGCAAGGCACATCACTACCTATTGGACTTCTCCTATCAACAGCCATAAAATTCCCACCAATCACACTACTCTACATGACCTCTCAGTCCCTAAACTCAACACTCTTAACCACTATAGCACTGCTGTCAGCAACTGTGGGGGGATGAATAGGACTCAACCAAACACAAACCCGAAAAATCCTAGCCTTCTCCTCAATCTCTCACCTAGGATGAATAGCTATCATCATCTCCTACAGCCCAAAACTCGCCCTACTCAACTTCTACCTATATACTCTAATGACCATAACCGTGTTCCTATCACTAAATGCAATGAAAGCCCTAAAATTATCAACTCTAATAACCTCATGAACAAAAACCCCAGCAATTAGCACAATACTAATACTTACCTTACTTTCCCTCGCAGGCCTTCCACCTCTTACAGGATTCCTACCAAAATGACTCATCCTCCAAGAACTGACTAAACAAGAAATAGCCCCAGCAGCAACAACAATCGCACTCCTTTCCTTACTAGGCCTATTCTTCTACCTACGTTTGGCATACTGCACAGCAATTACACTTCCCCCTCATGCCACAAACTCCATAAAACAATGACAAACCAACAAGGCTACTAACTCAATAATGGCTATCCTGACCACTATGTCCCTCATACTCCTCCCCGTCTCCCCACTCATCCTGCCCACTATCTAA
KC864517_P_californica__CAGN053_GFB3053     ATGAACCCACAAGCAAAACTAGTCTTCACCACTAGCCTCATCCTAGGAACAACTATCACTATCTCAAGTAATCACTGAATCACGGCCTGAGCCGGACTCGAAATCAACACTCTAGCCATCCTCCCACTAATCTCAAAATCACATCACCCACGAGCCATTGAAGCAGCAACAAAATACTTCCTAGTACAATCAGCTGCCTCGGCCCTAGTCCTATTCTCCAGCATAACCAATTCATGGTACACCGGACAATGAGATATCTCTCAAATAACACACCCCACCTCATGCCTAATCCTAACCACAGCTCTCGCAATAAAACTAGGCCTAGTCCCATTTCACTTTTGATTCCCAGAAGTACTGCAAGGCACATCACTACCTATTGGACTTCTCCTATCAACAGCCATAAAATTCCCACCAATCACACTACTCTACATGACCTCTCAGTCCCTAAACTCAACACTCTTAACCACTATAGCACTGCTGTCAGCAGCTGTGGGGGGATGAATAGGACTCAACCAAACACAAACCCGAAAAATCCTAGCCTTCTCCTCAATCTCTCACCTAGGATGAATAGCTATCATCATCTCCTACAGCCCAAAACTCGCCCTACTCAACTTCTACCTATATACTCTAATAACCATAACCGTGTTCCTATCACTAAATGCAATGAAAGCCCTAAAATTATCAACTCTAATAACCTCATGAACAAAAACCCCAGCAATTAGCACAATACTAATACTTACCTTACTTTCCCTCGCAGGCCTTCCACCTCTTACAGGATTCCTACCAAAATGACTCATCCTCCAAGAACTGACTAAACAAGAAATAGCCCCAGCAGCAACAACAATCGCACTCCTTTCCTTACTAGGCCTATTCTTCTACCTACGTTTGGCATACTGCACAGCAATTACACTTCCCCCTCATGCCACAAACTCCATAAAACAATGACAAACCAACAAGGCTACTAACTCAATAATGGCTATCCTGACCACTATGTCCCTCATACTCCTCCCCGTCTCCCCACTCATCCTGCCCACTATCTAA
KC864532_P_californica__CAGN027_RMZ5091     ATGAACCCACAACCAAAACTAGTCTTCACCACTAGCCTCATCCTAGGAACAACTATCACTATCTCAAGTAATCACTGAATCACGGCCTGAGCCGGACTCGAAATCAACACTCTAGCCATCCTCCCACTAATCTCAAAATCACATCACCCACGAGCCATTGAAGCAGCAACAAAATACTTCCTAGTACAATCAGCTGCCTCGGCCCTAGTCCTATTCTCCAGCATAACCAATTCATGGTACACCGGACAATGAGATATCTCTCAAATAACACACCCCACCTCATGCCTAATCCTAACCACAGCTCTCGCAATAAAACTAGGCCTAGTCCCATTTCACTTTTGATTCCCAGAAGTACTGCAAGGCACATCACTACCTATTGGACTTCTCCTATCAACAGCCATAAAATTCCCACCAATCACACTACTCTACATGACCTCTCAGTCCCTAAACTCAACACTCTTAACCACTATAGCACTGCTGTCAGCAGCTGTGGGGGGATGAATAGGACTCAACCAAACACAAACCCGAAAAATCCTAGCCTTCTCCTCAATCTCTCACCTAGGATGAATAGCTATCATCATCTCCTACAGCCCAAAACTCGCCCTACTCAACTTCTACCTATATACTCTAATGACCATAACCGTGTTCCTATCACTAAATGCAATGAAAGCCCTAAAATTATCAACTCTAATAACCTCATGAACAAAAACCCCAGCAATTAGCACAATACTAATACTTACCTTACTTTCCCTCGCAGGCCTTCCACCTCTTACAGGATTCCTACCAAAATGACTCATCCTCCAAGAACTGACTAAACAAGAAATAGCCCCAGCAGCAACAACAATCGCACTCCTTTCCTTACTAGGCCTATTCTTCTACCTACGTTTGGCATACTGCACAGCAATTACACTTCCCCCTCATGCCACAAACTCCATAAAACAATGACAAACCAACAAGGCTACTAACTCAATAATGGCTATCCTGACCACTATGTCCCTCATACTCCTCCCCGTCTCCCCACTCATCCTGCCCACTATCTAA
KC864528_P_californica__CAGN055_GFB3055     ATGAACCCACAAGCAAAACTAGTCTTCACCACTAGCCTCATCCTAGGAACAACTATCACTATCTCAAGTAATCACTGAATCACGGCCTGAGCCGGACTCGAAATCAACACTCTAGCCATCCTCCCACTAATCTCAAAATCACATCACCCACGAGCCATTGAAGCAGCAACAAAATACTTCCTAGTACAATCAGCTGCCTCGGCCCTAGTCCTATTCTCCAGCATAACCAATTCATGGTACACTGGACAATGAGATATCTCTCAAATAACACACCCCACCTCATGCCTAATCCTAACCACAGCTCTCGCAATAAAACTAGGCCTAGTCCCATTTCACTTCTGATTCCCAGAAGTACTGCAAGGCACATCACTACCTATTGGACTTCTCCTATCAACAGCCATAAAATTCCCACCAATCACACTACTCTACATGACCTCTCAGTCCCTAAACTCAACACTCTTAACCACTATAGCACTGCTGTCAGCAGCTGTGGGGGGATGAATAGGACTCAACCAAACACAAACCCGAAAAATCCTAGCCTTCTCCTCAATCTCTCACCTAGGATGAATAGCTATCATCATCTCCTACAGCCCAAAACTCGCCCTACTCAACTTCTACCTATATACTCTAATGACCATAACCGTGTTCCTATCACTAAATGCAATGAAAGCCCTAAAATTATCAACTCTAATAACCTCATGAACAAAAACCCCAGCAATTAGCACAATACTAATACTTACCTTACTTTCCCTCGCAGGCCTTCCACCTCTTACAGGATTCCTACCAAAATGACTCATCCTCCAAGAACTGACTAAACAAGAAATAGCCCCAGCAGCAACAACAATCGCACTCCTTTCCTTACTAGGCCTATTCTTCTACCTACGTTTGGCATACTGCACAGCAATTACACTTCCCCCTCATGCCACAAACTCCATAAAACAATGACAAACCAACAAGGCTACTAACTCAATAATGGCTATCCTGACCACTATGTCCCTCATACTCCTCCCCGTCTCCCCACTCATCCTGCCCACCATCTAA
KC864524_P_californica__CAGN058_GFB3059     ATGAACCCACAAGCAAAACTAGTCTTCACCACTAGCCTCATCCTAGGAACAACTATCACTATCTCAAGTAATCACTGAATCACGGCCTGAGCCGGACTCGAAATCAACACTCTAGCCATCCTCCCACTAATCTCAAAATCACATCACCCACGAGCCATTGAAGCAGCAACAAAATACTTCCTAGTACAATCAGCTGCCTCGGCCCTAGTCCTATTCTCCAGCATAACCAATTCATGGTACACCGGACAATGAGATATCTCTCAAATAACACACCCCACCTCATGCCTAATCCTAACCACAGCTCTCGCAATAAAACTAGGCCTAGTCCCATTTCACTTTTGATTCCCAGAAGTACTGCAAGGCACATCACTACCTATTGGACTTCTCCTATCAACAGCCATAAAATTCCCACCAATCACACTACTCTACATGACCTCTCAGTCCCTAAACTCAACACTCTTAACCACTATAGCACTGCTGTCAGCAGCTGTGGGGGGATGAATAGGACTCAACCAAACACAAACCCGAAAAATCCTAGCCTTCTCCTCAATCTCTCACCTAGGATGAATAGCTATCATCATCTCCTACAGCCCAAAACTCGCCCTACTCAACTTCTACCTATATACTCTAATGACCATAACCGTGTTCCTATCACTAAATGCAATGAAAGCCCTAAAATTATCAACTCTAATAACCTCATGAACAAAAACCCCAGCAATTAGCACAATACTAATACTTACCTTACTTTCCCTCGCAGGCCTTCCACCTCTTACAGGATTCCTACCAAAATGACTCATCCTCCAAGAACTGACTAAACAAGAAATAGCCCCAGCAGCAACAACAATCGCACTCCTTTCCTTACTAGGTCTATTCTTCTACCTACGTTTGGCATACTGCACAGCAATTACACTTCCCCCTCATGCCACAAACTCCATAAAACAATGACAAACCAACAAGGCTACTAACTCAATAATGGCTATCCTGACCACTATGTCCCTCATACTCCTCCCCGTCTCCCCACTCATCCTGCCCACTATCTAA
KC864512_P_californica__CAGN009_1710_49952  ATGAACCCACAAGCAAAACTAGTCTTCACCACTAGCCTCATCCTAGGAACAACTATCACTATCTCAAGTAATCACTGAATCACGGCCTGAGCCGGACTCGAAATCAACACTCTAGCCATCCTCCCACTAATCTCAAAATCACATCACCCACGAGCCATTGAAGCAGCAACAAAATACTTCCTAGTACAATCAGCTGCCTCGGCCCTAGTCCTATTCTCCAGCATAACCAATTCATGGTACACCGGACAATGAGATATCTCTCAAATAACACACCCCACCTCATGCCTAATCCTAACCACAGCTCTCGCAATAAAACTAGGCCTAGTCCCATTTCACTTTTGATTCCCAGAAGTACTGCAAGGCACATCACTACCTATTGGACTTCTCCTATCAACAGCCATAAAATTCCCACCAATCACACTACTCTACATGACCTCTCAGTCCCTAAACTCAACACTCTTAACCACTATAGCACTGCTGTCAGCAGCTGTGGGGGGATGAATAGGACTCAACCAAACACAAACCCGAAAAATCCTAGCCTTCTCCTCAATCTCTCACCTAGGATGAATAGCTATCATCATCTCCTACAGCCCAAAACTCGCCCTACTCAACTTCTACCTATATACTCTAATGACCATAACCGTGTTCCTATCACTAAATGCAATGAAAGCCCTAAAATTATCAACTCTAATAACCTCATGAACAAAAACCCCAGCAATTAGCACAATACTAATACTTACCTTACTTTCCCTCGCAGGCCTTCCACCTCTTACAGGATTCCTACCAAAATGACTCATCCTCCAAGAACTGACTAAACAAGAAATAGCCCCAGCAGCAACAACAATCGCACTCCTTTCCTTACTAGGCCTATTCTTCTACCTACGTTTGGCATACTGCACAGCAATTACACTTCCCCCTCATGCCACAAACTCCATAAAACAATGACAAACCAACAAGGCTACTAACTCAATAATGGCTATCCTGACCACTATGTCCCTCATACTCCTCCCCGTCTCCCCACTCATCCTGCCCACTATCTAA
KC864515_P_californica__CAGN042A_JK95025A   ATGAACCCACAAGCAAAACTAGTCTTCACCACTAGCCTCATCCTAGGAACAACTATCACTATCTCAAGTAATCACTGAATCACGGCCTGAGCCGGACTCGAAATCAACACTCTAGCCATCCTCCCACTAATCTCAAAATCACATCACCCACGAGCCATTGAAGCAGCAACAAAATACTTCCTAGTACAATCAGCTGCCTCGGCCCTAGTCCTATTCTCCAGCATAACCAATTCATGGTACACCGGACAATGAGATATCTCTCAAATAACACACCCCACCTCATGCCTAATCCTAACCACAGCTCTCGCAATAAAACTAGGCCTAGTCCCATTTCACTTTTGATTCCCAGAAGTACTGCAAGGCACATCACTACCTATTGGACTTCTCCTATCAACAGCCATAAAATTCCCACCAATCACACTACTCTACATGACCTCTCAGTCCCTAAACTCAACACTCTTAACCACTATAGCACTGCTGTCAGCAGCTGTGGGGGGATGAATAGGACTCAACCAAACACAAACCCGAAAAATCCTAGCCTTCTCCTCAATCTCTCACCTAGGATGAATAGCTATCATCATCTCCTACAGCCCAAAACTCGCCCTACTCAACTTCTACCTATATACTCTAATGACCATAACCGTGTTCCTATCACTAAATGCAATGAAAGCCCTAAAATTATCAACTCTAATAACCTCATGAACAAAAACCCCAGCAATTAGCACAATACTAATACTTACCTTACTTTCCCTCGCAGGCCTTCCACCTCTTACAGGATTCCTACCAAAATGACTCATCCTCCAAGAACTGACTAAACAAGAAATAGCCCCAGCAGCAACAACAATCGCACTCCTTTCCTTACTAGGCCTATTCTTCTACCTACGTTTGACATACTGCACAGCAATTACACTTCCCCCTCATGCCACAAACTCCATAAAACAATGACAAACCAACAAGGCTACTAACTCAATAATGGCTATCCTGACCACTATGTCCCTCATACTCCTCCCCGTCTCCCCACTCATCCTGCCCACTATCTAA
KC864530_P_californica__CAGN021_RMZ5102     ATGAACCCACAAGCAAAACTAGTCTTCACCACTAGCCTCATCCTAGGAACAACTATCACTATCTCAAGTAATCACTGAATCACGGCCTGAGCCGGACTCGAAATCAACACTCTAGCCATCCTCCCACTAATCTCAAAATCACATCACCCACGAGCCATTGAAGCAGCAACAAAATACTTCCTAGTACAATCAGCTGCCTCGGCCCTAGTCCTATTCTCCAGCATAACCAATTCATGGTACACCGGACAATGAGATATCTCTCAAATAACACACCCCACCTCATGCCTAATCCTAACCACAGCTCTCGCAATAAAACTAGGCCTAGTCCCATTTCACTTTTGATTCCCAGAAGTACTGCAAGGCACATCACTACCTATTGGACTTCTCCTATCAACAGCCATAAAATTCCCACCAATCACACTACTCTACATGACCTCTCAGTCCCTAAACTCAACACTCTTAACCACTATAGCACTGCTGTCAGCAGCTGTGGGGGGATGAATAGGACTCAACCAAACACAAACCCGAAAAATCCTAGCCTTCTCCTCAATCTCTCACCTAGGATGAATAGCTATCATCATCTCCTACAGCCCAAAACTCGCCCTACTCAACTTCTACCTATATACTCTAATGACCATAACCGTGTTCCTATCACTAAATGCAATGAAAGCCCTAAAATTATCAACTCTAATAACCTCATGAACAAAAACCCCAGCAATTAGCACAATACTAATACTTACCTTACTTTCCCTCGCAGGCCTTCCACCTCTTACAGGATTCCTACCAAAATGACTCATCCTCCAAGAACTGACTAAACAAGAAATAGCCCCAGCAGCAACAACAATCGCACTCCTTTCCTTACTAGGCCTATTCTTCTACCTACGTTTGGCATACTGCACAGCAATTACACTTCCCCCTCATGCCACAAACTCCATAAAACAATGACAAACCAACAAGGCTACTAACTCAATAATGGCTATCCTGACCACTATGTCCCTCATACTCCTCCCCGTCTCCCCACTCATCCTGCCCACTATCTAA
KC864494_P_californica__CAGN041A_JTK95025A  ATGAACCCACAAGCAAAACTAGTCTTCACCACTAGCCTCATCCTAGGAACAACTATCACTATCTCAAGTAATCACTGAATCACGGCCTGAGCCGGACTCGAAATCAACACTCTAGCCATCCTCCCACTAATCTCAAAATCACATCACCCACGAGCCATTGAAGCAGCAACAAAATACTTCCTAGTACAATCAGCTGCCTCGGCCCTAGTCCTATTCTCCAGCATAACCAATTCATGGTACACCGGACAATGAGATATCTCTCAAATAACACACCCCACCTCATGCCTAATCCTAACCACAGCTCTCGCAATAAAACTAGGCCTAGTCCCATTTCACTTTTGATTCCCAGAAGTACTGCAAGGCACATCACTACCTATTGGACTTCTCCTATCAACAGCCATAAAATTCCCACCAATCACACTACTCTACATGACCTCTCAGTCCCTAAACTCAACACTCTTAACCACTATAGCACTGCTGTCAGCAGCTGTGGGGGGATGAATAGGACTCAACCAAACACAAACCCGAAAAATCCTAGCCTTCTCCTCAATCTCTCACCTAGGATGAATAGCTATCATCATCTCCTACAGCCCAAAACTCGCCCTACTCAACTTCTACCTATATACTCTAATGACCATAACCGTGTTCCTATCACTAAATGCAATGAAAGCCCTAAAATTATCAACTCTAATAACCTCATGAACAAAAACCCCAGCAATTAGCACAATACTAATACTTACCTTACTTTCCCTCGCAGGCCTTCCACCTCTTACAGGATTCCTACCAAAATGACTCATCCTCCAAGAACTGACTAAACAAGAAATAGCCCCAGCAGCAACAACAATCGCACTCCTTTCCTTACTAGGCCTATTCTTCTACCTACGTTTGGCATACTGCACAGCAATTACACTTCCCCCTCATGCCACAAACTCCATAAAACAATGACAAACCAACAAGGCTACTAACTCAATAATGGCTATCCTGACCACTATGTCCCTCATACTCCTCCCCGTCTCCCCACTCATCCTGCCCACTATCTAA
KC864504_P_californica__CAGN059_GFB3118     ATGAACCCACAAGCAAAACTAGTCTTCACCACTAGCCTCATCCTAGGAACAACTATCACTATCTCAAGTAATCACTGAATCACGGCCTGAGCCGGACTCGAAATCAACACTCTAGCCATCCTCCCACTAATCTCAAAATCACATCACCCACGAGCCATTGAAGCAGCAACAAAATACTTCCTAGTACAATCAGCTGCCTCGGCCCTAGTCCTATTCTCCAGCATAACCAATTCATGGTACACCGGACAATGAGATATCTCTCAAATAACACACCCCACCTCATGCCTAATCCTAACCACAGCTCTCGCAATAAAACTAGGCCTAGTCCCATTTCACTTTTGATTCCCAGAAGTACTGCAAGGCACATCACTACCTATTGGACTTCTCCTATCAACAGCCATAAAATTCCCACCAATCACACTACTCTACATGACCTCTCAGTCCCTAAACTCAACACTCTTAACCACTATAGCACTGCTGTCAGCAGCTGTGGGGGGATGAATAGGACTCAACCAAACACAAACCCGAAAAATCCTAGCCTTCTCCTCAATCTCTCACCTAGGATGAATAGCTATCATCATCTCCTACAGCCCAAAACTCGCCCTACTCAACTTCTACCTATATACTCTAATGACCATAACCGTGTTCCTATCACTAAATGCAATGAAAGCCCTAAAATTATCAACTCTAATAACCTCATGAACAAAAACCCCAGCAATTAGCACAATACTAATACTTACCTTACTTTCCCTCGCAGGCCTTCCACCTCTTACAGGATTCCTACCAAAATGACTCATCCTCCAAGAACTGACTAAACAAGAAATAGCCCCAGCAGCAACAACAATCGCACTCCTTTCCTTACTAGGCCTATTCTTCTACCTACGTTTGGCATACTGCACAGCAATTACACTTCCCCCTCATGCCACAAACTCCATAAAACAATGACAAACCAACAAGGCTACTAACTCAATAATGGCTATCCTGACCACTATGTCCCTCATACTCCTCCCCGTCTCCCCACTCATCCTGCCCACTATCTAA
KC864525_P_californica__CAGN020_RMZ5100     ATGAACCCACAAGCAAAACTAGTCTTCACCACTAGCCTCATCCTAGGAACAACTATCACTATCTCAAGTAATCACTGAATCACGGCCTGAGCCGGACTCGAAATCAACACTCTAGCCATCCTCCCACTAATCTCAAAATCACATCACCCACGAGCCATTGAAGCAGCAACAAAATACTTCCTAGTACAATCAGCTGCCTCGGCCCTAGTCCTATTCTCCAGCATAACCAATTCATGGTACACCGGACAATGAGATATCTCTCAAATAACACACCCCACCTCATGCCTAATCCTAACCACAGCTCTCGCAATAAAACTAGGCCTAGTCCCATTTCACTTTTGATTCCCAGAAGTACTGCAAGGCACATCACTACCTATTGGACTTCTCCTATCAACAGCCATAAAATTCCCACCAATCACACTACTCTACATGACCTCTCAGTCCCTAAACTCAACACTCTTAACCACTATAGCACTGCTGTCAGCAGCTGTGGGGGGATGAATAGGACTCAACCAAACACAAACCCGAAAAATCCTAGCCTTCTCCTCAATCTCTCACCTAGGATGAATAGCTATCATCATCTCCTACAGCCCAAAACTCGCCCTACTCAACTTCTACCTATATACTCTAATGACCATAACCGTGTTCCTATCACTAAATGCAATGAAAGCCCTAAAATTATCAACTCTAATAACCTCATGAACAAAAACCCCAGCAATTAGCACAATACTAATACTTACCTTACTTTCCCTCGCAGGCCTTCCACCTCTTACAGGATTCCTACCAAAATGACTCATCCTCCAAGAACTGACTAAACAAGAAATAGCCCCAGCAGCAACAACAATCGCACTCCTTTCCTTACTAGGCCTATTCTTCTACCTACGTTTGGCATACTGCACAGCAATTACACTTCCCCCTCATGCCACAAACTCCATAAAACAATGACAAACCAACAAGGCTACTAACTCAATAATGGCTATCCTGACCACTATGTCCCTCATACTCCTCCCCGTCTCCCCACTCATCCTGCCCACTATCTAA
KC864505_P_californica__CAGN010_1710_49944  ATGAACCCACAAGCAAAACTAGTCTTCACCACTAGCCTCATCCTAGGAACAACTATCACTATCTCAAGTAATCACTGAATCACGGCCTGAGCCGGACTCGAAATCAACACTCTAGCCATCCTCCCACTAATCTCAAAATCACATCACCCACGAGCCATTGAAGCAGCAACAAAATACTTCCTAGTACAATCAGCTGCCTCGGCCCTAGTCCTATTCTCCAGCATAACCAATTCATGGTACACCGGACAATGAGATATCTCTCAAATAACACACCCCACCTCATGCCTAATCCTAACCACAGCTCTCGCAATAAAACTAGGCCTAGTCCCATTTCACTTTTGATTCCCAGAAGTACTGCAAGGCACATCACTACCTATTGGACTTCTCCTATCAACAGCCATAAAATTCCCACCAATCACACTACTCTACATGACCTCTCAGTCCCTAAACTCAACACTCTTAACCACTATAGCACTGCTGTCAGCAGCTGTGGGGGGATGAATAGGACTCAACCAAACACAAACCCGAAAAATCCTAGCCTTCTCCTCAATCTCTCACCTAGGATGAATAGCTATCATCATCTCCTACAGCCCAAAACTCGCCCTACTCAACTTCTACCTATATACTCTAATGACCATAACCGTGTTCCTATCACTAAATGCAATGAAAGCCCTAAAATTATCAACTCTAATAACCTCATGAACAAAAACCCCAGCAATTAGCACAATACTAATACTTACCTTACTTTCCCTCGCAGGCCTTCCACCTCTTACAGGATTCCTACCAAAATGACTCATCCTCCAAGAACTGACTAAACAAGAAATAGCCCCAGCAGCAACAACAATCGCACTCCTTTCCTTACTAGGCCTATTCTTCTACCTACGTTTGGCATACTGCACAGCAATTACACTTCCCCCTCATGCCACAAACTCCATAAAACAATGACAAACCAACAAGGCTACTAACTCAATAATGGCTATCCTGACCACTATGTCCCTCATACTCCTCCCCGTCTCCCCACTCATCCTGCCCACTATCTAA
KC864529_P_californica__CAGN019_RMZ5099     ATGAACCCACAAGCAAAACTAGTCTTCACCACTAGCCTCATCCTAGGAACAACTATCACTATCTCAAGTAATCACTGAATCACGGCCTGAGCCGGACTCGAAATCAACACTCTAGCCATCCTCCCACTAATCTCAAAATCACATCACCCACGAGCCATCGAAGCAGCAACAAAATACTTCCTAGTACAATCAGCTGCCTCGGCCCTAATCCTATTCTCCAGCATAACCAATTCATGGTACACCGGACAATGAGATATCTCTCAAATAACACACCCCACCTCATGCCTAATCCTAACCACAGCTCTCGCAATAAAACTAGGCCTAGTCCCATTTCACTTTTGATTCCCAGAAGTACTGCAAGGCACATCACTACCTATCGGACTTCTCCTATCAACAGCCATAAAATTCCCACCAATCACACTACTCTACATGACCTCTCAGTCCCTAAACTCAACACTCTTAACCACTATAGCACTGCTGTCAGCAGCTGTGGGGGGATGAATAGGACTCAACCAAACACAAACCCGAAAAATCCTAGCCTTCTCCTCAATCTCTCACCTAGGATGAATAGCTATCATCATCTCCTACAGCCCAAAACTCGCCCTACTCAACTTCTACCTATATACTCTAATGACCATAACCGTGTTCCTATCACTAAATGCAATGAAAGCCCTAAAATTATCAACTCTAATAACCTCATGAACAAAAACCCCAGCAATTAGCACAATACTAATACTTACCTTACTTTCCCTCGCAGGCCTTCCACCTCTTACAGGATTCCTACCAAAATGACTCATCCTCCAAGAACTGACTAAACAAGAAATAGCCCCAGCAGCAACAACAATCGCACTCCTTTCCTTACTAGGTCTATTCTTCTACCTACGTTTGGCATACTGCACAGCAATTACACTTCCCCCTCATGCCAAAAACTCCATAAAACAATGACAAACCAACAAGGCTACTAACTCAATAATGGCTATCCTGACCACTATGTCCCTCATACTCCTCCCCATCTCCCCACTCATCCTGCCCACTATCTAA
KC864506_P_californica__CAGN008_1710_49965  ATGAACCCACAAGCAAAACTAGTCTTCACCACTAGCCTCATCCTAGGAACAACTATCACTATCTCAAGTAATCACTGAATCACGGCCTGAGCCGGACTCGAAATCAACACTCTAGCCATCCTCCCACTAATCTCAAAATCACATCACCCACGAGCCATTGAAGCAGCAACAAAATACTTCCTAGTACAATCAGCTGCCTCGGCCCTAGTCCTATTCTCCAGCATAACCAATTCATGGTACACCGGACAATGAGATATCTCTCAAATAACACACCCCACCTCATGCCTAATCCTAACCACAGCTCTCGCAATAAAACTAGGCCTAGTCCCATTTCACTTTTGATTCCCAGAAGTACTGCAAGGCACATCACTACCTATTGGACTTCTCCTATCAACAGCCATAAAATTCCCACCAATCACACTACTCTACATGACCTCTCAGTCCCTAAACTCAACACTCTTAACCACTATAGCACTGCTGTCAGCAGCTGTGGGGGGATGAATAGGACTCAACCAAACACAAACCCGAAAAATCCTAGCCTTCTCCTCAATCTCTCACCTAGGATGAATAGCTATCATCATCTCCTACAGCCCAAAACTCGCCCTACTCAACTTCTACCTATATACTCTAATGACCATAACCGTGTTCCTATCACTAAATGCAATGAAAGCCCTAAAATTATCAACTCTAATAACCTCATGAACAAAAACCCCAGCAATTAGCACAATACTAATACTTACCTTACTTTCCCTCGCAGGCCTTCCACCTCTTACAGGATTCCTACCAAAATGACTCATCCTCCAAGAACTGACTAAACAAGAAATAGCCCCAGCAGCAACAACAATCGCACTCCTTTCCTTACTAGGCCTATTCTTCTACCTACGTTTGGCATACTGCACAGCAATTACACTTCCCCCTCATGCCACAAACTCCATAAAACAATGACAAACCAACAAGGCTACTAACTCAATAATGGCTATCCTGACCACTATGTCCCTCATACTCCTCCCCGTCTCCCCACTCATCCTGCCCACTATCTAA
KC864534_P_californica__CAGN067_MGL0290     ATGAACCCACAAGCAAAACTAGTCTTCACCACTAGCCTCATCCTAGGAACAACTATCACTATCTCAAGTAATCACTGAATCACGGCCTGAGCCGGACTCGAAATCAACACTCTAGCCATCCTCCCACTAATCTCAAAATCACATCACCCACGAGCCATTGAAGCAGCAACAAAATACTTCCTAGTACAATCAGCTGCCTCGGCCCTAGTCCTATTCTCCAGCATAACCAATTCATGGTACACTGGACAATGAGATATCTCTCAAATAACACACCCCACCTCATGCCTAATCCTAACCACAGCTCTCGCAATAAAACTAGGCCTAGTCCCATTTCACTTCTGATTCCCAGAAGTACTGCAAGGCACATCACTACCTATTGGACTTCTCCTATCAACAGCCATAAAATTCCCACCAATCACACTACTCTACATGACCTCTCAGTCCCTAAACTCAACACTCTTAACCACTATAGCACTGCTGTCAGCAGCTGTGGGGGGATGAATAGGACTCAACCAAACACAAACCCGAAAAATCCTAGCCTTCTCCTCAATCTCTCACCTAGGATGAATAGCTATCATCATCTCCTACAGCCCAAAACTCGCCCTACTCAACTTCTACCTATATACTCTAATGACCATAACCGTGTTCCTATCACTAAATGCAATGAAAGCCCTAAAATTATCAACTCTAATAACCTCATGAACAAAAACCCCAGCAATTAGCACAATACTAATACTTACCTTACTTTCCCTCGCAGGCCTTCCACCTCTTACAGGATTCCTACCAAAATGACTCATCCTCCAAGAACTGACTAAACAAGAAATAGCCCCAGCAGCAACAACAATCGCACTCCTTTCCTTACTAGGCCTATTCTTCTACCTACGTTTGGCATACTGCACAGCAATTACACTTCCCCCTCACGCCACAAACTCCATAAAACAATGACAAACCAACAAGGCTACTAACTCAATAATGGCTATCCTGACCACTATGTCCCTCATACTCCTCCCCGTCTCCCCACTCATCCTGCCCACCATCTAA
KC864533_P_californica__CAGN064_GFB3123     ATGAACCCACAAGCAAAACTAGTCTTCACCACTAGCCTCATCCTAGGAACAACTATCACTATCTCAAGTAATCACTGAATCACGGCCTGAGCCGGACTCGAAATCAACACTCTAGCCATCCTCCCACTAATCTCAAAATCACATCACCCACGAGCCATCGAAGCAGCAACAAAATACTTCCTAGTACAATCAGCTGCCTCGGCCCTAGTCCTATTCTCCAGCATAACCAATTCATGGTACACCGGACAATGAGATATCTCTCAAATAACACACCCCACCTCATGCCTAATCCTAACCACAGCTCTCGCAATAAAACTAGGCCTAGTCCCATTTCACTTTTGATTCCCAGAAGTACTGCAAGGCACATCACTACCTATCGGACTTCTCCTATCAACAGCCATAAAATTCCCACCAATCACACTACTCTACATGACCTCTCAGTCCCTAAACTCAACACTCTTAACCACTATAGCACTGCTGTCAGCAGCTGTGGGGGGATGAATAGGACTCAACCAAACACAAACCCGAAAAATCCTAGCCTTCTCCTCAATCTCTCACCTAGGATGAATAGCTATCATCATCTCCTACAGCCCAAAACTCGCCCTACTCAACTTCTACCTATATACTCTAATGACCATAACCGTGTTCCTATCACTAAATGCAATGAAAGCCCTAAAATTATCAACTCTAATAACCTCATGAACAAAAACCCCAGCAATTAGCACAATACTAATACTTACCTTACTTTCCCTCGCAGGCCTTCCACCTCTTACAGGATTCCTACCAAAATGACTCATCCTCCAAGAACTGACTAAACAAGAAATAGCCCCAGCAGCAACAACAATCGCACTCCTTTCCTTACTAGGTCTATTCTTCTACCTACGTTTGGCATACTGCACAGCAATTACACTTCCCCCTCATGCCACAAACTCCATAAAACAATGACAAACCAACAAGGCTACTAACTCAATAATGGCTATCCTGACCACTATGTCCCTCATACTCCTCCCCATCTCCCCACTCATCCTGCCCACTATCTAA
KC864521_P_californica__CAGN050_GFB3040     ATGAACCCACAAGCAAAACTAGTCTTCACCACTAGCCTCATCCTAGGAACAACTATCACTATCTCAAGTAATCACTGAATCACGGCCTGAGCCGGACTCGAAATCAACACTCTAGCCATCCTCCCACTAATCTCAAAATCACATCACCCACGAGCCATTGAAGCAGCAACAAAATACTTCCTAGTACAATCAGCTGCCTCGGCCCTAGTCCTATTCTCCAGCATAACCAATTCATGGTACACTGGACAATGAGATATCTCTCAAATAACACACCCCACCTCATGCCTAATCCTAACCACAGCTCTCGCAATAAAACTAGGCCTAGTCCCATTTCACTTCTGATTCCCAGAAGTACTGCAAGGCACATCACTACCTATTGGACTTCTCCTATCAACAGCCATAAAATTCCCACCAATCACACTACTCTACATGACCTCTCAGTCCCTAAACTCAACACTCTTAACCACTATAGCACTGCTGTCAGCAGCTGTGGGGGGATGAATAGGACTCAACCAAACACAAACCCGAAAAATCCTAGCCTTCTCCTCAATCTCTCACCTAGGATGAATAGCTATCATCATCTCCTACAGCCCAAAACTCGCCCTACTCAACTTCTACCTATATACTCTAATGACCATAACCGTGTTCCTATCACTAAATGCAATGAAAGCCCTAAAATTATCAACTCTAATAACCTCATGAACAAAAACCCCAGCAATTAGCACAATACTAATACTTACCTTACTTTCCCTCGCAGGCCTTCCACCTCTTACAGGATTCCTACCAAAATGACTCATCCTCCAAGAACTGACTAAACAAGAAATAGCCCCAGCAGCAACAACAATCGCACTCCTTTCCTTACTAGGCCTATTCTTCTACCTACGTTTGGCATACTGCACAGCAATTACACTTCCCCCTCATGCCACAAACTCCATAAAACAATGACAAACCAACAAGGCTACTAACTCAATAATGGCTATCCTGACCACTATGTCCCTCATACTCCTCCCCGTCTCCCCACTCATCCTGCCCACCATCTAA
KC864509_P_californica__CAGN047_GFB3037     ATGAACCCACAAGCAAAACTAGTCTTCACCACTAGCCTCATCCTAGGAACAACTATCACTATCTCAAGTAATCACTGAATCACGGCCTGAGCCGGACTCGAAATCAACACTCTAGCCATCCTCCCACTAATCTCAAAATCACATCACCCACGAGCCATTGAAGCAGCAACAAAATACTTCCTAGTACAATCAGCTGCCTCGGCCCTAGTCCTATTCTCCAGCATAACCAATTCATGGTACACCGGACAATGAGATATCTCTCAAATAACACACCCCACCTCATGCCTAATCCTAACCACAGCTCTCGCAATAAAACTAGGCCTAGTCCCATTTCACTTTTGATTCCCAGAAGTACTGCAAGGCACATCACTACCTATTGGACTTCTCCTATCAACAGCCATAAAATTCCCACCAATCACACTACTCTACATGACCTCTCAGTCCCTAAACTCAACACTCTTAACCACTATAGCACTGCTGTCAGCAGCTGTGGGGGGATGAATAGGACTCAACCAAACACAAACCCGAAAAATCCTAGCCTTCTCCTCAATCTCTCACCTAGGATGAATAGCTATCATCATCTCCTACAGCCCAAAACTCGCCCTACTCAACTTCTACCTATATACTCTAATGACCATAACCGTGTTCCTATCACTAAATGCAATGAAAGCCCTAAAATTATCAACTCTAATAACCTCATGAACAAAAACCCCAGCAATTAGCACAATACTAATACTTACCTTACTTTCCCTCGCAGGCCTTCCACCTCTTACAGGATTCCTACCAAAATGACTCATCCTCCAAGAACTGACTAAACAAGAAATAGCCCCAGCAGCAACAACAATCGCACTCCTTTCCTTACTAGGCCTATTCTTCTACCTACGTTTGGCATACTGCACAGCAATTACACTTCCCCCTCATGCCACAAACTCCATAAAACAATGACAAACCAACAAGGCTACTAACTCAATAATGGCTATCCTGACCACTATGTCCCTCATACTCCTCCCCGTCTCCCCACTCATCCTGCCCACTATCTAA
KC864513_P_californica__CAGN065_GFB3124     ATGAACCCACAAGCAAAACTAGTCTTCACCACTAGCCTCATCCTAGGAACAACTATCACTATCTCAAGTAATCACTGAATCACGGCCTGAGCCGGACTCGAAATCAACACTCTAGCCATCCTCCCACTAATCTCAAAATCACATCACCCACGAGCCATTGAAGCAGCAACAAAATACTTCCTAGTACAATCAGCTGCCTCGGCCCTAGTCCTATTCTCCAGCATAACCAATTCATGGTACACCGGACAATGAGATATCTCTCAAATAACACACCCCACCTCATGCCTAATCCTAACCACAGCTCTCGCAATAAAACTAGGCCTAGTCCCATTTCACTTTTGATTCCCAGAAGTACTGCAAGGCACATCACTACCTATTGGACTTCTCCTATCAACAGCCATAAAATTCCCACCAATCACACTACTCTACATGACCTCTCAGTCCCTAAACTCAACACTCTTAACCACTATAGCACTGCTGTCAGCAGCTGTGGGGGGATGAATAGGACTCAACCAAACACAAACCCGAAAAATCCTAGCCTTCTCCTCAATCTCTCACCTAGGATGAATAGCTATCATCATCTCCTACAGCCCAAAACTCGCCCTACTCAACTTCTACCTATATACTCTAATGACCATAACCGTGTTCCTATCACTAAATGCAATGAAAGCCCTAAAATTATCAACTCTAATAACCTCATGAACAAAAACCCCAGCAATTAGCACAATACTAATACTTACCTTACTTTCCCTCGCAGGCCTTCCACCTCTTACAGGATTCCTACCAAAATGACTCATCCTCCAAGAACTGACTAAACAAGAAATAGCCCCAGCAGCAACAACAATCGCACTCCTTTCCTTACTAGGCCTATTCTTCTACCTACGTTTGGCATACTGCACAGCAATTACACTTCCCCCTCATGCCACAAACTCCATAAAACAATGACAAACCAACAAGGCTACTAACTCAATAATGGCTATCCTGACCACTATGTCCCTCATACTCCTCCCCGTCTCCCCACTCATCCTGCCCACTATCTAA
KC864497_P_californica__CAGN056_GFB3056     ATGAACCCACAAGCAAAACTAGTCTTCACCACTAGCCTCATCCTAGGAACAACTATCACTATCTCAAGTAATCACTGAATCACGGCCTGAGCCGGACTCGAAATCAACACTCTAGCCATCCTCCCACTAATCTCAAAATCACATCACCCACGAGCCATTGAAGCAGCAACAAAATACTTCCTAGTACAATCAGCTGCCTCGGCCCTAGTCCTATTCTCCAGCATAACCAATTCATGGTACACCGGACAATGAGATATCTCTCAAATAACACACCCCACCTCATGCCTAATCCTAACCACAGCTCTCGCAATAAAACTAGGCCTAGTCCCATTTCACTTTTGATTCCCAGAAGTACTGCAAGGCACATCACTACCTATTGGACTTCTCCTATCAACAGCCATAAAATTCCCACCAATCACACTACTCTACATGACCTCTCAGTCCCTAAACTCAACACTCTTAACCACTATAGCACTGCTGTCAGCAGCTGTGGGGGGATGAATAGGACTCAACCAAACACAAACCCGAAAAATCCTAGCCTTCTCCTCAATCTCTCACCTAGGATGAATAGCTATCATCATCTCCTACAGCCCAAAACTCGCCCTACTCAACTTCTACCTATATACTCTAATGACCATAACCGTGTTCCTATCACTAAATGCAATGAAAGCCCTAAAATTATCAACTCTAATAACCTCATGAACAAAAACCCCAGCAATTAGCACAATACTAATACTTACCTTACTTTCCCTCGCAGGCCTTCCACCTCTTACAGGATTCCTACCAAAATGACTCATCCTCCAAGAACTGACTAAACAAGAAATAGCCCCAGCAGCAACAACAATCGCACTCCTTTCCTTACTAGGCCTATTCTTCTACCTACGTTTGGCATACTGCACAGCAATTACACTTCCCCCTCATGCCACAAACTCCATAAAACAATGACAAACCAACAAGGCTACTAACTCAATAATGGCTATCCTGACCACTATGTCCCTCATACTCCTCCCCGTCTCCCCACTCATCCTGCCCACTATCTAA
KC864500_P_californica__CAGN044_Atwood2     ATGAACCCACAAGCAAAACTAGTCTTCACCACTAGCCTCATCCTAGGAACAACTATCACTATCTCAAGTAATCACTGAATCACGGCCTGAGCCGGACTCGAAATCAACACTCTAGCCATCCTCCCACTAATCTCAAAATCACATCACCCACGAGCCATTGAAGCAGCAACAAAATACTTCCTAGTACAATCAGCTGCCTCGGCCCTAGTCCTATTCTCCAGCATAACCAATTCATGGTACACCGGACAATGAGATATCTCTCAAATAACACACCCCACCTCATGCCTAATCCTAACCACAGCTCTCGCAATAAAACTAGGCCTAGTCCCATTTCACTTTTGATTCCCAGAAGTACTGCAAGGCACATCACTACCTATTGGACTTCTCCTATCAACAGCCATAAAATTCCCACCAATCACACTACTCTACATGACCTCTCAGTCCCTAAACTCAACACTCTTAACCACTATAGCACTGCTGTCAGCAGCTGTGGGGGGATGAATAGGACTCAACCAAACACAAACCCGAAAAATCCTAGCCTTCTCCTCAATCTCTCACCTAGGATGAATAGCTATCATCATCTCCTACAGCCCAAAACTCGCCCTACTCAACTTCTACCTATATACTCTAATGACCATAACCGTGTTCCTATCACTAAATGCAATGAAAGCCCTAAAATTATCAACTCTAATAACCTCATGAACAAAAACCCCAGCAATTAGCACAATACTAATACTTACCTTACTTTCCCTCGCAGGCCTTCCACCTCTTACAGGATTCCTACCAAAATGACTCATCCTCCAAGAACTGACTAAACAAGAAATAGCCCCAGCAGCAACAACAATCGCACTCCTTTCCTTACTAGGCCTATTCTTCTACCTACGTTTGGCATACTGCACAGCAATTACACTTCCCCCTCATGCCACAAACTCCATAAAACAATGACAAACCAACAAGGCTACTAACTCAATAATGGCTATCCTGACCACTATGTCCCTCATACTCCTCCCCGTCTCCCCACTCATCCTGCCCACTATCTAA
KC864496_P_californica__CAGN070_1940_56112  ATGAACCCACAAGCAAAACTAGTCTTCACCACTAGCCTCATCCTAGGAACAACTATCACTATCTCAAGTAATCACTGAATCACGGCCTGAGCCGGACTCGAAATCAACACTCTAGCCATCCTCCCACTAATCTCAAAATCACATCACCCACGAGCCATTGAAGCAGCAACAAAATACTTCCTAGTACAATCAGCTGCCTCGGCCCTAGTCCTATTCTCCAGCATAACCAATTCATGGTACACCGGACAATGAGATATCTCTCAAATAACACACCCCACCTCATGCCTAATCCTAACCACAGCTCTCGCAATAAAACTAGGCCTAGTCCCATTTCACTTTTGATTCCCAGAAGTACTGCAAGGCACATCACTACCTATTGGACTTCTCCTATCAACAGCCATAAAATTCCCACCAATCACACTACTCTACATGACCTCTCAGTCCCTAAACTCAACACTCTTAACCACTATAGCACTGCTGTCAGCAGCTGTGGGGGGATGAATAGGACTCAACCAAACACAAACCCGAAAAATCCTAGCCTTCTCCTCAATCTCTCACCTAGGATGAATAGCTATCATCATCTCCTACAGCCCAAAACTCGCCCTACTCAACTTCTACCTATATACTCTAATGACCATAACCGTGTTCCTATCACTAAATGCAATGAAAGCCCTAAAATTATCAACTCTAATAACCTCATGAACAAAAACCCCAGCAATTAGCACAATACTAATACTTACCTTACTTTCCCTCGCAGGCCTTCCACCTCTTACAGGATTCCTACCAAAATGACTCATCCTCCAAGAACTGACTAAACAAGAAATAGCCCCAGCAGCAACAACAATCGCACTCCTTTCCTTACTAGGCCTATTCTTCTACCTACGTTTGGCATACTGCACAGCAATTACACTTCCCCCTCATGCCACAAACTCCATAAAACAATGACAAACCAACAAGGCTACTAACTCAATAATGGCTATCCTGACCACTATGTCCCTCATACTCCTCCCCGTCTCCCCACTCATCCTGCCCACTATCTAA
KC864516_P_californica__CAGN062_GFB3121     ATGAACCCACAAGCAAAACTAGTCTTCACCACTAGCCTCATCCTAGGAACAACTATCACTATCTCAAGTAATCACTGAATCACGGCCTGAGCCGGACTCGAAATCAACACTCTAGCCATCCTCCCACTAATCTCAAAATCACATCACCCACGAGCCATTGAAGCAGCAACAAAATACTTCCTAGTACAATCAGCTGCCTCGGCCCTAGTCCTATTCTCCAGCATAACCAATTCATGGTACACCGGACAATGAGATATCTCTCAAATAACACACCCCACCTCATGCCTAATCCTAACCACAGCTCTCGCAATAAAACTAGGCCTAGTCCCATTTCACTTTTGATTCCCAGAAGTACTGCAAGGCACATCACTACCTATTGGACTTCTCCTATCAACAGCCATAAAATTCCCACCAATCACACTACTCTACATGACCTCTCAGTCCCTAAACTCAACACTCTTAACCACTATAGCACTGCTGTCAGCAGCTGTGGGGGGATGAATAGGACTCAACCAAACACAAACCCGAAAAATCCTAGCCTTCTCCTCAATCTCTCACCTAGGATGAATAGCTATCATCATCTCCTACAGCCCAAAACTCGCCCTACTCAACTTCTACCTATATACTCTAATGACCATAACCGTGTTCCTATCACTAAATGCAATGAAAGCCCTAAAATTATCAACTCTAATAACCTCATGAACAAAAACCCCAGCAATTAGCACAATACTAATACTTACCTTACTTTCCCTCGCAGGCCTTCCACCTCTTACAGGATTCCTACCAAAATGACTCATCCTCCAAGAACTGACTAAACAAGAAATAGCCCCAGCAGCAACAACAATCGCACTCCTTTCCTTACTAGGCCTATTCTTCTACCTACGTTTGGCATACTGCACAGCAATTACACTTCCCCCTCATGCCACAAACTCCATAAAACAATGACAAACCAACAAGGCTACTAACTCAATAATGGCTATCCTGACCACTATGTCCCTCATACTCCTCCCCGTCTCCCCACTCATCCTGCCCACTATCTAA
KC864522_P_californica__CAGN039_JTK95023    ATGAACCCACAAGCAAAACTAGTCTTCACCACTAGCCTCATCCTAGGAACAACTATCACTATCTCAAGTAATCACTGAATCACGGCCTGAGCCGGACTCGAAATCAACACTCTAGCCATCCTCCCACTAATCTCAAAATCACATCACCCACGAGCCATTGAAGCAGCAACAAAATACTTCCTAGTACAATCAGCTGCCTCGGCCCTAGTCCTATTCTCCAGCATAACCAATTCATGGTACACCGGACAATGAGATATCTCTCAAATAACACACCCCACCTCATGCCTAATCCTAACCACAGCTCTCGCAATAAAACTAGGCCTAGTCCCATTTCACTTTTGATTCCCAGAAGTACTGCAAGGCACATCACTACCTATTGGACTTCTCCTATCAACAGCCATAAAATTCCCACCAATCACACTACTCTACATGACCTCTCAGTCCCTAAACTCAACACTCTTAACCACTATAGCACTGCTGTCAGCAGCTGTGGGGGGATGAATAGGACTCAACCAAACACAAACCCGAAAAATCCTAGCCTTCTCCTCAATCTCTCACCTAGGATGAATAGCTATCATCATCTCCTACAGCCCAAAACTCGCCCTACTCAACTTCTACCTATATACTCTAATGACCATAACCGTGTTCCTATCACTAAATGCAATGAAAGCCCTAAAATTATCAACTCTAATAACCTCATGAACAAAAACCCCAGCAATTAGCACAATACTAATACTTACCTTACTTTCCCTCGCAGGCCTTCCACCTCTTACAGGATTCCTACCAAAATGACTCATCCTCCAAGAACTGACTAAACAAGAAATAGCCCCAGCAGCAACAACAATCGCACTCCTTTCCTTACTAGGCCTATTCTTCTACCTACGTTTGACATACTGCACAGCAATTACACTTCCCCCTCATGCCACAAACTCCATAAAACAATGACAAACCAACAAGGCTACTAACTCAATAATGGCTATCCTGACCACTATGTCCCTCATACTCCTCCCCGTCTCCCCACTCATCCTGCCCACTATCTAA
KC864535_P_californica__CAGN068_MGL0291     ATGAACCCACAAGCAAAACTAGTCTTCACCACTAGCCTCATCCTAGGAACAACTATCACTATCTCAAGTAATCACTGAATCACGGCCTGAGCCGGACTCGAAATCAACACTCTAGCCATCCTCCCACTAATCTCAAAATCACATCACCCACGAGCCATTGAAGCAGCAACAAAATACTTCCTAGTACAATCAGCTGCCTCGGCCCTAGTCCTATTCTCCAGCATAACCAATTCATGGTACACCGGACAATGAGATATCTCTCAAATAACACACCCCACCTCATGCCTAATCCTAACCACAGCTCTCGCAATAAAACTAGGCCTAGTCCCATTTCACTTTTGATTCCCAGAAGTACTGCAAGGCACATCACTACCTATTGGACTTCTCCTATCAACAGCCATAAAATTCCCACCAATCACACTACTCTACATGACCTCTCAGTCCCTAAACTCAACACTCTTAACCACTATAGCACTGCTGTCAGCAGCTGTGGGGGGATGAATAGGACTCAACCAAACACAAACCCGAAAAATCCTAGCCTTCTCCTCAATCTCTCACCTAGGATGAATAGCTATCATCATCTCCTACAGCCCAAAACTCGCCCTACTCAACTTCTACCTATATACTCTAATGACCATAACCGTGTTCCTATCACTAAATGCAATGAAAGCCCTAAAATTATCAACTCTAATAACCTCATGAACAAAAACCCCAGCAATTAGCACAATACTAATACTTACCTTACTTTCCCTCGCAGGCCTTCCACCTCTTACAGGATTCCTACCAAAATGACTCATCCTCCAAGAACTGACTAAACAAGAAATAGCCCCAGCAGCAACAACAATCGCACTCCTTTCCTTACTAGGCCTATTCTTCTACCTACGTTTGGCATACTGCACAGCAATTACACTTCCCCCTCATGCCACAAACTCCATAAAACAATGACAAACCAACAAGGCTACTAACTCAATAATGGCTATCCTGACCACTATGTCCCTCATACTCCTCCCCGTCTCCCCACTCATCCTGCCCACTATCTAA
KC864511_P_californica__CAGN057_GFB3058     ATGAACCCACAAGCAAAACTAGTCTTCACCACTAGCCTCATCCTAGGAACAACTATCACTATCTCAAGTAATCACTGAATCACGGCCTGAGCCGGACTCGAAATCAACACTCTAGCCATCCTCCCACTAATCTCAAAATCACATCACCCACGAGCCATTGAAGCAGCAACAAAATACTTCCTAGTACAATCAGCTGCCTCGGCCCTAGTCCTATTCTCCAGCATAACCAATTCATGGTACACTGGACAATGAGATATCTCTCAAATAACACACCCCACCTCATGCCTAATCCTAACCACAGCTCTCGCAATAAAACTAGGCCTAGTCCCATTTCACTTCTGATTCCCAGAAGTACTGCAAGGCACATCACTACCTATTGGACTTCTCCTATCAACAGCCATAAAATTCCCACCAATCACACTACTCTACATGACCTCTCAGTCCCTAAACTCAACACTCTTAACCACTATAGCACTGCTGTCAGCAGCTGTGGGGGGATGAATAGGACTCAACCAAACACAAACCCGAAAAATCCTAGCCTTCTCCTCAATCTCTCACCTAGGATGAATAGCTATCATCATCTCCTACAGCCCAAAACTCGCCCTACTCAACTTCTACCTATATACTCTAATGACCATAACCGTGTTCCTATCACTAAATGCAATGAAAGCCCTAAAATTATCAACTCTAATAACCTCATGAACAAAAACCCCAGCAATTAGCACAATACTAATACTTACCTTACTTTCCCTCGCAGGCCTTCCACCTCTTACAGGATTCCTACCAAAATGACTCATCCTCCAAGAACTGACTAAACAAGAAATAGCCCCAGCAGCAACAACAATCGCACTCCTTTCCTTACTAGGCCTATTCTTCTACCTACGTTTGGCATACTGCACAGCAATTACACTTCCCCCTCATGCCACAAACTCCATAAAACAATGACAAACCAACAAGGCTACTAACTCAATAATGGCTATCCTGACCACTATGTCCCTCATACTCCTCCCCGTCTCCCCACTCATCCTGCCCACCATCTAA
KC864523_P_californica__CAGN060_GFB3119     ATGAACCCACAAGCAAAACTAGTCTTCACCACTAGCCTCATCCTAGGAACAACTATCACTATCTCAAGTAATCACTGAATCACGGCCTGAGCCGGACTCGAAATCAACACTCTAGCCATCCTCCCACTAATCTCAAAATCACATCACCCACGAGCCATTGAAGCAGCAACAAAATACTTCCTAGTACAATCAGCTGCCTCGGCCCTAGTCCTATTCTCCAGCATAACCAATTCATGGTACACTGGACAATGAGATATCTCTCAAATAACACACCCCACCTCATGCCTAATCCTAACCACAGCTCTCGCAATAAAACTAGGCCTAGTCCCATTTCACTTCTGATTCCCAGAAGTACTGCAAGGCACATCACTACCTATTGGACTTCTCCTATCAACAGCCATAAAATTCCCACCAATCACACTACTCTACATGACCTCTCAGTCCCTAAACTCAACACTCTTAACCACTATAGCACTGCTGTCAGCAGCTGTGGGGGGATGAATAGGACTCAACCAAACACAAACCCGAAAAATCCTAGCCTTCTCCTCAATCTCTCACCTAGGATGAATAGCTATCATCATCTCCTACAGCCCAAAACTCGCCCTACTCAACTTCTACCTATATACTCTAATGACCATAACCGTGTTCCTATCACTAAATGCAATGAAAGCCCTAAAATTATCAACTCTAATAACCTCATGAACAAAAACCCCAGCAATTAGCACAATACTAATACTTACCTTACTTTCCCTCGCAGGCCTTCCACCTCTTACAGGATTCCTACCAAAATGACTCATCCTCCAAGAACTGACTAAACAAGAAATAGCCCCAGCAGCAACAACAATCGCACTCCTTTCCTTACTAGGCCTATTCTTCTACCTACGTTTGGCATACTGCACAGCAATTACACTTCCCCCTCATGCCACAAACTCCATAAAACAATGACAAACCAACAAGGCTACTAACTCAATAATGGCTATCCTGACCACTATGTCCCTCATACTCCTCCCCGTCTCCCCACTCATCCTGCCCACCATCTAA
KC864501_P_californica__CAGN007_1710_49980  ATGAACCCACAAGCAAAACTAGTCTTCACCACTAGCCTCATCCTAGGAACAACTATCACTATCTCAAGTAATCACTGAATCACGGCCTGAGCCGGACTCGAAATCAACACTCTAGCCATCCTCCCACTAATCTCAAAATCACATCACCCACGAGCCATTGAAGCAGCAACAAAATACTTCCTAGTACAATCAGCTGCCTCGGCCCTAGTCCTATTCTCCAGCATAACCAATTCATGGTACACCGGACAATGAGATATCTCTCAAATAACACACCCCACCTCATGCCTAATCCTAACCACAGCTCTCGCAATAAAACTAGGCCTAGTCCCATTTCACTTTTGATTCCCAGAAGTACTGCAAGGCACATCACTACCTATTGGACTTCTCCTATCAACAGCCATAAAATTCCCACCAATCACACTACTCTACATGACCTCTCAGTCCCTAAACTCAACACTCTTAACCACTATAGCACTGCTGTCAGCAGCTGTGGGGGGATGAATAGGACTCAACCAAACACAAACCCGAAAAATCCTAGCCTTCTCCTCAATCTCTCACCTAGGATGAATAGCTATCATCATCTCCTACAGCCCAAAACTCGCCCTACTCAACTTCTACCTATATACTCTAATGACCATAACCGTGTTCCTATCACTAAATGCAATGAAAGCCCTAAAATTATCAACTCTAATAACCTCATGAACAAAAACCCCAGCAATTAGCACAATACTAATACTTACCTTACTTTCCCTCGCAGGCCTTCCACCTCTTACAGGATTCCTACCAAAATGACTCATCCTCCAAGAACTGACTAAACAAGAAATAGCCCCAGCAGCAACAACAATCTCACTCCTTTCCTTACTAGGCCTATTCTTCTACCTACGTTTGGCATACTGCACAGCAATTACACTTCCCCCTCATGCCACAAACTCCATAAAACAATGACAAACCAACAAGGCTACTAACTCAATAATGGCTATCCTGACCACTATGTCCCTCATACTCCTCCCCGTCTCCCCACTCATCCTGCCCACTATCTAA
KC864508_P_californica__CAGN006_1710_49973  ATGAACCCACAAGCAAAACTAGTCTTCACCACTAGCCTCATCCTAGGAACAACTATCACTATCTCAAGTAATCACTGAATCACGGCCTGAGCCGGACTCGAAATCAACACTCTAGCCATCCTCCCACTAATCTCAAAATCACATCACCCACGAGCCATTGAAGCAGCAACAAAATACTTCCTAGTACAATCAGCTGCCTCGGCCCTAGTCCTATTCTCCAGCATAACCAATTCATGGTACACCGGACAATGAGATATCTCTCAAATAACACACCCCACCTCATGCCTAATCCTAACCACAGCTCTCGCAATAAAACTAGGCCTAGTCCCATTTCACTTTTGATTCCCAGAAGTACTGCAAGGCACATCACTACCTATTGGACTTCTCCTATCAACAGCCATAAAATTCCCACCAATCACACTACTCTACATGACCTCTCAGTCCCTAAACTCAACACTCTTAACCACTATAGCACTGCTGTCAGCAGCTGTGGGGGGATGAATAGGACTCAACCAAACACAAACCCGAAAAATCCTAGCCTTCTCCTCAATCTCTCACCTAGGATGAATAGCTATCATCATCTCCTACAGCCCAAAACTCGCCCTACTCAACTTCTACCTATATACTCTAATGACCATAACCGTGTTCCTATCACTAAATGCAATGAAAGCCCTAAAATTATCAACTCTAATAACCTCATGAACAAAAACCCCAGCAATTAGCACAATACTAATACTTACCTTACTTTCCCTCGCAGGCCTTCCACCTCTTACAGGATTCCTACCAAAATGACTCATCCTCCAAGAACTGACTAAACAAGAAATAGCCCCAGCAGCAACAACAATCGCACTCCTTTCCTTACTAGGCCTATTCTTCTACCTACGTTTGGCATACTGCACAGCAATTACACTTCCCCCTCATGCCACAAACTCCATAAAACAATGACAAACCAACAAGGCTACTAACTCAATAATGGCTATCCTGACCACTATGTCCCTCATACTCCTCCCCGTCTCCCCACTCATCCTGCCCACTATCTAA
KC864514_P_californica__CAGN045_Atwood3     ATGAACCCACAAGCAAAACTAGTCTTCACCACTAGCCTCATCCTAGGAACAACTATCACTATCTCAAGTAATCACTGAATCACGGCCTGAGCCGGACTCGAAATCAACACTCTAGCCATCCTCCCACTAATCTCAAAATCACATCACCCACGAGCCATTGAAGCAGCAACAAAATACTTCCTAGTACAATCAGCTGCCTCGGCCCTAGTCCTATTCTCCAGCATAACCAATTCATGGTACACTGGACAATGAGATATCTCTCAAATAACACACCCCACCTCATGCCTAATCCTAACCACAGCTCTCGCAATAAAACTAGGCCTAGTCCCATTTCACTTCTGATTCCCAGAAGTACTGCAAGGCACATCACTACCTATTGGACTTCTCCTATCAACAGCCATAAAATTCCCACCAATCACACTACTCTACATGACCTCTCAGTCCCTAAACTCAACACTCTTAACCACTATAGCACTGCTGTCAGCAGCTGTGGGGGGATGAATAGGACTCAACCAAACACAAACCCGAAAAATCCTAGCCTTCTCCTCAATCTCTCACCTAGGATGAATAGCTATCATCATCTCCTACAGCCCAAAACTCGCCCTACTCAACTTCTACCTATATACTCTAATGACCATAACCGTGTTCCTATCACTAAATGCAATGAAAGCCCTAAAATTATCAACTCTAATAACCTCATGAACAAAAACCCCAGCAATTAGCACAATACTAATACTTACCTTACTTTCCCTCGCAGGCCTTCCACCTCTTACAGGATTCCTACCAAAATGACTCATCCTCCAAGAACTGACTAAACAAGAAATAGCCCCAGCAGCAACAACAATCGCACTCCTTTCCTTACTAGGCCTATTCTTCTACCTACGTTTGGCATACTGCACAGCAATTACACTTCCCCCTCATGCCACAAACTCCATAAAACAATGACAAACCAACAAGGCTACTAACTCAATAATGGCTATCCTGACCACTATGTCCCTCATACTCCTCCCCGTCTCCCCACTCATCCTGCCCACCATCTAA
KC864527_P_californica__CAGN038_RMZ5092     ATGAACCCACAAGCAAAACTAGTCTTCACCACTAGCCTCATCCTAGGAACAACTATCACTATCTCAAGTAATCACTGAATCACGGCCTGAGCCGGACTCGAAATCAACACTCTAGCCATCCTCCCACTAATCTCAAAATCACATCACCCACGAGCCATCGAAGCAGCAACAAAATACTTCCTAGTACAATCAGCTGCCTCGGCCCTAGTCCTATTCTCCAGCATAACCAATTCATGGTACACCGGACAATGAGATATCTCTCAAATAACACACCCCACCTCATGCCTAATCCTAACCACAGCTCTCGCAATAAAACTAGGCCTAGTCCCATTTCACTTTTGATTCCCAGAAGTACTGCAAGGCACATCACTACCTATCGGACTTCTCCTATCAACAGCCATAAAATTCCCACCAATCACACTACTCTACATGACCTCTCAGTCCCTAAACTCAACACTCTTAACCACTATAGCACTGCTGTCAGCAGCTGTGGGGGGATGAATAGGACTCAACCAAACACAAACCCGAAAAATCCTAGCCTTCTCCTCAATCTCTCACCTAGGATGAATAGCTATCATCATCTCCTACAGCCCAAAACTCGCCCTACTCAACTTCTACCTATATACTCTAATGACCATAACCGTGTTCCTATCACTAAATGCAATGAAAGCCCTAAAATTATCAACTCTAATAACCTCATGAACAAAAACCCCAGCAATTAGCACAATACTAATACTTACCTTACTTTCCCTCGCAGGCCTTCCACCTCTTACAGGATTCCTACCAAAATGACTCATCCTCCAAGAACTGACTAAACAAGAAATAGCCCCAGCAGCAACAACAATCGCACTCCTTTCCTTACTAGGTCTATTCTTCTACCTACGTTTGGCATACTGCACAGCAATTACACTTCCCCCTCATGCCACAAACTCCATAAAACAATGACAAACCAACAAGGCTACTAACTCAATAATGGCTATCCTGACCACTATCTCCCTCATACTCCTCCCCATCTCCCCACTCATCCTGCCCACTATCTAA
KC864503_P_californica__CAGN048_GFB3039     ATGAACCCACAAGCAAAACTAGTCTTCACCACTAGCCTCATCCTAGGAACAACTATCACTATCTCAAGTAATCACTGAATCACGGCCTGAGCCGGACTCGAAATCAACACTCTAGCCATCCTCCCACTAATCTCAAAATCACATCACCCACGAGCCATTGAAGCAGCAACAAAATACTTCCTAGTACAATCAGCTGCCTCGGCCCTAGTCCTATTCTCCAGCATAACCAATTCATGGTACACTGGACAATGAGATATCTCTCAAATAACAC?CCCCACCTCATGCCTAATCCTAACCACAGCTCTCGCAATAAAACTAGGCCTAGTCCCATTTCACTTCTGATTCCCAGAAGTACTGCAAGGCACATCACTACCTATTGGACTTCTCCTATCAACAGCCATAAAATTCCCACCAATCACACTACTCTACATGACCTCTCAGTCCCTAAACTCAACACTCTTAACCACTATAGCACTGCTGTCAGCAGCTGTGGGGGGATGAATAGGACTCAACCAAACACAAACCCGAAAAATCCTAGCCTTCTCCTCAATCTCTCACCTAGGATGAATAGCTATCATCATCTCCTACAGCCCAAAACTCGCCCTACTCAACTTCTACCTATATACTCTAATGACCATAACCGTGTTCCTATCACTAAATGCAATGAAAGCCCTAAAATTATCAACTCTAATAACCTCATGAACAAAAACCCCAGCAATTAGCACAATACTAATACTTACCTTACTTTCCCTCGCAGGCCTTCCACCTCTTACAGGATTCCTACCAAAATGACTCATCCTCCAAGAACTGACTAAACAAGAAATAGCCCCAGCAGCAACAACAATCGCACTCCTTTCCTTACTAGGCCTATTCTTCTACCTACGTTTGGCATACTGCACAGCAATTACACTTCCCCCTCATGCCACAAACTCCATAAAACAATGACAAACCAACAAGGCTACTAACTCAATAATGGCTATCCTGACCACTATGTCCCTCATACTCCTCCCCGTCTCCCCACTCATCCTGCCCACCATCTAA
KC864495_P_californica__CAGN046_Atwood4     ATGAACCCACAAGCAAAACTAGTCTTCACCACTAGCCTCATCCTAGGAACAACTATCACTATCTCAAGTAATCACTGAATCACGGCCTGAGCCGGACTCGAAATCAACACTCTAGCCATCCTCCCACTAATCTCAAAATCACATCACCCACGAGCCATTGAAGCAGCAACAAAATACTTCCTAGTACAATCAGCTGCCTCGGCCCTAGTCCTATTCTCCAGCATAACCAATTCATGGTACACCGGACAATGAGATATCTCTCAAATAACACACCCCACCTCATGCCTAATCCTAACCACAGCTCTCGCAATAAAACTAGGCCTAGTCCCATTTCACTTTTGATTCCCAGAAGTACTGCAAGGCACATCACTACCTATTGGACTTCTCCTATCAACAGCCATAAAATTCCCACCAATCACACTACTCTACATGACCTCTCAGTCCCTAAACTCAACACTCTTAACCACTATAGCACTGCTGTCAGCAGCTGTGGGGGGATGAATAGGACTCAACCAAACACAAACCCGAAAAATCCTAGCCTTCTCCTCAATCTCTCACCTAGGATGAATAGCTATCATCATCTCCTACAGCCCAAAACTCGCCCTACTCAACTTCTACCTATATACTCTAATGACCATAACCGTGTTCCTATCACTAAATGCAATGAAAGCCCTAAAATTATCAACTCTAATAACCTCATGAACAAAAACCCCAGCAATTAGCACAATACTAATACTTACCTTACTTTCCCTCGCAGGCCTTCCACCTCTTACAGGATTCCTACCAAAATGACTCATCCTCCAAGAACTGACTAAACAAGAAATAGCCCCAGCAGCAACAACAATCGCACTCCTTTCCTTACTAGGCCTATTCTTCTACCTACGTTTGGCATACTGCACAGCAATTACACTTCCCCCTCATGCCACAAACTCCATAAAACAATGACAAACCAACAAGGCTACTAACTCAATAATGGCTATCCTGACCACTATGTCCCTCATACTCCTCCCCGTCTCCCCACTCATCCTGCCCACTATCTAA
KC864531_P_californica__CAGN025_BMNH34981   ATGAACCCACAAGCAAAACTAGTCTTCACCACTAGCCTCATCCTAGGAACAACTATCACTATCTCAAGTAATCACTGAATCACGGCCTGAGCCGGACTCGAAATCAACACTCTAGCCATCCTCCCACTAATCTCAAAATCACATCACCCACGAGCCATTGAAGCAGCAACAAAATACTTCCTAGTACAATCAGCTGCCTCGGCCCTAGTCCTATTCTCCAGCATAACCAATTCATGGTACACTGGACAATGAGATATCTCTCAAATAACACACCCCACCTCATGCCTAATCCTAACCACAGCTCTCGCAATAAAACTAGGCCTAGTCCCATTTCACTTCTGATTCCCAGAAGTACTGCAAGGCACATCACTACCTATTGGACTTCTCCTATCAACAGCCATAAAATTCCCACCAATCACACTACTCTACATGACCTCTCAGTCCCTAAACTCAACACTCTTAACCACTATAGCACTGCTGTCAGCAGCTGTGGGGGGATGAATAGGACTCAACCAAACACAAACCCGAAAAATCCTAGCCTTCTCCTCAATCTCTCACCTAGGATGAATAGCTATCATCATCTCCTACAGCCCAAAACTCGCCCTACTCAACTTCTACCTATATACTCTAATGACCATAACCGTGTTCCTATCACTAAATGCAATGAAAGCCCTAAAATTATCAACTCTAATAACCTCATGAACAAAAACCCCAGCAATTAGCACAATACTAATACTTACCTTACTTTCCCTCGCAGGCCTTCCACCTCTTACAGGATTCCTACCAAAATGACTCATCCTCCAAGAACTGACTAAACAAGAAATAGCCCCAGCAGCAACAACAATCGCACTCCTTTCCTTACTAGGCCTATTCTTCTACCTACGTTTGGCATACTGCACAGCAATTACACTTCCCCCTCATGCCACAAACTCCATAAAACAATGACAAACCAACAAGGCTACTAACTCAATAATGGCTATCCTGACCACTATGTCCCTCATACTCCTCCCCGTCTCCCCACTCATCCTGCCCACTATCTAA
KC864502_P_californica__CAGN061_GFB3120     ATGAACCCACAAGCAAAACTAGTCTTCACCACTAGCCTCATCCTAGGAACAACTATCACTATCTCAAGTAATCACTGAATCACGGCCTGAGCCGGACTCGAAATCAACACTCTAGCCATCCTCCCACTAATCTCAAAATCACATCACCCACGAGCCATTGAAGCAGCAACAAAATACTTCCTAGTACAATCAGCTGCCTCGGCCCTAGTCCTATTCTCCAGCATAACCAATTCATGGTACACTGGACAATGAGATATCTCTCAAATAACACACCCCACCTCATGCCTAATCCTAACCACAGCTCTCGCAATAAAACTAGGCCTAGTCCCATTTCACTTCTGATTCCCAGAAGTACTGCAAGGCACATCACTACCTATTGGACTTCTCCTATCAACAGCCATAAAATTCCCACCAATCACACTACTCTACATGACCTCTCAGTCCCTAAACTCAACACTCTTAACCACTATAGCACTGCTGTCAGCAGCTGTGGGGGGATGAATAGGACTCAACCAAACACAAACCCGAAAAATCCTAGCCTTCTCCTCAATCTCTCACCTAGGATGAATAGCTATCATCATCTCCTACAGCCCAAAACTCGCCCTACTCAACTTCTACCTATATACTCTAATGACCATAACCGTGTTCCTATCACTAAATGCAATGAAAGCCCTAAAATTATCAACTCTAATAACCTCATGAACAAAAACCCCAGCAATTAGCACAATACTAATACTTACCTTACTTTCCCTCGCAGGCCTTCCACCTCTTACAGGATTCCTACCAAAATGACTCATCCTCCAAGAACTGACTAAACAAGAAATAGCCCCAGCAGCAACAACAATCGCACTCCTTTCCTTACTAGGCCTATTCTTCTACCTACGTTTGGCATACTGCACAGCAATTACACTTCCCCCTCATGCCACAAACTCCATAAAACAATGACAAACCAACAAGGCTACTAACTCAATAATGGCTATCCTGACCACTATGTCCCTCATACTCCTCCCCGTCTCCCCACTCATCCTGCCCACCATCTAA
KC864518_P_californica__CAGN040A_JK95024A   ATGAACCCACAAGCAAAACTAGTCTTCACCACTAGCCTCATCCTAGGAACAACTATCACTATCTCAAGTAATCACTGAATCACGGCCTGAGCCGGACTCGAAATCAACACTCTAGCCATCCTCCCACTAATCTCAAAATCACATCACCCACGAGCCATTGAAGCAGCAACAAAATACTTCCTAGTACAATCAGCTGCCTCGGCCCTAGTCCTATTCTCCAGCATAACCAATTCATGGTACACCGGACAATGAGATATCTCTCAAATAACACACCCCACCTCATGCCTAATCCTAACCACAGCTCTCGCAATAAAACTAGGCCTAGTCCCATTTCACTTTTGATTCCCAGAAGTACTGCAAGGCACATCACTACCTATTGGACTTCTCCTATCAACAGCCATAAAATTCCCACCAATCACACTACTCTACATGACCTCTCAGTCCCTAAACTCAACACTCTTAACCACTATAGCACTGCTGTCAGCAGCTGTGGGGGGATGAATAGGACTCAACCAAACACAAACCCGAAAAATCCTAGCCTTCTCCTCAATCTCTCACCTAGGATGAATAGCTATCATCATCTCCTACAGCCCAAAACTCGCCCTACTCAACTTCTACCTATATACTCTAATGACCATAACCGTGTTCCTATCACTAAATGCAATGAAAGCCCTAAAATTATCAACTCTAATAACCTCATGAACAAAAACCCCAGCAATTAGCACAATACTAATACTTACCTTACTTTCCCTCGCAGGCCTTCCACCTCTTACAGGATTCCTACCAAAATGACTCATCCTCCAAGAACTGACTAAACAAGAAATAGCCCCAGCAGCAACAACAATCGCACTCCTTTCCTTACTAGGCCTATTCTTCTACCTACGTTTGACATACTGCACAGCAATTACACTTCCCCCTCATGCCACAAACTCCATAAAACAATGACAAACCAACAAGGCTACTAACTCAATAATGGCTATCCTGACCACTATGTCCCTCATACTCCTCCCCGTCTCCCCACTCATCCTGCCCACTATCTAA
albiloris_MX_Yucatan_KU591              ATGAACCCCCAAGCAAAACTAGTTTTCACTACTAGCCTCATCCTAGGAACAACAATCACTATCTCAAGCAATCACTGAATCACGGCCTGAGCAGGACTCGAAATCAATACTCTAGCCATTCTCCCACTAATCTCAAAATCACATCATCCACGAGCCATCAAAGCAGCAACAAAATACTTCCTAGTACAATCAGCTGCTTCAGCCTTACTCCTATTCTCCAGCATGACCAACGCATGGTACACCGGACAATGAGATATCTCCCAAATAACACACCCCACCTCATGCTTAATCCTTACCACGGCCCTTGCAATAAAACTAGGCCTAGTCCCATTCCACTTTTGATTCCCAGAAGTTCTACAAGGAGCATCATTACCTATTGGGCTGCTCCTATCAACAGCCATAAAATTCCCACCAATCACACTACTCTACATGACTTCCCCATCCCTAAACTCAGCACTCTTAACCGCTATAGCACTACTATCTGCAGCTGTAGGAGGTTGAATGGGACTCAACCAAACACAGACCCGAAAAATCCTAGCCTTCTCCTCAATCTCACACCTAGGATGAATAGCCATCATTATCACCTATAGCCCAAAACTAGCCCTACTCAACTTCTACCTATATACCCTAATAACCATAACAGTATTCCTATCACTAAACGCAATAAAAGCCCTAAAGTTATCAACCCTAATAACCTCATGAGCAAAAACCCCAGCAGTCAGCACAATACTAATGCTCACTTTACTTTCCCTTGCAGGCCTTCCACCTCTCACAGGATTTCTACCAAAATGACTCATCCTCCAAGAACTAACTAAACAAGAAATAGCCCCAGCAGCAACAACAATCGCACTCCTTTCCCTATTAGGTTTATTTTTCTACCTACGTCTGGCATACTGCACAGCAATTACACTTCCCCCTCACACCACAAACTCCATAAAACAATGGCAAGTCAACAAGACTACTAACTCAACAATGGCCATCCTAACCACTATATCCCTCATACTTCTCCCCATTTCCCCACTCATCCTGCCCACCATCTAA
albiloris_MX_Yucatan_bts07240           ATGAACCCCCAAGCAAAACTAGTTTTCACTACTAGCCTCATCCTAGGAACAACAATCACTATCTCAAGCAATCACTGAATCACGGCCTGAGCAGGACTCGAAATCAATACTCTAGCCATTCTCCCACTAATCTCAAAATCACATCATCCACGAGCCATCGAAGCAGCAACAAAATACTTCCTAGTACAATCAGCTGCTTCAGCCTTACTCCTATTCTCCAGCATGACCAACGCATGGTACACCGGACAATGAGATATCTCCCAAATAACACACCCCACCTCATGCTTAATCCTTACCACGGCCCTTGCAATAAAACTAGGCCTAGTCCCATTCCACTTTTGATTCCCAGAAGTTCTACAAGGTGCATCATTACCTATTGGGCTGCTCCTATCAACAGCCATAAAATTCCCACCAATCACATTACTCTACATGACTTCCCCATCCCTAAACTCAGCACTCTTAACCGCTATAGCACTACTATCTGCAGCTGTAGGAGGTTGAATGGGACTCAACCAAACACAGACCCGAAAAATCCTAGCCTTCTCCTCAATCTCACACCTAGGATGAATAGCCATCATTATCACCTATAGCCCAAAACTAGCCCTACTCAACTTCTACCTATATACCCTAATAACCATAACAGTATTCCTATCACTAAACGCAATAAAAGCCCTAAAGTTATCAACCCTAATAACCTCATGAGCAAAAACCCCAGCAGTCAGCACAATACTAATGCTCACTTTACTTTCCCTTGCAGGCCTTCCACCTCTCACAGGATTTCTACCAAAATGACTCATCCTCCAAGAACTAACTAAACAAGAAATAGCCCCAGCAGCAACAACAATCGCACTCCTTTCCCTATTAGGTTTATTTTTCTACCTACGTCTGGCATACTGCACAGCAATTACACTTCCCCCTCACACCACAAACTCCATAAAACAATGGCAAGTCAACAAGACTACTAACTCAACAATGGCCATCCTAACCACTATATCCCTCATACTTCTCCCCATTTCCCCACTCATCCTGCCCACCATCTAA
albiloris_MX_Yucatan_bts07241           ATGAACCCCCAAGCAAAACTAGTTTTCACTACTAGCCTCATCCTAGGAACAACAATCACTATCTCAAGCAATCACTGAATCACGGCCTGAGCAGGACTCGAAATCAATACTCTAGCCATTCTCCCACTAATCTCAAAATCACATCATCCACGAGCCATCGAAGCAGCAACAAAATACTTCCTAGTACAATCAGCTGCTTCAGCCTTACTCCTATTCTCCAGCATGACCAACGCATGGTACACCGGACAATGAGATATCTCCCAAATAACACACCCCACCTCATGCTTAATCCTTACCACGGCCCTTGCAATAAAACTAGGCCTAGTCCCATTCCACTTTTGATTCCCAGAAGTTCTACAAGGTGCATCATTACCTATTGGGCTGCTCCTATCAACAGCCATAAAATTCCCACCAATCACATTACTCTACATGACTTCCCCATCCCTAAACTCAGCACTCTTAACCGCTATAGCACTACTATCTGCAGCTGTAGGAGGTTGAATGGGACTCAACCAAACACAGACCCGAAAAATCCTAGCCTTCTCCTCAATCTCACACCTAGGATGAATAGCCATCATTATCACCTATAGCCCAAAACTAGCCCTACTCAACTTCTACCTATATACCCTAATAACCATAACAGTATTCCTATCACTAAACGCAATAAAAGCCCTAAAGTTATCAACCCTAATAACCTCATGAGCAAAAACCCCAGCAGTCAGCACAATACTAATGCTCACTTTACTTTCCCTTGCAGGCCTTCCACCTCTCACAGGATTTCTACCAAAATGACTCATCCTCCAAGAACTAACTAAACAAGAAATAGCCCCAGCAGCAACAACAATCGCACTCCTTTCCCTATTAGGTTTATTTTTCTACCTACGTCTGGCATACTGCACAGCAATTACACTTCCCCCTCACACCACAAACTCCATAAAACAATGGCAAGTCAACAAGACTACTAACTCAACAATGGCCATCCTAACCACTATATCCCTCATACTTCTCCCCATTTCCCCACTCATCCTGCCCACCATCTAA
plumbea_HON_Atlantida_gav2078             ATGAACCCCCAAGCAAAACTAGTCTTCACTACTAGCCTCATCCTAGGAACAACAATTACTATCTCAAGTAATCACTGAATCATAGCCTGAGCCGGACTCGAAATCAACACTCTAGCCATTCTCCCACTAATCTCAAAATCACATCACCCACGAGCCATCGAAGCAGCAACAAAATACTTCCTAGTACAATCAGCTGCTTCAGCCCTACTCCTATTCTCCAGCATAACCAATGCATGGTACACCGGACAATGAGATATCTCCCAAATAACACACCCCACCTCATGCCTAATTCTAACCACAGCCCTCGCAATAAAACTAGGCCTGGTCCCATTTCACTTTTGATTCCCAGAAGTACTACAAGGCGCATCATTACCCATTGGACTGCTCCTATCAACAGCCATAAAATTCCCACCAATCACACTACTCTACATAACTGCCCCATCCCTGAACTCAACACTCTTAGCCGCTATAGCACTACTATCCGCGGCTGTAGGAGGCTGAATAGGACTCAACCAAACACAAACCCGAAAAATCCTAGCCTTTTCCTCAATCTCGCACCTAGGATGAATAGCCATCATTATCACTTACAGCCCAAAACTCGCCCTACTAAACTTCTACCTATACACCCTAATAACCATAACAGTATTCCTATCACTAAATGCAATAAAAGCCCTAAAATTATCAACCCTGATAACCTCGTGAACAAAAACCCCAGCAATCAGCACAATACTAATACTCACTTTACTTTCCCTCGCAGGCCTCCCACCTCTCACAGGATTTCTACCAAAATGACTCATCCTCCAAGAACTAACTAAACAAGAAATAGCCCCAGCAGCGACAACAATCGCACTCCTCTCCCTACTAGGTTTATTTTTCTACCTACGTCTGGCATACTGCACGGCAATTACACTTCCCCCTCATACCACAAACTCCATAAAACAATGGCAAGTCAACAAGACTACTAGCTCAGTAATGGCCATCTTAACCACTATGTCCCTCATACTCCTTCCCATCTCCCCACTCATCCTGCCTACC??????
plumbea_PAN_Colon_gms1176                 ATGAACCCCCAAGCAAAACTAGTCTTCACTACTAGCCTCATCCTAGGAACAACAATTACTATCTCAAGTAATCACTGAATCATAGCCTGAGCCGGACTCGAAATCAACACTCTAGCCATTCTCCCACTAATCTCAAAATCACATCACCCACGAGCCATCGAAGCAGCAACAAAATACTTCCTAGTACAATCAGCTGCTTCGGCCCTACTCCTATTCTCCAGCATAACCAATGCATGGTACACCGGACAATGAGATATCTCCCAAATAACACACCCCACCTCATGCCTAATCCTAACCACAGCCCTCGCAATAAAACTAGGCCTAGTCCCATTTCACTTTTGATTCCCAGAAGTACTACAAGGCGCATCATTACCCATTGGACTGCTCCTATCAACAGCCATAAAATTCCCACCAATCACACTACTCTACATGACTGCCCCATCCCTGAACTCAACACTCTTAGCCGCCATAGCACTACTATCCGCGGCTGTAGGAGGCTGAATAGGACTCAACCAAACACAAACCCGAAAAATCCTAGCCTTTTCCTCAATCTCGCACCTAGGATGAATAGCCATCATTATCACTTACAGCCCAAAACTCGCCCTACTAAACTTCTACCTATACACCCTAATAACCATAACAGTATTCCTATCACTAAATGCAATAAAAGCCCTAAAACTATCAACCCTAATAACCTCGTGAACAAAAACCCCAGCAATCAGCACAATACTAATACTCACTTTACTTTCCCTCGCAGGCCTCCCACCTCTCACAGGATTCCTACCAAAATGACTCATCCTCCAAGAACTAACTAAACAAGAAATAGCCCCAGCAGCGACAACAATCGCACTCCTCTCCCTACTAGGTTTATTTTTCTACCTACGTCTGGCATACTGCACGGCAATTACACTTCCCCCTCATACCACAAACTCCATAAAACAATGGCAAGTCAACAAGACTACTAGCTCAGTAATGGCCATCTTAACCACTATGTCCCTCATACTCCTTCCCATCTCCCCACTCATCCTGCCTACCATCTAA
plumbea_PAN_Veraguas_jk04195              ATGAACCCCCAAGCAAAACTAGTCTTCACTACTAGCCTCATCCTAGGAACAACAATTACTATCTCAAGTAATCACTGAATCATAGCCTGAGCCGGACTCGAAATCAACACTCTAGCCATTCTCCCACTAATCTCAAAATCACATCACCCACGAGCTATCGAAGCAGCAACAAAATACTTCCTAGTACAATCAGCTGCTTCGGCCCTACTCCTATTCTCCAGCATAACCAATGCATGGTACACCGGACAATGAGATATCTCCCAAATAACACACCCCACCTCATGCCTAATCCTAACCACAGCCCTCGCAATAAAACTAGGCCTAGTCCCATTTCACTTTTGATTCCCAGAAGTACTACAAGGCGCATCATTACCCATTGGACTGCTCCTATCAACAGCCATAAAATTCCCACCAATCACACTACTCTACATGACTGCCCCATCCCTGAACTCAACACTCTTAGCCGCCATAGCACTACTATCCGCGGCTGTAGGAGGCTGAATAGGACTCAACCAAACACAAACCCGAAAAATCCTAGCCTTTTCCTCAATCTCGCACCTAGGATGAATAGCCATCATTATCACTTACAGCCCAAAACTCGCCCTACTAAACTTCTACCTATACACCCTAATAACCATAACAGTATTCCTATCACTAAATGCAATAAAAGCCCTAAAACTATCAACCCTAATAACCTCGTGAACAAAAACCCCAGCAATCAGCACAATACTAATACTCACTTTACTTTCCCTCGCAGGCCTCCCACCTCTCACAGGATTTCTACCAAAATGACTCATCCTCCAAGAACTAACTAAACAAGAAATAGCCCCAGCAGCGACAACAATCGCACTCCTCTCCCTACTAGGTTTATTTTTCTACCTACGTCTGGCATACTGCACGGCAATTACACTTCCCCCTCATACCACAAACTCCATAAAACAATGGCAAGTCAACAAGACTACTAGCTCAGTAATGGCCATCTTAACCACTATGTCCCTCATACTCCTTCCCATCTCCCCACTCATCCTGCCTACCATCTAA
plumbea_MX_Campeche_KU2183                ATGAACCCCCAAGCAAAACTAGTCTTCACTACTAGCCTCATCCTAGGAACAACAATTACTATCTCAAGTAATCACTGAATCATAGCCTGAGCCGGACTCGAAATCAACACTCTAGCCATTCTCCCACTAATCTCAAAATCACATCACCCACGAGCCATCGAAGCAGCAACAAAATACTTCCTAGTACAATCAGCTGCTTCGGCCCTACTCCTATTCTCCAGCATAACCAATGCATGGTACACCGGACAATGAGATATCTCCCAAATAACACACCCCACCTCATGCCTAATCCTAACCACAGCCCTCGCAATAAAACTAGGCCTGGTCCCATTTCACTTTTGATTCCCAGAAGTACTACAAGGCGCATCATTACCCATTGGACTGCTCCTATCAACAGCCATAAAATTCCCACCAATCACACTACTCTACATAACTGCCCCATCCCTGAACTCATCACTCTTAGCCGCTATAGCACTACTATCTGCGGCTGTAGGAGGCTGAATAGGACTCAACCAAACACAAACCCGAAAAATCCTAGCCTTTTCCTCAATCTCGCACCTAGGATGAATAGCCATCATTATCACTTACAGCCCAAAACTCGCCCTACTAAACTTCTACCTATACACCCTAATAACCATAACAGTATTCCTATCACTAAATGCAATAAAAGCCCTAAAATTATCAACCCTGATAACCTCGTGAACAAAAACCCCAGCAATCAGCACAATACTAATACTCACTTTACTTTCCCTCGCAGGCCTCCCACCTCTCACAGGATTTCTACCAAAATGACTCATCCTCCAAGAACTAACTAAACAAGAAATAGCCCCAGCAGCGACAACAATCGCACTCCTCTCCCTACTAGGTTTATTTTTCTACCTACGTCTGGCATACTGCACGGCAATTACACTTCCCCCTCATACCACAAACTCCATAAAACAATGGCAAGTCAACAAGACTACTAGCTCAGTAATGGCCATCTTAACCACTATGTCCCTCATACTCCTTCCCATCTCCCCACTCATCCTGCCTACCATCTAA
plumbea_MX_QuinRoo_KU545                  ATGAACCCCCAAGCAAAACTAGTCTTCACTACTAGCCTCATCCTAGGAACAACAATTACTATCTCTGGTAATCACTGAATCATAGCCTGAGCCGGACTCGAAATCAACACTCTAGCCATTCTCCCACTAATCTCAAAATCACATCACCCACGAGCCATCGAAGCAGCAACAAAATACTTCCTAGTACAATCAGCTGCTTCGGCCCTACTCCTATTCTCCAGCATAACCAATGCATGGTACACCGGACAATGAGATATCTCCCAAATAACACACCCCACCTCATGCCTAATCCTAACCACAGCCCTCGCAATAAAACTAGGCCTGGTCCCATTTCACTTTTGATTCCCAGAAGTACTACAAGGCGCATCATTACCCATTGGACTGCTCCTATCAACAGCCATAAAATTCCCACCAATCACACTACTCTACATAACTGCCCCATCCCTGAACTCAACACTCTTAGCCGCTATAGCACTACTATCCGCGGCTGTAGGAGGCTGAATAGGACTCAACCAAACACAAACCCGAAAAATCCTAGCCTTTTCCTCAATCTCGCACCTAGGATGAATAGCCATCATTATCACTTACAGCCCAAAACTCGCCCTACTAAACTTCTACCTATACACCCTAATAACCATAACAGTATTCCTATCACTAAATGCAATAAAAGCCCTAAAATTATCAACCCTGATAACCTCGTGAACAAAAACCCCAGCAATCAGCACAATACTAATACTCACTTTACTTTCCCTCGCAGGCCTCCCACCTCTCACAGGATTTCTACCAAAATGACTCATCCTCCAAGAACTAACTAAACAAGAAATAGCCCCAGCAGCGACAACAATCGCACTCCTCTCCCTACTAGGTTTATTTTTCTACCTACGTCTGGCATACTGCACGGCAATTACACTTCCCCCTCATACCACAAACTCCATAAAACAATGGCAAGTCAACAAGACTACTAGCTCAGTAATGGCCATCTTAACCACTATGTCCCTCATACTCCTTCCCATCTCCCCACTCATCCTGCCTACCATCTAA
plumbea_ECU_Loja_ANSP1785                 ATGAACCCCCAAGCGAAACTAGTCTTCACTACTAGCCTCATTCTAGGGACAACAATTACTATCTCAAGTAATCACTGAATCATGGCCTGAGCAGGACTCGAAATCAACACTCTAGCCATTCTCCCACTAATCTCAAAATCACATCACCCACGAGCCATCGAAGCAGCAACAAAATACTTCCTAGTACAATCAGCTGCTTCAGCCCTACTCCTATTCTCCAGCATAACCAATGCATGGTACACCGGGCAATGAGACATCTCCCAAATAACACACCCCACCTCATGCCTAATCCTAACCACAGCCCTCGCAATAAAACTAGGCCTAGTCCCATTTCACTTTTGATTCCCAGAAGTACTACAAGGCGCATCATTACCTATTGGACTGCTCCTGTCAACAGCCATAAAATTCCCACCAATCACGCTACTCTACATAACTGCCCCATCCCTGAACTCAACACTCTTAGCTACCATAGCACTACTATCTGCAGCTGTAGGAGGCTGAATAGGACTCAACCAAACACAGACCCGAAAAATCCTAGCCTTCTCCTCAATCTCGCACCTAGGATGAATAGCCATCATTATCACTTATAGCCCAAAACTCGCCCTACTAAACTTCTACCTATACACCCTAATGACCATAACAGTATTCCTATCACTAAATGCAATAAAAGCCCTAAAGTTATCAACCCTGATAACCTCATGAACAAAAACCCCAGCGATCAGCACAATACTAATACTCACCTTACTTTCCCTCGCAGGCCTCCCACCCCTCACAGGATTTCTACCAAAATGACTCATCCTCCAAGAACTAACTAAACAAGAAATAGCCCCAGCAGCGACAGCAATCGCACTCCTCTCCCTACTAGGTTTATTTTTCTACCTACGCCTGGCATACTGCACAGCAATTACACTTCCCCCTCATACCACAAACTCCATAAAACAATGGCAATTCAACAAGTCTACTAACTCAGCAATGGCCATCCTAACCACTATATCCCTCATACTCCTTCCCATTTCTCCACTCATCCGGCCTACCATCTAA
plumbea_PER_Huanuco_LSUB22022             ATGAACCCCCAAGCAAAACTAGTCTTCACCATTAGCCTCATCCTAGGGACAACCATTACTATCTCGAGCAATCACTGAATTACGGCCTGAGCCGGACTCGAAATCAACACTCTAGCCATCCTCCCACTAATCTCAAAATCACACCACCCACGGGCCATCGAAGCAGCAACAAAATACTTCCTAGTGCAATCAGCTGCCTCAGCCCTAGTCCTATTCTCCAGCATAACCAACGCATGGTACACCGGACAATGAGACATTTCCCAGATAACACACCCCACCTCATGCTTAATCCTAACCACAGCCCTCGCAATAAAACTAGGCCTAGTCCCATTTCACTTTTGATTTCCAGAAGTGCTACAAGGCGCATCACTGCCTATTGGGCTACTCCTATCAACAGCCATAAAATTTCCACCGATCACGCTGCTCTACATAACTTCCCCATCCCTAAACTCAACACTCTTAGCTACTATAGCTCTGCTATCCGCAGCTGTAGGAGGATGAATAGGACTTAACCAAACACAAACCCGAAAGATCCTAGCCTTCTCCTCAATCTCCCACCTAGGATGAATAGCCATCATTATCACTTACAGCCCAAAACTCGCTCTACTCAACTTCTACCTATACACCCTAATAACCATAACAGTATTCCTATCACTGAATACAATAAAAGCCCTAAAACTGTCAACCCTAATAACCTCGTGAACAAAAACCCCAGCAATCAGCACAATACTAATACTCACCTTACTTTCCCTTGCAGGCCTCCCACCTCTAACAGGGTTTCTGCCAAAATGACTCATCCTCCAAGAACTGACTAAACAAGAAATAGCCCCAGCAGCAACAACAATTGCACTCCTCTCCCTACTAGGTTTATTCTTCTACTTACGTCTGGTATACTGTACAGCAATTACACTCCCTCCTCATACCACAAACTCCATAAAACAGTGGCAAATCAACAAGACCACCAACCCAGCAATGGCTATCCTAACCACTATGTCCATCATTCTCCTCCCTATCTCCCCACTCATCCTACCCACCATCTAA
plumbea_PER_Loreto_LSUB42997              ATGAACCCCCGAGCAAAACTAGTCTTTGCCACCAGCCTCATCATAGGAACAACCATTACCATCTCAAGTAATCACTGAATTACAGCCTGAGCAGGACTCGAAATCAACACTCTAGCCATCCTTCCACTAATCTCGAAATCACATCACCCACGAGCCATCGAAGCCGCAACAAAATACTTTCTAGTACAGTCAGCTGCTTCAGCCCTAGTACTGTTCTCCAGCATGACCAACGCATGGTACACTGGACAGTGAGATATCTCCCAAATAACACACCCCATCTCATGCGTGATCCTAACTACAGCCCTTGCAATAAAACTAGGTCTAGTCCCATTCCATTTCTGATTCCCAGAAGTACTACAAGGCTCATCACTCCCTGTCGGACTACTCCTATCCACAGCTATAAAATTCCCACCAATCACACTACTCTACATAACCTCCCCATCCCTAAACTCAACACTCTTAGCCACTATAGCACTCCTGTCAACAGCCGTAGGAGGATGAATAGGACTTAACCAAACACAAACCCGAAAAATCCTAGCCTTCTCCTCAATCTCACACCTAGGATGAATAGCCATCATCATCACTTACAGCCCAAAACTTGCCCTACTCAACTTCTACCTGTATACCCTAATAACCATGACAGTGTTCTTATCACTAAACACAATAAAAGCCCTAAAACTATCAACCCTAATAACGTCATGGACAAAAACCCCAGCAGTCAGCACAATACTAATACTCACCTTACTCTCCCTTGCAGGCCTCCCACCCCTTACAGGGTTCCTGCCAAAATGACTCATCATCCAAGAACTAACTAAACAAGAAATAGCCCCAGCAGCAACAACAATCTCACTCCTCTCCTTACTAGGGCTATTCTTCTACCTACGCCTAGCATACTGCACAGCAATTACACTTCCCCCCCACACCACAAACTCTATGAAACAATGGCATATCAATAAAACCACTAGCCTAACAATAGCCATCTTAACCACCATATCCCTTATTCTCCTCCCCATCTCCCCACTCATCCTGCCCACCATTTAA
plumbea_PAN_IslaCoiba_LSUB46675           ATGAACCCCCAAGCAAAACTAGTCTTCACTACTAGCCTCATCCTAGGAACAACAATTACTATCTCAAGCAATCACTGAATCATGGCCTGAGCCGGACTCGAAATCAACACTCTAGCCATTCTCCCATTAATCTCAAAATCACATCACCCACGAGCCATCGAAGCAGCAACAAAATACTTCCTAGTACAATCAGCTGCTTCGGCCCTACTCCTATTCTCCAGCATAACCAATGCATGGTACACCGGACAATGAGATATCTCTCAAATAACACACCCCACCTCATGCCTAATCCTAACCACAGCCCTCGCAATAAAACTAGGCCTAGTCCCATTTCACTTTTGATTTCCAGAAGTACTACAAGGCGCATCATTACCTATTGGACTACTCCTGTCAACGGCCATAAAATTCCCACCAATCACGCTACTCTACATGACTGCCCCATCCCTGAACTCAACACTCTTAGCCGCTATAGCACTCCTATCCACAGCTGTAGGTGGCTGAATAGGACTCAACCAAACACAAACCCGAAAAATCCTAGCCTTTTCCTCAATCTCGCACCTAGGATGAATGGCCATTATTATCACCTATAACCCAAAACTCGCTCTACTAAACTTCTACCTATACACCCTAATAACCATAACAGTATTCCTATCACTAAATACAATAAAAGCCCTAAAATTATCAACCCTGATAACCTCGTGAACAAAAACCCCAGCAATCAGCACAATACTAATACTCACTTTACTCTCCCTCGCAGGCCTCCCACCCCTCACAGGATTTCTACCAAAATGACTCATCCTCCAAGAACTAACTAAACAAGAAATAGCCCCAGCAGCGACAACAATCGCACTCCTATCCCTACTAGGCTTATTTTTCTACCTACGTCTGGCATACTGCACAGCAATTACACTTCCTCCTCATACCACAAACTCCATAAAACAATGGCAAGTCAACAAGACTACTAACTCAGCAATGGCCATCCTAACCACTATATCCCTCATACTCCTTCCCATTTCCCCACTCATCCTGCCTACCATCTAA
plumbea_BRA_Bahia_ZMUC119897              ATGAACCCCCAAGCAAAACTAGTCTTCACCGCTAGTCTCATCATAGGAACGACCATTACCATCTCAAGCAACCACTGAATCATGGCCTGAGCAGGACTCGAAATCAATACTCTAGCCATCCTCCCATTAATCTCAAAATCACATCACCCACGAGCTATCGAAGCCGCAACAAAATACTTTCTAGTACAATCAGCCGCTTCAGCCCTAGTCTTATTCTCCAGCATGACCAACGCATGGTATACCGGACAATGAGATATCTCTCAAATAACACACCCCACCTCATGCGCAATCCTAACCACAGCCCTTGCGATAAAACTAGGCCTAGTCCCATTCCACTTCTGATTTCCAGAAGTACTTCAAGGCTCATCACTCCCTATCGGACTACTACTATCCACAGCCATAAAATTCCCACCAATCACACTACTCTACTTAACTTCTCCCTCGCTGAACTCAACGCTCTTAGCCACTATAGCACTCCTGTCAACAGCTGTAGGAGGATGAATAGGACTTAACCAGACGCAGATCCGGAAAATCCTGGCCTTCTCCTCAATCTCGCACCTAGGATGAATAGCCATCATCATCACCTATAGCCCAAAACTTGCCCTACTCAATTTCTACCTATACACCCTAATAACCATAACAGTGTTCCTATCACTAAACACAATAAAAGCCCTAAAACTGTCAACCCTAATAACCTCATGAACAAAAACCCCAGCAATCAGCACAATACTGATACTCACCTTACTTTCCCTTGCAGGCCTCCCACCGCTCACAGGATTCCTACCAAAATGGCTTATCATCCAAGAACTGACTAAACAAGAAATAGCCCCAGCAGCAACAATAATCTCCCTCCTCTCCTTACTAGGACTGTTCTTCTACCTACGCCTGGCATACTGCACAGCAATCACACTTCCACCCCACACTACAAACTCCATGAAACAATGACATATTGACAAAACTACTAATCCAACAATAGGCGTCCTAACCACCATATCCCTTATTCTCCTCCCCATTTCCCCGCTTATCTTACCCACTATTTAA
plumbea_ECU_Guayas_ZMUC123264             ATGAACCCCCAAGCAAAACTAGTCTTCACTACTAGCCTCATTCTAGGGACAACAATTACTATCTCAAGTAATCACTGAATCATGGCCTGAGCCGGACTCGAAATCAACACTCTAGCCATTCTCCCACTAATCTCAAAATCACATCATCCACGAGCCATCGAAGCAGCAACAAAATACTTCCTAGTACAATCAGCTGCTTCAGCCCTACTCCTATTCTCCAGCATGACCAATGCATGGTACACCGGGCAATGAGACATCTCCCAAATAACACACCCCACCTCATGCCTAATCCTAACCACAGCCCTCGCAATAAAACTAGGCCTAGTCCCATTTCACTTTTGATTCCCAGAAGTACTACAAGGCGCATCATTACCTATTGGACTGCTCCTGTCAACAGCCATAAAATTCCCACCAATCACGCTACTCTACATAACTGCCCCATCCCTGAACTCAACACTCTTAGCTACCATAGCACTACTATCTGCAGCTGTAGGAGGCTGAATAGGACTCAACCAAACACAGACCCGAAAAATCCTAGCCTTCTCCTCAATCTCGCACCTAGGATGAATAGCCATCATTATCACTTATAGCCCAAAACTCGCCCTACTAAACTTCTACCTATACACCCTAATAACCATAACAGTATTCCTATCACTAAATGCAATAAAAGCCCTAAAGTTATCAACCCTGATAACCTCATGAACAAAAACCCCAGCGATCAGCACAATACTAATACTCACCTTACTTTCCCTCGCAGGCCTCCCACCTCTCACAGGATTTCTACCAAAATGACTCATCCTCCAAGAACTAACTAAACAAGAAATAGCCCCAGCAGCGACAGCAATCGCACTCCTCTCCCTACTAGGTTTATTTTTCTACCTACGCCTGGCATACTGCACAGCAATTACACTCCCCCCTCATACCACAAACTCCATAAAACAATGGCAATTCAACAAGTCTACTAACTCAGCAATGGCCATCCTAACCACTATATCCCTCATACTCCTTCCCATTTCCCCACTCATCCTGCCTACCATCTAA
plumbea_PER_Lambeyeque_ZMUC118276         ATGAACCCCCAAGCAAAACTAGTCTTCACTACTAGCCTCATTCTAGGGACAACAATTACTATCTCAAGTAATCACTGAATCATGGCCTGAGCCGGACTCGAAATCAACACTCTAGCCATTCTCCCACTAATCTCAAAATCACATCACCCACGAGCCATCGAAGCAGCAACAAAATACTTCCTAGTACAATCAGCTGCTTCAGCCCTACTCCTATTCTCCAGCATGACCAATGCATGGTACACCGGGCAATGAGACATCTCCCAAATAACACACCCCACCTCATGCCTAATCCTAACCACAGCCCTCGCAATAAAACTAGGCCTAGTCCCATTTCACTTTTGATTCCCAGAAGTACTACAAGGCGCATCATTACCTATTGGACTGCTCCTGTCAACAGCCATAAAATTCCCACCAATCACGCTACTCTACATAACTGCCCCATCCCTGAACTCAACACTCTTAGCTACCATAGCACTACTATCTGCAGCTGTAGGAGGCTGAATAGGACTCAACCAAACACAGACCCGAAAAATCCTAGCCTTCTCCTCAATCTCGCACCTAGGATGAATAGCCATCATTATCACTTATAGCCCAAAACTCGCCCTACTAAACTTCTACCTATACACCCTAATAACCATAACAGTATTCCTATCACTAAATGCAATAAAAGCCCTAAAGTTATCAACCCTGATAACCTCATGAACAAAAACCCCAGCGATCAGCACAATACTAATACTCACCTTACTTTCCCTCGCAGGCCTCCCACCTCTCACAGGATTTCTACCAAAATGACTCATCCTCCAAGAACTAACTAAACAAGAAATAGCCCCAGCAGCGACAGCAATCGCACTCCTCTCCCTACTAGGTTTATTTTTCTACCTACGCCTGGCATACTGCACAGCAATTACACTTCCCCCTCATACCACAAACTCCATAAAACAATGGCAATTCAACAAGTCTACTAACTCAGCAATGGCCATCCTAACCACTATATCCCTCATACTCCTTCCCATTTCCCCACTCATCCTGCCTACCATCTAA
plumbea_VEN_Lara_ll22                      ATGAACCCCCGAGCAAAACTAGTCTTCACCACTAGCCTCATCCTAGGAACAACCATTACTATTTCAAGCAACCACTGAATCACGGCCTGAGCCGGACTAGAAATCAACACTCTAGCCATCCTCCCACTAATCTCAAAATCACACCACCCGCGAGCCATCGAGGCAGCAACAAAATACTTCCTAGTACAATCAGCTGCCTCAGCCCTAGTCCTATTCTCCAGCATAACCAACGCATGATATACCGGACAATGAGATATCTCCCAAATAACACACCCCACCTCATGCCTAATCCTAACCGCAGCCCTCGCAATAAAACTTGGCCTAGTCCCATTCCACTTCTGATTCCCAGAAGTACTACAAGGCGCATCACTACCTATCGGACTACTCCTGTCTACAGCCATAAAATTCCCACCAATCACACTACTCTACATAACTTCCCCGTCCCTAAACTCAACACTCTTAACCACTATAGCACTGCTATCTGCGGCTGTAGGGGGATGAATAGGGCTTAACCAAACACAAACCCGGAAAATCCTAGCCTTCTCCTCAATCTCACACCTAGGATGGATAGCCATCATTATCACTTACAGCCCAAAACTTGCCCTACTTAACTTCTACCTATACACCTTAATGACCATGACAGTATTCCTATCACTAAATACAATAAAAGCCCTAAAACTATCAACCCTAATAACCTCATGAACAAAAACCCCAGCAATTAGCACAATGCTAATACTCACGCTACTTTCCCTTGCAGGTCTTCCGCCTCTTACAGGATTTCTACCAAAATGACTCATCCTCCAAGAACTAACCAAACAAGAAATAGCCCCAGCAGCGACAACAATCGCACTCCTCTCTCTATTAAGCCTATTCTTCTACTTACGTCTGGCATACTGCACGGCAATTACACTCCCCCCTCACACCACAAACTCCATAAAACAATGGCAAGTCAACAAGGCTACTAACTCAACAATAGCCATCCTAACTACTATATCCCTCATACTCCTTCCCATTTCCCCCCTCATCCTCCCCACCATCTAA
plumbea_VEN_Lara_3703x2                    ATGAACCCCCGAGCAAAACTAGTCTTCACCACTAGCCTCATCCTAGGAACAACCATTACTATTTCAAGCAACCACTGAATCACGGCCTGAGCCGGACTCGAAATCAACACTCTAGCCATCCTCCCGCTAATCTCAAAATCACACCACCCGCGGGCCATCGAGGCAGCAACAAAATACTTCCTAGTACAATCAGCTGCCTCAGCCCTAGTCCTATTCTCCAGCATAACCAACGCATGATATACCGGACAATGAGATATCTCCCAAATAACACACCCCACCTCATGCCTAATCCTAACCGCAGCCCTCGCAATAAAACTTGGCCTAGTCCCATTCCACTTCTGATTCCCAGAAGTACTACAAGGCGCATCACTACCTATCGGACTACTCCTGTCTACAGCCATAAAATTCCCACCAATCACACTACTCTACATAACTTCCCCGTCCCTAAACTCAACACTCTTAACCACTATAGCACTGCTATCTGCGGCTGTAGGAGGATGAATAGGGCTTAACCAAACACAAACCCGGAAAATCCTAGCCTTCTCCTCAATCTCACACCTAGGATGGATAGCCATCATTATCACTTACAGCCCAAAACTTGCCTTACTTAACTTCTACTTATACACCTTAATGACCATGACAGTATTCCTATCACTAAATACAATAAAAGCCCTAAAACTATCAACCCTAATAACCTCATGAACAAAAACCCCAGCAATTAACACAATGCTAATACTCACGCTACTTTCCCTTGCAGGTCTTCCGCCTCTTACAGGATTTCTACCAAAATGACTCATCCTCCAAGAACTAACCAAACAAGAAATAGCCCCAGCAGCGACAACAATCGCACTCCTTTCTCTATTAAGCCTATTCTTCTACTTACGTCTGGCATACTGCACGGCAATTACACTCCCCCCTCACACCACAAACTCCATAAAACAATGACAAGTCAACAAGGCTACTAACTCAACAATAGCCATCCTAACTACTATATCCCTCATACTCCTTCCCATTTCCCCCCTCATCCTCCCCACCATCTAA
plumbea_VEN_Sucre_ap301                   ATGAACCCCCAAGCAAAACTAGTCTTCACTACTAGCCTCATCCTAGGAACAACCATTACTATTTCAAGCAACCACTGAATCACGGCCTGAGCCGGACTCGAAATCAACACTCTAGCCATCCTCCCACTAATCTCAAAATCGCATCACCCGCGAGCCATCGAAGCAGCAACAAAATACTTTCTAGTACAATCAGCTGCCTCAGCCCTAGTCCTATTCTCCAGCATAACCAATGCATGATACACCGGACAATGAGATATCTCCCAAATAACACACCCTACCTCATGCCTAATCTTAACCACAGCCCTTGCAATAAAACTTGGCCTAGTCCCATTCCACTTCTGATTTCCAGAAGTACTACAAGGCGCATCACTACCTATTGGGCTACTCCTATCAACAGCCATAAAATTCCCACCAATCACACTACTCTACATAACCTCTCCATCCCTAAACTCAACACTCTTAACCACTATAGCACTTCTATCTACAGCCGTAGGGGGATGAATAGGACTCAACCAAACACAAACCCGAAAAATCCTAGCCTTCTCCTCAATCTCACACCTAGGATGAATAGCCATCATTATCACCTACAGCCCAAAACTCGCCCTACTCAACTTCTACTTATACACTTTAATGACCATGACGGTATTCCTATCACTAAATGCAATAAAAGCCCTAAAACTATCAACCCTAATAACCTCATGAACAAAAACCCCAGCAATCAGCACAATACTAATACTCACTCTACTTTCCCTCGCAGGCCTTCCACCGCTTACAGGGTTTCTACCAAAATGACTCATCCTCCAAGAACTAACTAAGCAAGAAATAGCCCCAGCAGCAACAGTAATCGCACTCCTCTCCCTGTTAAGCCTATTCTTCTACTTACGCCTGACATACTGTACGGCAATCACACTTCCCCCTCACACCACAAACTCCATAAAACAGTGGCAAATCAACAAAACCACCAACTCGGCAATGGCCATCCTAACCACTATGTCCCTCATACTCCTCCCCATTTCCCCACTCATCCTGCCCACCATCTAA
plumbea_VEN_NEsparta_3719                ??????????GAGCAAAACTAGTCTTCACTACTAGCCTCATCCTAGGAACAACCATTACTATTTCAAGCAACCACTGAATCACGGCCTGAGCCGGACTCGAAATCAACACTCTAGCCATCCTCCCACTAATCTCAAAATCGCATCACCCGCGAGCCATCGAAGCAGCAACAAAATACTTTCTAGTACAATCAGCTGCCTCAGCCCTAGTCCTATTCTCCAGCATAACCAATGCATGATACACCGGACAATGAGATATCTCCCAAATAACACACCCTACCTCATGCTTAATCTTAACCACAGCCCTTGCAATAAAACTTGGCCTAGTCGCATTCCACTTCTGATTTCCAGAAGTACTACAAGGCGCATCACTACCTATTGGGCTACTCCTATCAACAGCCATAAAATTCCCACCAATCACGCTACTCTACATAACCTCTCCATCCCTAAACTCAACACTCTTAACCACTATAGCACTTCTATCTACAGCCGTAGGGGGATGAATAGGACTCAACCAAACACAAACCCGAAAAATCCTAGCCTTCTCCTCAATCTCACACCTAGGATGAATAGCCATCATTATCACCTACAGCCCAAAACTCGCCCTACTCAACTTCTACTTATACACTTTAATGACCATGACGGTATTCCTATCACTAAATGCAATAAAAGCCCTAAAACTATCAACCCTAATAACCTCATGAACAAAAACCCCAGCAATCAGCACAATACTAATACTCACTCTACTTTCCCTCGCAGGCCTTCCACCGCTTACAGGGTTTCTACCAAAATGACTCATCCTCCAAGAACTAACTAAGCAAGAAATAGCCCCAGCAGCAACAGTAATCGCACTCCTCTCCCTGTTAAGCCTATTCTTCTACTTACGCCTGACATACTGTACGGCAATCACACTTCCCCCTCACACCACAAACTCCATAAAACAGTGGCAAATCAACAAAACCACCAACTCGGCAATGGCCATCCTAACCACTATGTCCCTCATACTCCTCCCCATTTCCCCACTCATCCTGCCCACCATCTAA
plumbea_VEN_Bolivar_IC518	        ??????CCCCAAGCAAAACTAGTCTTCACTACTAGCCTCATCCTAGGAACAACCATTACTATTTCAAGCAACCACTGAATCACAGCCTGAGCCGGACTTGAAATCAATACCCTAGCCATCCTCCCACTAATCTCAAAATCGCATCACCCACGAGCCATCGAGGCAGCAACAAAATACTTTCTAGTACAATCAGCTGCCTCAGCCCTAGTCCTATTCTCCAGCATAACCAATGCATGATACACCGGACAATGAGATATCTCCCAAATAACACACCCTACCTCATGCCTAATCCTAACCACAGCCCTTGCAATAAAACTTGGCCTAGTCCCATTCCACTTCTGATTTCCAGAAGTGCTACAAGGCGCATCACTACCTATTGGGCTACTCCTATCAACAGCCATAAAATTCCCACCAATCACACTACTCTACATAACCTCTCCATCCCTAAACTCAACACTCTTAACCACTATAGCACTTCTATCTACAGCCGTAGGGGGGTGAATGGGACTCAACCAAACACAAACCCGAAAAATCCTAGCCTTCTCCTCAATCTCGCACCTAGGATGAATAGCCATCATTATCACCTACAGCCCAAAACTCGCCCTACTCAACTTCTACTTATATACTTTAATGACCATAACAGTATTCCTATCACTAAATGCAATAAAAGCCCTAAAACTATCAACCCTAATAACCTCATGAACAAAAACCCCAGCAATCAGCACAATACTAATACTCACTCTACTTTCCCTCGCAGGCCTTCCGCCGCTTACAGGGTTTCTACCAAAATGACTCATCCTCCAAGAACTAACTAAACAAGAAATAGCCCCAGCAGCAGCAATAATCGCACTCCTCTCCCTATTAAGCCTATTCTTCTACTTACGCCTGACATACTGTACGGCAATCACACTTCCCCCTCACACCACAAACTCCATAAAACAGTGGCAAATCAACAAAACCACCAACTCAGCAATGGCCATCCTAACCACTATGTCCCTCATACTCCTCCCCATTTCCCCACTCATCCTGCCCACCATCTAA
plumbea_PAN_Veraguas_ANSP3718           ATGAACCCCCAAGCAAAACTAGTCTTCACTACTAGCCTCATCCTAGGAACAACAATTACTATCTCAAGTAATCACTGAATCATAGCCTGAGCCGGACTCGAAATCAACACTCTAGCCATTCTCCCACTAATCTCAAAATCACATCACCCACGAGCCATCGAAGCAGCAACAAAATACTTCCTAGTACAATCAGCTGCTTCGGCCCTACTCCTATTCTCCAGCATAACCAATGCATGGTACACCGGACAATGAGATATCTCCCAAATAACACACCCCACCTCATGCCTAATCCTAACCACAGCCCTCGCAATAAAACTAGGCCTAGTCCCATTTCACTTTTGATTCCCAGAAGTACTACAAGGCGCATCATTACCCATTGGACTGCTCCTATCAACAGCCATAAAATTCCCACCAATCACACTACTCTACATGACTGCCCCATCCCTGAACTCAACACTCCTAGCCGCTATAGCACTATTATCCGCGGCTGTAGGAGGCTGAATAGGACTCAACCAAACACAAACCCGAAAAATCCTAGCCTTTTCCTCAATCTCGCACCTAGGATGAATAGCCATCATTATCACTTACAGCCCAAAACTCGCCCTACTAAACTTCTACCTATATACCCTAATAACCATAACAGTATTCCTATCACTAAATGCAATAAAAGCCCTAAAATTATCAACCCTGATAACCTCGTGAACAAAAACCCCAGCAATCAGCACAATACTAATACTCACTTTACTTTCCCTCGCAGGCCTCCCACCTCTCACAGGATTCCTACCAAAATGACTCATCCTCCAAGAACTAACTAAACAAGAAATAGCCCCAGCAGCGACAACAATCGCACTCCTCTCCCTACTAGGTTTATTTTTCTACCTACGTCTGGCATACTGCACGGCAATTACACTTCCCCCCCATACCACAAACTCCATAAAACAATGGCAAGTCAACAAGACTACTAGCTCAGTAATGGCCATCTTAACCACTATGTCCCTCATACTCCTTCCCATCTCCCCACTCATCCTGCCTACCATCTAA
plumbea_VEN_Falcon_fl204                ????????????????????AGTCTTCACCACCAGCCTCATCCTAGGAACAACCATTACTATTTCAAGCAACCACTGAATCACGGCCTGAGCCGGACTCGAAATCAACACTCTAGCCATCCTCCCGCTAATCTCAAAATCACACCACCCGCGAGCCATCGAGGCAGCAACAAAATACTTCCTAGTACAATCAGCTGCCTCAGCCCTAGTCCTATTCTCCAGCATAACCAACGCATGATATACCGGACAATGAGATATCTCCCAAATAACACACCCCACCTCATGCCTAATCCTAACCACAGCCCTCGCAATAAAACTTGGCCTAGTCCCATTCCATTTCTGATTCCCAGAAGTACTACAAGGCGCATCACTACCTATCGGACTACTCCTGTCTACAGCCATAAAATTCCCACCAATCACACTACTCTACATAACTTCCCCGTCCCTAAACTCAACACTCTTAACCACTATAGCACTGCTATCTGCGGCTGTAGGGGGATGAATAGGGCTTAACCAAACACAAACCCGGAAAATCCTAGCCTTCTCCTCAATCTCACACCTAGGATGGATAGCCATCATTATCACTTACAGCCCAAAACTTGCCCTACTTAACTTCTACCTATACACCTTAATGACCATGACAGTATTCCTATCACTAAATACAATAAAAGCCCTAAAACTATCAACCCTAATAACCTCATGAACAAAAACCCCAGCAATTAGCACAATGCTAATACTCACGCTACTTTCCCTTGCAGGTCTTCCGCCTCTTACAGGATTTCTACCAAAATGACTCATCCTCCAAGAACTAACCAAACAAGAAATAGCCCCAGCAGCGACAACAATCGCACTCCTTTCTCTATTAAGCCTATTCTTCTACTTACGTCTGGCATACTGCACGGCAATTACACTCCCCCCTCACACCACAAACTCCATAAAACAATGGCAAGTCAACAAGGCTACTAACTCAACAATAGCCATCCTAACTACTATATCCCTCATACTCCTTCCCATTTCCCCCCTCATCCTCCCCACCATCTAA
plumbea_VEN_Falcon_3708x2               ????????????????????????????????TAGCCTCATCCTAGGAACAACCATTACTATTTCAAGCAACCACTGAATCACGGCCTGAGCCGGACTCGAAATCAACACTCTAGCCATCCTCCCGCTAATCTCAAAATCACACCACCCGCGAGCCATCGAGGCAGCAACAAAATACTTCCTAGTACAATCAGCTGCCTCAGCCCTAGTCCTATTCTCCAGCATAACCAACGCATGATATACCGGACAATGAGATATCTCCCAAATAACACACCCCACCTCATGCCTAATCCTAACCGCAGCCCTCGCAATAAAACTTGGCCTAGTCCCATTCCACTTCTGATTCCCAGAAGTACTACAAGGCGCATCACTACCTATCGGACTACTCCTGTCTACAGCCATAAAATTCCCACCAATCACACTACTCTACATAACTTCCCCGTCCCTAAACTCAACACTCTTAACCACTATAGCACTGCTATCTGCGGCTGTAGGGGGATGAATAGGGCTTAACCAAACACAAACCCGGAAAATCCTAGCCTTCTCCTCAATCTCACACCTAGGATGGATAGCCATCATTATCACTTACAGCCCAAAACTTGCCCTACTTAACTTCTACCTATACACCTTAATGACCATGACAGTATTCCTATCACTAAATACAATAAAAGCCCTAAAACTATCAACCCTAATAACCTCATGAACAAAAACCCCAGCAATTAGCACAATGCTAATGCTCACGCTACTTTCCCTTGCAGGTCTTCCGCCTCTTACAGGATTTCTACCAAAATGACTCATCCTCCAAGAACTAACCAAACAAGAAATAGCCCCAGCAGCGACAACAATCGCACTCCTTTCTCTATTAGGCCTATTCTTCTACTTACGTCTGGCATACTGCACGGCAATTACACTCCCCCCTCACACCACAAACTCCATAAAACAATGGCAAGTCAACAAGGCTACTAACTCGACAATAGCCATCCTGACTACTATATCCCTCATACTCCTTCCCATTTCCCCCCTTATCCTCCCCACCATCTAA
plumbea_PAN_Chiriqui_jtw067             ATGAACCCCCAAGCAAAACTAGTCTTCACTACTAGCCTCATCCTAGGAACAACAATTACTATCTCAAGTAATCACTGAATCATAGCCTGAGCCGGACTCGAAATCAACACTCTAGCCATTCTCCCACTAATCTCAAAATCACATCACCCACGAGCCATCGAAGCAGCAACAAAATACTTCCTAGTACAATCAGCTGCTTCGGCCCTACTCCTATTCTCCAGCATAACCAATGCATGGTACACCGGACAATGAGATATCTCCCAAATAACACACCCCACCTCATGCCTAATCCTAACCACAGCCCTCGCAATAAAACTAGGCCTAGTCCCATTCCACTTTTGATTCCCAGAAGTACTACAAGGCGCATCATTACCCATTGGACTGCTCCTATCAACAGCCATAAAATTCCCACCAATCACACTACTCTACATGACTGCCCCATCCCTGAACTCAACACTCCTAGCCGCTATAGCACTACTATCCGCGGCTGTAGGAGGCTGAATAGGACTCAACCAAACACAAACCCGAAAAATCCTAGCCTTTTCCTCAATCTCGCACCTAGGATGAATAGCCATCATTATCACTTACAGCCCAAAACTCGCCCTACTAAACTTCTACCTATACACCCTAATAACCATAACAGTATTCCTATCACTAAATGCAATAAAAGCCCTAAAATTATCAACCCTGATAACCTCGTGAACAAAAACCCCAGCAATCAGCACAATACTAATACTCACTTTACTTTCCCTCGCAGGCCTCCCACCTCTCACAGGATTCCTACCAAAATGACTCATCCTCCAAGAACTAACTAAACAAGAAATAGCCCCAGCAGCGACAACAATCGCACTCCTTTCCCTACTAGGTTTATTTTTCTACCTACGTCTGGCATACTGCACGGCAATTACACTTCCCCCCCATACCACAAACTCCATAAAACAATGGCAAGTCAACAAGACTACTAACTCAGTAATGGCCATCTTAACCACTATGTCCCTCATACTCCTTCCCATCTCCCCACTCATCCTGCCTACCATCTAA
plumbea_PAN_Chiriqui_jtw071             ATGAACCCCCAAGCAAAACTAGTCTTCACTACTAGCCTCATCCTAGGAACAACAATTACTATCTCAAGTAATCACTGAATCATAGCCTGAGCCGGGCTCGAAATCAACACTCTAGCCATTCTCCCACTAATCTCAAAATCACATCACCCACGAGCCATCGAAGCAGCAACAAAATACTTCCTAGTACAATCAGCTGCTTCGGCCCTACTCCTATTCTCCAGCATAACCAATGCATGGTACACCGGACAATGAGATATCTCCCAAATAACACACCCCACCTCATGCCTAATCCTAACCACAGCCCTCGCAATAAAACTAGGCCTAGTCCCATTTCACTTTTGATTCCCAGAAGTACTACAAGGCGCATCATTACCCATTGGACTGCTCCTATCAACAGCCATAAAATTCCCACCAATCACACTACTCTACATGACTGCCCCATCCCTGAACTCAACACTCCTAGCCGCTATAGCACTACTATCCGCGGCTGTAGGAGGCTGAATAGGACTCAACCAAACACAAACCCGAAAAATCCTAGCCTTTTCCTCAATCTCGCACCTAGGATGAATAGCCATCATTATCACTTACAGCCCAAAACTCGCCCTACTAAACTTCTACCTATACACCCTAATAACCATAACAGTATTCCTATCACTAAATGCAATAAAAGCCCTAAAATTATCAACCCTGATAACCTCGTGAACAAAAACCCCAGCAATCAGCACAATACTAATACTCACTTTACTTTCCCTCGCAGGCCTCCCACCTCTCACAGGATTCCTACCAAAATGACTCATCCTCCAAGAACTAACTAAACAAGAAATAGCCCCAGCAGCGACAACAATCGCACTCCTCTCCCTACTAGGTTTATTTTTCTACCTACGTCTGGCATACTGCACGGCAATTACACTTCCCCCCCATACCACAAACTCCATAAAACAATGGCAAGTCAACAAGACTACTAGCTCAGTAATGGCCATCTTAACCACTATGTCCCTCATACTCCTTCCCATCTCCCCACTCATCCTGCCTACCATCTAA
plumbea_ECU_Azuay_ZMUC118277            ATGAACCCCCAAGCAAAACTAGTCTTCACTACTAGCCTCATTCTAGGGACAACAATTACTATCTCAAGTAATCACTGAATCATGGCCTGAGCAGGACTCGAAATCAACACTCTAGCCATTCTCCCACTAATCTCAAAATCACATCACCCACGAGCCATCGAAGCAGCAACAAAATACTTCCTAGTACAATCAGCTGCTTCAGCCCTACTCCTATTCTCCAGCATAACCAATGCATGGTACACCGGGCAATGAGACATCTCCCAAATAACACACCCCACCTCATGCCTAATCCTAACCACAGCCCTCGCAATAAAACTAGGCCTAGTCCCATTTCACTTTTGATTCCCAGAAGTACTACAAGGCGCATCATTACCTATTGGACTGCTCCTGTCAACAGCCATAAAATTCCCACCAATCACGCTACTCTACATAACTGCCCCATCCCTGAACTCAACACTCTTAGCTACCATAGCACTACTATCTGCAGCTGTAGGAGGCTGAATAGGACTCAACCAAACACAGACCCGAAAAATCCTAGCCTTCTCCTCAATCTCGCACCTAGGATGAATAGCCATCATTATCACTTATAGCCCAAAACTCGCCCTACTAAACTTCTACCTATACACCCTAATAACCATAACAGTTTTCCTATCACTAAATGCAATAAAAGCCCTAAAGTTATCAACCCTGATAACCTCATGAACAAAAACCCCAGCGATCAGCACAATACTAATACTCACCTTACTTTCCCTCGCAGGCCTCCCACCTCTCACAGGATTTCTACCAAAATGACTCATCCTCCAAGAACTAACTAAACAAGAAATAGCCCCAGCAGCGACAGCAATCGCACTCCTCTCCCTACTAGGTTTATTTTTCTACCTACGCCTGGCATACTGCACAGCAATTACACTTCCCCCTCATACCACAAACTCCATAAAACAATGGCAATTCAACAAGTCTACTAACTCAGCAATGGCCATCCTAACCACTATATCCCTCATACTCCTTCCCATTTCTCCACTCATCCTGCCTACCATCTAA
plumbea_PER_Loreto_LSUB42998            ATGAACCCCCAAGCAAAACTAGTCTTTGCCACCAGCCTCATCATAGGAACAACCATTACCATCTCAAGTAATCACTGAATTACAGCCTGAGCAGGACTCGAAATCAACACTCTAGCCATCCTTCCACTAATCTCGAAATCACATCACCCACGAGCCATCGAAGCCGCAACAAAATACTTTCTAGTACAGTCAGCTGCTTCAGCCCTAGTACTGTTCTCCAGCATGACCAACGCATGGTACACTGGACAGTGAGATATCTCCCAAATAACACACCCCATCTCATGCGTGATCCTAACTACAGCCCTTGCAATAAAACTAGGTCTAGTCCCATTCCATTTCTGATTCCCAGAAGTACTACAAGGCTCATCACTCCCTGTCGGACTACTCCTATCCACAGCTATAAAATTCCCACCAATCACACTACTCTACATAACCTCCCCATCCCTAAACTCAACACTCTTAGCCACTATGGCACTCCTGTCAACAGCCGTAGGAGGATGAATAGGACTTAACCAAACACAAACCCGAAAAATCCTAGCCTTCTCCTCAATCTCACACCTAGGATGAATAGCCATCATCATCACCTACAGCCCAAAACTTGCCCTACTCAACTTCTACCTATATACCCTAATAACCATGACAGTGTTCTTATCACTAAACACAATAAAAGCCCTAAAACTATCAACCCTAATAACCTCATGGACAAAAACCCCAGCAGTCAGCACAATACTAATACTCACCTTACTCTCCCTTGCAGGCCTCCCACCCCTTACAGGGTTCCTGCCAAAATGACTCATCATCCAAGAACTAACTAAACAAGAAATAGCCCCAGCAGCAACAATAATCTCACTCCTCTCCTTACTAGGGCTATTCTTCTACCTACGCCTAGCATACTGCACAGCAATTACACTTCCCCCCCACACCACAAACTCTATGAAACAATGGCATATCAATAAAACCACTAGCCTAACAATAGCCATCTTAGCCACCATATCCCTTATTCTCCTCCCCATCTCCCCACTCATCCTGCCCACCATTTAA
plumbea_PER_Cajamarca_LSUB32966         ATGAACCCCCAAGCAAAACTAGTCTTCACCATTAGCCTCATCCTAGGGACAACCATTACTATCTCGAGCAATCACTGAATTACGGCCTGAGCCGGACTCGAAATCAACACTCTAGCCATCCTCCCACTAATCTCAAAATCACACCACCCACGGGCCATCGAAGCAGCAACAAAATACTTCCTAGTCCAATCAGCTGCCTCGGCCCTAGTCCTATTCTCCAGCATAACCAACGCATGGTACACCGGACAATGAGACATTTCCCAGATAACACACCCCACCTCATGCTTAATCCTAACCACAGCCCTCGCAATAAAACTAGGCCTAGTCCCATTTCACTTTTGATTTCCAGAAGTGCTACAAGGCGCATCACTGCCTATTGGGCTACTCCTATCAACAGCCATAAAATTTCCACCGATCACGCTGCTCTACATAACTTCCCCATCTCTAAACTCAACACTCTTAGCTACTATAGCTCTGCTATCCGCAGCTGTAGGAGGATGAATAGGACTTAACCAAACACAAACCCGAAAGATCCTAGCCTTCTCCTCAATCTCCCACCTAGGATGAATAGCCATCATTATCACTTACAGCCCAAAACTCGCTCTACTCAACTTCTACCTATACACCCTAATAACCATAACAGTATTCCTATCACTGAATACAATAAAAGCCCTAAAACTGTCAACCCTAATAACCTCGTGAACAAAAACCCCAGCAATTAGCACAATACTAATACTCACCTTACTTTCCCTTGCAGGCCTCCCACCTCTAACAGGGTTTCTGCCAAAATGACTCATCCTCCAAGAACTGACTAAACAAGAAATAGCCCCAGCAGCAACAACAATTGCACTCCTTTCCCTACTAGGTTTATTCTTCTACCTACGTCTGGTATACTGTACAGCAATTACACTCCCTCCTCATACCACAAACTCCATAAAACAGTGACAAATCAACAAGACCACCAACCCAGCAATGGCCATCCTAACCACTATGTCCATCATTCTCCTCCCTATCTCCCCACTCATCCTACCCACCATCTAA
plumbea_MX_Veracruz_JFB31488            ATGAACCCCCAAGCAAAACTAGTCTTCACTACTAGCCTCATCCTAGGAACAACAATTACTATCTCAAGTAATCACTGAATCATAGCCTGAGCCGGACTCGAAATCAACACTCTAGCCATTCTCCCACTAATCTCAAAATCACATCACCCACGAGCCATCGAAGCAGCAACAAAATACTTCCTAGTACAATCAGCTGCTTCGGCCCTACTCCTATTCTCCAGCATAACCAATGCATGGTACACCGGACAATGAGATATCTCCCAAATAACACACCCCACCTCATGCCTAATCCTAACCACAGCCCTCGCAATAAAACTAGGCCTGGTCCCATTTCACTTTTGATTCCCAGAAGTACTACAAGGCGCATCATTACCCATTGGACTGCTCCTATCAACAGCCATAAAATTCCCACCAATCACACTACTCTACATAACTGCCCCATCCCTGAACTCAACACTCTTAGCCGCTATAGCACTACTATCCGCGGCTGTAGGAGGCTGAATAGGACTCAACCAAACACAAACCCGAAAAATCCTAGCCTTTTCCTCAATCTCGCACCTAGGATGAATAGCCATCATTATCACTTACAGCCCAAAACTCGCCCTACTAAACTTCTACCTATACACCCTAATAACCATAACAGTATTCCTATCACTAAATGCAATAAAAGCCCTAAAATTATCAACCCTGATAACCTCGTGAACAAAAACCCCAGCAATCAGCACAATACTAATACTCACTTTACTTTCCCTCGCAGGCCTCCCACCTCTCACAGGATTTCTACCAAAATGACTCATCCTCCAAGAACTAACTAAACAAGAAATAGCCCCAGCAGCGACAACAATCGCACTCCTCTCCCTACTAGGTTTATTTTTCTACCTACGTCTGGCATACTGCACGGCAATTACACTTCCCCCTCATACCACAAACTCCATAAAACAATGGCAAGTCAACAAGACTACTAGCTCAGTAATGGCCATCTTAACCACTATGTCCCTCATACTCCTTCCCATCTCCCCACTCATCCTGCCTACCATCTAA
plumbea_ECU_Loja_ANSP4143x2             ATGAACCCCCAAGTCAAAGTAGTCTTCACTACTAGCCTCATTCTGGGGACAACAATTACTATCTCAAGTAATCACTGAATCATGGCCTGAGCAGGACTCGAAATCAACACTCTAGCCATTCTCCCACTAATCTCAAAATCACATCACCCACGAGCCATCGAAGCAGCAACAAAATACTTCCTAGTACAATCAGCTGCTTCAGCCCTACTCCTATTCTCCAGCATAACCAATGCATGGTACACCGGGCAATGAGACATCTCCCAAATAACACACCCCACCTCATGCCTAATCCTAACCACAGCCCTCGCAATAAAACTAGGCCTAGTCCCATTTCACTTTTGATTCCCAGAAGTACTACAAGGCGCATCATTACCTATTGGACTGCTCCTGTCAACAGCCATAAAATTCCCACCAATCACGCTACTCTACATAACTGCCCCATCCCTGAACTCAACACTCTTAGCTACCATAGCACTACTATCTGCAGCTGTAGGAGGCTGAATAGGACTCAACCAAACACAGACCCGAAAAATCCTAGCCTTCTCCTCAATCTCGCACCTAGGATGAATAGCCATCATTATCACTTATAGCCCAAAACTCGCCCTACTAAACTTCTACCTATACACCCTAATAACCATAACAGTATTCCTATCACTAAATGCAATAAAAGCCCTAAAGTTATCAACCCTGATAACCTCATGAACAAAAACCCCAGCGATCAGCACAATACTAATACTCACCTTACTTTCCCTCGCAGGCCTCCCACCCCTCACAGGATTTCTACCAAAATGACTCATCCTCCAAGAACTAACTAAACAAGAAATAGCCCCAGCAGCGACAGCAATCGCACTCCTCTCCCTACTAGGTTTATTTTTGTACCTACGCCTGGCATACTGCACAGCAATTACACTTCCCCCTCATACCACAAACTCCATAAAACAATGGCAATTCAACAAGTCTACTAACTCAGCAATGGCCATCCTAACCACTATATCCCTCATACTCCTTCCCATTTCTCCACTCATCCTGCTTACCATCTAA
plumbea_CR_Guanacaste_MCZ336166x2       ATGAACCCCCAAGCAAAACTAGTCTTCACTACTAGCCTCATCCTAGGAACAACAATTACTATCTCAAGCAATCACTGAATCATAGCCTGAGCCGGACTCGAAATCAACACTCTAGCCATTCTCCCACTAATCTCAAAATCACATCACCCACGAGCCATCGAAGCAGCAACAAAATACTTCCTAGTACAATCAGCTGCTTCGGCCCTACTCCTATTCTCCAGCATAACCAATGCATGGTACACCGGACAATGAGATATCTCCCAAATAACACACCCCACCTCATGCCTAATCCTAACCACAGCCCTCGCAATAAAACTAGGCCTAGTCCCATTTCACTTTTGATTCCCAGAAGTACTACAAGGCGCATCATTACCCATTGGACTGCTCCTATCAACAGCCATAAAATTCCCACCAATCACACTACTCTACATGACTGCCCCATCCCTGAACTCAACACTCTTAGCCGCTATAGCACTACTATCCGCGGCTGTAGGAGGCTGAATAGGACTCAACCAAACACAAACCCGAAAAATCCTAGCCTTTTCCTCAATCTCGCACCTAGGATGAATAGCCATCATTATCACTTACAGCCCAAAACTCGCCCTACTAAACTTCTACCTATACACCCTAATAACCATAACAGTATTCCTATCACTAAATGCAATAAAAGCCCTAAAATTATCAACCCTGATAACCTCGTGAACAAAAACCCCAGCAATCAGCACAATACTAATACTCACTTTACTTTCCCTCGCAGGCCTCCCACCTCTCACAGGATTCCTACCAAAATGACTCATCCTCCAAGAACTAACTAAACAAGAAATAGCCCCAGCAGCGACAACAATCGCACTCCTCTCCCTACTAGGTTTATTTTTCTACCTACGTCTGGCATACTGCACGGCAATTACACTTCCCCCTCATACCACAAACTCCATAAAACAATGGCAAGTCAACAAGACTACTAGCTCAATAATGGCCATCTTAACCACTATGTCCCTCATACTTCTTCCCATCTCCCCACTCATCCTGCCCACCATCTAA
plumbea_PAN_Panama_gms1968              ATGAACCCCCAAGCAAAACTAGTCTTCACTACTAGCCTCATCCTAGGAACAACAATTACTATCTCAAGTAATCACTGAATCATAGCCTGAGCCGGACTCGAAATCAACACTCTAGCCATTCTCCCACTAATCTCAAAATCACATCACCCACGAGCCATCGAAGCAGCAACAAAATACTTCCTAGTACAATCAGCTGCTTCGGCCCTACTCCTATTCTCCAGCATAACCAATGCATGGTACACCGGACAATGAGATATCTCCCAAATAACGCACCCCACCTCATGCCTAATCCTAACCACAGCCCTCGCAATAAAACTAGGCCTAGTCCCATTTCACTTTTGATTCCCAGAAGTACTACAAGGCGCATCATTACCCATTGGACTGCTCCTATCAACAGCCATAAAATTCCCACCAATCACACTACTCTACATGACTGCCCCATCCCTGAACTCAACACTCTTAGCCGCCATAGCACTACTATCCGCGGCTGTAGGAGGCTGAATAGGACTCAACCAAACACAAACCCGAAAAATCCTAGCCTTTTCCTCAATCTCGCACCTAGGATGAATAGCCATCATTATCACTTACAGCCCAAAACTCGCCCTACTAAACTTCTACCTATACACCCTAATAACCATAACAGTATTCCTATCACTAAATGCAATAAAAGCCCTAAAACTATCAACCCTAATAACCTCGTGAACAAAAACCCCAGCAATCAGCACAATACTAATACTCACTTTACTTTCCCTCGCAGGCCTCCCACCTCTCACAGGATTCCTACCAAAATGACTCATCCTCCAAGAACTAACTAAACAAGAAATAGCCCCAGCAGCGACAACAATCGCACTCCTCTCCCTACTAGGTTTATTTTTCTACCTACGTCTGGCATACTGCACGGCAATTACACTTCCCCCTCATACCACAAACTCCATAAAACAATGGCAAGTCAACAAGACTACTAGCTCAGTAATGGCCATCTTAACCACTATGTCCCTCATACTCCTTCCCATCTCCCCACTCATCCTGCCTACCATCTAA
plumbea_PAN_Panama_jk06073              ATGAACCCCCAAGCAAAACTAGTCTTCACTACTAGCCTCATCCTAGGAACAACAATTACTATCTCAAGTAATCACTGAATCATAGCCTGAGCCGGACTCGAAATCAACACTCTAGCCATTCTCCCACTAATCTCAAAATCACATCACCCACGAGCCATCGAAGCAGCAACAAAATACTTCCTAGTACAATCAGCTGCTTCGGCCCTACTCCTATTCTCCAGCATAACCAATGCATGGTACACCGGACAATGAGATATCTCCCAAATAACACACCCCACCTCATGCCTAATCCTAACCACAGCCCTCGCAATAAAACTAGGCCTAGTCCCATTTCACTTTTGATTCCCAGAAGTACTACAAGGCGCATCATTACCCATTGGACTGCTCCTATCAACAGCCATAAAATTCCCACCAATCACACTACTCTACATGACTGCCCCATCCCTGAACTCAACACTCTTAACCGCCATAGCACTACTATCCGCGGCTGTAGGAGGCTGAATAGGACTCAACCAAACACAAACCCGAAAAATCCTAGCCTTTTCCTCAATCTCGCACCTAGGATGAATAGCCATCATTATCACTTACAGCCCAAAACTCGCCCTACTAAACTTCTACCTATACACCCTAATAACCATAACAGTATTCCTATCACTAAATGCAATAAAAGCCCTAAAACTATCAACCCTAATAACCTCGTGAACAAAAACCCCAGCAATCAGCACAATACTAATACTCACTTTACTTTCCCTCGCAGGCCTCCCACCTCTCACAGGATTTCTACCAAAATGACTCATCCTCCAAGAACTAACTAAACAAGAAATAGCCCCAGCAGCGACAACAATCGCACTCCTCTCCCTACTAGGTTTATTTTTCTATCTACGTCTGGCATACTGCACGGCAATTACACTTCCCCCTCATACCACAAACTCCATAAAACAATGGCAAGTCAACAAGACTACTAGCTCAGTAATGGCCATCTTAACCACTATGTCCCTCATACTCCTTCCCATCTCCCCACTCATCCTGCCTACCATCTAA
plumbea_Cajamarca_Peru_B32884 ATGAACCCCCAAGCAAAACTAGTCTTCACCATTAGCCTCATCCTAGGGACAACCATTACTATCTCGAGCAATCACTGAATTACGGCCTGAGCCGGACTCGAAATCAACACTCTAGCCATCCTCCCACTAATCTCAAAATCACACCACCCACGGGCCATCGAAGCAGCAACAAAATACTTCCTAGTCCAATCAGCTGCCTCAGCCCTAGTCCTATTCTCCAGCATAACCAACGCATGGTACACCGGACAATGAGACATTTCCCAGATAACACACCCCACCTCATGCTTAATCCTAACCACAGCCCTCGCAATAAAACTAGGCCTAGTCCCATTTCACTTTTGATTTCCAGAAGTGCTACAAGGCGCATCACTGCCTATTGGGCTACTCCTATCAACAGCCATAAAATTTCCACCAATCACGCTGCTCTACATAACTTCCCCATCCCTAAACTCAACACTCTTAGCTACTATAGCTCTGCTATCCGCAGCTGTAGGAGGATGAATAGGACTTAACCAAACACAAACCCGAAAGATCCTAGCCTTCTCCTCAATCTCCCACCTAGGATGAATAGCCATCATTATCACTTACAGCCCAAAACTCGCTCTACTCAACTTCTACCTATACACCCTAATAACCATAACAGTATTCCTATCACTGAATACAATAAAAGCCCTAAAACTGTCAACCCTAATAACCTCGTGAACAAAAACCCCAGCAATCAGCACAATACTAATACTCACCTTACTTTCCCTTGCAGGCCTCCCACCTCTGACAGGGTTTCTGCCAAAATGACTCATCCTCCAAGAACTGACTAAACAAGAAATAGCCCCAGCAGCAACAACAATTGCACTCCTTTCCCTACTAGGTTTATTCTTCTACTTACGTCTGGTATACTGTACAGCAATTACACTCCCTCCTCATACCACAAACTCCATAAAACAGTGGCAAATCAACAAAACCACCAACCCAGCAATGGCTATCCTAACCACTATGTCCATCATTCTCCTCCCTATCTCCCCACTCATCCTACCCACCATCTAA
plumbea_BRA_Roraima_FMNH389264          ATGAACCCCCAAGCAAAACTAGTCTTCACTACTAGCCTCATCCTAGGAACAACCATTACTATTTCAAGCAACCACTGAATCACAGCCTGAGCCGGACTCGAAATCAACACCCTAGCCATCCTCCCACTAATCTCAAAATCGCATCACCCACGAGCCATCGAGGCAGCAACAAAATACTTTCTAGTACAATCAGCTGCCTCAGCCCTAGTCCTATTCTCCAGCATAACCAATGCATGATACACCGGACAATGAGATATCTCCCAAATAACACACCCTACCTCATGCCTAATCCTAACCACAGCCCTTGCAATAAAACTTGGCCTAGTCCCATTCCACTTCTGATTTCCAGAAGTACTACAAGGCGCATCACTACCTATTGGGCTACTCCTATCAACAGCCATAAAATTCCCACCAATCACACTACTCTACATAACCTCTCCATCCCTAAACTCAACACTCTTAACCACTATAGCACTTCTATCTACAGCCGTAGGGGGATGAATGGGACTCAACCAAACACAAACCCGAAAAATCCTAGCCTTCTCCTCAATCTCACACCTAGGATGAATAGCCATCATTATCACCTACAGCCCAAAACTCGCCCTACTCAACTTCTACTTATATACTTTAATGACCATAACAGTATTCCTATCACTAAATGCAATAAAAGCCCTAAAACTATCAACCCTAATAACCTCATGAACAAAAACCCCAGCAATCAGCACAATACTAATACTCACTCTACTTTCCCTCGCAGGCCTTCCACCACTTACAGGGTTTCTACCAAAATGACTCATCCTTCAAGAACTAACTAAACAAGAAATAGCCCCAGCAGCAACAATAATCGCACTCCTCTCCCTAATAAGCCTATTCTTCTACTTACGCCTGACATACTGTACGGCAATCACACTTCCCCCTCACACCACAAACTCCATAAAACAGTGGCAAATCAACAAAACCACCAACTCAGCAATGGCCATCCTAACCACTATGTCCCTCATACTCCTCCCCATTTCCCCACTCATCCTGCCCACCATCTAA
plumbea_BRA_Roraima_FMNH389265          ATGAACCCCCAAGCAAAACTAGTCTTCACTACTAGCCTCATCCTAGGAACAACCATTACTATTTCAAGCAACCACTGAATCACAGCCTGAGCCGGACTCGAAATCAATACCCTAGCCATCCTCCCACTAATCTCAAAATCGCATCACCCACGAGCCATCGAGGCAGCAACAAAATACTTTCTAGTACAATCAGCTGCCTCAGCCCTAGTCCTATTCTCCAGCATAACCAATGCATGATACACCGGACAATGAGATATCTCCCAAATAACACACCCTACCTCATGCCTAATCCTAACCACAGCCCTTGCAATAAAACTTGGCCTAGTCCCATTCCACTTCTGATTTCCAGAAGTGCTACAAGGCGCATCACTACCTATTGGGCTACTCCTATCAACAGCCATAAAATTCCCACCAATCACACTACTCTACATAACCTCTCCATCCCTAAACTCAACACTCTTAACCACTATAGCACTTCTATCTACAGCCGTAGGGGGATGAATAGGACTCAACCAAACACAAACCCGAAAAATCCTAGCCTTCTCCTCAATCTCACACCTAGGATGAATAGCCATCATTATCACCTACAGCCCAAAACTCGCCCTACTCAACTTCTACTTATATACTTTAATGACCATAACAGTATTCCTATCACTAAATGCAATAAAAGCCCTAAAACTATCAACCCTAATAACCTCATGAACAAAAACCCCAGCAATCAGCACAATACTAATACTCACTCTACTTTCCCTCGCAGGCCTTCCACCGCTTACAGGGTTTCTACCAAAATGACTCATCCTCCAAGAACTAACTAAACAAGAAATAGCCCCAGCAGCAACAATAATCGCACTCCTCTCCCTATTAAGCCTATTCTTCTACTTACGCCGGACATACGGTACGGCAATCACACTTCCCCCTCACACCACAAACTCCATAAAACAGTGGCAAATCAACAAAACCACCAACTCAGCAATGGCCATCCTAACCACTATGTCCCTCATACTCCTCCCCATTTCCCCACTCATCCTGCCCACCATCTAA
plumbea_BRA_Amapa_FMNH391598 ATGAACCCCCAAGCGAAACTAGTCTTCACCACTAGCCTCATCATAGGAACAACCATTACCATCTCAAGTAACCACTGAATTACAGCCTGAGCAGGACTCGAAATCAACACCCTAGCCATCCTCCCATTAATCTCAAAGTCACATCACCCACGAGCCATCGAAGCCGCAACAAAATACTTTCTAGTACAATCAGCTGCTTCAGCCTTAGTCTTGTTCTCCAGCATAACCAACGCATGATATACCGGACAATGGGACATTTCCCAAATGACACACCCCACCTCATGCCTGATCTTAACCACAGCCCTTGCAATGAAACTAGGTCTAGTCCCATTCCATTTCTGATTCCCAGAAGTTCTACAAGGCTCATCACTCCCTATCGGACTACTCCTATCCACGGCCATAAAATTCCCACCCATCACACTACTCTACATTACCTCCCCATCCCTGAACTCAACACTCTTAACTACCATAGCCCTCCTGTCAACAGCTGTAGGAGGATGAATAGGACTTAACCAGACACAAACCCGAAAAATCCTAGCCTTCTCCTCAATCTCACACCTAGGATGAATAGCCATCATCATCACTTATAGCCCAAAACTCGCCCTACTCAACTTCTACCTATATACCCTGATAACCATGACAGTGTTCCTATCATTAAACACAATAAAAGCCTTAAAACTATCAACCCTAATAACCTCATGAACAAAAACCCCAGCAATTAGCACAATACTAATGCTCACCCTACTTTCCCTTGCAGGCCTTCCACCCCTTACAGGATTCCTACCAAAATGACTCATCATCCAAGAACTAACTAAACAAGAAATGGCCCCAGCAGCAATGATAATCTCACTCCTATCTTTACTAGGGCTATTCTTCTACCTACGCCTAACATACTGCACAGCAATCACGCTTCCTCCCCACACCACAAACTCCATAAAACAATGACATATTAACAAAACCACTAACCCAGCAATGGCCATCCTAACCACCATATCCCTTATTCTCCTCCCCATTTCCCCACTCATCCTACCCACTATCTAA
plumbea_BRA_Amapa_FMNH391599 ATGAACCCCCAAGCGAAACTAGTCTTCACCACTAGCCTCATCATAGGAACAACCATTACCATCTCAAGTAACCACTGAATTACAGCCTGAGCAGGACTCGAAATCAACACCCTAGCCATCCTCCCATTAATCTCAAAGTCACATCACCCACGAGCCATCGAAGCCGCAACAAAATACTTTCTAGTACAATCAGCTGCTTCAGCCTTAGTCTTGTTCTCCAGCATAACCAACGCATGATATACCGGACAATGGGACATTTCCCAAATGACACACCCCACCTCATGCCTGATCTTAACCACAGCCCTTGCAATGAAACTAGGTCTAGTCCCATTCCATTTCTGATTCCCAGAAGTTCTACAAGGCTCATCACTCCCTATCGGACTACTCCTATCCACAGCCATAAAATTCCCACCCATCACACTACTCTACATTACCTCCCCATCCCTGAACTCAACACTCTTAACTACCATAGCCCTCCTGTCAACAGCTGTAGGAGGATGAATAGGACTTAACCAGACACAAACCCGAAAAATCCTAGCCTTCTCCTCAATCTCACACCTAGGATGAATAGCCATCATCATCACTTATAGCCCAAAACTCGCCCTACTCAACTTCTACCTATATACCCTGATAACCATGACAGTGTTCCTATCATTAAACACAATAAAAGCCTTAAAACTATCAACCCTAATAACCTCATGAACAAAAACCCCAGCAATTAGCACAATACTAATGCTCACCCTACTTTCCCTTGCAGGCCTTCCACCCCTTACAGGATTCCTACCAAAATGACTCATCATCCAAGAACTAACTAAACAAGAAATGGCCCCAGCAGCAATGATAATCTCACTCCTATCTTTACTAGGGCTATTCTTCTACCTACGCCTAACATACTGCACAGCAATCACGCTTCCCCCCCACACCACAAACTCCATAAAACAATGACATATTAACAAAACCACTAACCCAGCAATGGCCATCCTAACCACCATATCCCTTATTCTGCTCCCCATTTCCCCACTCATCCTACCC?????????
plumbea_GUY_PSiparuni_ANSSP8307 ATGAACCCCCAAGCGAAACTAGTCTTCACCACTAGCCTCATCATAGGAACAACCATTACCATCTCAAGTAACCACTGAATTACAGCCTGAGCAGGACTCGAAATCAACACCCTAGCCATCCTCCCATTAATCTCAAAGTCACATCACCCACGAGCCATCGAAGCCGCAACAAAATACTTTCTAGTACAATCAGCTGCTTCAGCCTTAGTCCTGTTCTCCAGCATAACCAACGCATGATATACCGGACAATGGGACATTTCCCAAATGACACACCCCACCTCATGCCTAATCTTAACCACAGCCCTTGCAATGAAACTAGGTCTAGTCCCATTCCATTTCTGATTCCCAGAAGTCCTACAAGGCTCATCACTCCCTATCGGACTACTCCTATCCACGGCCATAAAATTCCCACCCATCACACTACTCTACATTACCTCCCCATCCCTGAACTCAACACTCTTAACTACCATAGCCCTCCTGTCAACAGCTGTAGGAGGATGAATAGGACTTAACCAGACACAAACCCGAAAAATCCTAGCCTTCTCCTCAATCTCACACCTAGGATGAATAGCCATCATCATCACTTATAGCCCAAAACTCGCCCTACTCAACTTCTACCTATATACCCTAATAACCATGACAGTGTTCCTATCATTAAACACAATAAAAGCCTTAAAACTATCAACCCTAATAACCTCATGAACAAAAACCCCAGCAATTAGCACAATACTAATGCTCACCCTACTTTCCCTTGCAGGCCTTCCACCCCTTACAGGATTCCTACCAAAATGACTCATCATCCAAGAACTAACTAAACAAGAAATGGCCCCAGCAGCAATGATAATCTCACTCCTATCTTTACTAGGGCTATTCTTCTACCTACGCCTAACATACTGCACAGCAATCACGCTTCCCCCCCACACCACAAACTCCATAAAACAATGACATACTAACAAAACCACTAACCCAGCAATGGCCATCCTAACCACCATATCCCTTATTCTCCTCCCCATTTCCCCACTCATCCTACCCACTATCTAA
plumbea_BRA_Sergipe_FMNH392981 ATGAACCCCCAAGCAAAACTAGTCTTCACCGCTAGTCTCATCATAGGAACGACCATTACCATCTCAAGCAACCACTGAATCATGGCCTGAGCAGGACTCGAAATCAATACTCTAGCCATCCTCCCATTAATCTCAAAATCACACCACCCACGAGCTATCGAAGCCGCAACAAAATACTTTCTAGTACAATCAGCCGCTTCAGCCCTAGTCTTATTCTCCAGCATGACCAACGCATGGTATACCGGACAATGAGATATCTCTCAAATAACACACCCCACCTCATGCACAATCCTAACCACAGCCCTTGCGATAAAACTAGGCCTAGTCCCATTCCACTTCTGATTTCCAGAAGTACTTCAAGGCTCATCACTCCCTATCGGACTACTACTATCCACAGCCATAAAATTCCCACCAATCACACTACTCTACTTAACTTCTCCCTCGCTGAACTCAACGCTCTTAGCCACTATAGCACTCCTGTCAACAGCTGTAGGAGGATGAATAGGACTTAACCAGACGCAGATCCGGAAAATCCTGGCCTTCTCCTCAATCTCGCACCTAGGATGAATAGCCATCATCATCACCTATAGCCCAAAACTTGCCCTACTCAACTTCTACCTATACACCCTAATAACCATAACAGTGTTTCTATCACTAAACACAATAAAAGCCCTAAAACTGTCAACCCTAATAACCTCATGAACAAAAACCCCAGCAATCAGCACAATACTGATACTCACCTTACTTTCCCTTGCAGGCCTCCCACCCCTCACAGGATTCCTACCAAAATGACTTATCATCCAAGAACTGACTAAACAAGAGATAGCCCCAGCAGCAACAATAATCTCCCTCCTCTCCTTACTAGGACTGTTCTTCTACCTACGCCTGGCATACTGCACAGCAATCACACTTCCACCCCACACTACAAACTCCATGAAACAATGACATATTGACAAAACTACTAATCCAACAATAGGCGTCCTAACCACCATATCCCTTATTCTCCTCCCCATCTCCCCGCTTATCTTACCCACTATTTAA
plumbea_GUY_NE_coast_LSUB11058 ATGAACCCCCAAGCGAAACTAGTCTTCACCACTAGCCTCATCATAGGAACAACCATTACCATCTCAAGTAACCACTGAATTACAGCCTGAGCAGGACTCGAAATCAACACCCTAGCCATCCTCCCATTAATCTCAAAGTCACATCACCCACGAGCCATCGAAGCCGCAACAAAATACTTTCTAGTACAATCAGCTGCTTCAGCCTTAGTCTTGTTCTCCAGCATAACCAACGCATGATATACCGGACAATGGGACATTTCCCAAATGACACACCCCACCTCATGCCTGATCTTAACCACAGCCCTTGCAATGAAACTAGGTCTAGTCCCATTCCATTTCTGATTCCCAGAAGTTCTACAAGGCTCATCACTCCCTATCGGACTACTCCTATCCACGGCCATAAAATTCCCACCCATCACACTACTCTACATTACCTCCCCATCCCTGAACTCAACACTCTTAACTACCATAGCCCTCCTGTCAACAGCTGTAGGAGGATGAATAGGACTTAACCAGACACAAACCCGAAAAATCCTAGCCTTCTCCTCAATCTCACACCTAGGATGAATAGCCATCATCATCACTTATAGCCCAAAACTCGCCCTACTCAACTTCTACCTATATACCCTGATAACCATGACAGTGTTCCTATCATTAAACACAATAAAAGCCTTAAAACTATCAACCCTAATAACCTCATGAACAAAAACCCCAGCAATTAGCACAATACTAATGCTCACCCTACTTTCCCTTGCAGGCCTTCCACCCCTTACAGGATTCCTACCAAAATGACTCATCATCCAAGAACTAACTAAACAAGAAATGGCCCCAGCAGCAATGATAATCTCACTCCTATCTTTACTAGGGCTATTCTTCTACCTACGCCTAACATACTGCACAGCAATCACGCTTCCCCCCCACACCACAAACTCCATAAAACAATGACATATTAACAAAACCACTAACCCAGCAATGGCCATCCTAACCACCATATCCCTTATTCTCCTCCCCATTTCCCCACTCATCCTACCCACTATCTAA
plumbea_GUY_MNE_coast_LSUB11280 ATGAACCCCCAAGCGAAACTAGTCTTCACCACTAGCCTCATCATAGGAACAACCATTACCATCTCAAGTAACCACTGAATTACAGCCTGAGCAGGACTCGAAATCAACACCCTAGCCATCCTCCCATTAATCTCAAAGTCACATCACCCACGAGCCATCGAAGCCGCAACAAAATACTTTCTAGTACAATCAGCTGCTTCAGCCTTAGTCTTGTTCTCCAGCATAACCAACGCATGATATACCGGACAATGGGACATTTCCCAAATGACACACCCCACCTCATGCCTGATCTTAACCACAGCCCTTGCAATGAAACTAGGTCTAGTCCCATTCCATTTCTGATTCCCAGAAGTTCTACAAGGCTCATCACTCCCTACCGGACTACTCCTATCCACAGCCATAAAATTCCCACCCATCACACTACTCTACATTACCTCCCCATCCCTGAACTCAACACTCTTAACTACCATAGCCCTCCTGTCAACAGCTGTAGGAGGATGAATAGGACTTAACCAGACACAAACCCGAAAAATCCTAGCCTTCTCCTCAATCTCACACCTAGGATGAATAGCCATCATCATCACTTATAGCCCAAAACTCGCCCTACTCAACTTCTACCTATATACCCTAATAACCATGACAGTGTTCCTATCATTAAACACAATAAAAGCCTTAAAACTATCAACCCTAATAACCTCATGAACAAAAACCCCAGCAATTAGCACAATACTAATGCTCACCCTACTTTCCCTTGCAGGCCTTCCACCCCTTACAGGATTCCTACCAAAATGACTCATCATCCAAGAACTAACTAAACAAGAAATGGCCCCAGCAGCAATGATAATCTCACTCCTATCTTTACTAGGGCTATTCTTCTACCTACGCCTAACATACTGCACAGCAATCACGCTTCCCCCCCACACCACAAACTCCATAAAACAATGACATATTAACAAAACCACTAACCCAGCAATGGCCATCCTAACCACCATATCCCTTATTCTCCTCCCCATTTCCCCACTCATCCTACCCACTATCTAA
plumbea_GUY_SW_LSUB12504 ATGAACCCCCAAGCAAAACTAGTCTTCACTACTAGCCTCATCCTAGGAACAACCATTACTATTTCAAGCAACCACTGAATCACAGCCTGAGCCGGACTCGAAATCAATACCCTAGCCATCCTCCCACTAATCTCAAAATCGCATCACCCACGAGCCATCGAGGCAGCAACAAAATACTTTCTAGTACAATCAGCTGCCTCAGCCCTAGTCCTATTCTCCAGCATAACCAATGCATGATACACCGGACAATGAGATATCTCCCAAATAACACACCCTACCTCATGCCTAATCCTAACCACAGCCCTTGCAATAAAACTTGGCCTAGTCCCATTCCACTTCTGATTTCCAGAAGTGCTACAAGGCGCATCACTACCTATTGGGCTACTCCTATCAACAGCCATAAAATTCCCACCAATCACACTACTCTACATAACCTCTCCATCCCTAAACTCAACACTCTTAACCACTATAGCACTTCTATCTACAGCCGTAGGGGGATGAATGGGACTCAACCAAACACAAACCCGAAAAATCCTAGCCTTCTCCTCAATCTCACACCTAGGATGAATAGCCATCATTATCACCTACAGCCCAAAACTCGCCCTACTCAACTTCTACTTATATACTTTAATGACCATAACAGTATTCCTATCACTAAATGCAATAAAAGCCCTAAAACTATCAACCCTAATAACCTCATGAACAAAAACCCCAGCAATCAGCACAATACTAATACTCACTCTACTTTCCCTCGCAGGCCTTCCACCGCTTACAGGGTTTCTACCAAAATGACTCATCCTCCAAGAACTAACCAAACAAGAAATAGCCCCAGCAGCAACAATAATCGCACTCCTCTCCCTATTAAGCCTATTCTTCTACTTACGCCTGACATACTGTACGGCAATCACACTTCCCCCTCACACCACAAACTCCATAAAACAGTGGCAAATCAACAAAACCACCAACTCAGCAATGGCCATCCTAACCACTATGTCCCTCATACTCCTCCCCATTTCCCCACTCATCCTGCCCACCATCTAA
plumbea_GUY_PSiparuni_ANSP8193 ATGAACCCCCAAGCGAAACTAGTCTTCACCACTAGCCTCATCATAGGAACAACCATTACCATCTCAAGTAACCACTGAATTACAGCCTGAGCAGGACTCGAAATCAACACCCTAGCCATCCTCCCATTAATCTCAAAGTCACATCACCCACGAGCCATCGAAGCCGCAACAAAATACTTTCTAGTACAATCAGCTGCTTCAGCCTTAGTCTTGTTCTCCAGCATAACCAACGCATGATATACCGGACAATGGGACATTTCCCAAATGACACACCCCACCTCATGCCTGATCTTAACCACAGCCCTTGCAATGAAACTAGGTCTAGTCCCATTCCATTTCTGATTCCCAGAAGTTCTACAAGGCTCATCACTCCCTATCGGACTACTCCTATCCACGGCCATAAAATTCCCACCTATCACACTACTCTACATTACCTCCCCATCCCTGAACTCAACACTCTTAACTACCATAGCCCTCCTGTCAACAGCTGTAGGAGGATGAATAGGACTTAACCAGACACAAACCCGAAAAATCCTAGCCTTCTCCTCAATCTCACACCTAGGATGAATAGCCATCATCATCACTTATAGCCCAAAACTCGCCCTACTCAACTTCTACCTATATACCCTGATAACCATGACAGTGTTCCTATCATTAAACACAATAAAAGCCTTAAAACTATCAACCCTAATAACCTCATGAACAAAAACCCCAGCAATTAGCGCAATACTAATGCTCACCCTACTTTCCCTTGCAGGCCTTCCACCCCTTACAGGATTCCTACCAAAATGACTCATCATCCAAGAACTAACTAAACAAGAAATGGCCCCAGCAGCAATGATAATCTCACTCCTATCTTTACTAGGGCTATTCTTCTACCTACGCCTAACATACTGCACAGCAATCACGCTTCCCCCCCACACCACAAACTCCATAAAACAATGACATATTAACAAAACCACTAACCCAGCAATGGCCATCCTAACCACCATATCCCTTATTCTCCTCCCCATTTCCCCACTCATCCTACCCACTATCTAA
plumbea_GUY_SW_LSUB12505 ATGAACCCCCAAGCAGAACTAGTCTTCACTACTAGCCTCATCCTAGGAACAACCATTACTATTTCAAGCAACCACTGAATCACAGCCTGAGCCGGACTCGAAATCAATACCCTAGCCATCCTCCCACTAATCTCAAAATCGCATCACCCACGAGCCATCGAGGCAGCAACAAAATACTTTCTAGTACAATCAGCTGCCTCAGCCCTAGTCCTATTCTCCAGCATAACCAATGCATGATACACCGGACAATGAGATATCTCCCAAATAACACACCCTACCTCATGCCTAATCCTAACCACAGCCCTTGCAATAAAACTTGGCCTAGTCCCATTCCACTTCTGATTTCCAGAAGTGCTACAAGGCGCATCACTACCTATTGGGCTACTCCTATCAACAGCCATAAAATTCCCACCAATCACACTACTCTACATAACCTCTCCATCCCTAAACTCAACACTCTTAACCACTATAGCACTTCTATCTACAGCCGTAGGGGGATGAATGGGACTCAACCAAACACAAACCCGAAAAATCCTAGCCTTCTCCTCAATCTCACACCTAGGATGAATAGCCATCATTATCACCTACAGCCCAAAACTCGCCCTACTCAACTTCTACTTATATACTTTAATGACCATAACAGTATTCCTATCACTAAATGCAATAAAAGCCCTAAAACTATCAACCCTAATAACCTCATGAACAAAAACCCCAGCAATCAGCACAATACTAATACTCACTCTACTTTCCCTCGCAGGCCTTCCACCGCTTACAGGGTTTCTACCAAAATGACTCATCCTCCAAGAACTAACTAAACAAGAAATAGCCCCAGCAGCAACAATAATCGCACTCCTCTCCCTATTAAGCCTATTCTTCTACTTACGCCTGACATACTGTACGGCAATCACACTTCCCCCTCACACCACAAACTCCATAAAACAGTGGCAAATCAACAAAACCACCAACTCAGCAATGGCCATCCTAACCACTATGTCCCTCATACTCCTCCCCATTTCCCCACTCATCCTGCCCACCATCTAA
plumbea_BRA_Para_FMNH392701 ATGAACCCCCAAGCGAAACTAGTCTTCACCACTAGCCTCATCATAGGAACAACCATTACCATCTCAAGTAACCACTGAATTACAGCCTGAGCAGGACTCGAAATCAACACTCTAGCCATCCTCCCATTAATCTCAAAGTCACATCACCCACGAGCCATCGAAGCCGCAACAAAATACTTTCTAGTACAATCAGCTGCTTCAGCCTTAGTCTTGTTCTCCAGCATAACCAACGCATGATATACCGGACAATGGGACATTTCCCAAATGACACACCCCACCTCATGCCTGATCTTAACCACAGCCCTTGCAATGAAACTAGGTCTAGTCCCATTCCATTTCTGATTCCCAGAAGTTCTACAAGGCTCATCACTCGCTATCGGACTACTCCTATCCACGGCCATAAAATTCCCACCCATCACACTACTCTACATTACCTCCCCATCCCTGAACTCAACACTCTTGACTACCATAGCCCTCCTGTCAACAGCTGTAGGAGGATGAATAGGACTTAACCAGACACAAACCCGAAAAATCCTAGCCTTCTCCTCAATCTCACACCTAGGATGAATAGCCATCATCATCACTTATAGCCCAAAACTCGCCCTACTCAACTTCTACCTATATACCCTGATAACCATGACAGTGTTCCTATCATTAAACACAATAAAAGCCTTAAAACTATCAACCCTAATAACCTCATGAACAAAAACCCCAGCAATTAGCACAATACTAATGCTCACCCTACTTTCCCTTGCAGGCCTTCCACCCCTTACAGGATTCCTACCAAAATGACTCATCATCCAAGAACTAACTAAACAAGAAATGGCCCCAGCAGCAATGATAATCTCACTCCTATCTTTACTAGGGCTATTCTTCTACCTACGCCTAACATACTGCACAGCAATCACGCTTCCCCCCCACACCACAAACTCCATAAAACAATGACATATTAACAAAACCACTAACCCAGCAATGGCCATCCTAACCACCATATCCCTTATTCTCCTCCCCATTTCCCCACTCATCCTACCCACTATCTAA
plumbea_BRA_Sergipe_FMNH392982 ATGAACCCCCAAGCAAAACTAGTCTTCACCGCTAGTCTCATCATAGGAACGACCATTACCATCTCAAGCAACCACTGAATCATGGCCTGAGCAGGACTCGAAATCAATACTCTAGCCATCCTCCCATTAATCTCAAAATCACATCACCCACGAGCTATCGAAGCCGCAACAAAATACTTTCTAGTACAATCAGCCGCTTCAGCCCTAGTCTTATTCTCCAGCATGACCAACGCATGGTATACCGGACAATGAGATATCTCTCAAATAACACACCCCACCTCATGCGCAATCCTAGCCACAGCCCTTGCAATAAAACTAGGCCTAGTCCCATTCCACTTCTGATTTCCAGAAGTACTTCAAGGCTCATCACTCCCTATCGGACTACTTCTATCCACAGCCATAAAATTCCCACCAATCACACTACTCTACTTAACTTCTCCCTCGCTGAACTCAACGCTCTTAGCCACTATAGCACTCCTGTCAACAGCTGTAGGAGGATGAATAGGACTTAACCAGACGCAGATCCGGAAAATCCTGGCCTTCTCCTCAATCTCGCACCTAGGATGAATAGCCATCATCATCACCTATAGCCCAAAACTTGCCCTACTCAACTTCTACCTATACACCCTAATAACCATAACAGTGTTTCTATCACTAAACACAATAAAAGCCCTAAAACTGTCAACCCTAATAACCTCATGAACAAAAACCCCAGCAATCAGCACAATGCTGATACTCACCTTACTTTCCCTTGCAGGCCTCCCACCCCTCACAGGATTCCTACCAAAATGACTTATCATCCAAGAACTGACTAAACAAGAGATAGCCCCAGCAGCAACAATAATCTCCCTCCTCTCCTTACTAGGACTGTTCTTCTACCTACGCCTGGCATACTGCACAGCAATCACACTTCCACCCCACACTACAAACTCCATGAAACAATGACATATTGACAAAACTACTAATCCAACAATAGGCGTCCTAACCACCATATCCCTTATTCTCCTCCCCATCTCCCCACTTATCTTACCCAC???????
plumbea_BRA_Sergipe_FMNH392983 ATGAACCCCCAAGCAAAACTAGTCTTCACCGCTAGTCTCATCATAGGAACGACCATTACCATCTCAAGCAACCACTGAATCATGGCCTGAGCAGGACTCGAAATCAATACTCTAGCCATCCTCCCATTAATCTCAAAATCACATCACCCACGAGCTATCGAAGCCGCAACAAAATACTTTCTAGTACAATCAGCCGCTTCAGCCCTAGTCTTATTCTCCAGCATGACCAACGCATGGTATACCGGACAATGAGATATCTCTCAAATAACACACCCCACCTCATGCGCAATCCTAACCACAGCCCTTGCGATAAAACTAGGCCTAGTCCCATTCCACTTCTGATTTCCAGAAGTACTTCAAGGCTCATCACTCCCTATCGGACTACTACTATCTACAGCCATAAAATTCCCACCAATCACACTACTCTACTTAACTTCTCCCTCGCTGAACTCAACGCTCTTAGCCACTATAGCACTCCTGTCAACAGCTGTAGGAGGATGAATAGGACTTAACCAGACGCAGATCCGGAAAATCCTGGCCTTCTCCTCAATCTCGCACCTAGGATGAATAGCCATCATCATCACCTATAGCCCAAAACTTGCCCTACTCAACTTCTACCTATACACCCTAATAACCATAACAGTGTTTCTATCACTAAACACAATAAAAGCCCTAAAACTGTCAACCCTAATAACCTCATGAGCAAAAACCCCAGCAATCAGCACAATACTGATACTCACCTTACTTTCCCTTGCAGGCCTCCCACCCCTCACAGGATTCCTACCAAAATGACTTATCATCCAAGAACTGACTAAACAAGAGATAGCCCCAGCAGCAACAATAATCTCCCTCCTCTCCTTACTAGGACTGTTCTTCTACCTACGCCTGGCATACTGCACAGCAATCACACTTCCACCCCACACTACAAACTCCATGAAACAATGACATATTGACAAAACTACTAATCCAACAATAGGCGTCCTAACCACCATATCCCTTATTCTCCTCCCCATCTCCCCGCTTATCTTACCCAC???????
plumbea_BRA_Alagoas_FMNH392985 ATGAACCCCCAAGCAAAACTAGTCTTCACCGCTAGTCTCATCATAGGAACGACCATTACCATCTCAAGCAACCACTGAATCATGGCCTGAGCAGGACTCGAAATCAATACTCTAGCCATCCTCCCATTAATCTCAAAATCACATCACCCACGAGCTATCGAAGCCGCAACAAAATACTTTCTAGTACAATCAGCCGCTTCAGCCCTAGTCTTATTCTCCAGCATGACCAACGCATGGTATACCGGACAATGAGATATCTCTCAAATAACACACCCCACCTCATGCGCAATCCTAACCACAGCCCTTGCGATAAAACTAGGCCTAGTCCCATTCCACTTCTGATTTCCAGAAGTACTTCAAGGCTCATCACTCCCTATCGGACTACTTCTATCCACAGCCATAAAATTCCCACCAATCACACTACTCTACTTAACTTCTCCCTCGCTGAACTCAACGCTCTTAGCCACCATAGCACTCCTGTCAACAGCTGTAGGAGGATGAATGGGACTTAACCAGACGCAGATCCGGAAAATCCTGGCCTTCTCCTCAATCTCGCACCTAGGATGAATAGCCATCATCATCACCTATAGCCCAAAACTTGCCCTACTCAACTTCTACCTATACACCCTAATAACCATAACAGTGTTTCTATCACTAAACACAATAAAAGCCCTAAAACTGTCAACCCTAATAACCTCATGAACAAAAACCCCAGCAATCAGCACAATACTGATACTCACCTTACTTTCCCTTGCAGGCCTCCCACCCCTCACAGGATTCCTACCAAAATGACTTATCATCCAAGAACTGACTAAACAAGAAATAGCCCCAGCAGCAACAATAATCTCCCTCCTCTCCTTACTAGGACTGTTCTTCTACCTACGCCTGGCATACTGCACAGCAATCACACTTCCACCCCACACTACAAACTCCATGAAACAATGACATATTGACAAAACTACTAATCCAACAATAGGCGTCCTAACCACCATATCCCTTATTCTCCTCCCCATCTCCCCACTTATCTTACCCACTATTTAA
plumbea_BRA_Alagoas_FMNH392986 ATGAACCCCCAAGCAAAACTAGTCTTCACCGCTAGTCTCATCATAGGAACGACCATTACCATCTCAAGCAACCACTGAATCATGGCCTGAGCAGGACTCGAAATCAATACTCTAGCCATCCTCCCATTAATCTCAAAATCACATCACCCACGAGCTATCGAAGCCGCAACAAAATACTTTCTAGTACAATCAGCCGCTTCAGCCCTAGTCTTATTCTCCAGCATGACCAACGCATGGTATACCGGACAATGAGATATCTCTCAAATAACACACCCCACCTCATGCGCAATCCTAACCACAGCCCTTGCGATAAAACTAGGCCTAGTCCCATTCCACTTCTGATTTCCAGAAGTACTTCAAGGCTCATCACTCCCTATCGGACTACTTCTATCCACAGCCATAAAATTCCCACCAATCACACTACTCTACTTAACTTCTCCCTCGCTGAACTCAACGCTCTTAGCCACCATAGCACTCCTGTCAACAGCTGTAGGAGGATGAATGGGACTTAACCAGACGCAGATCCGGAAAATCCTGGCCTTCTCCTCAATCTCGCACCTAGGATGAATAGCCATCATCATCACCTATAGCCCAAAACTTGCCCTACTCAACTTCTACCTATACACCCTAATAACCATAACAGTGTTTCTATCACTAAACACAATAAAAGCCCTAAAACTGTCAACCCTAATAACCTCATGAACAAAAACCCCAGCAATCAGCACAATACTGATACTCACCTTACTTTCCCTTGCAGGCCTCCCACCCCTCACAGGATTCCTACCAAAATGACTTATCATCCAAGAACTGACTAAACAAGAAATAGCCCCAGCAGCAACAATAATCTCCCTCCTCTCCTTACTAGGACTGTTCTTCTACCTACGCCTGGCATACTGCACAGCAATCACACTTCCACCCCACACTACAAACTCCATGAAACAATGACATATTGACAAAACTACTAATCCAACAATAGGCGTCCTAACCACCATATCCCTTATTCTCCTCCCCATCTCCCCGCTTATCTTACCCAC???????
plumbea_BRA_lgema2713wwwwwwwwwwwwwwwww ATGAACCCCCAAGCAAAACTAGTCTTCACCGCTAGTCTCATCATAGGAACGACCATTACCATCTCAAGCAACCACTGAATCATGGCCTGAGCAGGACTCGAAATCAATACTCTAGCCATCCTCCCATTAATCTCAAAATCACATCACCCACGAGCTATCGAAGCCGCAACAAAATACTTTCTAGTACAATCAGCCGCTTCAGCCCTAGTCTTATTCTCCAGCATGACCAACGCATGGTATACCGGACAATGAGATATCTCTCAAATAACACACCCCACCTCATGCGCAATCCTAACCACAGCCCTTGCGATAAAACTAGGCCTAGTCCCATTCCACTTCTGATTTCCAGAAGTACTTCAAGGCTCATCACTCCCTATCGGACTACTACTATCCACAGCCATAAAATTCCCACCAATCACACTACTCTACTTAACTTCTCCCTCGCTGAACTCAACGCTCTTAGCCACTATAGCACTCCTGTCAACAGCTGTAGGAGGATGAATAGGACTTAACCAGACGCAGATCCGAAAAATCCTGGCCTTCTCCTCAATCTCGCACCTAGGATGAATAGCCATCATCATCACCTATAGCCCAAAACTTGCCCTACTCAACTTCTACCTATACACCCTAATAACCATAACAGTGTTTCTATCACTAAACACAATAAAAGCCCTAAAACTGTCAACCCTAATAACCTCATGAGCAAAAACCCCAGCAATCAGCACAATACTGATACTCACCTTACTTTCCCTTGCAGGCCTCCCACCCCTCACAGGATTCCTACCAAAATGACTTATCATCCAAGAACTGACTAAACAAGAGATAGCCCCAGCAGCAACAATAATCTCCCTCCTCTCCTTACTAGGACTGTTCTTCTACCTACGCCTGGCATACTGCACAGCAATCACACTTCCACCCCACACTACAAACTCCATGAAACAATGACATATTGACAAAACTACTAATCCAACAATAGGCGTCCTAACCACCATATCCCTTATTCTCCTCCCCATCTCCCCGCTTATCTTACCCACTATTTAA
plumbea_BRA_lgema2721wwwwwwwwwwwwwwwww ??????????????????????????????????????????????????????????????????????ACCACTGAATCATGGCCTGAGCAGGACTCGAAATCAATACTCTAGCCATCCTCCCATTAATCTCAAAATCACATCACCCACGAGCTATCGAAGCCGCAACAAAATACTTTCTAGTACAATCAGCCGCTTCAGCCCTAGTCTTATTCTCCAGCATGACCAACGCATGGTATACCGGACAATGAGATATCTCTCAAATAACACACCCCACCTCATGCGCAATCCTAACCACAGCCCTTGCGATAAAACTAGGCCTAGTCCCATTCCACTTCTGATTTCCAGAAGTACTTCAAGGCTCATCACTCCCTATCGGACTACTACTATCTACAGCCATAAAATTCCCACCAATCACACTACTCTACTTAACTTCTCCCTCGCTGAACTCAACGCTCTTAGCCACTATAGCACTCCTGTCAACAGCTGTAGGAGGATGAATAGGACTTAACCAGACGCAGATCCGGAAAATCCTGGCCTTCTCCTCAATCTCGCACCTAGGATGAATAGCCATCATCATCACCTATAGCCCAAAACTTGCCCTACTCAACTTCTACCTATACACCCTAATAACCATAACAGTGTTTCTATCACTAAACACAATAAAAGCCCTAAAACTGTCAACCCTAATAACCTCATGAGCAAAAACCCCAGCAATCAGCACAATACTGATACTCACCTTACTTTCCCTTGCAGGCCTCCCACCCCTCACAGGATTCCTACCAAAATGACTTATCATCCAAGAACTGACTAAACAAGAGATAGCCCCAGCAGCAACAATAATCTCCCTCCTCTCCTTACTAGGACTGTTCTTCTACCTACGCCTGGCATACTGCACAGCAATCACACTTCCACCCCACACTACAAACTCCATGAAACAATGACATATTGACAAAACTACTAATCCAACAATAGGCGTCCTAACCACCATATCCCTTATTCTCCTCCCCATCTCCCCGCTTATCTTACCCACTATTTAA
plumbea_BRA_Para_LSUB06592 ATGAACCCCCAAGCGAAACTAGTCTTCACCACTAGCCTCATCATAGGAACAACCATTACCATCTCAAGTAACCACTGAATTACAGCCTGAGCAGGACTCGAAATCAACACCCTAGCCATCCTCCCATTAATCTCAAAGTCACATCACCCACGAGCCATCGAAGCCGCAACAAAATACTTTCTAGTACAATCAGCTGCTTCAGCCTTAGTCTTGTTCTCCAGCATAACCAACGCATGATATACCGGACAATGGGACATTTCCCAAATGACACACCCCACCTCATGCCTGATCTTAACCACAGCCCTTGCAATGAAACTAGGTCTAGTCCCATTCCATTTCTGATTCCCAGAAGTTCTACAAGGCTCATCACTCCCTATCGGACTACTCCTATCCACGGCCATAAAATTCCCACCCATCACACTACTCTACATTACCTCCCCATCCCTGAACTCAACACTCTTAACTATCATAGCCCTCCTGTCAACAGCTGTAGGAGGATGAATAGGACTTAACCAGACACAAACCCGAAAAATCCTAGCCTTCTCCTCAATCTCACACCTAGGATGAATAGCCATCATCATCACTTATAGCCCAAAACTCGCCCTACTCAACTTCTACTTATATGCCCTAATAACCATGACAGTGTTCCTATCATTAAACACAATAAAAGCCTTAAAACTATCAACCCTAATAACCTCATGAACAAAAACCCCAGCAATTAGCACAATACTAATGCTCACCCTACTTTCCCTTGCAGGCCTTCCACCCCTTACAGGATTCCTACCAAAATGACTCATCATCCAAGAACTAACTAAACAAGAAATGGCCCCAGCAGCAATGATAATCTCACTCCTATCTTTACTAGGGCTATTCTTCTACCTACGCCTAACATACTGCACAGCAATCACGCTTCCCCCCCACACCACAAACTCCATAAAACAATGACATACTAACAAAACCACTAACCCAGCAATGGCCATCCTAACCACCATATCCCTTATTCTCCTCCCCATTTCCCCACTCATCCTACCCACTATCTAA
dumicola_URA_ANSP10241 ATGAACCCCCAAGCAAAACTAGTCTTCACCACTAGCCTCATTATAGGGACAACCATTACTATCTCAAGTAACCACTGAATTACCGCCTGAGCAGGACTCGAAATCAACACTCTAGCCATCCTCCCATTAATCTCAAAATCACACCACCCACGAGCCATCGAAGCCGCAACAAAATATTTTCTAGTACAATCAGCTGCTTCAGCTCTAGTCTTGTTCTCCAGCATAACCAACGCATGGTATACTGGACAATGGGATATCTCCCAAATAACACACCCCACTTCATGCGTAATCCTAACCACAGCCCTTGCAATAAAACTAGGCCTAGTCCCATTCCATTTCTGATTCCCAGAAGTACTACAAGGATCATCACTCCCTGTCGGACTACTCCTATCCACAGCCATAAAATTCCCACCAATCACATTACTCTACATAACTTCTCCATCCCTTAACTCAACGCTCTTAACCACTATAGCACTCCTGTCAGCAGCTGTAGGAGGATGAATAGGACTCAACCAAACACAAACTCGAAAAATTCTAGCCTTCTCTTCAATCTCACACCTAGGATGAATAGCCATCATCATCACTTATAGCCCAAAACTTGCCCTACTCAACTTCTACCTATATACCCTAATAACCATAACAGTGTTCCTATCACTAAATTCAATAAAAGCCCTAAAACTATCAACCCTAATAACCTCATGAACAAAAACCCCAGCAATTAGCACGATATTGATACTCACCTTACTTTCCCTCGCAGGCCTTCCACCCCTCACAGGATTCCTACCAAAATGACTTATCATCCAAGAACTAACTAAACAAGAAATAGCCCCAGCAGCAACAATAATCTCACTCCTCTCTCTACTAGGACTATTCTTCTACCTACGCCTGGCATACTGCACAGCAATCACACTTCCCCCCCACACCACAAACTCCATAAAACAATGACACATCAACAAAACTACTAACCCAACAATGGCCATCCTAACCACTATATCCCTCATTCTACTCCCCATCTCCCCACTTATCCTCCCCACTATTTAA
dumicola_PAR_KU3382 ATGAACCCCCAAGCAAAACTAGTCTTCACCACTAGCCTCATTATAGGGACAACCATTACTATCTCTGGTAACCACTGAATTACCGCCTGAGCAGGACTCGAAATCAACACTCTAGCCATCCTCCCATTAATCTCAAAATCACACCACCCACGAGCCATCGAAGCCGCAACAAAATATTTTCTAGTACAATCAGCTGCTTCAGCTCTAGTCTTGTTCTCCAGCATAACCAACGCATGGTATACTGGACAATGGGATATCTCCCAAATAACACACCCCACTTCATGCGTAATCCTAACCACAGCCCTTGCAATAAAACTAGGCCTAGTCCCATTCCATTTCTGATTCCCAGAAGTACTACAAGGATCATCACTCCCTGTCGGACTACTCCTATCCACAGCCATAAAATTCCCACCAATCACATTACTCTACATAACTTCTCCATCCCTTAACTCAACGCTCTTAACCACTATAGCACTCCTGTCAGCAGCTGTAGGAGGATGAATAGGACTCAACCAAACACAAACTCGAAAAATTCTAGCCTTCTCTTCAATCTCACACCTAGGATGAATAGCCATCATCATCACTTATAGCCCAAAACTTGCCCTACTCAACTTCTACCTATATACCCTAATAACCATAACAGTGTTCCTATCACTAAATTCAATAAAAGCCCTAAAACTATCAACCCTAATAACCTCATGAACAAAAACCCCAGCAATTAGCACGATATTGATACTCACCTTACTTTCCCTCGCAGGCCTTCCACCCCTCACAGGATTCCTACCAAAATGACTTATCATCCAAGAACTAACTAAACAAGAAATAGCCCCAGCAGCAACAATAATCTCACTCCTCTCTCTACTAGGACTATTCTTCTACCTACGCCTGGCATACTGCACAGCAATCACACTTCCCCCCCACACCACAAACTCCATAAAACAATGACACATCAACAAAACTACTAACCCAACAATGGCCATCCTAACCACTATATCCCTCATTCTACTCCCCATCTCCCCACTTATCCTCCCCACTATTTAA
dumicola_BOL_SantaCruz_alp177 ATGAACCCCCAAGCAAAACTAGTCTTCACCACTAGCCTCATTATAGGGACAACCATTACTATCTCAAGTAACCACTGAATTACCGCCTGAGCAGGACTCGAAATCAACACTCTAGCCATCCTCCCATTAATCTCAAAATCACACCACCCACGAGCCATCGAAGCCGCAACAAAATATTTTCTAGTACAATCAGCTGCTTCAGCTCTAGTCTTGTTCTCCAGCATAACCAACGCATGGTATACTGGACAATGGGATATCTCCCAAATAACACACCCCACTTCATGCGTAATCCTAACCACAGCCCTTGCAATAAAACTAGGCCTAGTCCCATTCCATTTCTGATTCCCAGAAGTACTACAAGGATCATCACTCCCTGTCGGACTACTCCTATCCACAGCCATAAAATTCCCACCAATCACATTACTCTACATAACTTCTCCATCCCTTAACTCAACGCTCTTAACCACTATAGCACTCCTGTCAGCAGCTGTAGGAGGATGAATAGGACTCAACCAAACACAAACTCGAAAAATTCTAGCCTTCTCTTCAATCTCACACCTAGGATGAATAGCCATCATCATCACTTATAGCCCAAAACTTGCCCTACTCAACTTCTACCTATATRCCCTAATAACCATAACAGTGTTCCTATCACTAAATTCAATAAAAGCCCTAAAACTATCAACCCTAATAACCTCATGAACAAAAACCCCAGCAATTAGCACGATATTGATACTCACCTTACTTTCCCTCGCAGGCCTTCCACCCCTCACAGGATTCCTACCAAAATGACTTATCATCCAAGAACTAACTAAACAAGAAATAGCCCCAGCAGCAACAATAATCTCACTCCTCTCTCTACTAGGACTATTCTTCTACCTACGCCTGGCATACTGCACAGCAATCACACTTCCCCCCCACACCACAAACTCCATAAAACAATGACACATCAACAAAACTACTAACCCAACAATGGCCATCCTAACCACTATATCCCTCATTCTACTCCCCATCTCCCCACTTATCCTCCCCACTATTTAA
dumicola_ARG_Corrientes_ZMUC129838 ATGAACCCCCAAGCAAAACTAGTCTTCACCACTAGCCTCATTATAGGGACAACCATTACTATCTCAAGTAACCACTGAATTACCGCCTGAGCAGGACTCGAAATCAACACTCTAGCCATCCTCCCATTAATCTCAAAATCACACCACCCACGAGCCATCGAAGCCGCAACAAAATATTTTCTAGTACAGTCAGCTGCTTCAGCTCTAGTCTTGTTCTCCAGCATAACCAACGCATGGTATACTGGACAATGGGATATCTCCCAAATAACACACCCCACTTCATGCGTAATCCTAACCACAGCCCTTGCAATAAAACTAGGCCTAGTCCCATTCCATTTCTGATTCCCAGAAGTACTACAAGGATCATCACTCCCTGTCGGACTACTCCTATCCACAGCCATAAAATTCCCACCAATCACATTACTCTACATAACTTCTCCATCCCTTAACTCAACGCTCTTAACCACTATAGCACTCCTGTCAGCAGCTGTAGGAGGATGAATAGGACTCAACCAAACACAAACTCGAAAAATTCTAGCCTTCTCTTCAATCTCACACCTAGGATGAATAGCCATCATCATCACTTATAGCCCAAAACTTGCCCTACTCAACTTCTACCTATATRCCCTAATAACCATAACAGTGTTCCTATCACTAAATTCAATAAAAGCCCTAAAACTATCAACCCTAATAACCTCATGAACAAAAACCCCAGCAATTAGCACGATATTGATACTCACCTTACTTTCCCTCGCAGGCCTTCCACCCCTCACAGGATTCCTACCAAAATGACTTATCATCCAAGAACTAACTAAACAAGAAATAGCCCCAGCAGCAACAATAATCTCACTCCTCTCTCTACTAGGACTATTCTTCTACCTACGCCTGGCATACTGCACAGCAATCACACTTCCCCCCCACACCACAAACTCCATAAAACAATGACACATCAACAAAACTACTAACCCAACAATGGCCATCCTAACCACTATATCCCTCATTCTACTCCCCATCTCCCCACTTATCCTCCCCACTATTTAA
dumicola_SantaCruz_Bol_B14443 ATGAACCCCCAAGCAAAACTAGTCTTCACCACTAGCCTCATTATAGGGACAACCATTACTATCTCAAGTAACCACTGAATTACCGCCTGAGCAGGACTCGAAATCAACACTCTAGCCATCCTCCCATTAATCTCAAAATCACACCACCCACGAGCCATCGAAGCCGCAACAAAATATTTTCTAGTACAATCAGCTGCTTCAGCTCTAGTCTTGTTCTCCAGCATAACCAACGCATGGTATACTGGACAATGGGATATCTCCCAAATAACACACCCCACTTCATGCGTAATCCTAACCACAGCCCTTGCAATAAAACTAGGCCTAGTCCCATTCCATTTCTGATTCCCAGAAGTACTACAAGGATCATCACTCCCTGTCGGACTACTCCTATCCACAGCCATAAAATTCCCACCAATCACATTACTCTACATAACTTCTCCATCCCTTAACTCAACGCTCTTAACCACTATAGCACTCCTGTCAGCAGCTGTAGGAGGATGAATAGGACTCAACCAAACACAAACTCGAAAAATTCTAGCCTTCTCTTCAATCTCACACCTAGGATGAATAGCCATCATCATCACTTATAGCCCAAAACTTGCCCTACTCAACTTCTACCTATATACCCTAATAACCATAACAGTGTTCCTATCACTAAATTCAATAAAAGCCCTAAAACTATCAACCCTAATAACCTCATGAACAAAAACCCCAGCAATTAGCACGATATTGATACTCACCTTACTTTCCCTCGCAGGCCTTCCACCCCTCACAGGATTCCTACCAAAATGACTTATCATCCAAGAACTAACTAAACAAGAAATAGCCCCAGCAGCAACAATAATCTCACTCCTCTCTCTACTAGGACTATTCTTCTACCTACGCCTGGCATACTGCACAGCAATCACACTTCCCCCCCACACCACAAACTCCATAAAACAATGACACATCAACAAAGCTACTAACCCAACAATGGCCATCCTAACCACTATATCCCTCATTCTACTCCCCATCTCCCCACTTATCCTCCCCACTATTTAA
dumicola_SantaCruz_Bol_B14684 ATGAACCCCCAAGCAAAACTAGTCTTCACCACTAGCCTCATTATAGGGACAACCATTACTATCTCAAGTAACCACTGAATTACCGCCTGAGCAGGACTCGAAATCAACACTCTAGCCATCCTCCCATTAATCTCAAAATCACACCACCCACGAGCCATCGAAGCCGCAACAAAATATTTTCTAGTACAATCAGCTGCTTCAGCTCTAGTCTTGTTCTCCAGCATAACCAACGCATGGTATACTGGACAATGGGATATCTCCCAAATAACACACCCCACTTCATGCGTAATCCTAACCACAGCCCTTGCAATAAAACTAGGCCTAGTCCCATTCCATTTCTGATTCCCAGAAGTACTACAAGGATCATCACTCCCTGTCGGACTACTCCTATCCACAGCCATAAAATTCCCACCAATCACATTACTCTACATAACTTCTCCATCCCTTAACTCAACGCTCTTAACCACTATAGCACTCCTGTCAGCAGCTGTAGGAGGATGAATAGGACTCAACCAAACACAAACTCGAAAAATTCTAGCCTTCTCTTCAATCTCACACCTAGGATGAATAGCCATCATCATCACTTATAGCCCAAAACTTGCCCTACTCAACTTCTACCTATATACCCTAATAACCATAACAGTGTTCCTATCACTAAATTCAATAAAAGCCCTAAAACTATCAACCCTAATAACCTCATGAACAAAAACCCCAGCAATTAGCACGATATTGATACTCACCTTACTTTCCCTCGCAGGCCTTCCACCCCTCACAGGATTCCTACCAAAATGACTTATCATCCAAGAACTAACTAAACAAGAAATAGCCCCAGCAGCAACAATAATCTCACTCCTCTCTCTACTAGGACTATTCTTCTACCTACGCCTGGCATACTGCACAGCAATCACACTTCCCCCCCACACCACAAACTCCATAAAACAATGACACATCAACAAAGCTACTAACCCAACAATGGCCATCCTAACCACTATATCCCTCATTCTACTCCCCATCTCCCCACTTATCCTCCCCACTATTTAA
dumicola_SantaCruz_Bol_B19105 ATGAACCCCCAAGCAAAACTAGTCTTCACCACTAGCCTCATTATAGGGACAACCATTACTATCTCAAGTAACCACTGAATTACCGCCTGAGCAGGACTCGAAATCAACACTCTAGCCATCCTCCCATTAATCTCAAAATCACACCACCCACGAGCCATCGAAGCCGCAACAAAATATTTTCTAGTACAATCAGCTGCTTCAGCTCTAGTCTTGTTCTCCAGCATAACCAACGCATGGTATACTGGACAATGGGATATCTCCCAAATAACACACCCCACTTCATGCGTAATCCTAACCACAGCCCTTGCAATAAAACTAGGCCTAGTCCCATTCCATTTCTGATTCCCAGAAGTACTACAAGGATCATCACTCCCTGTCGGACTACTCCTATCCACAGCCATAAAATTCCCACCAATCACATTACTCTACATAACTTCTCCATCCCTTAACTCAACGCTCTTAACCACTATAGCACTCCTGTCAGCAGCTGTAGGAGGATGAATAGGACTCAACCAAACACAAACTCGAAAAATTCTAGCCTTCTCTTCAATCTCACACCTAGGATGAATAGCCATCATCATCACTTATAGCCCAAAACTTGCCCTACTCAACTTCTACCTATATACCCTAATAACCATAACAGTGTTCCTATCACTAAATTCAATAAAAGCCCTAAAACTATCAACCCTAATAACCTCATGAACAAAAACCCCAGCAATTAGCACGATATTAATACTCACCTTACTTTCCCTCGCAGGCCTTCCACCCCTCACAGGATTCCTACCAAAATGACTTATCATCCAAGAACTAACTAAACAAGAAATAGCCCCAGCAGCAACAATAATCTCACTCCTCTCTCTACTAGGACTATTCTTCTACCTACGCCTGGCATACTGCACAGCAATCACACTTCCCCCCCACACCACAAACTCCATAAAACAATGACACATCAACAAAGCTACTAACCCAACAATGGCCATCCTAACCACTATATCCCTCATTCTACTCCCCATCTCCCCACTTATCCTCCCCACTATTTAA
dumicola_B6595 ATGAACCCCCAAGCAAAACTAGTCTTCACCACTAGCCTCATTATAGGGACAACCATTACTATCTCAAGTAACCACTGAATTACCGCCTGAGCAGGACTCGAAATCAACACTCTAGCCATCCTCCCATTAATCTCAAAATCACACCACCCACGAGCCATCGAAGCCGCAACAAAATATTTTCTAGTACAATCAGCTGCTTCAGCTCTAGTCTTGTTCTCCAGCATAACCAACGCATGGTATACTGGACAATGGGATATCTCCCAAATAACACACCCCACTTCATGCGTAATCCTAACCACAGCCCTTGCAATAAAACTAGGCCTAGTCCCATTCCATTTCTGATTCCCAGAAGTACTACAAGGATCATCACTCCCTGTCGGACTACTCCTATCCACAGCCATAAAATTCCCACCAATCACATTACTCTACATAACTTCTCCATCCCTTAACTCAACGCTCTTAACCACTATAGCACTCCTGTCAGCAGCTGTAGGAGGATGAATAGGACTCAACCAAACACAAACTCGAAAAATTCTAGCCTTCTCTTCAATCTCACACCTAGGATGAATAGCCATCATCATCACTTATAGCCCAAAACTTGCCCTACTCAACTTCTACCTATATACCCTAATAACCATAACAGTGTTCCTATCACTAAATTCAATAAAAGCTCTAAAACTATCAACCCTAATAACCTCATGAACAAAAACCCCAGCAATTAGCACGATATTGATACTCACCTTACTTTCCCTCGCAGGCCTTCCACCCCTCACAGGATTCCTACCAAAATGACTTATCATCCAAGAACTAACTAAACAAGAAATAGCCCCAGCAGCAACAATAATCTCACTCCTCTCTCTACTAGGACTATTCTTCTACCTACGCCTGGCATACTGCACAGCAATCACACTTCCCCCCCACACCACAAACTCCATAAAACAATGACACATCAACAAAACTACTAACCCAACAATGGCCATCCTAACCACTATATCCCTCATTCTACTCCCCATCTCCCCACTTATCCTCCCCACTATTTAA
dumicola_SantaCruz_Bol_B38105 ATGAACCCCCAAGCAAAACTAGTCTTCACCACTAGCCTCATTATAGGGACAACCATTACTATCTCAAGTAACCACTGAATTACCGCCTGAGCAGGACTCGAAATCAACACTCTAGCCATCCTCCCATTAATCTCAAAATCACACCACCCACGAGCCATCGAAGCCGCAACAAAATATTTCCTAGTACAATCAGCTGCTTCAGCTCTAGTCTTGTTCTCCAGCATAACCAACGCATGATATACTGGACAATGGGATATCTCCCAAATAACACACCCCACTTCATGCGTAATCCTAACCACAGCCCTTGCAATAAAACTAGGCCTAGTCCCATTCCATTTCTGATTCCCAGAAGTACTACAAGGATCATCACTCCCTGTCGGTCTACTCCTATCCACAGCTATAAAATTCCCACCAATCACATTACTCTACATAACTTCTCCATCCCTTAACTCAACGCTCTTAACCACTATAGCACTCCTGTCAACAGCTGTAGGAGGATGAATAGGACTCAACCAAACACAAACTCGAAAAATTCTAGCCTTCTCTTCAATCTCACACCTAGGATGAATAGCCATCATCATCACTTATAGCCCAAAACTTGCCCTACTCAACTTCTACCTATATACCCTAATAACCATAACAGTGTTCCTATCACTAAATTCAATAAAAGCCCTAAAACTATCAACCCTAATAACCTCATGAACAAAAACCCCAGCAATTAGCACGATATTGATACTCACCTTACTTTCCCTCGCAGGCCTTCCACCCCTCACAGGATTCCTACCAAAATGACTTATCATCCAAGAACTAACTAAACAAGAAATAGCCCCAGCAGCAACAATAATCTCACTCCTCTCTCTACTAGGACTATTCTTCTACCTACGCCTGGCATACTGCACAGCAATCACACTTCCCCCCCACACCACAAACTCCATAAAACAATGACACATCAACAAAACTACTAACCCAACAATGGCCATCCTAACCACTATATCCCTCATTCTACTCCCCATCTCCCCACTTATCCTCCCCACTATTTAA
lactea_ARG_Misiones_FMNH311045 ATGAACCCCCAAGCAAAACTAGTCTTCACCACTAGCCTTGTCATAGGAACTACCATCACCATCTCAAGCAACCACTGAATTACGGCCTGAGCAGGACTCGAAATCAACACTCTAGCCATCCTCCCATTAATCTCAAAATCACATCACCCACGAGCCATCGAAGCTGCAACAAAGTACTTTTTAGTACAGTCAGCTGCTTCAGCCCTAGTCCTATTCTCCAGCATGACCAACGCGTGGTACACCGGACAATGAGATATCTCTCAAATAACACACCCCACTTCGTGCGCAATCCTAACCACAGCCCTTGCAATAAAACTAGGCCTAGTCCCATTCCACTTCTGATTCCCAGAAGTGTTACAAGGCTCATCACTCCCCGTTGGACTACTCCTATCCACAGCCATAAAGTTCCCACCAATCACGCTACTCTACATAACTTCCCCATCCCTAAACTCAACACTCCTGACCACTATAGCACTCCTGTCGACAGCTGT?GG?GG??GAAT?GG??TTAA?CA?ACACAAACCCGAAAAATCCTAGCCTTCTCCTCAATCTCGCACCTAGGGTGAATAGCCATCATTATCACCTATAGCCCAAAACTTGCTCTACTCAACTTCTACCTATATGCCCTAATAACCATGACAGTGTTCCTATCACTAAACATAATAAAAGCCCTAAAACTATCAACCCTAATAACTTCATGAACAAAAACCCCAGCAGTCAGCACAATACTAATGCTCACCTTACTTTCCCTCGCAGGCCTTCCACCCCTTACAGGATTCCTACCAAAATGACTCATCATCCAAGAGCTAACTAAACAAGAAATAGCCCCAGCAGCAACAATGATCTCACTCCTCTCCTTACTAGGACTATTCTTCTACCTACGCCTAGCATACTGCACAGCAATTACACTTCCCCCTCACACTACAAACTCCATAAAACAATGACATGTCAACAAGACCACTAACCCAACAATAGCCATCCTATCCACTATATCCCTCATCCTCCTCCCCATCTCCCCACTCATCCTACCTACCATTTAA
caerulea_US_OK_jk04537                  ATGAACCCCCAAGCAAAACTAGTCTTCACCACTAGCCTCATCCTAGGAACAACTATTACTATCTCAAGCAACCACTGAATCATGGCCTGAGCCGGACTCGAAATCAACACTCTAGCCATCCTCCCACTAATCTCAAAATCACACCACCCACGAGCCATCGAAGCGGCAACAAAATACTTCCTAGTACAATCAGCTGCTTCAGCCCTAGTCTTATTCTCCAGCATGACCAACGCATGGTACACCGGACAATGAGATATCTCCCAAATAACACACCCCACCTCATGCCTAATCCTAACCACAGCCCTCGCAATAAAACTAGGCCTAGTCCCCTTTCACTTTTGATTTCCAGAAGTACTGCAAGGCGCATCACTGCCCATCGGACTGCTCCTATCAACAGCCATAAAATTCCCACCAATCACATTACTCTACATAACTTCCCCATCCCTGAATTCAACACTCTTAACCACTATAGCACTTCTATCAGCAGCTGTAGGAGGGTGAATAGGGCTTAACCAAACACAGACCCGAAAAATCCTAGCCTTCTCCTCAATCTCACACCTAGGATGAATGAGCATCATTATCACCTATAGCCCAAAACTCGCCCTACTCAACTTCTACCTATACACCCTAATGACCATAGCAGTATTCCTGTCACTAAATGCAATAAAAGCCCTAAAACTATCAACCCTAATAACCGCATGAACAAAAACCCCAGCAATTAGCACAATACTATTACTTACCTTACTCTCCCTCGCAGGCCTTCCGCCCCTTACAGGATTCTTACCAAAATGACTTATCCTCCAAGAACTTACTAAACAAGAAATGGCCCCAGCGGCAACAATAATCGCACTCCTTTCCCTACTAAGCTTATTTTTCTACCTACGTCTGGCATACTGCACAGCAATTACACTCCCCCCTCACACCACAAACTCCATAAAACAATGGCAAGTCAACAAAACTACTAACTCAACAATGGCCATTCTAACCACTATGTCCCTCATACTTCTCCCTATTTCCCCACTTATCTTACCCACCATCTAA
caerulea_US_OK_jk04553                  ATGAACCCCCAAGCAAAACTAGTCTTCACCACTAGCCTCATCCTAGGAACAACTATTACTATCTCAAGCAACCACTGAATCATGGCCTGAGCCGGACTCGAAATCAACACTCTAGCCATCCTCCCACTAATCTCAAAATCACACCACCCACGAGCCATCGAAGCAGCAACAAAATACTTCCTAGTACAATCAGCTGCTTCAGCCCTAGTCTTATTCTCCAGCATGACCAACGCATGGTACACCGGACAATGAGATATCTCCCAAATAACACACCCCACCTCATGCCTAATCCTAACCACAGCCCTCGCAATAAAACTAGGCCTAGTCCCCTTTCACTTTTGATTTCCAGAAGTACTGCAAGGCGCATCACTGCCCATCGGACTGCTCCTATCAACAGCCATAAAATTCCCACCAATCACATTACTCTACATAACTTCCCCATCCCTGAATTCAACACTCTTAACCACTATAGCACTTCTATCAGCAGCTGTAGGAGGGTGAATAGGGCTTAACCAAACACAGACCCGAAAAATCCTAGCCTTCTCCTCAATCTCACACCTAGGATGAATGAGCATCATTATCACCTATAGCCCAAAACTCGCCCTACTCAACTTCTACCTATACACCCTAATGACCATAGCAGTATTCCTATCACTAAATGCAATAAAAGCCCTAAAACTATCAACCCTAATAACCGCATGAACAAAAACCCCAGCAATTAGCACAATACTATTACTTACCTTACTCTCCCTCGCAGGCCTTCCGCCCCTTACAGGATTCTTACCAAAATGACTTATCCTCCAAGAACTTACTAAACAAGAAATGGCCCCAGCGGCAACAATAATCGCACTCCTTTCCCTACTAAGCTTATTTTTCTATCTACGTCTGGCATACTGCACAGCAATTACACTCCCCCCTCACACCACAAACTCCATAAAACAATGGCAAGTCAACAAAACTACTAACTCAACAATGGCCATTCTAACCACTATGTCCCTCATACTTCTCCCTATTTCCCCACTTATCTTACCCACCATCTAA
caerulea_US_KS_jmd360                   ATGAACCCCCAAGCAAAACTAGTCTTCACCACTAGCCTCATCCTAGGAACAACTATTACTATCTCAAGCAACCACTGAATCATGGCCTGAGCCGGACTCGAAATCAACACTCTAGCCATCCTCCCACTAATCTCAAAATCACACCACCCACGAGCCATCGAAGCAGCAACAAAATACTTCCTAGTACAATCAGCTGCTTCAGCCCTAGTCTTATTCTCCAGCATGACCAACGCATGGTACACCGGACAATGAGATATCTCCCAAATAACACACCCCACCTCATGCCTAATCCTAACCACAGCCCTCGCAATAAAACTAGGCCTAGTCCCCTTTCACTTTTGATTTCCAGAAGTACTGCAAGGCGCATCACTGCCCATCGGACTGCTCCTATCAACAGCCATAAAATTCCCACCAATCACATTACTCTACATAACTTCCCCATCCCTGAATTCAACACTCTTAACCACTATAGCACTTCTATCAGCAGCTGTAGGAGGGTGAATAGGGCTTAACCAAACACAGACCCGAAAAATCCTAGCCTTCTCCTCAATCTCACACCTAGGATGAATGAGCATCATTATCACCTATAGCCCAAAACTCGCCCTACTCAACTTCTACCTATACACCCTAATGACCATAGCAGTATTCCTGTCACTAAATGCAATAAAAGCCCTAAAACTATCAACCCTAATAACCGCATGAACAAAAACCCCAGCAATTAGCACAATACTATTACTTACCTTACTCTCCCTCGCAGGCCTTCCGCCCCTTACAGGATTCTTACCAAAATGACTCATCCTCCAAGAACTTACTAAACAAGAAATGGCCCCAGCGGCAACAATAATCGCACTCCTTTCCCTACTAAGCTTATTTTTCTATCTACGTCTGGCATACTGCACAGCAATTACACTCCCCCCTCACACCACAAACTCCATAAAACAATGGCAAGTCAACAAAACTACTAACCCAACAATGGCCATTCTAACCACTATGTCCCTCATACTTCTCCCTATTTCCCCACTTATCTTGCCCACCATCTAA
caerulea_US_AZ_jk01444                  ATGAACCCCCAAGCAAAACTAGTCTTCACCACTAGCCTCATCCTAGGAACAACTATTACTATCTCAAGTAACCACTGAATCATGGCCTGAGCCGGACTCGAAATCAACACTCTAGCCATCCTCCCACTAATCTCAAAATCACACCACCCACGAGCCATCGAAGCAGCAACAAAATACTTCCTAGTACAGTCAGCTGCTTCGGCCCTAGTCTTATTCTCCAGCATGACCAACGCATGGTACACCGGACAATGGGATATTTCCCAAATAACACACCCCACCTCATGCCTAATCCTAACCACAGCCCTCGCAATAAAACTAGGCCTAGTCCCCTTTCACTTTTGATTTCCAGAAGTACTGCAAGGCGCATCATTGCCCATCGGACTACTCCTATCAACAGCCATAAAATTCCCACCAATCACATTACTTTACATAACTTCCCCATCCCTGAATTCAACACTCTTAACCACTATAGCACTTCTATCAGCAGCTGTAGGAGGATGAATAGGGCTTAACCAAACACAGACCCGAAAAATCCTAGCCTTCTCCTCAATCTCACACCTAGGATGAATGAGCATCATTATCACCTATAGCCCAAAACTCGCCCTACTCAACTTCTATCTATATACCCTAATAACCATAGCAGTATTCCTGTCACTAAATGCAATAAAAGCCCTAAAACTATCGACCCTAATAACCGCATGAACAAAAACCCCAGCAATTAGCACGATACTAATACTTACCTTACTCTCCCTCGCAGGCCTTCCACCCCTTACAGGGTTCTTACCAAAATGACTTATCCTCCAAGAACTAACTAAACAAGAAATAGCCCCAGCGGCAACGATAATCGCACTCCTTTCCCTACTAAGTTTATTTTTCTATCTACGCCTGGCATACTGCACAGCAATTACACTCCCCCCTCATACCACAAACTCCATAAAACAATGGCAAATCAACAAAACTACTAACTCAACAATGGCCATCCTAACCACTATGTCCCTCATACTTCTCCCTATTTCCCCACTTATCCTACCCACCATCTAA
caerulea_US_NV_jk03097                  ATGAACCCCCAAGCAAAACTAGTCTTCACCACTAGCCTCATCCTAGGAACAACTATTACTATCTCAAGTAACCACTGAATCACGGCCTGAGCCGGACTCGAAATCAACACTCTAGCCATCCTCCCACTAATCTCAAAATCACACCACCCACGAGCCATCGAAGCAGCAACAAAATACTTCCTAGTACAGTCAGCTGCTTCGGCCCTAGTCTTATTCTCCAGCATGACCAACGCATGGTACACCGGACAATGGGATATTTCCCAAATAACACACCCCACCTCATGCCTAATCCTAACCACAGCCCTCGCAATAAAACTAGGCCTAGTCCCCTTTCACTTTTGATTTCCAGAAGTACTGCAAGGCGCATCATTGCCCATCGGACTACTCCTATCAACAGCCATAAAATTCCCACCAATCACATTACTTTACATAACTTCCCCATCCCTGAATTCAACACTCTTAACCACTATAGCACTTCTATCAGCAGCTGTAGGAGGATGAATAGGGCTTAACCAAACACAGACCCGAAAAATCCTAGCCTTCTCCTCAATCTCACACCTAGGATGAATGAGCATCATTATCACCTATAGCCCAAAACTCGCCCTACTCAACTTCTATCTATATACCCTAATAACCATAGCAGTATTCCTGTCACTAAATGCAATAAAAGCCCTAAAACTATCGACCCTAATAACCGCATGAACAAAAACCCCAGCAATTAGCACGATACTAATACTTACCTTACTCTCCCTCGCAGGCCTTCCACCCCTTACAGGGTTCTTACCAAAATGACTTATCCTCCAAGAACTAACTAAACAAGAAATAGCCCCAGCGGCAACGATAATCGCACTCCTTTCCCTACTAAGTTTATTTTTCTATCTACGCCTGGCATACTGCACAGCAATTACACTCCCCCCTCATACCACAAACTCCATAAAACAATGGCAAATCAACAAAACTACTAACTCAACAATGGCCATCCTAACCACTATGTCCCTCATACTTCTCCCTATTTCCCCACTTATCCTACCCACCATCTAA
caerulea_US_NV_dhb5152                  ATGAACCCCCAAGCAAAACTAGTCTTCACCACTAGCCTCATCCTAGGAACAACTATTACTATCTCAAGTAACCACTGAATCACGGCCTGAGCCGGACTCGAAATCAACACTCTAGCCATCCTCCCACTAATCTCAAAATCACACCACCCACGAGCCATCGAAGCAGCAACAAAATACTTCCTAGTACAGTCAGCTGCTTCGGCCCTAGTCTTATTCTCCAGCATGACCAACGCATGGTACACCGGACAATGGGATATTTCCCAAATAACACACCCCACCTCATGCCTAATCCTAACCACAGCCCTCGCAATAAAACTAGGCCTAGTCCCCTTTCACTTTTGATTTCCAGAAGTACTGCAAGGCGCATCATTGCCCATCGGACTACTCCTATCAACAGCCATAAAATTCCCACCAATCACATTACTTTACATAACTTCCCCATCCCTGAATTCAACACTCTTAACCACTATAGCACTTCTATCAGCAGCTGTAGGAGGATGAATAGGGCTTAACCAAACACAGACCCGAAAAATCCTAGCCTTCTCCTCAATCTCACACCTAGGATGAATGAGCATCATTATCACCTATAGCCCAAAACTCGCCCTACTCAACTTCTATCTATATACCCTAATAACCATAGCAGTATTCCTGTCACTAAATGCAATAAAAGCCCTAAAACTATCGACCCTAATAACCGCATGAACAAAAACCCCAGCAATTAGCACGATACTAATACTTACCTTACTCTCCCTCGCAGGCCTTCCACCCCTTACAGGGTTCTTACCAAAATGACTTATCCTCCAAGAACTAACTAAACAAGAAATAGCCCCAGCGGCAACGATAGTCGCACTCCTTTCCCTACTAAGTTTATTTTTCTATCTACGCCTGGCATACTGCACAGCAATTACACTCCCCCCTCATACCACAAACTCCATAAAACAATGGCAAATCAACAAAACTACTAACTCAACAATGGCCATCCTAACCACTATGTCCCTCATACTTCTCCCTATTTCCCCACTTATCCTACCCACCATCTAA
caerulea_US_CO_dhb2301                  ATGAACCCCCAAGCAAAACTAGTCTTCACCACTAGCCTCATCCTAGGAACAACTATTACTATCTCAAGTAACCACTGAATCATGGCCTGAGCCGGACTCGAAATCAACACTCTAGCCATCCTCCCACTAATCTCAAAATCACACCACCCACGAGCCATCGAAGCAGCAACAAAATACTTCCTAGTACAGTCAGCTGCTTCGGCCCTAGTCTTATTCTCCAGCATGACCAACGCATGGTACACCGGACAATGGGATATTTCCCAAATAACACACCCCACCTCATGCCTAATCCTAACCACAGCCCTCGCAATAAAACTAGGCCTAGTCCCCTTTCACTTTTGATTTCCAGAAGTACTGCAAGGCGCATCATTGCCCATCGGACTACTCCTATCAACAGCCATAAAATTCCCACCAATCACATTACTTTACATAACTTCCCCATCCCTGAATTCAACACTCTTAACCACTATAGCACTTCTATCAGCAGCTGTAGGAGGATGAATAGGGCTTAACCAAACACAGACCCGAAAAATCCTAGCCTTCTCCTCAATCTCACACCTAGGATGAATGAGCATCATTATCACCTATAGCCCAAAACTCGCCCTACTCAACTTCTATCTATATACCCTAATAACCATAGCAGTATTCCTGTCACTAAATGCAATAAAAGCCCTAAAACTATCGACCCTAATAACCGCATGAACAAAAACCCCAGCAATTAGCACGATACTAATACTTACCTTACTCTCCCTCGCAGGCCTTCCACCCCTTACAGGGTTCTTACCAAAATGACTTATCCTCCAAGAACTAACTAAACAAGAAATAGCCCCAGCGGCAACGATAATCGCACTCCTTTCCCTACTAAGTTTATTTTTCTATCTACGCCTGGCATACTGCACAGCAATTACACTCCCCCCTCATACCACAAACTCCATAAAACAATGGCAAATCAACAAAACTACTAACTCAACAATGGCCATCCTAACCACTATGTCCCTCATACTTCTCCCTATTTCCCCACTTATCCTACCCACCATCTAA
caerulea_MX_BC_Sur_mgl273                ATGAACCCCCAAGCAAAACTAGTCTTCACCACTAGCCTCATCCTAGGAACAACCATTACTATCTCAAGTAACCACTGAATCACGGCCTGAGCCGGACTCGAAATCAACACTCTAGCCATCCTCCCACTAATCTCAAAATCACACCACCCACGAGCCATCGAAGCAGCAACAAAATACTTCCTGGTACAATCAGCTGCTTCAGCCCTAGTCTTATTCTCCAGCATGACCAACGCATGGTACACCGGACAATGAGATATTTCCCAAATGACACACCCCACCTCATGCCTAATCCTAACCACAGCCCTCGCAATAAAACTAGGCCTAGTCCCCTTTCACTTTTGATTTCCAGAAGTACTGCAAGGCGCATCACTGCCCATCGGACTACTCCTATCAACAGCCATAAAATTCCCACCAATCACATTACTTTACATAACTTCCCCATCCCTGAATTCAACACTCTTGACCACTATAGCACTTCTATCAGCAGCTGTAGGGGGGTGAATGGGACTTAACCAAACACAAACCCGAAAAATCCTAGCCTTCTCCTCAATCTCACACCTAGGATGAATGAGCATCATTATCACCTACAGCCCAAAACTCGCCCTACTCAACTTCTATCTATACACCCTAATGACCATAGCAGTATTCCTGTCACTAAATGCAATAAAAGCCCTAAAACTATCAACCCTAATAACCGCATGAACAAAAACCCCAGCAATTAGCACAATACTAATACTTACCTTACTCTCCCTCGCAGGCCTCCCACCCCTTACAGGGTTCTTACCAAAATGACTTATCCTCCAAGAACTAACTAAACAAGAAATAGCCCCAGCGGCAACGATAATCGCACTTCTTTCCCTACTAAGTCTATTTTTCTACCTACGTCTGGCATACTGCACAGCAATTACACTCCCCCCTCACACCACAAACTCCATAAAACAATGGCAGGTCAACAAAACTACTAACTCAACAATGGCCATCCTAACCACTATGTCCCTCATACTTCTCCCTATTTCCCCACTTATCCTACCCACCATCTAA
caerulea_MX_BC_Sur_mgl274                ???????????????????????????ACCACTAGCCTCATCCTAGGAACAACCATTACTATCTCAAGTAACCACTGAATCACGGCCTGAGCCGGACTCGAAATCAACACTCTAGCCATCCTCCCACTAATCTCAAAATCACACCACCCACGAGCCATCGAAGCAGCAACAAAATACTTCCTGGTACAATCAGCTGCTTCAGCCCTAGTCTTATTCTCCAGCATGACCAACGCATGGTACACCGGACAATGAGATATTTCCCAAATGACACACCCCACCTCATGCCTAATCCTAACCACAGCCCTCGCAATAAAACTAGGCCTAGTCCCCTTTCACTTTTGATTTCCAGAAGTACTGCAAGGCGCATCACTGCCCATCGGACTACTCCTATCAACAGCCATAAAATTCCCACCAATCACATTACTTTACATAACTTCCCCATCCCTGAATTCAACACTCTTGACCACTATAGCACTTCTATCAGCAGCTGTAGGGGGGTGAATGGGACTTAACCAAACACAAACCCGAAAAATCCTAGCCTTCTCCTCAATCTCACACCTAGGATGAATGAGCATCATTATCACCTACAGCCCAAAACTCGCCCTACTCAACTTCTATCTATACACCCTAATGACCATAGCAGTATTCCTGTCACTAAATGCAATAAAAGCCCTAAAACTATCAACCCTAATAACCGCATGAACAAAAACCCCAGCAATTAGCACAATACTAATACTTACCTTACTCTCCCTCGCAGGCCTCCCACCCCTTACAGGGTTCTTACCAAAATGACTTATCCTCCAAGAACTAACTAAACAAGAAATAGCCCCAGCGGCAACGATAATCGCACTTCTTTCCCTACTAAGTCTATTTTTCTACCTACGTCTGGCATACTGCACAGCAATTACACTCCCCCCTCACACCACAAACTCCATAAAACAATGGCAGGTCAACAAAACTACTAACTCAACAATGGCCATCCTAACCACTATGTCCCTCATACTTCTCCCTATTTCCCCACTTATCCTACCCACCATCTAA
caerulea_MX_BC_Sur_mgl275                ATGAACCCCCAAGCAAAACTAGTCTTCACCACTAGCCTCATCCTAGGAACAACCATTACTATCTCAAGTAACCACTGAATCACGGCCTGAGCCGGACTCGAAATCAACACTCTAGCCATCCTCCCACTAATCTCAAAATCACACCACCCACGAGCCATCGAAGCAGCAACAAAATACTTCCTGGTACAATCAGCTGCTTCAGCCCTAGTCTTATTCTCCAGCATGACCAACGCATGGTACACCGGACAATGAGATATTTCCCAAATGACACACCCCACCTCATGCCTAATCCTAACCACAGCCCTCGCAATAAAACTAGGCCTAGTCCCCTTTCACTTTTGATTTCCAGAAGTACTGCAAGGCGCATCACTGCCCATCGGACTACTCCTATCAACAGCCATAAAATTCCCACCAATCACATTACTTTACATAACTTCCCCATCCCTGAATTCAACACTCTTGACCACTATAGCACTTCTATCAGCAGCTGTAGGGGGGTGAATGGGACTTAACCAAACACAAACCCGAAAAATCCTAGCCTTCTCCTCAATCTCACACCTAGGATGAATGAGCATCATTATCACCTACAGCCCAAAACTCGCCCTACTCAACTTCTATCTATACACCCTAATGACCATAGCAGTATTCCTGTCACTAAATGCAATAAAAGCCCTAAAACTATCAACCCTAATAACCGCATGAACAAAAACCCCAGCAATTAGCACAATACTAATACTTACCTTACTCTCCCTCGCAGGCCTCCCACCCCTTACAGGGTTCTTACCAAAATGACTTATCCTCCAAGAACTAACTAAACAAGAAATAGCCCCAGCGGCAACGATAATCGCACTTCTTTCCCTACTAAGTCTATTTTTCTACCTACGTCTGGCATACTGCACAGCAATTACACTCCCCCCTCACACCACAAACTCCATAAAACAATGGCAGGTCAACAAAACTACTAACTCAACAATGGCCATCCTAACCACTATGTCCCTCATACTTCTCCCTATTTCCCCACTTATCCTACCCACCATCTAA
caerulea_US_MN_92190                    ATGAACCCCCAAGCAAAACTAGTCTTCACCACTAGCCTCATCCTAGGAACAACTATTACTATCTCAAGCAACCACTGAATCATGGCCTGAGCCGGACTCGAAATCAACACTCTAGCCATCCTCCCACTAATCTCAAAATCACACCACCCACGAGCCATCGAAGCAGCAACAAAATACTTCCTAGTACAATCAGCTGCTTCAGCCCTAGTCTTATTCTCCAGCATGACCAACGCATGGTACACCGGACAATGAGATATCTCCCAAATAACACACCCCACCTCATGCCTAATCCTAACCACAGCCCTCGCAATAAAACTAGGCCTAGTCCCCTTTCACTTTTGATTTCCAGAAGTACTGCAAGGCGCATCACTGCCCATCGGACTGCTCCTATCAACAGCCATAAAATTCCCACCAATCACATTACTCTACATAACTTCCCCATCCCTGAATTCAACACTCTTAACCACTATAGCACTTCTATCAGCAGCTGTAGGAGGGTGAATAGGGCTTAACCAAACACAGACCCGAAAAATCCTAGCCTTCTCCTCAATCTCACACCTAGGATGAATGAGCATCATTATCACCTATAGCCCAAAACTCGCCCTACTCAACTTCTACCTATACACCCTAATGACCATAGCAGTATTCCTGTCACTAAATGCAATAAAAGCCCTAAAACTATCAACCCTAATAACCGCATGAACAAAAACCCCAGCAATTAGCACAATACTATTACTTACCTTACTCTCCCTCGCAGGCCTTCCGCCCCTTACAGGATTCTTACCAAAATGACTTATCCTCCAAGAACTTACTAAACAAGAAATGGCCCCAGCGGCAACAATAATCGCACTCCTTTCCCTACTAAGCTTATTTTTCTATCTACGTCTGGCATACTGCACAGCAATTACACTCCCCCCTCACACCACAAACTCCATAAAACAATGGCAAGTCAACAAAACTACTAACTCAACAATGGCCATTCTAACCACTATGTCCCTCATACTTCTCCCTATTTCCCCACTTATCTTACCCACCATCTAA
caerulea_BAH_Abaco_nkk900               ATGAACCCCCAAGCAAAACTAGTCTTCACCACTAGCCTCATCCTAGGAACAACTATTACTATCTCAAGCAACCACTGAATCATGGCCTGAGCCGGACTCGAAATCAACACTCTAGCCATCCTCCCACTAATCTCAAAATCACACCACCCACGAGCCATCGAAGCAGCAACAAAATACTTCCTAGTACAATCAGCTGCTTCAGCCCTAGTCTTATTCTCCAGCATGACCAACGCATGGTACACCGGACAATGAGATATTTCCCAAATAACACACCCCACCTCATGCCTAATCCTAACCACAGCCCTCGCAATAAAACTAGGCCTAGTCCCCTTTCACTTTTGATTTCCAGAAGTACTGCAAGGCGCATCACTGCCCATCGGACTGCTCCTATCAACAGCCATAAAATTCCCACCAATCACATTACTCTACATAACTTCCCCATCCCTGAATTCAACACTCTTAACCACTATAGCACTTCTATCAGCAGCTGTAGGAGGGTGAATAGGGCTTAACCAAACACAGACCCGAAAAATCCTAGCCTTCTCCTCAATCTCACACCTAGGATGAATGAGCATCATTATCACCTATAGCCCAAAACTCGCCCTACTCAACTTCTACCTATACACCCTAATGACCATAGCAGTATTCCTGTCACTAAATGCAATAAAAGCCCTAAAACTATCAACCCTAATAACCGCATGAACAAAAACCCCAGCAATTAGCACAATACTAATACTTACCTTACTCTCCCTCGCAGGCCTTCCGCCCCTTACAGGATTCTTACCAAAATGACTTATCCTCCAAGAACTTACTAAACAAGAAATGGCCCCAGCGGCAACAATAATCGCACTCCTTTCCCTACTAAGCTTATTTTTCTATCTACGTCTGGCATACTGCACAGCAATTACACTCCCCCCTCACACCACAAACTCCATAAAACAATGGCAAGTCAACAAAACTACTAACTCAACAATGGCCATTCTAACCACTATGTCCCTCATACTTCTCCCTATTTCCCCACTTATCCTACCCACCATCTAA
caerulea_MX_QRoo_Coz_tmf22              ATGAACCCCCAAGCAAAACTAGTCTTCACCACTAGCCTCATCCTAGGAACAGCTATTACTATCTCAAGTAACCACTGAATCATGGCCTGAGCCGGACTCGAAATCAACACTCTAGCCATCCTCCCACTAATCTCAAAATCACACCACCCACGAGCCATCGAAGCAGCAACAAAATACTTCCTAGTACAATCAGCTGCTTCAGCCCTAGTCTTATTCTCCAGCATGACCAACGCATGGTACACCGGACAATGGGATATTTCCCAAATAACACACCCCACCTCATGCCTAATCCTAACCACAGCCCTCGCAATAAAACTAGGCCTAGTCCCCTTTCACTTTTGATTTCCAGAAGTACTGCAAGGCGCATCATTACCCATCGGACTACTCCTATCAACAGCCATAAAATTCCCACCAATCACATTACTTTACATAACTTCCCCATCCCTGAATTCAACACTCTTAACCACTATAGCACTTCTATCAGCAGCTGTAGGAGGATGAATAGGGCTTAACCAAACACAGACCCGAAAAATCCTAGCCTTCTCCTCAATCTCACACCTAGGATGAGTGAGCATCATTATCACCTATAGCCCAAAACTCGCCCTGCTCAACTTCTATCTATACACCCTAATAACCATAGCAGTATTCCTGTCACTAAATGCAATAAAAGCCCTAAAACTATCGACCCTAATAACCGCATGAACAAAAACCCCAGCAATTAGCACAATACTAATACTTACCTTACTCTCCCTCGCAGGCCTTCCACCCCTTACAGGGTTCTTACCAAAATGACTTATCCTCCAAGAACTAACTAAACAAGAAATAGCCCCAGCGGCAACGATAATCGCACTCCTTTCCCTACTAAGTTTATTTTTCTACCTACGCCTGGCATACTGCACAGCAATTACACTCCCCCCTCATACCACAAACTCCATAAAACAATGGCAAATCAACAAAACTACTAACTCAACAATGGCCATCCTAACCACTATGTCCCTCATACTTCTCCCTATTTCCCCACTTATCCTACCCACCATCTAA
caerulea_MX_QRoo_Coz_tmf47              ATGAACCCCCAAGCAAAACTAGTCTTCACCACTAGCCTCATCCTAGGAACAACTATTACTATCTCAAGTAACCACTGAATCATGGCCTGAGCCGGACTCGAAATCAACACTCTAGCCATCCTCCCACTAATCTCAAAATCACACCACCCACGAGCCATCGAAGCAGCAACAAAATACTTCCTAGTACAATCAGCTGCTTCAGCCCTAGTCTTATTCTCCAGCATGACCAACGCATGGTACACCGGACAATGGGATATTTCCCAAATAACACACCCCACCTCATGCCTAATCCTAACCACAGCCCTCGCAATAAAACTAGGCCTAGTCCCCTTTCACTTTTGATTTCCAGAAGTACTGCAAGGCGCATCATTACCCATCGGACTACTCCTATCAACAGCCATAAAATTCCCACCAATCACATTACTTTACATAACTTCCCCATCCCTGAATTCAACACTCTTAACCACTATAGCACTTCTATCAGCAGCTGTAGGAGGATGAATAGGGCTTAACCAAACACAGACCCGAAAAATCCTAGCCTTCTCCTCAATCTCACACCTAGGATGAATGAGCATCATTATCACCTATAGCCCAAAACTCGCCCTGCTCAACTTCTATCTATACACCCTAATAACCATAGCAGTATTCCTGTCACTAAATGCAATAAAAGCCCTAAAACTATCGACCCTAATAACCGCATGAACAAAAACCCCAGCAATTAGCACAATACTAATACTTACCTTACTCTCCCTCGCAGGCCTTCCACCCCTTACAGGGTTCTTACCAAAATGACTTATCCTCCAAGAACTAACTAAACAAGAAATAGCCCCAGCGGCAACGATAATCGCACTCCTTTCCCTACTAAGTTTATTTTTCTACCTACGCCTGGCATACTGCACAGCAATTACACTCCCCCCTCATACCACAAACTCCATAAAACAATGGCAAATCAACAAAACTACTAACTCAACAATGGCCATCCTAACCACTATGTCCCTCATACTTCTCCCTATTTCCCCACTTATCCTACCCACCATCTAA
caerulea_MX_QRoo_Coz_tmf85              ATGAACCCCCAAGCAAAACTAGTCTTCACCACTAGCCTCATCCTAGGAACAACTATTACTATCTCAAGTAACCACTGAATCATGGCCTGAGCCGGACTCGAAATCAACACTCTAGCCATCCTCCCACTAATCTCAAAATCACACCACCCACGAGCCATCGAAGCAGCAACAAAATACTTCCTAGTACAATCAGCTGCTTCAGCCCTAGTCTTATTCTCCAGCATGACCAACGCATGGTACACCGGACAATGGGATATTTCCCAAATAACACACCCCACCTCATGCCTAATCCTAACCACAGCCCTCGCAATAAAACTAGGCCTAGTCCCCTTTCACTTTTGATTTCCAGAAGTACTGCAAGGCGCATCATTACCCATCGGACTACTCCTATCAACAGCCATAAAATTCCCACCAATCACATTACTTTACATAACTTCCCCATCCCTGAATTCAACACTCTTAACCACTATAGCACTTCTATCAGCAGCTGTAGGAGGATGAATAGGGCTTAACCAAACACAGACCCGAAAAATCCTAGCCTTCTCCTCAATCTCACACCTAGGATGAATGAGCATCATTATCACCTATAGCCCAAAACTCGCCCTGCTCAACTTCTATCTATACACCCTAATAACCATAGCAGTATTCCTGTCACTAAATGCAATAAAAGCCCTAAAACTATCGACCCTAATAACCGCATGAACAAAAACCCCAGCAATTAGCACAATACTAATACTTACCTTACTCTCCCTCGCAGGCCTTCCACCCCTTACAGGGTTCTTACCAAAATGACTTATCCTCCAAGAACTAACTAAACAAGAAATAGCCCCAGCGGCAACGATAATCGCACTCCTTTCCCTACTAAGTTTATTTTTCTACCTACGCCTGGCATACTGCACAGCAATTACACTCCCCCCTCATACCACAAACTCCATAAAACAATGGCAAATCAACAAAACTACTAACTCAACAATGGCCATCCTAACCACTATGTCCCTCATACTTCTCCCTATTTCCCCACTTATCCTACCCACCATCTAA
caerulea_MX_BC_Norte_CCYT517             ATGAACCCCCAAGCAAAACTAGTCTTCACCACTAGCCTCATCCTAGGAACAACCATTACTATCTCAAGTAACCACTGAATCACGGCCTGAGCCGGACTCGAAATCAACACTCTAGCCATCCTCCCACTAATCTCAAAATCACACCACCCACGAGCCATCGAAGCAGCAACAAAATACTTCCTGGTACAATCAGCTGCTTCAGCCCTAGTCTTATTCTCCAGCATGACCAACGCATGGTACACCGGACAATGAGATATTTCCCAAATGACACACCCCACCTCATGCCTAATCCTAACCACAGCCCTCGCAATAAAACTAGGCCTAGTCCCCTTTCACTTTTGATTTCCAGAAGTACTGCAAGGCGCATCACTGCCCATCGGACTACTCCTATCAACAGCCATAAAATTCCCACCAATCACATTACTTTACATAACTTCCCCATCCCTGAATTCAACACTCTTGACCACTATAGCACTTCTATCAGCAGCTGTAGGGGGGTGAATGGGACTTAACCAAACACAAACCCGAAAAATCCTAGCCTTCTCCTCAATCTCACACCTAGGATGAATGAGCATCATTATCACCTACAGCCCAAAACTCGCCCTACTCAACTTCTATCTATACACCCTAATGACCATAGCAGTATTCCTGTCACTAAATGCAATAAAAGCCCTAAAACTATCAACCCTAATAACCGCATGAACAAAAACCCCAGCAATTAGCACAATACTAATACTTACCTTACTCTCCCTCGCAGGCCTCCCACCCCTTACAGGGTTCTTACCAAAATGACTTATCCTCCAAGAACTAACTAAACAAGAAATAGCCCCAGCGGCAACGATAATCGCACTTCTTTCCCTACTAAGTCTATTTTTCTACCTACGTCTGGCATACTGCACAGCAATTACACTCCCCCCTCACACCACAAACTCCATAAAACAATGGCAGGTCAACAAAACTACTAACTCAACAATGGCCATCCTAACCACTATGTCCCTCATACTTCTCCCTATTTCCCCACTTATCCTACCCACCATCTAA
caerulea_MX_BC_Norte_CCYT643             ATGAACCCCCAAGCAAAACTAGTCTTCACCACTAGCCTCATCCTAGGAACAACCATTACTATCTCAAGTAACCACTGAATCACGGCCTGAGCCGGACTCGAAATCAACACTCTAGCCATCCTCCCACTAATCTCAAAATCACACCACCCACGAGCCATCGAAGCAGCAACAAAATACTTCCTGGTACAATCAGCTGCTTCAGCCCTAGTCTTATTCTCCAGCATGACCAACGCATGGTACACCGGACAATGAGATATTTCCCAAATGACACACCCCACCTCATGCCTAATCCTAACCACAGCCCTCGCAATAAAACTAGGCCTAGTCCCCTTTCACTTTTGATTTCCAGAAGTACTGCAAGGCGCATCACTGCCCATCGGACTACTCCTATCAACAGCCATAAAATTCCCACCAATCACATTACTTTACATAACTTCCCCATCCCTGAATTCAACACTCTTGACCACTATAGCACTTCTATCATCAGCTGTAGGGGGGTGAATGGGACTTAACCAAACACAAACCCGAAAAATCCTAGCCTTCTCCTCAATCTCACACCTAGGATGAATGAGCATCATTATCACCTACAGCCCAAAACTCGCCCTACTCAACTTCTATCTATACACCCTAATGACCATAGCAGTATTCCTGTCACTAAATGCAATAAAAGCCCTAAAACTATCAACCCTAATAACCGCATGAACAAAAACCCCAGCAATTAGCACAATACTAATACTTACCTTACTCTCCCTCGCAGGCCTCCCACCCCTTACAGGGTTCTTACCAAAATGACTTATCCTCCAAGAACTAACTAAACAAGAAATAGCCCCAGCGGCAACGATAATCGCACTTCTTTCCCTACTAAGTCTATTTTTCTACCTACGTCTGGCATACTGCACAGCAATTACACTCCCCCCTCACACCACAAACTCCATAAAACAATGGCAGGTCAACAAAACTACTAACTCAACAATGGCCATCCTAACCACTATGTCCCTCATACTTCTCCCTATTTCCCCACTTATCCTACCCACCATCTAA
caerulea_MX_BC_Sur_CCYT720               ATGAACCCCCAAGCAAAACTAGTCTTCACCACTAGCCTCATCCTAGGAACAACCATTACTATCTCAAGTAACCACTGAATCACGGCCTGAGCCGGACTCGAAATCAACACTCTAGCCATCCTCCCACTAATCTCAAAATCACACCACCCACGAGCCATCGAAGCAGCAACAAAATACTTCCTGGTACAATCAGCTGCTTCAGCCCTAGTCTTATTCTCCAGCATGACCAACGCATGGTACACCGGACAATGAGATATTTCCCAAATGACACACCCCACCTCATGCCTAATCCTAACCACAGCCCTCGCAATAAAACTAGGCCTAGTCCCCTTTCACTTTTGATTTCCAGAAGTACTGCAAGGCGCATCACTGCCCATCGGACTACTCCTATCAACAGCCATAAAATTCCCACCAATCACATTACTTTACATAACTTCCCCATCCCTGAATTCAACACTCTTGACCACTATAGCACTTCTATCAGCAGCTGTAGGGGGGTGAATGGGACTTAACCAAACACAAACCCGAAAAATCCTAGCCTTCTCCTCAATCTCACACCTAGGATGAATGAGCATCATTATCACCTACAGCCCAAAACTCGCCCTACTCAACTTCTATCTATACACCCTAATGACCATAGCAGTATTCCTGTCACTAAATGCAATAAAAGCCCTAAAACTATCAACCCTAATAACCGCATGAACAAAAACCCCAGCAATTAGCACAATACTAATACTTACCTTACTCTCCCTCGCAGGCCTCCCACCCCTTACAGGGTTCTTACCAAAATGACTTATCCTCCAAGAACTAACTAAACAAGAAATAGCCCCAGCGGCAACGATAATCGCACTTCTTTCCCTACTAAGTCTATTTTTCTACCTACGTCTGGCATACTGCACAGCAATTACACTCCCCCCTCACACCACAAACTCCATAAAACAATGGCAGGTCAACAAAACTACTAACTCAACAATGGCCATCCTAACCACTATGTCCCTCATACTTCTCCCTATTTCCCCACTTATCCTACCCACCATCTAA
caerulea_US_CA_LSUB25095                ATGAACCCCCAAGCAAAACTAGTCTTCACCACTAGCCTCATCCTAGGAACAACTATTACTATCTCAAGTAACCACTGAATCATGGCCTGAGCCGGACTCGAAATCAACACTCTAGCCATCCTCCCACTAATCTCAAAATCACACCACCCACGAGCCATCGAAGCAGCAACAAAATACTTCCTAGTACAGTCAGCTGCTTCGGCCCTAGTCTTATTCTCCAGCATGACCAACGCATGGTACACCGGACAATGGGATATTTCCCAAATAACACACCCCACCTCATGCCTAATCCTAACCACAGCCCTCGCAATAAAACTAGGCCTAGTCCCCTTTCACTTTTGATTTCCAGAAGTACTGCAAGGCGCATCATTGCCCATCGGACTACTCCTATCAACAGCCATAAAATTCCCACCAATCACATTACTTTACATAACTTCCCCATCCCTGAATTCAACACTCTTAACCACTATAGCACTTCTATCAGCAGCTGTAGGAGGATGAATAGGGCTTAACCAAACACAGACCCGAAAAATCCTAGCCTTCTCCTCAATCTCACACCTAGGATGAATGAGCATCATTATCACCTATAGCCCAAAACTCGCCCTACTCAACTTCTATCTATATACCCTAATAACCATAGCAGTATTCCTGTCACTAAATGCAATAAAAGCCCTAAAACTATCGACCCTAATAACCGCATGAACAAAAACCCCAGCAATTAGCACGATACTAATACTTACCTTACTCTCCCTCGCAGGCCTTCCACCCCTTACAGGGTTCTTACCAAAATGACTTATCCTCCAAGAACTAACTAAACAAGAAATAGCCCCAGCGGCAACGATAATCGCACTCCTTTCCCTACTAAGTTTATTTTTCTATCTACGCCTGGCATACTGCACAGCAATTACACTCCCCCCTCATACCACAAACTCCATAAAACAATGGCAAATCAACAAAACTACTAACTCAACAATGGCCATCCTAACCACTATGTCCCTCATACTTCTCCCTATTTCCCCACTTATCCTACCCACCATCTAA
caerulea_US_NM_gms1563                  ATGAACCCCCAAGCAAAACTAGTCTTCACCACTAGCCTCATCCTAGGAACAACTATTACTATCTCAAGTAACCACTGAATCATGGCCTGAGCCGGACTCGAAATCAACACTCTAGCCATCCTCCCACTAATCTCAAAATCACACCACCCACGAGCCATCGAAGCAGCAACAAAATACTTCCTAGTACAGTCAGCTGCTTCGGCCCTAGTCTTATTCTCCAGCATGACCAACGCATGGTACACCGGACAATGGGATATTTCCCAAATAACACACCCCACCTCATGCCTAATCCTAACCACAGCCCTCGCAATAAAACTAGGCCTAGTCCCCTTTCACTTTTGATTTCCAGAAGTACTGCAAGGCGCATCATTGCCCATCGGACTACTCCTATCAACAGCCATAAAATTCCCACCAATCACATTACTTTACATAACTTCCCCATCCCTGAATTCAACACTCTTAACCACTATAGCACTTCTATCAGCAGCTGTAGGAGGATGAATAGGGCTTAACCAAACACAGACCCGAAAAATCCTAGCCTTCTCCTCAATCTCACACCTAGGATGAATGAGCATCATTATCACCTATAGCCCAAAACTCGCCCTACTCAACTTCTATCTATATACCCTAATAACCATAGCAGTATTCCTGTCACTAAATGCAATAAAAGCCCTAAAACTATCGACCCTAATAACCGCATGAACAAAAACCCCAGCAATTAGCACGATACTAATACTTACCTTACTCTCCCTCGCAGGCCTTCCACCCCTTACAGGGTTCTTACCAAAATGACTTATCCTCCAAGAACTAACTAAACAAGAAATAGCCCCAGCGGCAACGATAATCGCACTCCTTTCCCTACTAAGTTTATTTTTCTATCTACGCCTGGCATACTGCACAGCAATTACACTCCCCCCTCATACCACAAACTCCATAAAACAATGGCAAATCAACAAAACTACTAACTCAACAATGGCCATCCTAACCACTATGTCCCTCATACTTCTCCCTATTTCCCCACTTATCCTACCCACCATCTAA
caerulea_US_CA_LSUB21394                ATGAACCCCCAAGCAAAACTAGTCTTCACCACTAGCCTCATCCTAGGAACAACCATTACTATCTCAAGTAACCACTGAATCACGGCCTGAGCCGGACTCGAAATCAACACTCTAGCCATCCTCCCACTAATCTCAAAATCACACCACCCACGAGCCATCGAAGCAGCAACAAAATACTTCCTGGTACAATCAGCTGCTTCAGCCCTAGTCTTATTCTCCAGCATGACCAACGCATGGTACACCGGACAATGAGATATTTCCCAAATGACACACCCCACCTCATGCCTAATCCTAACCACAGCCCTCGCAATAAAACTAGGCCTAGTCCCCTTTCACTTTTGATTTCCAGAAGTACTGCAAGGCGCATCACTGCCCATCGGACTACTCCTATCAACAGCCATAAAATTCCCACCAATCACATTACTTTACATAACTTCCCCATCCCTGAATTCAACACTCTTGACCACTATAGCACTTCTATCAGCAGCTGTAGGGGGATGAATGGGACTTAACCAAACACAAACCCGAAAAATCCTAGCCTTCTCCTCAATCTCACACCTAGGATGAATGAGCATCATTATCACCTACAGCCCAAAACTCGCCCTACTCAACTTCTATCTATACACCCTAATGACCATAGCAGTATTCCTGTCACTAAATGCAATAAAAGCCCTAAAACTATCAACCCTAATAACCGCATGAACAAAAACCCCAGCAATTAGCACAATACTAATACTTACCTTACTCTCCCTCGCAGGCCTCCCACCCCTTACAGGGTTCTTACCAAAATGACTTATCCTCCAAGAACTAACTAAACAAGAAATAGCCCCAGCGGCAACGATAATCGCACTTCTTTCCCTACTAAGTCTATTTTTCTACCTACGTCTGGCATACTGCACAGCAATTACACTCCCCCCTCACACCACAAACTCCATAAAACAATGGCAGGTCAACAAAACTACTAACTCAACAATGGCCATCCTAACCACTATGTCCCTCATACTTCTCCCTATTTCCCCACTTATCCTACCCACCATCTAA
caerulea_MX_QRoo_Coz_tmf21              ????????????????????????????????????????TCCTAGGAACAACTATTACTATCTCAAGTAACCACTGAATCATGGCCTGAGCCGGACTCGAAATCAACACTCTAGCCATCCTCCCACTAATCTCAAAATCGCACCACCCACGAGCCATCGAAGCAGCAACAAAATACTTCCTAGTACAATCAGCTGCTTCAGCCCTAGTCTTATTCTCCAGCATGACCAACGCATGGTACACCGGACAATGGGATATTTCCCAAATAACACACCCCACCTCATGCCTAATCCTAACCACAGCCCTCGCAATAAAACTAGGCCTAGTCCCCTTTCACTTTTGATTTCCAGAAGTACTGCAAGGCGCATCATTACCCATCGGACTACTCCTATCAACAGCCATAAAATTCCCACCAATCACATTACTTTACATAACTTCCCCATCCCTGAATTCAACACTCTTAACCACTATAGCACTTCTATCAGCAGCTGTAGGAGGATGAATAGGGCTTAACCAAACACAGACCCGAAAAATCCTAGCCTTCTCCTCAATCTCACACCTAGGATGAGTGAGCATCATTATCACCTATAGCCCAAAACTCGCCCTGCTCAACTTCTATCTATACACCCTAATAACCATAGCAGTATTCCTGTCACTAAATGCAATAAAAGCCCTAAAACTATCGACCCTAATAACCGCATGAACAAAAACCCCAGCAATTAGCACAATACTAATACTTACCTTACTCTCCCTCGCAGGCCTTCCACCCCTTACAGGGTTCTTACCAAAATGACTTATCCTCCAAGAACTAACTAAACAAGAAATAGCCCCAGCGGCAACGATAATCGCACTCCTTTCCCTACTAAGTTTATTTTTCTACCTACGCCTGGCATACTGCACAGCAATTACACTCCCCCCTCATACCACAAACTCCATAAAACAATGGCAAATCAACAAAACTACTAACTCAACAATGGCCATCCTAACCACTATGTCCCTCATACTTCTCCCTATTTCCCCACTTATCCTACCCACCATCTAA
caerulea_MX_Tabasco_cam285              ATGAACCCCCAAGCAAAACTAGTCTTCACCACTAGCCTCATCCTAGGAACAACTATTACTGTCTCAAGTAACCACTGAATCATGGCCTGAGCCGGACTCGAAATCAACACTCTAGCCATCCTCCCACTAATCTCAAAATCACACCACCCACGAGCCATCGAAGCAGCAACAAAATACTTCCTGGTACAATCAGCTGCTTCAGCCCTAGTCTTATTCTCCAGCATGACCAACGCATGGTACACCGGACAATGGGATATTTCCCAAATAACACACCCCACCTCATGCCTAATCCTAACCACAGCCCTCGCAATAAAACTAGGCCTAGTCCCCTTTCACTTTTGATTTCCAGAAGTACTGCAAGGCGCATCATTGCCCGTCGGACTACTCCTATCAACAGCCATAAAATTCCCACCAATCACATTACTTTACATAACTTCCCCATCCCTGAATTCAACACTCTTAACCACTATAGCACTTCTATCAGCAGCTGTAGGAGGATGAATAGGGCTTAACCAAACACAGACCCGAAAAATCCTAGCCTTCTCCTCAATCTCACACCTAGGATGAATGAGCATCATTATCACCTATAGCCCAAAACTCGCCCTACTCAACTTCTATCTATACACCCTAATAACCATAGCAGTATTCCTGTCACTAAATGCAATAAAAGCCCTAAAACTATCGACCCTAATAACCGCATGAACAAAAACCCCAGCAATTAGCACAATACTAATACTTACCTTACTCTCCCTCGCAGGCCTTCCACCCCTTACAGGGTTCTTACCAAAATGACTTATCCTCCAAGAACTAACTAAACAAGAAATAGCCCCAGCGGCAACGATAATCGCACTCCTTTCCCTACTAAGTTTATTTTTCTATCTACGCCTGGCATACTGCACAGCAATTACACTCCCCCCTCATACCACAAACTCCATAAAACAATGGCAAATCAACAAAACTACTAACTCAACAATGGCCATCCTAACCACTATGTCCCTCATACTTCTCCCTATTTCCCCACTTATCCTGCCCACCATCTAA
caerulea_MX_Oaxaca_asj111               ATGAACCCCCAAGCAAAACTAGTCTTCACCACTAGCCTCATCCTAGGAACAACTATTACTATCTCAAGTAACCACTGAATCATGGCCTGAGCCGGACTCGAAATCAACACTCTAGCCATCCTCCCACTAATCTCAAAATCACACCACCCACGAGCCATCGAAGCAGCAACAAAATACTTCCTAGTACAATCAGCTGCTTCAGCCCTAGTCTTATTCTCCAGCATGACCAACGCATGGTACACCGGACAATGGGATATTTCCCAAATAACACACCCCACCTCATGCCTAATCCTAACCACAGCCCTCGCAATAAAACTAGGCCTAGTCCCCTTTCACTTTTGATTTCCAGAAGTACTGCAAGGCGCATCATTGCCCATCGGACTACTCCTATCAACAGCCATAAAATTCCCACCAATCACATTACTTTACATAACTTCCCCATCCCTGAATTCAACACTCTTAACCACTATAGCACTTCTATCAGCAGCTGTAGGAGGGTGAATAGGACTTAACCAAACACAGACCCGAAAAATCCTAGCCTTCTCCTCAATCTCACACCTAGGATGAATGAGCATCATTATCACCTATAGCCCAAAACTCGCCCTACTCAACTTCTATCTATACACCCTAATAACCATAGCAGTATTCCTGTCACTAAATGCAATAAAAGCCCTAAAGCTATCGACCCTAATAACCGCATGAACAAAAACCCCAGCAATTAGCACGATACTAATACTTACCTTACTCTCCCTCGCAGGCCTTCCACCCCTTACAGGGTTCTTGCCAAAATGACTTATCCTCCAAGAACTAACTAAACAAGAAATAGCCCCAGCGGCAACGATAATCGCACTCCTTTCCCTACTAAGTTTATTTTTCTATCTACGCCTGGCATACTGCACAGCAATTACACTCCCCCCTCATACCACAAACTCCATAAAACAATGGCAGATCAACAAAACTACTAACTCAACAATGGCCATCCTAACCACTATGTCCCTCATACTTCTCCCTATTTCCCCACTTATCCTACCCACCATCTAA
caerulea_MX_Tabasco_cam282              ATGAACCCCCAAGCAAAACTAGTCTTCACCACTAGCCTCATCCTAGGAACAACTATTACTGTCTCAAGTAACCACTGAATCATGGCCTGAGCCGGACTCGAAATCAACACTCTAGCCATCCTCCCACTAATCTCAAAATCACACCACCCACGAGCCATCGAAGCAGCAACAAAATACTTCCTAGTACAATCAGCTGCTTCAGCCCTAGTCTTATTCTCCAGCATGACCAACGCATGGTACACCGGACAATGGGATATTTCCCAAATAACACACCCCACCTCATGCCTAATCCTAACCACAGCCCTCGCAATAAAACTAGGCCTAGTCCCCTTTCACTTTTGATTTCCAGAAGTACTGCAAGGCGCATCATTGCCCATCGGACTACTCCTATCAACAGCCATAAAATTCCCACCAATCACATTACTTTACATAACTTCCCCATCCCTGAATTCAACACTCTTAACCACTATAGCACTTCTATCAGCAGCTGTAGGAGGATGAATAGGGCTTAACCAAACACAGACCCGAAAAATCCTAGCCTTCTCCTCAATCTCACACCTAGGATGAATGAGCATCATTATCACCTATAGCCCAAAACTCGCCCTACTCAACTTCTATCTATACACCCTAATAACCATAGCAGTATTCCTGTCACTAAATGCAATAAAAGCCCTAAAACTATCGACCCTAATAACCGCATGAACAAAAACCCCAGCAATTAGCACAATACTAATACTTACCTTACTCTCCCTCGCAGGCCTTCCACCCCTTACAGGGTTCTTACCAAAATGACTTATCCTCCAAGAACTAACTAAACAAGAAATAGCCCCAGCGGCAACGATAATCGCACTCCTTTCCCTACTAAGTTTATTTTTCTATCTACGCCTGGCATACTGCACAGCAATTACACTCCCCCCTCATACCACAAACTCCATAAAACAATGGCAAATCAACAAAACTACTAACTCAACAATGGCCATCCTAACCACTATGTCCCTCATACTTCTCCCTATTTCCCCACTTATCCTGCCCACCATCTAA
caerulea_MX_QRoo_Coz_tmf91              ATGAACCCCCAAGCAAAACTAGTCTTCACCACTAGCCTCATCCTAGGAACAACTATTACTATCTCAAGTAACCACTGAATCATGGCCTGAGCCGGACTCGAAATCAACACTCTAGCCATCCTCCCACTAATCTCAAAATCACACCACCCACGAGCCATCGAAGCAGCAACAAAATACTTCCTAGTACAATCAGCTGCTTCAGCCCTAGTCTTATTCTCCAGCATGACCAACGCATGGTACACCGGACAATGGGATATTTCCCAAATAACACACCCCACCTCATGCCTAATCCTAACCACAGCCCTCGCAATAAAACTAGG?CTAGTCCCCTTTCACTTTTGATTTCCAGAAGTACTGCAAGGCGCATCATTACCCATCGGACTACTCCTATCAACAGCCATAAAATTCCCACCAATCACATTACTTTACATAACTTCCCCATCCCTGAATTCAACACTCTTAACCACTATAGCACTTCTATCAGCAGCTGTAGGAGGATGAATAGGGCTTAACCAAACACAGACCCGAAAAATCCTAGCCTTCTCCTCAATCTCACACCTAGGATGAATGAGCATCATTATCACCTATAGCCCAAAACTCGCCCTGCTCAACTTCTATCTATACACCCTAATAACCATAGCAGTATTCCTGTCACTAAATGCAATAAAAGCCCTAAAACTATCGACCCTAATAACCGCATGAACAAAAACCCCAGCAATTAGCACAATACTAATACTTACCTTACTCTCCCTCGCAGGCCTTCCACCCCTTACAGGGTTCTTACCAAAATGACTTATCCTCCAAGAACTAACTAAACAAGAAATAGCCCCAGCGGCAACGATAATCGCACTCCTTTCCCTACTAAGTTTATTTTTCTACCTACGCCTGGCATACTGCACAGCAATTACACTCCCCCCTCATACCACAAACTCCATAAAACAATGGCAAATCAACAAAACTACTAACTCAACAATGGCCATCCTAACCACTATGTCCCTCATACTTCTCCCTATTTCCCCACTTATCCTACCCACCATCTAA
caerulea_US_CA_jk06760                  ATGAACCCCCAAGCAAAACTAGTCTTCACCACTAGCCTCATCCTAGGAACAACCATTACTATCTCAAGTAACCACTGAATCACGGCCTGAGCCGGACTCGAAATCAACACTCTAGCCATCCTCCCACTAATCTCAAAATCACACCACCCACGAGCCATCGAAGCAGCAACAAAATACTTCCTGGTACAATCAGCTGCTTCAGCCCTAGTCTTATTCTCCAGCATGACCAACGCATGGTACACCGGACAATGAGATATTTCCCAAATGACACACCCCACCTCATGCCTAATCCTAACCACAGCCCTCGCAATAAAACTAGGCCTAGTCCCCTTTCACTTTTGATTTCCAGAAGTACTGCAAGGCGCATCACTGCCCATCGGACTACTCCTATCAACAGCCATAAAATTCCCACCAATCACATTACTTTACATAACTTCCCCATCCCTGAATTCAACACTCTTGACCACTATAGCACTTCTATCAGCAGCTGTAGGGGGGTGAATGGGACTTAACCAAACACAAACCCGAAAAATCCTAGCCTTCTCCTCAATCTCACACCTAGGATGAATGAGCATCATTATCACCTACAGCCCAAAACTCGCCCTACTCAACTTCTATCTATACACCCTAATGACCATAGCAGTATTCCTGTCACTAAATGCAATAAAAGCCCTAAAACTATCAACCCTAATAACCGCATGAACAAAAACCCCAGCAATTAGCACAATACTAATACTTACCTTACTCTCCCTCGCAGGCCTCCCACCCCTTACAGGGTTCTTACCAAAATGACTTATCCTCCAAGAACTAACTAAACAAGAAATAGCCCCAGCGGCAACGATAATCGCACTTCTTTCCCTACTAAGTCTATTTTTCTACCTACGTCTGGCATACTGCACAGCAATTACACTCCCCCCTCACACCACAAACTCCATAAAACAATGGCAGGTCAACAAAACTACTAACTCAACAATGGCCATCCTAACCACTATGTCCCTCATACTTCTCCCTATTTCCCCACTTATCCTACCCACCATCTAA
caerulea_US_CA_jk06756                  ATGAACCCCCAAGCAAAACTAGTCTTCACCACTAGCCTCATCCTAGGAACAACCATTACTATCTCAAGTAACCACTGAATCACGGCCTGAGCCGGACTCGAAATCAACACTCTAGCCATCCTCCCACTAATCTCAAAATCACACCACCCACGAGCCATCGAAGCAGCAACAAAATACTTCCTGGTACAATCAGCTGCTTCAGCCCTAGTCTTATTCTCCAGCATGACCAACGCATGGTACACCGGACAATGAGATATTTCCCAAATGACACACCCCACCTCATGCCTAATCCTAACCACAGCCCTCGCAATAAAACTAGGCCTAGTCCCCTTTCACTTTTGATTTCCAGAAGTACTGCAAGGCGCATCACTGCCCATCGGACTACTCCTATCAACAGCCATAAAATTCCCACCAATCACATTACTTTACATAACTTCCCCATCCCTGAATTCAACACTCTTGACCACTATAGCACTCCTATCAGCAGCTGTAGGGGGGTGAATGGGACTTAACCAAACACAAACCCGAAAAATCCTAGCCTTCTCCTCAATCTCACACCTAGGATGAATGAGCATCATTATCACCTACAGCCCAAAACTCGCCCTACTCAACTTCTACCTATACACCCTAATGACCATAGCAGTATTCCTGTCACTAAATGCAATAAAAGCCCTAAAACTATCAACCCTAATAACCGCATGAACAAAAACCCCAGCAATTAGCACAATACTAATACTTACCTTACTCTCCCTCGCAGGCCTCCCACCCCTTACAGGGTTCTTACCAAAATGACTTATCCTCCAAGAACTAACTAAACAAGAAATAGCCCCAGCGGCAACGATAATCGCACTTCTTTCCCTACTAAGTCTATTTTTCTACCTACGTCTGGCATACTGCACAGCAATTACACTCCCCCCTCACACCACAAACTCCATAAAACAATGGCAGGTCAACAAAACTACTAACTCAACAATGGCCATCCTAACCACTATGTCCCTCATACTTCTCCCTATTTCCCCACTTATCCTACCCACCATCTAA
caerulea_MX_QRoo_Coz_tmf86              ???????????????????????????????????????????????????????????TATCTCAAGTAACCACGGAATCATGGCCTGAGCCGGACTCGAAATCAACACTCTAGCCATCCTCCCACTAATCTCAAAATCACACCACCCACGAGCCATCGAAGCAGCAACAAAATACTTCCTAGTACAATCAGCTGCTTCAGCCCTAGTCTTATTCTCCAGCATGACCAACGCATGGTACACCGGACAATGGGATATTTCCCAAATAACACACCCCACCTCATGCCTAATCCTAACCACAGCCCTCGCAATAAAACTAGGCCTAGTCCCCTTTCACTTTTGATTTCCAGAAGTACTGCAAGGCGCATCATTACCCATCGGACTACTCCTATCAACAGCCATAAAATTCCCACCAATCACATTACTTTACATAACTTCCCCATCCCTGAATTCAACACTCTTAACCACTATAGCACTTCTATCAGCAGCTGTAGGAGGATGAATAGGGCTTAACCAAACACAGACCCGAAAAATCCTAGCCTTCTCCTCAATCTCACACCTAGGATGAATGAGCATCATTATCACCTATAGCCCAAAACTCGCCCTGCTCAACTTCTATCTATACACCCTAATAACCATAGCAGTATTCCTGTCACTAAATGCAATAAAAGCCCTAAAACTATCGACCCTAATAACCGCATGAACAAAAACCCCAGCAATTAGCACAATACTAATACTTACCTTACTCTCCCTCGCAGGCCTTCCACCCCTTACAGGGTTCTTACCAAAATGACTTATCCTCCAAGAACTAACTAAACAAGAAATAGCCCCAGCGGCAACGATAATCGCACTCCTTTCCCTACTAAGTTTATTTTTCTACCTACGCCTGGCATACTGCACAGCAATTACACTCCCCCCTCATACCACAAACTCCATAAAACAATGGCAAATCAACAAAACTACTAACTCAACAATGGCCATCCTAACCACTATGTCCCTCATACTTCTCCCTATTTCCCCACTTATCCTACCCACCATCTAA
caerulea_US_CA_jk03442                  ATGAACCCCCAAGCAAAACTAGTCTTCACCACTAGCCTCATCCTAGGAACAACCATTACTATCTCAAGTAACCACTGAATCACAGCCTGAGCCGGACTCGAAATCAACACTCTAGCCATCCTCCCACTAATCTCAAAATCACACCACCCACGAGCCATCGAAGCAGCAACAAAATACTTCCTGGTACAATCAGCTGCTTCAGCCCTAGTCTTATTCTCCAGCATGACCAACGCATGGTACACCGGACAATGAGATATTTCCCAAATGACACACCCCACCTCATGCCTAATCCTAACCACAGCCCTCGCAATAAAACTAGGCCTAGCCCCCTTTCACTTTTGATTTCCAGAAGTACTGCAAGGCGCATCACTGCCCATCGGACTACTCCTATCAACAGCCATAAAATTCCCACCAATCACATTACTTTACATAACTTCCCCATCCCTGAATTCAACACTCTTGACCACTATAGCACTTCTATCAGCAGCTGTAGGGGGGTGAATGGGACTTAACCAAACACAAACCCGAAAAATCCTAGCCTTCTCCTCAATCTCACACCTAGGATGAATGAGCATCATTATCACCTACAGCCCAAAACTCGCCCTACTCAACTTCTATCTATACACCCTAATGACCATAGCAGTATTCCTGTCACTAAATGCAATAAAAGCCCTAAAACTATCAACCCTAATAACCGCATGAACAAAAACCCCAGCAATTAGCACAATACTAATACTTACCTTACTCTCCCTCGCAGGCCTCCCACCCCTTACAGGGTTCTTACCAAAATGACTTATCCTCCAAGAACTAACTAAACAAGAAATAGCCCCAGCGGCAACGATAATCGCACTTCTTTCCCTACTAAGTCTATTTTTCTACCTACGTCTGGCATACTGCACAGCAATTACACTCCCCCCTCACACCACAAACTCCATAAAACAATGGCAGGTCAACAAAACTACTAACTCAACAATGGCCATCCTAACCACTATGTCCCTCATACTTCTCCCTATTTCCCCACTTATCCTACCCACCATCTAA
caerulea_US_CO_dhb2246                  ATGAACCCCCAAGCAAAACTAGTCTTCACCACTAGCCTCATCCTAGGAACAACTATTACTATCTCAAGTAACCACTGAATCATGGCCTGAGCCGGACTCGAAATCAACACTCTAGCCATCCTCCCACTAATCTCAAAATCACACCACCCACGAGCCATCGAAGCAGCAACAAAATACTTCCTAGTACAGTCAGCTGCTTCGGCCCTAGTCTTATTCTCCAGCATGACCAACGCATGGTACACCGGACAATGGGATATTTCCCAAATAACACACCCCACCTCATGCCTAATCCTAACCACAGCCCTCGCAATAAAACTAGGCCTAGTCCCCTTTCACTTTTGATTTCCAGAAGTACTGCAAGGCGCATCATTGCCCATCGGACTACTCCTATCAACAGCCATAAAATTCCCACCAATCACATTACTTTACATAACTTCCCCATCCCTGAATTCAACACTCTTAACCACTATAGCACTTCTATCAGCAGCTGTAGGGGGATGAATAGGGCTTAACCAAACACAGACCCGAAAAATCCTAGCCTTCTCCTCAATCTCACACCTAGGATGAATGAGCATCATTATCACCTATAGCCCAAAACTCGCCCTACTCAACTTCTATCTATATACCCTAATAACCATAGCAGTATTCCTGTCACTAAATGCAATAAAAGCCCTAAAACTATCGACCCTAATAACCGCATGAACAAAAACCCCAGCAATTAGCACGATACTAATACTTACCTTACTCTCCCTCGCAGGCCTTCCACCCCTTACAGGGTTCTTACCAAAATGACTTATCCTCCAAGAACTAACTAAACAAGAAATAGCCCCAGCGGCAACGATAATCGCACTCCTTTCCCTACTAAGTTTATTTTTCTATCTACGCCTGGCATACTGCACAGCAATTACACTCCCCCCTCATACCACAAACTCCATAAAACAATGGCAAATCAACAAAACTACTAACTCAACAATGGCCATCCTAACCACTATGTCCCTCATACTTCTCCCTATTTCCCCACTTATCCTACCCACCATCTAA
caerulea_MX_BCsur_FMNH343322            ATGAACCCCCAAGCAAAACTAGTCTTCACCACTAGCCTCATCCTAGGAACAACCATTACTATCTCAAGTAACCACTGAATCACGGCCTGAGCCGGACTCGAAATCAACACTCTAGCCATCCTCCCACTAATCTCAAAATCACACCACCCACGAGCCATCGAAGCAGCAACAAAATACTTCCTGGTACAATCAGCTGCTTCAGCCCTAGTCTTATTCTCCAGCATGACCAACGCATGGTACACCGGACAATGAGATATTTCCCAAATGACACACCCCACCTCATGCCTAATCCTAACCACAGCCCTCGCAATAAAACTAGGCCTAGTCCCCTTTCACTTTTGATTTCCAGAAGTACTGCAAGGCGCATCACTGCCCATCGGACTACTCCTATCAACAGCCATAAAATTCCCACCAATCACATTACTTTACATAACTTCCCCATCCCTGAATTCAACACTCTTGACCACTATAGCACTTCTATCAGCAGCTGTAGGGGGGTGAATGGGACTTAACCAAACACAAACCCGAAAAATCCTAGCCTTCTCCTCAATCTCACACCTAGGATGAATGAGCATCATTATCACCTACAGCCCAAAACTCGCCCTACTCAACTTCTATCTATACACCCTAATGACCATAGCAGTATTCCTGTCACTAAATGCAATAAAAGCCCTAAAACTATCAACCCTAATAACCGCATGAACAAAAACCCCAGCAATTAGCACAATACTAATACTTACCTTACTCTCCCTCGCAGGCCTCCCACCCCTTACAGGGTTCTTACCAAAATGACTTATCCTCCAAGAACTAACTAAACAAGAAATAGCCCCAGCGGCAACGATAATCGCACTTCTTTCCCTACTAAGTCTATTTTTCTACCTACGTCTGGCATACTGCACAGCAATTACACTCCCCCCTCACACCACAAACTCCATAAAACAATGGCAGGTCAACAAAACTACTAACTCAACAATGGCCATCCTAACCACTATGTCCCTCATACTTCTCCCTGTTTCCCCACTTATCCCACCCACCATGTAA
caerulea_US_FL_FMNH428683               ATGAACCCCCAAGCAAAACTAGTCTTCACCACTAGCCTCATCCTAGGAACAACTATTACTATCTCAAGCAACCACTGAATCATGGCCTGAGCCGGACTCGAAATCAACACTCTAGCCATCCTCCCACTAATCTCAAAATCACACCACCCACGAGCCATCGAAGCGGCAACAAAATACTTCCTAGTACAATCAGCTGCTTCAGCCCTAGTCTTATTCTCCAGCATGACCAACGCATGGTACACCGGACAATGAGATATCTCCCAAATAACACACCCCACCTCATGCCTAATCCTAACCACAGCCCTCGCAATAAAACTAGGCCTAGTCCCCTTTCACTTTTGATTTCCAGAAGTACTGCAAGGCGCATCACTGCCCATCGGACTGCTCCTATCAACAGCCATAAAATTCCCACCAATCACATTACTCTACATAACTTCCCCATCCCTGAATTCAACACTCTTAACCACTATAGCACTTCTATCAGCAGCTGTAGGAGGGTGAATAGGGCTTAACCAAACACAGACCCGAAAAATCCTAGCCTTCTCCTCAATCTCACACCTAGGATGAATGAGCATCATTATCACCTATAGCCCAAAACTCGCCCTACTCAACTTCTACCTATACACCCTAATGACCATAGCAGTATTCCTGTCACTAAATGCAATAAAAGCCCTAAAACTATCAACCCTAATAACCGCATGAACAAAAACCCCAGCAATTAGCACAATACTATTACTTACCTTACTCTCCCTCGCAGGCCTTCCGCCCCTTACAGGATTCTTACCAAAATGACTTATCCTCCAAGAACTTACTAAACAAGAAATGGCCCCAGCGGCAACAATAATCGCACTCCTTTCCCTACTAAGCTTATTTTTCTACCTACGTCTGGCATACTGCACAGCAATTACACTCCCCCCTCACACCACAAACTCCATAAAACAATGGCAAGTCAACAAAACTACTAACTCAACAATGGCCATTCTAACCACTATGTCCCTCATACTTCTCCCTATTTCCCCACTTATCTTACCCACCATCTAA
caerulea_US_MS_jmd321                   ATGAACCCCCAAGCAAAACTAGTCTTCACCACTAGCCTCATCCTAGGAACAACTATTACTATCTCAAGCAACCACTGAATCATGGCCTGAGCCGGACTCGAAATCAACACTCTAGCCATCCTCCCACTAATCTCAAAATCACACCACCCACGAGCCATCGAAGCGGCAACAAAATACTTCCTAGTACAATCAGCTGCTTCAGCCCTAGTCTTATTCTCCAGCATGACCAACGCATGGTACACCGGACAATGAGATATCTCCCAAATAACACACCCCACCTCATGCCTAATCCTAACCACAGCCCTCGCGATAAAACTAGGCCTAGTCCCCTTTCACTTTTGATTTCCAGAAGTACTGCAAGGCGCATCACTGCCCATCGGACTGCTCCTATCAACAGCCATAAAATTCCCACCAATCACATTACTCTACATAACTTCCCCATCCCTGAATTCAACACTCTTAACCACTATAGCACTTCTATCAGCAGCTGTAGGAGGGTGAATAGGGCTTAACCAAACACAGACCCGAAAAATCCTAGCCTTCTCCTCAATCTCACACCTAGGATGAATGAGCATCATTATCACCTATAGCCCAAAACTCGCCCTACTCAACTTCTACCTATACACCCTAATGACCATAGCAGTATTCCTGTCACTAAATGCAATAAAAGCCCTAAAACTATCAACCCTAATAACCGCATGAACAAAAACCCCAGCAATTAGCACAATACTATTACTTACCTTACTCTCCCTCGCAGGCCTTCCGCCCCTTACAGGATTCTTACCAAAATGACTTATCCTCCAAGAACTTACTAAACAAGAAATGGCCCCAGCGGCAACAATAATCGCACTCCTTTCCCTACTAAGCTTATTTTTCTATCTACGTCTGGCATACTGCACAGCAATTACACTCCCCCCTCACACCACAAACTCCATAAAACAATGGCAAGTCAACAAAACTACTAACTCAACAATGGCCATTCTAACCACTATGTCCCTCATACTTCTCCCTATTTCCCCACTTATCTTACCCACCATCTAA
caerulea_US_MS_jk04534                  ATGAACCCCCAAGCAAAACTAGTCTTCACCACTAGCCTCATCCTAGGAACAACTATTACTATCTCAAGCAACCACTGAATCATGGCCTGAGCCGGACTCGAAATCAACACTCTAGCCATCCTCCCACTAATCTCAAAATCACACCACCCACGAGCCATCGAAGCGGCAACAAAATACTTCCTAGTACAATCAGCTGCTTCAGCCCTAGTCTTATTCTCCAGCATGACCAACGCATGGTACACCGGACAATGAGATATCTCCCAAATAACACACCCCACCTCATGCCTAATCCTAACCACAGCCCTCGCAATAAAACTAGGCCTAGTCCCCTTTCACTTTTGATTTCCAGAAGTACTGCAAGGCGCATCACTGCCCATCGGACTGCTCCTATCAACAGCCATAAAATTCCCACCAATCACATTACTCTACATAACTTCCCCATCCCTGAATTCAACACTCTTAACCACTATAGCACTTCTATCAGCAGCTGTAGGAGGGTGAATAGGGCTTAACCAAACACAGACCCGAAAAATCCTAGCCTTCTCCTCAATCTCACACCTAGGATGAATGAGCATCATTATCACCTATAGCCCAAAACTCGCCCTACTCAACTTCTACCTATACACCCTAATGACCATAGCAGTATTCCTGTCACTAAATGCAATAAAAGCCCTAAAACTATCAACCCTAATAACCGCATGAACAAAAACCCCAGCAATTAGCACAATACTATTACTTACCTTACTCTCCCTCGCAGGCCTTCCGCCCCTTACAGGATTCTTACCAAAATGACTTATCCTCCAAGAACTTACTAAACAAGAAATGGCCCCAGCGGCAACAATAATCGCACTCCTTTCCCTACTAAGCTTATTTTTCTATCTACGTCTGGCATACTGCACAGCAATTACACTCCCCCCTCACACCACAAACTCCATAAAACAATGGCAAGTCAACAAAACTACTAACTCAACAATGGCCATTCTAACCACTATGTCCCTCATACTTCTCCCTATTTCCCCACTTATCTTACCCACCATCTAA
caerulea_MX_BC_Norte_mgl190              ATGAACCCCCAAGCAAAACTAGTCTTCACCACTAGCCTCATCCTAGGAACAACCATTACTATCTCAAGTAACCACTGAATCACGGCCTGAGCCGGACTCGAAATCAACACTCTAGCCATCCTCCCACTAATCTCAAAATCACACCACCCACGAGCCATCGAAGCAGCAACAAAATACTTCCTGGTACAATCAGCTGCTTCAGCCCTAGTCTTATTCTCCAGCATGACCAACGCATGGTACACCGGACAATGAGATATTTCCCAAATGACACACCCCACCTCATGCCTAATCCTAACCACAGCCCTCGCAATAAAACTAGGCCTAGTCCCCTTTCACTTTTGATTTCCAGAAGTACTGCAAGGCGCATCACTGCCCATCGGACTACTCCTATCAACAGCCATAAAATTCCCACCAATCACATTACTTTACATAACTTCCCCATCCCTGAATTCAACACTCTTGACCACTATAGCACTTCTATCAGCAGCTGTAGGGGGGTGAATGGGACTTAACCAAACACAAACCCGAAAAATCCTAGCCTTCTCCTCAATCTCACACCTAGGATGAATGAGCATCATTATCACCTACAGCCCAAAACTCGCCCTACTCAACTTCTATCTATACACCCTAATGACCATAGCAGTATTCCTGTCACTAAATGCAATAAAAGCCCTAAAACTATCAACCCTAATAACCGCATGAACAAAAACCCCAGCAATTAGCACAATACTAATACTTACCTTACTCTCCCTCGCAGGCCTCCCACCCCTTACAGGGTTCTTACCAAAATGACTTATCCTCCAAGAACTAACTAAACAAGAAATAGCCCCAGCGGCAACGATAATCGCACTTCTTTCCCTACTAAGTCTATTTTTCTACCTACGTCTGGCATACTGCACAGCAATTACACTCCCCCCTCACACCACAAACTCCATAAAACAATGGCAGGTCAACAAAACTACTAACTCAACAATGGCCATCCTAACCACTATGTCCCTCATACTTCTCCCTATTTCCCCACTTATCCTACCCACCATCTAA
caerulea_MX_Campeche_bts07164           ATGAACCCCCAAGCAAAACTAGTCTTCACCACTAGCCTCATCCTAGGAACAACTATTACTGTCTCAAGTAACCACTGAATCATGGCCTGAGCCGGACTCGAAATCAACACTCTAGCCATCCTCCCACTAATCTCAAAATCACACCACCCACGAGCCATCGAAGCAGCAACAAAATACTTCCTAGTACAATCAGCTGCTTCAGCCCTAGTCTTATTCTCCAGCATGACCAACGCATGGTACACCGGACAATGGGATATTTCCCAAATAACACACCCCACCTCATGCCTAATCCTAACCACAGCCCTCGCAATAAAACTAGGCCTAGTCCCCTTTCACTTTTGATTTCCAGAAGTACTGCAAGGCGCATCATTGCCCATCGGACTACTCCTATCAACAGCCATAAAATTCCCACCAATCACATTACTTTACATAACTTCCCCATCCCTGAATTCAACACTCTTAACCACTATAGCACTTCTATCAGCAGCTGTAGGAGGATGAATAGGGCTTAACCAAACACAGACCCGAAAAATCCTAGCCTTCTCCTCAATCTCACACCTAGGATGAATGAGCATCATTATCACCTATAGCCCAAAACTCGCCCTACTCAACTTCTATCTATACACCCTAATAACCATAGCAGTATTCCTGTCACTAAATGCAATAAAAGCCCTAAAACTATCGACCCTAATAACCGCATGAACAAAAACCCCAGCAATTAGCACAATACTAATACTTACCTTACTCTCCCTCGCAGGCCTTCCACCCCTTACAGGGTTCTTACCAAAATGACTTATCCTCCAAGAACTAACTAAACAAGAAATAGCCCCAGCGGCAACGATAATCGCACTCCTTTCCCTACTAAGTTTATTTTTCTATCTACGCCTGGCATACTGCACAGCAATTACACTCCCCCCTCATACCACAAACTCCATAAAACAATGGCAAATCAACAAAACTACTAACTCAACAATGGCCATCCTAACCACTATGTCCCTCATACTTCTCCCTATTTCCCCACTTATCCTGCCCACCATCTAA
caerulea_MX_Yucatan_bts07198            ATGAACCCCCAAGCAAAACTAGTCTTCACCACTAGCCTCATCCTAGGAACAACTATTACTGTCTCAAGTAACCACTGAATCATGGCCTGAGCCGGACTCGAAATCAACACTCTAGCCATCCTCCCACTAATCTCAAAATCACACCACCCACGAGCCATCGAAGCAGCAACAAAATACTTCCTAGTACAATCAGCTGCTTCAGCCCTAGTCTTATTCTCCAGCATGACCAACGCATGGTACACCGGACAATGGGATATTTCCCAAATAACACACCCCACCTCATGCCTAATCCTAACCACAGCCCTCGCAATAAAACTAGGCCTAGTCCCCTTTCACTTTTGATTTCCAGAAGTACTGCAAGGCGCATCATTGCCCATCGGACTACTCCTATCAACAGCCATAAAATTCCCACCAATCACATTACTTTACATAACTTCCCCATCCCTGAATTCAACACTCTTAACCACTATAGCACTTCTATCAGCAGCTGTAGGAGGATGAATAGGGCTTAACCAAACACAGACCCGAAAAATCCTAGCCTTCTCCTCAATCTCACACCTAGGATGAATGAGCATCATTATCACCTATAGCCCAAAACTCGCCCTACTCAACTTCTATCTATACACCCTAATAACCATAGCAGTATTCCTGTCACTAAATGCAATAAAAGCCCTAAAACTATCGACCCTAATAACCGCATGAACAAAAACCCCAGCAATTAGCACAATACTAATACTTACCTTACTCTCCCTCGCAGGCCTTCCACCCCTTACAGGGTTCTTACCAAAATGACTTATCCTCCAAGAACTAACTAAACAAGAAATAGCCCCAGCGGCAACGATAATCGCACTCCTTTCCCTACTAAGTTTATTTTTCTATCTACGCCTGGCATACTGCACAGCAATTACACTCCCCCCTCATACCACAAACTCCATAAAACAATGGCAAATCAACAAAACTACTAACTCAACAATGGCCATCCTAACCACTATGTCCCTCATACTTCTCCCTATTTCCCCACTCATCCTACCCACCATCTAA
caerulea_MX_Yucatan_bts07242            ATGAACCCCCAAGCAAAACTAGTCTTCACCACTAGCCTCATCCTAGGAACAACTATTACTGTCTCAAGTAACCACTGAATCATGGCCTGAGCCGGACTCGAAATCAACACTCTAGCCATCCTCCCACTAATCTCAAAATCACACCACCCACGAGCCATCGAAGCAGCAACAAAATACTTCCTAGTACAATCAGCTGCTTCAGCCCTAGTCTTATTCTCCAGCATGACCAACGCATGGTACACCGGACAATGGGATATTTCCCAAATAACACACCCCACCTCATGCCTAATCCTAACCACAGCCCTCGCAATAAAACTAGGCCTAGTCCCCTTTCACTTTTGATTTCCAGAAGTACTGCAAGGCGCATCATTGCCCATCGGACTACTCCTATCAACAGCCATAAAATTCCCACCAATCACATTACTTTACATAACTTCCCCATCCCTGAATTCAACACTCTTAACCACTATAGCACTTCTATCAGCAGCTGTAGGAGGATGAATAGGGCTTAACCAAACACAGACCCGAAAAATCCTAGCCTTCTCCTCAATCTCACACCTAGGATGAATGAGCATCATTATCACCTATAGCCCAAAACTCGCCCTACTCAACTTCTATCTATACACCCTAATAACCATAGCAGTATTCCTGTCACTAAATGCAATAAAAGCCCTAAAACTATCGACCCTAATAACCGCATGAACAAAAACCCCAGCAATTAGCACAATACTAATACTTACCTTACTCTCCCTCGCAGGCCTTCCACCCCTTACAGGGTTCTTACCAAAATGACTTATCCTCCAAGAACTAACTAAACAAGAAATAGCCCCAGCGGCAACGATAATCGCACTCCTTTCCCTACTAAGTTTATTTTTCTATCTACGCCTGGCATACTGCACAGCAATTACACTCCCCCCTCATACCACAAACTCCATAAAACAATGGCAAATCAACAAAACTACTAACTCAACAATGGCCATCCTAACCACTATGTCCCTCATACTTCTCCCTATTTCCCCACTTATCCTGCCCACCATCTAA
caerulea_MX_Campeche_bts08355           ATGAACCCCCAAGCAAAACTAGTCTTCACCACTAGCCTCATCCTAGGAACAACTATTACTGTCTCAAGTAACCACTGAATCATGGCCTGAGCCGGACTCGAAATCAACACTCTAGCCATCCTCCCACTAATCTCAAAATCACACCACCCACGAGCCATCGAAGCAGCAACAAAATACTTCCTAGTACAATCAGCTGCTTCAGCCCTAGTCTTATTCTCCAGCATGACCAACGCATGGTACACCGGACAATGGGATATTTCCCAAATAACACACCCCACCTCATGCCTAATCCTAACCACAGCCCTCGCAATAAAACTAGGCCTAGTCCCCTTTCACTTTTGATTTCCAGAAGTACTGCAAGGCGCATCATTGCCCATCGGACTACTCCTATCAACAGCCATAAAATTCCCACCAATCACATTACTTTACATAACTTCCCCATCCCTGAATTCAACACTCTTAACCACTATAGCACTTCTATCAGCAGCTGTAGGAGGATGAATAGGGCTTAACCAAACACAGACCCGAAAAATCCTAGCCTTCTCCTCAATCTCACACCTAGGATGAATGAGCATCATTATCACCTATAGCCCAAAACTCGCCCTACTCAACTTCTATCTATACACCCTAATAACCATAGCAGTATTCCTGTCACTAAATGCAATAAAAGCCCTAAAACTATCGACCCTAATAACCGCATGAACAAAAACCCCAGCAATTAGCACAATACTAATACTTACCTTACTCTCCCTCGCAGGCCTTCCACCCCTTACAGGGTTCTTACCAAAATGACTTATCCTCCAAGAACTAACTAAACAAGAAATAGCCCCAGCGGCAACGATAATCGCACTCCTTTCCCTACTAAGTTTATTTTTCTATCTACGCCTGGCATACTGCACAGCAATTACACTCCCCCCTCATACCACAAACTCCATAAAACAATGGCAAATCAACAAAACTACTAACTCAACAATGGCCATCCTAACCACTATGTCCCTCATACTTCTCCCTATTTCCCCACTTATCCTGCCCACCATCTAA
caerulea_MX_Campeche_bts08433           ATGAACCCCCAAGCAAAACTAGTCTTCACCACTAGCCTCATCCTAGGAACAACTATTACTGTCTCAAGTAACCACTGAATCATGGCCTGAGCCGGACTCGAAATCAACACTCTAGCCATCCTCCCACTAATCTCAAAATCACACCACCCACGAGCCATCGAAGCAGCAACAAAATACTTCCTAGTACAATCAGCTGCTTCAGCCCTAGTCTTATTCTCCAGCATGACCAACGCATGGTACACCGGACAATGGGATATTTCCCAAATAACACACCCCACCTCATGCCTAATCCTAACCACAGCCCTCGCAATAAAACTAGGCCTAGTCCCCTTTCACTTTTGATTTCCAGAAGTACTGCAAGGCGCATCATTGCCCATCGGACTACTCCTATCAACAGCCATAAAATTCCCACCAATCACATTACTTTACATAACTTCCCCATCCCTGAATTCAACACTCTTAACCACTATAGCACTTCTATCAGCAGCTGTAGGAGGATGAATAGGGCTTAACCAAACACAGACCCGAAAAATCCTAGCCTTCTCCTCAATCTCACACCTAGGATGAATGAGCATCATTATCACCTATAGCCCAAAACTCGCCCTACTCAACTTCTATCTATACACCCTAATAACCATAGCAGTATTCCTGTCACTAAATGCAATAAAAGCCCTAAAACTATCGACCCTAATAACCGCATGAACAAAAACCCCAGCAATTAGCACAATACTAATACTTACCTTACTCTCCCTCGCAGGCCTTCCACCCCTTACAGGGTTCTTACCAAAATGACTTATCCTCCAAGAACTAACTAAACAAGAAATAGCCCCAGCGGCAACGATAATCGCACTCCTTTCCCTACTAAGTTTATTTTTCTATCTACGCCTGGCATACTGCACAGCAATTACACTCCCCCCTCATACCACAAACTCCATAAAACAATGGCAAATCAACAAAACTACTAACTCAACAATGGCCATCCTAACCACTATGTCCCTCATACTTCTCCCTATTTCCCCACTTATCCTGCCCACCATCTAA
caerulea_US_NV_bts05027            ATGAACCCCCAAGCAAAACTAGTCTTCACCACTAGCCTCATCCTAGGAACAACTATTACTATCTCAAGTAACCACTGAATCACGGCCTGAGCCGGACTCGAAATCAACACTCTAGCCATCCTCCCACTAATCTCAAAATCACACCACCCACGAGCCATCGAAGCAGCAACAAAATACTTCCTAGTACAGTCAGCTGCTTCGGCCCTAGTCTTATTCTCCAGCATGACCAACGCATGGTACACCGGACAATGGGATATTTCCCAAATAACACACCCCACCTCATGCCTAATCCTAACCACAGCCCTCGCAATAAAACTAGGCCTAGTCCCCTTTCACTTTTGATTTCCAGAAGTACTGCAAGGCGCATCATTGCCCATCGGACTACTCCTATCAACAGCCATAAAATTCCCACCAATCACATTACTTTACATAACTTCCCCATCCCTGAATTCAACACTCTTAACCACTATAGCACTTCTATCAGCAGCTGTAGGAGGATGAATAGGGCTTAACCAAACACAGACCCGAAAAATCCTAGCCTTCTCCTCAATCTCACACCTAGGATGAATGAGCATCATTATCACCTATAGCCCAAAACTCGCCCTACTCAACTTCTATCTATATACCCTAATAACCATAGCAGTATTCCTGTCACTAAATGCAATAAAAGCCCTAAAACTATCGACCCTAATAACCGCATGAACAAAAACCCCAGCAATTAGCACGATACTAATACTTACCTTACTCTCCCTCGCAGGCCTTCCACCCCTTACAGGGTTCTTACCAAAATGACTTATCCTCCAAGAACTAACTAAACAAGAAATAGCCCCAGCGGCAACGATAATCGCACTCCTTTCCCTACTAAGTTTATTTTTCTATCTACGCCTGGCATACTGCACAGCAATTACACTCCCCCCTCATACCACAAACTCCATAAAACAATGGCAAATCAACAAAACTACTAACTCAACAATGGCCATCCTAACCACTATGTCCCTCATACTTCTCCCTATTTCCCCACTTATCCTACCCACCATCTAA
caerulea_US_NV_bts05031            ??????????????AAAACTAGTCTTCACCACTAGCCTCATCCTAGGAACAACCATTACTATCTCAAGTAACCACTGAATCACGGCCTGAGCCGGACTCGAAATCAACACTCTAGCCATCCTCCCACTAATCTCAAAATCACACCACCCACGAGCCATCGAAGCAGCAACAAAATACTTCCTGGTACAATCAGCTGCTTCAGCCCTAGTCTTATTCTCCAGCATGACCAACGCATGGTACACCGGACAATGAGATATTTCCCAAATGACACACCCCACCTCATGCCTAATCCTAACCACAGCCCTCGCAATAAAACTAGGCCTAGTCCCCTTTCACTTTTGATTTCCAGAAGTACTGCAAGGCGCATCACTGCCCATCGGACTACTCCTATCAACAGCCATAAAATTCCCACCAATCACATTACTTTACATAACTTCCCCATCCCTGAATTCAACACTCTTGACCACTATAGCACTTCTATCAGCAGCTGTAGGGGGGTGAATGGGACTTAACCAAACACAAACCCGAAAAATCCTAGCCTTCTCCTCAATCTCACACCTAGGATGAATGAGCATCATTATCACCTACAGCCCAAAACTCGCCCTACTCAACTTCTATCTATACACCCTAATGACCATAGCAGTATTCCTGTCACTAAATGCAATAAAAGCCCTAAAACTATCAACCCTAATAACCGCATGAACAAAAACCCCAGCAATCAGCACAATACTAATACTTACCTTACTCTCCCTCGCAGGCCTCCCACCCCTTACAGGGTTCTTACCAAAATGACTTATCCTCCAAGAACTAACTAAACAAGAAATAGCCCCAGCGGCAACGATAATCGCACTTCTTTCCCTACTAAGTCTATTTTTCTACCTACGTCTGGCATACTGCACAGCAATTACACTCCCCCCTCACACCACAAACTCCATAAAACAATGGCAGGTCAACAAAACTACTAACTCAACAATGGCCATCCTAACCACTATGTCCCTCATACTTCTCCCTATTTCCCCACTTATCCTACCCACCATCTAA
caerulea_US_NV_dhb2444             ATGAACCCCCAAGCAAAACTAGTCTTCACCACTAGCCTCATCCTAGGAACAACTATTACTATCTCAAGTAACCACTGAATCACGGCCTGAGCCGGACTCGAAATCAACACTCTAGCCATCCTCCCACTAATCTCAAAATCACACCACCCACGAGCCATCGAAGCAGCAACAAAATACTTCCTAGTACAGTCAGCTGCTTCGGCCCTAGTCTTATTCTCCAGCATGACCAACGCATGGTACACCGGACAATGAGATATTTCCCAAATAACACACCCCACCTCATGCCTAATCCTAACCACAGCCCTCGCAATAAAACTAGGCCTAGTCCCCTTTCACTTTTGATTTCCAGAAGTACTGCAAGGCGCATCATTGCCCATCGGACTACTCCTATCAACAGCCATAAAATTCCCACCAATCACATTACTTTACATAACTTCCCCATCCCTGAATTCAACACTCTTAACCACTATAGCACTTCTATCAGCAGCTGTAGGAGGATGAATAGGGCTTAACCAAACACAGACCCGAAAAATCCTAGCCTTCTCCTCAATCTCACACCTAGGATGAATGAGCATCATTATCACCTATAGCCCAAAACTCGCCCTGCTCAACTTCTATCTATATACCCTAATAACCATAGCAGTATTCCTGTCACTAAATGCAATAAAAGCCCTAAAACTATCGACCCTAATAACCGCATGAACAAAAACCCCAGCAATTAGCACAATACTAATACTTACCTTACTCTCCCTCGCAGGCCTTCCACCCCTTACAGGGTTCTTACCAAAATGACTTATCCTCCAAGAACTAACTAAACAAGAAATAGCCCCAGCGGCAACGATAATCGCACTCCTTTCCCTACTAAGTTTATTTTTCTATCTACGCCTGGCATACTGCACAGCAATTACACTCCCCCCTCATACCACAAACTCCATAAAACAATGGCAAATCAACAAAACTACTAACTCAACAATGGCCATCCTAACCACTATGTCCCTCATACTTCTCCCTATTTCCCCACTTATCCTACCCACCATCTAA
caerulea_US_NV_dhb5283             ?????????????????????????????????????????????GGAACAACTATTACTATCTCAAGTAACCACTGAATCATGGCCTGAGCCGGACTCGAAATCAACACTCTAGCCATCCTCCCACTAATCTCAAAATCACACCACCCACGAGCCATCGAAGCAGCAACAAAATACTTCCTAGTACAGTCAGCTGCTTCGGCCCTAGTCTTATTCTCCAGCATGACCAACGCATGGTACACCGGACAATGGGATATTTCCCAAATAACACACCCCACCTCATGCCTAATCCTAACCACAGCCCTCGCAATAAAACTAGGCCTAGTCCCCTTTCACTTTTGATTTCCAGAAGTACTGCAAGGCGCATCATTGCCCATCGGACTACTCCTATCAACAGCCATAAAATTCCCACCAATCACATTACTTTACATAACTTCCCCATCCCTGAATTCAACACTCTTAACCACTATAGCACTTCTATCAGCAGCTGTAGGAGGATGAATAGGGCTTAACCAAACACAGACCCGAAAAATCCTAGCCTTCTCCTCAATCTCACACCTAGGATGAATGAGCATCATTATCACCTATAGCCCAAAACTCGCCCTACTCAACTTCTATCTATATACCCTAATAACCATAGCAGTATTCCTGTCACTAAATGCAATAAAAGCCCTAAAACTATCGACCCTAATAACCGCATGAACAAAAACCCCAGCAATTAGCACGATACTAATACTTACCTTACTCTCCCTCGCAGGCCTTCCACCCCTTACAGGGTTCTTACCAAAATGACTTATCCTCCAAGAACTAACTAAACAAGAAATAGCCCCAGCGGCAACGATAATCGCACTCCTTTCCCTACTAAGTTTATTTTTCTATCTACGCCTGGCATACTGCACAGCAATTACACTCCCCCCTCATACCACAAACTCCATAAAACAATGGCAAATCAACAAAACTACTAACTCAACAATGGCCATCCTAACCACTATGTCCCTCATCCTTCTCCCTAT????????????????????????????
caerulea_US_NV_gms175              ATGAACCCCCAAGCAAAACTAGTCTTCACCACTAGCCTCATCCTAGGAACAACTATTACTATCTCAAGTAACCACTGAATCACGGCCTGAGCCGGACTCGAAATCAACACCCTAGCCATCCTCCCACTAATCTCAAAATCACACCACCCACGAGCCATCGAAGCAGCAACAAAATACTTCCTAGTACAGTCAGCTGCTTCGGCCCTAGTCTTATTCTCCAGCATGACCAACGCATGGTACACCGGACAATGGGATATTTCCCAAATAACACACCCCACCTCATGCCTAATCCTAACCACAGCCCTCGCAATAAAACTAGGCCTAGTCCCCTTTCACTTTTGATTTCCAGAAGTACTGCAAGGCGCATCATTGCCCATCGGACTACTCCTATCAACAGCCATAAAATTCCCACCAATCACATTACTTTACATAACTTCCCCATCCCTGAATTCAACACTCTTAACCACTATAGCACTTCTATCAGCAGCTGTAGGAGGATGAATAGGGCTTAACCAAACACAGACCCGAAAAATCCTAGCCTTCTCCTCAATCTCACACCTAGGATGAATGAGCATCATTATCACCTATAGCCCAAAACTCGCCCTACTCAACTTCTATCTATATACCCTAATAACCATAGCAGTATTCCTGTCACTAAATGCAATAAAAGCCCTAAAACTATCGACCCTAATAACCGCATGAACAAAAACCCCAGCAATTAGCACGATACTAATACTTACCTTACTCTCCCTCGCAGGCCTTCCACCCCTTACAGGGTTCTTACCAAAATGACTTATCCTCCAAGAACTAACTAAACAAGAAATAGCCCCAGCGGCAACGATAATCGCACTCCTTTCCCTACTAAGTTTATTTTTCTATCTACGCCTGGCATACTGCACAGCAATTACACTCCCCCCTCATACCACAAACTCCATAAAACAATGGCAAATCAACAAAACTACTAACTCAACAATGGCCATCCTAACCACTATGTCCCTCATACTTCTCCCTATTTCCCCACTTATCCTACCCACCATCTAA
caerulea_US_NV_jk01310             ??????????????????????????????????????CATCCTAGGAACAACTATTACTATCTCAAGTAACCACTGAATCATGGCCTGAGCCGGACTCGAAATCAACACTCTAGCCATCCTCCCACTAATCTCAAAATCACACCACCCACGAGCCATCGAAGCAGCAACAAAATACTTCCTAGTACAGTCAGCTGCTTCGGCCCTAGTCTTATTCTCCAGCATGACCAACGCATGGTACACCGGACAATGAGATATTTCCCAAATAACACACCCCACCTCATGCCTAATCCTAACCACAGCCCTCGCAATAAAACTAGGCCTAGTCCCCTTTCACTTTTGATTTCCAGAAGTACTGCAAGGCGCATCATTGCCCATCGGACTACTCCTATCAACAGCCATAAAATTCCCACCAATCACATTACTTTACATAACTTCCCCATCCCTGAATTCAACACTCTTAACCACTATAGCACTTCTATCAGCAGCTGTAGGAGGATGAATAGGGCTTAACCAAACACAGACCCGAAAAATCCTAGCCTTCTCCTCAATCTCACACCTAGGATGAATGAGCATCATTATCACCTATAGCCCAAAACTCGCCCTACTCAACTTCTATCTATATACCCTAATAACCATAGCAGTATTCCTGTCACTAAATGCAATAAAAGCCCTAAAACTATCGACCCTAATAACCGCATGAACAAAAACCCCAGCAATTAGCACAATACTAATACTTACCTTACTCTCCCTCGCAGGCCTTCCACCCCTTACAGGGTTCTTACCAAAATGACTTATCCTCCAAGAACTAACTAAACAAGAAATAGCCCCAGCGGCAACGATAATCGCACTCCTTTCCCTACTAAGTTTATTTTTCTATCTACGCCTGGCATACTGCACAGCAATTACACTCCCCCCTCATACCACAAACTCCATAAAACAATGGCAAATCAACAAAACTACTAACTCAACAATGGCCATCCTAACCACTATGTCCCTCATACTTCTCCCTATTTCCCCACTTATCCTACCCACCATCTAA
caerulea_US_NV_jk01311             ATGAACCCCCAAGCAAAACTAGTCTTCACCACTAGCCTCATCCTAGGAACAACTATTACTATCTCAAGTAACCACTGAATCATGGCCTGAGCCGGACTCGAAATCAACACTCTAGCCATCCTCCCACTAATCTCAAAATCACACCACCCACGAGCCATCGAAGCAGCAACAAAATACTTCCTAGTACAGTCAGCTGCTTCGGCCCTAGTCTTATTCTCCAGCATGACCAACGCATGGTACACCGGACAATGAGATATTTCCCAAATAACACACCCCACCTCATGCCTAATCCTAACCACAGCCCTCGCAATAAAACTAGGCCTAGTCCCCTTTCACTTTTGATTTCCAGAAGTACTGCAAGGCGCATCATTGCCCATCGGACTACTCCTATCAACAGCCATAAAATTCCCACCAATCACATTACTTTACATAACTTCCCCATCCCTGAATTCAACACTCTTAACCACTATAGCACTTCTATCAGCAGCTGTAGGAGGATGAATAGGGCTTAACCAAACACAGACCCGAAAAATCCTAGCCTTCTCCTCAATCTCACACCTAGGATGAATGAGCATCATTATCACCTATAGCCCAAAACTCGCCCTACTCAACTTCTATCTATATACCCTAATAACCATAGCAGTATTCCTGTCACTAAATGCAATAAAAGCCCTAAAACTATCGACCCTAATAACCGCATGAACAAAAACCCCAGCAATTAGCACAATACTAATACTTACCTTACTCTCCCTCGCAGGCCTTCCACCCCTTACAGGGTTCTTACCAAAATGACTTATCCTCCAAGAACTAACTAAACAAGAAATAGCCCCAGCGGCAACGATAATCGCACTCCTTTCCCTACTAAGTCTATTTTTCTATCTACGCCTGGCATACTGCACAGCAATTACACTCCCCCCTCATACCACAAACTCCATAAAACAATGGCAAATCAACAAAACTACTAACTCAACAATGGCCATCCTAACCACTATGTCCCTCATACTTCTCCCTATTTCCCCACTTATCCTACCCACCATCTAA
caerulea_US_NV_jk01323             ATGAACCCCCAAGCAAAACTAGTCTTCACCACTAGCCTCATCCTAGGAACAACTATTACTATCTCAAGTAACCACTGAATCATGGCCTGAGCCGGACTCGAAATCAACACTCTAGCCATCCTCCCACTAATCTCAAAATCACACCACCCACGAGCCATCGAAGCAGCAACAAAATACTTCCTAGTACAGTCAGCTGCTTCGGCCCTAGTCTTATTCTCCAGCATGACCAACGCATGGTACACCGGACAATGGGATATTTCCCAAATAACACACCCCACCTCATGCCTAATCCTAACCACAGCCCTCGCAATAAAACTAGGCCTAGTCCCCTTTCACTTTTGATTTCCAGAAGTACTGCAAGGCGCATCATTGCCCATCGGACTACTCCTATCAACAGCCATAAAATTCCCACCAATCACATTACTTTACATAACTTCCCCATCCCTGAATTCAACACTCTTAACCACTATAGCACTTCTATCAGCAGCTGTAGGAGGATGAATAGGGCTTAACCAAACACAGACCCGAAAAATCCTAGCCTTCTCCTCAATCTCACACCTAGGATGAATGAGCATCATTATCACCTATAGCCCAAAACTCGCCCTACTCAACTTCTATCTATATACCCTAATAACCATAGCAGTATTCCTGTCACTAAATGCAATAAAAGCCCTAAAACTATCGACCCTAATAACCGCATGAACAAAAACCCCAGCAATTAGCACGATACTAATACTTACCTTACTCTCCCTCGCAGGCCTTCCACCCCTTACAGGGTTCTTACCAAAATGACTTATCCTCCAAGAACTAACTAAACAAGAAATAGCCCCAGCGGCAACGATAATCGCACTCCTTTCCCTACTAAGTTTATTTTTCTATCTACGCCTGGCATACTGCACAGCAATTACACTCCCCCCTCATACCACAAACTCCATAAAACAATGGCAAATCAACAAAACTACTAACTCAACAATGGCCATCCTAACCACTATGTCCCTCATACTTCTCCCTATTTCCCCACTTATCCTACCCACCATCTAA
caerulea_US_NV_jk04497             ??????????????????????????????????????????????GAACAACTATTACTATCTCAAGTAACCACTGAATCATGGCCTGAGCCGGACTCGAAATCAACACTCTAGCCATCCTCCCACTAATCTCAAAATCACACCACCCACGAGCCATCGAAGCAGCAACAAAATACTTCCTAGTACAGTCAGCTGCTTCGGCCCTAGTCTTATTCTCCAGCATGACCAACGCATGGTACACCGGACAATGAGATATTTCCCAAATAACACACCCCACCTCATGCCTAATCCTAACCACAGCCCTCGCAATAAAACTAGGCCTAGTCCCCTTTCACTTTTGATTTCCAGAAGTACTGCAAGGCGCATCATTGCCCATCGGACTACTCCTATCAACAGCCATAAAATTCCCACCAATCACATTACTTTACATAACTTCCCCATCCCTGAATTCAACACTCTTAACCACTATAGCACTTCTATCAGCAGCTGTAGGAGGATGAATAGGGCTTAACCAAACACAGACCCGAAAAATCCTAGCCTTCTCCTCAATCTCACACCTAGGATGAATGAGCATCATTATCACCTATAGCCCAAAACTCGCCCTGCTCAACTTCTATCTATATACCCTAATAACCATAGCAGTATTCCTGTCACTAAATGCAATAAAAGCCCTAAAACTATCGACCCTAATAACCGCATGAACAAAAACCCCAGCAATTAGCACAATACTAATACTTACCTTACTCTCCCTCGCAGGCCTTCCACCCCTTACAGGGTTCTTACCAAAATGACTTATCCTCCAAGAACTAACTAAACAAGAAATAGCCCCAGCGGCAACGATAATCGCACTCCTTTCCCTACTAAGTTTATTTTTCTACCTACGCCTGGCATACTGCACAGCAATTACACTCCCCCCTCATACCACAAACTCCATAAAACAATGGCAAATCAACAAAACTACTAACTCAACAATGGCCATCCTAACCACTATGTCCCTCATACTTCTCCCTATTTCCCCACTTATCCTACCCA????????
caerulea_US_NV_jk05229             ATGAACCCCCAAGCAAAACTAGTCTTCACCACTAGCCTCATCCTAGGAACAACCATTACTATCTCAAGTAACCACTGAATCACGGCCTGAGCCGGACTCGAAATCAACACTCTAGCCATCCTCCCACTAATCTCAAAATCACACCACCCACGAGCCATCGAAGCAGCAACAAAATACTTCCTGGTACAATCAGCTGCTTCAGCCCTAGTCTTATTCTCCAGCATGACCAACGCATGGTACACCGGACAATGAGATATTTCCCAAATGACACACCCCACCTCATGCCTAATCCTAACCACAGCCCTCGCAATAAAACTAGGCCTAGTCCCCTTTCACTTTTGATTTCCAGAAGTACTGCAAGGCGCATCACTGCCCATCGGACTACTCCTATCAACAGCCATAAAATTCCCACCAATCACATTACTTTACATAACTTCCCCATCCCTGAATTCAACACTCTTGACCACTATAGCACTTCTATCAGCAGCTGTAGGGGGGTGAATGGGACTTAACCAAACACAAACCCGAAAAATCCTAGCCTTCTCCTCAATCTCACACCTAGGATGAATGAGCATCATTATCACCTACAGCCCAAAACTCGCCCTACTCAACTTCTATCTATACACCCTAATGACCATAGCAGTATTCCTGTCACTAAATGCAATAAAAGCCCTAAAACTATCAACCCTAATAACCGCATGAACAAAAACCCCAGCAATTAGCACAATACTAATACTTACCTTACTCTCCCTCGCAGGCCTCCCACCCCTTACAGGGTTCTTACCAAAATGACTTATCCTCCAAGAACTAACTAAACAAGAAATAGCCCCAGCGGCAACGATAATCGCACTTCTTTCCCTACTAAGTCTATTTTTCTACCTACGTCTGGCATACTGCACAACAATTACACTCCCCCCTCACACCACAAACTCCATAAAACAATGGCAGGTCAACAAAACTACTAACTCAACAATGGCCATCCTAACCACTATGTCCCTCATACTTCTCCCTATTTCCCCACTTATCCTACCCACCATCTAA
caerulea_US_NV_jk05231             ATGAACCCCCAAGCAAAACTAGTCTTCACAACTAGCCTCATCCTAGGAACAACCATTACTATCTCAAGTAACCACTGAATCACGGCCTGAGCCGGACTCGAAATCAACACTCTAGCCATCCTCCCACTAATCTCAAAATCACACCACCCACGAGCCATCGAAGCAGCAACAAAATACTTCCTGGTACAATCAGCTGCTTCAGCCCTAGTCTTATTCTCCAGCATGACCAACGCATGGTACACCGGACAATGAGATATTTCCCAAATGACACACCCCACCTCATGCCTAATCCTAACCACAGCCCTCGCAATAAAACTAGGCCTAGTCCCCTTTCACTTTTGATTTCCAGAAGTACTGCAAGGCGCATCACTGCCCATCGGACTACTCCTATCAACAGCCATAAAATTCCCACCAATCACATTACTTTACATAACTTCCCCATCCCTGAATTCAACACTCTTGACCACTATAGCACTTCTATCAGCAGCTGTAGGGGGGTGAATGGGACTTAACCAAACACAAACCCGAAAAATCCTAGCCTTCTCCTCAATCTCACACCTAGGATGAATGAGCATCATTATCACCTACAGCCCAAAACTCGCCCTACTCAACTTCTATCTATACACCCTAATGACCATAGCAGTATTCCTGTCACTAAATGCAATAAAAGCCCTAAAACTATCAACCCTAATAACCGCATGAACAAAAACCCCAGCAATTAGCACAATACTAATACTTACCTTACTCTCCCTCGCAGGCCTCCCACCCCTTACAGGGTTCTTACCAAAATGACTTATCCTCCAAGAACTAACTAAACAAGAAATAGCCCCAGCGGCAACGATAATCGCACTTCTTTCCCTACTAAGTCTATTTTTCTACCTACGTCTGGCATACTGCACAGCAATTACACTCCCCCCTCACACCACAAACTCCATAAAACAATGGCAGGTCAACAAAACTACTAACTCAACAATGGCCATCCTAACCACTATGTCCCTCATACTTCTCCCTATTTCCCCACTTATCCTACCCACCATCTAA
caerulea_US_NV_jk05238             ????????CCAAGCAAAACTAGTCTTCACCACTAGCCTCATCCTAGGAACAACTATTACTATCTCAAGTAACCACTGAATCATGGCCTGAGCCGGACTCGAAATCAACACTCTAGCCATCCTCCCACTAATCTCAAAATCACACCACCCACGAGCCATCGAAGCAGCAACAAAATACTTCCTAGTACAGTCAGCTGCTTCGGCCCTAGTCTTATTCTCCAGCATGACCAACGCATGGTACACCGGACAATGGGATATTTCCCAAATAACACACCCCACCTCATGCCTAATCCTAACCACAGCCCTCGCAATAAAACTAGGCCTAGTCCCCTTTCACTTTTGATTTCCAGAAGTACTGCAAGGCGCATCATTGCCCATCGGACTACTCCTATCAACAGCCATAAAATTCCCACCAATCACATTACTTTACATAACTTCCCCATCCCTGAATTCAACACTCTTAACCACTATAGCACTTCTATCAGCAGCTGTAGGAGGATGAATAGGGCTTAACCAAACACAGACCCGAAAAATCCTAGCCTTCTCCTCAATCTCACACCTAGGATGAATGAGCATCATTATCACCTATAGCCCAAAACTCGCCCTACTCAACTTCTATCTATATACCCTAATAACCATAGCAGTATTCCTGTCACTAAATGCAATAAAAGCCCTAAAACTATCGACCCTAATAACCGCATGAACAAAAACCCCAGCAATTAGCACGATACTAATACTTACCTTACTCTCCCTCGCAGGCCTTCCACCCCTTACAGGGTTCTTACCAAAATGACTTATCCTCCAAGAACTAACTAAACAAGAAATAGCCCCAGCGGCAACGATAATCGCACTCCTTTCCCTACTAAGTTTATTTTTCTATCTACGCCTGGCATACTGCACAGCAATTACACTCCCCCCTCATACCACAAACTCCATAAAACAATGGCAAATCAACAAAACTACTAACTCAACAATGGCCATCCTAACCACTATGTCCCTCATACTTCTCCCTATTTCCCCACTTATCCTACCCACCATCTAA
caerulea_US_NV_jk05239             ATGAACCCCCAAGCAAAACTAGTCTTCACCACTAGCCTCATCCTAGGAACAACCATTACTATCTCAAGTAACCACTGAATCACGGCCTGAGCCGGACTCGAAATCAACACTCTAGCCATCCTCCCACTAATCTCAAAATCACACCACCCACGAGCCATCGAAGCAGCAACAAAATACTTCCTGGTACAATCAGCTGCTTCAGCCCTAGTCTTATTCTCCAGCATGACCAACGCATGGTACACCGGACAATGAGATATTTCCCAAATGACACACCCCACCTCATGCCTAATCCTAACCACAGCCCTCGCAATAAAACTAGGCCTAGTCCCCTTTCACTTTTGATTTCCAGAAGTACTGCAAGGCGCATCACTGCCCATCGGACTACTCCTATCAACAGCCATAAAATTCCCACCAATCACATTACTTTACATAACTTCCCCATCCCTGAATTCAACACTCTTGACCACTATAGCACTTCTATCAGCAGCTGTAGGGGGGTGAATGGGACTTAACCAAACACAAACCCGAAAAATCCTAGCCTTCTCCTCAATCTCACACCTAGGATGAATGAGCATCATTATCACCTACAGCCCAAAACTCGCCCTACTCAACTTCTATCTATACACCCTAATGACCATAGCAGTATTCCTGTCACTAAATGCAATAAAAGCCCTAAAACTATCAACCCTAATAACCGCATGAACAAAAACCCCAGCAATCAGCACAATACTAATACTTACCTTACTCTCCCTCGCAGGCCTCCCACCCCTTACAGGGTTCTTACCAAAATGACTTATCCTCCAAGAACTAACTAAACAAGAAATAGCCCCAGCGGCAACGATAATCGCACTTCTTTCCCTACTAAGTCTATTTTTCTACCTACGTCTGGCATACTGCACAGCAATTACACTCCCCCCTCACACCACAAACTCCATAAAACAATGGCAGGTCAACAAAACTACTAACTCAACAATGGCCATCCTAACCACTATGTCCCTCATACTTCTCCCTATTTCCCCACTTATCCTACCCACCATCTAA
lembeyei_Cuba_ps4 ATGAACCCCCAGGCAAAACTAGTCTTCACCACCAGCCTCATCCTAGGAACAACCATCACCATCTCAAGTAACCACTGAATCATGGCCTGAGCCGGACTCGAAATCAACACTCTAGCCATTATCCCATTAATCTCAAAATCACACCACCCACGAGCCATCGAAGCCGCAACAAAATACTTCCTAGTGCAATCAGCTGCCTCAGCCCTAGTCCTATTCTCCAGCATAACCAACGCATGGCACACCGGACAATGAGATATCTCCCAAATAACACACCCTACCTCATGTCTAATCCTAACAACAGCCCTTGCAATAAAACTAGGCTTAGTCCCATTCCATTTCTGATTTCCAGAAGTACTGCAAGGCTCGTCACTACCCATTGGACTGCTCCTATCAACAGCCATAAAATTCCCACCAATCACACTACTTTACATAACCTCTCCATCCCTAAACCCAACACTTTTAACCGCTATAGCCCTCCTATCAGCAGCCGTAGGAGGATGAATAGGTCTTAATCAGACACAAACCCGAAAAATCCTAGCCTTCTCCTCAATTTCTCACCTAGGATGAATAACCATCGTCATCGCTTATAGCCCAAAACTTGCTCTACTAAACTTCTACCTATATACTCTAATAACTATAGCAGTATTCCTGTCACTAAACTCAATAAAAGCCCTAAAACTATCGACCTTAATGACCTCATGAACAAAAACCCCAGCAATCAGCACGATACTAATACTCACCTTACTCTCTCTCGCAGGCCTTCCACCTCTTACGGGCTTCCTACCAAAATGACTCATCATCCAAGAGCTAACTAAACAAGAAATAGCCCCAGCAGCAACAATAATCTCACTCCTTTCCCTTCTAAGCCTATTCTTCTATCTACGTCTGACGTACTGCACAGCAATCACACTTCCCCCCCACACCACAAACTCCATAAAACAATGACAAATCAACAAAGCCACTAACTCAACGTTAGCTATCCTAACCACTATATCCCTCATACTACTCCCCATCTCCCCACTTATCCTACCAACTATTTAA
lembeyei_Cuba_ps5 ATGAACCCCCAGGCAAAACTAGTCTTCACCACCAGCCTCATCCTAGGAACAACCATCACCATCTCAAGTAACCACTGAATCATGGCCTGAGCCGGACTCGAAATCAACACTCTAGCCATTATCCCATTAATCTCAAAATCACACCACCCACGAGCCATCGAAGCCGCAACAAAATACTTCCTAGTGCAATCAGCTGCCTCAGCCCTAGTCCTATTCTCCAGCATAACCAACGCATGGCACACCGGACAATGAGATATCTCCCAAATAACACACCCTACCTCATGTCTAATCCTAACAACAGCCCTTGCAATAAAACTAGGCTTAGTCCCATTCCATTTCTGATTTCCAGAAGTACTGCAAGGCTCGTCACTACCCATTGGACTGCTCCTATCAACAGCCATAAAATTCCCACCAATCACACTACTTTACATAACCTCTCCATCCCTAAACCCAACACTTTTAACCGCTATAGCCCTCCTATCAGCAGCCGTAGGAGGATGAATAGGTCTTAATCAGACACAAACCCGAAAAATCCTAGCCTTCTCCTCAATTTCTCACCTAGGATGAATAACCATCGTCATCGCTTATAGCCCAAAACTTGCTCTACTAAACTTCTACCTATATACTCTAATAACTATAGCAGTATTCCTGTCACTAAACTCAATAAAAGCCCTAAAACTATCGACCTTAATGACCTCATGAACAAAAACCCCAGCAATCAGCACGATACTAATACTCACCTTACTCTCTCTCGCAGGCCTTCCACCTCTTACGGGCTTCCTACCAAAATGACTCATCATCCAAGAGCTAACTAAACAAGAAATAGCCCCAGCAGCAACAATAATCTCACTCCTTTCCCTTCTAAGCCTATTCTTCTATCTACGTCTGACGTACTGCACAGCAATCACACTTCCCCCCCACACCACAAACTCCATAAAACAATGACAAATCAACAAAGCCACTAACTCAACGTTAGCTATCCTAACCACTATATCCCTCATACTACTCCCCATCTCCCCACTTATCCTACCAACTATTTAA

;
End;
