# Supplementary material for: A latitudinal phylogeographic diversity gradient in birds
Source: PLoS Biol. 2017 Apr 13;15(4):e2001073. doi: 10.1371/journal.pbio.2001073 (PMC5390966; doi:10.1371/journal.pbio.2001073)
Supplement: S1 Data — (ZIP) [file pbio.2001073.s015.zip › S1_Data/Premnoplex-tatei-brunnescens.nex]

#NEXUS 

[ND2]
Begin data;
	Dimensions ntax=113 nchar=1041;
	Format datatype=dna gap=- missing=N interleave=no;
	Matrix

Pyg ATAAACCCACAAGCCAAACTAATTTCCACCCTAAGCTTACTCCTAGGAACTACCATCACAATCTCAAGTAACCACTGAACAATAGCATGAACCGGCTTAGAAATCAACACCCTTGCTATCCTCCCCCTAATCTCAAAACCCCACCATCCACGAGCCATTGAGGCTGCAACCAAATACTTTCTGGTCCAAGCAGCAGCATCAACCCTGCTCCTATTTTCCAGCACAACCAATGCATTATTCACCGGACAATGAGATATTACACAACTCACCCATCCCATCTCATGCCTCCTCATAACAACAGCTATTTCAATTAAACTAGGCCTAGTTCCATTCCACTTCTGATTTCCAGAGATTCTCCAAGGTTCATCCCTAATTACAGGCCTACTCCTAGCCACGGCCATAAAATTTCCCCCTATCACACTATTTCTAATAACATCCTCCTCCCTTAACCATACTTTATTAACTATTATAGCTATCCTCTCAGCTGCTTTAGGAGGATGAGCAGGCCTGAATCAAACCCAAATCCGAAAAGTCCTAGCCTTCTCATCTATCTCTCACTTAGGATGAATAACTATCATTATAATCTACAATCCAAAACTCACCCTAATTACCTTCTATCTCTATTGTTTAATAACCACTGCCATCTTCCTTACCCTCAAAGCTACTAAAATTCTTAAACTCTCCTCAATAATAACTGCATGAACAAAAATCCCATCATTAAGCGCAACCCTAATACTCACTTTCCTATCCCTAGCAGGACTACCTCCACTAACTGGATTCTTACCAAAATGGCTAATCATTCAAGAACTTACTAAACAAGAGATAACTCCCACAGCAACAATCATCGCTATACTATCTCTACTAAGTCTCTTTTTCTATCTCCGCCTAGCCTATTGCGCAACAATCACACTCCCTCCAAACTCCAACAACTACATAAAACAATGGCAAACTAACAAGCCAGTAAATATTTTTACCACAACTCTCATCACCCTAACAATCATACTCCTACCACTTTCCCCCATAATCCTTACAATCCCCTAN
Mas ATAAACCCACAAGCTAAACTAATTTCCACCCTAAGTCTACTCCTAGGAACTACAATCACAATCTCAAGCAACCATTGGACAATAGCATGAACTGGCCTAGAAATTAACACCTTAGCCATCCTCCCCTTGATCTCAAAATCCCACCACCCACGAGCTATCGAAGCCGCAACCAAGTATTTTCTAGTTCAAGCAGCAGCATCCACTCTACTCTTATTTTCCAGTACCACTAACGCACTATTTACCGGACAATGAGACATTACACAACTCACCCACCCCATTTCATGCCTCCTTATAACAACAGCTATCTCAATCAAACTAGGTTTAGTTCCATTCCACTTCTGATTTCCAGAAGTCCTTCAAGGCTCATCCCTAACCACAGGCCTACTCCTCGCCACAGCCATAAAATTTCCCCCCATCACATTATTCTTATTAACATCCTCCTCCCTTAATCACACTCTATTAACCATTATAGCAATCGCTTCAGCTGCCCTAGGAGGATGAATAGGCCTAAACCAAACCCAGATCCGCAAAGTTTTAGCCTTTTCATCCATCTCCCATTTAGGATGAATGACAATCATCATTATTTATAACCCAAAACTCACCCTAATCACCTTCTATATGTACTGCCTAATAACCACTGCCATTTTTCTAACCCTCAAAACTACCAAAATTCTTAAATTATCCTCAATAATAAGTGCATGAACAAAAATTCCATCACTCAGTGCAACCCTAATACTCGCACTTCTGTCCCTAGCAGGATTACCACCACTAACAGGATTCTTACCAAAATGACTTATTATTCAAGAACTTACTAAGCAAGAAATAACCTCAACAGCAACAATCATTGCACTCCTCTCCCTACTAGGCCTTTTTTTCTACCTACGCTTAGCTTACTGTGCAACAATTACTCTCCCCCCAAACTCTAACAACTACATAAAACAATGACAAACTAACAAACCAGTAAATACCCTCACCACAACCCTCATTACTCTAACAATCACTCTTCTACCACTCTCCCCCATAATCTTTACAATCCCCTAN
Mar ATAAACCCACAAGCTAAACTAATTTCCACCCTAAGTCTACTCCTAGGAACTACAATCACAATCTCAAGCAACCATTGGACAATAGCATGAACTGGCCTAGAAATTAACACCTTAGCCATCCTCCCCTTAATCTCAAAATCCCACCACCCACGAGCTATCGAAGCCGCAACCAAGTATTTTCTAGTTCAAGCAGCAGCATCCACTCTACTCTTATTTTCCAGTACAACCAACGCACTATTTACTGGACAATGAGACATTACACAACTCACCCACCCCATTTCATGCCTCCTTATAACAACAGCTATCTCAATCAAACTAGGTCTAGTTCCATTCCACTTCTGATTTCCAGAAGTCCTTCAAGGTTCATCCCTAACCACAGGTCTACTCCTCGCTACAGCTATGAAATTTCCCCCTATCACATTATTCTTATTAACATCCCCCTCCCTTAATCACACTCTACTAACTATCATAGCAATCTCTTCAGCTACCCTAGGAGGATGAATAGGCCTAAACCAAACCCAAATCCGCAAAGTTTTAGCCTTTTCATCCATCTCCCATTTAGGATGAATAACAATCATCATTATTTATAACCCAAAACTCACCCTAATCACCTTCTATATGTACTGCCTAATAACCGCCGCCATTTTTCTAACCCTCAAAACCACCAAAATTCTCAAATTATCCTCAATAATAACTGCATGAACAAAAATTCCATCACTCAGCGCAACCCTAATACTCGCACTTCTGTCCCTAGCAGGATTACCACCACTAACAGGATTCTTACCAAAATGACTTATTATTCAAGAACTTACTAAGCAAGAAATAACCTCAACAGCAACAATCATTGCACTCCTCTCCCTACTAGGTCTTTTTTTCTACCTACGCTTAGCCTACTGTGCAACAATTACTCTCCCCCCAAACTCTAACAACTACATAAAACAATGACAAACTAACAAACCAGTAAATACCCTTACCACAACCCTCATTACTCTAACAATCACTCTTCTACCACTCTCCCCCATAATCTTTACAATTCCCTAN
Pt1 ATAAACCCACAAGCTAAACTAATTTCCACCGTAAGTCTACTTCTAGGAACTACCATCACAATCTCAAGCAATCACTGAACAATAGCATGAACTGGCCTAGAAATTAATACCCTAGCTATTCTACCCCTGATCTCAAAATCTCATCACCCACGGGCTATTGAAGCCGCAACCAAGTATTTTCTAGTCCAAGCAGCAGCATCAACTCTACTCTTATTTTCTAGCACAACCAACGCACTATTCACTGGCCAATGAGACATTACACAACTTACCCACCCCATTTCATGTCTTCTTATAACAACAGCTATCTCAATCAAACTAGGTTTAGTTCCATTCCACTTCTGATTCCCAGAAGTCCTCCAAGGTTCATCCCTAACTACAGGTCTACTCTTAGCTACAGTTATAAAATTTCCCCCTATTACACTATTTCTACTAGTATCCCCCTCCCTCAACTACACTCTGCTAACCATCATAGCTATCTCCTCAGCTGCCTTAGGAGGATGAGCAGGCCTAAACCAAACCCAAACTCGAAAAGTCTTAGCCTTCTCATCCATCTCTCACCTTGGATGAATAACAATCATCATCATTTATAACCCCAAACTTACCCTAATCACCTTCTATATCTACTGCCTGATAACCGCTGCCATCTTCCTAATCCTTAAAACCACTAAAATTCTTAAACTATCCTCAATAATAACCGCATGAACAAAAATCCCATCACTAAGCGCAACCCTAATACTCTCACTCCTATCCCTAGCAGGACTACCCCCAATAACAGGATTCCTACCAAAATGACTTATTATCCAAGAACTAACTAAACAAGAAATAACTCCTACAGCAACAATCATTGCCCTCTTGTCTTTACTGGGCCTTTTCTTCTACCTCCGCCTAGCCTACTGCGCAACAATTACACTTCCTCCAAACTCTATCAACTACATAAAACAATGACAGACTAACAAACCAGTAAATACCCCTACCACAATTCTCATTACCCTAGCAATCACACTCCTACCACTCTCCCCTATGATTTTTACAATCCTCTAG
Pt2 ATAAACCCACAAGCTAAACTAATTTCCACCGTAAGTCTACTTCTAGGAACTACCATCACAATCTCAAGCAATCACTGAACAATAGCATGAACTGGCCTAGAAATTAATACCCTAGCTATTCTACCCCTGATCTCAAAATCTCATCACCCACGGGCTATTGAAGCCGCAACCAAGTATTTTCTAGTCCAAGCAGCAGCATCAACTCTACTCTTATTTTCTAGCACAACCAACGCACTATTCACTGGCCAATGAGACATTACACAACTTACCCACCCCATTTCATGTCTTCTTATAACAACAGCTATCTCAATCAAACTAGGTTTAGTTCCATTCCACTTCTGATTCCCAGAAGTCCTCCAAGGTTCATCCCTAACTACAGGTCTACTCTTAGCTACAGTTATAAAATTTCCCCCTATTACACTATTTCTACTAGTATCCCCCTCCCTCAACTACACTCTGCTAACCATCATAGCTATCTCCTCAGCTGCCTTAGGAGGATGAGCAGGCCTAAACCAAACCCAAACTCGAAAAGTCTTAGCCTTCTCATCCATCTCTCACCTTGGATGAATAACAATCATCATCATTTATAACCCCAAACTTACCCTAATCACCTTCTATATCTACTGCCTGATAACCGCTGCCATCTTCCTAATCCTTAAAACCACTAAAATTCTTAAACTATCCTCAATAATAACCGCATGAACAAAAATCCCATCACTAAGCGCAACCCTAATACTCTCACTCCTATCCCTAGCAGGACTACCCCCAATAACAGGATTCCTACCAAAATGACTTATTATCCAAGAACTAACTAAACAAGAAATAACTCCTACAGCAACAATCATTGCCCTCTTGTCTTTACTGGGCCTTTTCTTCTACCTCCGCCTAGCCTACTGCGCAACAATTACACTTCCTCCAAACTCTATCAACTACATAAAACAATGACAGACTAACAAACCAGTAAATACCCCTACCACAATTCTCATTACCCTAGCAATCACACTCCTACCACTCTCCCCTATGATTTTTACAATCCTCTAG
Pt3 ATAAACCCACAAGCTAAACTAATTTCCACCGTAAGTCTACTTCTAGGAACTACCATCACAATCTCAAGCAATCACTGAACAATAGCATGAACTGGCCTAGAAATTAATACCCTAGCTATTCTACCCCTGATCTCAAAATCTCATCACCCACGGGCTATTGAAGCCGCAACCAAGTATTTTCTAGTCCAAGCAGCAGCATCAACTCTACTCTTATTTTCTAGCACAACCAACGCACTATTCACTGGCCAATGAGACATTACACAACTTACCCACCCCATTTCATGTCTTCTTATAACAACAGCTATCTCAATCAAACTAGGTTTAGTTCCATTCCACTTCTGATTCCCAGAAGTCCTCCAAGGTTCATCCCTAACTACAGGTCTACTCTTAGCTACAGCTATAAAATTTCCCCCTATTACACTATTTCTACTAGTATCCCCCTCCCTCAACTACACTCTGCTAACCATCATAGCTATCTCCTCAACTGCCTTAGGAGGATGAGCAGGCCTAAACCAAACCCAAACTCGAAAAGTCTTAGCCTTCTCATCCATCTCTCACCTTGGATGAATAACAATCATCATCATTTATAACCCCAAACTTACCCTAATCACCTTCTATATCTACTGCCTGATAACCGCTGCCATCTTCCTAATCCTTAAAACCACTAAAATTCTTAAACTATCCTCAATAATAACCGCATGAACAAAAATCCCATCACTAAGCGCAACCCTAATACTCTCACTCCTATCCCTAGCAGGACTACCCCCAATAACAGGATTCCTACCAAAATGACTTATTATCCAAGAACTAACTAAACAAGAAATAACTCCTACAGCAACAATCATTGCCCTCTTGTCTTTACTGGGCCTTTTCTTCTACCTCCGCCTAGCCTACTGCGCAACAATTACACTTCCTCCAAACTCTATCAACTACATAAAACAATGACAGACTAACAAACCAGTAAATACCCCTACCACAATTCTCATTACCCTAGCAATCACACTCCTACCACTCTCCCCTATGATTTTTACAATCCTCTAG
Pt4 ATAAACCCACAAGCTAAACTAATTTCCACCGTAAGTCTACTTCTAGGAACTACCATCACAATCTCAAGCAATCACTGAACAATAGCATGAACTGGCCTAGAAATTAATACCCTAGCTATTCTACCCCTGATCTCAAAATCTCATCACCCACGGGCTATTGAAGCCGCAACCAAGTATTTTCTAGTCCAAGCAGCAGCATCAACTCTACTCTTATTTTCTAGCACAACCAACGCACTATTCACTGGCCAATGAGACATTACACAACTTACCCACCCCATTTCATGTCTTCTTATAACAACAGCTATCTCAATCAAACTAGGTTTAGTTCCATTCCACTTCTGATTCCCAGAAGTCCTCCAAGGTTCATCCCTAACTACAGGTCTACTCTTAGCTACAGCTATAAAATTTCCCCCTATTACACTATTTCTACTAGTATCCCCCTCCCTCAACTACACTCTGCTAACCATCATAGCTATCTCCTCAGCTGCCTTAGGAGGATGAGCAGGCCTAAACCAAACCCAAACTCGAAAAGTCTTAGCCTTCTCATCCATCTCTCACCTTGGATGAATAACAATCATCATCATTTATAACCCCAAACTTACCCTAATCACCTTCTATATCTACTGCCTGATAACCGCTGCCATCTTCCTAATCCTTAAAACCACTAAAATTCTTAAACTATCCTCAATAATAACCGCATGAACAAAAATCCCATCACTAAGCGCAACCCTAATACTCTCACTCCTATCCCTAGCAGGACTACCCCCAATAACAGGATTCCTACCAAAATGACTTATTATCCAAGAACTAACTAAACAAGAAATAACTCCTACAGCAACAATCATTGCCCTCTTGTCTTTACTGGGCCTTTTCTTCTACCTCCGCCTAGCCTACTGCGCAACAATTACACTTCCTCCAAACTCTATCAACTACATAAAACAATGACAGACTAACAAACCAGTAAATACCCCTACCACAATTCTCATTACCCTAGCAATCACACTCCTACCACTCTCCCCTATGATTTTTACAATCCTCTAG
Pt5 ATAAACCCACAAGCTAAACTAATTTCCACCGTAAGTCTACTTCTAGGAACTACCATCACAATCTCAAGCAATCACTGAACAATAGCATGAACTGGCCTAGAAATCAATACCCTAGCTATTCTACCCCTGATCTCAAAATCTCATCACCCACGGGCTATTGAAGCCGCAACCAAGTATTTTCTAGTCCAAGCAGCAGCATCAACTCTACTCTTATTTTCTAGCACAACCAACGCACTATTCACTGGTCAATGAGACATTACACAACTTACCCACCCCATTTCATGCCTTCTCATAACAACAGCTATCTCAATCAAACTAGGTTTAGTTCCATTCCACTTCTGATTCCCAGAAGTCCTTCAAGGTTCATCCCTAACTACAGGTCTACTCTTAGCTACAGCTATAAAATTTCCCCCCATCACACTATTTCTACTAGTATCCCCCTCCCTCAACTACACCCTGCTAACCATTATAGCCATCTCCTCAGCTGCCTTAGGAGGATGAGCAGGCCTAAACCAAACCCAAACTCGAAAAGTTTTAGCCTTCTCATCCATCTCTCACCTTGGATGAATAACAATCATCATCATTTATAACCCCAAACTCACCCTAATCACCTTCTATATGTACTGCCTGATAACCGCTGCTATCTTCCTAATCCTTAAAACCACTAAAATTCTTAAACTATCCTCAATAATAACCGCATGAACAAAAATCCCATCACTAAGCGCAACCCTAATACTCTCACTCCTATCCCTAGCAGGACTACCCCCAATAACAGGATTCCTACCAAAATGACTTATTATTCAAGAACTAACTAAACAAGAAATAACTCCCACAGCAACAATCATTGCCCTCTTGTCTTTACTAGGCCTTTTCTTCTACCTCCGCCTAGCCTACTGTGCAACAATTACACTTCCTCCAAACTCTATCAACTACATAAAACAATGACAGACTAACAAACCAGTAAATACCCCTACCACAATTCTCATTACCCTAACAATCACACTCCTACCACTCTCCCCTATGATCTTTACAATCCTCTAG
Pt6 ATAAACCCACAAGCTAAACTAATTTCCACCGTAAGTCTACTTCTAGGAACTACCATCACAATCTCAAGCAATCACTGAACAATAGCATGAACTGGCCTAGAAATCAATACCCTAGCTATTCTACCCCTGATCTCAAAATCTCATCACCCACGGGCTATTGAAGCCGCAACCAAGTATTTTCTAGTCCAAGCAGCAGCATCAACTCTACTCTTATTTTCTAGCACAACCAACGCACTATTCACTGGTCAATGAGACATTACACAACTTACCCACCCCATTTCATGCCTTCTCATAACAACAGCTATCTCAATCAAACTAGGTTTAGTTCCATTCCACTTCTGATTCCCAGAAGTCCTTCAAGGTTCATCCCTAACTACAGGTCTACTCTTAGCTACAGCTATAAAATTTCCCCCCATCACACTATTTCTACTAGTATCCCCCTCCCTCAACTACACCCTGCTAACCATTATAGCCATCTCCTCAGCTGCCTTAGGAGGATGAGCAGGCCTAAACCAAACCCAAACTCGAAAAGTTTTAGCCTTCTCATCCATCTCTCACCTTGGATGAATAACAATCATCATCATTTATAACCCCAAACTCACCCTAATCACCTTCTATATGTACTGCCTGATAACCGCTGCTATCTTCCTAATCCTTAAAACCACTAAAATTCTTAAACTATCCTCAATAATAACCGCATGAACAAAAATCCCATCACTAAGCGCAACCCTAATACTCTCACTCCTATCCCTAGCAGGACTACCCCCAATAACAGGATTCCTACCAAAATGACTTATTATTCAAGAACTAACTAAACAAGAAATAACTCCCACAGCAACAATCATTGCCCTCTTGTCTTTACTAGGCCTTTTCTTCTACCTCCGCCTAGCCTACTGTGCAACAATTACACTTCCTCCAAACTCTATCAACTACATAAAACAATGACAGACTAACAAACCAGTAAATACCCCTACCACAATTCTCATTACCCTAACAATCACACTCCTACCACTCTCCCCTATGATCTTTACAATCCTCTAG
001 ATAAACCCGCAAGCTAAACTAATTTCCACCTTAAGTCTAATTCTAGGAACTACTATCACAATTTCAAGTAGCCACTGAACAATGGCATGAACCGGCCTAGAAATCAACACCCTAGCTATCTTACCACTAATCTCAAAATCCCACCATCCACGAGCTATTGAAGCTGCAACCAAGTACTTCCTAGTCCAAGCAGCAGCATCAACCTTACTCCTATTTTCTAGCACAACCAATGCACTATTCACTGGCCAATGAGACATCACACAACTTACCCACCCCATTTCTTGCCTTCTTATGACAACAGCCATTTCAATCAAACTAGGCCTAGTTCCATTCCACTTCTGATTCCCAGAAGTTCTTCAAGGCTCATCACTAACTACAGGTCTACTTCTAGCTACAGCTATAAAATTTCCCCCTATCACATTATTTTTACTAGTATCTCCCTCCCTCAACTATACCTTACTAACTACTATAGCTATCTCCTCAGCTGCCCTAGGAGGATGAGCAGGCCTAAACCAAACCCAGATCCGCAAAATTTTAGCCTTCTCATCTATCTCTCACTTAGGGTGAATAACAATTATTATCATCTACAACCCTAAACTTACCCTAATTACCTTCTACATATACTGCCTAATAACTGCCGCCATTTTCATAATCCTTAAAACCACCAAGACTCTTAAACTGTCCTCAATAGTAACCGCATGAACAAAAATTCCATCACTAAGCGCAACCCTGATACTTTCACTCCTATCCCTAGCAGGACTACCACCAATGACAGGATTCTTACCAAAATGACTTATCATCCAGGAATTAACTAAGCAAGAAATAACCCCCACAGCAACAATCATCGCCCTCCTATCCCTACTAGGCCTTTTCTTCTACCTCCGCCTAGCTTACTGTGCAACAATTACACTCCCCCCAAACTCTGCTAACTACATAAAACAATGACAAACTAGTAAACCAGTAAACACCATCACCCCAACTCTCACTGCCCTAACAATCGCACTCCTACCACTCTCCCCTATAATCCTTTCAATCCTTTAG
002 ATAAATCCACAAGCTAAATTAATTTCCACCTTAAGTCTAATTCTAGGAACTACTATCACAATTTCAAGTAGCCACTGAACAATGGCATGAACCGGCCTAGAAATCAACACCCTAGCTATCTTACCACTAATCTCAAAATCCCACCATCCACGAGCTATTGAAGCTGCAACCAAGTACTTCCTAGTCCAAGCAGCAGCATCAACCTTACTCCTATTTTCTAGCACAACCAATGCACTATTCACTGGCCAATGAGACATCACACAACTTACCCACCCCATTTCTTGCCTTCTTATGACAACAGCCATTTCAATCAAACTAGGCCTAGTTCCATTCCACTTCTGATTCCCAGAAGTTCTTCAAGGCTCATCACTAACTACAGGTCTACTTCTAGCTACAGCTATAAAATTTCCCCCTATCACATTATTTTTACTAGTATCTCCCTCCCTCAACTATACCTTACTAACTACTATAGCTATCTCCTCAGCTGCCCTAGGAGGATGAGCAGGCCTAAACCAAACCCAGATCCGCAAAATTTTAGCCTTCTCATCTATCTCTCACTTAGGGTGAATAACAATTATTATCATCTACAACCCTAAACTTACCCTAATTACCTTCTACATATACTGCCTAATAACTGCCGCCATTTTCATAATCCTTAAAACCACCAAGACTCTTAAACTGTCCTCAATAGTAACCGCATGAACAAAAATTCCATCACTAAGCGCAACCCTGATACTTTCACTCCTATCCCTAGCAGGACTACCACCAATGACAGGATTCTTACCAAAATGACTTATCATCCAGGAATTAACTAAGCAAGAAATAACCCCCACAGCAACAATCATCGCCCTCCTATCCCTACTAGGCCTTTTTTTCTACCTCCGCCTAGCTTACTGTGTAACAATTACACTCCCCCCAAACTCTGCTAACTACATAAAACAATGACAAACTAGTAAACCAGTAAACACCATCACCCCAACTCTCACTGCCCTAACAATCGCACTCCTACCACTCTCCCCTATAATCCTTTCAATCCTTTAG
003 ATAAATCCACAAGCTAAATTAATTTCCACCTTAAGTCTAATTCTAGGAACTACTATCACAATTTCAAGTAGCCACTGAACAATGGCATGAACCGGCCTAGAAATCAACACCCTAGCTATCTTACCACTAATCTCAAAATCCCACCATCCACGAGCTATTGAAGCTGCAACCAAGTACTTCCTAGTCCAAGCAGCAGCATCAACCTTACTCCTATTTTCTAGCACAACCAATGCACTATTCACTGGCCAATGAGACATCACACAACTTACCCACCCCATTTCTTGCCTTCTTATGACAACAGCCATTTCAATCAAACTAGGCCTAGTTCCATTCCACTTCTGATTCCCAGAAGTTCTTCAAGGCTCATCACTAACTACAGGTCTACTTCTAGCTACAGCTATAAAATTTCCCCCTATCACATTATTTTTACTAGTATCTCCCTCCCTCAACTATACCTTACTAACTACTATAGCTATCTCCTCAGCTGCCCTAGGAGGATGAGCAGGCCTAAACCAAACCCAGATCCGCAAAATTTTAGCCTTCTCATCTATCTCTCACTTAGGGTGAATAACAATTATTATCATCTACAACCCTAAACTTACCCTAATTACCTTCTACATATACTGCCTAATAACTGCCGCCATTTTCATAATCCTTAAAACCACCAAGACTCTTAAACTGTCCTCAATAGTAACCGCATGAACAAAAATTCCATCACTAAGCGCAACCCTGATACTTTCACTCCTATCCCTAGCAGGACTACCACCAATGACAGGATTCTTACCAAAATGACTTATCATCCAAGAATTAACTAAGCAAGAAATAACCCCCACAGCAACAATCATCGCCCTCCTATCCCTACTAGGCCTTTTTTTCTACCTCCGCCTAGCTTACTGTGCAACAATTACACTCCCCCCAAACTCTGCTAACTACATAAAACAATGACAAACTAGTAAACCAGTAAACACCATCACCCCAACTCTCACTGCCCTAACAATCGCACTCCTACCACTCTCCCCTATAATCCTTTCAATCCTTTAG
004 ATAAATCCACAAGCTAAATTAATTTCCACCTTAAGTCTAATTCTAGGAACTACTATCACAATTTCAAGTAGCCACTGAACAATGGCATGAACCGGCCTAGAAATCAACACCCTAGCTATCTTACCACTAATCTCAAAATCCCACCATCCACGAGCTATTGAAGCTGCAACCAAGTACTTCCTAGTCCAAGCAGCAGCATCAACCTTACTCCTATTTTCTAGCACAACCAATGCACTATTCACTGGCCAATGAGACATCACACAACTTACCCACCCCATTTCTTGCCTTCTTATGACAACAGCCATTTCAATCAAACTAGGCCTAGTTCCATTCCACTTCTGATTCCCAGAAGTTCTTCAAGGCTCATCACTAACTACAGGTCTACTTCTAGCTACAGCTATAAAATTTCCCCCTATCACATTATTTTTACTAGTATCTCCCTCCCTCAACTATACCTTACTAACTACTATAGCTATCTCCTCAGCTGCCCTAGGAGGATGAGCAGGCCTAAACCAAACCCAGATCCGCAAAATTTTAGCCTTCTCATCTATCTCTCACTTAGGGTGAATAACAATTATTATCATCTACAACCCTAAACTTACCCTAATTACCTTCTACATATACTGCCTAATAACTGCCGCCATTTTCATAATCCTTAAAACCACCAAGACTCTTAAACTGTCCTCAATAGTAACCGCATGAACAAAAATTCCATCACTAAGCGCAACCCTGATACTTTCACTCCTATCCCTAGCAGGACTACCACCAATGACAGGATTCTTACCAAAATGACTTATCATCCAAGAATTAACTAAGCAAGAAATAACCCCCACAGCAACAATCATCGCCCTCCTATCCCTACTAGGCCTTTTTTTCTACCTCCGCCTAGCTTACTGTGCAACAATTACACTCCCCCCAAACTCTGCTAACTACATAAAACAATGACAAATTAGTAAACCAGTAAACACCATCACCCCAACTCTCACTGCCCTAACAATCGCACTCCTACCACTCTCCCCTATAATCCTTTCAATCCTTTAG
005 ATAAATCCACAAGCTAAATTAATTTCCACCTTAAGTCTAATTCTAGGAACTACTATCACAATTTCAAGTAGCCACTGAACAATGGCATGAACCGGCCTAGAAATCAACACCCTAGCTATCTTACCACTAATCTCAAAATCCCACCATCCACGAGCTATTGAAGCTGCAACCAAGTACTTCCTAGTCCAAGCAGCAGCATCAACCTTACTCCTATTTTCTAGCACAACCAATGCACTATTCACTGGCCAATGAGACATCACACAACTTACCCACCCCATTTCTTGCCTTCTTATGACAACAGCCATTTCAATCAAACTAGGCCTAGTTCCATTCCACTTCTGATTCCCAGAAGTTCTTCAAGGCTCATCACTAACTACAGGTCTACTTCTAGCTACAGCTATAAAATTTCCCCCTATCACATTATTTTTACTAGTATCTCCCTCCCTCAACTATACCTTACTAACTACTATAGCTATCTCCTCAGCTGCCCTAGGAGGATGAGCAGGCCTAAACCAAACCCAGATCCGCAAAATTTTAGCCTTCTCATCTATCTCTCACTTAGGGTGAATAACAATTATTATCATCTACAACCCTAAACTTACCCTAATTACCTTCTACATATACTGCCTAATAACTGCCGCCATTTTCATAATCCTTAAAACCACCAAGACTCTTAAACTGTCCTCAATAGTAACCGCATGAACAAAAATTCCATCACTAAGCGCAACCCTGATACTTTCACTCCTATCCCTAGCAGGACTACCACCAATGACAGGATTCTTACCAAAATGACTTATCATCCAAGAATTAACTAAGCAAGAAATAACCCCCACAGCAACAATCATCGCCCTCCTATCCCTACTAGGCCTTTTTTTCTACCTCCGCCTAGCTTACTGTGCAACAATTACACTCCCCCCAAACTCTGCTAACTACATAAAACAATGACAAACTAGTAAACCAGTAAACACCATCACCCCAACTCTCACTGCCCTAACAATCGCACTCCTACCACTCTCCCCTATAATCCTTTCAATCCTTTAG
006 ATAAATCCACAAGCTAAATTAATTTCCACCTTAAGTCTAATTCTAGGAACTACTATCACAATTTCAAGTAGCCACTGAACAATGGCATGAACCGGCCTAGAAATCAACACCCTAGCTATCTTACCACTAATCTCAAAATCCCACCATCCACGAGCTATTGAAGCTGCAACCAAGTACTTCCTAGTCCAAGCAGCAGCATCAACCTTACTCCTATTTTCTAGCACAACCAATGCACTATTCACTGGCCAATGAGACATCACACAACTTACCCACCCCATTTCTTGCCTTCTTATGACAACAGCCATTTCAATCAAACTAGGCCTAGTTCCATTCCACTTCTGATTCCCAGAAGTTCTTCAAGGCTCATCACTAACTACAGGTCTACTTCTAGCTACAGCTATAAAATTTCCCCCTATCACATTATTTTTACTAGTATCTCCCTCCCTCAACTATACCTTACTAACTACTATAGCTATCTCCTCAGCTGCCCTAGGAGGATGAGCAGGCCTAAACCAAACCCAGATCCGCAAAATTTTAGCCTTCTCATCTATCTCTCACTTAGGGTGAATAACAATTATTATCATCTACAACCCTAAACTTACCCTAATTACCTTCTACATATACTGCCTAATAACTGCCGCCATTTTCATAATCCTTAAAACCACCAAGACTCTTAAACTGTCCTCAATAGTAACCGCATGAACAAAAATTCCATCACTAAGCGCAACCCTGATACTTTCACTCCTATCCCTAGCAGGACTACCACCAATGACAGGATTCTTACCAAAATGACTTATCATCCAAGAATTAACTAAGCAAGAAATAACCCCCACAGCAACAATCATCGCCCTCCTATCCCTACTAGGCCTTTTTTTCTACCTCCGCCTAGCTTACTGTGCAACAATTACACTCCCCCCAAACTCTGCTAACTACATAAAACAATGACAAACTAGTAAACCAGTAAACACCATCACCCCAACTCTCACTGCCCTAACAATCGCACTCCTACCACTCTCCCCTATAATCCTTTCAATCCTTTAG
007 ATAAATCCACAAGCTAAATTAATTTCCACCTTAAGCCTAATTCTAGGAACTACTATCACAATTTCAAGTAGCCACTGAACAATGGCATGAACCGGCCTAGAAATCAACACCCTAGCTATCTTACCACTAATCTCAAAATCCCACCATCCACGAGCTATTGAAGCTGCAACCAAGTACTTCCTAGTCCAAGCAGCAGCATCAACCTTACTCCTATTTTCTAGCACAACCAATGCACTATTCACTGGCCAATGAGACATCACACAACTTACCCACCCCATTTCTTGCCTTCTTATGACAACAGCCATTTCAATCAAACTAGGCCTAGTTCCATTCCACTTCTGATTCCCAGAAGTTCTTCAAGGCTCATCACTAACTACAGGTCTACTTCTAGCTACAGCTATAAAATTTCCCCCTATCACATTATTTTTACTAGTATCTCCCTCCCTCAACTATACCTTACTAACTACTATAGCTATCTCCTCAGCTGCCCTAGGAGGATGAGCAGGCCTAAACCAAACCCAGATCCGCAAAATTTTAGCCTTCTCATCTATCTCTCACTTAGGGTGAATAACAATTATTATCATCTACAACCCTAAACTTACCCTAATTACCTTCTACATATACTGCCTAATAACTGCCGCCATTTTCATAATCCTTAAAACCACCAAAACTCTTAAACTGTCCTCAATAGTAACCGCATGAACAAAAATTCCATCACTAAGCGCAACCCTGATACTTTCACTCCTATCCCTAGCAGGACTACCACCAATGACAGGATTCTTACCAAAATGACTTATCATCCAAGAATTAACTAAGCAAGAAATAACCCCCACAGCAACAATCATCGCCCTCCTATCCCTACTAGGCCTTTTTTTCTACCTCCGCCTAGCTTACTGTGCAACAATTACACTCCCCCCAAACTCTGCTAGCTACATAAAACAATGACAAACTAGTAAACCAGTAAACACCATCACCCCAACTCTCACTGCCCTAACAATCGCACTCCTACCACTCTCCCCTATAATCCTTTCAATCCTTTAG
008 ATAAACCCGCAAGCTAAACTAATTTCTATTTTAAGTCTAATTCTAGGAACTACTATCACAATTTCAAGCAACCACTGAACAATAGCATGAACTGGTCTAGAAATCAACACCCTAGCTGCCCTGCCCCTAATCTCAAAATCCCACCATCCACGAGCTATTGAAGCTGCAACCAAATACTTTCTAGTCCAAGCAGCAGCATCCACCCTACTCTTATTTTCTAGTACAACCAACGCACTATTCACTGGCCAATGAGACATCACACAACTTACCCACCCCATTTCATGTCTTCTTATGACAACAGCCATCTCAATCAAACTAGGCCTAGTTCCATTCCACTTCTGATTTCCAGAAGTCCTTCAAGGCTCATCACTAACTACAGGCCTACTCCTAGCCACAGCTATAAAATTTCCCCCCATCACACTATTTTTGCTAGTATCTCCTTCCCTCAATTATATCTTACTAACTACCATGGCCATCTCCTCAACTGCCTTAGGAGGATGAGCAGGCCTAAATCAAACCCAAACCCGCAAAGTTTTAGCCTTCTCATCCATTTCCCACTTAGGATGAATAACAATTATTATCATTTATAGCCCTAAACTCACCCTAATTACCTTTTACATATACTGTCTAATAACCACTGCTATTTTTCTAATCCTTAAAACCAACAAGATTCTGAAACTATCCTCAATAATAACCGCATGAACAAAAATTCCATCACTAAGCGCAACCCTAATACTTTCACTCCTATCCTTAGCAGGACTACCTCCAATAACAGGATTCTTACCAAAATGACTTATTATCCAAGAACTAACTAAACAAGAAATGACTCCCACAGCAACAATCATTGCCCTCCTATCCCTATTAGGCCTTTTCTTCTACCTCCGCTTAGCTTACTGTGCAACAATTACACTCCCCCCAAACTCTACTAACTACATAAAACAATGACAAACTAGTAAACCAGTAAATACCATCACTACAATTCTCACCGTCCTAACAATCATACTTCTACCACTCTCCCCTATAATCCTTACAATCCTTTAG
009 ATAAACCCGCAAGCTAAACTAATTTCTATTTTAAGTCTAATTCTAGGAACTACTATCACAATTTCAAGCAACCACTGAACAATAGCATGAACTGGTCTAGAAATCAACACCCTAGNTGCCCTGCCCCTAATCTCAAAATCCCACCATCCACGAGCTATTGAAGCTGCAACCAAATACTTTCTAGTCCAAGCAGCAGCATCCACCCTACTCTTATTTTCTAGTACAACCAACGCACTATTCACTGGCCAATGAGACATCACACAACTTACCCACCCCATTTCATGTCTTCTTATGACAACAGCCATCTCAATCAAACTAGGCCTAGTTCCATTCCACTTCTGATTTCCAGAAGTCCTTCAAGGTTCATCACTAACTACAGGCCTACTCCTAGCCACAGCTATAAAATTTCCCCCCATCACACTATTTTTGCTAGTATCTCCTTCCCTCAATTATATCTTACTAACTACCATGGCCATCTCCTCAACTGCCTTAGGAGGATGAGCAGGCCTAAATCAAACCCAAACCCGCAAAGTTTTAGCCTTCTCATCCATTTCCCACTTAGGATGAATAACAATTATTATCATTTATAGCCCTAAACTCACCCTAATTACCTTTTACATATACTGTCTAATAACCACTGCTATTTTTCTAATCCTTAAAACCAACAAGATTCTGAAACTATCCTCAATAATAACCGCATGAACAAAAATTCCATCACTAAGCGCAACCCTAATACTTTCACTCCTATCCTTAGCAGGACTACCTCCAATAACAGGATTCTTACCAAAATGACTTATTATCCAAGAACTAACTAAACAAGAAATGACTCCCACAGCAACAATCATTGCCCTCCTATCCCTATTAGGCCTTTTCTTCTACCTCCGCTTAGCTTACTGTGCAACAATTACACTCCCCCCAAACTCTACTAACTACATAAAACAATGACAAACTAGTAAACCAGTAAATACCATCACTACAATTCTCACCGTCCTAACAATCATACTTCTACCACTCTCCCCTATAATCCTTACAATCCTTTAG
010 ATAAACCCACAAGCCAAACTAATTTCTATCTTAAGCCTAGTTCTAGGAACTACCATCACAATTTCAAGTAACCACTGAACAATAGCATGAACTGGCCTAGAAATCAACACCCTAGCTATCCTACCCCTAATCTCAAAATCTCACCATCCACGAGCTATTGAAGCTGCAACTAAGTACTTTCTAGTCCAAGCAGCAGCATCAACTCTACTCTTATTTTCTAGCACAATCAACGCACTATTCACTGGCCAGTGAGACATCACACAACTTACCCACCCCGTTTCATGTCTCCTTATGACAGCAGCCATCTCAATCAAACTAGGCCTAGTTCCATTCCACTTCTGATTCCCAGAAGTCCTTCAAGGCTCATCACTAACTACAGGCCTACTCCTAGCTACAGCCATAAAATTTCCCCCTCTCACATTATTCTTACTAGTATCCCCCTCCCTCAATTACACCTTACTAACTACTATAGCCATCTCCTCAGCCGCCCTAGGAGGATGGGCAGGCCTAAACCAAACCCAAACCCGCAAAGTTTTAGCCTTCTCATCCATCTCTCACTTAGGATGAATAGCAATTATTATCATTTATAACCCTAAGCTCACCCTAATTACCTTCTACATATACTGCCTAATAACCACTGCCATTTTTTTAACCCTTAAAACCACCAAAACTCTTAAACTATCCTCAATAATAACCGCATGAACAAAAATCCCATCACTAAGCGCAACCCTAATACTTTCACTCCTATCCCTAGCAGGACTGCCCCCAATAACAGGATTCTTACCAAAATGACTTATTATCCAAGAACTAACTAAACAAGAAATAACTCCCACAGCAACAATCATTGCCCTCTTATCCCTACTAGGACTTTTTTTCTACCTCCGCCTAGCTTACTGTGCAACAATCACACTCCCCCCAAACTCTACTAACTATATAAAACAATGACAAACTAATAAACCAGTGAATACCCTCACTACAACTCTCACTGCCCTGACAATCATACTTCTACCACTCTCCCCTATAATCCTTACAATCCTCTAG
011 ATAAACCCACAAGCCAAACTAATTTCTATCTTAAGCCTAGTTCTAGGAACTACCATCACAATTTCAAGTAACCACTGAACAATAGCATGAACTGGCCTAGAAATCAACACCCTAGCTATCCTACCCCTAATCTCAAAATCTCACCATCCACGAGCTATTGAAGCTGCAACTAAGTACTTTCTAGTCCAAGCAGCAGCATCAACTCTACTCTTATTTTCTAGCACAATCAACGCACTATTCACTGGCCAGTGAGACATCACACAACTTACCCACCCCGTTTCATGTCTCCTTATGACAGCAGCCATCTCAATCAAACTAGGCCTAGTTCCATTCCACTTCTGATTCCCAGAAGTCCTTCAAGGCTCATCACTAACTACAGGCCTACTCCTAGCTACAGCCATAAAATTTCCCCCTCTCACATTATTCTTACTAGTATCCCCCTCCCTCAATTACACCTTACTAACTACTATAGCCATCTCCTCAGCCGCCCTAGGAGGATGGGCAGGCCTAAACCAAACCCAAACCCGCAAAGTTTTAGCCTTCTCATCCATCTCTCACTTAGGATGAATAGCAATTATTATCATTTATAACCCTAAGCTCACCCTAATTACCTTCTACATATACTGCCTAATAACCACTGCCATTTTTTTAACCCTTAAAACCACCAAAACTCTTAAACTATCCTCAATAATAACCGCATGAACAAAAATCCCATCACTAAGCGCAACCCTAATACTTTCACTCCTATCCCTAGCAGGACTGCCCCCAATAACAGGATTCTTACCAAAATGACTTATTATCCAAGAACTAACTAAACAAGAAATAACTCCCACAGCAACAATCATTGCCCTCTTATCCCTACTAGGACTTTTTTTCTACCTCCGCCTAGCTTACTGTGCAACAATCACACTCCCCCCAAACTCTACTAACTATATAAAACAATGACAAACTAATAAACCAGTAAATACCATCACTACAACTCTCACTGCCCTGACAATCATACTTCTACCACTCTCCCCTATAATCCTTACAATCCTCTAG
012 ATAAACCCACAAGCCAAACTAATTTCTATCTTAAGTCTAGTTCTAGGAACTACCATCACAATTTCAAGTAACCACTGAACAATAGCATGAACTGGCCTAGAAATCAACACCCTAGCTATCCTACCCCTAATCTCAAAATCTCACCATCCACGAGCTATTGAAGCTGCAACTAAGTACTTTCTAGTCCAAGCAGCAGCATCAACTCTACTCTTATTTTCTAGCACAATCAACGCACTATTCACTGGCCAGTGAGACATCACACAACTTACCCACCCCGTTTCATGTCTCCTTATGACAGCAGCCATCTCAATCAAACTAGGCCTAGTTCCATTCCACTTCTGATTCCCAGAAGTCCTTCAAGGCTCATCACTAACTACAGGCCTACTCCTAGCTACAGCCATAAAATTTCCCCCTCTCACATTATTCTTACTAGTATCCCCCTCCCTCAATTACACCTTACTAACTACTATAGCCATCTCCTCAGCCGCCCTAGGAGGATGGGCAGGCCTAAACCAAACCCAAACCCGCAAAGTTTTAGCCTTCTCATCCATCTCTCACTTAGGATGAATAGCAATTATTATCATTTATAACCCTAAGCTCACCCTAATTACCTTCTACATATACTGCCTAATAACCACTGCCATTTTTTTAACCCTTAAAACCACCAAAACTCTTAAACTATCCTCAATAATAACCGCATGAACAAAAATCCCATCACTAAGCGCAACCCTAATACTTTCACTCCTATCCCTAGCAGGACTGCCCCCAATAACAGGATTCTTACCAAAATGACTTATTATCCAAGAACTAACTAAACAAGAAATAACTCCCACAGCAACAATCATTGCCCTCTTATCCCTACTAGGACTTTTTTTCTACCTCCGCCTAGCTTACTGTGCAACAATCACACTCCCCCCAAACTCTACTAACTATATAAAACAATGACAAACTAATAAACCAGTAAATACCATCACTACAACTCTCACTGCCCTGACAATCATACTTCTACCACTCTCCCCTATAATCCTTACAATCCCCTAG
013 ATAAACCCACAAGCCAAACTAATTTCTATCTTAAGTCTAGTTCTAGGAACTACCATCACAATTTCAAGTAACCACTGAACAATAGCATGAACTGGCCTAGAAATCAACACCCTAGCTATCCTACCCCTAATCTCAAAATCTCACCATCCACGAGCTATTGAAGCTGCAACTAAGTACTTTCTAGTCCAAGCAGCAGCATCAACTCTACTCTTATTTTCTAGCACAATCAACGCACTATTCACTGGCCAGTGAGACATCACACAACTTACCCACCCCGTTTCATGTCTCCTTATGACAGCAGCCATCTCAATCAAACTAGGCCTAGTTCCATTCCACTTCTGATTCCCAGAAGTCCTTCAAGGCTCATCACTGACTACAGGCCTACTCCTAGCTACAGCCATAAAATTTCCCCCTCTCACATTATTCTTACTAGTATCCCCCTCCCTCAATTACACCTTACTGACTACTATAGCCATCTCCTCAGCCGCCCTAGGAGGATGGGCAGGCCTAAACCAAACCCAAACCCGCAAAGTTTTAGCCTTCTCATCCATCTCTCACTTAGGATGAATAGCAATTATTATCATTTATAACCCTAAGCTCACCCTAATTACCTTCTACATATACTGCCTAATAACCACTGCCATTTTTTTAACCCTTAAAACCACCAAAACTCTTAAACTATCCTCAATAATAACCGCATGAACAAAAATCCCATCACTAAGCGCAACCCTAATACTTTCACTCCTATCCCTAGCAGGACTGCCCCCAATAACAGGATTCTTACCAAAATGACTTATTATCCAAGAACTAACTAAACAAGAAATAACTCCCACAGCAACAATCATTGCCCTCTTATCCCTACTAGGACTTTTTTTCTACCTCCGCCTAGCTTACTGTGCAACAATCACACTCCCCCCAAACTCTACTAACTATATAAAACAATGACAAACTAATAAACCAGTAAATACCATCACTACAACTCTCACTGCCCTGACAATCATACTTCTACCACTCTCCCCTATAATCCTTACAATCCTCTAG
014 ATAAACCCACAAGCCAAACTAATTTCTATCTTAAGTCTAGTTCTAGGAACTACCATCACAATTTCAAGTAACCACTGAACAATAGCATGAACTGGCCTAGAAATCAACACCCTAGCTATCCTACCCCTAATCTCAAAATCTCACCATCCACGAGCTATTGAAGCTGCAACTAAGTACTTTCTAGTCCAAGCAGCAGCATCAACTCTACTCTTATTTTCTAGCACAATCAACGCACTATTCACTGGCCAGTGAGACATCACACAACTTACCCACCCCGTTTCATGTCTCCTTATGACAGCAGCCATCTCAATCAAACTAGGCCTAGTTCCATTCCACTTCTGATTCCCAGAAGTCCTTCAAGGCTCATCACTGACTACAGGCCTACTCCTATCTACAGCCATAAAATTTCCCCCTCTCACATTATTCTTACTAATATCCCCCTCCCTCAATTACACCTTACTGACTACTATAGCCATCTCCTCAGCCGCCCTAGGAGGATGAGCAGGCCTAAACCAAACCCAAACCCGAAAAGTTTTAGCCTTCTCATCCATCTCTCACTTAGGATGAATAGCAATTATTATCATTTATAACCCTAAACTCACCCTAATTACCTTCTACATATACTGCCTAATAACCACTGCCATTTTTTTAACCCTTAAAACCACCAAAGCTCTTAAACTATCCTCAATAATAACCGCATGAACAAAAATCCCATCACTAAGCGCAACCCTAATACTTTCACTCCTATCCCTAGCAGGACTGCCCCCAATAACAGGATTCTTACCAAAATGACTTATTATCCAAGAACTAACTAAACAAGAAATAACTCCCACAGCAACAATCATTGCCCTCTTATCCCTACTAGGACTTTTTTTCTACCTCCGCCTAGCTTACTGTGCAACAATCACACTCCCCCCACACTCTACTAACTATATAAAACAATGACAAACTGGTAAACCAGTAAATACCATCACTACAACTCTCACTGCCCTGACAATCATACTTCTACCACTCTCCCCTATAATCCTTACAATCGTCTAG
015 ATAAACCCACAAGCCAAACTAATTTCTATCTTAAGTCTAGTTCTAGGAACTACCATCACAATTTCAAGTAACCACTGAACAATAGCATGAACTGGCCTAGAAATCAACACCCTAGCTATCCTACCCCTAATCTCAAAATCTCACCATCCACGAGCTATTGAAGCTGCAACTAAGTACTTTCTAGTCCAAGCAGCAGCATCAACTCTACTCTTATTTTCTAGCACAATCAACGCACTATTCACTGGCCAGTGAGACATCACACAACTTACCCACCCCGTTTCATGTCTCCTTATGACAGCAGCCATCTCAATCAAACTAGGCCTAGTTCCATTCCACTTCTGATTCCCAGAAGTCCTTCAAGGCTCATCACTGACTACAGGCCTACTCCTAGCTACAGCCATAAAATTTCCCCCTCTCACATTATTCTTACTAGTATCCCCCTCCCTCAATTACACCTTACTGACTACTATAGCCATCTCCTCAGCCGCCCTAGGAGGATGGGCAGGCCTAAACCAAACCCAAACCCGCAAAGTTTTAGCCTTCTCATCCATCTCTCACTTAGGATGAATAGCAATTATTATCATTTATAACCCTAAGCTCACCCTAATTACCTTCTACATATACTGCCTAATAACCACTGCCATTTTTTTAACCCTTAAAACCACCAAAACTCTTAAACTATCCTCAATAATAACCGCATGAACAAAAATCCCATCACTAAGCGCAACCCTAATACTTTCACTCCTATCCCTAGCAGGACTGCCCCCAATAACAGGATTCTTACCAAAATGACTTATTATCCAAGAACTAACTAAACAAGAAATAACTCCCACAGCAACAATCATTGCCCTCTTATCCCTACTAGGACTTTTTTTCTACCTCCGCCTAGCTTACTGTGCAACAATCACACTCCCCCCAAACTCTACTAACTATATAAAACAATGACAAACTAATAAACCAGTAAATACCATCACTACAACTCTCACTGCCCTGACAATCATACTTCTACCACTCTCCCCTATAATCCTTACAATCCTCTAG
016 ATAAACCCACAAGCCAAACTAATTTCTATCTTAAGTCTAGTTCTAGGAACTACCATCACAATTTCAAGTAACCACTGAACAATAGCATGAACTGGCCTAGAAATCAACACCCTAGCTATCCTACCCCTAATCTCAAAATCTCACCATCCACGAGCTATTGAAGCTGCAACTAAGTACTTTCTAGTCCAAGCAGCAGCATCAACTCTACTCTTATTTTCTAGCACAATCAACGCACTATTCACTGGCCAGTGAGACATCACACAACTTACCCACCCCGTTTCATGTCTCCTTATGACAGCAGCCATCTCAATCAAACTAGGCCTAGTTCCATTCCACTTCTGATTCCCAGAAGTCCTTCAAGGCTCATCACTGACTACAGGCCTACTCCTAGCTACAGCCATAAAATTTCCCCCTCTCACATTATTCTTACTAGTATCCCCCTCCCTCAATTACACCTTACTGACTACTATAGCCATCTCCTCAGCCGCCCTAGGAGGATGGGCAGGCCTAAACCAAACCCAAACCCGCAAAGTTTTAGCCTTCTCATCCATCTCTCACTTAGGATGAATAGCAATTATTATCATTTATAACCCTAAGCTCACCCTAATTACCTTCTACATATACTGCCTAATAACCACTGCCATTTTTTTAACCCTTAAAACCACCAAAACTCTTAAACTATCCTCAATAATAACCGCATGAACAAAAATCCCATCACTAAGCGCAACCCTAATACTTTCACTCCTATCCCTAGCAGGACTGCCCCCAATAACAGGATTCTTACCAAAATGACTTATTATCCAAGAACTAACTAAACAAGAAATAACTCCCACAGCAACAATCATTGCCCTCTTATCCCTACTAGGACTTTTTTTCTACCTCCGCCTAGCTTACTGTGCAACAATCACACTCCCCCCAAACTCTACTAACTATATAAAACAATGACAAACTAATAAACCAGTAAATACCATCACTACAACTCTCACTGCCCTGACAATCATACTTCTACCACTCTCCCCTATAATCCTTACAATCCTCTAG
017 ATAAACCCACAAGCCAAACTAATTTCTATCTTAAGTCTAGTTCTAGGAACTACCATCACAATTTCAAGTAACCACTGAACAATAGCATGAACTGGCCTAGAAATCAACACCCTAGCTATCCTACCCCTAATCTCAAAATCTCACCATCCACGAGCTATTGAAGCTGCAACTAAGTACTTTCTAGTCCAAGCAGCAGCATCAACTCTACTCTTATTTTCTAGCACAATCAACGCACTATTCACTGGCCAGTGAGACATCACACAACTTACCCACCCCGTTTCATGTCTCCTTATGACAGCAGCCATCTCAATCAAACTAGGCCTAGTTCCATTCCACTTCTGATTCCCAGAAGTCCTTCAAGGCTCATCACTGACTACAGGCCTACTCCTAGCTACAGCCATAAAATTTCCCCCTCTCACATTATTCTTACTAGTATCCCCCTCCCTCAATTACACCTTACTGACTACTATAGCCATCTCCTCAGCCGCCCTAGGAGGATGGGCAGGCCTAAACCAAACCCAAACCCGCAAAGTTTTAGCCTTCTCATCCATCTCTCACTTAGGATGAATAGCAATTATTATCATTTATAACCCTAAGCTCACCCTAATTACCTTCTACATATACTGCCTAATAACCACTGCCATTTTTTTAACCCTTAAAACCACCAAAACTCTTAAACTATCCTCAATAATAACCGCATGAACAAAAATCCCATCACTAAGCGCAACCCTAATACTTTCACTCCTATCCCTAGCAGGACTGCCCCCAATAACAGGATTCTTACCAAAATGACTTATTATCCAAGAACTAACTAAACAAGAAATAACTCCCACAGCAACAATCATTGCCCTCTTATCCCTACTAGGACTTTTTTTCTACCTCCGCCTAGCTTACTGTGCAACAATCACACTCCCCCCAAACTCTACTAACTATATAAAACAATGACAAACTAATAAACCAGTAAATACCATCACTACAACTCTCACTGCCCTGACAATCATACTTCTACCACTCTCCCCTATAATCCTTACAATCCTCTAG
018 ATAAACCCACAAGCCAAACTAATTTCTATCTTAAGTCTAGTTCTAGGAACTACCATCACAATTTCAAGTAACCACTGAACAATAGCATGAACTGGCCTAGAAATCAACACCCTAGCTATCCTACCCCTAATCTCAAAATCTCACCATCCACGAGCTATTGAAGCTGCAACTAAGTACTTTCTAGTCCAAGCAGCAGCATCAACTCTACTCTTATTTTCTAGCACAATCAACGCACTATTCACTGGCCAGTGAGACATCACACAACTTACCCACCCCGTTTCATGTCTCCTTATGACAGCAGCCATCTCAATCAAACTAGGCCTAGTTCCATTCCACTTCTGATTCCCAGAAGTCCTTCAAGGCTCATCACTGACTACAGGCCTACTCCTAGCTACAGCCATAAAATTTCCCCCTCTCACATTATTCTTACTAGTATCCCCCTCCCTCAATTACACCTTACTGACTACTATAGCCATCTCCTCAGCCGCCCTAGGAGGATGGGCAGGCCTAAACCAAACCCAAACCCGCAAAGTTTTAGCCTTCTCATCCATCTCTCACTTAGGATGAATAGCAATTATTATCATTTATAACCCTAAGCTCACCCTAATTACCTTCTACATATACTGCCTAATAACCACTGCCATTTTTTTAACCCTTAAAACCACCAAAACTCTTAAACTATCCTCAATAATAACCGCATGAACAAAAATCCCATCACTAAGCGCAACCCTAATACTTTCACTCCTATCCCTAGCAGGACTGCCCCCAATAACAGGATTCTTACCAAAATGACTTATTATCCAAGAACTAACTAAACAAGAAATAACTCCCACAGCAACAATCATTGCCCTCTTATCCCTACTAGGACTTTTTTTCTACCTCCGCCTAGCTTACTGTGCAACAATCACACTCCCCCCAAACTCTACTAACTATATAAAACAATGACAAACTAATAAACCAGTAAATACCATCACTACAACTCTCACTGCCCTGACAATCATACTTCTACCACTCTCCCCTATAATCCTTACAATCCTCTAG
019 ATAAACCCACAAGCCAAACTAATTTCTATCTTAAGTCTAGTTCTAGGAACTACCATCACAATTTCAAGTAACCACTGAACAATAGCATGAACTGGCCTAGAAATCAACACCCTAGCTATCCTACCCCTAATCTCAAAATCTCACCATCCACGAGCTATTGAAGCTGCAACTAAGTACTTTCTAGTCCAAGCAGCAGCATCAACTCTACTCTTATTTTCTAGCACAATCAACGCACTATTCACTGGCCAGTGAGACATCACACAACTTACCCACCCCGTTTCATGTCTCCTTATGACAGCAGCCATCTCAATCAAACTAGGCCTAGTTCCATTCCACTTCTGATTCCCAGAAGTCCTTCAAGGCTCATCACTGACTACAGGCCTACTCCTAGCCACAGCCATAAAATTTCCCCCTCTCACATTATTCTTACTAGTATCCCCCTCCCTCAATTACACCTTACTGACTACTATAGCCATCTCCTCAGCCGCCCTAGGAGGATGGGCAGGCCTAAACCAAACCCAAACCCGCAAAGTTTTAGCCTTCTCATCCATCTCTCACTTAGGATGAATAGCAATTATTATCATTTATAACCCTAAGCTCACCCTAATTACCTTCTACATATACTGCCTAATAACCACTGCCATTTTTTTAACCCTTAAAACCACCAAAACTCTTAAACTATCCTCAATAATAACCGCATGAACAAAAATCCCATCACTAAGCGCAACCCTAATACTTTCACTCCTATCCCTAGCAGGACTGCCCCCAATAACAGGATTCTTACCAAAATGACTTATTATCCAAGAACTAACTAAACAAGAAATAACTCCCACAGCAACAATCATTGCCCTCTTATCCCTACTAGGACTTTTTTTCTACCTCCGCCTAGCTTACTGTGCAACAATCACACTCCCCCCAAACTCTACTAACTATATAAAACAATGACAAACTAATAAACCAGTAAATACCATCACTACAACTCTCACTGCCCTGACAATCATACTTCTACCACTCTCCCCTATAATCCTTACAATCCTCTAG
020 ATAAACCCACAAGCCAAACTAATTTCTATCTTAAGTCTAGTTCTAGGAACTACCATCACAATTTCAAGTAACCACTGAACAATAGCATGAACTGGCCTAGAAATCAACACCCTAGCTATCCTACCCCTAATCTCAAAATCTCACCATCCACGAGCTATTGAAGCTGCAACTAAGTACTTTCTAGTCCAAGCAGCAGCATCAACTCTACTCTTATTTTCTAGCACAATCAACGCACTATTCACTGGCCAGTGAGACATCACACAACTTACCCACCCCGTTTCATGTCTCCTTATGACAGCAGCCATCTCAATCAAACTAGGCCTAGTTCCATTCCACTTCTGATTCCCAGAAGTCCTTCAAGGCTCATCACTGACTACAGGCCTACTCCTAGCCACAGCCATAAAATTTCCCCCTCTCACATTATTCTTACTAGTATCCCCCTCCCTCAATTACACCTTACTGACTACTATAGCCATCTCCTCAGCCGCCCTAGGAGGATGGGCAGGCCTAAACCAAACCCAAACCCGCAAAGTTTTAGCCTTCTCATCCATCTCTCACTTAGGATGAATAGCAATTATTATCATTTATAACCCTAAGCTCACCCTAATTACCTTCTACATATACTGCCTAATAACCACTGCCATTTTTTTAACCCTTAAAACCACCAAAACTCTTAAACTATCCTCAATAATAACCGCATGAACAAAAATCCCATCACTAAGCGCAACCCTAATACTTTCACTCCTATCCCTAGCAGGACTGCCCCCAATAACAGGATTCTTACCAAAATGACTTATTATCCAAGAACTAACTAAACAAGAAATAACTCCCACAGCAACAATCATTGCCCTCTTATCCCTACTAGGACTTTTTTTCTACCTCCGCCTAGCTTACTGTGCAACAATCACACTCCCCCCAAACTCTACTAACTATATAAAACAATGACAAACTAATAAACCAGTAAATACCATCACTACAACTCTCACTGCCCTGACAATCATACTTCTACCACTCTCCCCTATAATCCTTACAATCCTCTAG
021 ATAAACCCACAAGCCAAACTAATTTCTATCTTAAGTCTAGTTCTAGGAACTACCATCACAATTTCAAGTAACCACTGAACAATAGCATGAACTGGCCTAGAAATCAACACCCTAGCTATCCTACCCCTAATCTCAAAATCTCACCATCCACGAGCTATTGAAGCTGCAACTAAGTACTTTCTAGTCCAAGCAGCAGCATCAACTCTACTCTTATTTTCTAGCACAATCAACGCACTATTCACTGGCCAGTGAGACATCACACAACTTACCCACCCCGTTTCATGTCTCCTTATGACAGCAGCCATCTCAATCAAACTAGGCCTAGTTCCATTCCACTTCTGATTCCCAGAAGTCCTTCAAGGCTCATCACTAACTACAGGCCTACTCCTAGCTACAGCCATAAAATTTCCCCCTCTCACATTATTCTTACTAGTATCCCCCTCCCTCAATTACACCTTACTAACTACTATAGCCATCTCCTCAGCCGCCCTNNNNNNNNNNNNNNNNNNNNNNNNNNNNNNNNNNNNNNNNNNNNNNNNNNNNNNNNNNNNNNNNNNNNNNNNNNNNNNNNNNNNNNNNNNNNNNNNNNNNNNNNNNNNNNNNNNNNNNNNNNNNNNNNNNNNNNNNNNNNNNNNNNNNNNNNNNNNNNNNNNNNNNNNNNNNNNNNNNNNNNNNNNNNNNNNNNNNNNNNNNNNNNNNNNNNNNNNNNNNNNNNNNNNNNNNNNNNNNNNNNNNNNNNNNNNNNNNNNNNNNNNNNNNNNNNNNNNNNNNNNNNNNNNNNNNNNNNNNNNNNNNNNNNNNNNNNNNNNNNNNNNNNNNNNNNNNNNNNNNNNNNNNNNNNNNNNNNNNNNNNNNNNNNNNNNNNNNNNNNNNNNNNNNNNNNNNNNNNNNNNNNNNNNNNNNNNNNNNNNNNNNNNNNNNNNNNNNNNNNNNNNNNNNNNNNNNNNNNNNNNNNNNNNNNNNNNNNNNNNNNNNNNNNNNNNNNNNNNNNNNNNNNNNNNNNNNNNNNNNNNNNNNNNNNNNNNNNNNNNNNNNNNNNNN
022 ATAAACCCGCAAGCTAAACTAATTTCTACCTTAAGCCTAATTCTAGGAACTACCATCACAATTTCAAGCAACCACTGAGCAATAGCATGGACCGGCCTAGAAATCAACACCCTGGCTATCCTGCCACTGATCTCAAAATCCCACCATCCACGAGCTATTGAAGCTGCAACCAAATATTTCCTAGTCCAAGCAGCAGCATCAACTCTACTCCTATTTTCTAGTACAACCAATGCACTATTCACTGGTCAATGAGACATCACACAACTTACCCATCCCATTTCATGCCTTCTTATGACAACAGCCATCTCAATCAAACTAGGCCTAGTTCCATTTCACTTCTGATTTCCAGAAGTCCTTCAAGGTTCATCACTGATTACAGGTCTACTTCTGGCCACAGCTATGAAATTTCCCCCCATCACATTATTTCTACTAGTATCCCCCTCCCTCAACTGTACCCTACTAACTATCATAGCCATCTCCTCAGCTGCCTTAGGTGGATGGGCAGGCTTAAACCAAACCCAAACCCGTAAAGTCTTAGCCTTCTCATCCATCTCCCATTTAGGATGAATAACAATTATTATCCTTTATAACCCTAAACTTACCCTAATTACCTTCTACATATACTGCCTAATAACCGCTGCCATCTTCATAATCCTTAAAACCACTAAAACTCTTAAACTATCCTCAATAATAACCGCATGAACAAAAATTCCATCACTAAGCGCAACCCTAATACTCTCACTCCTATCCCTAGCAGGACTACCCCCAATAACAGGATTCTTACCAAAATGACTCATTATCCAAGAACTGACTAAACAAGAAATAACTCCTACAGCAACAATTATTGCTCTCTTATCCCTACTAGGCCTTTTTTTCTACCTTCGCTTAGCTTATTGTGCAACAATTACACTCCCTCCAAACTCTACAAACTACATAAAACAATGACAAACTAGTAAACCAGAAAATACCATCACTGCAATTCTCACCGCCCTGACAATCACACTTCTACCACTCTCCCCTATAATCCCCACAATCCTTTAG
023 ATAAACCCGCAAGCTAAACTAATTTCTACCTTAAGCCTAATTCTAGGAACTACCATCACAATTTCAAGCAACCACTGAGCAATAGCATGGACCGGCCTAGAAATCAACACCCTGGCTATCCTGCCACTGATCTCAAAATCCCACCATCCACGAGCTATTGAAGCTGCAACCAAATATTTCCTAGTCCAAGCAGCAGCATCAACTCTACTCCTATTTTCTAGTACAACCAATGCACTATTCACTGGTCAATGAGACATCACACAACTTACCCATCCCATTTCATGCCTTCTTATGACAACAGCCATCTCAATCAAACTAGGCCTAGTTCCATTTCACTTCTGATTTCCAGAAGTCCTTCAAGGTTCATCACTGATTACAGGTCTACTTCTGGCCACAGCTATGAAATTTCCCCCCATCACATTATTTCTACTAGTATCCCCCTCCCTCAACTGTACCCTACTAACTATCATAGCCATCTCCTCAGCTACCTTAGGTGGATGGGCAGGCTTAAACCAAACCCAAACCCGTAAAGTCCTAGCCTTCTCATCCATCTCCCATTTAGGATGAATAACAATTATTATCCTTTATAACCCTAAACTTACCCTAATTACCNTCTACATATACTGCCTAATAACCGCTGCCATCTTCATAATCCTTAAAACCACTAAAACTCTTAAACTATCCTCAATAATAACCGCATGAACAAAAATTCCATCACTAAGCGCAACCCTAATACTCTCACTCCTATCCCTAGCAGGACTACCCCCAATAACAGGATTCTTACCAAAATGACTCATTATCCAAGAACTGACTAAACAAGAAATAACTCCTACAGCAACAATTATTGCTCTCTTATCCCTACTAGGCCTTTTTTTCTACCTTCGCTTAGCTTATTGTGCAACAATTACACTCCCTCCAAACTCTACAAACTACATAAAACAATGACAAACTAGTAAACCAGTAAATACCATCACTGCAATTCTCACCGCCCTGACAATCACACTTCTACCACTCTCCCCTATAATCCCCACAATCCTTTAG
024 ATAAACCCGCAAGCTAAACTAATTTCTACCTTAAGCCTAATTCTAGGAACTACCATCACAATTTCAAGCAACCACTGAGCAATAGCATGGACCGGCCTAGAAATCAACACCCTGGCTATCCTGCCACTGATCTCAAAATCCCACCATCCACGAGCTATTGAAGCTGCAACCAAATATTTCCTAGTCCAAGCAGCAGCATCAACTCTACTCCTATTTTCTAGTACAACCAATGCACTATTCACTGGTCAATGAGACATCACACAACTTACCCATCCCATTTCATGCCTTCTTATGACAACAGCCATCTCAATCAAACTAGGCCTAGTTCCATTTCACTTCTGATTTCCAGAAGTCCTTCAAGGTTCATCACTGATTACAGGTCTACTTCTGGCCACAGCTATGAAATTTCCCCCCATCACATTATTTCTACTAGTATCCCCCTCCCTCAACTGTACCCTACTAACTATCATAGCCATCTCCTCAGCTGCCTTAGGTGGATGGGCAGGCTTAAACCAAACCCAAACCCGTAAAGTCTTAGCCTTCTCATCCATCTCCCATTTAGGATGAATAACAATTATTATCCTTTATAACCCTAAACTTACCCTAATTACCTTCTACATATACTGCCTAATAACCGCTGCCATCTTCATAATCCTTAAAACCACTAAAACTCTTAAACTATCCTCAATAATAACCGCATGAACAAAAATTCCATCACTAAGCGCAACCCTAATACTCTCACTCCTATCCCTAGCAGGACTACCCCCAATAACAGGATTCTTACCAAAATGACTCATTATCCAAGAACTGACTAAACAAGAAATAACTCCTACAGCAACAATTATTGCTCTCTTATCCCTACTAGGCCTTTTTTTCTACCTTCGCTTAGCTTATTGTGCAACAATTACACTCCCTCCAAACTCTACAAACTACATAAAACAATGACAAACTAGTAAACCAGTAAATACCATCACTGCAATTCTCACCGCCCTGACAATCACACTTCTACCACTCTCCCCTATAATCCCCACAATCCTTTAG
025 ATAAACCCGCAAGCTAAACTAATTTCCACCTTAAGCCTAATTCTAGGAACTACCATCACAATTTCAAGCAACCACTGAACAATAGCATGGACCGGCCTAGAAATCAACACTCTAGCTATCCTACCACTGATCTCAAAATCCCACCATCCACGAGCTATTGAAGCTGCAACCAAATATTTTCTAGTCCAAGCAGCAGCATCAACTCTACTCCTATTTTCTAGCACAACCAATGCACTATTCACTGGTCAATGAGACATCACACAACTTACCCATCCCATTTCATGTCTTCTTATGACAACAGCCATCTCAATCAAACTAGGTCTAGTTCCATTTCACTTCTGATTTCCAGAAGTCCTTCAAGGTTCATCACTGATTACAGGTCTACTTCTGGCCACAGCTATGAAATTTCCCCCCATCACATTGTTTCTACTAGTATCCCCCTCCCTCAACTGTACCCTACTAACTATCATAGCCATCTCCTCAGCTGCCTTAGGCGGATGGGCAGGCTTAAACCAAACCCAAACCCGTAAAGTCTTAGCCTTCTCATCCATCTCCCATTTAGGATGAATAACAATTATTATCATTTATAACCCTAAACTCACCCTAATTACCTTCTACATATACTGCCTAATAACCGCCGCCATTTTCATAATCCTTAAAACCACTAAAACTCTTAAACTATCCTCAATAATAACCGCATGAACAAAAATTCCATCATTAAGCGCAACCCTAATACTCTCACTCCTATCCCTAGCAGGACTACCCCCAATAACAGGATTCTTACCAAAATGACTCATTATCCAAGAACTAACTAAACAAGAAATAACTCCTACAGCAACAATTATTGCCCTCTTATCCCTACTAGGCCTTTTTTTCTACCTTCGCTTAGCTTACTGTGCAACAATTACACTCCCTCCAAACTCTACAAACTACATAAAACAATGACAAACTAGTAAACCAGTAAATACCATCACTGCAATTCTCACCACCCTGACAATCACACTTCTACCACTCTCCCCTATAATCCCCACAATCCTTTAG
026 ATAAACCCGCAAGCTAAACTAATTTCCACCTTAAGCCTAATTCTAGGAACTACCATCACAATTTCAAGCAACCACTGAACAATAGCATGGACCGGCCTAGAAATCAACACTCTAGCTATCCTACCACTGATCTCAAAATCCCACCATCCACGAGCTATTGAAGCTGCAACCAAATATTTTCTAGTCCAAGCAGCAGCATCAACTCTACTCCTATTTTCTAGCACAACCAATGCACTATTCACTGGTCAATGAGACATCACACAACTTACCCATCCCATTTCATGTCTTCTTATGACAACAGCCATCTCAATCAAACTAGGTCTAGTTCCATTTCACTTCTGATTTCCAGAAGTCCTTCAAGGTTCATCACTGATTACAGGTCTACTTCTGGCCACAGCTATGAAATTTCCCCCCATCACATTGTTTCTACTAGTATCCCCCTCCCTCAACTGTACCCTACTAACTATCATAGCCATCTCCTCAGCTGCCTTAGGCGGATGGGCAGGCTTAAACCAAACCCAAACCCGTAAAGTCTTAGCCTTCTCATCCATCTCCCATTTAGGATGAATAACAATTATTATCATTTATAACCCTAAACTCACCCTAATTACCTTCTACATATACTGCCTAATAACCGCCGCCATTTTCATAATCCTTAAAACCACTAAAACTCTTAAACTATCCTCAATAATAACCGCATGAACAAAAATTCCATCATTAAGCGCAACCCTAATACTCTCACTCCTATCCCTAGCAGGACTACCCCCAATAACAGGATTCTTACCAAAATGACTCATTATCCAAGAACTAACTAAACAAGAAATAACTCCTACAGCAACAATTATTGCCCTCTTATCCCTACTAGGCCTTTTTTTCTACCTTCGCTTAGCTTACTGTGCAACAATTACACTCCCTCCAAACTCTACAAACTACATAAAACAATGACAAACTAGTAAACCAGTAAATACCATCACTGCAATTCTCACCACCCTGACAATCACACTTCTACCACTCTCCCCTATAATCCCCACAATCCTTTAG
027 ATAAACCCGCAAGCTAAACTAATTTCTACCTTAAGCCTAATTCTAGGAACTACCATCACAATTTCAAGCAACCACTGAACAATAGCATGGACCGGCCTAGAAATCAACACTCTAGCTATCCTACCACTGATCTCAAAATCCCACCATCCACGAGCTATTGAAGCTGCAACCAAATATTTTCTAGTCCAAGCAGCAGCATCAACTCTACTCCTATTTTCTAGCACAACCAATGCACTATTCACTGGTCAATGAGACATCACACAACTTACCCATCCCATTTCATGTCTTCTTATGACAACAGCCATCTCAATCAAACTAGGTCTAGTTCCATTCCACTTCTGATTTCCAGAAGTCCTTCAAGGTTCATCACTGATTACAGGTCTACTTCTGGCCACAGCTATGAAATTTCCCCCCATCACATTGTTTCTACTAGTATCCCCCTCCCTCAACTGTACCCTACTAACTATCATAGCCATCTCCTCAGCTGCCTTAGGCGGATGGGCAGGCTTAAACCAAACCCAAACCCGTAAAGTCTTAGCCTTCTCATCCATCTCCCATTTAGGATGAATAACAATTATTATCATTTATAACCCTAAACTCACCCTAATTACCTTCTACATATACTGCCTAATAACCGCCGCCATTTTCATAATCCTTAAAACCACTAAAACTCTTAAACTATCCTCAATAATAACCGCATGAACAAAAATTCCATCATTAAGCGCAACCCTAATACTCTCACTCCTATCCCTAGCAGGACTACCCCCAATAACAGGATTCTTACCAAAATGACTCATTATCCAAGAACTAACTAAACAAGAAATAACTCCTACAGCAACAATTATTGCCCTCTTATCCCTACTAGGCCTTTTTTTCTACCTTCGCTTAGCTTACTGTGCAACAATTACACTCCCTCCAAACTCTACAAACTACATAAAACAATGACAAACTAGTAAACCAGTAAATACCATCACTGCAATTCTCACCACCCTGACAATCACACTTCTACCACTCTCCCCTATAATCCCCACAATCCTTTAG
028 ATAAACCCGCAAGCTAAACTAATTTCTACCTTAAGCCTAATTCTAGGAACTACCATCACAATTTCAAGCAACCACTGAACAATAGCATGGACCGGCCTAGAAATCAACACTCTAGCTATCCTACCACTGATCTCAAAATCCCACCATCCACGAGCTATTGAAGCTGCAACCAAATATTTTCTAGTCCAAGCAGCAGCATCAACTTTACTCCTATTTTCTAGCACAACCAATGCACTATTCACTGGTCAATGAGACATCACACAACTTACCCATCCCATTTCATGTCTTCTTATGACAACAGCCATCTCAATCAAACTAGGTCTAGTTCCATTTCACTTCTGATTTCCAGAAGTCCTTCAAGGTTCATCACTGATTACAGGTCTACTTCTGGCCACAGCTATGAAATTTCCCCCCATCACATTGTTTCTACTAGTATCCCCCTCCCTCAACTGTACCCTACTAACTATCATAGCCATCTCCTCAGCTGCCTTAGGCGGATGGGCAGGCTTAAACCAAACCCAAACCCGTAAAGTCTTAGCCTTCTCATCCATCTCCCATTTAGGATGAATAACAATTATTATCATTTATAACCCTAAACTCACCCTAATTACCTTCTACATATACTGCCTAATAACCGCCGCCATTTTCATAATCCTTAAAACCACTAAAACTCTTAAACTATCCTCAATAATAACCGCATGAACAAAAATTCCATCATTAAGCGCAACCCTAATACTCTCACTCCTATCCCTAGCAGGACTGCCCCCAATAACAGGATTCTTACCAAAATGACTCATTATCCAAGAACTAACTAAACAAGAAATAACTCCTACAGCAACAATTATTGCCCTCTTATCCCTACTAGGCCTTTTTTTCTACCTTCGCTTAGCTTACTGTGCAACAATTACACTCCCTCCAAACTCTACAAACTACATAAAACAATGACAAACTAGTAAACCAGTAAATACCATCACTGCAATTCTCACCACCCTGACAATCACACTTCTACCACTCTCCCCTATAATCCCCACAATCCTTTAG
030 ATAAACCCGCAAGCTAAACTAATTTCTACCTTAAGCCTAATTCTAGGAACTACCATCACAATTTCAAGCAACCACTGAACAATAGCATGGACCGGCCTAGAAATCAACACTCTAGCTATCCTACCACTGATCTCAAAATCCCACCATCCACGAGCTATTGAAGCTGCAACCAAATATTTTCTAGTCCAAGCAGCAGCATCAACTCTACTCCTATTTTCTAGCACAACCAATGCACTATTCACTGGTCAATGAGACATCACACAACTTACCCACCCCATTTCATGTCTTCTTATGACAACAGCCATCTCAATCAAACTAGGTCTAGTTCCATTTCACTTCTGATTTCCAGAAGTCCTTCAAGGTTCATCACTGATTACAGGTCTACTTCTGGCCACAGCTATGAAATTTCCCCCCATCACATTGTTTCTACTAGTATCCCCCTCCCTCAACTGTACCCTACTAACTATCATAGCCATCTCCTCAGCTGCCTTAGGCGGATGGGCAGGCTTAAACCAAACCCAAACCCGTAAAGTCTTAGCCTTCTCATCCATCTCCCATTTAGGATGAATAACAATTATTATCATTTATAACCCTAAACTCACCCTAATTACCTTCTACATATACTGCCTAATAACCGCCGCCATTTTCATAATCCTTAAAACCACTAAAACTCTTAAACTATCCTCAATAATAACCGCATGAACAAAAATTCCATCATTAAGCGCAACTCTAATACTCTCACTCCTATCCCTAGCAGGACTACCCCCAATAACAGGATTCTTACCAAAATGACTCATTATCCAAGAACTAACTAAACAAGAAATAACTCCTACAGCAACAATTATTGCCCTCTTATCCCTACTAGGCCTTTTTTTCTACCTTCGCTTAGCTTACTGTGCAACAATTACACTCCCTCCAAACTCTACAAACTACATAAAACAATGACAAACTAGTAAACCAGTAAATACCATCACTGCAATTCTCACCACCCTGACAATCACACTTCTACCACTCTCCCCTATAATCCCCACAATCCTTTAG
031 ATAAACCCGCAAGCTAAACTAATTTCTACCTTAAGCCTAATTCTAGGAACTACCATCACAATTTCAAGCAACCACTGAGCAATAGCATGGACCGGCCTAGAAATCAACACCCTAGCTATCCTGCCACTGATCTCAAAATCCCACCATCCACGAGCTATTGAAGCTGCAACCAAATATTTCCTAGTCCAAGCAGCAGCATCAACTCTACTCCTATTTTCTAGTACAACCAATGCACTATTCACTGGTCAATGAGACATCACACAACTTACCCATCCCATTTCATGCCTTCTTATGACAACAGCCATCTCAATCAAACTAGGTCTAGTTCCATTTCACTTCTGATTTCCAGAAGTCCTTCAAGGTTCATCACTGATTACAGGTCTACTTCTGGCCACAGCTATGAAATTTCCCCCCATCACATTATTTCTACTAGTATCCCCCTCCCTCAACTGTACCCTACTAACTATCATAGCCATCTCCTCAGCTGCCTTAGGTGGATGGGCAGGCTTAAACCAAACCCAAACCCGTAAAGTCTTAGCCTTCTCATCCATCTCCCATTTAGGATGAATAACAATTATTATCCTTTATAACCCTAAACTTACCCTAATTACCTTCTACATATACTGCCTAATAACCGCTGCCATCTTCATAATCCTTAAAACCACTAAAACTCTTAAACTATCCTCAATAATAACCGCATGAACAAAAATTCCATCACTAAGCGCAACCCTAATACTCTCACTCCTATCCCTAGCAGGACTACCCCCAATAACAGGATTCTTACCAAAATGACTCATTATCCAAGAACTGACTAAACAAGAAATAACTCCTACAGCAACAATTATTGCTCTCTTATCCCTACTAGGCCTTTTTTTCTACCTTCGCTTAGCTTACTGTGCAACAATTACACTCCCTCCAAACTCTACAAACTACATAAAACAATGACAAACTAGTAAACCAGTAAATACCATCACTGCAATTCTCACCGCCCTGACAATCACACTTCTACCACTCTCCCCTATAATCCCCACAATCCTTTAG
032 ATAAACCCGCAAGCTAAACTAATTTCTACCTTAAGCCTAATTCTAGGAACTACCATCACAATTTCAAGCAACCACTGAGCAATAGCATGGACCGGCCTAGAAATCAACACCCTAGCTATCCTGCCACTGATCTCAAAATCCCACCATCCACGAGCTATTGAAGCTGCAACCAAATATTTCCTAGTCCAAGCAGCAGCATCAACTCTACTCCTATTTTCTAGTACAACCAATGCACTATTCACTGGTCAATGAGACATCACACAACTTACCCATCCCATTTCATGCCTTCTTATGACAACAGCCATCTCAATCAAACTAGGTCTAGTTCCATTTCACTTCTGATTTCCAGAAGTCCTTCAAGGTTCATCACTGATTACAGGTCTACTTCTGGCCACAGCTATGAAATTTCCCCCCATCACATTATTTCTACTAGTATCCCCCTCCCTCAACTGTACCCTACTAACTATCATAGCCATCTCCTCAACTGCCTTAGGTGGATGGGCAGGCTTAAACCAAACCCAAACCCGTAAAGTCTTAGCCTTCTCATCCATCTCCCATTTAGGATGAATAACAATTATTATCCTTTATAACCCTAAACTTACCCTAATTACCTTCTACATATACTGCCTAATAACCGCTGCCATCTTCATAATCCTTAAAACCACTAAAACTCTTAAACTATCCTCAATAATAACCGCATGAACAAAAATTCCATCACTAAGCGCAACCCTAATACTCTCACTCCTATCCCTAGCAGGACTACCCCCAATAACAGGATTCTTACCAAAATGACTCATTATCCAAGAACTGACTAAACAAGAAATAACTCCTACAGCAACAATTATTGCTCTCTTATCCCTACTAGGCCTTTTTTTCTACCTTCGCTTAGCTTACTGTGCAACAATTACACTCCCTCCAAACTCTACAAACTACATAAAACAATGACAAACTAGTAAACCAGTAAATACCATCACTGCAATTCTCACCGCCCTGACAATCACACTTCTACCACTCTCCCCTATAATCCCCACAATCCTTTAG
033 ATAAACCCGCAAGCTAAACTAATTTCTACCTTAAGCCTAATTCTAGGAACTACCATCACAATTTCAAGCAACCACTGAGCAATAGCATGGACCGGCCTAGAAATCAACACCCTAGCTATCCTGCCACTGATCTCAAAATCCCACCATCCACGAGCTATTGAAGCTGCAACCAAATATTTCCTAGTCCAAGCAGCAGCATCAACTCTACTCCTATTTTCTAGTACAACCAATGCACTATTCACTGGTCAATGAGACATCACACAACTTACCCATCCCATTTCATGCCTTCTTATGACAACAGCCATCTCAATCAAACTAGGTCTAGTTCCATTTCACTTCTGATTTCCAGAAGTCCTTCAAGGTTCATCACTGATTACAGGTCTACTTCTGGCCACAGCTATGAAATTTCCCCCCATCACATTATTTCTACTAGTATCCCCCTCCCTCAACTGTACCCTACTAACTATCATAGCCATCTCCTCAGCTGCCTTAGGTGGATGGGCAGGCTTAAACCAAACCCAAACCCGTAAAGTCTTAGCCTTCTCATCCATCTCCCATTTAGGATGAATAACAATTATTATCCTTTATAACCCTAAACTTACCCTAATTACCTTCTACATATACTGCCTAATAACCGCTGCCATCTTCATAATCCTTAAAACCACTAAAACTCTTAAACTATCCTCAATAATAACCGCATGAACAAAAATTCCATCACTAAGCGCAACCCTAATACTCTCACTCCTATCCCTAGCAGGACTACCCCCAATAACAGGATTCTTACCAAAATGACTCATTATCCAAGAACTGACTAAACAAGAAATAACTCCTACAGCAACAATTATTGCTCTCTTATCCCTACTAGGCCTTTTTTTCTACCTTCGCTTAGCTTACTGTGCAACAATTACACTCCCTCCAAACTCTACAAACTACATAAAACAATGACAAACTAGTAAACCAGTAAATACCATCACTGCAATTCTCACCGCCCTGACAATCACACTTCTACCACTCTCCCCTATAATCCCCACAATCCTTTAG
034 ATAAACCCGCAAGCTAAACTAATTTCTACCTTAAGCCTAATTCTAGGAACTACCATCACAATTTCAAGCAACCACTGAGCAATAGCATGGACCGGCCTAGAAATCAACACCCTAGCTATCCTGCCACTGATCTCAAAATCCCACCATCCACGAGCTATTGAAGCTGCAACCAAATATTTCCTAGTCCAAGCAGCAGCATCAACTCTACTCCTATTTTCTAGTACAACCAATGCACTATTCACTGGTCAATGAGACATCACACAACTTACCCATCCCATTTCATGCCTTCTTATGACAACAGCCATCTCAATCAAACTAGGTCTAGTTCCATTTCACTTCTGATTTCCAGAAGTCCTTCAAGGTTCATCACTGATTACAGGTCTACTTCTGGCCACAGCTATGAAATTTCCCCCCATCACATTATTTCTACTAGTATCCCCCTCCCTCAACTGTACCCTACTAACTATCATAGCCATCTCCTCAGCTGCCTTAGGTGGATGGGCAGGCTTAAACCAAACCCAAACCCGTAAAGTCTTAGCCTTCTCATCCATCTCCCATTTAGGATGAATAACAATTATTATCCTTTATAACCCTAAACTTACCCTAATTACCTTCTACATATACTGCCTAATAACCGCTGCCATCTTCATAATCCTTAAAACCACTAAAACTCTTAAACTATCCTCAATAATAACCGCATGAACAAAAATTCCATCACTAAGCGCAACCCTAATACTCTCACTCCTATCCCTAGCAGGACTACCCCCAATAACAGGATTCTTACCAAAATGACTCATTATCCAAGAACTGACTAAACAAGAAATAACTCCTACAGCAACAATTATTGCTCTCTTATCCCTACTAGGCCTTTTTTTCTACCTTCGCTTAGCTTACTGTGCAACAATTACACTCCCTCCAAACTCTACAAACTACATAAAACAATGACAAACTAGTAAACCAGTAAATACCATCACTGCAATTCTCACCGCCCTGACAATCACACTTCTACCACTCTCCCCTATAATCCCCACAATCCTTTAG
035 ATAAACCCGCAAGCTAAACTAATTTCTACCTTAAGCCTAATTCTAGGAACTACCATCACAATTTCAAGCAACCACTGAGCAATAGCATGGACCGGCCTAGAAATCAACACCCTAGCTATCCTGCCACTGATCTCAAAATCCCACCATCCACGAGCTATTGAAGCTGCAACCAAATATTTCCTAGTCCAAGCAGCAGCATCAACTCTACTCCTATTTTCTAGTACAACCAATGCACTATTCACTGGTCAATGAGACATCACACAACTTACCCATCCCATTTCATGCCTTCTTATGACAACAGCCATCTCAATCAAACTAGGTCTAGTTCCATTTCACTTCTGATTTCCAGAAGTCCTTCAAGGTTCATCACTGATTACAGGTCTACTTCTGGCCACAGCTATGAAATTTCCCCCCATCACATTATTTCTACTAGTATCCCCCTCCCTCAACTGTACCCTACTAACTATCATAGCCATCTCCTCAGCTGCCTTAGGTGGATGGGCAGGCTTAAACCAAACCCAAACCCGTAAAGTCTTAGCCTTCTCATCCATCTCCCATTTAGGATGAATAACAATTATTATCCTTTATAACCCTAAACTTACCCTAATTACCTTCTACATATACTGCCTAATAACCGCTGCCATCTTCATAATCCTTAAAACCACTAAAACTCTTAAACTATCCTCAATAATAACCGCATGAACAAAAATTCCATCACTAAGCGCAACCCTAATACTCTCACTCCTATCCCTAGCAGGACTACCCCCAATAACAGGATTCTTACCAAAATGACTCATTATCCAAGAACTGACTAAACAAGAAATAACTCCTACAGCAACAATTATTGCTCTCTTATCCCTACTAGGCCTTTTTTTCTACCTTCGCTTAGCTTACTGTGCAACAATTACACTCCCTCCAAACTCTACAAACTACATAAAACAATGACAAACTAGTAAACCAGTAAATACCATCACTGCAATTCTCACCGCCCTGACAATCACACTTCTACCACTCTCCCCTATAATCCCCACAATCCTTTAG
036 ATAAACCCGCAAGCTAAACTAATTTCTACCTTAAGCCTAATTCTAGGAACTACCATCACAATTTCAAGCAACCACTGAACAATAGCATGGACCGGCCTAGAAATCAACACCCTAGCTATCCTGCCACTGATCTCAAAATCCCACCATCCACGAGCTATTGAAGCTGCAACCAAATATTTCCTAGTCCAAGCAGCAGCATCAACTCTACTCCTATTTTCTAGTACAACCAATGCACTATTCACTGGTCAATGAGACATCACACAACTTACCCACCCCATTTCATGCCTTCTTATGACAACAGCCATCTCAATCAAACTAGGTCTAGTTCCATTTCACTTCTGATTTCCAGAAGTCCTTCAAGGTTCATCACTGATTACAGGTCTACTTCTGGCCACAGCTATGAAATTTCCCCCCATCACATTATTTCTACTAGTATCCCCCTCCCTCAACTGTACCCTACTAACTATCATAGCCATCTCCTCAGCTGCCTTAGGTGGATGGGCAGGCTTAAACCAAACCCAAACCCGTAAAGTCTTAGCCTTCTCATCCATCTCCCATTTAGGATGAATAACAATTATTATCCTTTATAACCCTAAACTTACCCTAATTACCTTCTACATATACTGCCTAATAACCGCTGCCATCTTCATAATCCTTAAAACCACTAAAACTCTTAAACTATCCTCAATAATAACCGCATGAACAAAAATTCCATCACTAAGCGCAACCCTAATACTCTCACTCCTATCCCTAGCAGGACTACCCCCAATAACAGGATTCTTACCAAAATGACTCATTATCCAAGAACTGACTAAACAAGAAATAACTCCTACAGCAACAATTATTGCTCTCTTATCCCTACTAGGCCTTTTTTTCTACCTTCGCTTAGCTTACTGTGCAACAATTACACTCCCTCCAAACTCTACAAACTACATAAAACAATGACAAACTAGTAAACCAGTAAATACCATCACTGCAATTCTCACCGCCCTGACAATCACACTTCTACCACTCTCCCCTATAATCCCCACAATCCTTTAG
037 ATAAACCCGCAAGCTAAACTAATTTCTACCTTAAGCCTAATTCTAGGAACTACCATCACAATTTCAAGCAACCACTGAGCAATAGCATGGACCGGCCTAGAAATCAACACCCTAGCTATCCTGCCACTGATCTCAAAATCCCACCATCCACGAGCTATTGAAGCTGCAACCAAATATTTCCTAGTCCAAGCAGCAGCATCAACTCTACTCCTATTTTCTAGTACAACCAATGCACTATTCACTGGTCAATGAGACATCACACAACTTACCCATCCCATTTCATGCCTTCTTATGACAACAGCCATCTCAATCAAACTAGGTCTAGTTCCATTTCACTTCTGATTTCCAGAAGTCCTTCAAGGTTCATCACTGATTACAGGTCTACTTCTGGCCACAGCTATGAAATTTCCCCCCATCACATTATTTCTACTAGTATCCCCCTCCCTCAACTGTACCCTGCTAACTATCATAGCCATCTCCTCAGCTGCCTTAGGTGGATGGGCAGGCTTAAACCAAACCCAAACCCGCAAAATCCTAGCCTTCTCATCCATCTCCCATTTAGGATGAATAACAATTATTATCCTTTATAACCCTAAACTTACCCTAATTACCTTCTACATATACTGCCTAATAACCGCTGCCATCTTCATAATCCTTAAAACCACTAAAACTCTTAAACTATCCTCAATAATAACCGCATGAACAAAAATTCCATCACTAAGCGCAACCCTAATACTCTCACTCCTATCCCTAGCAGGACTACCCCCAATAACAGGATTCTTACCAAAATGACTCATTATCCAAGAACTGACTAAACAAGAAATAACTCCTACAGCAACAATTATTGCTCTCTTATCCCTACTAGGCCTTTTTTTCTACCTTCGCTTAGCTTACTGTGCAACAATTACACTCCCTCCAAACTCTACAAACTACATAAAACAATGACAAACTAGTAAACCAGTAAATACCATCACTGCAATTCTCACCGCCCTGACAATCACACTTCTACCACTCTCCCCTATAATCCCCACAATCCTTTAG
038 ATAAACCCGCAAGCTAAACTAATTTCTACCTTAAGCCTAATTCTAGGAACTACCATCACAATTTCAAGCAACCACTGAGCAATAGCATGGACCGGCCTAGAAATCAACACCCTAGCTATCCTGCCACTGATCTCAAAATCCCACCATCCACGAGCTATTGAAGCTGCAACCAAATATTTCCTAGTCCAAGCAGCAGCATCAACTCTACTCCTATTTTCTAGTACAACCAATGCACTATTCACTGGTCAATGAGACATCACACAACTTACCCATCCCATTTCATGCCTTCTTATGACAACAGCCATCTCAATCAAACTAGGTCTAGTTCCATTTCACTTCTGATTTCCAGAAGTCCTTCAAGGTTCATCACTGATTACAGGTCTACTTCTGGCCACAGCTATGAAATTTCCCCCCATCACATTATTTCTACTAGTATCCCCCTCCCTCAACTGTACCCTGCTAACTATCATAGCCATCTCCTCAGCTGCCTTAGGTGGATGGGCAGGCTTAAACCAAACCCAAACCCGCAAAGTCCTAGCCTTCTCATCCATCTCCCATTTAGGATGAATAACAATTATTATCCTTTATAACCCTAAACTTACCCTAATTACCTTCTACATATACTGCCTAATAACCGCTGCCATCTTCATAATCCTTAAAACCACTAAAACTCTTAAACTATCCTCAATAATAACCGCATGAACAAAAATTCCATCACTAAGCGCAACCCTAATACTCTCACTCCTATCCCTAGCAGGACTACCCCCAATAACAGGATTCTTACCAAAATGACTCATTATCCAAGAACTGACTAAACAAGAAATAACTCCTACAGCAACAATTATTGCTCTCTTATCCCTACTAGGCCTTTTTTTCTACCTTCGCTTAGCTTACTGTGCAACAATTACACTCCCTCCAAACTCTACAAACTACATAAAACAATGACAAACTAGTAAACCAGTAAATACCATCACTGCAATTCTCACCGCCCTGACAATCACACTTCTACCACTCTCCCCTATAATCCCCACAATCCTTTAG
039 ATATACCCGCAAGCTAAACTAATTTCTACCTTAAGCCTAATTCTAGGAACTACCATCACAATTTCAAGCAACCACTGAACAATAGCATGGACCGGCCTAGAAATCAACACCCTAGCTATCCTGCCACTGATCTCAAAATCCCACCATCCACGAGCTATTGAAGCTGCAACCAAATATTTCCTAGTCCAAGCAGCAGCATCAACTCTACTCCTATTTTCTAGTACAACCAATGCACTATTCACTGGTCAATGAGACATCACACAACTTACCCATCCCATTTCATGCCTTCTTATGACAACAGCCATCTCAATCAAACTAGGTCTAGTTCCATTTCACTTCTGATTTCCAGAAGTCCTTCAAGGTTCATCACTGATTACAGGTCTACTTCTGGCCACAGCTATGAAATTTCCCCCCATCACATTATTTCTACTAGTATCCCCCTCCCTCAACTGTACCCTGCTAACTATCATAGCCATCTCCTCAGCTGCCTTAGGTGGATGGGCAGGCTTAAACCAAACCCAAACCCGTAAAGTCTTAGCCTTCTCATCCATCTCCCATTTAGGATGAATAACAATTATTATCCTTTATAACCCTAAACTTACCCTAATTACCTTCTACATATACTGCCTAATAACCGCTGCCATCTTCATAATCCTTAAAACCACTAAAACTCTTAAACTATCCTCAATAATAACCGCATGAACAAAAATTCCATCACTAAGCGCAACCCTAATACTCTCACTCCTATCCCTAGCAGGACTACCCCCAATAACAGGATTCTTACCAAAATGACTCATTATCCAAGAACTGACTAAACAAGAAATAACTCCTACAGCAACAATTATTGCTCTCTTATCCCTACTAGGCCTTTTTTTCTACCTTCGCTTAGCTTACTGTGCAACAATTACACTCCCTCCAAACTCTACAAACTACATAAAACAATGACAAACTAGTAAACCAGTAAATACCATCACTGCAATTCTCACCGCCCTGACAATCACACTTCTACCACTCTCCCCTATAATCCCCACAATCCTTTAG
040 NNNNNNCCGCAAGCTAAACTAATTTCTACCTTAAGCCTAATTCTAGGAACTACCATCACAATTTCAAGCAACCACTGAACAATAGCATGGACCGGCCTAGAAATCAACACTCTAGCTATCCTACCACTGATCTCAAAATCCCACCATCCACGAGCTATTGAAGCTGCAACCAAATATTTTCTAGTCCAAGCAGCAGCATCAACTCTACTCCTATTTTCTAGCACAACCAATGCACTATTCACTGGTCAATGAGACATCACACAACTTACCCACCCCATTTCATGTCTTCTTATGACAACAGCCATCTCAATCAAACTAGGTCTAGTTCCATTTCACTTCTGATTTCCAGAAGTCCTTCAAGGTTCATCACTGATTACAGGTCTACTTCTGGCCACAGCTATGAAATTTCCCCCCATCACATTGTTTCTACTAGTATCCCCCTCCCTCAACTGTACCCTACTAACTATCATAGCCATCTCCTCAGCTGCCTTAGGCGGATGGGCAGGCTTAAACCAAACCCAAACCCGTAAAGTCTTAGCCTTCTCATCCATCTCCCATTTAGGATGAATAACAATTATTATCATTTATAACCCTAAACTCACCCTAATTACCTTCTACATATACTGCCTAATAACCGCCGCCATTTTCATAATCCTTAAAACCACTAAAACTCTTAAACTATCCTCAATAATAACCGCATGAACAAAAATTCCATCATTAAGCGCAACTCTAATACTCTCACTCCTATCCCTAGCAGGACTACCCCCAATAACAGGATTCTTACCAAAATGACTCATTATCCAAGAACTAACTAAACAAGAAATAACTCCTACAGCAACAATTATTGCCCTCTTATCCCTACTAGGCCTTTTTTTCTACCTTCGCTTAGCTTACTGTGCAACAATTACACTCCCTCCAAACTCTACAAACTACATAAAACAATGACAAACTAGTAAACCAGTAAATACCATCACTGCAATTCTCACCACCCTGACAATCACACTTCTACCACTCTCCCCTATAATCCCCACAATCCTTTAG
041 ATAAACCCGCAAGCTAAACTAATTTCTACCTTAAGCCTAATTCTAGGAACTACCATCACAATTTCAAGCAACCACTGAACAATAGCATGGACCGGCCTAGAAATCAACACTCTAGCTATCCTACCACTGATCTCAAAATCCCACCATCCACGAGCTATTGAAGCTGCAACCAAATATTTTCTAGTCCAAGCAGCAGCATCAACTCTACTCCTATTTTCTAGCACAACCAATGCACTATTCACTGGTCAATGAGACATCACACAACTTACCCACCCCATTTCATGTCTTCTTATGACAACAGCCATCTCAATCAAACTAGGTCTAGTTCCATTTCACTTCTGATTTCCAGAAGTCCTTCAAGGTTCATCACTGATTACAGGTCTACTTCTGGCCACAGCTATGAAATTTCCCCCCATCACATTGTTTCTACTAGTATCCCCCTCCCTCAACTGTACCCTACTAACTATCATAGCCATCTCCTCAGCTGCCTTAGGCGGATGGGCAGGCTTAAACCAAACCCAAACCCGTAAAGTCTTAGCCTTCTCATCCATCTCCCATTTAGGATGAATAACAATTATTATCATTTATAACCCTAAACTCACCCTAATTACCTTCTACATATACTGCCTAATAACCGCCGCCATTTTCATAATCCTTAAAACCACTAAAACTCTTAAACTATCCTCAATAATAACCGCATGAACAAAAATTCCATCATTAAGCGCAACTCTAATACTCTCACTCCTATCCCTAGCAGGACTACCCCCAATAACAGGATTCTTACCAAAATGACTCATTATCCAAGAACTAACTAAACAAGAAATAACTCCTACAGCAACAATTATTGCCCTCTTATCCCTACTAGGCCTTTTTTTCTACCTTCGCTTAGCTTACTGTGCAACAATTACACTCCCTCCAAACTCTACAAACTACATAAAACAATGACAAACTAGTAAACCAGTAAATACCATCACTGCAATTCTCACCACCCTGACAATCACACTTCTACCACTCTCCCCTATAATCCCCACAATCCTTTAG
042 ATAAACCCGCAAGCTAAACTAATTTCTACCTTAAGCCTAATTCTAGGAACTACCATCACAATTTCAAGCAACCACTGAACAATAGCATGGACCGGCCTAGAAATCAACACTCTAGCTATCCTACCACTGATCTCAAAATCCCACCATCCACGAGCTATTGAAGCTGCAACCAAATATTTTCTAGTCCAAGCAGCAGCATCAACTCTACTCCTATTTTCTAGCACAACCAATGCACTATTCACTGGTCAATGAGACATCACACAACTTACCCACCCCATTTCATGTCTTCTTATGACAACAGCCATCTCAATCAAACTAGGTCTAGTTCCATTTCACTTCTGATTTCCAGAAGTCCTTCAAGGTTCATCACTGATTACAGGTCTACTTCTGGCCACAGCTATGAAATTTCCCCCCATCACATTGTTTCTACTAGTATCCCCCTCCCTCAACTGTACCCTACTAACTATCATAGCCATCTCCTCAGCTGCCTTAGGCGGATGAGCAGGCTTGAACCAAACCCAAACCCGTAAAGTCCTAGCCTTCTCATCCATCTCCCATTTAGGATGAATAACAATTATTATCATTTATAACCCTAAACTCACCCTAATTACCTTCTACATATACTGCCTAATAACCGCCGCCATTTTCATAATCCTTAAAACCACTAAAACTCTTAAACTATCCTCAATAATAACCGCATGAACAAAAATTCCATCATTAAGCGCAACCCTAATACTCTCACTCCTATCCCTAGCAGGACTACCCCCAATAACAGGATTCTTACCAAAATGACTCATTATCCAAGAACTAACTAAACAAGAAATAACTCCTACAGCAACAATTATTGCCCTCTTATCCCTACTAGGCCTTTTTTTCTACCTTCGCTTAGCTTACTGTGCAACAATTACACTCCCTCCAAACTCTACAAACTACATAAAACAATGACAAACTAGTAAACCAGTAAATACCATCACTGCAATTCTCACCACCCTGACAATCACACTTCTACCACTCTCCCCTATAATCCCCACAATCCTTTAG
043 ATAAACCCGCAAGCTAAACTAATTTCTACCTTAAGCCTAATTCTAGGAACTACCATCACAATTTCAAGCAACCACTGAACAATAGCATGGACCGGCCTAGAAATCAACACTCTAGCTATCCTACCACTGATCTCAAAATCCCACCATCCACGAGCTATTGAAGCTGCAACCAAATATTTTCTAGTCCAAGCAGCAGCATCAACTCTACTCCTATTTTCTAGCACAACCAATGCACTATTCACTGGTCAATGAGACATCACACAACTTACCCACCCCATTTCATGTCTTCTTATGACAACAGCCATCTCAATCAAACTAGGTCTAGTTCCATTTCACTTCTGATTTCCAGAAGTCCTTCAAGGTTCATCACTGATTACAGGTCTACTTCTGGCCACAGCTATGAAATTTCCCCCCATCACATTGTTTCTACTAGTATCCCCCTCCCTCAACTGTACCCTACTAACTATCATAGCCATCTCCTCAGCTGCCTTAGGCGGATGGGCAGGCTTAAACCAAACCCAAACCCGTAAAGTCTTAGCCTTCTCATCCATCTCCCATTTAGGATGAATAACAATTATTATCATTTATAACCCTAAACTCACCCTAATTACCNTCTACATATACTGCCTAATAACCGCCGCCATTTTCATAATCCTTAAAACCACTAAAACTCTTAAACTATCCTCAATAATAACCGCATGAACAAAAATTCCATCATTAAGCGCAACCCTAATACTCTCACTCCTATCCCTAGCAGGACTACCCCCAATAACAGGATTCTTACCAAAATGACTCATTATCCAAGAACTAACTAAACAAGAAATAACTCCTACAGCAACAATTATTGCCCTCTTATCCCTACTAGGCCTTTTTTTCTACCTTCGCTTAGCTTACTGTGCAACAATTACACTCCCTCCAAACTCTACAAACTACATAAAACAATGACAAACTAGTAAACCAGTAAATACCATCACTGCAATTCTCACCACCCTGACAATCACACTTCTACCACTCTCCCCTATAATCCCCACAATCCTTTAG
044 ATAAACCCGCAAGCTAAACTAATTTCTACCTTAAGCCTAATTCTAGGAACTACCATCACAATTTCAAGCAACCACTGAACAATAGCATGGACCGGCCTAGAAATCAACACTCTAGCTATCCTACCACTGATCTCAAAATCCCACCATCCACGAGCTATTGAAGCTGCAACCAAATATTTTCTAGTCCAAGCAGCAGCATCAACTCTACTCCTATTTTCTAGCACAACCAATGCACTATTCACTGGTCAATGAGACATCACACAACTTACCCATCCCATTTCATGTCTTCTTATGACAACAGCCATCTCAATCAAACTAGGTCTAGTTCCATTTCACTTCTGATTTCCAGAAGTCCTTCAAGGTTCATCACTGATTACAGGTCTACTTCTGGCCACAGCTATGAAATTTCCCCCCATCACATTATTTCTACTAGTATCCCCCTCCCTCAACTGTACCCTACTAACTATCATAGCCATCTCCTCAGCTGCCTTAGGAGGATGAGCAGGCTTAAACCAAACCCAAACCCGTAAAATCCTAGCCTTCTCATCCATCTCCCATTTAGGATGAATAACAATTATTATCATTTATAACCCTAAACTCACCCTAATTACCTTCTACATATACTGCCTAATAACCGCCGCCATTTTCATAATCCTTAAAACCACTAAAACTCTTAAACTATCCTCAATAATAACCGCATGAACAAAAATTCCATCATTAAGCGCAACTCTAATACTCTCACTCCTATCCCTAGCAGGACTACCCCCAATAACAGGATTCTTACCAAAATGACTCATTATCCAAGAACTAACTAAACAAGAAATAACTCCTACAGCAACAATTATTGCCCTCTTATCCCTACTAGGCCTTTTTTTCTACCTTCGCTTAGCTTACTGTGCAACAATTACACTCCCTCCAAACTCTACAAACTACATAAAACAATGACAAACTAGTAAACCAGTAAATACCATCACTGCAATTCTCACCACCCTGACAATCACACTTCTACCACTCTCCCCTATAATCCCCACAATCCTTTAG
045 ATAAACCCGCAAGCTAAATTAATTTCTACCTTAAGCCTAATTCTAGGAACTACCATCACAATTTCAAGCAACCACTGAACAATAGCATGGACCGGCCTAGAAATCAACACTCTAGCTATCCTACCACTGATCTCAAAATCCCACCATCCACGAGCTATTGAAGCTGCAACCAAATATTTTCTAGTCCAAGCAGCAGCATCAACTCTACTCCTATTTTCTAGCACAACCAACGCACTATTCACTGGTCAATGAGACATCACACAACTTACCCACCCCATTTCATGTCTGCTTATGACAACAGCCATCTCAATCAAACTAGGATTAGTTCCATTTCACTTCTGATTTCCAGAAGTCCTTCAAGGTTCCTCCCTGATTACAGGCCTACTTCTGGCCACAGTTATAAAATTTCCCCCCATCACATTGTTTTTACTAGTATCCCCCTCCCTCAACTGGACCCTACTAACCACCATAGCCATCTCCTCAGCTGCCTTAGGAGGATGAATAGGCCTAAACCAAACCCAAACCCGTAAAGTCCTAGCCTTCTCATCCATCTCCCATTTAGGATGAATAACAATTATTATCATTTATAACCCTAAACTCACCCTAATTACCTTCTACATATACTGCCTAATAACCGCCGCCATTTTCATAATCCTTAAAACCACTAAAACTCTTAAACTATCCTCAATAATAACCGCATGAACAAAAATTCCATCATTAAGCGCAACCCTAATACTCTCACTCCTATCCCTAGCAGGACTACCCCCAATAACAGGATTCTTACCAAAATGACTCATTATCCAAGAACTAACTAAACAAGAAATAACTCCTACAGCAACAATTATTGCCCTCTTATCCCTACTAGGCCTTTTTTTCTACCTTCGCTTAGCTTACTGTGCAACAATTACACTCCCTCCAAACTCTACAAACTACATAAAACAATGACAAACTAGTAAACCAGTAAATACCATCACTGCAATTCTCACCACCCTGACAATCACACTTCTACCACTCTCCCCTATAATCCCCACAATCCTTTAG
046 NNNNNNCCGCAAGCTAAACTAATTTCTACCTTAAGCCTAATTCTAGGAACTACCATCACAATTTCAAGCAACCACTGAACAATAGCATGGACCGGCCTAGAAATCAACACTCTAGCTATCCTACCACTGATCTCAAAATCCCACCATCCACGAGCTATTGAAGCTGCAACCAAATATTTTCTAGTCCAAGCAGCAGCATCAACTCTACTCCTATTTTCTAGCACAACCAATGCACTATTCACTGGTCAATGAGACATCACACAACTTACCCACCCCATTTCATGTCTTCTTATGACAACAGCCATCTCAATCAAACTAGGTCTAGTTCCATTTCACTTCTGATTTCCAGAAGTCCTTCAAGGTTCATCACTGATTACAGGTCTACTTCTGGCCACAGCTATGAAATTTCCCCCCATCACATTGTTTCTACTAGTATCCCCCTCCCTCAACTGTACCCTACTAACTATCATAGCCATCTCCTCAGCTGCCTTAGGCGGATGGGCAGGCTTAAACCAAACCCAAACCCGTAAAGTCTTAGCCTTCTCATCCATCTCCCATTTAGGATGAATAACAATTATTATCATTTATAACCCTAAACTCACCCTAATTACCTTCTACATATACTGCCTAATAACCGCCGCCATTTTCATAATCCTTAAAACCACTAAAACTCTTAAACTATCCTCAATAATAACCGCATGAACAAAAATTCCATCATTAAGCGCAACCCTAATACTCTCACTCCTATCCCTAGCAGGACTACCCCCAATAACAGGATTCTTACCAAAATGACTCATTATCCAAGAACTAACTAAACAAGAAATAACTCCTACAGCAACAATTATTGCCCTCTTATCCCTACTAGGCCTTTTTTTCTACCTTCGCTTAGCTTACTGTGCAACAATTACACTCCCTCCAAACTCTACAAACTACATAAAACAATGACAAACTAGTAAACCAGTAAATACCATCACTGCAATTCTCACCACCCTGACAATCACACTTCTACCACTCTCCCCTATAATCCCCACAATCCTTTAG
047 NNAAACCCGCAAGCTAAACTAATTTCTACCTTAAGCCTAATTCTAGGAACTACCATCACAATTTCAAGCAACCACTGAACAATAGCATGGACCGGCCTAGAAATCAACACTCTAGCTATCCTACCACTGATCTCAAAATCCCACCATCCACGAGCTATTGAAGCTGCAACCAAATATTTTCTAGTCCAAGCAGCAGCATCAACTCTACTCCTATTTTCTAGCACAACCAATGCACTATTCACTGGTCAATGAGACATCACACAACTTACCCATCCCATTTCATGTCTTCTTATAACAACAGCCATCTCAATCAAACTAGGTCTAGTTCCATTTCACTTCTGATTTCCAGAAGTCCTTCAAGGTTCATCACTGATTACAGGTCTACTTCTGGCCACAGCTATGAAATTTCCCCCCATCACATTGTTTCTACTAGTATCCCCCTCCCTCAACTGTACCCTACTAACTATCATAGCCATCTCCTCAGCTGCCTTAGGCGGATGGGCAGGCTTAAACCAAACCCAAACCCGTAAAGTCTTAGCCTTCTCATCCATCTCCCATTTAGGATGAATAACAATTATTATCATTTATAACCCTAAACTCACCCTAATTACCTTCTACATATACTGCCTAATAACCGCCGCCATTTTCATAATCCTTAAAACCACTAAAACTCTTAAACTATCCTCAATAATAACCGCATGAACAAAAATTCCATCACTAAGCGCAACCCTAATACTCTCACTCCTATCCCTAGCAGGACTACCCCCAATAACAGGATTCTTACCAAAATGACTCATTATCCAAGAACTAACTAAACAAGAAATAACTCCTACAGCAACAATTATTGCCCTCTTATCCCTACTAGGCCTTTTTTTCTACCTTCGCTTAGCTTACTGTGCAACAATTACACTCCCTCCAAACTCTACAAACTACATAAAACAATGACAAACTAGTAAACCAGTAAATACCATCACTGCAATTCTCACCACCCTGACAATCACACTTCTACCACTCTCCCCTATAATCCCCACAATCCTTTAG
048 ATAAACCCGCAAGCTAAACTAATTTCTACCTTAAGCCTAATTCTAGGAACTACCATCACAATTTCAAGCAACCACTGAACAATAGCATGGACCGGCCTAGAAATCAACACTCTAGCTATCCTACCACTGATCTCAAAATCCCACCATCCACGAGCTATTGAAGCTGCAACCAAATATTTTCTAGTCCAAGCAGCAGCATCAACTCTACTCCTATTTTCTAGCACAACCAATGCACTATTCACTGGTCAATGAGACATCACACAACTTACCCATCCCATTTCATGTCTTCTTATAACAACAGCCATCTCAATCAAACTAGGTCTAGTTCCATTTCACTTCTGATTTCCAGAAGTCCTTCAAGGTTCATCACTGATTACAGGTCTACTTCTGGCCACAGCTATGAAATTTCCCCCCATCACATTGTTTCTACTAGTATCCCCCTCCCTCAACTGTACCCTACTAACTATCATAGCCATCTCCTCAGCTGCCTTAGGCGGATGGGCAGGCTTAAACCAAACCCAAACCCGTAAAGTCTTAGCCTTCTCATCCATCTCCCATTTAGGATGAATAACAATTATTATCATTTATAACCCTAAACTCACCCTAATTACCTTCTACATATACTGCCTAATAACCGCCGCCATTTTCATAATCCTTAAAACCACTAAAACTCTTAAACTATCCTCAATAATAACCGCATGAACAAAAATTCCATCACTAAGCGCAACCCTAATACTCTCACTCCTATCCCTAGCAGGACTACCCCCAATAACAGGATTCTTACCAAAATGACTCATTATCCAAGAACTAACTAAACAAGAAATAACTCCTACAGCAACAATTATTGCCCTCTTATCCCTACTAGGCCTTTTTTTCTACCTTCGCTTAGCTTACTGTGCAACAATTACACTCCCTCCAAACTCTACAAACTACATAAAACAATGACAAACTAGTAAACCAGTAAATACCATCACTGCAATTCTCACCACCCTGACAATCACACTTCTACCACTCTCCCCTATAATCCCCACAATCCTTTAG
049 ATAAACCCGCAAGCTAAACTAATTTCTACCTTAAGCCTAATTCTAGGAACTACCATCACAATTTCAAGCAACCACTGAACAATAGCATGGACCGGCCTAGAAATCAACACTCTAGCTATCCTACCACTGATCTCAAAATCCCACCATCCACGAGCTATTGAAGCTGCAACCAAATATTTTCTAGTCCAAGCAGCAGCATCAACTCTACTCCTATTTTCTAGCACAACCAATGCACTATTCACTGGTCAATGAGACATCACACAACTTACCCATCCCATTTCATGTCTTCTTATAACAACAGCCATCTCAATCAAACTAGGTCTAGTTCCATTTCACTTCTGATTTCCAGAAGTCCTTCAAGGTTCATCACTGATTACAGGTCTACTTCTGGCCACAGCTATGAAATTTCCCCCCATCACATTGTTTCTACTAGTATCCCCCTCCCTCAACTGTACCCTACTAACTATCATAGCCATCTCCTCAGCTGCCTTAGGCGGATGGGCAGGCTTAAACCAAACCCAAACCCGTAAAGTCTTAGCCTTCTCATCCATCTCCCATTTAGGATGAATAACAATTATTATCATTTATAACCCTAAACTCACCCTAATTACCTTCTACATATACTGCCTAATAACCGCCGCCATTTTCATAATCCTTAAAACCACTAAAACTCTTAAACTATCCTCAATAATAACCGCATGAACAAAAATTCCATCACTAAGCGCAACCCTAATACTCTCACTCCTATCCCTAGCAGGACTACCCCCAATAACAGGATTCTTACCAAAATGACTCATTATCCAAGAACTAACTAAACAAGAAATAACTCCTACAGCAACAATTATTGCCCTCTTATCCCTACTAGGCCTTTTTTTCTACCTTCGCTTAGCTTACTGTGCAACAATTACACTCCCTCCAAACTCTACAAACTACATAAAACAATGACAAACTAGTAAACCAGTAAATACCATCACTGCAATTCTCACCACCCTGACAATCACACTTCTACCACTCTCCCCTATAATCCCCACAATCCTTTAN
050 ATAAACCCGCAAGCTAAACTAATTTCTACCTTAAGCCTAATTCTAGGAACTACCATCACAATTTCAAGCAACCACTGAACAATAGCATGGACCGGCCTAGAAATCAACACTCTAGCTATCCTACCACTGATCTCAAAATCCCACCATCCACGAGCTATTGAAGCTGCAACCAAATATTTTCTAGTCCAAGCAGCAGCATCAACTCTACTCCTATTTTCTAGCACAACCAATGCACTATTCACTGGTCAATGAGACATCACACAACTTACCCATCCCATTTCATGTCTTCTTATAACAACAGCCATCTCAATCAAACTAGGTCTAGTTCCATTTCACTTCTGATTTCCAGAAGTCCTTCAAGGTTCATCACTGATTACAGGTCTACTTCTGGCCACAGCTATGAAATTTCCCCCCATCACATTGTTTCTACTAGTATCCCCCTCCCTCAACTGTACCCTACTAACTATCATAGCCATCTCCTCAGCTGCCTTAGGCGGATGAGCAGGCTTAAACCAAACCCAAACCCGCAAAGTCCTAGCCTTCTCATCCATCTCCCATTTAGGATGAATAACAATTATTATCATTTATAACCCTAAACTCACCCTAATTACCTTCTACATATACTGCCTAATAACCGCCGCCATTTTCATAATCCTTAAAACCACTAAAACTCTTAAACTATCCTCAATAATAACCGCATGAACAAAAATTCCATCACTAAGCGCAACCCTAATACTCTCACTCCTATCCCTAGCAGGACTACCCCCAATAACAGGATTCTTACCAAAATGACTCATTATCCAAGAACTAACTAAACAAGAAATAACTCCTACAGCAACAATTATTGCCCTCTTATCCCTACTAGGCCTTTTTTTCTACCTTCGCTTAGCTTACTGTGCAACAATTACACTCCCTCCAAACTCTACAAACTACATAAAACAATGACAAACTAGTAAACCAGTAAATACCATCACTGCAATTCTCACCACCCTGACAATCACACTTCTACCACTCTCCCCTATAATCCCCACAATCCTTTAG
051 ATAAACCCCCAAGCTAAACTAATTTCTACCTTAAGCCTAATTCTAGGAACTACCATCACAATTTCAAGCAGCCACTGAACAATAGCATGGACCGGCCTAGAAATCAACACTCTAGCTATCCTACCACTGATCTCAAAATCCCACCACCCACGAGCTATTGAAGCTGCAACCAAATATTTTCTAGTCCAAGCAGCAGCATCAACTCTACTCCTATTTTCTAGCACAACCAATGCACTATTCACTGGTCAATGAGACATTACACAACTTACCCATCCCATTTCATGTCTTCTTATGACAACAGCCATCTCAATCAAACTAGGTCTAGTTCCATTTCACTTCTGATTTCCAGAAGTCCTTCAAGGTTCATCACTGATTACAGGTCTACTTCTGGCCACAGCTATGAAATTTCCCCCCATCACATTGTTTCTACTAGTATCCCCCTCCCTCAACTGTACCCTACTAACTATCATAGCCATCTCCTCAGCTGCCTTAGGCGGATGGGCAGGCTTAAACCAAACCCAAACCCGTAAAGTCTTAGCCTTCTCATCCATCTCCCATTTAGGATGAATAACAATTATTATCATTTATAACCCTAAACTCACCCTAATTACCTTCTACATATACTGCCTAATAACCGCCGCCATTTTCATAATCCTTAAAACCACTAAAACTCTTAAACTATCCTCAATAATAACCGCATGAACAAAAATTCCATCACTAAGCGCAACCCTAATACTCTCACTCCTATCCCTAGCAGGACTACCCCCAATAACAGGATTCTTACCAAAATGACTCATTATCCAAGAACTAACTAAACAAGAAATAACTCCTACAGCAACAATTATTGCCCTCTTATCCCTACTAGGCCTTTTTTTCTACCTTCGCTTAGCTTACTGTGCAACAATTACACTCCCTCCAAACTCTACAAACTACATAAAACAATGACAAACTAGTAAACCAGTAAATACCATCACTGCAATTCTCACCACCCTGACAATCACACTTCTACCACTCTCCCCTATAATCCCCACAATCCTTTAG
052 NNNNNNNNNNNNNCTAAACTAATTTCTACCTTAAGCCTAATTCTAGGAACTACCATCACAATTTCAAGCAGCCACTGAACAATAGCATGGACCGGCCTAGAAATCAACACTCTAGCTATCCTACCACTGATCTCAAAATCCCACCACCCACGAGCTATTGAAGCTGCAACCAAATATTTTCTAGTCCAAGCAGCAGCATCAACTCTACTCCTATTTTCTAGCACAACCAATGCACTATTCACTGGTCAATGAGACATTACACAACTTACCCATCCCATTTCATGTCTTCTTATGACAACAGCCATCTCAATCAAACTAGGTCTAGTTCCATTTCACTTCTGATTTCCAGAAGTCCTTCAAGGTTCATCACTGATTACAGGTCTACTTCTGGCCACAGCTATGAAATTTCCCCCCATCACATTGTTTCTACTAGTATCCCCCTCCCTCAACTGTACCCTACTAACTATCATAGCCATCTCCTCAGCTGCCTTAGGCGGATGGGCAGGCTTAAACCAAACCCAAACCCGTAAAGTCTTAGCCTTCTCATCCATCTCCCATTTAGGATGAATAACAATTATTATCATTTATAACCCTAAACTCACCCTAATTACCTTCTACATATACTGCCTAATAACCGCCGCCATTTTCATAATCCTTAAAACCACTAAAACTCTTAAACTATCCTCAATAATAACCGCATGAACAAAAATTCCATCACTAAGCGCAACCCTAATACTCTCACTCCTATCCCTAGCAGGACTACCCCCAATAACAGGATTCTTACCAAAATGACTCATTATCCAAGAACTAACTAAACAAGAAATAACTCCTACAGCAACAATTATTGCCCTCTTATCCCTACTAGGCCTTTTTTTCTACCTTCGCTTAGCTTACTGTGCAACAATTACACTCCCTCCAAACTCTACAAACTACATAAAACAATGACAAACTAGTAAACCAGTAAATACCATCACTGCAATTCTCACCACCCTGACAATCACACTTCTACCACTCTCCCCTATAATCCCCACAATCCTNNNN
053 ATAAACCCGCAAGCTAAACTAATTTCTACCTTAAGCCTAATTCTAGGAACTACCATCACAATTTCAAGCAGCCACTGAACAATAGCATGGACCGGCCTAGAAATCAACACTCTAGCTATCCTACCACTGATCTCAAAATCCCACCACCCACGAGCTATTGAAGCTGCAACCAAATATTTTCTAGTCCAAGCAGCAGCATCAACTCTACTCCTATTTTCTAGCACAACCAATGCACTATTCACTGGTCAATGAGACATTACACAACTTACCCATCCCATTTCATGTCTTCTTATGACAACAGCCATCTCAATCAAACTAGGTCTAGTTCCATTTCACTTCTGATTTCCAGAAGTCCTTCAAGGTTCATCACTGATTACAGGTCTACTTCTGGCCACAGCTATGAAATTTCCCCCCATCACATTGTTTCTACTAGTATCCCCCTCCCTCAACTGTACCCTACTAACTATCATAGCCATCTCCTCAGCTGCCTTAGGCGGATGGGCAGGCTTAAACCAAACCCAAACCCGTAAAGTCTTAGCCTTCTCATCCATCTCCCATTTAGGATGAATAACAATTATTATCATTTATAACCCTAAACTCACCCTAATTACCTTCTACATATACTGCCTAATAACCGCCGCCATTTTCATAATCCTTAAAACCACTAAAACTCTTAAACTATCCTCAATAATAACCGCATGAACAAAAATTCCATCACTAAGCGCAACCCTAATACTCTCACTCCTATCCCTAGCAGGACTACCCCCAATAACAGGATTCTTACCAAAATGACTCATTATCCAAGAACTAACTAAACAAGAAATAACTCCTACAGCAACAATTATTGCCCTCCTATCCCTACTAGGCCTTTTTTTCTACCTTCGCTTAGCTTACTGTGCAACAATTACACTCCCTCCAAACTCTACAAACTACATAAAACAATGACAAACTAGTAAACCAGTAAATACCATCACTGCAATTCTCACCACCCTGACAATCACACTTCTACCACTCTCCCCTATAATCCCCACAATCCTTTAG
054 NNNNNNNCGCAAGCTAAACTAATTTCTACCTTAAGCCTAATTCTAGGAACTACCATCACAATTTCAAGCAGCCACTGAACAATAGCATGGACCGGCCTAGAAATCAACACTCTAGCTATCCTACCACTGATCTCAAAATCCCACCACCCACGAGCTATTGAAGCTGCAACCAAATATTTTCTAGTCCAAGCAGCAGCATCAACTCTACTCCTATTTTCTAGCACAACCAATGCACTATTCACTGGTCAATGAGACATTACACAACTTACCCATCCCATTTCATGTCTTCTTATGACAACAGCCATCTCAATCAAACTAGGTCTAGTTCCATTTCACTTCTGATTTCCAGAAGTCCTTCAAGGTTCATCACTGATTACAGGTCTACTTCTGGCCACAGCTATGAAATTTCCCCCCATCACATTATTTCTACTAGTATCCCCCTCCCTCAACTGTACCCTACTAACTATCATAGCCATCTCCTCAGCTGCCTTAGGCGGATGGGCAGGCTTAAACCAAACCCAAACCCGTAAAGTCTTAGCCTTCTCATCCATCTCCCATTTAGGATGAATAACAATTATTATCATTTATAACCCTAAACTCACCCTAATTACCTTCTACATATACTGCCTAATAACCGCCGCCATTTTCATAATCCTTAAAACCACTAAAACTCTTAAACTATCCTCAATAATAACCGCATGAACAAAAATTCCATCACTAAGCGCAACCCTAATACTCTCACTCCTATCCCTAGCAGGACTACCCCCAATAACAGGATTCTTACCAAAATGACTCATTATCCAAGAACTAACTAAACAAGAAATAACTCCTACAGCAACAATTATTGCCCTCTTATCCCTACTAGGCCTTTTTTTCTACCTTCGCTTAGCTTACTGTGCAACAATTACACTCCCTCCAAACTCTACAAACTACATAAAACAATGACAAACTAGTAAACCAGTAAATACCATCACTGCAATTCTCACCACCCTGACAATCACACTTCTACCACTCTCCCCTATAATCCCCACAATCNNNNNN
055 NNNNNNNNNNAAGCTAAACTAATTTCTACCTTAAGCCTAATTCTAGGAACTATCATCACAATTTCAAGCAGCCACTGAACAATAGCATGGACCGGCCTAGAAATCAACACTCTAGCTATCCTACCACTGATCTCAAAATCCCACCACCCACGAGCTATTGAAGCTGCAACCAAATATTTTCTAGTCCAAGCAGCAGCATCAACTCTACTCCTATTTTCTAGCACAACCAATGCACTATTCACTGGTCAATGAGACATTACACAACTTACCCATCCCATTTCATGTCTTCTTATGACAACAGCCATCTCAATCAAACTAGGTCTAGTTCCATTTCACTTCTGATTTCCAGAAGTCCTTCAAGGTTCATCACTGATTACAGGTCTACTTCTGGCCACAGCTATGAAATTTCCCCCCATCACATTGTTTCTACTAGTATCCCCCTCCCTCAACTGTACCCTACTAACTATCATAGCCATCTCCTCAGCTGCCTTAGGCGGATGGGCAGGCTTAAACCAAACCCAAACCCGTAAAGTCTTAGCCTTCTCATCCATCTCCCATTTAGGATGAATAACAATTATTATCATTTATAACCCTAAACTCACCCTAATTACCTTCTACATATACTGCCTAATAACCGCCGCCATTTTCATAGTCCTTAAAACCACTAAAACTCTTAAACTATCCTCAATAATAACCGCATGAACAAAAATTCCATCACTAAGCGCAACCCTAATACTCTCACTCCTATCCCTAGCAGGACTACCCCCAATAACAGGATTCTTACCAAAATGACTCATTATCCAAGAACTAACTAAACAAGAAATAACTCCTACAGCAACAATTATTGCCCTCTTATCCCTACTAGGCCTTTTTTTCTACCTTCGCTTAGCTTACTGTGCAACAATTACACTCCCTCCAAACTCTACAAACTACATAAAACAATGACAAACTAGTAAACCAGTAAATACCATCACTGCAATTCTCACCACCCTGACAATCACACTTCTACCACTCTCCCCTATAATCCCCACAATCNNNNNN
056 NNNNNNNNNNNAGCTAAACTAATTTCTACCTTAAGCCTAATTCTAGGAACTACCATCACAATTTCAAGCAGCCACTGAACAATAGCATGGACCGGCCTAGAAATCAACACTCTAGCTATCCTACCACTGATCTCAAAATCCCACCACCCACGAGCTATTGAAGCTGCAACCAAATATTTTCTAGTCCAAGCAGCAGCATCAACTCTACTCCTATTTTCTAGCACAACCAATGCACTATTCACTGGTCAATGAGACATTACACAACTTACCCATCCCATTTCATGTCTTCTTATGACAACAGCCATCTCAATCAAACTAGGTCTAGTTCCATTTCACTTCTGATTTCCAGAAGTCCTTCAAGGTTCATCACTGATTACAGGTCTACTTCTGGCCACAGCTATGAAATTTCCCCCCATCACATTGTTTCTACTAGTATCCCCCTCCCTCAACTGTACCCTACTAACTATCATAGCCATCTCCTCAGCTGCCTTAGGCGGATGGGCAGGCTTAAACCAAACCCAAACCCGTAAAGTCTTAGCCTTCTCATCCATCTCCCATTTAGGATGAATAACAATTATTATCATTTATAACCCTAAACTCACCCTAATTACCTTCTACATATACTGCCTAATAACCGCCGCCATTTTCATAATCCTTAAAACCACTAAAACTCTTAAACTATCCTCAATAATAACCGCATGAACAAAAATTCCATCACTAAGCGCAACCCTAATACTCTCACTCCTATCCCTAGCAGGACTACCCCCAATAACAGGATTCTTACCAAAATGACTCATTATCCAAGAACTAACTAAACAAGAAATAACTCCTACAGCAACAATTATTGCCCTCTTATCCCTACTAGGCCTTTTTTTCTACCTTCGCTTAGCTTACTGTGCAACAATTACACTCCCTCCAAACTCTACAAACTACATAAAACAATGACAAACTAGTAAACCAGTAAATACCATCACTGCAATTCTCACCACCCTGACAATCACACTTCTACCACTCTCCCCTATAATCCCCACAATCNNNNNN
057 ATAAACCCGCAAGCTAAACTAATTTCTACCTTAAGCCTAATTCTAGGAACTACCATCACAATTTCAAGCAGCCACTGAACAATAGCATGGACCGGCCTAGAAATCAACACTCTAGCTATCCTACCACTGATCTCAAAATCCCACCACCCACGAGCTATTGAAGCTGCAACCAAATATTTTCTAGTCCAAGCAGCAGCATCAACTCTACTCCTATTTTCTAGCACAACCAATGCACTATTCACTGGTCAATGAGACATTACACAACTTACCCATCCCATTTCATGTCTTCTTATGACAACAGCCATCTCAATCAAACTAGGTCTAGTTCCATTTCACTTCTGATTTCCAGAAGTCCTTCAAGGTTCATCACTGATTACAGGTCTACTTCTGGCCACAGCTATGAAATTTCCCCCCATCACATTGTTTCTACTAGTATCCCCCTCCCTCAACTGTACCCTACTAACTATCATAGCCATCTCCTCAGCTGCCTTAGGCGGATGGGCAGGCTTAAACCAAACCCAAACCCGCAAAATCCTAGCCTTCTCATCCATCTCCCATTTAGGATGAATAACAATTATTATCATTTATAACCCTAAACTCACCCTAATTACCTTCTACATATACTGCCTAATAACCGCCGCCATTTTCATAATCCTTAAAACCACTAAAACTCTTAAACTATCCTCAATAATAACCGCATGAACAAAAATTCCATCACTAAGCGCAACCCTAATACTCTCACTCCTATCCCTAGCAGGACTACCCCCAATAACAGGATTCTTACCAAAATGACTCATTATCCAAGAACTAACTAAACAAGAAATAACTCCTACAGCAACAATTATTGCCCTCTTATCCCTACTAGGCCTTTTTTTCTACCTTCGCTTAGCTTACTGTGCAACAATTACACTCCCTCCAAACTCTACAAACTACATAAAACAATGACAAACTAGTAAACCAGTAAATACCATCACTGCAATTCTCACCACCCTGACAATCACACTTCTACCACTCTCCCCTATAATCCCCACAATCCTTTAG
058 NNNNNNNCGTAAGCTAAACTAATTTCTACCTTAAGCCTAATTCTAGGAACTACCATCACAATTTCAAGCAGCCACTGAACAATAGCATGGACCGGCCTAGAAATCAACACTCTAGCTATCCTACCACTGATCTCAAAATCCCACCACCCACGAGCTATTGAAGCTGCAACCAAATATTTTCTAGTCCAAGCAGCAGCATCAACTCTACTCCTATTTTCTAGCACAACCAATGCACTATTCACTGGTCAATGAGACATTACACAACTTACCCATCCCATTTCATGTCTTCTTATGACAACAGCCATCTCAATCAAACTAGGTCTAGTTCCATTTCACTTCTGATTTCCAGAAGTCCTTCAAGGTTCATCACTGATTACAGGTCTACTTCTGGCCACAGCTATGAAATTTCCCCCCATCACATTGTTTCTACTAGTATCCCCCTCCCTCAACTGTACCCTACTAACCATCATAGCCATCTCCTCAGCTGCCTTAGGCGGATGGGCAGGCTTAAACCAAACCCAAACCCGTAAAGTCTTAGCCTTCTCATCCATCTCCCATTTAGGATGAATAACAATTATTATCATTTATAACCCTAAACTCACCCTAATTACCTTCTACATATACTGCCTAATAACCGCCGCCATTTTCATAATCCTTAAAACCACTAAAACTCTTAAACTATCCTCAATAATAACCGCATGAACAAAAATTCCACCACTAAGCGCAACCCTAATACTCTCACTCCTATCCCTAGCAGGACTACCCCCAATAACAGGATTCTTACCAAAATGACTCATTATCCAAGAACTAACTAAACAAGAAATAACTCCTACAGCAACAATTATTGCCCTCTTATCCCTACTAGGCCTTTTTTTCTACCTTCGCTTAGCTTACTGTGCAACAATTACACTCCCTCCAAACTCTACAAACTACATAAAACAATGACAAACTAGTAAACCAGTAAATACCATCACTGCAATTCTCACCACCCTGACAATCACACTTCTACCACTCTCCCCTATAATCCCCACAATNNNNNNN
059 ATAAACCCGCAAGCTAAACTAATTTCTACCTTAAGCCTAATTCTAGGAACTACCATCACAATTTCAAGCAACCACTGAACAATAGCATGGACCGGCCTAGAAATCAACACCCTAGCTATCCTACCACTGATCTCAAAATCCCACCATCCACGAGCTATTGAAGCTGCAACCAAATATTTTCTAGTCCAAGCAGCAGCATCAACTCTACTCCTATTTTCTAGCACAACCAATGCACTATTCACTGGTCAATGGGACATCACACAACTTACCCATCCCATTTCATGTCTTCTTATGACAACAGCCATCTCAATCAAACTAGGTCTAGTTCCATTTCACTTCTGATTTCCAGAAGTCCTTCAAGGTTCATCACTGATTACAGGTCTACTTCTGGCCACAGCTATGAAATTTCCCCCCATCACATTATTTCTACTAGTATCCCCCTCCCTCAACTGTACCCTACTAACTATTATAGCCATCTCCTCAGCTGCCTTAGGCGGATGGGCAGGCTTAAACCAAACCCAAACCCGTAAAGTCTTAGCCTTCTCATCCATCTCCCATTTAGGATGAATAACAATTATTATCATTTATAACCCTAAACTCACCCTAATTACCTTCTACATATACTGCCTAATAACCGCCGCCATTTTCATAATCCTTAAAACCACTAAAACTCTTAAACTATCCTCAATAATAACCGCATGAACAAAAATTCCACCACTAAGCGCAACCCTAATACTCTCACTCCTATCCCTAGCAGGACTACCCCCAATAACAGGATTCTTACCAAAATGACTCATTATCCAAGAACTAACTAAACAAGAAATAACTCCTACAGCAACAATTATTGCCCTCTTATCCCTACTAGGCCTTTTTTTCTACCTTCGCTTAGCTTACTGTGCAACAATTACACTCCCTCCAAACTCTACAAACTACATAAAACAATGACAAACTAGTAAACCAGTAAATACCATCACTGCAATTCTCACCACCCTGACAATCACACTTCTACCACTCTCCCCTATAATCCCCACAATCCTTTAG
060 NNNAACCCGCAAGCTAAACTAATTTCTACCTTAAGCCTAATTCTAGGAACTACCATCACAATTTCAAGCAGCCACTGAACAATAGCATGGACCGGCCTAGAAATCAACACTCTAGCTATCCTACCACTGATCTCAAAATCCCACCACCCACGAGCTATTGAAGCTGCAACCAAATATTTTCTAGTCCAAGCAGCAGCATCAACTCTACTCCTATTTTCTAGCACAACCAATGCACTATTCACTGGTCAATGAGACATTACACAACTTACCCATCCCATTTCATGTCTTCTTATGACAACAGCCATCTCAATCAAACTAGGTCTAGTTCCATTTCACTTCTGATTTCCAGAAGTCCTTCAAGGTTCATCACTGATTACAGGTCTACTTCTGGCCACAGCTATGAAATTTCCCCCCATCACATTGTTTCTACTAGTATCCCCCTCCCTCAACTGTACCCTACTAACTATCATAGCCATCTCCTCAGCTGCCTTAGGCGGATGGGCAGGCTTAAACCAAACCCAAACCCGTAAAGTCTTAGCCTTCTCATCCATCTCCCATTTAGGATGAATAACAATTATTATCATTTATAACCCTAAACTCACCCTAATTACCTTCTACATATACTGCCTAATAACCGCCGCCATTTTCATAATCCTTAAAACCACTAAAACTCTTAAACTATCCTCAATAATAACCGCATGAACAAAAATTCCACCACTAAGCGCAACTCTAATACTCTCACTCCTATCCCTAGCAGGACTACCCCCAATAACAGGATTCTTACCAAAATGACTCATTATCCAAGAACTAACTAAACAAGAAATAACTCCTACAGCAACAATTATTGCCCTCTTATCCCTACTAGGCCTTTTTTTCTACCTTCGCTTAGCTTACTGTGCAACAATTACACTCCCTCCAAACTCTACAAACTACATAAAACAATGACAAACTAGTAAACCAGTAAATACCATCACTGCAATTCTCACCACCCTGACAATCACACTTCTACCACTCTCCCCTATAATCCCCACAATCTCTTAG
061 NNAAACCCGCAAGCTAAACTAATTTCTACCTTAAGCCTAATTCTAGGAACTACCATCACAATTTCAAGCAGCCACTGAACAATAGCATGGACCGGCCTAGAAATCAACACTCTAGCTATCCTACCACTGATCTCAAAATCCCACCACCCACGAGCTATTGAAGCTGCAACCAAATATTTTCTAGTCCAAGCAGCAGCATCAACTCTACTCCTATTTTCTAGCACAACCAATGCACTATTCACTGGTCAATGAGACATTACACAACTTACCCATCCCATTTCATGTCTTCTTATGACAACAGCCATCTCAATCAAACTAGGTCTAGTTCCATTTCACTTCTGATTTCCAGAAGTCCTTCAAGGTTCATCACTGATTACAGGTCTACTTCTGGCCACAGCTATGAAATTTCCCCCCATCACATTGTTTCTACTAGTATCCCCCTCCCTCAACTGTACCCTACTAACTATCATAGCCATCTCCTCAGCTGCCTTAGGCGGATGGGCAGGCTTAAACCAAACCCAAACCCGTAAAGTCTTAGCCTTCTCATCCATCTCCCATTTAGGATGAATAACAATTATTATCATTTATAACCCTAAACTCACCCTAATTACCTTCTACATATACTGCCTAATAACCGCCGCCATTTTCATAATCCTTAAAACCACTAAAACTCTTAAACTATCCTCAATAATAACCGCATGAACAAAAATTCCACCACTAAGCGCAACTCTAATACTCTCACTCCTATCCCTAGCAGGACTACCCCCAATAACAGGATTCTTACCAAAATGACTCATTATCCAAGAACTAACTAAACAAGAAATAACTCCTACAGCAACAATTATTGCCCTCTTATCCCTACTAGGCCTTTTTTTCTACCTTCGCTTAGCTTACTGTGCAACAATTACACTCCCTCCAAACTCTACAAACTACATAAAACAATGACAAACTAGTAAACCAGTAAATACCATCACTGCAATTCTCACCACCCTGACAATCACACTTCTACCACTCTCCCCTATAATCCCCACAATCCTTTAG
062 ATAAACCCGCAAGCTAAACTAATTTCTACCTTAAGCCTAATTCTAGGAACTACCATCACAATTTCAAGCAGCCACTGAACAATAGCATGGACCGGCCTAGAAATCAACACTCTAGCTATCCTACCACTGATCTCAAAATCCCACCACCCACGAGCTATTGAAGCTGCAACCAAATATTTTCTAGTCCAAGCAGCAGCATCAACTCTACTCCTATTTTCTAGCACAACCAATGCACTATTCACTGGTCAATGAGACATTACACAACTTACCCATCCCATTTCATGTCTTCTTATGACAACAGCCATCTCAATCAAACTAGGTCTAGTTCCATTTCACTTCTGATTTCCAGAAGTCCTTCAAGGTTCATCACTGATTACAGGTCTACTTCTGGCCACAGCTATGAAATTTCCCCCCATCACATTGTTTCTACTAGTATCCCCCTCCCTCAACTGTACCCTACTAACTATCATAGCCATCTCCTCAGCTGCCTTAGGCGGATGGGCAGGCTTAAACCAAACCCAAACCCGTAAAGTCTTAGCCTTCTCATCCATCTCCCATTTAGGATGAATAACAATTATTATCATTTATAACCCTAAACTCACCCTAATTACCTTCTACATATACTGCCTAATAACCGCCGCCATTTTCATAATCCTTAAAACCACTAAAACTCTTAAACTATCCTCAATAATAACCGCATGAACAAAAATTCCATCACTAAGCGCAACCCTAATACTCTCACTCCTATCCCTAGCAGGACTACCCCCAATAACAGGATTCTTACCAAAATGACTCATTATCCAAGAACTAACTAAACAAGAAATAACTCCTACAGCAACAATTATTGCCCTCTTATCCCTACTAGGCCTTTTTTTCTACCTTCGCTTAGCTTACTGTGCAACAATTACACTCCCTCCAAACTCTACAAACTACATAAAACAATGACAAACTAGTAAACCAGTAAATACCATCACTACAATTCTCACCACCCTGACAATCACACTTCTACCACTCTCCCCTATAATCCCCACAATCCTTTAG
063 NNNNNNCCGCAAGCTAAACTAATTTCTACCTTAAGCCTAATTCTAGGAACTACTATCACAATTTCAAGCAGCCACTGAACAATAGCATGGACCGGCCTAGAAATCAACACTCTAGCTATCCTACCACTGATCTCAAAATCCCACCACCCACGAGCTATTGAAGCTGCAACCAAATATTTTCTAGTCCAAGCAGCAGCATCAACTCTACTCCTATTTTCTAGCACAACCAATGCACTATTCACTGGTCAATGAGACATTACACAACTTACCCATCCCATTTCATGTCTTCTTATGACAACAGCCATCTCAATCAAACTAGGTCTAGTTCCATTTCACTTCTGATTTCCAGAAGTCCTTCAAGGTTCATCACTGATTACAGGTCTACTTCTGGCCACAGCTATGAAATTTCCCCCCATCACATTGTTTCTACTAGTATCCCCCTCCCTCAACTGTACCCTACTAACTATCATAGCCATCTCCTCAGCTGCCTTAGGCGGATGGGCAGGCTTAAACCAAACCCAAACCCGTAAAGTCTTAGCCTTCTCATCCATCTCCCATTTAGGATGAATAACAATTATTATCATTTATAACCCTAAACTCACCCTAATTACCTTCTACATATACTGCCTAATAACCGCCGCCATTTTCATAATCCTTAAAACCACTAAAACTCTTAAACTATCCTCAATAATAACCGCATGAACAAAAATTCCACCACTAAGCGCAACTCTAATACTCTCACTCCTATCCCTAGCAGGACTACCCCCAATAACAGGATTCTTACCAAAATGACTCATTATCCAAGAACTAACTAAACAAGAAATAACTCCTACAGCAACAATTATTGCCCTCTTATCCCTACTAGGCCTTTTTTTCTACCTTCGCTTAGCTTACTGTGCAACAATTACACTCCCTCCAAACTCTACAAACTACATAAAACAATGACAAACTAGTAAACCAGTAAATACCATCACTGCAATTCTCACCACCCTGACAATCACACTTCTACCACTCTCCCCTATAATCCCCACAATCTCTTAG
064 ATAAACCCGCAAGCTAAACTAATTTCTACCTTAAGCCTAATTCTAGGAACTACCATCACAATTTCAAGCAACCACTGAACAATAGCATGGACCGGCCTAGAAATCAACACCCTAGCTATCCTACCACTGATCTCAAAATCCCACCATCCACGAGCTATTGAAGCTGCAACCAAATATTTTCTAGTCCAAGCAGCAGCATCAACTCTACTCCTATTTTCTAGCACAACCAATGCACTATTCACTGGTCAATGGGACATCACACAACTTACCCATCCCATTTCATGTCTTCTTATGACAACAGCCATCTCAATCAAACTAGGTCTAGTTCCATTTCACTTCTGATTTCCAGAAGTCCTTCAAGGTTCATCACTGATTACAGGTCTACTTCTGGCTACAGCTATGAAATTTCCCCCCATCACATTATTTCTACTAGTATCCCCCTCCCTCAACTGTACCCTACTAACTATTATAGCCATCTCCTCAGCTGCCTTAGGCGGATGGGCAGGCTTAAACCAAACCCAAACCCGCAAAGTCTTAGCCTTCTCATCCATCTCTCATTTAGGATGAATAACAATTATTATCATTTATAACCCTAAACTCACCCTAATTACCTTCTACATATACTGCCTAATAACCGCTGCCATTTTCATAATCCTTAAAACCACTAAAACTCTTAAACTATCCTCAATAATAACCGCATGAACAAAAATTCCATCACTAAACGCAACCCTAATACTCTCACTCCTATCCCTAGCAGGACTACCCCCAATAACAGGATTCTTACCAAAATGACTCATTATCCAAGAACTGACTAAACAAGAAATAACTCCTACAGCAACAATTATTGCCCTCTTATCCCTACTAGGCCTTTTTTTCTACCTTCGTTTAGCTTACTGTGCAACAATTACACTCCCTCCAAACTCTACAAACTACATAAAACAATGACAAACTAGTAAACCAGTAAATACCATCACTGCAACTCTCACCACCCTGACAATCACACTTCTACCACTCTCCCCTATAATCCCCACAATCCTTTAG
065 ATAAACCCGCAAGCTAAACTAATTTCTACCTTAAGCCTAATTCTAGGAACTACCATCACAATTTCAAGCAACCACTGAACAATAGCATGGACCGGCCTAGAAATCAACACCCTAGCTATCCTACCACTGATCTCAAAATCCCACCATCCACGAGCTATTGAAGCTGCAACCAAATATTTTCTAGTCCAAGCAGCAGCATCAACTCTACTCCTATTTTCTAGCACAACCAATGCACTATTCACTGGTCAATGGGACATCACACAACTTACCCATCCCATTTCATGTCTTCTTATGACAACAGCCATCTCAATCAAACTAGGTCTAGTTCCATTTCACTTCTGATTTCCAGAAGTCCTTCAAGGTTCATCACTGATTACAGGTCTACTTCTGGCTACAGCTATGAAATTTCCCCCCATCACATTATTTCTACTAGTATCCCCCTCCCTCAACTGTACCCTACTAACTATTATAGCCATCTCCTCAGCTGCCTTAGGCGGATGGGCAGGCTTAAACCAAACCCAAACCCGCAAAATCTTAGCCTTCTCATCCATCTCTCATTTAGGATGAATAACAATTATTATCATTTATAACCCTAAACTCACCCTAATTACCTTCTACATATACTGCCTAATAACCGCTGCCATTTTCATAATCCTTAAAACCACTAAAACTCTTAAACTATCCTCAATAATAACCGCATGAACAAAAATTCCATCACTAAACGCAACCCTAATACTCTCACTCCTATCCCTAGCAGGACTACCCCCAATAACAGGATTCTTACCAAAATGACTCATTATCCAAGAACTGACTAAACAAGAAATAACTCCTACAGCAACAATTATTGCCCTCTTATCCCTACTAGGCCTTTTTTTCTACCTTCGTTTAGCTTACTGTGCAACAATTACACTCCCTCCAAACTCTACAAACTACATAAAACAATGACAAACTAGTAAACCAGTAAATACCATCACTGCAATTCTCACCGCCCTGACAATTATACTTCTACCACTCTCCCCTATAATCCCCACAATCCTTTAG
066 NNNNNNNNNNNNNNNNNNNTAATTTCTACCTTAAGCCTAATTCTAGGAACTACCATCACAATTTCAAGCAACCACTGAACAATAGCATGGACCGGCCTAGAAATCAACACCCTAGCTATCCTACCACTGATCTCAAAATCCCACCATCCACGAGCTATTGAAGCTGCAACCAAATATTTTCTAGTCCAAGCAGCAGCATCAACTCTACTCCTATTTTCTAGCACAACCAATGCACTATTCACTGGTCAATGGGACATCACACAACTTACCCATCCCATTTCATGTCTTCTTATGACAACAGCCATCTCAATCAAACTAGGTCTAGTTCCATTTCACTTCTGATTTCCAGAAGTCCTTCAAGGTTCATCACTGATTACAGGTCTACTTCTGGCTACAGCTATGAAATTTCCCCCCATCACATTATTTCTACTAGTATCCCCCTCCCTCAACTGTACCCTACTAACTATTATAGCCATCTCCTCAGCTGCCTTAGGCGGATGGGCAGGCTTAAACCAAACCCAAACCCGCAAAGTCTTAGCCTTCTCATCCATCTCTCATTTAGGATGAATAACAATTATTATCATTTATAACCCTAAACTCACCCTAATTACCTTCTACATATACTGCCTAATAACCGCTGCCATTTTCATAATCCTTAAAACCACTAAAACTCTTAAACTATCCTCAATAATAACCGCATGAACAAAAATTCCATCACTAAACGCAACCCTAATACTCTCACTCCTATCCCTAGCAGGACTACCCCCAATAACAGGATTCTTACCAAAATGACTCATTATCCAAGAACTGACTAAACAAGAAATAACTCCTACAGCAACAATTATTGCCCTCTTATCCCTACTAGGCCTTTTTTTCTACCTTCGTTTAGCTTACTGTGCAACAATTACACTCCCTCCAAACTCTACAAACTACATAAAACAATGACAAACTAGTAAACCAGTAAATACCATCACTGCAATTCTCACCGCCCTGACAATCACACTTCTACCACTCTCCCCTATAATCCCCACAATCCTTTAG
067 ATAAACCCGCAAGCTAAACTAATTTCTACCTTAAGCCTAATTCTAGGAACTACCATCACAATTTCAAGCAACCACTGAACAATAGCATGGACCGGCCTAGAAATCAACACCCTAGCTATCCTACCACTGATCTCAAAATCCCACCATCCACGAGCTATTGAAGCTGCAACCAAATATTTTCTAGTCCAAGCAGCAGCATCAACTCTACTCCTATTTTCTAGCACAACCAATGCACTATTCACTGGTCAATGGGACATCACACAACTTACCCATCCCATTTCATGTCTTCTTATGACAACAGCCATCTCAATCAAACTAGGTCTAGTTCCATTTCACTTCTGATTTCCAGAAGTCCTTCAAGGTTCATCACTGATTACAGGTCTACTTCTGGCTACAGCTATGAAATTTCCCCCCATCACATTATTTCTACTAGTATCCCCCTCCCTCAACTGTACCCTACTAACTATTATAGCCATCTCCTCAGCTGCCTTAGGCGGATGGGCAGGCTTAAACCAAACCCAAACCCGCAAAGTCTTAGCCTTCTCATCCATCTCTCATTTAGGATGAATAACAATTATTATCATTTATAACCCTAAACTCACCCTAATTACCTTCTACATATACTGCCTAATAACCGCTGCCATTTTCATAATCCTTAAAACCACTAAAACTCTTAAACTATCCTCAATAATAACCGCATGAACAAAAATTCCATCACTAAACGCAACCCTAATACTCTCACTCCTATCCCTAGCAGGACTACCCCCAATAACAGGATTCTTACCAAAATGACTCATTATCCAAGAACTGACTAAACAAGAAATAACTCCTACAGCAACAATTATTGCCCTCTTATCCCTACTAGGCCTTTTTTTCTACCTTCGTTTAGCTTACTGTGCAACAATTACACTCCCTCCAAACTCTACAAACTACATAAAACAATGACAAACTAGTAAACCAGTAAATACCATCACGGCAATTCTCACCGCCCTGACAATCACACCTCTACCACTCTCCCCTATAATCCCCACNNNNNNNNNN
068 ATAAACCCGCAAGCTAAACTAATTTCTACCTTAAGCCTAATTCTAGGAACTACCATCACAATTTCAAGCAACCACTGAACAATAGCATGGACCGGCCTAGAAATCAACACCCTAGCTATCCTACCACTGATCTCAAAATCCCACCATCCACGAGCTATTGAAGCTGCAACCAAATATTTTCTAGTCCAAGCAGCAGCATCAACTCTACTCCTATTTTCTAGCACAACCAATGCACTATTCACTGGTCAATGGGACATCACACAACTTACCCATCCCATTTCATGTCTTCTTATGACAACAGCCATCTCAATCAAACTAGGTCTAGTTCCATTTCACTTCTGATTTCCAGAAGTCCTTCAAGGTTCATCACTGATTACAGGTCTACTTCTGGCTACAGCTATGAAATTTCCCCCCATCACATTATTTCTACTAGTATCCCCCTCCCTCAACTGTACCCTACTAACTATTATAGCCATCTCCTCAGCTGCCTTAGGCGGATGGGCAGGCTTAAACCAAACCCAAACCCGCAAAGTCTTAGCCTTCTCATCCATCTCTCATTTAGGATGAATAACAATTATTATCATTTATAACCCTAAACTCACCCTAATTACCTTCTACATATACTGCCTAATAACCGCTGCCATTTTCATAATCCTTAAAACCACTAAAACTCTTAAACTATCCTCAATAATAACCGCATGAACAAAAATTCCATCACTAAACGCAACCCTAATACTCTCACTCCTATCCCTAGCAGGACTACCCCCAATAACAGGATTCTTACCAAAATGACTCATTATCCAAGAACTGACTAAACAAGAAATAACTCCTACAGCAACAATTATTGCCCTCTTATCCCTACTAGGCCTTTTTTTCTACCTTCGTTTAGCTTACTGTGCAACAATTACACTCCCTCCAAACTCTACAAACTACATAAAACAATGACAAACTAGTAAACCAGTAAATACCATCACTGCAATTCTCACCGCCCTGACAATCACACTTCTACCACTCTCCCCTATAATCCCCACAATCCTTTAG
070 ATAAACCCGCAAGCTAAACTAATTTCTACCTTAAGCCTAATTCTAGGAACTACCATCACAATTTCAAGCAACCACTGAACAATAGCATGGACCGGCCTAGAAATCAACACCCTAGCTATCCTACCACTGATCTCAAAATCCCACCATCCACGAGCTATTGAAGCTGCAACCAAATATTTTCTAGTCCAAGCAGCAGCATCAACTCTACTCCTATTTTCTAGCACAACCAATGCACTATTCACTGGTCAATGGGACATCACACAACTTACCCATCCCATTTCATGTCTTCTTATGACAACAGCCATCTCAATCAAACTAGGTCTAGTTCCATTTCACTTCTGATTTCCAGAAGTCCTTCAAGGTTCATCACTGATTACAGGTCTACTTCTGGCTACAGCTATGAAATTTCCCCCCATCACATTATTTCTACTAGTATCCCCCTCCCTCAACTGTACCCTACTAACTATTATAGCCATCTCCTCAGCTGCCTTAGGCGGATGGGCAGGCTTAAACCAAACCCAAACCCGCAAAGTCTTAGCCTTCTCATCCATCTCTCATTTAGGATGAATAACAATTATTATCATTTATAACCCTAAACTCACCCTAATTACCTTCTACATATACTGCCTAATAACCGCTGCCATTTTCATAATCCTTAAAACCACTAAAACTCTTAAACTATCCTCAATAATAACCGCATGAACAAAAATTCCATCACTAAACGCAACCCTAATACTCTCACTCCTATCCCTAGCAGGACTACCCCCAATAACAGGATTCTTACCAAAATGACTCATTATCCAAGAACTGACTAAACAAGAAATAACTCCTACAGCAACAATTATTGCCCTCTTATCCCTACTAGGCCTTTTTTTCTACCTTCGTTTAGCTTACTGTGCAACAATTACACTCCCTCCAAACTCTACAAACTACATAAAACAATGACAAACTAGTAAACCAGTAAATACCATCACTGCAATTCTCACCGCCCTGACAATCACACTTCTACCACTCTCCCCTATAATCCCCACAATCCTTTAG
071 ATAAACCCGCAAGCTAAACTAATTTCTACCTTAAGCCTAATTCTAGGAACTACCATCACAATTTCAAGCAACCACTGAACAATAGCATGGACCGGCCTAGAAATCAACACTCTAGCTATCCTACCACTGATCTCAAAATCCCACCATCCACGAGCTATTGAAGCTGCAACCAAATATTTTCTAGTCCAAGCAGCAGCATCAACTCTACTCCTATTTTCTAGCACAACCAATGCACTATTCACTGGTCAATGAGACATCACACAACTTACCCATCCCATTTCATGTCTTCTTATAACAACAGCCATCTCAATCAAACTAGGTCTAGTTCCATTTCACTTCTGATTTCCAGAAGTCCTTCAAGGTTCATCACTGATTACAGGTCTACTTCTGGCCACAGCTATGAAATTTCCCCCCATCACATTGTTTCTACTAGTATCCCCCTCCCTCAACTGTACCCTACTAACTATCATAGCCATCTCCTCAGCTGCCTTAGGCGGATGGGCAGGCTTAAACCAAACCCAAACCCGTAAAGTCTTAGCCTTCTCATCCATCTCCCATTTAGGATGAATAACAATTATTATCATTTATAACCCTAAACTCACCCTAATTACCTTCTACATATACTGCCTAATAACCGCCGCCATTTTCATAATCCTTAAAACCACTAAAACTCTTAAACTATCCTCAATAATAACCGCATGAACAAAAATTCCATCACTAAGCGCAACCCTAATACTCTCACTCCTATCCCTAGCAGGACTACCCCCAATAACAGGATTCTTACCAAAATGACTCATTATCCAAGAACTAACTAAACAAGAAATAACTCCTACAGCAACAATTATTGCCCTCTTATCCCTACTAGGCCTTTTTTTCTACCTTCGCTTAGCTTACTGTGCAACAATTACACTCCCTCCAAACTCTACAAACTACATAAAACAATGACAAACTAGTAAACCAGTAAATACCATCACTGCAATTCTCACCACCCTGACAATCACACTTCTACCACTCTCCCCTATAATCCCCACAATCCTTTAG
072 ATAAACCCGCAAGCTAAACTAATTTCTACCTTAAGCCTAATTCTAGGAACTACCATCACAATTTCAAGCAACCACTGAACAATAGCATGGACCGGCCTAGAAATCAACACTCTAGCTATCCTACCACTGATCTCAAAATCCCACCATCCACGAGCTATTGAAGCTGCAACCAAATATTTTCTAGTCCAAGCAGCAGCATCAACTCTACTCCTATTTTCTAGCACAACCAATGCACTATTCACTGGTCAATGAGACATCACACAACTTACCCATCCCATTTCATGTCTTCTTATAACAACAGCCATCTCAATCAAACTAGGTCTAGTTCCATTTCACTTCTGATTTCCAGAAGTCCTTCAAGGTTCATCACTGATTACAGGTCTACTTCTGGCCACAGCTATGAAATTTCCCCCCATCACATTGTTTCTACTAGTATCCCCCTCCCTCAACTGTACCCTACTAACTATCATAGCCATCTCCTCAGCTGCCTTAGGCGGATGGGCAGGCTTAAACCAAACCCAAACCCGTAAAGTCTTAGCCTTCTCATCCATCTCCCATTTAGGATGAATAACAATTATTATCATTTATAACCCTAAACTCACCCTAATTACCTTCTACATATACTGCCTAATAACCGCCGCCATTTTCATAATCCTTAAAACCACTAAAACTCTTAAACTATCCTCAATAATAACCGCATGAACAAAAATTCCATCACTAAGCGCAACCCTAATACTCTCACTCCTATCCCTAGCAGGACTACCCCCAATAACAGGATTCTTACCAAAATGACTCATTATCCAAGAACTAACTAAACAAGAAATAACTCCTACAGCAACAATTATTGCCCTCTTATCCCTACTAGGCCTTTTTTTCTACCTTCGCTTAGCTTACTGTGCAACAATTACACTCCCTCCAAACTCTACAAACTACATAAAACAATGACAAACTAGTAAACCAGTAAATACCATCACTGCAATTCTCACCACCCTGACAATCACACTTCTACCACTCTCCCCTATAATCCCCACAATCCTTTAG
073 ATAAACCCGCAAGCTAAACTAATTTCTACCTTAAGCCTAATTCTAGGAACTACCATCACAATTTCAAGCAACCACTGAACAATAGCATGGACCGGCCTAGAAATCAACACTCTAGCTATCCTGCCACTGATCTCAAAATCCCACCATCCACGAGCTATTGAAGCCGCAACCAAATATTTTCTAGTCCAAGCAGCAGCATCAACTCTACTCCTATTTTCTAGCACAACCAATGCACTATTCACTGGTCAATGAGACATCACACAACTTACCCATCCCATTTCATGTCTTCTTATAACAACAGCCATCTCAATCAAACTAGGTCTAGTTCCATTTCACTTCTGATTTCCAGAAGTCCTTCAAGGTTCATCACTGATTACAGGTCTACTTCTGGCCACAGCTATGAAATTTCCCCCCATCACATTGTTTCTACTAGTATCCCCCTCCCTCAACTGTACCCTACTAACTATCATAGCCATCTCCTCAGCTGCCTTAGGCGGATGGGCAGGCTTAAACCAAACCCAAACCCGTAAAGTCTTAGCCTTCTCATCCATCTCCCATTTAGGATGAATAACAATTATTATCATTTATAACCCTAAACTCACCCTAATTACCTTCTACATATACTGCCTAATAACCGCCGCCATTTTCATAATCCTTAAAACCACTAAAACTCTTAAACTATCCTCAATAATAACCGCATGAACAAAAATTCCATCACTAAGCGCAACCCTAATACTCTCACTCCTATCCCTAGCAGGACTACCCCCAATAACAGGATTCTTACCAAAATGACTCATTATCCAAGAACTAACTAAACAAGAAATAACTCCTACAGCAACAATTATTGCCCTCTTATCCCTACTAGGCCTTTTTTTCTACCTTCGCTTAGCTTACTGTGCAACAATTACACTCCCTCCAAACTCTACAAACTACATAAAACAATGACAAACTAGTAAACCAGTAAATACCATCACTGCAATTCTCACCACCCTGACAATCACACTTCTACCACTCTCCCCTATAATCCCCACAATCCTTTAG
075 ATAAACCCGCAAGCTAAACTAATTTCTACCTTAAGCCTAATTCTAGGAACTACCATCACAATTTCAAGCAACCACTGAACAATAGCATGGACCGGCCTAGAAATCAACACTCTAGCTATCCTACCACTGATCTCAAAATCCCACCATCCACGAGCTATTGAAGCTGCAACCAAATATTTTCTAGTCCAAGCAGCAGCATCAACTCTACTCCTATTTTCTAGCACAACCAATGCACTATTCACTGGTCAATGAGACATCACACAACTTACCCATCCCATTTCATGTCTTCTTATAACAACAGCCATCTCAATCAAACTAGGTCTAGTTCCATTTCACTTCTGATTTCCAGAAGTCCTTCAAGGTTCATCACTGATTACAGGTCTACTTCTGGCCACAGCTATGAAATTTCCCCCCATCACATTGTTTCTACTAGTATCCCCCTCCCTCAACTGTACCCTACTAACTATCATAGCCATATCCTCAGCTGCCTTAGGCGGATGGGCAGGCTTAAACCAAACCCAAACCCGTAAAGTCTTAGCCTTCTCATCCATCTCCCATTTAGGATGAATAACAATTATTATCATTTATAACCCTAAACTCACCCTAATTACCTTCTACATATACTGCCTAATAACCGCCGCCATTTTCATAATCCTTAAAACCACTAAAACTCTTAAACTATCCTCAATAATAACCGCATGAACAAAAATTCCATCACTAAGCGCAACCCTAATACTCTCACTCCTATCCCTAGCAGGACTACCCCCAATAACAGGATTCTTACCAAAATGACTCATTATCCAAGAACTAACTAAACAAGAAATAACTCCTACAGCAACAATTATTGCCCTCTTATCCCTACTAGGCCTTTTTTTCTACCTTCGCTTAGCTTATTGTGCAACAATTACACTCCCTCCAAACTCTACAAACTACATAAAACAATGACAAACTAGTAAACCAGTAAATACCATCACTGCAATTCTCACCACCCTGACAATCACACTTCTACCACTCTCCCCTATAATCCCCACAATCCTTTAG
076 ATAAACCCGCAAGCTAAACTAATTTCTACCTTAAGCCTAATTCTAGGAACTACCATCACAATTTCAAGCAACCACTGAACAATAGCATGGACCGGCCTAGAAATCAACACTCTAGCTATCCTACCACTGATCTCAAAATCCCACCATCCACGAGCTATTGAAGCTGCAACCAAATATTTTCTAGTCCAAGCAGCAGCATCAACTCTACTCCTATTTTCTAGCACAACCAATGCACTATTCACTGGTCAATGAGACATCACACAACTTACCCATCCCATTTCATGTCTTCTTATAACAACAGCCATCTCAATCAAACTAGGTCTAGTTCCATTTCACTTCTGATTTCCAGAAGTCCTTCAAGGTTCATCACTGATTACAGGTCTACTTCTGGCCACAGCTATGAAATTTCCCCCCATCACATTGTTTCTACTAGTATCCCCCTCCCTCAACTGTACCCTACTAACTATCATAGCCATCTCCTCAGCTGCCTTAGGCGGATGGGCAGGCTTAAACCAAACCCAAACCCGTAAAGTCTTAGCCTTCTCATCCATCTCCCATTTAGGATGAATAACAATTATTATCATTTATAACCCTAAACTCACCCTAATTACCTTCTACATATACTGCCTAATAACCGCCGCCATTTTCATAATCCTTAAAACCACTAAAACTCTTAAACTATCCTCAATAATAACCGCATGAACAAAAATTCCATCACTAAGCGCAACCCTAATACTCTCACTCCTATCCCTAGCAGGACTACCCCCAATAACAGGATTCTTACCAAAATGACTCATTATCCAAGAACTAACTAAACAAGAAATAACTCCTACAGCAACAATTATTGCCCTCTTATCCCTACTAGGCCTTTTTTTCTACCTTCGCTTAGCTTACTGTGCAACAATTACACTCCCTCCAAACTCTACAAACTACATAAAACAATGACAAACTAGTAAACCAGTAAATACCATCACTGCAATTCTCACCACCCTGACAATCACACTTCTACCACTCTCCCCTATAATCCCCACAATCCTTTAG
077 ATAAACCCGCAAGCTAAACTAATTTCTACCTTAAGCCTAATTCTAGGAACTACCATCACAATTTCAAGCAACCACTGAACAATAGCATGGACCGGCCTAGAAATCAACACTCTAGCTATCCTACCACTGATCTCAAAATCCCACCATCCACGAGCTATTGAAGCTGCAACCAAATATTTTCTAGTCCAAGCAGCAGCATCAACTCTACTCCTATTTTCTAGCACAACCAATGCACTATTCACTGGTCAATGAGACATCACACAACTTACCCATCCCATTTCATGTCTTCTTATAACAACAGCCATCTCAATCAAACTAGGTCTAGTTCCATTTCACTTCTGATTTCCAGAAGTCCTTCAAGGTTCATCACTGATTACAGGTCTACTTCTGGCCACAGCTATGAAATTTCCCCCCATCACATTGTTTCTACTAGTATCCCCCTCCCTCAACTGTACCCTACTAACTATCATAGCCATCTCCTCAGCTGCCTTAGGCGGATGGGCAGGCTTAAACCAAACCCAAACCCGTAAAGTCTTAGCCTTCTCATCCATCTCCCATTTAGGATGAATAACAATTATTATCATTTATAACCCTAAACTCACCCTAATTACCTTCTACATATACTGCCTAATAACCGCCGCCATTTTCATAATCCTTAAAACCACTAAAACTCTTAAACTATCCTCAATAATAACCGCATGAACAAAAATTCCATCACTAAGCGCAACCCTAATACTCTCACTCCTATCCCTAGCAGGACTACCCCCAATAACAGGATTCTTACCAAAATGACTCATTATCCAAGAACTAACTAAACAAGAAATAACTCCTACAGCAACAATTATTGCCCTCTTATCCCTACTAGGCCTTTTTTTCTACCTTCGCTTAGCTTACTGTGCAACAATTACACTCCCTCCAAACTCTACAAACTACATAAAACAATGACAAACTAGTAAACCAGTAAATACCATCACTGCAATTCTCACCACCCTGACAATCACACTTCTACCACTCTCCCCTATAATCCCCACAATCCTTTAG
078 ATAAACCCGCAAGCTAAACTAATTTCTACCTTAAGCCTAATTCTAGGAACTACCATCACAATTTCAAGCAACCACTGAACAATAGCATGGACCGGCCTAGAAATCAACACTCTAGCTATCCTACCACTGATCTCAAAATCCCACCATCCACGAGCTATTGAAGCTGCAACCAAATATTTTCTAGTCCAAGCAGCAGCATCAACTCTACTCCTATTTTCTAGCACAACCAATGCACTATTCACTGGTCAATGAGACATTACACAACTTACCCATCCCATTTCATGTCTTCTTATAACAACAGCCATCTCAATCAAACTAGGTCTAGTTCCATTTCACTTCTGATTTCCAGAAGTCCTTCAAGGTTCATCACTGATTACAGGTCTACTTCTGGCCACAGCTATGAAATTTCCCCCCATCACATTGTTTCTACTAGTATCCCCCTCCCTCAACTGTACCCTACTAACTATCATAGCCATCTCCTCAGCTGCCTTAGGCGGATGGGCAGGCTTAAACCAAACCCAAACCCGTAAAGTCTTAGCCTTCTCATCCATCTCCCATTTAGGATGAATAACAATTATTATCATTTATAACCCTAAACTCACCCTAATTACCTTCTACATATACTGCCTAATAACCGCCGCCATTTTCATAATCCTTAAAACCACTAAAACTCTTAAACTATCCTCAATAATAACCGCATGAACAAAAATTCCATCACTAAGCGCAACCCTAATACTCTCACTCCTATCCCTAGCAGGACTACCCCCAATAACAGGATTCTTACCAAAATGACTCATTATCCAAGAACTAACTAAACAAGAAATAACTCCTACAGCAACAATTATTGCCCTCTTATCCCTACTAGGCCTTTTTTTCTACCTTCGCTTAGCTTACTGTGCAACAATTACACTCCCTCCAAACTCTACAAACTACATAAAACAATGACAAACTAGTAAACCAGTAAATACCATCACTGCAATTCTCACCACCCTGACAATCACACTTCTACCACTCTCCCCTATAATCCCCACAATCCTTTAG
079 ATAAACCCGCAAGCTAAACTAATTTCTACCTTAAGCCTAATTCTAGGAACTACCATCACAATTTCAAGCAACCACTGAACAATAGCATGGACCGGCCTAGAAATCAACACTCTAGCTATCCTACCACTGATCTCAAAATCCCACCATCCACGAGCTATTGAAGCTGCAACCAAATATTTTCTAGTCCAAGCAGCAGCATCAACTCTACTCCTATTTTCTAGCACAACCAATGCACTATTCACTGGTCAATGAGACATCACACAACTTACCCATCCCATTTCATGTCTTCTTATAACAACAGCCATCTCAATCAAACTAGGTCTAGTTCCATTTCACTTCTGATTTCCAGAAGTCCTTCAAGGTTCATCACTGATTACAGGTCTACTTCTGGCCACAGCTATGAAATTTCCCCCCATCACATTGTTTCTACTAGTATCCCCCTCCCTCAACTGTACCCTACTAACTATCATAGCCATCTCCTCAGCTGCCTTAGGCGGATGGGCAGGCTTAAACCAAACCCAAACCCGTAAAGTCTTAGCCTTCTCATCCATCTCCCATTTAGGATGAATAACAATTATTATCATTTATAACCCTAAACTCACCCTAATTACCTTCTACATATACTGCCTAATAACCGCCGCCATTTTCATAATCCTTAAAACCACTAAAACTCTTAAACTATCCTCAATAATAACCGCATGAACAAAAATTCCATCACTAAGCGCAACCCTAATACTCTCACTCCTATCCCTAGCAGGACTACCCCCAATAACAGGATTCTTACCAAAATGACTCATTATCCAAGAACTAACTAAACAAGAAATAACTCCTACAGCAACAATTATTGCCCTCTTATCCCTACTAGGCCTTTTTTTCTACCTTCGCTTAGCTTACTGTGCAACAATTACACTCCCTCCAAACTCTACAAACTACATAAAACAATGACAAACTAGTAAACCAGTAAATACCATCACTGCAATTCTCACCACCCTGACAATCACACTTCTACCACTCTCCCCTATAATCCCCACAATCCTTTAG
080 ATAAACCCGCAAGCTAAACTAATTTCTACCTTAAGCCTAATTCTAGGAACTACCATCACAATTTCAAGCAACCACTGAACAATAGCATGGACCGGCCTAGAAATCAACACTCTAGCTATCCTACCACTGATCTCAAAATCCCACCATCCACGAGCTATTGAAGCTGCAACCAAATATTTTCTAGTCCAAGCAGCAGCATCAACTCTACTCCTATTTTCTAGCACAACCAATGCACTATTCACTGGTCAATGAGACATTACACAACTTACCCATCCCATTTCATGTCTTCTTATAACAACAGCCATCTCAATCAAACTAGGTCTAGTTCCATTTCACTTCTGATTTCCAGAAGTCCTTCAAGGTTCATCACTGATTACAGGTCTACTTCTGGCCACAGCTATGAAATTTCCCCCCATCACATTGTTTCTACTAGTATCCCCCTCCCTCAACTGTACCCTACTAACTATCATAGCCATCTCCTCAGCTGCCTTAGGCGGATGGGCAGGCTTAAACCAAACCCAAACCCGTAAAGTCTTAGCCTTCTCATCCATCTCCCATTTAGGATGAATAACAATTATTATCATTTATAACCCTAAACTCACCCTAATTACCTTCTACATATACTGCCTAATAACCGCCGCCATTTTCATAATCCTTAAAACCACTAAAACTCTTAAACTATCCTCAATAATAACCGCATGAACAAAAATTCCATCACTAAGCGCAACCCTAATACTCTCACTCCTATCCCTAGCAGGACTACCCCCAATAACAGGATTCTTACCAAAATGACTCATTATCCAAGAACTAACTAAACAAGAAATAACTCCTACAGCAACAATTATTGCCCTCTTATCCCTACTAGGCCTTTTTTTCTACCTTCGCTTAGCTTACTGTGCAACAATTACACTCCCTCCAAACTCTACAAACTACATAAAACAATGACAAACTAGTAAACCAGTAAATACCATCACTGCAATTCTCACCACCCTGACAATCACACTTCTACCACTCTCCCCTATAATCCCCACAATCCTTTAG
081 ATAAACCCGCAAGCTAAACTAATTTCTACCTTAAGCCTAATTCTAGGAACTACCATCACAATTTCAAGCAACCACTGAACAATAGCATGGACCGGCCTAGAAATCAACACTCTAGCTATCCTACCACTGATCTCAAAATCCCACCATCCACGAGCTATTGAAGCTGCAACCAAATATTTTCTAGTCCAAGCAGCAGCATCAACTCTACTCCTATTTTCTAGCACAACCAATGCACTATTCACTGGTCAATGAGACATCACACAACTTACCCATCCCATTTCATGTCTTCTTATAACAACAGCCATCTCAATCAAACTAGGTCTAGTTCCATTTCACTTCTGATTTCCAGAAGTCCTTCAAGGTTCATCACTGATTACAGGTCTACTTCTGGCCACAGCTATGAAATTTCCCCCCATCACATTGTTTCTACTAGTATCCCCCTCCCTCAACTGTACCCTACTAACTATCATAGCCATCTCCTCAGCTGCCTTAGGCGGATGGGCAGGCTTAAACCAAACCCAAACCCGTAAAGTCTTAGCCTTCTCATCCATCTCCCATTTAGGATGAATAACAATTATTATCATTTATAACCCTAAACTCACCCTAATTACCTTCTACATATACTGCCTAATAACCGCCGCCATTTTCATAATCCTTAAAACCACTAAAACTCTTAAACTATCCTCAATAATAACCGCATGAACAAAAATTCCATCACTAAGCGCAACCCTAATACTCTCACTCCTATCCCTAGCAGGACTACCCCCAATAACAGGATTCTTACCAAAATGACTCATTATCCAAGAACTAACTAAACAAGAAATAACTCCTACAGCAACAATTATTGCCCTCTTATCCCTACTAGGCCTTTTTTTCTACCTTCGCTTAGCTTACTGTGCAACAATTACACTCCCTCCAAACTCTACAAACTACATAAAACAATGACAAACTAGTAAACCAGTAAATACCATCACTGCAATTCTCACCACCCTGACAATCACACTTCTACCACTCTCCCCTATAATCCCCACAATCCTTTAG
082 ATAAACCCGCAAGCTAAACTAATTTCTACCTTAAGCCTAATTCTAGGAACTACCATCACAATTTCAAGCAACCACTGAACAATAGCATGGACCGGCCTAGAAATCAACACTCTAGCTATCCTACCACTGATCTCAAAATCCCACCATCCACGAGCTATTGAAGCTGCAACCAAATATTTTCTAGTCCAAGCAGCAGCATCAACTCTACTCCTATTTTCTAGCACAACCAATGCACTATTCACTGGTCAATGAGACATCACACAACTTACCCATCCCATTTCATGTCTTCTTATAACAACAGCCATCTCAATCAAACTAGGTCTAGTTCCATTTCACTTCTGATTTCCAGAAGTCCTTCAAGGTTCATCACTGATTACAGGTCTACTTCTGGCCACAGCTATGAAATTTCCCCCCATCACATTGTTTCTACTAGTATCCCCCTCCCTCAACTGTACCCTACTAACTATCATAGCCATCTCCTCAGCTGCCTTAGGCGGATGGGCAGGCTTAAACCAAACCCAAACCCGTAAAGTCTTAGCCTTCTCATCCATCTCCCATTTAGGATGAATAACAATTATTATCATTTATAACCCTAAACTCACCCTAATTACCTTCTACATATACTGCCTAATAACCGCCGCCATTTTCATAATCCTTAAAACCACTAAAACTCTTAAACTATCCTCAATAATAACCGCATGAACAAAAATTCCATCACTAAGCGCAACCCTAATACTCTCACTCCTATCCCTAGCAGGACTACCCCCAATAACAGGATTCTTACCAAAATGACTCATTATCCAAGAACTAACTAAACAAGAAATAACTCCTACAGCAACAATTATTGCCCTCTTATCCCTACTAGGCCTTTTTTTCTACCTTCGCTTAGCTTACTGTGCAACAATTACACTCCCTCCAAACTCTACAAACTACATAAAACAATGACAAACTAGTAAACCAGTAAATACCATCACTGCAATTCTCACCACCCTGACAATCACACTTCTACCACTCTCCCCTATAATCCCCACAATCCTTTAG
083 ATAAACCCGCAAGCTAAACTAATTTCTACCTTAAGCCTAATTCTAGGAACTACCATCACAATTTCAAGCAACCACTGAACAATAGCATGGACCGGCCTAGAAATCAACACTCTAGCTATCCTACCACTGATCTCAAAATCCCACCATCCACGAGCTATTGAAGCTGCAACCAAATATTTTCTAGTCCAAGCAGCAGCATCAACTCTACTCCTATTTTCTAGCACAACCAATGCACTATTCACTGGTCAATGAGACATCACACAACTTACCCATCCCATTTCATGTCTTCTTATAACAACAGCCATCTCAATCAAACTAGGTCTAGTTCCATTTCACTTCTGATTTCCAGAAGTCCTTCAAGGTTCATCACTGATTACAGGTCTACTTCTGGCCACAGCTATGAAATTTCCCCCCATCACATTGTTTCTACTAGTATCCCCCTCCCTCAACTGTACCCTACTAACTATCATAGCCATCTCCTCAGCTGCCTTAGGCGGATGGGCAGGCTTAAACCAAACCCAAACCCGTAAAGTCTTAGCCTTCTCATCCATCTCCCATTTAGGATGAATAACAATTATTATCATTTATAACCCTAAACTCACCCTAATTACCTTCTACATATACTGCCTAATAACCGCCGCCATTTTCATAATCCTTAAAACCACTAAAACTCTTAAACTATCCTCAATAATAACCGCATGAACAAAAATTCCATCACTAAGCGCAACCCTAATACTCTCACTCCTATCCCTAGCAGGACTACCCCCAATAACAGGATTCTTACCAAAATGACTCATTATCCAAGAACTAACTAAACAAGAAATAACTCCTACAGCAACAATTATTGCCCTCTTATCCCTACTAGGCCTTTTTTTCTACCTTCGCTTAGCTTACTGTGCAACAATTACACTCCCTCCAAACTCTACAAACTACATAAAACAATGACAAACTAGTAAACCAGTAAATACCATCACTGCAATTCTCACCACCCTGACAATCACACTTCTACCACTCTCCCCTATAATCCCCACAATCCTTTAG
084 ATAAACCCGCAAGCTAAACTAATTTCTACCTTAAGCCTAATTCTAGGAACTACCATCACAATTTCAAGCAACCACTGAACAATAGCATGGACCGGCCTAGAAATCAACACTCTAGCTATCCTACCACTGATCTCAAAATCCCACCATCCACGAGCTATTGAAGCTGCAACCAAATATTTTCTAGTCCAAGCAGCAGCATCAACTCTACTCCTATTTTCTAGCACAACCAATGCACTATTCACTGGTCAATGAGACATCACACAACTTACCCATCCCATTTCATGTCTTCTTATAACAACAGCCATCTCAATCAAACTAGGTCTAGTTCCATTTCACTTCTGATTTCCAGAAGTCCTTCAAGGTTCATCACTGATTACAGGTCTACTTCTGGCCACAGCTATGAAATTTCCCCCCATCACATTGTTTCTACTAGTATCCCCCTCCCTCAACTGTACCCTACTAACTATCATAGCCATCTCCTCAGCTGCCTTAGGCGGATGGGCAGGCTTAAACCAAACCCAAACCCGTAAAGTCTTAGCCTTCTCATCCATCTCCCATTTAGGATGAATAACAATTATTATCATTTATAACCCTAAACTCACCCTAATTACCTTCTACATATACTGCCTAATAACCGCCGCCATTTTCATAATCCTTAAAACCACTAAAACTCTTAAACTATCCTCAATAATAACCGCATGAACAAAAATTCCATCACTAAGCGCAACCCTAATACTCTCACTCCTATCCCTAGCAGGACTACCCCCAATAACAGGATTCTTACCAAAATGACTCATTATCCAAGAACTAACTAAACAAGAAATAACTCCTACAGCAACAATTATTGCCCTCTTATCCCTACTAGGCCTTTTTTTCTACCTTCGCTTAGCTTACTGTGCAACAATTACACTCCCTCCAAACTCTACAAACTACATAAAACAATGACAAACTAGTAAACCAGTAAATACCATCACTGCAATTCTCACCACCCTGACAATCACACTTCTACCACTCTCCCCTATAATCCCCACAATCCTTTAG
085 ATAAACCCGCAAGCTAAACTAATTTCTACCTTAAGCCTAATTCTAGGAACTACCATCACAATTTCAAGCAACCACTGAACAATAGCATGGACCGGCCTAGAAATCAACACTCTAGCTATCCTACCACTGATCTCAAAATCCCACCATCCACGAGCTATTGAAGCTGCAACCAAATATTTTCTAGTCCAAGCAGCAGCATCAACTCTACTCCTATTTTCTAGCACAACCAATGCACTATTCACTGGTCAATGAGACATCACACAACTTACCCATCCCATTTCATGTCTTCTTATAACAACAGCCATCTCAATCAAACTAGGTCTAGTTCCATTTCACTTCTGATTTCCAGAAGTCCTTCAAGGTTCATCACTGATTACAGGTCTACTTCTGGCCACAGCTATGAAATTTCCCCCCATCACATTGTTTCTACTAGTATCCCCCTCCCTCAACTGTACCCTACTAACTATCATAGCCATCTCCTCAGCTGCCTTAGGCGGATGGGCAGGCTTAAACCAAACCCAAACCCGTAAAGTCTTAGCCTTCTCATCCATCTCCCATTTAGGATGAATAACAATTATTATCATTTATAACCCTAAACTCACCCTAATTACCTTCTACATATACTGCCTAATAACCGCCGCCATTTTCATAATCCTTAAAACCACTAAAACTCTTAAACTATCCTCAATAATAACCGCATGAACAAAAATTCCATCACTAAGCGCAACCCTAATACTCTCACTCCTATCCCTAGCAGGACTACCCCCAATAACAGGATTCTTACCAAAATGACTCATTATCCAAGAACTAACTAAACAAGAAATAACTCCTACAGCAACAATTATTGCCCTCTTATCCCTACTAGGCCTTTTTTTCTACCTTCGCTTAGCTTACTGTGCAACAATTACACTCCCTCCAAACTCTACAAACTACATAAAACAATGACAAACTAGTAAACCAGTAAATACCATCACTGCAATTCTCACCACCCTGACAATCACACTTCTACCACTCTCCCCTATAATCCCCACAATCCTTTAG
086 ATAAACCCGCAAGCTAAACTAATTTCTACCTTAAGCCTAATTCTAGGAACTACCATCACAATTTCAAGCAACCACTGAACAATAGCATGGACCGGCCTAGAAATCAACACTCTAGCTATCCTACCACTGATCTCAAAATCCCACCATCCACGAGCTATTGAAGCTGCAACCAAATATTTTCTAGTCCAAGCAGCAGCATCAACTCTACTCCTATTTTCTAGCACAACCAATGCACTATTCACTGGTCAATGAGACATCACACAACTTACCCATCCCATTTCATGTCTTCTTATAACAACAGCCATCTCAATCAAACTAGGTCTAGTTCCATTTCACTTCTGATTTCCAGAAGTCCTTCAAGGTTCATCACTGATTACAGGTCTACTTCTGGCCACAGCTATGAAATTTCCCCCCATCACATTGTTTCTACTAGTATCCCCCTCCCTCAACTGTACCCTACTAACTATCATAGCCATCTCCTCAGCTGCCTTAGGCGGATGGGCAGGCTTAAACCAAACCCAAACCCGTAAAGTCTTAGCCTTCTCATCCATCTCCCATTTAGGATGAATAACAATTATTATCATTTATAACCCTAAACTCACCCTAATTACCTTCTACATATACTGCCTAATAACCGCCGCCATTTTCATAATCCTTAAAACCACTAAAACTCTTAAACTATCCTCAATAATAACCGCATGAACAAAAATTCCATCACTAAGCGCAACCCTAATACTCTCACTCCTATCCCTAGCAGGACTACCCCCAATAACAGGATTCTTACCAAAATGACTCATTATCCAAGAACTAACTAAACAAGAAATAACTCCTACAGCAACAATTATTGCCCTCTTATCCCTACTAGGCCTTTTTTTCTACCTTCGCTTAGCTTACTGTGCAACAATTACACTCCCTCCAAACTCTACAAACTACATAAAACAATGACAAACTAGTAAACCAGTAAATACCATCACTGCAATTCTCACCACCCTGACAATCACACTTCTACCACTCTCCCCTATAATCCCCACAATCCTTTAG
087 ATAAACCCGCAAGCTAAACTAATTTCTACCTTAAGCCTAATTCTAGGAACTACCATCACAATTTCAAGCAACCACTGAACAATAGCATGGACCGGCCTAGAAATCAACACTCTAGCTATCCTACCACTGATCTCAAAATCCCACCATCCACGAGCTATTGAAGCTGCAACCAAATATTTTCTAGTCCAAGCAGCAGCATCAACTCTACTCCTATTTTCTAGCACAACCAATGCACTATTCACTGGTCAATGAGACATCACACAACTTACCCATCCCATTTCATGTCTTCTTATAACAACAGCCATCTCAATCAAACTAGGTCTAGTTCCATTTCACTTCTGATTTCCAGAAGTCCTTCAAGGTTCATCACTGATTACAGGTCTACTTCTGGCCACAGCTATGAAATTTCCCCCCATCACATTGTTTCTACTAGTATCCCCCTCCCTCAACTGTACCCTACTAACTATCATAGCCATCTCCTCAGCTGCCTTAGGCGGATGGGCAGGCTTAAACCAAACCCAAACCCGTAAAGTCTTAGCCTTCTCATCCATCTCCCATTTAGGATGAATAACAATTATTATCATTTATAACCCTAAACTCACCCTAATTACCTTCTACATATACTGCCTAATAACCGCCGCCATTTTCATAATCCTTAAAACCACTAAAACTCTTAAACTATCCTCAATAATAACCGCATGAACAAAAATTCCATCACTAAGCGCAACCCTAATACTCTCACTCCTATCCCTAGCAGGACTACCCCCAATAACAGGATTCTTACCAAAATGACTCATTATCCAAGAACTAACTAAACAAGAAATAACTCCTACAGCAACAATTATTGCCCTCTTATCCCTACTAGGCCTTTTTTTCTACCTTCGCTTAGCTTACTGTGCAACAATTACACTCCCTCCAAACTCTACAAACTACATAAAGCAATGACAAACTAGTAAACCAGTAAATACCATCACTGCAATTCTCACCACCCTGACAATCACACTTCTACCACTCTCCCCTATAATCCCCACAATCCTTTAG
088 ATAAACCCGCAAGCTAAACTAATTTCTACCTTAAGCCTAATTCTAGGAACTACCATCACAATTTCAAGCAACCACTGAACAATAGCATGGACCGGCCTAGAAATCAACACTCTAGCTATCCTACCACTGATCTCAAAATCCCACCATCCACGAGCTATTGAAGCTGCAACCAAATATTTTCTAGTCCAAGCAGCAGCATCAACTCTACTCCTATTTTCTAGCACAACCAATGCACTATTCACTGGTCAATGAGACATCACACAACTTACCCATCCCATTTCATGTCTTCTTATAACAACAGCCATCTCAATCAAACTAGGTCTAGTTCCATTTCACTTCTGATTTCCAGAAGTCCTTCAAGGTTCATCACTGATTACAGGTCTACTTCTGGCCACAGCTATGAAATTTCCCCCCATCACATTGTTTCTACTAGTATCCCCCTCCCTCAACTGTACCCTACTAACTATCATAGCCATCTCCTCAGCTGCCTTAGGCGGATGGGCAGGCTTAAACCAAACCCAAACCCGTAAAGTCTTAGCCTTCTCATCCATCTCCCATTTAGGATGAATAACAATTATTATCATTTATAACCCTAAACTCACCCTAATTACCTTCTACATATACTGCCTAATAACCGCCGCCATTTTCATAATCCTTAAAACCACTAAAACTCTTAAACTATCCTCAATAATAACCGCATGAACAAAAATTCCATCACTAAGCGCAACCCTAATACTCTCACTCCTATCCCTAGCAGGACTACCCCCAATAACAGGATTCTTACCAAAATGACTCATTATCCAAGAACTAACTAAACAAGAAATAACTCCTACAGCAACAATTATTGCCCTCTTATCCCTACTAGGCCTTTTTTTCTACCTTCGCTTAGCTTACTGTGCAACAATTACACTCCCTCCAAACTCTACAAACTACATAAAACAATGACAAACTAGTAAACCAGTAAATACCATCACTGCAATTCTCACCACCCTGACAATCACACTTCTACCACTCTCCCCTATAATCCCCACAATCCTTTAG
089 ATAAACCCGCAAGCTAAACTAATTTCTACCTTAAGCCTAATTCTAGGAACTACCATCACAATTTCAAGCAACCACTGAACAATAGCATGGACCGGCCTAGAAATCAACACCCTAGCTATCCTACCACTGATCTCAAAATCCCACCATCCACGAGCTATTGAAGCTGCAACCAAATATTTTCTAGTCCAAGCAGCAGCATCAACTCTACTCCTATTTTCTAGCACAACCAACGCACTATTTACTGGTCAATGAGACATCACACAACTTACCCATCCCATTTCATGTCTTCTTATGACAACAGCCATCTCAATCAAACTAGGTCTAGTTCCATTTCACTTCTGATTTCCAGAAGTCCTTCAAGGTTCATCACTGATTACAGGTCTACTTCTGGCCACAGCTATGAAATTTCCCCCCATCACATTGTTTCTACTAGTATCCCCCTCCCTCAACTGTACCCTACTAACTATCATAGCCATCTCCTCAGCTGCCTTAGGCGGATGAGCAGGCTTAAACCAAACCCAAACCCGTAAAGTCTTAGCCTTCTCATCCATCTCCCATTTAGGATGAATAACAATTATTATCATTTATAACCCTAAACTCACCCTAATTACCTTCTACATATACTGCCTAATAACCGCTGCCATTTTCATAATCCTTAAAACCACTAAAACTCTTAAACTATCCTCAATAATAACCGCATGAACAAAAATTCCATCACTAAGCGCAACCCTAATACTCTCACTCCTATCCCTAGCAGGACTACCCCCAATAACAGGATTCTTACCAAAATGACTCATTATCCAAGAACTAACTAAACAAGAAATAACTCCTACAGCAACAATTATTGCCCTCTTATCCCTACTAGGCCTTTTTTTCTACCTTCGCTTAGCTTACTGCGCAACAATTACACTCCCTCCAAACTCTACAAACTACATAAAACAATGACAAACTAGTAAACCAGTAAATACCATCACTGCAATTCTCACCGCCCTAACAATCACACTTCTACCACTCTCCCCTATAATCCCCACAATCTTTTAG
090 ATAAACCCGCAAGCTAAACTAATTTCTACCTTAAGCCTAATTCTAGGAACTACCATCACAATTTCAAGCAACCACTGAACAATAGCATGGACCGGCCTAGAAATCAACACTCTAGCTATCCTACCACTGATCTCAAAATCCCACCATCCACGAGCTATTGAAGCTGCAACCAAATATTTTCTAGTCCAAGCAGCAGCATCAACTCTACTCCTATTTTCTAGCACAACCAATGCACTATTCACTGGTCAATGAGACATCACACAACTTACCCATCCCATTTCATGTCTTCTTATAACAACAGCCATCTCAATCAAACTAGGTCTAGTTCCATTTCACTTCTGATTTCCAGAAGTCCTTCAAGGTTCATCACTGATTACAGGTCTACTTCTGGCCACAGCTATGAAATTTCCCCCCATCACATTGTTTCTACTAGTATCCCCCTCCCTCAACTGTACCCTACTAACTATCATAGCCATCTCCTCAGCTGCCTTAGGCGGATGGGCAGGCTTAAACCAAACCCAAACCCGTAAAGTCTTAGCCTTCTCATCCATCTCCCATTTAGGATGAATAACAATTATTATCATTTATAACCCTAAACTCACCCTAATTACCTTCTACATATACTGCCTAATAACCGCCGCCATTTTCATAATCCTTAAAACCACTAAAACTCTTAAACTATCCTCAATAATAACCGCATGAACAAAAATTCCATCACTAAGCGCAACCCTAATACTCTCACTCCTATCCCTAGCAGGACTACCCCCAATAACAGGATTCTTACCAAAATGACTCATTATCCAAGAACTAACTAAACAAGAAATAACTCCTACAGCAACAATTATTGCCCTCTTATCCCTACTAGGCCTTTTTTTCTACCTTCGCTTAGCTTACTGTGCAACAATTACACTCCCTCCAAACTCTACAAACTACATAAAACAATGACAAACTAGTAAACCAGTAAATACCATCACTGCAATTCTCACCACCCTGACAATCACACTTCTACCACTCTCCCCTATAATCCCCACAATCCTTTAG
091 ATAAACCCGCAAGCTAAACTAATTTCTACCTTAAGCCTAATTCTAGGAACTACCATCACAATTTCAAGCAACCACTGAACAATAGCATGGACCGGCCTAGAAATCAACACTCTAGCTATCCTACCACTGATCTCAAAATCCCACCATCCACGAGCTATTGAAGCTGCAACCAAATATTTTCTAGTCCAAGCAGCAGCATCAACTCTACTCCTATTTTCTAGCACAACCAATGCACTATTCACTGGTCAATGAGACATCACACAACTTACCCATCCCATTTCATGTCTTCTTATAACAACAGCCATCTCAATCAAACTAGGTCTAGTTCCATTTCACTTCTGATTTCCAGAAGTCCTTCAAGGTTCATCACTGATTACAGGTCTACTTCTGGCCACAGCTATGAAATTTCCCCCCATCACATTGTTTCTACTAGTATCCCCCTCCCTCAACTGTACCCTACTAACTATCATAGCCATATCCTCAGCTGCCTTAGGCGGATGGGCAGGCTTAAACCAAACCCAAACCCGTAAAGTCTTAGCCTTCTCATCCATCTCCCATTTAGGATGAATAACAATTATTATCATTTATAACCCTAAACTCACCCTAATTACCTTCTACATATACTGCCTAATAACCGCCGCCATTTTCATAATCCTTAAAACCACTAAAACTCTTAAACTATCCTCAATAATAACCGCATGAACAAAAATTCCATCACTAAGCGCAACCCTAATACTCTCACTCCTATCCCTAGCAGGACTACCCCCAATAACAGGATTCTTACCAAAATGACTCATTATCCAAGAACTAACTAAACAAGAAATAACTCCTACAGCAACAATTATTGCCCTCTTATCCCTACTAGGCCTTTTTTTCTACCTTCGCTTAGCTTACTGTGCAACAATTACACTCCCTCCAAACTCTACAAACTACATAAAACAATGACAAACTAGTAAACCAGTAAATACCATCACTGCAATTCTCACCACCCTGACAATCACACTTCTACCACTCTCCCCTATAATCCCCACAATCCTTTAG
092 ATAAACCCGCAAGCTAAACTAATTTCTACCTTAAGCCTAATTCTAGGAACTACCATCACAATTTCAAGCAACCACTGAACAATAGCATGGACCGGCCTAGAAATCAACACTCTAGCTATCCTACCACTGATCTCAAAATCCCACCATCCACGAGCTATTGAAGCTGCAACCAAATATTTTCTAGTCCAAGCAGCAGCATCAACTCTACTCCTATTTTCTAGCACAACCAATGCACTATTCACTGGTCAATGAGACATCACACAACTTACCCATCCCATTTCATGTCTTCTTATAACAACAGCCATCTCAATCAAACTAGGTCTAGTTCCATTTCACTTCTGATTTCCAGAAGTCCTTCAAGGTTCATCACTGATTACAGGTCTACTTCTGGCCACAGCTATGAAATTTCCCCCCATCACATTGTTTCTACTAGTATCCCCCTCCCTCAACTGTACCCTACTAACTATCATAGCCATATCCTCAGCTGCCTTAGGCGGATGGGCAGGCTTAAACCAAACCCAAACCCGTAAAGTCTTAGCCTTCTCATCCATCTCCCATTTAGGATGAATAACAATTATTATCATTTATAACCCTAAACTCACCCTAATTACCTTCTACATATACTGCCTAATAACCGCCGCCATTTTCATAATCCTTAAAACCACTAAAACTCTTAAACTATCCTCAATAATAACCGCATGAACAAAAATTCCATCACTAAGCGCAACCCTAATACTCTCACTCCTATCCCTAGCAGGACTACCCCCAATAACAGGATTCTTACCAAAATGACTCATTATCCAAGAACTAACTAAACAAGAAATAACTCCTACAGCAACAATTATTGCCCTCTTATCCCTACTAGGCCTTTTTTTCTACCTTCGCTTAGCTTACTGTGCAACAATTACACTCCCTCCAAACTCTACAAACTACATAAAACAATGACAAACTAGTAAACCAGTAAATACCATCACTGCAATTCTCACCACCCTGACAATCACACTTCTACCACTCTCCCCTATAATCCCCACAATCCTTTAG
093 ATAAACCCGCAAGCTAAACTAATTTCTACCTTAAGCCTAATTCTAGGAACTACCATCACAATTTCAAGCAACCACTGAACAATAGCATGAACCGGCCTAGAAATCAACACCCTAGCTATCCTACCACTGATCTCAAAATCCCACCATCCACGAGCTATTGAAGCTGCAACCAAATATTTTCTAGTCCAAGCAGCAGCATCAACTCTACTCCTATTTTCTAGCACAACCAACGCACTATTTACTGGTCAATGAGACATCACACAACTTACCCATCCCATTTCATGTCTTCTTATGACAACAGCCATCTCAATCAAACTAGGTCTAGTTCCATTTCACTTCTGATTTCCAGAAGTCCTTCAAGGTTCATCACTGATTACAGGTCTACTTCTGGCCACAGCTATGAAATTTCCCCCCATCACATTGTTTCTACTAGTATCCCCCTCCCTCAACTGTACCCTACTAACTATCATAGCCATCTCCTCAGCTGCCTTAGGCGGATGAGCAGGCTTAAACCAAACCCAAACCCGTAAAGTCTTAGCCTTCTCATCCATCTCCCATTTAGGATGAATAACAATTATTATCATTTATAACCCTAAACTCACCCTAATTACCTTCTACATATACTGCCTAATAACCGCTGCCATTTTCATAATCCTTAAAACCACTAAAACTCTTAAACTATCCTCAATAATAACCGCATGAACAAAAATTCCATCACTAAGCGCAACCCTAATACTCTCACTCCTATCCCTAGCAGGACTACCCCCAATAACAGGATTCTTACCAAAATGACTCATTATCCAAGAACTAACTAAACAAGAAATAACTCCTACAGCAACAATTATTGCCCTCTTATCCCTACTAGGCCTTTTTTTCTACCTTCGCTTAGCTTACTGCGCAACAATTACACTCCCTCCAAACTCTACAAACTACATAAAACAATGACAAACTAGTAAACCAGTAAATACCATCACTGCAATTCTCACCGCCCTAACAATCACACTTCTACCACTCTCCCCTATAATCCCCACAATCCTTTAG
094 ATAAACCCGCAAGCCAAACTAATTTCTACCTTAAGTCTAATTCTAGGAACTACTATCACAATTTCAAGTAACCACTGAACAATAGCATGAACTGGCCTAGAAATCAACACCCTAGCTATCCTACCCTTAATCTCAAAATCTCACCATCCACGAGCTATTGAAGCTGCAACCAAGTACTTTCTAGTCCAAGCAGCAGCATCAACCCTGCTCCTATTCTCCAGCACAACCAACGCACTATTCACTGGCCAATGAGACATCACACAACTCACCCACCCCATCTCATGTCTTCTTATGACAACAGCCATCTCAATCAAACTAGGCCTAGTTCCATTCCACTTTTGATTTCCAGAAGTCCTTCAAGGTTCATCGCTAACCACAGGTCTACTCCTAGCTACAGCTATAAAATTTCCCCCCATCACATTATTCTTACTAGTATCTCCCTCCCTCAACCACACCTTACTAACTATCATAGCCATCTCCTCAGCTGCCTTAGGAGGATGAGCAGGCCTAAACCAAACCCAAACTCGTAAAGTTTTAGCCTTCTCATCCATCTCACACTTAGGATGAATAACAATTATTATCATTTATAGCCCTAAACTCACCCTAATTACCTTCTACATGTACTGCCTAATAACCGCTGCTATTTTTCTAACCCTTAAAATCACCAAAATTCTTAAACTATCCTCAATAATAACCGCATGAACAAAAATTCCATCACTAAGCGCAATCCTAATACTTTCACTCCTGTCCCTAGCAGGATTACCTCCAATAACAGGATTTTTACCAAAATGACTTATTATTCAAGAACTAACTAAACAAGAAATAACTCCCACAGCAACAATCATTGCCCTCTTATCCCTATTAGGCCTTTTCTTCTACCTCCGCTTAGCCTACTGTGCAACAATTACACTACCCCCAAACTCTACTAATTACATAAAACAATGACAAACTAGCAAACCAGTAAATACCATCACTACAATTCTCACTACCCTGACAATTATACTTCTACCACTCTCCCCTATAATCCTTACAATCCCTTAG
095 ATAAACCCGCAAGCCAAACTAATTTCTACCTTAAGTCTAATTCTAGGAACTACTATCACAATTTCAAGTAACCACTGAACAATAGCATGAACTGGCCTAGAAATCAACACCCTAGCTATCCTACCCTTAATCTCAAAATCTCACCATCCACGAGCTATTGAAGCTGCAACCAAGTACTTTCTAGTCCAAGCAGCAGCATCAACCCTACTCCTATTCTCCAGCACAACCAACGCACTATTCACTGGCCAATGAGACATCACACAACTCACCCACCCCATCTCATGTCTTCTTATGACAACAGCCATCTCAATCAAACTAGGCCTAGTTCCATTCCACTTTTGATTTCCAGAAGTCCTTCAAGGTTCATCGCTAACCACAGGTCTACTCCTAGCTACAGCTATAAAATTTCCCCCCATCACATTATTCTTACTAGTATCTCCCTCCCTCAACCACACCTTACTAACTATCATAGCCATCTCCTCAGCTGCCTTAGGAGGATGAGCAGGCCTAAACCAAACCCAAACTCGTAAAGTTTTAGCCTTCTCATCCATCTCACACTTAGGATGAATAACAATTATTATCATTTATAGCCCTAAACTCACCCTAATTACCTTCTACATGTACTGCCTAATAACCGCTGCTATTTTTCTAACCCTTAAAATCACCAAAATTCTTAAACTATCCTCAATAATAACCGCATGAACAAAAATTCCATCACTAAGCGCAATCCTAATACTTTCACTCCTGTCCCTAGCAGGATTACCTCCAATAACAGGATTTTTACCAAAATGACTTATTATTCAAGAACTAACTAAACAAGAAATAACTCCCACAGCAACAATCATTGCCCTCTTATCCCTATTAGGCCTTTTCTTCTACCTCCGCTTAGCCTACTGTGCAACAATTACACTACCCCCAAACTCTACTAATTACATAAAACAATGACAAACTAGCAAACCAGTAAATACCATCACTACAATTCTCACTACCCTGACAATTATACTTCTACCACTCTCCCCTATAATCCTTACAATCCTTTAG
096 ATAAACCCGCAAGCCAAACTAATTTCTACCTTAAGTCTAATTCTAGGAACTACTATCACAATTTCAAGTAACCACTGAACAATAGCATGAACTGGCCTAGAAATCAACACCCTAGCTATCCTACCCTTAATCTCAAAATCTCACCATCCACGAGCTATTGAAGCTGCAACCAAGTACTTTCTAGTCCAAGCAGCAGCATCAACCCTACTCCTATTCTCCAGCACAACCAACGCACTATTCACTGGCCAATGAGACATCACACAACTCACCCACCCCATCTCATGTCTTCTTATGACAACAGCCATCTCAATCAAACTAGGCCTAGTTCCATTCCACTTTTGATTTCCAGAAGTCCTTCAAGGTTCATCGCTAACCACAGGTCTACTCCTAGCTACAGCTATAAAATTTCCCCCCATCACATTATTCTTACTAGTATCTCCCTCCCTCAACCACACCTTACTAACTATCATAGCCATCTCCTCAGCTGCCTTAGGAGGATGAGCAGGCCTAAACCAAACCCAAACTCGTAAAGTTTTAGCCTTCTCATCCATCTCACACTTAGGATGAATAACAATTATTATCATTTATAGCCCTAAACTCACCCTAATTACCTTCTACATGTACTGCCTAATAACCGCTGCTATTTTTCTAACCCTTAAAATCACCAAAATTCTTAAACTATCCTCAATAATAACCGCATGAACAAAAATTCCATCACTAAGCGCAATCCTAATACTTTCACTCCTGTCCCTAGCAGGATTACCTCCAATAACAGGATTTTTACCAAAATGACTTATTATTCAAGAACTAACTAAACAAGAAATAACTCCCACAGCAACAATCATTGCCCTCTTATCCCTATTAGGCCTTTTCTTCTACCTCCGCTTAGCCTACTGTGCAACAATTACACTACCCCCAAACTCTACTAATTACATAAAACAATGACAAACTAGCAAACCAGTAAATACCATCACTACAATTCTCACTACCCTGACAATTATACTTCTACCACTCTCCCCTATAATCCTTACAATCCTTTAG
097 ATAAACCCGCAAGCTAAACTAATTTCTACCTTAAGTCTAATTCTAGGAACTACTATCACAATTTCAAGTAACCACTGAACAATAGCATGAACTGGCCTAGAAATCAACACCCTAGCTATCCTACCCTTAATCTCAAAATCTCACCATCCACGAGCTATTGAAGCTGCAACCAAGTACTTTCTAGTCCAAGCAGCAGCATCAACCCTACTCCTATTCTCCAGCACAACCAACGCACTGTTCACTGGCCAATGAGACATCACACAACTCACTCACCCCATCTCATGTCTTCTTATGACAACAGCCATCTCAATCAAACTAGGCCTAGTTCCATTCCACTTTTGATTTCCAGAAGTCCTTCAAGGTTCATCGCTAACCACAGGTCTACTCCTAGCCACAGCTATAAAATTTCCCCCTATCACATTATTTTTACTAGTATCTCCCTCCCTCAACCACACCTTACTAACTATCATAGCCATCTCCTCAGCTGCCTTAGGAGGGTGAGCAGGCCTAAACCAAACCCAAACTCGTAAAGTTTTAGCCTTCTCATCCATCTCACACTTAGGATGAATAACAATTATTATCATTTATAGCCCTAAACTCACCCTAATTACCTTCTACATGTACTGCCTAATAACCGCTGCTATTTTTCTAACCCTTAAAATCACCAAAACTCTTAAACTATCCTCAATAATAACCGCATGAACAAAAATTCCATCACTAAGCGCAATCCTAATACTTTCACTCCTGTCCCTAGCAGGATTACCTCCAATAACAGGATTTTTACCAAAATGACTTATTATTCAAGAGCTAACTAAACAAGAAATAACTCCCACAGCAACAATCATTGCCCTCTTATCCCTACTAGGCCTTTTCTTCTATCTCCGCTTAGCTTACTGTGCAACAATTACACTACCCCCAAACTCTACTAATTACATAAAACAATGACAAACTAGCAAACCAGTAAATACCATCACTACAATTCTCACTACCCTGACAATTATACTTCTACCACTCTCCCCTATAATCCTTACAATCCTTTAG
098 ATAAACCCACAAGCTAAACTAATCTCTACCTTAAGTCTAATTCTAGGAACCACTATCACAATTACAAGTAGCCACTGAACAATAGCATGAACCGGCCTAGAAATCAACACCCTAGCTATCCTACCCCTGATCTCAAAATCTCACCACCCACGAGCTATTGAAGCTGCAACCAAGTACTTTCTAGTTCAAGCAGCAGCATCAACCCTACTCCTATTTTCTAGCACAACCAACGCACTATTCACTGGTCAATGGGATACCACGCAACTCACCCATCCCATCTCATGTCTTCTTATAACAACAGCAATCTCAATCAAACTAGGTCTAGTTCCATTCCACTTCTGATTTCCAGAAGTCCTCCAAGGTTCCTCACTAACTACAGGTCTACTCCTAGCTACAGCTATAAAATTTCCCCCCATCACATTATTTTTACTAGTATCCCCCTCTCTCAACTACACCTTGCTAACTGCCATAGCCATCTCCTCAGCTGCCTTAGGAGGGTGAGCAGGCCTAAACCAAACCCAAACCCGTAAAGTTTTAGCCTTCTCATCTATCTCCCACTTAGGATGAATAGCAATTATTATCATTTATAACCCTAAGCTCACCCTAATTACCTTCTACATATACTGCCTAATAACCGCTGCTATTTTTCTTACCCTTAAAACCACCAAAATTCTTAAACTATCCTCAATAATAACCGCATGAACAAAAATTCCATCACTAAGCGCAACCCTGATACTCTCACTCCTATCCCTAGCAGGACTACCCCCAATAACAGGATTCTTACCAAAATGACTCATTGTCCAAGAACTAACTAAACAAGAAATAACTCCAACAGCAACAATCATCGCCCTCTTATCCCTATTAGGCCTTTTCTTCTACCTCCGCTTAGCTTACTGTGCAACAATTACACTCCCTCCAAACTCTACTAACTGCATAAAACAATGGCAAACTAACAAACCAGTAAATACCACTACTACAATTCTCACCGCCCTGACAATCACACTTCTACCACTCTCCCCCATAATCCTTACAATCCCTTAG
099 ATAAACCCACAAGCTAAACTAATCTCTACCTTAAGTCTAATTCTAGGAACCACTATCACAATTACAAGTAGCCACTGAACAATAGCATGAACCGGCCTAGAAATCAACACCCTAGCTATCCTACCCCTGATCTCAAAATCTCACCACCCACGAGCTATTGAAGCTGCAACCAAGTACTTTCTAGTTCAAGCAGCAGCATCAACCCTACTCCTATTTTCTAGCACAACCAACGCACTACTCACTGGTCAATGGGATATCACGCAACTCACCCATCCCATCTCATGTCTTCTTATAACAACAGCAATCTCAATCAAACTAGGTCTAGTTCCATTCCACTTCTGATTTCCAGAAGTCCTCCAAGGTTCCTCACTAACTACAGGTCTACTCCTAGCTACAGCTATAAAATTTCCCCCCATCACATTATTTTTACTAGTATCCCCCTCTCTCAACTACACCTTGCTAACTGCCATAGCCATCTCCTCAGCTGCCTTAGGAGGGTGAGCAGGCCTAAACCAAACCCAAACCCGTAAAGTTTTAGCCTTCTCATCTATCTCCCACTTAGGATGAATAGCAATTATTATCATTTATAACCCTAAGCTCACCCTAATTACCTTCTACATATACTGCCTAATAACCGCTGCTATTTTTCTTACCCTTAAAACCACCAAAATTCTTAAACTATCCTCAATAATAACCGCATGAACAAAAATTCCATCACTAAGCGCAACCCTGATACTCTCACTCCTATCCCTAGCAGGACTACCCCCAATAACAGGATTCTTACCAAAATGACTCATTGTCCAAGAACTAACTAAACAAGAAATAACTCCAACAGCAACAATCATCGCCCTCTTATCCCTATTAGGCCTTTTCTTCTACCTCCGCTTAGCTTACTGTGCAACAATTACACTCCCTCCAAACTCTACTAACTGCATAAAACAATGGCAAACTAACAAACCAGTAAATACCACTACTACAATTCTCACCGCCCTGACAATCACACTTCTACCACTCTCCCCCATAATCCTTACAATCCCTTAG
100 ATAAACCCACAAGCTAAACTAATCTCTACCTTAAGTCTAATTCTAGGAACCACTATCACAATTACAAGTAGCCACTGAACAATAGCATGAACCGGCCTAGAAATCAACACCCTAGCTATCCTACCCCTGATCTCAAAATCTCACCACCCACGAGCTATTGAAGCTGCAACCAAGTACTTTCTAGTTCAAGCAGCAGCATCAACCCTACTCCTATTTTCTAGCACAACCAACGCACTATTCACTGGTCAATGGGATATCACGCAACTCACCCATCCCATCTCATGTCTTCTTATAACAACAGCAATCTCAATCAAACTAGGTCTAGTTCCATTCCACTTCTGATTTCCAGAAGTCCTCCAAGGTTCCTCACTAACTACAGGTCTACTCCTAGCTACAGCTATAAAATTTCCCCCCATCACATTATTTTTACTAGTATCCCCCTCTCTCAACTACACCTTGCTAACTGCCATAGCCATCTCCTCAGCTGCCTTAGGAGGGTGAGCAGGCCTAAACCAAACCCAAACCCGTAAAGTTTTAGCCTTCTCATCTATCTCCCACTTAGGATGAATAGCAATTATTATCATTTATAACCCTAAGCTCACCCTAATTACCTTCTACATATACTGCCTAATAACCGCTGCTATTTTTCTTACCCTTAAAACCACCAAAATTCTTAAACTATCCTCAATAATAACCGCATGAACAAAAATTCCATCACTAAGCGCAACCCTGATACTCTCACTCCTATCCCTAGCAGGACTACCCCCAATAACAGGATTCTTACCAAAATGACTCATTGTCCAAGAACTAACTAAACAAGAAATAACTCCAACAGCAACAATCATCGCCCTCTTATCCCTATTAGGCCTTTTCTTCTACCTCCGCTTAGCTTACTGTGCAACAATTACACTCCCTCCAAACTCTACTAACTGCATAAAACAATGGCAAACTAACAAACCAGTAAATACCACTACTACAATTCTCACCGCCCTGACAATCACACTTCTACCACTCTCCCCCATAATCCTTACAATCCCTTAG
101 ATAAACCCACAAGCTAAACTAATCTCTACCTTAAGTCTAATTCTAGGAACCACTATCACAATTACAAGTAGCCACTGAACAATAGCATGAACCGGCCTAGAAATCAACACCCTAGCTATCCTACCCCTGATCTCAAAATCTCACCACCCACGAGCTATTGAAGCTGCAACCAAGTACTTTCTAGTTCAAGCAGCAGCATCAACCCTACTCCTATTTTCTAGCACAACCAACGCACTATTCACTGGTCAATGGGATATCACGCAACTCACCCATCCCATCTCATGTCTTCTTATAACAACAGCAATCTCAATCAAACTAGGTCTAGTTCCATTCCACTTCTGATTTCCAGAAGTCCTCCAAGGTTCCTCACTAACTACAGGTCTACTCCTAGCTACAGCTATAAAATTTCCCCCCATCACATTATTTTTACTAGTATCCCCCTCTCTCAACTACACCTTACTAACTGCCATAGCCATCTCCTCAGCTGCCTTAGGAGGGTGAGCAGGCCTAAACCAAACCCAAACCCGTAAAGTTTTAGCCTTCTCATCTATCTCCCACTTAGGATGAATAGCAATTATTATCATTTATAGCCCTAAGCTTACCCTAATTACCTTCTACATATACTGCCTAATAACCGCTGCTATTTTTCTTACCCTTAAAACCACCAAAATTCTTAAACTATCCTCAATAATAACCGCATGAACAAAAATTCCATCACTAAGCGCAACCCTGATACTCTCACTCCTATCCCTAGCAGGACTACCCCCAATAACAGGATTCTTACCAAAATGACTCATTGTCCAAGAACTAACTAAACAAGAAATAACTCCAACAGCAACAATCATCGCCCTCTTATCCCTATTAGGCCTTTTCTTCTACCTCCGCTTAGCTTACTGTGCAACAATTACACTCCCTCCAAACTCTACCAACTGCATAAAACAATGGCAAACTAACAAACCAGTAAATACCACTACTACAATTCTCACCGCCCTGACAATCACACTTCTACCACTCTCCCCCATAATCCTTACAATCCCTTAG
102 ATAAACCCACAAGCTAAACTAATTTCTACCTTAAGTTTAATTCTAGGAACCACTATCACAATTACAAGTAACCACTGAACAATAGCATGAACTGGCCTAGAAATCAACACCCTAGCTATCCTACCCCTGATCTCAAAATCTCACCACCCACGAGCTATTGAAGCTGCAACCAAGTACTTTCTAGTTCAAGCAGCAGCATCAACCCTACTCCTATTTTCTAGCACAACCAACGCACTATTCACTGGTCAATGGGATATCACGCAACTCACCCATCCCATCTCATGCCTTCTTATAACAACAGCAATCTCAATCAAACTAGGTCTAGTTCCATTCCACTTCTGATTTCCAGAAGTCCTCCAAGGTTCCTCACTAACTACAGGTCTACTCCTAGCTACAGCTATAAAATTTCCCCCCATCACATTATTTTTACTGGTATCTCCCTCCCTCAACTACACCTTACTAACTGTCATAGCCATCTCCTCAACTGCCTTAGGAGGGTGAGCAGGCCTAAACCAAACCCAAACTCGTAAAGTTTTAGCCTTCTCATCCATCTCCCACTTAGGATGAATAACAATTATTATCATTTATAACCCTAAGCTCACCCTAATTACTTTCTACATATACTGCCTAATAACCGCTGCTATTTTTCTTACCCTTAAAACCACCAAAATTCTTAAACTATCCTCAATAATAACCGCATGAACAAAAATTCCATCACTAAGCGCAACCCTAATACTCTCACTCCTATCCCTAGCAGGACTACCCCCAATAACAGGATTCTTACCAAAATGACTCATTGTCCAAGAACTAACTAAACAAGAAATAACTCCAACAGCAACAATCATTGCCCTCTTATCCCTATTAGGCCTTTTTTTCTACCTCCGCTTAGCTTACTGTGCAACAATTACACTCCCTCCAAACTCTACTAACTGCATAAAACAATGACAAACTAACAAACCAGTAAATATCACTACTACAATTCTCACCACCCTAACAATCACACTTCTACCACTCTCCCCCATAATCCTTACAATCCCTTAG
103 ATAAACCCACAAGCTAAACTAATTTCTACCTTAAGTTTAATTCTAGGAACCACTATCACAATTACAAGTAGCCACTGAACAATAGCATGAACTGGCCTAGAAATCAACACCCTAGCTATCCTACCCCTGATCTCAAAATCTCACCACCCACGAGCTATTGAAGCTGCAACCAAGTACTTTCTAGTTCAAGCAGCAGCATCAACCCTACTCCTATTTTCTAGCACAACCAACGCACTATTCACTGGTCAATGGGATATCACGCAACTCACCCATCCCATCTCATGCCTTCTTATAACAACAGCAATCTCAATCAAACTAGGTCTAGTTCCATTCCACTTCTGATTTCCAGAAGTCCTCCAAGGTTCCTCACTAACTACAGGTCTACTCCTAGCTACAGCTATAAAATTTCCCCCCATCACATTATTTTTACTGGTATCTCCCTCCCTCAACTACACCTTACTAACTGCCATAGCCATCTCCTCAACTGCCTTAGGAGGGTGAGCAGGCCTAAACCAAACCCAAACTCGTAAAGTTTTAGCCTTCTCATCCATCTCCCACTTAGGATGAATAACAATTATTATCATTTATAACCCTAAGCTCACCCTAATTACTTTCTACATATACTGCCTAATAACCGCTGCTATTTTTCTTACCCTTAAAACCACCAAAATTCTTAAACTATCCTCAATAATAACCACATGAACAAAAATTCCATCACTAAGCGCAACCCTAATACTCTCACTCCTATCCCTAGCAGGACTACCCCCAATAACAGGATTCTTACCAAAATGACTCATTGTCCAAGAACTAACTAAACAAGAAATAACTCCAACAGCAACAATCATTGCCCTCTTATCCCTATTAGGCCTTTTTTTCTACCTCCGCTTAGCTTACTGTGCAACAATTACACTCCCTCCAAACTCTACTAACTGCATAAAACAATGACAAACTAACAAACCAGTAAATATCACTACTACAATTCTCACCGCCCTAACAATCACACTTCTACCACTCTCCCCCATAATCCTTACAATCCCTTAG
104 ATAAACCCACAAGCTAAACTAATTTCTACCTTAAGTTTAATTCTAGGAACCACTATCACAATTACAAGTAGCCACTGAACAATAGCATGAACTGGCCTAGAAATCAACACCCTAGCTATCCTACCCCTGATCTCAAAATCTCACCACCCACGAGCTATTGAAGCTGCAACCAAGTACTTTCTAGTTCAAGCAGCAGCATCAACCCTACTCCTATTTTCTAGCACAACCAACGCACTATTCACTGGTCAATGGGATATCACGCAACTCACCCATCCCATCTCATGCCTTCTTATAACAACAGCAATCTCAATCAAACTAGGTCTAGTTCCATTCCACTTCTGATTTCCAGAAGTCCTCCAAGGTTCCTCACTAACTACAGGTCTACTCCTAGCTACAGCTATAAAATTTCCCCCCATCACATTATTTTTACTGGTATCTCCCTCCCTCAACTACACCTTACTAACTGCCATAGCCATCTCCTCAACTGCCTTAGGAGGGTGAGCAGGCCTAAACCAAACCCAAACTCGTAAAGTTTTAGCCTTCTCATCCATCTCCCACTTAGGATGAATAACAATTATTATCATTTATAACCCTAAGCTCACCCTAATTACTTTCTACATATACTGCCTAATAACCGCTGCTATTTTTCTTACCCTTAAAACCACCAAAATTCTTAAACTATCCTCAATAATAACCGCATGAACAAAAATTCCATCACTAAGCGCAACCCTAATACTCTCACTCCTATCCCTAGCAGGACTACCCCCAATAACAGGATTCTTACCAAAATGACTCATTGTCCAAGAACTAACTAAACAAGAAATAACTCCAACAGCAACAATCATTGCCCTCTTATCCCTATTAGGCCTTTTTTTCTACCTCCGCTTAGCTTACTGTGCAACAATTACACTCCCTCCAAACTCTACTAACTGCATAAAACAATGACAAACTAACAAACCAGTAAATATCACTACTACAATTCTCACCGCCCTAACAATCACACTTCTACCACTCTCCCCCATAATCCTTACAATCCCTTAG
105 ATAAACCCACAAGCTAAACTAATTTCTACCTTAAGTTTAATTCTAGGAACCACTATCACAATTACAAGTAGCCACTGAACAATAGCATGAACTGGCCTAGAAATCAACACCCTAGCTATCCTACCCCTGATCTCAAAATCTCACCACCCACGAGCTATTGAAGCTGCAACCAAGTACTTTCTAGTTCAAGCAGCAGCATCAACCCTACTCCTATTTTCTAGCACAACCAACGCACTATTCACTGGTCAATGGGATATCACGCAACTCACCCATCCCATCTCATGCCTTCTTATAACAACAGCAATCTCAATCAAACTAGGTCTAGTTCCATTCCACTTCTGATTTCCAGAAGTCCTCCAAGGTTCCTCACTAACTACAGGTCTACTCCTAGCTACAGCTATAAAATTTCCCCCCATCACATTATTTTTACTGGTATCTCCCTCCCTCAACTACACCTTACTAACTGCCATAGCCATCTCCTCAACTGCCTTAGGAGGGTGAGCAGGCCTAAACCAAACCCAAACTCGTAAAGTTTTAGCCTTCTCATCCATCTCCCACTTAGGATGAATAACAATTATTATCATTTATAACCCTAAGCTCACCCTAATTACTTTCTACATATACTGCCTAATAACCGCTGCTATTTTTCTTACCCTTAAAACCACCAAAATTCTTAAACTATCCTCAATAATAACCGCATGAACAAAAATTCCATCACTAAGCGCAACCCTAATACTCTCACTCCTATCCCTAGCAGGACTACCCCCAATAACAGGATTCTTACCAAAATGACTCATTGTCCAAGAACTAACTAAACAAGAAATAACTCCAACAGCAACAATCATTGCCCTCTTATCCCTATTAGGCCTTTTTTTCTACCTCCGCTTAGCTTACTGTGCAACAATTACACTCCCTCCAAACTCTACTAACTGCATAAAACAATGACAAACTAACAAACCAGTAAATATCACTACTACAATTCTCACCGCCCTAACAATCACACTTCTACCACTCTCCCCCATAATCCTTACAATCCCTTAG
106 ATAAACCCACAAGCTAAACTAATTTCTACCTTAAGTTTAATTCTAGGAACCACTATCACAATTACAAGTAGCCACTGAACAATAGCATGAACTGGCCTAGAAATCAACACCCTAGCTATCCTACCCCTGATCTCAAAATCTCACCACCCACGAGCTATTGAAGCTGCAACCAAGTACTTTCTAGTTCAAGCAGCAGCATCAACCCTACTCCTATTTTCTAGCACAACCAACGCACTATTCACTGGTCAATGGGATATCACGCAACTCACCCATCCCATCTCATGCCTTCTTATAACAACAGCAATCTCAATCAAACTAGGTCTAGTTCCATTCCACTTCTGATTTCCAGAAGTCCTCCAAGGTTCCTCACTAACTACAGGTCTACTCCTAGCTACAGCTATAAAATTTCCCCCCATCACATTATTTTTACTGGTATCTCCCTCCCTCAACTACACCTTACTAACTGCCATAGCCATCTCCTCAACTGCCTTAGGAGGGTGAGCAGGCCTAAACCAAACCCAAACTCGCAAAGTTTTAGCCTTCTCATCCATCTCCCACTTAGGATGAATAACAATTATTATCATTTATAACCCTAAGCTCACCCTAATTACTTTCTACATATACTGCCTAATAACCGCTGCTATTTTTCTTACCCTTAAAACCACCAAAATTCTTAAACTATCCTCAATAATAACCGCATGAACAAAAATTCCATCACTAAGCGCAACCCTAATACTCTCACTCCTATCCCTAGCAGGACTACCCCCAATAACAGGATTCTTACCAAAATGACTCATTGTCCAAGAACTAACTAAACAAGAAATAACTCCAACAGCAACAATCATTGCCCTCTTATCCCTATTAGGCCTTTTTTTCTACCTCCGCTTAGCTTACTGTGCAACAATTACACTCCCTCCAAACTCTACTAACTGCATAAAACAATGACAAACTAACAAACCAGTAAATATCACTACTACAATTCTCACCGCCCTAACAATCACACTTCTACCACTCTCCCCCATAATCCTTACAATCCCTTAG
107 ATAAACCCACAAGCTAAACTAATTTCTACCTTAAGTTTAATTCTAGGAACCACTATCACAATTACAAGTAGCCACTGAACAATAGCATGAACTGGCCTAGAAATCAACACCCTAGCTATCCTACCCCTGATCTCAAAATCTCACCACCCACGAGCTATTGAAGCTGCAACCAAGTACTTTCTAGTTCAAGCAGCAGCATCAACCCTACTCCTATTTTCTAGCACAACCAACGCACTATTCACTGGTCAATGGGATATCACGCAACTCACCCATCCCATCTCATGCCTTCTTATAACAACAGCAATCTCAATCAAACTAGGTCTAGTTCCATTCCACTTCTGATTTCCAGAAGTCCTCCAAGGTTCCTCACTAACTACAGGTCTACTCCTAGCTACAGCTATAAAATTTCCCCCCATCACATTATTTTTACTGGTATCTCCCTCCCTCAACTACACCTTACTAACTGCCATAGCCATCTCCTCAACTGCCTTAGGAGGGTGAGCAGGCCTAAACCAAACCCAAACTCGCAAAGTTTTAGCCTTCTCATCCATCTCCCACTTAGGATGAATAACAATTATTATCATTTATAACCCTAAGCTCACCCTAATTACTTTCTACATATACTGCCTAATAACCGCTGCTATTTTTCTTACCCTTAAAACCACCAAAATTCTTAAACTATCCTCAATAATAACCGCATGAACAAAAATTCCATCACTAAGCGCAACCCTAATACTCTCACTCCTATCCCTAGCAGGACTACCCCCAATAACAGGATTCTTACCAAAATGACTCATTGTCCAAGAACTAACTAAACAAGAAATAACTCCAACAGCAACAATCATTGCCCTCTTATCCCTATTAGGCCTTTTTTTCTACCTCCGCTTAGCTTACTGTGCAACAATTACACTCCCTCCAAACTCTACTAACTGCATAAAACAATGACAAACTAACAAACCAGTAAATATCACTACTACAATTCTCACCGCCCTAACAATCACACTTCTACCACTCTCCCCCATAATCCTTACAATCCCTTAG
	;
End;
