# Supplementary material for: A latitudinal phylogeographic diversity gradient in birds
Source: PLoS Biol. 2017 Apr 13;15(4):e2001073. doi: 10.1371/journal.pbio.2001073 (PMC5390966; doi:10.1371/journal.pbio.2001073)
Supplement: S1 Data — (ZIP) [file pbio.2001073.s015.zip › S1_Data/Psaltriparus-minimus.nex~]

#NEXUS
BEGIN DATA;
	DIMENSIONS NTAX=257 NCHAR=1041;
	FORMAT DATATYPE = DNA GAP = - MISSING = ?;
	MATRIX
	AY136588 ATGAACCCCCAAGCAAAACTAATTTTTGCCACCAGCCTGATTCTAGGTACAAGCATCACAATCTCAAGTAACCACTGAATCATAGCCTGGGCCGGCCTTGAAATCAACACCCTAGCTATCCTGCCCTTGATCGCCCAATCACATCACCCACGGGCTATTGAAGCTGCAACTAAATACTTCTTAACTCAAGCAGCCGCATCCGCTTTAATACTGTTCTCCAGCATAACTAATGCATGATACACTGGGCAATGAGACATCACCCAGTTCACACACCCAACCTCTTGCCTGATCCTGACTTCTGCTATTGCAATAAAACTAGGATTAGTCCCATTCCACTTCTGATTCCCAGAAGTTCTCCAAGGCTCCCCCCTCACTACAGGCCTACTCTTA…
	gms1584 ATGAACCCCCAAGCAAAACTAATTTTCACTGTCAGCCTAGTCTTAGGCACAACGATTACAATTTCAAGTAACCACTGAATTATAGCCTGGGCCGGCCTCGAAATCAACACCCTAGCTATCTTGCCCTTGATTGCCAAATCCCACCACCCGCGAGCTATCGAAGCTGCAACCAAGTACTTTCTAACCCAAGCGGCTGCCTCCGCCCTAATGCTATTCTCCAGTATAACCAATGCATGACACACCGGACAATGGGACATCGCTCAACTCACACACCCAGCTTCATGCTTGATCCTTACCTCCGCTATCGCAATAAAACTAGGCTTAGTTCCATTCCATTTTTGATTCCCAGAAGTATTACAAGGCTCTCCACTCATTACAGGCCTCCTGCTTT…
	jk04805 ATGAACCCCCAAGCAAAACTAATTTTCACTGTCAGCCTAGTCTTAGGCACAACGATTACAATTTCAAGTAACCACTGAATTATAGCCTGGGCCGGCCTCGAAATCAACACCCTAGCTATCTTGCCCTTGATTGCCAAATCCCACCACCCGCGAGCTATCGAAGCTGCAACCAAGTACTTTCTAACCCAAGCGGCTGCCTCCGCCCTAATGCTATTCTCCAGTATAACCAATGCATGACACACCGGACAATGGGACATCGCTCAACTCACACACCCAGCTTCATGCTTGATCCTTACCTCCGCTATCGCAATAAAACTAGGCTTAGTTCCATTCCATTTTTGATTCCCAGAAGTATTACAAGGCTCTCCACTCATTACAGGCCTCCTGCTTT…
	jk04808 ATGAACCCCCAAGCAAAACTAATTTTCACTGTCAGCCTAGTCTTAGGCACAACGATTACAATTTCAAGTAACCACTGAATTATAGCCTGGGCCGGCCTCGAAATCAACACCCTAGCTATCTTGCCCTTGATTGCCAAATCCCACCACCCGCGAGCTATCGAAGCTGCAACCAAGTACTTTCTAACCCAAGCGGCTGCCTCCGCCCTAATGCTATTCTCCAGTATAACCAATGCATGACACACCGGACAATGGGACATCGCTCAACTCACACACCCAGCTTCATGCTTGATCCTTACCTCCGCTATCGCAATAAAACTAGGCTTAGTTCCATTCCATTTTTGATTCCCAGAAGTATTACAAGGCTCTCCACTCATTACAGGCCTCCTGCTTT…
	jk05017 ATGAACCCCCAAGCAAAACTAATTTTCACTGTCAGCCTAGTCTTAGGCACAACGATTACAATTTCAAGTAACCACTGAATTATAGCCTGGGCCGGCCTCGAAATCAACACCCTAGCTATCTTGCCCTTGATTGCCAAATCCCACCACCCGCGAGCTATCGAAGCTGCAACCAAGTACTTTCTAACCCAAGCGGCTGCCTCCGCCCTAATGCTATTCTCCAGTATAACCAATGCATGACACACCGGACAATGGGACATCGCTCAACTCACACACCCAGCTTCATGCTTGATCCTTACCTCCGCTATCGCAATAAAACTAGGCTTAGTTCCATTCCATTTTTGATTCCCAGAAGTATTACAAGGCTCTCCACTCATTACAGGCCTCCTGCTTT…
	jk05018 ATGAACCCCCAAGCAAAACTAATTTTCACTGTCAGCCTAGTCTTAGGCACAACGATTACAATTTCAAGTAACCACTGAATTATAGCCTGGGCCGGCCTCGAAATCAACACCCTAGCTATCTTGCCCTTGATTGCCAAATCCCACCACCCGCGAGCTATCGAAGCTGCAACCAAGTACTTTCTAACCCAAGCGGCTGCCTCCGCCCTAATGCTATTCTCCAGTATAACCAATGCATGACACACCGGACAATGGGACATCGCTCAACTCACACACCCAGCTTCATGCTTGATCCTTACCTCCGCTATCGCAATAAAACTAGGCTTAGTTCCATTCCATTTTTGATTCCCAGAAGTATTACAAGGCTCTCCACTCATTACAGGCCTCCTGCTTT…
	JK09_024 ATGAACCCCCAAGCAAAACTAATTTTCACTGTCAGCCTAGTCTTAGGCACAACGATTACAATTTCAAGTAACCACTGAATTATAGCCTGGGCCGGCCTCGAAATCAACACCCTAGCTATCTTGCCCTTGATTGCCAAATCCCACCACCCGCGAGCTATCGAAGCTGCAACCAAGTACTTTCTAACCCAAGCGGCTGCCTCCGCCCTAATGCTATTCTCCAGTATAACCAATGCATGACACACCGGACAATGGGACATCGCTCAACTCACACACCCAGCTTCATGCTTGATCCTTACCTCCGCTATCGCAATAAAACTAGGCTTAGTTCCATTCCATTTTTGATTCCCAGAAGTATTACAAGGCTCTCCACTCATTACAGGCCTCCTGCTT…
	JK09025 ATGAACCCCCAAGCAAAACTAATTTTCACTGTCAGCCTAGTCTTAGGCACAACGATTACAATTTCAAGTAACCACTGAATTATAGCCTGGGCCGGCCTCGAAATCAACACCCTAGCTATCTTGCCCTTGATTGCCAAATCCCACCACCCGCGAGCTATCGAAGCTGCAACCAAGTACTTTCTAACCCAAGCGGCTGCCTCCGCCCTAATGCTATTCTCCAGTATAACCAATGCATGACACACCGGACAATGGGACATCGCTCAACTCACACACCCAGCTTCATGCTTGATCCTTACCTCCGCTATCGCAATAAAACTAGGCTTAGTTCCATTCCATTTTTGATTCCCAGAAGTATTACAAGGCTCTCCACTCATTACAGGCCTCCTGCTTT…
	JK09026 ATGAACCCCCAAGCAAAACTAATTTTCACTGTCAGCCTAGTCTTAGGCACAACGATTACAATTTCAAGTAACCACTGAATTATAGCCTGGGCCGGCCTCGAAATCAACACCCTAGCTATCTTGCCCTTGATTGCCAAATCCCACCACCCGCGAGCTATCGAAGCTGCAACCAAGTACTTTCTAACCCAAGCGGCTGCCTCCGCCCTAATGCTATTCTCCAGTATAACCAATGCATGACACACCGGACAATGGGACATCGCTCAACTCACACACCCAGCTTCATGCTTGATCCTTACCTCCGCTATCGCAATAAAACTAGGCTTAGTTCCATTCCATTTTTGATTCCCAGAAGTATTACAAGGCTCTCCACTCATTACAGGCCTCCTGCTTT…
	JK07452 ATGAACCCCCAAGCAAAACTAATTTTCACTGTCAGCCTAGTCTTAGGCACAACGATTACAATTTCAAGTAACCACTGAATTATAGCCTGGGCCGGCCTCGAAATCAACACCCTAGCTATCTTGCCCTTGATTGCCAAATCCCACCACCCGCGAGCTATCGAAGCTGCAACCAAGTACTTTCTAACCCAAGCGGCTGCCTCCGCCCTAATGCTATTCTCCAGTATAACCAATGCATGACACACCGGACAATGGGACATCGCTCAACTCACACACCCAGCTTCATGCTTGATCCTTACCTCCGCTATCGCAATAAAACTAGGCTTAGTTCCATTCCATTTTTGATTCCCAGAAGTATTACAAGGCTCTCCACTCATTACAGGCCTCCTGCTTT…
	dhb2703 ATGAACCCCCAAGCAAAACTAATTTTCACTGTCAGCCTAGTCTTAGGCACAACGATTACAATTTCAAGTAACCACTGAATTATAGCCTGGGCCGGCCTCGAAATCAACACCCTAGCTATCTTGCCCTTGATTGCCAAATCCCACCACCCGCGAGCTATCGAAGCTGCAACCAAGTACTTTCTAACCCAAGCGGCTGCCTCCGCCCTAATGCTATTCTCCAGTATAACCAATGCATGACACACCGGACAATGGGACATCGCTCAACTCACACACCCAGCTTCATGCTTGATCCTTACCTCCGCTATCGCAATAAAACTAGGCTTAGTTCCATTCCATTTTTGATTCCCAGAAGTATTACAAGGCTCTCCACTCATTACAGGCCTCCTGCTTT…
	JK09508 ATGAACCCCCAAGCAAAACTAATTTTCACTGTCAGCCTAGTCTTAGGCACAACGATTACAATTTCAAGTAACCACTGAATTATAGCCTGGGCCGGCCTCGAAATCAACACCCTAGCTATCTTGCCCTTGATTGCCAAATCCCACCACCCGCGAGCTATCGAAGCTGCAACCAAGTACTTTCTAACCCAAGCGGCTGCCTCCGCCCTAATGCTATTCTCCAGTATAACCAATGCATGACACACCGGACAATGGGACATCGCTCAACTCACACACCCAGCTTCATGCTTGATCCTTACCTCCGCTATCGCAATAAAACTAGGCTTAGTTCCATTCCATTTTTGATTCCCAGAAGTATTACAAGGCTCTCCACTCATTACAGGCCTCCTGCTTT…
	JK09512 ATGAACCCCCAAGCAAAACTAATTTTCACTGTCAGCCTAGTCTTAGGCACAACGATTACAATTTCAAGTAACCACTGAATTATAGCCTGGGCCGGCCTCGAAATCAACACCCTAGCTATCTTGCCCTTGATTGCCAAATCCCACCACCCGCGAGCTATCGAAGCTGCAACCAAGTACTTTCTAACCCAAGCGGCTGCCTCCGCCCTAATGCTATTCTCCAGTATAACCAATGCATGACACACCGGACAATGGGACATCGCTCAACTCACACACCCAGCTTCATGCTTGATCCTTACCTCCGCTATCGCAATAAAACTAGGCTTAGTTCCATTCCATTTTTGATTCCCAGAAGTATTACAAGGCTCTCCACTCATTACAGGCCTCCTGCTTT…
	JK09513 ATGAACCCCCAAGCAAAACTAATTTTCACTGTCAGCCTAGTCTTAGGCACAACGATTACAATTTCAAGTAACCACTGAATTATAGCCTGGGCCGGCCTCGAAATCAACACCCTAGCTATCTTGCCCTTGATTGCCAAATCCCACCACCCGCGAGCTATCGAAGCTGCAACCAAGTACTTTCTAACCCAAGCGGCTGCCTCCGCCCTAATGCTATTCTCCAGTATAACCAATGCATGACACACCGGACAATGGGACATCGCTCAACTCACACACCCAGCTTCATGCTTGATCCTTACCTCCGCTATCGCAATAAAACTAGGCTTAGTTCCATTCCATTTTTGATTCCCAGAAGTATTACAAGGCTCTCCACTCATTACAGGCCTCCTGCTTT…
	JK09515 ATGAACCCCCAAGCAAAACTAATTTTCACTGTCAGCCTAGTCTTAGGCACAACGATTACAATTTCAAGTAACCACTGAATTATAGCCTGGGCCGGCCTCGAAATCAACACCCTAGCTATCTTGCCCTTGATTGCCAAATCCCACCACCCGCGAGCTATCGAAGCTGCAACCAAGTACTTTCTAACCCAAGCGGCTGCCTCCGCCCTAATGCTATTCTCCAGTATAACCAATGCATGACACACCGGACAATGGGACATCGCTCAACTCACACACCCAGCTTCATGCTTGATCCTTACCTCCGCTATCGCAATAAAACTAGGCTTAGTTCCATTCCATTTTTGATTCCCAGAAGTATTACAAGGCTCTCCACTCATTACAGGCCTCCTGCTTT…
	JK09_047 ATGAACCCCCAAGCAAAACTAATTTTCACTGTCAGCCTAGTCTTAGGCACAACGATTACAATTTCAAGTAACCACTGAATTATAGCCTGGGCCGGCCTCGAAATCAACACCCTAGCTATCTTGCCCTTGATTGCCAAATCCCACCACCCGCGAGCTATCGAAGCTGCAACCAAGTACTTTCTAACCCAAGCGGCTGCCTCCGCCCTAATGCTATTCTCCAGTATAACCAATGCATGACACACCGGACAATGGGACATCGCTCAACTCACACACCCAGCTTCATGCTTGATCCTTACCTCCGCTATCGCAATAAAACTAGGCTTAGTTCCATTCCATTTTTGATTCCCAGAAGTATTACAAGGCTCTCCACTCATTACAGGCCTCCTGCTT…
	JK09_049 ATGAACCCCCAAGCAAAACTAATTTTCACTGTCAGCCTAGTCTTAGGCACAACGATTACAATTTCAAGTAACCACTGAATTATAGCCTGGGCCGGCCTCGAAATCAACACCCTAGCTATCTTGCCCTTGATTGCCAAATCCCACCACCCGCGAGCTATCGAAGCTGCAACCAAGTACTTTCTAACCCAAGCGGCTGCCTCCGCCCTAATGCTATTCTCCAGTATAACCAATGCATGACACACCGGACAATGGGACATCGCTCAACTCACACACCCAGCTTCATGCTTGATCCTTACCTCCGCTATCGCAATAAAACTAGGCTTAGTTCCATTCCATTTTTGATTCCCAGAAGTATTACAAGGCTCTCCACTCATTACAGGCCTCCTGCTT…
	JK09_051 ATGAACCCCCAAGCAAAACTAATTTTCACTGTCAGCCTAGTCTTAGGCACAACGATTACAATTTCAAGTAACCACTGAATTATAGCCTGGGCCGGCCTCGAAATCAACACCCTAGCTATCTTGCCCTTGATTGCCAAATCCCACCACCCGCGAGCTATCGAAGCTGCAACCAAGTACTTTCTAACCCAAGCGGCTGCCTCCGCCCTAATGCTATTCTCCAGTATAACCAATGCATGACACACCGGACAATGGGACATCGCTCAACTCACACACCCAGCTTCATGCTTGATCCTTACCTCCGCTATCGCAATAAAACTAGGCTTAGTTCCATTCCATTTTTGATTCCCAGAAGTATTACAAGGCTCTCCACTCATTACAGGCCTCCTGCTT…
	JK09_052 ATGAACCCCCAAGCAAAACTAATTTTCACTGTCAGCCTAGTCTTAGGCACAACGATTACAATTTCAAGTAACCACTGAATTATAGCCTGGGCCGGCCTCGAAATCAACACCCTAGCTATCTTGCCCTTGATTGCCAAATCCCACCACCCGCGAGCTATCGAAGCTGCAACCAAGTACTTTCTAACCCAAGCGGCTGCCTCCGCCCTAATGCTATTCTCCAGTATAACCAATGCATGACACACCGGACAATGGGACATCGCTCAACTCACACACCCAGCTTCATGCTTGATCCTTACCTCCGCTATCGCAATAAAACTAGGCTTAGTTCCATTCCATTTTTGATTCCCAGAAGTATTACAAGGCTCTCCACTCATTACAGGCCTCCTGCTT…
	JK09_053 ATGAACCCCCAAGCAAAACTAATTTTCACTGTCAGCCTAGTCTTAGGCACAACGATTACAATTTCAAGTAACCACTGAATTATAGCCTGGGCCGGCCTCGAAATCAACACCCTAGCTATCTTGCCCTTGATTGCCAAATCCCACCACCCGCGAGCTATCGAAGCTGCAACCAAGTACTTTCTAACCCAAGCGGCTGCCTCCGCCCTAATGCTATTCTCCAGTATAACCAATGCATGACACACCGGACAATGGGACATCGCTCAACTCACACACCCAGCTTCATGCTTGATCCTTACCTCCGCTATCGCAATAAAACTAGGCTTAGTTCCATTCCATTTTTGATTCCCAGAAGTATTACAAGGCTCTCCACTCATTACAGGCCTCCTGCTT…
	JK09_50 ATGAACCCCCAAGCAAAACTAATTTTCACTGTCAGCCTAGTCTTAGGCACAACGATTACAATTTCAAGTAACCACTGAATTATAGCCTGGGCCGGCCTCGAAATCAACACCCTAGCTATCTTGCCCTTGATTGCCAAATCCCACCACCCGCGAGCTATCGAAGCTGCAACCAAGTACTTTCTAACCCAAGCGGCTGCCTCCGCCCTAATGCTATTCTCCAGTATAACCAATGCATGACACACCGGACAATGGGACATCGCTCAACTCACACACCCAGCTTCATGCTTGATCCTTACCTCCGCTATCGCAATAAAACTAGGCTTAGTTCCATTCCATTTTTGATTCCCAGAAGTATTACAAGGCTCTCCACTCATTACAGGCCTCCTGCTTT…
	JK09_048 ATGAACCCCCAAGCAAAACTAATTTTCACTGTCAGCCTAGTCTTAGGCACAACGATTACAATTTCAAGTAACCACTGAATTATAGCCTGGGCCGGCCTCGAAATCAACACCCTAGCTATCTTGCCCTTGATTGCCAAATCCCACCACCCGCGAGCTATCGAAGCTGCAACCAAGTACTTTCTAACCCAAGCGGCTGCCTCCGCCCTAATGCTATTCTCCAGTATAACCAATGCATGACACACCGGACAATGGGACATCGCTCAACTCACACACCCAGCTTCATGCTTGATCCTTACCTCCGCTATCGCAATAAAACTAGGCTTAGTTCCATTCCATTTTTGATTCCCAGAAGTATTACAAGGCTCTCCACTCATTACAGGCCTCCTGCTT…
	JK09_054 ATGAACCCCCAAGCAAAACTAATTTTCACTGTCAGCCTAGTCTTAGGCACAACGATTACAATTTCAAGTAACCACTGAATTATAGCCTGGGCCGGCCTCGAAATCAACACCCTAGCTATCTTGCCCTTGATTGCCAAATCCCACCACCCGCGAGCTATCGAAGCTGCAACCAAGTACTTTCTAACCCAAGCGGCTGCCTCCGCCCTAATGCTATTCTCCAGTATAACCAATGCATGACACACCGGACAATGGGACATCGCTCAACTCACACACCCAGCTTCATGCTTGATCCTTACCTCCGCTATCGCAATAAAACTAGGCTTAGTTCCATTCCATTTTTGATTCCCAGAAGTATTACAAGGCTCTCCACTCATTACAGGCCTCCTGCTT…
	JK09_055 ATGAACCCCCAAGCAAAACTAATTTTCACTGTCAGCCTAGTCTTAGGCACAACGATTACAATTTCAAGTAACCACTGAATTATAGCCTGGGCCGGCCTCGAAATCAACACCCTAGCTATCCTGCCCTTGATTGCCAAATCCCACCACCCGCGAGCTATCGAAGCTGCAACCAAGTACTTTCTAACCCAAGCGGCTGCCTCCGCCCTAATGCTATTCTCCAGTATAACCAATGCATGACACACCGGACAATGGGACATCGCTCAACTCACACACCCAGCTTCATGCTTGATCCTTACCTCCGCTATCGCAATAAAACTAGGCTTAGTTCCATTCCATTTTTGATTCCCAGAAGTATTACAAGGCTCTCCACTCATTACAGGCCTCCTGCTT…
	bts06271 ATGAACCCCCAAGCAAAACTAATTTTCACTGTCAGCCTAATCTTAGGCACAACGATTACAATTTCAAGTAACCACTGAATTATAGCCTGGGCCGGCCTCGAAATCAACACCCTAGCTATCCTACCCCTAATTGCCAAATCCCACCACCCGCGAGCTATCGAAGCTGCAACCAAGTACTTTCTAACCCAAGCGGCTGCCTCCGCCCTAATACTATTCTCCAGTATGACCAATGCATGGCACACTGGACAATGGGACATCGCTCAGCTCACACACCCAGCTTCCTGCCTAATCCTTACCTCCGCCATCGCAATAAAACTAGGCTTAGTCCCATTCCATTTTTGATTCCCAGAAGTACTACAAGGCTCTCCACTCATTACAGGCCTCCTGCTA…
	bts06249 ATGAACCCCCAAGCAAAACTAATTTTCACTGTCAGCCTAATCTTAGGCACAACGATTACAATTTCAAGTAACCACTGAATTATAGCCTGGGCCGGCCTCGAAATCAACACCCTAGCTATCCTACCCCTAATTGCCAAATCCCACCACCCGCGAGCTATCGAAGCTGCAACCAAGTACTTTCTAACCCAAGCGGCTGCCTCCGCCCTAATACTATTCTCCAGTATGACCAATGCATGGCACACTGGACAATGGGACATCGCTCAGCTCACACACCCAGCTTCCTGCCTAATCCTTACCTCCGCCATCGCAATAAAACTAGGCTTAGTCCCATTCCATTTTTGATTCCCAGAAGTACTACAAGGCTCTCCACTCATTACAGGCCTCCTGCTA…
	bts06267 ATGAACCCCCAAGCAAAACTAATTTTCACTGTCAGCCTAATCCTAGGCACAACGATTACAATTTCAAGTAACCACTGAATTATAGCCTGGGCCGGCCTCGAAATCAACACCCTAGCTATCCTACCCCTAATTGCCAAATCCCACCACCCGCGAGCTATCGAAGCTGCAACCAAGTACTTTCTAACCCAAGCGGCTGCCTCCGCCCTAATACTATTCTCCAGTATGACCAATGCATGGCACACTGGACAATGGGACATCGCTCAGCTCACACACCCAGCTTCCTGCCTAATCCTTACCTCCGCCATCGCAATAAAACTAGGCTTAGTCCCATTCCATTTTTGATTCCCAGAAGTACTACAAGGCTCTCCACTCATTACAGGCCTCCTGCTA…
	bts06268 ATGAACCCCCAAGCAAAACTAATTTTCACTGTCAGCCTAATCTTAGGCACAACGATTACAATTTCAAGTAACCACTGAATTATAGCCTGGGCCGGCCTCGAAATCAACACCCTAGCTATCCTACCCCTAATTGCCAAATCCCACCACCCGCGAGCTATCGAAGCTGCAACCAAGTACTTTCTAACCCAAGCGGCTGCCTCCGCCCTAATACTATTCTCCAGTATGACCAATGCATGGCACACTGGACAATGGGACATCGCTCAGCTCACACACCCAGCTTCCTGCCTAATCCTTACCTCCGCCATCGCAATAAAACTAGGCTTAGTCCCATTCCATTTTTGATTCCCAGAAGTACTACAAGGCTCTCCACTCATTACAGGCCTCCTGCTA…
	JK03439 ATGAACCCCCAAGCAAAACTAATTTTCACTGTCAGCCTAATCTTAGGCACAACGATTACAATTTCAAGTAACCACTGAATTATAGCCTGGGCCGGCCTCGAAATCAACACCCTAGCTATCCTACCCCTAATTGCCAAATCCCACCACCCGCGAGCTATCGAAGCTGCAACCAAGTACTTTCTAACCCAAGCGGCTGCCTCCGCCCTAATACTATTCTCCAGTATGACCAATGCATGGCACACCGGACAATGGGACATCGCTCAGCTCACACACCCAGCCTCCTGCCTAATCCTTACCTCCGCCATCGCAATAAAACTAGGCTTAGTCCCATTCCATTTTTGATTCCCAGAAGTACTACAAGGCTCTCCACTCATTACAGGCCTCCTGCTAT…
	JK03440 ATGAACCCCCAAGCAAAACTAATTTTCACTGTCAGCCTAATCTTAGGCACAACGATTACAATTTCAAGTAACCACTGAATTATAGCCTGGGCCGGCCTCGAAATCAACACCCTAGCTATCCTACCCCTAATTGCCAAATCCCACCACCCGCGAGCTATCGAAGCTGCAACCAAGTACTTTCTAACCCAAGCAGCTGCCTCCGCCCTAATACTATTCTCCAGTATGACCAATGCATGGCACACTGGACAATGGGACATCGCTCAGCTCACACACCCGGCTTCCTGCCTAATCCTTACCTCCGCCATCGCAATAAAACTAGGCTTAGTCCCATTCCATTTTTGATTCCCAGAAGTACTACAAGGCTCTCCACTCATTACAGGCCTCCTGCTAT…
	JK03441 ATGAACCCCCAAGCAAAACTAATTTTCACTGTCAGCCTAATCTTAGGCACAACGATTACAATTTCAAGTAACCACTGAATTATAGCCTGGGCCGGCCTCGAAATCAACACCCTAGCTATCCTACCCCTAATTGCCAAATCCCACCACCCGCGAGCTATCGAAGCTGCAACCAAGTACTTTCTAACCCAAGCGGCTGCCTCCGCCCTAATACTATTCTCCAGTATGACCAATGCATGGCACACTGGACAATGGGACATCGCTCAGCTCACACACCCAGCTTCCTGCCTAATCCTTACCTCCGCCATCGCAATAAAACTAGGCTTAGTCCCATTCCATTTTTGATTCCCAGAAGTACTACAAGGCTCTCCACTCATTACAGGCCTCCTGCTAT…
	JK06735 ATGAACCCCCAAGCAAAACTAATTTTCACTGTCAGCCTAATCTTAGGCACAACGATTACAATTTCAAGTAACCACTGAATTATAGCCTGGGCCGGCCTCGAAATCAACACCCTAGCTATCCTACCCCTAATTGCCAAATCCCACCACCCGCGAGCTATCGAAGCTGCAACCAAGTACTTTCTAACCCAAGCGGCTGCCTCCGCCCTAATACTATTCTCCAGTATGACCAATGCATGGCACACTGGACAATGGGACATCGCTCAGCTCACACACCCAGCTTCCTGCCTAATCCTTACCTCCGCCATCGCAATAAAACTAGGCTTAGTCCCATTCCATTTTTGATTCCCAGAAGTACTACAAGGCTCTCCACTCATTACAGGCCTCCTGCTAT…
	jk06843 ATGAACCCCCAAGCAAAACTAATTTTCACTGTCAGCCTAATCTTAGGCACAACGATTACAATTTCAAGTAACCACTGAATTATAGCCTGGGCCGGCCTCGAAATCAACACCCTAGCTATCCTACCCCTAATTGCCAAATCCCACCACCCGCGAGCTATCGAAGCTGCAACCAAGTACTTTCTAACCCAAGCGGCTGCCTCCGCCCTAATACTATTCTCCAGTATGACCAATGCATGGCACACTGGACAATGGGACATCGCTCAGCTCACACACCCAGCTTCCTGCCTAATCCTTACCTCCGCCATCGCAATAAAACTAGGCTTAGTCCCATTCCATTTTTGATTCCCAGAAGTACTACAAGGCTCTCCACTCATTACAGGCCTCCTGCTAT…
	JK06_842 ATGAACCCCCAAGCAAAACTAATTTTCACTGTCAGCCTAATCTTAGGCACAACGATTACAATTTCAAGTAACCACTGAATTATAGCCTGGGCCGGCCTCGAAATCAACACCCTAGCTATCCTACCCCTAATTGCCAAATCCCACCACCCGCGAGCTATCGAAGCTGCAACCAAGTACTTTCTAACCCAAGCGGCTGCCTCCGCCCTAATACTATTCTCCAGTATGACCAATGCATGGCACACTGGACAATGGGACATCGCTCAGCTCACACACCCAGCTTCCTGCCTAATCCTTACCTCCGCCATCGCAATAAAACTAGGCTTAGTCCCATTCCATTTTTGATTCCCAGAAGTACTACAAGGCTCTCCACTCATTACAGGCCTCCTGCTA…
	jk06830 ATGAACCCCCAAGCAAAACTAATTTTCACTGTCAGCCTAATCTTAGGCACAACGATTACAATTTCAAGTAACCACTGAATTATAGCCTGGGCCGGCCTCGAAATCAACACCCTAGCTATCCTACCCCTAATTGCCAAATCCCACCACCCGCGAGCTATCGAAGCTGCAACCAAGTACTTTCTAACCCAAGCGGCTGCCTCCGCCCTAATACTATTCTCCAGTATGACCAATGCATGGCACACTGGACAATGGGACATCGCTCAGCTCACACACCCAGCTTCCTGCCTAATCCTTACCTCCGCCATCGCAATAAAACTAGGCTTAGTCCCATTCCATTTTTGATTCCCAGAAGTACTACAAGGCTCTCCACTCATTACAGGCCTCCTGCTAT…
	JK06_768 ATGAACCCCCAAGCAAAACTAATTTTCACTGTCAGCCTAATCTTAGGCACAACGATTACAATTTCAAGTAACCACTGAATTATAGCCTGGGCCGGCCTCGAAATCAACACCCTAGCTATCCTACCCCTAATTGCCAAATCCCACCACCCGCGAGCTATCGAAGCTGCAACCAAGTACTTTCTAACCCAAGCGGCTGCCTCCGCCCTAATACTATTCTCCAGTATGACCAATGCATGGCACACCGGACAATGGGACATCGCTCAGCTCACACACCCAGCCTCCTGCCTAATCCTTACCTCCGCCATCGCAATAAAACTAGGCTTAGTCCCATTCCATTTTTGATTCCCAGAAGTACTACAAGGCTCTCCACTCATTACAGGCCTCCTGCTA…
	jk06753 ATGAACCCCCAAGCAAAACTAATTTTCACTGTCAGCCTAATCTTAGGCACAACGATTACAATTTCAAGTAACCACTGAATTATAGCCTGGGCCGGCCTCGAAATCAACACCCTAGCTATCCTACCCCTAATTGCCAAATCCCACCACCCGCGAGCTATCGAAGCTGCAACCAAGTACTTTCTAACCCAAGCGGCTGCCTCCGCCCTAATACTATTCTCCAGTATGACCAATGCATGGCACACCGGACAATGGGACATCGCTCAGCTCACACACCCAGCCTCCTGCCTAATCCTTACCTCCGCCATCGCAATAAAACTAGGCTTAGTCCCATTCCATTTTTGATTCCCAGAAGTACTACAAGGCTCTCCACTCATTACAGGCCTCCTGCTAT…
	jk06754 ATGAACCCCCAAGCAAAACTAATTTTCACTGTCAGCCTAATCTTAGGCACAACGATTACAATTTCAAGTAACCACTGAATTATAGCCTGGGCCGGCCTCGAAATCAACACCCTAGCTATCCTACCCCTAATTGCCAAATCCCACCACCCGCGAGCTATCGAAGCTGCAACCAAGTACTTTCTAACCCAAGCGGCTGCCTCCGCCCTAATACTATTCTCCAGTATGACCAATGCATGGCACACTGGACAATGGGACATCGCTCAGCTCACACACCCAGCTTCCTGCCTAATCCTTACCTCCGCCATCGCAATAAAACTAGGCTTAGTCCCATTCCATTTTTGATTCCCAGAAGTACTACAAGGCTCTCCACTCATTACAGGCCTCCTGCTAT…
	jk06764 ATGAACCCCCAAGCAAAACTAATTTTCACTGTCAGCCTAATCCTAGGCACAACGATTACAATTTCAAGTAACCACTGAATTATAGCCTGGGCCGGCCTCGAAATCAACACCCTAGCTATCCTACCCCTAATTGCCAAATCCCACCACCCGCGAGCTATCGAAGCTGCAACCAAGTACTTTCTAACCCAAGCGGCTGCCTCCGCCCTAATACTATTCTCCAGTATGACCAATGCATGGCACACTGGACAATGGGACATCGCTCAGCTCACACACCCAGCTTCCTGCCTAATCCTTACCTCCGCCATCGCAATAAAACTAGGCTTAGTCCCATTCCATTTTTGATTCCCAGAAGTACTACAAGGCTCTCCACTCATTACAGGCCTCCTGCTAT…
	jk06767a ATGAACCCCCAAGCAAAACTAATTTTCACTGTCAGCCTAATCCTAGGCACAACGATTACAATTTCAAGTAACCACTGAATTATAGCCTGGGCCGGCCTCGAAATCAACACCCTAGCTATCCTACCCCTAATTGCCAAATCCCACCACCCGCGAGCTATCGAAGCTGCAACCAAGTACTTTCTAACCCAAGCGGCTGCCTCCGCCCTAATACTATTCTCCAGTATGACCAATGCATGGCACACTGGACAATGGGACATCGCTCAGCTCACACACCCAGCTTCCTGCCTAATCCTTACCTCCGCCATCGCAATAAAACTAGGCTTAGTCCCATTCCATTTTTGATTCCCAGAAGTACTACAAGGCTCTCCACTCATTACAGGCCTCCTGCTA…
	jk07008 ATGAACCCCCAAGCAAAACTAATTTTCACTGTCAGCCTAATCTTAGGCACAACGATTACAATTTCAAGTAACCACTGAATTATAGCCTGGGCCGGCCTCGAAATCAACACCCTAGCTATCCTACCCCTAATTGCCAAATCCCACCACCCGCGAGCTATCGAAGCTGCAACCAAGTACTTTCTAACCCAAGCGGCTGCCTCCGCCCTAATACTATTCTCCAGTATGACCAATGCATGGCACACTGGACAATGGGACATCGCTCAGCTCACACACCCAGCTTCCTGCCTAATCCTTACCTCCGCCATCGCAATAAAACTAGGCTTAGTCCCATTCCATTTTTGATTCCCAGAAGTACTACAAGGCTCTCCACTCATTACAGGCCTCCTGCTAT…
	jk07009 ATGAACCCCCAAGCAAAACTAATTTTCACTGTCAGCCTAATCTTAGGCACAACGATTACAATTTCAAGTAACCACTGAATTATAGCCTGGGCCGGCCTCGAAATCAACACCCTAGCTATCCTACCCCTAATTGCCAAATCCCACCACCCGCGAGCTATCGAAGCTGCAACCAAGTACTTTCTAACCCAAGCGGCTGCCTCCGCCCTAATACTATTCTCCAGTATGACCAATGCATGGCACACTGGACAATGGGACATCGCTCAGCTCACACACCCAGCTTCCTGCCTAATCCTTACCTCCGCCATCGCAATAAAACTAGGCTTAGTCCCATTCCATTTTTGATTCCCAGAAGTACTACAAGGCTCTCCACTCATTACAGGCCTCCTGCTAT…
	JK07471 ATGAACCCCCAAGCAAAACTAATTTTCACTGTCAGCCTAGTCTTAGGCACAACGATTACAATTTCAAGTAACCACTGAATTATAGCCTGGGCCGGCCTCGAAATCAACACCCTAGCTATCTTGCCCTTGATTGCCAAATCCCACCACCCGCGAGCTATCGAAGCTGCAACCAAGTACTTTCTAACCCAAGCGGCTGCCTCCGCCCTAATGCTATTCTCCAGTATAACCAATGCATGACACACCGGACAATGGGACATCGCTCAACTCACACACCCAGCTTCATGCTTGATCCTTACCTCCGCTATCGCAATAAAACTAGGCTTAGTTCCATTCCATTTTTGATTCCCAGAAGTATTACAAGGCTCTCCACTCATTACAGGCCTCCTGCTTT…
	JK06746 ATGAACCCCCAAGCAAAACTAATTTTCACTGTCAGCCTAGTCTTAGGCACAACGATTACAATTTCAAGTAACCACTGAATTATAGCCTGGGCCGGCCTCGAAATCAACACCCTAGCTATCCTGCCCTTGATTGCCAAATCCCACCACCCGCGAGCTATCGAAGCTGCAACCAAGTACTTTCTAACCCAAGCGGCTGCCTCCGCCCTAATGCTATTCTCCAGTATAACCAATGCATGACACACCGGACAATGGGACATCGCTCAACTCACACACCCAGCTTCATGCTTGATCCTTACCTCCGCTATCGCAATAAAACTAGGCTTAGTTCCATTCCATTTTTGATTCCCAGAAGTATTACAAGGCTCTCCACTCATTACAGGCCTCCTGCTTT…
	JK06747 ATGAACCCCCAAGCAAAACTAATTTTCACTGTCAGCCTAGTCTTAGGCACAACGATTACAATTTCAAGTAACCACTGAATTATAGCCTGGGCCGGCCTCGAAATCAACACCCTAGCTATCTTGCCCTTGATTGCCAAATCCCACCACCCGCGAGCTATCGAAGCTGCAACCAAGTACTTTCTAACCCAAGCGGCTGCCTCCGCCCTAATGCTATTCTCCAGTATAACCAATGCATGACACACCGGACAATGGGACATCGCTCAACTCACACACCCAGCTTCATGCTTGATCCTTACCTCCGCTATCGCAATAAAACTAGGCTTAGTTCCATTCCACTTTTGATTCCCAGAAGTATTACAAGGCTCTCCACTCATTACAGGCCTCCTGCTTT…
	JK06748 ATGAACCCCCAAGCAAAACTAATTTTCACTGTCAGCCTAGTCTTAGGCACAACGATTACAATTTCAAGTAACCACTGAATTATAGCCTGGGCCGGCCTCGAAATCAACACCCTAGCTATCTTGCCCTTGATTGCCAAATCCCACCACCCGCGAGCTATCGAAGCTGCAACCAAGTACTTTCTAACCCAAGCGGCTGCCTCCGCCCTAATGCTATTCTCCAGTATAACCAATGCATGACACACCGGACAATGGGACATCGCTCAACTCACACACCCAGCTTCATGCTTGATCCTTACCTCCGCTATCGCAATAAAACTAGGCTTAGTTCCATTCCATTTTTGATTCCCAGAAGTATTACAAGGCTCTCCACTCATTACAGGCCTCCTGCTTT…
	jmd951 ATGAACCCCCAAGCAAAACTAATTTTCACTGTCAGCCTAGTCTTAGGCACAACGATTACAATTTCAAGTAACCACTGAATTATAGCCTGGGCCGGCCTCGAAATCAACACCCTAGCTATCTTGCCCTTGATTGCCAAATCCCACCACCCGCGAGCTATCGAAGCTGCAACCAAGTACTTTCTAACCCAAGCGGCTGCCTCCGCCCTAATGCTATTCTCCAGTATAACCAATGCATGACACACCGGACAATGGGACATCGCTCAACTCACACACCCAGCTTCATGCTTGATCCTTACCTCCGCTATCGCAATAAAACTAGGCTTAGTTCCATTCCATTTTTGATTCCCAGAAGTATTACAAGGCTCTCCACTCATTACAGGCCTCCTGCTTTC…
	jmd959 ATGAACCCCCAAGCAAAACTAATTTTCACTGTCAGCCTAGTCTTAGGCACAACGATTACAATTTCAAGTAACCACTGAATTATAGCCTGGGCCGGCCTCGAAATCAACACCCTAGCTATCCTGCCCTTGATTGCCAAATCCCACCACCCGCGAGCTATCGAAGCTGCAACCAAGTACTTTCTAACCCAAGCGGCTGCCTCCGCCCTAATGCTATTCTCCAGTATAACCAATGCATGACACACCGGACAATGGGACATCGCTCAACTCACACACCCAGCTTCATGCTTGATCCTTACCTCCGCTATCGCAATAAAACTAGGCTTAGTTCCATTCCATTTTTGATTCCCAGAAGTATTACAAGGCTCTCCACTCATTACAGGCCTCCTGCTTTC…
	jmd968 ATGAACCCCCAAGCAAAACTAATTTTCACTGTCAGCCTAGTCTTAGGCACAACGATTACAATTTCAAGTAACCACTGAATTATAGCCTGGGCCGGCCTCGAAATCAACACCCTAGCTATCTTGCCCTTGATTGCCAAATCCCACCACCCGCGAGCTATCGAAGCTGCAACCAAGTACTTTCTAACCCAAGCGGCTGCCTCCGCCCTAATGCTATTCTCCAGTATAACCAATGCATGACACACCGGACAATGGGACATCGCTCAACTCACACACCCAGCTTCATGCTTGATCCTTACCTCCGCTATCGCAATAAAACTAGGCTTAGTTCCATTCCATTTTTGATTCCCAGAAGTATTACAAGGCTCTCCACTCATTACAGGCCTCCTGCTTTC…
	jmd969 ATGAACCCCCAAGCAAAACTAATTTTCACTGTCAGCCTAGTCTTAGGCACAACGATTACAATTTCAAGTAACCACTGAATTATAGCCTGGGCCGGCCTCGAAATCAACACCCTAGCTATCTTGCCCTTGATTGCCAAATCCCACCACCCGCGAGCTATCGAAGCTGCAACCAAGTACTTTCTAACCCAAGCGGCTGCCTCCGCCCTAATGCTATTCTCCAGTATAACCAATGCATGACACACCGGACAATGGGACATCGCTCAACTCACACACCCAGCTTCATGCTTGATCCTTACCTCCGCTATCGCAATAAAACTAGGCTTAGTTCCATTCCATTTTTGATTCCCAGAAGTATTACAAGGCTCTCCACTCATTACAGGCCTCCTGCTTTC…
	jk06866 ATGAACCCCCAAGCAAAACTAATTTTCACTGTCAGCCTAATCTTAGGCACAACGATTACAATTTCAAGTAACCACTGAATTATAGCCTGGGCCGGCCTCGAAATCAACACCCTAGCTATCCTACCCCTAATTGCCAAATCCCACCACCCGCGAGCTATCGAAGCTGCAACCAAGTACTTTCTAACCCAAGCGGCTGCCTCCGCCCTAATACTATTCTCCAGTATGACCAATGCATGGCACACTGGACAATGGGACATCGCTCAGCTCACACACCCAGCTTCCTGCCTAATCCTTACCTCCGCCATCGCAATAAAACTAGGCTTAGTCCCATTCCATTTTTGATTCCCAGAAGTACTACAAGGCTCTCCACTCATTACAGGCCTCCTGCTAT…
	jk06868 ATGAACCCCCAAGCAAAACTAATTTTCACTGTCAGCCTAATCTTAGGCACAACGATTACAATTTCAAGTAACCACTGAATTATAGCCTGGGCCGGCCTCGAAATCAACACCCTAGCTATCCTACCCCTAATTGCCAAATCCCACCACCCGCGAGCTATCGAAGCTGCAACCAAGTACTTTCTAACCCAAGCGGCTGCCTCCGCCCTAATACTATTCTCCAGTATGACCAATGCATGGCACACTGGACAATGGGACATCGCTCAGCTCACACACCCAGCTTCCTGCCTAATCCTTACCTCCGCCATCGCAATAAAACTAGGCTTAGTCCCATTCCATTTTTGATTCCCAGAAGTACTACAAGGCTCTCCACTCATTACAGGCCTCCTGCTAT…
	jk06870 ATGAACCCCCAAGCAAAACTAATTTTCACTGTCAGCCTAATCTTAGGCACAACGATTACAATTTCAAGTAACCACTGAATTATAGCCTGGGCCGGCCTCGAAATCAACACCCTAGCTATCCTACCCCTAATTGCCAAATCCCACCACCCGCGAGCTATCGAAGCTGCAACCAAGTACTTTCTAACCCAAGCGGCTGCCTCCGCCCTAATACTATTCTCCAGTATGACCAATGCATGGCACACCGGACAATGGGACATCGCTCAGCTCACACACCCAGCCTCCTGCCTAATCCTTACCTCCGCCATCGCAATAAAACTAGGCTTAGTCCCATTCCATTTTTGATTCCCAGAAGTACTACAAGGCTCTCCACTCATTACAGGCCTCCTGCTAT…
	jk06871 ATGAACCCCCAAGCAAAACTAATTTTCACTGTCAGCCTAATCTTAGGCACAACGATTACAATTTCAAGTAACCACTGAATTATAGCCTGGGCCGGCCTCGAAATCAACACCCTAGCTATCCTACCCCTAATTGCCAAATCCCACCACCCGCGAGCTATCGAAGCTGCAACCAAGTACTTTCTAACCCAAGCGGCTGCCTCCGCCCTAATACTATTCTCCAGTATGACCAATGCATGGCACACTGGACAATGGGACATCGCTCAGCTCACACACCCAGCTTCCTGCCTAATCCTTACCTCCGCCATCGCAATAAAACTAGGCTTAGTCCCATTCCATTTTTGATTCCCAGAAGTACTACAAGGCTCTCCACTCATTACAGGCCTCCTGCTAT…
	jk06872 ATGAACCCCCAAGCAAAACTAATTTTCACTGTCAGCCTAATCTTAGGCACAACGATTACAATTTCAAGTAACCACTGAATTATAGCCTGGGCCGGCCTCGAAATCAACACCCTAGCTATCCTACCCCTAATTGCCAAATCCCACCACCCGCGAGCTATCGAAGCTGCAACCAAGTACTTTCTAACCCAAGCGGCTGCCTCCGCCCTAATACTATTCTCCAGTATGACCAATGCATGGCACACTGGACAATGGGACATCGCTCAGCTCACACACCCAGCTTCCTGCCTAATCCTTACCTCCGCCATCGCAATAAAACTAGGCTTAGTCCCATTCCATTTTTGATTCCCAGAAGTACTACAAGGCTCTCCACTCATTACAGGCCTCCTGCTAT…
	gms1282 ATGAACCCCCAAGCAAAACTAATTTTCACTGTCAGCCTAATCTTAGGCACAACGATTACAATTTCAAGTAACCACTGAATTATAGCCTGGGCCGGCCTCGAAATCAACACCCTAGCTATCCTACCCCTAATTGCCAAATCCCACCACCCGCGAGCTATCGAAGCTGCAACCAAGTACTTTCTAACCCAAGCGGCTGCCTCCGCCCTAATACTATTCTCCAGTATGACCAATGCATGGCACACTGGACAATGGGACATCGCTCAGCTCACACACCCAGCTTCCTGCCTAATCCTTACCTCCGCCATCGCAATAAAACTAGGCTTAGTCCCATTCCATTTTTGATTCCCAGAAGTACTACAAGGCTCTCCACTCATTACAGGCCTCCTGCTAT…
	jk04421 ATGAACCCCCAAGCAAAACTAATTTTCACTGTCAGCCTAATCTTAGGCACAACGATTACAATTTCAAGTAACCACTGAATTATAGCCTGGGCCGGCCTCGAAATCAACACCCTAGCTATCCTACCCCTAATTGCCAAATCCCACCACCCGCGAGCTATCGAAGCTGCAACCAAGTACTTTCTAACCCAAGCGGCTGCCTCCGCCCTAATACTATTCTCCAGTATGACCAATGCATGGCACACTGGACAATGGGACATCGCTCAGCTCACACACCCAGCTTCCTGCCTAATCCTTACCTCCGCCATCGCAATAAAACTAGGCTTAGTCCCATTCCATTTTTGATTCCCAGAAGTACTACAAGGCTCTCCACTCATTACAGGCCTCCTGCTAT…
	jk04422 ATGAACCCCCAAGCAAAACTAATTTTCACTGTCAGCCTAATCTTAGGCACAACGATTACAATTTCAAGTAACCACTGAATTATAGCCTGGGCCGGCCTCGAAATCAACACCCTAGCTATCCTACCCCTAATTGCCAAATCCCACCACCCGCGAGCTATCGAAGCTGCAACCAAGTACTTTCTAACCCAAGCGGCTGCCTCCGCCCTAATACTATTCTCCAGTATGACCAATGCATGGCACACTGGACAATGGGACATCGCTCAGCTCACACACCCAGCTTCCTGCCTAATCCTTACCTCCGCCATCGCAATAAAACTAGGCTTAGTCCCATTCCATTTTTGATTCCCAGAAGTACTACAAGGCTCTCCACTCATTACAGGCCTCCTGCTAT…
	jk04446 ATGAACCCCCAAGCAAAACTAATTTTCACTGTCAGCCTAATCTTAGGCACAACGATTACAATTTCAAGTAACCACTGAATTATAGCCTGGGCCGGCCTCGAAATCAACACCCTAGCTATCCTACCCCTAATTGCCAAATCCCACCACCCGCGAGCTATCGAAGCTGCAACCAAGTACTTTCTAACCCAAGCGGCTGCCTCCGCCCTAATACTATTCTCCAGTATGACCAATGCATGGCACACTGGACAATGGGACATCGCTCAGCTCACACACCCAGCTTCCTGCCTAATCCTTACCTCCGCCATCGCAATAAAACTAGGCTTAGTCCCATTCCATTTTTGATTCCCAGAAGTACTACAAGGCTCTCCACTCATTACAGGCCTCCTGCTAT…
	jk04447 ATGAACCCCCAAGCAAAACTAATTTTCACTGTCAGCCTAATCTTAGGCACAACGATTACAATTTCAAGTAACCACTGAATTATAGCCTGGGCCGGCCTCGAAATCAACACCCTAGCTATCCTACCCCTAATTGCCAAATCCCACCACCCGCGAGCTATCGAAGCTGCAACCAAGTACTTTCTAACCCAAGCGGCTGCCTCCGCCCTAATACTATTCTCCAGTATGACCAATGCATGGCACACTGGACAATGGGACATCGCTCAGCTCACACACCCAGCTTCCTGCCTAATCCTTACCTCCGCCATCGCAATAAAACTAGGCTTAGTCCCATTCCATTTTTGATTCCCAGAAGTACTACAAGGCTCTCCACTCATTACAGGCCTCCTGCTAT…
	jk04449 ATGAACCCCCAAGCAAAACTAATTTTCACTGTCAGCCTAATCTTAGGCACAACGATTACAATTTCAAGTAACCACTGAATTATAGCCTGGGCCGGCCTCGAAATCAACACCCTAGCTATCCTACCCCTAATTGCCAAATCCCACCACCCGCGAGCTATCGAAGCTGCAACCAAGTACTTTCTAACCCAAGCGGCTGCCTCCGCCCTAATACTATTCTCCAGTATGACCAATGCATGGCACACTGGACAATGGGACATCGCTCAGCTCACACACCCAGCTTCCTGCCTAATCCTTACCTCCGCCATCGCAATAAAACTAGGCTTAGTCCCATTCCATTTTTGATTCCCAGAAGTACTACAAGGCTCTCCACTCATTACAGGCCTCCTGCTAT…
	jk04450 ATGAACCCCCAAGCAAAACTAATTTTCACTGTCAGCCTAATCTTAGGCACAACGATTACAATTTCAAGTAACCACTGAATTATAGCCTGGGCCGGCCTCGAAATCAACACCCTAGCTATCCTACCCCTAATTGCCAAATCCCACCACCCGCGAGCTATCGAAGCTGCAACCAAGTACTTTCTAACCCAAGCAGCTGCCTCCGCCCTAATACTATTCTCCAGTATGACCAATGCATGGCACACTGGACAATGGGACATCGCTCAGCTCACACACCCGGCTTCCTGCCTAATCCTTACCTCCGCCATCGCAATAAAACTAGGCTTAGTCCCATTCCATTTTTGATTCCCAGAAGTACTACAAGGCTCTCCACTCATTACAGGCCTCCTGCTAT…
	JK08_013 ATGAACCCCCAAGCAAAACTAATTTTCACTGTCAGCCTAATCTTAGGCACAACGATTACAATTTCAAGTAACCACTGAATTATAGCCTGGGCCGGCCTCGAAATCAACACCCTAGCTATCCTACCCCTAATTGCCAAATCCCACCACCCGCGAGCTATCGAAGCTGCAACCAAGTACTTTCTAACCCAAGCGGCTGCCTCCGCCCTAATACTATTCTCCAGTATGACCAATGCATGGCACACTGGACAATGGGACATCGCTCAGCTCACACACCCAGCTTCCTGCCTAATCCTTACCTCCGCCATCGCAATAAAACTAGGCTTAGTCCCATTCCATTTTTGATTCCCAGAAGTACTACAAGGCTCTCCACTCATTACAGGCCTCCTGCTA…
	JK08_014 ATGAACCCCCAAGCAAAACTAATTTTCACTGTCAGCCTAATCTTAGGCACAACGATTACAATTTCAAGTAACCACTGAATTATAGCCTGGGCCGGCCTCGAAATCAACACCCTAGCTATCCTACCCCTAATTGCCAAATCCCACCACCCGCGAGCTATCGAAGCTGCAACCAAGTACTTTCTAACCCAAGCGGCTGCCTCCGCCCTAATACTATTCTCCAGTATGACCAATGCATGGCACACTGGACAATGGGACATCGCTCAGCTCACACACCCAGCTTCCTGCCTAATCCTTACCTCCGCCATCGCAATAAAACTAGGCTTAGTCCCATTCCATTTTTGATTCCCAGAAGTACTACAAGGCTCTCCACTCATTACAGGCCTCCTGCTA…
	JK08_153 ATGAACCCCCAAGCAAAACTAATTTTCACTGTCAGCCTAATCTTAGGCACAACGATTACAATTTCAAGTAACCACTGAATTATAGCCTGGGCCGGCCTCGAAATCAACACCCTAGCTATCCTACCCCTAATTGCCAAATCCCACCACCCGCGAGCTATCGAAGCTGCAACCAAGTACTTTCTAACCCAAGCGGCTGCCTCCGCCCTAATACTATTCTCCAGTATGACCAATGCATGGCACACTGGACAATGGGACATCGCTCAGCTCACACACCCAGCTTCCTGCCTAATCCTTACCTCCGCCATCGCAATAAAACTAGGCTTAGTCCCATTCCATTTTTGATTCCCAGAAGTACTACAAGGCTCTCCACTCATTACAGGCCTCCTGCTA…
	JK08_151 ATGAACCCCCAAGCAAAACTAATTTTCACTGTCAGCCTAATCTTAGGCACAACGATTACAATTTCAAGTAACCACTGAATTATAGCCTGGGCCGGCCTCGAAATCAACACCCTAGCTATCCTACCCCTAATTGCCAAATCCCACCACCCGCGAGCTATCGAAGCTGCAACCAAGTACTTTCTAACCCAAGCGGCTGCCTCCGCCCTAATACTATTCTCCAGTATGACCAATGCATGGCACACTGGACAATGGGACATCGCTCAGCTCACACACCCAGCTTCCTGCCTAATCCTTACCTCCGCCATCGCAATAAAACTAGGCTTAGTCCCATTCCATTTTTGATTCCCAGAAGTACTACAAGGCTCTCCACTCATTACAGGCCTCCTGCTA…
	JK08_154 ATGAACCCCCAAGCAAAACTAATTTTCACTGTCAGCCTAATCTTAGGCACAACGATTACAATTTCAAGTAACCACTGAATTATAGCCTGGGCCGGCCTCGAAATCAACACCCTAGCTATCCTACCCCTAATTGCCAAATCCCACCACCCGCGAGCTATCGAAGCTGCAACCAAGTACTTTCTAACCCAAGCGGCTGCCTCCGCCCTAATACTATTCTCCAGTATGACCAATGCATGGCACACTGGACAATGGGACATCGCTCAGCTCACACACCCAGCTTCCTGCCTAATCCTTACCTCCGCCATCGCAATAAAACTAGGCTTAGTCCCATTCCATTTTTGATTCCCAGAAGTACTACAAGGCTCTCCACTCATTACAGGCCTCCTGCTA…
	JK04420 ATGAACCCCCAAGCAAAACTAATTTTCACTGTCAGCCTAATCTTAGGCACAACGATTACAATTTCAAGTAACCACTGAATTATAGCCTGGGCCGGCCTCGAAATCAACACCCTAGCTATCCTACCCCTAATTGCCAAATCCCACCACCCGCGAGCTATCGAAGCTGCAACCAAGTACTTTCTAACCCAAGCAGCTGCCTCCGCCCTAATACTATTCTCCAGTATGACCAATGCATGGCACACTGGACAATGGGACATCGCTCAGCTCACACACCCGGCTTCCTGCCTAATCCTTACCTCCGCCATCGCAATAAAACTAGGCTTAGTCCCATTCCATTTTTGATTCCCAGAAGTACTACAAGGCTCTCCACTCATTACAGGCCTCCTGCTAT…
	jk04424 ATGAACCCCCAAGCAAAACTAATTTTCACTGTCAGCCTAATCTTAGGCACAACGATTACAATTTCAAGTAACCACTGAATTATAGCCTGGGCCGGCCTCGAAATCAACACCCTAGCTATCCTACCCCTAATTGCCAAATCCCACCACCCGCGAGCTATCGAAGCTGCAACCAAGTACTTTCTAACCCAAGCGGCTGCCTCCGCCCTAATACTATTCTCCAGTATGACCAATGCATGGCACACTGGACAATGGGACATCGCTCAGCTCACACACCCAGCTTCCTGCCTAATCCTTACCTCCGCCATCGCAATAAAACTAGGCTTAGTCCCATTCCATTTTTGATTCCCAGAAGTACTACAAGGCTCTCCACTCATTACAGGCCTCCTGCTAT…
	jk04439 ATGAACCCCCAAGCAAAACTAATTTTCACTGTCAGCCTAATCTTAGGCACAACGATTACAATTTCAAGTAACCACTGAATTATAGCCTGGGCCGGCCTCGAAATCAACACCCTAGCTATCCTACCCCTAATTGCCAAATCCCACCACCCGCGAGCTATCGAAGCTGCAACCAAGTACTTTCTAACCCAAGCGGCTGCCTCCGCCCTAATACTATTCTCCAGTATGACCAATGCATGGCACACTGGACAATGGGACATCGCTCAGCTCACACACCCAGCTTCCTGCCTAATCCTTACCTCCGCCATCGCAATAAAACTAGGCTTAGTCCCATTCCATTTTTGATTCCCAGAAGTACTACAAGGCTCTCCACTCATTACAGGCCTCCTGCTAT…
	jk04453 ATGAACCCCCAAGCAAAACTAATTTTCACTGTCAGCCTAATCTTAGGCACAACGATTACAATTTCAAGTAACCACTGAATTATAGCCTGGGCCGGCCTCGAAATCAACACCCTAGCTATCCTACCCCTAATTGCCAAATCCCACCACCCGCGAGCTATCGAAGCTGCAACCAAGTACTTTCTAACCCAAGCRGCTGCCTCCGCCCTAATACTATTCTCCAGTATGACCAATGCATGGCACACTGGACAATGGGACATCGCTCAGCTCACACACCCAGCTTCCTGCCTAATCCTTACCTCCGCCATCGCAATAAAACTAGGCTTAGTCCCATTCCATTTTTGATTCCCAGAAGTACTACAAGGCTCTCCACTCATTACAGGCCTCCTGCTAT…
	jk04456 ATGAACCCCCAAGCAAAACTAATTTTCACTGTCAGCCTAATCTTAGGCACAACGATTACAATTTCAAGTAACCACTGAATTATAGCCTGGGCCGGCCTCGAAATCAACACCCTAGCTATCCTACCCCTAATTGCCAAATCCCACCACCCGCGAGCTATCGAAGCTGCAACCAAGTACTTTCTAACCCAAGCAGCTGCCTCCGCCCTAATACTATTCTCCAGTATGACCAATGCATGGCACACTGGACAATGGGACATCGCTCAGCTCACACACCCGGCTTCCTGCCTAATCCTTACCTCCGCCATCGCAATAAAACTAGGCTTAGTCCCATTCCATTTTTGATTCCCAGAAGTACTACAAGGCTCTCCACTCATTACAGGCCTCCTGCTAT…
	jk04457 ATGAACCCCCAAGCAAAACTAATTTTCACTGTCAGCCTAATCTTAGGCACAACGATTACAATTTCAAGTAACCACTGAATTATAGCCTGGGCCGGCCTCGAAATCAACACCCTAGCTATCCTACCCCTAATTGCCAAATCCCACCACCCGCGAGCTATCGAAGCTGCAACCAAGTACTTTCTAACCCAAGCAGCTGCCTCCGCCCTAATACTATTCTCCAGTATGACCAATGCATGGCACACTGGACAATGGGACATCGCTCAGCTCACACACCCGGCTTCCTGCCTAATCCTTACCTCCGCCATCGCAATAAAACTAGGCTTAGTCCCATTCCATTTTTGATTCCCAGAAGTACTACAAGGCTCTCCACTCATTACAGGCCTCCTGCTAT…
	JK09469 ATGAACCCCCAAGCAAAACTAATTTTCACTGTCAGCCTAATCTTAGGCACAACGATTACAATTTCAAGTAACCACTGAATTATAGCCTGGGCCGGCCTCGAAATCAACACCCTAGCTATCCTACCCCTAATTGCCAAATCCCACCACCCGCGAGCTATCGAAGCTGCAACCAAGTACTTTCTAACCCAAGCGGCTGCCTCCGCCCTAATACTATTCTCCAGTATGACCAATGCATGGCACACTGGACAATGGGACATCGCTCAGCTCACACACCCAGCTTCCTGCCTAATCCTTACCTCCGCCATCGCAATAAAACTAGGCTTAGTCCCATTCCATTTTTGATTCCCAGAAGTACTACAAGGCTCTCCACTCATTACAGGCCTCCTGCTAT…
	JK09470 ATGAACCCCCAAGCAAAACTAATTTTCACTGTCAGCCTAATCTTAGGCACAACGATTACAATTTCAAGTAACCACTGAATTATAGCCTGGGCCGGCCTCGAAATCAACACCCTAGCTATCCTACCCCTAATTGCCAAATCCCACCACCCGCGAGCTATCGAAGCTGCAACCAAGTACTTTCTAACCCAAGCGGCTGCCTCCGCCCTAATACTATTCTCCAGTATGACCAATGCATGGCACACTGGACAATGGGACATCGCTCAGCTCACACACCCAGCTTCCTGCCTAATCCTTACCTCCGCCATCGCAATAAAACTAGGCTTAGTCCCATTCCATTTTTGATTCCCAGAAGTACTACAAGGCTCTCCACTCATTACAGGCCTCCTGCTAT…
	JK09471 ATGAACCCCCAAGCAAAACTAATTTTCACTGTCAGCCTAATCTTAGGCACAACGATTACAATTTCAAGTAACCACTGAATTATAGCCTGGGCCGGCCTCGAAATCAACACCCTAGCTATCCTACCCCTAATTGCCAAATCCCACCACCCGCGAGCTATCGAAGCTGCAACCAAGTACTTTCTAACCCAAGCGGCTGCCTCCGCCCTAATACTATTCTCCAGTATGACCAATGCATGGCACACTGGACAATGGGACATCGCTCAGCTCACACACCCAGCTTCCTGCCTAATCCTTACCTCCGCCATCGCAATAAAACTAGGCTTAGTCCCATTCCATTTTTGATTCCCAGAAGTACTACAAGGCTCTCCACTCATTACAGGCCTCCTGCTAT…
	jk06766 ATGAACCCCCAAGCAAAACTAATTTTCACTGTCAGCCTAATCTTAGGCACAACGATTACAATTTCAAGTAACCACTGAATTATAGCCTGGGCCGGCCTCGAAATCAACACCCTAGCTATCCTGCCCCTAATTGCCAAATCCCACCACCCGCGAGCTATCGAAGCTGCAACCAAGTACTTTCTAACCCAAGCGGCTGCCTCCGCCCTAATACTATTCTCCAGTATGACCAATGCATGGCACACTGGACAATGGGACATCGCTCAGCTCACACACCCAGCTTCCTGCCTAATCCTTACCTCCGCCATCGCAATAAAACTAGGCTTAGTCCCATTCCATTTTTGATTCCCAGAAGTACTACAAGGCTCTCCACTCATTACAGGCCTCCTGCTAT…
	jk06839 ATGAACCCCCAAGCAAAACTAATTTTCACTGTCAGCCTAATCTTAGGCACAACGATTACAATTTCAAGTAACCACTGAATTATAGCCTGGGCCGGCCTCGAAATCAACACCCTAGCTATCCTACCCCTAATTGCCAAATCCCACCACCCGCGAGCTATCGAAGCTGCAACCAAGTACTTTCTAACCCAAGCGGCTGCCTCCGCCCTAATACTATTCTCCAGTATGACCAATGCATGGCACACTGGACAATGGGACATCGCTCAGCTCACACACCCAGCTTCCTGCCTAATCCTTACCTCCGCCATCGCAATAAAACTAGGCTTAGTCCCATTCCATTTTTGATTCCCAGAAGTACTACAAGGCTCTCCACTCATTACAGGCCTCCTGCTAT…
	jk06841 ATGAACCCCCAAGCAAAACTAATTTTCACTGTCAGCCTAATCTTAGGCACAACGATTACAATTTCAAGTAACCACTGAATTATAGCCTGGGCCGGCCTCGAAATCAACACCCTAGCTATCCTACCCCTAATTGCCAAATCCCACCACCCGCGAGCTATCGAAGCTGCAACCAAGTACTTTCTAACCCAAGCGGCTGCCTCCGCCCTAATACTATTCTCCAGTATGACCAATGCATGGCACACCGGACAATGGGACATCGCTCAGCTCACACACCCAGCCTCCTGCCTAATCCTTACCTCCGCCATCGCAATAAAACTAGGCTTAGTCCCATTCCATTTTTGATTCCCAGAAGTACTACAAGGCTCTCCACTCATTACAGGCCTCCTGCTAT…
	jk06845a ATGAACCCCCAAGCAAAACTAATTTTCACTGTCAGCCTAATCTTAGGCACAACGATTACAATTTCAAGTAACCACTGAATTATAGCCTGGGCCGGCCTCGAAATCAACACCCTAGCTATCCTACCCCTAATTGCCAAATCCCACCACCCGCGAGCTATCGAAGCTGCAACCAAGTACTTTCTAACCCAAGCGGCTGCCTCCGCCCTAATACTATTCTCCAGTATGACCAATGCATGGCACACTGGACAATGGGACATCGCTCAGCTCACACACCCAGCTTCCTGCCTAATCCTTACCTCCGCCATCGCAATAAAACTAGGCTTAGTCCCATTCCATTTTTGATTCCCAGAAGTACTACAAGGCTCTCCACTCATTACAGGCCTCCTGCTA…
	jk06846 ATGAACCCCCAAGCAAAACTAATTTTCACTGTCAGCCTAATCTTAGGCACAACGATTACAATTTCAAGTAACCACTGAATTATAGCCTGGGCCGGCCTCGAAATCAACACCCTAGCTATCCTACCCCTAATTGCCAAATCCCACCACCCGCGAGCTATCGAAGCTGCAACCAAGTACTTTCTAACCCAAGCGGCTGCCTCCGCCCTAATACTATTCTCCAGTATGACCAATGCATGGCACACTGGACAATGGGACATCGCTCAGCTCACACACCCAGCTTCCTGCCTAATCCTTACCTCCGCCATCGCAATAAAACTAGGCTTAGTCCCATTCCATTTTTGATTCCCAGAAGTACTACAAGGCTCTCCACTCATTACAGGCCTCCTGCTAT…
	jk06847 ATGAACCCCCAAGCAAAACTAATTTTCACTGTCAGCCTAATCTTAGGCACAACGATTACAATTTCAAGTAACCACTGAATTATAGCCTGGGCCGGCCTCGAAATCAACACCCTAGCTATCCTACCCCTAATTGCCAAATCCCACCACCCGCGAGCTATCGAAGCTGCAACCAAGTACTTTCTAACCCAAGCGGCTGCCTCCGCCCTAATACTATTCTCCAGTATGACCAATGCATGGCACACTGGACAATGGGACATCGCTCAGCTCACACACCCAGCTTCCTGCCTAATCCTTACCTCCGCCATCGCAATAAAACTAGGCTTAGTCCCATTCCATTTTTGATTCCCAGAAGTACTACAAGGCTCTCCACTCATTACAGGCCTCCTGCTAT…
	jk06848 ATGAACCCCCAAGCAAAACTAATTTTCACTGTCAGCCTAATCTTAGGCACAACGATTACAATTTCAAGTAACCACTGAATTATAGCCTGGGCCGGCCTCGAAATCAACACCCTAGCTATCCTACCCCTAATTGCCAAATCCCACCACCCGCGAGCTATCGAAGCTGCAACCAAGTACTTTCTAACCCAAGCGGCTGCCTCCGCCCTAATACTATTCTCCAGTATGACCAATGCATGGCACACTGGACAATGGGACATCGCTCAGCTCACACACCCAGCTTCCTGCCTAATCCTTACCTCCGCCATCGCAATAAAACTAGGCTTAGTCCCATTCCATTTTTGATTCCCAGAAGTACTACAAGGCTCTCCACTCATTACAGGCCTCCTGCTAT…
	jk06849 ATGAACCCCCAAGCAAAACTAATTTTCACTGTCAGCCTAATCTTAGGCACAACGATTACAATTTCAAGTAACCACTGAATTATAGCCTGGGCCGGCCTCGAAATCAACACCCTAGCTATCCTACCCCTAATTGCCAAATCCCACCACCCGCGAGCTATCGAAGCTGCAACCAAGTACTTTCTAACCCAAGCGGCTGCCTCCGCCCTAATACTATTCTCCAGTATGACCAATGCATGGCACACTGGACAATGGGACATCGCTCAGCTCACACACCCAGCTTCCTGCCTAATCCTTACCTCCGCCATCGCAATAAAACTAGGCTTAGTCCCATTCCATTTTTGATTCCCAGAAGTACTACAAGGCTCTCCACTCATTACAGGCCTCCTGCTAT…
	jk06851 ATGAACCCCCAAGCAAAACTAATTTTCACTGTCAGCCTAATCTTAGGCACAACGATTACAATTTCAAGTAACCACTGAATTATAGCCTGGGCCGGCCTCGAAATCAACACCCTAGCTATCCTACCCCTAATTGCCAAATCCCACCACCCGCGAGCTATCGAAGCTGCAACCAAATACTTTCTAACCCAAGCGGCTGCCTCCGCCCTAATACTATTCTCCAGTATGACCAATGCATGGCACACTGGACAATGGGACATCGCTCAGCTCACACACCCAGCTTCCTGCCTAATCCTTACCTCCGCCATCGCAATAAAACTAGGCTTAGTCCCATTCCATTTTTGATTCCCAGAAGTACTACAAGGCTCTCCACTCATTACAGGCCTCCTGCTAT…
	jk06852 ATGAACCCCCAAGCAAAACTAATTTTCACTGTCAGCCTAATCTTAGGCACAACGATTACAATTTCAAGTAACCACTGAATTATAGCCTGGGCCGGCCTCGAAATCAACACCCTAGCTATCCTACCCCTAATTGCCAAATCCCACCACCCGCGAGCTATCGAAGCTGCAACCAAGTACTTTCTAACCCAAGCAGCTGCCTCCGCCCTAATACTATTCTCCAGTATGACCAATGCATGGCACACTGGACAATGGGACATCGCTCAGCTCACACACCCGGCTTCCTGCCTAATCCTTACCTCCGCCATCGCAATAAAACTAGGCTTAGTCCCATTCCATTTTTGATTCCCAGAAGTACTACAAGGCTCTCCACTCATTACAGGCCTCCTGCTAT…
	jk06853 ATGAACCCCCAAGCAAAACTAATTTTCACTGTGAGCCTAATCTTAGGCACAACGATTACAATTTCAAGTAACCACTGAATTATAGCCTGGGCCGGCCTCGAAATCAACACCCTAGCTATCCTACCCCTAATTGCCAAATCCCACCACCCGCGAGCTATCGAAGCTGCAACCAAGTACTTTCTAACCCAAGCGGCTGCCTCCGCCCTAATACTATTCTCCAGTATGACCAATGCATGGCACACTGGACAATGGGACATCGCTCAGCTCACACACCCAGCTTCCTGCCTAATCCTTACCTCCGCCATCGCAATAAAACTAGGCTTAGTCCCATTCCATTTTTGATTCCCAGAAGTACTACAAGGCTCTCCACTCATTACAGGCCTCCTGCTAT…
	jk06877 ATGAACCCCCAAGCAAAACTAATTTTCACTGTCAGCCTAATCTTAGGCACAACGATTACAATTTCAAGTAACCACTGAATTATAGCCTGGGCCGGCCTCGAAATCAACACCCTAGCTATCCTACCCCTAATTGCCAAATCCCACCACCCGCGAGCTATCGAAGCTGCAACCAAGTACTTTCTAACCCAAGCGGCTGCCTCCGCCCTAATACTATTCTCCAGTATGACCAATGCATGGCACACTGGACAATGGGACATCGCTCAGCTCACACACCCAGCTTCCTGCCTAATCCTTACCTCCGCCATCGCAATAAAACTAGGCTTAGTCCCATTCCATTTTTGATTCCCAGAAGTACTACAAGGCTCTCCACTCATTACAGGCCTCCTGCTAT…
	jk06882 ATGAACCCCCAAGCAAAACTAATTTTCACTGTCAGCCTAATCTTAGGCACAACGATTACAATTTCAAGTAACCACTGAATTATAGCCTGGGCCGGCCTCGAAATCAACACCCTAGCTATCCTACCCCTAATTGCCAAATCCCACCACCCGCGAGCTATCGAAGCTGCAACCAAGTACTTTCTAACCCAAGCGGCTGCCTCCGCCCTAATACTATTCTCCAGTATGACCAATGCATGGCACACTGGACAATGGGACATCGCTCAGCTCACACACCCAGCTTCCTGCCTAATCCTTACCTCCGCCATCGCAATAAAACTAGGCTTAGTCCCATTCCATTTTTGATTCCCAGAAGTACTACAAGGCTCTCCACTCATTACAGGCCTCCTGCTAT…
	jk07003 ATGAACCCCCAAGCAAAACTAATTTTCACTGTCAGCCTAATCTTAGGCACAACGATTACAATTTCAAGTAACCACTGAATTATAGCCTGGGCCGGCCTCGAAATCAACACCCTAGCTATCCTACCCCTAATTGCCAAATCCCACCACCCGCGAGCTATCGAAGCTGCAACCAAGTACTTTCTAACCCAAGCGGCTGCCTCCGCCCTAATACTATTCTCCAGTATGACCAATGCATGGCACACTGGACAATGGGACATCGCTCAGCTCACACACCCAGCTTCCTGCCTAATCCTTACCTCCGCCATCGCAATAAAACTAGGCTTAGTCCCATTCCATTTTTGATTCCCAGAAGTACTACAAGGCTCTCCACTCATTACAGGCCTCCTGCTAT…
	jk07004 ATGAACCCCCAAGCAAAACTAATTTTCACTGTCAGCCTAATCTTAGGCACAACGATTACAATTTCAAGTAACCACTGAATTATAGCCTGGGCCGGCCTCGAAATCAACACCCTAGCTATCCTACCCCTAATTGCCAAATCCCACCACCCGCGAGCTATCGAAGCTGCAACCAAGTACTTTCTAACCCAAGCGGCTGCCTCCGCCCTAATACTATTCTCCAGTATGACCAATGCATGGCACACTGGACAATGGGACATCGCTCAGCTCACACACCCAGCTTCCTGCCTAATCCTTACCTCCGCCATCGCAATAAAACTAGGCTTAGTCCCATTCCATTTTTGATTCCCAGAAGTACTACAAGGCTCTCCACTCATTACAGGCCTCCTGCTAT…
	jk07010 ATGAACCCCCAAGCAAAACTAATTTTCACTGTCAGCCTAATCTTAGGCACAACGATTACAATTTCAAGTAACCACTGAATTATAGCCTGGGCCGGCCTCGAAATCAACACCCTAGCTATCCTACCCCTAATTGCCAAATCCCACCACCCGCGAGCTATCGAAGCTGCAACCAAGTACTTTCTAACCCAAGCGGCTGCCTCCGCCCTAATACTATTCTCCAGTATGACCAATGCATGGCACACCGGACAATGGGACATCGCTCAGCTCACACACCCAGCCTCCTGCCTAATCCTTACCTCCGCCATCGCAATAAAACTAGGCTTAGTCCCATTCCATTTTTGATTCCCAGAAGTACTACAAGGCTCTCCACTCATTACAGGCCTCCTGCTAT…
	jmd991 ATGAACCCCCAAGCAAAACTAATTTTCACTGTCAGCCTAATCTTAGGCACAACGATTACAATTTCAAGTAACCACTGAATTATAGCCTGGGCCGGCCTCGAAATCAACACCCTAGCTATCCTACCCCTAATTGCCAAATCCCACCACCCGCGAGCTATCGAAGCTGCAACCAAGTACTTTCTAACCCAAGCGGCTGCCTCCGCCCTAATACTATTCTCCAGTATGACCAATGCATGGCACACTGGACAATGGGACATCGCTCAGCTCACACACCCAGCTTCCTGCCTAATCCTTACCTCCGCCATCGCAATAAAACTAGGCTTAGTCCCATTCCATTTTTGATTCCCAGAAGTACTACAAGGCTCTCCACTCATTACAGGCCTCCTGCTATC…
	JK08_394 ATGAACCCCCAAGCAAAACTAATTTTCACTGTCAGCCTAGTCTTAGGCACAACGATTACAATTTCAAGTAACCACTGAATTATAGCCTGGGCCGGCCTCGAAATCAACACCCTAGCTATCTTGCCCTTGATTGCCAAATCCCACCACCCGCGAGCTATCGAAGCTGCAACCAAGTACTTTCTAACCCAAGCGGCTGCCTCCGCCCTAATGCTATTCTCCAGTATAACCAATGCATGACACACCGGACAATGGGACATCGCTCAACTCACACACCCAGCTTCATGCTTGATCCTTACCTCCGCTATCGCAATAAAACTAGGCTTAGTTCCATTCCATTTTTGATTCCCAGAAGTATTACAAGGCTCTCCACTCATTACAGGCCTCCTGCTT…
	JK08_397 ATGAACCCCCAAGCAAAACTAATTTTCACTGTCAGCCTAGTCTTAGGCACAACGATTACAATTTCAAGTAACCACTGAATTATAGCCTGGGCCGGCCTCGAAATCAACACCCTAGCTATCTTGCCCTTGATTGCCAAATCCCACCACCCGCGAGCTATCGAAGCTGCAACCAAGTACTTTCTAACCCAAGCGGCTGCCTCCGCCCTAATGCTATTCTCCAGTATAACCAATGCATGACACACCGGACAATGGGACATCGCTCAACTCACACACCCAGCTTCATGCTTGATCCTTACCTCCGCTATCGCAATAAAACTAGGCTTAGTTCCATTCCATTTTTGATTCCCAGAAGTATTACAAGGCTCTCCACTCATTACAGGCCTCCTGCTT…
	JK02259 ATGAACCCCCAAGCAAAACTAATTTTCACCGTCAGCCTAGTCTTAGGCACAACGATTACAATCTCAAGTAACCACTGAATTATAGCCTGGGCCGGCCTCGAAATCAACACCCTAGCTATCTTGCCCTTAATTGCCAAATCCCACCACCCGCGAGCTATCGAAGCTGCAACCAAGTACTTTCTAACCCAAGCGGCTGCCTCCGCCCTAATACTATTCTCCAGTATAACCAATGCATGACACACCGGACAATGGGACATCGCTCAACTCACACACCCAGCTTCATGCTTGATCCTTACCTCCGCTATCGCAATAAAACTAGGCTTAGTTCCATTCCATTTTTGATTCCCAGAAGTATTACAAGGCTCTCCACTCATTACAGGCCTCCTGCTTT…
	JK02260 ATGAACCCCCAAGCAAAACTAATTTTCACCGTCAGCCTAGTCTTAGGCACAACGATTACAATCTCAAGTAACCACTGAATTATAGCCTGGGCCGGCCTCGAAATCAACACCCTAGCTATCTTGCCCTTAATTGCCAAATCCCACCACCCGCGAGCTATCGAAGCTGCAACCAAGTACTTTCTAACCCAAGCGGCTGCCTCCGCCCTAATACTATTCTCCAGTATAACCAATGCATGACACACCGGACAATGGGACATCGCTCAACTCACACACCCAGCTTCATGCTTGATCCTTACCTCCGCTATCGCAATAAAACTAGGCTTAGTTCCATTCCATTTTTGATTCCCAGAAGTATTACAAGGCTCTCCACTCATTACAGGCCTCCTGCTTT…
	GFB3088 ATGAACCCCCAAGCAAAACTAATTTTCACTGTCAGCCTAATCTTAGGCACAACGATTACAATTTCAAGTAACCACTGAATTATAGCCTGGGCCGGCCTCGAAATCAACACCCTAGCTATCCTACCCCTAATTGCCAAATCCCACCACCCGCGAGCTATCGAAGCTGCAACCAAGTACTTTCTAACCCAAGCGGCTGCCTCCGCCCTAATACTATTCTCCAGTATGACCAATGCATGACACACCGGACAATGGGACATCGCTCAGCTCACACACCCAGCTTCCTGCCTAATCCTTACCTCCGCCATCGCAATAAAACTAGGCTTAGTCCCATTCCATTTTTGATTCCCAGAAGTACTACAAGGCTCTCCACTCATTACAGGCCTCCTGCTGT…
	MGL248 ATGAACCCCCAAGCAAAACTAATTTTCACTGTCAGCCTAATCTTAGGCACAACGATTACAATTTCAAGTAACCACTGAATTATAGCCTGGGCCGGCCTCGAAATCAACACCCTAGCTATCCTACCCCTAATTGCCAAATCCCACCACCCGCGAGCTATCGAAGCTGCAACCAAGTACTTTCTAACCCAAGCGGCTGCCTCCGCCCTAATACTATTCTCCAGTATGACCAATGCATGACACACCGGACAATGGGACATCGCTCAGCTCACACACCCAGCTTCCTGCCTAATCCTTACCTCCGCCATCGCAATAAAACTAGGCTTAGTCCCATTCCATTTTTGATTCCCAGAAGTACTACAAGGCTCTCCACTCATTACAGGCCTCCTGCTGTC…
	MMGL191 ATGAACCCCCAAGCAAAACTAATTTTCACTGTCAGCCTAATCTTAGGCACAACGATTACAATTTCAAGTAACCACTGAATTATAGCCTGGGCCGGCCTCGAAATCAACACCCTAGCTATCCTACCCCTAATTGCCAAATCCCACCACCCGCGAGCTATCGAAGCTGCAACCAAGTACTTTCTAACCCAAGCGGCTGCCTCCGCCCTAATACTATTCTCCAGTATGACCAATGCATGGCACACTGGACAATGGGACATCGCTCAGCTCACACACCCAGCTTCCTGCCTAATCCTTACCTCCGCCATCGCAATAAAACTAGGCTTAGTCCCATTCCATTTTTGATTCCCAGAAGTACTACAAGGCTCTCCACTCATTACAGGCCTCCTGCTAT…
	jk06561 ATGAACCCCCAAGCAAAACTAATTTTCACTGTCAGCCTAGTCTTAGGCACAACGATTACAATTTCAAGTAACCACTGAATTATAGCCTGGGCCGGCCTCGAAATCAACACCCTAGCTATCTTGCCCTTGATTGCCAAATCCCACCACCCGCGAGCTATCGAAGCTGCAACCAAGTACTTTCTAACCCAAGCGGCTGCCTCCGCCCTAATGCTATTCTCCAGTATAACCAATGCATGACACACCGGACAATGGGACATCGCTCAACTCACACACCCAGCTTCATGCTTGATCCTTACCTCCGCTATCGCAATAAAACTAGGCTTAGTTCCATTCCATTTTTGATTCCCAGAAGTATTACAAGGCTCTCCACTCATTACAGGCCTCCTGCTTT…
	jk06562 ATGAACCCCCAAGCAAAACTAATTTTCACTGTCAGCCTAGTCTTAGGCACAACGATTACAATTTCAAGTAACCACTGAATTATAGCCTGGGCCGGCCTCGAAATCAACACCCTAGCTATCTTGCCCTTGATTGCCAAATCCCACCACCCGCGAGCTATCGAAGCTGCAACCAAGTACTTTCTAACCCAAGCGGCTGCCTCCGCCCTAATACTATTCTCCAGTATAACCAATGCATGACACACCGGACAATGGGACATCGCTCAACTCACACACCCAGCTTCATGCTTGATCCTTACCTCCGCTATCGCAATAAAACTAGGCTTAGTTCCATTCCATTTTTGATTCCCAGAAGTATTACAAGGCTCTCCACTCATTACAGGCCTCCTGCTTT…
	jk06563 ATGAACCCCCAAGCAAAACTAATTTTCACTGTCAGCCTAGTCTTAGGCACAACGATTACAATTTCAAGTAACCACTGAATTATAGCCTGGGCCGGCCTCGAAATCAACACCCTAGCTATCTTGCCCTTGATTGCCAAATCCCACCACCCGCGAGCTATCGAAGCTGCAACCAAGTACTTTCTAACCCAAGCGGCTGCCTCCGCCCTAATGCTATTCTCCAGTATAACCAATGCATGACACACCGGACAATGGGACATCGCTCAACTCACACACCCAGCTTCATGCTTGATCCTTACCTCCGCTATCGCAATAAAACTAGGCTTAGTTCCATTCCATTTTTGATTCCCAGAAGTATTACAAGGCTCTCCACTCATTACAGGCCTCCTGCTTT…
	JK06560 ATGAACCCCCAAGCAAAACTAATTTTCACTGTCAGCCTAGTCTTAGGCACAACGATTACAATTTCAAGTAACCACTGAATTATAGCCTGGGCCGGCCTCGAAATCAACACCCTAGCTATCTTGCCCTTGATTGCCAAATCCCACCACCCGCGAGCTATCGAAGCTGCAACCAAGTACTTTCTAACCCAAGCGGCTGCCTCCGCCCTAATACTATTCTCCAGTATAACCAATGCATGACACACCGGACAATGGGACATCGCTCAACTCACACACCCAGCTTCATGCTTGATCCTTACCTCCGCTATCGCAATAAAACTAGGCTTAGTTCCATTCCATTTTTGATTCCCAGAAGTATTACAAGGCTCTCCACTCATTACAGGCCTCCTGCTTT…
	JK06564 ATGAACCCCCAAGCAAAACTAATTTTCACTGTCAGCCTAGTCTTAGGCACAACGATTACAATTTCAAGTAACCACTGAATTATAGCCTGGGCCGGCCTCGAAATCAACACCCTAGCTATCTTGCCCTTGATTGCCAAATCCCACCACCCGCGAGCTATCGAAGCTGCAACCAAGTACTTTCTAACCCAAGCGGCTGCCTCCGCCCTAATGCTATTCTCCAGTATAACCAATGCATGACACACCGGACAATGGGACATCGCTCAACTCACACACCCAGCTTCATGCTTGATCCTTACCTCCGCTATCGCAATAAAACTAGGCTTAGTTCCATTCCATTTTTGATTCCCAGAAGTATTACAAGGCTCTCCACTCATTACAGGCCTCCTGCTTT…
	jk06598 ATGAACCCCCAAGCAAAACTAATTTTCACCGTCAGCCTAGTCTTAGGCACAACGATTACAATTTCAAGTAACCACTGAATTATAGCCTGGGCCGGCCTCGAAATCAACACCCTAGCTATCTTGCCCTTGATTGCCAAATCCCACCACCCGCGAGCTATCGAAGCTGCAACCAAGTACTTTCTAACCCAAGCGGCTGCCTCCGCCCTAATACTATTCTCCAGTATAACCAATGCATGACACACCGGACAATGGGACATCGCTCAACTCACACACCCAGCTTCATGCTTGATCCTTACCTCCGCTATCGCAATAAAACTAGGCTTAGTTCCATTCCATTTTTGATTCCCAGAAGTATTACAAGGCTCTCCACTCATTACAGGCCTCCTGCTTT…
	JK04019 ATGAACCCCCAAGCAAAACTAATTTTCACCGTCAGCCTAGTCTTAGGCACAACGATTACAATTTCAAGTAACCACTGAATTATAGCCTGGGCCGGCCTCGAAATCAACACCCTAGCTATCTTGCCCTTGATTGCCAAATCCCACCACCCGCGAGCTATCGAAGCTGCAACCAAGTACTTTCTAACCCAAGCGGCTGCCTCCGCCCTAATACTATTCTCCAGTATAACCAATGCATGACACACCGGACAATGGGACATCGCTCAACTCACACACCCAGCTTCATGCTTGATCCTTACCTCCGCTATCGCAATAAAACTAGGCTTAGTTCCATTCCATTTTTGATTCCCAGAAGTATTACAAGGCTCTCCACTCATTACAGGCCTCCTGCTTT…
	JK04020 ATGAACCCCCAAGCAAAACTAATTTTCACCGTCAGCCTAGTCTTAGGCACAACGATTACGATTTCAAGTAACCACTGAATTATAGCCTGGGCCGGCCTCGAAATCAACACCCTAGCTATCTTGCCCTTGATTGCCAAATCCCACCACCCGCGAGCTATCGAAGCTGCAACCAAGTACTTTCTAACCCAAGCGGCTGCCTCCGCCCTAATACTATTCTCCAGTATAACCAATGCATGACACACCGGGCAATGGGACATCGCTCAACTCACACACCCAGCTTCATGCTTGGTCCTTACCTCCGCTATCGCAATAAAACTAGGCTTAGTTCCATTCCATTTTTGATTCCCAGAAGTATTACAAGGCTCTCCACTCATTACAGGCCTCCTGCTTT…
	JK04032 ATGAACCCCCAAGCAAAACTAATTTTCACCGTCAGCCTAGTCTTAGGCACAACGATTACAATTTCAAGTAACCACTGAATTATAGCCTGGGCCGGCCTCGAAATCAACACCCTAGCTATCTTGCCCTTGATTGCCAAATCCCACCACCCGCGAGCTATCGAAGCTGCAACCAAGTACTTTCTAACCCAAGCGGCTGCCTCCGCCCTAATACTATTCTCCAGTATAACCAATGCATGACACACCGGACAATGGGACATCGCTCAACTCACACACCCAACTTCATGCTTGATCCTTACCTCCGCTATCGCAATAAAACTAGGCTTAGTTCCATTCCATTTTTGATTCCCAGAAGTATTACAAGGCTCTCCACTCATTACAGGCCTCCTGCTTT…
	jk06604 ATGAACCCCCAAGCAAAACTAATTTTCACCGTCAGCCTAGTCTTAGGCACAACGATTACAATTTCAAGTAACCACTGAATTATAGCCTGGGCCGGCCTCGAAATCAACACCCTAGCTATCTTGCCCTTGATTGCCAAATCCCACCACCCGCGAGCTATCGAAGCTGCAACCAAGTACTTTCTAACCCAAGCGGCTGCCTCCGCCCTAATACTATTCTCCAGTATAACCAATGCATGACACACCGGACAATGGGACATCGCTCAACTCACACACCCAACTTCATGCTTGATCCTTACCTCCGCTATCGCAATAAAACTAGGCTTAGTTCCATTCCATTTTTGATTCCCAGAAGTATTACAAGGCTCTCCACTCATTACAGGCCTCCTGCTTT…
	jk06638 ATGAACCCCCAAGCAAAACTAATTTTCACCGTCAGCCTAGTCTTAGGCACAACGATTACAATTTCAAGTAACCACTGAATTATAGCCTGGGCCGGCCTCGAAATCAACACCCTAGCTATCTTGCCCTTGATTGCCAAATCCCACCACCCGCGAGCTATCGAAGCTGCAACCAAGTACTTTCTAACCCAAGCGGCTGCCTCCGCCCTAATACTATTCTCCAGTATAACCAATGCATGACACACCGGACAATGGGACATCGCTCAACTCACACACCCAGCTTCATGCTTGATCCTTACCTCCGCTATCGCAATAAAACTAGGCTTAGTTCCATTCCATTTTTGATTCCCAGAAGTATTACAAGGCTCTCCACTCATTACAGGCCTCCTGCTTT…
	jk06639 ATGAACCCCCAAGCAAAACTAATTTTCACCGTCAGCCTAGTCTTAGGCACAACGATTACAATTTCAAGTAACCACTGAATTATAGCCTGGGCCGGCCTCGAAATCAACACCCTAGCTATCTTGCCCTTGATTGCCAAATCCCACCACCCGCGAGCTATCGAAGCTGCAACCAAGTACTTTCTAACCCAAGCGGCTGCCTCCGCCCTAATACTATTCTCCAGTATAACCAATGCATGACACACCGGACAATGGGACATCGCTCAACTCACACACCCAGCTTCATGCTTGATCCTTACCTCCGCTATCGCAATAAAACTAGGCTTAGTTCCATTCCATTTTTGATTCCCAGAAGTATTACAAGGCTCTCCACTCATTACAGGCCTCCTGCTTT…
	mm340 ATGAACCCCCAAGCAAAACTAATTTTCACCGTCAGCCTAGTCTTAGGCACAACGATTACAATTTCAAGTAACCACTGAATTATAGCCTGGGCCGGCCTCGAAATCAACACCCTAGCTATCTTGCCCTTGATTGCCAAATCCCACCACCCGCGAGCTATCGAAGCTGCAACCAAGTACTTTCTAACCCAAGCGGCTGCCTCCGCCCTAATACTATTCTCCAGTATAACCAATGCATGACACACCGGACAATGGGACATCGCTCAACTCACACACCCAACTTCATGCTTGATCCTTACCTCCGCTATCGCAATAAAACTAGGCTTAGTTCCATTCCATTTTTGATTCCCAGAAGTATTACAAGGCTCTCCACTCATTACAGGCCTCCTGCTTTCC…
	jk06505 ATGAACCCCCAAGCAAAACTAATTTTCACTGTCAGCCTAGTCTTAGGCACAACGATTACAATTTCAAGTAACCACTGAATTATAGCCTGGGCCGGCCTCGAAATCAACACCCTAGCTATCTTGCCCTTGATTGCCAAATCCCACCACCCACGAGCTATCGAAGCTGCAACCAAGTACTTTCTAACCCAAGCGGCTGCCTCCGCCCTAATACTATTCTCCAGTATAACCAATGCATGACACACCGGACAATGGGACATCGCTCAACTCACACACCCAGCTTCATGCTTGATCCTTACCTCCGCTATCGCAATAAAACTAGGCTTAGTTCCATTCCATTTTTGATTTCCAGAAGTATTACAAGGCTCTCCACTCATTACAGGCCTCCTGCTTT…
	mm507 ATGAACCCCCAAGCAAAACTAATTTTCACTGTCAGCCTAGTCTTAGGCACAACGATTACAATTTCAAGTAACCACTGAATTATAGCCTGGGCCGGCCTCGAAATCAACACCCTAGCTATCTTGCCCTTGATTGCCAAATCCCACCACCCGCGAGCTATCGAAGCTGCAACCAAGTACTTTCTAACCCAAGCGGCTGCCTCCGCCCTAATACTATTCTCCAGTATAACCAATGCATGACACACCGGACAATGGGACATCGCTCAACTCACACACCCAGCTTCATGCTTGATCCTTACCTCCGCTATCGCAATAAAACTAGGCTTAGTTCCATTCCATTTTTGATTCCCAGAAGTATTACAAGGCTCTCCACTCATTACAGGCCTCCTGCTTTCC…
	MM506 ATGAACCCCCAAGCAAAACTAATTTTCACTGTCAGCCTAGTCTTAGGCACAACGATTACAATTTCAAGTAACCACTGAATTATAGCCTGGGCCGGCCTCGAAATCAACACCCTAGCTATCTTGCCCTTGATTGCCAAATCCCACCACCCGCGAGCTATCGAAGCTGCAACCAAGTACTTTCTAACCCAAGCGGCTGCCTCCGCCCTAATACTATTCTCCAGTATAACCAATGCATGACACACCGGACAATGGGACATCGCTCAACTCACACACCCAGCTTCATGCTTGATCCTTACCTCCGCTATCGCAATAAAACTAGGCTTAGTTCCATTCCATTTTTGATTCCCAGAAGTATTACAAGGCTCTCCACTCATTACAGGCCTCCTGCTTTCC…
	gms1468 ATGAACCCCCAAGCAAAACTAATTTTCACCGTCAGCCTAGTCTTAGGCACAACGATTACAATTTCAAGTAACCACTGAATTATAGCCTGGGCCGGCCTCGAAATCAACACCCTAGCTATCTTGCCCTTGATTGCCAAATCCCACCACCCGCGAGCTATCGAAGCTGCAACCAAGTACTTTCTAACCCAAGCGGCTGCCTCCGCCCTAATACTATTCTCCAGTATAACCAATGCATGACACACCGGACAATGGGACATCGCTCAACTCACACACCCAGCTTCATGCTTGATCCTTACCTCCGCTATCGCAATAAAACTGGGCTTAGTTCCATTCCATTTTTGATTCCCAGAAGTATTACAAGGCTCTCCACTCATTACAGGCCTCCTGCTTT…
	gms1470 ATGAACCCCCAAGCAAAACTAATTTTCACCGTCAGCCTAGTCTTAGGCACAACGATTACAATTTCAAGTAACCACTGAATTATAGCCTGGGCCGGCCTCGAAATCAACACCCTAGCTATCTTGCCCTTGATTGCCAAATCCCACCACCCGCGAGCTATCGAAGCTGCAACCAAGTACTTTCTAACCCAAGCGGCTGCCTCCGCCCTAATACTATTCTCCAGTATAACCAATGCATGACACACCGGACAATGGGACATCGCTCAACTCACACACCCAGCTTCATGCTTGATCCTTACCTCCGCTATCGCAATAAAACTAGGCTTAGTTCCATTCCATTTTTGATTCCCAGAAGTATTACAAGGCTCTCCACTCATTACAGGCCTCCTGCTTT…
	gms1472 ATGAACCCCCAAGCAAAACTAATTTTCACCGTCAGCCTAGTCTTAGGCACAACGATTACAATTTCAAGTAACCACTGAATTATAGCCTGGGCCGGCCTCGAAATCAACACCCTAGCTATCTTGCCCTTGATTGCCAAATCCCACCACCCGCGAGCTATCGAAGCTGCAACCAAGTACTTTCTAACCCAAGCGGCTGCCTCCGCCCTAATACTATTCTCCAGTATAACCAATGCATGACACACCGGACAATGGGACATCGCTCAACTCACACACCCAGCTTCATGCTTGCTCCTTACCTCCGCTATCGCAATAAAACTGGGCTTAGTTCCATTCCATTTTTGATTCCCAGAAGTATTACAAGGCTCTCCACTCATTACAGGCCTCCTGCTTT…
	gms1474 ATGAACCCCCAAGCAAAACTAATTTTCACCGTCAGCCTAGTCTTAGGCACAACGATTACAATTTCAAGTAACCACTGAATTATAGCCTGGGCCGGCCTCGAAATCAACACCCTAGCTATCTTGCCCTTGATTGCCAAATCCCACCACCCGCGAGCTATCGAAGCTGCAACCAAGTACTTTCTAACCCAAGCGGCTGCCTCCGCCCTAATACTATTCTCCAGTATAACCAATGCATGACACACCGGACAATGGGACATCGCTCAACTCACACACCCAGCTTCATGCTTGATCCTTACCTCCGCTATCGCAATAAAACTAGGCTTAGTTCCATTCCATTTTTGATTCCCAGAAGTATTACAAGGCTCTCCACTCATTACAGGCCTCCTGCTTT…
	gms1477 ATGAACCCCCAAGCAAAACTAATTTTCACCGTCAGCCTAGTCTTAGGCACAACGATTACAATTTCAAGTAACCACTGAATTATAGCCTGGGCCGGCCTCGAAATCAACACCCTAGCTATCTTGCCCTTGATTGCCAAATCCCACCACCCGCGAGCTATCGAAGCTGCAACCAAGTACTTTCTAACCCAAGCGGCTGCCTCCGCCCTAATACTATTCTCCAGTATAACCAATGCATGACACACCGGACAATGGGACATCGCTCAACTCACACACCCAGCTTCATGCTTGATCCTTACCTCCGCTATCGCAATAAAACTGGGCTTAGTTCCATTCCATTTTTGATTCCCAGAAGTATTACAAGGCTCTCCACTCATTACAGGCCTCCTGCTTT…
	jk04779 ATGAACCCCCAAGCAAAACTAATTTTCACCGTCAGCCTAGTCTTAGGCACAACGATTACAATTTCAAGTAACCACTGAATTATAGCCTGGGCCGGCCTCGAAATCAACACCCTAGCTATCTTGCCCTTGATTGCCAAATCCCACCACCCGCGAGCTATCGAAGCTGCAACCAAGTACTTTCTAACCCAAGCGGCTGCCTCCGCCCTAATACTATTCTCCAGTATAACCAATGCATGACACACCGGACAATGGGACATCGCTCAACTCACACACCCAGCTTCATGCTTGATCCTTACCTCCGCTATCGCAATAAAACTAGGCTTAGTTCCATTCCATTTTTGATTCCCAGAAGTATTACAAGGCTCTCCACTCATTACAGGCCTCCTGCTTT…
	jmd467 ATGAACCCCCAAGCAAAACTAATTTTCACCGTCAGCCTAGTCTTAGGCACAACGATTACAATTTCAAGTAACCACTGAATTATAGCCTGGGCCGGCCTCGAAATCAACACCCTAGCTATCTTGCCCTTGATTGCCAAATCCCACCACCCGCGAGCTATCGAAGCTGCAACCAAGTACTTTCTAACCCAAGCGGCTGCCTCCGCCCTAATACTATTCTCCAGTATAACCAATGCATGACACACCGGACAATGGGACATCGCTCAACTCACACACCCAGCTTCATGCTTGATCCTTACCTCCGCTATCGCAATAAAACTAGGCTTAGTTCCATTCCATTTTTGATTCCCAGAAGTATTACAAGGCTCTCCACTCATTACAGGCCTCCTGCTTTC…
	jmd484 ATGAACCCCCAAGCAAAACTAATTTTCACCGTCAGCCTAGTCTTAGGCACAACGATTACAATTTCAAGTAACCACTGAATTATAGCCTGGGCCGGCCTCGAAATCAACACCCTAGCTATCTTGCCCTTGATTGCCAAATCCCACCACCCGCGAGCTATCGAAGCTGCAACCAAGTACTTTCTAACCCAAGCGGCTGCCTCCGCCCTAATACTATTCTCCAGTATAACCAATGCATGACACACCGGACAATGGGACATCGCTCAACTCACACACCCAGCTTCATGCTTGATCCTTACCTCCGCTATCGCAATAAAACTGGGCTTAGTTCCATTCCATTTTTGATTCCCAGAAGTATTACAAGGCTCTCCACTCATTACAGGCCTCCTGCTTTC…
	jk08306 ATGAACCCCCAAGCAAAACTAATTTTCACCGTCAGCCTAGTCTTAGGCACAACGATTACAATTTCAAGTAACCACTGAATTATAGCCTGGGCCGGCCTCGAAATCAACACCCTAGCTATCTTGCCCTTGATTGCCAAATCCCACCACCCGCGAGCTATCGAAGCTGCAACCAAGTACTTTCTAACCCAAGCGGCTGCCTCCGCCCTAATACTATTCTCCAGTATAACCAATGCATGACACACCGGACAATGGGACATCGCTCAACTCACACACCCAGCTTCATGCTTGATCCTTACCTCCGCTATCGCAATAAAACTAGGCTTAGTTCCATTCCATTTTTGATTCCCAGAAGTATTACAAGGCTCTCCACTCATTACAGGCCTCCTGCTTT…
	jk08307 ATGAACCCCCAAGCAAAACTAATTTTCACCGTCAGCCTAGTCTTAGGCACAACGATTACAATTTCAAGTAACCACTGAATTATAGCCTGGGCCGGCCTCGAAATCAACACCCTAGCTATCTTGCCCTTGATTGCCAAATCCCACCACCCGCGAGCTATCGAAGCTGCAACCAAGTACTTTCTAACCCAAGCGGCTGCCTCCGCCCTAATACTATTCTCCAGTATAACCAATGCATGACACACCGGACAATGGGACATCGCTCAACTCACACACCCAGCTTCATGCTTGATCCTTACCTCCGCTATCGCAATAAAACTGGGCTTAGTTCCATTCCATTTTTGATTCCCAGAAGTATTACAAGGCTCTCCACTCATTACAGGCCTCCTGCTTT…
	MM713 ATGAACCCCCAAGCAAAACTAATTTTCACTGTCAGCCTGGTCTTAGGCACAACGATTACAATTTCAAGTAACCACTGAATTATAGCCTGGGCCGGCCTCGAAATCAACACCCTAGCTATCCTGCCCTTGATTGCCAAATCCCACCACCCGCGAGCTATCGAAGCTGCAACCAAGTACTTTCTAACCCAAGCGGCTGCCTCCGCCCTAATGCTATTCTCCAGTATAACCAATGCATGACACACCGGACAATGGGACATCGCTCAACTCACACACCCAGCTTCATGCTTGATCCTTACCTCCGCTATCGCAATAAAACTAGGCTTAGTTCCATTCCATTTTTGATTCCCAGAAGTATTACAAGGCTCTCCACTCATTACAGGCCTCCTGCTTTCC…
	MM749 ATGAACCCCCAAGCAAAACTAATTTTCACTGTCAGCCTAGTCTTAGGCACAACGATTACAATTTCAAGTAACCACTGAATTATAGCCTGGGCCGGCCTCGAAATCAACACCCTAGCTATCTTGCCCTTGATTGCCAAATCCCACCACCCGCGAGCTATCGAAGCTGCAACCAAGTACTTTCTAACCCAAGCGGCTGCCTCCGCCCTAATGCTATTCTCCAGTATAACCAATGCATGACACACCGGACAATGGGACATCGCTCAACTCACACACCCAGCTTCATGCTTGATCCTTACCTCCGCTATCGCAATAAAACTAGGCTTAGTTCCATTCCATTTTTGATTCCCAGAAGTATTACAAGGCTCTCCACTCATTACAGGCCTCCTGCTTTCC…
	JK09424 ATGAACCCCCAAGCAAAACTAATTTTCACTGTCAGCCTAGTCTTAGGCACAACGATTACAATTTCAAGTAACCACTGAATTATAGCCTGGGCCGGCCTCGAAATCAACACCCTAGCTATCCTGCCCTTGATTGCCAAATCCCACCACCCGCGAGCTATCGAAGCTGCAACCAAGTACTTTCTAACCCAAGCGGCTGCCTCCGCCCTAATGCTATTCTCCAGTATAACCAATGCATGACACACCGGACAATGGGACATCGCTCAACTCACACACCCAGCTTCATGCTTGATCCTTACCTCCGCTATCGCAATAAAACTAGGCTTAGTTCCATTCCATTTTTGATTCCCAGAAGTATTACAAGGCTCTCCACTCATTACAGGCCTCCTGCTTT…
	MM677 ATGAACCCCCAAGCAAAACTAATTTTCACTGTCAGCCTAGTCTTAGGCACAACGATTACAATTTCAAGTAACCACTGAATTATAGCCTGGGCCGGCCTCGAAATCAACACCCTAGCTATCTTGCCCTTGATTGCCAAATCCCACCACCCGCGAGCTATCGAAGCTGCAACCAAGTACTTTCTAACCCAAGCGGCTGCCTCCGCCCTAATGCTATTCTCCAGTATAACCAATGCATGACACACCGGACAATGGGACATCGCTCAACTCACACACCCAGCTTCATGCTTGATCCTTACCTCCGCTATCGCAATAAAACTAGGCTTAGTTCCATTCCATTTTTGATTCCCAGAAGTATTACAAGGCTCTCCACTCATTACAGGCCTCCTGCTTTCC…
	MM679 ATGAACCCCCAAGCAAAACTAATTTTCACTGTCAGCCTAGTCTTAGGCACAACGATTACAATTTCAAGTAACCACTGAATTATAGCCTGGGCCGGCCTCGAAATCAACACCCTAGCTATCTTGCCCTTGATTGCCAAATCCCACCACCCGCGAGCTATCGAAGCTGCAACCAAGTACTTTCTAACCCAAGCGGCTGCCTCCGCCCTAATGCTATTCTCCAGTATAACCAATGCATGACACACCGGACAATGGGACATCGCTCAACTCACACACCCAGCTTCATGCTTGATCCTTACCTCCGCTATCGCAATAAAACTAGGCTTAGTTCCATTCCATTTTTGATTCCCAGAAGTATTACAAGGCTCTCCACTCATTACAGGCCTCCTGCTTTCC…
	MM678 ATGAACCCCCAAGCAAAACTAATTTTCACTGTCAGCCTAGTCTTAGGCACAACGATTACAATTTCAAGTAACCACTGAATTATAGCCTGGGCCGGCCTCGAAATCAACACCCTAGCTATCTTGCCCTTGATTGCCAAATCCCACCACCCGCGAGCTATCGAAGCTGCAACCAAGTACTTTCTAACCCAAGCGGCTGCCTCCGCCCTAATGCTATTCTCCAGTATAACCAATGCATGACACACTGGACAATGGGACATCGCTCAACTCACACACCCAGCTTCATGCTTGATCCTTACCTCCGCTATCGCAATAAAACTAGGCTTAGTTCCATTCCATTTTTGATTCCCAGAAGTATTACAAGGCTCTCCACTCATTACAGGCCTCCTGCTTTCC…
	MM681 ATGAACCCCCAAGCAAAACTAATTTTCACTGTCAGCCTAGTCTTAGGCACAACGATTACAATTTCAAGTAACCACTGAATTATAGCCTGGGCCGGCCTCGAAATCAACACCCTAGCTATCCTGCCCTTGATTGCCAAATCCCACCACCCGCGAGCTATCGAAGCTGCAACCAAGTACTTTCTAACCCAAGCGGCTGCCTCCGCCCTAATGCTATTCTCCAGTATAACCAATGCATGACACACCGGACAATGGGACATCGCTCAACTCACACACCCAGCTTCATGCTTGATCCTTACCTCCGCTATCGCAATAAAACTAGGCTTAGTTCCATTCCATTTTTGATTCCCAGAAGTATTACAAGGCTCTCCACTCATTACAGGCCTCCTGCTTTCC…
	MM682 ATGAACCCCCAAGCAAAACTAATTTTCACTGTCAGCCTAGTCTTAGGCACAACGATTACAATTTCAAGTAACCACTGAATTATAGCCTGGGCCGGCCTCGAAATCAACACCCTAGCTATCCTGCCCTTGATTGCCAAATCCCACCACCCGCGAGCTATCGAAGCTGCAACCAAGTACTTTCTAACCCAAGCGGCTGCCTCCGCCCTAATGCTATTCTCCAGTATAACCAATGCATGACACACCGGACAATGGGACATCGCTCAACTCACACACCCAGCTTCATGCTTGATCCTTACCTCCGCTATCGCAATAAAACTAGGCTTAGTTCCATTCCATTTTTGATTCCCAGAAGTATTACAAGGCTCTCCACTCATTACAGGCCTCCTGCTTTCC…
	MM680 ATGAACCCCCAAGCAAAACTAATTTTCACTGTCAGCCTAGTCTTAGGCACAACGATTACAATTTCAAGTAACCACTGAATTATAGCCTGGGCCGGCCTCGAAATCAACACCCTAGCTATCTTGCCCTTGATTGCCAAATCCCACCACCCGCGAGCTATCGAAGCTGCAACCAAGTACTTTCTAACCCAAGCGGCTGCCTCCGCCCTAATGCTATTCTCCAGTATAACCAATGCATGACACACCGGACAATGGGACATCGCTCAACTCACACACCCAGCTTCATGCTTGATCCTTACCTCCGCTATCGCAATAAAACTAGGCTTAGTTCCATTCCATTTTTGATTCCCAGAAGTATTACAAGGCTCTCCACTCATTACAGGCCTCCTGCTTTCC…
	MM668 ATGAACCCCCAAGCAAAACTAATTTTCACTGTCAGCCTAGTCTTAGGCACAACGATTACAATTTCAAGTAACCACTGAATTATAGCCTGGGCCGGCCTCGAAATCAACACCCTAGCTATCTTGCCCTTGATTGCCAAATCCCACCACCCGCGAGCTATCGAAGCTGCAACCAAGTACTTTCTAACCCAAGCGGCTGCCTCCGCCCTAATGCTATTCTCCAGTATAACCAATGCATGACACACTGGACAATGGGACATCGCTCAACTCACACACCCAGCTTCATGCTTGATCCTTACCTCCGCTATCGCAATAAAACTAGGCTTAGTTCCATTCCATTTTTGATTCCCAGAAGTATTACAAGGCTCTCCACTCATTACAGGCCTCCTGCTTTCC…
	JK09289 ATGAACCCCCAAGCAAAACTAATTTTCACTGTCAGCCTAGTCTTAGGCACAACGATTACAATTTCAAGTAACCACTGAATTATAGCCTGGGCCGGCCTCGAAATCAACACCCTAGCTATCTTGCCCTTGATTGCCAAATCCCACCACCCGCGAGCTATCGAAGCTGCAACCAAGTACTTTCTAACCCAAGCGGCTGCCTCCGCCCTAATGCTATTCTCCAGTATAACCAATGCATGACACACCGGACAATGGGACATCGCTCAACTCACACACCCAGCTTCATGCTTGATCCTTACCTCCGCTATCGCAATAAAACTAGGCTTAGTTCCATTCCATTTTTGATTCCCAGAAGTATTACAAGGCTCTCCACTCATTACAGGCCTCCTGCTTT…
	JK09290 ATGAACCCCCAAGCAAAACTAATTTTCACTGTCAGCCTAGTCTTAGGCACAACGATTACAATTTCAAGTAACCACTGAATTATAGCCTGGGCCGGCCTCGAAATCAACACCCTAGCTATCTTGCCCTTGATTGCCAAATCCCACCACCCGCGAGCTATCGAAGCTGCAACCAAGTACTTTCTAACCCAAGCGGCTGCCTCCGCCCTAATGCTATTCTCCAGTATAACCAATGCATGACACACCGGACAATGGGACATCGCTCAACTCACACACCCAGCTTCATGCTTGATCCTTACCTCCGCTATCGCAATAAAACTAGGCTTAGTTCCATTCCATTTTTGATTCCCAGAAGTGTTACAAGGCTCTCCACTCATTACAGGCCTCCTGCTTT…
	JK09308 ATGAACCCCCAAGCAAAACTAATTTTCACTGTCAGCCTAGTCTTAGGCACAACGATTACAATTTCAAGTAACCACTGAATTATAGCCTGGGCCGGCCTCGAAATCAACACCCTAGCTATCTTGCCCTTGATTGCCAAATCCCACCACCCGCGAGCTATCGAAGCTGCAACCAAGTACTTTCTAACCCAAGCGGCTGCCTCCGCCCTAATGCTATTCTCCAGTATAACCAATGCATGACACACCGGACAATGGGACATCGCTCAACTCACACACCCAGCTTCATGCTTGATCCTTACCTCCGCTATCGCAATAAAACTAGGCTTAGTTCCATTCCATTTTTGATTCCCAGAAGTATTACAAGGCTCTCCACTCATTACAGGCCTCCTGCTTT…
	JK09287 ATGAACCCCCAAGCAAAACTAATTTTCACTGTCAGCCTAGTCTTAGGCACAACGATTACAATTTCAAGTAACCACTGAATTATAGCCTGGGCCGGCCTCGAAATCAACACCCTAGCTATCTTGCCCTTGATTGCCAAATCCCACCACCCGCGAGCTATCGAAGCTGCAACCAAGTACTTTCTAACCCAAGCGGCTGCCTCCGCCCTAATGCTATTCTCCAGTATAACCAATGCATGACACACCGGACAATGGGACATCGCTCAACTCACACACCCAGCTTCATGCTTGATCCTTACCTCCGCTATCGCAATAAAACTAGGCTTAGTTCCATTCCATTTTTGATTCCCAGAAGTGTTACAAGGCTCTCCACTCATTACAGGCCTCCTGCTTT…
	JK09288 ATGAACCCCCAAGCAAAACTAATTTTCACTGTCAGCCTAGTCTTAGGCACAACGATTACAATTTCAAGTAACCACTGAATTATAGCCTGGGCCGGCCTCGAAATCAACACCCTAGCTATCTTGCCCTTGATTGCCAAATCCCACCACCCGCGAGCTATCGAAGCTGCAACCAAGTACTTTCTAACCCAAGCGGCTGCCTCCGCCCTAATGCTATTCTCCAGTATAACCAATGCATGACACACCGGACAATGGGACATCGCTCAACTCACACACCCAGCTTCATGCTTGATCCTTACCTCCGCTATCGCAATAAAACTAGGCTTAGTTCCATTCCATTTTTGATTCCCAGAAGTGTTACAAGGCTCTCCACTCATTACAGGCCTCCTGCTTT…
	JK09138 ATGAACCCCCAAGCAAAACTAATTTTCACTGTCAGCCTAGTCTTAGGCACAACGATTACAATTTCAAGTAACCACTGAATTATAGCCTGGGCCGGCCTCGAAATCAACACCCTAGCTATCTTGCCCTTGATTGCCAAATCCCACCACCCGCGAGCTATCGAAGCTGCAACCAAGTACTTTCTAACCCAAGCGGCTGCCTCCGCCCTAATGCTATTCTCCAGTATAACCAATGCATGACACACCGGACAATGGGACATCGCTCAACTCACACACCCAGCTTCATGCTTGATCCTTACCTCCGCTATCGCAATAAAACTAGGCTTAGTTCCATTCCATTTTTGATTCCCAGAAGTATTACAAGGCTCTCCACTCATTACAGGCCTCCTGCTTT…
	JK09146 ATGAACCCCCAAGCAAAACTAATTTTCACTGTCAGCCTAGTCTTAGGCACAACGATTACAATTTCAAGTAACCACTGAATTATAGCCTGGGCCGGCCTCGAAATCAACACCCTAGCTATCTTGCCCTTGATTGCCAAATCCCACCACCCGCGAGCTATCGAAGCTGCAACCAAGTACTTTCTAACCCAAGCGGCTGCCTCCGCCCTAATGCTATTCTCCAGTATAACCAATGCATGACACACCGGACAATGGGACATCGCTCAACTCACACACCCAGCTTCATGCTTGATCCTTACCTCCGCTATCGCAATAAAACTAGGCTTAGTTCCATTCCATTTTTGATTCCCAGAAGTATTACAAGGCTCTCCACTCATTACAGGCCTCCTGCTTT…
	JK09123 ATGAACCCCCAAGCAAAACTAATTTTCACTGTCAGCCTAGTCTTAGGCACAACGATTACAATTTCAAGTAACCACTGAATTATAGCCTGGGCCGGCCTCGAAATCAACACCCTAGCTATCTTGCCCTTGATTGCCAAATCCCACCACCCGCGAGCTATCGAAGCTGCAACCAAGTACTTTCTAACCCAAGCGGCTGCCTCCGCCCTAATGCTATTCTCCAGTATAACCAATGCATGACACACCGGACAATGGGACATCGCTCAACTCACACACCCAGCTTCATGCTTGATCCTTACCTCCGCTATCGCAATAAAACTAGGCTTAGTTCCATTCCATTTTTGATTCCCAGAAGTATTACAAGGCTCTCCACTCATTACAGGCCTCCTGCTTT…
	JK09250 ATGAACCCCCAAGCAAAACTAATTTTCACTGTCAGCCTAGTCTTAGGCACAACGATTACAATTTCAAGTAACCACTGAATTATAGCCTGGGCCGGCCTCGAAATCAACACCCTAGCTATCTTGCCCTTGATTGCCAAATCCCACCACCCGCGAGCTATCGAAGCTGCAACCAAGTACTTTCTAACCCAAGCGGCTGCCTCCGCCCTAATGCTATTCTCCAGTATAACCAATGCATGACACACCGGACAATGGGACATCGCTCAACTCACACACCCAGCTTCATGCTTGATCCTTACCTCCGCTATCGCAATAAAACTAGGCTTAGTTCCATTCCATTTTTGATTCCCAGAAGTATTACAAGGCTCTCCACTCATTACAGGCCTCCTGCTTT…
	JK09148 ATGAACCCCCAAGCAAAACTAATTTTCACTGTCAGCCTAGTCTTAGGCACAACGATTACAATTTCAAGTAACCACTGAATTATAGCCTGGGCCGGCCTCGAAATCAACACCCTAGCTATCTTGCCCTTGATTGCCAAATCCCACCACCCGCGAGCTATCGAAGCTGCAACCAAGTACTTTCTAACCCAAGCGGCTGCCTCCGCCCTAATGCTATTCTCCAGTATAACCAATGCATGACACACCGGACAATGGGACATCGCTCAACTCACACACCCAGCTTCATGCTTGATCCTTACCTCCGCTATCGCAATAAAACTAGGCTTAGTTCCATTCCATTTTTGATTCCCAGAAGTATTACAAGGCTCTCCACTCATTACAGGCCTCCTGCTTT…
	JK09147 ATGAACCCCCAAGCAAAACTAATTTTCACTGTCAGCCTAGTCTTAGGCACAACGATTACAATTTCAAGTAACCACTGAATTATAGCCTGGGCCGGCCTCGAAATCAACACCCTAGCTATCTTGCCCTTGATTGCCAAATCCCACCACCCGCGAGCTATCGAAGCTGCAACCAAGTACTTTCTAACCCAAGCGGCTGCCTCCGCCCTAATGCTATTCTCCAGTATAACCAATGCATGACACACCGGACAATGGGACATCGCTCAACTCACACACCCAGCTTCATGCTTGATCCTTACCTCCGCTATCGCAATAAAACTAGGCTTAGTTCCATTCCATTTTTGATTCCCAGAAGTATTACAAGGCTCTCCACTCATTACAGGCCTCCTGCTTT…
	JK09149 ATGAACCCCCAAGCAAAACTAATTTTCACTGTCAGCCTAGTCTTAGGCACAACGATTACAATTTCAAGTAACCACTGAATTATAGCCTGGGCCGGCCTCGAAATCAACACCCTAGCTATCTTGCCCTTGATTGCCAAATCCCACCACCCGCGAGCTATCGAAGCTGCAACCAAGTACTTTCTAACCCAAGCGGCTGCCTCCGCCCTAATGCTATTCTCCAGTATAACCAATGCATGACACACCGGACAATGGGACATCGCTCAACTCACACACCCAGCTTCATGCTTGATCCTTACCTCCGCTATCGCAATAAAACTAGGCTTAGTTCCATTCCATTTTTGATTCCCAGAAGTATTACAAGGCTCTCCACTCATTACAGGCCTCCTGCTTT…
	JK09153 ATGAACCCCCAAGCAAAACTAATTTTCACTGTCAGCCTAGTCTTAGGCACAACGATTACAATTTCAAGTAACCACTGAATTATAGCCTGGGCCGGCCTCGAAATCAACACCCTAGCTATCTTGCCCTTGATTGCCAAATCCCACCACCCGCGAGCTATCGAAGCTGCAACCAAGTACTTTCTAACCCAAGCGGCTGCCTCCGCCCTAATGCTATTCTCCAGTATAACCAATGCATGACACACCGGACAATGGGACATCGCTCAACTCACACACCCAGCTTCATGCTTGATCCTTACCTCCGCTATCGCAATAAAACTAGGCTTAGTTCCATTCCATTTTTGATTCCCAGAAGTATTACAAGGCTCTCCACTCATTACAGGCCTCCTGCTTT…
	JK09114 ATGAACCCCCAAGCAAAACTAATTTTCACTGTCAGCCTAGTCTTAGGCACAACGATTACAATTTCAAGTAACCACTGAATTATAGCCTGGGCCGGCCTCGAAATCAACACCCTAGCTATCTTGCCCTTGATTGCCAAATCCCACCACCCGCGAGCTATCGAAGCTGCAACCAAGTACTTTCTAACCCAAGCGGCTGCCTCCGCCCTAATGCTATTCTCCAGTATAACCAATGCATGACACACCGGACAATGGGACATCGCTCAACTCACACACCCAGCTTCATGCTTGGTCCTTACCTCCGCTATCGCAATAAAACTAGGCTTAGTTCCATTCCATTTTTGATTCCCAGAAGTATTACAAGGCTCTCCACTCATTACAGGCCTCCTGCTTT…
	JK09152 ATGAACCCCCAAGCAAAACTAATTTTCACTGTCAGCCTAGTCTTAGGCACAACGATTACAATTTCAAGTAACCACTGAATTATAGCCTGGGCCGGCCTCGAAATCAACACCCTAGCTATCTTGCCCTTGATTGCCAAATCCCACCACCCGCGAGCTATCGAAGCTGCAACCAAGTACTTTCTAACCCAAGCGGCTGCCTCCGCCCTAATGCTATTCTCCAGTATAACCAATGCATGACACACCGGACAATGGGACATCGCTCAACTCACACACCCAGCTTCATGCTTGATCCTTACCTCCGCTATCGCAATAAAACTAGGCTTAGTTCCATTCCATTTTTGATTCCCAGAAGTGTTACAAGGCTCTCCACTCATTACAGGCCTCCTGCTTT…
	JK09116 ATGAACCCCCAAGCAAAACTAATTTTCACTGTCAGCCTAGTCTTAGGCACAACGATTACAATTTCAAGTAACCACTGAATTATAGCCTGGGCCGGCCTCGAAATCAACACCCTAGCTATCTTGCCCTTGATTGCCAAATCCCACCACCCGCGAGCTATCGAAGCTGCAACCAAGTACTTTCTAACCCAAGCGGCTGCCTCCGCCCTAATGCTATTCTCCAGTATAACCAATGCATGACACACCGGACAATGGGACATCGCTCAACTCACACACCCAGCTTCATGCTTGATCCTTACCTCCGCTATCGCAATAAAACTAGGCTTAGTTCCATTCCATTTTTGATTCCCAGAAGTATTACAAGGCTCTCCACTCATTACAGGCCTCCTGCTTT…
	JK09274 ATGAACCCCCAAGCAAAACTAATTTTCACTGTCAGCCTAGTCTTAGGCACAACGATTACAATTTCAAGTAACCACTGAATTATAGCCTGGGCCGGCCTCGAAATCAACACCCTAGCTATCTTGCCCTTGATTGCCAAATCCCACCACCCGCGAGCTATCGAAGCTGCAACCAAGTACTTTCTAACCCAAGCGGCTGCCTCCGCCCTAATGCTATTCTCCAGTATAACCAATGCATGACACACCGGACAATGGGACATCGCTCAACTCACACACCCAACTTCATGCTTGATCCTTACCTCCGCTATCGCAATAAAACTAGGCTTAGTTCCATTCCATTTTTGATTCCCAGAAGTGTTACAAGGCTCTCCACTCATTACAGGCCTCCTGCTTT…
	ASJ103 ATGAACCCCCAAGCAAAACTAATTTTCACCGTCAGCCTAGTCTTAGGCACAACGATTACAATTTCAAGTAACCACTGAATTATAGCCTGGGCCGGCCTCGAAATCAACACCCTAGCTATCTTGCCCTTGATTGCCAAATCCCACCACCCGCGAGCTATCGAAGCTGCAACCAAGTACTTTCTAACCCAAGCGGCTGCCTCCGCCCTAATACTATTCTCCAGTATAACCAATGCATGACACACCGGACAATGGGACATCGCTCAACTCACACACCCAACTTCATGCTTGATCCTTACCTCCGCTATCGCAATAAAACTAGGCTTAGTTCCATTCCATTTTTGATTCCCAGAAGTATTACAAGGCTCTCCACTCATTACAGGCCTCCTGCTTTC…
	mg001 ATGAACCCCCAAGCAAAACTAATTTTCACCGTCAGCCTAGTCTTAGGCACAACGATTACAATTTCAAGTAACCACTGAATTATAGCCTGGGCCGGCCTCGAAATCAACACCCTAGCTATCTTGCCCTTGATTGCCAAATCCCACCACCCGCGAGCTATCGAAGCTGCAACCAAGTACTTTCTAACCCAAGCGGCTGCCTCCGCCCTAATACTATTCTCCAGTATAACCAATGCATGACACACCGGACAATGGGACATCGCTCAACTCACACACCCAGCTTCATGCTTGATCCTTACCTCCGCTATCGCAATAAAACTAGGCTTAGTTCCATTCCATTTTTGATTCCCAGAAGTATTACAAGGCTCTCCACTCATTACAGGCCTCCTGCTTTCC…
	mg003 ATGAACCCCCAAGCAAAACTAATTTTCACCGTCAGCCTAGTCTTAGGCACAACGATTACAATTTCAAGTAACCACTGAATTATAGCCTGGGCCGGCCTCGAAATCAACACCCTAGCTATCTTGCCCTTGATTGCCAAATCCCACCACCCGCGAGCTATCGAAGCTGCAACCAAGTACTTTCTAACCCAAGCGGCTGCCTCCGCCCTAATACTATTCTCCAGTATAACCAATGCATGACACACCGGACAATGGGACATCGCTCAACTCACACACCCAGCTTCATGCTTGATCCTTACCTCCGCTATCGCAATAAAACTAGGCTTAGTTCCATTCCATTTTTGATTCCCAGAAGTATTACAAGGCTCTCCACTCATTACAGGCCTCCTGCTTTCC…
	mg050 ATGAACCCCCAAGCAAAACTAATTTTCACCGTCAGCCTAGTCTTAGGCACAACGATTACAATTTCAAGTAACCACTGAATTATAGCCTGGGCCGGCCTCGAAATCAACACCCTAGCTATCTTGCCCTTGATTGCCAAATCCCACCACCCGCGAGCTATCGAAGCTGCAACCAAGTACTTTCTAACCCAAGCGGCTGCCTCCGCCCTAATACTATTCTCCAGTATAACCAATGCATGACACACCGGACAATGGGACATCGCTCAACTCACACACCCAGCTTCATGCTTGATCCTTACCTCCGCTATCGCAATAAAACTAGGCTTAGTTCCATTCCATTTTTGATTCCCAGAAGTATTACAAGGCTCTCCACTCATTACAGGCCTCCTGCTTTCC…
	mg056 ATGAACCCCCAAGCAAAACTAATTTTCACCGTCAGCCTAGTCTTAGGCACAACGATTACAATTTCAAGTAACCACTGAATTATAGCCTGGGCCGGCCTCGAAATCAACACCCTAGCTATCTTGCCCTTGATTGCCAAATCCCACCACCCGCGAGCTATCGAAGCTGCAACCAAGTACTTTCTAACCCAAGCGGCTGCCTCCGCCCTAATACTATTCTCCAGTATAACCAATGCATGACACACCGGACAATGGGACATCGCTCAACTCACACACCCAGCTTCATGCTTGATCCTTACCTCCGCTATCGCAATAAAACTAGGCTTAGTTCCATTCCATTTTTGATTCCCAGAAGTATTACAAGGCTCTCCACTCATTACAGGCCTCCTGCTTTCC…
	mg005 ATGAACCCCCAAGCAAAACTAATTTTCACCGTCAGCCTAGTCTTAGGCACAACGATTACAATTTCAAGTAACCACTGAATTATAGCCTGGGCCGGCCTCGAAATCAACACCCTAGCTATCTTGCCCTTGATTGCCAAATCCCACCACCCGCGAGCTATCGAAGCTGCAACCAAGTACTTTCTAACCCAAGCGGCTGCCTCCGCCCTAATACTATTCTCCAGTATAACCAATGCATGACACACCGGACAATGGGACATCGCTCAACTCACACACCCAGCTTCATGCTTGATCCTTACCTCCGCTATCGCAATAAAACTAGGCTTAGTTCCATTCCATTTTTGATTCCCAGAAGTATTACAAGGCTCTCCACTCATTACAGGCCTCCTGCTTTCC…
	mg041 ATGAACCCCCAAGCAAAACTAATTTTCACCGTCAGCCTAGTCTTAGGCACAACGATTACAATTTCAAGTAACCACTGAATTATAGCCTGGGCCGGCCTCGAAATCAACACCCTAGCTATCTTGCCCTTGATTGCCAAATCCCACCACCCGCGAGCTATCGAAGCTGCAACCAAGTACTTTCTAACCCAAGCGGCTGCCTCCGCCCTAATACTATTCTCCAGTATAACCAATGCATGACACACCGGACAATGGGACATCGCTCAACTCACACACCCAGCTTCATGCTTGATCCTTACCTCCGCTATCGCAATAAAACTAGGCTTAGTTCCATTCCATTTTTGATTCCCAGAAGTATTACAAGGCTCTCCACTCATTACAGGCCTCCTGCTTTCC…
	mg004 ATGAACCCCCAAGCAAAACTAATTTTCACCGTCAGCCTAGTCTTAGGCACAACGATTACAATTTCAAGTAACCACTGAATTATAGCCTGGGCCGGCCTCGAAATCAACACCCTAGCTATCTTGCCCTTGATTGCCAAATCCCACCACCCGCGAGCTATCGAAGCTGCAACCAAGTACTTTCTAACCCAAGCGGCTGCCTCCGCCCTAATACTATTCTCCAGTATAACCAATGCATGACACACCGGACAATGGGACATCGCTCAACTCACACACCCAGCTTCATGCTTGATCCTTACCTCCGCTATCGCAATAAAACTAGGCTTAGTTCCATTCCATTTTTGATTCCCAGAAGTATTACAAGGCTCTCCACTCATTACAGGCCTCCTGCTTTCC…
	mg002 ATGAACCCCCAAGCAAAACTAATTTTCACCGTCAGCCTAGTCTTAGGCACAACGATTACAATTTCAAGTAACCACTGAATTATAGCCTGGGCCGGCCTCGAAATCAACACCCTAGCTATCTTGCCCTTGATTGCCAAATCCCACCACCCGCGAGCTATCGAAGCTGCAACCAAGTACTTTCTAACCCAAGCGGCTGCCTCCGCCCTAATACTATTCTCCAGTATAACCAATGCATGACACACCGGACAATGGGACATCGCTCAACTCACACACCCAACTTCATGCTTGATCCTTACCTCCGCTATCGCAATAAAACTAGGCTTAGTTCCATTCCATTTTTGATTCCCAGAAGTATTACAAGGCTCTCCACTCATTACAGGCCTCCTGCTTTCC…
	mg006 ATGAACCCCCAAGCAAAACTAATTTTCACCGTCAGCCTAGTCTTAGGCACAACGATTACAATTTCAAGTAACCACTGAATTATAGCCTGGGCCGGCCTCGAAATCAACACCCTAGCTATCTTGCCCTTGATTGCCAAATCCCACCACCCGCGAGCTATCGAAGCTGCAACCAAGTACTTTCTAACCCAAGCGGCTGCCTCCGCCCTAATACTATTCTCCAGTATAACCAATGCATGACACACCGGACAATGGGACATCGCTCAACTCACACACCCAACTTCATGCTTGATCCTTACCTCCGCTATCGCAATAAAACTAGGCTTAGTTCCATTCCATTTTTGATTCCCAGAAGTATTACAAGGCTCTCCACTCATTACAGGCCTCCTGCTTTCC…
	BRB1112 ATGAACCCCCAAGCAAAACTAATTTTCACCGTCAGCCTAGTCTTAGGCACAACGATTACAATTTCAAGTAACCACTGAATTATAGCCTGGGCCGGCCTCGAAATCAACACCCTAGCTATCTTGCCCTTGATTGCCAAATCCCACCACCCGCGAGCTATCGAAGCTGCAACCAAGTACTTTCTAACCCAAGCGGCTGCCTCCGCCCTAATACTATTCTCCAGTATAACCAATGCATGACACACCGGACAATGGGACATCGCTCAACTCACACACCCAGCTTCATGCTTGATCCTTACCTCCGCTATCGCAATAAAACTAGGCTTAGTTCCATTCCATTTTTGATTCCCAGAAGTATTACAAGGCTCTCCACTCATTACAGGCCTCCTGCTTT…
	BRB1082 ATGAACCCCCAAGCAAAACTAATTTTCACCGTCAGCCTAGTCTTAGGCACAACGATTACAATTTCAAGTAACCACTGAATTATAGCCTGGGCCGGCCTCGAAATCAACACCCTAGCGATCTTGCCCTTGATTGCCAAATCCCACCACCCGCGAGCTATCGAAGCTGCAACCAAGTACTTTCTAACCCAAGCGGCTGCCTCCGCCCTAATACTATTCTCCAGTATAACCAATGCATGACACACCGGACAATGGGACATCGCTCAACTCACACACCCAGCTTCATGCTTGATCCTTACCTCCGCTATCGCAATAAAACTAGGCTTAGTTCCATTCCATTTTTGATTCCCAGAAGTATTACAAGGCTCTCCACTCATTACAGGCCTCCTGCTTT…
	BRB1083 ATGAACCCCCAAGCAAAACTAATTTTCACCGTCAGCCTAGTCTTAGGCACAACGATTACAATTTCAAGTAACCACTGAATTATAGCCTGGGCCGGCCTCGAAATCAACACCCTAGCTATCTTGCCCTTGATTGCCAAATCCCACCACCCGCGAGCTATCGAAGCTGCAACCAAGTACTTTCTAACCCAAGCGGCTGCCTCCGCCCTAATACTATTCTCCAGTATAACCAATGCATGACACACCGGACAATGGGACATCGCTCAACTCACACACCCAGCTTCATGCTTGATCCTTACCTCCGCTATCGCAATAAAACTAGGCTTAGTTCCATTCCATTTTTGATTCCCAGAAGTATTACAAGGCTCTCCACTCATTACAGGCCTCCTGCTTT…
	gms1394 ATGAACCCCCAAGCAAAACTAATTTTCACCGTCAGCCTAGTCTTAGGCACAACGATTACAATTTCAAGTAACCACTGAATTATAGCCTGGGCCGGCCTCGAAATCAACACCCTAGCTATCTTGCCCTTGATTGCCAAATCCCACCACCCGCGAGCTATCGAAGCTGCAACCAAGTACTTTCTAACCCAAGCGGCTGCCTCCGCCCTAATACTATTCTCCAGTATAACCAATGCATGACACACCGGACAATGGGACATCGCTCAACTCACACACCCAGCTTCATGCTTGATCCTTACCTCCGCTATCGCAATAAAACTAGGCTTAGTTCCATTCCATTTTTGATTCCCAGAAGTATTACAAGGCTCTCCACTCATTACAGGCCTCCTGCTTT…
	gms1395 ATGAACCCCCAAGCAAAACTAATTTTCACCGTCAGCCTAGTCTTAGGCACAACGATTACAATTTCAAGTAACCACTGAATTATAGCCTGGGCCGGCCTCGAAATCAACACCCTAGCTATCTTGCCCTTGATTGCCAAATCCCACCACCCGCGAGCTATCGAAGCTGCAACCAAGTACTTTCTAACCCAAGCGGCTGCCTCCGCCCTAATACTATTCTCCAGTATAACCAATGCATGACACACCGGACAATGGGACATCGCTCAACTCACACACCCAGCTTCATGCTTGATCCTTACCTCCGCTATCGCAATAAAACTAGGCTTAGTTCCATTCCATTTTTGATTCCCAGAAGTATTACAAGGCTCTCCACTCATTACAGGCCTCCTGCTTT…
	gms1396 ATGAACCCCCAAGCAAAACTAATTTTCACCGTCAGCCTAGTCTTAGGCACAACGATTACAATTTCAAGTAACCACTGAATTATAGCCTGGGCCGGCCTCGAAATCAACACCCTAGCTATCTTGCCCTTGATTGCCAAATCCCACCACCCGCGAGCTATCGAAGCTGCAACCAAGTACTTTCTAACCCAAGCGGCTGCCTCCGCCCTAATACTATTCTCCAGTATAACCAATGCATGACACACCGGACAATGGGACATCGCTCAACTCACACACCCAGCTTCATGCTTGATCCTTACCTCCGCTATCGCAATAAAACTAGGCTTAGTTCCATTCCATTTTTGATTCCCAGAAGTATTACAAGGCTCTCCACTCATTACAGGCCTCCTGCTTT…
	jk04816 ATGAACCCCCAAGCAAAACTAATTTTCACTGTCAGCCTAGTCTTAGGCACAACGATTACAATTTCAAGTAACCACTGAATTATAGCCTGGGCCGGCCTCGAAATCAACACCCTAGCTATCCTGCCCTTGATTGCCAAATCCCACCACCCGCGAGCTATCGAAGCTGCAACCAAGTACTTTCTAACCCAAGCGGCTGCCTCCGCCCTAATGCTATTCTCCAGTATAACCAATGCATGACACACCGGACAATGGGACATCGCTCAACTCACACACCCAGCTTCATGCTTGATCCTTACCTCCGCTATCGCAATAAAACTAGGCTTAGTTCCATTCCATTTTTGATTCCCAGAAGTATTACAAGGCTCTCCACTCATTACAGGCCTCCTGCTTT…
	jk04817 ATGAACCCCCAAGCAAAACTAATTTTCACTGTCAGCCTAGTCTTAGGCACAACGATTACAATTTCAAGTAACCACTGAATTATAGCCTGGGCCGGCCTCGAAATCAACACCCTAGCTATCTTGCCCTTGATTGCCAAATCCCACCACCCGCGAGCTATCGAAGCTGCAACCAAGTACTTTCTAACCCAAGCGGCTGCCTCCGCCCTAATGCTATTCTCCAGTATAACCAATGCATGACACACCGGACAATGGGACATCGCTCAACTCACACACCCAGCTTCATGCTTGATCCTTACCTCCGCTATCGCAATAAAACTAGGCTTAGTTCCATTCCATTTTTGATTCCCAGAAGTATTACAAGGCTCTCCACTCATTACAGGCCTCCTGCTTT…
	jk04820 ATGAACCCCCAAGCAAAACTAATTTTCACTGTCAGCCTAGTCTTAGGCACAACGATTACAATTTCAAGTAACCACTGAATTATAGCCTGGGCCGGCCTCGAAATCAACACCCTAGCTATCTTGCCCTTGATTGCCAAATCCCACCACCCGCGAGCTATCGAAGCTGCAACCAAGTACTTTCTAACCCAAGCGGCTGCCTCCGCCCTAATGCTATTCTCCAGTATAACCAATGCATGACACACCGGACAATGGGACATCGCTCAACTCACACACCCAGCTTCATGCTTGATCCTTACCTCCGCTATCGCAATAAAACTAGGCTTAGTTCCATTCCATTTTTGATTCCCAGAAGTATTACAAGGCTCTCCACTCATTACAGGCCTCCTGCTTT…
	jk04822 ATGAACCCCCAAGCAAAACTAATTTTCACTGTCAGCCTAGTCTTAGGCACAACGATTACAATTTCAAGTAACCACTGAATTATAGCCTGGGCCGGCCTCGAAATCAACACCCTAGCTATCTTGCCCTTGATTGCCAAATCCCACCACCCGCGAGCTATCGAAGCTGCAACCAAGTACTTTCTAACCCAAGCGGCTGCCTCCGCCCTAATGCTATTCTCCAGTATAACCAATGCATGACACACCGGACAATGGGACATCGCTCAACTCACACACCCAGCTTCATGCTTGATCCTTACCTCCGCTATCGCAATAAAACTAGGCTTAGTTCCATTCCATTTTTGATTCCCAGAAGTATTACAAGGCTCTCCACTCATTACAGGCCTCCTGCTTT…
	jk04829 ATGAACCCCCAAGCAAAACTAATTTTCACTGTCAGCCTAGTCTTAGGCACAACGATTACAATTTCAAGTAACCACTGAATTATAGCCTGGGCCGGCCTCGAAATCAACACCCTAGCTATCTTGCCCTTGATTGCCAAATCCCACCACCCGCGAGCTATCGAAGCTGCAACCAAGTACTTTCTAACCCAAGCGGCTGCCTCCGCCCTAATACTATTCTCCAGTATAACCAATGCATGACACACCGGACAATGGGACATCGCTCAACTCACACACCCAGCTTCATGCTTGATCCTTACCTCCGCTATCGCAATAAAACTAGGCTTAGTTCCATTCCATTTTTGATTCCCAGAAGTGTTACAAGGCTCTCCACTCATTACAGGCCTCCTGCTTT…
	jk04834 ATGAACCCCCAAGCAAAACTAATTTTCACTGTCAGCCTAGTCTTAGGCACAACGATTACAATTTCAAGTAACCACTGAATTATAGCCTGGGCCGGCCTCGAAATCAACACCCTAGCTATCTTGCCCTTGATTGCCAAATCCCACCACCCGCGAGCTATCGAAGCTGCAACCAAGTACTTTCTAACCCAAGCGGCTGCCTCCGCCCTAATGCTATTCTCCAGTATAACCAATGCATGACACACCGGACAATGGGACATCGCTCAACTCACACACCCAGCTTCATGCTTGATCCTTACCTCCGCTATCGCAATAAAACTAGGCTTAGTTCCATTCCATTTTTGATTCCCAGAAGTATTACAAGGCTCTCCACTCATTACAGGCCTCCTGCTTT…
	jk05001 ATGAACCCCCAAGCAAAACTAATTTTCACTGTCAGCCTAGTCTTAGGCACAACGATTACAATTTCAAGTAACCACTGAATTATAGCCTGGGCCGGCCTCGAAATCAACACCCTAGCTATCTTGCCCTTGATTGCCAAATCCCACCACCCGCGAGCTATCGAAGCTGCAACCAAGTACTTTCTAACCCAAGCGGCTGCCTCCGCCCTAATGCTATTCTCCAGTATAACCAATGCATGACACACCGGACAATGGGACATCGCTCAACTCACACACCCAGCTTCATGCTTGATCCTTACCTCCGCTATCGCAATAAAACTAGGCTTAGTTCCATTCCATTTTTGATTCCCAGAAGTATTACAAGGCTCTCCACTCATTACAGGCCTCCTGCTTT…
	JK08_166 ATGAACCCCCAAGCAAAACTAATTTTCACTGTCAGCCTAGTCTTAGGCACAACGATTACAATTTCAAGTAACCACTGAATTATAGCCTGGGCCGGCCTCGAAATCAACACCCTAGCTATCTTGCCCTTGATTGCCAAATCCCACCACCCGCGAGCTATCGAAGCTGCAACCAAGTACTTTCTAACCCAAGCGGCTGCCTCCGCCCTAATACTATTCTCCAGTATAACCAATGCATGACACACCGGACAATGGGACATCGCTCAACTCACACACCCAGCTTCATGCTTGATCCTTACCTCCGCTATCGCAATAAAACTAGGCTTAGTTCCATTCCATTTTTGATTCCCAGAAGTGTTACAAGGCTCTCCACTCATTACAGGCCTCCTGCTT…
	JK08_160 ATGAACCCCCAAGCAAAACTAATTTTCACTGTCAGCCTAGTCTTAGGCACAACGATTACAATTTCAAGTAACCACTGAATTATAGCCTGGGCCGGCCTCGAAATCAACACCCTAGCTATCTTGCCCTTGATTGCCAAATCCCACCACCCGCGAGCTATCGAAGCTGCAACCAAGTACTTTCTAACCCAAGCGGCTGCCTCCGCCCTAATGCTATTCTCCAGTATAACCAATGCATGACACACCGGACAATGGGACATCGCTCAACTCACACACCCAGCTTCATGCTTGATCCTTACCTCCGCTATCGCAATAAAACTAGGCTTAGTTCCATTCCATTTTTGATTCCCAGAAGTATTACAAGGCTCTCCACTCATTACAGGCCTCCTGCTT…
	JK08_162 ATGAACCCCCAAGCAAAACTAATTTTCACTGTCAGCCTAGTCTTAGGCACAACGATTACAATTTCAAGTAACCACTGAATTATAGCCTGGGCCGGCCTCGAAATCAACACCCTAGCTATCTTGCCCTTGATTGCCAAATCCCACCACCCGCGAGCTATCGAAGCTGCAACCAAGTACTTTCTAACCCAAGCGGCTGCCTCCGCCCTAATGCTATTCTCCAGTATAACCAATGCATGACACACCGGACAATGGGACATCGCTCAACTCACACACCCAGCTTCATGCTTGATCCTTACCTCCGCTATCGCAATAAAACTAGGCTTAGTTCCATTCCATTTTTGATTCCCAGAAGTATTACAAGGCTCTCCACTCATTACAGGCCTCCTGCTT…
	JK08_158 ATGAACCCCCAAGCAAAACTAATTTTCACTGTCAGCCTAGTCTTAGGCACAACGATTACAATTTCAAGTAACCACTGAATTATAGCCTGGGCCGGCCTCGAAATCAACACCCTAGCTATCCTGCCCTTGATTGCCAAATCCCACCACCCGCGAGCTATCGAAGCTGCAACCAAGTACTTTCTAACCCAAGCGGCTGCCTCCGCCCTAATGCTATTCTCCAGTATAACCAATGCATGACACACCGGACAATGGGACATCGCTCAACTCACACACCCAGCTTCATGCTTGATCCTTACCTCCGCTATCGCAATAAAACTAGGCTTAGTTCCATTCCATTTTTGATTCCCAGAAGTATTACAAGGCTCTCCACTCATTACAGGCCTCCTGCTT…
	JK08_164 ATGAACCCCCAAGCAAAACTAATTTTCACTGTCAGCCTAGTCTTAGGCACAACGATTACAATTTCAAGTAACCACTGAATTATAGCCTGGGCCGGCCTCGAAATCAACACCCTAGCTATCCTGCCCTTGATTGCCAAATCCCACCACCCGCGAGCTATCGAAGCTGCAACCAAGTACTTTCTAACCCAAGCGGCTGCCTCCGCCCTAATGCTATTCTCCAGTATAACCAATGCATGACACACCGGACAATGGGACATCGCTCAACTCACACACCCAGCTTCATGCTTGATCCTTACCTCCGCTATCGCAATAAAACTAGGCTTAGTTCCATTCCATTTTTGATTCCCAGAAGTATTACAAGGCTCTCCACTCATTACAGGCCTCCTGCTT…
	JK08163 ATGAACCCCCAAGCAAAACTAATTTTCACTGTCAGCCTAGTCTTAGGCACAACGATTACAATTTCAAGTAACCACTGAATTATAGCCTGGGCCGGCCTCGAAATCAACACCCTAGCTATCTTGCCCTTGATTGCCAAATCCCACCACCCGCGAGCTATCGAAGCTGCAACCAAGTACTTTCTAACCCAAGCGGCTGCCTCCGCCCTAATGCTATTCTCCAGTATAACCAATGCATGACACACCGGACAATGGGACATCGCTCAACTCACACACCCAGCTTCATGCTTGATCCTTACCTCCGCTATCGCAATAAAACTAGGCTTAGTTCCATTCCATTTTTGATTCCCAGAAGTATTACAAGGCTCTCCACTCATTACAGGCCTCCTGCTTT…
	JK08_015 ATGAACCCCCAAGCAAAACTAATTTTCACTGTCAGCCTAGTCTTAGGCACAACGATTACAATTTCAAGTAACCACTGAATTATAGCCTGGGCCGGCCTCGAAATCAACACCCTAGCTATCTTGCCCTTGATTGCCAAATCCCACCACCCGCGAGCTATCGAAGCTGCAACCAAGTACTTTCTAACCCAAGCGGCTGCCTCCGCCCTAATGCTATTCTCCAGTATAACCAATGCATGACACACCGGACAATGGGACATCGCTCAACTCACACACCCAGCTTCATGCTTGATCCTTACCTCCGCTATCGCAATAAAACTAGGCTTAGTTCCATTCCATTTTTGATTCCCAGAAGTATTACAAGGCTCTCCACTCATTACAGGCCTCCTGCTT…
	JK08_019 ATGAACCCCCAAGCAAAACTAATTTTCACTGTCAGCCTAGTCTTAGGCACAACGATTACAATTTCAAGTAACCACTGAATTATAGCCTGGGCCGGCCTCGAAATCAACACCCTAGCTATCTTGCCCTTGATTGCCAAATCCCACCACCCGCGAGCTATCGAAGCTGCAACCAAGTACTTTCTAACCCAAGCGGCTGCCTCCGCCCTAATGCTATTCTCCAGTATAACCAATGCATGACACACCGGACAATGGGACATCGCTCAACTCACACACCCAGCTTCATGCTTGATCCTTACCTCCGCTATCGCAATAAAACTAGGCTTAGTTCCATTCCATTTTTGATTCCCAGAAGTATTACAAGGCTCTCCACTCATTACAGGCCTCCTGCTT…
	JK08_020 ATGAACCCCCAAGCAAAACTAATTTTCACTGTCAGCCTAGTCTTAGGCACAACGATTACAATTTCAAGTAACCACTGAATTATAGCCTGGGCCGGCCTCGAAATCAACACCCTAGCTATCTTGCCCTTGATTGCCAAATCCCACCACCCGCGAGCTATCGAAGCTGCAACCAAGTACTTTCTAACCCAAGCGGCTGCCTCCGCCCTAATGCTATTCTCCAGTATAACCAATGCATGACACACCGGACAATGGGACATCGCTCAACTCACACACCCAGCTTCATGCTTGATCCTTACCTCCGCTATCGCAATAAAACTAGGCTTAGTTCCATTCCATTTTTGATTCCCAGAAGTATTACAAGGCTCTCCACTCATTACAGGCCTCCTGCTT…
	JK08_150 ATGAACCCCCAAGCAAAACTAATTTTCACTGTCAGCCTAGTCTTAGGCACAACGATTACAATTTCAAGTAACCACTGAATTATAGCCTGGGCCGGCCTCGAAATCAACACCCTAGCTATCTTGCCCTTGATTGCCAAATCCCACCACCCGCGAGCTATCGAAGCTGCAACCAAGTACTTTCTAACCCAAGCGGCTGCCTCCGCCCTAATGCTATTCTCCAGTATAACCAATGCATGACACACCGGACAATGGGACATCGCTCAACTCACACACCCAGCTTCATGCTTGATCCTTACCTCCGCTATCGCAATAAAACTAGGCTTAGTTCCATTCCATTTTTGATTCCCAGAAGTATTACAAGGCTCTCCACTCATTACAGGCCTCCTGCTT…
	JK08_156 ATGAACCCCCAAGCAAAACTAATTTTCACTGTCAGCCTAGTCTTAGGCACAACGATTACAATTTCAAGTAACCACTGAATTATAGCCTGGGCCGGCCTCGAAATCAACACCCTAGCTATCTTGCCCTTGATTGCCAAATCCCACCACCCGCGAGCTATCGAAGCTGCAACCAAGTACTTTCTAACCCAAGCGGCTGCCTCCGCCCTAATGCTATTCTCCAGTATAACCAATGCATGACACACCGGACAATGGGACATCGCTCAACTCACACACCCAGCTTCATGCTTGATCCTTACCTCCGCTATCGCAATAAAACTAGGCTTAGTTCCATTCCATTTTTGATTCCCAGAAGTATTACAAGGCTCTCCACTCATTACAGGCCTCCTGCTT…
	JK08_157 ATGAACCCCCAAGCAAAACTAATTTTCACTGTCAGCCTAGTCTTAGGCACAACGATTACAATTTCAAGTAACCACTGAATTATAGCCTGGGCCGGCCTCGAAATCAACACCCTAGCTATCTTGCCCTTGATTGCCAAATCCCACCACCCGCGAGCTATCGAAGCTGCAACCAAGTACTTTCTAACCCAAGCGGCTGCCTCCGCCCTAATGCTATTCTCCAGTATAACCAATGCATGACACACCGGACAATGGGACATCGCTCAACTCACACACCCAGCTTCATGCTTGATCCTTACCTCCGCTATCGCAATAAAACTAGGCTTAGTTCCATTCCATTTTTGATTCCCAGAAGTATTACAAGGCTCTCCACTCATTACAGGCCTCCTGCTT…
	JK08_159 ATGAACCCCCAAGCAAAACTAATTTTCACTGTCAGCCTAGTCTTAGGCACAACGATTACAATTTCAAGTAACCACTGAATTATAGCCTGGGCCGGCCTCGAAATCAACACCCTAGCTATCTTGCCCTTGATTGCCAAATCCCACCACCCGCGAGCTATCGAAGCTGCAACCAAGTACTTTCTAACCCAAGCGGCTGCCTCCGCCCTAATGCTATTCTCCAGTATAACCAATGCATGACACACCGGACAATGGGACATCGCTCAACTCACACACCCAGCTTCATGCTTGATCCTTACCTCCGCTATCGCAATAAAACTAGGCTTAGTTCCATTCCATTTTTGATTCCCAGAAGTATTACAAGGCTCTCCACTCATTACAGGCCTCCTGCTT…
	JK08_149 ATGAACCCCCAAGCAAAACTAATTTTCACTGTCAGCCTAGTCTTAGGCACAACGATTACAATTTCAAGTAACCACTGAATTATAGCCTGGGCCGGCCTCGAAATCAACACCCTAGCTATCTTGCCCTTGATTGCCAAATCCCACCACCCGCGAGCTATCGAAGCTGCAACCAAGTACTTTCTAACCCAAGCGGCTGCCTCCGCCCTAATGCTATTCTCCAGTATAACCAATGCATGACACACCGGACAATGGGACATCGCTCAACTCACACACCCAGCTTCATGCTTGATCCTTACCTCCGCTATCGCAATAAAACTAGGCTTAGTTCCATTCCATTTTTGATTCCCAGAAGTATTACAAGGCTCTCCACTCATTACAGGCCTCCTGCTT…
	JK08_152 ATGAACCCCCAAGCAAAACTAATTTTCACTGTCAGCCTAGTCTTAGGCACAACGATTACAATTTCAAGTAACCACTGAATTATAGCCTGGGCCGGCCTCGAAATCAACACCCTAGCTATCTTGCCCTTGATTGCCAAATCCCACCACCCGCGAGCTATCGAAGCTGCAACCAAGTACTTTCTAACCCAAGCGGCTGCCTCCGCCCTAATGCTATTCTCCAGTATAACCAATGCATGACACACCGGACAATGGGACATCGCTCAACTCACACACCCAGCTTCATGCTTGATCCTTACCTCCGCTATCGCAATAAAACTAGGCTTAGTTCCATTCCATTTTTGATTCCCAGAAGTATTACAAGGCTCTCCACTCATTACAGGCCTCCTGCTT…
	JK08_16 ATGAACCCCCAAGCAAAACTAATTTTCACTGTCAGCCTAGTCTTAGGCACAACGATTACAATTTCAAGTAACCACTGAATTATAGCCTGGGCCGGCCTCGAAATCAACACCCTAGCTATCTTGCCCTTGATTGCCAAATCCCACCACCCGCGAGCTATCGAAGCTGCAACCAAGTACTTTCTAACCCAAGCGGCTGCCTCCGCCCTAATGCTATTCTCCAGTATAACCAATGCATGACACACCGGACAATGGGACATCGCTCAACTCACACACCCAGCTTCATGCTTGATCCTTACCTCCGCTATCGCAATAAAACTAGGCTTAGTTCCATTCCATTTTTGATTCCCAGAAGTATTACAAGGCTCTCCACTCATTACAGGCCTCCTGCTTT…
	bts05030 ATGAACCCCCAAGCAAAACTAATTTTCACTGTCAGCCTAGTCTTAGGCACAACGATTACAATTTCAAGTAACCACTGAATTATAGCCTGGGCCGGCCTCGAAATCAACACCCTAGCTATCTTGCCCTTGATTGCCAAATCCCACCACCCGCGAGCTATCGAAGCTGCAACCAAGTACTTTCTAACCCAAGCGGCTGCCTCCGCCCTAATGCTATTCTCCAGTATAACCAATGCATGACACACCGGACAATGGGACATCGCTCAACTCACACACCCAGCTTCATGCTTGATCCTTACCTCCGCTATCGCAATAAAACTAGGCTTAGTTCCATTCCATTTTTGATTCCCAGAAGTATTACAAGGCTCTCCACTCATTACAGGCCTCCTGCTT…
	bts05033 ATGAACCCCCAAGCAAAACTAATTTTCACTGTCAGCCTAGTCTTAGGCACAACGATTACAATTTCAAGTAACCACTGAATTATAGCCTGGGCCGGCCTCGAAATCAACACCCTAGCTATCTTGCCCTTGATTGCCAAATCCCACCACCCGCGAGCTATCGAAGCTGCAACCAAGTACTTTCTAACCCAAGCGGCTGCCTCCGCCCTAATGCTATTCTCCAGTATAACCAATGCATGACACACCGGACAATGGGACATCGCTCAACTCACACACCCAGCTTCATGCTTGATCCTTACCTCCGCTATCGCAATAAAACTAGGCTTAGTTCCATTCCATTTTTGATTCCCAGAAGTATTACAAGGCTCTCCACTCATTACAGGCCTCCTGCTT…
	bts06083 ATGAACCCCCAAGCAAAACTAATTTTCACTGTCAGCCTAGTCTTAGGCACAACGATTACAATTTCAAGTAACCACTGAATTATAGCCTGGGCCGGCCTCGAAATCAACACCCTAGCTATCTTGCCCTTGATTGCCAAATCCCACCACCCGCGAGCTATCGAAGCTGCAACCAAGTACTTTCTAACCCAAGCGGCTGCCTCCGCCCTAATGCTATTCTCCAGTATAACCAATGCATGACACACCGGACAATGGGACATCGCTCAACTCACACACCCAGCTTCATGCTTGATCCTTACCTCCGCTATCGCAATAAAACTAGGCTTAGTTCCATTCCATTTTTGATTCCCAGAAGTATTACAAGGCTCTCCACTCATTACAGGCCTCCTGCTT…
	dhb2489 ATGAACCCCCAAGCAAAACTAATTTTCACTGTCAGCCTAGTCTTAGGCACAACGATTACAATTTCAAGTAACCACTGAATTATAGCCTGGGCCGGCCTCGAAATCAACACCCTAGCTATCTTGCCCTTGATTGCCAAATCCCACCACCCGCGAGCTATCGAAGCTGCAACCAAGTACTTTCTAACCCAAGCGGCTGCCTCCGCCCTAATGCTATTCTCCAGTATAACCAATGCATGACACACCGGACAATGGGACATCGCTCAACTCACACACCCAGCTTCATGCTTGATCCTTACCTCCGCTATCGCAATAAAACTAGGCTTAGTTCCATTCCATTTTTGATTCCCAGAAGTATTACAAGGCTCTCCACTCATTACAGGCCTCCTGCTTT…
	dhb2626 ATGAACCCCCAAGCAAAACTAATTTTCACTGTCAGCCTAGTCTTAGGCACAACGATTACAATTTCAAGTAACCACTGAATTATAGCCTGGGCCGGCCTCGAAATCAACACCCTAGCTATCTTGCCCTTGATTGCCAAATCCCACCACCCGCGAGCTATCGAAGCTGCAACCAAGTACTTTCTAACCCAAGCGGCTGCCTCCGCCCTAATGCTATTCTCCAGTATAACCAATGCATGACACACCGGACAATGGGACATCGCTCAACTCACACACCCAGCTTCATGCTTGATCCTTACCTCCGCTATCGCAATAAAACTAGGCTTAGTTCCATTCCATTTTTGATTCCCAGAAGTATTACAAGGCTCTCCACTCATTACAGGCCTCCTGCTTT…
	dhb2633 ATGAACCCCCAAGCAAAACTAATTTTCACTGTCAGCCTAGTCTTAGGCACAACGATTACAATTTCAAGTAACCACTGAATTATAGCCTGGGCCGGCCTCGAAATCAACACCCTAGCTATCTTGCCCTTGATTGCCAAATCCCACCACCCGCGAGCTATCGAAGCTGCAACCAAGTACTTTCTAACCCAAGCGGCTGCCTCCGCCCTAATGCTATTCTCCAGTATAACCAATGCATGACACACCGGACAATGGGACATCGCTCAACTCACACACCCAGCTTCATGCTTGATCCTTACCTCCGCTATCGCAATAAAACTAGGCTTAGTTCCATTCCATTTTTGATTCCCAGAAGTATTACAAGGCTCTCCACTCATTACAGGCCTCCTGCTTT…
	dhb2847 ATGAACCCCCAAGCAAAACTAATTTTCACTGTCAGCCTAGTCTTAGGCACAACGATTACAATTTCAAGTAACCACTGAATTATAGCCTGGGCCGGCCTCGAAATCAACACCCTAGCTATCTTGCCCTTGATTGCCAAATCCCACCACCCGCGAGCTATCGAAGCTGCAACCAAGTACTTTCTAACCCAAGCGGCTGCCTCCGCCCTAATGCTATTCTCCAGTATAACCAATGCATGACACACCGGACAATGGGACATCGCTCAACTCACACACCCAGCTTCATGCTTGATCCTTACCTCCGCTATCGCAATAAAACTAGGCTTAGTTCCATTCCATTTTTGATTCCCAGAAGTATTACAAGGCTCTCCACTCATTACAGGCCTCCTGCTTT…
	DHB3251 ATGAACCCCCAAGCAAAACTAATTTTCACTGTCAGCCTAGTCTTAGGCACAACGATTACAATTTCAAGTAACCACTGAATTATAGCCTGGGCCGGCCTCGAAATCAACACCCTAGCTATCTTGCCCTTGATTGCCAAATCCCACCACCCGCGAGCTATCGAAGCTGCAACCAAGTACTTTCTAACCCAAGCGGCTGCCTCCGCCCTAATGCTATTCTCCAGTATAACCAATGCATGACACACCGGACAATGGGACATCGCTCAACTCACACACCCAGCTTCATGCTTGATCCTTACCTCCGCTATCGCAATAAAACTAGGCTTAGTTCCATTCCATTTTTGATTCCCAGAAGTATTACAAGGCTCTCCACTCATTACAGGCCTCCTGCTTT…
	gms1307 ATGAACCCCCAAGCAAAACTAATTTTCACTGTCAGCCTAGTCTTAGGCACAACGATTACAATTTCAAGTAACCACTGAATTATAGCCTGGGCCGGCCTCGAAATCAACACCCTAGCTATCTTGCCCTTGATTGCCAAATCCCACCACCCGCGAGCTATCGAAGCTGCAACCAAGTACTTTCTAACCCAAGCGGCTGCCTCCGCCCTAATGCTATTCTCCAGTATAACCAATGCATGACACACCGGACAATGGGACATCGCTCAACTCACACACCCAGCTTCATGCTTGATCCTTACCTCCGCTATCGCAATAAAACTAGGCTTAGTTCCATTCCATTTTTGATTCCCAGAAGTATTACAAGGCTCTCCACTCATTACAGGCCTCCTGCTTT…
	gms1310 ATGAACCCCCAAGCAAAACTAATTTTCACTGTCAGCCTAGTCTTAGGCACAACGATTACAATTTCAAGTAACCACTGAATTATAGCCTGGGCCGGCCTCGAAATCAACACCCTAGCTATCTTGCCCTTGATTGCCAAATCCCACCACCCGCGAGCTATCGAAGCTGCAACCAAGTACTTTCTAACCCAAGCGGCTGCCTCCGCCCTAATGCTATTCTCCAGTATAACCAATGCATGACACACCGGACAATGGGACATCGCTCAACTCACACACCCAGCTTCATGCTTGATCCTTACCTCCGCTATCGCAATAAAACTAGGCTTAGTTCCATTCCATTTTTGATTCCCAGAAGTATTACAAGGCTCTCCACTCATTACAGGCCTCCTGCTTT…
	jk00300 ATGAACCCCCAAGCAAAACTAATTTTCACTGTCAGCCTAGTCTTAGGCACAACGATTACAATTTCAAGTAACCACTGAATTATAGCCTGGGCCGGCCTCGAAATCAACACCCTAGCTATCTTGCCCTTGATTGCCAAATCCCACCACCCGCGAGCTATCGAAGCTGCAACCAAGTACTTTCTAACCCAAGCGGCTGCCTCCGCCCTAATGCTATTCTCCAGTATAACCAATGCATGACACACCGGACAATGGGACATCGCTCAACTCACACACCCAGCTTCATGCTTGATCCTTACCTCCGCTATCGCAATAAAACTAGGCTTAGTTCCATTCCATTTTTGATTCCCAGAAGTATTACAAGGCTCTCCACTCATTACAGGCCTCCTGCTTT…
	jk00378 ATGAACCCCCAAGCAAAACTAATTTTCACTGTCAGCCTAGTCTTAGGCACAACGATTACAATTTCAAGTAACCACTGAATTATAGCCTGGGCCGGCCTCGAAATCAACACCCTAGCTATCTTGCCCTTGATTGCCAAATCCCACCACCCGCGAGCTATCGAAGCTGCAACCAAGTACTTTCTAACCCAAGCGGCTGCCTCCGCCCTAATGCTATTCTCCAGTATAACCAATGCATGACACACCGGACAATGGGACATCGCTCAACTCACACACCCAGCTTCATGCTTGATCCTTACCTCCGCTATCGCAATAAAACTAGGCTTAGTTCCATTCCATTTTTGATTCCCAGAAGTATTACAAGGCTCTCCACTCATTACAGGCCTCCTGCTTT…
	jk01176 ATGAACCCCCAAGCAAAACTAATTTTCACTGTCAGCCTAGTCTTAGGCACAACGATTACAATTTCAAGTAACCACTGAATTATAGCCTGGGCCGGCCTCGAAATCAACACCCTAGCTATCTTGCCCTTGATTGCCAAATCCCACCACCCGCGAGCTATCGAAGCTGCAACCAAGTACTTTCTAACCCAAGCGGCTGCCTCCGCCCTAATGCTATTCTCCAGTATAACCAATGCATGACACACCGGACAATGGGACATCGCTCAACTCACACACCCAGCTTCATGCTTGATCCTTACCTCCGCTATCGCAATAAAACTAGGCTTAGTTCCATTCCATTTTTGATTCCCAGAAGTATTACAAGGCTCTCCACTCATTACAGGCCTCCTGCTTT…
	JK01187 ATGAACCCCCAAGCAAAACTAATTTTCACTGTCAGCCTAGTCTTAGGCACAACGATTACAATTTCAAGTAACCACTGAATTATAGCCTGGGCCGGCCTCGAAATCAACACCCTAGCTATCTTGCCCTTGATTGCCAAATCCCACCACCCGCGAGCTATCGAAGCTGCAACCAAGTACTTTCTAACCCAAGCGGCTGCCTCCGCCCTAATGCTATTCTCCAGTATAACCAATGCATGACACACCGGACAATGGGACATCGCTCAACTCACACACCCAGCTTCATGCTTGATCCTTACCTCCGCTATCGCAATAAAACTAGGCTTAGTTCCATTCCATTTTTGATTCCCAGAAGTATTACAAGGCTCTCCACTCATTACAGGCCTCCTGCTTT…
	jk01316 ATGAACCCCCAAGCAAAACTAATTTTCACTGTCAGCCTAGTCTTAGGCACAACGATTACAATTTCAAGTAACCACTGAATTATAGCCTGGGCCGGCCTCGAAATCAACACCCTAGCTATCTTGCCCTTGATTGCCAAATCCCACCACCCGCGAGCTATCGAAGCTGCAACCAAGTACTTTCTAACCCAAGCGGCTGCCTCCGCCCTAATGCTATTCTCCAGTATAACCAATGCATGACACACCGGACAATGGGACATCGCTCAACTCACACACCCAGCTTCATGCTTGATCCTTACCTCCGCTATCGCAATAAAACTAGGCTTAGTTCCATTCCATTTTTGATTCCCAGAAGTATTACAAGGCTCTCCACTCATTACAGGCCTCCTGCTTT…
	JK01320 ATGAACCCCCAAGCAAAACTAATTTTCACTGTCAGCCTAGTCTTAGGCACAACGATTACAATTTCAAGTAACCACTGAATTATAGCCTGGGCCGGCCTCGAAATCAACACCCTAGCTATCTTGCCCTTGATTGCCAAATCCCACCACCCGCGAGCTATCGAAGCTGCAACCAAGTACTTTCTAACCCAAGCGGCTGCCTCCGCCCTAATGCTATTCTCCAGTATAACCAATGCATGACACACCGGACAATGGGACATCGCTCAACTCACACACCCAGCTTCATGCTTGATCCTTACCTCCGCTATCGCAATAAAACTAGGCTTAGTTCCATTCCATTTTTGATTCCCAGAAGTATTACAAGGCTCTCCACTCATTACAGGCCTCCTGCTTT…
	jk04568 ATGAACCCCCAAGCAAAACTAATTTTCACTGTCAGCCTAGTCTTAGGCACAACGATTACAATTTCAAGTAACCACTGAATTATAGCCTGGGCCGGCCTCGAAATCAACACCCTAGCTATCTTGCCCTTGATTGCCAAATCCCACCACCCGCGAGCTATCGAAGCTGCAACCAAGTACTTTCTAACCCAAGCGGCTGCCTCCGCCCTAATGCTATTCTCCAGTATAACCAATGCATGACACACCGGACAATGGGACATCGCTCAACTCACACACCCAGCTTCATGCTTGATCCTTACCTCCGCTATCGCAATAAAACTAGGCTTAGTTCCATTCCATTTTTGATTCCCAGAAGTATTACAAGGCTCTCCACTCATTACAGGCCTCCTGCTTT…
	jk04573 ATGAACCCCCAAGCAAAACTAATTTTCACTGTCAGCCTAGTCTTAGGCACAACGATTACAATTTCAAGTAACCACTGAATTATAGCCTGGGCCGGCCTCGAAATCAACACCCTAGCTATCTTGCCCTTGATTGCCAAATCCCACCACCCGCGAGCTATCGAAGCTGCAACCAAGTACTTTCTAACCCAAGCGGCTGCCTCCGCCCTAATGCTATTCTCCAGTATAACCAATGCATGACACACCGGACAATGGGACATCGCTCAACTCACACACCCAGCTTCATGCTTGATCCTTACCTCCGCTATCGCAATAAAACTAGGCTTAGTTCCATTCCATTTTTGATTCCCAGAAGTATTACAAGGCTCTCCACTCATTACAGGCCTCCTGCTTT…
	jk04575 ATGAACCCCCAAGCAAAACTAATTTTCACTGTCAGCCTAGTCTTAGGCACAACGATTACAATTTCAAGTAACCACTGAATTATAGCCTGGGCCGGCCTCGAAATCAACACCCTAGCTATCTTGCCCTTGATTGCCAAATCCCACCACCCGCGAGCTATCGAAGCTGCAACCAAGTACTTTCTAACCCAAGCGGCTGCCTCCGCCCTAATGCTATTCTCCAGTATAACCAATGCATGACACACCGGACAATGGGACATCGCTCAACTCACACACCCAGCTTCATGCTTGATCCTTACCTCCGCTATCGCAATAAAACTAGGCTTAGTTCCATTCCATTTTTGATTCCCAGAAGTATTACAAGGCTCTCCACTCATTACAGGCCTCCTGCTTT…
	jk05119 ATGAACCCCCAAGCAAAACTAATTTTCACTGTCAGCCTAGTCTTAGGCACAACGATTACAATTTCAAGTAACCACTGAATTATAGCCTGGGCCGGCCTCGAAATCAACACCCTAGCTATCTTGCCCTTGATTGCCAAATCCCACCACCCGCGAGCTATCGAAGCTGCAACCAAGTACTTTCTAACCCAAGCGGCTGCCTCCGCCCTAATGCTATTCTCCAGTATAACCAATGCATGACACACCGGACAATGGGACATCGCTCAACTCACACACCCAGCTTCATGCTTGATCCTTACCTCCGCTATCGCAATAAAACTAGGCTTAGTTCCATTCCATTTTTGATTCCCAGAAGTATTACAAGGCTCTCCACTCATTACAGGCCTCCTGCTTT…
	jk01461 ATGAACCCCCAAGCAAAACTAATTTTCACTGTCAGCCTAGTCTTAGGCACAACGATTACAATTTCAAGTAACCACTGAATTATAGCCTGGGCCGGCCTCGAAATCAACACCCTAGCTATCTTGCCCTTGATTGCCAAATCCCACCACCCGCGAGCTATCGAAGCTGCAACCAAGTACTTTCTAACCCAAGCGGCTGCCTCCGCCCTAATGCTATTCTCCAGTATAACCAATGCATGACACACCGGACAATGGGACATCGCTCAACTCACACACCCAGCTTCATGCTTGATCCTTACCTCCGCTATCGCAATAAAACTAGGCTTAGTTCCATTCCATTTTTGATTCCCAGAAGTATTACAAGGCTCTCCACTCATTACAGGCCTCCTGCTTT…
	jk05275 ATGAACCCCCAAGCAAAACTAATTTTCACTGTCAGCCTAGTCTTAGGCACAACGATTACAATTTCAAGTAACCACTGAATTATAGCCTGGGCCGGCCTCGAAATCAACACCCTAGCTATCTTGCCCTTGATTGCCAAATCCCACCACCCGCGAGCTATCGAAGCTGCAACCAAGTACTTTCTAACCCAAGCGGCTGCCTCCGCCCTAATGCTATTCTCCAGTATAACCAATGCATGACACACCGGACAATGGGACATCGCTCAACTCACACACCCAGCTTCATGCTTGATCCTTACCTCCGCTATCGCAATAAAACTAGGCTTAGTTCCATTCCATTTTTGATTCCCAGAAGTATTACAAGGCTCTCCACTCATTACAGGCCTCCTGCTTT…
	jk03006 ATGAACCCCCAAGCAAAACTAATTTTCACTGTCAGCCTAGTCTTAGGCACAACGATTACAATTTCAAGTAACCACTGAATTATAGCCTGGGCCGGCCTCGAAATCAACACCCTAGCTATCTTGCCCTTGATTGCCAAATCCCACCACCCGCGAGCTATCGAAGCTGCAACCAAGTACTTTCTAACCCAAGCGGCTGCCTCCGCCCTAATGCTATTCTCCAGTATAACCAATGCATGACACACCGGACAATGGGACATCGCTCAACTCACACACCCAGCTTCATGCTTGATCCTTACCTCCGCTATCGCAATAAAACTAGGCTTAGTTCCATTCCATTTTTGATTCCCAGAAGTATTACAAGGCTCTCCACTCATTACAGGCCTCCTGCTTT…
	jk03007 ATGAACCCCCAAGCAAAACTAATTTTCACTGTCAGCCTAGTCTTAGGCACAACGATTACAATTTCAAGTAACCACTGAATTATAGCCTGGGCCGGCCTCGAAATCAACACCCTAGCTATCTTGCCCTTGATTGCCAAATCCCACCACCCGCGAGCTATCGAAGCTGCAACCAAGTACTTTCTAACCCAAGCGGCTGCCTCCGCCCTAATGCTATTCTCCAGTATAACCAATGCATGACACACCGGACAATGGGACATCGCTCAACTCACACACCCAGCTTCATGCTTGATCCTTACCTCCGCTATCGCAATAAAACTAGGCTTAGTTCCATTCCATTTTTGATTCCCAGAAGTATTACAAGGCTCTCCACTCATTACAGGCCTCCTGCTTT…
	JK03008 ATGAACCCCCAAGCAAAACTAATTTTCACTGTCAGCCTAGTCTTAGGCACAACGATTACAATTTCAAGTAACCACTGAATTATAGCCTGGGCCGGCCTCGAAATCAACACCCTAGCTATCTTGCCCTTGATTGCCAAATCCCACCACCCGCGAGCTATCGAAGCTGCAACCAAGTACTTTCTAACCCAAGCGGCTGCCTCCGCCCTAATGCTATTCTCCAGTATAACCAATGCATGACACACCGGACAATGGGACATCGCTCAACTCACACACCCAGCTTCATGCTTGATCCTTACCTCCGCTATCGCAATAAAACTAGGCTTAGTTCCATTCCATTTTTGATTCCCAGAAGTATTACAAGGCTCTCCACTCATTACAGGCCTCCTGCTTT…
	gav2221 ATGAACCCCCAAGCAAAACTAATTTTCACTGTCAGCCTAGTCTTAGGCACAACGATTACAATTTCAAGTAACCACTGAATTATAGCCTGGGCCGGCCTCGAAATCAACACCCTAGCTATCTTGCCCTTGATTGCCAAATCCCACCACCCGCGAGCTATCGAAGCTGCAACCAAGTACTTTCTAACCCAAGCGGCTGCCTCCGCCCTAATGCTATTCTCCAGTATAACCAATGCATGACACACCGGACAATGGGACATCGCTCAACTCACACACCCAGCTTCATGCTTGATCCTTACCTCCGCTATCGCAATAAAACTAGGCTTAGTTCCATTCCATTTTTGATTCCCAGAAGTATTACAAGGCTCTCCACTCATTACAGGCCTCCTGCTTT…
	jk03105 ATGAACCCCCAAGCAAAACTAATTTTCACTGTCAGCCTAGTCTTAGGCACAACGATTACAATTTCAAGTAACCACTGAATTATAGCCTGGGCCGGCCTCGAAATCAACACCCTAGCTATCTTGCCCTTGATTGCCAAATCCCACCACCCGCGAGCTATCGAAGCTGCAACCAAGTACTTTCTAACCCAAGCGGCTGCCTCCGCCCTAATGCTATTCTCCAGTATAACCAATGCATGACACACCGGACAATGGGACATCGCTCAACTCACACACCCAGCTTCATGCTTGATCCTTACCTCCGCTATCGCAATAAAACTAGGCTTAGTTCCATTCCATTTTTGATTCCCAGAAGTATTACAAGGCTCTCCACTCATTACAGGCCTCCTGCTTT…
	MM595 ATGAACCCCCAAGCAAAACTAATTTTCACTGTCAGCCTAGTCTTAGGCACAACGATTACAATTTCAAGTAACCACTGAATTATAGCCTGGGCCGGCCTCGAAATCAACACCCTAGCTATCTTGCCCTTGATTGCCAAATCCCACCACCCGCGAGCTATCGAAGCTGCAACCAAGTACTTTCTAACCCAAGCGGCTGCCTCCGCCCTAATGCTATTCTCCAGTATAACCAATGCATGACACACCGGACAATGGGACATCGCTCAACTCACACACCCAGCTTCATGCTTGATCCTTACCTCCGCTATCGCAATAAAACTAGGCTTAGTTCCATTCCATTTTTGATTCCCAGAAGTATTACAAGGCTCTCCACTCATTACAGGCCTCCTGCTTTCC…
	MM_591 ATGAACCCCCAAGCAAAACTAATTTTCACTGTCAGCCTAGTCTTAGGCACAACGATTACAATTTCAAGTAACCACTGAATTATAGCCTGGGCCGGCCTCGAAATCAACACCCTAGCTATCTTGCCCTTAATTGCCAAATCCCACCACCCGCGAGCTATCGAAGCTGCAACCAAGTACTTTCTAACCCAAGCGGCTGCCTCCGCCCTAATGCTATTCTCCAGTATAACCAATGCATGACACACCGGACAATGGGACATCGCTCAACTCACACACCCAGCTTCATGCTTGATCCTTACCTCCGCTATCGCAATAAAACTAGGCTTAGTTCCATTCCATTTTTGATTCCCAGAAGTATTACAAGGCTCTCCACTCATTACAGGCCTCCTGCTTTC…
	jk06737 ATGAACCCCCAAGCAAAACTAATTTTCACTGTCAGCCTAATCTTAGGCACAACGATTACAATTTCAAGTAACCACTGAATTATAGCCTGGGCCGGCCTCGAAATCAACACCCTAGCTATCCTGCCCCTAATTGCCAAATCCCACCACCCGCGAGCTATCGAAGCTGCAACCAAGTACTTTCTAACCCAAGCGGCTGCCTCCGCCCTAATACTATTCTCCAGTATGACCAATGCATGGCACACCGGACAATGGGACATCGCTCAGCTCACACACCCAGCCTCCTGCCTAATCCTTACCTCCGCCATCGCAATAAAACTAGGCTTAGTCCCATTCCATTTTTGATTCCCAGAAGTACTACAAGGCTCTCCACTCATTACAGGCCTCCTGCTAT…
	jk06827a ATGAACCCCCAAGCAAAACTAATTTTCACTGTCAGCCTAATCTTAGGCACAACGATTACAATTTCAAGTAACCACTGAATTATAGCCTGGGCCGGCCTCGAAATCAACACCCTAGCTATCCTACCCCTAATTGCCAAATCCCACCACCCGCGAGCTATCGAAGCTGCAACCAAGTACTTTCTAACCCAAGCGGCTGCCTCCGCCCTAATACTATTCTCCAGTATGACCAATGCATGGCACACCGGACAATGGGACATCGCTCAGCTCACACACCCAGCCTCCTGCCTAATCCTTACCTCCGCCATCGCAATAAAACTAGGCTTAGTCCCATTCCATTTTTGATTCCCAGAAGTACTACAAGGCTCTCCTCTCATTACAGGCCTCCTGCTA…
	jk06828 ATGAACCCCCAAGCAAAACTAATTTTCACTGTCAGCCTAATCTTAGGCACAACGATTACAATTTCAAGTAACCACTGAATTATAGCCTGGGCCGGCCTCGAAATCAACACCCTAGCTATCCTACCCCTAATTGCCAAATCCCACCACCCGCGAGCTATCGAAGCTGCAACCAAGTACTTTCTAACCCAAGCGGCTGCCTCCGCCCTAATACTATTCTCCAGTATGACCAATGCATGGCACACCGGACAATGGGACATCGCTCAGCTCACACACCCAGCCTCCTGCCTAATCCTTACCTCCGCCATCGCAATAAAACTAGGCTTAGTCCCATTCCATTTTTGATTCCCAGAAGTACTACAAGGCTCTCCACTCATTACAGGCCTCCTGCTAT…
	jk06829 ATGAACCCCCAAGCAAAACTAATTTTCACTGTCAGCCTAATCTTAGGCACAACGATTACAATTTCAAGTAACCACTGAATTATAGCCTGGGCCGGCCTCGAAATCAACACCCTAGCTATCCTACCCCTAATTGCCAAATCCCACCACCCGCGAGCTATCGAAGCTGCAACCAAGTACTTTCTAACCCAAGCGGCTGCCTCCGCCCTAATACTATTCTCCAGTATGACCAATGCATGGCACACCGGACAATGGGACATCGCTCAGCTCACACACCCAGCCTCCTGCCTAATCCTTACCTCCGCCATCGCAATAAAACTAGGCTTAGTCCCATTCCATTTTTGATTCCCAGAAGTACTACAAGGCTCTCCACTCATTACAGGCCTCCTGCTAT…
	jmd1000 ATGAACCCCCAAGCAAAACTAATTTTCACTGTCAGCCTAATCTTAGGCACAACGATTACAATTTCAAGTAACCACTGAATTATAGCCTGGGCCGGCCTCGAAATCAACACCCTAGCTATCCTACCCCTAATTGCCAAATCCCACCACCCGCGAGCTATCGAAGCTGCAACCAAGTACTTTCTAACCCAAGCGGCTGCCTCCGCCCTAATACTATTCTCCAGTATGACCAATGCATGGCACACCGGACAATGGGACATCGCTCAGCTCACACACCCAGCCTCCTGCCTAGTCCTTACCTCCGCCATCGCAATAAAACTAGGCTTAGTCCCATTCCATTTTTGATTCCCAGAAGTACTACAAGGCTCTCCACTCATTACAGGCCTCCTGCTAT…
	jmd1001 ATGAACCCCCAAGCAAAACTAATTTTCACTGTCAGCCTAATCTTAGGCACAACGATTACAATTTCAAGTAACCACTGAATTATAGCCTGGGCCGGCCTCGAAATCAACACCCTAGCTATCCTACCCCTAATTGCCAAATCCCACCACCCGCGAGCTATCGAAGCTGCAACCAAGTACTTTCTAACCCAAGCGGCTGCCTCCGCCCTAATACTATTCTCCAGTATGACCAATGCATGGCACACCGGACAATGGGACATCGCTCAGCTCACACACCCAGCCTCCTGCCTAATCCTTACCTCCGCCATCGCAATAAAACTAGGCTTAGTCCCATTCCATTTTTGATTCCCAGAAGTACTACAAGGCTCTCCACTCATTACAGGCCTCCTGCTAT…
	jmd1002 ATGAACCCCCAAGCAAAACTAATTTTCACTGTCAGCCTAATCTTAGGCACAACGATTACAATTTCAAGTAACCACTGAATTATAGCCTGGGCCGGCCTCGAAATCAACACCCTAGCTATCCTACCCCTAATTGCCAAATCCCACCACCCGCGAGCTATCGAAGCTGCAACCAAGTACTTTCTAACCCAAGCGGCTGCCTCCGCCCTAATACTATTCTCCAGTATGACCAATGCATGGCACACCGGACAATGGGACATCGCTCAGCTCACACACCCAGCCTCCTGCCTAATCCTTACCTCCGCCATCGCAATAAAACTAGGCTTAGTCCCATTCCATTTTTGATTCCCAGAAGTACTACAAGGCTCTCCACTCATTACAGGCCTCCTGCTAT…
	jmd1004 ATGAACCCCCAAGCAAAACTAATTTTCACTGTCAGCCTAATCTTAGGCACAACGATTACAATTTCAAGTAACCACTGAATTATAGCCTGGGCCGGCCTCGAAATCAACACCCTAGCTATCCTACCCCTAATTGCCAAATCCCACCACCCGCGAGCTATCGAAGCTGCAACCAAGTACTTTCTAACCCAAGCGGCTGCCTCCGCCCTAATACTATTCTCCAGTATGACCAATGCATGGCACACCGGACAATGGGACATCGCTCAGCTCACACACCCAGCCTCCTGCCTAATCCTTACCTCCGCCATCGCAATAAAACTAGGCTTAGTCCCATTCCATTTTTGATTCCCAGAAGTACTACAAGGCTCTCCACTCATTACAGGCCTCCTGCTAT…
	jmd997 ATGAACCCCCAAGCAAAACTAATTTTCACTGTCAGCCTAATCTTAGGCACAACGATTACAATTTCAAGTAACCACTGAATTATAGCCTGGGCCGGCCTCGAAATCAACACCCTAGCTATCCTACCCCTAATTGCCAAATCCCACCACCCGCGAGCTATCGAAGCTGCAACCAAGTACTTTCTAACCCAAGCGGCTGCCTCCGCCCTAATACTATTCTCCAGTATGACCAATGCATGGCACACCGGACAATGGGACATCGCTCAGCTCACACACCCAGCCTCCTGCCTAATCCTTACCTCCGCCATCGCAATAAAACTAGGCTTAGTCCCATTCCATTTTTGATTCCCAGAAGTACTACAAGGCTCTCCACTCATTACAGGCCTCCTGCTATC…
	jmd998 ATGAACCCCCAAGCAAAACTAATTTTCACTGTCAGCCTAATCTTAGGCACAACGATTACAATTTCAAGTAACCACTGAATTATAGCCTGGGCCGGCCTCGAAATCAACACCCTAGCTATCCTACCCCTAATTGCCAAATCCCACCACCCGCGAGCTATCGAAGCTGCAACCAAGTACTTTCTAACCCAAGCGGCTGCCTCCGCCCTAATACTATTCTCCAGTATGACCAATGCATGGCACACCGGACAATGGGACATCGCTCAGCTCACACACCCAGCCTCCTGCCTAATCCTTACCTCCGCCATCGCAATAAAACTAGGCTTAGTCCCATTCCATTTTTGATTCCCAGAAGTACTACAAGGCTCTCCACTCATTACAGGCCTCCTGCTATC…
	jmd999 ATGAACCCCCAAGCAAAACTAATTTTCACTGTCAGCCTAATCTTAGGCACAACGATTACAATTTCAAGTAACCACTGAATTATAGCCTGGGCCGGCCTCGAAATCAACACCCTAGCTATCCTACCCCTAATTGCCAAATCCCACCACCCGCGAGCTATCGAAGCTGCAACCAAGTACTTTCTAACCCAAGCGGCTGCCTCCGCCCTAATACTATTCTCCAGTATGACCAATGCATGGCACACCGGACAATGGGACATCGCTCAGCTCACACACCCAGCCTCCTGCCTAGTCCTTACCTCCGCCATCGCAATAAAACTAGGCTTAGTCCCATTCCATTTTTGATTCCCAGAAGTACTACAAGGCTCTCCACTCATTACAGGCCTCCTGCTATC…
	jk01170 ATGAACCCCCAAGCAAAACTAATTTTCACTGTCAGCCTAATCTTAGGCACAACGATTACAATTTCAAGTAACCACTGAATTATAGCCTGGGCCGGCCTCGAAATCAACACCCTAGCTATCCTACCCCTAATTGCCAAATCCCACCACCCGCGAGCTATCGAAGCTGCAACCAAGTACTTTCTAACCCAAGCGGCTGCCTCCGCCCTAATACTATTCTCCAGTATGACCAATGCATGGCACACCGGACAATGGGACATCGCTCAGCTCACACACCCAGCCTCCTGCCTAATCCTTACCTCCGCCATCGCAATAAAACTAGGCTTAGTCCCATTCCATTTTTGATTCCCAGAAGTACTACAAGGCTCTCCACTCATTACAGGCCTCCTGCTAT…
	GWS2866 ATGAACCCCCAAGCAAAACTAATTTTCACTGTCAGCCTAGTCTTAGGCACAACGATTACAATTTCAAGTAACCACTGAATTATAGCCTGGGCCGGCCTCGAAATCAACACCCTAGCTATCTTGCCCTTGATTGCCAAATCCCACCACCCGCGAGCTATCGAAGCTGCAACCAAGTACTTTCTAACCCAAGCGGCTGCCTCCGCCCTAATGCTATTCTCCAGTATAACCAATGCATGACACACCGGACAATGGGACATCGCTCAACTCACACACCCAGCTTCATGCTTGATCCTTACCTCCGCTATCGCAATAAAACTAGGCTTAGTTCCATTCCATTTTTGATTCCCAGAAGTATTACAAGGCTCTCCACTCATTACAGGCCTCCTGCTTT…
	GWS2868 ATGAACCCCCAAGCAAAACTAATTTTCACTGTCAGCCTAGTCTTAGGCACAACGATTACAATTTCAAGTAACCACTGAATTATAGCCTGGGCCGGCCTCGAAATCAACACCCTAGCTATCTTGCCCTTGATTGCCAAATCCCACCACCCGCGAGCTATCGAAGCTGCAACCAAGTACTTTCTAACCCAAGCGGCTGCCTCCGCCCTAATGCTATTCTCCAGTATAACCAATGCATGACACACCGGACAATGGGACATCGCTCAACTCACACACCCAGCTTCATGCTTGATCCTTACCTCCGCTATCGCAATAAAACTAGGCTTAGTTCCATTCCATTTTTGATTCCCAGAAGTATTACAAGGCTCTCCACTCATTACAGGCCTCCTGCTTT…
	GWS2869 ATGAACCCCCAAGCAAAACTAATTTTCACTGTCAGCCTAGTCTTAGGCACAACGATTACAATTTCAAGTAACCACTGAATTATAGCCTGGGCCGGCCTCGAAATCAACACCCTAGCTATCTTGCCCTTGATTGCCAAATCCCACCACCCGCGAGCTATCGAAGCTGCAACCAAGTACTTTCTAACCCAAGCGGCTGCCTCCGCCCTAATGCTATTCTCCAGTATAACCAATGCATGACACACCGGACAATGGGACATCGCTCAACTCACACACCCAGCTTCATGCTTGATCCTTACCTCCGCTATCGCAATAAAACTAGGCTTAGTTCCATTCCATTTTTGATTCCCAGAAGTATTACAAGGCTCTCCACTCATTACAGGCCTCCTGCTTT…
	RYA45 ATGAACCCCCAAGCAAAACTAATTTTCACTGTCAGCCTAATCTTAGGCACAACGATTACAATTTCAAGTAACCACTGAATTATAGCCTGGGCCGGCCTCGAAATCAACACCCTAGCTATCCTACCCCTAATTGCCAAATCCCACCACCCGCGAGCTATCGAAGCTGCAACCAAGTACTTTCTAACCCAAGCGGCTGCCTCCGCCCTAATACTATTCTCCAGTATGACCAATGCATGGCACACCGGACAATGGGACATCGCTCAGCTCACACACCCAGCCTCCTGCCTAATCCTTACCTCCGCCATCGCAATAAAACTAGGCTTAGTCCCATTCCATTTTTGATTCCCAGAAGTACTACAAGGCTCTCCACTCATTACAGGCCTCCTGCTATCT…
	SMB61 ATGAACCCCCAAGCAAAACTAATTTTCACTGTCAGCCTAATCTTAGGCACAACGATTACAATTTCAAGTAACCACTGAATTATAGCCTGGGCCGGCCTCGAAATCAACACCCTAGCTATCCTACCCCTAATTGCCAAATCCCACCACCCGCGAGCTATCGAAGCTGCAACCAAGTACTTTCTAACCCAAGCGGCTGCCTCCGCCCTAGTACTATTCTCCAGTATGACCAATGCATGGCACACCGGACAATGGGACATCGCTCAGCTCACACACCCAGCCTCCTGCCTAATCCTTACCTCCGCCATCGCAATAAAACTAGGCTTAGTCCCATTCCATTTTTGATTCCCAGAAGTACTACAAGGCTCTCCACTCATTACAGGCCTCCTGCTATCT…
	gms1283 ATGAACCCCCAAGCAAAACTAATTTTCACTGTCAGCCTAATCTTAGGCACAACGATTACAATTTCAAGTAACCACTGAATTATAGCCTGGGCCGGCCTCGAAATCAACACCCTAGCTATCCTACCCCTAATTGCCAAATCCCACCACCCGCGAGCTATCGAAGCTGCAACCAAGTACTTTCTAACCCAAGCGGCTGCCTCCGCCCTAATACTATTCTCCAGTATGACCAATGCATGGCACACTGGACAATGGGACATCGCTCAGCTCACACACCCAGCTTCCTGCCTAATCCTTACCTCCGCCATCGCAATAAAACTAGGCTTAGTCCCATTCCATTTTTGATTCCCAGAAGTACTACAAGGCTCTCCACTCATTACAGGCCTCCTGCTAT…
	JK04419 ATGAACCCCCAAGCAAAACTAATTTTCACTGTCAGCCTAATCTTAGGCACAACGATTACAATTTCAAGTAACCACTGAATTATAGCCTGGGCCGGCCTCGAAATCAACACCCTAGCTATCCTACCCCTAATTGCCAAATCCCACCACCCGCGAGCTATCGAAGCTGCAACCAAGTACTTTCTAACCCAAGCAGCTGCCTCCGCCCTAATACTATTCTCCAGTATGACCAATGCATGGCACACTGGACAATGGGACATCGCTCAGCTCACACACCCGGCTTCCTGCCTAATCCTTACCTCCGCCATCGCAATAAAACTAGGCTTAGTCCCATTCCATTTTTGATTCCCAGAAGTACTACAAGGCTCTCCACTCATTACAGGCCTCCTGCTAT…
	jk04452 ATGAACCCCCAAGCAAAACTAATTTTCACTGTCAGCCTAATCTTAGGCACAACGATTACAATTTCAAGTAACCACTGAATTATAGCCTGGGCCGGCCTCGAAATCAACACCCTAGCTATCCTACCCCTAATTGCCAAATCCCACCACCCGCGAGCTATCGAAGCTGCAACCAAGTACTTTCTAACCCAAGCAGCTGCCTCCGCCCTAATACTATTCTCCAGTATGACCAATGCATGGCACACTGGACAATGGGACATCGCTCAGCTCACACACCCGGCTTCCTGCCTAATCCTTACCTCCGCCATCGCAATAAAACTAGGCTTAGTCCCATTCCATTTTTGATTCCCAGAAGTACTACAAGGCTCTCCACTCATTACAGGCCTCCTGCTAT…
	jk04438 ATGAACCCCCAAGCAAAACTAATTTTCACTGTCAGCCTAATCTTAGGCACAACGATTACAATTTCAAGTAACCACTGAATTATAGCCTGGGCCGGCCTCGAAATCAACACCCTAGCTATCCTACCCCTAATTGCCAAATCCCACCACCCGCGAGCTATCGAAGCTGCAACCAAGTACTTTCTAACCCAAGCAGCTGCCTCCGCCCTAATACTATTCTCCAGTATGACCAATGCATGGCACACTGGACAATGGGACATCGCTCAGCTCACACACCCGGCTTCCTGCCTAATCCTTACCTCCGCCATCGCAATAAAACTAGGCTTAGTCCCATTCCATTTTTGATTCCCAGAAGTACTACAAGGCTCTCCACTCATTACAGGCCTCCTGCTAT…
	jk06864 ATGAACCCCCAAGCAAAACTAATTTTCACTGTCAGCCTAATCTTAGGCACAACGATTACAATTTCAAGTAACCACTGAATTATAGCCTGGGCCGGCCTCGAAATCAACACCCTAGCTATCCTACCCCTAATTGCCAAATCCCACCACCCGCGAGCTATCGAAGCTGCAACCAAGTACTTTCTAACCCAAGCGGCTGCCTCCGCCCTAATACTATTCTCCAGTATGACCAATGCATGGCACACTGGACAATGGGACATCGCTCAGCTCACACACCCAGCTTCCTGCCTAATCCTTACCTCCGCCATCGCAATAAAACTAGGCTTAGTCCCATTCCATTTTTGATTCCCAGAAGTACTACAAGGCTCTCCACTCATTACAGGCCTCCTGCTAT…
	jk06850 ATGAACCCCCAAGCAAAACTAATTTTCACTGTCAGCCTAATCTTAGGCACAACGATTACAATTTCAAGTAACCACTGAATTATAGCCTGGGCCGGCCTCGAAATCAACACCCTAGCTATCCTACCCCTAATTGCCAAATCCCACCACCCGCGAGCTATCGAAGCTGCAACCAAGTACTTTCTAACCCAAGCGGCTGCCTCCGCCCTAATACTATTCTCCAGTATGACCAATGCATGGCACACTGGACAATGGGACATCGCTCAGCTCACACACCCAGCTTCCTGCCTAATCCTTACCTCCGCCATCGCAATAAAACTAGGCTTAGTCCCATTCCATTTTTGATTCCCAGAAGTACTACAAGGCTCTCCACTCATTACAGGCCTCCTGCTAT…
	jk07006 ATGAACCCCCAAGCAAAACTAATTTTCACTGTCAGCCTAATCTTAGGCACAACGATTACAATTTCAAGTAACCACTGAATTATAGCCTGGGCCGGCCTCGAAATCAACACCCTAGCTATCCTACCCCTAATTGCCAAATCCCACCACCCGCGAGCTATCGAAGCTGCAACCAAGTACTTTCTAACCCAAGCGGCTGCCTCCGCCCTAATACTATTCTCCAGTATGACCAATGCATGGCACACTGGACAATGGGACATCGCTCAGCTCACACACCCAGCTTCCTGCCTAATCCTTACCTCCGCCATCGCAATAAAACTAGGCTTAGTCCCATTCCATTTTTGATTCCCAGAAGTACTACAAGGCTCTCCACTCATTACAGGCCTCCTGCTAT…
	jk04578 ATGAACCCCCAAGCAAAACTAATTTTCACTGTCAGCCTAGTCTTAGGCACAACGATTACAATTTCAAGTAACCACTGAATTATAGCCTGGGCCGGCCTCGAAATCAACACCCTAGCTATCTTGCCCTTGATTGCCAAATCCCACCACCCGCGAGCTATCGAAGCTGCAACCAAGTACTTTCTAACCCAAGCGGCTGCCTCCGCCCTAATGCTATTCTCCAGTATAACCAATGCATGACACACCGGACAATGGGACATCGCTCAACTCACACACCCAGCTTCATGCTTGATCCTTACCTCCGCTATCGCAATAAAACTAGGCTTAGTTCCATTCCATTTTTGATTCCCAGAAGTATTACAAGGCTCTCCACTCATTACAGGCCTCCTGCTTT…
	jk04577 ATGAACCCCCAAGCAAAACTAATTTTCACTGTCAGCCTAGTCTTAGGCACAACGATTACAATTTCAAGTAACCACTGAATTATAGCCTGGGCCGGCCTCGAAATCAACACCCTAGCTATCTTGCCCTTGATTGCCAAATCCCACCACCCGCGAGCTATCGAAGCTGCAACCAAGTACTTTCTAACCCAAGCGGCTGCCTCCGCCCTAATGCTATTCTCCAGTATAACCAATGCATGACACACCGGACAATGGGACATCGCTCAACTCACACACCCAGCTTCATGCTTGATCCTTACCTCCGCTATCGCAATAAAACTAGGCTTAGTTCCATTCCATTTTTGATTCCCAGAAGTATTACAAGGCTCTCCACTCATTACAGGCCTCCTGCTTT…
	jk04574 ATGAACCCCCAAGCAAAACTAATTTTCACTGTCAGCCTAGTCTTAGGCACAACGATTACAATTTCAAGTAACCACTGAATTATAGCCTGGGCCGGCCTCGAAATCAACACCCTAGCTATCTTGCCCTTGATTGCCAAATCCCACCACCCGCGAGCTATCGAAGCTGCAACCAAGTACTTTCTAACCCAAGCGGCTGCCTCCGCCCTAATGCTATTCTCCAGTATAACCAATGCATGACACACCGGACAATGGGACATCGCTCAACTCACACACCCAGCTTCATGCTTGATCCTTACCTCCGCTATCGCAATAAAACTAGGCTTAGTTCCATTCCATTTTTGATTCCCAGAAGTATTACAAGGCTCTCCACTCATTACAGGCCTCCTGCTTT…
	jk05002 ATGAACCCCCAAGCAAAACTAATTTTCACTGTCAGCCTAGTCTTAGGCACAACGATTACAATTTCAAGTAACCACTGAATTATAGCCTGGGCCGGCCTCGAAATCAACACCCTAGCTATCTTGCCCTTGATTGCCAAATCCCACCACCCGCGAGCTATCGAAGCTGCAACCAAGTACTTTCTAACCCAAGCGGCTGCCTCCGCCCTAATGCTATTCTCCAGTATAACCAATGCATGACACACCGGACAATGGGACATCGCTCAACTCACACACCCAGCTTCATGCTTGATCCTTACCTCCGCTATCGCAATAAAACTAGGCTTAGTTCCATTCCATTTTTGATTCCCAGAAGTATTACAAGGCTCTCCACTCATTACAGGCCTCCTGCTTT…
	jk05003 ATGAACCCCCAAGCAAAACTAATTTTCACTGTCAGCCTAGTCTTAGGCACAACGATTACAATTTCAAGTAACCACTGAATTATAGCCTGGGCCGGCCTCGAAATCAACACCCTAGCTATCTTGCCCTTGATTGCCAAATCCCACCACCCGCGAGCTATCGAAGCTGCAACCAAGTACTTTCTAACCCAAGCGGCTGCCTCCGCCCTAATGCTATTCTCCAGTATAACCAATGCATGACACACCGGACAATGGGACATCGCTCAACTCACACACCCAGCTTCATGCTTGATCCTTACCTCCGCTATCGCAATAAAACTAGGCTTAGTTCCATTCCATTTTTGATTCCCAGAAGTATTACAAGGCTCTCCACTCATTACAGGCCTCCTGCTTT…
	jk05004 ATGAACCCCCAAGCAAAACTAATTTTCACTGTCAGCCTAGTCTTAGGCACAACGATTACAATTTCAAGTAACCACTGAATTATAGCCTGGGCCGGCCTCGAAATCAACACCCTAGCTATCTTGCCCTTGATTGCCAAATCCCACCACCCGCGAGCTATCGAAGCTGCAACCAAGTACTTTCTAACCCAAGCGGCTGCCTCCGCCCTAATGCTATTCTCCAGTATAACCAATGCATGACACACCGGACAATGGGACATCGCTCAACTCACACACCCAGCTTCATGCTTGATCCTTACCTCCGCTATCGCAATAAAACTAGGCTTAGTTCCATTCCATTTTTGATTCCCAGAAGTATTACAAGGCTCTCCACTCATTACAGGCCTCCTGCTTT…
	jk04830 ATGAACCCCCAAGCAAAACTAATTTTCACTGTCAGCCTAGTCTTAGGCACAACGATTACAATTTCAAGTAACCACTGAATTATAGCCTGGGCCGGCCTCGAAATCAACACCCTAGCTATCTTGCCCTTGATTGCCAAATCCCACCACCCGCGAGCTATCGAAGCTGCAACCAAGTACTTTCTAACCCAAGCGGCTGCCTCCGCCCTAATGCTATTCTCCAGTATAACCAATGCATGACACACCGGACAATGGGACATCGCTCAACTCACACACCCAGCTTCATGCTTGATCCTTACCTCCGCTATCGCAATAAAACTAGGCTTAGTTCCATTCCATTTTTGATTCCCAGAAGTATTACAAGGCTCTCCACTCATTACAGGCCTCCTGCTTT…
	jk04831 ATGAACCCCCAAGCAAAACTAATTTTCACTGTCAGCCTAGTCTTAGGCACAACGATTACAATTTCAAGTAACCACTGAATTATAGCCTGGGCCGGCCTCGAAATCAACACCCTAGCTATCTTGCCCTTGATTGCCAAATCCCACCACCCGCGAGCTATCGAAGCTGCAACCAAGTACTTTCTAACCCAAGCGGCTGCCTCCGCCCTAATGCTATTCTCCAGTATAACCAATGCATGACACACCGGACAATGGGACATCGCTCAACTCACACACCCAGCTTCATGCTTGATCCTTACCTCCGCTATCGCAATAAAACTAGGCTTAGTTCCATTCCATTTTTGATTCCCAGAAGTATTACAAGGCTCTCCACTCATTACAGGCCTCCTGCTTT…
	jk04832 ATGAACCCCCAAGCAAAACTAATTTTCACTGTCAGCCTAGTCTTAGGCACAACGATTACAATTTCAAGTAACCACTGAATTATAGCCTGGGCCGGCCTCGAAATCAACACCCTAGCTATCTTGCCCTTGATTGCCAAATCCCACCACCCGCGAGCTATCGAAGCTGCAACCAAGTACTTTCTAACCCAAGCGGCTGCCTCCGCCCTAATGCTATTCTCCAGTATAACCAATGCATGACACACCGGACAATGGGACATCGCTCAACTCACACACCCAGCTTCATGCTTGATCCTTACCTCCGCTATCGCAATAAAACTAGGCTTAGTTCCATTCCATTTTTGATTCCCAGAAGTATTACAAGGCTCTCCACTCATTACAGGCCTCCTGCTTT…
	jk04833 ATGAACCCCCAAGCAAAACTAATTTTCACTGTCAGCCTAGTCTTAGGCACAACGATTACAATTTCAAGTAACCACTGAATTATAGCCTGGGCCGGCCTCGAAATCAACACCCTAGCTATCTTGCCCTTGATTGCCAAATCCCACCACCCGCGAGCTATCGAAGCTGCAACCAAGTACTTTCTAACCCAAGCGGCTGCCTCCGCCCTAATGCTATTCTCCAGTATAACCAATGCATGACACACCGGACAATGGGACATCGCTCAACTCACACACCCAGCTTCATGCTTGATCCTTACCTCCGCTATCGCAATAAAACTAGGCTTAGTTCCATTCCATTTTTGATTCCCAGAAGTATTACAAGGCTCTCCACTCATTACAGGCCTCCTGCTTT…
	jmd1003 ATGAACCCCCAAGCAAAACTAATTTTCACTGTCAGCCTAATCTTAGGCACAACGATTACAATTTCAAGTAACCACTGAATTATAGCCTGGGCCGGCCTCGAAATCAACACCCTAGCTATCCTACCCCTAATTGCCAAATCCCACCACCCGCGAGCTATCGAAGCTGCAACCAAGTACTTTCTAACCCAAGCGGCTGCCTCCGCCCTAATACTATTCTCCAGTATGACCAATGCATGGCACACCGGACAATGGGACATCGCTCAGCTCACACACCCAGCCTCCTGCCTAATCCTTACCTCCGCCATCGCAATAAAACTAGGCTTAGTCCCATTCCATTTTTGATTCCCAGAAGTACTACAAGGCTCTCCACTCATTACAGGCCTCCTGCTAT…
	jk06854 ATGAACCCCCAAGCAAAACTAATTTTCACTGTCAGCCTAATCTTAGGCACAACGATTACAATTTCAAGTAACCACTGAATTATAGCCTGGGCCGGCCTCGAAATCAACACCCTAGCTATCCTACCCCTAATTGCCAAATCCCACCACCCGCGAGCTATCGAAGCTGCAACCAAGTACTTTCTAACCCAAGCGGCTGCCTCCGCCCTAATACTATTCTCCAGTATGACCAATGCATGGCACACCGGACAATGGGACATCGCTCAGCTCACACACCCAGCCTCCTGCCTAGTCCTTACCTCCGCCATCGCAATAAAACTAGGCTTAGTCCCATTCCATTTTTGATTCCCAGAAGTACTACAAGGCTCTCCACTCATTACAGGCCTCCTGCTAT…
;
END;
