# Supplementary material for: A latitudinal phylogeographic diversity gradient in birds
Source: PLoS Biol. 2017 Apr 13;15(4):e2001073. doi: 10.1371/journal.pbio.2001073 (PMC5390966; doi:10.1371/journal.pbio.2001073)
Supplement: S1 Data — (ZIP) [file pbio.2001073.s015.zip › S1_Data/Pyriglena-leucoptera-atra.nex]

#NEXUS
Begin data;
	Dimensions ntax=75 nchar=1041;
	Format datatype=DNA gap=- missing=?;
	Matrix
Pyriglena_leuconota_EF640049	ATGAACCCACAAGCCAAACTACTCTCCATCACAAGCTTACTCTTAGGAACAACCATTACAATCTCAAGTAGCCATTGAATAATAGCATGGACTGGACTAGAAATTAATACCCTAGCTATTCTTCCCCTTATTTCAAAACCTCACCACCCACGAGCCATCGAGGCTACAACAAAATACTTTCTAGTTCAAGCAGCTGCCTCAGCATTACTCCTATTCTCTAGCATAACCAATGCATGATACACTGGGCAATGAGACATTACCCAACTCACCCACCCTACGTCATGCCTACTTCTAACAACAGCCATTTCAATAAAATTAGGACTAGTTCCATTCCACTTTTGATTTCCAGAAGTTCTCCAAGGTACCTCCTTAACCACCGGCCTCCTATTAGCAACTGCC…
Pyriglena_leucoptera_JN882190	---------------------CTTTCCATCACAAGCTTACTCTTAGGAACAACCATTACAATCTCAAGTAACCATTGGATGATAGCTTGGACTGGGCTAGAAATTAATACCCTAGCTATTCTTCCCCTTATTTCAAAATCTCACCACCCACGAGCCATCGAAGCNNNNNNNNNNNNNNNCCTAGTTCAAGCAGCTGCCTCAGCATTACTCCTATTCTCTAGCATAACCAATGCATGATATACTGGACAATGAGACATCACCCAACTCACCCACCCTACATCATGCCTACTTCTAACAACAGCCATTTCAATAAAATTAGGACTAGTTCCATTCCACTTTTGATTTCCAGAAGTTCTCCAAGGTACCTCATTAACCACAGGCCTCCTATTAGCAACTGCC…
Pyriglena_leucoptera_JN882242	----------------------TTTCAANCACAAGCTTACTCTTAGGAACAACCATTACAATCTCAAGTAACCATTGGATGATAGCTTGGACTGGGCTAGAAATTAATACCCTAGCTATTCTTCCCCTTATTTCAAAATCTCACCACCCACGAGCCATCGAAGCTACAACAAAATACTTCCTAGTTCAAGCAGCTGCCTCAGCATTACTCCTATTCTCTAGCATAACCAATGCATGATATACTGGACAATGAGACATCACCCAACTCACCCACCCTACATCATGCCTACTTCTAACAACAGCCATTTCAATAAAATTAGGACTAGTTCCATTCCACTTTTGATTTCCAGAAGTTCTCCAAGGTACCTCATTAACCACAGGCCTCCTATTAGCAACTGCC…
Pyriglena_leucoptera_JN882229	---------------------CTTTCCATCACAAGCTTACTCTTAGGAACAACCATTACAATCTCAAGTAACCATTGGATGATAGCTTGGACTGGGCTAGAAATTAATACCCTAGCTATTCTTCCCCTTATTTCAAAATCTCACCACCCACGAGCCATCGAGGCTACAACAAAATACTTCCTAGTTCAAGCAGCTGCCTCAGCATTACTCCTATTCTCTAGCATAACCAATGCATGATATACTGGACAATGAGACATCACCCAACTCACCCACCCTACATCATGCCTACTCCTAACAACAGCCATTTCAATAAAATTAGGACTAGTTCCATTCCACTTTTGATTTCCAGAAGTTCTCCAAGGTACCTCATTAACCACAGGCCTCCTATTAGCAACTGCC…
Pyriglena_leucoptera_JN882246	---------------------CTTTCCATCACAAGCTTACTCTTAGGAACAACCATTACAATCTCAAGTAACCATTGGATGATAGCTTGGACTGGGCTAGAAATTAATACCCTAGCTATTCTTCCCCTTATTTCAAAATCTCACCACCCACGAGCCATCGAAGCTACAACAAAATACTTCCTAGTTCAAGCAGCTGCCTCAGCATTACTCCTATTCTCTAGCATAACCAATGCATGATATACTGGACAATGAGACATCACCCAACTCACCCACCCTACATCATGCCTACTTCTAACAACAGCCATTTCAATAAAATTAGGACTAGTTCCATTCCACTTTTGATTTCCAGAAGTTCTCCAAGGTACCTCNTTAACCACNGGCCTCCTATTAGCAACTGCC…
Pyriglena_leucoptera_JN882254	------------------------------------TTACTCTTANNNNNNACCATTACANTCTCNAGTAGCCATTGAATGATAGCTTGGACTGGGCTAGAAATTAATACCCTAGCTATTCTTCCCCTTATTTCAAAATCTCACCACCCACGAGCCATCGAGGCTACAACAAAATACTTCCTAGTTCAAGCAGCTGCCTCAGCATTACTCCTATTCTCTAGCATAACCAATGCATGATATACTGGACAATGAGACATCACCCAACTCACCCACCCTACATCATGCCTACTCCTAACAACAGCCATTTCAATAAAATTAGGACTAGTTCCATTCCACTTTTGATTTCCAGAAGTTCTCCAAGGTACCTCATTAACCACAGGCCTCCTATTAGCAACTGCC…
Pyriglena_leucoptera_JN882250	---------------------CTTTCCATCACAAGCTTACTCTTAGGAACAACCATTACAATCTCAAGTAACCATTGAATGATAGCTTGGACTGGGCTAGAAATCAATACCCTAGCTATTCTTCCCCTTATTTCAAAATCTCACCACCCACGAGCCATCGAGGCTACAACAAAATACTTCCTAGTTCAAGCAGCTGCCTCAGCATTACTCCTATTCTCTAGCATAACCAATGCATGATATACTGGACAATGAGACATCACCCAACTCACCCACCCTACATCATGCCTACTTCTAACAACAGCCATTTCAATAAAATTAGGACTAGTTCCATTCCACTTTTGATTTCCAGAAGTTCTCCAAGGTACCTCATTAACCACAGGCCTCCTATTAGCAACTGCC…
Pyriglena_leucoptera_JN882231	---------------------CTTTCCATCACAAGCTTACTCTTAGGAACAACCATTACAATCTCAAGTAACCATTGGATGATAGCTTGGACTGGGCTAGAAATCAATACCCTAGCTATTCTTCCCCTTATTTCAAAATCTCACCACCCACGAGCCATCGAGGCTACAACAAAATACTTCCTAGTTCAAGCAGCTGCCTCAGCATTACTCCTATTCTCTAGCATAACCAATGCATGATATACTGGACAATGAGACATCACCCAACTCACCCACCCTACATCATGCCTACTTCTAACAACAGCCATTTCAATAAAATTAGGACTAGTTCCATTCCACTTTTGATTTCCAGAAGTTCTCCAAGGTACCTCATTAACCACAGGCCTCTTATTAGCAACTGCC…
Pyriglena_leucoptera_JN882240	---------------------CTTTNNATCACAAGCTTACTCTTNGGAACAACCATTACAATCTCAAGTAACCATTGGATGATAGCTTGGACTGGGCTAGAAATTAATACCCTAGCTATTCTTCCCCTTATTTCAAAATCTCACCACCCACGAGCCATCGAAGCTACAACAAAATACTTCCTAGTTCAAGCAGCTGCCTCAGCATTACTCCTATTCTCTAGCATAACCAATGCATGATATACTGGACAATGAGACATCACCCAACTCACCCACCCTACATCATGCCTACTTCTAACAACAGCCATTTCAATAAAATTAGGACTAGTTCCATTCCACTTTTGATTTCCAGAAGTTCTCCAAGGTACCTCATTAACCACAGGCCTCCTATTAGCAACTGCC…
Pyriglena_leucoptera_JN882232	---------------------CTTTCCATCACAAGCTTACTCTTAGGAACAACCATTACAATCTCAAGTAACCATTGGATGATAGCTTGGACTGGGCTAGAAATTAATACCCTAGCTATTCTTCCCCTTATTTCAAAATCTCACCACCCACGAGCCATCGAAGCTACAACAAAATACTTCCTAGTTCAAGCAGCTGCCTCAGCATTACTCCTATTCTCTAGCATAACCAATGCATGATATACTGGACAATGAGACATCACCCAACTCACCCACCCTACATCATGCCTACTTCTAACAACAGCCATTTCAATAAAATTAGGGCTAGTTCCATTCCACTTTTGATTTCCAGAAGTTCTCCAAGGTACCTCATTAACCACAGGCCTCCTATTAGCAACTGCC…
Pyriglena_leucoptera_JN882252	---------------------CTTTCCATCACAAGCTTACTCTTAGGAACAACCATTACAATCTCAAGTAACCATTGGATGATAGCTTGGACTGGGCTAGAAATCAATACCCTAGCTATTCTTCCCCTTATTTCAAAATCTCACCACCCACGAGCCATCGAGGCTACAACAAAATACTTCCTAGTTCAAGCAGCTGCCTCAGCATTACTCCTATTCTCTAGCATAACCAATGCATGATATACTGGACAATGAGACATCACCCAACTCACCCACCCTACATCATGCCTACTTCTAACAACAGCCATTTCAATAAAATTAGGACTAGTTCCATTCCACTTTTGATTTCCAGAAGTTCTCCAAGGTACCTCATTAACCACAGGCCTCCTATTAGCAACTGCC…
Pyriglena_leucoptera_JN882249	---------------------CTTTNNATCACAAGCTTACTCTTAGGAACAACCATTACAATCTCAAGTAACCATTGGATGATAGCTTGGACTGGGCTAGAAATTAATACCCTAGCTATTCTTCCCCTTATTTCAAAATCTCACCACCCACGAGCCATCGAAGCTACAACAAAATACTTCCTAGTTCAAGCAGCTGCCTCAGCATTACTCCTATTCTCTAGCATAACCAATGCATGATATACTGGACAATGAGACATCACCCAACTCACCCACCCTACATCATGCCTACTTCTAACAACAGCCATTTCAATAAAATTAGGACTAGTTCCATTCCACTTTTGATTTCCAGAAGTTCTCCAAGGTACCTCATTAACCACAGGCCTCCTATTAGCAACTGCC…
Pyriglena_leucoptera_JN882233	---------------------CTTTCCATCACAAGCTTACTCTTAGGAACAACCATTACAATCTCAAGTAACCATTGGATGATAGCTTGGACTGGGCTAGAAATCAATACCCTAGCTATTCTTCCCCTTATTTCAAAATCTCACCACCCACGAGCCATCGAGGCTACAACAAAATACTTCCTAGTTCAAGCAGCTGCCTCAGCATTACTCCTATTCTCTAGCATAACCAATGCATGATATACTGGACAATGAGACATCACCCAACTCACCCACCCTACATCATGCCTACTTCTAACAACAGCCATTTCAATAAAATTAGGACTAGTTCCATTCCACTTTTGATTTCCAGAAGTTCTCCAAGGTACCTCATTAACCACAGGCCTCCTATTAGCAACTGCC…
Pyriglena_leucoptera_JN882216	---------------------CTTTCCATCACAAGCTTACTCTTAGGAACAACCATTACAATCTCAAGTAACCATTGGATGATAGCTTGGACTGGGCTAGAAATCAATACCCTAGCTATTCTTCCCCTTATTTCAAAATCTCACCACCCACGAGCCATCGAGGCTACAACAAAATACTTCCTAGTTCAAGCAGCTGCCTCAGCATTACTCCTATTCTCTAGCATAACCAATGCATGATATACTGGACAATGAGACATCACCCAACTCACCCACCCTACATCATGCCTACTTCTAACAACAGCCATTTCAATAAAATTAGGACTAGTTCCATTCCACTTTTGATTTCCAGAAGTTCTCCAAGGTACCTCATTAACCACAGGCCTCTTATTAGCAACTGCC…
Pyriglena_leucoptera_JN882227	---------------------CTTTCCATCACAAGCTTACTCTTAGGAACAACCATTACAATCTCAAGTAACCATTGGATGATAGCTTGGACTGGGCTAGAAATTAATACCCTAGCTATTCTTCCCCTTATTTCAAAATCCCACCACCCACGAGCCATCGAGGCTACAACAAAATACTTCCTAGTTCAAGCAGCTGCCTCAGCATTACTCCTATTCTCTAGCATAACCAATGCATGATATACTGGACAATGAGACATCACCCAACTCACCCACCCTACATCATGCCTACTTCTAACAACAGCCATTTCAATAAAATTAGGACTAGTTCCATTCCACTTTTGATTTCCAGAAGTTCTCCAAGGTACCTCATTAACCACAGGCCTCCTATTAGCAACTGCC…
Pyriglena_atra_JN882220	---------------------CTTTCCATCACAAGCTTACTCTTAGGAACAACCATTACAATCTCAAGTAACCATTGGATGATAGCTTGGACTGGGCTAGAAATCAATACCCTAGCTATTCTTCCCCTTATTTCAAAATCTCACCACCCACGAGCCATCGAGGCTACAACAAAATACTTCCTAGTTCAAGCAGCTGCCTCAGCATTACTCCTATTCTCTAGCATAACCAATGCATGATATACTGGACAATGAGACATCACCCAACTCACCCACCCTACATCATGCCTACTTCTAACAACAGCCATTTCAATAAAATTAGGACTAGTTCCATTCCACTTTTGATTTCCAGAAGTTCTCCAAGGTACCTCATTAACCACAGGCCTCCTATTAGCAACTGCC…
Pyriglena_leucoptera_JN882186	---------------------CTTTCCATCACAAGCTTACTCTTAGGAACAACCATTACAATCTCAAGTAACCATTGGATGATAGCTTGGACTGGGCTAGAAATCAATACCCTAGCTATTCTTCCCCTTATTTCAAAATCTCACCACCCACGAGCCATCGAGGCTACAACAAAATACTTCCTAGTTCAAGCAGCTGCCTCAGCATTACTCCTATTCTCTAGCATAACCAATGCATGATATACTGGACAATGAGACATCACCCAACTCACCCACCCTACATCATGCCTACTTCTAACAACAGCCATTTCAATAAAATTAGGACTAGTTCCATTCCACTTTTGATTTCCAGAAGTTCTCCAAGGTACCTCATTAACCACAGGCCTCCTATTAGCAACTGCC…
Pyriglena_leucoptera_JN882188	---------------------CTTTCCATCACAAGCTTACTCTTTGGAACAACCATTACAATCTCAAGTAACCATTGGATGATAGCTTGGACTGGGCTAGAAATCAATACCCTAGCTATTCTTCCCCTTATTTCAAAATCTCACCACCCACGAGCCATCGAGGCTACAACAAAATACTTCCTAGTTCAAGCAGCTGCCTCAGCATTACTCCTATTCTCTAGCATAACCAATGCATGATATACTGGACAATGAGACATCACCCAACTCACCCACCCTACATCATGCCTACTTCTAACAACAGCCATTTCAATAAAATTAGGACTAGTTCCATTCCACTTTTGATTTCCAGAAGTTCTCCAAGGTACCTCATTAACCACAGGCCTCCTATTAGCAACTGCC…
Pyriglena_leucoptera_JN882204	---------------------CTTTCCATCACAAGCTTACTCTTAGGAACAACCATTACAATCTCAAGTAACCATTGGATGATAGCTTGGACTGGGCTAGAAATCAATACCCTAGCTATTCTTCCCCTTATTTCAAAATCTCACCACCCACGAGCCATCGAGGCTACAACAAAATACTTCCTAGTTCAAGCAGCTGCCTCAGCATTACTCCTATTCTCTAGCATAACCAATGCATGATATACTGGACAATGAGACATCACCCAACTCACCCACCCTACATCATGCCTACTTCTAACAACAGCCATTTCAATAAAATTAGGACTAGTTCCATTCCACTTTTGATTTCCAGAAGTTCTCCAAGGTACCTCATTAACCACAGGCCTCCTATTAGCAACTGCC…
Pyriglena_atra_JN882219	---------------------CTTTCCATCACAAGCTTACTCTTAGGAACAACCATTACAATCTCAAGTAACCATTGGATGATAGCTTGGACTGGGCTAGAAATCAATACCCTAGCTATTCTTCCCCTTATTTCAAAATCTCACCACCCACGAGCCATCGAGGCTACAACAAAATACTTCCTAGTTCAAGCAGCTGCCTCAGCATTACTCCTATTCTCTAGCATAACCAATGCATGATATACTGGACAATGAGACATCACCCAACTCACCCACCCTACATCATGCCTACTTCTAACAACAGCCATTTCAATAAAATTAGGACTAGTTCCATTCCACTTTTGATTTCCAGAAGTTCTCCAAGGTACCTCATTAACCACAGGCCTCCTATTAGCAACTGCC…
Pyriglena_atra_JN882228	---------------------CTTTCCATCACAAGCTTACTCTTAGGAACAACCATTACAATCTCAAGTAACCATTGGATGATAGCTTGGACTGGGCTAGAAATCAATACCCTAGCTATTCTTCCCCTTATTTCAAAATCTCACCACCCACGAGCCATCGAGGCTACAACAAAATACTTCCTAGTTCAAGCAGCTGCCTCAGCATTACTCCTATTCTCTAGCATAACCAATGCATGATATACTGGACAATGAGACATCACCCAACTCACCCACCCTACATCATGCCTACTTCTAACAACAGCCATTTCAATAAAATTAGGACTAGTTCCATTCCACTTTTGATTTCCAGAAGTTCTCCAAGGTACCTCATTAACCACAGGCCTCCTATTAGCAACTGCC…
Pyriglena_leucoptera_JN882196	---------------------CTTTCCATCACAAGCTTACTCTTAGGAACAACCATTACAATCTCAAGTAACCATTGGATGATAGCTTGGACTGGGCTAGAAATCAATACCCTAGCTATTCTTCCCCTTATTTCAAAATCTCACCACCCACGAGCCATCGAGGCTACAACAAAATACTTCCTAGTTCAAGCAGCTGCCTCAGCATTACTCCTATTCTCTAGCATAACCAATGCATGATATACTGGACAATGAGACATCACCCAACTCACCCACCCTACATCATGCCTACTTCTAACAACAGCCATTTCAATAAAATTAGGACTAGTTCCATTCCACTTTTGATTTCCAGAAGTTCTCCAAGGTACCTCATTAACCACAGGCCTCCTATTAGCAACTGCC…
Pyriglena_leucoptera_JN882221	---------------------CTTTCCATCACAAGCTTACTCTTAGGAACAACCATTACAATCTCAAGTAACCATTGGATGATAGCTTGGACTGGGCTAGAAATCAATACCCTAGCTATTCTTCCCCTTATTTCAAAATCTCACCACCCACGAGCCATCGAGGCTACAACAAAATACTTCCTAGTTCAAGCAGCTGCCTCAGCATTACTCCTATTCTCTAGCATAACCAATGCATGATATACTGGACAATGAGACATCACCCAACTCACCCACCCTACATCATGCCTACTTCTAACAACAGCCATTTCAATAAAATTAGGACTAGTTCCATTCCACTTTTGATTTCCAGAAGTTCTCCAAGGTACCTCATTAACCACAGGCCTCCTATTAGCAACTGCC…
Pyriglena_atra_JN882223	---------------------CTTTCCATCACAAGCTTACTCTTAGGAACAACCATTACAATCTCAAGTAACCATTGGATGATAGCTTGGACTGGGCTAGAAATCAATACCCTAGCTATTCTTCCCCTTATTTCAAAATCTCACCACCCACGAGCCATCGAGGCTACAACAAAATACTTCCTAGTTCAAGCAGCTGCCTCAGCATTACTCCTATTCTCTAGCATAACCAATGCATGATATACTGGACAATGAGACATCACCCAACTCACCCACCCTACATCATGCCTACTTCTAACAACAGCCATTTCAATAAAATTAGGACTAGTTCCATTCCACTTTTGATTTCCAGAAGTTCTCCAAGGTACCTCATTAACCACAGGCCTCCTATTAGCAACTGCC…
Pyriglena_leucoptera_JN882197	---------------------CTTTCCATCACAAGCTTACTCTTAGGAACAACCATTACAATCTCAAGTAACCATTGGATGATAGCTTGGACTGGGCTAGAAATCAATACCCTAGCTATTCTTCCCCTTATTTCAAAATCTCACCACCCACGAGCCATCGAGGCTACAACAAAATACTTCCTAGTTCAAGCAGCTGCCTCAGCATTACTCCTATTCTCTAGCATAACCAATGCATGATATACTGGACAATGAGACATCACCCAACTCACCCACCCTACATCATGCCTACTTCTAACAACAGCCATTTCAATAAAATTAGGACTAGTTCCATTCCACTTTTGATTTCCAGAAGTTCTCCAAGGTACCTCATTAACCACAGGCCTCCTATTAGCAACTGCC…
Pyriglena_leucoptera_JN882248	---------------------CTNTCCATCACAAGCTTACTCTTAGGAACAACCATTACAATCTCAAGTAACCATTGGATGATAGCTTGGACTGGGCTAGAAATTAATACCCTAGCTATTCTTCCCCTTATTTCAAAATCTCACCACCCACGAGCCATCGAAGCTACAACAAAATACTTCCTAGTTCAAGCAGCTGCCTCAGCATTACTCCTATTCTCTAGCATAACCAATGCATGATATACTGGACAATGAGACATCACCCAACTCACCCACCCTACATCATGCCTACTTCTAACAACAGCCATTTCAATAAAATTAGGACTAGTTCCATTCCACTTTTGATTTCCAGAAGTTCTCCAAGGTACCTCATTAACCACAGGCCTCCTATTAGCAACTGCC…
Pyriglena_leucoptera_JN882244	------------------------TCCATCACAAGCTTACTCTTAGGAACAACCATTACAATCTCAAGTAACCATTGGATGATAGCTTGGACTGGGCTAGAAATTAATACCCTAGCTATTCTTCCCCTTATTTCAAAATCTCACCACCCACGAGCCATCGAAGCTACAACAAAATACTTCCTAGTTCAAGCAGCTGCCTCAGCATTACTCCTATTCTCTAGCATAACCAATGCATGATATACTGGACAATGAGACATCACCCAACTCACCCACCCTACATCATGCCTACTTCTAACAACAGCCATTTCAATAAAATTAGGACTAGTTCCATTCCACTTTTGATTTCCAGAAGTTCTCCAAGGTACCTCATTAACCACAGGCCTCCTATTAGCAACTGCC…
Pyriglena_leucoptera_JN882238	---------------------CTTTCCATCACAAGCTTACTCTTAGGAACAACCATTACAATCTCAAGTAACCATTGGATGATAGCTTGGACTGGGCTAGAAATTAATACCCTAGCTATTCTTCCCCTTATTTCAAAATCTCACCACCCACGAGCCATCGAAGCTACAACAAAATACTTCCTAGTTCAAGCAGCTGCCTCAGCATTACTCCTATTCTCTAGCATAACCAATGCATGATATACTGGACAATGAGACATCACCCAACTCACCCACCCTACATCATGCCTACTTCTAACAACAGCCATTTCAATAAAATTAGGACTAGTTCCATTCCACTTTTGATTTCCAGAAGTTCTCCAAGGTACCTCATTAACCACAGGCCTCCTATTAGCAACTGCC…
Pyriglena_leucoptera_JN882241	---------------------CTTTCCATCACAAGCTTACTCTTAGGAACAACCATTACAATCTCAAGTAACCATTGGATGATAGCTTGGACTGGGCTAGAAATTAATACCCTAGCTATTCTTCCCCTTATTTCAAAATCTCACCACCCACGAGCCATCGAAGCTACAACAAAATACTTCCTAGTTCAAGCAGCTGCCTCAGCATTACTCCTATTCTCTAGCATAACCAATGCATGATATACTGGACAATGAGACATCACCCAACTCACCCACCCTACATCATGCCTACTTCTAACAACAGCCATTTCAATAAAATTAGGACTAGTTCCATTCCACTTTTGATTTCCAGAAGTTCTCCAAGGTACCTCATTAACCACAGGCCTCCTATTAGCAACTGCC…
Pyriglena_leucoptera_JN882245	---------------------CTTTCCATCACAAGCTTACTCTTAGGAACAACCATTACAATCTCAAGTAACCATTGGATGATAGCTTGGACTGGGCTAGAAATTAATACCCTAGCTATTCTTCCCCTTATTTCAAAATCTCACCACCCACGAGCCATCGAAGCTACAACAAAATACTTCCTAGTTCAAGCAGCTGCCTCAGCATTACTCCTATTCTCTAGCATAACCAATGCATGATATACTGGACAATGAGACATCACCCAACTCACCCACCCTACATCATGCCTACTTCTAACAACAGCCATTTCAATAAAATTAGGACTAGTTCCATTCCACTTTTGATTTCCAGAAGTTCTCCAAGGTACCTCATTAACCACAGGCCTCCTATTAGCAACTGCC…
Pyriglena_leucoptera_JN882237	---------------------CTTTCCATCACAAGCTTACTCTTAGGAACAACCATTACAATCTCAAGTAACCATTGGATGATAGCTTGGACTGGGCTAGAAATTAATACCCTAGCTATTCTTCCCCTTATTTCAAAATCTCACCACCCACGAGCCATCGAGGCTACAACAAAATACTTCCTAGTTCAAGCAGCTGCCTCAGCATTACTCCTATTCTCTAGCATAACCAATGCATGATATACTGGACAATGAGACATCACCCAACTCACCCACCCTACATCATGCCTACTCCTAACAACAGCCATTTCAATAAAATTAGGACTAGTTCCATTCCACTTTTGATTTCCAGAAGTTCTCCAAGGTACCTCATTAACCACAGGCCTCCTATTAGCAACTGCC…
Pyriglena_leucoptera_JN882253	---------------------CTTTCCATCACAAGCTTACTCTTAGGAACAACCATTACAATCTCAAGTAACCATTGGATGATAGCTTGGACTGGGCTAGAAATTAATACCCTAGCTATTCTTCCCCTTATTTCAAAATCTCACCACCCACGAGCCATCGAGGCTACAACAAAATACTTCCTAGTTCAAGCAGCTGCCTCAGCATTACTCCTATTCTCTAGCATAACCAATGCATGATATACTGGACAATGAGACATCACCCAACTCACCCACCCTACATCATGCCTACTCCTAACAACAGCCATTTCAATAAAATTAGGACTAGTTCCATTCCACTTTTGATTTCCAGAAGTTCTCCAAGGTACCTCATTAACCACAGGCCTCCTATTAGCAACTGCC…
Pyriglena_atra_JN882224	---------------------CTTTCCATCGCAAGCTTACTCTTAGGAACAGCCATTACAATCTCAAGTAACCATTGGATGATAGCTTGGACTGGGCTAGAAATTAATACCCTAGCTATTCTTCCCCTTATTTCAAAATCTCACCACCCACGAGCCATCGAGGCTACAACAAAATACTTCCTAGTTCAAGCAGCTGCCTCAGCATTACTCCTATTCTCTAGCATAACCAATGCATGATATACTGGACAATGAGACATCACCCAACTCACCCACCCTACATCATGCCTACTTCTAACAACAGCCATTTCAATAAAATTAGGACTAGTTCCATTCCACTTTTGATTTCCAGAAGTTCTCCAAGGTACCTCACTAACCACAGGCCTCCTATTAGCAACTGCC…
Pyriglena_atra_JN882222	---------------------CTTTCCATCACAAGCTTACTCTTAGGAACAGCCATTACAATCTCAAGTAACCATTGGATGATAGCTTGGACTGGGCTAGAAATTAATACCCTAGCTATTCTTCCCCTTATTTCAAAATCTCACCACCCACGAGCCATCGAGGCTACAACAAAATACTTCCTAGTTCAAGCAGCTGCCTCAGCATTACTCCTATTCTCTAGCATAACCAATGCATGATATACTGGACAATGAGACATCACCCAACTCACCCACCCTACATCATGCCTACTTCTAACAACAGCCATTTCAATAAAATTAGGACTAGTTCCATTCCACTTTTGATTTCCAGAAGTTCTCCAAGGTACCTCACTAACCACAGGCCTCCTATTAGCAACTGCC…
Pyriglena_leucoptera_JN882189	---------------------CTTTCCATCACAAGCTTACTCTTAGGAACAACCATTACAATCTCAAGTAACCATTGGATGATAGCTTGGACTGGGCTAGAAATTAATACCCTAGCTATTCTTCCCCTTATTTCAAAATCTCACCACCCACGAGCCATCGAGGCTACAACAAAATACTTCCTAGTTCAAGCAGCTGCCTCAGCATTACTCCTATTCTCTAGCATAACCAATGCATGATATACTGGACAATGAGACATCACCCAACTCACCCACCCTACATCATGCCTACTCCTAACAACAGCCATTTCAATAAAATTAGGACTAGTTCCATTCCACTTTTGATTTCCAGAAGTTCTCCAAGGTACCTCATTAACCACAGGCCTCCTATTAGCAACTGCC…
Pyriglena_leucoptera_JN882195	---------------------CTTTCCATCACAAGCTTACTCTTAGGAACAACCATTACAATCTCAAGTAACCATTGGATGATAGCTTGGACTGGGCTAGAAATTAATACCCTAGCTATTCTTCCCCTTATTTCAAAATCTCACCACCCACGAGCCATCGAGGCTACAACAAAATACTTCCTAGTTCAAGCAGCTGCCTCAGCATTACTCCTATTCTCTAGCATAACCAATGCATGATATACTGGACAATGAGACATCACCCAACTCACCCACCCTACATCATGCCTACTCCTAACAACAGCCATTTCAATAAAATTAGGACTAGTTCCATTCCACTTTTGATTTCCAGAAGTTCTCCAAGGTACCTCATTAACCACAGGCCTCCTATTAGCAACTGCC…
Pyriglena_leucoptera_JN882193	---------------------CTTTCCATCACAAGCTTACTCTTAGGAACAACCATTACAATCTCAAGTAACCATTGGATGATAGCTTGGACTGGGCTAGAAATTAATACCCTAGCTATTCTTCCCCTTATTTCAAAATCTCACCACCCACGAGCCATCGAGGCTACAACAAAATACTTCCTAGTTCAAGCAGCTGCCTCAGCATTACTCCTATTCTCTAGCATAACCAATGCATGATATACTGGACAATGAGACATCACCCAACTCACCCACCCTACATCATGCCTACTCCTAACAACAGCCATTTCAATAAAATTAGGACTAGTTCCATTCCACTTTTGATTTCCAGAAGTTCTCCAAGGTACCTCATTAACCACAGGCCTCCTATTAGCAACTGCC…
Pyriglena_leucoptera_JN882207	---------------------CTTTCCATCACAAGCTTACTCTTAGGAACAACCATTACAATCTCAAGTAACCATTGGATGATAGCTTGGACTGGGCTAGAAATTAATACCCTAGCTATTCTTCCCCTTATTTCAAAATCTCACCACCCACGAGCCATCGAGGCTACAACAAAATACTTCCTAGTTCAAGCAGCTGCCTCAGCATTACTCCTATTCTCTAGCATAACCAATGCATGATATACTGGACAATGAGACATCACCCAACTCACCCACCCTACATCATGCCTACTCCTAACAACAGCCATTTCAATAAAATTAGGACTAGTTCCATTCCACTTTTGATTTCCAGAAGTTCTCCAAGGTACCTCATTAACCACAGGCCTCCTATTAGCAACTGCC…
Pyriglena_leucoptera_JN882206	---------------------CTTTCCATCACAAGCTTACTCTTAGGAACAACCATTACAATCTCAAGTAACCATTGGATGATAGCTTGGACTGGGCTAGAAATTAATACCCTAGCTATTCTTCCCCTTATTTCAAAATCTCACCACCCACGAGCCATCGAGGCTACAACAAAATACTTCCTAGTTCAAGCAGCTGCCTCAGCATTACTCCTATTCTCTAGCATAACCAATGCATGATATACTGGACAATGGGACATCACCCAACTCACCCACCCTACATCATGCCTACTCCTAACAACAGCCATTTCAATAAAATTAGGACTAGTTCCATTCCACTTTTGATTTCCAGAAGTTCTCCAAGGTACCTCATTAACCACAGGCCTCCTATTAGCAACTGCC…
Pyriglena_leucoptera_JN882209	---------------------CTTTCCATCACAAGCTTACTCTTAGGAACAACCATTACAATCTCAAGTAACCATTGGATGATAGCTTGGACTGGGCTAGAAATTAATACCCTAGCTATTCTTCCCCTTATTTCAAAATCTCACCACCCACGAGCCATCGAGGCTACAACAAAATACTTCCTAGTTCAAGCAGCTGCCTCAGCATTACTCCTATTCTCTAGCATAACCAATGCATGATATACTGGACAATGAGACATCACCCAACTCACCCACCCTACATCATGCCTACTCCTAACAACAGCCATTTCAATAAAATTAGGACTAGTTCCATTCCACTTTTGATTTCCAGAAGTTCTCCAAGGTACCTCATTAACCACAGGCCTCCTATTAGCAACTGCC…
Pyriglena_leucoptera_JN882217	---------------------CTTTCCATCACAAGCTTACTCTTAGGAACAACCATTACAATCTCAAGTAACCATTGGATGATAGCTTGGACTGGGCTAGAAATTAATACCCTAGCTATTCTTCCCCTTATTTCAAAATCTCACCACCCACGAGCCATCGAGGCTACAACAAAATACTTCCTAGTTCAAGCAGCTGCCTCAGCATTACTCCTATTCTCTAGCATAACCAATGCATGATATACTGGACAATGAGACATCACCCAACTCACCCACCCTACATCATGCCTACTCCTAACAACAGCCATTTCAATAAAATTAGGACTAGTTCCATTCCACTTTTGATTTCCAGAAGTTCTCCAAGGTACCTCATTAACCACAGGCCTCCTATTAGCAACTGCC…
Pyriglena_leucoptera_JN882218	---------------------CTTTCCATCACAAGCTTACTCTTAGGAACAACCATTACAATCTCAAGTAACCATTGGATGATAGCTTGGACTGGGCTAGAAATTAATACCCTAGCTATTCTTCCCCTTATTTCAAAATCTCACCACCCACGAGCCATCGAGGCTACAACAAAATACTTCCTAGTTCAAGCAGCTGCCTCAGCATTACTCCTATTCTCTAGCATAACCAATGCATGATATACTGGACAATGAGACATCACCCAACTCACCCACCCTACATCATGCCTACTCCTAACAACAGCCATTTCAATAAAATTAGGACTAGTTCCATTCCACTTTTGATTTCCAGAAGTTCTCCAAGGTACCTCATTAACCACAGGCCTCCTATTAGCAACTGCC…
Pyriglena_leucoptera_JN882251	---------------------CTNTCCATCACAAGCTTACTCTTAGGAACAACCATTACAATCTCAAGTAACCATTGGATGATAGCTTGGACTGGGCTAGAAATTAATACCCTAGCTATTCTTCCCCTTATTTCAAAATCTCACCACCCACGAGCCATCGAAGCTACAACAAAATACTTCCTAGTTCAAGCAGCTGCCTCAGCATTACTCCTATTCTCTAGCATAACCAATGCATGATATACTGGACAATGAGACATCACCCAACTCACCCACCCTACATCATGCCTACTTCTAACAACAGCCATTTCAATAAAATTAGGACTAGTTCCATTCCACTTTTGATTTCCAGAAGTTCTCCAAGGTACCTCATTAACCACAGGCCTCCTATTAGCAACTGCC…
Pyriglena_leucoptera_JN882230	---------------------CTTTCCATCACAAGCTTACTCTTAGGAACAACCATTACAATCTCAAGTAACCATTGGATGATAGCTTGGACTGGGCTAGAAATTAATACCCTAGCTATTCTTCCCCTTATTTCAAAATCTCACCACCCACGAGCCATCGAAGCTACAACAAAATACTTCCTAGTTCAAGCAGCTGCCTCAGCATTACTCCTATTCTCTAGCATAACCAATGCATGATATACTGGACAATGAGACATCACCCAACTCACCCACCCTACATCATGCCTACTTCTAACAACAGCCATTTCAATAAAATTAGGACTAGTTCCATTCCACTTTTGATTTCCAGAAGTTCTCCAAGGTACCTCATTAACCACAGGCCTCCTATTAGCAACTGCC…
Pyriglena_leucoptera_JN882239	---------------------CTTTCCATCACAAGCTTACTCTTAGGAACAACCATTACAATCTCAAGTAACCATTGGATGATAGCTTGGACTGGGCTAGAAATTAATACCCTAGCTATTCTTCCCCTTATTTCAAAATCTCACCACCCACGAGCCATCGAAGCTACAACAAAATACTTCCTAGTTCAAGCAGCTGCCTCAGCATTACTCCTATTCTCTAGCATAACCAATGCATGATATACTGGACAATGAGACATCACCCAACTCACCCACCCTACATCATGCCTACTTCTAACAACAGCCATTTCAATAAAATTAGGACTAGTTCCATTCCACTTTTGATTTCCAGAAGTTCTCCAAGGTACCTCATTAACCACAGGCCTCCTATTAGCAACTGCC…
Pyriglena_leucoptera_JN882191	---------------------CTTTCCATCACAAGCTTACTCTTAGGAACAACCATTACAATCTCAAGTAACCATTGGATGATAGCTTGGACTGGGCTAGAAATTAATACCCTAGCTATTCTTCCCCTTATTTCAAAATCTCACCACCCACGAGCCATCGAGGCTACAACAAAATACTTCCTAGTTCAAGCAGCTGCCTCAGCATTACTCCTATTCTCTAGCATAACCAATGCATGATATACTGGACAATGAGACATCACCCAACTCACCCACCCTACATCATGCCTACTTCTAACAACAGCCATTTCAATAAAATTAGGACTAGTTCCATTCCACTTTTGATTTCCAGAAATTCTCCAAGGTACCTCATTAACCACAGGCCTCCTATTAGCAACTGCC…
Pyriglena_leucoptera_JN882187	---------------------CTTTCCATCACAAGCTTACTCTTAGGAACAACCATTACAATCTCAAGTAACCATTGGATGATAGCTTGGACTGGGCTAGAAATTAATACCCTAGCTATTCTTCCCCTTATTTCAAAATCTCACCACCCACGAGCCATCGAGGCTACAACAAAATACTTCCTAGTTCAAGCAGCTGCCTCAGCATTACTCCTATTCTCTAGCATAACCAATGCATGATATACTGGACAATGAGACATCACCCAACTCACCCACCCTACATCATGCCTACTTCTAACAACAGCCATTTCAATAAAATTAGGACTAGTTCCATTCCACTTTTGATTTCCAGAAGTTCTCCAAGGTACCTCATTAACCACAGGCCTCCTATTAGCAACTGCC…
Pyriglena_leucoptera_JN882198	---------------------CTTTCCATCACAAGCTTACTCTTAGGAACAACCATTACAATCTCAAGTAACCATTGGATGATAGCTTGGACTGGGCTAGAAATTAATACCCTAGCTATTCTTCCCCTTATTTCAAAATCTCACCACCCACGAGCCATCGAGGCTACAACAAAATACTTCCTAGTTCAAGCAGCTGCCTCAGCATTACTCCTATTCTCTAGCATAACCAATGCATGATATACTGGACAATGAGACATCACCCAACTCACCCACCCTACATCATGCCTACTTCTAACAACAGCCATTTCAATAAAATTAGGACTAGTTCCATTCCACTTTTGATTTCCAGAAGTTCTCCAAGGTACCTCATTAACCACAGGCCTCCTATTAGCAACTGCC…
Pyriglena_leucoptera_JN882214	---------------------CTTTCCATCACAAGCTTACTCTTAGGAACAACCATTACGATCTCAAGTAACCATTGGATGATAGCTTGGACTGGGCTAGAAATTAATACCCTAGCTATTCTTCCCCTTATTTCAAAATCTCACCACCCACGAGCCATCGAAGCTACAACAAAATACTTCCTAGTTCAAGCAGCTGCCTCAGCATTACTCCTATTCTCTAGCATAACCAATGCATGATATACTGGACAATGAGACATCACCCAACTCACCCACCCTACATCATGCCTACTTCTAACAACAGCCATTTCAATAAAATTAGGACTAGTTCCATTCCACTTTTGATTTCCAGAAGTTCTCCAAGGTACCTCATTAACCACAGGCCTCCTATTAGCAACTGCC…
Pyriglena_leucoptera_JN882225	---------------------CTTTCCATCACAAGCTTACTCTTAGGAACAACCATTACGATTTCAAGTAACCATTGGATGATAGCTTGGACTGGGCTAGAAATTAATACCCTAGCTATTCTTCCCCTTATTTCAAAATCTCACCACCCACGAGCCATCGAAGCTACAACAAAATACTTCCTAGTTCAAGCAGCTGCCTCAGCATTACTCCTATTCTCTAGCATAACCAATGCATGATATACTGGACAATGAGACATCACCCAACTCACCCACCCTACATCATGCCTACTTCTAACAACAGCCATTTCAATAAAATTAGGACTAGTTCCATTCCACTTTTGATTTCCAGAAGTTCTCCAAGGTACCTCATTAACCACAGGCCTCCTATTAGCAACTGCC…
Pyriglena_leucoptera_JN882215	---------------------CTTTCCATCACAAGCTTACTCTTAGGAACAACCATTACAATCTCAAGTAACCATTGGATGATAGCTTGGACTGGACTAGAAATTAATACCCTAGCTATTCTTCCCCTTATTTCAAAATCTCACCACCCACGAGCCATCGAAGCTACAACAAAATACTTCCTAGTTCAAGCAGCTGCCTCAACATTACTCCTATTCTCTAGCATAACCAATGCATGATATACTGGACAATGAGACATCACCCAACTCACCCACCCTACATCATGCCTACTTCTAACAACAGCCATTTCAATAAAATTAGGACTAGTTCCATTCCACTTTTGATTTCCAGAAGTTCTCCAAGGTACCTCATTAACCACAGGCCTCCTATTAGCAACTGCC…
Pyriglena_leucoptera_JN882213	---------------------CTTTCCATCACAAGCTTACTCTTAGGAACAACCATTACAATCTCAAGTAACCATTGGATGATAGCTTGGACTGGACTAGAAATTAATACCCTAGCTATTCTTCCCCTTATTTCAAAATCTCACCACCCACGAGCCATCGAAGCTACAACAAAATACTTCCTAGTTCAAGCAGCTGCCTCAGCATTACTCCTATTCTCTAGCATAACCAATGCATGATATACTGGACAATGAGACATCACCCAACTCACCCACCCTACATCATGCCTACTTCTAACAACAGCCATTTCAATAAAATTAGGACTAGTTCCATTCCACTTTTGATTTCCAGAAGTTCTCCAAGGTACCTCATTAACCACAGGCCTCCTATTAGCAACTGTC…
Pyriglena_leucoptera_JN882247	---------------------CTTTCCATCACAAGCTTACTCTTAGGAACAACCATTACAATCTCAAGTAACCATTGGATGATAGCTTGGACTGGGCTAGAAATTAATACCCTAGCTATTCTTCCCCTTATTTCAAAATCTCACCACCCACGAGCCATCGAAGCTACAACAAAATACTTCCTAGTTCAAGCAGCTGCCTCAGCATTACTCCTATTCTCTAGCATAACCAATGCATGATATACTGGACAATGAGACATCACCCAACTCACCCACCCTACATCATGCCTACTTCTAACAACAGCCATTTCAATAAAATTAGGACTAGTTCCATTCCACTTTTGATTTCCAGAAGTTCTCCAAGGTACCTCATTAACCACAGGCCTCCTATTAGCAACTGCC…
Pyriglena_leucoptera_JN882236	---------------------CTTTCCATCACAAGCTTACTCTTAGGAACAACCATTACAATCTCAAGTAACCATTGGATGATAGCTTGGACTGGGCTAGAAATTAATACCCTAGCTATTCTTCCCCTTATTTCAAAATCTCACCACCCACGAGCCATCGAAGCTACAACAAAATACTTCCTAGTTCAAGCAGCTGCCTCAGCATTACTCCTATTCTCTAGCATAACCAATGCATGATATACTGGACAATGAGACATCACCCAACTCACCCACCCTACATCATGCCTACTTCTAACAACAGCCATTTCAATAAAATTAGGGCTAGTTCCATTCCACTTTTGATTTCCAGAAGTTCTCCAAGGTACCTCATTAACCACAGGCCTCCTATTAGCAACTGCC…
Pyriglena_leucoptera_JN882234	---------------------CTTTCCATCACAAGCTTACTCTTAGGAACAACCATTACAATCTCAAGTAACCATTGGATGATAGCTTGGACTGGGCTAGAAATTAATACCCTAGCTATTCTTCCCCTTATTTCAAAATCTCACCACCCACGAGCCATCGAAGCTACAACAAAATACTTCCTAGTTCAAGCAGCTGCCTCAGCATTACTCCTATTCTCTAGCATAACCAATGCATGATATACTGGACAATGAGACATCACCCAACTCACCCACCCTACATCATGCCTACTTCTAACAACAGCCATTTCAATAAAATTAGGACTAGTTCCATTCCACTTTTGATTTCCAGAAGTTCTCCAAGGTACCTCATTAACCACAGGCCTCCTATTAGCAACTGCC…
Pyriglena_leucoptera_JN882235	---------------------CTTTCCATCACAAGCTTACTCTTAGGAACAACCATTACAATCTCAAGTAACCATTGGATGATAGCTTGGACTGGGCTAGAAATTAATACCCTAGCTATTCTTCCCCTTATTTCAAAATCTCACCACCCACGAGCCATCGAAGCTACAACAAAATACTTCCTAGTTCAAGCAGCTGCCTCAGCATTACTCCTATTCTCTAGCATAACCAATGCATGATATACTGGACAATGAGACATCACCCAACTCACCCACCCTACATCATGCCTACTTCTAACAACAGCCATTTCAATAAAATTAGGACTAGTTCCATTCCACTTTTGATTTCCAGAAGTTCTCCAAGGTACCTCATTAACCACAGGCCTCCTATTAGCAACTGCC…
Pyriglena_leucoptera_JN882200	---------------------CTTTCCATCACAAGCTTACTCTTAGGAACAACCATTACAATCTCAAGTAACCATTGGATGATAGCTTGGACTGGGCTAGAAATTAATACCCTAGCTATTCTTCCCCTTATTTCAAAATCTCACCACCCACGAGCCATCGAAGCTACAACAAAATACTTCCTAGTTCAAGCAGCTGCCTCAGCATTACTCCTATTCTCTAGCATAACCAATGCATGATATACTGGACAATGAGACATCACCCAACTCACCCACCCTACATCATGCCTACTTCTAACAACAGCAATTTCAATAAAATTAGGACTAGTTCCATTCCACTTTTGATTTCCAGAAGTTCTCCAAGGTACCTCATTAACCACAGGCCTCCTATTAGCAACTGCC…
Pyriglena_leucoptera_JN882226	---------------------CTTTCCATCACAAGCTTACTCTTAGGAACAACCATTGCAATCTCAAGTAACCATTGGATGATAGCTTGGACTGGGCTAGAAATTAATACCCTAGCTATTCTTCCCCTTATTTCAAAATCTCACCACCCACGAGCCATCGAAGCTACAACAAAATACTTCCTAGTTCAAGCAGCTGCCTCAGCATTACTCCTATTCTCTAGCATAACCAATGCATGATATACTGGACAATGAGACATCACCCAACTCACCCACCCTACATCATGCCTACTTCTAACAACAGCCATTTCAATAAAATTAGGACTAGTTCCATTCCACTTTTGATTTCCAGAAGTTCTCCAAGGTACCTCATTAACCACAGGCCTCCTATTAGCAACTGCC…
Pyriglena_leucoptera_JN882211	---------------------CTTTCCATCACAAGCTTACTCTTAGGAACAACCATTACAATCTCAAGTAACCATTGGATGATAGCTTGGACTGGGCTAGAAATTAATACCCTAGCTATTCTTCCCCTTATTTCAAAATCTCACCACCCACGAGCCATCGAAGCTACAACAAAATACTTCCTAGTTCAAGCAGCTGCCTCAGCATTACTCCTATTCTCTAGCATAACCAATGCATGATATACTGGACAATGAGACATCACCCAACTCACCCACCCTACATCATGCCTACTTCTAACAACAGCCATTTCAATAAAATTAGGGCTAGTTCCATTCCACTTTTGATTTCCAGAAGTTCTCCAAGGTACCTCATTAACCACAGGCCTCCTATTAGCAACTGCC…
Pyriglena_leucoptera_JN882212	---------------------CTTTCCATCACAAGCTTACTCTTAGGAACAACCATTACAATCTCAAGTAACCATTGGATGATAGCTTGGACTGGACTAGAAATTAATACCCTAGCTATTCTTCCCCTTATTTCAAAATCTCACCACCCACGAGCCATCGAAGCTACAACAAAATACTTCCTAGTTCAAGCAGCTGCCTCAGCATTACTCCTATTCTCTAGCATAACCAATGCATGATATACTGGACAATGAGACATCACCCAACTCACCCACCCTACATCATGCCTACTTCTAACAACAGCCATTTCAATAAAATTAGGACTAGTTCCATTCCACTTTTGATTTCCAGAAGTTCTCCAAGGTACCTCATTAACCACAGGCCTCCTATTAGCAACTGCC…
Pyriglena_leucoptera_JN882210	---------------------CTTTCCATCACAAGCTTACTCTTAGGAACAACCATTACAATCTCAAGTAACCATTGGATGATAGCTTGGACTGGGCTAGAAATTAATACCCTAGCTATTCTTCCCCTTATTTCAAAATCTCACCACCCACGAGCCATCGAAGCTACAACAAAATACTTCCTAGTTCAAGCAGCTGCCTCAGCATTACTCCTATTCTCTAGCATAACCAATGCATGATATACTGGACAATGAGACATCACCCAACTCACCCACCCTACATCATGCCTACTTCTAACAACAGCCATTTCAATAAAATTAGGACTAGTTCCATTCCACTTTTGATTTCCAGAAGTTCTCCAAGGTACCTCATTAACCACAGGCCTCCTATTAGCAACTGCC…
Pyriglena_leucoptera_JN882185	---------------------CTTTCCATCACAAGCTTACTCTTAGGAACAACCATTACAATCTCAAGTAACCATTGGATGATAGCTTGGACTGGGCTAGAAATTAATACCCTAGCTATTCTTCCCCTTATTTCAAAATCTCACCACCCACGAGCCATCGAAGCTACAACAAAATACTTCCTAGTTCAAGCAGCTGCCTCAGCATTACTCCTATTCTCTAGCATAACCAATGCATGATATACTGGACAATGAGACATCACCCAACTCACCCACCCTACATCATGCCTACTTCTAACAACAGCCATTTCAATAAAATTAGGACTAGTTCCATTCCACTTTTGATTTCCAGAAGTTCTCCAAGGTACCTCATTAACCACAGGCCTCCTATTAGCAACTGCC…
Pyriglena_leucoptera_JN882192	---------------------CTTTCCATCACAAGCTTACTCTTAGGAACAACTATTACAATCTCAAGTAACCATTGGATGATAGCTTGGACTGGGCTAGAAATTAATACCCTAGCTATTCTTCCCCTTATTTCAAAATCTCACCACCCACGAGCCATCGAAGCTACAACAAAATACTTCCTAGTTCAAGCAGCTGCCTCAGCATTACTCCTATTCTCTAGCATAACCAATGCATGATATACTGGACAATGAGACATCACCCAACTCACCCACCCTACATCATGCCTACTTCTAACAACAGCCATTTCAATAAAATTAGGACTAGTTCCATTCCACTTTTGATTTCCAGAAGTTCTCCAAGGTACCTCATTAACCACAGGCCTCCTATTAGCAACTGCC…
Pyriglena_leucoptera_JN882194	---------------------CTTTCCATCACAAGCTTACTCTTAGGAACAACCATTACAATCTCAAGTAACCATTGGATGATAGCTTGGACTGGGCTAGAAATTAATACCCTAGCTATTCTTCCCCTTATTTCAAAATCTCACCACCCACGAGCCATCGAAGCTACAACAAAATACTTCCTAGTTCAAGCAGCTGCCTCAGCATTACTCCTATTCTCTAGCATAACCAATGCATGATATACTGGACAATGAGACATCACCCAACTCACCCACCCTACATCATGCCTACTTCTAACAACAGCCATTTCAATAAAATTAGGACTAGTTCCATTCCACTTTTGATTTCCAGAAGTTCTCCAAGGTACCTCATTAACCACAGGCCTCCTATTAGCAACTGCC…
Pyriglena_leucoptera_JN882199	---------------------CTTTCCATCACAAGCTTACTCTTAGGAACAACCATTACAATCTCAAGTAACCATTGGATGATAGCTTGGACTGGGCTAGAAATTAATACCCTAGCTATTCTTCCCCTTATTTCAAAATCTCACCACCCACGAGCCATCGAAGCTACAACAAAATACTTCCTAGTTCAAGCAGCTGCCTCAGCATTACTCCTATTCTCTAGCATAACCAATGCATGATATACTGGACAATGAGACATCACCCAACTCACCCACCCTACATCATGCCTACTTCTAACAACAGCCATTTCAATAAAATTAGGACTAGTTCCATTCCACTTTTGATTTCCAGAAGTTCTCCAAGGTACCTCATTAACCACAGGCCTCCTATTAGCAACTGCC…
Pyriglena_leucoptera_JN882208	---------------------CTTTCCATCACAAGCTTACTCTTAGGAACAACCATTACAATCTCAAGTAACCATTGGATGATAGCTTGGACTGGGCTAGAAATTAATACCCTAGCTATTCTTCCCCTTATTTCAAAATCTCACCACCCACGAGCCATCGAAGCTACAACAAAATACTTCCTAGTTCAAGCAGCTGCCTCAGCATTACTCCTATTCTCTAGCATAACCAATGCATGATATACTGGACAATGAGACATCACCCAACTCACCCACCCTACATCATGCCTACTTCTAACAACAGCCATTTCAATAAAATTAGGACTAGTTCCATTCCACTTTTGATTTCCAGAAGTTCTCCAAGGTACCTCATTAACCACAGGCCTCCTATTAGCAACTGCC…
Pyriglena_leucoptera_JN882181	---------------------CTTTCCATCACAAGCTTACTCTTAGGAACAACCATTACAATCTCAAGTAACCATTGGATGATAGCTTGGACTGGGCTAGAAATTAATACCCTAGCTATTCTTCCCCTTATTTCAAAATCTCACCACCCACGAGCCATCGAAGCTACAACAAAATACATGCTAGTTCAAGCAGCTGCCTCAGCATTACTCCTATTCTCTAGCATAACCAATGCATGATATACTGGACAATGAGACATCACCCAACTCACCCACCCTACATCATGCCTACTTCTAACAACAGCCATTTCAATAAAATTAGGACTAGTTCCATTCCACTTTTGATTTCCAGAAGTTCTCCAAGGTACCTCATTAACCACAGGCCTCCTATTAGCAACTGCC…
Pyriglena_leucoptera_JN882182	---------------------CTTTCCATCACAAGCTTACTCTTAGGAACAACCATTACAATCTCAAGTAACCATTGGATGATAGCTTGGACTGGGCTAGAAATTAATACCCTAGCTATTCTTCCCCTTATTTCAAAATCTCACCACCCACGAGCCATCGAAGCTACAACAAAATACATCCTAGTTCAAGCAGCTGCCTCAGCATTACTCCTATTCTCTAGCATAACCAATGCATGATATACTGGACAATGAGACATCACCCAACTCACCCACCCTACATCATGCCTACTTCTAACAACAGCCATTTCAATAAAATTAGGACTAGTTCCATTCCACTTTTGATTTCCAGAAGTTCTCCAAGGTACCTCATTAACCACAGGCCTCCTATTAGCAACTGCC…
Pyriglena_leucoptera_JN882184	---------------------CTTTCCATCACAAGCTTACTCTTAGGAACAACCATTACAATCTCAAGTAACCATTGGATGATAGCTTGGACTGGGCTAGAAATTAATACCCTAGCTATTCTTCCCCTTATTTCAAAATCTCACCACCCACGAGCCATCGAAGCTACAACAAAATACATGCTAGTTCAAGCAGCTGCCTCAGCATTACTCCTATTCTCTAGCATAACCAATGCATGATATACTGGACAATGAGACATCACCCAACTCACCCACCCTACATCATGCCTACTTCTAACAACAGCCATTTCAATAAAATTAGGACTAGTTCCATTCCACTTTTGATTTCCAGAAGTTCTCCAAGGTACCTCATTAACCACAGGCCTCCTATTAGCAACTGCC…
Pyriglena_leucoptera_JN882183	---------------------CTTTCCATCACAAGCTTACTCTTAGGAACAACCATTACAATCTCAAGTAACCATTGGATGATAGCTTGGACTGGGCTAGAAATTAATACCCTAGCTATTCTTCCCCTTATTTCAAAATCTCACCACCCACGAGCCATCGAAGCTACAACAAAATACTTCCTAGTTCAAGCAGCTGCCTCAGCATTACTCCTATTCTCTAGCATAACCAATGCATGATATACTGGACAATGAGACATCACCCAACTCACCCACCCTACATCATGCCTACTTCTAACAACAGCCATTTCAATAAAATTAGGACTAGTTCCATTCCACTTTTGATTTCCAGAAGTTCTCCAAGGTACCTCATTAACCACAGGCCTCCTATTAGCAACTGCC…
Pyriglena_leucoptera_JN882201	---------------------CTTTCCATCACAAGCTTACTCTTAGGAACAACCATTACAATCTCAAGTAACCATTGGATGATAGCTTGGACTGGGCTAGAAATTAATACCCTAGCTATTCTTCCCCTTATTTCAAAATCTCACCACCCACGAGCCATCGAAGCTACAACAAAATACTTCCTAGTTCAAGCAGCTGCCTCAGCATTACTCCTATTCTCTAGCATAACCAATGCATGATATACTGGACAATGAGACATCACCCAACTCACCCACCCTACATCATGCCTACTTCTAACAACAGCCATTTCAATAAAATTAGGACTAGTTCCATTCCACTTTTGATTCCCAGAAGTTCTCCAAGGTACCTCATTAACCACAGGCCTCCTATTAGCAACTGCC…
Pyriglena_leucoptera_JN882202	---------------------CTTTCCATCACAAGCTTACTCTTAGGAACAACCATTACAATCTCAAGTAACCATTGGATGATAGCTTGGACTGGGCTAGAAATTAATACCCTAGCTATTCTTCCCCTTATTTCAAAATCTCACCACCCACGAGCCATCGAAGCTACAACAAAATACTTCCTAGTTCAAGCAGCTGCCTCAGCATTACTCCTATTCTCTAGCATAACCAATGCATGATATACTGGACAATGAGACATCACCCAACTCACCCACCCTACATCATGCCTACTTCTAACAACAGCCATTTCAATAAAATTAGGACTAGTTCCATTCCACTTTTGATTTCCAGAAGTTCTCCAAGGTACCTCATTAACCACAGGCCTCCTATTAGCAACTGCC…
Pyriglena_leucoptera_JN882203	---------------------CTTTCCATCACAAGCTTACTCTTAGGAACAACCATTACAATCTCAAGTAACCATTGGATGATAGCTTGGACTGGGCTAGAAATTAATACCCTAGCTATTCTTCCCCTTATTTCAAAATCTGACCACCCACGAGCCATCGAAGCTACAACAAAATACTTCCTAGTTCAAGCAGCTGCCTCAGCATTACTCCTATTCTCTAGCATAACCAATGCATGATATACTGGACAATGAGACATCACCCAACTCACCCACCCTACATCATGCCTACTTCTAACAACAGCCATTTCAATAAAATTAGGACTAGTTCCATTCCACTTTTGATTTCCAGAAGTTCTCCAAGGTACCTCATTAACCACAGGCCTCCTATTAGCAACTGCC…
Pyriglena_leucoptera_JN882243	---------------------CTTTCCATCACAAGCTTACTCTTAGGAACAACCATTACAATCTCAAGTAACCATTGGATGATAGCTTGGACTGGGCTAGAAATTAATACCCTAGCTATTCTTCCCCTTATTTCAAAATCTCACCACCCACGAGCCATCGAAGCTACAACAAAATACTTCCTAGTTCAAGCAGCTGCCTCAGCATTACTCCTATTCTCTAGCATAACCAATGCATGATATACTGGACAATGAGACATCACCCAACTCACCCACCCTACATCATGCCTACTTCTAACAACAGCCATTTCAATAAAATTAGGACTAGTTCCATTCCACTTTTGATTTCCAGAAGTTCTCCAAGGTACCTCATTAACCACAGGCCTCCTATTAGCAACTGCC…
Pyriglena_leucoptera_JN882205	---------------------CTTTCCATCACAAGCTTACTCTTAGGAACAACCATTACAATCTCAAGTAACCATTGGATGATAGCTTGGACTGGGCTAGAAATTAATACCCTAGCTATTCTTCCCCTTATTTCAAAATCTCACCACCCACGAGCCATCGAAGCTACAACAAAATACTTCCTAGTTCAAGCAGCTGCCTCAGCATTACTCCTATTCTCTAGCATAACCAATGCATGATATACTGGACAATGAGACATCACCCAACTCACCCACCCTACATCATGCCTACTTCTAACAACAGCCATTTCAATAAAATTAGGACTAGTTCCATTCCACTTTTGATTTCCAGAAGTTCTCCAAGGTACCTCATTAACCACAGGCCTCCTATTAGCAACTGCC…
	;
End;
