# Supplementary material for: A latitudinal phylogeographic diversity gradient in birds
Source: PLoS Biol. 2017 Apr 13;15(4):e2001073. doi: 10.1371/journal.pbio.2001073 (PMC5390966; doi:10.1371/journal.pbio.2001073)
Supplement: S1 Data — (ZIP) [file pbio.2001073.s015.zip › S1_Data/Pyrrhomyias-cinnamomea.nex]

#NEXUS

begin data;
   dimensions ntax=59 nchar=1041;
   format datatype=dna gap=- missing=N interleave=no;
   matrix

Myiotriccus.ornatus.FM433614 ATTAACCCCCAAGCCAAACTCATTTTCTTTACAAGCCTCCTTCTAGGAACTTCAATCACAATCTCAAGTAATCACTGAATGATAGCATGAACTGGACTTGAAATTAACACCTTAGCCATTCTCCCCCTAATCTCTAAATCCCACCACCCGCGAGCCATCGAAGCCTCTACTAAGTATTTCCTAGTTCAAGCAGCTGCCTCAACATTGCTCCTCTTCTCTAGTATAACCAACGCATGATACACCGGCCAATGAGACATCACCCAGCTCACACATCCCATGTCATGCATGCTCCTAACAGCTGCAATCTCTATAAAGCTAGGCTTAGTTCCATTTCACTTCTGATTCCCCGAAGTACTTCAGGGCTCTACCTTAATGACAAGTCTGCTACTAGCCACAATCATAAAATTCCCCCCAACTATTCTCCTCCTCCTAACATCTCCTTCACTTAGCCCTACTTTACTATTCGCAATGGCCATTTCCTCCGCAGCCTTAGGCGGCTGAATGGGGCTTAACCAGACTCAGATTCGCAAAATTCTAGCCTTCTCATCCATTTCTCACCTAGGCTGAATGACCATTATCCTCATTTACAGCCCTAAACTCACACTAATTACTTTTTACCTTTATTCCCTGACAACAGCTGCCATCTTCCTCACTCTTTCCTTTACTAACGCTCTAAAGCTTTCCACCTTAATGAACGCATGATCCAAAACCCCTACATTAACTGCAACACTTATACTAGCCCTCCTATCTCTTGCAGGCCTACCCCCCTTAACCGGATTCCTGCCCAAATGGTTGATTATCCAAGAACTTACCAAGCAAGAACTAACGGCTACAGCAACCATCATCGCCCTATTATCCCTGCTAGGACTCTTCTTCTACCTCCGCCTTGCCTACTGTGCTACAATCACACTTCCCCCAAACTCCACAAATAGCATAAAACAATGACAGACCAACAAATCTATTAACACACTAACCTCCACCCTTACTGTACTATCCATCACACTCCTACCTCTATCACCTGTCATTATTACAGTTCCCTAG
Nephelomyias.ochraceiventris.44125 NNGAACCCCCGGGCCAAACTCATTTTCTCCACAAGCCTCATCCTAGGGACAACAATCACAATTTCAAGTAACCACTGAGTGATAGCATGAACTGGGCTCGAAATCAATACCTTAGCTATTCTCCCCTTGATCTCAAAATCTCATCACCCACGAGCCATTGAAGCTTCTACTAAATACTTCCTGGTACAAGCAACTGCCTCAACACTACTCCTCTTCTCTAGCATATCCAACGCATGATTCACCGGTCAATGAGACATCACCCAACTTACCCACCCAATATCATGCATACTACTAACAGTTGCAATCTCAATAAAACTAGGTCTAGTCCCATTCCACTTCTGATTCCCCGAAGTCCTTCAAGGCTCTTCCCTAATAACAAGCCTGCTGCTAGCCACAGTCATAAAATTCCCCCCAACTATCCTCCTCCTTCTGGCATCCCCTTCCCTAAACCCCACCCTATTAATTGCCATAGCCATCTCCTCTGCAACCTTAGGCGGCTGAATAGGTCTCAACCAAACCCAAGTCCGCAAAATCCTAGCCTTCTCATCCATCTCTCACCTAGGTTGAATGGTCATTGTCCTCATCTACAACCCTAAGCTCACATTAATCACTTTCTACCTCTACTCCCTAACAACAGCTGCCATTTTCTTCGCCCTTGCCTCTACCAACACCCTAAACCTTTCCACTCTAATAACTACATGATCCAAAATCCCCACATTAACTGCAACGCTGATACTAACTCTTTTGTCTCTCGCAGGTCTCCCTCCCTTAACTGGATTCATGCCAAAATGACTGATCATTCAAGAACTAATTAAGCAAGAATTAACAACAACAGCAACCATTATTGCCCTACTATCCCTGCTGGGACTCTTCTTCTACCTCCGTCTCGCCTATTGTGCAACAATCACCCTCTCTCCAAACACTACAAACCACATAAAACAGTGACAAACCAGCAAGACTATTAACACGTTAACTTCCACCCTCACTATACTATCAATCATACTTCTACCCTTATCCCCTACAATTCTTACAATCCCANNN
1722_PascoPE ATGAACCCCCAAGCTGTGCTCATTTTCTTCATAAGCCTCTTCTTAGGGACAACTATCACAATCTCAAGTAACCATTGAATAATAGCATGAACTGGACTTGAAATCAATACCTTAGCTATTCTCCCCCTAATCTCAAAATCTCACCACCCACGAGCTATTGAAGCCTCTACTAAATACTTCCTAGTTCAAGCAACTGCCTCAACATTACTTCTCTTCTCCAGTATGTCCAATGCATGATTTACTGGCCAATGAGACATCACTCAATTAACTCACCCCGTATCATGCATGCTGCTAACAACTGCAATTTCAATAAAACTGGGTTTAGTCCCATTCCACTTCTGATTTCCTGAAGTCCTACAAGGCTCTTCTCTCACAACAAGCTTATTATTGGCTACACTTATAAAATTCCCTCCAACTATCCTCCTCTTCTTGACATCCTCCTCACTAAACCCCACCTTACTCTTTACAATAGCCATCTCTTCCGCAGCATTAGGTGGCTGAATAGGCCTCAACCAGACTCAAATTCGTAAAATCCTAGCCTTCTCATCTATCTCTCACCTAGGCTGAATGACTATTGTCCTCATCTATAACCCTAAACTCACATTAATCACCTTCTACCTCTACTCTATAACCACAGCTGCCATTTTCCTTATTCTAACATCCACCAACACTCTAAAACTATCTACCCTGATAACTGCATGATCTAAAATCCCCACGTTAACCGCAACCCTTATACTCACCCTTCTATCCCTCGCAGGTCTTCCCCCACTAACTGGATTCCTACCAAAGTGACTAATTATCCAAGAACTAACCAAGCAAGGCCTAACAGCAGCAGCTACTATTATTGCCCTGCTCTCATTACTAGGACTTTTCTTTTACCTCCGACTTGCTTATTGTGCAACAATTACCCTCCCTCCAAACCCCACAAACCATATAAAACAATGACAGACCAATAAGTCCATCAACACATTAACTTCCACCCTCATCATACTATCAATCATGCTCCTACCTATATCCCCCATAATCCTCACAATAACATAG
1807_PascoPE ATGAACCCCCAAGCTGTGCTCATTTTCTTCATAAGCCTCTTCTTAGGGACAACTATCACAATCTCAAGTAACCATTGAATAATAGCATGAACTGGACTTGAAATCAATACCTTAGCTATTCTCCCCCTAATCTCAAAATCTCACCACCCACGAGCTATTGAAGCCTCTACTAAATACTTCCTAGTTCAAGCAACTGCCTCAACATTACTTCTCTTCTCCAGTATGTCCAATGCATGATTTACTGGCCAATGAGACATCACTCAATTAACTCACCCCGTATCATGCATGCTGCTAACAACTGCAATTTCAATAAAACTGGGTTTAGTCCCATTCCACTTCTGATTTCCTGAAGTCCTACAAGGCTCTTCTCTCACAACAAGCTTATTATTGGCTACACTTATAAAATTCCCTCCAACTATCCTCCTCTTCTTGACATCCTCCTCACTAAACCCCACCTTACTCTTTACAATAGCCATCTCTTCCGCAGCATTAGGTGGCTGAATAGGCCTCAACCAGACTCAAATTCGTAAAATCCTAGCCTTCTCATCTATCTCTCACCTAGGCTGAATGACTATTGTCCTCATCTATAACCCTAAACTCACATTAATCACCTTCTACCTCTACTCTATAACCACAGCTGCCATTTTCCTTATTCTAACATCCACCAACACTCTAAAACTATCTACCCTGATAACTGCATGATCTAAAATCCCCACGTTAACCGCAACCCTTATACTCACCCTTCTATCCCTCGCAGGTCTTCCCCCACTAACTGGATTCCTACCAAAGTGACTAATTATCCAAGAACTAACCAAGCAAGGCCTAACAGCAGCAGCTACTATTATTGCCCTGCTCTCATTACTAGGACTTTTCTTTTACCTCCGACTTGCTTATTGTGCAACAATTACCCTCCCTCCAAACCCCACAAACCATATAAAACAATGACAGACCAATAAGTCCATCAACACATTAACTTCCACCCTCATCATACTATCAATCATGCTCCTACCTATATCCCCCATAATCCTCACAATTACATAG
1910_PascoPE ATGAACCCCCAAGCTGTGCTCATTTTCTTCATAAGCCTCTTCTTAGGGACAACTATCACAATCTCAAGTAACCATTGAATAATAGCATGAACTGGACTTGAAATCAATACCTTAGCTATTCTCCCCCTAATCTCAAAATCTCACCACCCACGAGCTATTGAAGCCTCTACTAAATACTTCCTAGTTCAAGCAACTGCCTCAACATTACTTCTCTTCTCCAGTATGTCCAATGCATGATTTACTGGCCAATGAGACATCACTCAATTAACTCACCCCGTATCATGCATGCTGCTAACAACTGCAATTTCAATAAAACTGGGTTTAGTCCCATTCCACTTCTGATTTCCTGAAGTCCTACAAGGCTCTTCTCTCACAACAAGCTTATTATTGGCTACACTTATAAAATTCCCTCCAACTATCCTCCTCTTCTTGACATCCTCCTCACTAAACCCCACCTTACTCTTTACAATAGCCATCTCTTCCGCAGCATTAGGTGGCTGAATAGGCCTCAACCAGACTCAAATTCGTAAAATCCTAGCCTTCTCATCTATCTCTCACCTAGGCTGAATGACTATTGTCCTCATCTATAACCCTAAACTCACATTAATCACCTTCTACCTCTACTCTATAACCACAGCTGCCATTTTCCTTATTCTAACATCCACCAACACTCTAAAACTATCTACCCTGATAACTGCATGATCTAAAATCCCCACGTTAACCGCAACCCTTATACTCACCCTTCTATCCCTCGCAGGTCTTCCCCCACTAACTGGATTCCTACCAAAGTGACTAATTATCCAAGAACTAACCAAGCAAGGCCTAACAGCAGCAGCTACTATTATTGCCCTGCTCTCATTACTAGGACTTTTCTTTTACCTCCGACTTGCTTATTGTGCAACAATTACCCTCCCTCCAAACCCCACAAACCATATAAAACAATGACAGACCAATAAGTCCATCAACACATTAACTTCCACCCTCATCATACTATCAATCATGCTCCTACCTATATCCCCCATAATCCTCACAATTACATAG
1951_PascoPE ATGAACCCCCAAGCTATGCTCATTTTCTTCATAAGCCTCTTCTTAGGGACAACTATCACAATCTCAAGTAACCATTGAATAATAGCATGAACTGGACTTGAAATCAATACCTTAGCTATTCTCCCCCTAATCTCAAAATCTCACCACCCACGAGCTATTGAAGCCTCTACTAAATACTTCCTAGTTCAAGCAACTGCCTCAACATTACTTCTCTTCTCCAGTATGTCCAATGCATGATTTACTGGCCAATGAGACATCACTCAATTAACTCACCCCGTATCATGCATGCTGCTAACAACTGCAATTTCAATAAAACTGGGTTTAGTCCCATTCCACTTTTGATTTCCTGAAGTTCTACAGGGCTCTTCTCTCACAACAAGCTTATTATTGGCTACACTTATAAAATTCCCTCCAACTATCCTCCTCTTCTTGACATCCTCCTCACTAAACCCCGCCTTACTCTTTACAATAGCCATCTCTTCCGCAGCATTAGGTGGCTGAATAGGCCTCAACCAAACTCAAATTCGTAAAATCCTAGCCTTCTCATCTATCTCTCACCTAGGCTGAATGACTATTGTCCTCATCTATAACCCTAAACTCACATTAATCACCTTCTACCTCTACTCTATAACCACAGCTGCCATTTTCCTTATTCTAACATCCACCAACACTCTAAAACTATCTACCCTGATAACTGCATGATCTAAAATCCCCACGTTAACCGCAACCCTTATACTCACCCTTCTATCCCTCGCAGGTCTTCCCCCACTAACTGGATTCCTACCAAAGTGACTAATTATCCAAGAACTAACCAAGCAAGGCCTAACAGCAGCAGCTACTATTATTGCCCTGCTCTCATTACTAGGACTTTTCTTTTACCTCCGACTTGCTTATTGTGCAACAATTACCCTCCCTCCAAACCCCACAAACCATATAAAACAATGACAGACCAATAAGTCCATCAACACATTAACTTCCACCCTCATCATACTATCAATCATGCTCCTGCCTATATCCCCCATAATCCTCACAATTACATAG
22801_LaPazBO ATGAACCCCCAAGCTGTGCTCATTTTCTTTATAAGCCTCTTCTTAGGAACGACTATCACAATCTCAAGTAACCATTGAATAATAGCATGAACTGGGCTTGAAATCAACACCTTAGCTATTCTCCCCCTAATCTCAAAGTCTCACCACCCACGAGCTATTGAAGCCTCTACTAAGTACTTCCTAGTCCAAGCAACTGCCTCAACATTACTTCTCTTCTCCAGTATATCCAATGCATGATTTACTGGCCAATGAGACATCACTCAACTAACTCACCCCATATCATGCATGCTCCTAACAGCTGCAATTTCAATAAAACTGGGGTTAGTCCCATTCCACTTCTGATTTCCTGAAGTTCTCCAAGGCTCTTCCCTCATAACGAGCTTATTATTAGCCACACTCATAAAATTTCCTCCAACTATCCTCCTCTTCTTAACATCTCCATCACTAAACCCCACCCTACTCTTTACGATAGCCATCTTTTCCGCAGCATTAGGCGGCTGAATAGGCCTCAACCAAACCCAAATTCGTAAAATCCTAGCCTTCTCATCTATCTCCCATCTAGGCTGAATAACTATTGTCCTCATCTACAACCCTAAGCTAACACTAATCACCTTCTACCTCTACTCTATAACTACAGCTGCCATTTTCCTTATCCTAACATCCACCAACACTCTAAAACTATCCACCCTAATAACTGCATGATCTAAAATCCCTTCATTAACCGCAACTCTTATGCTCACTCTTCTATCCCTCGCAGGTCTTCCCCCCTTAACTGGATTCCTACCAAAGTGACTAATTATCCAAGAGCTAACCAAGCAAGGACTAACAACAGCAGCAACTATTATTGCCTTACTCTCATTACTCGGACTTTTCTTTTACCTCCGGCTTGCTTACTGCGCAACAATTACCCTCCCTCCAAACCCCACAAACCACATAAAACAATGGCAGACTAATAAATCCATCAATACACTAACCTCCACTCTCATCATACTATCAATCATGCTTCTACCTCTATCCCCTATAATCCTCACAATTACATAG
22840_LaPazBO ATGAACCCCCAAGCTGTGCTCATTTTCTTTATAAGCCTCTTCTTAGGAACGACTATCACAATCTCAAGTAACCATTGAATAATAGCATGAACTGGGCTTGAAATCAACACCTTAGCTATTCTCCCCCTAATCTCAAAGTCTCACCACCCACGAGCTATTGAAGCCTCTACTAAGTACTTCCTAGTCCAAGCAACTGCCTCAACATTACTTCTCTTCTCCAGTATATCCAATGCATGATTTACTGGCCAATGAGACATCACTCAACTAACTCACCCCATATCATGCATGCTCCTAACAGCTGCAATTTCAATAAAACTGGGGTTAGTCCCATTCCACTTCTGATTTCCTGAAGTTCTCCAAGGCTCTTCCCTCATAACGAGCTTATTATTAGCCACACTCATAAAATTTCCTCCAACTATCCTCCTCTTCTTAACATCTCCATCACTAAACCCCACCCTACTCTTTACGATAGCCATCTTTTCCGCAGCATTAGGCGGCTGAATAGGCCTCAACCAAACCCAAATTCGTAAAATCCTAGCCTTCTCATCTATCTCCCATCTAGGCTGAATAACTATTGTCCTCATCTACAACCCTAAGCTAACACTAATCACCTTCTACCTCTACTCTATAACTACAGCTGCCATTTTCCTTATCCTAACATCCACCAACACTCTAAAACTATCCACCCTAATAACTGCATGATCTAAAATCCCTTCATTAACCGCAACTCTTATGCTCACTCTTCTATCCCTCGCAGGTCTTCCCCCCTTAACTGGATTCCTACCAAAGTGACTAATTATCCAAGAGCTAACCAAGCAAGGACTAACAACAGCAGCAACTATTATTGCCTTACTCTCATTACTCGGACTTTTCTTTTACCTCCGGCTTGCTTACTGCGCAACAATTACCCTCCCTCCAAACCCCACAAACCACATAAAACAATGGCAGACTAATAAATCCATCAATACACTAACCTCCACTCTCATCATACTATCAATCATGCTTCTACCTCTATCCCCTATAATCCTCACAATTACATAG
31810_CajamarcaPE ATGAACCCCCAAGCTGTGCTCATTTTCTTCATAAGCCTCTTCTTAGGGACAACTATCACAATCTCAAGTAACCATTGAATAATAGCATGAACTGGACTTGAAATCAATACCTTAGCTATTCTCCCCCTAATCTCAAAATCTCACCACCCACGAGCTATTGAAGCCTCTACTAAGTACTTCCTAGTTCAAGCAACTGCATCAACATTACTTCTCTTCTCCAGTATGTCCAATGCATGATTTACTGGCCAATGAGACATCACTCAATTAACTCACCCCGTATCATGCATGCTGCTAACAACTGCAATTTCAATAAAACTGGGTTTAGTCCCATTCCACTTCTGATTTCCTGAAGTCCTACAAGGCTCTTCTCTCACAACAAGCTTATTATTGGCTACACTTATAAAATTCCCTCCAACTATCCTCCTCTTCTTGACATCCTCCTCACTAAACCCCACCTTACTCTTTACAATAGCCATCTCTTCCGCAGCATTAGGTGGCTGAATAGGCCTCAACCAGACTCAAATTCGTAAAATCCTAGCCTTCTCATCTATCTCTCACCTAGGCTGAATGACTATTGTCCTCATCTATAACCCTAAACTCACATTAATCACCTTCTACCTCTACTCTATAACCACAGCTGCCATTTTCCTTATTCTAACATCCACCAACACTCTAAAACTATCTACCCTGATAACTGCATGATCTAAAATCCCCACGTTAACCGCAACCCTTATACTCACCCTTCTATCCCTCGCAGGTCTTCCCCCACTAACTGGATTCCTACCAAAGTGACTAATTATCCAAGAACTAACCAAGCAAGGCCTAACAGCAGCAGCTACTATTATTGCCCTGCTCTCATTACTAGGACTTTTCTTTTACCTCCGACTTGCTTATTGTGCAACAATTACCCTCCCTCCAAACCCCACAAACCATATAAAACAATGACAGACCAATAAGTCCATCAACACATTAACTTCCACCCTCATCATACTATCAATCATGCTCCTACCTATATCCCCCATAATCCTCACAATTACATAG
32006_CajamarcaPE ATGAACCCCCAAGCTGTGCTCATTTTCTTCATAAGCCTCTTCTTAGGGACAACTATCACAATCTCAAGTAACCATTGAATAATAGCATGAACTGGACTTGAAATCAATACCTTAGCTATTCTCCCCCTAATCTCAAAATCTCACCACCCACGAGCTATTGAAGCCTCTACTAAATACTTCCTAGTTCAAGCAACTGCCTCAACATTACTTCTCTTCTCCAGTATGTCCAATGCATGATTTACTGGCCAATGAGACATCACTCAATTAACTCACCCCGTATCATGCATGCTGCTAACAACTGCAATTTCAATAAAACTGGGTTTAGTCCCATTCCACTTTTGATTTCCTGAAGTTCTACAAGGCTCTTCTCTCACAACAAGCTTACTATTGGCTACACTTATAAAATTCCCTCCAACTATCCTCCTCTTCTTGACATCCTCCTCACTAAACCCCACCTTACTCTTTACAATAGCCATCTCTTCCGCAGCATTAGGTGGCTGAATAGGCCTCAACCAGACTCAAATTCGTAAAATCCTAGCCTTCTCATCTATCTCTCACCTAGGCTGAATGACTATTGTCCTCATCTATAACCCTAAACTCACATTAATCACCTTCTACCTCTACTCTATAACCACAGCTGCCATTTTCCTTATTCTAACATCCACCAACACTCTAAAACTATCTACCCTGATAACTGCATGATCTAAAATCCCCACGTTAACCGCAACCCTTATACTCACCCTTCTATCCCTCGCAGGTCTTCCCCCACTAACTGGATTCCTACCAAAGTGACTAATTATCCAAGAACTAACCAAGCAAGGCCTAACAGCAGCAGCTACTATTATTGCCCTGCTCTCATTACTAGGACTTTTCTTTTACCTCCGACTTGCTTATTGTGCAACAATTACCCTCCCTCCAAACCCCACAAACCATATAAAACAATGACAGACCAATAAGTCCATCAACACATTAACTTCCACCCTCATCATACTATCAATCATGCTCCTACCTATATCCCCCATAATCCTCACAATTACATAG
32362_CajamarcaPE ATGAACCCCCAAGCTGTGCTCATTTTCTTCATAAGCCTCTTCTTAGGGACAACTATCACAATCTCAAGTAACCATTGAATAATAGCATGAACTGGACTTGAAATCAATACCTTAGCTATTCTCCCCCTAATCTCAAAATCTCACCACCCACGAGCTATTGAAGCCTCTACTAAATACTTCCTAGTTCAAGCAACTGCCTCAACATTACTTCTCTTCTCCAGTATGTCCAATGCATGATTTACTGGCCAATGAGACATCACTCAATTAACTCACCCCGTATCATGCATGCTGCTAACAACTGCAATTTCAATAAAACTGGGTTTAGTCCCATTCCACTTCTGATTTCCTGAAGTCCTACAAGGCTCTTCTCTCACAACAAGCTTATTATTGGCTACACTTATAAAATTCCCTCCAACTATCCTCCTCTTCTTGACATCCTCCTCACTAAACCCCACCTTACTCTTTACAATAGCCATCTCTTCCGCAGCATTAGGTGGCTGAATAGGCCTCAACCAGACTCAAATTCGTAAAATCCTAGCCTTCTCATCTATCTCTCACCTAGGCTGAATGACTATTGTCCTCATCTATAACCCTAAACTCACATTAATCACCTTCTACCTCTACTCTATAACCACAGCTGCCATTTTCCTTATTCTAACATCCACCAACACTCTAAAACTATCTACCCTGATAACTGCATGATCTAAAATCCCTACGTTAACCGCAACCCTTATACTCACCCTTCTATCCCTCGCAGGTCTTCCCCCACTAACTGGATTCCTACCAAAGTGACTAATTATCCAAGAACTAACCAAGCAAGGCCTAACAGCAGCAGCTACTATTATTGCCCTGCTCTCATTACTAGGACTTTTCTTTTACCTCCGACTTGCTTATTGTGCAACAATTACCCTCCCTCCAAACCCCACAAACCATATAAAACAATGACAGACCAATAAGTCCATCAACACATTAACTTCCACCCTCATCATACTATCAATCATGCTCCTACCTATATCCCCCATAATCCTCACAATTACATAG
32758_CajamarcaPE ATGAACCCCCAAGCTGTGCTCATTTTCTTCATAAGCCTCTTCTTAGGGACAACTATCACAATCTCAAGTAACCATTGAATAATAGCATGAACTGGACTTGAAATCAATACCTTAGCTATTCTCCCCCTAATCTCAAAATCTCACCACCCACGAGCTATTGAAGCCTCTACTAAATACTTCCTAGTTCAAGCAACTGCCTCAACATTACTTCTCTTCTCCAGTATGTCCAATGCATGATTTACTGGCCAATGAGACATCACTCAATTAACTCACCCCGTATCATGCATGCTGCTAACAACTGCAATTTCAATAAAACTGGGTTTAGTCCCATTCCACTTTTGATTTCCTGAAGTTCTACAAGGCTCTTCTCTCACAACAAGCTTACTATTGGCTACACTTATAAAATTCCCTCCAACTATCCTCCTCTTCTTGACATCCTCCTCACTAAACCCCACCTTACTCTTTACAATAGCCATCTCTTCCGCAGCATTAGGTGGCTGAATAGGCCTCAACCAGACTCAAATTCGTAAAATCCTAGCCTTCTCATCTATCTCTCACCTAGGCTGAATGACTATTGTCCTCATCTATAACCCTAAACTCACATTAATCACCTTCTACCTCTACTCTATAACCACAGCTGCCATTTTCCTTATTCTAACATCCACCAACACTCTAAAACTATCTACCCTGATAACTGCATGATCTAAAATCCCCACGTTAACCGCAACCCTTATACTCACCCTTCTATCCCTCGCAGGTCTTCCCCCACTAACTGGATTCCTACCAAAGTGACTAATTATCCAAGAACTAACCAAGCAAGGCCTAACAGCAGCAGCTACTATTATTGCCCTGCTCTCATTACTAGGACTTTTCTTTTACCTCCGACTTGCTTATTGTGCAACAATTACCCTCCCTCCAAACCCCACAAACCATATAAAACAATGACAGACCAATAAGTCCATCAACACATTAACTTCCACCCTCATCATACTATCAATCATGCTCCTACCTATATCCCCCATAATCCTCACAATTACATAG
32806_CajamarcaPE ATGAACCCCCAAGCTGTGCTCATTTTCTTCATAAGCCTCTTCTTAGGGACAACTATCACAATCTCAAGTAACCATTGAATAATAGCATGAACTGGACTTGAAATCAATACCTTAGCTATTCTCCCCCTAATCTCAAAATCTCACCACCCACGAGCTATTGAAGCCTCTACTAAATACTTCCTAGTTCAAGCAACTGCCTCAACATTACTTCTCTTCTCCAGTATGTCCAATGCATGATTTACTGGCCAATGAGACATCACTCAATTAACTCACCCCGTATCATGCATGCTGCTAACAACTGCAATTTCAATAAAACTGGGTTTAGTCCCATTCCACTTCTGATTTCCTGAAGTCCTACAAGGCTCTTCTCTCACAACAAGCTTATTATTGGCTACACTTATAAAATTCCCTCCAACTATCCTCCTCTTCTTGACATCCTCCTCACTAAACCCCACCTTACTCTTTACAATAGCCATCTCTTCCGCAGCATTAGGTGGCTGAATAGGCCTCAACCAGACTCAAATTCGTAAAATCCTAGCCTTCTCATCTATCTCTCACCTAGGCTGAATGACTATTGTCCTCATCTATAACCCTAAACTCACATTAATCACCTTCTACCTCTACTCTATAACCACAGCTGCCATTTTCCTTATTCTAACATCCACCAACACTCTAAAACTATCTACCCTGATAACTGCATGATCTAAAATCCCCACGTTAACCGCAACCCTTATACTCACCCTTCTATCCCTCGCAGGTCTTCCCCCACTAACTGGATTCCTACCAAAGTGACTAATTATCCAAGAACTAACCAAGCAAGGCCTAACAGCAGCAGCTACTATTATTGCCCTGCTCTCATTACTAGGACTTTTCTTTTACCTCCGACTTGCTTATTGTGCAACAATTACCCTCCCTCCAAACCCCACAAACCATATAAAACAATGACAGACCAATAAGTCCATCAACACATTAACTTCCACCCTCATCATACTATCAATCATGCTCCTACCTATATCCCCCATAATCCTCACAATTACATAG
33189_CajamarcaPE ATGAACCCCCAAGCTGTGCTCATTTTCTTCATAAGCCTCTTCTTAGGGACAACTATCACAATCTCAAGTAACCATTGAATAATAGCATGAACTGGACTTGAAATCAATACCTTAGCTATTCTCCCCCTAATCTCAAAATCTCACCACCCACGAGCTATTGAAGCCTCTACTAAATACTTCCTAGTTCAAGCAACTGCCTCAACATTACTTCTCTTCTCCAGTATGTCCAATGCATGATTTACTGGCCAATGAGACATCACTCAATTAACTCACCCCGTATCATGCATGCTGCTAACAACTGCAATTTCAATAAAACTGGGTTTAGTCCCATTCCACTTTTGATTTCCTGAAGTTCTACAAGGCTCTTCTCTCACAACAAGCTTACTATTGGCTACACTTATAAAATTCCCTCCAACTATCCTCCTCTTCTTGACATCCTCCTCACTAAACCCCACCTTACTCTTTACAATAGCCATCTCTTCCGCAGCATTAGGTGGCTGAATAGGCCTCAACCAGACTCAAATTCGTAAAATCCTAGCCTTCTCATCTATCTCTCACCTAGGCTGAATGACTATTGTCCTCATCTATAACCCTAAACTCACATTAATCACCTTCTACCTCTACTCTATAACCACAGCTGCCATTTTCCTTATTCTAACATCCACCAACACTCTAAAACTATCTACCCTGATAACTGCATGATCTAAAATCCCCACGTTAACCGCAACCCTTATACTCACCCTTCTATCCCTCGCAGGTCTTCCCCCACTAACTGGATTCCTACCAAAGTGACTAATTATCCAAGAACTAACCAAGCAAGGCCTAACAGCAGCAGCTACTATTATTGCCCTGCTCTCATTACTAGGACTTTTCTTTTACCTCCGACTTGCTTATTGTGCAACAATTACCCTCCCTCCAAACCCCACAAACCATATAAAACAATGACAGACCAATAAGTCCATCAACACATTAACTTCCACCCTCATCATACTATCAATCATGCTCCTACTTATATCCCCCATAATCCTCACAATTACATAG
33780_CajamarcaPE NNNAACCCCCAAGCTGTGCTCATTTTCTTCATAAGCCTCTTCTTAGGGACAACTATCACAATCTCAAGTAACCATTGAATAATAGCATGAACTGGACTTGAAATCAATACCTTAGCTATTCTCCCCCTAATCTCAAAATCTCACCACCCACGAGCTATTGAAGCCTCTACTAAATACTTCCTAGTTCAAGCAACTGCCTCAACATTACTTCTCTTCTCCAGTATGTCCAATGCATGATTTACTGGCCAATGAGACATCACTCAATTAACTCACCCCGTATCATGCATGCTGCTAACAACTGCAATTTCAATAAAACTGGGTTTAGTCCCATTCCACTTTTGATTTCCTGAAGTTCTACAAGGCTCTTCTCTCACAACAAGCTTACTATTGGCTACACTTATAAAATTCCCTCCAACTATCCTCCTCTTCTTGACATCCTCCTCACTAAACCCCACCTTACTCTTTACAATAGCCATCTCTTCCGCAGCATTAGGTGGCTGAATAGGCCTCAACCAGACTCAAATTCGTAAAATCCTAGCCTTCTCATCTATCTCTCACCTAGGCTGAATGACTATTGTCCTCATCTATAACCCTAAACTCACATTAATCACCTTCTACCTCTACTCTATAACCACAGCTGCTATTTTCCTTATTCTAACATCCACCAATACTCTAAAACTATCTACCCTGATAACTGCATGATCTAAAATCCCCACATTAACCGCAACCCTTATACTCACCCTTCTATCCCTCGCAGGTCTTCCCCCACTAACTGGATTCCTACCAAAGTGACTAATTATCCAAGAACTAACCAAGCAAGGCCTAACAGCAGCAGCTACTATTATTGCCCTGCTCTCATTACTAGGACTTTTCTTTTACCTCCGACTTGCTTATTGTGCAACAATTACCCTCCCTCCAAACCCCACAAACCATATAAAACAATGACAGACCAATAAGTCCATCAACACATTAACTTCCACCCTCATCATACTATCAATCATGCTCCTACCTATATCCCCCATAATCCTCACAATTACATAG
39113_CochabambaBO ATGAACCCCCAAGCTGTGCTCATTTTCTTTATAAGCCTCTTCTTAGGAACGACTATCACAATCTCAAGTAACCATTGAATAATAGCATGAACTGGGCTTGAAATCAACACCTTAGCTATTCTCCCCCTAATCTCAAAGTCTCACCACCCACGAGCTATTGAAGCCTCTACTAAGTACTTCCTAGTCCAAGCAACTGCCTCAACATTACTTCTCTTCTCCAGTATATCCAATGCATGATTTACTGGCCAATGAGACATCACTCAACTAACTCACCCCATATCATGCATGCTCCTAACAGCTGCAATTTCAATAAAACTGGGGTTAGTCCCATTCCACTTCTGATTTCCTGAAGTTCTCCAAGGCTCTTCCCTCGTAACGAGCTTATTATTAGCCACACTCATAAAATTTCCCCCAACTATCCTCCTCTTCTTAACATCTCCATCACTAAACCCCACCCTACTCTTTACGATAGCCATCTTTTCCGCAGCATTAGGCGGCTGAATAGGCCTCAACCAAACCCAAATTCGTAAAATCCTAGCCTTCTCATCTATCTCCCATCTAGGCTGAATAACTATTGTCCTCATCTACAACCCTAAGCTAACACTAATCACCTTCTACCTCTACTCTATAACTACAGCTGCCATTTTCCTTATCCTAACATCCACCAACACTCTAAAACTATCCACCCTAATAACTGCATGATCTAAAATCCCTTCATTAACCGCAACTCTTATGCTCACTCTTCTATCCCTCGCAGGTCTTCCCCCCTTAACTGGATTCCTACCAAAGTGACTAATTATCCAAGAGCTAACCAAGCAAGGACTAACAACAGCAGCAACTATTATTGCCTTACTCTCATTACTCGGACTTTTCTTTTACCTCCGGCTTGCTTACTGCGCAACAATTACCCTCCCTCCAAACCCCACAAACCACATAAAACAATGGCAGACTAATAAATCCATCAATACACTAACCTCCACTCTCATCATACTATCAATCATGCTTCTACCTCTATCCCCTATAATCCTCACAATTACATAG
39894_LoretoPE ATGAACCCCCAAGCTGTGCTCATTTTCTTCATAAGCCTCTTCTTAGGGACAACTATCACAATCTCAAGTAACCATTGAATAATAGCATGAACTGGACTTGAAATCAATACCTTAGCTATTCTCCCCCTAATCTCAAAATCTCACCACCCACGAGCTATTGAAGCCTCTACTAAATACTTCCTAGTTCAAGCAACTGCCTCAACATTACTTCTCTTCTCCAGTATGTCCAATGCATGATTTACTGGCCAATGAGACATCACTCAATTAACTCACCCCGTATCATGCATGCTGCTAACAACTGCAATTTCAATAAAACTGGGTTTAGTCCCATTCCACTTCTGATTTCCTGAAGTCCTACAAGGCTCTTCTCTCACAACAAGCTTATTATTGGCTACACTTATAAAATTCCCTCCAACTATCCTCCTCTTCTTGACATCCTCCTCACTAAACCCCACCTTACTCTTTACAATAGCCATCTCTTCCGCAGCATTAGGTGGCTGAATAGGCCTCAACCAGACTCAAATTCGTAAAATCCTAGCCTTCTCATCTATCTCTCACCTAGGCTGAATGACTATTGTCCTCATCTATAACCCTAAACTCACATTAATCACCTTCTACCTCTACTCTATAACCACAGCTGCCATTTTCCTTATTCTAACATCCACCAACACTCTAAAACTATCTACCCTGATAACTGCATGATCTAAAATCCCCACGTTAACCGCAACCCTTATACTCACCCTTCTATCCCTCGCAGGTCTTCCCCCACTAACTGGATTCCTACCAAAGTGACTAATTATCCAAGAACTAACCAAGCAAGGCCTAACAGCAGCAGCTACTATTATTGCCCTGCTCTCATTACTAGGACTTTTCTTTTACCTCCGACTTGCTTATTGTGCAACAATTACCCTCCCTCCAAACCCCACAAACCATATAAAACAATGACAGACCAATAAGTCCATCAGCACATTAACTTCCACCCTCATCATACTATCAATCATGCTCCTACCTATATCCCCCATAATCCTCACAATTACATAG
40066_LoretoPE ATGAACCCCCAAGCTGTGCTCATTTTCTTCATAAGCCTCTTCTTAGGGACAACTATCACAATCTCAAGTAACCATTGAATAATAGCATGAACTGGACTTGAAATCAATACCTTAGCTATTCTCCCCCTAATCTCAAAATCTCACCACCCACGAGCTATTGAAGCCTCTACTAAGTACTTCCTAGTTCAAGCAACTGCATCAACATTACTTCTCTTCTCCAGTATGTCCAATGCATGATTTACTGGCCAATGAGACATCACTCAATTAACTCACCCCGTATCATGCATGCTGCTAACAACTGCAATTTCAATAAAACTGGGTTTAGTCCCATTCCACTTCTGATTTCCTGAAGTCCTACAAGGCTCTTCTCTCACAACAAGCTTATTATTGGCTACACTTATAAAATTCCCTCCAACTATCCTCCTCTTCTTGACATCCTCCTCACTAAACCCCACCTTACTCTTTACAATAGCCATCTCTTCCGCAGCATTAGGTGGCTGAATAGGCCTCAACCAGACTCAAATTCGTAAAATCCTAGCCTTCTCATCTATCTCTCACCTAGGCTGAATGACTATTGTCCTCATCTATAACCCTAAACTCACATTAATCACCTTCTACCTCTACTCTATAACCACAGCTGCCATTTTCCTTATTCTAACATCCACCAACACTCTAAAACTATCTACCCTGATAACTGCATGATCTAAAATCCCCACGTTAACCGCAACCCTTATACTCACCCTTCTATCCCTCGCAGGTCTTCCCCCACTAACTGGATTCCTACCAAAGTGACTAATTATCCAAGAACTAACCAAGCAAGGCCTAACAGCAGCAGCTACTATTATTGCCCTGCTCTCATTACTAGGACTTTTCTTTTACCTCCGACTTGCTTATTGTGCAACAATTACCCTCCCTCCAAACCCCACAAACCATATAAAACAATGACAGACCAATAAGTCCATCAACACATTAACTTCCACCCTCATCATACTATCAATCATGCTCCTACCTATATCCCCCATAATCCTCACAATTACATAG
40086_LoretoPE ATGAACCCCCAAGCTATGCTCATTTTCTTCATAAGCCTCTTCTTAGGGACAACTATCACAATCTCAAGTAACCATTGAATAATAGCATGAACTGGACTTGAAATCAATACCTTAGCTATTCTCCCCCTAATCTCAAAATCTCACCACCCACGAGCTATTGAAGCCTCTACTAAATACTTCCTAGTTCAAGCAACTGCCTCAACATTACTTCTCTTCTCCAGTATGTCCAATGCATGATTTACTGGCCAATGAGACATCACTCAATTAACTCACCCCGTATCATGCATGCTGCTAACAACTGCAATTTCAATAAAACTGGGTTTAGTCCCATTCCACTTTTGATTTCCTGAAGTTCTACAGGGCTCTTCTCTCACAACAAGCTTATTATTGGCTACACTTATAAAATTCCCTCCAACTATCCTCCTCTTCTTGACATCCTCCTCACTAAACCCCGCCTTACTCTTTACAATAGCCATCTCTTCCGCAGCATTAGGTGGCTGAATAGGCCTCAACCAAACTCAAATTCGTAAAATCCTAGCCTTCTCATCTATCTCTCACCTAGGCTGAATGACTATTGTCCTCATCTATAACCCTAAACTCACATTAATCACCTTCTACCTCTACTCTATAACCACAGCTGCCATTTTCCTTATTCTAACATCCACCAACACTCTAAAACTATCTACCCTGATAACTGCATGATCTAAAATCCCCACGTTAACCGCAACCCTTATACTCACCCTTCTATCCCTCGCAGGTCTTCCCCCACTAACTGGATTCCTACCAAAGTGACTAATTATCCAAGAACTAACCAAGCAAGGCCTAACAGCAGCAGCTACTATTATTGCCCTGCTCTCATTACTAGGACTTTTCTTTTACCTCCGACTTGCTTATTGTGCAACAATTACCCTCCCTCCAAACCCCACAAACCATATAAAACAATGACAGACCAATAAGTCCATCAACACATTAACTTCCACCCTCATCATACTATCAATCATGCTCCTGCCTATATCCCCCATAATCCTCACAATTACATAG
44044_SnMartinPE NNNNNNNNNCAAGCTATGCTCATTTTCTTCATAAGCCTCTTCTTAGGGACAACTATCACAATCTCAAGTAACCATTGAATAATAGCATGAACTGGACTTGAAATCAATACCTTAGCTATTCTCCCCCTAATCTCAAAATCTCACCACCCACGAGCTATTGAAGCCTCTACTAAATACTTCCTAGTTCAAGCAACTGCCTCAACATTACTTCTCTTCTCCAGTATGTCCAATGCATGATTTACTGGCCAATGAGACATCACTCAATTAACTCACCCCGTATCATGCATGCTGCTAACAACTGCAATTTCAATAAAACTGGGTTTAGTCCCATTCCACTTTTGATTTCCTGAAGTTCTACAGGGCTCTTCTCTCACAACAAGCTTATTATTGGCTACACTTATAAAATTCCCTCCAACTATCCTCCTCTTCTTGACATCCTCCTCACTAAACCCCGCCTTACTCTTTACAATAGCCATCTCTTCCGCAGCATTAGGTGGCTGAATAGGCCTCAACCAAACTCAAATTCGTAAAATCCTAGCCTTCTCATCTATCTCTCACCTAGGCTGAATGACTATTGTCCTCATCTATAACCCTAAACTCACATTAATCACCTTCTACCTCTACTCTATAACCACAGCTGCCATTTTCCTTATTCTAACATCCACCAACACTCTAAAACTATCTACCCTGATAACTGCATGATCTAAAATCCCCACGTTAACCGCAACCCTTATACTCACCCTTCTATCCCTCGCAGGTCTTCCCCCACTAACTGGATTCCTACCAAAGTGACTAATTATCCAAGAACTAACCAAGCAAGGCCTAACAGCAGCAGCTACTATTATTGCCCTGCTCTCATTACTAGGACTTTTCTTTTACCTCCGACTTGCTTATTGTGCAACAATTACCCTCCCTCCAAACCCCACAAACCATATAAAACAATGACAGACCAATAAGTCCATCAACACATTAACTTCCACCCTCATCATACTATCAATCATGCTCCTGCCTATATCCCCCATAATCCTCACAATTACATAG
44331_SnMartinPE NNNAACCCCCAAGCTGTGCTCATTTTCTTCATAAGCCTCTTCTTAGGGACAACTATCACAATCTCAAGTAACCATTGAATAATAGCATGAACTGGACTTGAAATCAATACCTTAGCTATTCTCCCCCTAATCTCAAAATCTCACCACCCACGAGCTATTGAAGCCTCTACTAAATACTTCCTAGTTCAAGCAACTGCCTCAACATTACTTCTCTTCTCCAGTATGTCCAATGCATGATTTACTGGCCAATGAGACATCACTCAATTAACTCACCCCGTATCATGCATGCTGCTAACAACTGCAATTTCAATAAAACTGGGTTTAGTCCCATTCCACTTCTGATTTCCTGAAGTCCTACAAGGCTCTTCTCTCACAACAAGCTTATTATTGGCTACACTTATAAAATTCCCTCCAACTATCCTCCTCTTCTTGACATCCTCCTCACTAAACCCCACCTTACTCTTTACAATAGCCATCTCTTCCGCAGCATTAGGTGGCTGAATAGGCCTCAACCAGACTCAAATTCGTAAAATCCTAGCCTTCTCATCTATCTCTCACCTAGGCTGAATGACTATTGTCCTCATCTATAACCCTAAACTCACATTAATCACCTTCTACCTCTACTCTATAACCACAGCTGCCATTTTCCTTATTCTAACATCCACCAACACTCTAAAACTATCTACCCTGATAACTGCATGATCTAAAATCCCCACGTTAACCGCAACCCTTATACTCACCCTTCTATCCCTCGCAGGTCTTCCCCCACTAACTGGATTCCTACCAAAGTGACTAATTATCCAAGAACTAACCAAGCAAGGCCTAACAGCAGCAGCTACTATTATTGCCCTGCTCTCATTACTAGGACTTTTCTTTTACCTCCGACTTGCTTATTGTGCAACAATTACCCTCCCTCCAAACCCCACAAACCATATAAAACAATGACAGACCAATAAGTCCATCAACACATTAACTTCCACCCTCATCATACTATCAATCATGCTCCTGCCTATATCCCCCATAATCCTCACAATTACATAG
6058_MoronaSantiagoEC ATGAACCCCCAAGCTGTGCTCATTTTCTTCATAAGCCTCTTCTTAGGGACAACTATCACAATCTCAAGTAACCATTGAATAATAGCATGAACTGGACTTGAAATCAATACCTTAGCTATTCTCCCCCTAATCTCAAAATCTCACCACCCACGAGCTATTGAAGCCTCTACTAAATACTTCCTAGTTCAAGCAACTGCCTCAACATTACTTCTCTTCTCCAGTATGTCCAATGCATGATTTACTGGCCAATGAGACATCACTCAATTAACTCACCCCGTATCATGCATGCTGCTAACAACTGCAATTTCAATAAAACTGGGTTTAGTCCCATTCCACTTTTGATTTCCTGAAGTTCTACAAGGCTCTTCTCTCACAACAAGCTTACTATTGGCTACACTTATAAAATTCCCTCCAACTATCCTCCTCTTCTTGACATCCTCCTCACTAAACCCCACCTTACTCTTTACAATAGCCATCTCTTCCGCAGCATTAGGTGGCTGAATAGGCCTCAACCAGACTCAAATTCGTAAAATCCTAGCCTTCTCATCTATCTCTCACCTAGGCTGAATGACTATTGTCCTCATCTATAACCCTAAACTCACATTAATCACCTTCTACCTCTACTCTATAACCACAGCTGCCATTTTCCTTATTCTAACATCCACCAATACTCTAAAACTATCTACCCTGATAACTGCATGATCTAAAATCCCCACATTAACCGCAACCCTTATACTCACCCTTCTATCCCTCGCAGGTCTTCCCCCACTAACTGGATTCCTACCAAAGTGACTAATTATCCAAGAACTAACCAAGCAAGGCCTAACAGCAGCAGCTACTATTATTGCCCTGCTCTCATTACTAGGACTTTTCTTTTACCTCCGACTTGCTTATTGTGCAACAATTACCCTCCCTCCAAACCCCACAAACCATATAAAACAATGACAGACCAATAAGTCCATCAACACATTAACTTCCACCCTCATCATACTATCAATCATGCTCCTACCTATATCCCCCATAATCCTCACAATTACATAG
8072_PascoPE ATGAACCCCCAAGCTGTGCTCATTTTCTTCATAAGCCTCTTCTTAGGGACAACTATCACAATCTCAAGTAACCATTGAATAATAGCATGAACTGGACTTGAAATCAATACCTTAGCTATTCTCCCCCTAATCTCAAAATCTCACCACCCACGAGCTATTGAAGCCTCTACTAAATACTTCCTAGTTCAAGCAACTGCCTCAACATTACTTCTCTTCTCCAGTATGTCCAATGCATGATTTACTGGCCAATGAGACATCACTCAATTAACTCACCCCGTATCATGCATGCTGCTAACAACTGCAATTTCAATAAAACTGGGTTTAGTCCCATTCCACTTCTGATTTCCTGAAGTCCTACAAGGCTCTTCTCTCACAACAAGCTTATTATTGGCTACACTTATAAAATTCCCTCCAACTATCCTCCTCTTCTTGACATCCTCCTCACTAAACCCCACCTTACTCTTTACAATAGCCATCTCTTCCGCAGCATTAGGTGGCTGAATAGGCCTCAACCAGACTCAAATTCGTAAAATCCTAGCCTTCTCATCTATCTCTCACCTAGGCTGAATGACTATTGTCCTCATCTATAACCCTAAACTCACATTAATCACCTTCTACCTCTACTCTATAACCACAGCTGCCATTTTCCTTATTCTAACATCCACCAACACTCTAAAACTATCTACCCTGATAACTGCATGATCTAAAATCCCCACGTTAACCGCAACCCTTATACTCACCCTTCTATCCCTCGCAGGTCTTCCCCCACTAACTGGATTCCTACCAAAGTGACTAATTATCCAAGAACTAACCAAGCAAGGCCTAACAGCAGCAGCTACTATTATTGCCCTGCTCTCATTACTAGGACTTTTCTTTTACCTCCGACTTGCTTATTGTGCAACAATTACCCTCCCTCCAAACCCCACAAACCATATAAAACAATGACAGACCAATAAGTCCATCAACTCATTAACTTCCACCCTCATCATACTATCAATCATGCTCCTACCTATATCCCCCATAATCCTCACAATTACATAG
AM.DOT2832_StaCruzBO ATGAACCCCCAAGCTGTGCTCATTTTCTTTATAAGCCTCTTCTTAGGAACGACTATTACAATCTCAAGTAACCATTGAATAATAGCATGAACTGGGCTTGAAATCAACACCTTAGCTATTCTCCCCCTAATCTCAAAGTCTCACCACCCACGAGCTATTGAAGCCTCTACTAAGTACTTCCTAGTCCAAGCAACTGCCTCAACATTACTTCTCTTCTCCAGTATATCCAATGCATGATTTACTGGCCAATGAGACATCACTCAACTAACTCACCCCATATCATGCATGCTCCTAACAGCTGCAATTTCAATAAAACTGGGGTTAGTCCCATTCCACTTCTGATTTCCTGAAGTTCTCCAAGGCTCTTCCCTCATAACGAGCTTATTATTAGCCACACTCATAAAATTTCCTCCAACTATCCTCCTCTTCTTAACATCTCCATCACTAAACCCCACCCTACTCTTTACGATAGCCATCTTTTCCGCAGCATTAGGCGGCTGAATAGGCCTCAACCAAACCCAAATTCGTAAAATCCTAGCCTTCTCATCTATCTCCCATCTAGGCTGAATAACTATTGTCCTCATCTACAACCCTAAGCTAACACTAATCACCTTCTACCTCTACTCTATAACTACAGCTGCCATTTTCCTTATCCTAACATCCACCAACACTCTAAAACTATCCACCCTAATAACTGCATGATCTAAAATCCCTTCATTAACCGCAACTCTTATGCTCACTCTTCTATCCCTCGCAGGTCTTCCCCCCTTAACTGGATTCCTACCAAAGTGACTAATTATCCAAGAGCTAACCAAGCAAGGACTAACAACAGCAGCAACTATTATTGCCTTACTCTCATTACTCGGACTTTTCTTTTACCTCCGGCTTGCTTACTGCGCAACAATTACCCTCCCTCCAAACCCCACAAACCACATAAAACAATGGCAGACTAATAAATCCATCAATACACTAACCTCCACTCTCATCATACTATCAATCATGCTTCTACCTCTATCCCCTATAATCCTCACAATTACATAG
AM.DOT2859_StaCruzBO ATGAACCCCCAAGCTGTGCTCATTTTCTTTATAAGCCTCTTCTTAGGAACGACTATCACAATCTCAAGTAACCATTGAATAATAGCATGAACTGGGCTTGAAATCAACACCTTAGCTATTCTCCCCCTAATCTCAAAGTCTCACCACCCACGAGCTATTGAAGCCTCTACTAAGTACTTCCTAGTCCAAGCAACTGCCTCAACATTACTTCTCTTCTCCAGTATATCCAATGCATGATTTACTGGCCAATGAGACATCACTCAACTAACTCACCCCATATCATGCATGCTCCTAACAGCTGCAATTTCAATAAAACTGGGGTTAGTCCCATTCCACTTCTGATTTCCTGAAGTTCTCCAAGGCTCTTCCCTCATAACGAGCTTATTATTAGCCACACTCATAAAATTTCCTCCAACTATCCTCCTCTTCTTAACATCTCCATCACTAAACCCCACCCTACTCTTTGCGATAGCCATCTTTTCCGCAGCATTAGGCGGCTGAATAGGCCTCAACCAAACCCAAATTCGTAAAATCCTAGCCTTCTCATCTATCTCCCATCTAGGCTGAATAACTATTGTCCTCATCTACAACCCTAAGCTAACACTAATCACCTTCTACCTCTACTCTATAACTACAGCTGCCATTTTCCTTATCCTAACATCCACCAACACTCTAAAACTATCCACCCTAATAACTGCATGATCTAAAATCCCTTCATTAACCGCAACTCTTATGCTCACTCTTCTATCCCTCGCAGGTCTTCCCCCCTTAACTGGATTCCTACCAAAGTGACTAATTATCCAAGAGCTAACCAAGCAAGGACTAACAACAGCAGCAACTATTATTGCCTTACTCTCATTACTCGGACTTTTCTTTTACCTCCGGCTTGCTTACTGCGCAACAATTACCCTCCCTCCAAACCCCACAAACCACATAAAACAATGGCAGACTAATAAATCCATCAATACACTAACCTCCACTCTCATCATACTATCAATCATGCTTCTACCTCTATCCCCTATAATCCTCACAATTACATAG
AM.DOT2876_StaCruzBO ATGAACCCCCAAGCTGTGCTCATTTTCTTTATAAGCCTCTTCTTAGGAACGACTATCACAATCTCAAGTAACCATTGAATAATAGCATGAACTGGGCTTGAAATCAACACCTTAGCTATTCTCCCCCTAATCTCAAAGTCTCACCACCCACGAGCTATTGAAGCCTCTACTAAGTACTTCCTAGTCCAAGCAACTGCCTCAACATTACTTCTCTTCTCCAGTATATCCAATGCATGATTTACTGGCCAATGAGACATCACTCAACTAACTCACCCCATATCATGCATGCTCCTAACAGCTGCAATTTCAATAAAACTGGGGTTAGTCCCATTCCACTTCTGATTTCCTGAAGTTCTCCAAGGCTCTTCCCTCATAACGAGCTTATTATTAGCCACACTCATAAAATTTCCTCCAACTATCCTCCTCTTCTTAACATCTCCATCACTAAACCCCACCCTACTCTTTACGATAGCCATCTTTTCCGNNNNNNNNNNNNNNNNNNNNNNNNNNNNNNNNNNNNNNNNNNNNNNNNNNNNNNNNNNNNNNNNNNNNNNNNNNNTAGGCTGAATAACTATTGTCCTCATCTACAACCCTAAGCTAACACTAATCACCTTCTACCTCTACTCTATAACTACAGCTGCCATTTTCCTTATCCTAACATCCACCAACACTCTAAAACTATCCACCCTAATAACTGCATGATCTAAAATCCCTTCATTAACCGCAACTCTTATGCTCACTCTTCTATCCCTCGCAGGTCTTCCCCCCTTAACTGGATTCCTACCAAAGTGACTAATTATCCAAGAGCTAACCAAGCAAGGACTAACAACAGCAGCAACTATTATTGCCTTACTCTCATTACTCGGACTTTTCTTTTACCTCCGGCTTGCTTACTGCGCAACAATTACCCTCCCTCCAAACCCCACAAACCACATAAAACAATGGCAGACTAATAAATCCATCAATACACTAACCTCCACTCTCATCATACTATCAATCATGCTTCTACCTCTATCCCCTATAATCCTCACAATTACATAG
AM.DOT2888_LaPazBO ATGAACCCCCAAGCTGTGCTCATTTTCTTTATAAGCCTCTTCTTAGGAACGACTATCACAATCTCAAGTAACCATTGAATAATAGCATGAACTGGGCTTGAAATCAACACCTTAGCTATTCTCCCCCTAATCTCAAAGTCTCACCACCCACGAGCTATTGAAGCCTCTACTAAGTACTTCCTAGTCCAAGCAACTGCCTCAACATTACTTCTCTTCTCCAGTATATCCAATGCATGATTTACTGGCCAATGAGACATCACTCAACTAACTCACCCCATATCATGCATGCTCCTAACAGCTGCAATTTCAATAAAACTGGGGTTAGTCCCATTCCACTTCTGATTTCCTGAAGTTCTCCAAGGCTCTTCCCTCATAACGAGCTTATTATTAGCCACACTCATAAAATTTCCTCCAACTATCCTCCTCTTCTTAACATCTCCATCACTAAACCCCACCCTACTCTTTGCGATAGCCATCTTTTCCGCAGCATTAGGCGGCTGAATAGGCCTCAACCAAACCCAAATTCGTAAAATCCTAGCCTTCTCATCTATCTCCCATCTAGGCTGAATAACTATTGTCCTCATCTACAACCCTAAGCTAACACTAATCACCTTCTACCTCTACTCTATAACTACAGCTGCCATTTTCCTTATCCTAACATCCACCAACACTCTAAAACTATCCACCCTAATAACTGCATGATCTAAAATCCCTTCATTAACCGCAACTCTTATGCTCACTCTTCTATCCCTCGCAGGTCTTCCCCCCTTAACTGGATTCCTACCAAAGTGACTAATTATCCAAGAGCTAACCAAGCAAGGACTAACAACAGCAGCAACTATTATTGCCTTACTCTCATTACTCGGACTTTTCTTTTACCTCCGGCTTGCTTACTGCGCAACAATTACCCTCCCTCCAAACCCCACAAACCACATAAAACAATGGCAGACTAATAAATCCATCAATACACTAACCTCCACTCTCATCATACTATCAATCATGCTTCTACCTCTATCCCCTATAATCCTCACAATTACATAG
AM.DOT2905_LaPazBO ATGAACCCCCAAGCTGTGCTCATTTTCTTTATAAGCCTCTTCTTAGGAACGACTATCACAATCTCAAGTAACCATTGAATAATAGCATGAACTGGGCTTGAAATCAACACCTTAGCTATTCTCCCCCTAATCTCAAAGTCTCACCACCCACGAGCTATTGAAGCCTCTACTAAGTACTTCCTAGTCCAAGCAACTGCCTCAACATTACTTCTCTTCTCCAGTATATCCAATGCATGATTTACTGGCCAATGAGACATCACTCAACTAACTCACCCCATATCATGCATGCTCCTAACAGCTGCAATTTCAATAAAACTGGGGTTAGTCCCATTCCACTTCTGATTTCCTGAAGTTCTCCAAGGCTCTTCCCTCATAACGAGCTTATTATTAGCCACACTCATAAAATTTCCTCCAACTATCCTCCTCTTCTTAACATCTCCATCACTAAACCCCACCCTACTCTTTGCGATAGCCATCTTTTCCGCAGCATTAGGCGGCTGAATAGGCCTCAACCAAACCCAAATTCGTAAAATCCTAGCCTTCTCATCTATCTCCCATCTAGGCTGAATAACTATTGTCCTCATCTACAACCCTAAGCTAACACTAATCACCTTCTACCTCTACTCTATAACTACAGCTGCCATTTTCCTTATCCTAACATCCACCAACACTCTAAAACTATCCACCCTAATAACTGCATGATCTAAAATCCCTTCATTAACCGCAACTCTTATGCTCACTCTTCTATCCCTCGCAGGTCTTCCCCCCTTAACTGGATTCCTACCAAAGTGACTAATTATCCAAGAGCTAACCAAGCAAGGACTAACAACAGCAGCAACTATTATTGCCTTACTCTCATTACTCGGACTTTTCTTTTACCTCCGGCTTGCTTACTGCGCAACAATTACCCTCCCTCCAAACCCCACAAACCACATAAAACAATGGCAGACTAATAAATCCATCAATACACTAACCTCCACTCTCATCATACTATCAATCATGCTTCTACCTCTATCCCCTATAATCCTCACAATTACATAG
AMC1031_PerijaCO ATGAACCCCCAAGCTGTGCTCATTTTCTTCATAAGCCTCTTCTTAGGGACAACTATCACAATCTCAAGTAACCATTGAATAATAGCATGAACTGGACTTGAAATCAATACCTTAGCTATTCTCCCCCTAATCTCAAAATCTCACCACCCACGAGCTATTGAAGCCTCTACTAAATACTTCCTAGTCCAAGCAACTGCCTCAACATTACTTCTCTTCTCCAGTATGTCCAACGCATGATTTACTGGCCAATGAGACATCACTCAGTTAACTCACCCCGTATCATGCATGCTGCTAACAACTGCAACTTCAATAAAACTGGGTTTAGTCCCATTCCACTTCTGATTTCCTGAAGTTCTACAAGGCTCTTCTCTCACAACAAGCTTATTATTGGCTACACTTATAAAATTCCCTCCAACCATCCTCCTCTTCTTGACATCCTCCTCACTAAACCCCACCTTACTCTTTACAATAGCCATCTCTTCCGCAGCATTAGGTGGCTGAATAGGCCTCAACCAGACTCAAATTCGTAAAATCCTAGCCTTCTCATCTATCTCTCACCTAGGCTGAATGACTATTGTCCTCATCTACAATCCTAAACTCACATTAATTACCTTCTACCTCTACTCTATAACCACAGCTGCCATTTTCCTTATCCTAACATCCACCAACACTCTAAAACTATCTACCCTGATAACTGCATGATCTAAAATCCCCACGTTAACCGCAACCCTTATACTCACCCTTCTATCCCTCGCAGGTCTTCCCCCACTAACTGGATTCCTACCAAAGTGACTAATTATCCAAGAACTAACCAAGCAAGGACTAACAGCAGCAGCTACTATTATTGCCCTGCTCTCATTACTAGGACTTTTCTTTTACCTCCGACTTGCTTATTGTGCAACAATTACCCTCCCTCCAAACCCCACAAACCATATAAAACAATGACAGACCAATAAGTCCATCAACACATTAACTTCCACCCTCATCATACTATCAATCATGCTCCTACCTATATCCCCTATAATCCTCACAATTACATAG
AMC1175_Pamplona_STachCO ATGAACCCCCAAGCTGTGCTCATTTTCTTCATAAGCCTCTTCTTAGGGACAACTATCACAATCTCAAGTAACCATTGAATAATAGCATGAACTGGACTTGAAATCAATACCTTAGCTATTCTCCCCCTAATCTCAAAATCTCACCACCCACGAGCTATTGAAGCCTCTACTAAATACTTCCTAGTCCAAGCAACTGCCTCAACATTACTTCTCTTCTCCAGTATGTCCAACGCATGATTTACTGGCCAATGAGACATCACTCAGTTAACTCACCCCGTATCATGCATGCTGCTAACAACTGCAATTTCAATAAAACTGGGTTTAGTCCCATTCCACTTCTGATTTCCTGAAGTTCTACAAGGCTCTTCTCTCACAACAAGCTTATTATTGGCTACACTTATAAAATTCCCTCCAACCATCCTCCTCTTCTTGACATCCTCCTCACTAAACCCCACCTTACTCTTTACAATAGCCATCTCTTCCGCAGCATTAGGTGGCTGAATAGGCCTCAACCAGACTCAAATTCGTAAAATCCTAGCCTTCTCATCTATCTCTCACCTAGGCTGAATGACTATTGTCCTCATCTACAATCCTAAACTCACATTAATCACCTTCTACCTCTACTCTATAACCACAGCTGCCATTTTCCTTATCCTAACATCCACCAACACTCTAAAACTATCTACCCTGATAACTGCATGATCTAAAATCCCCACGTTAACCGCAACCCTTATACTCACCCTTCTATCCCTCGCAGGTCTTCCCCCACTAACTGGATTCCTACCAAAGTGACTAATTATCCAAGAACTAACCAAGCAAGGACTAACAGCAGCAGCTACTATTATTGCCCTGCTCTCATTACTAGGACTTTTCTTTTACCTCCGACTTGCTTATTGTGCAACAATTACCCTCCCTCCAAACCCCACAAACCATATAAAACAATGACAGACCAATAAGTCCATCAACACATTAACTTCCACCCTCATCATACTATCAATCATGCTCCTACCTATATCCCCCATAATCCTCACAATTACATAG
AMC937_Orocue_STachCO ATGAACCCCCAAGCTGTGCTCATTTTCTTCATAAGCCTCTTCTTAGGGACAACTATCACAATCTCAAGTAACCATTGAATAATAGCATGAACTGGACTTGAAATCAATACCTTAGCTATTCTCCCCCTAATCTCAAAATCTCACCACCCACGAGCTATTGAAGCCTCTACTAAATACTTCCTAGTTCAAGCAACTGCCTCAACATTACTTCTCTTCTCCAGTATGTCCAATGCATGATTTACTGGCCAATGAGACATCACTCAATTAACTCACCCCGTATCATGCATGCTGCTAACAACTGCAATTTCAATAAAACTGGGTTTAGTCCCATTCCACTTTTGATTTCCTGAAGTTCTACAAGGCTCTTCTCTCACAACAAGCTTACTATTGGCTACACTTATAAAATTCCCTCCAACTATCCTCCTCTTCTTGACATCCTCCTCACTAAACCCCACCTTACTCTTTACAATAGCCATCTCTTCCGCAGCATTAGGTGGCTGAATAGGCCTCAACCAGACTCAAATTCGTAAAATCCTAGCCTTCTCATCTATCTCTCACCTAGGCTGAATGACTATTGTCCTCATCTATAACCCTAAACTCACATTAATCACCTTCTACCTCTACTCTATAACCACAGCTGCCATTTTCCTTATTCTAACATCCACCAATACTCTAAAACTATCTACCCTGATAACTGCATGATCTAAAATCCCCACATTAACCGCAACCCTTATACTCACCCTTCTATCCCTCGCAGGTCTTCCCCCACTAACTGGATTCCTACCAAAGTGACTAATTATCCAAGAACTAACCAAGCAAGGCCTAACAGCAGCAGCTACTATTATTGCCCTGCTCTCATTACTAGGACTTTTCTTTTACCTCCGACTTGCTTATTGTGCAACAATTACCCTCCCTCCAAACCCCACAAACCATATAAAACAATGACAGACCAATAAGTCCATCAACACATTAACTTCCACCCTCATCATACTATCAATCATGCTCCTACCTATATCCCCCATAATCCTCACAATTACATAG
AMC988_StaMartaCO ATGAACCCCCAAGCTGCACTCATTTTCTTCATAAGCCTCTTCTTAGGGACAACTATCACAATTTCAAGCAGCCATTGAATAATAGCATGAACTGGACTTGAAATCAATACCTTAGCTATTCTCCCCTTAATCTCAAAATCTCACCACCCACGAGCTATTGAAGCCTCTACTAAATACTTCCTAGTCCAAGCAACTGCCTCAACATTACTTCTTTTCTCCAGTATGTCCAATGCATGATTTACTGGCCAATGAGACATCACCCAACTAACTCACCCCATGTCATGCATGCTGCTAACAACTGCAATTTCAATAAAACTGGGCTTAGTCCCATTTCACTTCTGATTTCCTGAAGTTCTTCAAGGCTCTTCTCTCACAACAAGCTTATTATTAGCTACACTCATAAAATTCCCTCCAACTATCCTCCTCTTCTTAACATCTTCTTCATTAAACCCCACCCTACTTTTTACAATAGCCATCTCCTCCGCAGCATTAGGTGGCTGAATAGGCCTCAACCAGACTCAAATTCGTAAAATCCTAGCCTTCTCATCTATCTCTCACCTAGGCTGAATAACTATTGTCCTCATCTACAACCCTAAACTCACATTAATCACCTTCTACCTCTACTCTATAACTACAGCTGCCATTTTCCTTATTCTAACATCCACCAACACTCTAAAACTATCTACCCTCATGACTGCATGAACTAAAATCCCCACGTTAACCGCAACTCTTATGCTCACCCTTCTGTCCCTCGCAGGTCTTCCCCCCTTAACTGGATTCCTACCAAAGTGACTAATTATCCAAGAGCTAACCAAGCAAGAACTAACAGCAGCAGCAACTACTATTGCCTTACTCTCGTTACTAGGACTTTTCTTTTACCTCCGACTTGCTTATTGCGCAACAATTACCCTCCCTCCAAACCCCACAAACCATATAAAACAATGACAGACCAATAAGTCAATTAACACACTAACTTCCACCCTCATCATACTATCAATCATGCTCCTACCTATATCCCCTATAATCCTCTCAATTACATAG
FM331222_AmazonasPE ATGAACCCCCAAGCTGTGCTCATTTTCTTCATAAGCCTCTTCTTAGGGACAACTATCACAATCTCAAGTAACCATTGAATAATAGCATGAACTGGACTTGAAATCAATACCTTAGCTATTCTCCCCCTAATCTCAAAATCTCACCACCCACGAGCTATTGAAGCCTCTACTAAATACTTCCTAGTTCAAGCAACTGCCTCAACATTACTTCTCTTCTCCAGTATGTCCAATGCATGATTTACTGGCCAATGAGACATCACTCAATTAACTCACCCCGTATCATGCATGCTGCTAACAACTGCAATTTCAATAAAACTGGGTTTAGTCCCATTCCACTTCTGATTTCCTGAAGTCCTACAAGGCTCTTCTCTCACAACAAGCTTATTATTGGCTACACTCATAAAATTCCCTCCAACTATCCTCCTCTTCTTGACATCCTCCTCACTAAACCCCACCTTACTCTTTACAATAGCCATCTCTTCCGCAGCATTAGGTGGCTGAATAGGCCTCAACCAGACTCAAATTCGTAAAATCCTAGCCTTCTCATCTATCTCTCACCTAGGCTGAATGACTATTGTCCTCATCTATAACCCTAAACTCACATTAATCACCTTCTACCTCTACTCTATAACCACAGCTGCCATTTTCCTTATTCTAACATCCACCAACACTCTAAAACTATCTACCCTGATAACTGCATGATCTAAAATCCCCACGTTAACCGCAACCCTTATACTCACCCTTCTATCCCTCGCAGGTCTTCCCCCACTAACTGGATTCCTACCAAAGTGACTAATTATCCAAGAACTAACCAAGCAAGGCCTAACAGCAGCAGCTACTATTATTGCCCTGCTCTCATTACTAGGACTTTTCTTTTACCTCCGACTTGCTTATTGTGCAACAATTACCCTCCCTCCAAACCCCACAAACCATATAAAACAATGACAGACCAATAAGTCCATCAACACATTAACTTCCACCCTCATCATACTATCAATCATGCTCCTACCTATATCCCCCATAATCCTCACAATTACATAG
FM398265_CuscoPE ATGAACCCCCAAGCTGTGCTCATTTTCTTTATAAGCCTCTTCTTAGGAACGACTATCACAATCTCAAGTAACCATTGAATAATAGCATGAACTGGGCTTGAAATCAACACCTTAGCTATTCTCCCCCTAATCTCAAAGTCTCACCACCCACGAGCTATTGAAGCCTCTACTAAGTACTTCCTAGTCCAAGCAACTGCCTCAACATTACTTCTCTTCTCCAGTATATCCAATGCATGATTTACTGGCCAATGAGACATCACTCAACTAACTCACCCCATATCATGCATGCTCCTAACAGCTGCAATTTCAATAAAACTGGGGTTAGTCCCCTTCCACTTCTGATTTCCTGAAGTTCTCCAAGGCTCTTCCCTCGTAACGAGCTTATTATTAGCCACACTCATAAAATTTCCTCCAACTATCCTCCTCTTCTTAACATCTCCATCACTAAACCCCACCCTACTCTTTACGATAGCCATCTTTTCCGCAGCATTAGGCGGCTGAATAGGCCTCAACCAAACCCAAATTCGTAAAATCCTAGCCTTCTCATCTATCTCCCATCTAGGCTGAATAACTATTGTCCTCATCTACAACCCTAAGCTAACACTAATCACCTTCTACCTCTACTCTATAACTACAGCTGCCATTTTCCTTATCCTAACATCCACCAACACTCTAAAACTATCCACCCTAATAACTGCATGATCTAAAATCCCTTCATTAACCGCAACTCTTATGCTCACTCTTCTATCCCTCGCAGGTCTTCCCCCCTTAACTGGATTCCTACCAAAGTGACTAATTATCCAAGAGCTAACCAAGCAAGGACTAACAACAGCAGCAACTATTATTGCCTTACTCTCATTACTCGGACTTTTCTTTTACCTCCGGCTTGCTTGCTGCGCAACAATTACCCTCCCTCCAAACCCCACAAACCACATAAAACAATGGCAGACTAATAAATCCATCAATACACTAACCTCCACTCTCATCATACTATCAATCATGCTTCTACCTCTATCCCCTATAATCCTCACAATTACATAG
FM398266_CuscoPE ATGAACCCCCAAGCTGTGCTCATTTTCTTTATAAGCCTCTTCTTAGGAACGACTATCACAATCTCAAGTAACCATTGAATAATAGCATGAACTGGGCTTGAAATCAACACCTTAGCTATTCTCCCCCTAATCTCAAAGTCTCACCACCCACGAGCTATTGAAGCCTCTACTAAGTACTTCCTAGTCCAAGCAACTGCCTCAACATTACTTCTCTTCTCCAGTATATCCAATGCATGATTTACTGGCCAATGAGACATCACTCAACTAACTCACCCCATATCATGCATGCTCCTAACAGCTGCAATTTCAATAAAACTGGGGTTAGTCCCATTCCACTTCTGATTTCCTGAAGTTCTCCAAGGCTCTTCCCTCATAACGAGCTTATTATTAGCCACACTCATAAAATTTCCTCCAACTATCCTCCTCTTCTTAACATCTCCATCACTAAACCCCACCCTACTCTTTACGATAGCCATCTTTTCCGCAGCATTAGGCGGCTGAATAGGCCTCAACCAAACCCAAATTCGTAAAATCCTAGCCTTCTCATCTATCTCCCATCTAGGCTGAATAACTATTGTCCTCATCTACAACCCTAAGCTAACACTAATCACCTTCTACCTCTACTCTATAACTACAGCTGCCATTTTCCTTATCCTAACATCCACCAACACTCTAAAACTATCCACCCTAATAACTGCATGATCTAAAATCCCTTCATTAACCGCAACTCTTATGCTCACTCTTCTATCCCTCGCAGGTCTTCCCCCCTTAACTGGATTCCTACCAAAGTGACTAATTATCCAAGAGCTAACCAAGCAAGGACTAACAACAGCAGCAACTATTATTGCCTTACTCTCATTACTCGGACTTTTCTTTTACCTCCGGCTTGCTTACTGCGCAACAATTACCCTCCCTCCAAACCCCACAAACCACATAAAACAATGGCAGACTAATAAATCCATCAATACGCTAACCTCCACTCTCATCATACTATCAATCATGCTTCTACCTCTATCCCCTATAATCCTCACAATTACATAG
FM430026_CuscoPE ATGAACCCCCAAGCTGTGCTCATTTTCTTTATAAGCCTCTTCTTAGGAACGACTATCACAATCTCAAGTAACCATTGAATAATAGCATGAACTGGGCTTGAAATCAACACCTTAGCTATTCTCCCCCTAATCTCAAAGTCTCACCACCCACGAGCTATTGAAGCCTCTACTAAGTACTTCCTAGTCCAAGCAACTGCCTCAACATTACTTCTCTTCTCCAGTATATCCAATGCATGATTTACTGGCCAATGAGACATCACTCAACTAACTCACCCCATATCATGCATGCTCCTAACAGCTGCAATTTCAATAAAACTGGGGTTAGTCCCATTCCACTTCTGATTTCCTGAAGTTCTCCAAGGCTCTTCCCTCATAACGAGCTTATTATTAGCCACACTCATAAAATTTCCTCCAACTATCCTCCTCTTCTTAACATCTCCATCACTAAACCCCACCCTACTCTTTACGATAGCCATCTTTTCCGCAGCATTAGGCGGCTGAATAGGCCTCAACCAAACCCAAATTCGTAAAATCCTAGCCTTCTCATCTATCTCCCATCTAGGCTGAATAACTATTGTCCTCATCTACAACCCTAAGCTAACACTAATCACCTTCTACCTCTACTCTATAACTACAGCTGCCATTTTCCTTATCCTAACATCCACCAACACTCTAAAACTATCCACCCTAATAACTGCATGATCTAAAATCCCTTCATTAACCGCAACTCTTATGCTCACTCTTCTATCCCTCGCAGGTCTTCCCCCCTTAACTGGATTCCTACCAAAGTGACTAATTATCCAAGAGCTAACCAAGCAAGGACTAACAACAGCAGCAACTATTATTGCCTTACTCTCATTACTCGGACTTTTCTTTTACCTCCGGCTTGCTTACTGCGCAACAATCACCCTCCCTCCAAACCCCACAAACCACATAAAACAATGGCAGACTAATAAATCCATCAATACGCTAACCTCCACTCTCATCATACTATCAATCATGCTTCTACCTCTATCCCCTATAATCCTCACAATTACATAG
FM430027_CuscoPE ATGAACCCCCAAGCTGTGCTCATTTTCTTTATAAGCCTCTTCTTAGGAACGACTATCACAATCTCAAGTAACCATTGAATAATAGCATGAACTGGGCTTGAAATCAACACCTTAGCTATTCTCCCCCTAATCTCAAAGTCTCACCACCCACGAGCTATTGAAGCCTCTACTAAGTACTTCCTAGTCCAAGCAACTGCCTCAACATTACTTCTCTTCTCCAGTATATCCAATGCATGATTTACTGGCCAATGAGACATCACTCAACTAACTCACCCCATATCATGCATGCTCCTAACAGCTGCAATTTCAATAAAACTGGGGTTAGTCCCATTCCACTTCTGATTTCCTGAAGTTCTCCAAGGCTCTTCCCTCATAACGAGCTTATTATTAGCCACACTCATAAAATTTCCTCCAACTATCCTCCTCTTCTTAACATCTCCATCACTAAACCCCACCCTACTCTTTACGATAGCCATCTTTTCCGCAGCATTAGGCGGCTGAATAGGCCTCAACCAAACCCAAATTCGTAAAATCCTAGCCTTCTCATCTATCTCCCATCTAGGCTGAATAACTATTGTCCTCATCTACAACCCTAAGCTAACACTAATCACCTTCTACCTCTACTCTATAACTACAGCTGCCATTTTCCTTATCCTAACATCCACCAACACTCTAAAACTATCCACCCTAATAACTGCATGATCTAAAATCCCTTCATTAACCGCAACTCTTATGCTCACTCTTCTATCCCTCGCAGGTCTCCCCCCCTTAACTGGATTCCTACCAAAGTGACTAATTATCCAAGAGCTAACCAAGCAAGGACTAACAACAGCAGCAACTATTATTGCCTTACTCTCATTACTCGGACTTTTCTTTTACCTCCGGCTTGCTTACTGCGCAACAATTACCCTCCCTCCAAACCCCACAAACCACATAAAACAATGGCAGACTAATAAATCCATCAATACACTAACCTCCACTCTCATCATACTATCAATCATGCTTCTACCTCTATCCCCTATAATCCTCACAATTACATAG
FM433642_CuscoPE ATGAACCCCCAAGCTGTGCTCATTTTCTTTATAAGCCTCTTCTTAGGAACGACTATCACAATCTCAAGTAACCATTGAATAATAGCATGAACTGGGCTTGAAATCAACACCTTAGCTATTCTCCCCCTAATCTCAAAGTCTCACCACCCACGAGCTATTGAAGCCTCTACTAAGTACTTCCTAGTCCAAGCAACTGCCTCAACATTACTTCTCTTCTCCAGTATATCCAATGCATGATTTACTGGCCAATGAGACATCACTCAACTAACTCACCCCATATCATGCATGCTCCTAACAGCTGCAATTTCAATAAAACTGGGGTTAGTCCCATTCCACTTCTGATTTCCTGAAGTTCTCCAAGGCTCTTCCCTCATAACGAGCTTATTATTAGCCACACTCATAAAATTTCCTCCAACTATCCTCCTCTTCTTAACATCTCCATCACTAAACCCCACCCTACTCTTTACAATAGCCATCTTTTCCGCAGCATTAGGCGGCTGAATAGGCCTCAACCAAACCCAAATTCGTAAAATCCNNNNNNNNNNNNNNNNNTCCCATCTAGGCTGAATAACTATTGTCCTCATCTACAACCCTAAGCTAACACTAATCACCTTCTACCTCTACTCTATAACTACAGCTGCCATTTTCCTTATCCTAACATCCACCAACACTCTAAAACTATCCACCCTAATAACTGCATGATCTAAAATCCCTTCATTAACCGCAACTCTTATGCTCACTCTTCTATCCCTCGCAGGTCTTCCCCCCTTAACTGGATTCCTACCAAAGTGACTAATTATCCAAGAGCTAACCAAGCAAGGACTAACAACAGCAGCAACTATTATTGCCTTACTCTCATTACTCGGACTTTTCTTTTACCTCCGGCTTGCTTACTGCGCAACAATTACCCTCCCTCCAAACCCCACAAACCACATAAAACAATGGCAGACTAATAAATCCATCAATACACTAACCTCCACTCTCATCATACTATCAATCATGCTTCTACCTCTATCCCCTATAATCCTCACAATTACATAG
FM433643_CuscoPE ATGAACCCCCAAGCTGTGCTCATTTTCTTTATAAGCCTCTTCTTAGGAACGACTATCACAATCTCAAGTAACCATTGAATAATAGCATGAACTGGGCTTGAAATCAACACCTTAGCTATTCTCCCCCTAATCTCAAAGTCTCACCACCCACGAGCTATTGAAGCCTCTACTAAGTACTTCCTAGTCCAAGCAACTGCCTCAACATTACTTCTCTTCTCCAGTATATCCAATGCATGATTTACTGGCCAATGAGACATCACTCAACTAACTCACCCCATATCATGCATGCTCCTAACAGCTGCAATTTCAATAAAACTGGGGTTAGTCCCATTCCACTTCTGATTTCCTGAAGTTCTCCAAGGCTCTTCCCTCATAACGAGCTTATTATTAGCCACACTCATAAAATTTCCTCCAACTATCCTCCTCTTCTTAACATCTCCATCACTAAACCCCACCCTACTCTTTGCGATAGCCATCTTTTCCGCAGCATTAGGCGGCTGAATAGGCCTCAACCAAACCCAAATTCGTAAAATCCTAGCCTTCTCATCTATCTCCCATCTAGGCTGAATAACTATTGTCCTCATCTACAACCCTAAGCTAACACTAATCACCTTCTACCTCTACTCTATAACTACAGCTGCCATTTTCCTTATCCTAACATCCACCAACACTCTAAAACTATCCACCCTAATAACTGCATGATCTAAAATCCCTTCATTAACCGCAACTCTTATGCTCACTCTTCTATCCCTCGCAGGTCTTCCCCCCTTAACTGGATTCCTACCAAAGTGACTAATTATCCAAGAGCTAACCAAGCAAGGACTAACAACAGCAGCAACTATTATTGCCTTACTCTCATTACTCGGACTTTTCTTTTACCTCCGGCTTGCTTACTGCGCAACAATTACCCTCCCTCCAAACCCCACAAACCACATAAAACAATGGCAGACTAATAAATCCATCAATACACTAACCTCCACTCTCATCATACTATCAATCATGCTTCTACCTCTATCCCCTATAATCCTCACAATTACATAG
FM433644_CuscoPE ATGAACCCCCAAGCTGTGCTCATTTTCTTTATAAGCCTCTTCTTAGGAACGACTATCACAATCTCAAGTAACCATTGAATAATAGCATGAACTGGGCTTGAAATCAACACCTTAGCTATTCTCCCCCTAATCTCAAAGTCTCACCACCCACGAGCTATTGAAGCCTCTACTAAGTACTTCCTAGTCCAAGCAACTGCCTCAACATTACTTCTCTTCTCCAGTATATCCAATGCATGATTTACTGGCCAATGAGACATCACTCAACTAACTCACCCCATATCATGCATGCTCCTAACAGCTGCAATTTCAATAAAACTGGGGTTAGTCCCATTCCACTTCTGATTTCCTGAAGTTCTCCAAGGCTCTTCCCTCATAACGAGCTTATTATTAGCCACACTCATAAAATTTCCTCCAACTATCCTCCTCTTCTTAACATCTCCATCACTAAACCCCACCCTACTCTTTACGATAGCCATCTTTTCCGCAGCATTAGGCGGCTGAATAGGCCTCAACCAAACCCAAATTCGTAAAATCCTAGCCTTCTCATCTATCTCCCATCTAGGCTGAATAACTATTGTCCTCATCTACAACCCTAAGCTAACACTAATCACCTTCTACCTCTACTCTATAACTACAGCTGCCATTTTCCTTATCCTAACATCCACCAACACTCTAAAACTATCCACCCTAATAACTGCATGATCTAAAATCCCTTCATTAACCGCAACTCTTATGCTCACTCTTCTATCCCTCGCAGGTCTTCCCCCCTTAACTGGATTCCTACCAAAGTGACTAATTATCCAAGAGCTAACCAAGCAAGGACTAACAACAGCAGCAACTATTATTGCCTTACTCTCATTACTCGGACTTTTCTTTTACCTCCGGCTTGCTTACTGCGCAACAATTACCCTCCCTCCAAACCCCACAAACCACATAAAACAATGGCAGACTAATAAATCCATCAATACACTAACCTCCACTCTCATCATACTATCAATCATGCTTCTACCTCTATCCCCTATAATCCTCACAATTACATAG
IAvH.BT1731_Cucutilla_STachCO ATGAACCCCCAAGCTGTGCTCATTTTCTTCATAAGCCTCTTCTTAGGGACAACTATCACAATCTCAAGTAACCATTGAATAATAGCATGAACTGGACTTGAAATCAATACCTTAGCTATTCTCCCCCTAATCTCAAAATCTCACCACCCACGAGCTATTGAAGCCTCTACTAAATACTTCCTAGTCCAAGCAACTGCCTCAACATTACTTCTCTTCTCCAGTATGTCCAACGCATGATTTACTGGCCAATGAGACATCACTCAGTTAACTCACCCCATATCATGCATGCTGCTAACAACTGCAATTTCAATAAAACTGGGTTTAGTCCCATTCCACTTCTGATTTCCTGAAGTTCTACAAGGCTCTTCTCTCACAACAAGCTTATTATTGGCTACACTTATAAAATTCCCTCCAACCATCCTCCTCTTCTTGACATCCTCCTCACTAAACCCCACCTTACTCTTTACAATAGCCATCTCTTCCGCAGCATTAGGTGGCTGAATAGGCCTCAACCAGACTCAAATTCGTAAAATCCTAGCCTTCTCATCTATCTCTCACCTAGGCTGAATGACTATTGTCCTCATCTACAATCCTAAACTCACATTAATCACCTTCTACCTCTACTCTATAACCACAGCTGCCATTTTCCTTATCCTAACATCCACCAACACTCTAAAACTATCTACCCTGATAACTGCATGATCTAAAATCCCCACGTTAACCGCAACCCTTATACTCACCCTTCTATCCCTCGCAGGTCTTCCCCCACTAACTGGATTCCTACCAAAGTGACTAATTATCCAAGAACTAACCAAGCAAGGACTAACAGCAGCAGCTACTATTATTGCCCTGCTCTCATTACTAGGACTTTTCTTTTACCTCCGACTTGCTTATTGTGCAACAATTACCCTCCCTCCAAACCCCACAAACCATATAAAACAATGACAGACCAATAAGTCCATCAACACATTAACTTCCACCCTCATCATACTATCAATCATGCTCCTACCTATATCCCCCATAATCCTCACAATTACATAG
IAvH.BT1857_CaldasCO ATGAACCCCCAAGCTGTGCTCATTTTCTTCATAAGCCTCTTCTTAGGGACAACTATCACAATCTCAAGTAACCATTGAATAATAGCATGAACTGGACTTGAAATCAATACCTTAGCTATTCTCCCCCTAATCTCAAAATCTCACCACCCACGAGCTATTGAAGCCTCTACTAAATACTTCCTAGTTCAAGCAACTGCCTCAACATTACTTCTCTTCTCCAGTATGTCCAATGCATGATTTACTGGCCAATGAGACATCACTCAATTAACTCACCCCGTATCATGCATGCTGCTAACAACTGCAATTTCAATAAAACTGGGTTTAGTCCCATTCCACTTTTGATTTCCTGAAGTTCTACAAGGCTCTTCTCTCACAACAAGCTTACTATTGGCTACACTTATAAAATTCCCTCCAACTATCCTCCTCTTCTTGACATCCTCCTCACTAAACCCCACCTTACTCTTTACAATAGCCATCTCTTCCGCAGCATTAGGTGGCTGAATAGGCCTCAACCAGACTCAAATTCGTAAAATCCTAGCCTTCTCATCTATCTCTCACCTAGGCTGAATGACTATTGTCCTCATCTATAACCCTAAACTCACATTAATCACCTTCTACCTCTACTCTATAACCACAGCTGCCATTTTCCTTATTCTAACATCCACCAATACTCTAAAACTATCTACCCTGATAACTGCATGATCTAAAATCCCCACATTAACCGCAACCCTTATACTCACCCTTCTATCCCTCGCAGGTCTTCCCCCACTAACTGGATTCCTACCAAAGTGACTAATTATCCAAGAACTAACCAAGCAAGGCCTAACAGCAGCAGCTACTATTATTGCCCTGCTCTCATTACTAGGACTTTTCTTTTACCTCCGACTTGCTTATTGTGCAACAATTACCCTCCCTCCAAACCCCACAAACCATATAAAACAATGACAGACCAATAAGTCCATCAACACATTAACTTCCACCCTCATCATACTATCAATCATGCTCCTACCTATATCCCCCATAATCCTTACAATTACATAG
IAvH.BT4185_VillaBoyCO ATGAACCCCCAAGCTGTGCTCATTTTCTTCATAAGCCTCTTCTTAGGGACAACTATCACAATCTCAAGTAACCATTGAATAATAGCATGAACTGGACTTGAAATCAATACCTTAGCTATTCTCCCCCTAATCTCAAAATCTCACCACCCACGAGCTATTGAAGCCTCTACTAAATACTTCCTAGTTCAAGCAACTGCCTCAACATTACTTCTCTTCTCCAGTATGTCCAATGCATGATTTACTGGCCAATGAGACATCACTCAATTAACTCACCCCGTATCATGCATGCTGCTAACAACTGCAATTTCAATAAAACTGGGTTTAGTCCCATTCCACTTTTGATTTCCTGAAGTTCTACAAGGCTCTTCTCTCACAACAAGCTTACTATTGGCTACACTTATAAAATTCCCTCCAACTATCCTCCTCTTCTTGACATCCTCCTCACTAAACCCCACCTTACTCTTTACAATAGCCATCTCTTCCGCAGCATTAGGTGGCTGAATAGGCCTCAACCAGACTCAAATTCGTAAAATCCTAGCCTTCTCATCTATCTCTCACCTAGGCTGAATGACTATTGTCCTCATCTATAACCCTAAACTCACATTAATCACCTTCTACCTCTACTCTATAACCACAGCTGCTATTTTCCTTATTCTAACATCCACCAATACTCTAAAACTATCTACCCTGATAACTGCATGATCTAAAATCCCCACATTAACCGCAACCCTTATACTCACCCTTCTATCCCTCGCAGGTCTTCCCCCACTAACTGGATTCCTACCAAAGTGACTAATTATCCAAGAACTAACCAAGCAAGGCCTAACAGCAGCAGCTACTATTATTGCCCTGCTCTCATTACTAGGACTTTTCTTTTACCTCCGACTTGCTTATTGTGCAACAATTACCCTCCCTCCAAACCCCACAAACCATATAAAACAATGACAGACCAATAAGTCCATCAACACATTAACTTCCACCCTCATCATACTATCAATCATGCTCCTACCTATATCCCCCATAATCCTCACAATTACATAG
IAvH.BT4553_AmalfiAntCO ATGAACCCCCAAGCTGTGCTCACTTTCTTCATAAGCCTCTTCTTAGGGACAACTATCACAATCTCAAGTAACCATTGAATAATAGCATGAACTGGACTTGAAATCAATACCTTAGCTATTCTCCCCCTAATCTCAAAATCTCACCACCCACGAGCTATTGAAGCCTCTACTAAATACTTCCTAGTTCAAGCAACTGCCTCAACATTACTTCTCTTCTCCAGTATGTCCAATGCATGATTTACTGGCCAATGAGACATCACTCAATTAACTCACCCCGTATCATGCATGCTGCTAACAACTGCAATTTCAATAAAACTGGGTTTAGTCCCATTCCACTTTTGATTTCCTGAAGTTCTACAAGGCTCTTCTCTCACAACAAGCTTACTATTGGCTACACTTATAAAATTCCCTCCAACTATCCTCCTCTTCTTGACATCCTCCTCACTAAACCCCACCTTACTCTTTACAATAGCCATCTCTTCCGCAGCATTAGGTGGCTGAATAGGCCTCAACCAGACTCAAATTCGTAAAATCCTAGCCTTCTCATCTATCTCTCACCTAGGCTGAATGACTATTGTCCTCATCTATAACCCTAAACTCACATTAATCACCTTCTACCTCTACTCTATAACCACAGCTGCCATTTTCCTTATTCTAACATCCACCAACACTCTAAAACTATCTACCCTGATAACTGCATGATCTAAAATCCCCACGTTAACCGCAACCCTTATACTCACCCTTCTATCCCTCGCAGGTCTTCCCCCACTAACTGGATTCCTACCAAAGTGACTAATTATCCAAGAACTAACCAAGCAAGGCCTAACAGCAGCAGCTACTATTATTGCCCTGCTCTCATTACTAGGACTTTTCTTTTACCTCCGACTTGCTTATTGTGCAACAATTACCCTCCCTCCAAACCCCACAAACCATATAAAACAATGACAGACCAATAAGTCCATCAACACATTAACTTCCACCCTCATCATACTATCAATCATGCTCCTACCTATATCCCCCATAATCCTCACAATTACATAG
IAvH.BT4621_CaldasCO ATGAACCCCCAAGCTGTGCTCATTTTCTTCATAAGCCTCTTCTTAGGGACAACTATCACAATCTCAAGTAACCATTGAATAATAGCATGAACTGGACTTGAAATCAATACCTTAGCTATTCTCCCCCTAATCTCAAAATCTCACCACCCACGAGCTATTGAAGCCTCTACTAAATACTTCCTAGTTCAAGCAACTGCCTCAACATTACTTCTCTTCTCCAGTATGTCCAATGCATGATTTACTGGCCAATGAGACATCACTCAATTAACTCACCCCGTATCATGCATGCTGCTAACAACTGCAATTTCAATAAAACTGGGTTTAGTCCCATTCCACTTTTGATTTCCTGAAGTTCTACAAGGCTCTTCTCTCACAACAAGCTTACTATTGGCTACACTTATAAAATTCCCTCCAACTATCCTCCTCTTCTTGACATCCTCCTCACTAAACCCCACCTTACTCTTTACAATAGCCATCTCTTCCGCAGCATTAGGTGGCTGAATAGGCCTCAACCAGACTCAAATTCGTAAAATCCTAGCCTTCTCATCTATCTCTCACCTAGGCTGAATGACTATTGTCCTCATCTATAACCCTAAACTCACATTAATCACCTTCTACCTCTACTCTATAACCACAGCTGCCATTTTCCTTATTCTAACATCCACCAATACTCTAAAACTATCTACCCTGATAACTGCATGATCTAAAATCCCCACATTAACCGCAACCCTTATACTCACCCTTCTATCCCTCGCAGGTCTTCCCCCACTAACTGGATTCCTACCAAAGTGACTAATTATCCAAGAACTAACCAAGCAAGGCCTAACAGCAGCAGCTACTATTATTGCCCTGCTCTCATTACTAGGACTTTTCTTTTACCTCCGACTTGCTTATTGTGCAACAATTACCCTCCCTCCAAACCCCACAAACCATATAAAACAATGACAGACCAATAAGTCCATCAACACATTAACTTCCACCCTCATCATACTATCAATCATGCTCCTACCTATATCCCCCATAATCCTCACAATTACATAG
IAvH.BT4645_CaldasCO ATGAACCCCCAAGCTGTGCTCATTTTCCTCATAAGCCTCTTCTTAGGGACAACTATCACAATCTCAAGTAACCATTGAATAATAGCATGAACTGGACTTGAAATCAATACCTTAGCTATTCTCCCCCTAATCTCAAAATCTCACCACCCACGAGCTATTGAAGCCTCTACTAAATACTTCCTAGTTCAAGCAACTGCCTCAACATTACTTCTCTTCTCCAGTATGTCCAATGCATGATTTACTGGCCAATGAGACATCACTCAATTAACTCACCCCGTATCATGCATGCTGCTAACAACTGCAATTTCAATAAAACTGGGTTTAGTCCCATTCCACTTTTGATTTCCTGAAGTTCTACAAGGCTCTTCTCTCACAACAAGCTTACTATTGGCTACACTTATAAAATTCCCTCCAACTATCCTCCTCTTCTTGACATCCTCCTCACTAAACCCCACCTTACTCTTTACAATAGCCATCTCTTCCGCAGCATTAGGTGGCTGAATAGGCCTCAACCAGACTCAAATTCGTAAAATCCTAGCCTTCTCATCTATCTCTCACCTAGGCTGAATGACTATTGTCCTCATCTATAACCCTAAACTCACATTAATCACCTTCTACCTCTACTCTATAACCACAGCTGCCATTTTCCTTATTCTAACATCCACCAACACTCTAAAACTATCTACCCTGATAACTGCATGATCTAAAATCCCCACGTTAACCGCAACCCTTATACTCACCCTTCTATCCCTCGCAGGTCTTCCCCCACTAACTGGATTCCTACCAAAGTGACTAATTATCCAAGAACTAACCAAGCAAGGCCTAACAGCAGCAGCTACTATTATTGCCCTGCTCTCATTACTAGGACTTTTCTTTTACCTCCGACTTGCTTATTGTGCAACAATTACCCTCCCTCCAAACCCCACAAACCATATAAAACAATGACAGACCAATAAGTCCATCAACACATTAACTTCCACCCTCATCATACTATCAATCATGCTCCTACCTATATCCCCCATAATCCTCACAATTACATAG
IAvH.BT7302_SnAgustinHuiCO ATGAACCCGCAAGCTGTGCTCATTTTCTTCATAAGCCTCTTCTTAGGGACAACTATCACAATCTCAAGTAACCATTGAATAATAGCATGAACTGGACTTGAAATCAATACCTTAGCTATTCTCCCCCTAATCTCAAAATCTCACCACCCACGAGCTATTGAAGCCTCTACTAAATACTTCCTAGTTCAAGCAACTGCCTCAACATTACTTCTCTTCTCCAGTATGTCCAATGCATGATTTACTGGCCAATGAGACATCACTCAATTAACTCACCCCGTATCATGCATGCTGCTAACAACTGCAATTTCAATAAAACTGGGTTTAGTCCCATTCCACTTTTGATTTCCTGAAGTTCTACAAGGCTCTTCTCTCACAACAAGCTTACTATTGGCTACACTTATAAAATTCCCTCCAACTATCCTCCTCTTCTTGACATCCTCCTCACTAAACCCCACCTTACTCTTTACAATAGCCATCTCTTCCGCAGCATTAGGTGGCTGAATAGGCCTCAACCAGACTCAAATTCGTAAAATCCTAGCCTTCTCATCTATCTCTCACCTAGGCTGAATGACTATTGTCCTCATCTATAACCCTAAACTCACATTAATCACCTTCTACCTCTACTCTATAACCACAGCTGCCATTTTCCTTATTCTAACATCCACCAACACTCTAAAACTATCTACCCTGATAACTGCATGATCTAAAATCCCCACGTTAACCGCAACCCTTATACTCACCCTTCTATCCCTCGCAGGTCTTCCCCCACTAACTGGATTCCTACCAAAGTGACTAATTATCCAAGAACTAACCAAGCAAGGCCTAACAGCAGCAGCTACTATTATTGCCCTGCTCTCATTACTAGGACTTTTCTTTTACCTCCGACTTGCTTATTGTGCAACAATTACCCTCCCTCCAAACCCCACAAACCATATAAAACAATGACAGACCAATAAGTCCATCAACACATTAACTTCCACCCTCATCATACTATCAATCATGCTCCTACCTATATCCCCCATAATCCTCACAATTACATAG
IAvH.BT7865_AmalfiAntCO ATGAACCCCCAAGCTGTGCTCATTTTCTTCATAAGCCTCTTCTTAGGGACAACTATCACAATCTCAAGTAACCATTGAATAATAGCATGAACTGGACTTGAAATCAATACCTTAGCTATTCTCCCCCTAATCTCAAAATCTCACCACCCACGAGCTATTGAAGCCTCTACTAAATACTTCCTAGTTCAAGCAACTGCCTCAACATTACTTCTCTTCTCCAGTATGTCCAATGCATGATTTACTGGCCAATGAGACATCACTCAATTAACTCACCCCGTATCATGCATGCTGCTAACAACTGCAATTTCAATAAAACTGGGCTTAGTCCCATTCCACTTTTGATTTCCTGAAGTTCTACAAGGCTCTTCTCTCACAACAAGCTTACTATTGGCTACACTTATAAAATTCCCTCCAACTATCCTCCTCTTCTTGACATCCTCCTCACTAAACCCCACCTTACTCTTTACAATAGCCATCTCTTCCGCAGCATTAGGTGGCTGAATAGGCCTCAACCAGACTCAAATTCGTAAAATCCTAGCCTTCTCATCTATCTCTCACCTAGGCTGAATGACTATTGTCCTCATCTATAACCCTAAACTCACATTAATCACCTTCTACCTCTACTCTATAACCACAGCTGCCATTTTCCTTATTCTAACATCCACCAATACTCTAAAACTATCTACCCTGATAACTGCATGATCTAAAATCCCCACATTAACCGCAACCCTTATACTCACCCTTCTATCCCTCGCAGGTCTTCCCCCACTAACTGGATTCCTACCAAAGTGACTAATTATCCAAGAACTAACCAAGCAAGGCCTAACAGCAGCAGCTACTATTATTGCCCTGCTCTCATTACTAGGACTTTTCTTTTACCTCCGACTTGCTTATTGTGCAACAATTACCCTCCCTCCAAACCCCACAAACCATATAAAACAATGACAGACCAATAAGTCCATCAACACATTAACTTCCACCCTCATCATACTATCAATCATGCTCCTACCTATATCCCCCATAATCCTCACAATTACATAG
IAvH.BT7927_VillaBoyCO ATGAACCCCCAAGCTGTGCTCATTTTCTTCATAAGCCTCTTCTTAGGGACAACTATCACAATCTCAAGTAACCATTGAATAATAGCATGAACTGGACTTGAAATCAATACCTTAGCTATTCTCCCCCTAATCTCAAAATCTCACCACCCACGAGCTATTGAAGCCTCTACTAAATACTTCCTAGTCCAAGCAACTGCCTCAACATTACTTCTCTTCTCCAGTATGTCCAACGCATGATTTACTGGCCAATGAGACATCACTCAGTTAACTCACCCCATATCATGCATGCTGCTAACAACTGCAATTTCAATAAAACTGGGTTTAGTCCCATTCCACTTCTGATTTCCTGAAGTTCTACAAGGCTCTTCTCTCACAACAAGCTTATTATTGGCTACACTTATAAAATTCCCTCCAACCATCCTCCTCTTCTTGACATCCTCCTCACTAAACCCCACCTTACTCTTTACAATAGCCATCTCTTCCGCAGCATTAGGTGGCTGAATAGGCCTCAACCAGACTCAAATTCGTAAAATCCTAGCCTTCTCATCTATCTCTCACCTAGGCTGAATGACTATTGTCCTCATCTACAATCCTAAACTCACATTAATCACCTTCTACCTCTACTCTATAACCACAGCTGCCATTTTCCTTATCCTAACATCCACCAACACTCTAAAACTATCTACCCTGATAACTGCATGATCTAAAATCCCCACGTTAACCGCAACCCTTATACTCACCCTTCTATCCCTCGCAGGTCTTCCCCCACTAACTGGATTCCTACCAAAGTGACTAATTATCCAAGAACTAACCAAGCAAGGACTAACAGCAGCAGCTACTATTATTGCCCTGCTCTCATTACTAGGACTTTTCTTTTACCTCCGACTTGCTTATTGTGCAACAATTACCCTCCCTCCAAACCCCACAAACCATATAAAACAATGACAGACCAATAAGTCCATCAACACATTAACTTCCACCCTCATCATACTATCAATCATGCTCCTACCTATATCCCCCATAATCCTCACAATTACATAG
KU16778_AyacuchoPE ATGAACCCCCAAGCTGTGCTCATTTTCTTCATAAGCCTCTTCTTAGGGACAACTATCACAATCTCAAGTAACCATTGAATAATAGCATGAACTGGACTTGAAATCAATACCTTAGCTATTCTCCCCCTAATCTCAAAATCTCACCACCCACGAGCTATTGAAGCCTCTACTAAATACTTCCTAGTTCAAGCAACTGCCTCAACATTACTTCTCTTCTCCAGTATGTCCAATGCATGATTTACTGGCCAATGAGACATCACTCAATTAACTCACCCCGTATCATGCATGCTGCTAACAACTGCAATTTCAATAAAACTGGGTTTAGTCCCATTCCACTTCTGATTTCCTGAAGTCCTACAAGGCTCTTCTCTCACAACAAGCTTATTATTGGCTACACTTATAAAATTCCCTCCAACTATCCTCCTCTTCTTGACATCCTCCTCACTAAACCCCACCTTACTCTTTACAATAGCCATCTCTTCCGCAGCATTAGGTGGCTGAATAGGCCTCAACCAGACTCAAATTCGTAAAATCCTAGCCTTCTCATCTATCTCTCACCTAGGCTGAATGACTATTGTCCTCATCTATAACCCTAAACTCACATTAATCACCTTCTACCTCTACTCTATAACCACAGCTGCCATTTTCCTTATTCTAACATCCACCAACACTCTAAAACTATCTACCCTGATAACTGCATGATCTAAAATCCCCACGTTAACCGCAACCCTTATACTCACCCTTCTATCCCTCGCAGGTCTTCCCCCACTAACTGGATTCCTACCAAAGTGACTAATTATCCAAGAACTAACCAAGCAAGGCCTAACAGCAGCAGCTACTATTATTGCCCTGCTCTCATTACTAGGACTTTTCTTTTACCTCCGACTTGCTTATTGTGCAACAATTACCCTCCCTCCAAACCCCACAAACCATATAAAACAATGACAGACCAATAAGTCCATCAACACATTAACTTCCACCCTCATCATACTATCAATCATGCTCCTACCTATATCCCCCATAATCCTCACAATTACATAG
KU17335_JuninPE ATGAACCCCCAAGCTGTGCTCATTTTCTTCATAAGCCTCTTCTTAGGGACAACTATCACAATCTCAAGTAACCATTGAATAATAGCATGAACTGGACTTGAAATCAATACCTTAGCTATTCTCCCCCTAATCTCAAAATCTCACCACCCACGAGCTGTTGAAGCCTCTACTAAATACTTCCTAGTTCAAGCAACTGCCTCAACATTACTTCTCTTCTCCAGTATGTCCAATGCATGATTTACTGGCCAATGAGACATCACTCAATTAACTCACCCCGTATCATGCATGCTGCTAACAACTGCAATTTCAATAAAACTGGGTTTAGTCCCATTCCACTTCTGATTTCCTGAAGTCCTACAAGGCTCTTCTCTCACAACAAGCTTATTATTGGCTACACTTATAAAATTCCCTCCAACTATCCTCCTCTTCTTGACATCCTCCTCACTAAACCCCACCTTACTCTTTACAATAGCCATCTCTTCCGCAGCATTAGGTGGCTGAATAGGCCTCAACCAGACTCAAATTCGTAAAATCCTAGCCTTCTCATCTATCTCTCACCTAGGCTGAATGACTATTGTCCTCATCTATAACCCTAAACTCACATTAATCACCTTCTACCTCTACTCTATAACCACAGCTGCCATTTTCCTTATTCTAACATCCACCAACACTCTAAAACTATCTACCCTGATAACTGCATGATCTAAAATCCCCACGTTAACCGCAACCCTTATACTCACCCTTCTATCCCTCGCAGGTCTTCCCCCACTAACTGGATTCCTACCAAAGTGACTAATTATCCAAGAACTAACCAAGCAAGGCCTAACAGCAGCAGCTACTATTATTGCCCTGCTCTCATTACTAGGACTTTTCTTTTACCTCCGACTTGCTTATTGTGCAACAATTACCCTCCCTCCAAACCCCACAAACCATATAAAACAATGACAGACCAATAAGTCCATCAACACATTAACTTCCACCCTCATCATACTATCAATCATGCTCCTACCTATATCCCCCATAATCCTCACAATTACATAG
KU17486_JuninPE ATGAACCCCCAAGCTGTGCTCATTTTCTTCATAAGCCTCTTCTTAGGGACAACTATCACAATCTCAAGTAACCATTGAATAATAGCATGAACTGGACTTGAAATCAATACCTTAGCTATTCTCCCCCTAATCTCAAAATCTCACCACCCACGAGCTATTGAAGCCTCTACTAAATACTTCCTAGTTCAAGCAACTGCCTCAACATTACTTCTCTTCTCCAGTATGTCCAATGCATGATTTACTGGCCAATGAGACATCACTCAATTAACTCACCCCGTATCATGCATGCTGCTAACAACTGCAATTTCAATAAAACTGGGTTTAGTCCCATTCCACTTCTGATTTCCTGAAGTCCTACAAGGCTCTTCTCTCACAACAAGCTTATTATTGGCTACACTTATAAAATTCCCTCCAACTATCCTCCTCTTCTTGACATCCTCCTCACTAAACCCCACCTTACTCTTTACAATAGCCATCTCTTCCGCAGCATTAGGTGGCTGAATAGGCCTCAACCAGACTCAAATTCGTAAAATCCTAGCCTTCTCATCTATCTCTCACCTAGGCTGAATGACTATTGTCCTCATCTATAACCCTAAACTCACATTAATCACCTTCTACCTCTACTCTATAACCACAGCTGCCATTTTCCTTATTCTAACATCCACCAACACTCTAAAACTATCTACCCTGATAACTGCATGATCTAAAATCCCCACGTTAACCGCAACCCTTATACTCACCCTTCTATCCCTCGCAGGTCTTCCCCCACTAACTGGATTCCTACCAAAGTGACTAATTATCCAAGAACTAACCAAGCAAGGCCTAACAGCAGCAGCTACTATTATTGCCCTGCTCTCATTACTAGGACTTTTCTTTTACCTCCGACTTGCTTATTGTGCAACAATTACCCTCCCTCCAAACCCCACAAACCATATAAAACAATGACAGACCAATAAGTCCATCAACACATTAACTTCCACCCTCATCATACTATCAATCATGCTCCTACCTATATCCCCCATAATCCTCACAATTACATAG
KU18889_CuscoPE ATGAACCCCCAAGCTGTGCTCATTTTCTTTATAAGCCTCTTCTTAGGAACGACTATCACAATCTCAAGTAACCATTGAATAATAGCATGAACTGGGCTTGAAATCAACACCTTAGCTATTCTCCCCCTAATCTCAAAGTCTCACCACCCACGAGCTATTGAAGCCTCTACTAAGTACTTCCTAGTCCAAGCAACTGCCTCAACATTACTTCTCTTCTCCAGTATATCCAATGCATGATTTACTGGCCAATGAGACATCACTCAACTAACTCACCCCATATCATGCATGCTCCTAACAGCTGCAATTTCAATAAAACTGGGGTTAGTCCCATTCCACTTCTGATTTCCTGAAGTTCTCCAAGGCTCTTCCCTCATAACGAGCTTATTATTAGCCACACTCATAAAATTTCCTCCAACTATCCTCCTCTTCTTAACATCTCCATCACTAAACCCCACCCTACTCTTTACGATAGCCATCTTTTCCGCAGCATTAGGCGGCTGAATAGGCCTCAACCAAACCCAAATTCGTAAAATCCTAGCCTTCTCATCTATCTCCCATCTAGGCTGAATAACTATTGTCCTCATCTACAACCCTAAGCTAACACTAATCACCTTCTACCTCTACTCTATAACTACAGCTGCCATTTTCCTTATCCTAACATCCACCAACACTCTAAAACTATCCACCCTAATAACTGCATGATCTAAAATCCCTTCATTAACCGCAACTCTTATGCTCACTCTTCTATCCCTCGCAGGTCTTCCCCCCTTAACTGGATTCCTACCAAAGTGACTAATTATCCAAGAGCTAACCAAGCAAGGACTAACAACAGCAGCAACTATTATTGCCTTACTCTCATTACTCGGACTTTTCTTTTACCTCCGGCTTGCTTACTGCGCAACAATTACCCTCCCTCCAAACCCCACAAACCACATAAAACAATGGCAGACTAATAAATCCATCAATACACTAACCTCCACTCTCATCATACTATCAATCATGCTTCTACCTCTATCCCCTATAATCCTCACAATTACATAG
KU9728_JujuyAR ATGAACCCCCAAGCTGTGCTCATTTTCTTTATAAGCCTCTTCTTAGGAACGACTATCACAATCTCAAGTAACCATTGAATAATAGCATGAACTGGGCTTGAAATCAACACCTTAGCTATTCTCCCCCTAATCTCAAAGTCTCACCACCCACGAGCTATTGAAGCCTCTACTAAGTACTTCCTAGTCCAAGCAACTGCCTCAACATTACTTCTCTTCTCCAGTATATCCAATGCATGATTTACTGGCCAATGAGACATCACTCAACTAACTCACCCCATATCATGCATGCTCCTAACAGCTGCAATTTCAATAAAACTGGGGTTAGTCCCATTCCACTTCTGATTTCCTGAAGTTCTCCAAGGCTCTTCCCTCATAACGAGCTTATTATTAGCCACGCTCATAAAATTTCCTCCAACTATCCTCCTCTTCTTAACATCTCCATCACTAAACCCCACCCTACTCTTTACGATAGCCATCTTTTCCGCAGCATTAGGCGGCTGAATAGGCCTCAACCAAACCCAAATTCGTAAAATCCTAGCCTTCTCATCTATCTCCCATCTAGGCTGAATAACTATTGTCCTCATCTACAACCCTAAGCTAACACTAATCACCTTCTACCTCTACTCTATAACTACAGCTGCCATTTTCCTTATCCTAACATCCACCAACACTCTAAAACTATCCACCCTAATAACTGCATGATCTAAAATCCCTTCATTAACCGCAACTCTTATGCTCACTCTTCTATCCCTCGCAGGTCTTCCCCCCTTAACTGGATTCCTACCAAAGTGACTAATTATCCAAGAGCTAACCAAGCAAGGACTAACAACAGCAGCAACTATTATTGCCTTACTCTCATTACTCGGACTTTTCTTTTACCTCCGGCTTGCTTACTGCGCAACAATTACCCTCCCTCCAAACCCCACAAACCACATAAAACAATGGCAGACTAATAAATCCATCAATACACTAACCTCCACTCTCATCATACTATCAATCATGCTTCTACCTCTATCCCCTATAATCCTCACAATTACATAG
NGP51_PerijaCO ATGAACCCCCAAGCTGTGCTCATTTTCTTCATAAGCCTCTTCTTAGGGACAACTATCACAATCTCAAGTAACCATTGAATAATAGCATGAACTGGACTTGAAATCAATACCTTAGCTATTCTCCCCCTAATCTCAAAATCTCACCACCCACGAGCTATTGAAGCCTCTACTAAATACTTCCTAGTCCAAGCAACTGCCTCAACATTACTTCTCTTCTCCAGTATGTCCAACGCATGATTTACTGGCCAATGAGACATCACTCAGTTAACTCACCCCGTATCATGCATGCTGCTAACAACTGCAATTTCAATAAAACTGGGTTTAGTCCCATTCCACTTCTGATTTCCTGAAGTTCTACAAGGCTCTTCTCTCACAACAAGCTTATTATTGGCTACACTTATAAAATTCCCTCCAACCATCCTCCTCTTCTTGACATCCTCCTCACTAAACCCCACCTTACTCTTTACAATAGCCATCTCTTCCGCAGCATTAGGTGGCTGAATAGGCCTCAACCAGACTCAAATTCGTAAAATCCTAGCCTTCTCATCTATCTCTCACCTAGGCTGAATGACCATTGTCCTCATCTACAATCCTAAACTCACATTAATCACCTTCTACCTCTACTCTATAACCACAGCTGCCATTTTCCTTATCCTAACATCCACCAACACTCTAAAACTATCTACCCTGATAACTGCATGATCTAAAATCCCCACGTTAACCGCAACCCTTATACTCACCCTTCTATCCCTCGCAGGTCTTCCCCCACTAACTGGATTCCTACCAAAGTGACTAATTATCCAAGAACTAACCAAGCAAGGACTAACAGCAGCAGCTACTATTATTGCCCTGCTCTCATTACTAGGACTTTTCTTTTACCTCCGACTTGCTTATTGTGCAACAATTACCCTCCCTCCAAACCCCACAAACCATATAAAACAATGACAGACCAATAAGTCCATCAACACATTAACTTCCACCCTCATCATACTATCAATCATGCTCCTACCTATATCCCCCATAATCCTCACAATTACATAG
NGP54_PerijaCO ATGAACCCCCAAGCTGTGCTCATTTTCTTCATAAGCCTCTTCTTAGGGACAACTATCACAATCTCAAGTAACCATTGAATAATAGCATGAACTGGACTTGAAATCAATACCTTAGCTATTCTCCCCCTAATCTCAAAATCTCACCACCCACGAGCTATTGAAGCCTCTACTAAATACTTCCTAGTCCAAGCAACTGCCTCAACATTACTTCTCTTCTCCAGTATGTCCAACGCATGATTTACTGGCCAATGAGACATCACTCAGTTAACTCACCCCATATCATGCATGCTGCTAACAACTGCAATTTCAATAAAACTGGGTTTAGTCCCATTCCACTTCTGATTTCCTGAAGTTCTACAAGGCTCTTCTCTCACAACAAGCTTATTATTGGCTACACTTATAAAATTCCCTCCAACCATCCTCCTCTTCTTGACATCCTCCTCACTAAACCCCACCTTACTCTTTACAATAGCCATCTCTTCCGCAGCATTAGGTGGCTGAATAGGCCTCAACCAGACTCAAATTCGTAAAATCCTAGCCTTCTCATCTATCTCTCACCTAGGCTGAATGACTATTGTCCTCATCTACAATCCTAAACTCACATTAATCACCTTCTACCTCTACTCTATAACCACAGCTGCCATTTTCCTTATCCTAACATCCACCAACACTCTAAAACTATCTACCCTGATAACTGCATGATCTAAAATCCCCACGTTAACCGCAACCCTTATACTCACCCTTCTATCCCTCGCAGGTCTTCCCCCACTAACTGGATTCCTACCAAAGTGACTAATTATCCAAGAACTAACCAAGCAAGGACTAACAGCAGCAGCTACTATTATTGCCCTGCTCTCATTACTAGGACTTTTCTTTTACCTCCGACTTGCTTATTGTGCAACAATTACCCTCCCTCCAAACCCCACAAACCATATAAAACAATGACAGACCAATAAGTCCATCAACACATTAACTTCCACCCTCATCATACTATCAATCATGCTCCTACCTATATCCCCCATAATCCTCACAATTACATAG
OHM86_PerijaCO ATGAACCCCCAAGCTGTGCTCATTTTCTTCATAAGCCTCTTCTTAGGGACAACTATCACAATCTCAAGTAACCATTGAATAATAGCATGAACTGGACTTGAAATCAATACCTTAGCTATTCTCCCCCTAATCTCAAAATCTCACCACCCACGAGCTATTGAAGCCTCTACTAAATACTTCCTAGTCCAAGCAACTGCCTCAACATTACTTCTCTTCTCCAGTATGTCCAACGCATGATTTACTGGCCAATGAGACATCACTCAGTTAACTCACCCCGTATCATGCATGCTGCTAACAACTGCAATTTCAATAAAACTGGGTTTAGTCCCATTCCACTTCTGATTTCCTGAAGTTCTACAAGGCTCTTCTCTCACAACAAGCTTATTATTGGCTACACTTATAAAATTCCCTCCAACCATCCTCCTCTTCTTGACATCCTCCTCACTAAACCCCACCTTACTCTTTACAATAGCCATCTCTTCCGCAGCATTAGGTGGCTGAATAGGCCTCAACCAGACTCAAATTCGTAAAATCCTAGCCTTCTCATCTATCTCTCACCTAGGCTGAATGACTATTGTCCTCATCTACAATCCTAAACTCACATTAATTACCTTCTACCTCTACTCTATAACCACAGCTGCCATTTTCCTTATCCTAACATCCACCAACACTCTAAAACTATCTACCCTGATAACTGCATGATCTAAAATCCCCACGTTAACCGCAACCCTTATACTCACCCTTCTATCCCTCGCAGGTCTTCCCCCACTAACTGGATTCCTACCAAAGTGACTAATTATCCAAGAACTAACCAAGCAAGGACTAACAGCAGCAGCTACTATTATTGCCCTGCTCTCATTACTAGGACTTTTCTTTTACCTCCGACTTGCTTATTGTGCAACAATTACCCTCCCTCCAAACCCCACAAACCATATAAAACAATGACAGACCAATAAGTCCATCAACACATTAACTTCCACCCTCATCATACTATCAATCATGCTCCTACCTATATCCCCTATAATCCTCACAATTACATAG
SS1297_Orocue_STachCO ATGAACCCCCAAGCTGTGCTCATTTTCTTCATAAGCCTCTCCTTAGGGACAACTATCACAATCTCAAGTAACCATTGAATAATAGCATGAACTGGACTTGAAATCAATACCTTAGCTATTCTCCCCCTAATCTCAAAATCTCACCACCCACGAGCTATTGAAGCCTCTACTAAATACTTCCTAGTTCAAGCAACTGCCTCAACATTACTTCTCTTCTCCAGTATGTCCAATGCATGATTTACTGGCCAATGAGACATCACTCAATTAACTCACCCCGTATCATGCATGCTGCTAACAACTGCAATTTCAATAAAACTGGGTTTAGTCCCATTCCACTTTTGATTTCCTGAAGTTCTACAAGGCTCTTCTCTCACAACAAGCTTACTATTGGCTACACTTATAAAATTCCCTCCAACTATCCTCCTCTTCTTGACATCCTCCTCACTAAACCCCACCTTACTCTTTACAATAGCCATCTCTTCCGCAGCATTAGGTGGCTGAATAGGCCTCAACCAGACTCAAATTCGTAAAATCCTAGCCTTCTCATCTATCTCTCACCTAGGCTGAATGACTATTGTCCTCATCTATAACCCTAAACTCACATTAATCACCTTCTACCTCTACTCTATAACCACAGCTGCCATTTTCCTTATTCTAACATCCACCAATACTCTAAAACTATCTACCCTGATAACTGCATGATCTAAAATCCCCACATTAACCGCAACCCTTATACTCACCCTTCTATCCCTCGCAGGTCTTCCCCCACTAACTGGATTCCTACCAAAGTGACTAATTATCCAAGAACTAACCAAGCAAGGCCTAACAGCAGCAGCTACTATTATTGCCCTGCTCTCATTACTAGGACTTTTCTTTTACCTCCGACTTGCTTATTGTGCAACAATTACCCTCCCTCCAAACCCCACAAACCATATAAAACAATGACAGACCAATAAGTCCATCAACACATTAACTTCCACCCTCATCATACTATCAATCATGCTCCTACCTATATCCCCCATAATCCTCACAATTACATAG
UW77404_CochabambaBO ATGAACCCCCAAGCTGTGCTCATTTTCTTTATAAGCCTCTTCTTAGGAACGACTATCACAATCTCAAGTAACCATTGAATAATAGCATGAACTGGGCTTGAAATCAACACCTTAGCTATTCTCCCCCTAATCTCAAAGTCTCACCACCCACGAGCTATTGAAGCCTCTACTAAGTACTTCCTAGTCCAAGCAACTGCCTCAACATTACTTCTCTTCTCCAGTATATCCAATGCATGATTTACTGGCCAATGAGACATCACTCAACTAACTCACCCCATATCATGCATGCTCCTAACAGCTGCAATTTCAATAAAACTGGGGTTAGTCCCATTCCACTTCTGATTTCCTGAAGTTCTCCAAGGCTCTTCCCTCATAACGAGCTTATTATTAGCCACACTCATAAAATTTCCTCCAACTATCCTCCTCTTCTTAACATCTCCATCACTAAACCCCACCCTACTCTTTACGATAGCCATCTTTTCCGCAGCATTAGGCGGCTGAATAGGCCTCAACCAAACCCAAATTCGTAAAATCCTAGCCTTCTCATCTATCTCCCATCTAGGCTGAATAACTATTGTCCTCATCTACAACCCTAAGCTAACACTAATCACCTTCTACCTCTACTCTATAACTACAGCTGCCATTTTCCTTATCCTAACATCCACCAACACTCTAAAACTATCCACCCTAATAACTGCATGATCTAAAATCCCTTCATTAACCGCAACTCTTATGCTCACTCTTCTATCCCTCGCAGGTCTTCCCCCCTTAACTGGATTCCTACCAAAGTGACTAATTATCCAAGAGCTAACCAAGCAAGGACTAACAACAGCAGCAACTATTATTGCCTTACTCTCATTACTCGGACTTTTCTTTTACCTCCGGCTTGCTTACTGCGCAACAATTACCCTCCCTCCAAACCCCACAAACCACATAAAACAATGGCAGACTAATAAATCCATCAATACACTAACCTCCACTCTCATCATACTATCAATCATGCTTCTACCTCTATCCCCTATAATCCTCACAATTACATAG
;
end;

[
MrBayes settings for the best-fit model (GTR+I) selected by AIC in MrModeltest 2.3
]
