# Supplementary material for: A latitudinal phylogeographic diversity gradient in birds
Source: PLoS Biol. 2017 Apr 13;15(4):e2001073. doi: 10.1371/journal.pbio.2001073 (PMC5390966; doi:10.1371/journal.pbio.2001073)
Supplement: S1 Data — (ZIP) [file pbio.2001073.s015.zip › S1_Data/Querula-purpurata.nex]

#NEXUS
Begin data;
	Dimensions ntax=52 nchar=1041;
	Format datatype=dna gap=-;
	Matrix
Pyroderus_scutatus				??????????????????????????????????????????GGCCTTCTACTAGCAATACATTACACTGCCGACACCTCTCTAGCATTTACATCCGTTAGTCACACATGCCGAAATGTACAATTTGGCTGACTTATTCGAAACCTCCATGCAAACGGAGCTTCCTTCTTCTTTATCTGCATCTACCTTCACATCGGACGGGGCCTTTATTATGGCTCCTACCTCTACAAAGAAACTTGGAACACAGGAGTCATTCTCCTCCTCACCCTAATAGCCACAGCTTTTGTCGGCTATGTCCTCCCATGGGGGCAGATATCGTTCTGAGGGGCTACAGTCATTACCAACCTATTCTCCGCCATCCCCTACATCGGCCAAACCCTCGTAGAATGAGCATGAGGT…
Perissocephalus_tricolor_DQ470506	??????????????????????????????????????????GGTCTTCTACTAGCAATACACTACACTGCCGATACCTCTCTAGCATTTACATCCGTCAGTCACACATGCCGAAACGTCCAATTTGGCTGACTAATCCGAAACCTCCATGCAAATGGAGCCTCCTTCTTCTTTATCTGCATTTACCTTCACATTGGACGAGGCCTTTATTATGGCTCCTATCTCTACAAAGAAACTTGAAACACAGGGGTTATTCTCCTCCTTACCCTAATAGCCACAGCTTTCGTTGGCTATGTCCTCCCATGAGGGCAAATATCGTTCTGAGGGGCTACAGTTATCACTAATCTATTCTCTGCCATCCCCTACATTGGCCAAACCCTCGTAGAATGGGCCTGAGGC…
Cephalopterus_ornatus_DQ470494 ??????????????????????????????????????????GGCCTTCTACTAGCAATACATTACACTGCCGACATCTCTCTAGCATTTACATCCGTCAGCCATACATGCCGAAATGTCCAATTCGGCTGACTAATCCGAAACCTCCATGCAAATGGGGCCTCCTTCTTCTTTATCTGCATCTACCTTCACATTGGACGAGGCCTTTATTATGGCTCCTATCTCTACAAAGAAACTTGAAACACAGGGGTTATTCTCCTCCTTACCCTAATAGCCACAGCTTTCGTCGGCTATGTCCTCCCATGAGGGCAAATATCATTTTGAGGAGCTACAGTTATCACTAACCTATTCTCTGCTATCCCCTACAT…
belem_35548ParaBRA ?????????????????CTGCTTAATAGCCCAAATCATCACCGGCCTCTTGCTAGCAATACATTACACCGCCGACACTTCCCTAGCATTCGCATCCATCACTCATACATGTCGAGATGTCCAATTTGGTTGATTAATCCGAAACCTCCATGCAAATGGGGCCTCCCTCTTCTTTATCTGCATCTACCTTCACATCGGACGAGGACTTTACTACGGCTCTTATCTTTATAAAGAAACTTGAAACACAGGAGTCATCCTCCTCCTAACCCTCATAGCCACCGCCTTCGTTGGATATGTTCTCCCATGGGGACAAATATCATTCTGAGGGGCCACAGTAATCACCAACCTATTTTCCGCTATCCCCTACATTGGTCAAACCCT…
central_28529ColonPAN ???????????????????????AATAACCCAAATCATCACCGGCCTCTTGCTAGCAATACATTACACCGCCGACACTTCCCTAGCATTCGCATCCATCACTCATACATGTCGAGACGTCCAATTTGGTTGATTAATCCGAAACCTCCATGCAAATGGGGCCTCCCTCTTCTTTATCTGCATCTACCTTCACATTGGACGAGGACTTTACTACGGCTCTTATCTTTATAAAGAAACTTGAAACACAGGAGTCATCCTCCTCCTAACCCTCATAGCCACCGCCTTCGTTGGATATGTTCTCCCATGGGGACAAATATCATTCTGAGGGGCCACAGTAATCACCAACCTATTTTCCGCTATCCCCTACATTGGTCAAAC…
central_28536ColonPAN ?????????????????????????????CCAAATCATCACCGGCCTCTTGCTAGCAATACATTACACCGCCGACACTTCCCTAGCATTCGCATCCATCACTCATACATGTCGAGACGTCCAATTTGGTTGATTAATCCGAAACCTCCATGCAAATGGGGCCTCCCTCTTCTTTATCTGCRTCTACCTTCRCATTGGACGAGGACTTTACTACGGCTCTTATCTTTATAAAGAAACTTGAAACACAGGAGTCATCCTCCTCCTAACCCTCATAGCCACCGCCTTCGTTGGATATGTTCTCCCATGGGGACAAATATCATTCTGAGGGGCCACAGTAATCACCAACCTATTTTCCGCTATCCCCTACATTGGTCAAAC…
central_28604ColonPAN ????????????????????????ATAACCCAAATCATCACCGGCCTCTTGCTAGCAATACATTACACCGCCGACACTTCCCTAGCATTCGCATCCATCACTCATACATGTCGAGACGTCCAATTTGGTTGATTAATCCGAAACCTCCATGCAAATGGGGCCTCCCTCTTCTTTATCTGCATCTACCTTCACATTGGACGAGGACTTTACTACGGCTCTTATCTTTATAAAGAAACTTGAAACACAGGAGTCATCCTCCTCCTAACCCTCATAGCCACCGCCTTCGTTGGATATGTTCTCCCATGGGGACAAATATCATTCTGAGGGGCCACAGTAATCACCAACCTATTTTCCGCTATCCCCTACATTGGTCAAAC…
central_USNM1955BocasDelToroPAN GGCTCACTCCTAGGAATCTGCTTAATAACCCAAATCATCACCGGCCTCTTGCTAGCAATACATTACACCGCCGACACTTCCCTAGCATTCGCATCCATCACTCATACATGTCGAGACGTCCAATTTGGTTGATTAATCCGAAACCTCCATGCAAATGGGGCCTCCCTCTTCTTTATCTGCATCTACCTTCACATTGGACGAGGACTTTACTACGGCTCTTATCTTTATAAAGAAACTTGAAACACAGGAGTCATCCTCCTCCTAACCCTCATAGCCACCGCCTTCGTTGGATATGTTCTCCCATGGGGACAAATATCATTCTGAGGGGCCACAGTAATCACCAACCTATTTTCCGCTATCCCCTACA…
central_USNM326BocasDelToroPAN GGCTCACTCCTAGGAATCTGCTTAATAACCCAAATCATCACCGGCCTCTTGCTAGCAATACATTACACCGCCGACACTTCCCTAGCATTCGCATCCATCACTCATACATGTCGAGACGTCCAATTTGGTTGATTAATCCGAAACCTCCATGCAAATGGGGCCTCCCTCTTCTTTATCTGCATCTACCTTCACATTGGACGAGGACTTTACTACGGCTCTTATCTTTATAAAGAAACTTGAAACACAGGAGTCATCCTCCTCCTAACCCTCATAGCCACCGCCTTCGTTGGATATGTTCTCCCATGGGGACAAATATCATTCTGAGGGGCCACAGTAATCACCAACCTATTTTCCGCTATCCCCTACAT…
central_USNM351BocasDelToroPAN GGCTCACTCCTAGGAATCTGCTTAATAACCCAAATCATCACCGGCCTCTTGCTAGCAATACATTACACCGCCGACACTTCCCTAGCATTCGCATCCATCACTCATACATGTCGAGACGTCCAATTTGGTTGATTAATCCGAAACCTCCATGCAAATGGGGCCTCCCTCTTCTTTATCTGCATCTACCTTCACATTGGACGAGGACTTTACTACGGCTCTTATCTTTATAAAGAAACTTGAAACACAGGAGTCATCCTCCTCCTAACCCTCATAGCCACCGCCTTCGTTGGATATGTTCTCCCATGGGGACAAATATCATTCTGAGGGGCCACAGTAATCACCAACCTATTTTCCGCTATCCCCTACAT…
central_USNM492BocasDelToroPAN GGCTCACTCCTAGGAATCTGCTTAATAACCCAAATCATCACCGGCCTCTTGCTAGCAATACATTACACCGCCGACACTTCCCTAGCATTCGCATCCATCACTCATACATGTCGAGACGTCCAATTTGGTTGATTAATCCGAAACCTCCATGCAAATGGGGCCTCCCTCTTCTTTATCTGCATCTACCTTCACATTGGACGAGGACTTTACTACGGCTCTTATCTTTATAAAGAAACTTGAAACACAGGAGTCATCCTCCTCCTAACCCTCATAGCCACCGCCTTCGTTGGATATGTTCTCCCATGGGGACAAATATCATTCTGAGGGGCCACAGTAATCACCAACCTATTTTCCGCTATCCCCTACAT…
choco_2217DarienPAN ????????????????????????????????????????????????????????????????????????????????????????????????????????????????????????????????????????????????????????????????????????????????????????????????????????????????????CGGCTCTTATCTTTATAAAGAAACTTGAAACACAGGAGTCATCCTCCTCCTAACCCTCATAGCCACCGCTTTCGTTGGATATGTTCTCCCATGGGGACAAATATCATTCTGAGGGGCCACAGTAATTACCAACCTATTTTCCGCTATCCCCTACATTGGTCAAACCC…
choco_51410DarienPAN ???????????????????????AATAACCCAAATCATCACCGGCCTCTTGCTAGCAATACATTACACCGCCGACACTTCCCTAGCATTCGCATCCATCACTCATACATGTCGAGACGTCCAATTTGGTTGATTAATCCGAAACCTCCATGCAAATGGGGCCTCCCTCTTCTTTATCTGCATCTACCTTCACATTGGACGAGGACTTTACTACGGCTCTTATCTTTATAAAGAAACTTGAAACACAGGAGTCATCCTCCTCCTAACCCTCATAGCCACCGCCTTCGTTGGATATGTTCTCCCATGGGGACAAATATCATTCTGAGGGGCCACAGTAATCACCAACCTATTTTCCGCTATCCCCTACATTGGTCAAACC…
choco_ANSP4628EsmeraldasECU ??????????TAGGAATCTGCTTAATAACCCAAATCATCACCGGCCTCTTGCTAGCAATACATTACACCGCCGACACTTCCCTAGCATTCGCATCCATCACTCATACATGTCGAGACGTCCAATTTGGTTGATTAATCCGAAACCTCCATGCAAATGGGGCCTCCCTCTTCTTTATCTGCATCTACCTTCACATTGGACGAGGACTTTACTACGGCTCTTATCTTTATAAAGAAACTTGAAACACAGGAGTCATCCTCCTCCTAACCCTCATAGCCACCGCCTTCGTTGGATATGTTCTCCCATGGGGACAAATATCATTCTGAGGGGCCACAGTAATCACCAACCTATTTTCCGCTATCCCCTACATTGG…
guiana_CN476ParaBRA GGCTCACTCCTAGGAATCTGCTTAATAGCCCAAATCATCACCGGCCTCTTGCTAGCAATACATTACACCGCCGACACTTCCCTAGCATTCGCATCCATCACTCATACATGTCGAGACGTCCAATTTGGCTGATTAATCCGAAACCTCCATGCAAATGGGGCCTCCCTCTTCTTTATCTGCATCTACCTTCACATCGGACGAGGACTTTACTACGGCTCTTATCTTTATAAAGAAACTTGAAACACAGGAGTCATCCTCCTCCTAACCCTCATAGCCACCGCCTTCGTTGGATATGTTCTCCCATGGGGACAAATATCATTCTGAGGGGCCACAGTAATCACCAACCTATTTTCCGCTATCCCCTACATTGGTCAAACCC…
guiana_USNM13159LindenGUY GGCTCACTCCTAGGAATCTGCTTAATAGCCCAAATCATCACCGGCCTCTTGCTAGCAATACATTACACCGCCGACACTTCCCTAGCATTCGCATCCATCACTCATACATGTCGAGACGTCCAATTTGGCTGATTAATCCGAAACCTCCATGCAAATGGGGCCTCCCTCTTCTTTATCTGCATCTACCTTCACATCGGACGAGGACTTTACTACGGCTCTTATCTTTATAAAGAAACTTGAAACACAGGAGTCATCCTCCTCCTAACCCTCATAGCCACCGCCTTCGTTGGATATGTTCTCCCATGGGGACAAATATCATTCTGAGGGGCCACAGTAATCACCAACCTATTTTCCGCTATCCCCTACATTGGTC…
guiana_USNM13160LindenGUY GGCTCACTCCTAGGAATCTGCTTAATAGCCCAAATCATCACCGGCCTCTTGCTAGCAATACATTACACCGCCGACACTTCCCTAGCATTCGCATCCATCACTCATACATGTCGAGACGTCCAATTTGGCTGATTAATCCGAAACCTCCATGCAAATGGGGCCTCCCTCTTCTTTATCTGCATCTACCTTCACATCGGACGAGGACTTTACTACGGCTCTTATCTTTATAAAGAAACTTGAAACACAGGAGTCATCCTCCTCCTAACCCTCATAGCCACCGCCTTCGTTGGATATGTTCTCCCATGGGGACAAATATCATTCTGAGGGGCCACAGTAATCACCAACCTATTTTCCGCTATCCCCCACATTGGTC…
guiana_USNM13161LindenGUY GGCTCACTCCTAGGAATCTGCTTAATAGCCCAAATCATCACCGGCCTCTTGCTAGCAATACATTACACCGCCGACACTTCCCTAGCATTCGCATCCATCACTCATACATGTCGAGACGTCCAATTTGGCTGATTAATCCGAAACCTCCATGCAAATGGGGCCTCCCTCTTCTTTATCTGCATCTACCTTCACATCGGACGAGGACTTTACTACGGCTCTTATCTTTATAAAGAAACTTGAAACACAGGAGTCATCCTCCTCCTAACCCTCATAGCCACCGCCTTCGTTGGATATGTTCTCCCATGGGGACAAATATCATTCTGAGGGGCCACAGTAATCACCAACCTATTTTCCGCTATCCCCTACATTGGTC…
guiana_USNM13162LindenGUY GGCTCACTCCTAGGAATCTGCTTAATAGCCCAAATCATCACCGGCCTCTTGCTAGCAATACATTACACCGCCGACACTTCCCTAGCATTCGCATCCATCACTCATACATGTCGAGACGTCCAATTTGGTTGATTAATCCGAAACCTCCATGCAAATGGGGCCTCCCTCTTCTTTATCTGCATCTACCTTCACATCGGACGAGGACTTTACTACGGCTCTTATCTTTATAAAGAAACTTGAAACACAGGAGTCATCCTCCTCCTAACCCTCATAGCCACCGCCTTCGTTGGATATGTTCTCCCATGAGGACAAATATCATTCTGAGGGGCCACAGTAATCACCAACCTATTTTCCGCTATCCCCTACATTGGTC…
guiana_USNM13637LindenGUY GGCTCACTCCTAGGAATCTGCTTAATAGCCCAAATCATCACCGGCCTCTTGCTAGCAATACATTACACCGCCGACACTTCCCTAGCATTCGCATCCATCACTCATACATGTCGAGACGTCCAATTTGGCTGATTAATCCGAAACCTCCATGCAAATGGGGCCTCCCTCTTCTTTATCTGCATCTACCTTCACATCGGACGAGGACTTTACTACGGCTCTTATCTTTATAAAGAAACTTGAAACACAGGAGTCATCCTCCTCCTAACCCTCATAGCCACCGCCTTCGTTGGATATGTTCTCCCATGGGGACAAATATCATTCTGAGGGGCCACAGTAATCACCAACCTATTTTCCGCTATCCCCTACATTGGTC…
guiana_USNM4486BerbiceGUY GGCTCACTCCTAGGAATCTGCTTAATAGCCCAAATCATCACCGGCCTCTTGCTAGCAATACATTACACCGCCGACACTTCCCTAGCATTCGCATCCATCACTCATACATGTCGAGACGTCCAATTTGGCTGATTAATCCGAAACCTCCATGCAAATGGGGCCTCCCTCTTCTTTATCTGCATCTACCTTCACATCGGACGAGGACTTTACTACGGCTCTTATCTTTATAAAGAAACTTGAAACACAGGAGTCATCCTCCTCCTAACCCTCATAGCCACCGCCTTCGTTGGATATGTTCTCCCATGGGGACAAATATCATTCTGAGGGGCCACAGTAATCACCAACCTATTTTCCGCTATCCCCTACATTGGTC…
guiana_USNM4490BerbiceGUY GGCTCACTCCTAGGAATCTGCTTAATAGCCCAAATCATCACCGGCCTCTTGCTAGCAATACATTACACCGCCGACACTTCCCTAGCATTCGCATCCATCACTCATACATGTCGAGACGTCCAATTTGGCTGATTAATCCGAAACCTCCATGCAAATGGGGCCTCCCTCTTCTTTATCTGCATCTACCTTCACATCGGACGAGGACTTTACTACGGCTCTTATCTTTATAAAGAAACTTGAAACACAGGAGTCATCCTCCTCCTAACCCTCATAGCCACCGCCTTCGTTGGATATGTTCTCCCATGGGGACAAATATCATTCTGAGGGGCCACAGTAATCACCAACCTATTTTCCGCTATCCCCTACATTGGTC…
guiana_USNM4491BerbiceGUY GGCTCACTCCTAGGAATCTGCTTAATAGCCCAAATCATCACCGGCCTCTTGCTAGCAATACATTACACCGCCGACACTTCCCTAGCATTCGCATCCATCACTCATACATGTCGAGACGTCCAATTTGGCTGATTAATCCGAAACCTCCATGCAAATGGGGCCTCCCTCTTCTTTATCTGCATCTACCTTCACATCGGACGAGGACTTTACTACGGCTCTTATCTTTATAAAGAAACTTGAAACACAGGAGTCATCCTCCTCCTAACCCTCATAGCCACCGCCTTCGTTGGATATGTTCTCCCATGGGGACAAATATCATTCTGAGGGGCCACAGTAATCACCAACCTATTTTCCGCTATCCCCCACATTGGTC…
guiana_USNM9426NorthwestDistrictGUY GGCTCACTCCTAGGAATCTGCTTAATAGCCCAAATCATCACCGGCCTCTTGCTAGCAATACATTACACCGCCGACACTTCCCTAGCATTCGCATCCATCACTCATACATGTCGAGACGTCCAATTTGGTTGATTAATCCGAAACCTCCATGCAAATGGGGCCTCCCTCTTCTTTATCTGCATCTACCTTCACATCGGACGAGGACTTTACTACGGCTCTTATCTTTATAAAGAAACTTGAAACACAGGAGTCATCCTCCTCCTAACCCTCATAGCCACCGCCTTCGTTGGATATGTTCTCCCATGGGGACAAATATCATTCTGAGGGGCCACAGTAATCACCAACCTATTTTCCGCTATCCCC…
guiana_USNM9436BarimaGUY GGCTCACTCCTAGGAATCTGCTTAATAGCCCAAATCATCACCGGCCTCTTGCTAGCAATACATTACACCGCCGACACTTCCCTAGCATTCGCATCCATCACTCATACATGTCGAGACGTCCAATTTGGCTGATTAATCCGAAACCTCCATGCAAATGGGGCCTCCCTCTTCTTTATCTGCATCTACCTTCACATCGGACGAGGACTTTACTACGGCTCTTATCTTTATAAAGAAACTTGAAACACAGGAGTCATCCTCCTCCTAACCCTCATAGCCACCGCCTTCGTTGGATATGTTCTCCCATGGGGACAAATATCATTCTGAGGGGCCACAGTAATCACCAACCTATTTTCCGCTATCCCCTACATTGGTCA…
inambari_103546LoretoPER ??????????TAGGAATCTGCTTAATAGCCCAAATCATCACCGGCCTCTTGCTAGCAATACATTACACCGCCGACACTTCCCTAGCATTCGCATCCATCACTCATACATGTCGAGACGTCCAATTTGGTTGATTAATCCGAAACCTCCATGCAAATGGGGCCTCCCTCTTCTTTATCTGCATCTACCTTCACATCGGACGAGGACTTTACTACGGCTCTTATCTTTATAAAGAAACTTGAAACACAGGAGTCATCCTCCTCCTAACCCTCATAGCCACCGCCTTCGTTGGATATGTTCTCCCATGGGGACAAATATCATTCTGAGGGGCCACAGTAATCACCAACCTATTTTCCGCTATCCCCTACATTGGTCA…
inambari_27363LoretoPER ??????????TAGGAATCTGCTTAATAGCCCAAATCATCACCGGCCTCTTGCTAGCAATACATTACACCGCCGACACTTCCCTAGCATTCGCATCCATCACTCATACATGTCGAGACGTCCAATTTGGTTGATTAATCCGAAACCTCCATGCAAATGGGGCCTCCCTCTTCTTTATCTGCATCTACCTTCACATCGGACGAGGACTTTACTACGGCTCTTATCTTTATAAAGAAACTTGAAACACAGGAGTCATCCTCCTCCTAACCCTCATAGCCACCGCCTTCGTTGGATATGTTCTCCCATGAGGACAAATATCATTCTGAGGGGCCACAGTAATCACCAACCTATTTTCCGCTATCCCCTACATTGGTCAA…
inambari_27975LoretoPER ??????????TAGGAATCTGCTTAATAGCCCAAATCATCACCGGCCTCTTGCTAGCAATACATTACACCGCCGACACTTCCCTAGCATTCGCATCCATCACTCATACATGTCGAGACGTCCAATTTGGTTGATTAATCCGAAACCTCCATGCAAATGGGGCCTCCCTCTTCTTTATCTGCATCTACCTTCACATCGGACGAGGACTTTACTACGGCTCTTATCTTTATAAAGAAACTTGAAACACAGGAGTCATCCTCCTCCTAACCCTCATAGCCACCGCCTTCGTTGGATATGTTCTCCCATGAGGACAAATATCATTCTGAGGGGCCACAGTAATCACCAACCTATTTTCCGCTATCCCCTACATTGGTCAA…
inambari_40407LoretoPER ??????????TAGGAATCTGCTTAATAGCCCAAATCATCACCGGCCTCTTGCTAGCAATACATTACACCGCCGACACTTCCCTAGCATTCGCATCCATCACTCATACATGTCGAGACGTCCAATTTGGTTGATTAATCCGAAACCTCCATGCAAATGGGGCCTCCCTCTTCTTTATCTGCATCTACCTTCACATCGGACGAGGACTTTACTACGGCTCTTATCTTTATAAAGAAACTTGAAACACAGGAGTCATCCTCCTCCTAACCCTCATAGCCACCGCCTTCGTTGGATATGTTCTCCCATGGGGACAAATATCATTCTGAGGGGCCACAGTAATCACCAACCTATTTTCCGCTATCCCCTACATTGGTCAA…
huallaga_42317LoretoPER ??????????TAGGAATCTGCTTAATAGCCCAAATCATCACCGGCCTCTTGCTAGCAATACATTACACCGCCGACACTTCCCTAGCATTCGCATCCATCACTCATACATGTCGAGACGTCCAATTTGGTTGATTAATCCGAAACCTCCATGCAAATGGGGCCTCCCTCTTCTTTATCTGCATCTACCTTCACATCGGACGAGGACTTTACTACGGCTCTTATCTTTATAAAGAAACTTGAAACACAGGAGTCATCCTCCTCCTAACCCTCATAGCCACCGCCTTCGTTGGATATGTTCTCCCATGAGGACAAATATCATTCTGAGGGGCCACAGTAATCACCAACCTATTTTCCGCTATCCCCTACATTGGTCAA…
huallaga_42318LoretoPER ??????????TAGGAATCTGCTTAATAGCCCAAATCATCACCGGCCTCTTGCTAGCAATACATTACACCGCCGACACTTCCCTAGCATTCGCATCCATCACTCATACATGTCGAGACGTCCAATTTGGTTGATTAATCCGAAACCTCCATGCAAATGGGGCCTCCCTCTTCTTTATCTGCATCTACCTTCACATCGGACGAGGACTTTACTACGGCTCTTATCTTTATAAAGAAACTTGAAACACAGGAGTCATCCTCCTCCTAACCCTCATAGCCACCGCCTTCGTTGGATATGTTCTCCCATGAGGACAAATATCATTCTGAGGGGCCACAGTAATCACCAACCTATTTTCCGCTATCCCCTACATTGGTCAA…
huallaga_42391LoretoPER GGCTCACTCCTAGGAATCTGCTTAATAGCCCAAATCATCACCGGCCTCTTGCTAGCAATACATTACACCGCCGACACTTCCCTAGCATTCGCATCCATCACTCATACATGTCGAGACGTCCAATTTGGTTGATTAATCCGAAACCTCCATGCAAATGGGGCCTCCCTCTTCTTTATCTGCATCTACCTTCACATCGGACGAGGACTTTACTACGGCTCTTATCTTTATAAAGAAACTTGAAACACAGGAGTCATCCTCCTCCTAACCCTCATAGCCACCGCCTTCGTTGGATATGTTCTCCCATGAGGACAAATATCATTCTGAGGGGCCACAGTAATCACCAACCTATTTTCCGCTATCCCCTACATTGGTCAA…
huallaga_42632LoretoPER ??????????TAGGAATCTGCTTAATAGCCCAAATCATCACCGGCCTCTTGCTAGCAATACATTACACCGCCGACACTTCCCTAGCATTCGCATCCATCACTCATACATGTCGAGACGTCCAATTTGGTTGATTAATCCGAAACCTCCATGCAAATGGGGCCTCCCTCTTCTTTATCTGCATCTACCTTCACATCGGACGAGGACTTTACTACGGCTCTTATCTTTATAAAGAAACTTGAAACACAGGAGTCATCCTCCTCCTAACCCTCATAGCCACCGCCTTCGTTGGATATGTTCTCCCATGAGGACAAATATCATTCTGAGGGGCCACAGTAATCACCAACCTATTTTCCGCTATCCCCTACATTGGTCAA…
huallaga_5511SanMartinPER ??????????TAGGAATCTGCTTAATAGCCCAAATCATCACCGGCCTCTTGCTAGCAATACATTACACCGCCGACACTTCCCTAGCATTCGCATCCATCACTCATACATGTCGAGACGTCCAATTTGGTTGATTAATCCGAAACCTCCATGCAAATGGGGCCTCCCTCTTCTTTATCTGCATCTACCTTCACATCGGACGAGGACTTTACTACGGCTCTTATCTTTATAAAGAAACTTGAAACACAGGAGTCATCCTCCTCCTAACCCTCATAGCCACCGCCTTCGTTGGATATGTTCTCCCATGAGGACAAATATCATTCTGAGGGGCCACAGTAATCACCAACCTATTTTCCGCTATCCCCTACATTGGTC…
inambari_9495PandoBOL ??????????TAGGAATCTGCTTAATAGCCCAAATCATCACCGGCCTCTTGCTAGCAATACATTACACCGCCGACACTTCCCTAGCATTCGCATCCATCACTCATACATGTCGAGACGTCCAATTTGGTTGATTAATCCGAAACCTCCATGCAAATGGGGCCTCCCTCTTCTTTATCTGCATCTACCTTCACATCGGACGAGGACTTTACTACGGCTCTTATCTTTATAAAGAAACTTGAAACACGGGAGTCATCCTCCTCCTAACCCTCATAGCCACCGCCTTCGTTGGATATGTTCTCCCATGAGGACAAATATCATTCTGAGGGGCCACAGTAATCACCAACCTATTTTCCGCTATCCCCTACATTGGTCAAAC…
inambari_9648PandoBOL ??????????TAGGAATCTGCTTAATAGCCCAAATCATCACCGGCCTCTTGCTAGCAATACATTACACCGCCGACACTTCCCTAGCATTCGCATCCATCACTCATACATGTCGAGACGTCCAATTTGGTTGATTAATCCGAAACCTCCATGCAAATGGGGCCTCCCTCTTCTTTATCTGCATCTACCTTCACATCGGACGAGGACTTTACTACGGCTCTTATCTTTATAAAGAAACTTGAAACACAGGAGTCATCCTCCTCCTAACCCTCATAGCCACCGCCTTCGTTGGATATGTTCTCCCATGAGGACAAATATCATTCTGAGGGGCCACAGTAATCACCAACCTATTTTCCGCTATCCCCTACATTGGTCAAAC…
inambari_KU1419MadreDeDiosPER ?????????????????????????????CCAAATCATCACCGGCCTCTTGCTAGCAATACATTACACCGCCGACACTTCCCTAGCATTCGCATCCATCACTCATACATGTCGAGACGTCCAATTTGGTTGATTAATCCGAAACCTCCATGCAAATGGGGCCTCCCTCTTCTTTATCTGCATCTACCTTCACATCGGACGAGGACTTTACTACGGCTCTTATCTTTATAAAGAAACTTGAAACACAGGAGTCATCCTCCTCCTAACCCTCATAGCCACCGCCTTCGTTGGATATGTTCTCCCATGAGGACAAATATCATTCTGAGGGGCCACAGTAATCACCAACCTATTTTCCGCTATCCCCTACATT…
inambari_UFAC1728AcreBRA GGCTCACTCCTAGGAATCTGCTTAATAGCCCAAATCATCACCGGCCTCTTGCTAGCAATACATTACACCGCCGACACTTCCCTAGCATTCGCATCCATCACTCATACATGTCGAGACGTCCAATTTGGTTGATTAATCCGAAACCTCCATGCAAATGGGGCCTCCCTCTTCTTTATCTGCATCTACCTTCACATCGGACGAGGACTTTACTACGGCTCTTATCTTTATAAAGAAACTTGAAACACAGGAGTCATCCTCCTCCTAACCCTCATAGCCACCGCCTTCGTTGGATATGTTCTCCCATGGGGACAAATATCATTCTGAGGGGCCACAGTAATCACCAACCTATTTTCCGCTATCCCCTACATTGGTCA…
inambari_UFAC1813AcreBRA GGCTCACTCCTAGGAATCTGCTTAATAGCCCAAATCATCACCGGCCTCTTGCTAGCAATACATTACACCGCCGACACTTCCCTAGCATTCGCATCCATCACTCATACATGTCGAGACGTCCAATTTGGTTGATTAATCCGAAACCTCCATGCAAATGGGGCCTCCCTCTTCTTTATCTGCATCTACCTTCACATCGGACGAGGACTTTACTACGGCTCTTATCTTTATAAAGAAACTTGAAACACAGGAGTCATCCTCCTCCTAACCCTCATAGCCACCGCCTTCGTTGGATATGTTCTCCCATGGGGACAAATATCATTCTGAGGGGCCACAGTAATCACCAACCTATTTTCCGCTATCCCCTACATTGGTCA…
inambari_UFAC188AcreBRA GGCTCACTCCTAGGAATCTGCTTAATAGCCCAAATCATCACCGGCCTCTTGCTAGCAATACATTACACCGCCGACACTTCCCTAGCATTCGCATCCATCACTCATACATGTCGAGACGTCCAATTTGGTTGATTAATCCGAAACCTCCATGCAAATGGGGCCTCCCTCTTCTTTATCTGCATCTACCTTCACATCGGACGAGGACTTTACTACGGCTCTTATCTTTATAAAGAAACTTGAAACACAGGAGTCATCCTCCTCCTAACCCTCATAGCCACCGCCTTCGTTGGATATGTTCTCCCATGAGGACAAATATCATTCTGAGGGGCCACAGTAATCACCAACCTATTTTCCGCTATCCCCTACATTGGTCAA…
inambari_UFAC189AcreBRA GGCTCACTCCTAGGAATCTGCTTAATAGCCCAAATCATCACCGGCCTCTTGCTAGCAATACATTACACCGCCGACACTTCCCTAGCATTCGCATCCATCACTCATACATGTCGAGACGTCCAATTTGGTTGATTAATCCGAAACCTCCATGCAAATGGGGCCTCCCTCTTCTTTATCTGCATCTACCTTCACATCGGACGAGGACTTTACTACGGCTCTTATCTTTATAAAGAAACTTGAAACACAGGAGTCATCCTCCTCCTAACCCTCATAGCCACCGCCTTCGTTGGATATGTTCTCCCATGGGGACAAATATCATTCTGAGGGGCCACAGTAATCACCAACCTATTTTCCGCTATCCCCTACATTGGTCAA…
napo_2542LoretoPER ??????????TAGGAATCTGCTTAATAGCCCAAATCATCACCGGCCTCTTGCTAGCAATACATTACACCGCCGACACTTCCCTAGCATTCGTATCCATCACTCATACATGTCGAGACGTCCAATTTGGTTGATTAATCCGAAACCTCCATGCAAATGGGGCCTCCCTCTTCTTTATCTGCATCTACCTTCACATCGGACGAGGACTTTACTACGGCTCTTATCTTTATAAAGAAACTTGAAACACAGGAGTCATCCTCCTCCTAACCCTCATAGCCACCGCCTTCGTTGGATATGTTCTCCCATGGGGACAAATATCATTCTGAGGGGCCACAGTAATCACCAACCTATTTTCCGCTATCCCCTACATTGGTCAAACCCT…
napo_2785LoretoPER ??????????TAGGAATCTGCTTAATAGCCCAAATCATCACCGGCCTCTTGCTAGCAATACATTACACCGCCGACACTTCCCTAGCATTCGCATCCATCACTCATACATGTCGAGACGTCCAATTTGGTTGATTAATCCGAAACCTCCATGCAAATGGGGCCTCCCTCTTCTTTATCTGCATCTACCTTCACATCGGACGAGGACTTTACTACGGCTCTTATCTTTATAAAGAAACTTGAAACACAGGAGTCATCCTCCTCCTAACCCTCATAGCCACCGCCTTCGTTGGATATGTTCTCCCATGAGGACAAATATCATTCTGAGGGGCCACAGTAATCACCAACCTATTTTCCGCTATCCCCTACATTGGTCAAACCCT…
napo_2823LoretoPER ?????????????GAATCTGCTTAATAGCCCAAATCATCACCGGCCTCTTGCTAACAATACATTACACCGCCGACACTTCCCTAGCATTCGCATCCATCACTCATACATGTCGAGACGTCCAATTTGGTTGATTAATTCGAAACCTCCATGCAAATGGGGCCTCCCTCTTCTTTATCTGCATCTACCTTCACATCGGACGAGGACTTTACTACGGCTCTTATCTTTATAAAGAAACTTGAAACACAGGAGTCATCCTCCTCCTAACCCTCATAGCCACCGCCTTCGTTGGATATGTTCTCCCATGGGGACAAATATCATTCTGAGGGGCCACAGTAATCACCAACCTATTTTCCGCTATCCCCTACATTGGTCAAACCCT…
napo_2824LoretoPER ??????????TAGGAATCTGCTTAATAGCCCAAATCATCACCGGCCTCTTGCTAACAATACATTACACCGCCGACACTTCCCTAGCATTCGCATCCATCACTCATACATGTCGAGACGTCCAATTTGGTTGATTAATTCGAAACCTCCATGCAAATGGGGCCTCCCTCTTCTTTATCTGCATCTACCTTCACATCGGACGAGGACTTTACTACGGCTCTTATCTTTATAAAGAAACTTGAAACACAGGAGTCATCCTCCTCCTAACCCTCATAGCCACCGCCTTCGTTGGATATGTTCTCCCATGGGGACAAATATCATTCTGAGGGGCCACAGTAATCACCAACCTATTTTCCGCTATCCCCTACATTGGTCAAACCCT…
napo_4375LoretoPER ??????????TAGGAATCTGCTTAATAGCCCAAATCATCACCGGCCTCTTGCTAGCAATACATTACACCGCCGACACTTCCCTAGCATTCGCATCCATCACTCATACATGTCGAGACGTCCAATTTGGTTGATTAATCCGAAACCTCCATGCAAATGGGGCCTCCCTCTTCTTTATCTGCATCTACCTTCACATCGGACGAGGACTTTACTACGGCTCTTATCTTTATAAAGAAACTTGAAACACAGGAGTCATCCTCCTCCTAACCCTCATAGCCACCGCCTTCGTTGGATATGTTCTCCCATGAGGACAAATATCATTCTGAGGGGCCACAGTAATCACCAACCTATTTTCCGCTATCCCCTACATTGGTCAAACCCT…
napo_JAP250AmazonasBRA GGCTCACTCCTAGGAATCTGCTTAATAGCCCAAATCATCACCGGCCTCTTGCTAGCAATACATTACACCGCCGACACTTCCCTAGCATTCGCATCCATCACTCATACATGTCGAGACGTCCAATTTGGTTGATTAATCCGAAACCTCCATGCAAATGGGGCCTCCCTCTTCTTTATCTGCATCTACCTTCACATCGGACGAGGACTTTACTACGGCTCTTATCTTTATAAAGAAACTTGAAACACAGGAGTCATCCTCCTCCTAACCCTCATAGCCACCGCCTTCGTTGGATATGTTCTCCCATGAGGACAAATATCATTCTGAGGGGCCACAGTAATCACCAACCTATTTTCCGCTATCCCCTACATTGGTCAAA…
napo_JAP337AmazonasBRA ??CTCACTCCTAGGAATCTGCTTAATAGCCCAAATCATCACCGGCCTCTTGCTAGCAATACATTACACCGCCGACACTTCCCTAGCATTCGCATCCATCACTCATACATGTCGAGACGTCCAATTTGGTNGATTAATCCGAAACCTCCATGCAAATGGGGCCTCCCTCTTCTTTATCTGCATCTACCTTCACATCGGACGAGGACTTTACTACGGCTCTYATCTTTATAAAGAAACTTGAAACACAGGAGTCATCCTCCTCCTAACCCTCATAGCCACCGCCTTCGTTGGATATGTTCTCCCATGAGGACAAATATCATTCTGAGGGGCCACAGTAATCACCAACCTATTTTCCGCTATCCCCTACATTGGTCAAA…
napo_JAP338AmazonasBRA GGCTCACTCCTAGGAATCTGCTTAATAGCCCAAATCATCACCGGCCTCTTGCTAGCAATACATTACACCGCCGACACTTCCCTAGCATTCGCATCCATCACTCATACATGTCGAGACGTCCAATTTGGTTGATTAATCCGAAACCTCCATGCAAATGGGGCCTCCCTCTTCTTTATCTGCATCTACCTTCACATCGGACGAGGACTTTACTACGGCTCTTATCTTTATAAAGAAACTTGAAACACAGGAGTCATCCTCCTCCTAACCCTCATAGCCACCGCCTTCGTTGGATATGTTCTCCCATGAGGACAAATATCATTCTGAGGGGCCACAGTAATCACCAACCTATTTTCCGCTATCCCCTACATTGGTCAAA…
napo_JAP429AmazonasBRA GGCTCACTCCTAGGAATCTGCTTAATAGCCCAAATCATCACCGGCCTCTTGCTAGCAATACATTACACCGCCGACACTTCCCTAGCATTCGCATCCATCACTCATACATGTCGAGACGTCCAATTTGGTTGATTAATCCGAAACCTCCATGCAAATGGGGCCTCCCTCTTCTTTATCTGCATCTACCTTCACATCGGACGAGGACTTTACTACGGCTCTTATCTTTATAAAGAAACTTGAAACACAGGAGTCATCCTCCTCCTAACCCTCATAGCCACCGCCTTCGTTGGATATGTTCTCCCATGAGGACAAATATCATTCTGAGGGGCCACAGTAATCACCAACCTATTTTCCGCTATCCCCTACATTGGTCAAA…
napo_JAP512AmazonasBRA GGCTCACTCCTAGGAATCTGCTTAATAGCCCAAATCATCACCGGCCTCTTGCTAGCAATACATTACACCGCCGACACTTCCCTAGCATTCGCATCCATCACTCATACATGTCGAGACGTCCAATTTGGTTGATTAATCCGAAACCTCCATGCAAATGGGGCCTCCCTCTTCTTTATCTGCATCTACCTTCACATCGGACGAGGACTTTACTACGGCTCTTATCTTTATAAAGAAACTTGAAACACAGGAGTCATCCTCCTCCTAACCCTCATAGCCACCGCCTTCGTTGGATATGTTCTCCCATGGGGACAAATATCATTCTGAGGGGCCACAGTAATCACCAACCTATTTTCCGCTATCCCCTACATTGGTCAAA…
napo_JAP595AmazonasBRA GGCTCACTCCTAGGAATCTGCTTAATAGCCCAAATCATCACCGGCCTCTTGCTAGCAATACATTACACCGCCGACACTTCCCTAGCATTCGCATCCATCACTCATACATGTCGAGACGTCCAATTTGGTTGATTAATCCGAAACCTCCATGCAAATGGGGCCTCCCTCTTCTTTATCTGCATCTACCTTCACATCGGACGAGGACTTTACTACGGCTCTTATCTTTATAAAGAAACTTGAAACACAGGAGTCATCCTCCTCCTAACCCTCATAGCCACCGCCTTCGTTGGATATGTTCTCCCATGGGGACAAATATCATTCTGAGGGGCCACAGTAATCACCAACCTATTTTCCGCTATCCCCTACATTGGTCAAA…
	;
End;
