# Supplementary material for: A latitudinal phylogeographic diversity gradient in birds
Source: PLoS Biol. 2017 Apr 13;15(4):e2001073. doi: 10.1371/journal.pbio.2001073 (PMC5390966; doi:10.1371/journal.pbio.2001073)
Supplement: S1 Data — (ZIP) [file pbio.2001073.s015.zip › S1_Data/Quiscalus-mexicanus-major.nex~]

#NEXUS
BEGIN DATA;
	DIMENSIONS NTAX=260 NCHAR=1041;
	FORMAT DATATYPE = DNA GAP = - MISSING = ?;
	MATRIX
	F3 ATGAACCCCCAAGCAAGCCTGATTTTCACCACTAGCTTACTTCTAGGAACAACTATCACCATCTCAAGTAACCACTGAATTATAGCCTGAACTGGCCTTGAAATCAACACACTCGCTATCCTCCCACTGATCTCAAAATCCCACCACCCACGAGCCATTGAGGCTGCCACTAAATACTTCCTAACCCAGGCAGCTGCTTCCGCTCTAGTCTTATTCTCCAGCATAACCAATGCATGGCATACCGGACAATGAGACATCACCCAGCTTACTCATCCAACATCCTGCCTAATTCTTACCTCAGCCATCGCAATAAAACTAGGACTAGTACCATTCCACTTCTGATTCCCTGAAGTGCTCCAAGGCTCTCCCCTTACCACCGGCCTACTCCTCTCCACT…
	F4 ATGAACCCCCAAGCAAGCCTGATTTTCACCACTAGCTTACTTCTAGGAACAACTATCACCATCTCAAGTAACCACTGAATTATAGCCTGAACTGGCCTTGAAATCAACACACTCGCTATCCTCCCACTGATCTCAAAATCCCACCACCCACGAGCCATTGAGGCTGCCACTAAATACTTCCTAACCCAGGCAGCTGCTTCCGCTCTAGTCTTATTCTCCAGCATAACCAATGCATGGCATACCGGACAATGAGACATCACCCAGCTTACTCATCCAACATCCTGCCTAATTCTTACCTCAGCCATCGCAATAAAACTAGGACTAGTACCATTCCACTTCTGATTCCCTGAAGTGCTCCAAGGCTCTCCCCTTACCACCGGCCTACTCCTCTCCACT…
	F6 ATGAACCCCCAAGCAAGCCTGATTTTCACCACTAGCTTACTTCTAGGAACAACTATCACCATCTCAAGTAACCACTGAATTATAGCCTGAACTGGCCTTGAAATCAACACACTCGCTATCCTCCCACTGATCTCAAAATCCCACCACCCACGAGCCATTGAGGCTGCCACTAAATACTTCCTAACCCAGGCAGCTGCTTCCGCTCTAGTCTTATTCTCCAGCATAACCAATGCATGGCATACCGGACAATGAGACATCACCCAGCTTACTCATCCAACATCCTGCCTAATTCTTACCTCAGCCATCGCAATAAAACTAGGACTAGTACCATTCCACTTCTGATTCCCTGAAGTGCTCCAAGGCTCTCCCCTTACCACCGGCCTACTCCTCTCCACT…
	F7 ATGAACCCCCAAGCAAGCCTGATTTTCACCACTAGCTTACTTCTAGGAACAACTATCACCATCTCAAGTAACCACTGAATTATAGCCTGAACTGGCCTTGAAATCAACACACTCGCTATCCTCCCACTGATCTCAAAATCCCACCACCCACGAGCCATTGAGGCTGCCACTAAATACTTCCTAACCCAGGCAGCTGCTTCCGCTCTAGTCTTATTCTCCAGCATAACCAATGCATGGCATACCGGACAATGAGACATCACCCAGCTTACTCATCCAACATCCTGCCTAATTCTTACCTCAGCCATCGCAATAAAACTAGGACTAGTACCATTCCACTTCTGATTCCCTGAAGTGCTCCAAGGCTCTCCCCTTACCACCGGCCTACTCCTCTCCACT…
	F10 ATGAACCCCCAAGCAAGCCTGATTTTCACCACTAGCTTACTTCTAGGAACAACTATCACCATCTCAAGTAACCACTGAATTATAGCCTGAACTGGCCTTGAAATCAACACACTCGCTATCCTCCCACTGATCTCAAAATCCCACCACCCACGAGCCATTGAGGCTGCCACTAAATACTTCCTAACCCAGGCAGCTGCTTCCGCTCTAGTCTTATTCTCCAGCATAACCAATGCATGGCATACCGGACAATGAGACATCACCCAGCTTACTCATCCAACATCCTGCCTAATTCTTACCTCAGCCATCGCAATAAAACTAGGACTAGTACCATTCCACTTCTGATTCCCTGAAGTACTCCAAGGCTCTCCCCTTACCACCGGCCTACTCCTCTCCAC…
	F2 ATGAACCCCCAAGCAAGCCTGATTTTCACCACTAGCTTACTTCTAGGAACAACTATCACCATCTCAAGTAACCACTGAATTATAGCCTGAACTGGCCTTGAAATCAACACACTCGCTATCCTCCCACTGATCTCAAAATCCCACCACCCACGAGCCATTGAGGCTGCCACTAAATACTTCCTAACCCAGGCAGCTGCTTCCGCTCTAGTCTTATTCTCCAGCATAACCAATGCATGGCATACCGGACAATGAGACATCACCCAGCTTACTCATCCAACATCCTGCCTAATTCTTACCTCAGCCATCGCAATAAAACTAGGACTAGTACCATTCCACTTCTGATTCCCTGAAGTACTCCAAGGCTCTCCCCTTACCACCGGCCTACTCCTCTCCACT…
	F8 ATGAACCCCCAAGCAAGCCTGATTTTCACCACTAGCTTACTTCTAGGAACAACTATCACCATCTCAAGTAACCACTGAATTATAGCCTGAACTGGCCTTGAAATCAACACACTCGCTATCCTCCCACTGATCTCAAAATCCCACCACCCACGAGCCATTGAGGCTGCCACTAAATACTTCCTAACCCAGGCAGCTGCTTCCGCTCTAGTCTTATTCTCCAGCATAACCAATGCATGGCATACCGGACAATGAGACATCACCCAGCTTACTCATCCAACATCCTGCCTAATTCTTACCTCAGCCATCGCAATAAAACTAGGACTAGTACCATTCCACTTCTGATTCCCTGAAGTGCTCCAAGGCTCTCCCCTTACCACCGGCCTACTCCTCTCCACT…
	F9 ATGAACCCCCAAGCAAGCCTGATTTTCACCACTAGCTTACTTCTAGGAACAACTATCACCATCTCAAGTAACCACTGAATTATAGCCTGAACTGGCCTTGAAATCAACACACTCGCTATCCTCCCACTGATCTCAAAATCCCACCACCCACGAGCCATTGAGGCTGCCACTAAATACTTCCTAACCCAGGCAGCTGCTTCCGCTCTAGTCTTATTCTCCAGCATAACCAATGCATGGCATACCGGACAATGAGACATCACCCAGCTTACTCATCCAACATCCTGCCTAATTCTTACCTCAGCCATCGCAATAAAACTAGGACTAGTACCATTCCACTTCTGATTCCCTGAAGTGCTCCAAGGCTCTCCCCTTACCACCGGCCTACTCCTCTCCACT…
	F1 ATGAACCCCCAAGCAAGCCTGATTTTCACCACTAGCTTACTTCTAGGAACAACTATCACCATCTCAAGTAACCACTGAATTATAGCCTGAACTGGCCTTGAAATCAACACACTCGCTATCCTCCCACTGATCTCAAAATCCCACCACCCACGAGCCATTGAGGCTGCCACTAAATACTTCCTAACCCAGGCAGCTGCTTCCGCTCTAGTCTTATTCTCCAGCATGACCAATGCATGGCATACCGGACAATGAGACATCACCCAGCTTACTCATCCAACATCCTGCCTAATTCTTACCTCAGCCATCGCAATAAAACTAGGACTAGTACCATTCCACTTCTGATTCCCTGAAGTGCTCCAAGGCTCTCCCCTTACCACCGGCCTACTCCTCTCCACT…
	F5 ATGAACCCCCAAGCAAGCCTGATTTTCACCACTAGCTTACTTCTAGGAACAACTATCACCATCTCAAGTAACCACTGAATTATAGCCTGAACTGGCCTTGAAATCAACACACTCGCTATCCTCCCACTGATCTCAAAATCCCACCACCCACGAGCCATTGAAGCTGCCACTAAATACTTCCTAACCCAGGCAGCTGCTTCCGCTCTAGTCTTATTCTCCAGCATAACCAATGCATGGCATACCGGACAATGAGACATCACCCAACTTACTCATCCAACATCCTGCCTAATTCTTACCTCAGCCATCGCAATAAAACTAGGACTAGTACCGTTCCACTTCTGATTCCCTGAAGTGCTCCAAGGCTCTCCCCTTACCACCGGCCTACTCCTCTCCACT…
	F13 ATGAACCCCCAAGCAAGCCTGATTTTCACCACTAGCTTACTTCTAGGAACAACTATCACCATCTCAAGTAACCACTGAATTATAGCCTGAACTGGCCTTGAAATCAACACACTCGCTATCCTCCCACTGATCTCAAAATCCCACCACCCACGAGCCATTGAAGCTGCCACTAAATACTTCCTAACCCAGGCAGCTGCTTCCGCTCTAGTCTTATTCTCCAGCATAACCAATGCATGGCATACCGGACAATGAGACATCACCCAACTTACTCATCCAACATCCTGCCTAATTCTTACCTCAGCCATCGCAATAAAACTAGGACTAGTACCGTTCCACTTCTGATTCCCTGAAGTGCTCCAAGGCTCTCCCCTTACCACCGGCCTACTCCTCTCCAC…
	F18 ATGAACCCCCAAGCAAGCCTGATTTTCACCACTAGCTTACTTCTAGGAACAACTATCACCATCTCAAGTAACCACTGAATTATAGCCTGAACTGGCCTTGAAATCAACACACTCGCTATCCTCCCACTGATCTCAAAATCCCACCACCCACGAGCCATTGAAGCTGCCACTAAATACTTCCTAACCCAGGCAGCTGCTTCCGCTCTAGTCTTATTCTCCAGCATAACCAATGCATGGCATACCGGACAATGAGACATCACCCAACTTACTCATCCAACATCCTGCCTAATTCTTACCTCAGCCATCGCAATAAAACTAGGACTAGTACCGTTCCACTTCTGATTCCCTGAAGTGCTCCAAGGCTCTCCCCTTACCACCGGCCTACTCCTCTCCAC…
	F15 ATGAACCCCCAAGCAAGCCTGATTTTCACCACTAGCTTACTTCTAGGAACAACTATCACCATCTCAAGTAACCACTGAATTATAGCCTGAACTGGCCTTGAAATCAACACACTCGCTATCCTCCCACTGATCTCAAAATCCCACCACCCACGAGCCATTGAAGCTGCCACTAAATACTTCCTAACCCAGGCAGCTGCTTCCGCTCTAGTCTTATTCTCCAGCATAACCAATGCATGGCATACCGGACAATGAGACATCACCCAACTTACTCATCCAACATCCTGCCTAATTCTTACCTCAGCCATCGCAATAAAACTAGGACTAGTACCGTTCCACTTCTGATTCCCTGAAGTGCTCCAAGGCTCTCCCCTTACCACCGGCCTACTCCTCTCCAC…
	F2 ATGAACCCCCAAGCAAGCCTGATTTTCACCACTAGCTTACTTCTAGGAACAACTATCACCATCTCAAGTAACCACTGAATTATAGCCTGAACTGGCCTTGAAATCAACACACTCGCTATCCTCCCACTGATCTCAAAATCCCACCACCCACGAGCCATTGAGGCTGCCACTAAATACTTCCTAACCCAGGCAGCTGCTTCCGCTCTAGTCTTATTCTCCAGCATAACCAATGCATGGCATACAGGACAATGAGACATCACCCAGCTTACTCATCCAACATCCTGCCTAATTCTTACCTCAGCCATCGCAATAAAATTAGGACTAGTACCGTTCCACTTCTGATTCCCTGAAGTGCTCCAAGGCTCTCCCCTTACCACCGGCCTACTCCTCTCCACT…
	F3 ATGAACCCCCAAGCAAGCCTGATTTTCACCACTAGCTTACTTCTAGGAACAACTATCACCATCTCAAGTAACCACTGAATTATAGCCTGAACTGGCCTTGAAATCAACACACTCGCTATCCTCCCACTGATCTCAAAATCCCACCACCCACGAGCCATTGAAGCTGCCACTAAATACTTCCTAACCCAGGCAGCTGCTTCCGCTCTAGTCTTATTCTCCAGCATAACCAATGCATGGCATACCGGACAATGAGACATCACCCAACTTACTCATCCAACATCCTGCCTAATTCTTACCTCAGCCATCGCAATAAAACTAGGACTAGTACCGTTCCACTTCTGATTCCCTGAAGTGCTCCAAGGCTCTCCCCTTACCACCGGCCTACTCCTCTCCACT…
	F12 ATGAACCCCCAAGCAAGCCTGATTTTCACCACTAGCTTACTTCTAGGAACAACTATCACCATCTCAAGTAACCACTGAATTATAGCCTGAACTGGCCTTGAAATCAACACACTCGCTATCCTCCCACTGATCTCAAAATCCCACCACCCACGAGCCATTGAAGCTGCCACTAAATACTTCCTAACCCAGGCAGCTGCTTCCGCTCTAGTCTTATTCTCCAGCATAACCAATGCATGGCATACCGGACAATGAGACATCACCCAACTTACTCATCCAACATCCTGCCTAATTCTTACCTCAGCCATCGCAATAAAACTAGGACTAGTACCGTTCCACTTCTGATTCCCTGAAGTGCTCCAAGGCTCTCCCCTTACCACCGGCCTACTCCTCTCCAC…
	F14 ATGAACCCCCAAGCAAGCCTGATTTTCACCACTAGCTTACTTCTAGGAACAACTATCACCATCTCAAGTAACCACTGAATTATAGCCTGAACTGGCCTTGAAATCAACACACTCGCTATCCTCCCACTGATCTCAAAATCCCACCACCCACGAGCCATTGAAGCTGCCACTAAATACTTCCTAACCCAGGCAGCTGCTTCCGCTCTAGTCTTATTCTCCAGCATAACCAATGCATGGCATACCGGACAATGAGACATCACCCAACTTACTCATCCAACATCCTGCCTAATTCTTACCTCAGCCATCGCAATAAAACTAGGACTAGTACCGTTCCACTTCTGATTCCCTGAAGTGCTCCAAGGCTCTCCCCTTACCACCGGCCTACTCCTCTCCAC…
	F16 ATGAACCCCCAAGCAAGCCTGATTTTCACCACTAGCTTACTTCTAGGAACAACTATCACCATCTCAAGTAACCACTGAATTATAGCCTGAACTGGCCTTGAAATCAACACACTCGCTATCCTCCCACTGATCTCAAAATCCCACCACCCACGAGCCATTGAAGCTGCCACTAAATACTTCCTAACCCAGGCAGCTGCTTCCGCTCTAGTCTTATTCTCCAGCATAACCAATGCATGGCATACCGGACAATGAGACATCACCCAACTTACTCATCCAACATCCTGCCTAATTCTTACCTCAGCCATCGCAATAAAACTAGGACTAGTACCGTTCCACTTCTGATTCCCTGAAGTGCTCCAAGGCTCTCCCCTTACCACCGGCCTACTCCTCTCCAC…
	F17 ATGAACCCCCAAGCAAGCCTGATTTTCACCACTAGCTTACTTCTAGGAACAACTATCACCATCTCAAGTAACCACTGAATTATAGCCTGAACTGGCCTTGAAATCAACACACTCGCTATCCTCCCACTGATCTCAAAATCCCACCACCCACGAGCCATTGAAGCTGCCACTAAATACTTCCTAACCCAGGCAGCTGCTTCCGCTCTAGTCTTATTCTCCAGCATAACCAATGCATGGCATACCGGACAATGAGACATCACCCAACTTACTCATCCAACATCCTGCCTAATTCTTACCTCAGCCATCGCAATAAAACTAGGACTAGTACCGTTCCACTTCTGATTCCCTGAAGTGCTCCAAGGCTCTCCCCTTACCACCGGCCTACTCCTCTCCAC…
	F19 ATGAACCCCCAAGCAAGCCTGATTTTCACCACTAGCTTACTTCTAGGAACAACTATCACCATCTCAAGTAACCACTGAATTATAGCCTGAACTGGCCTTGAAATCAACACACTCGCTATCCTCCCACTGATCTCAAAATCCCACCACCCACGAGCCATTGAAGCTGCCACTAAATACTTCCTAACCCAGGCAGCTGCTTCCGCTCTAGTCTTATTCTCCAGCATAACCAATGCATGGCATACCGGACAATGAGACATCACCCAACTTACTCATCCAACATCCTGCCTAATTCTTACCTCAGCCATCGCAATAAAACTAGGACTAGTACCGTTCCACTTCTGATTCCCTGAAGTGCTCCAAGGCTCTCCCCTTACCACCGGCCTACTCCTCTCCAC…
	F39 ATGAACCCCCAAGCAAGCCTGATTTTCACCACTAGCTTACTTCTAGGAACAACTATCACCATCTCAAGTAACCACTGAATTATAGCCTGAACTGGCCTTGAAATCAACACACTCGCTATCCTCCCACTGATCTCAAAATCCCACCACCCACGAGCCATTGAAGCTGCCACTAAATACTTCCTAACCCAGGCAGCTGCTTCCGCTCTAGTCTTATTCTCCAGCATAACCAATGCATGGCATACCGGACAATGAGACATCACCCAACTTACTCATCCAACATCCTGCCTAATTCTTACCTCAGCCATCGCAATAAAACTAGGACTAGTACCGTTCCACTTCTGATTCCCTGAAGTGCTCCAAGGCTCTCCCCTTACCACCGGCCTACTCCTCTCCAC…
	F44 ATGAACCCCCAAGCAAGCCTGATTTTCACCACTAGCTTACTTCTAGGAACAACTATCACCATCTCAAGTAACCACTGAATTATAGCCTGAACTGGCCTTGAAATCAACACACTCGCTATCCTCCCACTGATCTCAAAATCCCACCACCCACGAGCCATTGAGGCTGCCACTAAATACTTCCTAACCCAGGCAGCTGCTTCCGCTCTAGTCTTATTCTCCAGCATAACCAATGCATGGCATACCGGACAATGAGACATCACCCAGCTTACTCATCCAACATCCTGCCTAATTCTTACCTCAGCCATCGCAATAAAACTAGGACTAGTACCGTTCCACTTCTGATTCCCTGAAGTGCTCCAAGGCTCTCCCCTTACCACCGGCCTACTCCTCTCCAC…
	F45 ATGAACCCCCAAGCAAGCCTGATTTTCACCACTAGCTTACTTCTAGGAACAACTATCACCATCTCAAGTAACCACTGAATTATAGCCTGAACTGGCCTTGAAATCAACACACTCGCTATCCTCCCACTGATCTCAAAATCCCACCACCCACGAGCCATTGAGGCTGCCACTAAATACTTCCTAACCCAGGCAGCTGCTTCCGCTCTAGTCTTATTCTCCAGCATAACCAATGCATGGCATACCGGACAATGAGACATCACCCAGCTTACTCATCCAACATCCTGCCTAATTCTTACCTCAGCCATCGCAATAAAACTAGGACTAGTACCGTTCCACTTCTGATTCCCTGAAGTGCTCCAAGGCTCTCCCCTTACCACCGGCCTACTCCTCTCCAC…
	F46 ATGAACCCCCAAGCAAGCCTGATTTTCACCACTAGCTTACTTCTAGGAACAACTATCACCATCTCAAGTAACCACTGAATTATAGCCTGAACTGGCCTTGAAATCAACACACTCGCTATCCTCCCACTGATCTCAAAATCCCACCACCCACGAGCCATTGAGGCTGCCACTAAATACTTCCTAACCCAGGCAGCTGCTTCCGCTCTAGTCTTATTCTCCAGCATAACCAATGCATGGCATACCGGACAATGAGACATCACCCAGCTTACTCATCCAACATCCTGCCTAATTCTTACCTCAGCCATCGCAATAAAACTAGGACTAGTACCGTTCCACTTCTGATTCCCTGAAGTGCTCCAAGGCTCTCCCCTTACCACCGGCCTACTCCTCTCCAC…
	F42 ATGAACCCCCAAGCAAGCCTGATTTTCACCACTAGCTTACTTCTAGGAACAACTATCACCATCTCAAGTAACCACTGAATTATAGCCTGAACTGGCCTTGAAATCAACACACTCGCTATCCTCCCACTGATCTCAAAATCCCACCACCCACGAGCCATTGAGGCTGCCACTAAATACTTCCTAACCCAGGCAGCTGCTTCCGCTCTAGTCTTATTCTCCAGCATAACCAATGCATGGCATACCGGACAATGAGACATCACCCAGCTTACTCATCCAACATCCTGCCTAATTCTTACCTCAGCCATCGCAATAAAACTAGGACTAGTACCGTTCCACTTCTGATTCCCTGAAGTGCTCCAAGGCTCTCCCCTTACCACCGGCCTACTCCTCTCCAC…
	F74 ATGAACCCCCAAGCAAGCCTGATTTTCACCACTAGCTTACTTCTAGGAACAACTATCACCATCTCAAGTAACCACTGAATTATAGCCTGAACTGGCCTTGAAATCAACACACTCGCTATCCTCCCACTGATCTCAAAATCCCACCACCCACGAGCCATTGAAGCTGCCACTAAATACTTCCTAACCCAGGCAGCTGCTTCCGCTCTAGTCTTATTCTCCAGCATAACCAATGCATGGCATACCGGACAATGAGACATCACCCAACTTACTCATCCAACATCCTGCCTAATTCTTACCTCAGCCATCGCAATAAAACTAGGACTAGTACCGTTCCACTTCTGATTCCCTGAAGTGCTCCAAGGCTCTCCCCTTACCACCGGCCTACTCCTCTCCAC…
	F85 ATGAACCCCCAAGCAAGCCTGATTTTCACCACTAGCTTACTTCTAGGAACAACTATCACCATCTCAAGTAACCACTGAATTATAGCCTGAACTGGCCTTGAAATCAACACACTCGCTATCCTCCCACTGATCTCAAAATCCCACCACCCACGAGCCATTGAGGCTGCCACTAAATACTTCCTAACCCAGGCAGCTGCTTCCGCTCTAGTCTTATTCTCCAGCATAACCAATGCATGGCATACCGGACAATGAGACATCACCCAGCTTACTCATCCAACATCCTGCCTAATTCTTACCTCAGCCATCGCAATAAAACTAGGACTAGTACCGTTCCACTTCTGATTCCCTGAAGTGCTCCAAGGCTCTCCCCTTACCACCGGCCTACTCCTCTCCAC…
	F86 ATGAACCCCCAAGCAAGCCTGATTTTCACCACTAGCTTACTTCTAGGAACAACTATCACCATCTCAAGTAACCACTGAATTATAGCCTGAACTGGCCTTGAAATCAACACACTCGCTATCCTCCCACTGATCTCAAAATCCCACCACCCACGAGCCATTGAGGCTGCCACTAAATACTTCCTAACCCAGGCAGCTGCTTCCGCTCTAGTCTTATTCTCCAGCATAACCAATGCATGGCATACCGGACAATGAGACATCACCCAGCTTACTCATCCAACATCCTGCCTAATTCTTACCTCAGCCATCGCAATAAAACTAGGACTAGTACCGTTCCACTTCTGATTCCCTGAAGTGCTCCAAGGCTCTCCCCTTACCACCGGCCTACTCCTCTCCAC…
	F90 ATGAACCCCCAAGCAAGCCTGATTTTCACCACTAGCTTACTTCTAGGAACAACTATCACCATCTCAAGTAACCACTGAATTATAGCCTGAACTGGCCTTGAAATCAACACACTCGCTATCCTCCCACTGATCTCAAAATCCCACCACCCACGAGCCATTGAGGCTGCCACTAAATACTTCCTAACCCAGGCAGCTGCTTCCGCTCTAGTCTTATTCTCCAGCATAACCAATGCATGGCATACCGGACAATGAGACATCACCCAGCTTACTCATCCAACATCCTGCCTAATTCTTACCTCAGCCATCGCAATAAAACTAGGACTAGTACCGTTCCACTTCTGATTCCCTGAAGTGCTCCAAGGCTCTCCCCTTACCACCGGCCTACTCCTCTCCAC…
	F87 ATGAACCCCCAAGCAAGCCTGATTTTCACCACTAGCTTACTTCTAGGAACAACTATCACCATCTCAAGTAACCACTGAATTATAGCCTGAACTGGCCTTGAAATCAACACACTCGCTATCCTCCCACTGATCTCAAAATCCCACCACCCACGAGCCATTGAGGCTGCCACTAAATACTTCCTAACCCAGGCAGCTGCTTCCGCTCTAGTCTTATTCTCCAGCATAACCAATGCATGGCATACCGGACAATGAGACATCACCCAGCTTACTCATCCAACATCCTGCCTAATTCTTACCTCAGCCATCGCAATAAAACTAGGACTAGTACCGTTCCACTTCTGATTCCCTGAAGTGCTCCAAGGCTCTCCCCTTACCACCGGCCTACTCCTCTCCAC…
	F89 ATGAACCCCCAAGCAAGCCTGATTTTCACCACTAGCTTACTTCTAGGAACAACTATCACCATCTCAAGTAACCACTGAATTATAGCCTGAACTGGCCTTGAAATCAACACACTCGCTATCCTCCCACTGATCTCAAAATCCCACCACCCACGAGCCATTGAGGCTGCCACTAAATACTTCCTAACCCAGGCAGCTGCTTCCGCTCTAGTCTTATTCTCCAGCATAACCAATGCATGGCATACCGGACAATGAGACATCACCCAGCTTACTCATCCAACATCCTGCCTAATTCTTACCTCAGCCATCGCAATAAAACTAGGACTAGTACCGTTCCACTTCTGATTCCCTGAAGTGCTCCAAGGCTCTCCCCTTACCACCGGCCTACTCCTCTCCAC…
	F75 ATGAACCCCCAAGCAAGCCTGATTTTCACCACTAGCTTACTTCTAGGAACAACTATCACCATCTCAAGTAACCACTGAATTATAGCCTGAACTGGCCTTGAAATCAACACACTCGCTATCCTCCCACTGATCTCAAAATCCCACCACCCACGAGCCATTGAGGCTGCCACTAAATACTTCCTAACCCAGGCAGCTGCTTCCGCTCTAGTCTTATTCTCCAGCATAACCAATGCATGGCATACCGGACAATGAGACATCACCCAGCTTACTCATCCAACATCCTGCCTAATTCTTACCTCAGCCATCGCAATAAAACTAGGACTAGTACCGTTCCACTTCTGATTCCCTGAAGTGCTCCAAGGCTCTCCCCTTACCACCGGCCTACTCCTCTCCAC…
	F76 ATGAACCCCCAAGCAAGCCTGATTTTCACCACTAGCTTACTTCTAGGAACAACTATCACCATCTCAAGTAACCACTGAATTATAGCCTGAACTGGCCTTGAAATCAACACACTCGCTATCCTCCCACTGATCTCAAAATCCCACCACCCACGAGCCATTGAAGCTGCCACTAAATACTTCCTAACCCAGGCAGCTGCTTCCGCTCTAGTCTTATTCTCCAGCATAACCAATGCATGGCATACCGGACAATGAGACATCACCCAGCTTACTCATCCAACATCCTGCCTAATTCTTACCTCAGCCATCGCAATAAAACTAGGACTAGTACCGTTCCACTTCTGATTCCCTGAAGTGCTCCAAGGCTCTCCCCTTACCACCGGCCTACTCCTCTCCAC…
	F78 ATGAACCCCCAAGCAAGCCTGATTTTCACCACTAGCTTACTTCTAGGAACAACTATCACCATCTCAAGTAACCACTGAATTATAGCCTGAACTGGCCTTGAAATCAACACACTCGCTATCCTCCCACTGATCTCAAAATCCCACCACCCACGAGCCATTGAAGCTGCCACTAAATACTTCCTAACCCAGGCAGCTGCTTCCGCTCTAGTCTTATTCTCCAGCATAACCAATGCATGGCATACCGGACAATGAGACATCACCCAGCTTACTCATCCAACATCCTGCCTAATTCTTACCTCAGCCATCGCAATAAAACTAGGACTAGTACCGTTCCACTTCTGATTCCCTGAAGTGCTCCAAGGCTCTCCCCTTACCACCGGCCTACTCCTCTCCAC…
	F80 ATGAACCCCCAAGCAAGCCTGATTTTCACCACTAGCTTACTTCTAGGAACAACTATCACCATCTCAAGTAACCACTGAATTATAGCCTGAACTGGCCTTGAAATCAACACACTCGCTATCCTCCCACTGATCTCAAAATCCCACCACCCACGAGCCATTGAGGCTGCCACTAAATACTTCCTAACCCAGGCAGCTGCTTCCGCTCTAGTCTTATTCTCCAGCATAACCAATGCATGGCATACCGGACAATGAGACATCACCCAGCTTACTCATCCAACATCCTGCCTAATTCTTACCTCAGCCATCGCAATAAAACTAGGACTAGTACCGTTCCACTTCTGATTCCCTGAAGTGCTCCAAGGCTCTCCCCTTACCACCGGCCTACTCCTCTCCAC…
	F81 ATGAACCCCCAAGCAAGCCTGATTTTCACCACTAGCTTACTTCTAGGAACAACTATCACCATCTCAAGTAACCACTGAATTATAGCCTGAACTGGCCTTGAAATCAACACACTCGCTATCCTCCCACTGATCTCAAAATCCCACCACCCACGAGCCATTGAGGCTGCCACTAAATACTTCCTAACCCAGGCAGCTGCTTCCGCTCTAGTCTTATTCTCCAGCATAACCAATGCATGGCATACCGGACAATGAGACATCACCCAGCTTACTCATCCAACATCCTGCCTAATTCTTACCTCAGCCATCGCAATAAAACTAGGACTAGTACCGTTCCACTTCTGATTCCCTGAAGTGCTCCAAGGCTCTCCCCTTACCACCGGCCTACTCCTCTCCAC…
	F82 ATGAACCCCCAAGCAAGCCTGATTTTCACCACTAGCTTACTTCTAGGAACAACTATCACCATCTCAAGTAACCACTGAATTATAGCCTGAACTGGCCTTGAAATCAACACACTCGCTATCCTCCCACTGATCTCAAAATCCCACCACCCACGAGCCATTGAGGCTGCCACTAAATACTTCCTAACCCAGGCAGCTGCTTCCGCTCTAGTCTTATTCTCCAGCATAACCAATGCATGGCATACCGGACAATGAGACATCACCCAGCTTACTCATCCAACATCCTGCCTAATTCTTACCTCAGCCATCGCAATAAAACTAGGACTAGTACCGTTCCACTTCTGATTCCCTGAAGTGCTCCAAGGCTCTCCCCTTACCACCGGCCTACTCCTCTCCAC…
	F83 ATGAACCCCCAAGCAAGCCTGATTTTCACCACTAGCTTACTTCTAGGAACAACTATCACCATCTCAAGTAACCACTGAATTATAGCCTGAACTGGCCTTGAAATCAACACACTCGCTATCCTCCCACTGATCTCAAAATCCCACCACCCACGAGCCATTGAGGCTGCCACTAAATACTTCCTAACCCAGGCAGCTGCTTCCGCTCTAGTCTTATTCTCCAGCATAACCAATGCATGGCATACCGGACAATGAGACATCACCCAGCTTACTCATCCAACATCCTGCCTAATTCTTACCTCAGCCATCGCAATAAAACTAGGACTAGTACCGTTCCACTTCTGATTCCCTGAAGTGCTCCAAGGCTCTCCCCTTACCACCGGCCTACTCCTCTCCAC…
	F84 ATGAACCCCCAAGCAAGCCTGATTTTCACCACTAGCTTACTTCTAGGAACAACTATCACCATCTCAAGTAACCACTGAATTATAGCCTGAACTGGCCTTGAAATCAACACACTCGCTATCCTCCCACTGATCTCAAAATCCCACCACCCACGAGCCATTGAGGCTGCCACTAAATACTTCCTAACCCAGGCAGCTGCTTCCGCTCTAGTCTTATTCTCCAGCATAACCAATGCATGGCATACCGGACAATGAGACATCACCCAGCTTACTCATCCAACATCCTGCCTAATTCTTACCTCAGCCATCGCAATAAAACTAGGACTAGTACCGTTCCACTTCTGATTCCCTGAAGTGCTCCAAGGCTCTCCCCTTACCACCGGCCTACTCCTCTCCAC…
	F77 ATGAACCCCCAAGCAAGCCTGATTTTCACCACTAGCTTACTTCTAGGAACAACTATCACCATCTCAAGTAACCACTGAATTATAGCCTGAACTGGCCTTGAAATCAACACACTCGCTATCCTCCCACTGATCTCAAAATCCCACCACCCACGAGCCATTGAGGCTGCCACTAAATACTTCCTAACCCAGGCAGCTGCTTCCGCTCTAGTCTTATTCTCCAGCATAACCAATGCATGGCATACCGGACAATGAGACATCACCCAGCTTACTCATCCAACATCCTGCCTAATTCTTACCTCAGCCATCGCAATAAAACTAGGACTAGTACCGTTCCACTTCTGATTCCCTGAAGTGCTCCAAGGCTCTCCCCTTACCACCGGCCTACTCCTCTCCAC…
	F91 ATGAACCCCCAAGCAAGCCTGATTTTCACCACTAGCTTACTTCTAGGAACAACTATCACCATCTCAAGTAACCACTGAATTATAGCCTGAACTGGCCTTGAAATCAACACACTCGCTATCCTCCCACTGATCTCAAAATCCCACCACCCACGAGCCATTGAGGCTGCCACTAAATACTTCCTAACCCAGGCAGCTGCTTCCGCTCTAGTCTTATTCTCCAGCATAACCAATGCATGGCATACCGGACAATGAGACATCACCCAGCTTACTCATCCAACATCCTGCCTAATTCTTACCTCAGCCATCGCAATAAAACTAGGACTAGTACCGTTCCACTTCTGATTCCCTGAAGTGCTCCAAGGCTCTCCCCTTACCACCGGCCTACTCCTCTCCAC…
	F92 ATGAACCCCCAAGCAAGCCTGATTTTCACCACTAGCTTACTTCTAGGAACAACTATCACCATCTCAAGTAACCACTGAATTATAGCCTGAACTGGCCTTGAAATCAACACACTCGCTATCCTCCCACTGATCTCAAAATCCCACCACCCACGAGCCATTGAGGCTGCCACTAAATACTTCCTAACCCAGGCAGCTGCTTCCGCTCTAGTCTTATTCTCCAGCATAACCAATGCATGGCATACCGGACAATGAGACATCACCCAGCTTACTCATCCAACATCCTGCCTAATTCTTACCTCAGCCATCGCAATAAAACTAGGACTAGTACCGTTCCACTTCTGATTCCCTGAAGTGCTCCAAGGCTCTCCCCTTACCACCGGCCTACTCCTCTCCAC…
	JMD1023 ??????????AAGCAAGCCTGATTTTCACCACTAGCTTACTTCTAGGAACAACTATCACCATCTCAAGTAACCACTGAATTATAGCCTGAACTGGCCTTGAAATCAACACACTCGCTATCCTCCCACTGATCTCAAAATCCCACCACCCACGAGCCATTGAGGCTGCCACTAAATACTTCCTAACCCAGGCAGCTGCTTCCGCTCTAGTCTTATTCTCCAGCATAACCAATGCATGGCATACCGGACAATGAGACATCACCCAGCTTACTCATCCAACATCCTGCCTAATTCTTACCTCAGCCATCGCAATAAAACTAGGACTAGTACCATTCCACTTCTGATTCCCTGAAGTGCTCCAAGGCTCTCCCCTTACCACCGGCCTACTCCTCT…
	JMD1022 ATGAACCCCCAAGCAAGCCTGATTTTCACCACTAGCTTACTTCTAGGAACAACTATCACCATCTCAAGTAACCACTGAATTATAGCCTGAACTGGCCTTGAAATCAACACACTCGCTATCCTCCCACTGATCTCAAAATCCCACCACCCACGAGCCATTGAGGCTGCCACTAAATACTTCCTAACCCAGGCAGCTGCTTCCGCTCTAGTCTTATTCTCCAGCATAACCAATGCATGGCATACCGGACAATGAGACATCACCCAGCTTACTCATCCAACATCCTGCCTAATTCTTACCTCAGCCATCGCAATAAAACTAGGACTAGTACCATTCCACTTCTGATTCCCTGAAGTGCTCCAAGGCTCTCCCCTTACCACCGGCCTACTCCTCT…
	JMD1014 ATGAACCCCCAAGCAAGCCTGATTTTCACCACTAGCTTACTTCTAGGAACAACTATCACCATCTCAAGTAACCACTGAATTATAGCCTGAACTGGCCTTGAAATCAACACACTCGCTATCCTCCCACTGATCTCAAAATCCCACCACCCACGAGCCATTGAGGCTGCCACTAAATACTTCCTAACCCAGGCAGCTGCTTCCGCTCTAGTCTTATTCTCCAGCATAACCAATGCATGGCATACCGGACAATGAGACATCACCCAGCTTACTCATCCAACATCCTGCCTAATTCTTACCTCAGCCATCGCAATAAAACTAGGACTAGTACCATTCCACTTCTGATTCCCTGAAGTGCTCCAAGGCTCTCCCCTTACCACCGGCCTACTCCTCT…
	JMD1015 ATGAACCCCCAAGCAAGCCTGATTTTCACCACTAGCTTACTTCTAGGAACAACTATCACCATCTCAAGTAACCACTGAATTATAGCCTGAACTGGCCTTGAAATCAACACACTCGCTATCCTCCCACTGATCTCAAAATCCCACCACCCACGAGCCATTGAGGCTGCCACTAAATACTTCCTAACCCAGGCAGCTGCTTCCGCTCTAGTCTTATTCTCCAGCATAACCAATGCATGGCATACCGGACAATGAGACATCACCCAGCTTACTCATCCAACATCCTGCCTAATTCTTACCTCAGCCATCGCAATAAAACTAGGACTAGTACCATTCCACTTCTGATTCCCTGAAGTGCTCCAAGGCTCTCCCCTTACCACCGGCCTACTCCTCT…
	JMD1016 ATGAACCCCCAAGCAAGCCTGATTTTCACCACTAGCTTACTTCTAGGAACAACTATCACCATCTCAAGTAACCACTGAATTATAGCCTGAACTGGCCTTGAAATCAACACACTCGCTATCCTCCCACTGATCTCAAAATCCCACCACCCACGAGCCATTGAGGCTGCCACTAAATACTTCCTAACCCAGGCAGCTGCTTCCGCTCTAGTCTTATTCTCCAGCATAACCAATGCATGGCATACCGGACAATGAGACATCACCCAGCTTACTCATCCAACATCCTGCCTAATTCTTACCTCAGCCATCGCAATAAAACTAGGACTAGTACCATTCCACTTCTGATTCCCTGAAGTGCTCCAAGGCTCTCCCCTTACCACCGGCCTACTCCTCT…
	JMD1017 ATGAACCCCCAAGCAAGCCTGATTTTCACCACTAGCTTACTTCTAGGAACAACTATCACCATCTCAAGTAACCACTGAATTATAGCCTGAACTGGCCTTGAAATCAACACACTCGCTATCCTCCCACTGATCTCAAAATCCCACCACCCACGAGCCATTGAGGCTGCCACTAAATACTTCCTAACCCAGGCAGCTGCTTCCGCTCTAGTCTTATTCTCCAGCATAACCAATGCATGGCATACAGGACAATGAGACATCACCCAGCTTACTCATCCAACATCCTGCCTAATTCTTACCTCAGCCATCGCAATAAAATTAGGACTAGTACCGTTCCACTTCTGATTCCCTGAAGTGCTCCAAGGCTCTCCCCTTACCACCGGCCTACTCCTCT…
	JMD1018 ATGAACCCCCAAGCAAGCCTGATTTTCACCACTAGCTTACTTCTAGGAACAACTATCACCATCTCAAGTAACCACTGAATTATAGCCTGAACTGGCCTTGAAATCAACACACTCGCTATCCTCCCACTGATCTCAAAATCCCACCACCCACGAGCCATTGAGGCTGCCACTAAATACTTCCTAACCCAGGCAGCTGCTTCCGCTCTAGTCTTATTCTCCAGCATAACCAATGCATGGCATACAGGACAATGAGACATCACCCAGCTTACTCATCCAACATCCTGCCTAATTCTTACCTCAGCCATCGCAATAAAATTAGGACTAGTACCGTTCCACTTCTGATTCCCTGAAGTGCTCCAAGGCTCTCCCCTTACCACCGGCCTACTCCTCT…
	JMD1019 ATGAACCCCCAAGCAAGCCTGATTTTCACCACTAGCTTACTTCTAGGAACAACTATCACCATCTCAAGTAACCACTGAATTATAGCCTGAACTGGCCTTGAAATCAACACACTCGCTATCCTCCCACTGATCTCAAAATCCCACCACCCACGAGCCATTGAGGCTGCCACTAAATACTTCCTAACCCAGGCAGCTGCTTCCGCTCTAGTCTTATTCTCCAGCATAACCAATGCATGGCATACCGGACAATGAGACATCACCCAGCTTACTCATCCAACATCCTGCCTAATTCTTACCTCAGCCATCGCAATAAAACTAGGACTAGTACCATTCCACTTCTGATTCCCTGAAGTGCTCCAAGGCTCTCCCCTTACCACCGGTCTACTCCTCT…
	JMD1020 ATGAACCCCCAAGCAAGCCTGATTTTCACCACTAGCTTACTTCTAGGAACAACTATCACCATCTCAAGTAACCACTGAATTATAGCCTGAACTGGCCTTGAAATCAACACACTCGCTATCCTCCCACTGATCTCAAAATCCCACCACCCACGAGCCATTGAGGCTGCCACTAAATACTTCCTAACCCAGGCAGCTGCTTCCGCTCTAGTCTTATTCTCCAGCATAACCAATGCATGGCATACCGGACAATGAGACATCACCCAGCTTACTCATCCAACATCCTGCCTAATTCTTACCTCAGCCATCGCAATAAAACTAGGACTAGTACCATTCCACTTCTGATTCCCTGAAGTGCTCCAAGGCTCTCCCCTTACCACCGGCCTACTCCTCT…
	JMD1021 ATGAACCCCCAAGCAAGCCTGATTTTCACCACTAGCTTACTTCTAGGAACAACTATCACCATCTCAAGTAACCACTGAATTATAGCCTGAACTGGCCTTGAAATCAACACACTCGCTATCCTCCCACTGATCTCAAAATCCCACCACCCACGAGCCATTGAGGCTGCCACTAAATACTTCCTAACCCAGGCAGCTGCTTCCGCTCTAGTCTTATTCTCCAGCATAACCAATGCATGGCATACCGGACAATGAGACATCACCCAGCTTACTCATCCAACATCCTGCCTAATTCTTACCTCAGCCATCGCAATAAAACTAGGACTAGTACCATTCCACTTCTGATTCCCTGAAGTGCTCCAAGGCTCTCCCCTTACCACCGGCCTACTCCTCT…
	KLW860 ATGAACCCCCAAGCAAGCCTGATTTTCATCACTAGCTTACTTCTAGGAACAACTATCACCATCTCAAGTAACCACTGAATTATAGCCTGAACTGGCCTTGAAATCAACACACTCGCTATCCTCCCATTGATTTCAAAATCCCACCACCCACGAGCCATTGAGGCTGCCACTAAATACTTCCTAACCCAGGCAGCTGCTTCCGCTCTAGTCTTATTCTCCAGCATAACCAATGCATGGCACACCGGACAATGAGACATCACCCAGCTTACTCATCCAACATCCTGCCTAATTCTTACCTCAGCCATCGCAATAAAACTAGGACTAGTACCGTTCCACTTCTGATTCCCTGAAGTGCTCCAAGGCTCTCCCCTTACCACTGGCCTACTCCTCTC…
	KLW865 ATGAACCCCCAAGCAAGCCTGATTTTCACCACTAGCTTACTTCTAGGAACAACTATCACCATCTCAAGTAACCACTGAATTATAGCCTGAACTGGCCTTGAAATCAACACACTCGCTATCCTCCCACTGATCTCAAAATCCCACCACCCACGAGCCATTGAGGCTGCCACTAAATACTTCCTAACCCAGGCAGCTGCTTCCGCTCTAGTCTTATTCTCCAGCATAACCAATGCATGGCATACCGGACAATGAGACATCACCCAGCTTACTCATCCAACATCCTGCCTAATTCTTACCTCAGCCATCGCAATAAAACTAGGACTAGTACCATTCCACTTCTGATTCCCTGAAGTGCTCCAAGGCTCTCCCCTTACCACCGGCCTACTCCTCTC…
	KLW866 ATGAACCCCCAAGCAAGCCTGATTTTCATCACTAGCTTACTTCTAGGAACAACTATCACCATCTCAAGTAACCACTGAATTATAGCCTGAACTGGCCTTGAAATCAACACACTCGCTATCCTCCCATTGATTTCAAAATCCCACCACCCACGAGCCATTGAGGCTGCCACTAAATACTTCCTAACCCAGGCAGCTGCTTCCGCTCTAGTCTTATTCTCCAGCATAACCAATGCATGGCACACCGGACAATGAGACATCACCCAGCTTACTCATCCAACATCCTGCCTAATTCTTACCTCAGCCATCGCAATAAAACTAGGACTAGTACCGTTCCACTTCTGATTCCCTGAAGTGCTCCAAGGCTCTCCCCTTACCACCGGCCTACTCCTTTC…
	KLW874 ATGAACCCCCAAGCAAGCCTGATTTTCATCACTAGCTTACTTCTAGGAACAACTATCACCATCTCAAGTAACCACTGAATTATAGCCTGAACTGGCCTTGAAATCAACACACTCGCTATCCTCCCATTGATTTCAAAATCCCACCACCCACGAGCCATTGAGGCTGCCACTAAATACTTCCTAACCCAGGCAGCTGCTTCCGCTCTAGTCTTATTCTCCAGCATAACCAATGCATGGCACACCGGACAATGAGACATCACCCAGCTTACTCATCCAACATCCTGCCTAATTCTTACCTCAGCCATCGCAATAAAACTAGGACTAGTACCGTTCCACTTCTGATTCCCTGAAGTGCTCCAAGGCTCTCCCCTTACCACTGGCCTACTCCTCTC…
	KLW875 ATGAACCCCCAAGCAAGCCTGATTTTCATCACTAGCTTACTTCTAGGAACAACTATCACCATCTCAAGTAACCACTGAATTATAGCCTGAACTGGCCTTGAAATCAACACACTCGCTATCCTCCCATTGATTTCAAAATCCCACCACCCACGAGCCATTGAGGCTGCCACTAAATACTTCCTAACCCAGGCAGCTGCTTCCGCTCTAGTCTTATTCTCCAGCATAACCAATGCATGGCACACCGGACAATGAGACATCACCCAGCTTACTCATCCAACATCCTGCCTAATTCTTACCTCAGCCATCGCAATAAAACTAGGACTAGTACCGTTCCACTTCTGATTCCCTGAAGTGCTCCAAGGCTCTCCCCTTACCACTGGCCTACTCCTCTC…
	KLW876 ATGAACCCCCAAGCAAGCCTGATTTTCACCACTAGCTTACTTCTAGGAACAACTATCACCATCTCAAGTAACCACTGAATTATAGCCTGAACTGGCCTTGAAATCAACACACTCGCTATCCTCCCACTGATCTCAAAATCCCACCACCCACGAGCCATTGAGGCTGCCACTAAATACTTCCTAACCCAGGCAGCTGCTTCCGCTCTAGTCTTATTCTCCAGCATAACCAATGCATGGCATACAGGACAATGAGACATCACCCAGCTTACTCATCCAACATCCTGCCTAATTCTTACCTCAGCCATCGCAATAAAATTAGGACTAGTACCGTTCCACTTCTGATTCCCTGAAGTGCTCCAAGGCTCTCCCCTTACCACCGGCCTACTCCTCTC…
	WW222 ??????????????????????TTTTCACCACTAGCTTACTTCTAGGAACAACTATCACCATCTCAAGTAACCACTGAATTATAGCCTGAACTGGCCTTGAAATCAACACACTCGCTATCCTCCCACTGATCTCAAAATCCCACCACCCACGAGCCATTGAGGCTGCCACTAAATACTTCCTAACCCAGGCAGCTGCTTCCGCTCTAGTCTTATTCTCCAGCATAACCAATGCATGGCATACCGGACAATGAGACATCACCCAGCTTACTCATCCAACATCCTGCCTAATTCTTACCTCAGCCATCGCAATAAAACTAGGACTAGTACCATTCCACTTCTGATTCCCTGAAGTACTCCAAGGCTCTCCCCTTACCACCGGCCTACTCCTCTCC…
	WW223 ????????????????????????????????????????????????????????????????????????????????????????????????????????CAACACACTCGCTATCCTCCCACTGATCTCAAAATCCCACCACCCACGAGCCATTGAGGCTGCCACTAAATACTTCCTAACCCAGGCAGCTGCTTCCGCTCTAGTCTTATTCTCCAGCATAACCAATGCATGGCATACAGGACAATGAGACATCACCCAGCTTACTCATCCAACATCCTGCCTAATTCTTACCTCAGCCATCGCAATAAAATTAGGACTAGTACCGTTCCACTTCTGATTCCCTGAAGTGCTCCAAGGCTCTCCCCTTACCACCGGCCTACTCCTCTCC…
	WW224 ATGAACCCCCAAGCAAGCCTGATTTTCATCACTAGCTTACTTCTAGGAACAACTATCACCATCTCAAGTAACCACTGAGTTATAGCCTGAACTGGCCTTGAAATCAACACACTCGCTATCCTCCCATTGATTTCAAAATCCCACCACCCACGAGCCATTGAGGCTGCCACTAAATACTTCCTAACCCAGGCAGCTGCTTCCGCTCTAGTCTTATTCTCCAGCATAACCAATGCATGGCACACCGGACAATGAGACATCACCCAGCTTACTCATCCAACATCCTGCCTAATTCTTACCTCAGCCATCGCAATAAAACTAGGACTAGTACCGTTCCACTTCTGATTCCCTGAAGTGCTCCAAGGCTCTCCCCTTACCACCGGCCTACTCCTCTCC…
	WW225 ????????????????????GATTTTCATCACTAGCTTACTTCTAGGAACAACTATCACCATCTCAAGTAACCACTGAATTATAGCCTGAACTGGCCTTGAAATCAACACACTCGCTATCCTCCCATTGATTTCAAAATCCCACCACCCACGAGCCATTGAGGCTGCCACTAAATACTTCCTAACCCAGGCAGCTGCTTCCGCTCTAGTCTTATTCTCCAGCATAACCAATGCATGGCACACCGGACAATGAGACATCACCCAGCTTACTCATCCAACATCCTGCCTAATTCTTACCTCAGCCATCGCAATAAAACTAGGACTAGTACCGTTCCACTTCTGATTCCCTGAAGTGCTCCAAGGCTCTCCCCTTACCACTGGCCTACTCCTCTCC…
	WW226 ATGAACCCCCAAGCAAGCCTGATTTTCACCACTAGCTTACTTCTAGGAACAACTATCACCATCTCAAGTAACCACTGAATTATAGCCTGAACTGGCCTTGAAATCAACACACTCGCTATCCTCCCACTGATCTCAAAATCCCACCACCCACGAGCCATTGAGGCTGCCACTAAATACTTCCTAACCCAGGCAGCTGCTTCCGCTCTAGTCTTATTCTCCAGCATAACCAATGCATGGCATACCGGACAATGAGACATCACCCAGCTTACTCATCCAACATCCTGCCTAATTCTTACCTCAGCCATCGCAATAAAACTAGGACTAGTACCATTCCACTTCTGATTCCCTGAAGTGCTCCAAGGCTCTCCCCTTACCACCGGCCTACTCCTCTCC…
	WW227 ??????????????????????????????????????????????GAACAACTATCACCATCTCAAGTAACCACTGAATTATAGCCTGAACTGGCCTTGAAATCAACACACTCGCTATCCTCCCATTGATTTCAAAATCCCACCACCCACGAGCCATTGAGGCTGCCACTAAATACTTCCTAACCCAGGCAGCTGCTTCCGCTCTAGTCTTATTCTCCAGCATAACCAATGCATGGCACACCGGACAATGAGACATCACCCAGCTTACTCATCCAACATCCTGCCTAATTCTTACCTCAGCCATCGCAATAAAACTAGGACTAGTACCGTTCCACTTCTGATTCCCTGAAGTGCTCCAAGGCTCTCCCCTTACCACCGGCCTACTCCTCTCC…
	WW228 ????????????????????????TTCATCACTAGCTTACTTCTAGGAACAACTATCACCATCTCAAGTAACCACTGAATTATAGCCTGAACTGGCCTTGAAATCAACACACTCGCTATCCTCCCATTGATTTCAAAATCCCACCACCCACGAGCCATTGAGGCTGCCACTAAATACTTCCTAACCCAGGCAGCTGCTTCCGCTCTAGTCTTATTCTCCAGCATAACCAATGCATGGCACACCGGACAATGAGACATCACCCAGCTTACTCATCCAACATCCTGCCTAATTCTTACCTCAGCCATCGCAATAAAACTAGGACTAGTACCGTTCCACTTCTGATTCCCTGAAGTGCTCCAAGGCTCTCCCCTTACCACTGGCCTACTCCTCTCC…
	WW229 ATGAACCCCCAAGCAAGCCTGATTTTCATCACTAGCTTACTTCTAGGAACAACTATCACCATCTCAAGTAACCACTGAATTATAGCCTGAACTGGCCTTGAAATCAACACACTCGCTATCCTCCCATTGATTTCAAAATCCCACCACCCACGAGCCATTGAGGCTGCCACTAAATACTTCCTAACCCAGGCAGCTGCTTCCGCTCTAGTCTTATTCTCCAGCATAACCAATGCATGGCACACCGGACAATGAGACATCACCCAGCTTACTCATCCAACATCCTGCCTAATTCTTACCTCAGCCATCGCAATAAAACTAGGACTAGTACCGTTCCACTTCTGATTCCCTGAAGTGCTCCAAGGCTCTCCCCTTACCACCGGCCTACTCCTCTCC…
	WW173 ATGAACCCCCAAGCAAGCCTGATTTTCATCACTAGCTTACTTCTAGGAACAACTATCACCATCTCAAGTAACCACTGAATTATAGCCTGAACTGGCCTTGAAATCAACACACTCGCTATCCTCCCATTGATTTCAAAATCCCACCACCCACGAGCCATTGAGGCTGCCACTAAATACTTCCTAACCCAGGCAGCTGCTTCCGCTCTAGTCTTATTCTCCAGCATAACCAATGCATGGCACACCGGACAATGAGACATCACCCAGCTTACTCATCCAACATCCTGCCTAATTCTTACCTCAGCCATCGCAATAAAACTAGGACTAGTACCGTTCCACTTCTGATTCCCTGAAGTGCTCCAAGGCTCTCCCCTTACCACTGGCCTACTCCTCTCC…
	WW186 ATGAACCCCCAAGCAAGCCTGATTTTCATCACTAGCTTACTTCTAGGAACAACTATCACCATCTCAAGTAACCACTGAATTATAGCCTGAACTGGCCTTGAAATCAACACACTCGCTATCCTCCCATTGATTTCAAAATCCCACCACCCACGAGCCATTGAGGCTGCCACTAAATACTTCCTAACCCAGGCAGCTGCTTCCGCTCTAGTCTTATTCTCCAGCATAACCAATGCATGGCACACCGGACAATGAGACATCACCCAGCTTACTCATCCAACATCCTGCCTAATTCTTACCTCAGCCATCGCAATAAAACTAGGACTAGTACCGTTCCACTTCTGATTCCCTGAAGTGCTCCAAGGCTCTCCCCTTACCACTGGCCTACTCCTCTCC…
	WW196 ATGAACCCCCAAGCAAGCCTGATTTTCATCACTAGCTTACTTCTAGGAACAACTATCACCATCTCAAGTAACCACTGAATTATAGCCTGAACTGGCCTTGAAATCAACACACTCGCTATCCTCCCATTGATTTCAAAATCCCACCACCCACGAGCCATTGAGGCTGCCACTAAATACTTCCTAACCCAGGCAGCTGCTTCCGCTCTAGTCTTATTCTCCAGCATAACCAATGCATGGCACACCGGACAATGAGACATCACCCAGCTTACTCATCCAACATCCTGCCTAATTCTTACCTCAGCCATCGCAATAAAACTAGGACTAGTACCGTTCCACTTCTGATTCCCTGAAGTGCTCCAAGGCTCTCCCCTTACCACCGGCCTACTCCTCTCC…
	WW197 ATGAACCCCCAAGCAAGCCTGATTTTCACCACTAGCTTACTTCTAGGAACAACTATCACCATCTCAAGTAACCACTGAATTATAGCCTGAACTGGCCTTGAAATCAACACACTCGCTATCCTCCCACTGATCTCAAAATCCCACCACCCACGAGCCATTGAGGCTGCCACTAAATACTTCCTAACCCAGGCAGCTGCTTCCGCTCTAGTCTTATTCTCCAGCATAACCAATGCATGGCATACAGGACAATGAGACATCACCCAGCTTACTCATCCAACATCCTGCCTAATTCTTACCTCAGCCATCGCAATAAAATTAGGACTAGTACCGTTCCACTTCTGATTCCCTGAAGTGCTCCAAGGCTCTCCCCTTACCACCGGCCTACTCCTCTCC…
	WW198 ????????????????????GATTTTCATCACTAGCTTACTTCTAGGAACAACTATCACCATCTCAAGTAACCACTGAATTATAGCCTGAACTGGCCTTGAAATCAACACACTCGCTATCCTCCCATTGATTTCAAAATCCCACCACCCACGAGCCATTGAGGCTGCCACTAAATACTTCCTAACCCAGGCAGCTGCTTCCGCTCTAGTCTTATTCTCCAGCATAACCAATGCATGGCACACCGGACAATGAGACATCACCCAGCTTACTCATCCAACATCCTGCCTAATTCTTACCTCAGCCATCGCAATAAAACTAGGACTAGTACCGTTCCACTTCTGATTCCCTGAAGTACTCCAAGGCTCTCCCCTTACCACCGGCCTACTCCTCTCC…
	WW199 ????????????????GCCTGATTTTCATCACTAGCTTACTTCTAGGAACAACTATCACCATCTCAAGTAACCACTGAATTATAGCCTGAACTGGCCTTGAAATCAACACACTCGCTATCCTCCCATTGATTTCAAAATCCCACCACCCACGAGCCATTGAGGCTGCCACTAAATACTTCCTAACCCAGGCAGCTGCTTCCGCTCTAGTCTTATTCTCCAGCATAACCAATGCATGGCACACCGGACAATGAGACATCACCCAGCTTACTCATCCAACATCCTGCCTAATTCTTACCTCAGCCATCGCAATAAAACTAGGACTAGTACCGTTCCACTTCTGATTCCCTGAAGTACTCCAAGGCTCTCCCCTTACCACCGGCCTACTCCTCTCC…
	WW209 ATGAACCCCCAAGCAAGCCTGATTTTCATCACTAGCTTACTTCTAGGAACAACTATCACCATCTCAAGTAACCACTGAGTTATAGCCTGAACTGGCCTTGAAATCAACACACTCGCTATCCTCCCATTGATTTCAAAATCCCACCACCCACGAGCCATTGAGGCTGCCACTAAATACTTCCTAACCCAGGCAGCTGCTTCCGCTCTAGTCTTATTCTCCAGCATAACCAATGCATGGCACACCGGACAATGAGACATCACCCAGCTTACTCATCCAACATCCTGCCTAATTCTTACCTCAGCCATCGCAATAAAACTAGGACTAGTACCGTTCCACTTCTGATTCCCTGAAGTGCTCCAAGGCTCTCCCCTTACCACCGGCCTACTCCTCTCC…
	WW221 ????????????????????????????????????????TTCTAGGAACAACTATCACCATCTCAAGTAACCACTGAATTATAGCCTGAACTGGCCTTGAAATCAACACACTCGCTATCCTCCCATTGATTTCAAAATCCCACCACCCACGAGCCATTGAGGCTGCCACTAAATACTTCCTAACCCAGGCAGCTGCTTCCGCTCTAGTCTTATTCTCCAGCATAACCAATGCATGGCACACCGGACAATGAGACATCACCCAGCTTACTCATCCAACATCCTGCCTAATTCTTACCTCAGCCATCGCAATAAAACTAGGACTAGTACCGTTCCACTTCTGATTCCCTGAAGTGCTCCAAGGCTCTCCCCTTACCACTGGCCTACTCCTCTCC…
	RC2783 ATGAACCCCCAAGCAAGCCTGATTTTCACCACTAGCTTACTTCTAGGAACAACTATCACCATCTCAAGTAACCACTGAATTATAGCCTGAACTGGCCTTGAAATCAACACACTCGCTATCCTCCCACTGATCTCAAAATCCCACCACCCACGAGCCATTGAGGCTGCCACTAAATACTTCCTAACCCAGGCAGCTGCTTCCGCTCTAGTCTTATTCTCCAGCATAACCAATGCATGGCATACCGGACAATGAGACATCACCCAGCTTACTCATCCAACATCCTGCCTAATTCTTACCTCAGCCATCGCAATAAAACTAGGACTAGTACCGTTCCACTTCTGATTCCCTGAAGTGCTCCAAGGCTCTCCCCTTACCACCGGCCTACTCCTCTC…
	RC2786 ATGAACCCCCAAGCAAGCCTGATTTTCACCACTAGCTTACTTCTAGGAACAACTATCACCATCTCAAGTAACCACTGAATTATAGCCTGAACTGGCCTTGAAATCAACACACTCGCTATCCTCCCACTGATCTCAAAATCCCACCACCCACGAGCCATTGAAGCTGCCACTAAATACTTCCTAACCCAGGCAGCTGCTTCCGCTCTAGTCTTATTCTCCAGCATAACCAATGCATGGCATACCGGACAATGAGACATCACCCAACTTACTCATCCAACATCCTGCCTAATTCTTACCTCAGCCATCGCAATAAAACTAGGACTAGTACCGTTCCACTTCTGATTCCCTGAAGTGCTCCAAGGCTCTCCCCTTACCACCGGCCTACTCCTCTC…
	RC2803 ATGAACCCCCAAGCAAGCCTGATTTTCACCACTAGCTTACTTCTAGGAACAACTATCACCATCTCAAGTAACCACTGAATTATAGCCTGAACTGGCCTTGAAATCAACACACTCGCTATCCTCCCACTGATCTCAAAATCCCACCACCCACGAGCCATTGAAGCTGCCACTAAATACTTCCTAACCCAGGCAGCTGCTTCCGCTCTAGTCTTATTCTCCAGCATAACCAATGCATGGCATACCGGACAATGAGACATCACCCAACTTACTCATCCAACATCCTGCCTAATTCTTACCTCAGCCATCGCAATAAAACTAGGACTAGTACCGTTCCACTTCTGATTCCCTGAAGTGCTCCAAGGCTCTCCCCTTACCACCGGCCTACTCCTCTC…
	RC2807 ATGAACCCCCAAGCAAGCCTGATTTTCACCACTAGCTTACTTCTAGGAACAACTATCACCATCTCAAGTAACCACTGAATTATAGCCTGAACTGGCCTTGAAATCAACACACTCGCTATCCTCCCACTGATCTCAAAATCCCACCACCCACGAGCCATTGAGGCTGCCACTAAATACTTCCTAACCCAGGCAGCTGCTTCCGCTCTAGTCTTATTCTCCAGCATAACCAATGCATGGCATACCGGACAATGAGACATCACCCAGCTTACTCATCCAACATCCTGCCTAATTCTTACCTCAGCCATCGCAATAAAACTAGGACTAGTACCGTTCCACTTCTGATTCCCTGAAGTGCTCCAAGGCTCTCCCCTTACCACCGGCCTACTCCTCTC…
	DHB3199 ATGAACCCCCAAGCAAGCCTGATTTTCACCACTAGCTTACTTCTAGGAACAACTATCACCATCTCAAGTAACCACTGAATTATAGCCTGAACTGGCCTTGAAATCAACACACTCGCTATCCTCCCACTGATCTCAAAATCCCACCACCCACGAGCCATTGAAGCTGCCACTAAATACTTCCTAACCCAGGCAGCTGCTTCCGCTCTAGTCTTATTCTCCAGCATAACCAATGCATGGCATACCGGACAATGAGACATCACCCAACTTACTCATCCAACATCCTGCCTAATTCTTACCTCAGCCATCGCAATAAAACTAGGACTAGTACCGTTCCACTTCTGATTCCCTGAAGTGCTCCAAGGCTCTCCCCTTACCACCGGCCTACTCCTCT…
	DHB3429 ATGAACCCCCAAGCAAGCCTGATTTTCACCACTAGCTTACTTCTAGGAACAACTATCACCATCTCAAGTAACCACTGAATTATAGCCTGAACTGGCCTTGAAATCAACACACTCGCTATCCTCCCACTGATCTCAAAATCCCACCACCCACGAGCCATTGAAGCTGCCACTAAATACTTCCTAACCCAGGCAGCTGCTTCCGCTCTAGTCTTATTCTCCAGCATAACCAATGCATGGCATACCGGACAATGAGACATCACCCAACTTACTCATCCAACATCCTGCCTAATTCTTACCTCAGCCATCGCAATAAAACTAGGACTAGTACCGTTCCACTTCTGATTCCCTGAAGTGCTCCAAGGCTCTCCCCTTACCACCGGCCTACTCCTCT…
	DHB3090 ?????????????????????????????????????????????????????????????TCTCAAGTAACCACTGAATTATAGCCTGAACTGGCCTTGAAATCAACACACTCGCTATCCTCCCACTGATCTCAAAATCCCACCACCCACGAGCCATTGAGGCTGCCACTAAATACTTCCTAACCCAGGCAGCTGCTTCCGCTCTAGTCTTATTCTCCAGCATAACCAATGCATGGCATACCGGACAATGAGACATCACCCAGCTTACTCATCCAACATCCTGCCTAATTCTTACCTCAGCCATCGCAATAAAACTAGGACTAGTACCGTTCCACTTCTGATTCCCTGAAGTGCTCCAAGGCTCTCCCCTTACCACCGGCCTACTCCTCT…
	DHB3194 ?????????????????????????????????????????TCTAGGAACAACTATCACCATCTCAAGTAACCACTGAATTATAGCCTGAACTGGCCTTGAAATCAACACACTCGCTATCCTCCCACTGATCTCAAAATCCCACCACCCACGAGCCATTGAAGCTGCCACTAAATACTTCCTAACCCAGGCAGCTGCTTCCGCTCTAGTCTTATTCTCCAGCATAACCAATGCATGGCATACCGGACAATGAGACATCACCCAACTTACTCATCCAACATCCTGCCTAATTCTTACCTCAGCCATCGCAATAAAACTAGGACTAGTACCGTTCCACTTCTGATTCCCTGAAGTGCTCCAAGGCTCTCCCCTTACCACCGGCCTACTCCTCT…
	GAV1490 ?????????????????????????????????????????TCTAGGAACAACTATCACCATCTCAAGTAACCACTGAATTATAGCCTGAACTGGCCTTGAAATCAACACACTCGCTATCCTCCCACTGATCTCAAAATCCCACCACCCACGAGCCATTGAGGCTGCCACTAAATACTTCCTAACCCAGGCAGCTGCTTCCGCTCTAGTCTTATTCTCCAGCATAACCAATGCATGGCATACCGGACAATGAGACATCACCCAGCTTACTCATCCAACATCCTGCCTAATTCTTACCTCAGCCATCGCAATAAAACTAGGACTAGTACCGTTCCACTTCTGATTCCCTGAAGTGCTCCAAGGCTCTCCCCTTACCACCGGCCTACTCCTCT…
	DHB3756 ATGAACCCCCAAGCAAGCCTGATTTTCACCACTAGCTTACTTCTAGGAACAACTATCACCATCTCAAGTAACCACTGAATTATAGCCTGAACTGGCCTTGAAATCAACACACTCGCTATCCTCCCACTGATCTCAAAATCCCACCACCCACGAGCCATTGAGGCTGCCACTAAATACTTCCTAACCCAGGCAGCTGCTTCCGCTCTAGTCTTATTCTCCAGCATAACCAATGCATGGCATACCGGACAATGAGACATCACCCAGCTTACTCATCCAACATCCTGCCTAATTCTTACCTCAGCCATCGCAATAAAACTAGGACTAGTACCGTTCCACTTCTGATTCCCTGAAGTGCTCCAAGGCTCTCCCCTTACCACCGGCCTACTCCTCT…
	WW246 ATGAACCCCCAAGCAAGCCTGATTTTCATCACTAGCTTACTTCTAGGAACAACTATCACCATCTCAAGTAACCACTGAATTATAGCCTGAACTGGCCTTGAAATCAACACACTCGCTATCCTCCCATTGATTTCAAAATCCCACCACCCACGAGCCATTGAGGCTGCCACTAAATACTTCCTAACCCAGGCAGCTGCTTCCGCTCTAGTCTTATTCTCCAGCATAACCAATGCATGGCACACCGGACAATGAGACATCACCCAGCTTACTCATCCAACATCCTGCCTAATTCTTACCTCAGCCATCGCAATAAAACTAGGACTAGTACCGTTCCACTTCTGATTCCCTGAAGTGCTCCAAGGCTCTCCCCTTACCACCGGCCTACTCCTCTCC…
	KLW862 ATGAACCCCCAAGCAAGCCTGATTTTCATCACTAGCTTACTTCTAGGAACAACTATCACCATCTCAAGTAACCACTGAGTTATAGCCTGAACTGGCCTTGAAATCAACACACTCGCTATCCTCCCATTGATTTCAAAATCCCACCACCCACGAGCCATTGAGGCTGCCACTAAATACTTCCTAACCCAGGCAGCTGCTTCCGCTTTAGTCTTATTCTCCAGCATAACCAATGCATGGCACACCGGACAATGAGACATCACCCAGCTTACTCATCCAACATCCTGCCTAATTCTTACCTCAGCCATCGCAATAAAACTAGGACTAGTACCGTTCCACTTCTGATTCCCTGAAGTGCTCCAAGGCTCTCCCCTTACCACCGGCCTACTCCTCTC…
	KLW863 ATGAACCCCCAAGCAAGCCTGATTTTCATCACTAGCTTACTTCTAGGAACAACTATCACCATCTCAAGTAACCACTGAATTATAGCCTGAACTGGCCTTGAAATCAACACACTCGCTATCCTCCCATTGATTTCAAAATCCCACCACCCACGAGCCATTGAGGCTGCCACTAAATACTTCCTAACCCAGGCAGCTGCTTCCGCTCTAGTCTTATTCTCCAGCATAACCAATGCATGGCACACCGGACAATGAGACATCACCCAGCTTACTCATCCAACATCCTGCCTAATTCTTACCTCAGCCATCGCAATAAAACTAGGACTAGTACCGTTCCACTTCTGATTCCCTGAAGTGCTCCAAGGCTCTCCCCTTACCACCGGCCTACTCCTCTC…
	WW238 ATGAACCCCCAAGCAAGCCTGATTTTCATCACTAGCTTACTTCTAGGAACAACTATCACCATCTCAAGTAACCACTGAATTATAGCCTGAACTGGCCTTGAAATCAACACACTCGCTATCCTCCCATTGATTTCAAAATCCCACCACCCACGAGCCATTGAGGCTGCCACTAAATACTTCCTAACCCAGGCAGCTGCTTCCGCTCTAGTCTTATTCTCCAGCATAACCAATGCATGGCACACCGGACAATGAGACATCACCCAGCTTACTCATCCAACATCCTGCCTAATTCTTACCTCAGCCATCGCAATAAAACTAGGACTAGTACCGTTCCACTTCTGATTCCCTGAAGTGCTCCAAGGCTCTCCCCTTACCACTGGCCTACTCCTCTCC…
	WW239 ATGAACCCCCAAGCAAGCCTGATTTTCATCACTAGCTTACTTCTAGGAACAACTATCACCATCTCAAGTAACCACTGAATTATAGCCTGAACTGGCCTTGAAATCAACACACTCGCTATCCTCCCATTGATTTCAAAATCCCACCACCCACGAGCCATTGAGGCTGCCACTAAATACTTCCTAACCCAGGCAGCTGCTTCCGCTCTAGTCTTATTCTCCAGCATAACCAATGCATGGCACACCGGACAATGAGACATCACCCAGCTTACTCATCCAACATCCTGCCTAATTCTTACCTCAGCCATCGCAATAAAACTAGGACTAGTACCGTTCCACTTCTGATTCCCTGAAGTACTCCAAGGCTCTCCCCTTACCACCGGCCTACTCCTCTCC…
	WW240 ATGAACCCCCAAGCAAGCCTGATTTTCACCACTAGCTTACTTCTAGGAACAACTATCACCATCTCAAGTAACCACTGAATTATAGCCTGAACTGGCCTTGAAATCAACACACTCGCTATCCTCCCACTGATCTCAAAATCCCACCACCCACGAGCCATTGAGGCTGCCACTAAATACTTCCTAACCCAGGCAGCTGCTTCCGCTCTAGTCTTATTCTCCAGCATAACCAATGCATGGCATACAGGACAATGAGACATCACCCAGCTTACTCATCCAACATCCTGCCTAATTCTTACCTCAGCCATCGCAATAAAATTAGGACTAGTACCGTTCCACTTCTGATTCCCTGAAGTGCTCCAAGGCTCTCCCCTTACCACCGGCCTACTCCTCTCC…
	WW241 ATGAACCCCCAAGCAAGCCTGATTTTCATCACTAGCTTACTTCTAGGAACAACTATCACCATCTCAAGTAACCACTGAATTATAGCCTGAACTGGCCTTGAAATCAACACACTCGCTATCCTCCCATTGATTTCAAAATCCCACCACCCACGAGCCATTGAGGCTGCCACTAAATACTTCCTAACCCAGGCAGCTGCTTCCGCTCTAGTCTTATTCTCCAGCATAACCAATGCATGGCACACCGGACAATGAGACATCACCCAGCTTACTCATCCAACATCCTGCCTAATTCTTACCTCAGCCATCGCAATAAAACTAGGACTAGTACCGTTCCACTTCTGATTCCCTGAAGTGCTCCAAGGCTCTCCCCTTACCACTGGCCTACTCCTCTCC…
	WW242 ATGAACCCCCAAGCAAGCCTGATTTTCATCACTAGCTTACTTCTAGGAACAACTATCACCATCTCAAGTAACCACTGAATTATAGCCTGAACTGGCCTTGAAATCAACACACTCGCTATCCTCCCATTGATTTCAAAATCCCACCACCCACGAGCCATTGAGGCTGCCACTAAATACTTCCTAACCCAGGCAGCTGCTTCCGCTCTAGTCTTATTCTCCAGCATAACCAATGCATGGCACACCGGACAATGAGACATCACCCAGCTTACTCATCCAACATCCTGCCTAATTCTTACCTCAGCCATCGCAATAAAACTAGGACTAGTACCGTTCCACTTCTGATTCCCTGAAGTGCTCCAAGGCTCTCCCCTTACCACCGGCCTACTCCTTTCC…
	WW243 ATGAACCCCCAAGCAAGCCTGATTTTCATCACTAGCTTACTTCTAGGAACAACTATCACCATCTCAAGTAACCACTGAATTATAGCCTGAACTGGCCTTGAAATCAACACACTCGCTATCCTCCCATTGATTTCAAAATCCCACCACCCACGAGCCATTGAGGCTGCCACTAAATACTTCCTAACCCAGGCAGCTGCTTCCGCTCTAGTCTTATTCTCCAGCATAACCAATGCATGGCACACCGGACAATGAGACATCACCCAGCTTACTCATCCAACATCCTGCCTAATTCTTACCTCAGCCATCGCAATAAAACTAGGACTAGTACCGTTCCACTTCTGATTCCCTGAAGTGCTCCAAGGCTCTCCCCTTACCACCGGCCTACTCCTCTCC…
	WW244 ATGAACCCCCAAGCAAGCCTGATTTTCACCACTAGCTTACTTCTAGGAACAACTATCACCATCTCAAGTAACCACTGAATTATAGCCTGAACTGGCCTTGAAATCAACACACTCGCTATCCTCCCACTGATCTCAAAATCCCACCACCCACGAGCCATTGAGGCTGCCACTAAATACTTCCTAACCCAGGCAGCTGCTTCCGCTCTAGTCTTATTCTCCAGCATAACCAATGCATGGCATACAGGACAATGAGACATCACCCAGCTTACTCATCCAACATCCTGCCTAATTCTTACCTCAGCCATCGCAATAAAATTAGGACTAGTACCGTTCCACTTCTGATTCCCTGAAGTGCTCCAAGGCTCTCCCCTTACCACCGGCCTACTCCTCTCC…
	WW245 ATGAACCCCCAAGCAAGCCTGATTTTCATCACTAGCTTACTTCTAGGAACAACTATCACCATCTCAAGTAACCACTGAATTATAGCCTGAACTGGCCTTGAAATCAACACACTCGCTATCCTCCCATTGATTTCAAAATCCCACCACCCACGAGCCATTGAGGCTGCCACTAAATACTTCCTAACCCAGGCAGCTGCTTCCGCTCTAGTCTTATTCTCCAGCATAACCAATGCATGGCACACCGGACAATGAGACATCACCCAGCTTACTCATCCAACATCCTGCCTAATTCTTACCTCAGCCATCGCAATAAAACTAGGACTAGTACCGTTCCACTTCTGATTCCCTGAAGTGCTCCAAGGCTCTCCCCTTACCACCGGCCTACTCCTCTCC…
	WW247 ATGAACCCCCAAGCAAGCCTGATTTTCACCACTAGCTTACTTCTAGGAACAACTATCACCATCTCAAGTAACCACTGAATTATAGCCTGAACTGGCCTTGAAATCAACACACTCGCTATCCTCCCACTGATCTCAAAATCCCACCACCCACGAGCCATTGAGGCTGCCACTAAATACTTCCTAACCCAGGCAGCTGCTTCCGCTCTAGTCTTATTCTCCAGCATAACCAATGCATGGCATACCGGACAATGAGACATCACCCAGCTTACTCATCCAACATCCTGCCTAATTCTTACCTCAGCCATCGCAATAAAACTAGGACTAGTACCATTCCACTTCTGATTCCCTGAAGTGCTCCAAGGCTCTCCCCTTACCACCGGCCTACTCCTCTCC…
	WW248 ATGAACCCCCAAGCAAGCCTGATTTTCATCACTAGCTTACTTCTAGGAACAACTATCACCATCTCAAGTAACCACTGAATTATAGCCTGAACTGGCCTTGAAATCAACACACTCGCTATCCTCCCATTGATTTCAAAATCCCACCACCCACGAGCCATTGAGGCTGCCACTAAATACTTCCTAACCCAGGCAGCTGCTTCCGCTCTAGTCTTATTCTCCAGCATAACCAATGCATGGCACACCGGACAATGAGACATCACCCAGCTTACTCATCCAACATCCTGCCTAATTCTTACCTCAGCCATCGCAATAAAACTAGGACTAGTACCGTTCCACTTCTGATTCCCTGAAGTGCTCCAAGGCTCTCCCCTTACCACCGGCCTACTCCTCTCC…
	WW188 ATGAACCCCCAAGCAAGCCTGATTTTCACCACTAGCTTACTTCTAGGAACAACTATCACCATCTCAAGTAACCACTGAATTATAGCCTGAACTGGCCTTGAAATCAACACACTCGCTATCCTCCCACTGATCTCAAAATCCCACCACCCACGAGCCATTGAGGCTGCCACTAAATACTTCCTAACCCAGGCAGCTGCTTCCGCTCTAGTCTTATTCTCCAGCATAACCAATGCATGGCATACAGGACAATGAGACATCACCCAGCTTACTCATCCAACATCCTGCCTAATTCTTACCTCAGCCATCGCAATAAAATTAGGACTAGTACCGTTCCACTTCTGATTCCCTGAAGTGCTCCAAGGCTCTCCCCTTACCACCGGCCTACTCCTCTCC…
	WW189 ATGAACCCCCAAGCAAGCCTGATTTTCACCACTAGCTTACTTCTAGGAACAACTATCACCATCTCAAGTAACCACTGAATTATAGCCTGAACTGGCCTTGAAATCAACACACTCGCTATCCTCCCACTGATCTCAAAATCCCACCACCCACGAGCCATTGAGGCTGCCACTAAATACTTCCTAACCCAGGCAGCTGCTTCCGCTCTAGTCTTATTCTCCAGCATAACCAATGCATGGCATACAGGACAATGAGACATCACCCAGCTTACTCATCCAACATCCTGCCTAATTCTTACCTCAGCCATCGCAATAAAATTAGGACTAGTACCGTTCCACTTCTGATTCCCTGAAGTGCTCCAAGGCTCTCCCCTTACCACCGGCCTACTCCTCTCC…
	WW190 ATGAACCCCCAAGCAAGCCTGATTTTCATCACTAGCTTACTTCTAGGAACAACTATCACCATCTCAAGTAACCACTGAATTATAGCCTGAACTGGCCTTGAAATCAACACACTCGCTATCCTCCCATTGATTTCAAAATCCCACCACCCACGAGCCATTGAGGCTGCCACTAAATACTTCCTAACCCAGGCAGCTGCTTCCGCTCTAGTCTTATTCTCCAGCATAACCAATGCATGGCACACCGGACAATGAGACATCACCCAGCTTACTCATCCAACATCCTGCCTAATTCTTACCTCAGCCATCGCAATAAAACTAGGACTAGTACCGTTCCACTTCTGATTCCCTGAAGTGCTCCAAGGCTCTCCCCTTACCACCGGCCTACTCCTCTCC…
	WW214 ATGAACCCCCAAGCAAGCCTGATTTTCATCACTAGCTTACTTCTAGGAACAACTATCACCATCTCAAGTAACCACTGAATTATAGCCTGAACTGGCCTTGAAATCAACACACTCGCTATCCTCCCATTGATTTCAAAATCCCACCACCCACGAGCCATTGAGGCTGCCACTAAATACTTCCTAACCCAGGCAGCTGCTTCCGCTCTAGTCTTATTCTCCAGCATAACCAATGCATGGCACACCGGACAATGAGACATCACCCAGCTTACTCATCCAACATCCTGCCTAATTCTTACCTCAGCCATCGCAATAAAACTAGGACTAGTACCGTTCCACTTCTGATTCCCTGAAGTGCTCCAAGGCTCTCCCCTTACCACCGGCCTACTCCTCTCC…
	WW236 ATGAACCCCCAAGCAAGCCTGATTTTCATCACTAGCTTACTTCTAGGAACAACTATCACCATCTCAAGTAACCACTGAATTATAGCCTGAACTGGCCTTGAAATCAACACACTCGCTATCCTCCCATTGATTTCAAAATCCCACCACCCACGAGCCATTGAGGCTGCCACTAAATACTTCCTAACCCAGGCAGCTGCTTCCGCTCTAGTCTTATTCTCCAGCATAACCAATGCATGGCACACCGGACAATGAGACATCACCCAGCTTACTCATCCAACATCCTGCCTAATTCTTACCTCAGCCATCGCAATAAAACTAGGACTAGTACCGTTCCACTTCTGATTCCCTGAAGTGCTCCAAGGCTCTCCCCTTACCACTGGCCTACTCCTCTCC…
	WW237 ATGAACCCCCAAGCAAGCCTGATTTTCATCACTAGCTTACTTCTAGGAACAACTATCACCATCTCAAGTAACCACTGAATTATAGCCTGAACTGGCCTTGAAATCAACACACTCGCTATCCTCCCATTGATTTCAAAATCCCACCACCCACGAGCCATTGAGGCTGCCACTAAATACTTCCTAACCCAGGCAGCTGCTTCCGCTCTAGTCTTATTCTCCAGCATAACCAATGCATGGCACACCGGACAATGAGACATCACCCAGCTTACTCATCCAACATCCTGCCTAATTCTTACCTCAGCCATCGCAATAAAACTAGGACTAGTACCGTTCCACTTCTGATTCCCTGAAGTGCTCCAAGGCTCTCCCCTTACCACTGGCCTACTCCTCTCC…
	Federal_JMD496 ATGAACCCCCAAGCAAGCCTGATTTTCACCACTAGCTTACTTCTAGGAACAACTATCACCATCTCAAGTAACCACTGAATTATAGCCTGAACTGGCCTTGAAATCAACACACTCGCTATCCTCCCACTGATCTCAAAATCCCACCACCCACGAGCCATTGAAGCTGCCACTAAATACTTCCTAACCCAGGCAGCTGCTTCCGCTCTAGTCTTATTCTCCAGCATAACCAATGCATGGCATACCGGACAATGAGACATCACCCAACTTACTCATCCAACATCCTGCCTAATTCTTACCTCAGCCATCGCAATAAAACTAGGACTAGTACCGTTCCACTTCTGATTCCCTGAAGTGCTCCAAGGCTCTCCCCTTACCACCGGCCTA…
	Federal_JMD497 ATGAACCCCCAAGCAAGCCTGATTTTCACCACTAGCTTACTTCTAGGAACAACTATCACCATCTCAAGTAACCACTGAATTATAGCCTGAACTGGCCTTGAAATCAACACACTCGCTATCCTCCCACTGATCTCAAAATCCCACCACCCACGAGCCATTGAAGCTGCCACTAAATACTTCCTAACCCAGGCAGCTGCTTCCGCTCTAGTCTTATTCTCCAGCATAACCAATGCATGGCATACCGGACAATGAGACATCACCCAACTTACTCATCCAACATCCTGCCTAATTCTTACCTCAGCCATCGCAATAAAACTAGGACTAGTACCGTTCCACTTCTGATTCCCTGAAGTGCTCCAAGGCTCTCCCCTTACCACCGGCCTA…
	Federal_F5 ATGAACCCCCAAGCAAGCCTGATTTTCACCACTAGCTTACTTCTAGGAACAACTATCACCATCTCAAGTAACCACTGAATTATAGCCTGAACTGGCCTTGAAATCAACACACTCGCTATCCTCCCACTGATCTCAAAATCCCACCACCCACGAGCCATTGAAGCTGCCACTAAATACTTCCTAACCCAGGCAGCTGCTTCCGCTCTAGTCTTATTCTCCAGCATAACCAATGCATGGCATACCGGACAATGAGACATCACCCAACTTACTCATCCAACATCCTGCCTAATTCTTACCTCAGCCATCGCAATAAAACTAGGACTAGTACCGTTCCACTTCTGATTCCCTGAAGTGCTCCAAGGCTCTCCCCTTACCACCGGCCTACTCC…
	Federal_F10 ATGAACCCCCAAGCAAGCCTGATTTTCACCACTAGCTTACTTCTAGGAACAACTATCACCATCTCAAGTAACCACTGAATTATAGCCTGAACTGGCCTTGAAATCAACACACTCGCTATCCTCCCACTGATCTCAAAATCCCACCACCCACGAGCCATTGAGGCTGCCACTAAATACTTCCTAACCCAGGCAGCTGCTTCCGCTCTAGTCTTATTCTCCAGCATAACCAATGCATGGCATACCGGACAATGAGACATCACCCAGCTTACTCATCCAACATCCTGCCTAATTCTTACCTCAGCCATCGCAATAAAACTAGGACTAGTACCGTTCCACTTCTGATTCCCTGAAGTGCTCCAAGGCTCTCCCCTTACCACCGGCCTACTC…
	Federal_F11 ATGAACCCCCAAGCAAGCCTGATTTTCACCACTAGCTTACTTCTAGGAACAACTATCACCATCTCAAGTAACCACTGAATTATAGCCTGAACTGGCCTTGAAATCAACACACTCGCTATCCTCCCACTGATCTCAAAATCCCACCACCCACGAGCCATTGAAGCTGCCACTAAATACTTCCTAACCCAGGCAGCTGCTTCCGCTCTAGTCTTATTCTCCAGCATAACCAATGCATGGCATACCGGACAATGAGACATCACCCAACTTACTCATCCAACATCCTGCCTAATTCTTACCTCAGCCATCGCAATAAAACTAGGACTAGTACCGTTCCACTTCTGATTCCCTGAAGTGCTCCAAGGCTCTCCCCTTACCACCGGCCTACTC…
	26660 ATGAACCCCCAAGCAAGCCTGATTTTCACCACTAGCTTACTTCTAGGAACAACTATCACCATCTCAAGTAACCACTGAATTATAGCCTGAACTGGCCTTGAAATCAACACACTCGCTATCCTCCCACTGATCTCAAAATCCCACCACCCACGAGCCATTGAAGCTGCCACTAAATACTTCCTAACCCAGGCAGCTGCTTCCGCTCTAGTCTTATTCTCCAGCATAACCAATGCATGGCATACCGGACAATGAGACATCACCCAACTTACTCATCCAACATCCTGCCTAATTCTTACCTCAGCCATCGCAATAAAACTAGGACTAGTACCGTTCCACTTCTGATTCCCTGAAGTGCTCCAAGGCTCTCCCCTTACCACCGGCCTACTCCTCTCC…
	F51 ATGAACCCCCAAGCAAGCCTGATTTTCACCACTAGCTTACTTCTAGGAACAACTATCACCATCTCAAGTAACCACTGAATTATAGCCTGAACTGGCCTTGAAATCAACACACTCGCTATCCTCCCACTGATCTCAAAATCCCACCACCCACGAGCCATTGAAGCTGCCACTAAATACTTCCTAACCCAGGCAGCTGCTTCCGCTCTAGTCTTATTCTCCAGCATAACCAATGCATGGCATACCGGACAATGAGACATCACCCAACTTACTCATCCAACATCCTGCCTAATTCTTACCTCAGCCATCGCAATAAAACTAGGACTAGTACCGTTCCACTTCTGATTCCCTGAAGTGCTCCAAGGCTCTCCCCTTACCACCGGCCTACTCCTCTCCAC…
	F52 ATGAACCCCCAAGCAAGCCTGATTTTCACCACTAGCTTACTTCTAGGAACAACTATCACCATCTCAAGTAACCACTGAATTATAGCCTGAACTGGCCTTGAAATCAACACACTCGCTATCCTCCCACTGATCTCAAAATCCCACCACCCACGAGCCATTGAAGCTGCCACTAAATACTTCCTAACCCAGGCAGCTGCTTCCGCTCTAGTCTTATTCTCCAGCATAACCAATGCATGGCATACCGGACAATGAGACATCACCCAACTTACTCATCCAACATCCTGCCTAATTCTTACCTCAGCCATCGCAATAAAACTAGGACTAGTACCGTTCCACTTCTGATTCCCTGAAGTGCTCCAAGGCTCTCCCCTTACCACCGGCCTACTCCTCTCCAC…
	F53 ATGAACCCCCAAGCAAGCCTGATTTTCACCACTAGCTTACTTCTAGGAACAACTATCACCATCTCAAGTAACCACTGAATTATAGCCTGAACTGGCCTTGAAATCAACACACTCGCTATCCTCCCACTGATCTCAAAATCCCACCACCCACGAGCCATTGAGGCTGCCACTAAATACTTCCTAACCCAGGCAGCTGCTTCCGCTCTAGTCTTATTCTCCAGCATAACCAATGCATGGCATACCGGACAATGAGACATCACCCAGCTTACTCATCCAACATCCTGCCTAATTCTTACCTCAGCCATCGCAATAAAACTAGGACTAGTACCGTTCCACTTCTGATTCCCTGAAGTGCTCCAAGGCTCTCCCCTTACCACCGGCCTACTCCTCTCCAC…
	F55 ATGAACCCCCAAGCAAGCCTGATTTTCACCACTAGCTTACTTCTAGGAACAACTATCACCATCTCAAGTAACCACTGAATTATAGCCTGAACTGGCCTTGAAATCAACACACTCGCTATCCTCCCACTGATCTCAAAATCCCACCACCCACGAGCCATTGAGGCTGCCACTAAATACTTCCTAACCCAGGCAGCTGCTTCCGCTCTAGTCTTATTCTCCAGCATAACCAATGCATGGCATACAGGACAATGAGACATCACCCAGCTTACTCATCCAACATCCTGCCTAATTCTTACCTCAGCCATCGCAATAAAATTAGGACTAGTACCGTTCCACTTCTGATTCCCTGAAGTGCTCCAAGGCTCTCCCCTTACCACCGGCCTACTCCTCTCCAC…
	F59 ATGAACCCCCAAGCAAGCCTGATTTTCACCACTAGCTTACTTCTAGGAACAACTATCACCATCTCAAGTAACCACTGAATTATAGCCTGAACTGGCCTTGAAATCAACACACTCGCTATCCTCCCACTGATCTCAAAATCCCACCACCCACGAGCCATTGAAGCTGCCACTAAATACTTCCTAACCCAGGCAGCTGCTTCCGCTCTAGTCTTATTCTCCAGCATAACCAATGCATGGCATACCGGACAATGAGACATCACCCAACTTACTCATCCAACATCCTGCCTAATTCTTACCTCAGCCATCGCAATAAAACTAGGACTAGTACCGTTCCACTTCTGATTCCCTGAAGTGCTCCAAGGCTCTCCCCTTACCACCGGCCTACTCCTCTCCAC…
	F60 ATGAACCCCCAAGCAAGCCTGATTTTCACCACTAGCTTACTTCTAGGAACAACTATCACCATCTCAAGTAACCACTGAATTATAGCCTGAACTGGCCTTGAAATCAACACACTCGCTATCCTCCCACTGATCTCAAAATCCCACCACCCACGAGCCATTGAGGCTGCCACTAAATACTTCCTAACCCAGGCAGCTGCTTCCGCTCTAGTCTTATTCTCCAGCATAACCAATGCATGGCATACCGGACAATGAGACATCACCCAGCTTACTCATCCAACATCCTGCCTAATTCTTACCTCAGCCATCGCAATAAAACTAGGACTAGTACCGTTCCACTTCTGATTCCCTGAAGTGCTCCAAGGCTCTCCCCTTACCACCGGCCTACTCCTCTCCAC…
	F61 ATGAACCCCCAAGCAAGCCTGATTTTCACCACTAGCTTACTTCTAGGAACAACTATCACCATCTCAAGTAACCACTGAATTATAGCCTGAACTGGCCTTGAAATCAACACACTCGCTATCCTCCCACTGATCTCAAAATCCCACCACCCACGAGCCATTGAAGCTGCCACTAAATACTTCCTAACCCAGGCAGCTGCTTCCGCTCTAGTCTTATTCTCCAGCATAACCAATGCATGGCATACCGGACAATGAGACATCACCCAACTTACTCATCCAACATCCTGCCTAATTCTTACCTCAGCCATCGCAATAAAACTAGGACTAGTACCGTTCCACTTCTGATTCCCTGAAGTGCTCCAAGGCTCTCCCCTTACCACCGGCCTACTCCTCTCCAC…
	F64 ATGAACCCCCAAGCAAGCCTGATTTTCACCACTAGCTTACTTCTAGGAACAACTATCACCATCTCAAGTAACCACTGAATTATAGCCTGAACTGGCCTTGAAATCAACACACTCGCTATCCTCCCACTGATCTCAAAATCCCACCACCCACGAGCCATTGAGGCTGCCACTAAATACTTCCTAACCCAGGCAGCTGCTTCCGCTCTAGTCTTATTCTCCAGCATAACCAATGCATGGCATACCGGACAATGAGACATCACCCAGCTTACTCATCCAACATCCTGCCTAATTCTTACCTCAGCCATCGCAATAAAACTAGGACTAGTACCGTTCCACTTCTGATTCCCTGAAGTGCTCCAAGGCTCTCCCCTTACCACCGGCCTACTCCTCTCCAC…
	F65 ATGAACCCCCAAGCAAGCCTGATTTTCACCACTAGCTTACTTCTAGGAACAACTATCACCATCTCAAGTAACCACTGAATTATAGCCTGAACTGGCCTTGAAATCAACACACTCGCTATCCTCCCACTGATCTCAAAATCCCACCACCCACGAGCCATTGAAGCTGCCACTAAATACTTCCTAACCCAGGCAGCTGCTTCCGCTCTAGTCTTATTCTCCAGCATAACCAATGCATGGCATACCGGACAATGAGACATCACCCAACTTACTCATCCAACATCCTGCCTAATTCTTACCTCAGCCATCGCAATAAAACTAGGACTAGTACCGTTCCACTTCTGATTCCCTGAAGTGCTCCAAGGCTCTCCCCTTACCACCGGCCTACTCCTCTCCAC…
	F66 ATGAACCCCCAAGCAAGCCTGATTTTCACCACTAGCTTACTTCTAGGAACAACTATCACCATCTCAAGTAACCACTGAATTATAGCCTGAACTGGCCTTGAAATCAACACACTCGCTATCCTCCCACTGATCTCAAAATCCCACCACCCACGAGCCATTGAAGCTGCCACTAAATACTTCCTAACCCAGGCAGCTGCTTCCGCTCTAGTCTTATTCTCCAGCATAACCAATGCATGGCATACCGGACAATGAGACATCACCCAACTTACTCATCCAACATCCTGCCTAATTCTTACCTCAGCCATCGCAATAAAACTAGGACTAGTACCGTTCCACTTCTGATTCCCTGAAGTGCTCCAAGGCTCTCCCCTTACCACCGGCCTACTCCTCTCCAC…
	F67 ATGAACCCCCAAGCAAGCCTGATTTTCACCACTAGCTTACTTCTAGGAACAACTATCACCATCTCAAGTAACCACTGAATTATAGCCTGAACTGGCCTTGAAATCAACACACTCGCTATCCTCCCACTGATCTCAAAATCCCACCACCCACGAGCCATTGAAGCTGCCACTAAATACTTCCTAACCCAGGCAGCTGCTTCCGCTCTAGTCTTATTCTCCAGCATAACCAATGCATGGCATACCGGACAATGAGACATCACCCAACTTACTCATCCAACATCCTGCCTAATTCTTACCTCAGCCATCGCAATAAAACTAGGACTAGTACCGTTCCACTTCTGATTCCCTGAAGTGCTCCAAGGCTCTCCCCTTACCACCGGCCTACTCCTCTCCAC…
	DAB1354 ????????????????????????????????????????????????????????????????????????????????????????????????????????????????TCGCTATCCTCCCACTGATCTCAAAATCCCACCACCCACGAGCCATTGAAGCTGCCACTAAATACTTCCTAACCCAGGCAGCTGCTTCCGCTCTAGTCTTATTCTCCAGCATAACCAATGCATGGCATACCGGACAATGAGACATCACCCAACTTACTCATCCAACATCCTGCCTAATTCTTACCTCAGCCATCGCAATAAAACTAGGACTAGTACCGTTCCACTTCTGATTCCCTGAAGTGCTCCAAGGCTCTCCCCTTACCACCGGCCTACTCCTCT…
	UWBM56153 ATGAACCCCCAAGCAAGCCTGATTTTCACCACTAGCCTACTTCTAGGAACAACTATCACCATCTCAAGTAACCACTGAATTATAGCCTGAACTGGCCTTGAAATCAACACACTCGCTATCCTCCCACTGATCTCAAAATCCCACCACCCACGAGCCATTGAAGCTGCCACTAAATACTTCCTAACCCAGGCAGCTGCTTCCGCTCTAGTCTTATTCTCCAGCATAACCAATGCATGGCATACCGGACAATGAGACATCACCCAACTTACTCATCCAACATCCTGCCTAATTCTTACCTCAGCCATCGCAATAAAACTAGGACTAGTACCGTTCCACTTCTGATTCCCTGAAGTGCTCCAAGGCTCTCCCCTTACCACCGGCCTACTCCT…
	DAB994 ?????????????????????????????????????????????????????????????????????????????????????????????????????????????????CGCTATCCTCCCACTGATCTCAAAATCCCACCACCCACGAGCCATTGAGGCTGCCACTAAATACTTCCTAACCCAGGCAGCTGCTTCCGCTCTAGTCTTATTCTCCAGCATAACCAATGCATGGCATACCGGACAATGAGACATCACCCAGCTTACTCATCCAACATCCTGCCTAATTCTTACCTCAGCCATCGCAATAAAACTAGGACTAGTACCGTTCCACTTCTGATTCCCTGAAGTGCTCCAAGGCTCTCCCCTTACCACCGGCCTACTCCTCTC…
	DAB980 ATGAACCCCCAAGCAAGCCTGATTTTCACCACTAGCTTACTTCTAGGAACAACTATCACCATCTCAAGTAACCACTGAATTATAGCCTGAACTGGCCTTGAAATCAACACACTCGCTATCCTCCCACTGATCTCAAAATCCCACCACCCACGAGCCATTGAGGCTGCCACTAAATACTTCCTAACCCAGGCAGCTGCTTCCGCTCTAGTCTTATTCTCCAGCATAACCAATGCATGGCATACCGGACAATGAGACATCACCCAGCTTACTCATCCAACATCCTGCCTAATTCTTACCTCAGCCATCGCAATAAAACTAGGACTAGTACCGTTCCACTTCTGATTCCCTGAAGTGCTCCAAGGCTCTCCCCTTACCACCGGCCTACTCCTCTC…
	UWBM56045 ATGAACCCCCAAGCAAGCCTGATTTTCACCACTAGCTTACTTCTAGGAACAACTATCACCATCTCAAGTAACCACTGAATTATAGCCTGAACTGGCCTTGAAATCAACACACTCGCTATCCTCCCACTGATCTCAAAATCCCACCACCCACGAGCCATTGAGGCTGCCACTAAATACTTCCTAACCCAAGCAGCTGCTTCCGCTCTAGTCTTATTCTCCAGCATAACCAATGCATGGCATACCGGACAATGAGACATCACCCAGCTTACTCATCCAACATCCTGCCTAATTCTTACCTCAGCCATCGCAATAAAACTAGGACTAGTACCGTTCCACTTCTGATTCCCTGAAGTGCTCCAAGGCTCTCCCCTTACCACCGGCCTACTCCT…
	UWBM69070 ATGAACCCCCAAGCAAGCCTGATTTTCACCACTAGCTTACTTCTAGGAACAACTATCACCATCTCAAGTAACCACTGAATTATAGCCTGAACTGGCCTTGAAATCAACACACTCGCTATCCTCCCACTGATCTCAAAATCCCACCACCCACGAGCCATTGAGGCTGCCACTAAATACTTCCTAACCCAGGCAGCTGCTTCCGCTCTAGTCTTATTCTCCAGCATAACCAATGCATGGCATACCGGACAATGAGACATCACCCAGCTTACTCATCCAACATCCTGCCTAATTCTTACCTCAGCCATCGCAATAAAACTAGGACTAGTACCGTTCCACTTCTGATTCCCTGAAGTGCTCCAAGGCTCTCCCCTTACCACCGGCCTACTCCT…
	MSB21649 ATGAACCCCCAAGCAAGCCTGATTTTCACCACTAGCTTACTTCTAGGAACAACTATCACCATCTCAAGTAACCACTGAATTATAGCCTGAACTGGCCTTGAAATCAACACACTCGCTATCCTCCCACTGATCTCAAAATCCCACCACCCACGAGCCATTGAGGCTGCCACTAAATACTTCCTAACCCAGGCAGCTGCTTCCGCTCTAGTCTTATTCTCCAGCATAACCAATGCATGGCATACCGGACAATGAGACATCACCCAGCTTACTCATCCAACATCCTGCCTAATTCTTACCTCAGCCATCGCAATAAAACTAGGACTAGTACCATTCCACTTCTGATTCCCTGAAGTGCTCCAAGGCTCTCCCCTTACCACCGGCCTACTCCTC…
	MSB21663 ATGAACCCCCAAGCAAGCCTGATTTTCACCACTAGCTTACTTCTAGGAACAACTATCACCATCTCAAGTAACCACTGAATTATAGCCTGAACTGGCCTTGAAATCAACACACTCGCTATCCTCCCACTGATCTCAAAATCCCACCACCCACGAGCCATTGAGGCTGCCACTAAATACTTCCTAACCCAGGCAGCTGCTTCCGCTCTAGTCTTATTCTCCAGCATAACCAATGCATGGCATACAGGACAATGAGACATCACCCAGCTTACTCATCCAACATCCTGCCTAATTCTTACCTCAGCCATCGCAATAAAATTAGGACTAGTACCGTTCCACTTCTGATTCCCTGAAGTGCTCCAAGGCTCTCCCCTTACCACCGGCCTACTCCTC…
	MSB22394 ATGAACCCCCAAGCAAGCCTGATTTTCACCACTAGCTTACTTCTAGGAACAACTATCACCATCTCAAGTAACCACTGAATTATAGCCTGAACTGGCCTTGAAATCAACACACTCGCTATCCTCCCACTGATCTCAAAATCCCACCACCCACGAGCCATTGAGGCTGCCACTAAATACTTCCTAACCCAGGCAGCTGCTTCCGCTCTAGTCTTATTCTCCAGCATAACCAATGCATGGCATACAGGACAATGAGACATCACCCAGCTTACTCATCCAACATCCTGCCTAATTCTTACCTCAGCCATCGCAATAAAATTAGGACTAGTACCGTTCCACTTCTGATTCCCTGAAGTGCTCCAAGGCTCTCCCCTTACCACCGGCCTACTCCTC…
	MSB23091 ATGAACCCCCAAGCAAGCCTGATTTTCACCACTAGCTTACTTCTAGGAACAACTATCACCATCTCAAGTAACCACTGAATTATAGCCTGAACTGGCCTTGAAATCAACACACTCGCTATCCTCCCACTGATCTCAAAATCCCACCACCCACGAGCCATTGAGGCTGCCACTAAATACTTCCTAACCCAGGCAGCTGCTTCCGCTCTAGTCTTATTCTCCAGCATAACCAATGCATGGCATACCGGACAATGAGACATCACCCAGCTTACTCATCCAACATCCTGCCTAATTCTTACCTCAGCCATCGCAATAAAACTAGGACTAGTACCATTCCACTTCTGATTCCCTGAAGTGCTCCAAGGCTCTCCCCTTACCACCGGCCTACTCCTC…
	MSB24666 ATGAACCCCCAAGCAAGCCTGATTTTCACCACTAGCTTACTTCTAGGAACAACTATCACCATCTCAAGTAACCACTGAATTATAGCCTGAACTGGCCTTGAAATCAACACACTCGCTATCCTCCCACTGATCTCAAAATCCCACCACCCACGAGCCATTGAGGCTGCCACTAAATACTTCCTAACCCAGGCAGCTGCTTCCGCTCTAGTCTTATTCTCCAGCATAACCAATGCATGGCATACCGGACAATGAGACATCACCCAGCTTACTCATCCAACATCCTGCCTAATTCTTACCTCAGCCATCGCAATAAAACTAGGACTAGTACCATTCCACTTCTGATTCCCTGAAGTGCTCCAAGGCTCTCCCCTTACCACCGGCCTACTCCTC…
	WW249 ATGAACCCCCAAGCAAGCCTGATTTTCACCACTAGCTTACTTCTAGGAACAACTATCACCATCTCAAGTAACCACTGAATTATAGCCTGAACTGGCCTTGAAATCAACACACTCGCTATCCTCCCACTGATCTCAAAATCCCACCACCCACGAGCCATTGAGGCTGCCACTAAATACTTCCTAACCCAGGCAGCTGCTTCCGCTCTAGTCTTATTCTCCAGCATAACCAATGCATGGCATACAGGACAATGAGACATCACCCAGCTTACTCATCCAACATCCTGCCTAATTCTTACCTCAGCCATCGCAATAAAATTAGGACTAGTACCGTTCCACTTCTGATTCCCTGAAGTGCTCCAAGGCTCTCCCCTTACCACCGGCCTACTCCTCTCC…
	WW250 ATGAACCCCCAAGCAAGCCTGATTTTCACCACTAGCTTACTTCTAGGAACAACTATCACCATCTCAAGTAACCACTGAATTATAGCCTGAACTGGCCTTGAAATCAACACACTCGCTATCCTCCCACTGATCTCAAAATCCCACCACCCACGAGCCATTGAGGCTGCCACTAAATACTTCCTAACCCAGGCAGCTGCTTCCGCTCTAGTCTTATTCTCCAGCATAACCAATGCATGGCATACAGGACAATGAGACATCACCCAGCTTACTCATCCAACATCCTGCCTAATTCTTACCTCAGCCATCGCAATAAAATTAGGACTAGTACCGTTCCACTTCTGATTCCCTGAAGTGCTCCAAGGCTCTCCCCTTACCACCGGCCTACTCCTCTCC…
	WW251 ?????????????????????????????????????????TCTAGGAACAACTATCACCATCTCAAGTAACCACTGAATTATAGCCTGAACTGGCCTTGAAATCAACACACTCGCTATCCTCCCACTGATCTCAAAATCCCACCACCCACGAGCCATTGAGGCTGCCACTAAATACTTCCTAACCCAGGCAGCTGCTTCCGCTCTAGTCTTATTCTCCAGCATAACCAATGCATGGCATACCGGACAATGAGACATCACCCAGCTTACTCATCCAACATCCTGCCTAATTCTTACCTCAGCCATCGCAATAAAACTAGGACTAGTACCATTCCACTTCTGATTCCCTGAAGTGCTCCAAGGCTCTCCCCTTACCACCGGCCTACTCCTCTCC…
	WW252 ATGAACCCCCAAGCAAGCCTGATTTTCACCACTAGCTTACTTCTAGGAACAACTATCACCATCTCAAGTAACCACTGAATTATAGCCTGAACTGGCCTTGAAATCAACACACTCGCTATCCTCCCACTGATCTCAAAATCCCACCACCCACGAGCCATTGAGGCTGCCACTAAATACTTCCTAACCCAGGCAGCTGCTTCCGCTCTAGTCTTATTCTCCAGCATAACCAATGCATGGCATACCGGACAATGAGACATCACCCAGCTTACTCATCCAACATCCTGCCTAATTCTTACCTCAGCCATCGCAATAAAACTAGGACTAGTACCATTCCACTTCTGATTCCCTGAAGTGCTCCAAGGCTCTCCCCTTACCACCGGCCTACTCCTCTCC…
	WW253 ????????????GCAAGCCTGATTTTCACCACTAGCTTACTTCTAGGAACAACTATCACCATCTCAAGTAACCACTGAATTATAGCCTGAACTGGCCTTGAAATCAACACACTCGCTATCCTCCCACTGATCTCAAAATCCCACCACCCACGAGCCATTGAGGCTGCCACTAAATACTTCCTAACCCAGGCAGCTGCTTCCGCTCTAGTCTTATTCTCCAGCATAACCAATGCATGGCATACCGGACAATGAGACATCACCCAGCTTACTCATCCAACATCCTGCCTAATTCTTACCTCAGCCATCGCAATAAAACTAGGACTAGTACCATTCCACTTCTGATTCCCTGAAGTGCTCCAAGGCTCTCCCCTTACCACCGGCCTACTCCTCTCC…
	WW254 ???????????????????????????????????????????????????????TCACCATCTCAAGTAACCACTGAATTATAGCCTGAACTGGCCTTGAAATCAACACACTCGCTATCCTCCCACTGATCTCAAAATCCCACCACCCACGAGCCATTGAGGCTGCCACTAAATACTTCCTAACCCAGGCAGCTGCTTCCGCTCTAGTCTTATTCTCCAGCATAACCAATGCATGGCATACCGGACAATGAGACATCACCCAGCTTACTCATCCAACATCCTGCCTAATTCTTACCTCAGCCATCGCAATAAAACTAGGACTAGTACCATTCCACTTCTGATTCCCTGAAGTGCTCCAAGGCTCTCCCCTTACCACCGGCCTACTCCTCTCC…
	KLW873 ATGAACCCCCAAGCAAGCCTGATTTTCACCACTAGCTTACTTCTAGGAACAACTATCACCATCTCAAGTAACCACTGAATTATAGCCTGAACTGGCCTTGAAATCAACACACTCGCTATCCTCCCACTGATCTCAAAATCCCACCACCCACGAGCCATTGAGGCTGCCACTAAATACTTCCTAACCCAGGCAGCTGCTTCCGCTCTAGTCTTATTCTCCAGCATAACCAATGCATGGCATACAGGACAATGAGACATCACCCAGCTTACTCATCCAACATCCTGCCTAATTCTTACCTCAGCCATCGCAATAAAATTAGGACTAGTACCGTTCCACTTCTGATTCCCTGAAGTGCTCCAAGGCTCTCCCCTTACCACCGGCCTACTCCTCTC…
	WW207 ATGAACCCCCAAGCAAGCCTGATTTTCATCACTAGCTTACTTCTAGGAACAACTATCACCATCTCAAGTAACCACTGAATTATAGCCTGAACTGGCCTTGAAATCAACACACTCGCTATCCTCCCATTGATTTCAAAATCCCACCACCCACGAGCCATTGAGGCTGCCACTAAATACTTCCTAACCCAGGCAGCTGCTTCCGCTCTAGTCTTATTCTCCAGCATAACCAATGCATGGCACACCGGACAATGAGACATCACCCAGCTTACTCATCCAACATCCTGCCTAATTCTTACCTCAGCCATCGCAATAAAACTAGGACTAGTACCGTTCCACTTCTGATTCCCTGAAGTGCTCCAAGGCTCTCCCCTTACCACCGGCCTACTCCTCTCC…
	WW212 ATGAACCCCCAAGCAAGCCTGATTTTCATCACTAGCTTACTTCTAGGAACAACTATCACCATCTCAAGTAACCACTGAGTTATAGCCTGAACTGGCCTTGAAATCAACACACTCGCTATCCTCCCATTGATTTCAAAATCCCACCACCCACGAGCCATTGAGGCTGCCACTAAATACTTCCTAACCCAGGCAGCTGCTTCCGCTCTAGTCTTATTCTCCAGCATAACCAATGCATGGCACACCGGACAATGAGACATCACCCAGCTTACTCATCCAACATCCTGCCTAATTCTTACCTCAGCCATCGCAATAAAACTAGGACTAGTACCGTTCCACTTCTGATTCCCTGAAGTGCTCCAAGGCTCTCCCCTTACCACCGGCCTACTCCTCTCC…
	WW215 ????????????????????????????????????????????????ACAACTATCACCATCTCAAGTAACCACTGAATTATAGCCTGAACTGGCCTTGAAATCAACACACTCGCTATCCTCCCACTGATCTCAAAATCCCACCACCCACGAGCCATTGAGGCTGCCACTAAATACTTCCTAACCCAGGCAGCTGCTTCCGCTCTAGTCTTATTCTCCAGCATAACCAATGCATGGCATACAGGACAATGAGACATCACCCAGCTTACTCATCCAACATCCTGCCTAATTCTTACCTCAGCCATCGCAATAAAATTAGGACTAGTACCGTTCCACTTCTGATTCCCTGAAGTGCTCCAAGGCTCTCCCCTTACCACCGGCCTACTCCTCTCC…
	GMS937 ????????????????????GATTTTCACCACTAGCTTACTTCTAGGAACAACTATCACCATCTCAAGTAACCACTGAATTATAGCCTGAACTGGCCTTGAAATCAACACACTCGCTATCCTCCCACTGATCTCAAAATCCCACCACCCACGAGCCATTGAGGCTGCCACTAAATACTTCCTAACCCAGGCAGCTGCTTCCGCTCTAGTCTTATTCTCCAGCATAACCAATGCATGGCATACCGGACAATGAGACATCACCCAGCTTACTCATCCAACATCCTGCCTAATTCTTACCTCAGCCATCGCAATAAAACTAGGACTAGTACCATTCCACTTCTGATTCCCTGAAGTGCTCCAAGGCTCTCCCCTTACCACCGGCCTACTCCTCTC…
	GMS938 ATGAACCCCCAAGCAAGCCTGATTTTCACCACTAGCTTACTTCTAGGAACAACTATCACCATCTCAAGTAACCACTGAATTATAGCCTGAACTGGCCTTGAAATCAACACACTCGCTATCCTCCCACTGATCTCAAAATCCCACCACCCACGAGCCATTGAAGCTGCCACTAAATACTTCCTAACCCAGGCAGCTGCTTCCGCTCTAGTCTTATTCTCCAGCATAACCAATGCATGGCATACCGGACAATGAGACATCACCCAACTTACTCATCCAACATCCTGCCTAATTCTTACCTCAGCCATCGCAATAAAATTAGGACTAGTACCGTTCCACTTCTGATTCCCTGAAGTGCTCCAAGGCTCTCCCCTTACCACCGGCCTACTCCTCTC…
	GMS939 ATGAACCCCCAAGCAAGCCTGATTTTCACCACTAGCTTACTTCTAGGAACAACTATCACCATCTCAAGTAACCACTGAATTATAGCCTGAACTGGCCTTGAAATCAACACACTCGCCATCCTCCCACTGATCTCAAAATCCCACCACCCACGAGCCATTGAAGCTGCCACTAAATACTTCCTAACCCAGGCAGCTGCTTCCGCTCTAGTCTTATTCTCCAGCATAACCAATGCATGGCATACCGGACAATGAGACATCACCCAGCTTACTCATCCAACATCCTGCCTAATTCTTACCTCAGCCATCGCAATAAAACTAGGACTAGTACCGTTCCACTTCTGATTCCCTGAAGTGCTCCAAGGCTCTCCCCTTACCACCGGCCTACTCCTCTC…
	GMS945 ATGAACCCCCAAGCAAGCCTGATTTTCACCACTAGCTTACTTCTAGGAACAACTATCACCATCTCAAGTAACCACTGAATTATAGCCTGAACTGGCCTTGAAATCAACACACTCGCTATCCTCCCACTGATCTCAAAATCCCACCACCCACGAGCCATTGAGGCTGCCACTAAATACTTCCTAACCCAGGCAGCTGCTTCCGCTCTAGTCTTATTCTCCAGCATAACCAATGCATGGCATACCGGACAATGAGACATCACCCAGCTTACTCATCCAACATCCTGCCTAATTCTTACCTCAGCCATCGCAATAAAACTAGGACTAGTACCATTCCACTTCTGATTCCCTGAAGTGCTCCAAGGCTCTCCCCTTACCACCGGCCTACTCCTCTC…
	GMS946 ATGAACCCCCAAGCAAGCCTGATTTTCACCACTAGCTTACTTCTAGGAACAACTATCACCATCTCAAGTAACCACTGAATTATAGCCTGAACTGGCCTTGAAATCAACACACTCGCTATCCTCCCACTGATCTCAAAATCCCACCACCCACGAGCCATTGAAGCTGCCACTAAATACTTCCTAACCCAGGCAGCTGCTTCCGCTCTAGTCTTATTCTCCAGCATAACCAATGCATGGCATACCGGACAATGAGACATCACCCAACTTACTCATCCAACATCCTGCCTAATTCTTACCTCAGCCATCGCAATAAAACTAGGACTAGTACCGTTCCACTTCTGATTCCCTGAAGTGCTCCAAGGCTCTCCCCTTACCACCGGCCTACTCCTCTC…
	MJM4959 ATGAACCCCCAAGCAAGCCTGATTTTCACCACTAGCTTACTTCTAGGAACAACTATCACCATCTCAAGTAACCACTGAATTATAGCCTGAACTGGCCTTGAAATCAACACACTCGCTATCCTCCCACTGATCTCAAAATCCCACCACCCACGAGCCATTGAAGCTGCCACTAAATACTTCCTAACCCAGGCAGCTGCTTCCGCTCTAGTCTTATTCTCCAGCATAACCAATGCATGGCATACCGGACAATGAGACATCACCCAACTTACTCATCCAACATCCTGCCTAATTCTTACCTCAGCCATCGCAATAAAACTAGGACTAGTACCGTTCCACTTCTGATTCCCTGAAGTGCTCCAAGGCTCTCCCCTTACCACCGGCCTACTCCTCT…
	jmd722 ATGAACCCCCAAGCAAGCCTGATTTTCACCACTAGCTTACTTCTAGGAACAACTATCACCATCTCAAGTAACCACTGAATTATAGCCTGAACTGGCCTTGAAATCAACACACTCGCTATCCTCCCACTGATCTCAAAATCCCACCACCCACGAGCCATTGAAGCTGCCACTAAATACTTCCTAACCCAGGCAGCTGCTTCCGCTCTAGTCTTATTCTCCAGCATAACCAATGCATGGCATACCGGACAATGAGACATCACCCAACTTACTCATCCAACATCCTGCCTAATTCTTACCTCAGCCATCGCAATAAAACTAGGACTAGTACCGTTCCACTTCTGATTCCCTGAAGTGCTCCAAGGCTCTCCCCTTACCACCGGCCTACTCCTCTC…
	gms2227 ATGAACCCCCAAGCAAGCCTGATTTTCACCACTAGCTTACTTCTAGGAACAACTATCACCATCTCAAGTAACCACTGAATTATAGCCTGAACTGGCCTTGAAATCAACACACTCGCTATCCTCCCACTGATCTCAAAATCCCACCACCCACGAGCCATTGAAGCTGCCACTAAATACTTCCTAACCCAGGCAGCTGCTTCCGCTCTAGTCTTATTCTCCAGCATAACCAATGCATGGCATACCGGACAATGAGACATCACCCAACTTACTCATCCAACATCCTGCCTAATTCTTACCTCAGCCATCGCAATAAAACTAGGACTAGTACCGTTCCACTTCTGATTCCCTGAAGTGCTCCAAGGCTCTCCCCTTACCACCGGCCTACTCCTCT…
	jk06395 ATGAACCCCCAAGCAAGCCTGATTTTCACCACTAGCTTACTTCTAGGAACAACTATCACCATCTCAAGTAACCACTGAATTATAGCCTGAACTGGCCTTGAAATCAACACACTCGCTATCCTCCCACTGATCTCAAAATCCCACCACCCACGAGCCATTGAAGCTGCCACTAAATACTTCCTAACCCAGGCAGCTGCTTCCGCTCTAGTCTTATTCTCCAGCATAACCAATGCATGGCATACCGGACAATGAGACATCACCCAACTTACTCATCCAACATCCTGCCTAATTCTTACCTCAGCCATCGCAATAAAACTAGGACTAGTACCGTTCCACTTCTGATTCCCTGAAGTGCTCCAAGGCTCTCCCCTTACCACCGGCCTACTCCTCT…
	jmd902 ATGAACCCCCAAGCAAGCCTGATTTTCACCACTAGCTTACTCCTAGGAACAACTATCACCATCTCAAGTAACCACTGAATTATAGCCTGAACTGGCCTTGAAATCAACACACTCGCTATCCTCCCACTGATCTCAAAATCCCACCACCCACGAGCCATTGAGGCTGCCACTAAATACTTCCTAACCCAGGCAGCTGCTTCCGCTCTAGTCTTATTCTCCAGCATAACCAATGCATGGCATACCGGACAATGAGACATCACCCAGCTTACTCATCCAACATCCTGCCTAATTCTTACCTCAGCCATCGCAATAAAACTAGGACTAGTACCGTTCCACTTCTGATTCCCTGAAGTGCTCCAAGGCTCTCCCCTTACCACCGGCCTACTCCTCTC…
	KLW868 ATGAACCCCCAAGCAAGCCTGATTTTCATCACTAGCTTACTTCTAGGAACAACTATCACCATCTCAAGTAACCACTGAATTATAGCCTGAACTGGCCTTGAAATCAACACACTCGCTATCCTCCCATTGATTTCAAAATCCCACCACCCACGAGCCATTGAGGCTGCCACTAAATACTTCCTAACCCAGGCAGCTGCTTCCGCTCTAGTCTTATTCTCCAGCATAACCAATGCATGGCACACCGGACAATGAGACATCACCCAGCTTACTCATCCAACATCCTGCCTAATTCTTACCTCAGCCATCGCAATAAAACTAGGACTAGTACCGTTCCACTTCTGATTCCCTGAAGTGCTCCAAGGCTCTCCCCTTACCACCGGCCTACTCCTCTC…
	KLW877 ATGAACCCCCAAGCAAGCCTGATTTTCATCACTAGCTTACTTCTAGGAACAACTATCACCATCTCAAGTAACCACTGAGTTATAGCCTGAACTGGCCTTGAAATCAACACACTCGCTATCCTCCCATTGATTTCAAAATCCCACCACCCACGAGCCATTGAGGCTGCCACTAAATACTTCCTAACCCAGGCAGCTGCTTCCGCTCTAGTCTTATTCTCCAGCATAACCAATGCATGGCACACCGGACAATGAGACATCACCCAGCTTACTCATCCAACATCCTGCCTAATTCTTACCTCAGCCATCGCAATAAAACTAGGACTAGTACCGTTCCACTTCTGATTCCCTGAAGTGCTCCAAGGCTCTCCCCTTACCACCGGCCTACTCCTCTC…
	KLW878 ATGAACCCCCAAGCAAGCCTGATTTTCATCACTAGCTTACTTCTAGGAACAACTATCACCATCTCAAGTAACCACTGAATTATAGCCTGAACTGGCCTTGAAATCAACACACTCGCTATCCTCCCATTGATTTCAAAATCCCACCACCCACGAGCCATTGAGGCTGCCACTAAATACTTCCTAACCCAGGCAGCTGCTTCCGCTCTAGTCTTATTCTCCAGCATAACCAATGCATGGCACACCGGACAATGAGACATCACCCAGCTTACTCATCCAACATCCTGCCTAATTCTTACCTCAGCCATCGCAATAAAACTAGGACTAGTACCGTTCCACTTCTGATTCCCTGAAGTGCTCCAAGGCTCTCCCCTTACCACCGGCCTACTCCTTTC…
	KLW879 ATGAACCCCCAAGCAAGCCTGATTTTCATCACTAGCTTACTTCTAGGAACAACTATCACCATCTCAAGTAACCACTGAATTATAGCCTGAACTGGCCTTGAAATCAACACACTCGCTATCCTCCCATTGATTTCAAAATCCCACCACCCACGAGCCATTGAGGCTGCCACTAAATACTTCCTAACCCAGGCAGCTGCTTCCGCTCTAGTCTTATTCTCCAGCATAACCAATGCATGGCACACCGGACAATGAGACATCACCCAGCTTACTCATCCAACATCCTGCCTAATTCTTACCTCAGCCATCGCAATAAAACTAGGACTAGTACCGTTCCACTTCTGATTCCCTGAAGTGCTCCAAGGCTCTCCCCTTACCACCGGCCTACTCCTCTC…
	WW187 ATGAACCCCCAAGCAAGCCTGATTTTCATCACTAGCTTACTTCTAGGAACAACTATCACCATCTCAAGTAACCACTGAGTTATAGCCTGAACTGGCCTTGAAATCAACACACTCGCTATCCTCCCATTGATTTCAAAATCCCACCACCCACGAGCCATTGAGGCTGCCACTAAATACTTCCTAACCCAGGCAGCTGCTTCCGCTCTAGTCTTATTCTCCAGCATAACCAATGCATGGCACACCGGACAATGAGACATCACCCAGCTTACTCATCCAACATCCTGCCTAATTCTTACCTCAGCCATCGCAATAAAACTAGGACTAGTACCGTTCCACTTCTGATTCCCTGAAGTGCTCCAAGGCTCTCCCCTTACCACCGGCCTACTCCTCTCC…
	WW211 ATGAACCCCCAAGCAAGCCTGATTTTCACCACTAGCTTACTTCTAGGAACAACTATCACCATCTCAAGTAACCACTGAATTATAGCCTGAACTGGCCTTGAAATCAACACACTCGCTATCCTCCCACTGATCTCAAAATCCCACCACCCACGAGCCATTGAAGCTGCCACTAAATACTTCCTAACCCAGGCAGCTGCTTCCGCTCTAGTCTTATTCTCCAGCATAACCAATGCATGGCATACCGGACAATGAGACATCACCCAACTTACTCATCCAACATCCTGCCTAATTCTTACCTCAGCCATCGCAATAAAACTAGGACTAGTACCGTTCCACTTCTGATTCCCTGAAGTGCTCCAAGGCTCTCCCCTTACCACCGGCCTACTCCTCTCC…
	WW213 ATGAACCCCCAAGCAAGCCTGATTTTCACCACTAGCTTACTTCTAGGAACAACTATCACCATCTCAAGTAACCACTGAATTATAGCCTGAACTGGCCTTGAAATCAACACACTCGCTATCCTCCCACTGATCTCAAAATCCCACCACCCACGAGCCATTGAGGCTGCCACTAAATACTTCCTAACCCAGGCAGCTGCTTCCGCTCTAGTCTTATTCTCCAGCATAACCAATGCATGGCATACCGGACAATGAGACATCACCCAGCTTACTCATCCAACATCCTGCCTAATTCTTACCTCAGCCATCGCAATAAAACTAGGACTAGTACCATTCCACTTCTGATTCCCTGAAGTGCTCCAAGGCTCTCCCCTTACCACCGGCCTACTCCTCTCC…
	WW217 ??????????????????????????????????????????????GAACAACTATCACCATCTCAAGTAACCACTGAATTATAGCCTGAACTGGCCTTGAAATCAACACACTCGCTATCCTCCCATTGATTTCAAAATCCCACCACCCACGAGCCATTGAGGCTGCCACTAAATACTTCCTAACCCAGGCAGCTGCTTCCGCTCTAGTCTTATTCTCCAGCATAACCAATGCATGGCACACCGGACAATGAGACATCACCCAGCTTACTCATCCAACATCCTGCCTAATTCTTACCTCAGCCATCGCAATAAAACTAGGACTAGTACCGTTCCACTTCTGATTCCCTGAAGTGCTCCAAGGCTCTCCCCTTACCACCGGCCTACTCCTCTCC…
	WW231 ????????????GCAAGCCTGATTTTCATCACTAGCTTACTTCTAGGAACAACTATCACCATCTCAAGTAACCACTGAATTATAGCCTGAACTGGCCTTGAAATCAACACACTCGCTATCCTCCCATTGATTTCAAAATCCCACCACCCACGAGCCATTGAGGCTGCCACTAAATACTTCCTAACCCAGGCAGCTGCTTCCGCTCTAGTCTTATTCTCCAGCATAACCAATGCATGGCACACCGGACAATGAGACATCACCCAGCTTACTCATCCAACATCCTGCCTAATTCTTACCTCAGCCATCGCAATAAAACTAGGACTAGTACCGTTCCACTTCTGATTCCCTGAAGTGCTCCAAGGCTCTCCCCTTACCACCGGCCTACTCCTCTCC…
	WW232 ??????????????????????????????????????????????GAACAACTATCACCATCTCAAGTAACCACTGAATTATAGCCTGAACTGGCCTTGAAATCAACACACTCGCTATCCTCCCATTGATTTCAAAATCCCACCACCCACGAGCCATTGAGGCTGCCACTAAATACTTCCTAACCCAGGCAGCTGCTTCCGCTCTAGTCTTATTCTCCAGCATAACCAATGCATGGCACACCGGACAATGAGACATCACCCAGCTTACTCATCCAACATCCTGCCTAATTCTTACCTCAGCCATCGCAATAAAACTAGGACTAGTACCGTTCCACTTCTGATTCCCTGAAGTGCTCCAAGGCTCTCCCCTTACCACCGGCCTACTCCTCTCC…
	KLW867 ATGAACCCCCAAGCAAGCCTGATTTTCATCACTAGCTTACTTCTAGGAACAACTATCACCATCTCAAGTAACCACTGAATTATAGCCTGAACTGGCCTTGAAATCAACACACTCGCTATCCTCCCATTGATTTCAAAATCCCACCACCCACGAGCCATTGAGGCTGCCACTAAATACTTCCTAACCCAGGCAGCTGCTTCCGCTCTAGTCTTATTCTCCAGCATAACCAATGCATGGCACACCGGACAATGAGACATCACCCAGCTTACTCATCCAACATCCTGCCTAATTCTTACCTCAGCCATCGCAATAAAACTAGGACTAGTACCGTTCCACTTCTGATTCCCTGAAGTGCTCCAAGGCTCTCCCCTTACCACCGGCCTACTCCTTTC…
	KLW871 ??????????????????????????????ACTAGCTTACTTCTAGGAACAACTATCACCATCTCAAGTAACCACTGAATTATAGCCTGAACTGGCCTTGAAATCAACACACTCGCTATCCTCCCACTGATCTCAAAATCCCACCACCCACGAGCCATTGAGGCTGCCACTAAATACTTCCTAACCCAGGCAGCTGCTTCCGCTCTAGTCTTATTCTCCAGCATAACCAATGCATGGCATACCGGACAATGAGACATCACCCAGCTTACTCATCCAACATCCTGCCTAATTCTTACCTCAGCCATCGCAATAAAACTAGGACTAGTACCATTCCACTTCTGATTCCCTGAAGTGCTCCAAGGCTCTCCCCTTACCACCGGCCTACTCCTCTC…
	KLW872 ??????????????????????????????????????????????GAACAACTATCACCATCTCAAGTAACCACTGAATTATAGCCTGAACTGGCCTTGAAATCAACACACTCGCTATCCTCCCATTGATTTCAAAATCCCACCACCCACGAGCCATTGAGGCTGCCACTAAATACTTCCTAACCCAGGCAGCTGCTTCCGCTCTAGTCTTATTCTCCAGCATAACCAATGCATGGCACACCGGACAATGAGACATCACCCAGCTTACTCATCCAACATCCTGCCTAATTCTTACCTCAGCCATCGCAATAAAACTAGGACTAGTACCGTTCCACTTCTGATTCCCTGAAGTGCTCCAAGGCTCTCCCCTTACCACCGGCCTACTCCTCTC…
	WW233 ?????????????????????????????????????????????????CAACTATCACCATCTCAAGTAACCACTGAATTATAGCCTGAACTGGCCTTGAAATCAACACACTCGCTATCCTCCCACTGATCTCAAAATCCCACCACCCACGAGCCATTGAGGCTGCCACTAAATACTTCCTAACCCAGGCAGCTGCTTCCGCTCTAGTCTTATTCTCCAGCATAACCAATGCATGGCATACCGGACAATGAGACATCACCCAGCTTACTCATCCAACATCCTGCCTAATTCTTACCTCAGCCATCGCAATAAAACTAGGACTAGTACCATTCCACTTCTGATTCCCTGAAGTGCTCCAAGGCTCTCCCCTTACCACCGGCCTACTCCTCTCC…
	WW191 ATGAACCCCCAAGCAAGCCTGATTTTCATCACTAGCTTACTTCTAGGAACAACTATCACCATCTCAAGTAACCACTGAATTATAGCCTGAACTGGCCTTGAAATCAACACACTCGCTATCCTCCCATTGATTTCAAAATCCCACCACCCACGAGCCATTGAGGCTGCCACTAAATACTTCCTAACCCAGGCAGCTGCTTCCGCTCTAGTCTTATTCTCCAGCATAACCAATGCATGGCACACCGGACAATGAGACATCACCCAGCTTACTCATCCAACATCCTGCCTAATTCTTACCTCAGCCATCGCAATAAAACTAGGACTAGTACCGTTCCACTTCTGATTCCCTGAAGTGCTCCAAGGCTCTCCCCTTACCACTGGCCTACTCCTCTCC…
	WW192 ATGAACCCCCAAGCAAGCCTGATTTTCACCACTAGCTTACTTCTAGGAACAACTATCACCATCTCAAGTAACCACTGAATTATAGCCTGAACTGGCCTTGAAATCAACACACTCGCTATCCTCCCACTGATCTCAAAATCCCACCACCCACGAGCCATTGAGGCTGCCACTAAATACTTCCTAACCCAGGCAGCTGCTTCCGCTCTAGTCTTATTCTCCAGCATAACCAATGCATGGCATACCGGACAATGAGACATCACCCAGCTTACTCATCCAACATCCTGCCTAATTCTTACCTCAGCCATCGCAATAAAACTAGGACTAGTACCATTCCACTTCTGATTCCCTGAAGTGCTCCAAGGCTCTCCCCTTACCACCGGCCTACTCCTCTCC…
	WW193 ATGAACCCCCAAGCAAGCCTGATTTTCACCACTAGCTTACTTCTAGGAACAACTATCACCATCTCAAGTAACCACTGAATTATAGCCTGAACTGGCCTTGAAATCAACACACTCGCTATCCTCCCACTGATCTCAAAATCCCACCACCCACGAGCCATTGAGGCTGCCACTAAATACTTCCTAACCCAGGCAGCTGCTTCCGCTCTAGTCTTATTCTCCAGCATAACCAATGCATGGCATACAGGACAATGAGACATCACCCAGCTTACTCATCCAACATCCTGCCTAATTCTTACCTCAGCCATCGCAATAAAATTAGGACTAGTACCGTTCCACTTCTGATTCCCTGAAGTGCTCCAAGGCTCTCCCCTTACCACCGGCCTACTCCTCTCC…
	WW194 ATGAACCCCCAAGCAAGCCTGATTTTCATCACTAGCTTACTTCTAGGAACAACTATCACCATCTCAAGTAACCACTGAGTTATAGCCTGAACTGGCCTTGAAATCAACACACTCGCTATCCTCCCATTGATTTCAAAATCCCACCACCCACGAGCCATTGAGGCTGCCACTAAATACTTCCTAACCCAGGCAGCTGCTTCCGCTCTAGTCTTATTCTCCAGCATAACCAATGCATGGCACACCGGACAATGAGACATCACCCAGCTTACTCATCCAACATCCTGCCTAATTCTTACCTCAGCCATCGCAATAAAACTAGGACTAGTACCGTTCCACTTCTGATTCCCTGAAGTGCTCCAAGGCTCTCCCCTTACCACCGGCCTACTCCTCTCC…
	WW202 ????????????????????????????????????????TTCTAGGAACAACTATCACCATCTCAAGTAACCACTGAGTTATAGCCTGAACTGGCCTTGAAATCAACACACTCGCTATCCTCCCATTGATTTCAAAATCCCACCACCCACGAGCCATTGAGGCTGCCACTAAATACTTCCTAACCCAGGCAGCTGCTTCCGCTCTAGTCTTATTCTCCAGCATAACCAATGCATGGCACACCGGACAATGAGACATCACCCAGCTTACTCATCCAACATCCTGCCTAATTCTTACCTCAGCCATCGCAATAAAACTAGGACTAGTACCGTTCCACTTCTGATTCCCTGAAGTGCTCCAAGGCTCTCCCCTTACCACCGGCCTACTCCTCTCC…
	WW204 ATGAACCCCCAAGCAAGCCTGATTTTCATCACTAGCTTACTTCTAGGAACAACTATCACCATCTCAAGTAACCACTGAATTATAGCCTGAACTGGCCTTGAAATCAACACACTCGCTATCCTCCCATTGATTTCAAAATCCCACCACCCACGAGCCATTGAGGCTGCCACTAAATACTTCCTAACCCAGGCAGCTGCTTCCGCTCTAGTCTTATTCTCCAGCATAACCAATGCATGGCACACCGGACAATGAGACATCACCCAGCTTACTCATCCAACATCCTGCCTAATTCTTACCTCAGCCATCGCAATAAAACTAGGACTAGTACCGTTCCACTTCTGATTCCCTGAAGTGCTCCAAGGCTCTCCCCTTACCACCGGCCTACTCCTCTCC…
	WW235 ????????????????????????????????????????TTCTAGGAACAACTATCACCATCTCAAGTAACCACTGAATTATAGCCTGAACTGGCCTTGAAATCAACACACTCGCTATCCTCCCATTGATTTCAAAATCCCACCACCCACGAGCCATTGAGGCTGCCACTAAATACTTCCTAACCCAGGCAGCTGCTTCCGCTCTAGTCTTATTCTCCAGCATAACCAATGCATGGCACACCGGACAATGAGACATCACCCAGCTTACTCATCCAACATCCTGCCTAATTCTTACCTCAGCCATCGCAATAAAACTAGGACTAGTACCGTTCCACTTCTGATTCCCTGAAGTGCTCCAAGGCTCTCCCCTTACCACCGGCCTACTCCTCTCC…
	WW200 ????????????????????????????????????????TTCTAGGAACAACTATCACCATCTCAAGTAACCACTGAATTATAGCCTGAACTGGCCTTGAAATCAACACACTCGCTATCCTCCCATTGATTTCAAAATCCCACCACCCACGAGCCATTGAGGCTGCCACTAAATACTTCCTAACCCAGGCAGCTGCTTCCGCTCTAGTCTTATTCTCCAGCATAACCAATGCATGGCACACCGGACAATGAGACATCACCCAGCTTACTCATCCAACATCCTGCCTAATTCTTACCTCAGCCATCGCAATAAAACTAGGACTAGTACCGTTCCACTTCTGATTCCCTGAAGTGCTCCAAGGCTCTCCCCTTACCACCGGCCTACTCCTTTCC…
	KLW861 ATGAACCCCCAAGCAAGCCTGATTTTCACCACTAGCTTACTTCTAGGAACAACTATCACCATCTCAAGTAACCACTGAATTATAGCCTGAACTGGCCTTGAAATCAACACACTCGCTATCCTCCCACTGATCTCAAAATCCCACCACCCACGAGCCATTGAGGCTGCCACTAAATACTTCCTAACCCAGGCAGCTGCTTCCGCTCTAGTCTTATTCTCCAGCATAACCAATGCATGGCATACCGGACAATGAGACATCACCCAGCTTACTCATCCAACATCCTGCCTAATTCTTACCTCAGCCATCGCAATAAAACTAGGACTAGTACCATTCCACTTCTGATTCCCTGAAGTGCTCCAAGGCTCTCCCCTTACCACCGGCCTACTCCTCTC…
	KLW869 ATGAACCCCCAAGCAAGCCTGATTTTCATCACTAGCTTACTTCTAGGAACAACTATCACCATCTCAAGTAACCACTGAATTATAGCCTGAACTGGCCTTGAAATCAACACACTCGCTATCCTCCCATTGATTTCAAAATCCCACCACCCACGAGCCATTGAGGCTGCCACTAAATACTTCCTAACCCAGGCAGCTGCTTCCGCTCTAGTCTTATTCTCCAGCATAACCAATGCATGGCACACCGGACAATGAGACATCACCCAGCTTACTCATCCAACATCCTGCCTAATTCTTACCTCAGCCATCGCAATAAAACTAGGACTAGTACCGTTCCACTTCTGATTCCCTGAAGTGCTCCAAGGCTCTCCCCTTACCACCGGCCTACTCCTCTC…
	WW203 ATGAACCCCCAAGCAAGCCTGATTTTCATCACTAGCTTACTTCTAGGAACAACTATCACCATCTCAAGTAACCACTGAGTTATAGCCTGAACTGGCCTTGAAATCAACACACTCGCTATCCTCCCATTGATTTCAAAATCCCACCACCCACGAGCCATTGAGGCTGCCACTAAATACTTCCTAACCCAGGCAGCTGCTTCCGCTCTAGTCTTATTCTCCAGCATAACCAATGCATGGCACACCGGACAATGAGACATCACCCAGCTTACTCATCCAACATCCTGCCTAATTCTTACCTCAGCCATCGCAATAAAACTAGGACTAGTACCGTTCCACTTCTGATTCCCTGAAGTGCTCCAAGGCTCTCCCCTTACCACCGGCCTACTCCTCTCC…
	WW210 ATGAACCCCCAAGCAAGCCTGATTTTCATCACTAGCTTACTTCTAGGAACAACTATCACCATCTCAAGTAACCACTGAATTATAGCCTGAACTGGCCTTGAAATCAACACACTCGCTATCCTCCCATTGATTTCAAAATCCCACCACCCACGAGCCATTGAGGCTGCCACTAAATACTTCCTAACCCAGGCAGCTGCTTCCGCTCTAGTCTTATTCTCCAGCATAACCAATGCATGGCACACCGGACAATGAGACATCACCCAGCTTACTCATCCAACATCCTGCCTAATTCTTACCTCAGCCATCGCAATAAAACTAGGACTAGTACCGTTCCACTTCTGATTCCCTGAAGTGCTCCAAGGCTCTCCCCTTACCACTGGCCTACTCCTCTCC…
	CAH021 ATGAACCCCCAAGCAAGCCTGATTTTCATCACTAGCTTACTTCTAGGAACAACTATCACCATCTCAAGTAACCACTGAGTTATAGCCTGAACTGGCCTTGAAATCAACACACTCGCTATCCTCCCATTGATTTCAAAATCCCACCACCCACGAGCCATTGAGGCTGCCACTAAATACTTCCTAACCCAGGCAGCTGCTTCCGCTCTAGTCTTATTCTCCAGCATAACCAATGCATGGCACACCGGACAATGAGACATCACCCAGCTTACTCATCCAACATCCTGCCTAATTCTTACCTCAGCCATCGCAATAAAACTAGGACTAGTACCGTTCCACTTCTGATTCCCTGAAGTGCTCCAAGGCTCTCCCCTTACCACCGGCCTACTCCTCTC…
	DCO4 ATGAACCCCCAAGCAAGCCTGATTTTCATCACTAGCTTACTTCTAGGAACAACTATCACCATCTCAAGTAACCACTGAATTATAGCCTGAACTGGCCTTGAAATCAACACACTCGCTATCCTCCCATTGATTTCAAAATCCCACCACCCACGAGCCATTGAGGCTGCCACTAAATACTTCCTAACCCAGGCAGCTGCTTCCGCTCTAGTCTTATTCTCCAGCATAACCAATGCATGGCACACCGGACAATGAGACATCACCCAGCTTACTCATCCAACATCCTGCCTAATTCTTACCTCAGCCATCGCAATAAAACTAGGACTAGTACCGTTCCACTTCTGATTCCCTGAAGTGCTCCAAGGCTCTCCCCTTACCACCGGCCTACTCCTCTCCA…
	JMD054 ATGAACCCCCAAGCAAGCCTGATTTTCACCACTAGCTTACTTCTAGGAACAACTATCACCATCTCAAGTAACCACTGAATTATAGCCTGAACTGGCCTTGAAATCAACACACTCGCTATCCTCCCACTGATCTCAAAATCCCACCACCCACGAGCCATTGAGGCTGCCACTAAATACTTCCTAACCCAGGCAGCTGCTTCCGCTCTAGTCTTATTCTCCAGCATAACCAATGCATGGCATACAGGACAATGAGACATCACCCAGCTTACTCATCCAACATCCTGCCTAATTCTTACCTCAGCCATCGCAATAAAATTAGGACTAGTACCGTTCCACTTCTGATTCCCTGAAGTGCTCCAAGGCTCTCCCCTTACCACCGGCCTACTCCTCTC…
	DHB3891 ????????????????????????????????????????????????????????????????????????????????????????????????CTTGAAATCAACACACTCGCTATCCTCCCACTGATCTCAAAATCCCACCACCCACGAGCCATTGAGGCTGCCACTAAATACTTCCTAACCCAGGCAGCTGCTTCCGCTCTAGTCTTATTCTCCAGCATAACCAATGCATGGCATACCGGACAATGAGACATCACCCAGCTTACTCATCCAACATCCTGCCTAATTCTTACCTCAGCCATCGCAATAAAACTAGGACTAGTACCATTCCACTTCTGATTCCCTGAAGTGCTCCAAGGCTCTCCCCTTACCACCGGCCTACTCCTCT…
	jsb339 ATGAACCCCCAAGCAAGCCTGATTTTCACCACTAGCTTACTTCTAGGAACAACTATCACCATCTCAAGTAACCACTGAATTATAGCCTGAACTGGCCTTGAAATCAACACACTCGCTATCCTCCCACTGATCTCAAAATCCCACCACCCACGAGCCATTGAGGCTGCCACTAAATACTTCCTAACCCAGGCAGCTGCTTCCGCTCTAGTCTTATTCTCCAGCATAACCAATGCATGGCATACAGGACAATGAGACATCACCCAGCTTACTCATCCAACATCCTGCCTAATTCTTACCTCAGCCATCGCAATAAAATTAGGACTAGTACCGTTCCACTTCTGATTCCCTGAAGTGCTCCAAGGCTCTCCCCTTACCACCGGCCTACTCCTCTC…
	MM760 ATGAACCCCCAAGCAAGCCTGATTTTCACCACTAGCTTACTTCTAGGAACAACTATCACCATCTCAAGTAACCACTGAATTATAGCCTGAACTGGCCTTGAAATCAACACACTCGCTATCCTCCCACTGATCTCAAAATCCCACCACCCACGAGCCATTGAGGCTGCCACTAAATACTTCCTAACCCAGGCAGCTGCTTCCGCTCTAGTCTTATTCTCCAGCATAACCAATGCATGGCATACAGGACAATGAGACATCACCCAGCTTACTCATCCAACATCCTGCCTAATTCTTACCTCAGCCATCGCAATAAAATTAGGACTAGTACCGTTCCACTTCTGATTCCCTGAAGTGCTCCAAGGCTCTCCCCTTACCACCGGCCTACTCCTCTCC…
	MM892 ATGAACCCCCAAGCAAGCCTGATTTTCACCACTAGCTTACTTCTAGGAACAACTATCACCATCTCAAGTAACCACTGAATTATAGCCTGAACTGGCCTTGAAATCAACACACTCGCTATCCTCCCACTGATCTCAAAATCCCACCACCCACGAGCCATTGAGGCTGCCACTAAATACTTCCTAACCCAGGCAGCTGCTTCCGCTCTAGTCTTATTCTCCAGCATAACCAATGCATGGCATACCGGACAATGAGACATCACCCAGCTTACTCATCCAACATCCTGCCTAATTCTTACCTCAGCCATCGCAATAAAACTAGGACTAGTACCATTCCACTTCTGATTCCCTGAAGTGCTCCAAGGCTCTCCCCTTACCACCGGCCTACTCCTCTCC…
	JMD977 ATGAACCCCCAAGCAAGCCTGATTTTCACCACTAGCTTACTTCTAGGAACAACTATCACCATCTCAAGTAACCACTGAATTATAGCCTGAACTGGCCTTGAAATCAACACACTCGCTATCCTCCCACTGATCTCAAAATCCCACCACCCACGAGCCATTGAGGCTGCCACTAAATACTTCCTAACCCAGGCAGCTGCTTCCGCTCTAGTCTTATTCTCCAGCATAACCAATGCATGGCATACAGGACAATGAGACATCACCCAGCTTACTCATCCAACATCCTGCCTAATTCTTACCTCAGCCATCGCAATAAAATTAGGACTAGTACCGTTCCACTTCTGATTCCCTGAAGTGCTCCAAGGCTCTCCCCTTACCACCGGCCTACTCCTCTC…
	JMD979 ATGAACCCCCAAGCAAGCCTGATTTTCACCACTAGCTTACTTCTAGGAACAACTATCACCATCTCAAGTAACCACTGAATTATAGCCTGAACTGGCCTTGAAATCAACACACTCGCTATCCTCCCACTGATCTCAAAATCCCACCACCCACGAGCCATTGAGGCTGCCACTAAATACTTCCTAACCCAGGCAGCTGCTTCCGCTCTAGTCTTATTCTCCAGCATAACCAATGCATGGCATACCGGACAATGAGACATCACCCAGCTTACTCATCCAACATCCTGCCTAATTCTTACCTCAGCCATCGCAATAAAACTAGGACTAGTACCATTCCACTTCTGATTCCCTGAAGTGCTCCAAGGCTCTCCCCTTACCACCGGCCTACTCCTCTC…
	MM903 ATGAACCCCCAAGCAAGCCTGATTTTCATCACTAGCTTACTTCTAGGAACAACTATCACCATCTCAAGTAACCACTGAATTATAGCCTGAACTGGCCTTGAAATCAACACACTCGCTATCCTCCCATTGATTTCAAAATCCCACCACCCACGAGCCATTGAGGCTGCCACTAAATACTTCCTAACCCAGGCAGCTGCTTCCGCTCTAGTCTTATTCTCCAGCATAACCAATGCATGGCACACCGGACAATGAGACATCACCCAGCTTACTCATCCAACATCCTGCCTAATTCTTACCTCAGCCATCGCAATAAAACTAGGACTAGTACCGTTCCACTTCTGATTCCCTGAAGTGCTCCAAGGCTCTCCCCTTACCACTGGCCTACTCCTCTCC…
	PVE018 ATGAACCCCCAAGCAAGCCTGATTTTCACCACTAGCTTACTTCTAGGAACAACTATCACCATCTCAAGTAACCACTGAATTATAGCCTGAACTGGCCTTGAAATCAACACACTCGCTATCCTCCCACTGATCTCAAAATCCCACCACCCACGAGCCATTGAGGCTGCCACTAAATACTTCCTAACCCAGGCAGCTGCTTCCGCTCTAGTCTTATTCTCCAGCATAACCAATGCATGGCATACAGGACAATGAGACATCACCCAGCTTACTCATCCAACATCCTGCCTAATTCTTACCTCAGCCATCGCAATAAAATTAGGACTAGTACCGTTCCACTTCTGATTCCCTGAAGTGCTCCAAGGCTCTCCCCTTACCACCGGCCTACTCCTCTC…
	JK03385 ????????????????????GATTTTCATCACTAGCTTACTTCTAGGAACAACTATCACCATCTCAAGTAACCACTGAGTTATAGCCTGAACTGGCCTTGAAATCAACACACTCGCTATCCTCCCATTGATTTCAAAATCCCACCACCCACGAGCCATTGAGGCTGCCACTAAATACTTCCTAACCCAGGCAGCTGCTTCCGCTCTAGTCTTATTCTCCAGCATAACCAATGCATGGCACACCGGACAATGAGACATCACCCAGCTTACTCATCCAACATCCTGCCTAATTCTTACCTCAGCCATCGCAATAAAACTAGGACTAGTACCGTTCCACTTCTGATTCCCTGAAGTGCTCCAAGGCTCTCCCCTTACCACCGGCCTACTCCTCT…
	JK03387 ???????????????????TGATTTTCATCACTAGCTTACTTCTAGGAACAACTATCACCATCTCAAGTAACCACTGAATTATAGCCTGAACTGGCCTTGAAATCAACACACTCGCTATCCTCCCATTGATTTCAAAATCCCACCACCCACGAGCCATTGAGGCTGCCACTAAATACTTCCTAACCCAGGCAGCTGCTTCCGCTCTAGTCTTATTCTCCAGCATAACCAATGCATGGCACACCGGACAATGAGACATCACCCAGCTTACTCATCCAACATCCTGCCTAATTCTTACCTCAGCCATCGCAATAAAACTAGGACTGGTACCGTTCCACTTCTGATTCCCTGAAGTGCTCCAAGGCTCTCCCCTTACCACCGGCCTACTCCTTT…
	JK03388 ATGAACCCCCAAGCAAGCCTGATTTTCATCACTAGCTTACTTCTAGGAACAACTATCACCATCTCAAGTAACCACTGAATTATAGCCTGAACTGGCCTTGAAATCAACACACTCGCTATCCTCCCATTGATTTCAAAATCCCACCACCCACGAGCCATTGAGGCTGCCACTAAATACTTCCTAACCCAGGCAGCTGCTTCCGCTCTAGTCTTATTCTCCAGCATAACCAATGCATGGCACACCGGACAATGAGACATCACCCAGCTTACTCATCCAACATCCTGCCTAATTCTTACCTCAGCCATCGCAATAAAACTAGGACTAGTACCGTTCCACTTCTGATTCCCTGAAGTGCTCCAAGGCTCTCCCCTTACCACCGGCCTACTCCTTT…
	JK03389 ATGAACCCCCAAGCAAGCCTGATTTTCATCACTAGCTTACTTCTAGGAACAACTATCACCATCTCAAGTAACCACTGAATTATAGCCTGAACTGGCCTTGAAATCAACACACTCGCTATCCTCCCATTGATTTCAAAATCCCACCACCCACGAGCCATTGAGGCTGCCACTAAATACTTCCTAACCCAGGCAGCTGCTTCCGCTCTAGTCTTATTCTCCAGCATAACCAATGCATGGCACACCGGACAATGAGACATCACCCAGCTTACTCATCCAACATCCTGCCTAATTCTTACCTCAGCCATCGCAATAAAACTAGGACTAGTACCGTTCCACTTCTGATTCCCTGAAGTGCTCCAAGGCTCTCCCCTTACCACCGGCCTACTCCTCT…
	JK03390 ATGAACCCCCAAGCAAGCCTGATTTTCATCACTAGCTTACTTCTAGGAACAACTATCACCATCTCAAGTAACCACTGAATTATAGCCTGAACTGGCCTTGAAATCAACACACTCGCTATCCTCCCATTGATTTCAAAATCCCACCACCCACGAGCCATTGAGGCTGCCACTAAATACTTCCTAACCCAGGCAGCTGCTTCCGCTCTAGTCTTATTCTCCAGCATAACCAATGCATGGCACACCGGACAATGAGACATCACCCAGCTTACTCATCCAACATCCTGCCTAATTCTTACCTCAGCCATCGCAATAAAACTAGGACTAGTACCGTTCCACTTCTGATTCCCTGAAGTGCTCCAAGGCTCTCCCCTTACCACCGGCCTACTCCTCT…
	JK03386 ATGAACCCCCAAGCAAGCCTGATTTTCATCACTAGCTTACTTCTAGGAACAACTATCACCATCTCAAGTAACCACTGAATTATAGCCTGAACTGGCCTTGAAATCAACACACTCGCTATCCTCCCATTGATTTCAAAATCCCACCACCCACGAGCCATTGAGGCTGCCACTAAATACTTCCTAACCCAGGCAGCTGCTTCCGCTCTAGTCTTATTCTCCAGCATAACCAATGCATGGCACACCGGACAATGAGACATCACCCAGCTTACTCATCCAACATCCTGCCTAATTCTTACCTCAGCCATCGCAATAAAACTAGGACTAGTACCGTTCCACTTCTGATTCCCTGAAGTGCTCCAAGGCTCTCCCCTTACCACCGGCCTACTCCTCT…
	UWBM89162 ATGAACCCCCAAGCAAGCCTGATTTTCATCACTAGCTTACTTCTAGGAACAACTATCACCATCTCAAGTAACCACTGAATTATAGCCTGAACTGGCCTTGAAATCAACACACTCGCTATCCTCCCATTGATTTCAAAATCCCACCACCCACGAGCCATTGAGGCTGCCACTAAATACTTCCTAACCCAGGCAGCTGCTTCCGCTCTAGTCTTATTCTCCAGCATAACCAATGCATGGCACACCGGACAATGAGACATCACCCAGCTTACTCATCCAACATCCTGCCTAATTCTTACCTCAGCCATCGCAATAAAACTAGGACTAGTACCGTTCCACTTCTGATTCCCTGAAGTGCTCCAAGGCTCTCCCCTTACCACCGGCCTACTCCT…
	UWBM89164 ATGAACCCCCAAGCAAGCCTGATTTTCATCACTAGCTTACTTCTAGGAACAACTATCACCATCTCAAGTAACCACTGAATTATAGCCTGAACTGGCCTTGAAATCAACACACTCGCTATCCTCCCATTGATTTCAAAATCCCACCACCCACGAGCCATTGAGGCTGCCACTAAATACTTCCTAACCCAGGCAGCTGCTTCCGCTCTAGTCTTATTCTCCAGCATAACCAATGCATGGCACACCGGACAATGAGACATCACCCAGCTTACTCATCCAACATCCTGCCTAATTCTTACCTCAGCCATCGCAATAAAACTAGGACTAGTACCGTTCCACTTCTGATTCCCTGAAGTGCTCCAAGGCTCTCCCCTTACCACCGGCCTACTCCT…
	UWBM89580 ATGAACCCCCAAGCAAGCCTGATTTTCATCACTAGCTTACTTCTAGGAACAACTATCACCATCTCAAGTAACCACTGAATTATAGCCTGAACTGGCCTTGAAATCAACACACTCGCTATCCTCCCATTGATTTCAAAATCCCACCACCCACGAGCCATTGAGGCTGCCACTAAATACTTCCTAACCCAGGCAGCTGCTTCCGCTCTAGTCTTATTCTCCAGCATAACCAATGCATGGCACACCGGACAATGAGACATCACCCAGCTTACTCATCCAACATCCTGCCTAATTCTTACCTCAGCCATCGCAATAAAACTAGGACTAGTACCGTTCCACTTCTGATTCCCTGAAGTGCTCCAAGGCTCTCCCCTTACCACCGGCCTACTCCT…
	UWBM90753 ATGAACCCCCAAGCAAGCCTGATTTTCATCACTAGCTTACTTCTAGGAACAACTATCACCATCTCAAGTAACCACTGAATTATAGCCTGAACTGGCCTTGAAATCAACACACTCGCTATCCTCCCATTGATTTCAAAATCCCACCACCCACGAGCCATTGAGGCTGCCACTAAATACTTCCTAACCCAGGCAGCTGCTTCCGCTCTAGTCTTATTCTCCAGCATAACCAATGCATGGCACACCGGACAATGAGACATCACCCAGCTTACTCATCCAACATCCTGCCTAATTCTTACCTCAGCCATCGCAATAAAACTAGGACTAGTACCGTTCCACTTCTGATTCCCTGAAGTGCTCCAAGGCTCTCCCCTTACCACCGGCCTACTCCT…
	UWBM90835 ATGAACCCCCAAGCAAGCCTGATTTTCATCACTAGCTTACTTCTAGGAACAACTATCACCATCTCAAGTAACCACTGAATTATAGCCTGAACTGGCCTTGAAATCAACACACTCGCTATCCTCCCATTGATTTCAAAATCCCACCACCCACGAGCCATTGAGGCTGCCACTAAATACTTCCTAACCCAGGCAGCTGCTTCCGCTCTAGTCTTATTCTCCAGCATAACCAATGCATGGCACACCGGACAATGAGACATCACCCAGCTTACTCATCCAACATCCTGCCTAATTCTTACCTCAGCCATCGCAATAAAACTAGGACTAGTACCGTTCCACTTCTGATTCCCTGAAGTGCTCCAAGGCTCTCCCCTTACCACCGGCCTACTCCT…
	MSB21203 ATGAACCCCCAAGCAAGCCTGATTTTCACCACTAGCTTACTTCTAGGAACAACTATCACCATCTCAAGTAACCACTGAATTATAGCCTGAACTGGCCTTGAAATCAACACACTCGCTATCCTCCCACTGATCTCAAAATCCCACCACCCACGAGCCATTGAGGCTGCCACTAAATACTTCCTAACCCAGGCAGCTGCTTCCGCTCTAGTCTTATTCTCCAGCATAACCAATGCATGGCATACCGGACAATGAGACATCACCCAGCTTACTCATCCAACATCCTGCCTAATTCTTACCTCAGCCATCGCAATAAAACTAGGACTAGTACCATTCCACTTCTGATTCCCTGAAGTGCTCCAAGGCTCTCCCCTTACCACCGGCCTACTCCTC…
	MSB21685 ATGAACCCCCAAGCAAGCCTGATTTTCACCACTAGCTTACTTCTAGGAACAACTATCACCATCTCAAGTAACCACTGAATTATAGCCTGAACTGGCCTTGAAATCAACACACTCGCTATCCTCCCACTGATCTCAAAATCCCACCACCCACGAGCCATTGAGGCTGCCACTAAATACTTCCTAACCCAGGCAGCTGCTTCCGCTCTAGTCTTATTCTCCAGCATAACCAATGCATGGCATACCGGACAATGAGACATCACCCAGCTTACTCATCCAACATCCTGCCTAATTCTTACCTCAGCCATCGCAATAAAACTAGGACTAGTACCATTCCACTTCTGATTCCCTGAAGTACTCCAAGGCTCTCCCCTTACCACCGGCCTACTCCTC…
	MSB21686 ATGAACCCCCAAGCAAGCCTGATTTTCACCACTAGCTTACTTCTAGGAACAACTATCACCATCTCAAGTAACCACTGAATTATAGCCTGAACTGGCCTTGAAATCAACACACTCGCTATCCTCCCACTGATCTCAAAATCCCACCACCCACGAGCCATTGAGGCTGCCACTAAATACTTCCTAACCCAGGCAGCTGCTTCCGCTCTAGTCTTATTCTCCAGCATAACCAATGCATGGCATACCGGACAATGAGACATCACCCAGCTTACTCATCCAACATCCTGCCTAATTCTTACCTCAGCCATCGCAATAAAACTAGGACTAGTACCATTCCACTTCTGATTCCCTGAAGTGCTCCAAGGCTCTCCCCTTACCACCGGCCTACTCCTC…
	MSB21687 ATGAACCCCCAAGCAAGCCTGATTTTCACCACTAGCTTACTTCTAGGAACAACTATCACCATCTCAAGTAACCACTGAATTATAGCCTGAACTGGCCTTGAAATCAACACACTCGCTATCCTCCCACTGATCTCAAAATCCCACCACCCACGAGCCATTGAGGCTGCCACTAAATACTTCCTAACCCAGGCAGCTGCTTCCGCTCTAGTCTTATTCTCCAGCATAACCAATGCATGGCATACCGGACAATGAGACATCACCCAGCTTACTCATCCAACATCCTGCCTAATTCTTACCTCAGCCATCGCAATAAAACTAGGACTAGTACCATTCCACTTCTGATTCCCTGAAGTGCTCCAAGGCTCTCCCCTTACCACCGGCCTACTCCTC…
	MSB22906 ATGAACCCCCAAGCAAGCCTGATTTTCACCACTAGCTTACTTCTAGGAACAACTATCACCATCTCAAGTAACCACTGAATTATAGCCTGAACTGGCCTTGAAATCAACACACTCGCTATCCTCCCACTGATCTCAAAATCCCACCACCCACGAGCCATTGAGGCTGCCACTAAATACTTCCTAACCCAGGCAGCTGCTTCCGCTCTAGTCTTATTCTCCAGCATAACCAATGCATGGCATACCGGACAATGAGACATCACCCAGCTTACTCATCCAACATCCTGCCTAATTCTTACCTCAGCCATCGCAATAAAACTAGGACTAGTACCATTCCACTTCTGATTCCCTGAAGTGCTCCAAGGCTCTCCCCTTACCACCGGCCTACTCCTC…
	MSB22111 ATGAACCCCCAAGCAAGCCTGATTTTCACCACTAGCTTACTTCTAGGAACAACTATCACCATCTCAAGTAACCACTGAATTATAGCCTGAACTGGCCTTGAAATCAACACACTCGCTATCCTCCCACTGATCTCAAAATCCCACCACCCACGAGCCATTGAGGCTGCCACTAAATACTTCCTAACCCAGGCAGCTGCTTCCGCTCTAGTCTTATTCTCCAGCATAACCAATGCATGGCATACCGGACAATGAGACATCACCCAGCTTACTCATCCAACATCCTGCCTAATTCTTACCTCAGCCATCGCAATAAAACTAGGACTAGTACCATTCCACTTCTGATTCCCTGAAGTACTCCAAGGCTCTCCCCTTACCACCGGCCTACTCCTC…
	MSB20559 ATGAACCCCCAAGCAAGCCTGATTTTCACCACTAGCTTACTTCTAGGAACAACTATCACCATCTCAAGTAACCACTGAATTATAGCCTGAACTGGCCTTGAAATCAACACACTCGCTATCCTCCCACTGATCTCAAAATCCCACCACCCACGAGCCATTGAGGCTGCCACTAAATACTTCCTAACCCAGGCAGCTGCTTCCGCTCTAGTCTTATTCTCCAGCATAACCAATGCATGG?ATACCGGACAATGAGACATCACCCAGCTTACTCATCCAACATCCTGCCTAATTCTTACCTCAGCCATCGCAATAAAACTAGGACTAGTACCATTCCACTTCTGATTCCCTGAAGTACTCCAAGGCTCTCCCCTTACCACCGGCCTACTCCTC…
	W162 ATGAACCCCCAAGCAAGCCTGATTTTCACCACTAGCTTACTTCTAGGAACAACTATCACCATCTCAAGTAACCACTGAATTATAGCCTGAACTGGCCTTGAAATCAACACACTCGCTATCCTCCCACTGATCTCAAAATCCCACCACCCACGAGCCATTGAGGCTGCCACTAAATACTTCCTAACCCAGGCAGCTGCTTCCGCTCTAGTCTTATTCTCCAGCATAACCAATGCATGGCATACAGGACAATGAGACATCACCCAGCTTACTCATCCAACATCCTGCCTAATTCTTACCTCAGCCATCGCAATAAAATTAGGACTAGTACCGTTCCACTTCTGATTCCCTGAAGTGCTCCAAGGCTCTCCCCTTACCACCGGCCTACTCCTCTCCA…
	172193 ATGAACCCCCAAGCAAGCCTGATTTTCATCACTAGCTTACTTCTAGGAACAACTATCACCATCTCAAGTAACCACTGAATTATAGCCTGAACTGGCCTTGAAATCAACACACTCGCTATCCTCCCATTGATTTCAAAATCCCACCACCCACGAGCCATTGAGGCTGCCACTAAATACTTCCTAACCCAGGCAGCTGCTTCCGCTCTAGTCTTATTCTCCAGCATAACCAATGCATGGCACACCGGACAATGAGACATCACCCAGCTTACTCATCCAACATCCTGCCTAATTCTTACCTCAGCCATCGCAATAAAACTAGGACTAGTACCGTTCCACTTCTGATTCCCTGAAGTGCTCCAAGGCTCTCCCCTTACCACCGGCCTACTCCTTTC…
	WW195 ATGAACCCCCAAGCAAGCCTGATTTTCATCACTAGCTTACTTCTAGGAACAACTATCACCATCTCAAGTAACCACTGAATTATAGCCTGAACTGGCCTTGAAATCAACACACTCGCTATCCTCCCATTGATTTCAAAATCCCACCACCCACGAGCCATTGAGGCTGCCACTAAATACTTCCTAACCCAGGCAGCTGCTTCCGCTCTAGTCTTATTCTCCAGCATAACCAATGCATGGCACACCGGACAATGAGACATCACCCAGCTTACTCATCCAACATCCTGCCTAATTCTTACCTCAGCCATCGCAATAAAACTAGGACTAGTACCGTTCCACTTCTGATTCCCTGAAGTGCTCCAAGGCTCTCCCCTTACCACCGGCCTACTCCTCTCC…
	179570 ATGAACCCCCAAGCAAGCCTGATTTTCACCACTAGCTTACTTCTAGGAACAACTATCACCATCTCAAGTAACCACTGAATTATAGCCTGAACTGGCCTTGAAATCAACACACTCGCTATCCTCCCACTGATCTCAAAATCCCACCACCCACGAGCCATTGAGGCTGCCACTAAATACTTCCTAACCCAGGCAGCTGCTTCCGCTCTAGTCTTATTCTCCAGCATAACCAATGCATGGCATACAGGACAATGAGACATCACCCAGCTTACTCATCCAACATCCTGCCTAATTCTTACCTCAGCCATCGCAATAAAATTAGGACTAGTACCGTTCCACTTCTGATTCCCTGAAGTGCTCCAAGGCTCTCCCCTTACCACCGGCCTACTCCTCTC…
	WW208 ATGAACCCCCAAGCAAGCCTGATTTTCACCACTAGCTTACTTCTAGGAACAACTATCACCATCTCAAGTAACCACTGAATTATAGCCTGAACTGGCCTTGAAATCAACACACTCGCTATCCTCCCACTGATCTCAAAATCCCACCACCCACGAGCCATTGAGGCTGCCACTAAATACTTCCTAACCCAGGCAGCTGCTTCCGCTCTAGTCTTATTCTCCAGCATAACCAATGCATGGCATACAGGACAATGAGACATCACCCAGCTTACTCATCCAACATCCTGCCTAATTCTTACCTCAGCCATCGCAATAAAATTAGGACTAGTACCGTTCCACTTCTGATTCCCTGAAGTGCTCCAAGGCTCTCCCCTTACCACCGGCCTACTCCTCTCC…
	dhb5763 ATGAACCCCCAAGCAAGCCTGATTTTCACCACTAGCTTACTTCTAGGAACAACTATCACCATCTCAAGTAACCACTGAATTATAGCCTGAACTGGCCTTGAAATCAACACACTCGCTATCCTCCCACTGATCTCAAAATCCCACCACCCACGAGCCATTGAGGCTGCCACTAAATACTTCCTAACCCAGGCAGCTGCTTCCGCTCTAGTCTTATTCTCCAGCATAACCAATGCATGGCATACCGGACAATGAGACATCACCCAGCTTACTCATCCAACATCCTGCCTAATTCTTACCTCAGCCATCGCAATAAAACTAGGACTAGTACCATTCCACTTCTGATTCCCTGAAGTGCTCCAAGGCTCTCCCCTTACCACCGGCCTACTCCTCT…
	bts07440 ATGAACCCCCAAGCAAGCCTGATTTTCACCACTAGCTTACTTCTAGGAACAACTATCACCATCTCAAGTAACCACTGAATTACAGCCTGAACTGGCCTTGAAATCAACACACTCGCTATCCTCCCACTGATCTCAAAATCCCACCACCCACGAGCCATTGAAGCTGCCACTAAATACTTCCTAACCCAGGCAGCTGCTTCCGCTCTAGTCTTATTCTCCAGCATAACCAATGCATGGCATACCGGACAATGAGACATCACCCAACTTACTCATCCAACATCCTGCCTAATTCTTACCTCAGCCATCGCAATAAAACTAGGACTAGTACCGTTCCACTTCTGATTCCCTGAAGTGCTCCAAGGCTCTCCCCTTACCACCGGCCTACTCCTC…
	JMD312 ATGAACCCCCAAGCAAGCCTGATTTTCACCACTAGCTTACTTCTAGGAACAACTATCACCATCTCAAGTAACCACTGAATTATAGCCTGAACTGGCCTTGAAATCAACACACTCGCTATCCTCCCACTGATCTCAAAATCCCACCACCCACGAGCCATTGAGGCTGCCACTAAATACTTCCTAACCCAGGCAGCTGCTTCCGCTCTAGTCTTATTCTCCAGCATAACCAATGCATGGCATACCGGACAATGAGACATCACCCAGCTTACTCATCCAACATCCTGCCTAATTCTTACCTCAGCCATCGCAATAAAACTAGGACTAGTACCATTCCACTTCTGATTCCCTGAAGTGCTCCAAGGCTCTCCCCTTACCACCGGCCTACTCCTCTC…
	20447 ATGAACCCCCAAGCAAGCCTGATTTTCACCATTAGCTTACTTCTAGGAACAACTATCACCATCTCAAGTAACCACTGAATTATAGCCTGAACTGGCCTTGAAATCAACACACTCGCTATCCTCCCACTGATCTCAAAATCCCACCACCCACGAGCCATTGAAGCTGCCACTAAATACTTCCTAACCCAGGCAGCTGCTTCCGCTCTAGTCTTATTCTCCAGCATAACCAATGCATGGCATACCGGACAATGAGACATCACCCAGCTTACTCATCCAACATCCTGCCTAATTCTTACCTCAGCCATCGCAATAAAACTAGGACTAGTACCGTTCCACTTCTGATTCCCTGAAGTGCTCCAAGGCTCTCCCCTCACCACCGGCCTACTCCTCTCC…
	19703 ATGAACCCCCAAGCAAGCCTGATTTTCACCATTAGCTTACTTCTAGGAACAACTATCACCATCTCAAGTAACCACTGAATTATAGCCTGAACTGGCCTTGAAATCAACACACTCGCTATCCTCCCACTGATCTCAAAATCCCACCACCCACGAGCCATTGAAGCTGCCACTAAATACTTCCTAACCCAGGCAGCTGCTTCCGCTCTAGTCTTATTCTCCAGCATAACCAATGCATGGCATACCGGACAATGAGACATCACCCAGCTTACTCATCCAACATCCTGCCTAATTCTTACCTCAGCCATCGCAATAAAACTAGGACTAGTACCGTTCCACTTCTGATTCCCTGAAGTGCTCCAAGGCTCTCCCCTCACCACCGGCCTACTCCTCTCC…
	20781 ATGAACCCCCAAGCAAGCCTGATTTTCACCATTAGCTTACTTCTAGGAACAACTATCACCATCTCAAGTAACCACTGAATTATAGCCTGAACTGGCCTTGAAATCAACACACTCGCTATCCTCCCACTGATCTCAAAATCCCACCACCCACGAGCCATTGAAGCTGCCACTAAATACTTCCTAACCCAGGCAGCTGCTTCCGCTCTAGTCTTATTCTCCAGCATAACCAATGCATGGCATACCGGACAATGAGACATCACCCAGCTTACTCATCCAACATCCTGCCTAATTCTTACCTCAGCCATCGCAATAAAACTAGGACTAGTACCGTTCCACTTCTGATTCCCTGAAGTGCTCCAAGGCTCTCCCCTCACCACCGGCCTACTCCTCTCC…
	19021 ATGAACCCCCAAGCAAGCCTGATTTTCACCATTAGCTTACTTCTAGGAACAACTATCACCATCTCAAGTAACCACTGAATTATAGCCTGAACTGGCCTTGAAATCAACACACTCGCTATCCTCCCACTGATCTCAAAATCCCACCACCCACGAGCCATTGAAGCTGCCACTAAATACTTCCTAACCCAGGCAGCTGCTTCCGCTCTAGTCTTATTCTCCAGCATAACCAATGCATGGCATACCGGACAATGAGACATCACCCAGCTTACTCATCCAACATCCTGCCTAATTCTTACCTCAGCCATCGCAATAAAACTAGGACTAGTACCGTTCCACTTCTGATTCCCTGAAGTGCTCCAAGGCTCTCCCCTCACCACCGGCCTACTCCTCTCC…
	19702 ATGAACCCCCAAGCAAGCCTGATTTTCACCATTAGCTTACTTCTAGGAACAACTATCACCATCTCAAGTAACCACTGAATTATAGCCTGAACTGGCCTTGAAATCAACACACTCGCTATCCTCCCACTGATCTCAAAATCCCACCACCCACGAGCCATTGAAGCTGCCACTAAATACTTCCTAACCCAGGCAGCTGCTTCCGCTCTAGTCTTATTCTCCAGCATAACCAATGCATGGCATACCGGACAATGAGACATCACCCAGCTTACTCATCCAACATCCTGCCTAATTCTTACCTCAGCCATCGCAATAAAACTAGGACTAGTACCGTTCCACTTCTGATTCCCTGAAGTGCTCCAAGGCTCTCCCCTCACCACCGGCCTACTCCTCTCC…
	JMD349 ATGAACCCCCAAGCAAGCCTGATTTTCACCATTAGCTTACTTCTAGGAACAACTATCACCATCTCAAGTAACCACTGAATTATAGCCTGAACTGGCCTTGAAATCAACACACTCGCTATCCTCCCACTGATCTCAAAATCCCACCACCCACGAGCCATTGAAGCTGCCACTAAATACTTCCTAACCCAGGCAGCTGCTTCCGCTCTAGTCTTATTCTCCAGCATAACCAATGCATGGCATACCGGACAATGAGACATCACCCAGCTTACTCATCCAACATCCTGCCTAATTCTTACCTCAGCCATCGCAATAAAACTAGGACTAGTACCGTTCCACTTCTGATTCCCTGAAGTGCTCCAAGGCTCTCCCCTCACCACCGGCCTACTCCTCTC…
	JMD352 ATGAACCCCCAAGCAAGCCTGATTTTCACCATTAGCTTACTTCTAGGAACAACTATCACCATCTCAAGTAACCACTGAATTATAGCCTGAACTGGCCTTGAAATCAACACACTCGCTATCCTCCCACTGATCTCAAAATCCCACCACCCACGAGCCATTGAAGCTGCCACTAAATACTTCCTAACCCAGGCAGCTGCTTCCGCTCTAGTCTTATTCTCCAGCATAACCAATGCATGGCATACCGGACAATGAGACATCACCCAGCTTACTCATCCAACATCCTGCCTAATTCTTACCTCAGCCATCGCAATAAAACTAGGACTAGTACCGTTCCACTTCTGATTCCCTGAAGTGCTCCAAGGCTCTCCCCTCACCACCGGCCTACTCCTCTC…
	JMD361 ATGAACCCCCAAGCAAGCCTGATTTTCACCATTAGCTTACTTCTAGGAACAACTATCACCATCTCAAGTAACCACTGAATTATAGCCTGAACTGGCCTTGAAATCAACACACTCGCTATCCTCCCACTGATCTCAAAATCCCACCACCCACGAGCCATTGAAGCTGCCACTAAATACTTCCTAACCCAGGCAGCTGCTTCCGCTCTAGTCTTATTCTCCAGCATAACCAATGCATGGCATACCGGACAATGAGACATCACCCAGCTTACTCATCCAACATCCTGCCTAATTCTTACCTCAGCCATCGCAATAAAACTAGGACTAGTACCGTTCCACTTCTGATTCCCTGAAGTGCTCCAAGGCTCTCCCCTCACCACCGGCCTACTCCTCTC…
	JMD365 ATGAACCCCCAAGCAAGCCTGATTTTCACCATTAGCTTACTTCTAGGAACAACTATCACCATCTCAAGTAACCACTGAATTATAGCCTGAACTGGCCTTGAAATCAACACACTCGCTATCCTCCCACTGATCTCAAAATCCCACCACCCACGAGCCATTGAAGCTGCCACTAAATACTTCCTAACCCAGGCAGCTGCTTCCGCTCTAGTCTTATTCTCCAGCATAACCAATGCATGGCATACCGGACAATGAGACATCACCCAGCTTACTCATCCAACATCCTGCCTAATTCTTACCTCAGCCATCGCAATAAAACTAGGACTAGTACCGTTCCACTTCTGATTCCCTGAAGTGCTCCAAGGCTCTCCCCTCACCACCGGCCTACTCCTCTC…
	JMD367 ATGAACCCCCAAGCAAGCCTGATTTTCACCATTAGCTTACTTCTAGGAACAACTATCACCATCTCAAGTAACCACTGAATTATAGCCTGAACTGGCCTTGAAATCAACACACTCGCTATCCTCCCACTGATCTCAAAATCCCACCACCCACGAGCCATTGAAGCTGCCACTAAATACTTCCTAACCCAGGCAGCTGCTTCCGCTCTAGTCTTATTCTCCAGCATAACCAATGCATGGCATACCGGACAATGAGACATCACCCAGCTTACTCATCCAACATCCTGCCTAATTCTTACCTCAGCCATCGCAATAAAACTAGGACTAGTACCGTTCCACTTCTGATTCCCTGAAGTGCTCCAAGGCTCTCCCCTCACCACCGGCCTACTCCTCTC…
	JMD382 ATGAACCCCCAAGCAAGCCTGATTTTCACCATTAGCTTACTTCTAGGAACAACTATCACCATCTCAAGTAACCACTGAATTATAGCCTGAACTGGCCTTGAAATCAACACACTCGCTATCCTCCCACTGATCTCAAAATCCCACCACCCACGAGCCATTGAAGCTGCCACTAAATACTTCCTAACCCAGGCAGCTGCTTCCGCTCTAGTCTTATTCTCCAGCATAACCAATGCATGGCATACCGGACAATGAGACATCACCCAGCTTACTCATCCAACATCCTGCCTAATTCTTACCTCAGCCATCGCAATAAAACTAGGACTAGTACCGTTCCACTTCTGATTCCCTGAAGTGCTCCAAGGCTCTCCCCTCACCACCGGCCTACTCCTCTC…
	JMD387 ATGAACCCCCAAGCAAGCCTGATTTTCACCATTAGCTTACTTCTAGGAACAACTATCACCATCTCAAGTAACCACTGAATTATAGCCTGAACTGGCCTTGAAATCAACACACTCGCTATCCTCCCACTGATCTCAAAATCCCACCACCCACGAGCCATTGAAGCTGCCACTAAATACTTCCTAACCCAGGCAGCTGCTTCCGCTCTAGTCTTATTCTCCAGCATAACCAATGCATGGCATACCGGACAATGAGACATCACCCAGCTTACTCATCCAACATCCTGCCTAATTCTTACCTCAGCCATCGCAATAAAACTAGGACTAGTACCGTTCCACTTCTGATTCCCTGAAGTGCTCCAAGGCTCTCCCCTCACCACCGGCCTACTCCTCTC…
	JMD397 ATGAACCCCCAAGCAAGCCTGATTTTCACCATTAGCTTACTTCTAGGAACAACTATCACCATCTCAAGTAACCACTGAATTATAGCCTGAACTGGCCTTGAAATCAACACACTCGCTATCCTCCCACTGATCTCAAAATCCCACCACCCACGAGCCATTGAAGCTGCCACTAAATACTTCCTAACCCAGGCAGCTGCTTCCGCTCTAGTCTTATTCTCCAGCATAACCAATGCATGGCATACCGGACAATGAGACATCACCCAGCTTACTCATCCAACATCCTGCCTAATTCTTACCTCAGCCATCGCAATAAAACTAGGACTAGTACCGTTCCACTTCTGATTCCCTGAAGTGCTCCAAGGCTCTCCCCTCACCACCGGCCTACTCCTCTC…
	JMD399 ATGAACCCCCAAGCAAGCCTGATTTTCACCATTAGCTTACTTCTAGGAACAACTATCACCATCTCAAGTAACCACTGAATTATAGCCTGAACTGGCCTTGAAATCAACACACTCGCTATCCTCCCACTGATCTCAAAATCCCACCACCCACGAGCCATTGAAGCTGCCACTAAATACTTCCTAACCCAGGCAGCTGCTTCCGCTCTAGTCTTATTCTCCAGCATAACCAATGCATGGCATACCGGACAATGAGACATCACCCAGCTTACTCATCCAACATCCTGCCTAATTCTTACCTCAGCCATCGCAATAAAACTAGGACTAGTACCGTTCCACTTCTGATTCCCTGAAGTGCTCCAAGGCTCTCCCCTCACCACCGGCCTACTCCTCTC…
	JMD498 ATGAACCCCCAAGCAAGCCTGATTTTCACCATTAGCTTACTTCTAGGAACAACTATCACCATCTCAAGTAACCACTGAATTATAGCCTGAACTGGCCTTGAAATCAACACACTCGCTATCCTCCCACTGATCTCAAAATCCCACCACCCACGAGCCATTGAAGCTGCCACTAAATACTTCCTAACCCAGGCAGCTGCTTCCGCTCTAGTCTTATTCTCCAGCATAACCAATGCATGGCATACCGGACAATGAGACATCACCCAGCTTACTCATCCAACATCCTGCCTAATTCTTACCTCAGCCATCGCAATAAAACTAGGACTAGTACCGTTCCACTTCTGATTCCCTGAAGTGCTCCAAGGCTCTCCCCTCACCACCGGCCTACTCCTCTC…
	JMD338 ATGAACCCCCAAGCAAGCCTGATTTTCACCATTAGCTTACTTCTAGGAACAACTATCACCATCTCAAGTAACCACTGAATTATAGCCTGAACTGGCCTTGAAATCAACACACTCGCTATCCTCCCACTGATCTCAAAATCCCACCACCCACGAGCCATTGAAGCTGCCACTAAATACTTCCTAACCCAGGCAGCTGCTTCCGCTCTAGTCTTATTCTCCAGCATAACCAATGCATGGCATACCGGGCAATGAGACATCACCCAGCTTACTCATCCAACATCCTGCCTAATTCTTACCTCAGCCATCGCAATAAAACTAGGACTAGTACCGTTCCACTTCTGATTCCCTGAAGTGCTCCAAGGCTCTCCCCTCACCACCGGCCTACTCCTCTC…
	JMD340 ATGAACCCCCAAGCAAGCCTGATTTTCACCATTAGCTTACTTCTAGGAACAACTATCACCATCTCAAGTAACCACTGAATTATAGCCTGAACTGGCCTTGAAATCAACACACTCGCTATCCTCCCACTGATCTCAAAATCCCACCACCCACGAGCCATTGAAGCTGCCACTAAATACTTCCTAACCCAGGCAGCTGCTTCCGCTCTAGTCTTATTCTCCAGCATAACCAATGCATGGCATACCGGACAATGAGACATCACCCAGCTTACTCATCCAACATCCTGCCTAATTCTTACCTCAGCCATCGCAATAAAACTAGGACTAGTACCGTTCCACTTCTGATTCCCTGAAGTGCTCCAAGGCTCTCCCCTCACCACCGGCCTACTCCTCTC…
	JMD344 ATGAACCCCCAAGCAAGCCTGATTTTCACCATTAGCTTACTTCTAGGAACAACTATCACCATCTCAAGTAACCACTGAATTATAGCCTGAACTGGCCTTGAAATCAACACACTCGCTATCCTCCCACTGATCTCAAAATCCCACCACCCACGAGCCATTGAAGCTGCCACTAAATACTTCCTAACCCAGGCAGCTGCTTCCGCTCTAGTCTTATTCTCCAGCATAACCAATGCATGGCATACCGGACAATGAGACATCACCCAGCTTACTCATCCAACATCCTGCCTAATTCTTACCTCAGCCATCGCAATAAAACTAGGACTAGTACCGTTCCACTTCTGATTCCCTGAAGTGCTCCAAGGCTCTCCCCTCACCACCGGCCTACTCCTCTC…
	JMD348 ATGAACCCCCAAGCAAGCCTGATTTTCACCATTAGCTTACTTCTAGGAACAACTATCACCATCTCAAGTAACCACTGAATTATAGCCTGAACTGGCCTTGAAATCAACACACTCGCTATCCTCCCACTGATCTCAAAATCCCACCACCCACGAGCCATTGAAGCTGCCACTAAATACTTCCTAACCCAGGCAGCTGCTTCCGCTCTAGTCTTATTCTCCAGCATAACCAATGCATGGCATACCGGACAATGAGACATCACCCAGCTTACTCATCCAACATCCTGCCTAATTCTTACCTCAGCCATCGCAATAAAACTAGGACTAGTACCGTTCCACTTCTGATTCCCTGAAGTGCTCCAAGGCTCTCCCCTCACCACCGGCCTACTCCTCTC…
	JMD351 ATGAACCCCCAAGCAAGCCTGATTTTCACCATTAGCTTACTTCTAGGAACAACTATCACCATCTCAAGTAACCACTGAATTATAGCCTGAACTGGCCTTGAAATCAACACACTCGCTATCCTCCCACTGATCTCAAAATCCCACCACCCACGAGCCATTGAAGCTGCCACTAAATACTTCCTAACCCAGGCAGCTGCTTCCGCTCTAGTCTTATTCTCCAGCATAACCAATGCATGGCATACCGGACAATGAGACATCACCCAGCTTACTCATCCAACATCCTGCCTAATTCTTACCTCAGCCATCGCAATAAAACTAGGACTAGTACCGTTCCACTTCTGATTCCCTGAAGTGCTCCAAGGCTCTCCCCTCACCACCGGCCTACTCCTCTC…
	JMD353 ATGAACCCCCAAGCAAGCCTGATTTTCACCATTAGCTTACTTCTAGGAACAACTATCACCATCTCAAGTAACCACTGAATTATAGCCTGAACTGGCCTTGAAATCAACACACTCGCTATCCTCCCACTGATCTCAAAATCCCACCACCCACGAGCCATTGAAGCTGCCACTAAATACTTCCTAACCCAGGCAGCTGCTTCCGCTCTAGTCTTATTCTCCAGCATAACCAATGCATGGCATACCGGACAATGAGACATCACCCAGCTTACTCATCCAACATCCTGCCTAATTCTTACCTCAGCCATCGCAATAAAACTAGGACTAGTACCGTTCCACTTCTGATTCCCTGAAGTGCTCCAAGGCTCTCCCCTCACCACCGGCCTACTCCTCTC…
	JMD354 ATGAACCCCCAAGCAAGCCTGATTTTCACCATTAGCTTACTTCTAGGAACAACTATCACCATCTCAAGTAACCACTGAATTATAGCCTGAACTGGCCTTGAAATCAACACACTCGCTATCCTCCCACTGATCTCAAAATCCCACCACCCACGAGCCATTGAAGCTGCCACTAAATACTTCCTAACCCAGGCAGCTGCTTCCGCTCTAGTCTTATTCTCCAGCATAACCAATGCATGGCATACCGGACAATGAGACATCACCCAGCTTACTCATCCAACATCCTGCCTAATTCTTACCTCAGCCATCGCAATAAAACTAGGACTAGTACCGTTCCACTTCTGATTCCCTGAAGTGCTCCAAGGCTCTCCCCTCACCACCGGCCTACTCCTCTC…
	JMD356 ATGAACCCCCAAGCAAGCCTGATTTTCACCATTAGCTTACTTCTAGGAACAACTATCACCATCTCAAGTAACCACTGAATTATAGCCTGAACTGGCCTTGAAATCAACACACTCGCTATCCTCCCACTGATCTCAAAATCCCACCACCCACGAGCCATTGAAGCTGCCACTAAATACTTCCTAACCCAGGCAGCTGCTTCCGCTCTAGTCTTATTCTCCAGCATAACCAATGCATGGCATACCGGACAATGAGACATCACCCAGCTTACTCATCCAACATCCTGCCTAATTCTTACCTCAGCCATCGCAATAAAACTAGGACTAGTACCGTTCCACTTCTGATTCCCTGAAGTGCTCCAAGGCTCTCCCCTCACCACCGGCCTACTCCTCTC…
	JMD357 ATGAACCCCCAAGCAAGCCTGATTTTCACCATTAGCTTACTTCTAGGAACAACTATCACCATCTCAAGTAACCACTGAATTATAGCCTGAACTGGCCTTGAAATCAACACACTCGCTATCCTCCCACTGATCTCAAAATCCCACCACCCACGAGCCATTGAAGCTGCCACTAAATACTTCCTAACCCAGGCAGCTGCTTCCGCTCTAGTCTTATTCTCCAGCATAACCAATGCATGGCATACCGGACAATGAGACATCACCCAGCTTACTCATCCAACATCCTGCCTAATTCTTACCTCAGCCATCGCAATAAAACTAGGACTAGTACCGTTCCACTTCTGATTCCCTGAAGTGCTCCAAGGCTCTCCCCTCACCACCGGCCTACTCCTCTC…
	JMD358 ATGAACCCCCAAGCAAGCCTGATTTTCACCATTAGCTTACTTCTAGGAACAACTATCACCATCTCAAGTAACCACTGAATTATAGCCTGAACTGGCCTTGAAATCAACACACTCGCTATCCTCCCACTGATCTCAAAATCCCACCACCCACGAGCCATTGAAGCTGCCACTAAATACTTCCTAACCCAGGCAGCTGCTTCCGCTCTAGTCTTATTCTCCAGCATAACCAATGCATGGCATACCGGACAATGAGACATCACCCAGCTTACTCATCCAACATCCTGCCTAATTCTTACCTCAGCCATCGCAATAAAACTAGGACTAGTACCGTTCCACTTCTGATTCCCTGAAGTGCTCCAAGGCTCTCCCCTCACCACCGGCCTACTCCTCTC…
	DHB2760 ?????????????????????????????????????????TCTAGGAACAACTATCACCATCTCAAGTAACCACTGAATTATAGCCTGAACTGGCCTTGAAATCAACACACTCGCTATCCTCCCACTGATCTCAAAATCCCACCACCCACGAGCCATTGAAGCTGCCACTAAATACTTCCTAACCCAGGCAGCTGCTTCCGCTCTAGTCTTATTCTCCAGCATAACCAATGCATGGCATACCGGACAATGAGACATCACCCAGCTTACTCATCCAACATCCTGCCTAATTCTTACCTCAGCCATCGCAATAAAACTAGGACTAGTACCGTTCCACTTCTGATTCCCTGAAGTGCTCCAAGGCTCTCCCCTCACCACCGGCCTACTCCTCT…
	JMD314 ATGAACCCCCAAGCAAGCCTGATTTTCACCATTAGCTTACTTCTAGGAACAACTATCACCATCTCAAGTAACCACTGAATTATAGCCTGAACTGGCCTTGAAATCAACACACTCGCTATCCTCCCACTGATCTCAAAATCCCACCACCCACGAGCCATTGAAGCTGCCACTAAATACTTCCTAACCCAGGCAGCTGCTTCCGCTCTAGTCTTATTCTCCAGCATAACCAATGCATGGCATACCGGACAATGAGACATCACCCAGCTTACTCATCCAACATCCTGCCTAATTCTTACCTCAGCCATCGCAATAAAACTAGGACTAGTACCGTTCCACTTCTGATTCCCTGAAGTGCTCCAAGGCTCTCCCCTCACCACCGGCCTACTCCTCTC…
	JMD316 ATGAACCCCCAAGCAAGCCTGATTTTCACCATTAGCTTACTTCTAGGAACAACTATCACCATCTCAAGTAACCACTGAATTATAGCCTGAACTGGCCTTGAAATCAACACACTCGCTATCCTCCCACTGATCTCAAAATCCCACCACCCACGAGCCATTGAAGCTGCCACTAAATACTTCCTAACCCAGGCAGCTGCTTCCGCTCTAGTCTTATTCTCCAGCATAACCAATGCATGGCATACCGGACAATGAGACATCACCCAGCTTACTCATCCAACATCCTGCCTAATTCTTACCTCAGCCATCGCAATAAAACTAGGACTAGTACCGTTCCACTTCTGATTCCCTGAAGTGCTCCAAGGCTCTCCCCTCACCACCGGCCTACTCCTCTC…
	JMD318 ATGAACCCCCAAGCAAGCCTGATTTTCACCATTAGCTTACTTCTAGGAACAACTATCACCATCTCAAGTAACCACTGAATTATAGCCTGAACTGGCCTTGAAATCAACACACTCGCTATCCTCCCACTGATCTCAAAATCCCACCACCCACGAGCCATTGAAGCTGCCACTAAATACTTCCTAACCCAGGCAGCTGCTTCCGCTCTAGTCTTATTCTCCAGCATAACCAATGCATGGCATACCGGACAATGAGACATCACCCAGCTTACTCATCCAACATCCTGCCTAATTCTTACCTCAGCCATCGCAATAAAACTAGGACTAGTACCGTTCCACTTCTGATTCCCTGAAGTGCTCCAAGGCTCTCCCCTCACCACCGGCCTACTCCTCTC…
	JMD322 ATGAACCCCCAAGCAAGCCTGATTTTCACCATTAGCTTACTTCTAGGAACAACTATCACCATCTCAAGTAACCACTGAATTATAGCCTGAACTGGCCTTGAAATCAACACACTCGCTATCCTCCCACTGATCTCAAAATCCCACCACCCACGAGCCATTGAAGCTGCCACTAAATACTTCCTAACCCAGGCAGCTGCTTCCGCTCTAGTCTTATTCTCCAGCATAACCAATGCATGGCATACCGGACAATGAGACATCACCCAGCTTACTCATCCAACATCCTGCCTAATTCTTACCTCAGCCATCGCAATAAAACTAGGACTAGTACCGTTCCACTTCTGATTCCCTGAAGTGCTCCAAGGCTCTCCCCTCACCACCGGCCTACTCCTCTC…
	JMD323 ATGAACCCCCAAGCAAGCCTGATTTTCACCATTAGCTTACTTCTAGGAACAACTATCACCATCTCAAGTAACCACTGAATTATAGCCTGAACTGGCCTTGAAATCAACACACTCGCTATCCTCCCACTGATCTCAAAATCCCACCACCCACGAGCCATTGAGGCTGCCACTAAATACTTCCTAACCCAGGCAGCTGCTTCCGCTCTAGTCTTATTCTCCAGCATAACCAATGCATGGCATACCGGACAATGAGACATCACCCAGCTTACTCATCCAACATCCTGCCTAATTCTTACCTCAGCCATCGCAATAAAACTAGGACTAGTACCGTTCCACTTCTGATTCCCTGAAGTGCTCCAAGGCTCTCCCCTCACCACCGGCCTACTCCTCTC…
	JMD326 ATGAACCCCCAAGCAAGCCTGATTTTCACCATTAGCTTACTTCTAGGAACAACTATCACCATCTCAAGTAACCACTGAATTATAGCCTGAACTGGCCTTGAAATCAACACACTCGCTATCCTCCCACTGATCTCAAAATCCCACCACCCACGAGCCATTGAAGCTGCCACTAAATACTTCCTAACCCAGGCAGCTGCTTCCGCTCTAGTCTTATTCTCCAGCATAACCAATGCATGGCATACCGGACAATGAGACATCACCCAGCTTACTCATCCAACATCCTGCCTAATTCTTACCTCAGCCATCGCAATAAAACTAGGACTAGTACCGTTCCACTTCTGATTCCCTGAAGTGCTCCAAGGCTCTCCCCTCACCACCGGCCTACTCCTCTC…
	JMD330 ATGAACCCCCAAGCAAGCCTGATTTTCACCATTAGCTTACTTCTAGGAACAACTATCACCATCTCAAGTAACCACTGAATTATAGCCTGAACTGGCCTTGAAATCAACACACTCGCTATCCTCCCACTGATCTCAAAATCCCACCACCCACGAGCCATTGAAGCTGCCACTAAATACTTCCTAACCCAGGCAGCTGCTTCCGCTCTAGTCTTATTCTCCAGCATAACCAATGCATGGCATACCGGACAATGAGACATCACCCAGCTTACTCATCCAACATCCTGCCTAATTCTTACCTCAGCCATCGCAATAAAACTAGGACTAGTACCGTTCCACTTCTGATTCCCTGAAGTGCTCCAAGGCTCTCCCCTCACCACCGGCCTACTCCTCTC…
	JMD331 ATGAACCCCCAAGCAAGCCTGATTTTCACCATTAGCTTACTTCTAGGAACAACTATCACCATCTCAAGTAACCACTGAATTATAGCCTGAACTGGCCTTGAAATCAACACACTCGCTATCCTCCCACTGATCTCAAAATCCCACCACCCACGAGCCATTGAAGCTGCCACTAAATACTTCCTAACCCAGGCAGCTGCTTCCGCTCTAGTCTTATTCTCCAGCATAACCAATGCATGGCATACCGGACAATGAGACATCACCCAGCTTACTCATCCAACATCCTGCCTAATTCTTACCTCAGCCATCGCAATAAAACTAGGACTAGTACCGTTCCACTTCTGATTCCCTGAAGTGCTCCAAGGCTCTCCCCTCACCACCGGCCTACTCCTCTC…
	JMD333 ATGAACCCCCAAGCAAGCCTGATTTTCACCATTAGCTTACTTCTAGGAACAACTATCACCATCTCAAGTAACCACTGAATTATAGCCTGAACTGGCCTTGAAATCAACACACTCGCTATCCTCCCACTGATCTCAAAATCCCACCACCCACGAGCCATTGAAGCTGCCACTAAATACTTCCTAACCCAGGCAGCTGCTTCCGCTCTAGTCTTATTCTCCAGCATAACCAATGCATGGCATACCGGACAATGAGACATCACCCAGCTTACTCATCCAACATCCTGCCTAATTCTTACCTCAGCCATCGCAATAAAACTAGGACTAGTACCGTTCCACTTCTGATTCCCTGAAGTGCTCCAAGGCTCTCCCCTCACCACCGGCCTACTCCTCTC…
	JMD335 ATGAACCCCCAAGCAAGCCTGATTTTCACCATTAGCTTACTTCTAGGAACAACTATCACCATCTCAAGTAACCACTGAATTATAGCCTGAACTGGCCTTGAAATCAACACACTCGCTATCCTCCCACTGATCTCAAAATCCCACCACCCACGAGCCATTGAAGCTGCCACTAAATACTTCCTAACCCAGGCAGCTGCTTCCGCTCTAGTCTTATTCTCCAGCATAACCAATGCATGGCATACCGGACAATGAGACATCACCCAGCTTACTCATCCAACATCCTGCCTAATTCTTACCTCAGCCATCGCAATAAAACTAGGACTAGTACCGTTCCACTTCTGATTCCCTGAAGTGCTCCAAGGCTCTCCCCTCACCACCGGCCTACTCCTCTC…
	MD380 ATGAACCCCCAAGCAAGCCTGATTTTCACCATTAGCTTACTTCTAGGAACAACTATCACCATCTCAAGTAACCACTGAATTATAGCCTGAACTGGCCTTGAAATCAACACACTCGCTATCCTCCCACTGATCTCAAAATCCCACCACCCACGAGCCATTGAAGCTGCCACTAAATACTTCCTAACCCAGGCAGCTGCTTCCGCTCTAGTCTTATTCTCCAGCATAACCAATGCATGGCATACCGGACAATGAGACATCACCCAGCTTACTCATCCAACATCCTGCCTAATTCTTACCTCAGCCATCGCAATAAAACTAGGACTAGTACCGTTCCACTTCTGATTCCCTGAAGTGCTCCAAGGCTCTCCCCTCACCACCGGCCTACTCCTCTCC…
	JMD370 ATGAACCCCCAAGCAAGCCTGATTTTCACCATTAGCTTACTTCTAGGAACAACTATCACCATCTCAAGTAACCACTGAATTATAGCCTGAACTGGCCTTGAAATCAACACACTCGCTATCCTCCCACTGATCTCAAAATCCCACCACCCACGAGCCATTGAAGCTGCCACTAAATACTTCCTAACCCAGGCAGCTGCTTCCGCTCTAGTCTTATTCTCCAGCATAACCAATGCATGGCATACCGGACAATGAGACATCACCCAGCTTACTCATCCAACATCCTGCCTAATTCTTACCTCAGCCATCGCAATAAAACTAGGACTAGTACCGTTCCACTTCTGATTCCCTGAAGTGCTCCAAGGCTCTCCCCTCACCACCGGCCTACTCCTCTC…
	JMD346 ATGAACCCCCAAGCAAGCCTGATTTTCACCATTAGCTTACTTCTAGGAACAACTATCACCATCTCAAGTAACCACTGAATTATAGCCTGAACTGGCCTTGAAATCAACACACTCGCTATCCTCCCACTGATCTCAAAATCCCACCACCCACGAGCCATTGAAGCTGCCACTAAATACTTCCTAACCCAGGCAGCTGCTTCCGCTCTAGTCTTATTCTCCAGCATAACCAATGCATGGCATACCGGACAATGAGACATCACCCAGCTTACTCATCCAACATCCTGCCTAATTCTTACCTCAGCCATCGCAATAAAACTAGGACTAGTACCGTTCCACTTCTGATTCCCTGAAGTGCTCCAAGGCTCTCCCCTCACCACCGGCCTACTCCTCTC…
	JMD381 ATGAACCCCCAAGCAAGCCTGATTTTCACCACTAGCCTACTCCTAGGGACAACTATCACCATCTCAAGTAACCACTGAATTATAGCCTGAACTGGCCTTGAAATCAACACCCTCGCTATCCTCCCATTGATCTCAAAATCCCATCACCCACGAGCCATTGAAGCTGCCACTAAATACTTCCTAACTCAGGCAGCTGCTTCCGCCCTAGTCTTGTTCTCCAGCATAACCAATGCATGACATACCGGACAATGAGACATCACCCAGCTTACTCATCCAACATCCTGCCTAATTCTTACCTCAGCCATCGCAATAAAACTAGGACTGGTACCATTCCACTTCTGATTCCCAGAAGTGCTCCAAGGCTCTCCCCTTACCACCGGCCTACTCCTCTC…
	MD337 ATGAACCCCCAAGCAAGCCTGATTTTCACCACTAGCCTACTTCTAGGGACAACTATCACCATCTCAAGTAACCACTGAATTATAGCCTGAACTGGCCTTGAAATCAACACCCTCGCTATCCTCCCATTGATCTCAAAATCCCATCACCCACGAGCCATTGAAGCTGCCACTAAATACTTCCTAACTCAGGCAGCTGCTTCCGCCCTAGTCTTATTCTCCAGCATAACCAATGCATGACATACCGGACAATGAGACATCACCCAGCTTACTCATCCAACATCCTGCCTAATTCTTACCTCAGCCATCGCAATAAAACTAGGACTGGTACCATTCCACTTCTGATTCCCAGAAGTGCTCCAAGGCTCTCCCCTTACCACCGGCCTACTCCTCTCC…
	JMD374 ATGAACCCCCAAGCAAGCCTGATTTTCACCACTAGCCTACTTCTAGGGACAACTATCACCATCTCAAGTAACCACTGAATTATAGCCTGAACTGGCCTTGAAATCAACACCCTCGCTATCCTCCCATTGATCTCAAAATCCCATCACCCACGAGCCATTGAAGCTGCCACTAAATACTTCCTAACTCAGGCAGCTGCTTCCGCCCTAGTCTTATTCTCCAGCATAACCAATGCATGACATACCGGACAATGAGACATCACCCAGCTTACTCATCCAACATCCTGCCTAATTCTTACCTCAGCCATCGCAATAAAATTAGGACTGGTACCATTCCACTTCTGATTCCCAGAAGTGCTCCAAGGCTCTCCCCTTACCACCGGCCTACTCCTCTC…
	JMD376 ATGAACCCCCAAGCAAGCCTGATTTTCACCACTAGCCTACTTCTAGGGACAACTATCACCATCTCAAGTAACCACTGAATTATAGCCTGAACTGGCCTTGAAATCAACACCCTCGCTATCCTCCCATTGATCTCAAAATCCCATCACCCACGAGCCATTGAAGCTGCCACTAAATACTTCCTAACTCAGGCAGCTGCTTCCGCCCTAGTCTTATTCTCCAGCATAACCAATGCATGACATACCGGACAATGAGACATCACCCAGCTTACTCATCCAACATCCTGCCTAATTCTTACCTCAGCCATCGCAATAAAACTAGGACTGGTACCATTCCACTTCTGATTCCCAGAAGTGCTCCAAGGCTCTCCCCTTACCACCGGCCTACTCCTCTC…
	Qlugubris GTGAACCCCCAAGCAAGCCTGATTTTCACCACCAGCCTACTTCTAGGGACAACTATCACCATCTCAAGTAACCACTGAATTATAGCCTGAACCGGCCTTGAAATCAACACACTCGCTATCCTCCCATTGATTTCAAAATCCCACCACCCACGAGCCATTGAAGCTGCCACTAAATACTTCTTAACCCAGGCAGCTGCTTCCGCTCTAGTCTTATTCTCCAGCATGACCAATGCATGACACACCGGACAATGAGACATCACCCAACTTACTCATCCAACATCCTGCCTAATTCTTACCTCAGCCATCGCGATAAAACTAGGACTAGTGCCATTCCACTTCTGATTCCCTGAAGTGCTCCAAGGCTCTCCCCTTACCACCGGCCTACTCCT…
	Qniger ATGAACCCCCAAGCAAGCCTGATTTTCACCACTAGCTTACTTCTAGGAACAACTATCACCATCTCAAGTAACCACTGAATCATAGCCTGAACTGGCCTTGAAATCAACACACTCGCTATCCTCCCATTGATTTCAAAATCCCACCACCCACGAGCCATTGAGGCTGCCACTAAATACTTCCTAACCCAGGCAGCTGCTTCCGCTCTAGTCTTATTCTCCAGCATAACCAATGCATGACATACCGGACAATGAGACATCACCCAGCTTACTCATCCAACATCCTGCCTAATTCTTACCTCAGCCATTGCAATAAAACTAGGACTAGTACCATTTCACTTCTGATTCCCTGAAGTGCTCCAAGGCTCTCCCCTTATCACCGGCCTACTCCTCTC…
	Qquiscula ATGAACCCCCAAGCAAGCCTGATTTTCACCACTAGCCTACTTCTAGGGACAACTATCACCATCTCAAGTAACCACTGAATTATAGCCTGAACTGGCCTTGCAATCAACACCCTCGCTATCCTCCCATTGATCTCAAAATCCCATCACCCACGAGCCATTGAAGCTGCCACTAAATACTTCCTAACTCAAGCAGCTGCTTCCGCCCTAGTCTTATTCTCCAGCATAACCAATGCATGACATACCGGACAATGAGACATCACCCAACTTACTCATCCAACATCCTGCCTAATTCTTACCTCAGCCATCGCAATAAAACTAGGACTGGTACCATTCCACTTCTGATTCCCAGAAGTGCTCCAAGGCTCTCCCCTTACCACCGGCCTACTCCT…
;
END;
