# Supplementary material for: A latitudinal phylogeographic diversity gradient in birds
Source: PLoS Biol. 2017 Apr 13;15(4):e2001073. doi: 10.1371/journal.pbio.2001073 (PMC5390966; doi:10.1371/journal.pbio.2001073)
Supplement: S1 Data — (ZIP) [file pbio.2001073.s015.zip › S1_Data/Rallus-longirostris-elegans-tenuirostris-crepitans-obsoletus.nex]

#NEXUS
begin taxa;
	dimensions ntax=68;
	taxlabels
	R_limicola[&Created=Wed May 21 12:51:31 CDT 2014,Modified=Wed May 21 12:52:26 CDT 2014,description=null,Topology="linear"]
	R_obsoletus_CALO1[&Created=null,description=null]
	R_obsoletus_CALO2[&Created=null,description=null]
	R_obsoletus_CALO3[&Created=null,description=null]
	R_obsoletus_CALO4[&Created=null,description=null]
	R_obsoletus_CALO5[&Created=null,description=null]
	R_crepitans_CBLO1[&Created=null,description=null]
	R_crepitans_CBLO2[&Created=null,description=null]
	R_crepitans_CBLO3[&Created=null,description=null]
	R_crepitans_CBLO4[&Created=null,description=null]
	R_crepitans_CBLO5[&Created=null,description=null]
	R_elegans_CUEL1[&Created=null,description=null]
	R_crepitans_CULO1[&Created=null,description=null]
	R_crepitans_CULO2[&Created=null,description=null]
	R_crepitans_CULO3[&Created=null,description=null]
	R_crepitans_CULO4[&Created=null,description=null]
	R_elegans_FLEL1[&Created=null,description=null]
	R_crepitans_FLLO1[&Created=null,description=null]
	R_crepitans_FLLO2[&Created=null,description=null]
	R_crepitans_GALO1[&Created=null,description=null]
	R_crepitans_GALO2[&Created=null,description=null]
	R_crepitans_GALO3[&Created=null,description=null]
	R_crepitans_GALO4[&Created=null,description=null]
	R_crepitans_GALO5[&Created=null,description=null]
	R_elegans_ILEL1[&Created=null,description=null]
	R_elegans_LAEL1[&Created=null,description=null]
	R_elegans_LAEL10[&Created=null,description=null]
	R_elegans_LAEL2[&Created=null,description=null]
	R_elegans_LAEL3[&Created=null,description=null]
	R_elegans_LAEL4[&Created=null,description=null]
	R_elegans_LAEL5[&Created=null,description=null]
	R_elegans_LAEL6[&Created=null,description=null]
	R_elegans_LAEL7[&Created=null,description=null]
	R_elegans_LAEL8[&Created=null,description=null]
	R_elegans_LAEL9[&Created=null,description=null]
	R_crepitans_LALO1[&Created=null,description=null]
	R_crepitans_LALO10[&Created=null,description=null]
	R_crepitans_LALO2[&Created=null,description=null]
	R_crepitans_LALO3[&Created=null,description=null]
	R_crepitans_LALO4[&Created=null,description=null]
	R_crepitans_LALO5[&Created=null,description=null]
	R_crepitans_LALO6[&Created=null,description=null]
	R_crepitans_LALO7[&Created=null,description=null]
	R_crepitans_LALO8[&Created=null,description=null]
	R_crepitans_LALO9[&Created=null,description=null]
	R_tenuirostris_MXEL1[&Created=null,description=null]
	R_tenuirostris_MXEL2[&Created=null,description=null]
	R_tenuirostris_MXEL3[&Created=null,description=null]
	R_tenuirostris_MXEL4[&Created=null,description=null]
	R_tenuirostris_MXEL5[&Created=null,description=null]
	R_obsoletus_MXLO1[&Created=null,description=null]
	R_obsoletus_MXLO2[&Created=null,description=null]
	R_crepitans_NCLO1[&Created=null,description=null]
	R_crepitans_NCLO2[&Created=null,description=null]
	R_crepitans_NJLO1[&Created=null,description=null]
	R_crepitans_NJLO2[&Created=null,description=null]
	R_crepitans_NJLO3[&Created=null,description=null]
	R_crepitans_NJLO4[&Created=null,description=null]
	R_elegans_OHEL1[&Created=null,description=null]
	R_elegans_OKEL1[&Created=null,description=null]
	R_elegans_OKEL2[&Created=null,description=null]
	R_longirostris_PELO1[&Created=null,description=null]
	R_longirostris_PELO2[&Created=null,description=null]
	R_longirostris_PELO3[&Created=null,description=null]
	R_longirostris_PELO4[&Created=null,description=null]
	R_longirostris_PELO5[&Created=null,description=null]
	R_longirostris_PELO6[&Created=null,description=null]
	R_longirostris_VZLO1[&Created=null,description=null]
;
end;
begin characters;
	dimensions nchar=788;
	format datatype=dna missing=? gap=-;
	matrix
	R_limicola	ACAATTTCAAGCAACCACTGAATAATAGCCTGAACAGGACTAGAGATCAACACCCTAGCTATCATTCCTCTTATCTCAAAATCCCATCACCCACGAGCTACAGAGGCAGCAATCAAATATTTCCTAGTCCAAGCAGCTGCATCTACACTACTACTATTTTCCAGCACGATCAATGCCTGGCATACAGGACAATGAGATATCTCACAACTAACCCACCCAACCGCCTCTATTCTACTAACAACAGCAATTTCAATAAAACTAGGCCTAGTACCATTCCACTTCTGATTTCCAGAAGTACTTCAAGGATCATCCCCCACCACTGCTCTCCTTCTCTCCACAGTAATAAAACTCCCACCAATCACAATCTTAACGCTAGTATCCCACTCACTCAACCCAACC…
	R_obsoletus_CALO1	ACAATTTCAAGTAACCATTGAATAATAGCCTGAACCGGACTAGAGATTAATACCTTAGCTATTATCCCCCTTATCTCAAAATCCCACCACCCACGAGCTACCGAAGCAGCAATCAAATACTTCCTGGTCCAAGCAGCTGCATCCACACTCCTACTATTTTCCAGCACAATCAACGCCTGACACACAGGACAATGGGACATTTCCCAACTAACCCAACCAACAGCCTCCATCCTACTAACAACAGCAATCTCAATAAAACTAGGATTAGTACCATTCCACTTTTGATTCCCAGAAGTACTACAGGGCACATCCCCAATCACCGCCCTCCTTCTCTCCACAATAATAAAACTCCCTCCAATTACAATCCTGATAATAACAACCCATTCACTTAACCCAACC…
	R_obsoletus_CALO2	ACAATTTCAAGTAACCATTGAATAATAGCCTGAACCGGACTAGAGATTAATACCTTAGCTATTATCCCCCTTATCTCAAAATCCCACCACCCACGAGCTACCGAAGCAGCAATCAAATACTTCCTGGTCCAAGCAGCTGCATCCACACTCCTACTATTTTCCAGCACAATCAACGCCTGACACACAGGACAATGGGACATTTCCCAACTAACCCAACCAACAGCCTCCATCCTACTAACAACAGCAATCTCAATAAAACTAGGATTAGTACCATTCCACTTTTGATTCCCAGAAGTACTACAGGGCACATCCCCAATCACCGCCCTCCTTCTCTCCACAATAATAAAACTCCCTCCAATTACAATCCTGATAATAACAACCCATTCACTTAACCCAACC…
	R_obsoletus_CALO3	ACAATTTCAAGTAACCATTGAATAATAGCCTGAACCGGACTAGAGATTAATACCTTAGCTATTATCCCCCTTATCTCAAAATCCCACCACCCACGAGCTACCGAAGCAGCAATCAAATACTTCCTGGTCCAAGCAGCTGCATCCACACTCCTACTATTTTCCAGCACAATCAACGCCTGACACACAGGACAATGGGACATTTCCCAACTAACCCAACCAACAGCCTCCATCCTACTAACAACAGCAATCTCAATAAAACTAGGATTAGTACCATTCCACTTTTGATTCCCAGAAGTACTACAGGGCACATCCCCAATCACCGCCCTCCTTCTCTCCACAATAATAAAACTCCCTCCAATTACAATCCTGATAATAACAACCCATTCACTTAACCCAACC…
	R_obsoletus_CALO4	ACAATTTCAAGTAACCATTGAATAATAGCCTGAACCGGACTAGAGATTAATACCTTAGCTATTATCCCCCTTATCTCAAAATCCCACCACCCACGAGCTACCGAAGCAGCAATCAAATACTTCCTGGTCCAAGCAGCTGCATCCACACTCCTACTATTTTCCAGCACAATCAACGCCTGACACACAGGACAATGGGACATTTCCCAACTAACCCAACCAACAGCCTCCATCCTACTAACAACAGCAATCTCAATAAAACTAGGATTAGTACCATTCCACTTTTGATTCCCAGAAGTACTACAGGGCACATCCCCAATCACCGCCCTCCTTCTCTCCACAATAATAAAACTCCCTCCAATTACAATCCTGATAATAACAACCCATTCACTTAACCCAACC…
	R_obsoletus_CALO5	ACAATTTCAAGTAACCATTGAATAATAGCCTGAACCGGACTAGAGATTAATACCTTAGCTATTATCCCCCTTATCTCAAAATCCCACCACCCACGAGCTACCGAAGCAGCAATCAAATACTTCCTGGTCCAAGCAGCTGCATCCACACTCCTACTATTTTCCAGCACAATCAACGCCTGACACACAGGACAATGGGACATTTCCCAACTAACCCAACCAACAGCCTCCATCCTACTAACAACAGCAATCTCAATAAAACTAGGATTAGTACCATTCCACTTTTGATTCCCAGAAGTACTACAGGGCACATCCCCAATCACCGCCCTCCTTCTCTCCACAATAATAAAACTCCCTCCAATTACAATCCTGATAATAACAACCCATTCACTTAACCCAACC…
	R_crepitans_CBLO1	ACAATTTCAAGTAACCATTGAATAATAGCCTGAACCGGACTAGAAATTAATACCTTAGCTATTATCCCCCTTATCTCAAAATCCCACCACCCACGAGCTACCGAAGCAGCAATCAAATATTTCCTGGTCCAAGCAGCTGCATCCACACTCCTACTATTTTCCAGCACAATCAACGCCTGACACACAGGACAATGGGACATTTCCCAACTAACCCAACCAACAGCCTCCATCCTACTAACAACAGCAATCTCAATAAAACTAGGACTAGTACCATTCCACTTTTGATTCCCAGAAGTACTACAGGGCACATCCCCAGTCACCGCCCTACTTCTCTCCACAATAATAAAACTCCCTCCAATTACTATCCTGATAATAACAACCCATTCACTTAACCCAACC…
	R_crepitans_CBLO2	ACAATTTCAAGTAACCATTGAATAATAGCCTGAACCGGACTAGAAATTAATACCTTAGCTATTATCCCCCTTATCTCAAAATCCCACCACCCACGAGCTACCGAAGCAGCAATCAAATATTTCCTGGTCCAAGCAGCTGCATCCACACTCCTACTATTTTCCAGCACAATCAACGCCTGACACACAGGACAATGGGACATTTCCCAACTAACCCAACCAACAGCCTCCATCCTACTAACAACAGCAATCTCAATAAAACTAGGACTAGTACCATTCCACTTTTGATTCCCAGAAGTACTACAGGGCACATCCCCAGTCACCGCCCTACTTCTCTCCACAATAATAAAACTCCCTCCAATTACTATCCTGATAATAACAACCCATTCACTTAACCCAACC…
	R_crepitans_CBLO3	ACAATTTCAAGTAACCATTGAATAATAGCCTGAACCGGACTAGAAATTAATACCTTAGCTATTATCCCCCTTATCTCAAAATCCCACCACCCACGAGCTACCGAAGCAGCAATCAAATATTTCCTGGTCCAAGCAGCTGCATCCACACTCCTACTATTTTCCAGCACAATCAACGCCTGACACACAGGACAATGGGACATTTCCCAACTAACCCAACCAACAGCCTCCATCCTACTAACAACAGCAATCTCAATAAAACTAGGACTAGTACCATTCCACTTTTGATTCCCAGAAGTACTACAGGGCACATCCCCAGTCACCGCCCTACTTCTCTCCACAATAATAAAACTCCCTCCAATTACTATCCTGATAATAACAACCCATTCACTTAACCCAACC…
	R_crepitans_CBLO4	ACAATTTCAAGTAACCATTGAATAATAGCCTGAACCGGACTAGAAATTAATACCTTAGCTATTATCCCCCTTATCTCAAAATCCCACCACCCACGAGCTACCGAAGCAGCAATCAAATATTTCCTGGTCCAAGCAGCTGCATCCACACTCCTACTATTTTCCAGCACAATCAACGCCTGACACACAGGACAATGGGACATTTCCCAACTAACCCAACCAACAGCCTCCATCCTACTAACAACAGCAATCTCAATAAAACTAGGACTAGTACCATTCCACTTTTGATTCCCAGAAGTACTACAGGGCACATCCCCAGTCACCGCCCTACTTCTCTCCACAATAATAAAACTCCCTCCAATTACTATCCTGATAATAACAACCCATTCACTTAACCCAACC…
	R_crepitans_CBLO5	ACAATTTCAAGTAACCATTGAATAATAGCCTGAACCGGACTAGAAATTAATACCTTAGCTATTATCCCCCTTATCTCAAAATCCCACCACCCACGAGCTACCGAAGCAGCAATCAAATATTTCCTGGTCCACGCAGCTGCATCCACACTCCTACTATTTTCCAGCACAATCAACGCCTGACACACAGGACAATGGGACATTTCCCAACTAACCCAACCAACAGCCTCCATCCTACTAACAACAGCAATCTCAATAAAACTAGGACTAGTACCATTCCACTTTTGATTCCCAGAAGTACTACAGGGCACATCCCCAGTCACCGCCCTACTTCTCTCCACAATAATAAAACTCCCTCCAATTACTATCCTGATAATAACAACCCATTCACTTAACCCAACC…
	R_elegans_CUEL1	ACAATTTCAAGTAACCATTGAATAATAGCCTGAACCGGACTAGAAATTAATACCTTAGCTATTATCCCCCTTATCTCAAAATCCCACCACCCACGAGCTACCGAAGCAGCAATCAAATATTTCCTGGTCCAAGCAGCTGCATCCACACTCCTACTATTTTCCAGCACAATCAACGCCTGACACACAGGACAATGGGACATTTCCCAACTAACCCAACCAACAGCCTCCATCCTACTAACAACAGCAATCTCAATAAAACTAGGACTAGTACCATTCCACTTTTGATTCCCAGAAGTACTACAGGGCACATCCCCAATCACCGCCCTACTTCTCTCCACAATAATAAAACTCCCTCCAATTACAATCCTGATAATAACAACCCATTCACTTAACCCAACC…
	R_crepitans_CULO1	ACAATTTCAAGTAACCATTGAATAATAGCCTGAGCCGGACTAGAAATTAATACCTTAGCTATTATCCCCCTTATCTCAAAATCCCACCACCCACGAGCTACCGAAGCAGCAATCAAATATTTCCTGGTCCAAGCAGCTGCATCCACACTCCTACTATTTTCCAGCACAATCAACGCCTGACACACAGGACAATGGGACATTTCCCAACTAACCCAACCAACAGCCTCCATCCTACTAACAACAGCAATCTCAATAAAACTAGGACTAGTGCCATTCCACTTTTGATTCCCAGAAGTACTACAGGGCACATCCCCAGTCACCGCCCTACTTCTCTCCACAATAATAAAACTCCCTCCAATTACTATCCTGATAATAACAACCCATTCACTTAACCCAACC…
	R_crepitans_CULO2	ACAATTTCAAGTAACCATTGAATAATAGCCTGAGCCGGACTAGAAATTAATACCTTAGCTATTATCCCCCTTATCTCAAAATCCCACCACCCACGAGCTACCGAAGCAGCAATCAAATATTTCCTGGTCCAAGCAGCTGCATCCACACTCCTACTATTTTCCAGCACAATCAACGCCTGACACACAGGACAATGGGACATTTCCCAACTAACCCAACCAACAGCCTCCATCCTACTAACAACAGCAATCTCAATAAAACTAGGACTAGTGCCATTCCACTTTTGATTCCCAGAAGTACTACAGGGCACATCCCCAGTCACCGCCCTACTTCTCTCCACAATAATAAAACTCCCTCCAATTACTATCCTGATAATAACAACCCATTCACTTAACCCAACC…
	R_crepitans_CULO3	ACAATTTCAAGTAACCATTGAATAATAGCCTGAGCCGGACTAGAAATTAATACCTTAGCTATTATCCCCCTTATCTCAAAATCCCACCACCCACGAGCTACCGAAGCAGCAATCAAATATTTCCTGGTCCAAGCAGCTGCATCCACACTCCTACTATTTTCCAGCACAATCAACGCCTGACACACAGGACAATGGGACATTTCCCAACTAACCCAACCAACAGCCTCCATCCTACTAACAACAGCAATCTCAATAAAACTAGGACTAGTGCCATTCCACTTTTGATTCCCAGAAGTACTACAGGGCACATCCCCAGTCACCGCCCTACTTCTCTCCACAATAATAAAACTCCCTCCAATTACTATCCTGATAATAACAACCCATTCACTTAACCCAACC…
	R_crepitans_CULO4	ACAATTTCAAGTAACCATTGAATAATAGCCTGAGCCGGACTAGAAATTAATACCTTAGCTATTATCCCCCTTATCTCAAAATCCCACCACCCACGAGCTACCGAAGCAGCAATCAAATATTTCCTGGTCCAAGCAGCTGCATCCACACTCCTACTATTTTCCAGCACAATCAACGCCTGACACACAGGACAATGGGACATTTCCCAACTAACCCAACCAACAGCCTCCATCCTACTAACAACAGCAATCTCAATAAAACTAGGACTAGTGCCATTCCACTTTTGATTCCCAGAAGTACTACAGGGCACATCCCCAGTCACCGCCCTACTTCTCTCCACAATAATAAAACTCCCTCCAATTACTATCCTGATAATAACAACCCATTCACTTAACCCAACC…
	R_elegans_FLEL1	ACAATTTCAAGTAACCATTGAATAATAGCCTGAACCGGACTAGAAATTAATACCTTAGCTATTATCCCCCTTATCTCAAAATCCCACCACCCACGAGCTACCGAAGCAGCAATCAAATATTTCCTGGTCCAAGCAGCTGCATCCACACTCCTACTATTTTCCAGCACAATCAACGCCTGACACACAGGACAATGGGACATTTCCCAACTAACCCAACCAACAGCCTCCATCCTACTAACAACAGCAATCTCAATAAAACTAGGACTAGTACCATTCCACTTTTGATTCCCAGAAGTACTACAGGGCACATCCCCAATCACCGCCCTACTTCTCTCCACAATAATAAAACTCCCTCCAATTACAATCCTGATAATAACAACTCATTCACTTAACCCAACC…
	R_crepitans_FLLO1	ACAATTTCAAGTAACCATTGAATAATAGCCTGAGCCGGACTAGAAATTAATACCTTAGCTATTATCCCCCTTATCTCAAAATCCCACCACCCACGAGCTACCGAAGCAGCAATCAAATATTTCCTGGTCCAAGCAGCTGCATCCACACTCCTACTATTTTCCAGCACAATCAACGCCTGACACACAGGACAATGGGACATTTCCCAACTAACCCAACCAACAGCCTCCATCCTACTAACAACAGCAATCTCAATAAAACTAGGACTAGTGCCATTCCACTTTTGATTCCCAGAAGTACTACAGGGCACATCCCCAGTCACCGCCCTACTTCTCTCCACAATAATAAAACTCCCTCCAATTACTATCCTGATAATAACAACCCATTCACTTAACCCAACC…
	R_crepitans_FLLO2	ACAATTTCAAGTAACCATTGAATAATAGCCTGAGCCGGACTAGAAATTAATACCTTAGCTATTATCCCCCTTATCTCAAAATCCCACCACCCACGAGCTACCGAAGCAGCAATCAAATATTTCCTGGTCCAAGCAGCTGCATCCACACTCCTACTATTTTCCAGCACAATCAACGCCTGACACACAGGACAATGGGACATTTCCCAACTAACCCAACCAACAGCCTCCATCCTACTAACAACAGCAATCTCAATAAAACTAGGACTAGTGCCATTCCACTTTTGATTCCCAGAAGTACTACAGGGCACATCCCCAGTCACCGCCCTACTTCTCTCCACAATAATAAAACTCCCTCCAATTACTATCCTGATAATAACAACCCATTCACTTAACCCAACC…
	R_crepitans_GALO1	ACAATTTCAAGTAACCATTGAATAATAGCCTGAGCCGGACTAGAAATTAATACCTTAGCTATTATCCCCCTTATCTCAAAATCCCACCACCCACGAGCTACCGAAGCAGCAATCAAATATTTCCTGGTCCAAGCAGCTGCATCCACACTCCTACTATTTTCCAGCACAATCAACGCCTGACACACAGGACAATGGGACATTTCCCAACTAACCCAACCAACAGCCTCCATCCTACTAACAACAGCAATCTCAATAAAACTAGGACTAGTGCCATTCCACTTTTGATTCCCAGAAGTACTACAGGGCACATCCCCAGTCACCGCCCTACTTCTCTCCACAATAATAAAACTCCCTCCAATTACTATCCTGATAATAACAACCCATTCACTTAACCCAACC…
	R_crepitans_GALO2	ACAATTTCAAGTAACCATTGAATAATAGCCTGAGCCGGACTAGAAATTAATACCTTAGCTATTATCCCCCTTATCTCAAAATCCCATCACCCACGAGCTACCGAAGCAGCAATCAAATATTTCCTGGTCCAAGCAGCTGCATCCACACTCCTACTATTTTCCAGCACAATCAACGCCTGACACACAGGACAATGGGACATTTCCCAACTAACCCAACCAACAGCCTCCATCCTACTAACAACAGCAATCTCAATAAAACTAGGACTAGTGCCATTCCACTTTTGATTCCCAGAAGTACTACAGGGCACATCCCCAGTCACCGCCCTACTTCTCTCCACAATAATAAAACTCCCTCCAATTACTATCCTGATAATAACAACCCATTCACTTAACCCAACC…
	R_crepitans_GALO3	ACAATTTCAAGTAACCATTGAATAATAGCCTGAGCCGGACTAGAAATTAATACCTTAGCTATTATCCCCCTTATCTCAAAATCCCACCACCCACGAGCTACCGAAGCAGCAATCAAATATTTCCTGGTCCAAGCAGCTGCATCCACACTCCTACTATTTTCCAGCACAATCAACGCYTGACACACAGGACAATGGGACATTTCCCAACTAACCCAACCAACAGCCTCCATCCTACTAACAACAGCAATCTCAATAAAACTAGGACTAGTGCCATTCCACTTTTGATTCCCAGAAGTACTACAGGGCACATCCCCAGTCACCGCCCTACTTCTCTCCACAATAATAAAACTCCCTCCAATTACTATCCTGATAATAACAACCCATTCACTTAACCCAACC…
	R_crepitans_GALO4	ACAATTTCAAGTAACCATTGAATAATAGCCTGAGCCGGACTAGAAATTAATACCTTAGCTATTATCCCCCTTATCTCAAAATCCCACCACCCACGAGCTACCGAAGCAGCAATCAAATATTTCCTGGTCCAAGCAGCTGCATCCACACTCCTACTATTTTCCAGCACAATCAACGCCTGACACACAGGACAATGGGACATTTCCCAACTAACCCAACCAACAGCCTCCATCCTACTAACAACAGCAATCTCAATAAAACTAGGACTAGTGCCATTCCACTTTTGATTCCCAGAAGTACTACAGGGCACACCCCCAGTCACCGCCCTACTTCTCTCCACAATAATAAAACTCCCTCCAATTACTATCCTGATAATAACAACCCATTCACTTAACCCAACC…
	R_crepitans_GALO5	ACAATTTCAAGTAACCATTGAATAATAGCCTGAGCCGGACTAGAAATTAATACCTTAGCTATTATCCCCCTTATCTCAAAATCCCACCACCCACGAGCTACCGAAGCAGCAATCAAATATTTCCTGGTCCAAGCAGCTGCATCCACACTCCTACTATTTTCCAGCACAATCAACGCCTGACACACAGGACAATGGGACATTTCCCAACTAACCCAACCAACAGCCTCCATCCTACTAACAACAGCAATCTCAATAAAACTAGGACTAGTGCCATTCCACTTTTGATTCCCAGAAGTACTACAGGGCACATCCCCAGTCACCGCCCTACTTCTCTCCACAATAATAAAACTCCCTCCAATTACTATCCTGATAATAACAACCCATTCACTTAACCCAACC…
	R_elegans_ILEL1	ACAATTTCAAGTAACCATTGAATAATAGCCTGAACCGGACTAGAAATTAATACCTTAGCTATTATCCCCCTTATCTCAAAATCCCACCACCCACGAGCTACCGAAGCAGCAATCAAATATTTCCTGGTCCAAGCAGCTGCATCCACACTCCTACTATTTTCCAGCACAATCAACGCCTGACACACAGGACAATGGGACATTTCCCAACTAACCCAACCAACAGCCTCCATCCTACTAACAACAGCAATCTCAATAAAACTAGGACTAGTACCATTCCACTTTTGATTCCCAGAAGTACTACAGGGCACATCCCCAATCACCGCCCTACTTCTCTCCACAATAATAAAACTCCCTCCAATTACAATCCTGATAATAACAACTCATTCACTTAACCCAACC…
	R_elegans_LAEL1	ACAATTTCAAGTAACCATTGAATAATAGCCTGAACCGGACTAGAAATTAATACCTTAGCTATTATCCCCCTTATCTCAAAATCCCACCACCCACGAGCTACCGAAGCAGCAATCAAATATTTCCTGGTCCAAGCAGCTGCATCCACACTCCTACTATTTTCCAGCACAATCAACGCCTGACACACAGGACAATGGGACATTTCCCAACTAACCCAACCAACAGCCTCCATCCTACTAACAACAGCAATCTCAATAAAACTAGGACTAGTACCATTCCACTTTTGATTCCCAGAAGTACTACAGGGCACATCCCCAATCACCGCCCTACTTCTCTCCACAATAATAAAACTCCCTCCAATTACAATCCTGATAATAACAACTCATTCACTTAACCCAACC…
	R_elegans_LAEL10	ACAATTTCAAGTAACCATTGAATAATAGCCTGAACCGGACTAGAAATTAATACCTTAGCTATTATCCCCCTTATCTCAAAATCCCACCACCCACGAGCTACCGAAGCAGCAATCAAATATTTCCTGGTCCAAGCAGCTGCATCCACACTCCTACTATTTTCCAGCACAATCAACGCCTGACACACAGGACAATGGGACATTTCCCAACTAACCCAACCAACAGCCTCCATCCTACTAACAACAGCAATCTCAATAAAACTAGGACTAGTACCATTCCACTTTTGATTCCCAGAAGTACTACAGGGCACATCCCCAATCACCGCCCTACTTCTCTCCACAATAATAAAACTCCCTCCAATTACAATCCTGATAATAACAACTCATTCACTTAACCCAACC…
	R_elegans_LAEL2	ACAATTTCAAGTAACCATTGAATAATAGCCTGAACCGGACTAGAAATTAATACCTTAGCTATTATCCCCCTTATCTCAAAATCCCACCACCCACGAGCTACCGAAGCAGCAATCAAATATTTCCTGGTCCAAGCAGCTGCATCCACACTCCTACTATTTTCCAGCACAATCAACGCCTGACACACAGGACAATGGGACATTTCCCAACTAACCCAACCAACAGCCTCCATCCTACTAACAACAGCAATCTCAATAAAACTAGGACTAGTACCATTCCACTTTTGATTCCCAGAAGTACTACAGGGCACATCCCCAATCACCGCCCTACTTCTCTCCACAATAATAAAACTCCCTCCAATTACAATCCTGATAATAACAACTCATTCACTTAACCCAACC…
	R_elegans_LAEL3	ACAATTTCAAGTAACCATTGAATAATAGCCTGAACCGGACTAGAAATTAATACCTTAGCTATTATCCCCCTTATCTCAAAATCCCACCACCCACGAGCTACCGAAGCAGCAATCAAATATTTCCTGGTCCAAGCAGCTGCATCCACACTCCTACTATTTTCCAGCACAATCAACGCCTGACACACAGGACAATGGGACATTTCCCAACTAACCCAACCAACAGCCTCCATCCTACTAACAACAGCAATCTCAATAAAACTAGGACTAGTACCATTCCACTTTTGATTCCCAGAAGTACTACAGGGCACATCCCCAATCACCGCCCTACTTCTCTCCACAATAATAAAACTCCCTCCAATTACAATCCTGATAATAACAACTCATTCACTTAACCCAACC…
	R_elegans_LAEL4	ACAATTTCAAGTAACCATTGAATAATAGCCTGAACCGGACTAGAAATTAATACCTTAGCTATTATCCCCCTTATCTCAAAATCCCACCACCCACGAGCTACCGAAGCAGCAATCAAATATTTCCTGGTCCAAGCAGCTGCATCCACACTCCTACTATTTTCCAGCACAATCAACGCCTGACACACAGGACAATGGGACATTTCCCAACTAACCCAACCAACAGCCTCCATCCTACTAACAACAGCAATCTCAATAAAACTAGGACTAGTACCATTCCACTTTTGATTCCCAGAAGTACTACAGGGCACATCCCCAATCACCGCCCTACTTCTCTCCACAATAATAAAACTCCCTCCAATTACAATCCTGATAATAACAACTCATTCACTTAACCCAACC…
	R_elegans_LAEL5	ACAATTTCAAGTAACCATTGAATAATAGCCTGAACCGGACTAGAAATTAATACCTTAGCTATTATCCCCCTTATCTCAAAATCCCACCACCCACGAGCTACCGAAGCAGCAATCAAATATTTCCTGGTCCAAGCAGCTGCATCCACACTCCTACTATTTTCCAGCACAATCAACGCCTGACACACAGGACAATGGGACATTTCCCAACTAACCCAACCAACAGCCTCCATCCTACTAACAACAGCAATCTCAATAAAACTAGGACTAGTACCATTCCACTTTTGATTCCCAGAAGTACTACAGGGCACATCCCCAATCACCGCCCTACTTCTCTCCACAATAATAAAACTCCCTCCAATTACAATCCTGATAATAACAACTCATTCACTTAACCCAACC…
	R_elegans_LAEL6	ACAATTTCAAGTAACCATTGAATAATAGCCTGAACCGGACTAGAAATTAATACCTTAGCTATTATCCCCCTTATCTCAAAATCCCACCACCCACGAGCTACCGAAGCAGCAATCAAATATTTCCTGGTCCAAGCAGCTGCATCCACACTCCTACTATTTTCCAGCACAATCAACGCCTGACACACAGGACAATGGGACATTTCCCAACTAACCCAACCAACAGCCTCCATCCTACTAACAACAGCAATCTCAATAAAACTAGGACTAGTACCATTCCACTTTTGATTCCCAGAAGTACTACAGGGCACATCCCCAATCACCGCCCTACTTCTCTCCACAATAATAAAACTCCCTCCAATTACAATCCTGATAATAACAACTCATTCACTTAACCCAACC…
	R_elegans_LAEL7	ACAATTTCAAGTAACCATTGAATAATAGCCTGAACCGGACTAGAAATTAATACCTTAGCTATTATCCCCCTTATCTCAAAATCCCACCACCCACGAGCTACCGAAGCAGCAATCAAATATTTCCTGGTCCAAGCAGCTGCATCCACACTCCTACTATTTTCCAGCACAATCAACGCCTGACACACAGGACAATGGGACATTTCCCAACTAACCCAACCAACAGCCTCCATCCTACTAACAACAGCAATCTCAATAAAACTAGGACTAGTACCATTCCACTTTTGATTCCCAGAAGTACTACAGGGCACATCCCCAATCACCGCCCTACTTCTCTCCACAATAATAAAACTCCCTCCAATTACAATCCTGATAATAACAACTCATTCACTTAACCCAACC…
	R_elegans_LAEL8	ACAATTTCAAGTAACCATTGAATAATAGCCTGAACCGGACTAGAAATTAATACCTTAGCTATTATCCCCCTTATCTCAAAATCCCACCACCCACGAGCTACCGAAGCAGCAATCAAATATTTCCTGGTCCAAGCAGCTGCATCCACACTCCTACTATTTTCCAGCACAATCAACGCCTGACACACAGGACAATGGGACATTTCCCAACTAACCCAACCAACAGCCTCCATCCTACTAACAACAGCAATCTCAATAAAACTAGGACTAGTACCATTCCACTTTTGATTCCCAGAAGTACTACAGGGCACATCCCCAATCACCGCCCTACTTCTCTCCACAATAATAAAACTCCCTCCAATTACAATCCTGATAATAACAACTCATTCACTTAACCCAACC…
	R_elegans_LAEL9	ACAATTTCAAGTAACCATTGAATAATAGCCTGAACCGGACTAGAAATTAATACCTTAGCTATTATCCCCCTTATCTCAAAATCCCACCACCCACGAGCTACCGAAGCAGCAATCAAATATTTCCTGGTCCAAGCAGCTGCATCCACACTCCTACTATTTTCCAGCACAATCAACGCCTGACACACAGGACAATGGGACATTTCCCAACTAACCCAACCAACAGCCTCCATCCTACTAACAACAGCAATCTCAATAAAACTAGGACTAGTACCATTCCACTTTTGATTCCCAGAAGTACTACAGGGCACATCCCCAATCACCGCCCTACTTCTCTCCACAATAATAAAACTCCCTCCAATTACAATCCTGATAATAACAACCCATTCACTTAACCCAACC…
	R_crepitans_LALO1	ACAATTTCAAGTAACCATTGAATAATAGCCTGAGCCGGACTAGAAATTAATACCTTAGCTATTATCCCCCTTATCTCAAAATCCCACCACCCACGAGCTACCGAAGCAGCAATCAAATATTTCCTGGTCCAAGCAGCTGCATCCACACTCCTACTATTTTCCAGCACAATCAACGCCTGACACACAGGACAATGGGACATTTCCCAACTAACCCAACCAACAGCCTCCATCCTACTAACAACAGCAATCTCAATAAAACTAGGACTAGTGCCATTCCACTTTTGATTCCCAGAAGTACTACAGGGCACATCCCCAGTCACCGCCCTACTTCTCTCCACAATAATAAAACTCCCTCCAATTACTATCCTGATAATAACAACCCATTCACTTAACCCAACC…
	R_crepitans_LALO10	ACAATTTCAAGTAACCATTGAATAATAGCCTGAGCCGGACTAGAAATTAATACCTTAGCTATTATCCCCCTTATCTCAAAATCCCACCACCCACGAGCTACCGAAGCAGCAATCAAATATTTCCTGGTCCAAGCAGCTGCATCCACACTCCTACTATTTTCCAGCACAATCAACGCCTGACACACAGGACAATGGGACATTTCCCAACTAACCCAACCAACAGCCTCCATCCTACTAACAACAGCAATCTCAATAAAACTAGGACTAGTGCCATTCCACTTTTGATTCCCAGAAGTACTACAGGGCACATCCCCAGTCACCGCCCTACTTCTCTCCACAATAATAAAACTCCCTCCAATTACTATCCTGATAATAACAACCCATTCACTTAACCCAACC…
	R_crepitans_LALO2	ACAATTTCAAGTAACCATTGAATAATAGCCTGAGCCGGACTAGAAATTAATACCTTAGCTATTATCCCCCTTATCTCAAAATCCCACCACCCACGAGCTACCGAAGCAGCAATCAAATATTTCCTGGTCCAAGCAGCTGCATCCACACTCCTACTATTTTCCAGCACAATCAACGCCTGACACACAGGACAATGGGACATTTCCCAACTAACCCAACCAACAGCCTCCATCCTACTAACAACAGCAATCTCAATAAAACTAGGACTAGTGCCATTCCACTTTTGATTCCCAGAAGTACTACAGGGCACATCCCCAGTCACCGCCCTACTTCTCTCCACAATAATAAAACTCCCTCCAATTACTATCCTGATAATAACAACCCATTCACTTAACCCAACC…
	R_crepitans_LALO3	ACAATTTCAAGTAACCATTGAATAATAGCCTGAGCCGGACTAGAAATTAATACCTTAGCTATTATCCCCCTTATCTCAAAATCCCACCACCCACGAGCTACCGAAGCAGCAATCAAATATTTCCTGGTCCAAGCAGCTGCATCCACACTCCTACTATTTTCCAGCACAATCAACGCCTGACACACAGGACAATGGGACATTTCCCAACTAACCCAACCAACAGCCTCCATCCTACTAACAACAGCAATCTCAATAAAACTAGGACTAGTGCCATTCCACTTTTGATTCCCAGAAGTACTACAGGGCACATCCCCAGTCACCGCCCTACTTCTCTCCACAATAATAAAACTCCCTCCAATTACTATCCTGATAATAACAACCCATTCACTTAACCCAACC…
	R_crepitans_LALO4	ACAATTTCAAGTAACCATTGAATAATAGCCTGAGCCGGACTAGAAATTAATACCTTAGCTATTATCCCCCTTATCTCAAAATCCCACCACCCACGAGCTACCGAAGCAGCAATCAAATATTTCCTGGTCCAAGCAGCTGCATCCACACTCCTACTATTTTCCAGCACAATCAACGCCTGACACACAGGACAATGGGACATTTCCCAACTAACCCAACCAACAGCCTCCATCCTACTAACAACAGCAATCTCAATAAAACTAGGACTAGTGCCATTCCACTTTTGATTCCCAGAAGTACTACAGGGCACATCCCCAGTCACCGCCCTACTTCTCTCCACAATAATAAAACTCCCTCCAATTACTATCCTGATAATAACAACCCATTCACTTAACCCAACC…
	R_crepitans_LALO5	ACAATTTCAAGTAACCATTGAATAATAGCCTGAGCCGGACTAGAAATTAATACCTTAGCTATTATCCCCCTTATCTCAAAATCCCACCACCCACGAGCTACCGAAGCAGCAATCAAATATTTCCTGGTCCAAGCAGCTGCATCCACACTCCTACTATTTTCCAGCACAATCAACGCCTGACACACAGGACAATGGGACATTTCCCAACTAACCCAACCAACAGCCTCCATCCTACTAACAACAGCAATCTCAATAAAACTAGGACTAGTGCCATTCCACTTTTGATTCCCAGAAGTACTACAGGGCACATCCCCAGTCACCGCCCTACTTCTCTCCACAATAATAAAACTCCCTCCAATTACTATCCTGATAATAACAACCCATTCACTTAACCCAACC…
	R_crepitans_LALO6	ACAATTTCAAGTAACCATTGAATAATAGCCTGAGCCGGACTAGAAATTAATACCTTAGCTATTATCCCCCTTATCTCAAAATCCCACCACCCACGAGCTACCGAAGCAGCAATCAAATATTTCCTGGTCCAAGCAGCTGCATCCACACTCCTACTATTTTCCAGCACAATCAACGCCTGACACACAGGACAATGGGACATTTCCCAACTAACCCAACCAACAGCCTCCATCCTACTAACAACAGCAATCTCAATAAAACTAGGACTAGTGCCATTCCACTTTTGATTCCCAGAAGTACTACAGGGCACATCCCCAGTCACCGCCCTACTTCTCTCCACAATAATAAAACTCCCTCCAATTACTATCCTGATAATAACAACCCATTCACTTAACCCAACC…
	R_crepitans_LALO7	ACAATTTCAAGTAACCATTGAATAATAGCCTGAGCCGGACTAGAAATTAATACCTTAGCTATTATCCCCCTTATCTCAAAATCCCACCACCCACGAGCTACCGAAGCAGCAATCAAATATTTCCTGGTCCAAGCAGCTGCATCCACACTCCTACTATTTTCCAGCACAATCAACGCCTGACACACAGGACAATGGGACATTTCCCAACTAACCCAACCAACAGCCTCCATCCTACTAACAACAGCAATCTCAATAAAACTAGGACTAGTGCCATTCCACTTTTGATTCCCAGAAGTACTACAGGGCACATCCCCAGTCACCGCCCTACTTCTCTCCACAATAATAAAACTCCCTCCAATTACTATCCTGATAATAACAACCCATTCACTTAACCCAACC…
	R_crepitans_LALO8	ACAATTTCAAGTAACCATTGAATAATAGCCTGAGCCGGACTAGAAATTAATACCTTAGCTATTATCCCCCTTATCTCAAAATCCCACCACCCACGAGCTACCGAAGCAGCAATCAAATATTTCCTGGTCCAAGCAGCTGCATCCACACTCCTACTATTTTCCAGCACAATCAACGCCTGACACACAGGACAATGGGACATTTCCCAACTAACCCAACCAACAGCCTCCATCCTACTAACAACAGCAATCTCAATAAAACTAGGACTAGTGCCATTCCACTTTTGATTCCCAGAAGTACTACAGGGCACATCCCCAGTCACCGCCCTACTTCTCTCCACAATAATAAAACTCCCTCCAATTACTATCCTGATAATAACAACCCATTCACTTAACCCAACC…
	R_crepitans_LALO9	ACAATTTCAAGTAACCATTGAATAATAGCCTGAGCCGGACTAGAAATTAATACCTTAGCTATTATCCCCCTTATCTCAAAATCCCACCACCCACGAGCTACCGAAGCAGCAATCAAATATTTCCTGGTCCAAGCAGCTGCATCCACACTCCTACTATTTTCCAGCACAATCAACGCCTGACACACAGGACAATGGGACATTTCCCAACTAACCCAACCAACAGCCTCCATCCTACTAACAACAGCAATCTCAATAAAACTAGGACTAGTGCCATTCCACTTTTGATTCCCAGAAGTACTACAGGGCACATCCCCAGTCACCGCCCTACTTCTCTCCACAATAATAAAACTCCCTCCAATTACTATCCTGATAATAACAACCCATTCACTTAACCCAACC…
	R_tenuirostris_MXEL1	ACAATTTCAAGTAACCATTGAATAATAGCCTGAACCGGACTAGAGATTAATACCTTAGCTATTATCCCCCTTATCTCAAAATCCCACCACCCACGAGCTACCGAAGCAGCAATCAAATATTTCCTGGTCCAAGCAGCTGCATCCACACTCCTACTATTTTCCAGCACAATCAACGCCTGACACACAGGACAATGGGACATTTCCCAACTAACCCAACCAACAGCCTCCATCCTACTAACAACAGCAATCTCAATAAAACTAGGATTAGTACCATTCCACTTTTGATTCCCAGAAGTACTACAGGGCACATCCCCAATCACCGCCCTCCTTCTCTCCACAATAATAAAACTCCCTCCAATTACAATCCTGATAATAACAACCCATTCACTTAACCCAACC…
	R_tenuirostris_MXEL2	ACAATTTCAAGTAACCATTGAATAATAGCCTGAACCGGACTAGAGATTAATACCTTAGCTATTATCCCCCTTATCTCAAAATCCCACCACCCACGAGCTACCGAAGCAGCAATCAAATATTTCCTGGTCCAAGCAGCTGCATCCACACTCCTACTATTTTCCAGCACAATCAACGCCTGACACACAGGACAATGGGACATTTCCCAACTAACCCAACCAACAGCCTCCATCCTACTAACAACAGCAATCTCAATAAAACTAGGATTAGTACCATTCCACTTTTGATTCCCAGAAGTACTACAGGGCACATCCCCAATCACCGCCCTCCTTCTCTCCACAATAATAAAACTCCCTCCAATTACAATCCTGATAATAACAACCCATTCACTTAACCCAACC…
	R_tenuirostris_MXEL3	ACAATTTCAAGTAACCATTGAATAATAGCCTGAACCGGACTAGAGATTAATACCTTAGCTATTATCCCCCTTATCTCAAAATCCCACCACCCACGAGCTACCGAAGCAGCAATCAAATATTTCCTGGTCCAAGCAGCTGCATCCACACTCCTACTATTTTCCAGCACAATCAACGCCTGACACACAGGACAATGGGACATTTCCCAACTAACCCAACCAACAGCCTCCATCCTACTAACAACAGCAATCTCAATAAAACTAGGATTAGTACCATTCCACTTTTGATTCCCAGAAGTACTACAGGGCACATCCCCAATCACCGCCCTCCTTCTCTCCACAATAATAAAACTCCCTCCAATTACAATCCTGATAATAACAACCCATTCACTTAACCCAACC…
	R_tenuirostris_MXEL4	ACAATTTCAAGTAACCATTGAATAATAGCCTGAACCGGACTAGAGATTAATACCTTAGCTATTATCCCCCTTATCTCAAAATCCCACCACCCGCGAGCTACCGAAGCAGCAATCAAATATTTCCTGGTCCAAGCAGCTGCATCCACACTCCTACTATTTTCCAGCACAATCAACGCCTGACACACAGGACAATGGGACATTTCCCAACTAACCCAACCAACAGCCTCCATCCTACTAACAACAGCAATCTCAATAAAACTAGGATTAGTACCATTCCACTTTTGATTCCCAGAAGTACTACAGGGCACATCCCCAATCACCGCCCTCCTTCTCTCCACAATAATAAAACTCCCTCCAATTACAATCCTGATAATAACAACCCATTCACTTAACCCAACC…
	R_tenuirostris_MXEL5	ACAATTTCAAGTAACCATTGAATAATAGCCTGAACCGGACTAGAGATTAATACCTTAGCTATTATCCCCCTTATCTCAAAATCCCACCACCCACGAGCTACCGAAGCAGCAATCAAATATTTCCTGGTCCAAGCAGCTGCATCCACACTCCTACTATTTTCCAGCACAATCAACGCCTGACACACAGGACAATGGGACATTTCCCAACTAACCCAACCAACAGCCTCCATCCTACTAACAACAGCAATCTCAATAAAACTAGGATTAGTACCATTCCACTTTTGATTCCCAGAAGTACTACAGGGCACATCCCCAATCACCGCCCTCCTTCTCTCCACAATAATAAAACTCCCTCCAATTACAATCCTGATAATAACAACCCATTCACTTAACCCAACC…
	R_obsoletus_MXLO1	ACAATTTCAAGTAACCATTGAATAATAGCCTGAACCGGACTAGAGATTAATACCTTAGCTATTATCCCCCTTATCTCAAAATCCCACCACCCACGAGCTACCGAAGCAGCAATCAAATACTTCCTGGTCCAAGCAGCTGCATCCACACTCCTACTATTTTCCAGCACAATCAACGCCTGACACACAGGACAATGGGACATTTCCCAACTAACCCAACCAACAGCCTCCATCCTACTAACAACAGCAATCTCAATAAAACTAGGATTAGTACCATTCCACTTTTGATTCCCAGAAGTACTACAGGGCACATCCCCAATCACCGCCCTCCTTCTCTCCACAATAATAAAACTCCCTCCAATTACAATCCTGATAATAACAACCCATTCACTTAACCCAACC…
	R_obsoletus_MXLO2	ACAATTTCAAGTAACCATTGAATAATAGCCTGAACCGGACTAGAGATTAATACCTTAGCTATTATCCCCCTTATCTCAAAATCCCACCACCCACGAGCTACCGAAGCAGCAATCAAATACTTCCTGGTCCAAGCAGCTGCATCCACACTCCTACTATTTTCCAGCACAATCAACGCCTGACACACAGGACAATGGGACATTTCCCAACTAACCCAACCAACAGCCTCCATCCTACTAACAACAGCAATCTCAATAAAACTAGGATTAGTACCATTCCACTTTTGATTCCCAGAAGTACTACAGGGCACATCCCCAATCACCGCCCTCCTTCTCTCCACAATAATAAAACTCCCTCCAATTACAATCCTGATAATAACAACCCATTCACTTAACCCAACC…
	R_crepitans_NCLO1	ACAATTTCAAGTAACCATTGAATAATAGCCTGAGCCGGACTAGAAATTAATACCTTAGCTATTATCCCCCTTATCTCAAAATCCCACCACCCACGAGCTACCGAAGCAGCAATCAAATATTTCCTGGTCCAAGCAGCTGCATCCACACTCCTACTATTTTCCAGCACAATCAACGCCTGACACACAGGACAGTGGGACATTTCCCAACTAACCCAACCAACAGCCTCCATCCTACTAACAACAGCAATCTCAATAAAACTAGGACTAGTGCCATTCCACTTTTGATTCCCAGAAGTACTACAGGGCACATCCCCAGTCACCGCCCTACTTCTCTCCACAATAATAAAACTCCCTCCAATTACTATCCTGATAATAACAACCCATTCACTTAACCCAACC…
	R_crepitans_NCLO2	ACAATTTCAAGTAACCATTGAATAATAGCCTGAGCCGGACTAGAAATTAATACCTTAGCTATTATCCCCCTTATCTCAAAATCCCACCACCCACGAGCTACCGAAGCAGCAATCAAATATTTCCTGGTCCAAGCAGCTGCATCCACACTCCTACTATTTTCCAGCACAATCAACGCCTGACACACAGGACAATGGGACATTTCCCAACTAACCCAACCAACAGCCTCCATCCTACTAACAACAGCAATCTCAATAAAACTAGGACTAGTGCCATTCCACTTTTGATTCCCAGAAGTACTACAGGGCACATCCCCAGTCACCGCCCTACTTCTCTCCACAATAATAAAACTCCCTCCAATTACTATCCTGATAATAACAACCCATTCACTTAACCCAACC…
	R_crepitans_NJLO1	ACAATTTCAAGTAACCATTGAATAATAGCCTGAGCCGGACTAGAAATTAATACCTTAGCTATTATCCCCCTTATCTCAAAATCCCACCACCCACGAGCTACCGAAGCAGCAATCAAATATTTCCTGGTCCAAGCAGCTGCATCCACACTCCTACTATTTTCCAGCACAATCAACGCCTGACACACAGGACAATGGGACATTTCCCAACTAACCCAACCAACAGCCTCCATCCTACTAACAACAGCAATCTCAATAAAACTAGGACTAGTGCCATTCCACTTTTGATTCCCAGAAGTACTACAGGGCACATCCCCAGTCACCGCCCTACTTCTCTCCACAATAATAAAACTCCCTCCAATTACTATCCTGATAATAACAACCCATTCACTTAACCCAACC…
	R_crepitans_NJLO2	ACAATTTCAAGTAACCATTGAATAATAGCCTGAGCCGGACTAGAAATTAATACCTTAGCTATTATCCCCCTTATCTCAAAATCCCACCACCCACGAGCTACCGAAGCAGCAATCAAATATTTCCTGGTCCAAGCAGCTGCATCCACACTCCTACTATTTTCCAGCACAATCAACGCCTGACACACAGGACAATGGGACATTTCCCAACTAACCCAACCAACAGCCTCCATCCTACTAACAACAGCAATCTCAATAAAACTAGGACTAGTGCCATTCCACTTTTGATTCCCAGAAGTACTACAGGGCACATCCCCAGTCACCGCCCTACTTCTCTCCACAATAATAAAACTCCCTCCAATTACTATCCTGATAATAACAACCCATTCACTTAACCCAACC…
	R_crepitans_NJLO3	ACAATTTCAAGTAACCATTGAATAATAGCCTGAGCCGGACTAGAAATTAATACCTTAGCTATTATCCCCCTTATCTCAAAATCCCACCACCCACGAGCTACCGAAGCAGCAATCAAATATTTCCTGGTCCAAGCAGCTGCATCCACACTCCTACTATTTTCCAGCACAATCAACGCCTGACACACAGGACAATGGGACATTTCCCAACTAACCCAACCAACAGCCTCCATCCTACTAACAACAGCAATCTCAATAAAACTAGGACTAGTGCCATTCCACTTTTGATTCCCAGAAGTACTACAGGGCACATCCCCAGTCACCGCCCTACTTCTCTCCACAATAATAAAACTCCCTCCAATTACTATCCTGATAATAACAACCCATTCACTTAACCCAACC…
	R_crepitans_NJLO4	ACAATTTCAAGTAACCATTGAATAATAGCCTGAGCCGGACTAGAAATTAATACCTTAGCTATTATCCCCCTTATCTCAAAATCCCACCACCCACGAGCTACCGAAGCAGCAATCAAATATTTCCTGGTCCAAGCAGCTGCATCCACACTCCTACTATTTTCCAGCACAATCAACGCCTGACACACAGGACAATGGGACATTTCCCAACTAACCCAACCAACAGCCTCCATCCTACTAACAACAGCAATCTCAATAAAACTAGGACTAGTGCCATTCCACTTTTGATTCCCAGAAGTACTACAGGGCACATCCCCAGTCACCGCCCTACTTCTCTCCACAATAATAAAACTCCCTCCAATTACTATCCTGATAATAACAACCCATTCACTTAACCCAACC…
	R_elegans_OHEL1	ACAATTTCAAGTAACCATTGAATAATAGCCTGAACCGGACTAGAAATTAATACCTTAGCTATTATCCCCCTTATCTCAAAATCCCACCACCCACGAGCTACCGAAGCAGCAATCAAATATTTCCTGGTCCAAGCAGCTGCATCCACACTCCTACTATTTTCCAGCACAATCAACGCCTGACACACAGGACAATGGGACATTTCCCAACTAACCCAACCAACAGCCTCCATCCTACTAACAACAGCAATCTCAATAAAACTAGGACTAGTACCATTCCACTTTTGATTCCCAGAAGTACTACAGGGCACATCCCCAATCACCGCCCTACTTCTCTCCACAATAATAAAACTCCCTCCAATTACAATCCTGATAATAACAACTCATTCACTTAACCCAACC…
	R_elegans_OKEL1	ACAATTTCAAGTAACCATTGAATAATAGCCTGAACCGGACTAGAAATTAATACCTTAGCTATTATCCCCCTTATCTCAAAATCCCACCACCCACGAGCTACCGAAGCAGCAATCAAATATTTCCTGGTCCAAGCAGCTGCATCCACACTCCTACTATTTTCCAGCACAATCAACGCCTGACACACAGGACAATGGGACATTTCCCAACTAACCCAACCAACAGCCTCCATCCTACTAACAACAGCAATCTCAATAAAACTAGGACTAGTACCATTCCACTTTTGATTCCCAGAAGTACTACAGGGCACATCCCCAATCACCGCCCTACTTCTCTCCACAATAATAAAACTCCCTCCAATTACAATCCTGATAATAACAACCCATTCACTTAACCCAACC…
	R_elegans_OKEL2	ACAATTTCAAGTAACCATTGAATAATAGCCTGAACCGGACTAGAAATTAATACCTTAGCTATTATCCCCCTTATCTCAAAATCCCACCACCCACGAGCTACCGAAGCAGCAATCAAATATTTCCTGGTCCAAGCAGCTGCATCCACACTCCTACTATTTTCCAGCACAATCAACGCCTGACACACAGGACAATGGGACATTTCCCAACTAACCCAACCAACAGCCTCCATCCTACTAACAACAGCAATCTCAATAAAACTAGGACTAGTACCATTCCACTTTTGATTCCCAGAAGTACTACAGGGCACATCCCCAATCACCGCCCTACTTCTCTCCACAATAATAAAACTCCCTCCAATTACAATCCTGATAATAACAACCCATTCACTTAACCCAACC…
	R_longirostris_PELO1	ACAATTTCAAGTAACCATTGAATAATAGCCTGAACCGGACTAGAGATTAATACCTTAGCTATTATCCCCCTTATCTCAAAATCCCACCACCCACGAGCTACCGAAGCAGCAATCAAATATTTCCTGGTCCAAGCAGCTGCATCCACACTCCTACTATTTTCCAGCACAATCAACGCCTGACACACAGGACAATGGGACATTTCCCAACTAACCCAGCCAACAGCCTCCATCCTACTAACAACAGCAATCTCAATAAAACTAGGACTAGTGCCATTCCACTTTTGATTCCCAGAAGTACTACAGGGCACATCCCCAATCACCGCCCTCCTTCTCTCCACAATAATAAAACTCCCTCCAATTACAATCCTGATAATAACAACCCATTCACTTAACCCAACC…
	R_longirostris_PELO2	ACAATTTCAAGTAACCATTGAATAATAGCCTGAACCGGACTAGAGATTAATACCTTAGCTATTATCCCCCTTATCTCAAAATCCCACCACCCACGAGCTACCGAAGCAGCAATCAAATATTTCCTGGTCCAAGCAGCTGCATCCACACTCCTACTATTTTCCAGCACAATCAACGCCTGACACACAGGACAATGGGACATTTCCCAACTAACCCAGCCAACAGCCTCCATCCTACTAACAACAGCAATCTCAATAAAACTAGGACTAGTGCCATTCCACTTTTGATTCCCAGAAGTACTACAGGGCACATCCCCAATCACCGCCCTCCTTCTCTCCACAATAATAAAACTCCCTCCAATTACAATCCTGATAATAACAACCCATTCACTTAACCCAACC…
	R_longirostris_PELO3	ACAATTTCAAGTAACCATTGAATAATAGCCTGAACCGGACTAGAGATTAATACCTTAGCTATTATCCCCCTTATCTCAAAATCCCACCACCCACGAGCTACCGAAGCAGCAATCAAATATTTCCTGGTCCAAGCAGCTGCATCCACACTCCTACTATTTTCCAGCACAATCAACGCCTGACACACAGGACAATGGGACATTTCCCAACTAACCCAGCCAACAGCCTCCATCCTACTAACAACAGCAATCTCAATAAAACTAGGACTAGTGCCATTCCACTTTTGATTCCCAGAAGTACTACAGGGCACATCCCCAATCACCGCCCTCCTTCTCTCCACAATAATAAAACTCCCTCCAATTACAATCCTGATAATAACAACCCATTCACTTAACCCAACC…
	R_longirostris_PELO4	ACAATTTCAAGTAACCATTGAATAATAGCCTGAACCGGACTAGAGATTAATACCTTAGCTATTATCCCCCTTATCTCAAAATCCCACCACCCACGAGCTACCGAAGCAGCAATCAAATATTTCCTGGTCCAAGCAGCTGCATCCACACTCCTACTATTTTCCAGCACAATCAACGCCTGACACACAGGACAATGGGACATTTCCCAACTAACCCAGCCAACAGCCTCCATCCTACTAACAACAGCAATCTCAATAAAACTAGGACTAGTGCCATTCCACTTTTGATTCCCAGAAGTACTACAGGGCACATCCCCAATCACCGCCCTCCTTCTCTCCACAATAATAAAACTCCCTCCAATTACAATCCTGATAATAACAACCCATTCACTTAACCCAACC…
	R_longirostris_PELO5	ACAATTTCAAGTAACCATTGAATAATAGCCTGAACCGGACTAGAGATTAATACCTTAGCTATTATCCCCCTTATCTCAAAATCCCACCACCCACGAGCTACCGAAGCAGCAATCAAATATTTCCTGGTCCAAGCAGCTGCATCCACACTCCTACTATTTTCCAGCACAATCAACGCCTGACACACAGGACAATGGGACATTTCCCAACTAACCCAGCCAACAGCCTCCATCCTACTAACAACAGCAATCTCAATAAAACTAGGACTAGTGCCATTCCACTTTTGATTCCCAGAAGTACTACAGGGCACATCCCCAATCACCGCCCTCCTTCTCTCCACAATAATAAAACTCCCTCCAATTACAATCCTGATAATAACAACCCATTCACTTAACCCAACC…
	R_longirostris_PELO6	ACAATTTCAAGTAACCATTGAATAATAGCCTGAACCGGACTAGAGATTAATACCTTAGCTATTATCCCCCTTATCTCAAAATCCCACCACCCACGAGCTACCGAAGCAGCAATCAAATATTTCCTGGTCCAAGCAGCTGCATCCACACTCCTACTATTTTCCAGCACAATCAACGCCTGACACACAGGACAATGGGACATTTCCCAACTAACCCAGCCAACAGCCTCCATCCTACTAACAACAGCAATCTCAATAAAACTAGGACTAGTGCCATTCCACTTTTGATTCCCAGAAGTACTACAGGGCACATCCCCAATCACCGCCCTCCTTCTCTCCACAATAATAAAACTCCCTCCAATTACAATCCTGATAATAACAACCCATTCACTTAACCCAACC…
	R_longirostris_VZLO1	ACAATTTCAAGTAACCATTGAATAATAGCCTGAACCGGACTAGAGATTAATACCTTAGCTATTATCCCCCTTATCTCAAAATCCCACCACCCACGAGCTACCGAAGCAGCAATCAAATATTTCCTGGTCCAAGCAGCTGCATCCACACTCCTACTATTTTCCAGCACAATCAACGCCTGACACACAGGACAATGGGACATTTCCCAACTAACCCAACCAACAGCCTCCATCCTACTAACAACAGCAATCTCAATAAAACTAGGACTAGTGCCATTCCACTTTTGATTCCCAGAAGTACTACAGGGCACATCCCCAATCACCGCCCTCCTTCTCTCCACAATAATAAAACTCCCTCCAATTACAATCCTGATAATAACAACCCATTCACTTAACCCAACC…
;
end;
