# Supplementary material for: A latitudinal phylogeographic diversity gradient in birds
Source: PLoS Biol. 2017 Apr 13;15(4):e2001073. doi: 10.1371/journal.pbio.2001073 (PMC5390966; doi:10.1371/journal.pbio.2001073)
Supplement: S1 Data — (ZIP) [file pbio.2001073.s015.zip › S1_Data/Ramphocaenus-melanurus.nex]

#NEXUS 
[last updated by RWB March 12 2012]

Begin data;
	Dimensions ntax=43 nchar=1041;
	Format datatype=dna gap=: missing=?;
	Matrix


R_melanurus_BRA_Acre_FMNH395590          ATGAACCCCCAAGCAAAACTAGTCTTCTCTATTAGCCTACTCCTAGGAACAACCATTACCATCTCAAGCAATCATTGGATCATGGCCTGAGCCGGACTTGAAATTAATACCCTAGCCGTACTCCCATTAATCTCAAAATCACATCACCCCCGCGCCATTGAAGCAGCTACCAAATACTTCCTAGTTCAATCAGCTGCTTCTGCCCTAGTCCTGTTCTCCAGCATAACCAACGCATGACACACTGGCCAATGAGATATCTCTCAAATGACACACCCCATCTCATGCCTGGTCCTAACGGTAGCCATCGCAATAAAACTAGGCCTAGCCCCATTCCATTTATGACTCCCAGAAGTACTCCAAGGCTCCTCCCTACTTACTGGTCTACTCCTATCTACCGCCATAAAATTCCCGCCCATCACATTATTGTACATAACCTCCCCATCACTGAACCCCACCCTCCTAATTACCATAGCTATCCTTTCAGCAGCCCTGGGAGGATGAATAGGACTCAACCAAACACAAACTCGAAAAATCCTAGCCTTCTCCTCAATCTCCCATTTAGGCTGAATAGCCATCATTATCGCCTACAGCCCAAAACTTGCTCTGGTAAACTTCTACTTTTACTCCCTAATAACCATGACAGTATTCCTCTCACTAAATTCAATAAAAGCCCTTAAACTATCAACCTTAATAGTCTCATGAACAAAGACCCCAGCAATAAGCGCAGCATTGATACTAACCCTCCTATCCCTAGCAGGACTCCCCCCACTCACGGGATTCCTCCCAAAATGACTCATCATCCAAGAGTTGACTAAACAAGAAATAGCCCTAACAGCAACAATCCTCACACTACTCTCCCTACTAAGCCTATTCTTCTACCTACGGTTCGCATATTGCACAGCAATTACACTTCCACCTCATACTACAAACTCCATGAAACAATGACATGCCAACAAAAAAACCAACCCCATGATGGCCATCCTATCCACTATGTCCCTCATACTGCTTCCCATCTCCCCACTCATCCTCCCCACCTTGTAA
R_melanurus_BRA_Alagoas_FMNH427209       ATGAACCCCCAAGCAAAACTAGTCTTCACTATCAGCCTACTCCTAGGAACGACCATTACCATCTCAAGCAACCACTGAATCATAGCCTGAGCCGGACTTGAAATCAACACTCTAGCTGTGCTCCCACTAATCTCAAAATCACACCACCCCCGCGCCATTGAAGCAGCTACTAAATACTTCCTAGTTCAATCAGCTGCTTCCGCCCTAGTCCTATTTTCCAGCATGACTAACGCATGGCACACTGGCCAATGAGATATCTCTCAAATGACACACCCCACCTCATGTCTAATCCTAACGACAGCCATCGCAATAAAACTAGGCCTAGCCCCATTCCATCTATGATTCCCAGAAGTACTCCAAGGCTCCTCCCTACTTACCGGCCTACTCCTATCCACAGCCATAAAATTCCCACCCATCACACTACTATATATAACCTCCCCATCACTAAACCCCACCCTTCTAGTCACCATAGCTATCCTTTCAGCAGCCCTAGGAGGATGGATAGGACTTAACCAAACACAAACTCGAAAAATCCTAGCCTTCTCCTCAATCTCCCACTTAGGCTGAATATCCATCATTATCGTCTACAGCCCCAAACTTGCTCTAGTAAACTTCTACTTTTACTCCCTAATAACCATGACAGTGTTCCTCTCACTGAACTCAATAAAAGCCCTTAAATTATCAACCCTAATAACCTCATGAACAAAAGCCCCAGCAATAAGTGCAGCATTAATACTAACCCTCCTATCCCTAGCAGGACTCCCCCCACTCACAGGATTTCTCCCAAAATGACTCATCATCCAAGAGTTAACCAAACAAGAAATAGCCATAGCAGCAACAATCATTACATTACTCTCCCTGCTAAGCCTATTTTTCTACCTACGCTTCGCATATTGCACAACAATTACCCTTCCACCCCACACTACAAATTCCATGAAGCAATGACATACCAACAAAAAAATCAGCCCAATGATAGCCATCCTAGCCACTATATCCCTCACACTCCTTCCCATCTCCCCACTCATCCTCCCTACCTTCTAA
R_melanurus_BRA_Alagoas_FMNH427210       ATGAACCCCCAAGCAAAACTAGTCTTCACTATCAGCCTACTCCTAGGAACGACCATTACCATCTCAAGCAACCACTGAATCATAGCCTGAGCCGGACTTGAAATCAACACTCTAGCTGTGCTCCCACTAATCTCAAAATCACACCACCCCCGCGCCATTGAAGCAGCTACTAAATACTTCCTAGTTCAATCAGCTGCTTCCGCCCTAGTCCTATTTTCCAGCATGACTAACGCATGGCACACTGGCCAATGAGATATCTCTCAAATGACACACCCCACCTCATGTCTAATCCTAACGACAGCCATCGCAATAAAACTAGGCCTAGCCCCATTCCATCTATGATTCCCAGAAGTACTCCAAGGCTCCTCCCTACTTACCGGCCTACTCCTATCCACAGCCATAAAATTCCCACCCATCACACTACTATATATAACCTCCCCATCACTAAACCCCACCCTTCTAGTCACCATAGCTATCCTTTCAGCAGCCCTAGGAGGATGGATAGGACTTAACCAAACACAAACTCGAAAAATCCTAGCCTTCTCCTCAATCTCCCACTTAGGCTGAATATCCATCATTATCGTCTACAGCCCCAAACTTGCTCTAGTAAACTTCTACTTTTACTCCCTAATAACCATGACAGTGTTCCTCTCACTGAACTCAATAAAAGCCCTTAAATTATCAACCCTAATAACCTCATGAACAAAAGCCCCAGCAATAAGTGCAGCATTAATACTAACCCTCCTATCCCTAGCAGGACTCCCCCCACTCACAGGATTTCTCCCAAAATGACTCATCATCCAAGAGCTAACCAAACAAGAAATAGCCATAGCAGCAACAATCATTACATTACTCTCCCTGCTAAGCCTATTTTTCTACCTACGCTTCGCATATTGCACAACAATTACCCTTCCACCCCACACTACAAATTCCATGAAGCAATGACATACCAACAAAAAAATCAGCCCAATGATAGCCATCCTAGCCACTATATCCCTGGCACTCCTTCCCATCTCCCCACTCATCCTCCCCACCTTCTAA
R_melanurus_BRA_Para_FMNH392215          ??????????????????????????????????????????????????????????CCATCTCAAGTAACCACTGGATCATGGCCTGAGCCGGACTTGAAATCAACACCCTAGCTGTACTTCCATTAATCTCAAAATCACATCACCCCCGCGCCATTGAAGCAGCTACCAAATACTTCCTAGTCCAATCAGCCGCTTCTGCCCTAGTCCTATTCTCCAGCATAACTAACGCATGACACACTGGCCAATGAGACATCTCTCAAATGACACACCCCATCTCATGCCTGGTCCTAACGACAGCCATCGCAATAAAACTAGGCCTAGCTCCATTCCATTTATGACTCCCAGAAGTACTCCAAGGCTCCTCCCTACTTACTGGTCTACTCCTGTCTACAGCCATAAAATTCCCACCCATCACATTATTATACATAACCTCCCCATCACTAAACCCCACCCTCCTAATTACCATGGCTATCCTCTCAGCAGCCCTGGGAGGATGAATAGGACTTAACCAAACACAAACTCGAAAAATCCTAGCCTTCTCCTCAATCTCCCATTTGGGCTGAATAACCATCATTATCTCCTACAGCCCAAAACTTGCTCTAGTAAACTTCTACTTTTACTCCCTAATAACTATAACAGTATTCCTCTCACTGAATTCAATAAAAGCTCTTAAACTATCAACCTTAATAGTTTCATGAACAAAAACCCCAGCAATAAGTGCAACATTAATACTAACCCTCCTATCCCTAGCAGGACTCCCCCCACTCACAGGATTCCTCCCAAAATGACTCATCATCCAAGAATTGACCAAACAAGAAATAGCCCTAACAGCAACAATCCTTACACTGCTCTCCCTACTAAGCCTATTCTTCTACCTACGATTCACATATTGCACAGCAATTACACTTCCACCTAATACTACAAACTCCATGAAACAATGACATGTCAACAAAAAAACCAACCCCATGATGG?????????????????????????????????????????????????????????????????
R_melanurus_BRA_Pernambuco_FMNH392425    ATGAACCCCCAAGCAAAACTAGTCTTCACTATCAGCCTACTCCTAGGAACGACCATTACCATCTCAAGCAACCACTGAATCATAGCCTGAGCCGGACTTGAAATCAACACTCTAGCTGTGCTCCCACTAATCTCAAAATCACACCACCCCCGCGCCATTGAAGCAGCTACTAAATACTTCCTAGTTCAATCAGCTGCTTCCGCCCTAGTCCTATTTTCCAGCATGACTAACGCATGGCACACTGGCCAATGAGATATCTCTCAAATGACACACCCCACCTCATGTCTAATCCTAACGACAGCCATCGCAATAAAACTAGGCCTAGCCCCATTCCATCTATGATTCCCAGAAGTACTCCAAGGCTCCTCCCTACTTACCGGCCTACTCCTATCCACAGCCATAAAATTCCCACCCATCACACTACTATATATAACCTCCCCATCACTAAACCCCACCCTTCTAGTCACCATAGCTATCCTTTCAGCAGCCCTAGGAGGATGGATAGGACTTAACCAAACACAAACTCGAAAAATCCTAGCCTTCTCCTCAATCTCCCACTTAGGCTGAATATCCATCATTATCGTCTACAGCCCCAAACTTGCTCTAGTAAACTTCTACTTTTACTCCCTAATAACCATGACAGTGTTCCTCTCACTGAACTCAATAAAAGCCCTTAAATTATCAACCCTAATAACCTCATGAACAAAAGCCCCAGCAATAAGTGCAGCATTAATACTAACCCTCCTATCCCTAGCAGGACTCCCCCCACTCACAGGATTTCTCCCAAAATGACTCATCATCCAAGAGTTAACCAAACAAGAAATAGCCATAGCAGCAACAATCATTACATTACTCTCCCTGCTAAGCCTATTTTTCTACCTACGCTTCGCATATTGCACAACAATTACCCTTCCACCCCACACTACAAATTCCATGAAGCAATGACATACCAACAAAAAAATCAGCCCAATGATAGCCATCCTAGCCACTATATCCCTCGCACTCCTTCCCATCTCCCCACTCATCCTCCCCAC???????
R_melanurus_ECU_Guayas_ZMUC123263           ATGAACCCCCAAGCAAAACTAATTTTCACTATCAGCCTGCTTCTTGGAACAACCGTTACTATTTCAAGCAACCATTGAATTATAGCCTGGGCTGGACTTGAAATTAACACCCTAGCTGTTCTTCCATTAATCTCAAAATCACACCACCCCCGCGCCATTGAAGCAGCTACCAAATACTTCCTGGTTCAATCAGCTGCTTCTGCCCTAGTCCTATTCTCCAGCATAACCAACGCATGACACACTGGTCAATGGGACATTTCTCAAATAACACATCCCATCTCATGCCTAATCCTGACAATAGCCCTTGCAATAAAACTAGGCCTAGCCCCATTCCATTTCTGGTTCCCAGAAGTGCTCCAAGGCTCCTCCCTACTCACTGGCCTGCTCCTGTCCACAGCCATAAAATTTCCACCCATCACATTATTGTACATGACCTCACCATCACTAAACCCCACCCTCCTAGTTACCATAGCCATCCTCTCAGTAGCCATGGGAGGATGAATAGGACTTAACCAAACACAAACTCGAAAAATCCTAGCCTTCTCCTCAATCTCCCATCTAGGCTGAATAGCCATCATTACCGTCTACAGCCCAAAACTCGCTCTAATAAACTTCTACCTTTACTCCCTAATAACCATAACAGTGTTTCTTTCACTTAATTCAATAAAAGCACTCAAACTATCAACTTTAATAACCTCATGAACAAAAACTCCAGCAATAAGTGCAGCATTAATACTAACCCTCCTCTCCTTAGCAGGACTCCCCCCACTCACAGGATTCCTCCCAAAATGGCTCATTATCCAAGAACTAACCAAACAAGAAATAGCCCTAACAGCAACAACCATCGCACTCCTCTCACTACTAAGCTTATTTTTCTACCTACGCCTCGCATACTGCACAGCAATCACACTCCCACCACATACCACAAACTCCATGAAACAATGACAAACCAACAAAACAACCAACCCCATGATAGCCACCTTATCCACTATATCCCTCATACTCCTCCCTATTTCCCCACTCATCCTCCCCACTATTTAA
R_melanurus_ECU_Napo_ZMUC121361             ATGAACCCCCAAGCAAAACTAATCTTCGCTATTAGCCTACTCCTAGGAACAACCATCACCATCTCAAGCAACCATTGAATCATAGCCTGGGCCGGACTTGAAATCAATACCCTAGCTGTGCTCCCACTAATCTCAAAATCACACCATCCCCGCGCCATTGAAGCAGCTACCAAATACTTTCTAGTTCAATCAGCTGCCTCCGCCCTAGTCCTGTTCTCCAGCATAACCAACGCATGACATACTGGCCAATGGGACATCTCCCAAATAACACACCCCACTTCATGCCTGATCCTGACAGCAGCCATTGCAATGAAATTAGGCCTAGCCCCATTCCACCTATGATTCCCAGAAGTACTCCAAGGCTCCTCCCTACTTACCGGCCTGCTCCTATCTACAGCCATAAAATTCCCACCCATCACACTATTATACATAACCTCCCCATCACTAAACCCCACCCTCCTGGTCACCATAGCTATCCTTTCAGCAACTCTAGGAGGATGGATAGGACTTAACCAAACACAAACTCGAAAAATCCTAGCCTTCTCCTCAATCTCCCATTTAGGCTGAATAGCCATCATTATCGTCTACAGCCCAAAACTTGCTCTAATAAACTTCTACTTTTACTCCCTAATAACCATGACAGTGTTCCTTTCACTAAACTCAATGAAAGCCCTCAAATTATCAACCCTAATAACCTCATGAACTAAAACCCCAGCAATAAGTGCAGCATTAATACTAACCCTCCTATCCCTAGCAGGACTCCCCCCACTCACGGGGTTCCTTCCAAAATGACTTATCATCCAAGAGTTAACCAAACAAGAAATAGCCCTAACGGCAACAATCATTGCACTACTCTCCCTATTAAGCCTATTCTTCTACCTTCGCTTCGCATATTGCACAGCAATCACGCTCCCACCTCACACCACAAACTCCATGAAGCAATGACATGTCAACAAAAAAATCAACCCCATGATAGCCATCCTATCTACTATATCCCTCGCACTCCTCCCCATCTCCCCACTTATTCTCCCCACCTTCTAA
R_melanurus_ECU_Napo_ZMUC121410             ATGAACCCCCAAGCAAAACTAATCTTCGCTATTAGCCTACTCCTAGGAACAACCATCACCATCTCAAGCAACCATTGAATCATAGCCTGGGCCGGACTTGAAATCAATACCCTAGCTGTGCTCCCACTAATCTCAAAATCACACCATCCCCGTGCCATTGAAGCAGCTACCAAATACTTCCTAGTTCAATCAGCTGCCTCCGCCCTAGTCCTGTTCTCCAGCATAACCAACGCATGACATACTGGCCAATGGGACATCCCCCAAATAACACACCCCACTTCATGCCTGATCCTGACAGCAGCCATTGCAATGAAATTAGGCCTAGCCCCATTCCACCTATGATTCCCAGAAGTACTCCAAGGCTCCTCCCTACTTACCGGCCTGCTCCTATCTACAGCCATAAAATTCCCACCCATCACACTATTATACATAACCTCCCCATCACTAAACCCCACCCTCCTGGTCACCATAGCTATCCTTTCAGCAACTCTAGGAGGATGGATAGGACTTAACCAAACACAAACTCGAAAAATCCTAGCCTTCTCCTCAATCTCCCATTTAGGCTGAATAGCCATCATTATCGTCTACAGCCCAAAACTTGCTCTAATAAACTTCTACTTTTACTCCCTAATAACCATGACAGTGTTCCTTTCACTAAACTCAATGAAAGCCCTCAAATTATCAACCCTAATAACCTCATGAACTAAAACCCCAGCAATAAGTGCAGCATTAATACTAACCCTCCTATCCCTAGCAGGACTCCCCCCACTCACGGGGTTCCTTCCAAAATGACTTATCATCCAAGAGTTAACCAAACAAGAAATAGCCCTAACGGCAACAATCATTGCACTACTCTCCCTATTAAGCCTATTCTTCTACCTTCGCTTCGCATATTGCACAGCAATCACGCTCCCACCTCACACCACAAACTCCATGAAGCAATGACATGTCAACAAAAAAATCAACCCCATGATAGCCATCCTATCTACTATATCCCTCGCACTCCTCCCCATCTCCCCACTTATTCTCCCCACCTTCTAA
R_melanurus_GUA_Quetzaltenango_GAv2326   ???????????????????????????????????????????????????????????????????????????????????????????????????GAAATTAACACCCTAGCTGTTCTTCCATTAATCTCAAAATCACACCACCCCCGCGCCATTGAAGCAGCTACCAAATACTTCCTGATTCAATCAGCTGCTTCTGCCTTAGTCCTATTCTCCAGCATAACCAACGCATGACACACTGGTCAATGGGACATTTCTCAAATAACACATCCCATCTCATGCCTAGTCCTAACAACAGCCCTTGCAATAAAACTAGGCCTAGCCCCATTCCATTTCTGATTCCCAGAAGTACTCCAAGGCTCCTCCCTACTCACTGGCCTGCTCCTGTCCACAGCCATAAAATTTCCACCCATCACATTATTGTACATGACCTCACCATCACTAAACCCCACCCTTCTAGTTACCATAGCCATCCTCTCAGTAGCCATAGGAGGATGAATAGGGCTTAACCAAACACAAACTCGAAAAATCCTAGCCTTCTCCTCAATCTCCCATCTAGGCTGAATAGCCATCATTACCGTTTACAGCCCAAAACTCGCTCTAATAAACTTCTACCTTTACTCCCTAATAACCATAACAGTGTTTCTTTCACTTAATTCAATAAAAGCACTCAAACTATCAACTTTAATAACCTCATGAACAAAAACCCCAGCAATAAGTGCAGCATTAATACTAACCCTCCTCTCCTTAGCAGGACTCCCTCCACTCACAGGATTCCTCCCAAAATGGCTCATTATCCAAGAACTAACCAAACAAGAAATAGCCCTAACAGCAACAATCATCGCACTCCTCTCACTACTAAGCTTATTTTTCTACCTACGCCTCGCATATTGCACAGCAATCACACTGCCACCACATACCATAAACTCCATGAAACAATG?????????????????????????????????????????????????????????????????????????????????????????????????
R_melanurus_GUA_Quetzaltenango_GAV2330   ???????????????????????????????TCAGCCTGCTTCTTGGAACAACCATTACTATTTCAAGCAACCATTGAATTATAGCCTGGGCTGGGCTTGAAATTAACACCCTAGCTGTTCTTCCATTAATCTCAAAATCACACCACCCCCGCGCCATTGAAGCAGCTACCAAATACTTCCTGATTCAATCAGCTGCTTCTGCCTTAGTCCTATTCTCCAGCATAACCAACGCATGACACACTGGTCAATGGGACATTTCTCAAATAACACATCCCATCTCATGCCTAGTCCTAACAACAGCCCTTGCAATAAAACTAGGCCTAGCCCCATTCCATTTCTGATTCCCAGAAGTACTCCAAGGCTCCTCCCTACTCACTGGCCTGCTCCTGTCCACAGCCATAAAATTTCCACCCATCACATTATTGTACATGACCTCACCATCACTAAACCCCACCCTTCTAGTTACCATAGCCATCCTCTCAGTAGCCATAGGAGGATGAATAGGGCTTAACCAAACACAAACTCGAAAAATCCTAGCCTTCTCCTCAATCTCCCATCTAGGCTGAATAGCCATCATTACCGTTTACAGCCCAAAACTCGCTCTAATAAACTTCTACCTTTACTCCCTAATAACCATAACAGTGTTTCTTTCACTTAATTCAATAAAAGCACTCAAACTATCAACTTTAATAACCTCATGAACAAAAACCCCAGCAATAAGTGCAGCATTAATACTAACCCTCCTCTCCTTAGCAGGACTCCCTCCACTCACAGGATTCCTCCCAAAATGGCTCATTATCCAAGAACTAACCAAACAAGAAATAGCCCTAACAGCAACAATCATCGCACTCCTCTCACTACTAAGCTTATTTTTCTACCTACGCCTCGCATATTGCACAGCAATCACACTCCCACCACATACCATAAACTCCATGAAACAATGACAAACCAACAAAACAACCAACCCCATGATAGCCACC????????????????????????????????????????????????????????????
R_melanurus_GUA_Quetzaltenango_GAV2328  ???????????????????????????????????????????TTGGAACAACCATTACTATTTCAAGCAACCATTGAATTATAGCCTGGGCTGGGCTTGAAATTAACACCCTAGCTGTTCTTCCATTAATCTCAAAATCACACCACCCCCGCGCCATTGAAGCAGCTACCAAATACTTCCTGATTCAATCAGCTGCTTCTGCCTTAGTCCTATTCTCCAGCATAACCAACGCATGACACACTGGTCAATGGGACATTTCTCAAATAACACATCCCATCTCATGCCTAGTCCTGACAACAGCCCTTGCAATAAAACTAGGCCTAGCCCCATTCCATTTCTGATTCCCAGAAGTACTCCAAGGCTCCTCCCTACTCACTGGCCTGCTCCTGTCCACAGCCATAAAATTTCCACCCATCACATTATTGTACATGACCTCACCATCACTAAACCCCACCCTTCTAGTTACCATAGCCATCCTCTCAGTAGCCATAGGAGGATGAATAGGGCTTAACCAAACACAAACTCGAAAAATCCTAGCCTTCTCCTCAATCTCCCATCTAGGCTGAATAGCCATCATTACCGTTTACAGCCCAAAACTCGCTCTAATAAACTTCTACCTTTACTCCCTAATAACCATAACAGTGTTTCTTTCACTTAATTCAATAAAAGCACTCAAACTATCAACTTTAATAACCTCATGAACAAAAACCCCAGCAATAAGTGCAGCATTAATACTAACCCTCCTCTCCTTAGCAGGACTCCCTCCACTCACAGGATTCCTCCCAAAATGGCTCATTATCCAAGAACTAACCAAACAAGAAATAGCCCTAACAGCAACAATCATCGCACTCCTCTCACTACTAAGCTTATTTTTCTACCTACGCCTCGCATATTGCACAGCAATCACACTCCCACCACATACCATAAACTCCATGAAACAATGACAAACCAACAAAACAACCAACCCCATGATAGCCAC?????????????????????????????????????????????????????????????
R_melanurus_GUY_KU1179                  ATGAATCCCCAAGCAAAACTAGTCTTCACTATTAGCCTACTCCTAGGGACAACCATCACCATCTCAAGCAACCATTGAATCATAGCCTGGGCTGGACTTGAAATCAACACTCTGGCTGTGCTCCCACTGATCTCAAAATCACACCACCCCCGCGCCATTGAAGCAGCTACTAAGTACTTCCTAGTCCAATCAGCTGCTTCCGCCCTAGTCCTATTCTCCAGCATGACTAACGCATGGCACACTGGCCAATGAGATATCTCTCAAATGACACACCCCACCTCATGCCTAGTCCTAACAACAGCTATCGCAATAAAACTAGGCCTAGCCCCATTCCATTTATGATTCCCAGAAGTACTCCAAGGCTCCTCCCTACTTACCGGCCTGCTCCTATCTACAGCCATAAAATTCCCACCTATCACACTACTATATATAACCTCCCCATCACTAAACCCCACCCTCCTGGTCACCATAGCTATCCTTTCAGCAGCCCTAGGGGGATGGATAGGACTTAACCAAACACAAACTCGAAAAATTCTAGCCTTCTCCTCAATCTCCCACTTAGGCTGAATATCCATCATTATCGTCTACAGCCCAAAACTTGCTCTAGTAAACTTCTACTTTTACTCCCTAATGACCATGACAGTATTCCTCTCACTAAATTCAATGAAAGCCCTTAAATTATCAACCTTAATAACCTCATGAACAAAGACCCCAGCGATAAGTGCAGCATTAATACTAACCCTCCTATCCCTAGCAGGACTCCCCCCACTCACAGGATTCCTCCCAAAATGACTCATCATCCAAGAATTAACCAAACAAGAAATAGCCCTAACAGCAACAATCATCGCATTACTCTCCCTACTAAGCTTATTCTTCTACCTACGCTTCGCATACTGCACAACAATTACACTTCCACCTCACACTACAAACACCATGAAGCAATGGCATGCCAACAAAAAGACCAGCCCCATGATAGCCATCCTATCCACTATATCCCTCACACTCCTCCCTATCTCCCCACTTATCCTCCCCACCTTCTAA
R_melanurus_GUY_KU1180                  ATGAATCCCCAAGCAAAACTAGTCTTCACTATTAGCCTACTCCTAGGGACAACCATCACCATCTCAAGCAACCATTGAATCATAGCCTGGGCTGGACTTGAAATCAATACTCTGGCTGTGCTCCCACTGATCTCAAAATCACACCACCCCCGCGCCATTGAAGCAGCTACTAAGTACTTCCTAGTCCAATCGGCTGCTTCCGCCCTAGTCCTATTCTCCAGCATGACTAACGCATGGCACACTGGCCAATGAGATATCTCTCAAATGACACACCCCACCTCATGCCTAGTCCTAACAACAGCTATCGCAATAAAACTAGGCCTAGCCCCATTCCATTTATGATTCCCAGAAGTACTCCAAGGCTCCTCCCTACTTACCGGTCTGCTCCTATCTACAGCCATAAAATTCCCACCTATCACACTACTATATATAACCTCCCCATCACTAAACCCCACCCTCCTGGTCACCATAGCTATCCTTTCAGCAGCCCTAGGGGGATGGATAGGACTTAACCAAACACAAACTCGAAAAATTCTAGCCTTCTCCTCAATCTCCCACTTAGGCTGAATATCCATCATTATCGTCTACAGCCCAAAACTTGCTCTAGTAAACTTCTACTTTTACTCCCTAATGACCATGACAGTATTCCTCTCACTAAATTCAATGAAAGCCCTTAAATTATCAACCCTAATAACCTCATGAACAAAGACCCCAGCGATAAGTGCAGCATTAATACTAACCCTCCTATCCCTAGCAGGACTCCCCCCACTCACAGGATTCCTCCCAAAATGACTCATCATCCAAGAATTAACCAAACAAGAAATAGCCCTAACAGCAACAATCATCGCATTACTCTCCCTACTAAGCTTATTCTTCTACCTACGCTTCGCATACTGCACAACAATTACACTTCCACCTCACACTACAAACTCCATGAAGCAATGGCATGCCAACAAAAAGACCAGCCCCATGATAGCCATCCTATCCACTATATCCCTCACACTCCTCCCTATCTCCCCACTTATCCTCCCCACCTTCTAA
R_melanurus_GUY_KU1317                  ATGAATCCCCAAGCAAAACTAGTCTTCACTATTAGCCTACTCCTAGGGACAACCATCACCATCTCAAGCAACCATTGAATCATAGCCTGGGCTGGACTTGAAATCAATACTCTGGCTGTGCTCCCACTGATCTCAAAATCACACCACCCCCGCGCCATTGAAGCAGCTACTAAGTACTTCCTAGTCCAATCGGCTGCTTCCGCCCTAGTCCTATTCTCCAGCATGACTAACGCATGGCACACTGGCCAATGAGATATCTCTCAAATGACACACCCCACCTCATGCCTAGTCCTAACAACAGCTATCGCAATAAAACTAGGCCTAGCCCCATTCCATTTATGATTCCCAGAAGTACTCCAAGGCTCCTCCCTACTTACCGGTCTGCTCCTATCTACAGCCATAAAATTCCCACCTATCACACTACTATATATAACCTCCCCATCACTTAACCCCACCCTCCTGGTCGCCATAGCTATCCTTTCAGCAGCCCTAGGGGGATGGATAGGACTTAACCAAACACAAACTCGAAAAATTCTAGCCTTCTCCTCAATCTCCCACTTAGGCTGAATATCCATCATTATCGTCTACAGCCCAAAACTTGCTCTAGTAAACTTCTACTTTTACTCCCTAATGACCATGACAGTATTCCTCTCACTAAATTCAATGAAAGCCCTTAAATTATCAACCTTAATAACCTCATGAACAAAGACCCCAGCGATAAGTGCAGCATTAATACTAACCCTCCTATCCCTAGCAGGACTCCCCCCACTCACAGGATTCCTCCCAAAATGACTCATCATCCAAGAATTAACCAAACAAGAAATAGCCCTAACAGCAACAATCATCGCATTACTCTCCCTACTAAGCTTATTCTTCTACCTACGCTTCGCATACTGCACAACAATTACACTTCCACCTCACACTACAAACTCCATGAAGCAATGGCATGCCAACAAAAAGACCAGCCCCATGATAGCCATCCTATCCACTATATCCCTCACACTCCTCCCTATCTCCCCACTTATCCTCCCCACCTTCTAA
R_melanurus_GUY_Iwokrama_ANSP7797        ?????????????CAAAACTAGTCTTCACTATTAGCCTACTCCTAGGGACAACCATCACCATCTCAAGCAACCATTGAATCATAGCCTGGGCTGGACTTGAAATCAATACTCTGGCTGTGCTCCCACTGATCTCAAAATCACACCACCCCCGCGCCATTGAAGCAGCTACTAAGTACTTCCTAGTCCAATCGGCTGCTTCCGCCCTAGTCCTATTCTCCAGCATGACTAACGCATGGCACACTGGCCAATGAGATATCTCTCAAATGACACACCCCACCTCATGCCTAGTCCTAACAACAGCTATCGCAATAAAACTAGGCCTAGCCCCATTCCATTTATGATTCCCAGAAGTACTCCAAGGCTCCTCCCTACTTACCGGTCTGCTCCTATCTACAGCCATAAAATTCCCACCTATCACACTACTATATATAACCTCCCCATCACTTAACCCCACCCTCCTGGTCACCATAGCTATCCTTTCAGCAGCCCTAGGGGGATGGATAGGACTTAACCAAACACAAACTCGAAAAATTCTAGCCTTCTCCTCAATCTCCCACTTAGGCTGAATATCCATCATTATCGTCTACAGCCCAAAACTTGGT??????????????????????????????????????????????????????????????????????????????????????????????????????????????????????????????????????????????????????????????????????????????????????????????????????????????????????????????????????????????????????????????????????????????????????????????????????????????????????????????????????????????????????????????????????????????????????????????????????????????????????????????????????????????????????
R_melanurus_GUY_Iwokrama_ANSP8668        ATGAATCCCCAAGCAAAACTAGTCTTCACTATTAGCCTACTCCTAGGGACAACCATCACCATCTCAAGCAACCATTGAATCATAGCCTGGGCTGGACTTGAAATCAATACTCTGGCTGTGCTCCCACTGATCTCAAAATCACACCACCCCCGCGCCATTGAAGCAGCTACTAAGTACTTCCTAGTCCAATCGGCTGCTTCCGCCCTAGTCCTATTCTCCAGCATGACTAACGCATGGCACACTGGCCAATGAGATATCTCTCAAATGACACACCCCACCTCATGCCTAGTCCTAACAACAGCTATCGCAATAAAACTAGGCCTAGCCCCATTCCATTTATGATTCCCAGAAGTACTCCAAGGCTCCTCCCTACTTACCGGTCTGCTCCTATCTACAGCCATAAAATTCCCACCTATCACACTACTATATATAACCTCCCCATCACTAAACCCCACCCTCCTGGTCACCATAGCTATCCTTTCAGCAGCCCTAGGGGGATGGATAGGACTTAACCAAACACAAACTCGAAAAATTCTAGCCTTCTCCTCAATCTCCCACTTAGGCTGAATATCCATCATTATCGTCTACAGCCCAAAACTTGCTCTAGTAAACTTC??????????????????????????????????????????????????????????????????????????????????????????????????????????????????????????????????????????????????????????????????????????????????????????????????????????????????????????????????????????????????????????????????????????????????????????????????????????????????????????????????????????????????????????????????????????????????????????????????????????????????????????????????????????
R_melanurus_HON_Atlantida_jk01218        ??????????????????????????CACTATCAGCCTGCTTCTTGGAACAACCGTTACTATTTCAAGCAACCATTGAATTATAGCCTGGGCTGGACTTGAAATTAACACCCTAGCTGTTCTTCCACTAATCTCAAAATCACACCACCCTCGCGCCATTGAAGCAGCTACCAAATACTTCCTGGTCCAATCAGCTGCTTCTGCCTTAGTCCTATTCTCCAGCATAACCAACGCATGACACACTGGTCAATGGGACATTTCTCAAATAACACATCCCATCTCATGCCTAATCCTGACAACAGCCCTTGCAATAAAACTAGGCCTAGCCCCATTCCATTTCTGGTTCCCAGAAGTGCTCCAAGGCTCCTCCCTACTCACTGGCCTGCTCCTGTCCACAGCCATAAAATTTCCACCCATCACATTACTGTACATGACCTCACCATCACTAAACCCCACCCTCCTAGTTACCATAGCCATCCTCTCAGTAACCATAGGAGGATGGATAGGACTTAACCAAACACAAACTCGAAAAATCCTAGCCTTCTCCTCAATCTCCCATCTAGGCTGAATAGCCATCATTACCGTCTACAGCCCAAAACTCGCTCTAATAAACTTCTACCTTTACTCCCTAATAACCATAACAGTGTTTCTTTCACTTAATTCAATAAAAGCACTCAAACTATCAACTTTAATAACCTCATGAACAAAAACTCCAGCAATAAGTGCAGCATTAATACTAACCCTCCTCTCCTTAGCAGGACTCCCCCCACTCACAGGATTCCTCCCAAAATGGCTCATTATCCAAGAACTAACCAAACAAGAAATAGCCCTAACAGCAACAACCATCGCACTCCTCTCACTACTAAGCTTATTTTTCTACCTACGCCTCGCATACTGCACAGCAATCACACTCCCACCACATACCACAAACTCCATGAAACAATGACAAACCAACAAAACAACCAACCCCATGATAGCCACCTTATCC??????????????????????????????????????????????????????
R_melanurus_HON_Atlantida_jk01229        ??????????????????????????????????????????????????????????????????????ACCATGGAATTATAGCCTGGGCTGGACTTGAAATTAACACCCTAGCTGTTCTTCCACTAATCTCAAAATCACACCACCCTCGCGCCATTGAAGCAGCTACCAAATACTTCCTGGTCCAATCAGCTGCTTCTGCCTTAGTCCTATTCTCCAGCATAACCAACGCATGACACACTGGTCAATGGGACATTTCTCAAATAACACATCCCATCTCATGCCTAATCCTGACAACAGCCCTTGCAATAAAACTAGGCCTAGCCCCATTCCATTTCTGGTTCCCAGAAGTGCTCCAAGGCTCCTCCCTACTCACTGGCCTGCTCCTGTCCACAGCCATAAAATTTCCACCCATCACATTACTGTACATGACCTCACCATCACTAAACCCCACCCTCCTAGTTACCATAGCCATCCTCTCAGTAACCATAGGAGGATGGATAGGACTTAACCAAACACAAACTCGAAAAATCCTAGCCTTCTCCTCAATCTCCCATCTAGGCTGAATAGCCATCATTACCGTCTACAGCCCAAAACTCGCTCTAATAAACTTCTACCTTTACTCCCTAATAACCATAACAGTGTTTCTTTCACTTAATTCAATAAAAGCACTCAAACTATCAACTTTAATAACCTCATGAACAAAAACTCCAGCAATAAGTGCAGCATTAATACTAACCCTCCTCTCCTTAGCAGGACTCCCCCCACTCACAGGATTCCTCCCAAAATGGCTCATTATCCAAGAACTAACCAAACAAGAAATAGCCCTAACAGCAACAACCATCGCACTCCTCTCACTACTAAGCTTATTTTTCTACCTACGCCTCGCATACTGCACAGCAATCACACTCCCACCACATACCACAAACTCCATGAAACAA???????????????????????????????????????????????????????????????????????????????????????????????????
R_melanurus_MEX_Campeche_KU1959         ATGAACCCCCAAGCAAAACTAATTTTCACCATCAGCCTGCTTCTTGGAACAACCGTTACTATTTCAAGCAACCATTGAATTATAGCCTGGGCTGGACTTGAAATTAACACCCTAGCTGTTCTTCCACTAATCTCAAAATCACACCACCCTCGCGCCATTGAAGCAGCTACCAAATACTTCCTGGTCCAATCAGCTGCTTCTGCCTTAGTCCTATTCTCCAGCATAACCAACGCATGACACACTGGTCAATGGGACATTTCTCAAATAACACATCCCATCTCATGCCTAATCCTGACAACAGCCCTTGCAATAAAACTAGGCCTAGCCCCATTCCATTTCTGGTTCCCAGAAGTGCTCCAAGGCTCCTCCCTACTCACTGGCCTGCTCCTGTCCACAGCCATAAAATTTCCACCCATCACATTACTGTACATGACCTCACCATCACTAAACCCCACCCTCCTAGTTACCATAGCCATCCTCTCAGTAACCATAGGAGGATGGATAGGACTTAACCAAACACAAACTCGAAAAATCCTAGCCTTCTCCTCAATCTCCCATCTAGGCTGAATAGCCATCATTACCGTCTACAGCCCAAAACTCGCTCTAATAAACTTCTACCTTTACTCCCTAATAACCACAACAGTGTTTCTTTCACTTAATTCAATAAAAGCACTCAAACTATCAACTTTAATAACCTCATGAACAAAAACTCCAGCAATAAGTGCAGCATTAATACTAACCCTCCTCTCCTTAGCAGGACTCCCCCCACTCACAGGATTCCTCCCAAAATGGCTCATTATCCAAGAACTAACCAAACAAGAAATAGCCCTAACAGCAACAACCATCGCACTCCTCTCACTACTAAGCTTATTTTTCTACCTACGCCTCGCATACTGCACAGCAATCACACTCCCACCACATACCACAAACTCCATGAAACAATGACAAACCAACAAAACAACCAACCCCATGATAGCCACCTTATCCACTATATCCCTCATACTCCTCCCTATTTCCCCACTCATCCTCCCCACTGTTTAA
R_melanurus_MEX_Campeche_KU2074         ATGAACCCCCAAGCAAAACTAATTTTCACTATCAGCCTGCTTCTTGGAACAACCGTTACTATTTCAAGCAACCATTGAATTATAGCCTGGGCTGGACTTGAAATTAACACCCTAGCTGTTCTTCCACTAATCTCAAAATCACACCACCCTCGCGCCATTGAAGCAGCTACCAAATACTTCCTGGTCCAATCAGCTGCTTCTGCCTTAGTCCTATTCTCCAGCATAACCAACGCATGACACACTGGTCAATGGGACATTTCTCAAATAACACATCCCATCTCATGCCTAATCCTGACAACAGCCCTTGCAATAAAACTAGGCCTAGCCCCATTCCATTTCTGGTTCCCAGAAGTGCTCCAAGGCTCCTCCCTACTCACTGGCCTGCTCCTGTCCACAGCCATAAAATTTCCACCCATCACATTACTGTACATGACCTCACCATCACTAAACCCCACCCTCCTAGTTACCATAGCCATCCTCTCAGTAACCATAGGAGGATGGATAGGACTTAACCAAACACAAACTCGAAAAATCCTAGCCTTCTCCTCAATCTCCCATCTAGGCTGAATAGCCATCATTACCGTCTACAGCCCAAAACTCGCTCTAATAAACTTCTACCTTTACTCCCTAATAACCATAACAGTGTTTCTTTCACTTAATTCAATAAAAGCACTCAAACTATCAACTTTAATAACCTCATGAACAAAAACTCCAGCAATAAGTGCAGCATTAATACTAACCCTCCTCTCCTTAGCAGGACTCCCCCCACTCACAGGATTCCTCCCAAAATGGCTCATTATCCAAGAACTAACCAAACAAGAAATAGCCCTAACAGCAACAACCATCGCACTCCTCTCACTACTAAGCTTATTTTTCTACCTACGCCTCGCATACTGCACAGCAATCACACTCCCACCACATACCACAAACTCCATGAAACAATGACAAACCAACAAAACAACCAACCCCATGATAGCCACCTTATCCACTATATCCCTCATACTCCTCCCTATTTCCCCACTCATCCTCCCCACTGTTTAA
R_melanurus_MX_Yucatan_bts07171         ATGAACCCCCAAGCAAAACTAATTTTCACTATCAGCCTGCTTCTTGGAACAACCGTTACTATTTCAAGCAACCATTGAATTATAGCCTGGGCTGGACTTGAAATTAACACCCTAGCTGTTCTTCCACTAATCTCAAAATCACACCACCCTCGCGCCATTGAAGCAGCTACCAAATACTTCCTGGTCCAATCAGCTGCTTCTGCCTTAGTCCTATTCTCCAGCATAACCAACGCATGACACACTGGTCAATGGGACATTTCTCAAATAACACATCCCATCTCATGCCTAATCCTGACAACAGCCCTTGCAATAAAACTAGGCCTAGCCCCATTCCATTTCTGGTTCCCAGAAGTGCTCCAAGGCTCCTCCCTACTCACTGGCCTGCTCCTGTCCACAGCCATAAAATTTCCACCCATCACATTACTGTACATGACCTCACCATCACTAAACCCCACCCTCCTAGTTACCATAGCCATCCTCTCAGTAACCATAGGAGGATGGATAGGACTTAACCAAACACAAACTCGAAAAATCCTAGCCTTCTCCTCAATCTCCCATCTAGGCTGAATAGCCATCATTACCGTCTACAGCCCAAAACTCGCTCTAATAAACTTCTACCTTTACTCCCTAATAACCATAACAGTGTTTCTTTCACTTAATTCAATAAAAGCACTCAAACTATCAACTTTAATAACCTCATGAACAAAAACTCCAGCAATAAGTGCAGCATTAATACTAACCCTCCTCTCCTTAGCAGGACTCCCCCCACTCACAGGATTCCTCCCAAAATGGCTCATTATCCAAGAACTAACCAAACAAGAAATAGCCCTAACAGCAACAACCATCGCACTCCTCTCACTACTAAGCTTATTTTTCTACCTACGCCTCGCATACTGCACAGCAATCACACTCCCACCACATACCACAAACTCCATGAAACAATGACAAACCAACAAAACAACCAACCCCATGATAGCCACCTTATCCACTATATCCCTCATACTCCTCCCTATTTCCCCACTCATCCTCCCCACTATTTAA
R_melanurus_PAN_Bocas_ZMUC124542             ATGAACCCCCAAGCAAAACTAATTTTCACTATCAGCCTGCTTCTTGGAACAACCGTTACTATTTCAAGCAACCATTGAATTATAGCCTGGGCTGGACTTGAAATTAACACCCTAGCTGTTCTTCCACTAATCTCAAAATCACACCACCCTCGCGCCATTGAGGCAGCTACCAAATACTTCCTGGTCCAATCAGCTGCTTCTGCCTTAGTCCTATTCTCCAGCATAACCAACGCATGACACACTGGTCAATGGGACATTTCTCAAATAACACATCCCATCTCATGCCTAATCCTGACAACAGCCCTTGCAATAAAACTAGGCCTAGCCCCATTCCATTTCTGGTTCCCAGAAGTGCTCCAAGGCTCCTCCCTACTCACTGGCCTACTCCTGTCCACAGCCATAAAATTTCCACCCATCACATTACTGTACATGACCTCACCATCACTAAACCCCACCCTCCTAGTTACCATAGCCATCCTCTCAGTAACCATAGGAGGATGGATAGGACTTAACCAAACACAAACTCGAAAAATCCTAGCCTTCTCCTCAATCTCCCATCTAGGCTGAATAGCCATCATTACCGTCTACAGCCCAAAACTCGCCCTAATAAACTTCTACCTTTACTCCCTAATAACCATAACAGTGTTTCTTTCACTTAATTCAATAAAAGCACTCAAACTATCAACTTTAATAACCTCATGAACAAAAACTCCAGCAATAAGTGCAGCATTAATACTAACCCTCCTCTCCTTAGCAGGACTCCCCCCACTCACAGGATTCCTCCCAAAATGGCTCATTATCCAAGAACTAACCAAACAAGAAATAGCCCTAACAGCAACAACCATCGCACTCCTCTCACTACTAAGCTTATTTTTCTACCTACGCCTCGCATACTGCACAGCAATCACACTCCCACCACATACCACAAACTCCATGAAACAATGACAAACCAACAAAACAACCAACCCCATGATAGCCACCTTATCCACTATATCCCTCATACTCCTCCCTATTTCCCCACTCATCCTCCCCACTATTTAA
R_melanurus_PAN_Panama_jk04182          ATGAACCCCCAAGCAAAACTAATTTTCACTATCAGCCTGCTTCTTGGAACAACCGTTACTATTTCAAGCAACCATTGAATTATAGCCTGGGCTGGACTTGAAATTAACACCCTAGCTGTTCTTCCATTAATCTCAAAATCACACCACCCTCGCGCCATTGAAGCAGCTACCAAATACTTCCTGGTTCAATCAGCTGCTTCTGCCCTAGTCCTATTCTCCAGCATAACCAACGCATGACACACTGGTCAATGGGACATTTCTCAAATAACACATCCCATCTCATGCCTAATCCTGACAACAGCCCTTGCAATAAAACTAGGCCTAGCCCCATTCCATTTCTGGTTCCCAGAAGTGCTCCAAGGCTCCTCCCTACTCACTGGCCTGCTCCTGTCCACAGCCATAAAATTTCCACCCATCACATTATTGTACATGACCTCACCATCACTAAACCCCACCCTCCTAGTTACCATAGCCATCCTCTCAGTAGCCATGGGAGGATGAATAGGACTTAACCAAACACAAACTCGAAAAATCCTAGCCTTCTCCTCAATCTCCCATCTAGGCTGAATAGCCATCATTACCGTCTACAGCCCAAAACTCGCTCTAATAAACTTCTACCTTTACTCCCTAATAACCATAACAGTGTTTCTTTCACTTAATTCAATAAAAGCACTCAAACTATCAACTTTAATAACCTCATGAACAAAAACTCCAGCAATAAGTGCAGCATTAATGCTAACCCTCCTCTCCTTAGCAGGACTCCCCCCACTCACAGGATTCCTCCCAAAATGGCTCATTATCCAAGAACTAACCAAACAAGAAATAGCCCTAACAGCAACAACCATCGCACTCCTCTCACTACTAAGCTTATTTTTCTACCTACGCCTCGCATACTGCACAGCAATCACACTCCCACCACATACCACAAACTCCATGAAACAATGACAAACCAACAAAACAACCAACCCCATGATAGCCACCTTATCCACTATATCCCTCATACTCCTCCCTATTTCCCCACTCATCCTCCCCACTATTTAA
R_melanurus_PAN_Veraguas_ANSP5742        ????????????????????????????????????????????????????CCGTTACTATTTCAAGCAACCATTGAATTATAGCCTGGGCTGGACTTGAAATTAACACCCTAGCTGTTCTTCCATTAATCTCAAAATCACACCACCCTCGCGCCATTGAAGCAGCTACCAAATACTTCCTGGTTCAATCAGCTGCTTCTGCCCTAGTCCTATTCTCCAGCATAACCAACGCATGACACACTGGTCAATGGGACATTTCTCAAATAACACATCCCATCTCATGCCTAATCCTGACAACAGCCCTTGCAATAAAACTAGGCCTAGCCCCATTCCATTTCTGGTTCCCAGAAGTGCTCCAAGGCTCCTCCCTACTCACTGGCCTGCTCCTGTCCACAGCCATAAAATTTCCACCCATCACATTATTGTACATGACCTCACCATCACTAAACCCCACCCTCCTAGTTACCATAGCCATCCTCTCAGTAGCCATGGGAGGATGAATAGGACTTAACCAAACACAAACTCGAAAAATCCTAGCCTTCTCCTCAATCTCCCATCTAGGCTGAATAGCCATCATTACCGTCTACAGCCCAAAACTCGCTC?????????????????????????????????????????????????????????????????????????????????????????????????????????????????????????????????????????????????????????????????????????????????????????????????????????????????????????????????????????????????????????????????????????????????????????????????????????????????????????????????????????????????????????????????????????????????????????????????????????????????????????????????????????????????????
R_melanurus_PAN_Veraguas_gms988          ATGAACCCCCAAGCAAAACTAATTTTCACTATCAGCCTGCTTCTTGGAACAACCGTTACTATTTCAAGCAACCATTGAATTATAGCCTGGGCTGGACTTGAAATTAACACCCTAGCTGTTCTTCCACTAATCTCAAAATCACACCACCCTCGCGCCATTGAGGCAGCTACCAAATACTTCCTGGTCCAATCAGCTGCTTCTGCCTTAGTCCTATTCTCCAGCATAACCAACGCATGACACACTGGTCAATGGGACATTTCTCAAATAACACATCCCATCTCATGCCTAATCCTGACAGCAGCCCTTGCAATAAAACTAGGCCTAGCCCCATTCCATTTCTGGTTCCCAGAAGTGCTCCAAGGCTCCTCCCTACTCACTGGCCTGCTCCTGTCCACAGCCATAAAATTTCCACCCATCACATTACTGTACATGACCTCACCATCACTAAACCCCACCCTCCTAGTTACCATAGCCATCCTCTCAGTAACCATAGGAGGATGGATAGGACTTAACCAAACACAAACTCGAAAAATCCTAGCCTTCTCCTCAATCTCCCATCTAGGCTGAATAGCCATCATTACCGTCTACAGCCCAAAACTCGCCCTAATAAACTTCTACCTTTACTCCCTAATAACCATAACAGTGTTTCTTTCACTTAATTCAATAAAAGCACTCAAACTATCAACTT?????????????????????????????????????????????????????????????????????????????????????????????????????????????????????????????????????????????????????????????????????????????????????????????????????????????????????????????????????????????????????????????????????????????????????????????????????????????????????????????????????????????????????????????????
R_melanurus_VEN_Bolivar_fm069            ???????CCCAAGCAAAACTGATCTTCACTATTAGTCTACTCCTAGGAACAACCATTACCATCTCAAGCAACCATTGAATCATAGCCTGGGCCGGACTTGAAATCAACACCCTAGCTGTGCTCCCACTAATCTCAAAATCGCACCATCCCCGCGCCATTGAAGCAGCCACCAAATACTTCCTGGTTCAATCAGCTGCTTCCGCCCTAGTTCTATTCTCCAGCATAACTAACGCATGACATACTGGTCAATGAGACATCTCTCAAATAACACACCCCACTTCATGCCTAGTCCTAACGACAGCCATTGCAATAAAACTAGGCTTGGCCCCATTCCACTTATGATTCCCAGAAGTACTCCAAGGCTCCTCCCTACTTACCGGTCTGCTCCTATCCACAGCCATAAAATTCCCACCCATCACATTATTATACATAACCTCCTCATCACTGAACCCCACCCTACTGGTCACCATGGCCATCCTTTCAGCAGCTCTAGGAGGATGGATAGGACTCAACCAAACTCAAACTCGAAAAATCCTAGCCTTCTCCTCAATCTCCCATTTAGGCTGAATAGCCATCATTATCGTCTACAGCCCAAAACTTGCTCTAATGAACTTCTACTTTTATTCCCTAATAACCACAACAGTGTTCCTCTCACTAAATTCAATAAAAGCCCTTAAACTATCAACCCTATTAACCTCATGAACAAAAACCCCAGCAATAAGCGCAATATTAATACTAACCCTCCTATCCCTAGCAGGACTCCCTCCACTCACAGGATTCCTCCCAAAATGACTCATCATCCAAGAGCTAACCAAACAAGAAATAGCCCTAACAGCAACAATCATTACGCTACTCTCCCTACTAAGCCTATTCTTCTACCTACGCTTCACATATTGTACAACAATCACGCTTCCACCTCACACTACAAACTCCATGAAGCAATGACATACCAACAAAAAAACCAACTCCATGATAGCCATCCTATCCACTATATCCCTCACACTTCTTCCCATCTCCCCACTCATCCT????????????? 
R_melanurus_Trinidad_LSUB69680             ATGAACCCCCAAGCAAAACTAATCTTCACTATTAGTCTACTCCTAGGAACAACCATTACCATCTCAAGCAACCATTGAATCATAGCCTGGGCCGGACTTGAAATCAACACCCTAGCTGTGCTCCCACTAATCTCAAAATCGCACCATCCCCGCGCCATTGAAGCAGCCACCAAATACTTCCTGGTCCAATCAGCTGCTTCCGCCCTAGTTCTATTCTCCAGCATAACTAACGCATGACATACCGGTCAATGAGACATCTCTCAAATAACACACCCCACTTCATGCCTAGTCCTAACGACGGCCATTGCAATAAAACTAGGCTTAGCCCCATTCCACTTATGATTCCCAGAAGTACTCCAAGGCTCCTCCCTACTTACCGGTCTGCTCCTATCCACAGCCATAAAATTCCCACCCATCACATTATTATATATAACCTCCTCATCACTGAACCCCACCCTACTGGTCACCATGGCCATCCTTTCAGCAGCTCTGGGAGGATGAATAGGACTTAACCAAACTCAAACTCGAAAAATCCTAGCCTTCTCCTCAATCTCCCATTTAGGCTGAATAGCCATCATTATCGTCTACAGCCCAAAACTTGCTTTAGTGAACTTCTACTTTTATTCCCTAATAACCACAACAGTGTTCCTCTCACTAAATTCAATAAAAGCCCTTAAACTATCAACTCTATTAACCTCATGAACAAAAACCCCAGCAATAAGCGCAATACTAATACTAACCCTCCTATCCCTAGCAGGACTCCCTCCACTCACAGGATTCCTCCCAAAATGACTCATCATCCAAGAACTAACCAAACAAGAAATAGCCCTAACAGCAACAATCATTACGCTACTCTCCCTACTAAGCCTATTCTTCTACCTACGCTTCGCATATTGTACAACAATCACGCTTCCACCTCACACTACAAACTCCATGAAGCAATGACATACCAACAAAAAAACCAACTCCATGATAGCCATCCTATCCACTATATCCCTCACACTTCTTCCCATCTCCCCACTCATCCTACCCGCCCTCTAA
R_melanurus_PER_Ucayali_LSUB11143                 ???????????????????TAGTCTTCTCTATTAGCCTACTCCTAGGAACAACCATTACCATCTCAAGCAATCATTGGGTCATGGCCTGAGCCGGACTTGAAATTAATACCCTAGCCGTACTCCCATTAATCTCAAAATCACATCACCCCCGCGCCATTGAAGCAGCTACCAAATACTTCCTAGTTCAATCAGCTGCTTCTGCCCTAGTCCTGTTCTCCAGCATAACCAACGCATGACACACTGGCCAATGAGATATCTCTCAAATGACACACCCCATCTCATGCCTGGTCCTAACGGTAGCCATCGCAATAAAACTAGGCCTAGCCCCATTCCATTTATGACTCCCAGAAGTACTCCAAGGCTCCTCCCTACTTACTGGTCTACTCCTATCTACCGCCATAAAATTCCCGCCCATCACATTATTGTACATAACCTCCCCATCACTGAACCCCACCCTCCTAATTACCATGGCTATCCTTTCAGCAGCCCTGGGAGGATGAATAGGACTCAACCAAACACAAACTCGAAAAATCCTAGCCTTCTCCTCAATCTCCCATTTAGGCTGAATAGCCATCATTATCGCCTACAGCCCAAAACTTGCTCTGGTAAACTTCTACTTTTACTCCCTAATAACCATGACAGTGTTCCTCTCACTAAATTCAATAAAAGCCCTTAAACTATCAACCTTAATAATCTCATGAACAAAGACCCCAGCAATAAGCGCAGCATTGATACTAACCCTCCTATCCCTAGCAGGACTCCCCCCACTCACGGGATTCCTCCCAAAATGACTCATCATCCAAGAGTTGACCAAACAAGAAATAGCCCTAACAGCAACAATCCTCACACTACTCTCCCTACTAAGCCTATTCTTCTACCTACGGTTCGCATATTGCACAGCAATTACACTTCCACCTCATACTACAAACTCCATGAAACAATGACATGCCAACAAAAAAACCAACCCCATGATGGCCATCCTATCCACTATGTCCCTCATACTGCTTCCCATCTCCCC??????????????????????
R_melanurus_BOL_SCruz_LSUB14930              ???????????????????TAATCTTCACCATCAGCCTGCTCCTTGGAACAACCATTACCATCTCAAGCAACCATTGAATCATAGCCTGGGCCGGACTTGAAATCAACACCCTAGCTGTGCTTCCACTAATCTCAAAATCTCACCACCCCCGCGCCATCGAAGCAGCCACCAAATACTTCCTAGTCCAATCAGCCGCCTCCGCTTTAGTCTTGTTCTCCAGCATGACTAATGCATGACATACCGGTCAATGAGACATCTCTCAAATAACACATCCAGCCTCATGCCTGATCCTAACAACAGCCATCGCAATAAAACTAGGCTTAACCCCATTCCATTTCTGGTTCCCAGAGGTCCTCCAAGGCTCTTCTCTACCTGTAGGCCTGCTACTCTCTACAGCCATAAAATTCCCACCCCTTACATTACTGTACATGACTTCCCAATCACTAAACCCCACCCTACTGGTCACCATAGCCATCCTTTCAGCCGCTCTAGGGGGATGAATGGGACTGAACCAAACACAAACCCGAAAAATCCTAGCTTTCTCTTCAATCTCCCATCTGGGTTGAATGACCATCATTATCGCCTACAGCCCAAAACTTGCCCTAATAAACTTCTACTTTTACTCCCTAATAACCATAACAGTGTTCCTTTCACTAAACTCAATAAAAGCCCTTAAATTATCAACCCTAATAACCTCATGAACGAAAACTCCAGCAATAAGCGCAGCACTAATACTAACCCTACTCTCTCTAGCAGGACTCCCCCCACTCACAGGATTCCTCCCAAAATGACTCATCATCCAAGAACTAACCAAACAAGAAATAGCCCCAACAGCAACAATCATCGCACTACTCTCCCTGCTAAGCCTATTCTTTTACCTACGCTTCGCATATTGTACAGCAATTACACTCCCCCCACATACCACAAACTCCATGAAGAAATGACAGGTAAACAAAGCAATCAACCCCATGATAGCCACCCTATCCACTATGTCCATCATACTCCTCCCCATCTCGCCACTTATCCTCCCCACCCTCTAA
R_melanurus_BRA_Amazonas_LSUB20217               ???????????????????TAGTCTTCACTATTAGCCTACTCCTAGGGACAACCATCACCATCTCAAGCAACCATTGAATCATAGCCTGGGCTGGACTTGAAATCAATACTCTGGCTGTGCTCCCACTGATCTCAAAATCACACCACCCCCGCGCCATTGAAGCAGCTACTAAGTACTTCCTAGTCCAATCGGCTGCTTCCGCCCTAGTCCTATTCTCCAGCATGACTAACGCATGGCACACTGGCCAATGAGATATCTCTCAAATGACACACCCCACCTCATGCCTAGTCCTAACAACAGCTATCGCAATAAAACTAGGCCTAGCCCCATTCCATTTATGATTCCCAGAAGTACTCCAAGGCTCCTCCCTACTTACCGGTCTGCTCCTATCTACAGCCATAAAATTCCCACCTATCACACTACTATATATAACCTCCCCATCACTAAACCCCACCCTCCTGGTCACCATAGCTATCCTTTCAGCAGCCCTAGGGGGATGGACAGGACTTAACCAAACACAAACTCGAAAAATTCTAGCCTTCTCCTCAATCTCCCACTTAGGCTGAATATCCATCATTATCGTCTACAGCCCAAAACTTGCTCTAGTAAACTTCTACTTTTACTCCCTAATGACCATGACAGTATTCCTCTCACTAAATTCAATGAAAGCCCTTAAATTATCAACCTTAATAACCTCATGAACAAAGACCCCAGCGATAAGTGCAGCATTAATACTAACCCTCCTATCCCTAGCAGGACTCCCCCCACTCACAGGATTCCTCCCAAAAT???????????????????????????????????????????????????????????????????????????????????????????????????????????????????????????????????????????????????????????????????????????????????????????????????????????????????????????????????????????????????????????
R_melanurus_PER_Loreto_LSUB42521                 ???????????????????TAGTCTTCTCTATTAGCCTACTCCTAGGAACAACCATTACCATCTCAAGCAATCATTGGATCATGGCCTGAGCCGGACTTGAAATTAATACCCTAGCCGTACTCCCATTAATCTCAAAATCACACCACCCCCGCGCCATTGAAGCAGCTACCAAATACTTCCTAGTTCAATCAGCTGCTTCTGCCCTAGTCCTGTTCTCCAGCATAACCAACGCATGACACACTGGCCAATGAGACATCTCTCAAATGACACACCCCATCTCATGCCTGGTCCTAACGGTAGCCATCGCAATAAAACTAGGCCTAGCCCCATTCCATTTATGACTCCCAGAAGTACTCCAAGGCTCCTCCCTACTTACTGGTCTACTCCTATCTACCGCCATAAAATTCCCGCCCATCACATTATTGTACATAACCTCTCCATCACTGAACCCCACCCTCCTAATTACCATGGCTATCCTTTCAGCAGCCCTGGGAGGATGAATAGGACTCAACCAAACACAAACTCGAAAAATCCTAGCCTTCTCCTCAATCTCCCATTTAGGCTGAATAGCCGTCATTATCGCCTACAGCCCAAAACTTGCTCTGGTAAACTTCTACTTTTACTCCCTAATAACCATGACAGTATTCCTCTCACTAAATTCAATAAAAGCCCTTAAACTATCAACCTTAATAATCTCATGAACAAAGACCCCAGCAATAAGCGCAGCATTGATACTAACCCTCCTATCCCTAGCAGGACTCCCCCCACTCACGGGATTCCTCCCAAAATGACTCATCATCCAAGAGTTGACCAAACAAGAAATAGCCCTAACAGCAACAATCCTTACACTACTCTCCCTACTAAGCCTATTCTTCTACCTACGGTTCGCATATTGCACAGCAATTACACTTCCACCTCATACTACAAACTCCATGAAACAATGACATGCCAACAAAAAAACCAACCCCATGATGGCCATCCTATCCACTATGTCCCTCATACTGCTTCCCATCTCCCCACTCATCCTCCCCACCTTCTAA
R_melanurus_PER_SanMartin_LSUB46079                 ???????????????????TAATCTTCACCACCAGCCTGCTCCTTGGAACAACCATTACCATCTCAAGCAACCATTGAATCATAGCCTGGGCCGGACTTGAAATTAATACCCTAGCTGTGCTTCCACTAATCTCAAAATCTCACCACCCCCGCGCCATCGAAGCAGCCACCAAATACTTCCTAGTCCAATCAGCCGCCTCCGCTTTAGTCTTGTTCTCCAGCATGACTAATGCATGACATACCGGTCAATGAGACATCTCTCAAATAACACATCCAGCCTCATGCCTGATCCTAACGACAGCCATCGCAATAAAACTAGGCTTAGCCCCATTCCATTTCTGGTTCCCAGAGGTCCTCCAAGGCTCTTCTCTGCCTGTAGGCCTGTTACTCTCTACAGCCATAAAATTCCCACCTCTTACATTACTGTACATGACTTCCCCATCACTAAACCCTACCCTACTGGTCACCATAGCCATCCTTTCAGCCGCCCTAGGGGGATGAATGGGACTAAACCAAACACAAACCCGAAAAATCCTAGCTTTCTCTTCAATCTCCCATCTGGGTTGAATAACCATCATTATCGCCTACAACCCAAAACTTGCCCTAATAAATTTCTACTTTTACTCCCTAATAACCATAACAGTGTTCCTTTCACTAAACTCAATAAAAGCCCTTAAGTTATCAACCCTAATAACCTCATGAACGAAAACTCCAGCAATAAGCGCAGCACTAATACTAACCCTCCTCTCTCTAGCAGGACTCCCCCCACTCACAGGATTCCTCCCAAAATGACTCATCATCCAAGAACTAACCAAACAAGAAATAGCCCCAACAGCAACAATCATCGCACTACTCTCCCTGCTAAGCCTATTCTTTTACCTACGCTTCGCATATTGTACAGCAATTACACTCCCCCCACATACCACAAACTCCATGAAGAAATGACAGGTAAACAAAGCAATCAACCCCATGATAGCCACCCTATCCACTATGTCCATCATACTCCTCCCCATCTCGCCACTTATCCTCCCCACCCTCTAA
R_melanurus_Trinidad_LSUB69840             ???????????????????TAATCTTCACTATTAGTCTACTCCTAGGAACAACCATTACCATCTCAAGCAACCATTGAATCATAGCCTGGGCCGGACTTGAAATCAACACCCTAGCTGTGCTCCCACTAATCTCAAAATCGCACCATCCCCGCGCCATTGAAGCAGCCACCAAATACTTCCTGGTCCAATCAGCTGCTTCCGCCCTAGTTCTATTCTCCAGCATAACTAACGCATGACATACCGGTCAATGAGACATCTCTCAAATAACACACCCCACTTCATGCCTAGTCCTAACGACGGCCATTGCAATAAAACTAGGCTTAGCCCCATTCCACTTATGATTCCCAGAAGTACTCCAAGGCTCCTCCCTACTTACCGGTCTGCTCCTATCCACAGCCATAAAATTCCCACCCATCACATTATTATATATAACCTCCTCATCACTGAACCCCACCCTACTGGTCACCATGGCCATCCTTTCAGCAGCTCTGGGAGGATGAATAGGACTTAACCAAACTCAAACTCGAAAAATCCTAGCCTTCTCCTCAATCTCCCATTTAGGCTGAATAGCCATCATTATCGTCTACAGCCCAAAACTTGCTTTAGTGAACTTCTACTTTTATTCCCTAATAACCACAACAGTGTTCCTCTCACTAAATTCAATAAAAGCCCTTAAACTATCAACTCTATTAACCTCATGAACAAAAACCCCAGCAATAAGCGCAATACTAATACTAACCCTCCTATCCCTAGCAGGACTCCCTCCACTCACAGGATTCCTCCCAAAATGACTCATCATCCAAGAACTAACCAAACAAGAAATAGCCCTAACAGCAACAATCATTACGCTACTCTCCCTACTAAGCCTATTCTTCTACCTACGCTTCGCATATTGTACAACAATCACGCTTCCACCTCACACTACAAACTCCATGAAGCAATGACATACCAACAAAAAAACCAACTCCATGATAGCCATCCTATCCACTATATCCCTCACACTTCTTCCCATCTCCCCACTCATCCTACCCGCCCTCTAA
R_melanurus_PER_Ucayali_LSUB11228                 ???????????????????TAGTCTTCTCTATTAGCCTACTCCTAGGAACAACCATTACCATCTCAAGCAACCATTGGATCATGGCCTGAGCCGGACTTGAAATTAATACCCTAGCCGTACTCCCATTAATCTCAAAATCACATCACCCCCGCGCCATTGAAGCAGCTACCAAATACTTCCTAGTTCAATCAGCTGCTTCTGCCTTAGTCCTGTTCTCCAGCATAACCAACGCATGACACACTGGCCAATGAGACATCTCTCAAATGACACACCCCATCTCATGCCTGGTCCTAACGGTAGCCATCGCAATAAAACTAGGCCTAGCCCCATTCCATTTATGACTCCCAGAAGTACTCCAAGGCTCCTCCCTACTTACTGGTCTACTCCTATCTACCGCCATAAAATTCCCGCCCATCACATTATTGTACATAACCTCCCCATCACTGAACCCCACCCTCCTAATTACCATGGCTATCCTTTCAGCAGCCCTGGGAGGATGAATAGGACTCAACCAAACACAAACTCGAAAAATCCTAGCCTTCTCCTCAATCTCCCATTTAGGCTGAATAGCCATCATTATCGCCTACAGCCCAAAACTTGCTCTGGTAAACTTCTACTTTTACTCCCTAATAACCATGACAGTATTCCTCTCACTAAATTCAATAAAAGCCCTTAAACTATCAACCTTAATAATCTCATGAACAAAGACCCCAGCAATAAGCGCAGCATTGATACTAACCCTCCTATCCCTAGCAGGACTCCCCCCACTCACGGGATTCCTCCCAAAATGACTCATCATCCAAGAGTTGACCAAACAAGAAATAGCCCTAACAGCAACAATCCTCACACTACTCTCCCTACTAAGCATATTCTTCTACCTACGGTTCGCATATTGCACAGCAATTACACTTCCACCTCATACTACAAACTCCATGAAACAATGACATGCCAACAAAAAAACCAACCCCATGATGGCCATCCTATCC??????????????????????????????????????????????????????
R_melanurus_Tumbes_Peru_B66216 ATGAACCCCCAAGCAAAACTAATTTTCACTATCAGCCTGCTTCTTGGAACAACCGTTACTATTTCAAGCAACCATTGAATTATAGCCTGGGCTGGACTTGAAATTAACACCCTAGCTGTTCTTCCATTAATCTCAAAATCACACCACCCTCGCGCCATTGAAGCAGCTACCAAATACTTCCTGGTTCAATCAGCTGCTTCTGCCCTAGTCCTATTCTCCAGCATAACCAACGCATGACACACTGGTCAATGGGACATTTCTCAAATAACACATCCCATCTCATGCCTAATCCTGACAATAGCCCTTGCAATAAAACTAGGCCTAGCCCCATTCCATTTCTGGTTCCCAGAAGTACTCCAAGGCTCCTCCCTACTCACTGGCCTGCTCCTGTCCACAGCCATAAAATTTCCACCCATCACATTATTGTACATGACCTCACCATCACTAAACCCCACCCTCCTAGTTACCATAGCCATCCTCTCAGTAGCCATGGGAGGATGAATAGGACTTAACCAAACACAAACTCGAAAAATCCTAGCCTTCTCCTCAATCTCCCATCTAGGCTGAATAGCCATCATTACCGTCTACAGCCCAAAACTCGCTCTAATAAACTTCTACCTTTACTCCCTAATAACCATAACAGTGTTTCTTTCACTTAATTCAATAAAAGCACTCAAACTATCAACTTTAATAGCCTCATGAACAAAAACTCCAGCAATAAGTGCAGCATTAATACTAACCCTCCTCTCCTTAGCAGGACTCCCCCCACTCACAGGATTCCTCCCAAAATGGCTCATTATCCAAGAACTAACCAAACAAGAAATAGCCCTAACAGCAACAACCATCGCACTCCTCTCACTACTAAGCTTATTTTTCTACCTACGCCTCGCATACTGCACAGCAATCACACTCCCACCACATACCACAAACTCCATGAAACAATGACAAACCAACAAAACAACCAACCCCATGATAGCCACCTTATCCACTATATCCCTCATACTCCTCCCTATTTCCCCACTCATCCTCCCCACTATTTAA
R_melanurus_Hond_B60678 ATGAACCCCCAAGCAAAACTAATTTTCACTATCAGCCTGCTTCTTGGAACAACCGTTACTATTTCAAGCAACCATTGAATTATAGCCTGGGCTGGACTTGAAATTAACACCCTAGCTGTTCTTCCACTAATCTCAAAATCACACCACCCTCGCGCCATTGAAGCAGCTACCAAATACTTCCTGGTCCAATCAGCTGCTTCTGCCTTAGTCCTATTCTCCAGCATAACCAACGCATGACACACTGGTCAATGGGACATTTCTCAAATAACACATCCCATCTCATGCCTAATCCTGACAACAGCCCTTGCAATAAAACTAGGCCTAGCCCCATTCCATTTCTGGTTCCCAGAAGTGCTCCAAGGCTCCTCCCTACTCACTGGCCTGCTCCTGTCCACAGCCATAAAATTTCCACCCATCACATTACTGTACATGACCTCACCATCACTAAACCCCACCCTCCTAGTTACCATAGCCATCCTCTCAGTAACCATAGGAGGATGGATAGGACTTAACCAAACACAAACTCGAAAAATCCTAGCCTTCTCCTCAATCTCCCATCTAGGCTGAATAGCCATCATTACCGTCTACAGCCCAAAACTCGCTCTAATAAACTTCTACCTTTACTCCCTAATAACCATAACAGTGTTTCTTTCACTTAATTCAATAAAAGCACTCAAACTATCAACTTTAATAACCTCATGAACAAAAACTCCAGCAATAAGTGCAGCATTAATACTAACCCTCCTCTCCTTAGCAGGACTCCCCCCACTCACAGGATTCCTCCCAAAATGGCTCATTATCCAAGAACTAACCAAACAAGAAATAGCCCTAACAGCAACAACCATCGCACTCCTCTCACTACTAAGCTTATTTTTCTACCTACGCCTCGCATACTGCACAGCAATCACACTCCCACCACATACCACAAACTCCATGAAACAATGACAAACCAACAAAACAACCAACCCCATGATAGCCACCTTATCCACTATATCCCTCATACTCCTCCCTATTTCCCCACTCATCCTCCCCACTATTTAA
R_melanurus_BOL_SantaCruz_B18555 ATGAACCCCCAAGCGAAACTAATCTTCACCATCAGCCTGCTCCTTGGAACAACCATTACCATCTCAAGCAACCATTGAATCATAGCCTGGGCCGGACTTGAAATCAACACCCTAGCTGTGCTTCCACTAATCTCAAAATCTCACCACCCCCGCGCCATCGAAGCAGCCACCAAATACTTCCTAGTCCAATCAGCCGCCTCCGCTTTAGTCTTGTTCTCCAGCATGACTAATGCATGACATACCGGTCAATGAGACATCTCTCAAATAACACATCCAGCCTCATGCCTGATCCTAACAACAGCCATCGCAATAAAACTAGGCTTAACCCCATTCCATTTCTGGTTCCCAGAGGTCCTCCAAGGCTCTTCTCTACCTGTAGGCCTGCTACTCTCTACAGCCATAAAATTCCCACCCCTTACATTACTGTACATGACTTCCCAATCACTAAACCCCACCCTACTGGTCACCATAGCCATCCTTTCAGCCGCTCTAGGGGGATGAATGGGACTGAACCAAACACAAACCCGAAAAATCCTAGCTTTCTCTTCAATCTCCCATCTGGGTTGAATGACCATCATTATCGCCTACAGCCCAAAACTTGCCCTAATAAACTTCTACTTTTACTCCCTAATAACCATAACAGTGTTCCTTTCACTAAACTCAATAAAAGCCCTTAAATTATCAACCCTAATAACCTCATGAACGAAAACTCCAGCAATAAGCGCAGCACTAATACTAACCCTACTCTCTCTAGCAGGACTCCCCCCACTCACAGGATTCCTCCCAAAATGACTCATCATCCAAGAACTAACCAAACAAGAAATAGCCCCAACAGCAACAATCATCGCACTACTCTCCCTGCTAAGCCTATTCTTTTACCTACGCTTCGCATATTGTACAGCAATTACACTCCCCCCACATACCACAAACTCCATGAAGAAATGACAGGTAAACAAAGCAATCAACCCCATGATAGCCACCCTATCCACTATGTCCATCATACTCCTCCCCATCTCGCCACTTATCCTCCCCACCCTCTAA
R_melanurus_BOL_SantaCruz_B12992 ATGAGCCCACAAGCGAAACTAATCTTCACCATCAGCCTGCTCCTTGGAACAACCATTACCATCTCAAGCAACCATTGAATCATAGCCTGGGCCGGACTTGAAATCAACACCCTAGCTGTGCTTCCACTAATCTCAAAATCTCACCACCCCCGCGCCATCGAAGCAGCCACCAAATACTTCCTAGTCCAATCAGCCGCCTCCGCTTTAGTCTTGTTCTCCAGCATGACTAATGCATGACATACCGGTCAATGAGACATCTCTCAAATAACACATCCAGCCTCATGCCTGATCCTAACAACAGCCATCGCAATAAAACTAGGCTTAACCCCATTCCATTTCTGGTTCCCAGAGGTCCTCCAAGGCTCTTCTCTACCTGTAGGCCTGCTACTCTCTACAGCCATAAAATTCCCACCCCTTACATTACTGTACATGACTTCCCAATCACTAAACCCCACCCTACTGGTCACCATAGCCATCCTTTCAGCCGCTCTAGGGGGATGAATGGGACTGAACCAAACACAAACCCGAAAAATCCTAGCTTTCTCTTCAATCTCCCATCTGGGTTGAATGACCATCATTATCGCCTACAGCCCAAAACTTGCCCTAATAAACTTCTACTTTTACTCCCTAATAACCATAACAGTGTTCCTTTCACTAAACTCAATAAAAGCCCTTAAATTATCAACCCTAATAACCTCATGAACGAAAACTCCAGCAATAAGCGCAGCACTAATACTAACCCTACTCTCTCTAGCAGGACTCCCCCCACTCACAGGATTCCTCCCAAAATGACTCATCATCCAAGAACTAACCAAACAAGAAATAGCCCCAACAGCAACAATCATCGCACTACTCTCCCTGCTAAGCCTATTCTTTTACCTACGCTTCGCATATTGTACAGCAATTACACTCCCCCCACATACCACAAACTCCATGAAGAAATGACAGGTAAACAAAGCAATCAACCCCATGATAGCCACCCTATCCACTATGTCCATCATACTCCTCCCCATCTCGCCACTTATCCTCCCCACCCTCTAA
M_cinereiventris_ECU_Esmeralda_ZMUC119382   ATGGCCCCCCAAGCAAAACTAATTTTCACCCTCAGCCTCCTACTTGGAACAACCATCACCATCTCAAGCAACCATTGGATTATAGCCTGAGCCGGACTTGAAATTAACACCCTAGCCGTACTCCCCCTAATCTCAAAATCACACCACCCTCGAGCCATTGAAGCAGCAACCAAGTACTTCCTAGTCCAGTCAGCCGCCTCAGCCCTAGTCCTATTCTCCAGCATAACTAACGCATGGCATACCGGACAGTGAGACATCACTCAAATGACACACCCCATCTCATGCCTTATCCTAACAACAGCCCTTGCAATAAAACTGGGATTAGTCCCATTCCACTTCTGATTCCCAGAAGTACTCCAAGGTTCTTCCCTGCTCATCGGCTTACTTCTGTCTACAGCCATAAAATTCCCACCAATCACACTACTGTACATAACCTCCCAATCAATAAACCCAACCCTCCTAACCACCATAGCCATCCTTTCAACAGCCCTAGGAGGATGGATGGGCCTAAATCAAACGCAAATCCGAAAGATCCTGGCTTTCTCCTCAATCTCCCACCTAGGCTGAATGACCATCATCATCTCCTACAGCCCAAAACTTGCTCTAATAAACTTCTACCTATACGCCCTAATAACCACCACAGTATTCATCTCACTAAATTCAATAAAAGCCCTAAAACTATCCACCCTGATAACCTCATGAACCAAAACCCCAGCAGTAAACGCAGTACTAATACTAACTCTACTTTCCCTCGCAGGCCTCCCACCTCTAACAGGATTCCTGCCAAAATGACTCATCATTCAAGAATTAACTAAACAAGAAATAGCCACAACAGCAACAATCATCTCACTTCTATCCCTACTGGGGCTGTTCTTCTACCTTCGCCTTGCATACTGCACGGCAGTCACACTCCCACCACACACCACAAACACCATAAAACAATGACAGACTCACAAAACAACTAACCCCACAATGGCTATCTTATCCACTTTATCACTCACACTCCTCCCCATCTCCCCACTCCTCCTCCCCACACTCTAA
M_cinereiventris_ECU_Napo_ANSP4868       ??????CCCCCAGCAAAACTAGTTTTCACCCTAAGTCTCCTACTTGGAACAACCATCACCGTCTCAAGCAACCATTGAATTATAGCCTGAGCCGGACTCGAAATTAACACCCTAGCCGTGCTCCCCCTTATCTCAAAATCACACCACCCCCGAGCCATTGAAGCAGCAACCAAATACTTCCTAGTCCAATCAGCCGCCTCAGCCCTAGTCCTATTCTCCAGCATAACTAACGCGTGACACACCGGGCAGTGAGATATCACCCAAATGACACACCCCATCTCATGCCTAATTCTAACAACAGCCCTTGCAATAAAACTGGGACTAGTCCCATTCCACTTCTGATTCCCAGAAGTACTACAAGGCTCTCCCCTACTCATCGGTTTGCTACTATCCACAGCCATAAAATTCCCACCAATAACACTACTGTACATAACCTCCCAATCAATAAACCCAACCCTCCTGGTCACCATGGCCATCCTCTCAACAGCCCTAGGGGGATGAATAGGCCTAAATCAAACACAAATTCGAAAGATCCTAGCCTTCTCCTCAATCTCTCACCTAGGCTGAATAACCATCATCATCTCCTACAGCCCAAAACTGGCTCTGATAAA??????????????????????????????????????????????????????????????????????????????????????????????????????????????????????????????????????????????????????????????????????????????????????????????????????????????????????????????????????????????????????????????????????????????????????????????????????????????????????????????????????????????????????????????????????????????????????????????????????????????????????????????????????????????
M_cinereiventris_PAN_Panama_gms1122      ATGAACCCCCAGGCAAAACTAGTTTTCACCCTCAGCCTCCTACTTGGAACAACTATCACCATCTCAAGCAACCATTGAATCATAGCCTGAGCCGGACTTGAAATTAACACCCTAGCCGTACTCCCCCTGATCTCAAAATCACACCATCCCCGAGCCATTGAAGCAGCAACCAAGTACTTCCTAGTCCAATCAGCCGCCTCAGCCCTGGTCCTATTCTCCAGCATGACTAACGCATGGCACACCGGACAGTGAGATATCACTCAGATGACACACCCCATCCCATGCCTAATCCTAACAACAGCCCTTGCAATAAAACTGGGCCTAGTTCCATTCCACTTCTGATTCCCAGAAGTACTCCAAGGTTCTTCCCTACTCATCGGCTTACTACTGTCCACAGCCATAAAATTCCCACCAATCACACTACTGTACATAACTTCTCAATCAATAAACCCAACCCTCCTGACCACCATAGCCATCCTCTCAACAGCCCTAGGGGGATGGATGGGCCTAAATCAAACGCAAATCCGAAAGATTATGGCCTTCTCCTCAATCTCCCACCTAGGCTGAATAACCATCATCATCTCCTACAGCCCAAAACTTGCTCTAATAAATTTCTACTTATACACCCTAATAACCATAACAGTATTCCTCTCATTAAATTCAATAAAAGCCCTAAAACTATCCACCCTGATAACCTCATGAACTAAGACTCCAGCAGTAAGCACAGTACTAATACTAACTTTACTCTCTCTCGCAGGCCTTCCACCGCTAACAGGATTCCTACCAAAATGACTCATCATTCAAGAACTAACCAAGCAAGAAATAGCCACAGCAGCAACAATCATCTCACTTCTATCTCTACTCGGGCTGTTCTTCTACCTTCGCCTTGCATACTGCACAGCAGTCACACTCCCACCACACACCACAAATACCATAAAGCAATGACAGACCCACAAAACAACTAACCCCACAATGGCTATCTTATCCACTATATCTCTCATACTCCTCCCCATCTCTCCACTCCTCCTCCCCACTCTCTAA
M_collaris_BRA_Amazonas_FMNH457546     ATGAACCCCCAGGCAAAACTAGTTTTTACCCTCAGCCTCCTCCTTGGAACAACTATTACCATCTCAAGCAACCATTGAATCATAGCCTGAGCCGGACTTGAAATTAACACCCTAGCCGTACTCCCCCTAATCTCAAAATCGCACCACCCCCGAGCTGTTGAAGCAGCAACCAAATACTTCCTAGTTCAATCGGCCGCTTCAGCCCTAGTCCTATTCTCCAGCATAACCAACGCATGGCACACCGGACAGTGAGACATCACCCAAATGACGCACCCCATCTCATGCCTGATCTTAACAACAGCCCTTGCAATAAAATTGGGCCTAGCTCCGTTCCACTTCTGATTCCCAGAAGTACTCCAAGGCTCTCCACTACTCATCAGCCTACTACTATCCACAGCCATAAAATTCCCACCAATAACACTCCTATACATAACCTCTCAATCGATTAGCCCAACCCTCCTAGCTACTATAGCCATCCTCTCAACCGCCCTAGGAGGATGAATAGGCCTAAACCAGACACAAATTCGAAAAACCCTAGCCTTCTCCTCAATCTCCCACCTAGGCTGAATAACCATCATTATCTCCTACAGCCCTAAACTTGCTTTAATAAACTTCTACCTATACACCCTAATAACCATAGCAGTATTCCTATCACTAAACTCAATAAAAGCCCTAAAACTATCTACCCTAATAACCTCATGAACTAAAACTCCAGCAATAAACGCAGTACTAATACTAACCCTACTCTCCCTAGCAGGCCTCCCTCCACTAACAGGATTCCTGCCAAAATGACTTATCATCCAAGAACTAACTAAGCAAGAAATGGCCACAACAGCAACAATCATCTCACTTCTATCCCTACTAAGCCTATTCTTCTACCTACGCCTCGCATACTGCACAGCAGTTACACTCCCCCCACACACTACAAACTCCATAAAACAATGACAAATCCACAAAACAACTAACTCCACAGTGGCCATCTTATCTACTATATCCCTAATACTCCTCCCCATCTCCCCTCTCCTCCTCCCCACTCTCTAA
M_collaris_JAP_732_JQ445558 ATGAACCCCCAGGCAAAACTAGTTTTTACCCTCAGCCTCCTCCTTGGAACAACTATTACCATCTCAAGCAACCATTGAATCATAGCCTGAGCCGGACTTGAAATTAACACCCTAGCCGTACTCCCCCTAATCTCAAAATCGCACCACCCCCGAGCTGTTGAAGCAGCAACCAAATACTTCCTAGTTCAATCGGCCGCTTCAGCCCTAGTCCTATTCTCCAGCATAACCAACGCATGGCACACCGGACAGTGAGACATCACCCAAATGACGCACCCCATCTCATGCCTGATCTTAACAACAGCCCTTGCAATAAAATTGGGCCTAGCTCCGTTCCACTTCTGATTCCCAGAAGTACTCCAAGGCTCTCCACTACTCATCAGCCTACTACTATCCACAGCCATAAAATTCCCACCAATAACACTCCTATACATAACCTCTCAATCGATTAGCCCAACCCTCCTAGCTACTATAGCCATCCTCTCAACCGCCCTAGGAGGATGAATAGGCCTAAACCAGACACAAATTCGAAAAACCCTAGCCTTCTCCTCAATCTCCCACCTAGGCTGAATAACCATCATTATCTCCTACAGCCCTAAACTTGCTTTAATAAACTTCTACCTATACACCCTAATAACCATAGCAGTATTCCTATCACTAAACTCAATAAAAGCCCTAAAACTATCTACCCTAATAACCTCATGAACTAAAACTCCAGCAATAAACGCAGTACTAATACTAACCCTACTCTCCCTAGCAGGCCTCCCTCCACTAACAGGATTCCTGCCAAAATGACTTATCATCCAAGAACTAACTAAGCAAGAAATGGCCACAACAGCAACAATCATCTCACTTCTATCCCTACTAAGCCTATTCTTCTACCTACGCCTCGCATACTGCACAGCAGTTACACTCCCCCCACACACTACAAACTCCATAAAACAATGACAAATCCACAAAACAACTAACTCCACAGTGGCCATCTTATCTACTATATCCCTAATACTCCTCCCCATCTCCCCTCTCCTCCTCCCCACCCTCTAA


;
End;
