# Supplementary material for: A latitudinal phylogeographic diversity gradient in birds
Source: PLoS Biol. 2017 Apr 13;15(4):e2001073. doi: 10.1371/journal.pbio.2001073 (PMC5390966; doi:10.1371/journal.pbio.2001073)
Supplement: S1 Data — (ZIP) [file pbio.2001073.s015.zip › S1_Data/Regulus-calendula.nex~]

#NEXUS
BEGIN DATA;
	DIMENSIONS NTAX=148 NCHAR=835;
	FORMAT DATATYPE = DNA GAP = : MISSING = ?;
	MATRIX
	brb413 ATGCCACAGCTAAACCCAAACCCTTGATTTTTTATTATACTTACCTCATGATTAACTTTCTCCCTAATTATTCAGCCTAAACTACTAACATTCGTATCCATAAATCCCCCATCAAGCAAAACGCCCACAACCTATGACACTACCCCATGAACTTGACCATGAACCTAAGCTTTTTCGATCAATTCTCAAGCCCTTCGTTACTAGGAATCCCCCTAATCCTGATTGCAATAACATTCCCAGCCCTCCTATTACCATCCCCAGGGAACCGATGAATTACCAACCGCCTTTCCACCCTGCAATTATGATTCATTAACCTAATCACAAAACAATTAATAATCCCCCTAAACGAAAAAGGGCACAAATGAGCCTCAATCCTAACCTCACTAATAATC…
	awj261 ATGCCACAGCTAAACCCAAACCCTTGATTTTTTATTATACTTACCTCATGATTAACTTTCTCCCTAATTATTCAGCCTAAACTACTAACATTCGTATCCATAAATCCCCCATCAAGCAAAACGCCCACAACCTATGACACTACCCCATGAACTTGACCATGAACCTAAGCTTTTTCGATCAATTCTCAAGCCCTTCGTTACTAGGAATCCCCCTAATCCTGATTGCAATAACATTCCCAGCCCTCCTATTACCATCCCCAGGGAACCGATGAATTACCAACCGCCTTTCCACCCTGCAATTATGATTCATTAACCTAATCACAAAACAATTAATAATCCCCCTAAACGAAAAAGGGCACAAATGAGCCTCAATCCTAACCTCACTAATAATC…
	agk454 ATGCCACAGCTAAACCCAAACCCTTGATTTTTTATTATACTTACCTCATGATTAACTTTCTCCCTAATTATTCAGCCTAAACTACTAACATTCGTATCCATAAATCCCCCATCAAGCAAAACGCCCACAACCTATGACACTACCCCATGAACTTGACCATGAACCTAAGCTTTTTCGATCAATTCTCAAGCCCTTCGTTACTAGGAATCCCCCTAATCCTGATTGCAATAACATTCCCAGCCCTCCTATTACCATCCCCAGGGAACCGATGAATTACCAACCGCCTTTCCACCCTGCAATTATGATTCATTAACCTAATCACAAAACAATTAATAATCCCCCTAAACGAAAAAGGGCACAAATGAGCCTCAATCCTAACCTCACTAATAATC…
	BHSUX48 ATGCCACAGCTAAACCCAAACCCTTGATTTTTTATTATACTTACCTCATGATTAACTTTCTCCCTAATTATTCAGCCTAAACTACTAACATTCGTATCCATAAATCCCCCATCAAGCAAAACGCCCACAACCTATGACACTACCCCATGAACTTGACCATGAACCTAAGCTTTTTCGATCAATTCTCAAGCCCTTCGTTACTAGGAATCCCCCTAATCCTGATTGCAATAACATTCCCAGCCCTCCTATTACCATCCCCAGGGAACCGATGAATTACCAACCGCCTTTCCACCCTGCAATTATGATTCATTAACCTAATCACAAAACAATTAATAATCCCCCTAAACGAAAAAGGGCACAAATGAGCCTCAATCCTAACCTCACTAATAAT…
	BHSUX51 ATGCCACAGCTAAACCCAAACCCTTGATTTTTTATTATACTTACCTCATGATTAACTTTCTCCCTAATTATTCAGCCTAAACTACTAACATTCGTATCCATAAATCCCCCATCAAGCAAAACGCCCACAACCTATGACACTACCCCATGAACTTGACCATGAACCTAAGCTTTTTCGATCAATTCTCAAGCCCTTCGTTACTAGGAATCCCCCTAATCCTGATTGCAATAACATTCCCAGCCCTCCTATTACCATCCCCAGGGAACCGATGAATTACCAACCGCCTTTCCACCCTGCAATTATGATTCATTAACCTAATCACAAAACAATTAATAATCCCCCTAAACGAAAAAGGACACAAATGAGCCTCAATCCTAACCTCACTAATAAT…
	BHSUX185 ATGCCACAGCTAAACCCAAACCCTTGATTTTTTATTATACTTACCTCATGATTAACTTTCTCCCTAATTATTCAGCCTAAACTACTAACATTCGTATCCATAAATCCCCCATCAAGCAAAACGCCCACAACCTATGACACTACCCCATGAACTTGACCATGAACCTAAGCTTTTTCGATCAATTCTCAAGCCCTTCGTTACTAGGAATCCCCCTAATCCTGATTGCAATAACATTCCCAGCCCTCCTATTACCATCCCCAGGGAACCGATGAATTACCAACCGCCTTTCCACCCTGCAATTATGATTCATTAACCTAATCACAAAACAATTAATAATCCCCCTAAACGAAAAAGGGCACAAATGAGCCTCAATCCTAACCTCACTAATAA…
	GMS2441 ATGCCACAGCTAAACCCAAACCCTTGATTTTTTATTATACTTACCTCATGGTTAACTTTCTCCCTAATTATTCAGCCTAAACTACTAACATTCGTATCCATAAATCCCCCATCAAGCAAAACGCCCACAACCTATGACACTACCCCATGAACTTGACCATGAACCTAAGCTTTTTCGATCAATTCTCAAGCCCTTCGTTACTAGGAATCCCCCTAATCCTGATTGCAATAACATTCCCAGCCCTCCTATTACCATCCCCAGGGAACCGATGAATTACCAACCGCCTTTCCACCCTGCAATTATGATTCATTAACCTAATCACAAAACAATTAATAATCCCCCTAAACGAAAAAGGGCACAAATGAGCCTCAATCCTAACCTCACTAATAAT…
	GMS2454 ATGCCACAGCTAAACCCAAACCCTTGATTTTTTATTATACTTACCTCATGATTAACTTTCTCCCTAATTATTCAGCCTAAACTACTAACATTCGTATCCATAAATCCCCCATCAAGCAAAACGCCCACAACCTATGACACTACCCCATGAACTTGACCATGAACCTAAGCTTTTTCGATCAATTCTCAAGCCCTTCGTTACTAGGAATCCCCCTAATCCTGATTGCAATAACATTCCCAGCCCTCCTATTACCATCCCCAGGGAACCGATGAATTACCAACCGCCTTTCCACCCTGCAATTATGATTCATTAACCTAATCACAAAACAATTAATAATCCCCCTAAACGAAAAAGGGCACAAATGAGCCTCAATCCTAACCTCACTAATAAT…
	TB007 ATGCCACAGCTAAACCCAAACCCTTGATTTTTTATTATACTTACCTCATGATTAACTTTCTCCCTAATTATTCAGCCTAAACTACTAACATTCGTATCCATAAATCCCCCATCAAGCAAAACGCCCACAACCTATGACACTACCCCATGAACTTGACCATGAACCTAAGCTTTTTCGATCAATTCTCAAGCCCTTCGTTACTAGGAATCCCCCTAATCCTGATTGCAATAACATTCCCAGCCCTCCTATTACCATCCCCAGGGAACCGATGAATTACCAACCGCCTTTCCACCCTGCAATTATGATTCATTAACCTAATCACAAAACAATTAATAATCCCCCTAAACGAAAAAGGGCACAAATGAGCCTCAATCCTAACCTCACTAATAATCT…
	JK03463 ATGCCACAGCTAAACCCAAACCCTTGATTTTTTATTATACTTACCTCATGATTAACTTTCTCCCTAATTATTCAGCCTAAACTACTAACATTCGTATCCATAAATCCCCCATCAAGCAAAACGCCCACAACCTATGACACTACCCCATGAACTTGACCATGAACCTAAGCTTTTTCGATCAATTCTCAAGCCCTTCGTTACTAGGAATCCCCCTAATCCTGATTGCAATAACATTCCCAGCCCTCCTATTACCATCCCCAGGGAACCGATGAATTACCAACCGCCTTTCCACCCTGCAATTATGACTCATTAACCTAATCACAAAACAATTAATAATCCCCCTAAACGAAAAAGGACACAAATGAGCCTCAATCCTAACCTCACTAATAAT…
	JK03465 ATGCCACAGCTAAACCCAAACCCTTGATTTTTTATTATACTTACCTCATGATTAACTTTCTCCCTAATTATTCAGCCTAAACTACTAACATTCGTATCCATAAATCCCCCATCAAGCAAAACGCCCACAACCTATGACACTACCCCATGAACTTGACCATGAACCTAAGCTTTTTCGATCAATTCTCAAGCCCTTCGTTACTAGGAATCCCCCTAATCCTGATTGCAATAACATTCCCAGCCCTCCTATTACCATCCCCAGGGAACCGATGAATTACCAACCGCCTTTCCACCCTGCAATTATGATTCATTAACCTAATCACAAAACAATTAATAATCCCCCTAAACGAAAAAGGGCACAAATGAGCCTCAATCCTAACCTCACTAATAAT…
	svd3879 ATGCCACAGCTAAACCCAAACCCTTGATTTTTTATTATACTTACCTCATGATTAACTTTCTCCCTAATTATTCAGCCTAAACTACTAACATTCGTATCCATAAATCCCCCATCAAGCAAAACGCCCACAACCTATGACACTACCCCATGAACTTGACCATGAACCTAAGCTTTTTCGATCAATTCTCAAGCCCTTCGTTACTAGGAATCCCCCTAATCCTGATTGCAATAACATTCCCAGCCCTCCTATTACCATCCCCAGGGAACCGATGAATTACCAACCGCCTTTCCACCCTGCAATTATGATTCATTAACCTAATCACAAAACAATTAATAATCCCCCTAAACGAAAAAGGACACAAATGAGCCTCAATCCTAACCTCACTAATAAT…
	svd3892 ATGCCACAGCTAAACCCAAACCCTTGATTTTTTATTATACTTACCTCATGATTAACTTTCTCCCTAATTATTCAGCCTAAACTACTAACATTCGTATCCATAAATCCCCCATCAAGCAAAACGCCCACAACCTATGACACTACCCCATGAACTTGACCATGAACCTAAGCTTTTTCGATCAATTCTCAAGCCCTTCGTTACTAGGAATCCCCCTAATCCTGATTGCAATAACATTCCCAGCCCTCCTATTACCATCCCAAGGGAACCGATGAATTACCAACCGCCTTTCCACCCTGCAATTATGATTCATTAACCTAATCACAAAACAATTAATAATCCCCCTAAACGAAAAAGGACACAAATGAGCCTCAATCCTAACCTCACTAATAAT…
	svd3869 ATGCCACAGCTAAACCCAAACCCTTGATTTTTTATTATACTTACCTCATGATTAACTTTCTCCCTAATTATTCAGCCTAAACTACTAACATTCGTATCCATAAATCCCCCATCAAGCAAAACGCCCACAACCTATGACACTACCCCATGAACTTGACCATGAACCTAAGCTTTTTCGATCAATTCTCAAGCCCTTCGTTACTAGGAATCCCCCTAATCCTGATTGCAATAACATTCCCAGCCCTCCTATTACCATCCCCAGGGAACCGATGAATTACCAACCGCCTTTCCACCCTGCAATTATGATTCATTAACCTAATCACAAAACAATTAATAATCCCCCTAAACGAAAAAGGACACAAATGAGCCTCAATCCTAACCTCACTAATAAT…
	svd3881 ATGCCACAGCTAAACCCAAACCCTTGATTTTTTATTATACTTACCTCATGATTAACTTTCTCCCTAATTATTCAGCCTAAACTACTAACATTCGTATCCATAAATCCCCCATCAAGCAAAACGCCCACAACCTATGACACTACCCCATGAACTTGACCATGAACCTAAGCTTTTTCGATCAATTCTCAAGCCCTTCGTTACTAGGAATCCCCCTAATCCTGATTGCAATAACATTCCCAGCCCTCCTATTACCATCCCCAGGGAACCGATGAATTACCAACCGCCTTTCCACCCTGCAATTATGATTCATTAACCTAATCACAAAACAATTAATAATCCCCCTAAACGAAAAAGGACACAAATGAGCCTCAATCCTAACCTCACTAATAAT…
	svd4071 ATGCCACAGCTAAACCCAAACCCTTGATTTTTTATTATACTTACCTCATGATTAACTTTCTCCCTAATTATTCAGCCTAAACTACTAACATTCGTATCCATAAATCCCCCATCAAGCAAAACGCCCACAACCTATGACACTACCCCATGAACTTGACCATGAACCTAAGCTTTTTCGATCAATTCTCAAGCCCTTCGTTACTAGGAATCCCCCTAATCCTGATTGCAATAACATTCCCAGCCCTCCTATTACCATCCCCAGGGAACCGATGAATTACCAACCGCCTTTCCACCCTGCAATTATGATTCATTAACCTAATCACAAAACAATTAATAATCCCCCTAAACGAAAAAGGACACAAATGAGCCTCAATCCTAACCTCACTAATAAT…
	svd4069 ATGCCACAGCTAAACCCAAACCCTTGATTTTTTATTATACTTACCTCATGATTAACTTTCTCCCTAATTATTCAGCCTAAACTACTAACATTCGTATCCATAAATCCCCCATCAAGCAAAACGCCCACAACCTATGACACTACCCCATGAACTTGACCATGAACCTAAGCTTTTTCGATCAATTCTCAAGCCCTTCGTTACTAGGAATCCCCCTAATCCTGATTGCAATAACATTCCCAGCCCTCCTATTACCATCCCCAGGGAACCGATGAATTACCAACCGCCTTTCCACCCTGCAATTATGATTCATTAACCTAATCACAAAACAATTAATAATCCCCCTAAACGAAAAAGGGCACAAATGAGCCTCAATCCTAACCTCACTAATAAT…
	svd4072 ATGCCACAGCTAAACCCAAACCCTTGATTTTTTATTATACTTACCTCATGATTAACTTTCTCCCTAATTATTCAGCCTAAACTACTAACATTCGTATCCATAAATCCCCCATCAAGCAAAACGCCCACAACCTATGACACTACCCCATGAACTTGACCATGAACCTAAGCTTTTTCGATCAATTCTCAAGCCCTTCGTTACTAGGAATCCCCCTAATCCTGATTGCAATAACATTCCCAGCCCTCCTATTACCATCCCCAGGGAACCGATGAATTACCAACCGCCTTTCCACCCTGCAATTATGACTCATTAACCTAATCACAAAACAATTAATAATCCCCCTAAACGAAAAAGGACACAAATGAGCCTCAATCCTAACCTCACTAATAAT…
	svd4070 ATGCCACAGCTAAACCCAAACCCTTGATTTTTTATTATACTTACCTCATGATTAACTTTCTCCCTAATTATTCAGCCTAAACTACTAACATTCGTATCCATAAATCCCCCATCAAGCAAAACGCCCACAACCTATGACACTACCCCATGAACTTGACCATGAACCTAAGCTTTTTCGATCAATTCTCAAGCCCTTCGTTACTAGGAATCCCCCTAATCCTGATTGCAATAACATTCCCAGCCCTCCTATTACCATCCCCAGGGAACCGATGAATTACCAACCGCCTTTCCACCCTGCAATTATGATTCATTAACCTAATCACAAAACAATTAATAATCCCCCTAAACGAAAAAGGGCACAAATGAGCCTCAATCCTAACCTCACTAATAAT…
	svd4073 ATGCCACAGCTAAACCCAAACCCTTGATTTTTTATTATACTTACCTCATGATTAACTTTCTCCCTAATTATTCAGCCTAAACTACTAACATTCGTATCCATAAATCCCCCATCAAGCAAAACGCCCACAACCTATGACACTACCCCATGAACTTGACCATGAACCTAAGCTTTTTCGATCAATTCTCAAGCCCTTCGTTACTAGGAATCCCCCTAATCCTGATTGCAATAACATTCCCAGCCCTCCTATTACCATCCCCAGGGAACCGATGAATTACCAACCGCCTTTCCACCCTGCAATTATGATTCATTAACCTAATCACAAAACAATTAATAATCCCCCTAAACGAAAAAGGACACAAATGAGCCTCAATCCTAACCTCACTAATAAT…
	svd4074 ATGCCACAGCTAAACCCAAACCCTTGATTTTTTATTATACTTACCTCATGATTAACTTTCTCCCTAATTATTCAGCCTAAACTACTAACATTCGTATCCATAAATCCCCCATCAAGCAAAACGCCCACAACCTATGACACTACCCCATGAACTTGACCATGAACCTAAGCTTTTTCGATCAATTCTCAAGCCCTTCGTTACTAGGAATCCCCCTAATCCTGATTGCAATAACATTCCCAGCCCTCCTATTACCATCCCCAGGGAACCGATGAATTACCAACCGCCTTTCCACCCTGCAATTATGATTCATTAACCTAATCACAAAACAATTAATAATCCCCCTAAACGAAAAAGGACACAAATGAGCCTCAATCCTAACCTCACTAATAAT…
	jk08179 ATGCCACAGCTAAACCCAAACCCTTGATTTTTTATTATACTTACCTCATGATTAACTTTCTCCCTAATTATTCAGCCTAAACTACTAACATTCGTATCCATAAATCCCCCATCAAGCAAAACGCCCACAACCTATGACACTACCCCATGAACTTGACCATGAACCTAAGCTTTTTCGATCAATTCTCAAGCCCTTCGTTACTAGGAATCCCCCTAATCCTGATTGCAATAACATTCCCAGCCCTCCTATTACCATCCCCAGGGAACCGATGAATTACCAACCGCCTTTCCACCCTGCAATTATGATTCATTAACCTAATCACAAAACAATTAATAATCCCCCTAAACGAAAAAGGACACAAATGAGCCTCAATCCTAACCTCACTAATAAT…
	jk08180 ATGCCACAGCTAAACCCAAACCCTTGATTTTTTATTATACTTACCTCATGATTAACTTTCTCCCTAATTATTCAGCCTAAACTACTAACATTCGTATCCATAAATCCCCCATCAAGCAAAACGCCCACAACCTATGACACTACCCCATGAACTTGACCATGAACCTAAGCTTTTTCGATCAATTCTCAAGCCCTTCGTTACTAGGAATCCCCCTAATCCTGATTGCAATAACATTCCCAGCCCTCCTATTACCATCCCCAGGGAACCGATGAATTACCAACCGCCTTTCCACCCTGCAATTATGATTCATTAACCTAATCACAAAACAATTAATAATCCCCCTAAACGAAAAAGGGCACAAATGAGCCTCAATCCTAACCTCACTAATAAT…
	jk08181 ATGCCACAGCTAAACCCAAACCCTTGATTTTTTATTATACTTACCTCATGATTAACTTTCTCCCTAATTATTCAGCCTAAACTACTAACATTCGTATCCATAAATCCCCCATCAAGCAAAACGCCCACAACCTATGACACTACCCCATGAACTTGACCATGAACCTAAGCTTTTTCGATCAATTCTCAAGCCCTTCGTTACTAGGAATCCCCCTAATCCTGATTGCAATAACATTCCCAGCCCTCCTATTACCATCCCCAGGGAACCGATGAATTACCAACCGCCTTTCCACCCTGCAATTATGATTCATTAACCTAATCACAAAACAATTAATAATCCCCCTAAACGAAAAAGGACACAAATGAGCCTCAATCCTAACCTCACTAATAAT…
	jk08182 ATGCCACAGCTAAACCCAAACCCTTGATTTTTTATTATACTTACCTCATGATTAACTTTCTCCCTAATTATTCAGCCTAAACTACTAACATTCGTATCCATAAATCCCCCATCAAGCAAAACGCCCACAACCTATGACACTACCCCATGAACTTGACCATGAACCTAAGCTTTTTCGATCAATTCTCAAGCCCTTCGTTACTAGGAATCCCCCTAATCCTGATTGCAATAACATTCCCAGCCCTCCTATTACCATCCCCAGGGAACCGATGAATTACCAACCGCCTTTCCACCCTGCAATTATGATTCATTAACCTAATCACAAAACAATTAATAATTCCCCTAAACGAAAAAGGGCACAAATGAGCCTCAATCCTAACCTCACTAATAAT…
	JK02574 ATGCCACAGCTAAACCCAAACCCTTGATTTTTTATTATACTTACCTCATGATTAACTTTCTCCCTAATTATTCAGCCTAAACTACTAACATTCGTATCCATAAATCCCCCATCAAGCAAAACGCCCACAACCTATGACACTACCCCATGAACTTGACCATGAACCTAAGCTTTTTCGATCAATTCTCAAGCCCTTCGTTACTAGGAATCCCCCTAATCCTGATTGCAATAACATTCCCAGCCCTCCTATTACCATCCCCAGGGAACCGATGAATTACCAACCGCCTTTCCACCCTGCAATTATGATTCATTAACCTAATCACAAAACAATTAATAATCCCCCTAAACGAAAAAGGGCACAAATGAGCCTCAATCCTAACCTCACTAATAAT…
	JK02578 ATGCCACAGCTAAACCCAAACCCTTGATTTTTTATTATACTTACCTCATGATTAACTTTCTCCCTAATTATTCAGCCTAAACTACTAACATTCGTATCCATAAATCCCCCATCAAGCAAAACGCCCACAACCTATGACACTACCCCATGAACTTGACCATGAACCTAAGCTTTTTCGATCAATTCTCAAGCCCTTCGTTACTAGGAATCCCCCTAATCCTGATTGCAATAACATTCCCAGCCCTCCTATTACCATCCCCAGGGAACCGATGAATTACCAACCGCCTTTCCACCCTGCAATTATGATTCATTAACCTAATCACAAAACAATTAATAATCCCCCTAAACGAAAAAGGACACAAATGAGCCTCAATCCTAACCTCACTAATAAT…
	JK02575 ATGCCACAGCTAAACCCAAACCCTTGATTTTTTATTATACTTACCTCATGATTAACTTTCTCCCTAATTATTCAGCCTAAACTACTAACATTCGTATCCATAAATCCCCCATCAAGCAAAACGCCCACAACCTATGACACTACCCCATGAACTTGACCATGAACTTAAGCTTTTTCGATCAATTCTCAAGCCCTTCGTTACTAGGAATCCCCCTAATCCTGATTGCAATAACATTCCCAGCCCTCCTATTACCATCCCCAGGGAACCGATGAATTACCAACCGCCTTTCCACCCTGCAATTATGATTCATTAACCTAATCACAAAACAATTAATAATCCCCCTAAACGAAAAAGGACACAAATGAGCCTCAATCCTAACCTCACTAATAAT…
	JK03033 ATGCCACAGCTAAACCCAAACCCTTGATTTTTTATTATACTTACCTCATGATTAACTTTCTCCCTAATTATTCAGCCTAAACTACTAACATTCGTATCCATAAATCCCCCATCAAACAAAACGCCCACAACCTATGACACTACCCCATGAACTTGACCATGAACCTAAGCTTTTTCGATCAATTCTCAAGCCCTTCGTTACTAGGAATCCCCCTAATCCTGATTGCAATAACATTCCCAGCCCTCCTATTACCATCCCCAGGGAACCGATGAATTACCAACCGCCTTTCCACCCTGCAATTATGATTCATTAACCTAATCACAAAACAATTAATAATCCCCCTAAACGAAAAAGGGCACAAATGAGCCTCAATCCTAACCTCACTAATAAT…
	JK03066 ATGCCACAGCTAAACCCAAACCCTTGATTTTTTATTATACTTACCTCATGATTAACTTTCTCCCTAATTATTCAGCCTAAACTACTAACATTCGTATCCATAAATCCCCCATCAAGCAAAACGCCCACAACCTATGACACTACCCCATGAACTTGGCCATGAACCTAAGCTTTTTCGATCAATTCTCAAGCCCTTCGTTACTAGGAATCCCCCTAATCCTGATTGCAATAACATTCCCAGCCCTCCTATTACCATCCCCAGGGAACCGATGAATTACCAACCGCCTTTCCACCCTGCAATTATGACTCATTAACCTAATCACAAAACAATTAATAATCCCCCTAAACGAAAAAGGGCACAAATGAGCCTCAATCCTAACCTCACTAATAAT…
	GMS2561 ATGCCACAGCTAAACCCAAACCCTTGATTTTTTATTATACTTACCTCATGATTAACTTTCTCCCTAATTATTCAGCCTAAACTACTAACATTCGTATCCATAAATCCCCCATCAAGCAAAACGCCCACAACCTATGACACTACCCCATGAACTTGACCATGAACCTAAGCTTTTTCGATCAATTCTCAAGCCCTTCGTTACTAGGAATCCCCCTAATCCTGATTGCAATAACATTCCCAGCCCTCCTATTACCATCCCCAGGGAACCGATGAATTACCAACCGCCTTTCCACCCTGCAATTATGATTCATTAACCTAATCACAAAACAATTAATAATCCCCCTAAACGAAAAAGGACACAAATGAGCCTCAATCCTAACCTCACTAATAAT…
	GMS2679 ATGCCACAGCTAAACCCAAACCCTTGATTTTTTATTATACTTACCTCATGATTAACTTTCTCCCTAATTATTCAGCCTAAACTACTAACATTCGTATCCATAAATCCCCCATCAAGCAAAACGCCCACAACCTATGACACTACCCCATGAACTTGACCATGAACCTAAGCTTTTTCGATCAATTCTCAAGCCCTTCGTTACTAGGAATCCCCCTAATCCTGATTGCAATAACATTCCCAGCCCTCCTATTACCATCCCCAGGGAACCGATGAATTACCAGCCGCCTTTCCACCCTGCAATTATGATTCATTAACCTAATCACAAAACAATTAATAATCCCCCTAAACGAAAAAGGGCACAAATGAGCCTCAATCCTAACCTCACTAATAAT…
	GMS2612 ATGCCACAGCTAAACCCAAACCCTTGATTTTTTATTATACTTACCTCATGATTAACTTTCTCCCTAATTATTCAGCCTAAACTACTAACATTCGTATCCATAAATCCCCCATCAAGCAAAACGCCCACAACCTATGACACTACCCCATGAACTTGACCATGAACCTAAGCTTTTTCGATCAATTCTCAAGCCCTTCGTTACTAGGAATCCCCCTAATCCTGATTGCAATAACATTCCCAGCCCTCCTATTACCATCCCCAGGGAACCGATGAATTACCAACCGCCTTTCCACCCTGCAATTATGATTCATTAACCTAATCACAAAACAATTAATAATCCCCCTAAACGAAAAAGGACACAAATGAGCCTCAATCCTAACCTCACTAATAAT…
	GMS2565 ATGCCACAGCTAAACCCAAACCCTTGATTTTTTATTATACTTACCTCATGATTAACTTTCTCCCTAATTATTCAGCCTAAACTACTAACATTCGTATCCATAAATCCCCCATCAAGCAAAACGCCCACAACCTATGACACTACCCCATGAACTTGACCATGAACCTAAGCTTTTTCGATCAATTCTCAAGCCCTTCGTTACTAGGAATCCCCCTAATCCTGATTGCAATAACATTCCCAGCCCTCCTATTACCATCCCCAGGGAACCGATGAATTACCAACCGCCTTTCCACCCTGCAATTATGATTCATTAACCTAATCACAAAACAATTAATAATCCCCCTAAACGAAAAAGGGCACAAATGAGCCTCAATCCTAACCTCACTAATAAT…
	TKA076 ATGCCACAGCTAAACCCAAACCCTTGATTTTTTATTATACTTACCTCATGATTAACTTTCTCCCTAATTATTCAGCCTAAACTACTAACATTCGTATCCATAAATCCCCCATCAAGCAAAACGCCCACAACCTATGACACTACCCCATGAACTTGACCATGAACCTAAGCTTTTTCGATCAATTCTCAAGCCCTTCGTTACTAGGAATCCCCCTAATCCTGATTGCAATAACATTCCCAGCCCTCCTATTACCATCCCCAGGGAACCGATGAATTACCAACCGCCTTTCCACCCTGCAATTATGATTCATTAACCTAATCACAAAACAATTAATAATCCCCCTAAACGAAAAAGGGCACAAATGAGCCTCAATCCTAACCTCACTAATAATC…
	TKA077 ATGCCACAGCTAAACCCAAACCCTTGATTTTTTATTATACTTACCTCATGATTAACTTTCTCCCTAATTATTCAGCCTAAACTACTAACATTCGTATCCATAAATCCCCCATCAAGCAAAACGCCCACAACCTATGACACTACCCCATGAACTTGACCATGAACCTAAGCTTTTTCGATCAATTCTCAAGCCCTTCGTTACTAGGAATCCCCCTAATCCTGATTGCAATAACATTCCCAGCCCTCCTATTACCATCCCCAGGGAACCGATGAATTACCAACCGCCTTTCCACCCTGCAATTATGATTCATTAACCTAATCACAAAACAATTAATAATCCCCCTAAACGAAAAAGGGCACAAATGAGCCTCAATCCTAACCTCACTAATAATC…
	JK03402 ATGCCACAGCTAAACCCAAACCCTTGATTTTTTATTATACTTACCTCATGATTAACTTTCTCCCTAATTATTCAGCCTAAACTACTAACATTCGTATCCATAAATCCCCCATCAAGCAAAACGCCCACAACCTATGACACTACCCCATGAACTTGACCATGAACCTAAGCTTTTTCGATCAATTCTCAAGCCCTTCGTTACTAGGAATCCCCCTAATCCTGATTGCAATAACATTCCCAGCCCTCCTATTACCATCCCCAGGGAACCGATGAATTACCAACCGCCTTTCCACCCTGCAATTATGACTCATTAACCTAATCACAAAACAATTAATAATCCCCCTAAACGAAAAAGGGCACAAATGAGCCTCAATCCTAACCTCACTAATAAT…
	JK03382 ATGCCACAGCTAAACCCAAACCCTTGATTTTTTATTATACTTACCTCATGATTAACTTTCTCCCTAATTATTCAGCCTAAACTACTAACATTCGTATCCATAAATCCCCCATCAAGCAAAACGCCCACAACCTATGACACTACCCCATGAACTTGACCATGAACCTAAGCTTTTTCGATCAATTCTCAAGCCCTTCGTTACTAGGAATCCCCCTAATCCTGATTGCAATAACATTCCCAGCCCTCCTATTACCATCCCCAGGGAACCGATGAATTACCAACCGCCTTTCCACCCTGCAATTATGATTCATTAACCTAATCACAAAACAATTAATAATCCCCCTAAACGAAAAAGGACACAAATGAGCCTCAATCCTAACCTCACTAATAAT…
	JK03394 ATGCCACAGCTAAACCCAAACCCTTGATTTTTTATTATACTTACCTCATGATTAACTTTCTCCCTAATTATTCAGCCTAAACTACTAACATTCGTATCCATAAATCCCCCATCAAGCAAAACGCCCACAACCTATGACACTACCCCATGAACTTGACCATGAACCTAAGCTTTTTCGATCAATTCTCAAGCCCTTCGTTACTAGGAATCCCCCTAATCCTGATTGCAATAACATTCCCAGCCCTCCTATTACCATCCCCAGGGAACCGATGAATTACCAACCGCCTTTCCACCCTGCAATTATGATTCATTAACCTAATCACAAAACAATTAATAATCCCCCTAAACGAAAAAGGGCACAAATGAGCCTCAATCCTAACCTCACTAATAAT…
	JK03401 ATGCCACAGCTAAACCCAAACCCTTGATTTTTTATTATACTTACCTCATGATTAACTTTCTCCCTAATTATTCAGCCTAAACTACTAACATTCGTATCCATAAATCCCCCATCAAGCAAAACGCCCACAACCTATGACACTACCCCATGAACTTGACCATGAACCTAAGCTTTTTCGATCAATTCTCAAGCCCTTCGTTACTAGGAATCCCCCTAATCCTGATTGCAATAACATTCCCAGCCCTCCTATTACCATCCCCAGGGAACCGATGAATTACCAACCGCCTTTCCACCCTGCAATTATGATTCATTAACCTAATCACAAAACAATTAATAATCCCCCTAAACGAAAAAGGACACAAATGAGCCTCAATCCTAACCTCACTAATAAT…
	TB003 ATGCCACAGCTAAACCCAAACCCTTGATTTTTTATTATACTTACCTCATGATTAACTTTCTCCCTAATTATTCAGCCTAAACTACTAACATTCGTATCCATAAATCCCCCATCAAGCAAAACGCCCACAACCTATGACACTACCCCATGAACTTGACCATGAACCTAAGCTTTTTCGATCAATTCTCAAGCCCTTCGTTACTAGGAATCCCCCTAATCCTGATTGCAATAACATTCCCAGCCCTCCTATTACCATCCCCAGGGAACCGATGAATTACCAACCGCCTTTCCACCCTGCAATTATGATTCATTAACCTAATCACAAAACAATTAATAATCCCCCTAAACGAAAAAGGGCACAAATGAGCCTCAATCCTAACCTCACTAATAATCT…
	JK03347 ATGCCACAGCTAAACCCAAACCCTTGATTTTTTATTATACTTACCTCATGATTAACTTTCTCCCTAATTATTCAGCCTAAACTACTAACATTCGTATCCATAAATCCCCCATCAAGCAAAACGCCCACAACCTATGACACTACCCCATGAACTTGACCATGAACCTAAGCTTTTTCGATCAATTCTCAAGCCCTTCGTTACTAGGAATCCCCCTAATCCTGATTGCAATAACATTCCCAGCCCTCCTATTACCATCCCCAGGGAACCGATGAATTACCAACCGCCTTTCCACCCTGCAATTATGATTCATTAACCTAATCACAAAACAATTAATAATCCCCCTAAACGAAAAAGGGCACAAATGAGCCTCAATCCTAACCTCACTAATAAT…
	JK03348 ATGCCACAGCTAAACCCAAACCCTTGATTTTTTATTATACTTACCTCATGATTAACTTTCTCCCTAATTATTCAGCCTAAACTACTAACATTCGTATCCATAAATCCCCCATCAAGCAAAACGCCCACAACCTATGACACTACCCCATGAACTTGACCATGAACCTAAGCTTTTTCGATCAATTCTCAAGCCCTTCGTTACTAGGAATCCCCCTAATCCTGATTGCAATAACATTCCCAGCCCTCCTATTACCATCCCCAGGGAACCGATGAATTACCAACCGCCTTTCCACCCTGCAATTATGATTCATTAACCTAATCACAAAACAATTAATAATCCCCCTAAACGAAAAAGGGCACAAATGAGCCTCAATCCTAACCTCACTAATAAT…
	JK03345 ATGCCACAGCTAAACCCAAACCCTTGATTTTTTATTATACTTACCTCATGATTAACTTTCTCCCTAATTATTCAGCCTAAACTACTAACATTCGTATCCATAAATCCCCCATCAAGCAAAACGCCCACAACCTATGACACTACCCCATGAACTTGACCATGAACCTAAGCTTTTTCGATCAATTCTCAAGCCCTTCGTTACTAGGAATCCCCCTAATCCTGATTGCAATAACATTCCCAGCCCTCCTATTACCATCCCCAGGGAACCGATGAATTACCAACCGCCTTTCCACCCTGCAATTATGATTCATTAACCTAATCACAAAACAATTAATAATCCCCCTAAACGAAAAAGGGCACAAATGAGCCTCAATCCTAACCTCACTAATAAT…
	JK03349 ATGCCACAGCTAAACCCAAACCCTTGATTTTTTATTATACTTACCTCATGATTAACTTTCTCCCTAATTATTCAGCCTAAACTACTAACATTCGTATCCATAAATCCCCCATCAAGCAAAACGCCCACAACCTATGACACTACCCCATGAACTTGACCATGAACCTAAGCTTTTTCGATCAATTCTCAAGCCCTTCGTTACTAGGAATCCCCCTAATCCTGATTGCAATAACATTCCCAGCCCTCCTATTACCATCCCCAGGGAACCGATGAATTACCAACCGCCTTTCCACCCTGCAATTATGATTCATTAACCTAATCACAAAACAATTAATAATCCCCCTAAACGAAAAAGGGCACAAATGAGCCTCAATCCTAACCTCACTAATAAT…
	JMD960 ATGCCACAGCTAAACCCAAACCCTTGATTTTTTATTATACTTACCTCATGATTAACCTTCTCCCTAATTATTCAGCCTAAACTACTAACATTCGTATCCATAAATCCCCCATCAAGCAAAACGCCCACAACCTATGACACTACCCCATGAACTTGACCATGAACCTAAGCTTTTTCGATCAATTCTCAAGCCCTTCGTTACTAGGAATCCCCCTAATCCTGATTGCAATAACATTCCCAGCCCTCCTATTACCATCCCCAGGGAACCGATGAATTACCAACCGCCTTTCCACCCTGCAATTATGATTCATTAACCTAATCACAAAACAATTAATAATCCCCCTAAACGAAAAAGGACACAAATGAGCCTCAATCCTAACCTCACTAATAATC…
	JMD971 ATGCCACAGCTAAACCCAAACCCTTGATTTTTTATTATACTTACCTCATGATTAACTTTCTCCCTAATTATTCAGCCTAAACTACTAACATTCGTATCCATAAATCCCCCATCAAGCAAAACGCCCACAACCTATGACACTACCCCATGAACTTGACCATGAACCTAAGCTTTTTCGATCAATTCTCAAGCCCTTCGTTACTAGGAATCCCCCTAATCCTGATTGCAATAACATTCCCAGCCCTCCTATTACCATCCCCAGGGAACCGATGAATTACCAACCGCCTTTCCACCCTGCAATTATGATTCATTAACCTAATCACAAAACAATTAATAATCCCCCTAAACGAAAAAGGACACAAATGAGCCTCAATCCTAACCTCACTAATAATC…
	JK09056 ATGCCACAGCTAAACCCAAACCCTTGATTTTTTATTATACTTACCTCATGATTAACTTTCTCCCTAATTATTCAGCCTAAACTACTAACATTCGTATCCATAAATCCCCCATCAAGCAAAACGCCCACAACCTATGACACTACCCCATGAACTTGACCATGAACCTAAGCTTTTTCGATCAATTCTCAAGCCCTTCGTTACTAGGAATCCCCCTAATCCTGATTGCAATAACATTCCCAGCCCTCCTATTACCATCCCCAGGGAACCGATGAATTACCAACCGCCTTTCCACCCTGCAATTATGATTCATTAACCTAATCACAAAACAATTAATAATCCCCCTAAACGAAAAAGGACACAAATGAGCCTCAATCCTAACCTCACTAATAAT…
	GMS1278 ATGCCACAGCTAAACCCAAACCCTTGATTTTTTATTATACTTACCTCATGATTAACTTTCTCCCTAATTATTCAGCCTAAACTACTAACATTCGTATCCATAAATCCCCCATCAAGCAAAACGCCCACAACCTATGACACTACCCCATGAACTTGACCATGAACCTAAGCTTTTTCGATCAATTCTCAAGCCCTTCGTTACTAGGAATCCCCCTAATCCTGATTGCAATAACATTCCCAGCCCTCCTATTACCATCCCCAGGGAACCGATGAATTACCAACCGCCTTTCCACCCTGCAATTATGACTCATTAACCTAATCACAAAACAATTAATAATCCCCCTAAACGAAAAAGGACACAAATGAGCCTCAATCCTAACCTCACTAATAAT…
	JK04441 ATGCCACAGCTAAACCCAAACCCTTGATTTTTTATTATACTTACCTCATGATTAACTTTCTCCCTAATTATTCAGCCTAAACTACTAACATTCGTATCCATAAATCCCCCATCAAGCAAAACGCCCACAACCTATGACACTACCCCATGAACTTGACCATGAACCTAAGCTTTTTCGATCAATTCTCAAGCCCTTCGTTACTAGGAATCCCCCTAATCCTGATTGCAATAACATTCCCAGCCCTCCTATTACCATCCCCAGGGAACCGATGAATTACCAACCGCCTTTCCACCCTGCAATTATGATTCATTAACCTAATCACAAAACAATTAATAATCCCCCTAAACGAAAAAGGGCACAAATGAGCCTCAATCCTAACCTCACTAATAAT…
	JK04442 ATGCCACAGCTAAACCCAAACCCTTGATTTTTTATTATACTTACCTCATGATTAACTTTCTCCCTAATTATTCAGCCTAAACTACTAACATTCGTATCCATAAATCCCCCATCAAGCAAAACGTCCACAACCTATGACACTACCCCATGAACTTGACCATGAACCTAAGCTTTTTCGATCAATTCTCAAGCCCTTCGTTACTAGGAATCCCCCTAATCCTGATTGCAATAACATTCCCAGCCCTCCTATTACCATCCCCAGGGAACCGATGAATTACCAACCGCCTTTCCACCCTGCAATTATGATTCATTAACCTAATCACAAAACAATTAATAATCCCCCTAAACGAAAAAGGACACAAATGAGCCTCAATCCTAACCTCACTAATAAT…
	JK04444 ATGCCACAGCTAAACCCAAACCCTTGATTTTTTATTATACTTACCTCATGATTAACTTTCTCCCTAATTATTCAGCCTAAACTACTAACATTCGTATCCATAAATCCCCCATCAAACAAAACGCCCACAACCTATGACACTACCCCATGAACTTGACCATGAACCTAAGCTTTTTCGATCAATTCTCAAGCCCTTCGTTACTAGGAATCCCCCTAATCCTGATTGCAATAACATTCCCAGCCCTCCTATTACCATCCCCAGGGAACCGATGAATTACCAACCGCCTTTCCACCCTGCAATTATGATTCATTAACCTAATCACAAAACAATTAATAATCCCCCTAAACGAAAAAGGGCACAAATGAGCCTCAATCCTAACCTCACTAATAAT…
	JK04445 ATGCCACAGCTAAACCCAAACCCTTGATTTTTTATTATACTTACCTCATGATTAACTTTCTCCCTAATTATTCAGCCTAAACTACTAACATTCGTATCCATAAATCCCCCATCAAGCAAAACGCCCACAACCTATGACACTACCCCATGAACTTGACCATGAACCTAAGCTTTTTCGATCAATTCTCAAGCCCTTCGTTACTAGGAATCCCCCTAATCCTGATTGCAATAACATTCCCAGCCCTCCTATTACCATCCCCAGGGAACCGATGAATTACCAACCGCCTTTCCACCCTGCAATTATGATTCATTAACCTAATCACAAAACAATTAATAATCCCCCTAAACGAAAAAGGACACAAATGAGCCTCAATCCTAACCTCACTAATAAT…
	JK04459 ATGCCACAGCTAAACCCAAACCCTTGATTTTTTATTATACTTACCTCATGATTAACTTTCTCCCTAATTATTCAGCCTAAACTACTAACATTCGTATCCATAAATCCCCCATCAAGCAAAACGCCCACAACCTATGACACTACCCCATGAACTTGACCATGAACCTAAGCTTTTTCGATCAATTCTCAAGCCCTTCGTTACTAGGAATCCCCCTAATCCTGATTGCAATAACATTCCCAGCCCTCCTATTACCATCCCCAGGGAACCGATGAATTACCAACCGCCTTTCCACCCTGCAATTATGATTCATTAACCTAATCACAAAACAATTAATAATCCCCCTAAACGAAAAAGGACACAAATGAGCCTCAATCCTAACCTCACTAATAAT…
	JK04460 ATGCCACAGCTAAACCCAAACCCTTGATTTTTTATTATACTTACCTCATGATTAACTTTCTCCCTAATTATTCAGCCTAAACTACTATCATTCGTATCCATAAATCCCCCATCAAGCAAAACGCCCACAACCTATGACACTACCCCATGAACTTGACCATGAACCTAAGCTTTTTCGATCAATTCTCAAGCCCTTCGTTACTAGGAATCCCCCTAATCCTGATTGCAATAACATTCCCAGCCCTCCTATTACCATCCCCAGGGAACCGATGAATTACCAACCGCCTTTCCACCCTGCAATTATGATTCATTAACCTAATCACAAAACAATTAATAATCCCCCTAAACGAAAAAGGACACAAATGAGCCTCAATCCTAACCTCACTAATAAT…
	JK04462 ATGCCACAGCTAAACCCAAACCCTTGATTTTTTATTATACTTACCTCATGATTAACTTTCTCCCTAATTATTCAGCCTAAACTACTAACATTCGTATCCATAAATCCCCCATCAAGCAAAACGCCCACAACCTATGACACTACCCCATGAACTTGACCATGAACCTAAGCTTTTTCGATCAATTCTCAAGCCCTTCGTTACTAGGAATCCCCCTAATCCTGATTGCAATAACATTCCCAGCCCTCCTATTACCATCCCCAGGGAACCGATGAATTACCAACCGCCTTTCCACCCTGCAATTATGATTCATTAACCTAATCACAAAACAATTAATAATCCCCCTAAACGAAAAAGGGCACAAATGAGCCTCAATCCTAACCTCACTAATAAT…
	JK04463 ATGCCACAGCTAAACCCAAACCCTTGATTTTTTATTATACTTACCTCATGATTAACTTTCTCCCTAATTATTCAGCCTAAACTACTAACATTCGTATCCATAAATCCCCCATCAAGCAAAACGCCCACAACCTATGACACTACCCCATGAACTTGACCATGAACCTAAGCTTTTTCGATCAATTCTCAAGCCCTTCGTTACTAGGAATCCCCCTAATCCTGATTGCAATAACATTCCCAGCCCTCCTATTACCATCCCCAGGGAACCGATGAATTACCAACCGCCTTTCCACCCTGCAATTATGATTCATTAACCTAATCACAAAACAATTAATAATCCCCCTAAACGAAAAAGGACACAAATGAGCCTCAATCCTAACCTCACTAATAAT…
	JK04464 ATGCCACAGCTAAACCCAAACCCTTGATTTTTTATTATACTTACCTCATGATTAACTTTCTCCCTAATTATTCAGCCTAAACTACTAACATTCGTATCCATAAATCCCCCATCAAGCAAAACGCCCACAACCTATGACACTACCCCATGAACTTGACCATGAACCTAAGCTTTTTCGATCAATTCTCAAGCCCTTCGTTACTAGGAATCCCCCTAATCCTGATTGCAACAACATTCCCAGCCCTCCTATTACCATCCCCAGGGAACCGATGAATTACCAACCGCCTTTCCACCCTGCAATTATGATTCATTAACCTAATCACAAAACAATTAATAATCCCCCTAAACGAAAAAGGACACAAATGAGCCTCAATCCTAACCTCACTAATAAT…
	BTS05125 ATGCCACAGCTAAACCCAAACCCTTGATTTTTTATTATACTTACCTCATGATTAACTTTCTCCCTAATTATTCAGCCTAAACTACTAACATTCGTATCCATAAATCCCCCATCAAGCAAAACGCCCACAACCTATGACACTACCCCATGAACTTGACCATGAACCTAAGCTTTTTCGATCAATTCTCAAGCCCTTCGTTACTAGGAATCCCCCTAATCCTGATTGCAATAACATTCCCAGCCCTCCTATTACCATCCCCAGGGAACCGATGAATTACCAACCGCCTTTCCACCCTGCAATTATGATTCATTAACCTAATCACAAAACAATTAATAATCCCCCTAAACGAAAAAGGGCACAAATGAGCCTCAATCCTAACCTCACTAATAA…
	BTS05126 ATGCCACAGCTAAACCCAAACCCTTGATTTTTTATTATACTTACCTCATGATTAACTTTCTCCCTAATTATTCAGCCTAAACTACTAACATTCGTATCCATAAATCCCCCATCAAGCAAAACGCCCACAACCTATGACACTACCCCATGAACTTGACCATGAACCTAAGCTTTTTCGATCAATTCTCAAGCCCTTCGTTACTAGGAATCCCCCTAATCCTGATTGCAATAACATTCCCAGCCCTCCTATTACCATCCCCAGGGAACCGATGAATTACCAACCGCCTTTCCACCCTGCAATTATGATTCATTAACCTAATCACAAAACAATTAATAATCCCCCTAAACGAAAAAGGACACAAATGAGCCTCAATCCTAACCTCACTAATAA…
	GMS1738 ATGCCACAGCTAAACCCAAACCCTTGATTTTTTATTATACTTACCTCATGATTAACTTTCTCCCTAATTATTCAGCCTAAACTACTAACATTCGTATCCATAAATCCCCCATCAAGCAAAACGCCCACAACCTATGACACTACCCCATGAACTTGACCATGAACCTAAGCTTTTTCGATCAATTCTCAAGCCCTTCGTTACTAGGAATCCCCCTAATCCTGATTGCAATAACATTCCCAGCCCTCCTATTACCATCCCCAGGGAACCGATGAATTACCAACCGCCTTTCCACCCTGCAATTATGATTCATTAACCTAATCACAAAACAATTAATAATTCCCCTAAACGAAAAAGGGCACAAATGAGCCTCAATCCTAACCTCACTAATAAT…
	GMS1739 ATGCCACAGCTAAACCCAAACCCTTGATTTTTTATTATACTTACCTCATGATTAACTTTCTCCCTAATTATTCAGCCTAAACTACTAACATTCGTATCCATAAATCCCCCATCAAGCAAAACGCCCACAACCTATGACACTACCCCATGAACTTGACCATGAACCTAAGCTTTTTCGATCAATTCTCAAGCCCTTCGTTACTAGGAATCCCCCTAATCCTGATTGCAATAACATTCCCAGCCCTCCTATTACCATCCCCAGGGAACCGATGAATTACCAACCGCCTTTCCACCCTGCAATTATGATTCATTAACCTAATCACAAAACAATTAATAATCCCCCTAAACGAAAAAGGGCACAAATGAGCCTCAATCCTAACCTCACTAATAAT…
	JMD548 ATGCCACAGCTAAACCCAAACCCTTGATTTTTTATTATACTTACCTCATGATTAACTTTCTCCCTAATTATTCAGCCTAAACTACTAACATTCGTATCCATAAATCCCCCATCAAGCAAAACGCCCACAACCTATGACACTACCCCATGAACTTGACCATGAACCTAAGCTTTTTCGATCAATTCTCAAGCCCTTCGTTACTAGGAATCCCCCTAATCCTGATTGCAATAACATTCCCAGCCCTCCTATTACCATCCCCAGGGAACCGATGAATTACCAACCGCCTTTCCACCCTGCAATTATGATTCATTAACCTAATCACAAAACAATTAATAATCCCCCTAAACGAAAAAGGGCACAAATGAGCCTCAATCCTAACCTCACTAATAATC…
	JMD549 ATGCCACAGCTAAACCCAAACCCTTGATTTTTTATTATACTTACCTCATGATTAACTTTCTCCCTAATTATTCAGCCTAAACTACTAACATTCGTATCCATAAATCCCCCATCAAGCAAAACGCCCACAACCTATGACACTACCCCATGAACTTGACCATGAACCTAAGCTTTTTCGATCAATTCTCAAGCCCTTCGTTACTAGGAATCCCCCTAATCCTGATTGCAATAACATTCCCAGCCCTCCTATTACCATCCCCAGGGAACCGATGAATTACCAACCGCCTTTCCACCCTGCAATTATGATTCATTAACCTAATCACAAAACAATTAATAATCCCCCTAAACGAAAAAGGGCACAAATGAGCCTCAATCCTAACCTCACTAATAATC…
	JMD551 ATGCCACAGCTAAACCCAAACCCTTGATTTTTTATTATACTTACCTCATGATTAACTTTCTCCCTAATTATTCAGCCTAAACTACTAACATTCGTATCCATAAATCCCCCATCAAGCAAAACGCCCACAACCTATGACACTACCCCATGAACTTGACCATGAACCTAAGCTTTTTCGATCAATTCTCAAGCCCTTCGTTACTAGGAATCCCCCTAATCCTGATTGCAATAACATTCCCAGCCCTCCTATTACCATCCCCAGGGAACCGATGAATTACCAACCGCCTTTCCACCCTGCAATTATGATTCATTAACCTAATCACAAAACAATTAATAATCCCCCTAAACGAAAAAGGACACAAATGAGCCTCAATCCTAACCTCACTAATAATC…
	JK05306 ATGCCACAGCTAAACCCAAACCCTTGATTTTTTATTATACTTACCTCATGATTAACTTTCTCCCTAATTATTCAGCCTAAACTACTAACATTCGTATCCATAAATCCCCCATCAAGCAAAACGCCCACAACCTATGACACTACCCCATGAACTTGACCATGAACCTAAGCTTTTTCGATCAATTCTCAAGCCCTTCGTTACTAGGAATCCCCCTAATCCTGATTGCAACAACATTCCCAGCCCTCCTATTACCATCCCCAGGGAACCGATGAATTACCAACCGCCTTTCCACCCTGCAATTATGATTCATTAACCTAATCACAAAACAATTAATAATCCCCCTAAACGAAAAAGGACACAAATGAGCCTCAATCCTAACCTCACTAATAAT…
	JK05307 ATGCCACAGCTAAACCCAAACCCTTGATTTTTTATTATACTTACCTCATGATTAACTTTCTCCCTAATTATTCAGCCTAAACTACTAACATTCGTATCCATAAATCCCCCATCAAGCAAAACGCCCACAACCTATGACACTACCCCATGAACTTGACCATGAACCTAAGCTTTTTCGATCAATTCTCAAGCCCTTCGTTACTAGGAATCCCCCTAATCCTGATTGCAATAACATTCCCAGCCCTCCTATTACCATCCCCAGGGAACCGATGAATTACCAACCGCCTTTCCACCCTGCAATTATGACTCATTAACCTAATCACAAAACAATTAATAATCCCCCTAAACGAAAAAGGACACAAATGAGCCTCAATCCTAACCTCACTAATAAT…
	BTS05128 ATGCCACAGCTAAACCCAAACCCTTGATTTTTTATTATACTTACCTCATGATTAACTTTCTCCCTAATTATTCAGCCTAAACTACTAACATTCGTATCCATAAATCCCCCATCAAGCAAAACGCCCACAACCTATGACACTACCCCATGAACTTGACCATGAACCTAAGCTTTTTCGATCAATTCTCAAGCCCTTCGTTACTAGGAATCCCCCTAATCCTGATTGCAATAACATTCCCAGCCCTCCTATTACCATCCCCAGGGAACCGATGAATTACCAACCGCCTTTCCACCCTGCAATTATGATTCATTAACCTAATCACAAAACAATTAATAATCCCCCTAAACGAAAAAGGACACAAATGAGCCTCAATCCTAACCTCACTAATAA…
	JK09304 ATGCCACAGCTAAACCCAAACCCTTGATTTTTTATTATACTTACCTCATGATTAACTTTCTCCCTAATTATTCAGCCTAAACTACTAACATTCGTATCCATAAATCCCCCATCAAGCAAAACGCCCACAACCTATGACACTACCCCATGAACTTGACCATGAACCTAAGCTTTTTCGATCAATTCTCAAGCCCTTCGTTACTAGGAATCCCCCTAATCCTGATTGCAATAACATTCCCAGCCCTCCTATTACCATCCCCAGGGAACCGATGAATTACCAACCGCCTTTCCACCCTGCAATTATGATTCATTAACCTAATCACAAAACAATTAATAATCCCCCTAAACGAAAAAGGACACAAATGAGCCTCAATCCTAACCTCACTAATAAT…
	JK08464 ATGCCACAGCTAAACCCAAACCCTTGATTTTTTATTATACTTACCTCATGATTAACTTTCTCCCTAATTATTCAGCCTAAACTACTATCATTCGTATCCATAAATCCCCCATCAAGCAAAACGCCCACAACCTATGACACTACCCCATGAACTTGACCATGAACCTAAGCTTTTTCGATCAATTCTCAAGCCCTTCGTTACTAGGAATCCCCCTAATCCTGATTGCAATAACATTCCCAGCCCTCCTATTACCATCCCCAGGGAACCGATGAATTACCAACCGCCTTTCCACCCTGCAATTATGATTCATTAACCTAATCACAAAACAATTAATAATCCCCCTAAACGAAAAAGGACACAAATGAGCCTCAATCCTAACCTCACTAATAAT…
	JK08465 ATGCCACAGCTAAACCCAAACCCTTGATTTTTTATTATACTTACCTCATGATTAACTTTCTCCCTAATTATTCAGCCTAAACTACTAACATTCGTATCCATAAATCCCCCATCAAGCAAAACGCCCACAACCTATGACACTACCCCATGAACTTGACCATGAACTTAAGCTTTTTCGATCAATTCTCAAGCCCTTCGTTACTAGGAATCCCCCTAATCCTGATTGCAATAACATTCCCAGCCCTCCTATTACCATCCTCAGGGAACCGATGAATTACCAACCGCCTTTCCACCCTGCAATTATGATTCATTAACCTAATCACAAAACAATTAATAATCCCCCTAAACGAAAAAGGACACAAATGAGCCTCAATCCTAACCTCACTAATAAT…
	JK08466 ATGCCACAGCTAAACCCAAACCCTTGATTTTTTATTATACTTACCTCATGATTAACTTTCTCCCTAATTATTCAGCCTAAACTACTAACATTCGTATCCATAAATCCCCCATCAAGCAAAACGCCCACAACCTATGACACTACCCCATGAACTTGACCATGAACCTAAGCTTTTTCGATCAATTCTCAAGCCCTTCGTTACTAGGAATCCCCCTAATCCTGATTGCAATAACATTCCCAGCCCTCCTATTACCATCCCCAGGGAACCGATGAATTACCAACCGCCTTTCCACCCTGCAATTATGACTCATTAACCTAATCACAAAACAATTAATAATCCCCCTAAACGAAAAAGGACACAAATGAGCCTCAATCCTAACCTCACTAATAAT…
	JK08467 ATGCCACAGCTAAACCCAAACCCTTGATTTTTTATTATACTTACCTCATGATTAACTTTCTCCCTAATTATTCAGCCTAAACTACTAACATTCGTATCCATAAATCCCCCATCAAGCAAAACGCCCACAACCTATGACACTACCCCATGAACTTGACCATGAACCTAAGCTTTTTCGATCAATTCTCAAGCCCTTCGTTACTAGGAATCCCCCTAATCCTGATTGCAATAACATTCCCAGCCCTCCTATTACCATCCCCAGGGAACCGATGAATTACCAACCGCCTTTCCACCCTGCAATTATGATTCATTAACCTAATCACAAAACAATTAATAATCCCCCTAAACGAAAAAGGGCACAAATGAGCCTCAATCCTAACCTCACTAATAAT…
	JK08468 ATGCCACAGCTAAACCCAAACCCTTGATTTTTTATTATACTTACCTCATGATTAACTTTCTCCCTAATTATTCAGCCTAAACTACTAACATTCGTATCCATAAATCCCCCATCAAGCAAAACGCCCACAACCTATGACACTACCCCATGAACTTGGCCATGAACCTAAGCTTTTTCGATCAATTCTCAAGCCCTTCGTTACTAGGAATCCCCCTAATCCTGATTGCAATAACATTCCCAGCCCTCCTATTACCATCCCCAGGGAACCGATGAATTACCAACCGCCTTTCCACCCTGCAATTATGACTCATTAACCTAATCACAAAACAATTAATAATCCCCCTAAACGAAAAAGGGCACAAATGAGCCTCAATCCTAACCTCACTAATAAT…
	JK08469 ATGCCACAGCTAAACCCAAACCCTTGATTTTTTATTATACTTACCTCATGATTAACTTTCTCCCTAATTATTCAGCCTAAACTACTAACATTCGTATCCATAAATCCCCCATCAAGCAAAACGCCCACAACCTATGACACTACCCCATGAACTTGACCATGAACCTAAGCTTTTTCGATCAATTCTCAAGCCCTTCGTTACTAGGAATCCCCCTAATCCTGATTGCAATAACATTCCCAGCCCTCCTATTACCATCCCCAGGGAACCGATGAATTACCAACCGCCTTTCCACCCTGCAATTATGACTCATTAACCTAATCACAAAACAATTAATAATCCCCCTAAACGAAAAAGGACACAAATGAGCCTCAATCCTAACCTCACTAATAAT…
	JK08470 ATGCCACAGCTAAACCCAAACCCTTGATTTTTTATTATACTTACCTCATGATTAACTTTCTCCCTAATTATTCAGCCTAAACTACTAACATTCGTATCCATAAATCCCCCATCAAGCAAAACGCCCACAACCTATGACACTACCCCATGAACTTGACCATGAACCTAAGCTTTTTCGATCAATTCTCAAGCCCTTCGTTACTAGGAATCCCCCTAATCCTGATTGCAATAACATTCCCAGCCCTCCTATTACCATCCCCAGGGAACCGATGAATTACCAACCGCCTTTCCACCCTGCAATTATGACTCATTAACCTAATCACAAAACAATTAATAATCCCCCTAAACGAAAAAGGACACAAATGAGCCTCAATCCTAACCTCACTAATAAT…
	JK08471 ATGCCACAGCTAAACCCAAACCCTTGATTTTTTATTATACTTACCTCATGATTAACTTTCTCCCTAATTATTCAGCCTAAACTACTAACATTCGTATCCATAAATCCCCCATCAAGCAAAACGCCCACAACCTATGACACTACCCCATGAACTTGACCATGAACCTAAGCTTTTTCGATCAATTCTCAAGCCCTTCGTTACTAGGAATCCCCCTAATCCTGATTGCAATAACATTCCCAGCCCTCCTATTACCATCCCCAGGGAACCGATGAATTACCAACCGCCTTTCCACCCTGCAATTATGATTCATTAACCTAATCACAAAACAATTAATAATCCCCCTAAACGAAAAAGGGCACAAATGAGCCTCAATCCTAACCTCACTAATAAT…
	JK08472 ATGCCACAGCTAAACCCAAACCCTTGATTTTTTATTATACTTACCTCATGATTAACTTTCTCCCTAATTATTCAGCCTAAACTACTAACATTCGTATCCATAAATCCCCCATCAAGCAAAACGCCCACAACCTATGACACTACCCCATGAACTTGACCATGAACCTAAGCTTTTTCGATCAATTCTCAAGCCCTTCGTTACTAGGAATCCCCCTAATCCTGATTGCAATAACATTCCCAGCCCTCCTATTACCATCCCCAGGGAACCGATGAATTACCAACCGCCTTTCCACCCTGCAATTATGATTCATTAACCTAATCACAAAACAATTAATAATCCCCCTAAACGAAAAAGGGCACAAATGAGCCTCAATCCTAACCTCACTAATAAT…
	GMS1684 ATGCCACAGCTAAACCCAAACCCTTGATTTTTTATTATACTTACCTCATGATTAACTTTCTCCCTAATTATTCAGCCTAAACTACTAACATTCGTATCCATAAATCCACCATCAAGCAAAACGCCCACAACCTATGACACTACCCCATGAACTTGACCATGAACCTAAGCTTTTTCGATCAATTCTCAAGCCCTTCGTTACTAGGAATCCCCCTAATCCTGATTGCAATAACATTCCCAGCCCTCCTATTACCATCCCCAGGGAACCGATGAATTACCAACCGCCTTTCCACCCTGCAATTATGATTCATTAACCTAATCACAAAACAATTAATAATCCCCCTAAACGAAAAAGGGCACAAATGAGCCTCAATCCTAACCTCACTAATAAT…
	GMS1686 ATGCCACAGCTAAACCCAAACCCTTGATTTTTTATTATACTTACCTCATGATTAACTTTCTCCCTAATTATTCAGCCTAAACTACTAACATTCGTATCCATAAATCCCCCATCAAGCAAAACGCCCACAACCTATGACACTACCCCATGAACTTGACCATGAACCTAAGCTTTTTCGATCAATTCTCAAGCCCTTCGTTACTAGGAATCCCCCTAATCCTGATTGCAATAACATTCCCAGCCCTCCTATTACCATCCCCAGGGAACCGATGAATTACCAACCGCCTTTCCACCCTGCAATTATGATTCATTAACCTAATCACAAAACAATTAATAATCCCCCTAAACGAAAAAGGGCACAAATGAGCCTCAATCCTAACCTCACTAATAAT…
	GMS1711 ATGCCACAGCTAAACCCAAACCCTTGATTTTTTATTATACTTACCTCATGATTAACTTTCTCCCTAATTATTCAGCCTAAACTACTAACATTCGTATCCATAAATCCCCCATCAAGCAAAACGCCCACAACCTATGACACTACCCCATGAACTTGACCATGAACCTAAGCTTTTTCGATCAATTCTCAAGCCCTTCGTTACTAGGAATCCCCCTAATCCTGATTGCAATAACATTCCCAGCCCTCCTATTACCATCCCCAGGGAACCGATGAATTACCAACCGCCTTTCCACCCTGCAATTATGACTCATTAACCTAATCACAAAACAATTAATAATCCCCCTAAACGAAAAAGGACACAAATGAGCCTCAATCCTAACCTCACTAATAAT…
	GMS1716 ATGCCACAGCTAAACCCAAACCCTTGATTTTTTATTATACTTACCTCATGATTAACTTTCTCCCTAATTATTCAGCCTAAACTACTAACATTCGTATCCATAAATCCCCCATCAAGCAAAACGCCCACAACCTATGACACTACCCCATGAACTTGACCATGAACCTAAGCTTTTTCGATCAATTCTCAAGCCCTTCGTTACTAGGAATCCCCCTAATCCTGATTGCAATAACATTCCCAGCCCTCCTATTACCATCCCCAGGGAACCGATGAATTACCAACCGCCTTTCCACCCTGCAATTATGATTCATTAACCTAATCACAAAACAATTAATAATCCCCCTAAACGAAAAAGGACACAAATGAGCCTCAATCCTAACCTCACTAATAAT…
	JK07645 ATGCCACAGCTAAACCCAAACCCTTGATTTCTTATTATACTTACCTCATGATTAACTTTCTCCCTAATTATTCAGCCTAAACTACTAACATTCGTATCCATAAATCCCCCATCAAGCAAAACGCCCACAACCTATGACACTACCCCATGAACTTGACCATGAACCTAAGCTTTTTCGATCAATTCTCAAGCCCTTCGTTACTAGGAATCCCCCTAATCCTGATTGCAATAACATTCCCAGCCCTCCTATTACCATCCCCAGGGAACCGATGAATTACCAACCGCCTTTCCACCCTGCAATTATGATTCATTAACCTAATCACAAAACAATTAATAATCCCCCTAAACGAAAAAGGACACAAATGAGCCTCAATCCTAACCTCACTAATAAT…
	JK08001 ATGCCACAGCTAAACCCAAACCCTTGATTTTTTATTATACTTACCTCATGATTAACTTTCTCCCTAATTATTCAGCCTAAACTACTAACATTCGTATCCATAAATCCCCCATCAAGCAAAACGCCCACAACCTATGACACTACCCCATGAACTTGACCATGAACCTAAGCTTTTTCGATCAATTCTCAAGCCCTTCGTTACTAGGGATCCCCCTAATCCTGATTGCAATAACATTCCCAGCCCTCCTATTACCATCCCCAGGGAACCGATGAATTACCAACCGCCTTTCCACCCTGCAATTATGATTCATTAACCTAATCACAAAACAATTAATAATCCCCCTAAACGAAAAAGGGCACAAATGAGCCTCAATCCTAACCTCACTAATAAT…
	JK08003 ATGCCACAGCTAAACCCAAACCCTTGATTTTTTATTATACTTACCTCATGATTAACTTTCTCCCTAATTATTCAGCCTAAACTACTAACATTCGTATCCATAAATCCCCCATCAAGCAAAACGCCCACAACCTATGACACTACCCCATGAACTTGACCATGAACCTAAGCTTTTTCGATCAATTCTCAAGCCCTTCGTTACTAGGAATCCCCCTAATCCTGATTGCAATAACATTCCCAGCCCTCCTATTACCATCCCCAGGGAACCGATGAATTACCAACCGCCTTTCCACCCTGCAATTATGATTCATTAACCTAATCACAAAACAATTAATAATCCCCCTAAACGAAAAAGGGCACAAATGAGCCTCAATCCTAACCTCACTAATAAT…
	JK08004 ATGCCACAGCTAAACCCAAACCCTTGATTTTTTATTATACTTACCTCATGATTAACTTTCTCCCTAATTATTCAACCTAAACTACTAACATTCGTATCCATAAATCCCCCATCAAGCAAAACGCCCACAACCTATGACACTACCCCATGAACTTGACCATGAACCTAAGCTTTTTCGATCAATTCTCAAGCCCTTCGTTACTAGGAATCCCCCTAATCCTGATTGCAATAACATTCCCAGCCCTCCTATTACCATCCCCAGGGAACCGATGAATTACCAACCGCCTTTCCACCCTGCAATTATGATTCATTAACCTAATCACAAAACAATTAATAATCCCCCTAAACGAAAAAGGACACAAATGAGCCTCAATCCTAACCTCACTAATAAT…
	JK08005 ATGCCACAGCTAAACCCAAACCCTTGATTTTTTATTATACTTACCTCATGATTAACTTTCTCCCTAATTATTCAGCCTAAACTACTAACATTCGTATCCATAAATCCCCCATCAAGCAAAACGCCCACAACCTATGACACTACCCCATGAACTTGACCATGAACCTAAGCTTTTTCGATCAATTCTCAAGCCCTTCGTTACTAGGAATCCCCCTAATCCTGATTGCAATAACATTCCCAGCCCTCCTATTACCATCCCCAGGGAACCGATGAATTACCAACCGCCTTTCCACCCTGCAATTATGATTCATTAACCTAATCACAAAACAATTAATAATCCCCCTAAACGAAAAAGGGCACAAATGAGCCTCAATCCTAACCTCACTAATAAT…
	JK08006 ATGCCACAGCTAAACCCAAACCCTTGATTTTTTATTATACTTACCTCATGATTAACTTTCTCCCTAATTATTCAGCCTAAACTACTAACATTCGTATCCATAAATCCCCCATCAAGCAAAACACCCACAACCTATGACACTACCCCATGAACTTGACCATGAACTTAAGCTTTTTCGATCAATTCTCAAGCCCTTCGTTACTAGGAATCCCCCTAATCCTGATTGCAATAACATTCCCAGCCCTCCTATTACCATCCCCAGGGAACCGATGAATTACCAACCGCCTTTCCACCCTGCAATTATGATTCATTAACCTAATCACAAAACAATTAATAATCCCCCTAAACGAAAAAGGACACAAATGAGCCTCAATCCTAACCTCACTAATAAT…
	JK08008 ATGCCACAGCTGAACCCAAACCCTTGATTTTTTATTATACTTACCTCATGATTAACTTTCTCCCTAATTATTCAGCCTAAACTACTAACATTCGTATCCATAAATCCCCCGTCAAGCAAAACGCCCACAACCTATGACACTACCCCATGAACTTGACCATGAACCTAAGCTTTTTCGATCAATTCTCAAGCCCTTCGTTACTAGGAATCCCCCTAATCCTGATTGCAATAACATTCCCAGCCCTCCTATTACCATCCCCAGGGAACCGATGAATTACCAACCGCCTTTCCACCCTGCAATTATGATTCATTAACCTAATCACAAAACAATTAATAATCCCCCTAAACGAAAAAGGACACAAATGAGCCTCAATCCTAACCTCACTAATAAT…
	JK08010 ATGCCACAGCTAAACCCAAACCCTTGATTTTTTATTATACTTACCTCATGATTAACTTTCTCCCTAATTATTCAGCCTAAACTACTAACATTCGTATCCATAAATCCCCCATCAAGCAAAACGCCCACAACCTATGACACTACCCCATGAACTTGACCATGAACCTAAGCTTTTTCGATCAATTCTCAAGCCCTTCGTTACTAGGAATCCCCCTAATCCTGATTGCAATAACATTCCCAGCCCTCCTATTACCATCCCCAGGGAACCGATGAATTACCAACCGCCTTTCCACCCTGCAATTATGATTCATTAACCTAATCACAAAACAATTAATAATCCCCCTAAACGAAAAAGGGCACAAATGAGCCTCAATCCTAACCTCACTAATAAT…
	GMS1693 ATGCCACAGCTAAACCCAAACCCTTGATTTTTTATTATACTTACCTCATGATTAACTTTCTCCCTAATTATTCAGCCTAAACTACTAACATTCGTATCCATAAATCCCCCATCAAGCAAAACGCCCACAACCTATGACACTACCCCATGAACTTGACCATGAACCTAAGCTTTTTCGATCAATTCTCAAGCCCTTCGTTACTAGGAATCCCCCTAATCCTGATTGCAATAACATTCCCAGCCCTCCTATTACCATCCCCAGGGAACCGATGAATTACCAACCGCCTTTCCACCCTGCAATTATGATTCATTAACCTAATCACAAAACAATTAATAATCCCCCTAAACGAAAAAGGACACAAATGAGCCTCAATCCTAACCTCACTAATAAT…
	GMS1735 ATGCCACAGCTAAACCCAAACCCTTGATTTTTTATTATACTTACCTCATGATTAACTTTCTCCCTAATTATTCAGCCTAAACTACTAACATTCGTATCCATAAATCCCCCATCAAGCAAAACGCCCACAACCTATGACACTACCCCATGAACTTGACCATGAACCTAAGCTTTTTCGATCAATTCTCAAGCCCTTCGTTACTAGGAATCCCCCTAATCCTGATTGCAATAACATTCCCAGCCCTCCTATTACCATCCCCAGGGAACCGATGAATTACCAACCGCCTTTCCACCCTGCAATTATGATTCATTAACCTAATCACAAAACAATTAATAATCCCCCTAAACGAAAAAGGACACAAATGAGCCTCAATCCTAACCTCACTAATAAT…
	JK05193 ATGCCACAGCTAAACCCAAACCCTTGATTTTTTATTATACTTACCTCATGATTAACTTTCTCCCTAATTATTCAGCCTAAACTACTAACATTCGTATCCATAAATCCCCCATCAAGCAAAACGCCCACAACCTATGACACTACCCCATGAACTTGACCATGAACCTAAGCTTTTTCGATCAATTCTCAAGCCCTTCGTTACTAGGAATCCCCCTAATCCTGATTGCAATAACATTCCCAGCCCTCCTATTACCATCCCCAGGGAACCGATGAATTACCAACCGCCTTTCCACCCTGCAATTATGATTCATTAACCTAATCACAAAACAATTAATAATCCCCCTAAACGAAAAAGGGCACAAATGAGCCTCAATCCTAACCTCACTAATAAT…
	JK05194 ATGCCACAGCTAAACCCAAACCCTTGATTTTTTATTATACTTACCTCATGATTAACTTTCTCCCTAATTATTCAGCCTAAACTACTAACATTCGTATCCATAAATCCCCCATCAAGCAAAACGCCCACAACCTATGACACTACCCCATGAACTTGACCATGAACCTAAGCTTTTTCGATCAATTCTCAAGCCCTTCGTTACTAGGAATCCCCCTAATCCTGATTGCAATAACATTCCCAGCCCTCCTATTACCATCCCCAGGGAACCGATGAATTACCAACCGCCTTTCCACCCTGCAATTATGATTCATTAACCTAATCACAAAACAATTAATAATCCCCCTAAACGAAAAAGGGCACAAATGAGCCTCAATCCTAACCTCACTAATAAT…
	JK05200 ATGCCACAGCTAAACCCAAACCCTTGATTTTTTATTATACTTACCTCATGATTAACTTTCTCCCTAATTATTCAGCCTAAACTACTAACATTCGTATCCATAAATCCCCCATCAAGCAAAACGCCCACAACCTATGACACTACCCCATGAACTTGACCATGAACCTAAGCTTTTTCGATCAATTCTCAAGCCCTTCGTTACTAGGAATCCCCCTAATCCTGATTGCAATAACATTCCCAGCCCTCCTATTACCATCCCCAGGGAACCGATGAATTACCAACCGCCTTTCCACCCTGCAATTATGATTCATTAACCTAATCACAAAACAATTAATAATCCCCCTAAACGAAAAAGGGCACAAATGAGCCTCAATCCTAACCTCACTAATAAT…
	JK05290 ATGCCACAGCTAAACCCAAACCCTTGATTTTTTATTATACTTACCTCATGATTAACTTTCTCCCTAATTATTCAGCCTAAACTACTAACATTCGTATCCATAAATCCCCCATCAAGCAAAACGCCCACAACCTATGACACTACCCCATGAACTTGACCATGAACCTAAGCTTTTTCGATCAATTCTCAAGCCCTTCGTTACTAGGAATCCCCCTAATCCTGATTGCAATAACATTCCCAGCCCTCCTATTACCATCCCCAGGGAACCGATGAATTACCAACCGCCTTTCCACCCTGCAATTATGATTCATTAACCTAATCACAAAACAATTAATAATCCCCCTAAACGAAAAAGGGCACAAATGAGCCTCAATCCTAACCTCACTAATAAT…
	JK05291 ATGCCACAGCTAAACCCAAACCCTTGATTTTTTATTATACTTACCTCATGATTAACTTTCTCCCTAATTATTCAGCCTAAACTACTAACATTCGTATCCATAAATCCCCCATCAAGCAAAACGCCCACAACCTATGACACTACCCCATGAACTTGACCATGAACCTAAGCTTTTTCGATCAATTCTCAAGCCCTTCGTTACTAGGAATCCCCCTAATCCTGATTGCAATAACATTCCCAGCCCTCCTATTACCATCCCCAGGGAACCGATGAATTACCAACCGCCTTTCCACCCTGCAATTATGATTCATTAACCTAATCACAAAACAATTAATAATCCCCCTAAACGAAAAAGGGCACAAATGAGCCTCAATCCTAACCTCACTAATAAT…
	JK05292 ATGCCACAGCTAAACCCAAACCCTTGATTTTTTATTATACTTACCTCATGATTAACTTTCTCCCTAATTATTCAGCCTAAACTACTAACATTCGTATCCATAAATCCCCCATCAAGCAAAACGCCCACAACCTATGACACTACCCCATGAACTTGACCATGAACCTAAGCTTTTTCGATCAATTCTCAAGCCCTTCGTTACTAGGAATCCCCCTAATCCTGATTGCAATAACATTCCCAGCCCTCCTATTACCATCCCCAGGGAACCGATGAATTACCAACCGCCTTTCCACCCTGCAATTATGATTCATTAACCTAATCACAAAACAATTAATAATCCCCCTAAACGAAAAAGGGCACAAATGAGCCTCAATCCTAACCTCACTAATAAT…
	JK05293 ATGCCACAGCTAAACCCAAACCCTTGATTTTTTATTATACTTACCTCATGATTAACTTTCTCCCTAATTATTCAGCCTAAACTACTAACATTCGTATCCATAAATCCCCCATCAAGCAAAACGCCCACAACCTATGACACTACCCCATGAACTTGACCATGAACCTAAGCTTTTTCGATCAATTCTCAAGCCCTTCGTTACTAGGAATCCCCCTAATCCTGATTGCAATAACATTCCCAGCCCTCCTATTACCATCCCCAGGGAACCGATGAATTACCAACCGCCTTTCCACCCTGCAATTATGATTCATTAACCTAATCACAAAACAATTAATAATCCCCCTAAACGAAAAAGGACACAAATGAGCCTCAATCCTAACCTCACTAATAAT…
	JK05302 ATGCCACAGCTAAACCCAAACCCTTGATTTTTTATTATACTTACCTCATGATTAACTTTCTCCCTAATTATTCAGCCTAAACTACTAACATTCGTATCCATAAATCCCCCATCAAGCAAAACGCCCACAACCTATGACACTACCCCATGAACTTGACCATGAACCTAAGCTTTTTCGATCAATTCTCAAGCCCTTCGTTACTAGGAATCCCCCTAATCCTGATTGCAATAACATTCCCAGCCCTCCTATTACCATCCCCAGGGAACCGATGAATTACCAACCGCCTTTCCACCCTGCAATTATGATTCATTAACCTAATCACAAAACAATTAATAATCCCCCTAAACGAAAAAGGACACAAATGAGCCTCAATCCTAACCTCACTAATAAT…
	JK05303 ATGCCACAGCTAAACCCAAACCCTTGATTTTTTATTATACTTACCTCATGATTAACTTTCTCCCTAATTATTCAGCCTAAACTACTAACATTCGTATCCATAAATCCCCCATCAAGCAAAACGCCCACAACCTATGACACTACCCCATGAACTTGACCATGAACCTAAGCTTTTTCGATCAATTCTCAAGCCCTTCGTTACTAGGAATCCCCCTAATCCTGATTGCAATAACATTCCCAGCCCTCCTATTACCATCCCCAGGGAACCGATGAATTACCAACCGCCTTTCCACCCTGCAATTATGATTCATTAACCTAATCACAAAACAATTAATAATCCCCCTAAACGAAAAAGGGCACAAATGAGCCTCAATCCTAACCTCACTAATAAT…
	BKS05029 ATGCCACAGCTAAACCCAAACCCTTGATTTTTTATTATACTTACCTCATGATTAACTTTCTCCCTAATTATTCAGCCTAAACTACTAACATTCGTATCCATAAATCCCCCATCAAGCAAAACGCCCACAACCTATGACACTACCCCATGAACTTGACCATGAACCTAAGCTTTTTCGATCAATTCTCAAGCCCTTCGTTACTAGGAATCCCCCTAATCCTGATTGCAATAACATTCCCAGCCCTCCTATTACCATCCCCAGGGAACCGATGAATTACCAACCGCCTTTCCACCCTGCAATTATGATTCATTAACCTAATCACAAAACAATTAATAATCCCCCTAAACGAAAAAGGGCACAAATGAGCCTCAATCCTAACCTCACTAATAA…
	BKS05032 ATGCCACAGCTAAACCCAAACCCTTGATTTTTTATTATACTTACCTCATGATTAACTTTCTCCCTAATTATTCAGCCTAAACTACTAACATTCGTATCCATAAATCCCCCATCAAGCAAAACGCCCACAACCTATGACACTACCCCATGAACTTGACCATGAACCTAAGCTTTTTCGATCAATTCTCAAGCCCTTCGTTACTAGGAATCCCCCTAATCCTGATTGCAATAACATTCCCAGCCCTCCTATTACCATCCCCAGGGAACCGATGAATTACCAACCGCCTTTCCACCCTGCAATTATGACTCATTAACCTAATCACAAAACAATTAATAATCCCCCTAAACGAAAAAGGACACAAATGAGCCTCAATCCTAACCTCACTAATAA…
	GMS1298 ATGCCACAGCTAAACCCAAACCCTTGATTTTTTATTATACTTACCTCATGATTAACTTTCTCCCTAATTATTCAGCCTAAACTACTAACATTCGTATCCATAAATCCCCCATCAAGCAAAACGCCCACAACCTATGACACTACCCCATGAACTTGACCATGAACCTAAGCTTTTTCGATCAATTCTCAAGCCCTTCGTTACTAGGAATCCCCCTAATCCTGATTGCAATAACATTCCCAGCCCTCCTATTACCATCCCCAGGGAACCGATGAATTACTAACCGCCTTTCCACCCTGCAATTATGATTCATTAACCTAATCACAAAACAATTAATAATCCCCCTAAACGAAAAAGGGCACAAATGAGCCTCAATCCTAACCTCACTAATAAT…
	GMS1300 ATGCCACAGCTAAACCCAAACCCTTGATTTTTTATTATACTTACCTCATGATTAACTTTCTCCCTAATTATTCAGCCTAAACTACTAACATTCGTATCCATAAATCCCCCATCAAGCAAAACGCCCACAACCTATGACACTACCCCATGAACTTGACCATGAACCTAAGCTTTTTCGATCAATTCTCAAGCCCTTCGTTACTAGGAATCCCCCTAATCCTGATTGCAATAACATTCCCAGCCCTCCTATTACCATCCCCAGGGAACCGATGAATTACCAACCGCCTTTCCACCCTGCAATTATGATTCATTAACCTAATCACAAAACAATTAATAATCCCCCTAAACGAAAAAGGACACAAATGAGCCTCAATCCTAACCTCACTAATAAT…
	GMS1301 ATGCCACAGCTAAACCCAAACCCTTGATTTTTTATTATACTTACCTCATGATTAACTTTCTCCCTAATTATTCAGCCTAAACTACTAACATTCGTATCCATAAATCCCCCATCAAGCAAAACGCCCACAACCTATGACACTACCCCATGAACTTGACCATGAACCTAAGCTTTTTCGATCAATTCTCAAGCCCTTCGTTACTAGGAATCCCCCTAATCCTGATTGCAATAACATTCCCAGCCCTCCTATTACCATCCCCAGGGAACCGATGAATTACCAACCGCCTTTCCACCCTGCAATTATGATTCATTAACCTAATCACAAAACAATTAATAATCCCCCTAAACGAAAAAGGGCACAAATGAGCCTCAATCCTAACCTCACTAATAAT…
	JK04496 ATGCCACAGCTAAACCCAAACCCTTGATTTTTTATTATACTTACCTCATGATTAACTTTCTCCATAATTATTCAGCCTAAACTACTAACATTCGTATCCATAAATCCCCCATCAAGCAAAACGCCCACAACCTATGACACTACCCCATGAACTTGACCATGAACCTAAGCTTTTTCGATCAATTCTCAAGCCCTTCGTTACTAGGAATCCCCCTAATCCTGATTGCAATAACATTCCCAGCCCTCCTATTACCATCCCCAGGGAACCGATGAATTACCAACCGCCTTTCCACCCTGCAATTATGATTCATTAACCTAATCACAAAACAATTAATAATCCCCCTAAACGAAAAAGGGCACAAATGAGCCTCAATCCTAACCTCACTAATAAT…
	JK04498 ATGCCACAGCTAAACCCAAACCCTTGATTTTTTATTATACTTACCTCATGATTAACTTTCTCCCTAATTATTCAGCCTAAACTACTAACATTCGTATCCATAAATCCCCCATCAAACAAAACGCCCACAACCTATGACACTACCCCATGAACTTGACCATGAACCTAAGCTTTTTCGATCAATTCTCAAGCCCTTCGTTACTAGGAATCCCCCTAATCCTGATTGCAATAACATTCCCAGCCCTCCTATTACCATCCCCAGGGAACCGATGAATTACCAACCGCCTTTCCACCCTGCAATTATGATTCATTAACCTAATCACAAAACAATTAATAATCCCCCTAAACGAAAAAGGACACAAATGAGCCTCAATCCTAACCTCACTAATAAT…
	JK04499 ATGCCACAGCTAAACCCAAACCCTTGATTTTTTATTATACTTACCTCATGATTAACTTTCTCCCTAATTATTCAGCCTAAACTACTAACATTCGTATCCATAAATCCCCCATCAAGCAAAACGCCCACAACCTATGACACTACCCCATGAACTTGACCATGAACCTAAGCTTTTTCGATCAATTCTCAAGCCCTTCGTTACTAGGAATCCCCCTAATCCTGATTGCAATAACATTCCCAGCCCTCCTATTACCATCCCCAGGGAACCGATGAATTACCAACCGCCTTTCCACCCTGCAATTATGACTCATTAACCTAATCACAAAACAATTAATAATCCCCCTAAACGAAAAAGGACACAAATGAGCCTCAATCCTAACCTCACTAATAAT…
	JK04500 ATGCCACAGCTAAACCCAAACCCTTGATTTTTTATTATACTTACCTCATGATTAACTTTCTCCCTAATTATTCAGCCTAAACTACTAACATTCGTATCCATAAATCCCCCATCAAGCAAAACGCCCACAACCTATGACACTACCCCATGAACTTGACCATGAACCTAAGCTTTTTCGATCAATTCTCAAGCCCTTCGTTACTAGGAATCCCCCTAATCCTGATTGCAATAACATTCCCAGCCCTCCTATTACCATCCCCAGGGAACCGATGAATTACCAACCGCCTTTCCACCCTGCAATTATGATTCATTAACCTAATCACAAAACAATTAATAATCCCCCTAAACGAAAAAGGACACAAATGAGCCTCAATCCTAACCTCACTAATAAT…
	JK04501 ATGCCACAGCTAAACCCAAACCCTTGATTTTTTATTATACTTACCTCATGATTAACTTTCTCCCTAATTATTCAGCCTAAACTACTAACATTCGTATCCATAAATCCCCCATCAAGCAAAACGCCCACAACCTATGACACTACCCCATGAACTTGACCATGAACCTAAGCTTTTTCGATCAATTCTCAAGCCCTTCGTTACTAGGAATCCCCCTAATCCTGATTGCAATAACATTCCCAGCCCTCCTATTACCATCCCCAGGGAACCGATGAATTACCAACCGCCTTTCCACCCTGCAATTATGATTCATTAACCTAATCACAAAACAATTAATAATCCCCCTAAACGAAAAAGGGCACAAATGAGCCTCAATCCTAACCTCACTAATAAT…
	JMD409 ATGCCACAGCTAAACCCAAACCCTTGATTTTTTATTATACTTACCTCATGATTAACTTTCTCCCTAATTATTCAGCCTAAACTACTAACATTCGTATCCATAAATCCCCCATCAAGCAAAACGCCCACAACCTATGACACTACCCCATGAACTTGACCATGAACCTAAGCTTTTTCGATCAATTCTCAAGCCCTTCGTTACTAGGAATCCCCCTAATCCTGATTGCAATAACATTCCCAGCCCTCCTATTACCATCCCTAGGGAACCGATGAATTACCAACCGCCTTTCCACCCTGCAATTATGATTCATTAACCTAATCACAAAACAATTAATAATCCCCCTAAACGAAAAAGGACACAAATGAGCCTCAATCCTAACCTCACTAATAATC…
	GMS1302 ATGCCACAGCTAAACCCAAACCCTTGATTTTTTATTATACTTACCTCATGATTAACTTTCTCCCTAATTATTCAGCCTAAACTACTAACATTCGTATCCATAAATCCCCCATCAAGCAAAACGCCCACAACCTATGACACTACCCCATGAACTTGACCATGAACCTAAGCTTTTTCGATCAATTCTCAAGCCCTTCGTTACTAGGAATCCCCCTAATCCTGATTGCAATAACATTCCCAGCCCTCCTATTACCATCCCCAGGGAACCGATGAATTACCAACCGCCTTTCCACCCTGCAATTATGATTCATTAACCTAATCACAAAACAATTAATAATCCCCCTAAACGAAAAAGGGCACAAATGAGCCTCAATCCTAACCTCACTAATAAT…
	GAV2106 ATGCCACAGCTAAACCCAAACCCTTGATTTTTTATTATACTTACCTCATGATTAACTTTCTCCCTAATTATTCAGCCTAAACTACTAACATTCGTATCCATAAATCCCCCATCAAGCAAAACGCCCACAACCTATGACACTACCCCATGAACTTGACCATGAACCTAAGCTTTTTCGATCAATTCTCAAGCCCTTCGTTACTAGGAATCCCCCTAATCCTGATTGCAATAACATTCCCAGCCCTCCTATTACCATCCCCAGGGAACCGATGAATTACCAACCGCCTTTCCACCCTGCAATTATGATTCATTAACCTAATCACAAAACAATTAATAATCCCCCTAAACGAAAAAGGGCACAAATGAGCCTCAATCCTAACCTCACTAATAAT…
	JK02572 ATGCCACAGCTAAACCCAAACCCTTGATTTTTTATTATACTTACCTCATGATTAACTTTCTCCCTAATTATTCAGCCTAAACTACTAACATTCGTATCCATAAATCCCCCATCAAGCAAAACGCCCACAACCTATGACACTACCCCATGAACTTGACCATGAACCTAAGCTTTTTCGATCAATTCTCAAGCCCTTCGTTACTAGGAATCCCCCTAATCCTGATTGCAATAACATTCCCAGCCCTCCTATTACCATCCCCAGGGAACCGATGAATTACCAACCGCCTTTCCACCCTGCAATTATGATTCATTAACCTAATCACAAAACAATTAATAATCCCCCTAAACGAAAAAGGACACAAATGAGCCTCAATCCTAACCTCACTAATAAT…
	GMS1701 ATGCCACAGCTAAACCCAAACCCTTGATTTTTTATTATACTTACCTCATGATTAACTTTCTCCCTAATTATTCAGCCTAAACTACTAACATTCGTATCCATAAATCCCCCATCAAGCAAAACGCCCACAACCTATGACACTACCCCATGAACTTGACCATGAACCTAAGCTTTTTCGATCAATTCTCAAGCCCTTCGTTACTAGGAATCCCCCTAATCCTGATTGCAATAACATTCCCAGCCCTCCTATTACCATCCCCAGGGAACCGATGAATTACCAACCGCCTTTCCACCCTGCAATTATGATTCATTAACCTAATCACAAAACAATTAATAATCCCCCTAAACGAAAAAGGGCACAAATGAGCCTCAATCCTAACCTCACTAATAAT…
	GMS1703 ATGCCACAGCTAAACCCAAACCCTTGATTTTTTATTATACTTACCTCATGATTAACTTTCTCCCTAATTATTCAGCCTAAACTACTAACATTCGTATCCATAAATCCCCCATCAAGCAAAACGCCCACAACCTATGACACTACCCCATGAACTTGACCATGAACCTAAGCTTTTTCGATCAATTCTCAAGCCCTTCGTTACTAGGAATCCCCCTAATCCTGATTGCAATAACATTCCCAGCCCTCCTATTACCATCCCCAGGGAACCGATGAATTACCAACCGCCTTTCCACCCTGCAATTATGATTCATTAACCTAATCACAAAACAATTAATAATCCCCCTAAACGAAAAAGGGCACAAATGAGCCTCAATCCTAACCTCACTAATAAT…
	GMS1705 ATGCCACAGCTAAACCCAAACCCTTGATTTTTTATTATACTTACCTCATGACTAACTTTCTCCCTAATTATTCAGCCTAAACTACTAACATTCGTATCCATAAATCCCCCATCAAGCAAAACGCCCACAACCTATGACACTACCCCATGAACTTGACCATGAACCTAAGCTTTTTCGATCAATTCTCAAGCCCTTCGTTACTAGGAATCCCCCTAATCCTGATTGCAATAACATTCCCAGCCCTCCTATTACCATCCCCAGGGAACCGATGAATTACCAACCGCCTTTCCACCCTGCAATTATGATTCATTAACCTAATCACAAAACAATTAATAATCCCCCTAAACGAAAAAGGGCACAAATGAGCCTCAATCCTAACCTCACTAATAAT…
	GMS1706 ATGCCACAGCTAAACCCAAACCCTTGATTTTTTATTATACTTACCTCATGATTAACTTTCTCCCTAATTATTCAGCCTAAACTACTAACATTCGTATCCATAAATCCCCCATCAAGCAAAACGCCCACAACCTATGACACTACCCCATGAACTTGACCATGAACCTAAGCTTTTTCGATCAATTCTCAAGCCCTTCGTTACTAGGAATCCCCCTAATCCTGATTGCAATAACATTCCCAGCCCTCCTATTACCATCCCCAGGGAACCGATGAATTACCAACCGCCTTTCCACCCTGCAATTATGATTCATTAACCTAATCACAAAACAATTAATAATCCCCCTAAACGAAAAAGGGCACAAATGAGCCTCAATCCTAACCTCACTAATAAT…
	GMS1709 ATGCCACAGCTAAACCCAAACCCTTGATTTTTTATTATACTTACCTCATGATTAACTTTCTCCCTAATTATTCAGCCTAAACTACTAACATTCGTATCCATAAATCCCACATCAAGCAAAACGCCCACAACCTATGACACTACCCCATGAACTTGACCATGAACCTAAGCTTTTTCGATCAATTCTCAAGCCCTTCGTTACTAGGAATCCCCCTAATCCTGATTGCAATAACATTCCCAGCCCTCCTATTACCATCCCCAGGGAACCGATGAATTACCAACCGCCTTTCCACCCTGCAATTATGATTCATTAACCTAATCACAAAACAATTAATAATCCCCCTAAACGAAAAAGGGCACAAATGAGCCTCAATCCTAACCTCACTAATAAT…
	GMS1710 ATGCCACAGCTAAACCCAAACCCTTGATTTTTTATTATACTTACCTCATGATTAACTTTCTCCCTAATTATTCAGCCTAAACTACTAACATTCGTATCCATAAATCCCCCATCAAGCAAAACGCCCACAACCTATGACACTACCCCATGAACTTGACCATGAACCTAAGCTTTTTCGATCAATTCTCAAGCCCTTCGTTACTAGGAATCCCCCTAATCCTGATTGCAATAACATTCCCAGCCCTCCTATTACCATCCCCAGGGAACCGATGAATTACCAACCGCCTTTCCACCCTGCAATTATGATTCATTAACCTAATCACAAAACAATTAATAATCCCCCTAAACGAAAAAGGGCACAAATGAGCCTCAATCCTAACCTCACTAATAAT…
	GMS1740 ATGCCACAGCTAAACCCAAACCCTTGATTTTTTATTATACTTACCTCATGATTAACTTTCTCCCTAATTATTCAGCCTAAACTACTAACATTCGTATCCATAAATCCCCCATCAAGCAAAACGCCCACAACCTATGACACTACCCCATGAACTTGACCATGAACCTAAGCTTTTTCGATCAATTCTCAAGCCCTTCGTTACTAGGAATCCCCCTAATCCTGATTGCAATAACATTCCCAGCCCTCCTATTACCATCCCCAGGGAACCGATGAATTACCAACCGCCTTTCCACCCTGCAATTATGATTCATTAACCTAATCACAAAACAATTAATAATCCCCCTAAACGAAAAAGGACACAAATGAGCCTCAATCCTAACCTCACTAATAAT…
	JK05298 ATGCCACAGCTAAACCCAAACCCTTGATTTTTTATTATACTTACCTCATGATTAACTTTCTCCCTAATTATTCAGCCTAAACTACTAACATTCGTATCCATAAATCCCCCATCAAGCAAAACGCCCACAACCTATGACACTACCCCATGAACTTGACCATGAACCTAAGCTTTTTCGATCAATTCTCAAGCCCTTCGTTACTAGGAATCCCCCTAATCCTGATTGCAATAACATTCCCAGCCCTCCTATTACCATCCCCAGGGAACCGATGAATTACCAACCGCCTTTCCACCCTGCAATTATGATTCATTAACCTAATCACAAAACAATTAATAATCCCCCTAAACGAAAAAGGGCACAAATGAGCCTCAATCCTAACCTCACTAATAAT…
	JMD529 ATGCCACAGCTAAACCCAAACCCTTGATTTTTTATTATACTTACCTCATGATTAACTTTCTCCCTAATTATTCAGCCTAAACTACTAACATTCGTATCCATAAATCCCCCATCAAGCAAAACGCCCACAACCTATGACACTACCCCATGAACTTGACCATGAACCTAAGCTTTTTCGATCAATTCTCAAGCCCTTCGTTACTAGGAATCCCCCTAATCCTGATTGCAATAACATTCCCAGCCCTCCTATTACCATCCCCAGGGAACCGATGAATTACCAACCGCCTTTCCACCCTGCAATTATGATTCATTAACCTAATCACAAAACAATTAATAATCCCCCTAAACGAAAAAGGACACAAATGAGCCTCAATCCTAACCTCACTAATAATC…
	JMD55 ATGCCACAGCTAAACCCAAACCCTTGATTTTTTATTATACTTACCTCATGATTAACTTTCTCCCTAATTATTCAGCCTAAACTACTAACATTCGTATCCATAAATCCCCCATCAAGCAAAACGCCCACAACCTATGACACTACCCCATGAACTTGACCATGAACCTAAGCTTTTTCGATCAATTCTCAAGCCCTTCGTTACTAGGAATCCCCCTAATCCTGATTGCAATAACATTCCCAGCCCTCCTATTACCATCCCCAGGGAACCGATGAATTACCAACCGCCTTTCCACCCTGCAATTATGATTCATTAACCTAATCACAAAACAATTAATAATCCCCCTAAACGAAAAAGGGCACAAATGAGCCTCAATCCTAACCTCACTAATAATCT…
	JK02573 ATGCCACAGCTAAACCCAAACCCTTGATTTTTTATTATACTTACCTCATGATTAACTTTCTCCCTAATTATTCAGCCTAAACTACTAACATTCGTATCCATAAATCCCCCATCAAGCAAAACGCCCACAACCTATGACACTACCCCATGAACTTGACCATGAACCTAAGCTTTTTCGATCAATTCTCAAGCCCTTCGTTACTAGGAATCCCCCTAATCCTGATTGCAATAACATTCCCAGCCCTCCTATTACCATCCCCAGGAAACCGATGAATTACCAACCGCCTTTCCACCCTGCAATTATGATTCATTAACCTAATCACAAAACAATTAATAATCCCCCTAAACGAAAAAGGACACAAATGAGCCTCAATCCTAACCTCACTAATAAT…
	JMD531 ATGCCACAGCTAAACCCAAACCCTTGATTTTTTATTATACTTACCTCATGATTAACTTTCTCCCTAATTATTCAGCCTAAACTACTAACATTCGTATCCATAAATCCCCCATCAAGCAAAACGCCCACAACCTATGACACTACCCCATGAACTTGACCATGAACCTAAGCTTTTTCGATCAATTCTCAAGCCCTTCGTTACTAGGAATCCCCCTAATCCTGATTGCAATAACATTCCCAGCCCTCCTATTACCATCCCCAGGGAACCGATGAATTACCAACCGCCTTTCCACCCTGCAATTATGATTCATTAACCTAATCACAAAACAATTAATAATCCCCCTAAACGAAAAAGGGCACAAATGAGCCTCAATCCTAACCTCACTAATAATC…
	JK07021 ATGCCACAGCTAAACCCAAACCCTTGATTTTTTATTATACTTACCTCATGATTAACTTTCTCCCTAATTATTCAGCCTAAACTACTAACATTCGTATCCATAAATCCCCCATCAAGCAAAACGCCCACAACCTATGACACTACCCCATGAACTTGACCATGAACCTAAGCTTTTTCGATCAATTCTCAAGCCCTTCGTTACTAGGAATCCCCCTAATCCTGATTGCAATAACATTCCCAGCCCTCCTATTACCATCCCCAGGGAACCGATGAATTACCAACCGCCTTTCCACCCTGCAATTATGATTCATTAACCTAATCACAAAACAATTAATAATCCCCCTAAACGAAAAAGGGCACAAATGAGCCTCAATCCTAACCTCACTAATAAT…
	JK07022 ATGCCACAGCTAAACCCAAACCCTTGATTTTTTATTATACTTACCTCATGATTAACTTTCTCCCTAATTATTCAGCCTAAACTACTAACATTCGTATCCATAAATCCCCCATCAAGCAAAACGCCCACAACCTATGACACTACCCCATGAACTTGACCATGAACCTAAGCTTTTTCGATCAATTCTCAAGCCCTTCGTTACTAGGAATCCCCCTAATCCTGATTGCAATAACATTCCCAGCCCTCCTATTACCATCCCCAGGGAACCGATGAATTACCAACCGCCTTTCCACCCTGCAATTATGATTCATTAACCTAATCACAAAACAATTAATAATCCCCCTAAACGAAAAAGGACACAAATGAGCCTCAATCCTAACCTCACTAATAAT…
	JK07023 ATGCCACAGCTAAACCCAAACCCTTGATTTTTTATTATACTTACCTCATGATTAACTTTCTCCCTAATTATTCAGCCTAAACTACTAACATTCGTATCCATAAATCCCCCATCAAGCAAAACGCCCACAACCTATGACACTACCCCATGAACTTGACCATGAACCTAAGCTTTTTCGATCAATTCTCAAGCCCTTCGTTACTAGGAATCCCCCTAATCCTGATTGCAATAACATTCCCAGCCCTCCTATTACCATCCCCAGGGAACCGATGAATTACCAACCGCCTTTCCACCCTGCAATTATGATTCATTAACCTAATCACAAAACAATTAATAATCCCCCTAAACGAAAAAGGGCACAAATGAGCCTCAATCCTAACCTCACTAATAAT…
	jk06858 ATGCCACAGCTAAACCCAAACCCTTGATTTTTTATTATACTTACCTCATGATTAACTTTCTCCCTAATTATTCAGCCTAAACTACTAACATTCGTATCCATAAATCCCCCATCAAGCAAAACGCCCACAACCTATGACACTACCCCATGAACTTGACCATGAACCTAAGCTTTTTCGATCAATTCTCAAGCCCTTCGTTACTAGGAATCCCCCTAATCCTGATTGCAATAACATTCCCAGCCCTCCTATTACCATCCCCAGGGAACCGATGAATTACCAACCGCCTTTCCACCCTGCAATTATGATTCATTAACCTAATCACAAAACAATTAATAATCCCCCTAAACGAAAAAGGACACAAATGAGCCTCAATCCTAACCTCACTAATAAT…
	jk06816 ATGCCACAGCTAAACCCAAACCCTTGATTTTTTATTATACTTACCTCATGATTAACTTTCTCCCTAATTATTCAGCCTAAACTACTAACATTCGTATCCATAAATCCCCCATCAAGCAAAACGCCCACAACCTATGACACTACCCCATGAACTTGACCATGAACCTAAGCTTTTTCGATCAATTCTCAAGCCCTTCGTTACTAGGAATCCCCCTAATCCTGATTGCAATAACATTCCCAGCCCTCCTATTACCATCCCCAGGGAACCGATGAATTACCAACCGCCTTTCCACCCTGCAATTATGATTCATTAACCTAATCACAAAACAATTAATAATCCCCCTAAACGAAAAAGGGCACAAATGAGCCTCAATCCTAACCTCACTAATAAT…
	jk06808 ATGCCACAGCTAAACCCAAACCCTTGATTTTTTATTATACTTACCTCATGATTAACTTTCTCCCTAATTATTCAGCCTAAACTACTAACATTCGTATCCATAAATCCCCCATCAAGCAAAACGTCCACAACCTATGACACTACCCCATGAACTTGACCATGAACCTAAGCTTTTTCGATCAATTCTCAAGCCCTTCGTTACTAGGAATCCCCCTAATCCTGATTGCAATAACATTCCCAGCCCTCCTATTACCATCCCCAGGGAACCGATGAATTACCAACCGCCTTTCCACCCTGCAATTATGACTCATTAACCTAATCACAAAACAATTAATAATCCCCCTAAACGAAAAAGGACACAAATGAGCCTCAATCCTAACCTCACTAATAAT…
	jk08219 ATGCCACAGCTAAACCCAAACCCTTGATTTTTTATTATACTTACCTCATGATTAACTTTCTCCCTAATTATTCAGCCTAAACTACTAACATTCGTATCCATAAATCCCCCATCAAGCAAAACGCCCACAACCTATGACACTACCCCATGAACTTGACCATGAACCTAAGCTTTTTCGATCAATTCTCAAGCCCTTCGTTACTAGGAATCCCCCTAATCCTGATTGCAATAACATTCCCAGCCCTCCTATTACCATCCCCAGGGAACCGATGAATTACCAACCGCCTTTCCACCCTGCAATTATGATTCATTAACCTAATCACAAAACAATTAATAATCCCCCTAAACGAAAAAGGACACAAATGAGCCTCAATCCTAACCTCACTAATAAT…
	JK09036 ATGCCACAGCTAAACCCAAACCCTTGATTTTTTATTATACTTACCTCATGATTAACTTTCTCCCTAATTATTCAGCCTAAACTACTAACATTCGTATCCATAAATCCCCCATCAAGCAAAACGCCCACAACCTATGACACTACCCCATGAACTTGACCATGAACCTAAGCTTTTTCGATCAATTCTCAAGCCCTTCGTTACTAGGAATCCCCCTAATCCTGATTGCAATAACATTCCCAGCCCTCCTATTACCATCCCCAGGGAACCGATGAATTACCAACCGCCTTTCCACCCTGCAATTATGATTCATTAACCTAATCACAAAACAATTAATAATCCCCCTAAACGAAAAAGGACACAAATGAGCCTCAATCCTAACCTCACTAATAAT…
	JK06647 ATGCCACAGCTAAACCCAAACCCTTGATTTTTTATTATACTTACCTCATGATTAACTTTCTCCCTAATTATTCAGCCTAAACTACTAACATTCGTATCCATAAATCCCCCATCAAGCAAAACGCCCACAACCTATGACACTACCCCATGAACTTGACCATGAACCTAAGCTTTTTCGATCAATTCTCAAGCCCTTCGTTACTAGGAATCCCCCTAATCCTGATTGCAATAACATTCCCAGCCCTCCTATTACCATCCCCAGGGAACCGATGAATTACCAACCGCCTTTCCACCCTGCAATTATGATTCATTAACCTAATCACAAAACAATTAATAATCCCCCTAAACGAAAAAGGGCACAAATGAGCCTCAATCCTAACCTCACTAATAAT…
	JK06648 ATGCCACAGCTAAACCCAAACCCTTGATTTTTTATTATACTTACCTCATGATTAACTTTCTCCCTAATTATTCAGCCTAAACTACTAACATTCGTATCCATAAATCCCCCATCAAGCAAAACGCCCACAACCTATGACACTACCCCATGAACTTGACCATGAACCTAAGCTTTTTCGATCAATTCTCAAGCCCTTCGTTACTAGGAATCCCCCTAATCCTGATTGCAATAACATTCCCAGCCCTCCTATTACCATCCCCAGGGAACCGATGAATTACCAACCGCCTTTCCACCCTGCAATTATGATTCATTAACCTAATCACAAAACAATTAATAATCCCCCTAAACGAAAAAGGGCACAAATGAGCCTCAATCCTAACCTCACTAATAAT…
	JK06662 ATGCCACAGCTAAACCCAAACCCTTGATTTTTTATTATACTTACCTCATGATTAACTTTCTCCCTAATTATTCAGCCTAAACTACTAACATTCGTATCCATAAATCCCCCATCAAGCAAAACGCCCACAACCTATGACACTACCCCATGAACTTGACCATGAACCTAAGCTTTTTCGATCAATTCTCAAGCCCTTCGTTACTAGGAATCCCCCTAATCCTGATTGCAATAACATTCCCAGCCCTCCTATTACCATCCCCAGGGAACCGATGAATTACCAACCGCCTTTCCACCCTGCAATTATGATTCATTAACCTAATCACAAAACAATTAATAATCCCCCTAAACGAAAAAGGACACAAATGAGCCTCAATCCTAACCTCACTAATAAT…
	JK06663 ATGCCACAGCTAAACCCAAACCCTTGATTTTTTATTATACTTACCTCATGATTAACTTTCTCCCTAATTATTCAACCTAAACTACTAACATTCGTATCCATAAATCCCCCATCAAGCAAAACGCCCACAACCTATGACACTACCCCATGAACTTGACCATGAACCTAAGCTTTTTCGATCAATTCTCAAGCCCTTCGTTACTAGGAATCCCCCTAATCCTGATTGCAATAACATTCCCAGCCCTCCTATTACCATCCCCAGGGAACCGATGAATTACCAACCGCCTTTCCACCCTGCAATTATGATTCATTAACCTAATCACAAAACAATTAATAATCCCCCTAAACGAAAAAGGACACAAATGAGCCTCAATCCTAACCTCACTAATAAT…
	JK06673 ATGCCACAGCTAAACCCAAACCCTTGATTTTTTATTATACTTACCTCATGATTAACTTTATCCCTAATTATTCAGCCTAAACTACTAACATTCGTATCCATAAATCCCCCATCAAGCAAAACGCCCACAACCTATGACACTACCCCATGAACTTGACCATGAACCTAAGCTTTTTCGATCAATTCTCAAGCCCTTCGTTACTAGGAATCCCCCTAATCCTGATTGCAATAACATTCCCAGCCCTCCTATTACCATCCCCAGGGAACCGATGAATTACCAACCGCCTTTCCACCCTGCAATTATGATTCATTAACCTAATCACAAAACAATTAATAATCCCCCTAAACGAAAAAGGACACAAATGAGCCTCAATCCTAACCTCACTAATAAT…
	JK06685 ATGCCACAGCTAAACCCAAACCCTTGATTTTTTATTATACTTACCTCATGATTAACTTTCTCCCTAATTATTCAGCCTAAACTACTAACATTCGTATCCATAAATCCCCCATCAAGCAAAACGCCCACAACCTATGACACTACCCCATGAACTTGACCATGAACCTAAGCTTTTTCGATCAATTCTCAAGCCCTTCGTTACTAGGAATCCCCCTAATCCTGATTGCAATAACATTCCCAGCCCTCCTATTACCATCCCCAGGGAACCGATGAATTACCAACCGCCTTTCCACCCTGCAATTATGATTCATTAACCTAATCACAAAACAATTAATAATCCCCCTAAACGAAAAAGGACACAAATGAGCCTCAATCCTAACCTCACTAATAAT…
	RB67 ATGCCACAGCTAAACCCAAACCCTTGATTTTTTATTATACTTACCTCATGATTAACTTTCTCCCTAATTATTCAGCCTAAACTACTAACATTCGTATCCATAAATCCCCCATCAAGCAAAACGCCCACAACCTATGACACTACCCCATGAACTTGACCATGAACCTAAGCTTTTTCGATCAATTCTCAAGCCCTTCGTTACTAGGAATCCCCCTAATCCTGATTGCAATAACATTCCCAGCCCTCCTATTACCATCCCCAGGGAACCGATGAATTACCAACCGCCTTTCCACCCTGCAATTATGATTCATTAACCTAATCACAAAACAATTAATAATCCCCCTAAACGAAAAAGGACACAAATGAGCCTCAATCCTAACCTCACTAATAATCTT…
	RB68 ATGCCACAGCTAAACCCAAACCCTTGATTTTTTATTATACTTACCTCATGATTAACTTTCTCCCTAATTATTCAGCCTAAACTACTAACATTCGTATCCATAAATCCCCCATCAAGCAAAACGCCCACAACCTATGACACTACCCCATGAACTTGACCATGAACCTAAGCTTTTTCGATCAATTCTCAAGCCCTTCGTTACTAGGAATCCCCCTAATCCTGATTGCAATAACATTCCCAGCCCTCCTATTACCATCCCCAGGGAACCGATGAATTACCAACCGCCTTTCCACCCTGCAATTATGATTCATTAACCTAATCACAAAACAATTAATAATCCCCCTAAACGAAAAAGGGCACAAATGAGCCTCAATCCTAACCTCACTAATAATCTT…
	jk06695 ATGCCACAGCTAAACCCAAACCCTTGATTTTTTATTATACTTACCTCATGATTAACTTTCTCCCTAATTATTCAGCCTAAACTACTAACATTCGTATCCATAAATCCCCCATCAAGCAAAACGCCCACAACCTATGACACTACCCCATGAACTTGACCATGAACCTAAGCTTTTTCGATCAATTCTCAAGCCCTTCGTTACTAGGAATCCCCCTAATCCTGATTGCAATAACATTCCCAGCCCTCCTATTACCATCCCCAGGGAACCGATGAATTACCAACCGCCTTTCCACCCTGCAATTATGATTCATTAACCTAATCACAAAACAATTAATAATTCCCCTAAACGAAAAAGGGCACAAATGAGCCTCAATCCTAACCTCACTAATAAT…
	jk06646 ATGCCACAGCTAAACCCAAACCCTTGATTTTTTATTATACTTACCTCATGATTAACTTTCTCCCTAATTATTCAGCCTAAACTACTAACATTCGTATCCATAAATCCCCCATCAAGCAAAACGCCCACAACCTATGACACTACCCCATGAACTTGACCATGAACCTAAGCTTTTTCGATCAATTCTCAAGCCCTTCGTTACTAGGAATCCCCCTAATCCTGATTGCAATAACATTCCCAGCCCTCCTATTACCATCCCCAGGGAACCGATGAATTACCAACCGCCTTTCCACCCTGCAATTATGATTCATTAACCTAATCACAAAACAATTAATAATCCCCCTAAACGAAAAAGGGCACAAATGAGCCTCAATCCTAACCTCACTAATAAT…
	JK06687 ATGCCACAGCTAAACCCAAACCCTTGATTTTTTATTATACTTACCTCATGATTAACTTTCTCCCTAATTATTCAGCCTAAACTACTAACATTCGTATCCATAAATCCCCCATCAAGCAAAACGCCCACAACCTATGACACTACCCCATGAACTTGACCATGAACCTAAGCTTTTTCGATCAATTCTCAAGCCCTTCGTTACTAGGAATCCCCCTAATCCTGATTGCAATAACATTCCCAGCCCTCCTATTACCATCCCCAGGGAACCGATGAATTACCAACCGCCTTTCCACCCTGCAATTATGATTCATTAACCTAATCACAAAACAATTAATAATCCCCCTAAACGAAAAAGGACACAAATGAGCCTCAATCCTAACCTCACTAATAAT…
	JK07673 ATGCCACAGCTAAACCCAAACCCTTGATTTTTTATTATACTTACCTCATGATTAACTTTCTCCCTAATTATTCAGCCTAAACTACTAACATTCGTATCCATAAATCCCCCATCAAGCAAAACGCCCACAACCTATGACACTACCCCATGAACTTGACCATGAACCTAAGCTTTTTCGATCAATTCTCAAGCCCTTCGTTACTAGGAATCCCCCTAATCCTGATTGCAATAACATTCCCAGCCCTCCTATTACCATCCCCAGGGAACCGATGAATTACCAACCGCCTTTCCACCCTGCAATTATGATTCATTAACCTAATCACAAAACAATTAATAATCCCCCTAAACGAAAAAGGGCACAAATGAGCCTCAATCCTAACCTCACTAATAAT…
	GMS1665 ATGCCACAACTAAACCCAAACCCTTGATTTTTTATCATGATCATCTCATGACTAACCTTCTCCATAATTATCCAACCTAAAATTCTAGCATTCGTATCTACAAACCCCCCATCAAGCAAAACACCAACAACCCACAGCACTACTCCATGAACTTGACCATGAACCTAAGCTTCTTCGACCAATTCGCGAGCCCTTCATTACTAGGGATCCCTCTGATCCTCATCGCAATACTATTCCCAGCCCTCCTACTACCATCCCCAGGCAACCGATGAATTACCAACCGACTATCAACTCTTCAACTGTGATTCATTAACCTAGTCACAAAACAACTAATAATCCCACTAAACAAAAAAGGACACAAATGAGCCTTAATCCTGACATCGCTAATAAT…
;
END;
