# Supplementary material for: A latitudinal phylogeographic diversity gradient in birds
Source: PLoS Biol. 2017 Apr 13;15(4):e2001073. doi: 10.1371/journal.pbio.2001073 (PMC5390966; doi:10.1371/journal.pbio.2001073)
Supplement: S1 Data — (ZIP) [file pbio.2001073.s015.zip › S1_Data/Regulus-satrapa.nex]

#Please contact John Klicka (klicka@uw.edu) for information regarding samples.
#NEXUS
BEGIN DATA;
	DIMENSIONS NTAX=216 NCHAR=842;
	FORMAT DATATYPE = DNA GAP = - MISSING = ?;
	MATRIX
	JK09536 ATGCCACAACTAAACCCAAACCCTTGATTTTTTATCATGATCATCTCGTGACTAACCTTCTCCATAATTATCCAACCTAAAGTCCTAGCATTCGTATCTACAAACCCCCCATCAAGCAAAACACCAACAACCCACAGCACTACTCCATGAACTTGACCATGAACCTAAGCTTCTTCGACCAATTCGCGAGCCCTTCATTACTAGGAATCCCTCTGATCCTCATCGCAATACTATTCCCAGCCCTCCTACTACCATCCCCAGGCAACCGATGAATTACCAACCGACTATCAACTCTTCAACTGTGATTCATTAACCTAGTAACAAAGCAACTAATAATTCCACTAAATAAAAAAGGACACAAATGAGCCTTAATCCTGACATCCCTAATAAT…
	JK09535 ATGCCACAACTAAACCCAAACCCTTGATTTTTTATCATGATCATCTCATGACTAACCTTCTCCATAATTATCCAACCTAAAATTCTAGCATTCGTATCTACAAACCCCCCATCAAGCAAAACACCAACAACCCACAGCACTACTCCATGAACTTGACCATGAACCTAAGCTTCTTCGACCAATTCGCGAGCCCTTCATTACTAGGGATCCCTCTGATCCTCATCGCAATACTATTCCCAGCCCTCCTACTACCATCCCCAGGCAACCGATGAATTACCAACCGACTATCAACTCTTCAACTGTGATTCATTAACCTAGTCACAAAACAACTAATAATCCCACTAAACAAAAAAGGACACAAATGAGCCTTAATCCTGACATCGCTAATAAT…
	JK09543 ATGCCACAACTAAACCCAAACCCTTGATTTTTTATCATGATCATCTCCTGACTAACCTTCTCCATAATTATCCAACCTAAAGTCTTAGCATTCGTATCTACAAACCCCCCATCAAGCAAAACACCAACAACCCACAGCACTACTCCATGAACTTGACCATGAACCTAAGCTTCTTCGACCAATTCGCGAGCCCTTCATTACTAGGGATCCCTCTGATCCTCATCGCAATACTATTCCCAGCCCTCCTACTACCATCCCCAGGCAACCGATGAATTAACAACCGACTATCAACTCTTCAACTGTGATTCATTAACCTAGTAACAAAGCAACTAATAATTCCACTAAATAAAAAAGGACACAAATGAGCCTTAATCCTGACATCGCTAATAAT…
	JK09544 ATGCCACAACTAAACCCAAACCCTTGATTTTTTATCATGATCATCTCGTGACTAACCTTCTCCATAATTATCCAACCTAAAGTCCTAGCATTCGTATCTACAAACCCCCCATCAAGCAAAACACCAACAACCCACAGCACTACTCCATGAACTTGACCATGAACCTAAGCTTCTTCGACCAATTCGCGAGCCCTTCATTACTAGGAATCCCTCTGATCCTCATCGCAATACTATTCCCAGCCCTCCTACTACCATCCCCAGGCAACCGATGAATTACCAACCGACTATCAACTCTTCAACTGTGATTCATTAACCTAGTAACAAAGCAACTAATAATTCCACTAAATAAAAAAGGACACAAATGAGCCTTAATCCTGACATCCCTAATAAT…
	JK09546 ATGCCACAACTAAACCCAAACCCTTGATTTTTTATCATGATCATCTCGTGACTAACCTTCTCCATAATTATCCAACCTAAAGTCCTAGCATTCGTATCTACAAACCCCCCATCAAGCAAAACACCAACAACCCACAGCACTACTCCATGAACTTGACCATGAACCTAAGCTTCTTCGACCAATTCGCGAGCCCTTCATTACTAGGAATCCCTCTGATCCTCATCGCAATACTATTCCCAGCCCTCCTACTACCATCCCCAGGCAACCGATGAATTACCAACCGACTATCAACTCTTCAACTGTGATTCATTAACCTAGTAACAAAGCAACTAATAATTCCACTAAATAAAAAAGGACACAAATGAGCCTTAATCCTGACATCCCTAATAAT…
	BHSUX186 ATGCCACAACTAAACCCAAACCCTTGATTTTTTATCATGATCATCTCATGACTAACCTTCTCCATAATTATCCAACCTAAAATTCTAGCATTCGTATCTACAAACCCCCCATCAAGCAAAACACCAACAACCCACAGCACTACTCCATGAACTTGACCATGAACCTAAGCTTCTTCGACCAATTCGCGAGCCCTTCATTACTAGGGATCCCTCTGATCCTCATCGCAATACTATTCCCAGCCCTCCTACTACCATCCCCAGGCAACCGATGAATTACCAACCGACTATCAACTCTTCAACTGTGATTCATTAACCTAGTCACAAAACAACTAATAATCCCACTAAACAAAAAAGGACACAAATGAGCCTTAATCCTGACATCGCTAATAA…
	aek451 ATGCCACAACTAAACCCAAACCCTTGATTTTTTATCATGATCATCTCATGACTAACCTTCTCCATAATTATCCAACCTAAAATTCTAGCATTCGTATCTACAAACCCCCCATCAAGCAAAACACCAACAACCCACAGCACTACTCCATGAACTTGACCATGAACCTAAGCTTCTTCGACCAATTCGCGAGCCCTTCATTACTAGGGATCCCTCTGATCCTCATCGCAATACTATTCCCAGCCCTCCTACTACCATCCCCAGGCAACCGATGAATTACCAACCGACTATCAACTCTTCAACTGTGATTCATTAACCTAGTCACAAAACAACTAATAATCCCACTAAACAAAAAAGGACACAAATGAGCCTTAATCCTGACATCGCTAATAATC…
	mde002_ ATGCCACAACTAAACCCAAACCCTTGATTTTTTATCATGATCATCTCATGACTAACCTTCTCCATAATTATCCAACCTAAAATTCTAGCATTCGTATCTACAAACCCCCCATCAAGCAAAGCACCAACAACCCACAGCACTACTCCATGAACTTGACCATGAACCTAAGCTTCTTCGACCAATTCGCGAGCCCTTCATTACTAGGGATCCCTCTGATCCTCATCGCAATACTATTCCCAGCCCTCCTACTACCATCCCCAGGCAACCGATGAATTACCAACCGACTATCAACTCTTCAACTGTGATTCATTAACCTAGTCACAAAACAACTAATAATCCCACTAAACAAAAAAGGACACAAATGAGCCTTAATCCTGACATCGCTAATAAT…
	JK97043 ATGCCACAACTAAACCCAAACCCTTGATTTTTTATCATGATCATCTCATGACTAACCTTCTCCATAATTATCCAACCTAAAATTCTAGCATTCGTATCTACAAACCCCCCATCAAGCAAAACACCAACAACCCACAGCACTACTCCATGAACTTGACCATGAACCTAAGCTTCTTCGACCAATTCGCGAGCCCTTCATTACTAGGGATCCCTCTGATCCTCATCGCAATACTATTCCCAGCCCTCCTACTACCATCCCCAGGCAACCGATGAATTACCAACCGACTATCAACTCTTCAACTGTGATTCATTAACCTAGTCACAAAACAACTAATAATCCCACTAAACAAAAAAGGACACAAATGAGCCTTAATCCTGACATCGCTAATAAT…
	jk08183 ATGCCACAACTAAACCCAAACCCTTGATTTTTTATCATGATCATCTCGTGACTAACCTTCTCCATAATTATCCAACCTAAAGTCCTAGCATTCGTATCTACAAACCCCCCATCAAGCAAAACACCAACAACCCATAGCACTACTCCATGAACTTGACCATGAACCTAAGCTTCTTCGACCAATTCGCGAGCCCTTCATTACTAGGAATCCCTCTGATCCTCATCGCAATACTATTCCCAGCCCTCCTACTACCATCCCCAGGCAACCGATGAATTACCAACCGACTATCAACTCTTCAACTGTGATTCATTAACCTAGTAACAAAACAACTAATAATTCCACTAAATAAAAAAGGACACAAATGAGCCTTAATCCTGACATCCCTAATAAT…
	svd4068 ATGCCACAACTAAACCCAAACCCTTGATTTTTTATCATGATCATCTCGTGACTAACCTTCTCCATAATTATCCAACCTAAAGTCCTAGCATTCGTATCTACAAACCCCCCATCAAGCAAAACACCAACAACCCATAGCACTACTCCATGAACTTGACCATGAACCTAAGCTTCTTCGACCAATTCGCGAGCCCTTCATTACTAGGAATCCCTCTGATCCTCATCGCAATACTATTCCCAGCCCTCCTACTACCATCCCCAGGCAACCGATGAATTACCAACCGACTATCAACTCTTCAACTGTGATTCATTAACCTAGTAACAAAACAACTAATAATTCCACTAAATAAAAAAGGACACAAATGAGCCTTAATCCTGACATCCCTAATAAT…
	svd3609 ATGCCACAACTAAACCCAAACCCTTGATTTTTTATCATGATCATCTCGTGACTAACCTTCTCCATAATTATCCAACCTAAAGTCCTAGCATTCGTATCTACAAACCCCCCATCAAGCAAAACACCAACAACCCACAGCACTACTCCATGAACTTGACCATGAACCTAAGCTTCTTCGACCAATTCGCAAGCCCTTCATTACTAGGAATCCCTCTGATCCTCATCGCAATACTATTCCCAGCCCTCCTACTACCATCCCCAGGCAACCGATGAATTACCAACCGACTATCAACTCTTCAACTGTGATTCATTAACCTAGTAACAAAGCAACTAATAATTCCACTAAATAAGAAAGGACACAAATGAGCCTTAATCCTGACATCCCTAATAAT…
	svd3610 ATGCCACAACTAAACCCAAATCCTTGATTTTTTATCATGATCATCTCGTGACTAACCTTCTCCATAATTATCCAACCTAAAGTCCTAGCATTCGTATCTACAAACCCCCCATCAAGCAAAACACCAACAACCCACAGCACTACTCCATGAACTTGACCATGAACCTAAGCTTCTTCGACCAATTCGCGAGCCCTTCATTACTAGGGATCCCTCTGATCCTCATCGCAATACTATTCCCAGCCCTCCTACTACCATCCCCAGGCAACCGATGAATTACCAACCGACTATCAACTCTTCAACTGTGATTCATTAACCTAGTAACAAAGCAACTAATAATTCCACTAAATAAAAAAGGACACAAATGAGCCTTAATCCTGACATCGCTAATAAT…
	B13398 ATGCCACAACTAAACCCAAACCCTTGATTTTTTATCATGGTCATCTCGTGACTAACCTTCTCCATAATTATCCAACCTAAAGTCCTAGCATTCGTATCTACAAACCCCCCATCAAGCAAAACACCAACAACCCACAGCACTACTCCATGAACTTGACCATGAACCTAAGCTTCTTCGACCAATTCGCGAGCCCTTCATTACTAGGAATCCCTCTGATCCTCATCGCAATACTATTCCCAGCCCTCCTACTACCATCCCCAGGCAACCGATGAATTACCAACCGACTATCAACTCTTCAACTGTGATTCATTAACCTAGTAACAAAGCAACTAATAATTCCACTAAATAAAAAAGGACACAAATGAGCCTTAATCCTGACATCCCTAATAATC…
	B13478 ATGCCACAACTAAACCCAAACCCTTGATTTTTTATCATGATCATCTCGTGACTAACCTTCTCCATAATTATCCAACCTAAAGTCCTAGCATTCGTATCTACAAACCCCCCATCAAGCAAAACACCAACAACCCACAGCACTACTCCATGAACTTGACCATGAACCTAAGCTTCTTCGACCAATTCGCGAGCCCTTCATTACTAGGAATCCCTCTGATCCTCATCGCAATACTATTCCCAGCCCTCCTACTACCATCCCCAGGCAACCGATGAATTACCAACCGACTATCAACTCTTCAACTGTGATTCATTAACCTAGTAACAAAGCAACTAATAATTCCACTAAATAAAAAAGGACACAAATGAGCCTTAATCCTGACATCCCTAATAATC…
	B13479 ATGCCACAACTAAACCCAAACCCTTGATTTTTTATCATGATCATCTCCTGACTAACCTTCTCCATAATTATCCAACCTAAAGTCTTAGCATTCGTATCTACAAACCCCCCATCAAGCAAAACACCAACAACCCACAGCACTACTCCATGAACTTGACCATGAACCTAAGCTTCTTCGACCAATTCGCGAGCCCTTCATTACTAGGGATCCCTCTGATCCTCATCGCAATACTATTCCCAGCCCTCCTACTACCATCCCCAGGCAACCGATGAATTACCAACCGACTATCAACTCTTCAACTGTGATTCATTAACCTAGTAACAAAGCAACTAATAATTCCACTAAATAAAAAAGGACACAAATGAGCCTTAATCCTGACATCGCTAATAATC…
	jk07649 ATGCCACAACTAAACCCAAACCCTTGATTTTTTATCATGATCATCTCGTGACTAACCTTCTCCATAATTATCCAACCTAAAGTCCTAGCATTCGTATCTACAAACCCCCCATCAAGCAAAACACCAACAACCCACAGCACTACTCCATGAACTTGACCATGAACCTAAGCTTCTTCGACCAATTCGCGAGCCCTTCATTACTAGGAATCCCTCTGATCCTCATCGCAATACTATTCCCAGCCCTCCTACTACCATCCCCAGGCAACCGATGAATTACCAACCGACTATCAACTCTTCAACTGTGATTCATTAACCTAGTAACAAAGCAACTAATAATTCCACTAAATAAAAAAGGACACAAATGAGCCTTAATCCTGACATCCCTAATAAT…
	jk07650 ATGCCACAACTAAACCCAAACCCTTGATTTTTTATCATGATCATCTCGTGACTAACCTTCTCCATAATTATCCAACCTAAAGTCCTAGCATTCGTATCTACAAACCCCCCATCAAGCAAAACACCAACAACCCACAGCACTACTCCATGAACTTGACCATGAACCTAAGCTTCTTCGACCAATTCGCGAGCCCTTCATTACTAGGAATCCCTCTGATCCTCATCGCAATACTATTCCCAGCCCTCCTACTACCATCCCCAGGCAACCGATGAATTACCAACCGACTATCAACTCTTCAACTGTGATTCATTAACCTAGTAACAAAGCAACTAATAATTCCACTAAATAAAAAAGGACACAAATGAGCCTTAATCCTGACATCCCTAATAAT…
	jk07652 ATGCCACAACTAAACCCAAACCCTTGATTTTTTATCATGATCATCTCATGACTAACCTTCTCCATAATTATCCAACCTAAAATTCTAGCATTCGTATCTACAAACCCCCCATCAAGCAAAACACCAACAACCCACAGCACTACTCCATGAACTTGACCATGAACCTAAGCTTCTTCGACCAATTCGCGAGCCCTTCATTACTAGGGATCCCTCTGATCCTCATCGCAATACTATTCCCAGCCCTCCTACTACCATCCCCAGGCAACCGATGAATTACCAACCGACTATCAACTCTTCAACTGTGATTCATTAACCTAGTCACAAAACAACTAATAATCCCACTAAACAAAAAAGGACACAAATGAGCCTTAATCCTGACATCGCTAATAAT…
	jk07653 ATGCCACAACTAAACCCAAACCCTTGATTTTTTATCATGATCATCTCGTGACTAACCTTCTCCATAATTATCCAACCTAAAGTCCTAGCATTCGTATCTACAAACCCCCCATCAAGCAAAACACCAACAACCCACAGCACTACTCCATGAACTTGACCATGAACCTAAGCTTCTTCGACCAATTCGCGAGCCCTTCATTACTAGGAATCCCTCTGATCCTCATCGCAATACTATTCCCAGCCCTCCTACTACCATCCCCAGGCAACCGATGAATTACCAACCGACTATCAACTCTTCAACTGTGATTCATTAACCTAGTAACAAAGCAACTAATAATTCCACTAAATAAAAAAGGACACAAATGAGCCTTAATCCTGACATCCCTAATAAT…
	jk07651 ATGCCACAACTAAACCCAAACCCTTGATTTTTTATCATGATCATCTCGTGACTAACCTTCTCCATAATTATCCAACCTAAAGTCCTAGCATTCGTATCTACAAACCCCCCATCAAGCAAAACACCAACAACCCACAGCACTACTCCATGAACTTGACCATGAACCTAAGCTTCTTCGACCAATTCGCGAGCCCTTCACTACTAGGAATCCCTCTGATCCTCATCGCAATACTATTCCCAGCCCTCCTACTACCATCCCCAGGCAACCGATGAATTACCAACCGACTATCAACTCTTCAACTGTGATTCATTAACCTAGTAACAAAGCAACTAATAATTCCACTAAATAAAAAAGGACACAAATGAGCCTTAATCCTGACATCCCTAATAAT…
	jk07654 ATGCCACAACTAAACCCAAACCCTTGATTTTTTATCATGATCATCTCGTGACTAACCTTCTCCATAATTATCCAACCTAAAGTCCTAGCATTCGTATCTACAAACCCCCCATCAAGCAAAACACCAACAACCCACAGCACTACTCCATGAACTTGACCATGAACCTAAGCTTCTTCGACCAATTCGCGAGCCCTTCATTACTAGGAATCCCTCTGATCCTCATCGCAATACTATTCCCAGCCCTCCTACTACCATCCCCAGGCAACCGATGAATTACCAACCGACTATCAACTCTTCAACTGTGATTCATTAACCTAGTAACAAAGCAACTAATAATTCCGCTAAATAAAAAAGGACACAAATGAGCCTTAATCCTGACATCCCTAATAAT…
	jk07655 ATGCCACAACTAAACCCAAACCCTTGATTTTTTATCATGATCATCTCGTGACTAACCTTCTCCATAATTATCCAACCTAAAGTCCTAGCATTCGTATCTACAAACCCCCCATCAAGCAAAACACCAACAACCCACAGCACTACTCCATGAACTTGACCATGAACCTAAGCTTCTTCGACCAATTCGCGAGCCCTTCATTACTAGGAATCCCTCTGATCCTCATCGCAATACTATTCCCAGCCCTCCTACTACCATCCCCAGGCAACCGATGAATTACCAACCGACTATCAACTCTTCAACTGTGATTCATTAACCTAGTAACAAAGCAACTAATAATTCCACTAAATAAAAAAGGACACAAATGAGCCTTAATCCTGACATCCCTAATAAT…
	JK09058 ATGCCACAACTAAACCCAAACCCTTGATTTTTTATCATGATCATCTCGTGACTAACCTTCTCCATAATTATCCAACCTAAAGTCCTAGCATTCGTATCTACAAACCCCCCATCAAGCAAAACACCAACAACCCACAGCACTACTCCATGAACTTGACCATGAACCTAAGCTTCTTCGACCAATTCACGAGCCCTTCATTACTAGGAATCCCTCTGATCCTCATCGCAATACTATTCCCAGCCCTCCTACTACCATCCCCAGGCAACCGATGAATTACCAACCGACTATCAACTCTTCAACTGTGATTCATTAACCTAGTAACAAAGCAACTAATAATTCCACTAAATAAAAAAGGACACAAATGAGCCTTAATCCTGACATCCCTAATAAT…
	JK09060 ATGCCACAACTAAACCCAAACCCTTGATTTTTTATCATGATCATCTCGTGACTAACCTTCTCCATAATTATCCAACCTAAAATCCTAGCATTCGTATCTACAAACCCCCCATCAAGCAAAACACCAACAACCCACAGCACTACTCCATGAACTTGACCATGAACCTAAGCTTCTTCGACCAATTCGCGAGCCCTTCATTACTAGGAATCCCTCTGATCCTCATCGCAATACTATTCCCAGCCCTCCTACTACCATCCCCAGGCAACCGATGAATTACCAACCGACTATCAACTCTTCAACTGTGATTCATTAACCTAGTAACAAAGCAACTAATAATTCCACTAAATAAAAAAGGACACAAATGAGCCTTAATCCTGACATCCCTAATAAT…
	JK09061 ATGCCACAACTAAACCCAAACCCTTGATTTTTTATCATGATCATCTCGTGACTAACCTTCTCCATAATTATCCAACCTAAAGTCCTAGCATTCGTATCTACAAACCCCCCATCAAGCAAAACACCAACAACCCACAGCACTACTCCATGAACTTGACCATGAACCTAAGCTTCTTCGACCAATTCGCGAGCCCTTCATTACTAGGAATCCCTCTGATCCTCATCGCAATACTATTCCCAGCCCTCCTTCTACCATCCCCAGGCAACCGATGAATTACCAACCGACTATCAACTCTTCAACTGTGATTCATTAACCTAGTAACAAAGCAACTAATAATTCCACTAAATAAAAAAGGACACAAATGAGCCTTAATCCTGACATCCCTAATAAT…
	JK09062 ATGCCACAACTAAACCCAAACCCTTGATTTTTTATCATGATCATCTCGTGACTAACCTTCTCCATAATTATCCAACCTAAAGTCCTAGCATTCGTATCTACAAACCCCCCATCAAGCAAAACACCAACAACCCACAGCACTACTCCATGAACTTGACCATGAACCTAAGCTTCTTCGACCAATTCGCGAGCCCTTCATTACTAGGAATCCCTCTGATCCTCATCGCAATACTATTCCCAGCCCTCCTTCTACCATCCCCAGGCAACCGATGAATTACCAACCGACTATCAACTCTTCAACTGTGATTCATTAACCTAGTAACAAAGCAACTAATAATTCCACTAAATAAAAAAGGACACAAATGAGCCTTAATCCTGACATCCCTAATAAT…
	JK09063 ATGCCACAACTAAACCCAAACCCTTGATTTTTTATCATGATCATCTCGTGACTAACCTTCTCCATAATTATCCAACCTAAAGTCCTAGCATTCGTATCTACAAACCCCCCATCAAGCAAAACACCAACAACCCACAGCACTACTCCATGAACTTGACCATGAACCTAAGCTTCTTCGACCAATTCGCGAGCCCTTCATTACTAGGAATCCCTCTGATCCTCATCGCAATACTATTCCCAGCCCTCCTACTACCATCCCCAGGCAACCGATGAATTACCAACCGACTATCAACTCTTCAACTGTGATTCATTAACCTAGTAACAAAGCAACTAATAATTCCACTAAATAAAAAAGGACACAAATGAGCCTTAATCCTGACATCCCTAATAAT…
	JK09064 ATGCCACAACTAAACCCAAACCCTTGATTTTTTATCATGATCATCTCGTGACTAACCTTCTCCATAATTATCCAACCTAAAGTCCTAGCATTCGTATCTACAAACCCCCCATCAAGCAAAACACCAACAACCCACAGCACTACTCCATGAACTTGACCATGAACCTAAGCTTCTTCGACCAATTCGCGAGCCCTTCATTACTAGGAATCCCTCTGATCCTCATCGCAATACTATTCCCAGCCCTCCTACTACCATCCCCAGGCAACCGATGAATTACCAACCGACTATCAACTCTTCAACTGTGATTCATTAACCTAGTAACAAAGCAACTAATAATTCCACTAAATAAAAAAGGACACAAATGAGCCTTAATCCTGACATCCCTAATAAT…
	JK09065 ATGCCACAACTAAACCCAAACCCTTGATTTTTTATCATGATCATCTCGTGACTAACCTTCTCCATAATTATCCAACCTAAAGTCCTAGCATTCGTATCTACAAACCCCCCATCAAGCAAAACACCAACAACCCACAGCACTACTCCATGAACTTGACCATGAACCTAAGCTTCTTCGACCAATTCGCGAGCCCTTCATTACTAGGAATCCCTCTGATCCTCATCGCAATACTATTCCCAGCCCTTCTACTACCATCCCCAGGCAACCGATGAATTACCAACCGACTATCAACTCTTCAACTGTGATTCATTAACCTAGTAACAAAGCAACTAATAATTCCACTAAATAAAAAAGGACACAAATGAGCCTTAATCCTGACATCCCTAATAAT…
	JK09066 ATGCCACAACTAAACCCAAACCCTTGATTTTTTATCATGATCATCTCGTGACTAACCTTCTCCATAATTATCCAACCTAAAGTCCTAGCATTCGTATCTACAAACCCCCCATCAAGCAAAACACCAACAACCCACAGCACTACTCCATGAACTTGACCATGAACCTAAGCTTCTTCGACCAATTCGCGAGCCCTTCATTACTAGGAATCCCTCTGATCCTCATCGCAATACTATTCCCAGCCCTCCTTCTACCATCCCCAGGCAACCGATGAATTACCAACCGACTATCAACTCTTCAACTGTGATTCATTAACCTAGTAACAAAGCAACTAATAATTCCACTAAATAAAAAAGGACACAAATGAGCCTTAATCCTGACATCCCTAATAAT…
	JK09059 ATGCCACAACTAAACCCAAACCCTTGATTTTTTATCATGATCATCTCATGACTAACCTTCTCCATAATTATCCAACCTAAAATTCTAGCATTCGTATCTACAAACCCCCCATCAAGCAAAACACCAACAACCCACAGCACTACTCCATGAACTTGACCATGAACCTAAGCTTCTTCGACCAATTCGCGAGCCCTTCATTACTAGGGATCCCTCTGATCCTCATCGCAATACTATTCCCAGCCCTCCTACTACCATCCCCAGGCAACCGATGAATTACCAACCGACTATCAACTCTTCAACTGTGATTCATTAACCTAGTCACAAAACAACTAATAATCCCACTAAACAAAAAAGGACACAAATGAGCCTTAATCCTGACATCGCTAATAAT…
	jk07657 ATGCCACAACTAAACCCAAACCCTTGATTTTTTATCATGATCATCTCGTGACTAACCTTCTCCATAATTATCCAACCTAAAGTCCTAGCATTCGTATCTACAAACCCCCCATCAAGCAAAACACCAACAACCCACAGCACTACTCCATGAACTTGACCATGAACCTAAGCTTCTTCGACCAATTCGCGAGCCCTTCATTACTAGGAATCCCTCTGATCCTCATCGCAATACTATTCCCAGCCCTCCTACTACCATCCCCAGGCAACCGATGAATTACCAACCGACTATCAACTCTTCAACTGTGATTCATTAACCTAGTAACAAAGCAACTAATAATTCCACTAAATAAAAAAGGACACAAATGAGCCTTAATCCTGACATCGCTAATAAT…
	jk07659 ATGCCACAACTAAACCCAAACCCTTGATTTTTTATCATGATCATCTCGTGACTAACCTTCTCCATAATTATCCAACCTAAAGTCCTAGCATTCGTATCTACAAACCCCCCATCAAGCAAAACACCAACAACCCACAGCACTACTCCATGAACTTGACCATGAACCTAAGCTTCTTCGACCAATTCGCGAGCCCTTCATTACTAGGAATCCCTCTGATCCTCATCGCAATACTATTCCCAGCCCTCCTACTACCATCCCCAGGCAACCGATGAATTACCAACCGACTATCAACTCTTCAACTGTGATTCATTAACCTAGTAACAAAGCAACTAATAATTCCACTAAATAAAAAAGGACACAAATGAGCCTTAATCCTGACATCCCTAATAAT…
	jk07656 ATGCCACAACTAAACCCAAACCCTTGATTTTTTATCATGATCATCTCGTGACTAACCTTCTCCATAATTATCCAACCTAAAGTCCTAGCATTCGTATCTACAAACCCCCCATCAAGCAAAACACCAACAACCCACAGCACTACTCCATGAACTTGACCATGAACCTAAGCTTCTTCGACCAATTCGCGAGCCCTTCATTACTAGGAATCCCTCTGATCCTCATCGCAATACTATTCCCAGCCCTCCTTCTACCATCCCCAGGCAACCGATGAATTACCAACCGACTATCAACTCTTCAACTGTGATTCATTAACCTAGTAACAAAGCAACTAATAATTCCACTAAATAAAAAAGGACACAAATGAGCCTTAATCCTGACATCCCTAATAAT…
	jk07658 ATGCCACAACTAAACCCAAACCCTTGATTTTTTATCATGATCATCTCGTGACTAACCTTCTCCATAATTATCCAACCTAAAGTCCTAGCATTCGTATCTACAAACCCCCCATCAAGCAAAACACCAACAACCCACAGCACTACTCCATGAACTTGACCATGAACCTAAGCTTCTTCGACCAATTCGCGAGCCCTTCATTACTAGGAATCCCTCTGATCCTCATCGCAATACTATTCCCAGCCCTCCTACTACCATCCCCAGGCAACCGATGAATTACCAACCGACTATCAACTCTTCAACTGTGATTCATTAACCTAGTAACAAAGCAACTAATAATTCCACTAAATAAAAAAGGACACAAATGAGCCTTAATCCTGACATCCCTAATAAT…
	jk07660 ATGCCACAACTAAACCCAAACCCTTGATTTTTTATCATGATCATCTCGTGACTAACCTTCTCCATAATTATCCAACCTAAAGTCCTAGCATTCGTATCTACAAACCCCCCATCAAGCAAAACACCAACAACCCATAGCACTACTCCATGAACTTGACCATGAACCTAAGCTTCTTCGACCAATTCGCGAGCCCTTCATTACTAGGAATCCCTCTGATCCTCATCGCAATACTATTCCCAGCCCTCCTACTACCATCCCCAGGCAACCGATGAATTACCAACCGACTATCAACTCTTCAACTGTGATTCATTAACCTAGTAACAAAACAACTAATAATTCCACTAAATAAAAAAGGACACAAATGAGCCTTAATCCTGACATCCCTAATAAT…
	jk07648 ATGCCACAACTAAACCCAAATCCTTGATTTTTTATCATGATCATCTCGTGACTAACCTTCTCCATAATTATCCAACCTAAAGTCCTAGCATTCGTATCTACAAACCCCCCATCAAGCAAAACACCAACAACCCACAGCACTACTCCATGAACTTGACCATGAACCTAAGCTTCTTCGACCAATTCGCGAGCCCTTCATTACTAGGGATCCCTCTGATCCTCATCGCAATACTATTCCCAGCCCTCCTACTACCATCCCCAGGCAACCGATGAATTACCAACCGACTATCAACTCTTCAACTGTGATTCATTAACCTAGTAACAAAGCAACTAATAATTCCACTAAATAAAAAAGGACACAAATGAGCCTTAATCCTGACATCGCTAATAAT…
	jk07662 ATGCCACAACTAAACCCAAACCCTTGATTTTTTATCATGATCATCTCGTGACTAACCTTCTCCATAGTTATCCAACCTAAAGTCCTAGCATTCGTATCTACAAACCCCCCATCAAGCAAAACACCAACAACCCACAGCACTACTCCATGAACTTGACCATGAACCTAAGCTTCTTCGACCAATTCGCGAGCCCTTCATTACTAGGAATCCCTCTGATCCTCATCGCAATACTATTCCCAGCCCTCCTACTACCATCCCCAGGCAACCGATGAATTACCAACCGACTATCAACTCTTCAACTGTGATTCATTAACCTAGTAACAAAGCAACTAATAATTCCACTAAATAAAAAAGGACACAAATGAGCCTTAATCCTGACATCCCTAATAAT…
	jk07661 ATGCCACAACTAAACCCAAACCCTTGATTTTTTATCATGATCATCTCCTGACTAACCTTCTCCATAATTATCCAACCTAAAGTCTTAGCATTCGTATCTACAAACCCCCCATCAAGCAAAACACCAACAACCCACAGCACTACTCCATGAACTTGACCATGAACCTAAGCTTCTTCGACCAATTCGCGAGCCCTTCATTACTAGGGATCCCTCTGATCCTCATCGCAATACTATTCCCAGCCCTCCTACTACCATCCCCAGGCAACCGATGAATTACCAACCGACTATCAACTCTTCAACTGTGATTCATTAACCTAGTAACAAAGCAACTAATAATTCCACTAAATAAAAAAGGACACAAATGAGCCTTAATCCTGACATCGCTAATAAT…
	jk07663 ATGCCACAACTAAACCCAAACCCTTGATTTTTTATCATGATCATCTCGTGACTAACCTTCTCCATAATTATCCAACCTAAAGTCCTAGCATTCGTATCTACAAACCCCCCATCAAGCAAAACACCAACAACCCACAGCACTACTCCATGAACTTGACCATGAACCTAAGCTTCTTCGACCAATTCGCGAGCCCTTCATTACTAGGAATCCCTCTGATCCTCATCGCAATACTATTCCCAGCCCTCCTACTACCATCCCCAGGCAACCGATGAATTACCAACCGACTATCAACTCTTCAACTGTGATTCATTAACCTAGTAACAAAGCAACTAATAATTCCACTAAATAAAAAAGGACACAAATGAGCCTTAATCCTGACATCCCTAATAAT…
	jk07664 ATGCCACAACTAAACCCAAACCCTTGATTTTTTATCATGATCATCTCGTGACTAACCTTCTCCATAATTATCCAACCTAAAGTCCTAGCATTCGTATCTACAAACCCCCCATCAAGCAAAACACCAACAACCCACAGCACTACTCCATGAACTTGACCATGAACCTAAGCTTCTTCGACCAATTCGCGAGCCCTTCATTACTAGGAATCCCTCTGATCCTCATCGCAATACTATTCCCAGCCCTCCTACTACCATCCCCAGGCAACCGATGAATTACCAACCGACTATCAACTCTTCAACTGTGATTCATTAACCTAGTAACAAAGCAACTAATAATTCCACTAAATAAAAAAGGACACAAATGAGCCTTAATCCTGACATCCCTAATAAT…
	jk07643 ATGCCACAACTAAACCCAAACCCTTGATTTTTTATCATGATCATCTCGTGACTAACCTTCTCCATAATTATCCAACCTAAAGTCCTAGCATTCGTATCTACAAACCCCCCATCAAGCAAAACACCAACAACCCACAGCACTACTCCATGAACTTGACCATGAACCTAAGCTTCTTCGACCAATTCGCGAGCCCTTCATTACTAGGAATCCCTCTGATCCTCATCGCAATACTATTCCCAGCCCTCCTTCTACCATCCCCAGGCAACCGATGAATTACCAACCGACTATCAACTCTTCAACTGTGATTCATTAACCTAGTAACAAAGCAACTAATAATTCCACTAAATAAAAAAGGACACAAATGAGCCTTAATCCTGACATCCCTAATAAT…
	jk07641 ATGCCACAACTAAACCCAAACCCTTGATTTTTTATCATGATCATCTCGTGACTAACCTTCTCCATAATTATCCAACCTAAAGTCCTAGCATTCGTATCTACAAACCCCCCATCAAGCAAAACACCAACAACCCATAGCACTACTCCATGAACTTGACCATGAACCTAAGCTTCTTCGACCAATTCGCGAGCCCTTCATTACTAGGAATCCCTCTGATCCTCATCGCAATACTATTCCCAGCCCTCCTACTACCATCCCCAGGCAACCGATGAATTACCAACCGACTATCAACTCTTCAACTGTGATTCATTAACCTAGTAACAAAACAACTAATAATTCCACTAAATAAAAAAGGACACAAATGAGCCTTAATCCTGACATCCCTAATAAT…
	jk07642 ATGCCACAACTAAACCCAAACCCTTGATTTTTTATCATGATCATCTCGTGACTAACCTTCTCCATAATTATCCAACCTAAAGTCCTAGCATTCGTATCTACAAACCCCCCATCAAGCAAAACACCAACAACCCACAGCACTACTCCATGAACTTGACCATGAACCTAAGCTTCTTCGACCAATTCGCGAGCCCTTCATTACTAGGAATCCCTCTGATCCTCATCGCAATACTATTCCCAGCCCTCCTACTACCATCCCCAGGCAACCGATGAATTACCAACCGACTATCAACTCTTCAACTGTGATTCATTAACCTAGTAACAAAGCAACTAATAATTCCACTAAATAAAAAAGGACACAAATGAGCCTTAATCCTGACATCGCTAATAAT…
	jk07646 ATGCCACAACTAAACCCAAACCCTTGATTTTTTATCATGATCATCTCGTGACTAACCTTCTCCATAATTATCCAACCTAAAGTCCTAGCATTCGTATCTACAAACCCCCCATCAAGCAAAACACCAACAACCCACAGCACTACTCCATGAACTTGACCATGAACCTAAGCTTCTTCGACCAATTCGCGAGCCCTTCATTACTAGGAATCCCTCTGATCCTCATCGCAATACTATTCCCAGCCCTCCTACTACCATCCCCAGGCAACCGATGAATTACCAACCGACTATCAACTCTTCAACTGTGATTCATTAACCTAGTAACAAAGCAACTAATAATTCCACTAAATAAAAAAGGACACAAATGAGCCTTAATCCTGACATCCCTAATAAT…
	jk07644 ATGCCACAACTAAACCCAAACCCTTGATTTTTTATCATGATCATCTCATGACTAACCTTCTCCATAATTATCCAACCTAAAATTCTAGCATTCGTATCTACAAACCCCCCATCAAGCAAAACACCAACAACCCACAGCACTACTCCATGAACTTGACCATGAACCTAAGCTTCTTCGACCAATTCGCGAGCCCTTCATTACTAGGGATCCCTCTGATCCTCATCGCAATACTATTCCCAGCCCTCCTACTACCATCCCCAGGCAACCGATGAATTACCAACCGACTATCAACTCTTCAACTGTGATTCATTAACCTAGTCACAAAACAACTAATAATCCCACTAAACAAAAAAGGACACAAATGAGCCTTAATCCTGACATCGCTAATAAT…
	jk07667 ATGCCACAACTAAACCCAAACCCTTGATTTTTTATCATGATCATCTCGTGACTAACCTTCTCCATAATTATCCAACCTAAAGTCCTAGCATTCGTATCTACAAACCCCCCATCAAGCAAAACACCAACAACCCACAGCACTACTCCATGAACTTGACCATGAACCTAAGCTTCTTCGACCAATTCGCGAGCCCTTCATTACTAGGAATCCCTCTGATCCTCATCGCAATACTATTCCCAGCCCTCCTACTACCATCCCCAGGCAACCGATGAATTACCAACCGACTATCAACTCTTCAACTGTGATTCATTAACCTAGTAACAAAGCAACTAATAATTCCACTAAATAAAAAAGGACACAAATGAGCCTTAATCCTGACATCCCTAATAAT…
	jk07672 ATGCCACAACTAAACCCAAACCCTTGATTTTTTATCATGATCATCTCCTGACTAACCTTCTCCATAATTATCCAACCTAAAGTCTTAGCATTCGTATCTACAAACCCCCCATCAAGCAAAACACCAACAACCCACAGCACTACTCCATGAACTTGACCATGAACCTAAGCTTCTTCGACCAATTCGCGAGCCCTTCATTACTAGGGATCCCTCTGATCCTCATCGCAATACTATTCCCAGCCCTCCTACTACCATCCCCAGGCAACCGATGAATTACCAACCGACTATCAACTCTTCAACTGTGATTCATTAACCTAGTAACAAAGCAACTAATAATTCCACTAAATAAAAAAGGACACAAATGAGCCTTAATCCTGACATCGCTAATAAT…
	jk07665 ATGCCACAACTAAACCCAAACCCTTGATTTTTTATCATGATCATCTCGTGACTAACCTTCTCCATAATTATCCAACCTAAAGTCCTAGCATTCGTATCTACAAACCCCCCATCAAGCAAAACACCAACAACCCACAGCACTACTCCATGAACTTGACCATGAACCTAAGCTTCTTCGACCAATTCGCGAGCCCTTCATTACTAGGAATCCCTCTGATCCTCATCGCAATACTATTCCCAGCCCTCCTACTACCATCCCCAGGCAACCGATGAATTACCAACCGACTATCAACTCTTCAACTGTGATTCATTAACCTAGTAACAAAGCAACTAATAATTCCACTAAATAAAAAAGGACACAAATGAGCCTTAATCCTGACATCCCTAATAAT…
	jk07670 ATGCCACAACTAAACCCAAACCCTTGATTTTTTATCATGATCATCTCGTGACTAACCTTCTCCATAATTATCCAACCTAAAGTCCTAGCATTCGTATCTACAAACCCCCCATCAAGCAAAACACCAACAACCCATAGCACTACTCCATGAACTTGACCATGAACCTAAGCTTCTTCGACCAATTCGCGAGCCCTTCATTACTAGGAATCCCTCTGATCCTCATCGCAATACTATTCCCAGCCCTCCTACTACCATCCCCAGGCAACCGATGAATTACCAACCGACTATCAACTCTTCAACTGTGATTCATTAACCTAGTAACAAAACAACTAATAATTCCACTAAATAAAAAAGGACACAAATGAGCCTTAATCCTGACATCCCTAATAAT…
	jk07668 ATGCCACAACTAAACCCAAACCCTTGATTTTTTACCATGATCATCTCATGACTAACCTTCTCCATAATTATCCAACCTAAAATTCTAGCATTCGTATCTACAAACCCCCCATCAAGCAAAACACCAACAACCCACAGCACTACTCCATGAACTTGACCATGAACTTAAGCTTCTTCGACCAATTCGCGAGCCCTTCATTACTAGGGATCCCTCTGATCCTCATCGCAATACTATTCCCAGCCCTCCTACTACCATCCCCAGGCAACCGATGAATTACCAACCGACTATCAACTCTTCAACTGTGATTCATTAACCTAGTCACAAAACAACTAATAATCCCACTAAACAAAAAAGGACACAAATGAGCCTTAATCCTGACATCGCTAATAAT…
	jk07669 ATGCCACAACTAAACCCAAACCCTTGATTTTTTATCATGATCATCTCCTGACTAACCTTCTCCATAATTATCCAACCTAAAGTCTTAGCATTCGTATCTACAAACCCCCCATCAAGCAAAACACCAACAACCCACAGCACTACTCCATGAACTTGACCATGAACCTAAGCTTCTTCGACCAATTCGCGAGCCCTTCATTACTAGGGATCCCTCTGATCCTCATCGCAATACTATTCCCAGCCCTCCTACTACCATCCCCAGGCAACCGATGAATTAACAACCGACTATCAACTCTTCAACTGTGATTCATTAACCTAGTAACAAAGCAACTAATAATTCCACTAAATAAAAAAGGACACAAATGAGCCTTAATCCTGACATCGCTAATAAT…
	jk07671 ATGCCACAACTAAACCCAAACCCTTGATTTTTTATCATGATCATCTCGTGACTAACCTTCTCCATAATTATCCAACCTAAAGTCCTAGCATTCGTATCTACAAACCCCCCATCAAGCAAAACACCAACAACCCACAGCACTACTCCATGAACTTGACCATGAACCTAAGCTTCTTCGACCAATTCGCGAGCCCTTCATTACTAGGAATCCCTCTGATCCTCATCGCAATACTATTCCCAGCCCTCCTACTACCATCCCCAGGCAACCGATGAATTACCAACCGACTATCAACTCTTCAACTGTGATTCATTAACCTAGTAACAAAGCAACTAATAATTCCACTAAATAAAAAAGGACACAAATGAGCCTTAATCCTGACATCCCTAATAAT…
	jk07666 ATGCCACAACTAAACCCAAACCCTTGATTTTTTATCATGATCATCTCGTGACTAACCTTCTCCATAATTATCCAACCTAAAGTCCTAGCATTCGTATCTACAAACCCCCCATCAAGCAAAACACCAACAACCCACAGCACTACTCCATGAACTTGACCATGAACCTAAGCTTCTTCGACCAATTCGCGAGCCCTTCATTACTAGGAATCCCTCTGATCCTCATCGCAATACTATTCCCAGCCCTCCTACTACCATCCCCAGGCAACCGATGAATTACCAACCGACTATCAACTCTCCAACTGTGATTCATTAACCTAGTAACAAAGCAACTAATAATTCCACTAAATAAAAAAGGACACAAATGAGCCTTAATCCTGACATCGCTAATAAT…
	jk07647 ATGCCACAACTAAACCCAAACCCTTGATTTTTTATCATGATCATCTCCTGACTAACCTTCTCCATAATTATCCAACCTAAAGTCTTAGCATTCGTATCTACAAACCCCCCATCAAGCAAAACACCAACAACCCACAGCACTACTCCATGAACTTGACCATGAACCTAAGCTTCTTCGACCAATTCGCGAGCCCTTCATTACTAGGGATCCCTCTGATCCTCATCGCAATACTATTCCCAGCCCTCCTACTACCATCCCCAGGCAACCGATGAATTACCAACCGACTATCAACTCTTCAACTGTGATTCATTAACCTAGTAACAAAGCAACTAATAATTCCACTAAATAAAAAAGGACACAAATGAGCCTTAATCCTGACATCGCTAATAAT…
	PEP2412 ATGCCACAACTAAACCCAAACCCTTGATTTTTTATCATGATCATCTCATGACTAACCTTCTCCATAATTATCCAACCTAAAATTCTAGCATTCGTATCTACAAACCCCCCATCAAGCAAAACACCAACAACCCACAGCACTACTCCATGAACTTGACCATGAACCTAAGCTTCTTCGACCAATTCGCGAGCCCTTCATTACTAGGGATCCCTCTGATCCTCATCGCAATACTATTCCCAGCCCTCCTACTACCATCCCCAGGCAACCGATGAATTACCAACCGACTATCAACTCTTCAACTGTGATTCATTAACCTAGTCACAAAACAACTAATAATCCCACTAGACAAAAAAGGACACAAATGAGCCTTAATCCTGACATCGCTAATAAT…
	jk08270 ATGCCACAACTAAACCCAAACCCTTGATTTTTTATCATGATCATCTCATGACTAACCTTCTCCATAATTATCCAACCTAAAATTCTAGCATTCGTATCTACAAACCCCCCATCAAGCAAAACACCAACAACCCACAGCACTACTCCATGAACTTGACCATGAACCTAAGCTTCTTCGACCAATTCGCGAGCCCTTCATTACTAGGGATCCCTCTGATCCTCATCGCAATACTATTCCCAGCCCTCCTACTACCATCCCCAGGCAACCGATGAATTACCAACCGACTATCAACTCTTCAACTGTGATTCATTAACCTAGTCACAAAACAACTAATAATCCCACTAAACAAAAAAGGACACAAATGAGCCTTAATCCTGACATCGCTAATAAT…
	jk08276 ATGCCACAACTAAACCCAAACCCTTGATTTTTTATCATGATCATCTCATGACTAACCTTCTCCATAATTATCCAACCTAAAATTCTAGCATTCGTATCTACAAACCCCCCATCAAGCAAAACACCAACAACCCACAGCACTACTCCATGAACTTGACCATGAACCTAAGCTTCTTCGACCAATTCGCGAGCCCTTCATTACTAGGGATCCCTCTGATCCTCATCGCAATACTATTCCCAGCCCTCCTACTACCATCCCCAGGCAACCGATGAATTACCAACCGACTATCAACTCTTCAACTGTGATTCATTAACCTAGTCACAAAACAACTAATAATCCCACTAAACAAAAAAGGACACAAATGAGCCTTAATCCTGACATCGCTAATAAT…
	jk08278 ATGCCACAACTAAACCCAAACCCTTGATTTTTTATCATGATCATCTCATGACTAACCTTCTCCATAATTATCCAACCTAAAATTCTAGCATTCGTATCTACAAACCCCCCATCAAGCAAAACACCAACAACCCACAGCACTACTCCATGAACTTGACCATGAACCTAAGCTTCTTCGACCAATTCGCGAGCCCTTCATTACTAGGGATCCCTCTGATCCTCATCGCAATACTATTCCCAGCCCTCCTACTACCATCCCCAGGCAACCGATGAATTACCAACCGACTATCAACTCTTCAACTGTGATTCATTAACCTAGTCACAAAACAACTAATAATCCCACTAAACAAAAAAGGACACAAATGAGCCTTAATCCTGACATCGCTAATAAT…
	jk08269 ATGCCACAACTAAACCCAAACCCTTGATTTTTTATCATGATCATCTCATGACTAACCTTCTCCATAATTATCCAACCTAAAATTCTAGCATTCGTATCTACAAACCCCCCATCAAGCAAAACACCAACAACCCACAGCACTACTCCATGAACTTGACCATGAACCTAAGCTTCTTCGACCAATTCGCGAGCCCTTCATTACTAGGGATCCCTCTGATCCTCATCGCAATACTATTCCCAGCCCTCCTACTACCATCCCCAGGCAACCGATGAATTACCAACCGACTATCAACTCTTCAACTGTGATTCATTAACCTAGTCACAAAACAACTAATAATCCCACTAAACAAAAAAGGACACAAATGAGCCTTAATCCTGACATCGCTAATAAT…
	jk08273 ATGCCACAACTAAACCCAAACCCTTGATTTTTTATCATGATCATCTCATGACTAACCTTCTCCATAATTATCCAACCTAAAATTCTAGCATTCGTATCTACAAACCCCCCATCAAGCAAAACACCAACAACCCACAGCACTACTCCATGAACTTGACCATGAACCTAAGCTTCTTCGACCAATTCGCGAGCCCTTCATTACTAGGGATCCCTCTGATCCTCATCGCAATACTATTCCCAGCCCTCCTACTACCATCCCCAGGCAACCGATGAATTACCAACCGACTATCAACTCTTCAACTGTGATTCATTAACCTAGTCACAAAACAACTAATAATCCCACTAAACAAAAAAGGACACAAATGAGCCTTAATCCTGACATCGCTAATAAT…
	jk08277 ATGCCACAACTAAACCCAAACCCTTGATTTTTTATCATGATCATCTCATGACTAACCTTCTCCATAATTATCCAACCTAAAATTCTAGCATTCGTATCTACAAACCCCCCATCAAGCAAAACACCAACAACCCACAGCACTACTCCATGAACTTGACCATGAACCTAAGCTTCTTCGACCAATTCGCGAGCCCTTCATTACTAGGGATCCCTCTGATCCTCATCGCAATACTATTCCCAGCCCTCCTACTACCATCCCCAGGCAACCGATGAATTACCAACCGACTATCAACTCTTCAACTGTGATTCATTAACCTAGTCACAAAACAACTAATAATCCCACTAAACAAAAAAGGACACAAATGAGCCTTAATCCTGACATCGCTAATAAT…
	jk08271 ATGCCACAACTAAACCCAAACCCTTGATTTTTTATCATGATCATCTCATGACTAACCTTCTCCATAATTATCCAACCTAAAATTCTAGCATTCGTATCTACAAACCCCCCATCAAGCAAAACACCAACAACCCACAGCACTACTCCATGAACTTGACCATGAACCTAAGCTTCTTCGACCAATTCGCGAGCCCTTCATTATTAGGGATCCCTCTGATCCTCATCGCAATACTATTCCCAGCCCTCCTACTACCATCCCCAGGCAACCGATGAATTACCAACCGACTATCAACTCTTCAACTGTGATTCATTAACCTAGTCACAAAACAACTAATAATCCCACTAAACAAAAAAGGACACAAATGAGCCTTAATCCTGACATCGCTAATAAT…
	jk08272 ATGCCACAACTAAACCCAAACCCTTGATTTTTTATCATGGTCATCTCATGACTAACCTTCTCCATAATTATCCAACCTAAAATTCTAGCATTCGTATCTACAAACCCCCCATCAAGCAAAACACCAACAACCCACAGCACTACTCCATGAACTTGACCATGAACCTAAGCTTCTTCGACCAATTCGCGAGCCCTTCATTACTAGGGATCCCTCTGATCCTCATCGCAATACTATTCCCAGCCCTCCTACTACCATCCCCAGGCAACCGATGAATTACCAACCGACTATCAACTCTTCAACTGTGATTCATTAACCTAGTCACAAAACAACTAATAATCCCACTAAACAAAAAAGGACACAAATGAGCCTTAATCCTGACATCGCTAATAAT…
	jk08239 ATGCCACAACTAAACCCAAACCCTTGATTTTTTATCATGATCATCTCATGACTAACCTTCTCCATAATTATCCAACCTAAAATTCTAGCATTCGTATCTACAAACCCCCCATCAAGCAAAACACCAACAACCCACAGCACTACTCCATGAACTTGACCATGAACCTAAGCTTCTTCGACCAATTCGCGAGCCCTTCATTACTAGGGATCCCTCTGATCCTCATCGCAATACTATTCCCAGCCCTCCTACTACCATCCCCAGGCAACCGATGAATTACCAACCGACTATCAACTCTTCAACTGTGATTCATTAACCTAGTCACAAAACAACTAATAATCCCACTAAACAAAAAAGGACACAAATGAGCCTTAATCCTGACATCGCTAATAAT…
	JK03392 ATGCCACAACTAAACCCAAACCCTTGATTTTTTATCATGATCATCTCGTGACTAACCTTCTCCATAATTATCCAACCTAAAGTCCTAGCATTCGTATCTACAAACCCCCCATCAAGCAAAACACCAACAACCCACAGCACTACTCCATGAACTTGACCATGAACCTAAGCTTCTTCGACCAATTCGCGAGCCCTTCATTACTAGGAATCCCTCTGATCCTCATCGCAATACTATTCCCAGCCCTCCTACTACCATCCCCAGGCAACCGATGAATTACCAACCGACTATCAACTCTTCAACTGTGATTCATTAACCTAGTAACAAAGCAACTAATAATTCCACTAAATAAAAAAGGACACAAATGAGCCTTAATCCTGACATCCCTAATAAT…
	JK03396 ATGCCACAACTAAACCCAAACCCTTGATTTTTTATCATGATCATCTCGTGACTAACCTTCTCCATAATTATCCAACCTAAAGTCCTAGCATTCGTATCTACAAACCCCCCATCAAGCAAAACACCAACAACCCACAGCACTACTCCATGAACTTGACCATGAACCTAAGCTTCTTCGACCAATTCGCGAGCCCTTCATTACTAGGAATCCCTCTGATCCTCATCGCAATACTATTCCCAGCCCTCCTACTACCATCCCCAGGCAACCGATGAATTACCAACCGACTATCAACTCTTCAACTGTGATTCATTAACCTAGTAACAAAGCAACTAATAATTCCACTAAATAAAAAAGGACACAAATGAGCCTTAATCCTGACATCCCTAATAAT…
	JK03392 ATGCCACAACTAAACCCAAACCCTTGATTTTTTATCATGATCATCTCGTGACTAACCTTCTCCATAATTATCCAACCTAAAGTCCTAGCATTCGTATCTACAAACCCCCCATCAAGCAAAACACCAACAACCCACAGCACTACTCCATGAACTTGACCATGAACCTAAGCTTCTTCGACCAATTCGCGAGCCCTTCATTACTAGGAATCCCTCTGATCCTCATCGCAATACTATTCCCAGCCCTCCTACTACCATCCCCAGGCAACCGATGAATTACCAACCGACTATCAACTCTTCAACTGTGATTCATTAACCTAGTAACAAAGCAACTAATAATTCCACTAAATAAAAAAGGACACAAATGAGCCTTAATCCTGACATCCCTAATAAT…
	JK03397 ATGCCACAACTAAACCCAAACCCTTGATTTTTTATCATGATCATCTCCTGACTAACCTTCTCCATAATTATCCAACCTAAAGTCTTAGCATTCGTATCTACAAACCCCCCATCAAGCAAAACACCAACAACCCACAGCACTACTCCATGAACTTGACCATGAACCTAAGCTTCTTCGACCAATTCGCGAGCCCTTCATTACTAGGGATCCCTCTGATCCTCATCGCAATACTATTCCCAGCCCTCCTACTACCATCCCCAGGCAACCGATGAATTACCAACCGACTATCAACTCTTCAACTGTGATTCATTAACCTAGTAACAAAGCAACTAATAATTCCACTAAATAAAAAAGGACACAAATGAGCCTTAATCCTGACATCGCTAATAAT…
	JK03398 ATGCCACAACTAAACCCAAACCCTTGATTTTTTATCATGATCATCTCGTGACTAACCTTCTCCATAATTATCCAACCTAAAGTCCTAGCATTCGTATCTACAAACCCCCCATCAAGCAAAACACCAACAACCCACAGCACTACTCCATGAACTTGACCATGAACCTAAGCTTCTTCGACCAATTCGCGAGCCCTTCATTACTAGGAATCCCTCTGATCCTCATCGCAATACTATTCCCAGCCCTCCTACTACCATCCCCAGGCAACCGATGAATTACCAACCGACTATCAACTCTTCAACTGTGATTCATTAACCTAGTAACAAAGCAACTAATAATTCCACTAAATAAAAAAGGACACAAATGAGCCTTAATCCTGACATCCCTAATAAT…
	JK03393 ATGCCACAACTAAACCCAAACCCTTGATTTTTTATCATGATCATCTCATGACTAACCTTCTCCATAATTATCCAACCTAAAATTCTAGCATTCGTATCTACAAACCCCCCATCAAGCAAAACACCAACAACCCACAGCACTACTCCATGAACTTGACCATGAACCTAAGCTTCTTCGACCAATTCGCGAGCCCTTCATTACTAGGGATCCCTCTGATCCTCATCGCAATACTATTCCCAGCCCTCCTACTACCATCCCCAGGCAACCGATGAATTACCAACCGACTATCAACTCTTCAACTGTGATTCATTAACCTAGTCACAAAACAACTAATAATCCCACTAAACAAAAAAGGACACAAATGAGCCTTAATCCTGACATCGCTAATAAT…
	JK03383 ATGCCACAACTAAACCCAAACCCTTGATTTTTTATCATGATCATCTCGTGACTAACCTTCTCCATAATTATCCAACCTAAAGTCCTAGCATTCGTATCTACAAACCCCCCATCAAGCAAAACACCAACAACCCACAGCACTACTCCATGAACTTGACCATGAACCTAAGCTTCTTCGACCAATTCGCGAGCCCTTCATTACTAGGAATCCCTCTGATCCTCATCGCAATACTATTCCCAGCCCTCCTACTACCATCCCCAGGCAACCGATGAATTACCAACCGACTATCAACTCTTCAACTGTGATTCATTAACCTAGTAACAAAGCAACTAATAATTCCACTAAATAAAAAAGGACACAAATGAGCCTTAATCCTGACATCCCTAATAAT…
	JK03384 ATGCCACAACTAAACCCAAACCCTTGATTTTTTATCATGATCATCTCGTGACTAACCTTCTCCATAATTATCCAACCTAAAATCCTAGCATTCGTATCTACAAACCCCCCATCAAGCAAAACACCAACAACCCACAGCACTACTCCATGAACTTGACCATGAACCTAAGCTTCTTCGACCAATTCGCGAGCCCTTCATTACTAGGAATCCCTCTGATCCTCATCGCAATACTATTCCCAGCCCTCCTACTACCATCCCCAGGCAACCGATGAATTACCAACCGACTATCAACTCTTCAACTGTGATTCATTAACCTAGTAACAAAGCAACTAATAATTCCACTAAATAAAAAAGGACACAAATGAGCCTTAATCCTGACATCGCTAATAAT…
	JK03400 ATGCCACAACTAAACCCAAACCCTTGATTTTTTATCATGATCATCTCGTGACTAACCTTCTCCATAATTATCCAACCTAAAGTCCTAGCATTCGTATCTACAAACCCCCCATCAAGCAAAACACCAACAACCCACAGCACTACTCCATGAACTTGACCATGAACCTAAGCTTCTTCGACCAATTCGCGAGCCCTTCATTACTAGGAATCCCTCTGATCCTCATCGCAATACTATTCCCAGCCCTCCTACTACCATCCCCAGGCAACCGATGAATTACCAACCGACTATCAACTCTTCAACTGTGATTCATTAACCTAGTAACAAAGCAACTAATAATTCCACTAAATAAAAAAGGACACAAATGAGCCTTAATCCTGACATCCCTAATAAT…
	JK03403 ATGCCACAACTAAACCCAAACCCTTGATTTTTTATCATGATCATCTCGTGACTAACCTTCTCCATAATTATCCAACCTAAAGTCCTAGCATTCGTATCTACAAACCCCCCATCAAGCAAAACACCAACAACCCACAGCACTACTCCATGAACTTGACCATGAACCTAAGCTTCTTCGACCAATTCGCGAGCCCTTCATTACTAGGAATCCCTCTGATCCTCATCGCAATACTATTCCCAGCCCTCCTACTACCATCCCCAGGCAACCGATGAATTACCAACCGACTATCAACTCTTCAACTGTGATTCATTAACCTAGTAACAAAGCAACTAATAATTCCACTAAATAAAAAAGGACACAAATGAGCCTTAATCCTGACATCCCTAATAAT…
	JK03404 ATGCCACAACTAAACCCAAACCCTTGATTTTTTATCATGATCATCTCGTGACTAACCTTCTCCATAATTATCCAACCTAAAGTCCTAGCATTCGTATCTACAAACCCCCCATCAAGCAAAACACCAAAAACCCACAGCACTACTCCATGAACTTGACCATGAACCTAAGCTTCTTCGACCAATTCGCGAGCCCTTCATTACTAGGAATCCCTCTGATCCTCATCGCAATACTATTCCCAGCCCTCCTACTACCATCCCCAGGCAACCGATGAATTACCAACCGACTATCAACTCTTCAACTGTGATTCATTAACCTAGTAACAAAGCAACTAATAATTCCACTAAATAAAAAAGGACACAAATGAGCCTTAATCCTGACATCCCTAATAAT…
	JK03405 ATGCCACAACTAAACCCAAACCCTTGATTTTTTATCATGATCATCTCGTGACTAACCTTCTCCATAATTATTCAACCTAAAGTCCTAGCATTCGTATCTACAAACCCCCCATCAAGCAAAACACCAACAACCCACAGCACTACTCCATGAACTTGACCATGAACCTAAGCTTCTTCGACCAATTCGCGAGCCCTTCATTACTAGGAATCCCTCTGATCCTCATCGCAATACTATTCCCAGCCCTCCTACTACCATCCCCAGGCAACCGATGAATTACCAACCGACTATCAACTCTTCAACTGTGATTCATTAACCTAGTAACAAAGCAACTAATAATTCCACTAAATAAAAAAGGACACAAATGAGCCTTAATCCTGACATCCCTAATAAT…
	JK03407 ATGCCACAACTAAACCCAAACCCTTGATTTTTTATCATGATCATCTCGTGACTAACCTTCTCCATAATTATCCAACCTAAAGTCCTAGCATTCGTATCTACAAACCCCCCATCAAGCAAAACACCAACAACCCACAGCACTACTCCATGAACTTGACCATGAACCTAAGCTTCTTCGACCAATTCGCGAGCCCTTCATTACTAGGAATCCCTCTGATCCTCATCGCAATACTATTCCCAGCCCTCCTACTACCATCCCCAGGCAACCGATGAATTACCAACCGACTATCAACTCTTCAACTGTGATTCATTAACCTAGTAACAAAGCAACTAATAATTCCACTAAATAAAAAAGGACACAAATGAGCCTTAATCCTGACATCCCTAATAAT…
	JK03408 ATGCCACAACTAAACCCAAACCCTTGATTTTTTATCATGATCATCTCGTGACTAACCTTCTCCATAATTATCCAACCTAAAGTCCTAGCATTCGTATCTACAAACCCCCCATCAAGCAAAACACCAACAACCCACAGCACTACTCCATGAACTTGACCATGAACCTAAGCTTCTTCGACCAATTCGCGAGCCCTTCATTACTAGGAATCCCTCTGATCCTCATCGCAATACTATTCCCAGCCCTCCTACTACCATCCCCAGGCAACCGATGAATTACCAACCGACTATCAACTCTTCAACTGTGATTCATTAACCTAGTAACAAAGCAACTAATAATTCCACTAAATAAAAAAGGACACAAATGAGCCTTAATCCTGACATCCCTAATAAT…
	JK08419 ATGCCACAACTAAACCCAAACCCTTGATTTTTTATCATGATCATCTCGTGACTAACCTTCTCCATAATTATCCAACCTAAAGTCCTAGCATTCGTATCTACAAACCCCCCATCAAGCAAAACACCAACAACCCACAGCACTACTCCATGAACTTGACCATGAACCTAAGCTTCTTCGACCAATTCGCGAGCCCTTCATTACTAGGAATCCCTCTGATCCTCATCGCAATACTATTCCCAGCCCTCCTACTACCATCCCCAGGCAACCGATGAATTACCAACCGACTATCAACTCTTCAACTGTGATTCATTAACCTAGTAACAAAGCAACTAATAATTCCACTAAATAAAAAAGGACACAAATGAGCCTTAATCCTGACATCCCTAATAAT…
	JK03460 ATGCCACAACTAAACCCAAACCCTTGATTTTTTATCATGGTCATCTCATGACTAACCTTCTCCATAATTATCCAACCTAAAATTCTAGCATTCGTATCTACAAACCCCCCATCAAGCAAAACACCAACAACCCACAGCACTACTCCATGAACTTGACCATGAACCTAAGCTTCTTCGACCAATTCGCGAGCCCTTCATTACTAGGGATCCCTCTGATCCTCATCGCAATACTATTCCCAGCCCTCCTACTACCATCCCCAGGCAACCGATGAATTACCAACCGACTATCAACTCTTCAACTGTGATTCATTAACCTAGTCACAAAACAACTAATAATCCCACTAGACAAAAAAGGACACAAATGAGCCTTAATCCTGACATCGCTAATAAT…
	JK03461 ATGCCACAACTAAACCCAAACCCTTGATTTTTTATCATGATCATCTCATGACTAACCTTCTCCATAATTATCCAACCTAAAATTCTAGCATTCGTATCTACAAACCCCCCATCAAGCAAAACACCAACAACCCACAGCACTACTCCATGAACTTGACCATGAACCTAAGCTTCTTCGACCAATTCGCGAGCCCTTCATTACTAGGGATCCCTCTGATCCTCATCGCAATACTATTCCCAGCCCTCCTACTACCATCCCCAGGCAACCGATGAATTACCAACCGACTATCAACTCTTCAACTGTGATTCATTAACCTAGTCACAAAACAACTAATAATCCCACTAAACAAAAAAGGACACAAATGAGCCTTAATCCTGACATCGCTAATAAT…
	JK03462 ATGCCACAACTAAACCCAAACCCCTGATTTTTTATCATGATCATCTCATGACTAACCTTCTCCATAATTATCCAACCTAAAATTCTAGCATTCGTATCTACAAACCCCCCATCAAGCAAAACACCAACAACCCACAGCACTACTCCATGAACTTGACCATGAACCTAAGCTTCTTCGACCAATTCGCGAGCCCTTCATTACTAGGGATCCCTCTGATCCTCATCGCAATACTATTCCCAGCCCTCCTACTACCATCCCCAGGCAACCGATGAATTACCAACCGACTATCAACTCTTCAACTGTGATTCATTAACCTAGTCACAAAACAACTAATAATCCCACTAAACAAAAAAGGACACAAATGAGCCTTAATCCTGACATCGCTAATAAT…
	JK03467 ATGCCACAACTAAACCCAAACCCTTGATTTTTTATCATGATCATCTCATGACTAACCTTCTCCATAATTATCCAACCTAAAATTCTAGCATTCGTATCTACAAACCCCCCATCAAGCAAAACACCAACAACCCACAGCACTACTCCATGAACTTGACCATGAACCTAAGCTTCTTCGACCAATTCGCGAGCCCTTCATTACTAGGGATCCCTCTGATCCTCATCGCAATACTATTCCCAGCCCTCCTACTACCATCCCCAGGCAACCGATGAATTACCAACCGACTATCAACTCTTCAACTGTGATTCATTAACCTAGTCACAAAACAACTAATAATCCCACTAAACAAAAAAGGACACAAATGAGCCTTAATCCTGACATCGCTAATAAT…
	JK03470 ATGCCACAACTAAACCCAAACCCTTGATTTTTTATCATGATCATCTCATGACTAACCTTCTCCATAATTATCCAACCTAAAATTCTAGCATTCGTATCTACAAACCCCCCATCAAGCAAAACACCAACAACCCACAGCACTACTCCATGAACTTGACCATGAACCTAAGCTTCTTCGACCAATTCGCGAGCCCTTCATTACTAGGGATCCCTCTGATCCTCATCGCAATACTATTCCCAGCCCTCCTACTACCATCCCCAGGCAACCGATGAATTACCAACCGACTATCAACTCTTCAACTGTGATTCATTAACCTAGTCACAAAACAACTAATAATCCCACTAAACAAAAAAGGACACAAATGAGCCTTAATCCTGACATCGCTAATAAT…
	JK03471 ATGCCACAACTAAACCCAAACCCTTGATTTTTTATCATGATCATCTCATGACTAACCTTCTCCATAATTATCCAACCTAAAATTCTAGCATTCGTATCTACAAACCCCCCATCAAGCAAAACACCAACAACCCACAGCACTACTCCATGAACTTGACCATGAACCTAAGCTTCTTCGACCAATTCGCGAGCCCTTCATTACTAGGGATCCCTCTGATCCTCATCGCAATACTATTCCCAGCCCTCCTACTACCATCCCCAGGCAACCGATGAATTACCAACCGACTATCAACTCTTCAACTGTGATTCATTAACCTAGTCACAAAACAACTAATAATCCCACTAAACAAAAAAGGACACAAATGAGCCTTAATCCTGACATCGCTAATAAT…
	JK03473 ATGCCACAACTAAACCCAAACCCTTGATTTTTTATCATGATCATCTCATGACTAACCTTCTCCATAATTATCCAACCTAAAATTCTAGCATTCGTATCTACAAACCCCCCATCAAGCAAAACACCAACAACCCACAGCACTACTCCATGAACTTGACCATGAACCTAAGCTTCTTCGACCAATTCGCGAGCCCTTCATTACTAGGGATCCCTCTGATCCTCATCGCAATACTATTCCCAGCCCTCCTACTACCATCCCCAGGCAACCGATGAATTACCAACCGACTATCAACTCTTCAACTGTGATTCATTAACCTAGTCACAAAACAACTAATAATCCCACTAAACAAAAAAGGACACAAATGAGCCTTAATCCTGACATCGCTAATAAT…
	JK03468 ATGCCACAACTAAACCCAAACCCTTGATTTTTTATCATGATCATCTCATGACTAACCTTCTCCATAATTATCCAACCTAAAATTCTAGCATTCGTATCTACAAACCCCCCATCAAGCAAAACACCAACAACCCACAGCACTACTCCATGAACTTGACCATGAACCTAAGCTTCTTCGACCAATTCGCGAGCCCTTCATTACTAGGGATCCCTCTGATCCTCATCGCAATACTATTCCCAGCCCTCCTACTACCATCCCCAGGCAACCGATGAATTACCAACCGACTATCAACTCTTCAACTGTGATTCATTAACCTAGTCACAAAACAACTAATAATCCCACTAAACAAAAAAGGACACAAATGAGCCTTAATCCTGACATCGCTAATAAT…
	CJK03472 ATGCCACAACTAAACCCAAACCCTTGATTTTTTATCATGATCATCTCATGACTAACCTTCTCCATAATTATCCAACCTAAAATTCTAGCATTCGTATCTACAAACCCCCCATCAAGCAAAACACCAACAACCCACAGCACTACTCCATGAACTTGACCATGAACCTAAGCTTCTTCGACCAATTCGCGAGCCCTTCATTACTAGGGATCCCTCTGATCCTCATCGCAATACTATTCCCAGCCCTCCTACTACCATCCCCAGGCAACCGATGAATTACCAACCGACTATCAACTCTTCAACTGTGATTCATTAACCTAGTCACAAAACAACTAATAATCCCACTAAACAAAAAAGGACACAAATGAGCCTTAATCCTGACATCGCTAATAA…
	JK03466 ATGCCACAACTAAACCCAAACCCTTGATTTTTTATCATGATCATCTCATGACTAACCTTCTCCATAATTATCCAACCTAAAATTCTAGCATTCGTATCTACAAACCCCCCATCAAGCAAAACACCAACAACCCACAGCACTACTCCATGAACTTGACCATGAACCTAAGCTTCTTCGACCAATTCGCGAGCCCTTCATTACTAGGGATCCCTCTGATCCTCATCGCAATACTATTCCCAGCCCTCCTACTACCATCCCCAGGCAACCGATGAATTACCAACCGACTATCAACTCTTCAACTGTGATTCATTAACCTAGTCACAAAACAACTAATAATCCCACTAAACAAAAAAGGACACAAATGAGCCTTAATCCTGACATCGCTAATAAT…
	JK03469 ATGCCACAACTAAACCCAAACCCTTGATTTTTTATCATGATCATCTCATGACTAACCTTCTCCATAATTATCCAACCTAAAATTCTAGCATTCGTATCTACAAACCCCCCATCAAGCAAAACACCAACAACCCACAGCACTACTCCATGAACTTGACCATGAACCTAAGCTTCTTCGACCAATTCGCGAGCCCTTCATTACTAGGGATCCCTCTGATCCTCATCGCAATACTATTCCCAGCCCTCCTACTACCATCCCCAGGCAACCGATGAATTACCAACCGACTATCAACTCTTCAACTGTGATTCATTAACCTAGTCACAAAACAACTAATAATCCCACTAAACAAAAAAGGACACAAATGAGCCTTAATCCTGACATCGCTAATAAT…
	JK03650 ATGCCACAACTAAACCCAAACCCTTGATTTTTTATCATGATCATCTCATGACTAACCTTCTCCATAATTATCCAACCTAAAATTCTAGCATTCGTATCTACAAACCCCCCATCAAGCAAAACACCAACAACCCACAGCACTACTCCATGAACTTGACCATGAACCTAAGCTTCTTCGACCAATTCGCGAGCCCTTCATTACTAGGGATCCCTCTGATCCTCATCGCAATACTATTCCCAGCCCTCCTACTACCATCCCCAGGCAACCGATGAATTACCAACCGACTATCAACTCTTCAACTGTGATTCATTAACCTAGTCACAAAACAACTAATAATCCCACTAAACAAAAAAGGACACAAATGAGCCTTAATCCTGACATCGCTAATAAT…
	JK03651 ATGCCACAACTAAACCCAAACCCTTGATTTTTTATCATGATCATCTCATGACTAACCTTCTCCATAATTATCCAACCTAAAATTCTAGCATTCGTATCTACAAACCCCCCATCAAGCAAAACACCAACAACCCACAGCACTACTCCATGAACTTGACCATGAACCTAAGCTTCTTCGACCAATTCGCGAGCCCTTCATTACTAGGGATCCCTCTGATCCTCATCGCAATACTATTCCCAGCCCTCCTACTACCATCCCCAGGCAACCGATGAATTACCAACCGACTATCAACTCTTCAACTGTGATTCATTAACCTAGTCACAAAACAACTAATAATCCCACTAAACAAAAAAGGACACAAATGAGCCTTAATCCTGACATCGCTAATAAT…
	JK03652 ATGCCACAACTAAACCCAAACCCTTGATTTTTTATCATGATCATCTCATGACTAACCTTCTCCATAATTATCCAACCTAAAATTCTAGCATTCGTATCTACAAACCCCCCATCAAGCAAAACACCAACAACCCACAGCACTACTCCATGAACTTGACCATGAACCTAAGCTTCTTCGACCAATTCGCGAGCCCTTCATTACTAGGGATCCCTCTGATCCTCATCGCAATACTATTCCCAGCCCTCCTACTACCATCCCCAGGCAACCGATGAATTACCAACCGACTATCAACTCTTCAACTGTGATTCATTAACCTAGTCACAAAACAACTAATAATCCCACTAAACAAAAAAGGACACAAATGAGCCTTAATCCTGACATCGCTAATAAT…
	JK03421 ATGCCACAACTAAACCCAAACCCTTGATTTTTTATCATGATCATCTCGTGACTAACCTTCTCCATAATTATCCAACCTAAAGTCCTAGCATTCGTATCTATAAACCCCCCATCAAGCAAAACACCAACAACCCACAGCACTACTCCATGAACTTGACCATGAACCTAAGCTTCTTCGACCAATTCGCGAGCCCTTCATTACTAGGAATCCCTCTGATCCTCATCGCAATACTATTCCCAGCCCTCCTTCTACCATCCCCAGGCAACCGATGAATTACCAACCGACTATCAACTCTTCAACTGTGATTCATTAACCTAGTAACAAAGCAACTAATAATTCCACTAAATAAAAAAGGACACAAATGAGCCTTAATCCTGACATCCCTAATAAT…
	JK03422 ATGCCACAACTAAACCCAAACCCTTGATTTTTTATCATGATCATCTCCTGACTAACCTTCTCCATAATTATCCAACCTAAAGTCTTAGCATTCGTATCTACAAACCCCCCATCAAGCAAAACACCAACAACCCACAGCACTACTCCATGAACTTGACCATGAACCTAAGCTTCTTCGACCAATTCGCGAGCCCTTCATTACTAGGGATCCCTCTGATCCTCATCGCAATACTATTCCCAGCCCTCCTACTACCATCCCCAGGCAACCGATGAATTACCAACCGACTATCAACTCTTCAACTGTGATTCATTAACCTAGTAACAAAGCAACTAATAATTCCACTAAATAAAAAAGGACACAAATGAGCCTTAATCCTGACATCACTAATAAT…
	JK03431 ATGCCACAACTAAACCCAAACCCTTGATTTTTTATCATGATCATCTCGTGACTAACCTTCTCCATAATTATCCAACCTAAAGTCCTAGCATTCGTATCTACAAACCCCCCATCAAGCAAAACACCAACAACCCACAGCACTACTCCATGAACTTGACCATGAACCTAAGCTTCTTCGACCAATTCGCGAGCCCTTCATTACTAGGAATCCCTCTGATCCTCATCGCAATACTATTCCCAGCCCTCCTACTACCATCCCCAGGCAACCGATGAATTACCAACCGACTATCAACTCTTCAACTGTGATTCATTAACCTAGTAACAAAGCAACTAATAATTCCACTAAATAAAAAAGGACACAAATGAGCCTTAATCCTGACATCCCTAATAAT…
	JK03425 ATGCCACAACTAAACCCAAACCCTTGATTTTTTATCATGATCATCTCGTGACTAACCTTCTCCATAATTATCCAACCTAAAGTCCTAGCATTCGTATCTACAAACCCCCCATCAAGCAAAACACCAACAACCCACAGCACTACTCCATGAACTTGACCATGAACCTAAGCTTCTTCGACCAATTCGCGAGCCCTTCATTACTAGGAATCCCTCTGATCCTCATCGCAATACTATTCCCAGCCCTCCTACTACCATCCCCAGGCAACCGATGAATTACCAACCGACTATCAACTCTTCAACTGTGATTCATTAACCTAGTAACAAAGCAACTAATAATTCCACTAAATAAAAAAGGACACAAATGAGCCTTAATCCTGACATCCCTAATAAT…
	CJK07007 ATGCCACAACTAAACCCAAACCCTTGATTTTTTATCATGATCATCTCGTGACTAACCTTCTCCATAATTATCCAACCTAAAGTCCTAGCATTCGTATCTACAAACCCCCCATCAAGCAAAACACCAACAACCCACAGCACTACTCCATGAACTTGACCATGAACCTAAGCTTCTTCGACCAATTCGCGAGCCCTTCATTACTAGGAATCCCTCTGATCCTCATCGCAATACTATTCCCAGCCCTCCTACTACCATCCCCAGGCAACCGATGAATTACCAACCGACTATCAACTCTTCAACTGTGATTCATTAACCTAGTAACAAAGCAACTAATAATTCCGCTAAATAAAAAAGGACACAAATGAGCCTTAATCCTGACATCCCTAATAA…
	JK06834 ATGCCACAACTAAACCCAAACCCTTGATTTTTTATCATGATCATCTCGTGACTAACTTTCTCCATAATTATCCAACCTAAAGTCCTAGCATTCGTATCTACAAACCCCCCATCAAGCAAAACACCAACAACCCACAGCACTACTCCATGAACTTGACCATGAACCTAAGCTTCTTCGACCAATTCGCGAGCCCTTCATTACTAGGAATCCCTCTGATCCTCATCGCAATACTATTCCCAGCCCTCCTACTACCATCCCCAGGCAACCGATGAATTACCAACCGACTATCAACTCTTCAACTGTGATTCATTAACCTAGTAACAAAGCAACTAATAATTCCACTAAATAAAAAAGGACACAAATGAGCCTTAATCCTGACATCCCTAATAAT…
	JK06878 ATGCCACAACTAAACCCAAACCCTTGATTTTTTATCATGATCATCTCATGACTAACCTTCTCCATAATTATCCAACCTAAAATTCTAGCATTCGTATCTACAAACCCCCCATCAAGCAAAACACCAACAACCCACAGCACTACTCCATGAACTTGACCATGAACCTAAGCTTCTTCGACCAATTCGCGAGCCCTTCATTACTAGGGATCCCTCTGATCCTCATCGCAATACTATTCCCAGCCCTCCTACTACCATCCCCAGGCAACCGATGAATTACCAACCGACTATCAACTCTTCAACTGTGATTCATTAACCTAGTCACAAAACAACTAATAATCCCACTAGACAAAAAAGGACACAAATGAGCCTTAATCCTGACATCGCTAATAAT…
	jk06876 ATGCCACAACTAAACCCAAATCCTTGATTTTTTATCATGATCATCTCGTGACTAACCTTCTCCATAATTATCCAACCTAAAGTCCTAGCATTCGTATCTACAAACCCCCCATCAAGCAAAACACCAACAACCCACAGCACTACTCCATGAACTTGACCATGAACCTAAGCTTCTTCGACCAATTCGCGAGCCCTTCATTACTAGGGATCCCTCTGATCCTCATCGCAATACTATTCCCAGCCCTCCTACTACCATCCCCAGGCAACCGATGAATTACCAACCGACTATCAACTCTTCAACTGTGATTCATTAACCTAGTAACAAAGCAACTAATAATTCCACTAAATAAAAAAGGACACAAATGAGCCTTAATCCTGACATCGCTAATAAT…
	JK07001 ATGCCACAACTAAACCCAAACCCTTGATTTTTTATCATGATCATCTCGTGACTAACCTTCTCCATAATTATCCAACCTAAAGTCCTAGCATTCGTATCTACAAACCCCCCATCAAGCAAAACACCAACAACCCACAGCACTACTCCATGAACTTGACCATGAACCTAAGCTTCTTCGACCAATTCGCGAGCCCTTCATTACTAGGAATCCCTCTGATCCTCATCGCAATACTATTCCCAGCCCTCCTACTACCATCCCCAGGCAACCGATGAATTACCAACCGACTATCAACTCTTCAACTGTGATTCATTAACCTAGTAACAAAGCAACTAATAATTCCACTAAATAAAAAAGGACACAAATGAGCCTTAATCCTGACATCCCTAATAAT…
	JK07005 ATGCCACAACTAAACCCAAACCCTTGATTTTTTATCATGATCATCTCGTGACTAACCTTCTCCATAATTATCCAACCTAAAGTCCTAGCATTCGTATCTACAAACCCCCCATCAAGCAAAACACCAACAACCCACAGCACTACTCCATGAACTTGACCATGAACCTAAGCTTCTTCGACCAATTCGCGAGCCCTTCATTACTAGGAATCCCTCTGATCCTCATCGCAATACTATTCCCAGCCCTCCTACTACCATCCCCAGGCAACCGATGAATTACCAACCGACTATCAACTCTTCAACTGTGATTCATTAACCTAGTAACAAAGCAACTAATAATTCCACTAAATAAAAAAGGACACAAATGAGCCTTAATCCTGACATCCCTAATAAT…
	JK07013 ATGCCACAACTAAACCCAAACCCTTGATTTTTTATCATGATCATCTCATGACTAACCTTCTCCATAATTATCCAACCTAAAATTCTAGCATTCGTATCTACAAACCCCCCATCAAGCAAAACACCAACAACCCACAGCACTACTCCATGAACTTGACCATGAACCTAAGCTTCTTCGACCAATTCGCGAGCCCTTCATTACTAGGGATCCCTCTGATCCTCATCGCAATACTATTCCCAGCCCTCCTACTACCATCCCCAGGCAACCGATGAATTACCAACCGACTATCAACTCTTCAACTGTGATTCATTAACCTAGTCACAAAACAACTAATAATCCCACTAAACAAAAAAGGACACAAATGAGCCTTAATCCTGACATCGCTAATAAT…
	JK05139 ATGCCACAACTAAACCCAAACCCTTGATTTTTTATCATGATCATCTCATGACTAACCTTCTCCATAATTATCCAACCTAAAATTCTAGCATTCGTATCTACAAACCCCCCATCAAGCAAAACACCAACAACCCACAGCACTACTCCATGAACTTGACCATGAACCTAAGCTTCTTCGACCAATTCGCGAGCCCTTCATTACTAGGGATCCCTCTGATCCTCATCGCAATACTATTCCCAGCCCTCCTACTACCATCCCCAGGCAACCGATGAATTACCAACCGACTATCAACTCTTCAACTGTGATTCATTAACCTAGTCACAAAACAACTAATAATCCCACTAAACAAAAAAGGACACAAATGAGCCTTAATCCTGACATCGCTAATAAT…
	GMS1664 ATGCCACAACTAAACCCAAACCCTTGATTTTTTATCATGATCATCTCATGACTAACCTTCTCCATAATTATCCAACCTAAAATTCTAGCATTCGTATCTACAAACCCCCCATCAAGCAAAACACCAACAACCCACAGCACTACTCCATGAACTTGACCATGAACCTAAGCTTCTTCGACCAATTCGCGAGCCCTTCATTACTAGGGATCCCTCTGATCCTCATCGCAATACTATTCCCAGCCCTCCTACTACCATCCCCAGGCAACCGATGAATTACCAACCGACTATCAACTCTTCAACTGTGATTCATTAACCTAGTCACAAAACAACTAATAATCCCACTAAACAAAAAAGGACACAAATGAGCCTTAATCCTGACATCGCTAATAAT…
	GMS1665 ATGCCACAACTAAACCCAAACCCTTGATTTTTTATCATGATCATCTCATGACTAACCTTCTCCATAATTATCCAACCTAAAATTCTAGCATTCGTATCTACAAACCCCCCATCAAGCAAAACACCAACAACCCACAGCACTACTCCATGAACTTGACCATGAACCTAAGCTTCTTCGACCAATTCGCGAGCCCTTCATTACTAGGGATCCCTCTGATCCTCATCGCAATACTATTCCCAGCCCTCCTACTACCATCCCCAGGCAACCGATGAATTACCAACCGACTATCAACTCTTCAACTGTGATTCATTAACCTAGTCACAAAACAACTAATAATCCCACTAAACAAAAAAGGACACAAATGAGCCTTAATCCTGACATCGCTAATAAT…
	JK05161 ATGCCACAACTAAACCCAAACCCTTGATTTTTTATCATGATCATCTCATGACTAACCTTCTCCATAATTATCCAACCTAAAATTCTAGCATTCGTATCTACAAACCCCCCATCAAGCAAAACACCAACAACCCACAGCACTACTCCATGAACTTGACCATGAACCTAAGCTTCTTCGACCAATTCGCGAGCCCTTCATTACTAGGGATCCCTCTGATCCTCATCGCAATACTATTCCCAGCCCTCCTACTACCATCCCCAGGCAACCGATGAATTACCAACCGACTATCAACTCTTCAACTGTGATTCATTAACCTAGTCACAAAACAACTAATAATCCCACTAAACAAAAAAGGACACAAATGAGCCTTAATCCTGACATCGCTAATAAT…
	JK05162 ATGCCACAACTGAACCCAAACCCTTGATTTTTTATCATGATCATCTCATGACTAACCTTCTCCATAATTATCCAACCTAAAATTCTAGCATTCGTATCTACAAACCCCCCATCAAGCAAAACACCAACAACCCACAGCACTACTCCATGAACTTGACCATGAACCTAAGCTTCTTCGACCAATTCGCGAGCCCTTCATTACTAGGGATCCCTCTGATCCTCATCGCAATACTATTCCCAGCCCTCCTACTACCATCCCCAGGCAACCGATGAATTACCAACCGACTATCAACTCTTCAACTGTGATTCATTAACCTAGTCACAAAACAACTAATAATCCCACTAAACAAAAAAGGACACAAATGAGCCTTAATCCTGACATCGCTAATAAT…
	JK05163 ATGCCACAACTAAACCCAAACCCTTGATTTTTTATCATGATCATCTCATGACTAACCTTCTCCATAATTATCCAGCCTAAAATTCTAGCATTCGTATCTACAAACCCCCCATCAAGCAAAACACCAACAACCCACAGCACTACTCCATGAACTTGACCATGAACCTAAGCTTCTTCGACCAATTCGCGAGCCCTTCATTACTAGGGATCCCTCTGATCCTCATCGCAATACTATTCCCAGCCCTCCTACTACCATCCCCAGGCAACCGATGAATTACCAACCGACTATCAACTCTTCAACTGTGATTCATTAACCTAGTCACAAAACAACTAATAATCCCACTAAACAAAAAAGGACACAAATGAGCCTTAATCCTGACATCGCTAATAAT…
	JK05164 ATGCCACAACTAAACCCAAACCCTTGATTTTTTATCATGATCATCTCATGACTAACCTTCTCCATAATTATCCAACCTAAAATTCTAGCATTCGTATCTACAAACCCCCCATCAAGCAAAACACCAACAACCCACAGCACTACTCCATGAACTTGACCATGAACCTAAGCTTCTTCGACCAATTCGCGAGCCCTTCACTACTAGGGATCCCTCTGATCCTCATCGCAATACTATTCCCAGCCCTCCTACTACCATCCCCAGGCAACCGATGAATTACCAACCGACTATCAACTCTTCAACTGTGATTCATTAACCTAGTCACAAAACAACTAATAATCCCACTAAACAAAAAAGGACACAAATGAGCCTTAATCCTGACATCGCTAATAAT…
	GMS1661 ATGCCACAACTAAACCCAAACCCTTGATTTTTTATCATGATCATCTCATGACTAACCTTCTCCATAATTATCCAACCTAAAATTCTAGCATTCGTATCTACAAACCCCCCATCAAGCAAAACACCAACAACCCACAGCACTACTCCATGAACTTGACCATGAACCTAAGCTTCTTCGACCAATTCGCGAGCCCTTCATTACTAGGGATCCCTCTGATCCTCATCGCAATACTATTCCCAGCCCTCCTACTACCATCCCCAGGCAACCGATGAATTACCAACCGACTATCAACTCTTCAACTGTGATTCATTAACCTAGTCACAAAACAACTAATAATCCCACTAAACAAAAAAGGACACAAATGAGCCTTAATCCTGACATCGCTAATAAT…
	GMS1663 ATGCCACAACTAAACCCAAACCCTTGATTTTTTATCATGATCATCTCATGACTAACCTTCTCCATAATTATCCAACCTAAAATTCTAGCATTCGTATCTACAAACCCCCCATCAAGCAAAACACCAACAACCCACAGCACTACTCCATGAACTTGACCATGAACCTAAGCTTCTTCGACCAATTCGCGAGCCCTTCATTACTAGGGATCCCTCTGATCCTCATCGCAATACTATTCCCAGCCCTCCTACTACCATCCCCAGGCAACCGATGAATTACCAACCGACTATCAACTCTTCAACTGTGATTCATTAACCTAGTCACAAAACAACTAATAATCCCACTAAACAAAAAAGGACACAAATGAGCCTTAATCCTGACATCGCTAATAAT…
	GMS1666 ATGCCACAACTAAACCCAAACCCTTGATTTTTTATCATGATCATCTCATGACTAACCTTCTCCATAATTATCCAACCTAAAATTCTAGCATTCGTATCTACAAACCCCCCATCAAGCAAAACACCAACAACCCACAGCACTACTCCATGAACTTGACCATGAACCTAAGCTTCTTCGACCAATTCGCGAGCCCTTCATTACTAGGGATCCCTCTGATCCTCATCGCAATACTATTCCCAGCCCTCCTACTACCATCCCCAGGCAACCGATGAATTACCAACCGACTATCAACTCTTCAACTGTGATTCATTAACCTAGTCACAAAACAACTAATAATCCCACTAAACAAAAAAGGACACAAATGAGCCTTAATCCTGACATCGCTAATAAT…
	GMS1645 ATGCCACAACTAAACCCAAACCCTTGATTTTTTATCATGATCATCTCATGACTAACCTTCTCCATAATTATCCAACCTAAAATTCTAGCATTCGTATCTACAAACCCCCCATCAAGCAAAACACCAACAACCCACAGCACTACTCCATGAACTTGACCATGAACCTAAGCTTCTTCGACCAATTCGCGAGCCCTTCATTACTAGGGATCCCTCTGATCCTCATCGCAATACTATTCCCAGCCCTCCTACTACCATCCCCAGGCAACCGATGAATTACCAACCGACTATCAACTCTTCAACTGTGATTCATTAACCTAGTCACAAAACAACTAATAATCCCACTAGACAAAAAAGGACACAAATGAGCCTTAATCCTGACATCGCTAATAAT…
	GMS1646 ATGCCACAACTAAACCCAAACCCTTGATTTTTTATCATGATCATCTCATGACTAACCTTCTCCATAATTATCCAACCTAAAATTCTAGCATTCGTATCTACAAACCCCCCATCAAGCAAAACACCAACAACCCACAGCACTACTCCATGAACTTGACCATGAACCTAAGCTTCTTCGACCAATTCGCGAGCCCTTCATTACTAGGGATCCCTCTGATCCTCATCGCAATACTATTCCCAGCCCTCCTACTACCATCCCCAGGCAACCGATGAATTACCAACCGACTATCAACTCTTCAACTGTGATTCATTAACCTAGTCACAAAACAACTAATAATCCCACTAAACAAAAAAGGACACAAATGAGCCTTAATCCTAACATCGCTAATAAT…
	GMS1647 ATGCCACAACTAAACCCAAACCCTTGATTTTTTATCATGATCATCTCATGACTAACCTTCTCCATAATTATCCAACCTAAAATTCTAGCATTCGTATCTACAAACCCCCCATCAAGCAAAACACCAACAACCCACAGCACTACTCCATGAACTTGACCATGAACCTAAGCTTCTTCGACCAATTCGCGAGCCCTTCATTACTAGGGATCCCTCTGATCCTCATCGCAATACTATTCCCAGCCCTCCTACTACCATCCCCAGGCAACCGATGAATTACCAACCGACTATCAACTCTTCAACTGTGATTCATTAACCTAGTCACAAAACAACTAATAATCCCACTAAACAAAAAAGGACACAAATGAGCCTTAATCCTGACATCGCTAATAAT…
	GMS1648 ATGCCACAACTAAACCCAAACCCTTGATTTTTTATCATGATCATCTCATGACTAACCTTCTCCATAATTATCCAACCTAAAATTCTAGCATTCGTATCTACAAACCCCCCATCAAGCAAAACACCAACAACCCACAGCACTACTCCATGAACTTGACCATGAACCTAAGCTTCTTCGACCAATTCGCGAGCCCTTCATTACTAGGGATCCCTCTGATCCTCATCGCAATACTATTCCCAGCCCTCCTACTACCATCCCCAGGCAACCGATGAATTACCAACCGACTATCAACTCTTCAACTGTGATTCATTAACCTAGTCACAAAACAACTAATAATCCCACTAAACAAAAAAGGACACAAATGAGCCTTAATCCTGACATCGCTAATAAT…
	GMS1649 ATGCCACAACTAAACCCAAACCCTTGATTTTTTATCATGATCATCTCATGACTAACCTTCTCCATAATTATCCAACCTAAAATTCTAGCATTCGTATCTACAAACCCCCCATCAAGCAAAACACCAACAACCCACAGCACTACTCCATGAACTTGACCATGAACCTAAGCTTCTTCGACCAATTCGCGAGCCCTTCATTACTAGGGATCCCTCTGATCCTCATCGCAATACTATTCCCAGCCCTTCTACTACCATCCCCAGGCAACCGATGAATTACCAACCGACTATCAACTCTTCAACTGTGATTCATTAACCTAGTCACAAAACAACTAATAATCCCACTAAACAAAAAAGGACACAAATGAGCCTTAATCCTGACATCGCTAATAAT…
	GMS1650 ATGCCACAACTAAACCCAAACCCTTGATTTTTTATCATGATCATCTCATGACTAACCTTCTCCATAATTATCCAACCTAAAATTCTAGCATTCGTATCTACAAACCCCCCATCAAGCAAAACACCAACAACCCACAGCACTACTCCATGAACTTGACCATGAACCTAAGCTTCTTCGACCAATTCGCGAGCCCTTCATTACTAGGGATCCCTCTGATCCTCATCGCAATACTATTCCCAGCCCTCCTACTACCATCCCCAGGCAACCGATGAATTACCAACCGACTATCAACTCTTCAACTGTGATTCATTAACCTAGTCACAAAACAACTAATAATCCCACTAAACAAAAAAGGACACAAATGAGCCTTAATCCTGACATCGCTAATAAT…
	JK05152 ATGCCACAACTAAACCCAAACCCTTGATTTTTTATCATGATCATCTCATGACTAACCTTCTCCATAATTATCCAACCTAAAATTCTAGCATTCGTATCTACAAACCCCCCATCAAGCAAAACACCAACAACCCACAGCACTACTCCATGAACTTGACCATGAACCTAAGCTTCTTCGACCAATTCGCGAGCCCTTCATTACTAGGGATCCCTCTGATCCTCATCGCAATACTATTCCCAGCCCTTCTACTACCATCCCCAGGCAACCGATGAATTACCAACCGACTATCAACTCTTCAACTGTGATTCATTAACCTAGTCACAAAACAACTAATAATCCCACTAAACAAAAAAGGACACAAATGAGCCTTAATCCTGACATCGCTAATAAT…
	JK05154 ATGCCACAACTAAACCCAAACCCTTGATTTTTTATCATGATCATCTCATGACTAACCTTTTCCATAATTATCCAACCTAAAATTCTAGCATTCGTATCTACAAACCCCCCATCAAGCAAAACACCAACAACCCACAGCACTACTCCATGAACTTGACCATGAACCTAAGCTTCTTCGACCAATTCGCGAGCCCTTCATTACTAGGGATCCCTCTGATCCTCATCGCAATACTATTCCCAGCCCTCCTACTACCATCCCCAGGCAACCGATGAATTACCAACCGACTATCAACTCTTCAACTGTGATTCATTAACCTAGTCACAAAACAACTAATAATCCCACTAAACAAAAAAGGACACAAATGAGCCTTAATCCTGACATCGCTAATAAT…
	JK05155 ATGCCACAACTAAACCCAAACCCTTGATTTTTTATCATGATCATCTCATGACTAACCTTCTCCATAATTATCCAACCTAAAATTCTAGCATTCGTATCTACAAACCCCCCATCAAGCAAAACACCAACAACCCACAGCACTACTCCATGAACTTGACCATGAACCTAAGCTTCTTCGACCAATTCGCGAGCCCTTCATTACTAGGGATCCCTCTGATCCTCATCGCAATACTATTCCCAGCCCTCCTACTACCATCCCCAGGCAACCGATGAATTACCAACCGACTATCAACTCTTCAACTGTGATTCATTAACCTAGTCACAAAACAACTAATAATCCCACTAAACAAAAAAGGACACAAATGAGCCTTAATCCTGACATCGCTAATAAT…
	JK05156 ATGCCACAACTAAACCCAAACCCTTGATTTTTTATCATGATCATCTCATGACTAACCTTCTCCATAATTATCCAACCTAAAATTCTAGCATTCGTATCTACAAACCCCCCATCAAGCAAAACACCAACAACCCACAGCACTACTCCATGAACTTGACCATGAACCTAAGCTTCTTCGACCAATTCGCGAGCCCTTCATTACTAGGGATCCCTCTGATCCTCATCGCAATACTATTCCCAGCCCTCCTACTACCATCCCCAGGCAACCGATGAATTACCAACCGACTATCAACTCTTCAACTGTGATTCATTAACCTAGTCACAAAACAACTAATAATCCCACTAAACAAAAAAGGACACAAATGAGCCTTAATCCTGACATCGCTAATAAT…
	JK05157 ATGCCACAACTAAACCCAAACCCTTGATTTTTTATCATGATCATCTCATGACTAACCTTCTCCATAATTATCCAACCTAAAATTCTAGCATTTGTATCTACAAACCCCCCATCAAGCAAAACACCAACAACCCACAGCACTACTCCATGAACTTGACCATGAACCTAAGCTTCTTCGACCAATTCGCGAGCCCTTCATTACTAGGGATCCCTCTGATCCTCATCGCAATACTATTCCCAGCCCTCCTACTACCATCCCCAGGCAACCGATGAATTACCAACCGACTATCAACTCTTCAACTGTGATTCATTAACCTAGTCACAAAACAACTAATAATCCCACTAAACAAAAAAGGACACAAATGAGCCTTAATCCTGACATCGCTAATAAT…
	JK08393 ATGCCACAACTAAACCCAAACCCTTGATTTTTTATCATGATCATCTCGTGACTAACCTTCTCCATAATTATCCAACCTAAAGTCCTAGCATTCGTATCTACAAACCCCCCATCAAGCAAAACACCAACAACCCACAGCACTACTCCATGAACTTGACCATGAACCTAAGCTTCTTCGACCAATTCGCGAGCCCTTCATTACTAGGAATCCCTCTGATCCTCATCGCAATACTATTCCCAGCCCTCCTACTACCATCCCCAGGCAACCGATGAATTACCAACCGACTATCAACTCTTCAACTGTGATTCATTAACCTAGTAACAAAGCAACTAATAATTCCACTAAATAAAAAAGGACACAAATGAGCCTTAATCCTGACATCCCTAATAAT…
	JK08388 ATGCCACAACTAAACCCAAACCCTTGATTTTTTATCATGATCATCTCCTGACTAACCTTCTCCATAATTATCCAACCTAAAGTCTTAGCATTCGTATCTACAAACCCCCCATCAAGCAAAACACCAACAACCCACAGCACTACTCCATGAACTTGACCATGAACCTAAGCTTCTTCGACCAATTCGCGAGCCCTTCATTACTAGGGATCCCTCTGATCCTCATCGCAATACTATTCCCAGCCCTCCTACTACCATCCCCAGGCAACCGATGAATTACCAACCGACTATCAACTCTTCAACTGTGATTCATTAACCTAGTAACAAAGCAACTAATAATTCCACTAAATAAAAAAGGACACAAATGAGCCTTAATCCTGACATCGCTAATAAT…
	JK08440 ATGCCACAACTAAACCCAAACCCTTGATTTTTTATCATGATCATCTCGTGACTAACCTTCTCCATAATTATCCAACCTAAAGTCCTAGCATTCGTATCTACAAACCCCCCATCAAGCAAAACACCAACAACCCACAGCACTACTCCATGAACTTGACCATGAACCTAAGCTTCTTCGACCAATTCGCGAGCCCTTCATTACTAGGAATCCCTCTGATCCTCATCGCAATACTATTCCCAGCCCTCCTACTACCATCCCCAGGCAACCGATGAATTACCAACCGACTATCAACTCTTCAACTGTGATTCATTAACCTAGTAACAAAGCAACTAATAATTCCACTAAATAAAAAAGGACACAAATGAGCCTTAATCCTGACATCCCTAATAAT…
	JK08441 ATGCCACAACTAAACCCAAACCCTTGATTTTTTATCATGATCATCTCGTGACTAACCTTCTCCATAATTATCCAACCTAAAGTCCTAGCATTCGTATCTACAAACCCCCCATCAAGCAAAACACCAACAACCCACAGCACTACTCCATGAACTTGACCATGAACCTAAGCTTCTTCGACCAATTCGCGAGCCCTTCATTACTAGGAATCCCTCTGATCCTCATCGCAATACTATTCCCAGCCCTCCTACTACCATCCCCAGGCAACCGATGAATTACCAACCGACTATCAACTCTTCAACTGTGATTCATTAACCTAGTAACAAAGCAACTAATAATTCCACTAAATAAAAAAGGACACAAATGAGCCTTAATCCTGACATCCTTAATAAT…
	JK08442 ATGCCACAACTAAACCCAAACCCTTGATTTTTTATCATGATCATCTCGTGACTAACCTTCTCCATAATTATCCAACCTAAAGTCCTAGCATTCGTATCTACAAACCCCCCATCAAGCAAAACACCAACAACCCACAGCACTACTCCATGAACTTGACCATGAACCTAAGCTTCTTCGACCAATTCGCGAGCCCTTCATTACTAGGAATCCCTCTGATCCTCATCGCAATACTATTCCCAGCCCTCCTACTACCATCCCCAGGCAACCGATGAATTACCAACCGACTATCAACTCTTCAACTGTGATTCATTAACCTAGTAACAAAGCAACTAATAATTCCACTAAATAAAAAAGGACACAAATGAGCCTTAATCCTGACATCCCTAATAAT…
	JK08443 ATGCCACAACTAAACCCAAACCCTTGATTTTTTATCATGATCATCTCGTGACTAACCTTCTCCATAATTATCCAACCTAAAGTCCTAGCATTCGTATCTACAAACCCCCCATCAAGCAAAACACCAACAACCCACAGCACTACTCCATGAACTTGACCATGAACCTAAGCTTCTTCGACCAATTCGCGAGCCCTTCATTACTAGGAATCCCTCTGATCCTCATCGCAATACTATTCCCAGCCCTCCTACTACCATCCCCAGGCAACCGATGAATTACCAACCGACTATCAACTCTTCAACTGTGATTCATTAACCTAGTAACAAAGCAACTAATAATTCCACTAAATAAAAAAGGACACAAATGAGCCTTAATCCTGACATCCCTAATAAT…
	JK08444 ATGCCACAACTAAACCCAAATCCTTGATTTTTTATCATGATCATCTCGTGACTAACCTTCTCCATAATTATCCAACCTAAAGTCCTAGCATTCGTATCTACAAACCCCCCATCAAGCAAAACACCAACAACCCACAGCACTACTCCATGAACTTGACCATGAACCTAAGCTTCTTCGACCAATTCGCGAGCCCTTCATTACTAGGGATCCCTCTGATCCTCATCGCAATACTATTCCCAGCCCTCCTACTACCATCCCCAGGCAACCGATGAATTACCAACCGACTATCAACTCTTCAACTGTGATTCATTAACCTAGTAACAAAGCAACTAATAATTCCACTAAATAAAAAAGGACACAAATGAGCCTTAATCCTGACATCGCTAATAAT…
	JK08445 ATGCCACAACTAAACCCAAACCCTTGATTTTTTATCATGATCATCTCGTGACTAACCTTCTCCATAATTATCCAACCTAAAGTCCTAGCATTCGTATCTACAAACCCCCCATCAAGCAAAACACCAACAACCCACAGCACTACTCCATGAACTTGACCATGAACCTAAGCTTCTTCGACCAATTCGCGAGCCCTTCATTACTAGGAATCCCTCTGATCCTCATCGCAATACTATTCCCAGCCCTCCTACTACCATCCCCAGGCAACCGATGAATTACCAACCGACTATCAACTCTCCAACTGTGATTCATTAACCTAGTAACAAAGCAACTAATAATTCCACTAAATAAAAAAGGACACAAATGAGCCTTAATCCTGACATCGCTAATAAT…
	JK08446 ATGCCACAACTAAACCCAAACCCTTGATTTTTTATCATGATCATCTCGTGACTAACCTTCTCCATAATTATCCAACCTAAAGTCCTAGCATTCGTATCTACAAACCCCCCATCAAGCAAAACACCAACAACCCACAGCACTACTCCATGAACTTGACCATGAACCTAAGCTTCTTCGACCAATTCGCGAGCCCTTCATTACTAGGAATCCCTCTGATCCTCATCGCAATACTATTCCCAGCCCTCCTACTACCATCCCCAGGCAACCGATGAATTACCAACCGACTATCAACTCTTCAACTGTGATTCATTAACCTAGTAACAAAGCAACTAATAATTCCACTAAATAAAAAAGGACACAAATGAGCCTTAATCCTGACATCCCTAATAAT…
	JK08447 ATGCCACAACTAAACCCAAACCCTTGATTTTTTATCATGATCATCTCGTGACTAACCTTCTCCATAATTATCCAACCTAAAGTCCTAGCATTCGTATCTACAAACCCCCCATCAAGCAAAACACCAACAACCCACAGCACTACTCCATGAACTTGACCATGAACCTAAGCTTCTTCGACCAATTCGCGAGCCCTTCATTACTAGGAATCCCTCTGATCCTCATCGCAATACTATTCCCAGCCCTCCTACTACCGTCCCCAGGCAACCGATGAATTACCAACCGACTATCAACTCTTCAACTGTGATTCATTAACCTAGTAACAAAGCAACTAATAATTCCACTAAATAAAAAAGGACACAAATGAGCCTTAATCCTGACATCCCTAATAAT…
	JK08429 ATGCCACAACTAAACCCAAACCCTTGATTTTTTATCATGATCATCTCGTGACTAACCTTCTCCATAATTATCCAACCTAAAGTCCTAGCATTCGTATCTACAAACCCCCCATCAAGCAAAACACCAACAACCCACAGCACTACTCCATGAACTTGACCATGAACCTAAGCTTCTTCGACCAATTCGCGAGCCCTTCATTACTAGGAATCCCTCTGATCCTCATCGCAATACTATTCCCAGCCCTCCTACTACCATCCCCAGGCAACCGATGAATTACCAACCGACTATCAACTCTTCAACTGTGATTCATTAACCTAGTAACAAAGCAACTAATAATTCCACTAAATAAAAAAGGACACAAATGAGCCTTAATCCTGACATCCCTAATAAT…
	JK08434 ATGCCACAACTAAACCCAAACCCTTGATTTTTTATCATGATCATCTCGTGACTAACCTTCTCCATAATTATCCAACCTAAAGTCCTAGCATTCGTATCTACAAACCCCCCATCAAGCAAAACACCAACAACCCACAGCACTACTCCATGAACTTGACCATGAACCTAAGCTTCTTCGACCAATTCGCGAGCCCTTCATTACTAGGAATCCCTCTGATCCTCATCGCAATACTATTCCCAGCCCTCCTACTACCATCCCCAGGCAACCGATGAATTACCAACCGACTATCAACTCTTCAACTGTGATTCATTAACCTAGTAACAAAGCAACTAATAATTCCACTAAATAAAAAAGGACACAAATGAGCCTTAATCCTGACATCCCTAATAAT…
	JK08438 ATGCCACAACTAAACCCAAACCCTTGATTTTTTATCATGATCATCTCGTGACTAACCTTCTCCATAATTATCCAACCTAAAGTCCTAGCATTCGTATCTACAAACCCCCCATCAAGCAAAACACCAACAACCCATAGCACTACTCCATGAACTTGACCATGAACCTAAGCTTCTTCGACCAATTCGCGAGCCCTTCATTACTAGGAATCCCTCTGATCCTCATCGCAATACTATTCCCAGCCCTCCTACTACCATCCCCAGGCAACCGATGAATTACCAACCGACTATCAACTCTTCAACTGTGATTCATTAACCTAGTAACAAAACAACTAATAATTCCACTAAATAAAAAAGGACACAAATGAGCCTTAATCCTGACATCCCTAATAAT…
	JK09027 ATGCCACAACTAAACCCAAACCCTTGATTTTTTATCATGATCATCTCGTGACTAACCTTCTCCATAATTATCCAACCTAAAGTCCTAGCATTCGTATCTACAAACCCCCCATCAAGCAAAACACCAACAACCCACAGCACTACTCCATGAACTTGACCATGAACCTAAGCTTCTTCGACCAATTCGCGAGCCCTTCATTACTAGGAATCCCTCTGATCCTCATCGCAATACTATTCCCAGCCCTCCTACTACCATCCCCAGGCAACCGATGAATTACCAACCGACTATCAACTCTTCAACTGTGATTCATTAACCTAGTAACAAAGCAACTAATAATTCCACTAAATAAAAAAGGACACAAATGAGCCTTAATCCTGACATCCCTAATAAT…
	JK09028 ATGCCACAACTAAACCCAAACCCTTGATTTTTTATCATGATCATCTCGTGACTAACCTTCTCCATAATTATCCAACCTAAAGTCCTAGCATTCGTATCTACAAACCCCCCATCAAGCAAAACACCAACAACCCACAGCACTACTCCATGAACTTGACCATGAACCTAAGCTTCTTCGACCAATTCGCGAGCCCTTCATTACTAGGAATCCCTCTGATCCTCATCGCAATACTATTCCCAGCCCTCCTACTACCATCCCCAGGCAACCGATGAATTACCAACCGACTATCAACTCTTCAACTGTGATTCATTAACCTAGTAACAAAGCAACTAATAATTCCACTAAATAAAAAAGGACACAAATGAGCCTTAATCCTGACATCCCTAATAAT…
	JK09029 ATGCCACAACTAAACCCAAACCCTTGATTTTTTATCATGATCATCTCGTGACTAACCTTCTCCATAATTATCCAACCTAAAGTCCTAGCATTCGTATCTACAAACCCCCCATCAAGCAAAACACCAACAACCCACAGCACTACTCCATGAACTTGACCATGAACCTAAGCTTCTTCGACCAATTCGCGAGCCCTTCATTACTAGGAATCCCTCTGATCCTCATCGCAATACTATTCCCAGCCCTCCTACTACCATCCCCAGGCAACCGATGAATTACCAACCGACTATCAACTCTTCAACTGTGATTCATTAACCTAGTAACAAAGCAACTAATAATTCCACTAAATAAAAAAGGACACAAATGAGCCTTAATCCTGACATCCCTAATAAT…
	JK09030 ATGCCACAACTAAACCCAAACCCTTGATTTTTTATCATGATCATCTCGTGACTAACCTTCTCCATAATTATCCAACCTAAAGTCCTAGCATTCGTATCTACAAACCCCCCATCAAGCAAAACACCAACAACCCACAGCACTACTCCATGAACTTGACCATGAACCTAAGCTTCTTCGACCAATTCGCGAGCCCTTCATTACTAGGAATCCCTCTGATCCTCATCGCAATACTATTCCCAGCCCTCCTACTACCATCCCCAGGCAACCGATGAATTACCAACCGACTATCAACTCTTCAACTGTGATTCATTAACCTAGTAACAAAGCAACTAATAATTCCACTAAATAAAAAAGGACACAAATGAGCCTTAATCCTGACATCCCTAATAAT…
	JK08430 ATGCCACAACTAAACCCAAACCCTTGATTTTTTATCATGATCATCTCGTGACTAACCTTCTCCATAATTATCCAACCTAAAGTCCTAGCATTCGTATCTACAAACCCCCCATCAAGCAAAACACCAACAACCCACAGCACTACTCCATGAACTTGACCATGAACCTAAGCTTCTTCGACCAATTCGCGAGCCCTTCATTACTAGGAATCCCTCTGATCCTCATCGCAATACTATTCCCAGCCCTCCTTCTACCATCCCCAGGCAACCGATGAATTACCAACCGACTATCAACTCTTCAACTGTGATTCATTAACCTAGTAACAAAGCAACTAATAATTCCACTAAATAAAAAAGGACACAAATGAGCCTTAATCCTGACATCCCTAATAAT…
	JK08431 ATGCCACAACTAAACCCAAACCCTTGATTTTTTATCATGATCATCTCGTGACTAACCTTCTCCATAATTATCCAACCTAAAGTCCTAGCATTCGTATCTACAAACCCCCCATCAAGCAAAACACCAACAACCCACAGCACTACTCCATGAACTTGACCATGAACCTAAGCTTCTTCGACCAATTCGCGAGCCCTTCATTACTAGGAATCCCTCTGATCCTCATCGCAATACTATTCCCAGCCCTCCTACTACCATCCCCAGGCAACCGATGAATTACCAACCGACTATCAACTCTTCAACTGTGATTCATTAACCTAGTAACAAAGCAACTAATAATTCCACTAAATAAAAAAGGACACAAATGAGCCTTAATCCTGACATCCCTAATAAT…
	JK08432 ATGCCACAACTAAACCCAAACCCTTGATTTTTTATCATGATCATCTCGTGACTAACCTTCTCCATAATTATCCAACCTAAAGTCCTAGCATTCGTATCTACAAACCCCCCATCAAGCAAAACACCAACAACCCACAGCACTACTCCATGAACTTGACCATGAACCTAAGCTTCTTCGACCAATTCGCGAGCCCTTCATTACTAGGAATCCCTCTGATCCTCATCGCAATACTATTCCCAGCCCTCCTACTACCATCCCCAGGCAACCGATGAATTACCAACCGACTATCAACTCTTCAACTGTGATTCATTAACCTAGTAACAAAGCAACTAATAATTCCACTAAATAAAAAAGGACACAAATGAGCCTTAATCCTGACATCCCTAATAAT…
	JK08433 ATGCCACAACTAAACCCAAACCCTTGATTTTTTATCATGATCATCTCGTGACTAACCTTCTCCATAATTATCCAACCTAAAGTCCTAGCATTCGTATCTACAAACCCCCCATCAAGCAAAACACCAACAACCCACAGCACTACTCCATGAACTTGACCATGAACCTAAGCTTCTTCGACCAATTCGCGAGCCCTTCATTACTAGGAATCCCTCTGATCCTCATCGCAATACTATTCCCAGCCCTCCTACTACCATCCCCAGGCAACCGATGAATTACCAACCGACTATCAACTCTTCAACTGTGATTCATTAACCTAGTAACAAAGCAACTAATAATTCCACTAAATAAAAAAGGACACAAATGAGCCTTAATCCTGACATCCCTAATAAT…
	JK08435 ATGCCACAACTAAACCCAAACCCTTGATTTTTTATCATGATCATCTCGTGACTAACCTTCTCCATAATTATCCAACCTAAAGTCCTAGCATTCGTATCTACAAACCCCCCATCAAGCAAAACACCAACAACCCACAGCACTACTCCATGAACTTGACCATGAACCTAAGCTTCTTCGACCAATTCGCGAGCCCTTCATTACTAGGAATCCCTCTGATCCTCATCGCAATACTATTCCCAGCCCTCCTTCTACCATCCCCAGGCAACCGATGAATTACCAACCGACTATCAACTCTTCAACTGTGATTCATTAACCTAGTAACAAAGCAACTAATAATTCCACTAAATAAAAAAGGACACAAATGAGCCTTAATCCTGACATCCCTAATAAT…
	JK08436 ATGCCACAACTAAACCCAAACCCTTGATTTTTTATCATGATCATCTCGTGACTAACCTTCTCCATAATTATCCAACCTAAAGTCCTAGCATTCGTATCTACAAACCCCCCATCAAGCAAAACACCAACAACCCACAGCACTACTCCATGAACTTGACCATGAACCTAAGCTTCTTCGACCAATTCGCGAGCCCTTCATTACTAGGAATCCCTCTGATCCTCATCGCAATACTATTCCCAGCCCTCCTACTACCATCCCCAGGCAACCGATGAATTACCAACCGACTATCAACTCTTCAACTGTGATTCATTAACCTAGTAACAAAGCAACTAATAATTCCACTAAATAAAAAAGGACACAAATGAGCCTTAATCCTGACATCCCTAATAAT…
	JK08437 ATGCCACAACTAAACCCAAACCCTTGATTTTTTATCATGATCATCTCGTGACTAACCTTCTCCATAATTATCCAACCTAAAGTCCTAGCATTCGTATCTACAAACCCCCCATCAAGCAAAACACCAACAACCCACAGCACTACTCCATGAACTTGACCATGAACCTAAGCTTCTTCGACCAATTCGCGAGCCCTTCATTACTAGGAATCCCTCTGATCCTCATCGCAATACTATTCCCAGCCCTCCTACTACCATCCCCAGGCAACCGATGAATTACCAACCGACTATCAACTCTTCAACTGTGATTCATTAACCTAGTAACAAAGCAACTAATAATTCCACTAAATAAAAAAGGACACAAATGAGCCTTAATCCTGACATCCCTAATAAT…
	JK08439 ATGCCACAACTAAACCCAAATCCTTGATTTTTTATCATGATCATCTCGTGACTAACCTTCTCCATAATTATCCAACCTAAAGTCCTAGCATTCGTATCCACAAACCCCCCATCAAGCAAAACACCAACAACCCACAGCACTACTCCATGAACTTGACCATGAACCTAAGCTTCTTCGACCAATTCGCGAGCCCTTCATTACTAGGGATCCCTCTGATCCTCATCGCAATACTATTCCCAGCCCTCCTACTACCATCCCCAGGCAACCGATGAATTACCAACCGACTATCAACTCTTCAACTGTGATTCATTAACCTAGTAACAAAGCAACTAATAATTCCACTAAATAAAAAAGGACACAAATGAGCCTTAATCCTGACATCGCTAATAAT…
	JK08427 ATGCCACAACTAAACCCAAACCCTTGATTTTTTATCATGATCATCTCGTGACTAACCTTCTCCATAATTATCCAACCTAAAGTCCTAGCATTCGTATCTACAAACCCCCCATCAAGCAAAACACCAACAACCCACAGCACTACTCCATGAACTTGACCATGAACCTAAGCTTCTTCGACCAATTCGCGAGCCCTTCATTACTAGGAATCCCTCTGATCCTCATCGCAATACTATTCCCAGCCCTCCTACTACCATCCCCAGGCAACCGATGAATTACCAACCGACTATCAACTCTTCAACTGTGATTCATTAACCTAGTAACAAAGCAACTAATAATTCCACTAAATAAAAAAGGACACAAATGAGCCTTAATCCTGACATCCCTAATAAT…
	JK06795 ATGCCACAACTAAACCCAAACCCTTGATTTTTTATCATGATCATCTCATGACTAACCTTCTCCATAATTATCCAACCTAAAATTCTAGCATTCGTATCTACAAACCCCCCATCAAGCAAAACACCAACAACCCACAGCACTACTCCATGAACTTGACCATGAACCTAAGCTTCTTCGACCAATTCGCGAGCCCTTCATTACTAGGGATCCCTCTGATCCTCATCGCAATACTATTCCCAGCCCTCCTACTACCATCCCCAGGCAACCGATGAATTACCAACCGACTATCAACTCTTCAACTGTGATTCATTAACCTAGTCACAAAACAACTAATAATCCCACTAAACAAAAAAGGACACAAATGAGCCTTAATCCTGACATCGCTAATAAT…
	JK06797 ATGCCACAACTAAACCCAAACCCTTGATTTTTTATCATGATCATCTCGTGACTAACCTTCTCCATAATTATCCAACCTAAAGTCCTAGCATTCGTATCTACAAACCCCCCATCAAGCAAAACACCAACAACCCACAGCACTACTCCATGAACTTGACCATGAACCTAAGCTTCTTCGACCAATTCGCGAGCCCTTCATTACTAGGAATCCCTCTGATCCTCATCGCAATACTATTCCCAGCCCTCCTACTACCATCCCCAGGCAACCGATGAATTACCAACCGACTATCAACTCTTCAACTGTGATTCATTAACCTAGTAACAAAGCAACTAATAATTCCACTAAATAAAAAAGGACACAAATGAGCCTTAATCCTGACATCCCTAATAAT…
	JK06798 ATGCCACAACTAAACCCAAACCCTTGATTTTTTATCATGATCATCTCGTGACTAACCTTCTCCATAATTATCCAACCTAAAGTCCTAGCATTCGTATCTACAAACCCCCCATCAAGCAAAACACCAACAACCCACAGCACTACTCCATGAACTTGACCATGAACCTAAGCTTCTTCGACCAATTCGCGAGCCCTTCATTACTAGGAATCCCTCTGATCCTCATCGCAATACTATTCCCAGCCCTCCTACTACCATCCCCAGGCAACCGATGAATTACCAACCGACTATCAACTCTTCAACTGTGATTCATTAACCTAGTAACAAAGCAACTAATAATTCCACTAAATAAAAAAGGACACAAATGAGCCTTAATCCTGACATCCCTAATAAT…
	JK06799 ATGCCACAACTAAACCCAAACCCTTGATTTTTTATCATGATCATCTCGTGACTAACCTTCTCCATAATTATCCAACCTAAAGTCCTAGCATTCGTATCTACAAACCCCCCATCAAGCAAAACACCAACAACCCACAGCACTACTCCATGAACTTGACCATGAACCTAAGCTTCTTCGACCAATTCGCGAGCCCTTCATTACTAGGAATCCCTCTGATCCTCATCGCAATACTATTCCCAGCCCTCCTACTACCATCCCCAGGCAACCGATGAATTACCAACCGACTATCAACTCTTCAACTGTGATTCATTAACCTAGTAACAAAGCAACTAATAATTCCACTAAATAAAAAAGGACACAAATGAGCCTTAATCCTGACATCCCTAATAAT…
	JK06805 ATGCCACAACTAAACCCAAACCCTTGATTTTTTATCATGATCATCTCGTGACTAACCTTCTCCATAATTATCCAACCTAAAGTCCTAGCATTCGTATCTACAAACCCCCCATCAAGCAAAACACCAACAACCCACAGCACTACTCCATGAACTTGACCATGAACCTAAGCTTCTTCGACCAATTCGCGAGCCCTTCATTACTAGGAATCCCTCTGATCCTCATCGCAATACTATTCCCAGCCCTCCTACTACCATCCCCAGGCAACCGATGAATTACCAACCGACTATCAACTCTTCAACTGTGATTCATTAACCTAGTAACAAAGCAACTAATAATTCCACTAAATAAAAAAGGACACAAATGAGCCTTAATCCTGACATCCCTAATAAT…
	JK06806 ATGCCACAACTAAACCCAAATCCTTGATTTTTTATCATGATCATCTCGTGACTAACCTTCTCCATAATTATCCAACCTAAAGTCCTAGCATTCGTATCTACAAACCCCCCATCAAGCAAAACACCAACAACCCACAGCACTACTCCATGAACTTGACCATGAACCTAAGCTTCTTCGACCAATTCGCGAGCCCTTCATTACTAGGGATCCCTCTGATCCTCATCGCAATACTATTCCCAGCCCTCCTACTACCATCCCCAGGCAACCGATGAATTACCAACCGACTATCAACTCTTCAACTGTGATTCATTAACCTAGTAACAAAGCAACTAATAATTCCACTAAATAAAAAAGGACACAAATGAGCCTTAATCCTGACATCGCTAATAAT…
	JK06810 ATGCCACAACTAAACCCAAACCCTTGATTTTTTATCATGATCATCTCATGACTAACCTTCTCCATAATTATCCAACCTAAAGTCCTAGCATTCGTATCTACAAACCCCCCATCAAGCAAAACACCAACAACCCACAGCACTACTCCATGAACTTGACCATGAACCTAAGCTTCTTCGACCAATTCGCGAGCCCTTCATTACTAGGAATCCCTCTGATCCTCATCGCAATACTATTCCCAGCCCTCCTACTACCATCCCCAGGCAACCGATGAATTACCAACCGACTATCAACTCTTCAACTGTGATTCATTAACCTAGTAACAAAGCAACTAATAATTCCACTAAATAAAAAAGGACACAAATGAGCCTTAATCCTGACATCCCTAATAAT…
	JK06811 ATGCCACAACTAAACCCAAACCCTTGATTTTTTATCATGATCATCTCCTGACTAACCTTCTCCATAATTATCCAACCTAAAGTCTTAGCATTCGTATCTACAAACCCCCCATCAAGCAAAACACCAACAACCCACAGCACTACTCCATGAACTTGACCATGAACCTAAGCTTCTTCGACCAATTCGCGAGCCCTTCATTACTAGGGATCCCTCTGATCCTCATCGCAATACTATTCCCAGCCCTCCTACTACCATCCCCAGGCAACCGATGAATTACCAACCGACTATCAACTCTTCAACTGTGATTCATTAACCTAGTAACAAAGCAACTAATAATTCCACTAAATAAAAAAGGACACAAATGAGCCTTAATCCTGACATCGCTAATAAT…
	JK06822 ATGCCACAACTAAACCCAAACCCTTGATTTTTTATCATGATCATCTCGTGACTAACCTTCTCCATAATTATCCAACCTAAAGTCCTAGCATTCGTATCTACAAACCCCCCATCAAGCAAAACACCAACAACCCACAGCACTACTCCATGAACTTGACCATGAACCTAAGCTTCTTCGACCAATTCGCGAGCCCTTCATTACTAGGAATCCCTCTGATCCTCATCGCAATACTATTCCCAGCCCTCCTACTACCATCCCCAGGCAACCGATGAATTACCAACCGACTATCAACTCTTCAACTGTGATTCATTAACCTAGTAACAAAGCAACTAATAATTCCACTAAATAAAAAAGGACACAAATGAGCCTTAATCCTGACATCCCTAATAAT…
	JK06809 ATGCCACAACTAAACCCAAACCCTTGATTTTTTATCATGATCATCTCGTGACTAACCTTCTCCATAATTATCCAACCTAAAGTCCTAGCATTCGTATCTACAAACCCCCCATCAAGCAAAACACCAACAACCCACAGCACTACTCCATGAACTTGACCATGAACCTAAGCTTCTTCGACCAATTCGAGAGCCCTTCATTACTAGGAATCCCTCTGATCCTCATCGCAATACTATTCCCAGCCCTCCTACTACCATCCCCAGGCAACCGATGAATTACCAACCGACTATCAACTCTTCAACTGTGATTCATTAACCTAGTAACAAAGCAACTAATAATTCCACTAAATAAAAAAGGACACAAATGAGCCTTAATCCTGACATCCCTAATAAT…
	JK06815 ATGCCACAACTAAACCCAAACCCTTGATTTTTTATCATGATCATCTCGTGACTAACCTTCTCCATAATTATCCAACCTAAAGTCCTAGCATTCGTATCTACAAACCCCCCATCAAGCAAAACACCAACAACCCACAGCACTACTCCATGAACTTGACCATGAACCTAAGCTTCTTCGACCAATTCGCGAGCCCTTCATTACTAGGAATCCCTCTGATCCTCATCGCAATACTATTCCCAGCCCTCCTACTACCATCCCCAGGCAACCGATGAATTACCAACCGACTATCAACTCTTCAACTGTGATTCATTAACCTAGTAACAAAGCAACTAATAATTCCACTAAATAAAAAAGGACACAAATGAGCCTTAATCCTGACATCCCTAATAAT…
	JK06819 ATGCCACAACTAAACCCAAACCCTTGATTTTTTATCATGATCATCTCGTGACTAACCTTCTCCATAATTATCCAACCTAAAGTCCTAGCATTCGTATCTACAAACCCCCCATCAAGCAAAACACCAACAACCCACAGCACTACTCCATGAACTTGACCATGAACCTAAGCTTCTTCGACCAATTCGCGAGCCCTTCATTACTAGGAATCCCTCTGATCCTCATCGCAATACTATTCCCAGCCCTCCTACTACCATCCCCAGGCAACCGATGAATTACCAACCGACTATCAACTCTTCAACTGTGATTCATTAACCTAGTAACAAAGCAACTAATAATTCCACTAAATAAAAAAGGACACAAATGAGCCTTAATCCTGACATCCCTAATAAT…
	JK06823 ATGCCACAACTAAACCCAAACCCTTGATTTTTTATCATGATCATCTCGTGACTAACCTTCTCCATAATTATCCAACCTAAAGTCCTAGCATTCGTATCTACAAACCCCCCATCAAGCAAAACACCAACAACCCACAGCACTACTCCATGAACTTGACCATGAACCTAAGCTTCTTCGACCAATTCGCGAGCCCTTCATTACTAGGAATCCCTCTGATCCTCATCGCAATACTATTCCCAGCCCTCCTACTACCATCCCCAGGCAACCGATGAATTACCAACCGACTATCAACTCTTCAACTGTGATTCATTAACCTAGTAACAAAGCAACTAATAATTCCACTAAATAAAAAAGGACACAAATGAGCCTTAATCCTGACATCCCTAATAAT…
	JK06796 ATGCCACAACTAAACCCAAATCCTTGATTTTTTATCATGATCATCTCGTGACTAACCTTCTCCATAATTATCCAACCTAAAGTCCTAGCATTCGTATCTACAAACCCCCCATCAAGCAAAACACCAACAACCCACAGCACTACTCCATGAACTTGACCATGAACCTAAGCTTCTTCGACCAATTCGCGAGCCCTTCATTACTAGGGATCCCTCTGATCCTCATCGCAATACTATTCCCAGCCCTCCTACTACCATCCCCAGGCAACCGATGAATTACCAACCGACTATCAACTCTTCAACTGTGATTCATTAACCTAGTAACAAAGCAACTAATAATTCCACTAAATAAAAAAGGACACAAATGAGCCTTAATCCTGACATCGCTAATAAT…
	JK06801 ATGCCACAACTAAACCCAAACCCTTGATTTTTTATCATGATCATCTCGTGACTAACCTTCTCCATAATTATCCAACCTAAAGTCCTAGCATTCGTATCTACAAACCCCCCATCAAGCAAAACACCAACAACCCACAGCACTACTCCATGAACTTGACCATGAACCTAAGCTTCTTCGACCAATTCGCGAGCCCTTCATTACTAGGAATCCCTCTGATCCTCATCGCAATACTATTCCCAGCCCTCCTACTACCATCCCCAGGCAACCGATGAATTACCAACCGACTATCAACTCTTCAACTGTGATTCATTAACCTAGTAACAAAGCAACTAATAATTCCACTAAATAAAAAAGGACACAAATGAGCCTTAATCCTGACATCCCTAATAAT…
	JK06803 ATGCCACAACTAAACCCAAACCCTTGATTTTTTATCATGATCATCTCGTGACTAACCTTCTCCATAATTATCCAACCTAAAGTCCTAGCATTCGTATCTACAAACCCCCCATCAAGCAAAACACCAACAACCCACAGCACTACTCCATGAACTTGACCATGAACCTAAGCTTCTTCGACCAATTCGCGAGCCCTTCATTACTAGGAATCCCTCTGATCCTCATCGCAATACTATTCCCAGCCCTCCTACTACCATCCCCAGGCAACCGATGAATTACCAACCGACTATCAACTCTTCAACTGTGATTCATTAACCTAGTAACAAAGCAACTAATAATTCCACTAAATAAAAAAGGACACAAATGAGCCTTAATCCTGACATCCCTAATAAT…
	JK06804 ATGCCACAACTAAACCCAAACCCTTGATTTTTTATCATGATCATCTCGTGACTAACCTTCTCCATAATTATCCAACCTAAAGTCCTAGCATTCGTATCTACAAACCCCCCATCAAGCAAAACACCAACAACCCACAGCACTACTCCATGAACTTGACCATGAACCTAAGCTTCTTCGACCAATTCGCGAGCCCTTCATTACTAGGAATCCCTCTGATCCTCATCGCAATACTATTCCCAGCCCTCCTACTACCATCCCCAGGCAACCGATGAATTACCAACCGACTATCAACTCTTCAACTGTGATTCATTAACCTAGTAACAAAGCAACTAATAATTCCACTAAATAAAAAAGGACACAAATGAGCCTTAATCCTGACATCCCTAATAAT…
	JK06807 ATGCCACAACTAAACCCAAACCCTTGATTTTTTATCATGATCATCTCATGACTAACCTTCTCCATAATTATCCAACCTAAAGTCCTAGCATTCGTATCTACAAACCCCCCATCAAGCAAAACACCAACAACCCACAGCACTACTCCATGAACTTGACCATGAACCTAAGCTTCTTCGACCAATTCGCGAGCCCTTCATTACTAGGGATCCCTCTGATCCTCATCGCAATACTATTCCCAGCCCTCCTACTACCATCCCCAGGCAACCGATGAATTACCAACCGACTATCAACTCTTCAACTGTGATTCATTAACCTAGTCACAAAACAACTAATAATTCCACTAAACAAAAAAGGACACAAATGAGCCTTAATCCTGACATCGCTAATAAT…
	JK06812 ATGCCACAACTAAACCCAAACCCTTGATTTTTTATCATGATCATCTCGTGACTAACCTTCTCCATAATTATCCAACCTAAAGTCCTAGCATTCGTATCTACAAACCCCCCATCAAGCAAAACACCAACAACCCACAGCACTACTCCATGAACTTGACCATGAACCTAAGCTTCTTCGACCAATTCGCGAGCCCTTCATTACTAGGAATCCCTCTGATCCTCATCGCAATACTATTCCCAGCCCTCCTACTACCATCCCCAGGCAACCGATGAATTACCAACCGACTATCAACTCTTCAACTGTGATTCATTAACCTAGTAACAAAGCAACTAATAATTCCACTAAATAAAAAAGGACACAAATGAGCCTTAATCCTGACATCCCTAATAAT…
	JK06817 ATGCCACAACTAAACCCAAACCCTTGATTTTTTATCATGATCATCTCGTGACTAACCTTCTCCATAATTATCCAACCTAAAGTCCTAGCATTCGTATCTACAAACCCCCCATCAAGCAAAACACCAACAACCCACAGCACTACTCCATGAACTTGACCATGAACCTAAGCTTCTTCGACCAATTCGCGAGCCCTTCATTACTAGGAATCCCTCTGATCCTCATCGCAATACTATTCCCAGCCCTCCTACTACCATCCCCAGGCAACCGATGAATTACCAACCGACTATCAACTCTTCAACTGTGATTCATTAACCTAGTAACAAAGCAACTAATAATTCCACTAAATAAAAAAGGACACAAATGAGCCTTAATCCTGACATCCCTAATAAT…
	RB82 ATGCCACAACTAAACCCAAACCCTTGATTTTTTATCATGATCATCTCGTGACTAACCTTCTCCATAATTATCCAACCTAAAGTCCTAGCATTCGTATCTACAAACCCCCCATCAAGCAAAACACCAACAACCCACAGCACTACTCCATGAACTTGACCATGAACCTAAGCTTCTTCGACCAATTCACGAGCCCTTCATTACTAGGAATCCCTCTGATCCTCATCGCAATACTATTCCCAGCCCTCCTACTACCATCCCCAGGCAACCGATGAATTACCAACCGACTATCAACTCTTCAACTGTGATTCATTAACCTAGTAACAAAGCAACTAATAATTCCACTAAATAAAAAAGGACACAAATGAGCCTTAATCCTGACATCCCTAATAATCTT…
	RB83 ATGCCACAACTAAACCCAAACCCTTGATTTTTTATCATGATCATCTCGTGACTAACCTTCTCCATAATTATCCAACCTAAAGTCCTAGCATTCGTATCTACAAACCCCCCATCAAGCAAAACACCAACAACCCACAGCACTACTCCATGAACTTGACCATGAACCTAAGCTTCTTCGACCAATTCGCGAGCCCTTCATTACTAGGAATCCCTCTGATCCTCATCGCAATACTATTCCCAGCCCTCCTACTACCATCCCCAGGCAACCGATGAATTACCAACCGACTATCAACTCTTCAACTGTGATTCATTAACCTAGTAACAAAGCAACTAATAATTCCACTAAATAAAAAAGGACACAAATGAGCCTTAATCCTGACATCCCTAATAATCTT…
	RB84 ATGCCACAACTAAACCCAAACCCTTGATTTTTTATCATGATCATCTCGTGACTAACCTTCTCCATAATTATCCAACCTAAAGTCCTAGCATTCGTATCTACAAACCCCCCATCAAGCAAAACACCAACAACCCACAGCACTACTCCATGAACTTGACCATGAACCTAAGCTTCTTCGACCAATTCGCGAGCCCTTCATTACTAGGAATCCCTCTGATCCTCATCGCAATACTATTCCCAGCCCTCCTACTACCATCCCCAGGCAACCGATGAATTACCAACCGACTATCAACTCTTCAACTGTGATTCATTAACCTAGTAACAAAGCAACTAATAATTCCACTAAATAAAAAAGGACACAAATGAGCCTTAATCCTGACATCCCTAATAATCTT…
	RB85 ATGCCACAACTAAACCCAAACCCTTGATTTTTTATCATGATCATCTCATGACTAACCTTCTCCATAATTATCCAACCTAAAATTCTAGCATTCGTATCTACAAACCCCCCATCAAGCAAAACACCAACAACCCACAGCACTACTCCATGAACTTGACCATGAACCTAAGCTTCTTCGACCAATTCGCGAGCCCTTCATTACTAGGGATCCCTCTGATCCTCATCGCAATACTATTCCCAGCCCTCCTACTACCATCCCCAGGCAACCGATGAATTACCAACCGACTATCAACTCTTCAACTGTGATTCATTAACCTAGTCACAAAACAACTAATAATCCCACTAAACAAAAAAGGACACAAATGAGCCTTAATCCTGACATCGCTAATAATCTT…
	RB86 ATGCCACAACTAAACCCAAACCCTTGATTTTTTATCATGATCATCTCATGACTAACCTTCTCCATAATTATCCAACCTAAAATTCTAGCATTCGTATCTACAAACCCCCCATCAAGCAAAACACCAATAACCCACAGCACTACTCCATGAACTTGACCATGAACCTAAGCTTCTTCGACCAATTCGCGAGCCCTTCATTACTAGGGATCCCTCTGATCCTCATCGCAATACTATTCCCAGCCCTCCTACTACCATCCCCAGGCAACCGATGAATTACCAACCGACTATCAACTCTTCAACTGTGATTCATTAACCTAGTCACAAAACAACTAATAATCCCACTAAACAAAAAAGGACACAAATGAGCCTTAATCCTGACATCGCTAATAATCTT…
	RB87 ATGCCACAACTAAACCCAAACCCTTGATTTTTTATCATGATCATCTCGTGACTAACCTTCTCCATAATTATCCAACCTAAAGTCCTAGCATTCGTATCTACAAACCCCCCATCAAGCAAAACACCAACAACCCACAGCACTACTCCATGAACTTGACCATGAACCTAAGCTTCTTCGACCAATTCGCGAGCCCTTCATTACTAGGAATCCCTCTGATCCTCATCGCAATACTATTCCCAGCCCTCCTACTACCATCCCCAGGCAACCGATGAATTACCAACCGACTATCAACTCTTCAACTGTGATTCATTAACCTAGTAACAAAGCAACTAATAATTCCGCTAAATAAAAAAGGACACAAATGAGCCTTAATCCTGACATCCCTAATAATCTT…
	RB88 ATGCCACAACTAAACCCAAATCCTTGATTTTTTATCATGATCATCTCGTGACTAACCTTCTCCATAATCATCCAACCTAAAGTCCTAGCATTCGTATCTACAAACCCCCCATCAAGCAAAACACCAACAACCCACAGCACTACTCCATGAACTTGACCATGAACCTAAGCTTCTTCGACCAATTCGCGAGCCCTTCATTACTAGGGATCCCTCTGATCCTCATCGCAATACTATTCCCAGCCCTCCTACTACCATCCCCAGGCAACCGATGAATTACCAACCGACTATCAACTCTTCAACTGTGATTCATTAACCTAGTAACAAAGCAACTAATAATTCCACTAAATAAAAAAGGACACAAATGAGCCTTAATCCTGACATCGCTAATAATTTT…
	JK06856 ATGCCACAACTAAACCCAAACCCTTGATTTTTTATCATGATCATCTCGTGACTAACCTTCTCCATAATTATCCAACCTAAAGTCCTAGCATTCGTATCTACAAACCCCCCATCAAGCAAAACACCAACAACCCACAGCACTACTCCATGAACTTGACCATGAACCTAAGCTTCTTCGACCAATTCGCGAGCCCTTCATTACTAGGAATCCCTCTGATCCTCATCGCAATACTATTCCCAGCCCTCCTACTACCATCCCCAGGCAACCGATGAATTACCAACCGACTATCAACTCTTCAACTGTGATTCATTAACCTAGTAACAAAGCAACTAATAATTCCACTAAATAAAAAAGGACACAAATGAGCCTTAATCCTGACATCCCTAATAAT…
	JK06859 ATGCCACAACTAAACCCAAACCCTTGATTTTTTATCATGATCATCTCGTGACTAACCTTCTCCATAATTATCCAACCTAAAGTCCTAGCATTCGTATCTACAAACCCCCCATCAAGCAAAACACCAACAACCCACAGCACTACTCCATGAACTTGACCATGAACCTAAGCTTCTTCGACCAATTCGCGAGCCCTTCATTACTAGGAATCCCTCTGATCCTCATCGCAATACTATTCCCAGCCCTCCTTCTACCATCCCCAGGCAACCGATGAATTACCAACCGACTATCAACTCTTCAACTGTGATTCATCAACCTAGTAACAAAGCAACTAATAATTCCACTAAATAAAAAAGGACACAAATGAGCCTTAATCCTGACATCCCTAATAAT…
	JK07017 ATGCCACAACTAAACCCAAACCCTTGATTTTTTATCATGATCATCTCGTGACTAACCTTCTCCATAATTATCCAACCTAAAGTCCTAGCATTCGTATCTACAAACCCCCCATCAAGCAAAACACCAACAACCCACAGCACTACTCCATGAACTTGACCATGAACCTAAGCTTCTTCGACCAATTCGCGAGCCCTTCATTACTAGGAATCCCTCTGATCCTCATCGCAATACTATTCCCAGCCCTCCTACTACCATCCCCAGGCAACCGATGAATTACCAACCGACTATCAACTCTTCAACTGTGATTCATTAACCTAGTAACAAAGCAACTAATAATTCCACTAAATAAAAAAGGACACAAATGAGCCTTAATCCTGACATCCCTAATAAT…
	JK07018 ATGCCACAACTAAACCCAAACCCTTGATTTTTTATCATGATCATCTCGTGACTAACCTTCTCCATAATTATCCAACCTAAAGTCCTAGCATTCGTATCTACAAACCCCCCATCAAGCAAAACACCAACAACCCACAGCACTACTCCATGAACTTGACCATGAACCTAAGCTTCTTCGACCAATTCGCGAGCCCTTCATTACTAGGAATCCCTCTGATCCTCATCGCAATACTATTCCCAGCCCTCCTACTACCATCCCCAGGCAACCGATGAATTACCAACCGACTATCAACTCTTCAACTGTGATTCATTAACCTAGTAACAAAGCAACTAATAATTCCACTAAATAAAAAAGGACACAAATGAGCCTTAATCCTGACATCCCTAATAAT…
	JMD994 ATGCCACAACTAAACCCAAACCCTTGATTTTTTATCATGATCATCTCATGACTAACCTTCTCCATAATTATCCAACCTAAAATTCTAGCATTCGTATCTACAAACCCCCCATCAAGCAAAACACCAACAACCCACAGCACTACTCCATGAACTTGACCATGAACCTAAGCTTCTTCGACCAATTCGCGAGCCCTTCATTACTAGGGATCCCTCTGATCCTCATCGCAATACTATTCCCAGCCCTCCTACTACCATCCCCAGGCAACCGATGAATTACCAACCGACTATCAACTCTTCAACTGTGATTCATTAACCTAGTCACAAAACAACTAATAATCCCACTAAACAAAAAAGGACACAAATGAGCCTTAATCCTGACATCGCTAATAATC…
	jmd995 ATGCCACAACTAAACCCAAACCCTTGATTTTTTATCATGATCATCTCGTGACTAACCTTCTCCATAATTATCCAACCTAAAATCCTAGCATTCGTATCTACAAACCCCCCATCAAGCAAAACACCAACAACCCACAGCACTACTCCATGAACTTGACCATGAACCTAAGCTTCTTCGACCAATTCGCGAGCCCTTCATTACTAGGAATCCCTCTGATCCTCATCGCAATACTATTCCCAGCCCTCCTACTACCATCCCCAGGCAACCGATGAATTACCAACCGACTATCAACTCTTCAACTGTGATTCATTAACCTAGTAACAAAGCAACTAATAATTCCACTAAATAAAAAAGGACACAAATGAGCCTTAATCCTGACATCCCTAATAATC…
	jk06855 ATGCCACAACTAAACCCAAACCCTTGATTTTTTATCATGATCATCTCGTGACTAACCTTCTCCATAATTATCCAACCTAAAGTCCTAGCATTCGTATCTACAAACCCCCCATCAAGCAAAACACCAACAACCCACAGCACTACTCCATGAACTTGACCATGAACCTAAGCTTCTTCGACCAATTCGCGAGCCCTTCATTACTAGGAATCCCTCTGATCCTCATCGCAATACTATTCCCAGCCCTCCTACTACCATCCCCAGGCAACCGATGAATTACCAACCGACTATCAACTCTTCAACTGTGATTCATTAACCTAGTAACAAAGCAACTAATAATTCCACTAAATAAAAAAGGACACAAATGAGCCTTAATCCTGACATCCCTAATAAT…
	jk06861 ATGCCACAACTAAACCCAAACCCTTGATTTTTTATCATGATCATCTCATGACTAACCTTCTCCATAATCATCCAACCTAAAATTCTAGCATTCGTATCTACAAACCCCCCATCAAGCAAAACACCAACAACCCACAGCACTACTCCATGAACTTGACCATGAACCTAAGCTTCTTCGACCAATTCGCGAGCCCTTCATTACTAGGGATCCCTCTGATCCTCATCGCAATACTATTCCCAGCCCTCCTACTACCATCCCCAGGCAACCGATGAATTACCAACCGACTATCAACTCTTCAACTGTGATTCATTAACCTAGTCACAAAACAACTAATAATCCCACTAAACAAAAAAGGACACAAATGAGCCTTAATCCTGACATCGCTAATAAT…
	jk07017 ATGCCACAACTAAACCCAAACCCTTGATTTTTTATCATGATCATCTCGTGACTAACCTTCTCCATAATTATCCAACCTAAAGTCCTAGCATTCGTATCTACAAACCCCCCATCAAGCAAAACACCAACAACCCACAGCACTACTCCATGAACTTGACCATGAACCTAAGCTTCTTCGACCAATTCGCGAGCCCTTCATTACTAGGAATCCCTCTGATCCTCATCGCAATACTATTCCCAGCCCTCCTACTACCATCCCCAGGCAACCGATGAATTACCAACCGACTATCAACTCTTCAACTGTGATTCATTAACCTAGTAACAAAGCAACTAATAATTCCACTAAATAAAAAAGGACACAAATGAGCCTTAATCCTGACATCCCTAATAAT…
	jk07018d ATGCCACAACTAAACCCAAACCCTTGATTTTTTATCATGATCATCTCGTGACTAACCTTCTCCATAATTATCCAACCTAAAGTCCTAGCATTCGTATCTACAAACCCCCCATCAAGCAAAACACCAACAACCCACAGCACTACTCCATGAACTTGACCATGAACCTAAGCTTCTTCGACCAATTCGCGAGCCCTTCATTACTAGGAATCCCTCTGATCCTCATCGCAATACTATTCCCAGCCCTCCTACTACCATCCCCAGGCAACCGATGAATTACCAACCGACTATCAACTCTTCAACTGTGATTCATTAACCTAGTAACAAAGCAACTAATAATTCCACTAAATAAAAAAGGACACAAATGAGCCTTAATCCTGACATCCCTAATAA…
	jk08228 ATGCCACAACTAAACCCAAACCCTTGATTTTTTATCATGATCATCTCGTGACTAACCTTCTCCATAATTATCCAACCTAAAGTCCTAGCATTCGTATCTACAAACCCCCCATCAAGCAAAACACCAACAACCCATAGCACTACTCCATGAACTTGACCATGAACCTAAGCTTCTTCGACCAATTCGAGAGCCCTTCATTACTAGGAATCCCTCTGATCCTCATCGCAATACTATTCCCAGCCCTCCTACTACCATCCCCAGGCAACCGATGAATTACCAACCGACTATCAACTCTTCAACTGTGATTCATTAACCTAGTAACAAAACAACTAATAATTCCACTAAATAAAAAAGGACACAAATGAGCCTTAATCCTGACATCCCTAATAAT…
	BTS06227 ATGCCACAACTAAACCCAAACCCTTGATTTTTTATCATGATCATCTCGTGACTAACCTTCTCCATAATTATCCAACCTAAAGTCCTAGCATTCGTATCTACAAACCCCCCATCAAGCAAAACACCAACAACCCACAGCACTACTCCATGAACTTGACCATGAACCTAAGCTTCTTCGACCAATTCGCGAGCCCTTCATTACTAGGAATCCCTCTGATCCTCATCGCAATACTATTCCCAGCCCTCCTTCTACCATCCCCAGGCAACCGATGAATTACCAACCGACTATCAACTCTTCAACTGTGATTCATTAACCTAGTAACAAAGCAACTAATAATCCCACTAAATAAAAAAGGACACAAATGAGCCTTAATCCTGACATCCCTAATAA…
	JK06813 ATGCCACAACTAAACCCAAACCCTTGATTTTTTATCATGATCATCTCGTGACTAACCTTCTCCATAATTATCCAACCTAAAGTCCTAGCATTCGTATCTACAAACCCCCCATCAAGCAAAACACCAACAACCCATAGCACTACTCCATGAACTTGACCATGAACCTAAGCTTCTTCGACCAATTCGCGAGCCCTTCATTACTAGGAATCCCTCTGATCCTCATCGCAATACTATTCCCAGCCCTCCTACTACCATCCCCAGGCAACCGATGAATTACCAACCGACTATCAACTCTTCAACTGTGATTCATTAACCTAGTAACAAAACAACTAATAATTCCACTAAATAAAAAAGGACACAAATGAGCCTTAATCCTGACATCCCTAATAAT…
	JK06814 ATGCCACAACTAAACCCAAACCCTTGATTTTTTATCATGATCATCTCGTGACTAACCTTCTCCATAATTATCCAACCTAAAGTCCTAGCATTCGTATCTACAAACCCCCCATCAAGCAAAACACCAACAACCCATAGCACTACTCCATGAACTTGACCATGAACCTAAGCTTCTTCGACCAATTCGCGAGCCCTTCATTACTAGGAATCCCTCTGATCCTCATCGCAATACTATTCCCAGCCCTCCTACTACCATCCCCAGGCAACCGATGAATTACCAACCGACTATCAACTCTTCAACTGTGATTCATTAACCTAGTAACAAAGCAACTAATAATTCCACTAAATAAAAAAGGACACAAATGAGCCTTAATCCTGACATCCCTAATAAT…
	JK06818 ATGCCACAACTAAACCCAAACCCTTGATTTTTTATCATGATCATCTCGTGACTAACCTTCTCCATAATTATCCAACCTAAAGTCCTAGCATTCGTATCTACAAACCCCCCATCAAGCAAAACACCAACAACCCACAGCACTACTCCATGAACTTGACCATGAACCTAAGCTTCTTCGACCAATTCGCGAGCCCTTCATTACTAGGAATCCCTCTGATCCTCATCGCAATACTATTCCCAGCCCTCCTACTACCATCCCCAGGCAACCGATGAATTACCAACCGACTATCAACTCTTCAACTGTGATTCATTAACCTAGTAACAAAGCAACTAATAATTCCACTAAATAAAAAAGGACACAAATGAGCCTTAATCCTGACATCCCTAATAAT…
	JK06820 ATGCCACAACTAAACCCAAACCCTTGATTTTTTATCATGATCATCTCGTGACTAACCTTCTCCATAATTATCCAACCTAAAGTCCTAGCATTCGTATCTACAAACCCCCCATCAAGCAAAACACCAACAACCCACAGCACTACTCCATGAACTTGACCATGAACCTAAGCTTCTTCGACCAATTCGCGAGCCCTTCATTACTAGGAATCCCTCTGATCCTCATCGCAATACTATTCCCAGCCCTCCTACTACCATCCCCAGGCAACCGATGAATTACCAACCGACTATCAACTCTTCAACTGTGATTCATTAACCTAGTAACAAAACAACTAATAATTCCACTAAATAAAAAAGGACACAAATGAGCCTTAATCCTGACATCCCTAATAAT…
	GMS1730 ATGCCACAACTAAACCCAAATCCTTGATTTTTTATCATAATCATCTCGTGACTAACCTTCTCCATAATCATCCAACCTAAAGTCCTAGCATTCGTATCTACAAACCCCCCATCAAGCAAAACACCAACAACCCACAGCACTACTCCATGAACTTGACCATGAACCTAAGCTTCTTCGACCAATTCGCGAGCCCTTCATTACTAGGGATCCCTCTGATCCTCATCGCAATACTATTCCCAGCCCTCCTACTACCATCCCCAGGCAACCGATGAATTACCAACCGACTATCAACTCTTCAACTGTGATTCATTAACCTAGTAACAAAGCAACTAATAATTCCACTAAATAAAAAAGGACACAAATGAGCCTTAATCCTGACATCGCTAATAAT…
	GMS1731 ATGCCACAACTAAACCCAAACCCTTGATTTTTTATCATGATCATCTCGTGACTAACCTTCTCCATAATTATCCAACCTAAAGTCCTAGCATTCGTATCTACAAACCCCCCATCAAGCAAAACACCAACAACCCACAGCACTACTCCATGAACTTGACCATGAACCTAAGCTTCTTCGACCAATTCGCGAGCCCTTCATTACTAGGAATCCCTCTGATCCTCATCGCAATACTATTCCCAGCCCTCCTACTACCATCCCCAGGCAACCGATGAATTACCAACCGACTATCAACTCTTCAACTGTGATTCATTAACCTAGTAACAAAGCAACTAATAATTCCACTAAATAAAAAAGGACACAAATGAGCCTTAATCCTGACATCCCTAATAAT…
	JMD545 ATGCCACAACTAAACCCAAACCCTTGATTTTTTATCATGATCATCTCGTGACTAACCTTCTCCATAATTATCCAACCTAAAGTCCTAGCATTCGTATCTACAAACCCCCCATCAAGCAAAACACCAACAACCCACAGCACTACTCCATGAACTTGACCATGAACCTAAGCTTCTTCGACCAATTCGCGAGCCCTTCATTACTAGGAATCCCTCTGATCCTCATCGCAATACTATTCCCAGCCCTCCTACTACCATCCCCAGGCAACCGATGAATTACCAACCGACTATCAACTCTTCAACTGTGATTCATTAACCTAGTAACAAAGCAACTAATAATTCCACTAAATAAAAAAGGACACAAATGAGCCTTAATCCTGACATCCCTAATAATC…
	JMD542 ATGCCACAACTAAACCCAAACCCTTGATTTTTTATCATGATCATCTCGTGACTAACCTTCTCCATAATTATCCAACCTAAAGTCCTAGCATTCGTATCTACAAACCCCCCATCAAGCAAAACACCAACAACCCACAGCACTACTCCATGAACTTGACCATGAACCTAAGCTTCTTCGACCAATTCGCGAGCCCTTCATTACTAGGAATCCCTCTGATCCTCATCGCAATACTATTCCCAGCCCTCCTACTACCATCCCCAGGCAACCGATGAATTACCAACCGACTATCAACTCTTCAACTGTGATTCATTAACCTAGTAACAAAGCAACTAATAATTCCACTAAATAAAAAAGGACACAAATGAGCCTTAATCCTGACATCCCTAATAATC…
	GMS1725 ATGCCACAACTAAACCCAAACCCTTGATTTTTTATCATGATCATCTCGTGACTAACCTTCTCCATAATTATCCAACCTAAAGTCCTAGCATTCGTATCTACAAACCCCCCATCAAGCAAAACACCAACAACCCACAGCACTACTCCATGAACTTGACCATGAACCTAAGCTTCTTCGACCAATTCGCGAGCCCTTCATTACTAGGAATCCCTCTGATCCTCATCGCAATACTATTCCCAGCCCTCCTACTACCATCCCCAGGCAACCGATGAATTACCAACCGACTATCAACTCTTCAACTGTGATTCATTAACCTAGTAACAAAGCAACTAATAATTCCACTAAATAAAAAAGGACACAAATGAGCCTTAATCCTGACATCCCTAATAAT…
	JK05289 ATGCCACAACTAAACCCAAACCCTTGATTTTTTATCATGATCATCTCCTGACTAACCTTCTCCATAATTATCCAACCTAAAGTCTTAGCATTCGTATCTACAAACCCCCCATCAAGCAAAACACCAACAACCCACAGCACTACTCCATGAACTTGACCATGAACCTAAGCTTCTTCGACCAATTCGCGAGCCCTTCATTACTAGGGATCCCTCTGATCCTCATCGCAATACTATTCCCAGCCCTCCTACTACCATCCCCAGGCAACCGATGAATTACCAACCGACTATCAACTCTTCAACTGTGATTCATTAACCTAGTAACAAAGCAACTAATAATTCCACTAAATAAAAAAGGACACAAATGAGCCTTAATCCTGACATCGCTAATAAT…
	JK05288 ATGCCACAACTAAACCCAAACCCTTGATTTTTTATCATGATCATCTCGTGACTAACCTTCTCCATAATTATCCAACCTAAAGTCCTAGCATTCGTATCTACAAACCCCCCATCAAGCAAAACACCAACAACCCACAGCACTACTCCATGAACTTGACCATGAACCTAAGCTTCTTCGACCAATTCGCGAGCCCTTCATTACTAGGAATCCCTCTGATCCTCATCGCAATACTATTCCCAGCCCTCCTACTACCATCCCCAGGCAACCGATGAATTACCAACCGACTATCAACTCTTCAACTGTGATTCATTAACCTAGTAACAAAGCAACTAATAATTCCACTAAATAAAAAAGGACACAAATGAGCCTTAATCCTGACATCCCTAATAAT…
	JMD550 ATGCCACAACTAAACCCAAACCCTTGATTTTTTATCATGATCATCTCGTGACTAACCTTCTCCATAATTATCCAACCTAAAGTCCTAGCATTCGTATCTACAAACCCCCCATCAAGCAAAACACCAACAACCCACAGCACTACTCCATGAACTTGACCATGAACCTAAGCTTCTTCGACCAATTCGCGAGCCCTTCATTACTAGGAATCCCTCTGATCCTCATCGCAATACTATTCCCAGCCCTCCTACTACCATCCCCAGGCAACCGATGAATTACCAACCGACTATCAACTCTTCAACTGTGATTCATTAACCTAGTAACAAAGCAACTAATAATTCCACTAAATAAAAAAGGACACAAATGAGCCTTAATCCTGACATCCCTAATAATC…
	GMS1623 ATGCCACAACTAAACCCAAACCCTTGATTTTTTATCATGATCATCTCGTGACTAACCTTCTCCATAATTATCCAACCTAAAGTCCTAGCATTCGTATCTACAAACCCCCCATCAAGCAAAACACCAACAACCCACAGCACTACTCCATGAACTTGACCATGAACCTAAGCTTCTTCGACCAATTCGCGAGCCCTTCATTACTAGGAATCCCTCTGATCCTCATCGCAATACTATTCCCAGCCCTCCTACTACCATCCCCAGGCAACCGATGAATTACCAACCGACTATCAACTCTTCAACTGTGATTCATTAACCTAGTAACAAAGCAACTAATAATTCCACTAAATAAAAAAGGACACAAATGAGCCTTAATCCTGACATCCCTAATAAT…
	GMS1714 ATGCCACAACTAAACCCAAACCCTTGATTTTTTATCATGATCATCTCGTGACTAACCTTCTCCATGATTATCCAACCTAAAGTCCTAGCATTCGTATCTACAAACCCCCCATCAAGCAAAACACCAACAACCCACAGCACTACTCCATGAACTTGACCATGAACCTAAGCTTCTTCGACCAATTCGCGAGCCCTTCATTACTAGGAATCCCTCTGATCCTCATCGCAATACTATTCCCAGCCCTCCTACTACCATCCCCAGGCAACCGATGAATTACCAACCGACTATCAACTCTTCAACTGTGATTCATTAACCTAGTAACAAAGCAACTAATAATTCCACTAAATAAAAAAGGACACAAATGAGCCTTAATCCTGACATCCCTAATAAT…
	JMD537 ATGCCACAACTAAACCCAAACCCTTGATTTTTTATCATGATCATCTCCTGACTAACCTTCTCCATAATTATCCAACCTAAAGTCTTAGCATTCGTATCTACAAACCCCCCATCAAGCAAAACACCAACAACCCACAGCACTACTCCATGAACTTGACCATGAACCTAAGCTTCTTCGACCAATTCGCGAGCCCTTCATTACTAGGGATCCCTCTGATCCTCATCGCAATACTATTCCCAGCCCTCCTACTACCATCCCCAGGCAACCGATGAATTACCAACCGACTATCAACTCTTCAACTGTGATTCATTAACCTAGTAACAAAGCAACTAATAATTCCACTAAATAAAAAAGGACACAAATGAGCCTTAATCCTGACATCGCTAATAATC…
	JK08400 ATGCCACAACTAAACCCAAACCCTTGATTTTTTATCATGATCATCTCGTGACTAACCTTCTCCATAATTATCCAACCTAAAGTCCTAGCATTCGTATCTACAAACCCCCCATCAAGCAAAACACCAACAACCCACAGCACTACTCCATGAACTTGACCATGAACCTAAGCTTCTTCGACCAATTCGCGAGCCCTTCATTACTAGGAATCCCTCTGATCCTCATCGCAATACTATTCCCAGCCCTCCTACTACCATCCCCAGGCAACCGATGAATTACCAACCGACTATCAACTCTTCAACTGTGATTCATTAACCTAGTAACAAAGCAACTAATAATTCCACTAAATAAAAAAGGACACAAATGAGCCTTAATCCTGACATCCCTAATAAT…
	JK08405 ATGCCACAACTAAACCCAAACCCTTGATTTTTTATCATGATCATCTCGTGACTAACCTTCTCCATAATTATCCAACCTAAAGTCCTAGCATTCGTATCTACAAACCCCCCATCAAGCAAAACACCAACAACCCACAGCACTACTCCATGAACTTGACCATGAACCTAAGCTTCTTCGACCAATTCGCGAGCCCTTCATTACTAGGAATCCCTCTGATCCTCATCGCAATACTATTCCCAGCCCTCCTACTACCATCCCCAGGCAACCGATGAATTACCAACCGACTATCAACTCTTCAACTGTGATTCATTAACCTAGTAACAAAGCAACTAATAATTCCACTAAATAAAAAAGGACACAAATGAGCCTTAATCCTGACATCCCTAATAAT…
	JK08417 ATGCCACAACTAAACCCAAACCCTTGATTTTTTATCATGATCATCTCGTGACTAACCTTCTCCATAATTATCCAGCCTAAAGTCCTAGCATTCGTATCTACAAACCCCCCATCAAGCAAAACACCAACAACCCACAGCACTACTCCATGAACTTGACCATGAACCTAAGCTTCTTCGACCAATTCGCGAGCCCTTCATTACTAGGAATCCCTCTGATCCTCATCGCAATACTATTCCCAGCCCTCCTACTACCATCCCCAGGCAACCGATGAATTACCAACCGACTATCAACTCTTCAACTGTGATTCATTAACCTAGTAACAAAGCAACTAATAATTCCACTAAATAAAAAAGGACACAAATGAGCCTTAATCCTGACATCCCTAATAAT…
	JK08420 ATGCCACAACTAAACCCAAACCCTTGATTTTTTATCATGATCATCTCGTGACTAACCTTCTCCATAATTATCCAACCTAAAGTCCTAGCATTCGTATCTACAAACCCCCCATCAAGCAAAACACCAACAACCCACAGCACTACTCCATGAACTTGACCATGAACCTAAGCTTCTTCGACCAATTCGCGAGCCCTTCATTACTAGGAATCCCTCTGATCCTCATCGCAATACTATTCCCAGCCCTCCTTCTACCATCCCCAGGCAACCGATGAATTACCAACCGACTATCAACTCTTCAACTGTGATTCATTAACCTAGTAACAAAGCAACTAATAATTCCACTAAATAAAAAAGGACACAAATGAGCCTTAATCCTGACATCCCTAATAAT…
	JK08403 ATGCCACAACTAAACCCAAACCCTTGATTTTTTATCATGATCATCTCGTGACTAACCTTCTCCATAATTATCCAACCTAAAGTCCTAGCATTCGTATCTACAAACCCCCCATCAAGCAAAACACCAACAACCCATAGCACTACTCCATGAACTTGACCATGAACCTAAGCTTCTTCGACCAATTCGCGAGCCCTTCATTACTAGGAATCCCTCTGATCCTCATCGCAATACTATTCCCAGCCCTCCTACTACCATCCCCAGGCAACCGATGAATTACCAACCGACTATCAACTCTTCAACTGTGATTCATTAACCTAGTAACAAAACAACTAATAATTCCACTAAATAAAAAAGGACACAAATGAGCCTTAATCCTGACATCCCTAATAAT…
	JK08404 ATGCCACAACTAAACCCAAACCCTTGATTTTTTATCATGATCATCTCGTGACTAACCTTCTCCATAATTATCCAACCTAAAATCCTAGCATTCGTATCTACAAACCCCCCATCAAGCAAAACACCAACAACCCACAGCACTACTCCATGAACTTGACCATGAACCTAAGCTTCTTCGACCAATTCGCGAGCCCTTCATTACTAGGAATCCCTCTGATCCTCATCGCAATACTATTCCCAGCCCTCCTACTACCATCCCCAGGCAACCGATGAATTACCAACCGACTATCAACTCTTCAACTGTGATTCATTAACCTAGTAACAAAGCAACTAATAATCCCACTAAATAAAAAAGGACACAAATGAGCCTTAATCCTGACATCCCTAATAAT…
	JK08416 ATGCCACAACTAAACCCAAACCCTTGATTTTTTATCATGATCATCTCCTGACTAACCTTCTCCATAATTATCCAACCTAAAGTCTTAGCATTCGTATCTACAAACCCCCCATCAAGCAAAACACCAACAACCCACAGCACTACTCCATGAACTTGACCATGAACCTAAGCTTCTTCGACCAATTCGCGAGCCCTTCATTACTAGGGATCCCTCTGATCCTCATCGCAATACTATTCCCAGCCCTCCTACTACCATCCCCAGGCAACCGATGAATTAACAACCGACTATCAACTCTTCAACTGTGATTCATTAACCTAGTAACAAAGCAACTAATAATTCCACTAAATAAAAAAGGACACAAATGAGCCTTAATCCTGACATCGCTAATAAT…
	JK03474 ATGCCACAACTAAACCCAAATCCTTGATTTTTTATCATGATCATCTCGTGACTAACCTTCTCCATAATTATCCAACCTAAAGTCCTAGCATTCGTATCCACAAACCCCCCATCAAGCAAAACACCAACAACCCACAGCACTACTCCATGAACTTGACCATGAACCTAAGCTTCTTCGACCAATTCGCGAGCCCTTCATTACTAGGGATCCCTCTGATCCTCATCGCAATACTATTCCCAGCCCTCCTACTACCATCCCCAGGCAACCGATGAATTACCAACCGACTATCAACTCTTCAACTGTGATTCATTAACCTAGTAACAAAGCAACTAATAATTCCACTAAATAAAAAAGGACACAAATGAGCCTTAATCCTGACATCGCTAATAAT…
	GAV2106N ATGCCACAGCTAAACCCAAACCCTTGATTTTTTATTATACTTACCTCATGATTAACTTTCTCCCTAATTATTCAGCCTAAACTACTAACATTCGTATCCATAAATCCCCCATCAAGCAAAACGCCCACAACCTATGACACTACCCCATGAACTTGACCATGAACCTAAGCTTTTTCGATCAATTCTCAAGCCCTTCGTTACTAGGAATCCCCCTAATCCTGATTGCAATAACATTCCCAGCCCTCCTATTACCATCCCCAGGGAACCGATGAATTACCAACCGCCTTTCCACCCTGCAATTATGATTCATTAACCTAATCACAAAACAATTAATAATCCCCCTAAACGAAAAAGGGCACAAATGAGCCTCAATCCTAACCTCACTAATAA…
;
END;
