# Supplementary material for: A latitudinal phylogeographic diversity gradient in birds
Source: PLoS Biol. 2017 Apr 13;15(4):e2001073. doi: 10.1371/journal.pbio.2001073 (PMC5390966; doi:10.1371/journal.pbio.2001073)
Supplement: S1 Data — (ZIP) [file pbio.2001073.s015.zip › S1_Data/Saltator-coerulescens-similis-striatipectus.nex]

#NEXUS
begin taxa;
	dimensions ntax=41;
	taxlabels
	Saltator_albicollis_1Dominica
	Saltator_albicollis_2Guadeloupe
	Saltator_albicollis_3Martinique
	Saltator_albicollis_4StLucia
	Saltator_albicollis_5StLucia
	Saltator_albicollis_6Guadeloupe
	Saltator_albicollis_7Martinique
	Saltator_coerulescens_12ECUnapo
	Saltator_coerulescens_13HONcopan
	Saltator_coerulescens_14HONcopan
	Saltator_coerulescens_15Trinidad
	Saltator_coerulescens_16Trinidad
	Saltator_coerulescens_17CRguanacaste
	Saltator_coerulescens_18CRguanacaste
	Saltator_coerulescens_1ARGcorrientes
	Saltator_coerulescens_2HONcopan
	Saltator_coerulescens_3BOLsantacruz
	Saltator_coerulescens_4MXjalisco
	Saltator_coerulescens_5BRAamapa
	Saltator_coerulescens_6PARaltoparaguay
	Saltator_coerulescens_7ECUnapo
	Saltator_coerulescens_8ECU
	Saltator_coerulescens_ANSP1542_ECUmorona
	Saltator_coerulescens_FMNH393083_COScartago
	Saltator_orenocensis_1VENfalcon
	Saltator_orenocensis_2VENlara
	Saltator_similis_1ARGcorrientes
	Saltator_similis_2BOLsantacruz
	Saltator_similis_3BRAsaopaulo
	Saltator_similis_4BRAmatogrosso
	Saltator_striatipectus_10PANpanama
	Saltator_striatipectus_11VENfalcon
	Saltator_striatipectus_1Trin
	Saltator_striatipectus_2PERlambayeque
	Saltator_striatipectus_3ECUloja
	Saltator_striatipectus_4ECUazuay
	Saltator_striatipectus_5ECUzamora
	Saltator_striatipectus_6PANchir
	Saltator_striatipectus_7ECUazuay
	Saltator_striatipectus_8PANveraguas
	Saltator_striatipectus_9PERlambayeque
;
end;
begin characters;
	dimensions nchar=1038;
	format datatype=dna missing=? gap=-;
	matrix
	Saltator_albicollis_1Dominica	ATGAACCCCCAAGCAAATTTAATCTTTGTTGTTAGCCTACTTCTAGGCACCACAATCACAATTTCAAGCAACCATTGAATCATAGCATGAGCTGGACTAGAAATTAACACACTCGCTATCCTTCCACTAATCTCAAAATCCCATCACCCGCGAGCCATTGAAGCCGCCACTAAATACTTCTTAACCCAAGCAGCTGCTTCTGCCCTTGTTCTATTCTCCAGCATAACTAACGCATGACAGACCGGACAGTGAGACATCACCCAGCTTTCTCACCCAACCTCCTGCCTAATCCTCACCTCCGCAATCGCAATAAAACTAGGCCTAGTTCCATTCCACTTCTGATTCCCTGAAGTACTCCAAGGATCCCCCCTTACCACCGGACTTCTACTATCCACCATC…
	Saltator_albicollis_2Guadeloupe	ATGAACCCCCAAGCAAATTTAATCTTTGTTGTTAGCCTACTTCTAGGCACCACAATCACAATTTCAAGCAACCATTGAATCATAGCCTGAGCTGGACTAGAAATTAACACACTCGCTATCCTTCCACTAATCTCAAAATCCCATCACCCGCGAGCCATTGAAGCCGCCACTAAGTACTTCTTAACCCAAGCAGCTGCTTCTGCCCTTGTTCTATTCTCCAGCATAACTAACGCATGACAGACCGGGCAGTGAGACATCACCCAGCTTTCTCACCCAACCTCCTGCCTAATCCTCACCTCCGCAATCGCAATAAAACTAGGCCTAGTTCCATTCCACTTCTGATTCCCTGAAGTACTCCAAGGATCCCCCCTTACCACCGGACTTCTACTATCCACCATC…
	Saltator_albicollis_3Martinique	ATGAACCCCCAAGCAAATTTAATCTTTGTTGTTAGCCTACTTCTAGGCACCACAATCACAATTTCAAGCAACCATTGAATCATAGCCAGAGCTGGACTAGAAATTAACACACTCGCTATCCTTCCACTAATCTCAAAATCCCATCACCCGCGAGCCATTGAAGCCGCCACTAAAAACTTCTTAACCCAAGCAGCTGCTTCTGCCCTTGTTCTATTCTCCAGCATAACTAACGCATGACAGACCGGGCAGTGAGACATCACCCAGCTTTCTCACCCAACCTCCTGCCTAATCCTCACCTCCGCAATCGCAATAAAACTAGGCCTAGTTCCATTCCACTTCTGATTCCCTGAAGTACTCCAAGGATCCCCCCTTACCACCGGACTTCTACTATCCACCATC…
	Saltator_albicollis_4StLucia	ATGAACCCCCAAGCAAATTTAATCTTTGTTGCTAGCCTACTTCTAGGCACCACAATCACAATTTCAAGCAACCATTGAATCATAGCCTGAGCTGGACTAGAAATTAACACACTCGCTATCCTTCCACTAATCTCAAAATCCCATCACCCGCGAGCCATTGAAGCCGCCACTAAATACTTCTTAACCCAAGCAGCTGCTTCTGCCCTTGTTCTATTCTCCAGCATAACTAACGCATGACAGACCGGGCAGTGAGACATCACCCAGCTTTCTCACCCAACCTCCTGCCTAATCCTCACCTCCGCAATCGCAATAAAACTAGGCCTAGTTCCATTCCACTTCTGATTCCCTGAAGTACTCCAAGGATCCCCCCTTACCACCGGACTTCTACTATCCACCATC…
	Saltator_albicollis_5StLucia	ATGAACCCCCAAGCAAATTTAATCTTTGTTGTTAGCCTACTTCTAGGCACCACAATCACAATTTCAAGCAACCATTGAATCATAGCCTGAGCTGGACTAGAAATTAACACACTCGCTATCCTTCCACTAATCTCAAAATCCCATCACCCGCGAGCCATTGAAGCCGCCACTAAGTACTTCTTAACCCAAGCAGCTGCTTCTGCCCTTGTTCTATTCTCCAGCATAACTAACGCATGACAGACCGGGCAGTGAGACATCACCCAGCTTTCTCACCCAACCTCCTGCCTAATCCTCACCTCCGCAATCGCAATAAAACTAGGCCTAGTTCCATTCCACTTCTGATTCCCTGAAGTACTCCAAGGATCCCCCCTTACCACCGGACTTCTACTATCCACCATC…
	Saltator_albicollis_6Guadeloupe	ATGAACCCCCAAGCAAATTTAATCTTTGTTGTTAGCCTACTTCTAGGCACCACAATCACAATTTCAAGCAACCATTGAATCATAGCCTGAGCTGGACTAGAAATTAACACACTCGCTATCCTTCCACTAATCTCAAAATCCCATCACCCGCGAGCCATTGAAGCCGCCACTAAGTACTTCTTAACCCAAGCAGCTGCTTCTGCCCTTGTTCTATTCTCCAGCATAACTAACGCATGACACACCGGGCAGTGAGACATCACCCAGCTTTCTCACCCAACCTCCTGCCTAATCCTCACCTCCGCAATCGCAATAAAACTAGGCCTAGTTCCATTCCACTTCTGATTCCCTGAAGTACTCCAAGGATCCCCCCTTACCACCGGACTTCTACTATCCACCATC…
	Saltator_albicollis_7Martinique	ATGAACCCCCAAGCAAATTTAATCTTTGTTGTTAGCCTACTTCTAGGCACCACAATCACAATTTCAAGCAACCATTGAATCATAGCCTGAGCTGGACTAGAAATTAACACACTCGCTATCCTTCCACTAATCTCAAAATCCCATCACCCGCGAGCCATTGAAGCCGCCACTAAGTACTTCTTAACCCAAGCAGCTGCTTCTGCCCTTGTTCTATTCTCCAGCATAACTAACGCATGACAGACCGGGCAGTGAGACATCACCCAGCTTTCTCACCCAACCTCCTGCCTAATCCTCACCTCCGCAATCGCAATAAAACTAGGCCTAGTTCCATTCCACTTCTGATTCCCTGAAGTACTCCAAGGATCCCCCCTTACCACCGGACTTCTACTATCCACCATC…
	Saltator_coerulescens_12ECUnapo	ATGAACCCCCTAGCGAACTTAATCTTCACCATCAGCCTACTCCTAGGAACCACCATCACCATTTCAAGCAACCACTGAGTCACAGCCTGAGCCGGGCTAGAAATTAACACACTCGCCATCCTCCCATTAATCTCAAAATCCCACCACCCGCGAGCCATTGAAGCCGCCACCAAATACTTCTTAACCCAAGCAGCTGCCTCTGCCCTCGTCCTATTCTCCAGCATAACCAATGCATGACAAACCGGGCAATGGGACATCACCCAGCTTTCTCACCCAGCCTCCTGCTTGATCCTCACCTCCGCAATCGCAATAAAACTGGGCCTAGTACCATTCCACTTCTGATTCCCTGAAGTCCTCCAAGGCTCCCCTCTTACCACCGGACTCCTATTATCTACTATC…
	Saltator_coerulescens_13HONcopan	ATGAACCCCCAAGCAAATTTAATCTTCACTGTTAGCCTACTACTAGGGACCACCATCACCATTTCAAGCAACCATTGAATCATAGCCTGAGCCGGACTAGAAATCAATACACTCGCCATCCTCCCACTAATCTCAAAATCCCACCACCCACGAGCCATTGAAGCCGCCACTAAATACTTCTTAACCCAAGCAGCTGCCTCTGCTCTTGTCCTATTCTCCAGCATAACCAACGCATGACAAACCGGGCAGTGAGACATCACCCAGCTTTCTCACCCAACTTCCTGCCTGATCCTCACTTCCGCAATCGCAATAAAACTAGGCCTAGTACCATTCCACTTCTGATTCCCTGAAGTACTCCAAGGCTCTCCTCTTACTACCGGGCTCCTACTATCCACCATC…
	Saltator_coerulescens_14HONcopan	ATGAACCCCCAAGCAAATTTAATCTTCACTGTTAGCCTACTACTAGGGACCACCATCACCATTTCAAGCAACCATTGAATCATAGCCTGAGCCGGACTAGAAATCAATACACTCGCCATCCTCCCACTAATCTCAAAATCCCACCACCCACGAGCCATTGAAGCCGCCACTAAATACTTCTTAACCCAAGCAGCTGCCTCTGCTCTTGTCCTATTCTCCAGCATAACCAACGCATGACAAACCGGGCAGTGAGACATCACCCAGCTTTCTCACCCAACTTCCTGCCTGATCCTCACTTCCGCAATCGCAATAAAACTAGGCCTAGTACCATTCCACTTCTGATTCCCTGAAGTACTCCAAGGCTCTCCTCTTACTACCGGGCTCCTACTATCCACCATC…
	Saltator_coerulescens_15Trinidad	ATGAACCCCCAAGCAAATTTAATCTTCACTATTAGCCTAGTCCTAGGGACCACCATCACCATTTCAAGCAACCACTGAATCATAGCCTGAGCCGGACTAGAAATCAATACACTCGCCATCCTCCCATTAATCTCAAAATCCCACCACCCGCGAGCCATTGAAGCCGCCACTAAGTACTTCTTAACCCAAGCAACTGCCTCTGCCCTTGTCCTATTCTCCAGCATAACCAATGCATGACAAACCGGGCAATGAGACATCACCCAACTTTCTCACCCAACCTCCTGCCTAATCCTCACTTCCGCAATCGCAATAAAACTAGGCCTAGTACCATTCCACTTCTGATTCCCTGAAGTACTCCAGGGTTCCCCTCTTACCACCGGACTCCTATTGTCCACAATC…
	Saltator_coerulescens_16Trinidad	ATGAACCCCCAAGCAAATTTAATCTTCACTATTAGCCTACTCCTAGGGACCACCATCACCATTTCAAGCAACCACTGAATCATAGCCTGAGCCGGACTAGAAATCAATACACTCGCCATCCTCCCATTAATCTCAAAATCCCACCACCCGCGAGCCATTGAAGCCGCCACTAAATACTTCTTAACCCAAGCAACTGCCTCTGCCCTTGTCCTATTCTCCAGCATAACCAATGCATGACAAACCGGGCAATGAGACATCACCCAACTTTCTCACCCAACCTCCTGCCTAATCCTCACTTCCGCAATCGCAATAAAACTAGGCCTAGTACCATTCCACTTCTGATTCCCTGAAGTACTCCAGGGTTCCCCTCTTACCACCGGACTCCTATTGTCCACAATC…
	Saltator_coerulescens_17CRguanacaste	ATGAACCCCCAAGCAAATTTAATCTTCACTGTTAGCCTACTACTAGGGACCACCATCACCATTTCAAGCAACCATTGAATCATAGCCTGAGCCGGACTAGAAATCAATACACTCGCCATCCTCCCATTAATCTCAAAATCCCACCACCCACGAGCCATTGAAGCCGCCACTAAGTACTTCTTAACCCAAGCAGCTGCCTCTGCTCTTGTCCTATTCTCCAGCATAACCAACGCATGACAAACCGGGCAGTGAGACATCACCCAGCTTTCTCATCCAACTTCCTGCCTGATCCTCACTTCCGCAATCGCAATAAAACTAGGCCTAGTACCATTCCACTTCTGATTCCCTGAAGTACTCCAAGGCTCCCCTCTTACTACCGGGCTCCTACTAACCACCATC…
	Saltator_coerulescens_18CRguanacaste	ATGAACCCCCAAGCAAATTTAATCTTCACTATTAGCCTACTACTAGGGACCACCATCACCATTTCAAGCAACCATTGAATCATAGCCTGAGCCGGACTAGAAATCAATACACTCGCCATCCTCCCATTAATCTCAAAATCCCACCACCCACGAGCCATTGAAGCCGCCACTAAGTACTTCTTAACCCAAGCAGCTGCCTCTGCTCTTGTCCTATTCTCCAGCATAACCAACGCATGACAAACCGGGCAGTGAGACATCACCCAGCTTTCTCATCCAACTTCCTGCCTGATCCTCACTTCCGCAATCGCAATAAAACTAGGCCTAGTACCATTCCACTTCTGATTCCCTGAAGTACTCCAAGGCTCCCCTCTTACTACCGGGCTCCTACTATCCACCATC…
	Saltator_coerulescens_1ARGcorrientes	ATGAACCCCCAAGCAAACTTAATCTTCACCATCAGCCTACTCCTAGGAACCACTATCACCATTTCAAGCAACCACTGAGTCACAGCCTGAGCTGGGTTAGAAATTAATACACTCGCCATCCTCCCATTAATCTCAAAATCCCACCACCCGCGAGCCATTGAAGCCGCCACTAAATACTTCTTAACCCAAGCAGCTGCCTCTGCCCTTGTCCTATTCTCCAGCATAACCAATGCATGACAAACCGGACAATGGGACATCACCCAGCTTTCTCACCCAACCTCCTGCTTGATCCTCACCTCCGCAATCGCAATAAAACTAGGCCTAGTACCATTCCACTTCTGATTCCCTGAAGTCCTCCAAGGCTCCCCTCTTACCACCGGACTCCTACTATCTACCATC…
	Saltator_coerulescens_2HONcopan	ATGAACCCCCAAGCAAATTTAATCTTCACTGTTAGCCTACTACTAGGGACCACCATCACCATTTCAAGCAACCATTGAATCATAGCCTGAGCCGGACTAGAAATCAATACACTCGCCATCCTCCCACTAATCTCAAAATCCCACCACCCACGAGCCATTGAAGCCGCCACTAAATACTTCTTAACCCAAGCAGCTGCCTCTGCTCTTGTCCTATTCTCCAGCATAACCAACGCATGACAAACAGGGCAGTGAGACATCACCCAGCTTTCTCACCCAACTTCCTGCCTGATCCTCACTTCCGCAATCGCAATAAAACTAGGCCTAGTACCATTCCACTTCTGATTCCCTGAAGTACTCCAAGGCTCTCCTCTTACTACCGGGCTCCTACTATCCACCATC…
	Saltator_coerulescens_3BOLsantacruz	ATGAACCCCCAAGCAAACTTAATCTTCACCATCAGCCTACTCCTAGGAACCACTATCACCATTTCAAGCAACCACTGAGTCACAGCCTGAGCTGGGTTAGAAATTAATACACTCGCCATCCTCCCATTAATCTCAAAATCCCACCACCCACGAGCCATTGAAGCCGCCACTAAATACTTCTTAACCCAAGCAGCTGCCTCTGCCCTTGTCCTATTCTCCAGCATAACCAATGCATGACAAACCGGGCAATGGGACATCACCCAACTTTCTCACCCAACCTCCTGCTTGATCCTCACCTCCGCAATCGCAATAAAACTAGGCCTAGTACCATTCCACTTCTGATTCCCTGAAGTCCTCCAAGGCTCCCCTCTTACCACCGGGCTCCTACTATCTACCATC…
	Saltator_coerulescens_4MXjalisco	???????????????????????????????TTAGCCTACTCCTAGGGACCACCATCACCATTTCAAGCAACCATTGAATCATAGCCTGAGCCGGACTAGAAATTAATACACTCGCCATCCTTCCATTAATCTCAAAATCCCACCACCCACGAGCCATTGAAGCCGCCACTAAATACTTCTTAACCCAAGCAGCTGCCTCTGCTCTCGTCCTATTCTCCAGCATAACCAACGCATGACAAACCGGGCAGTGAGACATTACCCAACTTTCTCACCCAACTTCCTGCCTGATCCTCACTTCAGCAATCGCAATAAAACTAGGCCTAGTGCCATTCCACTTCTGATTCCCTGAAGTACTCCAAGGCTCCCCTCTTACTACCGGACTCCTACTATCCACCATC…
	Saltator_coerulescens_5BRAamapa	???????????????????????????????????????????????????????????CATTTCAAGCAACCACTGAGTCACAGCCTGAGCCGGGGTAGAAATTAACACACTCGCCATCCTCCCATTAATCTCAAAATCCCACCACCCGCGAGCCATTGAAGCCGCCACCAAATACTTCTTAACCCAAGCAGCTGCCTCTGCCCTTGTCCTATTCTCCAGCATAACCAATGCATGACAAACCGGGCAATGGGACATCACCCAGCTTTCTCACCCAGCCTCCTGCTTGATCCTCACCTCCGCAATCGCAATAAAACTGGGCCTAGTACCATTCCACTTCTGATTCCCTGAAGTCCTCCAAGGCTCCCCTCTTACCACCGGACTCCTATTATCTACCATC…
	Saltator_coerulescens_6PARaltoparaguay	??????????????????????????????????????????????????????????????????????ACCACTGAGTCACAGCCTGAGCTGGGTTAGAAATTAATACACTCGCCATCCTCCCATTAATCTCAAAATCCCACCACCCGCGAGCCATTGAAGCCGCCACTAAGTACTTCTTAACCCAAGCAGCTGCCTCTGCCCTTGTCCTATTCTCCAGCATAACCAATGCATGACAAACCGGGCAATGGGACATCACCCAGCTTTCTCACCCAACCTCCTGCTTGATCCTCACCTCCGCAATCGCAATAAAACTAGGCCTAGTACCATTCCACTTCTGATTCCCTGAAGTCCTCCAAGGCTCCCCTCTTACCACCGGACTCCTACTATCTACCATC…
	Saltator_coerulescens_7ECUnapo	ATGAACCCCCAAGCGAATTTAATCTTCATCGTCAGCCTACTCCTAGGAACCACCATCACCATTTCAAGCAACCACTGAGTCATAGCCTGAGCCGGGCTAGAAATTAACACACTCGCCATCCTCCCATTAATCTCAAAATCCCACCACCCACGAGCCATTGAAGCTGCCACTAAATACTTCTTAACCCAAGCAGCTGCCTCTGCCCTCGTCCTATTCTCCAGCATAACCAACGCATGACACACCGGGCAATGAGACATCACCCAGCTTTCTCACCCAACCTCCTGCCTGATCCTCACCTCAGCAATCGCAATAAAACTAGGACTAGTGCCATTCCACTTCTGATTCCCTGAAGTACTCCAAGGCTCCCCTCTTACCACCGGACTCCTACTATCTACTATC…
	Saltator_coerulescens_8ECU	ATGAACCCCCAAGCGAACTTAATCTTCACCATCAGCCTACTCCTAGGAACCACCATCACCATTTCAAGCAACCACTGAGTCACAGCCTGAGCCGGGCTAGAAATTAACACACTCGCCATCCTCCCATTAATCTCAAAATCCCACCACCCGCGAGCCATTGAAGCCGCCACCAAATACTTCTTAACCCAAGCAGCTGCCTCTGCCCTCGTCCTATTCTCCAGCATAACCAATGCATGACAAACCGGGCAATGGGACATCACCCAGCTTTCTCACCCAGCCTCCTGCTTGATCCTCACCTCCGCAATCGCAATAAAACTGGGCCTAGTACCATTCCACTTCTGATTCCCTGAAGTCCTCCAAGGCTCCCCTCTTACCACCGGACTCCTATTATCTACTATC…
	Saltator_coerulescens_ANSP1542_ECUmorona	???????????????????????????????????????????????????????????????????????????????????????????????????????????????????????????????????????????????????????????????????????????????????????????????????????????????????????????????????????????????????????????????????????????????????????????????????????????????????????????????????????CCATTCCAACTCTGATTCCCTGAAGTCCTCCAAGGCTCCCCTCTTACCACCGGACTCCTATTATCTACTATC…
	Saltator_coerulescens_FMNH393083_COScartago	???????????????????????????????????????????????????????????????????????????????????????????????????????????????????????????????????????????????????????????????????????????????????????????????????????????????????????????????????????????????????????????????????????????????????????????????????????????????????????????????????????????????????????????????????????????????????????????????????????????????…
	Saltator_orenocensis_1VENfalcon	ATGAACCCCCAAGCGAACCTGATCTTCATTATTAGCCTGCTCCTAGGAACAACCATCACCATTTCAAGCAACCACTGAGTCTTAGCCTGAACTGGCTTAGAGATCAACACACTCGCCATCCTCCCACTAATCTCAAAATCTCATCACCCACGAGCCATTGAAGCCGCCACTAAATACTTCTTAACCCAAGCAGCTGCTTCTGCCCTTGTCCTATTCTCCAGCATAACCAACGCATGGCAAACCGGACAATGAGACATCACCCAACTTTCTCACCCAGTATCCTGCCTAATCCTCACCTCCGCAATCGCAATAAAACTAGGGCTAGTGCCATTCCACTTTTGATTCCCCGAAGTACTCCAAGGCTCCCCCCTTACCACCGGACTCCTCCTATCTACCATC…
	Saltator_orenocensis_2VENlara	ATGAACCCCCAAGCGAACCTGATCTTCATTATTAGCCTGCTCCTAGGAACAACCATCACCATTTCAAGCAACCACTGAGTCTTAGCCTGAACTGGCTTAGAGATCAACACACTCGCCATCCTCCCACTAATCTCAAAATCTCATCACCCACGAGCCATTGAAGCCGCCACTAAATACTTCTTAACCCAAGCAGCTGCTTCTGCCCTTGTCCTATTCTCCAGCATAACCAACGCATGGCAAACCGGACAATGAGACATCACCCAACTTTCTCACCCAGTATCCTGCCTAATCCTCACCTCCGCAATCGCAATAAAACTAGGGCTAGTGCCATTCCACTTTTGATTCCCCGAAGTACTCCAAGGCTCCCCCCTTACCACCGGACTCCTCCTATCTACCGTC…
	Saltator_similis_1ARGcorrientes	ATGAACCCCCAAGCAAACTTAATCTTCGTTGTCAGCCTACTTCTAGGCACCACAATCACAATTTCAAGCAACCATTGAATCATAGCCTGAGCTGGACTAGAAATTAATACACTCGCTATCCTTCCACTAATCTCAAAATCCCACCACCCGCGAGCCATTGAAGCCGCCACTAAGTACTTCTTAACCCAAGCAGCTGCTTCTGCCCTTGGTCTATTCTCCAGCATAACTAACGCATGACAGACCGGGCAGTGAGACATCACCCAACTCTCTCACCCAACCTCCTGCCTGATCCTCACCTCCGCAATCGCAATAAAACTAGGCCTAGTTCCATTCCACTTCTGATTCCCTGAAGTGCTCCAAGGATCCCCCCTTACCACCGGACTTCTACTATCCACCATC…
	Saltator_similis_2BOLsantacruz	ATGAACCCCCAAGCAAACTTAATCTTCACCATCAGCCTACTCCTAGGAACCACTATCACCATTTCAAGCAACCACTGAGTCACAGCCTGAGCTGGGTTAGAAATTAATACACTCGCCATCCTCCCATTAATCTCAAAATCCCACCACCCGCGAGCCATTGAAGCCGCCACTAAATACTTCTTAACCCAAGCAGCTGCCTCTGCCCTTGTCCTATTCTCCAGCATAACCAATGCATGACAAACCGGGCAATGGGATATCACCCAGCTTTCTCACCCAACCTCCTGCTTGATCCTCACCTCCGCAATCGCAATAAAACTAGGCCTAGTACCATTCCACTTCTGATTCCCTGAAGTCCTCCAAGGCTCCCCTCTTACCACCGGACTCCTACTATCTACCATC…
	Saltator_similis_3BRAsaopaulo	ATGAACCCCCAAGCAAATCTAATCTTCGTTGTTAGCCTACTTCTAGGCACCACAATCACAATTTCAAGCAACCATTGAATCATAGCCTGAGCTGGACTAGAAATTAATACACTCGCTATCCTTCCACTAATCTCAAAATCCCACCACCCGCGAGCCATTGAAGCCGCCACTAAGTACTTCTTAACCCAAGCAGCTGCTTCTGCCCTTGTTCTATTCTCCAGCATAACTAACGCATGACAGACCGGGCAGTGAGACATCACCCAACTTTCTCACCCAACCTCCTGCCTAATCCTCACCTCCGCAATCGCAATAAAACTAGGCCTAGTTCCATTCCACTTCTGATTCCCTGAAGTGCTCCAAGGATCCCCCCTTACCACCGGACTTCTACTATCCACCATC…
	Saltator_similis_4BRAmatogrosso	ATGAACCCCCAAGCGAACTTAATCTTCGTTGTCAGCCTACTTCTAGGCACCACAATCACAATTTCAAGCAACCATTGAATCATAGCCTGAGCTGGACTAGAAATTAATACACTCGCTATCCTTCCACTAATCTCAAAATCCCACCACCCGCGAGCCATTGAAGCCGCCACTAAGTACTTCTTAACCCAAGCAGCTGCTTCTGCCCTTGTTCTATTCTCCAGCATAACTAACGCATGACAGACCGGGCAGTGAGACATCACCCAACTCTCTCACCCAACCTCCTGCCTAATCCTCACCTCCGCAATCGCAATAAAACTAGGCCTAGTTCCATTCCACTTCTGATTCCCTGAAGTGCTCCAAGGATCCCCCCTTACCACCGGACTTCTACTATCCACCATC…
	Saltator_striatipectus_10PANpanama	ATGAACCCCCAAGCAAACTTAATCTTCACTGTTAGCCTACTCCTAGGAACCACCATCACCATTTCAAGCAACCACTGAATCATAGCCTGAGCTGGACTAGAAATTAACACACTCGCCATCCTCCCATTAATCTCAAAATCCCACCACCCGCGAGCCATTGAGGCCGCCACTAAGTACTTCTTAACCCAAGCAGCTGCCTCTGCCCTCGTCCTATTCTCTAGCATAACCAACGCATGACAAACCGGGCAATGGGACATTACCCAGCTTTCTCACCCAACCTCCTGCCTGATTCTCACCTCCGCAGTCGCAATAAAACTAGGCCTAGTACCATTTCACTTCTGATTCCCTGAAGTCCTCCAAGGCTCCCCTCTTACCACCGGACTCCTACTATCTACCATC…
	Saltator_striatipectus_11VENfalcon	ATGAACCCCCAAGCGAACTTAATCTTCATTGTTAGCCTACTCCTAGGAACCACCATCACCATTTCAAGCAACCACTGAATCATAGCCTGAGCTGGACTAGAAATTAACACACTCGCCATCCTCCCATTAATCTCAAAATCCCACCACCCGCGAGCCATTGAGGCCGCCACTAAGTACTTCTTAACCCAAGCAGCTGCTTCTGCCCTCGTCCTATTCTCTAGCATAACCAACGCATGACAAACCGGACAATGGGACATTACCCAGCTTTCTCACCCAACCTCCTGCCTGATTCTCACCTCCGCAGTCGCAATAAAACTAGGCCTAGTACCATTTCACTTCTGATTCCCTGAAGTCCTCCAAGGCTCCCCTCTTACCACCGGACTCCTACTATCTACCATC…
	Saltator_striatipectus_1Trin	ATGAACCCCCAAGCGAACTTAATCTTCACTGTTAGCCTACTCCTAGGAACCACCATCACCATTTCAAGCAACCACTGAATCATAGCCTGAGCTGGACTAGAAATTAACACACTCGCCATCCTCCCATTAATCTCAAAATCCCACCACCCGCGAGCCATTGAGGCCGCCACTAAGTACTTCTTAACCCAAGCAGCTGCTTCTGCCCTCGTCCTATTCTCTAGCATAACCAACGCATGACAAACCGGGCAATGGGATATTACCCAGCTTTCTCACCCAACCTCCTGCCTGATTCTCACCTCCGCAGTCGCAATAAAACTAGGCCTAGTACCATTTCACTTCTGATTCCCTGAAGTCCTCCAAGGCTCCCCTCTTACCACCGGACTCCTACTATCTACCATC…
	Saltator_striatipectus_2PERlambayeque	ATGAACCCCCAAGCAAACTTAATCTTCACTATTAGCCTACTCCTAGGAACCACCATCACCATTTCAAGCAACCACTGAATCATAGCCTGAGCTGGGCTAGAAATTAACACACTCGCCATCCTCCCATTAATCTCAAAATCCCACCACCCGCGAGCCATTGAAGCCGCCACTAAGTACTTCCTAACCCAAGCAGCTGCTTCTGCCCTAGTCCTATTCTCCAGCATAACCAACGCATGACAAACCGGGCAATGAGACATCACCCAGCTTTCTCACCCAACCTCCTGCCTGATCCTCACCTCCGCAATCGCAATAAAACTAGGCCTAGTGCCATTCCACTTCTGATTCCCTGAAGTCCTCCAAGGCTCCCCTCTTACCACCGGACTCCTACTATCTACCATC…
	Saltator_striatipectus_3ECUloja	ATGAACCCCCAAGCAAACTTAATCTTCACTATTAGCCTACTCCTAGGAACCACCATCACCATTTCAAGCAACCACTGAATCATAGCCTGAGCTGGGCTAGAAATTAACACACTCGCCATCCTCCCATTAATCTCAGAATCCCACCACCCGCGAGCCATTGAAGCCGCCACTAAATACTTCCTAACCCAAGCAGCTGCTTCTGCCCTAGTCCTATTCTCCAGCATAACCAACGCATGACAAACCGGGCAATGAGACATCACCCAGCTTTCTCACCCAACCTCCTGCCTGATCCTCACCTCCGCAATCGCAATAAAACTAGGCCTAGTACCATTCCACTTCTGATTCCCTGAAGTCCTCCAAGGCTCCCCTCTTACCACCGGACTCCTGCTATCTACCATC…
	Saltator_striatipectus_4ECUazuay	ATGAACCCCCAAGCAAACTTAATCTTCACTATTAGCCTACTCCTAGGAACCACCATCACCATTTCAAGCAACCACTGAATCATAGCCTGAGCTGGGCTAGAAATTAACACACTCGCCATCCTCCCATTAATCTCAAAATCCCACCACCCGCGAGCCATTGAAGCCGCCACTAAATACTTCCTAACCCAAGCAGCTGCTTCTGCCCTAGTCCTATTCTCCAGCATAACCAACGCATGACAAACCGGGCAATGAGACATCACCCAGCTTTCTCACCCAACCTCCTGCCTGATCCTCACCTCCGCAATCGCAATAAAACTAGGCCTAGTACCATTCCACTTCTGATTCCCTGAAGTCCTCCAAGGCTCCCCTCTTACCACCGGACTCCTACTATCTACCATC…
	Saltator_striatipectus_5ECUzamora	???????????????????????????????????????????????????????????????TCAAGCAACCACTGAGTCATAGCCTGAGCCGGACTAGAAATTAACACACTCGCTATCCTCCCATTAATCTCAAAATCCCACCACCCGCGAGCCATTGAAGCCGCCACTAAGTACTTCTTAACCCAAGCAGCTGCTTCTGCCCTTGTCTTATTCTCCAGCATAACCAACGCATGGCAAACCGGGCAATGAGACATTACCCAGCTTTCTCACCCAGCTTCCTGCCTGATCCTCACCTCCGCAATCGCAATAAAACTAGGCCTAGTACCATTCCACTTCTGATTCCCTGAAGTCCTCCAAGGCTCCCCTCTTACCACCGGACTCCTACTATCCACCATC…
	Saltator_striatipectus_6PANchir	ATGAACCCCCAAGCGAACTTAATCTTCACTGTTAGCCTACTCCTAGGAACCACCATCACCATTTCAAGCAACCACTGAATCATAGCCTGAGCTGGACTAGAAATTAACACACTCGCCATCCTCCCATTAATCTCAAAATCCCACCACCCGCGAGCCATTGAGGCCGCCACTAAGTACTTCTTAACCCAAGCAGCTGCCTCTGCCCTCGTCCTATTCTCTAGCATAACCAACGCATGACAAACCGGGCAATGGGACATTACCCAGCTTTCTCACCCAACCTCCTGCCTGATTCTCACCTCCGCAGTCGCAATAAAACTAGGCCTAGTACCATTTCACTTCTGATTCCCTGAAGTCCTCCAAGGCTCCCCTCTTACCACCGGACTCCTACTATCTACCATC…
	Saltator_striatipectus_7ECUazuay	ATGAA?CCCC?AGCAAACTTAATCTTCACTATTAGCCTACTCCTAGGAACCACCATCGCCATTTCAAGCAACCACTGAATCATAGCCTGAGCTGGGCTAGAAATTAACACACTCGCCATCCTCCCATTAATCTCAAAATCCCACCACCCGCGAGCCATTGAAGCCGCCACTAAATACTTCCTAACCCAAGCAGCTGCTTCTGCCCTAGTCCTATTCTCCAGCATAACCAACGCATGACAAACCGGGCAATGAGACATCACCCAGCTTTCTCACCCAACCTCCTGCCTGATCCTCACCTCCGCAATCGCAATAAAACTAGGCCTAGTACCATTCCACTTCTGATTCCCTGAAGTCCTCCAAGGCTCCCCTCTTACCACCGGACTCCTACTATCTACCATC…
	Saltator_striatipectus_8PANveraguas	ATGAACCCCCAAGCAAACTTAATCTTCACTGTTAGCCTACTCCTAGGAACCACCATCACCATTTCAAGCAACCACTGAATCATAGCCTGAGCTGGACTAGAAATTAACACACTCGCCATCCTCCCATTAATCTCAAAATCCCACCACCCGCGAGCCATTGAGGCCGCCACTAAGTACTTCTTAACCCAAGCAGCTGCCTCTGCCCTCGTCCTATTCTCTAGCATAACCAACGCATGACAAACCGGGCAATGGGACATTACCCAGCTTTCTCACCCAACCTCCTGCCTGATTCTCACCTCCGCAGTCGCAATAAAACTAGGCCTAGTACCATTTCACTTCTGATTCCCTGAAGTCCTCCAAGGCTCCCCTCTTACCACCGGACTCCTACTATCTACCATC…
	Saltator_striatipectus_9PERlambayeque	ATGAACCCCCAAGCAAACTTAATCTTCACTATTAGCCTACTCCTAGGAACCACCATCACCATTTCAAGCAACCACTGAATCATAGCCTGAGCTGGGCTAGAAATTAACACACTCGCCATCCTCCCATTAATCTCAAAATCCCACCACCCGCGAGCCATTGAAGCCGCCACTAAGTACTTCCTAACCCAAGCAGCTGCCTCTGCCCTAGTCCTATTCTCCAGCATAACCAACGCATGACAAACCGGACAATGAGACATCACCCAGCTTTCTCACCCAACCTCCTGCCTGATCCTCACCTCCGCAATCGCAATAAAACTAGGCCTAGTGCCATTCCACTTCTGATTCCCTGAAGTCCTCCAAGGCTCCCCTCTTACCACCGGACTCCTACTATCTACCATC…
;
end;
