# Supplementary material for: A latitudinal phylogeographic diversity gradient in birds
Source: PLoS Biol. 2017 Apr 13;15(4):e2001073. doi: 10.1371/journal.pbio.2001073 (PMC5390966; doi:10.1371/journal.pbio.2001073)
Supplement: S1 Data — (ZIP) [file pbio.2001073.s015.zip › S1_Data/Saltator-grossus-cinctus-aurantiirostris.nex]

#NEXUS
begin taxa;
	dimensions ntax=34;
	taxlabels
	Saltator_aurantiirostris_10BOLlapaz
	Saltator_aurantiirostris_11PERapurimac
	Saltator_aurantiirostris_12ARGjujuy
	Saltator_aurantiirostris_1ARGtucuman
	Saltator_aurantiirostris_2BOLcochabamba
	Saltator_aurantiirostris_3BOLsantacruz
	Saltator_aurantiirostris_4PERcuzco
	Saltator_aurantiirostris_5PARboqueron
	Saltator_aurantiirostris_6BOLsantacruz
	Saltator_aurantiirostris_7Bol_Coch
	Saltator_aurantiirostris_8PERayacucho
	Saltator_aurantiirostris_9ECUloja
	Saltator_cinctus_1ECUmoronasantiago
	Saltator_cinctus_2ECUzamorchinch
	Saltator_fuliginosus_1BRAsaopaulo
	Saltator_grossus_10PERmadrededios
	Saltator_grossus_11GUYiwokrama
	Saltator_grossus_12GUYiwokrama
	Saltator_grossus_13NIClaluz
	Saltator_grossus_14BOLlapaz
	Saltator_grossus_15PANpanama
	Saltator_grossus_1CRheredia
	Saltator_grossus_2VENamazonas
	Saltator_grossus_3VENbolivar
	Saltator_grossus_4VENamazonas
	Saltator_grossus_5ECUesmeralda
	Saltator_grossus_6ECUmorona
	Saltator_grossus_7ECUesmeralda
	Saltator_grossus_8ECUzamorchin
	Saltator_grossus_9ECUpastaza
	Saltator_grossus_FMNH398391_PERmadrededios
	Saltator_nigriceps_1PERpiura
	Saltator_nigriceps_2ECUloja
	Saltator_nigriceps_3ECUloja
;
end;

begin characters;
	dimensions nchar=1038;
	format datatype=dna missing=? gap=-;
	matrix
	Saltator_aurantiirostris_10BOLlapaz	ATGAACCCCCAAG?AAGCCTGATCTTCATTCTTAGCCTACTCCTAGGGACCACCATCACCATTTCAAGCAACCACTGAATCATAGCCTGAGCCGGCCTAGAAATCAACACACTCGCCATCCTTCCATTAATCTCAAAATCTCACCACCCACGGGCCATTGAAGCCGCCACTAAATACTTCCTAACCCAGGCAGCTGCCTCTGCCCTTGTTCTATTCTCCAGCATAACCAACGCATGACAGACCGGACAATGAGACATCACTCAACTTTCCCACCCCACATCTTGCCTCATCCTTACTTCCGCAGTCGCAATAAAACTTGGATTGGTACCATTCCACTTCTGATTCCCCGAAGTACTACAAGGCTCCCCCCTTACCACTGGACTCCTCCTATCTACCATCATAAAACTCCCCCCAATCACTTTACTATACATAACCTCACCCTCACTAAATCCTACCCTATTGACCACCCTAGCCCTCCTCTCAGCAGCCCTAGGAGGATGAATAGGCCTCAACCAAACGCAAATCCGAAAGATCTTGGCCTTTTCTTCCATCTCCCACCTGGGCTGAATAGCAATTATCCTCATCTACAACCCTAAACTCACTCTCGTTAACTTTTACCTCTATACAGTAATAACCGCAACSGTCTTCCTCACCCTAAACACGATCAAAGTGATAAAACTTTCCACCTTAATAACTGCCTGAACCAAAACCCCATCCCTAAATACAATACTACTACTAACTCTGCTATCTCTTGCAGGGCTTCCTCCCCTGACAGGATTCCTACCCAAATGACTTATCATCCAAGAGCTAACTAAACAAGACATAGCCATAGCAGCTACAATTATCTCTCTCCTTTCTCTATTAAGTCTATTCTTCTACCTTCGTCTCGCATACTGCGCAACAATCACTCTCCCCCCACACACTACAAACCACATGAAACAATGACGCACTGACAAACCAACCAACATCACAATCGCCATCCTAACCACCATGTCCGTCATACTCCTCCCCATCTCTCCAATGATTCTCACCCTTGTC
	Saltator_aurantiirostris_11PERapurimac	?????????????????????????????????????????????GGGACAACCATCACCATTTCAAGCAACCACTGAATCATAGCCTGAGCCGGCCTAGAAATTAACACACTCGCCATCCTTCCGTTAATCTCAAAATCTCACCACCCGCGGGCCATTGAAGCCGCCACTAAATACTTCCTAACCCAAGCAGCTGCCTCTGCCCTCGTCCTATTCTCCAGCATAACCAACGCATGACAGACAGGACAATGAGACATCACCCAACTTTCCCACCCAACATCCTGCCTCATCCTCACTTCCGCAGTCGCAATAAAACTTGGATTAGTACCATTCCATTTCTGATTCCCCGAAGTACTACAAGGCTCCCCCCTCACCACTGGGCTCCTCCTATCTACCATCATAAAACTCCCCCCAATCACTTTACTATACATAACTTCACCCTCACTAAATCCTGCCCTATTGACCGCCCTAGCCCTCCTCTCAACAGCCCTAGGGGGATGGATAGGCCTCAACCAAACGCAAATCCGAAAGATCTTAGCCTTTTCTTCCATCTCCCACCTGGGCTGAATAGCAATCATCATCATCTACAACCCTAAACTCACTCTCATTAACTTTTACCTCTATGCAATGATAACTGCAACTGTCTTCCTCACCCTAAACACGATCAAAGTGATAAAACTTTCCACCCTAATAACTGCCTGAGCCAAAACCCCACCCCTAAATACAATACTACTATTAACTCTACTATCTCTTGCAGGGCTTCCTCCCCTGACAGGATTCCTACCCAAATGACTAATCATCCAAGAACTAACTAAACAAGACATAGCCCTAGCAGCCACAATTATCTCCCTCCTTTCTCTATTAAGTCTGTTCTTCTACCTTCGTCTCGCATACTGCGCAACAATCACTCTCCCCCCACACACTACAAACCACATGAAACAATGACGCACTGACAAACCAACCAACATCACAATCGCCATCCTAACCACCATGTCCGTCATACTCCTCCCCATCTCCCCAA?GATTC???????????
	Saltator_aurantiirostris_12ARGjujuy	ATGAACCCCCAAGCAAGCCTAATCTTCATTCTTAGCCTACTCCTAGGGACCACCATCACCATTTCAAGCAACCACTGAATCATAGCCTGAGCCGGCCTAGAAATTAACACACTCGCCATCCTTCCATTAATCTCAAAATCTCACCACCCGCGGGCCATTGAAGCCGCCACTAAATACTTCCTAACCCAGGCAGCTGCCTCTGCCCTTGTTCTATTCTCCAGCATAACCAACGCATGACAGACCGGACAATGAGACATCACTCAACTTTCCCACCCCGCATCTTGCCTCATCCTCACTTCCGCAGTCGCAATAAAACTTGGATTGGTGCCATTCCACTTCTGATTCCCCGAAGTACTACAAGGCTCTCCCCTTACCACTGGACTCCTCCTATCTACCATCATAAAACTCCCCCCAATCACTTTACTATACATAACCTCACCCTCACTAAATCCTACCCTATTGACCACCCTAGCCCTCCTCTCAGCAGCCCTAGGAGGATGAATAGGCCTCAACCAAACGCAAATCCGAAAGATCTTGGCCTTTTCTTCCATCTCCCACCTGGGCTGAATAGCAATCATCCTCATCTACAACCCTAAGCTCACTCTCATTAACTTTTACCTCTATACAGTAATAACCGCAACCGTCTTTCTCACCCTAAACACGATCAAGGTGACAAAACTTTCCACCTTAATAACTGCCTGAGCCAAAACCCCATCCCTAAATACAATACTACTACTAACCCTACTATCTCTTGCAGGGCTTCCTCCCCTGACAGGATTCCTACCCAAATGACTTATCATCCAAGAATTAACTAAACAAGACATAGCCATAGCAGCTACAATTATCTCCCTCCTTTCTCTATTAAGCCTATTCTTCTACCTTCGTCTCGCATACTGCGCAACAATCACTCTCCCTCCACACACTACAAACCACATGAAACAATGACGCACTGACAAACCAACCAACATCACAATCGCCATCCTAACCACCATGTCCGTCATACTCCTCCCCATCTCTCCAATGATTCTCACCCTTGTC
	Saltator_aurantiirostris_1ARGtucuman	ATGAACCCCCAAGCAAGCCTAATCTTCATTCTTAGCCTACTCCTAGGGACCACCATCACCATTTCAAGCAACCACTGAATCATAGCCTGAGCCGGCCTAGAAATTAACACACTCGCCATCCTTCCATTAATCTCAAAATCTCACCACCCGCGGGCCATTGAAGCCGCCACTAAATACTTCCTAACCCAGGCAGCTGCCTCTGCCCTTGTCCTATTCTCCAGCATAACCAACGCATGACAGACCGGACAATGAGACATCACTCAACTTTCCCACCCCGCATCTTGCCTCATCCTCACTTCCGCAGTCGCAATAAAACTTGGATTGGTGCCATTCCACTTCTGATTCCCCGAAGTACTACAAGGCTCCCCCCTTACCACTGGACTCCTCCTATCTACCATCATAAAACTCCCCCCAATCACTTTACTATACATAACCTCACCCTCACTAAATCCTACCCTATTGACCACCCTAGCCCTCCTCTCAGCAGCCCTAGGAGGATGAATAGGCCTCAACCAAACGCAAATCCGAAAGATCTTGGCCTTTTCTTCCATCTCCCACCTGGGCTGAATAGCAATCATCCTCATCTACAACCCTAAGCTCACTCTCGTTAACTTTTACCTCTATACAGTAATAACCGCAACCGTCTTTCTCACCCTAAACACGATCAAGGTGACAAAACTTTCCACCTTAATAACTGCCTGAGCCAAAACCCCATCCCTAAATACAATACTACTACTAACCCTACTATCTCTTGCAGGGCTTCCTCCCCTGACAGGATTCCTACCCAAATGACTTATCATCCAAGAATTAACTAAACAAGACATAGCCATAGCAGCTACAATTATCTCCCTCCTTTCTCTATTAAGCCTATTCTTCTACCTTCGTCTCGCATACTGCGCAACAATCACTCTCCCTCCACACACTACAAACCACATGAAACAATGACGCACTGACAAACCAACCAACATCACAATCGCCATCCTAACCACCATGTCCGTCATACTCCTCCCCATCTCTCCAATGATTCTCACCCTTGTC
	Saltator_aurantiirostris_2BOLcochabamba	ATGAACCCCCAAGCACGCCTGATCTTCATTCTTAGCCTACTCCTAGGGACCACCATCACCATTTCAAGCAACCACTGAATCATAGCCTGAGCCGGCCTAGAAATCAACACACTCGCCATCCTTCCATTAATCTCAAAATCTCACCACCCACGGGCCATTGAAGCCGCCACTAAATACTTCCTAACCCAGGCAGCTGCCTCTGCCCTTGTTCTATTCTCCAGCATAACCAACGCATGACAGACCGGACAATGAGACATCACTCAACTTTCCCACCCCACATCTTGCCTCATCCTCACTTCCGCAGTCGCAATAAAACTTGGATTGGTACCATTCCACTTCTGATTCCCCGAAGTACTACAAGGCTCCCCCCTTACCACTGGACTCCTCCTATCTACCATCATAAAACTCCCCCCAATCACTTTACTATACATAACCTCACCCTCACTAAATCCTACCCTATTGACCACCCTAGCCCTCCTCTCAGCAGCCCTAGGAGGATGAATAGGCCTCAACCAAACGCAAATCCGAAAGATCTTGGCCTTTTCTTCCATCTCCCACCTGGGCTGAATAGCAATTATCCTCATCTACAACCCTAAACTCACTCTCGTTAACTTTTACCTCTATACAGTAATAACTGCAACCGTCTTTCTCACCCTAAACACGATCAAAGTGATAAAACTTTCCACCTTAATAACTGCCTGAACCAAAACCCCATCCCTAAATACAATACTACTACTAACTCTGCTATCTCTTGCAGGGCTTCCTCCCCTGACAGGATTCCTACCCAAATGACTTATCATCCAAGAGCTAACTAAACAAGACATAGCCATAGCAGCTACAATTATCTCTCTCCTTTCTCTATTAAGTCTATTCTTCTACCTTCGTCTCGCATACTGCGCAACAATCACTCTCCCTCCACACACTACAAACCACATGAAACAATGACGCACTGACAAACCAACCAACATCACAATCGCCATCCTAACCACCATGTCCGTCATACTCCTCCCCAT?????????????????????????
	Saltator_aurantiirostris_3BOLsantacruz	ATGAACCCCCAAGCACGCCTGATCTGCATTCTTAGCCTACTCCTAGGGACCACCATCACCATTTCAAGCAACCACTGAATCATAGCCTGAGCCGGCCTAGAGATCAACACACTCGCCATCCTTCCATTAATCTCAAAATCTCACCACCCACGGGCCATTGAAGCCGCCACTAAATACTTCCTAACCCAGGCAGCTGCCTCTGCCCTTGTTCTATTCTCCAGCATAACCAACGCATGACAGACCGGACAATGAGACATCACTCAACTTTCCCACCCCACATCTTGCCTCATCCTCACTTCCGCAGTCGCAATAAAACTTGGATTGGTACCATTCCACTTCTGATTCCCCGAAGTACTACAAGGCTCCCCCCTTACCACTGGACTCCTCCTATCTACCATCATAAAACTCCCCCCAATCACTTTACTATACATAACCTCACCCTCACTAAATCCTACCCTATTAACCACCCTAGCCCTCCTCTCAGCAGCCCTAGGAGGATGAATAGGCCTCAACCAAACGCAAATCCGAAAGATCTTGGCCTTTTCTTCCATCTCCCACCTGGGCTGAATAGCAATTATCCTCATCTACAACCCTAAACTCACTCTCGTTAACTTTTACCTCTATACAGTAATAACTGCAACCGTCTTTCTCACCCTAAACACGATCAAAGTGATAAAACTTTCCACCTTAATAACTGCCTGAACCAAAACCCCATCCCTAAATACAATACTACTACTAACTCTGCTATCTCTTGCAGGGCTTCCTCCCCTGACAGGATTCCTACCCAAATGACTTATCATCCAAGAGCTAACTAAACAAGACATAGCCATAGCAGCTACAATTATCTCTCTCCTTTCTCTATTAAGTCTATTCTTCTACCTTCGTCTCGCATACTGCGCAACAATCACTCTCCCTCCACACACTACAAACCACATGAAACAATGACGCACTGACAAACCAACCAACATCACAATCGCCATCCTAACCACCATGTCCGTGGGACTCCTCCCCGTCT???????????????????????
	Saltator_aurantiirostris_4PERcuzco	ATGAACCCCCAAGCAAGCCTAATCTTCATTCTTAGCCTACTCCTAGGGACAACCATCACCATTTCAAGCAACCACTGAATCATAGCCTGAGCCGGCCTAGAAATTAACACACTCGCCATCCTTCCATTAATCTCAAAATCTCACCACCCGCGGGCCATTGAAGCCGCCACTAAATACTTCCTAACCCAAGCAGCTGCCTCTGCCCTCGTCCTATTCTCCAGCATAACCAACGCATGACAGACAGGACAATGAGACATCACCCAACTTTCCCACCCAACATCCTGCCTCATCCTCACTTCCGCAGTCGCAATAAAACTTGGATTAGTACCATTCCATTTCTGATTCCCCGAAGTACTACAAGGCTCCCCCCTCACCACTGGGCTCCTCCTATCTACCATCATAAAACTCCCCCCAATCACTTTACTATACATAACTTCACCCTCACTAAATCCTGCCCTATTGACCGCCCTAGCCCTCCTCTCAACAGCCCTAGGGGGATGGATAGGCCTCAACCAAACGCAAATCCGAAAGATCTTGGCCTTTTCTTCCATCTCCCACCTGGGCTGAATAGCAATCATCATCATCTACAACCCTAAACTCACTCTCATTAACTTTTACCTCTATGCAGTAATAACTGCAACTGTCTTCCTCACCCTAAACACGATCAAAGTGATAAAACTTTCCACCCTAATAACTGCCTGAGCCAAAACCCCACCCCTAAATACAATACTACTATTAACTCTACTATCTCTTGCAGGGCTTCCTCCCCTGACAGGATTCCTACCCAAATGACTAATCATCCAAGAACTAACTAAACAAGACATAGCCCTAGCAGCCACAATTATCTCCCTCCTTTCTCTATTAAGTCTGTTCTTCTACCTTCGTCTCGCATACTGCGCAACAATCACTCTCCCCCCACACACTACAAACCACATGAAACAATGACGCACTGACAAACCAACCAACATCACAATCGCCATCCTAACCACCATGTCCGTCATACTCCTCCCCATCTCCCCAA?????????????????
	Saltator_aurantiirostris_5PARboqueron	????????????????????????TGCATTCTTAGCCTACTCCTAGGGACCACCATCGCCATTTCAAGCGACCACTGAATCATAGCCTGAGCCGGCCTAGAAATCAACACACTCGCCATCCTTCCATTAATCTCAAAATCTCACCACCCACGGGCCATTGAAGCCGCCACTAAATACTTCCTAACCCAGGCAGCTGCCTCTGCCCTTGTTCTATTCTCCAGCATAACCAACGCATGACAGACCGGACAATGAGACATCACTCAACTTTCCCACCCCACATCTTGCCTCATCCTCACTTCCGCAGTCGCAATAAAACTTGGATTGGTACCATTCCACTTCTGATTCCCCGAAGTACTACAAGGCTCCCCCCTTACCACTGGACTCCTCCTATCTACCATCATAAAACTCCCCCCAATCACTTTACTATACATAACCTCACCCTCACTAAATCCTACCCTATTGACCACCCTAGCCCTCCTCTCAGCAGCCCTAGGAGGATGAATAGGCCTCAACCAAACGCAAATCCGAAAGATCTTGGCCTTTTCTTCCATCTCCCACCTGGGCTGAATAGCAATTATCCTCATCTACAACCCTAAACTCACTCTCGTTAACTTTTACCTCTATACAGTAATAACTGCAACCGTCTTTCTCACCCTAAACACGATCAAAGTGATAAAACTTTCCACCTTAATAACTGCCTGAACCAAAACCCCATCCCTAAATACAATACTACTACTAACTCTGCTATCTCTCGCAGGGCTTCCTCCCCTGACAGGATTCCTACCCAAATGACTTATCATCCAAGAGCTAACTAAACAAGACATAGCCATAGCAGCTACAATTATCTCTCTCCTTTCTCTATTAAGTCTATTCTTCTACCTTCGTCTCGCATACTGCGCAACAATCACTCTCCCTCCACACACTACAAACCACATGAAACAATG??????????????????????????????????????????????????????????????????????????????????????????????
	Saltator_aurantiirostris_6BOLsantacruz	????????????????????????????TTCTTAGCCTACTCCTAGGGACCACCATCACCATTTCAAGCAACCACTGAATCATAGCCTGAGCCGGCCTAGAAATTAACACACTCGCCATCCTTCCATTAATCTCAAAATCTCACCACCCGCGGGCCATTGAAGCCGCCACTAAATACTTCCTAACCCAGGCAGCTGCCTCTGCCCTTGTTCTATTCTCCAGCATAACCAACGCATGACAGACCGGACAATGAGACATCACTCAACTTTCCCACCCCGCATCTTGCCTCATCCTCACTTCCGCAGTCGCAATAAAACTTGGATTGGTGCCATTCCACTTCTGATTCCCCGAAGTACTACAAGGCTCCCCCCTTACCACTGGACTCCTCCTATCTACCATCATAAAACTCCCCCCAATCACTTTACTATACATAACCTCACCCTCACTAAATCCTACCCTATTGACCACCCTAGCCCTCCTCTCAGCAGCCCTAGGAGGATGAATAGGCCTCAACCAAACGCAAATCCGAAAGATCTTGGCCTTTTCTTCCATCTCCCACCTGGGCTGAATAGCAATCATCCTCATCTACAACCCTAAGCTCACTCTCGTTAACTTTTACCTCTATACAGTAATAACCGCAACCGTCTTTCTCACCCTAAACACGATCAAGGTGACAAAACTTTCCACCTTAATAACTGCCTGAGCCAAAACCCCATCCCTAAATACAATACTACTACTAACCCTACTATCTCTTGCAGGGCTTCCTCCCCTGACAGGATTCCTACCCAAATGACTTATCATCCAAGAATTAACTAAACAAGACATAGCCATAGCAGCTACAATTATCTCCCTCCTTTCTCTATTAAGCCTATTCTTCTACCTTCGTCTCGCATACTGCGCAACAATCACTCTCCCTCCACACACTACAAACCACATGAAACAATGACGCACTGACAAACCAACCAACATCACAATCGCCATCCTAACC???????????????????????????????????????????????????
	Saltator_aurantiirostris_7Bol_Coch	????????????????????????????????TAGCCTACTTCTAGGAACAACTATCACCATCTCAAGCAACCACTGAATTATGGCCTGAGCTGGCCTTGAAATTAATACACTTGCTATCCTTCCATTAATCTCAAAATCCCACCACCCACGAGCCATTGAAGCTGCCACTAAATACTTCCTAACCCAAGCAGCTGCCTCCGCCCTAGTATTGTTCTCTAGCATAACCAATGCGTGGCACACTGGACAATGAGATATCACTCAACTCACCCATCCAACATCCTGCTTGATCCTCACTTCAGCAATCGCAATAAAACTAGGGTTAGTGCCATTCCACTTCTGATTCCCAGAAGTACTCCAAGGCTCTCCCCTTACCACCGGCCTACTCCTATCTACTATTATAAAACTTCCCCCAATCACATTACTCTACATAACATCCCCATCACTAAACCCCACACTTTTAACCACCCTGGCTATCCTCTCCACGGCCCTCGGAGGCTGAATAGGTCTCAACCAAACACAAATCCGAAAAATCCTAGCCTTTTCTTCCATCTCCCACCTGGGCTGAATGGCAATCATTATCATTTACAACCCAAAACTCACACTCCTCAACTTCTACCTGTACGCTGTAATAACCGCAACCGTCTTCCTCACACTAAACACAATTAAAGTACTAAAACTGTCCACCCTAATAACCGCATGAACTAAAACCCCATCCTTAAACGCAATACTACTTCTAACCCTACTTTCCCTTGCAGGGCTCCCTCCCATAACAGGATTCCTGCCCAAATGACTCATCATCCAAGAACTAACTAAACAAGAAATAGCCCCAGCAGCAACACTCATCTCCCTCCTCTCCCTACTAAGCCTATTCTTCTACCTACGACTAGCGTACTGTGCAACCATCACACTCCCACCACACACTACAAACCACATAAAACAATGACGCACTAATAAGCCAACCAGCGTCACAATTGCCATCCTAACCAGTATGTCTGGGGTACTCCTCCCGAA?????????????????????????
	Saltator_aurantiirostris_8PERayacucho	ATGAACCCCCAAGCAAGCCTAATCTTCATTCTTAGCCTACTCCTAGGGACAACCATCACCATTTCAAGCAACCACTGAATCATAGCCTGAGCCGGCCTAGAAATTAACACACTCGCCATCCTTCCGTTAATCTCAAAATCTCACCACCCGCGGGCCATTGAAGCCGCCACTAAATACTTCCTAACCCAAGCAGCTGCCTCTGCCCTCGTCCTATTCTCCAGCATAACCAACGCATGACAGACAGGACAATGAGACATCACCCAACTTTCCCACCCAACATCCTGCCTCATCCTCACTTCCGCAGTCGCAATAAAACTTGGATTAGTACCATTCCATTTCTGATTCCCCGAAGTACTACAAGGCTCCCCCCTCACCACTGGGCTCCTCCTATCTACCATCATAAAACTCCCCCCAATCACTTTACTATACATAACTTCACCCTCACTAAATCCTGCCCTATTGACCGCCCTAGCCCTCCTCTCAACAGCCCTAGGGGGATGGATAGGCCTCAACCAAACGCAAATCCGAAAGATCTTGGCCTTTTCTTCCATCTCCCACCTGGGCTGAATAGCAATCATCATCATCTACAACCCTAAACTCACTCTCATTAACTTTTACCTCTATGCAGTAATAACTGCAACTGTCTTCCTCACCCTAAACACGATCAAAGTGATAAAACTTTCCACCCTAATAACTGCCTGAGCCAAAACCCCACCCCTAAATACAATACTACTATTAACTCTACTATCTCTTGCAGGGCTTCCTCCCCTGACAGGATTCCTACCCAAATGACTAATCATCCAAGAACTAACTAAACAAGACATAGCCCTAGCAGCCACAATTATCTCCCTCCTTTCTCTATTAAGTCTGTTCTTCTACCTTCGTCTCGCATACTGCGCAACAATCACTCTCCCCCCACACACTACAAACCACATGAAACAATGACGCACTGACAAACCAACCAACATCACAATCGCCATCCTAACCACCATGTCCGTCATACTCCTCCCCATCTCCCCAATGATTCTCGCCCTTGTC
	Saltator_aurantiirostris_9ECUloja	ATGAACCCCCAAGCGAACTTAATCTTCATTACCAGCCTACTCCTAGGAACAACCATTACCATTTCAAGCAACCACTGAATCATAGCCTGAGCTGGCCTGGAGATCAACACACTCGCCATCCTCCCATTAATCTCAAAATCTCATCACCCGCGAGCCATTGAAGCCGCCACTAAATACTTCCTAACCCAAGCAGCTGCCTCCACCCTCATCCTGTTCTCCAGCATAACCAATGCATGACAAACCGGACAATGGGACATCACCCAACTTTCCCACCCAACATCCTGCCTAATCCTCACCTCTGCAGTCGCGATAAAACTAGGGCTAGTACCATTCCACTTCTGATTCCCTGAAGTGCTCCAAGGCTCCCCCCTCACCACGGGACTCCTCCTATCCACCATCATAAAACTCCCCCCAATCACCCTACTATACATAACCTCGCCTTCACTCAACCCCGCCCTATTAACCGCCTTGGCCATCCTATCGACGGCCCTAGGAGGATGAATGGGCCTCAACCAAACACAAATCCGAAAAATCCTGGCCTTTTCCTCCATCTCCCACTTAGGCTGAATAGCAATCATCATCATCTACAACCCCAAACTCACCCTTATCAATTTCTACCTGTATACAATAATAACCGCAACTGTCTTCCTCACCCTAAACACAATTAAAGTAATAAACCTCTCCGCCCTAATAACTGCCTGAACCAAAGCCCCATCCCTAAGCACAATACTGCTGCTAACCCTACTATCCCTCGCAGGACTTCCTCCCCTAACAGGATTCCTGCCCAAATGACTTATCATCCAGGAGCTAACTAAACAAAACATGGCCCTAACAGCCACAATTATCTCTCTCCTCTCCCTATTAAGCCTGTTCTTCTACCTTCGCCTTGCGTACTGTGCAACAATCACTCTACCCCCACACACCACAAACCACATAAAACAATGACGCACTGACAAACCAACCAACATCACAGTTGCCACCTTAACCACCATGTCCGTCATACTCCTCCCCATCTCCCCAATAATCCCAACCCTTGTC
	Saltator_cinctus_1ECUmoronasantiago	ATGAACCCCCAAGCAAATCTGATCTTCATTCTTAGCTTACTCCTAGGAACGACCATCACCATTTCAAGCAACCACTGAGTCATAGCCTGAGCTGGCCTAGAAATCAACACACTCGCCATCCTCCCATTAATCTCAAAGTCTCACCACCCGCGGGCCATTGAAGCCGCCACTAAATACTTCCTAACCCAGGCAGCCGCCTCCGCCCTTGTCCTGTTCTCCAGCATAACCAACGCATGACAAACCGGGCAATGAGACATCACCCAACTTTCCCACCCAACATCCTGCCTCATCCTCACTTCTGCAGTTGCAATAAAACTAGGCCTAGTACCATTCCATTTCTGATTCCCTGAAGTACTACAAGGCTCTCCACTTACCACTGGACTCCTACTGGCTACTATCATAAAACTCCCCCCAATCACTTTACTGGACATAACCTCACCCTCACTCAACCCCACACTACTGACCACTCTAGCCATTCTCTCAGCAGCCCTGGGAGGTTGAATGGGCCTAAACCAAACACAAATCCGAAAAATCCTAGCCTTCTCTTCCATTTCTCACCTAGGCTGAATGGCAGCCATCCTCGTCTACAACCCCAAGCTCACCCTCATCAACTTCTACCTCTATACAGTAATAACCGCCACTATCTTCCTCGCCCTAAACACAACTAAAGTAATAAATCTCTCCACCCTAATAACTGCCTGAGCCAAAACCCCAACCCTAAGCACAATGCTGCTGCTGACCCTACTCTCCCTTGCAGGACTTCCCCCTCTGACAGGATTCCTGCCCAAATGACTCATCATCCAAGAGCTAACTAAACAAGACATAGCCTCAACAGCCACAATTATCTCTCTCCTTTCCCTGTTAAGTTTATTCTTCTACCTTCGCCTCGCATACTGTACAGCAATCACTCTTCCCCCACATACTACAAACCATATAAAACAATGACGCACTGACAAACCAACCAGCATCACAATCGCCATCCTAACCGCCATGTCCGTCATACTCCTCCCCATCTCCCCAATAATCCCCTCCCTTGTC
	Saltator_cinctus_2ECUzamorchinch	ATGAACCCCCAAGCAAATCTGATCTTCATTCTTAGCTTACTCCTAGGAACGACCATCACCATTTCAAGCAACCACTGAGTCATAGCCTGAGCTGGCCTAGAAATCAACACACTCGCCATCCTCCCATTAATCTCAAAGTCTCACCACCCGCGGGCCATTGAAGCCGCCACTAAATACTTCCTAACCCAGGCAGCCGCCTCCGCCCTTGTCCTGTTCTCCAGCATAACCAACGCATGACAAACCGGGCAATGAGACATCACCCAACTTTCCCACCCAACATCCTGCCTCATCCTCACTTCTGCAGTTGCAATAAAACTAGGCCTAGTACCATTCCATTTCTGATTCCCTGAAGTACTACAAGGCTCTCCACTTACCACTGGACTCCTACTGGCTACTATCATAAAACTCCCCCCAATCACTTTACTGTACATAACCTCACCCTCACTCAACCCCACACTACTGACCACTCTAGCCATTCTCTCAGCAGCCCTGGGAGGTTGAATGGGCCTAAACCAAACACAAATCCGAAAAATCCTAGCCTTCTCTTCCATTTCTCACCTAGGCTGAATGGCAGCCATCCTAGTCTACAACCCCAAGCTCACCCTCATCAACTTCTACCTCTATACAGTAATAACCGCCACTATCTTCCTCGCCCTAAACACAACTAAAGTAATAAATCTCTCCACCCTAATAACTGCCTGAGCCAAAACCCCAACCCTAAGCACAATGCTGCTACTAACCCTACTCTCCCTTGCAGGACTTCCCCCTCTGACAGGATTCCTGCCCAAATGACTCATCATCCAAGAGCTAACTAAACAAGACATAGCCTCAACAGCCACAATTATCTCTCTCCTTTCCCTGTTAAGTTTATTCTTCTACCTTCGCCTCGCATACTGTACAGCAATCACTCTTCCCCCACATACTACAAACCATATAAAACAATGACGCACTGACAAACCAACCAGCATCACAATCGCCATCCTAACCACCATGTCCGTCATACTCCTCCCCATCTCCCCAATAATCCCCTCCCTTGTC
	Saltator_fuliginosus_1BRAsaopaulo	?????????????????????ATCTTCATCCTTAGCCTACTCCTAGGAACAACCATCACCATCTCAAGCAACCACTGAATCATGGCCTGAGCTGGCCTAGAGATCAACACACTCGCTGTCCTCCCATTAATCTCAAAATCTCATCATCCGCGGGCCATTGAAGCCGCCACTAAATACTTCCTAACCCAAGCAGCTGCCTCTGCTCTCGTTCTATTCTCCAGCATAACCAATGCATGACAGACTGGACAGTGAGACATCACCCAACTCTCCCATCCAACATCTTGCCTCATCCTCACCTCCGCAGTCGCAATAAAACTAGGATTAGTGCCATTCCACTTCTGATTCCCTGAAGTACTACAAGGCTCCCCCCTTACCACTGGACTCCTTCTGTCCACCATCATAAAACTCCCCCCAATCACTTTACTATACATAACCTCGCCCTCACTCAACCCTGCCCTACTAACCACCCTAGCCATCCTCTCAGCAGCCCTAGGAGGATGAATAGGCCTCAATCAAACACAAGTACGAAAAATCCTAGCCTTTTCCTCCATCTCCCACCTAGGCTGAATGGCAATCATCATCGTCTACAGCCCCAAACTCACCCTTATTAACTTTTACCTCTACACAGTAATAACTGCAACCGTCTTCCTCACCCTAAACACGATCAAAGTAAC????????????????????????????????????????????????????????????????????????????????????????????????????????????????????????????????????????????????????????????????????????????????????????????????????????????????????????????????????????????????????????????????????????????????????????????????????????????????????????????????????????????????????????????????????????????
	Saltator_grossus_10PERmadrededios	ATGAACCCCCAAGCAAATCTAATCTTCATCTTTAGCCTACTCCTAGGAACAACCATCACCATTTCAAGCAACCACTGAATTATGGCCTGAGCTGGCCTAGAGATCAATACACTCGCCGTCCTTCCATTAATCTCAAAGTCTCATCATCCGCGGGCCATTGAAGCCGCCACTAAATACTTCCTAACCCAAGCAGCTGCCTCTGCTCTTGTCCTATTCTCCAGCATAACCAATGCATGACAAACCGGACAGTGAGACATCACCCAACTCTCCCATCCAACATCTTGTCTCATCCTCACCTCCGCAGTCGCAATAAAACTAGGACTAGTGCCATTCCACTTCTGATTCCCTGAAGTACTACAAGGCTCCCCCCTTACCACCGGACTCCTTCTGTCTACCCTCATAAAACTCCCCCCAATCACTCTACTATACATAACCTCACCCTCACTCAACCCCACCCTGTTAACTACCCTAGCCATCCTCTCAGCGGCCCTGGGGGGATGGATAGGCCTCAATCAAACGCAAGTACGAAAAATCCTAGCCTTTTCCTCCATCTCCCACTTAGGCTGAATGGCAATCATCATCGTCTACAACCCCAAACTCACCCTTATTAACTTTTACCTATACACAGTAATAACCACAACCGTCTTCCTCACCCTAAACACAATCAAAGTAACAAAACTCTCCACCCTAATAACTACCTGAGCCAAAACCCCACCCCTAAGCACAATACTACTATTAACCTTACTTTCTCTTGCAGGGCTTCCTCCCCTGACAGGATTCCTCCCCAAATGATTTATCATCCAAGAACTAACTAAACAAGATATAACCCTAGCGGCCACAATCATCTCTCTCCTTTCCCTACTAAGCCTGTTCTTCTACCTTCGCCTCGCATACTGCGCAACAATCACTCTCCCTCCACATACTACAAATCACATAAAACAATGACGCACTGACAAACCAACCAACATCACTATCGCCATCCTAACTACCATGTCCGTCATGCTCCTCCCCATCTCCCCAATAATCCTCTCCCTTGTC
	Saltator_grossus_11GUYiwokrama	ATGAACCCCCAAGCAAATCTAATCTTCATCTTTAGCCTACTCCTAGGAACAACCATCACCATTTCAAGCAACCACTGAATTATGGCCTGAGCTGGCCTAGAGATCAATACACTCGCCGTCCTTCCATTAATCTCAAAGTCTCATCATCCGCGGGCCATTGAAGCCGCCACTAAATACTTCCTAACCCAAGCAGCTGCCTCTGCTCTTGTCCTATTCTCCAGCATAACCAATGCATGACAAACCGGACAGTGAGACATCACCCAACTCTCCCATCCAACATCTTGTCTCATCCTCACCTCCGCAGTCGCAATAAAACTAGGACTAGTGCCATTCCACTTCTGATTCCCTGAAGTACTACAAGGCTCCCCCCTTACCACCGGACTCCTTCTGTCTACCCTCATAAAACTCCCCCCAATCACTCTACTATACATAACCTCACCCTCACTCAACCCCACCCTGTTAACTACCCTAGCCATCCTCTCAGCGGCCCTGGGGGGATGGATAGGCCTCAATCAAACGCAAGTACGAAAAATCCTAGCCTTTTCCTCCATCTCCCACTTAGGCTGAATGGCAATCATCATCGTCTACAACCCCAAACTCACCCTTATTAACTTTTACCTATACACAGTAATAACCACAACCGTCTTCCTCACCCTAAACACAATCAAAGTAACAAAACTCTCCACCCTAATAACTACCTGAGCCAAAACCCCACCCCTAAGCACAATACTACTATTAACCTTACTTTCTCTTGCAGGGCTTCCTCCCCTGACAGGATTCCTCCCCAAATGATTTATCATCCAAGAACTAACTAAACAAGATATAACCCTAGCGGCCACAATCATCTCTCTCCTTTCCCTACTAAGCCTGTTCTTCTACCTTCGCCTCGCATACTGCGCAACAATCACTCTCCCTCCACATACTACAAATCACATAAAACAATGACGCACTGACAAACCAACCAGCATCACTATCGCCATCCTAACTACCATGTCCGTCATGCTCCTCCCCATCTCCCCAATAGTCCTCTCCCTTGTC
	Saltator_grossus_12GUYiwokrama	ATGAACCCCCAAGCAAATCTAATCTTCATCTTTAGCCTACTCCTAGGAACAACCATCACCATTTCAAGCAACCACTGAATTATGGCCTGAGCTGGCCTAGAGATCAATACACTCGCCGTCCTTCCATTAATCTCAAAGTCTCATCATCCGCGGGCCATTGAAGCCGCCACTAAATACTTCCTAACCCAAGCAGCTGCCTCTGCTCTTGTCCTATTCTCCAGCATAACCAATGCATGACAAACCGGACAGTGAGACATCACCCAACTCTCCCATCCAACATCTTGTCTCATCCTCACCTCCGCAGTCGCAATAAAACTAGGACTAGTGCCATTCCACTTCTGATTCCCTGAAGTACTACAAGGCTCCCCCCTTACCACCGGACTCCTTCTGTCTACCCTCATAAAACTCCCCCCAATCACTCTACTATACATAACCTCACCCTCACTCAACCCCACCCTGTTAACTACCCTAGCCATCCTCTCAGCGGCCCTGGGGGGATGGATAGGCCTCAATCAAACGCAAGTACGAAAAATCCTAGCCTTTTCCTCCATCTCCCACTTAGGCTGAATGGCAATCATCATCGTCTACAACCCCAAACTCACCCTTATTAACTTTTACCTATACACAGTAATAACCACAACCGTCTTCCTCACCCTAAACACAATCAAAGTAACAAAACTCTCCACCCTAATAACTACCTGAGCCAAAACCCCACCCCTAAGCACAATACTACTATTAACCTTACTTTCTCTTGCAGGGCTTCCTCCCCTGACAGGATTCCTCCCCAAATGATTTATCATCCAAGAACTAACTAAACAAGATATAACCCTAGCGGCCACAATCATCTCTCTCCTTTCCCTACTAAGCCTGTTCTTCTACCTTCGCCTCGCATACTGCGCAACAATCACTCTCCCTCCACATACTACAAATCACATAAAACAATGACGCACTGACAAACCAACCAGCATCACTATCGCCATCCTAACTACCATGTCCGTCATGCTCCTCCCCATCTCCCCAATAGTCCTCTCCCTTGTC
	Saltator_grossus_13NIClaluz	ATGAACCCCCAAGCAAATCTAATCTTCATCTTTAGCCTACTCCTAGGGACAACCATCACCATTTCAAGTAACCACTGAATTATGGCCTGAGCTGGCCTAGAGATCAATACACTCGCCGTCCTTCCATTAATCTCAAAGTCTCATCATCCGCGGGCCATCGAAGCCGCCACTAAATACTTCCTAACCCAAGCAGCTGCCTCTGCTCTTGTCCTATTCTCCAGCATAACCAATGCATGACAAACCGGACAGTGAGACATCACCCAACTCTCCCATCCAACATCTTGTCTCATCCTCACCTCCGCAGTCGCAATAAAACTAGGACTAGTGCCATTCCACTTCTGATTCCCTGAAGTACTACAAGGCTCCCCCCTTACCACCGGACTCCTTCTGTCTACCCTCATAAAACTCCCCCCAATCACTCTACTATACATAACCTCACCCTCACTCAACCCCACTCTGTTAACCACTCTGGCCATCCTCTCAGCGGCCCTAGGGGGATGGATAGGGCTCAATCAAACGCAAGTACGAAAAATCCTAGCCTTCTCCTCCATCTCCCACTTAGGCTGAATGGCAATCATCATCGTCTACAACCCCAAACTCACCCTTATTAACTTTTACCTATACACAGTAATAACCACAACCGTCTTCCTCACCCTAAACACAATCAAAGTAACAAAACTCTCCACCCTAATAACTACCTGAGCCAAAACCCCGCCCCTAAGCACAATACTACTGTTAACCTTACTTTCTCTTGCAGGGCTTCCTCCCCTGACAGGATTCCTCCCCAAATGATTTATCATCCAAGAACTAACTAAACAAGATATAGCCTTAGCGGCCACAATCATCTCTCTCCTTTCCCTACTAAGCCTGTTCTTCTACCTTCGCCTCGCATACTGCGCAACAATCACTCTCCCTCCACATACTACAAATCACATAAAACAATGACGCACTGACAAACCAACCAACATCACAATCGCCATCCTAACTACCATGTCCGTCATGCTCCTCCCCATCTCCCCAATAGTCCTCTCCCTTGTT
	Saltator_grossus_14BOLlapaz	ATGAACCCCCAAGCAAATCTAATCTTCATCTTTAGCCTACTCCTAGGAACAACCATCACCATTTCAAGCAACCACTGAATCATGGCCTGAGCTGGCCTAGAGATCAATACACTCGCCGTCCTTCCATTAATCTCAAAGTCTCATCATCCCCGGGCCATTGAAGCCGCCACTAAATACTTCCTAACCCAAGCAGCTGCCTCTGCTCTTGTCCTATTCTCCAGCATAACCAATGCATGACAAACCGGACAGTGAGACATCACCCAACTCTCCCATCCAACATCTTGCCTCATCCTCACCTCCGCAGTCGCAATAAAACTAGGACTAGTGCCATTCCACTTCTGATTCCCTGAAGTACTACAAGGCTCCCCCCTCACCACCGGACTCCTTCTGTCTACCCTCATAAAACTCCCCCCAATCACTCTGCTATACATAACCTCACCCTCACTCAACCCCACCCTGTTAACTACCCTAGCCATCCTCTCAGCGGCCCTGGGGGGGTGGATAGGCCTCAATCAAACGCAAGTACGAAAAATACTAGACTTTTCCTCCATCTCCCACTTAGGCTGAATGGCAATCATCATCGTCTACAACCCCAAACTCACCCTTATTAACTTTTACCTATACACAGTAATAACCACAGCCGTCTTCCTCACCCTAAACACAATCAAAGTAACAAAACTCTCCACCCTAATAACTACCTGAGCCAAAACCCCACCCCTAAGCACAATACTACTGTTGACCTTACTTTCTCTTGCAGGGCTTCCTCCCCTGACAGGATTCCTCCCCAAATGATTTATCATCCAAGAACTAACTAAACAAGATATAACCCTAGCGGCCACAATCATCTCTCTCCTTTCCCTACTAAGCCTGTTCTTCTACCTTCGCCTCGCATACTGCGCAACAATCACCCTCCCTCCACATACTACAAATCACATAAAACAATGACGCACTGACAAACCAACCAACATCACTATCGCCATCCTAACTACCATGTCCGTCATGCTCCTCCCCATCTCCCCAATAGTCCTCTCCCTTGTC
	Saltator_grossus_15PANpanama	ATGAACCCCCAAGCAAATCTAATCTTCATCTTTAGCCTACTCCTAGGGACAACCATCACCATTTCAAGTAACCACTGAATTATGGCCTGAGCTGGCCTAGAGATCAATACACTCGCCGTTCTTCCATTAATCTCAAAGTCTCATCATCCGCGGGCCATCGAAGCCGCCACTAAATACTTCCTAACCCAAGCAGCTGCCTCTGCTCTTGTCCTATTCTCCAGCATAACCAATGCATGACAAACCGGACAGTGAGACATCACCCAACTCTCCCATCCAACATCTTGTCTCATCCTCACCTCCGCAGTCGCAATAAAACTAGGACTAGTACCATTCCACTTCTGATTCCCTGAAGTACTACAAGGCTCCCCCCTTACCACCGGACTCCTTCTGTCTACCCTCATAAAACTCCCCCCAATCACTCTACTATACATAACCTCACCCTCACTCAACCCCACTCTGTTAACCACCCTGGCCATCCTCTCAGCGGCCCTAGGGGGATGGATAGGGCTCAATCAAACGCAAGTACGAAAAATCCTAGCCTTCTCCTCCATCTCCCACTTAGGCTGAATGGCAATCATCATCGTCTACAACCCCAAACTCACCCTTATTAACTTTTACCTATACACAGTAATAACCACAACCGTCTTCCTCACTCTAAACACAATCAAAGTAACAAAACTCTCCACCCTAATAACTACCTGAGCCAAAACCCCGCCCCTAAGCACAATACTACTGTTAACCTTACTTTCTCTTGCAGGGCTTCCCCCCCTAACAGGATTCCTCCCCAAATGATTTATCATCCAAGAACTAACTAAACAAGATATAACCTTAGCGGCCACAATCATCTCTCTCCTTTCCCTACTAAGCCTGTTCTTCTACCTTCGCCTCGCATACTGCGCAACAATCACTCTCCCTCCACATACTACAAATCACATAAAACAATGACGCACTGACAAACCAACCAACATCACAATCGCCATCCTAACTACCATGTCCGTCATGCTCCTCCCCATCTCCCCAATAGTCCTCTCCCTTGTT
	Saltator_grossus_1CRheredia	ATGAACCCCCAAGCAAATCTAATCTTCATCTTTAGCCTACTCCTAGGGACAACCATCACCATTTCAAGTAACCACTGAATTATGGCCTGAGCTGGCCTAGAGATCAATACACTCGCCGTCCTTCCATTAATCTCAAAGTCTCATCATCCGCGGGCCATCGAAGCCGCCACTAAATACTTCCTAACCCAAGCAGCTGCCTCTGCTCTTGTCCTATTCTCCAGCATAACCAATGCATGACAAACCGGACAGTGAGACATCACCCAACTCTCCCATCCAACATCTTGTCTCATCCTCACCTCCGCAGTCGCAATAAAACTAGGACTAGTGCCATTCCACTTCTGATTCCCTGAAGTACTACAAGGCTCCCCCCTTACCACCGGACTCCTTCTGTCTACCCTCATAAAACTCCCCCCAATCACTCTACTATACATAACCTCACCCTCACTCAACCCCACTCTGTTAACCACTCTGGCCATCCTCTCAGCGGCCCTAGGGGGATGGATAGGGCTCAATCAAACGCAAGTACGAAAAATCCTAGCCTTCTCCTCCATCTCCCACTTAGGCTGAATGGCAATCATCATCGTCTACAACCCCAAACTCACCCTTATTAACTTTTACCTATACACAGTAATAACCACAACCGTCTTCCTCACCCTAAACACAATCAAAGTAACAAAACTCTCCACCCTAATAACTACCTGAGCCAAAACCCCGCCCCTAAGCACAATACTACTGTTAACCTTACTTTCTCTTGCAGGGCTTCCTCCCCTGACAGGATTCCTCCCCAAATGATTTATCATCCAAGAACTAACTAAACAAGATATAGCCTTAGCGGCCACAATCATCTCTCTCCTTTCCCTACTAAGCCTGTTCTTCTACCTTCGCCTCGCATACTGCGCAACAATCACTCTCCCTCCACATACTACAAATCACATAAAACAATGACGCACTGACAAACCAACCAACATCACAATCGCCATCCTAACTACCATGTCCGTCATGCTCCTCCCCATCTCCCCAATAGTCCTCTCCCTTGTT
	Saltator_grossus_2VENamazonas	???????????????????????????????TTAGCCTACTCCTAGGAACAACCATCGCCATTTCAAGCGACCACTGAATTATGGCCTGAGCTGGACTAGAGATCAATACACTCGCCGTCCTTCCATTAATCTCAAAGTCTCATCATCCCCGGGCCATTGAAGCCGCCACTAAATACTTCCTAACCCAAGCAGCTGCCTCTGCTCTTGTCCTATTCTCCAGCATAACCAATGCATGACAAACCGGACAGTGAGACATCACCCAACTCTCCCATCCAACATCTTGTCTCATCCTCACCTCCGCAGTCGCAATAAAACTAGGACTAGTGCCATTCCACTTCTGATTCCCTGAAGTACTACAAGGCTCCCCCCTTACCACCGGACTCCTTCTGTCTACCCTCATAAAACTCCCCCCAATCACTCTACTATACATAACCTCACCCTCACTCAACCCCACCCTGTTAACTACCCTAGCCATCCTCTCAGCGGCCCTGGGGGGATGGATAGGCCTCAATCAAACGCAAGTACGAAAAATCCTAGCCTTTTCCTCCATCTCCCACTTAGGCTGAATGGCAATCATCATCGTCTACAACCCCAAACTCACCCTTATTAACTTTTACCTATACACAGTAATAACCACAACCGTCTTCCTCACCCTAAACACAATCAAAGTAACAAAACTCTCCACCCTAATAACTACCTGAGCCAAAACCCCACCCCTAAGCACAATACTACTATTAACCTTACTTTCTCTTGCAGGGCTTCCTCCCCTGACAGGATTCCTCCCCAAATGATTTATCATCCAAGAACTAACTAAACAAGATATAGCCCTAGCGGCCACAATCATCTCTCTCCTTTCCCTACTAAGCCTGTTCTTCTACCTTCGCCTGGCATACTGGGCAACAATCACTCTCCCTCCACATACTACAAATCACATAAAACAATG??????????????????????????????????????????????????????????????????????????????????????????????
	Saltator_grossus_3VENbolivar	???????????????????????????????????????????TAGAGACAACCATCACCATTTCAAGCAACCACTGAATTATGGCCTGAGCTGGCCTAGAGATCAATACACTCGCCGTCCTTCCATTAATCTCAAAGTCTCATCATCCGCGGGCCATTGAAGCCGCCACTAAATACTTCCTAACCCAAGCAGCTGCCTCTGCTCTTGTCCTATTCTCCAGCATAACCAATGCATGACAAACCGGACAGTGAGACATCACCCAACTCTCCCATCCAACATCTTGTCTCATCCTCACCTCCGCAGTCGCAATAAAACTAGGACTAGTGCCATTCCACTTCTGATTCCCTGAAGTACTACAAGGCTCCCCCCTTACCACCGGACTCCTTCTGTCTACCCTCATAAAACTCCCCCCAATCACTCTACTATACATAACCTCACCCTCACTCAACCCCACCCTGTTAACTACCCTAGCCATCCTCTCAGCGGCCCTGGGGGGATGGATAGGCCTCAATCAAACGCAAGTACGAAAAATCCTAGCCTTTTCCTCCATCTCCCACTTAGGCTGAATGGCAATCATCATCGTCTACAACCCCAAACTCACCCTTATTAACTTTTACCTATACGCAGTAATAACCACAACCGTCTTCCTCACCCTAAACACAATCAAAGTAACAAAACTCTCCACCCTAATAACTACCTGAGCCAAAACCCCACCCCTAAGCACAATACTACTATTAACCTTACTTTCTCTTGCAGGGCTTCCTCCCCTGACAGGATTCCTCCCCAAATGATTTATCATCCAAGAACTAACTAAACAAGATATAACCCTAGCGGCCACAATCATCTCTCTCCTTTCCCTACTAAGCCTGTTCTTCTACCTTCGCCTCGCATACTGCGCAACAATCACTCTCCCTCCACATACTACAAATCACATAAAACAATGACGCACTGACAAACCAACCAGCAGCACTATCGCCATC?????????????????????????????????????????????????????????
	Saltator_grossus_4VENamazonas	???????????????????????????????????????????????????????????????????GCGACCACAGAATTATGGCTTGAGCTGGACTAGAGATCAATACACTCGCCGTCCTTCCATTAATCTCAAAGTCTCATCATCCGCGGGCCATTGAAGCCGCCACTAAATACTTCCTAACCCAAGCAGCTGCCTCTGCTCTTGTCCTATTCTCCAGCATAACCAATGCATGACAAACCGGACAGTGAGACATCACCCAACTCTCCCATCCAACATCTTGTCTCATCCTCACCTCCGCAGTCGCAATAAAACTAGGACTAGTGCCATTCCACTTCTGATTCCCTGAAGTACTACAAGGCTCCCCCCTTACCACCGGACTCCTTCTGTCTACCCTCATAAAACTCCCCCCAATCACTCTACTATACATAACCTCACCCTCACTCAACCCCACCCTGTTAACTACCCTAGCCATCCTCTCAGCGGCCCTGGGGGGATGGATAGGCCTCAATCAAACGCAAGTACGAAAAATCCTAGCCTTTTCCTCCATCTCCCACTTAGGCTGAATGGCAATCATCATCGTCTACAACCCCAAACTCACCCTTATTAACTTTTACCTATACACAGTAATAACCACAACCGTCTTCCTCACCCTAAACACAATCAAAGTAACAAAACTCTCCACCCTAATAACTACCTGAGCCAAAACCCCGCCCCTAAGCACAATACTACTATTAACCTTACTTTCTCTTGCAGGGCTTCCTCCCCTGACAGGATTCCTCCCCAAATGATTTATCATCCAAGAACTAACTAAACAAGATATAACCCTAGCGGCCACAATCATCTCTCTCCTTTCCCTACTAAGCCTGTTCTTCTACCTTCGCCTGGCATACTGCGCAACAATCACTCTCCCTCCACATACTACAAATCACATAAGACAATG??????????????????????????????????????????????????????????????????????????????????????????????
	Saltator_grossus_5ECUesmeralda	??????????????????????????????????????????????????AACCATCACCATTTCAAGTAACCACTGAATTATGGCCTGAGCTGGCCTAGAGATCAATACACTCGCCGTCCTTCCATTAATCTCAAAGTCTCATCATCCGCGGGCCATCGAAGCCGCCACTAAATACTTCCTAACCCAAGCAGCTGCCTCTGCTCTTGTCCTATTCTCCAGCATAACCAATGCATGACAAACCGGACAGTGAGACATCACCCAACTCTCCCATCCAACATCTTGTCTCATCCTCACCTCCGCAGTCGCAATAAAACTAGGACTAGTGCCATTCCACTTCTGATTCCCTGAAGTACTACAAGGCTCCCCCCTTACCACCGGACTCCTTCTGTCTACCCTCATAAAACTCCCCCCAATCACTCTACTATACATAACCTCACCCTCACTCAACCCCACTCTGTTAACCACCCTGGCCATCCTCTCAGCGGCCCTAGGGGGATGGATAGGGCTCAATCAAACGCAAGTACGAAAAATCCTAGCCTTCTCCTCCATCTCCCACTTAGGCTGAATGGCAATCATCATCGTCTACAACCCCAAACTCACCCTTATTAACTTTTACCTATACACAGTAATAACCACAACCGTCTTCCTCACTCTAAACACAATCAAAGTAACAAAACTCTCCACCCTAATAACTACCTGAGCCAAAACCCCGCCCCTAAGCACAATACTACTGTTAACCTTACTTTCTCTTGCAGGGCTTCCTCCCCTAACAGGATTCCTCCCCAAATGATTTATCATCCAAGAACTAACTAAACAAGATATAACCTTAGCGGCCACAATCATCTCTCTCCTTTCCCTACTAAGCCTGTTCTTCTACCTTCGCCTCGCATACTGCGCAACAATCACTCTCCCTCCACATACTACAAATCACATAAAACAATGACGCACTGACAAACCAACCAACATCACAATCGCCATCCTAACTACCATGTCCGTCATGCTCCTCCCCATCTCCCCAATAGTC????????????
	Saltator_grossus_6ECUmorona	?????CCCCCAAGCAAATCTAATCTTCATCTTTAGCCTACTCCTGGGAACAACCATCACCATTTCAAGCAACCACTGAATTATAGCCTGAGCTGGCCTAGAGATCAATACACTCGCCGTCCTTCCACTAATCTCAAAGTCTCATCATCCGCGGGCCATTGAAGCCGCCACTAAATACTTCCTAACCCAAGCAGCTGCCTCTGCTCTTGTCCTATTCTCCAGCATAACCAATGCATGACAAACCGGACAGTGAGACATCACCCAACTCTCCCATCCAACATCTTGTCTCATCCTCACCTCCGCAGTCGCAATAAAACTAGGACTAGTGCCATTCCACTTCTGATTCCCTGAAGTGCTACAAGGCTCCCCCCTTACCACCGGGCTCCTTCTGTCTACCCTCATAAAACTCCCCCCAATCACTCTACTATACATAACCTCACCCTCACTCAACCCCACTCTGTTAACTACCCTAGCCATCCTCTCAGCGGCCCTAGGGGGATGGATAGGCCTCAATCAAACGCAAGTACGAAAAATCCTAGCCTTTTCCTCCATCTCCCACTTAGGCTGAATGGCAATCATCATCATCTACAACCCCAAACTCACCCTTATTAACTTTTACCTATACACAGTAATAACCACAACCGTCTTCCTCACCCTAAACACAATCAAAGTAACAAAACTTTCCACCCTAATAACTACCTGAGCCAAAACCCCGCCCCTAAGCACAATACTACTATTAACCTTACTTTCTCTTGCAGGGCTCCCTCCCCTGACAGGATTCCTCCCCAAATGATTTATCATCCAAGAACTAACTAAACAAGATATAGCCTTAGCGGCCACAATCATCTCCCTCCTTTCCCTACTAAGCCTGTTCTTCTACCTTCGCCTCGCATACTGCGCAACAATCACTCTCCCTCCACACACTACAAATCACATAAAACAATGACGCACTGACAAACCAACCAACATCACAATCGCCATCCTAACTACCATGTCCGTCATGCTCCTCCCCATCTCCCCAATAGTCCTCTCCCTGGTC
	Saltator_grossus_7ECUesmeralda	ATGAACCCCCAAGCAAATCTAATCTTCATCTTTAGCCTACTCCTAGGGACAACCATCACCATTTCAAGTAACCACTGAATTATGGCCTGAGCTGGCCTAGAGATCAATACACTCGCCGTCCTTCCATTAATCTCAAAGTCTCATCATCCGCGGGCCATCGAAGCCGCCACTAAATACTTCCTAACCCAAGCAGCTGCCTCTGCTCTTGTCCTATTCTCCAGCATAACCAATGCATGACAAACCGGACAGTGAGACATCACCCAACTCTCCCATCCAACATCTTGTCTCATCCTCACCTCCGCAGTCGCAATAAAACTAGGACTAGTGCCATTCCACTTCTGATTCCCTGAAGTACTACAAGGCTCCCCCCTTACCACCGGACTCCTTCTGTCTACCCTCATAAAACTCCCCCCAATCGCTCTACTATACATAACCTCACCCTCACTCAACCCCACTCTGTTAACCACCCTGGCCATCCTCTCAGCGGCCCTAGGGGGATGAATAGGGCTCAATCAAACGCAAGTACGAAAAATCCTAGCCTTCTCCTCCATCTCCCACTTAGGCTGAATGGCAATCATCATCGTCTACAACCCCAAACTCACCCTTATTAACTTTTACCTATACACAGTAATAACCACAACCGTCTTCCTCACTCTAAACACAATCAAAGTAACAAAACTCTCCACCCTAATAACTACCTGAGCCAAAACCCCGCCCCTAAGCACAATACTACTGTTAACCTTACTTTCTCTTGCAGGGCTTCCTCCCCTGACAGGATTCCTCCCCAAATGATTTATCATCCAAGAACTAACTAAACAAGATATAACCTTAGCGGCCACAATCATCTCTCTCCTTTCCCTACTAAGCCTGTTCTTCTACCTTCGCCTCGCATACTGCGCAACAATCACTCTCCCTCCACATACTACAAATCACATAAAACAATGACGCACTGACAAACCAACCAACATCACAATCGCCATCCTAACTACCATGTCCGTCATGCTCCTCCCCATCTCCCCAATAGTCCTCTCCCTTGTT
	Saltator_grossus_8ECUzamorchin	ATGAACCCCCAAGCAAATCTAATCTTCATCTTTAGCCTACTCCTGGGAACAACCATCACCATTTCAAGCAACCACTGAATTATAGCCTGAGCTGGCCTAGAGATCAATACACTCGCCGTCCTTCCACTAATCTCAAAGTCTCATCATCCGCGGGCCATTGAAGCCGCCACTAAATACTTCCTAACCCAAGCGGCTGCCTCTGCTCTTGTCCTATTCTCCAGCATAACCAATGCATGACAAACCGGACAGTGAGACATCACCCAACTCTCCCATCCAACATCTTGTCTCATCCTCACCTCCGCAGTCGCAATAAAACTAGGACTAGTGCCATTCCACTTCTGATTCCCTGAAGTGCTACAAGGCTCCCCCCTTACCACCGGGCTCCTTCTGTCTACCCTCATAAAACTCCCCCCAATCACTCTACTATACATAACCTCACCCTCACTCAACCCCACTCTGTTAACTACCCTAGCCATCCTCTCAGCGGCCCTAGGGGGATGGATAGGCCTCAATCAAACGCAAGTACGAAAAATCCTAGCCTTTTCCTCCATCTCCCACTTAGGCTGAATGGCAATCATCATCATCTACAACCCCAAACTCACCCTTATTAACTTTTACCTATACACAGTAATAACCACAACCGTCTTCCTCACCCTAAACACAATCAAAGTAACAAAACTTTCCACCCTAATAACTACCTGAGCCAAAACCCCGCCCCTAAGCACAATGCTACTATTAACCTTACTTTCTCTTGCAGGGCTCCCTCCCCTGACAGGATTCCTCCCCAAATGATTTATCATCCAAGAACTAACTAAACAAGATATAGCCTTAGCGGCCACAATCATCTCCCTCCTTTCCCTACTAAGCCTGTTCTTCTACCTTCGCCTCGCATACTGCGCAACAATCACTCTCCCTCCACACACTACAAATCACATAAAACAATGACGCACTGACAAACCAACCAACATCACAATCGCCATCCTAACTACCATGTCCGTCATGCTCCTCCCCATCTCCCCAATAGTCCTCTCCCTTGTC
	Saltator_grossus_9ECUpastaza	ATGAACCCCCAAGCAAATCTAATCTTCATCTTTAGCCTACTCCTGGGAACAACCATCACCATTTCAAGCAACCACTGAATTATAGCCTGAGCTGGCCTAGAGATCAATACACTCGCCGTCCTTCCACTAATCTCAAAGTCTCATCATCCGCGGGCCATTGAAGCCGCCACTAAATACTTCCTAACCCAAGCAGCTGCCTCTGCTCTTGTCCTATTCTCCAGCATAACCAATGCATGACAAACCGGACAGTGAGACATCACCCAACTCTCCCATCCAACATCTTGTCTCATCCTCACCTCCGCAGTCGCAATAAAACTAGGACTAGTGCCATTCCACTTCTGATTCCCTGAAGTGCTACAAGGCTCCCCCCTTACCACCGGGCTCCTTCTGTCTACCCTCATAAAACTCCCCCCAATCACTCTACTATACATAACCTCACCCTCACTCAACCCCACTCTGTTAACTACCCTAGCCATCCTCTCAGCGGCCCTAGGGGGATGGATAGGCCTCAATCAAACGCAAGTACGAAAAATCCTAGCCTTTTCCTCCATCTCCCACTTAGGCTGAATAGCAATCATCATCATCTACAACCCCAAACTCACCCTTATTAACTTTTACCTATACACAGTAATAACCACAACCGTCTTCCTCACCCTAAACACAATCAAAGTAACAAAACTTTCCACCCTAATAACTACCTGAGCCAAAACCCCGCCCCTAAGCACAATACTACTATTAACCTTACTTTCTCTTGCAGGGCTCCCTCCCCTGACAGGATTCCTCCCCAAATGATTTATCATCCAAGAACTAACTAAACAAGATATGGCCTTAGCGGCCACAATCATCTCCCTCCTTTCCCTACTAAGCCTGTTCTTCTACCTTCGCCTCGCATACTGCGCAACAATCACTCTCCCTCCACACACTACAAATCACATAAAACAATGACGCACTGACAAACCAACCAACATCACAATCGCCATCCTAACTACCATGTCCGTCATGCTCCTCCCCATCTCCCCAATAGTCCTCTCCCTTGTC
	Saltator_grossus_FMNH398391_PERmadrededios	???????????????????????????????????????????????????????????????????????????????????????????????????????????????????????????????????????????????????????????????????????????????????????????????????????????????????????????????????????????????????????????????????????????????????????????????????????????????????????????????????????CCATTCCACTTCTGATTCCCTGAAGTACTACAAGGCTCCCCCCTTACCACCGGACTCCTTCTGTCTACCCTCATAAAACTCCCCCCAATCACTCTACTATACATAACCTCACCCTCACTCAACCCCACCCTGTTAACTACCCTAGCCATCCTCTCAGCGGCCCTGGGGGGATGGATAGGCCTCAATCAAACGCAAGTACGAAAAATCCTAGCCTTTTCCTCCATCTCCCACTTAGGCTGAATGGCAATCATCATCGTCTACAACCCCAAACTCACCCTTATTAACTTTTACCTATACACAGTAATAACCACAACCGTCTTCCTCACCCTAAACACAATCAAAGTAACAAAACTCTCCACCCTAATAACTACCTGAGCCAAAACCCCACCCCTAAGCACAATACTACTATTAACCTTACTTTCTCTTGCAGGGCTTCCTCCCCTGACAGGATTCCTCCCCAAATGATTTATCATCCAAGAACTAACTAAACAAGATATAACCCTAGCGGCCACAATCATCTCTCTCCTTTCCCTACTAAGCCTGTTCTTCTACCTTCGCCTCGCATACTGCGCAACAATCACTCTCCCTCCACATACTACAAATCACATAAAACAATGACGCACTGACAAACCAACCAACATCACTATCGCCATCCTAACTACCATGTCCGTCATGCTCCTCCCCATCTCCCCAATAGTCCTCTCCCTTGTC
	Saltator_nigriceps_1PERpiura	ATGAACCCCCAAGCGAACTTAATCTTCATTACCAGCCTACTCCTAGGAACAACCATTACCATTTCAAGCAACCACTGAATCATAGCCTGAGCTGGCCTGGAGATCAACACACTCGCCATCCTCCCATTAATCTCAAAATCTCATCACCCGCGAGCCATTGAAGCCGCCACTAAATACTTCCTAACCCAAGCAGCTGCCTCCACCCTCATCCTGTTCTCCAGCATAACCAATGCATGACAAACCGGACAATGGGACATCACCCAACTTTCCCACCCAACATCCTGCCTAATCCTCACCTCTGCAGTCGCGATAAAACTAGGGCTAGTACCATTCCACTTCTGATTCCCTGAAGTGCTCCAAGGCTCCCCCCTCACCACGGGACTCCTCCTATCCACCATCATAAAACTCCCCCCAATCACCCTACTATACATAACCTCGCCTTCACTTAACCCCGCCCTATTGACCACCTTGGCCATCCTATCGACGGCCCTAGGAGGATGAATGGGCCTCAACCAAACACAAATCCGAAAAATCCTGGCCTTTTCCTCCATCTCCCACTTAGGCTGAATAGCAATCATCATCATCTACAACCCCAAACTCACCCTTATCAATTTCTACCTGTATACAATAATAACCGCAACTGTCTTCCTCACCCTAAACACAATTAAAGTAATAAACCTCTCCGCCCTAATAACTGCCTGAACCAAAGCCCCATCCCTAAACACAATACTGCTGCTAACCCTACTATCCCTCGCAGGACTTCCTCCCCTAACAGGATTCCTGCCCAAATGACTTATCATCCAGGAGCTAACTAAACAAAACATGGCCCTAACAGCCACAATTATCTCTCTCCTCTCCCTATTAAGCCTGTTCTTCTACCTTCGCCTTGCGTACTGTGCAACAATCACTCTCCCCCCACACACCACAAACCACATAAAACAATGACGCACTGACAAACCAACCAACATCGCAGTTGCCACCTTAACCACCATGTCCGTCATACTCCTCCCCATCTCCCCAATAATCCCAACCCTTGTC
	Saltator_nigriceps_2ECUloja	ATGAACCCCCAAGCAAACTTAATCTTCATTACCAGCCTACTCCTAGGAACAACCATTACCATTTCAAGCAACCACTGAATCATAGCCTGAGCTGGCCTGGAGATCAACACACTCGCCATCCTCCCATTAATCTCAAAATCTCATCACCCGCGAGCCATTGAAGCCGCCACTAAATACTTCCTAACCCAAGCAGCTGCCTCCACCCTCATCCTGTTCTCCAGCATAACCAATGCATGACAAACCGGACAATGGGACATCACCCAACTTTCCCACCCAACATCCTGCCTAATCCTCACCTCTGCAGTCGCGATAAAACTAGGGCTAGTACCATTCCACTTCTGATTCCCTGAAGTGCTCCAAGGCTCCCCCCTCACCACGGGACTCCTCCTATCCACCATCATAAAACTCCCCCCAATCACCCTACTATACATAACCTCGCCTTCACTTAACCCCGCCCTATTAACCACCTTGGCCATCCTATCGACGGCCCTGGGAGGATGAATGGGCCTCAACCAAACACAAATCCGAAAAATCCTGGCCTTTTCCTCCATCTCCCACTTAGGCTGAATAGCAATCATCATCATCTACAACCCCAAACTCACCCTTATCAATTTCTACCTGTACACAATAATAACCGCAACTGTCTTCCTCACCCTAAACACAATTAAAGTAATAAACCTCTCCGCCCTAATAACTGCCTGAACCAAAGCCCCATCCCTAAACACAATACTGCTGCTAACCCTACTATCCCTCGCAGGACTTCCTCCCCTAACAGGATTCCTGCCCAAATGACTTATCATCCAGGAGCTAACTAAACAAAACATGGCCCTAACAGCCACAATTATCTCTCTCCTCTCCCTATTAAGCCTGTTCTTCTACCTTCGCCTTGCGTACTGTGCAACAATCACTCTCCCCCCACACACCACAAACCACATAAAACAATGACGCACTGACAAACCAACCAACATCACAGTTGCCACCTTAACCACCATGTCCGTCATACTCCTCCCCATCTCCCCAATAATCCCAACCCTTGTC
	Saltator_nigriceps_3ECUloja	????????????????????????????????????CTGCTCCTAGGAACAACCATTACCATTTCAAGCAACCACTGAATCATAGCCTGAGCTGGCCTGGAGATCAACACACTCGCCATCCTCCCATTAATCTCAAAATCTCATCACCCGCGAGCCATTGAAGCCGCCACTAAATACTTCCTAACCCAAGCAGCTGCCTCCACCCTCATCCTGTTCTCCAGCATAACCAATGCATGACAAACCGGACAATGGGACATCACCCAACTTTCCCACCCAACATCCTGCCTAATCCTCACCTCTGCAGTCGCGATAAAACTAGGGCTAGTACCATTCCACTTCTGATTCCCTGAAGTGCTCCAAGGCTCCCCCCTCACCACGGGACTCCTCCTATCCACCATCATAAAACTCCCCCCAATCACCCTACTATACATAACCTCGCCTTCACTTAACCCCGCCCTATTAACCACCTTGGCCATCCTATCGACGGCCCTGGGAGGATGAATGGGCCTCAACCAAACACAAATCCGAAAAATCCTGGCCTTTTCCTCCATCTCCCACTTAGGCTGAATAGCAATCATCATCATCTACAACCCCAAACTCACCCTTATCAATTTCTACCTGTACACAATAATAACCGCAACTGTCTTCCTCACCCTAAACACAATTAAAGTAATAAACCTCTCCGCCCTAATAACTGCCTGAACCAAAGCCCCATCCCTAAACACAATACTGCTGCTAACCCTACTATCCCTCGCAGGACTTCCTCCCCTAACAGGATTCCTGCCCAAATGACTTATCATCCAGGAGCTAACTAAACAAAACATGGCCCTAACAGCCACAATTATCTCTCTCCTCTCCCTATTAAGCCTGTTCTTCTACCTTCGCCTTGCGTACTGTGCAACAATCACTCTCCCCCCACACACCACAAACCACATAAAACAATGACGCACTGACAAACCAACCAACATCACAGTTGCCACCTTAACCACCATGTCCGTCATA????????????????????????????????????

;
end;
