# Supplementary material for: A latitudinal phylogeographic diversity gradient in birds
Source: PLoS Biol. 2017 Apr 13;15(4):e2001073. doi: 10.1371/journal.pbio.2001073 (PMC5390966; doi:10.1371/journal.pbio.2001073)
Supplement: S1 Data — (ZIP) [file pbio.2001073.s015.zip › S1_Data/Saltator-maximus.nex]

#NEXUS
begin taxa;
	dimensions ntax=57;
	taxlabels
	Saltator_atriceps_10MEXveracruz
	Saltator_atriceps_11MEXveracruz
	Saltator_atriceps_1MXveracruz
	Saltator_atriceps_2ElSalv
	Saltator_atriceps_3HONcopan
	Saltator_atriceps_4HONcopan
	Saltator_atriceps_5ElSalv
	Saltator_atriceps_6MXcampeche
	Saltator_atriceps_7MXoaxca
	Saltator_atriceps_8MXoaxaca
	Saltator_atriceps_9MEXveracruz
	Saltator_atripennis_1ECUazuay
	Saltator_atripennis_2ECUazuay
	Saltator_atripennis_3ECUesmeraldas
	Saltator_atripennis_4ECUesmeraldas
	Saltator_coerulescens_2HONcopan
	Saltator_grossus_13NIClaluz
	Saltator_maximus_10PERcuzco
	Saltator_maximus_11GUYnorthwest
	Saltator_maximus_12VENbolivar
	Saltator_maximus_13VENamazonas
	Saltator_maximus_14VENamazonas
	Saltator_maximus_15HONcopan
	Saltator_maximus_16ECUeloro
	Saltator_maximus_17ECUmanabi
	Saltator_maximus_18ECUzamora
	Saltator_maximus_1BOLsantacruz
	Saltator_maximus_20PANveraguas
	Saltator_maximus_21PANcolon
	Saltator_maximus_22MXchiapas
	Saltator_maximus_23MXoaxaca
	Saltator_maximus_24MXoaxaca
	Saltator_maximus_25MXoaxaca
	Saltator_maximus_26PANbocas
	Saltator_maximus_27PANchiriqui
	Saltator_maximus_28PANdarien
	Saltator_maximus_29PANbocas
	Saltator_maximus_2NICatlantico
	Saltator_maximus_30ECUpastaza
	Saltator_maximus_31ECUloja
	Saltator_maximus_32BELtoledo
	Saltator_maximus_33VENbarinas
	Saltator_maximus_34VENfalcon
	Saltator_maximus_35CRpuntarenas
	Saltator_maximus_36PANpanama
	Saltator_maximus_37CRguanacaste
	Saltator_maximus_38CRguanacaste
	Saltator_maximus_39CRguanacaste
	Saltator_maximus_3HONcopan
	Saltator_maximus_40ECUeloro
	Saltator_maximus_40MEXveracruz
	Saltator_maximus_4NICmasaya
	Saltator_maximus_5HONcopan
	Saltator_maximus_6PERmadredios
	Saltator_maximus_7BRApara
	Saltator_maximus_8BRApernambuco
	Saltator_maximus_9BRApernambuco
;
end;
begin characters;
	dimensions nchar=1038;
	format datatype=dna missing=? gap=-;
	matrix
	Saltator_atriceps_10MEXveracruz	ATGAACCCCCAAGCAAGCCTGATCTTCATTATTAGCCTACTCCTGGGAACAACCATCACCATCTCAAGCAACCACTGAATCTTAGCCTGAACTGGCCTAGAAATTAATACACTAGCTGTCCTTCCATTAATCTCAAAAGCTCACCATCCACGAGCCATTGAAGCCGCCACTAAATACTTCCTAACCCAGGCAGCTGCCTCTGCCCTTGTCTTATTCTCCAGCATAACCAACGCATGACAAACCGGACAATGAGACATTACCCAACTTTCCAATCCAACATCCTGCCTGATCCTCACCTCCGCAATTGCAATAAAACTAGGACTAGTACCATTCCACTTCTGATTCCCCGAAGTACTCCAAGGCTCCCCCCTTACCACCGGACTCCTCCTGTCCACTATC…
	Saltator_atriceps_11MEXveracruz	ATGAACCCCCAAGCAAGCCTGATCTTCATTATTAGCCTACTCCTAGGAACAACCATCACCATCTCAAGCAACCACTGAATCTTAGCCTGAACTGGCCTAGAAATTAATACACTAGCTGTCCTTCCATTAATCTCAAAAGCTCACCATCCACGAGCCATTGAAGCCGCCACTAAATACTTCCTAACCCAGGCAGCTGCCTCTGCCCTTGTCTTATTCTCCAGCATAACCAACGCATGACAAACCGGACAATGAGACATTACCCAACTTTCCAATCCAACATCCTGCCTGATCCTCACCTCCGCAATTGCAATAAAACTAGGACTAGTACCATTCCACTTCTGATTCCCCGAAGTACTCCAAGGCTCCCCCCTTACCACCGGACTCCTCCTGTCCACTATC…
	Saltator_atriceps_1MXveracruz	ATGAACCCCCAAGCAAGCCTGATCTTCATTATTAGCCTACTCCTAGGAACAACCATCACCATCTCAAGCAACCACTGAATCTTAGCCTGAACTGGCCTAGAAATTAATACACTAGCTGTCCTTCCATTAATCTCAAAAGCTCACCATCCACGAGCCATTGAAGCCGCCACTAAATACTTCCTAACCCAGGCAGCTGCCTCTGCCCTTGTCTTATTCTCCAGCATAACCAACGCATGACAAACCGGACAATGAGACATCACCCAACTTTCCAATCCAACATCCTGCCTGATCCTCACCTCCGCAATTGCAATAAAACTAGGACTAGTACCATTCCACTTCTGATTCCCCGAAGTACTCCAAGGCTCCCCCCTTACCACCGGACTCCTCCTGTCCACTATC…
	Saltator_atriceps_2ElSalv	ATGAACCCCCAAGCAAGCCTGATCTTCATTATTAGCCTACTCCTAGGAACAACCATCACCATCTCAAGCAACCACTGAATCTTAGCCTGAACTGGCCTAGAAATTAATACACTAGCTGTCCTTCCATTAATCTCAAAAGCTCACCATCCACGAGCCATTGAAGCCGCCACTAAATACTTCCTAACCCAGGCAGCTGCCTCTGCCCTTGTCTTATTCTCCAGCATAACCAACGCATGACAAACCGGGCAATGAGACATTACCCAACTTTCCAATCCAACATCCTGCCTGATCCTCACCTCCGCAATTGCAATAAAACTAGGACTAGTACCATTCCACTTCTGATTCCCTGAAGTACTCCAAGGCTCCCCCCTTACCACCGGACTCCTCCTGTCCACTATC…
	Saltator_atriceps_3HONcopan	ATGAACCCCCAAGCAAGCCTGATCTTCATTATTAGCCTACTCCTAGGAACAACCATCACCATCTCAAGCAACCACTGAATCTTAGCCTGAACTGGCCTAGAAATTAATACACTAGCTGTCCTTCCATTAATCTCAAAAGCTCACCATCCACGAGCCATTGAAGCCGCCACTAAATACTTCCTAACCCAGGCAGCTGCCTCTGCCCTTGTCTTATTCTCCAGCATAACCAACGCATGACAAACCGGACAATGAGACATTACCCAACTTTCCAATCCAACATCCTGCCTGATCCTCACCTCCGCAATTGCAATAAAACTAGGACTAGTACCATTCCACTTCTGATTCCCCGAAGTACTCCAAGGCTCCCCCCTTACCACCGGACTCCTCCTGTCCACTATC…
	Saltator_atriceps_4HONcopan	ATGAACCCCCAAGCAAGCCTGATCTTCATTATTAGCCTACTCCTAGGAACAACCATCACCATCTCAAGCAACCACTGAATCTTAGCCTGAACTGGCCTAGAAATTAATACACTAGCTGTCCTTCCATTAATCTCAAAAGCTCACCATCCACGAGCCATTGAAGCCGCCACTAAATACTTCCTAACCCAGGCAGCTGCCTCTGCCCTTGTCTTATTCTCCAGCATAACCAACGCATGACAAACCGGACAATGAGACATTACCCAACTTTCCAATCCAACATCCTGCCTGATCCTCACCTCCGCAATTGCAATAAAACTAGGACTAGTACCATTCCACTTCTGATTCCCCGAAGTACTCCAAGGCTCCCCCCTTACCACCGGACTCCTCCTGTCCACTATC…
	Saltator_atriceps_5ElSalv	????????????GTACGCCTGATCTGCATTATTAGCCTACTCCTAGGAACAACCATCACCATCTCAAGCAACCACTGAATCTTAGCCTGAACTGGCCTAGAAATTAATACACTAGCTGTCCTTCCATTAATCTCAAAAGCTCACCATCCACGAGCCATTGAAGCCGCCACTAAATACTTCCTAACCCAGGCAGCTGCCTCTGCCCTTGTCTTATTCTCCAGCATAACCAACGCATGACAAACCGGACAATGAGACATTACCCAACTTTCCAATCCAACATCCTGCCTGATCCTCACCTCCGCAATTGCAATAAAACTAGGACTAGTACCATTCCACTTCTGATTCCCCGAAGTACTCCAAGGCTCCCCCCTTACCACCGGACTCCTCCTGTCCACTATC…
	Saltator_atriceps_6MXcampeche	?????????????????????????????????????????????????????????????????????????????????????????????????????????????????????????????????????????????????????????????????AGCCGCCACTAAATACTTCCTAACCCAGGCAGCTGCCTCTGCCCTTGTCTTATTCTCCAGCATAACCAACGCATGACAAACCGGACAATGAGACATTACCCAACTTTCCAATCCAACATCCTGCCTGATCCTCACCTCCGCAATTGCAATAAAACTAGGACTAGTACCATTCCACTTCTGATTCCCTGAAGTACTCCAAGGCTCCCCCCTTACCACCGGACTCCTCCTGTCCACTATC…
	Saltator_atriceps_7MXoaxca	ATGAACCCCCAAGCAAGCCTGATCTTCATTATTAGCCTACTCCTAGGAACAACCATCGCCATCTCAAGCAACCACTGAATCTTAGCCTGAACTGGCCTAGAAATTAATACACTAGCTGTCCTTCCATTAATCTCAAAAGCTCACCATCCACGAGCCATTGAAGCCGCCACTAAATACTTCCTAACCCAGGCAGCTGCCTCTGCCCTTGTCTTATTCTCCAGCATAACCAACGCATGACAAACCGGACAATGAGACATTACCCAACTTTCCAATCCAACATCCTGCCTGATCCTCACCTCCGCAATTGCAATAAAACTAGGACTAGTACCATTCCACTTCTGATTCCCCGAAGTACTCCAAGGCTCCCCCCTTACCACCGGACTCCTCCTGTCCACTATC…
	Saltator_atriceps_8MXoaxaca	ATGAACCCCCAAGCAAGCCTGATCTTCATTATTAGCCTACTCCTAGGAACAACCATCGCCATCTCAAGCAACCACTGAATCTTAGCCTGAACTGGCCTAGAAATTAATACACTAGCTGTCCTTCCATTAATCTCAAAAGCTCACCATCCACGAGCCATTGAAGCCGCCACTAAATACTTCCTAACCCAGGCAGCTGCCTCTGCCCTTGTCTTATTCTCCAGCATAACCAACGCATGACAAACCGGACAATGAGACATTACCCAACTTTCCAATCCAACATCCTGCCTGATCCTCACCTCCGCAATTGCAATAAAACTAGGACTAGTACCATTCCACTTCTGATTCCCCGAAGTACTCCAAGGCTCCCCCCTTACCACCGGACTCCTCCTGTCCACTATC…
	Saltator_atriceps_9MEXveracruz	ATGAACCCCCAAGCAAGCCTGATCTTCATTATTAGCCTACTCCTAGGAACAACCATCACCATCTCAAGCAACCACTGAATCTTAGCCTGAACTGGCCTAGAAATTAATACACTAGCTGTCCTTCCATTAATCTCAAAAGCTCACCATCCACGAGCCATTGAAGCCGCCACTAAATACTTCCTAACCCAGGCAGCTGCCTCTGCCCTTGTCTTATTCTCCAGCATAACCAACGCATGACAAACCGGACAATGAGACATTACCCAACTTTCCAATCCAACATCCTGCCTGATCCTCACCTCCGCAATTGCAATAAAACTAGGACTAGTACCATTCCACTTCTGATTCCCCGAAGTACTCCAAGGCTCCCCCCTTACCACCGGACTCCTCCTGTCCACTATC…
	Saltator_atripennis_1ECUazuay	ATGAACCCCCAAGCAAACCTGATCTTCATTGCCAGCCTGCTCCTAGGAACAACCATCACCATCTCAAGCAATCACTGAATCATAGCCTGAACTGGCCTAGAAATTAATACACTAGCTGTACTTCCATTAATCTCAAAATCTCACCACCCACGAGCCATTGAAGCCGCCACTAAATACTTCCTAACCCAAGCAGCTGCCTCTGCCCTCGTCTTATTCTCTAGCATAACCAACGCATGACAAACCGGGCAATGAGACATCACCCAACTTTCCCATCCAACATCCTGCCTGATCCTCACCTCAGCAATCGCAATAAAACTGGGATTAGTACCATTCCACTTCTGATTCCCTGAAGTACTACAAGGCTCCCCCCTTACCACCGGACTACTCCTATCCACCATC…
	Saltator_atripennis_2ECUazuay	ATGAACCCCCAAGCAAACCTGATCTTCATTGCCAGCCTGCTCCTAGGAACAACCATCACCATCTCAAGCAATCACTGAATCATAGCCTGAACTGGCCTAGAAATTAATACACTAGCTGTACTTCCATTAATCTCAAAATCTCACCACCCACGAGCCATTGAAGCCGCCACTAAATACTTCCTAACCCAAGCAGCTGCCTCTGCCCTCGTCTTATTCTCTAGCATAACCAACGCATGACAAACCGGGCAATGAGACATCACCCAACTTTCCCATCCAACATCCTGCCTGATCCTCACCTCAGCAATCGCAATAAAACTGGGATTAGTACCATTCCACTTCTGATTCCCTGAAGTACTACAAGGCTCCCCCCTTACCACCGGACTACTCCTATCCACCATC…
	Saltator_atripennis_3ECUesmeraldas	ATGAACCCCCAAGCAAACCTGATCTTCATTGCCAGCCTGCTCCTAGGAACAACCATCACCATCTCAAGCAATCACTGAATCATAGCCTGAACTGGCCTAGAAATTAATACACTAGCTGTACTTCCATTAATCTCAAAATCTCACCACCCACGAGCCATTGAAGCCGCCACTAAATACTTCCTAACCCAAGCAGCTGCCTCTGCCCTCGTCTTATTCTCTAGCATAACCAACGCATGACAAACCGGGCAATGAGACATCACCCAACTTTCCCATCCAACATCCTGCCTGATCCTCACCTCAGCAATCGCAATAAAACTGGGATTAGTACCATTCCACTTCTGATTCCCTGAAGTACTACAAGGCTCCCCCCTTACCACCGGACTACTCCTATCCACCATC…
	Saltator_atripennis_4ECUesmeraldas	ATGAACCCCCAAGCAAACCTGATCTTCATTGCCAGCCTGCTCCTAGGAACAACCATCACCATCTCAAGCAATCACTGAATCATAGCCTGAACTGGCCTAGAAATTAATACACTAGCTGTACTTCCATTAATCTCAAAATCTCACCACCCACGAGCCATTGAAGCCGCCACTAAATACTTCCTAACCCAAGCAGCTGCCTCTGCCCTCGTCTTATTCTCTAGCATAACCAACGCATGACAAACCGGGCAATGAGACATCACCCAACTTTCCCATCCAACATCCTGCCTGATCCTCACCTCAGCAATCGCAATAAAACTGGGATTAGTACCATTCCACTTCTGATTCCCTGAAGTACTACAAGGCTCCCCCCTTACCACCGGACTACTCCTATCCACCATC…
	Saltator_coerulescens_2HONcopan	ATGAACCCCCAAGCAAATTTAATCTTCACTGTTAGCCTACTACTAGGGACCACCATCACCATTTCAAGCAACCATTGAATCATAGCCTGAGCCGGACTAGAAATCAATACACTCGCCATCCTCCCACTAATCTCAAAATCCCACCACCCACGAGCCATTGAAGCCGCCACTAAATACTTCTTAACCCAAGCAGCTGCCTCTGCTCTTGTCCTATTCTCCAGCATAACCAACGCATGACAAACAGGGCAGTGAGACATCACCCAGCTTTCTCACCCAACTTCCTGCCTGATCCTCACTTCCGCAATCGCAATAAAACTAGGCCTAGTACCATTCCACTTCTGATTCCCTGAAGTACTCCAAGGCTCTCCTCTTACTACCGGGCTCCTACTATCCACCATC…
	Saltator_grossus_13NIClaluz	ATGAACCCCCAAGCAAATCTAATCTTCATCTTTAGCCTACTCCTAGGGACAACCATCACCATTTCAAGTAACCACTGAATTATGGCCTGAGCTGGCCTAGAGATCAATACACTCGCCGTCCTTCCATTAATCTCAAAGTCTCATCATCCGCGGGCCATCGAAGCCGCCACTAAATACTTCCTAACCCAAGCAGCTGCCTCTGCTCTTGTCCTATTCTCCAGCATAACCAATGCATGACAAACCGGACAGTGAGACATCACCCAACTCTCCCATCCAACATCTTGTCTCATCCTCACCTCCGCAGTCGCAATAAAACTAGGACTAGTGCCATTCCACTTCTGATTCCCTGAAGTACTACAAGGCTCCCCCCTTACCACCGGACTCCTTCTGTCTACCCTC…
	Saltator_maximus_10PERcuzco	??GAACCCCCAAGCTAATCTGATCTTCATTATTAGCCTACTCCTAGGGACAACCATTACCATCTCAAGTAACCACTGAATTGTAGCCTGAGCTGGTCTAGAAATTAATACACTAGCCATCCTTCCACTAATCTCAAAATCTCACCACCCACGAGCCATTGAAGCTGCCACTAAATACTTCCTAACCCAAGCAGCTGCCTCCGCCCTAGTCCTATTCTCCAGCATAACCAACGCATGACAAACCGGACAATGGGATATCACCCAACTTTCTCATCCAACATCCTGCCTGATCCTCACCTCCGCAATCGCAATAAAACTAGGCTTAGTACCATTCCACTTCTGATTCCCTGAAGTACTCCAGGGCTCCCCCCTTACCACCGGGCTCCTCCTATCGACCATC…
	Saltator_maximus_11GUYnorthwest	ATGAACCCCCAAGCTAATCTGATCTTCATTATTAGCCTACTCCTAGGGACAACCATTACCATCTCAAGTAACCACTGAATTGTAGCCTGAGCTGGTCTAGAAATTAATACACTAGCCATCCTTCCACTAATCTCAAAATCTCACCACCCACGAGCCATTGAAGCTGCCACTAAATACTTCCTAACCCAAGCAGCTGCCTCCGCCTTAGTCCTATTCTCCAGCATAACCAACGCATGACAAACCGGACAATGGGATATCACCCAACTTTCTCATCCAACATCCTGCCTGATCCTTACCTCCGCAATCGCAATAAAACTAGGCTTAGTACCATTCCACTTCTGATTCCCTGAAGTACTCCAAGGCTCCCCCCTTACCACCGGGCTCCTCCTATCGACCATC…
	Saltator_maximus_12VENbolivar	ATGAACCCCCAAGCTAATCTGATCTTCATTATTAGCCTACTCCTAGGGACAACCATTACCATCTCAAGTAACCACTGAATTGTAGCCTGAGCTGGTCTAGAAATTAATACACTAGCCATCCTTCCACTAATCTCAAAATCTCACCACCCACGAGCCATTGAAGCTGCCACTAAATACTTCCTAACCCAAGCAGCTGCTTCCGCCTTAGTCCTATTCTCCAGCATAACCAACGCATGACAAACCGGACAATGGGATATCACCCAACTTTCTCATCCAACATCCTGCCTGATCCTTACCTCCGCAATCGCAATAAAACTAGGCTTAGTACCATTCCACTTCTGATTCCCTGAAGTACTCCAAGGCTCCCCCCTTACCACCGGGCTCCTCCTATCGACCATC…
	Saltator_maximus_13VENamazonas	??GAACCCCCAAGCTAATCTGATCTTCATTATTAGCCTACTCCTAGGGACAACCATTACCATCTCAAGTAACCACTGAATTGTAGCCTGAGCTGGTCTAGAAATTAATACACTAGCCATCCTTCCACTAATCTCAAAATCTCACCACCCACGAGCCATTGAAGCTGCCACTAAATACTTCCTAACCCAAGCAGCTGCCTCCGCCTTAGTCCTATTCTCCAGCATAACCAACGCATGACAAACCGGACAATGGGATATCACCCAGCTTTCTCATCCAACATCCTGCCTGATCCTTACCTCCGCAATCGCAATAAAACTAGGCTTGGTACCATTCCACTTCTGATTCCCTGAAGTACTCCAAGGCTCCCCCCTTACCACCGGGCTCCTCCTATCGACCATC…
	Saltator_maximus_14VENamazonas	ATGAACCCCCAAGCTAATCTGATCTTCATTATTAGCCTACTCCTAGGGACAACCATTACCATCTCAAGTAACCACTGAATTGTAGCCTGAGCTGGTCTAGAAATTAATACACTAGCCATCCTTCCACTAATCTCAAAATCTCACCACCCACGAGCCATTGAAGCTGCCACTAAATACTTCCTAACCCAAGCAGCTGCCTCCGCCTTAGTCCTATTCTCCAGCATAACCAACGCATGACAAACCGGACAATGGGATATCACCCAACTTTCTCATCCAACATCCTGCCTGATCCTTACCTCCGCAATCGCAATAAAACTAGGCTTAGTACCATTCCACTTCTGATTCCCTGAAGTACTCCAAGGCTCCCCCCTTACCACCGGACTCCTCCTATCGACCATC…
	Saltator_maximus_15HONcopan	ATGAACCCCCAAGCGAATCTGATCTTCATTATTAGCCTACTCCTAGGGACAACCATTACCATCTCAAGCAACCACTGAATCGTGGCCTGAGCCGGTCTAGAAATTAATACGCTAGCCATCCTTCCACTAATCTCAAAATCTCACCACCCACGAGCCATTGAAGCTGCCACTAAGTACTTCCTAACCCAAGCAGCTGCCTCCGCCCTAGTCCTATTCTCCAGCATAACCAACGCATGACAGACTGGACAATGGGATATCACCCAACTTTCTCATCCAACATCCTGCCTGATCCTTACCTCCGCAATCGCAATAAAACTAGGCTTAGTACCATTCCACTTCTGATTCCCTGAAGTACTCCAAGGCTCCCCCCTTACCACCGGACTCCTCCTATCGACCATC…
	Saltator_maximus_16ECUeloro	ATGAACCCCCAAGCTAATCTGATCTTCATTACTAGCCTGCTCCTAGGGACAACCATTACCCTCTCAAGTAACCACTGAATCGTAGCCTGAACTGGTCTAGAAATTAATACACTAGCCATCCTTCCACTAATCTCAAAATCTCATCACCCACGAGCCATTGAAGCCGCCACTAAATATTTCCTAACCCAAGCAGCTGCCTCCGCCCTAGTCCTATTCTCCAGCATAACCAACGCATGACAAACTGGACAATGGGATATCACCCAACTTTCTCATCCAACATCCTGCCTGATCCTTACCTCCGCAATCGCAATAAAACTAGGCTTAGTACCATTCCACTTCTGATTCCCTGAAGTACTCCAAGGCTCCCCCCTTACCACCGGGCTCCTCCTATCGACCATC…
	Saltator_maximus_17ECUmanabi	ATGAACCCCCAAGCTAACCTGATCTTCATTACTAGCCTGCTCCTAGGGACAACCATTACCCTCTCAAGTAACCACTGAATCGTAGCCTGAACTGGCCTAGAAATTAATACACTAGCCATCCTTCCACTAATCTCAAAATCTCACCACCCACGAGCCATTGAAGCCGCCACTAAATATTTCCTAACCCAAGCAGCTGCCTCCGCCCTAGTCCTATTCTCCAGCATAACCAACGCATGACAAACTGGACAATGGGATATCACCCAACTTTCTCATCCAACATCCTGCCTGATCCTTACCTCCGCAATCGCAATAAAACTAGGCTTAGTACCATTCCACTTCTGATTCCCTGAAGTACTCCAAGGCTCCCCCCTTACCACCGGACTCCTCCTATCGACCATC…
	Saltator_maximus_18ECUzamora	???????????????????????????????????????????????????????????????????????????????????????????????????????????????????????CCTTCCACTAATCTCAAAATCTCACCACCCACGAGCCATTGAAGCTGCCACTAAATACTTCCTAACCCAAGCAGCTGCCTCCGCCTTAGTCCTATTCTCCAGCATAACCAACGCATGACAAACCGGACAATGGGATATCACCCAACTTTCTCATCCAACATCCTGCCTGATCCTTACCTCCGCAATCGCAATAAAACTAGGCTTAGTACCATTCCACTTCTGATTCCCTGAAGTACTCCAAGGCTCCCCCCTTACCACCGGGCTCCTCCTATCGACCATC…
	Saltator_maximus_1BOLsantacruz	ATGAACCCCCAAGCTAATCTGATCTTCATTATTAGCCTACTCCTAGGGACAACCATTACCATCTCAAGTAACCACTGAATTGTAGCCTGAGCTGGTCTAGAAATTAATACACTAGCCATCCTTCCACTAATCTCAAAATCTCACCACCCACGAGCCATTGAAGCTGCCACTAAATACTTCCTAACCCAAGCAGCTGCCTCCGCCTTAGTCCTATTCTCCAGCATAACCAACGCATGACAAACCGGACAATGGGATATCACCCAGCTTTCTCATCCAACATCCTGCCTGATCCTTACCTCCGCAATCGCAATGAAACTAGGCCTAGTACCATTCCACTTCTGATTCCCTGAAGTACTCCAAGGCTCCCCCCTTACCACCGGGCTCCTCCTGTCGACCATC…
	Saltator_maximus_20PANveraguas	ATGAACCCCCAAGCGAATCTGATCTTCATTATTAGCCTACTCCTAGGGACAACCATTACCATCTCAAGCAACCACTGAATCGTAGCCTGAGCCGGTCTAGAAATTAATACACTAGCCATCCTTCCACTAATCTCAAAATCTCACCACCCACGAGCCATTGAAGCTGCCACTAAGTACTTCCTAACCCAAGCAGCTGCCTCCGCCCTAGTCCTATTCTCCAGCATAACCAACGCATGACAAACTGGACAATGGGATATTACCCAACTTTCTCATCCAACATCCTGCCTGATCCTTACCTCCGCAATCGCAATAAAACTAGGCTTAGTACCATTCCACTTCTGATTCCCTGAAGTACTCCAAGGCTCCCCCCTTACTACCGGACTCCTCCTATCGACTATC…
	Saltator_maximus_21PANcolon	ATGAACCCCCAAGCGAATCTGATCTTCATTATTAGCCTACTCCTAGGGACAACCATTACCATCTCAAGCAACCACTGAATCGTAGCCTGAGCCGGTCTAGAAATTAATACACTAGCCATCCTTCCACTAATCTCAAAATCTCACCACCCACGAGCCATTGAAGCTGCCACTAAGTACTTCCTAACCCAAGCAGCTGCCTCCGCCCTAGTCCTATTCTCCAGCATAACCAACGCATGACAAACTGGACAATGGGATATTACCCAACTTTCTCATCCAACATCCTGCCTGATCCTTACCTCCGCAATCGCAATAAAACTAGGCTTAGTACCATTCCACTTCTGATTCCCTGAAGTACTCCAAGGCTCCCCCCTTACCACCGGACTCCTCCTATCGACTATC…
	Saltator_maximus_22MXchiapas	ATGAACCCCCAAGCGAATCTGATCTTCATTATTAGCCTACTCCTAGGGACAACCATTACCATCTCAAGCAACCACTGAATCGTGGCCTGAGCCGGTCTAGAAATTAATACACTAGCCATCCTTCCACTAATCTCAAAATCTCACCACCCACGAGCCATTGAAGCTGCCACTAAGTACTTCCTAACCCAAGCAGCTGCCTCCGCCCTAGTCCTATTCTCCAGCATAACCAACGCATGACAGACTGGACAATGGGATATCACCCAACTTTCTCATCCAACATCCTGCCTGATCCTTACCTCCGCAATCGCAATAAAACTAGGCTTAGTACCATTCCACTTCTGATTCCCTGAAGTACTCCAAGGCTCCCCCCTTACCACCGGACTCCTCCTATCGACCATC…
	Saltator_maximus_23MXoaxaca	ATGAACCCCCAAGCGAATCTGATCTTCATTATTAGCCTACTCCTAGGGACAACCATTACCATCTCAAGCAACCACTGAATCGTGGCCTGAGCCGGTCTAGAAATTAATACACTAGCCATCCTTCCACTAATCTCAAAATCTCACCACCCACGAGCCATTGAAGCTGCCACTAAGTACTTCCTAACCCAAGCAGCTGCCTCCGCCCTAGTCCTATTCTCCAGCATAACCAACGCATGACAGACTGGACAATGGGATATCACCCAACTTTCTCATCCAACATCCTGCCTGATCCTTACCTCCGCAATCGCAATAAAACTAGGCTTAGTACCATTCCACTTCTGATTCCCTGAAGTACTCCAAGGCTCCCCCCTTACCACCGGACTCCTCCTATCGACCATC…
	Saltator_maximus_24MXoaxaca	ATGAACCCCCAAGCGAATCTGATCTTCATTATTAGCCTACTCCTAGGGACAACCATTACCATCTCAAGCAACCACTGAATCGTGGCCTGAGCCGGTCTAGAAATTAATACACTAGCCATCCTTCCACTAATCTCAAAATCTCACCACCCACGAGCCATTGAAGCTGCCACTAAGTACTTCCTAACCCAAGCAGCTGCCTCCGCCCTAGTCCTATTCTCCAGCATAACCAACGCATGACAAACTGGACAATGGGATATCACCCAGCTTTCTCATCCAACATCCTGCCTGATCCTTACCTCCGCAATCGCAATAAAACTAGGCTTAGTACCATTCCACTTCTGATTCCCTGAAGTACTCCAAGGCTCCCCCCTTACCACCGGACTCCTCCTATCGACCATC…
	Saltator_maximus_25MXoaxaca	ATGAACCCCCAAGCGAATCTGATCTTCATTATTAGCCTACTCCTAGGGACAACCATTACCATCTCAAGCAACCACTGAATCGTGGCCTGAGCCGGTCTAGAAATTAATACACTAGCCATCCTTCCACTAATCTCAAAATCTCACCACCCACGAGCCATTGAAGCTGCCACTAAGTACTTCCTAACCCAAGCAGCTGCCTCCGCCCTAGTCCTATTCTCCAGCATAACCAACGCATGACAGACTGGACAATGGGATATCACCCAACTTTCTCATCCAACATCCTGCCTGATCCTTACCTCCGCAATCGCAATAAAACTAGGCTTAGTACCATTCCACTTCTGATTCCCTGAAGTACTCCAAGGCTCCCCCCTTACCACCGGACTCCTCCTATCGACCATC…
	Saltator_maximus_26PANbocas	ATGAACCCCCAAGCGAATCTGATCTTCATTATTAGCCTACTCCTAGGGACAACCATTACCATCTCAAGCAACCACTGAATCGTGGCCTGAGCCGGTCTAGAAATTAATACACTAGCCATCCTTCCACTAATCTCAAAATCTCACCACCCACGAGCCATTGAAGCTGCCACTAAGTACTTCCTAACCCAAGCAGCTGCCTCCGCCCTAGTCCTATTCTCCAGCATAACCAACGCATGACAAACTGGACAATGGGATATCACCCAACTTTCTCATCCAACATCCTGCCTGATCCTTACCTCCGCAATCGCAATAAAACTAGGCTTAGTACCATTCCACTTCTGATTCCCTGAAGTACTCCAAGGCTCCCCCCTTACCACCGGACTCCTCCTATCGACCATC…
	Saltator_maximus_27PANchiriqui	ATGAACCCCCAAGCGAATCTGATCTTCATTATTAGCCTACTCCTAGGGACAACCATTACCATCTCAAGCAACCACTGAATCGTAGCCTGAGCCGGTCTAGAAATTAATACACTAGCCATCCTTCCACTAATCTCAAAATCTCACCACCCACGAGCCATTGAAGCTGCCACTAAGTACTTCCTAACCCAAGCAGCTGCCTCCGCCCTAGTCCTATTCTCCAGCATAACCAACGCATGACAAACTGGACAATGGGATATTACCCAACTTTCTCATCCAACATCCTGCCTGATCCTTACCTCCGCAATCGCAATAAAACTAGGCTTAGTACCATTCCACTTCTGATTCCCTGAAGTACTCCAAGGCTCCCCCCTTACCACCGGACTCCTCCTATCGACTATC…
	Saltator_maximus_28PANdarien	ATGAACCCCCAAGCGAATCTGATCTTCATTATTAGCCTACTCCTAGGGACAACCATTACCATCTCAAGCAACCACTGAATCGTAGCCTGAGCCGGTCTAGAAATTAATACACTAGCCATCCTTCCACTAATCTCAAAATCTCACCACCCACGAGCCATTGAAGCTGCCACTAAGTACTTCCTAACCCAAGCAGCTGCCTCCGCCCTAGTCCTATTCTCCAGCATAACCAACGCATGACAAACTGGACAATGGGATATCACCCAACTTTCTCATCCAACATCCTGCCTGATCCTTACCTCCGCAATCGCAATAAAATTAGGCTTAGTACCATTCCACTTCTGATTCCCTGAAGTACTCCAAGGCTCCCCCCTTACCACCGGACTCCTCCTATCGACCATC…
	Saltator_maximus_29PANbocas	ATGAACCCCCGAGCGAATCTGATCTTCATTATTAGCCTACTCCTAGGGACAACCATTACCATCTCAAGCAACCACTGAATCGTGGCCTGAGCCGGTCTAGAAATTAATACACTAGCCATCCTTCCACTAATCTCAAAATCTCACCACCCACGAGCCATTGAAGCTGCCACTAAGTACTTCCTAACCCAAGCAGCTGCCTCCGCCCTAGTCCTATTCTCCAGCATAACCAACGCATGACAAACTGGACAATGGGATATCACCCAACTTTCTCATCCAACATCCTGCCTGATCCTTACCTCCGCAATCGCAATAAAACTAGGCTTAGTACCATTCCACTTCTGATTCCCTGAAGTACTCCAAGGCTCCCCCCTTACCACCGGACTCCTCCTATCGACCATC…
	Saltator_maximus_2NICatlantico	?????????????????????????????????????????????????????????????????????????????????????????????????TAGAAATTAATACACTAGCCATCCTTCCACTAATCTCAAAATCTCACCACCCACGAGCCATTGAAGCTGCCACTAAGTACTTCCTAACCCAAGCAGCTGCCTCCGCCCTAGTCCTATTCTCCAGCATAACCAACGCATGACAGACTGGACAATGGGATATCACCCAACTTTCTCATCCAACATCCTGCCTGATCCTTACCTCCGCAATCGCAATAAAACTAGGCTTAGTACCATTCCACTTCTGATTCCCTGAAGTACTCCAAGGCTCCCCCCTTACCACCGGACTCCTCCTATCGACCATC…
	Saltator_maximus_30ECUpastaza	ATGAACCCCCAAGCTAATCTGATCTTCATTATTAGCCTACTCCTAGGGACAACCATTACCATCTCAAGTAACCACTGAATTGTGGCCTGAGCTGGTCTAGAAATTAATACACTAGCCATCCTTCCACTAATCTCAAAATCTCACCACCCACGAGCCATTGAAGCTGCCACTAAATACTTCCTAACCCAAGCAGCTGCCTCCGCCTTAGTCCTATTCTCCAGCATAACCAACGCATGACAAACCGGACAATGGGATATCACCCAACTTTCTCATCCAACATCCTGCCTGATCCTTACCTCCGCAATCGCAATAAAACTAGGCTTAGTACCATTCCACTTCTGATTCCCTGAAGTACTCCAAGGCTCCCCCCTTACCACCGGGCTCCTCCTATCGACCATC…
	Saltator_maximus_31ECUloja	ATGAACCCCCAAGCTAATCTGATCTTCATTACTAGCCTGCTCCTAGGGACAACCATTACCCTCTCAAGTAACCACTGAATCGTAGCCTGAACTGGTCTAGAAATTAATACACTAGCCATCCTTCCACTAATCTCAAAATCTCACCACCCACGAGCCATTGAAGCCGCCACTAAATATTTCCTAACCCAAGCAGCTGCCTCCGCCCTAGTCCTATTCTCCAGCATAACCAACGCATGACAAACTGGACAATGGGATATCACCCAACTTTCTCATCCAACATCCTGCCTGATCCTTACCTCCGCAATCGCAATAAAACTAGGCTTAGTACCATTCCACTTCTGATTCCCTGAAGTACTCCAAGGCTCCCCCCTTACCACCGGGCTCCTCCTATCGACCATC…
	Saltator_maximus_32BELtoledo	ATGAACCCCCAAGCGAATCTGATCTTCATTATTAGCCTACTCCTAGGGACAACCATTACCATCTCAAGCAACCACTGAATCGTGGCCTGAGCCGGCCTAGAAATTAATACACTAGCCATCCTTCCACTAATCTCAAAATCTCACCACCCACGAGCCATTGAAGCTGCCACTAAGTACTTCCTAACCCAAGCAGCTGCCTCCGCCCTAGTCCTATTCTCCAGCATAACCAACGCATGACAGACTGGACAATGGGATATCACCCAACTTTCTCATCCAACATCCTGCCTGATCCTTACCTCCGCAATCGCAATAAAACTAGGCTTAGTACCATTCCACTTCTGATTCCCTGAAGTACTCCAAGGCTCCCCCCTTACCACCGGACTCCTCCTATCGACCATC…
	Saltator_maximus_33VENbarinas	???????????????AATCTGATCTTCATTATTAGCCTACTCCTAGGGACAACCATTACCATCTCAAGTAACCACTGAATTGTAGCCTGAGCTGGTCTAGAAATTAATACACTAGCCATCCTTCCACTAATCTCAAAATCTCACCACCCACGAGCCATTGAAGCTGCCACTAAATACTTCCTAACCCAAGCAGCTGCCTCCGCCTTAGTCCTATTCTCCAGCATAACCAACGCATGACAAACCGGACAATGGGATATCACCCAACTTTCTCATCCAACATCCTGCCTGATCCTTACCTCCGCAATCGCAATAAAACTAGGCTTAGTACCATTCCACTTCTGATTCCCTGAAGTACTCCAAGGCTCCCCCCTTACCACCGGGCTCCTCCTATCGACCATC…
	Saltator_maximus_34VENfalcon	ATGAACCCCCAAGCTAATCTGATCTTCATTATTAGCCTACTCCTAGGGACAACCATTACCATCTCAAGTAACCACTGAATTGTAGCCTGAGCTGGTCTAGAAATTAATACACTAGCCATCCTTCCACTAATCTCAAAATCTCACCACCCACGAGCCATTGAAGCTGCCACTAAATACTTCCTAACCCAAGCAGCTGCCTCCGCCTTAGTCCTATTCTCCAGCATAACCAACGCATGACAAACCGGACAATGGGATATCACCCAACTTTCTCACCCAACATCCTGCCTGATCCTTACCTCCGCAATCGCAATAAAACTAGGCTTAGTACCATTCCACTTCTGATTCCCTGAAGTACTCCAAGGCTCCCCCCTTACCACCGGGCTCCTCCTATCGACCATC…
	Saltator_maximus_35CRpuntarenas	ATGAACCCCCAAGCGAATCTGATCTTCATTATTAGCCTACTCCTAGGGACAACCATTACCATCTCAAGCAACCACTGAATCGTAGCCTGAGCCGGTCTAGAAATTAATACACTAGCCATCCTTCCACTAATCTCAAAATCTCACCACCCACGAGCCATTGAAGCTGCCACTAAGTACTTCCTAACCCAAGCAGCTGCCTCCGCCCTAGTCCTATTCTCCAGCATAACCAACGCATGACAAACTGGACAATGGGATATTACCCAACTTTCTCATCCAACATCCTGCCTGATCCTTACCTCCGCAATCGCAATAAAACTAGGCTTAGTACCATTCCACTTCTGATTCCCTGAAGTACTCCAAGGCTCCCCCCTTACCACCGGACTCCTCCTATCGACTATC…
	Saltator_maximus_36PANpanama	ATGAACCCCCAAGCGAATCTGATCTTCATTATTAGCCTACTCCTAGGGACAACCATTACCATCTCAAGCAACCACTGAATCGTAGCCTGAGCCGGTCTAGAAATTAATACACTAGCCATCCTTCCACTAATCTCAAAATCTCACCACCCACGAGCCATTGAAGCTGCCACTAAGTACTTCCTAACCCAAGCAGCTGCCTCCGCCCTAGTCCTATTCTCCAGCATAACCAACGCATGACAAACTGGACAATGGGATATTACCCAACTTTCTCATCCAACATCCTGCCTGATCCTTACCTCCGCAATCGCAATAAAACTAGGCTTAGTACCATTCCACTTCTGATTCCCTGAAGTACTCCAAGGCTCCCCCCTTACCACCGGACTCCTCCTATCGACTATC…
	Saltator_maximus_37CRguanacaste	ATGAACCCCCAAGCGAATCTGATCTTCATTATTAGCCTACTCCTAGGGACAACCATTACCATCTCAAGCAACCACTGAATCGTGGCCTGAGCCGGCCTAGAAATTAATACACTAGCCATCCTTCCACTAATCTCAAAATCTCACCACCCACGAGCCATTGAAGCTGCCACTAAGTACTTCCTAACCCAAGCAGCTGCCTCCGCCCTAGTCCTATTCTCCAGCATAACCAACGCATGACAGACTGGACAATGGGATATCACCCAACTTTCTCATCCAACATCCTGCCTGATCCTTACCTCCGCAATCGCAATAAAACTAGGCTTAGTACCATTCCACTTCTGATTCCCTGAAGTACTCCAAGGCTCCCCCCTTACCACCGGACTCCTCCTATCGACCATC…
	Saltator_maximus_38CRguanacaste	ATGAACCCCCAAGCGAATCTGATCTTCATTATTAGCCTACTCCTAGGGACAACCATTACCATCTCAAGCAACCACTGAATCGTGGCCTGAGCCGGTCTAGAAATTAATACACTAGCCATCCTTCCACTAATCTCAAAATCTCACCACCCACGAGCCATTGAAGCTGCCACTAAGTACTTCCTAACCCAAGCAGCTGCCTCCGCCCTAGTCCTATTCTCCAGCATAACCAACGCATGACAGACTGGACAATGGGATATCACCCAACTTTCTCATCCAACATCCTGCCTGATCCTTACCTCCGCAATCGCAATAAAACTAGGCTTAGTACCATTCCACTTCTGATTCCCTGAAGTACTCCAAGGCTCCCCCCTTACCACCGGACTCCTCCTATCGACCATC…
	Saltator_maximus_39CRguanacaste	ATGAACCCCCAAGCGAATCTGATCTTCATTATTAGCCTACTCCTAGGGACAACCATTACCATCTCAAGCAACCACTGAATCGTGGCCTGAGCCGGTCTAGAAATTAATACACTAGCCATCCTTCCACTAATCTCAAAATCTCACCACCCACGAGCCATTGAAGCTGCCACTAAGTACTTCCTAACCCAAGCAGCTGCCTCCGCCCTAGTCCTATTCTCCAGCATAACCAACGCATGACAAACTGGACAATGGGATATCACCCAACTTTCTCATCCAACATCCTGCCTGATCCTTACCTCCGCAATCGCAATAAAACTAGGCTTAGTACCATTCCACTTCTGATTCCCTGAAGTACTCCAAGGCTCCCCCCTTACCACCGGACTCCTCCTATCGACCATC…
	Saltator_maximus_3HONcopan	???????????????????????????ATTATTAGCCTACTCCTAGGGACAACCATTACCATCTCAAGCAACCACTGAATCGTGGCCTGAGCCGGTCTAGAAATTAATACACTAGCCATCCTTCCACTAATCTCAAAATCTCACCACCCACGAGCCATTGAAGCTGCCACTAAGTACTTCCTAACCCAAGCAGCTGCCTCCGCCCTAGTCCTATTCTCCAGCATAACCAACGCATGACAGACTGGACAATGGGATATCACCCAACTTTCTCATCCAACATCCTGCCTGATCCTTACCTCCGCAATCGCAATAAAACTAGGCTTAGTACCATTCCACTTCTGATTCCCTGAAGTACTCCAAGGCTCCCCCCTTACCACCGGACTCCTCCTATCGACCATC…
	Saltator_maximus_40ECUeloro	ATGAACCCCCGAGCTAATCTGATCTTCATTATTAGCCTACTCCTAGGGACAACCATTACCATCTCAAGTAACCACTGAATTGTAGCCTGAGCTGGTCTAGAAATTAATACACTAGCCATCCTTCCACTAATCTCAAAATCTCACCACCCACGAGCCATTGAAGCTGCCACTAAATACTTCCTAACCCAAGCAGCTGCCTCCGCCTTAGTCCTATTCTCCAGCATAACCAACGCATGACAAACCGGACAATGGGATATCACCCAACTTTCTCATCCAACATCCTGCCTGATCCTTACCTCCGCAATCGCAATAAAACTAGGCTTAGTACCATTCCACTTCTGATTCCCTGAAGTACTCCAAGGCTCCCCTCTTACCACCGGGCTCCTCCTATCGACCATC…
	Saltator_maximus_40MEXveracruz	ATGAACCCCCAAGCGAATCTGATCTTCATTATTAGCCTACTCCTAGGGACAACCATTACCATCTCAAGCAACCACTGAATCGTGGCCTGAGCCGGTCTAGAAATTAATACACTAGCCATCCTTCCACTAATCTCAAAATCTCACCACCCACGAGCCATTGAAGCTGCCACTAAGTACTTCCTAACCCAAGCAGCTGCCTCCGCCCTAGTCCTATTCTCCAGCATAACCAACGCATGACAGACTGGACAATGGGATATCACCCAACTTTCTCATCCAACATCCTGCCTGATCCTTACCTCCGCAATCGCAATAAAACTAGGCTTAGTACCATTCCACTTCTGATTCCCTGAAGTACTCCAAGGCTCCCCCCTTACCACCGGACTCCTCCTATCGACCATC…
	Saltator_maximus_4NICmasaya	?????????????????????????????????????????????????????????????????????????????????????????????????TAGAAATTAATACACTAGCCATCCTTCCACTAATCTCAAAATCTCACCACCCACGAGCCATTGAAGCTGCCACTAAGTACTTCCTAACCCAAGCAGCTGCCTCCGCCCTAGTCCTATTCTCCAGCATAACCAACGCATGACAGACTGGACAATGGGATATCACCCAACTTTCTCATCCAACATCCTGCCTGATCCTTACCTCCGCAATCGCAATAAAACTAGGCTTAGTACCATTCCACTTCTGATTCCCTGAAGTACTCCAAGGCTCCCCCCTTACCACCGGACTCCTCCTATCGACCATC…
	Saltator_maximus_5HONcopan	????????????????????????????????????????????????????????????????CAAGCAACCACTGAATCGTGGCCTGAGCCGGTCTAGAAATTAATACGCTAGCCATCCTTCCACTAATCTCAAAATCTCACCACCCACGAGCCATTGAAGCTGCCACTAAGTACTTCCTAACCCAAGCAGCTGCCTCCGCCCTAGTCCTATTCTCCAGCATAACCAACGCATGACAGACTGGACAATGGGATATCACCCAACTTTCTCATCCAACATCCTGCCTGATCCTTACCTCCGCAATCGCAATAAAACTAGGCTTAGTACCATTCCACTTCTGATTCCCTGAAGTACTCCAAGGCTCCCCCCTTACCACCGGACTCCTCCTATCGACCATC…
	Saltator_maximus_6PERmadredios	????????????????????GATCTTCATCATTAGCCTACTCCTAGGGACAACCATTACCATCTCAAGTAACCACTGAATTGTAGCCTGAGCTGGTCTAGAAATTAATACACTAGCCATCCTTCCACTAATCTCAAAATCTCACCACCCACGAGCCATTGAAGCTGCCACTAAATACTTCCTAACCCAAGCAGCTGCCTCCGCCCTAGTCCTATTCTCCAGCATAACCAACGCATGACAAACCGGACAATGGGATATCACCCAACTTTCTCATCCAACATCCTGCCTGATCCTCACCTCCGCAATCGCAATAAAACTGGGCTTAGTACCATTCCACTTCTGATTCCCTGAAGTACTCCAAGGCTCCCCCCTTACCACCGGGCTCCTCCTATCGACCATC…
	Saltator_maximus_7BRApara	ATGAACCCCCAAGCTAATCTGATCTTCATTATTAGCCTACTCCTAGGGACAACCATTACCATCTCAAGTAACCACTGAATTGTAGCCTGAGCTGGTCTAGAAATTAATACACTAGCCATCCTTCCACTAATCTCAAAATCTCACCACCCACGAGCCATTGAAGCTGCCACTAAATACTTCCTAACCCAAGCAGCTGCCTCCGCCTTAGTCCTATTCTCCAGCATAACCAACGCATGACAAACCGGACAATGGGATATCACCCAGCTTTCTCATCCAACATCCTGCCTGATCCTTACCTCCGCAATCGCAATAAAATTAGGCCTAGTACCATTCCACTTCTGATTCCCTGAAGTACTCCAAGGCTCCCCCCTTACCACCGGGCTCCTCCTGTCGACCATC…
	Saltator_maximus_8BRApernambuco	ATGAACCCCCAAGCTAATCTGATCTTCATTATTAGCCTACTCCTAGGGACAACCATTACCATCTCAAGTAACCACTGAATTGTAGCCTGAGCTGGTCTAGAAATTAATACACTAGCCATCCTTCCACTAATCTCAAAATCTCACCACCCACGAGCCATTGAAGCTGCCACTAAATACTTCCTAACCCAAGCAGCTGCCTCCGCCTTAGTCCTATTCTCCAGCATAACCAACGCATGACAAACCGGACAATGGGATATCACCCAGCTTTCTCATCCAACATCCTGCCTGATCCTTACCTCCGCAATCGCAATAAAACTAGGCCTAGTACCATTCCACTTCTGATTCCCTGAAGTACTCCAAGGCTCCCCCCTTACCACCGGGCTCCTCCTGTCGACCATC…
	Saltator_maximus_9BRApernambuco	??????????????????????TCTTCATTATTAGCCTACTCCTAGGGACAACCATTACCATCTCAAGTAACCACTGAATTGTAGCCTGAGCTGGTCTAGAAATTAATACACTAGCCATCCTTCCACTAATCTCAAAATCTCACCACCCACGAGCCATTGAAGCTGCCACTAAATACTTCCTAACCCAAGCAGCTGCCTCCGCCTTAGTCCTATTCTCCAGCATAACCAACGCATGACAAACCGGACAATGGGATATCACCCAGCTTTCTCATCCAACATCCTGCCTGATCCTTACCTCCGCAATCGCAATAAAACTAGGCCTAGTACCATTCCACTTCTGATTCCCTGAAGTACTCCAAGGCTCCCCCCTTACCACCGGGCTCCTCCTGTCGACCATC…
;
end;
