# Supplementary material for: A latitudinal phylogeographic diversity gradient in birds
Source: PLoS Biol. 2017 Apr 13;15(4):e2001073. doi: 10.1371/journal.pbio.2001073 (PMC5390966; doi:10.1371/journal.pbio.2001073)
Supplement: S1 Data — (ZIP) [file pbio.2001073.s015.zip › S1_Data/Schiffornis-turdina.nex]

#NEXUS
Begin data;
	Dimensions ntax=211 nchar=1041;
	Format datatype=dna gap=-;
	Matrix
Tityra.semifasciata_AMNH.DOT3682 GGATCCCTCCTAGGAATCTGCCTTGCAACACAAATTATCACCGGTCTCCTACTAGCAATACATTACACAGCAGATATCACCCTAGCATTCACATCTGTTGCTCACACATGTCGCAACGTCCAATACGGATGACTTATCCGAAACCTACATGCAAACGGAGCCTCCTTCTTCTTTATCTGCATTTATCTTCACATCGGACGAGGATTCTACTATGGCTCCTACTTATATAAAGAAACCTGAAATACTGGAATTATCCTTCTCTTAACCTTAATAGCTACTGCCTTCGTTGGCTATGTACTTCCATGAGGACAAATATCATTCTGAGGGGCTACAGTAATTACTAACCTATTTTCTGCCATCCCCTAC…
EF458571_Schiffornis_major ?????????????????????????????????????????????????????????????????????????????????????????????????????????ACATGCCGCAACGTCCAATACGGCTGATTAATCCGAAACCTTCATGCAAACGGAGCCTCTTTCTTTTTTATCTGTATCTATCTCCATATTGGTCGAGGATTTTATTATGGTTCCTATCTCTACAAAGAGACCTGAAATACAGGAATTATCCTTCTCTTAACTCTAATAGCAACTGCATTCGTTGGATACGTTCTTCCATGAGGCCAAATATCATTCTGAGGAGCTACAGTCATTACTAACCTATTCTCAGCTATCCCATATATTGGC…
[KU889EF458556LoretoPER ?????????????????????????????????????????????????????????????????????????????????????????????????????????ACATGCCGTAATGTCCAATATGGCTGATTAATCCGAAACCTTCATGCAAACGGGGCTTCTTTCTTTTTCATCTGCATCTACCTTCACATTGGCCGAGGTTTTTACTACGGCTCCTACCTCTACAAAGAAACCTGAAATACAGGGGTCATTCTCCTTTTAACCCTCATAGCAACCGCCTTCGTCGGGTATGTCCTTCCATGAGGCCAAATATCATTTTGAGGGGCTACAGTAATCACCAACTTGTTCTCAGCTATTCCTTACGTCGGCCAA…
belem_JAP211AmazonasBRA ?????????????????????????????????ATCATCACAGGCCTTCTGCTAGCAATACACTATACATCCGATATCACTCTCGCATTTACATCCGTCGCCCACACATGCCGTAATGTCCAATATGGCTGATTAATCCGAAACCTTCATGCAAACGGGGCTTCTTTCTTTTTCATCTGCATCTACCTTCACATTGGCCGAGGTTTTTACTACGGCTCCTACCTTTACAAAGAAACCTGAAATACAGGGGTCATTCTCCTTTTAACCCTCATAGCAACCGCCTTCGTCGGGTATGTCCTTCCATGAGGCCAAATATCATTTTGAGGGGCTACAGTAATCACCAACTTGTTCTCAGCTATTCCTTACGTCGGCCAA…
MBMJMD085PanamaPAN ?????????????????????????????????ATCATCACAGGCCTTCTACTAGCAATGCACTATACATCCGACATTACTCTCGCATTTACATCTGTCTCCCACACATGCCGCAATGTCCAATATGGCTGACTAATCCGAAACCTTCATGCAAACGGAGCCTCTTTCTTTTTCATCTGCATCTACCTCCACATCGGCCGAGGATTTTATTACGGCTCCTACCTCTATAAAGAAACCTGAAATACAGGGGTCATTCTCCTTTTAACCCTCATAGCAACCGCCTTTGTTGGATATGTCCTCCCATGAGGCCAAATATCATTCTGAGGGGCTACAGTAATTACCAACTTATTCTCAGCTATTCCCTACATCGGCCAAACACT…
]
atlantic_SchiffornisvirescensAF453816 ??????????????????????????????????????????GGCCTCCTTCTAGCAATACATTATACATCCGATATCACCCTCGCATTTACATCTGTTGCCCACACATGCCGCAATGTCCAATATGGTTGACTAATCCGAAATCTTCATGCAAACGGAGCCTCCTTCTTTTTCATCTGCATCTATCTTCACATCGGCCGAGGATTTTACTATGGCTCCTACCTCTATAAAGAGACCTGAAATACAGGGGTTATCCTCCTCTTAACCCTTATAGCAACTGCCTTCGTCGGATATGTCCTCCCATGAGGCCAAATATCGTTCTGAGGGGCTACAGTAATCACCAACTTATTCTCAGCCATTC…
belem_CN113ParaBRA GGTTCCCTTCTAGGCATCTGCTTGCTAACCCAGATCATCACAGGCCTTCTACTAGCAATACACTATACATCCGACATTACTCTCGCATTTACATCTGTCGCCCACACATGCCGCAATGTCCAATATGGTTGACTAATCCGTAACCTTCATGCTAACGGAGCCTCTTTCTTTTTCATCTGTATCTATCTTCACATCGGCCGAGGGTTTTACTATGGCTCCTACCTTTATAAGGAGACTTGAAATACAGGAGTCATTCTCCTTTTAACCCTAATAGCAACCGCCTTCGTCGGATATGTCCTCCCATGAGGCCAAATATCATTTTGAGGGGCTACAGTAATCACTAACTTATTCTCAGCCATCCCCTACATCGGCCAAACACT…
central_28371PanamaPAN ????????????????????????????CCCAGATCATCACAGGCCTTCTACTAGCAATGCACTATACATCCGACATTACTCTCGCATTTACATCTGTCTCCCACACATGCCGCAATGTCCAATATGGCTGACTAATCCGAAACCTTCATGCAAACGGAGCCTCTTTCTTTTTCATCTGCATCTACCTCCACATCGGCCGAGGATTTTATTACGGCTCCTACCTCTATAAAGAAACCTGAAATACAGGGGTCATTCTCCTTTTAACCCTCATAGCAACCGCCTTTGTTGGATATGTCCTCCCATGAGGCCAAATATCATTCTGAGGGGCTACAGTAATTACCAACTTATTCTCAGCTATTCCCTACATCGGCCAAA…
central_60706AtlantidaHON ????????????????????????????CCCAGATCATCACAGGCCTTCTACTAGCAATGCACTATACATCCGACATTACTCTCGCATTTACATCTGTCTCCCACACATGCCGCAATGTCCAATATGGCTGACTAATCCGAAACCTTCATGCAAACGGAGCCTCTTTCTTTTTCATCTGCATCTACCTCCACATCGGCCGAGGATTTTATTACGGCTCCTACCTCTATAAAGAAACCTGAAATACAGGGGTCATTCTCCTTTTAACCCTCATAGCAACCGCCTTTGTTGGATATGTCCTCCCATGAGGCCAAATATCATTCTGAGGGGCTACAGTAATTACCAACTTATTCTCAGCTATTCCCTACATCGGCC…
central_9888CoclePAN ??????????????????????????????????????????GGCCTTCTACTAGCAATGCACTATACATCCGACATTACTCTCGCATTTACATCTGTCTCCCACACATGCCGCAATGTCCAATATGGCTGACTAATCCGAAACCTTCATGCAAACGGAGCCTCTTTCTTTTTCATCTGCATCTACCTCCACATCGGCCGAGGATTTTATTACGGCTCCTACCTCTATAAAGAAACCTGAAATACAGGGGTCATTCTCCTTTTAACCCTCATAGCAACCGCCTTTGTTGGATATGTCCTCCCATGAGGCCAAATATCATTCTGAGGGGCTACAGTAATTACCAACTTATTCTCAGCTATTCCCTACATCGGCCAAACA…
mexico_KU2115CampecheMEX ??????????????????????????????????????CACAGGCCTTCTACTAGCAATGCACTATACATCCGACATTACTCTCGCATTTACATCTGTCTCCCACACATGCCGCAATGTCCAATATGGCTGACTAATCCGAAACCTTCATGCAAACGGAGCCTCTTTCTTTTTCATCTGCATCTACCTCCACATCGGCCGAGGATTTTATTACGGCTCCTACCTCTATAAAGAAACCTGAAATACAGGGGTCATTCTCCTTTTAACCCTCATAGCAACCGCCTTTGTTGGATATGTCCTCCCATGAGGCCAAATATCATTTTGAGGGGCTACAGTAATTACCAACTTATTCTCAGCTATTCCCTACATCGGCCA…
mexico_KU2198CampecheMEX ?????????????????????TTGCTAACCCAGATCATCACAGGCCTTCTACTAGCAATGCACTATACATCCGACATTACTCTCGCATTTACATCTGTCTCCCACACATGCCGCAATGTCCAATATGGCTGACTAATCCGAAACCTCCATGCAAACGGAGCCTCTTTCTTTTTCATCTGCATCTACCTCCACATCGGCCGAGGATTTTATTACGGCTCCTACCTCTATAAAGAAACCTGAAATACAGGGGTCATTCTCCTTTTAACCCTCATAGCAACCGCCTTTGTTGGATATGTCCTCCCATGAGGCCAAATATCATTCTGAGGGGCTACAGTAATTACCAACTTATTCTCAGCTATTCCCTACATCGGCCA…
central_LSUMZB16118EF458546PuntaArenasCR ?????????????????????????????????????????????????????????????????????????????????????????????????????????ACATGCCGCAATGTCCAATATGGCTGACTAATCCGAAACCTTCATGCAAACGGAGCCTCTTTCTTTTTCATCTGCATCTACCTCCACATCGGCCGAGGATTTTATTACGGCTCCTACCTCTATAAAGAAACCTGAAATACAGGGGTCATTCTCCTTTTAACCCTCATAGCAACCGCCTTTGTTGGATATGTCCTCCCATGAGGCCAAATATCATTCTGAGGGGCTACAGTAATTACCAACTTATTCTCAGCTA…
central_LSUMZB28373PanamaPAN ?????????????????????????????????????????????????????????????????????????????????????????????????????????ACATGCCGCAATGTCCAATATGGCTGACTAATCCGAAACCTTCATGCAAACGGAGCCTCTTTCTTTTTCATCTGCATCTACCTCCACATCGGCCGAGGATTTTATTACGGCTCCTACCTCTATAAAGAAACCTGAAATACAGGGGTCATTCTCCTTTTAACCCTCATAGCAACCGCCTTTGTTGGATATGTCCTCCCATGAGGCCAAATATCATTCTGAGGGGCTACAGTAATTACCAACTTATTCTCAGCTATTCCCTACATCG…
central_LSUMZB60632HON ?????????????????????????????????????????????????????????????????????????????????????????????????????????ACATGCCGCAATGTCCAATATGGCTGACTAATCCGAAACCTTCATGCAAACGGAGCCTCTTTCTTTTTCATCTGCATCTACCTCCACATCGGCCGAGGATTTTATTACGGCTCCTACCTCTATAAAGAAACCTGAAATACAGGGGTCATTCTCCTTTTAACCCTCATAGCAACCGCCTTTGTTGGATATGTCCTCCCATGAGGCCAAATATCATTCTGAGGGGCTACAGTAATTACCAACTTATTCTCAGCTATTCCCTACATCGGCCAAA…
central_LSUMZB9885EF458544ChiriquiPAN ?????????????????????????????????????????????????????????????????????????????????????????????????????????ACATGCCGCAATGTCCAATATGGCTGACTAATCCGAAACCTTCATGCAAACGGAGCCTCTTTCTTTTTCATCTGCATCTACCTCCACATCGGCCGAGGATTTTATTACGGCTCCTACCTCTATAAAGAAACCTGAAATACAGGGGTCATTCTCCTTTTAACCCTCATAGCAACCGCCTTTGTTGGATATGTCCTCCCATGAGGCCAAATATCATTCTGAGGGGCTACAGTAATTACCAACTTATTCTCAGCTATTC…
central_LSUMZB9886ChiriquiPAN ?????????????????????????????????????????????????????????????????????????????????????????????????????????ACATGCCGCAATGTCCAATATGGCTGACTAATCCGAAACCTTCATGCAAACGGAGCCTCTTTCTTTTTCATCTGCATCTACCTCCACATCGGCCGAGGATTTTATTACGGCTCCTACCTCTATAAAGAAACCTGAAATACAGGGGTCATTCTCCTTTTAACCCTCATAGCAACCGCCTTTGTTGGATATGTCCTCCCATGAGGCCAAATATCATTCTGAGGGGCTACAGTAATTACCAACTTATTCTCAGCTATTCCCTACATC…
central_LSUMZB9887EF458545CoclePAN ?????????????????????????????????????????????????????????????????????????????????????????????????????????ACATGCCGCAATGTCCAATATGGCTGACTAATCCGAAACCTTCATGCAAACGGAGCCTCTTTCTTTTTCATCTGCATCTACCTCCACATCGGCCGAGGATTTTATTACGGCTCCTACCTCTATAAAGAAACCTGAAATACAGGGGTCATTCTCCTTTTAACCCTCATAGCAACCGCCTTTGTTGGATATGTCCTCCCATGAGGCCAAATATCATTCTGAGGGGCTACAGTAATTACCAACTTATTCTCAGCTATTCCCT…
central_MBMGMS1112CoclePAN ?????????????????????????????????????????AGGCCTTCTACTAGCAATGCACTATACATCCGACATTACTCTCGCATTTACATCTGTCTCCCACACATGCCGCAATGTCCAATATGGCTGACTAATCCGAAACCTTCATGCAAACGGAGCCTCTTTCTTTTTCATCTGCATCTACCTCCACATCGGCCGAGGATTTTATTACGGCTCCTACCTCTATAAAGAAACCTGAAATACAGGGGTCATTCTCCTTTTAACCCTCATAGCAACCGCCTTTGTTGGATATGTCCTCCCATGAGGCCAAATATCATTCTGAGGGGCTACAGTAATTACCAACTTATTCTCAGCTATTCCCTACATCGGC…
central_USNMB1421ChiriquiPAN GGTTCCCTCCTGGGCATCTGCTTGCTAACCCAGATCATCACAGGCCTTCTACTAGCAATGCACTATACATCCGACATTACTCTCGCATTTACATCTGTCTCCCACACATGCCGCAATGTCCAATATGGCTGACTAATCCGAAACCTTCATGCAAACGGAGCCTCTTTCTTTTTCATCTGCATCTACCTCCACATCGGCCGAGGATTTTATTACGGCTCCTACCTCTATAAAGAAACCTGAAATACAGGGGTCATTCTCCTTTTAACCCTCATAGCAACCGCCTTTGTTGGATATGTCCTCCCATGAGGCCAAATATCATTCTGAGGGGCTACAGTAATTACCAACTTATTCTCAGCTATTCCCTACATCG…
central_USNMB1476ChiriquiPAN GGTTCCCTCCTGGGCATCTGCTTGCTAACCCAGATCATCACAGGCCTTCTACTAGCAATGCACTATACATCCGACATTACTCTCGCATTTACATCTGTCTCCCACACATGCCGCAATGTCCAATATGGCTGACTAATCCGAAACCTTCATGCAAACGGAGCCTCTTTCTTTTTCATCTGCATCTACCTCCACATCGGCCGAGGATTTTATTACGGCTCCTACCTCTATAAAGAAACCTGAAATACAGGGGTCATTCTCCTTTTAACCCTCATAGCAACCGCCTTTGTTGGATATGTCCTCCCATGAGGCCAAATATCATTCTGAGGGGCTACAGTAATTACCAACTTATTCTCAGCTATTCCCTACATCG…
central_USNMB1487ChiriquiPAN GGTTCCCTCCTGGGCATCTGCTTGCTAACCCAGATCATCACAGGCCTTCTACTAGCAATGCACTATACATCCGACATTACTCTCGCATTTACATCTGTCTCCCACACATGCCGCAATGTCCAATATGGCTGACTAATCCGAAACCTTCATGCAAACGGAGCCTCTTTCTTTTTCATCTGCATCTACCTCCACATCGGCCGAGGATTTTATTACGGCTCCTACCTCTATAAAGAAACCTGAAATACAGGGGTCATTCTCCTTTTAACCCTCATAGCAACCGCCTTTGTTGGATATGTCCTCCCATGAGGCCAAATATCATTCTGAGGGGCTACAGTAATTACCAACTTATTCTCAGCTATTCCCTACATCG…
central_USNMB5302ChiriquiPAN GGTTCCCTCCTGGGTATCTGCTTGCTAACCCAGATCATCACAGGCCTTCTACTAGCAATGCACTATACATCCGACATTACTCTCGCATTTACATCTGTCTCCCACACATGCCGCAATGTCCAATATGGCTGACTAATCCGAAACCTTCATGCAAACGGAGCCTCTTTCTTTTTCATCTGCATCTACCTCCACATCGGCCGAGGATTTTATTACGGCTCCTACCTCTATAAAGAAACCTGAAATACAGGGGTCATTCTCCTTTTAACCCTCATAGCAACCGCCTTTGTTGGATATGTCCTCCCATGAGGCCAAATATCATTCTGAGGGGCTACAGTAATTACCAACTTATTCTCAGCTATTCCCTACATCG…
central_USNMB5353ChiriquiPAN GGTTCCCTCCTGGGTATCTGCTTGCTAACCCAGATCATCACAGGCCTTCTACTAGCAATGCACTATACATCCGACATTACTCTCGCATTTACATCTGTCTCCCACACATGCCGCAATGTCCAATATGGCTGACTAATCCGAAACCTTCATGCAAACGGAGCCTCTTTCTTTTTCATCTGCATCTACCTCCACATCGGCCGAGGATTTTATTACGGCTCCTACCTCTATAAAGAAACCTGAAATACAGGGGTCATTCTCCTTTTAACCCTCATAGCAACCGCCTTTGTTGGATATGTCCTCCCATGAGGCCAAATATCATTCTGAGGGGCTACAGTAATTACCAACTTATTCTCAGCTATTCCCTACATCG…
central_USNMB5392ChiriquiPAN GGTTCCCTCCTGGGCATCTGCTTGCTAACCCAGATCATCACAGGCCTTCTACTAGCAATGCACTATACATCCGACATTACTCTCGCATTTACATCTGTCTCCCACACATGCCGCAATGTCCAATATGGCTGACTAATCCGAAACCTTCATGCAAACGGAGCCTCTTTCTTTTTCATCTGCATCTACCTCCACATCGGCCGAGGATTTTATTACGGCTCCTACCTCTATAAAGAAACCTGAAATACAGGGGTCATTCTCCTTTTAACCCTCATAGCAACCGCCTTTGTTGGATATGTCCTCCCATGAGGCCAAATATCATTCTGAGGGGCTACAGTAATTACCAACTTATTCTCAGCTATTCCCTACATCG…
central_USNMB5457ChiriquiPAN GGTTCCCTCCTGGGCATCTGCTTGCTAACCCAGATCATCACAGGCCTTCTACTAGCAATGCACTATACATCCGACATTACTCTCGCATTTACATCTGTCTCCCACACATGCCGCAATGTCCAATATGGCTGACTAATCCGAAACCTTCATGCAAACGGAGCCTCTTTCTTTTTCATCTGCATCTACCTCCACATCGGCCGAGGATTTTATTACGGCTCCTACCTCTATAAAGAAACCTGAAATACAGGGGTCATTCTCCTTTTAACCCTCATAGCAACCGCCTTTGTTGGATATGTCCTCCCATGAGGCCAAATATCATTCTGAGGGGCTACAGTAATTACCAACTTATTCTCAGCTATTCCCTACATCG…
central_USNMB5498ChiriquiPAN GGTTCCCTCCTGGGCATCTGCTTGCTAACCCAGATCATCACAGGCCTTCTACTAGCAATGCACTATACATCCGACATTACTCTCGCATTTACATCTGTCTCCCACACATGCCGCAATGTCCAATATGGCTGACTAATCCGAAACCTCCATGCAAACGGAGCCTCCTTCTTTTTCATCTGCATCTACCTCCACATCGGCCGAGGATTTTATTACGGCTCCTACCTCTATAAAGAAACCTGAAATACAGGGGTCATTCTCCTTTTAACCCTCATAGCAACCGCCTTTGTTGGATATGTCCTCCCATGAGGCCAAATATCATTCTGAGGGGCTACAGTAATTACCAACTTATTCTCAGCTATTCCCTACATCG…
choco_11759EsmeraldasECU ????????????????????????????????GATCATCACAGGCCTTCTACTAGCAATGCACTATACATCCGACATTACTCTCGCATTTACATCTGTCTCCCACATATGCCGCAATGTCCAATATGGCTGACTAATCCGAAACCTTCATGCAAACGGAGCTTCTTTCTTTTTCATCTGCATCTACCTCCACATCGGCCGAGGATTTTATTACGGCTCCTACCTCTATAAAGAAACCTGAAATACAGGGGTCATTCTCCTTTTAACCCTCATAGCAACCGCCTTTGTTGGATATGTCCTCCCATGAGGCCAAATATCATTCTGAGGGGCTACAGTAATTACCAACTTATTCTCAGCTATTCCCTACATCGGCCA…
choco_2103DarienPAN ??????????????????????????????????????????GGCCTTCTGCTAGCAATACACTATACATCCGACATCACTCTCGCATTTACATCCGTCGCCCACACATGCCGTAATGTCCAATATGGCTGATTAATCCGAAACCTTCATGCAAACGGAGCCTCTTTCTTTTTCATCTGCATCTACCTTCACATCGGCCGAGGTTTTTACTATGGCTCCTACCTCTACAAAGAAACCTGGAATACAGGAGTCATTCTCCTTTTGACCCTCATAGCAACCGCCTTCGTCGGGTATGTCCTCCCATGAGGCCAAATGTCATTCTGAGGGGCTACAGTAATCACCAACTTGTTCTCAGCTATTCCTTACATTGGCCAAACCC…
choco_2114DarienPAN ??????????????????????????????????????CACAGGCCTTCTGCTAGCAATACACTATACATCCGACATCACTCTCGCATTTACATCCGTCGCCCACACATGCCGTAATGTCCAATATGGCTGATTAATCCGAAACCTTCATGCAAACGGAGCCTCTTTCTTTTTCATCTGCATCTACCTTCACATCGGCCGAGGTTTTTACTATGGCTCCTACCTCTACAAAGAAACCTGGAATACAGGAGTCATTCTCCTTTTGACCCTCATAGCAACCGCCTTCGTCGGGTATGTCCTCCCATGAGGCCAAATGTCATTCTGAGGGGCTACAGTAATCACCAACTTGTTCTCAGCTATTCCTTACATTGGCCAAACCC…
choco_28339PanamaPAN ????????????????????????????????GATCATCACAGGCCTTCTACTAGCAATGCACTATACATCCGACATTACTCTCGCATTTACATCTGTCTCCCACACATGCCGCAATGTCCAATATGGCTGACTAATCCGAAACCTTCATGCAAACGGAGCCTCTTTCTTTTTCATCTGCATCTACCTCCACATCGGCCGAGGATTTTATTACGGCTCCTACCTCTATAAAGAAACCTGAAATACAGGGGTCATTCTCCTTTTAACCCTCATAGCAACCGCCTTTGTTGGATATGTCCTCCCATGAGGCCAAATATCATTCTGAGGGGCTACAGTAATTACCAACTTATTCTCAGCTATTCCCTACATCGGCCAAACA…
choco_28393PanamaPAN ??????????????????????????????????????CACAGGCCTTCTGCTAGCAATACACTATACATCCGACATCACTCTCGCATTTACATCCGTCGCCCACACATGCCGTAATGTCCAATATGGCTGATTAATCCGAAACCTTCATGCAAACGGAGCCTCTTTCTTTTTCATCTGCATCTACCTTCACATCGGCCGAGGTTTTTACTATGGCTCCTACCTCTACAAAGAAACCTGAAATACAGGAGTCATTCTCCTTTTGACCCTCATAGCAACCGCCTTCGTCGGGTATGTCCTCCCATGAGGCCAAATGTCATTCTGAGGGGCTACAGTAATCACCAACTTGTTCTCAGCTATTCCTTACATTGGCCAAACC…
choco_29571PAN ?????????????????????????????????????????????????????AGCAATACACTATACATCCGACATCACTCTCGCATTTACATCCGTCGCCCACACATGCCGTAATGTCCAATATGGCTGACTAATCCGAAACCTTCATGCAAACGGAGCCTCTTTCTTTTTCATCTGCATCTACCTTCACATCGGCCGAGGTTTTTACTATGGCTCCTACCTCTACAAAGAAACCTGAAATACAGGAGTCATTCTCCTTTTGACCCTCATAGCAACCGCCTTCGTCGGGTATGTCCTCCCATGAGGCCAAATGTCATTCTGAGGGGCTACAGTAATCACCAACTTGTTCTCAGCTATTCCTTACATTGGCCAAACCCTGGTA…
choco_30009EsmeraldasECU ????????????????????????????????GATCATCACAGGCCTTCTACTAGCAATGCACTATACATCCGACATTACTCTCGCATTTACATCTGTCTCCCACATATGCCGCAATGTCCAATATGGCTGACTAATCCGAAACCTTCATGCAAACGGAGCTTCTTTCTTTTTCATCTGCATCTACCTCCACATCGGCCGAGGATTTTATTACGGCTCCTACCTCTATAAAGAAACCTGAAATACAGGGGTCATTCTCCTTTTAACCCTCATAGCAACCGCCTTTGTTGGATATGTCCTCCCATGAGGCCAAATATCATTCTGAGGGGCTACAGTAATTACCAACTTATTCTCAGCTATTCCCTACATCGGCCA…
choco_52925DarienPAN ??????????????????????????????????????CACAGGCCTTCTGCTAGCAATACACTATACATCCGACATCACTCTCGCATTTACATCCGTCGCCCACACATGCCGTAATGTCCAATATGGCTGACTAATCCGAAACCTTCATGCAAACGGAGCCTCTTTCTTTTTCATCTGCATCTACCTTCACATCGGCCGAGGTTTTTACTATGGCTCCTACCTCTACAAAGAAACCTGAAATACAGGAGTCATTCTCCTTTTGACCCTCATAGCAACCGCCTTCGTCGGGTATGTCCTCCCATGAGGCCAAATGTCATTCTGAGGGGCTACAGTAATCACCAACTTGTTCTCAGCTATTCCTTACATTGGCCAAACC…
choco_9884DarienPAN ??????????????????????????????????????????GGCCTTCTGCTAGCAATACACTATACATCCGACATCACTCTCGCATTTACATCCGTCGCCCACACATGCCGTAATGTCCAATATGGCTGACTAATCCGAAACCTTCATGCAAACGGAGCCTCTTTCTTTTTCATCTGCATCTACCTTCACATCGGCCGAGGTTTTTACTATGGCTCCTACCTCTACAAAGAAACCTGAAATACAGGAGTCATTCTCCTTTTGACCCTCATAGCAACCGCCTTCGTCGGGTATGTCCTCCCATGAGGCCAAATGTCATTCTGAGGGGCTACAGTAATCACCAACTTGTTCTCAGCTATTCCTTACATTGGCCAAACCC…
choco_ANSP2230EF458547EsmeraldasECU ?????????????????????????????????????????????????????????????????????????????????????????????????????????ATATGCCGCAATGTCCAATATGGCTGACTAATCCGAAACCTTCATGCAAACGGAGCTTCTTTCTTTTTCATCTGCATCTACCTCCACATCGGCCGAGGATTTTATTACGGCTCCTACCTCTATAAAGAAACCTGAAATACAGGGGTCATTCTCCTTTTAACCCTCATAGCAACCGCCTTTGTTGGATATGTCCTCCCATGAGGCCAAATATCATTCTGAGGGGCTACAGTAATTACCAACTTATTCTCAGCTATTCCC…
choco_ANSP3531EF458549AzuayECU ?????????????????????????????????????????????????????????????????????????????????????????????????????????ATATGCCGCAATGTCCAATATGGCTGACTAATCCGAAACCTTCATGCAAACGGAGCTTCTTTCTTTTTCATCTGCATCTACCTCCACATCGGCCGAGGATTTTATTACGGCTCCTACCTCTATAAAGAAACCTGAAATACAGGGGTCATTCTCCTTTTAACCCTCATAGCAACCGCCTTTGTTGGATATGTCCTCCCATGAGGCCAAATATCATTCTGAGGGGCTACAGTAATTACCAACTTATTCTCAGCTATTCCCTACAT…
choco_LSUMNS1352EF458565DarienPAN ?????????????????????????????????????????????????????????????????????????????????????????????????????????ACATGCCGTAATGTCCAATATGGCTGACTAATCCGAAACCTTCATGCAAACGGAGCCTCTTTCTTTTTCATCTGCATCTACCTTCACATCGGCCGAGGTTTTTACTATGGCTCCTACCTCTACAAAGAAACCTGAAATACAGGAGTCATTCTCCTTTTGACCCTCATAGCAACCGCCTTCGTCGGGTATGTCCTCCCATGAGGCCAAATGTCATTCTGAGGGGCTACAGTAATCACCAACTTGTTCTCAGCTATTCCTTA…
choco_LSUMNS2261EF458566DarienPA ?????????????????????????????????????????????????????????????????????????????????????????????????????????ACATGCCGTAATGTCCAATATGGCTGACTAATCCGAAACCTTCATGCAAACGGAGCCTCTTTCTTTTTCATCTGCATCTACCTTCACATCGGCCGAGGTTTTTACTATGGCTCCTACCTCTACAAAGAAACCTGAAATACAGGAGTCATTCTCCTTTTGACCCTCATAGCAACCGCCTTCGTCGGGTATGTCCTCCCATGAGGCCAAATGTCATTCTGAGGGGCTACAGTAATCACCAACTTGTTCTCAGCTATTCCTTAC…
choco_LSUMNS9883EF458568PanamaPAN ?????????????????????????????????????????????????????????????????????????????????????????????????????????ACATGCCGTAATGTCCAATATGGCTGATTAATCCGAAACCTTCATGCAAACGGAGCCTCTTTCTTTTTCATCTGCATCTACCTTCACATCGGCCGAGGTTTTTACTACGGCTCCTACCTCTACAAAGAAACCTGAAATACAGGAGTCATTCTCCTTTTGACCCTCATAGCAACCGCCTTCGTCGGGTATGTCCTCCCATGAGGCCAAATGTCATTCTGAGGGGCTACAGTAATCACCAACTTGTTCTCAGCTATTCCTTA…
choco_LSUMZB11820EF458548EsmeraldasECU ?????????????????????????????????????????????????????????????????????????????????????????????????????????ATATGCCGCAATGTCCAATATGGCTGACTAATCCGAAACCTTCATGCAAACGGAGCTTCTTTCTTTTTCATCTGCATCTACCTCCACATCGGCCGAGGATTTTATTACGGCTCCTACCTCTATAAAGAAACCTGAAATACAGGGGTCATTCTCCTTTTAACCCTCATAGCAACCGCCTTTGTTGGATATGTCCTCCCATGAGGCCAAATATCATTCTGAGGGGCTACAGTAATTACCAACTTATTCTCAGCTATT…
choco_LSUMZB11889EsmeraldasECU ?????????????????????????????????????????????????????????????????????????????????????????????????????????ATATGCCGCAATGTCCAATATGGCTGACTAATCCGAAACCTTCATGCAAACGGAGCTTCTTTCTTTTTCATCTGCATCTACCTCCACATCGGCCGAGGATTTTATTACGGCTCCTACCTCTATAAAGAAACCTGAAATACAGGGGTCATTCTCCTTTTAACCCTCATAGCAACCGCCTTTGTTGGATATGTCCTCCCATGAGGCCAAATATCATTCTGAGGGGCTACAGTAATTACCAACTTATTCTCAGCTATTCCCTACAT…
choco_LSUMZB1358DarienPAN ?????????????????????????????????????????????????????????????????????????????????????????????????????????ACATGCCGTAATGTCCAATATGGCTGACTAATCCGAAACCTTCATGCAAACGGAGCCTCTTTCTTTTTCATCTGCATCTACCTTCACATCGGCCGAGGTTTTTACTATGGCTCCTACCTCTACAAAGAAACCTGAAATACAGGAGTCATTCTCCTTTTGACCCTCATAGCAACCGCCTTCGTCGGGTATGTCCTCCCATGAGGCCAAATGTCATTCTGAGGGGCTACAGTAATCACCAACTTGTTCTCAGCTATTCCTTACATTGGCC…
choco_LSUMZB9882PanamaPAN ?????????????????????????????????????????????????????????????????????????????????????????????????????????ACATGCCGTAATGTCCAATATGGCTGATTAATCCGAAACCTTCATGCAAACGGAGCCTCTTTCTTTTTCATCTGCATCTACCTTCACATCGGCCGAGGTTTTTACTATGGCTCCTACCTCTACAAAGAAACCTGAAATACAGGAGTCATTCTCCTTTTGACCCTCATAGCAACCGCCTTCGTCGGGTATGTCCTCCCATGAGGCCAAATGTCATTCTGAGGGGCTACAGTAATCACCAACTTGTTCTCAGCTATTCCTTACATTGGCC…
choco_MBMJMD208PanamaPAN ??????????????????????????????????????CACAGGCCTTCTGCTAGCAATACACTATACATCCGACATCACTCTCGCATTTACATCCGTCGCCCACACATGCCGTAATGTCCAATATGGCTGATTAATCCGAAACCTTCATGCAAACGGAGCCTCTTTCTTTTTCATCTGCATCTACCTTCACATCGGCCGAGGTTTTTACTATGGCTCCTACCTCTACAAAGAAACCTGAAATACAGGAGTCATTCTCCTTTTGACCCTCATAGCAACCGCCTTCGTCGGGTATGTCCTCCCATGAGGCCAAATGTCATTCTGAGGGGCTACAGTAATCACCAACTTGTTCTCAGCTATTCCTTACATTGGCCA…
choco_Schif.turd_IAvH3166_ChocoCO ??????????????????????????AACCCAGATCATCACAGGCCTTCTACTAGCAATGCACTATACATCCGACATTACTCTCGCATTTACATCTGTCTCCCACATATGCCGCAATGTCCAATATGGCTGACTAATCCGAAACCTTCATGCAAACGGAGCCTCTTTCTTTTTCATCTGCATCTACCTCCACATCGGCCGAGGATTTTATTACGGCTCCTACCTCTATAAAGAAACCTGAAATACAGGGGTCATTCTCCTTTTAACCCTCATAGCAACCGCCTTTGTNGGATATGTCCTCCCATGAGGCCAAATATCATTCTGAGGGGCTACAGTAATTACCAACTTATTCTCAGCTATTCCCTA…
guiana_42ML1037BolivarVEN GGTTCCCTTCTAGGCATCTGCTTGCTAACCCAGATCATCACAGGCCTCCTACTAGCAATACACTATACATCCGACATTACTCTCGCATTTACATCTGTCGCCCACACATGCCGCAATGTCCAATATGGTTGACTAATCCGTAACCTTCATGCTAACGGAGCCTCTTTCTTTTTCATCTGTATCTATCTTCACATCGGCCGAGGGTTTTACTATGGCTCCTACCTTTATAAGGAGACTTGAAATACAGGAGTCATTCTCCTTTTAACCCTAATAGCAACCGCCTTCGTCGGATATGTCCTCCCATGAGGCCAAATATCATTTTGAGGGGCTACAGTAATCACTAACTTATTCTCAGCCATCCCCTACATCGGCC…
guiana_43ML1027BolivarVEN GGTTCCCTTCTAGGCATCTGCTTGCTAACCCAGATCATCACAGGCCTTCTACTAGCAATACACTATACATCCGACATTACTCTCGCATTTACATCTGTCGCCCACACATGCCGCAATGTCCAATATGGTTGACTAATCCGTAACCTTCATGCTAACGGAGCCTCTTTCTTTTTCATCTGCATCTATCTTCACATCGGCCGAGGGTTTTACTATGGCTCCTACCTTTATAAGGAGACTTGAAATACAGGAGTCATTCTCCTTTTAACCCTAATAGCAACCGCCTTCGTCGGATATGTCCTCCCATGAGGCCAAATATCATTTTGAGGGGCTACAGTAATCACTAACTTATTCTCAGCCATCCCCTACATCGGCC…
guiana_55343SipaliwiniSUR GGTTCCCTTCTAGGCATCTGCTTGCTAACCCAGATCATCACAGGCCTTCTACTAGCAATACACTATACATCCGACATTACTCTCGCATTTACATCTGTCGCCCACACATGCCGCAATGTCCAATATGGTTGACTAATCCGTAACCTTCATGCTAACGGAGCCTCTTTCTTTTTCATCTGTATCTATCTTCACATCGGCCGAGGGTTTTACTATGGCTCCTACCTTTATAAGGAGACTTGAAATACAGGAGTCATTCTCCTTTTAACCCTAATAGCAACCGCCTTCGTCGGATATGTCCTCCCATGAGGCCAAATATCATTTTGAGGGGCTACAGTAATCACTAACTTATTCTCAGCCATCCCCTACATCGGCC…
guiana_65791SipaliwiniSUR ???????????????????????GCTAACCCAGATCATCACAGGCCTTCTACTAGCAATACACTATACATCCGACATTACTCTCGCATTTACATCTGTCGCCCACACATGCCGCAATGTCCAATATGGTTGACTAATCCGTAACCTTCATGCTAACGGAGCCTCTTTCTTTTTCATCTGTATCTATCTTCACATCGGCCGAGGGTTTTACTATGGCTCCTACCTTTATAAGGAGACTTGAAATACAGGAGTCATTCTCCTTTTAACCCTAATAGCAACCGCCTTTGTCGGATATGTCCTCCCATGAGGCCAAATATCATTTTGAGGGGCTACAGTAATCACTAACTTATTCTCAGCCATCCCCTACATCGGCC…
guiana_65803SipaliwiniSUR ????????????????????CTTGCTAACCCAGATCATCACAGGCCTTCTACTAGCAATACACTATACATCCGACATTACTCTCGCATTTACATCTGTCGCCCACACATGCCGCAATGTCCAATATGGTTGACTAATCCGTAACCTTCATGCTAACGGAGCCTCTTTCTTTTTCATCTGTATCTATCTTCACATCGGCCGAGGGTTTTACTATGGCTCCTACCTTTATAAGGAGACTTGAAATACAGGAGTCATTCTCCTTTTAACCCTAATAGCAACCGCCTTCGTCGGATATGTCCTCCCATGAGGCCAAATATCATTTTGAGGGGCTACAGTAATCACTAACTTATTCTCAGCCATCCCCTACATCGGCC…
guiana_AMNHROP164EF458537BolivarVEN ?????????????????????????????????????????????????????????????????????????????????????????????????????????ACATGCCGCAATGTCCAATATGGTTGACTAATCCGTAACCTTCATGCTAACGGAGCCTCTTTCTTTTTCATCTGTATCTATCTTCACATCGGCCGAGGGTTTTACTATGGCTCCTACCTTTATAAGGAGACTTGAAATACAGGAGTCATTCTCCTTTTAACCCTAATAGCAACCGCCTTCGTCGGATATGTCCTCCCATGAGGCCAAATATCATTTTGAGGGGCTACAGTAATCACTAACTTATTCTCAGCCATCCCC…
guiana_CN019ParaBRA GGTTCCCTTCTAGGCATCTGCTTGCTAACCCAGATCATCACAGGCCTTCTACTAGCAATACACTATACATCCGACATTACTCTCGCATTTACATCTGTCGCCCACACATGCCGCAATGTCCAATATGGTTGACTAATCCGTAACCTTCATGCTAACGGAGCCTCTTTCTTTTTCATCTGTATCTATCTTCACATCGGCCGAGGGTTTTACTATGGCTCCTACCTTTATAAGGAGACTTGAAATACAGGAGTCATTCTCCTTTTAACCCTAATAGCAACCGCCTTCGTCGGATATGTCCTCCCATGAGGCCAAATATCATTTTGAGGGGCTACAGTAATCACTAACTTATTCTCAGCCATCCCCTACATCGGCCAAACAC…
guiana_CN082ParaBRA GGTTCCCTTCTAGGCATCTGCTTGCTAACCCAGATCATCACAGGCCTTCTACTAGCAATACACTATACATCCGACATTACTCTCGCATTTACATCTGTCGCCCACACATGCCGCAATGTCCAATATGGTTGACTAATCCGTAACCTTCATGCTAACGGAGCCTCTTTCTTTTTCATCTGTATCTATCTTCACATCGGCCGAGGGTTTTACTATGGCTCCTACCTTTATAAGGAGACTTGAAATACAGGAGTCATTCTCCTTTTAACCCTAATAGCAACCGCCTTCGTCGGATATGTCCTCCCATGAGGCCAAATATCATTTTGAGGGGCTACAGTAATCACTAACTTATTCTCAGCCATCCCCTACATCGGCCAAACAC…
guiana_CN1305ParaBRA GGTTCCCTTCTAGGCATCTGCTTGCTAACCCAGATCATCACAGGCCTTCTACTAGCAATACACTATACATCCGACATTACTCTCGCATTTACATCTGTCGCCCACACATGCCGCAATGTCCAATATGGTTGACTAATCCGTAACCTTCATGCTAACGGAGCCTCTTTCTTTTTCATCTGTATCTATCTTCACATCGGCCGAGGGTTTTACTATGGCTCCTACCTTTATAAGGAGACTTGAAATACAGGAGTCATTCTCCTTTTAACCCTAATAGCAACCGCCTTCGTCGGATATGTCCTCCCATGAGGCCAAATATCATTTTGAGGGGCTACAGTAATCACTAACTTATTCTCAGCCATCCCCTACATCGGCCAAACA…
guiana_CN1306ParaBRA GGTTCCCTTCTAGGCATCTGCTTGCTAACCCAGATCATCACAGGCCTTCTACTAGCAATACACTATACATCCGACATTACTCTCGCATTTACATCTGTTGCCCACACATGCCGCAATGTCCAATATGGTTGACTAATCCGTAACCTTCATGCTAACGGAGCCTCTTTCTTTTTCATCTGTATCTATCTTCACATCGGCCGAGGGTTTTACTATGGCTCCTACCTTTATAAGGAGACTTGAAATACAGGAGTCATTCTCCTTTTAACCCTAATAGCAACCGCCTTTGTCGGATATGTCCTCCCATGAGGCCAAATATCATTTTGAGGGGCTACAGTAATCACTAACTTATTCTCAGCCATCCCCTACATCGGCCAAACA…
guiana_CN313ParaBRA GGTTCCCTTCTAGGCATCTGCTTGCTAACCCAGATCATCACAGGCCTTCTACTAGCAATACACTATACATCCGACATTACTCTCGCATTTACATCTGTCGCCCACACATGCCGCAATGTCCAATATGGTTGACTAATCCGTAACCTTCATGCTAACGGAGCCTCTTTCTTTTTCATCTGTATCTATCTTCACATCGGCCGAGGGTTTTACTATGGCTCCTACCTTTATAAGGAGACTTGAAATACAGGAGTCATTCTCCTTTTAACCCTAATAGCAACCGCCTTCGTCGGATATGTCCTCCCATGAGGCCAAATATCATTTTGAGGGGCTACAGTAATCACTAACTTATTCTCAGCCATCCCCTACATCGGCCAAACAC…
guiana_CN366ParaBRA GGTTCCCTTCTAGGCATCTGCTTGCTAACCCAGATCATCACAGGCCTTCTACTAGCAATACACTATACATCCGACATTACTCTCGCATTTACATCTGTCGCCCACACATGCCGCAATGTCCAATATGGTTGACTAATCCGTAACCTTCATGCTAACGGAGCCTCTTTCTTTTTCATCTGTATCTATCTTCACATCGGCCGAGGGTTTTACTATGGCTCCTACCTTTATAAGGAGACTTGAAATACAGGAGTCATTCTCCTTTTAACCCTAATAGCAACCGCCTTTGTCGGATATGTCCTCCCATGAGGCCAAATATCATTTTGAGGGGCTACAGTAATCACTAACTTATTCTCAGCCATCCCCTACATCGGCCAAACAT…
guiana_CN367ParaBRA GGTTCCCTTCTAGGCATCTGCTTGCTAACCCAGATCATCACAGGCCTTCTACTAGCAATACACTATACATCCGACATTACTCTCGCATTTACATCTGTCGCCCACACATGCCGCAATGTCCAATATGGTTGACTAATCCGTAACCTTCATGCTAACGGAGCCTCTTTCTTTTTCATCTGTATCTATCTTCACATCGGCCGAGGGTTTTACTATGGCTCCTACCTTTATAAGGAGACTTGAAATACAGGAGTCATTCTCCTTTTAACCCTAATAGCAACCGCCTTTGTCGGATATGTCCTCCCATGAGGCCAAATATCATTTTGAGGGGCTACAGTAATCACTAACTTATTCTCAGCCATCCCCTACATCGGCCAAACAC…
guiana_CN376ParaBRA GGTTCCCTTCTAGGCATCTGCTTGCTAACCCAGATCATCACAGGCCTTCTACTAGCAATACACTATACATCCGACATTACTCTCGCATTTACATCTGTCGCCCACACATGCCGCAATGTCCAATATGGTTGACTAATCCGTAACCTTCATGCTAACGGAGCCTCTTTCTTTTTCATCTGTATCTATCTTCACATCGGCCGAGGGTTTTACTATGGCTCCTACCTTTATAAGGAGACTTGAAATACAGGAGTCATTCTCCTTTTAACCCTAATAGCAACCGCCTTTGTCGGATATGTCCTCCCATGAGGCCAAATATCATTTTGAGGGGCTACAGTAATCACTAACTTATTCTCAGCCATCCCCTACATCGGCCAAACAT…
guiana_CN390ParaBRA GGTTCCCTTCTAGGCATCTGCTTGCTAACCCAGATCATCACAGGCCTTCTACTAGCAATACACTATACATCCGACATTACTCTCGCATTTACATCTGTCGCCCACACATGCCGCAATGTCCAATATGGTTGACTAATCCGTAACCTTCATGCTAACGGAGCCTCTTTCTTTTTCATCTGTATCTATCTTCACATCGGCCGAGGGTTTTACTATGGCTCCTACCTTTATAAGGAGACTTGAAATACAGGAGTCATTCTCCTTTTAACCCTAATAGCAACCGCCTTCGTCGGATATGTCCTCCCATGAGGCCAAATATCATTTTGAGGGGCTACAGTAATCACTAACTTATTCTCAGCCATCCCCTACATCGGCCAAACAC…
guiana_CN413ParaBRA GGTTCCCTTCTAGGCATCTGCTTGCTAACCCAGATCATCACAGGCCTTCTACTAGCAATACACTATACATCCGACATTACTCTCGCATTTACATCTGTCGCCCACACATGCCGCAATGTCCAATATGGTTGACTAATCCGTAACCTTCATGCTAACGGAGCCTCTTTCTTTTTCATCTGTATCTATCTTCACATCGGCCGAGGGTTTTACTATGGCTCCTACCTTTATAAGGAGACTTGAAATACAGGAGTTATTCTCCTTTTAACCCTAATAGCAACCGCCTTCGTCGGATATGTCCTCCCATGAGGCCAAATATCATTTTGAGGGGCTACAGTAATCACTAACTTATTCTCAGCCATCCCCTACATCGGCCAAACAC…
guiana_CN456ParaBRA GGTTCCCTTCTAGGCATCTGCTTGCTAACCCAGATCATCACAGGCCTTCTACTAGCAATACACTATACATCCGACATTACTCTCGCATTTACATCTGTCGCCCACACATGCCGCAATGTCCAATATGGTTGACTAATCCGTAACCTTCATGCTAACGGAGCCTCTTTCTTTTTCATCTGTATCTATCTTCACATCGGCCGAGGGTTTTACTATGGCTCCTACCTTTATAAGGAGACTTGAAATACAGGAGTCATTCTCCTTTTAACCCTAATAGCAACCGCCTTTGTCGGATATGTCCTCCCATGAGGCCAAATATCATTTTGAGGGGCTACAGTAATCACTAACTTATTCTCAGCCATCCCCTACATCGGCCAAACAC…
guiana_CN457ParaBRA GGTTCCCTTCTAGGCATCTGCTTGCTAACCCAGATCATCACAGGCCTTCTACTAGCAATACACTATACATCCGACATTACTCTCGCATTTACATCTGTCGCCCACACATGCCGCAATGTCCAATATGGTTGACTAATCCGTAACCTTCATGCTAACGGAGCCTCTTTCTTTTTCATCTGTATCTATCTTCACATCGGCCGAGGGTTTTACTATGGCTCCTACCTTTATAAAGAGACTTGAAATACAGGAGTCATTCTCCTTTTAACCCTAATAGCAACCGCCTTCGTCGGATATGTCCTCCCATGAGGCCAAATATCATTTTGAGGGGCTACAGTAATCACTAACTTATTCTCAGCCATCCCCTACATCGGCCAAACAC…
guiana_CN865ParaBRA GGTTCCCTTCTAGGCATCTGCTTGCTAACCCAGATCATCACAGGCCTTCTACTAGCAATACACTATACATCCGACATTACTCTCGCATTTACATCTGTCGCCCACACATGCCGCAATGTCCAATATGGTTGACTAATCCGTAACCTTCATGCTAACGGAGCCTCTTTCTTTTTCATCTGTATCTATCTTCACATCGGCCGAGGGTTTTACTATGGCTCCTACCTTTATAAGGAGACTTGAAATACAGGAGTCATTCTCCTTTTAACCCTAATAGCAACCGCCTTTGTCGGATATGTCCTCCCATGAGGCCAAATATCATTTTGAGGGGCTACAGTAATCACTAACTTATTCTCAGCCATCCCCTACATCGGCCAAACAC…
guiana_CN866ParaBRA GGTTCCCTTCTAGGCATCTGCTTGCTAACCCAGATCATCACAGGCCTTCTACTAGCAATACACTATACATCCGACATTACTCTCGCATTTACATCTGTCGCCCACACATGCCGCAATGTCCAATATGGTTGACTAATCCGTAACCTTCATGCTAACGGAGCCTCTTTCTTTTTCATCTGTATCTATCTTCACATCGGCCGAGGGTTTTACTATGGCTCCTACCTTTATAAGGAGACTTGAAATACAGGAGTCATTCTCCTTTTAACCCTAATAGCAACCGCCTTTGTCGGATATGTCCTCCCATGAGGCCAAATATCATTTTGAGGGGCTACAGTAATCACTAACTTATTCTCAGCCATCCCCTACATCGGCCAAACAC…
guiana_CN882ParaBRA GGTTCCCTTCTAGGCATCTGCTTGCTAACCCAGATCATCACAGGCCTTCTACTAGCAATACACTATACATCCGACATTACTCTCGCATTTACATCTGTCGCCCACACATGCCGCAATGTCCAATATGGTTGACTAATCCGTAACCTTCATGCTAACGGAGCCTCTTTCTTTTTCATCTGTATCTATCTTCACATCGGCCGAGGGTTTTACTATGGCTCCTACCTTTATAAGGAGACTTGAAATACAGGAGTCATTCTCCTTTTAACCCTAATAGCAACCGCCTTTGTCGGATATGTCCTCCCATGAGGCCAAATATCATTTTGAGGGGCTACAGTAATCACTAACTTATTCTCAGCCATCCCCTACATCGGCCAAACAC…
guiana_CN922ParaBRA GGTTCCCTTCTAGGCATCTGCTTGCTAACCCAGATCATCACAGGCCTTCTACTAGCAATACACTATACATCCGACATTACTCTCGCATTTACATCTGTCGCCCACACATGCCGCAATGTCCAATATGGTTGACTAATCCGTAACCTTCATGCTAACGGAGCCTCTTTCTTTTTCATCTGTATCTATCTTCACATCGGCCGAGGGTTTTACTATGGCTCCTACCTTTATAAGGAGACTTGAAATACAGGAGTCATTCTCCTTTTAACCCTAATAGCAACCGCCTTTGTCGGATATGTCCTCCCATGAGGCCAAATATCATTTTGAGGGGCTACAGTAATCACTAACTTATTCTCAGCCATCCCCTACATCGGCCAAACAC…
guiana_CUJ181AmazonasBRA ???????????????????????????ACCCAGATCATCACAGGCCTTCTGCTAGCAATACACTATACATCCGATATCACTCTCGCATTTACATCCGTCGCCCACACATGCCGTAATGTCCAATATGGCTGATTAATCCGAAACCTTCATGCAAACGGGGCTTCTTTCTTTTTCATCTGCATCTACCTTCACATTGGCCGAGGTTTTTACTACGGCTCCTACCTCTACAAAGAAACCTGAAATACAGGAGTTATTCTCCTTTTAACCCTCATAGCAACCGCCTTCGTCGGGTATGTCCTTCCATGAGGCCAAATATCATTCTGAGGAGCTACAGTAATCACCAACTTGTTCTCAGCTATTCCTTACATCGGCCA…
guiana_FMNH391536EF458539AmapaBRA ?????????????????????????????????????????????????????????????????????????????????????????????????????????ACATGCCGCAATGTCCAATATGGTTGACTAATCCGTAACCTTCATGCTAACGGAGCCTCTTTCTTTTTCATCTGTATCTATCTTCACATCGGCCGAGGGTTTTACTATGGCTCCTACCTTTATAAGGAGACTTGAAATACAGGAGTCATTCTCCTTTTAACCCTAATAGCAACCGCCTTTGTCGGATATGTCCTCCCATGAGGCCAAATATCATTTTGAGGGGCTACAGTAATCACTAACTTATTCTCAGCCATCCCCTA…
guiana_FMNH391537EF458538AmapaBRA ?????????????????????????????????????????????????????????????????????????????????????????????????????????ACATGCCGCAATGTCCAATATGGTTGACTAATCCGTAACCTTCATGCTAACGGAGCCTCTTTCTTTTTCATCTGTATCTATCTTCACATCGGCCGAGGGTTTTACTATGGCTCCTACCTTTATAAGGAGACTTGAAATACAGGAGTCATTCTCCTTTTAACCCTAATAGCAACCGCCTTTGTCGGATATGTCCTCCCATGAGGCCAAATATCATTTTGAGGGGCTACAGTAATCACTAACTTATTCTCAGCCATCCCCTA…
guiana_FPR109BRA ???????????????????????????????????????????????????????????????????????????????????????????????????????????????????????????????????????????????????????????????????????????????????????????????????GGCCGAGGTTTTTACTACGGCTCCTACCTCTACAAAGAAACCTGAAATACAGGGGTCATTCTCCTTTTAACCCTTATAGCAACCGCCTTCGTCGGGTATGTCCTTCCATGAGGCCAAATATCATTCTGAGGGGCTACAGTAATCACCAACCTGTTCTCAGCTATTCCTTACATCGGCCAGACACTAG…
guiana_KU1265EF458531GUY ?????????????????????????????????????????????????????????????????????????????????????????????????????????ACATGCCGCAATGTCCAATATGGTTGACTAATCCGTAACCTTCATGCTAACGGAGCCTCTTTCTTTTTCATCTGTATCTATCTTCACATCGGCCGAGGGTTTTACTATGGCTCCTACCTTTATAAGGAGACTTGAAATACAGGAGTCATTCTCCTTTTAACCCTAATAGCAACCGCCTTCGTCGGATATGTCCTCCCATGAGGCCAAATATCATTTTGAGGGGCTACAGTAATCACTAACTTATTCTCAGCCATCCCCTACATCGGCCA…
guiana_KU3937EF458533GUY ?????????????????????????????????????????????????????????????????????????????????????????????????????????ACATGCCGCAATGTCCAATATGGTTGACTAATCCGTAACCTTCATGCTAACGGAGCCTCTTTCTTTTTCATCTGTATCTATCTTCACATCGGCCGAGGGTTTTACTATGGCTCCTACCTTTATAAGGAGACTTGAAATACAGGAGTCATTCTCCTTTTAACCCTAATAGCAACCGCCTTCGTCGGATATGTCCTCCCATGAGGCCAAATATCATTTTGAGGGGCTACAGTAATCACTAACTTATTCTCAGCCATCCCCTACATCGGCCA…
guiana_KU5793EF458532GUY ?????????????????????????????????????????????????????????????????????????????????????????????????????????ACATGCCGCAATGTCCAATATGGTTGACTAATCCGTAACCTTCATGCTAACGGAGCCTCTTTCTTTTTCATCTGTATCTATCTTCACATCGGCCGAGGGTTTTACTATGGCTCCTACCTTTATAAGGAGACTTGAAATACAGGAGTCATTCTCCTTTTAACCCTAATAGCAACCGCCTTCGTCGGATATGTCCTCCCATGAGGCCAAATATCATTTTGAGGGGCTACAGTAATCACTAACTTATTCTCAGCCATCCCCTACATCGGCCA…
guiana_LSUMZB7550EF458553AmazonasVEN ?????????????????????????????????????????????????????????????????????????????????????????????????????????ACATGCCGTAATGTCCAATATGGCTGATTAATCCGAAACCTTCATGCAAACGGGGCTTCTTTCTTTTTCATCTGCATCTACCTTCACATTGGCCGAGGTTTTTACTACGGCTCCTACCTTTACAAAGAAACCTGAAATACAGGGGTCATTCTCCTTTTAACCCTCATAGCAACCGCCTTCGTCGGGTATGTCCTTCCATGAGGCCAAATATCATTTTGAGGGGCTACAGTAATCACCAACTTGTTCTCAGCTATTCC…
guiana_PIME076ParaBRA ????????????????????????????????GATCATCACAGGCCTTCTGCTAGCAATACACTATACATCCGATATCACTCTCGCATTTACATCTGTCGCCCACACATGCCGTAATGTCCAGTATGGCTGATTAATCCGAAGCCTTCATGCAAACGGGGCTTCTTTCTTTTTCATCTGCATCTACCTTCACATTGGCCGAGGTTTTTACTACGGCTCCTACCTCTACAAAGAAACCTGAAATACAGGGGTCATTCTCCTTTTAACCCTTATAGCAACCGCCTTCGTCGGGTATGTCCTTCCATGAGGCCAAATATCATTCTGAGGGGCTACAGTAATCACCAACCTGTTCTCAGCTATTCCTTACATCGGCCAGAC…
guiana_SIL019AmazonasBRA GGTTCCCTTCTAGGCATCTGCTTGCTAACCCAGATCATCACAGGCCTTCTACTAGCAATACACTATACATCCGACATTACTCTCGCATTTACATCTGTCGCCCACACATGCCGCAATGTCCAATATGGTTGACTAATCCGTAACCTTCATGCTAACGGAGCCTCTTTCTTTTTCATCTGTATCTATCTTCACATCGGCCGAGGGTTTTACTATGGCTCCTACCTTTATAAGGAGACTTGAAATACAGGAGTCATTCTCCTTTTAACCCTAATAGCAACCGCCTTCGTCGGATATGTCCTCCCATGAGGCCAAATATCATTTTGAGGGGCTACAGTAATCACTAACTTATTCTCAGCCATCCCCTACATCGGCCA…
guiana_SIL025AmazonasBRA GGTTCCCTTCTAGGCATCTGCTTGCTAACCCAGATCATCACAGGCCTTCTACTAGCAATACACTATACATCCGACATTACTCTCGCATTTACATCTGTCGCCCACACATGCCGCAATGTCCAATATGGTTGACTAATCCGTAACCTTCATGCTAACGGAGCCTCTTTCTTTTTCATCTGTATCTATCTTCACATCGGCCGAGGGTTTTACTATGGCTCCTACCTTTATAAGGAGACTTGAAATACAGGAGTCATTCTCCTTTTAACCCTAATAGCAACCGCCTTCGTCGGATATGTCCTCCCATGAGGCCAAATATCATTTTGAGGGGCTACAGTAATCACTAACTTATTCTCAGCCATCCCCTACATCGGCCA…
guiana_SIL034AmazonasBRA GGTTCCCTTCTAGGCATCTGCTTGCTAACCCAGATCATCACAGGCCTTCTACTAGCAATACACTATACATCCGACATTACTCTCGCATTTACATCTGTCGCCCACACATGCCGCAATGTCCAATATGGTTGACTAATCCGTAACCTTCATGCTAACGGAGCCTCTTTCTTTTTCATCTGTATCTATCTTCACATCGGCCGAGGGTTTTACTATGGCTCCTACCTTTATAAGGAGACTTGAAATACAGGAGTCATTCTCCTTTTAACCCTAATAGCAACCGCCTTCGTCGGATATGTCCTCCCATGAGGCCAAATATCATTTTGAGGGGCTACAGTAATCACTAACTTATTCTCAGCCATCCCCTACATCGGCCA…
guiana_SIL066AmazonasBRA GGTTCCCTTCTAGGCATCTGCTTGCTAACCCAGATCATCACAGGCCTTCTACTAGCAATACACTATACATCCGACATTACTCTCGCATTTACATCTGTCGCCCACACATGCCGCAATGTCCAATATGGTTGACTAATCCGTAACCTTCATGCTAACGGAGCCTCTTTCTTTTTCATCTGTATCTATCTTCACATCGGCCGAGGGTTTTACTATGGCTCCTACCTTTATAAGGAGACTTGAAATACAGGAGTCATTCTCCTTTTAACCCTAATAGCAACCGCCTTCGTCGGATATGTCCTCCCATGAGGCCAAATATCATTTTGAGGGGCTACAGTAATCACTAACTTATTCTCAGCCATCCCCTACATCGGCCA…
guiana_USNM10460SipuRiverGUY ????????????????????????CTAACCCAGATCATCACAGGCCTTCTACTAGCAATACACTATACATCCGACATTACTCTCGCATTTACATCTGTCGCCCACACATGCCGCAATGTCCAATATGGTTGACTAATCCGTAACCTTCATGCTAACGGAGCCTCTTTCTTTTTCATCTGTATCTATCTTCACATCGGCCGAGGGTTTTACTATGGCTCCTACCTTTATAAGGAGACTTGAAATACAGGAGTCATTCTCCTTTTAACCCTAATAGCAACCGCCTTCGTCGGATATGTCCTCCCATGAGGCCAAATATCATTTTGAGGGGCTACAGTAATCACTAACTTATTCTCAGCCATCCCCTACATCG…
guiana_USNM10470SipuRiverGUY GGTTCCCTTCTAGGCATCTGCTTGCTAACCCAGATCATCACAGGCCTTCTACTAGCAATACACTATACATCCGACATTACTCTCGCATTTACATCTGTCGCCCACACATGCCGCAATGTCCAATATGGTTGACTAATCCGTAACCTTCATGCTAACGGAGCCTCTTTCTTTTTCATCTGTATCTATCTTCACATCGGCCGAGGGTTTTACTATGGCTCCTACCTTTATAAGGAGACTTGAAATACAGGAGTCATTCTCCTTTTAACCCTAATAGCAACCGCCTTCGTCGGATATGTCCTCCCATGAGGCCAAATATCATTTTGAGGGGCTACAGTAATCACTAACTTATTCTCAGCCATCCCCTACATCG…
guiana_USNM11592GUY ?????????????????????????TAACCCAGATCATCACAGGCCTTCTACTAGCAATACACTATACATCCGACATTACTCTCGCATTTACATCTGTCGCCCACACATGCCGCAATGTCCAATATGGTTGACTAATCCGTAACCTTCATGCTAACGGAGCCTCTTTCTTTTTCATCTGTATCTATCTTCACATCGGCCGAGGGTTTTACTATGGCTCCTACCTTTATAAGGAGACTTGAAATACAGGAGTCATTCTCCTTTTAACCCTAATAGCAACCGCCTTCGTCGGATATGTCCTCCCATGAGGCCAAATATCATTTTGAGGAGCTACAGTAATCACTAACTTATTCTCAGCCATCCCCTACATCGGCCAAACAC…
guiana_USNM5097EssequiboGUY ????????????GGCATCTGCTTGCTAACCCRGATCATCACAGGCCTCCTACTAGCAATACACTATACATCCGACATTACTCTCGCATTTACATCTGTCGCCCACACATGCCGCAATGTCCAATATGGTTGACTAATCCGTAACCTTCATGCTAACGGAGCCTCTTTCTTTTTCATCTGTATCTATCTTCACATCGGCCGAGGGTTTTACTATGGCTCCTACCTTTATAAGGAGACTTGAAATACAGGAGTCATTCTCCTTTTAACCCTAATAGCAACCGCCTTCGTCGGATATGTCCTCCCATGAGGCCAAATATCATTTTGAGGGGCTACAGTAATCACTAACTTATTCTCAGCCATCCCCTACATCGG…
guiana_USNMB10438SipuRivereGUY GGTTCCCTTCTAGGCATCTGCTTGCTAACCCAGATCATCACAGGCCTTCTACTAGCAATACACTATACATCCGACATTACTCTCGCATTTACATCTGTCGCCCACACATGCCGCAATGTCCAATATGGTTGACTAATCCGTAACCTTCATGCTAACGGAGCCTCTTTCTTTTTCATCTGTATCTATCTTCACATCGGCCGAGGGTTTTACTATGGCTCCTACCTTTATAAGGAGACTTGAAATACAGGAGTCATTCTCCTTTTAACCCTAATAGCAACCGCCTTCGTCGGATATGTCCTCCCATGAGGCCAAATATCATTTTGAGGGGCTACAGTAATCACTAACTTATTCTCAGCCATCCCCTACAT…
guiana_USNMB11389GunnsLandingGUY GGTTCCCTTCTAGGCATCTGCTTGCTAACCCAGATCATCACAGGCCTTCTACTAGCAATACACTATACATCCGACATTACTCTCGCATTTACATCTGTCGCCCACACATGCCGCAATGTCCAATATGGTTGACTAATCCGTAACCTTCATGCTAACGGAGCCTCTTTCTTTTTCATCTGTATCTATCTTCACATCGGCCGAGGGTTTTACTATGGCTCCTACCTTTATAAGGAGACTTGAAATACAGGAGTCATTCTCCTTTTAACCCTAATAGCAACCGCCTTCGTCGGATATGTCCTCCCATGAGGCCAAATATCATTTTGAGGGGCTACAGTAATCACTAACTTATTCTCAGCCATCCCCTAC…
guiana_USNMB11440GunnsLandingGUY GGTTCCCTTCTAGGCATCTGCTTGCTAACCCAGATCATCACAGGCCTTCTACTAGCAATACACTATACATCCGACATTACTCTCGCATTTACATCTGTCGCCCACACATGCCGCAATGTCCAATATGGTTGACTAATCCGTAACCTTCATGCTAACGGAGCCTCTTTCTTTTTCATCTGTATCTATCTTCACATCGGCCGAGGGTTTTACTATGGCTCCTACCTTTATAAGGAGACTTGAAATACAGGAGTCATTCTCCTTTTAACCCTAATAGCAACCGCCTTCGTCGGATATGTCCTCCCATGAGGCCAAATATCATTTTGAGGGGCTACAGTAATCACTAACTTATTCTCAGCCATCCCCTAC…
guiana_USNMB11441GunnsLandingGUY GGTTCCCTTCTAGGCATCTGCTTGCTAACCCAGATCATCACAGGCCTTCTACTAGCAATACACTATACATCCGACATTACTCTCGCATTTACATCTGTCGCCCACACATGCCGCAATGTCCAATATGGTTGACTAATCCGTAACCTTCATGCTAACGGAGCCTCTTTCTTTTTCATCTGTATCTATCTTCACATCGGCCGAGGGTTTTACTATGGCTCCTACCTTTATAAGGAGACTTGAAATACAGGAGTCATTCTCCTTTTAACCCTAATAGCAACCGCCTTCGTCGGATATGTCCTCCCATGAGGCCAAATATCATTTTGAGGGGCTACAGTAATCACTAACTTATTCTCAGCCATCCCCTAC…
guiana_USNMB11492GunnsLandingGUY GGTTCCCTTCTAGGCATCTGCTTGCTAACCCAGATCATCACAGGCCTTCTACTAGCAATACACTATACATCCGACATTACTCTCGCATTTACATCTGTCGCCCACACATGCCGCAATGTCCAATATGGTTGACTAATCCGTAACCTTCATGCTAACGGAGCCTCTTTCTTTTTCATCTGTATCTATCTTCACATCGGCCGAGGGTTTTACTATGGCTCCTACCTTTATAAGGAGACTTGAAATACAGGAGTCATTCTCCTTTTAACCCTAATAGCAACCGCCTTCGTCGGATATGTCCTCCCATGAGGCCAAATATCATTTTGAGGGGCTACAGTAATCACTAACTTATTCTCAGCCATCCCCTAC…
guiana_USNMB11625UpperEssequiboGUY GGTTCCCTTCTAGGCATCTGCTTGCTAACCCAGATCATCACAGGCCTTCTACTAGCAATACACTATACATCCGACATTACTCTCGCATTTACATCTGTCGCCCACACATGCCGCAATGTCCAATATGGTTGACTAATCCGTAACCTTCATGCTAACGGAGCCTCTTTCTTTTTCATCTGTATCTATCTTCACATCGGCCGAGGGTTTTACTATGGCTCCTACCTTTATAAGGAGACTTGAAATACAGGAGTCATTCTCCTTTTAACCCTAATAGCAACCGCCTTCGTCGGATATGTCCTCCCATGAGGCCAAATATCATTTTGAGGGGCTACAGTAATCACTAACTTATTCTCAGCCATCCCCT…
guiana_USNMB14302MakwaimaSavannahGUY GGTTCCCTTCTAGGCATCTGCTTGCTAACCCAGATCATCACAGGCCTTCTACTAGCAATACACTATACATCCGACATTACTCTCGCATTTACATCTGTCGCCCACACATGCCGCAATGTCCAATATGGTTGACTAATCCGTAACCTTCATGCTAACGGAGCCTCTTTCTTTTTCATCTGTATCTATCTTCACATCGGCCGAGGGTTTTACTATGGCTCCTACCTTTATAAGGAGACTTGAAATACAGGAGTCATTCTCCTTTTAACCCTAATAGCAACCGCCTTCGTCGGATATGTCCTCCCATGAGGCCAAATATCATTTTGAGGGGCTACAGTAATCACTAACTTATTCTCAGCCATCCC…
guiana_USNMB14310MakwaimaSavannahGUY GGTTCCCTTCTAGGCATCTGCTTGCTAACCCAGATCATCACAGGCCTTCTACTAGCAATACACTATACATCCGACATTACTCTCGCATTTACATCTGTCGCCCACACATGCCGCAATGTCCAATATGGTTGACTAATCCGTAACCTTCATGCTAACGGAGCCTCTTTCTTTTTCATCTGTATCTATCTTCACATCGGCCGAGGGTTTTACTATGGCTCCTACCTTTATAAGGAGACTTGAAATACAGGAGTCATTCTCCTTTTAACCCTAATAGCAACCGCCTTCGTCGGATATGTCCTCCCATGAGGCCAAATATCATTTTGAGGGGCTACAGTAATCACTAACTTATTCTCAGCCATCCC…
guiana_USNMB14323MakwaimaSavannahGUY GGTTCCCTTCTAGGCATCTGCTTGCTAACCCAGATCATCACAGGCCTTCTACTAGCAATACACTATACATCCGACATTACTCTCGCATTTACATCTGTCGCCCACACATGCCGCAATGTCCAATATGGTTGACTAATCCGTAACCTTCATGCTAACGGAGCCTCTTTCTTTTTCATCTGTATCTATCTTCACATCGGCCGAGGGTTTTACTATGGCTCCTACCTTTATAAGGAGACTTGAAATACAGGAGTCATTCTCCTTTTAACCCTAATAGCAACCGCCTTCGTCGGATATGTCCTCCCATGAGGCCAAATATCATTTTGAGGGGCTACAGTAATCACTAACTTATTCTCAGCCATCCC…
guiana_USNMB14357MakwaimaSavannahGUY GGTTCCCTTCTAGGCATCTGCTTGCTAACCCAGATCATCACAGGCCTCCTACTAGCAATACACTATACATCCGACATTACTCTCGCATTTACATCTGTCGCCCACACATGCCGCAATGTCCAATATGGTTGACTAATCCGTAACCTTCATGCTAACGGAGCCTCTTTCTTTTTCATCTGTATCTATCTTCACATCGGCCGAGGGTTTTACTATGGCTCCTACCTTTATAAGGAGACTTGAAATACAGGAGTCATTCTCCTTTTAACCCTAATAGCAACCGCCTTCGTCGGATATGTCCTCCCATGAGGCCAAATATCATTTTGAGGGGCTACAGTAATCACTAACTTATTCTCAGCCATCCC…
guiana_USNMB14399PiruruGUY GGTTCCCTTCTAGGCATCTGCTTGCTAACCCAGATCATCACAGGCCTTCTACTAGCAATACACTATACATCCGACATTACTCTCGCATTTACATCTGTCGCCCACACATGCCGCAATGTCCAATATGGTTGACTAATCCGTAACCTTCATGCTAACGGAGCCTCTTTCTTTTTCATCTGTATCTATCTTCACATCGGCCGAGGGTTTTACTATGGCTCCTACCTTTATAAGGAGACTTGAAATACAGGAGTCATTCTCCTTTTAACCCTAATAGCAACCGCCTTCGTCGGATATGTCCTCCCATGAGGCCAAATATCATTTTGAGGGGCTACAGTAATCACTAACTTATTCTCAGCCATCCCCTACATCGGC…
guiana_USNMB14492PiruruGUY GGTTCCCTTCTAGGCATCTGCTTGCTAACCCAGATCATCACAGGCCTTCTACTAGCAATACACTATACATCCGACATTACTCTCGCATTTACATCTGTCGCCCACACATGCCGCAATGTCCAATATGGTTGACTAATCCGTAACCTTCATGCTAACGGAGCCTCTTTCTTTTTCATCTGTATCTATCTTCACATCGGCCGAGGGTTTTACTATGGCTCCTACCTTTATAAGGAGACTTGAAATACAGGAGTCATTCTCCTTTTAACCCTAATAGCAACCGCCTTCGTCGGATATGTCCTCCCATGAGGCCAAATATCATTTTGAGGGGCTACAGTAATCACTAACTTATTCTCAGCCATCCCCTACATCGGC…
guiana_USNMB14623WashikuraRiverGUY GGTTCCCTTCTAGGCATCTGCTTGCTAACCCAGATCATCACAGGCCTTCTACTAGCAATACACTATACATCCGACATTACTCTCGCATTTACATCTGTCGCCCACACATGCCGCAATGTCCAATATGGTTGACTAATCCGTAACCTTCATGCTAACGGAGCCTCTTTCTTTTTCATCTGTATCTATCTTCACATCGGCCGAGGGTTTTACTATGGCTCCTACCTTTATAAGGAGACTTGAAATACAGGAGTCATTCTCCTTTTAACCCTAATAGCAACCGCCTTCGTCGGATATGTCCTCCCATGAGGCCAAATATCATTTTGAGGGGCTACAGTAATCACTAACTTATTCTCAGCCATCCCCT…
guiana_USNMB14631WashikuraRiverGUY GGTTCCCTTCTAGGCATCTGCTTGCTAACCCAGATCATCACAGGCCTCCTACTAGCAATACACTATACATCCGACATTACTCTCGCATTTACATCTGTCGCCCACACATGCCGCAATGTCCAATATGGTTGACTAATCCGTAACCTTCATGCTAACGGAGCCTCTTTCTTTTTCATCTGTATCTATCTTCACATCGGCCGAGGGTTTTACTATGGCTCCTACCTTTATAAGGAGACTTGAAATACAGGAGTCATTCTCCTTTTAACCCTAATAGCAACCGCCTTCGTCGGATATGTCCTCCCATGAGGCCAAATATCATTTTGAGGGGCTACAGTAATCACTAACTTATTCTCAGCCATCCCCT…
guiana_USNMB14671WashikuraRiverGUY GGTTCCCTTCTAGGCATCTGCTTGCTAACCCAGATCATCACAGGCCTTCTACTAGCAATACACTATACATCCGACATTACTCTCGCATTTACATCTGTCGCCCACACATGCCGCAATGTCCAATATGGTTGACTAATCCGTAACCTTCATGCTAACGGAGCCTCTTTCTTTTTCATCTGTATCTATCTTCACATCGGCCGAGGGTTTTACTATGGCTCCTACCTTTATAAGGAGACTTGAAATACAGGAGTCATTCTCCTTTTAACCCTAATAGCAACCGCCTTCGTCGGATATGTCCTCCCATGAGGCCAAATATCATTTTGAGGGGCTACAGTAATCACTAACTTATTCTCAGCCATCCCCT…
guiana_USNMB15757MountRoraimaGUY GGTTCCCTTCTAGGCATCTGCTTGCTAACCCAGATCATCACAGGCCTCCTACTAGCAATACACTATACATCCGACATTACTCTCGCATTTACATCTGTCGCCCACACATGCCGCAATGTCCAATATGGTTGACTAATCCGTAACCTTCATGCTAACGGAGCCTCTTTCTTTTTCATCTGTATCTATCTTCACATCGGCCGAGGGTTTTACTATGGCTCCTACCTTTATAAGGAGACTTGAAATACAGGAGTCATTCTCCTTTTAACCCTAATAGCAACCGCCTTCGTCGGATATGTCCTCCCATGAGGCCAAATATCATTTTGAGGGGCTACAGTAATCACTAACTTATTCTCAGCCATCCCCTAC…
guiana_USNMB19031KopinangVillageGUY GGTTCCCTTCTAGGCATCTGCTTGCTAACCCAGATCATCACAGGCCTTCTACTAGCAATACACTATACATCCGACATTACTCTCGCATTTACATCTGTCGCCCACACATGCCGCAATGTCCAATATGGTTGACTAATCCGTAACCTTCATGCTAACGGAGCCTCTTTCTTTTTCATCTGTATCTATCTTCACATCGGCCGAGGGTTTTACTATGGCTCCTACCTTTATAAGGAGACTTGAAATACAGGAGTCATTCTCCTTTTAACCCTAATAGCAACCGCCTTCGTCGGATATGTCCTCCCATGAGGCCAAATATCATTTTGAGGGGCTACAGTAATCACTAACTTATTCTCAGCCATCCCC…
guiana_USNMB19079KopinangVillageGUY GGTTCCCTTCTAGGCATCTGCTTGCTAACCCAGATCATCACAGGCCTTCTACTAGCAATACACTATACATCCGACATTACTCTCGCATTTACATCTGTCGCCCACACATGCCGCAATGTCCAATATGGTTGACTAATCCGTAACCTTCATGCTAACGGAGCCTCTTTCTTTTTCATCTGTATCTATCTTCACATCGGCCGAGGGTTTTACTATGGCTCCTACCTTTATAAGGAGACTTGAAATACAGGAGTCATTCTCCTTTTAACCCTAATAGCAACCGCCTTCGTCGGATATGTCCTCCCATGAGGCCAAATATCATTTTGAGGGGCTACAGTAATCACTAACTTATTCTCAGCCATCCCC…
guiana_USNMB19176KopinangVillageGUY GGTTCCCTTCTAGGCATCTGCTTGCTAACCCAGATCATCACAGGCCTTCTACTAGCAATACACTATACATCCGACATTACTCTCGCATTTACATCTGTCGCCCACACATGCCGCAATGTCCAATATGGTTGACTAATCCGTAACCTTCATGCTAACGGAGCCTCTTTCTTTTTCATCTGTATCTATCTTCACATCGGCCGAGGGTTTTACTATGGCTCCTACCTTTATAAGGAGACTTGAAATACAGGAGTCATTCTCCTTTTAACCCTAATAGCAACCGCCTTCGTCGGATATGTCCTCCCATGAGGCCAAATATCATTTTGAGGGGCTACAGTAATCACTAACTTATTCTCAGCCATCCCC…
guiana_USNMB19195KopinangVillageGUY GGTTCCCTTCTAGGCATCTGCTTGCTAACCCAGATCATCACAGGCCTTCTACTAGCAATACACTATACATCCGACATTACTCTCGCATTTACATCTGTCGCCCACACATGCCGCAATGTCCAATATGGTTGACTAATCCGTAACCTTCATGCTAACGGAGCCTCTTTCTTTTTCATCTGTATCTATCTTCACATCGGCCGAGGGTTTTACTATGGCTCCTACCTTTATAAGGAGACTTGAAATACAGGAGTCATTCTCCTTTTAACCCTAATAGCAACCGCCTTCGTCGGATATGTCCTCCCATGAGGCCAAATATCATTTTGAGGGGCTACAGTAATCACTAACTTATTCTCAGCCATCCCC…
guiana_USNMB22151UpperEssequiboGUY GGTTCCCTTCTAGGCATCTGCTTGCTAACCCAGATCATCACAGGCCTTCTACTAGCAATACACTATACATCCGACATTACTCTCGCATTTACATCTGTCGCCCACACATGCCGCAATGTCCAATATGGTTGACTAATCCGTAACCTTCATGCTAACGGAGCCTCTTTCTTTTTCATCTGTATCTATCTTCACATCGGCCGAGGGTTTTACTATGGCTCCTACCTTTATAAGGAGACTTGAAATACAGGAGTCATTCTCCTTTTAACCCTAATAGCAACCGCCTTCGTCGGATATGTCCTCCCATGAGGCCAAATATCATTTTGAGGGGCTACAGTAATCACTAACTTATTCTCAGCCATCCCCT…
guiana_USNMB22213UpperEssequiboGUY GGTTCCCTTCTAGGCATCTGCTTGCTAACCCAGATCATCACAGGCCTTCTACTAGCAATACACTATACATCCGACATTACTCTCGCATTTACATCTGTCGCCCACACATGCCGCAATGTCCAATATGGTTGACTAATCCGTAACCTTCATGCTAACGGAGCCTCTTTCTTTTTCATCTGTATCTATCTTCACATCGGCCGAGGGTTTTACTATGGCTCCTACCTTTATAAGGAGACTTGAAATACAGGAGTCATTCTCCTTTTAACCCTAATAGCAACCGCCTTCGTCGGATATGTCCTCCCATGAGGCCAAATATCATTTTGAGGGGCTACAGTAATCACTAACTTATTCTCAGCCATCCCCT…
guiana_USNMB22256UpperEssequiboGUY GGTTCCCTTCTAGGCATCTGCTTGCTAACCCAGATCATCACAGGCCTTCTACTAGCAATACACTATACATCCGACATTACTCTCGCATTTACATCTGTCGCCCACACATGCCGCAATGTCCAATATGGTTGACTAATCCGTAACCTTCATGCTAACGGAGCCTCTTTCTTTTTCATCTGTATCTATCTTCACATCGGCCGAGGGTTTTACTATGGCTCCTACCTTTATAAGGAGACTTGAAATACAGGAGTCATTCTCCTTTTAACCCTAATAGCAACCGCCTTCGTCGGATATGTCCTCCCATGAGGCCAAATATCATTTTGAGGGGCTACAGTAATCACTAACTTATTCTCAGCCATCCCCT…
guiana_USNMB22267UpperEssequiboGUY GGTTCCCTTCTAGGCATCTGCTTGCTAACCCAGATCATCACAGGCCTTCTACTAGCAATACACTATACATCCGACATTACTCTCGCATTTACATCTGTCGCCCACACATGCCGCAATGTCCAATATGGTTGACTAATCCGTAACCTTCATGCTAACGGAGCCTCTTTCTTTTTCATCTGTATCTATCTTCACATCGGCCGAGGGTTTTACTATGGCTCCTACCTTTATAAGGAGACTTGAAATACAGGAGTCATTCTCCTTTTAACCCTAATAGCAACCGCCTTCGTCGGATATGTCCTCCCATGAGGCCAAATATCATTTTGAGGGGCTACAGTAATCACTAACTTATTCTCAGCCATCCCCT…
guiana_USNMB22268UpperEssequiboGUY GGTTCCCTTCTAGGCATCTGCTTGCTAACCCAGATCATCACAGGCCTTCTACTAGCAATACACTATACATCCGACATTACTCTCGCATTTACATCTGTCGCCCACACATGCCGCAATGTCCAATATGGTTGACTAATCCGTAACCTTCATGCTAACGGAGCCTCTTTCTTTTTCATCTGTATCTATCTTCACATCGGCCGAGGGTTTTACTATGGCTCCTACCTTTATAAGGAGACTTGAAATACAGGAGTCATTCTCCTTTTAACCCTAATAGCAACCGCCTTCGTCGGATATGTCCTCCCATGAGGCCAAATATCATTTTGAGGGGCTACAGTAATCACTAACTTATTCTCAGCCATCCCCT…
guiana_USNMB5133EssequioGUY GGTTCCCTTCTAGGCATCTGCTTGCTAACCCAGATCATCACAGGCCTTCTACTAGCAATACACTATACATCCGACATTACTCTCGCATTTACATCTGTCGCCCACACATGCCGCAATGTCCAATATGGTTGACTAATCCGTAACCTTCATGCTAACGGAGCCTCTTTCTTTTTCATCTGTATCTATCTTCACATCGGCCGAGGGTTTTACTATGGCTCCTACCTTTATAAGGAGACTTGAAATACAGGAGTCATTCTCCTTTTAACCCTAATAGCAACCGCCTTCGTCGGATATGTCCTCCCATGAGGCCAAATATCATTTTGAGGGGCTACAGTAATCACTAACTTATTCTCAGCCATCCCCTACATCGG…
guiana_USNMB5137CuyuniMazaruniGUY GGTTCCCTTCTAGGCATCTGCTTGCTAACCCAGATCATCACAGGCCTTCTACTAGCAATACACTATACATCCGACATTACTCTCGCATTTACATCTGTCGCCCACACATGCCGCAATGTCCAATATGGTTGACTAATCCGTAACCTTCATGCTAACGGAGCCTCTTTCTTTTTCATCTGTATCTATCTTCACATCGGCCGAGGGTTTTACTATGGCTCCTACCTTTATAAGGAGACTTGAAATACAGGAGTCATTCTCCTTTTAACCCTAATAGCAACCGCCTTCGTCGGATATGTCCTCCCATGAGGCCAAATATCATTTTGAGGGGCTACAGTAATCACTAACTTATTCTCAGCCATCCCCTA…
guiana_USNMB5153CuyuniMazaruniGUY GGTTCCCTTCTAGGCATCTGCTTGCTAACCCAGATCATCACAGGCCTTCTACTAGCAATACACTATACATCCGACATTACTCTCGCATTTACATCTGTCGCCCACACATGCCGCAATGTCCAATATGGTTGACTAATCCGTAACCTTCATGCTAACGGAGCCTCTTTCTTTTTCATCTGTATCTATCTTCACATCGGCCGAGGGTTTTACTATGGCTCCTACCTTTATAAGGAGACTTGAAATACAGGAGTCATTCTCCTTTTAACCCTAATAGCAACCGCCTTCGTCGGATATGTCCTCCCATGAGGCCAAATATCATTTTGAGGGGCTACAGTAATCACTAACTTATTCTCAGCCATCCCCTA…
guiana_USNMB5157EssequiboGUY GGTTCCCTTCTAGGCATCTGCTTGCTAACCCAGATCATCACAGGCCTTCTACTAGCAATACACTATACATCCGACATTACTCTCGCATTTACATCTGTCGCCCACACATGCCGCAATGTCCAATATGGTTGACTAATCCGTAACCTTCATGCTAACGGAGCCTCTTTCTTTTTCATCTGTATCTATCTTCACATCGGCCGAGGGTTTTACTATGGCTCCTACCTTTATAAGGAGACTTGAAATACAGGAGTCATTCTCCTTTTAACCCTAATAGCAACCGCCTTCGTCGGATATGTCCTCCCATGAGGCCAAATATCATTTTGAGGGGCTACAGTAATCACTAACTTATTCTCAGCCATCCCCTACATCG…
guiana_USNMB9265BarimaWainiGUY GGTTCCCTTCTAGGCATCTGCTTGCTAACCCAGATCATCACAGGCCTTCTACTAGCAATACACTATACATCCGACATTACTCTCGCATTTACATCTGTCGCCCACACATGCCGCAATGTCCAATATGGTTGACTAATCCGTAACCTTCATGCTAACGGAGCCTCTTTCTTTTTCATCTGTATCTATCTTCACATCGGCCGAGGGTTTTACTATGGCTCCTACCTTTATAAGGAGACTTGAAATACAGGAGTCATTCTCCTTTTAACCCTAATAGCAACCGCCTTCGTCGGATATGTCCTCCCATGAGGCCAAATATCATTTTGAGGGGCTACAGTAATCACTAACTTATTCTCAGCCATCCCCTACAT…
imeri_AMZ161AmazonasBRA ??????????????????????????AACCCAGATCATCACAGGCCTTCTGCTAGCAATACACTATACATCCGATATCACTCTCGCATTTACATCCGTCRCCCACACATGCCGTAATGTCCAATATGGCTGATTAATCCGAAACCTTCATGCAAACGGGGCTTCTTTCTTTTTCATCTGCATCTACCTTCACATTGGCCGAGGTTTTTACTACGGCTCCTACCTTTACAAAGAAACCTGAAATACAGGGGTCATTCTCCTTTTAACCCTCATAGCAACCGCCTTCGTCGGGTATGTCCTTCCATGAGGCCAAATATCATTTTGAGGGGCTACAGTAATCACCAACTTGTTCTCAGCTATTCCTTACGTCGGCCAA…
imeri_AMZ514AmazonasBRA ????????????????????????????????GATCATCACAGGCCTTCTGCTAGCAATACACTATACATCCGATATCACTCTCGCATTTACATCCGTCGCCCACACATGCCGTAATGTCCAATATGGCTGATTAATCCGAAACCTTCATGCAAACGGGGCTTCTTTCTTTTTCATCTGCATCTACCTTCACATCGGCCGAGGTTTTTACTACGGCTCCTACCTTTACAAAGAAACCTGAAATACAGGGGTCATTCTCCTTTTAACCCTCATAGCAACCGCCTTCGTCGGGTATGTCCTTCCATGAGGCCAAATATCATTTTGAGGGGCTACAGTAATCACCAACTTGTTCTCAGCTATTCCTTACGTCGGCCAA…
imeri_JAP816AmazonasBRA ??????????????????????????AACCCAGATCATCACAGGCCTTCTGCTAGCAATACACTATACATCCGATATCACTCTCGCATTTACATCCGTCGCCCACACATGCCGTAATGTCCAATATGGCTGATTAATCCGAAACCTTCATGCAAACGGGGCTTCTTTCTTTTTCATCTGCATCTACCTTCACATTGGCCGAGGTTTTTACTACGGCTCCTACCTTTACAAAGAAACCTGAAATACAGGGGTCATTCTCCTTTTAACCCTCATAGCAACCGCCTTCGTCGGGTATGTCCTTCCCTGAGGCCAAATATCATTTTGAGGGGCTACAGTAATCACCAACTTGTTCTCAGCTATTCCTTACGTCGGCCAA…
inambari_1015LaPazBOL ?????????????????????????????CCAGATCATCACAGGCCTTCTGCTAGCAATACACTATACATCCGATATCACTCTCGCATTTACATCCGTCGCCCACACATGCCGTAATGTCCAATATGGCTGATTAATCCGAAACCTTCATGCAAACGGGGCTTCTTTCTTTTTCATCTGCATCTACCTTCACATTGGCCGAGGTTTTTACTACGGCTCCTACCTCTACAAAGAAACCTGAAATACAGGAGTTATTCTCCTTTTAACCCTCATAGCAACCGCCTTCGTCGGGTATGTCCTTCCATGAGGCCAAATATCATTCTGAGGAGCTACAGTAATCACCAACTTGTTCTCAGCTATTCCTTACGTCGGCCAAAC…
inambari_1038LaPazBOL ????????????????????????????CCCAGATCATCACAGGCCTTCTGCTAGCAATACACTATACATCCGATATCACTCTCGCATTTACATCCGTCGCCCACACATGCCGTAATGTCCAATATGGCTGATTAATCCGAAACCTTCATGCAAACGGGGCTTCTTTCTTTTTCATCTGCATCTACCTTCACATTGGCCGAGGTTTTTACTACGGCTCCTACCTCTACAAAGAAACCTGAAATACAGGAGTTATTCTCCTTTTAACCCTCATAGCAACCGCCTTCGTCGGGTATGTCCTTCCATGAGGCCAAATATCATTCTGAGGAGCTACAGTAATCACCAACTTGTTCTCAGCTATTCCTTACGTCGGCCAAAC…
inambari_1087LaPazBOL ?????????????????????????????CCAGATCATCACAGGCCTTCTGCTAGCAATACACTATACATCCGATATCACTCTCGCATTTACATCCGTCGCCCACACATGCCGTAATGTCCAATATGGCTGATTAATCCGAAACCTTCATGCAAACGGGGCTTCTTTCTTTTTCATCTGCATCTACCTTCACATTGGCCGAGGTTTTTACTACGGCTCCTACCTCTACAAAGAAACCTGAAATACAGGAGTTATTCTCCTTTTAACCCTCATAGCAACCGCCTTCGTCGGGTATGTCCTTCCATGAGGCCAAATATCATTCTGAGGAGCTACAGTAATCACCAACTTGTTCTCAGCTATTCCTTACGTCGGCCAAAC…
inambari_1173LaPazBOL ????????????????????????????????GATCATCACAGGCCTTCTGCTAGCAATACACTATACATCCGATATCACTCTCGCATTTACATCCGTCGCCCACACATGCCGTAATGTCCAATATGGCTGATTAATCCGAAACCTTCATGCAAACGGGGCTTCTTTCTTTTTCATCTGCATCTACCTTCACATTGGCCGAGGTTTTTACTACGGCTCCTACCTCTACAAAGAAACCTGAAATACAGGAGTTATTCTCCTTTTAACCCTCATAGCAACCGCCTTCGTCGGGTATGTCCTTCCATGAGGCCAAATATCATTCTGAGGAGCTACAGTAATCACCAACTTGTTCTCAGCTATTCCTTACGTCGGCCAAAC…
inambari_22701LaPazBOL ????????????????????????????CCCAGATCATCACAGGCCTTCTGCTAGCAATACACTATACATCCGATATCACTCTCGCATTTACATCCGTCGCCCACACATGCCGTAATGTCCAATATGGCTGATTAATCCGAAACCTTCATGCAAACGGGGCTTCTTTCTTTTTCATCTGCATCTACCTTCACATTGGCCGAGGTTTTTACTACGGCTCCTACCTCTACAAAGAAACCTGAAATACAGGAGTTATTCTCCTTTTAACCCTCATAGCAACCGCCTTCGTCGGGTATGTCCTTCCATGAGGCCAAATATCATTCTGAGGAGCTACAGTAATCACCAACTTGTTCTCAGCTATTCCTTACGTCGGCCAAA…
inambari_22740LaPazBOL ??????????????????????????????CAGATCATCACAGGCCTTCTGCTAGCAATACACTATACATCCGATATCACTCTCGCATTTACATCCGTCGCCCACACATGCCGTAATGTCCAATATGGCTGATTAATCCGAAACCTTCATGCAAACGGGGCTTCTTTCTTTTTCATCTGCATCTACCTTCACATTGGCCGAGGTTTTTACTACGGCTCCTACCTCTACAAAGAAACCTGAAATACAGGAGTTATTCTCCTTTTAACCCTCATAGCAACCGCCTTCGTCGGGTATGTCCTTCCATGAGGCCAAATATCATTCTGAGGAGCTACAGTAATCACCAACTTGTTCTCAGCTATTCCTTACGTCGGCCAAA…
inambari_22835LaPazBOL ???????????????????GCTTACTAACCCAGATCATCACAGGCCTTCTGCTAGCAATACACTATACATCCGATATCACTCTCGCATTTACATCCGTCGCCCACACATGCCGTAATGTCCAATATGGCTGATTAATCCGAAACCTTCATGCAAACGGGGCTTCTTTCTTTTTCATCTGCATCTACCTTCACATTGGCCGAGGTTTTTACTACGGCTCCTACCTCTACAAAGAAACCTGAAATACAGGAGTTATTCTCCTTTTAACCCTCATAGCAACCGCCTTCGTCGGGTATGTCCTTCCATGAGGCCAAATATCATTCTGAGGAGCTACAGTAATCACCAACTTGTTCTCAGCTATTCCTTACGTCGGCCAAA…
inambari_27769LoretoPER ?????????????????????TTGCTAACCCAGATCATCACAGGCCTTCTACTAGCAATGCACTATACATCCGATATTACTCTCGCATTTACATCTGTCTCCCACACATGCCGCAATGTCCAATATGGCTGACTAATCCGAAACCTTCATGCAAACGGGGCCTCTTTCTTTTTCATCTGCATCTATCTTCACATCGGCCGAGGATTTTACTACGGCTCCTACCTCTATAAAGAAACCTGAAATACAGGGGTCATTCTCCTTTTAACCCTCATAGCAACCGCCTTCGTCGGATATGTCCTCCCATGAGGCCAAATATCATTCTGAGGGGCTACAGTAATTACCAACCTATTCTCAGCTATCCCCTACATCGGCCAA…
inambari_27903LoretoPER ???????????????????GCTTGCTAACCCAGATCATCACAGGCCTTCTACTAGCAATGCACTATACATCCGATATTACTCTCGCATTTACATCTGTCTCCCACACATGCCGCAATGTCCAATATGGCTGACTAATCCGAAACCTTCATGCAAACGGGGCCTCTTTCTTTTTCATCTGCATCTATCTTCACATCGGCCGAGGATTTTACTACGGCTCCTACCTCTATAAAGAAACCTGAAATACAGGGGTCATTCTCCTTTTAACCCTCATAGCAACCGCCTTCGTCGGATATGTCCTCCCATGAGGCCAAATATCATTCTGAGGGGCTACAGTAATTACCAACCTATTCTCAGCTATCCCCTACATCGGCCAA…
inambari_4676LoretoPER ????????????????????????????????GATCATCACAGGCCTTCTGCTAGCAATACACTATACATCCGATATCACTCTCGCATTTACATCCGTCGCCCACACATGCCGTAATGTCCAATATGGCTGATTAATCCGAAACCTTCATGCAAACGGGGCTTCTTTCTTTTTCATCTGCATCTACCTTCACATTGGCCGAGGTTTTTACTACGGCTCCTACCTTTACAAAGAAACCTGAAATACAGGGGTCATTCTCCTTTTAACCCTCATAGCAACCGCCTTCGTCGGGTATGTCCTTCCATGAGGCCAAATATCATTTTGAGGGGCTACAGTAATCACCAACTTGTTCTCAGCTATTCCTTACGTCGGCCAAA…
inambari_4680LoretoPER ????????????????????????????CCCAGATCATCACAGGCCTTCTGCTAGCAATACACTATACATCCGATATCACTCTCGCATTTACATCCGTCGCCCACACATGCCGTAATGTCCAATATGGCTGATTAATCCGAAACCTTCATGCAAACGGGGCTTCTTTCTTTTTCATCTGCATCTACCTTCACATTGGCCGAGGTTTTTACTACGGCTCCTACCTCTACAAAGAAACCTGAAATACAGGAGTTATTCTCCTTTTAACCCTCATAGCAACCGCCTTCGTCGGATATGTCCTTCCATGAGGCCAAATATCATTCTGAGGAGCTACAGTAATCACCAACTTGTTCTCAGCTATTCCTTACATCGGCCAAA…
inambari_4703LoretoPER ?????????????????????????????????ATCATCACAGGCCTTCTGCTAGCAATACACTATACATCCGATATCACTCTCGCATTTACATCCGTCGCCCACACATGCCGTAATGTCCAATATGGCTGATTAATCCGAAACCTTCATGCAAACGGGGCTTCTTTCTTTTTCATCTGCATCTACCTTCACATTGGCCGAGGTTTTTACTACGGCTCCTACCTCTACAAAGAAACCTGAAATACAGGAGTTATTCTCCTTTTAACCCTCATAGCAACCGCCTTCGTCGGGTATGTCCTTCCATGAGGCCAAATATCATTCTGAGGAGCTACAGTAATCACCAACTTGTTCTCAGCTATTCCTTACATCGGCCAAA…
inambari_4732LoretoPER ?????????????????????????????????ATCATCACAGGCCTTCTGCTAGCAATACACTATACATCCGATATCACTCTCGCATTTACATCCGTCGCCCACACATGCCGTAATGTCCAATATGGCTGATTAATCCGAAACCTTCATGCAAACGGGGCTTCTTTCTTTTTCATCTGCATCTACCTTCACATTGGCCGAGGTTTTTACTACGGCTCCTACCTCTACAAAGAAACCTGAAATACAGGAGTTATTCTCCTTTTAACCCTCATAGCAACCGCCTTCGTCGGATATGTCCTTCCATGAGGCCAAATATCATTCTGAGGAGCTACAGTAATCACCAACTTGTTCTCAGCTATTCCTTACATCGGCCAAA…
inambari_904LaPazBOL ??????????????????????????????????????????GGCCTTCTGCTAGCAATACACTATACATCCGATATCACTCTCGCATTTACATCCGTCGCCCACACATGCCGTAATGTCCAATATGGCTGATTAATCCGAAACCTTCATGCAAACGGGGCTTCTTTCTTTTTCATCTGCATCTACCTTCACATTGGCCGAGGTTTTTACTACGGCTCCTACCTCTACAAAGAAACCTGAAATACAGGAGTTATTCTCCTTTTAACCCTCATAGCAACCGCCTTCGTCGGGTATGTCCTTCCATGAGGCCAAATATCATTCTGAGGAGCTACAGTAATCACCAACTTGTTCTCAGCTATTCCTTACGTCGGCCAAACA…
inambari_9588PandoBOL ??????????????????TGCTTACTGACCCAGATCATCACAGGCCTTCTGCTAGCAATACACTATACATCCGATATCACTCTCGCATTTACATCCGTCGCCCACACATGCCGTAATGTCCAATATGGCTGATTAATCCGAAACCTTCATGCAAACGGGGCTTCTTTCTTTTTCATCTGCATCTACCTTCACATTGGCCGAGGTTTTTACTACGGCTCCTACCTCTACAAAGAAACCTGAAATACAGGAGTTATTCTCCTTTTAACCCTCATAGCAACCGCCTTCGTCGGGTATGTCCTTCCATGAGGCCAAATATCATTCTGAGGAGCTACAGTAATCACCAACTTGTTCTCAGCTATTCCTTACATCGGCCAAAC…
inambari_CUJ187AmazonasBRA ??????????????????????????????????????CACAGGCCTTCTGCTAGCAATACACTATACATCCGATATCACTCTCGCATTTACATCCGTCGCCCACACATGCCGTAATGTCCAATATGGCTGATTAATCCGAAACCTTCATGCAAACGGGGCTTCTTTCTTTTTCATCTGCATCTACCTTCACATTGGCCGAGGTTTTTACTACGGCTCCTACCTCTACAAAGAAACCTGAAATACAGGAGTTATTCTCCTTTTAACCCTCATAGCAACCGCCTTCGTCGGGTATGTCCTTCCATGAGGCCAAATATCATTCTGAGGAGCTACAGTAATCACCAACTTGTTCTCAGCTATTCCTTACATCGGC…
inambari_FMNH322499EF458560CuzcoPER ?????????????????????????????????????????????????????????????????????????????????????????????????????????ACATGCCGTAATGTCCAATATGGCTGATTAATCCGAAACCTTCATGCAAACGGGGCTTCTTTCTTTTTCATCTGTATCTATCTTCACATCGGCCGAGGTTTTTACTACGGCTCCTACCTCTATAAAGAAACCTGAAATACAGGAGTCATTCTCCTTTTAACCCTTATAGCAACCGCCTTCGTCGGGTATGTCCTTCCATGAGGCCAAATATCATTCTGAGGGGCTACAGTAATCACCAACTTGTTCTCAGCTATTCCT…
inambari_KU18445CuscoPER ????????????????????????????CCCAGATCATCACAGGCCTTCTGCTAGCAATACACTATACATCCGATATCACTCTCGCATTTACATCCGTCGCCCACACATGCCGTAATGTCCAATATGGCTGATTAATCCGAAACCTTCATGCAAACGGGGCTTCTTTCTTTTTCATCTGCATCTACCTTCACATTGGCCGAGGTTTTTACTACGGCTCCTACCTCTACAAAGAAACCTGAAATACAGGAGTTATTCTCCTTTTAACCCTCATAGCAACCGCCTTCGTCGGGTATGTCCTTCCATGAGGCCAAATATCATTCTGAGGAGCTACAGTAATCACCAACTTGTTCTCAGCTATTCCTTACGTCGGCCA…
inambari_KU18518CuscoPER ????????????????????????????CCCAGATCATCACAGGCCTTCTGCTAGCAATACACTATACATCCGATATCACTCTCGCATTTACATCCGTCGCCCACACATGCCGTAATGTCCAATATGGCTGATTAATCCGAAACCTTCATGCAAACGGGGCTTCTTTCTTTTTCATCTGCATCTACCTTCACATTGGCCGAGGTTTTTACTACGGCTCCTACCTCTACAAAGAAACCTGAAATACAGGAGTTATTCTCCTTTTAACCCTCATAGCAACCGCCTTCGTCGGGTATGTCCTTCCATGAGGCCAAATATCATTCTGAGGAGCTACAGTAATCACCAACTTGTTCTCAGCTATTCCTTACGTCGGCCA…
inambari_LSUMZB1984EF458557PascoPER ?????????????????????????????????????????????????????????????????????????????????????????????????????????ACATGCCGTAATGTCCAATATGGCTGATTAATCCGAAACCTTCATGCAAACGGGGCTTCTTTCTTTTTCATCTGCATCTACCTTCACATTGGCCGAGGTTTTTACTACGGCTCCTACCTCTACAAAGAAACCTGAAATACAGGAGTTATTCTCCTTTTAACCCTCATAGCAACCGCCTTCGTCGGGTATGTCCTTCCATGAGGCCAAATATCATTCTGAGGAGCTACAGTAATCACCAACTTGTTCTCAGCTATTCCT…
inambari_LSUMZB20362EF458536AmazonasBRA ?????????????????????????????????????????????????????????????????????????????????????????????????????????ACATGCCGCAATGTCCAATATGGTTGACTAATCCGTAACCTTCATGCTAACGGAGCCTCTTTCTTTTTCATCTGTATCTATCTTCACATCGGCCGAGGGTTTTACTATGGCTCCTACCTTTATAAGGAGACTTGAAATACAGGAGTCATTCTCCTTTTAACCCTAATAGCAACCGCCTTCGTCGGATATGTCCTCCCATGAGGCCAAATATCATTTTGAGGGGCTACAGTAATCACTAACTTATTCTCAGCCAT…
inambari_LSUMZB9545EF458558PandoBOL ?????????????????????????????????????????????????????????????????????????????????????????????????????????ACATGCCGTAATGTCCAATATGGCTGATTAATCCGAAACCTTCATGCAAACGGGGCTTCTTTCTTTTTCATCTGCATCTACCTTCACATTGGCCGAGGTTTTTACTACGGCTCCTACCTCTACAAAGAAACCTGAAATACAGGAGTTATTCTCCTTTTAACCCTCATAGCAACCGCCTTCGTCGGGTATGTCCTTCCATGAGGCCAAATATCATTCTGAGGAGCTACAGTAATCACCAACTTGTTCTCAGCTATTCCT…
mexico_MZFC10543EF458542QuintanaMEX ?????????????????????????????????????????????????????????????????????????????????????????????????????????ACATGCCGCAATGTCCAATATGGCTGACTAATCCGAAACCTTCATGCAAACGGAGCCTCTTTCTTTTTCATCTGCATCTACCTCCACATCGGCCGAGGATTTTATTACGGCTCCTACCTCTATAAAGAAACCTGAAATACAGGGGTCATTCTCCTTTTAACCCTCATAGCAACCGCCTTTGTTGGATATGTCCTCCCATGAGGCCAAATATCATTTTGAGGGGCTACAGTAATTACCAACTTATTCTCAGCTATTCCC…
mexico_MZFC14587EF458541ChiapasMEX ?????????????????????????????????????????????????????????????????????????????????????????????????????????ACATGCCGCAATGTCCAATATGGCTGACTAATCCGAAACCTTCATGCAAACGGAGCCTCTTTCTTTTTCATCTGCATCTACCTCCACATCGGCCGAGGATTTTATTACGGCTCCTACCTCTATAAAGAAACCTGAAATACAGGGGTCATTCTCCTTTTAACCCTCATAGCAACCGCCTTTGTTGGATATGTCCTCCCATGAGGCCAAATATCATTCTGAGGGGCTACAGTAATTACCAACTTATTCTCAGCTATTCCCT…
mexico_MZFC14589EF458540ChiapasMEX ?????????????????????????????????????????????????????????????????????????????????????????????????????????ACATGCCGCAATGTCCAATATGGCTGACTAATCCGAAACCTTCATGCAAACGGAGCCTCTTTCTTTTTCATCTGCATCTACCTCCACATCGGCCGAGGATTTTATTACGGCTCCTACCTCTATAAAGAAACCTGAAATACAGGGGTCATTCTCCTTTTAACCCTCATAGCAACCGCCTTTGTTGGATATGTCCTCCCATGAGGCCAAATATCATTCTGAGGGGCTACAGTAATTACCAACTTATTCTCAGCTATTCCCT…
napo_4163LoretoPER ????????????????????????????????GATCATCACAGGCCTTCTGCTAGCAATACACTATACATCCGATATCACTCTCGCATTTACATCCGTCGCCCACACATGCCGTAATGTCCAATATGGCTGATTAATCCGAAACCTTCATGCAAACGGGGCTTCTTTCTTTTTCATCTGCATCTACCTTCACATTGGCCGAGGTTTTTACTACGGCTCCTACCTTTACAAAGAAACCTGAAATACAGGGGTCATTCTCCTTTTAACCCTCATAGCAACCGCCTTCGTCGGGTATGTCCTTCCATGAGGCCAAATATCATTTTGAGGGGCTACAGTAATCACCAACTTGTTCTCAGCTATTCCTTACGTCGGCCAAACACT…
napo_4175LoretoPER ????????????????????????????CCCAGATCATCACAGGCCTTCTGCTAGCAATACACTATACATCCGATATCACTCTCGCATTTACATCCGTCGCCCACACATGCCGTAATGTCCAATATGGCTGATTAATCCGAAACCTTCATGCAAACGGGGCTTCTTTCTTTTTCATCTGCATCTACCTTCACATTGGCCGAGGTTTTTACTACGGCTCCTACCTTTACAAAGAAACCTGAAATACAGGGGTCATTCTCCTTTTAACCCTCATAGCAACCGCCTTCGTCGGGTATGTCCTTCCATGAGGCCAAATATCATTTTGAGGGGCTACAGTAATCACCAACTTGTTCTCAGCTATTCCTTACGTCGGCCAAACACT…
napo_4179LoretoPER ????????????????????????????????GATCATCACAGGCCTTCTGCTAGCAATACACTATACATCCGATATCACTCTCGCATTTACATCCGTCGCCCACACATGCCGTAATGTCCAATATGGCTGATTAATCCGAAACCTTCATGCAAACGGGGCTTCTTTCTTTTTCATCTGCATCTACCTTCACATTGGCCGAGGTTTTTACTACGGCTCCTACCTTTACAAAGAAACCTGAAATACAGGGGTCATTCTCCTTTTAACCCTCATAGCAACCGCCTTCGTCGGGTATGTCCTTCCATGGGGCCAAATATCATTTTGAGGGGCTACAGTAATCACCAACTTGTTCTCAGCTATTCCTTACGTCGGCCAAACACT…
huallaga_42453LoretoPER ????????????????????????????CCCAGATCATCACAGGCCTTCTGCTAGCAATACACTATACATCCGATATCACTCTCGCATTTACATCCGTCGCCCACACATGCCGTAATGTCCAATATGGCTGATTAATCCGAAACCTTCATGCAAACGGGGCTTCTTTCTTTTTCATCTGCATCTACCTTCACATTGGCCGAGGTTTTTACTACGGCTCCTACCTTTACAAAGAAACCTGAAATACAGGGGTCATTCTCCTTTTAACCCTCATAGCAACCGCCTTCGTCGGGTATGTCCTTCCATGAGGCCAAATATCATTTTGAGGGGCTACAGTAATCACCAACTTGTTCTCAGCTATTCCTTACGTCGGCCAA…
huallaga_42548LoretoPER ?????????????????????????????????ATCATCACAGGCCTTCTGCTAGCAATACACTATACATCCGATATCACTCTCGCATTTACATCCGTCGCCCACACATGCCGTAATGTCCAATATGGCTGATTAATCCGAAACCTTCATGCAAACGGGGCTTCTTTCTTTTTCATCTGCATCTACCTTCACATTGGCCGAGGTTTTTACTACGGCTCCTACCTTTACAAAGAAACCTGAAATACAGGGGTCATTCTCCTTTTAACCCTCATAGCAACCGCCTTCGTCGGGTATGTCCTTCCATGAGGCCAAATATCATTTTGAGGGGCTACAGTAATCACCAACTTGTTCTCAGCTATTCCTTACGTCGGCCAA…
napo_42928LoretoPER ????????????????????????????CCCAGATCATCACAGGCCTTCTGCTAGCAATACACTATACATCCGATATCACTCTCGCATTTACATCCGTCGCCCACACATGCCGTAATGTCCAATATGGCTGATTAATCCGAAACCTTCATGCAAACGGGGCTTCTTTCTTTTTCATCTGCATCTACCTTCACATTGGCCGAGGTTTTTACTACGGCTCCTACCTTTACAAAGAAACCTGAAATACAGGGGTCATTCTCCTTTTAACCCTCATAGCAACCGCCTTCGTCGGGTATGTCCTTCCATGAGGCCAAATATCATTTTGAGGGGCTACAGTAATCACCAACTTGTTCTCAGCTATTCCTTACGTCGGCCAAACAC…
napo_4321LoretoPER ????????????????????????????CCCAGATCATCACAGGCCTTCTGCTAGCAATACACTATACATCCGATATCACTCTCGCATTTACATCCGTCGCCCACACATGCCGTAATGTCCAATATGGCTGATTAATCCGAAACCTTCATGCAAACGGGGCTTCTTTCTTTTTCATCTGCATCTACCTTCACATTGGCCGAGGTTTTTACTACGGCTCCTACCTTTACAAAGAAACCTGAAATACAGGGGTCATTCTCCTTTTAACCCTCATAGCAACCGCCTTCGTCGGGTATGTCCTTCCATGAGGCCAAATATCATTTTGAGGGGCTACAGTAATCACCAACTTGTTCTCAGCTATTCCTTACGTCGGCCAAACACT…
napo_6043MoronaECU GGTTCCCTCCTGGGCATCTGCTTGCTAACCCAGATCATCACAGGCCTTCTACTAGCAATGCACTATACATCCGATATTACTCTCGCATTTACATCTGTCTCCCACACATGCCGCAATGTCCAATATGGCTGACTAATCCGAAACCTTCATGCAAACGGGGCCTCTTTCTTTTTCATCTGCATCTATCTTCACATCGGCCGAGGATTTTACTACGGCTCCTACCTCTATAAAGAAACCTGAAATACAGGGGTCATTCTCCTTTTAACCCTCATAGCAACCGCCTTCGTCGGATATGTCCTCCCATGAGGCCAAATATCATTCTGAGGGGCTACAGTAATTACCAACCTATTCTCAGCTATCCCCTACATCGGCCAAACACT…
napo_6140MoronaECU ??????????????????????TGCTAACCCAGATCATCACAGGCCTTCTACTAGCAATGCACTATACATCCGATATTACTCTCGCATTTACATCTGTCTCCCACACATGCCGCAATGTCCAATATGGCTGACTAATCCGAAACCTTCATGCAAACGGGGCCTCTTTCTTTTTCATCTGCATCTATCTTCACATCGGCCGAGGATTTTACTACGGCTCCTACCTCTATAAAGAAACCTGAAATACAGGGGTCATTCTCCTTTTAACCCTCATAGCAACCGCCTTCGTCGGATATGTCCTCCCATGAGGCCAAATATCATTCTGAGGGGCTACAGTAATTACCAACCTATTCTCAGCTATCCCCTACATCGGCCAAACACT…
napo_7087LoretoPER ????????????????????????????????GATCATCACAGGCCTTCTGCTAGCAATACACTATACATCCGATATCACTCTCGCATTTACATCCGTCGCCCACACATGCCGTAATGTCCAATATGGCTGATTAATCCGAAACCTTCATGCAAACGGGGCTTCTTTCTTTTTCATCTGCATCTACCTTCACATTGGCCGAGGTTTTTACTACGGCTCCTACCTTTACAAAGAAACCTGAAATACAGGGGTCATTCTCCTTTTAACCCTCATAGCAACCGCCTTCGTCGGGTATGTCCTTCCATGGGGCCAAATATCATTTTGAGGGGCTACAGTAATCACCAACTTGTTCTCAGCTATTCCTTACGTCGGCCAAACACT…
napo_7119LoretoPER ????????????????????????????????GATCATCACAGGCCTTCTGCTAGCAATACACTATACATCCGATATCACTCTCGCATTTACATCCGTCGCCCACACATGCCGTAATGTCCAATATGGCTGATTAATCCGAAACCTTCATGCAAACGGGGCTTCTTTCTTTTTCATCTGCATCTACCTTCACATTGGCCGAGGTTTTTACTACGGCTCCTACCTTTACAAAGAAACCTGAAATACAGGGGTCATTCTCCTTTTAACCCTCATAGCAACCGCCTTCGTCGGGTATGTCCTTCCATGAGGCCAAATATCATTTTGAGGGGCTACAGTAATCACCAACTTGTTCTCAGCTATTCCTTACGTCGGCCAAACACT…
napo_ANSP4450EF458550ZamoraECU ?????????????????????????????????????????????????????????????????????????????????????????????????????????ACATGCCGCAATGTCCAATATGGTTGACTAATCCGAAACCTTCATGCAAACGGGGCCTCTTTCTTTTTCATCTGCATCTATCTTCACATCGGCCGAGGATTTTACTACGGCTCCTACCTCTATAAAGAAACCTGAAATACAGGGGTCATTCTCCTTTTAACCCTCATAGCAACCGCCTTCGTCGGATATGTCCTCCCATGAGGCCAAATATCATTCTGAGGGGCTACAGTAATTACCAACCTATTCTCAGCTATCCCCTACAT…
napo_ANSP5100EF458552SucumbiosECU ?????????????????????????????????????????????????????????????????????????????????????????????????????????ACATGCCGCAATGTCCAATATGGCTGACTAATCCGAAACCTTCATGCAAACGGGGCCTCTTTCTTTTTCATCTGCATCTATCTTCACATCGGCCGAGGATTTTACTACGGCTCCTACCTCTATAAAGAAACCTGAAATACAGGGGTCATTCTCCTTTTAACCCTCATAGCAACCGCCTTCGTCGGATATGTCCTCCCATGAGGCCAAATATCATTCTGAGGGGCTACAGTAATTACCAACCTATTCTCAGCTATCCCCTA…
napo_ANSP5792EF458555SucumbiosECU ?????????????????????????????????????????????????????????????????????????????????????????????????????????ACATGCCGTAATGTCCAATATGGCTGATTAATCCGAAACCTTCATGCAAACGGGGCTTCTTTCTTTTTCATCTGCATCTACCTTCACATTGGCCGAGGTTTTTACTACGGCTCCTACCTTTACAAAGAAACCTGAAATACAGGGGTCATTCTCCTTTTAACCCTCATAGCAACCGCCTTCGTCGGGTATGTCCTTCCATGAGGCCAAATATCATTTTGAGGGGCTACAGTAATCACCAACTTGTTCTCAGCTATTCCTTA…
napo_JAP770AmazonasBRA ?????????????????????????????????ATCATCACAGGCCTTCTGCTAGCAATACACTATACATCCGATATCACTCTCGCATTTACATCCGTCGCCCACACATGCCGTAATGTCCAATATGGCTGATTAATCCGAAACCTTCATGCAAACGGGGCTTCTTTCTTTTTCATCTGCATCTACCTTCACATCGGCCGAGGTTTTTACTACGGCTCCTACCTTTACAAAGAAACCTGAAATACAGGGGTCATTCTCCTTTTAACCCTCATAGCAACCGCCTTCGTCGGGTATGTCCTTCCATGAGGCCAAATATCATTTTGAGGGGCTACAGTAATCACCAACTTGTTCTCAGCTATTCCTTACGTCGGCCAAA…
napo_LSUMZB2552EF458554LoretoPER ?????????????????????????????????????????????????????????????????????????????????????????????????????????ACATGCCGTAATGTCCAATATGGCTGATTAATCCGAAACCTTCATGCAAACGGGGCTTCTTTCTTTTTCATCTGCATCTACCTTCACATTGGCCGAGGTTTTTACTACGGCTCCTACCTTTACAAAGAAACCTGAAATACAGGGGTCATTCTCCTTTTAACCCTCATAGCAACCGCCTTCGTCGGGTATGTCCTTCCATGAGGCCAAATATCATTTTGAGGGGCTACAGTAATCACCAACTTGTTCTCAGCTATTCCTTAC…
huallaga_LSUMZB5543EF458551SanMartinPER ?????????????????????????????????????????????????????????????????????????????????????????????????????????ACATGCCGCAATGTCCAATATGGCTGACTAATCCGAAACCTTCATGCAAACGGGGCCTCTTTCTTTTTCATCTGCATCTACCTTCACATCGGCCGAGGATTTTACTACGGCTCCTACCTCTATAAAGAAACCTGAAATACAGGGGTCATTCTCCTTTTAACCCTCATAGCAACCGCCTTCGTCGGATATGTCCTCCCATGAGGCCAAATATCATTCTGAGGGGCTACAGTAATTACCAACCTATTCTCAGCTAT…
napo_LSUMZB6028MoronaECU ?????????????????????????????????????????????????????????????????????????????????????????????????????????ACATGCCGCAATGTCCAATATGGCTGACTAATCCGAAACCTTCATGCAAACGGGGCCTCTTTCTTTTTCATCTGCATCTATCTTCACATCGGCCGAGGATTTTACTACGGCTCCTACCTCTATAAAGAAACCTGAAATACAGGGGTCATTCTCCTTTTAACCCTCATAGCAACCGCCTTCGTCGGATATGTCCTCCCATGAGGCCAAATATCATTCTGAGGGGCTACAGTAATTACCAACCTATTCTCAGCTATCCCCTACATCGGCCA…
napo_Schif.turd_IAvH11033_CO ??????????????????????????????????????????????????????????????????????????????????????????????????????????????????????????????????????????????????????????????????????????????????????????????????????????????????????????????????????????????????????????????????????????????????????????????????????????????????????????????????????????????????????????????????????????????????…
napo_Schif.turd_IAvH11195_CO ??????????????????????????????????????????????????????????????????????????????????????????????????????????????????????????????????????????????????????????????????????????????????????????????????????????????????????????????????????????????????????????????????????????????????????????????????????????????????????????????????????????????????????????????????????????????????…
rondonia_12299SantaCruzBOL ????????????????????????????CCCAGATCATCACAGGCCTTCTGCTAGCAATACACTATACATCCGATATCACTCTCGCATTTACATCTGTCGCCCACACATGCCGTAATGTCCAGTATGGCTGATTAATCCGAAGCCTTCATGCAAACGGGGCTTCTTTCTTTTTCATCTGCATCTACCTTCACATCGGCCGAGGTTTTTACTACGGCTCCTACCTCTACAAAGAAACCTGAAATACAGGGGTCATTCTCCTTTTAACCCTTATAGCAACCGCCTTCGTCGGGTATGTCCTTCCATGAGGCCAAATATCATTCTGAGGGGCTACAGTAATCACCAACCTGTTCTCAGCTATTCCTTACATCGGC…
rondonia_12305SantaCruzBOL ??????????????????????????AACCCAGATCATCACAGGCCTTCTGCTAGCAATACACTATACATCCGATATCACTCTCGCATTTACATCTGTCGCCCACACATGCCGTAATGTCCAGTATGGCTGATTAATCCGAAGCCTTCATGCAAACGGGGCTTCTTTCTTTTTCATCTGCATCTACCTTCACATCGGCCGAGGTTTTTACTACGGCTCCTACCTCTACAAAGAAACCTGAAATACAGGGGTCATTCTCCTTTTAACCCTTATAGCAACCGCCTTCGTCGGGTATGTCCTTCCATGAGGCCAAATATCATTCTGAGGGGCTACAGTAATCACCAACCTGTTCTCAGCTATTCCTTACATCGGC…
rondonia_12311SantaCruzBOL ???????????????????GCTTACTAACCCAGATCATCACAGGCCTTCTGCTAGCAATACACTATACATCCGATATCACTCTCGCATTTACATCTGTCGCCCACACATGCCGTAATGTCCAGTATGGCTGATTAATCCGAAGCCTTCATGCAAACGGGGCTTCTTTCTTTTTCATCTGCATCTACCTTCACATCGGCCGAGGTTTTTACTACGGCTCCTACCTCTACAAAGAAACCTGAAATACAGGGGTCATTCTCCTTTTAACCCTTATAGCAACCGCCTTCGTCGGGTATGTCCTTCCATGAGGCCAAATATCATTCTGAGGGGCTACAGTAATCACCAACCTGTTCTCAGCTATTCCTTACATCGGC…
rondonia_12367SantaCruzBOL ???????????????????GCTTACTAACCCAGATCATCACAGGCCTTCTGCTAGCAATACACTATACATCCGATATCACTCTCGCATTTACATCTGTCGCCCACACATGCCGTAATGTCCAGTATGGCTGATTAATCCGAAGCCTTCATGCAAACGGGGCTTCTTTCTTTTTCATCTGCATCTACCTTCACATCGGCCGAGGTTTTTACTACGGCTCCTACCTCTACAAAGAAACCTGAAATACAGGGGTCATTCTCCTTTTAACCCTTATAGCAACCGCCTTCGTCGGGTATGTCCTTCCATGAGGCCAAATATCATTCTGAGGGGCTACAGTAATCACCAACCTGTTCTCAGCTATTCCTTACATCGGC…
rondonia_12447SantaCruzBOL ????????????????????????????????GATCATCACAGGCCTTCTGCTAGCAATACACTATACATCCGATATCACTCTCGCATTTACATCTGTCGCCCACACATGCCGTAATGTCCAGTATGGCTGATTAATCCGAAGCCTTCATGCAAACGGGGCTTCTTTCTTTTTCATCTGCATCTACCTTCACATCGGCCGAGGTTTTTACTACGGCTCCTACCTCTACAAAGAAACCTGAAATACAGGGGTCATTCTCCTTTTAACCCTTATAGCAACCGCCTTCGTCGGGTATGTCCTTCCATGAGGCCAAATATCATTCTGAGGGGCTACAGTAATCACCAACCTGTTCTCAGCTATTCCTTACATCGGC…
rondonia_12631SantaCruzBOL ??????????????????TGCTTACTAACCCAGATCATCACAGGCCTTCTGCTAGCAATACACTATACATCCGATATCACTCTCGCATTTACATCTGTCGCCCACACATGCCGTAATGTCCAGTATGGCTGATTAATCCGAAGCCTTCATGCAAACGGGGCTTCTTTCTTTTTCATCTGCATCTACCTTCACATCGGCCGAGGTTTTTACTACGGCTCCTACCTCTACAAAGAAACCTGAAATACAGGGGTCATTCTCCTTTTAACCCTTATAGCAACCGCCTTCGTCGGGTATGTCCTTCCATGAGGCCAAATATCATTCTGAGGGGCTACAGTAATCACCAACCTGTTCTCAGCTATTCCTTACATCGGC…
rondonia_12670SantaCruzBOL ????????????????????????????CCCAGATCATCACAGGCCTTCTGCTAGCAATACACTATACATCCGATATCACTCTCGCATTTACATCTGTCGCCCACACATGCCGTAATGTCCAGTATGGCTGATTAATCCGAAGCCTTCATGCAAACGGGGCTTCTTTCTTTTTCATCTGCATCTACCTTCACATCGGCCGAGGTTTTTACTACGGCTCCTACCTCTACAAAGAAACCTGAAATACAGGGGTCATTCTCCTTTTAACCCTTATAGCAACCGCCTTCGTCGGGTATGTCCTTCCATGAGGCCAAATATCATTCTGAGGGGCTACAGTAATCACCAACCTGTTCTCAGCTATTCCTTACATCGGC…
rondonia_12807SantaCruzBOL ???????????????????????????ACCCAGATCATCACAGGCCTTCTGCTAGCAATACACTATACATCCGATATCACTCTCGCATTTACATCTGTCGCCCACACATGCCGTAATGTCCAGTATGGCTGATTAATCCGAAGCCTTCATGCAAACGGGGCTTCTTTCTTTTTCATCTGCATCTACCTTCACATCGGCCGAGGTTTTTACTACGGCTCCTACCTCTACAAAGAAACCTGAAATACAGGGGTCATTCTCCTTTTAACCCTTATAGCAACCGCCTTCGTCGGGTATGTCCTTCCATGAGGCCAAATATCATTCTGAGGGGCTACAGTAATCACCAACCTGTTCTCAGCTATTCCTTACATCGGC…
rondonia_13007SantaCruzBOL ??????????????????TGCTTACTAACCCAGATCATCACAGGCCTTCTGCTAGCAATACACTATACATCCGATATCACTCTCGCATTTACATCTGTCGCCCACACATGCCGTAATGTCCAGTATGGCTGATTAATCCGAAGCCTTCATGCAAACGGGGCTTCTTTCTTTTTCATCTGCATCTACCTTCACATCGGCCGAGGTTTTTACTACGGCTCCTACCTCTACAAAGAAACCTGAAATACAGGGGTCATTCTCCTTTTAACCCTTATAGCAACCGCCTTCGTCGGGTATGTCCTTCCATGAGGCCAAATATCATTCTGAGGGGCTACAGTAATCACCAACCTGTTCTCAGCTATTCCTTACATCGGC…
rondonia_13832SantaCruzBOL ??????????????????????????AACCCAGATCATCACAGGCCTTCTGCTAGCAATACACTATACATCCGATATCACTCTCGCATTTACATCTGTCGCCCACACATGCCGTAATGTCCAGTATGGCTGATTAATCCGAAGCCTTCATGCAAACGGGGCTTCTTTCTTTTTCATCTGCATCTACCTTCACATCGGCCGAGGTTTTTACTACGGCTCCTACCTCTACAAAGAAACCTGAAATACAGGGGTCATTCTCCTTTTAACCCTTATAGCAACCGCCTTCGTCGGGTATGTCCTTCCATGAGGCCAAATATCATTCTGAGGGGCTACAGTAATCACCAACCTGTTCTCAGCTATTCCTTACATCGGC…
rondonia_13884SantaCruzBOL ??????????????????TGCTTACTAACCCAGATCATCACAGGCCTTCTGCTAGCAATACACTATACATCCGATATCACTCTCGCATTTACATCTGTCGCCCACACATGCCGTAATGTCCAGTATGGCTGATTAATCCGAAGCCTTCATGCAAACGGGGCTTCTTTCTTTTTCATCTGCATCTACCTTCACATCGGCCGAGGTTTTTACTACGGCTCCTACCTCTACAAAGAAACCTGAAATACAGGGGTCATTCTCCTTTTAACCCTTATAGCAACCGCCTTCGTCGGGTATGTCCTTCCATGAGGCCAAATATCATTCTGAGGGGCTACAGTAATCACCAACCTGTTCTCAGCTATTCCTTACATCGGC…
rondonia_13899SantaCruzBOL ???????????????????????ACTAACCCAGATCATCACAGGCCTTCTGCTAGCAATACACTATACATCCGATATCACTCTCGCATTTACATCTGTCGCCCACACATGCCGTAATGTCCAGTATGGCTGATTAATCCGAAGCCTTCATGCAAACGGGGCTTCTTTCTTTTTCATCTGCATCTACCTTCACATCGGCCGAGGTTTTTACTACGGCTCCTACCTCTACAAAGAAACCTGAAATACAGGGGTCATTCTCCTTTTAACCCTTATAGCAACCGCCTTCGTCGGGTATGTCCTTCCATGAGGCCAAATATCATTCTGAGGGGCTACAGTAATCACCAACCTGTTCTCAGCTATTCCTTACATCGGC…
rondonia_13931SantaCruzBOL ???????????????????GCTTACTAACCCAGATCATCACAGGCCTTCTGCTAGCAATACACTATACATCCGATATCACTCTCGCATTTACATCTGTCGCCCACACATGCCGTAATGTCCAGTATGGCTGATTAATCCGAAGCCTTCATGCAAACGGGGCTTCTTTCTTTTTCATCTGCATCTACCTTCACATCGGCCGAGGTTTTTACTACGGCTCCTACCTCTACAAAGAAACCTGAAATACAGGGGTCATTCTCCTTTTAACCCTTATAGCAACCGCCTTCGTCGGGTATGTCCTTCCATGAGGCCAAATATCATTCTGAGGGGCTACAGTAATCACCAACCTGTTCTCAGCTATTCCTTACATCGGC…
rondonia_14455SantaCruzBOL ????????????????????????????????GATCATCACAGGCCTTCTGCTAGCAATACACTATACATCCGATATCACTCTCGCATTTACATCTGTCGCCCACACATGCCGTAATGTCCAGTATGGCTGATTAATCCGAAGCCTTCATGCAAACGGGGCTTCTTTCTTTTTCATCTGCATCTACCTTCACATCGGCCGAGGTTTTTACTACGGCTCCTACCTCTACAAAGAAACCTGAAATACAGGGGTCATTCTCCTTTTAACCCTTATAGCAACCGCCTTCGTCGGGTATGTCCTTCCATGAGGCCAAATATCATTCTGAGGGGCTACAGTAATCACCAACCTGTTCTCAGCTATTCCTTACATCGGC…
rondonia_14469SantaCruzBOL ???????????????????????ACTAACCCAGATCATCACAGGCCTTCTGCTAGCAATACACTATACATCCGATATCACTCTCGCATTTACATCTGTCGCCCACACATGCCGTAATGTCCAGTATGGCTGATTAATCCGAAGCCTTCATGCAAACGGGGCTTCTTTCTTTTTCATCTGCATCTACCTTCACATCGGCCGAGGTTTTTACTACGGCTCCTACCTCTACAAAGAAACCTGAAATACAGGGGTCATTCTCCTTTTAACCCTTATAGCAACCGCCTTCGTCGGGTATGTCCTTCCATGAGGCCAAATATCATTCTGAGGGGCTACAGTAATCACCAACCTGTTCTCAGCTATTCCTTACATCGGC…
rondonia_14538SantaCruzBOL ??????????????????TGCTTACTAACCCAGATCATCACAGGCCTTCTGCTAGCAATACACTATACATCCGATATCACTCTCGCATTTACATCTGTCGCCCACACATGCCGTAATGTCCAGTATGGCTGATTAATCCGAAGCCTTCATGCAAACGGGGCTTCTTTCTTTTTCATCTGCATCTACCTTCACATCGGCCGAGGTTTTTACTACGGCTCCTACCTCTACAAAGAAACCTGAAATACAGGGGTCATTCTCCTTTTAACCCTTATAGCAACCGCCTTCGTCGGGTATGTCCTTCCATGAGGCCAAATATCATTCTGAGGGGCTACAGTAATCACCAACCTGTTCTCAGCTATTCCTTACATCGGC…
rondonia_14551SantaCruzBOL ?????????????????????????????????ATCATCACAGGCCTTCTGCTAGCAATACACTATACATCCGATATCACTCTCGCATTTACATCTGTCGCCCACACATGCCGTAATGTCCAGTATGGCTGATTAATCCGAAGCCTTCATGCAAACGGGGCTTCTTTCTTTTTCATCTGCATCTACCTTCACATCGGCCGAGGTTTTTACTACGGCTCCTACCTCTACAAAGAAACCTGAAATACAGGGGTCATTCTCCTTTTAACCCTTATAGCAACCGCCTTCGTCGGGTATGTCCTTCCATGAGGCCAAATATCATTCTGAGGGGCTACAGTAATCACCAACCTGTTCTCAGCTATTCCTTACATCGGC…
rondonia_14779SantaCruzBOL ????????????????????????????CCCAGATCATCACAGGCCTTCTGCTAGCAATACACTATACATCCGATATCACTCTCGCATTTACATCTGTCGCCCACACATGCCGTAATGTCCAGTATGGCTGATTAATCCGAAGCCTTCATGCAAACGGGGCTTCTTTCTTTTTCATCTGCATCTACCTTCACATCGGCCGAGGTTTTTACTACGGCTCCTACCTCTACAAAGAAACCTGAAATACAGGGGTCATTCTCCTTTTAACCCTTATAGCAACCGCCTTCGTCGGGTATGTCCTTCCATGAGGCCAAATATCATTCTGAGGGGCTACAGTAATCACCAACCTGTTCTCAGCTATTCCTTACATCGGC…
rondonia_14881SantaCruzBOL ??????????????????????????????????????CACAGGCCTTCTGCTAGCAATACACTATACATCCGATATCACTCTCGCATTTACATCTGTCGCCCACACATGCCGTAATGTCCAGTATGGCTGATTAATCCGAAGCCTTCATGCAAACGGGGCTTCTTTCTTTTTCATCTGCATCTACCTTCACATCGGCCGAGGTTTTTACTACGGCTCCTACCTCTACAAAGAAACCTGAAATACAGGGGTCATTCTCCTTTTAACCCTTATAGCAACCGCCTTCGTCGGGTATGTCCTTCCATGAGGCCAAATATCATTCTGAGGGGCTACAGTAATCACCAACCTGTTCTCAGCTATTCCTTACATCGGC…
rondonia_14888SantaCruzBOL ????????????????????????????CCCAGATCATCACAGGCCTTCTGCTAGCAATACACTATACATCCGATATCACTCTCGCATTTACATCTGTCGCCCACACATGCCGTAATGTCCAGTATGGCTGATTAATCCGAAGCCTTCATGCAAACGGGGCTTCTTTCTTTTTCATCTGCATCTACCTTCACATCGGCCGAGGTTTTTACTACGGCTCCTACCTCTACAAAGAAACCTGAAATACAGGGGTCATTCTCCTTTTAACCCTTATAGCAACCGCCTTCGTCGGGTATGTCCTTCCATGAGGCCAAATATCATTCTGAGGGGCTACAGTAATCACCAACCTGTTCTCAGCTATTCCTTACATCGGC…
rondonia_14919SantaCruzBOL ???????????????????GCTTACTAACCCAGATCATCACAGGCCTTCTGCTAGCAATACACTATACATCCGATATCACTCTCGCATTTACATCTGTCGCCCACACATGCCGTAATGTCCAGTATGGCTGATTAATCCGAAGCCTTCATGCAAACGGGGCTTCTTTCTTTTTCATCTGCATCTACCTTCACATCGGCCGAGGTTTTTACTACGGCTCCTACCTCTACAAAGAAACCTGAAATACAGGGGTCATTCTCCTTTTAACCCTTATAGCAACCGCCTTCGTCGGGTATGTCCTTCCATGAGGCCAAATATCATTCTGAGGGGCTACAGTAATCACCAACCTGTTCTCAGCTATTCCTTACATCGGC…
rondonia_15090SantaCruzBOL ???????????????????????ACTAACCCAGATCATCACAGGCCTTCTGCTAGCAATACACTATACATCCGATATCACTCTCGCATTTACATCTGTCGCCCACACATGCCGTAATGTCCAGTATGGCTGATTAATCCGAAGCCTTCATGCAAACGGGGCTTCTTTCTTTTTCATCTGCATCTACCTTCACATCGGCCGAGGTTTTTACTACGGCTCCTACCTCTACAAAGAAACCTGAAATACAGGGGTCATTCTCCTTTTAACCCTTATAGCAACCGCCTTCGTCGGGTATGTCCTTCCATGAGGCCAAATATCATTCTGAGGGGCTACAGTAATCACCAACCTGTTCTCAGCTATTCCTTACATCGGC…
rondonia_15243SantaCruzBOL ???????????????ATCTGCTTACTAACCCAGATCATCACAGGCCTTCTGCTAGCAATACACTATACATCCGATATCACTCTCGCATTTACATCTGTCGCCCACACATGCCGTAATGTCCAGTATGGCTGATTAATCCGAAGCCTTCATGCAAACGGGGCTTCTTTCTTTTTCATCTGCATCTACCTTCACATCGGCCGAGGTTTTTACTACGGCTCCTACCTCTACAAAGAAACCTGAAATACAGGGGTCATTCTCCTTTTAACCCTTATAGCAACCGCCTTCGTCGGGTATGTCCTTCCATGAGGCCAAATATCATTCTGAGGGGCTACAGTAATCACCAACCTGTTCTCAGCTATTCCTTACATCGGC…
rondonia_15246SantaCruzBOL ??????????????????TGCTTACTAACCCAGATCATCACAGGCCTTCTGCTAGCAATACACTATACATCCGATATCACTCTCGCATTTACATCTGTCGCCCACACATGCCGTAATGTCCAGTATGGCTGATTAATCCGAAGCCTTCATGCAAACGGGGCTTCTTTCTTTTTCATCTGCATCTACCTTCACATCGGCCGAGGTTTTTACTACGGCTCCTACCTCTACAAAGAAACCTGAAATACAGGGGTCATTCTCCTTTTAACCCTTATAGCAACCGCCTTCGTCGGGTATGTCCTTCCATGAGGCCAAATATCATTCTGAGGGGCTACAGTAATCACCAACCTGTTCTCAGCTATTCCTTACATCGGC…
rondonia_15247SantaCruzBOL ?????????????????????????????????ATCATCACAGGCCTTCTGCTAGCAATACACTATACATCCGATATCACTCTCGCATTTACATCTGTCGCCCACACATGCCGTAATGTCCAGTATGGCTGATTAATCCGAAGCCTTCATGCAAACGGGGCTTCTTTCTTTTTCATCTGCATCTACCTTCACATCGGCCGAGGTTTTTACTACGGCTCCTACCTCTACAAAGAAACCTGAAATACAGGGGTCATTCTCCTTTTAACCCTTATAGCAACCGCCTTCGTCGGGTATGTCCTTCCATGAGGCCAAATATCATTCTGAGGGGCTACAGTAATCACCAACCTGTTCTCAGCTATTCCTTACATCGGC…
rondonia_15253SantaCruzBOL ???????????????ATCTGCTTACTAACCCAGATCATCACAGGCCTTCTGCTAGCAATACACTATACATCCGATATCACTCTCGCATTTACATCTGTCGCCCACACATGCCGTAATGTCCAGTATGGCTGATTAATCCGAAGCCTTCATGCAAACGGGGCTTCTTTCTTTTTCATCTGCATCTACCTTCACATCGGCCGAGGTTTTTACTACGGCTCCTACCTCTACAAAGAAACCTGAAATACAGGGGTCATTCTCCTTTTAACCCTTATAGCAACCGCCTTCGTCGGGTATGTCCTTCCATGAGGCCAAATATCATTCTGAGGGGCTACAGTAATCACCAACCTGTTCTCAGCTATTCCTTACATCGGC…
rondonia_15370SantaCruzBOL ????????????????????????????CCCAGATCATCACAGGCCTTCTGCTAGCAATACACTATACATCCGATATCACTCTCGCATTTACATCTGTCGCCCACACATGCCGTAATGTCCAGTATGGCTGATTAATCCGAAGCCTTCATGCAAACGGGGCTTCTTTCTTTTTCATCTGCATCTACCTTCACATCGGCCGAGGTTTTTACTACGGCTCCTACCTCTACAAAGAAACCTGAAATACAGGGGTCATTCTCCTTTTAACCCTTATAGCAACCGCCTTCGTCGGGTATGTCCTTCCATGAGGCCAAATATCATTCTGAGGGGCTACAGTAATCACCAACCTGTTCTCAGCTATTCCTTACATCGGC…
rondonia_18107SantaCruzBOL ????????????????????????????????GATCATCACAGGCCTTCTGCTAGCAATACACTATACATCCGATATCACTCTCGCATTTACATCTGTCGCCCACACATGCCGTAATGTCCAGTATGGCTGATTAATCCGAAGCCTTCATGCAAACGGGGCTTCTTTCTTTTTCATCTGCATCTACCTTCACATCGGCCGAGGTTTTTACTACGGCTCCTACCTCTACAAAGAAACCTGAAATACAGGGGTCATTCTCCTTTTAACCCTTATAGCAACCGCCTTCGTCGGGTATGTCCTTCCATGAGGCCAAATATCATTCTGAGGGGCTACAGTAATCACCAACCTGTTCTCAGCTATTCCTTACATCGGC…
rondonia_18133SantaCruzBOL ????????????????????????????CCCAGATCATCACAGGCCTTCTGCTAGCAATACACTATACATCCGATATCACTCTCGCATTTACATCTGTCGCCCACACATGCCGTAATGTCCAGTATGGCTGATTAATCCGAAGCCTTCATGCAAACGGGGCTTCTTTCTTTTTCATCTGCATCTACCTTCACATCGGCCGAGGTTTTTACTACGGCTCCTACCTCTACAAAGAAACCTGAAATACAGGGGTCATTCTCCTTTTAACCCTTATAGCAACCGCCTTCGTCGGGTATGTCCTTCCATGAGGCCAAATATCATTCTGAGGGGCTACAGTAATCACCAACCTGTTCTCAGCTATTCCTTACATCGGC…
rondonia_18387SantaCruzBOL ???????????????????GCTTACTAACCCAGATCATCACAGGCCTTCTGCTAGCAATACACTATACATCCGATATCACTCTCGCATTTACATCTGTCGCCCACACATGCCGTAATGTCCAGTATGGCTGATTAATCCGAAGCCTTCATGCAAACGGGGCTTCTTTCTTTTTCATCTGCATCTACCTTCACATCGGCCGAGGTTTTTACTACGGCTCCTACCTCTACAAAGAAACCTGAAATACAGGGGTCATTCTCCTTTTAACCCTTATAGCAACCGCCTTCGTCGGGTATGTCCTTCCATGAGGCCAAATATCATTCTGAGGGGCTACAGTAATCACCAACCTGTTCTCAGCTATTCCTTACATCGGC…
rondonia_36675RondoniaBRA ???????????????ATCTGCTTACTAACCCAGATCATCACAGGCCTTCTGCTAGCAATACACTATACATCCGATATCACTCTCGCATTTACATCTGTCGCCCACACATGCCGTAATGTCCAGTATGGCTGATTAATCCGAAGCCTTCATGCAAACGGGGCTTCTTTCTTTTTCATCTGCATCTACCTTCACATCGGCCGAGGTTTTTACTACGGCTCCTACCTCTACAAAGAAACCTGAAATACAGGGGTCATTCTCCTTTTAACCCTTATAGCAACCGCCTTCGTCGGGTATGTCCTTCCATGAGGCCAAATATCATTCTGAGGGGCTACAGTAATCACCAACCTGTTCTCAGCTATTCCTTACATCGGCC…
rondonia_36730RondoniaBRA ???????????????????????????ACCCAGATCATCACAGGCCTTCTGCTAGCAATACACTATACATCCGATATCACTCTCGCATTTACATCTGTCGCCCACACATGCCGTAATGTCCAGTATGGCTGATTAATCCGAAGCCTTCATGCAAACGGGGCTTCTTTCTTTTTCATCTGCATCTACCTTCACATCGGCCGAGGTTTTTACTACGGCTCCTACCTCTACAAAGAAACCTGAAATACAGGGGTCATTCTCCTTTTAACCCTTATAGCAACCGCCTTCGTCGGGTATGTCCTTCCATGAGGCCAAATATCATTCTGAGGGGCTACAGTAATCACCAACCTGTTCTCAGCTATTCCTTACATCGGCC…
rondonia_36739RondoniaBRA ????????????????????????????????GATCATCACAGGCCTTCTGCTAGCAATACACTATACATCCGATATCACTCTCGCATTTACATCTGTCGCCCACACATGCCGTAATGTCCAGTATGGCTGATTAATCCGAAGCCTTCATGCAAACGGGGCTTCTTTCTTTTTCATCTGCATCTACCTTCACATCGGCCGAGGTTTTTACTACGGCTCCTACCTCTACAAAGAAACCTGAAATACAGGGGTCATTCTCCTTTTAACCCTTATAGCAACCGCCTTCGTCGGGTATGTCCTTCCATGAGGCCAAATATCATTCTGAGGGGCTACAGTAATCACCAACCTGTTCTCAGCTATTCCTTACATCGGCC…
rondonia_BR163072ParaBRA GGCTCTCTCCTAGGCATCTGCTTACTAACCCAGATCATCACAGGCCTTCTGCTAGCAATGCACTATACATCCGATATCACTCTCGCATTTACATCTGTCGCCCACACATGCCGTAATGTCCAATATGGCTGATTAATCCGAAACCTTCATGCAAACGGGGCTTCTTTCTTTTTCATCTGTATCTATCTTCACATCGGCCGAGGTTTTTACTACGGCTCCTACCTCTATAAAGAAACCTGAAATACAGGAGTCATTCTCCTTTTAACCCTTATAGCAACCGCCTTCGTCGGGTATGTCCTTCCATGAGGCCAAATATCATTCTGAGGGGCTACAGTAATCACCAACTTGTTCTCAGCTATTCCTTACATCGGCCA…
rondonia_FPR012AmazonasBRA ?????????????????????????TAACCCAGATCATCACAGGCCTTCTGCTAGCAATACACTATACATCCGATATCACTCTCGCATTTACATCTGTCGCCCACACATGCCGTAATGTCCAGTATGGCTGATTAATCCGAAGCCTTCATGCAAACGGGGCTTCTTTCTTTTTCATCTGCATCTACCTTCACATTGGCCGAGGTTTTTACTACGGCTCCTACCTCTACAAAGAAACCTGAAATACAGGGGTCATTCTCCTTTTAACCCTTATAGCAACCGCCTTCGTCGGGTATGTCCTTCCATGAGGCCAAATATCATTCTGAGGGGCTACAGTAATCACCAACCTGTTCTCAGCTATTCCTTACATCGGC…
rondonia_FPR067AmazonasBRA ??????????????????????????????????????????????????????????????????????????????????????????????????????????????????????????????????????????????????????????????????????????????????????????????????????????????????????????????????????????????????????????????????????TAACCCTTATAGCAACCGCTTTCGTCGGGTATGTCGTTCCATGAGGCCAAATATCATTCTGAGGGGCTACAGTAATCACCAACCTGTTCTCAGCTATTCCTTACATCGGC…
rondonia_LSUMNS13831EF458563SantaCruzBOL ?????????????????????????????????????????????????????????????????????????????????????????????????????????ACATGCCGTAATGTCCAGTATGGCTGATTAATCCGAAGCCTTCATGCAAACGGGGCTTCTTTCTTTTTCATCTGCATCTACCTTCACATCGGCCGAGGTTTTTACTACGGCTCCTACCTCTACAAAGAAACCTGAAATACAGGGGTCATTCTCCTTTTAACCCTTATAGCAACCGCCTTCGTCGGGTATGTCCTTCCATGAGGCCAAATATCATTCTGAGGGGCTACAGTAATCACCAACCTGTTCTCAGCTA…
rondonia_LSUMNS36666EF458564RondoniaBRA ?????????????????????????????????????????????????????????????????????????????????????????????????????????ACATGCCGTAATGTCCAGTATGGCTGATTAATCCGAAGCCTTCATGCAAACGGGGCTTCTTTCTTTTTCATCTGCATCTACCTTCACATCGGCCGAGGTTTTTACTACGGCTCCTACCTCTACAAAGAAACCTGAAATACAGGGGTCATTCTCCTTTTAACCCTTATAGCAACCGCCTTCGTCGGGTATGTCCTTCCATGAGGCCAAATATCATTCTGAGGGGCTACAGTAATCACCAACCTGTTCTCAGCTAT…
rondonia_MOP094ParaBRA GGCTCTCTCCTAGGCATCTGCTTACTAACCCAGATCATCACAGGCCTTCTGCTAGCAATGCACTATACATCCGATATCACTCTCGCATTTACATCTGTCGCCCACACATGCCGTAATGTCCAATATGGCTGATTAATCCGAAACCTTCATGCAAACGGGGCTTCTTTCTTTTTCATCTGTATCTATCTTCACATCGGCCGAGGTTTTTACTACGGCTCCTACCTCTATAAAGAAACCTGAAATACAGGAGTCATTCTCCTTTTAACCCTTATAGCAACCGCCTTCGTCGGGTATGTCCTTCCATGAGGCCAAATATCATTCTGAGGGGCTACAGTAATCACCAACTTGTTCTCAGCTATTCCTTACATCGGCCAGA…
rondonia_MPDS649AmazonasBRA ?????????????????????????????????ATCATCACAGGCCTTCTGCTAGCAATACACWATACATCCGATATCACTCTCGCATTTACATCTGTCGCCCACACATGCCGTAATGTCCAGTATGGCTGATTAATCCGAAGCCTTCATGCAAACGGGGCTTCTTTCTTTTTCATCTGCATCTACCTTCACATCGGCCGAGGTTTTTACTACGGCTCCTACCTCTACAAAGAAACCTGAAATACAGGAGTCATTCTCCTTTTAACCCTTATAGCAACCGCCTTCGTCGGGTATGTCCTTCCATGAGGCCAAATATCATTCTGAGGGGCTACAGTAATCACCAACCTGTTCTCAGCCATTCCTTACATCGG…
rondonia_MTMA006MatoGrossoBRA ???????????????????????????ACCCAGATCATCACAGGCCTTCTGCTAGCAATACACTATACATCCGATATCACTCTCGCATTTACATCTGTCGCCCACACATGCCGTAATGTCCAGTATGGCTGATTAATCCGAAGCCTTCATGCAAACGGGGCTTCTTTCTTTTTCATCTGCATCTACCTTCACATCGGCCGAGGTTTTTACTACGGCTCCTACCTCTACAAAGAAACCTGAAATACAGGGGTCATTCTCCTTTTAACCCTTATAGCAACCGCCTTCGTCGGGTATGTCCTTCCATGAGGCCAAATATCATTCTGAGGGGCTACAGTAATCACCAACCTGTTCTCAGCTATTCCTTACATC…
tapajos_BR163006ParaBRA GGCTCTCTCCTAGGCATCTGCTTACTAACCCAGATCATCACAGGCCTTCTGCTAGCAATGCACTATACATCCGATATCACTCTCGCATTTACATCTGTCGCCCACACATGCCGTAATGTCCAATATGGCTGATTAATCCGAAACCTTCATGCAAACGGGGCTTCTTTCTTTTTCATCTGTATCTATCTTCACATCGGCCGAGGTTTTTACTACGGCTCCTACCTCTATAAAGAAACCTGAAATACAGGAGTCATTCTCCTTTTAACCCTTATAGCAACCGCCTTCGTCGGGTATGTCCTTCCATGAGGCCAAATATCATTCTGAGGGGCTACAGTAATCACCAACTTGTTCTCAGCTATTCCTTACATCGGCCAA…
tapajos_BR163013ParaBRA GGCTCTCTCCTAGGCATCTGCTTACTAACCCAGATCATCACAGGCCTTCTGCTAGCAATGCACTATACATCCGATATCACTCTCGCATTTACATCTGTCGCCCACACATGCCGTAATGTCCAATATGGCTGATTAATCCGAAACCTTCATGCAAACGGGGCTTCTTTCTTTTTCATCTGTATCTATCTTCACATCGGCCGAGGTTTTTACTACGGCTCCTACCTCTATAAAGAAACCTGAAATACAGGAGTCATTCTCCTTTTAACCCTTATAGCAACCGCCTTCGTCGGGTATGTCCTTCCATGAGGCCAAATATCATTCTGAGGGGCTACAGTAATCACCAACTTGTTCTCAGCTATTCCTTACATCGGCCAG…
tapajos_CN846ParaBRA GGTTCCCTTCTAGGCATCTGCTTGCTAACCCAGATCATCACAGGCCTTCTACTAGCAATACACTATACATCCGACATTACTCTCGCATTTACATCTGTCGCCCACACATGCCGCAATGTCCAATATGGTTGACTAATCCGTAACCTTCATGCTAACGGAGCCTCTTTCTTTTTCATCTGTATCTATCTTCACATCGGCCGAGGGTTTTACTATGGCTCCCACCTTTATAAGGAGACTTGAAATACAGGAGTCATTCTCCTTTTAACCCTAATAGCAACCGCCTTTGTCGGATATGTCCTCCCATGAGGCCAAATATCATTTTGAGGGGCTACAGTAATCACTAACTTATTCTCAGCCATCCCCTACATCGGCCAAACA…
xingu_FMNH391539EF458559ParaBRA ?????????????????????????????????????????????????????????????????????????????????????????????????????????ACATGCCGTAATGTCCAATATGGCTGATTAATCCGAAACCTTCATGCAAACGGGGCTTCTTTCTTTTTCATCTGTATCTATCTTCACATCGGCCGAGGTTTTTACTACGGCTCCTACCTCTATAAAGAAACCTGAAATACAGGAGTCATTCTCCTTTTAACCCTTATAGCAACCGCCTTCGTCGGGTATGTCCTTCCATGAGGCCAAATATCATTCTGAGGGGCTACAGTAATCACCAACTTGTTCTCAGCTATTCCTTACA…
xingu_FMNH391540EF458561ParaBRA ?????????????????????????????????????????????????????????????????????????????????????????????????????????ACATGCCGTAATGTCCAATATGGCTGATTAATCCGAAACCTTCATGCAAACGGGGCTTCTTTCTTTTTCATCTGTATCTATCTTCACATCGGCCGAGGTTTTTACTACGGCTCCTACCTCTATAAAGAAACCTGAAATACAGGAGTCATTCTCCTTTTAACCCTTATAGCAACCGCCTTCGTCGGGTATGTCCTTCCATGAGGCCAAATATCATTCTGAGGGGCTACAGTAATCACCAACTTGTTCTCAGCTATTCCTTACA…
xingu_MAYA040ParaBRA GGCTCTCTCCTAGGCATCTGCTTACTAACCCAGATCATCACAGGCCTTCTGCTAGCAATGCACTATACATCCGATATCACTCTCGCATTTACATCTGTCGCCCACACATGCCGTAATGTCCAATATGGCTGATTAATCCGAAACCTTCATGCAAACGGGGCTTCTTTCTTTTTCATCTCTATCTATCTTCACATCGGCCGAGGTTTTTACTACGGCTCCTACCTCTATAAAGAAACCTGAAATACAGGAGTCATTCTCCTTTTAACCCTTATAGCAACCGCCTTCGTCGGGTATGTCCTTCCATGAGGCCAAATATCATTCTGAGGGGCTACAGTAATCACCAACTTGTTCTCAGCTATTCCTTACATCGGCCAGACA…
xingu_MPDS709AmazonasBRA ??????????????????????????AACCCAGATCATCACAGGCCTTCTGCTAGCAATACACTATACATCCGATATCACTCTCGCATTTACATCTGTCGCCCACACATGCCGTAATGTCCAGTATGGCTGATTAATCCGAAGCCTTCATGCAAACGGGGCTTCTTTCTTTTTCATCTGCATCTACCTTCACATCGGCCGAGGTTTTTACTACGGCTCCTACCTCTACAAAGAAACCTGAAATACAGGAGTCATTCTCCTTTTAACCCTTATAGCAACCGCCTTCGTCGGGTATGTCCTTCCATGAGGCCAAATATCATTCTGAGGGGCTACAGTAATCACCAACCTGTTCTCAGCCATTCCTTACATCGGCCA…
xingu_MT009MatoGrossoBRA GGCTCTCTCCTAGGCATCTGCTTACTAACCCAGATCATCACAGGCCTTCTGCTAGCAATGCACTATACATCCGATATCACTCTCGCATTTACATCTGTCGCCCACACATGCCGTAATGTCCAATATGGCTGATTAATCCGAAACCTTCATGCAAACGGGGCTTCTTTCTTTTTCATCTGTATCTATCTTCACATCGGCCGAGGTTTTTACTACGGCTCCTACCTCTATAAAGAAACCTGAAATACAGGAGTCATTCTCCTTTTAACCCTTATAGCAACCGCCTTCGTCGGGTATGTCCTTCCATGAGGCCAAATATCATTCTGAGGGGCTACAGTAATCACCAACTTGTTCTCAGCTATTCCTTACATCGGCCA…
xingu_PEG006ParaBRA ??????????????????????????AACCCAGATCATCACAGGCCTTCTGCTAGCAATGCACTATACATCCGATATCACTCTCGCATTTACATCTGTCGCCCACACATGCCGTAATGTCCAATATGGCTGATTAATCCGAAACCTTCATGCAAACGGGGCTTCTTTCTTTTTCATCTGTATCTACCTTCACATCGGCCGAGGTTTTTACTACGGCTCCTACCTCTATAAAGAAACCTGAAATACAGGGGTCATTCTCCTTTTAACCCTTATAGCAACCGCCTTCGTCGGGTATGTCCTTCCATGAGGCCAAATATCATTCTGAGGGGCTACAGTAATCACCAACTTGTTCTCAGCTATTCCTTACATCGGCCAGACAC…
	;
End;
