# Supplementary material for: A latitudinal phylogeographic diversity gradient in birds
Source: PLoS Biol. 2017 Apr 13;15(4):e2001073. doi: 10.1371/journal.pbio.2001073 (PMC5390966; doi:10.1371/journal.pbio.2001073)
Supplement: S1 Data — (ZIP) [file pbio.2001073.s015.zip › S1_Data/Schiffornis-virescens.nex]

#NEXUS
Begin data;
	Dimensions ntax=58 nchar=476;
	Format datatype=DNA gap=- missing=?;
	Matrix
Schiffornis_turdina_JX477713	CCCCCAAATTTTA-TTTTTAGGGTATGTACTACTTTGCATAGCATTATTTTCCACATATACATATCATGCATGAAGGGATTCTGACCAAGATTGTAATGCCCGATCCTAAGCAAACCCAAACATTATTCCTCAAATCGACCCAATCTCAGCATACCACAATCTAGACACATTTCTACTTAAGTACTAATTATGTCATGATCTAGGAATATTTCCACTTACCGGACTAAAACCTACAAGTCTCTAGTTTTTGCATAGCATCTTCCCAAACATGAGGAATATCCCTAGACTTGTCATCCACCCATCACAGGCACTTGGTTCACTTAACCTTGCTCTACGCGCTGACCAAGAAGTACTGGGTTATTTATTGATCGTACCCCTCACGAGAAACCAGCAACCCG…
Schiffornis_virescens_JX477738	CCCCCCAATTTTATTTTTTAGGGTATGTACTACTTTGCATAGCATTATTTTCCACATATACATACTATGCATGAAGGATATCTTACCAAGATTGTAATGCCCGGTCCTAACTAAACCCAAACATTATTCCTCAAATCAACCCAATCTCAACATTTCCCAATCTAGGCACATTTCTACTTAAGCACTAATTATGTCATGATCTAGGAGTAATCCCTCTACCCGGACTAAAACCTACAAGTCTCTAGTTTTTGCATACCTTNCCTCCAAACATGAGGAACGTCCCTAGACTTAACATCCACCCATCACAGGCACTTGGTTCACTTAACCTTGCTCTACGCGCTGACCAAGAAGTACTGGGTTATTTATTGATCGTACCCCTCACGAGAAATCAGCAACCCG…
Schiffornis_virescens_JX477734	CCCCCCAATTTTATTTTTTAGGGTATGTACTACTTTGCATAGCATTATTTTCCACATATACATACTATGCATGAAGGATATCTTACCAAGATTGTAATGCCCGGTCCTAACTAAACCCAAACATTATTCCTCAAATCAACCCAATCTCAACATTTCCCAATCTAGGGACATTTCTACTTAAGCACTAATTATGTCATGATCTAGGAATAATTCCGCTACCCGGACTAAAACCTACAAGTCTCTAGTTTTTGCATACCTTCCCTCCAAACATGAGGAACGTCCCTAGACTTAACATCCACCCATCACAGGCACTTGGTTCACTTAACCTTGCTCTACGCGCTGACCAAGAAGTACNGGGTTATTTATTGATCGTACCCCTCACGAGAAATCAGCAACCCG…
Schiffornis_virescens_JX477770	CCCCCCAATTTTATTTTTTAGGGTATGTACTACTTTGCATAGCATTATTTTCCACATATACATACTATGCATGAAGGATATCTTACCAAGATTGTAATGCCCGGTCCTAACTAAACCCAAACATTATTCCTCAAATCAACCCAATCTCAACATTTCCCTATCTAGGGACATTTCTACTTAAGCACTAATTATGTCATGATCTAGGAATAATTCCGCTACCCGGACTAAAACCTACAAGTCTCTAGTTTTTGCATACCTTCCCTCCAAACATGAGGAACGTCCCTAGACTTAACATCCACCCATCCCAGGCACTTGGTTCACTTAACCTTGCTCTACGCGCTGACCAAGAAGTACTGGGTTATTTATTGATCGTACCCCTCACGAGAAATCAGCAACCCG…
Schiffornis_virescens_JX477740	CCCCCCAATTTTATTTTTTAGGGTATGTACTACTTTGCATAGCATTATTTTCCACATATACATACTATGCATGAAGGATATCTTACCAAGATTGTAATGCCCGGTCCTAACTAAACCCAAACATTATTCCTCAAATCAACCCAATCTCAACATTTCCCAATCTAGAAACATTTCTACTTAAGCACTAATTATGTCATGATCTAGGAATAATTCCGCTATCCGGACTAAAACCTACAAGTCTCTAGTTTTTGCATACCTTCCCTCCAAACATGAGGAACGTCCCTAGACTTAACATCCACCCATCACAGGCACTTGGTTCACTTAACCTTGCTCTACGCGCTGACCAAGAAGTACTGGGTTATTTATTGATCGTACCCCTCACGAGAAATCAGCAACCCG…
Schiffornis_virescens_JX477758	CCCCCCAATTTTATTTTTTAGGGTATGTACTACTTTGCATAGCATTATTTTCCACATATACATACTATGCATGAAGGATATCTTACCAAGATTGTAATGCCCGGTCCTAACTAAACCCAAACATTATTCCTCAAATCAACCCAATCTCAACATTTCCCTATCTAGGAACATTTCTACTTAAGCACTAATTATGTCATGATCTAGGAATAATTCCGCTACCCGGACTAAAACCTACAAGTCTCTAGTTTTTGCATACCTTCCCTCCAAACATGAGGAACGTCCCTAGACTTAACATCCACCCATCCCAGGCACTTGGTTCACTTAACCTTGCTCTACGCGCTGACCAAGAAGTACTGGGTTATTTATTGATCGTACCCCTCACGAGAAATCAGCAACCCG…
Schiffornis_virescens_JX477760	CCCCCCAATTTTATTTTTTAGGGTATGTACTACTTTGCATAGCATTATTTTCCACATATACATACTATGCATGAAGGATATCTTACCAAGATTGTAATGCCCGGTCCTAACTAAACCCAAACATTATTCCTCAAATCAACCCAATCTCAACATTTCCCTATCTAGGAACATTTCTACTTAAGCACTAATTATGTCATGATCTAGGAATAATTCCGCTACCCGGACTAAAACCTACAAGTCTCTAGTTTTTGCATACCTTCCCTCCAAACATGAGGAACGTCCCTAGACTTAACATCCACCCATCCCAGGCACTTGGTTCACTTAACCTTGCTCTACGCGCTGACCAAGAAGTACTGGGTTATTTATTGATCGTACCCCTCACGAGAAATCAGCAACCCG…
Schiffornis_virescens_JX477747	CCCCCCAATTTTATTTTTTAGGGTATGTACTACTTTGCATAGCATTATTTTCCACATATACATACTATGCATGAAGGATATCTTACCAAGATTGTAATGCCCGGTCCTAACTAAACCCAAACATTATTCCTCAAATCAACCCAATCTCAACATTTCCCTATCTAGAGACATTTCTACTTAAGCACTAATTATGTCATGATCTAGGAATAATTCCGCTACCCGGACTAAAACCTACAAGTCTCTAGTTTTTGCATACCTTCCCTCCAAACATGAGGAACGTCCCTAGACTTAACATCCACCCATCCCAGGCACTTGGTTCACTTAACCTTGCTCTACGCGCTGACCAAGAAGTACTGGGTTATTTATTGATCGTACCCCTCACGAGAAATCAGCAACCCG…
Schiffornis_virescens_JX477744	CCCCCCAATTTTATTTTTTAGGGTATGTACTACTTTGCATAGCATTATTTTCCACATATACATACTATGCATGAAGGATATCTTACCAAGATTGTAATGCCCGGTCCTAACTAAACCCAAACATTATTCCTCAAATCAACCCAATCTCAACATTTCCCTATCTAGAGACATTTCTACTTAAGCACTAATTATGTCATGATCTAGGAATAATTCCGCTACCCGGACTAAAACCTACAAGTCTCTAGTTTTTGCATACCTTCCCTCCAAACATGAGGAACGTCCCTAGACTTAACATCCACCCATCCCAGGCACTTGGTTCACTTAACCTTGCTCTACGCGCTGACCAAGAAGTACTGGGTTATTTATTGATCGTACCCCTCACGAGAAATCAGCAACCCG…
Schiffornis_virescens_JX477750	CCCCCCAATTTTATTTTTTAGGGTATGTACTACTTTGCATAGCATTATTTTCCACATATACATACTATGCATGAAGGATATCTTACCAAGATTGTAATGCCCGGTCCTAACTAAACCCAAACATTATTCCTCAAATCAACCCAATCTCAACATTTCCCTATCTAGGGACATTTCTACTTAAGCACTAATTATGTCATGATCTAGGAATAATTCCGCTACCCGGACTAAAACCTACAAGTCTCTAGTTTTTGCATACCTTCCCTCCAAACATGAGGAACGTCCCTAGACTTAACATCCACCCATCCCAGGCACTTGGTTCACTTAACCTTGCTCTACGCGCTGACCAAGAAGTACTGGGTTATTTATTGATCGTACCCCTCACGAGAAATCAGCAACCCG…
Schiffornis_virescens_JX477752	CCCCCCAATTTTATTTTTTAGGGTATGTACTACTTTGCATAGCATTATTTTCCACATATACATACTATGCATGAAGGATATCTTACCAAGATTGTAATGCCCGGTCCTAACTAAACCCAAACATTATTCCTCAAATCAACCCAATCTCAACATTTCCCTATCTAGGGACATTTCTACTTAAGCACTAATTATGTCATGATCTAGGAATAATTCCGCTACCCGGACTAAAACCTACAAGTCTCTAGTTTTTGCATACCTTCCCTCCAAACATGAGGAACGTCCCTAGACTTAACATCCACCCATCCCAGGCACTTGGTTCACTTAACCTTGCTCTACGCGCTGACCAAGAAGTACTGGGTTATTTATTGATCGTACCCCTCACGAGAAATCAGCAACCCG…
Schiffornis_virescens_JX477756	CCCCCCAATTTTATTTTTTAGGGTATGTACTACTTTGCATAGCATTATTTTCCACATATACATACTATGCATGAAGGATATCTTACCAAGATTGTAATGCCCGGTCCTAACTAAACCCAAACATTATTCCTCAAATCAACCCAATCTCAACATTTCCCTATCTAGGGACATTTCTACTTAAGCACTAATTATGTCATGATCTAGGAATAATTCCGCTACCCGGACTAAAACCTACAAGTCTCTAGTTTTTGCATACCTTCCCTCCAAACATGAGGAACGTCCCTAGACTTAACATCCACCCATCCCAGGCACTTGGTTCACTTAACCTTGCTCTACGCGCTGACCAAGAAGTACTGGGTTATTTATTGATCGTACCCCTCACGAGAAATCAGCAACCCG…
Schiffornis_virescens_JX477763	CCCCCCAATTTTATTTTTTAGGGTATGTACTACTTTGCATAGCATTATTTTCCACATATACATACTATGCATGAAGGATATCTTACCAAGATTGTAATGCCCGGTCCTAACTAAACCCAAACATTATTCCTCAAATCAACCCAATCTCAACATTTCCCTATCTAGGGACATTTCTACTTAAGCACTAATTATGTCATGATCTAGGAATAATTCCGCTACCCGGACTAAAACCTACAAGTCTCTAGTTTTTGCATACCTTCCCTCCAAACATGAGGAACGTCCCTAGACTTAACATCCACCCATCCCAGGCACTTGGTTCACTTAACCTTGCTCTACGCGCTGACCAAGAAGTACTGGGTTATTTATTGATCGTACCCCTCACGAGAAATCAGCAACCCG…
Schiffornis_virescens_JX477764	CCCCCCAATTTTATTTTTTAGGGTATGTACTACTTTGCATAGCATTATTTTCCACATATACATACTATGCATGAAGGATATCTTACCAAGATTGTAATGCCCGGTCCTAACTAAACCCAAACATTATTCCTCAAATCAACCCAATCTCAACATTTCCCTATCTAGGGACATTTCTACTTAAGCACTAATTATGTCATGATCTAGGAATAATTCCGCTACCCGGACTAAAACCTACAAGTCTCTAGTTTTTGCATACCTTCCCTCCAAACATGAGGAACGTCCCTAGACTTAACATCCACCCATCCCAGGCACTTGGTTCACTTAACCTTGCTCTACGCGCTGACCAAGAAGTACTGGGTTATTTATTGATCGTACCCCTCACGAGAAATCAGCAACCCG…
Schiffornis_virescens_JX477732	CCCCCCAATTTTATTTTTTAGGGTATGTACTACTTTGCATAGCATTATTTTCCACATATACATACTATGCATGAAGGATATCTTACCAAGATTGTAATGCCCGGTCCTAACTAAACCCAAACATTATTCCTCAAATCAACCCAATCTCAACATTTCCCAATCTAGGGACATTTCTACTTAAGCACTAATTATGTCATGATCTAGGAATAATTCCGCTACCCGGACTAAAACCTACAAGTCTCTAGTTTTTGCATACCTTNCNTCCAAACATGAGGAACGTCCCTAGACTTAACATCCACCCATCACAGGCACTTGGTTCACTTAACCTTGCTCTACGCGCTGACCAAGAAGTACTGGGTTATTTATTGATCGTACCCCTCACGAGAAATCAGCAACCCG…
Schiffornis_virescens_JX477735	CCCCCCAATTTTATTTTTTAGGGTATGTACTACTTTGCATAGCATTATTTTCCACATATACATACTATGCATGAAGGATATCTTACCAAGATTGTAATGCCCGGTCCTAACTAAACCCAAACATTATTCCTCAAATCAACCCAATCTCAACATTTCCCAATCTAGGGACATTTCTACTTAAGCACTAATTATGTCATGATCTAGGAATAATTCCGCTACCCGGACTAAAACCTACAAGTCTCTAGTTTTTGCATACCTTCCCTCCAAACATGAGGAACGTCCCTAGACTTAACATCCACCCATCACAGGCACTTGGTTCACTTAACCTTGCTCTACGCGCTGACCAAGAAGTACTGGGTTATTTATTGATCGTACCCCTCACGAGAAATCAGCAACCCG…
Schiffornis_virescens_JX477714	CCCCCCAATTTTATTTTTTAGGGTATGTACTACTTTGCATAGCATTATTTTCCACATATACATACTATGCATGAAGGATATCTTACCAAGATTGTAATGCCCGGTCCTAACTAAACCCAAACATTATTCCTCAAATCAACCCAATCTCAACATTTCCCAATCTAGGGACATTTCTACTTAAGCACTAATTATGTCATGATCTAGGAGTAATTCCGCTACCCGGACTAAAACCTACAAGTCTCTAGTTTTTGCATACCTTCCCTCCAAACATGAGGAACGTCCCTAGACTTAACATCCACCCATCGCAGGCACTTGGTTCACTTAACCTTGCTCTACGCGCTGACCAAGAAGTACTGGGTTATTTATTGATCGTACCCCTCACGAGAAATCAGCAACCCG…
Schiffornis_virescens_JX477762	CCCCCCAATTTTATTTTTTAGGGTATGTACTACTTTGCATAGCATTATTTTCCACATATACATACTATGCATGAAGGATATCTTACCAAGATTGTAATGCCCGGTCCTAACTAAACCCAAACATTATTCCTCAAATCAACCCAATCTCAACATTTCCCAATCTAGGGACATTTCTACTTAAGCACTAATTATGTCATGATCTAGGAATAATTCCGCTACCCGGACTAAAACCTACAAGTCTCTAGTTTTTGCATACCTTCCCTCCAAACATGAGGAACGTCCCTAGACTTAACATCCACCCATCGCAGGCACTTGGTTCACTTAACCTTGCTCTACGCGCTGACCAAGAAGTACTGGGTTATTTATTGATCGTACCTCTCACGAGAAATCAGCAACCCG…
Schiffornis_virescens_JX477733	CCCCCCAATTTTATTTTTTAGGGTATGTACTACTTTGCATAGCATTATTTTCCACATATACATACTATGCATGAAGGATATCTTACCAAGATTGTAATGCCCGGTCCTAACTAAACCCAAACATTATTCCTCAAATCAACCCAATCTCAACATTTCCTAATCTAGGGACATTTCTACTTAAGCACTAATTATGTCATGATCTAGGAATAATTCCGCTACCCGGACTAAAACCTACAAGTCTCTAGTTTTTGCATACCTTCCCTCCAAACATGAGGAACGTCCCTAGACTTAACATCCACCCATCACAGGCACTTGGTTCACTTAACCTTGCTCTACGCGCTGACCAAGAAGTACTGGGTTATTTATTGATCGTACCCCTCACGAGAAATCAGCAACCCG…
Schiffornis_virescens_JX477737	CCCCCCAATTTTATTTTTTAGGGTATGTACTACTTTGCATAGCATTATTTTCCACATATACATACTATGCATGAAGGATATCTTACCAAGATTGTAATGCCCGGTCCTAACTAAACCCAAACATTATTCCTCAAATCAACCCAATCTCAACATTTCCTAATCTAGGGACATTTCTACTTAAGCACTAATTATGTCATGATCTAGGAATAATTCCGCTACCCGGACTAAAACCTACAAGTCTCTAGTTTTTGCATACCTTNCCTCCAAACATGAGGAACGTCCCTAGACTTAACATCCACCCATCACAGGCACTTGGTTCACTTAACCTTGCTCTACGCGCTGACCAAGAAGTACTGGGTTATTTATTGATCGTACCCCTCACGAGAAATCAGCAACCCG…
Schiffornis_virescens_JX477746	CCCCCCAATTTTATTTTTTAGGGTATGTACTACTTTGCATAGCATTATTTTCCACATATACATACTATGCATGAAGGATATCTTACCAAGATTGTAATGCCCGGTCCTAACTAAACCCAAACATTATTCCTCAAATCAACCCAATCTCAACATTTCCCAATCTAGGTACATTTCTACTTAAGCACTAATTATGTCATGATCTAGGAATAATTCCGCTACCCGGACTAAAACCTACAAGTCTCTAGTTTTTGCATACCTTCCCTCCAAACATGAGGAACGTCCCTAGACTTAACATCCACCCATCACAGGCACTTGGTTCACTTAACCTTGCTCTACGCGCTGACCAAGAAGTACTGGGTTATTTATTGATCGTACCCCTCACGAGAAATCAGCAACCCG…
Schiffornis_virescens_JX477754	CCCCCCAATTTTATTTTTTAGGGTATGTACTACTTTGCATAGCATTATTTTCCACATATACATACTATGCATGAAGGATATCTTACCAAGATTGTAATGCCCGGTCCTAACTAAACCCAAACATTATTCCTCAAATCAACCCAATCTCAACATTTCCCAATCTAGGGACATTTCTACTTAAGTACTAATTATGTCATGATCTAGGAATAATTCCGCTACCCGGACTAAAACCTACAAGTCTCTAGTTTTTGCATACCTTCCCTCCAAACATGAGGAACGTCCCTAGACTTAACATCCACCCATCACAGGCACTTGGTTCACTTAACCTTGCTCTACGCGCTGACCAAGAAGTACTGGGTTATTTATTGATCGTACCCCTCACGAGAAATCAGCAACCCG…
Schiffornis_virescens_JX477768	CCCCCCAATTTTATTTTTTAGGGTATGTACTACTTTGCATAGCATTATTTTCCACATATACATACTATGCATGAAGGATATCTTACCAAGATTGTAATGCCCGGTCCTAACTAAACCCAAACATTATTCCTCAAATCAACCCAATCTCAACATTTCCCAATCTAGGGACATTTCTACTTAAGTACTAATTATGTCATGATCTAGGAATAATTCCGCTACCCGGACTAAAACCTACAAGTCTCTAGTTTTTGCATACCTTCCCTCCAAACATGAGGAACGTCCCTAGACTTAACATCCACCCATCACAGGCACTTGGTTCACTTAACCTTGCTCTACGCGCTGACCAAGAAGTACTGGGTTATTTATTGATCGTACCCCTCACGAGAAATCAGCAACCCG…
Schiffornis_virescens_JX477736	CCCCCCAATTTTATTTTTTAGGGTATGTACTACTTTGCATAGCATTATTTTCCACATATACATACTATGCATGAAGGATATCTTACCAAGATTGTAATGCCCGGTCCTAACTAAACCCAAACATTATTCCTCAAATCAACCCAATCTCAACATTTCCCAATCTAGGGACATTTCTACTTAAGTACTAATTATGTCATGATCTAGGAATAATTCCGCTACCCGGACTAAAACCTACAAGTCTCTAGTTTTTGCATACCTTCCCTCCAAACATGAGGAACGTCCCTAGACTTAACATCCACCCATCACAGGCACTTGGTTCACTTAACCTTGCTCTACGCGCTGACCAAGAAGTACTGGGTTATTTATTGATCGTACCCCTCACGAGAAATCAGCAACCCG…
Schiffornis_virescens_JX477745	CCCCCCAATTTTATTTTTTAGGGTATGTACTACTTTGCATAGCATTATTTTCCACATATACATACTATGCATGAAGGATATCTTACCAAGATTGTAATGCCCGGTCCTAACTAAACCCAAACATTATTCCTCAAATCAACCCAATCTCAACATTTCCCAATCTAGGGACATTTCTACTTAAGTACTAATTATGTCATGATCTAGGAATAATTCCGCTACCCGGACTAAAACCTACAAGTCTCTAGTTTTTGCATACCTTCCCTCCAAACATGAGGAACGTCCCTAGACTTAACATCCACCCATCACAGGCACTTGGTTCACTTAACCTTGCTCTACGCGCTGACCAAGAAGTACTGGGTTATTTATTGATCGTACCCCTCACGAGAAATCAGCAACCCG…
Schiffornis_virescens_JX477741	CCCCCCAATTTTATTTTTTAGGGTATGTACTACTTTGCATAGCATTATTTTCCACATATACATACTATGCATGAAGGATATCTTACCAAGATTGTAATGCCCGGTCCTAACTAAACCCAAACATTATTCCTCAAATCAACCCAATCTCAACATTTCCCAATCTAGGGACATTTCTACTTAAGCACTAATTATGTCATGATCTAGGAATAATTCCGCTACCCGGACTAAAACCTACAAGTCTCTAGTTTTTGCATACCTTCCCTCCAAACATGAGGAACGTCCCTAGACTTAACATCCACCCATCACAGGCACTTGGTTCACTTAACCTTGCTCTACGCGCTGACCAAGAAGTACTGGGTTATTTATTGATCGTACCCCTCNCGAGAAATCAGCAACCCG…
Schiffornis_virescens_JX477753	CCCCCCAATTTTATTTTTTAGGGTATGTACTACTTTGCATAGCATTATTTTCCACATATACATACTATGCATGAAGGATATCTTACCAAGATTGTAATGCCCGGTCCTAACTAAACCCAAACATTATTCCTCAAATCAACCCAATCTCAACATTTCCCAATCTAGGGACATTTCTACTTAAGCACTAATTATGTCATGATCTAGGAATAATTCCGCTACCCGGACTAAAACCTACAAGTCTCTAGTTTTTGCATACCTTCCCTCCAAACATGAGGAACGTCCCTAGACTTAACATCCACCCATCACAGGCACTTGGTTCACTTAACCTTGCTCTACGCGCTGACCAAGAAGTACTGGGTTATTTATTGATCGTACCCCTCACGAGAAATCAGCAACCCG…
Schiffornis_virescens_JX477767	CCCCCCAATTTTATTTTTTAGGGTATGTACTACTTTGCATAGCATTATTTTCCACATATACATACTATGCATGAAGGATATCTTACCAAGATTGTAATGCCCGGTCCTAACTAAACCCAAACATTATTCCTCAAATCAACCCAATCTCAACATTTCCCAATCTAGGGACATTTCTACTTAAGCACTAATTATGTCATGATCTAGGAATAATTCCGCTACCCGGACTAAAACCTACAAGTCTCTAGTTTTTGCATACCTTCCCTCCAAACATGAGGAACGTCCCTAGACTTAACATCCACCCATCACAGGCACTTGGTTCACTTAACCTTGCTCTACGCGCTGACCAAGAAGTACTGGGTTATTTATTGATCGTACCCCTCACGAGAAATCAGCAACCCG…
Schiffornis_virescens_JX477755	CCCCCCAATTTTATTTTTTAGGGTATGTACTACTTTGCATAGCATTATTTTCCACATATACATACTATGCATGAAGGATATCTTACCAAGATTGTAATGCCCGGTCCTAACTAAACCCAAACATTATTCCTCAAATCAACCCAATCTCAACATTTCCCAATCTAGGGACATTTCTACTTAAGCACTAATTATGTCATGATCTAGGAATAATTCCGCTACCCGGACTAAAACCTACAAGTCTCTAGTTTTTGCATACCTTCCCTCCAAACATGAGGAACGTCCCTAGACTTAACATCCACCCATCACAGGCACTTGGTTCACTTAACCTTGCTCTACGCGCTGACCAAGAAGTACTGGGTTATTTATTGATCGTACCCCTCACGAGAAATCAGCAACCCG…
Schiffornis_virescens_JX477748	CCCCCCAATTTTATTTTTTAGGGTATGTACTACTTTGCATAGCATTATTTTCCACATATACATACTATGCATGAAGGATATCTTACCAAGATTGTAATGCCCGGTCCTAACTAAACCCAAACATTATTCCTCAAATCAACCCAATCTCAACATTTCCCAATCTAGGGACATTTCTACTTAAGCACTAATTATGTCATGATCTAGGAATAATTCCGCTACCCGGACTAAAACCTACAAGTCTCTAGTTTTTGCATACCTTCCCTCCAAACATGAGGAACGTCCCTAGACTTAACATCCACCCATCACAGGCACTTGGTTCACTTAACCTTGCTCTACGCGCTGACCAAGAAGTACTGGGTTATTTATTGATCGTACCCCTCACGAGAAATCAGCAACCCG…
Schiffornis_virescens_JX477765	CCCCCCAATTTTATTTTTTAGGGTATGTACTACTTTGCATAGCATTATTTTCCACATATACATACTATGCATGAAGGATATCTTACCAAGATTGTAATGCCCGGTCCTAACTAAACCCAAACATTATTCCTCAAATCAACCCAATCTCAACATTTCCCAATCTAGGGACATTTCTACTTAAGCACTAATTATGTCATGATCTAGGAATAATTCCGCTACCCGGACTAAAACCTACAAGTCTCTAGTTTTTGCATACCTTCCCTCCAAACATGAGGAACGTCCCTAGACTTAACATCCACCCATCACAGGCACTTGGTTCACTTAACCTTGCTCTACGCGCTGACCAAGAAGTACTGGGTTATTTATTGATCGTACCCCTCACGAGAAATCAGCAACCCG…
Schiffornis_virescens_JX477739	CCCCCCAATTTTATTTTTTAGGGTATGTACTACTTTGCATAGCATTATTTTCCACATATACATACTATGCATGAAGGATATCTTACCAAGATTGTAATGCCCGGTCCTAACTAAACCCAAACATTATTCCTCAAATCAACCCAATCTCAACATTTCCCAATCTAGGGACATTTCTACTTAAGCACTAATTATGTCATGATCTAGGAATAATTCCGCTACCCGGACTAAAACCTACAAGTCTCTAGTTTTTGCATACCTTCCCTCCAAACATGAGGAACGTCCCTAGACTTAACATCCACCCATCACAGGCACTTGGTTCACTTAACCTTGCTCTACGCGCTGACCAAGAAGTACTGGGTTATTTATTGATCGTACCCCTCACGAGAAATCAGCAACCCG…
Schiffornis_virescens_JX477743	CCCCCCAATTTTATTTTTTAGGGTATGTACTACTTTGCATAGCATTATTTTCCACATATACATACTATGCATGAAGGATATCTTACCAAGATTGTAATGCCCGGTCCTAACTAAACCCAAACATTATTCCTCAAATCAACCCAATCTCAACATTTCCCAATCTAGGGACATTTCTACTTAAGCACTAATTATGTCATGATCTAGGAATAATTCCGCTACCCGGACTAAAACCTACAAGTCTCTAGTTTTTGCATACCTTCCCTCCAAACATGAGGAACGTCCCTAGACTTAACATCCACCCATCACAGGCACTTGGTTCACTTAACCTTGCTCTACGCGCTGACCAAGAAGTACTGGGTTATTTATTGATCGTACCCCTCACGAGAAATCAGCAACCCG…
Schiffornis_virescens_JX477742	CCCCCCAATTTTATTTTTTAGGGTATGTACTACTTTGCATAGCATTATTTTCCACATATACATACTATGCATGAAGGATATCTTACCAAGATTGTAATGCCCGGTCCTAACTAAACCCAAACATTATTCCTCAAATCAACCCAATCTCAACATTTCCCAATCTAGGGACATTTCTACTTAAGCACTAATTATGTCATGATCTAGGAATAATTCCGCTACCCGGACTAAAACCTACAAGTCTCTAGTTTTTGCATACCTTCCCTCCAAACATGAGGAACGTCCCTAGACTTAACATCCACCCATCACAGGCACTTGGTTCACTTAACCTTGCTCTACGCGCTGACCAAGAAGTACTGGGTTATTTATTGATCGTACCCCTCACGAGAAATCAGCAACCCG…
Schiffornis_virescens_JX477757	CCCCCCAATTTTATTTTTTAGGGTATGTACTACTTTGCATAGCATTATTTTCCACATATACATACTATGCATGAAGGATATCTTACCAAGATTGTAATGCCCGGTCCTAACTAAACCCAAACATTATTCCTCAAATCAACCCAATCTCAACATTTCCCAATCTAGGGACATTTCTACTTAAGCACTAATTATGTCATGATCTAGGAATAATTCCGCTACCCGGACTAAAACCTACAAGTCTCTAGTTTTTGCATACCTTCCCTCCAAACATGAGGAACGTCCCTAGACTTAACATCCACCCATCACAGGCACTTGGTTCACTTAACCTTGCTCTACGCGCTGACCAAGAAGTACTGGGTTATTTATTGATCGTACCCCTCACGAGAAATCAGCAACCCG…
Schiffornis_virescens_JX477759	CCCCCCAATTTTATTTTTTAGGGTATGTACTACTTTGCATAGCATTATTTTCCACATATACATACTATGCATGAAGGATATCTTACCAAGATTGTAATGCCCGGTCCTAACTAAACCCAAACATTATTCCTCAAATCAACCCAATCTCAACATTTCCCAATCTAGGGACATTTCTACTTAAGCACTAATTATGTCATGATCTAGGAATAATTCCGCTACCCGGACTAAAACCTACAAGTCTCTAGTTTTTGCATACCTTCCCTCCAAACATGAGGAACGTCCCTAGACTTAACATCCACCCATCACAGGCACTTGGTTCACTTAACCTTGCTCTACGCGCTGACCAAGAAGTACTGGGTTATTTATTGATCGTACCCCTCACGAGAAATCAGCAACCCG…
Schiffornis_virescens_JX477749	CCCCCCAATTTTATTTTTTAGGGTATGTACTACTTTGCATAGCATTATTTTCCACATATACATACTATGCATGAAGGATATCTTACCAAGATTGTAATGCCCGGTCCTAACTAAACCCAAACATTATTCCTCAAATCAACCCAATCTCAACATTTCCCAATCTAGGGACATTTCTACTTAAGCACTAATTATGTCATGATCTAGGAATAATTCCGCTACCCGGACTAAAACCTACAAGTCTCTAGTTTTTGCATACCTTCCCTCCAAACATGAGGAACGTCCCTAGACTTAACATCCACCCATCACAGGCACTTGGTTCACTTAACCTTGCTCTACGCGCTGACCAAGAAGTACTGGGTTATTTATTGATCGTACCCCTCACGAGAAATCAGCAACCCG…
Schiffornis_virescens_JX477727	CCCCCCAATTTTATTTTTTAGGGTATGTACTACTTTGCATAGCATTATTTTCCACATATACATACTATGCATGAAGGATATCTTACCAAGATTGTAATGCCCGGTCCTAACTAAACCCAAACATTATTCCTCAAATCAACCCAATCTCAACATTTCCCAATCTAGGGACATTTCTACTTAAGCACTAATTATGTCATGATCTAGGAATAATTCCGCTACCCGGACTAAAACCTACAAGTCTCTAGTTTTTGCATACCTTCCCTCCAAACATGAGGAACGTCCCTAGACTTAACATCCACCCATCACAGGCACTTGGTTCACTTAACCTTGCTCTACGCGCTGACCAAGAAGTACTGGGTTATTTATTGATCGTACCCCTCACGAGAAATCAGCAACCCG…
Schiffornis_virescens_JX477730	CCCCCCAATTTTATTTTTTAGGGTATGTACTACTTTGCATAGCATTATTTTCCACATATACATACTATGCATGAAGGATATCTTACCAAGATTGTAATGCCCGGTCCTAACTAAACCCAAACATTATTCCTCAAATCAACCCAATCTCAACATTTCCCAATCTAGGGACATTTCTACTTAAGCACTAATTATGTCATGATCTAGGAATAATTCCGCTACCCGGACTAAAACCTACAAGTCTCTAGTTTTTGCATACCTTCCCTCCAAACATGAGGAACGTCCCTAGACTTAACATCCACCCATCACAGGCACTTGGTTCACTTAACCTTGCTCTACGCGCTGACCAAGAAGTACTGGGTTATTTATTGATCGTACCCCTCACGAGAAATCAGCAACCCG…
Schiffornis_virescens_JX477728	CCCCCCAATTTTATTTTTTAGGGTATGTACTACTTTGCATAGCATTATTTTCCACATATACATACTATGCATGAAGGATATCTTACCAAGATTGTAATGCCCGGTCCTAACTAAACCCAAACATTATTCCTCAAATCAACCCAATCTCAACATTTCCCAATCTAGGGACATTTCTACTTAAGCACTAATTATGTCATGATCTAGGAATAATTCCGCTACCCGGACTAAAACCTACAAGTCTCTAGTTTTTGCATACCTTCCCTCCAAACATGAGGAACGTCCCTAGACTTAACATCCACCCATCACAGGCACTTGGTTCACTTAACCTTGCTCTACGCGCTGACCAAGAAGTACTGGGTTATTTATTGATCGTACCCCTCACGAGAAATCAGCAACCCG…
Schiffornis_virescens_JX477722	CCCCCCAATTTTATTTTTTAGGGTATGTACTACTTTGCATAGCATTATTTTCCACATATACATACTATGCATGAAGGATATCTTACCAAGATTGTAATGCCCGGTCCTAACTAAACCCAAACATTATTCCTCAAATCAACCCAATCTCAACATTTCCCAATCTAGGGACATTTCTACTTAAGCACTAATTATGTCATGATCTAGGAATAATTCCGCTACTCGGACTAAAACCTACAAGTCTCTAGTTTTTGCATACCTTCCCTCCAAACATGAGGAACGTCCCTAGACTTAACATCCACCCATCACAGGCACTTGGTTCACTTAACCTTGCTCTACGCGCTGACCAAGAAGTACTGGGTTATTTATTGATCGTACCCCTCACGAGAAATCAGCAACCCG…
Schiffornis_virescens_JX477769	CCCCCCAATTTTATTTTTTAGGGTATGTACTACTTTGCATAGCATTATTTTCCACATATACATACTATGCATGAAGGATATCTTACCAAGATTGTAATGCCCGGTCCTAACTAAACCCAAACATTATTCCTCAAATCAACCCAATCTCAACATTTCCCAATCTAGGGACATTTCTACTTAAGCACTAATTATGTCATGATCTAGGAATAATTCCGCTACTCGGACTAAAACCTACAAGTCTCTAGTTTTTGCATACCTTCCCTCCAAACATGAGGAACGTCCCTAGACTTAACATCCACCCATCACAGGCACTTGGTTCACTTAACCTTGCTCTACGCGCTGACCAAGAAGTACTGGGTTATTTATTGATCGTACCCCTCACGAGAAATCAGCAACCCG…
Schiffornis_virescens_JX477729	CCCCCCAATTTTATTTTTTAGGGTATGTACTACTTTGCATAGCATTATTTTCCACATATACATACTATGCATGAAGGATATCTTACCAAGATTGTAATGCCCGGTCCTAACTAAACCCAAACATTATTCCTCAAATCAACCCAATCTCAACATTTCCCAATCTAGGGACATTTCTACTTAAGCACTAATTATGTCATGATCTAGGAATAATTCCGCTACCCGGACTAAAACCTACAAGTCTCTAGTTTTTGCATACCTTCCCTCCAAACATGAGGAACGTCCCTAGACTTAACATCCACCCATCACAGGCACTTGGTTCACTTAACCTTGCTCTACGCGCTGACCAAGAAGTACTGGGTTATTTATTGATCGTACCCCTCACGAGAAATCAGCAACCCG…
Schiffornis_virescens_JX477731	CCCCCCAATTTTATTTTTTAGGGTATGTACTACTTTGCATAGCATTATTTTCCACATATACATACTATGCATGAAGGATATCTTACCAAGATTGTAATGCCCGGTCCTAACTAAACCCAAACATTATTCCTCAAATCAACCCAATCTCAACATTTCCCAATCTAGGGACATTTCTACTTAAGCACTAATTATGTCATGATCTAGGAATAATTCCGCTACCCGGACTAAAACCTACAAGTCTCTAGTTTTTGCATACCTTCCCTCCAAACATGAGGAACGTCCCTAGACTTAACATCCACCCATCACAGGCACTTGGTTCACTTAACCTTGCTCTACGCGCTGACCAAGAAGTACTGGGTTATTTATTGATCGTACCCCTCACGAGAAATCAGCAACCCG…
Schiffornis_virescens_JX477751	CCCCCCAATTTTATTTTTTAGGGTATGTACTACTTTGCATAGCATTATTTTCCACATATACATACTATGCATGAAGGATATCTTACCAAGATTGTAATGCCCGGTCCTAACTAAACCCAAACATTATTCCTCAAATCAACCCAATCTCAACATTTCCCAATCTAGGGACATTTCTACTTAAGCACTAATTATGTCATGATCTAGGAATAATTCCGCTACTCGGACTAAAACCTACAAGTCTCTAGTTTTTGCATACCTTCCCTCCAAACATGAGGAACGTCCCTAGACTTAACATCCACCCATCACAGGCACTTGGTTCACTTAACCTTGCTCTACGCGCTGACCAAGAAGTACTGGGTTATTTATTGATCGTACCCCTCACGAGAAATCAGCAACCCG…
Schiffornis_virescens_JX477766	CCCCCCAATTTTATTTTTTAGGGTATGTACTACTTTGCATAGCATTATTTTCCACATATACATACTATGCATGAAGGATATCTTACCAAGATTGTAATGCCCGGTCCTAACTAAACCCAAACATTATTCCTCAAATCAACCCAATCTCAACATTTCCCAATCTAGGGACATTTCTACTTAAGCACTAATTATGTCATGATCTAGGAATAATTCCGCTACTCGGACTAAAACCTACAAGTCTCTAGTTTTTGCATACCTTCCCTCCAAACATGAGGAACGTCCCTAGACTTAACATCCACCCATCACAGGCACTTGGTTCACTTAACCTTGCTCTACGCGCTGACCAAGAAGTACTGGGTTATTTATTGATCGTACCCCTCACGAGAAATCAGCAACCCG…
Schiffornis_virescens_JX477761	CCCCCCAATTTTATTTTTTAGGGTATGTACTACTTTGCATAGCATTATTTTCCACATATACATACTATGCATGAAGGATATCTTACCAAGATTGTAATGCCCGGTCCTAACTAAACCCAAACATTATTCCTCAAATCAACCCAATCTCAACATTTCCCAATCTAGGGACATTTCTACTTAAGCACTAATTATGTCATGATCTAGGAATAATTCCGCTACTCGGACTAAAACCTACAAGTCTCTAGTTTTTGCATACCTTCCCTCCAAACATGAGGAACGTCCCTAGACTTAACATCCACCCATCACAGGCACTTGGTTCACTTAACCTTGCTCTACGCGCTGACCAAGAAGTACTGGGTTATTTATTGATCGTACCCCTCACGAGAAATCAGCAACCCG…
Schiffornis_virescens_JX477718	CCCCCCAATTTTATTTTTTAGGGTATGTACTACTTTGCATAGCATTATTTTCCACATATACATACTATGCATGAAGGATATCTTACCAAGATTGTAATGCCCGGTCCTAACTAAACCCAAACATTATTCCTCAAATCAACCCAATCTCAACATTTCCCAATCTAGGGACATTTCTACTTAAGCACTAATTATGTCATGATCTAGGAATAATTCCGCTACCCGGACTAAAACCTACAAGTCTCTAGTTTTTGCATACCTTCCCTCCAAACATGAGGAACGTCCCTAGACTTAACATCCACCCATCGCAGGCACTTGGTTCACTTAACCTTGCTCTACGCGCTGACCAAGAAGTACTGGGTTATTTATTGATCGTACCCCTCACGAGAAATCAGCAACCCG…
Schiffornis_virescens_JX477721	CCCCCCAATTTTATTTTTTAGGGTATGTACTACTTTGCATAGCATTATTTTCCACATATACATACTATGCATGAAGGATATCTTACCAAGATTGTAATGCCCGGTCCTAACTAAACCCAAACATTATTCCTCAAATCAACCCAATCTCAACATTTCCCAATCTAGGGACATTTCTACTTAAGCACTAATTATGTCATGATCTAGGAATAATTCCGCTACCCGGACTAAAACCTACAAGTCTCTAGTTTTTGCATACCTTCCCTCCAAACATGAGGAACGTCCCTAGACTTAACATCCACCCATCGCAGGCACTTGGTTCACTTAACCTTGCTCTACGCGCTGACCAAGAAGTACTGGGTTATTTATTGATCGTACCCCTCACGAGAAATCAGCAACCCG…
Schiffornis_virescens_JX477724	CCCCCCAATTTTATTTTTTAGGGTATGTACTACTTTGCATAGCATTATTTTCCACATATACATACTATGCATGAAGGATATCTTACCAAGATTGTAATGCCCGGTCCTAACTAAACCCAAACATTATTCCTCAAATCAACCCAATCTCAACATTTCCCAATCTAGGGACATTTCTACTTAAGCACTAATTATGTCATGATCTAGGAATAATTCCGCTACCCGGACTAAAACCTACAAGTCTCTAGTTTTTGCATACCTTCCCTCCAAACATGAGGAACGTCCCTAGACTTAACATCCACCCATCGCAGGCACTTGGTTCACTTAACCTTGCTCTACGCGCTGACCAAGAAGTACTGGGTTATTTATTGATCGTACCCCTCACGAGAAATCAGCAACCCG…
Schiffornis_virescens_JX477717	CCCCCCAATTTTATTTTTTAGGGTATGTACTACTTTGCATAGCATTATTTTCCACATATACATACTATGCATGAAGGATATCTTACCAAGATTGTAATGCCCGGTCCTAACTAAACCCAAACATTATTCCTCAAATCAACCCAATCTCAACATTTCCCAATCTAGGGACATTTCTACTTAAGCACTAATTATGTCATGATCTAGGAATAATTCCGCTACCCGGACTAAAACCTACAAGTCTCTAGTTTTTGCATACCTTCCCTCCAAACATGAGGAACGTCCCTAGACTTAACATCCACCCATCACAGGCACTTGGTTCACTTAACCTTGCTCTACGCGCTGACCAAGAAGTACTGGGTTATTTATTGATCGTACCCCTCACGAGAAATCAGCAACCCG…
Schiffornis_virescens_JX477720	CCCCCCAATTTTATTTTTTAGGGTATGTACTACTTTGCATAGCATTATTTTCCACATATACATACTATGCATGAAGGATATCTTACCAAGATTGTAATGCCCGGTCCTAACTAAACCCAAACATTATTCCTCAAATCAACCCAATCTCAACATTTCCCAATCTAGGGACATTTCTACTTAAGCACTAATTATGTCATGATCTAGGAATAATTCCGCTACCCGGACTAAAACCTACAAGTCTCTAGTTTTTGCATACCTTCCCTCCAAACATGAGGAACGTCCCTAGACTTAACATCCACCCATCACAGGCACTTGGTTCACTTAACCTTGCTCTACGCGCTGACCAAGAAGTACTGGGTTATTTATTGATCGTACCCCTCACGAGAAATCAGCAACCCG…
Schiffornis_virescens_JX477715	CCCCCCAATTTTATTTTTTAGGGTATGTACTACTTTGCATAGCATTATTTTCCACATATACATACTATGCATGAAGGATATCTTACCAAGATTGTAATGCCCGGTCCTAACTAAACCCAAACATTATTCCCCAAATCAACCCAATCTCAACATTTCCCAATCTAGGGACATTTCTACTTAAGCACTAATTATGTCATGATCTAGGAATAATCCCGCTACCCGGACTAAAACCTACAAGTCTCTAGTTTTTGCATACCTTCCCTCCAAACATGAGGAACGTCCCTAGACTTAACATCCACCCATCACAGGCACTTGGTTCACTTAACCTTGCTCTACGCGCTGACCAAGAAGTACTGGGTTATTTATTGATCGTACCCCTCACGAGAAATCAGCAACCCG…
Schiffornis_virescens_JX477716	CCCCCCAATTTTATTTTTTAGGGTATGTACTACTTTGCATAGCATTATTTTCCACATATACATACTATGCATGAAGGATATCTTACCAAGATTGTAATGCCCGGTCCTAACTAAACCCAAACATTATTCCTCAAATCAACCCAATCTCAACATTTCCCAATCTAGGGACATTTCTACTTAAGCACTAATTATGTCATGATCTAGGAATAATCCCGCTACCCGGACTAAAACCTACAAGTCTCTAGTTTTTGCATACCTTCCCTCCAAACATGAGGAACGTCCCTAGACTTAACATCCACCCATCACAGGCACTTGGTTCACTTAACCTTGCTCTACGCGCTGACCAAGAAGTACTGGGTTATTTATTGATCGTACCCCTCACGAGAAATCAGCAACCCG…
Schiffornis_virescens_JX477719	CCCCCCAATTTTATTTTTTAGGGTATGTACTACTTTGCATAGCATTATTTTCCACATATACATACTATGCATGAAGGATATCTTACCAAGATTGTAATGCCCGGTCCTAACTAAACCCAAACATTATTCCTCAAATCAACCCAATCTCAACATTTCCCAATCTAGGGACATTTCTACTTAAGCACTAATTATGTCATGATCTAGGAATAATCCCGCTACCCGGACTAAAACCTACAAGTCTCTAGTTTTTGCATACCTTCCCTCCAAACATGAGGAACGTCCCTAGACTTAACATCCACCCATCACAGGCACTTGGTTCACTTAACCTTGCTCTACGCGCTGACCAAGAAGTACTGGGTTATTTATTGATCGTACCCCTCACGAGAAATCAGCAACCCG…
Schiffornis_virescens_JX477723	CCCCCCAATTTTATTTTTTAGGGTATGTACTACTTTGCATAGCATTATTTTCCACATATACATACTATGCATGAAGGATATCTTACCAAGATTGTAATGCCCGGTCCTAACTAAACCCAAACATTATTCCTCAAATCAACCCAATCTCAACATTTCCCAATCTAGGGACATTTCTACTTAAGCACTAATTATGTCATGATCTAGGAATAATCCCGCTACCCGGACTAAAACCTACAAGTCTCTAGTTTTTGCATACCTTCCCTCCAAACATGAGGAACGTCCCTAGACTTAACATCCACCCATCACAGGCACTTGGTTCACTTAACCTTGCTCTACGCGCTGACCAAGAAGTACTGGGTTATTTATTGATCGTACCCCTCACGAGAAATCAGCAACCCG…
Schiffornis_virescens_JX477725	CCCCCCAATTTTATTTTTTAGGGTATGTACTACTTTGCATAGCATTATTTTCCACATATACATACTATGCATGAAGGATATCTTACCAAGATTGTAATGCCCGGTCCTAACTAAACCCAAACATTATTCCTCAAATCAACCCAATCTCAACATTTCCCAATCTAGGGACATTTCTACTTAAGCACTAATTATGTCATGATCTAGGAATAATCCCGCTACCCGGACTAAAACCTACAAGTCTCTAGTTTTTGCATACCTTCCCTCCAAACATGAGGAACGTCCCTAGACTTAACATCCACCCATCACAGGCACTTGGTTCACTTAACCTTGCTCTACGCGCTGACCAAGAAGTACTGGGTTATTTATTGATCGTACCCCTCACGAGAAATCAGCAACCCG…
Schiffornis_virescens_JX477726	CCCCCCAATTTTATTTTTTAGGGTATGTACTACTTTGCATAGCATTATTTTCCACATATACATACTATGCATGAAGGATATCTTACCAAGATTGTAATGCCCGGTCCTAACTAAACCCAAACATTATTCCTCAAATCAACCCAATCTCAACATTTCCCAATCTAGGGACATTTCTACTTAAGCACTAATTATGTCATGATCTAGGAATAATCCCGCTACCCGGACTAAAACCTACAAGTCTCTAGTTTTTGCATACCTTCCCTCCAAACATGAGGAACGTCCCTAGACTTAACATCCACCCATCACAGGCACTTGGTTCACTTAACCTTGCTCTACGCGCTGACCAAGAAGTACTGGGTTATTTATTGATCGTACCCCTCACGAGAAATCAGCAACCCG…
	;
End;
