# Supplementary material for: A latitudinal phylogeographic diversity gradient in birds
Source: PLoS Biol. 2017 Apr 13;15(4):e2001073. doi: 10.1371/journal.pbio.2001073 (PMC5390966; doi:10.1371/journal.pbio.2001073)
Supplement: S1 Data — (ZIP) [file pbio.2001073.s015.zip › S1_Data/Sclerurus-caudacutus.nex]

#NEXUS
Begin data;
	Dimensions ntax=25 nchar=1041;
	Format datatype=DNA gap=- missing=?;
	Matrix
Sclerurus_guatemalensis_JQ903756	ATTAACCCCCAAGCTAAACTAATCTTCACCCTAAGCCTCTTCCTAGGAACAACCATCACAATCTCAAGTAACCACTGAGCAATAGCATGAACGGGCCTAGAAATCAACACCCTAGCTATCCTACCACTCATCGCAAAATCCCACCACCCCCGGGCCATCGAAGCTGCAACCAAATACTTCCTAACCCAAGCTGCAGCATCAACATTACTTTTATTTTCCAGCACAACTAATGCATGATTTACTGGACAATGGGACATCACACAACTTACCCACCCCACCTCATGTATCCTCCTAACAACAGCCATCTCAATCAAGCTAGGTTTAGTCCCCTTCCACTTCTGATTTCCAGAAGTCCTCCAAGGCTCATCCCTAACCACTGGCCTACTATTAGCCACAGTA…
Sclerurus_guatemalensis_JQ903757	ATTAACCCCCAAGCTAAACTAATCTTCACCCTAAGCCTCTTCCTAGGAACAACCATCACAATCTCAAGCAACCACTGAGCAATAGCATGAACGGGCCTAGAAATCAACACCCTAGCTATCCTACCACTCATCGCAAAATCCCACCACCCCCGGGCCATCGAAGCTGCAACCAAATACTTCCTAACCCAAGCTGCAGCATCAACATTACTTTTATTTTCCAGCACAACTAATGCATGATTCACTGGACAATGGGACATCACACAACTTACCCACCCCACCTCATGTATCCTCCTAACAACAGCCATCTCAATCAAGCTAGGTTTAGTCCCCTTCCACTTCTGATTTCCAGAAGTCCTCCAAGGCTCATCCCTAACCACTGGCCTACTATTAGCCACAGTA…
Sclerurus_caudacutus_JQ903733	ATAAACCCCCAAGCTAAACTAATCTTCACTCTAAGCCTCCTCCTAGGAACAACCATTACAATCTCAAGCAACCACTGAGCAATAGCATGGACGGGCCTAGAAATTAACACTCTAGCTATCCTACCACTCATCGCAAAATCCCATCACCCCCGAGCCATCGAAGCTGCAACCAAGTATTTCCTAACCCAAGCTGCAGCATCAACACTACTTCTATTTTCCAGCACAACTAATGCATGATTTACTGGACAATGAGATATTACACAACTTACCCACCCCACCTCATGCCTCCTCCTAACAACTGCTATCTCAATCAAACTAGGTTTAGTCCCCTTTCACTTCTGATTCCCAGAAGTTCTCCAAGGCTCATCCCTAATCACTGGTCTACTACTAGCCACAGTC…
Sclerurus_caudacutus_JQ903748	ATAAACCCCCAAGCTAAACTAATCTTCACTCTAAGCCTCCTCCTAGGAACAACCATTACAATCTCAAGCAACCACTGAGCAATAGCATGGACGGGCCTAGAAATTAATACCCTAGCTATCCTACCACTTATCGCAAAATCTCATCACCCCCGAGCCATCGAAGCTGCAACCAAGTATTTCTTAACCCAAGCTGCAGCATCAACGTTACTTCTATTCTCCAGCACAACTAATGCATGATTTACTGGACAATGAGACATTTCACAACTTACCCACCCCACCTCATGCCTTCTTCTAACAACAGCTATCTCAATCAAACTAGGTTTAGTCCCCTTTCACTTTTGATTCCCAGAAGTCCTCCAAGGCTCATCCCTAATCACTGGTCTACTACTAGCCACAGTC…
Sclerurus_caudacutus_JQ903749	ATAAACCCCCAAGCTAAACTAATCTTCACTCTAAGCCTCCTCCTAGGAACAACCATTACAATCTCAAGCAACCACTGAGCAATAGCATGGACGGGCCTAGAAATTAATACCCTAGCTATCCTACCACTTATCGCAAAATCTCATCACCCCCGAGCCATCGAAGCTGCAACCAAGTATTTCTTAACCCAAGCTGCAGCATCAACGTTACTTCTATTCTCCAGCACAACTAATGCATGATTTACTGGACAATGAGACATTTCACAACTTACCCACCCCACCTCATGCCTTCTTCTAACAACAGCTATCTCAATCAAACTAGGTTTAGTCCCCTTTCACTTTTGATTCCCAGAAGTCCTCCAAGGCTCATCCCTAATCACTGGTCTACTACTAGCCACAGTC…
Sclerurus_caudacutus_JQ903750	ATAAACCCCCAAGCTAAACTAATCTTCACTCTAAGCCTCCTCCTAGGAACAACCATTACAATCTCAAGCAACCACTGAGCAATAGCATGGACGGGCCTAGAAATTAATACCCTAGCTATCCTACCACTTATCGCAAAATCTCATCACCCCCGAGCCATCGAAGCTGCAACCAAGTATTTCTTAACCCAAGCTGCAGCATCAACGTTACTTCTATTCTCCAGCACAACTAATGCATGATTTACTGGACAATGAGACATTTCACAACTTACCCACCCCACCTCATGCCTTCTTCTAACAACAGCTATCTCAATCAAACTAGGTTTAGTCCCCTTTCACTTTTGATTCCCAGAAGTCCTCCAAGGCTCATCCCTAACCACTGGTCTACTACTAGCCACAGTC…
Sclerurus_caudacutus_JQ903747	ATAAACCCCCAAGCTAAACTAATCTTCACTCTAAGCCTCCTCCTAGGAACAACCATTACAATCTCAAGTAACCACTGAGCAATAGCATGGACGGGCCTAGAAATTAATACCCTAGCTATCCTACCACTTATCGCAAAATCTCATCACCCCCGAGCCATCGAAGCTGCAACCAAGTATTTCCTAACCCAAGCTGCAGCATCAACGTTACTTCTATTCTCCAGCACAACTAATGCATGATTTACTGGACAATGAGACATTACACAACTTACCCACCCTACCTCATGTCTTCTTCTAACAACAGCTATCTCAATCAAACTAGGTTTAGTCCCCTTTCACTTTTGATTCCCAGAAGTCCTCCAAGGCTCATCCCTAATCACTGGTCTACTACTAGCCACAGTC…
Sclerurus_caudacutus_JQ903751	ATAAACCCCCAAGCTAAACTAATCTTCACTCTAAGCCTCCTCCTAGGAACAACCATTACAATCTCAAGCAACCACTGAGCAATAGCATGGACGGGCCTAGAAATTAATACCCTAGCTATCTTACCACTTATCGCAAAATCCCATCACCCCCGAGCCATTGAAGCTGCAACCAAGTATTTCCTAACCCAAGCTGCAGCATCAACGTTACTTCTATTCTCCAGCACAACTAATGCATGATTTACTGGACAATGAGACATTACACAACTTACCCACCCCACCTCATGCCTTCTTCTAACAACAGCTATCTCAATCAAACTAGGTTTAGTCCCCTTTCACTTTTGATTCCCAGAAGTCCTCCAAGGCTCATCCCTAATCACTGGTCTACTACTAGCCACAGTC…
Sclerurus_caudacutus_JQ903752	ATAAACCCCCAAGCTAAACTAATCTTCACTCTAAGCCTCCTCCTAGGAACAACCATTACAATCTCAAGCAACCACTGAGCAATAGCATGAACGGGCCTAGAAATTAATACCCTAGCTATCTTACCACTTATCGCAAAATCCCATCACCCCCGAGCCATTGAAGCTGCAACCAAGTATTTCCTAACCCAAGCTGCAGCATCAACGTTACTTCTATTCTCCAGCACAACTAATGCATGATTTACTGGACAATGAGACATTACACAACTTACCCACCCCACCTCATGCCTTCTTCTAACAACAGCTATCTCAATCAAACTAGGTTTAGTCCCCTTTCACTTTTGATTCCCAGAAGTCCTCCAAGGCTCATCCCTAATCACTGGTCTACTACTAGCCACAGTC…
Sclerurus_caudacutus_JQ903753	ATAAACCCCCAAGCTAAACTAATCTTCACTCTAAGCCTCCTCCTAGGAACAACCATTACAATCTCAAGCAACCACTGAGCAATAGCATGGACGGGCCTAGAAATTAATACCCTAGCTATCTTACCACTTATCGCAAAATCCCATCACCCCCGAGCCATTGAAGCTGCAACCAAGTATTTCCTAACCCAAGCTGCAGCATCAACGTTACTTCTATTCTCCAGCACAACTAATGCATGATTTACTGGACAATGAGACATTACACAACTTACCCACCCCACCTCATGCCTTCTTCTAACAACAGCTATCTCAATCAAACTAGGTTTAGTCCCCTTTCACTTTTGATTCCCAGAAGTCCTCCAAGGCTCATCCCTAATCACTGGTCTACTACTAGCCACAGTC…
Sclerurus_caudacutus_JQ903754	ATAAACCCCCAAGCTAAACTAATCTTCACTCTAAGCCTCCTCCTAGGAACAACCATTACAATCTCAAGCAACCACTGAGCAATAGCATGGACGGGCCTAGAAATTAATACCCTAGCTATCTTACCACTTATCGCAAAATCCCATCACCCCCGAGCCATTGAAGCTGCAACCAAGTATTTCCTAACCCAAGCTGCAGCATCAACGTTACTTCTATTCTCCAGCACAACTAATGCATGATTTACTGGACAATGAGACATTACACAACTTACCCACCCCACCTCATGCCTTCTTCTAACAACAGCCATCTCAATCAAACTAGGTTTAGTCCCCTTTCACTTTTGATTCCCAGAAGTCCTCCAAGGCTCATCCCTAATCACTGGTCTACTACTAGCCACAGTC…
Sclerurus_caudacutus_JQ903755	ATAAACCCCCAAGCTAAACTAATCTTCACTCTAAGCCTCCTCCTAGGAACAACCATTACAATCTCAAGCAACCACTGAGCAATAGCATGGACGGGCCTAGAAATTAATACCCTAGCTATCTTACCACTTATCGCAAAATCCCATCACCCCCGAGCCATTGAAGCTGCAACCAAGTATTTCCTAACCCAAGCTGCAGCATCAACGTTACTTCTATTCTCCAGCACAACTAATGCATGATTTACTGGACAATGAGACATTACACAACTTACCCACCCCACCTCATGCCTTCTTCTAACAACAGCCATCTCAATCAAACTAGGTTTAGTCCCCTTTCACTTTTGATTCCCAGAAGTCCTCCAAGGCTCATCCCTAATCACTGGTCTACTACTAGCCACAGTC…
Sclerurus_caudacutus_JQ903737	ATAAACCCCCAAGCTAAACTAATCTTCACTCTAAGCCTCCTCCTAGGAACAACTATTACAATTTCAAGCAACCACTGAGCAATAGCATGAACAGGTCTAGAAATCAACACTCTAGCTATCCTACCACTCATCGCAAAGTCTCATCACCCCCGAGCCATCGAAGCTGCAACCAAGTATTTTCTAACCCAAGCTGCAGCATCAACATTACTTCTATTTTCCAGCACAACTAATGCATGATTTACTGGACAATGAGACATTACACAACTTACCCACCCCACCTCATGCCTCCTTCTAACAACAGCTATCTCAATCAAACTAGGTTTAGTCCCCTTTCACTTTTGATTCCCAGAAGTTCTCCAAGGCTCATCCCTAATCACTGGTCTACTACTAGCCACAGTC…
Sclerurus_caudacutus_JQ903744	ATAAACCCCCAAGCTAAACTAATCTTCACTCTAAGCCTCCTCCTAGGAACAACCATTACAATTTCAAGCAACCACTGAGCAATAGCATGAACAGGTCTAGAAATCAACACTCTAGCTATCCTACCACTCATCGCAAAGTCTCATCACCCCCGAGCCATCGAAGCTGCAACCAAGTATTTTCTAACCCAAGCTGCAGCATCAACATTACTTCTATTTTCCAGTACAACTAATGCATGATTTACTGGACAATGAGACATTACACAACTTACCCACCCCACCTCATGCCTCCTTCTAACAACAGCTATCTCAATCAAACTAGGTTTAGTCCCCTTTCACTTTTGATTCCCAGAAGTTCTCCAAGGCTCATCCCTAATCACTGGTCTACTACTAGCCACAGTC…
Sclerurus_caudacutus_JQ903742	ATAAACCCCCAAGCTAAACTAATCTTCACTCTAAGCCTCCTCCTAGGAACAACCATTACAATTTCAAGCAACCACTGAGCAATAGCATGAACAGGTCTAGAAATCAACACTCTAGCTATCCTACCACTCATCGCAAAGTCTCATCACCCCCGAGCCATCGAAGCTGCAACCAAGTATTTTCTAACCCAAGCTGCAGCATCAACATTACTTCTATTTTCCAGTACAACTAATGCATGATTTACTGGACAATGAGACATTACACAACTTACCCACCCCACCTCATGCCTCCTTCTAACAACAGCTATCTCAATCAAACTAGGTTTAGTCCCCTTTCACTTTTGATTCCCAGAAGTTCTCCAAGGCTCATCCCTAATCACTGGTCTACTACTAGCCACAGTC…
Sclerurus_caudacutus_JQ903743	ATAAACCCCCAAGCTAAACTAATCTTCACTCTAAGCCTCCTCCTAGGAACAACCATTACAATTTCAAGCAACCACTGAGCAATAGCATGAACAGGTCTAGAAATCAACACTCTAGCTATCCTACCACTCATCGCAAAGTCTCATCACCCCCGAGCCATCGAAGCTGCAACCAAGTATTTTCTAACCCAAGCTGCAGCATCAACATTACTTCTATTTTCCAGTACAACTAATGCATGATTTACTGGACAATGAGACATTACACAACTTACCCACCCCACCTCATGCCTCCTTCTAACAACAGCTATCTCAATCAAACTAGGTTTAGTCCCCTTTCACTTTTGATTCCCAGAAGTTCTCCAAGGCTCATCCCTAATCACTGGTCTACTACTAGCCACAGTC…
Sclerurus_caudacutus_JQ903745	ATAAACCCCCAAGCTAAACTAATCTTCACTCTAAGCCTCCTCCTAGGAACAACCATTACAATTTCAAGCAACCACTGAGCAATAGCATGAACAGGTCTAGAAATCAACACTCTAGCTATCCTACCACTCATCGCAAAGTCTCATCACCCCCGAGCCATCGAAGCTGCAACCAAGTATTTTCTAACCCAAGCTGCAGCATCAACATTACTTCTATTTTCCAGTACAACTAATGCATGATTTACTGGACAATGAGACATTACACAACTTACCCACCCCACCTCATGCCTCCTTCTAACAACAGCTATCTCAATCAAACTAGGTTTAGTCCCCTTTCACTTTTGATTCCCAGAAGTTCTCCAAGGCTCATCCCTAATCACTGGTCTACTACTAGCCACAGTC…
Sclerurus_caudacutus_JQ903741	ATAAACCCCCAAGCTAAACTAATCTTCACTCTAAGCCTCCTCCTAGGAACAACCATTACAATTTCAAGCAACCACTGAGCAATAGCATGAACAGGTCTAGAAATCAACACTCTAGCTATCCTACCACTCATCGCAAAGTCTCATCACCCCCGAGCCATCGAAGCTGCAACCAAGTATTTTCTAACCCAAGCTGCAGCATCAACATTACTTCTATTTTCCAGTTCAACTAATGCATGATTTACTGGACAATGAGACATTACACAACTTACCCACCCCACCTCATGCCTCCTTCTAACAACAGCTATCTCAATCAAACTAGGTTTAGTCCCCTTTCACTTTTGATTCCCAGAAGTTCTCCAAGGCTCATCCCTAATCACTGGTCTACTACTAGCCACAGTC…
Sclerurus_caudacutus_JQ903746	ATAAACCCCCAAGCTAAACTAATCTTCACTCTAAGCCTCCTCCTAGGAACAACCATTACAATTTCAAGCAACCACTGAGCAATAGCATGAACAGGTCTAGAAATCAACACTCTAGCTATCCTACCACTCATCGCAAAGTCTCATCACCCCCGAGCCATCGAAGCTGCAACCAAGTATTTTCTAACCCAAGCTGCAGCATCAACATTACTTCTATTTTCCAGTTCAACTAATGCATGATTTACTGGACAATGAGACATTACACAACTTACCCACCCCACCTCATGCCTCCTTCTAACAACAGCTATCTCAATCAAACTAGGTTTAGTCCCCTTTCACTTTTGATTCCCAGAAGTTCTCCAAGGCTCATCCCTAATCACTGGTCTACTACTAGCCACAGTC…
Sclerurus_caudacutus_JQ903738	ATAAACCCCCAAGCTAAACTAATCTTCACTCTAAGCCTCCTCCTAGGAACAACCATTACAATTTCAAGCAACCACTGAGCAATAGCATGAACAGGTCTAGAAATCAACACTCTAGCTATCCTACCACTCATCGCAAAGTCTCATCACCCCCGAGCCATCGAAGCTGCAACCAAGTATTTTCTAACCCAAGCTGCAGCATCAACATTACTTCTATTTTCCAGTACAACTAATGCATGATTTACTGGACAATGAGACATTACACAACTTACCCACCCCACCTCATGCCTCCTTCTAACAACAGCTATCTCAATCAAACTAGGTTTAGTCCCCTTTCACTTTTGATTCCCAGAAGTTCTCCAAGGCTCATCCCTAATCACTGGTCTACTACTAGCCACAGTC…
Sclerurus_caudacutus_JQ903739	ATAAACCCCCAAGCTAAACTAATCTTCACTCTAAGCCTCCTCCTAGGAACAACCATTACAATTTCAAGCAACCACTGAGCAATAGCATGAACAGGTCTAGAAATCAACACTCTAGCTATCCTACCACTCATCGCAAAGTCTCATCACCCCCGAGCCATCGAAGCTGCAACCAAGTATTTTCTAACCCAAGCTGCAGCATCAACATTACTTCTATTTTCCAGTACAACTAATGCATGATTTACTGGACAATGAGACATTACACAACTTACCCACCCCACCTCATGCCTCCTTCTAACAACAGCTATCTCAATCAAACTAGGTTTAGTCCCCTTTCACTTTTGATTCCCAGAAGTTCTCCAAGGCTCATCCCTAATCACTGGTCTACTACTAGCCACAGTC…
Sclerurus_caudacutus_JQ903740	ATAAACCCCCAAGCTAAACTAATCTTCACTCTAAGCCTCCTCCTAGGAACAACCATTACAATTTCAAGCAACCACTGAGCAATAGCATGAACAGGTCTAGAAATCAACACTCTAGCTATCCTACCACTCATCGCAAAGTCTCATCACCCCCGAGCCATCGAAGCTGCAACCAAGTATTTTCTAACCCAAGCTGCAGCATCAACATTACTTCTATTTTCCAGTACAACTAATGCATGATTTACTGGACAATGAGACATTACACAACTTACCCACCCCACCTCATGCCTCCTTCTAACAACAGCTATCTCAATCAAACTAGGTTTAGTCCCCTTTCACTTTTGATTCCCAGAAGTTCTCCAAGGCTCATCCCTAATCACTGGTCTACTACTAGCCACAGTC…
Sclerurus_caudacutus_JQ903734	ATAAACCCCCAAGCTAAACTAATCTTCACTCTAAGCCTCCTCCTAGGAACAACCATTACAATTTCAAGCAATCACTGAGCAATAGCATGAACGGGCCTAGAAATCAACACTCTAGCTATCCTACCACTTATCGCAAAGTCTCACCACCCCCGAGCCATCGAAGCTGCAACCAAGTATTTCCTAACCCAAGCTGCAGCATCAACGTTACTTCTATTTTCCAGCACAACTAATGCATGATTTACTGGACAATGAGACATTACACAACTTACCCACCCCACCTCATGCCTCCTTCTAACAACAGCTATCTCAATCAAACTAGGTTTAGTCCCCTTTCACTTTTGATTCCCAGAAGTTCTCCAAGGCTCATCCCTAATCACTGGTCTACTACTAGCCACAGTC…
Sclerurus_caudacutus_JQ903735	ATAAACCCCCAAGCTAAACTAATCTTCACTCTAAGCCTCCTCCTAGGAACAACCATTACAATTTCAAGCAATCACTGAGCAATAGCATGAACGGGCCTAGAAATCAACACTCTAGCTATCCTACCACTTATCGCAAAATCTCATCACCCCCGAGCCATCGAAGCTGCAACCAAGTATTTCCTAACCCAAGCTGCAGCATCAACGTTACTTCTATTTTCCAGCACAACTAATGCATGATTTACTGGACAATGAGACATTACACAACTTACCCACCCCACCTCATGCCTCCTTCTAACAACAGCTATCTCAATCAAACTAGGTTTAGTCCCCTTTCACTTTTGATTCCCGGAAGTCCTCCAAGGCTCATCCCTAATCACTGGTCTACTACTAGCCACAGTC…
Sclerurus_caudacutus_JQ903736	ATAAACCCCCAAGCTAAACTAATCTTCACTCTAAGCCTCCTCCTAGGAACAACCATTACAATTTCAAGCAATCACTGAGCAATAGCATGAACGGGCCTAGAAATCAACACTCTAGCTATCCTACCACTTATCGCAAAGTCTCATCACCCCCGAGCCATCGAAGCTGCAACCAAGTATTTCCTAACCCAAGCTGCAGCATCAACGTTACTTCTATTTTCCAGCACAACTAATGCATGATTTACTGGACAATGAGACATTACACAACTTACCCACCCCACCTCATGCCTCCTTCTAACAACAGCTATCTCAATCAAACTAGGTTTAGTCCCCTTTCACTTTTGATTCCCGGAAGTTCTCCAAGGCTCATCCCTAATCACTGGTCTACTACTAGCCACAGTC…
	;
End;
