# Supplementary material for: A latitudinal phylogeographic diversity gradient in birds
Source: PLoS Biol. 2017 Apr 13;15(4):e2001073. doi: 10.1371/journal.pbio.2001073 (PMC5390966; doi:10.1371/journal.pbio.2001073)
Supplement: S1 Data — (ZIP) [file pbio.2001073.s015.zip › S1_Data/Sclerurus-mexicanus.nex]

#NEXUS 

Begin data;
	Dimensions ntax=72 nchar=1041;
	Format datatype=dna gap=-;
	Matrix
Automolus_rubiginosus_2650 GGATCCCTCCTAGGTATCTGTCTAATTACACAAATCATCACAGGCCTCCTAATAGCAATACATTATACAGCAGATACTACCCTAGCCTTCACATCAGTAGCTCACACATGCCGCAACGTCCAATTTGGCTGACTAATCCGCAATCTTCATGCAAATGGGGCCTCAATATTCTTCATTTGCATTTACCTTCACATCGGACGAGGATTCTACTACGGCTCATACCTATTTAAAGAAACCTGAAACACAGGAGTTATTCTCCTCCTAACTCTTATAGCAACAGCCTTCGTAGGCTATGTACTGCCATGAGGACAAATATCATTCTGAGGTGCTACAGTCATCACCAACCTCTTCTCAGCAATTCCCTACATCGGACAAACACTCGTAGAATGAGCATGAGGAGGATTCTCAGTTGACAACCCCACACTCACCCGATTTTTCGCCCTTCACTTTCTACTTCCCTTCATCATTGCAGGCCTTGTACTTGTCCATTTAGCATTCCTCCACGAAACCGGTTCCAACAATCCCCTAGGAATCCCCTCAAACTGCGACAAAATCCCATTTCACCCTTACTTCTCTATCAAAGATACCCTGGGCTTTATTGCTATACTAGTCCCATTAACCACACTAGCCCTATTCTCACCTAACCTACTGGGAGACCCCGAAAATTTCACGCCCGCAAACCCACTAGTAACCCCTCCCCATATTAAACCTGAATGATATTTCTTATTCGCATACGCCATTCTCCGCTCAATTCCTAACAAACTAGGAGGAGTCCTAGCCCTCGCTGCCTCAGTCCTAATTTTATTCCTAATTCCATTCTTACATAAATCAAAACAACGCACAATAACCTTTCGCCCCCTATCCCAATTAATATTCTGGATCCTAGTCACTAATCTACTTATCCTCACATGAGTAGGAAGCCAACCAGTAGAACACCCCTTCATTATCATCGGCCAACTAGCTTCGCTCACCTACTTCGCAACACTCCTCATTCTATTTCCAATTATCGGAGCTTTAGAAAATAAAATACTCAACCTCTAG
Dendrocolaptes_certhia_ANSP7732 GGATCCCTCTTAGGCATCTGCCTTATAACACAAATCATCACAGGCCTTTTAATAGCAATACACTATACAGCAGATACTACCCTAGCCTTCACATCCGTAGCTCACACATGCCGAAACGTCCAATTCGGCTGACTAATTCGCAACCTCCATGCAAACGGAGCCTCAATATTCTTTATCTGTATTTACCTCCACATCGGACGAGGCTTTTATTATGGCTCCTACCTTTTCAAAGAAACCTGAAATACAGGAATTATCCTCCTCCTGACCCTTATGGCAACAGCCTTCGTTGGCTACGTCCTACCATGGGGCCAAATATCATTCTGAGGCGCTACAGTTATCACCAACCTATTTTCAGCAATCCCCTATATCGGACAAACACTCGTAGAATGAGCATGAGGAGGGTTCTCAGTAGACAACCCAACACTAACCCGATTCTTCGCCCTCCACTTCCTCTTACCATTCGCCATTGCAGGTCTTACATTCGTCCATCTAACCTTCCTACACGAAACTGGTTCAAACAACCCCCTAGGAATTTCATCAAACTGTGATAAAATCCCATTCCACCCATATTTCTCCATCAAAGACATCCTAGGCTTCATAATCATATTAGTCCCGCTGGCCGCACTAGCCATATTTTCACCAAATCTTTTAGGCGACCCAGAAAACTTCACACCTGCAAACCCACTAGTAACGCCACCCCACATCAAACCAGAATGATACTTCCTATTCGCATACGCTATCTTACGATCAATCCCAAACAAACTAGGAGGAGTCCTGGCTCTCGCTGCCTCAGTACTAATCCTATTCCTAGTTCCATTCCTTCATAAGTCAAAACAACGAACAATAACCTTTCGCCCCTTATCCCAAATCTTATTCTGAATCCTAGTAACCAACCTCCTTATCCTCACATGAGTAGGTAGCCAACCAGTTGAACACCCATTTATCATTATTGGACAACTAGCCTCACTCACCTACTTCATAACACTCCTCATCTTATTCCCAATTGTCGGAGCCCTAGAAAACAAGATACTCAATCTCTAA
Sclerurus_scansor_25912 ???????????????????GCCTTGCAACCCAAATTGTCACAGGCCTACTAATAGCAATACATTATACAGCGGACACTACCTTAGCCTTCACATCCGTAGCTCACACATGCCGAAACGTCCAATTCGGCTGACTAATTCGCAACCTACATGCAAACGGCGCTTCCATATTCTTTATCTGCATTTATCTTCACATTGGACGAGGATTTTACTACGGCTCTTATCTCTTCAAAGAAACCTGAAACACGGGGGTAATTCTCCTACTTACCCTTATAGCAACAGCTTTCGTGGGCTATGTCCTCCCATGAGGACAAATATCATTCTGAGGCGCTACAGTTATCACTAACCTATTCTCAGCTATCCCCTACATTGGCCAAACACTTGTAGAATGAGCATGAGGCGGATTCTCAGTTGATAACCCCACACTAACCCGATTCTTCGCCCTCCACTTCCTCCTCCCTTTCGTAATCGCAGGCCTTACATTCATTCACCTTACCTTCCTACACGAAACCGGCTCCAACAACCCACTAGGAATCTCATCAAACTGTGATAAAATCCCATTCCACCCCTACTTCTCCACCAAAGATATTCTGGGCTTCATAGTTATACTTATCCCATTAACTGCATTAGCCATATTCTCACCTAATCTCCTAGGTGACCCAGAAAACTTCACACCAGCTAACCCCCTAGTAACCCCTCCACATATTAAACCCGAATGATACTTCCTATTTGCCTACGCCATCCTCCGATCAATCCCAAATAAACTAGGAGGTGTCTTAGCACTTGCTGCTTCCGTCCTAATCTTATTTTTAATCCCATTCCTACACAAATCGAAACAACGATCAATAACTTTCCGACCACTATCTCAACTAATATTCTGAATCCTAGTCACCAACCTTCTTATTCTCACATGGGTAGGTAGCCAACCAGTAGAGCACCCTTTCATTATTATCGGTCAACTAGCCTCACTCGCCTACTTCACAACTCTCCTCATTTTATTCCCTATTATCGGAGCCTTAGAAAACAAAATACTTAACCTTTAA
Sclerurus_caudacutus_9654 ???????????????????GCCTTGCAACCCAAATCATTACAGGCTTACTAATAGCAATACACTATACAGCAGATACTACCTTAGCCTTCACATCCGTAGCCCATACATGCCGAAACGTCCAATTCGGCTGACTAATCCGCAATCTCCATGCAAACGGAGCCTCCATATTCTTTATCTGTATCTATCTCCACATTGGACGAGGATTTTACTACGGCTCTTACCTCTTCAAAGAAACCTGAAACACAGGAGTAATTCTTCTGCTCACCCTCATAGCCACAGCCTTCGTAGGTTACGTCCTCCCATGAGGACAAATATCATTTTGAGGCGCTACAGTTATTACTAACCTATTCTCAGCTATCCCTTACATCGGCCAAACACTCGTAGAATGAGCATGAGGAGGATTCTCAGTCGATAATCCTACACTTACTCGATTCTTCGCCCTTCACTTTCTTCTCCCATTCGTAATCGCAGGCCTCACATTCATCCATCTCACCTTCCTACATGAAACTGGCTCCAACAATCCACTAGGAATTTCATCTAACTGCGATAAAATCCCATTCCACCCCTATTTCTCCATCAAAGATATTCTAGGCTTCATTGCTATATTAGCCCCATTAGCTGCACTAGCCATATTCTCACCCAATCTCTTAGGTGACCCAGAAAACTTCACACCCGCCAACCCTCTAGTAACCCCTCCACATATCAAACCCGAATGGTACTTCCTATTTGCCTATGCCATCCTCCGATCAATCCCAAACAAACTAGGAGGTGTCTTAGCACTCGCTGCTTCCGTCCTAATCTTATTCCTAATCCCATTCCTACACAAATCAAAACAACGATCAATGACTTTCCGGCCCCTATCTCAACTATTATTCTGAATCCTAGTCACCAACCTTCTTATTCTCACATGAGTAGGCAGCCAACCAGTAGAACACCCATTCATCATTATCGGCCAACTAGCCTCAATCACCTACTTCACAACTCTCCTCATTTTATTTCCAATTGTCGGAGCCTTAGAAAATAAAATACTTAACCTTTAA
Sclerurus_rufigularis_31381 ???????????????????GCCTTATAACACAAATCATTACAGGCCTACTTATAGCAATACATTACACAGCAGATACTACATTAGCCTTTACATCTGTTGCCCACACATGCCGAAATGTCCAATTCGGCTGACTAATCCGCAACCTCCATGCAAACGGAGCTTCCATATTCTTCATTTGCATTTATCTTCACATCGGACGAGGATTTTACTACGGCTCATACCTTTTCAAAGAAACCTGAAATACAGGAGTTATTCTATTACTCACCCTCATAGCAACAGCCTTCGTGGGGTACGTCCTTCCATGAGGCCAAATATCATTTTGAGGCGCTACAGTTATTACCAACCTATTCTCAGCCATCCCCTACATCGGTCAAACACTCGTAGAATGAGCATGAGGCGGATTTTCAGTCGACAATCCCACATTAACTCGATTCTTTGCCCTCCACTTTCTCCTCCCGTTCATAATCGCAGGCCTCACATTTATTCACCTCACCTTCCTACACGAAACCGGCTCCAACAACCCTCTAGGAATCCTATCAAACTGCGATAAAATCCCATTCCACCCCTACTTCTCAACCAAAGACATCCTAGGCTTTATCGCAATACTTACTCTACTAGCCGCACTAGCTATATTCTCACCAAACCTCCTAGGAGACCCAGAAAACTTCACTCCTGCCAACCCTCTAGTGACCCCACCACATATCAAACCCGAATGATACTTCCTATTTGCTTACGCCATCCTCCGATCAATCCCTAACAAACTAGGAGGTGTCCTAGCACTTGCTGCCTCCGTACTGATCTTATTCTTAATCCCATTCCTACATAAGTCTAAACAACGATCAATGACCTTCCGACCACTCTCCCAACTCATATTCTGAATCCTAGTAACCAACCTCTTCATCCTTACATGAGTAGGCAGCCAGCCAGTTGAACACCCCTTCATTATCATCGGCCAACTAGCCTCACTCACCTACTTTACGACTCTCCTCATCCTATTCCCAATTGTCGGAGCCTTAGAAAATAAAATACTTAACCTTTAG
Sclerurus_rufigularis_4750 ??????????????????????????????CAAATCATTACAGGCCTACTTATAGCAATACATTACACAGCAGATACTACATTAGCCTTTACATCTGTTGCCCACACATGCCGAAATGTCCAATTCGGCTGACTAATTCGCAACCTCCATGCAAACGGAGCTTCCATATTCTTCATTTGCATTTATCTTCACATTGGACGAGGATTTTACTACGGCTCATACCTTTTCAAAGAAACCTGAAATACAGGAGTTATTCTATTACTCACCCTCATAGCAACAGCCTTCGTGGGCTATGTCCTTCCATGAGGCCAAATATCATTTTGAGGCGCTACAGTTATTACCAACCTATTCTCAGCCATCCCCTACATTGGCCAAACACTCGTAGAATGAGCATGAGGCGGATTTTCAGTCGACAACCCCACATTAACTCGATTCTTCGCCCTCCATTTTCTCCTCCCATTCATAATCGCAGGCCTCACATTTATTCACCTCACCTTCCTACACGAAACCGGCTCCAACAACCCTCTAGGAATCCTATCGAACTGCGACAAAATCCCATTCCACCCCTACTTCTCAACCAAAGACATCCTAGGCTTTATCGCAATACTTACCCTACTAGCCGCACTAGCTATATTCTCACCAAACCTTCTGGGAGACCCAGAAAACTTCACTCCTGCCAACCCTCTAGTGACCCCACCACATATTAAACCCGAATGATACTTCCTATTTGCTTATGCCATCCTCCGATCAATCCCGAACAAATTAGGAGGCGTCCTAGCACTTGCTGCCTCCGTACTGATCTTATTCTTAATCCCATTCCTACATAAGTCTAAACAACGATCAATGACCTTCCGACCACTCTCCCAACTCATGTTCTGAATCCTAGTAACTAACCTTCTCATCCTTACGTGAGTAGGCAGCCAGCCAGTTGAACATCCCTTCATTATCATCGGCCAACTAGCCTCACTCACCTACTTTACGACTCTCCTCATCTTATTCCCAATTGTCGGAGCCTTAGAGAATAAAATACTTAACCT????
Sclerurus_rufigularis_48466 GGGTCCCTACTAGGCATTTGTCTTACAACACAAATCATTACAGGTTTACTAATGGCAATACATTACACAGCAGATACTACATTAGCTTTTACATCTGTCGCTCACACATGCCGAAATGTCCAATTCGGCTGACTAATTCGCAACCTCCATGCAAACGGAGCTTCCATGTTCTTCATTTGCATCTATCTTCACATCGGACGAGGATTCTACTACGGCTCATACCTTTTTAAAGAAACCTGAAATACAGGAGTTATCCTATTACTCACACTCATAGCAACAGCCTTCGTAGGTTATGTCCTTCCATGAGGCCAAATATCGTTTTGAGGCGCTACAGTTATTACCAACCTATTCTCAGCCATCCCTTACATTGGCCAGACACTCGTAGAATGAGCATGAGGCGGATTTTCAGTTGATAATCCAACATTAACTCGATTCTTCGCCCTACATTTTCTACTCCCATTCATAATTGCAGGCCTCACATTTATTCATCTTACCTTCCTACACGAAACCGGCTCCAATAATCCCCTAGGGATTCTATCAAACTGTGATAAAATCCCATTCCACCCCTACTTCTCAACCAAAGATATCCTAGGCTTTATCGTAATACTCACTCTACTAGCCGCGCTAGCTATATTCTCACCAAACCTCCTAGGAGATCCAGAAAACTTCACTCCTGCCAACCCTCTAGTGACCCCACCACATATCAAACCCGAATGATACTTCCTATTTGCTTACGCCATCCTCCGATCAATCCCAAACAAACTAGGAGGCGTCCTAGCACTTGCTGCCTCCGTACTGATCTTATTCTTAATCCCATTCCTACATAAATCTAAACAACGATCAATGACCTTCCGACCACTCTCCCAACTCATATTCTGAATCCTAGTAACCAACCTTTTCATCCTCACATGAGTAGGCAGCCAGCCAGTTGAACACCCCTTCATTATCATCGGCCAACTAGCCTCACTCACCTACTTCACAATTCTCCTCATCTTATTCCCAATTGTCGGAGCCTTAGAAAATAAAATACTCAACCTTTAG
Sclerurus_rufigularis_AMNH.DOT12326 GGATCCCTCCTAGGCATTTGCCTCACAACGCAAATCATCACAGGTCTACTAATAGCAATACATTACACAGCAGATACCACATTAGCCTTTACATCTGTCGCCCACACATGTCGAAATGTCCAATTCGGCTGACTAATTCGCAACCTCCATGCAAACGGAGCTTCCATATTCTTCATTTGCATCTACCTTCACATTGGACGAGGATTTTACTACGGCTCATACCTCTTCAAAGAAACCTGAAATACAGGAGTTATTCTATTACTCACACTCATAGCAACAGCCTTCGTGGGTTATGTCCTCCCATGAGGCCAAATATCATTTTGAGGCGCTACAGTTATTACCAACCTATTTTCAGCCATCCCTTATATTGGCCAAACACTCGTAGAATGAGCATGAGGCGGATTTTCAGTCGACAATCCCACATTAACTCGATTCTTCGCCCTCCATTTTCTCCTCCCATTCGTAATCGCAGGCCTTACATTCATTCATCTTACCTTCCTACACGAAACCGGCTCCAACAACCCCCTAGGGATTCTATCAAACTGTGATAAAATCCCATTCCACCCCTACTTCTCAACCAAAGACATCCTGGGCTTTATCGCAATACTCACTTTACTAGCCGCGCTAGCTATATTCTCACCAAACCTTCTAGGAGACCCAGAAAACTTCACCCCTGCTAACCCTCTAGTGACCCCACCACATATCAAACCCGAATGATACTTCCTATTTGCTTATGCCATCCTCCGATCAATCCCGAATAAACTAGGAGGCGTCCTAGCACTTGCTGCCTCTGTACTGATCTTATTCTTAATCCCATTCCTACATAAATCTAAACAACGATCAATGACCTTCCGACCACTCTCCCAGCTCATATTCTGAATCCTAGTAACCAACCTTTTCATCCTCACATGAGTAGGCAGCCAGCCAGTTGAACACCCCTTCATTATCATCGGCCAACTAGCCTCACTCACCTACTTTACTACTCTCCTCATCTTATTTCCAATTGTCGGAGCCTTAGAAAATAAAATACTTAACCTTTAG
Sclerurus_rufigularis_AMNH.DOT12361 GGATCCCTCCTAGGCATTTGCCTCACAACGCAAATCATCACAGGTCTACTAATAGCAATACATTACACAGCAGATACCACATTAGCCTTTACATCTGTCGCCCACACATGTCGAAATGTCCAATTCGGCTGACTAATTCGCAACCTCCATGCAAACGGAGCTTCCATATTCTTCATTTGCATCTACCTTCACATTGGACGAGGATTTTACTACGGTTCATACCTCTTCAAAGAAACCTGAAATACAGGAGTTATTTTATTACTCACACTCATAGCAACAGCCTTCGTGGGTTATGTCCTCCCATGAGGCCAAATATCATTTTGAGGCGCTACAGTTATTACCAACCTATTTTCAGCCATCCCTTATATTGGCCAAACACTCGTAGAATGAGCATGAGGCGGATTTTCAGTCGACAATCCCACATTAACTCGATTCTTCGCCCTCCATTTTCTCCTCCCATTCGTAATCGCAGGCCTTACATTCATTCATCTTACCTTCCTACACGAAACCGGCTCCAACAACCCCCTAGGGATTCTATCAAACTGTGATAAAATCCCATTCCACCCCTACTTCTCAACCAAAGACATCCTGGGCTTTATCGCAATACTCACTTTACTAGCCGCGCTAGCTATATTCTCACCAAACCTTCTAGGAGACCCAGAAAACTTCACCCCTGCTAACCCTCTAGTGACCCCACCACATATCAAACCCGAATGATACTTCCTATTTGCTTATGCCATCCTCCGATCAATCCCGAATAAACTAGGAGGCGTCCTAGCACTTGCTGCCTCTGTACTGATCTTATTCTTAATCCCATTCCTACATAAATCTAAACAACGATCAATGACCTTCCGACCACTCTCCCAGCTCATATTCTGAATCCTAGTAACCAACCTTTTCATCCTCACATGAGTAGGCAGCCAGCCAGTTGAACACCCCTTCATTATCATCGGCCAACTAGCCTCACTCACCTACTTTACTACTCTCCTCATCTTATTTCCAATTGTCGGAGCCTTAGAAAATAAAATACTTAACCTTTAG

[PIME137                            ??????????????????????????????????TCATCACAGGCCTATTAATAGCAATACACTACACAGCAGACACTACATTAGCCTTCGCATCAGTCGCTCACACATGCCGAAATGTTCAATTCGGCTGGCTAATTCGTAACCTTCATGCAAACGGAGCTTCCATATTCTTCATTTGCATCTATCTTCACATCGGACGAGGACTTTACTACGGCTCATACCTCTTTAAAGAAACCTGAAATACAGGAGTCATTCTCCTACTTACTCTCATGGCAACAGCCTTCGTAGGCTACGTTCTTCCATGAGGCCAAATATCATTCTGAGGTGCTACAGTCATCACTAATCTATTCTCAGCTATCCCCTACATCGGCCAAACACTCGTAGAATGGGCATGAGGCGGATTCTCAGTCGACAACCCTACATTAACCCGATTCTTCGCCCTTCACTTTCTCCTCCCATTCACAATTGCAGGACTCACATTCATTCACCTTACTTTCCTACACGAAACCGGCTCCAACAACCCCCTAGGAATTGTATCAAACTGCGATAAAATCCCATTCCACCCTTACTTCTCAATTAAAGATATCCTAGGCTTTATCGCAATACTTGTTCCACTAACCGCGCTAGCCATATTCTCACCTAACCTCCTAGGCGACCCAGAAAACTTCACCCCCGCTAATCCTCTAGTAACCCCACCACATATCAAGCCCGAATGATACTTCCTATTTGCTTACGCCATCCTCCGATCAATTCCAAACAAACTAGGAGGCGTCTTAGCACTCGCTGCCTCCGTACTAATCTTATTCCTAATCCCATTCCTACACAAATCCAAACAACGATCAATAACCTTCCGGCCACTCTCCCAACTCATATTCTGGATCCTAGTAACCAACCTTCTTATTCTCACATGAGTAGGCAGCCAACCAGTCGAACACCCCTTCATTATTATCGGCCAACTAGCCTCACTCACCTACTTTATGACACTCCTCATTCTATTTCCAATTGTCGGAGCCCTAGAAAATAAAATA????????????
MPEG55654ParaBRA                   ???????????????????GCCTAACAACACAAATCATCACAGGCCTATTAATAGCAATACACTACACAGCAGACACTACATTAGCCTTCGCATCAGTCGCTCACACATGCCGAAATGTTCAATTCGGCTGGCTAATTCGTAACCTTCATGCAAACGGAGCTTCCATATTCTTCATTTGCATCTATCTTCACATTGGACGAGGACTTTACTACGGTTCATACCTTTTTAAAGAAACCTGAAATACAGGAGTCATTCTCTTACTTACTCTCATGGCAACAGCCTTCGTAGGTTACGTTCTTCCATGAGGCCAAATATCATTCTGAGGTGCTACAGTCATCACTAATCTATTTTCAGCTATCCCTTACATCGGCCAAACACTAGTAGAATGGGCATGAGGCGGATTCTCAGTCGACAACCCTACATTAACCCGATTCTTCGCCCTTCACTTTCTCCTCCCATTCACAATTGCAGGACTCACATTCATCCACCTTACCTTTCTACACGAAACCGGCTCCAATAACCCCCTAGGAATTATATCAAACTGCGATAAAATCCCATTCCACCCTTACTTCTCAATCAAAGATACCCTAGGCTTTATCGCAATACTTGTTCCACTAACCGCACTAGCCATATTCTCACCTAACCTCCTAGGCGACCCAGAAAACTTCACCCCCGCTAATCCTCTAGTAACCCCACCACATATCAAGCCCGAATGATACTTCCTATTTGCTTATGCCATCCTCCGATCAATTCCAAACAAACTAGGAGGCGTCTTAGCACTCGCTGCCTCCGTACTAATCTTATTCCTAATCCCATTCCTACACAAATCCAAACAACGATCAATAACCTTCCGACCACTCTCCCAACTCATATTCTGAATTCTAGTAACCAACCTTCTTATTCTCACATGAGTAGGCAGCCAACCAGTCGAACACCCCTTCATTATTATCGGCCAACTAGCCTCACTCACCTACTTTATGACACTCCTCATTCTATTTCCAATTGTCGGAGCCCTAGAAAATAAAATACTTAACCTTTAG
USNM5958ParaBRA                    ???????????????????GCCTAACAACACAAATCATCACAGGCCTATTAATAGCAATACACTACACAGCAGACACTACATTAGCCTTCGCATCAGTCGCTCACACATGCCGAAATGTTCAATTCGGCTGGCTAATTCGTAACCTTCATGCAAACGGAGCTTCCATATTCTTCATTTGCATCTATCTTCACATTGGACGAGGACTTTACTACGGTTCATACCTTTTTAAAGAAACCTGAAATACAGGAGTCATTCTCTTACTTACTCTCATGGCAACAGCCTTCGTAGGTTACGTTCTTCCATGAGGCCAAATATCATTCTGAGGTGCTACAGTCATCACTAATCTATTTTCAGCTATCCCTTACATCGGCCAAACACTAGTAGAATGGGCATGAGGCGGATTCTCAGTCGACAACCCTACATTAACCCGATTCTTCGCCCTTCACTTTCTCCTCCCATTCACAATTGCAGGACTCACATTCATCCACCTTACCTTTCTACACGAAACCGGCTCCAATAACCCCCTAGGAATTATATCAAACTGCGATAAAATCCCATTCCACCCTTACTTCTCAATCAAAGATACCCTAGGCTTTATCGCAATACTTGTTCCACTAACCGCACTAGCCATATTCTCACCTAACCTCCTAGGCGACCCAGAAAACTTCACCCCCGCTAATCCTCTAGTAACCCCACCACATATCAAGCCCGAATGATACTTCCTATTTGCTTATGCCATCCTCCGATCAATTCCAAACAAACTAGGAGGCGTCTTAGCACTCGCTGCCTCCGTACTAATCTTATTCCTAATCCCATTCCTACACAAATCCAAACAACGATCAATAACCTTCCGACCACTCTCCCAACTCATATTCTGAATTCTAGTAACCAACCTTCTTATTCTCACATGAGTAGGCAGCCAACCAGTCGAACACCCCTTCATTATTATCGGCCAACTAGCCTCACTCACCTACTTTATGACACTCCTCATTCTATTTCCAATTGTCGGAGCCCTAGAAAATAAAATACTTAACCTTTAG
napo_Scle.mex_IAvH14474_AmazonasCO GGATCCCTCCTAGGCATTTGCCTCACAACGCAAATCATCACAGGTCTACTAATAGCAATACATTACACAGCAGATACCACATTAGCCTTTACATCTGTCGCCCACACATGTCGAAATGTCCAATTCGGCTGACTAATTCGCAACCTCCATGCAAACGGAGCTTCCATATTCTTCATTTGCATCTACCTTCACATTGGACGAGGATTTTACTACGGCTCATACCTCTTCAAAGAAACCTGAAATACAGGAGTTATTCTATTACTCACACTCATAGCAACAGCCTTCGTGGGTTATGTCCTCCCATGAGGCCAAATATCATTTTGAGGCGCTACAGTTATTACCAACCTATTTTCAGCCATCCCTTATATTGGCCAAACACTCGTAGAATGAGCATGAGGCGGATTTTCAGTCGACAATCCCACATTAACTCGATTCTTCGCCCTCCATTTTCTCCTCCCATTCGTAATCGCAGGCCTTACATTCATTCATCTTACCTTCCTACACGAAACCGGCTCCAACAACCCCCTAGGGATTCTATCAAACTGTGATAAAATCCCATTCCACCCCTACTTCTCAACCAAAGACATCCTGGGCTTTATCGCAATACTCACTTTACTAGCCGCGCTAGCTATATTCTCACCAAACCTTCTAGGAGACCCAGAAAACTTCACCCCTGCTAACCCTCTAGTGACCCCACCACATATCAAACCCGAATGATACTTCCTATTTGCTTATGCCATCCTCCGATCAATCCCGAATAAACTAGGAGGCGTCCTAGCACTTGCTGCCTCTGTACTGATCTTATTCTTAATCCCATTCCTACATAAATCTAAACAACGATCAATGACCTTCCGACCACTCTCCCAGCTCATATTCTGAATCCTAGTAACCAACCTTTTCATCCTCACATGAGTAGGCAGCCAGCCAGTTGAACACCCCTTCATTATCATCGGCCAACTAGCCTCACTCACCTACTTTACTACTCTCCTCATCTTATTTCCAATTGTCGGAGCCTTAGAAAATAAAATACTTAACCTTTAG
napo_Scle.mex_IAvH14504_AmazonasCO ????????????????????????????????????????????????????????????????????????????????????????????????????????????????????????????????????????????????????????????????????????????????????????????????????????????????????????????????????????????????????????????????????????????????????????????????????????????????????????????????????????????????????????????????????????????????????????????????????????????????????????????????????????????????????????????????????????????????????????????????????????????????????????????????????????????????????????????????????????????CATTCCACCCCTACTTCTCAACCAAAGACATCCTGGGCTTTATCGCAATACTCACTTTACTAGCCGCGCTAGCTATATTCTCACCAAACCTTCTAGGAGACCCAGAAAACTTCACCCCTGCTAACCCTCTAGTGACCCCACCACATATCAAACCCGAATGATACTTCCTATTTGCTTATGCCATCCTCCGATCAATCCCGAATAAACTAGGAGGCGTCCTAGCACTTGCTGCCTCTGTACTGATCTTATTCTTAATCCCATTCCTACATAAATCTAAACAACGATCAATGACCTTCCGACCACTCTCCCAGCTCATATTCTGAATCCTAGTAACCAACCTTTTCATCCTCACATGAGTAGGCAGCCAGCCAGTTGAACACCCCTTCATTATCATCGGCCAACTAGCCTCACTCACCTACTTTACTACTCTCCTCATCTTATTTCCAATTGTCGGAGCCTTAGAAAATAAAATACTTAACCTTTAG
]
amzfoothill_FMNH321714CuscoPER        ???????????????????GCCTAGCGACACAAATCATCACAGGCTTATTAATAGCAATACACTACACAGCAGACACTACATTAGCCTTCACATCAGTCGCTCACACATGCCGAAATGTTCAATTCGGCTGACTAATTCGTAACCTTCATGCAAACGGAGCTTCCATATTCTTCATCTGCATCTATCTTCACATCGGACGAGGATTTTACTACGGCTCATACCTTTTCAAAGAAACCTGAAATACAGGAGTCATTCTCTTACTCACTCTCATGGCAACAGCCTTCGTAGGTTACGTTCTTCCATGAGGCCAAATATCATTCTGGGGTGCTACAGTCATCACTAATCTATTCTCAGCTATCCCCTACATCGGCCAAACACTCGTAGAATGGGCATGAGGCGGATTCTCAGTCGACAACCCTACATTAACCCGATTCTTCGCCCTCCACTTTCTACTCCCATTCATAATTACAGGCCTCACATTCATTCACCTCACCTTCCTACACGAAACCGGCTCCAACAACCCCCTAGGAATTGTATCAAACTGCGATAAAATCCCATTCCACCCTTACTTCTCAATCAAAGATATCCTAGGCTTTATCGTAATACTTGTTCCACTAACCGCTCTAGCTATATTCTCACCTAACCTCCTAGGCGACCCAGAAAACTTCACCCCCGCTAATCCTCTAGTAACCCCACCACATATCAAGCCCGAATGATACTTCCTATTTGCTTACGCCATCCTCCGATCAATTCCAAACAAACTAGGAGGCGTCTTAGCACTCGCTGCCTCCGTACTAATCTTATTCCTAATCCCATTCCTACACAAATCCAAACAACGATCAATAACCTTCCGACCACTCTCCCAACTCATATTCTGGATCCTAGTAACCAACCTTCTTATTCTCACATGAGTAGGCAGCCAACCAGTCGAACACCCCTTCATTATTATCGGCCAACTAGCCTCACTCACCTACTTTATAACACTCCTCATCCTATTTCCAATTGTCGGAGCCCTAGAAAACAAGATACTCAACCTTTAG
amzfoothill_FMNH433369CuscoPER        ???????????????????GCCTAGCGACACAAATCATCACAGGCTTATTAATAGCAATACACTACACAGCAGACACTACATTAGCCTTCACATCAGTCGCTCACACATGCCGAAATGTTCAATTCGGCTGACTAATTCGTAACCTTCATGCAAACGGAGCTTCCATATTCTTCATCTGCATCTATCTTCACATCGGACGAGGATTTTACTACGGCTCATACCTTTTCAAAGAAACCTGAAATACAGGAGTCATTCTCTTACTCACTCTCATGGCAACAGCCTTCGTAGGTTACGTTCTTCCATGAGGCCAAATATCATTCTGGGGTGCTACAGTCATCACTAATCTATTCTCAGCTATCCCCTACATCGGCCAAACACTCGTAGAATGGGCATGAGGCGGATTCTCAGTCGACAACCCTACATTAACCCGATTCTTCGCCCTCCACTTTCTACTCCCATTCATAATTACAGGCCTCACATTCATTCACCTCACCTTCCTACACGAAACCGGCTCCAACAACCCCCTAGGAATTGTATCAAACTGCGATAAAATCCCATTCCACCCTTACTTCTCAATCAAAGATATCCTAGGCTTTATCGTAATACTTGTTCCACTAACCGCTCTAGCTATATTCTCACCTAACCTCCTAGGCGACCCAGAAAACTTCACCCCCGCTAATCCTCTAGTAACCCCACCACATATCAAGCCCGAATGATACTTCCTATTTGCTTACGCCATCCTCCGATCAATTCCAAACAAACTAGGAGGCGTCTTAGCACTCGCTGCCTCCGTACTAATCTTATTCCTAATCCCATTCCTACACAAATCCAAACAACGATCAATAACCTTCCGACCACTCTCCCAACTCATATTCTGGATCCTAGTAACCAACCTTCTTATTCTCACATGAGTAGGCAGCCAACCAGTCGAACACCCCTTCATTATTATCGGCCAACTAGCCTCACTCACCTACTTTATAACACTCCTCATCCTATTTCCAATTGTCGGAGCCCTAGAAAACAAGATACTCAACCTTTAG
amzfoothill_58406PunoPER              ???????????????????GCCTAGCGACACAAATCATCACAGGCTTATTAATAGCAATACACTACACAGCAGACACTACATTAGCCTTCACATCAGTCGCTCACACATGCCGAAATGTTCAATTCGGCTGACTAATTCGTAACCTTCATGCAAACGGAGCTTCCATATTCTTCATCTGCATCTATCTTCACATCGGACGAGGATTTTACTACGGCTCATACCTTTTCAAAGAAACCTGAAATACAGGAGTCATTCTCTTACTCACTCTCATGGCAACAGCCTTCGTAGGTTACGTTCTTCCATGAGGCCAAATATCATTCTGGGGTGCTACAGTCATCACTAATCTATTCTCAGCTATCCCCTACATCGGCCAAACACTCGTAGAATGGGCATGAGGCGGATTCTCAGTCGACAACCCTACATTAACCCGATTCTTCGCCCTCCACTTTCTACTCCCATTCATAATTACAGGCCTCACATTCATTCACCTCACCTTCCTACACGAAACCGGCTCCAACAACCCCCTAGGAATTGTATCAAACTGCGATAAAATCCCATTCCACCCTTACTTCTCAATCAAAGATATCCTAGGCTTTATCGTAATACTTGTTCCACTAACCGCTCTAGCTATATTCTCACCTAACCTCCTAGGCGACCCAGAAAACTTCACCCCCGCTAATCCTCTAGTAACCCCACCACATATCAAGCCCGAATGATACTTCCTATTTGCTTACGCCATCCTCCGATCAATTCCAAACAAACTAGGAGGCGTCTTAGCACTCGCTGCCTCCGTACTAATCTTATTCCTAATCCCATTCCTACACAAATCCAAACAACGATCAATAACCTTCCGACCACTCTCCCAACTCATATTCTGGATCCTAGTAACCAACCTTCTTATTCTCACATGAGTAGGCAGCCAACCAGTCGAACACCCCTTCATTATTATCGGCCAACTAGCCTCACTCACCTACTTTATAACACTCCTCATCCTATTTCCAATTGTCGGAGCCCTAGAAAACAAGATACTCAACCTTTAG
amzfoothill_1078LaPazBOL              ??????CTCCTAGGCATTTGCCTAGCGACACAAATCATCACAGGCTTATTAATAGCAATACACTACACAGCAGACACTACATTAGCCTTCACATCAGTCGCTCACACATGCCGAAATGTTCAATTCGGCTGACTAATTCGTAACCTTCATGCAAACGGAGCTTCCATATTCTTCATCTGCATCTATCTTCACATCGGACGAGGATTTTACTACGGCTCATACCTTTTCAAAGAAACCTGAAATACAGGAGTCATTCTCTTACTCACTCTCATGGCAACAGCCTTCGTAGGTTACGTTCTTCCATGAGGCCAAATATCATTCTGGGGTGCTACAGTCATCACTAATCTATTCTCAGCTATCCCCTACATCGGCCAAACACTCGTAGAATGGGCATGAGGCGGATTCTCAGTCGACAACCCTACATTAACCCGATTCTTCGCCCTCCACTTTCTACTCCCATTCATAATTACAGGCCTCACATTCATTCACCTCACCTTCCTACACGAAACCGGCTCCAACAACCCCCTAGGAATTGTATCAAACTGCGATAAAATCCCATTCCACCCTTACTTCTCAATCAAAGATATCCTAGGCTTTATCGTAATACTTGTTCCACTAACCGCTCTAGCTATATTCTCACCTAACCTCCTAGGCGACCCAGAAAACTTCACCCCCGCTAATCCTCTAGTAACCCCACCACATATCAAGCCCGAATGATACTTCCTATTTGCTTACGCCATCCTCCGATCAATTCCAAACAAACTAGGAGGCGTCTTAGCACTCGCTGCCTCCGTACTAATCTTATTCCTAATCCCATTCCTACACAAATCCAAACAACGATCAATAACCTTCCGACCACTCTCCCAACTCATATTCTGGATCCTAGTAACCAACCTTCTTATTCTCACATGAGTAGGCAGCCAACCAGTCGAACACCCCTTCATTATTATCGGCCAACTAGCCTCACTCACCTACTTTATAACACTCCTCATCCTATTTCCAATTGTCGGAGCCCTAGAAAACAAGATACTCAACCTTTAG
amzfoothill_986LaPazBOL               ?????????????????TTGCCTAGCGACACAAATCATCACAGGCTTATTAATAGCAATACACTACACAGCAGACACTACATTAGCCTTCACATCAGTCGCTCACACATGCCGAAATGTTCAATTCGGCTGACTAATTCGTAACCTTCATGCAAACGGAGCTTCCATATTCTTCATCTGCATCTATCTTCACATCGGACGAGGATTTTACTACGGCTCATACCTTTTCAAAGAAACCTGAAATACAGGAGTCATTCTCTTACTCACTCTCATGGCAACAGCCTTCGTAGGTTACGTTCTTCCATGAGGCCAAATATCATTCTGGGGTGCTACAGTCATCACTAATCTATTCTCAGCTATCCCCTACATCGGCCAAACACTCGTAGAATGGGCATGAGGCGGATTCTCAGTCGACAACCCTACATTAACCCGATTCTTCGCCCTCCACTTTCTACTCCCATTCATAATTACAGGCCTCACATTCATTCACCTCACCTTCCTACACGAAACCGGCTCCAACAACCCCCTAGGAATTGTATCAAACTGCGATAAAATCCCATTCCACCCTTACTTCTCAATCAAAGATATCCTAGGCTTTATCGTAATACTTGTTCCACTAACCGCTCTAGCTATATTCTCACCTAACCTCCTAGGCGACCCAGAAAACTTCACCCCCGCTAATCCTCTAGTAACCCCACCACATATCAAGCCCGAATGATACTTCCTATTTGCTTACGCCATCCTCCGATCAATTCCAAACAAACTAGGAGGCGTCTTAGCACTCGCTGCCTCCGTACTAATCTTATTCCTAATCCCATTCCTACACAAATCCAAACAACGATCAATAACCTTCCGACCACTCTCCCAACTCATATTCTGGATCCTAGTAACCAACCTTCTTATTCTCACATGAGTAGGCAGCCAACCAGTCGAACACCCCTTCATTATTATCGGCCAACTAGCCTCACTCACCTACTTTATAACACTCCTCATCCTATTTCCAATTGTCGGAGCCCTAGAAAACAAGATACTCAACCTTTAG
amzfoothill_6765BeniBOL               ??????CTCCTAGGCATTTGCCTAGCGACACAAATCATCACAGGCTTATTAATAGCAATACACTACACAGCAGACACTACATTAGCCTTCACATCAGTCGCTCACACATGCCGAAATGTTCAATTCGGCTGACTAATTCGTAACCTTCATGCAAACGGAGCTTCCATATTCTTCATCTGCATCTATCTTCACATCGGACGAGGATTTTACTACGGCTCATACCTTTTCAAAGAAACCTGAAATACAGGAGTCATTCTCTTACTCACTCTCATGGCAACAGCCTTCGTAGGTTACGTTCTTCCATGAGGCCAAATATCATTCTGGGGTGCTACAGTCATCACTAATCTATTCTCAGCTATCCCCTACATCGGCCAAACACTCGTAGAATGGACATGAGGCGGATTCTCAGTCGACAACCCTACATTAACCCGATTCTTCGCCCTCCACTTTCTACTCCCATTCATAATTACAGGCCTCACATTCATTCACCTCACCTTCCTACACGAAACCGGCTCCAACAACCCCCTAGGAATTGTATCAAACTGCGATAAAATCCCATTCCACCCTTACTTCTCAATCAAAGATATCCTAGGCTTTATCGTAATACTTGTTCCACTAACCGCTCTAGCTATATTCTCACCTAACCTCCTAGGCGACCCAGAAAACTTCACCCCCGCTAATCCTCTAGTAACCCCACCACATATCAAGCCCGAATGATACTTCCTATTTGCTTACGCCATCCTCCGATCAATTCCAAACAAACTAGGAGGCGTCTTAGCACTCGCTGCCTCCGTACTAATCTTATTCCTAATCCCATTCCTACACAAATCCAAACAACGATCAATAACCTTCCGACCACTCTCCCAACTCATATTCTGGATCCTAGTAACCAACCTTCTTATTCTCACATGAGTAGGCAGCCAACCAGTCGAACACCCCTTCATTATTATCGGCCAACTAGCCTCACTCACCTACTTTATAACACTCCTCATCCTATTTCCAATTGTCGGAGCCCTAGAAAACAAGATACTCAACCTTTAG
amzfoothill_5452SanMartinPER              ??????CTCCTAGGCATTTGCCTAGCGACACAAATCATCACAGGCTTATTAATAGCAATACACTACACAGCAGACACTACATTAGCCTTCACATCAGTCGCTCACACATGCCGAAATGTTCAATTCGGTTGACTAATTCGTAACCTTCATGCAAACGGAGCTTCCATATTCTTCATCTGCATCTATCTTCACATCGGACGAGGATTTTACTACGGCTCATACCTTTTCAAAGAAACCTGAAATACAGGAGTCATTCTCTTACTCACTCTCATGGCAACAGCCTTCGTAGGTTACGTTCTTCCATGAGGCCAAATATCATTCTGGGGTGCTACAGTCATCACTAATCTATTCTCAGCTATCCCCTACATCGGCCAAACACTCGTAGAATGGGCATGAGGCGGATTCTCAGTCGACAACCCTACATTAACCCGATTCTTCGCCCTCCACTTTCTACTCCCATTCATAATTGCAGGCCTCACATTCATTCACCTCACCTTCCTACACGAAACCGGCTCCAACAACCCCCTAGGAATTGTATCAAACTGCGATAAAATCCCATTCCACCCTTACTTCTCAATCAAAGATATCCTAGGCTTTATCGCAATACTTGTTCCACTAACCGCTCTAGCTATATTCTCACCTAACCTCCTAGGCGACCCAGAAAACTTCACCCCCGCTAATCCTCTAGTAACCCCACCACATATCAAGCCCGAATGATACTTCCTATTTGCTTACGCCATCCTCCGATCAATTCCAAACAAACTAGGAGGCGTCTTAGCACTCGCTGCCTCCGTACTAATCTTATTCCTAATCCCATTCCTACACAAATCCAAACAACGATCAATAACCTTCCGACCACTCTCCCAACTCATATTCTGGATCCTAGTAACCAACCTTCTTATTCTCACATGAGTAGGCAGCCAACCAGTCGAACACCCCTTCATTATTATCGGCCAACTAGCCTCACTCACCTACTTTATAACACTCCTCATCCTATTTCCAATTGTCGGAGCCCTAGAAAACAAGATACTCAACCTTTAG
amzfoothill_1991PascoPER              ??????CTCCTAGGCATTTGCCTAGCGACACAAATCATCACAGGCTTATTAATAGCAATACACTACACAGCAGACACTACATTAGCCTTCACATCAGTCGCTCACACATGCCGAAATGTTCAATTCGGTTGACTAATTCGTAACCTTCATGCAAACGGAGCTTCCATATTCTTCATCTGCATCTACCTTCACATCGGACGAGGATTTTACTACGGCTCATACCTTTTCAAAGAAACCTGAAATACAGGAGTCATTCTCTTACTCACTCTCATGGCAACAGCCTTCGTAGGTTACGTTCTTCCATGAGGCCAAATATCATTCTGGGGTGCTACAGTCATCACTAATCTATTCTCAGCTATCCCCTACATCGGCCAAACACTCGTAGAATGGGCATGAGGCGGATTCTCAGTCGACAACCCTACATTAACCCGATTCTTCGCCCTCCACTTTCTACTCCCATTCATAATTGCAGGCCTCACATTCATTCACCTCACCTTCCTACACGAAACCGGCTCCAACAACCCCCTAGGAATTGTATCAAACTGCGATAAAATCCCATTCCACCCTTACTTCTCAATCAAAGATATCCTAGGCTTTATCGCAATACTTGTTCCACTAACCGCTCTAGCTATATTCTCACCTAACCTCCTAGGCGACCCAGAAAACTTCACCCCCGCTAATCCTCTAGTAACCCCACCACATATCAAGCCCGAATGATACTTCCTATTTGCTTACGCCATCCTCCGATCAATTCCAAACAAACTAGGAGGCGTCTTAGCACTCGCTGCCTCCGTACTAATCTTATTCCTAATCCCATTCCTACACAAATCCAAACAACGATCAATAACCTTCCGACCACTCTCCCAACTCATATTCTGGATCCTAGTAACCAACCTTCTTATTCTCACATGAGTAGGCAGCCAACCAGTCGAACACCCCTTCATTATTATCGGCCAACTAGCCTCACTCACCTACTTTATAACACTCCTCATCCTATTTCCAATTGTCGGAGCCCTAGAAAACAAGATACTCAACCTTTAG
amzfoothill_40524LoretoPER            ??????CTCCTAGGCATTTGCCTAGCGACACAAATCATCACAGGCTTATTAATAGCAATACACTACACAGCAGACACTACATTAGCCTTCACATCAGTCGCTCACACATGCCGAAATGTTCAATTCGGTTGACTAATTCGTAACCTTCATGCAAACGGAGCTTCCATATTCTTCATCTGCATCTATCTTCACATCGGACGAGGATTTTACTACGGCTCATACCTTTTCAAAGAAACCTGAAATACAGGAGTCATTCTCTTACTCACTCTCATGGCAACAGCCTTCGTAGGTTACGTTCTTCCATGAGGCCAAATATCATTCTGGGGTGCTACAGTCATCACTAATCTATTCTCAGCTATCCCCTACATCGGCCAAACACTCGTAGAATGGGCATGAGGCGGATTCTCAGTCGACAACCCTACATTAACCCGATTCTTCGCCCTCCACTTTCTACTCCCATTCATAATTGCAGGCCTCACATTCATTCACCTCACCTTCCTACACGAAACCGGCTCCAACAACCCCCTAGGAATTGTATCAAACTGCGATAAAATCCCATTCCACCCTTACTTCTCAATCAAAGATATCCTAGGCTTTATCGCAATACTTGTTCCACTAACCGCTCTAGCTATATTCTCACCTAACCTCCTAGGCGACCCAGAAAACTTCACCCCCGCTAATCCTCTAGTAACCCCACCACATATCAAGCCCGAATGATACTTCCTATTTGCTTACGCCATCCTCCGATCAATTCCAAACAAACTAGGAGGCGTCTTAGCACTCGCTGCCTCCGTACTAATCTTATTCCTAATCCCATTCCTACACAAATCCAAACAACGATCAATAACCTTCCGACCACTCTCCCAACTCATATTCTGGATCCTAGTAACCAACCTTCTTATTCTCACATGAGTAGGCAGCCAACCAGTCGAACACCCCTTCATTATTATCGGCCAACTAGCCTCACTCACCTACTTTATAACACTCCTCATCCTATTTCCAATTGTCGGAGCCCTAGAAAACAAGATACTCAACCTTTAG
tapajos_BR163068ParaBRA                    ???????????????????????????ACACAAATCATCACAGGCCTATTAATAGCAATACACTACACAGCAGACACTACATTAGCCTTCGCATCAGTCGCTCACACATGCCGAAATGTTCAATTCGGCTGGCTAATTCGTAACCTTCATGCAAACGGAGCTTCCATATTCTTCATTTGCATCTATCTTCACATCGGACGAGGACTTTACTACGGCTCATACCTCTTTAAAGAAACCTGAAATACAGGAGTCATTCTCCTACTTACCCTCATGGCAACAGCCTTCGTAGGCTACGTTCTTCCATGAGGCCAAATATCATTCTGAGGTGCTACAGTCATCACTAATCTATTCTCAGCTATCCCCTACATCGGCCAAACACTCGTAGAATGGGCATGAGGCGGATTCTCAGTCGACAACCCTACATTAACCCGATTCTTCGCCCTTCACTTTCTCCTCCCATTCACAATTGCAGGACTCACATTCATTCACCTTACTTTCCTACACGAAACCGGCTCCAACAACCCCCTAGGAATTGTATCAAACTGCGATAAAATCCCATTCCACCCTTACTTCTCAATTAAAGATATCCTAGGCTTTATCGCAATACTTGTTCCACTAACCGCGCTAGCCATATTCTCACCTAACCTCCTAGGCGACCCAGAAAACTTCACCCCCGCTAATCCTCTAGTAACCCCACCACATATCAAGCCCGAATGATACTTCCTATTTGCTTACGCCATCCTCCGATCAATTCCAAACAAACTAGGAGGCGTCTTAGCACTCGCTGCCTCCGTACTAATCTTATTCCTAATCCCATTCCTACACAAATCCAAACAACGATCAATAACCTTCCGGCCACTCTCCCAACTCATATTCTGGATCCTAGTAACCAACCTTCTTATTCTCACATGAGTAGGCAGCCAACCAGTCGAACACCCCTTCATTATTATCGGCCAACTAGCCTCACTCACCTACTTTATGACACTCCTCATTCTATTTCCAATTGTCGGAGCCCTAGAAAATAAAATACTTAACCTTTA?
xingu_MPEG8398ParaBRA                    ???????????????????GCCNNNNNACACAAATCATCACAGGCCTATTAATAGCAATACACTACACAGCAGACACTACATTAGCCTTCGCATCAGTCGCTCACACATGCCGAAATGTTCAATTCGGCTGGCTAATTCGTAACCTTCATGCAAACGGAGCTTCCATATTCTTCATTTGCATCTATCTTCACATTGGACGAGGACTTTACTACGGTTCATACCTTTTTAAAGAAACCTGAAATACAGGAGTCATTCTCTTACTTACTCTCATGGCAACAGCCTTCGTAGGTTACGTTCTTCCATGAGGCCAAATATCATTCTGAGGTGCTACAGTCATCACTAATCTATTTTCAGCTATCCCTTACATCGGCCAAACACTAGTAGAATGGGCATGAGGCGGATTCTCAGTCGACAACCCTACATTAACCCGATTCTTCGCCCTTCACTTTCTCCTCCCATTCACAATTGCAGGACTCACATTCATCCACCTTACCTTTCTACACGAAACCGGCTCCAATAACCCCCTAGGAATTATATCAAACTGCGATAAAATCCCATTCCACCCTTACTTCTCAATCAAAGATACCCTAGGCTTTATCGCAATACTTGTTCCACTAACCGCACTAGCCATATTCTCACCTAACCTCCTAGGCGACCCAGAAAACTTCACCCCCGCTAATCCTCTAGTAACCCCACCACATATCAAGCCCGAATGATACTTCCTATTTGCTTATGCCATCCTCCGATCAATTCCAAACAAACTAGGAGGCGTCTTAGCACTCGCTGCCTCCGTACTAATCTTATTCCTAATCCCATTCCTACACAAATCCAAACAACGATCAATAACCTTCCGACCACTCTCCCAACTCATATTCTGAATTCTAGTAACCAACCTTCTTATTCTCACATGAGTAGGCAGCCAACCAGTCGAACACCCCTTCATTATTATCGGCCAACTAGCCTCACTCACCTACTTTATGACACTCCTCATTCTATTTCCAATTGTCGGAGCCCTAGAAAATAAAATACTTAACCTTTAG
andes_SclmexANDESBT784             GGATCCCTCCTAGGCATTTGCCTCACAACACAAATTATCACAGGCCTACTAATAGCAATGCACTACACAGCAGACACTACATTAGCCTTCACATCAGTCGCTCACACATGCCGAAATGTTCAATTCGGCTGACTAATTCGTAACCTTCATGCAAACGGAGCTTCCATGTTCTTCATTTGCATCTATCTTCACATCGGACGAGGATTTTACTACGGCTCATACCTTTTTAAAGAAACATGAAATACAGGAGTCATTCTCTTACTCACCCTCATGGCAACAGCCTTCGTAGGCTACGTTCTTCCATGAGGCCAAATATCATTCTGAGGTGCTACAGTCATCACCAATCTATTTTCAGCTATCCCCTACATCGGCCAAACACTCGTAGAATGGGCATGAGGCGGATTCTCAGTCGACAACCCTACATTAACCCGATTCTTCGCCCTTCACTTTCTCCTCCCATTCATAATTGCAAGTCTCACATTCATCCACCTCACCTTCCTGCACGAAACCGGCTCCAACAACCCTCTAGGAATTGTATCCAACTGCGATAAAATCCCATTCCACCCCTACTTCTCAATCAAAGATATCCTAGGCTTTATCGCAATACTAGTTCCACTAACCGCACTAGCCATATTCTCACCAAACCTCCTAGGTGACCCAGAAAACTTCACCCCCGCCAATCCTCTAGTAACCCCACCACATATCAAGCCCGAATGATACTTCTTATTCGCTTACGCCATCCTCCGATCGATTCCAAACAAACTAGGAGGCGTCCTAGCACTCGCTGCCTCCGTACTAATCTTATTCCTAATCCCATTCCTGCACAAATCCAAACAACGATCAATAACCTTCCGACCACTCTCCCAGCTCATATTCTGGATCCTAGTAACCAACCTTCTCATTCTCACATGAGTAGGCAGCCAACCAGTCGAACACCCCTTCATTATCATCGGCCAACTAGCCTCACTCACCTACTTTACGACACTCCTCATTCTATTCCCAATTGTCGGAGCCCTAGAAAATAAGATACTCAACCTTTAG
andes_SclmexANDESBT2024            GGATCCCTCCTAGGCATTTGCCTCACAACACAAATTATCACAGGCCTACTAATAGCAATGCACTACACAGCAGACACTACATTAGCCTTCACATCAGTCGCTCACACATGCCGAAATGTTCAATTCGGCTGACTAATTCGTAACCTTCATGCAAACGGAGCTTCCATGTTCTTCATTTGCATCTATCTTCACATCGGACGAGGATTTTACTACGGCTCATACCTTTTTAAAGAAACATGAAATACAGGAGTCATTCTCTTACTCACCCTCATGGCAACAGCCTTCGTAGGCTACGTTCTTCCATGAGGCCAGATATCATTCTGAGGTGCTACAGTCATCACCAATCTATTTTCAGCTATCCCCTACATCGGCCAAACACTCGTAGAATGGGCATGAGGCGGATTCTCAGTCGACAACCCTACATTAACCCGATTCTTCGCCCTTCACTTTCTCCTCCCATTCATAATTGCAAGTCTCACATTTATCCACCTCACCTTCCTACACGAAACCGGCTCCAACAACCCCCTAGGAATTGTATCCAACTGCGATAAAATCCCATTCCACCCCTACTTCTCAATCAAAGATATCCTAGGCTTTATCACAATACTAGTTCCACTAACCGCACTAGCCATATTCTCACCAAACCTCCTAGGCGACCCAGAAAACTTCACCCCTGCCAATCCTCTAGTAACCCCACCACATATCAAGCCCGAATGATACTTCCTATTCGCTTACGCCATCCTCCGATCAATTCCAAACAAACTAGGAGGCGTCTTAGCACTCGCTGCCTCCGTACTAATCTTATTCCTAATCCCATTCCTGCACAAATCCAAACAACGATCAATAACCTTCCGACCACTCTCCCAGCTCATATTCTGGATCCTAGTAACCAACCTTCTCATTCTCACATGAGTAGGCAGCCAACCAGTCGAACACCCCTTCATTATCATCGGCCAACTAGCCTCACTCACCTACTTTACGACACTCCTCATTCTATTCCCAATTGTCGGAGCCCTAGAAAATAAGATACTCAACCTCTAG
central_USNM1464ChiriquiPAN        GGATCCCTCCTAGGAATCTGCCTCACAACACAAATCATTACAGGCCTACTAATAGCAATACATTACACAGCAGACACCACATTAGCCTTTACATCCGTCGCCCATACATGCCGAAACGTCCAATTCGGCTGACTAATTCGTAACCTCCATGCAAACGGAGCCTCCATATTCTTCATTTGCATCTATCTTCACATCGGACGAGGATTTTACTACGGCTCCTACCTCTTCAAAGAAACCTGAAACACAGGAGTAATCCTCCTACTCACCCTCATGGCAACAGCCTTCGTAGGTTACGTTCTTCCATGAGGCCAAATATCATTCTGAGGCGCTACAGTCATTACCAATCTATTCTCAGCCATCCCTTACATTGGCCAAACACTCGTGGAATGAGCATGAGGTGGATTCTCAGTTGACAACCCTACATTAACCCGATTTTTTGCTCTCCACTTCCTCCTACCATTCGTAATCGCAGGCCTCACACTTATCCATCTCACCTTCCTACATGAAACTGGTTCCAACAACCCCCTAGGAATTGTATCAAACTGTGACAAAATCCCATTCCACCCTTACTTTTCAACCAAAGACATCCTAGGCTTCATCGCAATACTAGCCCCACTAGCCGCACTAACCATGTTCTCACCAAACCTCCTAGGAGATCCAGAAAACTTCACTCCTGCCAACCCTCTAGTAACCCCACCACATATCAAACCCGAATGATATTTTCTATTTGCTTACGCCATCCTTCGATCTATCCCAAACAAACTAGGAGGCGTCCTAGCACTCGCCGCCTCCGTACTGATCCTATTCTTAATCCCATTCCTACACAAGTCGAAACAACGATCGATAACCTTCCGACCACTATCCCAACTCATATTCTGAATCCTAGTTACCAACCTTCTTATTCTAACATGAGTAGGCAGCCAGCCAGTTGAACACCCCTTCATTATCATCGGCCAACTAGCCTCACTCACCTATTTTACAACACTCCTCATCCTATTCCCAATTATCGGAGCCTTAGAAAATAAGATACTTAACCTTTA?
choco_11742EsmeraldasECU           ??????CTCCTAGGCATTTGCCTCGCAACACAAATCATCACAGGTCTACTGATAGCAATGCACTACACAGCAGACACTACATTAGCCTTTACATCAGTCACCCACACATGCCGAAACGTTCAATTCGGCTGACTAATTCGTAACCTCCATGCAAACGGAGCCTCCATATTCTTCATTTGCATCTACCTTCACATCGGACGAGGACTCTACTACGGCTCATACCTCTTCAAAGAAACCTGAAACACAGGAGTTATTCTCTTACTCACACTCATAGCAACAGCCTTCGTAGGTTATGTTCTCCCATGGGGCCAAATATCATTCTGAGGCGCTACAGTCATTACCAACCTATTCTCAGCTGTCCCCTACATCGGCCAAACACTCGTAGAATGGGCATGAGGCGGATTCTCAGTCGACAACCCTACATTAACTCGATTCTTTGCCCTTCACTTCCTTCTTCCATTTATAATTGCAGGCCTTACATTCATCCACCTTACCTTCCTACACGAAACCGGTTCCAACAACCCTCTAGGAATTATATCAAACTGCGACAAAATCCCATTCCACCCCTATTTCTCAATCAAAGATATCCTAGGCTTTATTACAATACTAGTCCCACTAACCGCACTAGCCATATTCTCACCAAACCTCCTAGGCGACCCAGAAAACTTCACCCCTGCCAACCCTCTAGTAACCCCACCCCATATCAAGCCTGAATGATACTTCCTATTTGCTTATGCTATCCTTCGATCAATTCCAAACAAACTAGGAGGCGTCTTAGCACTAGCTGCCTCCGTACTAATCTTATTCCTAATCCCATTCCTACACAAATCCAAACAACGATCAATGACCTTCCGACCGCTCTCCCAACTTATATTCTGAATCCTAGTAACCAACCTTCTAATTCTCACATGAGTAGGCAGCCAGCCAGTCGAACACCCCTTCATTATCATCGGCCAACTAGCCTCACTCGCCTACTTCATGACACTCCTCATCCTATTCCCAATTATCGGAGCCCTAGAAAATAAAATACTTAACCTTTAG
choco_11813EsmeraldasECU           ??????CTCCTAGGCATTTGCCTCGCAACACAAATCATCACAGGTCTACTGATAGCAATGCACTACACAGCAGACACTACATTAGCCTTTACATCAGTCACCCACACATGCCGAAACGTTCAATTCGGCTGACTAATTCGTAACCTCCATGCAAACGGAGCCTCCATATTCTTCATTTGCATCTACCTTCACATCGGACGAGGACTCTACTACGGCTCATACCTCTTCAAAGAAACCTGAAACACAGGAGTTATTCTCTTACTCACACTCATAGCAACAGCCTTCGTAGGTTATGTTCTCCCATGGGGCCAAATATCATTCTGAGGCGCTACAGTCATTACCAACCTATTCTCAGCTGTCCCCTACATCGGCCAAACACTCGTAGAATGGGCATGAGGCGGATTCTCAGTCGACAACCCTACATTAACTCGATTCTTTGCCCTTCACTTCCTTCTTCCATTTATAATTGCAGGCCTTACATTCATCCACCTTACCTTCCTACACGAAACCGGTTCCAACAACCCTCTAGGAATTATATCAAACTGCGACAAAATCCCATTCCACCCCTATTTCTCAATCAAAGATATCCTAGGCTTTATTGCAATACTAGTCCCACTAACCGCACTAGCCATATTCTCACCAAACCTCCTAGGCGACCCAGAAAACTTCACCCCTGCCAACCCTCTAGTAACCCCACCCCATATCAAGCCTGAATGATACTTCCTATTTGCTTATGCTATCCTTCGATCAATTCCAAACAAACTAGGAGGCGTCTTAGCACTAGCTGCCTCCGTACTAATCTTATTCCTAATCCCATTCCTACACAAATCCAAACAACGATCAATGACCTTCCGACCGCTCTCCCAACTTATATTCTGAATCCTAGTAACCAACCTTCTAATTCTCACATGAGTAGGCAGCCAGCCAGTCGAACACCCCTTCATTATCATCGGCCAACTAGCCTCACTCGCCTACTTCATGACACTCCTCATCCTATTCCCAATTATCGGAGCCCTAGAAAATAAAATACTTAACCTTTAG
andes_12146PichinchaECU            ???????????????????GCCTCACAACACAAATTATCACAGGCCTATTAATAGCAATGCACTACACAGCAGACACTACATTAGCCTTCACATCAGTCGCTCACACATGCCGAAATGTTCAATTCGGCTGACTAATTCGTAACCTTCATGCAAACGGAGCTTCCATGTTCTTCATTTGCATCTATCTTCACATCGGACGAGGATTTTACTACGGCTCATACCTTTTTAAAGAAACATGAAATACAGGAGTCATTCTCTTACTCACCCTCATGGCAACAGCCTTCGTAGGCTACGTTCTTCCATGAGGCCAAATATCATTCTGAGGTGCTACAGTCATCACCAATCTATTTTCAGCTATCCCCTACATCGGCCAAACACTCGTAGAATGGGCATGAGGCGGATTCTCAGTCGACAACCCTACATTAACCCGATTCTTCGCCCTTCACTTTCTCCTCCCATTCATAATTGCAAGTCTCACATTTATCCACCTCACCTTCCTACACGAAACCGGCTCCAACAACCCCCTAGGAATTGTATCCAACTGCGATAAAATCCCATTCCACCCCTACTTCTCAATCAAAGATATCCTAGGCTTTATCGCAATACTAGTTCCACTAACCGCACTAGCCATATTCTCACCAAACCTCCTAGGCGACCCAGAAAACTTCACCCCTGCCAATCCTCTAGTAACCCCACCACATATCAAGCCCGAATGATACTTCCTATTCGCTTACGCCATCCTCCGATCAATTCCAAACAAACTAGGGGGCGTCTTAGCACTCGCTGCCTCCGTACTAATCTTATTCCTAATCCCATTCCTGCACAAATCCAAACAACGATCAATAACCTTCCGACCACTCTCCCAGCTCATATTCTGGATCCTAGTAACCAACCTTCTCATTCTCACATGAGTAGGCAGCCAACCAGTCGAACACCCCTTCATTATCATCGGCCAACTAGCCTCACTCACCTACTTTACGACACTCCTCATTCTATTCCCAATTGTCGGAGCCCTAGAAAATAAGATACTCAACCTCTAG
choco_1366DarienPAN              ???????????????????GCCTCACAACACAAATCATTACAGGCCTACTAATAGCAATACATTACACAGCAGACACCACATTAGCCTTTACATCCGTCGCCCATACATGCCGAAACGTCCAATTCGGCTGACTAATTCGTAACCTCCATGCAAACGGAGCCTCCATATTCTTCATTTGCATCTATCTTCACATCGGACGAGGATTTTACTACGGCTCCTACCTCTTCAAAGAAACCTGAAACACAGGAGTAATCCTCCTACTCACCCTCATGGCAACAGCCTTCGTAGGTTACGTTCTTCCATGAGGCCAAATATCATTCTGAGGCGCTACAGTCATTACCAATCTATTCTCAGCCATCCCTTACATTGGCCAAACACTCGTGGAATGAGCATGAGGTGGATTCTCAGTTGACAACCCTACATTAACCCGATTTTTTGCTCTCCACTTCCTCCTACCATTCGTAATCGCAGGCCTCACACTTATCCATCTCACCTTCCTACATGAAACTGGTTCCAACAACCCCCTAGGAATTGTATCAAACTGTGACAAAATCCCATTCCACCCTTACTTTTCGACCAAAGACATCCTAGGCTTCATCGCAATACTAGCCCCACTAGCCGCACTAACCATATTCTCACCAAACCTCCTAGGAGATCCAGAAAACTTCACTCCTGCCAACCCTCTAGTAACCCCACCACATATCAAACCCGAATGATATTTTCTATTTGCTTACGCCATCCTTCGATCTATCCCAAACAAACTAGGAGGCGTCCTAGCACTCGCCGCCTCCGTACTGATCCTATTCTTAATCCCATTCCTACACAAGTCGAAACAACGATCGATAACCTTCCGACCACTATCCCAACTCATATTCTGAATCCTAGTTACCAACCTTCTTATTCTAACATGAGTAGGCAGCCAGCCAGTTGAACACCCCTTCATTATCATCGGCCAACTAGCCTCACTCACCTATTTTACAACACTCCTCATCCTATTCCCAATTATCGGAGCCTTAGAAAATAAGATACTTAACCTTTAA
central_16042HerediaCR             ???????????????????GCCTCACAACACAAATCATTACAGGCCTACTAATAGCAATACATTACACAGCAGACACCACATTAGCCTTTACATCCGTCGCCCATACATGCCGAAACGTCCAATTCGGCTGACTAATTCGTAACCTCCATGCAAACGGAGCCTCCATATTCTTCATTTGCATCTATCTTCACATCGGACGAGGATTTTACTACGGCTCCTACCTCTTCAAAGAAACCTGAAACACAGGAGTTATCCTCCTACTCACCCTCATGGCAACAGCCTTCGTAGGTTACGTTCTTCCATGAGGCCAAATATCATTCTGAGGCGCTACAGTCATTACCAATCTATTCTCAGCCATCCCTTACATTGGCCAAACACTCGTGGAATGAGCATGAGGTGGATTCTCAGTTGACAACCCTACATTAACCCGATTTTTTGCTCTCCACTTCCTCCTACCATTCGTAATCGCAGGCCTCACACTTATCCATCTCACCTTCCTACATGAAACTGGTTCCAACAACCCCCTAGGAATTGTATCAAACTGTGACAAAATCCCATTCCACCCTTACTTTTCAACCAAAGACATCCTAGGCTTCATCGCAATACTAGCCCCGCTAGCCGCACTAACCATGTTCTCACCAAACCTCCTAGGAGATCCAGAAAACTTCACTCCTGCCAACCCTCTAGTAACCCCACCACATATCAAACCCGAATGATATTTTCTATTTGCTTACGCCATCCTTCGATCTATCCCAAACAAACTAGGAGGCGTCCTAGCACTCGCCGCCTCCGTACTGATCCTATTCTTAATCCCATTCCTACACAAGTCGAAACAACGATCGATAACCTTCCGACCACTATCCCAACTCATATTCTGAATCCTAGTTACCAACCTTCTTATTCTAACATGAGTAGGCAGCCAGCCAGTTGAACACCCCTTCATTATCATCGGCCAACTAGCCTCACTCACCTATTTTACAACACTCCTCATCCTATTCCCAATTATCGGAGCCTTAGAAAATAAGATACTTAACCTTTAA
guiana_20395AmazonasBRA            ???????????????????GCCTAGTAACACAAATCATTACAGGCCTATTAATAGCAATACACTACACAGCAGACACTACATTAGCCTTCACATCAGTCGCTCACACATGCCGAAATGTTCAATTCGGCTGGCTAATTCGTAACCTCCATGCAAACGGAGCTTCCATATTCTTCATTTGCATCTACCTTCATATCGGACGAGGATTTTACTACGGCTCTTACCTTTTTAAAGAAACCTGGAATACAGGAGTCATTCTCTTACTCACTCTCATGGCAACAGCCTTCGTAGGTTACGTTCTTCCATGAGGCCAAATATCATTCTGAGGTGCTACAGTCATCACTAATCTATTCTCAGCTATCCCCTACATCGGCCAAACACTCGTAGAATGGGCATGAGGCGGATTCTCAGTCGACAACCCCACATTAACCCGATTCTTCGCCCTTCACTTTCTCCTCCCATTCATAATTGCAGGACTCACATTCATTCACCTCACCTTCCTACACGAAACCGGCTCCAATAACCCCCTAGGAATTGTATCAAACTGCGATAAAATCCCATTCCACCCTTACTTCTCAATCAAAGATATCCTAGGCTTTATCGCAATACTTGTTCCACTAACCGCACTGGCCATATTCTCACCTAACCTCCTAGGCGACCCAGAAAACTTCACCCCCGCTAATCCTCTAGTAACCCCACCACATATTAAGCCCGAATGATACTTCCTATTTGCTTACGCCATCCTCCGATCAATTCCAAACAAACTAGGAGGCGTCTTAGCACTCGCCGCCTCCGTACTAATCTTATTCCTAGTCCCATTCCTGCACAAATCTAAACAACGATCAATAACTTTCCGACCACTCTCCCAACTCATATTCTGGATCCTAGTAACCAACCTTCTTATTCTTACATGAGTAGGCAGCCAACCAGTCGAACATCCCTTCATTATTATCGGCCAACTAGCCTCACTCACCTACTTTATGACACTCCTCATTCTATTTCCAATTGTCGGAGCCCTAGAAAATAAAATACTCAACCTTTAG
inambari_28035LoretoPER            ???????????????????GCCTAGCAACACAAATCATCACAGGCTTATTAATAGCAATACACTACACAGCAGACACTACATTAGCCTTCGCATCAGTCGCTCACACATGCCGAAATGTTCAATTCGGCTGGCTAATTCGTAACCTTCATGCAAACGGAGCTTCCATATTCTTCATCTGCATCTATCTTCACATCGGACGAGGATTTTACTACGGCTCATACCTTTTTAAAGAAACCTGAAATACAGGAGTCATTCTCTTACTCACTCTCATGGCAACAGCCTTCGTAGGCTACGTCCTTCCATGGGGCCAAATATCATTCTGGGGTGCTACAGTCATTACTAATCTATTCTCAGCTATCCCCTACATCGGCCAAACACTCGTAGAATGGGCATGAGGCGGATTCTCAGTCGACAACCCTACATTAACCCGATTCTTCGCCCTTCACTTTCTCCTCCCATTCATAATTGCAGGCCTCACATTCATTCACCTCACCTTCCTACACGAAACCGGCTCCAATAACCCCCTAGGAATTGTATCAAACTGCGATAAAATCCCATTCCACCCTTACTTCTCAATCAAAGATATCCTAGGCTTTATCGCAATACTTGTTCCACTAACCGCTCTAGCTATATTCTCACCTAACCTCCTAGGTGACCCAGAAAACTTCACCCCCGCTAATCCTCTAGTAACCCCACCACATATCAAGCCCGAATGATACTTCCTATTTGCTTACGCCATCCTCCGATCAATTCCAAACAAACTAGGAGGCGTCTTAGCACTCGCTGCCTCCGTACTAATCTTATTCCTAATCCCATTCCTACACAAATCCAAACAACGATCAATAATCTTCCGACCACTCTCCCAACTCATATTCTGGATCCTAGTAACCAACCTTCTTATTCTCACATGAGTAGGCAGCCAACCAGTCGAACACCCCTTCATTATTATCGGCCAACTAGCCTCACTCACCTACTTTATAACACTCCTCATCCTATTCCCAATTGTCGGAGCCCTAGAAAACAAGATACTCAACCTTTAA
central_35755CartagoCR             ???????????????????GCCTCACAACACAAATCATTACAGGCCTACTAATAGCAATACATTACACAGCAGACACCACATTAGCCTTTACATCCGTCGCCCATACATGCCGAAACGTCCAATTCGGCTGACTAATTCGTAACCTCCATGCAAACGGAGCCTCCATATTCTTCATTTGCATCTATCTTCACATCGGACGAGGATTTTACTACGGCTCCTACCTCTTCAAAGAAACCTGAAACACAGGAGTTATCCTCCTACTCACCCTCATGGCAACAGCCTTCGTAGGTTACGTTCTTCCATGAGGCCAAATATCATTCTGAGGCGCTACAGTCATTACCAATCTATTCTCAGCCATCCCTTACATTGGCCAAACACTCGTGGAATGAGCATGAGGTGGATTCTCAGTTGACAACCCTACATTAACCCGATTTTTTGCTCTCCACTTCCTCCTACCATTCGTAATCGCAGGCCTCACACTTATCCATCTCACCTTCCTACATGAAACTGGTTCCAACAACCCCCTAGGAATTGTATCAAACTGTGACAAAATCCCATTCCACCCTTACTTTTCAACCAAAGACATCCTAGGCTTCATCGCAATACTAGCCCCGCTAGCCGCACTAACCATGTTCTCACCAAACCTCCTAGGAGATCCAGAAAACTTCACTCCTGCCAACCCTCTAGTAACCCCACCACATATCAAACCCGAATGATATTTTCTATTTGCTTACGCCATCCTTCGATCTATCCCAAACAAACTAGGAGGCGTCCTAGCACTCGCCGCCTCCGTACTGATCCTATTCTTAATCCCATTCCTACACAAGTCGAAACAACGATCGATAACCTTCCGACCACTATCCCAACTCATATTCTGAATCCTAGTTACCAACCTTCTTATTCTAACATGAGTAGGCAGCCAGCCAGTTGAACACCCCTTCATTATCATCGGCCAACTAGCCTCACTCACCTATTTTACAACACTCCTCATCCTATTCCCAATTATCGGAGCCTTAGAAAATAAGATACTTAACCTTTAA
central_35770CartagoCR             ???????????????????GCCTCACAACACAAATCATTACAGGCCTACTAATAGCAATACATTACACAGCAGACACCACATTAGCCTTTACATCCGTCGCCCATACATGCCGAAACGTCCAATTCGGCTGGCTAATTCGTAACCTCCATGCAAACGGAGCCTCCATATTCTTCATTTGCATCTATCTTCACATCGGACGAGGATTTTACTACGGCTCCTACCTCTTCAAAGAAACCTGAAACACAGGAGTTATCCTCCTACTCACCCTCATGGCAACAGCCTTCGTAGGTTACGTTCTTCCATGAGGCCAAATATCATTCTGAGGCGCTACAGTCATTACCAATCTATTCTCAGCCATCCCTTACATTGGCCAAACACTCGTGGAATGAGCATGAGGTGGATTCTCAGTTGACAACCCTACATTAACCCGATTTTTTGCTCTCCACTTCCTCCTACCATTCGTAATCGCAGGCCTCACACTTATCCATCTCACCTTCCTACATGAAACTGGTTCCAACAACCCCCTAGGAATTGTATCAAACTGTGACAAAATCCCATTCCACCCTTACTTTTCAACCAAAGACATCCTAGGCTTCATCGCAATACTAGCCCCGCTAGCCGCACTAACCATGTTCTCACCAAACCTCCTAGGAGATCCAGAAAACTTCACTCCTGCCAACCCTCTAGTAACCCCACCACATATCAAACCCGAATGATATTTTCTATTTGCTTACGCCATCCTTCGATCTATCCCAAACAAACTAGGAGGCGTCCTAGCACTCGCCGCCTCCGTACTGATCCTATTCTTAATCCCATTCCTACACAAGTCGAAACAACGATCGATAACCTTCCGACCACTATCCCAACTCATATTCTGAATCCTAGTTACCAACCTTCTTATTCTAACATGAGTAGGCAGCCAGCCAGTTGAACACCCCTTCATTATCATCGGCCAACTAGCCTCACTCACCTATTTTACAACACTCCTCATCCTATTCCCAATTATCGGAGCCTTAGAAAATAAGATACTTAACCTTTAA
rondonia_36721RondoniaBRA          ???????????????????GCCTAACAACACAAATCATCACAGGCCTATTAATAGCAATACACTACACAGCAGACACTACATTAGCCTTCGCATCAGTCGCTCACACATGCCGAAATGTTCAATTCGGCTGGCTAATTCGTAACCTTCATGCAAACGGAGCTTCCATATTCTTCATTTGCATCTATCTTCACATCGGACGAGGACTTTACTACGGCTCATACCTCTTTAAAGAAACCTGAAATACAGGAGTCATTCTCCTACTTACTCTCATGGCAACAGCCTTCGTGGGCTACGTTCTTCCATGAGGCCAAATATCATTCTGAGGTGCTACAGTCATCACTAATCTATTCTCAGCTATCCCCTACATCGGCCAAACACTCGTAGAATGGGCATGAGGCGGATTCTCAGTCGACAACCCTACATTAACCCGATTCTTCGCCCTACACTTTCTCCTCCCATTCACAATTGCAGGACTCACATTCATTCACCTTACTTTCCTACACGAAACCGGCTCCAACAACCCCCTAGGAATTGTATCAAACTGCGATAAAATCCCATTCCACCCTTACTTCTCAATCAAAGATATCCTAGGCTTTATCGCAATACTTGTTCCACTAACCGCACTAGCCATATTCTCACCTAACCTCCTAGGCGACCCAGAAAACTTCACCCCCGCTAACCCTCTAGTAACCCCACCACATATCAAGCCCGAATGATACTTCCTATTTGCTTACGCCATCCTCCGATCAATTCCAAACAAACTAGGAGGCGTCTTAGCACTCGCTGCCTCCGTACTAATCTTATTCCTAATCCCATTCCTACATAAATCCAAACAACGATCAATAACCTTCCGGCCACTCTCCCAACTCATATTCTGGATCCTAGTAACCAACCTTCTTATTCTCACATGAGTAGGCAGCCAACCAGTCGAACACCCCTTCATTATTATCGGCCAACTAGCCTCACTCACCTACTTTATGACACTCCTCATTCTATTTCCAATTGTCGGAGCCCTAGAAAATAAAATACTTAACCTTTAA
napo_6980LoretoPER                 ???????????????????GCCTAGCAACACAAATCATCACAGGCTTATTAATAGCAATACACTACACAGCAGACACTACATTAGCCTTCGCATCAGTCGCTCACACATGCCGAAATGTTCAATTCGGCTGGCTAATTCGTAACCTTCATGCAAACGGAGCTTCCATATTCTTCATCTGCATCTATCTTCACATCGGACGAGGATTTTACTACGGCTCATACCTTTTTAAAGAAACCTGAAATACAGGAGTCATTCTCTTACTCACTCTCATGGCAACAGCCTTCGTAGGCTACGTTCTTCCATGGGGCCAAATATCATTCTGGGGTGCTACAGTCATTACTAATCTATTCTCAGCTATCCCCTACATCGGCCAAACACTCGTAGAATGGGCATGAGGCGGATTCTCAGTCGACAACCCTACATTAACCCGATTCTTCGCCCTTCACTTTCTCCTCCCATTCATAATTGCAGGCCTCACATTCATTCACCTCACCTTCCTACACGAAACCGGCTCCAATAACCCCCTAGGAATTGTATCAAACTGCGATAAAATCCCATTCCACCCTTACTTCTCAATCAAAGATATCCTAGGCTTTATCGCAATACTTGTTCCACTAACCGCTCTAGCTATATTCTCACCTAACCTCCTAGGTGACCCAGAAAACTTCACCCCCGCTAATCCTCTAGTAACCCCACCACATATCAAGCCCGAATGATACTTCCTATTTGCTTACGCCATCCTCCGATCAATTCCAAACAAACTAGGAGGCGTCTTAGCACTCGCTGCCTCCGTACTAATCTTATTCCTAATCCCATTCCTACACAAATCCAAACAACGATCAATAATCTTCCGACCACTCTCCCAACTCATATTCTGGATCCTAGTAACCAACCTTCTTATTCTCACATGAGTAGGCAGCCAACCAGTCGAACACCCCTTCATTATTATCGGCCAACTAGCCTCACTCACCTACTTTATAACACTCCTCATCCTATTCCCAATTGTCGGAGCCCTAGAAAACAAGATACTCAACCTTTAA
central_72105CartagoCR             ???????????????????GCCTCACAACACAAATCATTACAGGCCTACTAATAGCAATACATTACACAGCAGACACCACATTAGCCTTTACATCCGTCGCCCATACATGCCGAAACGTCCAATTCGGCTGACTAATTCGTAACCTCCATGCAAACGGAGCCTCCATATTCTTCATTTGCATCTATCTTCACATCGGACGAGGATTTTACTACGGCTCCTACCTCTTCAAAGAAACCTGAAACACAGGAGTTATCCTCCTACTCACCCTCATGGCAACAGCCTTCGTAGGTTACGTTCTTCCATGAGGCCAAATATCATTCTGAGGCGCTACAGTCATTACCAATCTATTCTCAGCCATCCCTTACATTGGCCAAACACTCGTGGAATGAGCATGAGGTGGATTCTCAGTTGACAACCCTACATTAACCCGATTTTTTGCTCTCCACTTCCTCCTACCATTCGTAATCGCAGGCCTCACACTTATCCATCTCACCTTCCTACATGAAACTGGTTCCAACAACCCCCTAGGAATTGTATCAAACTGTGACAAAATCCCATTCCACCCTTACTTTTCAACCAAAGACATCCTAGGCTTCATCGCAATACTAGCCCCGCTAGCCGCACTAACCATGTTCTCACCAAACCTCCTAGGAGATCCAGAAAACTTCACTCCTGCCAACCCTCTAGTAACCCCACCACATATCAAACCCGAATGATATTTTCTATTTGCTTACGCCATCCTTCGATCTATCCCAAACAAACTAGGAGGCGTCCTAGCACTCGCCGCCTCCGTACTGATCCTATTCTTAATCCCATTCCTACACAAGTCGAAACAACGATCGATAACCTTCCGACCACTATCCCAACTCATATTCTGAATCCTAGTTACCAACCTTCTTATTCTAACATGAGTAGGCAGCCAGCCAGTTGAACACCCCTTCATTATCATCGGCCAACTAGCCTCACTCACCTATTTTACAACACTCCTCATCCTATTCCCAATTATCGGAGCCTTAGAAAATAAGATACTTAACCTTTAA
central_72631CR                    GGATCCCTCCTAGGAATCTGCCTCACAACACAAATCATTACAGGCCTACTAATAGCAATACATTACACAGCAGACACCACATTAGCCTTTACATCCGTCGCCCATACATGCCGAAACGTCCAATTCGGCTGGCTAATTCGTAACCTCCATGCAAACGGAGCCTCCATATTCTTCATTTGCATCTATCTTCACATCGGACGAGGATTTTACTACGGCTCCTACCTCTTCAAAGAAACCTGAAACACAGGAGTTATCCTCCTACTCACCCTCATGGCAACAGCCTTCGTAGGTTACGTTCTTCCATGAGGCCAAATATCATTCTGAGGCGCTACAGTCATTACCAATCTATTCTCAGCCATCCCTTACATTGGCCAAACACTCGTGGAATGAGCATGAGGTGGATTCTCAGTTGACAACCCTACATTAACCCGATTTTTTGCTCTCCACTTCCTCCTACCATTCGTAATCGCAGGCCTCACACTTATCCATCTCACCTTCCTACATGAAACTGGTTCCAACAACCCCCTAGGAATTGTATCAAACTGTGACAAAATCCCATTCCACCCTTACTTTTCAACCAAAGACATCCTAGGCTTCATCGCAATACTAGCCCCGCTAGCCGCACTAACCATGTTCTCACCAAACCTCCTAGGAGATCCAGAAAACTTCACTCCTGCCAACCCTCTAGTAACCCCACCACATATCAAACCCGAATGATATTTTCTATTTGCTTACGCCATCCTTCGATCTATCCCAAACAAACTAGGAGGCGTCCTAGCACTCGCCGCCTCCGTACTGATCCTATTCTTAATCCCATTCCTACACAAGTCGAAACAACGATCGATAACCTTCCGACCACTATCCCAACTCATATTCTGAATCCTAGTTACCAACCTTCTTATTCTAACATGAGTAGGCAGCCAGCCAGTTGAACACCCCTTCATTATCATCGGCCAACTAGCCTCACTCACCTATTTTACAACACTCCTCATCCTATTCCCAATTATCGGAGCCTTAGAAAATAAGATACTTAACCTTTAA
inambari_8897PandoBOL              ??????CTCCTAGGCATTTGCCTAACAACACAAATCATCACAGGCCTATTAATAGCAATACACTACACAGCAGACACTACATTAGCCTTCGCATCAGTCGCTCACACATGCCGAAATGTTCAATTCGGCTGGCTAATTCGTAACCTTCATGCAAACGGAGCTTCCATATTCTTCATTTGCATCTATCTTCACATCGGACGAGGACTTTACTACGGCTCATACCTCTTTAAAGAAACCTGAAATACAGGAGTCATTCTCCTACTTACTCTCATGGCAACAGCCTTCGTGGGTTACGTTCTTCCATGAGGCCAAATATCATTCTGAGGTGCTACAGTCATCACTAATCTATTCTCAGCTATCCCCTACATCGGCCAAACACTCGTAGAATGGGCATGAGGCGGATTCTCAGTCGACAACCCTACATTAACCCGATTCTTCGCCCTACACTTTCTCCTCCCATTCACAATTGCAGGACTCACATTCATTCACCTTACTTTCCTACACGAAACCGGCTCCAACAACCCCCTAGGAATTGTATCAAACTGCGATAAAATCCCATTCCACCCTTACTTCTCAATCAAAGATATCCTAGGCTTTATCGCAATACTTGTTCCACTAACCGCACTAGCCATATTCTCACCTAACCTCCTAGGCGACCCAGAAAACTTCACCCCCGCTAACCCTCTAGTAACCCCACCACATATCAAGCCCGAATGATACTTCCTATTTGCTTACGCCATCCTCCGATCAATTCCAAACAAACTAGGAGGCGTCTTAGCACTCGCTGCCTCCGTACTAATCTTATTCCTAATCCCATTCCTACATAAATCCAAACAACGATCAATAACCTTCCGGCCACTCTCCCAACTCATATTCTGGATCCTAGTAACCAACCTTCTTATTCTCACATGAGTAGGCAGCCAACCAGTCGAACACCCCTTCATTATTATCGGCCAACTAGCCTCACTCACCTACTTTATGACACTCCTCATTCTATTTCCAATTGTCGGAGCCCTAGAAAATAAAATACTTAACCTTTAA
inambari_9565PandoBOL              ???????????????????GCCTAACAACACAAATCATCACAGGCCTATTAATAGCAATACACTACACAGCAGACACTACATTAGCCTTCGCATCAGTCGCTCACACATGCCGAAATGTTCAATTCGGCTGGCTAATTCGTAACCTTCATGCAAACGGAGCTTCCATATTCTTCATTTGCATCTATCTTCACATCGGACGAGGACTTTACTACGGCTCATACCTCTTTAAAGAAACCTGAAATACAGGAGTCATTCTCCTACTTACTCTCATGGCAACAGCCTTCGTGGGTTACGTTCTTCCATGAGGCCAAATATCATTCTGAGGTGCTACAGTCATCACTAATCTATTCTCAGCTATCCCCTACATCGGCCAAACACTCGTAGAATGGGCATGAGGCGGATTCTCAGTCGACAACCCTACATTAACCCGATTCTTCGCCCTACACTTTCTCCTCCCATTCACAATTGCAGGACTCACATTCATTCACCTTACTTTCCTACACGAAACCGGCTCCAACAACCCCCTAGGAATTGTATCAAACTGCGATAAAATCCCATTCCACCCTTACTTCTCAATCAAAGATATCCTAGGCTTTATCGCAATACTTGTTCCACTAACCGCACTAGCCATATTCTCACCTAACCTCCTAGGCGACCCAGAAAACTTCACCCCCGCTAACCCTCTAGTAACCCCACCACATATCAAGCCCGAATGATACTTCCTATTTGCTTACGCCATCCTCCGATCAATTCCAAACAAACTAGGAGGCGTCTTAGCACTCGCTGCCTCCGTACTAATCTTATTCCTAATCCCATTCCTACATAAATCCAAACAACGATCAATAACCTTCCGGCCACTCTCCCAACTCATATTCTGGATCCTAGTAACCAACCTTCTTATTCTCACATGAGTAGGCAGCCAACCAGTCGAACACCCCTTCATTATTATCGGCCAACTAGCCTCACTCACCTACTTTATGACACTCCTCATTCTATTTCCAATTGTCGGAGCCCTAGAAAATAAAATACTTAACCTTTAA
andes_AMC1270TachiraVEN              ???????????????????GCCTCACAACACAAATTATCACAGGCCTACTAATAGCAATGCACTACACAGCAGACACTACATTAGCCTTCACATCAGTTGCTCACACATGCCGAAATGTTCAATTCGGCTGACTAATTCGTAACCTTCATGCAAACGGAGCTTCCATGTTCTTCATTTGCATCTATCTTCACATCGGACGAGGATTTTACTACGGCTCATACCTTTTTAAAGAAACATGAAATACAGGAGTCATTCTCTTACTCACCCTCATGGCAACAGCCTTCGTAGGCTACGTTCTTCCATGAGGCCAAATATCATTCTGAGGTGCTACAGTCATCACCAATCTATTTTCAGCTATCCCCTACATCGGCCAAACACTCGTAGAATGGGCATGAGGCGGATTCTCAGTCGACAACCCTACATTAACCCGATTCTTCGCCCTTCACTTTCTCCTCCCATTCATAATTGCAAGTCTCACATTCATCCACCTCACCTTCCTACACGAAACCGGCTCCAACAACCCCCTAGGAATTGTATCCAACTGCGATAAAATCCCATTCCACCCCTACTTCTCAATCAAAGATATCCTAGGCTTTATCGCAATACTAGTTCCACTAACCACACTAGCCATATTCTCACCAAACCTCCTAGGCGACCCAGAAAACTTCACCCCTGCCAATCCTCTAGTAACCCCACCACATATCAAGCCCGAATGATACTTCCTATTCGCTTACGCCATCCTCCGATCGATTCCAAACAAACTAGGAGGCGTCCTAGCACTCGCTGCCTCCGTACTAATCTTATTCCTAATCCCATTCCTGCACAAATCCAAACAACGATCAATAACCTTCCGACCACTCTCCCAGCTCATATTCTGGATCCTAGTAACCAACCTTCTCATTCTCACATGAGTAGGCAGCCAACCAGTCGAACACCCCTTCATTATTATCGGCCAACTAGCCTCACTCACCTACTTTACGACACTCCTCATTCTATTCCCAATTGTCGGAGCCCTAGAAAATAAGATACTCAACCTTTAG
guiana_AMNHROP108BolivarVEN        ???????????????????GCCTAATAACACAAATCATTACAGGCCTATTAATAGCAATACACTACACAGCAGACACTACATTAGCCTTCACATCAGTCGCTCACACATGCCGAAATGTTCAATTCGGCTGGCTAATTCGTAACCTCCATGCAAACGGAGCTTCCATATTCTTCATTTGCATCTACCTTCATATCGGACGAGGATTTTACTACGGCTCTTACCTTTTTAAAGAAACCTGGAATACAGGAGTCATTCTCTTACTCACTCTCATGGCAACAGCCTTCGTAGGTTACGTTCTTCCATGAGGCCAAATATCATTCTGAGGTGCTACAGTCATCACTAATCTATTCTCAGCTATCCCCTACATCGGCCAAACACTCGTAGAATGGGCATGAGGCGGATTCTCAGTCGACAACCCCACATTAACCCGATTCTTCGCCCTTCACTTTCTCCTCCCATTCATAATTGCAGGACTCACATTCATTCACCTCACCTTCCTACACGAAACCGGCTCCAATAACCCCCTAGGAATTGTATCAAACTGCGATAAAATCCCATTCCACCCTTACTTCTCAATCAAAGATATCCTAGGCTTTATCGCAATACTTGTTCCACTAACCGCACTGGCCATATTCTCACCTAACCTCCTAGGCGACCCAGAAAACTTCACCCCCGCTAATCCTCTAGTAACCCCACCACATATTAAGCCCGAATGATACTTCCTATTTGCTTACGCCATCCTTCGATCAATTCCAAACAAACTAGGAGGCGTCTTAGCACTCGCCGCCTCCGTACTAATCTTATTCCTAGTCCCATTCCTGCACAAATCTAAACAACGATCAATAACTTTCCGACCACTCTCCCAACTCATATTCTGGATCCTAGTAACCAACCTTCTTATTCTTACATGAGTAGGCAGCCAACCAGTCGAACATCCCGTCATTATTATCGGCCAACTAGCCTCACTCACCTACTTTATAACACTCCTCATTCTATTTCCAATTGTCGGAGCCCTAGAAAATAAAATACTCAACCTTTAG
choco_ANSP2410EsmeraldasECU        ??????CTCCTAGGCATTTGCCTCGCAACACAAATCATCACAGGTCTACTGATAGCAATGCACTACACAGCAGACACTACATTAGCCTTTACATCAGTCACCCACACATGCCGAAACGTTCAATTCGGCTGACTAATTCGTAACCTCCATGCAAACGGAGCCTCCATATTCTTCATTTGCATCTACCTTCACATCGGACGAGGACTCTACTACGGCTCATACCTCTTCAAAGAAACCTGAAACACAGGAGTTATTCTCTTACTCACACTCATAGCAACAGCCTTCGTAGGTTATGTTCTCCCATGGGGCCAAATATCATTCTGAGGCGCTACAGTCATTACCAACCTATTCTCAGCTGTCCCCTACATCGGCCAAACACTCGTAGAATGGGCATGAGGCGGATTCTCAGTCGACAACCCTACATTAACTCGATTCTTTGCCCTTCACTTCCTTCTTCCATTTATAATTGCAGGCCTTACATTCATCCACCTTACCTTCCTACACGAAACCGGTTCCAACAACCCTCTAGGAATTATATCAAACTGCGACAAAATCCCATTCCACCCCTATTTCTCAATCAAAGATATCCTAGGCTTTATTGCAATACTAGTCCCACTAACCGCACTAGCCATATTCTCACCAAACCTCCTAGGCGACCCAGAAAACTTCACCCCTGCCAACCCTCTAGTAACCCCACCCCATATCAAGCCTGAATGATACTTCCTATTTGCTTATGCTATCCTTCGATCAATTCCAAACAAACTAGGAGGCGTCTTAGCACTAGCTGCCTCCGTACTAATCTTATTCCTAATCCCATTCCTACACAAATCCAAACAACGATCAATGACCTTCCGACCGCTCTCCCAACTTATATTCTGAATCCTAGTAACCAACCTTCTAATTCTCACATGAGTAGGCAGCCAGCCAGTCGAACACCCCTTCATTATCATCGGCCAACTAGCCTCACTCGCCTACTTCATGACACTCCTCATCCTATTCCCAATTATCGGAGCCCTAGAAAATAAAATACTTAACCTTTAG
napo_ANSP4454ZamoraECU             ??????CTCCTAGGCATTTGCCTAGCAACACAAATCATCACAGGCTTATTAATAGCAATACACTACACAGCAGACACTACATTAGCCTTCGCATCAGTCGCTCACACATGCCGAAATGTTCAATTCGGCTGGCTAATTCGTAACCTTCATGCAAACGGAGCTTCCATATTCTTCATCTGCATCTATCTTCACATCGGACGAGGATTTTACTACGGCTCATACCTTTTTAAAGAAACCTGAAATACAGGAGTCATTCTCTTACTCACTCTCATGGCAACAGCCTTCGTAGGCTACGTTCTTCCATGGGGCCAAATATCATTCTGGGGTGCTACAGTCATTACTAATCTATTCTCAGCTATCCCCTACATCGGCCAAACACTCGTAGAATGGGCATGAGGCGGATTCTCAGTCGACAACCCTACATTAACCCGATTCTTCGCCCTTCACTTTCTCCTCCCATTCATAATTGCAGGCCTCACATTCATTCACCTCACCTTCCTACACGAAACCGGCTCCAATAACCCCCTAGGAATTGTATCAAACTGCGATAAAATCCCATTCCACCCTTACTTCTCAATCAAAGATATCCTAGGCTTTATCGCAATACTTGTTCCACTAACCGCTCTAGCTATATTCTCACCTAACCTCCTAGGTGACCCAGAAAACTTCACCCCCGCTAATCCTCTAGTAACCCCACCACATATCAAGCCCGAATGATACTTCCTATTTGCTTACGCCATCCTCCGATCAATTCCAAACAAACTAGGAGGCGTCTTAGCACTCGCTGCCTCCGTACTAATCTTATTCCTAATCCCATTCCTACACAAATCCAAACAACGATCAATAATCTTCCGACCACTCTCCCAACTCATATTCTGGATCCTAGTAACCAACCTTCTTATTCTCACATGAGTAGGCAGCCAACCAGTCGAACACCCCTTCATTATTATCGGCCAACTAGCCTCACTCACCTACTTTATAACACTCCTCATCCTATTCCCAATTGTCGGAGCCCTAGAAAACAAGATACTCAACCTTTAA
napo_ANSP4877NapoECU               ??????CTCCTAGGCATTTGCCTAGCAACACAAATCATCACAGGCTTATTAATAGCAATACACTACACAGCAGACACTACATTAGCCTTCGCATCAGTCGCTCACACATGCCGAAATGTTCAATTCGGCTGGCTAATTCGTAACCTTCATGCAAACGGAGCTTCCATATTCTTCATCTGCATCTATCTTCACATCGGACGAGGATTTTACTACGGCTCATACCTTTTTAAAGAAACCTGAAATACAGGAGTCATTCTCTTACTCACTCTCATGGCAACAGCCTTCGTAGGCTACGTTCTTCCATGGGGCCAAATATCATTCTGGGGTGCTACAGTCATTACTAATCTATTCTCAGCTATCCCCTACATCGGCCAAACACTCGTAGAATGGGCATGAGGCGGATTCTCAGTCGACAACCCTACATTAACCCGATTCTTCGCCCTTCACTTTCTCCTCCCATTCATAATTGCAGGCCTCACATTCATTCACCTCACCTTCCTACACGAAACCGGCTCCAATAACCCCCTAGGAATTGTATCAAACTGCGATAAAATCCCATTCCACCCTTACTTCTCAATCAAAGATATCCTAGGCTTTATCGCAATACTTGTTCCACTAACCGCTCTAGCTATATTCTCACCTAACCTCCTAGGTGACCCAGAAAACTTCACCCCCGCTAATCCTCTAGTAACCCCACCACATATCAAGCCCGAATGATACTTCCTATTTGCTTACGCCATCCTCCGATCAATTCCAAACAAACTAGGAGGCGTCTTAGCACTCGCTGCCTCCGTACTAATCTTATTCCTAATCCCATTCCTACACAAATCCAAACAACGATCAATAATCTTCCGACCACTCTCCCAACTCATATTCTGGATCCTAGTAACCAACCTTCTTATTCTCACATGAGTAGGCAGCCAACCAGTCGAACACCCCTTCATTATTATCGGCCAACTAGCCTCACTCACCTACTTTATAACACTCCTCATCCTATTCCCAATTGTCGGAGCCCTAGAAAACAAGATACTCAACCTTTAA
guiana_CN174ParaBRA                ?????????????????????????????ACAAATCATTACAGGCCTATTAATAGCAATACACTACACAGCAGACACTACATTAGCCTTCACATCAGTCGCTCACACATGCCGAAATGTTCAATTCGGCTGGCTAATTCGTAACCTCCATGCAAACGGAGCTTCCATATTCTTCATTTGCATCTACCTTCATATCGGACGAGGATTTTACTACGGCTCTTACCTTTTTAAAGAAACCTGGAATACAGGAGTCATTCTCTTACTCACTCTCATGGCAACAGCCTTCGTAGGTTACGTTCTTCCATGAGGCCAAATATCATTCTGAGGTGCTACAGTCATCACTAATCTATTCTCAGCTATCCCCTACATCGGCCAAACACTCGTAGAATGGGCATGAGGCGGATTCTCAGTCGACAACCCCACATTAACCCGATTCTTCGCCCTTCACTTTCTCCTCCCATTCATAATTGCAGGACTCACATTCATTCACCTCACCTTCCTACACGAAACCGGCTCCAATAACCCCCTAGGAATTGTATCAAACTGCGATAAAATCCCATTCCACCCTTACTTCTCAATCAAAGATATCCTAGGCTTTATCGCAATACTTGTTCCACTAACCGCACTGGCCATATTCTCACCTAACCTCCTAGGCGACCCAGAAAACTTCACCCCCGCTAATCCTCTAGTAACCCCACCACATATTAAGCCCGAATGATACTTCCTATTTGCTTACGCCATCCTCCGATCAATTCCAAACAAACTAGGAGGCGTCTTAGCACTCGCCGCCTCCGTACTAATCTTATTCCTAGTCCCATTCCTGCACAAATCTAAACAACGATCAATAACTTTCCGACCACTCTCCCAACTCATATTCTGGATCCTAGTAACCAACCTTCTTATTCTTACATGAGTAGGCAGCCAACCAGTCGAACATCCCTTCATTATTATCGGCCAACTAGCCTCACTCACCTACTTTATGACACTCCTCATTCTATTTCCAATTGTCGGAGCCCTAGAAAATAAAATACTCAACCTTTAG
guiana_CN279ParaBRA                ???????????????????????AGTAACACAAATCATTACAGGCCTATTAATAGCAATACACTACACAGCAGACACTACATTAGCCTTCACATCAGTCGCTCACACATGCCGAAATGTTCAATTCGGCTGGCTAATTCGTAACCTCCATGCAAACGGAGCTTCCATATTCTTCATTTGCATCTACCTTCATATCGGACGAGGATTTTACTACGGCTCTTACCTTTTTAAAGAAACCTGGAATACAGGAGTCATTCTCTTACTCACTCTCATGGCAACAGCCTTCGTAGGTTACGTTCTTCCATGAGGCCAAATATCATTCTGAGGTGCTACAGTCATCACTAATCTATTCTCAGCTATCCCCTACATCGGCCAAACACTCGTAGAATGGGCATGAGGCGGATTCTCAGTCGACAACCCCACATTAACCCGATTCTTCGCCCTTCACTTTCTCCTCCCATTCATAATTGCAGGACTCACATTCATTCACCTCACCTTCCTACACGAAACCGGCTCCAATAACCCCCTAGGAATTGTATCAAACTGCGATAAAATCCCATTCCACCCTTACTTCTCAATCAAAGATATCCTAGGCTTTATCGCAATACTTGTTCCACTAACCGCACTGGCCATATTCTCACCTAACCTCCTAGGCGACCCAGAAAACTTCACCCCCGCTAATCCTCTAGTAACCCCACCACATATTAAGCCCGAATGATACTTCCTATTTGCTTACGCCATCCTCCGATCAATTCCAAACAAACTAGGAGGCGTCTTAGCACTCGCCGCCTCCGTACTAATCTTATTCCTAGTCCCATTCCTGCACAAATCTAAACAACGATCAATAACTTTCCGACCACTCTCCCAACTCATATTCTGGATCCTAGTAACCAACCTTCTTATTCTTACATGAGTAGGCAGCCAACCAGTCGAACATCCCTTCATTATTATCGGCCAACTAGCCTCACTCACCTACTTTATGACACTCCTCATTCTATTTCCAATTGTCGGAGCCCTAGAAAATAAAATACTCAACCT????
guiana_CN451ParaBRA                ????????????????????????????CACAAATCATTACAGGCCTATTAATAGCAATACACTACACAGCAGACACTACATTAGCCTTCACATCAGTCGCTCACACATGCCGAAATGTTCAATTCGGCTGGCTAATTCGTAACCTCCATGCAAACGGAGCTTCCATATTCTTCATTTGCATCTACCTTCATATCGGACGAGGATTTTACTACGGCTCTTACCTTTTTAAAGAAACCTGGAATACAGGAGTCATTCTCTTACTCACTCTCATGGCAACAGCCTTCGTAGGTTACGTTCTTCCATGAGGCCAAATATCATTCTGAGGTGCTACAGTCATCACTAATCTATTCTCAGCTATCCCCTACATCGGCCAAACACTCGTAGAATGGGCATGAGGCGGATTCTCAGTCGACAACCCCACATTAACCCGATTCTTCGCCCTTCACTTTCTCCTCCCATTCATAATTGCAGGACTCACATTCATTCACCTCACCTTCCTACACGAAACCGGCTCCAATAACCCCCTAGGAATTGTACCAAACTGCGATAAAATCCCATTCCACCCTTACTTCTCAATCAAAGATATCCTAGGCTTTATCGCAATACTTGTTCCACTAACCGCACTGGCCATATTCTCACCTAACCTCCTAGGCGACCCAGAAAACTTCACCCCCGCTAATCCTCTAGTAACCCCACCACATATTAAGCCCGAATGATACTTCCTATTTGCTTACGCCATCCTCCGATCAATTCCAAACAAACTAGGAGGCGTCTTAGCACTCGCCGCCTCCGTACTAATCTTATTCCTAGTCCCATTCCTGCACAAATCTAAACAACGATCAATAACTTTCCGACCACTCTCCCAACTCATATTCTGGATCCTAGTAACCAACCTTCTTATTCTTACATGAGTAGGCAGCCAACCAGTCGAACATCCCTTCATTATTATCGGCCAACTAGCCTCACTCACCTACTTTATGACACTCCTCATTCTATTTCCAATTGTCGGAGCCCTAGAAAATAAAATACTCAACCT????
guiana_CN869ParaBRA                ???????????????????????AGTAACACAAATCATTACAGGCCTATTAATAGCAATACACTACACAGCAGACACTACATTAGCCTTCACATCAGTCGCTCACACATGCCGAAATGTTCAATTCGGCTGGCTAATTCGTAACCTCCATGCAAACGGAGCTTCCATATTCTTCATTTGCATCTACCTTCATATCGGACGAGGATTTTACTACGGCTCTTACCTTTTTAAAGAAACCTGGAATACAGGAGTCATTCTCTTACTCACTCTCATGGCAACAGCCTTCGTAGGTTACGTTCTTCCATGAGGCCAAATATCATTCTGAGGTGCTACAGTCATCACTAATCTATTCTCAGCTATCCCCTACATCGGCCAAACACTCGTAGAATGGGCATGAGGCGGATTCTCAGTCGACAACCCCACATTAACCCGATTCTTCGCCCTTCACTTTCTCCTCCCATTCATAATTGCAGGACTCACATTCATTCACCTCACCTTCCTACACGAAACCGGCTCCAATAACCCCCTAGGAATTGTATCAAACTGCGATAAAATCCCATTCCACCCTTACTTCTCAATCAAAGATATCCTAGGCTTTATCGCAATACTTGTTCCACTAACCGCACTGGCCATATTCTCACCTAACCTCCTAGGCGACCCAGAAAACTTCACCCCCGCTAATCCTCTAGTAACCCCACCACATATTAAGCCCGAATGATACTTCCTATTTGCTTACGCCATCCTCCGATCAATTCCAAACAAACTAGGAGGCGTCTTAGCACTCGCCGCCTCCGTACTAATCTTATTCCTAGTCCCATTCCTGCACAAATCTAAACAACGATCAATAACTTTCCGACCACTCTCCCAACTCATATTCTGGATCCTAGTAACCAACCTTCTTATTCTTACATGAGTAGGCAGCCAACCAGTCGAACATCCCTTCATTATTATCGGCCAACTAGCCTCACTCACCTACTTTATGACACTCCTCATTCTATTTCCAATTGTCGGAGCCCTAGAAAATAAAATACTCAACCTT???
guiana_CN889ParaBRA                ???????????????????????AGTAACACAAATCATTACAGGCCTATTAATAGCAATACACTACACAGCAGACACTACATTAGCCTTCACATCAGTCGCTCACACATGCCGAAATGTTCAATTCGGCTGGCTAATTCGTAACCTCCATGCAAACGGAGCTTCCATATTCTTCATTTGCATCTACCTTCATATCGGACGAGGATTTTACTACGGCTCTTACCTTTTTAAAGAAACCTGGAATACAGGAGTCATTCTCTTACTCACTCTCATGGCAACAGCCTTCGTAGGTTACGTTCTTCCATGAGGCCAAATATCATTCTGAGGTGCTACAGTCATCACTAATCTATTCTCAGCTATCCCCTACATCGGCCAAACACTCGTAGAATGGGCATGAGGCGGATTCTCAGTCGACAACCCCACATTAACCCGATTCTTCGCCCTTCACTTTCTCCTCCCATTCATAATTGCAGGACTCACATTCATTCACCTCACCTTCCTACACGAAACCGGCTCCAATAACCCCCTAGGAATTGTATCAAACTGCGATAAAATCCCATTCCACCCTTACTTCTCAATCAAAGATATCCTAGGCTTTATCGCAATACTTGTTCCACTAACCGCACTGGCCATATTCTCACCTAACCTCCTAGGCGACCCAGAAAACTTCACCCCCGCTAATCCTCTAGTAACCCCACCACATATTAAGCCCGAATGATACTTCCTATTTGCTTACGCCATCCTCCGATCAATTCCAAACAAACTAGGAGGCGTCTTAGCACTCGCCGCCTCCGTACTAATCTTATTCCTAGTCCCATTCCTGCACAAATCTAAACAACGATCAATAACTTTCCGACCACTCTCCCAACTCATATTCTGGATCCTAGTAACCAACCTTCTTATTCTTACATGAGTAGGCAGCCAACCAGTCGAACATCCCTTCATTATTATCGGCCAACTAGCCTCACTCACCTACTTTATGACACTCCTCATTCTATTTCCAATTGTCGGAGCCCTAGAAAATAAAATACTCAACCTTTAG
andes_IAvHBT115NorteDeSantanderCOL ???????????????????GCCTCACAACACAAATTATCACAGGCCTACTAATAGCAATGCACTACACAGCAGACACTACATTAGCCTTCACATCAGTTGCTCACACATGCCGAAATGTTCAATTCGGCTGACTAATTCGTAACCTTCATGCAAACGGAGCTTCCATGTTCTTCATTTGCATCTATCTTCACATCGGACGAGGATTTTACTACGGCTCATACCTTTTTAAAGAAACATGAAATACAGGAGTCATTCTCTTACTCACCCTCATGGCAACAGCCTTCGTAGGCTACGTTCTTCCATGAGGCCAAATATCATTCTGAGGTGCTACAGTCATCACCAATCTATTTTCAGCTATCCCCTACATCGGCCAAACACTCGTAGAATGGGCATGAGGCGGATTCTCAGTCGACAACCCTACATTAACCCGATTCTTCGCCCTTCACTTTCTCCTCCCATTCATAATTGCAAGTCTCACATTCATCCACCTCACCTTCCTACACGAAACCGGCTCCAACAACCCCCTAGGAATTGTATCCAACTGCGATAAAATCCCATTCCACCCCTACTTCTCAATCAAAGATATCCTAGGCTTTATCGCAATACTAGTTCCACTAACCACACTAGCCATATTCTCACCAAACCTCCTAGGCGACCCAGAAAACTTCACCCCTGCCAATCCTCTAGTAACCCCACCACATATCAAGCCCGAATGATACTTCCTATTCGCTTACGCCATCCTCCGATCGATTCCAAACAAACTAGGAGGCGTCCTAGCACTCGCTGCCTCCGTACTAATCTTATTCCTAATCCCATTCCTGCACAAATCCAAACAACGATCAATAACCTTCCGACCACTCTCCCAGCTCATATTCTGGATCCTAGTAACCAACCTTCTCATTCTCACATGAGTAGGCAGCCAACCAGTCGAACACCCCTTCATTATTATCGGCCAACTAGCCTCACTCACCTACTTTACGACACTCCTCATTCTATTCCCAATTGTCGGAGCCCTAGAAAATAAGATACTCAACCNNTAG
andes_IAvHBT2444ValleCOL           ???????????????????GCCTCACAACACAAATTATCACAGGCCTACTAATAGCAATGCACTACACAGCAGACACTACATTAGCCTTCACATCAGTCGCTCACACATGCCGAAATGTTCAATTCGGCTGACTAATTCGTAACCTTCATGCAAACGGAGCTTCTATGTTCTTCATTTGCATCTATCTTCACATCGGACGAGGATTTTACTACGGCTCATACCTTTTTAAAGAAACATGAAATACAGGAGTCATTCTCTTACTCACCCTCATGGCAACAGCCTTCGTAGGCTACGTTCTTCCATGAGGCCAGATATCATTCTGAGGTGCTACAGTCATCACCAATCTATTTTCAGCTATCCCCTACATCGGCCAAACACTCGTAGAATGGGCATGAGGCGGATTCTCAGTCGACAACCCTACATTAACCCGATTCTTCGCCCTTCACTTTCTCCTCCCATTCATAATTGCAAGTCTCACATTTATCCACCTCACCTTCCTACACGAAACCGGCTCCAACAACCCCCTAGGAATTGTATCCAACTGCGATAAAATCCCATTCCACCCCTACTTCTCAATCAAAGATATCCTAGGCTTTATCACAATACTAGTTCCACTAACCGCACTAGCCATATTCTCACCAAACCTCCTAGGCGACCCAGAAAACTTCACCCCTGCCAATCCTCTAGTAACCCCACCACATATCAAGCCCGAATGATACTTCCTATTCGCTTACGCCATCCTCCGATCAATTCCAAACAAACTAGGAGGCGTCTTAGCACTCGCTGCCTCCGTACTAATCTTATTCCTAATCCCATTCCTGCACAAATCCAAACAACGATCAATAACCTTCCGACCACTCTCCCAGCTCATATTCTGGATCCTAGTAACCAACCTTCTCATTCTCACATGAGTAGGCAGCCAACCAGTCGAACACCCCTTCATTATCATCGGCCAACTAGCCTCACTCACCTACTTTACGACACTCCTCATTCTATTCCCAATTGTCGGAGCCCTAGAAAATAAGATACTCAACCTCTAG
andes_IAvHBT2445ValleCOL           ???????????????????GCCTCACAACACAAATTATCACAGGCCTACTAATAGCAATGCACTACACAGCAGACACTACATTAGCCTTCACATCAGTCGCTCACACATGCCGAAATGTTCAATTCGGCTGACTAATTCGTAACCTTCATGCAAACGGAGCTTCTATGTTCTTCATTTGCATCTATCTTCACATCGGACGAGGATTTTACTACGGCTCATACCTTTTTAAAGAAACATGAAATACAGGAGTCATTCTCTTACTCACCCTCATGGCAACAGCCTTCGTAGGCTACGTTCTTCCATGAGGCCAGATATCATTCTGAGGTGCTACAGTCATCACCAATCTATTTTCAGCTATCCCCTACATCGGCCAAACACTCGTAGAATGGGCATGAGGCGGATTCTCAGTCGACAACCCTACATTAACCCGATTCTTCGCCCTTCACTTTCTCCTCCCATTCATAATTGCAAGTCTCACATTTATCCACCTCACCTTCCTACACGAAACCGGCTCCAACAACCCCCTAGGAATTGTATCCAACTGCGATAAAATCCCATTCCACCCCTACTTCTCAATCAAAGATATCCTAGGCTTTATCACAATACTAGTTCCACTAACCGCACTAGCCATATTCTCACCAAACCTCCTAGGCGACCCAGAAAACTTCACCCCTGCCAATCCTCTAGTAACCCCACCACATATCAAGCCCGAATGATACTTCCTATTCGCTTACGCCATCCTCCGATCAATTCCAAACAAACTAGGAGGCGTCTTAGCACTCGCTGCCTCCGTACTAATCTTATTCCTAATCCCATTCCTGCACAAATCCAAACAACGATCAATAACCTTCCGACCACTCTCCCAGCTCATATTCTGGATCCTAGTAACCAACCTTCTCATTCTCACATGAGTAGGCAGCCAACCAGTCGAACACCCCTTCATTATCATCGGCCAACTAGCCTCACTCACCTACTTTACGACACTCCTCATTCTATTCCCAATTGTCGGAGCCCTAGAAAATAAGATACTCAACCTCTAG
inambari_INPA339RondoniaBRA        ???????????????????GCCTAACAACACAAATCATCACAGGCCTATTAATAGCAATACACTACACAGCAGACACTACATTAGCCTTCGCATCAGTCGCTCACACATGCCGAAATGTTCAATTCGGCTGGCTAATTCGTAACCTTCATGCAAACGGAGCTTCCATATTCTTCATTTGCATCTATCTTCACATCGGACGAGGACTTTACTACGGCTCATACCTCTTTAAAGAAACCTGAAATACAGGAGTCATTCTCCTACTTACTCTCATGGCAACAGCCTTCGTAGGCTACGTTCTTCCATGAGGCCAAATATCATTCTGAGGTGCTACAGTCATCACTAATCTATTCTCAGCTATCCCCTACATCGGCCAAACACTCGTAGAATGGGCATGAGGCGGATTCTCAGTCGACAACCCTACATTAACCCGATTCTTCGCCCTACACTTTCTCCTCCCATTCACAATTGCAGGACTCACATTCATTCACCTTACTTTCCTACACGAAACCGGCTCCAACAACCCCCTAGGAATTGTATCAAACTGCGATAAAATCCCATTCCACCCTTACTTCTCAATCAAAGATATCCTAGGCTTTATCGCAATACTTGTTCCACTAACCGCACTAGCCATATTCTCACCTAACCTCCTAGGCGACCCAGAAAACTTCACCCCCGCTAACCCTCTAGTAACCCCACCACATATCAAGCCCGAATGATACTTCCTATTTGCTTACGCCATCCTCCGATCAATTCCAAACAAACTAGGAGGCGTCTTAGCACTCGCTGCCTCCGTACTAATCTTATTCCTAATCCCATTCCTACATAAATCCAAACAACGATCAATAACCTTCCGGCCACTCTCCCAACTCATATTCTGGATCCTAGTAACCAACCTTCTTATTCTCACATGAGTAGGCAGCCAACCAGTCGAACACCCCTTCATTATTATCGGCCAACTAGCCTCACTCACCTACTTTACGACACTCCTCATTCTATTTCCAATTGTCGGAGCCCTAGAAAATAAAATACTTAACCTTTAA
napo_KU949LoretoPER                ???????????????????GCCTAGCAACACAAATCATCACAGGCTTATTAATAGCAATACACTACACAGCAGACACTACATTAGCCTTCGCATCAGTCGCTCACACATGCCGAAATGTTCAATTCGGCTGGCTAATTCGTAACCTTCATGCAAACGGAGCTTCCATATTCTTCATCTGCATCTATCTTCACATCGGACGAGGATTTTACTACGGCTCATACCTTTTTAAAGAAACCTGAAATACAGGAGTCATTCTCTTACTCACTCTCATGGCAACAGCCTTCGTAGGCTACGTTCTTCCATGGGGCCAAATATCATTCTGGGGTGCTACAGTCATTACTAATCTATTCTCAGCTATCCCCTACATCGGCCAAACACTCGTAGAATGGGCATGAGGCGGATTCTCAGTCGACAACCCTACATTAACCCGATTCTTCGCCCTTCACTTTCTCCTCCCATTCATAATTGCAGGCCTCACATTCATTCACCTCACCTTCCTACACGAAACCGGCTCCAATAACCCCCTAGGAATTGTATCAAACTGCGATAAAATCCCATTCCACCCTTACTTCTCAATCAAAGACATCCTAGGCTTTATCGCAATACTTGTTCCACTAACCGCTCTAGCTATATTCTCACCTAACCTCCTAGGTGACCCAGAAAACTTCACCCCCGCTAATCCTCTAGTAACCCCACCACATATCAAGCCCGAATGATACTTCCTATTTGCTTACGCCATCCTCCGATCAATTCCAAACAAACTAGGAGGCGTCTTAGCACTCGCTGCCTCCGTACTAATCTTATTCCTAATCCCATTCCTACACAAATCCAAACAACGATCAATAATCTTCCGACCACTCTCCCAACTCATATTCTGGATCCTAGTAACCAACCTTCTTATTCTCACATGAGTAGGCAGCCAACCAGTCGAACACCCCTTCATTATTATCGGCCAACTAGCCTCACTCACCTACTTTATAACACTCCTCATCCTATTCCCAATTGTCGGAGCCCTAGAAAACAAGATACTCAACCTTTAA
central_MBM10648QuetzaltenangoGUA  ???????????????????GCCTCATAACACAAATCATTACAGGCCTACTAATAGCAATACATTACACAGCAGACACCACATTAGCCTTTACATCTGTCGCCCATACATGCCGAAACGTCCAATTCGGCTGACTAATTCGTAACCTCCATGCAAACGGAGCCTCCATATTCTTCATTTGCATTTATCTTCACATCGGACGAGGATTTTACTACGGCTCTTACCTCTTTAAAGAAACCTGAAATACAGGCGTAATTCTCTTACTTACCCTCATAGCAACAGCCTTCGTAGGCTACGTTCTTCCATGAGGCCAAATATCATTCTGAGGAGCTACAGTTATCACCAATCTATTTTCAGCTGTCCCTTACATTGGTCAAACACTCGTAGAATGAGCATGAGGCGGATTCTCAGTTGACAACCCTACATTAACCCGATTCTTTGCTCTCCACTTTCTCCTGCCATTCGCAATTGCAGGCCTCACACTTATTCACCTCACATTCCTGCACGAAACCGGCTCCAATAACCCTCTAGGAATTGTGTCAAACTGCGACAAAATCCCATTCCACCCTTATTTCTCGACCAAAGATATCCTAGGCTTCATAGCAATACTAACTCCCCTAGCCGCACTAGCCATATTCTCACCAAACCTCTTAGGCGACCCAGAAAACTTCACTCCTGCCAATCCTCTAGTAACCCCACCACATATCAAACCCGAATGATACTTCCTATTTGCTTACGCCATTCTTCGATCAATCCCTAACAAACTAGGAGGCGTCCTAGCACTCGCCGCCTCCGTACTAGTCCTATTCCTAATCCCATTCCTACATAAATCCAAACAACGATCAATAACCTTCCGACCACTGTCCCAACTTATATTCTGAATCTTAGTAACCAACCTTCTTATTCTAACATGAGTGGGCAGCCAGCCAGTCGAACATCCCTTCATTATCATTGGCCAACTAGCCTCTCTCACCTACTTCACGACACTCCTCATCCTATTCCCAATTATCGGAGCCTTAGAAAATAAGATACTTAACCTCTAG
central_MBM10649QuetzaltenangoGUA  ???????????????????GCCTCATAACACAAATCATTACAGGCCTACTAATAGCAATACATTACACAGCAGACACCACATTAGCCTTTACATCTGTCGCCCATACATGCCGAAACGTCCAATTCGGCTGACTAATTCGTAACCTCCATGCAAACGGAGCCTCCATATTCTTCATTTGCATTTATCTTCACATCGGACGAGGATTTTACTACGGCTCTTACCTCTTTAAAGAAACCTGAAATACAGGCGTAATTCTCTTACTTACCCTCATAGCAACAGCCTTCGTAGGCTACGTTCTTCCATGAGGCCAAATATCATTCTGAGGAGCTACAGTTATCACCAATCTATTTTCAGCTGTCCCTTACATTGGTCAAACACTCGTAGAATGAGCATGAGGCGGATTCTCAGTTGACAACCCTACATTAACCCGATTCTTTGCTCTCCACTTTCTCCTGCCATTCGCAATTGCAGGCCTCACACTTATTCACCTCACATTCCTGCACGAAACCGGCTCCAATAACCCTCTAGGAATTGTGTCAAACTGCGACAAAATCCCATTCCACCCTTATTTCTCGACCAAAGATATCCTAGGCTTCATAGCAATACTAACTCCCCTAGCCGCACTAGCCATATTCTCACCAAACCTCTTAGGCGACCCAGAAAACTTCACTCCTGCCAATCCTCTAGTAACCCCACCACATATCAAACCCGAATGATACTTCCTATTTGCTTACGCCATTCTTCGATCAATCCCTAACAAACTAGGAGGCGTCCTAGCACTCGCCGCCTCCGTACTAGTCCTATTCCTAATCCCATTCCTACATAAATCCAAACAACGATCAATAACCTTCCGACCACTGTCCCAACTTATATTCTGAATCTTAGTAACCAACCTTCTTATTCTAACATGAGTGGGCAGCCAGCCAGTCGAACATCCCTTCATTATCATTGGCCAACTAGCCTCTCTCACCTACTTCACGACACTCCTCATCCTATTCCCAATTATCGGAGCCTTAGAAAATAAGATACTTAACCTCTAG
central_MBM14943VeraguasPAN        ???????????????????GCCTCACAACACAAATCATTACAGGCCTACTAATAGCAATACATTACACAGCAGACACCACATTAGCCTTTACATCCGTCGCCCATACATGCCGAAACGTCCAATTCGGCTGACTAATTCGTAACCTCCATGCAAACGGAGCCTCCATATTCTTCATTTGCATCTATCTTCACATCGGACGAGGATTTTACTACGGCTCCTACCTCTTCAAAGAAACCTGAAACACAGGAGTAATCCTCCTACTCACCCTCATGGCAACAGCCTTCGTAGGTTACGTTCTTCCATGAGGCCAAATATCATTCTGAGGCGCTACAGTCATTACCAATCTATTCTCAGCCATCCCTTACATTGGCCAAACACTCGTGGAATGAGCATGAGGTGGATTCTCAGTTGACAACCCTACATTAACCCGATTTTTTGCTCTCCACTTCCTCCTACCATTCGTAATCGCAGGCCTCACACTTATCCATCTCACCTTCCTACATGAAACTGGTTCCAACAACCCCCTAGGAATTGTATCAAACTGTGACAAAATCCCATTCCACCCTTACTTTTCAACCAAAGACATCCTAGGCTTCATCGCAATACTAGCCCCACTAGCCGCACTAACCATGTTCTCACCAAACCTCCTAGGAGATCCAGAAAACTTCACTCCTGCCAACCCTCTAGTAACCCCACCACATATCAAACCCGAATGATATTTTCTATTTGCTTACGCCATCCTTCGATCTATCCCAAACAAACTAGGAGGCGTCCTAGCACTCGCCGCCTCCGTACTGATCCTATTCTTAATCCCATTCCTACACAAGTCGAAACAACGATCGATAACCTTCCGACCACTATCCCAACTCATATTCTGAATCCTAGTTACCAACCTTCTTATTCTAACATGAGTAGGCAGCCAGCCAGTTGAACACCCCTTCATTATCATCGGCCAACTAGCCTCACTCACCTATTTTACAACACTCCTCATCCTATTCCCAATTATCGGAGCCTTAGAAAATAAGATACTTAACCTTTAA
belem_MLV153ParaBRA                ???????????????????????????????AAATCATCACAGGCCTATTAATAGCAATACACTACACAGCAGACACTACATTAGCCTTCGCATCAGTCGCTCACACATGCCGAAATGTTCAATTCGGCTGACTAATTCGTAACCTTCATGCAAACGGAGCTTCCATATTCTTCATTTGCATCTATCTTCACATTGGACGAGGACTTTACTACGGTTCATACCTTTTTAAAGAAACCTGAAATACAGGAGTCATTCTCTTACTTACTCTCATGGCAACAGCCTTCGTAGGTTACGTTCTTCCATGAGGCCAAATATCATTCTGAGGTGCTACAGTCATCACTAATCTATTTTCAGCTATCCCCTACATCGGCCAAACACTCGTAGAATGGGCATGAGGCGGATTCTCAGTCGACAACCCTACATTAACCCGATTCTTCGCCCTTCACTTTCTCCTCCCATTCACAATTGCAGGACTCACATTCATCCACCTTACCTTTCTACACGAAACCGGCTCCAACAACCCCCTAGGAATTATATCAAACTGCGATAAAATCCCATTCCACCCTTACTTCTCAATCAAAGATACCCTAGGCTTCATCGCAATACTTGTTCCACTAACCGCACTAGCCATATTCTCACCTAACCTCCTAGGCGACCCAGAAAACTTCACCCCCGCTAATCCTCTAGTAACCCCACCACATATCAAGCCCGAATGATACTTCCTATTTGCTTACGCCATCCTCCGATCAATTCCAAACAAACTAGGAGGCGTCTTAGCACTCGCTGCCTCCGTACTAATCTTATTCCTAATCCCATTCCTACACAAATCCAAACAACGATCAATAACCTTCCGACCACTCTCCCAACTCATATTCTGAATTCTAGTAACCAACCTTCTTATTCTCACATGAGTAGGCAGCCAACCAGTCGAACACCCCTTCATTATTATCGGCCAACTAGCCTCACTCACCTACTTTATGACACTCCTCATTCTATTTCCAATTGTCGGAGCCCTACAAAATAAAATACTTAACCT????
inambari_MPEG58883AcreBRA          ???????????????????GCCTAACAACACAAATCATCACAGGCCTATTAATAGCAATACACTACACAGCAGACACTACATTAGCCTTCGCATCAGTCGCTCACACATGCCGAAATGTTCAATTCGGCTGGCTAATTCGTAACCTTCATGCAAACGGAGCTTCCATATTCTTCATTTGCATCTATCTTCACATCGGACGAGGACTTTACTACGGCTCATACCTCTTTAAAGAAACCTGAAATACAGGAGTCATTCTCCTACTTACTCTCATGGCAACAGCCTTCGTGGGTTACGTTCTTCCATGAGGCCAAATATCATTCTGAGGTGCTACAGTCATCACTAATCTATTCTCAGCTATCCCCTACATCGGCCAAACACTCGTAGAATGGGCATGAGGCGGATTCTCAGTCGACAACCCTACATTAACCCGATTCTTCGCCCTACACTTTCTCCTCCCATTCACAATTGCAGGACTCACATTCATTCACCTTACTTTCCTACACGAAACCGGCTCCAACAACCCCCTAGGAATTGTATCAAACTGCGATAAAATCCCATTCCACCCTTACTTCTCAATCAAAGATATCCTAGGCTTTATCGCAATACTTGTTCCACTAACCGCACTAGCCATATTCTCACCTAACCTCCTAGGCGACCCAGAAAACTTCACCCCCGCTAACCCTCTAGTAACCCCACCACATATCAAGCCCGAATGATACTTCCTATTTGCTTACGCCATCCTCCGATCAATTCCAAACAAACTAGGAGGCGTCTTAGCACTCGCTGCCTCCGTACTAATCTTATTCCTAATCCCATTCCTACATAAATCCAAACAACGATCAATAACCTTCCGGCCACTCTCCCAACTCATATTCTGGATCCTAGTAACCAACCTTCTTATTCTCACATGAGTAGGCAGCCAACCAGTCGAACACCCCTTCATTATTATCGGCCAACTAGCCTCACTCACCTACTTTATGACACTCCTCATTCTATTCCCAATTGTCGGAGCCCTAGAAAATAAAATACTTAACCTTTAA
tapajos_MT061MatoGrassoBRA         ??????????????????????????AACACAAATCATCACAGGCCTATTAATAGCAATACACTACACAGCAGACACTACATTAGCCTTCGCATCAGTCGCTCACACATGCCGAAATGTTCAATTCGGCTGGCTAATTCGTAACCTTCATGCAAACGGAGCTTCCATATTCTTCATTTGCATCTATCTTCACATTGGACGAGGACTTTACTACGGTTCATACCTTTTTAAAGAAACCTGAAATACAGGAGTCATTCTCTTACTTACTCTCATGGCAACAGCCTTCGTAGGTTACGTTCTTCCATGAGGCCAAATATCATTCTGAGGTGCTACAGTCATCACTAATCTATTTTCAGCTATCCCTTACATCGGCCAAACACTAGTAGAATGGGCATGAGGCGGATTCTCAGTCGACAACCCTACATTAACCCGATTCTTCGCCCTTCACTTTCTCCTCCCATTCACAATTGCAGGACTCACATTCATCCACCTTACCTTTCTACACGAAACCGGCTCCAATAACCCCCTAGGAATTATATCAAACTGCGATAAAATCCCATTCCACCCTTACTTCTCAATCAAAGATACCCTAGGCTTTATCGCAATACTTGTTCCACTAACCGCACTAGCCATATTCTCACCTAACCTCCTAGGCGACCCAGAAAACTTCACCCCCGCTAATCCTCTAGTAACCCCACCACATATCAAGCCCGAATGATACTTCCTATTTGCTTATGCCATCCTCCGATCAATTCCAAACAAACTAGGAGGCGTCTTAGCACTCGCTGCCTCCGTACTAATCTTATTCCTAATCCCATTCCTACACAAATCCAAACAACGATCAATAACCTTCCGACCACTCTCCCAACTCATATTCTGAATTCTAGTAACCAACCTTCTTATTCTCACATGAGTAGGCAGCCAACCAGTCGAACACCCCTTCATTATTATCGGCCAACTAGCCTCACTCACCTACTTTATGACACTCCTCATTCTATTTCCAATTGTCGGAGCCCTAGAAAATAAAATACTTAACCT????
tapajos_MT062MatoGrassoBRA         ??????????????????????????AACACAAATCATCACAGGCCTATTAATAGCAATACACTACACAGCAGACACTACATTAGCCTTCGCATCAGTCGCTCACACATGCCGAAATGTTCAATTCGGCTGGCTAATTCGTAACCTTCATGCAAACGGAGCTTCCATATTCTTCATTTGCATCTATCTTCACATTGGACGAGGACTTTACTACGGTTCATACCTTTTTAAAGAAACCTGAAATACAGGAGTCATTCTCTTACTTACTCTCATGGCAACAGCCTTCGTAGGTTACGTTCTTCCATGAGGCCAAATATCATTCTGAGGTGCTACAGTCATCACTAATCTATTTTCAGCTATCCCTTACATCGGCCAAACACTAGTAGAATGGGCATGAGGCGGATTCTCAGTCGACAACCCTACATTAACCCGATTCTTCGCCCTTCACTTTCTCCTCCCATTCACAATTGCAGGACTCACATTCATCCACCTTACCTTTCTACACGAAACCGGCTCCAATAACCCCCTAGGAATTATATCAAACTGCGATAAAATCCCATTCCACCCTTACTTCTCAATCAAAGATACCCTAGGCTTTATCGCAATACTTGTTCCACTAACCGCACTAGCCATATTCTCACCTAACCTCCTAGGCGACCCAGAAAACTTCACCCCCGCTAATCCTCTAGTAACCCCACCACATATCAAGCCCGAATGATACTTCCTATTTGCTTATGCCATCCTCCGATCAATTCCAAACAAACTAGGAGGCGTCTTAGCACTCGCTGCCTCCGTACTAATCTTATTCCTAATCCCATTCCTACACAAATCCAAACAACGATCAATAACCTTCCGACCACTCTCCCAACTCATATTCTGAATTCTAGTAACCAACCTTCTTATTCTCACATGAGTAGGCAGCCAACCAGTCGAACACCCCTTCATTATTATCGGCCAACTAGCCTCACTCACCTACTTTATGACACTCCTCATTCTATTTCCAATTGTCGGAGCCCTAGAAAATAAAATACTTAACCT????
rondonia_OP096RondoniaBRA          ????????????????????????????CACAAATCATCACAGGCCTATTAATAGCAATACACTACACAGCAGACACTACATTAGCCTTCGCATCAGTCGCTCACACATGCCGAAATGTTCAATTCGGCTGGCTAATTCGTAACCTTCATGCAAACGGAGCTTCCATATTCTTCATTTGCATCTATCTTCACATCGGACGAGGACTTTACTACGGCTCATACCTCTTTAAAGAAACCTGAAATACAGGAGTCATTCTCCTACTTACTCTCATGGCAACAGCCTTCGTGGGCTACGTTCTTCCATGAGGCCAAATATCATTCTGAGGTGCTACAGTCATCACTAATCTATTCTCAGCTATCCCCTACATCGGCCAAACACTCGTAGAATGGGCATGAGGCGGATTCTCAGTCGACAACCCTACATTAACCCGATTCTTCGCCCTACACTTTCTCCTCCCATTCACAATTGCAGGACTCACATTCATTCACCTTACTTTCCTACACGAAACCGGCTCCAACAACCCCCTAGGAATTGTATCAAACTGCGATAAAATCCCATTCCACCCTTACTTCTCAATCAAAGATATCCTAGGCTTTATCGCAATACTTGTTCCACTAACCGCACTAGCCATATTCTCACCTAACCTCCTAGGCGACCCAGAAAACTTCACCCCCGCTAACCCTCTAGTAACCCCACCACATATCAAGCCCGAATGATACTTCCTATTTGCTTACGCCATCCTCCGATCAATTCCAAACAAACTAGGAGGCGTCTTAGCACTCGCTGCCTCCGTACTAATCTTATTCCTAATCCCATTCCTACATAAATCCAAACAACGATCAATAACCTTCCGGCCACTCTCCCAACTCATATTCTGGATCCTAGTAACCAACCTTCTTATTCTCACATGAGTAGGCAGCCAACCAGTCGAACACCCCTTCATTATTATCGGCCAACTAGCCTCACTCACCTACTTTATGACACTCCTCATTCTATTTCCAATTGTCGGAGCCCTAGAAAATAAAATACTTAACCTT???
xingu_PPBIO198ParaBRA              ?????????????????????????????ACAAATCATCACAGGCCTATTAATAGCAATACACTACACAGCAGACACTACATTAGCCTTCGCATCAGTCGCTCACACATGCCGAAATGTTCAATTCGGCTGGCTAATTCGTAACCTTCATGCAAACGGAGCTTCCATATTCTTCATTTGCATCTATCTTCACATTGGACGAGGACTTTACTACGGTTCATACCTTTTTAAAGAAACCTGAAATACAGGAGTCATTCTCTTACTTACTCTCATGGCAACAGCCTTCGTAGGTTACGTTCTTCCATGAGGCCAAATATCATTCTGAGGTGCTACAGTCATCACCAATCTATTTTCAGCTATCCCTTACATCGGCCAAACACTAGTAGAATGGGCATGAGGCGGATTCTCAGTCGACAACCCTACATTAACCCGATTCTTCGCCCTTCACTTTCTCCTCCCATTCACAATTGCAGGACTCACATTCATCCACCTTACCTTTCTACACGAAACCGGCTCCAATAACCCCCTAGGAATTATATCAAACTGCGATAAAATCCCATTCCACCCTTACTTCTCAATCAAAGATACCCTAGGCTTTATCGCAATACTTGTCCCACTAACCGCACTAGCCATATTCTCACCTAACCTCCTAGGCGACCCAGAAAACTTCACCCCCGCTAATCCTCTAGTAACCCCACCACATATCAAGCCCGAATGATACTTCCTATTTGCTTATGCCATCCTCCGATCAATTCCAAACAAACTAGGAGGCGTCTTAGCACTCGCTGCCTCCGTACTAATCTTATTCCTAATCCCATTCCTACACAAATCCAAACAGCGATCAATAACCTTCCGACCACTCTCCCAACTCATATTCTGAATTCTAGTAACCAACCTTCTTATTCTCACATGAGTAGGCAGCCAACCAGTCGAACACCCCTTCATTATTATCGGCCAACTAGCCTCACTCACCTACTTTATGACACTCCTCATTCTATTTCCAATTGTCGGAGCCCTAGAAAATAAAATACTTAACCT????
xingu_PPBIO277ParaBRA              ???????????????????????????????AAATCATCACAGGCCTATTAATAGCAATACACTACACAGCAGACACTACATTAGCCTTCGCATCAGTCGCTCACACATGCCGAAATGTTCAATTCGGCTGGCTAATTCGTAACCTTCATGCAAACGGAGCTTCCATATTCTTCATTTGCATCTATCTTCACATTGGACGAGGACTTTACTACGGTTCATACCTTTTTAAAGAAACCTGAAATACAGGAGTCATTCTCTTACTTACTCTCATGGCAACAGCCTTCGTAGGTTACGTTCTTCCATGAGGCCAAATATCATTCTGAGGTGCTACAGTCATCACCAATCTATTTTCAGCTATCCCTTACATCGGCCAAACACTAGTAGAATGGGCATGAGGCGGATTCTCAGTCGACAACCCTACATTAACCCGATTCTTCGCCCTTCACTTTCTCCTCCCATTCACAATTGCAGGACTCACATTCATCCACCTTACCTTTCTACACGAAACCGGCTCCAATAACCCCCTAGGAATTATATCAAACTGCGATAAAATCCCATTCCACCCTTACTTCTCAATCAAAGATACCCTAGGCTTTATCGCAATACTTGTCCCACTAACCGCACTAGCCATATTCTCACCTAACCTCCTAGGCGACCCAGAAAACTTCACCCCCGCTAATCCTCTAGTAACCCCACCACATATCAAGCCCGAATGATACTTCCTATTTGCTTATGCCATCCTCCGATCAATTCCAAACAAACTAGGAGGCGTCTTAGCACTCGCTGCCTCCGTACTAATCTTATTCCTAATCCCATTCCTACACAAATCCAAACAGCGATCAATAACCTTCCGACCACTCTCCCAACTCATATTCTGAATTCTAGTAACCAACCTTCTTATTCTCACATGAGTAGGCAGCCAACCAGTCGAACACCCCTTCATTATTATCGGCCAACTAGCCTCACTCACCTACTTTATGACACTCCTCATTCTATTTCCAATTGTCGGAGCCCTAGAAAATAAAATACTTAACCT????
tapajos_UHE073ParaBRA              ??ATCCCTCCTAGGCATTTGCCTAGCAACACAAATCATCACAGGCCTATTAATAGCAATACACTACACAGCAGACACTACATTAGCCTTCGCATCAGTCGCTCACACATGCCGAAATGTTCAATTCGGCTGGCTAATTCGTAACCTTCATGCAAACGGAGCTTCCATATTCTTCATTTGCATCTATCTTCACATCGGACGAGGACTTTACTACGGCTCATACCTCTTTAAAGAAACCTGAAATACAGGAGTCATTCTCCTACTTACTCTCATGGCAACAGCCTTCGTAGGCTACGTTCTTCCATGAGGCCAAATATCATTCTGAGGTGCTACAGTCATCACTAATCTATTCTCAGCTATCCCCTACATCGGCCAAACACTCGTAGAATGGGCATGAGGCGGATTCTCAGTCGACAACCCTACATTAACCCGATTCTTCGCCCTTCACTTTCTCCTCCCATTCACAATTGCAGGACTCACATTCATTCACCTTACTTTCCTACACGAAACCGGCTCCAACAACCCCCTAGGAATTGTATCAAACTGCGATAAAATCCCATTCCACCCTTACTTCTCAATTAAAGATATCCTAGGCTTTATCGCAATACTTGTTCCACTAACCGCGCTAGCCATATTCTCACCTAACCTCCTAGGCGACCCAGAAAACTTCACCCCCGCTAATCCTCTAGTAACCCCACCACATATCAAGCCCGAATGATACTTCCTATTTGCTTACGCCATCCTCCGATCAATTCCAAACAAACTAGGAGGCGTCTTAGCACTCGCTGCCTCCGTACTAATCTTATTCCTAATCCCATTCCTACACAAATCCAAACAACGATCAATAACCTTCCGGCCACTCTCCCAACTCATATTCTGGATCCTAGTAACCAACCTTCTTATTCTCACATGAGTAGGCAGCCAACCAGTCGAACACCCCTTCATTATTATCGGCCAACTAGCCTCACTCACCTACTTTATGACACTCCTCATTCTATTTCCAATTGTCGGAGCCCTAGAAAATAAAATACTTAACCTTTAA
guiana_USNM4485BerbiceGUY          GTATCCCTCCTAGGCATTTGCCTAGTAACACAAATCATTACAGGCCTATTAATAGCAATACACTACACAGCAGACACTACATTAGCCTTCACATCAGTCGCTCACACATGCCGAAATGTTCAATTCGGCTGGCTAATTCGTAACCTCCATGCAAACGGAGCTTCCATATTCTTCATTTGCATCTACCTTCATATCGGACGAGGATTTTACTACGGCTCTTACCTTTTTAAAGAAACCTGGAATACAGGAGTCATTCTCTTACTCACTCTCATGGCAACAGCCTTCGTAGGTTACGTTCTTCCATGAGGCCAAATATCATTCTGAGGTGCTACAGTCATCACTAATCTATTCTCAGCTATCCCCTACATCGGCCAAACACTCGTAGAATGGGCATGAGGCGGATTCTCAGTCGACAACCCCACATTAACCCGATTCTTCGCCCTTCACTTTCTCCTCCCATTCATAATTGCAGGACTCACATTCATTCACCTCACCTTCCTACACGAAACCGGCTCCAATAACCCCCTAGGAATTGTATCAAACTGCGATAAAATCCCATTCCACCCTTACTTCTCAATCAAAGATATCCTAGGCTTTATCGCAATACTTGTTCCACTAACCGCACTGGCCATATTCTCACCTAACCTCCTAGGCGACCCAGAAAACTTCACCCCCGCTAATCCTCTAGTAACCCCACCACATATTAAGCCCGAATGATACTTCCTATTTGCTTACGCCATCCTCCGATCAATTCCAAACAAACTAGGAGGCGTCTTAGCACTCGCCGCCTCCGTACTAATCTTATTCCTAGTCCCATTCCTGCACAAATCTAAACAACGATCAATAACTTTCCGACCACTCTCCCAACTCATATTCTGGATCCTAGTAACCAACCTTCTTATTCTTACATGAGTAGGCAGCCAACCAGTCGAACATCCCTTCATTATTATCGGCCAACTAGCCTCACTCACCTACTTTATGACACTCCTCATTCTATTTCCAATTGTCGGAGCCCTAGAAAATAAAATACTCAACCTTTAG
guiana_USNM5077CuyuniMazaruniGUY   GTATCCCTCCTAGGCATTTGCCTAGTAACACAAATCATTACAGGCCTATTAATAGCAATACACTACACAGCAGACACTACATTAGCCTTCACATCAGTCGCTCACACATGCCGAAATGTTCAATTCGGCTGGCTAATTCGTAACCTCCATGCAAACGGAGCTTCCATATTCTTCATTTGCATCTACCTTCATATCGGACGAGGATTTTACTACGGCTCTTACCTTTTTAAAGAAACCTGGAATACAGGAGTCATTCTCTTACTCACTCTCATGGCAACAGCCTTCGTAGGTTACGTTCTTCCATGAGGCCAAATATCATTCTGAGGTGCTACAGTCATCACTAATCTATTCTCAGCTATCCCCTACATCGGCCAAACACTCGTAGAATGGGCATGAGGCGGATTCTCAGTCGACAACCCCACATTAACCCGATTCTTCGCCCTTCACTTTCTCCTCCCATTCATAATTGCAGGACTCACATTCATTCACCTCACCTTCCTACACGAAACCGGCTCCAATAACCCCCTAGGAATTGTATCAAACTGCGATAAAATCCCATTCCACCCTTACTTCTCAATCAAAGATATCCTAGGCTTTATCGCAATACTTGTTCCACTAACCGCACTGGCCATATTCTCACCTAACCTCCTAGGCGACCCAGAAAACTTCACCCCCGCTAATCCTCTAGTAACCCCACCACATATTAAGCCCGAATGATACTTCCTATTTGCTTACGCCATCCTTCGATCAATTCCAAACAAACTAGGAGGCGTCTTAGCACTCGCCGCCTCCGTACTAATCTTATTCCTAGTCCCATTCCTGCACAAATCTAAACAACGATCAATAACTTTCCGACCACTCTCCCAACTCATATTCTGGATCCTAGTAACCAACCTTCTTATTCTTACATGAGTAGGCAGCCAACCAGTCGAACATCCCTTCATTATTATCGGCCAACTAGCCTCACTCACCTACTTTATGACACTCCTCATTCTATTTCCAATTGTCGGAGCCCTAGAAAATAAAATACTTAACC?????
guiana_USNM5155EssequiboGUY        GTATCCCTCCTAGGCATTTGCCTAGTAACACAAATCATTACAGGCCTATTAATAGCAATACACTACACAGCAGACACTACATTAGCCTTCACATCAGTCGCTCACACATGCCGAAATGTTCAATTCGGCTGGCTAATTCGTAACCTCCATGCAAACGGAGCTTCCATATTCTTCATTTGCATCTACCTTCATATCGGACGAGGATTTTACTACGGCTCTTACCTTTTTAAAGAAACCTGGAATACAGGAGTCATTCTCTTACTCACTCTCATGGCAACAGCCTTCGTAGGTTACGTTCTTCCATGAGGCCAAATATCATTCTGAGGTGCTACAGTCATCACTAATCTATTCTCAGCTATCCCCTACATCGGCCAAACACTCGTAGAATGGGCATGAGGCGGATTCTCAGTCGACAACCCCACATTAACCCGATTCTTCGCCCTTCACTTTCTCCTCCCATTCATAATTGCAGGACTCACATTCATTCACCTCACCTTCCTACACGAAACCGGCTCCAATAACCCCCTAGGAATTGTATCAAACTGCGATAAAATCCCATTCCACCCTTACTTCTCAATCAAAGATATCCTAGGCTTTATCGCAATACTTGTTCCACTAACCGCACTGGCCATATTCTCACCTAACCTCCTAGGCGACCCAGAAAACTTCACCCCCGCTAATCCTCTAGTAACCCCACCACATATTAAGCCCGAATGATACTTCCTATTTGCTTACGCCATCCTCCGATCAATTCCAAACAAACTAGGAGGCGTCTTAGCACTCGCCGCCTCCGTACTAATCTTATTCCTAGTCCCATTCCTGCACAAATCTAAACAACGATCAATAACTTTCCGACCACTCTCCCAACTCATATTCTGGATCCTAGTAACCAACCTTCTTATTCTTACATGAGTAGGCAGCCAACCAGTCGAACATCCCTTCATTATTATCGGCCAACTAGCCTCACTCACCTACTTTATGACACTCCTCATTCTATTTCCAATTGTCGGAGCCCTAGAAAATAAAATACTCAACCTTTAG
central_USNM5317ChiriquiPAN        GGATCCCTCCTAGGAATCTGCCTCACAACACAAATCATTACAGGCCTACTAATAGCAATACATTACACAGCAGACACCACATTAGCCTTTACATCCGTCGCCCATACATGCCGAAACGTCCAATTCGGCTGACTAATTCGTAACCTCCATGCAAACGGAGCCTCCATATTCTTCATTTGCATCTATCTTCACATCGGACGAGGATTTTACTACGGCTCCTACCTCTTCAAAGAAACCTGAAACACAGGAGTTATCCTCCTACTCACCCTCATGGCAACAGCCTTCGTAGGTTACGTTCTTCCATGAGGCCAAATATCATTCTGAGGCGCTACAGTCATTACCAATCTATTCTCAGCCATCCCTTACATTGGCCAAACACTCGTGGAATGAGCATGAGGTGGATTCTCAGTTGACAACCCTACATTAACCCGATTTTTTGCTCTCCACTTCCTCCTACCATTCGTAATCGCAGGCCTCACACTTATCCATCTCACCTTCCTACATGAAACTGGTTCCAACAACCCCCTAGGAATTGTATCAAACTGTGACAAAATCCCATTCCACCCTTACTTTTCAACCAAAGACATCCTAGGCTTCATCGCAATACTAGCCCCGCTAGCCGCACTAACCATGTTCTCACCAAACCTCCTAGGAGATCCAGAAAACTTCACTCCTGCCAACCCTCTAGTAACCCCACCACATATCAAACCCGAATGATATTTTCTATTTGCTTACGCCATCCTTCGATCTATCCCAAACAAACTAGGAGGCGTCCTAGCACTCGCCGCCTCCGTACTGATCCTATTCTTAATCCCATTCCTACACAAGTCGAAACAACGATCGATAACCTTCCGACCACTATCCCAACTCATATTCTGAATCCTAGTTACCAACCTTCTTATTCTAACATGAGTAGGCAGCCAGCCAGTTGAACACCCCTTCATTATCATCGGCCAACTAGCCTCACTCACCTATTTTACAACACTCCTCATCCTATTCCCAATTATCGGAGCCTTAGAAAATAAGATACTTAACC?????
central_USNM5325ChiriquiPAN        GGATCCCTCCTAGGAATCTGCCTCACAACACAAATCATTACAGGCCTACTAATAGCAATACATTACACAGCAGACACCACATTAGCCTTTACATCCGTCGCCCATACATGCCGAAACGTCCAATTCGGCTGACTAATTCGTAACCTCCATGCAAACGGAGCCTCCATATTCTTCATTTGCATCTATCTTCACATCGGACGAGGATTTTACTACGGCTCCTACCTCTTCAAAGAAACCTGAAACACAGGAGTTATCCTCCTACTCACCCTCATGGCAACAGCCTTCGTAGGTTACGTTCTTCCATGAGGCCAAATATCATTCTGAGGCGCTACAGTCATTACCAATCTATTCTCAGCCATCCCTTACATTGGCCAAACACTCGTGGAATGAGCATGAGGTGGATTCTCAGTTGACAACCCTACATTAACCCGATTTTTTGCTCTCCACTTCCTCCTACCATTCGTAATCGCAGGCCTCACACTTATCCATCTCACCTTCCTACATGAAACTGGTTCCAACAACCCCCTAGGGGTTGTATCAAACTGTGACAAAATCCCATTCCACCCTTACTTTTCAACCAAAGACATCCTAGGCTTCATCGCAATACTAGCCCCGCTAGCCGCACTAACCATGTTCTCACCAAACCTCCTAGGAGATCCAGAAAACTTCACTCCTGCCAACCCTCTAGTAACCCCACCACACATCAAACCCGAATGATATTTTCTATTTGCTTACGCCATCCTTCGATCTATCCCAAACAAACTAGGAGGCGTCCTAGCACTCGCCGCCTCCGTACTGATCCTATTCTTAATCCCATTCCTACACAAGTCGAAACAACGATCGATAACCTTCCGACCACTATCCCAACTCATATTCTGAATCCTAGTTACCAACCTTCTTATTCTAACATGAGTAGGCAGCCAGCCAGTTGAACACCCCTTCATTATCATCGGCCAACTAGCCTCACTCACCTATTTTACAACACTCCTCATCCTATTCCCAATTATCGGAGCCTTAGAAAATAAGATACTTAACC?????
central_USNM5363ChiriquiPAN        GGATCCCTCCTAGGAATCTGCCTCACAACACAAATCATTACAGGCCTACTAATAGCAATACATTACACAGCAGACACCACATTAGCCTTTACATCCGTCGCCCATACATGCCGAAACGTCCAATTCGGCTGACTAATTCGTAACCTCCATGCAAACGGAGCCTCCATATTCTTCATTTGCATCTATCTTCACATCGGACGAGGATTTTACTACGGCTCCTACCTCTTCAAAGAAACCTGAAACACAGGAGTAATCCTCCTACTCACCCTCATGGCAACAGCCTTCGTAGGTTACGTTCTTCCATGAGGCCAAATATCATTCTGAGGCGCTACAGTCATTACCAATCTATTCTCAGCCATCCCTTACATTGGCCAAACACTCGTGGAATGAGCATGAGGTGGATTCTCAGTTGACAACCCTACATTAACCCGATTTTTTGCTCTCCACTTCCTCCTACCATTCGTAATCGCAGGCCTCACACTTATCCATCTCACCTTCCTACATGAAACTGGTTCCAACAACCCCCTAGGAATTGTATCAAACTGTGACAAAATCCCATTCCACCCTTACTTTTCAACCAAAGACATCCTAGGCTTCATCGCAATACTAGCCCCACTAGCCGCACTAACCATGTTCTCACCAAACCTCCTAGGAGATCCAGAAAACTTCACTCCTGCCAACCCTCTAGTAACCCCACCACATATCAAACCCGAATGATATTTTCTATTTGCTTACGCCATCCTTCGATCTATCCCAAACAAACTAGGAGGCGTCCTAGCACTCGCCGCCTCCGTACTGATCCTATTCTTAATCCCATTCCTACACAAGTCGAAACAACGATCGATAACCTTCCGACCACTATCCCAACTCATATTCTGAATCCTAGTTACCAACCTTCTTATTCTAACATGAGTAGGCAGCCAGCCAGTTGAACACCCCTTCATTATCATCGGCCAACTAGCCTCACTCACCTATTTTACAACACTCCTCATCCTATTCCCAATTATCGGAGCCTTAGAAAATAAGATACTTAACCTTTAA
central_USNM5459ChiriquiPAN        GGATCCCTCCTAGGAATCTGCCTCACAACACAAATCATTACAGGCCTACTAATAGCAATACATTACACAGCAGACACCACATTAGCCTTTACATCCGTCGCCCATACATGCCGAAACGTCCAATTCGGCTGACTAATTCGTAACCTCCATGCAAACGGAGCCTCCATATTCTTCATTTGCATCTATCTTCACATCGGACGAGGATTTTACTACGGCTCCTACCTCTTCAAAGAAACCTGAAACACAGGAGTTATCCTCCTACTCACCCTCATGGCAACAGCCTTCGTAGGTTACGTTCTTCCATGAGGCCAAATATCATTCTGAGGCGCTACAGTCATTACCAATCTATTCTCAGCCATCCCTTACATTGGCCAAACACTCGTGGAATGAGCATGAGGTGGATTCTCAGTTGACAACCCTACATTAACCCGATTTTTTGCTCTCCACTTCCTCCTACCATTCGTAATCGCAGGCCTCACACTTATCCATCTCACCTTCCTACATGAAACTGGTTCCAACAACCCCCTAGGAATTGTATCAAACTGTGACAAAATCCCATTCCACCCTTACTTTTCAACCAAAGACATCCTAGGCTTCATCACAATACTAGCCCCGCTAGCCGCACTAACCATGTTCTCACCAAACCTCCTAGGAGATCCAGAAAACTTCACTCCTGCCAACCCTCTAGTAACCCCACCACATATCAAACCCGAATGATATTTTCTATTTGCTTACGCCATCCTTCGATCTATCCCAAACAAACTAGGAGGCGTCCTAGCACTCGCCGCCTCCGTACTGATCCTATTCTTAATCCCATTCCTACACAAGTCGAAACAACGATCGATAACCTTCCGACCACTATCCCAACTCATATTCTGAATCCTAGTTACCAACCTTCTTATTCTAACATGAGTAGGCAGCCAGCCAGTTGAACACCCCTTCATTATCATCGGCCAACTAGCCTCACTCACCTATTTTACAACACTCCTCATCCTATTCCCAATTATCGGAGCCTTAGAAAATAAGATACTTAAC??????
central_USNM5540ChiriquiPAN        GGATCCCTCCTAGGAATCTGCCTCACAACACAAATCATTACAGGCCTACTAATAGCAATACATTACACAGCAGACACCACATTAGCCTTTACATCCGTCGCCCATACATGCCGAAACGTCCAATTCGGCTGACTAATTCGTAACCTCCATGCAAACGGAGCCTCCATATTCTTCATTTGCATCTATCTTCACATCGGACGAGGATTTTACTACGGCTCCTACCTCTTCAAAGAAACCTGAAACACAGGAGTTATCCTCCTACTCACCCTCATGGCAACAGCCTTCGTAGGTTACGTTCTTCCATGAGGCCAAATATCATTCTGAGGCGCTACAGTCATTACCAATCTATTCTCAGCCATCCCTTACATTGGCCAAACACTCGTGGAATGAGCATGAGGTGGATTCTCAGTTGACAACCCTACATTAACCCGATTTTTTGCTCTCCACTTCCTCCTACCATTCGTAATCGCAGGCCTCACACTTATCCATCTCACCTTCCTACATGAAACTGGTTCCAACAACCCCCTAGGAATTGTATCAAACTGTGACAAAATCCCATTCCACCCTTACTTTTCAACCAAAGACATCCTAGGCTTCATCGCAATACTAGCCCCGCTAGCCGCACTAACCATGTTCTCACCAAACCTCCTAGGAGATCCAGAAAACTTCACTCCTGCCAACCCTCTAGTAACCCCACCACATATCAAACCCGAATGATATTTTCTATTTGCTTACGCCATCCTTCGATCTATCCCAAACAAACTAGGAGGCGTCCTAGCACTCGCCGCCTCCGTACTGATCCTATTCTTAATCCCATTCCTACACAAGTCGAAACAACGATCGATAACCTTCCGACCACTATCCCAACTCATATTCTGAATCCTAGTTACCAACCTTCTTATTCTAACATGAGTAGGCAGCCAGCCAGTTGAACACCCCTTCATTATCATCGGCCAACTAGCCTCACTCACCTATTTTACAACACTCCTCATCCTATTCCCAATTATCGGAGCCTTAGAAAATAAGATACTTAACC?????

[Automolus_rubiginosus_2650 GGATCCCTCCTAGGTATCTGTCTAATTACACAAATCATCACAGGCCTCCTAATAGCAATACATTATACAGCAGATACTACCCTAGCCTTCACATCAGTAGCTCACACATGCCGCAACGTCCAATTTGGCTGACTAATCCGCAATCTTCATGCAAATGGGGCCTCAATATTCTTCATTTGCATTTACCTTCACATCGGACGAGGATTCTACTACGGCTCATACCTATTTAAAGAAACCTGAAACACAGGAGTTATTCTCCTCCTAACTCTTATAGCAACAGCCTTCGTAGGCTATGTACTGCCATGAGGACAAATATCATTCTGAGGTGCTACAGTCATCACCAACCTCTTCTCAGCAATTCCCTACATCGGACAAACACTCGTAGAATGAGCATGAGGAGGATTCTCAGTTGACAACCCCACACTCACCCGATTTTTCGCCCTTCACTTTCTACTTCCCTTCATCATTGCAGGCCTTGTACTTGTCCATTTAGCATTCCTCCACGAAACCGGTTCCAACAATCCCCTAGGAATCCCCTCAAACTGCGACAAAATCCCATTTCACCCTTACTTCTCTATCAAAGATACCCTGGGCTTTATTGCTATACTAGTCCCATTAACCACACTAGCCCTATTCTCACCTAACCTACTGGGAGACCCCGAAAATTTCACGCCCGCAAACCCACTAGTAACCCCTCCCCATATTAAACCTGAATGATATTTCTTATTCGCATACGCCATTCTCCGCTCAATTCCTAACAAACTAGGAGGAGTCCTAGCCCTCGCTGCCTCAGTCCTAATTTTATTCCTAATTCCATTCTTACATAAATCAAAACAACGCACAATAACCTTTCGCCCCCTATCCCAATTAATATTCTGGATCCTAGTCACTAATCTACTTATCCTCACATGAGTAGGAAGCCAACCAGTAGAACACCCCTTCATTATCATCGGCCAACTAGCTTCGCTCACCTACTTCGCAACACTCCTCATTCTATTTCCAATTATCGGAGCTTTAGAAAATAAAATACTCAACCTCTAG
Dendrocolaptes_certhia_ANSP7732 GGATCCCTCTTAGGCATCTGCCTTATAACACAAATCATCACAGGCCTTTTAATAGCAATACACTATACAGCAGATACTACCCTAGCCTTCACATCCGTAGCTCACACATGCCGAAACGTCCAATTCGGCTGACTAATTCGCAACCTCCATGCAAACGGAGCCTCAATATTCTTTATCTGTATTTACCTCCACATCGGACGAGGCTTTTATTATGGCTCCTACCTTTTCAAAGAAACCTGAAATACAGGAATTATCCTCCTCCTGACCCTTATGGCAACAGCCTTCGTTGGCTACGTCCTACCATGGGGCCAAATATCATTCTGAGGCGCTACAGTTATCACCAACCTATTTTCAGCAATCCCCTATATCGGACAAACACTCGTAGAATGAGCATGAGGAGGGTTCTCAGTAGACAACCCAACACTAACCCGATTCTTCGCCCTCCACTTCCTCTTACCATTCGCCATTGCAGGTCTTACATTCGTCCATCTAACCTTCCTACACGAAACTGGTTCAAACAACCCCCTAGGAATTTCATCAAACTGTGATAAAATCCCATTCCACCCATATTTCTCCATCAAAGACATCCTAGGCTTCATAATCATATTAGTCCCGCTGGCCGCACTAGCCATATTTTCACCAAATCTTTTAGGCGACCCAGAAAACTTCACACCTGCAAACCCACTAGTAACGCCACCCCACATCAAACCAGAATGATACTTCCTATTCGCATACGCTATCTTACGATCAATCCCAAACAAACTAGGAGGAGTCCTGGCTCTCGCTGCCTCAGTACTAATCCTATTCCTAGTTCCATTCCTTCATAAGTCAAAACAACGAACAATAACCTTTCGCCCCTTATCCCAAATCTTATTCTGAATCCTAGTAACCAACCTCCTTATCCTCACATGAGTAGGTAGCCAACCAGTTGAACACCCATTTATCATTATTGGACAACTAGCCTCACTCACCTACTTCATAACACTCCTCATCTTATTCCCAATTGTCGGAGCCCTAGAAAACAAGATACTCAATCTCTAA
Sclerurus_scansor_25912 ???????????????????GCCTTGCAACCCAAATTGTCACAGGCCTACTAATAGCAATACATTATACAGCGGACACTACCTTAGCCTTCACATCCGTAGCTCACACATGCCGAAACGTCCAATTCGGCTGACTAATTCGCAACCTACATGCAAACGGCGCTTCCATATTCTTTATCTGCATTTATCTTCACATTGGACGAGGATTTTACTACGGCTCTTATCTCTTCAAAGAAACCTGAAACACGGGGGTAATTCTCCTACTTACCCTTATAGCAACAGCTTTCGTGGGCTATGTCCTCCCATGAGGACAAATATCATTCTGAGGCGCTACAGTTATCACTAACCTATTCTCAGCTATCCCCTACATTGGCCAAACACTTGTAGAATGAGCATGAGGCGGATTCTCAGTTGATAACCCCACACTAACCCGATTCTTCGCCCTCCACTTCCTCCTCCCTTTCGTAATCGCAGGCCTTACATTCATTCACCTTACCTTCCTACACGAAACCGGCTCCAACAACCCACTAGGAATCTCATCAAACTGTGATAAAATCCCATTCCACCCCTACTTCTCCACCAAAGATATTCTGGGCTTCATAGTTATACTTATCCCATTAACTGCATTAGCCATATTCTCACCTAATCTCCTAGGTGACCCAGAAAACTTCACACCAGCTAACCCCCTAGTAACCCCTCCACATATTAAACCCGAATGATACTTCCTATTTGCCTACGCCATCCTCCGATCAATCCCAAATAAACTAGGAGGTGTCTTAGCACTTGCTGCTTCCGTCCTAATCTTATTTTTAATCCCATTCCTACACAAATCGAAACAACGATCAATAACTTTCCGACCACTATCTCAACTAATATTCTGAATCCTAGTCACCAACCTTCTTATTCTCACATGGGTAGGTAGCCAACCAGTAGAGCACCCTTTCATTATTATCGGTCAACTAGCCTCACTCGCCTACTTCACAACTCTCCTCATTTTATTCCCTATTATCGGAGCCTTAGAAAACAAAATACTTAACCTTTAA
Sclerurus_caudacutus_9654 ???????????????????GCCTTGCAACCCAAATCATTACAGGCTTACTAATAGCAATACACTATACAGCAGATACTACCTTAGCCTTCACATCCGTAGCCCATACATGCCGAAACGTCCAATTCGGCTGACTAATCCGCAATCTCCATGCAAACGGAGCCTCCATATTCTTTATCTGTATCTATCTCCACATTGGACGAGGATTTTACTACGGCTCTTACCTCTTCAAAGAAACCTGAAACACAGGAGTAATTCTTCTGCTCACCCTCATAGCCACAGCCTTCGTAGGTTACGTCCTCCCATGAGGACAAATATCATTTTGAGGCGCTACAGTTATTACTAACCTATTCTCAGCTATCCCTTACATCGGCCAAACACTCGTAGAATGAGCATGAGGAGGATTCTCAGTCGATAATCCTACACTTACTCGATTCTTCGCCCTTCACTTTCTTCTCCCATTCGTAATCGCAGGCCTCACATTCATCCATCTCACCTTCCTACATGAAACTGGCTCCAACAATCCACTAGGAATTTCATCTAACTGCGATAAAATCCCATTCCACCCCTATTTCTCCATCAAAGATATTCTAGGCTTCATTGCTATATTAGCCCCATTAGCTGCACTAGCCATATTCTCACCCAATCTCTTAGGTGACCCAGAAAACTTCACACCCGCCAACCCTCTAGTAACCCCTCCACATATCAAACCCGAATGGTACTTCCTATTTGCCTATGCCATCCTCCGATCAATCCCAAACAAACTAGGAGGTGTCTTAGCACTCGCTGCTTCCGTCCTAATCTTATTCCTAATCCCATTCCTACACAAATCAAAACAACGATCAATGACTTTCCGGCCCCTATCTCAACTATTATTCTGAATCCTAGTCACCAACCTTCTTATTCTCACATGAGTAGGCAGCCAACCAGTAGAACACCCATTCATCATTATCGGCCAACTAGCCTCAATCACCTACTTCACAACTCTCCTCATTTTATTTCCAATTGTCGGAGCCTTAGAAAATAAAATACTTAACCTTTAA
]
	;
End;
