# Supplementary material for: A latitudinal phylogeographic diversity gradient in birds
Source: PLoS Biol. 2017 Apr 13;15(4):e2001073. doi: 10.1371/journal.pbio.2001073 (PMC5390966; doi:10.1371/journal.pbio.2001073)
Supplement: S1 Data — (ZIP) [file pbio.2001073.s015.zip › S1_Data/Sclerurus-rufigularis.nex]

#NEXUS
Begin data;
	Dimensions ntax=32 nchar=1041;
	Format datatype=DNA gap=- missing=?;
	Matrix
Sclerurus_mexicanus_JQ903763	ATAAATCCCCAAGCCAAACTAATCTTCACCCTGAGCCTAATCCTAGGAACAACCATTACAATCTCGAGCAACCACTGAGCAATAGCATGGACTGGCCTGGAAATCAATACCCTAGCTATCCTGCCACTTATCGCAAAATCCCATCATCCACGAGCCATCGAAGCTGCAACCAAATACTTTTTAACCCAAGCTGCAGCATCTACATTGCTTCTATTCTCCAGCACAACTAACGCATGATTCACTGGACAATGAGACATCACACAACTCACCCACCCCACCTCATGCCTCCTCCTAACAACAGCCATCTCCATCAAACTGGGCCTAGTCCCTTTTCACTTCTGATTCCCAGAAGTACTTCAAGGCTCACCCTTAACTACAGGCCTGCTCCTANNNNNNNNN…
Sclerurus_mexicanus_JQ903764	ATAAATCCCCAAGCCAAACTAATCTTCACCCTGAGCCTAATCCTAGGAACAACCATTACAATCTCGAGCAACCACTGAGCAATAGCATGGACTGGCCTGGAAATCAATACCCTAGCTATCCTGCCACTTATCGCAAAATCCCATCATCCACGAGCCATCGAAGCTGCAACCAAATACTTTTTAACCCAAGCTGCAGCATCTACATTGCTTCTATTCTCCAGCACAACTAACGCATGATTCACTGGACAATGAGACATCACACAACTCACCCACCCCACCTCATGCCTCCTCCTAACAACAGCCATCTCCATCAAACTGGGCCTAGTCCCTTTTCACTTCTGATTCCCAGAAGTACTTCAAGGCTCACCCTTAACTACAGGCCTGCTCCTAGCCACAGCC…
Sclerurus_mexicanus_JQ903790	ATAAACCCCCAAGCCAAATTAATCTTCTCCCTGAGCCTAATCCTAGGAACAACCATCACAATCACAAGCAACCACTGAGCAATAGCATGAACCGGCCTAGAAATCAACACCTTAGCCATCCTACCACTTATCGCAAAATCCCATCATCCCCGAGCTATCGAAGCTGCAACCAAGTACTTCCTCACCCAAGCTGCAGCATCAACATTACTCCTATTCTCAAGCACAATCAATGCATGATTCACTGGACAATGAGACATCACACAACTCACCCACCCTATCTCATGCCTCCTCCTAACAACAGCCATCTCAATCAAACTGGGCCTAGTCCCCTTCCACTACTGATTCCCAGAAGTTCTTCAAGGCTCATCCCTAACCACTGGCCTACTCCTAGCCACAGCC…
Sclerurus_mexicanus_JQ903791	ATAAACCCCCAAGCCAAATTAATCTTCTCCCTGAGCCTAATCCTAGGAACAACCATCACAATCACAAGCAACCACTGAGCAATAGCATGAACCGGCCTAGAAATCAACACCTTAGCCATCCTACCACTTATCGCAAAATCCCATCATCCCCGAGCTATCGAAGCTGCAACCAAGTACTTCCTCACCCAAGCTGCAGCATCAACATTACTCCTATTCTCAAGCACAATCAATGCATGATTCACTGGACAATGAGACATCACACAACTCACCCACCCTATCTCATGCCTCCTCCTAACAACAGCCATCTCAATCAAACTGGGCCTAGTCCCCTTCCACTACTGATTCCCAGAAGTTCTTCAAGGCTCATCCCTAACCACTGGCCTACTCCTAGCCACAGCC…
Sclerurus_rufigularis_JQ903804	ATGAATCCCCAAGCTAAACTAATCTTCACCCTGAGCCTAATCTTGGGAACCACCATCACAATTTCAAGCAACCACTGAGCAATAGCATGAACTGGCCTAGAAATTAATACCCTGGCTATCCTACCGCTTATCGCAAAGTCCCATCACCCCCGAGCTATCGAAGCTGCAACCAAGTACTTCCTAACCCAAGCTGCAGCATCAACATTGCTCCTCTTCTCCAGCACAACCAACGCATGATTCACCGGCCAATGGGACATTACACAACTCACCCATCCCATCTCATGCCTACTCCTAACAACAGCTATCTCAATCAAACTAGGTCTAGTCCCCTTTCACTTCTGATTCCCAGAAGTTCTCCAAGGCTCATCCCTAACCACTGGCCTACTCCTGGCCACAGCC…
Sclerurus_rufigularis_JQ903807	ATGAANCCCCAAGCTAAACTAATCTTCACCCTGAGCCTAATCTTGGGAACCACCATTACAATTTCAAGCAACCACTGAGCAATAGCATGAACTGGCCTAGAAATTAATACCCTGGCTATCCTACCGCTTATCGCAAAGTCCCATCACCCCCGAGCTATCGAAGCTGCAACCAAGTACTTCCTAACCCAAGCTGCAGCATCAACATTGCTCCTCTTCTCCAGCACAACCAACGCATGATTCACCGGCCAATGGGACATTACACAACTCACCCATCCCATCTCATGCCTACTCCTAACAACAGCTATCTCAATCAAACTAGGTCTAGTCCCCTTTCACTTCTGATTCCCAGAAGTTCTCCAAGGCTCATCCCTAACCACTGGCCTACTCCTGGCCACAGCC…
Sclerurus_rufigularis_JQ903806	ATGAATCCCCAAGCTAAACTAATCTTCACCCTGAGCCTAATCTTGGGAACCACCATTACAATTTCAAGCAACCACTGAGCAATAGCATGAACTGGCCTAGAAATTAATACCCTGGCTATCCTACCGCTTATCGCAAAGTCCCATCACCCCCGAGCTATCGAAGCTGCAACCAAGTACTTCCTAACCCAAGCTGCAGCATCAACATTGCTCCTCTTCTCCAGCACAACCAACGCATGATTCACCGGCCAATGGGACATTACACAACTCACCCATCCCATCTCATGCCTACTCCTAACAACAGCTATCTCAATCAAACTAGGTCTAGTCCCCTTTCACTTCTGATTCCCAGAAGTTCTCCAAGGCTCATCCCTAACCACTGGCCTACTCCTGGCCACAGCC…
Sclerurus_rufigularis_JQ903805	ATGAATCCCCAAGCTAAACTAATCTTCACCCTGAGCCTAATCTTGGGAACCACCATTACAATTTCAAGCAACCACTGAGCAATAGCATGAACTGGCCTAGAAATTAATACCCTGGCTATCCTACCGCTTATCGCAAAGTCCCATCACCCCCGAGCTATCGAAGCTGCAACCAAGTACTTCCTAACCCAAGCTGCAGCATCAACATTGCTCCTCTTCTCCAGCACAACCAACGCATGATTCACCGGCCAATGGGACATTACACAACTCACCCATCCCATCTCATGCCTACTCCTAACAACAGCTATCTCAATCAAACTAGGTCTAGTCCCCTTTCACTTCTGATTCCCAGAAGTTCTCCAAGGCTCATCCCTAACCACTGGCCTACTCCTGGCCACAGCC…
Sclerurus_rufigularis_JQ903801	ATGAATCCCCAAGCTAAACTAATCTTCACCCTGAGCCTAATCTTGGGAACCACCATTACAATTTCAAGCAACCACTGAGCAATAGCATGAACTGGCCTAGAAATTAATACCCTGGCTATCCTACCGCTTATCGCAAAGTCCCATCACCCCCGAGCTATCGAAGCTGCAACCAAGTACTTCCTAACCCAAGCTGCAGCATCAACATTGCTCCTCTTCTCCAGCACAACCAACGCATGATTCACCGGCCAATGGGACATTACACAACTCACCCATCCCATCTCATGCCTACTCCTAACAACAGCTATCTCAATCAAACTAGGTCTAGTCCCCTTTCACTTCTGATTCCCAGAAGTTCTCCAAGGCTCATCCCTAACCACTGGCCTACTCCTGGCCACAGCC…
Sclerurus_rufigularis_JQ903803	ATGAATCCCCAAGCTAAACTAATCTTCACCCTGAGCCTAATCTTGGGAACCACCATTACAATTTCAAGCAACCACTGAGCAATAGCATGAACTGGCCTAGAAATTAATACCCTGGCTATCCTACCGCTTATCGCAAAGTCCCATCACCCCCGAGCTATCGAAGCTGCAACCAAGTACTTCCTAACCCAAGCTGCAGCATCAACATTGCTCCTCTTCTCCAGCACAACCAACGCATGATTCACCGGCCAATGGGACATTACACAACTCACCCATCCCATCTCATGCCTACTCCTAACAACAGCTATCTCAATCAAACTAGGTCTAGTCCCCTTTCACTTCTGATTCCCAGAAGTTCTCCAAGGCTCATCCCTAACCACTGGCCTACTCCTGGCCACAGCC…
Sclerurus_rufigularis_JQ903802	---------------------------------AGCCTAATCTTGGGAACCACCATTACAATTTCAAGCAACCACTGAGCAATAGCATGAACTGGCCTAGAAATTAATACCCTGGCTATCCTACCGCTTATCGCAAAGTCCCATCACCCCCGAGCTATCGAAGCTGCAACCAAGTACTTCCTAACCCAAGCTGCAGCATCAACATTGCTCCTCTTCTCCAGCACAACCAACGCATGATTCACCGGCCAATGGGACATTACACAACTCACCCATCCCATCTCATGCCTACTCCTAACAACAGCTATCTCAATCAAACTAGGTCTAGTCCCCTTTCACTTCTGATTCCCAGAAGTTCTCCAAGGCTCATCCCTAACCACTGGCCTACTCCTGGCCACAGCC…
Sclerurus_rufigularis_JQ903798	ATGAATCCCCAAGCCAAACTAATCTTCACCCTAAGCCTAATCTTAGGAACCACCATTACAGTTTCAAGCAACCACTGAGCAATAGCATGAACTGGACTAGAAATTAATACCCTGGCTATCCTACCGCTTATCGCAAAGTCCCACCACCCCCGAGCTATCGAAGCTGCAACCAAGTACTTCCTAACCCAAGCTGCAGCATCAACATTGCTCCTCTTCTCCAGCACAACCAACGCATGATTCACCGGCCAATGGGACATCACACAACTCACCCATCCTATCTCATGCCTACTTCTAACAACAGCTATCTCAATTAAACTAGGTCTAGTCCCCTTTCACTTCTGATTCCCAGAAGTTCTCCAAGGCTCATCCCTAACCACTGGCCTACTCCTGGCCACAGCC…
Sclerurus_rufigularis_JQ903799	ATGAATCCCCAAGCTAAACTAATCTTCACCCTAAGCCTAATCTTAGGAACAACCATTACAATTTCAAGCAACCACTGAGCAATAGCATGAACTGGCCTAGAAATTAATACCCTGGCTATCCTACCGCTTATCGCAAAGTCCCATCACCCCCGAGCTATCGAAGCTGCAACCAAGTACTTCCTAACCCAAGCTGCAGCATCAACATTGCTACTCTTCTCCAGCACAACCAACGCATGATTCACCGGCCAATGGGACATCACACAACTCACCCATCCTATCTCATGCCTACTCCTAACAACAGCTATCTCAATTAAACTAGGTCTAGTCCCCTTTCACTTCTGATTCCCAGAAGTTCTCCAAGGCTCATCCCTAACCACTGGCCTACTCCTGGCCACAGCC…
Sclerurus_rufigularis_JQ903800	ATGAATCCCCAAGCTAAACTAATCTTCACCCTAAGCCTAATATTAGGAACAACCATTACAATTTCAAGCAACCACTGAGCAATAGCATGAACTGGCCTAGAAATTAATACCCTGGCTATCCTACCGCTTATCGCAAAGTCCCATCACCCCCGAGCTATCGAAGCTGCAACCAAGTACTTCCTAACCCAAGCTGCAGCATCAACATTGCTACTCTTCTCCAGCACAACCAACGCATGATTCACCGGCCAATGGGACATCACACAACTCACCCATCCTATCTCATGCCTACTCCTAACAACAGCCATCTCAATTAAACTAGGTCTAGTCCCCTTTCACTTCTGATTCCCAGAAGTTCTCCAAGGCTCATCCCTAACCACTGGCCTACTCCTGGCCACAGCC…
Sclerurus_rufigularis_JQ903813	GTGAACCCCCAAGCTAAACTAATCTTCACCCTAAGCCTAATCTTAGGAACCACTATTACAATTTCAAGCAACCACTGAGCAATAGCATGAACTGGCCTAGAAATTAATACCTTGGCTATCCTACCACTTATCGCAAAATCCCACCACCCCCGAGCTATTGAAGCTGCAACCAAATACTTCCTGACCCAAGCTGCAGCATCGACATTACTCCTCTTCTCCAGCACAACCAACGCATGATTTACCGGCCAATGAGACATCACACAACTCACCAATCCTATCTCATGTCTACTCCTAACAACAGCTATCTCAATTAAACTAGGTCTAGTCCCCTTTCACTTCTGATTCCCAGAAGTTCTTCAAGGATCATCCCTAACCACTGGTCTACTCCTAGCCACAGCC…
Sclerurus_rufigularis_JQ903817	GTGAACCCCCAAGCTAAACTAATCTTCACCCTAAGCCTAATCTTAGGAACCACTATTACAATTTCAAGCAACCACTGAGCAATAGCATGAACTGGCCTAGAAATTAATACCTTGGCTATCCTACCACTTATCGCAAAATCCCACCACCCCCGAGCTATTGAAGCTGCAACCAAATACTTCCTGACCCAAGCTGCAGCATCGACATTACTCCTCTTCTCCAGCACAACCAACGCATGATTTACCGGCCAATGAGACATCACACAACTCACCAATCCTATCTCATGTCTACTCCTAACAACAGCTATCTCAATTAAACTAGGTCTAGTCCCCTTTCACTTCTGATTCCCAGAAGTTCTTCAAGGCTCATCCCTAACCACTGGTCTACTCCTAGCCACAGCC…
Sclerurus_rufigularis_JQ903815	GTGAACCCCCAAGCTAAACTAATCTTCACCCTAAGCCTAATCTTAGGAACCACTATTACAATTTCAAGCAACCACTGAGCAATAGCATGAACTGGCCTAGAAATTAATACCTTGGCTATCCTACCACTTATCGCAAAATCCCACCACCCCCGAGCTATTGAAGCTGCAACCAAATACTTCCTGACCCAAGCTGCAGCATCGACATTACTCCTCTTCTCCAGCACAACCAACGCATGATTTACCGGCCAATGAGACATCACACAACTCACCAATCCTATCTCATGTCTACTCCTAACAACAGCTATCTCAATTAAACTAGGTCTAGTCCCCTTTCACTTCTGATTCCCAGAAGTTCTTCAAGGCTCATCCCTAACCACTGGTCTACTCCTAGCCACAGCC…
Sclerurus_rufigularis_JQ903816	GTGAACCCCCAAGCTAAACTAATCTTCACCCTAAGCCTAATCTTAGGAACCACTATTACAATTTCAAGCAACCACTGAGCAATAGCATGAACTGGCCTAGAAATTAATACCTTGGCTATCCTACCACTTATCGCAAAATCCCACCACCCCCGAGCTATTGAAGCTGCAACCAAATACTTCCTGACCCAAGCTGCAGCATCGACATTACTCCTCTTCTCCAGCACAACCAACGCATGATTTACCGGCCAATGAGACATCACACAACTCACCAATCCTATCTCATGTCTACTCCTAACAACAGCTATCTCAATTAAACTAGGTCTAGTCCCCTTTCACTTCTGATTCCCAGAAGTTCTTCAAGGCTCATCCCTAACCACTGGTCTACTCCTAGCCACAGCC…
Sclerurus_rufigularis_JF975130	GTGAACCCCCAAGCTAAACTAATCTTCACCCTAAGCCTAATCTTAGGAACCACTATTACAATTTCAAGCAACCACTGAGCAATAGCATGAACTGGCCTAGAAATTAATACCTTGGCTATCCTACCACTTATCGCAAAATCCCACCACCCCCGAGCTATTGAAGCTGCAACCAAATACTTCCTGACCCAAGCTGCAGCATCGACATTACTCCTCTTCTCCAGCACAACCAACGCATGATTTACCGGCCAATGAGACATCACACAACTCACCAATCCTATCTCATGTCTACTCCTAACAACAGCTATCTCAATTAAACTAGGTCTAGTCCCCTTTCACTTCTGATTCCCAGAAGTTCTTCAAGGCTCATCCCTAACCACTGGTCTACTCCTAGCCACAGCC…
Sclerurus_rufigularis_JQ903810	GTGAACCCCCAAGCTAAACTAATCTTCACCCTAAGCCTAATCTTAGGAACCACTATTACAATTTCAAGCAACCACTGAGCAATAGCATGAACTGGCCTAGAAATTAATACCTTGGCTATCCTACCACTTATCGCAAAATCCCACCACCCCCGAGCTATTGAAGCTGCAACCAAATACTTCCTGACCCAAGCTGCAGCATCGACATTACTCCTCTTCTCCAGCACAACCAACGCATGATTTACCGGCCAATGAGACATCACACAACTCACCAATCCTATCTCATGTCTACTCCTAACAACAGCTATCTCAATTAAACTAGGTCTAGTCCCCTTTCACTTCTGATTCCCAGAAGTTCTTCAAGGCTCATCCCTAACCACTGGTCTACTCCTAGCCACAGCC…
Sclerurus_rufigularis_JQ903811	GTGAACCCCCAAGCTAAACTAATCTTCACCCTAAGCCTAATCTTAGGAACCACTATTACAATTTCAAGCAACCACTGAGCAATAGCATGAACTGGCCTAGAAATTAATACCTTGGCTATCCTACCACTTATCGCAAAATCCCACCACCCCCGAGCTATTGAAGCTGCAACCAAATACTTCCTGACCCAAGCTGCAGCATCGACATTACTCCTCTTCTCCAGCACAACCAACGCATGATTTACCGGCCAATGAGACATCACACAACTCACCAATCCTATCTCATGTCTACTCCTAACAACAGCTATCTCAATTAAACTAGGTCTAGTCCCCTTTCACTTCTGATTCCCAGAAGTTCTTCAAGGCTCATCCCTAACCACTGGTCTACTCCTAGCCACAGCC…
Sclerurus_rufigularis_JQ903812	GTGAACCCCCAAGCTAAACTAATCTTCACCCTAAGCCTAATCTTAGGAACCACTATTACAATTTCAAGCAACCACTGAGCAATAGCATGAACTGGCCTAGAAATTAATACCTTGGCTATCCTACCACTTATCGCAAAATCCCACCACCCCCGAGCTATTGAAGCTGCAACCAAATACTTCCTGACCCAAGCTGCAGCATCGACATTACTCCTCTTCTCCAGCACAACCAACGCATGATTTACCGGCCAATGAGACATCACACAACTCACCAATCCTATCTCATGTCTACTCCTAACAACAGCTATCTCAATTAAACTAGGTCTAGTCCCCTTTCACTTCTGATTCCCAGAAGTTCTTCAAGGCTCATCCCTAACCACTGGTCTACTCCTAGCCACAGCC…
Sclerurus_rufigularis_JQ903814	GTGAACCCCCAAGCTAAACTAATCTTCACCCTAAGCCTAATCTTAGGAACCACTATTACAATTTCAAGCAACCACTGAGCAATAGCATGAACTGGCCTAGAAATTAATACCTTGGCTATCCTACCACTTATCGCAAAATCCCACCACCCCCGAGCTATTGAAGCTGCAACCAAATACTTCCTGACCCAAGCTGCAGCATCGACATTACTCCTCTTCTCCAGCACAACCAACGCATGATTTACCGGCCAATGAGACATCACACAACTCACCAATCCTATCTCATGTCTACTCCTAACAACAGCTATCTCAATTAAACTAGGTCTAGTCCCCTTTCACTTCTGATTCCCAGAAGTTCTTCAAGGCTCATCCCTAACCACTGGTCTACTCCTAGCCACAGCC…
Sclerurus_rufigularis_JQ903818	GTGAACCCCCAAGCTAAACTAATCTTCACCCTAAGCCTAATCTTAGGAACCACTATTACAATTTCAAGCAACCACTGAGCAATAGCATGAACTGGCCTAGAAATTAATACCTTGGCTATCCTACCACTTATCGCAAAATCCCACCACCCCCGAGCTATTGAAGCTGCAACCAAATACTTCCTGACCCAAGCTGCAGCATCGACATTACTCCTCTTCTCCAGCACAACCAACGCATGATTTACCGGCCAATGAGACATCACACAACTCACCAATCCTATCTCATGTCTACTCCTAACAACAGCTATCTCAATTAAACTAGGTCTAGTCCCCTTTCACTTCTGATTCCCAGAAGTTCTTCAAGGCTCATCCCTAACCACTGGTCTACTCCTAGCCACAGCC…
Sclerurus_rufigularis_JQ903808	ATGAACCCCCAAGCNAAACTAATCTTCACCCTAAGCCTAATCTTAGGAACCACTATTACAATTTCAAGCAACCACTGAGCAATAGCATGAACTGGCCTAGAAATTAATACCTTGGCTATCCTACCACTTATCGCAAAATCCCACCACCCCCGAGCTATTGAAGCTGCAACCAAATACTTCCTGACCCAAGCTGCAGCATCGACATTACTCCTCTTCTCCAGCACAACCAACGCATGATTTACCGGCCAATGAGACATCACACAACTCACCAATCCTATCTCATGTCTACTCCTAACAACAGCTATCTCAATTAAACTAGGTCTAGTCCCCTTTCACTTCTGATTCCCAGAAGTTCTTCAAGGCTCATCCCTAACCACTGGTCTACTCCTAGCCACAGCC…
Sclerurus_rufigularis_JQ903809	------------------------------------------------------------------------------------GCATGAACTGGCCTAGAAATTAATACCTTGGCTATCCTACCACTTATCGCAAAATCCCACCACCCCCGAGCTATTGAAGCTGCAACCAAATACTTCCTGACCCAAGCTGCAGCATCGACATTACTCCTCTTCTCCAGCACAACCAACGCATGATTTACCGGCCAATGAGACATCACACAACTCACCAATCCTATCTCATGTCTACTCCTAACAACAGCTATCTCAATTAAACTAGGTCTAGTCCCCTTTCACTTCTGATTCCCAGAAGTTCTTCAAGGCTCATCCCTAACCACTGGTCTACTCCTAGCCACAGCC…
Sclerurus_rufigularis_JQ903819	ATGAATCCCCAAGCTAAACTAATTTTCACCCTAAGCCTAATCTTAGGAACCACCATTACAATTTCAAGCAACCACTGAGCAATAGCATGAACTGGCCTAGAAATTAATACCCTGGCTATTCTACCACTCATCGCAAAATCCCACCACCCCCGAGCTATCGAAGCTGCAACCAAATACTTCCTAACCCAAGCTGCAGCATCGACATTGCTCCTCTTCTCCAGCACAACCAACGCATGATTTACCGGCCAATGGGACATCACACAACTCACTAATCCTATTTCATGTCTACTCCTAACAACAGCCATCTCAATTAAACTAGGTCTAGTCCCCTTTCACTTCTGATTCCCAGAAGTTCTCCAAGGCTCATCCCTAATCACTGGCCTACTCCTAGCCACAGCC…
Sclerurus_rufigularis_JQ903822	ATGAATCCCCAAGCTAAACTAATTTTCACCCTAAGCCTAATCTTAGGAACCACCATTACAATTTCAAGCAACCACTGAGCAATAGCATGAACTGGCCTAGAAATTAATACCCTGGCTATTCTACCACTCATCGCAAAATCCCACCACCCCCGAGCTATCGAAGCTGCAACCAAATACTTCCTAACCCAAGCTGCAGCATCGACATTGCTCCTCTTCTCCAGCACAACCAACGCATGATTTACCGGCCAATGGGACATCACACAACTCACTAATCCTATTTCATGTCTACTCCTAACAACAGCCATCTCAATTAAACTAGGTCTAGTCCCCTTTCACTTCTGATTCCCAGAAGTTCTCCAAGGCTCATCCCTAATCACTGGCCTACTCCTAGCCACAGCC…
Sclerurus_rufigularis_JQ903823	ATGAATCCCCAAGCTAAACTAATTTTCACCCTAAGCCTAATCTTAGGAACCACCATTACAATTTCAAGCAACCACTGAGCAATAGCATGAACTGGCCTAGAAATTAATACCCTGGCTATTCTACCACTCATCGCAAAATCCCACCACCCCCGAGCTATCGAAGCTGCAACCAAATACTTCCTAACCCAAGCTGCAGCATCGACATTGCTCCTCTTCTCCAGCACAACCAACGCATGATTTACCGGCCAATGGGACATCACACAACTCACTAATCCTATTTCATGTCTACTCCTAACAACAGCCATCTCAATTAAACTAGGTCTAGTCCCCTTTCACTTCTGATTCCCAGAAGTTCTCCAAGGCTCATCCCTAATCACTGGCCTACTCCTAGCCACAGCC…
Sclerurus_rufigularis_JQ903824	ATGAATCCCCAAGCTAAACTAATTTTCACCCTAAGCCTAATCTTAGGAACCACCATTACAATTTCAAGCAACCACTGAGCAATAGCATGAACTGGCCTAGAAATTAATACCCTGGCTATTCTACCACTCATCGCAAAATCCCACCACCCCCGAGCTATCGAAGCTGCAACCAAATACTTCCTAACCCAAGCTGCAGCATCGACATTGCTCCTCTTCTCCAGCACAACCAACGCATGATTTACCGGCCAATGGGACATCACACAACTCACTAATCCTATTTCATGTCTACTCCTAACAACAGCCATCTCAATTAAACTAGGTCTAGTCCCCTTTCACTTCTGATTCCCAGAAGTTCTCCAAGGCTCATCCCTAATCACTGGCCTACTCCTAGCCACAGCC…
Sclerurus_rufigularis_JQ903820	ATGAATCCCCAAGCTAAACTAATTTTCACCCTAAGCCTAATCTTAGGAACCACCATTACAATTTCAAGCAACCACTGAGCAATAGCATGAACTGGCCTAGAAATTAATACCCTGGCTATTCTACCACTCATCGCAAAATCCCACCACCCCCGAGCTATCGAAGCTGCAACCAAATACTTCCTAACCCAAGCTGCAGCATCGACATTGCTCCTCTTCTCCAGCACAACCAACGCATGATTTACCGGCCAATGGGACATCACACAACTCACTAATCCTATTTCATGTCTACTCCTAACAACAGCCATCTCAATTAAACTAGGTCTAGTCCCCTTTCACTTCTGATTCCCAGAAGTTCTCCAAGGCTCATCCCTAATCACTGGCCTACTCCTAGCCACAGCC…
Sclerurus_rufigularis_JQ903821	ATGAATCCCCAAGCTAAACTAATTTTCACCCTAAGCCTAATCTTAGGAACCACCATTACAATTTCAAGCAACCACTGAGCAATAGCATGAACTGGCCTAGAAATTAATACCCTGGCTATTCTACCACTCATCGCAAAATCCCACCACCCCCGAGCTATCGAAGCTGCAACCAAATACTTCCTAACCCAAGCTGCAGCATCGACATTGCTCCTCTTCTCCAGCACAACCAACGCATGATTTACCGGCCAATGGGACATCACACAACTCACTAATCCTATTTCATGTCTACTCCTAACAACAGCCATCTCAATTAAACTAGGTCTAGTCCCCTTTCACTTCTGATTCCCAGAAGTTCTCCAAGGCTCATCCCTAATCACTGGCCTACTCCTAGCCACAGCC…
	;
End;
