# Supplementary material for: A latitudinal phylogeographic diversity gradient in birds
Source: PLoS Biol. 2017 Apr 13;15(4):e2001073. doi: 10.1371/journal.pbio.2001073 (PMC5390966; doi:10.1371/journal.pbio.2001073)
Supplement: S1 Data — (ZIP) [file pbio.2001073.s015.zip › S1_Data/Sclerurus-scansor.nex]

#NEXUS
Begin data;
	Dimensions ntax=88 nchar=1041;
	Format datatype=DNA gap=- missing=?;
	Matrix
Sclerurus_albigularis_JQ903722	ATAAACCCCCAAGCTAAACTAATCTTCACCTTAAGCCTCCTCCTAGGAACAACCATTACAATCTCAAGTAACCACTGAGCAATAGCATGAACGGGCCTAGAAATCAACACCCTAGCCATCCTACCACTTATCGCGAAATCTCATCACCCCCGAGCCATCGAAGCTGCAACCAAGTACTTCCTAGCCCAAGCTGCAGCATCAACATTACTTTTATTCTCCAGCACAACCAATGCATGATTTACTGGACAATGAGACATCACACAACTTACTCACCCCACCTCATGTATCCTCTTAACAACAGCTATCTCAATCAAACTAGGCTTAGTTCCTTTTCACTTCTGATTTCCAGAAGTCCTTCAAGGTTCATCCCTAATAACTGGACTACTACTAGCTACAGTC…
Sclerurus_albigularis_JQ903723	ATAAACCCCCAAGCTAAACTAATCTTCACCTTAAGCCTCCTCCTAGGAACAACCATTACAATCTCAAGTAACCACTGAGCAATAGCATGAACGGGCCTAGAAATCAACACCCTAGCCATCCTACCACTTATCGCGAAATCTCATCACCCCCGAGCCATCGAAGCTGCAACCAAGTACTTCCTAGCCCAAGCTGCAGCATCAACATTACTTTTATTCTCCAGCACAACCAATGCATGATTTACTGGACAATGAGACATCACACAACTTACTCACCCCACCTCATGTATCCTCTTAACAACAGCTATCTCAATCAAACTAGGCTTAGTTCCTTTTCACTTCTGATTTCCAGAAGTCCTTCAAGGTTCATCCCTAATAACTGGACTACTACTAGCTACAGTC…
Sclerurus_scansor_HQ851305	ATAAATCCCCAAGCTAAACTAATCTTCACCTTAAGCCTCCTCCTAGGAACAACCATTACAATCTCAAGTAACCACTGAGCAATAGCATGAACGGGTCTAGAAATCAACACCCTAGCCATCCTACCACTTATCGCAAAATCCCATCACCCCCGAGCCATCGAAGCTGCAACCAAGNACTTCCTAACCCAAGCTGCAGCATCAACATTACTTTTATTTTCCAGCACAACCAATGCATGATTTACCGGACAATGAGACATCACACAACTTACCCACCCCACCTCATGTCTCCTTCTAACAACAGCTATCTCAATCAAACTAGGCCTAGTTCCTTTTCACTTCTGATTCCCAGAAGTCCTCCAAGGTTCATCCCTAATAACTGGCCTGCTACTAGCTACAGTC…
Sclerurus_scansor_HQ851267	ATAAATCCCCAAGCTAAACTAATCTTCACCTTAAGCCTCCTCCTAGGAACAACCATTACAATCTCAAGTAACCACTGAGCAATAGCATGAACGGGTCTAGAAATCAACACCCTAGCCATCCTACCACTTATCACAAAATCCCATCACCCCCGAGCCATCGAAGCTGCAACCAAGTACTTCCTAACCCAAGCTGCAGCATCAACATTACTTTTATTTTCCAGCACAACCAATGCATGATTTACCGGACAATGAGACATCACACAACTTACCCACCCCACCTCATGTCTCCTTCTAACAACAGCTATCTCAATCAAACTAGGCCTAGTTCCTTTTCACTTCTGATTCCCAGAAGTCCTCCAAGGTTCATCCCTAATAACTGGCCTGCTACTAGCTACAGTC…
Sclerurus_scansor_HQ851268	ATAAATCCCCAAGCTAAACTAATCTTCACCTTAAGCCTCCTCCTAGGAACAACCATTACAATCTCAAGTAACCACTGAGCAATAGCATGAACGGGTCTAGAAATCAACACCCTAGCCATCCTACCACTTATCGCAAAATCCCATCACCCCCGAGCCATCGAAGCTGCAACCAAGTACTTCCTAACCCAAGCTGCAGCATCAACATTACTTTTATTTTCCAGCACAACCAATGCATGATTTACCGGACAATGAGACATCACACAACTTACCCACCCCACCTCATGTCTCCTTCTAACAACAGCTATCTCAATCAAACTAGGCCTAGTTCCTTTTCACTTCTGATTCCCAGAAGTCCTCCAAGGTTCATCCCTAATAACTGGCCTGCTACTAGCTACAGTC…
Sclerurus_scansor_HQ851314	ATAAATCCCCAAGCTAAACTAATCTTCACCTTAAGCCTCCTCCTAGGAACAACCATTACAATCTCAAGTAACCACTGAGCAATAGCATGAACGGGTCTAGAAATCAACACCCTAGCCATCCTACCACTTATCGCAAAATCCCATCACCCCCGAGCCATCGAAGCTGCAACCAAGTACTTCCTAACCCAAGCTGCAGCATCAACATTACTTTTATTTTCCAGCACAACCAATGCATGATTTACCGGACAATGAGACATCACACAACTTACCCACCCCACCTCATGTCTCCTTCTAACAACAGCTATCTCAATCAAACTAGGCCTAGTTCCTTTTCACTTCTGATTCCCAGAAGTCCTCCAAGGTTCATCCCTAATAACTGGCCTGCTACTAGCTACAGTC…
Sclerurus_scansor_HQ851308	ATAAATCCCCAAGCTAAACTAATCTTCACCTTAAGCCTCCTCCTAGGAACAACCATTACAATCTCAAGTAACCACTGAGCAATAGCATGAACGGGTCTAGAAATCAACACCCTAGCCATCCTACCACTTATCGCAAAATCCCATCACCCCCGAGCCATCGAAGCTGCAACCAAGTACTTCCTAACCCAAGCTGCAGCATCAACATTACTTTTATTTTCCAGCACAACCAATGCATGATTTACCGGACAATGAGACATCACACAACTTACCCACCCCACCTCATGTCTCCTCCTAACAACAGCTATCTCAATCAAACTAGGCCTAGTTCCTTTTCACTTCTGATTCCCAGAAGTCCTTCAAGGCTCGTCCTTAATAACTGGCCTGCTACTAGCTACAGTC…
Sclerurus_scansor_HQ851299	ATAAATCCCCAAGCTAAACTAATCTTCACCTTAAGCCTCCTCCTAGGAACAACCATTACAATCTCAAGTAACCACTGAGCAATAGCATGAACGGGTCTAGAAATCAACACCCTAGCCATCCTACCACTTATCGCAAAATCCCATCACCCTCGAGCCATCGAAGCTGCAACCAAGTACTTCCTAACCCAAGCTGCAGCATCAACATTACTTTTATTTTCCAGCACAACCAATGCATGATTTACCGGACAATGAGACATCACACAACTTACCCACCCCACCTCATGTCTCCTCCTAACAACAGCTATCTCAATCAAACTAGGCCTAGTTCCTTTTCACTTCTGATTCCCAGAAGTCCTTCAAGGTTCGTCCTTAATAACTGGCCTGCTACTAGCTACAGTC…
Sclerurus_scansor_HQ851300	ATAAATCCCCAAGCTAAACTAATCTTCACCTTAAGCCTCCTCCTAGGAACAACCATTACAATCTCAAGTAACCACTGAGCAATAGCATGAACAGGTCTAGAAATCAACACCCTAGCCATCCTACCACTTATCGCAAAATCCCATCACCCCCGAGCCATCGAAGCTGCAACCAAGTACTTCCTAACCCAAGCTGCAGCATCAACATTACTTTTATTTTCCAGCACAACCAATGCATGATTTACCGGACAATGAGACATCACACAACTTACCCACCCCACCTCATGTCTCCTCCTAACAACAGCTATCTCAATCAAACTAGGCCTAGTTCCTTTTCACTTCTGATTCCCAGAAGTCCTTCAAGGTTCGTCCTTAATAACTGGCCTGCTACTAGCTACAGTC…
Sclerurus_scansor_HQ851303	ATAAATCCCCAAGCTAAACTAATCTTCACCTTAAGCCTCCTCCTAGGAACAACCATTACAATCTCAAGTAACCACTGAGCAATAGCATGAACGGGTCTAGAAATCAACACCCTAGCCATCCTACCACTTATCGCAAAATCCCATCACCCCCGAGCCATCGAAGCTGCAACCAAGTACTTCCTAACCCAAGCTGCAGCATCAACATTACTTTTATTTTCCAGCACAACCAATGCATGATTTACCGGACAATGAGACATCACACAACTTACCCACCCCACCTCATGTCTCCTCCTAACAACAGCTATCTCAATCAAACTAGGCCTAGTTCCTTTTCACTTCTGATTCCCAGAAGTCCTTCAAGGTTCGTCCTTAATAACTGGCCTGCTACTAGCTACAGTC…
Sclerurus_scansor_HQ851309	ATAAATCCCCAAGCTAAACTAATCTTCACCTTAAGCCTCCTCCTAGGAACAACCATTACAATCTCAAGTAACCACTGAGCAATAGCATGAACGGGTCTAGAAATCAACACCCTAGCCATCCTACCACTTATCGCAAAATCCCATCACCCCCGAGCCATCGAAGCTGCAACCAAGTACTTCCTAACCCAAGCTGCAGCATCAACATTACTTTTATTTTCCAGCACAACCAATGCATGATTTACCGGACAATGAGACATCACACAACTTACCCACCCCACCTCATGTCTCCTCCTAACAACAGCTATCTCAATCAAACTAGGCCTAGTTCCTTTTCACTTCTGATTCCCAGAAGTCCTTCAAGGTTCGTCCTTAATAACTGGCCTGCTACTAGCTACAGTC…
Sclerurus_scansor_HQ851272	ATAAATCCCCAAGCTAAACTAATCTTCACCTTAAGCCTCCTCCTAGGAACAACCATTACAATCTCAAGTAACCACTGAGCAATAGCATGAACGGGTCTAGAAATCAACACCCTAGCCATCCTACCACTTATCGCAAAATCCCATCACCCCCGAGCCATCGAAGCTGCAACCAAGTACTTCCTAACCCAAGCTGCAGCATCAACATTACTTTTATTTTCCAGCACAACCAATGCATGATTTACCGGACAATGAGACATCACACAACTTACCCACCCCACCTCATGTCTCCTCCTAACAACAGCTATCTCAATCAAACTAGGCCTAGTTCCTTTTCACTTCTGATTCCCAGAAGTCCTTCAAGGTTCATCCTTAATAACTGGCCTGCTACTAGCTACAGTC…
Sclerurus_scansor_HQ851311	ATAAATCCCCAAGCTAAACTAATCTTCACCTTAAGCCTCCTCCTAGGAACAACCATTACAATCTCAAGTAACCACTGAGCAATAGCATGAACGGGTCTAGAAATCAACACCCTAGCCATCCTACCACTTATCGCAAAATCCCATCACCCCCGAGCCATCGAAGCTGCAACCAAGTACTTCCTAACCCAAGCTGCAGCATCAACATTACTTTTATTTTCCAGCACAACCAATGCATGATTTACCGGACAATGAGACATCACACAACTTACCCACCCCACCTCATGTCTCCTCCTAACAACAGCTATCTCAATCAAACTAGGCCTAGTTCCTTTTCACTTCTGATTCCCAGAAGTCCTTCAAGGTTCGTCCTTAATAACTGGCCTGCTACTAGCTACAGTC…
Sclerurus_scansor_HQ851237	ATAAATCCCCAAGCTAAACTAATCTTCACCTTAAGCCTCCTCCTAGGAACAACCATTACAATCTCAAGTAACCACTGAGCAATAGCATGAACGGGTCTAGAAATCAACACCCTAGCCATCCTACCACTTATCGCAAAATCCCATCACCCCCGAGCCATCGAAGCTGCAACCAAGTACTTCCTAACCCAAGCTGCAGCATCAACATTACTTTTATTTTCCAGCACAACCAATGCATGATTTACCGGACAATGAGACATCACACAACTTACCCACCCCACCTCATGTCTCCTCCTAACAACAGCTATCTCAATCAAACTAGGCCTAGTTCCTTTTCACTTCTGATTCCCAGAAGTCCTTCAAGGTTCGTCCTTAATAACTGGCCTGCTACTAGCTACAGTC…
Sclerurus_scansor_HQ851248	ATAAATCCCCAAGCTAAACTAATCTTCACCTTAAGCCTCCTCCTAGGAACAACCATTACAATCTCAAGTAACCACTGAGCAATAGCATGAACGGGTCTAGAAATCAACACCCTAGCCATCCTACCACTTATCGCAAAATCCCATCACCCCCGAGCCATCGAAGCTGCAACCAAGTACTTCCTAACCCAAGCTGCAGCATCAACATTACTTTTATTTTCCAGCACAACCAATGCATGATTTACCGGACAATGAGACATCACACAACTTACCCACCCCACCTCATGTCTCCTCCTAACAACAGCTATCTCAATCAAACTAGGCCTAGTTCCTTTTCACTTCTGATTCCCAGAAGTCCTTCAAGGTTCGTCCTTAATAACTGGCCTGCTACTAGCTACAGTC…
Sclerurus_scansor_HQ851266	ATAAATCCCCAAGCTAAACTAATCTTCACCTTAAGCCTCCTCCTAGGAACAACCATTACAATCTCAAGTAACCACTGAGCAATAGCATGAACGGGTCTAGAAATCAACACCCTAGCCATCCTACCACTTATCGCAAAATCCCATCACCCCCGAGCCATCGAAGCTGCAACCAAGTACTTCCTAACCCAAGCTGCAGCATCAACATTACTTTTATTTTCCAGCACAACCAATGCATGATTTACCGGACAATGAGACATCACACAACTTACCCACCCCACCTCATGTCTCCTCCTAACAACAGCTATCTCAATCAAACTAGGCCTAGTTCCTTTTCACTTCTGATTCCCAGAAGTCCTTCAAGGTTCGTCCTTAATAACTGGCCTGCTACTAGCTACAGTC…
Sclerurus_scansor_HQ851291	ATAAATCCCCAAGCTAAACTAATCTTCACCTTAAGCCTCCTCCTAGGAACAACCATTACAATCTCAAGTAACCACTGAGCAATAGCATGAACGGGTCTAGAAATCAACACCCTAGCCATCCTACCACTTATCGCAAAATCCCATCACCCCCGAGCCATCGAAGCTGCAACCAAGTACTTCCTAACCCAAGCTGCAGCATCAACATTACTTTTATTTTCCAGCACAACCAATGCATGATTTACCGGACAATGAGACATCACACAACTTACCCACCCCACCTCATGTCTCCTCCTAACAACAGCTATCTCAATCAAACTAGGCCTAGTTCCTTTTCACTTCTGATTCCCAGAAGTCCTTCAAGGTTCGTCCTTAATAACTGGCCTGCTACTAGCTACAGTC…
Sclerurus_scansor_HQ851292	ATAAATCCCCAAGCTAAACTAATCTTCACCTTAAGCCTCCTCCTAGGAACAACCATTACAATCTCAAGTAACCACTGAGCAATAGCATGAACGGGTCTAGAAATCAACACCCTAGCCATCCTACCACTTATCGCAAAATCCCATCACCCCCGAGCCATCGAAGCTGCAACCAAGTACTTCCTAACCCAAGCTGCAGCATCAACATTACTTTTATTTTCCAGCACAACCAATGCATGATTTACCGGACAATGAGACATCACACAACTTACCCACCCCACCTCATGTCTCCTCCTAACAACAGCTATCTCAATCAAACTAGGCCTAGTTCCTTTTCACTTCTGATTCCCAGAAGTCCTTCAAGGTTCGTCCTTAATAACTGGCCTGCTACTAGCTACAGTC…
Sclerurus_scansor_HQ851307	ATAAATCCCCAAGCTAAACTAATCTTCACCTTAAGCCTCCTCCTAGGAACAACCATTACAATCTCAAGTAACCACTGAGCAATAGCATGAACGGGTCTAGAAATCAACACCCTAGCCATCCTACCACTTATCGCAAAATCCCATCACCCCCGAGCCATCGAAGCTGCAACCAAGTACTTCCTAACCCAAGCTGCAGCATCAACATTACTTTTATTTTCCAGCACAACCAATGCATGATTTACCGGACAATGAGACATCACACAACTTACCCACCCCACCTCATGTCTCCTCCTAACAACAGCTATCTCAATCAAACTAGGCCTAGTTCCTTTTCACTTCTGATTCCCAGAAGTCCTTCAAGGTTCGTCCTTAATAACTGGCCTGCTACTAGCTACAGTC…
Sclerurus_scansor_HQ851310	ATAAATCCCCAAGCTAAACTAATCTTCACCTTAAGCCTCCTCCTAGGAACAACCATTACAATCTCAAGTAACCACTGAGCAATAGCATGAACGGGTCTAGAAATCAACACCCTAGCCATCCTACCACTTATCGCAAAATCCCATCACCCCCGAGCCATCGAAGCTGCAACCAAGTACTTCCTAACCCAAGCTGCAGCATCAACATTACTTTTATTTTCCAGCACAACCAATGCATGATTTACCGGACAATGAGACATCACACAACTTACCCACCCCACCTCATGTCTCCTCCTAACAACAGCTATCTCAATCAAACTAGGCCTAGTTCCTTTTCACTTCTGATTCCCAGAAGTCCTTCAAGGTTCGTCCTTAATAACTGGCCTGCTACTAGCTACAGTC…
Sclerurus_scansor_HQ851238	ATAAATCCCCAAGCTAAACTAATCTTCACCTTAAGCCTCCTCCTAGGAACAACCATTACAATCTCAAGTAACCACTGAGCAATAGCATGAACGGGTCTAGAAATCAACACCCTAGCCATCCTACCACTTATCGCAAAATCCCATCACCCCCGAGCCATCGAAGCTGCAACCAAGTACTTCCTAACCCAAGCTGCAGCATCAACATTACTTTTATTTTCCAGCACAACCAATGCATGATTTACCGGACAATGAGACATCACACAACTTACCCACCCCACCTCATGTCTCCTCCTAACAACAGCTATCTCAATCAAACTAGGCCTAGTTCCTTTTCACTTCTGATTCCCAGAAGTCCTTCAAGGTTCGTCCTTAATAACTGGCCTGCTACTAGCTACAGTC…
Sclerurus_scansor_HQ851239	ATAAATCCCCAAGCTAAACTAATCTTCACCTTAAGCCTCCTCCTAGGAACAACCATTACAATCTCAAGTAACCACTGAGCAATAGCATGAACGGGCCTAGAAATCAACACCCTAGCCATCCTACCACTTATCGCAAAATCCCATCACCCCCGAGCCATCGAAGCTGCAACCAAGTACTTCCTAACCCAAGCTGCAGCATCAACATTACTTTTATTTTCCAGCACAACCAATGCATGATTTACCGGACAATGAGACATCACACAACTTACCCACCCCACCTCATGTCTCCTCCTAACAACAGCTATCTCAATCAAACTAGGCCTAGTTCCTTTTCACTTCTGATTCCCAGAAGTCCTTCAAGGTTCATCCCTAATAACTGGCCTACTACTAGCTACAGTC…
Sclerurus_scansor_HQ851240	---------------AAACTAATCTTCACCTTAAGCCTCCTCCTAGGAACAACCATTACAATCTCAAGTAACCACTGAGCAATAGCATGAACGGGCCTAGAAATCAACACCCTAGCCATCCTACCACTTATCGCAAAATCCCATCACCCCCGAGCCATCGAAGCTGCAACCAAGTACTTCCTAACCCAAGCTGCAGCATCAACATTACTTTTATTTTCCAGCACAACCAATGCATGATTTACCGGACAATGAGACATCACACAACTTACCCACCCCACCTCATGTCTCCTCCTAACAACAGCTATCTCAATCAAACTAGGCCTAGTTCCTTTTCACTTCTGATTCCCAGAAGTCCTTCAAGGTTCATCCCTAATAACTGGCCTACTACTAGCTACAGTC…
Sclerurus_scansor_HQ851298	ATAAATCCCCAAGCTAAACTAATCTTCACCTTAAGCCTCCTCCTAGGAACAACCATTACAATCTCAAGTAACCACTGAGCAATAGCATGAACGGGCCTAGAAATCAACACCCTAGCCATCCTACCACTTATCGCAAAATCCCATCACCCCCGAGCCATCGAAGCTGCAACCAAGTACTTCCTAACCCAAGCTGCAGCATCAACATTACTTTTATTTTCCAGCACAACCAATGCATGATTTACCGGACAATGAGACATCACACAACTTACCCACCCCACCTCATGTCTCCTCCTAACAACAGCTATCTCAATCAAACTAGGCCTAGTTCCTTTTCACTTCTGATTCCCAGAAGTCCTTCAAGGTTCATCCCTAATAACTGGCCTACTACTAGCTACAGTC…
Sclerurus_scansor_HQ851302	ATAAATCCCCAAGCTAAACTAATCTTCACCTTAAGCCTCCTCCTAGGAACAACCATTACAATCTCAAGTAACCACTGAGCAATAGCATGAACGGGCCTAGAAATCAACACCCTAGCCATCCTACCACTTATCGCAAAATCCCATCACCCCCGAGCCATCGAAGCTGCAACCAAGTACTTCCTAACCCAAGCTGCAGCATCAACATTACTTTTATTTTCCAGCACAACCAATGCATGATTTACCGGACAATGAGACATCACACAACTTACCCACCCCACCTCATGTCTCCTCCTAACAACAGCTATCTCAATCAAACTAGGCCTAGTTCCTTTTCACTTCTGATTCCCAGAAGTCCTTCAAGGTTCATCCCTAATAACTGGCCTACTACTAGCTACAGTC…
Sclerurus_scansor_HQ851236	----------------AACTAATCTTCACCTTAAGCCTCCTCCTAGGAACAACCATTACAATCTCAAGTAACCACTGAGCAATAGCATGAACGGGCCTAGAAATCAACACCCTAGCCATCCTACCACTTATCGCAAAATCCCATCACCCCCGAGCCATCGAAGCTGCAACCAAGTACTTCCTAACCCAAGCTGCAGCATCAACATTACTTTTATTTTCCAGCACAACCAATGCATGATTTACCGGACAATGAGACATCACACAACTTACCCACCCCACCTCATGTCTCCTCCTAACAACAGCTATCTCAATCAAACTAGGCCTAGTTCCTTTTCACTTCTGATTCCCAGAAGTCCTTCAAGGTTCATCCCTAATAACTGGCCTACTACTAGCTACAGTC…
Sclerurus_scansor_HQ851242	ATAAATCCCCAAGCTAAACTAATCTTCACCTTAAGCCTCCTCCTAGGAACAACCATTACAATCTCAAGTAACCACTGAGCAATAGCATGAACGGGCCTAGAAATCAACACCCTAGCCATCCTACCACTTATCGCAAAATCCCATCACCCCCGAGCCATCGAAGCTGCAACCAAGTACTTCCTAACCCAAGCTGCAGCATCAACATTACTTTTATTTTCCAGCACAACCAATGCATGATTTACCGGACAATGAGACATCACACAACTTACCCACCCCACCTCATGTCTCCTCCTAACAACAGCTATCTCAATCAAACTAGGCCTAGTTCCTTTTCACTTCTGATTCCCAGAAGTCCTTCAAGGTTCATCCCTAATAACTGGCCTACTACTAGCTACAGTC…
Sclerurus_scansor_HQ851301	ATAAATCCCCAAGCTAAACTAATCTTCACCTTAAGCCTCCTCCTAGGAACAACCATTACAATCTCAAGTAACCACTGAGCAATAGCATGAACGGGCCTAGAAATCAACACCCTAGCCATCCTACCACTTATCGCAAAATCCCATCACCCCCGAGCCATCGAAGCTGCAACCAAGTACTTCCTAACCCAAGCTGCAGCATCAACATTACTTTTATTTTCCAGCACAACCAATGCATGATTTACCGGACAATGAGACATCACACAACTTACCCACCCCACCTCATGTCTCCTCCTAACAACAGCTATCTCAATCAAACTAGGCCTAGTTCCTTTTCACTTCTGATTCCCAGAAGTCCTTCAAGGTTCATCCCTAATAACTGGCCTACTACTAGCTACAGTC…
Sclerurus_scansor_HQ851313	ATAAATCCCCAAGCTAAACTAATCTTCACCTTAAGCCTCCTCCTAGGAACAACCATTACAATCTCAAGTAACCACTGAGCAATAGCATGAACGGGCCTAGAAATCAACACCCTAGCCATCCTACCACTTATCGCAAAATCCCATCACCCCCGAGCCATCGAAGCTGCAACCAAGTACTTCCTAACCCAAGCTGCAGCATCAACATTACTTTTATTTTCCAGCACAACCAATGCATGATTTACCGGACAATGAGACATCACACAACTTACCCACCCCACCTCATGTCTCCTCCTAACAACAGCTATCTCAATCAAACTAGGCCTAGTTCCTTTTCACTTCTGATTCCCAGAAGTCCTTCAAGGTTCATCCCTAATAACTGGCCTACTACTAGCCACAGTC…
Sclerurus_scansor_HQ851241	--AAATCCCCAAGCTAAACTAATCTTCACCTTAAGCCTCCTCCTAGGAACAACCATTACAATCTCAAGTAACCACTGAGCAATAGCATGAACGGGCCTAGAAATCAACACCCTAGCCATCCTACCACTTATCGCAAAATCCCATCACCCCCGAGCCATCGAAGCTGCAACCAAGTACTTCCTAACCCAAGCTGCAGCATCAACATTACTTTTATTTTCCAGCACAACCAATGCATGATTTACCGGACAATGAGACATCACACAACTTACCCACCCCACCTCATGTCTCCTCCTAACAACAGCTATCTCAATCAAACTAGGCCTAGTTCCTTTTCACTTCTGATTCCCAGAAGTCCTTCAAGGTTCATCCCTAATAACTGGCCTACTACTAGCCACAGTC…
Sclerurus_scansor_HQ851264	ATAAATCCCCAAGCTAAACTAATCTTCACCTTAAGCCTCCTCCTAGGAACAACCATTACAATCTCAAGTAACCACTGAGCAATAGCATGAACGGGCCTAGAAATCAACACCCTAGCCATCCTACCACTTATCGCAAAATCCCATCACCCCCGAGCCATCGAAGCTGCAACCAAGTACTTCCTAACCCAAGCTGCAGCATCAACATTACTTTTATTTTCCAGCACAACCAATGCATGATTTACCGGACAATGAGACATCACACAACTTACCCACCCCACCTCATGTCTCCTCCTAACAACAGCTATCTCAATCAAACTAGGCCTAGTTCCTTTTCACTTCTGATTCCCAGAAGTCCTTCAAGGTTCATCCCTAATAACTGGCCTACTACTAGCCACAGTC…
Sclerurus_scansor_HQ851234	ATAAATCCCCAAGCTAAACTAATCTTCACCTTAAGCCTCCTCCTAGGAACAACCATTACAATCTCAAGTAACCACTGAGCAATAGCATGAACGGGCCTAGAAATCAACACCCTAGCCATCCTACCACTTATCGCAAAATCCCATCACCCCCGAGCCATCGAAGCTGCAACCAAGTACTTCCTAACCCAAGCTGCAGCATCAACATTACTTTTATTTTCCAGCACAACCAATGCATGATTTACCGGACAATGAGACATCACACAACTTACCCACCCCACCTCATGTCTCCTCCTAACAACAGCTATCTCAATCAAACTAGGCCTAGTTCCTTTTCACTTCTGATTCCCAGAAGTCCTTCAAGGTTCATCCCTAATAACTGGCCTACTACTAGCTACAGTC…
Sclerurus_scansor_HQ851316	ATAAATCCCCAAGCTAAACTAATCTTCACCTTAAGCCTCCTCCTAGGAACAACCATTACAATCTCAAGTAACCACTGAGCAATAGCATGAACGGGCCTAGAAATCAACACCCTAGCCATCCTACCACTTATCGCAAAATCCCATCACCCCCGAGCCATCGAAGCTGCAACCAAGTACTTCCTAACCCAAGCTGCAGCATCAACATTACTTTTATTTTCCAGCACAACCAATGCATGATTTACCGGACAATGAGACATCACACAACTTACCCACCCCACCTCATGTCTCCTCCTAACAACAGCTATCTCAATCAAACTAGGCCTAGTTCCTTTTCACTTCTGATTCCCAGAAGTCCTTCAAGGTTCATCCCTAATAACTGGCCTACTACTAGCTACAGTC…
Sclerurus_scansor_HQ851263	ATAAATCCCCAAGCTAAACTAATCTTCACCTTAAGCCTCCTCCTAGGAACAACCATTACAATCTCAAGTAACCACTGAGCAATAGCATGAACGGGCCTAGAAATCAACACCCTAGCCATCCTACCACTTATCGCAAAATCCCATCACCCCCGAGCCATCGAAGCTGCAACCAAGNACTTCCTAACCCAAGCTGCAGCATCAACATTACTTTTATTTTCCAGCACAACCAATGCATGATTTACCGGACAATGAGACATCACACAACTTACCCACCCCACCTCATGTCTCCTCCTAACAACAGCTATCTCAATCAAACTAGGCCTAGTTCCTTTTCACTTCTGATTCCCAGAAGTCCTTCAAGGTTCATCCCTAATAACTGGCCTACTACTAGCTACAGTC…
Sclerurus_scansor_HQ851265	ATAAATCCCCAAGCTAAACTAATCTTCACCTTAAGCCTCCTCCTAGGAACAACCATTACAATCTCAAGTAACCACTGAGCAATAGCATGAACGGGCCTAGAAATCAACACCCTAGCCATCCTACCACTTATCGCAAAATCCCATCACCCCCGAGCCATCGAAGCTGCAACCAAGNACTTCCTAACCCAAGCTGCAGCATCAACATTACTTTTATTTTCCAGCACAACCAATGCATGATTTACCGGACAATGAGACATCACACAACTTACCCACCCCACCTCATGTCTCCTCCTAACAACAGCTATCTCAATCAAACTAGGCCTAGTTCCTTTTCACTTCTGATTCCCAGAAGTCCTTCAAGGTTCATCCCTAATAACTGGCCTACTACTAGCTACAGTC…
Sclerurus_scansor_HQ851304	ATAAATCCCCAAGCTAAACTAATCTTCACCTTAAGCCTCCTCCTAGGAACAACCATTACAATCTCAAGTAACCACTGAGCAATAGCATGAACGGGCCTAGAAATCAACACCCTAGCCATCCTACCACTTATCGCAAAATCCCATCACCCCCGAGCCATCGAAGCTGCAACCAAGTACTTCCTAACCCAAGCTGCAGCATCAACATTACTTTTATTTTCCAGCACAACCAATGCATGATTTACCGGACAATGAGACATCACACAACTTACCCACCCCACCTCATGTCTCCTCCTAACAACAGCTATCTCAATCAAACTAGGCCTAGTTCCTTTTCACTTCTGATTCCCAGAAGTCCTTCAAGGTTCATCCCTAATAACTGGCCTACTACTAGCTACAGTC…
Sclerurus_scansor_HQ851262	ATAAATCCCCAAGCTAAACTAATCTTCACCTTAAGCCTCCTCCTAGGAACAACCATTACAATCTCAAGTAACCACTGAGCAATAGCATGAACGGGCCTAGAAATCAACACCCTAGCCATCCTACCACTTATCGCAAAATCCCATCACCCCCGAGCCATCGAAGCTGCAACCAAGTACTTCCTAACCCAAGCTGCAGCATCAACATTACTTTTATTTTCCAGCACAACCAATGCATGATTTACCGGACAATGAGACATCACACAACTTACCCACCCCACCTCATGTCTCCTCCTAACAACAGCTATCTCAATCAAACTAGGCCTAGTTCCTTTTCACTTCTGATTCCCAGAAGTCCTTCAAGGTTCATCCCTAATAACTGGCCTACTACTAGCTACAGTC…
Sclerurus_scansor_HQ851293	ATAAATCCCCAAGCTAAACTAATCTTCACCTTAAGCCTCCTCCTAGGAACAACCATTACAATCTCAAGTAACCACTGAGCAATAGCATGAACGGGCCTAGAAATCAACACCCTAGCCATCCTACCACTTATCGCAAAATCCCATCACCCCCGAGCCATCGAAGCTGCAACCAAGTACTTCCTAACCCAAGCTGCAGCATCAACATTACTTTTATTTTCCAGCACAACCAATGCATGATTTACCGGACAATGAGACATCACACAACTTACCCACCCCACCTCATGTCTCCTCCTAACAACAGCTATCTCAATCAAACTAGGCCTAGTTCCTTTTCACTTCTGATTCCCAGAAGTCCTTCAAGGTTCATCCCTAATAACTGGCCTACTACTAGCTACAGTC…
Sclerurus_scansor_HQ851235	ATAAATCCCCAAGCTAAACTAATCTTCACCTTAAGCCTCCTCCTAGGAACAACCATTACAATCTCAAGTAACCACTGAGCAATAGCATGAACGGGCCTAGAAATCAACACCCTAGCCATCCTACCACTTATCGCAAAATCCCATCACCCCCGAGCCATCGAAGCTGCAACCAAGTACTTCCTAACCCAAGCTGCAGCATCAACATTACTTTTATTTTCCAGCACAACCAATGCATGATTTACCGGACAATGAGACATCACACAACTTACCCACCCCACCTCATGTCTCCTCCTAACAACAGCTATCTCAATCAAACTAGGCCTAGTTCCTTTTCACTTCTGATTCCCAGAAGTCCTTCAAGGTTCATCCCTAATAACTGGCCTACTACTAGCTACAGTC…
Sclerurus_scansor_HQ851282	ATAAATCCCCAAGCTAAACTAATCTTCACCTTAAGCCTCCTCCTAGGAACAACCATTACAATCTCAAGTAACCACTGAGCAATAGCATGAACGGGCCTAGAAATCAACACCCTAGCCATCCTACCACTTATCGCAAAATCCCATCACCCCCGAGCCATCGAAGCTGCAACCAAGTACTTCCTAACCCAAGCTGCAGCATCAACATTACTTTTATTTTCCAGCACAACCAATGCATGATTTACCGGACAATGAGACATCACACAACTTACCCACCCCACCTCATGTCTCCTCCTAACAACAGCTATCTCAATCAAACTAGGCCTAGTTCCTTTTCACTTCTGATTCCCAGAAGTCCTTCAAGGTTCATCCCTAATAACTGGCCTACTACTAGCTACAGTC…
Sclerurus_scansor_HQ851232	ATAAATCCCCAAGCTAAACTAATCTTCACCTTAAGCCTCCTCCTAGGAACAACCATTACAATCTCAAGTAACCACTGAGCAATAGCATGAACGGGCCTAGAAATCAACACCCTAGCCATCCTACCACTTATCGCAAAATCCCATCACCCCCGAGCCATCGAAGCTGCAACCAAGTACTTCCTAACCCAAGCTGCAGCATCAACATTACTTTTATTTTCCAGCACAACCAATGCATGATTTACCGGACAATGAGACATCACACAACTTACCCACCCCACCTCATGTCTCCTCCTAACAACAGCTATCTCAATCAAACTAGGCCTAGTTCCTTTTCACTTCTGATTCCCAGAAGTCCTTCAAGGTTCATCCCTAATAACTGGCCTACTACTAGCTACAGTC…
Sclerurus_scansor_HQ851260	ATAAATCCCCAAGCTAAACTAATCTTCACCTTAAGCCTCCTCCTAGGAACAACCATTACAATCTCAAGTAACCACTGAGCAATAGCATGAACGGGCCTAGAAATCAACACCCTAGCCATCCTACCACTTATCGCAAAATCCCATCACCCCCGAGCCATCGAAGCTGCAACCAAGTACTTCCTAACCCAAGCTGCAGCATCAACATTACTTTTATTTTCCAGCACAACCAATGCATGATTTACCGGACAATGAGACATCACACAACTTACCCACCCCACCTCATGTCTCCTCCTAACAACAGCTATCTCAATCAAACTAGGCCTAGTTCCTTTTCACTTCTGATTCCCAGAAGTCCTTCAAGGTTCATCCCTAATAACTGGCCTACTACTAGCTACAGTC…
Sclerurus_scansor_HQ851261	ATAAATCCCCAAGCTAAACTAATCTTCACCTTAAGCCTCCTCCTAGGAACAACCATTACAATCTCAAGTAACCACTGAGCAATAGCATGAACGGGCCTAGAAATCAACACCCTAGCCATCCTACCACTTATCGCAAAATCCCATCACCCCCGAGCCATCGAAGCTGCAACCAAGTACTTCCTAACCCAAGCTGCAGCATCAACATTACTTTTATTTTCCAGCACAACCAATGCATGATTTACCGGACAATGAGACATCACACAACTTACCCACCCCACCTCATGTCTCCTCCTAACAACAGCTATCTCAATCAAACTAGGCCTAGTTCCTTTTCACTTCTGATTCCCAGAAGTCCTTCAAGGTTCATCCCTAATAACTGGCCTACTACTAGCTACAGTC…
Sclerurus_scansor_HQ851294	ATAAATCCCCAAGCTAAACTAATCTTCACCTTAAGCCTCCTCCTAGGAACAACCATTACAATCTCAAGTAACCACTGAGCAATAGCATGAACGGGCCTAGAAATCAACACCCTAGCCATCCTACCACTTATCGCAAAATCCCATCACCCCCGAGCCATCGAAGCTGCAACCAAGTACTTCCTAACCCAAGCTGCAGCATCAACATTACTTTTATTTTCCAGCACAACCAATGCATGATTTACCGGACAATGAGACATCACACAACTTACCCACCCCACCTCATGTCTCCTCCTAACAACAGCTATCTCAATCAAACTAGGCCTAGTTCCTTTTCACTTCTGATTCCCAGAAGTCCTTCAAGGTTCATCCCTAATAACTGGCCTACTACTAGCTACAGTC…
Sclerurus_scansor_HQ851295	ATAAATCCCCAAGCTAAACTAATCTTCACCTTAAGCCTCCTCCTAGGAACAACCATTACAATCTCAAGTAACCACTGAGCAATAGCATGAACGGGCCTAGAAATCAACACCCTAGCCATCCTACCACTTATCGCAAAATCCCATCACCCCCGAGCCATCGAAGCTGCAACCAAGTACTTCCTAACCCAAGCTGCAGCATCAACATTACTTTTATTTTCCAGCACAACCAATGCATGATTTACCGGACAATGAGACATCACACAACTTACCCACCCCACCTCATGTCTCCTCCTAACAACAGCTATCTCAATCAAACTAGGCCTAGTTCCTTTTCACTTCTGATTCCCAGAAGTCCTTCAAGGTTCATCCCTAATAACTGGCCTACTACTAGCTACAGTC…
Sclerurus_scansor_HQ851297	ATAAATCCCCAAGCTAAACTAATCTTCACCTTAAGCCTCCTCCTAGGAACAACCATTACAATCTCAAGTAACCACTGAGCAATAGCATGAACGGGCCTAGAAATCAACACCCTAGCCATCCTACCACTTATCGCAAAATCCCATCACCCCCGAGCCATCGAAGCTGCAACCAAGTACTTCCTAACCCAAGCTGCAGCATCAACATTACTTTTATTTTCCAGCACAACCAATGCATGATTTACCGGACAATGAGACATCACACAACTTACCCACCCCACCTCATGTCTCCTCCTAACAACAGCTATCTCAATCAAACTAGGCCTAGTTCCTTTTCACTTCTGATTCCCAGAAGTCCTTCAAGGTTCATCCCTAATAACTGGCCTACTACTAGCTACAGTC…
Sclerurus_scansor_HQ851306	ATAAATCCCCAAGCTAAACTAATCTTCACCTTAAGCCTCCTCCTAGGAACAACCATTACAATCTCAAGTAACCACTGAGCAATAGCATGAACGGGCCTAGAAATCAACACCCTAGCCATCCTACCACTTATCGCAAAATCCCATCACCCCCGAGCCATCGAAGCTGCAACCAAGTACTTCCTAACCCAAGCTGCAGCATCAACATTACTTTTATTTTCCAGCACAACCAATGCATGATTTACCGGACAATGAGACATCACACAACTTACCCACCCCACCTCATGTCTCCTCCTAACAACAGCTATCTCAATCAAACTAGGCCTAGTTCCTTTTCACTTCTGATTCCCAGAAGTCCTTCAAGGTTCATCCCTAATAACTGGCCTACTACTAGCTACAGTC…
Sclerurus_scansor_HQ851312	ATAAATCCCCAAGCTAAACTAATCTTCACCTTAAGCCTCCTCCTAGGAACAACCATTACAATCTCAAGTAACCACTGAGCAATAGCATGAACGGGCCTAGAAATCAACACCCTAGCCATCCTACCACTTATCGCAAAATCCCATCACCCCCGAGCCATCGAAGCTGCAACCAAGTACTTCCTAACCCAAGCTGCAGCATCAACATTACTTTTATTTTCCAGCACAACCAATGCATGATTTACCGGACAATGAGACATCACACAACTTACCCACCCCACCTCATGTCTCCTCCTAACAACAGCTATCTCAATCAAACTAGGCCTAGTTCCTTTTCACTTCTGATTCCCAGAAGTCCTTCAAGGTTCATCCCTAATAACTGGCCTACTACTAGCTACAGTC…
Sclerurus_scansor_JF975134	ATAAATCCCCAAGCTAAACTAATCTTCACCTTAAGCCTCCTCCTAGGAACAACCATTACAATCTCAAGTAACCACTGAGCAATAGCATGAACGGGCCTAGAAATCAACACCCTAGCCATCCTACCACTTATCGCAAAATCCCATCACCCCCGAGCCATCGAAGCTGCAACCAAGTACTTCCTAACCCAAGCTGCAGCATCAACATTACTTTTATTTTCCAGCACAACCAATGCATGATTTACCGGACAATGAGACATCACACAACTTACCCACCCCACCTCATGTCTCCTCCTAACAACAGCTATCTCAATCAAACTAGGCCTAGTTCCTTTTCACTTCTGATTCCCAGAAGTCCTTCAAGGTTCATCCCTAATAACTGGCCTACTACTAGCTACAGTC…
Sclerurus_scansor_HQ851233	-------------CTAAACTAATCTTCACCTTAAGCCTCCTCCTAGGAACAACCATTACAATCTCAAGTAACCACTGAGCAATAGCATGAACGGGCCTAGAAATCAACACCCTAGCCATCCTACCACTTATCGCAAAATCCCATCACCCCCGAGCCATCGAAGCTGCAACCAAGTACTTCCTAACCCAAGCTGCAGCATCAACATTACTTTTATTTTCCAGCACAACCAATGCATGATTTACCGGACAATGAGACATCACACAACTTACCCACCCCACCTCATGTCTCCTCCTAACAACAGCTATCTCAATCAAACTAGGCCTAGTTCCTTTTCACTTCTGATTCCCAGAAGTCCTTCAAGGTTCATCCCTAATAACTGGCCTACTACTAGCTACAGTC…
Sclerurus_scansor_HQ851258	--AAATCCCCAAGCTAAACTAATCTTCACCTTAAGCCTCCTCCTAGGAACAACCATTACAATCTCAAGTAACCACTGAGCAATAGCATGAACGGGCCTAGAAATCAACACCCTAGCCATCCTACCACTTATCGCAAAATCCCATCACCCCCGAGCCATCGAAGCTGCAACCAAGTACTTCCTAACCCAAGCTGCAGCATCAACATTACTTTTATTTTCCAGCACAACCAATGCATGATTTACCGGACAATGAGACATCACACAACTTACCCACCCCACCTCATGTCTCCTCCTAACAACAGCTATCTCAATCAAACTAGGCCTAGTTCCTTTTCACTTCTGATTCCCAGAAGTCCTTCAAGGTTCATCCCTAATAACTGGCCTACTACTAGCTACAGTC…
Sclerurus_scansor_HQ851296	----------------------TCTTCACCTTAAGCCTCCTCCTAGGAACAACCATTACAATCTCAAGTAACCACTGAGCAATAGCATGAACGGGCCTAGAAATCAACACCCTAGCCATCCTACCACTTATCGCAAAATCCCATCACCCCCGAGCCATCGAAGCTGCAACCAAGTACTTCCTAACCCAAGCTGCAGCATCAACATTACTTTTATTTTCCAGCACAACCAATGCATGATTTACCGGACAATGAGACATCACACAACTTACCCACCCCACCTCATGTCTCCTCCTAACAACAGCTATCTCAATCAAACTAGGCCTAGTTCCTTTTCACTTCTGATTCCCAGAAGTCCTTCAAGGTTCATCCCTAATAACTGGCCTACTACTAGCTACAGTC…
Sclerurus_scansor_HQ851271	ATAAATCCCCAAGCTAAACTAATCTTTACCTTAAGCCTCCTCCTAGGAACAACCATTACAATCTCAAGTAATCACTGAGCAATAGCATGAACGGGCCTAGAAATCAACACCCTAGCCATCCTACCACTTATCGCAAAATCCCATCACCCCCGAGCCATCGAAGCTGCAACCAAGTACTTCCTAACCCAAGCTGCAGCATCAACATTACTTTTATTTTCCAGCACAACCAATGCATGATTTACCGGACAATGAGACATCACACAACTTACCCACCCCACCTCATGCCTCCTCCTAACAACAGCTATCTCAATCAAACTAGGCCTAGTTCCTTTTCACTTCTGGTTCCCAGAAGTCCTTCAAGGTTCATCCCTAATAATTGGCCTACTACTAGCTACAGTC…
Sclerurus_scansor_HQ851273	ATAAATCCCCAAGCTAAACTAATCTTTACCTTAAGCCTCCTCCTAGGAACAACCATTACAATCTCAAGTAATCACTGAGCAATAGCATGAACGGGCCTAGAAATCAACACCCTAGCCATCCTACCACTTATCGCAAAATCCCATCACCCCCGAGCCATCGAAGCTGCAACCAAGTACTTCCTAACCCAAGCTGCAGCATCAACATTACTTTTATTTTCCAGCACAACCAATGCATGATTTACCGGACAATGAGACATCACACAACTTACCCACCCCACCTCATGCCTCCTCCTAACAACAGCTATCTCAATCAAACTAGGCCTAGTTCCTTTTCACTTCTGGTTCCCAGAAGTCCTTCAAGGTTCATCCCTAATAATTGGCCTACTACTAGCTACAGTC…
Sclerurus_scansor_HQ851286	ATAAATCCCCAAGCTAAACTAATCTTTACCTTAAGCCTCCTCCTAGGAACAACCATTACAATCTCAAGTAATCACTGAGCAATAGCATGAACGGGCCTAGAAATCAACACCCTAGCCATCCTACCACTTATCGCAAAATCCCATCACCCCCGAGCCATCGAAGCTGCAACCAAGTACTTCCTAACCCAAGCTGCAGCATCAACATTACTTTTATTTTCCAGCACAACCAATGCATGATTTACCGGACAATGAGACATCACACAACTTACCCACCCCACCTCATGCCTCCTCCTAACAACAGCTATCTCAATCAAACTAGGCCTAGTTCCTTTTCACTTCTGGTTCCCAGAAGTCCTTCAAGGTTCATCCCTAATAACTGGCCTACTACTAGCTACAGTC…
Sclerurus_scansor_HQ851287	ATAAATCCCCAAGCTAAACTAATCTTTACCTTAAGCCTCCTCCTAGGAACAACCATTACAATCTCAAGTAATCACTGAGCAATAGCATGAACGGGCCTAGAAATCAACACCCTAGCCATCCTACCACTTATCGCAAAATCCCATCACCCCCGAGCCATCGAAGCTGCAACCAAGTACTTCCTAACCCAAGCTGCAGCATCAACATTACTTTTATTTTCCAGCACAACCAATGCATGATTTACCGGACAATGAGACATCACACAACTTACCCACCCCACCTCATGCCTCCTCCTAACAACAGCTATCTCAATCAAACTAGGCCTAGTTCCTTTTCACTTCTGGTTCCCAGAAGTCCTTCAAGGTTCATCCCTAATAACTGGCCTACTACTAGCTACAGTC…
Sclerurus_scansor_HQ851285	ATAAATCCCCAAGCTAAACTAATCTTTACCTTAAGCCTCCTCCTAGGAACAACCATTACAATCTCAAGTAATCACTGAGCAATAGCATGAACGGGCCTAGAAATCAACACCCTAGCCATCCTACCACTTATCGCAAAATCCCATCACCCCCGAGCCATCGAAGCTGCAACCAAGTACTTCCTAACCCAAGCTGCAGCATCAACATTACTTTTATTTTCCAGCACAACCAATGCATGATTTACCGGACAATGAGACATCACACAACTTACCCACCCCACCTCATGCCTCCTCCTAACAACAGCTATCTCAATCAAACTAGGCCTAGTTCCTTTTCACTTCTGGTTCCCAGAAGTCCTTCAAGGTTCATCCCTAATAACTGGCCTACTACTAGCTACAGTC…
Sclerurus_scansor_HQ851275	ATAAATCCCCAAGCTAAACTAATCTTTACCTTAAGCCTCCTCCTAGGAACAACCATTACAATCTCAAGTAATCACTGAGCAATAGCATGAACGGGCCTAGAAATCAACACCCTAGCCATCCTACCACTTATCGCAAAATCCCATCACCCCCGAGCCATCGAAGCTGCAACCAAGTACTTCCTAACCCAAGCTGCAGCATCAACATTACTTTTATTTTCCAGCACAACCAATGCATGATTTACCGGACAATGAGACATCACACAACTTACCCACCCCACCTCATGCCTCCTCCTAACAACAGCTATCTCAATCAAACTAGGCCTAGTTCCTTTTCACTTCTGGTTCCCAGAAGTCCTTCAAGGTTCATCCCTAATAACTGGCCTACTACTAGCTACAGTC…
Sclerurus_scansor_HQ851243	--AAATCCCCAAGCTAAACTAATCTTTACCTTAAGCCTCCTCCTAGGAACAACCATTACAATCTCAAGTAATCACTGAGCAATAGCATGAACGGGCCTAGAAATCAACACCCTAGCCATCCTACCACTTATCGCAAAATCCCATCACCCCCGAGCCATCGAAGCTGCAACCAAGTACTTCCTAACCCAAGCTGCAGCATCAACATTACTTTTATTTTCCAGCACAACCAATGCATGATTTACCGGACAATGAGACATCACACAACTTACCCACCCCACCTCATGCCTCCTCCTAACAACAGCTATCTCAATCAAACTAGGCCTAGTTCCTTTTCACTTCTGGTTCCCAGAAGTCCTTCAAGGTTCATCCCTAATAACTGGCCTACTACTAGCTACAGTC…
Sclerurus_scansor_HQ851244	ATAAATCCCCAAGCTAAACTAATCTTTACCTTAAGCCTCCTCCTAGGAACAACCATTACAATCTCAAGTAATCACTGAGCAATAGCATGAACGGGCCTAGAAATCAACACCCTAGCCATCCTACCACTTATCGCAAAATCCCATCACCCCCGAGCCATCGAAGCTGCAACCAAGTACTTCCTAACCCAAGCTGCAGCATCAACATTACTTTTATTTTCCAGCACAACCAATGCATGATTTACCGGACAATGAGACATCACACAACTTACCCACCCCACCTCATGCCTCCTCCTAACAACAGCTATCTCAATCAAACTAGGCCTAGTTCCTTTTCACTTCTGGTTCCCAGAAGTCCTTCAAGGTTCATCCCTAATAACTGGCCTACTACTAGCTACAGTC…
Sclerurus_scansor_HQ851245	ATAAATCCCCAAGCTAAACTAATCTTTACCTTAAGCCTCCTCCTAGGAACAACCATTACAATCTCAAGTAATCACTGAGCAATAGCATGAACGGGCCTAGAAATCAACACCCTAGCCATCCTACCACTTATCGCAAAATCCCATCACCCCCGAGCCATCGAAGCTGCAACCAAGTACTTCCTAACCCAAGCTGCAGCATCAACATTACTTTTATTTTCCAGCACAACCAATGCATGATTTACCGGACAATGAGACATCACACAACTTACCCACCCCACCTCATGCCTCCTCCTAACAACAGCTATCTCAATCAAACTAGGCCTAGTTCCTTTTCACTTCTGGTTCCCAGAAGTCCTTCAAGGTTCATCCCTAATAACTGGCCTACTACTAGCTACAGTC…
Sclerurus_scansor_HQ851269	ATAAATCCCCAAGCTAAACTAATCTTTACCTTAAGCCTCCTCCTAGGAACAACCATTACAATCTCAAGTAATCACTGAGCAATAGCATGAACGGGCCTAGAAATCAACACCCTAGCCATCCTACCACTTATCGCAAAATCCCATCACCCCCGAGCCATCGAAGCTGCAACCAAGTACTTCCTAACCCAAGCTGCAGCATCAACATTACTTTTATTTTCCAGCACAACCAATGCATGATTTACCGGACAATGAGACATCACACAACTTACCCACCCCACCTCATGCCTCCTCCTAACAACAGCTATCTCAATCAAACTAGGCCTAGTTCCTTTTCACTTCTGGTTCCCAGAAGTCCTTCAAGGTTCATCCCTAATAACTGGCCTACTACTAGCTACAGTC…
Sclerurus_scansor_HQ851270	ATAAATCCCCAAGCTAAACTAATCTTTACCTTAAGCCTCCTCCTAGGAACAACCATTACAATCTCAAGTAATCACTGAGCAATAGCATGAACGGGCCTAGAAATCAACACCCTAGCCATCCTACCACTTATCGCAAAATCCCATCACCCCCGAGCCATCGAAGCTGCAACCAAGTACTTCCTAACCCAAGCTGCAGCATCAACATTACTTTTATTTTCCAGCACAACCAATGCATGATTTACCGGACAATGAGACATCACACAACTTACCCACCCCACCTCATGCCTCCTCCTAACAACAGCTATCTCAATCAAACTAGGCCTAGTTCCTTTTCACTTCTGGTTCCCAGAAGTCCTTCAAGGTTCATCCCTAATAACTGGCCTACTACTAGCTACAGTC…
Sclerurus_scansor_HQ851274	ATAAATCCCCAAGCTAAACTAATCTTTACCTTAAGCCTCCTCCTAGGAACAACCATTACAATCTCAAGTAATCACTGAGCAATAGCATGAACGGGCCTAGAAATCAACACCCTAGCCATCCTACCACTTATCGCAAAATCCCATCACCCCCGAGCCATCGAAGCTGCAACCAAGTACTTCCTAACCCAAGCTGCAGCATCAACATTACTTTTATTTTCCAGCACAACCAATGCATGATTTACCGGACAATGAGACATCACACAACTTACCCACCCCACCTCATGCCTCCTCCTAACAACAGCTATCTCAATCAAACTAGGCCTAGTTCCTTTTCACTTCTGGTTCCCAGAAGTCCTTCAAGGTTCATCCCTAATAACTGGCCTACTACTAGCTACAGTC…
Sclerurus_scansor_HQ851290	ATAAATCCCCAAGCTAAACTAATCTTTACCTTAAGCCTCCTCCTAGGAACAACCATTACAATCTCAAGTAATCACTGAGCAATAGCATGAACGGGCCTAGAAATCAACACCCTAGCCATCCTACCACTTATCGCAAAATCCCATCACCCCCGAGCCATCGAAGCTGCAACCAAGTACTTCCTAACCCAAGCTGCAGCATCAACATTACTTTTATTTTCCAGCACAACCAATGCATGATTTACCGGACAATGAGACATCACACAACTTACCCACCCCACCTCATGCCTCCTCCTAACAACAGCTATCTCAATCAAACTAGGCCTAGTTCCTTTTCACTTCTGGTTCCCAGAAGTCCTTCAAGGTTCATCCCTAATAACTGGCCTACTACTAGCTACAGTC…
Sclerurus_scansor_HQ851288	ATAAATCCCCAAGCTAAACTAATCTTTACCTTAAGCCTCCTCCTAGGAACAACCATTACAATCTCAAGTAATCACTGAGCAATAGCATGAACGGGCCTAGAAATCAACACCCTAGCCATCCTACCACTTATCGCAAAATCCCATCACCCCCGAGCCATCGAAGCTGCAACCAAGTACTTCCTAACCCAAGCTGCAGCATCAACATTACTTTTATTTTCCAGCACAACCAATGCATGATTTACCGGACAATGAGACATCACACAACTTACCCACCCCACCTCATGCCTCCTCCTAACAACAGCTATCTCAATCAAACTAGGCCTAGTTCCTTTTCACTTCTGGTTCCCAGAAGTCCTTCAAGGTTCATCCCTAATAACTGGCCTACTACTAGCTACAGTC…
Sclerurus_scansor_HQ851289	ATAAATCCCCAAGCTAAACTAATCTTTACCTTAAGCCTCCTCCTAGGAACAACCATTACAATCTCAAGTAATCACTGAGCAATAGCATGAACGGGCCTAGAAATCAACACCCTAGCCATCCTACCACTTATCGCAAAATCCCATCACCCCCGAGCCATCGAAGCTGCAACCAAGNACTTCCTAACCCAAGCTGCAGCATCAACATTACTTTTATTTTCCAGCACAACCAATGCATGATTTACCGGACAATGAGACATCACACAACTTACCCACCCCACCTCATGCCTCCTCCTAACAACAGCTATCTCAATCAAACTAGGCCTAGTTCCTTTTCACTTCTGGTTCCCAGAAGTCCTTCAAGGTTCATCCCTAATAACTGGCCTACTACTAGCTACAGTC…
Sclerurus_scansor_HQ851254	ATAAATCCCCAAGCTAAACTAATCTTTACCTTAAGCCTCCTCCTAGGAACAACCATTACAATCTCAAGTAANCACTGAGCAATAGCATGAACGGGCCTAGAAATCAACACCCTAGCCATCCTACCACTTATCGCAAAATCCCATCACCCCCGAGCCATCGAAGCTGCAACCAAGTACTTCCTAACCCAAGCTGCAGCATCAACATTACTTTTATTTTCCAGCACAACCAATGCATGATTTACCGGACAATGAGACATCACACAACTTACCCACCCCACCTCATGTCTCCTCCTAACAGCAGCTATCTCAATCAAACTAGGCCTAGTTCCTTTTCACTTCTGATTCCCAGAAGTCCTTCAAGGTTCATCCCTAATAACTGGCCTACTACTAGCTACAGTC…
Sclerurus_scansor_HQ851255	ATAAATCCCCAAGCTAAACTAATCTTTACCTTAAGCCTCCTCCTAGGAACAACCATTACAATCTCAAGTAATCACTGAGCAATAGCATGAACGGGCCTAGAAATCAACACCCTAGCCATCCTACCACTTATCGCAAAATCCCATCACCCCCGAGCCATCGAAGCTGCAACCAAGNACTTCCTAACCCAAGCTGCAGCATCAACATTACTTTTATTTTCCAGCACAACCAATGCATGATTTACCGGACAATGAGACATCACACAACTTACCCACCCCACCTCATGTCTCCTCCTAACAGCAGCTATCTCAATCAAACTAGGCCTAGTTCCTTTTCACTTCTGATTCCCAGAAGTCCTTCAAGGTTCATCCCTAATAACTGGCCTACTACTAGCTACAGTC…
Sclerurus_scansor_HQ851256	ATAAATCCCCAAGCTAAACTAATCTTTACCTTAAGCCTCCTCCTAGGAACAACCATTACAATCTCAAGTAATCACTGAGCAATAGCATGAACGGGCCTAGAAATCAACACCCTAGCCATCCTACCACTTATCGCAAAATCCCATCACCCCCGAGCCATCGAAGCTGCAACCAAGNACTTCCTAACCCAAGCTGCAGCATCAACATTACTTTTATTTTCCAGCACAACCAATGCATGATTTACCGGACAATGAGACATCACACAACTTACCCACCCCACCTCATGTCTCCTCCTAACAGCAGCTATCTCAATCAAACTAGGCCTAGTTCCTTTTCACTTCTGATTCCCAGAAGTCCTTCAAGGTTCATCCCTAATAACTGGCCTACTACTAGCTACAGTC…
Sclerurus_scansor_HQ851251	ATAAATCCCCAAGCTAAACTAATCTTTACCTTAAGCCTCCTCCTAGGAACAACCATTACAATCTCAAGTAATCACTGAGCAATAGCATGAACGGGCCTAGAAATCAACACCCTAGCCATCCTACCACTTATCGCAAAATCCCATCACCCCCGAGCCATCGAAGCTGCAACCAAGTACTTCCTAACCCAAGCTGCAGCATCAACATTACTTTTATTTTCCAGCACAACCAATGCATGATTTACCGGACAATGAGACATCACACAACTTACCCACCCCACCTCATGTCTCCTCCTAACAGCAGCTATCTCAATCAAACTAGGCCTAGTTCCTTTTCACTTCTGATTCCCAGAAGTCCTTCAAGGTTCATCCCTAATAACTGGCCTACTACTAGCTACAGTC…
Sclerurus_scansor_HQ851276	ATAAATCCCCAAGCTAAACTAATCTTTACCTTAAGCCTCCTCCTAGGAACAACCATTACAATCTCAAGTAATCACTGAGCAATAGCATGAACGGGCCTAGAAATCAACACCCTAGCCATCCTACCACTTATCGCAAAATCCCATCACCCCCGAGCCATCGAAGCTGCAACCAAGTACTTCCTAACCCAAGCTGCAGCATCAACATTACTTTTATTTTCCAGCACAACCAATGCATGATTTACCGGACAATGAGACATCACACAACTTACCCACCCCCCCTCATGTCTCCTCCTAACAGCAGCTATCTCAATCAAACTAGGCCTAGTTCCTTTTCACTTCTGATTCCCAGAAGTCCTTCAAGGTTCATCCCTAATAACTGGCCTACTACTAGCTACAGTC…
Sclerurus_scansor_HQ851281	ATAAATCCCCAAGCTAAACTAATCTTTACCTTAAGCCTCCTCCTAGGAACAACCATTACAATCTCAAGTAATCACTGAGCAATAGCATGAACGGGCCTAGAAATCAACACCCTAGCCATCCTACCACTTATCGCAAAATCCCATCACCCCCGAGCCATCGAAGCTGCAACCAAGTACTTCCTAACCCAAGCTGCAGCATCAACATTACTTTTATTTTCCAGCACAACCAATGCATGATTTACCGGACAATGAGACATCACACAACTTACCCACCCCCCCTCATGTCTCCTCCTAACAGCAGCTATCTCAATCAAACTAGGCCTAGTTCCTTTTCACTTCTGATTCCCAGAAGTCCTTCAAGGTTCATCCCTAATAACTGGCCTACTACTAGCTACAGTC…
Sclerurus_scansor_HQ851257	--AAATCCCCAAGCTAAACTAATCTTTACCTTAAGCCTCCTCCTAGGAACAACCATTACAATCTCAAGTAATCACTGAGCAATAGCATGAACGGGCCTAGAAATCAACACCCTAGCCATCCTACCACTTATCGCAAAATCCCATCACCCCCGAGCCATCGAAGCTGCAACCAAGTACTTCCTAACCCAAGCTGCAGCATCAACATTACTTTTATTTTCCAGCACAACCAATGCATGATTTACCGGACAATGAGACATCACACAACTTACCCACCCCACCTCATGTCTCCTCCTAACAGCAGCTATCTCAATCAAACTAGGCCTAGTTCCTTTTCACTTCTGATTCCCAGAAGTCCTTCAAGGTTCATCCCTAATAACTGGCCTACTACTAGCTACAGTC…
Sclerurus_scansor_HQ851259	--AAATCCCCAAGCTAAACTAATCTTTACCTTAAGCCTCCTCCTAGGAACAACCATTACAATCTCAAGTAATCACTGAGCAATAGCATGAACGGGCCTAGAAATCAACACCCTAGCCATCCTACCACTTATCGCAAAATCCCATCACCCCCGAGCCATCGAAGCTGCAACCAAGTACTTCCTAACCCAAGCTGCAGCATCAACATTACTTTTATTTTCCAGCACAACCAATGCATGATTTACCGGACAATGAGACATCACACAACTTACCCACCCCACCTCATGTCTCCTCCTAACAGCAGCTATCTCAATCAAACTAGGCCTAGTTCCTTTTCACTTCTGATTCCCAGAAGTCCTTCAAGGTTCATCCCTAATAACTGGCCTACTACTAGCTACAGTC…
Sclerurus_scansor_HQ851246	ATAAATCCCCAAGCTAAACTAATCTTTACCTTAAGCCTCCTCCTAGGAACAACCATTACAATCTCAAGTAATCACTGAGCAATAGCATGAACGGGCCTAGAAATCAACACCCTAGCCATCCTACCACTTATCGCAAAATCCCATCACCCCCGAGCCATCGAAGCTGCAACCAAGTACTTCCTAACCCAAGCTGCAGCATCAACATTACTTTTATTTTCCAGCACAACCAATGCATGATTTACCGGACAATGAGACATCACACAACTTACCCACCCCACCTCATGTCTCCTCCTAACAGCAGCTATCTCAATCAAACTAGGCCTAGTTCCTTTTCACTTCTGATTCCCAGAAGTCCTTCAAGGTTCATCCCTAATAACTGGCCTACTACTAGCTACAGTC…
Sclerurus_scansor_HQ851247	ATAAATCCCCAAGCTAAACTAATCTTTACCTTAAGCCTCCTCCTAGGAACAACCATTACAATCTCAAGTAATCACTGAGCAATAGCATGAACGGGCCTAGAAATCAACACCCTAGCCATCCTACCACTTATCGCAAAATCCCATCACCCCCGAGCCATCGAAGCTGCAACCAAGTACTTCCTAACCCAAGCTGCAGCATCAACATTACTTTTATTTTCCAGCACAACCAATGCATGATTTACCGGACAATGAGACATCACACAACTTACCCACCCCACCTCATGTCTCCTCCTAACAGCAGCTATCTCAATCAAACTAGGCCTAGTTCCTTTTCACTTCTGATTCCCAGAAGTCCTTCAAGGTTCATCCCTAATAACTGGCCTACTACTAGCTACAGTC…
Sclerurus_scansor_HQ851249	ATAAATCCCCAAGCTAAACTAATCTTTACCTTAAGCCTCCTCCTAGGAACAACCATTACAATCTCAAGTAATCACTGAGCAATAGCATGAACGGGCCTAGAAATCAACACCCTAGCCATCCTACCACTTATCGCAAAATCCCATCACCCCCGAGCCATCGAAGCTGCAACCAAGTACTTCCTAACCCAAGCTGCAGCATCAACATTACTTTTATTTTCCAGCACAACCAATGCATGATTTACCGGACAATGAGACATCACACAACTTACCCACCCCACCTCATGTCTCCTCCTAACAGCAGCTATCTCAATCAAACTAGGCCTAGTTCCTTTTCACTTCTGATTCCCAGAAGTCCTTCAAGGTTCATCCCTAATAACTGGCCTACTACTAGCTACAGTC…
Sclerurus_scansor_HQ851252	ATAAATCCCCAAGCTAAACTAATCTTTACCTTAAGCCTCCTCCTAGGAACAACCATTACAATCTCAAGTAATCACTGAGCAATAGCATGAACGGGCCTAGAAATCAACACCCTAGCCATCCTACCACTTATCGCAAAATCCCATCACCCCCGAGCCATCGAAGCTGCAACCAAGTACTTCCTAACCCAAGCTGCAGCATCAACATTACTTTTATTTTCCAGCACAACCAATGCATGATTTACCGGACAATGAGACATCACACAACTTACCCACCCCACCTCATGTCTCCTCCTAACAGCAGCTATCTCAATCAAACTAGGCCTAGTTCCTTTTCACTTCTGATTCCCAGAAGTCCTTCAAGGTTCATCCCTAATAACTGGCCTACTACTAGCTACAGTC…
Sclerurus_scansor_HQ851253	ATAAATCCCCAAGCTAAACTAATCTTTACCTTAAGCCTCCTCCTAGGAACAACCATTACAATCTCAAGTAATCACTGAGCAATAGCATGAACGGGCCTAGAAATCAACACCCTAGCCATCCTACCACTTATCGCAAAATCCCATCACCCCCGAGCCATCGAAGCTGCAACCAAGTACTTCCTAACCCAAGCTGCAGCATCAACATTACTTTTATTTTCCAGCACAACCAATGCATGATTTACCGGACAATGAGACATCACACAACTTACCCACCCCACCTCATGTCTCCTCCTAACAGCAGCTATCTCAATCAAACTAGGCCTAGTTCCTTTTCACTTCTGATTCCCAGAAGTCCTTCAAGGTTCATCCCTAATAACTGGCCTACTACTAGCTACAGTC…
Sclerurus_scansor_HQ851277	ATAAATCCCCAAGCTAAACTAATCTTTACCTTAAGCCTCCTCCTAGGAACAACCATTACAATCTCAAGTAATCACTGAGCAATAGCATGAACGGGCCTAGAAATCAACACCCTAGCCATCCTACCACTTATCGCAAAATCCCATCACCCCCGAGCCATCGAAGCTGCAACCAAGTACTTCCTAACCCAAGCTGCAGCATCAACATTACTTTTATTTTCCAGCACAACCAATGCATGATTTACCGGACAATGAGACATCACACAACTTACCCACCCCACCTCATGTCTCCTCCTAACAGCAGCTATCTCAATCAAACTAGGCCTAGTTCCTTTTCACTTCTGATTCCCAGAAGTCCTTCAAGGTTCATCCCTAATAACTGGCCTACTACTAGCTACAGTC…
Sclerurus_scansor_HQ851278	ATAAATCCCCAAGCTAAACTAATCTTTACCTTAAGCCTCCTCCTAGGAACAACCATTACAATCTCAAGTAATCACTGAGCAATAGCATGAACGGGCCTAGAAATCAACACCCTAGCCATCCTACCACTTATCGCAAAATCCCATCACCCCCGAGCCATCGAAGCTGCAACCAAGTACTTCCTAACCCAAGCTGCAGCATCAACATTACTTTTATTTTCCAGCACAACCAATGCATGATTTACCGGACAATGAGACATCACACAACTTACCCACCCCACCTCATGTCTCCTCCTAACAGCAGCTATCTCAATCAAACTAGGCCTAGTTCCTTTTCACTTCTGATTCCCAGAAGTCCTTCAAGGTTCATCCCTAATAACTGGCCTACTACTAGCTACAGTC…
Sclerurus_scansor_HQ851279	ATAAATCCCCAAGCTAAACTAATCTTTACCTTAAGCCTCCTCCTAGGAACAACCATTACAATCTCAAGTAATCACTGAGCAATAGCATGAACGGGCCTAGAAATCAACACCCTAGCCATCCTACCACTTATCGCAAAATCCCATCACCCCCGAGCCATCGAAGCTGCAACCAAGTACTTCCTAACCCAAGCTGCAGCATCAACATTACTTTTATTTTCCAGCACAACCAATGCATGATTTACCGGACAATGAGACATCACACAACTTACCCACCCCACCTCATGTCTCCTCCTAACAGCAGCTATCTCAATCAAACTAGGCCTAGTTCCTTTTCACTTCTGATTCCCAGAAGTCCTTCAAGGTTCATCCCTAATAACTGGCCTACTACTAGCTACAGTC…
Sclerurus_scansor_HQ851280	ATAAATCCCCAAGCTAAACTAATCTTTACCTTAAGCCTCCTCCTAGGAACAACCATTACAATCTCAAGTAATCACTGAGCAATAGCATGAACGGGCCTAGAAATCAACACCCTAGCCATCCTACCACTTATCGCAAAATCCCATCACCCCCGAGCCATCGAAGCTGCAACCAAGTACTTCCTAACCCAAGCTGCAGCATCAACATTACTTTTATTTTCCAGCACAACCAATGCATGATTTACCGGACAATGAGACATCACACAACTTACCCACCCCACCTCATGTCTCCTCCTAACAGCAGCTATCTCAATCAAACTAGGCCTAGTTCCTTTTCACTTCTGATTCCCAGAAGTCCTTCAAGGTTCATCCCTAATAACTGGCCTACTACTAGCTACAGTC…
Sclerurus_scansor_HQ851250	ATAAATCCCCAAGCTAAACTAATCTTTACCTTAAGCCTCCTCCTAGGAACAACCATTACAATCTCAAGTAATCACTGAGCAATAGCATGAACGGGCCTAGAAATCAACACCCTAGCCATCCTACCACTTATCGCAAAATCCCATCACCCCCGAGCCATCGAAGCTGCAACCAAGTACTTCCTAACCCAAGCTGCAGCATCAACATTACTTTTATTTTCCAGCACAACCAATGCATGATTTACCGGACAATGAGACATCACACAACTTACCCACCCCACCTCATGTCTCCTCCTAACAGCAGCTATCTCAATCAAACTAGGCCTAGTTCCTTTTCACTTCTGATTCCCAGAAGTCCTTCAAGGTTCATCCCTAATAACTGGCCTACTACTAGCTACAGTC…
Sclerurus_scansor_HQ851283	ATAAATCCCCAAGCTAAACTAATCTTTACCTTAAGCCTCCTCCTAGGAACAACCATTACAATCTCAAGTAATCACTGAGCAATAGCATGAACGGGCCTAGAAATCAACACCCTAGCCATCCTACCACTTATCGCAAAATCCCATCACCCCCGAGCCATCGAAGCTGCAACCAAGTACTTCCTAACCCAAGCTGCAGCATCAACATTACTTTTATTTTCCAGCACAACCAATGCATGATTTACCGGACAATGAGACATCACACAACTTACCCACCCCACCTCATGTCTCCTCCTAACAGCAGCTATCTCAATCAAACTAGGCCTAGTTCCTTTTCACTTCTGATTCCCAGAAGTCCTTCAAGGTTCATCCCTAATAACTGGCCTACTACTAGCTACAGTC…
Sclerurus_scansor_HQ851284	ATAAATCCCCAAGCTAAACTAATCTTTACCTTAAGCCTCCTCCTAGGAACAACCATTACAATCTCAAGTAATCACTGAGCAATAGCATGAACGGGCCTAGAAATCAACACCCTAGCCATCCTACCACTTATCGCAAAATCCCATCACCCCCGAGCCATCGAAGCTGCAACCAAGTACTTCCTAACCCAAGCTGCAGCATCAACATTACTTTTATTTTCCAGCACAACCAATGCATGATTTACCGGACAATGAGACATCACACAACTTACCCACCCCACCTCATGTCTCCTCCTAACAGCAGCTATCTCAATCAAACTAGGCCTAGTTCCTTTTCACTTCTGATTCCCAGAAGTCCTTCAAGGTTCATCCCTAATAACTGGCCTACTACTAGCTACAGTC…
Sclerurus_scansor_HQ851315	ATAAATCCCCAAGCTAAACTAATCTTTACCTTAAGCCTCCTCCTAGGAACAACCATTACAATCTCAAGTAATCACTGAGCAATAGCATGAACGGGCCTAGAAATCAACACCCTAGCCATCCTACCACTTATCGCAAAATCCCATCACCCCCGAGCCATCGAAGCTGCAACCAAGTACTTCCTAACCCAAGCTGCAGCATCAACATTACTTTTATTTTCCAGCACAACCAATGCATGATTTACCGGACAATGAGACATCACACAACTTACCCACCCCACCTCATGTCTCCTCCTAACAGCAGCTATCTCAATCAAACTAGGCCTAGTTCCTTTTCACTTCTGATTCCCAGAAGTCCTTCAAGGTTCATCCCTAATAACTGGCCTACTACTAGCTACAGTC…
	;
End;
