# Supplementary material for: A latitudinal phylogeographic diversity gradient in birds
Source: PLoS Biol. 2017 Apr 13;15(4):e2001073. doi: 10.1371/journal.pbio.2001073 (PMC5390966; doi:10.1371/journal.pbio.2001073)
Supplement: S1 Data — (ZIP) [file pbio.2001073.s015.zip › S1_Data/Selaphorus-platycercus.nex]

#NEXUS
BEGIN DATA;
	DIMENSIONS NTAX=60 NCHAR=532;
	FORMAT DATATYPE = DNA GAP = - MISSING = ?;
	MATRIX
	KF792925_Archilochus_colubris_isolate_RCcolubris TGTGTGTGAAATTTAACATGATAAACACGATGATAAATGGTTTTAATTTTTTAATGTAACTCCAGTGTTGAAGATAGATTAATATTGAAGAATAAAATACATGATGGAAATATGATGGTTAACGTTAAAATTATAACTTAGAACTCCAGTGGTGTTGGTTAGAAAATTAGAGGAAGTGAAAAAATTGTAAAATATGTCCTGCGACCATAAACTAAAAAGCAACATAGCTTAGTAGGTATGTGAGAATACCATAACCAGATGCGATCCAAAGTGCATCAGTGCCAAAGTGAGATCGATAACACATGAAACCGTCTCATTAAGCAACTCTTGAAGGAGAGAAAAGGCCCGGG…
	KF792922_Atthis_heloisa_isolate_RCheloisa --------AAATTTAACATGATAAACACGATGATAGATGGTATTAGTTTTTTAATGTAACTCCAGTGTTGAAGATAGAT??ATA?TGAAGAATAAAATACATGATGAAAATATGATGGATGACGTTGAAATTATAACTTAGAACTCCAGTGGTGTTGGTTAGAAAGTTAGAGGAAGTGTAAAAGTTGTAAAATATGTCCGGAGACCATAAACTAAAAAGCAACATAGCTTAGTAGGTATGTGAGAATACCATAACCAGATGCTATCCAAAGTGCATCAGTGCTAAAATGAGATCGATAACACATGAAACCGTCTCATTAAGCAATCCCTGAAGGAGAGAAAAGGCCCGGGGGCCACC…
	KF792924_Calothorax_pulcher_isolate_RCpulcher ??????????????????????????????????????G?????AATTTTTTAATGTAACTCCAGTGTTGAAGATAGATTAATATTGAAGAATAAAATACATGATAAAAATATGATGGATAACGTTAAAATTATAACTTAGAACTCCAGTGGTGTTGGTTAGAAAATTAGAGGAAGTGTAAAAATTGTAAAATATGTCCGGAGACCATAAACTAAAAAGCAACATAGCTTAGTAGGTATGTGAGAATACCATAACCAGATGCTATCCAAAGTGCATCAGTGCCAAGGTGAGATCGATAACACATGAAACCGTCTCATTAAGCAATCCTTGAAGGAGAGAAAAGGCCCGGGGGC…
	KF792923_Doricha_eliza_isolate_RCeliza TGTGTGTGAAATTTAACATGATAAACACGATGATAAATGGTATCAATTTTTTAATGTAACTCCAGTGTTGAAGATAGATTAATATTGAAGAATAAAATACATGATAAAAATATGATGGATAACGTGAAAATTATAACTTAGAACTCCAGTGGTGTTGGTTAGAAAACTAGAGGAAGCGTAAAAATTGTAAAATATGTCCAGCGACCATAAACTAAAAAGCAACATAGCTTAGTAGGTATGTGAGAATACCATAACCAGATGCTATCCAAAGTGCATCAGTGCCAAAGTGAGATCGATAACACATGAAACCGTCTCATTAAGCAATCCCTGAAGGAGAGGAAAGGCCCGGGGGCCACCGAT…
	KF792918_Selasphorus_platycercus_isolate_Chis204 TGTGTGTGAAATTTAACATGATAAACACGATGATAAATGGTGTTAGTTTTTTAATGTAACCCCAGTGTTGAAGATAGATTGATATTGAAGAATAAAATACATGATGAAAATATGATGGATGACGTTAAAATTATAACTTAGAACTCCAGTGGTGTTGGTTAGAAAGTTAGAGGAAGTGTAAAAGTTGTAAAATATGTCCGGAGACCATAAACTAAAAAGCAACATAGCTTAGTAGGTATGTGAGAATACCATAACCAAATGCTATCCAAAGTGCATCAGTGCTAAAGTGAGATCGATAACACATGAAACCGTCTCATTAAACAATCCCTGAAGGAGAGAAAAGGCCCGGG…
	KF792917_Selasphorus_platycercus_isolate_Chis202 TGTGTGTGAAATTTAACATGATAAACACGATGATAAATGGTGTTAGTTTTTTAATGTAACCCCAGTGTTGAAGATAGATTGATATTGAAGAATAAAATACATGATGAAAATATGATGGATGACGTTAAAATTATAACTTAGAACTCCAGTGGTGTTGGTTAGAAAGTTAGAGGAAGTGTAAAAGTTGTAAAATATGTCCGGAGACCATAAACTAAAAAGCAACATAGCTTAGTAGGTATGTGAGAATACCATAACCAAATGCTATCCAAAGTGCATCAGTGCCAAAGTGAGATCGATAACACATGAAACCGTCTCATTAAACAATCCCTGAAGGAGAGAAAAGGCCCGGG…
	KF792916_Selasphorus_platycercus_isolate_Chis201 TGTGTGTGAAATTTAACATGATAAACACGATGATAAATGGTGTTAGTTTTTTAATGTAACTCCAGTGTTGAAGATAGATTGATATTGAAGAATAAAATACATGATGAAAATATGATGGATGACGTTAAAATTATAACTTAGAACTCCAGTGGTGTTGGTTAGAAAGTTAGAGGAAGTGTAAAAGTTGTAAAATATGTCCGGAGACCATAAACTAAAAAGCAACATAGCTTAGTAGGTATGTGAGAATACCATAACCAAATGCTATCCAAAGTGCATCAGTGCTAAAATGAGATCGATAACACATGAAACCGTCTCATTAAACAATCCCTGAAGGAGAGAAAAGGCCCGGG…
	KF792915_Selasphorus_platycercus_isolate_Chis200 TGTGTGTGAAATTTAACATGATAAACACGATGATAAATGGTGTTAGTTTTTTAATGTAACCCCAGTGTTGAAGATAGATTGATATTGAAGAATAAAATACATGATGAAAATATGATGGATGACGTTAAAATTATAACTTAGAACTCCAGTGGTGTTGGTTAGAAAGTTAGAGGAAGTGTAAAAGTTGTAAAATATGTCCGGAGACCATAAACTAAAAAGCAACATAGCTTAGTAGGTATGTGAGAATACCATAACCAAATGCTATCCAAAGTGCATCAGTGCTAAAATGAGATCGATAACACATGAAACCGTCTCATTAAACAATCCCTGAAGGAGAGAAAAGGCCCGGG…
	KF792914_Selasphorus_platycercus_isolate_Chis197 TGTGTGTGAAATTTAACATGATAAACACGATGATAAATGGTGTTAGTTTTTTAATGTAACCTCAGTGTTGAAGATAGATTGATATTGAAGAATAAAATACATGATGAAAATATGATGGATGACGTTAAAATTATAACTTAGAACTCCAGTGGTGTTGGTTAGAAAGTTAGAGGAAGTGTAAAAGTTGTAAAATATGTCCGGAGACCATAAACTAAAAAGCAACATAGCTTAGTAGGTATGTGAGAATACCATAACCAAATGCTATCCAAAGTGCATCAGTGCTAAAATGAGATCGATAACACATGAAACCGTCTCATTAAACAATCCCTGAAGGAGAGAAAAGGCCCGGG…
	KF792913_Selasphorus_platycercus_isolate_Vera001 TGTGTGTGAAATTTAACATGATAAACACGATGATAAA??????????????????????????????????????????????????????????????????????????????????????????????????ACTTAGAACTCCAGTGGTGTTGGTTAGAAAGTTAGAGGAAGTGTAAAAGTTGTAAAATATGTCCGGAGACCATAAACTAAAAAGCAACATAGCTTAGTAGGTATGTGAGAATACCATAACCAAATGCTATCCAAAGTGCATCAGTGCCAAAATGAGATCGATAACACATGAAACCGTCTCATTAAGCAATCCTTGAAGGAGAGAAAAGGCCCGGG…
	KF792912_Selasphorus_platycercus_isolate_Tlas147 TGTGTGTGAAATTTAACATGATAAACACGATGATAAATGATGTT???????????????????????????????????????????????????????????????????????????????????????????????????????AGTGGTGTTGGTTAGAAAGTTAGAGGAAGTGTAAAAGTTGTAAAATATGTCCGGAGACCATAAACTAAAAAGCAACATAGCTTATTAGGTATGTGAGAATACCATAACCAAATGCTATCCAAAGTGCATCAGTGCCAAAATGAGATCGATAACACATGAAACCGTCTCATTAAGCAATCCTTGAAGGAGAGAAAAGGCCCGGG…
	KF792911_Selasphorus_platycercus_isolate_Tlas146 TGTGTGTGAAATTTAACATGATAAACACGATGATAAATGATGTTGGTTTTTTAATGTAACTCCAGTGTTGAAGATAGATTGATATTGAAGAATAAAATACATGATGAAAATATGATGGATGACGTTAAAATTATAACTTAGAACTCCAGTGGTGTTGGTTAGAAAGTTAGAGGAAGTGTAAAAGTTGTAAAATATGTCCGGAGACCATAAACTAAAAAGCAACATAGCTTAGTAAGTATGTGAGAATGCCATAACCAAATGCTATCCAAAGTGCATCAGTGCCAAAATGAGATCGATAACACATGAAACCGTCTCATTAAGCAATTCTTGAAGGAGAGAAAAGGCCCGGG…
	KF792910_Selasphorus_platycercus_isolate_Tlas055 TGTGTGTGAAATTTAACATGATAAACACGATGATAAATGATGTTAGTTTTTTAATGTAACTCCAGTGTTGAAGATAGATTGATATTGAAGAATAAAATACATGATGAAAATATGATGGATGACGTTAAAATTATAACTTAGAACTCCAGTGGTGTTGGTTAGAAAGTTAGAGGAAGTGTAAAAGTTGTAAAATATGTCCGGAGACCATAAACTAAAAAGCAACATAGCTTAGTAGGTATGTGAGAATACCATAACCAAATGCTATCCAAAGTGCATCAGTGCCAAAATGAGATCGATAACACATGAAACCGTCTCATTAAGCAATCCTTGAAGGAGAGAAAAGGCCCGGG…
	KF792909_Selasphorus_platycercus_isolate_Tlas038 TGTGTGTGAAATTTAACATGATAAACACGATGATAAATGATGTTAGTTTTTTAATGTAACTCCAGTGTTGAAGATAGATTGATATTGAAGAATAAAATACATGATGAAAATATGATGGATGACGTTAAAATTATAACTTAGAACTCCAGTGGTGTTGGTTAGAAAGTTAGAGGAAGTGTAAAAGTTGTAAAATATGTCCGGAGACCATAAACTAAAAAGCAACATAGCTTAGTAGGTATGTGAGAATACCATAACCAAATGCTATCCAAAGTGCATCAGTGCCAAAATGAGATCGATAACACATGAAACCGTCTCATTAAGCAATCCTTGAAGGAGAGAAAAGGCCCGGG…
	KF792908_Selasphorus_platycercus_isolate_Tlas037 TGTGTGTGAAATTTAACATGATAAACACGATGATAAATGATGTTAGTTTTTTAATGTAACTCCAGTGTTGAAGATAGATTGATATTGAAGAATAAAATACATGATGAAAATATGATGGATGACGTTAAAATTATAACTTAGAACTCCAGTGGTGTTGGTTAGAAAGTTAGAGGAAGTGTAAAAGTTGTAAAATATGTCCGGAAACCATAAACTAAAAAGCAACATAGCTTAGTAGGTATGTGAGAATACCATAACCAAATGCTATCCAAAGTGCATCAGTGCCAAAATGAGATCGATAACACATGAAACCGTCTCATTAAGCAATCCTTGAAGGAGAGAAAAGGCCCGGG…
	KF792907_Selasphorus_platycercus_isolate_Nule650 TGTGTGTGAAATTTAACATGATAAACACGATGATAAATGATGTTAGTTTTTTAATGTAACTCCAGTGTTGAAGATAGATTGATATTGAAGAATAAAATACATGATGAAAATATGATGGATGACGATAAAATTATAACTTAGAACTCCAGTGGTGTTGGTTAGAAAGTTAGAGGAAGTGTAAAAGTTGTAAAATATGTCCGGAGACCATAAACTAAAAAGCAACATAGCTTAGTAAGTATGTGAGAATACCATAACCAAATGCTATCCAAAGTGCATCAGTGCCAAAGTGAGATCGATAACACATGAAACCGTCTCATTAAACAATCCTTGAAGGAGAGAAAAGGCCCGGG…
	KF792906_Selasphorus_platycercus_isolate_Tlam050 TGTGTGTGAAATTTAACATGATAAACACGATGATAAATGATGTTAGTTTTTTAATGTAACTCCAGTGTTGAAGATAGATTGATATTGAAGAATAAAATACATGATGAAAATATGATGGATGACGTTAAAATTATAACTTAGAACTCCAGTGGTGTTGGTTAGAAAGTTAGAGGAAGTGTAAAAGTTGTAAAATATGTCCGGAGACCATAAACTAAAAAGCAACATAGCTTAGTAGGTATGTGAGAATACCATAACCAAATGCTATCCAAAGTGCATCAGTGCCAAAATGAGATCGATAACACATGAAACCGTCTCATTAAGCAACCCTTGAAGGAGAGAAAAGGCCCGGG…
	KF792905_Selasphorus_platycercus_isolate_Tlam045 TGTGTGTGAAATTTAACATGATAAACACGATGATAAATGATGTTAGTTTTTTAATGTAACTCCAGTGTTGAAGATAGATTGATATTGAAGAATAAAATACATGATGAAAATATGATGGATGACGTTAAAATTATAACTTAGAACTCCAGTGGTGTTGGTTAGAAAGTTAGAGGAAGTGTAAAAGTTGTAAAATATGTCCGGAGACCATAAACTAAAAAGCAACATAGCTTAGTAGGTATGTGAGAATACCATAACCAAATGCTATCCAAAGTGCATCAGTGCCAAAATGAGATCGATAACACATGAAACCGTCTCATTAAACAATCCCTGAAGGAGAGAAAAGGCCCGGG…
	KF792904_Selasphorus_platycercus_isolate_Jali029 TGTGTGTGAAATTTAACATGATAAACACGATGATAAATGATGTTAGTTTTTTAATGTAACTCCAGTGTTGAAGATAGATTGATATTGAAGAATAAAATACATGATGAAAATATGATGGATGACGTTAAAATTATAACTTAGAACTCCAGTGGTGTTGGTTAGAAAGTTAGAGGAAGTGTAAAAGTTGTAAAATATGTCCGGAGACCATAAACTAAAAAGCAACATAGCTTAGTAGGTATGTGAGAATACCATAACCAAATGCTATCCAAAGTGCATCAGTGCCAAAATGAGATCGATAACACATGAAACCGTCTCATTAAGCAATCCTTGAAGGAGAGAAAAGGCCCGGG…
	KF792903_Selasphorus_platycercus_isolate_Jali027 TGTGTGTGAAATTTAACATGATAAACACGATGATAAATGATGTTAGTTTTTTAATGTAACTCCAGTGTTGAAGATAGATTGATATTGAAGAATAAAATACATGATGAAAATATGATGGATGACGTTAAAATTATAACTTAGAACTCCAGTGGTGTTGGTTAGAAAGTTAGAGGAAGTGTAAAAGTTGTAAAATATGTCCGGAGACCATAAACTAAAAAGCAACATAGCTTAGTAGGTATGTGAGAATACCATAACCAAATGCTATCCAAAGTGCATCAGTGTCAAAATGAGATCGATAACACATGAAACCGTCTCATTAAACAATCCTTGAAGGAGAGAAAAGGCCCGGG…
	KF792902_Selasphorus_platycercus_isolate_Jali020 TGTGTGTGAAATTTAACATGATAAACACGATGATAAATGATGTTAGTTTTTTAATGTAACTCCAGTGTTGAAGATAGATTGATATTGAAGAATAAAATACATGATGAAAATATGATGGATGACGATAAAATTATAACTTAGAACTCCAGTGGTGTTGGTTAGAAAGTTAGAGGAAGTGTAAAAGTTGTAAAATATGTCCGGAGACCATAAACTAAAAAGCAACATAGCTTAGTAGGTATGTGAGAATACCATAACCAAATGCTATCCAAAGTGCATCAGTGCCAAAGTGAGATCGATAACACATGAAACCGTCTCATTAAACAATCCTTGAAGGAGAGAAAAGGCCCGGG…
	KF792901_Selasphorus_platycercus_isolate_Jali012 TGTGTGTGAAATTTAACATGATAAACACGATGATAAATGATGTTGGTTTTTTAATGTAACTCCAGTGTTGAAGATAGATTGATATTGAAGAATAAAATACATGATGAAAATATGATGGATGACGTTAAAATTATAACTTAGAACTCCAGTGGTGTTGGTTAGAAAGTTAGAGGAAGTGTAAAAGTTGTAAAATATGTCCGGAGACCATAAACTAAAAAGCAACATAGCTTAGTAGGTATGTGAGAATGCCATAACCAAATGCTATCCAAAGTGCATCAGTGCCAAAATGAGATCGATAACACATGAAACCGTCTCATTAAGCAATCCTTGAAGGAGAGAAAAGGCCCGGG…
	KF792900_Selasphorus_platycercus_isolate_Jali011 TGTGTGTGAAATTTAACATGATAAACACGATGATAAATGATGTTAGTTTTTTAATGTAACTCCAGTGTTGAAGATAGATTGATATTGAAGAATAAAATACATGATGAAAATATGATGGATGACGTTAAAATTATAACTTAGAACTCCAGTGGTGTTGGTTAGAAAGTTAGAGGAAGTGTAAAAGTTGTAAAATATGTCCGGAGACCATAAACTAAAAAGCAACATAGCTTAGTAGGTATGTGAGAATACCATAACCAAATGCTATCCAAAGTGCATCAGTGCCAAAATGAGATCGATAACACATGAAACCGTCTCATTAAGCAATCCCTGAAGGAGAGAAAAGGCCCGGG…
	KF792899_Selasphorus_platycercus_isolate_Jali005 TGTGTGTGAAATTTAACATGATAAACACGATGATAAATGATGTTAGTTTTTTAATGTAACTCCAGTGTTGAAGATAGATTGATATTGAAGAATAAAATACATGATGAAAATATGATGGATGACGTTAAAATTATAACTTAGAACTCCAGTGGTGTTGGTTAGAAAGTTAGAGGAAGTGTAAAAGTTGTAAAATATGTCCGGAGACCATAAACTAAAAAGCAACATAGCTTAGTAGGTATGTGAGAATACCATAACCAAATGCTATCCAAAGTGCATCAGTGCCAAAATGAGATCGATAACACATGAAACCGTCTCATTAAGCAATCCTTGAAGGAGAGAAAAGGCCCGGG…
	KF792898_Selasphorus_platycercus_isolate_Jali002 TGTGTGTGAAATTTAACATGATAAACACGATGATAAATGATGTTAGTTTTTTAATGTAACTCCAGTGTTGAAGATAGATTGATATTGAAGAATAAAATACATGATGAAAATATGATGGATGACGTTAAAATTATAACTTAGAACTCCAGTGGTGTTGGTTAGAAAGTTAGAGGAAGTGTAAAAGTTGTAAAATATGTCCGGAGACCATAAACTAAAAAGCAACATAGCTTAGTAGGTATGTGAGAATACCATAACCAAATGCTATCCAAAGTGCATCAGTGCCAAAATGAGATCGATAACACATGAAACCGTCTCATTAAACAATCCCTGAAGGAGAGAAAAGGCCCGGG…
	KF792897_Selasphorus_platycercus_isolate_Sina072 TGTGTGTGAAATTTAACATGATAAACACGATGATAAATGATGTTGGTTTTTTAATGTAACTCCAGTGTTGAAGATAGATTGATATTGAAGAATAAAATACATGATGAAAATATGATGGATGACGTTAAAATTATAACTTAGAACTCCAGTGGTGTTGGTTAGAAAGTTAGAGGAAGTGTAAAAGTTGTAAAATATGTCCGGAGACCATAAACTAAAAAGCAACATAGCTTAGTAAGTATGTGAGAATGCCATAACCAAATGCTATCCAAAGTGCATCAGTGCCAAAATGAGATCGATAACACATGAAACCGTCTCATTAAGCAATCCTTGAAGGAGAGAAAAGGCCCGGG…
	KF792896_Selasphorus_platycercus_isolate_Sina071 TGTGTGTGAAATTTAACATGATAAACACGATGATAAATGATGTTGGTTTTTTAATGTAACTCCAGTGTTGAAGATAGATTGATATTGAAGAATAAAATACATGATGAAAATATGATGGATGACGTTAAAATTATAACTTAGAACTCCAGTGGTGTTGGTTAGAAAGTTAGAGGAAGTGTAAAAGTTGTAAAATATGTCCGGAGACCATAAACTAAAAAGCAACATAGCTTAGTAGGTATGTGAGAATACCATAACCAAATGCTATCCAAAGTGCATCAGTGCTAAAATGAGATCGATAACACATGAAACCGTCTCATTAAGCAATCCTTGAAGGAGAGAAAAGGCCCGGG…
	KF792895_Selasphorus_platycercus_isolate_Sina068 TGTGTGTGAAATTTAACATGATAAACACGATGATAAATGATGTTAGTTTTTTAATGTAACTCCAGTGTTGAAGATAGATTGATATTGAAGAATAAAATACATGATGAAAATATGATGGATGACGTTAAAATTATAACTTAGAACTCCAGTGGTGTTGGTTAGAAAGTTAGAGGAAGTGTAAAAGTTGTAAAATATGTCCGGAGACCATAAACTAAAAAGCAACATAGCTTAGTAGGTATGTGAGAATACCATAACCAAATGCTATCCAAAGTGCATCAGTGCCAAAATGAGATCGATAACACATGAAACCGTCTCATTAAGCAATCCTTGAAGGAGAGAAAAGGCCCGGG…
	KF792894_Selasphorus_platycercus_isolate_Sina067 TGTGTGTGAAATTTAACATGATAAACACGATGATAAATGATGTTGGTTTTTTAATGTAACTCCAGTGTTGAAGATAGATTGATATTGAAGAATAAAATACATGATGAAAATATGATGGATGACGTTAAAATTATAACTTAGAACTCCAGTGGTGTTGGTTAGAAAGTTAGAGGAAGTGTAAAAGTTGTAAAATATGTCCGGAGACCATAAACTAAAAAGCAACATAGCTTAATAGGTATGTGAGAATACCATAACCAAATGCTATCCAAAGTGCATCAGTGCCAAAATGAGATCGATAACACATGAAACCGTCTCATTAAGCAATCCTTGAAGGAGAGAAAAGGCCCGGG…
	KF792893_Selasphorus_platycercus_isolate_Sina064 TGTGTGTGAAATTTAACATGATAAACACGATGATAAATGATGTTAGTTTTTTAATGTAACTCCAGTGTTGAAGATAGATTGATATTGAAGAATAAAATACATGATGAAAATATGATGGATGACGTTAAAATTATAACTTAGAACTCCAGTGGTGTTGGTTAGAAAGTTAGAGGAAGTGTAAAAGTTGTAAAATATGTCCGGAGACCATAAACTAAAAAGCAACATAGCTTAGTAGGTATGTGAGAATACCATAACCAAATGCTATCCAAAGTGCATCAGTGCCAAAATGAGATCGATAACACATGAAACCGTCTCATTAAGCAATCCTTGAAGGAGAGAAAAGGCCCGGG…
	KF792892_Selasphorus_platycercus_isolate_Sina062 TGTGTGTGAAATTTAACATGATAAACACGATGATAAATGATGTTAGTTTTTTAATGTAACTCCAGTGTTGAAGATAGATTGATATTGAAGAATAAAATACATGATGAAAATATGATGGATGACGTTAAAATTATAACTTAGAACTCCAGTGGTGTTGGTTAGAAAGTTAGAGGAAGTGTAAAAGTTGTAAAATATGTCCGGAGACCATAAACTAAAAAGCAACATAGCTTAGTAGGTATGTGAGAATACCATAACCAAATGCTATCCAAAGTGCATCAGTGCCAAAATGAGATCGATAACACATGAAACCGTCTCATTAAACAATCCCTGAAGGAGAGAAAAGGCCCGGG…
	KF792891_Selasphorus_platycercus_isolate_Sina061 TGTGTGTGAAATTTAACATGATAAACACGATGATAAATGATGTTAGTTTTTTAATGTAACTCCAGTGTTGAAGATAGATTGATATTGAAGAATAAAATACATGATGAAAATATGATGGATGACGTTAAAATTATAACTTAGAACTCCAGTGGTGTTGGTTAGAAAGTTAGAGGAAGTGTAAAAGTTGTAAAATATGTCCGGAGACCATAAACTAAAAAGCAACATAGCTTAGTAGGTATGTGAGAATACCATAACCAAATGCTATCCAAAGTGCATCAGTGCCAAAGTGAGATCGATAACACATGAAACCGTCTCATTAAGCAATCCTTGAAGGAGAGAAAAGGCCCGGG…
	KF792890_Selasphorus_platycercus_isolate_Gaca194 TGTGTGTGAAATTTAACATGATAAACACGATGATAAATGATGTTGGTTTTTTAATGTAACTCCAGTGTTGAAGATAGATTGATATTGAAGAATAAAATACATGATGAAAATATGATGGATGACGTTAAAATTATAACTTAGAACTCCAGTGGTGTTGGTTAGAAAGTTAGAGGAAGTGTAAAAGTTGTAAAATATGTCCGGAGACCATAAACTAAAAAGCAACATAGCTTAGTAGGTATGTGAGAATACCATAACCAAATGCTATCCAAAGTGCATCAGTGCCAAAATGAGATCGATAACACATGAAACCGTCTCATTAAGCAATCCTTGAAGGAGAGAAAAGGCCCGGG…
	KF792889_Selasphorus_platycercus_isolate_Swrs112 TGTGTGTGAAATTTAACATGATAAACACGATGATAAATGATGTTAGTTTTTTAATGTAACTCCAGTGTTGAAGATAGATTGATATTGAAGAATAAAATACATGATGAAAATATGATGGATGACGTTAAAATTATAACTTAGAACTCCAGTGGTGTTGGTTAGAAAGTTAGAGGAAGTGTAAAAGTTGTAAAATATGTCCGGAGACCATAAACTAAAAAGCAACATAGCTTAGTAGGTATGTGAGAATACCATAACCAAATGCTATCCAAAGTGCATCAGTGTCAAAATGAGATCGATAACACATGAAACCGTCTCATTAAGCAATCCTTGAAGGAGAGAAAAGGCCCGGG…
	KF792888_Selasphorus_platycercus_isolate_Coro097 TGTGTGTGAAATTTAACATGATAAACACGATGATAAATGATGTTAGTTTTTTAATGTAACTCCAGTGTTGAAGATAGATTGATATTGAAGAATAAAATACATGATGAAAATATGATGGATGACGTTAAAATTATAACTTAGAACTCCAGTGGTGTTGGTTAGAAAGTTAGAGGAAGTGTAAAAGTTGTAAAATATGTCCGGAGACCATAAACTAAAAAGCAACATAGCTTAGTAGGTATGTGAGAATACCATAACCAAATGCTATCCAAAGTGCATCAGTGCTAAAATGAGATCGATAACACATGAAACCGTCTCATTAAGCAATCCTTGAAGGAGAGAAAAGGCCCGGG…
	KF792887_Selasphorus_platycercus_isolate_Coro096 TGTGTGTGAAATTTAACATGATAAACACGATGATAAATGATGTTAGTTTTTTAATGTAACTCCAGTGTTGAAGATAGATTGATATTGAAGAATAAAATACATGATGAAAATATGATGGATGACGTTAAAATTATAACTTAGAACTCCAGTGGTGTTGGTTAGAAAGTTAGAGGAAGTGTAAAAGTTGTAAAATATGTCCGGAGACCATAAACTAAAAAGCAACATAGCTTAGTAGGTATGTGAGAATACCATAACCAAATGCTATCCAAAGTGCATCAGTGCCAAAATGAGATCGATAACACATGAAACCGTCTCATTAAGCAATCCTTGAAGGAGAGAAAAGGCCCGGG…
	KF792886_Selasphorus_platycercus_isolate_Para079 TGTGTGTGAAATTTAACATGATAAACACGATGATAAATGATGTTGGTTTTTTAATGTAACTCCAGTGTTGAAGATAGATTGATATTGAAGAATAAAATACATGATGAAAATATGATGGATGACGTTAAAATTATAACTTAGAACTCCAGTGGTGTTGGTTAGAAAGTTAGAGGAAGTGTAAAAGTTGTAAAATATGTCCGGAGACCATAAACTAAAAAGCAACATAGCTTAGTAGGTATGTGAGAATACCATAACCAAATGCTATCCAAAGTGCATCAGTGCCAAAATGAGATCGATAACACATGAAACCGTCTCATTAAGCAATCCTTGAAGGAGAGAAAAGGCCCGGG…
	KF792885_Selasphorus_platycercus_isolate_Para075 TGTGTGTGAAATTTAACATGATAAACACGATGATAAATGATGTTAGTTTTTTAATGTAACTCCAGTGTTGAAGATAGATTGATATTGAAGAATAAAATACATGATGAAAATATGATGGATGACGTTAAAATTATAACTTAGAACTCCAGTGGTGTTGGTTAGAAAGTTAGAGGAAGTGTAAAAGTTGTAAAATATGTCCGGAGACCATAAACTAAAAAGCAACATAGCTTAGTAGGTATGTGAGAATACCATAACCAAATGCTATCCAAAGTGCATCAGTGCCAAAATGAGATCGATAACACATGAAACCGTCTCATTAAACAATCCCTGAAGGAGAGAAAAGGCCCGGG…
	KF792884_Selasphorus_platycercus_isolate_Para074 TGTGTGTGAAATTTAACATGATAAACACGATGATAAATGATGTTGGTTTTTTAATGTAACTCCAGTGTTGAAGATAGATTGATATTGAAGAATAAAATACATGATGAAAATATGATGGATGACGTTAAAATTATAACTTAGAACTCCAGTGGTGTTGGTTAGAAAGTTAGAGGAAGTGTAAAAGTTGTAAAATATGTCCGGAGACCATAAACTAAAAAGCAACATAGCTTAGTAAGTATGTGAGAATACCATAACCAAATGCTATCCAAAGTGCATCAGTGCCAAAATGAGATCGATAACACATGAAACCGTCTCATTAAGCAATCCTTGAAGGAGAGAAAAGGCCCGGG…
	KF792883_Selasphorus_platycercus_isolate_Para073 TGTGTGTGAAATTTAACATGATAAACACGATGATAAATGATGTTAGTTTTTTAATGTAACTCCAGTGTTGAAGATAGATTGATATTGAAGAATAAAATACATGATGAAAATATGATGGATGACGTTAAAATTATAACTTAGAACTCCAGTGGTGTTGGTTAGAAAGTTAGAGGAAGTGTAAAAGTTGTAAAATATGTCCGGAGACCATAAACTAAAAAGCAACATAGCTTAGTAGGTATGTGAGAATACCATAACCAAATGCTATCCAAAGTGCATCAGTGTCAAAATGAGATCGATAACACATGAAACCGTCTCATTAAGCAATTCTTGAAGGAGAGAAAAGGCCCGGG…
	KF792882_Selasphorus_platycercus_isolate_Mole189 TGTGTGTGAAATTTAACATGATAAACACGATGATAAATGATGTTAGTTTTTTAATGTAACTCCAGTGTTGAAGATAGATTGATATTGAAGAATAAAATACATGATGAAAATATGATGGATGACGTTAAAATTATAACTTAGAACTCCAGTGGTGTTGGTTAGAAAGTTAGAGGAAGTGTAAAAGTTGTAAAATATGTCCGGAGACCATAAACTAAAAAGCAACATAGCTTAGTAGGTATGTGAGAATACCATAACCAAATGCTATCCAAAGTGCATCAGTGCCAAAATGAGATCGATAACACATGAAACCGTCTCATTAAGCAATCCTTGAAGGAGAGAAAAGGCCCGGG…
	KF792881_Selasphorus_platycercus_isolate_More003 TGTGTGTGAAATTTAACATGATAAACACGATGATAAATGATGTTAGTTTTTTAATGTAACTCCAGTGTTGAAGATAGATTGATATTGAAGAATAAAATACATGATGAAAATATGATGGATGACGTTAAAATTATAACTTAGAACTCCAGTGGTGTTGGTTAGAAAGTTAGAGGAAGTGTAAAAGTTGTAAAATATGTCCGGAGACCATAAACTAAAAAGCAACATAGCTTAGTAGGTATGTGAGAATACCATAACCAAATGCTATCCAAAGTGCATCAGTGCCAAAGTGAGATCGATAACACATGAAACCGTCTCATTAAGCAATCCTTGAAGGAGAGAAAAGGCCCGGG…
	KF792880_Selasphorus_platycercus_isolate_Guer002 TGTGTGTGAAATTTAACATGATAAACACGATGATAAATGATGTTAGTTTTTTAATGTAACTCCAGTGTTGAAGATAGATTGATATTGAAGAATAAAATACATGATGAAAATATGATGGATGACGTTAAAATTATAACTTAGAACTCCAGTGGTGTTGGTTAGAAAGTTAGAGGAAGTGTAAAAGTTGTAAAATATGTCCGGAGACCATAAACTAAAAAGCAACATAGCTTAGTAGGTATGTGAGAATACCATAACCAAATGCTATCCAAAGTGCATCAGTGCCAAAATGAGATCGATAACACATGAAACCGTCTCATTAAACAATCCTTGAAAGAGAGAAAAGGCCCGGG…
	KF792879_Selasphorus_platycercus_isolate_Guer001 TGTGTGTGAAATTTAACATGATAAACACGATGATAAATGATGTTAGTTTTTTAATGTAACTCCAGTGTTGAAGATAGATTGATATTGAAGAATAAAATACATGATGAAAATATGATGGATGACGTTAAAATTATAACTTAGAACTCCAGTGGTGTTGGTTAGAAAGTTAGAGGAAGTGTAAAAGTTGTAAAATATGTCCGGAGACCATAAACTAAAAAGCAACATAGCTTAGTAAGTATGTGAGAATACCATAACCAAATGCTATCCAAAGTGCATCAGTGCCAAAATGAGATCGATAACACATGAAACCGTCTCATTAAGCAATCCTTGAAGGAGAGAAAAGGCCCGGG…
	KF792878_Selasphorus_platycercus_isolate_Neva016 TGTGTGTGAAATTTAACATGATAAACACGATGATAAATGATGTTAGTTTTTTAATGTAACTCCAGTGTTGAAGATAGATTGATATTGAAGAATAAAATACATGATGAAAATATGATGGATGACGTTAAAATTATAACTTAGAACTCCAGTGGTGTTGGTTAGAAAGTTAGAGGAAGTGTAAAAGTTGTAAAATATGTCCGGAGACCATAAACTAAAAAGCAACATAGCTTAGTAGGTATGTGAGAATACCATAACCAAATGCTATCCAAAGTGCATCAGTGCCAAAATGAGATCGATAACACATGAAACCGTCTCATTAAGCAATCCCTGAAGGAGAGAAAAGGCCCGGG…
	KF792877_Selasphorus_platycercus_isolate_Neva015 TGTGTGTGAAATTTAACATGATAAACACGATGATAAATGATGTTAGTTTTTTAATGTAACTCCAGTGTTGAAGATAGATTGATATTGAAGAATAAAATACATGATGAAAATATGATGGATGACGTTAAAATTATAACTTAGAACTCCAGTGGTGTTGGTTAGAAAGTTAGAGGAAGTGTAAAAGTTGTAAAATATGTCCGGAGACCATAAACTAAAAAGCAACATAGCTTAGTAGGTATGTGAGAATACCATAACCAAATGCTATCCAAAGTGCATCAGTGCCAAAGTGAGATCGATAACACATGAAACCGTCTCATTAAACAATCCCTGAAGGAGAGAAAAGGCCCGGG…
	KF792876_Selasphorus_platycercus_isolate_Neva014 TGTGTGTGAAATTTAACATGATAAACACGATGATAAATGATGTTAGTTTTTTAATGTAACTCCAGTGTTGAAGATAGATTGATATTGAAGAATAAAATACATGATGAAAATATGATGGATGACGTTAAAATTATAACTTAGAACTCCAGTGGTGTTGGTTAGAAAGTTAGAGGAAGTGTAAAAGTTGTAAAATATGTCCGGAGACCATAAACTAAAAAGCAACATAGCTTAGTAGGTATGTGAGAATACCATAACCAAATGCTATCCAAAGTGCATCAGTGCCAAAATGAGATCGATAACACATGAAACCGTCTCATTAAACAATCCTTGAAGGAGAGAAAAGGCCCGGG…
	KF792875_Selasphorus_platycercus_isolate_Neva006 TGTGTGTGAAATTTAACATGATAAACACGATGATAAATGATGTTAGTTTTTTAATGTAACTCCAGTGTTGAAGATAGATTGATATTGAAGAATAAAATACATGATGAAAATATGATGGATGACGTTAAAATTATAACTTAGAACTCCAGTGGTGTTGGTTAGAAAGTTAGAGGAAGTGTAAAAGTTGTAAAATATGTCCGGAGACCATAAACTAAAAAGCAACATAGCTTAGTAGGTATGTGAGAATACCATAACCAAATGCTATCCAAAGTGCATCAGTGCCAAAATGAGATCGATAACACATGAAACCGTCTCATTAAGCAATCCCTGAAGGAGAGAAAAGGCCCGGG…
	KF792874_Selasphorus_platycercus_isolate_Neva005 TGTGTGTGAAATTTAACATGATAAACACGATGATAAATGATGTTAGTTTTTTAATGTAACTCCAGTGTTGAAGATAGATTGATATTGAAGAATAAAATACATGATGAAAATATGATGGATGACGTTAAAATTATAACTTAGAACTCCAGTGGTGTTGGTTAGAAAGTTAGAGGAAGTGTAAAAGTTGTAAAATATGTCCGGAGACCATAAACTAAAAAGCAACATAGCTTAGTAGGTATGTGAGAATACCATAACCAAATGCTATCCAAAGTGCATCAGTGCCAAAATGAGATCGATAACACATGAAACCGTCTCATTAAACAATCCTTGAAGGAGAGAAAAGGCCCGGG…
	KF792873_Selasphorus_platycercus_isolate_Colo145 TGTGTGTGAAATTTAACATGATAAACACGATGATAAATGATGTTAGTTTTTTAATGTAACTCCAGTGTTGAAGATAGATTGATATTGAAGAATAAAATACATGATGAAAATATGATGGATGACGTTAAAATTATAACTTAGAACTCCAGTGGTGTTGGTTAGAAAGTTAGAGGAAGTGTAAAAGTTGTAAAATATGTCCGGAGACCATAAACTAAAAAGCAACATAGCTTAGTAGGTATGTGAGAATACCATAACCAAATGCTATCCAAAGTGCATCAGTGCCAAAATGAGATCGATAACACATGAAACCGTCTCATTAAACAATCCTTGAAGGAGAGAAAAGGCCCGGG…
	KF792872_Selasphorus_platycercus_isolate_Colo141 TGTGTGTGAAATTTAACATGATAAACACGATGATAAATGATGTTAGTTTTTTAATGTAACTCCAGTGTTGAAGATAGATTGATATTGAAGAATAAAATACATGATGAAAATATGATGGATGACGTTAAAATTATAACTTAGAACTCCAGTGGTGTTGGTTAGAAAGTTAGAGGAAGTGTAAAAGTTGTAAAATATGTCCGGAGACCATAAACTAAAAAGCAACATAGCTTAGTAGGTATGTGAGAATACCATAACCAAATGCTATCCAAAGTGCATCAGTGCCAAAATGAGATCGATAACACATGAAACCGTCTCATTAAGCAATCCTTGAAAGAGAGAAAAGGCCCGGG…
	KF792871_Selasphorus_platycercus_isolate_Colo140 TGTGTGTGAAATTTAACATGATAAACACGATGATAAATGATGTTAGTTTTTTAATGTAACTCCAGTGTTGAAGATAGATTGATATTGAAGAATAAAATACATGATGAAAATATGATGGATGACGTTAAAATTATAACTTAGAACTCCAGTGGTGTTGGTTAGAAAGTTAGAGGAAGTGTAAAAGTTGTAAAATATGTCCGGAGACCATAAACTAAAAAGCAACATAGCTTAGTAGGTATGTGAGAATACCATAACCAAATGCTATCCAAAGTGCATCAGTGCCAAAATGAGATCGATAACACATGAAACCGTCTCATTAAGCAATCCTTGAAGGAGAGAAAAGGCCCGGG…
	KF792870_Selasphorus_platycercus_isolate_Colo124 TGTGTGTGAAATTTAACATGATAAACACGATGATAAATGATGTTGGTTTTTTAATGTAACTCCAGTGTTGAAGATAGATTGATATTGAAGAATAAAATACATGATGAAAATATGATGGATGACGTTAAAATTATAACTTAGAACTCCAGTGGTGTTGGTTAGAAAGTTAGAGGAAGTGTAAAAGTTGTAAAATATGTCCGGAGACCATAAACTAAAAAGCAACATAGCTTAGTAGGTATGTGAGAATACCATAACCAAATGCTATCCAAAGTGCATCAGTGCCAAAATGAGATCGATAACACATGAAACCGTCTCATTAAGCAATCCTTGAAGGAGAGAAAAGGCCCGGG…
	KF792869_Selasphorus_platycercus_isolate_Colo121 TGTGTGTGAAATTTAACATGATAAACACGATGATAAATGATGTTAGTTTTTTAATGTAACTCCAGTGTTGAAGATAGATTGATATTGAAGAATAAAATACATGATGAAAATATGATGGATGACGTTAAAATTATAACTTAGAACTCCAGTGGTGTTGGTTAGAAAGTTAGAGGAAGTGTAAAAGTTGTAAAATATGTCCGGAGACCATAAACTAAAAAGCAACATAGCTTAGTAGGTATGTGAGAATACCATAACCAAATGCTATCCAAAGTGCATCAGTGCCAAAATGAGATCGATAACACATGAAACCGTCTCATTAAGCAATCCTTGAAGGAGAGAAAAGGCCCGGG…
	KF792868_Selasphorus_platycercus_isolate_Colo120 TGTGTGTGAAATTTAACATGATAAACACGATGATAAATGATGTTAGTTTTTTAATGTAACTCCAGTGTTGAAGATAGATTGATATTGAAGAATAAAATACATGATGAAAATATGATGGATGACGTTAAAATTATAACTTAGAACTCCAGTGGTGTTGGTTAGAAAGTTAGAGGAAGTGTAAAAGTTGTAAAATATGTCCGGAGACCATAAACTAAAAAGCAACATAGCTTAGTAGGTATGTGAGAATACCATAACCAAATGCTATCCAAAGTGCATCAGTGCCAAAATGAGATCGATAACACATGAAACCGTCTCATTAAACAATCCCTGAAGGAGAGAAAAGGCCCGGG…
	KF792867_Selasphorus_platycercus_isolate_Colo119 TGTGTGTGAAATTTAACATGATAAACACGATGATAAATGATGTTGGTTTTTTAATGTAACTCCAGTGTTGAAGATAGATTGATATTGAAGAATAAAATACATGATGAAAATATGATGGATGACGTTAAAATTATAACTTAGAACTCCAGTGGTGTTGGTTAGAAAGTTAGAGGAAGTGTAAAAGTTGTAAAATATGTCCGGAGACCATAAACTAAAAAGCAACATAGCTTAGTAAGTATGTGAGAATGCCATAACCAAATGCTATCCAAAGTGCATCAGTGCCAAAATGAGATCGATAACACATGAAACCGTCTCATTAAGCAATCCTTGAAGGAGAGAAAAGGCCCGGG…
	KF792919_Selasphorus_rufus_isolate_RCrufus TGTGTGTGAAATTTAACATGATAAACACGATGACAAATGGTGTTAATTTTTTAATGTAACTCCAGTGTTGAAGATAGATTAATATTGAAGAATAAAATACATGATAAAAATATGATGGATAACGTTAAAATTATAACTTAGAACTCCAGTGGTGTTGGTTAGAAAATTAGAGGAAGTGTAAAAGTTGTAAAATATGTCCGGAGACCATGAAATAAAAAGCAACATAGCTTAGTAGGTATGTGAGAATACCATAACCAGATGCTATCCAAAGTGCATCAGTGCTAAAGTGAGATCGATAACACATGAAACCGTCTCATTAAACAATCCCTGAAGGAGAGAAAAGGCCCGGGGGCCAC…
	KF792920_Selasphorus_sasin_isolate_RCsasin TGTGTGTGAAATTTAACATGATAAACACGATGACAAATGGTGTTAAATTTTTAATGTAACTCCAGTGTTGAAGATAGATTAATATTGAAGAATAAAATACATGATAAAAATATGATGGATAACGTTAAAATTATAACTTAGAACTCCAGTGGTGTTGGTTAGAAAATTAGAGGAAGTGTAAAAGTTGTAAAATATGTCCGGAGACCATGAAATAAAAAGCAACATAGCTTAGTAGGTATGTGAGAATACCATAACCAGATGCTATCCAAAGTGCATCAGTGCTAAAATGAGATCGATAACACATGAAACCGTCTCATTAAACAATCCCTGAAGGAGAGAAAAGGCCCGGGGGCCAC…
	KF792921_Stellula_calliope_isolate_RCcalliope TGTGTGTGAAATTTAACATGATAAACACGATGACAGATGGTGTTAATTTTTTAATGTAACTCCAGTGTTGAAGATAGATTAATATTGAAGAATAAAATACATGATAAAAATATGATGGATGACGTTAAAATTATAACTTAGAACTCCAGTGGTGTTGGTTAGAAAATTAGAGGAAGTGTAAAAGTTGTAAAATATGTCCGGAGACCATGAACTAAAAAGCAACATAGCTTAGTAGGTATGTGAGAATACCATAACCAGATGCTATCCAAAGTGCATCAGTGCCAAAGTGAGATCGATAACACATGAAACCGTCTCATTAAACAATCCTTGAAGGAGAGAAAAGGCCCGGGGGC…
	KF792926_Tilmatura_dupontii_isolate_RCdupontii TGTGTGTGAAATTTAACATGATAAACACGATGATAGATGGTGTTAATTTTT?AATGTAACTCCAGTGTTGAATAAGGAATGATATTGAAGAATAAAATACACGATGAAAATATGATGGATGACATGAAAATTATAACTTAGAACTCCAGTGGTGTTGGTTAGAAAATTAGAGGAAGTGTAAAAATTGTAAAATATGTCCGGAGACCATAAACTAAAAAGCAACATAGCTTAGTAGGTATGTGAGAATACCATAACCAGATGCTATCCAAAGTGCATCAGTGCCAAGGTGAGATCGATAACACATGAAACCGTCTCATTAAGCAATCCTTGAAAGAGAGAAAAGGCCCGGGGG…
;
END;
