# Supplementary material for: A latitudinal phylogeographic diversity gradient in birds
Source: PLoS Biol. 2017 Apr 13;15(4):e2001073. doi: 10.1371/journal.pbio.2001073 (PMC5390966; doi:10.1371/journal.pbio.2001073)
Supplement: S1 Data — (ZIP) [file pbio.2001073.s015.zip › S1_Data/Setophaga-coronata.nex~]

#NEXUS

begin data;
   dimensions ntax=72 nchar=842;
   format datatype=dna gap=- interleave=no;
   matrix [Dendroica coronata]
   

JK08373 ATGCCTCAACTAAACCCCAATCCCTGATTTTTTATCATGCTCACTTCATGACTCACCTTCTCTCTAATCATCCAACCTAAGCTCCTATCATTTGTATCGATAAACCCACCATCTAGCAAACCACCCATCGCTCCAACCACCACCCCCTGAACCTGACCATGAACTTAAGCTTCTTCGATCAATTTTCAAGTCCTTCCTTCCTAGGAATTCCACTCATCCTAATCTCAATAACATTCCCTGCCCTTCTTCTCCCGTCTCTAGACAACCGATGAATTACTAACCGACTATCGACCCTCCAACTATGATTCATCAACCTAGTAACAAAACAACTAATAATACCCCTAGACAAAAAAGGGCACAAATGAGCCCTAATCCTAACATCCCTTATAATCTTCCTTCTACTTATCAACTTACTAGGCCTACTACCCTATACATTTACCCCAACCACTCAACTATCCATAAACCTAGCCCTAGCCTTCCCCCTGTGACTGGCCACCCTCCTAACAGGGCTACGAAACCAACCATCCGCCTCGCTAGGCCACCTCCTGCCAGAAGGCACCCCCACACCATTAATCCCAGCCCTCATCCTAATCGAAACAACAAGCCTACTTATCCGCCCATTAGCACTAGGAGTACGCTTAACAGCCAACCTCACAGCAGGGCACCTCCTTATCCAACTCATTTCTACAGCCACAACAGCCCTATTCTCCACAATACCACTGGTCTCCCTACTAACCTTCTTAGTTCTCTTCCTACTGACCATTCTAGAAGTGGCAGTAGCAATAATCCAAGCTTACGTTTTCGTACTGTTACTAAGCCTCTACCTACAAGAAAACATCTAA
JK08374 ATGCCTCAACTAAACCCCAACCCCTGATTTTTTATCATGCTCACTTCATGACTCACCTTCTCTCTAATCATCCAACCTAAGCTCCTATCATTTGTATCGATAAACCCACCATCTAGCAAACCACCCATCGCTCCAACCACCACCCCCTGAACCTGACCATGAACTTAAGCTTCTTCGATCAATTTTCAAGTCCTTCCTTCCTAGGAATTCCACTCATCCTAATCTCAATAACATTCCCTGCCCTTCTTCTCCCGTCTCTAGACAACCGATGAATCACTAACCGACTATCGACCCTCCAACTATGATTCATCAACCTAGTAACAAAACAACTAATAATACCCCTAGACAAAAAAGGGCACAAATGAGCCCTAATCCTAACATCCCTTATAATCTTCCTTCTACTTATCAACTTACTAGGCCTACTACCCTATACATTTACCCCAACCACTCAACTATCCATAAACCTAGCCCTAGCCTTCCCCCTGTGACTGGCCACCCTCCTAACAGGGCTACGAAACCAACCATCCGCCTCGCTAGGCCACCTCCTGCCAGAAGGCACCCCCACACCATTAATCCCAGCCCTCATCCTAATCGAAACAACAAGCTTACTTATCCGCCCATTAGCACTAGGAGTACGCTTAACAGCCAACCTCACAGCAGGGCACCTCCTTATCCAACTCATTTCTACAGCCACAACAGCCCTATTCTCCACAATACCAGTGGTCTCCCTACTAACCTTCTTAGTTCTCTTCCTACTGACCATTCTAGAAGTGGCAGTAGCAATAATCCAAGCTTACGTTTTCGTACTGTTACTAAGCCTCTACCTACAAGAAAACATCTAA
JK08375 ATGCCTCAACTAAACCCCAACCCCTGATTTTTTATCATGCTCACTTCATGACTCACCTTCTCTCTAATCATCCAACCTAAGCTCCTATCATTTGTATCGATAAACCCACCATCTAGCAAACCACCCATCGCTCCAACCACCACCCCCTGAACCTGACCATGAACTTAAGCTTCTTCGATCAATTTTCAAGTCCTTCCTTCCTAGGAATTCCACTCATCCTAATCTCAATAACATTCCCTGCCCTTCTTCTCCCGTCTCTAGACAACCGATGAATCACTAACCGACTATCGACCCTCCAACTATGATTCATCAACCTAGTAACAAAACAACTAATAATACCCCTAGACAAAAAAGGGCACAAATGAGCCCTAATCCTAACATCCCTTATAATCTTCCTTCTACTTATCAACTTACTAGGCCTACTACCCTATACATTTACCCCAACCACTCAACTATCCATAAACCTAGCCCTAGCCTTCCCCCTGTGACTGGCCACCCTCCTAACAGGGCTACGAAACCAACCATCCGCCTCGCTAGGCCACCTCCTGCCAGAAGGCACCCCCACACCATTAATCCCAGCCCTCATCCTAATCGAAACAACAAGCCTACTTATCCGCCCATTAGCACTAGGAGTACGCTTAACAGCCAACCTCACAGCAGGGCACCTCCTTATCCAACTCATTTCTACAGCCACAACAGCCCTATTCTCCACAATACCAGTGGTCTCCCTACTAACCTTCTTAGTTCTCTTCCTACTGACCATTCTAGAAGTGGCAGTAGCAATAATCCAAGCTTACGTTTTCGTACTGTTACTAAGCCTCTACCTACAAGAAAACATCTAA
JK08376 ATGCCTCAACTAAACCCCAACCCCTGATTTTTTATCATGCTCACTTCATGACTCACCTTCTCTCTAATCATCCAACCTAAGCTCCTATCATTTGTATCGATAAACCCACCATCTAGCAAACCACCCATCGCTCCAACCACCACCCCCTGAACCTGACCATGAACTTAAGCTTCTTCGATCAATTTTCAAGTCCTTCCTTCCTAGGAATTCCACTCATCCTAATCTCAATAACATTCCCTGCCCTTCTTCTCCCGTCTCTAGACAACCGATGAATCACTAACCGACTATCGACCCTCCAACTATGATTCATCAACCTAGTAACAAAACAACTAATAATACCCCTAGACAAAAAAGGGCACAAATGAGCCCTAATCCTAACATCCCTTATAATCTTCCTTCTACTTATCAACTTACTAGGCCTACTACCCTATACATTTACCCCAACCACTCAACTATCCATAAACCTAGCCCTAGCCTTCCCCCTGTGACTGGCCACCCTCCTAACAGGGCTACGAAACCAACCATCCGCCTCGCTAGGCCACCTCCTGCCAGAAGGCACCCCCACACCATTAATCCCAGCCCTCATCCTAATCGAAACAACAAGCTTACTTATCCGCCCATTAGCACTAGGAGTACGCTTAACAGCCAACCTCACAGCAGGGCACCTCCTTATCCAACTCATTTCTACAGCCACAACAGCCCTATTCTCCACAATACCAGTGGTCTCCCTACTAACCTTCTTAGTTCTCTTCCTACTGACCATTCTAGAAGTGGCAGTAGCAATAATCCAAGCTTACGTTTTCGTACTGTTACTAAGCCTCTACCTACAAGAAAACATCTAA
JK08377 ATGCCTCAACTAAACCCCAACCCCTGATTTTTTATCATGCTCACTTCATGACTCACCTTCTCTCTAATCATCCAACCTAAGCTCCTATCATTTGTATCGATAAACCCACCATCTAGCAAACCACCCATCGCTCCAACCACCACCCCCTGAACCTGACCATGAACTTAAGCTTCTTCGATCAATTTTCAAGTCCTTCCTTCCTAGGAATTCCACTCATCCTAATCTCAATAACATTCCCTGCCCTTCTTCTCCCGTCTCTAGACAACCGATGAATTACTAACCGACTATCGACCCTCCAACTATGATTCATCAACCTAGTAACAAAACAACTAATAATACCCCTAGACAAAAAAGGGCACAAATGAGCCCTAATCCTAACATCCCTTATAATCTTCCTTCTACTTATCAACTTACTAGGCCTACTACCCTATACATTTACCCCAACCACTCAACTATCCATAAACCTAGCCCTAGCCTTCCCCCTGTGACTGGCCACCCTCCTAACAGGCCTACGAAACCAACCATCTGCCTCGCTAGGCCACCTCCTGCCAGAAGGCACCCCCACACCATTAATCCCAGCCCTCATCCTAATCGAAACAACAAGCCTACTTATCCGCCCATTAGCACTAGGAGTACGCTTAACAGCCAACCTCACAGCAGGGCACCTCCTTATCCAACTCATTTCTACAGCCACAACAGCCCTATTCTCCACAATACCAGTGGTCTCCCTACTAACCTTCTTAGTTCTCTTCCTACTGACCATTCTAGAAGTGGCAGTAGCAATAATCCAAGCTTACGTTTTCGTACTGTTACTAAGCCTCTACCTACAAGAAAACATCTAA
JK08378 ATGCCTCAACTAAACCCCAACCCCTGATTTTTTATCATGCTCACTTCATGACTCACCTTCTCTCTAATCATCCAACCTAAGCTCCTATCATTTGTATCGATAAACCCACCATCTAGCAAACCACCCATCGCTCCAACCACCACCCCCTGAACCTGACCATGAACTTAAGCTTCTTCGATCAATTTTCAAGTCCTTCCTTCCTAGGAATTCCACTCATCCTAATCTCAATAACATTCCCTGCCCTTCTTCTCCCGTCTCTAGACAACCGATGAATTACTAACCGACTATCGACCCTCCAACTATGATTCATCAACCTAGTAACAAAACAACTAATAATACCCCTAGACAAAAAAGGGCACAAATGAGCCCTAATCCTAACATCCCTTATAATCTTCCTTCTACTTATCAACTTACTAGGCCTACTACCCTATACATTTACCCCAACCACTCAACTATCCATAAACCTAGCCCTAGCCTTCCCCCTGTGACTGGCCACCCTCCTAACAGGGCTACGAAACCAACCATCCGCCTCGCTAGGCCACCTCCTGCCAGAAGGCACCCCCACACCATTAATCCCAGCCCTCATCCTAATCGAAACAACAAGCCTACTTATCCGCCCATTAGCACTAGGAGTACGCTTAACAGCCAACCTCACAGCAGGGCATCTCCTTATCCAACTCATTTCTACAGCCACAACAGCCCTATTCTCCACAATACCAGTGGTCTCCCTACTAACCTTCTTAGTTCTCTTCCTACTGACCATTCTAGAAGTGGCAGTAGCAATAATCCAAGCTTACGTTTTCGTACTGTTACTAAGCCTCTACCTACAAGAAAACATCTAA
JK08379 ATGCCTCAACTAAACCCCAACCCCTGATTTTTTATCATGCTCACTTCATGACTCACCTTCTCTCTAATCATCCAACCTAAGCTCCTATCATTTGTATCGATAAACCCACCATCTAGCAAACCACCCATCGCTCCAACCACCACCCCCTGAACCTGACCATGAACTTAAGCTTCTTCGATCAATTTTCAAGTCCTTCCTTCCTAGGAATTCCACTCATCCTAATCTCAATAACATTCCCTGCCCTTCTTCTCCCGTCTCTAGACAACCGATGAATCACTAACCGACTATCGACCCTCCAACTATGATTCATCAACCTAGTAACAAAACAACTAATAATACCCCTAGACAAAAAAGGGCACAAATGAGCCCTAATCCTAACATCCCTTATAATCTTCCTTCTACTTATCAACTTACTAGGCCTACTACCCTATACATTTACCCCAACCACTCAACTATCCATAAACCTAGCCCTAGCCTTCCCCCTGTGACTGGCCACCCTCCTAACAGGGCTACGAAACCAACCATCCGCCTCGCTAGGCCACCTCCTGCCAGAAGGCACCCCCACACCATTAATCCCAGCCCTCATCCTAATCGAAACAACAAGCTTACTTATCCGCCCATTAGCACTAGGAGTACGCTTAACAGCCAACCTCACAGCAGGGCACCTCCTTATCCAACTCATTTCTACAGCCACAACAGCCCTATTCTCCACAATACCAGTGGTCTCCCTACTAACCTTCTTAGTTCTCTTCCTACTGACCATTCTAGAAGTGGCAGTAGCAATAATCCAAGCTTACGTTTTCGTACTGTTACTAAGCCTCTACCTACAAGAAAACATCTAA
JK08380 ATGCCTCAACTAAACCCCAACCCCTGATTTTTTATCATGCTCACTTCATGACTCACCTTCTCTCTAATCATCCAACCCAAACTCCTATCATTTGTATCAATAAACCCCCCATCCAGCAAACCATCCATCGCTCCAACCACCACCCCCTGAACCTGACCATGAACCTAAGCTTCTTCGATCAATTCTCAAGCCCGTCCTTCCTAGGAATCCCACTCATCCTAATCTCAATAACATTCCCTGCCCTTCTTCTCCCGTCTTTAGACAACCGATGGATTACTAACCGACTATCAACCCTCCAACTATGGTTCATCAACCTAGTAACAAAACAACTAATAATGCCCCTAGACAAAAAAGGGCACAAATGAGCCCTAATCCTAACATCCCTTATAATCTTCCTCCTACTTATTAACTTACTAGGCCTACTACCCTACACATTCACCCCAACCACTCAACTATCCATGAACCTAGCCCTAGCCTTCCCCCTATGACTGGCCACTCTCCTAACAGGACTACGAAACCAACCATCCGCTTCGCTAGGCCACCTCCTACCAGAAGGCACCCCTACACCATTAATCCCAGCCCTCATCCTAATCGAAACAACAAGCCTACTTATCCGCCCATTAGCGCTAGGAGTGCGCTTAACAGCCAACCTCACAGCAGGACACCTCCTTATCCAACTCATTTCTACAGCCACAACAGCCCTATTCTCCACAATACCAGTGGTCTCCCTCCTAACCTTCTTAGTTCTCTTCCTACTGACTATTCTAGAAGTGGCAGTAGCAATAATCCAAGCTTACGTTTTCGTACTACTACTAAGCCTCTACCTACAAGAAAACATCTAA
JK08381 ATGCCTCAACTAAACCCCAACCCCTGATTTTTTATCATGCTCACTTCATGACTCACCTTCTCTCTAATCATCCAACCTAAGCTCCTATCATTTGTATCGATAAACCCACCATCTAGCAAACCACCCATCGCTCCAACCACCACCCCCTGAACCTGACCATGAACTTAAGCTTCTTCGATCAATTTTCAAGTCCTTCCTTCCTAGGAATTCCACTCATCCTAATCTCAATAACATTCCCTGCCCTTCTTCTCCCGTCTCTAGACAACCGATGAATCACTAACCGACTATCGACCCTCCAACTATGATTCATCAACCTAGTAACAAAACAACTAATAATACCCCTAGACAAAAAAGGGCACAAATGAGCCCTAATCCTAACATCCCTTATAATCTTCCTTCTACTTATCAACTTACTAGGCCTACTACCCTATACATTTACCCCAACCACTCAACTATCCATAAACCTAGCCCTAGCCTTCCCCCTGTGACTGGCCACCCTCCTAACAGGGCTACGAAACCAACCATCCGCCTCGCTAGGCCACCTCCTGCCAGAAGGCACCCCCACACCATTAATCCCAGCCCTCATCCTAATCGAAACAACAAGCTTACTTATCCGCCCATTAGCACTAGGAGTACGCTTAACAGCCAACCTCACAGCAGGGCACCTCCTTATCCAACTCATTTCTACAGCCACAACAGCCCTATTCTCCACAATACCAGTGGTCTCCCTACTAACCTTCTTAGTTCTCTTCCTACTGACCATTCTAGAAGTGGCAGTAGCAATAATCCAAGCTTACGTTTTCGTACTGTTACTAAGCCTCTACCTACAAGAAAACATCTAA
JK08382 ATGCCTCAACTAAACCCCAACCCCTGATTTTTTATCATGCTCACTTCATGACTCACCTTCTCTCTAATCATCCAACCTAAGCTCCTATCATTTGTATCGATAAACCCACCATCTAGCAAACCACCCATCGCTCCAACCACCACCCCCTGAACCTGACCATGAACTTAAGCTTCTTCGATCAATTTTCAAGTCCTTCCTTCCTAGGAATTCCACTCATCCTAATCTCAATAACATTCCCTGCCCTTCTTCTCCCGTCTCTAGACAACCGATGAATCACTAACCGACTATCGACCCTCCAACTATGATTCATCAACCTAGTAACAAAACAACTAATAATACCCCTAGACAAAAAAGGGCACAAATGAGCCCTAATCCTAACATCCCTTATAATCTTCCTTCTACTTATCAACTTACTAGGCCTACTACCCTATACATTTACCCCAACCACTCAACTATCCATAAACCTAGCCCTAGCCTTCCCCCTGTGACTGGCCACCCTCCTAACAGGGCTACGAAACCAACCATCCGCCTCGCTAGGCCACCTCCTGCCAGAAGGCACCCCCACACCATTAATCCCAGCCCTCATCCTAATCGAAACAACAAGCCTACTTATCCGCCCATTAGCACTAGGAGTACGCTTAACAGCCAACCTCACAGCAGGGCACCTCCTTATCCAACTCATTTCTACAGCCACAACAGCCCTATTCTCCACAATACCAGTGGTCTCCCTACTAACCTTCTTAGTTCTCTTCCTACTGACCATTCTAGAAGTGGCAGTAGCAATAATCCAAGCTTACGTTTTCGTACTGTTACTAAGCCTCTACCTACAAGAAAACATCTAA
GAV1084 ATGCCTCAACTAAACCCCAACCCCTGATTTTTTATCATGCTCACTTCATGACTCACCTTCTCTCTAATCATCCAACCTAAGCTCCTATCATTTGTATCGATAAACCCACCATCTAGCAAACCACCCATCGCTCCAACCACCACCCCCTGAACCTGACCATGAACTTAAGCTTCTTCGATCAATTTTCAAGTCCTTCCTTCCTAGGAATTCCACTCATCCTAATCTCAATAACATTCCCTGCCCTTCTTCTCCCGTCTCTAGACAACCGATGAATTACTAACCGACTATCGACCCTCCAACTATGATTCATCAACCTAGTAACAAAACAACTAATAATACCCCTAGACAAAAAAGGGCACAAATGAGCCCTAATCCTAACATCCCTTATAATCTTCCTTCTACTTATCAACTTACTAGGCCTACTACCCTATACATTTACCCCAACCACTCAACTATCCATAAACCTAGCCCTAGCCTTCCCCCTGTGACTGGCCACCCTCCTAACAGGGCTACGAAACCAACCATCCGCCTCGCTAGGCCACCTCCTGCCAGAAGGCACCCCCACACCATTAATCCCAGCCCTCATCCTAATCGAAACAACAAGCCTACTTATCCGCCCATTAGCACTAGGAGTACGCTTAACAGCCAACCTCACAGCAGGACACCTCCTTATCCAACTCATTTCTACAGCCACAACAGCCCTATTCTCCACAATACCAGTGGTCTCCCTACTAACCTTCTTAGTTCTCTTCCTACTGACCATTCTAGAAGTGGCAGTAGCAATAATCCAAGCTTACGTTTTCGTACTGTTACTAAGCCTCTACCTACAAGAAAACATCTAA
DHB2540 ATGCCTCAACTAAACCCCAACCCCTGATTTTTTATCATGCTCACTTCATGACTCACCTTCTCTCTAATCATCCAACCTAAGCTCCTATCATTTGTATCGATAAACCCACCATCTAGCAAACCACCCATCGCTCCAACCACCACCCCCTGAACCTGACCATGAACTTAAGCTTCTTCGATCAATTTTCAAGTCCTTCCTTCCTAGGAATTCCACTCATCCTAATCTCAATAACATTCCCTGCCCTTCTTCTCCCGTCTCTAGACAACCGATGAATTACTAACCGACTATCGACCCTCCAACTATGATTCATCAACCTAGTAACAAAACAACTAATAATACCCCTAGACAAAAAAGGGCACAAATGAGCCCTAATCCTAACATCCCTTATAATCTTCCTTCTACTTATCAACTTACTAGGCCTACTACCCTATACATTTACCCCAACCACTCAACTATCCATAAACCTAGCCCTAGCCTTCCCCCTGTGACTGGCCACCCTCCTAACAGGGCTACGAAACCAACCATCCGCCTCGCTAGGCCACCTCCTGCCAGAAGGCACCCCCACACCATTAATCCCAGCCCTCATCCTAATCGAAACAACAAGCCTACTTATCCGCCCATTAGCACTAGGAGTACGCTTAACAGCCAACCTCACAGCAGGACACCTCCTTATCCAACTCATTTCTACAGCCACAACAGCCCTATTCTCCACAATACCAGTGGTCTCCCTACTAACCTTCTTAGTTCTCTTCCTACTGACCATTCTAGAAGTGGCAGTAGCAATAATCCAAGCTTACGTTTTCGTACTATTACTAAGCCTCTACCTACAAGAAAACATCTAA
JK08356 ATGCCTCAACTAAACCCCAACCCCTGATTTTTTATCATGCTCACTTCATGACTCACCTTCTCTCTAATCATCCAACCCAAACTCCTATCATTTGTATCAATAAACCCACCATCCAGCAAACCATCCATCGCTCCAACCACCACCCCCTGAACCTGACCATGAACCTAAGCTTCTTCGATCAATTCTCAAGCCCGTCCTTCCTAGGAATCCCACTCATCCTGATCTCAATAACATTCCCTGCCCTTCTTCTCCCGTCTTTAGACAACCGATGGATTACTAACCGACTATCAACCCTCCAACTATGGTTCATCAACCTAGTAACAAAACAACTAATAATGCCCCTAGACAAAAAAGGGCACAAATGAGCCCTAATCCTAACATCCCTTATAATCTTCCTCCTACTTATTAACTTACTAGGCCTACTACCCTACACATTTACCCCAACCACTCAACTATCCATGAACCTAGCCCTAGCCTTCCCCCTATGACTGGCCACTCTCCTAACAGGACTACGAAACCAACCATCCGCTTCGCTAGGCCACCTCCTACCAGAAGGCACCCCTACACCATTAATCCCAGCCCTCATCCTAATCGAAACAACAAGCCTACTTATCCGCCCATTAGCGCTAGGAGTGCGCTTAACAGCCAACCTCACAGCAGGACACCTCCTTATCCAACTCATTTCTACAGCCACAACAGCCCTATTCTCCACAATACCAGTGGTCTCCCTCCTAACCTTCTTAGTTCTCTTCCTACTGACTATTCTAGAAGTGGCAGTAGCAATAATCCAAGCTTACGTTTTCGTACTACTACTAAGCCTCTACCTACAAGAAAACATCTAG
JK08357 ATGCCTCAACTAAACCCCAACCCCTGATTTTTTATCATGCTCACTTCATGACTCACCTTCTCTCTAATCATCCAACCCAAACTCCTATCATTTGTATCAATAAACCCACCATCCAGCAAACCATCCATCGCTCCAACCACCACCCCCTGAACCTGACCATGAACCTAAGCTTCTTCGATCAATTCTCAAGCCCATCCTTCCTAGGAATCCCACTCATCCTAATCTCAATAACATTCCCTGCCCTTCTTCTCCCGTCTTTAGACAACCGATGGATTACTAACCGACTATCAACCCTCCAACTATGGTTCATCAACCTAGTAACAAAACAACTAATAATGCCCCTAGACAAAAAAGGGCACAAATGAGCCCTAATCCTAACATCCCTTATAATCTTCCTCCTACTTATTAACTTACTAGGCCTACTACCCTACACATTCACCCCAACCACTCAACTATCCATGAACCTAGCCCTAGCCTTCCCCCTATGACTGGCCACTCTCCTAACAGGACTACGAAACCAACCATCCGCTTCGCTAGGCCACCTCCTACCAGAAGGCACCCCTACACCATTAATCCCAGCCCTCATCCTAATCGAAACAACAAGCCTACTTATCCGCCCATTAGCGCTAGGAGTGCGCTTAACAGCCAACCTCACAGCAGGACACCTCCTTATCCAACTCATTTCTACAGCCACAACAGCCCTATTCTCCACAATACCAGTGGTCTCCCTCCTAACCTTCTTAGTTCTCTTCCTACTGACTATTCTAGAAGTGGCAGTAGCAATAATCCAAGCTTACGTTTTCGTACTACTACTAAGCCTCTACCTACAAGAAAACATCTAA
JK08358 ATGCCTCAACTAAACCCCAACCCCTGATTTTTTATCATGCTCACTTCATGACTCACCTTCTCTCTAATCATCCAACCCAAACTCCTATCATTTGTATCAATAAACCCACCATCCAGCAAACCATCCATCGCTCCAACCACCACCCCCTGAACCTGACCATGAACCTAAGCTTCTTCGATCAATTCTCAAGCCCGTCCTTCCTAGGAATCCCACTCATCCTAATCTCAATAACATTCCCTGCCCTTCTTCTCCCGTCTTTAGACAACCGATGGATTACTAACCGACTATCAACCCTCCAACTATGGTTCATCAACCTAGTAACAAAACAACTAATAATGCCCCTAGACAAAAAAGGACACAAATGAGCCCTAATCCTAACATCCCTCATAATCTTCCTCCTACTTATTAACTTACTAGGCCTACTACCCTACACATTCACCCCAACCACTCAACTATCCATGAACCTAGCCCTAGCCTTCCCCCTATGACTGGCCACTCTCCTAACAGGACTACGAAACCAACCATCCGCTTCGCTAGGCCACCTCCTACCAGAAGGCACCCCTACACCATTAATCCCAGCCCTCATCCTAATCGAAACAACAAGCCTACTTATCCGCCCATTAGCGCTAGGAGTGCGCTTAACAGCCAACCTCACAGCAGGACACCTCCTTATCCAACTCATTTCTACAGCCACAACAGCCCTATTCTCCACAATACCAGTGGTCTCCCTCCTAACCTTCTTAGTTCTCTTCCTACTGACTATTCTAGAAGTGGCAGTAGCAATAATCCAAGCTTACGTTTTCGTACTACTACTAAGCCTCTACCTACAAGAAAACATCTAA
JK08359 ATGCCTCAACTAAACCCCAACCCCTGATTTTTTATCATGCTCACTTCATGACTCACCTTCTCTCTAATCATCCAACCTAAGCTCCTATCATTTGTATCGATAAACCCACCATCTAGCAAACCACCCATCGCTCCAACCACCACCCCCTGAACCTGACCATGAACTTAAGCTTCTTCGATCAATTTTCAAGTCCTTCCTTCCTAGGAATTCCACTCATCCTAATCTCAATAACATTCCCTGCCCTTCTTCTCCCGTCTCTAGACAACCGATGAATTACTAACCGACTATCGACCCTCCAACTATGATTCATCAACCTAGTAACAAAACAACTAATAATACCCCTAGACAAAAAAGGGCACAAATGAGCCCTAATCCTAACATCCCTTATAATCTTCCTTCTACTTATCAACTTACTAGGCCTACTACCCTATACATTTACCCCAACCACTCAACTATCCATAAACCTAGCCCTAGCCTTCCCCCTGTGACTGGCCACCCTCCTAACAGGGCTACGAAACCAACCATCCGCCTCGCTAGGCCACCTCCTGCCAGAAGGCACCCCCACACCATTAATCCCAGCCCTCATCCTAATCGAAACAACAAGCCTACTTATCCGCCCATTAGCACTAGGAGTACGCTTAACAGCCAACCTCACAGCAGGGCACCTCCTTATCCAACTCATTTCTACAGCCACAACAGCCCTATTCTCCACAATACCAGTGGTCTCCCTACTAACCTTCTTAGTTCTCTTCCTACTGACCATTCTAGAAGTGGCAGTAGCAATAATCCAAGCTTACGTTTTCGTACTGTTACTAAGCCTCTACCTACAAGAAAACATCTAA
JK08360 ATGCCTCAACTAAACCCCAACCCCTGATTTTTTATCATGCTCACTTCATGACTCACCTTCTCTCTAATCATCCAACCTAAGCTCCTATCATTTGTATCGATAAACCCACCATCTAGCAAACCACCCATCGCTCCAACCACCACCCCCTGAACCTGACCATGAACTTAAGCTTCTTCGATCAATTTTCAAGTCCTTCCTTCCTAGGAATTCCACTCATCCTAATCTCAATAACATTCCCTGCCCTTCTTCTCCCGTCTCTAGACAACCGATGAATTACTAACCGACTATCGACCCTCCAACTATGATTCATCAACCTAGTAACAAAACAACTAATAATACCCCTAGACAAAAAAGGGCACAAATGAGCCCTAATCCTAACATCCCTTATAATCTTCCTTCTACTTATCAACTTACTAGGCCTACTACCCTATACATTTACCCCAACCACTCAACTATCCATAAACCTAGCCCTAGCCTTCCCCCTGTGACTGGCCACCCTCCTAACAGGGCTACGAAACCAACCATCCGCCTCGCTAGGCCACCTCCTGCCAGAAGGCACCCCCACACCATTAATCCCAGCCCTCATCCTAATCGAAACAACAAGCCTACTTATCCGCCCATTAGCACTAGGAGTACGCTTAACAGCCAACCTCACAGCAGGGCACCTCCTTATCCAACTCATTTCTACAGCCACAACAGCCCTATTCTCCACAATACCAGTGGTCTCCCTACTAACCTTCTTAGTTCTCTTCCTACTGACCATTCTAGAAGTGGCAGTAGCAATAATCCAAGCTTACGTTTTCGTACTGTTACTAAGCCTCTACCTACAAGAAAACATCTAA
JK08361 ATGCCTCAACTAAACCCCAACCCCTGATTTTTTATCATGCTCACTTCATGACTCACCTTCTCTCTAATCATCCAACCCAAACTCCTATCATTCGTATCAATAAACCCACCATCCAGCAAACCATCCATCGCTCCAACCACCACCCCCTGAACCTGACCATGAACCTAAGCTTCTTCGATCAATTCTCAAGCCCGTCCTTCCTAGGAATCCCACTCATCCTAATCTCAATAACATTCCCTGCCCTTCTTCTCCCGTCTTTAGACAACCGATGGATTACTAACCGACTATCAACCCTCCAACTATGGTTCATCAACCTAGTAACAAAACAACTAATAATGCCCCTAGACAAAAAAGGGCACAAATGAGCCCTAATCCTAACATCCCTTATAATCTTCCTCCTACTTATTAACTTACTAGGCCTACTACCCTACACATTCACCCCAACCACTCAACTATCCATGAACCTAGCCCTAGCCTTCCCCCTATGACTGGCCATTCTCCTAACAGGACTACGAAACCAACCATCCGCTTCGCTAGGCCACCTCCTACCAGAAGGCACCCCTACACCATTAATCCCAGCCCTCATCCTAATCGAAACAACAAGCCTACTTATCCGCCCATTAGCGCTAGGAGTGCGCTTAACAGCCAACCTCACAGCAGGACACCTCCTTATCCAACTCATTTCTACAGCCACAACAGCCCTATTCTCCACAATACCAGTGGTCTCCCTCCTAACCTTCTTAGTTCTCTTCCTACTGACTATTCTAGAAGTGGCAGTAGCAATAATCCAAGCTTACGTTTTCGTACTACTACTAAGCCTCTACCTACAAGAAAACATCTAA
JK08362 ATGCCTCAACTAAACCCCAACCCCTGATTTTTTATCATGCTCACTTCATGACTCACCTTCTCTCTAATCATCCAACCTAAACTCCTATCATTTGTATCGATAAACCCACCATCTAGCAAACCACCCATCGCTCCAACCACCACCCCCTGAACCTGACCATGAACTTAAGCTTCTTCGATCAATTTTCAAGTCCTTCCTTCCTAGGAATTCCACTCATCCTAATCTCAATAACATTCCCTGCCCTTCTTCTTCCGTCTCTAGACAACCGATGAATTACTAACCGACTATCGACCCTCCAACTATGATTCATCAACCTAGTAACAAAACAACTAATAATACCCCTAGACAAAAAAGGGCACAAATGAGCCCTAATCCTAACATCCCTTATAATCTTCCTTCTACTTATCAACTTACTAGGCCTACTACCCTATACATTTACCCCAACCACTCAACTATCCATAAACCTAGCCCTAGCCTTCCCCCTGTGACTGGCCACCCTCCTAACAGGGCTACGAAACCAACCATCCGCCTCGCTAGGCCACCTCCTGCCAGAAGGCACCCCCACACCATTAATCCCAGCCCTCATCCTAATCGAAACAACAAGCCTACTTATCCGCCCATTAGCACTAGGAGTACGCTTAACAGCCAACCTCACAGCAGGGCACCTCCTTATCCAGCTCATTTCTACAGCCACAACAGCCCTATTCTCCACAATACCAGTGGTCTCCCTACTAACCTTCTTAGTTCTCTTCCTACTGACCATTCTAGAAGTGGCAGTAGCAATAATCCAAGCTTACGTTTTCGTACTGTTACTAAGCCTCTACCTACAAGAAAACATCTAA
JK08363 ATGCCTCAACTAAACCCCAACCCCTGATTTTTTATCATGCTCACTTCATGACTCACCTTCTCTCTAATCATCCAACCCAAACTCCTATCATTTGTATCAATAAACCCACCATCCAGCAAACCATCCATCGCTCCAACCACCACCCCCTGAACCTGACCATGAACCTAAGCTTCTTCGATCAATTCTCAAGCCCGTCCTTCCTAGGAATCCCACTCATCCTAATCTCAATAACATTCCCTGCCCTTCTTCTCCCGTCTTTAGACAACCGATGGATTACTAACCGACTATCAACCCTCCAACTATGGTTCATCAACCTAGTAACAAAACAACTAATAATGCCCCTAGACAAAAAAGGGCACAAATGAGCCCTAATCCTAACATCCCTTATAATCTTCCTCCTACTTATTAACTTACTAGGCCTACTACCCTACACATTCACCCCAACCACTCAACTATCCATGAACCTAGCCCTAGCCTTCCCCCTATGACTGGCCACTCTCCTAACAGGACTACGAAACCAACCATCCGCTTCGCTAGGCCACCTCCTACCAGAAGGCACCCCTACACCATTAATCCCAGCCCTCATCCTAATCGAAACAACAAGCCTACTTATCCGCCCATTAGCGCTAGGAGTGCGCTTAACAGCCAACCTCACAGCAGGACACCTCCTTATCCAACTCATTTCTACAGCCACAACAGCCCTATTCTCCACAATACCAGTGGTCTCCCTCCTAACCTTCTTAGTTCTCTTCCTACTGACTATTCTAGAAGTGGCAGTAGCAATAATCCAAGCTTACGTTTTCGTACTACTACTAAGCCTCTACCTACAAGAAAACATCTAA
JK08364 ATGCCTCAACTAAACCCCAACCCCTGATTTTTTATCATGCTCACTTCATGACTCACCTTCTCTCTAATCATCCAACCTAAGCTCCTATCATTTGTATCGATAAACCCACCATCTAGCAAACCACCCATCGCTCCAACCACCACCCCCTGAACCTGACCATGAACTTAAGCTTCTTCGATCAATTTTCAAGTCCTTCCTTCCTAGGAATTCCACTCATCCTAATCTCAATAACATTCCCTGCCCTTCTTCTCCCGTCTCTAGACAACCGATGAATCACTAACCGACTATCGACCCTCCAACTATGATTCATCAACCTAGTAACAAAACAACTAATAATACCCCTAGACAAAAAAGGGCACAAATGAGCCCTAATCCTAACATCCCTTATAATCTTCCTTCTACTTATCAACTTACTAGGCCTACTACCCTATACATTTACCCCAACCACTCAACTATCCATAAACCTAGCCCTAGCCTTCCCCCTGTGACTGGCCACCCTCCTAACAGGGCTACGAAACCAACCATCCGCCTCGCTAGGCCACCTCCTGCCAGAAGGCACCCCCACACCATTAATCCCAGCCCTCATCCTAATCGAAACAACAAGCTTACTTATCCGCCCATTAGCACTAGGAGTACGCTTAACAGCCAACCTCACAGCAGGGCACCTCCTTATCCAACTCATTTCTACAGCCACAACAGCCCTATTCTCCACAATACCAGTGGTCTCCCTAC--------------------------------------------------------------------------------------------------------------
JK08365 ATGCCTCAACTAAACCCCAATCCCTGATTTTTTATCATGCTCACTTCATGACTCACCTTCTCTCTAATCATCCAACCTAAGCTCCTATCATTTGTATCGATAAACCCACCATCTAGCAAACCACCCATCGCTCCAACCACCACCCCCTGAACCTGACCATGAACTTAAGCTTCTTCGATCAATTTTCAAGTCCTTCCTTCCTAGGAATTCCACTCATCCTAATCTCAATAACATTCCCTGCCCTTCTTCTCCCGTCTCTAGACAACCGATGAATTACTAACCGACTATCGACCCTCCAACTATGATTCATCAACCTAGTAACAAAACAACTAATAATACCCCTAGACAAAAAAGGGCACAAATGAGCCCTAATCCTAACATCCCTTATAATCTTCCTTCTACTTATCAACTTACTAGGCCTACTACCCTATACATTTACCCCAACCACTCAACTATCCATAAACCTAGCCCTAGCCTTCCCCCTGTGACTGGCCACCCTCCTAACAGGGCTACGAAACCAACCATCCGCCTCGCTAGGCCACCTCCTGCCAGAAGGCACCCCCACACCATTAATCCCAGCCCTCATCCTAATCGAAACAACAAGCCTACTTATCCGCCCATTAGCACTAGGAGTACGCTTAACAGCCAACCTCACAGCAGGGCACCTCCTTATCCAACTCATTTCTACAGCCACAACAGCCCTATTCTCCACAATACCACTGGTCTCCCTACTAACCTTCTTAGTTCTCTTCCTACTGACCATTCTAGAAGTGGCAGTAGCAATAATCCAAGCTTACGTTTTCGTACTGTTACTAAGCCTC---------------------
JK08410 ATGCCTCAACTAAACCCCAACCCCTGATTTTTTATCATGCTCACTTCATGACTCACCTTCTCTCTAATCATCCAACCCAAACTCCTATCATTTGTATCAATAAACCCACCATCCAGCAAACCATCCATCGCTCCAACCACCACCCCCTGAACCTGACCATGAACCTAAGCTTCTTCGATCAATTCTCAAGCCCGTCCTTCCTAGGAATCCCACTCATCCTAATCTCAATAACATTCCCTGCCCTTCTTCTCCCGTCTTTAGACAACCGATGGATTACTAACCGACTATCAACCCTCCAACTATGGTTCATCAACCTAGTAACAAAACAACTAATAATGCCCCTAGACAAAAAAGGGCACAAATGAGCCCTAATCCTAACATCCCTTATAATCTTCCTCCTACTTATTAACTTACTAGGCCTACTACCCTACACATTCACCCCAACCACTCAACTATCCATGAACCTAGCCCTAGCCTTCCCCCTATGACTGGCCACTCTCCTAACAGGACTACGAAACCAACCATCCGCTTCGCTAGGCCACCTCCTACCAGAAGGCACCCCTACACCATTAATCCCAGCCCTCATCCTAATCGAAACAACAAGCCTACTTATCCGCCCATTAGCGCTAGGAGTGCGCTTAACAGCCAACCTCACAGCAGGACACCTCCTTATCCAACTCATTTCTACAGCCACAACAGCCCTATTCTCCACAATACCAGTGGTCTCCCTCCTAACCTTCTTAGTTCTCTTCCTACTGACTATTCTAGAAGTGGCAGTAGCAATAATCCAAGCTTACGTTTTCGTACTACTACTAAGCCTCTACCTACAAGAAAACATCTAA
JK08408 ATGCCTCAACTAAACCCCAACCCCTGATTTTTTATCATGCTCACTTCATGACTCACCTTCTCTCTAATCATCCAACCCAAACTCCTATCATTTGTATCAATAAACCCACCATCCAGCAAACCATCCATCGCTCCAACCACCACCCCCTGAACCTGACCATGAACCTAAGCTTCTTCGATCAATTCTCAAGCCCGTCCTTCCTAGGAATCCCACTCATCCTAATCTCAATAACATTCCCTGCCCTTCTTCTCCCGTCTTTAGACAACCGATGGATTACTAACCGACTATCAACCCTCCAACTATGGTTCATCAACCTAGTAACAAAACAACTAATAATGCCCCTAGACAAAAAAGGGCACAAATGAGCCCTAATCCTAACATCCCTTATAATCTTCCTCCTACTTATTAACTTACTAGGCCTACTACCCTACACATTCACCCCAACCACTCAACTATCCATGAACCTAGCCCTAGCCTTCCCCCTATGACTGGCCACTCTCCTAACAGGACTACGAAACCAACCATCCGCTTCGCTAGGCCACCTCCTACCAGAAGGCACCCCTACACCATTAATCCCAGCCCTCATCCTAATCGAAACAACAAGCCTACTTATCCGCCCATTAGCGCTAGGAGTGCGCTTAACAGCCAACCTCACAGCAGGACACCTCCTTATCCAACTCATTTCTACAGCCACAACAGCCCTATTCTCCACAATACCAGTGGTCTCCCTCCTAACCTTCTTAGTTCTCTTCCTACTGACTATTCTAGAAGTGGCAGTAGCAATAATCCAAGCTTACGTTTTCGTACTACTACTAAGCCTCTACCTACAAGAAAACATCTAA
JK08409 ATGCCTCAACTAAACCCCAACCCCTGATTTTTTATCATGCTCACTTCATGACTCACCTTCTCTCTAATCATCCAACCCAAACTCCTATCATTTGTATCAATAAACCCACCATCCAGCAAACCATCCATCGCTCCAACCACCACCCCCTGAACCTGACCATGAACCTAAGCTTCTTCGATCAATTCTCAAGCCCGTCCTTCCTAGGAATCCCACTCATCCTAATCTCAATAACATTCCCTGCCCTTCTTCTCCCGTCTTTAGACAACCGATGGATTACTAACCGACTATCAACCCTCCAACTATGGTTCATCAACCTAGTAACAAAACAACTAATAATGCCCCTAGACAAAAAAGGGCACAAATGAGCCCTAATCCTAACATCCCTTATAATCTTCCTCCTACTTATTAACTTACTAGGCCTACTACCCTACACATTCACCCCAACCACTCAACTATCCATGAACCTAGCCCTAGCCTTCCCCCTATGACTGGCCACTCTCCTAACAGGACTACGAAACCAACCATCCGCTTCGCTAGGCCACCTCCTACCAGAAGGCACCCCTACACCATTAATCCCAGCCCTCATCCTAATCGAAACAACAAGCCTACTTATCCGCCCATTAGCGCTAGGAGTGCGCTTAACAGCCAACCTCACAGCAGGACACCTCCTTATCCAACTCATTTCTACAGCCACAACAGCCCTATTCTCCACAATACCAGTGGTCTCCCTCCTAACCTTCTTAGTTCTCTTCCTACTGACTATTCTAGAAGTGGCAGTAGCAATAATCCAAGCTTACGTTTTCGTACTACTACTAAGCCTCTACCTACAAGAAAACATCTAA
JK08411 ATGCCTCAACTAAACCCCAACCCCTGATTTTTTATCATGCTCACTTCATGACTCACCTTCTCTCTAATCATCCAACCCAAACTCCTATCATTTGTATCAATAAACCCACCATCCAGCAAACCATCCATCGCTCCAACCACCACCCCCTGAACCTGACCATGAACCTAAGCTTCTTCGATCAATTCTCAAGCCCGTCCTTCCTAGGAATCCCACTCATCCTGATCTCAATAACATTCCCTGCCCTTCTTCTCCCGTCTTTAGACAACCGATGGATTACTAACCGACTATCAACCCTCCAACTATGGTTCATCAACCTAGTAACAAAACAACTAATAATGCCCCTAGACAAAAAAGGGCACAAATGAGCCCTAATCCTAACATCCCTTATAATCTTCCTCCTACTTATTAACTTACTAGGCCTACTACCCTACACATTCACCCCAACCACTCAACTATCCATGAACCTAGCCCTAGCCTTCCCCCTATGACTGGCCACTCTCCTAACAGGACTACGAAACCAACCATCCGCTTCGCTAGGCCACCTCCTACCAGAAGGCACCCCTACACCATTAATCCCAGCCCTCATCCTAATCGAAACAACAAGCCTACTTATCCGCCCATTAGCGCTAGGAGTGCGCTTAACAGCCAACCTCACAGCAGGACACCTCCTTATCCAACTCATTTCTACAGCCACAACAGCCCTATTCTCCACAATACCAGTGGTCTCCCTCCTAACCTTCTTAGTTCTCTTCCTACTGACTATTCTAGAAGTGGCAGTAGCAATAATCCAAGCTTACGTTTTCGTACTACTACTAAGCCTCTACCTACAAGAAAACATCTAA
GMS1695 ATGCCTCAACTAAACCCCAACCCCTGATTTTTTATCATGCTCACTTCATGACTCACCTTCTCTCTAATCATCCAACCTAAGCTCCTATCATTTGTATCGATAAACCCACCATCTAGCAAACCACCCATCGCTCCAACCACCACCCCCTGAACCTGACCATGAACTTAAGCTTCTTCGATCAATTTTCAAGTCCTTCCTTCCTAGGAATTCCACTCATCCTAATCTCAATAACATTCCCTGCCCTCCTTCTCCCGTCTCTAGACAACCGATGAATCACTAACCGACTATCGACCCTCCAACTATGATTCATCAACCTAGTAACAAAACAACTAATAATACCCCTAGACAAAAAAGGGCACAAATGAGCCCTAATCCTAACATCCCTTATAATCTTCCTTCTACTTATCAACTTACTAGGCCTACTACCCTATACATTTACCCCAACCACTCAACTATCCATAAACCTAGCCCTAGCCTTCCCCCTGTGACTGGCCACCCTCCTAACAGGGCTACGAAACCAACCATCCGCCTCGCTAGGCCACCTCCTGCCAGAAGGCACCCCCACACCATTAATCCCAGCCCTCATCCTAATCGAAACAACAAGCTTACTTATCCGCCCATTAGCACTAGGAGTACGCTTAACAGCCAACCTCACAGCAGGGCACCTCCTTATCCAACTCATTTCTACAGCCACAACAGCCCTATTCTCCACAATACCAGTGGTCTCCCTACTAACCTTCTTAGTTCTCTTCCTACTGACCATTCTAGAAGTGGCAGTAGCAATAATCCAAGCTTACGTTTTCGTACTGTTACTAAGCCTCTACCTACAA------------
JK08167   ATGCCTCAACTAAACCCCAACCCCTGATTTTTTATCATGCTCACTTCATGACTCACCTTCTCTCTAATCATCCAACCTAAGCTCCTATCATTTGTATCGATAAACCCACCATCTAGCAAACCACCCATCGCTCCAACCACCACCCCCTGAACCTGACCATGAACTTAAGCTTCTTCGATCAATTTTCAAGTCCTTCCTTCCTAGGAATTCCACTCATCCTAATCTCAATAACATTCCCTGCCCTTCTTCTCCCGTCTCTAGACAACCGATGAATTACTAACCGACTATCGACCCTCCAACTATGATTCATCAACCTAGTAACAAAACAACTAATAATACCCCTAGACAAAAAAGGGCACAAATGAGCCCTAATCCTAACATCCCTTATAATCTTCCTTCTACTTATCAACTTACTAGGCCTACTACCCTATACATTTACCCCAACCACTCAACTATCCATAAACCTAGCCCTAGCCTTCCCCCTGTGACTGGCCACCCTCCTAACAGGGCTACGAAACCAACCATCCGCCTCGCTAGGCCACCTCCTGCCAGAAGGCACCCCCACACCATTAATCCCAGCCCTCATCCTAATCGAAACAACAAGCCTACTTATCCGCCCATTAGCACTAGGAGTACGCTTAACAGCCAACCTCACAGCAGGGCACCTCCTTATCCAACTCATTTCTACAGCCACAACAGCCCTATTCTCCACAATACCAGTGGTCTCCCTACTAACCTTCTTAGTTCTCTTCCTACTGACCATTCTAGAAGTGGCAGTAGCAATAATCCAAGCTTACGTTTTCGTACTGTTACTAAGCCTCTACCTACAAGAAAACATCTAA
JK08168   ATGCCTCAACTAAACCCCAACCCCTGATTTTTTATCATGCTCACTTCATGACTCACCTTCTCTCTAATCATCCAACCTAAGCTCCTATCATTTGTATCGATAAACCCACCATCTAGCAAACCACCCATCGCTCCAACCACCACCCCCTGAACCTGACCATGAACTTAAGCTTCTTCGATCAATTTTCAAGTCCTTCCTTCCTAGGAATTCCACTCATCCTAATCTCAATAACATTCCCTGCCCTTCTTCTCCCGTCTCTAGACAACCGATGAATTACTAACCGACTATCGACCCTCCAACTATGATTCATCAACCTAGTAACAAAACAACTAATAATACCCCTAGACAAAAAAGGGCACAAATGAGCCCTAATCCTAACATCCCTTATAATCTTCCTTCTACTTATCAACTTACTAGGCCTACTACCCTATACATTTACCCCAACCACCCAACTATCCATAAACCTAGCCCTAGCCTTCCCCCTGTGACTGGCCACCCTCCTAACAGGGCTACGAAACCAACCATCCGCCTCGCTAGGCCACCTCCTGCCAGAAGGCACCCCCACACCATTAATCCCAGCCCTCATCCTAATCGAAACAACAAGCCTACTTATCCGCCCATTAGCACTAGGAGTACGCTTAACAGCCAACCTCACAGCAGGGCACCTCCTTATCCAACTCATTTCTACAGCCACAACAGCTCTATTCTCCACAATACCAGTGGTCTCCCTACTAACCTTTTTAGTTCTCTTCCTACTGACCATTCTAGAAGTGGCAGTAGCAATAATCCAAGCTTACGTTTTCGTACTGTTACTAAGCCTCTACCTACAAGAAAACATCTAA
GAV1071    ATGCCTCAACTAAACCCCAACCCCTGATTTTTTATCATGCTCACTTCATGACTCACCTTCTCTCTAATCATCCAACCTAAGCTCCTATCATTTGTATCGATAAACCCACCATCTAGCAAACCACCCATCGCTCCAACCACCACCCCCTGAACCTGACCATGAACTTAAGCTTCTTCGATCAATTTTCAAGTCCTTCCTTCCTAGGAATTCCACTCATCCTAATCTCAATAACATTCCCTGCCCTTCTTCTCCCGTCTCTAGACAACCGATGAATTACTAACCGACTATCGACCCTCCAACTATGATTCATCAACCTAGTAACAAAACAACTAATAATACCCCTAGACAAAAAAGGGCACAAATGAGCCCTAATCCTAACATCCCTTATAATCTTCCTTCTACTTATCAACTTACTAGGCCTACTACCCTATACATTTACCCCAACCACTCAACTATCCATAAACCTAGCCCTAGCCTTCCCCCTGTGACTGGCCACCCTCCTAACAGGGCTACGAAACCAACCATCCGCCTCGCTAGGCCACCTCCTGCCAGAAGGCACCCCCACACCATTAATCCCAGCCCTCATCCTAATCGAAACAACAAGCCTACTTATCCGCCCATTAGCACTAGGAGTACGCTTAACAGCCAACCTCACAGCAGGACACCTCCTTATCCAACTCATTTCTACAGCCACAACAGCCCTATTCTCCACAATACCAGTGGTCTCCCTACTAACCTTCTTAGTTCTCTTCCTACTGACCATTCTAGAAGTGGCAGTAGCAATAATCCAAGCTTACGTTTTCGTACTGTTACTAAGCCTCTACCTACAAGAAAACATCTAA
GAV1076    ATGCCTCAACTAAACCCCAACCCCTGATTTTTTATCATGCTCACTTCATGACTCACCTTCTCTCTAATCATCCAACCCAAACTCCTATCATTTGTATCAATAAACCCACCATCCAGCAAACCATCCATCGCTCCAACCACCACCCCCTGAACCTGACCATGAACCTAAGCTTCTTCGATCAATTCTCAAGCCCATCCTTCCTAGGAATCCCACTCATCCTAATCTCAATAACATTCCCTGCCCTTCTTCTCCCGTCTTTAGACAACCGATGGATTACTAACCGACTATCAACCCTCCAACTATGGTTCATCAACCTAGTAACAAAACAACTAATAATGCCCCTAGACAAAAAAGGGCACAAATGAGCCCTAATCCTAACATCCCTTATAATCTTCCTCCTACTTATTAACTTACTAGGCCTACTACCCTACACATTCACCCCAACCACTCAACTATCCATGAACCTAGCCCTAGCCTTCCCCCTATGACTGGCCACTCTCCTAACAGGACTACGAAACCAACCATCCGCTTCGCTAGGCCACCTCCTACCAGAAGGCACCCCTACACCATTAATCCCAGCCCTCATCCTAATCGAAACAACAAGCCTACTTATCCGCCCATTAGCGCTAGGAGTGCGCTTAACAGCCAACCTCACAGCAGGACACCTCCTTATCCAACTCATTTCTACAGCCACAACAGCCCTATTCTCCACAATACCAGTGGTCTCCCTCCTAACCTTCTTAGTTCTCTTCCTACTGACTATTCTAGAAGTGGCAGTAGCAATAATCCAAGCTTACGTTTTCGTACTACTACTAAGCCTCTACCTACAAGAAAACATCTAA
GAV1077    ATGCCTCAACTAAACCCCAACCCCTGATTTTTTATCATGCTCACTTCATGACTCACCTTCTCTCTAATCATCCAACCCAAACTCCTATCATTTGTATCAATAAACCCACCATCCAGCAAACCATCCATCGCTCCAACCACCACCCCCTGAACCTGACCATGAACCTAAGCTTCTTCGATCAATTCTCAAGCCCATCCTTCCTAGGAATCCCACTCATCCTAATCTCAATAACATTCCCTGCCCTTCTTCTCCCGTCTTTAGACAACCGATGGATTACTAACCGACTATCAACCCTCCAACTATGGTTCATCAACCTAGTAACAAAACAACTAATAATGCCCCTAGACAAAAAAGGGCACAAATGAGCCCTAATCCTAACATCCCTTATAATCTTCCTCCTACTTATTAACTTACTAGGCCTACTACCCTACACATTCACCCCAACCACTCAACTATCCATGAACCTAGCCCTAGCCTTCCCCCTATGACTGGCCACTCTCCTAACAGGACTACGAAACCAACCATCCGCTTCGCTAGGCCACCTCCTACCAGAAGGCACCCCTACACCATTAATCCCAGCCCTCATCCTAATCGAAACAACAAGCCTACTTATCCGCCCATTAGCGCTAGGAGTGCGCTTAACAGCCAACCTCACAGCAGGACACCTCCTTATCCAACTCATTTCTACAGCCACAACAGCCCTATTCTCCACAATACCAGTGGTCTCCCTCCTAACCTTCTTAGTTCTCTTCCTACTGACTATTCTAGAAGTGGCAGTAGCAATAATCCAAGCTTACGTTTTCGTACTACTACTAAGCCTCTACCTACAAGAAAACATCTAA
DHB2528      ATGCCTCAACTAAACCCCAACCCCTGATTTTTTATCATGCTCACTTCATGACTCACCTTCTCTCTAATCATCCAACCCAAACTCCTATCATTTGTATCAATAAACCCACCATCCAGCAAACCATCCATCGCTCCAACCACCACCCCCTGAACCTGACCATGAACCTAAGCTTCTTCGATCAATTCTCAAGCCCGTCCTTCCTAGGAATCCCACTCATCCTAATCTCAATAACATTCCCTGCCCTTCTTCTCCCGTCTTTAGACAACCGATGGATTACTAACCGACTATCAACCCTCCAACTATGGTTCATCAACCTAGTAACAAAACAACTAATAATGCCCCTAGACAAAAAAGGGCACAAATGAGCCCTAATCCTAACATCCCTTATAATCTTCCTCCTACTTATTAACTTACTAGGCCTACTACCCTACACATTCACCCCAACCACTCAACTATCCATGAACCTAGCCCTAGCCTTCCCCCTATGACTGGCCACTCTCCTAACAGGACTACGAAACCAACCATCCGCTTCGCTAGGACACCTCCTACCAGAAGGCACCCCTACACCATTAATCCCAGCCCTCATCCTAATCGAAACAACAAGCCTACTTATCCGCCCATTAGCGCTAGGAGTGCGCTTAACAGCCAACCTCACAGCAGGACACCTCCTTATCCAACTCATTTCTACAGCCACAACAGCCCTATTCTCCACAATACCAGTGGTCTCCCTCCTGACCTTTTTAGTTCTCTTCCTACTGACTATTCTAGAAGTGGCAGTAGCAATAATCCAAGCTTACGTTTTCGTACTACTACTAAGCCTCTACCTACAAGAAAACATCTAA
JMD553 	ATGCCTCAACTAAACCCCAACCCCTGATTTTTTATCATGCTCACTTCATGACTCACCTTCTCTCTAATCATCCAACCTAAGCTCCTATCATTTGTATCGATAAACCCACCATCTAGCAAACCACCCATCGCTCCAACCACCACCCCCTGAACCTGACCATGAACTTAAGCTTCTTCGATCAATTTTCAAGTCCTTCCTTCCTAGGAATTCCACTCATCCTAATCTCAATAACATTCCCTGCCCTTCTTCTCCCGTCTCTAGACAACCGATGAATTACTAACCGACTATCGACCCTCCAACTATGATTCATCAACCTAGTAACAAAACAACTAATAATACCCCTAGACAAAAAAGGGCACAAATGAGCCCTAATCCTAACATCCCTTATAATCTTCCTTCTACTTATCAACTTACTAGGCCTACTACCCTATACATTTACCCCAACCACTCAACTATCCATAAACCTAGCCCTAGCCTTCCCCCTGTGACTGGCCACCCTCCTAACAGGGCTACGAAACCAACCATCCGCCTCGCTAGGCCACCTCCTGCCAGAAGGCACCCCCACACCATTAATCCCAGCCCTCATCCTAATCGAAACAACAAGCCTACTTATCCGCCCATTAGCACTAGGAGTACGCTTAACAGCCAACCTCACAGCAGGACACCTCCTTATCCAACTCATTTCTACAGCCACAACAGCCCTATTCTCCACAATACCAGTGGTCTCCCTACTAACCTTCTTAGTTCTCTTCCTACTGACCATTCTAGAAGTGGCAGTAGCAATAATCCAAGCTTACGTTTTCGTACTGTTACTAAGCCTCTACCTACAAGAAAACATCTAA
JMD554 	ATGCCTCAACTAAACCCCAACCCCTGATTTTTTATCATGCTCACTTCATGACTCACCTTCTCTCTAATCATCCAACCTAAGCTCCTATCATTTGTATCGATAAACCCACCATCTAGCAAACCACCCATCGCTCCAACCACCACCCCCTGAACCTGACCATGAACTTAAGCTTCTTCGATCAATTTTCAAGTCCTTCCTTCCTAGGAATTCCACTCATCCTAATCTCAATAACATTCCCTGCCCTTCTTCTCCCGTCTCTAGACAACCGATGAATTACTAACCGACTATCAACCCTCCAACTATGATTCATCAACCTAGTAACAAAACAACTAATAATACCCCTAGACAAAAAAGGGCACAAATGAGCCCTAATCCTAACATCCCTTATAATCTTCCTTCTACTTATCAACTTACTAGGCCTACTACCCTATACATTTACCCCAACCACTCAACTATCCATAAACCTAGCCCTAGCCTTCCCCCTGTGACTGGCCACCCTCCTAACAGGGCTACGAAACCAACCATCCGCCTCGCTAGGCCACCTCCTGCCAGAAGGCACCCCCACACCATTAATCCCAGCCCTCATCCTAATCGAAACAACAAGCCTACTTATCCGCCCATTAGCACTAGGAGTACGCTTAACAGCCAACCTCACAGCAGGGCACCTCCTTATCCAACTCATTTCTACAGCCACAACAGCCCTATTCTCCACAATACCAGTGGTCTCCCTACTAACCTTCTTAGTTCTCTTCCTACTGACCATTCTAGAAGTGGCAGTAGCAATAATCCAAGCTTACGTTTTCGTACTGTTACTAAGCCTCTACCTACAAGAAAACATCTAA
GMS1688       ATGCCTCAACTAAACCCCAACCCCTGATTTTTTATCATGCTCACTTCATGACTCACCTTCTCTCTAATCATCCAACCTAAGCTCCTATCATTTGTATCGATAAACCCACCATCTAGCAAACCACCCATCGCTCCAACCACCACCCCCTGAACCTGACCATGAACTTAAGCTTCTTCGATCAATTTTCAAGTCCTTCCTTCCTAGGAATTCCACTCATCCTAATCTCAATAACATTCCCTGCCCTTCTTCTCCCGTCTCTAGACAACCGATGAATCACTAACCGACTATCGACCCTCCAACTATGATTCATCAACCTAGTAACAAAACAACTAATAATACCCCTAGACAAAAAAGGGCACAAATGAGCCCTAATCCTAACATCCCTTATAATCTTCCTTCTACTTATCAACTTACTAGGCCTACTACCCTATACATTTACCCCAACCACTCAACTATCCATAAACCTAGCCCTAGCCTTCCCCCTGTGACTGGCCACCCTCCTAACAGGGCTACGAAACCAACCATCCGCCTCGCTAGGCCACCTCCTGCCAGAAGGCACCCCCACACCATTAATCCCAGCCCTCATCCTAATCGAAACAACAAGCCTACTTATCCGCCCATTAGCACTAGGAGTACGCTTAACAGCCAACCTCACAGCAGGGCACCTCCTTATCCAACTCATTTCTACAGCCACAACAGCCCTATTCTCCACAATACCAGTGGTCTCCCTACTAACCTTCTTAGTTCTCTTCCTACTGACCATTCTAGAAGTGGCAGTAGCAATAATCCAAGCTTACGTTTTCGTACTGTTACTAAGCCTCTACCTACAAGAAAACATCTAA
DHB3920  	ATGCCTCAACTAAACCCCAACCCCTGATTTTTTATCATGCTCACTTCATGACTCACCTTCTCTCTAATCATCCAACCCAAACTCCTATCATTTGTATCAATAAACCCACCATCCAGCAAACCATCCATCGCTCCAACCACCACCCCCTGAACCTGACCATGAACCTAAGCTTCTTCGATCAATTCTCAAGCCCGTCCTTCCTAGGAATCCCACTCATCCTAATCTCAATAACATTCCCTGCCCTTCTTCTCCCGTCTTTAGACAACCGATGGATTACTAACCGACTATCAACCCTCCAACTATGGTTCATCAACCTAGTAACAAAACAACTAATAATGCCCCTAGACAAAAAAGGGCACAAATGAGCCCTAATCCTAACATCCCTTATAATCTTCCTCCTACTTATTAACTTACTAGGCCTACTACCCTACACATTCACCCCAACCACTCAACTATCCATGAACCTAGCCCTAGCCTTCCCCCTATGACTGGCCACTCTCCTAACAGGACTACGAAACCAACCATCCGCTTCGCTAGGCCACCTCCTACCAGAAGGCACCCCTACACCATTAATCCCAGCCCTCATCCTAATCGAAACAACAAGCCTACTTATCCGCCCATTAGCGCTAGGAGTGCGCTTAACAGCCAACCTCACAGCAGGACACCTCCTTATCCAACTCATTTCTACAGCCACAACAGCCCTATTCTCCACAATACCAGTGGTCTCCCTCCTAACCTTCTTAGTTCTCTTCCTACTGACTATTCTAGAAGTGGCAGTAGCAATAATCCAAGCTTACGTTTTCGTACTACTACTAAGCCTCTACCTACAAGAAAACATCTAA
GAV2189  	ATGCCTCAACTAAACCCCAACCCCTGATTTTTTATCATGCTCACTTCATGACTCACCTTCTCTCTAATCATCCAACCCAAACTCCTATCATTCGTATCAATAAACCCACCATCCAGCAAACCATCCATCGCTCCAACCACCACCCCCTGAACCTGACCATGAACCTAAGCTTCTTCGATCAATTCTCAAGCCCGTCCTTCCTAGGAATCCCACTCATCCTAATCTCAATAACATTCCCTGCCCTTCTTCTCCCGTCTTTAGACAACCGATGGATTACTAACCGACTATCAACCCTCCAACTATGGTTCATCAACCTAGTAACAAAACAACTAATAATGCCCCTAGACAAAAAAGGGCACAAATGAGCCCTAATCCTAACATCCCTTATAATCTTCCTCCTACTTATTAACTTACTAGGCCTACTACCCTACACATTCACCCCAACCACTCAACTATCCATGAACCTAGCCCTAGCCTTCCCCCTATGACTGGCCACTCTCCTAACAGGACTACGAAACCAACCATCCGCTTCGCTAGGCCACCTCCTACCAGAAGGCACCCCTACACCATTAATCCCAGCCCTCATCCTAATCGAAACAACAAGCCTACTTATCCGCCCATTAGCGCTAGGAGTGCGCTTAACAGCCAACCTCACAGCAGGACACCTCCTTATCCAACTCATTTCTACAGCCACAACAGCCCTATTCTCCACAATACCAGTGGTCTCCCTCCTAACCTTCTTAGTTCTCTTCCTACTGACTATTCTAGAAGTGGCAGTAGCAATAATCCAAGCTTACGTTTTCGTACTACTACTAAGCCTCTACCTACAAGAAAACATCTAA
DCO106 	ATGCCTCAACTAAACCCCAACCCCTGATTTTTTATCATGCTCACTTCATGACTCACCTTCTCTCTAATCATCCAACCCAAACTCCTATCATTCGTATCAATAAACCCACCATCCAGCAAACCATCCATCGCTCCAACCACCACCCCCTGAACCTGACCATGAACCTAAGCTTCTTCGATCAATTCTCAAGCCCGTCCTTCCTAGGAATCCCACTCATCCTAATCTCAATAACATTCCCTGCCCTTCTTCTCCCGTCTTTAGACAACCGATGGATTACTAACCGACTATCAACCCTCCAACTATGGTTCATCAACCTAGTAACAAAACAACTAATAATGCCCCTAGACAAAAAAGGGCACAAATGAGCCCTAATCCTAACATCCCTTATAATCTTCCTCCTACTTATTAACTTACTAGGCCTACTACCATACACATTCACCCCAACCACTCAACTATCCATGAACCTAGCCCTAGCCTTCCCCCTATGACTGGCCACTCTCCTAACAGGACTACGAAACCAACCATCCGCTTCGCTAGGCCACCTCCTACCAGAAGGCACCCCTACACCATTAATCCCAGCCCTCATCCTAATCGAAACAACAAGCCTACTTATCCGCCCATTAGCGCTAGGAGTGCGCTTAACAGCCAACCTCACAGCAGGACACCTCCTTATCCAACTCATTTCTACAGCCACAACAGCCCTATTCTCCACAATACCAGTGGTCTCCCTCCTAACCTTCTTAGTTCTCTTCCTACTGACTATTCTAGAAGTGGCAGTAGCAATAATCCAAGCTTACGTTTTCGTACTACTACTAAGCCTCTACCTACAAGAAAACATCTAA
DCO108 	ATGCCTCAACTAAACCCCAACCCCTGATTTTTTATCATGCTCACTTCATGACTCACCTTCTCTCTAATCATCCAACCCAAACTCCTATCATTTGTATCAATAAACCCACCATCCAGCAAACCATCCATCGCTCCAACCACCACCCCCTGAACCTGACCATGAACCTAAGCTTCTTCGATCAATTCTCAAGCCCGTCCTTCCTAGGAATCCCACTCATCCTAATCTCAATAACATTCCCTGCCCTTCTTCTCCCGTCTTTAGACAACCGATGGATTACTAACCGACTATCAACCCTCCAACTATGGTTCATCAACCTAGTAACAAAACAACTAATAATGCCCCTAGACAAAAAAGGGCACAAATGAGCCCTAATCCTAACATCCCTTATAATCTTCCTCCTACTTATTAACTTACTAGGCCTACTACCCTACACATTCACCCCAACCACTCAACTATCCATGAACCTAGCCCTAGCCTTCCCCCTATGACTGGCCACTCTCCTAACAGGACTACGAAACCAACCATCCGCTTCGCTAGGCCACCTCCTACCAGAAGGCACCCCTACACCATTAATCCCAGCCCTCATCCTAATCGAAACAACAAGCCTACTTATCCGCCCATTAGCGCTAGGAGTGCGCTTAACAGCCAACCTCACAGCAGGACACCTCCTTATCCAACTCATTTCTACAGCCACAACAGCCCTATTCTCCACAATACCAGTGGTCTCCCTCCTAACCTTCTTAGTTCTCTTCCTACTGACTATTCTAGAAGTGGCAGTAGCAATAATCCAAGCTTACGTTTTCGTACTACTACTAAGCCTCTACCTACAAGAAAACATCTAA
DCO112 	ATGCCTCAACTAAACCCCAACCCCTGATTTTTTATCATGCTCACTTCATGACTCACCTTCTCTCTAATCATCCAACCCAAACTCCTATCATTTGTATCAATAAACCCACCATCCAGCAAACCATCCATCGCTCCAACCACCACCCCCTGAACCTGACCATGAACCTAAGCTTCTTCGATCAATTCTCAAGCCCGTCCTTCCTAGGAATCCCACTCATCCTGATCTCAATAACATTCCCTGCCCTTCTTCTCCCGTCTTTAGACAACCGATGGATTACTAACCGACTATCAACCCTCCAACTATGGTTCATCAACCTAGTAACAAAACAACTAATAATGCCCCTAGACAAAAAAGGGCACAAATGAGCCCTAATCCTAACATCCCTTATAATCTTCCTCCTACTTATTAACTTACTAGGCCTACTACCCTACACATTCACCCCAACCACTCAACTATCCATGAACCTAGCCCTAGCCTTCCCCCTATGACTGGCCACTCTCCTAACAGGACTACGAAACCAACCATCCGCTTCGCTAGGCCACCTCCTACCAGAAGGCACCCCTACACCATTAATCCCAGCCCTCATCCTAATCGAAACAACAAGCCTACTTATCCGCCCATTAGCGCTAGGAGTGCGCTTAACAGCCAACCTCACAGCAGGACACCTCCTTATCCAACTCATTTCTACAGCCACAACAGCCCTATTCTCCACAATACCAGTGGTCTCCCTCCTAACCTTCTTAGTTCTCTTCCTACTGACTATTCTAGAAGTGGCAGTAGCAATAATCCAAGCTTACGTTTTCGTACTACTACTAAGCCTCTACCTACAAGAAAACATCTAA
DCO113 	ATGCCTCAACTAAACCCCAACCCCTGATTTTTTATCATGCTCACTTCATGACTCACCTTCTCTCTAATCATCCAACCCAAACTCCTATCATTTGTATCAATAAACCCACCATCCAGCAAACCATCCATCGCTCCAACCACCACCCCCTGAACCTGACCATGAACCTAAGCTTCTTCGATCAATTCTCAAGCCCGTCCTTCCTAGGAATCCCACTCATCCTAATCTCAATAACATTCCCTGCCCTTCTTCTCCCGTCTTTAGACAACCGATGGATTACTAACCGACTATCAACCCTCCAACTATGGTTCATCAACCTAGTAACAAAACAACTAATAATGCCCTTAGACAAAAAAGGGCACAAATGAGCCCTAATCCTAACATCCCTTATAATCTTCCTCCTACTTATTAACTTACTAGGCCTACTACCCTACACATTCACCCCAACCACTCAACTATCCATGAACCTAGCCCTAGCCTTCCCCCTATGACTGGCCACTCTCCTAACAGGACTACGAAACCAACCATCCGCTTCGCTAGGCCACCTCCTACCAGAAGGCACCCCTACACCATTAATCCCAGCCCTCATCCTAATCGAAACAACAAGCCTACTTATCCGCCCATTAGCGCTAGGAGTGCGCTTAACAGCCAACCTCACAGCAGGACACCTCCTTATCCAACTCATTTCTACAGCCACAACAGCCCTATTCTCCACAATACCAGTGGTCTCCCTCCTAACCTTCTTAGTTCTCTTCCTACTGACTATTCTAGAAGTGGCAGTAGCAATAATCCAAGCTTACGTTTTCGTACTACTACTAAGCCTCTACCTACAAGAAAACATCTAA
DCO114 	ATGCCTCAACTAAACCCCAACCCCTGATTTTTTATCATGCTCACTTCATGACTCACCTTCTCTCTAATCATCCAACCCAAACTCCTATCATTTGTATCAATAAACCCCCCATCCAGCAAACCATCCATCGCTCCAACCACCACCCCCTGAACCTGACCATGAACCTAAGCTTCTTCGATCAATTCTCAAGCCCGTCCTTCCTAGGAATCCCACTCATCCTAATCTCAATAACATTCCCTGCCCTTCTTCTCCCGTCTTTAGACAACCGATGGATTACTAACCGACTATCAACCCTCCAACTATGGTTCATCAACCTAGTAACAAAACAACTAATAATGCCCCTAGACAAAAAAGGGCACAAATGAGCCCTAATCCTAACATCCCTTATAATCTTCCTCCTACTTATTAACTTACTAGGCCTACTACCCTACACATTCACCCCAACCACTCAACTATCCATGAACCTAGCCCTAGCCTTCCCCCTATGACTGGCCACTCTCCTAACAGGACTACGAAACCAACCATCCGCTTCGCTAGGCCACCTCCTACCAGAAGGCACCCCTACACCATTAATCCCAGCCCTCATCCTAATCGAAACAACAAGCCTACTTATCCGCCCATTAGCGCTAGGAGTGCGCTTAACAGCCAACCTCACAGCAGGACACCTCCTTATCCAACTCATTTCTACAGCCACAACAGCCCTATTCTCCACAATACCAGTGGTCTCCCTCCTAACCTTCTTAGTTCTCTTCCTACTGACTATTCTAGAAGTGGCAGTAGCAATAATCCAAGCTTACGTTTTCGTACTACTACTAAGCCTCTACCTACAAGAAAACATCTAA
DCO72 	ATGCCTCAACTAAACCCCAACCCCTGATTTTTTATCATGCTCACTTCATGACTCACCTTCTCTCTAATCATCCAACCCAAACTCCTATCATTTGTATCAATAAACCCACCATCCAGCAAACCATCCATCGCTCCAACCACCACCCCCTGAACCTGACCATGAACCTAAGCTTCTTCGATCAATTCTCAAGCCCGTCCTTCCTAGGAATTCCACTCATCCTAATCTCAATAACATTCCCTGCCCTTCTTCTCCCGTCTTTAGACAACCGATGGATTACTAACCGACTATCAACCCTCCAACTATGGTTCATCAACCTAGTAACAAAACAACTAATAATGCCCCTAGACAAAAAAGGGCACAAATGAGCCCTAATCCTAACATCCCTTATAATCTTCCTCCTACTTATTAACTTACTAGGCCTACTACCCTACACATTCACCCCAACCACTCAACTATCCATGAACCTAGCCCTAGCCTTCCCCCTATGACTGGCCACTCTCCTAACAGGACTACGAAACCAACCATCCGCTTCGCTAGGCCACCTCCTACCAGAAGGCACCCCTACACCATTAATCCCAGCCCTCATCCTAATCGAAACAACAAGCCTACTTATCCGCCCATTAGCGCTAGGAGTGCGCTTAACAGCCAACCTCACAGCAGGACACCTCCTTATCCAACTCATTTCTACAGCCACAACAGCCCTATTCTCCACAATACCAGTGGTCTCCCTCCTAACCTTCTTAGTTCTCTTCCTACTGACTATTCTAGAAGTGGCAGTAGCAATAATCCAAGCTTACGTTTTCGTACTACTACTAAGCCTCTACCTACAAGAAAACATCTAA
DCO76 	ATGCCTCAACTAAACCCCAACCCCTGATTTTTTATCATGCTCACTTCATGACTCACCTTCTCTCTAATCATCCAACCCAAACTCCTATCATTTGTATCAATAAACCCACCATCCAGCAAACCATCCATCGCTCCAACCACCACCCCCTGAACCTGACCATGAACCTAAGCTTCTTCGATCAATTCTCAAGCCCGTCCTTCCTAGGAATCCCACTCATCCTAATCTCAATAACATTCCCTGCCCTTCTTCTCCCGTCTTTAGACAACCGATGGATTACTAACCGACTATCAACCCTCCAACTATGGTTCATCAACCTAGTAACAAAACAACTAATAATGCCCCTAGACAAAAAAGGGCACAAATGAGCCCTAATCCTAACATCCCTTATAATCTTCCTCCTACTTATTAACTTACTAGGCCTACTACCCTACACATTCACCCCAACCACTCAACTATCCATGAACCTAGCCCTAGCCTTCCCCCTATGACTGGCCACTCTCCTGACAGGACTACGAAACCAACCATCCGCTTCGCTAGGCCACCTCCTACCAGAAGGCACCCCTACACCATTAATCCCAGCCCTCATCCTAATCGAAACAACAAGCCTACTTATCCGCCCATTAGCGCTAGGAGTGCGCTTAACAGCCAACCTCACAGCAGGACACCTCCTTATCCAACTCATTTCTACAGCCACAACAGCCCTATTCTCCACAATACCAGTGGTCTCCCTCCTAACCTTCTTAGTTCTCTTCCTACTGACTATTCTAGAAGTGGCAGTAGCAATAATCCAAGCTTACGTTTTCGTACTACTACTAAGCCTCTACCTACAAGAAAACATCTAA
DCO78 	ATGCCTCAACTAAACCCCAACCCCTGATTTTTTATCATGCTCACTTCATGACTCACCTTCTCTCTAATCATCCAACCCAAACTCCTATCATTTGTATCAATAAACCCACCATCCAGCAAACCATCCATCGCTCCAACCACCACCCCCTGAACCTGACCATGAACCTAAGCTTCTTCGATCAATTCTCAAGCCCGTCCTTCCTAGGAATTCCACTCATCCTAATCTCAATAACATTCCCTGCCCTTCTTCTCCCGTCTTTAGACAACCGATGGATTACTAACCGACTATCAACCCTCCAACTATGGTTCATTAACCTAGTAACAAAACAACTAATAATGCCCCTAGACAAAAAAGGGCACAAATGAGCCCTAATCCTAACATCCCTTATAATCTTCCTCCTACTTATTAACTTACTAGGCCTACTACCCTACACATTCACCCCAACCACTCAACTATCCATGAACCTAGCCCTAGCCTTCCCCCTATGACTGGCCACTCTCCTAACAGGACTACGAAACCAACCATCCGCTTCGCTAGGCCACCTCCTACCAGAAGGCACCCCTACACCATTAATCCCAGCCCTCATCCTAATCGAAACAACAAGCCTACTTATCCGCCCATTAGCGCTAGGAGTGCGCTTAACAGCCAACCTCACAGCAGGACACCTCCTTATCCAACTCATTTCTACAGCCACAACAGCCCTATTCTCCACAATACCAGTGGTCTCCCTCCTAACCTTCTTAGTTCTCTTCCTACTGACTATTCTAGAAGTGGCAGTAGCAATAATCCAAGCTTACGTTTTCGTACTACTACTAAGCCTCTACCTACAAGAAAACATCTAA
DCO85 	ATGCCTCAACTAAACCCCAACCCCTGATTTTTTATCATGCTCACTTCATGACTCACCTTCTCTCTAATCATCCAACCCAAACTCCTATCATTTGTATCAATAAACCCACCATCCAGCAAACCATCCATCGCTCCAACCACCACCCCCTGAACCTGACCATGAACCTAAGCTTCTTCGATCAATTCTCAAGCCCGTCCTTCCTAGGAATCCCACTCATCCTAATCTCAATAACATTCCCTGCCCTTCTTCTCCCGTCTTTAGACAACCGATGGATTACTAACCGACTATCAACCCTCCAACTATGGTTCATCAACCTAGTAACAAAACAACTAATAATGCCCTTAGACAAAAAAGGGCACAAATGAGCCCTAATCCTAACATCCCTTATAATCTTCCTCCTACTTATTAACTTACTAGGCCTACTACCCTACACATTCACCCCAACCACTCAACTATCCATGAACCTAGCCCTAGCCTTCCCCCTATGACTGGCCACTCTCCTAACAGGACTACGAAACCAACCATCCGCTTCGCTAGGCCACCTCCTACCAGAAGGCACCCCTACACCATTAATCCCAGCCCTCATCCTAATCGAAACAACAAGCCTACTTATCCGCCCATTAGCGCTAGGAGTGCGCTTAACAGCCAACCTCACAGCAGGACACCTCCTTATCCAACTCATTTCTACAGCCACAACAGCCCTATTCTCCACAATACCAGTGGTCTCCCTCCTAACCTTCTTAGTTCTCTTCCTACTGACTATTCTAGAAGTGGCAGTAGCAATAATCCAAGCTTACGTTTTCGTACTACTACTAAGCCTCTACCTACAAGAAAACATCTAA
DCO97 	ATGCCTCAACTAAACCCCAACCCCTGATTTTTTATCATGCTCACTTCATGACTCACCTTCTCTCTAATCATCCAACCCAAACTCCTATCATTTGTATCAATAAACCCCCCATCCAGCAAACCATCCATCGCTCCAACCACCACCCCCTGAACCTGACCATGAACCTAAGCTTCTTCGATCAATTCTCAAGCCCGTCCTTCCTAGGAATCCCACTCATCCTAATCTCAATAACATTCCCTGCCCTTCTTCTCCCGTCTTTAGACAACCGATGGATTACTAACCGACTATCAACCCTCCAACTATGGTTCATCAACCTAGTAACAAAACAACTAATAATGCCCCTAGACAAAAAAGGGCACAAATGAGCCCTAATCCTAACATCCCTTATAATCTTCCTCCTACTTATTAACTTACTAGGCCTACTACCCTACACATTCACCCCAACCACTCAACTATCCATGAACCTAGCCCTAGCCTTCCCCCTATGACTGGCCACTCTCCTAACAGGACTACGAAACCAACCATCCGCTTCGCTAGGCCACCTCCTACCAGAAGGCACCCCTACACCATTAATCCCAGCCCTCATCCTAATCGAAACAACAAGCCTACTTATCCGCCCATTAGCGCTAGGAGTGCGCTTAACAGCCAACCTCACAGCAGGACACCTCCTTATCCAACTCATTTCTACAGCCACAACAGCCCTATTCTCCACAATACCAGTGGTCTCCCTCCTAACCTTCTTAGTTCTCTTCCTACTGACTATTCTAGAAGTGGCAGTAGCAATAATCCAAGCTTACGTTTTCGTACTACTACTAAGCCTCTACCTACAAGAAAACATCTAA
JK01277 ATGCCTCAACTAAACCCCAACCCCTGATTTTTTATCATGCTCACTTCATGACTCACCTTCTCTCTAATCATCCAACCCAAACTCCTATCATTTGTATCAATAAACCCACCATCCAGCAAACCATCCATCGCTCCAACCACCACCCCCTGAACCTGACCATGAACCTAAGCTTCTTCGATCAATTCTCAAGCCCGTCCTTCCTAGGAATCCCACTCATCCTGATCTCAATAACATTCCCTGCCCTTCTTCTCCCGTCTTTAGACAACCGATGGATTACTAACCGACTATCAACCCTCCAACTATGGTTCATCAACCTAGTAACAAAACAACTAATAATGCCCCTAGACAAAAAAGGGCACAAATGAGCCCTAATCCTAACATCCCTTATAATCTTCCTCCTACTTATTAACTTACTAGGCCTACTACCCTACACATTCACCCCAACCACTCAACTATCCATGAACCTAGCCCTAGCCTTCCCCCTATGACTGGCCACTCTCCTAACAGGACTACGAAACCAACCATCCGCTTCGCTAGGCCACCTCCTACCAGAAGGCACCCCTACACCATTAATCCCAGCCCTCATCCTAATCGAAACAACAAGCCTACTTATCCGCCCATTAGCGCTAGGAGTGCGCTTAACAGCCAACCTCACAGCAGGACACCTCCTTATCCAACTCATTTCTACAGCCACAACAGCCCTATTCTCCACAATACCAGTGGTCTCCCTCCTAACCTTCTTAGTTCTCTTCCTACTGACTATTCTAGAAGTGGCAGTAGCAATAATCCAAGCTTACGTTTTCGTACTACTACTAAGCCTCTACCTACAAGAAAACATCTAA
JK01291 ATGCCTCAACTAAACCCCAACCCCTGATTTTTTATCATGCTCACTTCATGACTCACCTTCTCTCTAATCATCCAACCCAAACTCCTATCATTTGTATCAATAAACCCCCCATCCAGCAAACCATCCATCGCTCCAACCACCACCCCCTGAACCTGACCATGAACCTAAGCTTCTTCGATCAATTCTCAAGCCCGTCCTTCCTAGGAATCCCACTCATCCTAATCTCAATAACATTCCCTGCCCTTCTTCTCCCGTCTTTAGACAACCGATGGATTACTAACCGACTATCAACCCTCCAACTATGGTTCATCAACCTAGTAACAAAACAACTAATAATGCCCCTAGACAAAAAAGGGCACAAATGAGCCCTAATCCTAACATCCCTTATAATCTTCCTCCTACTTATTAACTTACTAGGCCTACTACCCTACACATTCACCCCAACCACTCAACTATCCATGAACCTAGCCCTAGCCTTCCCCCTATGACTGGCCACTCTCCTAACAGGACTACGAAACCAACCATCCGCTTCGCTAGGCCACCTCCTACCAGAAGGCACCCCTACACCATTAATCCCAGCCCTCATCCTAATCGAAACAACAAGCCTACTTATCCGCCCATTAGCGCTAGGAGTGCGCTTAACAGCCAACCTCACAGCAGGACACCTCCTTATCCAACTCATTTCTACAGCCACAACAGCCCTATTCTCCACAATACCAGTGGTCTCCCTCCTAACCTTCTTAGTTCTCTTCCTACTGACTATTCTAGAAGTGGCAGTAGCAATAATCCAAGCTTACGTTTTCGTACTACTACTAAGCCTCTACCTACAAGAAAACATCTAA
JK08169 ATGCCTCAACTAAACCCCAACCCCTGATTTTTTATCATGCTCACTTCATGACTCACCTTCTCTCTAATCATCCAACCCAAACTCCTATCATTTGTATCAATAAACCCACCATCCAGCAAACCATCCATCGCTCCAACCACCACCCCCTGAACCTGACCATGAACCTAAGCTTCTTCGATCAATTCTCAAGCCCGTCCTTCCTAGGAATCCCACTCATCCTAATCTCAATAACATTCCCTGCCCTTCTTCTCCCGTCTTTAGACAACCGATGGATTACTAACCGACTATCAACCCTCCAACTATGGTTCATCAACCTAGTAACAAAGCAACTAATAATGCCCCTAGACAAAAAAGGGCACAAATGAGCCCTAATCCTAACATCCCTTATAATCTTCCTCCTACTTATTAACTTACTAGGCCTACTACCCTACACATTCACCCCAACCACTCAACTATCCATGAACCTAGCCCTAGCCTTCCCCCTATGACTGGCCACTCTCCTAACAGGACTACGAAACCAACCATCCGCTTCGCTAGGCCACCTCCTACCAGAAGGCACCCCTACACCATTAATCCCAGCCCTCATCCTAATCGAAACAACAAGCCTACTTATCCGCCCATTAGCGCTAGGAGTGCGCTTAACAGCCAACCTCACAGCAGGACACCTCCTTATCCAACTCATTTCTACAGCCACAACAGCCCTATTCTCCACAATACCAGTGGTCTCCCTCCTAACCTTCTTAGTTCTCTTCCTACTGACTATTCTAGAAGTGGCGGTAGCAATAATCCAAGCTTACGTTTTCGTACTACTACTAAGCCTCTACCTACAAGAAAACATCTAA
JK08170 ATGCCTCAACTAAACCCCAACCCCTGATTTTTTATCATGCTCACTTCATGACTCACCTTCTCTCTAATCATCCAACCCAAACTCCTATCATTTGTATCAATAAACCCACCATCCAGCAAACCATCCATCGCTCCAACCACCACCCCCTGAACCTGACCATGAACCTAAGCTTCTTCGATCAATTCTCAAGCCCGTCCTTCCTAGGAATCCCACTCATCCTAATCTCAATAACATTCCCTGCCCTTCTTCTCCCGTCTTTAGACAACCGATGGATTACTAACCGACTATCAACCCTCCAACTATGGTTCATCAACCTAGTAACAAAACAACTAATAATGCCCCTAGACAAAAAAGGGCACAAATGAGCCCTAATCCTAACATCCCTTATAATCTTCCTCCTACTTATTAACTTACTAGGCCTACTACCCTACACATTCACCCCAACCACTCAACTATCCATGAACCTAGCCCTAGCCTTCCCCCTATGACTGGCCACTCTCCTAACAGGACTACGAAACCAACCATCCGCTTCGCTAGGCCACCTCCTACCAGAAGGCACCCCTACACCATTAATCCCAGCCCTCATCCTAATCGAAACAACAAGCCTACTTATCCGCCCATTAGCGCTAGGAGTGCGCTTAACAGCCAACCTCACAGCAGGACACCTCCTTATCCAACTCATTTCTACAGCCACAACAGCCCTATTCTCCACAATACCAGTGGTCTCCCTCCTAACCTTCTTAGTTCTCTTCCTACTGACTATTCTAGAAGTGGCAGTAGCAATAATCCAAGCTTACGTTTTCGTACTACTACTAAGCCTCTACCTACAAGAAAACATCTAA
JK08171 ATGCCTCAACTAAACCCCAACCCCTGATTTTTTATCATGCTCACTTCATGACTCACCTTCTCTCTAATCATCCAACCCAAACTCCTATCATTTGTATCAATAAACCCACCATCCAGCAAACCATCCATCGCTCCAACCACCACCCCCTGAACCTGACCATGAACCTAAGCTTCTTCGATCAATTCTCAAGCCCGTCCTTCCTAGGAATCCCACTCATCCTAATCTCAATAACATTCCCTGCCCTTCTTCTCCCGTCTTTAGACAACCGATGGATTACTAACCGACTATCAACCCTCCAACTATGGTTCATCAACCTAGTAACAAAACAACTAATAATGCCCCTAGACAAAAAAGGGCACAAATGAGCCCTAATCCTAACATCCCTTATAATCTTCCTCCTACTTATTAACTTACTAGGCCTACTACCCTACACATTCACCCCAACCACTCAACTATCCATGAACCTAGCCCTAGCCTTCCCCCTATGACTGGCCACTCTCCTAACAGGACTACGAAACCAACCATCCGCTTCGCTAGGCCACCTCCTACCAGAAGGCACCCCTACACCATTAATCCCAGCCCTCATCCTAATCGAAACAACAAGCCTACTTATCCGCCCATTAGCGCTAGGAGTGCGCTTAACAGCCAACCTCACAGCAGGACACCTCCTTATCCAACTCATTTCTACAGCCACAACAGCCCTATTCTCCACAATACCAGTGGTCTCCCTCCTAACCTTCTTAGTTCTCTTCCTACTGACTATTCTAGAAGTGGCAGTAGCAATAATCCAAGCTTACGTTTTCGTACTACTACTAAGCCTCTACCTACAAGAAAACATCTAA
JK08173 ATGCCTCAACTAAACCCCAACCCCTGATTTTTTATCATGCTCACTTCATGACTCACCTTCTCTCTAATCATCCAACCCAAACTCCTATCATTTGTATCAATAAACCCACCATCCAGCAAACCATCCATCGCTCCAACCACCACCCCCTGAACCTGACCATGAACCTAAGCTTCTTCGATCAATTCTCAAGCCCGTCCTTCCTAGGAATCCCACTCATCCTGATCTCAATAACATTCCCTGCCCTTCTTCTCCCGTCTTTAGACAACCGATGGATTACTAACCGACTATCAACCCTCCAACTATGGTTCATCAACCTAGTAACAAAACAACTAATAATGCCCCTAGACAAAAAAGGGCACAAATGAGCCCTAATCCTAACATCCCTTATAATCTTCCTCCTACTTATTAACTTACTAGGCCTACTACCCTACACATTCACCCCAACCACTCAACTATCCATGAACCTAGCCCTAGCCTTCCCCCTATGACTGGCCACTCTCCTAACAGGACTACGAAACCAACCATCCGCTTCGCTAGGCCACCTCCTACCAGAAGGCACCCCTACACCATTAATCCCAGCCCTCATCCTAATCGAAACAACAAGCCTACTTATCCGCCCATTAGCGCTAGGAGTGCGCTTAACAGCCAACCTCACAGCAGGACACCTCCTTATCCAACTCATTTCTACAGCCACAACAGCCCTATTCTCCACAATACCAGTGGTCTCCCTCCTAACCTTCTTAGTTCTCTTCCTACTGACTATTCTAGAAGTGGCAGTAGCAATAATCCAAGCTTACGTTTTCGTACTACTACTAAGCCTCTACCTACAAGAAAACATCTAA
CAH266  ATGCCTCAACTAAACCCCAACCCCTGATTTTTTATCATGCTCACTTCATGACTCACCTTCTCTCTAATCATCCAACCCAAACTCCTATCATTTGTATCAATAAACCCACCATCCAGCAAACCATCCATCGCTCCAACCACCACCCCCTGAACCTGACCATGAACCTAAGCTTCTTCGATCAATTCTCAAGCCCGTCCTTCCTAGGAATCCCACTCATCCTGATCTCAATAACATTCCCTGCCCTTCTTCTCCCGTCTTTAGACAACCGATGGATTACTAACCGACTATCAACCCTCCAACTATGGTTCATCAACCTAGTAACAAAACAACTAATAATGCCCCTAGACAAAAAAGGGCACAAATGAGCCCTAATCCTAACATCCCTTATAATCTTCCTCCTACTTATTAACTTACTAGGCCTACTACCCTACACATTCACCCCAACCACTCAACTATCCATGAACCTAGCCCTAGCCTTCCCCCTATGACTGGCCACTCTCCTAACAGGACTACGAAACCAACCATCCGCTTCGCTAGGCCACCTCCTACCAGAAGGCACTCCTACACCATTAATCCCAGCCCTCATCCTAATCGAAACAACAAGCCTACTTATCCGCCCATTAGCGCTAGGAGTGCGCTTAACAGCCAACCTCACAGCAGGACACCTCCTTATCCAACTCATTTCTACAGCCACAACAGCCCTATTCTCCACAATACCAGTGGTCTCCCTCCTAACCTTCTTAGTTCTCTTCCTACTGACTATTCTAGAAGTGGCAGTAGCAATAATCCAAGCTTACGTTTTCGTACTACTACTAAGCCTCTACCTACAAGAAAACATCTAA
GAV2163 ATGCCTCAACTAAACCCCAACCCCTGATTTTTTATCATGCTCACTTCATGACTCACCTTCTCTCTAATCATCCAACCCAAACTCCTATCATTTGTATCAATAAACCCACCATCCAGCAAACCATCCATCGCTCCAACCACCACCCCCTGAACCTGACCATGAACCTAAGCTTCTTCGATCAATTCTCAAGCCCGTCCTTCCTAGGAATCCCACTCATCCTGATCTCAATAACATTCCCTGCCCTTCTTCTCCCGTCTTTAGACAACCGATGGATTACTAACCGACTATCAACCCTCCAACTATGGTTCATCAACCTAGTAACAAAACAACTAATAATGCCCCTAGACAAAAAAGGGCACAAATGAGCCCTAATCCTAACATCCCTTATAATCTTCCTCCTACTTATTAACTTACTAGGCCTACTACCCTACACATTCACCCCAACCACTCAACTATCCATGAACCTAGCCCTAGCCTTCCCCCTATGACTGGCCACTCTCCTAACAGGACTACGAAACCAACCATCCGCTTCGCTAGGCCACCTCCTACCAGAAGGCACCCCTACACCATTAATCCCAGCCCTCATCCTAATCGAAACAACAAGCCTACTTATCCGCCCATTAGCGCTAGGAGTGCGCTTAACAGCCAACCTCACAGCAGGACACCTCCTTATCCAACTCATTTCTACAGCCACAACAGCCCTATTCTCCACAATACCAGTGGTCTCCCTCCTAACCTTCTTAGTTCTCTTCCTACTGACTATTCTAGAAGTGGCAGTAGCAATAATCCAAGCTTACGTTTTCGTACTACTACTAAGCCTCTACCTACAAGAAAACATCTAA
GAV2193 ATGCCTCAACTAAACCCCAACCCCTGATTTTTTATCATGCTCACTTCATGACTCACCTTCTCTCTAATCATCCAACCCAAACTCCTATCATTTGTATCAATAAACCCACCATCCAGCAAACCATCCATCGCTCCAACCACCACCCCCTGAACCTGACCATGAACCTAAGCTTCTTCGATCAATTCTCAAGCCCGTCCTTCCTAGGAATCCCACTCATCCTAATCTCAATAACATTCCCTGCCCTTCTTCTCCCGTCTTTAGACAACCGATGGATTACTAACCGACTATCAACCCTCCAACTATGGTTCATCAACCTAGTAACAAAACAACTAATAATACCCCTAGACAAAAAAGGGCACAAATGAGCCCTAATCCTAACATCCCTTATAATCTTCCTCCTACTTATTAACTTACTAGGCCTACTACCCTACACATTCACCCCAACCACTCAACTATCCATGAACCTAGCCCTAGCCTTCCCCCTATGACTGGCCACTCTCCTAACAGGACTACGAAACCAACCATCCGCTTCGCTAGGCCACCTCCTACCAGAAGGCACCCCTACACCATTAATCCCAGCCCTCATCCTAATCGAAACAACAAGCCTACTTATCCGCCCATTAGCGCTAGGAGTGCGCTTAACAGCCAACCTCACAGCAGGACACCTCCTTATCCAACTCATTTCTACAGCCACAACAGCCCTATTCTCCACAATACCAGTGGTCTCCCTCCTAACCTTCTTAGTTCTCTTCCTACTGACTATTCTAGAAGTGGCAGTAGCAATAATCCAAGCTTACGTTTTCGTACTACTACTAAGCCTCTACCTACAAGAAAACATCTAA
GAV2197   ATGCCTCAACTAAACCCTAACCCCTGATTTTTTATCATGCTCACTTCATGACTCACCTTCTCCTTAATTATTCAACCCAAACTCCTGTCATTCGTATCAATAAACCCACCATCTAGCAAACCATCCATCGCTCCAACCACCACCCCCTGAACCTGACCATGAACCTAAGCTTCTTCGATCAATTTTCAAGCCCATCATTCCTAGGAATCCCACTCATCCTCATCTCAATGATATTCCCTGCCCTTCTTCTTCCATCTCTAGATAACCGATGAATTACTAATCGACTATCAACCCTTCAACTATGGTTCATCAACCTAGTTACAAAACAACTAATAATACCCCTGAACAAAAAAGGGCACAAATGAGCCCTAATCCTAACATCCCTGATAATCTTCCTCCTACTTATCAACTTACTAGGCCTACTGCCCTACACATTTACTCCAACCACTCAACTATCCATAAACCTAGCCCTGGCCTTCCCCCTATGACTAGCCACCCTCCTAACAGGACTACGAAACCAACCATCCGCCTCACTAGGCCACCTCCTACCAGAGGGTACCCCCACACCATTAATCCCCGCCCTCATCCTAATCGAAACAACAAGCCTACTTATCCGCCCACTAGCACTAGGAGTACGCTTAACAGCCAACCTCACAGCAGGACATCTCCTTATCCAACTCATTTCTACAGCCACAACAGCCCTATTCTCCACAATACCTGTAGTCTCCCTCCTGACCTTCCTAGTTCTCTTCCTGCTAACCATTCTGGAAGTGGCAGTAGCAATAATCCAAGCTTACGTCTTCGTACTCCTACTAAGTCTTTACCTACAAGAAAACATCTAA
DHB4897  ATGCCTCAACTAAACCCCAACCCCTGATTTTTTATCATGCTCACTTCATGACTCACCTTCTCTCTAATCATCCAACCTAAGCTCCTATCATTTGTATCGATAAACCCACCATCTAGCAAACCACCCATCGCTCCAACCACCACCCCCTGAACCTGACCATGAACTTAAGCTTCTTCGATCAATTTTCAAGTCCTTCCTTCCTAGGAATTCCACTCATCCTAATCTCAATAACATTCCCTGCCCTTCTTCTCCCGTCTCTAGACAACCGATGAATTACTAACCGACTATCGACCCTCCAACTATGATTCATCAACCTAGTAACAAAACAACTAATAATACCCCTAGACAAAAAAGGGCACAAATGAGCCCTAATCCTAACATCCCTTATAATCTTCCTTCTACTTATCAACTTACTAGGCCTACTACCCTATACATTTACCCCAACCACTCAACTATCCATAAACCTAGCCCTAGCCTTCCCCCTGTGACTGGCCACCCTCCTAACAGGGCTACGAAACCAACCATCCGCCTCGCTAGGCCACCTCCTGCCAGAAGGCACCCCCACACCATTAATCCCAGCCCTCATCCTAATCGAAACAACAAGCCTACTTATCCGCCCATTAGCACTAGGAGTACGCTTAACAGCCAACCTCACAGCAGGACACCTCCTTATCCAACTCATTTCTACAGCCACAACAGCCCTATTCTCCACAATACCAGTGGTCTCCCTACTAACCTTCTTAGTTCTCTTCCTACTGACCATTCTAGAAGTGGCAGTAGCAATAATCCAAGCTTACGTTTTCGTACTGTTACTAAGCCTCTACCTACAAGAAAACATCTAA
DHB5076  ATGCCTCAACTAAACCCCAACCCCTGATTTTTTATCATGCTCACTTCATGACTCACCTTCTCTCTAATCATCCAACCTAAGCTCCTATCATTTGTATCGATAAACCCACCATCTAGCAAACCACCCATCGCTCCAACCACCACCCCCTGAACCTGACCATGAACTTAAGCTTCTTCGATCAATTTTCAAGTCCTTCCTTCCTAGGAATTCCACTCATCCTAATCTCAATAACATTCCCTGCCCTTCTTCTCCCGTCTCTAGACAACCGATGAATTACTAACCGACTATCGACCCTCCAACTATGATTCATCAACCTAGTAACAAAACAACTAATAATACCCCTAGACAAAAAAGGGCACAAATGAGCCCTAATCCTAACATCCCTTATAATCTTCCTTCTACTTATCAACTTACTAGGCCTACTACCCTATACATTTACCCCAACCACTCAACTATCCATAAACCTAGCCCTAGCCTTCCCCCTGTGACTGGCCACCCTCCTAACAGGGCTACGAAACCAACCATCCGCCTCGCTAGGCCACCTCCTGCCAGAAGGCACCCCCACACCATTAATCCCAGCCCTCATCCTAATCGAAACAACAAGCCTACTTATCCGCCCATTAGCACTAGGAGTACGCTTAACAGCCAACCTCACAGCAGGGCACCTCCTTATCCAACTCATTTCTACAGCCACAACAGCCCTATTCTCCACAATACCAGTGGTCTCCCTACTAACCTTCTTAGTTCTCTTCCTACTGACCATTCTAGAAGTGGCAGTAGCAATAATCCAAGCTTACGTTTTCGTACTGTTACTAAGCCTCTACCTACAAGAAAACATCTAA
JK03062 	ATGCCTCAACTAAACCCCAACCCCTGATTTTTTATCATGCTCACTTCATGACTCACCTTCTCTCTAATCATCCAACCTAAGCTCCTATCATTTGTATCGATAAACCCACCATCTAGCAAACCACCCATCGCTCCAACCACCACCCCCTGAACCTGACCATGAACTTAAGCTTCTTCGATCAATTTTCAAGTCCTTCCTTCCTAGGAATTCCACTCATCCTAATCTCAATAACATTCCCTGCCCTTCTTCTCCCATCTCTAGACAACCGATGAATTACTAACCGACTATCGACCCTCCAACTATGATTCATCAACCTAGTAACAAAACAACTAATAATACCCCTAGACAAAAAAGGGCACAAATGAGCCCTAATCCTAACATCCCTTATAATCTTCCTTCTACTTATCAACTTACTAGGCCTACTACCCTATACATTTACCCCAACCACTCAACTATCCATAAACCTAGCCCTAGCCTTCCCCCTGTGACTGGCCACCCTCCTAACAGGGCTACGAAACCAACCATCCGCCTCGCTAGGCCACCTCCTGCCAGAAGGCACCCCCACACCATTAATCCCAGCCCTCATCCTAATCGAAACAACAAGCCTACTTATCCGCCCATTAGCACTAGGAGTACGCTTAACAGCCAACCTCACAGCAGGGCACCTCCTTATCCAACTCATTTCTACAGCCACAACAGCTCTATTCTCCACAATACCAGTGGTCTCCCTACTAACCTTTTTAGTTCTCTTCCTACTGACCATTCTAGAAGTGGCAGTAGCAATAATCCAAGCTTACGTTTTCGTACTGTTACTAAGCCTCTACCTACAAGAAAACATCTAA
JK04468 	ATGCCTCAACTAAACCCCAACCCCTGATTTTTTATCATGCTCACTTCATGACTCACCTTCTCTCTAATCATCCAACCTAAGCTCCTATCATTTGTATCGATAAACCCACCATCTAGCAAACCACCCATCGCTCCAACCACCACCCCCTGAACCTGACCATGAACTTAAGCTTCTTCGATCAATTTTCAAGTCCTTCCTTCCTAGGAATTCCACTCATCCTAATCTCAATAACATTCCCTGCCCTTCTTCTCCCGTCTCTAGACAACCGATGAATCACTAACCGACTATCGACCCTCCAACTATGATTCATCAACCTAGTAACAAAACAACTAATAATACCCCTAGACAAAAAAGGGCACAAATGAGCCCTAATCCTAACATCCCTTATAATCTTCCTTCTACTTATCAACTTACTAGGCCTACTACCCTATACATTTACCCCAACCACTCAACTATCCATAAACCTAGCCCTAGCCTTCCCCCTGTGACTGGCCACCCTCCTAACAGGACTACGAAACCAACCATCCGCCTCGCTAGGCCACCTCCTGCCAGAAGGCACCCCCACACCATTAATCCCAGCCCTCATCCTAATCGAAACAACAAGCCTACTTATCCGCCCATTAGCACTAGGAGTACGCTTAACAGCCAACCTCACAGCAGGGCACCTCCTTATCCAACTCATTTCTACAGCCACAACAGCCCTATTCTCCACAATACCAGTGGTCTCCCTACTAACCTTCTTAGTTCTCTTCCTACTGACCATTCTAGAAGTGGCAGTAGCAATAATCCAAGCTTACGTTTTCGTACTGTTACTAAGCCTCTACCTACAAGAAAACATCTAA
JK08177 	ATGCCTCAACTAAACCCCAACCCCTGATTTTTTATCATGCTCACTTCATGACTCACCTTCTCTCTAATCATCCAACCTAAGCTCCTATCATTTGTATCGATAAACCCACCATCTAGCAAACCACCCATCGCTCCAACCACCACCCCCTGAACCTGACCATGAACTTAAGCTTCTTCGATCAATTTTCAAGTCCTTCCTTCCTAGGAATTCCACTCATCCTAATCTCAATAACATTCCCTGCCCTTCTTCTCCCGTCTCTAGACAACCGATGAATTACTAACCGACTATCGACCCTCCAACTATGATTCATCAACCTAGTAACAAAACAACTAATAATACCCCTAGACAAAAAAGGGCACAAATGAGCCCTAATCCTAACATCCCTTATAATCTTCCTTCTACTTATCAACTTACTAGGCCTACTACCCTATACATTTACCCCAACCACTCAACTATCCATAAACCTAGCCCTAGCCTTCCCCCTGTGACTGGCCACCCTCCTAACAGGGCTACGAAACCAACCATCTGCCTCGCTAGGCCACCTCCTGCCAGAAGGCACCCCCACACCATTAATCCCAGCCCTCATCCTAATCGAAACAACAAGCCTACTTATCCGCCCATTAGCACTAGGAGTACGCTTAACAGCCAACCTCACAGCAGGGCACCTCCTTATCCAACTCATTTCTACAGCCACAACAGCCCTATTCTCCACAATACCAGTGGTCTCCCTACTAACCTTCTTAGTTCTCTTCCTACTGACCATTCTAGAAGTGGCAGTAGCAATAATCCAAGCTTACGTTTTCGTACTGTTACTAAGCCTCTACCTACAAGAAAACATCTAA
JK06879     ATGCCTCAACTAAACCCCAACCCCTGATTTTTTATCATGCTCACTTCATGACTCACCTTCTCTCTAATCATCCAACCTAAGCTCCTATCATTTGTATCGATAAACCCACCATCTAGCAAACCACCCATTGCTCCAACCACCACCCCCTGAACCTGACCATGAACTTAAGCTTCTTCGATCAATTTTCAAGTCCTTCCTTCCTAGGAATTCCACTCGTCCTAATCTCAATAACATTCCCTGCCCTTCTTCTCCCGTCTCTAGACAACCGATGAATTACTAACCGACTATCGACCCTCCAACTATGATTCATCAACCTAGTAACAAAACAACTAATAATACCCCTAGACAAAAAAGGGCACAAATGAGCCCTAATCCTAACATCCCTTATAATCTTCCTTCTACTTATCAACTTACTAGGCCTACTACCCTATACATTTACCCCAACCACTCAACTATCCATAAACCTAGCCCTAGCCTTCCCCCTGTGACTGGCCACCCTCCTAACAGGGCTACGAAACCAACCATCCGCCTCGCTAGGCCACCTCCTGCCAGAAGGCACCCCCACACCATTAATCCCAGCCCTCATCCTAATCGAAACAACAAGCCTACTTATCCGCCCATTAGCACTAGGAGTACGCTTAACAGCCAACCTCACAGCAGGGCATCTCCTTATCCAACTCATTTCTACAGCCACAACAGCCCTATTCTCCACAATACCAGTGGTCTCCCTACTAACCTTCTTAGTTCTCTTCCTACTGACCATTCTAGAAGTGGCAGTAGCAATAATCCAAGCTTACGTTTTCGTACTGTTACTAAGCCTCTACCTACAAGAAAACATCTAA
RJC08029 ATGCCTCAACTAAACCCCAACCCCTGATTTTTTATCATGCTCACTTCATGACTCACCTTCTCTCTAATCATCCAACCTAAGCTCCTATCATTTGTATCGATAAACCCACCATCTAGCAAACCACCCATCGCTCCAACCACCACCCCCTGAACCTGACCATGAACTTAAGCTTCTTCGATCAATTTTCAAGTCCTTCCTTCCTAGGAATTCCACTCATCCTAATCTCAATAACATTCCCTGCCCTTCTTCTCCCGTCTCTAGACAACCGATGAATCACTAACCGACTATCGACCCTCCAACTATGATTCATCAACCTAGTAACAAAACAACTAATAATACCCCTAGACAAAAAAGGGCACAAATGAGCCCTAATCCTAACATCCCTTATAATCTTCCTTCTACTTATCAACTTACTAGGCCTACTACCCTATACATTTACCCCAACCACTCAACTATCCATAAACCTAGCCCTAGCCTTCCCCCTGTGACTGGCCACCCTCCTAACAGGGCTACGAAACCAACCATCCGCCTCGCTAGGCCACCTCCTGCCAGAAGGCACCCCCACACCATTAATCCCAGCCCTCATCCTAATCGAAACAACAAGCCTACTTATCCGCCCATTAGCACTAGGAGTACGCTTAACAGCCAACCTCACAGCAGGGCACCTCCTTATCCAACTCATTTCTACAGCCACAACAGCCCTATTCTCCACAATACCAGTGGTCTCCCTACTAACCTTCTTAGTTCTCTTCCTACTGACCATTCTAGAAGTGGCAGTAGCAATAATCCAAGCTTACGTTTTCGTACTGTTACTAAGCCTCTACCTACAAGAAAACATCTAA 
RJC08030 ATGCCTCAACTAAACCCCAACCCCTGATTTTTTATCATGCTCACTTCATGACTCACCTTCTCTCTAATCATCCAACCTAAGCTCCTATCATTTGTATCGATAAACCCACCATCTAGCAAACCACCCATCGCTCCAACCACCACCCCCTGAACCTGACCATGAACTTAAGCTTCTTCGATCAATTTTCAAGTCCTTCCTTCCTAGGAATTCCACTCATCCTAATCTCAATAACATTCCCTGCCCTTCTTCTCCCGTCTCTAGACAACCGATGAATTACTAACCGACTATCGACCCTCCAACTATGATTCATCAACCTAGTAACAAAACAACTAATAATACCCCTAGACAAAAAAGGGCACAAATGAGCCCTAATCCTAACATCCCTTATAATCTTCCTTCTACTTATCAACTTACTAGGCCTACTACCCTATACATTTACCCCAACCACTCAACTATCCATAAACCTAGCCCTAGCCTTCCCCCTGTGACTGGCCACCCTCCTAACAGGGCTACGAAACCAACCATCCGCCTCGCTAGGCCACCTCCTGCCAGAAGGCACCCCCACACCATTAATCCCAGCCCTCATCCTAATCGAAACAACAAGCCTACTTATCCGCCCATTAGCACTAGGAGTACGCTTAACAGCCAACCTCACAGCAGGGCATCTCCTTATCCAACTCATTTCTACAGCCACAACAGCCCTATTCTCCACAATACCAGTGGTCTCCCTACTAACCTTCTTAGTTCTCTTCCTACTGACCATTCTAGAAGTGGCAGTAGCAATAATCCAAGCTTACGTTTTCGTACTGTTACTAAGCCTCTACCTACAAGAAAACATCTAA
CAH290   ATGCCTCAACTAAACCCCAACCCCTGATTTTTTATCATGCTCACTTCATGACTCACCTTCTCTCTAATCATCCAACCTAAGCTCCTATCATTTGTATCGATAAACCCACCATCTAGCAAACCACCCATCGCTCCAACCACCACCCCCTGAACCTGACCATGAACTTAAGCTTCTTCGATCAATTTTCAAGTCCTTCCTTCCTAGGAATTCCACTCATCCTAATCTCAATAACATTCCCTGCCCTTCTTCTCCCGTCTCTAGACAACCGATGAATTACTAACCGACTATCGACCCTCCAACTATGATTCATCAACCTAGTAACAAAACAACTAATAATACCCCTAGACAAAAAAGGGCACAAATGAGCCCTAATCCTAACATCCCTTATAATCTTCCTTCTACTTATCAACTTACTAGGCCTACTACCCTATACATTTACCCCAACCACTCAACTATCCATAAACCTAGCCCTAGCCTTCCCCCTGTGACTGGCCACCCTCCTAACAGGGCTACGAAACCAACCATCCGCCTCGCTAGGCCACCTCCTGCCAGAAGGCACCCCCACACCATTAATCCCAGCCCTCATCCTAATCGAAACAACAAGCCTACTTATCCGCCCATTAGCACTAGGAGTACGCTTAACAGCCAACCTCACAGCAGGGCACCTCCTTATCCAACTCATTTCTACAGCCACAACAGCCCTATTCTCCACAATACCAGTGGTCTCCCTACTAACCTTCTTAGTTCTCTTCCTACTGACCATTCTAGAAGTGGCAGTAGCAATAATCCAAGCTTACGTTTTCGTACTGTTACTAAGCCTCTACCTACAAGAAAACATCTAA
JK02563  ATGCCTCAACTAAACCCCAACCCCTGATTTTTTATCATGCTCACTTCATGACTCACCTTCTCTCTAATCATCCAACCTAAGCTCCTATCATTTGTATCGATAAACCCACCATCTAGCAAACCACCCATCGCTCCAACCACCACCCCCTGAACCTGACCATGAACTTAAGCTTCTTCGATCAATTTTCAAGTCCTTCCTTCCTAGGAATTCCACTCATCCTAATCTCAATAACATTCCCTGCCCTTCTTCTCCCGTCTCTAGACAACCGATGAATTACTAACCGACTATCGACCCTCCAACTATGATTCATCAACCTAGTAACAAAACAACTAATAATACCCCTAGACAAAAAAGGGCACAAATGAGCCCTAATCCTAACATCCCTTATAATCTTCCTTCTACTTATCAACTTACTAGGCCTACTACCCTATACATTTACCCCAACCACTCAACTATCCATAAACCTAGCCCTAGCCTTCCCCCTGTGACTGGCCACCCTCCTAACAGGGCTACGAAACCAACCATCCGCCTCGCTAGGCCACCTCCTGCCAGAAGGCACCCCCACACCATTAATCCCAGCCCTCATCCTAATCGAAACAACAAGCCTACTTATCCGCCCATTAGCACTAGGAGTACGCTTAACAGCCAACCTCACAGCAGGGCATCTCCTTATCCAACTCATTTCTACAGCCACAACAGCCCTATTCTCCACAATACCAGTGGTCTCCCTACTAACCTTCTTAGTTCTCTTCCTACTGACCATTCTAGAAGTGGCAGTAGCAATAATCCAAGCTTACGTTTTCGTACTGTTACTAAGCCTCTACCTACAAGAAAACATCTAA
JK02564      ATGCCTCAACTAAACCCCAACCCCTGATTTTTTATCATGCTCACTTCATGACTCACCTTCTCTCTAATCATCCAACCTAAGCTCCTATCATTTGTATCGATAAACCCACCATCTAGCAAACCACCCATCGCTCCAACCACCACCCCCTGAACCTGACCATGAACTTAAGCTTCTTCGATCAATTTTCAAGTCCTTCCTTCCTAGGAATTCCACTCATCCTAATCTCAATAACATTCCCTGCCCTTCTTCTCCCGTCTCTAGACAACCGATGAATTACTAACCGACTATCGACCCTCCAACTATGATTCATCAACCTAGTAACAAAACAACTAATAATACCCCTAGACAAAAAAGGGCACAAATGAGCCCTAATCCTAACATCCCTTATAATCTTCCTTCTACTTATCAACTTACTAGGCCTACTACCCTATACATTTACCCCAACCACTCAACTATCCATAAACCTAGCCCTAGCCTTCCCCCTGTGACTGGCCACCCTCCTAACAGGGCTACGAAACCAACCATCCGCCTCGCTAGGCCACCTCCTGCCAGAAGGCACCCCCACACCATTAATCCCAGCCCTCATCCTAATCGAAACAACAAGCCTACTTATCCGCCCATTAGCACTAGGAGTACGCTTAACAGCCAACCTCACAGCAGGGCACCTCCTTATCCAACTCATTTCTACAGCCACAACAGCCCTATTCTCCACAATACCAGTGGTCTCCCTACTAACCTTCTTAGTTCTCTTCCTACTGACCATTCTAGAAGTGGCAGTAGCAATAATCCAAGCTTACGTTTTCGTACTGTTACTAAGCCTCTACCTACAAGAAAACATCTAA
JK05151 ATGCCTCAACTAAACCCCAACCCCTGATTTTTTATCATGCTCACTTCATGACTCACCTTCTCTCTAATCATCCAACCTAAGCTCCTATCATTTGTATCGATAAACCCACCATCTAGCAAACCACCCATCGCTCCAACCACCACCCCCTGAACCTGACCATGAACTTAAGCTTCTTCGATCAATTTTCAAGTCCTTCCTTCCTAGGAATTCCACTCATCCTAATCTCAATAACATTCCCTGCCCTTCTTCTCCCGTCTCTAGACAACCGATGAATTACTAACCGACTATCGACCCTCCAACTATGATTCATCAACCTAGTAACAAAACAACTAATAATACCCCTAGACAAAAAAGGGCACAAATGAGCCCTAATCCTAACATCCCTTATAATCTTCCTTCTACTTATCAACTTACTAGGCCTACTACCCTATACATTTACCCCAACCACTCAACTATCCATAAACCTAGCCCTAGCCTTCCCCCTGTGACTGGCCACCCTCCTAACAGGGCTACGAAACCAACCATCCGCCTCGCTAGGCCACCTCCTGCCAGAAGGCACCCCCACACCATTAATCCCAGCCCTCATCCTAATCGAAACAACAAGCCTACTTATCCGCCCATTAGCACTAGGAGTACGCTTAACAGCCAACCTCACAGCAGGGCACCTCCTTATCCAACTCATTTCTACAGCCACAACAGCCCTATTCTCCACAATACCAGTGGTCTCCCTACTAACCTTCTTAGTTCTCTTCCTACTGACCATTCTAGAAGTGGCAGTAGCAATAATCCAAGCTTACGTTTTCGTACTGTTACTAAGCCTCTACCTACAAGAAAACATCTAA
AF018221     ATGCCCCAACTAAACCCTAGCCCCTGATTTTTTATCATGCTCACTTCATGACTCACTTTCTCTCTAATCATCCAACCCAAACTCCTATCATTCGTGTCAATAAACCCACCATCTAGCAAGCCATCCATCGCTCCAACCACCACCCCTTGAACCTGACCATGAACCTAAGCTTCTTCGACCAATTTTCAAGCCCATCTTTCCTAGGAATCCCACTCGTCCTCATCTCAATAACATTCCCTGCCCTTCTTTTACCATCCCTAGACAACCGATGAATTACTAATCGACTGTCAACCCTCCAACTATGATTCGTTAACCTAGTCACAAAACAACTGATAATGCCCCTAGACAAAAAAGGGCACAAATGAGCCCTAATTTTAACATCCCTTATAATCTTCCTTCTACTTATCAACTTACTAGGCCTACTACCCTACACATTTACTCCAACCACTCAACTATCCATAAACCTAGCCTTGGCCTTCCCCCTATGATTGGCCACTCTCCTAACAGGGCTACGAAACCAGCCATCCGCCTCACTAGGCCACCTTCTACCAGAAGGCACCCCCACACCACTAATCCCAGCCCTCATCCTAATCGAAACAACAAGCCTACTTATCCGCCCACTAGCACTAGGAGTACGCTTAACAGNCAACCTCACAGCAGGACACCTCCTTATCCAACTTATTTCTACAGNCACAACAGCCCTATTCTCCACAATACCAGTAGTCTCCCTCCTAACCTTCCTAGTTCTCTTCCTACTGACTATTCTAGAAGTGGCAGTAGCAATAATCCAAGCCTACGTTTTCGTTCTCCTACTAAGCCTCTACCTACAAGAAAACATCTAA
AF018224   ATGCCTCAACTAAACCCCCATCCCTGATTTTTTATCATGCTCACTTCATGACTCACCTTCTCTCTAATCATCCAACCCAAACTCCTAACATTTGTATCAATAAACCCCCCATCTAACAAACCATCTATCGCTCCAACCACCACTCCTTGAACCTGACCATGAACCTAAGCTTCTTCGATCAATTTTCAAGCCCATCCTTCCTAGGAATTCCACTCATCCTCATCTCAATAACATTCCCTGCCCTTCTTCTCCCATCCTTGGACAACCGATGAATTACTAACCGACTATCAACCCTCCAACTATGATTCATCAACCTAGTCACAAAACAACTAATAATGCCCCTAGACAAAAAAGGACACAAATGAGCCCTAATCCTAACATCCCTTATAATCTTCCTCCTACTTATCAACCTACTAGGCCTACTACCCTACACATTTACTCCAACCACCCAACTATCCATGAACCTAGCCCTAGCCTTCCCCCTATGACTGGCCACTCTCCTGACAGGACTACGAAACCAACCATCTGCCTCGCTAGGTCACCTCCTACCAGAAGGCACCCCCACACCATTAATTCCAGCCCTCATCCTAATCGAAACAACAAGCCTACTTATCCGCCCACTAGCACTAGGAGTACGCTTAACTGCCAACCTCACAGCAGGTCACCTCCTTATTCAACTCATTTCTACAGCCACAACAGCCCTATTCTCTACAATACCAGCAGTCTCCCTACTAACCTTCCTAGTTCTTTTCCTACTGACCATTCTAGAAGTGGCAGTAGCAATAATCCAAGCCTATGTTTTCGTACTCCTACTAAGCCTTTACCTACAAGAAAACATCTAA

;

end;
