# Supplementary material for: A latitudinal phylogeographic diversity gradient in birds
Source: PLoS Biol. 2017 Apr 13;15(4):e2001073. doi: 10.1371/journal.pbio.2001073 (PMC5390966; doi:10.1371/journal.pbio.2001073)
Supplement: S1 Data — (ZIP) [file pbio.2001073.s015.zip › S1_Data/Setophaga-dominica.nex]

#NEXUS
Begin data;
	Dimensions ntax=119 nchar=399;
	Format datatype=DNA gap=- missing=?;
	Matrix
Dendroica_dominica_EU827083	CCTTCAATAGATAACCATGTCCTCTGGCTTGGGAGTTCTTGAAGGCTGTTGGCTGAGAATATTACCTAGGAGGTGGGCGAATTCAGTAGACTAGGGGAATTCAAAGGTGTACTGGGACATTCCTCGTTCACGGGGTGAGTGTTTGGCGTAGTAGGTGAGTCGCTNGGTCTGTGGGTAACGCTTGCTGCTTGGCTGTTGGTAGGAGCATTTGGGCTATATGGTACCTGAAACAAGAATGTGTCTGGGAGTGTATTGGCCGAATTGGAGTCTGTTTAGGAGATAATGTTTGGGTTTATGATGGAGAGGCATTACATATACCTTGGATTATCCTACATTACATAGTCTGTCTGATGGGGCAGAGAGTGTAATGCATACTATACATACCCTTAAAGCAAGAAA
Dendroica_dominica_EU827043	CCTTCAATAGATAACCATGTCCTCTGGCTTGGGAGTTCTTGAAGGCTGTTGGCTGAGAATATTACCTAGGAGGTGGGCGAATTCAGTAGACTAGGGGAATTCAAAGGTGTACTGGGACATTCCTCGTTCACGGGGTGAGTGTTTGGCGTAGTAGGTGAGTTGCTGGGTCTGTGGGTGACGCTTGCTGCTTGGCTGTTGGTAGGAGCATTTGGGCTATATGGCACCTGAAACAAGAATGTGTCTAGGAGTGTATTGGCCGAGTTGGAGTCTGTTTTGGAGATAATGTTTGGGTTTATGGTGGAGGAGCATTACATATACCTTGGATTATCCTACATTACATAGTCTGTCTGATGGGGCAGAGAGTGTGATGCATACTATACATACCCTTAAAGCAAGAAA
Dendroica_dominica_GU560064	CCTTCAATAGATAACCATGTCCTCTGGCTTGGGAGTTCTTGAAGGCTGTTGGCTGAGAATATTACCTAGGAGGTGGGCGAATTCAGTAGACTAGGGGAATTCAAAGGTGTACTGGGACATTCCTCGTTCACGGGGTGAGTGTTTAGCGTAGTAGGTGGATTGCTGGGTCTGTGGGTAACGCTTGCTGCTTAGCTGTTGGTAGGAGCATTTGGGCTATATGGTACCTGAAACAAGAATGTGTCTGGGAGTGTATTGGCCGAGTTAGAGTCTGTTTTGGAGATAATGTTTGGGTTTATGATGGAAGGGCATTACATATACCTTGGATTATCCTACATTACATAGTCTGTCTGATGGGGCAGAGAGTGTGATGCATACTATACATACCCTTAAAGCAAGAAA
Dendroica_dominica_GU560063	CCTTCAATAGATAACCATGTCCTCTGGCTTGGGAGTTCTTGAAGGCTGTTGGCTGAGAATATTACCTAGGAGGTGGGCGAATTCAGTAGACTAGGGGAATTCAAAGGTGTACTGGGACATTCCTCGTTCACGGGGTGAGTGTTTAGCGTAGTAGGTGGATTGCTGGGTCTGTGGGTAACGCTTGCTGCTTAGCTGTTGGTAGGAGCATTTGGGCTATATGGTACCTGAAACAAGAATGTGTCTGGGAGTGTATTGGCCGAGTTAGAGTCTGTTTTGGAGATAATGTTTGGGTTTATGATGGAAGGGCATTACATATACCTTGGATTATCCTACATTACATAGTCTGTCTGATGGGGCAGAGAGTGTGATGCATACTATACATACCCTTAAAGCAAGAAA
Dendroica_dominica_GU560058	CCTTCAATAGATAACCATGTCCTCTGGCTTGGGAGTTCTTGAAGGCTGTTGGCTGAGAATATTACCTAGGAGGTGGGCGAATTCAGTAGACTAGGGGAATTCAAAGGTGTACTGGGACATTCCTCGTTCACGGGGTGAGTGTTTAGCGTAGTAGGTGGATTGCTGGGTCTGTGGGTAACGCTTGCTGCTTAGCTGTTGGTAGGAGCATTTGGGCTATATGGTACCTGAAACAAGAATGTGTCTGGGAGTGTATTGGCCGAGTTAGAGTCTGTTTTGGAGATAATGTTTGGGTTTATGATGGAAGGGCATTACATATACCTTGGATTATCCTACATTACATAGTCTGTCTGATGGGGCAGAGAGTGTGATGCATACTATACATACCCTTAAAGCAAGAAA
Dendroica_dominica_GU560062	--------------------------------------------------------------TACCTAGGAGGTGGGCGAATTCAGTAGACTAGGGGAATTCAAAGGTGTACTGGGACATTCCTCGTTCACGGGGTGAGTGTTTAGCGTAGTAGGTGGATTGCTGGGTCTGTGGGTAACGCTTGCTGCTTAGCTGTTGGTAGGAGCATTTGGGCTATATGGTACCTGAAACAAGAATGTGTCTGGGAGTGTATTGGCCGAGTTAGAGTCTGTTTTGGAGATAATGTTTGG-------------------------------------------------------------------------------------------------------------
Dendroica_dominica_GU560061	--------------------------------------------------------------TACCTAGGAGGTGGGCGAATTCAGTAGACTAGGGGAATTCAAAGGTGTACTGGGACATTCCTCGTTCACGGGGTGAGTGTTTAGCGTAGTAGGTGGATTGCTGGGTCTGTGGGTAACGCTTGCTGCTTAGCTGTTGGTAGGAGCATTTGGGCTATATGGTACCTGAAACAAGAATGTGTCTGGGAGTGTATTGGCCGAGTTAGAGTCTGTTTTGGAGATAATGTTTGG-------------------------------------------------------------------------------------------------------------
Dendroica_dominica_GU560060	--------------------------------------------------------------TACCTAGGAGGTGGGCGAATTCAGTAGACTAGGGGAATTCAAAGGTGTACTGGGACATTCCTCGTTCACGGGGTGAGTGTTTAGCGTAGTAGGTGGATTGCTGGGTCTGTGGGTAACGCTTGCTGCTTAGCTGTTGGTAGGAGCATTTGGGCTATATGGTACCTGAAACAAGAATGTGTCTGGGAGTGTATTGGCCGAGTTAGAGTCTGTTTTGGAGATAATGTTTGG-------------------------------------------------------------------------------------------------------------
Dendroica_dominica_GU560059	--------------------------------------------------------------TACCTAGGAGGTGGGCGAATTCAGTAGACTAGGGGAATTCAAAGGTGTACTGGGACATTCCTCGTTCACGGGGTGAGTGTTTAGCGTAGTAGGTGGATTGCTGGGTCTGTGGGTAACGCTTGCTGCTTAGCTGTTGGTAGGAGCATTTGGGCTATATGGTACCTGAAACAAGAATGTGTCTGGGAGTGTATTGGCCGAGTTAGAGTCTGTTTTGGAGATAATGTTTGG-------------------------------------------------------------------------------------------------------------
Dendroica_dominica_EU827027	CCTTCAATAGATAACCATGTCCTCTGGCTTGGGAGTTCTTGAAGGCTGTTGGGTGAGAATATTACCTAGGAGGTGGGCGAATTCAGTAGACTAGGGGAATTCAAAGGTGTACTGGGACATTCCTCGTTCACGGGGTGGGTGTTTGGCGTAGTGGGTGAGTTGCTGGGTCTGTGGGTAACGCTTGCTGCTTGGCTGTTGGTAGGAGCATTTGGGCTATATGGTACCTGAAACAAGAATGTGTCTGGGAGTGTATTGGCCGAGTTGGAGTCTGTTTTGGAGATAATGTTTGGGTTTATGATGGAAGGGCATTACATATACCTTGGATTATCCTACATTACATAGTCTGTCTGATGGGGCAGAGAGTGTGATGCATACTATACATACCCTTAAAGCAAGAAA
Dendroica_dominica_EU827028	CCTTCAATAGATAACCATGTCCTCTGGCTTGGGAGTTCTTGAAGGCTGTTGGGTGAGAATATTACCTAGGAGGTGGGCGAATTCAGTAGACTAGGGGAATTCAAAGGTGTACTGGGACATTCCTCGTTCACGGGGTGGGTGTTTGGCATAGTAGGTGAGTTGCTGGGTCTGTGGGTAACGCTTGCTGCTTGGCTGTTGGTAGGAGCATTTGGGCTATATGGTACCTGAAACAAGAATGTGTCTGGGAGTGTATTGGCCGAGTTGGAGTCTGTTTTGGAGATAATGTTTGGGTTTATGATGGAGGGGCATTACATATACCTTGGATTATCCTACATTACATAGTCTGTCTGATGGGGCAGAGAGTGTGATGCATACTATACATACCCTTAAAGCAAGAAA
Dendroica_dominica_EU826999	CCTTCAATAGATAACCATGTCCTCTGGCTTGGGAGTTCTTGAAGGCTGTTGGGTGAGAATATTACCTAGGAGGTGGGCGAATTCAGTAGACTAGGGGAATTCAAAGGTGTACTGGGACATTCCTCGTTCACGGGGTGGGTGTTTGGCATAGCAGGTGAGTTGCTGGGTCTGTGGGTAACGCTTGCTGCTTGGCTGTTGGTAGGAGCATTTGGGCTATATGGTACCTGAAACAAGAATGTGTCTGGGAGTGTATTGGCCGAGTTGGAGTCTGTTTTGGAGATAATGTTTGGGTTTATGATGGAAGGGCATTACATATACCTTGGATTATCCTACATTACATAGTCTGTCTGATGGGGCAGAGAGTGTGATGCATACTATACATACCCTTAAAGCAAGAAA
Dendroica_dominica_EU826980	CCTTCAATAGATAACCATGTCCTCTGGCTTGGGAGTTCTTGAAGGCTGTTGGGTGAGAATATTACCTAGGAGGTGGGCGAATTCAGTAGACTAGGGGAATTCAAAGGTGTACTGGGACATTCCTCGTTCACGGGGTGGGTGTTTGGCATAGTAGGTGAGTTGCTGGGTCTGTGGGTAACGCTTGCTGCTTGGCTGTTGGTAGGAGCATTTGGGCTATATGGTACCTGAAACAAGAATGTGTCTGGGAGTGTATTGGCCGAGTTGGAGTCTGTTTTGGAGATAATGTTTGGGTTTATGATGGAAGGGCATTACATATACCTTGGATTATCCTACATTACATGGTCTGTCTGATGGGGCAGAGAGTGTGATGCATACTATACATACCCTTAAAGCAAGAAA
Dendroica_dominica_EU827005	CCTTCAATAGATAACCATGTCCTCTGGCTTGGGAGTTCTTGAAGGCTGTTGGGTGAGAATATTACCTAGGAGGTGGGCGAATTCAGTAGACTAGGGGAATTCAAAGGTGTACTGGGACATTCCTCGTTCACGGGGTGGGTGTTTGGCATAGTAGGTGAGTTGCTGGGTCTGTGGGTAACGCTTGCTGCTTGGCTGTTGGTAGGAGCATTTGGGCTATATGGTACCTGAAACAAGAATGTGTCTGGGAGTGTATTGGCCGAGTTGGAGTCTGTTTTGGAGATAATGTTTGGGTTTATGATGGAAGGGCATTACATATACCTTGGATTATCCTACATTACATAGTCTGTCTGATGGGGCAGAGAGTGTGATGCATACTATACATACCCTTAAAGCAAGAAA
Dendroica_dominica_EU827060	CCTTCAATAGATAACCATGTCCTCTGGCTTGGGAGTTCTTGAAGGCTGTTGGATGAGAATATTACCTAGGAGGTGGGCGAATTCAGTAGACTAGGGGAATTCAAAGGTGTACTGGGACATTCCTCGTTCACGGGGTGAGTGTTTGGCGTAGTAGGTGAGTTGCTGGGTCTGTGGGTAACGCTTGCTGCTTGGCTGTTGGTAGGAGCATTTGGGCTATATGGTACCTGAAACAAGAATGTGTCTAGGAGTGTATTGGCCGAATTGGAGTCTGTTTTGGAGATAATGTTTGGGTTTATGATGGACGGGCATTACATATACCTTGGATTATTCTACATTACATAGTCTGTCTGATGGGGCAGAGAGTGTGATGCATACTATACATACCCTTAAAGCAAGAAA
Dendroica_dominica_EU827057	CCTTCAATAGATAACCATGTCCTCTGGCTTGGGAGTTCTTGAAGGCTGTTGGATGAGAATATTACCTAGGAGGTGGGCGAATTCAGTAGACTAGGGGAATTCAAAGGTGTACTGGGACATTCCTCGTTCACGGGGTGAGTGTTTGGCGTAGTAGGTGAGTTGCTGGGTCTGTGGGTAACGCTTGCTGCTTGGCTGTTGGTAGGAGCATTTGGGCTATATGGTACCTGAAACAAGAATGTGTCTAGGAGTGTATTGGCCGAATTGGAGTCTGTTTTGGAGATAATGTTTGGGTTTATGATGGACGGGCATTACATATACCTTGGATTATTCTACATTACATAGTCTGTCTGATGGGGCAGAGAGTGTGATGCATACTATACATACCCTTAAAGCAAGAAA
Dendroica_dominica_EU827040	CCTTCAATAGATAACCATGTCCTCTGGCTTGGGAGTTCTTGAAGGCTGTTGGATGAGAATATTACCTAGGAGGTGGGCGAATTCAGTAGACTAGGGGAATTCAAAGGTGTACTGGGACATTCCTCGTTCACGGGGTGAGTGTTTGGCGTAGTAGGTGAGTTGCTGGGTCTGTGGGTAACGCTTGCTGCTTGGCTGTTGGTAGGAGCATTTGGGCTATATGGTACCTGAAACAAGAATGTGTCTAGGAGTGTATTGGCCGAATTGGAGTCTGTTTTGGAGATAATGTTTGGGTTTATGATGGACGGGCATTACATATACCTTGGATTATTCTACATTACATAGTCTGTCTGATGGGGCAGAGAGTGTGATGCATACTATACATACCCTTAAAGCAAGAAA
Dendroica_dominica_EU826995	CCTTCAATAGATAACCATGTCCTCTGGCTTGGGAGTTCTTGAAGGCTGTTGGATGAGAATATTACCTAGGAGGTGGGCGAATTCAGTAGACTAGGGGAATTCAAAGGTGTACTGGGACATTCCTCGTTCACGGGGTGAGTGTTTGGCGTAGTAGGTGAGTTGCTGGGTCTGTGGGTAACGCTTGCTGCTTGGCTGTTGGTAGGAGCATTTGGGCTATATGGTACCTGAAACAAGAATGTGTCTAGGAGTGTATTGGCCGAATTGGAGTCTGTTTTGGAGATAATGTTTGGGTTTATGATGGACGGGCATTACATATACCTTGGATTATTCTACATTACATAGTCTGTCTGATGGGGCAGAGAGTGTGATGCATACTATACATACCCTTAAAGCAAGAAA
Dendroica_dominica_EU827069	CCTTCAATAGATAACCATGTCCTCTGGCTTGGGAGTTCTTGAAGGCTGTTGGATGAGAATATTACCTAGGAGGTGGGCGAATTCAGTAGACTAGGGGAATTCAAAGGTGTACTGGGACATTCCTCGTTCACGGGATGAGTGTTTGGCGTAGTAGGTGAGTTGCTGGGTCTGTGGGTAACGCTTGCTGCTTGGCTGTTGGTAGGAGCATTTGGGCTATATGGTACCTGAAACAAGAATGTGTCTGGGAGTGTATTGGCCGAATTGGAGTCTGTTTTGGAGATAATGTTTGGGTTTATGATGGACGGGCATTACATATACCTTGGATTATTCTACATTACATAGTCTGTCTGATGGGGCAGAGAGTGTGATGCATACTATACATACCCTTAAAGCAAGAAA
Dendroica_dominica_EU827080	CCTTCAATAGATAACCATGTCCTCTGGCTTGGGAGTTCTTGAAGGCTGTTGGATGAGAATATTACCTAGGAGGTGGGCGAATTCAGTAGACTAGGGGAATTCAAAGGTGTACTGGGACATCCCTCGTTCACGGGGTGAGTGTTTGGCATAGTAGGTGAGTTGCTGGGTCTGTGGGTAACGCTTGCTGCTTGGCTGTTGGTAGGAGCACTTGGGCTATATGGTACCTGAAACAAGAATGTGTCTGGGAGTGTATTGGCCGAATTGGAGTCTGTTTTGGAGATAATGTTTGGGTTTATGATGGAAGGGCATTACATATACCTTGGATTATTCTACATTACATAGTCTGTCTGATGGGGCAGAGAGTGTGATGCATACTATACATACCCTTAAAGCAAGAAA
Dendroica_dominica_EU827079	CCTTCAATAGATAACCATGTCCTCTGGCTTGGGAGTTCTTGAAGGCTGTTGGATGAGAATATTACCTAGGAGGTGGGCGAATTCAGTAGACTAGGGGAATTCAAAGGTGTACTGGGACATCCCTCGTTCACGGGGTGAGTGTTTGGCATAGTAGGTGAGTTGCTGGGTCTATGGGTAACGCTTGCTGCTTGGCTGTTGGTAGGAGCATTTGGGCTATATGGTACCTGAAACAAGAATGTGTCTGGGAGTGTATTGGCCGAATTGGAGTCTGTTTTGGAGATAATGTTTGGGTTTATGATGGAAGGGCATTACATATACCTTGGATTATTCTACATTACATAGTCTGTCTGATGGGGCAGAGAGTGTGATGCATACTATACATACCCTTAAAGCAAGAAA
Dendroica_dominica_EU827046	CCTTCAATAGATAACCATGTCCTCTGGCTTGGGAGTTCTTGAAGGCTGTTGGATGAGAATATTACCTAGGAGGTGGGCGAATTCAGTAGACTAGGAGAATTCAAAGGTGTACTGGGACATTCCTCGTTCACGGGGTGAGTGTTTGGCATAGTAGGTGAGTTGCTGGGTCTGTGGGTAACGCTTGCTGCTTGGCTGTTGGTAGGAGCATTTGGGCTATATGGTACCTGAAACAAGAATGTGTCTGGGAGTGTATTGGCCGAGTTGGAGTCTGTTTTGGAGATAATGTTTGGGTTTATGATGGAAGGGCATTACATATACCTTGGATTATCCTACATTACATAGTCTGTCTGATGGGGCAGAGAGTGTGATGCATACTATACATACCCTTAAAGCAAGAAA
Dendroica_dominica_EU827013	CCTTCAATAGATAACCATGTCCTCTGGCTTGGGAGTTCTTGAAGGCTGTTGGATGAGAATATTACCTAGGAGGTGGGCGAATTCAGTAGACTAGGGGAATTCAAAGGTGTACTGGGACATTCCTCGTTCACGGGGTGAGTGTTTGGCATAGTAGGTGAGTTGCTGGGTCTGTGGGTAACGCTTGCTGCTTGGCTGTTGGTAGGAGCACTTGGGCTATATGGTACCTGAAACAAGAATGTGTCTGGGAGTGTATTGGCCGAGTTGGAGTCTGTTTTGGAGATAATGTTTGGGTTTATGATGGAAGGGCATTACATATACTTTGGATTATCCTACATTACATAGTCTGTCTGATGGGGCAGAGAGTGTGATGCATACTATACATACCCTTAAAGCAAGAAA
Dendroica_dominica_EU826987	CCTTCAATAGATAACCATGTCCTCTGGCTTGGGAGTTCTTGAAGGCTGTTGGATGAGAATATTACCTAGGAGGTGGGCGAATTCAGTAGACTAGGGGAATTCAAAGGTGTACTGGGACATTCCTCGTTCACGGGGTGAGTGTTTGGCATAGTAGGTGAGTTGCTGGGTCTGTGGGTAACGCTTGCTGCTTGGCTGTTGGTAGGAGCATTTGGGCTATATGGTACCTGAAACAAGAATGTGTCTGGGAGTGTATTGGCCGAGTTGGAGTCTGTTTTGGAGATAATGTTTGGGTTTATGATGGAAGGGCATTACATATACTTTGGATTATCCTACATTACATAGTCTGTCTGATGGGGCAGAGAGTGTGATGCATACTATACATACCCTTAAAGCAAGAAA
Dendroica_dominica_EU826979	CCTTCAATAGATAACCATGTCCTCTGGCTTGGGAGTTCTTGAAGGCTGTTGGATGAGAATATTACCTAGGAGGTGGGCGAATTCAGTAGACTAGGGGAATTCAAAGGTGTACTGGGACATTCCTCGTTCACGGGGTGAGTGTTTGGCATAGTAGGTGAGTTGCTGGGTCTGTGGGTAACGCTTGCTGCTTGGCTGTTGGTAGGAGCATTTGGGCTATATGGTACCTGAAACAAGAATGTGTCTGGGAGTGTATTGGCCGAGTTGGAGTCTGTTTTGGAGATAATGTTTGGGTTTATGATGGAAGGGCATTACATATACTTTGGATTATCCTACATTACATAGTCTGTCTGATGGGGCAGAGAGTGTGATGCATACTATACATACCCTTAAAGCAAGAAA
Dendroica_dominica_EU827020	CCTTCAATAGATAACCATGTCCTCTGGCTTGGGAGTTCTTGAAGGCTGTTGGATGAGAATATTACCTAGGAGGTGGGCGAATTCAGTAGACTAGGGGAATTCAAAGGTGTACTGGGACATTCCTCGTTCACGGGGTGAGTGTTTGGCATAGTAGGTGAGTTGCTGGGTCTGTGGGTAACGCTTGCTGCTTGGCTGTTGGTAGGAGCATTTGGGCTATATGGTACCTGAAACAAGAATGTGTCTGGGAGTGTACTGGCCGAATTGGAGTCTGTTTTGGAGATAATGTTTGGGTTTATGATGGAAGGGCATTACATATACCTTGGATTATCCTACATTACATAGTCTGTCTGATGGGGCAGAGAGTGTAATGCATACTATACATACCCTTAAAGCAAGAAA
Dendroica_dominica_EU827019	CCTTCAATAGATAACCATGTCCTCTGGCTTGGGAGTTCTTGAAGGCTGTTGGATGAGAATATTACCTAGGAGGTGGGCGAATTCAGTAGACTAGGGGAATTCAAAGGTGTACTGGGACATTCCTCGTTCACGGGGTGAGTGTTTGGCATAGTAGGTGAGTTGCTGGGTCTGTGGGTAACGCTTGCTGCTTGGCTGTTGGTAGGAGCATTTGGGCTATATGGTACCTGAAACAAGAATGTGTCTGGGAGTGTACTGGCCGAATTGGAGTCTGTTTTGGAGATAATGTTTGGGTTTATGATGGAAGGGCATTACATATACCTTGGATTATCCTACATTACATAGTCTGTCTGATGGGGCGGAGAGTGTAATGCATACTATACATACCCTTAAAGCAAGAAA
Dendroica_dominica_EU827054	CCTTCAATAGATAACCATGTCCTCTGGCTTGGGAGTTCTTGAAGGCTGTTGGATGAGAATATTACCTAGGAGGTGGGCGAATTCAGTAGACTAGGGGAATTCAAAGGTGTACTGGGACATTCCTCGTTTACGGGGTGAGTGTTTGGCATAGTAGGTGAGTTGCTGGGTCTGTGGGTAACGCTTGCTGCTTGGCTGTTGGTAGGAGCATTTGGGCTATATGGTACCTGAAACAAGAATGTGTCTGGGAGTGCATTGGCCGAATTGGAGTCTGTTTTGGAGATAATGTTTGGGTTTATGATGGAAGGGCATTACATATACCTTGGATTATTCTACATTACATAGTCTGTCTGATGGGGCAGAGAGTGTGATGCATACTATACATACCCTTAAAGCAAGAAA
Dendroica_dominica_EU827075	CCTTCAATAGATAACCATGTCCTCTGGCTTGGGAGTTCTTGAAGGCTGTTGGATGAGAATATTACCTAGGAGGTGGGCGAATTCAGTAGACTAGGGGAATTCAAAGGTGTACTGGGACATTCCTCGTTCACGGGGTGAGTGTTTGGCGTAGTAGGTGAGTTGCTGGGTCTGTGGGTAACGCTTGCTGCTTGGCTGTTGGTAGGAGCATTTGGGCTATATGGTACCTGAAACAAGAATGTGTCTGGGAGTGTATTGGCCGAATTGGAGTCTGTTTTGGAGATAATGTTTGGGTTTATGATGGAAGAGCATTACATATACCTTGGATTATTCTACATTACATAGTCTGTCTGATGGGGCAGAGAGTGTGATGCATACTATACATACCCTTAAAGCAAGAAA
Dendroica_dominica_EU827026	CCTTCAATAGATAACCATGTCCTCTGGCTTGGGAGTTCTTGAAGGCTGTTGGATGAGAATATTACCTAGGAGGTGGGCGAATTCAGTAGACTAGGGGAATTCAAAGGTGTACTGGGACATTCCTCGTTCACGGGGTGAGTGTTTGGCGTAGTAGGTGAGTTGCTGGGTCTGTGGGTAACGCTTGCTGCTTGGCTGTTGGTAGGAGCATTTGGGCTATATGGTACCTGAAACAAGAATGTGTCTGGGAGTGTATTGGCCGAATTGGAGTCTGTTTTGGAGATAATGTTTGGGTTTATGATGGAAGAGCATTACATATACCTTGGATTATTCTACATTACATAGTCTGTCTGATGGGGCAGAGAGTGTGATGCATACTATACATACCCTTAAAGCAAGAAA
Dendroica_dominica_EU827055	CCTTCAATAGATAACCATGTCCTCTGGCTTGGGAGTTCTTGAAGGCTGTTGGATGAGAATATTACCTAGGAGGTGGGCGAATTCAGTAGACTAGGGGAATTCAAAGGTGTACTGGGACATTCCTCGTTCACGGGGTGAGTGTTTGGCGTAGTAGGTGAGTTGCTGGGTCTGTGGGTAACGCTTGCTGCTTGGCTGTTGGTAGGAGCATTTGGGCTATATGGTACCTGAAACAAGAATGTGTCTGGGAGTGTATTGGCCGAATTGGAGTCTGTTTTGGAGATAATGTTTAGGTTTATGATGGAAGGGCATTACATATACCTTGGATTATTCTACATTACATAGTCTGTCTGATGGGGCAGAGAGTGTGATGCATACTATACATACCCTTAAAGCAAGAAA
Dendroica_dominica_EU827038	CCTTCAATAGATAACCATGTCCTCTGGCTTGGGAGTTCTTGAAGGCTGTTGGATGAGAATATTACCTAGGAGGTGGGCGAATTCAGTAGACTAGGGGAATTCAAAGGTGTACTGGGACATTCCTCGTTCACGGGGTGAGTGTTTGGCGTAGTAGGTGAGTTGCTGGGTCTGTGGGTAACGCTTGCTGCTTGGCTGTTGGTAGGAGCATTTGGGCTATATGGTACCTGAAACAAGAATGTGTCTGGGAGTGTATTGGCCGAATTGGAGTCTGTTTTGGAGATAATGTTTAGGTTTATGATGGAAGGGCATTACATATACCTTGGATTATTCTACATTACATAGTCTGTCTGATGGGGCAGAGAGTGTGATGCATACTATACATACCCTTAAAGCAAGAAA
Dendroica_dominica_EU827018	CCTTCAATAGATAACCATGTCCTCTGGCTTGGGAGTTCTTGAAGGCTGTTGGATGAGAATATTACCTAGGAGGTGGGCGAATTCAGTAGACTAGGGGAATTCAAAGGTGTACTGGGACATTCCTCGTTCACGGGGTGAGTGTTTGGCGTAGTAGGTGAGTTGCTGGGTCTGTGGGTAACGCTTGCTGCTTGGCTGTTGGTAGGAGCATTTGGGCTATATGGTACCTGAAACAAGAATGTGTCTGGGAGTGTACTGGCCGAGTTGGAGTCTGTTTTGGAGATAATGTTTGGGTTTATGATGGAAGGGCATTACATATACCTTGGATTATTCTACATTACATAGTCTGTCTGATGGGGCAGAGAGTGTGATGCATACTATACATACCCTTAAAGCAAGAAA
Dendroica_dominica_EU827016	CCTTCAATAGATAACCATGTCCTCTGGCTTGGGAGTTCTTGAAGGCTGTTGGATGAGAATATTACCTAGGAGGTGGGCGAATTCAGTAGACTAGGGGAATTCAAAGGTGTACTGGGACATTCCTCGTTCACGGGGTGAGTGTTTGGCGTAGTAGGTGAGTTGCTGGGTCTGTGGGTAACGCTTGCTGCTTGGCTGTTGGTAGGAGCATTTGGGCTATATGGTACCTGAAACAAGAATGTGTCTGGGAGTGTACTGGCCGAATTGGAGTCTGTTTTGGAGATAATGTTTGGGTTTATGATGGAAGAGCATTACATATACCTTGGATTATTCTACATTACATAGTCTGTCTGATGGGGCAGAGAGTGTGATGCATACTATACATACCCTTAAAGCAAGAAA
Dendroica_dominica_EU827007	CCTTCAATAGATAACCATGTCCTCTGGCTTGGGAGTTCTTGAAGGCTGTTGGATGAGAATATTACCTAGGAGGTGGGCGAATTCAGTAGACTAGGGGAATTCAAAGGTGTACTGGGACATTCCTCGTTCACGGGGTGAGTGTTTGGCGTAGTAGGTGAGTTGCTGGGTCTGTGGGTAACGCTTGCTGCTTGGCTGTTGGTAGGAGCATCTGGGCTATATGGTACCTGAAACAAGAATGTGTCTGGGAGTGTACTGGCCGAATTGGAGTCTGTTTTGGAGATAATGTTTGGGTTTATGATGGAAGGGCATTACATATACCTTGGATTATTCTACATTACATAGTCTGTCTGATGGGGCAGAGAGTGTGATGCATACTATACATACCCTTAAAGCAAGAAA
Dendroica_dominica_EU827004	CCTTCAATAGATAACCATGTCCTCTGGCTTGGGAGTTCTTGAAGGCTGTTGGATGAGAATATTACCTAGGAGGTGGGCGAATTCAGTAGACTAGGGGAATTCAAAGGTGTACTGGGACATTCCTCGTTCACGGGGTGAGTGTTTGGCGTAGTAGGTGAGTTGCTGGGTCTGTGGGTAACGCTTGCTGCTTGGCTGTTGGTAGGAGCATTTGGGCTATATGGTACCTGAAACAAGAATGTGTCTGGGAGTGTACTGGCCGAATTGGAGTCTGTTTTGGAGATAATGTTTAGGTTTATGATGGAAGGGCATTACATATACCTTGGATTATTCTACATTACATAGTCTGTCTGATGGGGCAGAGAGTGTGATGCATACTATACATACCCTTAAAGCAAGAAA
Dendroica_dominica_EU827014	CCTTCAATAGATAACCATGTCCTCTGGCTTGGGAGTTCTTGAAGGCTGTTGGATGAGAATATTACCTAGGAGGTGGGCGAATTCAGTAGACTAGGGGAATTCAAAGGTGTACTGGGACATTCCTCGTTCACGGGGTGAGTGTTTGGCGTAGTAGGTGAGTTGCTGGGTCTGTGGGTAACGCTTGCTGCTTGGCTGTTGGTAGGAGCATTTGGGCTATATGGTACCTGAAACAAGAATGTGTCTGGGAGTGTACTGGCCGAATTGGAGTCTGTTTTGGAGATAATGTTTGGGTTTATGATGGAAGGGCATTACATATACCTTGGATTATTCTACATTACATAGTCTGTCTGATGGGGCAGAGAGTGTGATGCATACTATACATACCCTTAAAGCAAGAAA
Dendroica_dominica_EU827012	CCTTCAATAGATAACCATGTCCTCTGGCTTGGGAGTTCTTGAAGGCTGTTGGATGAGAATATTACCTAGGAGGTGGGCGAATTCAGTAGACTAGGGGAATTCAAAGGTGTACTGGGACATTCCTCGTTCACGGGGTGAGTGTTTGGCGTAGTAGGTGAGTTGCTGGGTCTGTGGGTAACGCTTGCTGCTTGGCTGTTGGTAGGAGCATTTGGGCTATATGGTACCTGAAACAAGAATGTGTCTGGGAGTGTACTGGCCGAATTGGAGTCTGTTTTGGAGATAATGTTTGGGTTTATGATGGAAGGGCATTACATATACCTTGGATTATTCTACATTACATAGTCTGTCTGATGGGGCAGAGAGTGTGATGCATACTATACATACCCTTAAAGCAAGAAA
Dendroica_dominica_EU827010	CCTTCAATAGATAACCATGTCCTCTGGCTTGGGAGTTCTTGAAGGCTGTTGGATGAGAATATTACCTAGGAGGTGGGCGAATTCAGTAGACTAGGGGAATTCAAAGGTGTACTGGGACATTCCTCGTTCACGGGGTGAGTGTTTGGCGTAGTAGGTGAGTTGCTGGGTCTGTGGGTAACGCTTGCTGCTTGGCTGTTGGTAGGAGCATTTGGGCTATATGGTACCTGAAACAAGAATGTGTCTGGGAGTGTACTGGCCGAATTGGAGTCTGTTTTGGAGATAATGTTTGGGTTTATGATGGAAGGGCATTACATATACCTTGGATTATTCTACATTACATAGTCTGTCTGATGGGGCAGAGAGTGTGATGCATACTATACATACCCTTAAAGCAAGAAA
Dendroica_dominica_EU827009	CCTTCAATAGATAACCATGTCCTCTGGCTTGGGAGTTCTTGAAGGCTGTTGGATGAGAATATTACCTAGGAGGTGGGCGAATTCAGTAGACTAGGGGAATTCAAAGGTGTACTGGGACATTCCTCGTTCACGGGGTGAGTGTTTGGCGTAGTAGGTGAGTTGCTGGGTCTGTGGGTAACGCTTGCTGCTTGGCTGTTGGTAGGAGCATTTGGGCTATATGGTACCTGAAACAAGAATGTGTCTGGGAGTGTACTGGCCGAATTGGAGTCTGTTTTGGAGATAATGTTTGGGTTTATGATGGAAGGGCATTACATATACCTTGGATTATTCTACATTACATAGTCTGTCTGATGGGGCAGAGAGTGTGATGCATACTATACATACCCTTAAAGCAAGAAA
Dendroica_dominica_EU827008	CCTTCAATAGATAACCATGTCCTCTGGCTTGGGAGTTCTTGAAGGCTGTTGGATGAGAATATTACCTAGGAGGTGGGCGAATTCAGTAGACTAGGGGAATTCAAAGGTGTACTGGGACATTCCTCGTTCACGGGGTGAGTGTTTGGCGTAGTAGGTGAGTTGCTGGGTCTGTGGGTAACGCTTGCTGCTTGGCTGTTGGTAGGAGCATTTGGGCTATATGGTACCTGAAACAAGAATGTGTCTGGGAGTGTACTGGCCGAATTGGAGTCTGTTTTGGAGATAATGTTTGGGTTTATGATGGAAGGGCATTACATATACCTTGGATTATTCTACATTACATAGTCTGTCTGATGGGGCAGAGAGTGTGATGCATACTATACATACCCTTAAAGCAAGAAA
Dendroica_dominica_EU827002	CCTTCAATAGATAACCATGTCCTCTGGCTTGGGAGTTCTTGAAGGCTGTTGGATGAGAATATTACCTAGGAGGTGGGCGAATTCAGTAGACTAGGGGAATTCAAAGGTGTACTGGGACATTCCTCGTTCACGGGGTGAGTGTTTGGCGTAGTAGGTGAGTTGCTGGGTCTGTGGGTAACGCTTGCTGCTTGGCTGTTGGTAGGAGCATTTGGGCTATATGGTACCTGAAACAAGAATGTGTCTGGGAGTGTACTGGCCGAATTGGAGTCTGTTTTGGAGATAATGTTTGGGTTTATGATGGAAGGGCATTACATATACCTTGGATTATTCTACATTACATAGTCTGTCTGATGGGGCAGAGAGTGTGATGCATACTATACATACCCTTAAAGCAAGAAA
Dendroica_dominica_EU827001	CCTTCAATAGATAACCATGTCCTCTGGCTTGGGAGTTCTTGAAGGCTGTTGGATGAGAATATTACCTAGGAGGTGGGCGAATTCAGTAGACTAGGGGAATTCAAAGGTGTACTGGGACATTCCTCGTTCACGGGGTGAGTGTTTGGCGTAGTAGGTGAGTTGCTGGGTCTGTGGGTAACGCTTGCTGCTTGGCTGTTGGTAGGAGCATTTGGGCTATATGGTACCTGAAACAAGAATGTGTCTGGGAGTGTACTGGCCGAATTGGAGTCTGTTTTGGAGATAATGTTTGGGTTTATGATGGAAGGGCATTACATATACCTTGGATTATTCTACATTACATAGTCTGTCTGATGGGGCAGAGAGTGTGATGCATACTATACATACCCTTAAAGCAAGAAA
Dendroica_dominica_EU827000	CCTTCAATAGATAACCATGTCCTCTGGCTTGGGAGTTCTTGAAGGCTGTTGGATGAGAATATTACCTAGGAGGTGGGCGAATTCAGTAGACTAGGGGAATTCAAAGGTGTACTGGGACATTCCTCGTTCACGGGGTGAGTGTTTGGCGTAGTAGGTGAGTTGCTGGGTCTGTGGGTAACGCTTGCTGCTTGGCTGTTGGTAGGAGCATTTGGGCTATATGGTACCTGAAACAAGAATGTGTCTGGGAGTGTACTGGCCGAATTGGAGTCTGTTTTGGAGATAATGTTTGGGTTTATGATGGAAGGGCATTACATATACCTTGGATTATTCTACATTACATAGTCTGTCTGATGGGGCAGAGAGTGTGATGCATACTATACATACCCTTAAAGCAAGAAA
Dendroica_dominica_EU827015	CCTTCAATAGATAACCATGTCCTCTGGCTTGGGAGTTCTTGAAGGCTGTTGGATGAGAATATTACCTAGGAGGTGGGCGAATTCAGTAGACTAGGGGAATTCAAAGGTGTACTGGGACATTCCTCGTTCACGGGGTGAGTGTTTGGCGTAGTAGGTGAGTTGCTGGGTCTGTGGGTAACGCTTGCTGCTTGGCTGTTGGTAGGAGCATTTGGGCTATATGGTACCTGAAACAAGAATGTGTCTGGGAATGTATTGGCCGAATTGGAGTCTGTTTCGGAGATAATGTTTGGGTTTATGATGGAAGGGCATTACATATACCTTGGATTATTCTACATTACATAGTCTGTCTGATGGGGCAGAGAGTGTGATGCATACTATACATACCCTTAAAGCAAGAAA
Dendroica_dominica_EU826991	CCTTCAATAGATAACCATGTCCTCTGGCTTGGGAGTTCTTGAAGGCTGTTGGATGAGAATATTACCTAGGAGGTGGGCGATTTCAGTAGACTAGGGGAATTCAAAGGTGTACTGGGACATTCCTCGTTCACGGGGTGAGTGTTTGGCGTAGTAGGTGAGTTGCTGGGTCTGTGGGTAACGCTTGCTGCTTGGCTGTTGGTAGGAGCATTTGGGCTATATGGTACCTGAAACAAGAATGTGTCTGGGAGTGTATTGGCCGAATTGGAGTCTGTTTCGGAGATAATGTTTGGGTTTATGATGGAAGGGCATTACATATACCTTGGATTATTCTACATTACATAGTCTGTCTGATGGGGCAGAGAGTGTGATGCATACTATACATACCCTTAAAGCAAGAAA
Dendroica_dominica_EU826992	CCTTCAATAGATAACCATGTCCTCTGGCTTGGGAGTTCTTGAAGGCTGTTGGATGAGAATATTACCTAGGAGGTGGGCGAATTCAGTAGACTAGGGGAATTCAAAGGTGTACTGGGACATTCCTCGTTCACGGGGTGAGTGTTTGGCGTAGTAGGTGAGTTGCTGGGTCTGTGGGTAACGCTTGCTGCTTGGCTGTTGGTAGGAGCATTTGGGCTATATGGTACCTGAAACAAGAATGTGTCTGGGAGTGTATTGGCCGAATTGGAGTCTGTTTCGGAGATAATGTTTGGGTTTATGATGGAAGGGCATTACATATACCTTGGATTATTCTACATTACATAGTCTGTCTGATGGGGCAGAGAGTGTGATGCATACTATACATACCCTTAAAGCAAGAAA
Dendroica_dominica_EU827084	CCTTCAATAGATAACCATGTCCTCTGGCTTGGGAGTTCTTGAAGGCTGTTGGATGAGAATATTACCTAGGAGGTGGGCGAATTCAGTAGACTAGGGGAATTCAAAGGTGTACTGGGACATTCCTCGTTCACGGGGTGAGTGTTTGGCGTAGTAGGTGAGTTGCTGGGTCTGTGGGTAACGCTTGCTGCTTGGCTGTTGGTAGGAGCATTTGGGCTATATGGTACCTGAAACAAGAATGTGTCTGGGAGTGTATTGGCCGAATTGGAGCCTGTTTTGGAGATAATGTTTGGGTTTATGATGGAAGGGCATTACATATACCTTGGATTATTCTACATTACATAGTCTGTCTGATGGGGCAGAGAGTGTGATGCATACTATACATACCCTTAAAGCAAGAAA
Dendroica_dominica_EU826984	CCTTCAATAGATAACCATGTCCTCTGGCTTGGGAGTTCTTGAAGGCTGTTGGATGAGAATATTACCTAGGAGGTGGGCGAATTCAGTAGACTAGGGGAATTCAAAGGTGTACTGGGACATTCCTCGTTCACGGGGTGAGTGTTTGGCGTAGTAGGTGAGTTGCTGGGTCTGTGGGTAACGCTTGCTGCTTGGCTGTTGGTAGGAGCATTTGGGCTATATGGTACCTGAAACAAGAATGTGTCTGGGAGTGTATTGGCCGAATTGGAGCCTGTTTTGGAGATAATGTTTGGGTTTATGATGGAAGGGCATTACATATACCTTGGATTATTCTACATTACATAGTCTGTCTGATGGGGCAGAGAGTGTGATGCATACTATACATACCCTTAAAGCAAGAAA
Dendroica_dominica_EU827030	CCTTCAATAGATAACCATGTCCTCTGGCTTGGGAGTTCTTGAAGGCTGTTGGATGAGAATATTACCTAGGAGGTGGGCGAATTCAGTAGACTAGGGGAATTCAAAGGTGTACTGGGACATTCCTCGTTCACGGGGTGAGTGTTTGGCGTAGTAGGTGAGTTGCTGGGTCTGTGGGTAACGCTTGCTGCTTGGCTGTTGGTAGGAGCATTTGGGCTATATGGTACCTGAAACAAGAATGTGTCTGGGAGTGTATTGGCCGGATTGGAGTCTGTTTTGGAGATAATGTTTGGGTTTATGATGGAAGGGCATTACATATACCTTGGATTATTCTACATTACATAGTCTGTCTGATGGGGCAGAGAGTGTGATGCATACTATACATACCCTTAAAGCAAGAAA
Dendroica_dominica_EU826981	CCTTCAATAGATAACCATGTCCTCTGGCTTGGGAGTTCCTGAAGGCTGTTGGATGAGAATATTACCTAGGAGGTGGGCGAATTCAGTAGACTAGGGGAATTCAAAGGTGTACTGGGACATTCCTCGTTCACGGGGTGAGTGTTTGGCGTAGTAGGTGAGTTGCTGGGTCTGTGGGTAACGCTTGCTGCTTGGCTGTTGGTAGGAGCATTTGGGCTATATGGTACCTGAAACAAGAATGTGTCTGGGAGTGTATTGGCCGAATTGGAGTCTGTTTTGGAGATAATGTTTGGGTTTATGATGGAAGGGCATTACATATACCTTGGATTATTCTACATTACATAGTCTGTCTGATGGGGCAGAGAGTGTGATGCATACTATACATACCCTTAAAGCAAGAAA
Dendroica_dominica_EU827086	CCTTCAATAGATAACCATGTCCTCTGGCTTGGGAGTTCTTGAAGGCTGTTGGATGAGAATATTACCTAGGAGGTGGGCGAATTCAGTAGACTAGGGGAATTCAAAGGTGTACTGGGACATTCCTCGTTCACGGGGTGAGTGTTTGGCGTAGTAGGTGAGTTGCTGGGTCTGTGGGTAACGCTTGCTGCTTGGCTGTTGGTAGGAGCATTTGGGCTATATGGTACCTGAAACAAGAATGTGTCTGGGAGTGTATTGGCCGAATTGGAGTCTGTTTTGGAGATAATGTTTGGGTTTATGATGGAAGGGCATTACATATACCTTGGATTATTCTACATTACATAGTCTGTCTGATGGGGCAGAGAGTGTGATGCATACTATACATACCCTTAAAGCAAGAAA
Dendroica_dominica_EU827082	CCTTCAATAGATAACCATGTCCTCTGGCTTGGGAGTTCTTGAAGGCTGTTGGATGAGAATATTACCTAGGAGGTGGGCGAATTCAGTAGACTAGGGGAATTCAAAGGTGTACTGGGACATTCCTCGTTCACGGGGTGAGTGTTTGGCGTAGTAGGTGAGTTGCTGGGTCTGTGGGTAACGCTTGCTGCTTGGCTGTTGGTAGGAGCATTTGGGCTATATGGTACCTGAAACAAGAATGTGTCTGGGAGTGTATTGGCCGAATTGGAGTCTGTTTTGGAGATAATGTTTGGGTTTATGATGGAAGGGCATTACATATACCTTGGATTATTCTACATTACATAGTCTGTCTGATGGGGCAGAGAGTGTGATGCATACTATACATACCCTTAAAGCAAGAAA
Dendroica_dominica_EU827076	CCTTCAATAGATAACCATGTCCTCTGGCTTGGGAGTTCTTGAAGGCTGTTGGATGAGAATATTACCTAGGAGGTGGGCGAATTCAGTAGACTAGGGGAATTCAAAGGTGTACTGGGACATTCCTCGTTCACGGGGTGAGTGTTTGGCGTAGTAGGTGAGTTGCTGGGTCTGTGGGTAACGCTTGCTGCTTGGCTGTTGGTAGGAGCATTTGGGCTATATGGTACCTGAAACAAGAATGTGTCTGGGAGTGTATTGGCCGAATTGGAGTCTGTTTTGGAGATAATGTTTGGGTTTATGATGGAAGGGCATTACATATACCTTGGATTATTCTACATTACATAGTCTGTCTGATGGGGCAGAGAGTGTGATGCATACTATACATACCCTTAAAGCAAGAAA
Dendroica_dominica_EU827073	CCTTCAATAGATAACCATGTCCTCTGGCTTGGGAGTTCTTGAAGGCTGTTGGATGAGAATATTACCTAGGAGGTGGGCGAATTCAGTAGACTAGGGGAATTCAAAGGTGTACTGGGACATTCCTCGTTCACGGGGTGAGTGTTTGGCGTAGTAGGTGAGTTGCTGGGTCTGTGGGTAACGCTTGCTGCTTGGCTGTTGGTAGGAGCATTTGGGCTATATGGTACCTGAAACAAGAATGTGTCTGGGAGTGTATTGGCCGAATTGGAGTCTGTTTTGGAGATAATGTTTGGGTTTATGATGGAAGGGCATTACATATACCTTGGATTATTCTACATTACATAGTCTGTCTGATGGGGCAGAGAGTGTGATGCATACTATACATACCCTTAAAGCAAGAAA
Dendroica_dominica_EU827070	CCTTCAATAGATAACCATGTCCTCTGGCTTGGGAGTTCTTGAAGGCTGTTGGATGAGAATATTACCTAGGAGGTGGGCGAATTCAGTAGACTAGGGGAATTCAAAGGTGTACTGGGACATTCCTCGTTCACGGGGTGAGTGTTTGGCGTAGTAGGTGAGTTGCTGGGTCTGTGGGTAACGCTTGCTGCTTGGCTGTTGGTAGGAGCATTTGGGCTATATGGTACCTGAAACAAGAATGTGTCTGGGAGTGTATTGGCCGAATTGGAGTCTGTTTTGGAGATAATGTTTGGGTTTATGATGGAAGGGCATTACATATACCTTGGATTATTCTACATTACATAGTCTGTCTGATGGGGCAGAGAGTGTGATGCATACTATACATACCCTTAAAGCAAGAAA
Dendroica_dominica_EU827065	CCTTCAATAGATAACCATGTCCTCTGGCTTGGGAGTTCTTGAAGGCTGTTGGATGAGAATATTACCTAGGAGGTGGGCGAATTCAGTAGACTAGGGGAATTCAAAGGTGTACTGGGACATTCCTCGTTCACGGGGTGAGTGTTTGGCGTAGTAGGTGAGTTGCTGGGTCTGTGGGTAACGCTTGCTGCTTGGCTGTTGGTAGGAGCATTTGGGCTATATGGTACCTGAAACAAGAATGTGTCTGGGAGTGTATTGGCCGAATTGGAGTCTGTTTTGGAGATAATGTTTGGGTTTATGATGGAAGGGCATTACATATACCTTGGATTATTCTACATTACATAGTCTGTCTGATGGGGCAGAGAGTGTGATGCATACTATACATACCCTTAAAGCAAGAAA
Dendroica_dominica_EU827053	CCTTCAATAGATAACCATGTCCTCTGGCTTGGGAGTTCTTGAAGGCTGTTGGATGAGAATATTACCTAGGAGGTGGGCGAATTCAGTAGACTAGGGGAATTCAAAGGTGTACTGGGACATTCCTCGTTCACGGGGTGAGTGTTTGGCGTAGTAGGTGAGTTGCTGGGTCTGTGGGTAACGCTTGCTGCTTGGCTGTTGGTAGGAGCATTTGGGCTATATGGTACCTGAAACAAGAATGTGTCTGGGAGTGTATTGGCCGAATTGGAGTCTGTTTTGGAGATAATGTTTGGGTTTATGATGGAAGGGCATTACATATACCTTGGATTATTCTACATTACATAGTCTGTCTGATGGGGCAGAGAGTGTGATGCATACTATACATACCCTTAAAGCAAGAAA
Dendroica_dominica_EU827050	CCTTCAATAGATAACCATGTCCTCTGGCTTGGGAGTTCTTGAAGGCTGTTGGATGAGAATATTACCTAGGAGGTGGGCGAATTCAGTAGACTAGGGGAATTCAAAGGTGTACTGGGACATTCCTCGTTCACGGGGTGAGTGTTTGGCGTAGTAGGTGAGTTGCTGGGTCTGTGGGTAACGCTTGCTGCTTGGCTGTTGGTAGGAGCATTTGGGCTATATGGTACCTGAAACAAGAATGTGTCTGGGAGTGTATTGGCCGAATTGGAGTCTGTTTTGGAGATAATGTTTGGGTTTATGATGGAAGGGCATTACATATACCTTGGATTATTCTACATTACATAGTCTGTCTGATGGGGCAGAGAGTGTGATGCATACTATACATACCCTTAAAGCAAGAAA
Dendroica_dominica_EU827049	CCTTCAATAGATAACCATGTCCTCTGGCTTGGGAGTTCTTGAAGGCTGTTGGATGAGAATATTACCTAGGAGGTGGGCGAATTCAGTAGACTAGGGGAATTCAAAGGTGTACTGGGACATTCCTCGTTCACGGGGTGAGTGTTTGGCGTAGTAGGTGAGTTGCTGGGTCTGTGGGTAACGCTTGCTGCTTGGCTGTTGGTAGGAGCATTTGGGCTATATGGTACCTGAAACAAGAATGTGTCTGGGAGTGTATTGGCCGAATTGGAGTCTGTTTTGGAGATAATGTTTGGGTTTATGATGGAAGGGCATTACATATACCTTGGATTATTCTACATTACATAGTCTGTCTGATGGGGCAGAGAGTGTGATGCATACTATACATACCCTTAAAGCAAGAAA
Dendroica_dominica_EU827048	CCTTCAATAGATAACCATGTCCTCTGGCTTGGGAGTTCTTGAAGGCTGTTGGATGAGAATATTACCTAGGAGGTGGGCGAATTCAGTAGACTAGGGGAATTCAAAGGTGTACTGGGACATTCCTCGTTCACGGGGTGAGTGTTTGGCGTAGTAGGTGAGTTGCTGGGTCTGTGGGTAACGCTTGCTGCTTGGCTGTTGGTAGGAGCATTTGGGCTATATGGTACCTGAAACAAGAATGTGTCTGGGAGTGTATTGGCCGAATTGGAGTCTGTTTTGGAGATAATGTTTGGGTTTATGATGGAAGGGCATTACATATACCTTGGATTATTCTACATTACATAGTCTGTCTGATGGGGCAGAGAGTGTGATGCATACTATACATACCCTTAAAGCAAGAAA
Dendroica_dominica_EU827047	CCTTCAATAGATAACCATGTCCTCTGGCTTGGGAGTTCTTGAAGGCTGTTGGATGAGAATATTACCTAGGAGGTGGGCGAATTCAGTAGACTAGGGGAATTCAAAGGTGTACTGGGACATTCCTCGTTCACGGGGTGAGTGTTTGGCGTAGTAGGTGAGTTGCTGGGTCTGTGGGTAACGCTTGCTGCTTGGCTGTTGGTAGGAGCATTTGGGCTATATGGTACCTGAAACAAGAATGTGTCTGGGAGTGTATTGGCCGAATTGGAGTCTGTTTTGGAGATAATGTTTGGGTTTATGATGGAAGGGCATTACATATACCTTGGATTATTCTACATTACATAGTCTGTCTGATGGGGCAGAGAGTGTGATGCATACTATACATACCCTTAAAGCAAGAAA
Dendroica_dominica_EU827045	CCTTCAATAGATAACCATGTCCTCTGGCTTGGGAGTTCTTGAAGGCTGTTGGATGAGAATATTACCTAGGAGGTGGGCGAATTCAGTAGACTAGGGGAATTCAAAGGTGTACTGGGACATTCCTCGTTCACGGGGTGAGTGTTTGGCGTAGTAGGTGAGTTGCTGGGTCTGTGGGTAACGCTTGCTGCTTGGCTGTTGGTAGGAGCATTTGGGCTATATGGTACCTGAAACAAGAATGTGTCTGGGAGTGTATTGGCCGAATTGGAGTCTGTTTTGGAGATAATGTTTGGGTTTATGATGGAAGGGCATTACATATACCTTGGATTATTCTACATTACATAGTCTGTCTGATGGGGCAGAGAGTGTGATGCATACTATACATACCCTTAAAGCAAGAAA
Dendroica_dominica_EU827042	CCTTCAATAGATAACCATGTCCTCTGGCTTGGGAGTTCTTGAAGGCTGTTGGATGAGAATATTACCTAGGAGGTGGGCGAATTCAGTAGACTAGGGGAATTCAAAGGTGTACTGGGACATTCCTCGTTCACGGGGTGAGTGTTTGGCGTAGTAGGTGAGTTGCTGGGTCTGTGGGTAACGCTTGCTGCTTGGCTGTTGGTAGGAGCATTTGGGCTATATGGTACCTGAAACAAGAATGTGTCTGGGAGTGTATTGGCCGAATTGGAGTCTGTTTTGGAGATAATGTTTGGGTTTATGATGGAAGGGCATTACATATACCTTGGATTATTCTACATTACATAGTCTGTCTGATGGGGCAGAGAGTGTGATGCATACTATACATACCCTTAAAGCAAGAAA
Dendroica_dominica_EU827039	CCTTCAATAGATAACCATGTCCTCTGGCTTGGGAGTTCTTGAAGGCTGTTGGATGAGAATATTACCTAGGAGGTGGGCGAATTCAGTAGACTAGGGGAATTCAAAGGTGTACTGGGACATTCCTCGTTCACGGGGTGAGTGTTTGGCGTAGTAGGTGAGTTGCTGGGTCTGTGGGTAACGCTTGCTGCTTGGCTGTTGGTAGGAGCATTTGGGCTATATGGTACCTGAAACAAGAATGTGTCTGGGAGTGTATTGGCCGAATTGGAGTCTGTTTTGGAGATAATGTTTGGGTTTATGATGGAAGGGCATTACATATACCTTGGATTATTCTACATTACATAGTCTGTCTGATGGGGCAGAGAGTGTGATGCATACTATACATACCCTTAAAGCAAGAAA
Dendroica_dominica_EU827037	CCTTCAATAGATAACCATGTCCTCTGGCTTGGGAGTTCTTGAAGGCTGTTGGATGAGAATATTACCTAGGAGGTGGGCGAATTCAGTAGACTAGGGGAATTCAAAGGTGTACTGGGACATTCCTCGTTCACGGGGTGAGTGTTTGGCGTAGTAGGTGAGTTGCTGGGTCTGTGGGTAACGCTTGCTGCTTGGCTGTTGGTAGGAGCATTTGGGCTATATGGTACCTGAAACAAGAATGTGTCTGGGAGTGTATTGGCCGAATTGGAGTCTGTTTTGGAGATAATGTTTGGGTTTATGATGGAAGGGCATTACATATACCTTGGATTATTCTACATTACATAGTCTGTCTGATGGGGCAGAGAGTGTGATGCATACTATACATACCCTTAAAGCAAGAAA
Dendroica_dominica_EU827035	CCTTCAATAGATAACCATGTCCTCTGGCTTGGGAGTTCTTGAAGGCTGTTGGATGAGAATATTACCTAGGAGGTGGGCGAATTCAGTAGACTAGGGGAATTCAAAGGTGTACTGGGACATTCCTCGTTCACGGGGTGAGTGTTTGGCGTAGTAGGTGAGTTGCTGGGTCTGTGGGTAACGCTTGCTGCTTGGCTGTTGGTAGGAGCATTTGGGCTATATGGTACCTGAAACAAGAATGTGTCTGGGAGTGTATTGGCCGAATTGGAGTCTGTTTTGGAGATAATGTTTGGGTTTATGATGGAAGGGCATTACATATACCTTGGATTATTCTACATTACATAGTCTGTCTGATGGGGCAGAGAGTGTGATGCATACTATACATACCCTTAAAGCAAGAAA
Dendroica_dominica_EU827031	CCTTCAATAGATAACCATGTCCTCTGGCTTGGGAGTTCTTGAAGGCTGTTGGATGAGAATATTACCTAGGAGGTGGGCGAATTCAGTAGACTAGGGGAATTCAAAGGTGTACTGGGACATTCCTCGTTCACGGGGTGAGTGTTTGGCGTAGTAGGTGAGTTGCTGGGTCTGTGGGTAACGCTTGCTGCTTGGCTGTTGGTAGGAGCATTTGGGCTATATGGTACCTGAAACAAGAATGTGTCTGGGAGTGTATTGGCCGAATTGGAGTCTGTTTTGGAGATAATGTTTGGGTTTATGATGGAAGGGCATTACATATACCTTGGATTATTCTACATTACATAGTCTGTCTGATGGGGCAGAGAGTGTGATGCATACTATACATACCCTTAAAGCAAGAAA
Dendroica_dominica_EU827029	CCTTCAATAGATAACCATGTCCTCTGGCTTGGGAGTTCTTGAAGGCTGTTGGATGAGAATATTACCTAGGAGGTGGGCGAATTCAGTAGACTAGGGGAATTCAAAGGTGTACTGGGACATTCCTCGTTCACGGGGTGAGTGTTTGGCGTAGTAGGTGAGTTGCTGGGTCTGTGGGTAACGCTTGCTGCTTGGCTGTTGGTAGGAGCATTTGGGCTATATGGTACCTGAAACAAGAATGTGTCTGGGAGTGTATTGGCCGAATTGGAGTCTGTTTTGGAGATAATGTTTGGGTTTATGATGGAAGGGCATTACATATACCTTGGATTATTCTACATTACATAGTCTGTCTGATGGGGCAGAGAGTGTGATGCATACTATACATACCCTTAAAGCAAGAAA
Dendroica_dominica_EU827024	CCTTCAATAGATAACCATGTCCTCTGGCTTGGGAGTTCTTGAAGGCTGTTGGATGAGAATATTACCTAGGAGGTGGGCGAATTCAGTAGACTAGGGGAATTCAAAGGTGTACTGGGACATTCCTCGTTCACGGGGTGAGTGTTTGGCGTAGTAGGTGAGTTGCTGGGTCTGTGGGTAACGCTTGCTGCTTGGCTGTTGGTAGGAGCATTTGGGCTATATGGTACCTGAAACAAGAATGTGTCTGGGAGTGTATTGGCCGAATTGGAGTCTGTTTTGGAGATAATGTTTGGGTTTATGATGGAAGGGCATTACATATACCTTGGATTATTCTACATTACATAGTCTGTCTGATGGGGCAGAGAGTGTGATGCATACTATACATACCCTTAAAGCAAGAAA
Dendroica_dominica_EU827011	CCTTCAATAGATAACCATGTCCTCTGGCTTGGGAGTTCTTGAAGGCTGTTGGATGAGAATATTACCTAGGAGGTGGGCGAATTCAGTAGACTAGGGGAATTCAAAGGTGTACTGGGACATTCCTCGTTCACGGGGTGAGTGTTTGGCGTAGTAGGTGAGTTGCTGGGTCTGTGGGTAACGCTTGCTGCTTGGCTGTTGGTAGGAGCATTTGGGCTATATGGTACCTGAAACAAGAATGTGTCTGGGAGTGTATTGGCCGAATTGGAGTCTGTTTTGGAGATAATGTTTGGGTTTATGATGGAAGGGCATTACATATACCTTGGATTATTCTACATTACATAGTCTGTCTGATGGGGCAGAGAGTGTGATGCATACTATACATACCCTTAAAGCAAGAAA
Dendroica_dominica_EU826993	CCTTCAATAGATAACCATGTCCTCTGGCTTGGGAGTTCTTGAAGGCTGTTGGATGAGAATATTACCTAGGAGGTGGGCGAATTCAGTAGACTAGGGGAATTCAAAGGTGTACTGGGACATTCCTCGTTCACGGGGTGAGTGTTTGGCGTAGTAGGTGAGTTGCTGGGTCTGTGGGTAACGCTTGCTGCTTGGCTGTTGGTAGGAGCATTTGGGCTATATGGTACCTGAAACAAGAATGTGTCTGGGAGTGTATTGGCCGAATTGGAGTCTGTTTTGGAGATAATGTTTGGGTTTATGATGGAAGGGCATTACATATACCTTGGATTATTCTACATTACATAGTCTGTCTGATGGGGCAGAGAGTGTGATGCATACTATACATACCCTTAAAGCAAGAAA
Dendroica_dominica_EU826989	CCTTCAATAGATAACCATGTCCTCTGGCTTGGGAGTTCTTGAAGGCTGTTGGATGAGAATATTACCTAGGAGGTGGGCGAATTCAGTAGACTAGGGGAATTCAAAGGTGTACTGGGACATTCCTCGTTCACGGGGTGAGTGTTTGGCGTAGTAGGTGAGTTGCTGGGTCTGTGGGTAACGCTTGCTGCTTGGCTGTTGGTAGGAGCATTTGGGCTATATGGTACCTGAAACAAGAATGTGTCTGGGAGTGTATTGGCCGAATTGGAGTCTGTTTTGGAGATAATGTTTGGGTTTATGATGGAAGGGCATTACATATACCTTGGATTATTCTACATTACATAGTCTGTCTGATGGGGCAGAGAGTGTGATGCATACTATACATACCCTTAAAGCAAGAAA
Dendroica_dominica_EU826985	CCTTCAATAGATAACCATGTCCTCTGGCTTGGGAGTTCTTGAAGGCTGTTGGATGAGAATATTACCTAGGAGGTGGGCGAATTCAGTAGACTAGGGGAATTCAAAGGTGTACTGGGACATTCCTCGTTCACGGGGTGAGTGTTTGGCGTAGTAGGTGAGTTGCTGGGTCTGTGGGTAACGCTTGCTGCTTGGCTGTTGGTAGGAGCATTTGGGCTATATGGTACCTGAAACAAGAATGTGTCTGGGAGTGTATTGGCCGAATTGGAGTCTGTTTTGGAGATAATGTTTGGGTTTATGATGGAAGGGCATTACATATACCTTGGATTATTCTACATTACATAGTCTGTCTGATGGGGCAGAGAGTGTGATGCATACTATACATACCCTTAAAGCAAGAAA
Dendroica_dominica_EU826983	CCTTCAATAGATAACCATGTCCTCTGGCTTGGGAGTTCTTGAAGGCTGTTGGATGAGAATATTACCTAGGAGGTGGGCGAATTCAGTAGACTAGGGGAATTCAAAGGTGTACTGGGACATTCCTCGTTCACGGGGTGAGTGTTTGGCGTAGTAGGTGAGTTGCTGGGTCTGTGGGTAACGCTTGCTGCTTGGCTGTTGGTAGGAGCATTTGGGCTATATGGTACCTGAAACAAGAATGTGTCTGGGAGTGTATTGGCCGAATTGGAGTCTGTTTTGGAGATAATGTTTGGGTTTATGATGGAAGGGCATTACATATACCTTGGATTATTCTACATTACATAGTCTGTCTGATGGGGCAGAGAGTGTGATGCATACTATACATACCCTTAAAGCAAGAAA
Dendroica_dominica_EU827071	CCTTCAATAGATAACCATGTCCTCTGGCTTGGGAGTTCTTGAAGGCTGTTGGATGAGAATATTACCTAGGAGGTGGGCGAATTCAGTAGACTAGGGGAATTCAAAGGTGTACTGGGACATTCCTCGTTCACGGGGTGAGTGTTCGGCATAGTAGGTGAGTTGCTGGGTCTGTGGGTAACGCTTGCTGCTTGGCTGTTGGTAGGAGCATTTGGGCTATATGGTACCTGAAACAAGAATGTGTCTGGGAGTGTATTGGCCGAATTGGAGTCTGTTTTGGAGATAATGTTTGGGTTTATGATGGAAGGGCATTACATATACCTTGGATTATTCTACATTACATAGTCTGTCTGATGGGGCAGAGAGTGTGATGCATACTATACATACCCTTAAAGCAAGAAA
Dendroica_dominica_EU827052	CCTTCAATAGATAACCATGTCCTCTGGCTTGGGAGTTCTTGAAGGCTGTTGGATGAGAATATTACCTAGGAGGTGGGCGAATTCAGTAGACTAGGGGAATTCAAAGGTGTACTGGGACATTCCTCGTTCACGGGGTGAGTGTTTGGCATAGTAGGTGAGTTGCTGGGTCTGTGGGTAACGCTTGCTGCTTGGCTGTTGGTAGGAGCATTTGGGCTATATGGTACCTGAAACAAGAATGTGTCTGGGAGTGTATTGGCCGAATTGGAGTCTGTTTTGGAGATAATGTTTGGGTTTATGATGGAAGGGCATTACATATACCTTGGATTATCCTACATTACATAGTCTGTCTGATGGGGCAGAGAGTGTGATGCATACTATACATACCCTTAAAGCAAGAAA
Dendroica_dominica_EU827051	CCTTCAATAGATAACCATGTCCTCTGGCTTGGGAGTTCTTGAAGGCTGTTGGATGAGAATATTACCTAGGAGGTGGGCGAATTCAGTAGACTAGGGGAATTCAAAGGTGTACTGGGACATTCCTCGTTCACGGGGTGAGTGTTTGGCATAGTAGGTGAGTTGCTGGGTCTGTGGGTAACGCTTGCTGCTTGGCTGTTGGTAGGAGCATTTGGGCTATATGGTACCTGAAACAAGAATGTGTCTGGGAGTGTATTGGCCGAATTGGAGTCTGTTTTGGAGATAATGTTTGGGTTTATGATGGAAGGGCATTACATATACCTTGGATTATCCTACATTACATAGTCTGTCTGATGGGGCAGAGAGTGTGATGCATACTATACATACCCTTAAAGCAAGAAA
Dendroica_dominica_EU826994	CCTTCAATAGATAACCATGTCCTCTGGCTTGGGAGTTCTTGAAGGCTGTTGGATGAGAATATTACCTAGGAGGTGGGCGAATTCAGTAGACTAGGGGAATTCAAAGGTGTACTGGGACATTCCTCGTTCACGGGGTGAGTGTTTGGCATAGTAGGTGAGTTGCTGGGTCTGTGGGTAACGCTTGCTGCTTGGCTGTTGGTAGGAGCATTTGGGCTATATGGTACCTGAAACAAGAATGTGTCTGGGAGTGTATTGGCCGAATTGGAGTCTGTTTTGGAGATAATGTTTGGGTTTATGATGGAAGGGCATTACATATACCTTGGATTATCCTACATTACATAGTCTGTCTGATGGGGCAGAGAGTGTGATGCATACTATACATACCCTTAAAGCAAGAAA
Dendroica_dominica_EU827044	CCTTCAATAGATAACCATGTCCTCTGGCTTGGGAGTTCTTGAAGGCTGTTGGATGAGAATATTACCTAGGAGGTGGGCGAATTCAGTAGACTAGGGGAATTCAAAGGTGTACTGGGACATTCCTCGTTCACGGGGTGAGTGTTTGGCATAGTAGGTGAGTTGCTGGGTCTGTGGGTAACGCTTGCTGCTTGGCTGTTGGTAGGAGCATCTGGGCTATATGGTACCTGAAACAAGAATGTGTCTGGGAGTGTATTGGCCGAATTGGAGTCTGTTTTGGAGATAATGTTTGGGTTTATGATGGAAGGGCATTACATATACCTTGGATTATTCTACATTACATAGTCTGTCTGATGGGGCAGAGAGTGTGATGCATACTATACATACCCTTAAAGCAAGAAA
Dendroica_dominica_EU827036	CCTTCAATAGATAACCATGTCCTCTGGCTTGGGAGTTCTTGAAGGCTGTTGGATGAGAACATTACCTAGGAGGTGGGCGAATTCAGTAGACTAGGGGAATTCAAAGGTGTACTGGGACATTCCTCGTTCACGGGGTGAGTGTTTGGCATAGTAGGTGAGTTGCTGGGTCTGTGGGTAACGCTTGCTGCTTGGCTGTTGGTAGGAGCATTTGGGCTATATGGTACCTGAAACAAGAATGTGTCTGGGAGTGTATTGGCCGAATTGGAGTCTGTTTTGGAGATAATGTTTGGGTTTATGATGGAAGGGCATTACATATACCTTGGATTATTCTACATTACATAGTCTGTCTGATGGGGCAGAGAGTGTGATGCATACTATACATACCCTTAAAGCAAGAAA
Dendroica_dominica_EU826986	CCTTCAATAGATAACCATGTCCTCTGGCTTGGGAGTTCTTGAAGGCTGTTGGATGAGAACATTACCTAGGAGGTGGGCGAATTCAGTAGACTAGGGGAATTCAAAGGTGTACTGGGACATTCCTCGTTCACGGGGTGAGTGTTTGGCATAGTAGGTGAGTTGCTGGGTCTGTGGGTAACGCTTGCTGCTTGGCTGTTGGTAGGAGCATTTGGGCTATATGGTACCTGAAACAAGAATGTGTCTGGGAGTGTATTGGCCGAATTGGAGTCTGTTTTGGAGATAATGTTTGGGTTTATGATGGAAGGGCATTACATATACCTTGGATTATTCTACATTACATAGTCTGTCTGATGGGGCAGAGAGTGTGATGCATACTATACATACCCTTAAAGCAAGAAA
Dendroica_dominica_EU826996	CCTTCAATAGATAACCATGTCCTCTGGCTTGGGAGTTCTTGAAGGCTGTTGGATGAGAATATTACCTAGGAGGTGGGCGAATTCAGTAGACTAGGGGAATTCAAAGGTGTACTGGGACATTCCTCGTTCGCGGGGTGAGTGTTTGGCATAGTAGGTGAGTTGCTGGGTCTGTGGGTAACGCTTGCTGCTTGGCTGTTGGTAGGAGCATTTGGGCTATATGGTACCTGAAACAAGAATGTGTCTGGGAGTGTATTGGCCGAATTGGAGTCTGTTTTGGAGATAATGTTTGGGTTTATGATGGAAGGGCATTACATATACCTTGGATTATTCTACATTACATAGTCTGTCTGATGGGGCAGAGAGTGTGATGCATACTATACATACCCTTAAAGCAAGAAA
Dendroica_dominica_EU827068	CCTTCAATAGATAACCATGTCCTCTGGCTTGGGAGTTCTTGAAGGCTGTTGGATGAGAATATTACCTAGGAGGTGGGCGAATTCAGTAGACTAGGGGAATTCAAAGGTGTACTGGGACATTCCTCGTTCACGGGGTGAGTGTTTGGCATAGTAGGTGAGTTGCTGGGTCTGTGGGTAACGCTTGCTGCTTGGCTGTTGGTAGGAGCATTTGGGCTATATGGTACCTGAAACAAGAATGTGTCTGGGAGTGTATTGGCCGAATTGGAGTCTGTTTTGGAGATAATGTTTGGGTTTATGATGGAAGGGCATTACATATACCTTGGATTATTCTACATTACATAGTCTGTCTGATGGGGCAGAGAGTGTGATGCATACTATACATACCCTTAAAGCAAGAAA
Dendroica_dominica_EU827023	CCTTCAATAGATAACCATGTCCTCTGGCTTGGGAGTTCTTGAAGGCTGTTGGATGAGAATATTACCTAGGAGGTGGGCGAATTCAGTAGACTAGGGGAATTCAAAGGTGTACTGGGACATTCCTCGTTCACGGGGTGAGTGTTTGGCATAGTAGGTGAGTTGCTGGGTCTGTGGGTAACGCTTGCTGCTTGGCTGTTGGTAGGAGCATTTGGGCTATATGGTACCTGAAACAAGAATGTGTCTGGGAGTGTATTGGCCGAATTGGAGTCTGTTTTGGAGATAATGTTTGGGTTTATGATGGAAGGGCATTACATATACCTTGGATTATTCTACATTACATAGTCTGTCTGATGGGGCAGAGAGTGTGATGCATACTATACATACCCTTAAAGCAAGAAA
Dendroica_dominica_EU827021	CCTTCAATAGATAACCATGTCCTCTGGCTTGGGAGTTCTTGAAGGCTGTTGGATGAGAATATTACCTAGGAGGTGGGCGAATTCAGTAGACTAGGGGAATTCAAAGGTGTACTGGGACATTCCTCGTTCACGGGGTGAGTGTTTGGCATAGTAGGTGAGTTGCTGGGTCTGTGGGTAACGCTTGCTGCTTGGCTGTTGGTAGGAGCATTTGGGCTATATGGTACCTGAAACAAGAATGTGTCTGGGAGTGTATTGGCCGAATTGGAGTCTGTTTTGGAGATAATGTTTGGGTTTATGATGGAAGGGCATTACATATACCTTGGATTATTCTACATTACATAGTCTGTCTGATGGGGCAGAGAGTGTGATGCATACTATACATACCCTTAAAGCAAGAAA
Dendroica_dominica_EU826997	CCTTCAATAGATAACCATGTCCTCTGGCTTGGGAGTTCTTGAAGGCTGTTGGATGAGAATATTACCTAGGAGGTGGGCGAATTCAGTAGACTAGGGGAATTCAAAGGTGTACTGGGACATTCCTCGTTCACGGGGTGAGTGTTTGGCATAGTAGGTGAGTTGCTGGGTCTGTGGGTAACGCTTGCTGCTTGGCTGTTGGTAGGAGCATTTGGGCTATATGGTACCTGAAACAAGAATGTGTCTGGGAGTGTATTGGCCGAATTGGAGTCTGTTTTGGAGATAATGTTTGGGTTTATGATGGAAGGGCATTACATATACCTTGGATTATTCTACATTACATAGTCTGTCTGATGGGGCAGAGAGTGTGATGCATACTATACATACCCTTAAAGCAAGAAA
Dendroica_dominica_EU827025	CCTTCAATAGATAACCATGTCCTCTGGCTTGGGAGTTCTTGAAGGCTGTTGGATGAGAATATTACCTAGGAGGTGGGCGAATTCAGTAGACTAGGGGAATTCAAAGGTGTACTGGGACATTCCTCGTTCACGGGGTGAGTGTTTGGCATAGTAGGTGAGTTGCTGGGTCTGTGGGTAACGCTTGCTGCTTGGCTGTTGGTAGGAGCATTTGGGCTATATGGTACCTGAAACAAGAATGTGTCTGGGAGTGTATTGGCCGAGTTGGAGTCCGTTTTGGAGATAATGTTTGGGTTTATGATGGAAGGGCATTACATATACCTTGGATTATTCTACATTACATAGTCTGTCTGATGGGGCAGAGAGTGTGATGCATACTATACATACCCTTAAAGCAAGAAA
Dendroica_dominica_EU827017	CCTTCAATAGATAACCATGTCCTCTGGCTTGGGAGTTCTTGAAGGCTGTTGGATGAGAATATTACCTAGGAGGTGGGCGAATTCAGTAGACTAGGGGAATTCAAAGGTGTACTGGGACATTCCTCGTTCACGGGGTGAGTGTTTGGCATAGTAGGTGAGTTGCTGGGTCTGTGGGTAACGCTTGCTGCTTGGCTGTTGGTAGGAGCATTTGGGCTATATGGTACCTGAAACAAGAATGTGTCTGGGAGTGTGTTGGCCGAGTTGGAGTCTGTTTTGGAGATAATGTTTGGGTTTATGATGGAAGGGCATTACATATACCTTGGATTATTCTACATTACATAGTCTGTCTGATGGGGCAGAGAGTGTGATGCATACTATACATACCCTTAAAGCAAGAAA
Dendroica_dominica_EU827006	CCTTCAATAGATAACCATGTCCTCTGGCTTGGGAGTTCTTGAAGGCTGTTGGATGAGAATATTACCTAGGAGGTGGGCGAATTCAGTAGACTAGGGGAATTCAAAGGTGTACTGGGACATTCCTCGTTCACGGGGTGAGTGTTTGGCATAGTAGGTGAGTTGCTGGGTCTGTGGGTAACGCTTGCTGCTTGGCTGTTGGTAGGAGCATTTGGGCTATATGGTACCTGAAACAAGAATGTGTCTGGGAGTGTGTTGGCCGAGTTGGAGTCTGTTTTGGAGATAATGTTTGGGTTTATGATGGAAGGGCATTACATATACCTTGGATTATTCTACATTACATAGTCTGTCTGATGGGGCAGAGAGTGTGATGCATACTATACATACCCTTAAAGCAAGAAA
Dendroica_dominica_EU827003	CCTTCAATAGATAACCATGTCCTCTGGCTTGGGAGTTCTTGAAGGCTGTTGGATGAGAATATTACCTAGGAGGTGGGCGAATTCAGTAGACTAGGGGAATTCAAAGGTGTACTGGGACATTCCTCGTTCACGGGGTGAGTGTTTGGCATAGTAGGTGAGTTGCTGGGTCTGTGGGTAACGCTTGCTGCTTGGCTGTTGGTAGGAGCATTTGGGCTATATGGTACCTGAAACAAGAATGTGTCTGGGAGTGTGTTGGCCGAGTTGGAGTCTGTTTTGGAGATAATGTTTGGGTTTATGATGGAAGGGCATTACATATACCTTGGATTATTCTACATTACATAGTCTGTCTGATGGGGCAGAGAGTGTGATGCATACTATACATACCCTTAAAGCAAGAAA
Dendroica_dominica_EU827034	CCTTCAATAGATAACCATGTCCTCTGGCTTGGGAGTTCTTGAAGGCTGTTGGATGAGAATATTACCTAGGAGGTGGGCGAATTCAGTAGACTAGGGGAATTCAAAGGTGTACTGGGACATTCCTCGTTCACGGGGTGAGTGTTTGGCATAGTAGGTGAGTTGCTGGGTCTGTGGGTAACGCTTGCTGCTTGGCTGTTGGTAGGAGCATTTGGGCTATATGGTACCTGAAACAAGAATGTGTCTGGGAGTGTATTGGCCGAGTTGGAGTCTGTTTTGGAGATAATGTTTGGGTTTATGATGGAAGGGCATTACATATACCTTGGATTATTCTACATTACATAGTCTGTCTGATGGGGCAGAGAGTGTGATGCATACTATACATACCCTTAAAGCAAGAAA
Dendroica_dominica_EU826990	CCTTCAATAGATAACCATGTCCTCTGGCTTGGGAGTTCTTGAAGGCTGTTGGATGAGAATATTACCTAGGAGGTGGGCGAATTCAGTAGACTAGGGGAATTCAAAGGTGTACTGGGACATTCCTCGTTCACGGGGTGAGTGTTTGGCATAGTAGGTGAGTTGCTGGGTCTGTGGGTAACGCTTGCTGCTTGGCTGTTGGTAGGAGCATTTGGGCTATATGGTACCTGAAACAAGAATGTGTCTGGGAGTGTATTGGCCGAGTTGGAGTCTGTTTTGGAGATAATGTTTGGGTTTATGATGGAAGGGCATTACATATACCTTGGATTATTCTACATTACATAGTCTGTCTGATGGGGCAGAGAGTGTGATGCATACTATACATACCCTTAAAGCAAGAAA
Dendroica_dominica_EU826978	CCTTCAATAGATAACCATGTCCTCTGGCTTGGGAGTTCTTGAAGGCTGTTGGATGAGAATATTACCTAGGAGGTGGGCGAATTCAGTAGACTAGGGGAATTCAAAGGTGTACTGGGACATTCCTCGTTCACGGGGTGAGTGTTTGGCATAGTAGGTGAGTTGCTGGGTCTGTGGGTAACGCTTGCTGCTTGGCTGTTGGTAGGAGCATTTGGGCTATATGGTACCTGAAACAAGAATGTGTCTGGGAGTGTATTGGCCGAGTTGGAGTCTGTTTTGGAGATAATGTTTGGGTTTATGATGGAAGGGCATTACATATACCTTGGATTATTCTACATTACATAGTCTGTCTGATGGGGCAGAGAGTGTGATGCATACTATACATACCCTTAAAGCAAGAAA
Dendroica_dominica_EU827062	CCTTCAATAGATAACCATGTCCTCTGGCTTGGGAGTTCTTGAAGGCTGTTGGATGAGAATATTACCTAGGAGGTGGGCGAATTCAGTAGACTAGGGGAATTCAAAGGTGTACTGGGACATTCCTCGTTCACGGGGTGAGTGTTTGGCGTAGTAGGTGAGTTGCTGGGTCTGTGGGTAACGCTTGCTGCTTGGCTGTTGGTAGGAGCATTTGGGCTATATGGTACCTGAAACAAGAATGTGTCTGGGAGTGTATTGGCCGAGTTGGAGTCTGTTTTGGAGATAATGTTTGGGTTTATGATGGAAGGGCATTACATATACCTTGGATTATCCTACATTACATAGTCTGTCTGATGGGGCAGAGAGTGTGATGCATACTATACATACCCTTAAAGCAAGAAA
Dendroica_dominica_EU827056	CCTTCAATAGATAACCATGTCCTCTGGCTTGGGAGTTCTTGAAGGCTGTTGGATGAGAATATTACCTAGGAGGTGGGCGAATTCAGTAGACTAGGGGAATTCAAAGGTGTACTGGGACATTCCTCGTTCACGGGGTGAGTGTTTGGCGTAGTAGGTGAGTTGCTGGGTCTGTGGGTAACGCTTGCTGCTTGGCTGTTGGTAGGAGCATTTGGGCTATATGGTACCTGAAACAAGAATGTGTCTGGGAGTGTATTGGCCGAGTTGGAGTCTGTTTTGGAGATAATGTTTGGGTTTATGATGGAAGGGCATTACATATACCTTGGATTATCCTACATTACATAGTCTGTCTGATGGGGCAGAGAGTGTGATGCATACTATACATACCCTTAAAGCAAGAAA
Dendroica_dominica_EU827066	CCTTCAATAGATAACCATGTCCTCTGGCTTGGGAGTTCTTGAAGGCTGTTGGATGAGAATATTACCTAGGAGGTGGGCGAATTCAGTAGACTAGGGGAATTCAAAGGTGTACTGGGACATTCCTCGTTCACGGGGTGAGTGTTTGGCGTAGTAGGTGAGTTGCTGGGTCTGTGGGTAACGCTTGCTGCTTGGCTGTTGGTAGGAGCATTTGGGCTATATGGTACCTGAAACAAGAATGTGTCTGGGAGTGTATTGGCCGAATTGGAGTCTGTTTTGGAGATAATGTTTGGGTTTATGATGGAAGGGCATTACATATACCTTGGATTATCCTACATTACATAGTCTGTCTGATGGGGCAGAGAGTGTGATGCATACTATACATACCCTTAAAGCAAGAAA
Dendroica_dominica_EU827081	CCTTCAATAGATAACCATGTCCTCTGGCTTGGGAGTTCTTGAAGGCTGTTGGATGAGAATATTACCTAGGAGGTGGGCGAATTCAGTAGACTAGGGGAATTCAAAGGTGTACTGGGACATTCCTCGTTCACGGGGTGAGTGTTTGGCGTAGTAGGTGAATTGCTGGGTCTGTGGGTAACGCTTGCTGCTTGGCTGTTGGTAGGAGCATTTGGGCTATATGGTACCTGAAACAAGAATGTGTCTGGGAGTGTATTGGCCGAGTTGGAGTCTGTTTTGGAGATAATGTTTGGGTTTATGATGGAAGGGCATTACATATACCTTGGATTATTCTACATTACATAGTCTGTCTGATGGGGCAGAGAGTGTGATGCATACTATACATACCCTTAAAGCAAGAAA
Dendroica_dominica_EU827078	CCTTCAATAGATAACCATGTCCTCTGGCTTGGGAGTTCTTGAAGGCTGTTGGATGAGAATATTACCTAGGAGGTGGGCGAATTCAGTAGACTAGGGGAATTCAAAGGTGTACTGGGACATTCCTCGTTCACGGGGTGAGTGTTTGGCGTAGTAGGTGAATTGCTGGGTCTGTGGGTAACGCTTGCTGCTTGGCTGTTGGTAGGAGCATTTGGGCTATATGGTACCTGAAACAAGAATGTGTCTGGGAGTGTATTGGCCGAGTTGGAGTCTGTTTTGGAGATAATGTTTGGGTTTATGATGGAAGGGCATTACATATACCTTGGATTATTCTACATTACATAGTCTGTCTGATGGGGCAGAGAGTGTGATGCATACTATACATACCCTTAAAGCAAGAAA
Dendroica_dominica_EU827074	CCTTCAATAGATAACCATGTCCTCTGGCTTGGGAGTTCTTGAAGGCTGTTGGATGAGAATATTACCTAGGAGGTGGGCGAATTCAGTAGACTAGGGGAATTCAAAGGTGTACTGGGACATTCCTCGTTCACGGGGTGAGTGTTTGGCGTAGTAGGTGAGTTGCTGGGTCTGTGGGTAACGCTTGCTGCTTGGCTGTTGGTAGGAGCATTTGGGCTATATGGTACCTGAAACAAGAATGTGTCTGGGAGTGTATTGGCCGAGTTGGAGTCTGTTTTGGAGATAATGTTTGGGTTTATGATGGACGGGCATTACATATACCTTGGATTATTCTACATTACATAGTCTGTCTGATGGGGCAGAGAGTGTGATGCATACTATACATACCCTTAAAGCAAGAAA
Dendroica_dominica_EU827063	CCTTCAATAGATAACCATGTCCTCTGGCTTGGGAGTTCTTGAAGGCTGTTGGATGAGAATATTACCTAGGAGGTGGGCGAATTCAGTAGACTAGGGGAATTCAAAGGTGTACTGGGACATTCCTCGTTCACGGGGTGAGTGTTTGGCGTAGTAGGTGAGTTGCTGGGTCTGTGGGTAACGCTTGCTGCTTGGCTGTTGGTAGGAGCATTTGGGCTATATGGTACCTGAAACAAGAATGTGTCTGGGAGTGTATTGGCCGAGTTGGAGTCTGTTTTGGAGATAATGTTTGGGTTTATGATGGAAGGGCATTACATATACCTTGGATTATTCTACATTACATAGTCTGTCTGATGGGGCAGAGAGTGTAATGCATACTATACATACCCTTAAAGCAAGAAA
Dendroica_dominica_EU826982	CCTTCAATAGATAACCATGTCCTCTGGCTTGGGAGTTCTTGAAGGCTGTTGGATGAGAATATTACCTAGGAGGTGGGCGAATTCAGTAGACTAGGGGAATTCAAAGGTGTACCGGGACATTCCTCGTTCACGGGGTGAGTGTTTGGCGTAGTAGGTGAGTTGCTGGGTCTGTGGGTAACGCTTGCTGCTTGGCTGTTGGTAGGAGCATTTGGGCTATATGGTACCTGAAACAAGAATGTGTCTGGGAGTGTATTGGCCGAGTTGGAGTCTGTTTTGGAGATAATGTTTGGGTTTATGATGGAAGGGCATTACATATACCTTGGATTATTCTACATTACATAGTCTGTCTGATGGGGCAGAGAGTGTGATGCATACTATACATACCCTTAAAGCAAGAAA
Dendroica_dominica_EU827085	CCTTCAATAGATAACCATGTCCTCTGGCTTGGGAGTTCTTGAAGGCTGTTGGATGAGAATATTACCTAGGAGGTGGGCGAATTCAGTAGACTAGGGGAATTCAAAGGTGTACTGGGACATTCCTCGTTCACGGGGTGAGTGTTTGGCGTAGTAGGTGAGTTGCTGGGTCTGTGGGTAACGCTTGCTGCTTGGCTGTTGGTAGGAGCATTTGGGCTATATGGTACCTGAAACAAGAATGTGTCTGGGAGTGTATTGGCCGAGTTGGAGTCTGTTTTGGAGATAATGTTTGGGTTTATGATGGAAGGGCATTACATATACCTTGGATTATTCTACATTACATAGTCTGTCTGATGGGGCAGAGAGTGTGATGCATACTATACATACCCTTAAAGCAAGAAA
Dendroica_dominica_EU827077	CCTTCAATAGATAACCATGTCCTCTGGCTTGGGAGTTCTTGAAGGCTGTTGGATGAGAATATTACCTAGGAGGTGGGCGAATTCAGTAGACTAGGGGAATTCAAAGGTGTACTGGGACATTCCTCGTTCACGGGGTGAGTGTTTGGCGTAGTAGGTGAGTTGCTGGGTCTGTGGGTAACGCTTGCTGCTTGGCTGTTGGTAGGAGCATTTGGGCTATATGGTACCTGAAACAAGAATGTGTCTGGGAGTGTATTGGCCGAGTTGGAGTCTGTTTTGGAGATAATGTTTGGGTTTATGATGGAAGGGCATTACATATACCTTGGATTATTCTACATTACATAGTCTGTCTGATGGGGCAGAGAGTGTGATGCATACTATACATACCCTTAAAGCAAGAAA
Dendroica_dominica_EU827072	CCTTCAATAGATAACCATGTCCTCTGGCTTGGGAGTTCTTGAAGGCTGTTGGATGAGAATATTACCTAGGAGGTGGGCGAATTCAGTAGACTAGGGGAATTCAAAGGTGTACTGGGACATTCCTCGTTCACGGGGTGAGTGTTTGGCGTAGTAGGTGAGTTGCTGGGTCTGTGGGTAACGCTTGCTGCTTGGCTGTTGGTAGGAGCATTTGGGCTATATGGTACCTGAAACAAGAATGTGTCTGGGAGTGTATTGGCCGAGTTGGAGTCTGTTTTGGAGATAATGTTTGGGTTTATGATGGAAGGGCATTACATATACCTTGGATTATTCTACATTACATAGTCTGTCTGATGGGGCAGAGAGTGTGATGCATACTATACATACCCTTAAAGCAAGAAA
Dendroica_dominica_EU827067	CCTTCAATAGATAACCATGTCCTCTGGCTTGGGAGTTCTTGAAGGCTGTTGGATGAGAATATTACCTAGGAGGTGGGCGAATTCAGTAGACTAGGGGAATTCAAAGGTGTACTGGGACATTCCTCGTTCACGGGGTGAGTGTTTGGCGTAGTAGGTGAGTTGCTGGGTCTGTGGGTAACGCTTGCTGCTTGGCTGTTGGTAGGAGCATTTGGGCTATATGGTACCTGAAACAAGAATGTGTCTGGGAGTGTATTGGCCGAGTTGGAGTCTGTTTTGGAGATAATGTTTGGGTTTATGATGGAAGGGCATTACATATACCTTGGATTATTCTACATTACATAGTCTGTCTGATGGGGCAGAGAGTGTGATGCATACTATACATACCCTTAAAGCAAGAAA
Dendroica_dominica_EU827064	CCTTCAATAGATAACCATGTCCTCTGGCTTGGGAGTTCTTGAAGGCTGTTGGATGAGAATATTACCTAGGAGGTGGGCGAATTCAGTAGACTAGGGGAATTCAAAGGTGTACTGGGACATTCCTCGTTCACGGGGTGAGTGTTTGGCGTAGTAGGTGAGTTGCTGGGTCTGTGGGTAACGCTTGCTGCTTGGCTGTTGGTAGGAGCATTTGGGCTATATGGTACCTGAAACAAGAATGTGTCTGGGAGTGTATTGGCCGAGTTGGAGTCTGTTTTGGAGATAATGTTTGGGTTTATGATGGAAGGGCATTACATATACCTTGGATTATTCTACATTACATAGTCTGTCTGATGGGGCAGAGAGTGTGATGCATACTATACATACCCTTAAAGCAAGAAA
Dendroica_dominica_EU827061	CCTTCAATAGATAACCATGTCCTCTGGCTTGGGAGTTCTTGAAGGCTGTTGGATGAGAATATTACCTAGGAGGTGGGCGAATTCAGTAGACTAGGGGAATTCAAAGGTGTACTGGGACATTCCTCGTTCACGGGGTGAGTGTTTGGCGTAGTAGGTGAGTTGCTGGGTCTGTGGGTAACGCTTGCTGCTTGGCTGTTGGTAGGAGCATTTGGGCTATATGGTACCTGAAACAAGAATGTGTCTGGGAGTGTATTGGCCGAGTTGGAGTCTGTTTTGGAGATAATGTTTGGGTTTATGATGGAAGGGCATTACATATACCTTGGATTATTCTACATTACATAGTCTGTCTGATGGGGCAGAGAGTGTGATGCATACTATACATACCCTTAAAGCAAGAAA
Dendroica_dominica_EU827059	CCTTCAATAGATAACCATGTCCTCTGGCTTGGGAGTTCTTGAAGGCTGTTGGATGAGAATATTACCTAGGAGGTGGGCGAATTCAGTAGACTAGGGGAATTCAAAGGTGTACTGGGACATTCCTCGTTCACGGGGTGAGTGTTTGGCGTAGTAGGTGAGTTGCTGGGTCTGTGGGTAACGCTTGCTGCTTGGCTGTTGGTAGGAGCATTTGGGCTATATGGTACCTGAAACAAGAATGTGTCTGGGAGTGTATTGGCCGAGTTGGAGTCTGTTTTGGAGATAATGTTTGGGTTTATGATGGAAGGGCATTACATATACCTTGGATTATTCTACATTACATAGTCTGTCTGATGGGGCAGAGAGTGTGATGCATACTATACATACCCTTAAAGCAAGAAA
Dendroica_dominica_EU827058	CCTTCAATAGATAACCATGTCCTCTGGCTTGGGAGTTCTTGAAGGCTGTTGGATGAGAATATTACCTAGGAGGTGGGCGAATTCAGTAGACTAGGGGAATTCAAAGGTGTACTGGGACATTCCTCGTTCACGGGGTGAGTGTTTGGCGTAGTAGGTGAGTTGCTGGGTCTGTGGGTAACGCTTGCTGCTTGGCTGTTGGTAGGAGCATTTGGGCTATATGGTACCTGAAACAAGAATGTGTCTGGGAGTGTATTGGCCGAGTTGGAGTCTGTTTTGGAGATAATGTTTGGGTTTATGATGGAAGGGCATTACATATACCTTGGATTATTCTACATTACATAGTCTGTCTGATGGGGCAGAGAGTGTGATGCATACTATACATACCCTTAAAGCAAGAAA
Dendroica_dominica_EU827041	CCTTCAATAGATAACCATGTCCTCTGGCTTGGGAGTTCTTGAAGGCTGTTGGATGAGAATATTACCTAGGAGGTGGGCGAATTCAGTAGACTAGGGGAATTCAAAGGTGTACTGGGACATTCCTCGTTCACGGGGTGAGTGTTTGGCGTAGTAGGTGAGTTGCTGGGTCTGTGGGTAACGCTTGCTGCTTGGCTGTTGGTAGGAGCATTTGGGCTATATGGTACCTGAAACAAGAATGTGTCTGGGAGTGTATTGGCCGAGTTGGAGTCTGTTTTGGAGATAATGTTTGGGTTTATGATGGAAGGGCATTACATATACCTTGGATTATTCTACATTACATAGTCTGTCTGATGGGGCAGAGAGTGTGATGCATACTATACATACCCTTAAAGCAAGAAA
Dendroica_dominica_EU827033	CCTTCAATAGATAACCATGTCCTCTGGCTTGGGAGTTCTTGAAGGCTGTTGGATGAGAATATTACCTAGGAGGTGGGCGAATTCAGTAGACTAGGGGAATTCAAAGGTGTACTGGGACATTCCTCGTTCACGGGGTGAGTGTTTGGCGTAGTAGGTGAGTTGCTGGGTCTGTGGGTAACGCTTGCTGCTTGGCTGTTGGTAGGAGCATTTGGGCTATATGGTACCTGAAACAAGAATGTGTCTGGGAGTGTATTGGCCGAGTTGGAGTCTGTTTTGGAGATAATGTTTGGGTTTATGATGGAAGGGCATTACATATACCTTGGATTATTCTACATTACATAGTCTGTCTGATGGGGCAGAGAGTGTGATGCATACTATACATACCCTTAAAGCAAGAAA
Dendroica_dominica_EU827032	CCTTCAATAGATAACCATGTCCTCTGGCTTGGGAGTTCTTGAAGGCTGTTGGATGAGAATATTACCTAGGAGGTGGGCGAATTCAGTAGACTAGGGGAATTCAAAGGTGTACTGGGACATTCCTCGTTCACGGGGTGAGTGTTTGGCGTAGTAGGTGAGTTGCTGGGTCTGTGGGTAACGCTTGCTGCTTGGCTGTTGGTAGGAGCATTTGGGCTATATGGTACCTGAAACAAGAATGTGTCTGGGAGTGTATTGGCCGAGTTGGAGTCTGTTTTGGAGATAATGTTTGGGTTTATGATGGAAGGGCATTACATATACCTTGGATTATTCTACATTACATAGTCTGTCTGATGGGGCAGAGAGTGTGATGCATACTATACATACCCTTAAAGCAAGAAA
Dendroica_dominica_EU827022	CCTTCAATAGATAACCATGTCCTCTGGCTTGGGAGTTCTTGAAGGCTGTTGGATGAGAATATTACCTAGGAGGTGGGCGAATTCAGTAGACTAGGGGAATTCAAAGGTGTACTGGGACATTCCTCGTTCACGGGGTGAGTGTTTGGCGTAGTAGGTGAGTTGCTGGGTCTGTGGGTAACGCTTGCTGCTTGGCTGTTGGTAGGAGCATTTGGGCTATATGGTACCTGAAACAAGAATGTGTCTGGGAGTGTATTGGCCGAGTTGGAGTCTGTTTTGGAGATAATGTTTGGGTTTATGATGGAAGGGCATTACATATACCTTGGATTATTCTACATTACATAGTCTGTCTGATGGGGCAGAGAGTGTGATGCATACTATACATACCCTTAAAGCAAGAAA
Dendroica_dominica_EU826998	CCTTCAATAGATAACCATGTCCTCTGGCTTGGGAGTTCTTGAAGGCTGTTGGATGAGAATATTACCTAGGAGGTGGGCGAATTCAGTAGACTAGGGGAATTCAAAGGTGTACTGGGACATTCCTCGTTCACGGGGTGAGTGTTTGGCGTAGTAGGTGAGTTGCTGGGTCTGTGGGTAACGCTTGCTGCTTGGCTGTTGGTAGGAGCATTTGGGCTATATGGTACCTGAAACAAGAATGTGTCTGGGAGTGTATTGGCCGAGTTGGAGTCTGTTTTGGAGATAATGTTTGGGTTTATGATGGAAGGGCATTACATATACCTTGGATTATTCTACATTACATAGTCTGTCTGATGGGGCAGAGAGTGTGATGCATACTATACATACCCTTAAAGCAAGAAA
Dendroica_dominica_EU826988	CCTTCAATAGATAACCATGTCCTCTGGCTTGGGAGTTCTTGAAGGCTGTTGGATGAGAATATTACCTAGGAGGTGGGCGAATTCAGTAGACTAGGGGAATTCAAAGGTGTACTGGGACATTCCTCGTTCACGGGGTGAGTGTTTGGCGTAGTAGGTGAGTTGCTGGGTCTGTGGGTAACGCTTGCTGCTTGGCTGTTGGTAGGAGCATTTGGGCTATATGGTACCTGAAACAAGAATGTGTCTGGGAGTGTATTGGCCGAGTTGGAGTCTGTTTTGGAGATAATGTTTGGGTTTATGATGGAAGGGCATTACATATACCTTGGATTATTCTACATTACATAGTCTGTCTGATGGGGCAGAGAGTGTGATGCATACTATACATACCCTTAAAGCAAGAAA
Dendroica_coronata_DQ855162	---------------------CTCTGGCTTGGGAGTGCTTGAAGGCTGTTGGCTGAGAATATTACCTAGGAGGTGGGCGAATTCAGTAGACTAGGAGAATTCAAAGGTGTACTGGGACATTCCTCGTTCGCTTGGTGGGTGTTTGGCATAGTAGATAAGTTTCTGGGTCTCTGGGTAACGCTTGCTGCTTGGCTGTTGGTAGGAACACTTGGGCTCTATGGTCCCTGAAACAAGAATGTGTCTGGAAGTGTATTGTCCGTGTTAGGGCGTGTTTTGGAGATAATGTTTGGGTTTATGATGGAAGGGCATTACATATACTTT------------------------------------------------------------------------------
Dendroica_coronata_DQ855189	---------------------CTCTGGCTTGGGAGTGCTTGAAGGCTGTTGGCTGATAATATCACCTAGGAGGTGGGCGAATTCAGTAGACTAGGGGAATTCAAAGGTGTACTGGGACATTCCTCGTTTGGTCAGTGGGTGTTTGGCATAGTAGGTAAGTTTCTGGGTCTGTGGGTAACGCTTGCTGCTTGGCTGTTGGTAGGAACACTTGGGCTATATGGTACCTGAAACAAGAATGTGTCTGGAAGTGTATTGTCCGTATTAGAGCTTGTTTTGGAGATAATGTTTGGGTTTATGATGGGAGAGCATTACATATACCTT------------------------------------------------------------------------------
Dendroica_coronata_DQ855186	---------------------CTCTGGCTTGGGAGTTCTTGAAGGCTGTTGGCTGATAATATCACCTAGGAGGTGGGCGAATTCAGTAGACTAGGGGAATTCAAAGGTGTACTGGGACATTCCTCGTTTGGTCAGTGGGTGTTTGGCATAGTAGATAAGTTTCTGGGTCTGTGGGTAACGCTTGCTGCTTGGCCGTTGGTAGGAACACTTGGGCTATATGGTACCTGAAACAAGAATGTGTCTGGAAGTGTATTGTCCGTATTAGGGCTTGTTTTGGAGATAATGTTTGGGTTTATGATGGAAGAGCATTACATATACCTT------------------------------------------------------------------------------
	;
End;
