# Supplementary material for: A latitudinal phylogeographic diversity gradient in birds
Source: PLoS Biol. 2017 Apr 13;15(4):e2001073. doi: 10.1371/journal.pbio.2001073 (PMC5390966; doi:10.1371/journal.pbio.2001073)
Supplement: S1 Data — (ZIP) [file pbio.2001073.s015.zip › S1_Data/Setophaga-graciae.nex~]

#NEXUS
BEGIN DATA;
	DIMENSIONS NTAX=63 NCHAR=1041;
	FORMAT DATATYPE = DNA GAP = : MISSING = ?;
	MATRIX
	dab1060 ATAAACCCCCAGGCAAATCTAATTTTCATCACCAGCCTACTCCTTGGAACAACCATTACCATCTCAAGCAACCACTGAATCATAGCCTGAACCGGCCTTGAAATCAATACGCTTGCTATCCTCCCCCTAATCTCAAAATCCCATCATCCACGAGCCATTGAAGCTGCCACTAAATACTTCCTCACACAAGCAGCTGCTTCCGCTCTAGTTTTATTCTCCAGCATAACCAACGCATGACATACTGGGCAATGGGACATCACCCAACTCACTCACCCAACATCCTCCTTAATTCTCACCTCAGCAATCGCAATAAAACTAGGTCTGGTACCATTCCACTTCTGATTCCCAGAAGTACTCCAAGGTTCCCCCCTAACTACCGGCCTCCTCCTAT…
	jk00061 ATAAACCCCCAGGCAAATCTAATTTTCATCACCAGCCTACTCCTTGGAACAACCATTACCATCTCAAGCAACCACTGAATCATAGCCTGAACCGGCCTTGAAATCAATACGCTTGCTATCCTCCCCCTAATCTCAAAATCCCATCATCCACGAGCCATTGAAGCTGCCACTAAATACTTCCTCACACAAGCAGCTGCTTCCGCTCTAGTTTTATTCTCCAGCATAACCAACGCATGATATACTGGGCAATGGGACATCACCCAACTCACTCACCCAACATCCTCCTTAATTCTCACCTCAGCAATCGCAATAAAACTAGGTCTGGTACCATTCCACTTCTGATTCCCAGAAGTACTCCAAGGTTCCCCCCTAACTACCGGCCTCCTCCTAT…
	jk00047 ATAAACCCCCAGGCAAATCTAATTTTCATCACCAGCCTACTCCTTGGAACAACCATTACCATCTCAAGCAACCACTGAATCATAGCCTGAACCGGCCTTGAAATCAATACGCTTGCTATCCTCCCCCTAATCTCAAAATCCCATCATCCACGAGCCATTGAAGCTGCCACTAAATACTTCCTCACACAAGCAGCTGCTTCCGCTCTAGTTTTATTCTCCAGCATAATCAACGCATGACATACTGGGCAATGGGACATCACCCAACTCACTCACCCAACATCCTCCTTAATTCTCACCTCAGCAATCGCAATAAAACTAGGTCTGGTACCATTCCACTTCTGATTCCCAGAAGTACTCCAAGGTTCCCCCCTAACTACCGGCCTCCTCCTAT…
	dhb3436 ATAAACCCCCAGGCAAATCTAATTTTCATCACCAGCCTACTCCTTGGAACAACCATTACCATCTCAAGCAACCACTGAATCATAGCCTGAACCGGCCTTGAAATCAATACGCTTGCTATCCTCCCCCTAATCTCAAAATCCCATCATCCACGAGCCATTGAAGCTGCCACTAAATACTTCCTCACACAAGCAGCTGCTTCCGCTCTAGTTTTATTCTCCAGCATAATCAACGCATGACATACTGGGCAATGGGACATCACCCAACTCACTCACCCAACATCCTCCTTAATTCTCACCTCAGCAATCGCAATAAAACTAGGTCTGGTACCATTCCACTTCTGATTCCCAGAAGTACTCCAAGGTTCCCCCCTAACTACCGGCCTCCTCCTAT…
	dhb3491 ATAAACCCCCAGGCAAATCTAATTTTCATCACCAGCCTACTCCTTGGAACAACCATTACCATCTCAAGCAACCACTGAATCATAGCCTGAACCGGCCTTGAAATCAATACGCTTGCTATCCTCCCCCTAATCTCAAAATCCCATCATCCACGAGCCATTGAAGCTGCCACTAAATACTTCCTCACACAAGCAGCTGCTTCCGCTCTAGTTTTATTCTCCAGCATAACCAACGCATGACATACTGGGCAATGGGACATCACCCAACTCACTCACCCAACATCCTCCTTAATTCTCACCTCAGCAATCGCAATAAAACTAGGTCTGGTACCATTCCACTTCTGATTCCCAGAAGTACTCCAAGGTTCCCCCCTAACTACCGGCCTCCTCCTAT…
	gav1398 ATGAACCCCCAGGCAAATCTAATTTTCATCACCAGCCTACTCCTTGGAACAACCATTACCATCTCAAGCAACCACTGAATCATAGCCTGAACCGGCCTTGAAATCAATACGCTTGCTATCCTCCCCCTAATCTCAAAATCCCATCATCCACGAGCCATTGAAGCTGCCACTAAATACTTCCTCACACAAGCAGCTGCTTCCGCTCTAGTTTTATTCTCCAGCATAACCAACGCATGACATACTGGGCAATGGGACATCACCCAACTCACTCACCCAACATCCTCCTTAATTCTCACCTCAGCAATCGCAATAAAACTAGGTCTGGTACCATTCCACTTCTGATTCCCAGAAGTACTCCAAGGTTCCCCCCTAACTACCGGCCTCCTCCTAT…
	gav1399 ATGAACCCCCAGGCAAATCTAATTTTCATCACCAGCCTACTCCTTGGAACAACCATTACCATCTCAAGCAACCACTGAATCATAGCCTGAACCGGCCTTGAAATCAATACGCTTGCTATCCTCCCCCTAATCTCAAAATCCCATCATCCACGAGCCATTGAAGCTGCCACTAAATACTTCCTCACACAAGCAGCTGCTTCCGCTCTAGTTTTATTCTCCAGCATAACCAACGCATGACATACTGGACAATGGGACATCACCCAACTCACTCACCCAACATCCTCCTTAATTCTCACCTCAGCAATCGCAATAAAACTAGGTCTGGTACCATTCCACTTCTGATTCCCAGAAGTACTCCAAGGTTCCCCCCTAACTACCGGCCTCCTCCTAT…
	gav1400 ATGAACCCCCAGGCAAATCTAATTTTCATCACCAGCCTACTCCTTGGAACAACCATTACCATCTCAAGCAACCACTGAATCATAGCCTGAACCGGCCTTGAAATCAATACGCTTGCTATCCTCCCCCTAATCTCAAAATCCCATCATCCACGAGCCATTGAAGCTGCCACTAAATACTTCCTCACACAAGCAGCTGCTTCCGCTCTAGTTTTATTCTCCAGCATAACCAACGCATGACATACTGGGCAATGGGACATCACCCAACTCACTCACCCAACATCCTCCTTAATTCTCACCTCAGCAATCGCAATAAAACTAGGTCTGGTACCATTCCACTTCTGATTCCCAGAAGTACTCCAAGGTTCCCCCCTAACTACCGGCCTCCTCCTAT…
	gav1402 ATGAACCCCCAGGCAAATCTAATTTTCATCACCAGCCTACTCCTTGGAACAACCATTACCATCTCAAGCAACCACTGAATCATAGCCTGAACCGGCCTTGAAATCAATACGCTTGCTATCCTCCCCCTAATCTCAAAATCCCATCATCCACGAGCCATTGAAGCTGCCACTAAATACTTCCTCACACAAGCAGCTGCTTCCGCTCTAGTTTTATTCTCCAGCATAACCAACGCATGATATACTGGGCAATGGGACATCACCCAACTCACTCACCCAACATCCTCCTTAATTCTCACCTCAGCAATCGCAATAAAACTAGGTCTGGTACCATTCCACTTCTGATTCCCAGAAGTACTCCAAGGTTCCCCCCTAACTACCGGCCTCCTCCTAT…
	gav1445 ATGAACCCCCAGGCAAATCTAATTTTCATCACCAGCCTACTCCTTGGAACAACCATTACCATCTCAAGCAACCACTGAATCATAGCCTGAACCGGCCTTGAAATCAATACGCTTGCTATCCTCCCCCTAATCTCAAAATCCCATCATCCACGAGCCATTGAAGCTGCCACTAAATACTTCCTCACACAAGCAGCTGCTTCCGCTCTAGTTTTATTCTCCAGCATAACCAACGCATGACATACTGGGCAATGGGACATCACCCAACTCACTCACCCAACATCCTCCTTAATTCTCACCTCAGCAATCGCAATAAAACTAGGTCTGGTACCATTCCACTTCTGATTCCCAGAAGTACTCCAAGGTTCCCCCCTAACTACCGGCCTCCTCCTAT…
	gav1512 ATGAACCCCCAGGCAAATCTAATTTTCATCACCAGCCTACTCCTTGGAACAACCATTACCATCTCAAGCAACCACTGAATCATAGCCTGAACCGGCCTTGAAATCAATACGCTTGCTATCCTCCCCCTAATCTCAAAATCCCATCATCCACGAGCCATTGAAGCTGCCACTAAATACTTCCTCACACAAGCAGCTGCTTCCGCTCTAGTTTTATTCTCCAGCATAACCAACGCATGACATACTGGGCAATGGGACATCACCCAACTCACTCACCCAACATCCTCCTTAATTCTCACCTCAGCAATCGCAATAAAACTAGGTCTGGTACCATTCCACTTCTGATTCCCAGAAGTACTCCAAGGTTCCCCCCTAACTACCGGCCTCCTCCTAT…
	gav1676 ATGAACCCCCAGGCAAATCTAATTTTCATCACCAGCCTACTCCTTGGAACAACCATTACCATCTCAAGCAACCACTGAATCATAGCCTGAACCGGCCTTGAAATCAATACGCTTGCTATCCTCCCCCTAATCTCAAAATCCCATCATCCACGAGCCATTGAAGCTGCCACTAAATACTTCCTCACACAAGCAGCTGCTTCCGCTCTAGTTTTATTCTCCAGCATAACCAACGCATGATATACTGGGCAATGGGACATCACCCAACTCACTCACCCAACATCCTCCTTAATTCTCACCTCAGCAATCGCAATAAAACTAGGTCTGGTACCATTCCACTTCTGATTCCCAGAAGTACTCCAAGGTTCCCCCCTAACTACCGGCCTCCTCCTAT…
	gav1723 ATGAACCCCCAGGCAAATCTAATTTTCATCACCAGCCTACTCCTTGGAACAACCATTACCATCTCAAGCAACCACTGAATCATAGCCTGAACCGGCCTTGAAATCAATACGCTTGCTATCCTCCCCCTAATCTCAAAATCCCATCATCCACGAGCCATTGAAGCTGCCACTAAATACTTCCTCACACAAGCAGCTGCTTCCGCTCTAGTTTTATTCTCCAGCATAACCAACGCATGACATACTGGACAATGGGACATCACCCAACTCACTCACCCAACATCCTCCTTAATTCTCACCTCAGCAATCGCAATAAAACTAGGTCTGGTACCATTCCACTTCTGATTCCCAGAAGTACTCCAAGGTTCCCCCCTAACTACCGGCCTCCTCCTAT…
	gav1734 ATGAACCCCCAGGCAAATCTAATTTTCATCACCAGCCTACTCCTTGGAACAACCATTACCATCTCAAGCAACCACTGAATCATAGCCTGAACCGGCCTTGAAATCAATACGCTTGCTATCCTCCCCCTAATCTCAAAATCCCATCATCCACGAGCCATTGAAGCTGCCACTAAATACTTCCTCACACAAGCAGCTGCTTCCGCTCTAGTTTTATTCTCCAGCATAACCAACGCATGACATACTGGGCAATGGGACATCACCCAACTCACTCACCCAACATCCTCCTTAATTCTCACCTCAGCAATCGCAATAAAACTAGGTCTGGTACCATTCCACTTCTGATTCCCAGAAGTACTCCAAGGTTCCCCCCTAACTACCGGCCTCCTCCTAT…
	jk00057 ATGAACCCCCAGGCAAATCTAATTTTCATCACCAGCCTACTCCTTGGAACAACCATTACCATCTCAAGCAACCACTGAATCATAGCCTGAACCGGCCTTGAAATCAATACGCTTGCTATCCTCCCCCTAATCTCAAAATCCCATCATCCACGAGCCATTGAAGCTGCCACTAAATACTTCCTCACACAAGCAGCTGCTTCCGCTCTAGTTTTATTCTCCAGCATAACCAACGCATGACATACTGGGCAATGGGACATCACCCAACTCACTCACCCAACATCCTCCTTAATTCTCACCTCAGCAATCGCAATAAAACTAGGTCTGGTACCATTCCACTTCTGATTCCCAGAAGTACTCCAAGGTTCCCCCCTAACTACCGGCCTCCTCCTAT…
	gms1341 ATAAACCCCCAGGCAAATCTAATTTTCATCACCAGCCTACTCCTTGGAACAACCATTACCATCTCAAGCAACCACTGAATCATAGCCTGAACCGGCCTTGAAATCAATACGCTTGCTATCCTCCCCCTAATCTCAAAATCCCATCATCCACGAGCCATTGAAGCTGCCACTAAATACTTCCTCACACAAGCAGCTGCTTCCGCTCTAGTTTTATTCTCCAGCATAACCAACGCATGACATACTGGGCAATGGGACATCACCCAACTCACTCACCCAACATCCTCCTTAATTCTCACCTCAGCAATCGCAATAAAACTAGGTCTGGTACCATTCCACTTCTGATTCCCAGAAGTACTCCAAGGTTCCCCCCTAACTACCGGCCTCCTCCTAT…
	gms1340 ATAAACCCCCAGGCAAATCTAATTTTCATCACCAGCCTACTCCTTGGAACAACCATTACCATCTCAAGCAACCACTGAATCATAGCCTGAACCGGCCTTGAAATCAATACGCTTGCTATCCTCCCCCTAATCTCAAAATCCCATCATCCACGAGCCATTGAAGCTGCCACTAAATACTTCCTCACACAAGCAGCTGCTTCCGCTCTAGTTTTATTCTCCAGCATAACCAACGCATGACATACTGGGCAATGGGACATCACCCAACTCACTCACCCAACATCCTCCTTAATTCTCACCTCAGCAATCGCAATAAAACTAGGTCTGGTACCATTCCACTTCTGATTCCCAGAAGTACTCCAAGGTTCCCCCCTAACTACCGGCCTCCTCCTAT…
	gms1335 ATAAACCCCCAGGCAAATCTAATTTTCATCACCAGCCTACTCCTTGGAACAACCATTACCATCTCAAGCAACCACTGAATCATAGCCTGAACCGGCCTTGAAATCAATACGCTTGCTATCCTCCCCCTAATCTCAAAATCCCATCATCCACGAGCCATTGAAGCTGCCACTAAATACTTCCTCACACAAGCAGCTGCTTCCGCCCTAGTTTTATTCTCCAGCATAACCAACGCATGACATACTGGGCAATGGGACATCACCCAACTCACTCACCCAACATCCTCCTTAATTCTCACCTCAGCAATCGCAATAAAACTAGGTCTGGTACCATTCCACTTCTGATTCCCAGAAGTACTCCAAGGTTCCCCCCTAACTACCGGCCTCCTCCTAT…
	gms1337 ATAAACCCCCAGGCAAATCTAATTTTCATCACCAGCCTACTCCTTGGAACAACCATTACCATCTCAAGCAACCACTGAATCATAGCCTGAACCGGCCTTGAAATCAATACGCTTGCTATCCTCCCCCTAATCTCAAAATCCCATCATCCACGAGCCATTGAAGCTGCCACTAAATACTTCCTCACACAAGCAGCTGCTTCCGCTCTAGTTTTATTCTCCAGCATAACCAACGCATGACATACTGGGCAATGGGACATCACCCAACTCACTCACCCAACATCCTCCTTAATTCTCACCTCAGCAATCGCAATAAAACTAGGTCTGGTACCATTCCACTTCTGATTCCCAGAAGTACTCCAAGGTTCCCCCCTAACTACCGGCCTCCTCCTAT…
	gms1333 ATAAACCCCCAGGCAAATCTAATTTTCATCACCAGCCTACTCCTTGGAACAACCATTACCATCTCAAGCAACCACTGAATCATAGCCTGAACCGGCCTTGAAATCAATACGCTTGCTGTCCTCCCCCTAATCTCAAAATCCCATCATCCACGAGCCATTGAAGCTGCCACTAAATACTTCCTCACACAAGCAGCTGCTTCCGCTCTAGTTTTATTCTCCAGCATAACCAACGCATGACATACTGGGCAATGGGACATCACCCAACTCACTCACCCAACATCCTCCTTAATTCTCACCTCAGCAATCGCAATAAAACTAGGTCTGGTACCATTCCACTTCTGATTCCCAGAAGTACTCCAAGGTTCCCCCCTAACTACCGGCCTCCTCCTAT…
	gms1339 ATAAACCCCCAGGCAAATCTAATTTTCATCACCAGCCTACTCCTTGGAACAACCATTACCATCTCAAGCAACCACTGAATCATAGCCTGAACCGGCCTTGAAATCAATACGCTTGCTATCCTCCCCCTAATCTCAAAATCCCATCATCCACGAGCCATTGAAGCTGCCACTAAATACTTCCTCACACAAGCAGCTGCTTCCGCTCTAGTTTTATTCTCCAGCATAACCAACGCATGACATACTGGGCAATGGGACATCACCCAACTCACTCACCCAACATCCTCCTTAATTCTCACCTCAGCAATCGCAATAAAACTAGGTCTGGTACCATTCCACTTCTGATTCCCAGAAGTACTCCAAGGTTCCCCCCTAACTACCGGCCTCCTCCTAT…
	gms1338 ATAAACCCCCAGGCAAATCTAATTTTCATCACCAGCCTACTCCTTGGAACAACCATTACCATCTCAAGCAACCACTGAATCATAGCCTGAACCGGCCTTGAAATCAATACGCTTGCTATCCTCCCCCTAATCTCAAAATCCCATCATCCACGAGCCATTGAAGCTGCCACTAAATACTTCCTCACACAAGCAGCTGCTTCCGCTCTAGTTTTATTCTCCAGCATAACCAACGCATGACATACTGGGCAATGGGACATCACCCAACTCACTCACCCAACATCCTCCTTAATTCTCACCTCAGCAATCGCAATAAAACTAGGTCTGGTACCATTCCACTTCTGATTCCCAGAAGTACTCCAAGGTTCCCCCCTAACTACCGGCCTCCTCCTAT…
	gms1342 ATAAACCCCCAGGCAAATCTAATTTTCATCACCAGCCTACTCCTTGGAACAACCATTACCATCTCAAGCAACCACTGAATCATAGCCTGAACCGGCCTTGAAATCAATACGCTTGCTATCCTCCCCCTAATCTCAAAATCCCATCATCCACGAGCCATTGAAGCTGCCACTAAATACTTCCTCACACAAGCAGCTGCTTCCGCTCTAGTTTTATTCTCCAGCATAACCAACGCATGACATACTGGGCAATGGGACATCACCCAACTCACTCACCCAACATCCTCCTTAATTCTCACCTCAGCAATCGCAATAAAACTAGGTCTGGTACCATTCCACTTCTGATTCCCAGAAGTACTCCAAGGTTCCCCCCTAACTACCGGCCTCCTCCTAT…
	jk04579 ATAAACCCCCAGGCAAATCTAATTTTCATCACCAGCCTACTCCTTGGAACAACCATTACCATCTCAAGCAACCACTGAATCATAGCCTGAACCGGCCTTGAAATCAATACGCTTGCTATCCTCCCCCTAATCTCAAAATCCCATCATCCACGAGCCATTGAAGCTGCCACTAAATACTTCCTCACACAAGCAGCTGCTTCCGCTCTAGTTTTATTCTCCAGCATAACCAACGCATGACATACTGGGCAATGGGACATCACCCAACTCACTCACCCAACATCCTCCTTAATTCTCACCTCAGCAATCGCAATAAAACTAGGTCTGGTACCATTCCACTTCTGATTCCCAGAAGTACTCCAAGGTTCCCCCCTAACTACCGGCCTCCTCCTAT…
	jk04472 ATAAACCCCCAGGCAAATCTAATTTTCATCACCAGCCTACTCCTTGGAACAACCATTACCATCTCAAGCAACCACTGAATCATAGCCTGAACCGGCCTTGAAATCAATACGCTTGCTATCCTCCCCCTAATCTCAAAATCCCATCATCCACGAGCCATTGAAGCTGCCACTAAATACTTCCTCACACAAGCAGCTGCTTCCGCTCTAGTTTTATTCTCCAGCATAACCAACGCATGACATACTGGGCAATGGGACATCACCCAACTCACTCACCCAACATCCTCCTTAATTCTCACCTCAGCAATCGCAATAAAACTAGGTCTGGTACCATTCCACTTCTGATTCCCAGAAGTACTCCAAGGTTCCCCCCTAACTACCGGCCTCCTCCTAT…
	jk05083 ATGAACCCCCAGGCAAATCTAATTTTCATCACCAGCCTACTCCTTGGAACAACCATTACCATCTCAAGCAACCACTGAATCATAGCCTGAACCGGCCTTGAAATCAATACGCTTGCTATCCTCCCCCTAATCTCAAAATCCCATCATCCACGAGCCATTGAAGCTGCCACTAAATACTTCCTCACACAAGCAGCTGCTTCCGCTCTAGTTTTATTCTCCAGCATAACCAACGCATGACATACTGGGCAATGGGACATCACCCAACTCACTCACCCAACATCCTCCTTAATTCTCACCTCAGCAATCGCAATAAAACTAGGTCTGGTACCATTCCACTTCTGATTCCCAGAAGTACTCCAAGGTTCCCCCCTAACTACCGGCCTCCTCCTAT…
	jk07480 ATGAACCCCCAGGCAAATCTAATTTTCATCACCAGCCTACTCCTTGGAACAACCATTACCATCTCAAGCAACCACTGAATCATAGCCTGAACCGGCCTTGAAATCAATACGCTTGCTATCCTCCCCCTAATCTCAAAATCCCATCATCCACGAGCCATTGAAGCTGCCACTAAATACTTCCTCACACAAGCAGCTGCTTCCGCTCTAGTTTTATTCTCCAGCATAACCAACGCATGACATACTGGGCAATGGGACATCACCCAACTCACTCACCCAACATCCTCCTTAATTCTCACCTCAGCAATCGCAATAAAACTAGGTCTGGTACCATTCCACTTCTGATTCCCAGAAGTACTCCAAGGTTCCCCCCTAACTACCGGCCTCCTCCTAT…
	jk04828 ATGAACCCCCAGGCAAATCTAATTTTCATCACCAGCCTACTCCTTGGAACAACCATTACCATCTCAAGCAACCACTGAATCATAGCCTGAACCGGCCTTGAAATCAATACGCTTGCTATCCTCCCCCTAATCTCAAAATCCCATCATCCACGAGCCATTGAAGCTGCCACTAAATACTTCCTCACACAAGCAGCTGCTTCCGCTCTAGTTTTATTCTCCAGCATAACCAACGCATGACATACTGGGCAATGGGACATCACCCAACTCACTCACCCAACATCCTCCTTAATTCTCACCTCAGCAATCGCAATAAAACTAGGTCTGGTACCATTCCACTTCTGATTCCCAGAAGTACTCCAAGGTTCCCCCCTAACTACCGGCCTCCTCCTAT…
	jk01296 ATAAACCCCCAGGCAAATCTAATTTTCATCACCAGCCTACTCCTTGGAACAACCATTACCATCTCAAGCAACCACTGAATCATAGCCTGAACCGGCCTTGAAATCAATACGCTTGCTATCCTCCCCCTAATCTCAAAATCCCATCATCCACGAGCCATTGAAGCTGCCACTAAATACTTCCTCACACAAGCAGCTGCTTCCGCTCTAGTTTTATTCTCCAGCATAACCAACGCATGACATACTGGGCAATGGGACATCACCCAACTCACTCACCCAACATCCTCCTTAATTCTCACCTCAGCAATCGCAATAAAACTAGGTCTGGTACCATTCCACTTCTGATTCCCAGAAGTACTCCAAGGTTCCCCCCTAACTACCGGCCTCCTCCTAT…
	gav1067 ATAAACCCCCAGGCAAATCTAATTTTCATCACCAGCCTACTCCTTGGAACAACCATTACCATCTCAAGCAACCACTGAATCATAGCCTGAACCGGCCTTGAAATCAATACGCTTGCTATCCTCCCCCTAATCTCAAAATCCCATCATCCACGAGCCATTGAAGCTGCCACTAAATACTTCCTCACACAAGCAGCTGCTTCCGCTCTAGTTTTATTCTCCAGCATAACCAACGCATGACATACTGGGCAATGGGACATCACCCAACTCACTCACCCAACATCCTCCTTAATTCTCACCTCAGCAATCGCAATAAAACTAGGTCTGGTACCATTCCACTTCTGATTCCCAGAAGTACTCCAAGGTTCCCCCCTAACTACCGGCCTCCTCCTAT…
	gav1068 ATAAACCCCCAGGCAAATCTAATTTTCATCACCAGCCTACTCCTTGGAACAACCATTACCATCTCAAGCAACCACTGAATCATAGCCTGAACCGGCCTTGAAATCAATACGCTTGCTATCCTCCCCCTAATCTCAAAATCCCATCATCCACGAGCCATTGAAGCTGCCACTAAATACTTCCTCACACAAGCAGCTGCTTCCGCCCTAGTTTTATTCTCCAGCATAACCAACGCATGACATACTGGGCAATGGGACATCACCCAACTCACTCACCCAACATCCTCCTTAATTCTCACCTCAGCAATCGCAATAAAACTAGGTCTGGTACCATTCCACTTCTGATTCCCAGAAGTACTCCAAGGTTCCCCCCTAACTACCGGCCTCCTCCTAT…
	jk10031 ATGAACCCCCAGGCAAATCTAATTTTCATCACCAGCCTACTCCTTGGAACAACCATTACCATCTCAAGCAACCACTGAATCATAGCCTGAACCGGCCTTGAAATCAATACGCTTGCTATCCTCCCCCTAATCTCAAAATCCCATCATCCACGAGCCATTGAAGCTGCCACTAAATACTTCCTCACACAAGCAGCTGCTTCCGCTCTAGTTTTATTCTCCAGCATAACCAACGCATGACATACTGGGCAATGGGACATCACCCAACTCACTCACCCAACATCCTCCTTAATTCTCACCTCAGCAATCGCAATAAAACTAGGTCTGGTACCATTCCACTTCTGATTCCCAGAAGTACTCCAAGGTTCCCCCCTAACTACCGGCCTCCTCCTAT…
	jk10180 ATGAACCCCCAGGCAAATCTAATTTTCATCACCAGCCTACTCCTTGGAACAACCATTACCATCTCAAGCAACCACTGAATCATAGCCTGAACCGGCCTTGAAATCAATACGCTTGCTATCCTCCCCCTAATCTCAAAATCCCATCATCCACGAGCCATTGAAGCTGCCACTAAATACTTCCTCACACAAGCAGCTGCTTCCGCTCTAGTTTTATTCTCCAGCATAACCAACGCATGACATACTGGGCAATGGGACATCACCCAACTCACTCACCCAACATCCTCCTTAATTCTCACCTCAGCAATCGCAATAAAACTAGGTCTGGTACCATTCCACTTCTGATTCCCAGAAGTACTCCAAGGTTCCCCCCTAACTACCGGCCTCCTCCTAT…
	jk10183 ATGAACCCCCAGGCAAATCTAATTTTCATCACCAGCCTACTCCTTGGAACAACCATTACCATCTCAAGCAACCACTGAATCATAGCCTGAACCGGCCTTGAAATCAATACGCTTGCTATCCTCCCCCTAATCTCAAAATCCCATCATCCACGAGCCATTGAAGCTGCCACTAAATACTTCCTCACACAAGCAGCTGCTTCCGCTCTAGTTTTATTCTCCAGCATAACCAACGCATGACATACTGGGCAATGGGACATCACCCAACTCACTCACCCAACATCCTCCTTAATTCTCACCTCAGCAATCGCAATAAAACTAGGTCTGGTACCATTCCACTTCTGATTCCCAGAAGTACTCCAAGGTTCCCCCCTAACTACCGGCCTCCTCCTAT…
	jk10184 ATGAACCCCCAGGCAAATCTAATTTTCATCACCAGCCTACTCCTTGGAACAACCATTACCATCTCAAGCAACCACTGAATCATAGCCTGAACCGGCCTTGAAATCAATACGCTTGCTATCCTCCCCCTAATCTCAAAATCCCATCATCCACGAGCCATTGAAGCTGCCACTAAATACTTCCTCACACAAGCAGCTGCTTCCGCCCTAGTTTTATTCTCCAGCATAACCAACGCATGACATACTGGGCAATGGGACATCACCCAACTCACTCACCCAACATCCTCCTTAATTCTCACCTCAGCAATCGCAATAAAACTAGGTCTGGTACCATTCCACTTCTGATTCCCAGAAGTACTCCAAGGTTCCCCCCTAACTACCGGCCTCCTCCTAT…
	gav2168 ATAAATCCCCAGGCAAATCTAATTTTCATCACCAGCCTACTCCTTGGAACAACCATTACCATCTCAAGCAACCACTGAATCATAGCCTGAACCGGCCTTGAAATCAATACGCTTGCTATCCTCCCCCTAATCTCAAAATCCCATCATCCACGAGCCATTGAAGCTGCCACTAAATACTTCCTCACACAAGCAGCTGCTTCCGCTCTAGTTTTATTCTCCAGCATAACCAACGCATGACATACTGGGCAATGGGACATCACCCAACTCACTCACCCAACATCCTCCTTAATTCTCACCTCAGCAATCGCAATAAAACTAGGTCTGGTACCATTCCACTTCTGATTCCCAGAAGTACTCCAAGGTTCCCCCCTAACTACCGGCCTCCTCCTAT…
	gav2169 ATAAACCCCCAGGCAAATCTAATTTTCATCACCAGCCTACTCCTTGGAACAACCATTACCATCTCAAGCAACCACTGAATCATAGCCTGAACCGGCCTTGAAATCAATACGCTTGCTATCCTCCCCCTAATCTCAAAATCCCATCATCCACGAGCCATTGAAGCTGCCACTAAATACTTCCTCACACAAGCAGCTGCTTCCGCTCTAGTTTTATTCTCCAGCATAACCAACGCATGACATACTGGGCAATGGGACATCACCCAACTCACTCACCCAACATCCTCCTTAATTCTCACCTCAGCAATCGCAATAAAACTAGGTCTGGTACCATTCCACTTCTGATTCCCAGAAGTACTCCAAGGTTCCCCCCTAACTACCGGCCTCCTCCTAT…
	gav2167 ATAAACCCCCAGGCAAATCTAATTTTCATCACCAGCCTACTCCTTGGAACAACCATTACCATCTCAAGCAACCACTGAATCATAGCCTGAACCGGCCTTGAAATCAATACGCTTGCTATCCTCCCCCTAATCTCAAAATCCCATCATCCACGAGCCATTGAAGCTGCCACTAAATACTTCCTCACACAAGCAGCTGCTTCCGCTCTAGTTTTATTCTCCAGCATAACCAACGCATGACATACTGGGCAATGGGACATCACCCAACTCACTCACCCAACATCCTCCTTAATTCTCACCTCAGCAATCGCAATGAAACTAGGTCTGGTACCATTCCACTTCTGATTCCCAGAAGTACTCCAAGGTTCCCCCCTAACTACCGGCCTCCTCCTAT…
	gav2170 ATAAACCCCCAGGCAAATCTAATTTTCATCACCAGCCTACTCCTTGGAACAACCATTACCATCTCAAGCAACCACTGAATCATAGCCTGAACCGGCCTTGAAATCAATACGCTTGCTATCCTCCCCCTAATCTCAAAATCCCATCATCCACGAGCCATTGAAGCTGCCACTAAATACTTCCTCACACAAGCAGCTGCTTCCGCTCTAGTTTTATTCTCCAGCATAACCAACGCATGACATACTGGGCAATGGGACATCACCCAACTCACTCACCCAACATCCTCCTTAATTCTCACCTCAGCAATCGCAATAAAACTAGGTCTGGTACCATTCCACTTCTGATTCCCAGAAGTACTCCAAGGTTCCCCCCTAACTACCGGCCTCCTCCTAT…
	gav2166 ATAAACCCCCAGGCAAATCTAATTTTCATCACCAGCCTACTCCTTGGAACAACCATTACCATCTCAAGCAACCACTGAATCATAGCCTGAACCGGCCTTGAAATCAATACGCTTGCTATCCTCCCCCTAATCTCAAAATCCCATCATCCACGAGCCATTGAAGCTGCCACTAAATACTTCCTCACACAAGCAGCTGCTTCCGCTCTAGTTTTATTCTCCAGCATAACCAACGCATGACATACTGGGCAATGGGACATCACCCAACTCACTCACCCAACATCCTCCTTAATTCTCACCTCAGCAATCGCAATAAAACTAGGTCTGGTACCATTCCACTTCTGATTCCCAGAAGTACTCCAAGGTTCCCCCCTAACTACCGGCCTCCTCCTAT…
	jk07478 ATGAACCCCCAGGCAAATCTAATTTTCATCACCAGCCTACTCCTTGGAACAACCATTACCATCTCAAGCAACCACTGAATCATAGCCTGAACCGGCCTTGAAATCAATACGCTTGCTATCCTCCCCTTAATCTCAAAATCCCATCATCCACGAGCCATTGAAGCTGCCACTAAATACTTCCTCACACAAGCAGCTGCTTCCGCTCTAGTTTTATTCTCCAGCATAACCAACGCATGACATACTGGGCAATGGGACATCACCCAACTCACTCACCCAACATCCTCCTTAATTCTCACCTCAGCAATCGCAATAAAACTAGGTCTGGTACCATTCCACTTCTGATTCCCAGAAGTACTCCAAGGTTCCCCCCTAACTACCGGCCTCCTCCTAT…
	jk07479 ATGAACCCCCAGGCAAATCTAATTTTCATCACCAGCCTACTCCTTGGAACAACCATTACCATCTCAAGCAACCACTGAATCATAGCCTGAACCGGCCTTGAAATCAATACGCTTGCTATCCTCCCCCTAATCTCAAAATCCCATCATCCACGAGCCATTGAAGCTGCCACTAAATACTTCCTCACACAAGCAGCTGCTTCCGCTCTAGTTTTATTCTCCAGCATAACCAACGCATGACATACTGGGCAATGGGACATCACCCAACTCACTCACCCAACATCCTCCTTAATTCTCACCTCAGCAATCGCAATAAAACTAGGTCTGGTACCATTCCACTTCTGATTCCCAGAAGTACTCCAAGGTTCCCCCCTAACTACCGGCCTCCTCCTAT…
	jk07474 ATGAACCCCCAGGCAAATCTAATTTTCATCACCAGCCTACTCCTTGGAACAACCATTACCATCTCAAGCAACCACTGAATCATAGCCTGAACCGGCCTTGAAATCAATACGCTTGCTATCCTCCCCCTAATCTCAAAATCCCATCATCCACGAGCCATTGAAGCTGCCACTAAATACTTCCTCACACAAGCAGCTGCTTCCGCTCTAGTTTTATTCTCCAGCATAACCAACGCATGACATACTGGGCAATGGGACATCACCCAACTCACTCACCCAACATCCTCCTTAATTCTCACCTCAGCAATCGCAATAAAACTAGGTCTGGTACCATTCCACTTCTGATTCCCAGAAGTACTCCAAGGTTCCCCCCTAACTACCGGCCTCCTCCTAT…
	jk07475 ATGAACCCCCAGGCAAATCTAATTTTCATCACCAGCCTACTCCTTGGAACAACCATTACCATCTCAAGCAACCACTGAATCATAGCCTGAACCGGCCTTGAAATCAATACGCTTGCTATCCTCCCCCTAATCTCAAAATCCCATCATCCACGAGCCATTGAAGCTGCCACTAAATACTTCCTCACACAAGCAGCTGCTTCCGCTCTAGTTTTATTCTCCAGCATAACCAACGCATGACATACTGGGCAATGGGACATCACCCAACTCACTCACCCAACATCCTCCTTAATTCTCACCTCAGCAATCGCAATAAAACTAGGTCTGGTACCATTCCACTTCTGATTCCCAGAAGTACTCCAAGGTTCCCCCCTAACTACCGGCCTCCTCCTAT…
	jk06618 ATGAACCCCCAGGCAAATCTAATTTTCATCACCAGCCTACTCCTTGGAACAACCATTACCATCTCAAGCAACCACTGAATCATAGCCTGAACCGGCCTTGAAATCAATACGCTTGCTATCCTCCCCCTAATCTCAAAATCCCATCATCCACGAGCCATTGAAGCTGCCACTAAATACTTCCTCACACAAGCAGCTGCTTCCGCTCTAGTTTTATTCTCCAGCATAACCAACGCATGACATACTGGGCAATGGGACATCACCCAACTCACTCACCCAACATCCTCCTTAATTCTCACCTCAGCAATCGCAATAAAACTAGGTCTGGTACCATTCCACTTCTGATTCCCAGAAGTACTCCAAGGTTCCCCCCTAACTACCGGCCTCCTCCTAT…
	jk09229 ATGAACCCCCAGGCAAATCTAATTTTCATCACCAGCCTACTCCTTGGAACAACCATTACCATCTCAAGCAACCACTGAATCATAGCCTGAACCGGCCTTGAAATCAATACGCTTGCTATCCTCCCCCTAATCTCAAAATCCCATCATCCACGAGCCATTGAAGCTGCCACTAAATACTTCCTCACACAAGCAGCTGCTTCCGCTCTAGTTTTATTCTCCAGCATAACCAACGCATGACATACTGGGCAATGGGACATCACCCAACTCACTCACCCAACATCCTCCTTAATTCTCACCTCAGCAATCGCAATAAAACTAGGTCTGGTACCATTCCACTTCTGATTCCCAGAAGTACTCCAAGGTTCCCCCCTAACTACCGGCCTCCTCCTAT…
	jk09230 ATGAACCCCCAGGCAAATCTAATTTTCATCACCAGCCTACTCCTTGGAACAACCATTACCATCTCAAGCAACCACTGAATCATAGCCTGAACCGGCCTTGAAATCAATACGCTTGCTGTCCTCCCCCTAATCTCAAAATCCCATCATCCACGAGCCATTGAAGCTGCCACTAAATACTTCCTCACACAAGCAGCTGCTTCCGCTCTAGTTTTATTCTCCAGCATAACCAACGCATGACATACTGGGCAATGGGACATCACCCAACTCACTCACCCAACATCCTCCTTAATTCTCACCTCAGCAATCGCAATAAAACTAGGTCTGGTACCATTCCACTTCTGATTCCCAGAAGTACTCCAAGGTTCCCCCCTAACTACCGGCCTCCTCCTAT…
	jk09242 ATGAACCCCCAGGCAAATCTAATTTTCATCACCAGCCTACTCCTTGGAACAACCATTACCATCTCAAGCAACCACTGAATCATAGCCTGAACCGGCCTTGAAATCAATACGCTTGCTATCCTCCCCCTAATCTCAAAATCCCATCATCCACGAGCCATTGAAGCTGCCACTAAATACTTCCTCACACAAGCAGCTGCTTCCGCTCTAGTTTTATTCTCCAGCATAACCAACGCATGACATACTGGGCAATGGGACATCACCCAACTCACTCACCCAACATCCTCCTTAATTCTCACCTCAGCAATCGCAATAAAACTAGGTCTGGTACCATTCCACTTCTGATTCCCAGAAGTACTCCAAGGTTCCCCCCTAACTACCGGCCTCCTCCTAT…
	jk09268 ATGAACCCCCAGGCAAATCTAATTTTCATCACCAGCCTACTCCTTGGAACAACCATTACCATCTCAAGCAACCACTGAATCATAGCCTGAACCGGCCTTGAAATCAATACGCTTGCTGTCCTCCCCCTAATCTCAAAATCCCATCATCCACGAGCCATTGAAGCTGCCACTAAATACTTCCTCACACAAGCAGCTGCTTCCGCTCTAGTTTTATTCTCCAGCATAACCAACGCATGACATACTGGGCAATGGGACATCACCCAACTCACTCACCCAACATCCTCCTTAATTCTCACCTCAGCAATCGCAATAAAACTAGGTCTGGTACCATTCCACTTCTGATTCCCAGAAGTACTCCAAGGTTCCCCCCTAACTACCGGCCTCCTCCTAT…
	jk09282 ATGAACCCCCAGGCAAATCTAATTTTCATCACCAGCCTACTCCTTGGAACAACCATTACCATCTCAAGCAACCACTGAATCATAGCCTGAACCGGCCTTGAAATCAATACGCTTGCTGTCCTCCCCCTAATCTCAAAATCCCATCATCCACGAGCCATTGAAGCTGCCACTAAATACTTCCTCACACAAGCAGCTGCTTCCGCTCTAGTTTTATTCTCCAGCATAACCAACGCATGACATACTGGGCAATGGGACATCACCCAACTCACTCACCCAACATCCTCCTTAATTCTCACCTCAGCAATCGCAATAAAACTAGGTCTGGTACCATTCCACTTCTGATTCCCAGAAGTACTCCAAGGTTCCCCCCTAACTACCGGCCTCCTCCTAT…
	jk09334 ATGAACCCCCAGGCAAATCTAATTTTCATCACCAGCCTACTCCTTGGAACAACCATTACCATCTCAAGCAACCACTGAATCATAGCCTGAACCGGCCTTGAAATCAATACGCTTGCTATCCTCCCCCTAATCTCAAAATCCCATCATCCACGAGCCATTGAAGCTGCCACTAAATACTTCCTCACACAAGCAGCTGCTTCCGCTCTAGTTTTATTCTCCAGCATAACCAACGCATGACATACTGGGCAATGGGACATCACCCAACTCACTCACCCAACATCCTCCTTAATTCTCACCTCAGCAATCGCAATAAAACTAGGTCTGGTACCATTCCACTTCTGATTCCCAGAAGTACTCCAAGGTTCCCCCCTAACTACCGGCCTTCTCCTAT…
	jk09337 ATGAACCCCCAGGCAAATCTAATTTTCATCACCAGCCTACTCCTTGGAACAACCATTACCATCTCAAGCAACCACTGAATCATAGCCTGAACCGGCCTTGAAATCAATACGCTTGCTATCCTCCCCCTAATCTCAAAATCCCATCATCCACGAGCCATTGAAGCTGCCACTAAATACTTCCTCACACAAGCAGCTGCTTCCGCCCTAGTTTTATTCTCCAGCATAACCAACGCATGACATACTGGGCAATGGGACATCACCCAACTCACTCACCCAACATCCTCCTTAATTCTCACCTCAGCAATCGCAATAAAACTAGGTCTGGTACCATTCCACTTCTGATTCCCAGAAGTACTCCAAGGTTCCCCCCTAACTACCGGCCTCCTCCTAT…
	jk09338 ATGAACCCCCAGGCAAATCTAATTTTCATCACCAGCCTACTCCTTGGAACAACCATTACCATCTCAAGCAACCACTGAATCATAGCCTGAACCGGCCTTGAAATCAATACGCTTGCTATCCTCCCCCTAATCTCAAAATCCCATCATCCACGAGCCATTGAAGCTGCCACTAAATACTTCCTCACACAAGCAGCTGCTTCCGCTCTAGTTTTATTCTCCAGCATAACCAACGCATGACATACTGGGCAATGGGACATCACCCAACTCACTCACCCAACATCCTCCTTAATTCTCACCTCAGCAATCGCAATAAAACTAGGTCTGGTACCATTCCACTTCTGATTCCCAGAAGTACTCCAAGGTTCCCCCCTAACTACCGGCCTCCTCCTAT…
	jk09380 ATGAACCCCCAGGCAAATCTAATTTTCATCACCAGCCTACTCCTTGGAACAACCATTACCATCTCAAGCAACCACTGAATCATAGCCTGAACCGGCCTTGAAATCAATACGCTTGCTATCCTCCCCCTAATCTCAAAATCCCATCATCCACGAGCCATTGAAGCTGCCACTAAATACTTCCTCACACAAGCAGCTGCTTCCGCTCTAGTTTTATTCTCCAGCATAACCAACGCATGACATACTGGGCAATGGGACATCACCCAACTCACTCACCCAACATCCTCCYTAATTCTCACCTCAGCAATCGCAATAAAACTAGGTCTGGTACCATTCCACTTCTGATTCCCAGAAGTACTCCAAGGTTCCCCCCTAACTACCGGCCTCCTCCTAT…
	dhb3041 ATAAACCCCCAGGCAAATCTAATTTTCATCACCAGCCTACTCCTTGGAACAACCATTACCATCTCAAGCAACCACTGAATCATAGCCTGAACCGGCCTTGAAATCAATACGCTTGCTATCCTCCCCCTAATCTCAAAATCCCATCATCCACGAGCCATTGAAGCTGCCACTAAATACTTCCTCACACAAGCAGCTGCTTCCGCTCTAGTTTTATTCTCCAGCATAACCAACGCATGACATACTGGGCAATGGGACATCACCCAACTCACTCACCCAACATCCTCCTTAATTCTCACCTCAGCAATCGCAATAAAACTAGGTCTGGTACCATTCCACTTCTGATTCCCAGAAGTACTCCAAGGTTCCCCCCTAACTACCGGCCTCCTCCTAT…
	dhb3036 ATAAACCCCCAGGCAAATCTAATTTTCATCACCAGCCTACTCCTTGGAACAACCATTACCATCTCAAGCAACCACTGAATCATAGCCTGAACCGGCCTTGAAATCAATACGCTTGCTATCCTCCCCCTAATCTCAAAATCCCATCATCCACGAGCCATTGAAGCTGCCACTAAATACTTCCTCACACAAGCAGCTGCTTCCGCTCTAGTTTTATTCTCCAGCATAACCAACGCATGACATACTGGGCAATGGGACATCACCCAACTCACTCACCCAACATCCTCCTTAATTCTCACCTCAGCAATCGCAATAAAACTAGGTCTGGTACCATTCCACTTCTGATTCCCAGAAGTACTCCAAGGTTCCCCCCTAACTACCGGCCTCCTCCTAT…
	dhb3030 ATAAACCCCCAGGCAAATCTAATTTTCATCACCAGCCTACTCCTTGGAACAACCATTACCATCTCAAGCAACCACTGAATCATAGCCTGAACCGGCCTTGAAATCAATACGCTTGCTATCCTCCCCCTAATCTCAAAATCCCATCATCCACGAGCCATTGAAGCTGCCACTAAATACTTCCTCACACAAGCAGCTGCTTCCGCTCTAGTTTTATTCTCCAGCATAACCAACGCATGACATACTGGGCAATGGGACATCACCCAACTCACTCACCCAACATCCTCCTTAATTCTCACCTCAGCAATCGCAATAAAACTAGGTCTGGTACCATTCCACTTCTGATTCCCAGAAGTACTCCAAGGTTCCCCCCTAACTACCGGCCTCCTCCTAT…
	gav1082 ATAAACCCCCAGGCAAATCTAATTTTCATCACCAGCCTACTCCTTGGAACAACCATTACCATCTCAAGCAACCACTGAATCATAGCCTGAACCGGCCTTGAAATCAATACGCTTGCTATCCTCCCCCTAATCTCAAAATCCCATCATCCACGAGCCATTGAAGCTGCCACTAAATACTTCCTCACACAAGCAGCTGCTTCCGCTCTAGTTTTATTCTCCAGCATAACCAACGCATGACATACTGGGCAATGGGACATCACCCAACTCACTCACCCAACATCCTCCTTAATTCTCACCTCAGCAATCGCAATAAAACTAGGTCTGGTACCATTCCACTTCTGATTCCCAGAAGTACTCCAAGGTTCCCCCCTAACTACCGGCCTCCTCCTAT…
	gav1086 ATAAACCCCCAGGCAAATCTAATTTTCATCACCAGCCTACTCCTTGGAACAACCATTACCATCTCAAGCAACCACTGAATCATAGCCTGAACCGGCCTTGAAATCAATACGCTTGCTATCCTCCCCCTAATCTCAAAATCCCATCATCCACGAGCCATTGAAGCTGCCACTAAATACTTCCTCACACAAGCAGCTGCTTCCGCTCTAGTTTTATTCTCCAGCATAACCAACGCATGACATACTGGGCAATGGGACATCACCCAACTCACTCACCCAACATCCTCCTTAATTCTCACCTCAGCAATCGCAATAAAACTAGGTCTGGTACCATTCCACTTCTGATTCCCAGAAGTACTCCAAGGTTCCCCCCTAACTACCGGCCTCCTCCTAT…
	AY650223D attaaccctcaagcaaatctaattttcatcgccagcctgctcctaggaacaaccattaccatttcaagcaaccactgagtcatagcctgaaccggccttgaaatcaacacgcttgccatcctccccctaatctcaaaatctcatcatccacgagccattgaagctgccactaaatacttccttacacaagcagctgcttccgcccttgtcttattctccagcataaccaacgcatgacacaccggacaatgagacatcacccaactcactcacccaacatcctccttaattctaacctcagcaatcgcaataaaactaggtctagtgccattccacttctgattcccagaagtactccaaggctcccccctgactaccggcctcctcct…
	AY030146D attaaccctcaagcaaatctaattttcatcgccagcctgctcctaggaacaaccattaccatttcaagcaaccactgagtcatagcctgaaccggccttgaaatcaacacgcttgccatcctccccctaatctcaaaatctcatcatccacgagccattgaagctgccactaaatacttccttacacaagcagctgcttccgcccttgtcttattctccagcataaccaacgcatggcacaccggacaatgagacatcacccaactcactcacccaacatcctccttaattctaacctcagcaatcgcaataaaactaggtctagtgccattccacttctgattcccagaagtactccaaggctcccccctgactaccggcctcctcct…
	AY650190D atatacccccaggcaaatctaattttcatcaccagcctactccttggaacaaccattaccatctcaagcaaccactgaatcatagcctgaaccggccttgaaatcaatacgcttgctatcctccccctaatctcaaaatcccatcatccacgagccattgaagctgccactaaatacttcctcacacaagcagctgcttccgctctagttttattctccagcataaccaacgcatgacatactgggcaatgggacatcacccaactcactcacccaacatcctccttaattctcacctcagcaattgcaataaaactaggtctggtgccattccacttctgattcccagaagtactccaaggttcccccctaaccaccggcctcctcct…
	AY650224D ataaaccctcaagcaaatctaattttcatcaccagcctactcctaggaacgaccattaccatctcaagcaaccattgaatcatagcctgaaccggccttgaaatcaatacgcttgctatcctccctcttatctcaaaatcccatcatccgcgagctattgaagctgccactaaatacttcctcacacaagcagccgcctccgcccttgttctattctctagcataaccaacgcatgacacactgggcaatgagacatcacccaactcacccacccaacatcctccctaattcttacctcagcaatcgcaataaaactaggtctagtgccattccacttctgattcccagaagtactccaaggctcccctctaactaccggtctcctcct…
;
END;
