# Supplementary material for: A latitudinal phylogeographic diversity gradient in birds
Source: PLoS Biol. 2017 Apr 13;15(4):e2001073. doi: 10.1371/journal.pbio.2001073 (PMC5390966; doi:10.1371/journal.pbio.2001073)
Supplement: S1 Data — (ZIP) [file pbio.2001073.s015.zip › S1_Data/Setophaga-petechia.nex]

#NEXUS
Begin data;
	Dimensions ntax=65 nchar=355;
	Format datatype=DNA gap=- missing=?;
	Matrix
Dendroica_petechia_AF205990	--AATATGCATCACATTCTTTGCCCCATCAGACAGACTATGTAATGTAGGATAATCCAAGGTATATGTAATGCTTCTCCATCATGAACCCAAACATTATCTCCAAAACACGCCCTAATTCGGCCAACACTCTCCTAGGCACATCCTTGCTTCAGGTACCATATAGCCCAAATGCTCCTACCTACAGCCAAGCAGCAAGCGTTACCCAAAGACCCAGTAACTTATCTACTATGCCAAACACCCACCAAGCGAACGAGGAATGTCCCAGTACACCTTTGAATTCCCCTAGTCTACTGAATTCGCCCACCTCCTAGGTAATATTCTCAGCCAACAGCCTTCAAGAACTC---------
Dendroica_petechia_AF205972	--AATATGCATCACATTCTTTGCCCCATCAGACAGACTATGTAATGTAGGATAATCCAAGGTATATGTAATGCTTCTCCATCATGAACCCAAACATTATCTCCAAAACACGCTCTAATTCGGCCAACACTCTCCTAGGCACATCCTTGCTTCAGGTACCATATAGCCCAAATGCTCCTACCTACAGCCAAGCAGCAAGCGTTACCCAAAGACCCAGTAACTTATCTACTATGCCAAACACCCACCAAGCGAACGAGGAATGTCCCAGTACACCTTTGAATTCCCCTAGTCTACTGAATTCGCCCACCTCCTAGGTAATATTCTCAGCCAACAGCCTTCAAGAACTC---------
Dendroica_petechia_AF206011	--AATATGCATCACATTCTTTGCCCCATCAGACAGACTATGTAATGTAGGATAATCCAAGGTATATGTAATGCTTCTCCATCATGAACCCAAACATTATCTCCAAAACACGCTCTAATTCGGCCAACATTCTCCCAGGCACATCCTTGCTTCAGGTACCATATAGCCCAAATGCTCCTACCTACAGCCAAGCAGCAAGCGTTACCCAAAGACCCAGTAACTTATCTACTATGCCAAACGTCCACTAACCAAACGAGGAATGTCCCAGTACACCTTTGAATTCCCCTAGTCTACTGAATTCGCCCACCTCCTAGGTAATATTCTCAGCCAACAGCCTTCAAGAACTC---------
Dendroica_petechia_AF206010	--AATATGCATNACATTCTTTGCCCCATCAGACAGACTATGTAATGTAGGATAATCCAAGGTATATGTAATGCTTCTCCATCATGAACCCAAACATTATCTCCAAAACACGCTCTAATTCGGCCAACACTCTCCTAGGCACATCCTTGCTTCAGGTACCATATAGCCCAAATGCTCCTACCTACAGCCAAGCAGCAAGCGTTACCCAAAGACCCAGTAACTTATCTACTATGCCAAATATCCACTAACCAAACGAGGAATGTCCCAGTACACCTTTGAATTCCCCTAGTCTACTGAATTCGCCCACCTCCTAGGTAATATTCTCAGCCAACAGCCTTCAAGAACTC---------
Dendroica_petechia_AF206003	--AATATGCATCACATTCTTTGCCCCATCAGACAGACTATGTAATGTAGGATAATCCAAGGTATATGTAATGCTTCTCCATCATGAACCCAAACATTATCTCCAAAACACGCTCTAATTCGGCCAACACTCTCTTAGGCACATCCTTGCTTCAGGTACCATATAGCCCAAATGCTCCTACCTACAGCCAAGCAGCAAGCGTTACCCAAAGACCCAGCAACTTATCTACTATGCCAAACGTCCACCAACCAAACGAGGAATGTCCCAGTACACCTTTGAATTCCCCTAGTCTACTGAATTCGCCCACCTCCTAGGTAATATTCTCAGCCAACAGCCTTCAAGAACTC---------
Dendroica_petechia_AF205999	--AATATGCATCACATTCTTTGCCCCATCAGACAGACTATGTAATGTAGGATAATCCAAGGTATATGTAATGCTTCTCCATCATGAACCCAAACATTATCTCCAAAACACGCTCTAATTCGGCCAACACTCTCTTAGGCACATCCTTGCTTCAGGTACCATATAGCCCAAATGCTCCTACCTACAGCCAAGCAGCAAGCGTTACCCAAAGACCCAGCAACTTATCTACTATGCCAAACGTCCACTAACCAAACGAGGAATGTCCCAGTACACCTTTGAATTCCCCTAGTCTACTGAATTCGCCCACCTCCTAGGTAATATTCTCAGCCAACAGCCTTCAAGAACTC---------
Dendroica_petechia_AF206008	--AATATGCATCACATTCTTTGCCCCATCAGACAGACTATGTAATGTAGGATAATCCAAGGTATATGTAATGCTTCTCCATCATGAACCCAAACATTATCTCCAAAACACGCTCTAATTCGGCCAACACTCTCTTAGGCACATCCTTGCTTCAGGTACCATATAGCCCAAATGCTCCTACCTACAGCTAAGCAGCAAGCGTTACCCAAAGACCCAGTAACTTATCTACTATGCCAAACGTCCACTAACCAAACGAGGAATGTCCCAGTACACCTTTGAATTCCCCTAGTCTACTGAATTCGCCCACCTCCTAGGTAATATTCTCAGCCAACAGCCTTCAAGAACTC---------
Dendroica_petechia_AF206001	--AATATGCATCACATTCTTTGCCCCATCAGACAGACTATGTAATGTAGGATAATCCAAGGTATATGTAATGCTTCTCCATCATGAACCCAAACATTATCTCCAAAACACGCTCTAATTCGGCCAACACTCTCTTAGGCACATCCTTGCTTCAGGTACCATATAGCCCAAATGCTCCTACCTACAGCCAAGCAGCAAGCGTTACCCAAAGACCCAGTAACTTATCTACTATGCCAAACGTCCACTAACCAAACGAGGAATGTCCCGGTACACCTTTGAATTCCCCTAGTCTACTGAATTCGCCCACCTCCTAGGTAATATTCTCAGCCAACAGCCTTCAAGAACTC---------
Dendroica_petechia_AF206005	--AATATGCATCACATTCTTTGCCCCATCAGACAGACTATGTAATGTAGGATAATCCAAGGTATATGTAATGCTTCTCCATCATGAACCCAAACATTATCTCCAAAACACGCTCTAATTCGGCCAACACTCTCTTAGGCACATCCTTGCTTCAGGTACCATATAGCCCAAATGCTCCTACCTACAGCCAAGCAGCAAGCGTTACCCAAAGACCCAGTAACTTATCTACTATGCCAAACGTCCACTAACCAAACGAGGAATGTCCCAGTACACCTTTGAATTCCCCTAGTCTACTGAATTCGCCCACCTCCTAGGTAATATTCTCAGCCAACAGCCTTCAAGAACTC---------
Dendroica_petechia_AF206006	--AATATGCATCACATTCTTTGCCCCATCAGACAGACTATGTAATGTAGGATAATCCAAGGTATATGTAATGCTTCTCCATCATGAACCCAAACATTATCTCCAAAACACGCTCTAATTCGGCCAACACTCTCCTAGGCACATCCTTGCTTCAGGTACCATATAGCCCAAATGCTCCTACCTACAGCCAAGCAGCAAGCGTTACCCAAAGACCCAGTAACTTATCTACTATGCCAAACATCCACCAACCAAACGAGGAATGTCCCAGTACACCTTTGAATTCCCCTAGTCTACTGAATTCGCCCACCTCCTAGGTAATATTCTCAGCCAACAGCCTTCAAGAACTC---------
Dendroica_petechia_AF206004	--AATATGCATCACATTCTTTGCCCCATCAGACAGACTATGTAATGTAGGATAATCCAAGGTATATGTAATGCTTCTCCATCATGAACCCAAACATTATCTCCAAAACACGCTCTAATTCGGCCAACACTCTCCTAGGCACATCCTTGCTTCAGGTACCATATAGCCCAAATGCTCCTACCTACAGCCAAGCAGCAAGCGTTACCCAAAGACCCAGTAACTTATCTACTATGCCAAACATCCACTAACCAAACGAGGAATGTCCCAGTACACCTTTGAATTCCCCTAGTCTACTGAATTCGCCCACCTCCTAGGTAATATTCTCAGCCAACAGCCTTCAAGAACTC---------
Dendroica_petechia_AF206009	--AATATGCATCACATTCTTTGCCCCATCAGACAGACTATGTAATGTAGGATAATCCAAGGTATATGTAATGCTTCTCCATCATGAACCCAAACATTATCTCCAAAACACGCTCTAATTCGGCCAACACTCTCCTAGGCACATCCTTGCTTCAGGTACCATATAGCCCAAATGCTCCTACCTACAGCTAAGCAGCAAGCGTTACCCAAAGACCCAGTAACTTATCTACTATGCCAAACGTCCACTAACCAAACGAGGAATGTCCCAGTACACCTTTGAATTCCCCTAGTCTACTGAATTCGCCCACCTCCTAGGTAATATTCTCAGCCAACAGCCTTCAAGAACTC---------
Dendroica_petechia_AF206007	--AATATGCATCACATTCTTTGCCCCATCAGACAGACTATGTAATGTAGGATAATCCAAGGTATATGTAATGCTTCTCCATCATGAACCCAAACATTATCTCCAAAACACGCTCTAATTCGGCCAACACTCTCCTAGGCACATCCTTGCTTCAGGTACCATATAGCCCAAATGCTCCTACCTACAGCCAAGCAGCAAGCGTTACCCAAAGACCCAGTAACTTATCTACTATGCCAAACGTCCACTAACCAAACGAGGAATGTCCCAGTACACCTTTGAATTCTCCTAGTCTACTGAATTCGCCCACCTCCTAGGTAATATTCTCAGCCAACAGCCTTCAAGAACTC---------
Dendroica_petechia_AF206002	--AATATGCATCACATTCTTTGCCCCATCAGACAGACTATGTAATGTAGGATAATCCAAGGTATATGTAATGCTTCTCCACCATGAACCCAAACATTATCTCCAAAACACGCTCTAATTCGGCCAACACTCTCCTAGGCACATCCTTGCTTCAGGTACCATATAGCCCAAATGCTCCTACCTACAGCCAAGCAGCAAGCGTTACCCAAAGACCCAGTAACTTATCTACTATGCCAAACGTCCACTAACCAAACGAGGAATGTCCCAGTACACCTTTGAATTCCCCTAGTCTACTGAATTCGCCCACCTCCTAGGTAATATTCTCAGCCAACAGCCTTCAAGAACTC---------
Dendroica_petechia_AF206000	--AATATGCATCACATTCTTTGCCCCATCAGACAGACTATGTAATGTAGGATAATCCAAGGTATATGTAATGCTTCTCCATCATGAACCCAAACATTATCTCCAAAACACGCTCTAATTCGGCCAACACTCTCCTAGGCACATCCTTGCTTCAGGTACCATATAGCCCAAATGCTCCTACCTACAGCCAAGCAGCAAGCGTTACCCAAAGACCCAGTAACTTATCTACTATGCCAAACGTCCACTAACCAAACGAGGAATGTCCCAGTACACCTTTGAATTCCCCTAGTCTACTGAATTCGCCCACCTCCTAGGTAATATTCTCAGCCAACAGCCTTCAAGAACTC---------
Dendroica_petechia_AF205975	--AATATGCATCACACTCTTTGCCCCATCAGACAGACTATGTAATGTAGGATAATCCAAGGTATATGTAATGCTTCTCCACCATGAACCCAAACATTATCTCCAAAACACGCTCTAATTCGGCCAGTACACTCCCAGGCACATCCTTGTTTCAGGTACCATATAGCCCAAATGCTCCTACCTACAGCCAAGCAGCAAGCGTTACCCAGAGACCCAGTAACTTATCTACTATGCTAAACCTCCACCAAGCGAACGAGGAATGTCCCAGTACACCTTTGAATTCCCCTAGTCTACTGAATTCGCCCACCTCCTAGGTAATATTCTCAGCCAACAGCCTTCAAGAACTC---------
Dendroica_petechia_AF205958	--AATATGCATCACACTCTTTGCCCCATCAGACAGACTATGTAATGTAGGATAATCCAAGGTATATGTAATGCTTCTCCATCATGAACCCAAACATTATCTCCAAAACACGCTCTAATTCGGCCAGTACGCTCCTAGGCACATCCTTGCTTCAGGTACCATATAGCCCAAATGCTCCTACCTACAGCCAAGCAGCAAGCGTTACCCAAAGACCCAGTAACTTACCTACTATGCTAAACACCCACCAAGCGAACGAGGAATGTCCCAGTACACCTTTGAATTCCCCTAGTCTACTGAATTCGCCCACCTCCTAGGTAATATTCTCAGCCAACAGCCTTCAAGAACTC---------
Dendroica_petechia_AF205978	--AATATGCATCACACTCTTTGCCCCATCAGACAGACTATGTAATGTAGGATAATCCAAGGTATATGTAATGCTTCTCCACCATGAACCCAAACATTATCTCCAAAACACGCTCTAATTCGGCCAATACACTCCTAGGCACATCCTTGCTTCAGGTACCATATAGCCCAAATGCTCCTACCTACAGCCAAGCAGCAAGCGTTACCCAAAGACCCAGTAATTTATCTACTATGCCAAACATCCACCAAGCGAACGAGGGATGTCCCAGTACACCTTTGAATTCCCCTAGTCTACTGAATTCGCCCACCTCCTAGGTAATATTCTCAGCCAACAGCCTTCAAGAACTC---------
Dendroica_petechia_AF205984	--AATATGCATCACACTCTTTGCCCCATCAGACAGACTATGTAATGTAGGATAATCCAAGGTATATGTAATGCTTCTCCACCATGAACCCAAACATTATCTCCAAAACACGCTCTAATTCGGCCAGTACGCTCCTAGGCACATCCTTGCTTCAGGTACCATATAGCCCAAATGCTCCTACCTACAGCTAAGCAGCAAGCGTTACCCAGAGACCCAGTAACTTATCTACTATGCTAAACGTCCACCAAGCGAACGAGGAATGTCCCAGTACACCTTTGAATTCCCCTAGTCTACTGAATTCGCCCACCTCCTAGGTAATATTCTCAGCCAACAGCCTTCAAGAACTC---------
Dendroica_petechia_AF205980	--AATATGCATCACATTCTTTGCCCCATCAGACAGACTATGTAATGTAGGATAATCCAAGGTATATGTAATGCTTCTCCACCATGAACCCAAACATTATCTCCAAAACACGCTCTAATTCGGCCAGTACGCTCCTAGGCACATCCTTGCTTCAGGTACCATATAGCCCAAATGCTCCTACCTACAGCTAAGCAGCAAGCGTTACCCAGAGACCCAGTAACTTATCTACTATGCTAAACCTCCACCAAGCGAACGAGGAATGTCCCAGTACACCTTTGAATTCCCCTAGTCTACTGAATTCGCCCACCTCCTAGGTAATATTCTCAGCCAACAGCCTTCAAGAACTC---------
Dendroica_petechia_AF205977	--AATATGCATCACACTCTTTGCCCCATCAGACAGACTATGTAATGTAGGATAATCCAAGGTATATGTAATGCTTCTCCACCATGAACCCAAACATTATCTCCAAAACACGCTCTAATTCGGCCAGTACGCTCCTAGGCACATCCTTGCTTCAGGTACCATATAGCCCAAATGCTCCTACCTACAGCTAAGCAGCAAGCGTTACCCAGAGACCCAGTAACTTATCTACTATGCTAAACCTCCACCAAGCGAACGAGGAATGTCCCAGTACACCTTTGAATTCCCCTAGTCTACTGAATTCGCCCACCTCCTAGGTAATATTCTCAGCCAACAGCCTTCAAGAACTC---------
Dendroica_petechia_AF205987	--AATATGCATCACACTCTTTGCCCCATCAGACAGACTATGTAATGTAGGATAATCCAAGGTATATGTAATGCTTCTCCATCATGAACCCAAACATTATCTCCAAAACACGCTCTAATTCGGCCAGTACACTCCTAGGCACATCCTTGCTTCAGGTACCATATAGCCCAAATGCTCCTACCTACAGCTAAGCAGCAAGCGTTACCCAGAGACCCAGTAACTTATCTACTATGCTAAACGTCCACCAAGCGAACGAGGAATGTCCCAGTACACCTTTGAATTCCCCTAGTCTACTGAATTCGCCCACCTCCTAGGTAATATTCTCAGCCAACAGCCTTCAAGAACTC---------
Dendroica_petechia_AF205969	--AATATGCATCACATTCTTTGCCCCATCAGACAGACTATGTAATGTAGGATAATCCAAGGTATATGTAATGCTTCTCCATCATGAACCCAAACATTATCTCCAAAACACGCTCTAATTCGGCCAGTACGCTCCTAGGCACATCCTTGCTTCAGGTACCATATAGCCCAAATGCTCCTACCTACAGCTAAGCAGCAAGCGTTACCCAGAGACCCAGTAACTTATCTACTATGCTAAACGTCCACCAAGCGAACGAGGAATGTCCCAGTACACCTTTGAATTCCCCTAGTCTACTGAATTCGCCCACCTCCTAGGTAATATTCTCAGCCAACAGCCTTCAAGAACTC---------
Dendroica_petechia_AF205989	--AATATGCATCACACTCTTTGCCCCATCAGACAGACTATGTAATGTAGGATAATCCAAGGTATATGTAATGCTTCTCCATCATGAACCCAAACATTATCTCCAAAACACGCTCTAATTCGGCCAGTACGCTCCTAGGCACATCCTTGCTTCAGGTACCATATAGCCCAAATGCTCCTACCTACAGCTAAGCAGCAAGCGTTACCCAGAGACCCAGTAACTTATCTACTATGCTAAACGTCCACCAAGCGAACGAGGAATGTCCCAGTACACCTTTGAATTCCCCTAGTCTACTGAATTCGCCCACCTCCTAGGTAATATTCTCAGCCAACAGCCTTCAAGAACTC---------
Dendroica_petechia_AF205962	--AATATGCATCACACTCTTTGCCCCATCAGACAGACTATGTAATGTAGGATAATCCAAGGTATATGTAATGCTTCTCCATCATGAACCCAAACATTATCTCCAAAACACGCTCTAATTCGGCCAGTACACTCCTAGGCACATCCTTGCTTCAGGTACCATATAGCCCAAATGCTCCTACCTACAGCCAAGCAGCAAGCGTTACCCAAAGACCCAGTAACTTATCTACTACGCTAAACGTCCACCAAGCGAACGAGGAATGTCCCAGTACACCTTTGAATTCCCCTAGTCTACTGAATTCGCCCACCTCCTAGGTAATATTCTCAGCCAACAGCCTTCAAGAACTC---------
Dendroica_petechia_AF205986	--AATATGCATCACACTCTTTGCCCCATCAGACAGACTATGTAATGTAGGATAATCCAAGGTATATGTAATGCTTCTCCATCATGAACCCAAACATTATCTCCAAAACACGCTCTAATTCGGCCAGTACACTCCTAGGCACATCCTTGCTTCAGGTACCATATAGCCCAAATGCTCCTACCTACAGCTAAGCAGCAAGCGTTACCCAAAGACCCAGTAACTTATCTACTACGCTAAACGTCCACCAAGCGAACGAGGAATGTCCCAGTACACCTTTGAATTCCCCTAGTCTACTGAATTCGCCCACCTCCTAGGTAATATTCTCAGCCAACAGCCTTCAAGAACTC---------
Dendroica_petechia_AF205979	--AATATGCATCACACTCTTTGCCCCATCAGACAGACTATGTAATGTAGGATAATCCAAGGTATATGTAATGCTTCTCCATCATGAACCCAAACATTATCTCCAAAACACGCTCTAATTCGGCCAGTACGCTCCTAGGCACATCCTTGCTTCAGGTACCATATAGCCCAAATGCTCCTACCTACAGCTAAGCAGCAAGCGTTACCCAAAGACCCAGTAACTTATCTACTACGCTAAACGTCCACCAAGCGAACGAGGAATGTCCCAGTACACCTTTGAATTCCCCTAGTCTACTGAATTCGCCCACCTCCTAGGTAATATTCTCAGCCAACAGCCTTCAAGAACTC---------
Dendroica_petechia_AF205968	--AATATGCATCACACTCTTTGCCCCATCAGACAGACTATGTAATGTAGGATAATCCAAGGTATATGTAATGCTTCTCCATCATGAACCCAAACATTATCTCCAAAACACGCTCTAATTCGGCCAGTACGCTCCTAGGCACATCCTTGCTTCAGGTACCATATAGCCCAAATGCTCCTACCTACAGCCAAGCAGCAAGCGTTACCCAAAGACCCAGTAACTTATCTACTATGCTAAACGTCCACCAAGCGAACGAGGAATGTCCCAGTACACCTTTGAATTCCCCTAGTCTACTGAATTCGCCCACCTCCTAGGTAATATTCTCAGCCAACAGCCTTCAAGAACTC---------
Dendroica_petechia_AF205998	--AATATGCATTACACTCTTTGCCCCATCAGACAGACTATGTAATGTAGGATAATCCAAGGTATATGTAATGCTTCTCCATCATGAACCCAAACATTATCTCCAAAACACGCTCTAATTCGGCCAGTACGCTCCTAGGCACATCCTTGCTTCAGGTACCATATAGCCCAAATGCTCCTACCTACAGCCAAGCAGCAAGCGTTACCCAAAGACCCAGTAACTTATCTACTACGCTAAACGTCCACCAAGCGAACGAGGAATGTCCCAGTACACCTTTGAATTCCCCTAGTCTACTGAATTCGCCCACCTCCTAGGTAATATTCTCAGCCAACAGCCTTCAAGAACTC---------
Dendroica_petechia_AF205996	--AATATGCATCACACTCTTTGCCCCATCAGACAGACTATGTAATGTAGGATAATCCAAGGTATATGTAATGCTTCTCCATCATGAACCCAAACATTATCTCCAAAACACGCTCTAATTCGGCCAGTACGCTCCTAGGCACATCCTTGCTTCAGGTACCATATAGCCCAAATGCTCCTACCTACAGCCAAGCAGCAAGCGTTACCCAGAGACCCAGTAACTTATCTACTACGCTAAACGTCCACCAAGCGAACGAGGAATGTCCCAGTACACCTTTGAATTCCCCTAGTCTACTGAATTCGCCCACCTCCTAGGTAATATTCTCAGCCAACAGCCTTCAAGAACTC---------
Dendroica_petechia_AF205994	--AATATGCATCACACTCTTTGCCCCATCAGACAGACTATGTAATGTAGGATAATCCAAGGTATATGTAATGCTTCTCCATCATGAACCCAAACATTATCTCCAAAACACGCTCTAATTCGGCCAGTACGCTCCTAGGCACATCCTTGCTTCAGGTACCATATAGCCCAAATGCTCCTACCTACAGCCAAGCAGCAAGCGTTACCCAAAGACCCAGCAACTTATCTACTACGCTAAACGTCCACCAAGCGAACGAGGAATGTCCCAGTACACCTTTGAATTCCCCTAGTCTACTGAATTCGCCCACCTCCTAGGTAATATTCTCAGCCAACAGCCTTCAAGAACTC---------
Dendroica_petechia_AF205988	--AATATGCATCACATTCTTTGCCCCATCAGACAGACTATGTAATGTAGGATAATCCAAGGTATATGTAATGCTTCTCCATCATGAACCCAAACATTATCTCCAAAACACGCTCTAATTCGGCCAGTACGCTCCTAGGCACATCCTTGCTTCAGGTACCATATAGCCCAAATGCTCCTACCTACAGCCAAGCAGCAAGCGTTACCCAAAGACCCAGTAACTTATCTACTACGCTAAACGTCCACCAAGCGAACGAGGAATGTCCCAGTACACCTTTGAATTCCCCTAGTCTACTGAATTCGCCCACCTCCTAGGTAATATTCTCAGCCAACAGCCTTCAAGAACTC---------
Dendroica_petechia_AF205964	--AATATGCATCACACTCTTTGCCCCATCAGACAGACTATGTAATGTAGGATAATCCAAGGTATATGTAATGCTTCTCCATCATGAACCCAAACATTATCTCCAAAACACGCTCTAATCCGGCCAGTACGCTCCTAGGCACATCCTTGCTTCAGGTACCATATAGCCCAAATGCTCCTACCTACAGCCAAGCAGCAAGCGTTACCCAAAGACCCAGTAACTTATCTACTACGCTAAACGTCCACCAAGCGAACGAGGAATGTCCCAGTACACCTTTGAATTCCCCTAGTCTACTGAATTCGCCCACCTCCTAGGTAATATTCTCAGCCAACAGCCTTCAAGAACTC---------
Dendroica_petechia_AF205960	--AATATGCATCACACTCTTTGCCCCATCAGACAGACTATGTAATGTAGGATAATCCAAGGTATATGTAATGCTTCTCCATCATGAACCCAAACATTATCTCCAAAACACGCTCTAATTCGGCCAGTACGCTCCTAGGCACATCCTTGCTTCAGGTACCATATAGCCCAAATGCTCCTACCTACAGCCAAGCAGCAAGCGTTACCCAAAGACCCAGTAACTTATCTATTACGCTAAACGTCCACCAAGCGAACGAGGAATGTCCCAGTACACCTTTGAATTCCCCTAGTCTACTGAATTCGCCCACCTCCTAGGTAATATTCTCAGCCAACAGCCTTCAAGAACTC---------
Dendroica_petechia_AF205956	--AATATGCATCACACTCTTTGCCCCATCAGACAGACTATGTAATGTAGGATAATCCAAGGTATATGTAATGCTTCTCCATCATGAACCCAAACATTATCTCCAAAACACGCTCTAATTCGGCCAGTACGCTCCTAGGCACATCCTTGCTTCAGGTACCATATAGCCCAAATGCTCCTACCTACAGCCAAGCAGCAAGCGTTACCCAAAGACCCAGTAATTTATCTACTACGCTAAACGTCCACCAAGCGAACGAGGAATGTCCCAGTACACCTTTGAATTCCCCTAGTCTACTGAATTCGCCCACCTCCTAGGTAATATTCTCAGCCAACAGCCTTCAAGAACTC---------
Dendroica_petechia_AF205953	--AATATGCATCACACTCTTTGCCCCATCAGACAGACTATGTAATGTAGGATAATCCAAGGTATATGTAATGCTTCTCCATCATGAACCCAAACATTATCTCCAAAACACGCTCTAATTCGGCCAGTACGCTCCTAGGCACATCCTTGCTTCAGGTACCATATAGCCCAAATGCTCCTACCTACAGCCAAGCAGCAAGCGTTACCCAAAGACCCAGTAACTTATCTACTACGCTAAACGTCCACCAAGCGAACGAGGAATGTCCCAGTACACCTTTGAATTCCCCTAGTCTACTGAATTCGCCCACCTCCTAGGTAATATTCTCAGCCAACAGCCTTCAAGAACTC---------
Dendroica_petechia_AF205985	--AATATGCATCACACTCTTTGCCCCATCAGACAGGCTATGTAATGTAGGATAATCCAAGGTATATGTAATGCTTCTCCACCATGAACCCAAACATTATCTCCAAAACACGCTCTAATTCGGCCAGTACGCTCCTAGGCACATCCTTGCTTCAGGTACCATATAGCCCAAATGCTCCTACCTACAGCCAAGCAGCAAGCGTTACCCAAAGACCCAGTAACTTATCTACTACGCTAAACGTCCACCAAGCGAACGAGGAATGTCCCAGTACACCTTTGAATTCCCCTAGTCTACTGAATTCGCCCACCTCCTAGGTAATATTCTCAGCCAACAGCCTTCAAGAACTC---------
Dendroica_petechia_AF205982	--AATATGCATCACACTCTTTGCCCCATCAGACAGGCTATGTAATGTAGGATAATCCAAGGTATATGTAATGCTTCTCCATCATGAACCCAAACATTATCTCCAAAACACGCTCTAATTCGGCCAGTACGCTCCTAGGCACATCCTTGCTTCAGGTACCATATAGCCCAAATGCTCCTACCTACAGCCAAGCAGCAAGCGTTACCCAAAGACCCAGTAACTTAGCTACTACGCTAAACGTCCACCAAGCGAACGAGGAATGTCCCAGTACACCTTTGAATTCCCCTAGTCTACTGAATTCGCCCACCTCCTAGGTAATATTCTCAGCCAACAGCCTTCAAGAACTC---------
Dendroica_petechia_AF205966	--AATATGCATCACACTCTTTGCCCCATCAGACAGGCTATGTAATGTAGGATAATCCAAGGTATATGTAATGCTTCTCCATCATGAACCCAAACATTATCTCCAAAACACGCTCTAATTCGGCCAGTACGCTCCTAGGCACATCCTTGCTTCAGGTACCATATAGCCCAAATGCTCCTACCTACAGCCAAGCAGCAAGCGTTACCCAAAGACCCAGTAACTTATCTACTACGCTAAACGTCCACCAAGCGAACGAGGAATGTCCCAGTACACCTTTGAATTCCCCTAGTCTACTGAATTCGCCCACCTCCTAGGTAATATTCTCAGCCAACAGCCTTCAAGAACTC---------
Dendroica_petechia_AF205965	--AATATGCATCACACTCTTTGCCCCATCAGACAGACTATGTAATGTAGGATAATCCAAGGTATATGTAATGCTTCTCCACCATGAACCCAAACATTATCTCCAAAACACGCTCTAATTCGGCCAGTACACTCCTAGGCACATCCTTGCTTCAGGTACCATATAGCCCAAATGCTCCTACCTACAGCCAAGCAGCAAGCGTTACCCAAAGACCCAGTAACTTATCTACTACGCTAAACGTCCACCAAGCGAACGAGGAATGTCCCAGTACACCTTTGAATTCCCCTAGTCTACTGAATTCGCCCACCTCCTAGGTAATATTCTCAGCCAACAGCCTTCAAGAACTC---------
Dendroica_petechia_AF205974	--AATATGCATCACACTCTTTGCCCCATCAGACAGACTATGTAATGTAGGATAATCCAAGGTATATGTAATGCTTCTCCACCATGAACCCAAACATTATCTCCAAAACACGCTCTAATTCGGCCAGTACGCTCCTAGGCACATCCTTGCTTCAGGTACCATATAGCCCAAATGCTCCTACCTACAGCCAAGCAGCAAGCGTTACCCAAAGACCCAGTAACTTATCTACTACGCTAAACGCCCACCAAGCGAACGAGGAATGTCCCAGTACACCTTTGAATTCCCCTAGTCTACTGAATTCGCCCACCTCCTAGGTAATATTCTCAGCCAACAGCCTTCAAGAACTC---------
Dendroica_petechia_AF205954	--AATATGCATCACACTCTTTGCCCCATCAGACAGACTATGTAATGTAGGATAATCCAAGGTATATGTAATGCTTCTCCACCATGAACCCAAACATTATCTCCAAAACACGCTCTAATTCGGCCAGTACGCTCCTAGGCACATCCTTGCTTCAGGTACCATATAGCCCAAATGCTCCTACCTACAGCCAAGCAGCAAGCGTTACCCAAAGACCCAGTAACTTATCTACTACGCTAAACGTCCACCAAGCGAACGAGGAATGTCCCAGTACACCTTTGAATTCCCCTAGTCTACTGAATTCGCCCACCTCCTAGGTAATATTCTCAGCCAACAGCCTTCAAGAACTC---------
Dendroica_petechia_AF205963	--AATATGCATCACACTCTTTGCCCCATCAGACAGACCATGTAATGTAGGATAATCCAAGGTATATGTAATGCTTCTCCACCATGAACCCAAACATTATCTCCAAAACACGCTCTAATTCGGCCAGTACACTCCTAGGCACATCCTTGCTTCAGGTACCATATAGCCCAAATGCTCCTACCTACAGCCAAGCAGCAAGCGTTACCCAAAGACCCAGTAACTTATCTACTATGCCAAACGTCCACCAAGCGAACGAGGAATGTCCCAGTACACCTTTGAATTCCCCTAGTCTACTGAATTCGCCCACCTCCTAGGTAATATTCTCAGCCAACAGCCTTCAAGAACTC---------
Dendroica_petechia_AF205957	--AATATGCATCACATTCTTTGCCCCATCAGACAGACCATGTAATGTAGGATAATCCAAGGTATATGTAATGCTTCTCCACCATGAACCCAAACATTATCTCCAAAACACGCTCTAATTCGGCCAGTACGCTCCTAGGCACATCCTTGCTTCAGGTACCATATAGCCCAAATGCTCCTACCTACAGCCAAGCAGCAAGCGTTACCCAAAGACCCAGTAACTTATCTACTATGCCAAACGTCCACCAAGCGAACGAGGAATGTCCCAGTACACCTTTGAATTCCCCTAGTCTACTGAATTCGCCCACCTCCTAGGTAATATTCTCAGCCAACAGCCTTCAAGAACTC---------
Dendroica_petechia_AF205959	--AATATGCATCACACTCTTTGCCCCATCAGACAGACCATGTAATGTAGGATAATCCAAGGTATATGTAATGCTTCTCCACCATGAACCCAAACATTATCTCCAAAACACGCTCTAATTCGGCCAGTACGCTCCTAGGCACATCCTTGCTTCAGGTACCATATAGCCCAAATGCTCCTACCTACAGCCAAGCAGCAAGCGTTACCCAAAGACCCAGTAACTTATCTACTATGCCAAACGTCCACCAAGCGAACGAGGAATGTCCCAGTACACCTTTGAATTCCCCTAGTCTACTGAATTCGCCCACCTCCTAGGTAATATTCTCAGCCAACAGCCTTCAAGAACTC---------
Dendroica_petechia_AF205991	--AATATGCATCACACTCTTTGCCCCATCAGACAGACTATGTAATGTAGGATAATCCAAGGTATATGTAATGCTTCTCCACCATGAACCCAAACATTATCTCCAAAACACGCTCTAATTCGGCCAGTACACTCCTAGGCACATCCTTGCTTCAGGTACCATATAGCCCAAATGCTCCTACCTACAGCCAAGCAGCAAGCGTTACCCAGAGACCCAGTAACTTATCTACTATGCCAAACGTCCACCAAGCGAACGAGGAATGTCCCAGTACACCTTTGAATTCCCCTAGTCTACTGAATTCGCCCACCTCCTAGGTAATATTCTCAGCCAACAGCCTTCAAGAACTC---------
Dendroica_petechia_AF205967	--AATATGCATCACACTCTTTGCCCCATCAGACAGACTATGTAATGTAGGATAATCCAAGGTATATGTAATGCTTCTCCACCATGAACCCAAACATTATCTCCAAAACACGCTCTAATTCGGCCAGTACACTCCTAGGCACATCCTTGCTTCAGGTACCATATAGCCCAAATGCTCCTACCTACAGCCAAGCAGCAAGCGTTACCCAAAGACCCAGTAACTTATCTACTATGCCAAACGTCCACCAAGCGAACGAGGGATGTCCCAGTACACCTTTGAATTCCCCTAGTCTACTGAATTCGCCCACCTCCTAGGTAATATTCTCAGCCAACAGCCTTCAAGAACTC---------
Dendroica_petechia_AF205971	--AATATGCATCACACTCTTTGCCCCATCAGACAGACTATGTAATGTAGGATAATCCAAGGTATATGTAATGCTTCTCCACCATGAACCCAAACATTATCTCCAAAACACGCTCTAATTCGGCCAGTACACTCCTAGGCACATCCTTGCTTCAGGTACCATATAGCCCAAATGCTCCTACCTACAGCCAAGCAGCAAGCGTTACCCAAAGACCCAGTAACTTATCTACTATGCCAAACGTCCACCAAGCGAACGAGGAATGTCCCAGTACACCTTTGAATTCCCCTAGTCTACTGAATTCGCCCACCTCCTAGGTAATATTCTCAGCCAACAGCCTTCAAGAACTC---------
Dendroica_petechia_AF205993	--AATATGCATCACATTCTTTGCCCCATCAGACAGACTATGTAATGTAGGATAATCCAAGGTATATGTAATGCTTCTCCACCATGAACCCAAACATTATCTCCAAAACACGCTCTAATTCGGCCAGTACGCTCCTAGGCACATCCTTGCTTCAGGTACCATATAGCCCAAATGCTCCTACCTACAGCTAAGCAGCAAGCGTTACCCAAAGACCCAGTAACTTATCTACTATGCCAAACGTCCACCAAGCGAACGAGGAATGTCCCAGTACACCTTTGAATTCCCCTAGTCTACTGAATTCGCCCACCTCCTAGGTAATATTCTCAGCCAACAGCCTTCAAGAACTC---------
Dendroica_petechia_AF205995	--AATATGCATCACACTCTTTGCCCCATCAGACAGACTATGTAATGTAGGATAATCCAAGGTATATGTAATGCTTCTCCACCATGAACCCAAACATTATCTCCAAAACACGCTCTAATTCGGCCAGTACGCTCCTAGGCACATCCTTGCTTCAGGTACCATATAGCCCAAATGCTCCTACCTACAGCTAAGCAGCAAGCGTTACCCAAAGACCCAGTAACTTATCTACTATGCCAAACGTCCACCAAGCGAACGAGGAATGTCCCAGTACACCTTTGAATTCCCCTAGTCTACTGAATTCGCCCACCTCCTAGGTAATATTCTCAGCCAACAGCCTTCAAGAACTC---------
Dendroica_petechia_AF205955	--AATATGCATCACACTCTTTGCCCCATCAGACAGACTATGTAATGTAGGATAATCCAAGGTATATGTAATGCTTCTCCACCATGAACCCAAACATTATCTCCAAAACACGCTCTAATTCGGCCAGTACGCTCCTAGGCACATCCTTGCTTCAGGTACCATATAGCCCAAATGCTCCTACCTACAGCCAAGCAGCAAGCGTTACCCAAAGACCCAGTAACTTATCTACTATGCCAAACGTCCACCAAGCGAACGAGGAATGTCCCAGTACACCTTTGAATTCCCCTAGTCTACTGAATTCGCCCACCTCCTAGGTAATATTCTCAGCCAACAGCCTTCAAGAACTC---------
Dendroica_petechia_AF205992	--AATATGCATCACACTCTTTGCCCCATCAGACAGACTATGTAATGTAGGATAATCCAAGGTATATGTAATGCTTCTCCACCATGAACCCAAACATTATCTCCAAAACACGCTCTAATTCGGCCAGTACGCTCCTAGGCACATCCTTGCTTCAGGTACCATATAGCCCAAATGCTCCTACCTACAGCCAAGCAGCAAGCGTTACCCAAAGACCCAGTAACTTATCTACTATGCCAAACATCCACCAAGCGAACGAGGGATGTCCCAGTACACCTTTGAATTCCCCTAGTCTACTGAATTCGCCCACCTCCTAGGTAATATTCTCAGCCAACAGCCTTCAAGAACTC---------
Dendroica_petechia_AF205961	--AATATGCATCACACTCTTTGCCCCATCAGACAGACTATGTAATGTAGGATAATCCAAGGTATATGTAATGCTTCTCCACCATGAACCCAAACATTATCTCCAAAACACGCTCTAATTCGGCCAGTACACTCCTAGGCACATCCTTGCTTCAGGTACCATATAGCCCAAATGCTCCTACCTACAGCCAAGCAGCAAGCGTTACCCAAAGACCCAGTAACTTATCTACTATGCCAAACATCCACCAAGCGAACGAGGAATGTCCCAGTACACCTTTGAATTCCCCTAGTCTACTGAATTCGCCCACCTCCTAGGTAATATTCTCAGCCAACAGCCTTCAAGAACTC---------
Dendroica_petechia_AF205976	--AATATGCATCACACTCTTTGCCCCATCAGACAGACTATGTAATGTAGGATAATCCAAGGTATATGTAATGCTTCTCCACCATGAACCCAAACATTATCTCCAAAACACGCTCTAATTCGGCCAGTACGCTCCTAGGCACATCCTTGCTTCAGGTACCATATAGCCCAAATGCTCCTACCTACAGCCAAGCAGCAAGCGTTACCCAAAGACCCAGTAACTTATCTACTATGCCAAACATCCACCAAGCGAACGAGGAATGTCCCAGTACACCTTTGAATTCCCCTAGTCTACTGAATTCGCCCACCTCCTAGGTAATATTCTCAGCCAACAGCCTTCAAGAACTC---------
Dendroica_petechia_AF205983	--AATATGCATCACACTCTTTGCCCCATCAGACAGACTATGTAATGTAGGATAATCCAAGGTATATGTAATGCTTCTCCATCATGAACCCAAACATTATCTCCAAAACACGCTCTAATTCGGCCAGTACACTCCTAGGCACATCCTTGCTTCAGGTACCATATAGCCCAAATGCTCCTACCTACAGCCAAGCAGCAAGCGTTACCCAAAGACCCAGTAACTTATCTACTATGCCAAACGTCCACCACGCGAACGAGGAATGTCCCAGTACACCTTTGAATTCCCCTAGTCTACTGAATTCGCCCACCTCCTAGGTAATATTCTCAGCCAACAGCCTTCAAGAACTC---------
Dendroica_petechia_AF205981	--AATATGCATCACACTCTTTGCCCCATCAGACAGACTATGTAATGTAGGATAATCCAAGGTATATGTAATGCTTCTCCATCATGAACCCAAACATTATCTCCAAAACACGCTCTAATTCGGCCAGTACACTCCTAGGCACATCCTTGCTTCAGGTACCATATAGCCCAAATGCTCCTACCTACAGCCAAGCAGCAAGCGTTACCCAAAGACCCAGTAACTTATCTACTATGCCAAACGTCCACCAAGCGAACGAGGAATGTCCCAGTACACCTTTGAATTCCCCTAGTCTACTGAATTCGCCCACCTCCTAGGTAATATTCTCAGCCAACAGCCTTCAAGAACTC---------
Dendroica_petechia_AF205997	--AATATGCATCACACTCTTTGCCCCATCAGACAGACTATGTAATGTAGGATAATCCAAGGTATATGTAATGCTTCTCCATCATGAACCCAAACATTATCTCCAAAACACGCTCTAATTCGGCCAGTACGCTCCTAGGCACATCCTTGCTTCAGGTACCATATAGCCCAAATGCTCCTACCTACAGCCAAGCAGCAAGCGTTACCCAAAGACCCAGTAACTTATCTACTATGCCAAACGTCCACCAAGCGAACGAGGAATGTCCCGGTACACCTTTGAATTCCCCTAGTCTACTGAATTCGCCCACCTCCTAGGTAATATTCTCAGCCAACAGCCTTCAAGAACTC---------
Dendroica_petechia_AF205973	--AATATGCATCACATTCTTTGCCCCATCAGACAGACTATGTAATGTAGGATAATCCAAGGTATATGTAATGCTTCTCCATCATGAACCCAAACATTATCTCCAAAACACGCTCTAATTCGGCCAGTACGCTCCTAGGCACATCCTTGCTTCAGGTACCATATAGCCCAAATGCTCCTACCTACAGCCAAGCAGCAAGCGTTACCCAAAGACCCAGTAACTTATCTACTATGCCAAACGTCCACCAAGCGAACGAGGAATGTCCCAGTACACCTTTGAATTCCCCTAGTCTACTGAATTCGCCCACCTCCTAGGTAATATTCTCAGCCAACAGCCTTCAAGAACTC---------
Dendroica_petechia_AF205970	--AATATGCATCACACTCTTTGCCCCATCAGACAGACTATGTAATGTAGGATAATCCAAGGTATATGTAATGCTTCTCCATCATGAACCCAAACATTATCTCCAAAACACGCTCTAATTCGGCCAGTACGCTCCTAGGCACATCCTTGCTTCAGGTACCATATAGCCCAAATGCTCCTACCTACAGCCAAGCAGCAAGCGTTACCCAAAGACCCAGTAACTTATCTACTATGCCAAACGTCCACCAAGCGAACGAGGAATGTCCCAGTACACCTTTGAATTCCCCTAGTCTACTGAATTCGCCCACCTCCTAGGTAATATTCTCAGCCAACAGCCTTCAAGAACTC---------
Dendroica_petechia_AF206013	--ANTATGCATTACACTCTTTGCCCCATCAGACAGACTATGTAATGTAGGATAATCCAAGGTATATGTAATGCCCTTCCATCATGAACCCAAACATTATCTCCAAAACACACTCTAATTCGGCCAACACACTCCTAGACACATTCTTGTTTCAGGTACCATATAGCCCAAATGCTCCTACCTACAGCCAAGCAGCAAGCGTTACCCAAAGACCCAGACACTTATCTACTATGCTAAACACCCATCTGATGAACGAGGAATGTCCCAGTACACCTTTGAATTCCCCTAGTCTACTGAATTCGCCCACCTCCTAGGTAATATTCTCAGCCAACAGCCTTCAAGAACTC---------
Dendroica_petechia_AF206014	--ANTATGCATTACACTCTTTGCCCCATCAGACAGACTATGTAATGTAGGATAATCCAAGGTATATGTAATGCCCCTCCATCATAAACCCAAACATTATCTCCAAAACACACTCTAATTCGGCCAATACACTCCTAGACACATTCTTGTTTCAGGTACCATATAGCCCAAATGCTCCTACCTACAGCCAAGCAGCAAGCGTTACCCAGAGACCCAGAAACTTATCTACTATGCCAAACACCCATCCGATGAACGAGGAATGTCCCAGTACACCTTTGAATTCCCCTAGTCTACTGAATTCGCCCACCTCCTAGGTAATATTCTCAGCCAACAGCCTTCAAGAACTC---------
Dendroica_petechia_AF206012	--ANTATGCATTACACTCTTTGCCCCATCAGACAGACTATGTAATGTAGGATAATCCAAGGTATATGTAATGCCCCTCCATCATAAACCCAAACATTATCTCCAAAACACACTCTAACTCGGCCAATACACTCCTAGACACATTCTTGCTTCAGGTACCATATAGCCCAAATGCTCCTACCTACAGCCAAGCAGCAAGCGTTACCCAAAGACCCAGAAACTTATCTACTATGCCAAACACCCACCTGATGAACGAGGAATGTCCCAGTACACCTTTGAATTCCCCTAGTCTACTGAATTCGCCCACCTCCTAGGTAATATTCTCAGCCAACAGCCTTCAAGAACTC---------
Dendroica_pensylvanica_AF206016	--ANTATGCATTACACTCTTTGCCCCATCAGACAGACTATGTAATGTAGGATAATCCAAGGTATATGTAATGCTCTTCCATCATGAACCCAAACATTATCTCCAAAACACACTCTAATTCGGCCAATACACTTCCAGACACATTCTTGCTTCAGGTACCATATAGCCCAAATGCTCCTACCTACAGCCAAGCAGCAAGCGTCACCCAGAGACCCAGAAACTTATCTACTGTGCTAACCACCCACCAAGAGAACGAGGAATGTTCCAGTACACCTTTGAATTCCCCTAGTCTACTGAATTCGCCCACCTCCTAGGTAATATTCTCAGCCAACAGCCTTCAAGAACTC---------
Setophaga_striata_JX021286	ATAATATGCATTACACTCTTTGCCCCATCAGACAGACTATGTAATGTAGGATAATCCAAGGTATATGTAATGCCCTTCCATCATAAACCCAAACATTATCTCCAAAACACACTCTAATTCGGCCAATACACTTCCAGACACATTCTTGTTTCAGGTACCATATAGCCCAGATGCTCCTACCTACAGCTAAGCAGCAAGCGTCACCCAGAGACCCAGAAACTTATCTACTATGCTAAACACCCACTACGCGAACGAGGAATGTCCCAGTACACCTTTGAATTCCCCTAGTCTACTGAATTCGCCCACCTCCTAGGTAATATTCTCTACCAACAGCCTTCAAGAACTCCCAAGCCAG
Setophaga_striata_JX021281	ATAGTATGCATTACATTCTTTGCCCCATCAGACAGACTATGTAATGTAGGATAATCCAAGGTATATGTAATGCCCTTCCATCATAAACCCAAACATTATCTCCAAAACACACTCTAATTCGGCCAATACACTCCCAGACACATTCTTGTTTCAGGTACCATATAGCCCAGATGCTCCTACCTACAGCTAAGCAGCAAGCGTCACCCAGAGACCCAGAAACTTATCTACTATGCTAAACACCCACTACGCGAACGAGGAATGTCCCAGTACACCTTTGAATTCCCCTAGTCTACTGAATTCGCCCACCTCCTAGGTAATATTCTCTACCAACAGCCTTCAAGAACTCCCAAGCCAG
	;
End;
