# Supplementary material for: A latitudinal phylogeographic diversity gradient in birds
Source: PLoS Biol. 2017 Apr 13;15(4):e2001073. doi: 10.1371/journal.pbio.2001073 (PMC5390966; doi:10.1371/journal.pbio.2001073)
Supplement: S1 Data — (ZIP) [file pbio.2001073.s015.zip › S1_Data/Setophaga-ruticilla.nex]

#NEXUS
Begin data;
	Dimensions ntax=188 nchar=355;
	Format datatype=DNA gap=- missing=?;
	Matrix
Setophaga_ruticilla_EF999230	-----------------------CCCATCATACAGCTCATGTAATGTAGGATAATCCAAAGTAAACGTAATGCTCTTCCATCATAAACCCAAACATTATCTCCAAAACAGGTCCTAATTCGGGCAATACACTCCCAGACACATTCTTGCTTCAGGTACCATATAGCCCAAATGCTCCTACCAACAGCCAAGCAGCAAGCGTTACCCAGAGACCCAGAAACTTATCTACTGTACTAAACCCCCATGACGCGAACGAGGAATGTCCCAGCACACCTTTGAATTCCCCTAGTCTACTGAATTCGCCCACCTCCTAG------------------------------------------
Setophaga_ruticilla_EF999288	-----------------------CCCATCATACAGCTCATGTAATGTAGGATAATCCAAAGTAAACGTAATGCTCTTCCATCATAAACCCAAACATTATCTCCAAAACAGGTCCTAATTCGGGCAGTACACTCCCAGACACATTCTTGCTTCAGGTACCATATAGCCCAAATGCTCCTACCAACAGCCAAGCAGCAAGCGTTACCCAGAGACCCAGAAACTTATCTACTGTACTAAACCCCCACGACGCGAACGAGGAATGTCCCAGCACACCTTTGAATTCCCCTAGTCTACTGAATTCGCCCACCTCCTAG------------------------------------------
Setophaga_ruticilla_EF999218	-----------------------CCCATCATACAGCTCATGTAATGTAGGATAATCCAAAGTAAACGTAATGCTCTTCCATCATAAACCCAAACATTATCTCCAAAACAGGTCCTAATTCGGGCAATGCACTCCCAGACACATTCTTGCTTCAGGTACCATATAGCCCAAATGCTCCTACCAACAGCCAAGCAGCAAGCGTTACCCAGAGACCCAGAGACTTATCTACTGTACTAACCCCCCACGACGTAAACGAGGAATGTCCCAGTACACCTTTGAATTCCCCTAGTCTACTGAATTCGCCCACCTCCTAG------------------------------------------
Setophaga_ruticilla_EF999244	-----------------------CCCATCATACAGCTCATGTAATGTAGGATAATCCAAAGTAAACGTAATGCTCTTCCATCATAAACCCAAACATTATCTCCAAAACAGGTCCTAATTCGGGCAATGCACTCCCAGACACATTCTTGCTTCAGGTACCATATAGCCCAAATGCTCCTACCAACAGCCAAGCAGCAAGCGTTACCCAGAGACCCAGGAACTTATCTACCGTACTAACCCTCCATGACGCGAACGAGGAATGTCCCAGCACACCTTTGAATTCCCCTAGTCTACTGAATTCGCCCACCTCCTAG------------------------------------------
Setophaga_ruticilla_EF999215	-----------------------CCCATCATACAGCTCATGTAATGTAGGATAATCCAAAGTAAACGTAATGCTCTTCCATCATAAACCCAAACATTATCTCCAAAACAGGTCCTAATTCGGGCAATACACTTCTAGACACATTCTTGCTTCAGGTACCATATAGCCCAAATGCTCCTACCAACAGCTAAGCAGCAAGCGTTACCCAGAGACCCAGAAACTTATCTACCGTACTAACCCCCCACGACGCAAACGAGGAATGTCCCAGCACACCTTTGAATTCCCCTAGTCTACTGAATTCGCCCACCTCCTAG------------------------------------------
Setophaga_ruticilla_EF999205	-----------------------CCCATCATACAGCTCATGTAATGTAGGATAATCCAAAGTAAACGTAATGCTCTTCCATCATAAACCCAAACATTATCTCCAAAACAGGTCCTAATTCGGGCAATACACTTCTAGACACATTCTTGCTTCAGGTACCATATAGCCCAAATGCTCCTACCAACAGCTAAGCAGCAAGCGTTACCCAGAGACCCAGAAACTTATCTACCGTACTAACCCCCCACGACGCAAACGAGGAATGTCCCAGCACACCTTTGAATTCCCCTAGTCTACTGAATTCGCCCACCTCCTAG------------------------------------------
Setophaga_ruticilla_EF999151	-----------------------CCCATCATACAGCTCATGTAATGTAGGATAATCCAAAGTAAACGTAATGCTCTTCCATCATAAACCCAAACATTATCTCCAAAACAAGTCCTAATCCGGGCAGTACACTTCTAGACACATTCTTGCTTCAGGTACCATATAGCCCAAATGCTCCTACCAACAGCCAAGCAGCAAGCGTTACCCAGAGACCCAGAAACTTATCTACTGTACTAACCCTCCACGACGCGAACGAGGAATGTCCCAGCACACCTTTGAATTCCCCTAGTCTACTGAATTCGCCCACCTCCTAG------------------------------------------
Setophaga_ruticilla_EF999147	-----------------------CCCATCATACAGCTCATGTAATGTAGGATAATCCAAAGTAAACGTAATGCTCTTCCATCATAAACCCAAACATTATCTCCAAAACAGGTCCTAATCCGGGCAATACACTTCTAGACACATTCTTGCTTCAGGTACCATATAGCCCAAATGCTCCTACCAACAGCCAAGCAGCAAGCGTTACCCAGAGACCCAGAAACTTATCTACTGTACTAACCCTCCACGACGCGAACGAGGAATGTCCCAGCACACCTTTGAATTCCCCTAGTCTACTGAATTCGCCCACCTCCTAG------------------------------------------
Setophaga_ruticilla_EF999278	-----------------------CCCATCATACAGCTCATGTAATGTAGGATAATCCAAAGTAAACGTAATGCTCTTCCATCATAAACCCAAACATTATCTCCAAAACAAGTCCTAATCCGGGCAATGCACTCCTAGACACATTCTTGTTTCAGGTACCATATAGCCCAAATGCTCCTACCAACAGCCAAGCAGCAAGCGTTACCCAAAGACCCAGGAACTTATCTACTGTACTAAACCCCCACGACGCGAACGAGGAATGTCCCAGCACACCTTTGAATTCCCCTAGTCTACTGAATTCGCCCACCTCCTAG------------------------------------------
Setophaga_ruticilla_EF999306	-----------------------CCCATCATACAGCTCATGTAATGTAGGATAATCCAAAGTAAACGTAATGCTCTTCCATCATAAACCCAAACATTATCTCCAAAACAGGTCCTAATTCGGGCAATGCACTCCTAGACACATTCTTGTTTCAGGTACCATATAGCCCAAATGCTCCTACCAACAGCCAAGCAGCAAGCGTTACCCAAAGACCCAGGAACTTATCTACTGTACTAACCCCCCACGACGCGAACGAGGAATGTCCCAGCACACCTTTGAATTCCCCTAGTCTACTGAATTCGCCCACCTCCTAG------------------------------------------
Setophaga_ruticilla_EF999268	-----------------------CCCATCATACAGCTCATGTAATGTAGGATAATCCAAAGTAAACGTAATGCTCTTCCATCATAAACCCAAACATTATCTCCAAAACAGGTCCTAATTCGGGCAATGCACTCCTAGACACATTCTTGTTTCAGGTACCATATAGCCCAAATGCTCCTACCAACAGCCAAGCAGCAAGCGTTACCCAAAGACCCAGGAACTTATCTACTGTACTAACCCCCCACGACGCGAACGAGGAATGTCCCAGCACACCTTTGAATTCCCCTAGTCTACTGAATTCGCCCACCTCCTAG------------------------------------------
Setophaga_ruticilla_EF999186	-----------------------CCCATCATACAGCTCATGTAATGTAGGATAATCCAAAGTAAACGTAATGCTCTTCCATCATAAACCCAAACATTATCTCCAAAACAGGTCCTAATTCGGGCAATGCACTCCTAGACACATTCTTGTTTCAGGTACCATATAGCCCAAATGCTCCTACCAACAGCCAAGCAGCAAGCGTTACCCAAAGACCCAGGAACTTATCTACTGTACTAACCCCCCACGACGCGAACGAGGAATGTCCCAGCACACCTTTGAATTCCCCTAGTCTACTGAATTCGCCCACCTCCTAG------------------------------------------
Setophaga_ruticilla_EF999299	-----------------------CCCATCATACAGCTCATGTAATGTAGGATAATCCAAAGTAAACGTAATGCTCTTCCATCATAAACCCAAACATTATCTCCAAAACAAGTCCTAATTCGGGCAATGCACTCCTAGACACATTCTTGTTTCAGGTACCATATAGCCCAAATGCTCCTACCAACAGCCAAGCAGCAAGCGTTACCCAAAGACCCAGGAACTTATCTACTGTACTAACCCCCCACGACGCGAACGAGGAATGTCCCAGTACACCTTTGAATTCCCCTAGTCTACTGAATTCGCCCACCTCCTAG------------------------------------------
Setophaga_ruticilla_EF999185	-----------------------CCCATCATACAGCTCATGTAATGTAGGATAATCCAAAGTAAACGTAATGCTCTTCCATCATAAACCCAAACATTATCTCCAAAACAAGTCCTAATTCGGGCAATGCACTCCTAGACACATTCTTGTTTCAGGTACCATATAGCCCAAATGCTCCTACCAACAGCCAAGCAGCAAGCGTTACCCAAAGACCCAGGAACTTATCTACTGTACTAACCCCCCACGACGCGAACGAGGAATGTCCCAGTACACCTTTGAATTCCCCTAGTCTACTGAATTCGCCCACCTCCTAG------------------------------------------
Setophaga_ruticilla_EF999184	-----------------------CCCATCATACAGCTCATGTAATGTAGGATAATCCAAAGTAAACGTAATGCTCTTCCATCATAAACCCAAACATTATCTCCAAAACAAGTCCTAATTCGGGCAATGCACTCCTAGACACATTCTTGTTTCAGGTACCATATAGCCCAAATGCTCCTACCAACAGCCAAGCAGCAAGCGTTACCCAAAGACCCAGGAATTTATCTACTGTACTAACCCCCCACGACGCGAACGAGGAATGTCCCAGCACACCTTTGAATTCCCCTAGTCTACTGAATTCGCCCACCTCCTAG------------------------------------------
Setophaga_ruticilla_EF999318	-----------------------CCCATCATACAGCTCATGTAATGTAGGATAATCCAAAGTAAACGTAATGCTCTTCCATCATAAACCCAAACATTATCTCCAAAACAAGTCCTAATTCGGGCAATGCACTCCTAGACACATTCTTGTTTCAGGTACCATATAGCCCAAATGCTCCTACCAACAGCCAAGCAGCAAGCGTTACCCAAAGACCCAGGAACTTATCTACTGTACTAACCCCCCACGACGCGAACGAGGAATGTCCCAGCACACCTTTGAATTCCCCTAGTCTACTGAATTCGCCCACCTCCTAG------------------------------------------
Setophaga_ruticilla_EF999315	-----------------------CCCATCATACAGCTCATGTAATGTAGGATAATCCAAAGTAAACGTAATGCTCTTCCATCATAAACCCAAACATTATCTCCAAAACAAGTCCTAATTCGGGCAATGCACTCCTAGACACATTCTTGTTTCAGGTACCATATAGCCCAAATGCTCCTACCAACAGCCAAGCAGCAAGCGTTACCCAAAGACCCAGGAACTTATCTACTGTACTAACCCCCCACGACGCGAACGAGGAATGTCCCAGCACACCTTTGAATTCCCCTAGTCTACTGAATTCGCCCACCTCCTAG------------------------------------------
Setophaga_ruticilla_EF999295	-----------------------CCCATCATACAGCTCATGTAATGTAGGATAATCCAAAGTAAACGTAATGCTCTTCCATCATAAACCCAAACATTATCTCCAAAACAAGTCCTAATTCGGGCAATGCACTCCTAGACACATTCTTGTTTCAGGTACCATATAGCCCAAATGCTCCTACCAACAGCCAAGCAGCAAGCGTTACCCAAAGACCCAGGAACTTATCTACTGTACTAACCCCCCACGACGCGAACGAGGAATGTCCCAGCACACCTTTGAATTCCCCTAGTCTACTGAATTCGCCCACCTCCTAG------------------------------------------
Setophaga_ruticilla_EF999294	-----------------------CCCATCATACAGCTCATGTAATGTAGGATAATCCAAAGTAAACGTAATGCTCTTCCATCATAAACCCAAACATTATCTCCAAAACAAGTCCTAATTCGGGCAATGCACTCCTAGACACATTCTTGTTTCAGGTACCATATAGCCCAAATGCTCCTACCAACAGCCAAGCAGCAAGCGTTACCCAAAGACCCAGGAACTTATCTACTGTACTAACCCCCCACGACGCGAACGAGGAATGTCCCAGCACACCTTTGAATTCCCCTAGTCTACTGAATTCGCCCACCTCCTAG------------------------------------------
Setophaga_ruticilla_EF999275	-----------------------CCCATCATACAGCTCATGTAATGTAGGATAATCCAAAGTAAACGTAATGCTCTTCCATCATAAACCCAAACATTATCTCCAAAACAAGTCCTAATTCGGGCAATGCACTCCTAGACACATTCTTGTTTCAGGTACCATATAGCCCAAATGCTCCTACCAACAGCCAAGCAGCAAGCGTTACCCAAAGACCCAGGAACTTATCTACTGTACTAACCCCCCACGACGCGAACGAGGAATGTCCCAGCACACCTTTGAATTCCCCTAGTCTACTGAATTCGCCCACCTCCTAG------------------------------------------
Setophaga_ruticilla_EF999249	-----------------------CCCATCATACAGCTCATGTAATGTAGGATAATCCAAAGTAAACGTAATGCTCTTCCATCATAAACCCAAACATTATCTCCAAAACAAGTCCTAATTCGGGCAATGCACTCCTAGACACATTCTTGTTTCAGGTACCATATAGCCCAAATGCTCCTACCAACAGCCAAGCAGCAAGCGTTACCCAAAGACCCAGGAACTTATCTACTGTACTAACCCCCCACGACGCGAACGAGGAATGTCCCAGCACACCTTTGAATTCCCCTAGTCTACTGAATTCGCCCACCTCCTAG------------------------------------------
Setophaga_ruticilla_EF999183	-----------------------CCCATCATACAGCTCATGTAATGTAGGATAATCCAAAGTAAACGTAATGCTCTTCCATCATAAACCCAAACATTATCTCCAAAACAAGTCCTAATTCGGGCAATGCACTCCTAGACACATTCTTGTTTCAGGTACCATATAGCCCAAATGCTCCTACCAACAGCCAAGCAGCAAGCGTTACCCAAAGACCCAGGAACTTATCTACTGTACTAACCCCCCACGACGCGAACGAGGAATGTCCCAGCACACCTTTGAATTCCCCTAGTCTACTGAATTCGCCCACCTCCTAG------------------------------------------
Setophaga_ruticilla_EF999174	-----------------------CCCATCATACAGCTCATGTAATGTAGGATAATCCAAAGTAAACGTAATGCTCTTCCATCATAAACCCAAACATTATCTCCAAAACAAGTCCTAATTCGGGCAATGCACTCCTAGACACATTCTTGTTTCAGGTACCATATAGCCCAAATGCTCCTACCAACAGCCAAGCAGCAAGCGTTACCCAAAGACCCAGGAACTTATCTACTGTACTAACCCCCCACGACGCGAACGAGGAATGTCCCAGCACACCTTTGAATTCCCCTAGTCTACTGAATTCGCCCACCTCCTAG------------------------------------------
Setophaga_ruticilla_EF999168	-----------------------CCCATCATACAGCTCATGTAATGTAGGATAATCCAAAGTAAACGTAATGCTCTTCCATCATAAACCCAAACATTATCTCCAAAACAAGTCCTAATTCGGGCAATGCACTCCTAGACACATTCTTGTTTCAGGTACCATATAGCCCAAATGCTCCTACCAACAGCCAAGCAGCAAGCGTTACCCAAAGACCCAGGAACTTATCTACTGTACTAACCCCCCACGACGCGAACGAGGAATGTCCCAGCACACCTTTGAATTCCCCTAGTCTACTGAATTCGCCCACCTCCTAG------------------------------------------
Setophaga_ruticilla_EF999166	-----------------------CCCATCATACAGCTCATGTAATGTAGGATAATCCAAAGTAAACGTAATGCTCTTCCATCATAAACCCAAACATTATCTCCAAAACAAGTCCTAATTCGGGCAATGCACTCCTAGACACATTCTTGTTTCAGGTACCATATAGCCCAAATGCTCCTACCAACAGCCAAGCAGCAAGCGTTACCCAAAGACCCAGGAACTTATCTACTGTACTAACCCCCCACGACGCGAACGAGGAATGTCCCAGCACACCTTTGAATTCCCCTAGTCTACTGAATTCGCCCACCTCCTAG------------------------------------------
Setophaga_ruticilla_EF999148	-----------------------CCCATCATACAGCTCATGTAATGTAGGATAATCCAAAGTAAACGTAATGCTCTTCCATCATAAACCCAAACATTATCTCCAAAACAGGTCCTAATCCGGGCAATACACTCCCAGACACATTCTTGCTTCAGGTACCATATAGCCCAAATGCTCCTACCAACAGCCAAGCAGCAAGCGTTACCCAGAGACCCAGAAACTTATCTACTGTACTAACCCCCCACGACGTGAACGAGGAATGTCCCAGTACACCTTTGAATTCCCCTAGTCTACTGAATTCGCCCACCTCCTAG------------------------------------------
Setophaga_ruticilla_EF999143	-----------------------CCCATCATACAGCTCATGTAATGTAGGATAATCCAAAGTAAACGTAATGCTCTTCCATCATAAACCCAAACATTATCTCCAAAACAGGTCCTAATTCGGGCAATACACTCCTAGACACATTCTTGCTTCAGGTACCATATAGCCCAAATGCTCCTACCAACAGCCAAGCAGCAAGCGTCACCCAGAGACCCAGAAACTTATCTACTGTACTAACCCCCCACGACGTGAACGAGGAATGTCCCAGCACACCTTTGAATTCCCCTAGTCTACTGAATTCGCCCACCTCCTAG------------------------------------------
Setophaga_ruticilla_EF999149	-----------------------CCCATCATACAGCTCATGTAATGTAGGATAATCCAAAGTAAACGTAATGCTCTTCCATCATAAACCCAAACATTATCTCCAAAACAGGTCCTAATTCGGGCAATACACTCCTAGACACATTCTTGCTTCAGGTACCATATAGCCCAAATGCTCCTACCAACAGCCAAGCAGCAAGCGTTACCCAGAGACCCAGAAACTTATCTACTGTACTAACCCCCCACGACGTGAACGAGGAATGTCCCAGTACACCTTTGAATTCCCCTAGTCTACTGAATTCGCCCACCTCCTAG------------------------------------------
Setophaga_ruticilla_EF999154	-----------------------CCCATCATACAGCTCATGTAATGTAGGATAATCCAAAGTAAACGTAATGCTCTTCCATCATAAACCCAAACATTATCTCCAAAACAGGTCCTAANTCGGGCAATGCACTCCCAGACACATTCTTGCTTCAGGTACCATATAGCCCAAATGCTCCTACCAACAGCCAAGCAGCAAGCGTTACCCAGAGACCCAGAAACTTATCTGCTGTACTAACCCCCCACGACGCGAACGAGGAATGTCCCAGNACACCTTTGAATTCCCCTAGTCTACTGAATTCGCCCACCTCCTAG------------------------------------------
Setophaga_ruticilla_EF999155	-----------------------CCCATCATACAGCTCATGTAATGTAGGATAATCCAAAGTAAACGTAATGCTCTTCCATCATAAACCCAAACATTATCTCCAAAACAGGTCCTAATTCGGGCAATGCACTCCCAGACACATTCTTGCTTCAGGTACCATATAGCCCAAATGCTCCTACCAACAGCCAAGCAGCAAGCGTTACCCAGAGACCCAGAAACTTATCTGCTGTACTAACCCCCCACGACGCNAACGAGGAATGTCCCAGNACACCTTTGAATTCCCCTAGTCTACTGAATTCGCCCACCTCCTAG------------------------------------------
Setophaga_ruticilla_EF999188	-----------------------CCCATCATACAGCTCATGTAATGTAGGATAATCCAAAGTAAACGTAATGCTCTTCCATCATAAACCCAAACATTATCTCCAAAACAGGTCCTAATTCGGGCAATGCACTCCCAGACACATTCTTGCTTCAGGTACCATATAGCCCAAATGCTCCTACCAACAGCCAAGCAGCAAGCGTTACCCAGAGACCCAGAAACTTATCTGCTGTACTAACCCCCCACGACGCGAACGAGGAATGTCCCAGTACACCTTTGAATTCCCCTAGTCTACTGAATTCGCCCACCTCCTAG------------------------------------------
Setophaga_ruticilla_EF999163	-----------------------CCCATCATACAGCTCATGTAATGTAGGATAATCCAAAGTAAACGTAATGCTCTTCCATCATAAACCCAAACATTATCTCCAAAACAGGTCCTAATTCGGGCAATGCACTCCTAGACACATTCTTGCTTCAGGTACCATATAGCCCAAATGCTCCTACCAACAGCCAAGCAGCAAGCGTTACCCAGAGACCCAGAAACTTATCTGCTGTACTAACCCCCCACGACGCGAACGAGGAATGTCCCAGTACACCTTTGAATTCCCCTAGTCTACTGAATTCGCCCACCTCCTAG------------------------------------------
Setophaga_ruticilla_EF999264	-----------------------CCCATCATACAGCTCATGTAATGTAGGATAATCCAAAGTAAACGTAATGCTCTTCCACCATAAACCCAAACATTATCTCCAAAACAGGTCCTAATTCGGGCAATACACTCCTAGACACATTCTTGTTTCAGGTACCATATAGCCCAGATGCTCCTACCAACAGCCAAGCAGCAAGCGTTACCCAGAGACCCAGAAACTTATCTACTGTACTAACCCCCCACGACGCGAACGAGGAATGTCCCAGTACACCTTTGAATTCCCCTAGTCTACTGAATTCGCCCACCTCCTAG------------------------------------------
Setophaga_ruticilla_EF999293	-----------------------CCCATCATACAGCTCATGTAATGTAGGATAATCCAAAGTAAACGTAATGCTCTTCCATCATAAACCCAAACATTATCTCCAAAACAGGTCCTAATTCGGGCAATACACTCCTAGACACATTCTTGTTTCAGGTACCATATAGCCCAAATGCTCCTACCAACAGCCAAGCAGCAAGCGTTACCCAGAGACCCAGAAACTTATCTACTGTACTAACCCCCCACGACGCGAACGAGGAATGTCCCAGTACACCTTTGAATTCCCCTAGTCTACTGAATTCGCCCACCTCCTAG------------------------------------------
Setophaga_ruticilla_EF999287	-----------------------CCCATCATACAGCTCATGTAATGTAGGATAATCCAAAGTAAACGTAATGCTCTTCCATCATAAACCCAAACATTATCTCCAAAACAGGTCCTAATTCGGGCAATACACTCCTAGACACATTCTTGTTTCAGGTACCATATAGCCCAAATGCTCCTACCAACAGCCAAGCAGCAAGCGTTACCCAGAGACCCAGAAACTTATCTACTGTACTAACCCCCCACGACGCGAACGAGGAATGTCCCAGTACACCTTTGAATTCCCCTAGTCTACTGAATTCGCCCACCTCCTAG------------------------------------------
Setophaga_ruticilla_EF999255	-----------------------CCCATCATACAGCTCATGTAATGTAGGATAATCCAAAGTAAACGTAATGCTCTTCCATCATAAACCCAAACATTATCTCCAAAACAGGTCCTAATTCGGGCAATGCACTCCTAGACACATTCTTGCTTCAGGTACCATATAGCCCAGATGCTCCTACCAACAGCCAAGCAGCAAGCGTTACCCAGAGACCCAGGAACTTATCTACTGTACTAACCCCCCACGACGCGAACGAGGAATGTCCCAGTACACCTTTGAATTCCCCTAGTCTACTGAATTCGCCCACCTCCTAG------------------------------------------
Setophaga_ruticilla_EF999242	-----------------------CCCATCATACAGCTCATGTAATGTAGGATAATCCAAAGTAAACGTAATGCTCTTCCATCATAAACCCAAACATTATCTCCAAAACAGGTCCTAATTCGGGCAATACACTCCTAGACACATTCTTGCTTCAGGTACCATATAGCCCAGATGCTCCTACCAACAGCCAAGCAGCAAGCGTTACCCAGAGACCCAGAAACTTATCTACTGTACTAACCCCCCACGACGCGAACGAGGAATGTCCCAGTACACCTTTGAATTCCCCTAGTCTACTGAATTCGCCCACCTCCTAG------------------------------------------
Setophaga_ruticilla_EF999228	-----------------------CCCATCATACAGCTCATGTAATGTAGGATAATCCAAAGTAAACGTAATGCTCTTCCATCATAAACCCAAACATTATCTCCAAAACAGGTCCTAATTCGGACAATACACTCCTAGACACATTCTTGCTTCAGGTACCATATAGCCCAGATGCTCCTACCAACAGCCAAGCAGCAAGCGTTACCCAGAGACCCAGGAACTTATCTACTGTACTAACCCCCCACGACGCGAACGAGGAATGTCCCAGTACACCTTTGAATTCCCCTAGTCTACTGAATTCGCCCACCTCCTAG------------------------------------------
Setophaga_ruticilla_EF999240	-----------------------CCCATCATACAGCTCATGTAATGTAGGATAATCCAAAGTAAACGTAATGCTCTTCCATCATAAACCCAAACATTATCTCCAAAACAGGTCCTAATTCGGGCAATACACTCCTAGACACATTCTTGCTTCAGGTACCATATAGCCCAGATGCTCCTACCAACAGCCAAGCAGCAAGCGTTACCCAGAGACCCAGGAACTTATCTACTGTACTAACCCCCCACGACGCGAACGAGGAATGTCCCAGTACACCTTTGAATTCCCCTAGTCTACTGAATTCGCCCACCTCCTAG------------------------------------------
Setophaga_ruticilla_EF999241	-----------------------CCCATCATACAGCTCATGTAATGTAGGATAATCCAAAGTAAACGTAATGCTCTTCCATCATGAACCCAAACATTATCTCCAAAACAGGTCCTAATTCGGGCAATGCACTCCCAGACACATTCTTGCTTCAGGTACCATATAGCCCAAATGCTCCTACCAACAGCCAAGCAGCAAGCGTTACCCAGAGACCCAGAAACTTATCTACTGTACTAACCCCCCACGACGCGAACGAGGAATGTCCCAGTACACCTTTGAATTCCCCTAGTCTACTGAATTCGCCCACCTCCTAG------------------------------------------
Setophaga_ruticilla_EF999204	-----------------------CCCATCATACAGCTCATGTAATGTAGGATAATCCAAAGTAAACGTAATGCTCTTCCATCATGAACCCAAACATTATCTCCAAAACAGGTCCTAATTCGGGCAATGCACTCCCAGACACATTCTTGCTTCAGGTACCATATAGCCCAAATGCTCCTACCAACAGCCAAGCAGCAAGCGTTACCCAGAGACCCAGAAACTTATCTACTGTACTAACCCCCCACGACGCGAACGAGGAATGTCCCAGTACACCTTTGAATTCCCCTAGTCTACTGAATTCGCCCACCTCCTAG------------------------------------------
Setophaga_ruticilla_EF999167	-----------------------CCCATCATACAGCTCATGTAATGTAGGATAATCCAAAGTAAACGTAATGCTCTTCCATCATGAACCCAAACATTATCTCCAAAACAGGTCCTAATTCGGGCAATGCACTCCCAGACACATTCTTGTTTCAGGTACCATATAGCCCAAATGCTCCTACCAACAGCCAAGCAGCAAGCGTTACCCAGAGACCCAGAAACTTATCTACTGTACTAACCCCCCACGACGCGAACGAGGAATGTCCCAGTACACCTTTGAATTCCCCTAGTCTACTGAATTCGCCCACCTCCTAG------------------------------------------
Setophaga_ruticilla_EF999283	-----------------------CCCATCATACAGCTCATGTAATGTAGGATAATCCAAAGTAAACGTAATGCTCTTCCATCATAAACCCAAACATTATCTCCAAAACAGGTCCTAATTCGGGCAATACACTCCCAGACACATTCTTGCTTCAGGTACCATATAGCCCAAATGCTCCTACCAACAGCCAAGCAGCAAGCGTTACCCAGAGACCCAGGAACTTATCTACCGTACTAACCCCCCACGACGCGAACGAGGAATGTCCCAGCACACCTTTGAATTCCCCTAGTCTACTGAATTCGCCCACCTCCTAG------------------------------------------
Setophaga_ruticilla_EF999280	-----------------------CCCATCATACAGCTCATGTAATGTAGGATAATCCAAAGTAAACGTAATGCTCTTCCATCATAAACCCAAACATTATCTCCAAAACAGGTCCTAATTCGGGCAATACACTCCCAGACACATTCTTGCTTCAGGTACCATATAGCCCAAATGCTCCTACCAACAGCCAAGCAGCAAGCGTTACCCAGAGACCCAGGAACTTATCTACCGTACTAACCCCCCACGACGCGAACGAGGAATGTCCCAGCACACCTTTGAATTCCCCTAGTCTACTGAATTCGCCCACCTCCTAG------------------------------------------
Setophaga_ruticilla_EF999271	-----------------------CCCATCATACAGCTCATGTAATGTAGGATAATCCAAAGTAAACGTAATGCTCTTCCATCATAAACCCAAACATTATCTCCAAAACAGGTCCTAATTCGGGCAATACACTCCCAGACACATTCTTGCTTCAGGTACCATATAGCCCAAATGCTCCTACCAACAGCCAAGCAGCAAGCGTTACCCAGAGACCCAGGAACTTATCTACCGTACTAACCCCCCACGACGCGAACGAGGAATGTCCCAGCACACCTTTGAATTCCCCTAGTCTACTGAATTCGCCCACCTCCTAG------------------------------------------
Setophaga_ruticilla_EF999164	-----------------------CCCATCATACAGCTCATGTAATGTAGGATAATCCAAAGTAAACGTAATGCTCTTCCATCATAAACCCAAACATTATCTCCAAAACAGGTCCTAATTCGGGCAATACACTCCCAGACACATTCTTGCTTCAGGTACCATATAGCCCAAATGCTCCTACCAACAGCCAAGCAGCAAGCGTTACCCAGAGACCCAGGAACTTATCTACCGTACTAACCCCCCACGACGCGAACGAGGAATGTCCCAGCACACCTTTGAATTCCCCTAGTCTACTGAATTCGCCCACCTCCTAG------------------------------------------
Setophaga_ruticilla_EF999198	-----------------------CCCATCATACAGCTCATGTAATGTAGGATAATCCAAAGTAAACGTAATGCTCTTCCATCATAAACCCAAACATTATCTCCAAAACAGGTCCTAATTCGGGCAATACACTCCCAGACACATTCTTGCTTCAGGTACCATATAGCCCAAATGCTCCTACCAACAGCCAAGCAGCAAGCGTTACCCAGAGACCCAGGAACTTATCTACCGTACTAATCCCCCACGACGCGAACGAGGAATGTCCCAGCACACCTTTGAATTCCCCTAGTCTACTGAATTCGCCCACCTCCTAG------------------------------------------
Setophaga_ruticilla_EF999239	-----------------------CCCATCATACAGCTCATGTAATGTAGGATAATCCAAAGTAAACGTAATGCTCTTCCATCATAAACCCAAACATTATCTCCAAAACAGGTCCTAATTCGGGCAATGCACTCCCAGACACATTCTTGCTTCAGGTACCATATAGCCCAAATGCTCCTACCAACAGCCAAGCAGCAAGCGTTACCCAGAGACCCAGGAACTTATCTACTGTACTAACCCCCCACGACGCGAACGAGGAATGTCCCAGTACACCTTTGAATTCCCCTAGTCTACTGAATTCGCCCACCTCCTAG------------------------------------------
Setophaga_ruticilla_EF999285	-----------------------CCCATCATACAGCTCATGTAATGTAGGATAATCCAAAGTAAACGTAATGCTCTTCCATCATAAACCCAAACATTATCTCCAAAACAGGTCCCAATTCGGACAATGCACTCCTAGACACATTCTTGCTTCAGGTACCATATAGCCCAAATGCTCCTACCAACAGCCAAGCAGCAAGCGTTACCCAAAGACCCAGAAACTTATCTACTGTACTAACCCCCCACGACGCAAACGAGGAATGTCCCAGCACACCTTTGAATTCCCCTAGTCTACTGAATTCGCCCACCTCCTAG------------------------------------------
Setophaga_ruticilla_EF999180	-----------------------CCCATCATACAGCTCATGTAATGTAGGATAATCCAAAGTAAACGTAATGCTCTTCCATCATAAACCCAAACATTATCTCCAAAACAGGTCTTAACTCGGACAATNCACTCCTAGACACATTCTTGCTTCAGGTACCATATAGCCCAAATGCTCCTACCAACAGCCAAGCAGCAAGCGTTACCCAGAGACCCAGAAACTTATCTACTGTACTAACCCCCCACGACGCGAACGAGGAATGTCCCAGCACACCTTTGAATTCCCCTAGTCTACTGAATTCGCCCACCTCCTAG------------------------------------------
Setophaga_ruticilla_EF999156	-----------------------CCCATCATACAGCTCATGTAATGTAGGATAATCCAAAGTAAACGTAATGCTCTTCCATCATAAACCCAAACATTATCTCCAAAACAGGTCCTAATTCGGGCAATGCACTCCNAGACACATTCTTGTTTCAGGTACCATATAGCCCAAATGCTCCTACCAACAGCCAAGCAGCAAGCGTTACCCAAAGACCCAGAAACTTATCTACTGTACTAACCCCCCACGACGCAAACGAGGAATGTCCCAGCACACCTTTGAATTCCCCTAGTCTACTGAATTCGCCCACCTCCTAG------------------------------------------
Setophaga_ruticilla_EF999291	-----------------------CCCATCATACAGCTCATGTAATGTAGGATAATCCAAAGTAAACGTAATGCTCTTCCATCATAAACCCAAACATTATCTCCAAAACAGGTCCTAATTCGGGCAATGCACTCCTAGACACATCCTTGCTTCAGGTACCATATAGCCCAAATGCTCCTACCAACAGCCAAGCAGCAAGCGTTACCCAGAGACCCAGAAACTTATCTACTGTACTAACCTCCCACGACGCGAACGAGGAATGTCCCAGCACACCTTTGAATTCCCCTAGTCTACTGAATTCGCCCACCTCCTAG------------------------------------------
Setophaga_ruticilla_EF999212	-----------------------CCCATCATACAGCTCATGTAATGTAGGATAATCCAAAGTAAACGTAATGCTCTTCCATCATAAACCCAAACATTATCTCCAAAACAGGTCCTAATTCGGGCAATGCACTTCTAGACACATCCTTGCTTCAGGTACCATATAGCCCAAATGCTCCTACCAACAGCCAAGCAGCAAGCGTTACCCAGAGACCCAGAAACTTATCTACTGTACTAACCCCCCACGACGCGAACGAGGAATGTCCCAGCACACCTTTGAATTCCCCTAGTCTACTGAATTCGCCCACCTCCTAG------------------------------------------
Setophaga_ruticilla_EF999207	-----------------------CCCATCATACAGCTCATGTAATGTAGGATAATCCAAAGTAAACGTAATGCTCTTCCATCATAAACCCAAACATTATCTCCAAAACAGGTCCTAATTCGGGCAATGCACTTCTAGACACATCCTTGCTTCAGGTACCATATAGCCCAAATGCTCCTACCAACAGCCAAGCAGCAAGCGTTACCCAGAGACCCAGAAACTTATCTACTGTACTAACCCCCCACGACGCGAACGAGGAATGTCCCAGCACACCTTTGAATTCCCCTAGTCTACTGAATTCGCCCACCTCCTAG------------------------------------------
Setophaga_ruticilla_EF999232	-----------------------CCCATCATACAGCTCATGTAATGTAGGATAATCCAAAGTAAACGTAATGCTCTTCCATCATAAACCCAAACATTATCTCCAAAACAGGTCCTAATTCGGGCAATGCACTCCTAGACACATCCTTGCTTCAGGTACCATATAGCCCAAATGCTCCTACCAACAGCCAAGCAGCAAGCGTTACCCAGAGACCCAGAAACTTATCTACTGTACTAACCCCCCACGACGCGAACGAGGAATGTCCCAGCACACCTTTGAATTCCCCTAGTCTACTGAATTCGCCCACCTCCTAG------------------------------------------
Setophaga_ruticilla_EF999263	-----------------------CCCATCATACAGCTCATGTAATGTAGGATAATCCAAAGTAAACGTAATGCTCTTCCATCATAAACCCAAACATTATCTCCAAAACAGGTCCTAATTCGGGCAATGCACTCCTAGACACATTCTTGTTTCAGGTACCATATAGCCCAAATGCTCCTACCAACAGCCAAGCAGCAAGCGTTACCCAGAGACCCAGAAACTTATCTACTGTACTAACCCCCCACGACGCAAACGAGGAATGTCCCAGCACACCTTTGAATTCCCCTAGTCTACTGAATTCGCCCACCTCCTAG------------------------------------------
Setophaga_ruticilla_EF999305	-----------------------CCCATCATACAGCTCATGTAATGTAGGATAATCCAAAGTAAACGTAATGCTCTTCCATCATAAACCCAAACATTATCTCCAAAACAGGTCCTAATTCGGGCAATGCACTCCTAGACACATTCTTGTTTCAGGTACCATATAGCCCAAATGCTCCTACCAACAGCCAAGCAGCAAGCGTTACCCAGAGACCCAGAAACTTATCTACTGTACTAACCCCCCACGACGCGAACGAGGAATGTCCCAGCACACCTTTGAATTCCCCTAGTCTACTGAATTCGCCCACCTCCTAG------------------------------------------
Setophaga_ruticilla_EF999175	-----------------------CCCATCATACAGCTCATGTAATGTAGGATAATCCAAAGTAAACGTAATGCTCTTCCATCATAAACCCAAACATTATCTCCAAAACAGGTCCTAATTCGGGCAATGCACTCCTAGACACATTCTTGTTTCAGGTACCATATAGCCCAAATGCTCCTACCAACAGCCAAGCAGCAAGCGTTACCCAGAGACCCAGAAACTTATCTACTGTACTAACCCCCCACGACGCGAACGAGGAATGTCCCAGCACACCTTTGAATTCCCCTAGTCTACTGAATTCGCCCACCTCCTAG------------------------------------------
Setophaga_ruticilla_EF999304	-----------------------CCCATCATACAGCTCATGTAATGTAGGATAATCCAAAGTAAACGTAATGCTCTTCCATCATAAACCCAAACATTATCTCCAAAACAGGTCCTAATTCGGGCAATGCACTCCTAGACACATTCTTGTTTCAGGTACCATATAGCCCAGATGCTCCTACCAACAGCCAAGCAGCAAGCGTTACCCAGAGACCCAGAAACTTATCTACTGTACTAACCCCCCACGACGCGAACGAGGAATGTCCCAGCACACCTTTGAATTCCCCTAGTCTACTGAATTCGCCCACCTCCTAG------------------------------------------
Setophaga_ruticilla_EF999282	-----------------------CCCATCATACAGCTCATGTAATGTAGAATAATCCAAAGTAAACGTAATGCTCTTCCATCATAAACCCAAACATTATCTCCAAAACAGGTCCTAATTCGGGCAATGCACTCCTAGACACATTCTTGCTTCAGGTACCATATAGCCCAAATGCTCCTACCAACAGCCAAGCAGCAAGCGTTACCCAGAGACCCAGAAACTTATCTACTGTACTAACCCCCCACGACGCGAACGAGGAATGTCCCAGCACACCTTTGAATTCCCCTAGTCTACTGAATTCGCCCACCTCCTAG------------------------------------------
Setophaga_ruticilla_EF999217	-----------------------CCCATCATACAGCTCATGTAATGTAGAATAATCCAAAGTAAACGTAATGCTCTTCCATCATAAACCCAAACATTATCTCCAAAACAGGTCCTAATTCGGGCAATGCACTCCTAGACACATTCTTGCTTCAGGTACCATATAGCCCAAATGCTCCTACCAACAGCCAAGCAGCAAGCGTTACCCAGAGACCCAGAAACTTATCTACTGTACTAACCCCCCACGACGCGAACGAGGAATGTCCCAGCACACCTTTGAATTCCCCTAGTCTACTGAATTCGCCCACCTCCTAG------------------------------------------
Setophaga_ruticilla_EF999201	-----------------------CCCATCATACAGCTCATGTAATGTAGAATAATCCAAAGTAAACGTAATGCTCTTCCATCATAAACCCAAACATTATCTCCAAAACAGGTCCTAATTCGGGCAATGCACTCCTAGACACATTCTTGCTTCAGGTACCATATAGCCCAAATGCTCCTACCAACAGCCAAGCAGCAAGCGTTACCCAGAGACCCAGAAACTTATCTACTGTACTAACCCCCCACGACGCGAACGAGGAATGTCCCAGCACACCTTTGAATTCCCCTAGTCTACTGAATTCGCCCACCTCCTAG------------------------------------------
Setophaga_ruticilla_EF999170	-----------------------CCCATCATACAGCTCATGTAATGTAGGATAATCCAAAGTAAACGTAATGCTCTTCCATCATAAACCCAAACATTATCTCCAAAACAGGTCCTAATTCGGGCAATGCACTCCTAGACACATTCTTGCTTCAGGTACCATACAGCCCAAATGCTCCTACCAACAGCCAAGCAGCAAGCGTTACCCAGAGACCCAGAAACTTATCTACTGTACTAACCCCCCACGACGCGAACGAGGAATGTCCCAGCACACCTTTGAATTCCCCTAGTCTACTGAATTCGCCCACCTCCTAG------------------------------------------
Setophaga_ruticilla_EF999262	-----------------------CCCATCATACAGCTCATGTAATGTAGGATAATCCAAAGTAAACGTAATGCTCTTCCATCATAAACCCAAACATTATCTCCAAAACAGGTCCTAATTCGGGCAATGCACTCCTAGACACATTCTTGCTTCAGGTACCATATAGCCCAAATGCTCCTACCAACAGCCAAGCAGCAAGCGTTACCCAGAGACCCAGAAACTTATCTACTGTACTAACCCCCCACGACGCGAACGAGGAATGTCCCAGCACACCTTTGAATTCCCCTAGTCTACTGAATTCGCCCACCTCCTAG------------------------------------------
Setophaga_ruticilla_EF999256	-----------------------CCCATCATACAGCTCATGTAATGTAGGATAATCCAAAGTAAACGTAATGCTCTTCCATCATAAACCCAAACATTATCTCCAAAACAGGTCCTAATTCGGGCAATGCACTCCTAGACACATTCTTGCTTCAGGTACCATATAGCCCAAATGCTCCTACCAACAGCCAAGCAGCAAGCGTTACCCAGAGACCCAGAAACTTATCTACTGTACTAACCCCCCACGACGCGAACGAGGAATGTCCCAGCACACCTTTGAATTCCCCTAGTCTACTGAATTCGCCCACCTCCTAG------------------------------------------
Setophaga_ruticilla_EF999247	-----------------------CCCATCATACAGCTCATGTAATGTAGGATAATCCAAAGTAAACGTAATGCTCTTCCATCATAAACCCAAACATTATCTCCAAAACAGGTCCTAATTCGGGCAATGCACTCCTAGACACATTCTTGCTTCAGGTACCATATAGCCCAAATGCTCCTACCAACAGCCAAGCAGCAAGCGTTACCCAGAGACCCAGAAACTTATCTACTGTACTAACCCCCCACGACGCGAACGAGGAATGTCCCAGCACACCTTTGAATTCCCCTAGTCTACTGAATTCGCCCACCTCCTAG------------------------------------------
Setophaga_ruticilla_EF999246	-----------------------CCCATCATACAGCTCATGTAATGTAGGATAATCCAAAGTAAACGTAATGCTCTTCCATCATAAACCCAAACATTATCTCCAAAACAGGTCCTAATTCGGGCAATGCACTCCTAGACACATTCTTGCTTCAGGTACCATATAGCCCAAATGCTCCTACCAACAGCCAAGCAGCAAGCGTTACCCAGAGACCCAGAAACTTATCTACTGTACTAACCCCCCACGACGCGAACGAGGAATGTCCCAGCACACCTTTGAATTCCCCTAGTCTACTGAATTCGCCCACCTCCTAG------------------------------------------
Setophaga_ruticilla_EF999195	-----------------------CCCATCATACAGCTCATGTAATGTAGGATAATCCAAAGTAAACGTAATGCTCTTCCATCATAAACCCAAACATTATCTCCAAAACAGGTCCTAATTCGGGCAATGCACTCCTAGACACATTCTTGCTTCAGGTACCATATAGCCCAAATGCTCCTACCAACAGCCAAGCAGCAAGCGTTACCCAGAGACCCAGAAACTTATCTACTGTACTAACCCCCCACGACGCGAACGAGGAATGTCCCAGCACACCTTTGAATTCCCCTAGTCTACTGAATTCGCCCACCTCCTAG------------------------------------------
Setophaga_ruticilla_EF999150	-----------------------CCCATCATACAGCTCATGTAATGTAGGATAATCCAAAGTAAACGTAATGCTCTTCCATCATAAACCCAAACATTATCTCCAAAACAGGTCCTAATTCGGGCAATGCACTCCTAGACACATTCTTGCTTCAGGTACCATATAGCCCAAATGCTCCTACCAACAGCCAAGCAGCAAGCGTTACCCAGAGACCCAGAAACTTATCTACTGTACTAACCCCCCACGACGCGAACGAGGAATGTCCCAGCACACCTTTGAATTCCCCTAGTCTACTGAATTCGCCCACCTCCTAG------------------------------------------
Setophaga_ruticilla_EF999261	-----------------------CCCATCATACAGCTCATGTAATGTAGGATAATCCAAAGTAAACGTAATGCTCTTCCATCATAAACCCAAACATTATCTCCAAAACAGGTCCTAACTCGGACAATGCACTCCTAGACACATTCTTGTTTCAGGTACCATATAGCCCAAATGCTCCTACCAACAGCCAAGCAGCAAGCGTTACCCAGAGACCCAGGAACTTATCTACTGTACTAACCCCCCACGACGCGAACGAGGAATGTCCCAGCACACCTTTGAATTCCCCTAGTCTACTGAATTCGCCCACCTCCTAG------------------------------------------
Setophaga_ruticilla_EF999276	-----------------------CCCATCATACAGCTCATGTAATGTAGGATAATCCAAAGTAAACGTAATGCTCTTCCATCATAAACCCAAACATTATCTCCAAAACAGGTCCTAACTCGGGCAATGCACTCCTAGACACATTCTTGTTTCAGGTACCATATAGCCCAAATGCTCCTACCAACAGCCAAGCAGCAAGCGTTACCCAGAGACCCAGGAACTTATCTACTGTACTAACCCCCCACGACGCGAACGAGGAATGTCCCAGCACACCTTTGAATTCCCCTAGTCTACTGAATTCGCCCACCTCCTAG------------------------------------------
Setophaga_ruticilla_EF999210	-----------------------CCCATCATACAGCTCATGTAATGTAGGATAATCCAAAGTAAACGTAATGCTCTTCCATCATAAACCCAAACATTATCTCCAAAACAGGTCCTAATTCGGGCAATGCACTCCTAGACACATTCTTGCTTCAGGTACCATATAGCCCAAATGCTCCTACCAACAGCTAAGCAGCAAGCGTTACCCAGAGACCCAGAAACTTATCTACTGTACTAACCCCCCACGACGCAAACGAGGAATGTCCCAGCACACCTTTGAATTCCCCTAGTCTACTGAATTCGCCCACCTCCTAG------------------------------------------
Setophaga_ruticilla_EF999206	-----------------------CCCATCATACAGCTCATGTAATGTAGGATAATCCAAAGTAAACGTAATGCTCTTCCATCATAAACCCAAACATTATCTCCAAAACAGGTCCTAATCCGGGCAATGCACTCCTAGACACATTCTTGTTTCAGGTACCATATAGCCCAAATGCTCCTACCAACAGCTAAGCAGCAAGCGTTACCCAGAGACCCAGAAACTTATCTACTGTACTAACCCCCCACGACGCAAACGAGGAATGTCCCAGCACACCTTTGAATTCCCCTAGTCTACTGAATTCGCCCACCTCCTAG------------------------------------------
Setophaga_ruticilla_EF999223	-----------------------CCCATCATACAGCTCATGTAATGTAGGATAATCCAAAGTAAACGTAATGCTCTTCCATCATAAACCCAAACATTATCTCCAAAACAGGTCCTAATCCGGGCAATGCACTCCTAGACACATTCTTGCTTCAGGTACCATATAGCCCAAATGCTCCTACCAACAGCTAAGCAGCAAGCGTTACCCAGAGACCCAGAAACTTATCTACTGTACTAACCCCCCACGACGCAAACGAGGAATGTCCCAGCACACCTTTGAATTCCCCTAGTCTACTGAATTCGCCCACCTCCTAG------------------------------------------
Setophaga_ruticilla_EF999145	-----------------------CCCATCATACAGCTCATGTAATGTAGGATAATCCAAAGTAAACGTAATGCTCTTCCATCATAAACCCAAACATTATCTCCAAAACAGGTCCTAACTCGGGCAATGCACTCCTAGACACATTCTTGCTTCAGGTACCATATAGCCCAAATGCTCCTACCAACAGCCAAGCAGCAAGCGTTACCCAGAGACCCAGAAACTTATCTACTGTACTAACCCCCCACGACGCAAACGAGGAATGTCCCAGCACACCTTTGAATTCCCCTAGTCTACTGAATTCGCCCACCTCCTAG------------------------------------------
Setophaga_ruticilla_EF999258	-----------------------CCCATCATACAGCTCATGTAATGTAGGATAATCCAAAGTAAACGTAATGCTCTTCCATCATAAACCCAAACATTATCTCCAAAACAGGTCCTAACTCGGGCAATGCACTCCTAGACACATTCTTGCTTCAGGTACCATATAGCCCAAATGCTCCTACCAACAGCCAAGCAGCAAGCGTTACCCAGAGACCCAGAAACTTATCTACTGTACTAACCCCCCACGACGCGAACGAGGAATGTCCCAGCACACCTTTGAATTCCCCTAGTCTACTGAATTCGCCCACCTCCTAG------------------------------------------
Setophaga_ruticilla_EF999273	-----------------------CCCATCATACAGCTCATGTAATGTAGGATAATCCAAAGTAAACGTAATGCTCTTCCATCATAAACCCAAACATTATCTCCAAAACAGGTCCTAACTCGGGCAATGCACTCCTAGACACATTCTTGCTTCAGGTACCATATAGCCCAAATGCTCCTACCAACAGCCAAGCAGCAAGCGTTACCCAGAGACCCAGGAACTTATCTACTGTACTAACCCCCCACGACGCGAACGAGGAATGTCCCAGCACACCTTTGAATTCCCCTAGTCTACTGAATTCGCCCACCTCCTAG------------------------------------------
Setophaga_ruticilla_EF999211	-----------------------CCCATCATACAGCTCATGTAATGTAGGATAATCCAAAGTAAACGTAATGCTCTTCCATCATAAACCCAAACATTATCTCCAAAACAAGTCCTAATTCGGGCAATGCACTCCCAGACACATTCTTGCTTCAGGTACCATATAGCCCAAATGCTCCTACCAACAGCCAAGCAGCAAGCGTTACCCAGAGACCCAGAAACTTATCTACTGTACTAACCCCCCACGACGCAAACGAGGAATGTCCCAGCACACCTTTGAATTCCCCTAGTCTACTGAATTCGCCCACCTCCTAG------------------------------------------
Setophaga_ruticilla_EF999208	-----------------------CCCATCATACAGCTCATGTAATGTAGGATAATCCAAAGTAAACGTAATGCTCTTCCATCATAAACCCAAACATTATCTCCAAAACAAGTCCTAATTCGGGCAATGCACTCCCAGACACATTCTTGCTTCAGGTACCATATAGCCCAAATGCTCCTACCAACAGCCAAGCAGCAAGCGTTACCCAGAGACCCAGAAACTTATCTACTGTACTAACCCCCCACGACGCAAACGAGGAATGTCCCAGCACACCTTTGAATTCCCCTAGTCTACTGAATTCGCCCACCTCCTAG------------------------------------------
Setophaga_ruticilla_EF999296	-----------------------CCCATCATACAGCTCATGTAATGTAGGATAATCCAAAGTAAACGTAATGCTCTTCCATCATAAACCCAAACATTATCTCCAAAACAGGTCCTAATTCGGGCAATGCACTCCCAGACACATTCTTGCTTCAGGTACCATATAGCCCAAATGCTCCTACCAACAGCCAAGCAGCAAGCGTTACCCAGAGACCCAGAAACTTATCTACTGTACTAACCCCCCACGACGCAAACGAGGAATGTCCCAGCACACCTTTGAATTCCCCTAGTCTACTGAATTCGCCCACCTCCTAG------------------------------------------
Setophaga_ruticilla_EF999281	-----------------------CCCATCATACAGCTCATGTAATGTAGGATAATCCAAAGTAAACGTAATGCTCTTCCATCATAAACCCAAACATTATCTCCAAAACAGGTCCTAATTCGGGCAATGCACTCCCAGACACATTCTTGCTTCAGGTACCATATAGCCCAAATGCTCCTACCAACAGCCAAGCAGCAAGCGTTACCCAGAGACCCAGAAACTTATCTACTGTACTAACCCCCCACGACGCAAACGAGGAATGTCCCAGCACACCTTTGAATTCCCCTAGTCTACTGAATTCGCCCACCTCCTAG------------------------------------------
Setophaga_ruticilla_EF999267	-----------------------CCCATCATACAGCTCATGTAATGTAGGATAATCCAAAGTAAACGTAATGCTCTTCCATCATAAACCCAAACATTATCTCCAAAACAGGTCCTAATTCGGGCAATGCACTCCCAGACACATTCTTGCTTCAGGTACCATATAGCCCAAATGCTCCTACCAACAGCCAAGCAGCAAGCGTTACCCAGAGACCCAGAAACTTATCTACTGTACTAACCCCCCACGACGCAAACGAGGAATGTCCCAGCACACCTTTGAATTCCCCTAGTCTACTGAATTCGCCCACCTCCTAG------------------------------------------
Setophaga_ruticilla_EF999257	-----------------------CCCATCATACAGCTCATGTAATGTAGGATAATCCAAAGTAAACGTAATGCTCTTCCATCATAAACCCAAACATTATCTCCAAAACAGGTCCTAATTCGGGCAATGCACTCCCAGACACATTCTTGCTTCAGGTACCATATAGCCCAAATGCTCCTACCAACAGCCAAGCAGCAAGCGTTACCCAGAGACCCAGAAACTTATCTACTGTACTAACCCCCCACGACGCAAACGAGGAATGTCCCAGCACACCTTTGAATTCCCCTAGTCTACTGAATTCGCCCACCTCCTAG------------------------------------------
Setophaga_ruticilla_EF999253	-----------------------CCCATCATACAGCTCATGTAATGTAGGATAATCCAAAGTAAACGTAATGCTCTTCCATCATAAACCCAAACATTATCTCCAAAACAGGTCCTAATTCGGGCAATGCACTCCCAGACACATTCTTGCTTCAGGTACCATATAGCCCAAATGCTCCTACCAACAGCCAAGCAGCAAGCGTTACCCAGAGACCCAGAAACTTATCTACTGTACTAACCCCCCACGACGCAAACGAGGAATGTCCCAGCACACCTTTGAATTCCCCTAGTCTACTGAATTCGCCCACCTCCTAG------------------------------------------
Setophaga_ruticilla_EF999250	-----------------------CCCATCATACAGCTCATGTAATGTAGGATAATCCAAAGTAAACGTAATGCTCTTCCATCATAAACCCAAACATTATCTCCAAAACAGGTCCTAATTCGGGCAATGCACTCCCAGACACATTCTTGCTTCAGGTACCATATAGCCCAAATGCTCCTACCAACAGCCAAGCAGCAAGCGTTACCCAGAGACCCAGAAACTTATCTACTGTACTAACCCCCCACGACGCAAACGAGGAATGTCCCAGCACACCTTTGAATTCCCCTAGTCTACTGAATTCGCCCACCTCCTAG------------------------------------------
Setophaga_ruticilla_EF999224	-----------------------CCCATCATACAGCTCATGTAATGTAGGATAATCCAAAGTAAACGTAATGCTCTTCCATCATAAACCCAAACATTATCTCCAAAACAGGTCCTAATTCGGGCAATGCACTCCCAGACACATTCTTGCTTCAGGTACCATATAGCCCAAATGCTCCTACCAACAGCCAAGCAGCAAGCGTTACCCAGAGACCCAGAAACTTATCTACTGTACTAACCCCCCACGACGCAAACGAGGAATGTCCCAGCACACCTTTGAATTCCCCTAGTCTACTGAATTCGCCCACCTCCTAG------------------------------------------
Setophaga_ruticilla_EF999202	-----------------------CCCATCATACAGCTCATGTAATGTAGGATAATCCAAAGTAAACGTAATGCTCTCCCATCATAAACCCAAACATTATCTCCAAAACAGGTCCTAATTCGGGCAATGCACTCCTAGACACATTCTTGCTTCAGGTACCATACAGCCCAAATGCTCCTACCAACAGCCAAGCAGCAAGCGTTACCCAGAGACCCAGAAACTTATCTACTGTACTAACCCCCCACGACGCAAACGAGGAATGTCCCAGCACACCTTTGAATTCCCCTAGTCTACTGAATTCGCCCACCTCCTAG------------------------------------------
Setophaga_ruticilla_EF999171	-----------------------CCCATCATACAGCTCATGTAATGTAGGATAATCCAAAGTAAACGTAATGCTCTCCCATCATAAACCCAAACATTATCTCCAAAACAGGTCCTAATTCGGGCAATGCACTCCTAGACACATTCTTGCTTCAGGTACCATATAGCCCAAATGCTCCTACCAACAGCCAAGCAGCAAGCGTTACCCAGAGACCCAGAAACTTATCTACTGTACTAACCCCCCACGACGCAAACGAGGAATGTCCCAGCACACCTTTGAATTCCCCTAGTCTACTGAATTCGCCCACCTCCTAG------------------------------------------
Setophaga_ruticilla_EF999238	-----------------------CCCATCATACAGCTCATGTAATGTAGGATAATCCAAAGTAAACGTAATGCTCTTCCATCATAAACCCAAACATTATCTCCAAAACAGGTCCTAATTCGGGCAATGCATTCCTAGACACATTCTTGCTTCAGGTACCATATAGCCCAAATGCTCCTACCAACAGCCAAGCAGCAAGCGTTACCCAGAGACCCAGAAACTTATCTACTGTACTAACCCCCCACGACGCAAACGAGGAATGTCCCAGCACACCTTTGAATTCCCCTAGTCTACTGAATTCGCCCACCTCCTAG------------------------------------------
Setophaga_ruticilla_EF999220	-----------------------CCCATCATACAGCTCATGTAATGTAGGATAATCCAAAGTAAACGTAATGCTCTTCCATCATAAACCCAAACATTATCTCCAAAACAGGTCCTAATTCGGGCAATGCACTCCTAGACACATTCTTGCTTCAGGTACCATATAGCCCAAATGCTCCTACCAACAGCCAAGCAGCAAGCGTTACCCAAAGACCCAGAAACTTATCTACTGTACTAACCCCCCACGACGCAAACGAGGAATGTCCCAGCACACCTTTGAATTCCCCTAGTCTACTGAATTCGCCCACCTCCTAG------------------------------------------
Setophaga_ruticilla_EF999181	-----------------------CCCATCATACAGCTCATGTAATGTAGGATAATCCAAAGTAAACGTAATGCTCTTCCATCATAAACCCAAACATTATCTCCAAAACAGGTCCTAATTCGGGCAATGCACTCCTAGACACATTCTTGCTTCAGGTACCATATAGCCCAAATGCTCCTACCAACAGCCAAGCAGCAAGCGTTACCCAAAGACCCAGAAACTTATCTACTGTACTAACCCCCCACGACGCAAACGAGGAATGTCCCAGCACACCTTTGAATTCCCCTAGTCTACTGAATTCGCCCACCTCCTAG------------------------------------------
Setophaga_ruticilla_EF999319	-----------------------CCCATCATACAGCTCATGTAATGTAGGATAATCCAAAGTAAACGTAATGCTCTTCCATCATAAACCCAAACATTATCTCCAAAACAGGTCCTAATTCGGGCAATGCACTCCTAGACACATTCTTGCTTCAGGTACCATATAGCCCAAATGCTCCTACCAACAGCCAAGCAGCAAGCGTTACCCAGAGACCCAGAAACTTATCTACTGTACTAACCCCCCACGACGCAAACGAGGAATGTCCCAGCACACCTTTGAATTCCCCTAGTCTACTGAATTCGCCCACCTCCTAG------------------------------------------
Setophaga_ruticilla_EF999301	-----------------------CCCATCATACAGCTCATGTAATGTAGGATAATCCAAAGTAAACGTAATGCTCTTCCATCATAAACCCAAACATTATCTCCAAAACAGGTCCTAATTCGGGCAATGCACTCCTAGACACATTCTTGCTTCAGGTACCATATAGCCCAAATGCTCCTACCAACAGCCAAGCAGCAAGCGTTACCCAGAGACCCAGAAACTTATCTACTGTACTAACCCCCCACGACGCAAACGAGGAATGTCCCAGCACACCTTTGAATTCCCCTAGTCTACTGAATTCGCCCACCTCCTAG------------------------------------------
Setophaga_ruticilla_EF999279	-----------------------CCCATCATACAGCTCATGTAATGTAGGATAATCCAAAGTAAACGTAATGCTCTTCCATCATAAACCCAAACATTATCTCCAAAACAGGTCCTAATTCGGGCAATGCACTCCTAGACACATTCTTGCTTCAGGTACCATATAGCCCAAATGCTCCTACCAACAGCCAAGCAGCAAGCGTTACCCAGAGACCCAGAAACTTATCTACTGTACTAACCCCCCACGACGCAAACGAGGAATGTCCCAGCACACCTTTGAATTCCCCTAGTCTACTGAATTCGCCCACCTCCTAG------------------------------------------
Setophaga_ruticilla_EF999272	-----------------------CCCATCATACAGCTCATGTAATGTAGGATAATCCAAAGTAAACGTAATGCTCTTCCATCATAAACCCAAACATTATCTCCAAAACAGGTCCTAATTCGGGCAATGCACTCCTAGACACATTCTTGCTTCAGGTACCATATAGCCCAAATGCTCCTACCAACAGCCAAGCAGCAAGCGTTACCCAGAGACCCAGAAACTTATCTACTGTACTAACCCCCCACGACGCAAACGAGGAATGTCCCAGCACACCTTTGAATTCCCCTAGTCTACTGAATTCGCCCACCTCCTAG------------------------------------------
Setophaga_ruticilla_EF999265	-----------------------CCCATCATACAGCTCATGTAATGTAGGATAATCCAAAGTAAACGTAATGCTCTTCCATCATAAACCCAAACATTATCTCCAAAACAGGTCCTAATTCGGGCAATGCACTCCTAGACACATTCTTGCTTCAGGTACCATATAGCCCAAATGCTCCTACCAACAGCCAAGCAGCAAGCGTTACCCAGAGACCCAGAAACTTATCTACTGTACTAACCCCCCACGACGCAAACGAGGAATGTCCCAGCACACCTTTGAATTCCCCTAGTCTACTGAATTCGCCCACCTCCTAG------------------------------------------
Setophaga_ruticilla_EF999260	-----------------------CCCATCATACAGCTCATGTAATGTAGGATAATCCAAAGTAAACGTAATGCTCTTCCATCATAAACCCAAACATTATCTCCAAAACAGGTCCTAATTCGGGCAATGCACTCCTAGACACATTCTTGCTTCAGGTACCATATAGCCCAAATGCTCCTACCAACAGCCAAGCAGCAAGCGTTACCCAGAGACCCAGAAACTTATCTACTGTACTAACCCCCCACGACGCAAACGAGGAATGTCCCAGCACACCTTTGAATTCCCCTAGTCTACTGAATTCGCCCACCTCCTAG------------------------------------------
Setophaga_ruticilla_EF999254	-----------------------CCCATCATACAGCTCATGTAATGTAGGATAATCCAAAGTAAACGTAATGCTCTTCCATCATAAACCCAAACATTATCTCCAAAACAGGTCCTAATTCGGGCAATGCACTCCTAGACACATTCTTGCTTCAGGTACCATATAGCCCAAATGCTCCTACCAACAGCCAAGCAGCAAGCGTTACCCAGAGACCCAGAAACTTATCTACTGTACTAACCCCCCACGACGCAAACGAGGAATGTCCCAGCACACCTTTGAATTCCCCTAGTCTACTGAATTCGCCCACCTCCTAG------------------------------------------
Setophaga_ruticilla_EF999248	-----------------------CCCATCATACAGCTCATGTAATGTAGGATAATCCAAAGTAAACGTAATGCTCTTCCATCATAAACCCAAACATTATCTCCAAAACAGGTCCTAATTCGGGCAATGCACTCCTAGACACATTCTTGCTTCAGGTACCATATAGCCCAAATGCTCCTACCAACAGCCAAGCAGCAAGCGTTACCCAGAGACCCAGAAACTTATCTACTGTACTAACCCCCCACGACGCAAACGAGGAATGTCCCAGCACACCTTTGAATTCCCCTAGTCTACTGAATTCGCCCACCTCCTAG------------------------------------------
Setophaga_ruticilla_EF999234	-----------------------CCCATCATACAGCTCATGTAATGTAGGATAATCCAAAGTAAACGTAATGCTCTTCCATCATAAACCCAAACATTATCTCCAAAACAGGTCCTAATTCGGGCAATGCACTCCTAGACACATTCTTGCTTCAGGTACCATATAGCCCAAATGCTCCTACCAACAGCCAAGCAGCAAGCGTTACCCAGAGACCCAGAAACTTATCTACTGTACTAACCCCCCACGACGCAAACGAGGAATGTCCCAGCACACCTTTGAATTCCCCTAGTCTACTGAATTCGCCCACCTCCTAG------------------------------------------
Setophaga_ruticilla_EF999187	-----------------------CCCATCATACAGCTCATGTAATGTAGGATAATCCAAAGTAAACGTAATGCTCTTCCATCATAAACCCAAACATTATCTCCAAAACAGGTCCTAATTCGGGCAATGCACTCCTAGACACATTCTTGCTTCAGGTACCATATAGCCCAAATGCTCCTACCAACAGCCAAGCAGCAAGCGTTACCCAGAGACCCAGAAACTTATCTACTGTACTAACCCCCCACGACGCAAACGAGGAATGTCCCAGCACACCTTTGAATTCCCCTAGTCTACTGAATTCGCCCACCTCCTAG------------------------------------------
Setophaga_ruticilla_EF999179	-----------------------CCCATCATACAGCTCATGTAATGTAGGATAATCCAAAGTAAACGTAATGCTCTTCCATCATAAACCCAAACATTATCTCCAAAACAGGTCCTAATTCGGGCAATGCACTCCTAGACACATTCTTGCTTCAGGTACCATATAGCCCAAATGCTCCTACCAACAGCCAAGCAGCAAGCGTTACCCAGAGACCCAGAAACTTATCTACTGTACTAACCCCCCACGACGCAAACGAGGAATGTCCCAGCACACCTTTGAATTCCCCTAGTCTACTGAATTCGCCCACCTCCTAG------------------------------------------
Setophaga_ruticilla_EF999160	-----------------------CCCATCATACAGCTCATGTAATGTAGGATAATCCAAAGTAAACGTAATGCTCTTCCATCATAAACCCAAACATTATCTCCAAAACAGGTCCTAATTCGGGCAATGCACTCCTAGACACATTCTTGCTTCAGGTACCATATAGCCCAAATGCTCCTACCAACAGCCAAGCAGCAAGCGTTACCCAGAGACCCAGAAACTTATCTACTGTACTAACCCCCCACGACGCAAACGAGGAATGTCCCAGCACACCTTTGAATTCCCCTAGTCTACTGAATTCGCCCACCTCCTAG------------------------------------------
Setophaga_ruticilla_EF999158	-----------------------CCCATCATACAGCTCATGTAATGTAGGATAATCCAAAGTAAACGTAATGCTCTTCCATCATAAACCCAAACATTATCTCCAAAACAGGTCCTAATTCGGGCAATGCACTCCTAGACACATTCTTGCTTCAGGTACCATATAGCCCAAATGCTCCTACCAACAGCCAAGCAGCAAGCGTTACCCAGAGACCCAGAAACTTATCTACTGTACTAACCCCCCACGACGCAAACGAGGAATGTCCCAGCACACCTTTGAATTCCCCTAGTCTACTGAATTCGCCCACCTCCTAG------------------------------------------
Setophaga_ruticilla_EF999146	-----------------------CCCATCATACAGCTCATGTAATGTAGGATAATCCAAAGTAAACGTAATGCTCTTCCATCATAAACCCAAACATTATCTCCAAAACAGGTCCTAATTCGGGCAATGCACTCCTAGACACATTCTTGCTTCAGGTACCATATAGCCCAAATGCTCCTACCAACAGCCAAGCAGCAAGCGTTACCCAGAGACCCAGAAACTTATCTACTGTACTAACCCCCCACGACGCAAACGAGGAATGTCCCAGCACACCTTTGAATTCCCCTAGTCTACTGAATTCGCCCACCTCCTAG------------------------------------------
Setophaga_ruticilla_EF999144	-----------------------CCCATCATACAGCTCATGTAATGTAGGATAATCCAAAGTAAACGTAATGCTCTTCCATCATAAACCCAAACATTATCTCCAAAACAGGTCCTAATTCGGGCAATGCACTCCTAGACACATTCTTGCTTCAGGTACCATATAGCCCAAATGCTCCTACCAACAGCCAAGCAGCAAGCGTTACCCAGAGACCCAGAAACTTATCTACTGTACTAACCCCCCACGACGCAAACGAGGAATGTCCCAGCACACCTTTGAATTCCCCTAGTCTACTGAATTCGCCCACCTCCTAG------------------------------------------
Setophaga_ruticilla_EF999157	-----------------------CCCATCATACAGCTCATGTAATGTAGGATAATCCAAAGTAAACGTAATGCTCTTCCATCATAAACCCAAACATTATCTCCAAAACAGGTCCTAACTCGGGCAATACACTCCCAGACACATTCTTGCTTCAGGTACCATATAGCCCAAATGCTCCTACCAACAGCCAAGCAGCAAGCGTTACCCAGAGACCCAGAAACTTATCTACTGTACTAACCCCCCACGACGCGAACGAGGAATGTCCCAGCACACCTTTGAATTCCCCTAGTCTACTGAATTCGCCCACCTCCTAG------------------------------------------
Setophaga_ruticilla_EF999300	-----------------------CCCATCATACAGCTCATGTAATGTAGGATAATCCAAAGTAAACGTAATGCTCTTCCATCATAAACCCAAACATTATCTCCAAAACAGGTCCTAACTCGGGCAATGCACTCCCAGACACATTCTTGCTTCAGGTACCATATAGCCCAAATGCTCCTACCAACAGCCAAGCAGCAAGCGTTACCCAGAGACCCAGGAACTTATCTACTGTACTAACCCCCCACGACGCGAACGAGGAATGTCCCAGCACACCTTTGAATTCCCCTAGTCTACTGAATTCGCCCACCTCCTAG------------------------------------------
Setophaga_ruticilla_EF999286	-----------------------CCCATCATACAGCTCATGTAATGTAGGATAATCCAAAGTAAACGTAATGCTCTTCCATCATAAACCCAAACATTATCTCCAAAACAGGTCCTAACTCGGGCAATGCACTCCCAGACACATTCTTGCTTCAGGTACCATATAGCCCAAATGCTCCTACCAACAGCCAAGCAGCAAGCGTTACCCAGAGACCCAGGAACTTATCTACTGTACTAACCCCCCACGACGCGAACGAGGAATGTCCCAGCACACCTTTGAATTCCCCTAGTCTACTGAATTCGCCCACCTCCTAG------------------------------------------
Setophaga_ruticilla_EF999178	-----------------------CCCATCATACAGCTCATGTAATGTAGGATAATCCAAAGTAAACGTAATGCTCTTCCATCATAAACCCAAACATTATCTCCAAAACAGGTCCTAACTCGGGCAATACACTCCCAGACACATTCTTGCTTCAGGTACCATATAGCCCAAATGCTCCTACCAACAGCCAAGCAGCAAGCGTTACCCAGAGACCCAGGAACTTATCTACTGTACTAACCCCCCACGACGCGAACGAGGAATGTCCCAGCACACCTTTGAATTCCCCTAGTCTACTGAATTCGCCCACCTCCTAG------------------------------------------
Setophaga_ruticilla_EF999229	-----------------------CCCATCATACAGCTCATGTAATGTAGGATAATCCAAAGTAAACGTAATGCTCTTCCATCATAAACCCAAACATTATCTCCAAAACAGGTCCTAACTCGGGCAATACACTCCTAGACACATTCTTGCTTCAGGTACCATATAGCCCAAATGCTCCTACCAACAGCCAAGCAGCAAGCGTTACCCAGAGACCCAGGAACTTATCTACTGTACTAACCCCCCACGACGCGAACGAGGAATGTCCCAGCACACCTTTGAATTCCCCTAGTCTACTGAATTCGCCCACCTCCTAG------------------------------------------
Setophaga_ruticilla_EF999191	-----------------------CCCATCATACAGCTCATGTAATGTAGGATAATCCAAAGTAAACGTAATGCTCTTCCATCATAAACCCAAACATTATCTCCAAAACAGGTCCTAATTCGGGCAATACACTCCCAGACACATTCTTGCTTCAGGTACCATATAGCCCAAATGCTCCTACCAACAGCCAAGCAGCAAGCGTCACCCAGAGACCCAGAAACTTATCTACTGTACTAACCCCCCACGACGCGAACGAGGAATGTCCCAGCACACCTTTGAATTCCCCTAGTCTACTGAATTCGCCCACCTCCTAG------------------------------------------
Setophaga_ruticilla_EF999194	-----------------------CCCATCATACAGCTCATGTAATGTAGGATAATCCAAAGTAAACGTAATGCTCTTCCATCATAAACCCAAACATTATCTCCAAAACAGGTCCTAATTCGGGCAATACACTCCCAGACACATTCTTGCTTCAGGTACCATATAGCCCAAATGCTCCTACCAACAGCCAAGCAGCAAGCGTNACCCAGAGACCCAGAAACTTATCTACTGTACTAACCCCCCACGACGCGAACGAGGAATGTCCCAGCACACCTTTGAATTCCCCTAGTCTACTGAATTCGCCCACCTCCTAG------------------------------------------
Setophaga_ruticilla_EF999290	-----------------------CCCATCATACAGCTCATGTAATGTAGGATAATCCAAAGTAAACGTAATGCTCTTCCATCATAAACCCAAACATTATCTCCAAAACAGGTCCTAATTCGGGCAATACACTCCCAGACACATTCTTGCTTCAGGTACCATATAGCCCAAATGCTCCTACCAACAGCCAAGCAGCAAGCGTTACCCAGAGACCCAGAAACTTATCTACTGTACTAACCCCCCACGACGCGAACGAGGAATGTCCCAGTACACCTTTGAATTCCCCTAGTCTACTGAATTCGCCCACCTCCTAG------------------------------------------
Setophaga_ruticilla_EF999243	-----------------------CCCATCATACAGCTCATGTAATGTAGGATAATCCAAAGTAAACGTAATGCTCTTCCATCATAAACCCAAACATTATCTCCAAAACAGGTCCTAATTCGGGCAATACACTCCCAGACACATTCTTGCTTCAGGTACCATATAGCCCAAATGCTCCTACCAACAGCCAAGCAGCAAGCGTTACCCAGAGACCCAGAAACTTATCTACTGTACTAACCCCCCACGACGCGAACGAGGAATGTCCCAGTACACCTTTGAATTCCCCTAGTCTACTGAATTCGCCCACCTCCTAG------------------------------------------
Setophaga_ruticilla_EF999172	-----------------------CCCATCATACAGCTCATGTAATGTAGGATAATCCAAAGTAAACGTAATGCTCTTCCATCATAAACCCAAACATTATCTCCAAAACAGGTCCTAATTCGGGCAATACACTCCCAGACACATTCTTGCTTCAGGTACCATATAGCCCAAATGCTCCTACCAACAGCCAAGCAGCAAGCGTTACCCAGAGACCCAGAAACTTATCTACTGTACTAACCCCCCACGACGCGAACGAGGAATGTCCCAGTACACCTTTGAATTCCCCTAGTCTACTGAATTCGCCCACCTCCTAG------------------------------------------
Setophaga_ruticilla_EF999289	-----------------------CCCATCATACAGCTCATGTAATGTAGGATAATCCAAAGTAAACGTAATGCTCTTCCATCATAAACCCAAACATTATCTCCAAAACAGGTCCTAATTCGGACAATACACTCCCAGACACATTCTTGCTTCAGGTACCATATAGCCCAAATGCTCCTACCAACAGCCAAGCAGCAAGCGTTACCCAGAGACCCAGAAACTTATCTACTGTACTAACCCCCCACGACGCGAACGAGGAATGTCCCAGTACACCTTTGAATTCCCCTAGTCTACTGAATTCGCCCACCTCCTAG------------------------------------------
Setophaga_ruticilla_EF999277	-----------------------CCCATCATACAGCTCATGTAATGTAGGATAATCCAAAGTAAACGTAATGCTCTTCCATCATAAACCCAAACATTATCTCCAAAACAGGTCCTAATTCGGGCAATACACTCCTAGACACATTCTTGCTTCAGGTACCATATAGCCCAAATGCTCCTACCAACAGCCAAGCAGCAAGCGTTACCCAGAGACCCAGAAACTTATCTACTGTACTAACCCCCCACGACGCAAACGAGGAATGTCCCAGCACACCTTTGAATTCCCCTAGTCTACTGAATTCGCCCACCTCCTAG------------------------------------------
Setophaga_ruticilla_EF999200	-----------------------CCCATCATACAGCTCATGTAATGTAGGATAATCCAAAGTAAACGTAATGCTCTTCCATCATAAACCCAAACATTATCTCCAAAACAGGTCCTAATTCGGGCAATACACTCCCAGACACATTCTTGCTTCAGGTACCATATAGCCCAAATGCTCCTACCAACAGCCAAGCAGCAAGCGTTACCCAGAGACCCAGAAACTTATCTACTGTACTAACCCCCCACGACGCAAACGAGGAATGTCCCAGCACACCTTTGAATTCCCCTAGTCTACTGAATTCGCCCACCTCCTAG------------------------------------------
Setophaga_ruticilla_EF999298	-----------------------CCCATCATACAGCTCATGTAATGTAGGATAATCCAAAGTAAACGTAATGCTCTTCCATCATAAACCCAAACATTATCTCCAAAACAGGTCCTAATTCGGGCAATACACTCCCAGACACATTCTTGCTTCAGGTACCATATAGCCCAAATGCTCCTACCAACAGCCAAGCAGCAAGCGTTACCCAGAGACCCAGAAACTTATCTACTGTACTAATCCCCCACGACGCGAACGAGGAATGTCCCAGCACACCTTTGAATTCCCCTAGTCTACTGAATTCGCCCACCTCCTAG------------------------------------------
Setophaga_ruticilla_EF999292	-----------------------CCCATCATACAGCTCATGTAATGTAGGATAATCCAAAGTAAACGTAATGCTCTTCCATCATAAACCCAAACATTATCTCCAAAACAGGTCCTAATTCGGGCAATACACTCCCAGACACATTCTTGCTTCAGGTACCATATAGCCCAAATGCTCCTACCAACAGCCAAGCAGCAAGCGTTACCCAGAGACCCAGAAACTTATCTACTGTACTAATCCCCCACGACGCGAACGAGGAATGTCCCAGCACACCTTTGAATTCCCCTAGTCTACTGAATTCGCCCACCTCCTAG------------------------------------------
Setophaga_ruticilla_EF999235	-----------------------CCCATCATACAGCTCATGTAATGTAGGATAATCCAAAGTAAACGTAATGCTCTTCCATCATAAACCCAAACATTATCTCCAAAACAGGTCCTAATTCGGGCAATACACTCCCAGACACATTCTTGCTTCAGGTACCATATAGCCCAGATGCTCCTACCAACAGCCAAGCAGCAAGCGTTACCCAGAGACCCAGAAACTTATCTACTGTACTAACCCCCCACGACGCGAACGAGGAATGTCCCAGCACACCTTTGAATTCCCCTAGTCTACTGAATTCGCCCACCTCCTAG------------------------------------------
Setophaga_ruticilla_EF999225	-----------------------CCCATCATACAGCTCATGTAATGTAGGATAATCCAAAGTAAACGTAATGCTCTTCCATCATAAACCCAAACATTATCTCCAAAACAGGTCCTAATTCGGGCAATACACTCCCAGACACATTCTTGCTTCAGGTACCATATAGCCCAGATGCTCCTACCAACAGCCAAGCAGCAAGCGTTACCCAGAGACCCAGAAACTTATCTACTGTACTAACCCCCCACGACGCGAACGAGGAATGTCCCAGCACACCTTTGAATTCCCCTAGTCTACTGAATTCGCCCACCTCCTAG------------------------------------------
Setophaga_ruticilla_EF999222	-----------------------CCCATCATACAGCTCATGTAATGTAGGATAATCCAAAGTAAACGTAATGCTCTTCCACCATAAACCCAAACATTATCTCCAAAACAGGTCCTAATTCGGGCAATACACTCCCAGACACATTCTTGCTTCAGGTACCATATAGCCCAAATGCTCCTACCAACAGCCAAGCAGCAAGCGTTACCCAGAGACCCAGAAACTTATCTACTGTACTAACCCCCCACGACGCGAACGAGGAATGTCCCAGCACACCTTTGAATTCCCCTAGTCTACTGAATTCGCCCACCTCCTAG------------------------------------------
Setophaga_ruticilla_EF999193	-----------------------CCCATCATACAGCTCATGTAATGTAGGATAATCCAAAGTAAACGTAATGCTCTTCCACCATAAACCCAAACATTATCTCCAAAACAGGTCCTAATTCGGGCAATACACTCCCAGACACATTCTTGCTTCAGGTACCATATAGCCCAAATGCTCCTACCAACAGCCAAGCAGCAAGCGTTACCCAGAGACCCAGAAACTTATCTACTGTACTAACCCCCCACGACGCGAACGAGGAATGTCCCAGCACACCTTTGAATTCCCCTAGTCTACTGAATTCGCCCACCTCCTAG------------------------------------------
Setophaga_ruticilla_EF999213	-----------------------CCCATCATACAGCTCATGTAATGTAGGATAATCCAAAGTAAACGTAATGCTCTTCCATCATAAACCCAAACATTATCTCCAAAACAGGTCCTAATTCGGGCAATACACTCCCAGGCACATTCTTGCTTCAGGTACCATATAGCCCAAATGCTCCTACCAACAGCCAAGCAGCAAGCGTTACCCAGAGACCCAGAAACTTATCTACTGTACTAACCCCCCACGACGCGAACGAGGAATGTCCCAGCACACCTTTGAATTCCCCTAGTCTACTGAATTCGCCCACCTCCTAG------------------------------------------
Setophaga_ruticilla_EF999199	-----------------------CCCATCATACAGCTCATGTAATGTAGGATAATCCAAAGTAAACGTAATGCTCTTCCATCATAAACCCAAACATTATCTCCAAAACAGGTCCTAATTCGGGCAATACACTCCCAGGCACATTCTTGCTTCAGGTACCATATAGCCCAAATGCTCCTACCAACAGCCAAGCAGCAAGCGTTACCCAGAGACCCAGAAACTTATCTACTGTACTAACCCCCCACGACGCGAACGAGGAATGTCCCAGCACACCTTTGAATTCCCCTAGTCTACTGAATTCGCCCACCTCCTAG------------------------------------------
Setophaga_ruticilla_EF999190	-----------------------CCCATCATACAGCTCATGTAATGTAGGATAATCCAAAGTAAACGTAATGCTCTTCCATCATAAACCCAAACATTATCTCCAAAACAGGTCCTAATTCGGGCAATTCACTCCCAGACACATTCTTGCTTCAGGTACCATATAGCCCAAATGCTCCTACCAACAGCCAAGCAGCAAGCGTTACCCAGAGACCCAGAAACTTATCTACTGTACTAACCCCCCACGACGCGAACGAGGAATGTCCCAGCACACCTTTGAATTCCCCTAGTCTACTGAATTCGCCCACCTCCTAG------------------------------------------
Setophaga_ruticilla_EF999284	-----------------------CCCATCATACAGCTCATGTAATGTAGGATAATCCAAAGTAAACGTAATGCTCTTCCATCATAAACCCAAACATTATCTCCAAAACAGGTCCTAATTCGGGCAATACACTCCCAGACACATTCTTGCTTCAGGTACCATATAGCCCAAATGCTCCTACCAACAGCCAAGCAGCAAGCGTTACCCAGAGACCCAGAAACTTATCTACTGTACTAACCCCCCACGACGCGAACGAGGAATGTCCCAGCACACCTTTGAATTCCCCTAGTCTACTGAATTCGCCCACCTCCTAG------------------------------------------
Setophaga_ruticilla_EF999266	-----------------------CCCATCATACAGCTCATGTAATGTAGGATAATCCAAAGTAAACGTAATGCTCTTCCATCATAAACCCAAACATTATCTCCAAAACAGGTCCTAATTCGGGCAATACACTCCCAGACACATTCTTGCTTCAGGTACCATATAGCCCAAATGCTCCTACCAACAGCCAAGCAGCAAGCGTTACCCAGAGACCCAGAAACTTATCTACTGTACTAACCCCCCACGACGCGAACGAGGAATGTCCCAGCACACCTTTGAATTCCCCTAGTCTACTGAATTCGCCCACCTCCTAG------------------------------------------
Setophaga_ruticilla_EF999236	-----------------------CCCATCATACAGCTCATGTAATGTAGGATAATCCAAAGTAAACGTAATGCTCTTCCATCATAAACCCAAACATTATCTCCAAAACAGGTCCTAATTCGGGCAATACACTCCCAGACACATTCTTGCTTCAGGTACCATATAGCCCAAATGCTCCTACCAACAGCCAAGCAGCAAGCGTTACCCAGAGACCCAGAAACTTATCTACTGTACTAACCCCCCACGACGCGAACGAGGAATGTCCCAGCACACCTTTGAATTCCCCTAGTCTACTGAATTCGCCCACCTCCTAG------------------------------------------
Setophaga_ruticilla_EF999233	-----------------------CCCATCATACAGCTCATGTAATGTAGGATAATCCAAAGTAAACGTAATGCTCTTCCATCATAAACCCAAACATTATCTCCAAAACAGGTCCTAATTCGGGCAATACACTCCCAGACACATTCTTGCTTCAGGTACCATATAGCCCAAATGCTCCTACCAACAGCCAAGCAGCAAGCGTTACCCAGAGACCCAGAAACTTATCTACTGTACTAACCCCCCACGACGCGAACGAGGAATGTCCCAGCACACCTTTGAATTCCCCTAGTCTACTGAATTCGCCCACCTCCTAG------------------------------------------
Setophaga_ruticilla_EF999231	-----------------------CCCATCATACAGCTCATGTAATGTAGGATAATCCAAAGTAAACGTAATGCTCTTCCATCATAAACCCAAACATTATCTCCAAAACAGGTCCTAATTCGGGCAATACACTCCCAGACACATTCTTGCTTCAGGTACCATATAGCCCAAATGCTCCTACCAACAGCCAAGCAGCAAGCGTTACCCAGAGACCCAGAAACTTATCTACTGTACTAACCCCCCACGACGCGAACGAGGAATGTCCCAGCACACCTTTGAATTCCCCTAGTCTACTGAATTCGCCCACCTCCTAG------------------------------------------
Setophaga_ruticilla_EF999226	-----------------------CCCATCATACAGCTCATGTAATGTAGGATAATCCAAAGTAAACGTAATGCTCTTCCATCATAAACCCAAACATTATCTCCAAAACAGGTCCTAATTCGGGCAATACACTCCCAGACACATTCTTGCTTCAGGTACCATATAGCCCAAATGCTCCTACCAACAGCCAAGCAGCAAGCGTTACCCAGAGACCCAGAAACTTATCTACTGTACTAACCCCCCACGACGCGAACGAGGAATGTCCCAGCACACCTTTGAATTCCCCTAGTCTACTGAATTCGCCCACCTCCTAG------------------------------------------
Setophaga_ruticilla_EF999221	-----------------------CCCATCATACAGCTCATGTAATGTAGGATAATCCAAAGTAAACGTAATGCTCTTCCATCATAAACCCAAACATTATCTCCAAAACAGGTCCTAATTCGGGCAATACACTCCCAGACACATTCTTGCTTCAGGTACCATATAGCCCAAATGCTCCTACCAACAGCCAAGCAGCAAGCGTTACCCAGAGACCCAGAAACTTATCTACTGTACTAACCCCCCACGACGCGAACGAGGAATGTCCCAGCACACCTTTGAATTCCCCTAGTCTACTGAATTCGCCCACCTCCTAG------------------------------------------
Setophaga_ruticilla_EF999219	-----------------------CCCATCATACAGCTCATGTAATGTAGGATAATCCAAAGTAAACGTAATGCTCTTCCATCATAAACCCAAACATTATCTCCAAAACAGGTCCTAATTCGGGCAATACACTCCCAGACACATTCTTGCTTCAGGTACCATATAGCCCAAATGCTCCTACCAACAGCCAAGCAGCAAGCGTTACCCAGAGACCCAGAAACTTATCTACTGTACTAACCCCCCACGACGCGAACGAGGAATGTCCCAGCACACCTTTGAATTCCCCTAGTCTACTGAATTCGCCCACCTCCTAG------------------------------------------
Setophaga_ruticilla_EF999209	-----------------------CCCATCATACAGCTCATGTAATGTAGGATAATCCAAAGTAAACGTAATGCTCTTCCATCATAAACCCAAACATTATCTCCAAAACAGGTCCTAATTCGGGCAATACACTCCCAGACACATTCTTGCTTCAGGTACCATATAGCCCAAATGCTCCTACCAACAGCCAAGCAGCAAGCGTTACCCAGAGACCCAGAAACTTATCTACTGTACTAACCCCCCACGACGCGAACGAGGAATGTCCCAGCACACCTTTGAATTCCCCTAGTCTACTGAATTCGCCCACCTCCTAG------------------------------------------
Setophaga_ruticilla_EF999197	-----------------------CCCATCATACAGCTCATGTAATGTAGGATAATCCAAAGTAAACGTAATGCTCTTCCATCATAAACCCAAACATTATCTCCAAAACAGGTCCTAATTCGGGCAATACACTCCCAGACACATTCTTGCTTCAGGTACCATATAGCCCAAATGCTCCTACCAACAGCCAAGCAGCAAGCGTTACCCAGAGACCCAGAAACTTATCTACTGTACTAACCCCCCACGACGCGAACGAGGAATGTCCCAGCACACCTTTGAATTCCCCTAGTCTACTGAATTCGCCCACCTCCTAG------------------------------------------
Setophaga_ruticilla_EF999196	-----------------------CCCATCATACAGCTCATGTAATGTAGGATAATCCAAAGTAAACGTAATGCTCTTCCATCATAAACCCAAACATTATCTCCAAAACAGGTCCTAATTCGGGCAATACACTCCCAGACACATTCTTGCTTCAGGTACCATATAGCCCAAATGCTCCTACCAACAGCCAAGCAGCAAGCGTTACCCAGAGACCCAGAAACTTATCTACTGTACTAACCCCCCACGACGCGAACGAGGAATGTCCCAGCACACCTTTGAATTCCCCTAGTCTACTGAATTCGCCCACCTCCTAG------------------------------------------
Setophaga_ruticilla_EF999192	-----------------------CCCATCATACAGCTCATGTAATGTAGGATAATCCAAAGTAAACGTAATGCTCTTCCATCATAAACCCAAACATTATCTCCAAAACAGGTCCTAATTCGGGCAATACACTCCCAGACACATTCTTGCTTCAGGTACCATATAGCCCAAATGCTCCTACCAACAGCCAAGCAGCAAGCGTTACCCAGAGACCCAGAAACTTATCTACTGTACTAACCCCCCACGACGCGAACGAGGAATGTCCCAGCACACCTTTGAATTCCCCTAGTCTACTGAATTCGCCCACCTCCTAG------------------------------------------
Setophaga_ruticilla_EF999270	-----------------------CCCATCATACAGCTCATGTAATGTAGGATAATCCAAAGTAAACGTAATGCTCTTCCATCATAAACCCAAACATTATCTCCAAAACAGGTCCTAATTCGGGCAATACACTCCTAGACACATTCTTGCTTCAGGTACCATATAGCCCAAATGCTCCTACCAACAGCCAAGCAGCAAGCGTTACCCAGAGACCCAGAAACTTATCTACTGTACTAACCCTCCACGACGCGAACGAGGAATGTCCCAGCACACCTTTGAATTCCCCTAGTCTACTGAATTCGCCCACCTCCTAG------------------------------------------
Setophaga_ruticilla_EF999227	-----------------------CCCATCATACAGCTCATGTAATGTAGGATAATCCAAAGTAAACGTAATGCTCTTCCATCATAAACCCAAACATTATCTCCAAAACAGGTCCTAATTCGGGCAATACACTCCTAGACACATTCTTGCTTCAGGTACCATATAGCCCAAATGCTCCTACCAACAGCCAAGCAGCAAGCGTTACCCAGAGACCCAGAAACTTATCTACTGTACTAACCCCCCACGACGCGAACGAGGAATGTCCCAGCACACCTTTGAATTCCCCTAGTCTACTGAATTCGCCCACCTCCTAG------------------------------------------
Setophaga_ruticilla_EF999216	-----------------------CCCATCATACAGCTCATGTAATGTAGGATAATCCAAAGTAAACGTAATGCTCTTCCATCATAAACCCAAACATTATCTCCAAAACAGGTCCTAATTCGGGCAATACACTCCTAGACACATTCTTGCTTCAGGTACCATATAGCCCAAATGCTCCTACCAACAGCCAAGCAGCAAGCGTTACCCAGAGACCCAGAAACTTATCTACTGTACTAACCCCCCACGACGCGAACGAGGAATGTCCCAGCACACCTTTGAATTCCCCTAGTCTACTGAATTCGCCCACCTCCTAG------------------------------------------
Setophaga_ruticilla_EF999214	-----------------------CCCATCATACAGCTCATGTAATGTAGGATAATCCAAAGTAAACGTAATGCTCTTCCATCATAAACCCAAACATTATCTCCAAAACAGGTCCTAATTCGGGCAATACACTCCTAGACACATTCTTGCTTCAGGTACCATATAGCCCAAATGCTCCTACCAACAGCCAAGCAGCAAGCGTTACCCAGAGACCCAGAAACTTATCTACTGTACTAACCCCCCACGACGCGAACGAGGAATGTCCCAGCACACCTTTGAATTCCCCTAGTCTACTGAATTCGCCCACCTCCTAG------------------------------------------
Setophaga_ruticilla_EF999165	-----------------------CCCATCATACAGCTCATGTAATGTAGGATAATCCAAAGTAAACGTAATGCTCTTCCATCATAAACCCAAACATTATCTCCAAAACAGGTCCTAATTCGGGCAATACACTCCTAGACACATTCTTGCTTCAGGTACCATATAGCCCAAATGCTCCTACCAACAGCCAAGCAGCAAGCGTTACCCAGAGACCCAGAAACTTATCTACTGTACTAACCCCCCACGACGCGAACGAGGAATGTCCCAGCACACCTTTGAATTCCCCTAGTCTACTGAATTCGCCCACCTCCTAG------------------------------------------
Setophaga_ruticilla_EF999274	-----------------------CCCATCATACAGCTCATGTAATGTAGGATAATCCAAAGTAAACGTAATGCTCTTCCATCATAAACCCAAACATTATCTCCAAAACAGGTCCTAATTCGGACAATACACTCCTAGACACATTCTTGCTTCAGGTACCATATAGCCCAAATGCTCCTACCAACAGCCAAGCAGCAAGCGTTACCCAGAGACCCAGGAACTTATCTACTGTACTAACCCCCCACGACGCGAACGAGGAATGTCCCAGCACACCTTTGAATTCCCCTAGTCTACTGAATTCGCCCACCTCCTAG------------------------------------------
Setophaga_ruticilla_EF999173	-----------------------CCCATCATACAGCTCATGTAATGTAGGATAATCCAAAGTAAACGTAATGCTCTCCCATCATAAACCCAAACATTATCTCCAAAACAGGTCCTAATTCGGGCAATACACTCCTAGACACATTCTTGCTTCAGGTACCATATAGCCCAAATGCTCCTACCAACAGCCAAGCAGCAAGCGTTACCCAGAGACCCAGGAACTTATCTACTGTACTAACCCCCCACGACGCGAACGAGGAATGTCCCAGCACACCTTTGAATTCCCCTAGTCTACTGAATTCGCCCACCTCCTAG------------------------------------------
Setophaga_ruticilla_EF999182	-----------------------CCCATCATACAGCTCATGTAATGTAGGATAATCCAAAGTAAACGTAATGCTCTTCCATCATAAACCCAAACATTATCTCCAAAACAGGTCCTAATTCGGGCAATACACTCCTAGACACATTCTTGCTTCAGGTACCATATAGCCCAAATGCTCCTACCAACAGCCAAGCAGCAAGCGTTACCCAGAGACCCAGGAACTTATCTACTGTACTAACCCCCCACGACGCGAACGAGGAATGTCCCAGCACACCTTTGAATTCCCCTAGTCTACTGAATTCGCCCACCTCCTAG------------------------------------------
Setophaga_ruticilla_EF999176	-----------------------CCCATCATACAGCTCATGTAATGTAGGATAATCCAAAGTAAACGTAATGCTCTTCCATCATAAACCCAAACATTATCTCCAAAACAGGTCCTAACTCGGACAATACACTCCTAGACACATTCTTGCTTCAGGTACCATATAGCCCAAATGCTCCTACCAACAGCCAAGCAGCAAGCGTTACCCAGAGACCCAGAAACTTATCTACTGTACTAACCCCCCACGACGCGAACGAGGAATGTCCCAGCACACCTTTGAATTCCCCTAGTCTACTGAATTCGCCCACCTCCTAG------------------------------------------
Setophaga_ruticilla_EF999302	-----------------------CCCATCATACAGCTCATGTAATGTAGGATAATCCAAAGTAAACGTAATGCTCTTCCATCATAAACCCAAACATTATCTCCAAAACAGGTCCTAATTCGGACAATACACTCCTAGACACATTCTTGCTTCAGGTACCATATAGCCCAAATGCTCCTACCAACAGCCAAGCAGCAAGCGTTACCCAGAGACCCAGAAACTTATCTACTGTACTAACCCCCCACGACGCGAACGAGGAATGTCCCAGCACACCTTTGAATTCCCCTAGTCTACTGAATTCGCCCACCTCCTAG------------------------------------------
Setophaga_ruticilla_EF999259	-----------------------CCCATCATACAGCTCATGTAATGTAGGATAATCCAAAGTAAACGTAATGCTCTTCCATCATAAACCCAAACATTATCTCCAAAACAGGTCCTAATCCGGGCAATGCACTCCTAGACACATTCTTGCTTCAGGTACCATATAGCCCAAATGCTCCTACCAACAGCCAAGCAGCAAGCGTTACCCAGAGACCCAGAAACTTATCTACTGTACTAACCCCCCACGACGCGAACGAGGAATGTCCCAGCACACCTTTGAATTCCCCTAGTCTACTGAATTCGCCCACCTCCTAG------------------------------------------
Setophaga_ruticilla_EF999152	-----------------------CCCATCATACAGCTCATGTAATGTAGGATAATCCAAAGTAAACGTAATGCTCTTCCATCATAAACCCAAACATTATCTCCAAAACAGGTCCTAATCCGGGCAATGCACTCCTAGACACATTCTTGCTTCAGGTACCATATAGCCCAAATGCTCCTACCAACAGCCAAGCAGCAAGCGTTACCCAGAGACCCAGAAACTTATCTACTGTACTAACCCCCCACGACGCGAACGAGGAATGTCCCAGCACACCTTTGAATTCCCCTAGTCTACTGAATTCGCCCACCTCCTAG------------------------------------------
Setophaga_ruticilla_EF999252	-----------------------CCCATCATACAGCTCATGTAATGTAGGATAATCCAAAGTAAACGTAATGCTCTTCCATCATAAACCCAAACATTATCTCCAAAACAGGTCCTAATCCGGGCAATACACTCCTAGACACATTCTTGCTTCAGGTACCATATAGCCCAAATGCTCCTACCAACAGCCAAGCAGCAAGCGTTACCCAGAGACCCAGAAACTTATCTACTGTACTAACCCCCCACGACGCAAACGAGGAATGTCCCAGCACACCTTTGAATTCCCCTAGTCTACTGAATTCGCCCACCTCCTAG------------------------------------------
Setophaga_ruticilla_EF999162	-----------------------CCCATCATACAGCTCATGTAATGTAGGATAATCCAAAGTAAACGTAATGCTCTTCCATCATAAACCCAAACATTATCTCCAAAACAGGTCCTAATCCGGGCAATACACTCCTAGACACATTCTTGCTTCAGGTACCATATAGCCCAAATGCTCCTACCAACAGCCAAGCAGCAAGCGTTACCCAGAGACCCAGAAACTTATCTACTGTACTAACCCCCCACGACGCAAACGAGGAATGTCCCAGCACACCTTTGAATTCCCCTAGTCTACTGAATTCGCCCACCTCCTAG------------------------------------------
Setophaga_ruticilla_EF999203	-----------------------CCCATCATACAGCTCATGTAATGTAGGATAATCCAAAGTAAACGTAATGCTCTTCCATCATAAACCCAAACATTATCTCCAAAACAGGTCCTAATCCGGACAATGCACTCCTAGACACATTCTTGCTTCAGGTACCATATAGCCCAAATGCTCCTACCAACAGCCAAGCAGCAAGCGTTACCCAGAGACCCAGAAACTTATCTACTGTACTAACCCCCCACGACGCAAACGAGGAATGTCCCAGCACACCTTTGAATTCCCCTAGTCTACTGAATTCGCCCACCTCCTAG------------------------------------------
Setophaga_ruticilla_EF999251	-----------------------CCCATCATACAGCTCATGTAATGTAGGATAATCCAAAGTAAACGTAATGCTCTTCCATCATAAACCCAAACATTATCTCCAAAACAGGTCCTAATCCGGGCAATGCACTCCTAGACACATTCTTGCTTCAGGTACCATATAGCCCAAATGCTCCTACCAACAGCCAAGCAGCAAGCGTTACCCAGAGACCCAGAAACTTATCTACTGTACTAACCCCCCACGACGCAAACGAGGAATGTCCCAGCACACCTTTGAATTCCCCTAGTCTACTGAATTCGCCCACCTCCTAG------------------------------------------
Setophaga_ruticilla_EF999245	-----------------------CCCATCATACAGCTCATGTAATGTAGGATAATCCAAAGTAAACGTAATGCTCTTCCATCATAAACCCAAACATTATCTCCAAAACAGGTCCTAATCCGGGCAATGCACTCCTAGACACATTCTTGCTTCAGGTACCATATAGCCCAAATGCTCCTACCAACAGCCAAGCAGCAAGCGTTACCCAGAGACCCAGAAACTTATCTACTGTACTAACCCCCCACGACGCAAACGAGGAATGTCCCAGCACACCTTTGAATTCCCCTAGTCTACTGAATTCGCCCACCTCCTAG------------------------------------------
Setophaga_ruticilla_EF999237	-----------------------CCCATCATACAGCTCATGTAATGTAGGATAATCCAAAGTAAACGTAATGCTCTTCCATCATAAACCCAAACATTATCTCCAAAACAGGTCCTAATCCGGGCAATGCACTCCTAGACACATTCTTGCTTCAGGTACCATATAGCCCAAATGCTCCTACCAACAGCCAAGCAGCAAGCGTTACCCAGAGACCCAGAAACTTATCTACTGTACTAACCCCCCACGACGCAAACGAGGAATGTCCCAGCACACCTTTGAATTCCCCTAGTCTACTGAATTCGCCCACCTCCTAG------------------------------------------
Setophaga_ruticilla_EF999269	-----------------------CCCATCATACAGCTCATGTAATGTAGGATAATCCAAAGTAAACGTAATGCTCTTCCATCATAAACCCAAACATTATCTCCAAAACAGGTCCTAATCCGGACAATACACTCCTAGACACATTCTTGCTTCAGGTACCATATAGCCCAAATGCTCCTACCAACAGCCAAGCAGCAAGCGTTACCCAGAGACCCAGAAACTTATCTACTGTACTAACCCCCCACGACGCGAACGAGGAATGTCCCAGCACACCTTTGAATTCCCCTAGTCTACTGAATTCGCCCACCTCCTAG------------------------------------------
Setophaga_ruticilla_EF999169	-----------------------CCCATCATACAGCTCATGTAATGTAGGATAATCCAAAGTAAACGTAATGCTCTTCCATCATAAACCCAAACATTATCTCCAAAACAGGTCCTAATCCGGGCAATACACTCCTAGACACATTCTTGCTTCAGGTACCATACAGCCCAAATGCTCCTACCAACAGCCAAGCAGCAAGCGTTACCCAGAGACCCAGAAACTTATCTACTGTACTAACCCCCCACGACGCGAACGAGGAATGTCCCAGCACACCTTTGAATTCCCCTAGTCTACTGAATTCGCCCACCTCCTAG------------------------------------------
Setophaga_ruticilla_EF999159	-----------------------CCCATCATACAGCTCATGTAATGTAGGATAATCCAAAGTAAACGTAATGCTCTTCCATCATAAACCCAAACATTATCTCCAAAACAGGTCCTAATCCGGGCAATACACTCCTAGACACATTCTTGCTTCAGGTACCATATAGCCCAAATGCTCCTACCAACAGCCAAGCAGCAAGCGTTACCCAGAGACCCAGAAACTTATCTACTGTACTAACCCCCCACGACGCGAACGAGGAATGTCCCAGCACACCTTTGAATTCCCCTAGTCTACTGAATTCGCCCACCTCCTAG------------------------------------------
Setophaga_ruticilla_EF999153	-----------------------CCCATCATACAGCTCATGTAATGTAGGATAATCCAAAGTAAACGTAATGCTCTTCCATCATAAACCCAAACATTATCTCCAAAACAGGTCCTAATCCGGGCAATACACTCCTAGACACATTCTTGCTTCAGGTACCATATAGCCCAAATGCTCCTACCAACAGCCAAGCAGCAAGCGTTACCCAGAGACCCAGAAACTTATCTACTGTACTAACCCCCCACGACGCGAACGAGGAATGTCCCAGCACACCTTTGAATTCCCCTAGTCTACTGAATTCGCCCACCTCCTAG------------------------------------------
Setophaga_ruticilla_EF999177	-----------------------CCCATCATACAGCTCATGTAATGTAGGATAATCCAAAGTAAACGTAATGCCCTTCCATCATGAACCCAAACATTATCTCCAAAACAGGTCTTAATTCGGCCAATNCACTNCTAGACACATTCTTGTTTCAGGTACCATATAGCCCAAATGCTCCTACCAACAGCCAAGCAGCAAGCGTTACCCAGAGACCCAGAAACTTATCTACTGTACTAACCTCCCACGACGCGAACGAGGAATGTCCCAGCACACCTTTGAATTCCCCTAGTCTACTGAATTCGCCCACCTCCTAG------------------------------------------
Setophaga_ruticilla_EF999312	-----------------------CCCATCATACAGCTCATGTAATGTAGGATAATCCAAAGTAAACGTAATGCCCTTCCATCATAAACCCAAACATTATCTCCAAAACAGGTCNTAATTCGGGCAATACACTCCTAGACACATTCTTGTTTCAGGTACCATATAGCCCAAATGCTCCTACCAACAGCCAAGCAGCAAGCGTTACCCAGAGACCCAGAAACTTATCTACTGTACTAACCTCCCACGACGCGAACGAGGAATGTCCCAGCACACCTTTGAATTCCCCTAGTCTACTGAATTCGCCCACCTCCTAG------------------------------------------
Setophaga_ruticilla_EF999161	-----------------------CCCATCATACAGCTCATGTAATGTAGGATAATCCAAAGTAAACGTAATGCCCTTCCATCATAAACCCAAACATTATCTCCAAAACAGGTCCTAATTCGGCCAATACACTCCTAGACACATTCTTGTTTCAGGTACCATATAGCCCAAATGCTCCTACCAACAGCCAAGCAGCAAGCGTTACCCAAAGACCCAGAAACTTATCTACTGTACTAACCTCCCACGACGCGAACGAGGAATGTCCCAGCACACCTTTGAATTCCCCTAGTCTACTGAATTCGCCCACCTCCTAG------------------------------------------
Setophaga_ruticilla_EF999323	-----------------------CCCATCATACAGCTCATGTAATGTAGGATAATCCAAGGTAAACGTAATGCCCTTCCATCATAAACCCAAACATTATCTCCAAAACAGGTCTCAATTCGGCCAATACACTCCTAGGCACATTCTTGTTTCGGGTACCATATAGCCCAAATGCTCCTACCAACAGCCAAGCAGCAAGCGTTACCCAGAGACCCAGAAACTTATCTACTGTACTAACCTCCCACGACGCGAACGAGGAATGTCCCAGCACACCTTTGAATTCCCCTAGTCTACTGAATTCGCCCACCTCCTAG------------------------------------------
Setophaga_ruticilla_EF999297	-----------------------CCCATCATACAGCTCATGTAATGTAGGATAATCCAAAGTAAACGTAATGCCCTTCCATCATAAACCCAAACATTATCTCCAAAACAGGTCTCAATTCGGCCAATACACTTCTAGACACATTCTTGTTTCAGGTACCATATAGCCCAAATGCTCCTACCAACAGCCAAGCAGCAAGCGTTACCCAAAGACCCAGAAACTTATCTACTGTACTAACCCCCCACGACGCGAACGAGGAATGTCCCAGCACACCTTTGAATTCCCCTAGTCTACTGAATTCGCCCACCTCCTAG------------------------------------------
Setophaga_ruticilla_EF999189	-----------------------CCCATCATACAGCTCATGTAATGTAGGATAATCCAAAGTAAACGTAATGCCCTTCCATCATAAACCCAAACATTATCTCCAAAACAGGTCTTAATTCGGCCAATACACTCCTAGACACATTCTTGTTTCAGGTACCATATAGCCCAAATGCTCCTACCAACAGCCAAGCAGCAAGCGTTACCCAGAGACCCAGGAACTTATCTACTGTACTAACCTCCCACGACGCGAACGAGGAATGTCCCAGCACACCTTTGAATTCCCCTAGTCTACTGAATTCGCCCACCTCCTAG------------------------------------------
Setophaga_ruticilla_EF999321	-----------------------CCCATCATACAGCTCATGTAATGTAGGATAATCCAAAGTAAACGTAATGCCCTTCCATCATAAACCCAAACATTATCTCCAAAACAGGTCTCAACTCGGCCAATACACTCCTAGACACATTCTTGTTTCAGGTACCATATAGCCCAAATGCTCCTACCAACAGCCAAGCAGCAAGCGTTACCCAGAGACCCAGAAACTTATCTACTGTACTAACCTCCCACGACGCGAACGAGGAATGTCCCAGCACACCTTTGAATTCCCCTAGTCTACTGAATTCGCCCACCTCCTAG------------------------------------------
Setophaga_ruticilla_EF999316	-----------------------CCCATCATACAGCTCATGTAATGTAGGATAATCCAAAGTAAACGTAATGCTCTTCCATCATAAACCCAAACATTATCTCCAAAACAGGTCTCAATTCGGCCAATACACTCCTAGACACATTCTTGTTTCAGGTACCATATAGCCCAAATGCTCCTACCAACAGCCAAGCAGCAAGCGTTACCCAGAGACCCAGAAACTTATCTACTGTACTAACCTCCCACGACGCGAACGAGGAATGTCCCAGCACACCTTTGAATTCCCCTAGTCTACTGAATTCGCCCACCTCCTAG------------------------------------------
Setophaga_ruticilla_EF999308	-----------------------CCCATCATACAGCTCATGTAATGTAGGATAATCCAAGGTAAACGTAATGCCCTTCCATCATAAACCCAAACATTATCTCCAAAACAGGTCTCAATTCGGCCAATACACTCCTAGACACATTCTTGTTTCAGGTACCATATAGCCCAAATGCTCCTACCAACAGCCAAGCAGCAAGCGTTACCCAGAGACCCAGAAACTTATCTACTGTACTAACCTCCCACGACGCGAACGAGGAATGTCCCAGCACACCTTTGAATTCCCCTAGTCTACTGAATTCGCCCACCTCCTAG------------------------------------------
Setophaga_ruticilla_EF999326	-----------------------CCCATCATACAGCTCATGTAATGTAGGATAATCCAAAGTAAACGTAATGCCCTTCCATCATAAACCCAAACATTATCTCCAAAACAGGTCTCAATTCGGCCAATACACTCCTAGACACATTCTTGTTTCAGGTACCATATAGCCCAAATGCTCCTACCAACAGCCAAGCAGCAAGCGTTACCCAGAGACCCAGAAACTTATCTACTGTACTAACCTCCCACGACGCGAACGAGGAATGTCCCAGCACACCTTTGAATTCCCCTAGTCTACTGAATTCGCCCACCTCCTAG------------------------------------------
Setophaga_ruticilla_EF999309	-----------------------CCCATCATACAGCTCATGTAATGTAGGATAATCCAAAGTAAACGTAATGCCCTTCCATCATAAACCCAAACATTATCTCCAAAACAGGTCTCAATTCGGCCAATACACTCCTAGACACATTCTTGTTTCAGGTACCATATAGCCCAAATGCTCCTACCAACAGCCAAGCAGCAAGCGTTACCCAGAGACCCAGAAACTTATCTACTGTACTAACCTCCCACGACGCGAACGAGGAATGTCCCAGCACACCTTTGAATTCCCCTAGTCTACTGAATTCGCCCACCTCCTAG------------------------------------------
Setophaga_ruticilla_EF999307	-----------------------CCCATCATACAGCTCATGTAATGTAGGATAATCCAAAGTAAACGTAATGCCCTTCCATCATAAACCCAAACATTATCTCCAAAACAGGTCTCAATTCGGCCAATACACTCCTAGACACATTCTTGTTTCAGGTACCATATAGCCCAAATGCTCCTACCAACAGCCAAGCAGCAAGCGTTACCCAGAGACCCAGAAACTTATCTACTGTACTAACCTCCCACGACGCGAACGAGGAATGTCCCAGCACACCTTTGAATTCCCCTAGTCTACTGAATTCGCCCACCTCCTAG------------------------------------------
Setophaga_ruticilla_EF999324	-----------------------CCCATCATACAGCTCATGTAATGTAGGATAATCCAAAGTAAACGTAATGCCCTTCCATCATAAACCCAAACATTATCTCCAAAACAGGTCTCAATCCGGCCAATACACTCCTAGACACATTCTTGTTTCAGGTACCATATAGCCCAAATGCTCCTACCAACAGCCAAGCAGCAAGCGTTACCCAGAGACCCAGAAACTTATCTACTGTACTAACCTCCCACGACGCGAACGAGGAATGTCCCAGCACACCTTTGAATTCCCCTAGTCTACTGAATTCGCCCACCTCCTAG------------------------------------------
Setophaga_ruticilla_EF999322	-----------------------CCCATCATACAGCTCATGTAATGTAGGATAATCCAAAGTAAACGTAATGCCCTTCCATCATAAACCCAAACATTATCTCCAAAACAGGTCTCAATCCGGCCAATACACTCCTAGACACATTCTTGTTTCAGGTACCATATAGCCCAAATGCTCCTACCAACAGCCAAGCAGCAAGCGTTACCCAGAGACCCAGAAACTTATCTACTGTACTAACCTCCCACGACGCGAACGAGGAATGTCCCAGCACACCTTTGAATTCCCCTAGTCTACTGAATTCGCCCACCTCCTAG------------------------------------------
Setophaga_ruticilla_EF999320	-----------------------CCCATCATACAGCTCATGTAATGTAGGATAATCCAAAGTAAACGTAATGCCCTTCCATCATAAACCCAAACATTATCTCCAAAACAGGTCTCAATCCGGCCAATACACTCCTAGACACATTCTTGTTTCAGGTACCATATAGCCCAAATGCTCCTACCAACAGCCAAGCAGCAAGCGTTACCCAGAGACCCAGAAACTTATCTACTGTACTAACCTCCCACGACGCGAACGAGGAATGTCCCAGCACACCTTTGAATTCCCCTAGTCTACTGAATTCGCCCACCTCCTAG------------------------------------------
Setophaga_ruticilla_EF999317	-----------------------CCCATCATACAGCTCATGTAATGTAGGATAATCCAAAGTAAACGTAATGCCCTTCCATCATAAACCCAAACATTATCTCCAAAACAGGTCTCAATCCGGCCAATACACTCCTAGACACATTCTTGTTTCAGGTACCATATAGCCCAAATGCTCCTACCAACAGCCAAGCAGCAAGCGTTACCCAGAGACCCAGAAACTTATCTACTGTACTAACCTCCCACGACGCGAACGAGGAATGTCCCAGCACACCTTTGAATTCCCCTAGTCTACTGAATTCGCCCACCTCCTAG------------------------------------------
Setophaga_ruticilla_EF999313	-----------------------CCCATCATACAGCTCATGTAATGTAGGATAATCCAAAGTAAACGTAATGCCCTTCCATCATAAACCCAAACATTATCTCCAAAACAGGTCTCAATCCGGCCAATACACTCCTAGACACATTCTTGTTTCAGGTACCATATAGCCCAAATGCTCCTACCAACAGCCAAGCAGCAAGCGTTACCCAGAGACCCAGAAACTTATCTACTGTACTAACCTCCCACGACGCGAACGAGGAATGTCCCAGCACACCTTTGAATTCCCCTAGTCTACTGAATTCGCCCACCTCCTAG------------------------------------------
Setophaga_ruticilla_EF999310	-----------------------CCCATCATACAGCTCATGTAATGTAGGATAATCCAAAGTAAACGTAATGCCCTTCCATCATAAACCCAAACATTATCTCCAAAACAGGTCTCAATCCGGCCAATACACTCCTAGACACATTCTTGTTTCAGGTACCATATAGCCCAAATGCTCCTACCAACAGCCAAGCAGCAAGCGTTACCCAGAGACCCAGAAACTTATCTACTGTACTAACCTCCCACGACGCGAACGAGGAATGTCCCAGCACACCTTTGAATTCCCCTAGTCTACTGAATTCGCCCACCTCCTAG------------------------------------------
Setophaga_ruticilla_EF999325	-----------------------CCCATCATACAGCTCATGTAATGTAGGATAATCCAAAGTAAACGTAATGCCCTTCCATCATAAACCCAAACATTATCTCCAAAACAGGTCTCAATCCGGCCAATACACTCCTAGACACATTCTTGTTTCAGGTACCATATAGCCCAAATGCTCCTACCAACAGCCAAGCAGCAAGCGTTACCCAAAGACCCAGAAACTTATCTACTGTACTAACCTCCCACGACGCGAACGAGGAATGTCCCAGCACACCTTTGAATTCCCCTAGTCTACTGAATTCGCCCACCTCCTAG------------------------------------------
Setophaga_ruticilla_EF999303	-----------------------CCCATCATACAGCTCATGTAATGTAGGATAATCCAAAGTAAACGTAATGCCCTTCCATCATAAACCCAAACATTATCTCCAAAACAGGTCTCAATTCGGCCAATACACTCCTAGACACATTCTTGTTTCAGGTACCATATAGCCCAAATGCTCCTACCAACAGCCAAGCAGCAAGCGTTACCCAAAGACCCAGAGACTTATCTACTGTACTAACCTCCCACGACGCGAACGAGGAATGTCCCAGCACACCTTTGAATTCCCCTAGTCTACTGAATTCGCCCACCTCCTAG------------------------------------------
Setophaga_ruticilla_EF999314	-----------------------CCCATCATACAGCTCATGTAATGTAGGATAATCCAAAGTAAACGTAATGCCCTTCCATCATAAACCCAAACATTATCTCCAAAACAGGTCTCAATTCGGCCAATACACTCCTAGACACATTCTTGTTTCAGGTACCATATAGCCCAAATGCTCCTACCAACAGCCAAGCAGCAAGCGTTACCCAAAGACCCAGAAACTTATCTACTGTACTAACCTCCCACGACGCGAACGAGGAATGTCCCAGCACACCTTTGAATTCCCCTAGTCTACTGAATTCGCCCACCTCCTAG------------------------------------------
Setophaga_ruticilla_EF999311	-----------------------CCCATCATACAGCTCATGTAATGTAGGATAATCCAAAGTAAACGTAATGCCCTTCCATCATAAACCCAAACATTATCTCCAAAACAGGTCTCAATTCGGCCAATACACTCCTAGACACATTCTTGTTTCAGGTACCATATAGCCCAAATGCTCCTACCAACAGCCAAGCAGCAAGCGTTACCCAAAGACCCAGAAACTTATCTACTGTACTAACCTCCCACGACGCGAACGAGGAATGTCCCAGCACACCTTTGAATTCCCCTAGTCTACTGAATTCGCCCACCTCCTAG------------------------------------------
Dendroica_petechia_AF206010	--AATATGCATNACATTCTTTGCCCCATCAGACAGACTATGTAATGTAGGATAATCCAAGGTATATGTAATGCTTCTCCATCATGAACCCAAACATTATCTCCAAAACACGCTCTAATTCGGCCAACACTCTCCTAGGCACATCCTTGCTTCAGGTACCATATAGCCCAAATGCTCCTACCTACAGCCAAGCAGCAAGCGTTACCCAAAGACCCAGTAACTTATCTACTATGCCAAATATCCACTAACCAAACGAGGAATGTCCCAGTACACCTTTGAATTCCCCTAGTCTACTGAATTCGCCCACCTCCTAGGTAATATTCTCAGCCAACAGCCTTCAAGAACTC---------
Setophaga_striata_JX021285	ATAATATGCATTACATTCTTTGCCCCATCAGACAGACTATGTAATGTAGGATAATCCAAGGTATATGTAATGCCCTTCCATCATAAACCCAAACATTATCTCCAAAACACACTCTAATTCGGCCAATACACTTCCAGACACATTCTTGTTTCAGGTACCATATAGCCCAGATGCTCCTACCTACAGCTAAGCAGCAAGCGTCACCCAGAGACCCAGAAACTTATCTACTATGCTAAACACCCACTACGTGAACGAGGAATGTCCCAGTACACCTTTGAATTCCCCTAGTCTACTGAATTCGCCCACCTCCTAGGTAATATTCTCTACCAACAGCCTTCAAGAACTCCCAAGCCAG
Setophaga_striata_JX021284	ATAGTATGCATTACATTCTTTGCCCCATCAGACAGACTATGTAATGTAGGATAATCCAAGGTATATGTAATGCCCTTCCATCATAAACCCAAACATTATCTCCAAAACACACTCTAATTCGGCCAATACACTTCCAGACACATTCTTGTTTCAGGTACCATATAGCCCAGATGCTCCTACCTACAGCTAAGCAGCAAGCGTCACCCAGAGACCCAGAAACTTATCTACTATGCTAAACACCCACTACGTGAACGAGGAATGTCCCAGTACACCTTTGAATTCCCCTAGTCTACTGAATTCGCCCACCTCCTAGGTAATATTCTCTACCAACAGCCTTCAAGAACTCCCAAGCCAG
Dendroica_petechia_AF206012	--ANTATGCATTACACTCTTTGCCCCATCAGACAGACTATGTAATGTAGGATAATCCAAGGTATATGTAATGCCCCTCCATCATAAACCCAAACATTATCTCCAAAACACACTCTAACTCGGCCAATACACTCCTAGACACATTCTTGCTTCAGGTACCATATAGCCCAAATGCTCCTACCTACAGCCAAGCAGCAAGCGTTACCCAAAGACCCAGAAACTTATCTACTATGCCAAACACCCACCTGATGAACGAGGAATGTCCCAGTACACCTTTGAATTCCCCTAGTCTACTGAATTCGCCCACCTCCTAGGTAATATTCTCAGCCAACAGCCTTCAAGAACTC---------
	;
End;
