# Supplementary material for: A latitudinal phylogeographic diversity gradient in birds
Source: PLoS Biol. 2017 Apr 13;15(4):e2001073. doi: 10.1371/journal.pbio.2001073 (PMC5390966; doi:10.1371/journal.pbio.2001073)
Supplement: S1 Data — (ZIP) [file pbio.2001073.s015.zip › S1_Data/Setophaga-striata.nex]

#NEXUS
Begin data;
	Dimensions ntax=305 nchar=355;
	Format datatype=DNA gap=- missing=?;
	Matrix
Dendroica_pensylvanica_AF206016	--ANTATGCATTACACTCTTTGCCCCATCAGACAGACTATGTAATGTAGGATAATCCAAGGTATATGTAATGCTCTTCCATCATGAACCCAAACATTATCTCCAAAACACACTCTAATTCGGCCAATACACTTCCAGACACATTCTTGCTTCAGGTACCATATAGCCCAAATGCTCCTACCTACAGCCAAGCAGCAAGCGTCACCCAGAGACCCAGAAACTTATCTACTGTGCTAACCACCCACCAAGAGAACGAGGAATGTTCCAGTACACCTTTGAATTCCCCTAGTCTACTGAATTCGCCCACCTCCTAGGTAATATTCTCAGCCAACAGCCTTCAAGAACTC---------
Setophaga_striata_JX021093	ATAGTATGCATTACACTCTTTGCCCCATCAGACAGACTATGTAATGTAGGATAATCCAAGGTATATGTAATGCCCTTCCATCATAAACCCAAACATTATCTCCAAAACACACTCTAATTCGGCCAATACACTTCCAGACACATTCTTGTTTCAGGTACCATATAGCCCAGATGCTCCTACCTACAGCTAAGCAGCAAGCGTCACCCAGAGACCCAGAAACTTATCTACTATGCTAAATACCCACTACGCGAACGAGGAATGTCCCAGTACACCTTTGAATTCCCCTAGTCTACTGAATTCGCCCACCTCCTAGGTAATATTCTCTACCAACAGCCTTCAAGAACTCCCAAGCCAG
Setophaga_striata_JX021254	ATAGTATGCATTACACTCTTTGCCCCATCAGACAGACTATGTAATGTAGGATAATCCAAGGTATATGTAATGCCCTTCCATCATAAACCCAAACATTATCTCCAAAACACACTCTAATTCGGCCAATACACTTCCAGACACATTCTTGTTTCAGGTACCATATAGCCCAGATGCTCCTACCTACAGCTAAGCAGCAAGCGTTACCCAGAGACCCAGAAACTTATCTACTATGCTAAACACCCACCACGTGAACGAGGAATGTCCCAGTACACCTTTGAATTCCCCTAGTCTACTGAATTCGCCCACCTCCTAGGTAATATTCTCTACCAACAGCCTTCAAGAACTCCCAAGCCAG
Setophaga_striata_JX021229	ATAGTATGCATTACACTCTTTGCCCCATCAGACAGACTATGTAATGTAGGATAATCCAAGGTATATGTAATGCCCTTCCATCATAAACCCAAACATTATCTCCAAAACACACTCTAATTCGGCCAATACACTTCCAGACACATTCTTGTTTCAGGTACCATATAGCCCAGATGCTCCTACCTACAGCTAAGCAGCAAGCGTCACCCAGAGACCCAGAAACTTATCTACTATGCTAAACACCCACCACGCGAACGAGGAATGTCCCAGTACACCTTTGAATTCCCCTAGTCTACTGAATTCGCCCACCTCCTAGGTAATATTCTCTACCAACAGCCTTCAAGAACTCCCAAGCCAG
Setophaga_striata_JX020995	ATAATATGCATTACATTCTTTGCCCCATCAGACAGACTATGTAATGTAGGATAATCCAAGGTACGTGTAATGCCCTTCCATCATAAACCCAAACATTATCTCCAAAACACACTCTAACTCGGCCAATACACTCCCAGACACATTCTTGTTTCAGGTACCATATAGCCCAAATGCTCCTACCTACAGCTAAGCAGCAAGCGTCACCCAGAGACCCAGAAACTTATCTACTATGCTAAACACCCACTACGCGAACGAGGAATGTCCCAGTACACCTTTGAATTCCCCTAGTCTACTGAATTCGCCCACCTCCTAGGTAATATTCTCTACCAACAGCCTTCAAGAACTCCCAAGCCAG
Setophaga_striata_JX021200	ATAATATGCATTACATTCTTTGCCCCATCAGACAGACTATGTAATGTAGGATAATCCAAGGTACGTGTAATGCCCTTCCATCATAAACCCAAACATTATCTCCAAAACACACTCTAATTCGGCCAATACACTTCCAGACACATTCTTGTTTCAGGTACCATATAGCCCAAATGCTCCTACCTACAGCTAAGCAGCAAGCGTCACCCAGAGACCCAGAAACTTATCTACTATGCTAAACACCCACTACGCGAACGAGGAATGTCCCAGTACACCTTTGAATTCCCCTAGTCTACTGAATTCGCCCACCTCCTAGGTAATATTCTCTACCAACAGCCTTCAAGAACTCCCAAGCCAG
Setophaga_striata_JX021216	ATAATATGCATTACATTCTTTGCCCCATCAGACAGACTATGTAATGTAGGATAATCCAAGGTACGTGTAATGCCCTTCCATCATAAACCCAAACATTATCTCCAAAACACACTCTAATTCGGCCAATACACTCCCAGACACATTCTTGTTTCAGGTACCATATAGCCCAGATGCTCCTACCTACAGCTAAGCAGCAAGCGTCACCCAGAGACCCAGAAACTTATCTACTATGCTAAACACCCACTACGCGAACGAGGAATGTCCCAGTACACCTTTGAATTCCCCTAGTCTACTGAATTCGCCCACCTCCTAGGTAATATTCTCTACCAACAGCCTTCAAGAACTCCCAAGCCAG
Setophaga_striata_JX021287	ATAATATGCATTACATTCTTTGCCCCATCAGACAGACTATGTAATGTAGGATAATCCAAGGTATATGTAATGCCCTTCCATCATAAACCCAAACATTATCTCCAAAACACACTCCAATTCGGCCAATACACTTCCAGACACATTCTTGTTTCAGGTACCATATAGCCCAGATGCTCCTACCTACAGCCAAGCAGCAAGCGTCACCCAGAGACCCAGAAACTTATCTACTATGCTAAACACCCACTACGCGAACGAGGAATGTCCCAGTACACCTTTGAATTCCCCTAGTCTACTGAATTCGCCCACCTCCTAGGTAATATTCTCTACCAACAGCCTTCAAGAACTCCCAAGCCAG
Setophaga_striata_JX021055	ATAATATGCATTACATTCTTTGCCCCATCAGACAGACTATGTAATGTAGGATAATCCAAGGTATATGTAATGCCCTTCCATCATGAACCCAAACATTATCTCCAAAACACACTCTAATTCGGCCAATACACTCCCAGACACATTCTTGTTTCAGGTACCATATAGCCCAGATGCTCCTACCTACAGCTAAGCAGCAGGCGTCACCCAGAGACCCAGAAACTTATCTACTATGCTAAACACCCACTACGCGAACGAGGAATGTCCCAGTACACCTTTGAATTCCCCTAGTCTACTGAATTCGCCCACCTCCTAGGTAATATTCTCTACCAACAGCCTTCAAGAACTCCCAAGCCAG
Setophaga_striata_JX021221	ATAATATGCATTACATTCTTTGCCCCATCAGACAGACTATGTAATGTAGGATAATCCAAGGTATATGTAATGCCCCTCCATCATAAACCCAAACATTATCTCCAAAACACACTCTAATTCGGCCAATACACTCCCAGGCACATTCTTGTTTCAGGTACCATATAGCCCAAATGCTCCTACCTACAGCTAAGCAGCAGGCGTCACCCAGAGACCCAGAAACTTATCTACTATGCTAAACACCCACTACGCGAACGAGGAATGTCCCAGTACACCTTTGAATTCCCCTAGTCTACTGAATTCGCCCACCTCCTAGGTAATATTCTCTACCAACAGCCTTCAAGAACTCCCAAGCCAG
Setophaga_striata_JX021205	ATAGTATGCATTACATTCTTTGCCCCATCAGACAGACTATGTAATGTAGGATAATCCAAGGTATATGTAATGCCCTTCCATCATAAACCCAAACATTATCTCCAAAACACACTCTAATTCGGCCAATACACTCCCAGACACATTCTTGTTTCAGGTACCATATAGCCCAGATGCTCCTACCTACAGCCAAGCAGCAAGCGTCACCCAGAGACCCAGAAACTTATCTGCTATGCTAAACACCCACTACGTGAACGAGGAATGTCCCAGTACACCTTTGAATTCCCCTAGTCTACTGAATTCGCCCACCTCCTAGGTAATATTCTCTACCAACAGCCTTCAAGAACTCCCAAGCCAG
Setophaga_striata_JX021169	ATAATATGCATTACATTCTTTGCCCCATCAGACAGACTATGTAATGTAGGATAATCCAAGGTATATGTAATGCCCCTCCATCATAAACCCAAACATTATCTCCAAAACACACTCTAATTCGGCCAATACACTCCCAGACACATTCTTGTTTCAGGTACCATATAGCCCAGATGCTCCTACCTACAGCTAAGCAGCAAGCGTTACCCAGAGACCCAGAAACTTACCTACTATGCTAAACACCCACTACGCGAACGAGGAATGTCCCAGTACACCTTTGAATTCCCCTAGTCTACTGAATTCGCCCACCTCCTAGGTAATATTCTCTACCAACAGCCTTCAAGAACTCCCAAGCCAG
Setophaga_striata_JX021033	ATAGTATGCATTACACTCTTTGCCCCATCAGACAGACTATGTAATGTAGGATAATCCAAGGTATATGTAATGCCCCTCCATCATAAACCCAAACATTATCTCCAAAACACACTCTAATTCGGCCAATACACTTCCAGACACATTCTTGTTTCAGGTACCATATAGCCCAAATGCTCCTACCTACAGCTAAGCAGCAAGCGTCACCCAGAGACCCAGAAACTTATCTACTATGCTAAACACCCACTACGTGAACGAGGAATGTCCCAGTACACCTTTGAATTCCCCTAGTCTACTGAATTCGCCCACCTCCTAGGTAATATTCTCTACCAACAGCCTTCAAGAACTCCCAAGCCAG
Setophaga_striata_JX020988	ATAGTATGCATTACATTCTTTGCCCCATCAGACAGACTATGTAATGTAGGATAATCCAAGGTATATGTAATGCCCTTCCATCATAAACCCAAACATTATCTCCAAAACACGCTCTAATTCGGCCAATGCACTTCCAGACACATTCTTGTTTCAGGTACCATATAGCCCAGATGCTCCTACCTACAGCTAAGCAGCAAGCGTCACCCAGAGACCCAGAAACTTATCTACTATGCTAAACACCCACTACGTGAACGAGGAATGTCCCAGTACACCTTTGAATTCCCCTAGTCTACTGAATTCGCCCACCTCCTAGGTAATATTCTCTACCAACAGCCTTCAAGAACTCCCAAGCCAG
Setophaga_striata_JX020987	ATAGTATGCATTACATTCTTTGCCCCATCAGACAGACTATGTAATGTAGGATAATCCAAGGTATATGTAATGCCCTTCCATCATAAACCCAAACATTATCTCCAAAACACACTCTAATTCGGCCAATACACTTCCAGATACATTCTTGTTTCAGGTACCATATAGCCCAGATGCTCCTACCTACAGCCAAGCAGCAAGCGTCACCCAGAGACCCAGAAACTTATCTACTATGCTAAACACCCACTACGTGAACGAGGAATGTCCCAGTACACCTTTGAATTCCCCTAGTCTACTGAATTCGCCCACCTCCTAGGTAATATTCTCTACCAACAGCCTTCAAGAACTCCCAAGCCAG
Setophaga_striata_JX021253	ATAATATGCATTACATTCTTTGCCCCATCAGACAGACTATGTAATGTAGGATAATCCAAGGTATATGTAATGCCCTTCCATCATAAACCCAAACATTATCTCCAAAACACACTCTAATTCGGCCAATACACTTCCAGACACATTCTTGTTTCAGGTACCATATAGCCCAGATGCTCCTACCTACAGCTAAGCAGCAAGCGTCACCCAGAGACCCAGAAACTTATCTACTATGCTAAACACCCACTGCGTGAACGAGGAATGTCCCAGTACACCTTTGAATTCCCCTAGTCTACTGAATTCGCCCACCTCCTAGGTAATATTCTCTACCAACAGCCTTCAAGAACTCCCAAGCCAG
Setophaga_striata_JX021040	ATAATATGCATTACATTCTTTGCCCCATCAGACAGACTATGTAATGTAGGATAATCCAAGGTATATGTAATGCCCTTCCATCATAAACCCAAACATTATCTCCAAAACACACTCTAATTCGGCCAATACACTTCCAGACACATTCTTGTTTCAGGTACCATATAGCCCAGATGCTCCTACCTACAGCTAAGCAGCAAGCGTCACCCAGAGACCCAGAAACTTATCTACTATGCTAAACACCCACTGCGTGAACGAGGAATGTCCCAGTACACCTTTGAATTCCCCTAGTCTACTGAATTCGCCCACCTCCTAGGTAATATTCTCTACCAACAGCCTTCAAGAACTCCCAAGCCAG
Setophaga_striata_JX021030	ATAATATGCATTACATTCTTTGCCCCATCAGACAGACTATGTAATGTAGGATAATCCAAGGTATATGTAATGCCCTTCCATCATAAACCCAAACATTATCTCCAAAACACACTCTAATTCGGCCAATACACTTCCAGACACATTCTTGTTTCAGGTACCATATAGCCCAGATGCTCCTACCTACAGCTAAGCAGCAAGCGTCACCCAGAGACCCAGAAACTTATCTACTATGCTAAACACCCACTGCGTGAACGAGGAATGTCCCAGTACACCTTTGAATTCCCCTAGTCTACTGAATTCGCCCACCTCCTAGGTAATATTCTCTACCAACAGCCTTCAAGAACTCCCAAGCCAG
Setophaga_striata_JX020992	ATAGTATGCATTACATTCTTTGCCCCATCAGACAGACTATGTAATGTAGGATAATCCAAGGTATATGTAATGCCCTTCCATCATAAACCCAAACATTATCTCCAAAACACACTCTAATTCGGCCAATACACTTCCAGACACATTCTTGTTTCAGGTACCATATAGCCCAGATGCTCCTACCTACAGCTAAGCAGCAAGCGTCACCCAGAGACCCAGAAACTTATCTACTATGCTAAACACCCACTGCGTGAACGAGGAATGTCCCAGTACACCTTTGAATTCCCCTAGTCTACTGAATTCGCCCACCTCCTAGGTACTATTCTCTACCAACAGCCTTCAAGAACTCCCAAGCCAG
Setophaga_striata_JX021079	ATAGTATGCATTACATTCTTTGCCCCATCAGACAGACTATGTAATGTAGGATAATCCAAGGTATATGTAATGCCCTTCCATCATAAACCCAAACATTATCTCCAAAACACACTCTAATTCGGCCAATACACTTCCAGACACATTCTTGTTTCAGGTACCATATAGCCCAGATGCTCCTACCTACAGCTAAGCAGCAAGCGTCACCCAGAGACCCAGAAACTTATCTACTATGCTAAACACCCACTGCGTGAACGAGGAATGTCCCAGTACACCTTTGAATTCCCCTAGTCTACTGAATTCGCCCACCTCCTAGGTAATATTCTCTACCAACAGCCTTCAAGAACTCCCAAGCCAG
Setophaga_striata_JX021289	ATAGTATGCATTACATTCTTTGCCCCATCAGACAGACTATGTAATGTAGGATAATCCAAGGTATATGTAATGCCCTTCCATCATAAACCCAAACATTATCTCCAAAACACACTCTAATTCGGCCAATACACTCCCAGACACATTCTTGTTTCAGGTACCATATAGCCCAGATGCTCCTACCTACAGCTAAGCAGCAAGCGTCACCCAGAGACCCAGAAACTTATCTACTATGCTAAACACCCACTACGTGAACGAGGAATGTCCCAGTACACCTTTGAATTCCCCTAGTCTACTGAATTCGCCCACCTCCTAGGTAATATTCTCTACCAACAGCCTTCAAGAACTCCCAAGCCAG
Setophaga_striata_JX021037	ATAATATGCATTACATTCTTTGCCCCATCAGACAGACTATGTAATGTAGGATAATCCAAGGTATATGTAATGCCCTTCCATCATAAACCCAAACATTATCTCCAAAACACACTCTAATTCGGCCAATACACTCCCAGACACATTCTTGTTTCAGGTACCATATAGCCCAGATGCTCCTACCTACAGCTAAGCAGCAAGCGTCACCCAGAGACCCAGAAACTTATCTACTATGCTAAACACCCACTACGTGAACGAGGAATGTCCCAGTACACCTTTGAATTCCCCTAGTCTACTGAATTCGCCCACCTCCTAGGTAATATTCTCTACCAACAGCCTTCAAGAACTCCCAAGCCAG
Setophaga_striata_JX021024	ATAATATGCATTACATTCTTTGCCCCATCAGACAGACTATGTAATGTAGGATAATCCAAGGTATATGTAATGCCCTTCCATCATAAACCCAAACATTATCTCCAAAACACACTCTAATTCGGCCAATACACTTCCAGACACATTCTTGTTTCAGGTACCATATAGCCCAGATGCTCCTACCTACAGCTAAGCAGCAAGCGTCACCCAGAGACCCAGAAACTTACCTACTATGCTAAACACCCACTACGTGAACGAGGAATGTCCCAGTACACCTTTGAATTCCCCTAGTCTACTGAATTCGCCCACCTCCTAGGTAATATTCTCTACCAACAGCCTTCAAGAACTCCCAAGCCAG
Setophaga_striata_JX021019	ATAGTATGCATTACATTCTTTGCCCCATCAGACAGACTATGTAATGTAGGATAATCCAAGGTATATGTAATGCCCTTCCATCATAAACCCAAACATTATCTCCAAAACACACTCTAATTCGGCCAATACACTTCCAGACACATTCTTGTTTCAGGTACCATATAGCCCAGATGCTCCTACCTACAGCTAAGCAGCAAGCGTCACCCAGAGACCCAGAAACTTACCTACTATGCTAAACACCCACTACGTGAACGAGGAATGTCCCAGTACACCTTTGAATTCCCCTAGTCTACTGAATTCGCCCACCTCCTAGGTAATATTCTCTACCAACAGCCTTCAAGAACTCCCAAGCCAG
Setophaga_striata_JX021177	ATAATATGCATTACATTCTTTGCCCCATCAGACAGACTATGTAATGTAGGATAATCCAAGGTATATGTAATGCCCCTCCATCATAAACCCAAACATTATCTCCAAAACACACTCTAATTCGGCCAATACACTTCCAGACACATTCTTGTTTCAGGTACCATATAGCCCAGATGCTCCTACCTACAGCTAAGCAGCAAGCGTCACCCAGAGACCCAGAAACTTATCTACTATGCTAAACACCCACTACGCGAACGAGGAATGTCCCAGTACACCTTTGAATTCCCCTAGTCTACTGAATTCGCCCACCTCCTAGGTAATATTCTCTACCAACAGCCTTCAAGAACTCCCAAGCCAG
Setophaga_striata_JX021031	ATAATATGCATTACATTCTTTGCCCCATCAGACAGACTATGTAATGTAGGATAATCCAAGGTATATGTAATGCCCTTCCATCATAAACCCAAACATTATCTCCAAAACACACTCTAATTCGGCCAATACACTTCCAGACACATTCTTGTTTCAGGTACCATATAGCCCAGATGCTCCTACCTACAGCTAAGCAGCAAGCGTCACCCAGAGACCCAGAAACTTATCTACTATACTAAACACCCACTACGTGAACGAGGAATGTCCCAGTACACCTTTGAATTCCCCTAGTCTACTGAATTCGCCCACCTCCTAGGTAATATTCTCTACCAACAGCCTTCAAGAACTCCCAAGCCAG
Setophaga_striata_JX021029	ATAATATGCATTACATTCTTTGCCCCATCAGACAGACTATGTAATGTAGGATAATCCAAGGTATATGTAATGCCCCTCCATCATAAACCCAAACATTATCTCCAAAACACACTCTAATTCGGCCAATACACTTCCAGACACATTCTTGTTTCAGGTACCATATAGCCCAGATGCTCCTACCTACAGCTAAGCAGCAAGCGTCACCCAGAGACCCAGAAACTTATCTACTATGCTAAACACCCACTACGTGAACGAGGAATGTCCCAGTACACCTTTGAATTCCCCTAGTCTACTGAATTCGCCCACCTCCTAGGTAATATTCTCTACCAACAGCCTTCAAGAACTCCCAAGCCAG
Setophaga_striata_JX021285	ATAATATGCATTACATTCTTTGCCCCATCAGACAGACTATGTAATGTAGGATAATCCAAGGTATATGTAATGCCCTTCCATCATAAACCCAAACATTATCTCCAAAACACACTCTAATTCGGCCAATACACTTCCAGACACATTCTTGTTTCAGGTACCATATAGCCCAGATGCTCCTACCTACAGCTAAGCAGCAAGCGTCACCCAGAGACCCAGAAACTTATCTACTATGCTAAACACCCACTACGTGAACGAGGAATGTCCCAGTACACCTTTGAATTCCCCTAGTCTACTGAATTCGCCCACCTCCTAGGTAATATTCTCTACCAACAGCCTTCAAGAACTCCCAAGCCAG
Setophaga_striata_JX021034	ATAATATGCATTACATTCTTTGCCCCATCAGACAGACTATGTAATGTAGGATAATCCAAGGTATATGTAATGCCCTTCCATCATAAACCCAAACATTATCTCCAAAACACACTCTAATTCGGCCAATACACTTCCAGACACATTCTTGTTTCAGGTACCATATAGCCCAGATGCTCCTACCTACAGCTAAGCAGCAAGCGTCACCCAGAGACCCAGAAACTTATCTACTATGCTAAACACCCACTACGTGAACGAGGAATGTCCCAGTACACCTTTGAATTCCCCTAGTCTACTGAATTCGCCCACCTCCTAGGTAATATTCTCTACCAACAGCCTTCAAGAACTCCCAAGCCAG
Setophaga_striata_JX021026	ATAATATGCATTACATTCTTTGCCCCATCAGACAGACTATGTAATGTAGGATAATCCAAGGTATATGTAATGCCCTTCCATCATAAACCCAAACATTATCTCCAAAACACACTCTAATTCGGCCAATACACTTCCAGACACATTCTTGTTTCAGGTACCATATAGCCCAGATGCTCCTACCTACAGCTAAGCAGCAAGCGTCACCCAGAGACCCAGAAACTTATCTACTATGCTAAACACCCACTACGTGAACGAGGAATGTCCCAGTACACCTTTGAATTCCCCTAGTCTACTGAATTCGCCCACCTCCTAGGTAATATTCTCTACCAACAGCCTTCAAGAACTCCCAAGCCAG
Setophaga_striata_JX021025	ATAATATGCATTACATTCTTTGCCCCATCAGACAGACTATGTAATGTAGGATAATCCAAGGTATATGTAATGCCCTTCCATCATAAACCCAAACATTATCTCCAAAACACACTCTAATTCGGCCAATACACTTCCAGACACATTCTTGTTTCAGGTACCATATAGCCCAGATGCTCCTACCTACAGCTAAGCAGCAAGCGTCACCCAGAGACCCAGAAACTTATCTACTATGCTAAACACCCACTACGTGAACGAGGAATGTCCCAGTACACCTTTGAATTCCCCTAGTCTACTGAATTCGCCCACCTCCTAGGTAATATTCTCTACCAACAGCCTTCAAGAACTCCCAAGCCAG
Setophaga_striata_JX021022	ATAATATGCATTACATTCTTTGCCCCATCAGACAGACTATGTAATGTAGGATAATCCAAGGTATATGTAATGCCCTTCCATCATAAACCCAAACATTATCTCCAAAACACACTCTAATTCGGCCAATACACTTCCAGACACATTCTTGTTTCAGGTACCATATAGCCCAGATGCTCCTACCTACAGCTAAGCAGCAAGCGTCACCCAGAGACCCAGAAACTTATCTACTATGCTAAACACCCACTACGTGAACGAGGAATGTCCCAGTACACCTTTGAATTCCCCTAGTCTACTGAATTCGCCCACCTCCTAGGTAATATTCTCTACCAACAGCCTTCAAGAACTCCCAAGCCAG
Setophaga_striata_JX021222	ATAATATGCATTACATTCTTTGCCCCATCAGACAGACTATGTAATGTAGGATAATCCAAGGTATATGTAATGCCCTTCCATCATAAACCCAAACATTATCTCCAAAACACACTCTAACTCGGCCAATACACTCCCAGGCACATTCTTGTTTCAGGTACCATATAGCCCAGATGCTCCTACCTACAGCTAAGCAGCAAGCGTCACCCAGAGACCCAGAAACTTATCTACTATGCTAAACACCCACTACGTGAACGAGGAATGTCCCAGTACACCTTTGAATTCCCCTAGTCTACTGAATTCGCCCACCTCCTAGGTAATATTCTCTACCAACAGCCTTCAAGAACTCCCAAGCCAG
Setophaga_striata_JX021214	ATAGTATGCATTACATTCTTTGCCCCATCAGACAGACTATGTAATGTAGGATAATCCAAGGTATGTGTAATGCCCTTCCATCATAAACCCAAACATTATCTCCAAAACACACTCTAACTCGGCCAATACACTCCCAGGCACATTCTTGTTTCAGGTACCATATAGCCCAGATGCTCCTACCTACAGCTAAGCAGCAAGCGTCACCCAGAGACCCAGAAACTTATCTACTATGCTAAACACCCACTACGTGAACGAGGAATGTCCCAGTACACCTTTGAATTCCCCTAGTCTACTGAATTCGCCCACCTCCTAGGTAATATTCTCTACCAACAGCCTTCAAGAACTCCCAAGCCAG
Setophaga_striata_JX021191	ATAGTATGCATTACATTCTTTGCCCCATCAGACAGACTATGTAATGTAGGATAATCCAAGGTATATGTAATGCCCTTCCATCATAAACCCAAACATTATCTCCAAAACACACTCTAACTCGGCCAATACACTCCCAGGCACATTCTTGTTTCAGGTACCATATAGCCCAGATGCTCCTACCTACAGCTAAGCAGCAAGCGTCACCCAGAGACCCAGAAACTTATCTACTATGCTAAACACCCACTACGTGAACGAGGAATGTCCCAGTACACCTTTGAATTCCCCTAGTCTACTGAATTCGCCCACCTCCTAGGTAATATTCTCTACCAACAGCCTTCAAGAACTCCCAAGCCAG
Setophaga_striata_JX021107	ATAGTATGCATTACATTCTTTGCCCCATCAGACAGACTATGTAATGTAGGATAATCCAAGGTATATGTAATGCCCTTCCATCATAAACCCAAACATTATCTCCAAAACACACTCTAATTCGGCCAATACACTCCCAGGCACATTCTTGTTTCAGGTACCATATAGCCCAGATGCTCCTACCTACAGCTAAGCAGCAAGCGTCACCCAGAGACCCAGAAACTTATCTACTATGCTAAACACCCACTACGCGAACGAGGAATGTCCCAGTACACCTTTGAATTCCCCTAGTCTACTGAATTCGCCCACCTCCTAGGTAATATTCTCTACCAACAGCCTTCAAGAACTCCCAAGCCAG
Setophaga_striata_JX021220	ATAGTATGCATTACATTCTTTGCCCCATCAGACAGACTATGTAATGTAGGATAATCCAAGGTATATGTAATGCCCTTCCATCATAAACCCAAACATTATCTCCAAAACACACTCTAACTCGGCCAATACACTCCCAGGCACATTCTTGTTTCAGGTACCATATAGCCCAGATGCTCCTACCTACAGCTAAGCAGCAAGCGTCACCCAGAGACCCAGAAACTTATCTACTATGCTAAACACCCACTACGCGAACGAGGAATGTCCCAGTACACCTTTGAATTCTCCTAGTCTACTGAATTCGCCCACCTCCTAGGTAATATTCTCTACCAACAGCCTTCAAGAACTCCCAAGCCAG
Setophaga_striata_JX021045	ATAGTATGCATTACATTCTTTGCCCCATCAGACAGACTATGTAATGTAGGATAATCCAAGGTATATGTAATGCCCTTCCATCATAAACCCAAACATTATCTCCAAAACACACTCTAACTCGGCCAATACACTCCCAGGCACATTCTTGTTTCAGGTACCATATAGCCCAGATGCTCCTACCTACAGCTAAGCAGCAGGCGTCACCCAGAGACCCAGAAACTTATCTACTATGCTAAACACCCACTACGCGAACGAGGAATGTCCCAGTACACCTTTGAATTCCCCTAGTCTACTGAATTCGCCCACCTCCTAGGTAATATTCTCTACCAACAGCCTTCAAGAACTCCCAAGCCAG
Setophaga_striata_JX021044	ATAGTATGCATTACATTCTTTGCCCCATCAGACAGACTATGTAATGTAGGATAATCCAAGGTATATGTAATGCCCTTCCATCATAAACCCAAACATTATCTCCAAAACACACTCTAACTCGGCCAATACACTCCCAGGCACATTCTTGTTTCAGGTACCATATAGCCCAGATGCTCCTACCTACAGCTAAGCAGCAGGCGTCACCCAGAGACCCAGAAACTTATCTACTATGCTAAACACCCACTACGCGAACGAGGAATGTCCCAGTACACCTTTGAATTCCCCTAGTCTACTGAATTCGCCCACCTCCTAGGTAATATTCTCTACCAACAGCCTTCAAGAACTCCCAAGCCAG
Setophaga_striata_JX021123	ATAGTATGCATTACATTCTTTGCCCCATCAGACAGACTATGTAATGTAGGATAATCCAAGGTATATGTAATGCCCTTCCATCATAAACCCAAACATTATCTCCAAAACACACTCTAACTCGGCCAATACACTCCCAGGCACATTCTTGTTTCAGGTACCATATAGCCCAGATGCTCCTACCTACAGCTAAGCAGCAAGCGTCACCCAGAGACCCAGAAACTTATCTACTATGCTAAACACCCACTACGCGAACGAGGAATGTCCCAGTACACCTTTGAATTCCCCTAGTCTACTGAATTCGCCCACCTCCTAGGTAATATTCTCTACCAACAGCCTTCAAGAACTCCCAAGCCAG
Setophaga_striata_JX021217	ATAGTATGCATTACATTCTTTGCCCCATCAGACAGACTATGTAATGTAGGATAATCCAAGGTATATGTAATGCCCCTCCATCATAAACCCAAACATTATCTCCAAAACACACTCTAATTCGGCCAATACACTCCCAGACACATTCTTGTTTCAGGTACCATATAGCCCAGATGCTCCTACCTACAGCTAAGCAGCAAGCGTCACCCAGAGACCCAGAAACTTATCTACTATGCTAAACACCCACTACGCGAACGAGGAATGTCCCAGTACACCTTTGAATTCCCCTAGTCTACTGAATTCGCCCACCTCCTAGGTAATATTCTCTACCAACAGCCTTCAAGAACTCCCAAGCCAG
Setophaga_striata_JX021173	ATAATATGCATTACATTCTTTGCCCCATCAGACAGACTATGTAATGTAGGATAATCCAAGGTATATGTAATGCCCCTCCATCATAAACCCAAACATTATCTCCAAAACACACTCTAATTCGGCCAATACACTCCCAGGCACATTCTTGTTTCAGGTACCATATAGCCCAGATGCTCCTACCTACAGCTAAGCAGCAAGCGTCACCCAGAGACCCAGAAACTTATCTACTATGCTAAACACCCACTACGCGAACGAGGAATGTCCCAGTACACCTTTGAATTCCCCTAGTCTACTGAATTCGCCCACCTCCTAGGTAATATTCTCTACCAACAGCCTTCAAGAACTCCCAAGCCAG
Setophaga_striata_JX021248	ATAATATGCATTACATTCTTTGCCCCATCAGACAGACTATGTAATGTAGGATAATCCAAGGTATATGTAATGCCCCTCCATCATAAACCCAAACATTATCTCCAAAACACACTCTAATTCGGCCAATACACTCCCAGACACATTCTTGTTTCAGGTACCATATAGCCCAGATGCTCCTACCTACAGCTAAGCAGCAAGCGTCACCCAGAGACCCAGAAACTTATCTACTATGCTAAACACCCACTACGCGAACGAGGAATGTCCCAGTACACCTTTGAATTCCCCTAGTCTACTGAATTCGCCCACCTCCTAGGTAATATTCTCTACCAACAGCCTTCAAGAACTCCCAAGCCAG
Setophaga_striata_JX021246	ATAATATGCATTACATTCTTTGCCCCATCAGACAGACTATGTAATGTAGGATAATCCAAGGTATATGTAATGCCCCTCCATCATAAACCCAAACATTATCTCCAAAACACACTCTAATTCGGCCAATACACTCCCAGACACATTCTTGTTTCAGGTACCATATAGCCCAGATGCTCCTACCTACAGCTAAGCAGCAAGCGTCACCCAGAGACCCAGAAACTTATCTACTATGCTAAACACCCACTACGCGAACGAGGAATGTCCCAGTACACCTTTGAATTCCCCTAGTCTACTGAATTCGCCCACCTCCTAGGTAATATTCTCTACCAACAGCCTTCAAGAACTCCCAAGCCAG
Setophaga_striata_JX021180	ATAATATGCATTACATTCTTTGCCCCATCAGACAGACTATGTAATGTAGGATAATCCAAGGTATATGTAATGCCCCTCCATCATAAACCCAAACATTATCTCCAAAACACACTCTAATTCGGCCAATACACTCCCAGACACATTCTTGTTTCAGGTACCATATAGCCCAGATGCTCCTACCTACAGCTAAGCAGCAAGCGTCACCCAGAGACCCAGAAACTTATCTACTATGCTAAACACCCACTACGCGAACGAGGAATGTCCCAGTACACCTTTGAATTCCCCTAGTCTACTGAATTCGCCCACCTCCTAGGTAATATTCTCTACCAACAGCCTTCAAGAACTCCCAAGCCAG
Setophaga_striata_JX021159	ATAATATGCATTACATTCTTTGCCCCATCAGACAGACTATGTAATGTAGGATAATCCAAGGTATATGTAATGCCCCTCCATCATAAACCCAAACATTATCTCCAAAACACACTCTAATTCGGCCAATACACTCCCAGACACATTCTTGTTTCAGGTACCATATAGCCCAGATGCTCCTACCTACAGCTAAGCAGCAAGCGTCACCCAGAGACCCAGAAACTTATCTACTATGCTAAACACCCACTACGCGAACGAGGAATGTCCCAGTACACCTTTGAATTCCCCTAGTCTACTGAATTCGCCCACCTCCTAGGTAATATTCTCTACCAACAGCCTTCAAGAACTCCCAAGCCAG
Setophaga_striata_JX021267	ATAGTATGCATTACATTCTTTGCCCCATCAGACAGACTATGTAATGTAGGATAATCCAAGGTATATGTAATGCCCTTCCATCATAAACCCAAACATTATCTCCAAAACACACTCTAATTCGGCCAATACACTCCTAGACACATTCTTGTTTCAGGTACCATATAGCCCAGATGCTCCTACCTACAGCTAAGCAGCAAGCGTCACCCAGAGACCCAGAAACTTATCTACTATGCTAAACACCCACTACGCGAACGAGGAATGTCCCAGTACACCTTTGAATTCCCCTAGTCTACTGAATTCGCCCACCTCCTAGGTAATATTCTCTACCAACAGCCTTCAAGAACTCCCAAGCCAG
Setophaga_striata_JX021118	ATAGTATGCATTACATTCTTTGCCCCATCAGACAGACTATGTAATGTAGGATAATCCAAGGTATATGTAATGCCCTTCCATCATAAACCCAAACATTATCTCCAAAACACGCTCTAATTCGGCCAATACACTCCTAGACACATTCTTGTTTCAGGTACCATATAGCCCAGATGCTCCTACCTACAGCTAAGCAGCAAGCGTCACCCAGAGACCCAGAAACTTATCTACTATGCTAAACACCCACTACGCGAACGAGGAATGTCCCAGTACACCTTTGAATTCCCCTAGTCTACTGAATTCGCCCACCTCCTAGGTAATATTCTCTACCAACAGCCTTCAAGAACTCCCAAGCCAG
Setophaga_striata_JX021186	ATAGTATGCATTACATTCTTTGCCCCATCAGACAGACTATGTAATGTAGGATAATCCAAGGTATATGTAATGCCCTTCCATCATAAACCCAAACATTATCTCCAAAACACGCTCTAATTCGGCCAATACACTCCCAGACACATTCTTGTTTCGGGTACCATATAGCCCAGATGCTCCTACCTACAGCTAAGCAGCAAGCGTCACCCAGAGACCCAGAAACTTATCTACTATGCTAAACACCCACTACGCGAACGAGGAATGTCCCAGTACACCTTTGAATTCCCCTAGTCTACTGAATTCGCCCACCTCCTAGGTAATATTCTCTACCAACAGCCTTCAAGAACTCCCAAGCCAG
Setophaga_striata_JX020999	ATAGTATGCATTACATTCTTTGCCCCATCAGACAGACTATGTAATGTAGGATAATCCAAGGTATATGTAATGCCCTTCCATCATAAACCCAAACATTATCTCCAAAACACGCTCTAATTCGGCCAATACACTCCCAGACACATTCTTGTTTCAGGTACCATATAGCCCAGATGCTCCTACCTACAGCTAAGCAGCAAGCGTCACCCAGAGACCCAGAAACTTATCTACTATGCTAAACACCCACTACGCGAACGAGGAATGTCCCAGTACACCTTTGAATTCCCCTAGTCTACTGAATTCGCCCACCTCCTAGGTAATATTCTCTACCAACAGCCTTCAAGAACTCCCAAGCCAG
Setophaga_striata_JX021260	ATAGTATGCATTACATTCTTTGCCCCATCAGACAGACTATGTAATGTAGGATAATCCAAGGTATATGTAATGCCCTTCCATCATAAACCCAAACATTATCTCCAAAACACACTCTAATTCGGCCAATACACTCCCAGACACATTCTTGTTTCAGGTACCATATAGCCCAGATGCTCCTACCTACAGCTAAGCAGCAAGCGTCACCCAGAGACCCAGAAACTTATCTACTATGCTAAACACCCACTACGCGAACGAGGAATGTCCCAGTACACCTTTGAATTCCCCTAGTCTACTGAATTCGCCCACCTCCTAGGTAATATTCTCTGCCAACAGCCTTCAAGAACTCCCAAGCCAG
Setophaga_striata_JX021201	ATAGTATGCATTACATTCTTTGCCCCATCAGACAGGCTATGTAATGTAGGATAATCCAAGGTATATGTAATGCCCTTCCATCATAAACCCAAACATTATCTCCAAAACACACTCTAATTCGGCCAATACACTCCCAGACACATTCTTGTTTCAGGTACCATATAGCCCAGATGCTCCTACCTACAGCTAAGCAGCAAGCGTCACCCAGAGACCCAGAAACTTATCTACTATGCTAAACACCCACTACGCGAACGAGGAATGTCCCAGTACACCTTTGAATTCCCCTAGTCTACTGAATTCGCCCACCTCCTAGGTAATATTCTCTACCAACAGCCTTCAAGAACTCCCAAGCCAG
Setophaga_striata_JX021183	ATAGTATGCATTACATTCTTTGCCCCATCAGACAGACTATGTAATGTAGGATAATCCAAGGTATATGTAATGCCCTTCCATCATAAACCCAAACATTATCTCCAAAACACACTCTAATTCGGCCAATACACTCCCAGACACATTCTTGTTTCAGGTACCATATAGCCCAGATGCTCCTACCTACAGCTAAGCAGCAAGCGTCACCCAGAGACCCAGAAACTTATCTACTATGCTAAACACCCACTACGCGAACGAGGAATGTTCCAGTACACCTTTGAATTCCCCTAGTCTACTGAATTCGCCCACCTCCTAGGTAATATTCTCTACCAACAGCCTTCAAGAACTCCCAAGCCAG
Setophaga_striata_JX021084	ATAGTATGCATTACATTCTTTGCCCCATCAGACAGACTATGTAATGTAGGATAATCCAAGGTATATGTAATGCCCTTCCATCATAAACCCAAACATTATCTCCAAAACACACTCTAATTCGGCCAATACACTCCCAGACACATTCTTGTTTCAGGTACCATATAGCCCAGATGCTCCTACCTACAGCTAAGCAGCAAGCGTCACCCAGAGACCCAGAAACTTATCTACTATGCCAAACACCCACTACGCGAACGAGGAATGTCCCAGTACACCTTTGAATTCCCCTAGTCTACTGAATTCGCCCACCTCCTAGGTAATATTCTCTACCAACAGCCTTCAAGAACTCCCAAGCCAG
Setophaga_striata_JX021072	ATAGTATGCATTACATTCTTTGCCCCATCAGACAGACTATGTAATGTAGGATAATCCAAGGTATATGTAATGCCCTTCCATCATAAACCCAAACATTATCTCCAAAACACACTCTAATTCGGCCAATACACTCCCAGACACATTCTTGTTTCAGGTACCATATAGCCCAGATGCTCCTACCTACAGCTAAGCAGCAGGCGTCACCCAGAGACCCAGAAACTTATCTACTATGCTAAACACCCACTACGCGAACGAGGAATGTCCCAGTACACCTTTGAATTCCCCTAGTCTACTGAATTCGCCCACCTCCTAGGTAATATTCTCTACCAACAGCCTTCAAGAACTCCCAAGCCAG
Setophaga_striata_JX021067	ATAGTATGCATTACATTCTTTGCCCCATCAGACAGACTATGTAATGTAGGATAATCCAAGGTATATGTAATGCCCTTCCATCATAAACCCAAACATTATCTCCAAAACACACTCTAATTCGGCCAATACACTCCCAGACACATTCTTGTTTCAGGTACCATATAGCCCAGATGCTCCTACCTACAGCTAAGCAGCAGGCGTCACCCAGAGACCCAGAAACTTATCTACTATGCTAAACACCCACTACGCGAACGAGGAATGTCCCAGTACACCTTTGAATTCCCCTAGTCTACTGAATTCGCCCACCTCCTAGGTAATATTCTCTACCAACAGCCTTCAAGAACTCCCAAGCCAG
Setophaga_striata_JX021282	ATAGTATGCATTACATTCTTTGCCCCATCAGACAGACTATGTAATGTAGGATAATCCAAGGTATATGTAATGCCCTTCCATCATAAACCCAAACATTATCTCCAAAACACACTCTAATTCGGCCAATACACTCCCAGACACATTCTTGTTTCAGGTACCATATAGCCCAGATGCTCCTACCTACAGCTAAGCAGCAAGCGTCACCCAGAGACCCAGAAACTTATCTACTATGCTAAACACCCACTACGCGAACGAGGAATGTCCCAGTACACCTTTGAATTCCCCTAGTCTACTGAATTCGCCCACCTCCTAGGTAATATTCTCTACCAACAGCCTTCAAGAACTCCCAAGCCAG
Setophaga_striata_JX021281	ATAGTATGCATTACATTCTTTGCCCCATCAGACAGACTATGTAATGTAGGATAATCCAAGGTATATGTAATGCCCTTCCATCATAAACCCAAACATTATCTCCAAAACACACTCTAATTCGGCCAATACACTCCCAGACACATTCTTGTTTCAGGTACCATATAGCCCAGATGCTCCTACCTACAGCTAAGCAGCAAGCGTCACCCAGAGACCCAGAAACTTATCTACTATGCTAAACACCCACTACGCGAACGAGGAATGTCCCAGTACACCTTTGAATTCCCCTAGTCTACTGAATTCGCCCACCTCCTAGGTAATATTCTCTACCAACAGCCTTCAAGAACTCCCAAGCCAG
Setophaga_striata_JX021279	ATAGTATGCATTACATTCTTTGCCCCATCAGACAGACTATGTAATGTAGGATAATCCAAGGTATATGTAATGCCCTTCCATCATAAACCCAAACATTATCTCCAAAACACACTCTAATTCGGCCAATACACTCCCAGACACATTCTTGTTTCAGGTACCATATAGCCCAGATGCTCCTACCTACAGCTAAGCAGCAAGCGTCACCCAGAGACCCAGAAACTTATCTACTATGCTAAACACCCACTACGCGAACGAGGAATGTCCCAGTACACCTTTGAATTCCCCTAGTCTACTGAATTCGCCCACCTCCTAGGTAATATTCTCTACCAACAGCCTTCAAGAACTCCCAAGCCAG
Setophaga_striata_JX021272	ATAGTATGCATTACATTCTTTGCCCCATCAGACAGACTATGTAATGTAGGATAATCCAAGGTATATGTAATGCCCTTCCATCATAAACCCAAACATTATCTCCAAAACACACTCTAATTCGGCCAATACACTCCCAGACACATTCTTGTTTCAGGTACCATATAGCCCAGATGCTCCTACCTACAGCTAAGCAGCAAGCGTCACCCAGAGACCCAGAAACTTATCTACTATGCTAAACACCCACTACGCGAACGAGGAATGTCCCAGTACACCTTTGAATTCCCCTAGTCTACTGAATTCGCCCACCTCCTAGGTAATATTCTCTACCAACAGCCTTCAAGAACTCCCAAGCCAG
Setophaga_striata_JX021270	ATAGTATGCATTACATTCTTTGCCCCATCAGACAGACTATGTAATGTAGGATAATCCAAGGTATATGTAATGCCCTTCCATCATAAACCCAAACATTATCTCCAAAACACACTCTAATTCGGCCAATACACTCCCAGACACATTCTTGTTTCAGGTACCATATAGCCCAGATGCTCCTACCTACAGCTAAGCAGCAAGCGTCACCCAGAGACCCAGAAACTTATCTACTATGCTAAACACCCACTACGCGAACGAGGAATGTCCCAGTACACCTTTGAATTCCCCTAGTCTACTGAATTCGCCCACCTCCTAGGTAATATTCTCTACCAACAGCCTTCAAGAACTCCCAAGCCAG
Setophaga_striata_JX021255	ATAGTATGCATTACATTCTTTGCCCCATCAGACAGACTATGTAATGTAGGATAATCCAAGGTATATGTAATGCCCTTCCATCATAAACCCAAACATTATCTCCAAAACACACTCTAATTCGGCCAATACACTCCCAGACACATTCTTGTTTCAGGTACCATATAGCCCAGATGCTCCTACCTACAGCTAAGCAGCAAGCGTCACCCAGAGACCCAGAAACTTATCTACTATGCTAAACACCCACTACGCGAACGAGGAATGTCCCAGTACACCTTTGAATTCCCCTAGTCTACTGAATTCGCCCACCTCCTAGGTAATATTCTCTACCAACAGCCTTCAAGAACTCCCAAGCCAG
Setophaga_striata_JX021244	ATAGTATGCATTACATTCTTTGCCCCATCAGACAGACTATGTAATGTAGGATAATCCAAGGTATATGTAATGCCCTTCCATCATAAACCCAAACATTATCTCCAAAACACACTCTAATTCGGCCAATACACTCCCAGACACATTCTTGTTTCAGGTACCATATAGCCCAGATGCTCCTACCTACAGCTAAGCAGCAAGCGTCACCCAGAGACCCAGAAACTTATCTACTATGCTAAACACCCACTACGCGAACGAGGAATGTCCCAGTACACCTTTGAATTCCCCTAGTCTACTGAATTCGCCCACCTCCTAGGTAATATTCTCTACCAACAGCCTTCAAGAACTCCCAAGCCAG
Setophaga_striata_JX021237	ATAGTATGCATTACATTCTTTGCCCCATCAGACAGACTATGTAATGTAGGATAATCCAAGGTATATGTAATGCCCTTCCATCATAAACCCAAACATTATCTCCAAAACACACTCTAATTCGGCCAATACACTCCCAGACACATTCTTGTTTCAGGTACCATATAGCCCAGATGCTCCTACCTACAGCTAAGCAGCAAGCGTCACCCAGAGACCCAGAAACTTATCTACTATGCTAAACACCCACTACGCGAACGAGGAATGTCCCAGTACACCTTTGAATTCCCCTAGTCTACTGAATTCGCCCACCTCCTAGGTAATATTCTCTACCAACAGCCTTCAAGAACTCCCAAGCCAG
Setophaga_striata_JX021233	ATAGTATGCATTACATTCTTTGCCCCATCAGACAGACTATGTAATGTAGGATAATCCAAGGTATATGTAATGCCCTTCCATCATAAACCCAAACATTATCTCCAAAACACACTCTAATTCGGCCAATACACTCCCAGACACATTCTTGTTTCAGGTACCATATAGCCCAGATGCTCCTACCTACAGCTAAGCAGCAAGCGTCACCCAGAGACCCAGAAACTTATCTACTATGCTAAACACCCACTACGCGAACGAGGAATGTCCCAGTACACCTTTGAATTCCCCTAGTCTACTGAATTCGCCCACCTCCTAGGTAATATTCTCTACCAACAGCCTTCAAGAACTCCCAAGCCAG
Setophaga_striata_JX021218	ATAGTATGCATTACATTCTTTGCCCCATCAGACAGACTATGTAATGTAGGATAATCCAAGGTATATGTAATGCCCTTCCATCATAAACCCAAACATTATCTCCAAAACACACTCTAATTCGGCCAATACACTCCCAGACACATTCTTGTTTCAGGTACCATATAGCCCAGATGCTCCTACCTACAGCTAAGCAGCAAGCGTCACCCAGAGACCCAGAAACTTATCTACTATGCTAAACACCCACTACGCGAACGAGGAATGTCCCAGTACACCTTTGAATTCCCCTAGTCTACTGAATTCGCCCACCTCCTAGGTAATATTCTCTACCAACAGCCTTCAAGAACTCCCAAGCCAG
Setophaga_striata_JX021215	ATAGTATGCATTACATTCTTTGCCCCATCAGACAGACTATGTAATGTAGGATAATCCAAGGTATATGTAATGCCCTTCCATCATAAACCCAAACATTATCTCCAAAACACACTCTAATTCGGCCAATACACTCCCAGACACATTCTTGTTTCAGGTACCATATAGCCCAGATGCTCCTACCTACAGCTAAGCAGCAAGCGTCACCCAGAGACCCAGAAACTTATCTACTATGCTAAACACCCACTACGCGAACGAGGAATGTCCCAGTACACCTTTGAATTCCCCTAGTCTACTGAATTCGCCCACCTCCTAGGTAATATTCTCTACCAACAGCCTTCAAGAACTCCCAAGCCAG
Setophaga_striata_JX021207	ATAGTATGCATTACATTCTTTGCCCCATCAGACAGACTATGTAATGTAGGATAATCCAAGGTATATGTAATGCCCTTCCATCATAAACCCAAACATTATCTCCAAAACACACTCTAATTCGGCCAATACACTCCCAGACACATTCTTGTTTCAGGTACCATATAGCCCAGATGCTCCTACCTACAGCTAAGCAGCAAGCGTCACCCAGAGACCCAGAAACTTATCTACTATGCTAAACACCCACTACGCGAACGAGGAATGTCCCAGTACACCTTTGAATTCCCCTAGTCTACTGAATTCGCCCACCTCCTAGGTAATATTCTCTACCAACAGCCTTCAAGAACTCCCAAGCCAG
Setophaga_striata_JX021175	ATAGTATGCATTACATTCTTTGCCCCATCAGACAGACTATGTAATGTAGGATAATCCAAGGTATATGTAATGCCCTTCCATCATAAACCCAAACATTATCTCCAAAACACACTCTAATTCGGCCAATACACTCCCAGACACATTCTTGTTTCAGGTACCATATAGCCCAGATGCTCCTACCTACAGCTAAGCAGCAAGCGTCACCCAGAGACCCAGAAACTTATCTACTATGCTAAACACCCACTACGCGAACGAGGAATGTCCCAGTACACCTTTGAATTCCCCTAGTCTACTGAATTCGCCCACCTCCTAGGTAATATTCTCTACCAACAGCCTTCAAGAACTCCCAAGCCAG
Setophaga_striata_JX021160	ATAGTATGCATTACATTCTTTGCCCCATCAGACAGACTATGTAATGTAGGATAATCCAAGGTATATGTAATGCCCTTCCATCATAAACCCAAACATTATCTCCAAAACACACTCTAATTCGGCCAATACACTCCCAGACACATTCTTGTTTCAGGTACCATATAGCCCAGATGCTCCTACCTACAGCTAAGCAGCAAGCGTCACCCAGAGACCCAGAAACTTATCTACTATGCTAAACACCCACTACGCGAACGAGGAATGTCCCAGTACACCTTTGAATTCCCCTAGTCTACTGAATTCGCCCACCTCCTAGGTAATATTCTCTACCAACAGCCTTCAAGAACTCCCAAGCCAG
Setophaga_striata_JX021150	ATAGTATGCATTACATTCTTTGCCCCATCAGACAGACTATGTAATGTAGGATAATCCAAGGTATATGTAATGCCCTTCCATCATAAACCCAAACATTATCTCCAAAACACACTCTAATTCGGCCAATACACTCCCAGACACATTCTTGTTTCAGGTACCATATAGCCCAGATGCTCCTACCTACAGCTAAGCAGCAAGCGTCACCCAGAGACCCAGAAACTTATCTACTATGCTAAACACCCACTACGCGAACGAGGAATGTCCCAGTACACCTTTGAATTCCCCTAGTCTACTGAATTCGCCCACCTCCTAGGTAATATTCTCTACCAACAGCCTTCAAGAACTCCCAAGCCAG
Setophaga_striata_JX021138	ATAGTATGCATTACATTCTTTGCCCCATCAGACAGACTATGTAATGTAGGATAATCCAAGGTATATGTAATGCCCTTCCATCATAAACCCAAACATTATCTCCAAAACACACTCTAATTCGGCCAATACACTCCCAGACACATTCTTGTTTCAGGTACCATATAGCCCAGATGCTCCTACCTACAGCTAAGCAGCAAGCGTCACCCAGAGACCCAGAAACTTATCTACTATGCTAAACACCCACTACGCGAACGAGGAATGTCCCAGTACACCTTTGAATTCCCCTAGTCTACTGAATTCGCCCACCTCCTAGGTAATATTCTCTACCAACAGCCTTCAAGAACTCCCAAGCCAG
Setophaga_striata_JX021133	ATAGTATGCATTACATTCTTTGCCCCATCAGACAGACTATGTAATGTAGGATAATCCAAGGTATATGTAATGCCCTTCCATCATAAACCCAAACATTATCTCCAAAACACACTCTAATTCGGCCAATACACTCCCAGACACATTCTTGTTTCAGGTACCATATAGCCCAGATGCTCCTACCTACAGCTAAGCAGCAAGCGTCACCCAGAGACCCAGAAACTTATCTACTATGCTAAACACCCACTACGCGAACGAGGAATGTCCCAGTACACCTTTGAATTCCCCTAGTCTACTGAATTCGCCCACCTCCTAGGTAATATTCTCTACCAACAGCCTTCAAGAACTCCCAAGCCAG
Setophaga_striata_JX021132	ATAGTATGCATTACATTCTTTGCCCCATCAGACAGACTATGTAATGTAGGATAATCCAAGGTATATGTAATGCCCTTCCATCATAAACCCAAACATTATCTCCAAAACACACTCTAATTCGGCCAATACACTCCCAGACACATTCTTGTTTCAGGTACCATATAGCCCAGATGCTCCTACCTACAGCTAAGCAGCAAGCGTCACCCAGAGACCCAGAAACTTATCTACTATGCTAAACACCCACTACGCGAACGAGGAATGTCCCAGTACACCTTTGAATTCCCCTAGTCTACTGAATTCGCCCACCTCCTAGGTAATATTCTCTACCAACAGCCTTCAAGAACTCCCAAGCCAG
Setophaga_striata_JX021127	ATAGTATGCATTACATTCTTTGCCCCATCAGACAGACTATGTAATGTAGGATAATCCAAGGTATATGTAATGCCCTTCCATCATAAACCCAAACATTATCTCCAAAACACACTCTAATTCGGCCAATACACTCCCAGACACATTCTTGTTTCAGGTACCATATAGCCCAGATGCTCCTACCTACAGCTAAGCAGCAAGCGTCACCCAGAGACCCAGAAACTTATCTACTATGCTAAACACCCACTACGCGAACGAGGAATGTCCCAGTACACCTTTGAATTCCCCTAGTCTACTGAATTCGCCCACCTCCTAGGTAATATTCTCTACCAACAGCCTTCAAGAACTCCCAAGCCAG
Setophaga_striata_JX021125	ATAGTATGCATTACATTCTTTGCCCCATCAGACAGACTATGTAATGTAGGATAATCCAAGGTATATGTAATGCCCTTCCATCATAAACCCAAACATTATCTCCAAAACACACTCTAATTCGGCCAATACACTCCCAGACACATTCTTGTTTCAGGTACCATATAGCCCAGATGCTCCTACCTACAGCTAAGCAGCAAGCGTCACCCAGAGACCCAGAAACTTATCTACTATGCTAAACACCCACTACGCGAACGAGGAATGTCCCAGTACACCTTTGAATTCCCCTAGTCTACTGAATTCGCCCACCTCCTAGGTAATATTCTCTACCAACAGCCTTCAAGAACTCCCAAGCCAG
Setophaga_striata_JX021114	ATAGTATGCATTACATTCTTTGCCCCATCAGACAGACTATGTAATGTAGGATAATCCAAGGTATATGTAATGCCCTTCCATCATAAACCCAAACATTATCTCCAAAACACACTCTAATTCGGCCAATACACTCCCAGACACATTCTTGTTTCAGGTACCATATAGCCCAGATGCTCCTACCTACAGCTAAGCAGCAAGCGTCACCCAGAGACCCAGAAACTTATCTACTATGCTAAACACCCACTACGCGAACGAGGAATGTCCCAGTACACCTTTGAATTCCCCTAGTCTACTGAATTCGCCCACCTCCTAGGTAATATTCTCTACCAACAGCCTTCAAGAACTCCCAAGCCAG
Setophaga_striata_JX021112	ATAGTATGCATTACATTCTTTGCCCCATCAGACAGACTATGTAATGTAGGATAATCCAAGGTATATGTAATGCCCTTCCATCATAAACCCAAACATTATCTCCAAAACACACTCTAATTCGGCCAATACACTCCCAGACACATTCTTGTTTCAGGTACCATATAGCCCAGATGCTCCTACCTACAGCTAAGCAGCAAGCGTCACCCAGAGACCCAGAAACTTATCTACTATGCTAAACACCCACTACGCGAACGAGGAATGTCCCAGTACACCTTTGAATTCCCCTAGTCTACTGAATTCGCCCACCTCCTAGGTAATATTCTCTACCAACAGCCTTCAAGAACTCCCAAGCCAG
Setophaga_striata_JX021106	ATAGTATGCATTACATTCTTTGCCCCATCAGACAGACTATGTAATGTAGGATAATCCAAGGTATATGTAATGCCCTTCCATCATAAACCCAAACATTATCTCCAAAACACACTCTAATTCGGCCAATACACTCCCAGACACATTCTTGTTTCAGGTACCATATAGCCCAGATGCTCCTACCTACAGCTAAGCAGCAAGCGTCACCCAGAGACCCAGAAACTTATCTACTATGCTAAACACCCACTACGCGAACGAGGAATGTCCCAGTACACCTTTGAATTCCCCTAGTCTACTGAATTCGCCCACCTCCTAGGTAATATTCTCTACCAACAGCCTTCAAGAACTCCCAAGCCAG
Setophaga_striata_JX021104	ATAGTATGCATTACATTCTTTGCCCCATCAGACAGACTATGTAATGTAGGATAATCCAAGGTATATGTAATGCCCTTCCATCATAAACCCAAACATTATCTCCAAAACACACTCTAATTCGGCCAATACACTCCCAGACACATTCTTGTTTCAGGTACCATATAGCCCAGATGCTCCTACCTACAGCTAAGCAGCAAGCGTCACCCAGAGACCCAGAAACTTATCTACTATGCTAAACACCCACTACGCGAACGAGGAATGTCCCAGTACACCTTTGAATTCCCCTAGTCTACTGAATTCGCCCACCTCCTAGGTAATATTCTCTACCAACAGCCTTCAAGAACTCCCAAGCCAG
Setophaga_striata_JX021100	ATAGTATGCATTACATTCTTTGCCCCATCAGACAGACTATGTAATGTAGGATAATCCAAGGTATATGTAATGCCCTTCCATCATAAACCCAAACATTATCTCCAAAACACACTCTAATTCGGCCAATACACTCCCAGACACATTCTTGTTTCAGGTACCATATAGCCCAGATGCTCCTACCTACAGCTAAGCAGCAAGCGTCACCCAGAGACCCAGAAACTTATCTACTATGCTAAACACCCACTACGCGAACGAGGAATGTCCCAGTACACCTTTGAATTCCCCTAGTCTACTGAATTCGCCCACCTCCTAGGTAATATTCTCTACCAACAGCCTTCAAGAACTCCCAAGCCAG
Setophaga_striata_JX021098	ATAGTATGCATTACATTCTTTGCCCCATCAGACAGACTATGTAATGTAGGATAATCCAAGGTATATGTAATGCCCTTCCATCATAAACCCAAACATTATCTCCAAAACACACTCTAATTCGGCCAATACACTCCCAGACACATTCTTGTTTCAGGTACCATATAGCCCAGATGCTCCTACCTACAGCTAAGCAGCAAGCGTCACCCAGAGACCCAGAAACTTATCTACTATGCTAAACACCCACTACGCGAACGAGGAATGTCCCAGTACACCTTTGAATTCCCCTAGTCTACTGAATTCGCCCACCTCCTAGGTAATATTCTCTACCAACAGCCTTCAAGAACTCCCAAGCCAG
Setophaga_striata_JX021097	ATAGTATGCATTACATTCTTTGCCCCATCAGACAGACTATGTAATGTAGGATAATCCAAGGTATATGTAATGCCCTTCCATCATAAACCCAAACATTATCTCCAAAACACACTCTAATTCGGCCAATACACTCCCAGACACATTCTTGTTTCAGGTACCATATAGCCCAGATGCTCCTACCTACAGCTAAGCAGCAAGCGTCACCCAGAGACCCAGAAACTTATCTACTATGCTAAACACCCACTACGCGAACGAGGAATGTCCCAGTACACCTTTGAATTCCCCTAGTCTACTGAATTCGCCCACCTCCTAGGTAATATTCTCTACCAACAGCCTTCAAGAACTCCCAAGCCAG
Setophaga_striata_JX021095	ATAGTATGCATTACATTCTTTGCCCCATCAGACAGACTATGTAATGTAGGATAATCCAAGGTATATGTAATGCCCTTCCATCATAAACCCAAACATTATCTCCAAAACACACTCTAATTCGGCCAATACACTCCCAGACACATTCTTGTTTCAGGTACCATATAGCCCAGATGCTCCTACCTACAGCTAAGCAGCAAGCGTCACCCAGAGACCCAGAAACTTATCTACTATGCTAAACACCCACTACGCGAACGAGGAATGTCCCAGTACACCTTTGAATTCCCCTAGTCTACTGAATTCGCCCACCTCCTAGGTAATATTCTCTACCAACAGCCTTCAAGAACTCCCAAGCCAG
Setophaga_striata_JX021074	ATAGTATGCATTACATTCTTTGCCCCATCAGACAGACTATGTAATGTAGGATAATCCAAGGTATATGTAATGCCCTTCCATCATAAACCCAAACATTATCTCCAAAACACACTCTAATTCGGCCAATACACTCCCAGACACATTCTTGTTTCAGGTACCATATAGCCCAGATGCTCCTACCTACAGCTAAGCAGCAAGCGTCACCCAGAGACCCAGAAACTTATCTACTATGCTAAACACCCACTACGCGAACGAGGAATGTCCCAGTACACCTTTGAATTCCCCTAGTCTACTGAATTCGCCCACCTCCTAGGTAATATTCTCTACCAACAGCCTTCAAGAACTCCCAAGCCAG
Setophaga_striata_JX021070	ATAGTATGCATTACATTCTTTGCCCCATCAGACAGACTATGTAATGTAGGATAATCCAAGGTATATGTAATGCCCTTCCATCATAAACCCAAACATTATCTCCAAAACACACTCTAATTCGGCCAATACACTCCCAGACACATTCTTGTTTCAGGTACCATATAGCCCAGATGCTCCTACCTACAGCTAAGCAGCAAGCGTCACCCAGAGACCCAGAAACTTATCTACTATGCTAAACACCCACTACGCGAACGAGGAATGTCCCAGTACACCTTTGAATTCCCCTAGTCTACTGAATTCGCCCACCTCCTAGGTAATATTCTCTACCAACAGCCTTCAAGAACTCCCAAGCCAG
Setophaga_striata_JX021051	ATAGTATGCATTACATTCTTTGCCCCATCAGACAGACTATGTAATGTAGGATAATCCAAGGTATATGTAATGCCCTTCCATCATAAACCCAAACATTATCTCCAAAACACACTCTAATTCGGCCAATACACTCCCAGACACATTCTTGTTTCAGGTACCATATAGCCCAGATGCTCCTACCTACAGCTAAGCAGCAAGCGTCACCCAGAGACCCAGAAACTTATCTACTATGCTAAACACCCACTACGCGAACGAGGAATGTCCCAGTACACCTTTGAATTCCCCTAGTCTACTGAATTCGCCCACCTCCTAGGTAATATTCTCTACCAACAGCCTTCAAGAACTCCCAAGCCAG
Setophaga_striata_JX021039	ATAGTATGCATTACATTCTTTGCCCCATCAGACAGACTATGTAATGTAGGATAATCCAAGGTATATGTAATGCCCTTCCATCATAAACCCAAACATTATCTCCAAAACACACTCTAATTCGGCCAATACACTCCCAGACACATTCTTGTTTCAGGTACCATATAGCCCAGATGCTCCTACCTACAGCTAAGCAGCAAGCGTCACCCAGAGACCCAGAAACTTATCTACTATGCTAAACACCCACTACGCGAACGAGGAATGTCCCAGTACACCTTTGAATTCCCCTAGTCTACTGAATTCGCCCACCTCCTAGGTAATATTCTCTACCAACAGCCTTCAAGAACTCCCAAGCCAG
Setophaga_striata_JX021006	ATAGTATGCATTACATTCTTTGCCCCATCAGACAGACTATGTAATGTAGGATAATCCAAGGTATATGTAATGCCCTTCCATCATAAACCCAAACATTATCTCCAAAACACACTCTAATTCGGCCAATACACTCCCAGACACATTCTTGTTTCAGGTACCATATAGCCCAGATGCTCCTACCTACAGCTAAGCAGCAAGCGTCACCCAGAGACCCAGAAACTTATCTACTATGCTAAACACCCACTACGCGAACGAGGAATGTCCCAGTACACCTTTGAATTCCCCTAGTCTACTGAATTCGCCCACCTCCTAGGTAATATTCTCTACCAACAGCCTTCAAGAACTCCCAAGCCAG
Setophaga_striata_JX021003	ATAGTATGCATTACATTCTTTGCCCCATCAGACAGACTATGTAATGTAGGATAATCCAAGGTATATGTAATGCCCTTCCATCATAAACCCAAACATTATCTCCAAAACACACTCTAATTCGGCCAATACACTCCCAGACACATTCTTGTTTCAGGTACCATATAGCCCAGATGCTCCTACCTACAGCTAAGCAGCAAGCGTCACCCAGAGACCCAGAAACTTATCTACTATGCTAAACACCCACTACGCGAACGAGGAATGTCCCAGTACACCTTTGAATTCCCCTAGTCTACTGAATTCGCCCACCTCCTAGGTAATATTCTCTACCAACAGCCTTCAAGAACTCCCAAGCCAG
Setophaga_striata_JX021000	ATAGTATGCATTACATTCTTTGCCCCATCAGACAGACTATGTAATGTAGGATAATCCAAGGTATATGTAATGCCCTTCCATCATAAACCCAAACATTATCTCCAAAACACACTCTAATTCGGCCAATACACTCCCAGACACATTCTTGTTTCAGGTACCATATAGCCCAGATGCTCCTACCTACAGCTAAGCAGCAAGCGTCACCCAGAGACCCAGAAACTTATCTACTATGCTAAACACCCACTACGCGAACGAGGAATGTCCCAGTACACCTTTGAATTCCCCTAGTCTACTGAATTCGCCCACCTCCTAGGTAATATTCTCTACCAACAGCCTTCAAGAACTCCCAAGCCAG
Setophaga_striata_JX020993	ATAGTATGCATTACATTCTTTGCCCCATCAGACAGACTATGTAATGTAGGATAATCCAAGGTATATGTAATGCCCTTCCATCATAAACCCAAACATTATCTCCAAAACACACTCTAATTCGGCCAATACACTCCCAGACACATTCTTGTTTCAGGTACCATATAGCCCAGATGCTCCTACCTACAGCTAAGCAGCAAGCGTCACCCAGAGACCCAGAAACTTATCTACTATGCTAAACACCCACTACGCGAACGAGGAATGTCCCAGTACACCTTTGAATTCCCCTAGTCTACTGAATTCGCCCACCTCCTAGGTAATATTCTCTACCAACAGCCTTCAAGAACTCCCAAGCCAG
Setophaga_striata_JX020986	ATAGTATGCATTACATTCTTTGCCCCATCAGACAGACTATGTAATGTAGGATAATCCAAGGTATATGTAATGCCCTTCCATCATAAACCCAAACATTATCTCCAAAACACACTCTAATTCGGCCAATACACTCCCAGACACATTCTTGTTTCAGGTACCATATAGCCCAGATGCTCCTACCTACAGCTAAGCAGCAAGCGTCACCCAGAGACCCAGAAACTTATCTACTATGCTAAACACCCACTACGCGAACGAGGAATGTCCCAGTACACCTTTGAATTCCCCTAGTCTACTGAATTCGCCCACCTCCTAGGTAATATTCTCTACCAACAGCCTTCAAGAACTCCCAAGCCAG
Setophaga_striata_JX021274	ATAATATGCATTACATTCTTTGCCCCATCAGACAGACTATGTAATGTAGGATAATCCAAGGTATATGTAATGCCCTTCCATCATAAACCCAAACATTATCTCCAAAACACACTCTAATTCGGCCAATACACTTCCAGACACATTCTTGTTTCAGGTACCATATAGCCCAGATGCTCCTACCTACAGCTAAGCAGCAAGCGTTACCCAGAGACCCAGAAACTTATCTACTATGCTAAACACCCACTACGCGAACGAGGAATGTCCCAGTACACCTTTGAATTCCCCTAGTCTACTGAATTCGCCCACCTCCTAGGTAATATTCTCTACCAACAGCCTTCAAGAACTCCCAAGCCAG
Setophaga_striata_JX021119	ATAATATGCATTACATTCTTTGCCCCATCAGACAGACTATGTAATGTAGGATAATCCAAGGTATATGTAATGCCCTTCCATCATAAACCCAAACATTATCTCCAAAACACACTCTAATTCGGCCAATACACTTCCAGACACATTCTTGTTTCAGGTACCATATAGCCCAGATGCTCCTACCTACAGCTAAGCAGCAAGCGTTACCCAGAGACCCAGAAACTTATCTACTATGCTAAACACCCACTACGCGAACGAGGAATGTCCCAGTACACCTTTGAATTCCCCTAGTCTACTGAATTCGCCCACCTCCTAGGTAATATTCTCTACCAACAGCCTTCAAGAACTCCCAAGCCAG
Setophaga_striata_JX021063	ATAGTATGCATTACATTCTTTGCCCCATCAGACAGACTATGTAATGTAGGATAATCCAAGGTATATGTAATGCCCTTCCATCATAAACCCAAACATTATCTCCAAAACACACTCTAATTCGGCCAATACACTTCCAGACACATTCTTGTTTCAGGTACCATATAGCCCAGATGCTCCTACCTACAGCTAAGCAGCAAGCGTTACCCAGAGACCCAGAAACTTATCTACTATGCTAAACACCCACTACGCGAACGAGGAATGTCCCAGTACACCTTTGAATTCCCCTAGTCTACTGAATTCGCCCACCTCCTAGGTAATATTCTCTACCAACAGCCTTCAAGAACTCCCAAGCCAG
Setophaga_striata_JX021086	ATAGTATGCATTACATTCTTTGCCCCATCAGACAGACTATGTAATGTAGGATAATCCAAGGTATATGTAATGCCCTTCCATCATAAACCCAAACATTATCTCCAAAACACACTCTAATTCGGCCAATACACTTCCAGACACATTCTTGTTTCAGGTACCATATAGCCCAGATGCTCCTACCTACAGCCAAGCAGCAAGCGTCACCCAGAGACCCAGAAACTTATCTACTATGCTAAACACCCACTACGCGAACGAGGAATGTCCCAGTACACCTTTGAATTCCCCTAGTCTACTGAATTCGCCCACCTCCTAGGTAATATTCTCTACCAACAGCCTTCAAGAACTCCCAAGCCAG
Setophaga_striata_JX021288	ATAGTATGCATTACATTCTTTGCCCCATCAGACAGACTATGTAATGTAGGATAATCCAAGGTATATGTAATGCCCTTCCATCATAAACCCAAACATTATCTCCAAAACACACTCTAATTCGGCCAATACACTTCCAGACACATTCTTGTTTCAGGTACCATATAGCCCAGATGCTCCTACCTACAGCTAAGCAGCAAGCGTCACCCAGAGACCCAGAAACTTATCTACTATGCTAAACACCCACTACGCGAACGAGGAATGTCCCAGTACACCTTTGAATTCCCCTAGTCTACTGAATTCGCCCACCTCCTAGGTAATATTCTCTACCAACAGCCTTCAAGAACTCCCAAGCCAG
Setophaga_striata_JX021199	ATAGTATGCATTACATTCTTTGCCCCATCAGACAGACTATGTAATGTAGGATAATCCAAGGTATATGTAATGCCCTTCCATCATAAACCCAAACATTATCTCCAAAACACACTCTAATTCGGCCAATACACTTCCAGACACATTCTTGTTTCAGGTACCATATAGCCCAGATGCTCCTACCTACAGCTAAGCAGCAAGCGTCACCCAGAGACCCAGAAACTTATCTACTATGCTAAACACCCACTACGCGAACGAGGAATGTCCCAGTACACCTTTGAATTCCCCTAGTCTACTGAATTCGCCCACCTCCTAGGTAATATTCTCTACCAACAGCCTTCAAGAACTCCCAAGCCAG
Setophaga_striata_JX021038	ATAGTATGCATTACATTCTTTGCCCCATCAGACAGACTATGTAATGTAGGATAATCCAAGGTATATGTAATGCCCTTCCATCATAAACCCAAACATTATCTCCAAAACACACTCTAATTCGGCCAATACACTTCCAGACACATTCTTGTTTCAGGTACCATATAGCCCAGATGCTCCTACCTACAGCTAAGCAGCAAGCGTCACCCAGAGACCCAGAAACTTATCTACTATGCTAAACACCCACTACGCGAACGAGGAATGTCCCAGTACACCTTTGAATTCCCCTAGTCTACTGAATTCGCCCACCTCCTAGGTAATATTCTCTACCAACAGCCTTCAAGAACTCCCAAGCCAG
Setophaga_striata_JX021258	ATAGTATGCATTACACTCTTTGCCCCATCAGACAGACTATGTAATGTAGGATAATCCAAGGTATATGTAATGCCCTTCCATCATAAACCCAAACATTATCTCCAAAACACACTCTAATTCGGCCAATACACTCCCAGACACATTCTTGTTTCAGGTACCATATAGCCCAGATGCTCCTACCTACAGCTAAGCAGCAAGCGTCACCCAGAGACCCAGAAACTTATCTACTATGCTAAACACCCACTACGCGAACGAGGAATGTCCCAGTACACCTTTGAATTCCCCTAGTCTACTGAATTCGCCCACCTCCTAGGTAATATTCTCTACCAACAGCCTTCAAGAACTCCCAAGCCAG
Setophaga_striata_JX021264	ATAGTATGCATTACACTCTTTGCCCCATCAGACAGACTATGTAATGTAGGATAATCCAAGGTATATGTAATGCCCTTCCATCATAAACCCAAACATTATCTCCAAAACACACTCTAATTCGGCCAATACACTCCCAGACACATTCTTGTTTCAGGTACCATATAGCCCAAATGCTCCTACCTACAGCTAAGCAGCAGGCGTCACCCAGAGACCCAGAAACTTATCTACTATGCTAAACACCCACTACGCGAACGAGGAATGTCCCAGTACACCTTTGAATTCCCCTAGTCTACTGAATTCGCCCACCTCCTAGGTAATATTCTCTACCAACAGCCTTCAAGAACTCCCAAGCCAG
Setophaga_striata_JX021209	ATAGTATGCATTACACTCTTTGCCCCATCAGACAGACTATGTAATGTAGGATAATCCAAGGTATATGTAATGCCCTTCCATCATAAACCCAAACATTATCTCCAAAACACACTCTAATTCGGCCAATACACTCCCAGACACATTCTTGTTTCAGGTACCATATAGCCCAAATGCTCCTACCTACAGCTAAGCAGCAAGCGTCACCCAGAGACCCAGAAACTTATCTACTATGCTAAACACCCACTACGCGAACGAGGAATGTCCCAGTACACCTTTGAATTCCCCTAGTCTACTGAATTCGCCCACCTCCTAGGTAATATTCTCTACCAACAGCCTTCAAGAACTCCCAAGCCAG
Setophaga_striata_JX021146	ATAGTATGCATTACACTCTTTGCCCCATCAGACAGACTATGTAATGTAGGATAATCCAAGGTATATGTAATGCCCTTCCATCATAAACCCAAACATTATCTCCAAAACACACTCTAATTCGGCCAATACACTCCCAGACACATTCTTGTTTCAGGTACCATATAGCCCAAATGCTCCTACCTACAGCTAAGCAGCAAGCGTCACCCAGAGACCCAGAAACTTATCTACTATGCTAAACACCCACTACGCGAACGAGGAATGTCCCAGTACACCTTTGAATTCCCCTAGTCTACTGAATTCGCCCACCTCCTAGGTAATATTCTCTACCAACAGCCTTCAAGAACTCCCAAGCCAG
Setophaga_striata_JX021139	ATAGTATGCATTACACTCTTTGCCCCATCAGACAGACTATGTAATGTAGGATAATCCAAGGTATATGTAATGCCCTTCCATCATAAACCCAAACATTATCTCCAAAACACACTCTAATTCGGCCAATACACTCCCAGACACATTCTTGTTTCAGGTACCATATAGCCCAAATGCTCCTACCTACAGCTAAGCAGCAAGCGTCACCCAGAGACCCAGAAACTTATCTACTATGCTAAACACCCACTACGCGAACGAGGAATGTCCCAGTACACCTTTGAATTCCCCTAGTCTACTGAATTCGCCCACCTCCTAGGTAATATTCTCTACCAACAGCCTTCAAGAACTCCCAAGCCAG
Setophaga_striata_JX021148	ATAATATGCATTACATTCTTTGCCCCATCAGACAGACTATGTAATGTAGGATAATCCAAGGTATATGTAATGCCCTTCCATCATAAACCCAAACATTATCTCCAAAACACACTCTAATTCGGCCAATACACTTCCAGACACATTCTTGTTTCAGGTACCATATAGCCCAAATGCTCCTACCTACAGCTAAGCAGCAAGCGTCACCCAGAGACCCAGAAACTTATCTACTATGCTAAACACCCACTACGCGAACGAGGAATGTCCCAGTACACCTTTGAATTCCCCTAGTCTACTGAATTCGCCCACCTCCTAGGTAATATTCTCTGCCAACAGCCTTCAAGAACTCCCAAGCCAG
Setophaga_striata_JX021147	ATAATATGCATTACATTCTTTGCCCCATCAGACAGACTATGTAATGTAGGATAATCCAAGGTATATGTAATGCCCTTCCATCATAAACCCAAACATTATCTCCAAAACACACTCTAATTCGGCCAATACACTTCCAGACACATTCTTGTTTCAGGTACCATATAGCCCAAATGCTCCTACCTACAGCTAAGCAGCAAGCGTCACCCAGAGACCCAGAAACTTATCTACTATGCTAAACACCCACTACGCGAACGAGGAATGTCCCAGTACACCTTTGAATTCCCCTAGTCTACTGAATTCGCCCACCTCCTAGGTAATATTCTCTGCCAACAGCCTTCAAGAACTCCCAAGCCAG
Setophaga_striata_JX021204	ATAATATGCATTACATTCTTTGCCCCATCAGACAGACTATGTAATGTAGGATAATCCAAGGTATATGTAATGCCCTTCCATCATAAACCCAAACATTATCTCCAAAACACACTCTAATTCGGCCAATACACTTCCAGACACATTCTTGTTTCAGGTACCATATAGCCCAAATGCTCCTACCTACAGCTAAGCAGCAAGCGTCACCCAGAGACCCAGAAACTTATCTACTATGCTAAACACCCACTACGCGAACGAGGAATGTCCCAGTACACCTTTGAATTCCCCTAGTCTACTGAATTCGCCCACCTCCTAGGTAATATTCTCTACCAACAGCCTTCAAGAACTCCCAAGCCAG
Setophaga_striata_JX021082	ATAATATGCATTACATTCTTTGCCCCATCAGACAGACTATGTAATGTAGGATAATCCAAGGTATATGTAATGCCCTTCCATCATAAACCCAAACATTATCTCCAAAACACACTCTAATTCGGCCAATACACTTCCAGACACATTCTTGTTTCAGGTACCATATAGCCCAAATGCTCCTACCTACAGCTAAGCAGCAAGCGTCACCCAGAGACCCAGAAACTTATCTACTATGCTAAACACCCACTACGCGAACGAGGAATGTCCCAGTACACCTTTGAATTCCCCTAGTCTACTGAATTCGCCCACCTCCTAGGTAATATTCTCTACCAACAGCCTTCAAGAACTCCCAAGCCAG
Setophaga_striata_JX021027	ATAATATGCATTACATTCTTTGCCCCATCAGACAGACTATGTAATGTAGGATAATCCAAGGTATATGTAATGCCCTTCCATCATAAACCCAAACATTATCTCCAAAACACACTCTAATTCGGCCAATACACTTCCAGACACATTCTTGTTTCAGGTACCATATAGCCCAAATGCTCCTACCTACAGCTAAGCAGCAAGCGTCACCCAGAGACCCAGAAACTTATCTACTATGCTAAACACCCACTACGCGAACGAGGAATGTCCCAGTACACCTTTGAATTCCCCTAGTCTACTGAATTCGCCCACCTCCTAGGTAATATTCTCTACCAACAGCCTTCAAGAACTCCCAAGCCAG
Setophaga_striata_JX021149	ATAGTATGCATTACATTCTTTGCCCCATCAGACAGACTATGTAATGTAGGATAATCCAAGGTATATGTAATGCCCTTCCATCATAAACCCAAACATTATCTCCAAAACACACTCTAATTCGGCCAATACACTCCCAGACACATTCTTGTTTCAGGTACCATATAGCCCAAATGCTCCTACCTACAGCTAAGCAGCAAGCGTCACCCAGAGACCCAGAAACTTATCTACTATGCTAAACACCCACTACGCGAACGAGGAATGTCCCAGTACACCTTTGAATTCCCCTAGTCTACTGAATTCGCCCACCTCCTAGGTAATATTCTCTACCAACAGCCTTCAAGAACTCCCAAGCCAG
Setophaga_striata_JX021089	ATAGTATGCATTACATTCTTTGCCCCATCAGACAGACTATGTAATGTAGGATAATCCAAGGTATATGTAATGCCCTTCCATCATAAACCCAAACATTATCTCCAAAACACACTCTAATTCGGCCAATACACTTCCAGACACATTCTTGTTTCAGGTACCATATAGCCCAAATGCTCCTACCTACAGCTAAGCAGCAAGCGTCACCCAGAGACCCAGAAACTTATCTACTATGCTAAACACCCACTACGCGAACGAGGAATGTCCCAGTACACCTTTGAATTCCCCTAGTCTACTGAATTCGCCCACCTCCTAGGTAATATTCTCTACCAACAGCCTTCAAGAACTCCCAAGCCAG
Setophaga_striata_JX021085	ATAGTATGCATTACATTCTTTGCCCCATCAGACAGACTATGTAATGTAGGATAATCCAAGGTATATGTAATGCCCTTCCATCATAAACCCAAACATTATCTCCAAAACACACTCTAATTCGGCCAATACACTTCCAGACACATTCTTGTTTCAGGTACCATATAGCCCAAATGCTCCTACCTACAGCTAAGCAGCAAGCGTCACCCAGAGACCCAGAAACTTATCTACTATGCTAAACACCCACTACGTGAACGAGGAATGTCCCAGTACACCTTTGAATTCCCCTAGTCTACTGAATTCGCCCACCTCCTAGGTAATATTCTCTACCAACAGCCTTCAAGAACTCCCAAGCCAG
Setophaga_striata_JX021023	ATAGTATGCATTACATTCTTTGCCCCATCAGACAGACTATGTAATGTAGGATAATCCAAGGTATATGTAATGCCCTTCCATCATAAACCCAAACATTATCTCCAAAACACACTCTAATTCGGCCAATACACTTCCAGACACATTCTTGTTTCAGGTACCATATAGCCCAAATGCTCCTACCTACAGCTAAGCAGCAAGCGTCACCCAGAGACCCAGAAACTTATCTACTATGCTAAACACCCACTACGTGAACGAGGAATGTCCCAGTACACCTTTGAATTCCCCTAGTCTACTGAATTCGCCCACCTCCTAGGTAATATTCTCTACCAACAGCCTTCAAGAACTCCCAAGCCAG
Setophaga_striata_JX021076	ATAGTATGCATTACACTCTTTGCCCCATCAGACAGACTATGTAATGTAGGATAATCCAAGGTATATGTAATGCCCTTCCATCATAAACCCAAACATTATCTCCAAAACACACTCTAATTCGGCCAATACACTTCCAGACACATTCTTGTTTCAGGTACCATATAGCCCAGATGCTCCTACCTACAGCTAAGCAGCAAGCGTCACCCAGAGACCCAGAAACTTATCTACTATGCTAAACACCCACTACGTGAACGAGGAATGTCCCAGTACACCTTTGAATTCCCCTAGTCTACTGAATTCGCCCACCTCCTAGGTAATATTCTCTACCAACAGCCTTCAAGAACTCCCAAGCCAG
Setophaga_striata_JX021075	ATAGTATGCATTACACTCTTTGCCCCATCAGACAGACTATGTAATGTAGGATAATCCAAGGTATATGTAATGCCCTTCCATCATAAACCCAAACATTATCTCCAAAACACACTCTAATTCGGCCAATACACTTCCAGACACATTCTTGTTTCAGGTACCATATAGCCCAGATGCTCCTACCTACAGCTAAGCAGCAAGCGTCACCCAGAGACCCAGAAACTTATCTACTATGCTAAACACCCACTACGTGAACGAGGAATGTCCCAGTACACCTTTGAATTCCCCTAGTCTACTGAATTCGCCCACCTCCTAGGTAATATTCTCTACCAACAGCCTTCAAGAACTCCCAAGCCAG
Setophaga_striata_JX021021	ATAGTATGCATTACACTCTTTGCCCCATCAGACAGACTATGTAATGTAGGATAATCCAAGGTATATGTAATGCCCTTCCATCATAAACCCAAACATTATCTCCAAAACACACTCTAATTCGGCCAATACACTTCCAGACACATTCTTGTTTCAGGTACCATATAGCCCAGATGCTCCTACCTACAGCTAAGCAGCAAGCGTCACCCAGAGACCCAGAAACTTATCTACTATGCTAAACACCCACTACGTGAACGAGGAATGTCCCAGTACACCTTTGAATTCCCCTAGTCTACTGAATTCGCCCACCTCCTAGGTAATATTCTCTACCAACAGCCTTCAAGAACTCCCAAGCCAG
Setophaga_striata_JX021284	ATAGTATGCATTACATTCTTTGCCCCATCAGACAGACTATGTAATGTAGGATAATCCAAGGTATATGTAATGCCCTTCCATCATAAACCCAAACATTATCTCCAAAACACACTCTAATTCGGCCAATACACTTCCAGACACATTCTTGTTTCAGGTACCATATAGCCCAGATGCTCCTACCTACAGCTAAGCAGCAAGCGTCACCCAGAGACCCAGAAACTTATCTACTATGCTAAACACCCACTACGTGAACGAGGAATGTCCCAGTACACCTTTGAATTCCCCTAGTCTACTGAATTCGCCCACCTCCTAGGTAATATTCTCTACCAACAGCCTTCAAGAACTCCCAAGCCAG
Setophaga_striata_JX021252	ATAGTATGCATTACATTCTTTGCCCCATCAGACAGACTATGTAATGTAGGATAATCCAAGGTATATGTAATGCCCTTCCATCATAAACCCAAACATTATCTCCAAAACACACTCTAATTCGGCCAATACACTTCCAGACACATTCTTGTTTCAGGTACCATATAGCCCAGATGCTCCTACCTACAGCTAAGCAGCAAGCGTCACCCAGAGACCCAGAAACTTATCTACTATGCTAAACACCCACTACGTGAACGAGGAATGTCCCAGTACACCTTTGAATTCCCCTAGTCTACTGAATTCGCCCACCTCCTAGGTAATATTCTCTACCAACAGCCTTCAAGAACTCCCAAGCCAG
Setophaga_striata_JX021092	ATAGTATGCATTACATTCTTTGCCCCATCAGACAGACTATGTAATGTAGGATAATCCAAGGTATATGTAATGCCCTTCCATCATAAACCCAAACATTATCTCCAAAACACACTCTAATTCGGCCAATACACTTCCAGACACATTCTTGTTTCAGGTACCATATAGCCCAGATGCTCCTACCTACAGCTAAGCAGCAAGCGTCACCCAGAGACCCAGAAACTTATCTACTATGCTAAACACCCACTACGTGAACGAGGAATGTCCCAGTACACCTTTGAATTCCCCTAGTCTACTGAATTCGCCCACCTCCTAGGTAATATTCTCTACCAACAGCCTTCAAGAACTCCCAAGCCAG
Setophaga_striata_JX021083	ATAGTATGCATTACATTCTTTGCCCCATCAGACAGACTATGTAATGTAGGATAATCCAAGGTATATGTAATGCCCTTCCATCATAAACCCAAACATTATCTCCAAAACACACTCTAATTCGGCCAATACACTTCCAGACACATTCTTGTTTCAGGTACCATATAGCCCAGATGCTCCTACCTACAGCTAAGCAGCAAGCGTCACCCAGAGACCCAGAAACTTATCTACTATGCTAAACACCCACTACGTGAACGAGGAATGTCCCAGTACACCTTTGAATTCCCCTAGTCTACTGAATTCGCCCACCTCCTAGGTAATATTCTCTACCAACAGCCTTCAAGAACTCCCAAGCCAG
Setophaga_striata_JX021080	ATAGTATGCATTACATTCTTTGCCCCATCAGACAGACTATGTAATGTAGGATAATCCAAGGTATATGTAATGCCCTTCCATCATAAACCCAAACATTATCTCCAAAACACACTCTAATTCGGCCAATACACTTCCAGACACATTCTTGTTTCAGGTACCATATAGCCCAGATGCTCCTACCTACAGCTAAGCAGCAAGCGTCACCCAGAGACCCAGAAACTTATCTACTATGCTAAACACCCACTACGTGAACGAGGAATGTCCCAGTACACCTTTGAATTCCCCTAGTCTACTGAATTCGCCCACCTCCTAGGTAATATTCTCTACCAACAGCCTTCAAGAACTCCCAAGCCAG
Setophaga_striata_JX021043	ATAGTATGCATTACATTCTTTGCCCCATCAGACAGACTATGTAATGTAGGATAATCCAAGGTATATGTAATGCCCTTCCATCATAAACCCAAACATTATCTCCAAAACACACTCTAATTCGGCCAATACACTTCCAGACACATTCTTGTTTCAGGTACCATATAGCCCAGATGCTCCTACCTACAGCTAAGCAGCAAGCGTCACCCAGAGACCCAGAAACTTATCTACTATGCTAAACACCCACTACGTGAACGAGGAATGTCCCAGTACACCTTTGAATTCCCCTAGTCTACTGAATTCGCCCACCTCCTAGGTAATATTCTCTACCAACAGCCTTCAAGAACTCCCAAGCCAG
Setophaga_striata_JX021042	ATAGTATGCATTACATTCTTTGCCCCATCAGACAGACTATGTAATGTAGGATAATCCAAGGTATATGTAATGCCCTTCCATCATAAACCCAAACATTATCTCCAAAACACACTCTAATTCGGCCAATACACTTCCAGACACATTCTTGTTTCAGGTACCATATAGCCCAGATGCTCCTACCTACAGCTAAGCAGCAAGCGTCACCCAGAGACCCAGAAACTTATCTACTATGCTAAACACCCACTACGTGAACGAGGAATGTCCCAGTACACCTTTGAATTCCCCTAGTCTACTGAATTCGCCCACCTCCTAGGTAATATTCTCTACCAACAGCCTTCAAGAACTCCCAAGCCAG
Setophaga_striata_JX021041	ATAGTATGCATTACATTCTTTGCCCCATCAGACAGACTATGTAATGTAGGATAATCCAAGGTATATGTAATGCCCTTCCATCATAAACCCAAACATTATCTCCAAAACACACTCTAATTCGGCCAATACACTTCCAGACACATTCTTGTTTCAGGTACCATATAGCCCAGATGCTCCTACCTACAGCTAAGCAGCAAGCGTCACCCAGAGACCCAGAAACTTATCTACTATGCTAAACACCCACTACGTGAACGAGGAATGTCCCAGTACACCTTTGAATTCCCCTAGTCTACTGAATTCGCCCACCTCCTAGGTAATATTCTCTACCAACAGCCTTCAAGAACTCCCAAGCCAG
Setophaga_striata_JX021036	ATAGTATGCATTACATTCTTTGCCCCATCAGACAGACTATGTAATGTAGGATAATCCAAGGTATATGTAATGCCCTTCCATCATAAACCCAAACATTATCTCCAAAACACACTCTAATTCGGCCAATACACTTCCAGACACATTCTTGTTTCAGGTACCATATAGCCCAGATGCTCCTACCTACAGCTAAGCAGCAAGCGTCACCCAGAGACCCAGAAACTTATCTACTATGCTAAACACCCACTACGTGAACGAGGAATGTCCCAGTACACCTTTGAATTCCCCTAGTCTACTGAATTCGCCCACCTCCTAGGTAATATTCTCTACCAACAGCCTTCAAGAACTCCCAAGCCAG
Setophaga_striata_JX021028	ATAGTATGCATTACATTCTTTGCCCCATCAGACAGACTATGTAATGTAGGATAATCCAAGGTATATGTAATGCCCTTCCATCATAAACCCAAACATTATCTCCAAAACACACTCTAATTCGGCCAATACACTTCCAGACACATTCTTGTTTCAGGTACCATATAGCCCAGATGCTCCTACCTACAGCTAAGCAGCAAGCGTCACCCAGAGACCCAGAAACTTATCTACTATGCTAAACACCCACTACGTGAACGAGGAATGTCCCAGTACACCTTTGAATTCCCCTAGTCTACTGAATTCGCCCACCTCCTAGGTAATATTCTCTACCAACAGCCTTCAAGAACTCCCAAGCCAG
Setophaga_striata_JX021020	ATAGTATGCATTACATTCTTTGCCCCATCAGACAGACTATGTAATGTAGGATAATCCAAGGTATATGTAATGCCCTTCCATCATAAACCCAAACATTATCTCCAAAACACACTCTAATTCGGCCAATACACTTCCAGACACATTCTTGTTTCAGGTACCATATAGCCCAGATGCTCCTACCTACAGCTAAGCAGCAAGCGTCACCCAGAGACCCAGAAACTTATCTACTATGCTAAACACCCACTACGTGAACGAGGAATGTCCCAGTACACCTTTGAATTCCCCTAGTCTACTGAATTCGCCCACCTCCTAGGTAATATTCTCTACCAACAGCCTTCAAGAACTCCCAAGCCAG
Setophaga_striata_JX021018	ATAGTATGCATTACATTCTTTGCCCCATCAGACAGACTATGTAATGTAGGATAATCCAAGGTATATGTAATGCCCTTCCATCATAAACCCAAACATTATCTCCAAAACACACTCTAATTCGGCCAATACACTTCCAGACACATTCTTGTTTCAGGTACCATATAGCCCAGATGCTCCTACCTACAGCTAAGCAGCAAGCGTCACCCAGAGACCCAGAAACTTATCTACTATGCTAAACACCCACTACGTGAACGAGGAATGTCCCAGTACACCTTTGAATTCCCCTAGTCTACTGAATTCGCCCACCTCCTAGGTAATATTCTCTACCAACAGCCTTCAAGAACTCCCAAGCCAG
Setophaga_striata_JX021017	ATAGTATGCATTACATTCTTTGCCCCATCAGACAGACTATGTAATGTAGGATAATCCAAGGTATATGTAATGCCCTTCCATCATAAACCCAAACATTATCTCCAAAACACACTCTAATTCGGCCAATACACTTCCAGACACATTCTTGTTTCAGGTACCATATAGCCCAGATGCTCCTACCTACAGCTAAGCAGCAAGCGTCACCCAGAGACCCAGAAACTTATCTACTATGCTAAACACCCACTACGTGAACGAGGAATGTCCCAGTACACCTTTGAATTCCCCTAGTCTACTGAATTCGCCCACCTCCTAGGTAATATTCTCTACCAACAGCCTTCAAGAACTCCCAAGCCAG
Setophaga_striata_JX021136	ATAATATGCATTACATTCTTTGCCCCATCAGACAGACTATGTAATGTAGGATAATCCAAGGTATATGTAATGCCCTTCCATCATAAACCCAAACATTATCTCCAAAACACACTCTAATTCGGCCAATACACTCCCAGACACATTCTTGTTTCAGGTACCATATAGCCCAGATGCTCCTACCTACAGCTAAGCAGCAAGCGTCACCCAGAGACCCAGAAACTTATCTACTGTGCTAAACACCCACTACGCGAACGAGGAATGTCCCAGTACACCTTTGAATTCCCCTAGTCTACTGAATTCGCCCACCTCCTAGGTAATATTCTCTACCAACAGCCTTCAAGAACTCCCAAGCCAG
Setophaga_striata_JX021213	ATAATATGCATTACATTCTTTGCCCCATCAGACAGACTATGTAATGTAGGATAATCCAAGGTATATGTAATGCCCTTCCATCATAAACCCAAACATTATCTCCAAAACACACTCTAATTCGGCCAATACACTCCCAGGCACATTCTTGTTTCAGGTACCATATAGCCCAGATGCTCCTACCTACAGCTAAGCAGCAAGCGTCACCCAGAGACCCAGAAACTTATCTACTGTGCTAAACACCCACTACGCGAACGAGGAATGTCCCAGTACACCTTTGAATTCCCCTAGTCTACTGAATTCGCCCACCTCCTAGGTAATATTCTCTACCAACAGCCTTCAAGAACTCCCAAGCCAG
Setophaga_striata_JX021208	ATAATATGCATTACATTCTTTGCCCCATCAGACAGACTATGTAATGTAGGATAATCCAAGGTATATGTAATGCCCTTCCATCATAAACCCAAACATTATCTCCAAAACACACTCTAATTCGGCCAATACACTCCCAGGCACATTCTTGTTTCAGGTACCATATAGCCCAGATGCTCCTACCTACAGCTAAGCAGCAAGCGTCACCCAGAGACCCAGAAACTTATCTACTATGCTAAACACCCACTACGCGAACGAGGAATGTCCCAGTACACCTTTGAATTCCCCTAGTCTACTGAATTCGCCCACCTCCTAGGTAATATTCTCTACCAACAGCCTTCAAGAACTCCCAAGCCAG
Setophaga_striata_JX021203	ATAATATGCATTACATTCTTTGCCCCATCAGACAGACTATGTAATGTAGGATAATCCAAGGTATATGTAATGCCCTTCCATCATAAACCCAAACATTATCTCCAAAACACACTCTAATTCGGCCAATACACTCCCAGGCACATTCTTGTTTCAGGTACCATATAGCCCAGATGCTCCTACCTACAGCTAAGCAGCAAGCGTCACCCAGAGACCCAGAAACTTATCTACTATGCTAAACACCCACTACGCGAACGAGGAATGTCCCAGTACACCTTTGAATTCCCCTAGTCTACTGAATTCGCCCACCTCCTAGGTAATATTCTCTACCAACAGCCTTCAAGAACTCCCAAGCCAG
Setophaga_striata_JX021196	ATAATATGCATTACATTCTTTGCCCCATCAGACAGACTATGTAATGTAGGATAATCCAAGGTATATGTAATGCCCTTCCATCATAAACCCAAACATTATCTCCAAAACACACTCTAATTCGGCCAATACACTCCCAGGCACATTCTTGTTTCAGGTACCATATAGCCCAGATGCTCCTACCTACAGCTAAGCAGCAAGCGTCACCCAGAGACCCAGAAACTTATCTACTATGCTAAACACCCACTACGCGAACGAGGAATGTCCCAGTACACCTTTGAATTCCCCTAGTCTACTGAATTCGCCCACCTCCTAGGTAATATTCTCTACCAACAGCCTTCAAGAACTCCCAAGCCAG
Setophaga_striata_JX021240	ATAATATGCATTACATTCTTTGCCCCATCAGACAGACTATGTAATGTAGGATAATCCAAGGTATATGTAATGCCCTTCCATCATAAACCCAAACATTATCTCCAAAACACACTCTAATTCGGCCAATACACTCCCAGACACATTCTTGTTTCAGGTACCATATAGCCCAAATGCTCCTACCTACAGCTAAGCAGCAAGCGTCACCCAGAGACCCAGAAACTTATCTACTATGCTAAACACCCACTACGCGAACGAGGAATGTCCCAGTACACCTTTGAATTCCCCTAGTCTACTGAATTCGCCCACCTCCTAGGTAATATTCTCTACCAACAGCCTTCAAGAACTCCCAAGCCAG
Setophaga_striata_JX021172	ATAATATGCATTACATTCTTTGCCCCATCAGACAGACTATGTAATGTAGGATAATCCAAGGTATATGTAATGCCCTTCCATCATAAACCCAAACATTATCTCCAAAACACACTCTAATTCGGCCAATACACTCCCAGACACATTCTTGTTTCAGGTACCATATAGCCCAAATGCTCCTACCTACAGCTAAGCAGCAAGCGTCACCCAGAGACCCAGAAACTTATCTACTATGCTAAACACCCACTACGCGAACGAGGAATGTCCCAGTACACCTTTGAATTCCCCTAGTCTACTGAATTCGCCCACCTCCTAGGTAATATTCTCTACCAACAGCCTTCAAGAACTCCCAAGCCAG
Setophaga_striata_JX021163	ATAATATGCATTACATTCTTTGCCCCATCAGACAGACTATGTAATGTAGGATAATCCAAGGTATATGTAATGCCCTTCCATCATAAACCCAAACATTATCTCCAAAACACACTCTAATTCGGCCAATACACTCCCAGACACATTCTTGTTTCAGGTACCATATAGCCCAAATGCTCCTACCTACAGCTAAGCAGCAAGCGTCACCCAGAGACCCAGAAACTTATCTACTATGCTAAACACCCACTACGCGAACGAGGAATGTCCCAGTACACCTTTGAATTCCCCTAGTCTACTGAATTCGCCCACCTCCTAGGTAATATTCTCTACCAACAGCCTTCAAGAACTCCCAAGCCAG
Setophaga_striata_JX021153	ATAATATGCATTACATTCTTTGCCCCATCAGACAGACTATGTAATGTAGGATAATCCAAGGTATATGTAATGCCCTTCCATCATAAACCCAAACATTATCTCCAAAACACACTCTAATTCGGCCAATACACTCCCAGACACATTCTTGTTTCAGGTACCATATAGCCCAAATGCTCCTACCTACAGCTAAGCAGCAAGCGTCACCCAGAGACCCAGAAACTTATCTACTATGCTAAACACCCACTACGCGAACGAGGAATGTCCCAGTACACCTTTGAATTCCCCTAGTCTACTGAATTCGCCCACCTCCTAGGTAATATTCTCTACCAACAGCCTTCAAGAACTCCCAAGCCAG
Setophaga_striata_JX021008	ATAATATGCATTACATTCTTTGCCCCATCAGACAGACTATGTAATGTAGGATAATCCAAGGTATATGTAATGCCCTTCCATCATAAACCCAAACATTATCTCCAAAACACACTCTAATTCGGCCAATACACTCCCAGACACATTCTTGTTTCAGGTACCATATAGCCCAAATGCTCCTACCTACAGCTAAGCAGCAAGCGTCACCCAGAGACCCAGAAACTTATCTACTATGCTAAACACCCACTACGCGAACGAGGAATGTCCCAGTACACCTTTGAATTCCCCTAGTCTACTGAATTCGCCCACCTCCTAGGTAATATTCTCTACCAACAGCCTTCAAGAACTCCCAAGCCAG
Setophaga_striata_JX021266	ATAATATGCATTACATTCTTTGCCCCATCAGACAGACTATGTAATGTAGGATAATCCAAGGTATATGTAATGCCCTTCCATCATAAACCCAAACATTATCTCCAAAACACGCTCTAATTCGGCCAATACACTCCCAGACACATTCTTGTTTCAGGTACCATATAGCCCAAATGCTCCTACCTACAGCTAAGCAGCAAGCGTCACCCAGAGACCCAGAAACTTATCTACTATGCTAAACACCCACTACGCGAACGAGGAATGTCCCAGTACACCTTTGAATTCCCCTAGTCTACTGAATTCGCCCACCTCCTAGGTAATATTCTCTACCAACAGCCTTCAAGAACTCCCAAGCCAG
Setophaga_striata_JX021241	ATAATATGCATTACATTCTTTGCCCCATCAGACAGACTATGTAATGTAGGATAATCCAAGGTATATGTAATGCCCTTCCATCATAAACCCAAACATTATCTCCAAAACACGCTCTAATTCGGCCAATACACTCCCAGACACATTCTTGTTTCAGGTACCATATAGCCCAAATGCTCCTACCTACAGCTAAGCAGCAAGCGTCACCCAGAGACCCAGAAACTTATCTACTATGCTAAACACCCACTACGCGAACGAGGAATGTCCCAGTACACCTTTGAATTCCCCTAGTCTACTGAATTCGCCCACCTCCTAGGTAATATTCTCTACCAACAGCCTTCAAGAACTCCCAAGCCAG
Setophaga_striata_JX021192	ATAATATGCATTACATTCTTTGCCCCATCAGACAGACTATGTAATGTAGGATAATCCAAGGTATATGTAATGCCCTTCCATCATAAACCCAAACATTATCTCCAAAACACGCTCTAATTCGGCCAATACACTTCCAGACACATTCTTGTTTCAGGTACCATATAGCCCAAATGCTCCTACCTACAGCTAAGCAGCAAGCGTCACCCAGAGACCCAGAAACTTATCTACTATGCTAAACACCCACTACGCGAACGAGGAATGTCCCAGTACACCTTTGAATTCCCCTAGTCTACTGAATTCGCCCACCTCCTAGGTAATATTCTCTACCAACAGCCTTCAAGAACTCCCAAGCCAG
Setophaga_striata_JX021124	ATAATATGCATTACATTCTTTGCCCCATCAGACAGACTATGTAATGTAGGATAATCCAAGGTATATGTAATGCCCTTCCATCATAAACCCAAACATTATCTCCAAAACACGCTCTAATTCGGCCAATACACTTCCAGACACATTCTTGTTTCAGGTACCATATAGCCCAGATGCTCCTACCTACAGCTAAGCAGCAAGCGTCACCCAGAGACCCAGAAACTTATCTACTATGCTAAACACCCACTACGCGAACGAGGAATGTCCCAGTACACCTTTGAATTCCCCTAGTCTACTGAATTCGCCCACCTCCTAGGTAATATTCTCTACCAACAGCCTTCAAGAACTCCCAAGCCAG
Setophaga_striata_JX021286	ATAATATGCATTACACTCTTTGCCCCATCAGACAGACTATGTAATGTAGGATAATCCAAGGTATATGTAATGCCCTTCCATCATAAACCCAAACATTATCTCCAAAACACACTCTAATTCGGCCAATACACTTCCAGACACATTCTTGTTTCAGGTACCATATAGCCCAGATGCTCCTACCTACAGCTAAGCAGCAAGCGTCACCCAGAGACCCAGAAACTTATCTACTATGCTAAACACCCACTACGCGAACGAGGAATGTCCCAGTACACCTTTGAATTCCCCTAGTCTACTGAATTCGCCCACCTCCTAGGTAATATTCTCTACCAACAGCCTTCAAGAACTCCCAAGCCAG
Setophaga_striata_JX021117	ATAATATGCATTACATTCTTTGCCCCATCAGACAGACTATGTAATGTAGGATAATCCAAGGTATATGTAATGCCCTTCCATCATGAACCCAAACATTATCTCCAAAACACACTCTAATTCGGCCAATACACTTCCAGACACATTCTTGTTTCAGGTACCATATAGCCCAGATGCTCCTACCTACAGCTAAGCAGCAAGCGTCACCCAGAGACCCAGAAACTTATCTACTATGCTAAACACCCACTACGCGAACGAGGAATGTCCCAGTACACCTTTGAATTCCCCTAGTCTACTGAATTCGCCCACCTCCTAGGTAATATTCTCTACCAACAGCCTTCAAGAACTCCCAAGCCAG
Setophaga_striata_JX021238	ATAATATGCATTACATTCTTTGCCCCATCAGACAGACTATGTAATGTAGGATAATCCAAGGTATATGTAATGCCCTTCCATCATAAACCCAAACATTATCTCCAAAACACACTCTAATTCGGCCAATACACTTCCAGACACATTCTTGTTTCAGGTACCATATAGCCCAGATGCTCCTACCTACAGCTAAGCAGCAAGCGTCACCCAGAGACCCAGAAACTTATCTACTATGCTAAACACCCACTACGCGAACGAGGAATGTCCCAGTACACCTTTGAATTCCCCTAGTCTACTGAATTCGCCCACCTCCTAGGTAATATTCTCTACCAACAGCCTTCAAGAACTCCCAAGCCAG
Setophaga_striata_JX021134	ATAATATGCATTACATTCTTTGCCCCATCAGACAGACTATGTAATGTAGGATAATCCAAGGTATATGTAATGCCCTTCCATCATAAACCCAAACATTATCTCCAAAACACACTCTAATTCGGCCAATACACTTCCAGACACATTCTTGTTTCAGGTACCATATAGCCCAGATGCTCCTACCTACAGCTAAGCAGCAAGCGTCACCCAGAGACCCAGAAACTTATCTACTATGCTAAACACCCACTACGCGAACGAGGAATGTCCCAGTACACCTTTGAATTCCCCTAGTCTACTGAATTCGCCCACCTCCTAGGTAATATTCTCTACCAACAGCCTTCAAGAACTCCCAAGCCAG
Setophaga_striata_JX021113	ATAATATGCATTACATTCTTTGCCCCATCAGACAGACTATGTAATGTAGGATAATCCAAGGTATATGTAATGCCCTTCCATCATAAACCCAAACATTATCTCCAAAACACACTCTAATTCGGCCAATACACTTCCAGACACATTCTTGTTTCAGGTACCATATAGCCCAGATGCTCCTACCTACAGCTAAGCAGCAAGCGTCACCCAGAGACCCAGAAACTTATCTACTATGCTAAACACCCACTACGCGAACGAGGAATGTCCCAGTACACCTTTGAATTCCCCTAGTCTACTGAATTCGCCCACCTCCTAGGTAATATTCTCTACCAACAGCCTTCAAGAACTCCCAAGCCAG
Setophaga_striata_JX021081	ATAATATGCATTACATTCTTTGCCCCATCAGACAGACTATGTAATGTAGGATAATCCAAGGTATATGTAATGCCCTTCCATCATAAACCCAAACATTATCTCCAAAACACACTCTAATTCGGCCAATACACTTCCAGACACATTCTTGTTTCAGGTACCATATAGCCCAGATGCTCCTACCTACAGCTAAGCAGCAAGCGTCACCCAGAGACCCAGAAACTTATCTACTATGCTAAACACCCACTACGCGAACGAGGAATGTCCCAGTACACCTTTGAATTCCCCTAGTCTACTGAATTCGCCCACCTCCTAGGTAATATTCTCTACCAACAGCCTTCAAGAACTCCCAAGCCAG
Setophaga_striata_JX021052	ATAATATGCATTACATTCTTTGCCCCATCAGACAGACTATGTAATGTAGGATAATCCAAGGTATATGTAATGCCCTTCCATCATAAACCCAAACATTATCTCCAAAACACACTCTAATTCGGCCAATACACTTCCAGACACATTCTTGTTTCAGGTACCATATAGCCCAGATGCTCCTACCTACAGCTAAGCAGCAAGCGTCACCCAGAGACCCAGAAACTTATCTACTATGCTAAACACCCACTACGCGAACGAGGAATGTCCCAGTACACCTTTGAATTCCCCTAGTCTACTGAATTCGCCCACCTCCTAGGTAATATTCTCTACCAACAGCCTTCAAGAACTCCCAAGCCAG
Setophaga_striata_JX021035	ATAATATGCATTACATTCTTTGCCCCATCAGACAGACTATGTAATGTAGGATAATCCAAGGTATATGTAATGCCCTTCCATCATAAACCCAAACATTATCTCCAAAACACACTCTAATTCGGCCAATACACTTCCAGACACATTCTTGTTTCAGGTACCATATAGCCCAGATGCTCCTACCTACAGCTAAGCAGCAAGCGTCACCCAGAGACCCAGAAACTTATCTACTATGCTAAACACCCACTACGCGAACGAGGAATGTCCCAGTACACCTTTGAATTCCCCTAGTCTACTGAATTCGCCCACCTCCTAGGTAATATTCTCTACCAACAGCCTTCAAGAACTCCCAAGCCAG
Setophaga_striata_JX021278	ATAATATGCATTACATTCTTTGCCCCATCAGACAGACTATGTAATGTAGGATAATCCAAGGTATATGTAATGCCCTTCCATCATAAACCCAAACATTATCTCCAAAACACACTCTAATTCGGCCAATACACTCCTAGACACATTCTTGTTTCAGGTACCATATAGCCCAGATGCTCCTACCTACAGCTAAGCAGCAAGCGTCACCCAGAGACCCAGAAACTTATCTACTATGCTAAACACCCACTACGCGAACGAGGAATGTCCCAGTACACCTTTGAATTCCCCTAGTCTACTGAATTCGCCCACCTCCTAGGTAATATTCTCTACCAACAGCCTTCAAGAACTCCCAAGCCAG
Setophaga_striata_JX021276	ATAATATGCATTACATTCTTTGCCCCATCAGACAGACTATGTAATGTAGGATAATCCAAGGTATATGTAATGCCCTTCCATCATAAACCCAAACATTATCTCCAAAACACACTCTAATTCGGCCAATACACTCCTAGACACATTCTTGTTTCAGGTACCATATAGCCCAGATGCTCCTACCTACAGCTAAGCAGCAAGCGTCACCCAGAGACCCAGAAACTTATCTACTATGCTAAACACCCACTACGCGAACGAGGAATGTCCCAGTACACCTTTGAATTCCCCTAGTCTACTGAATTCGCCCACCTCCTAGGTAATATTCTCTACCAACAGCCTTCAAGAACTCCCAAGCCAG
Setophaga_striata_JX021193	ATAATATGCATTACATTCTTTGCCCCATCAGACAGACTATGTAATGTAGGATAATCCAAGGTATATGTAATGCCCTTCCATCATAAACCCAAACATTATCTCCAAAACACACTCTAATTCGGCCAATACACTCCTAGACACATTCTTGTTTCAGGTACCATATAGCCCAGATGCTCCTACCTACAGCTAAGCAGCAAGCGTCACCCAGAGACCCAGAAACTTATCTACTATGCTAAACACCCACTACGCGAACGAGGAATGTCCCAGTACACCTTTGAATTCCCCTAGTCTACTGAATTCGCCCACCTCCTAGGTAATATTCTCTACCAACAGCCTTCAAGAACTCCCAAGCCAG
Setophaga_striata_JX021190	ATAATATGCATTACATTCTTTGCCCCATCAGACAGACTATGTAATGTAGGATAATCCAAGGTATATGTAATGCCCTTCCATCATAAACCCAAACATTATCTCCAAAACACACTCTAATTCGGCCAATACACTCCTAGACACATTCTTGTTTCAGGTACCATATAGCCCAGATGCTCCTACCTACAGCTAAGCAGCAAGCGTCACCCAGAGACCCAGAAACTTATCTACTATGCTAAACACCCACTACGCGAACGAGGAATGTCCCAGTACACCTTTGAATTCCCCTAGTCTACTGAATTCGCCCACCTCCTAGGTAATATTCTCTACCAACAGCCTTCAAGAACTCCCAAGCCAG
Setophaga_striata_JX021154	ATAATATGCATTACATTCTTTGCCCCATCAGACAGACTATGTAATGTAGGATAATCCAAGGTATATGTAATGCCCTTCCATCATAAACCCAAACATTATCTCCAAAACACACTCTAATTCGGCCAATACACTCCTAGACACATTCTTGTTTCAGGTACCATATAGCCCAGATGCTCCTACCTACAGCTAAGCAGCAAGCGTCACCCAGAGACCCAGAAACTTATCTACTATGCTAAACACCCACTACGCGAACGAGGAATGTCCCAGTACACCTTTGAATTCCCCTAGTCTACTGAATTCGCCCACCTCCTAGGTAATATTCTCTACCAACAGCCTTCAAGAACTCCCAAGCCAG
Setophaga_striata_JX021152	ATAATATGCATTACATTCTTTGCCCCATCAGACAGACTATGTAATGTAGGATAATCCAAGGTATATGTAATGCCCTTCCATCATAAACCCAAACATTATCTCCAAAACACACTCTAATTCGGCCAATACACTCCTAGACACATTCTTGTTTCAGGTACCATATAGCCCAGATGCTCCTACCTACAGCTAAGCAGCAAGCGTCACCCAGAGACCCAGAAACTTATCTACTATGCTAAACACCCACTACGCGAACGAGGAATGTCCCAGTACACCTTTGAATTCCCCTAGTCTACTGAATTCGCCCACCTCCTAGGTAATATTCTCTACCAACAGCCTTCAAGAACTCCCAAGCCAG
Setophaga_striata_JX021101	ATAATATGCATTACATTCTTTGCCCCATCAGACAGACTATGTAATGTAGGATAATCCAAGGTATATGTAATGCCCTTCCATCATAAACCCAAACATTATCTCCAAAACACACTCTAATTCGGCCAATACACTCCTAGACACATTCTTGTTTCAGGTACCATATAGCCCAGATGCTCCTACCTACAGCTAAGCAGCAAGCGTCACCCAGAGACCCAGAAACTTATCTACTATGCTAAACACCCACTACGCGAACGAGGAATGTCCCAGTACACCTTTGAATTCCCCTAGTCTACTGAATTCGCCCACCTCCTAGGTAATATTCTCTACCAACAGCCTTCAAGAACTCCCAAGCCAG
Setophaga_striata_JX021007	ATAATATGCATTACATTCTTTGCCCCATCAGACAGACTATGTAATGTAGGATAATCCAAGGTATATGTAATGCCCTTCCATCATAAACCCAAACATTATCTCCAAAACACACTCTAATTCGGCCAATACACTCCTAGACACATTCTTGTTTCAGGTACCATATAGCCCAGATGCTCCTACCTACAGCTAAGCAGCAAGCGTCACCCAGAGACCCAGAAACTTATCTACTATGCTAAACACCCACTACGCGAACGAGGAATGTCCCAGTACACCTTTGAATTCCCCTAGTCTACTGAATTCGCCCACCTCCTAGGTAATATTCTCTACCAACAGCCTTCAAGAACTCCCAAGCCAG
Setophaga_striata_JX021210	ATAATATGCATTACATTCTTTGCCCCATCAGACAGACTATGTAATGTAGGATAATCCAAGGTATATGTAATGCCCTTCCATCATAAACCCAAACATTATCTCCAAAACACGCTCTAATTCGGCCAATACACTCCTAGACACATTCTTGTTTCAGGTACCATATAGCCCAGATGCTCCTACCTACAGCTAAGCAGCAAGCGTCACCCAGAGACCCAGAAACTTATCTACTATGCTAAACACCCACTACGCGAACGAGGAATGTCCCAGTACACCTTTGAATTCCCCTAGTCTACTGAATTCGCCCACCTCCTAGGTAATATTCTCTACCAACAGCCTTCAAGAACTCCCAAGCCAG
Setophaga_striata_JX021245	ATAATATGCATTACATTCTTTGCCCCATCAGACAGGCTATGTAATGTAGGATAATCCAAGGTATATGTAATGCCCTTCCATCATAAACCCAAACATTATCTCCAAAACACGCTCTAATTCGGCCAATACACTCCCAGACACATTCTTGTTTCAGGTACCATATAGCCCAGATGCTCCTACCTACAGCTAAGCAGCAAGCGTCACCCAGAGACCCAGAAACTTATCTACTATGCTAAACACCCACTACGCGAACGAGGAATGTCCCAGTACACCTTTGAATTCCCCTAGTCTACTGAATTCGCCCACCTCCTAGGTAATATTCTCTACCAACAGCCTTCAAGAACTCCCAAGCCAG
Setophaga_striata_JX021073	ATAATATGCATTACATTCTTTGCCCCATCAGACAGACTATGTAATGTAGGATAATCCAAGGTATATGTAATGCCCTTCCATCATAAACCCAAACATTATCTCCAAAACACGCTCTAATTCGGCCAATACACTCCCAGGCACATTCTTGTTTCAGGTACCATATAGCCCAGATGCTCCTACCTACAGCTAAGCAGCAAGCGTCACCCAGAGACCCAGAAACTTATCTACTATGCTAAACACCCACTACGCGAACGAGGAATGTCCCAGTACACCTTTGAATTCCCCTAGTCTACTGAATTCGCCCACCTCCTAGGTAATATTCTCTACCAACAGCCTTCAAGAACTCCCAAGCCAG
Setophaga_striata_JX021059	ATAATATGCATTACATTCTTTGCCCCATCAGACAGACTATGTAATGTAGGATAATCCAAGGTATATGTAATGCCCTTCCATCATAAACCCAAACATTATCTCCAAAACACGCTCTAATTCGGCCAATACACTCCCAGGCACATTCTTGTTTCAGGTACCATATAGCCCAGATGCTCCTACCTACAGCTAAGCAGCAAGCGTCACCCAGAGACCCAGAAACTTATCTACTATGCTAAACACCCACTACGCGAACGAGGAATGTCCCAGTACACCTTTGAATTCCCCTAGTCTACTGAATTCGCCCACCTCCTAGGTAATATTCTCTACCAACAGCCTTCAAGAACTCCCAAGCCAG
Setophaga_striata_JX021273	ATAATATGCATTACATTCTTTGCCCCATCAGACAGACTATGTAATGTAGGATAATCCAAGGTATATGTAATGCCCTTCCATCATAAACCCAAACATTATCTCCAAAACACGCTCTAATTCGGCCAATACACTCCCAGACACATTCTTGTTTCAGGTACCATATAGCCCAGATGCTCCTACCTACAGCTAAGCAGCAAGCGTCACCCAGAGACCCAGAAACTTATCTACTATGCTAAACACCCACTACGCGAACGAGGAATGTCCCAGTACACCTTTGAATTCCCCTAGTCTACTGAATTCGCCCACCTCCTAGGTAATATTCTCTACCAACAGCCTTCAAGAACTCCCAAGCCAG
Setophaga_striata_JX021269	ATAATATGCATTACATTCTTTGCCCCATCAGACAGACTATGTAATGTAGGATAATCCAAGGTATATGTAATGCCCTTCCATCATAAACCCAAACATTATCTCCAAAACACGCTCTAATTCGGCCAATACACTCCCAGACACATTCTTGTTTCAGGTACCATATAGCCCAGATGCTCCTACCTACAGCTAAGCAGCAAGCGTCACCCAGAGACCCAGAAACTTATCTACTATGCTAAACACCCACTACGCGAACGAGGAATGTCCCAGTACACCTTTGAATTCCCCTAGTCTACTGAATTCGCCCACCTCCTAGGTAATATTCTCTACCAACAGCCTTCAAGAACTCCCAAGCCAG
Setophaga_striata_JX021261	ATAATATGCATTACATTCTTTGCCCCATCAGACAGACTATGTAATGTAGGATAATCCAAGGTATATGTAATGCCCTTCCATCATAAACCCAAACATTATCTCCAAAACACGCTCTAATTCGGCCAATACACTCCCAGACACATTCTTGTTTCAGGTACCATATAGCCCAGATGCTCCTACCTACAGCTAAGCAGCAAGCGTCACCCAGAGACCCAGAAACTTATCTACTATGCTAAACACCCACTACGCGAACGAGGAATGTCCCAGTACACCTTTGAATTCCCCTAGTCTACTGAATTCGCCCACCTCCTAGGTAATATTCTCTACCAACAGCCTTCAAGAACTCCCAAGCCAG
Setophaga_striata_JX021259	ATAATATGCATTACATTCTTTGCCCCATCAGACAGACTATGTAATGTAGGATAATCCAAGGTATATGTAATGCCCTTCCATCATAAACCCAAACATTATCTCCAAAACACGCTCTAATTCGGCCAATACACTCCCAGACACATTCTTGTTTCAGGTACCATATAGCCCAGATGCTCCTACCTACAGCTAAGCAGCAAGCGTCACCCAGAGACCCAGAAACTTATCTACTATGCTAAACACCCACTACGCGAACGAGGAATGTCCCAGTACACCTTTGAATTCCCCTAGTCTACTGAATTCGCCCACCTCCTAGGTAATATTCTCTACCAACAGCCTTCAAGAACTCCCAAGCCAG
Setophaga_striata_JX021257	ATAATATGCATTACATTCTTTGCCCCATCAGACAGACTATGTAATGTAGGATAATCCAAGGTATATGTAATGCCCTTCCATCATAAACCCAAACATTATCTCCAAAACACGCTCTAATTCGGCCAATACACTCCCAGACACATTCTTGTTTCAGGTACCATATAGCCCAGATGCTCCTACCTACAGCTAAGCAGCAAGCGTCACCCAGAGACCCAGAAACTTATCTACTATGCTAAACACCCACTACGCGAACGAGGAATGTCCCAGTACACCTTTGAATTCCCCTAGTCTACTGAATTCGCCCACCTCCTAGGTAATATTCTCTACCAACAGCCTTCAAGAACTCCCAAGCCAG
Setophaga_striata_JX021247	ATAATATGCATTACATTCTTTGCCCCATCAGACAGACTATGTAATGTAGGATAATCCAAGGTATATGTAATGCCCTTCCATCATAAACCCAAACATTATCTCCAAAACACGCTCTAATTCGGCCAATACACTCCCAGACACATTCTTGTTTCAGGTACCATATAGCCCAGATGCTCCTACCTACAGCTAAGCAGCAAGCGTCACCCAGAGACCCAGAAACTTATCTACTATGCTAAACACCCACTACGCGAACGAGGAATGTCCCAGTACACCTTTGAATTCCCCTAGTCTACTGAATTCGCCCACCTCCTAGGTAATATTCTCTACCAACAGCCTTCAAGAACTCCCAAGCCAG
Setophaga_striata_JX021243	ATAATATGCATTACATTCTTTGCCCCATCAGACAGACTATGTAATGTAGGATAATCCAAGGTATATGTAATGCCCTTCCATCATAAACCCAAACATTATCTCCAAAACACGCTCTAATTCGGCCAATACACTCCCAGACACATTCTTGTTTCAGGTACCATATAGCCCAGATGCTCCTACCTACAGCTAAGCAGCAAGCGTCACCCAGAGACCCAGAAACTTATCTACTATGCTAAACACCCACTACGCGAACGAGGAATGTCCCAGTACACCTTTGAATTCCCCTAGTCTACTGAATTCGCCCACCTCCTAGGTAATATTCTCTACCAACAGCCTTCAAGAACTCCCAAGCCAG
Setophaga_striata_JX021234	ATAATATGCATTACATTCTTTGCCCCATCAGACAGACTATGTAATGTAGGATAATCCAAGGTATATGTAATGCCCTTCCATCATAAACCCAAACATTATCTCCAAAACACGCTCTAATTCGGCCAATACACTCCCAGACACATTCTTGTTTCAGGTACCATATAGCCCAGATGCTCCTACCTACAGCTAAGCAGCAAGCGTCACCCAGAGACCCAGAAACTTATCTACTATGCTAAACACCCACTACGCGAACGAGGAATGTCCCAGTACACCTTTGAATTCCCCTAGTCTACTGAATTCGCCCACCTCCTAGGTAATATTCTCTACCAACAGCCTTCAAGAACTCCCAAGCCAG
Setophaga_striata_JX021232	ATAATATGCATTACATTCTTTGCCCCATCAGACAGACTATGTAATGTAGGATAATCCAAGGTATATGTAATGCCCTTCCATCATAAACCCAAACATTATCTCCAAAACACGCTCTAATTCGGCCAATACACTCCCAGACACATTCTTGTTTCAGGTACCATATAGCCCAGATGCTCCTACCTACAGCTAAGCAGCAAGCGTCACCCAGAGACCCAGAAACTTATCTACTATGCTAAACACCCACTACGCGAACGAGGAATGTCCCAGTACACCTTTGAATTCCCCTAGTCTACTGAATTCGCCCACCTCCTAGGTAATATTCTCTACCAACAGCCTTCAAGAACTCCCAAGCCAG
Setophaga_striata_JX021230	ATAATATGCATTACATTCTTTGCCCCATCAGACAGACTATGTAATGTAGGATAATCCAAGGTATATGTAATGCCCTTCCATCATAAACCCAAACATTATCTCCAAAACACGCTCTAATTCGGCCAATACACTCCCAGACACATTCTTGTTTCAGGTACCATATAGCCCAGATGCTCCTACCTACAGCTAAGCAGCAAGCGTCACCCAGAGACCCAGAAACTTATCTACTATGCTAAACACCCACTACGCGAACGAGGAATGTCCCAGTACACCTTTGAATTCCCCTAGTCTACTGAATTCGCCCACCTCCTAGGTAATATTCTCTACCAACAGCCTTCAAGAACTCCCAAGCCAG
Setophaga_striata_JX021224	ATAATATGCATTACATTCTTTGCCCCATCAGACAGACTATGTAATGTAGGATAATCCAAGGTATATGTAATGCCCTTCCATCATAAACCCAAACATTATCTCCAAAACACGCTCTAATTCGGCCAATACACTCCCAGACACATTCTTGTTTCAGGTACCATATAGCCCAGATGCTCCTACCTACAGCTAAGCAGCAAGCGTCACCCAGAGACCCAGAAACTTATCTACTATGCTAAACACCCACTACGCGAACGAGGAATGTCCCAGTACACCTTTGAATTCCCCTAGTCTACTGAATTCGCCCACCTCCTAGGTAATATTCTCTACCAACAGCCTTCAAGAACTCCCAAGCCAG
Setophaga_striata_JX021219	ATAATATGCATTACATTCTTTGCCCCATCAGACAGACTATGTAATGTAGGATAATCCAAGGTATATGTAATGCCCTTCCATCATAAACCCAAACATTATCTCCAAAACACGCTCTAATTCGGCCAATACACTCCCAGACACATTCTTGTTTCAGGTACCATATAGCCCAGATGCTCCTACCTACAGCTAAGCAGCAAGCGTCACCCAGAGACCCAGAAACTTATCTACTATGCTAAACACCCACTACGCGAACGAGGAATGTCCCAGTACACCTTTGAATTCCCCTAGTCTACTGAATTCGCCCACCTCCTAGGTAATATTCTCTACCAACAGCCTTCAAGAACTCCCAAGCCAG
Setophaga_striata_JX021212	ATAATATGCATTACATTCTTTGCCCCATCAGACAGACTATGTAATGTAGGATAATCCAAGGTATATGTAATGCCCTTCCATCATAAACCCAAACATTATCTCCAAAACACGCTCTAATTCGGCCAATACACTCCCAGACACATTCTTGTTTCAGGTACCATATAGCCCAGATGCTCCTACCTACAGCTAAGCAGCAAGCGTCACCCAGAGACCCAGAAACTTATCTACTATGCTAAACACCCACTACGCGAACGAGGAATGTCCCAGTACACCTTTGAATTCCCCTAGTCTACTGAATTCGCCCACCTCCTAGGTAATATTCTCTACCAACAGCCTTCAAGAACTCCCAAGCCAG
Setophaga_striata_JX021187	ATAATATGCATTACATTCTTTGCCCCATCAGACAGACTATGTAATGTAGGATAATCCAAGGTATATGTAATGCCCTTCCATCATAAACCCAAACATTATCTCCAAAACACGCTCTAATTCGGCCAATACACTCCCAGACACATTCTTGTTTCAGGTACCATATAGCCCAGATGCTCCTACCTACAGCTAAGCAGCAAGCGTCACCCAGAGACCCAGAAACTTATCTACTATGCTAAACACCCACTACGCGAACGAGGAATGTCCCAGTACACCTTTGAATTCCCCTAGTCTACTGAATTCGCCCACCTCCTAGGTAATATTCTCTACCAACAGCCTTCAAGAACTCCCAAGCCAG
Setophaga_striata_JX021178	ATAATATGCATTACATTCTTTGCCCCATCAGACAGACTATGTAATGTAGGATAATCCAAGGTATATGTAATGCCCTTCCATCATAAACCCAAACATTATCTCCAAAACACGCTCTAATTCGGCCAATACACTCCCAGACACATTCTTGTTTCAGGTACCATATAGCCCAGATGCTCCTACCTACAGCTAAGCAGCAAGCGTCACCCAGAGACCCAGAAACTTATCTACTATGCTAAACACCCACTACGCGAACGAGGAATGTCCCAGTACACCTTTGAATTCCCCTAGTCTACTGAATTCGCCCACCTCCTAGGTAATATTCTCTACCAACAGCCTTCAAGAACTCCCAAGCCAG
Setophaga_striata_JX021174	ATAATATGCATTACATTCTTTGCCCCATCAGACAGACTATGTAATGTAGGATAATCCAAGGTATATGTAATGCCCTTCCATCATAAACCCAAACATTATCTCCAAAACACGCTCTAATTCGGCCAATACACTCCCAGACACATTCTTGTTTCAGGTACCATATAGCCCAGATGCTCCTACCTACAGCTAAGCAGCAAGCGTCACCCAGAGACCCAGAAACTTATCTACTATGCTAAACACCCACTACGCGAACGAGGAATGTCCCAGTACACCTTTGAATTCCCCTAGTCTACTGAATTCGCCCACCTCCTAGGTAATATTCTCTACCAACAGCCTTCAAGAACTCCCAAGCCAG
Setophaga_striata_JX021171	ATAATATGCATTACATTCTTTGCCCCATCAGACAGACTATGTAATGTAGGATAATCCAAGGTATATGTAATGCCCTTCCATCATAAACCCAAACATTATCTCCAAAACACGCTCTAATTCGGCCAATACACTCCCAGACACATTCTTGTTTCAGGTACCATATAGCCCAGATGCTCCTACCTACAGCTAAGCAGCAAGCGTCACCCAGAGACCCAGAAACTTATCTACTATGCTAAACACCCACTACGCGAACGAGGAATGTCCCAGTACACCTTTGAATTCCCCTAGTCTACTGAATTCGCCCACCTCCTAGGTAATATTCTCTACCAACAGCCTTCAAGAACTCCCAAGCCAG
Setophaga_striata_JX021170	ATAATATGCATTACATTCTTTGCCCCATCAGACAGACTATGTAATGTAGGATAATCCAAGGTATATGTAATGCCCTTCCATCATAAACCCAAACATTATCTCCAAAACACGCTCTAATTCGGCCAATACACTCCCAGACACATTCTTGTTTCAGGTACCATATAGCCCAGATGCTCCTACCTACAGCTAAGCAGCAAGCGTCACCCAGAGACCCAGAAACTTATCTACTATGCTAAACACCCACTACGCGAACGAGGAATGTCCCAGTACACCTTTGAATTCCCCTAGTCTACTGAATTCGCCCACCTCCTAGGTAATATTCTCTACCAACAGCCTTCAAGAACTCCCAAGCCAG
Setophaga_striata_JX021168	ATAATATGCATTACATTCTTTGCCCCATCAGACAGACTATGTAATGTAGGATAATCCAAGGTATATGTAATGCCCTTCCATCATAAACCCAAACATTATCTCCAAAACACGCTCTAATTCGGCCAATACACTCCCAGACACATTCTTGTTTCAGGTACCATATAGCCCAGATGCTCCTACCTACAGCTAAGCAGCAAGCGTCACCCAGAGACCCAGAAACTTATCTACTATGCTAAACACCCACTACGCGAACGAGGAATGTCCCAGTACACCTTTGAATTCCCCTAGTCTACTGAATTCGCCCACCTCCTAGGTAATATTCTCTACCAACAGCCTTCAAGAACTCCCAAGCCAG
Setophaga_striata_JX021166	ATAATATGCATTACATTCTTTGCCCCATCAGACAGACTATGTAATGTAGGATAATCCAAGGTATATGTAATGCCCTTCCATCATAAACCCAAACATTATCTCCAAAACACGCTCTAATTCGGCCAATACACTCCCAGACACATTCTTGTTTCAGGTACCATATAGCCCAGATGCTCCTACCTACAGCTAAGCAGCAAGCGTCACCCAGAGACCCAGAAACTTATCTACTATGCTAAACACCCACTACGCGAACGAGGAATGTCCCAGTACACCTTTGAATTCCCCTAGTCTACTGAATTCGCCCACCTCCTAGGTAATATTCTCTACCAACAGCCTTCAAGAACTCCCAAGCCAG
Setophaga_striata_JX021141	ATAATATGCATTACATTCTTTGCCCCATCAGACAGACTATGTAATGTAGGATAATCCAAGGTATATGTAATGCCCTTCCATCATAAACCCAAACATTATCTCCAAAACACGCTCTAATTCGGCCAATACACTCCCAGACACATTCTTGTTTCAGGTACCATATAGCCCAGATGCTCCTACCTACAGCTAAGCAGCAAGCGTCACCCAGAGACCCAGAAACTTATCTACTATGCTAAACACCCACTACGCGAACGAGGAATGTCCCAGTACACCTTTGAATTCCCCTAGTCTACTGAATTCGCCCACCTCCTAGGTAATATTCTCTACCAACAGCCTTCAAGAACTCCCAAGCCAG
Setophaga_striata_JX021131	ATAATATGCATTACATTCTTTGCCCCATCAGACAGACTATGTAATGTAGGATAATCCAAGGTATATGTAATGCCCTTCCATCATAAACCCAAACATTATCTCCAAAACACGCTCTAATTCGGCCAATACACTCCCAGACACATTCTTGTTTCAGGTACCATATAGCCCAGATGCTCCTACCTACAGCTAAGCAGCAAGCGTCACCCAGAGACCCAGAAACTTATCTACTATGCTAAACACCCACTACGCGAACGAGGAATGTCCCAGTACACCTTTGAATTCCCCTAGTCTACTGAATTCGCCCACCTCCTAGGTAATATTCTCTACCAACAGCCTTCAAGAACTCCCAAGCCAG
Setophaga_striata_JX021121	ATAATATGCATTACATTCTTTGCCCCATCAGACAGACTATGTAATGTAGGATAATCCAAGGTATATGTAATGCCCTTCCATCATAAACCCAAACATTATCTCCAAAACACGCTCTAATTCGGCCAATACACTCCCAGACACATTCTTGTTTCAGGTACCATATAGCCCAGATGCTCCTACCTACAGCTAAGCAGCAAGCGTCACCCAGAGACCCAGAAACTTATCTACTATGCTAAACACCCACTACGCGAACGAGGAATGTCCCAGTACACCTTTGAATTCCCCTAGTCTACTGAATTCGCCCACCTCCTAGGTAATATTCTCTACCAACAGCCTTCAAGAACTCCCAAGCCAG
Setophaga_striata_JX021110	ATAATATGCATTACATTCTTTGCCCCATCAGACAGACTATGTAATGTAGGATAATCCAAGGTATATGTAATGCCCTTCCATCATAAACCCAAACATTATCTCCAAAACACGCTCTAATTCGGCCAATACACTCCCAGACACATTCTTGTTTCAGGTACCATATAGCCCAGATGCTCCTACCTACAGCTAAGCAGCAAGCGTCACCCAGAGACCCAGAAACTTATCTACTATGCTAAACACCCACTACGCGAACGAGGAATGTCCCAGTACACCTTTGAATTCCCCTAGTCTACTGAATTCGCCCACCTCCTAGGTAATATTCTCTACCAACAGCCTTCAAGAACTCCCAAGCCAG
Setophaga_striata_JX021109	ATAATATGCATTACATTCTTTGCCCCATCAGACAGACTATGTAATGTAGGATAATCCAAGGTATATGTAATGCCCTTCCATCATAAACCCAAACATTATCTCCAAAACACGCTCTAATTCGGCCAATACACTCCCAGACACATTCTTGTTTCAGGTACCATATAGCCCAGATGCTCCTACCTACAGCTAAGCAGCAAGCGTCACCCAGAGACCCAGAAACTTATCTACTATGCTAAACACCCACTACGCGAACGAGGAATGTCCCAGTACACCTTTGAATTCCCCTAGTCTACTGAATTCGCCCACCTCCTAGGTAATATTCTCTACCAACAGCCTTCAAGAACTCCCAAGCCAG
Setophaga_striata_JX021069	ATAATATGCATTACATTCTTTGCCCCATCAGACAGACTATGTAATGTAGGATAATCCAAGGTATATGTAATGCCCTTCCATCATAAACCCAAACATTATCTCCAAAACACGCTCTAATTCGGCCAATACACTCCCAGACACATTCTTGTTTCAGGTACCATATAGCCCAGATGCTCCTACCTACAGCTAAGCAGCAAGCGTCACCCAGAGACCCAGAAACTTATCTACTATGCTAAACACCCACTACGCGAACGAGGAATGTCCCAGTACACCTTTGAATTCCCCTAGTCTACTGAATTCGCCCACCTCCTAGGTAATATTCTCTACCAACAGCCTTCAAGAACTCCCAAGCCAG
Setophaga_striata_JX021065	ATAATATGCATTACATTCTTTGCCCCATCAGACAGACTATGTAATGTAGGATAATCCAAGGTATATGTAATGCCCTTCCATCATAAACCCAAACATTATCTCCAAAACACGCTCTAATTCGGCCAATACACTCCCAGACACATTCTTGTTTCAGGTACCATATAGCCCAGATGCTCCTACCTACAGCTAAGCAGCAAGCGTCACCCAGAGACCCAGAAACTTATCTACTATGCTAAACACCCACTACGCGAACGAGGAATGTCCCAGTACACCTTTGAATTCCCCTAGTCTACTGAATTCGCCCACCTCCTAGGTAATATTCTCTACCAACAGCCTTCAAGAACTCCCAAGCCAG
Setophaga_striata_JX021049	ATAATATGCATTACATTCTTTGCCCCATCAGACAGACTATGTAATGTAGGATAATCCAAGGTATATGTAATGCCCTTCCATCATAAACCCAAACATTATCTCCAAAACACGCTCTAATTCGGCCAATACACTCCCAGACACATTCTTGTTTCAGGTACCATATAGCCCAGATGCTCCTACCTACAGCTAAGCAGCAAGCGTCACCCAGAGACCCAGAAACTTATCTACTATGCTAAACACCCACTACGCGAACGAGGAATGTCCCAGTACACCTTTGAATTCCCCTAGTCTACTGAATTCGCCCACCTCCTAGGTAATATTCTCTACCAACAGCCTTCAAGAACTCCCAAGCCAG
Setophaga_striata_JX021048	ATAATATGCATTACATTCTTTGCCCCATCAGACAGACTATGTAATGTAGGATAATCCAAGGTATATGTAATGCCCTTCCATCATAAACCCAAACATTATCTCCAAAACACGCTCTAATTCGGCCAATACACTCCCAGACACATTCTTGTTTCAGGTACCATATAGCCCAGATGCTCCTACCTACAGCTAAGCAGCAAGCGTCACCCAGAGACCCAGAAACTTATCTACTATGCTAAACACCCACTACGCGAACGAGGAATGTCCCAGTACACCTTTGAATTCCCCTAGTCTACTGAATTCGCCCACCTCCTAGGTAATATTCTCTACCAACAGCCTTCAAGAACTCCCAAGCCAG
Setophaga_striata_JX021012	ATAATATGCATTACATTCTTTGCCCCATCAGACAGACTATGTAATGTAGGATAATCCAAGGTATATGTAATGCCCTTCCATCATAAACCCAAACATTATCTCCAAAACACGCTCTAATTCGGCCAATACACTCCCAGACACATTCTTGTTTCAGGTACCATATAGCCCAGATGCTCCTACCTACAGCTAAGCAGCAAGCGTCACCCAGAGACCCAGAAACTTATCTACTATGCTAAACACCCACTACGCGAACGAGGAATGTCCCAGTACACCTTTGAATTCCCCTAGTCTACTGAATTCGCCCACCTCCTAGGTAATATTCTCTACCAACAGCCTTCAAGAACTCCCAAGCCAG
Setophaga_striata_JX021011	ATAATATGCATTACATTCTTTGCCCCATCAGACAGACTATGTAATGTAGGATAATCCAAGGTATATGTAATGCCCTTCCATCATAAACCCAAACATTATCTCCAAAACACGCTCTAATTCGGCCAATACACTCCCAGACACATTCTTGTTTCAGGTACCATATAGCCCAGATGCTCCTACCTACAGCTAAGCAGCAAGCGTCACCCAGAGACCCAGAAACTTATCTACTATGCTAAACACCCACTACGCGAACGAGGAATGTCCCAGTACACCTTTGAATTCCCCTAGTCTACTGAATTCGCCCACCTCCTAGGTAATATTCTCTACCAACAGCCTTCAAGAACTCCCAAGCCAG
Setophaga_striata_JX021005	ATAATATGCATTACATTCTTTGCCCCATCAGACAGACTATGTAATGTAGGATAATCCAAGGTATATGTAATGCCCTTCCATCATAAACCCAAACATTATCTCCAAAACACGCTCTAATTCGGCCAATACACTCCCAGACACATTCTTGTTTCAGGTACCATATAGCCCAGATGCTCCTACCTACAGCTAAGCAGCAAGCGTCACCCAGAGACCCAGAAACTTATCTACTATGCTAAACACCCACTACGCGAACGAGGAATGTCCCAGTACACCTTTGAATTCCCCTAGTCTACTGAATTCGCCCACCTCCTAGGTAATATTCTCTACCAACAGCCTTCAAGAACTCCCAAGCCAG
Setophaga_striata_JX021004	ATAATATGCATTACATTCTTTGCCCCATCAGACAGACTATGTAATGTAGGATAATCCAAGGTATATGTAATGCCCTTCCATCATAAACCCAAACATTATCTCCAAAACACGCTCTAATTCGGCCAATACACTCCCAGACACATTCTTGTTTCAGGTACCATATAGCCCAGATGCTCCTACCTACAGCTAAGCAGCAAGCGTCACCCAGAGACCCAGAAACTTATCTACTATGCTAAACACCCACTACGCGAACGAGGAATGTCCCAGTACACCTTTGAATTCCCCTAGTCTACTGAATTCGCCCACCTCCTAGGTAATATTCTCTACCAACAGCCTTCAAGAACTCCCAAGCCAG
Setophaga_striata_JX020998	ATAATATGCATTACATTCTTTGCCCCATCAGACAGACTATGTAATGTAGGATAATCCAAGGTATATGTAATGCCCTTCCATCATAAACCCAAACATTATCTCCAAAACACGCTCTAATTCGGCCAATACACTCCCAGACACATTCTTGTTTCAGGTACCATATAGCCCAGATGCTCCTACCTACAGCTAAGCAGCAAGCGTCACCCAGAGACCCAGAAACTTATCTACTATGCTAAACACCCACTACGCGAACGAGGAATGTCCCAGTACACCTTTGAATTCCCCTAGTCTACTGAATTCGCCCACCTCCTAGGTAATATTCTCTACCAACAGCCTTCAAGAACTCCCAAGCCAG
Setophaga_striata_JX021283	ATAATATGCATCACATTCTTTGCCCCATCAGACAGACTATGTAATGTAGGATAATCCAAGGTATATGTAATGCCCTTCCATCATAAACCCAAACATTATCTCCAAAACACACTCTAATTCGGCCAATACACTCCCAGACACATTCTTGTTTCAGGTACCATATAGCCCAGATGCTCCTACCTACAGCTAAGCAGCAAGCGTCACCCAGAGACCCAGAAACTTATCTACTATGCTAAACACCCACTACGCGAACGAGGAATGTCCCAGTACACCTTTGAATTCCCCTAGTCTACTGAATTCGCCCACCTCCTAGGTAATATTCTCTACCAACAGCCTTCAAGAACTCCCAAGCCAG
Setophaga_striata_JX021128	ATAATATGCATCACATTCTTTGCCCCATCAGACAGACTATGTAATGTAGGATAATCCAAGGTATATGTAATGCCCTTCCATCATAAACCCAAACATTATCTCCAAAACACACTCTAATTCGGCCAATACACTCCCAGACACATTCTTGTTTCAGGTACCATATAGCCCAGATGCTCCTACCTACAGCTAAGCAGCAAGCGTCACCCAGAGACCCAGAAACTTATCTACTATGCTAAACACCCACTACGCGAACGAGGAATGTCCCAGTACACCTTTGAATTCCCCTAGTCTACTGAATTCGCCCACCTCCTAGGTAATATTCTCTACCAACAGCCTTCAAGAACTCCCAAGCCAG
Setophaga_striata_JX021103	ATAATATGCATCACATTCTTTGCCCCATCAGACAGACTATGTAATGTAGGATAATCCAAGGTATATGTAATGCCCTTCCATCATAAACCCAAACATTATCTCCAAAACACACTCTAATTCGGCCAATACACTCCCAGACACATTCTTGTTTCAGGTACCATATAGCCCAGATGCTCCTACCTACAGCTAAGCAGCAAGCGTCACCCAGAGACCCAGAAACTTATCTACTATGCTAAACACCCACTACGCGAACGAGGAATGTCCCAGTACACCTTTGAATTCCCCTAGTCTACTGAATTCGCCCACCTCCTAGGTAATATTCTCTACCAACAGCCTTCAAGAACTCCCAAGCCAG
Setophaga_striata_JX021256	ATAATATGCATTACATTCTTTGCCCCATCAGACAGACTATGTAATGTAGGATAATCCAAGGTATATGTAATGCCCTTCCATCATAAACCCAAACATTATCTCCAAAACACACTCTAATTCGGCCAATACACTCCCAGACACATTCTTGTTTCAGGTACCATATAGCCCAGATGCTCCTACCTACAGCTAAGCAGCAAGCGTCACCCAGAGACCCAGAAACTTATCTACTATGCTAAACACCCACCACGCGAACGAGGAATGTCCCAGTACACCTTTGAATTCCCCTAGTCTACTGAATTCGCCCACCTCCTAGGTAATATTCTCTACCAACAGCCTTCAAGAACTCCCAAGCCAG
Setophaga_striata_JX021249	ATAATATGCATTACATTCTTTGCCCCATCAGACAGACTATGTAATGTAGGATAATCCAAGGTATATGTAATGCCCTTCCATCATAAACCCAAACATTATCTCCAAAACACACTCTAATTCGGCCAATACACTCCCAGACACATTCTTGTTTCAGGTACCATATAGCCCAGATGCTCCTACCTACAGCTAAGCAGCAAGCGTCACCCAGAGACCCAGAAACTTATCTACTATGCTAAACACCCACCACGCGAACGAGGAATGTCCCAGTACACCTTTGAATTCCCCTAGTCTACTGAATTCGCCCACCTCCTAGGTAATATTCTCTACCAACAGCCTTCAAGAACTCCCAAGCCAG
Setophaga_striata_JX021228	ATAATATGCATTACATTCTTTGCCCCATCAGACAGACTATGTAATGTAGGATAATCCAAGGTATATGTAATGCCCTTCCATCATAAACCCAAACATTATCTCCAAAACACACTCTAATTCGGCCAATACACTCCCAGACACATTCTTGTTTCAGGTACCATATAGCCCAGATGCTCCTACCTACAGCTAAGCAGCAAGCGTCACCCAGAGACCCAGAAACTTATCTACTATGCTAAACACCCACCACGCGAACGAGGAATGTCCCAGTACACCTTTGAATTCCCCTAGTCTACTGAATTCGCCCACCTCCTAGGTAATATTCTCTACCAACAGCCTTCAAGAACTCCCAAGCCAG
Setophaga_striata_JX021184	ATAATATGCATTACATTCTTTGCCCCATCAGACAGACTATGTAATGTAGGATAATCCAAGGTATATGTAATGCCCTTCCATCATAAACCCAAACATTATCTCCAAAACACACTCTAATTCGGCCAATACACTCCCAGACACATTCTTGTTTCAGGTACCATATAGCCCAGATGCTCCTACCTACAGCTAAGCAGCAAGCGTCGCCCAGAGACCCAGAAACTTATCTACTATGCTAAACACCCACTACGCGAACGAGGAATGTCCCAGTACACCTTTGAATTCCCCTAGTCTACTGAATTCGCCCACCTCCTAGGTAATATTCTCTACCAACAGCCTTCAAGAACTCCCAAGCCAG
Setophaga_striata_JX021182	ATAATATGCATTACATTCTTTGCCCCATCAGACAGACTATGTAATGTAGGATAATCCAAGGTATATGTAATGCCCTTCCATCATAAACCCAAACATTATCTCCAAAACACACTCTAATTCGGCCAATACACTCCCAGACACATTCTTGTTTCAGGTACCATATAGCCCAGATGCTCCTACCTACAGCCAAGCAGCAAGCGTCACCCAGAGACCCAGAAACTTATCTACTATGCTAAACACCCACTACGCGAACGAGGAATGTCCCAGTACACCTTTGAATTCCCCTAGTCTACTGAATTCGCCCACCTCCTAGGTAATATTCTCTACCAACAGCCTTCAAGAACTCCCAAGCCAG
Setophaga_striata_JX021162	ATAATATGCATTACATTCTTTGCCCCATCAGACAGACTATGTAATGTAGGATAATCCAAGGTATATGTAATGCCCTTCCATCATAAACCCAAACATTATCTCCAAAACACACTCTAATTCGGCCAATACACTCCCAGACACATTCTTGTTTCAGGTACCATATAGCCCAGATGCTCCTACCTACAGCCAAGCAGCAAGCGTCACCCAGAGACCCAGAAACTTATCTACTATGCTAAACACCCACTACGCGAACGAGGAATGTCCCAGTACACCTTTGAATTCCCCTAGTCTACTGAATTCGCCCACCTCCTAGGTAATATTCTCTACCAACAGCCTTCAAGAACTCCCAAGCCAG
Setophaga_striata_JX021145	ATAATATGCATTACATTCTTTGCCCCATCAGACAGACTATGTAATGTAGGATAATCCAAGGTATATGTAATGCCCTTCCATCATAAACCCAAACATTATCTCCAAAACACACTCTAATTCGGCCAATGCACTCCCAGACACATTCTTGTTTCAGGTACCATATAGCCCAGATGCTCCTACCTACAGCTAAGCAGCAAGCGTCACCCAGAGACCCAGAAACTTATCTACTATGCTAAACACCCACTACGCGAACGAGGAATGTCCCAGTACACCTTTGAATTCCCCTAGTCTACTGAATTCGCCCACCTCCTAGGTAATATTCTCTACCAACAGCCTTCAAGAACTCCCAAGCCAG
Setophaga_striata_JX021032	ATAATATGCATTACATTCTTTGCCCCATCAGACAGACTATGTAATGTAGGATAATCCAAGGTATATGTAATGCCCTTCCATCATAAACCCAAACATTATCTCCAAAACACACTCTAATTCGGCCAATACACTCCCAGACACATTCTTGTTTCAGGTACCATATAGCCCAGATGCTCCTACCTACAGCTAAGCAGCAAGCGTCACCCAGAGACCCAGAAACTTATCTACTATGCTAAACACCCACTACGCGAACGAGGAATGTCCCGGTACACCTTTGAATTCCCCTAGTCTACTGAATTCGCCCACCTCCTAGGTAATATTCTCTACCAACAGCCTTCAAGAACTCCCAAGCCAG
Setophaga_striata_JX021280	ATAATATGCATTACATTCTTTGCCCCATCAGACAGACTATGTAATGTAGGATAATCCAAGGTATATGTAATGCCCTTCCATCATAAACCCAAACATTATCTCCAAAACACACTCTAATTCGGCCAATACACTCCCAGACACATTCTTGTTTCAGGTACCATATAGCCCAGATGCTCCTACCTACAGCTAAGCAGCAAGCGTCACCCAGAGACCCAGAAACTTATCTACTATGCTAAACACCCACTACGCGAACGAGGAATGTCCCAGTACACCTTTGAATTCCCCTAGTCTACTGAATTCGCCCACCTCCTAGGTAATATTCTCTACCAACAGCCTTCAAGAACTCCCAAGCCAG
Setophaga_striata_JX021277	ATAATATGCATTACATTCTTTGCCCCATCAGACAGACTATGTAATGTAGGATAATCCAAGGTATATGTAATGCCCTTCCATCATAAACCCAAACATTATCTCCAAAACACACTCTAATTCGGCCAATACACTCCCAGACACATTCTTGTTTCAGGTACCATATAGCCCAGATGCTCCTACCTACAGCTAAGCAGCAAGCGTCACCCAGAGACCCAGAAACTTATCTACTATGCTAAACACCCACTACGCGAACGAGGAATGTCCCAGTACACCTTTGAATTCCCCTAGTCTACTGAATTCGCCCACCTCCTAGGTAATATTCTCTACCAACAGCCTTCAAGAACTCCCAAGCCAG
Setophaga_striata_JX021275	ATAATATGCATTACATTCTTTGCCCCATCAGACAGACTATGTAATGTAGGATAATCCAAGGTATATGTAATGCCCTTCCATCATAAACCCAAACATTATCTCCAAAACACACTCTAATTCGGCCAATACACTCCCAGACACATTCTTGTTTCAGGTACCATATAGCCCAGATGCTCCTACCTACAGCTAAGCAGCAAGCGTCACCCAGAGACCCAGAAACTTATCTACTATGCTAAACACCCACTACGCGAACGAGGAATGTCCCAGTACACCTTTGAATTCCCCTAGTCTACTGAATTCGCCCACCTCCTAGGTAATATTCTCTACCAACAGCCTTCAAGAACTCCCAAGCCAG
Setophaga_striata_JX021271	ATAATATGCATTACATTCTTTGCCCCATCAGACAGACTATGTAATGTAGGATAATCCAAGGTATATGTAATGCCCTTCCATCATAAACCCAAACATTATCTCCAAAACACACTCTAATTCGGCCAATACACTCCCAGACACATTCTTGTTTCAGGTACCATATAGCCCAGATGCTCCTACCTACAGCTAAGCAGCAAGCGTCACCCAGAGACCCAGAAACTTATCTACTATGCTAAACACCCACTACGCGAACGAGGAATGTCCCAGTACACCTTTGAATTCCCCTAGTCTACTGAATTCGCCCACCTCCTAGGTAATATTCTCTACCAACAGCCTTCAAGAACTCCCAAGCCAG
Setophaga_striata_JX021268	ATAATATGCATTACATTCTTTGCCCCATCAGACAGACTATGTAATGTAGGATAATCCAAGGTATATGTAATGCCCTTCCATCATAAACCCAAACATTATCTCCAAAACACACTCTAATTCGGCCAATACACTCCCAGACACATTCTTGTTTCAGGTACCATATAGCCCAGATGCTCCTACCTACAGCTAAGCAGCAAGCGTCACCCAGAGACCCAGAAACTTATCTACTATGCTAAACACCCACTACGCGAACGAGGAATGTCCCAGTACACCTTTGAATTCCCCTAGTCTACTGAATTCGCCCACCTCCTAGGTAATATTCTCTACCAACAGCCTTCAAGAACTCCCAAGCCAG
Setophaga_striata_JX021265	ATAATATGCATTACATTCTTTGCCCCATCAGACAGACTATGTAATGTAGGATAATCCAAGGTATATGTAATGCCCTTCCATCATAAACCCAAACATTATCTCCAAAACACACTCTAATTCGGCCAATACACTCCCAGACACATTCTTGTTTCAGGTACCATATAGCCCAGATGCTCCTACCTACAGCTAAGCAGCAAGCGTCACCCAGAGACCCAGAAACTTATCTACTATGCTAAACACCCACTACGCGAACGAGGAATGTCCCAGTACACCTTTGAATTCCCCTAGTCTACTGAATTCGCCCACCTCCTAGGTAATATTCTCTACCAACAGCCTTCAAGAACTCCCAAGCCAG
Setophaga_striata_JX021263	ATAATATGCATTACATTCTTTGCCCCATCAGACAGACTATGTAATGTAGGATAATCCAAGGTATATGTAATGCCCTTCCATCATAAACCCAAACATTATCTCCAAAACACACTCTAATTCGGCCAATACACTCCCAGACACATTCTTGTTTCAGGTACCATATAGCCCAGATGCTCCTACCTACAGCTAAGCAGCAAGCGTCACCCAGAGACCCAGAAACTTATCTACTATGCTAAACACCCACTACGCGAACGAGGAATGTCCCAGTACACCTTTGAATTCCCCTAGTCTACTGAATTCGCCCACCTCCTAGGTAATATTCTCTACCAACAGCCTTCAAGAACTCCCAAGCCAG
Setophaga_striata_JX021262	ATAATATGCATTACATTCTTTGCCCCATCAGACAGACTATGTAATGTAGGATAATCCAAGGTATATGTAATGCCCTTCCATCATAAACCCAAACATTATCTCCAAAACACACTCTAATTCGGCCAATACACTCCCAGACACATTCTTGTTTCAGGTACCATATAGCCCAGATGCTCCTACCTACAGCTAAGCAGCAAGCGTCACCCAGAGACCCAGAAACTTATCTACTATGCTAAACACCCACTACGCGAACGAGGAATGTCCCAGTACACCTTTGAATTCCCCTAGTCTACTGAATTCGCCCACCTCCTAGGTAATATTCTCTACCAACAGCCTTCAAGAACTCCCAAGCCAG
Setophaga_striata_JX021251	ATAATATGCATTACATTCTTTGCCCCATCAGACAGACTATGTAATGTAGGATAATCCAAGGTATATGTAATGCCCTTCCATCATAAACCCAAACATTATCTCCAAAACACACTCTAATTCGGCCAATACACTCCCAGACACATTCTTGTTTCAGGTACCATATAGCCCAGATGCTCCTACCTACAGCTAAGCAGCAAGCGTCACCCAGAGACCCAGAAACTTATCTACTATGCTAAACACCCACTACGCGAACGAGGAATGTCCCAGTACACCTTTGAATTCCCCTAGTCTACTGAATTCGCCCACCTCCTAGGTAATATTCTCTACCAACAGCCTTCAAGAACTCCCAAGCCAG
Setophaga_striata_JX021250	ATAATATGCATTACATTCTTTGCCCCATCAGACAGACTATGTAATGTAGGATAATCCAAGGTATATGTAATGCCCTTCCATCATAAACCCAAACATTATCTCCAAAACACACTCTAATTCGGCCAATACACTCCCAGACACATTCTTGTTTCAGGTACCATATAGCCCAGATGCTCCTACCTACAGCTAAGCAGCAAGCGTCACCCAGAGACCCAGAAACTTATCTACTATGCTAAACACCCACTACGCGAACGAGGAATGTCCCAGTACACCTTTGAATTCCCCTAGTCTACTGAATTCGCCCACCTCCTAGGTAATATTCTCTACCAACAGCCTTCAAGAACTCCCAAGCCAG
Setophaga_striata_JX021242	ATAATATGCATTACATTCTTTGCCCCATCAGACAGACTATGTAATGTAGGATAATCCAAGGTATATGTAATGCCCTTCCATCATAAACCCAAACATTATCTCCAAAACACACTCTAATTCGGCCAATACACTCCCAGACACATTCTTGTTTCAGGTACCATATAGCCCAGATGCTCCTACCTACAGCTAAGCAGCAAGCGTCACCCAGAGACCCAGAAACTTATCTACTATGCTAAACACCCACTACGCGAACGAGGAATGTCCCAGTACACCTTTGAATTCCCCTAGTCTACTGAATTCGCCCACCTCCTAGGTAATATTCTCTACCAACAGCCTTCAAGAACTCCCAAGCCAG
Setophaga_striata_JX021239	ATAATATGCATTACATTCTTTGCCCCATCAGACAGACTATGTAATGTAGGATAATCCAAGGTATATGTAATGCCCTTCCATCATAAACCCAAACATTATCTCCAAAACACACTCTAATTCGGCCAATACACTCCCAGACACATTCTTGTTTCAGGTACCATATAGCCCAGATGCTCCTACCTACAGCTAAGCAGCAAGCGTCACCCAGAGACCCAGAAACTTATCTACTATGCTAAACACCCACTACGCGAACGAGGAATGTCCCAGTACACCTTTGAATTCCCCTAGTCTACTGAATTCGCCCACCTCCTAGGTAATATTCTCTACCAACAGCCTTCAAGAACTCCCAAGCCAG
Setophaga_striata_JX021236	ATAATATGCATTACATTCTTTGCCCCATCAGACAGACTATGTAATGTAGGATAATCCAAGGTATATGTAATGCCCTTCCATCATAAACCCAAACATTATCTCCAAAACACACTCTAATTCGGCCAATACACTCCCAGACACATTCTTGTTTCAGGTACCATATAGCCCAGATGCTCCTACCTACAGCTAAGCAGCAAGCGTCACCCAGAGACCCAGAAACTTATCTACTATGCTAAACACCCACTACGCGAACGAGGAATGTCCCAGTACACCTTTGAATTCCCCTAGTCTACTGAATTCGCCCACCTCCTAGGTAATATTCTCTACCAACAGCCTTCAAGAACTCCCAAGCCAG
Setophaga_striata_JX021235	ATAATATGCATTACATTCTTTGCCCCATCAGACAGACTATGTAATGTAGGATAATCCAAGGTATATGTAATGCCCTTCCATCATAAACCCAAACATTATCTCCAAAACACACTCTAATTCGGCCAATACACTCCCAGACACATTCTTGTTTCAGGTACCATATAGCCCAGATGCTCCTACCTACAGCTAAGCAGCAAGCGTCACCCAGAGACCCAGAAACTTATCTACTATGCTAAACACCCACTACGCGAACGAGGAATGTCCCAGTACACCTTTGAATTCCCCTAGTCTACTGAATTCGCCCACCTCCTAGGTAATATTCTCTACCAACAGCCTTCAAGAACTCCCAAGCCAG
Setophaga_striata_JX021231	ATAATATGCATTACATTCTTTGCCCCATCAGACAGACTATGTAATGTAGGATAATCCAAGGTATATGTAATGCCCTTCCATCATAAACCCAAACATTATCTCCAAAACACACTCTAATTCGGCCAATACACTCCCAGACACATTCTTGTTTCAGGTACCATATAGCCCAGATGCTCCTACCTACAGCTAAGCAGCAAGCGTCACCCAGAGACCCAGAAACTTATCTACTATGCTAAACACCCACTACGCGAACGAGGAATGTCCCAGTACACCTTTGAATTCCCCTAGTCTACTGAATTCGCCCACCTCCTAGGTAATATTCTCTACCAACAGCCTTCAAGAACTCCCAAGCCAG
Setophaga_striata_JX021227	ATAATATGCATTACATTCTTTGCCCCATCAGACAGACTATGTAATGTAGGATAATCCAAGGTATATGTAATGCCCTTCCATCATAAACCCAAACATTATCTCCAAAACACACTCTAATTCGGCCAATACACTCCCAGACACATTCTTGTTTCAGGTACCATATAGCCCAGATGCTCCTACCTACAGCTAAGCAGCAAGCGTCACCCAGAGACCCAGAAACTTATCTACTATGCTAAACACCCACTACGCGAACGAGGAATGTCCCAGTACACCTTTGAATTCCCCTAGTCTACTGAATTCGCCCACCTCCTAGGTAATATTCTCTACCAACAGCCTTCAAGAACTCCCAAGCCAG
Setophaga_striata_JX021226	ATAATATGCATTACATTCTTTGCCCCATCAGACAGACTATGTAATGTAGGATAATCCAAGGTATATGTAATGCCCTTCCATCATAAACCCAAACATTATCTCCAAAACACACTCTAATTCGGCCAATACACTCCCAGACACATTCTTGTTTCAGGTACCATATAGCCCAGATGCTCCTACCTACAGCTAAGCAGCAAGCGTCACCCAGAGACCCAGAAACTTATCTACTATGCTAAACACCCACTACGCGAACGAGGAATGTCCCAGTACACCTTTGAATTCCCCTAGTCTACTGAATTCGCCCACCTCCTAGGTAATATTCTCTACCAACAGCCTTCAAGAACTCCCAAGCCAG
Setophaga_striata_JX021225	ATAATATGCATTACATTCTTTGCCCCATCAGACAGACTATGTAATGTAGGATAATCCAAGGTATATGTAATGCCCTTCCATCATAAACCCAAACATTATCTCCAAAACACACTCTAATTCGGCCAATACACTCCCAGACACATTCTTGTTTCAGGTACCATATAGCCCAGATGCTCCTACCTACAGCTAAGCAGCAAGCGTCACCCAGAGACCCAGAAACTTATCTACTATGCTAAACACCCACTACGCGAACGAGGAATGTCCCAGTACACCTTTGAATTCCCCTAGTCTACTGAATTCGCCCACCTCCTAGGTAATATTCTCTACCAACAGCCTTCAAGAACTCCCAAGCCAG
Setophaga_striata_JX021223	ATAATATGCATTACATTCTTTGCCCCATCAGACAGACTATGTAATGTAGGATAATCCAAGGTATATGTAATGCCCTTCCATCATAAACCCAAACATTATCTCCAAAACACACTCTAATTCGGCCAATACACTCCCAGACACATTCTTGTTTCAGGTACCATATAGCCCAGATGCTCCTACCTACAGCTAAGCAGCAAGCGTCACCCAGAGACCCAGAAACTTATCTACTATGCTAAACACCCACTACGCGAACGAGGAATGTCCCAGTACACCTTTGAATTCCCCTAGTCTACTGAATTCGCCCACCTCCTAGGTAATATTCTCTACCAACAGCCTTCAAGAACTCCCAAGCCAG
Setophaga_striata_JX021211	ATAATATGCATTACATTCTTTGCCCCATCAGACAGACTATGTAATGTAGGATAATCCAAGGTATATGTAATGCCCTTCCATCATAAACCCAAACATTATCTCCAAAACACACTCTAATTCGGCCAATACACTCCCAGACACATTCTTGTTTCAGGTACCATATAGCCCAGATGCTCCTACCTACAGCTAAGCAGCAAGCGTCACCCAGAGACCCAGAAACTTATCTACTATGCTAAACACCCACTACGCGAACGAGGAATGTCCCAGTACACCTTTGAATTCCCCTAGTCTACTGAATTCGCCCACCTCCTAGGTAATATTCTCTACCAACAGCCTTCAAGAACTCCCAAGCCAG
Setophaga_striata_JX021206	ATAATATGCATTACATTCTTTGCCCCATCAGACAGACTATGTAATGTAGGATAATCCAAGGTATATGTAATGCCCTTCCATCATAAACCCAAACATTATCTCCAAAACACACTCTAATTCGGCCAATACACTCCCAGACACATTCTTGTTTCAGGTACCATATAGCCCAGATGCTCCTACCTACAGCTAAGCAGCAAGCGTCACCCAGAGACCCAGAAACTTATCTACTATGCTAAACACCCACTACGCGAACGAGGAATGTCCCAGTACACCTTTGAATTCCCCTAGTCTACTGAATTCGCCCACCTCCTAGGTAATATTCTCTACCAACAGCCTTCAAGAACTCCCAAGCCAG
Setophaga_striata_JX021202	ATAATATGCATTACATTCTTTGCCCCATCAGACAGACTATGTAATGTAGGATAATCCAAGGTATATGTAATGCCCTTCCATCATAAACCCAAACATTATCTCCAAAACACACTCTAATTCGGCCAATACACTCCCAGACACATTCTTGTTTCAGGTACCATATAGCCCAGATGCTCCTACCTACAGCTAAGCAGCAAGCGTCACCCAGAGACCCAGAAACTTATCTACTATGCTAAACACCCACTACGCGAACGAGGAATGTCCCAGTACACCTTTGAATTCCCCTAGTCTACTGAATTCGCCCACCTCCTAGGTAATATTCTCTACCAACAGCCTTCAAGAACTCCCAAGCCAG
Setophaga_striata_JX021198	ATAATATGCATTACATTCTTTGCCCCATCAGACAGACTATGTAATGTAGGATAATCCAAGGTATATGTAATGCCCTTCCATCATAAACCCAAACATTATCTCCAAAACACACTCTAATTCGGCCAATACACTCCCAGACACATTCTTGTTTCAGGTACCATATAGCCCAGATGCTCCTACCTACAGCTAAGCAGCAAGCGTCACCCAGAGACCCAGAAACTTATCTACTATGCTAAACACCCACTACGCGAACGAGGAATGTCCCAGTACACCTTTGAATTCCCCTAGTCTACTGAATTCGCCCACCTCCTAGGTAATATTCTCTACCAACAGCCTTCAAGAACTCCCAAGCCAG
Setophaga_striata_JX021197	ATAATATGCATTACATTCTTTGCCCCATCAGACAGACTATGTAATGTAGGATAATCCAAGGTATATGTAATGCCCTTCCATCATAAACCCAAACATTATCTCCAAAACACACTCTAATTCGGCCAATACACTCCCAGACACATTCTTGTTTCAGGTACCATATAGCCCAGATGCTCCTACCTACAGCTAAGCAGCAAGCGTCACCCAGAGACCCAGAAACTTATCTACTATGCTAAACACCCACTACGCGAACGAGGAATGTCCCAGTACACCTTTGAATTCCCCTAGTCTACTGAATTCGCCCACCTCCTAGGTAATATTCTCTACCAACAGCCTTCAAGAACTCCCAAGCCAG
Setophaga_striata_JX021195	ATAATATGCATTACATTCTTTGCCCCATCAGACAGACTATGTAATGTAGGATAATCCAAGGTATATGTAATGCCCTTCCATCATAAACCCAAACATTATCTCCAAAACACACTCTAATTCGGCCAATACACTCCCAGACACATTCTTGTTTCAGGTACCATATAGCCCAGATGCTCCTACCTACAGCTAAGCAGCAAGCGTCACCCAGAGACCCAGAAACTTATCTACTATGCTAAACACCCACTACGCGAACGAGGAATGTCCCAGTACACCTTTGAATTCCCCTAGTCTACTGAATTCGCCCACCTCCTAGGTAATATTCTCTACCAACAGCCTTCAAGAACTCCCAAGCCAG
Setophaga_striata_JX021194	ATAATATGCATTACATTCTTTGCCCCATCAGACAGACTATGTAATGTAGGATAATCCAAGGTATATGTAATGCCCTTCCATCATAAACCCAAACATTATCTCCAAAACACACTCTAATTCGGCCAATACACTCCCAGACACATTCTTGTTTCAGGTACCATATAGCCCAGATGCTCCTACCTACAGCTAAGCAGCAAGCGTCACCCAGAGACCCAGAAACTTATCTACTATGCTAAACACCCACTACGCGAACGAGGAATGTCCCAGTACACCTTTGAATTCCCCTAGTCTACTGAATTCGCCCACCTCCTAGGTAATATTCTCTACCAACAGCCTTCAAGAACTCCCAAGCCAG
Setophaga_striata_JX021189	ATAATATGCATTACATTCTTTGCCCCATCAGACAGACTATGTAATGTAGGATAATCCAAGGTATATGTAATGCCCTTCCATCATAAACCCAAACATTATCTCCAAAACACACTCTAATTCGGCCAATACACTCCCAGACACATTCTTGTTTCAGGTACCATATAGCCCAGATGCTCCTACCTACAGCTAAGCAGCAAGCGTCACCCAGAGACCCAGAAACTTATCTACTATGCTAAACACCCACTACGCGAACGAGGAATGTCCCAGTACACCTTTGAATTCCCCTAGTCTACTGAATTCGCCCACCTCCTAGGTAATATTCTCTACCAACAGCCTTCAAGAACTCCCAAGCCAG
Setophaga_striata_JX021188	ATAATATGCATTACATTCTTTGCCCCATCAGACAGACTATGTAATGTAGGATAATCCAAGGTATATGTAATGCCCTTCCATCATAAACCCAAACATTATCTCCAAAACACACTCTAATTCGGCCAATACACTCCCAGACACATTCTTGTTTCAGGTACCATATAGCCCAGATGCTCCTACCTACAGCTAAGCAGCAAGCGTCACCCAGAGACCCAGAAACTTATCTACTATGCTAAACACCCACTACGCGAACGAGGAATGTCCCAGTACACCTTTGAATTCCCCTAGTCTACTGAATTCGCCCACCTCCTAGGTAATATTCTCTACCAACAGCCTTCAAGAACTCCCAAGCCAG
Setophaga_striata_JX021185	ATAATATGCATTACATTCTTTGCCCCATCAGACAGACTATGTAATGTAGGATAATCCAAGGTATATGTAATGCCCTTCCATCATAAACCCAAACATTATCTCCAAAACACACTCTAATTCGGCCAATACACTCCCAGACACATTCTTGTTTCAGGTACCATATAGCCCAGATGCTCCTACCTACAGCTAAGCAGCAAGCGTCACCCAGAGACCCAGAAACTTATCTACTATGCTAAACACCCACTACGCGAACGAGGAATGTCCCAGTACACCTTTGAATTCCCCTAGTCTACTGAATTCGCCCACCTCCTAGGTAATATTCTCTACCAACAGCCTTCAAGAACTCCCAAGCCAG
Setophaga_striata_JX021181	ATAATATGCATTACATTCTTTGCCCCATCAGACAGACTATGTAATGTAGGATAATCCAAGGTATATGTAATGCCCTTCCATCATAAACCCAAACATTATCTCCAAAACACACTCTAATTCGGCCAATACACTCCCAGACACATTCTTGTTTCAGGTACCATATAGCCCAGATGCTCCTACCTACAGCTAAGCAGCAAGCGTCACCCAGAGACCCAGAAACTTATCTACTATGCTAAACACCCACTACGCGAACGAGGAATGTCCCAGTACACCTTTGAATTCCCCTAGTCTACTGAATTCGCCCACCTCCTAGGTAATATTCTCTACCAACAGCCTTCAAGAACTCCCAAGCCAG
Setophaga_striata_JX021179	ATAATATGCATTACATTCTTTGCCCCATCAGACAGACTATGTAATGTAGGATAATCCAAGGTATATGTAATGCCCTTCCATCATAAACCCAAACATTATCTCCAAAACACACTCTAATTCGGCCAATACACTCCCAGACACATTCTTGTTTCAGGTACCATATAGCCCAGATGCTCCTACCTACAGCTAAGCAGCAAGCGTCACCCAGAGACCCAGAAACTTATCTACTATGCTAAACACCCACTACGCGAACGAGGAATGTCCCAGTACACCTTTGAATTCCCCTAGTCTACTGAATTCGCCCACCTCCTAGGTAATATTCTCTACCAACAGCCTTCAAGAACTCCCAAGCCAG
Setophaga_striata_JX021176	ATAATATGCATTACATTCTTTGCCCCATCAGACAGACTATGTAATGTAGGATAATCCAAGGTATATGTAATGCCCTTCCATCATAAACCCAAACATTATCTCCAAAACACACTCTAATTCGGCCAATACACTCCCAGACACATTCTTGTTTCAGGTACCATATAGCCCAGATGCTCCTACCTACAGCTAAGCAGCAAGCGTCACCCAGAGACCCAGAAACTTATCTACTATGCTAAACACCCACTACGCGAACGAGGAATGTCCCAGTACACCTTTGAATTCCCCTAGTCTACTGAATTCGCCCACCTCCTAGGTAATATTCTCTACCAACAGCCTTCAAGAACTCCCAAGCCAG
Setophaga_striata_JX021167	ATAATATGCATTACATTCTTTGCCCCATCAGACAGACTATGTAATGTAGGATAATCCAAGGTATATGTAATGCCCTTCCATCATAAACCCAAACATTATCTCCAAAACACACTCTAATTCGGCCAATACACTCCCAGACACATTCTTGTTTCAGGTACCATATAGCCCAGATGCTCCTACCTACAGCTAAGCAGCAAGCGTCACCCAGAGACCCAGAAACTTATCTACTATGCTAAACACCCACTACGCGAACGAGGAATGTCCCAGTACACCTTTGAATTCCCCTAGTCTACTGAATTCGCCCACCTCCTAGGTAATATTCTCTACCAACAGCCTTCAAGAACTCCCAAGCCAG
Setophaga_striata_JX021165	ATAATATGCATTACATTCTTTGCCCCATCAGACAGACTATGTAATGTAGGATAATCCAAGGTATATGTAATGCCCTTCCATCATAAACCCAAACATTATCTCCAAAACACACTCTAATTCGGCCAATACACTCCCAGACACATTCTTGTTTCAGGTACCATATAGCCCAGATGCTCCTACCTACAGCTAAGCAGCAAGCGTCACCCAGAGACCCAGAAACTTATCTACTATGCTAAACACCCACTACGCGAACGAGGAATGTCCCAGTACACCTTTGAATTCCCCTAGTCTACTGAATTCGCCCACCTCCTAGGTAATATTCTCTACCAACAGCCTTCAAGAACTCCCAAGCCAG
Setophaga_striata_JX021164	ATAATATGCATTACATTCTTTGCCCCATCAGACAGACTATGTAATGTAGGATAATCCAAGGTATATGTAATGCCCTTCCATCATAAACCCAAACATTATCTCCAAAACACACTCTAATTCGGCCAATACACTCCCAGACACATTCTTGTTTCAGGTACCATATAGCCCAGATGCTCCTACCTACAGCTAAGCAGCAAGCGTCACCCAGAGACCCAGAAACTTATCTACTATGCTAAACACCCACTACGCGAACGAGGAATGTCCCAGTACACCTTTGAATTCCCCTAGTCTACTGAATTCGCCCACCTCCTAGGTAATATTCTCTACCAACAGCCTTCAAGAACTCCCAAGCCAG
Setophaga_striata_JX021161	ATAATATGCATTACATTCTTTGCCCCATCAGACAGACTATGTAATGTAGGATAATCCAAGGTATATGTAATGCCCTTCCATCATAAACCCAAACATTATCTCCAAAACACACTCTAATTCGGCCAATACACTCCCAGACACATTCTTGTTTCAGGTACCATATAGCCCAGATGCTCCTACCTACAGCTAAGCAGCAAGCGTCACCCAGAGACCCAGAAACTTATCTACTATGCTAAACACCCACTACGCGAACGAGGAATGTCCCAGTACACCTTTGAATTCCCCTAGTCTACTGAATTCGCCCACCTCCTAGGTAATATTCTCTACCAACAGCCTTCAAGAACTCCCAAGCCAG
Setophaga_striata_JX021158	ATAATATGCATTACATTCTTTGCCCCATCAGACAGACTATGTAATGTAGGATAATCCAAGGTATATGTAATGCCCTTCCATCATAAACCCAAACATTATCTCCAAAACACACTCTAATTCGGCCAATACACTCCCAGACACATTCTTGTTTCAGGTACCATATAGCCCAGATGCTCCTACCTACAGCTAAGCAGCAAGCGTCACCCAGAGACCCAGAAACTTATCTACTATGCTAAACACCCACTACGCGAACGAGGAATGTCCCAGTACACCTTTGAATTCCCCTAGTCTACTGAATTCGCCCACCTCCTAGGTAATATTCTCTACCAACAGCCTTCAAGAACTCCCAAGCCAG
Setophaga_striata_JX021157	ATAATATGCATTACATTCTTTGCCCCATCAGACAGACTATGTAATGTAGGATAATCCAAGGTATATGTAATGCCCTTCCATCATAAACCCAAACATTATCTCCAAAACACACTCTAATTCGGCCAATACACTCCCAGACACATTCTTGTTTCAGGTACCATATAGCCCAGATGCTCCTACCTACAGCTAAGCAGCAAGCGTCACCCAGAGACCCAGAAACTTATCTACTATGCTAAACACCCACTACGCGAACGAGGAATGTCCCAGTACACCTTTGAATTCCCCTAGTCTACTGAATTCGCCCACCTCCTAGGTAATATTCTCTACCAACAGCCTTCAAGAACTCCCAAGCCAG
Setophaga_striata_JX021156	ATAATATGCATTACATTCTTTGCCCCATCAGACAGACTATGTAATGTAGGATAATCCAAGGTATATGTAATGCCCTTCCATCATAAACCCAAACATTATCTCCAAAACACACTCTAATTCGGCCAATACACTCCCAGACACATTCTTGTTTCAGGTACCATATAGCCCAGATGCTCCTACCTACAGCTAAGCAGCAAGCGTCACCCAGAGACCCAGAAACTTATCTACTATGCTAAACACCCACTACGCGAACGAGGAATGTCCCAGTACACCTTTGAATTCCCCTAGTCTACTGAATTCGCCCACCTCCTAGGTAATATTCTCTACCAACAGCCTTCAAGAACTCCCAAGCCAG
Setophaga_striata_JX021155	ATAATATGCATTACATTCTTTGCCCCATCAGACAGACTATGTAATGTAGGATAATCCAAGGTATATGTAATGCCCTTCCATCATAAACCCAAACATTATCTCCAAAACACACTCTAATTCGGCCAATACACTCCCAGACACATTCTTGTTTCAGGTACCATATAGCCCAGATGCTCCTACCTACAGCTAAGCAGCAAGCGTCACCCAGAGACCCAGAAACTTATCTACTATGCTAAACACCCACTACGCGAACGAGGAATGTCCCAGTACACCTTTGAATTCCCCTAGTCTACTGAATTCGCCCACCTCCTAGGTAATATTCTCTACCAACAGCCTTCAAGAACTCCCAAGCCAG
Setophaga_striata_JX021151	ATAATATGCATTACATTCTTTGCCCCATCAGACAGACTATGTAATGTAGGATAATCCAAGGTATATGTAATGCCCTTCCATCATAAACCCAAACATTATCTCCAAAACACACTCTAATTCGGCCAATACACTCCCAGACACATTCTTGTTTCAGGTACCATATAGCCCAGATGCTCCTACCTACAGCTAAGCAGCAAGCGTCACCCAGAGACCCAGAAACTTATCTACTATGCTAAACACCCACTACGCGAACGAGGAATGTCCCAGTACACCTTTGAATTCCCCTAGTCTACTGAATTCGCCCACCTCCTAGGTAATATTCTCTACCAACAGCCTTCAAGAACTCCCAAGCCAG
Setophaga_striata_JX021144	ATAATATGCATTACATTCTTTGCCCCATCAGACAGACTATGTAATGTAGGATAATCCAAGGTATATGTAATGCCCTTCCATCATAAACCCAAACATTATCTCCAAAACACACTCTAATTCGGCCAATACACTCCCAGACACATTCTTGTTTCAGGTACCATATAGCCCAGATGCTCCTACCTACAGCTAAGCAGCAAGCGTCACCCAGAGACCCAGAAACTTATCTACTATGCTAAACACCCACTACGCGAACGAGGAATGTCCCAGTACACCTTTGAATTCCCCTAGTCTACTGAATTCGCCCACCTCCTAGGTAATATTCTCTACCAACAGCCTTCAAGAACTCCCAAGCCAG
Setophaga_striata_JX021143	ATAATATGCATTACATTCTTTGCCCCATCAGACAGACTATGTAATGTAGGATAATCCAAGGTATATGTAATGCCCTTCCATCATAAACCCAAACATTATCTCCAAAACACACTCTAATTCGGCCAATACACTCCCAGACACATTCTTGTTTCAGGTACCATATAGCCCAGATGCTCCTACCTACAGCTAAGCAGCAAGCGTCACCCAGAGACCCAGAAACTTATCTACTATGCTAAACACCCACTACGCGAACGAGGAATGTCCCAGTACACCTTTGAATTCCCCTAGTCTACTGAATTCGCCCACCTCCTAGGTAATATTCTCTACCAACAGCCTTCAAGAACTCCCAAGCCAG
Setophaga_striata_JX021142	ATAATATGCATTACATTCTTTGCCCCATCAGACAGACTATGTAATGTAGGATAATCCAAGGTATATGTAATGCCCTTCCATCATAAACCCAAACATTATCTCCAAAACACACTCTAATTCGGCCAATACACTCCCAGACACATTCTTGTTTCAGGTACCATATAGCCCAGATGCTCCTACCTACAGCTAAGCAGCAAGCGTCACCCAGAGACCCAGAAACTTATCTACTATGCTAAACACCCACTACGCGAACGAGGAATGTCCCAGTACACCTTTGAATTCCCCTAGTCTACTGAATTCGCCCACCTCCTAGGTAATATTCTCTACCAACAGCCTTCAAGAACTCCCAAGCCAG
Setophaga_striata_JX021140	ATAATATGCATTACATTCTTTGCCCCATCAGACAGACTATGTAATGTAGGATAATCCAAGGTATATGTAATGCCCTTCCATCATAAACCCAAACATTATCTCCAAAACACACTCTAATTCGGCCAATACACTCCCAGACACATTCTTGTTTCAGGTACCATATAGCCCAGATGCTCCTACCTACAGCTAAGCAGCAAGCGTCACCCAGAGACCCAGAAACTTATCTACTATGCTAAACACCCACTACGCGAACGAGGAATGTCCCAGTACACCTTTGAATTCCCCTAGTCTACTGAATTCGCCCACCTCCTAGGTAATATTCTCTACCAACAGCCTTCAAGAACTCCCAAGCCAG
Setophaga_striata_JX021137	ATAATATGCATTACATTCTTTGCCCCATCAGACAGACTATGTAATGTAGGATAATCCAAGGTATATGTAATGCCCTTCCATCATAAACCCAAACATTATCTCCAAAACACACTCTAATTCGGCCAATACACTCCCAGACACATTCTTGTTTCAGGTACCATATAGCCCAGATGCTCCTACCTACAGCTAAGCAGCAAGCGTCACCCAGAGACCCAGAAACTTATCTACTATGCTAAACACCCACTACGCGAACGAGGAATGTCCCAGTACACCTTTGAATTCCCCTAGTCTACTGAATTCGCCCACCTCCTAGGTAATATTCTCTACCAACAGCCTTCAAGAACTCCCAAGCCAG
Setophaga_striata_JX021135	ATAATATGCATTACATTCTTTGCCCCATCAGACAGACTATGTAATGTAGGATAATCCAAGGTATATGTAATGCCCTTCCATCATAAACCCAAACATTATCTCCAAAACACACTCTAATTCGGCCAATACACTCCCAGACACATTCTTGTTTCAGGTACCATATAGCCCAGATGCTCCTACCTACAGCTAAGCAGCAAGCGTCACCCAGAGACCCAGAAACTTATCTACTATGCTAAACACCCACTACGCGAACGAGGAATGTCCCAGTACACCTTTGAATTCCCCTAGTCTACTGAATTCGCCCACCTCCTAGGTAATATTCTCTACCAACAGCCTTCAAGAACTCCCAAGCCAG
Setophaga_striata_JX021130	ATAATATGCATTACATTCTTTGCCCCATCAGACAGACTATGTAATGTAGGATAATCCAAGGTATATGTAATGCCCTTCCATCATAAACCCAAACATTATCTCCAAAACACACTCTAATTCGGCCAATACACTCCCAGACACATTCTTGTTTCAGGTACCATATAGCCCAGATGCTCCTACCTACAGCTAAGCAGCAAGCGTCACCCAGAGACCCAGAAACTTATCTACTATGCTAAACACCCACTACGCGAACGAGGAATGTCCCAGTACACCTTTGAATTCCCCTAGTCTACTGAATTCGCCCACCTCCTAGGTAATATTCTCTACCAACAGCCTTCAAGAACTCCCAAGCCAG
Setophaga_striata_JX021129	ATAATATGCATTACATTCTTTGCCCCATCAGACAGACTATGTAATGTAGGATAATCCAAGGTATATGTAATGCCCTTCCATCATAAACCCAAACATTATCTCCAAAACACACTCTAATTCGGCCAATACACTCCCAGACACATTCTTGTTTCAGGTACCATATAGCCCAGATGCTCCTACCTACAGCTAAGCAGCAAGCGTCACCCAGAGACCCAGAAACTTATCTACTATGCTAAACACCCACTACGCGAACGAGGAATGTCCCAGTACACCTTTGAATTCCCCTAGTCTACTGAATTCGCCCACCTCCTAGGTAATATTCTCTACCAACAGCCTTCAAGAACTCCCAAGCCAG
Setophaga_striata_JX021126	ATAATATGCATTACATTCTTTGCCCCATCAGACAGACTATGTAATGTAGGATAATCCAAGGTATATGTAATGCCCTTCCATCATAAACCCAAACATTATCTCCAAAACACACTCTAATTCGGCCAATACACTCCCAGACACATTCTTGTTTCAGGTACCATATAGCCCAGATGCTCCTACCTACAGCTAAGCAGCAAGCGTCACCCAGAGACCCAGAAACTTATCTACTATGCTAAACACCCACTACGCGAACGAGGAATGTCCCAGTACACCTTTGAATTCCCCTAGTCTACTGAATTCGCCCACCTCCTAGGTAATATTCTCTACCAACAGCCTTCAAGAACTCCCAAGCCAG
Setophaga_striata_JX021122	ATAATATGCATTACATTCTTTGCCCCATCAGACAGACTATGTAATGTAGGATAATCCAAGGTATATGTAATGCCCTTCCATCATAAACCCAAACATTATCTCCAAAACACACTCTAATTCGGCCAATACACTCCCAGACACATTCTTGTTTCAGGTACCATATAGCCCAGATGCTCCTACCTACAGCTAAGCAGCAAGCGTCACCCAGAGACCCAGAAACTTATCTACTATGCTAAACACCCACTACGCGAACGAGGAATGTCCCAGTACACCTTTGAATTCCCCTAGTCTACTGAATTCGCCCACCTCCTAGGTAATATTCTCTACCAACAGCCTTCAAGAACTCCCAAGCCAG
Setophaga_striata_JX021120	ATAATATGCATTACATTCTTTGCCCCATCAGACAGACTATGTAATGTAGGATAATCCAAGGTATATGTAATGCCCTTCCATCATAAACCCAAACATTATCTCCAAAACACACTCTAATTCGGCCAATACACTCCCAGACACATTCTTGTTTCAGGTACCATATAGCCCAGATGCTCCTACCTACAGCTAAGCAGCAAGCGTCACCCAGAGACCCAGAAACTTATCTACTATGCTAAACACCCACTACGCGAACGAGGAATGTCCCAGTACACCTTTGAATTCCCCTAGTCTACTGAATTCGCCCACCTCCTAGGTAATATTCTCTACCAACAGCCTTCAAGAACTCCCAAGCCAG
Setophaga_striata_JX021116	ATAATATGCATTACATTCTTTGCCCCATCAGACAGACTATGTAATGTAGGATAATCCAAGGTATATGTAATGCCCTTCCATCATAAACCCAAACATTATCTCCAAAACACACTCTAATTCGGCCAATACACTCCCAGACACATTCTTGTTTCAGGTACCATATAGCCCAGATGCTCCTACCTACAGCTAAGCAGCAAGCGTCACCCAGAGACCCAGAAACTTATCTACTATGCTAAACACCCACTACGCGAACGAGGAATGTCCCAGTACACCTTTGAATTCCCCTAGTCTACTGAATTCGCCCACCTCCTAGGTAATATTCTCTACCAACAGCCTTCAAGAACTCCCAAGCCAG
Setophaga_striata_JX021115	ATAATATGCATTACATTCTTTGCCCCATCAGACAGACTATGTAATGTAGGATAATCCAAGGTATATGTAATGCCCTTCCATCATAAACCCAAACATTATCTCCAAAACACACTCTAATTCGGCCAATACACTCCCAGACACATTCTTGTTTCAGGTACCATATAGCCCAGATGCTCCTACCTACAGCTAAGCAGCAAGCGTCACCCAGAGACCCAGAAACTTATCTACTATGCTAAACACCCACTACGCGAACGAGGAATGTCCCAGTACACCTTTGAATTCCCCTAGTCTACTGAATTCGCCCACCTCCTAGGTAATATTCTCTACCAACAGCCTTCAAGAACTCCCAAGCCAG
Setophaga_striata_JX021111	ATAATATGCATTACATTCTTTGCCCCATCAGACAGACTATGTAATGTAGGATAATCCAAGGTATATGTAATGCCCTTCCATCATAAACCCAAACATTATCTCCAAAACACACTCTAATTCGGCCAATACACTCCCAGACACATTCTTGTTTCAGGTACCATATAGCCCAGATGCTCCTACCTACAGCTAAGCAGCAAGCGTCACCCAGAGACCCAGAAACTTATCTACTATGCTAAACACCCACTACGCGAACGAGGAATGTCCCAGTACACCTTTGAATTCCCCTAGTCTACTGAATTCGCCCACCTCCTAGGTAATATTCTCTACCAACAGCCTTCAAGAACTCCCAAGCCAG
Setophaga_striata_JX021108	ATAATATGCATTACATTCTTTGCCCCATCAGACAGACTATGTAATGTAGGATAATCCAAGGTATATGTAATGCCCTTCCATCATAAACCCAAACATTATCTCCAAAACACACTCTAATTCGGCCAATACACTCCCAGACACATTCTTGTTTCAGGTACCATATAGCCCAGATGCTCCTACCTACAGCTAAGCAGCAAGCGTCACCCAGAGACCCAGAAACTTATCTACTATGCTAAACACCCACTACGCGAACGAGGAATGTCCCAGTACACCTTTGAATTCCCCTAGTCTACTGAATTCGCCCACCTCCTAGGTAATATTCTCTACCAACAGCCTTCAAGAACTCCCAAGCCAG
Setophaga_striata_JX021105	ATAATATGCATTACATTCTTTGCCCCATCAGACAGACTATGTAATGTAGGATAATCCAAGGTATATGTAATGCCCTTCCATCATAAACCCAAACATTATCTCCAAAACACACTCTAATTCGGCCAATACACTCCCAGACACATTCTTGTTTCAGGTACCATATAGCCCAGATGCTCCTACCTACAGCTAAGCAGCAAGCGTCACCCAGAGACCCAGAAACTTATCTACTATGCTAAACACCCACTACGCGAACGAGGAATGTCCCAGTACACCTTTGAATTCCCCTAGTCTACTGAATTCGCCCACCTCCTAGGTAATATTCTCTACCAACAGCCTTCAAGAACTCCCAAGCCAG
Setophaga_striata_JX021102	ATAATATGCATTACATTCTTTGCCCCATCAGACAGACTATGTAATGTAGGATAATCCAAGGTATATGTAATGCCCTTCCATCATAAACCCAAACATTATCTCCAAAACACACTCTAATTCGGCCAATACACTCCCAGACACATTCTTGTTTCAGGTACCATATAGCCCAGATGCTCCTACCTACAGCTAAGCAGCAAGCGTCACCCAGAGACCCAGAAACTTATCTACTATGCTAAACACCCACTACGCGAACGAGGAATGTCCCAGTACACCTTTGAATTCCCCTAGTCTACTGAATTCGCCCACCTCCTAGGTAATATTCTCTACCAACAGCCTTCAAGAACTCCCAAGCCAG
Setophaga_striata_JX021099	ATAATATGCATTACATTCTTTGCCCCATCAGACAGACTATGTAATGTAGGATAATCCAAGGTATATGTAATGCCCTTCCATCATAAACCCAAACATTATCTCCAAAACACACTCTAATTCGGCCAATACACTCCCAGACACATTCTTGTTTCAGGTACCATATAGCCCAGATGCTCCTACCTACAGCTAAGCAGCAAGCGTCACCCAGAGACCCAGAAACTTATCTACTATGCTAAACACCCACTACGCGAACGAGGAATGTCCCAGTACACCTTTGAATTCCCCTAGTCTACTGAATTCGCCCACCTCCTAGGTAATATTCTCTACCAACAGCCTTCAAGAACTCCCAAGCCAG
Setophaga_striata_JX021096	ATAATATGCATTACATTCTTTGCCCCATCAGACAGACTATGTAATGTAGGATAATCCAAGGTATATGTAATGCCCTTCCATCATAAACCCAAACATTATCTCCAAAACACACTCTAATTCGGCCAATACACTCCCAGACACATTCTTGTTTCAGGTACCATATAGCCCAGATGCTCCTACCTACAGCTAAGCAGCAAGCGTCACCCAGAGACCCAGAAACTTATCTACTATGCTAAACACCCACTACGCGAACGAGGAATGTCCCAGTACACCTTTGAATTCCCCTAGTCTACTGAATTCGCCCACCTCCTAGGTAATATTCTCTACCAACAGCCTTCAAGAACTCCCAAGCCAG
Setophaga_striata_JX021094	ATAATATGCATTACATTCTTTGCCCCATCAGACAGACTATGTAATGTAGGATAATCCAAGGTATATGTAATGCCCTTCCATCATAAACCCAAACATTATCTCCAAAACACACTCTAATTCGGCCAATACACTCCCAGACACATTCTTGTTTCAGGTACCATATAGCCCAGATGCTCCTACCTACAGCTAAGCAGCAAGCGTCACCCAGAGACCCAGAAACTTATCTACTATGCTAAACACCCACTACGCGAACGAGGAATGTCCCAGTACACCTTTGAATTCCCCTAGTCTACTGAATTCGCCCACCTCCTAGGTAATATTCTCTACCAACAGCCTTCAAGAACTCCCAAGCCAG
Setophaga_striata_JX021091	ATAATATGCATTACATTCTTTGCCCCATCAGACAGACTATGTAATGTAGGATAATCCAAGGTATATGTAATGCCCTTCCATCATAAACCCAAACATTATCTCCAAAACACACTCTAATTCGGCCAATACACTCCCAGACACATTCTTGTTTCAGGTACCATATAGCCCAGATGCTCCTACCTACAGCTAAGCAGCAAGCGTCACCCAGAGACCCAGAAACTTATCTACTATGCTAAACACCCACTACGCGAACGAGGAATGTCCCAGTACACCTTTGAATTCCCCTAGTCTACTGAATTCGCCCACCTCCTAGGTAATATTCTCTACCAACAGCCTTCAAGAACTCCCAAGCCAG
Setophaga_striata_JX021090	ATAATATGCATTACATTCTTTGCCCCATCAGACAGACTATGTAATGTAGGATAATCCAAGGTATATGTAATGCCCTTCCATCATAAACCCAAACATTATCTCCAAAACACACTCTAATTCGGCCAATACACTCCCAGACACATTCTTGTTTCAGGTACCATATAGCCCAGATGCTCCTACCTACAGCTAAGCAGCAAGCGTCACCCAGAGACCCAGAAACTTATCTACTATGCTAAACACCCACTACGCGAACGAGGAATGTCCCAGTACACCTTTGAATTCCCCTAGTCTACTGAATTCGCCCACCTCCTAGGTAATATTCTCTACCAACAGCCTTCAAGAACTCCCAAGCCAG
Setophaga_striata_JX021088	ATAATATGCATTACATTCTTTGCCCCATCAGACAGACTATGTAATGTAGGATAATCCAAGGTATATGTAATGCCCTTCCATCATAAACCCAAACATTATCTCCAAAACACACTCTAATTCGGCCAATACACTCCCAGACACATTCTTGTTTCAGGTACCATATAGCCCAGATGCTCCTACCTACAGCTAAGCAGCAAGCGTCACCCAGAGACCCAGAAACTTATCTACTATGCTAAACACCCACTACGCGAACGAGGAATGTCCCAGTACACCTTTGAATTCCCCTAGTCTACTGAATTCGCCCACCTCCTAGGTAATATTCTCTACCAACAGCCTTCAAGAACTCCCAAGCCAG
Setophaga_striata_JX021087	ATAATATGCATTACATTCTTTGCCCCATCAGACAGACTATGTAATGTAGGATAATCCAAGGTATATGTAATGCCCTTCCATCATAAACCCAAACATTATCTCCAAAACACACTCTAATTCGGCCAATACACTCCCAGACACATTCTTGTTTCAGGTACCATATAGCCCAGATGCTCCTACCTACAGCTAAGCAGCAAGCGTCACCCAGAGACCCAGAAACTTATCTACTATGCTAAACACCCACTACGCGAACGAGGAATGTCCCAGTACACCTTTGAATTCCCCTAGTCTACTGAATTCGCCCACCTCCTAGGTAATATTCTCTACCAACAGCCTTCAAGAACTCCCAAGCCAG
Setophaga_striata_JX021078	ATAATATGCATTACATTCTTTGCCCCATCAGACAGACTATGTAATGTAGGATAATCCAAGGTATATGTAATGCCCTTCCATCATAAACCCAAACATTATCTCCAAAACACACTCTAATTCGGCCAATACACTCCCAGACACATTCTTGTTTCAGGTACCATATAGCCCAGATGCTCCTACCTACAGCTAAGCAGCAAGCGTCACCCAGAGACCCAGAAACTTATCTACTATGCTAAACACCCACTACGCGAACGAGGAATGTCCCAGTACACCTTTGAATTCCCCTAGTCTACTGAATTCGCCCACCTCCTAGGTAATATTCTCTACCAACAGCCTTCAAGAACTCCCAAGCCAG
Setophaga_striata_JX021077	ATAATATGCATTACATTCTTTGCCCCATCAGACAGACTATGTAATGTAGGATAATCCAAGGTATATGTAATGCCCTTCCATCATAAACCCAAACATTATCTCCAAAACACACTCTAATTCGGCCAATACACTCCCAGACACATTCTTGTTTCAGGTACCATATAGCCCAGATGCTCCTACCTACAGCTAAGCAGCAAGCGTCACCCAGAGACCCAGAAACTTATCTACTATGCTAAACACCCACTACGCGAACGAGGAATGTCCCAGTACACCTTTGAATTCCCCTAGTCTACTGAATTCGCCCACCTCCTAGGTAATATTCTCTACCAACAGCCTTCAAGAACTCCCAAGCCAG
Setophaga_striata_JX021071	ATAATATGCATTACATTCTTTGCCCCATCAGACAGACTATGTAATGTAGGATAATCCAAGGTATATGTAATGCCCTTCCATCATAAACCCAAACATTATCTCCAAAACACACTCTAATTCGGCCAATACACTCCCAGACACATTCTTGTTTCAGGTACCATATAGCCCAGATGCTCCTACCTACAGCTAAGCAGCAAGCGTCACCCAGAGACCCAGAAACTTATCTACTATGCTAAACACCCACTACGCGAACGAGGAATGTCCCAGTACACCTTTGAATTCCCCTAGTCTACTGAATTCGCCCACCTCCTAGGTAATATTCTCTACCAACAGCCTTCAAGAACTCCCAAGCCAG
Setophaga_striata_JX021068	ATAATATGCATTACATTCTTTGCCCCATCAGACAGACTATGTAATGTAGGATAATCCAAGGTATATGTAATGCCCTTCCATCATAAACCCAAACATTATCTCCAAAACACACTCTAATTCGGCCAATACACTCCCAGACACATTCTTGTTTCAGGTACCATATAGCCCAGATGCTCCTACCTACAGCTAAGCAGCAAGCGTCACCCAGAGACCCAGAAACTTATCTACTATGCTAAACACCCACTACGCGAACGAGGAATGTCCCAGTACACCTTTGAATTCCCCTAGTCTACTGAATTCGCCCACCTCCTAGGTAATATTCTCTACCAACAGCCTTCAAGAACTCCCAAGCCAG
Setophaga_striata_JX021066	ATAATATGCATTACATTCTTTGCCCCATCAGACAGACTATGTAATGTAGGATAATCCAAGGTATATGTAATGCCCTTCCATCATAAACCCAAACATTATCTCCAAAACACACTCTAATTCGGCCAATACACTCCCAGACACATTCTTGTTTCAGGTACCATATAGCCCAGATGCTCCTACCTACAGCTAAGCAGCAAGCGTCACCCAGAGACCCAGAAACTTATCTACTATGCTAAACACCCACTACGCGAACGAGGAATGTCCCAGTACACCTTTGAATTCCCCTAGTCTACTGAATTCGCCCACCTCCTAGGTAATATTCTCTACCAACAGCCTTCAAGAACTCCCAAGCCAG
Setophaga_striata_JX021064	ATAATATGCATTACATTCTTTGCCCCATCAGACAGACTATGTAATGTAGGATAATCCAAGGTATATGTAATGCCCTTCCATCATAAACCCAAACATTATCTCCAAAACACACTCTAATTCGGCCAATACACTCCCAGACACATTCTTGTTTCAGGTACCATATAGCCCAGATGCTCCTACCTACAGCTAAGCAGCAAGCGTCACCCAGAGACCCAGAAACTTATCTACTATGCTAAACACCCACTACGCGAACGAGGAATGTCCCAGTACACCTTTGAATTCCCCTAGTCTACTGAATTCGCCCACCTCCTAGGTAATATTCTCTACCAACAGCCTTCAAGAACTCCCAAGCCAG
Setophaga_striata_JX021062	ATAATATGCATTACATTCTTTGCCCCATCAGACAGACTATGTAATGTAGGATAATCCAAGGTATATGTAATGCCCTTCCATCATAAACCCAAACATTATCTCCAAAACACACTCTAATTCGGCCAATACACTCCCAGACACATTCTTGTTTCAGGTACCATATAGCCCAGATGCTCCTACCTACAGCTAAGCAGCAAGCGTCACCCAGAGACCCAGAAACTTATCTACTATGCTAAACACCCACTACGCGAACGAGGAATGTCCCAGTACACCTTTGAATTCCCCTAGTCTACTGAATTCGCCCACCTCCTAGGTAATATTCTCTACCAACAGCCTTCAAGAACTCCCAAGCCAG
Setophaga_striata_JX021061	ATAATATGCATTACATTCTTTGCCCCATCAGACAGACTATGTAATGTAGGATAATCCAAGGTATATGTAATGCCCTTCCATCATAAACCCAAACATTATCTCCAAAACACACTCTAATTCGGCCAATACACTCCCAGACACATTCTTGTTTCAGGTACCATATAGCCCAGATGCTCCTACCTACAGCTAAGCAGCAAGCGTCACCCAGAGACCCAGAAACTTATCTACTATGCTAAACACCCACTACGCGAACGAGGAATGTCCCAGTACACCTTTGAATTCCCCTAGTCTACTGAATTCGCCCACCTCCTAGGTAATATTCTCTACCAACAGCCTTCAAGAACTCCCAAGCCAG
Setophaga_striata_JX021060	ATAATATGCATTACATTCTTTGCCCCATCAGACAGACTATGTAATGTAGGATAATCCAAGGTATATGTAATGCCCTTCCATCATAAACCCAAACATTATCTCCAAAACACACTCTAATTCGGCCAATACACTCCCAGACACATTCTTGTTTCAGGTACCATATAGCCCAGATGCTCCTACCTACAGCTAAGCAGCAAGCGTCACCCAGAGACCCAGAAACTTATCTACTATGCTAAACACCCACTACGCGAACGAGGAATGTCCCAGTACACCTTTGAATTCCCCTAGTCTACTGAATTCGCCCACCTCCTAGGTAATATTCTCTACCAACAGCCTTCAAGAACTCCCAAGCCAG
Setophaga_striata_JX021058	ATAATATGCATTACATTCTTTGCCCCATCAGACAGACTATGTAATGTAGGATAATCCAAGGTATATGTAATGCCCTTCCATCATAAACCCAAACATTATCTCCAAAACACACTCTAATTCGGCCAATACACTCCCAGACACATTCTTGTTTCAGGTACCATATAGCCCAGATGCTCCTACCTACAGCTAAGCAGCAAGCGTCACCCAGAGACCCAGAAACTTATCTACTATGCTAAACACCCACTACGCGAACGAGGAATGTCCCAGTACACCTTTGAATTCCCCTAGTCTACTGAATTCGCCCACCTCCTAGGTAATATTCTCTACCAACAGCCTTCAAGAACTCCCAAGCCAG
Setophaga_striata_JX021057	ATAATATGCATTACATTCTTTGCCCCATCAGACAGACTATGTAATGTAGGATAATCCAAGGTATATGTAATGCCCTTCCATCATAAACCCAAACATTATCTCCAAAACACACTCTAATTCGGCCAATACACTCCCAGACACATTCTTGTTTCAGGTACCATATAGCCCAGATGCTCCTACCTACAGCTAAGCAGCAAGCGTCACCCAGAGACCCAGAAACTTATCTACTATGCTAAACACCCACTACGCGAACGAGGAATGTCCCAGTACACCTTTGAATTCCCCTAGTCTACTGAATTCGCCCACCTCCTAGGTAATATTCTCTACCAACAGCCTTCAAGAACTCCCAAGCCAG
Setophaga_striata_JX021056	ATAATATGCATTACATTCTTTGCCCCATCAGACAGACTATGTAATGTAGGATAATCCAAGGTATATGTAATGCCCTTCCATCATAAACCCAAACATTATCTCCAAAACACACTCTAATTCGGCCAATACACTCCCAGACACATTCTTGTTTCAGGTACCATATAGCCCAGATGCTCCTACCTACAGCTAAGCAGCAAGCGTCACCCAGAGACCCAGAAACTTATCTACTATGCTAAACACCCACTACGCGAACGAGGAATGTCCCAGTACACCTTTGAATTCCCCTAGTCTACTGAATTCGCCCACCTCCTAGGTAATATTCTCTACCAACAGCCTTCAAGAACTCCCAAGCCAG
Setophaga_striata_JX021054	ATAATATGCATTACATTCTTTGCCCCATCAGACAGACTATGTAATGTAGGATAATCCAAGGTATATGTAATGCCCTTCCATCATAAACCCAAACATTATCTCCAAAACACACTCTAATTCGGCCAATACACTCCCAGACACATTCTTGTTTCAGGTACCATATAGCCCAGATGCTCCTACCTACAGCTAAGCAGCAAGCGTCACCCAGAGACCCAGAAACTTATCTACTATGCTAAACACCCACTACGCGAACGAGGAATGTCCCAGTACACCTTTGAATTCCCCTAGTCTACTGAATTCGCCCACCTCCTAGGTAATATTCTCTACCAACAGCCTTCAAGAACTCCCAAGCCAG
Setophaga_striata_JX021053	ATAATATGCATTACATTCTTTGCCCCATCAGACAGACTATGTAATGTAGGATAATCCAAGGTATATGTAATGCCCTTCCATCATAAACCCAAACATTATCTCCAAAACACACTCTAATTCGGCCAATACACTCCCAGACACATTCTTGTTTCAGGTACCATATAGCCCAGATGCTCCTACCTACAGCTAAGCAGCAAGCGTCACCCAGAGACCCAGAAACTTATCTACTATGCTAAACACCCACTACGCGAACGAGGAATGTCCCAGTACACCTTTGAATTCCCCTAGTCTACTGAATTCGCCCACCTCCTAGGTAATATTCTCTACCAACAGCCTTCAAGAACTCCCAAGCCAG
Setophaga_striata_JX021050	ATAATATGCATTACATTCTTTGCCCCATCAGACAGACTATGTAATGTAGGATAATCCAAGGTATATGTAATGCCCTTCCATCATAAACCCAAACATTATCTCCAAAACACACTCTAATTCGGCCAATACACTCCCAGACACATTCTTGTTTCAGGTACCATATAGCCCAGATGCTCCTACCTACAGCTAAGCAGCAAGCGTCACCCAGAGACCCAGAAACTTATCTACTATGCTAAACACCCACTACGCGAACGAGGAATGTCCCAGTACACCTTTGAATTCCCCTAGTCTACTGAATTCGCCCACCTCCTAGGTAATATTCTCTACCAACAGCCTTCAAGAACTCCCAAGCCAG
Setophaga_striata_JX021047	ATAATATGCATTACATTCTTTGCCCCATCAGACAGACTATGTAATGTAGGATAATCCAAGGTATATGTAATGCCCTTCCATCATAAACCCAAACATTATCTCCAAAACACACTCTAATTCGGCCAATACACTCCCAGACACATTCTTGTTTCAGGTACCATATAGCCCAGATGCTCCTACCTACAGCTAAGCAGCAAGCGTCACCCAGAGACCCAGAAACTTATCTACTATGCTAAACACCCACTACGCGAACGAGGAATGTCCCAGTACACCTTTGAATTCCCCTAGTCTACTGAATTCGCCCACCTCCTAGGTAATATTCTCTACCAACAGCCTTCAAGAACTCCCAAGCCAG
Setophaga_striata_JX021046	ATAATATGCATTACATTCTTTGCCCCATCAGACAGACTATGTAATGTAGGATAATCCAAGGTATATGTAATGCCCTTCCATCATAAACCCAAACATTATCTCCAAAACACACTCTAATTCGGCCAATACACTCCCAGACACATTCTTGTTTCAGGTACCATATAGCCCAGATGCTCCTACCTACAGCTAAGCAGCAAGCGTCACCCAGAGACCCAGAAACTTATCTACTATGCTAAACACCCACTACGCGAACGAGGAATGTCCCAGTACACCTTTGAATTCCCCTAGTCTACTGAATTCGCCCACCTCCTAGGTAATATTCTCTACCAACAGCCTTCAAGAACTCCCAAGCCAG
Setophaga_striata_JX021016	ATAATATGCATTACATTCTTTGCCCCATCAGACAGACTATGTAATGTAGGATAATCCAAGGTATATGTAATGCCCTTCCATCATAAACCCAAACATTATCTCCAAAACACACTCTAATTCGGCCAATACACTCCCAGACACATTCTTGTTTCAGGTACCATATAGCCCAGATGCTCCTACCTACAGCTAAGCAGCAAGCGTCACCCAGAGACCCAGAAACTTATCTACTATGCTAAACACCCACTACGCGAACGAGGAATGTCCCAGTACACCTTTGAATTCCCCTAGTCTACTGAATTCGCCCACCTCCTAGGTAATATTCTCTACCAACAGCCTTCAAGAACTCCCAAGCCAG
Setophaga_striata_JX021015	ATAATATGCATTACATTCTTTGCCCCATCAGACAGACTATGTAATGTAGGATAATCCAAGGTATATGTAATGCCCTTCCATCATAAACCCAAACATTATCTCCAAAACACACTCTAATTCGGCCAATACACTCCCAGACACATTCTTGTTTCAGGTACCATATAGCCCAGATGCTCCTACCTACAGCTAAGCAGCAAGCGTCACCCAGAGACCCAGAAACTTATCTACTATGCTAAACACCCACTACGCGAACGAGGAATGTCCCAGTACACCTTTGAATTCCCCTAGTCTACTGAATTCGCCCACCTCCTAGGTAATATTCTCTACCAACAGCCTTCAAGAACTCCCAAGCCAG
Setophaga_striata_JX021014	ATAATATGCATTACATTCTTTGCCCCATCAGACAGACTATGTAATGTAGGATAATCCAAGGTATATGTAATGCCCTTCCATCATAAACCCAAACATTATCTCCAAAACACACTCTAATTCGGCCAATACACTCCCAGACACATTCTTGTTTCAGGTACCATATAGCCCAGATGCTCCTACCTACAGCTAAGCAGCAAGCGTCACCCAGAGACCCAGAAACTTATCTACTATGCTAAACACCCACTACGCGAACGAGGAATGTCCCAGTACACCTTTGAATTCCCCTAGTCTACTGAATTCGCCCACCTCCTAGGTAATATTCTCTACCAACAGCCTTCAAGAACTCCCAAGCCAG
Setophaga_striata_JX021013	ATAATATGCATTACATTCTTTGCCCCATCAGACAGACTATGTAATGTAGGATAATCCAAGGTATATGTAATGCCCTTCCATCATAAACCCAAACATTATCTCCAAAACACACTCTAATTCGGCCAATACACTCCCAGACACATTCTTGTTTCAGGTACCATATAGCCCAGATGCTCCTACCTACAGCTAAGCAGCAAGCGTCACCCAGAGACCCAGAAACTTATCTACTATGCTAAACACCCACTACGCGAACGAGGAATGTCCCAGTACACCTTTGAATTCCCCTAGTCTACTGAATTCGCCCACCTCCTAGGTAATATTCTCTACCAACAGCCTTCAAGAACTCCCAAGCCAG
Setophaga_striata_JX021010	ATAATATGCATTACATTCTTTGCCCCATCAGACAGACTATGTAATGTAGGATAATCCAAGGTATATGTAATGCCCTTCCATCATAAACCCAAACATTATCTCCAAAACACACTCTAATTCGGCCAATACACTCCCAGACACATTCTTGTTTCAGGTACCATATAGCCCAGATGCTCCTACCTACAGCTAAGCAGCAAGCGTCACCCAGAGACCCAGAAACTTATCTACTATGCTAAACACCCACTACGCGAACGAGGAATGTCCCAGTACACCTTTGAATTCCCCTAGTCTACTGAATTCGCCCACCTCCTAGGTAATATTCTCTACCAACAGCCTTCAAGAACTCCCAAGCCAG
Setophaga_striata_JX021009	ATAATATGCATTACATTCTTTGCCCCATCAGACAGACTATGTAATGTAGGATAATCCAAGGTATATGTAATGCCCTTCCATCATAAACCCAAACATTATCTCCAAAACACACTCTAATTCGGCCAATACACTCCCAGACACATTCTTGTTTCAGGTACCATATAGCCCAGATGCTCCTACCTACAGCTAAGCAGCAAGCGTCACCCAGAGACCCAGAAACTTATCTACTATGCTAAACACCCACTACGCGAACGAGGAATGTCCCAGTACACCTTTGAATTCCCCTAGTCTACTGAATTCGCCCACCTCCTAGGTAATATTCTCTACCAACAGCCTTCAAGAACTCCCAAGCCAG
Setophaga_striata_JX021002	ATAATATGCATTACATTCTTTGCCCCATCAGACAGACTATGTAATGTAGGATAATCCAAGGTATATGTAATGCCCTTCCATCATAAACCCAAACATTATCTCCAAAACACACTCTAATTCGGCCAATACACTCCCAGACACATTCTTGTTTCAGGTACCATATAGCCCAGATGCTCCTACCTACAGCTAAGCAGCAAGCGTCACCCAGAGACCCAGAAACTTATCTACTATGCTAAACACCCACTACGCGAACGAGGAATGTCCCAGTACACCTTTGAATTCCCCTAGTCTACTGAATTCGCCCACCTCCTAGGTAATATTCTCTACCAACAGCCTTCAAGAACTCCCAAGCCAG
Setophaga_striata_JX021001	ATAATATGCATTACATTCTTTGCCCCATCAGACAGACTATGTAATGTAGGATAATCCAAGGTATATGTAATGCCCTTCCATCATAAACCCAAACATTATCTCCAAAACACACTCTAATTCGGCCAATACACTCCCAGACACATTCTTGTTTCAGGTACCATATAGCCCAGATGCTCCTACCTACAGCTAAGCAGCAAGCGTCACCCAGAGACCCAGAAACTTATCTACTATGCTAAACACCCACTACGCGAACGAGGAATGTCCCAGTACACCTTTGAATTCCCCTAGTCTACTGAATTCGCCCACCTCCTAGGTAATATTCTCTACCAACAGCCTTCAAGAACTCCCAAGCCAG
Setophaga_striata_JX020997	ATAATATGCATTACATTCTTTGCCCCATCAGACAGACTATGTAATGTAGGATAATCCAAGGTATATGTAATGCCCTTCCATCATAAACCCAAACATTATCTCCAAAACACACTCTAATTCGGCCAATACACTCCCAGACACATTCTTGTTTCAGGTACCATATAGCCCAGATGCTCCTACCTACAGCTAAGCAGCAAGCGTCACCCAGAGACCCAGAAACTTATCTACTATGCTAAACACCCACTACGCGAACGAGGAATGTCCCAGTACACCTTTGAATTCCCCTAGTCTACTGAATTCGCCCACCTCCTAGGTAATATTCTCTACCAACAGCCTTCAAGAACTCCCAAGCCAG
Setophaga_striata_JX020996	ATAATATGCATTACATTCTTTGCCCCATCAGACAGACTATGTAATGTAGGATAATCCAAGGTATATGTAATGCCCTTCCATCATAAACCCAAACATTATCTCCAAAACACACTCTAATTCGGCCAATACACTCCCAGACACATTCTTGTTTCAGGTACCATATAGCCCAGATGCTCCTACCTACAGCTAAGCAGCAAGCGTCACCCAGAGACCCAGAAACTTATCTACTATGCTAAACACCCACTACGCGAACGAGGAATGTCCCAGTACACCTTTGAATTCCCCTAGTCTACTGAATTCGCCCACCTCCTAGGTAATATTCTCTACCAACAGCCTTCAAGAACTCCCAAGCCAG
Setophaga_striata_JX020994	ATAATATGCATTACATTCTTTGCCCCATCAGACAGACTATGTAATGTAGGATAATCCAAGGTATATGTAATGCCCTTCCATCATAAACCCAAACATTATCTCCAAAACACACTCTAATTCGGCCAATACACTCCCAGACACATTCTTGTTTCAGGTACCATATAGCCCAGATGCTCCTACCTACAGCTAAGCAGCAAGCGTCACCCAGAGACCCAGAAACTTATCTACTATGCTAAACACCCACTACGCGAACGAGGAATGTCCCAGTACACCTTTGAATTCCCCTAGTCTACTGAATTCGCCCACCTCCTAGGTAATATTCTCTACCAACAGCCTTCAAGAACTCCCAAGCCAG
Setophaga_striata_JX020991	ATAATATGCATTACATTCTTTGCCCCATCAGACAGACTATGTAATGTAGGATAATCCAAGGTATATGTAATGCCCTTCCATCATAAACCCAAACATTATCTCCAAAACACACTCTAATTCGGCCAATACACTCCCAGACACATTCTTGTTTCAGGTACCATATAGCCCAGATGCTCCTACCTACAGCTAAGCAGCAAGCGTCACCCAGAGACCCAGAAACTTATCTACTATGCTAAACACCCACTACGCGAACGAGGAATGTCCCAGTACACCTTTGAATTCCCCTAGTCTACTGAATTCGCCCACCTCCTAGGTAATATTCTCTACCAACAGCCTTCAAGAACTCCCAAGCCAG
Setophaga_striata_JX020990	ATAATATGCATTACATTCTTTGCCCCATCAGACAGACTATGTAATGTAGGATAATCCAAGGTATATGTAATGCCCTTCCATCATAAACCCAAACATTATCTCCAAAACACACTCTAATTCGGCCAATACACTCCCAGACACATTCTTGTTTCAGGTACCATATAGCCCAGATGCTCCTACCTACAGCTAAGCAGCAAGCGTCACCCAGAGACCCAGAAACTTATCTACTATGCTAAACACCCACTACGCGAACGAGGAATGTCCCAGTACACCTTTGAATTCCCCTAGTCTACTGAATTCGCCCACCTCCTAGGTAATATTCTCTACCAACAGCCTTCAAGAACTCCCAAGCCAG
Setophaga_striata_JX020989	ATAATATGCATTACATTCTTTGCCCCATCAGACAGACTATGTAATGTAGGATAATCCAAGGTATATGTAATGCCCTTCCATCATAAACCCAAACATTATCTCCAAAACACACTCTAATTCGGCCAATACACTCCCAGACACATTCTTGTTTCAGGTACCATATAGCCCAGATGCTCCTACCTACAGCTAAGCAGCAAGCGTCACCCAGAGACCCAGAAACTTATCTACTATGCTAAACACCCACTACGCGAACGAGGAATGTCCCAGTACACCTTTGAATTCCCCTAGTCTACTGAATTCGCCCACCTCCTAGGTAATATTCTCTACCAACAGCCTTCAAGAACTCCCAAGCCAG
	;
End;
