# Supplementary material for: A latitudinal phylogeographic diversity gradient in birds
Source: PLoS Biol. 2017 Apr 13;15(4):e2001073. doi: 10.1371/journal.pbio.2001073 (PMC5390966; doi:10.1371/journal.pbio.2001073)
Supplement: S1 Data — (ZIP) [file pbio.2001073.s015.zip › S1_Data/Sialia-mexicana-currucoides-sialis.nex]

#Please contact John Klicka (klicka@uw.edu) for information regarding samples.
#NEXUS
BEGIN DATA;
	DIMENSIONS NTAX=75 NCHAR=842;
	FORMAT DATATYPE = DNA GAP = - MISSING = ?;
	MATRIX
	BRB1069 ATGCCCCAACTAAACCCAAACCCCTGATTTTTTATCCTGCTCATTTCATGGTTCACCCTATCTATAATCATTCAACCAAAACTATTAACCTTCATCACTACTAACCCACCATCCAGCAAAGCCCCTTCAATCCCAAAAACAACCCCCTGAACCTGACCATGAACCTAAGCTTCTTCGACCAATTTTCAAGCCCCTCACTCATAGGAATCCCCCTAATCCTCATTGCCATGTTATTCCCAGCCCTCCTAATCCCCTCTCTAGACAACCGGTGAATCACTAACCGACTGTCAACACTACAACTATGACTCGTCAACCTAATTACCAAACAACTAATAACACCACTCAACAAAAAAGGCCACAAATGAGCCCTAATCCTAACGTCACTAATAGT…
	JK94136 ATGCCCCAACTAAACCCAAACCCCTGATTTTTTATCCTGCTCATTTCATGGTTTACCCTATCTATAATCATTCAACCAAAACTATTAACCTTCATCACTACTAACCCACCATCCAGCAAAGCCCCTTCAATCCCAAAAACAACCCCCTGAACCTGACCATGAACCTAAGCTTCTTCGACCAATTTTCAAGCCCCTCACTCATAGGAATCCCCCTAATCCTCATTGCCATGTTATTCCCAGCCCTCCTAATCCCCTCCCTAGACAACCGGTGAATCACTAACCGACTGTCAACACTACAACTATGACTCGTCAACCTAATTACCAAACAACTAATAACACCACTCAACAAAAAAGGCCACAAATGAGCCCTAATCCTAACGTCACTAATAGT…
	x7580 ATGCCCCAACTAAACCCAAACCCCTGATTTTTTATCCTGCTCATTTCATGGTTTACCCTATCTATAATCATTCAACCAAAACTATTAACCTTCATCACTACTAACCCACCATCCAGCAAAGCCCCTTCAATCCCAAAAACAACCCCCTGAACCTGACCATGAACCTAAGCTTCTTCGACCAATTTTCAAGCCCCTCACTCATAGGAATCCCCCTAATCCTCATTGCCATGTTATTCCCAGCCCTCCTAATCCCCTCCCTAGACAACCGGTGAATCACTAACCGACTGTCAACACTACAACTATGACTCGTCAACCTAATTACCAAACAACTAATAACACCACTCAACAAAAAAGGCCACAAATGAGCCCTAATCCTAACGTCACTAATAGTCT…
	JK97041 ATGCCCCAACTAAACCCAAACCCCTGATTTTTTATCCTGCTCATTTCATGGTTTACCCTATCTATAATCATTCAACCAAAACTATTAACCTTCATCACTACTAACCCACCATCCAACAAAGCCCCTTCAATCCCAAAAACAACCCCCTGAACCTGACCATGAACCTAAGCTTCTTCGACCAATTTTCAAGCCCCTCACTCATAGGAATCCCCCTAATCCTCATTGCCATGTTATTCCCAGCCCTCCTAATCCCCTCCCTAGACAACCGGTGAATCACTAACCGACTGTCAACACTACAACTATGACTCGTCAACCTAATTACCAAACAACTAATAACACCACTCAACAAAAAAGGCCACAAATGAGCCCTAATCCTAACGTCACTAATAGT…
	x7295 ATGCCCCAACTAAACCCAAACCCCTGATTTTTTATCCTGCTCATTTCATGGTTTACCCTATCTATAATCATTCAGCCAAAACTATTAACCTTCATCACTACTAACCCACCATCCAGCAAAGCCCCTTCAATCCCAAAAACAACCCCCTGAACCTGACCATGAACCTAAGCTTCTTCGACCAATTTTCAAGCCCCTCACTCATAGGAATCCCCCTAATCCTCATTGCCATGTTATTCCCAGCCCTCCTAATCCCCTCCCTAGACAACCGGTGAATCACTAACCGACTGTCAACACTACAACTATGACTCGTCAACCTAATTACCAAACAACTAATAACACCACTCAACAAAAAAGGCCACAAATGAGCCCTAATCCTAACGTCACTAATAGTCT…
	aek425 ATGCCCCAACTAAACCCAAACCCCTGATTTTTTATCCTGCTCATTTCATGGTTTACCCTATCTATAATCATTCAACCAAAACTATTAACCTTCATCACTACTAACCCACCATCCAGCAAAGCCCCTTCAATCCCAAAAACAACCCCCTGAACCTGACCATGAACCTAAGCTTCTTCGACCAATTTTCAAGCCCCTCACTCATAGGAATCCCCCTAATCCTCATTGCCATGTTATTCCCAGCCCTCCTAATCCCCTCCCTAGACAACCGGTGAATCACTAACCGACTGTCAACACTACAACTATGACTCGTCAACCTAATTACCAAACAACTAATAACACCACTCAACAAAAAAGGCCACAAATGAGCCCTAATCCTAACGTCACTAATAGTC…
	x8274 ATGCCCCAACTAAACCCAAACCCCTGATTTTTTATCCTGCTCATTTCATGGTTTACCCTATCTATAATCATTCAACCAAAACTATTAACCTTCATCACTACTAACCCACCATCCAGCAAAGCCCCTTCAATCCCAAAAACAACCCCCTGAACCTGACCATGAACCTAAGCTTCTTCGACCAATTTTCAAGCCCCTCACTCATAGGAATCCCCCTAATCCTCATTGCCATGTTATTCCCAGCCCTCCTAATCCCCTCCCTAGACAACCGGTGAATCACTAACCGACTGTCAACACTACAACTATGACTCGTCAACCTAATTACCAAACAACTAATAACACCACTCAACAAAAAAGGCCACAAATGAGCCCTAATCCTAACGTCACTAATAGTCT…
	awj021 ATGCCCCAACTAAACCCAAACCCCTGATTTTTTATCCTGCTCATTTCATGGTTTACCCTATCTATAATCATTCAACCAAAACTATTAACCTTCATCACTACTAACCCACCATCCAGCAAAGCCCCTTCAATCCCAAAAACAACCCCCTGAACCTGACCATGAACCTAAGCTTCTTCGACCAATTTTCAAGCCCCTCACTCATAGGAATCCCCCTAATCCTCATTGCCATGTTATTCCCAGCCCTCCTAATCCCCTCCCTAGACAACCGGTGAATCACTAACCGACTGTCAACACTACAACTATGACTCGTCAACCTAATCACCAAACAACTAATAACACCACTCAACAAAAAAGGCCACAAATGAGCCCTAATCCTAACGTCACTAATAGTC…
	X8282 ATGCCCCAACTAAACCCAAACCCCTGATTTTTTATCCTGCTCATTTCATGGTTTACCCTATCTATAATCATTCAACCAAAACTATTAACCTTCATCACCACTAACCCACCATCCAGCAAAGCCCCTTCAATCCCAAAAACAACCCCCTGAACCTGACCATGAACCTAAGCTTCTTCGACCAATTTTCAAGCCCCTCACTCATAGGAATCCCCCTAATCCTCATTGCCATGTTATTCCCAGCCCTCCTAATCCCCTCCCTAGACAACCGGTGAATCACTAACCGACTGTCAACACTACAACTATGACTCGTCAACCTAATTACCAAACAACTAATAACACCACTCAACAAAAAAGGCCACAAATGAGCCCTAATCCTAACGTCACTAATAGTCT…
	brb422 ATGCCCCAACTAAACCCAAACCCCTGATTTTTTATCCTGCTCATTTCATGGTTTACCCTATCTATAATCATTCAACCAAAACTATTAACCTTCATCACTACTAACCCACCATCCAGCAAAGCCCCTTCAATCCCAAAAACAACCCCCTGAACCTGACCATGAACCTAAGCTTCTTCGACCAATTTTCAAGCCCCTCACTCATAGGAATCCCCCTAATCCTCATTGCCATGTTATTCCCAGCCCTCCTAATCCCCTCCCTAGACAACCGGTGAATCACTAACCGACTGTCAACACTACAACTATGACTCGTCAACCTAATCACCAAACAACTAATAACACCACTCAACAAAAAAGGCCACAAATGAGCCCTAATCCTAACGTCACTAATAGTC…
	X8262 ATGCCCCAACTAAACCCAAACCCCTGATTTTTTATCCTGCTCATTTCATGGTTTACCCTATCTATAATCATTCAACCAAAACTATTAACCTTCATCACTACTAACCCACCATCCAGCAAAGCCCCTTCAATCCCAAAAACAACCCCCTGAACCTGACCATGAACCTAAGCTTCTTCGACCAATTTTCAAGCCCCTCACTCATAGGAATCCCCCTAATCCTCATTGCCATGTTATTCCCAGCCCTCCTAATCCCCTCCCTAGACAACCGGTGAATCACTAACCGACTGTCAACACTACAACTATGACTCGTCAACCTAATTACCAAACAACTAATAACACCACTCAACAAAAAAGGCCACAAATGAGCCCTAATCCTAACGTCACTAATAGTCT…
	DHB3586 ATGCCCCAACTAAACCCAAACCCCTGATTTTTTATCCTGCTCATTTCATGGTTTACCCTATCTATAGTCATTCAACCAAAACTATTAACCTTCATCACTACTAACCCACCATCCAGCAAAGCCCCTTCAATCCCAAAAACAACCCCCTGAACCTGACCATGAACCTAAGCTTCTTCGACCAATTTTCAAGCCCCTCACTCATAGGAATCCCCCTAATCCTCATTGCCATGTTATTCCCAGCCCTCCTAATCCCCTCTCTAGACAACCGGTGAATCACTAACCGACTGTCAACACTACAACTATGACTCGTCAACCTAATTACCAAACAACTAATAACACCACTCAACAAAAAAGGCCACAAATGAGCCCTAATCCTAACGTCACTAATAGT…
	DHB3186 ATGCCCCAACTAAACCCAAACCCCTGATTTTTTATCCTGCTCATTTCATGGTTTACCCTATCTATAATCATCCAACCAAAACTATTAACCTTCATCACTACTAACCCACCATCCAGCAAAGCCCCTTCAATCCCAAAAACAACCCCCTGAACCTGACCATGAACCTAAGCTTCTTCGACCAATTTTCAAGCCCCTCACTCATAGGAATCCCCCTAATCCTCATTGCCATGTTATTCCCAGCCCTCCTAATCCCCTCTCTAGACAACCGGTGAATCACTAACCGACTGTCAACACTACAACTATGACTCGTCAACCTAATTACCAAGCAACTAATAACACCACTCAACAAAAAAGGCCACAAATGAGCCCTAATCCTAACCTCACTAATAGT…
	DHB5138 ATGCCCCAACTAAACCCAAACCCCTGATTTTTTATCCTGCTCATTTCATGGTTTACCCTATCTATAATCATTCAACCAAAACTATTAACCTTCATCACTACTAACCCACCATCCAGCAAAGCCCCTTCAATCCCAAAAACAACCCCCTGAACCTGACCATGAACCTAAGCTTCTTCGACCAATTTTCAAGCCCCTCACTCATAGGAATCCCCCTAATCCTCATTGCCATGTTATTCCCAGCCCTCCTAATCCCCTCCCTAGACAACCGGTGAATCACTAACCGACTGTCAACACTACAACTATGACTCGTCAACCTAATTACCAAACAACTAATAACACCACTCAACAAAAAAGGCCACAAATGAGCCCTAATCCTAACGTCACTAATAGT…
	GMS492 ATGCCCCAACTAAACCCAAACCCCTGATTTTTTATCCTGCTCATTTCATGGTTTACCCTATCTATAGTCATTCAACCAAAACTATTAACCTTCATCACTACTAACCCACCATCCAGCAAAGCCCCTTCAATCCCAAAAACAACCCCCTGAACCTGACCATGAACCTAAGCTTCTTCGACCAATTTTCAAGCCCCTCACTCATAGGAATCCCCCTAATCCTCATTGCCATGTTATTCCCAGCCCTCCTAATCCCCTCTCTAGACAACCGGTGAATCACTAACCGACTGTCAACAGTACAACTATGACTCGTCAACCTAATTACCAAACAACTAATAACACCACTCAACAAAAAAGGCCACAAATGAGCCCTAATCCTAACGTCACTAATAGTC…
	JK06599 ATGCCCCAACTAAACCCAAACCCCTGATTTTTTATCCTGCTCATTTCATGGTTTACCCTATCTATAATCATTCAACCAAAACTATTAACCTTCATCACTACTAACCCACCATCCAGCAAAGCCCCTTCAATCCCAAAAACAACCCCCTGAACCTGACCATGAACCTAAGCTTCTTCGACCAATTTTCAAGCCCCTCACTCATAGGAATCCCCCTAATCCTCATTGCCATGTTATTCCCAGCCCTCCTAATCCCCTCTCTAGACAACCGGTGAATCACTAACCGACTGTCAACACTACAACTATGACTCGTCAACCTAATTACCAAACAACTAATAACACCACTCAACAAAAAAGGCCACAAATGAGCCCTAATCCTAACGTCACTAATAGT…
	DHB3587 ATGCCCCAACTAAACCCAAACCCCTGATTTTTTATCCTGCTCATTTCATGGTTTACCCTATCTATAGTCATTCAACCAAAACTATTAACCTTCATCACTACTAACCCACCATCCAGCAAAGCCCCTTCAATCCCAAAAACAACCCCCTGAACCTGACCATGAACCTAAGCTTCTTCGACCAATTTTCAAGCCCCTCACTCATAGGAATCCCCCTAATCCTCATTGCCATGTTATTCCCAGCCCTCCTAATCCCCTCTCTAGACAACCGGTGAATCACTAACCGACTGTCAACACTACAACTATGACTCGTCAACCTAATTACCAAACAACTAATAACACCACTCAACAAAAAAGGCCACAAATGAGCCCTAATCCTAACGTCACTAATAGT…
	DHB3176 ATGCCCCAACTAAACCCAAACCCCTGATTTTTTATCCTGCTCATTTCATGGTTTACCCTATCTATAATCATCCAACCAAAACTATTAACCTTCATCACTACTAACCCACCATCCAGCAAAGCCCCTTCAATCCCAAAAACAACCCCCTGAACCTGACCATGAACCTAAGCTTCTTCGACCAATTTTCAAGCCCCTCACTCATAGGAATCCCCCTAATCCTCATTGCCATGTTATTCCCAGCCCTCCTAATCCCCTCTCTAGACAACCGGTGAATCACTAACCGACTGTCAACACTACAACTATGACTCGTCAACCTAATTACCAAGCAACTAATAACACCACTCAACAAAAAAGGCCACAAATGAGCCCTAATCCTAACCTCACTAATAGT…
	DHB3452 ATGCCCCAACTAAACCCAAACCCCTGATTTTTTATCCTGCTCATTTCATGGTTTACCCTATCTATAATCATCCAACCAAAACTATTAACCTTCATCACTACTAACCCACCATCCAGCAAAGCCCCTTCAATCCCAAAAACAACCCCCTGAACCTGACCATGAACCTAAGCTTCTTCGACCAATTTTCAAGCCCCTCACTCATAGGAATCCCCCTAATCCTCATTGCCATGTTATTCCCAGCCCTCCTAATCCCCTCTCTAGACAACCGGTGAATCACTAACCGACTGTCAACACTACAACTATGACTCGTCAACCTAATTACCAAGCAACTAATAACACCACTCAACAAAAAAGGCCACAAATGAGCCCTAATCCTAACCTCACTAATAGT…
	JK00067 ATGCCCCAACTAAACCCAAACCCCTGATTTTTTATCCTGCTCATTTCATGGTTTACCCTATCTATAATCATCCAACCAAAACTATTAACCTTCATCACTACTAACCCACCATCCAGCAAAGCCCCTTCAATCCCAAAAACAACCCCCTGAACCTGACCATGAACCTAAGCTTCTTCGACCAATTTTCAAGCCCCTCACTCATAGGAATCCCCCTAATCCTCATTGCCATGTTATTCCCAGCCCTCCTAATCCCCTCTCTAGACAACCGGTGAATCACTAACCGACTGTCAACACTACAACTATGACTCGTCAACCTAATTACCAAGCAACTAATAACACCACTCAACAAAAAAGGCCACAAATGAGCCCTAATCCTAACCTCACTAATAGT…
	JK06600 ATGCCCCAACTAAACCCAAACCCCTGATTTTTTATCCTGCTCATTTCATGGTTTACCCTATCTATAGTCATTCAACCAAAACTATTAACCTTCATCACTACTAACCCACCATCCAGCAAAGCCCCTTCAATCCCAAAAACAACCCCCTGAACCTGACCATGAACCTAAGCTTCTTCGACCAATTTTCAAGCCCCTCACTCATAGGAATCCCCCTAATCCTCATTGCCATGTTATTCCCAGCCCTCCTAATCCCCTCTCTAGACAACCGGTGAATCACTAACCGACTGTCAACACTACAACTATGACTCGTCAACCTAATTACCAAACAACTAATAACACCACTCAACAAAAAAGGCCACAAATGAGCCCTAATCCTAACGTCACTAATAGT…
	JMD445 ATGCCCCAACTAAACCCAAACCCCTGATTTTTTATCCTGCTCATTTCATGGTTTACCCTATCTATAATCATTCAACCAAAACTATTAACCTTCATCACTACTAACCCACCATCCAGCAAAGCCCCTTCAATCCCAAAAACAACCCCCTGAACCTGACCATGAACCTAAGCTTCTTCGACCAATTTTCAAGCCCCTCACTCATAGGAATCCCCCTAATCCTCATTGCCATGTTATTCCCAGCCCTCCTAATCCCCTCTCTAGACAACCGGTGAATCACTAACCGACTGTCAACACTACAACTATGACTCGTCAACCTAATTACCAAACAACTAATAACACCACTCAACAAAAAAGGCCACAAATGAGCCCTAATCCTAACGTCACTAATAGTC…
	GMS491 ATGCCCCAACTAAACCCAAACCCCTGATTTTTTATCCTGCTCATTTCATGGTTTACCCTATCTATAATCATTCAACCAAAACTATTAACCTTCATCACTACTAACCCACCATCCAGCAAAGCCCCTTCAATCCCAAAAACAACCCCCTGAACCTGACCATGAACCTAAGCTTCTTCGACCAATTTTCAAGCCCCTCACTCATAGGAATCCCCCTAATCCTCATTGCCATGTTATTCCCAGCCCTCCTAATCCCCTCTCTAGACAACCGGTGAATCACTAACCGACTGTCAACACTACAACTATGACTCGTCAACCTAATTACCAAACAACTAATAACACCACTCAACAAAAAAGGCCACAAATGAGCCCTAATCCTAACGTCACTAATAGTC…
	DHB5722 ATGCCCCAACTAAACCCAAACCCCTGATTTTTTATCCTGCTCATTTCATGGTTTACCCTATCTATAATCATTCAACCAAAACTATTAACCTTCATCACTACTAACCCACCATCCAGCAAAGCCCCTTCAATCCCAAAAACAACCCCCTGAACCTGACCATGAACCTAAGCTTCTTCGACCAATTTTCAAGCCCCTCACTCATAGGAATCCCCCTAATCCTCATTGCCATGTTATTCCCAGCCCTCCTAATCCCCTCCCTAGACAACCGGTGAATCACTAACCGACTGTCAACACTACAACTATGACTCGTCAACCTAATTACCAAACAACTAATAACACCACTCAACAAAAAAGGCCACAAATGAGCCCTAATCCTAACGTCACTAATAGT…
	JK04535 ATGCCCCAACTAAACCCAAACCCCTGATTTTTTATCCTGCTCATTTCATGGTTTACCCTATCTATAATCATTCAACCAAAACTATTAACCTTCATCACTACTAACCCACCATCCAGCAAAGCCCCTTCAATCCCAAAAACAACCCCCTGAACCTGACCATGAACCTAAGCTTCTTCGACCAATTTTCAAGCCCCTCACTCATAGGAATCCCCCTAATCCTCATTGCCATGTTATTCCCAGCCCTCCTAATCCCCTCCCTAGACAACCGGTGAATCACTAACCGACTGTCAACACTACAACTATGACTCGTCAACCTAATTACCAAACAACTAATAACACCACTCAACAAAAAAGGCCACAAATGAGCCCTAATCCTAACGTCACTAATAGT…
	JK09180 ATGCCTCAACTAAACCCAAACCCCTGATTTTTTATCCTGCTTATTTCATGGTTTACCCTATCTATAGTAATCCAACCAAAACTATTAACCTTCATCACCACTAACCCTCCATCCAACAAAGCCCCTTCAATCCCAAAAACAACCCCCTGAACCTGACCATGAACCTAAGCTTCTTCGATCAATTTTCAAGCCCCTCACTACTAGGAATCCCCTTAATCCTCATTGCCATGTTATTCCCAGCCCTCCTAATCCCCTCCCTAGACAACCGGTGAATCACCAACCGACTATCAACACTACAACTATGACTAGTCAATCTAATTACTAAACAACTAATGACACCACTCAACAAAAAGGGTCACAAATGAGCCCTAATCCTAACATCACTAATAGT…
	JK09238 ATGCCTCAACTAAACCCAAACCCCTGATTTTTTATCCTGCTTATTTCATGGTTTACCCTATCTATAGTAATCCAACCAAAACTATTAACCTTCATCACCACTAACCCTCCATCCAGCAAAGCCCCTTCAATCCCAAAAACAACCCCCTGAACCTGACCATGAACCTAAGCTTCTTCGATCAATTTTCAAGCCCCTCACTACTAGGAATCCCCTTAATCCTCATTGCCATGTTATTCCCAGCCCTCCTAATCCCCTCCCTAGACAACCGGTGAATCACCAACCGACTATCAACACTACAACTATGACTAGTCAATCTAATTACTAAACAACTAATAACACCACTCAACAAAAAGGGTCACAAATGAGCCCTAATCCTAACATCACTAATAGT…
	JK09279 ATGCCTCAACTAAACCCAAACCCCTGATTTTTTATCCTGCTTATTTCATGGTTTACCCTATCTATAGTGATCCAACCAAAACTATTAACCTTCATCACCACTAACCCTCCATCCAGCAAAGCCCCTTCAATCCCAAAAACAACCCCCTGAACCTGACCATGAACCTAAGCTTCTTCGATCAATTTTCAAGCCCCTCACTACTAGGAATCCCCTTAATCCTCATTGCCATGTTATTCCCAGCCCTCCTAATCCCCTCCCTAGACAACCGGTGAATCACCAACCGACTATCAACACTACAACTATGACTAGTCAATCTAATTACTAAACAACTAATAACACCACTCAACAAAAAGGGCCACAAATGAGCCCTAATCCTAACATCACTAATAGT…
	DHB4199 ATGCCTCAACTAAACCCAAACCCCTGATTTTTTATCCTGCTTATTTCATGGTTTACCCTATCTATAGTAATCCAACCAAAACTATTAACCTTCATCACCACTAACCCTCCATCCAGCAAAGCCCCTTCAATCCCAAAAACAACCCCCTGAACCTGACCATGAACCTAAGCTTCTTCGATCAATTTTCAAGCCCCTCACTACTAGGAATCCCCTTAATCCTCATTGCCATGTTATTCCCAGCCCTCCTAATCCCCTCCCTAGACAACCGGTGAATCACCAACCGACTATCAACACTACAACTATGACTAGTCAATCTAATTACTAAACAACTAATAACACCACTCAACAAAAAGGGTCACAAATGAGCCCTAATCCTAACATCACTAATAGT…
	JK95_092 ATGCCTCAACTAAACCCAAACCCCTGATTTTTTATCCTGCTTATTTCATGGTTTACCCTATCTATAGTAATCCAACCAAAACTATTAACCTTCATCACCACTAACCCTCCATCCAGCAAAGCCCCTTCAATCCCAAAAACAACCCCCTGAACCTGACCATGAACCTAAGCTTCTTCGATCAATTTTCAAGCCCCTCACTACTAGGAATCCCCTTAATCCTCATTGCCATGTTATTCCCAGCCCTCCTAATCCCCTCCCTAGACAACCGGTGAATCACCAACCGACTATCAACACTACAACTATGACTAGTCAATCTAATTACTAAACAACTAATAACACCACTCAACAAAAAGGGTCACAAATGAGCCCTAATCCTAACATCACTAATAG…
	JK01_265 ATGCCTCAACTAAACCCAAACCCCTGATTTTTTATCCTGCTTATTTCATGGTTTACCCTATCTATAGTAATCCAACCAAAACTATTAACCTTCATCACCACTAACCCTCCATCCAGCAAAGCCCCTTCAATCCCAAAAACAACCCCCTGAACCTGACCATGAACCTAAGCTTCTTCGATCAATTTTCAAGCCCCTCACTACTAGGAATCCCCTTAATCCTCATTGCCACGTTATTCCCAGCCCTCCTAATCCCCTCCCTAGACAACCGGTGAATCACCAACCGACTATCAACACTACAACTATGACTAGTCAATCTAATTACTAAACAACTAATAACACCACTCAACAAAAAGGGTCACAAATGAGCCCTAATCCTAACATCACTAATAG…
	JK01_276 ATGCCTCAACTAAACCCAAACCCCTGATTTTTTATCCTGCTTATTTCATGGTTTACCCTATCTATAGTAATCCAACCAAAACTATTAACCTTCATCACCACTAACCCTCCATCCAGCAAAGCCCCTTCAATCCCAAAAACAACCCCCTGAACCTGACCATGAACCTAAGCTTCTTCGATCAATTTTCAAGCCCCTCACTACTAGGAATCCCCTTAATCCTCATTGCCATGTTATTCCCAGCCCTCCTAATCCCCTCCCTAGACAACCGGTGAATCACCAACCGACTATCAACACTACAACTATGACTAGTCAATCTAATTACTAAACAACTAATAACACCACTCAACAAAAAAGGTCACAAATGAGCCCTAATCCTAACATCACTAATAG…
	JSB240 ATGCCTCAACTAAACCCAAACCCCTGATTTTTTATCCTGCTTATTTCATGGTTCACCCTATCTATAGTAATCCAACCAAAACTATTAACCTTCATCACCACTAACCCTCCATCCAGCAAAGCCCCTTCAATCCCAAAAACAACCCCCTGAACCTGACCATGAACCTAAGCTTCTTCGATCAATTTTCAAGCCCCTCACTACTAGGAATCCCCTTAATCCTCATTGCCATGTTATTCCCAGCCCTCCTAATCCCCTCCCTAGACAACCGGTGAATCACCAACCGACTATCAACACTACAACTATGACTAGTCAATCTAATTACTAAACAACTAATAACACCACTCAACAAAAAGGGTCACAAATGAGCCCTAATCCTAACATCACTAATAGTC…
	JK06_503 ATGCCTCAACTAAACCCAAACCCCTGATTTTTTATCCTGCTTATTTCATGGTTTACCCTATCTATAGTAATCCAACCAAAACTATTAACCTTCATCACCACTAACCCTCCATCCAGCAAAGCCCCTTCAATCCCAAAAACAACCCCCTGAACCTGACCATGAACCTAAGCTTCTTCGATCAATTTTCAAGCCCCTCACTACTAGGAATCCCCTTAATCCTCATTGCCATGTTATTCCCAGCCCTCCTAATCCCCTCCCTAGACAACCGGTGAATCACCAACCGACTATCAACACTACAACTATGACTAGTCAATCTAATTACTAAACAACTAATGACACCACTCAACAAAAAGGGTCACAAATGAGCCCTAATCCTAACATCACTAATAG…
	MM519 ATGCCTCAACTAAACCCAAACCCCTGATTTTTTATCCTGCTTATTTCATGGTTTACCCTATCTATAGTAATCCAACCAAAACTATTAACCTTCATCACCACTAACCCTCCATCCAGCAAAGCCCCTTCAATCCCAAAAACAACCCCCTGAACCTGACCATGAACCTAAGCTTCTTCGATCAATTTTCAAGCCCCTCACTACTAGGAATCCCCTTAATCCTCATTGCCATGTTATTCCCAGCCCTCCTAATCCCCTCCCTAGACAACCGGTGAATCACCAACCGACTATCAACACTACAACTATGACTAGTCAATCTAATTACTAAACAACTAATGACACCACTCAACAAAAAGGGTCACAAATGAGCCCTAATCCTAACATCACTAATAGTCT…
	BTS06193 ATGCCTCAACTAAACCCAAACCCCTGATTTTTTATCCTGCTTATTTCATGGTTTACCCTATCTATAGTAATCCAACCAAAACTATTAACCTTCATCACCACTAACCCTCCATCCAGCAAAGCCCCTTCAATCCCAAAAACAACCCCCTGAACCTGACCATGAACCTAAGCTTCTTCGATCAATTTTCAAGCCCCTCACTACTAGGAATCCCCTTAATCCTCATTGCCATGTTATTCCCAGCCCTCCTAATCCCCTCCCTAGACAACCGGTGAATCACCAACCGACTATCAACACTACAACTATGACTAGTCAATCTAATTACTAAACAACTAATAACACCACTCAACAAAAAGGGTCACAAATGAGCCCTAATCCTAACATCACTAATAG…
	JK06498 ATGCCTCAACTAAACCCAAACCCCTGATTTTTTATCCTGCTTATTTCATGGTTTACCCTATCTATAGTAATCCAACCAAAACTATTAACCTTCATCACCACTAACCCTCCATCCAGCAAAGCCCCTTCAATCCCAAAAACAACCCCCTGAACCTGACCATGAACCTAAGCTTCTTCGATCAATTTTCAAGCCCCTCACTACTAGGAATCCCCTTAATCCTCATTGCCATGTTATTCCCAGCCCTCCTAATCCCCTCCCTAGACAACCGGTGAATCACCAACCGACTATCAACACTACAACTATGACTAGTCAATCTAATTACTAAACAACTAATGACACCACTCAACAAAAAGGGTCACAAATGAGCCCTAATCCTAACATCACTAATAGT…
	GMS1531 ATGCCTCAACTAAACCCAAACCCCTGATTTTTTATCCTGCTTATTTCATGGTTTACCCTATCTATAGTAATCCAACCAAAACTATTAACCTTCATCACCACTAACCCTCCATCCAGCAAAGCCCCTTCAATCCCAAAAACAACCCCCTGAACCTGACCATGAACCTAAGCTTCTTCGATCAATTTTCAAGCCCCTCACTACTAGGAATCCCCTTAATCCTCATTGCCATGTTATTCCCAGCCCTCCTAATCCCCTCCCTAGACAACCGGTGAATCACCAACCGACTATCAACACTACAACTATGACTAGTCAATCTAATTACTAAACAACTAATGACACCACTCAACAAAAAGGGTCACAAATGAGCCCTAATCCTAACATCACTAATAGT…
	JK05053 ATGCCTCAACTAAACCCAAACCCCTGATTTTTTATCCTGCTTATTTCATGGTTTACCCTATCTATAGTAATCCAACCAAAACTATTAACCTTCATCACCACTAACCCTCCATCCAGCAAAGCCCCTTCAATCCCAAAAACAACCCCCTGAACCTGACCATGAACCTAAGCTTCTTCGATCAATTTTCAAGCCCCTCACTACTAGGAATCCCCTTAATCCTCATTGCCATGTTATTCCCAGCCCTCCTAATCCCCTCCCTAGACAACCGGTGAATCACCAACCGACTATCAACACTACAACTATGACTAGTCAATCTAATTACTAAACAACTAATAACACCACTCAACAAAAAGGGTCACAAATGAGCCCTAATCCTAACATCACTAATAGT…
	DHB3903 ATGCCTCAACTAAACCCAAACCCCTGATTTTTTATCCTGCTTATTTCATGGTTTACCCTATCTATAGTAATCCAACCAAAACTATTAACCTTCATCACCACTAACCCTCCATCCAGCAAAGCCCCTTCAATCCCAAAAACAACCCCCTGAACCTGACCATGAACCTAAGCTTCTTCGATCAATTTTCAAGCCCCTCACTACTAGGAATCCCCTTAATCCTCATTGCCATGTTATTCCCAGCCCTCCTAATCCCCTCCCTAGACAACCGGTGAATCACCAACCGACTATCAACACTACAACTATGACTAGTCAATCTAATTACTAAACAACTAATAACACCACTCAACAAAAAAGGTCACAAATGAGCCCTAATCCTAACATCACTAATAGT…
	SJK01275 ATGCCTCAACTAAACCCAAACCCCTGATTTTTTATCCTGCTTATTTCATGGTTTACCCTATCTATAGTAATCCAACCAAAACTATTAACCTTCATCACCACTAACCCTCCATCCAGCAAAGCCCCTTCAATCCCAAAAACAACCCCCTGAACCTGACCATGAACCTAAGCTTCTTCGATCAATTTTCAAGCCCCTCACTACTAGGAATCCCCTTAATCCTCATTGCCATGTTATTCCCAGCCCTCCTAATCCCCTCCCTAGACAACCGGTGAATCACCAACCGACTATCAACACTACAACTATGACTAGTCAATCTAATTACTAAACAACTAATAACACCACTCAACAAAAAGGGTCACAAATGAGCCCTAATCCTAACATCACTAATAG…
	DHB5467 ATGCCTCAACTAAACCCAAACCCCTGATTTTTTATCCTGCTTATTTCATGGTTTACCCTATCTATAGTAATCCAACCAAAACTATTAACCTTCATCACCACTAACCCTCCGTCCAGCAAAGCCCCTTCAACCCCAAAAACAACCCCCTGAACCTGACCATGAACCTAAGCTTCTTCGATCAATTTTCAAGCCCCTCACTACTAGGAATCCCCTTAATCCTCATTGCCATGTTATTCCCAGCCCTCCTAATCCCCTCCCTAGACAACCGGTGAATCACCAACCGACTATCAACACTACAACTATGACTAGTCAATCTAATTACTAAACAACTAATAACACCACTCAACAAAAAGGGTCACAAATGAGCCCTAATCCTAACATCACTAATAGT…
	DHB5680 ATGCCTCAACTAAACCCAAACCCCTGATTTTTTATCCTGCTTATTTCATGGTTTACCCTATCTATAGTAATCCAACCAAAACTATTAACCTTCATCACCACTAACCCTCCATCCAGCAAAGCCCCTTCAATCCCAAAAACAACCCCCTGAACCTGACCATGAACCTAAGCTTCTTCGATCAATTTTCAAGCCCCTCACTACTAGGAATCCCCTTAATCCTCATTGCCATGTTATTCCCAGCCCTCCTAATCCCCTCCCTAGACAACCGGTGAATCACCAACCGACTATCAACACTACAACTATGACTAGTCAATCTAATTACTAAACAACTAATAACACCACTCAACAAAAAGGGTCACAAATGAGCCCTAATCCTAACATCACTAATAGT…
	DHB5681 ATGCCTCAACTAAACCCAAACCCCTGATTTTTTATCCTGCTTATTTCATGGTTTACCCTATCTATAGTAATCCAACCAAAACTATTAACCTTCATCACCACTAACCCTCCATCCAGCAAAGCCCCTTCAATCCCAAAAACAACCCCCTGAACCTGACCATGAACCTAAGCTTCTTCGATCAATTTTCAAGCCCCTCACTACTAGGAATCCCCTTAATCCTCATTGCCATGTTATTCCCAGCCCTCCTAATCCCCTCCCTAGACAACCGGTGAATCACCAACCGACTATCAACACTACAACTATGACTAGTCAATCTAATTACTAAACAACTAATAACACCACTCAACAAAAAAGGTCACAAATGAGCCCTAATCCTAACATCACTAATAGT…
	DHB5648 ATGCCTCAACTAAACCCAAACCCCTGATTTTTTATCCTGCTTATTTCATGGTTTACCCTATCTATAGTAATCCAACCAAAACTATTAACCTTCATCACCACTAACCCTCCATCCAGCAAAGCCCCTTCAATCCCAAAAACAACCCCCTGAACCTGACCATGAACCTAAGCTTCTTCGATCAATTTTCAAGCCCCTCACTACTAGGAATCCCCTTAATCCTCATTGCCATGTTATTCCCAGCCCTCCTAATCCCCTCCCTAGACAACCGGTGAATCACCAACCGACTATCAACACTACAACTATGACTAGTCAATCTAATTACTAAACAACTAATAACACCACTCAACAAAAAGGGTCACAAATGAGCCCTAATCCTAACATCACTAATAGT…
	DHB5649 ATGCCTCAACTAAACCCAAACCCCTGATTTTTTATCCTGCTTATTTCATGGTTTACCCTATCTATAGTAATCCAACCAAAACTATTAACCTTCATCACCACTAACCCTCCATCCAGCAAAGCCCCTTCAATCCCAAAAACAACCCCCTGAACCTGACCATGAACCTAAGCTTCTTCGATCAGTTTTCAAGCCCCTCACTACTAGGAATCCCCTTAATCCTCATTGCCATGTTATTCCCAGCCCTCCTAATCCCCTCCCTAGACAACCGGTGAATCACCAACCGACTATCAACACTACAACTATGACTAGTCAATCTAATTACTAAACAACTAATAACACCACTCAACAAAAAGGGTCACAAATGAGCCCTAATCCTAACATCACTAATAGT…
	GMS1532 ATGCCTCAACTAAACCCAAACCCCTGATTTTTTATCCTGCTTATTTCATGGTTTACCCTATCTATAGTAATCCAACCAAAACTATTAACCTTCATCACCACTAACCCTCCATCCAGCAAAGCCCCTTCAATCCCAAAAACAACCCCCTGAACCTGACCATGAACCTAAGCTTCTTCGATCAATTTTCAAGCCCCTCACTACTAGGAATCCCCTTAATCCTCATTGCCATGTTATTCCCAGCCCTCCTAATCCCCTCCCTAGACAACCGGTGAATCACCAACCGACTATCAACACTACAACTATGACTAGTCAATCTAATTACTAAACAACTAATGACACCACTCAACAAAAAGGGTCACAAATGAGCTCTAATCCTAACATCACTAATAGT…
	DHB4231 ATGCCTCAACTAAACCCAAACCCCTGATTTTTTATCCTGCTTATTTCATGGTTTACCCTATCTATAGTAATCCAACCAAAACTATTAACCTTCATCACCACTAACCCTCCATCCAGCAAAGCCCCTTCAATCCCAAAAACAACCCCCTGAACCTGACCATGAACCTAAGCTTCTTCGATCAATTTTCAAGCCCCTCACTACTAGGAATCCCCTTAATCCTCATTGCCATGTTATTCCCAGCCCTCCTAATCCCCTCCCTAGACAACCGGTGAATCACCAACCGACTATCAACACTACAACTATGACTAGTCAATCTAATTACTAAACAACTAATAACACCACTCAACAAAAAGGGTCACAAATGAGCCCTAATCCTAACATCACTAATAGT…
	JK01368 ATGCCTCAACTAAACCCAAACCCCTGATTTTTTATCCTGCTTATTTCATGGTTTACCCTATCTATAGTAATCCAACCAAAACTATTAACCTTCATCACCACTAACCCTCCATCCAGCAAAGCCCCTTCAATCCCAAAAACAACCCCCTGAACCTGACCATGAACCTAAGCTTCTTCGATCAATTTTCAAGCCCCTCACTACTAGGAATCCCCTTAATCCTCATTGCCATGTTATTCCCAGCCCTCCTAATCCCCTCCCTAGACAACCGGTGAATCACCAACCGACTATCAACACTACAACTATGACTAGTCAATCTAATTACTAAACAACTAATAACACCACTCAACAAAAAGGGTCACAAATGAGCCCTAATCCTAACATCACTAATAGT…
	DHB5102 ATGCCTCAACTAAACCCAAACCCCTGATTTTTTATCCTGCTTATTTCATGGTTTACCCTATCTATAGTAATCCAACCAAAACTATTAACCTTCATCACCACTAACCCTCCATCCAGCAAAGCCCCTTCAATCCCAAAAACAACCCCCTGAACCTGACCATGAACCTAAGCTTCTTCGATCAATTTTCAAGCCCCTCACTACTAGGAATCCCCTTAATCCTCATTGCCATGTTATTCCCAGCCCTCCTAATCCCCTCCCTAGACAACCGGTGAATCACCAACCGACTATCAACACTACAACTATGACTAGTCAATCTAATTACTAAACAACTAATAACACCACTCAACAAAAAGGGTCACAAATGAGCCCTAATCCTAACATCACTAATAGT…
	x7387 ATGCCTCAACTAAACCCAAACCCCTGATTTTTTATCCTGCTTATTTCATGGTTTACCCTATCTATGGTCATCCAACCAAAACTACTAACCTTCATCACCACTAACCCCCTATCCAGCAAAGCCCCTTCAATCCCAAAAACAACCCCCTGAACCTGACCATGAACCTAAGCTTCTTCGATCAATTTTCAAGCCCCTCACTCCTAGGAATCCCCCTAATCCTCATTGCCACATTATTCCCAGCCCTCCTAATCCCCTCTCTAGACAACCGATGAATCACCAACCGCCTATCAACACTACAACTATGACTCGTCAATCTAATTACCAAACAACTAATAACACCACTCAACAAAAAAGGCCACAAATGAGCCCTAATCCTGACATCACTAATAGTGT…
	BTS06_001 ATGCCTCAACTAAACCCAAACCCCTGATTTTTTATCCTGCTTATTTCATGGTTTACCCTATCTATGGTCATCCAACCAAAACTACTAACCTTCATCACCACTAACCCCCTATCCAGCAAAGCCCCTTCAATCCCAAAAACAACCCCCTGAACCTGACCATGAACCTAAGCTTCTTCGATCAATTTTCAAGCCCCTCACTCCTAGGAATCCCCCTAATCCTCATTGCCACATTATTCCCAGCCCTCCTAATCCCCTCTCTAGACAACCGATGAATCACCAACCGCCTATCAACACTACAACTATGACTCGTCAATCTAATTACCAAACAACTAATAACACCACTCAACAAAAAAGGCCACAAATGAGCCCTAATCCTGACATCACTAATA…
	CAH_283 ATGCCTCAACTAAACCCAAACCCCTGATTTTTTATCCTGCTTATTTCATGGTTTACCCTATCTATGGTCATCCAACCAAAACTACTAACCTTCATCACCACTAACCCCCTATCCAGCAAAGCCCCTTCAATCCCAAAAACAACCCCCTGAACCTGACCATGAACCTAAGCTTCTTCGATCAATTTTCAAGCCCCTCACTCCTAGGAATCCCCCTAATCCTCATTGCCACATTATTCCCAGCCCTCCTAATCCCCTCTCTAGACAACCGATGAATCACCAACCGCCTATCAACACTACAACTATGACTCGTCAATCTAATTACCAAACAACTAATAACACCACTCAACAAAAAAGGCCACAAATGAGCCCTAATCCTGACATCACTAATAGT…
	CAH_315 ATGCCTCAACTAAACCCAAACCCCTGATTTTTTATCCTGCTTATTTCATGGTTTACCCTATCTATGGTCATCCAACCAAAACTACTAACCTTCATCACCACTAACCCCCTATCCAGCAAAGCCCCTTCAATCCCAAAAACAACCCCCTGAACCTGACCATGAACCTAAGCTTCTTCGATCAATTTTCAAGCCCCTCACTCCTAGGAATCCCCCTAATCCTCATTGCCACATTATTCCCAGCCCTCCTAATCCCCTCTCTAGACAACCGATGAATCACCAACCGCCTATCAACACTACAACTATGACTCGTCAATCTAATTACCAAACAACTAATAACACCACTCAACAAAAAAGGCCACAAATGAGCCCTAATCCTGACATCACTAATAGT…
	CAH_316 ATGCCTCAACTAAACCCAAACCCCTGATTTTTTATCCTGCTTATTTCATGGTTTACCCTATCTATGGTCATCCAACCAAAACTACTAACCTTCATCACCACTAACCCCCTATCCAGCAAAGCCCCTTCAATCCCAAAAACAACCCCCTGAACCTGACCATGAACCTAAGCTTCTTCGATCAATTTTCAAGCCCCTCACTCCTAGGAATCCCCCTAATCCTCATTGCCACATTATTCCCAGCCCTCCTAATCCCCTCTCTAGACAACCGATGAATCACCAACCGCCTATCAACACTACAACTATGACTCGTCAATCTAATTACCAAACAACTAATAACACCACTCAACAAAAAAGGCCACAAATGAGCCCTAATCCTGACATCACTAATAGT…
	CAH_317 ATGCCTCAACTAAACCCAAACCCCTGATTTTTTATCCTGCTTATTTCATGGTTTACCCTATCTATGGTCATCCAACCAAAACTACTAACCTTCATCACCACTAACCCCCTATCCAGCAAAGCCCCTTCAATCCCAAAAACAACCCCCTGAACCTGACCATGAACCTAAGCTTCTTCGATCAATTTTCAAGCCCCTCACTCCTAGGAATCCCCCTAATCCTCATTGCCACATTATTCCCAGCCCTCCTAATCCCCTCTCTAGACAACCGATGAATCACCAACCGCCTATCAACACTACAACTATGACTCGTCAATCTAATTACCAAACAACTAATAACACCACTCAACAAAAAAGGCCACAAATGAGCCCTAATCCTGACATCACTAATAGT…
	DHB_5143DUP ATGCCTCAACTAAACCCAAACCCCTGATTTTTTATCCTGCTTATTTCATGGTTTACCCTATCTATGGTCATCCAACCAAAACTACTAACCTTCATCACCACTAACCCCCTATCCAGCAAAGCCCCTTCAATCCCAAAAACAACCCCCTGAACCTGACCATGAACCTAAGCTTCTTCGATCAATTTTCAAGCCCCTCACTCCTAGGAATCCCCCTAATCCTCATTGCCACATTATTCCCAGCCCTCCTAATCCCCTCTCTAGACAACCGATGAATCACCAACCGCCTATCAACACTACAACTATGACTCGTCAATCTAATTACCAAACAACTAATAACACCACTCAACAAAAAAGGCCACAAATGAGCCCTAATCCTGACATCACTAA…
	DHB_5183 ATGCCTCAACTAAACCCAAACCCCTGATTTTTTATCCTGCTTATTTCATGGTTTACCCTATCTATGGTCATCCAACCAAAACTACTAACCTTCATCACCACTAACCCCCTATCCAGCAAAGCCCCTTCAATCCCAAAAACAACCCCCTGAACCTGACCATGAACCTAAGCTTCTTCGATCAATTTTCAAGCCCCTCACTCCTAGGAATCCCCCTAATCCTCATTGCCACATTATTCCCAGCCCTCCTAATCCCCTCTCTAGACAACCGATGAATCACCAACCGCCTATCAACACTACAACTATGACTCGTCAATCTAATTACCAAACAACTAATAACACCACTCAACAAAAAAGGCCACAAATGAGCCCTAATCCTGACATCACTAATAG…
	JK95_058 ATGCCTCAACTAAACCCAAACCCCTGATTTTTTATCCTGCTTATTTCATGGTTTACCCTATCTATGGTCATCCAACCAAAACTACTAACCTTCATCACCACTAACCCCCTATCCAGCAAAGCCCCTTCAATCCCAAAAACAACCCCCTGAACCTGACCATGAACCTAAGCTTCTTCGATCAATTTTCAAGCCCCTCACTCCTAGGAATCCCCCTAATCCTCATTGCCACATTATTCCCAGCCCTCCTAATCCCCTCTCTAGACAACCGATGAATCACCAACCGCCTATCAACACTACAACTATGACTCGTCAATCTAATTACCAAACAACTAATAACACCACTCAACAAAAAAGGCCACAAATGAGCCCTAATCCTGACATCACTAATAG…
	JK95_074 ATGCCTCAACTAAACCCAAACCCCTGATTTTTTATCCTGCTTATTTCATGGTTTACCCTATCTATGGTCATCCAACCAAAACTACTAACCTTCATCACCACTAACCCCCTATCCAGCAAAGCCCCTTCAATCCCAAAAACAACCCCCTGAACCTGACCATGAACCTAAGCTTCTTCGATCAATTTTCAAGCCCCTCACTCCTAGGAATCCCCCTAATCCTCATTGCCACATTATTCCCAGCCCTCCTAATCCCCTCTCTAGACAACCGATGAATCACCAACCGCCTATCAACACTACAACTATGACTCGTCAATCTAATTACCAAACAACTAATAACACCACTCAACAAAAAAGGCCACAAATGAGCCCTAATCCTGACATCACTAATAG…
	JK01_350 ATGCCTCAACTAAACCCAAACCCCTGATTTTTTATCCTGCTTATTTCATGGTTTACCCTATCTATGGTCATCCAACCAAAACTACTAACCTTCATCACCACTAACCCCCTATCCAGCAAAGCCCCTTCAATCCCAAAAACAACCCCCTGAACCTGACCATGAACCTAAGCTTCTTCGATCAATTTTCAAGCCCCTCACTCCTAGGAATCCCCCTAGTCCTCATTGCCACATTATTCCCAGCCCTCCTAATCCCCTCTCTAGACAACCGATGAATCACCAACCGCCTATCAACACTACAACTATGACTCGTCAATCTAATTACCAAACAACTAATAACACCACTCAACAAAAAAGGCCACAAATGAGCCCTAATCCTGACATCACTAATAG…
	JK95_073 ATGCCTCAACTAAACCCAAACCCCTGATTTTTTATCCTGCTTATTTCATGGTTTACCCTATCTATGGTCATCCAACCAAAACTACTAACCTTCATCACCACTAACCCCCTATCCAGCAAAGCCCCTTCAATCCCAAAAACAACCCCCTGAACCTGACCATGAACCTAAGCTTCTTCGATCAATTTTCAAGCCCCTCACTCCTAGGAATCCCCCTAATCCTCATTGCCACATTATTCCCAGCCCTCCTAATCCCCTCTCTAGACAACCGATGAATCACCAACCGCCTATCAACACTACAACTATGACTCGTCAATCTAATTACCAAACAACTAATAACACCACTCAACAAAAAAGGCCACAAATGAGCCCTAATCCTGACATCACTAATAG…
	JK09_023 ATGCCTCAACTAAACCCAAACCCCTGATTTTTTATCCTGCTTATTTCATGGTTTACCCTATCTATGGTCATCCAACCAAAACTACTAACCTTCATCACCACTAACCCCCTATCCAGCAAAGCCCCTTCAATCCCAAAAACAACCCCCTGAACCTGACCATGAACCTAAGCTTCTTCGATCAATTTTCAAGCCCCTCACTCCTAGGAATCCCCCTAATCCTCATTGCCACATTATTCCCAGCCCTCCTAATCCCCTCTCTAGACAACCGATGAATCACCAACCGCCTATCAACACTACAACTATGACTCGTCAATCTAATTACCAAACAACTAATAACACCACTCAACAAAAAAGGCCACAAATGAGCCCTAATCCTGACATCACTAATAG…
	JK95_052 ATGCCTCAACTAAACCCAAACCCCTGATTTTTTATCCTGCTTATTTCATGGTTTACCCTATCTATGGTCATCCAACCAAAACTACTAACCTTCATCACCACTAACCCCCTATCCAGCAAAGCCCCTTCAATCCCAAAAACAACCCCCTGAACCTGACCATGAACCTAAGCTTCTTCGATCAATTTTCAAGCCCCTCACTCCTAGGAATCCCCCTAATCCTCATTGCCACATTATTCCCAGCCCTCCTAATCCCCTCTCTAGACAACCGATGAATCACCAACCGCCTATCAACACTACAACTATGACTCGTCAATCTAATTACCAAACAACTAATAACACCACTCAACAAAAAAGGCCACAAATGAGCCCTAATCCTGACATCACTAATAG…
	JSB239 ATGCCTCAACTAAACCCAAACCCCTGATTTTTTATCCTGCTTATTTCATGGTTTACCCTATCTATGGTCATCCAACCAAAACTACTAACCTTCATCACCACTAACCCCCTATCCAGCAAAGCCCCTTCAATCCCAAAAACAACCCCCTGAACCTGACCATGAACCTAAGCTTCTTCGATCAATTTTCAAGCCCCTCACTCCTAGGAATCCCCCTAATCCTCATTGCCACATTATTCCCAGCCCTCCTAATCCCCTCTCTAGACAACCGATGAATCACCAACCGCCTATCAACACTACAACTATGACTCGTCAATCTAATTACCAAACAACTAATAACACCACTCAACAAAAAAGGCCACAAATGAGCCCTAATCCTGACATCACTAATAGTG…
	BTS06002 ATGCCTCAACTAAACCCAAACCCCTGATTTTTTATCCTGCTTATTTCATGGTTTACCCTATCTATGGTCATCCAACCAAAACTACTAACCTTCATCACCACTAACCCCCTATCCAGCAAAGCCCCTTCAATCCCAAAAACAACCCCCTGAACCTGACCATGAACCTAAGCTTCTTCGATCAATTTTCAAGCCCCTCACTCCTAGGAATCCCCCTAATCCTCATTGCCACATTATTCCCAGCCCTCCTAATCCCCTCTCTAGACAACCGATGAATCACCAACCGCCTATCAACACTACAACTATGACTCGTCAATCTAATTACCAAACAACTAATAACACCACTCAACAAAAAAGGCCACAAATGAGCCCTAATCCTGACATCACTAATAG…
	JK01348 ATGCCTCAACTAAACCCAAACCCCTGATTTTTTATCCTGCTTATTTCATGGTTTACCCTATCTATGGTCATCCAACCAAAACTACTAACCTTCATCACCACTAACCCCCTATCCAGCAAAGCCCCTTCAATCCCAAAAACAACCCCCTGAACCTGACCATGAACCTAAGCTTCTTCGATCAATTTTCAAGCCCCTCACTCCTAGGAATCCCCCTAATCCTCATTGCCACATTATTCCCAGCCCTCCTAATCCCCTCTCTAGACAACCGATGAATCACCAACCGCCTATCAACACTACAACTATGACTCGTCAATCTAATTACCAAACAACTAATAACACCACTCAACAAAAAAGGCCACAAATGAGCCCTAATCCTGACATCACTAATAGT…
	BTS05106 ATGCCTCAACTAAACCCAAACCCCTGATTTTTTATCCTGCTTATTTCATGGTTTACCCTATCTATGGTCATCCAACCAAAACTACTAACCTTCATCACCACTAACCCCCTATCCAGCAAAGCCCCTTCAATCCCAAAAACAACCCCCTGAACCTGACCATGAACCTAAGCTTCTTCGATCAATTTTCAAGCCCCTCACTCCTAGGAATCCCCCTAATCCTCATTGCCACATTATTCCCAGCCCTCCTAATCCCCTCTCTAGACAACCGATGAATCACCAACCGCCTATCAACACTACAACTATGACTCGTCAATCTAATTACCAAACAACTAATAACACCACTCAACAAAAAAGGCCACAAATGAGCCCTAATCCTGACATCACTAATAG…
	CAH179 ATGCCTCAACTAAACCCAAACCCCTGATTTTTTATCCTGCTTATTTCATGGTTTACCCTATCTATGGTCATCCAACCAAAACTACTAACCTTCATCACCACTAACCCCCTATCCAGCAAAGCCCCTTCAATCCCAAAAACAACCCCCTGAACCTGACCATGAACCTAAGCTTCTTCGATCAATTTTCAAGCCCCTCACTCCTAGGAATCCCCCTAATCCTCATTGCCACATTATTCCCAGCCCTCCTAATCCCCTCTCTAGACAACCGATGAATCACCAACCGCCTATCAACACTACAACTATGACTCGTCAATCTAATTACCAAACAACTAATAACACCACTCAACAAAAAAGGCCACAAATGAGCCCTAATCCTGACATCACTAATAGTG…
	BTS06007 ATGCCTCAACTAAACCCAAACCCCTGATTTTTTATCCTGCTTATTTCATGGTTTACCCTATCTATGGTCATCCAACCAAAACTACTAACCTTCATCACCACTAACCCCCTATCCAGCAAAGCCCCTTCAATCCCAAAAACAACCCCCTGAACCTGACCATGAACCTAAGCTTCTTCGATCAATTTTCAAGCCCCTCACTCCTAGGAATCCCCCTAATCCTCATTGCCACATTATTCCCAGCCCTCCTAATCCCCTCTCTAGACAACCGATGAATCACCAACCGCCTATCAACACTACAACTATGACTCGTCAATCTAATTACCAAACAACTAATAACACCACTCAACAAAAAAGGCCACAAATGAGCCCTAATCCTGACATCACTAATAG…
	DHB5142 ATGCCTCAACTAAACCCAAACCCCTGATTTTTTATCCTGCTTATTTCATGGTTTACCCTATCTATGGTCATCCAACCAAAACTACTAACCTTCATCACCACTAACCCCCTATCCAGCAAAGCCCCTTCAATCCCAAAAACAACCCCCTGAACCTGACCATGAACCTAAGCTTCTTCGATCAATTTTCAAGCCCCTCACTCCTAGGAATCCCCCTAATCCTCATTGCCACATTATTCCCAGCCCTCCTAATCCCCTCTCTAGACAACCGATGAATCACCAACCGCCTATCAACACTACAACTATGACTCGTCAATCTAATTACCAAACAACTAATAACACCACTCAACAAAAAAGGCCACAAATGAGCCCTAATCCTGACATCACTAATAGT…
	DHB5143 ATGCCTCAACTAAACCCAAACCCCTGATTTTTTATCCTGCTTATTTCATGGTTTACCCTATCTATGGTCATCCAACCAAAACTACTAACCTTCATCACCACTAACCCCCTATCCAGCAAAGCCCCTTCAATCCCAAAAACAACCCCCTGAACCTGACCATGAACCTAAGCTTCTTCGATCAATTTTCAAGCCCCTCACTCCTAGGAATCCCCCTAATCCTCATTGCCACATTATTCCCAGCCCTCCTAATCCCCTCTCTAGACAACCGATGAATCACCAACCGCCTATCAACACTACAACTATGACTCGTCAATCTAATTACCAAACAACTAATAACACCACTCAACAAAAAAGGCCACAAATGAGCCCTAATCCTGACATCACTAATAGT…
	MA_MGE14 ATGCCCCAACTAAACCCAAACCCCTGATTTTTTATCATGCTAACTTCATGACTAACCCTATCCCTAATTATCCAGCCAAAACTCCTCTCCTTCATCACCACAAACCCCCTATCTAGCAAAACACCCTCAATCCATAAAACAACACCCTGAACCTGACCATGAACTTAAGCTTCTTCGACCAGTTCTCTAGTCCATCCTTCCTAGGAATCCCTCTAATCCTCATCTCAATAACATTCCCAGCTCTCCTTCTCCCTTCCCTAGACAACCGATGAGTTACTAACCGACTCTCAACACTCCAACTATGATTCGTTAATCTAGTCACAAAACAACTAATGACACCATTAAACAAAAAAGGCCACAAATGAGCCCTAATCCTAACATCACTCATAA…
	FMNH343293 ATGCCTCAACTAAACCCAAACCCCTGATTTTTTATCATGCTCACTTCATGATTAACCCTCTCCCTGATTATCCAACCAAAACTCCTCTCCTTCATCACCACAAACCCCCTATCCAGCAAAACACCCTCAATCCCTAAAACAACGCCCTGAACCTGACCATGAACTTAAGCTTCTTTGACCAATTCTCCAGTCCATCCTTCCTAGGAATCCCCCTAATCCTTATCTCAATAACATTCCCAGCTCTCCTCCTCCCCTCCTTAGGCAACCGATGAATTACGAACCGACTCTCGACACTCCAACTATGATTCATTAATCTAATCACAAAGCAATTAATAACACCATTAAACAAAAAAGGCCACAAGTGAGCCCTAATCCTAACATCGCTCAT…
	LSUMZB11770 ATGCCTCAACTAAATCCGAGCCCCTGATTTTTTATCATGCTAATTTCATGGCTAACCCTGTCCCTAATTATTCAACCAAAACTACTCTCCTTCATCACCACAAACCCCCCATCCAGCAAAATACCTCCAATTCCTAAAACAACACCCTGAACCTGACCATGAACCTAAGCTTCTTCGACCAATTCTCCAGTCCATCCTTCCTAGGAATTCCCTTAATTCTCATCTCAATGACATTCCCAGCCCTACTTATCCCCTCCCTAGACAACCGATGAGTCACTAACCGGCTCTCAACACTACAACTATGGTTCATCAATCTAGTCACAAAACAACTAATAACACCATTAAACAAAAAAGGCCATAAATGAGCCCTAATCCTAACATCACTAA…
;
END;
