# Supplementary material for: A latitudinal phylogeographic diversity gradient in birds
Source: PLoS Biol. 2017 Apr 13;15(4):e2001073. doi: 10.1371/journal.pbio.2001073 (PMC5390966; doi:10.1371/journal.pbio.2001073)
Supplement: S1 Data — (ZIP) [file pbio.2001073.s015.zip › S1_Data/Sitta-carolinensis.nex]

#NEXUS
BEGIN DATA;
	DIMENSIONS NTAX=94 NCHAR=1041;
	FORMAT DATATYPE = DNA GAP = MISSING = ?;
	MATRIX
	GQ369702 ATGAAC??CCAAGCAAAACAAATCTTCGCCACCAGCCTACTCATAGGAACCACCATTACAATCTCAAGCAACCACTGAATCCTAGCCTGAACCGGCCTCGAAATCAACACCCTAGCCATCCTGCCTCTAATCTCAAAATCACACCACCCCCGCGCCATCGAAGCTGCAACCAAATACTTCCTAGTACAAGCTGCAGCCTCAGCCCTAGTATTATTCTCAAGCATAACCAACGCTTGACACACCGGACAATGAGATATCACCCAATTAACACACCCTACCTCATGCCTAATCCTAACCTCAGCAATCGCAATAAAACTAGGCCTAGCCCCATTCCACTTCTGATTTCCAGAAGTCCTCCAAGGCTCCCCACTCACCACAGGCCTTCTCCTA…
	EF108569 ATGAACCCCCAAGCAAAAGTAATCTTCACCACTAGCCTACTCCTAGGAACCACCATTACAATCTCAAGCAACCACTGAATCCTAGCTTGAACAGGCCTAGAAATCAACACTCTAGCTATTCTGCCCCTAATCTCAAAATCGCACCACCCCCGCGCCGTCGAAGCCGCAACCAAGTACTTTCTAGTACAAGCAGCAGCCTCAGCCCTAGTTCTATTCTCGAGCATAACCAATGCCTGACACACAGGGCAATGAGACATCACCCAACTAACACACCCCACCTCATGTCTAATCCTTACCTCAGCCATTGCAATTAAATTGGGCCTAGTACCATTCCACTTCTGGTTCCCAGAAGTACTTCAAGGTTCCCCACTCACCACAGGCCTTCTACTC…
	EF108568 ATGAACCCCCAAGCAAAACTAATCTTCACCACTAGCCTACTCCTAGGAACCACCATTACAATCTCAAGCAACCACTGAATCCTAGCTTGAACAGGCCTAGAAATCAACACTCTAGCTATTCTGCCCCTAATCTCAAAATCGCACCACCCCCGCGCCGTCGAAGCCGCAACCAAGTACTTTCTAGTACAAGCAGCAGCCTCAGCCCTAGTTCTATTCTCGAGCATAACCAATGCCTGACACACAGGGCAATGAGACATCACCCAACTAACACACCCCACCTCATGTCTAATCCTTACCTCAGCCATTGCAATTAAATTGGGCCTAGTACCATTCCACTTCTGGTTCCCAGAAGTACTTCAAGGTTCCCCACTCACCACAGGCCTTCTACTC…
	EF108567 ATGAACCCCCAAGCAAAACTAATCTTCACCACTAGCCTACTCCTAGGAACCACCATTACAATCTCAAGCAACCACTGAATCCTAGCTTGAACAGGCCTAGAAATCAACACTCTAGCTATTCTGCCCCTAATCTCAAAATCGCACCACCCCCGCGCCGTCGAAGCCGCAACCAAGTACTTTCTAGTACAAGCAGCAGCCTCAGCCCTAGTTCTATTCTCGAGCATAACCAATGCCTGACACACAGGGCAATGAGACATCACCCAACTAACACACCCCACCTCATGTCTAATCCTTACCTCAGCCATTGCAATTAAATTGGGCCTAGTACCATTCCACTTCTGGTTCCCAGAAGTACTTCAAGGTTCCCCACTCACCACAGGCCTTCTACTC…
	EF108566 ATGAACCCCCAAGCAAAACTAATCTTCACCACTAGCCTACTCCTAGGAACCACCATTACAATCTCAAGCAACCACTGAATCCTAGCTTGAACAGGCCTAGAAATCAACACTCTAGCTATTCTGCCCCTAATCTCAAAATCGCACCACCCCCGCGCCGTCGAAGCCGCAACCAAGTACTTTCTAGTACAAGCAGCAGCCTCAGCCCTAGTTCTATTCTCGAGCATAACCAATGCCTGACACACAGGGCAATGAGACATCACCCAACTAACACACCCCACCTCATGTCTAATCCTTACCTCAGCCATTGCGATTAAATTGGGCCTAGTACCATTCCACTTCTGGTTCCCAGAAGTACTTCAAGGTTCCCCACTCACCACAGGCCTTCTACTC…
	EF108565 ATGAACCCCCAAGCAAAACTAATCTTCACCACTAGCCTACTCCTAGGAACCACCATTACAATCTCAAGCAACCACTGAATCCTAGCTTGAACAGGCCTAGAAATCAACACTCTAGCTATTCTGCCCCTAATCTCAAAATCGCACCACCCCCGCGCCGTCGAAGCCGCAACCAAGTACTTTCTAGTACAAGCAGCAGCCTCAGCCCTAGTTCTATTCTCGAGCATAACCAATGCCTGACACACAGGGCAATGAGACATCACCCAACTAACACACCCCACCTCATGTCTAATCCTTACCTCAGCCATTGCAATTAAATTGGGCCTAGTACCATTCCACTTCTGGTTCCCAGAAGTACTTCAAGGTTCCCCACTCACCACAGGCCTTCTACTC…
	EF108564 ATGAACCCCCAAGCAAAACTAATCTTCACCACTAGCCTACTCCTAGGAACCACCATTACAATCTCAAGCAACCACTGAATCCTAGCTTGAACAGGCCTAGAAATCAACACTCTAGCTATTCTGCCCCTAATCTCAAAATCGCACCACCCCCGCGCCGTCGAAGCCGCAACCAAGTACTTTCTAGTACAAGCAGCAGCCTCAGCCCTAGTTCTATTCTCGAGCATAACCAATGCCTGACACACAGGGCAATGAGACATCACCCAACTAACACACCCCACCTCATGTCTAATCCTTACCTCAGCCATTGCAATTAAATTGGGCCTAGTACCATTCCACTTCTGGTTCCCAGAAGTACTTCAAGGTTCCCCACTCACCACAGGCCTTCTACTC…
	EF108563 ATGAACCCCCAAGCAAAACTAATCTTCACCACTAGCCTACTCCTAGGAACCACCATTACAATCTCAAGCAACCACTGAATCCTAGCTTGAACAGGCCTAGAAATCAACACTCTAGCTATTCTGCCCCTAATCTCAAAATCGCACCACCCCCGCGCCGTCGAAGCCGCAACCAAGTACTTTCTAGTACAAGCAGCAGCCTCAGCCCTAGTTCTATTCTCGAGCATAACCAATGCCTGACACACAGGGCAATGAGACATCACCCAACTAACACACCCCACCTCATGTCTAATCCTTACCTCAGCCATTGCAATTAAATTGGGCCTAGTACCATTCCACTTCTGGTTCCCAGAAGTACTTCAAGGTTCCCCACTCACCACAGGCCTTCTACTC…
	EF108562 ATGAACCCCCAAGCAAAACTAATCTTCACCACTAGCCTACTCCTAGGAACCACCATTACAATCTCAAGCAACCACTGAATCCTAGCTTGACCAGGCCTAGAAATCAACACTCTAGCTATTCTGCCCCTAATCTCAAAATCGCACCACCCCCGCGCCGTCGAAGCCGCAACCAAGTACTTTCTAGTACAAGCAGCAGCCTCAGCCCTAGTTCTATTCTCGAGCATAACCAATGCCTGACACACAGGGCAATGAGACATCACCCAACTAACACACCCCACCTCATGTCTAATCCTTACCTCAGCCCTTGCAATTAAATTGGGCCTAGTACCATTCCACTTCTGGTTCCCAGAAGTACTTCAAGGTTCCCCACTCACCACAGGCCTTCTACTC…
	EF108561 ATGAACCCCCAAGCAAAACTAATCTTCACCACTAGCCTACTCCTAGGAACCACCATTACAATCTCAAGCAACCACTGAATCCTAGCTTGACCAGGCCTAGAAATCAACACTCTAGCTATTCTGCCCCTAATCTCAAAATCGCACCACCCCCGCGCCGTCGAAGCCGCAACCAAGTACTTTCTAGTACAAGCAGCAGCCTCAGCCCTAGTTCTATTCTCGAGCATAACCAATGCCTGACACACAGGGCAATGAGACATCACCCAACTAACACACCCCACCTCATGTCTAATCCTTACCTCAGCCCTTGCAATTAAATTGGGCCTAGTACCATTCCACTTCTGGTTCCCAGAAGTACTTCAAGGTTCCCCACTCACCACAGGCCTTCTACTC…
	EF108560 ATGAACCCCCAAGCAAAACTAATCTTCACCACTAGCCTACTCCTAGGAACCACCATTACAATCTCAAGCAACCACTGAATCCTAGCTTGAACAGGCCTAGAAATCAACACTCTAGCTATTCTGCCCCTAATCTCAAAATCGCACCACCCCCGCGCCGTCGAAGCCGCAACCAAGTACTTTCTAGTACAAGCAGCAGCCTCAGCCCTAGTTCTATTCTCGAGCATAACCAATGCCTGACACACAGGGCAATGAGACATCACCCAACTAACACACCCCACCTCATGTCTAATCCTTACCTCAGCCATTGCAATTAAATTGGGCCTAGTACCATTCCACTTCTGGTTCCCAGAAGTACTTCAAGGTTCCCCACTCACCACAGGCCTTCTACTC…
	EF108559 ATGAACCCCCAAGCAAAACTAATCTTCACCACTAGCCTACTCCTAGGAACCACCATTACAATCTCAAGCAACCACTGAATCCTAGCTTGAACAGGCCTAGAAATCAACACTCTAGCTATTCTGCCCCTAATCTCAAAATCGCACCACCCCCGCGCCGTCGAAGCCGCAACCAAGTACTTTCTAGTACAAGCAGCAGCCTCAGCCCTAGTTCTATTCTCGAGCATAACCAATGCCTGACACACAGGGCAATGAGACATCACCCAACTAACACACCCCACCTCATGTCTAATCCTTACCTCAGCCATTGCGATTAAATTGGGCCTAGTACCATTCCACTTCTGGTTCCCAGAAGTACTTCAAGGTTCCCCACTCACCACAGGCCTTCTACTC…
	EF108558 ATGAACCCCCAAGCTAAACTAATCTTCACCACTAGCCTACTCCTAGGAACCACCATTACAATCTCAAGCAACCACTGAATCCTAGCTTGAACAGGCCTAGAAATCAACACTCTAGCTATTCTGCCCCTAATCTCAAAATCGCACCACCCCCGCGCCGTCGAAGCCGCAACCAAGTACTTTCTAGTACAAGCAGCAGCCTCAGCCCTAGTTCTATTCTCGAGCATAACCAATGCCTGACACACAGGGCAATGAGACATCACCCAACTAACACACCCCACCTCATGTCTAATCCTTACCTCAGCCATTGCAATTAAATTGGGCCTAGTACCATTCCACTTCTGGTTCCCAGAAGTACTTCAAGGTTCCCCACTCACCACAGGCCTTCTACTC…
	EF108557 ATGAACCCCCAAGCTAAACTAATCTTCACCACTAGCCTACTCCTAGGAACCACCATTACAATCTCAAGCAACCACTGAATCCTAGCTTGAACAGGCCTAGAAATCAACACTCTAGCTATTCTGCCCCTAATCTCAAAATCGCACCACCCCCGCGCCGTCGAAGCCGCAACCAAGTACTTTCTAGTACAAGCAGCAGCCTCAGCCCTAGTTCTATTCTCGAGCATAACCAATGCCTGACACACAGGGCAATGAGACATCACCCAACTAACACACCCCACCTCATGTCTAATCCTTACCTCAGCCATTGCAATTAAATTGGGCCTAGTACCATTCCACTTCTGGTTCCCAGAAGTACTTCAAGGTTCCCCACTCACCACAGGCCTTCTACTC…
	EF108556 ATGAACCCCCAAGCTAAACTAATCTTCACCACTAGCCTACTCCTAGGAACCACCATTACAATCTCAAGCAACCACTGAATCCTAGCTTGAACAGGCCTAGAAATCAACACTCTAGCTATTCTGCCCCTAATCTCAAAATCGCACCACCCCCGCGCCGTCGAAGCCGCAACCAAGTACTTTCTAGTACAAGCAGCAGCCTCAGCCCTAGTTCTATTCTCGAGCATAACCAATGCCTGACACACAGGGCAATGAGACATCACCCAACTAACACACCCCACCTCATGTCTAATCCTTACCTCAGCCATTGCAATTAAATTGGGCCTAGTACCATTCCACTTCTGGTTCCCAGAAGTACTTCAAGGTTCCCCACTCACCACAGGCCTTCTACTC…
	EF108555 ATGAACCCCCAAGCAAAACTAATCTTCACCACTAGCCTACTCCTAGGAACCACCATTACAATCTCAAGCAACCACTGAATCCTAGCTTGAACAGGCCTAGAAATCAACACTCTAGCTATTCTGCCCCTAATCTCAAAATCGCACCACCCCCGCGCCGTCGAAGCCGCAACCAAGTACTTTCTAGTACAAGCAGCAGCCTCAGCCCTAGTTCTATTCTCGAGCATAACCAATGCCTGACACACAGGGCAATGAGACATCACCCAACTAACACACCCCACCTCATGTCTAATCCTTACCTCAGCCATTGCAATTAAATTGGGCCTAGTACCATTCCACTTCTGGTTCCCAGAAGTACTTCAAGGTTCCCCACTCACCACAGGCCTTCTACTC…
	EF108554 ATGAACCCCCAAGCAAAACTAATCTTCACCACTAGCCTACTCCTAGGAACCACCATTACAATCTCAAGCAACCACTGAATCCTAGCTTGAACAGGCCTAGAAATCAACACTCTAGCTATTCTGCCCCTAATCTCAAAATCGCACCACCCCCGCGCCGTCGAAGCCGCAACCAAGTACTTTCTAGTACAAGCAGCAGCCTCAGCCCTAGTTCTATTCTCGAGCATAACCAATGCCTGACACACAGGGCAATGAGACATCACCCAACTAACACACCCCACCTCATGTCTAATCCTTACCTCAGCCATTGCAATTAAATTGGGCCTAGTACCATTCCACTTCTGGTTCCCAGAAGTACTTCAAGGTTCCCCACTCACCACAGGCCTTCTACTC…
	EF108553 ATGAACCCCCAAGCAAAACTAATCTTCACCACTAGCCTACTCCTAGGAACCACCATTACAATCTCAAGCAACCACTGAATCCTAGCTTGAACAGGCCTAGAAATCAACACTCTAGCTATTCTGCCCCTAATCTCAAAATCGCACCACCCCCGCGCCGTCGAAGCCGCAACCAAGTACTTTCTAGTACAAGCAGCAGCCTCAGCCCTAGTTCTATTCTCGAGCATAACCAATGCCTGACACACAGGGCAATGAGACATCACCCAACTAACACACCCCACCTCATGTCTAATCCTTACCTCAGCCATTGCAATTAAATTGGGCCTAGTACCATTCCACTTCTGGTTCCCAGAAGTACTTCAAGGTTCCCCACTCACCACAGGCCTTCTACTC…
	EF108552 ATGAACCCCCAAGCAAAACTAATCTTCACCACTAGCCTACTCCTAGGAACCACCATTACAATCTCAAGCAACCACTGAATCCTAGCTTGAACAGGCCTAGAAATCAACACTCTAGCTATTCTGCCCCTAATCTCAAAATCGCACCACCCCCGCGCCGTCGAAGCCGCAACCAAGTACTTTCTAGTACAAGCAGCAGCCTCAGCCCTAGTTCTATTCTCGAGCATAACCAATGCCTGACACACAGGGCAATGAGACATCACCCAACTAACACACCCCACCTCATGTCTAATCCTTACCTCAGCCATTGCAATTAAATTGGGCCTAGTACCATTCCACTTCTGGTTCCCAGAAGTACTTCAAGGTTCCCCACTCACCACAGGCCTTCTACTC…
	EF108551 ATGAACCCCCAAGCAAAACTAATCTTCACCACTAGCCTACTCCTAGGAACCACCATTACAATCTCAAGCAACCACTGAATCCTAGCTTGAACAGGCCTAGAAATCAACACTCTAGCTATTCTGCCCCTAATCTCAAAATCGCACCACCCCCGCGCCGTCGAAGCCGCAACCAAGTACTTTCTAGTACAAGCAGCAGCCTCAGCCCTAGTTCTATTCTCGAGCATAACCAATGCCTGACACACAGGGCAATGAGACATCACCCAACTAACACACCCCACCTCATGTCTAATCCTTACCTCAGCCATTGCAATTAAATTGGGCCTAGTACCATTCCACTTCTGGTTCCCAGAAGTACTTCAAGGTTCCCCACTCACCACAGGCCTTCTACTC…
	EF108550 ATGAACCCCCAAGCACAACTAATCTGCACCACTAGCCTACTCCTAGGAACCACCATTACAATCTCAAGCAACCACTGAATCCTAGCTTGAACAGGCCTAGAAATCAACACTCTAGCTATTCTGCCCCTAATCTCAAAATCACACCACCCCCGCGCAGTCGAAGCCGCAACCAAGTACTTTCTAGTACAAGCAGCAGCCTCAGCCCTAGTTCTATTCTCGAGCATAACCAATGCCTGACACACAGGACAATGAGACATCACCCAACTAACACACCCCACCTCATGCCTAATCCTTACTTCAGCCATTGCGATCAAATTAGGCCTAGTACCATTCCACTTCTGGTTCCCAGAAGTACTTCAAGGTTCCCCACTCACCACAGGCCTTCTACTC…
	EF108549 ATGAACCCCCAAGCAAAACTAATCTTCACCACTAGCCTACTCCTAGGAACCACCATTACAATCTCAAGCAACCACTGAATCCTAGCTTGAACAGGCCTAGAAATCAACACTCTAGCTATTCTGCCCCTAATCTCAAAATCACACCACCCCCGCGCAGTCGAAGCCGCAACCAAGTACTTTCTAGTACAAGCAGCAGCCTCAGCCCTAGTTCTATTCTCGAGCATAACCAATGCCTGACACACAGGACAATGAGACATCACCCAACTAACACACCCCACCTCATGCCTAATCCTTACTTCAGCCATTGCGATCAAATTAGGCCTAGTACCATTCCACTTCTGGTTCCCAGAAGTACTTCAAGGTTCCCCACTCACCACAGGCCTTCTACTC…
	EF108548 ATGAACCCCCAAGCAAAACTAATCTTCACCACTAGCCTACTCCTAGGAACCACCATTACAATCTCAAGCAACCACTGAATCCTAGCTTGAACAGGCCTAGAAATCAACACTCTAGCTATTCTGCCCCTAATCTCAAAATCACACCACCCCCGCGCAGTCGAAGCCGCAACCAAGTACTTTCTAGTACAAGCAGCAGCCTCAGCCCTAGTTCTATTCTCGAGCATAACCAATGCCTGACACACAGGACAATGAGACATCACCCAACTAACACACCCCACCTCATGCCTAATCCTTACTTCAGCCATTGCGATCAAATTAGGCCTAGTACCATTCCACTTCTGGTTCCCAGAAGTACTTCAAGGTTCCCCACTCACCACAGGCCTTCTACTC…
	EF108547 ATGAACCCCCAAGCAAAACTAATCTTCACCACTAGCCTACTCCTAGGAACCACCATTACAATCTCAAGCAACCACTGAATCCTAGCTTGAACAGGCCTAGAAATCAACACTCTAGCTATCCTGCCCCTAATCTCAAAATCACACCACCCCCGCGCAGTCGAAGCCGCAACCAAGTACTTTCTAGTACAAGCAGCAGCCTCAGCCCTAGTTCTATTCTCGAGCATAACCAATGCCTGACACACAGGACAATGAGACATCACCCAACTAACACACCCCACCTCATGCCTAATCCTTACTTCAGCCATTGCGATCAAATTAGGCCTAGTACCATTCCACTTCTGGTTCCCAGAAGTACTTCAAGGTTCCCCACTCACCACAGGCCTTCTACTC…
	EF108546 ATGAACCCCCAAGCAAAACTAATCTTCACCACTAGCCTACTCCTAGGAACCACCATTACAATCTCAAGCAACCACTGAATCCTAGCTTGAACAGGCCTAGAAATCAACACTCTAGCTATCCTGCCCCTAATCTCAAAATCACACCACCCCCGCGCAGTCGAAGCCGCAACCAAGTACTTTCTAGTACAAGCAGCAGCCTCAGCCCTAGTTCTATTCTCGAGCATAACCAATGCCTGACACACAGGACAATGAGACATCACCCAACTAACACACCCCACCTCATGCCTAATCCTTACTTCAGCCATTGCGATCAAATTAGGCCTAGTACCATTCCACTTCTGGTTCCCAGAAGTACTTCAAGGTTCCCCACTCACCACAGGCCTTCTACTC…
	EF108545 ATGAACCCCCAAGCAAAACTAATCTTCACCACTAGCCTACTCCTAGGAACCACCATTACAATCTCAAGCAACCACTGAATCCTAGCTTGAACAGGCCTAGAAATCAACACTCTAGCTATTCTGCCCCTAATCTCAAAATCACACCACCCCCGCGCAGTCGAAGCCGCAACCAAGTACTTTCTAGTACAAGCAGCAGCCTCAGCCCTAGTTCTATTCTCGAGCATAACCAATGCCTGACACACAGGACAATGAGACATCACCCAACTAACACACCCCACCTCATGCCTAATCCTTACTTCAGCCATTGCGATCAAATTAGGCCTAGTACCATTCCACTTCTGATTCCCAGAAGTACTTCAAGGTTCCCCACTCACCACAGGCCTTCTACTC…
	EF108544 ATGAACCCCCAAGCAAAACTAATCTTCACCACTAGCCTACTCCTAGGAACCACCATTACAATCTCAAGCAACCACTGAATCCTAGCTTGAACAGGCCTAGAAATCAACACTCTAGCTATTCTGCCCCTAATCTCAAAATCACACCACCCCCGCGCAGTCGAAGCCGCAACCAAGTACTTTCTAGTACAAGCAGCAGCCTCAGCCCTAGTTCTATTCTCGAGCATAACCAATGCCTGACACACAGGACAATGAGACATCACCCAACTAACACACCCCACCTCATGCCTAATCCTTACTTCAGCCATTGCGATCAAATTAGGCCTAGTACCATTCCACTTCTGATTCCCAGAAGTACTTCAAGGTTCCCCACTCACCACAGGCCTTCTACTC…
	EF108543 ATGAACCCCCAAGCAAAACTAATCTTCACCACTAGCCTACTCCTAGGAACCACCATTACAATCTCAAGCAACCACTGAATCCTAGCTTGAACAGGCCTAGAAATCAACACTCTAGCTATTCTGCCCCTAATCTCAAAATCACACCACCCCCGCGCAGTCGAAGCCGCAACCAAGTACTTTCTAGTACAAGCAGCAGCCTCAGCCCTAGTTCTATTCTCGAGCATAACCAATGCCTGACACACAGGACAATGAGACATCACCCAACTAACACACCCCACCTCATGCCTAATCCTTACTTCAGCCATTGCGATCAAATTAGGCCTAGTACCATTCCACTTCTGGTTCCCAGAAGTACTTCAAGGTTCCCCACTCACCACAGGCCTTCTACTC…
	EF108542 ATGAACCCCCAAGCAAAACTAATCTTCACCACTAGCCCACTCCTAGGAACCACCATTACAATCTCAAGCAACCACTGAATCCTAGCTTGAACAGGCCTAGAAATCAACACTCTAGCTATTCTGCCCCTAATCTCAAAATCACACCACCCCCGCGCAGTCGAAGCCGCAACCAAGTACTTTCTAGTACAAGCAGCAGCCTCAGCCCTAGTTCTATTCTCGAGCATAACCAATGCCTGACACACAGGACAATGAGACATCACCCAACTAACACACCCCACCTCATGCCTAATCCTTACTTCAGCCATTGCGATCAAATTAGGCCTAGTACCATTCCACTTCTGATTCCCAGAAGTACTTCAAGGTTCCCCACTCACCACAGGCCTTCTACTC…
	EF108541 ATGAACCCCCAAGCAAAACTAATCTTCACCACTAGCCTACTCCTAGGAACCACCATTACAATCTCAAGCAACCACTGAATCCTAGCTTGAACAGGCCTAGAAATCAACACTCTAGCTATTCTGCCCCTAATCTCAAAATCACACCACCCCCGCGCAGTCGAAGCCGCAACCAAGTACTTTCTAGTACAAGCAGCAGCCTCAGCCCTAGTTCTATTCTCGAGCATAACCAATGCCTGACACACAGGACAATGAGACATCACCCAACTAACACACCCCACCTCATGCCTAATCCTTACTTCAGCCATTGCGATCAAATTAGGCCTAGTACCATTCCACTTCTGGTTCCCAGAAGTACTTCAAGGTTCCCCACTCACCACAGGCCTTCTACTC…
	EF108540 ATGAACCCCCAAGCAAAACTAATCTTCACCACTAGCCTACTCCTAGGAACCACCATTACAATCTCAAGCAACCACTGAATCCTAGCTTGAACAGGCCTAGAAATCAACACTCTAGCTATTCTGCCCCTAATCTCAAAATCACACCACCCCCGCGCAGTCGAAGCCGCAACCAAGTACTTTCTAGTACAAGCAGCAGCCTCAGCCCTAGTTCTATTCTCGAGCATAACCAATGCCTGACACACAGGACAATGAGACATCACCCAACTAACACACCCCACCTCATGCCTAATCCTTACTTCAGCCATTGCGATCAAATTAGGCCTAGTACCATTCCACTTCTGGTTCCCAGAAGTACTTCAAGGTTCCCCACTCACCACAGGCCTTCTACTC…
	EF108539 ATGAACCCCCAAGCAAAACTAATCTTCACCACTAGCCTAATCCTAGGAACCACCATTACAATCTCAAGCAACCACTGAATCCTAGCTTGAACAGGCCTAGAAATCAACACTCTAGCTATTCTGCCCCTAATCTCAAAATCACACCACCCCCGCGCAGTCGAAGCCGCAACCAAGTACTTTCTAGTACAAGCAGCAGCCTCAGCCCTAGTTCTATTCTCGAGCATAACCAATGCCTGACACACAGGACAATGAGACATCACCCAACTAACACACCCCACCTCATGCCTAATCCTTACTTCAGCCATTGCGATCAAATTAGGCCTAGTACCATTCCACTTCTGGTTCCCAGAAGTACTTCAAGGTTCCCCACTCACCACAGGCCTTCTACTC…
	EF108538 ATGAACCCCCAAGCAAAACTAATCTTCACCACTAGCCTACTCCTAGGAACCACCATTACAATCTCAAGCAACCACTGAATCCTAGCTTGAACAGGCCTAGAAATCAACACTCTAGCTATTCTGCCCCTAATCTCAAAATCACACCACCCCCGCGCAGTCGAAGCCGCAACCAAGTACTTTCTAGTACAAGCAGCAGCCTCAGCCCTAGTTCTATTCTCGAGCATAACCAATGCCTGACACACAGGACAATGAGACATCACCCAACTAACACACCCCACCTCATGCCTAATCCTTACTTCAGCCATTGCGATCAAATTAGGCCTAGTACCATTCCACTTCTGGTTCCCAGAAGTACTTCAAGGTTCCCCACTCACCACAGGCCTTCTACTC…
	EF108537 ATGAACCCCCAAGCAAAACTAATCTTCACCACTAGCCTACTCCTAGGAACCACCATTACAATCTCAAGCAACCACTGAATCCTAGCTTGAACAGGCCTAGAAATCAACACTCTAGCTATTCTGCCCCTAATCTCAAAATCACACCACCCCCGCGCAGTCGAAGCCGCAACCAAGTACTTTCTAGTACAAGCAGCAGCCTCAGCCCTAGTTCTATTCTCGAGCATAACCAATGCCTGACACACAGGGCAATGAGACATCACCCAACTAACACACCCCACCTCATGCCTAATCCTTACTTCAGCCATTGCGATCAAATTAGGCCTAGTACCATTCCACTTCTGGTTCCCAGAAGTACTTCAAGGTTCCCCACTCACCACAGGCCTTCTACTC…
	EF108536 ATGAACCCCCAAGCAAAACTAATCTTCACCACTAGCCTACTCCTAGGAACCACCATTACAATCTCAAGCAACCACTGAATCCTAGCTTGAACAGGCCTAGAAATCAACACTCTAGCTATTCTGCCCCTAATCTCAAAATCACACCACCCCCGCGCAGTCGAAGCCGCAACCAAGTACTTTCTAGTACAAGCAGCAGCCTCAGCCCTAGTTCTATTCTCGAGCATAACCAATGCCTGACACACAGGACAATGAGACATCACCCAACTAACACACCCCACCTCATGCCTAATCCTTACTTCAGCCATTGCGATCAAATTAGGCCTAGTACCATTCCACTTCTGGTTCCCAGAAGTACTTCAAGGTTCCCCACTCACCACAGGCCTTCTACTC…
	EF108535 ATGAACCCCCAAGCAAAACTAATCTTCACCACTAGCCTACTCCTAGGAACCACCATTACAATCTCAAGCAACCACTGAATCCTAGCTTGAACAGGCCTAGAAATCAACACTCTAGCTATTCTGCCCCTAATCTCAAAATCACACCACCCCCGCGCAGTCGAAGCCGCAACCAAGTACTTTCTAGTACAAGCAGCAGCCTCAGCCCTAGTTCTATTCTCGAGCATAACCAATGCCTGACACACAGGACAATGAGACATCACCCAACTAACACACCCCACCTCATGCCTAATCCTTACTTCAGCCATTGCGATCAAATTAGGCCTAGTACCATTCCACTTCTGGTTCCCAGAAGTACTTCAAGGTTCCCCACTCACCACAGGCCTTCTACTC…
	EF108534 ATGAACCCCCAAGCAAAACTAATCTTCACCACTAGCCTACTCCTAGGAACCACCATTACAATCTCAAGCAACCACTGAATCCTAGCTTGAACAGGCCTAGAAATCAACACTCTAGCTATTCTGCCCCTAATCTCAAAATCACACCACCCCCGCGCAGTCGAAGCCGCAACCAAGTACTTTCTAGTACAAGCAGCAGCCTCAGCCCTAGTTCTATTCTCGAGCATAACCAATGCCTGACACACAGGACAATGAGACATCACCCAACTAACACACCCCACCTCATGCCTAATCCTTACTTCAGCCATTGCGATCAAATTAGGCCTAGTACCATTCCACTTCTGGTTCCCAGAAGTACTTCAAGGTTCCCCACTCACCACAGGCCTTCTACTC…
	EF108533 ATGAACCCCCAAGCAAAACTAATCTTCACCACTAGCCTACTCCTAGGAACCACCATTACAATCTCAAGCAACCACTGAATCCTAGCTTGAACAGGCCTAGAAATCAACACTCTAGCTATTCTGCCCCTAATCTCAAAATCACACCACCCCCGCGCAGTCGAAGCCGCAACCAAGTACTTTCTAGTACAAGCAGCAGCCTCAGCCCTAGTTCTATTCTCGAGCATAACCAATGCCTGACACACAGGACAATGAGACATCACCCAACTAACACACCCCACCTCATGCCTAATCCTTACTTCAGCCATTGCGATCAAATTAGGCCTAGTACCATTCCACTTCTGGTTCCCAGAAGTACTTCAAGGTTCCCCACTCACCACAGGCCTTCTACTC…
	EF108532 ATGAACCCCCAAGCAAAACTAATCTTCACCACTAGCCTACTCCTAGGAACCACCATTACAATCTCAAGCAACCACTGAATCCTAGCTTGAACAGGCCTAGAAATCAACACTCTAGCTATTCTGCCCCTAATCTCAAAATCACACCACCCCCGCGCAGTCGAAGCCGCAACCAAGTACTTTCTAGTACAAGCAGCAGCCTCAGCCCTAGTTCTATTCTCGAGCATAACCAATGCCTGACACACAGGACAATGAGACATCACCCAACTAACACACCCCACCTCATGCCTAATCCTTACTTCAGCCATTGCGATCAAATTAGGCCTAGCACCATTCCACTTCTGGTTCCCAGAAGTACTTCAAGGTTCCCCACTCACCACAGGCCTTCTACTC…
	EF108531 ATGAACCCCCAAGCAAAACTAATCTTCACCACTAGCCTACTCCTAGGAACCACCATTACAATCTCAAGCAACCACTGAATCCTAGCTTGAACAGGCCTAGAAATCAACACTCTAGCTATTCTGCCCCTAATCTCAAAATCACACCACCCCCGCGCAGTCGAAGCCGCAACCAAGTACTTTCTAGTACAAGCAGCAGCCTCAGCCCTAGTTCTATTCTCGAGCATAACCAATGCCTGACACACAGGACAATGAGACATCACCCAACTAACACACCCCACCTCATGCCTAATCCTTACTTCAGCCATTGCGATCAAATTAGGCCTAGTACCATTCCACTTCTGGTTCCCAGAAGTACTTCAAGGTTCCCCACTCACCACAGGCCTTCTACTC…
	EF108530 ATGAACCCCCAAGCAAAACTAATCTTCACCACTAGCCTACTCCTAGGAACCACCATTACAATCTCAAGCAACCACTGAATCCTAGCTTGAACAGGCCTAGAAATCAACACTCTAGCTATTCTGCCCCTAATCTCAAAATCACACCACCCCCGCGCAGTCGAAGCCGCAACCAAGTACTTTCTAGTACAAGCAGCAGCCTCAGCCCTAGTTCTATTCTCGAGCATAACCAATGCCTGACACACAGGACAATGAGACATCACCCAACTAACACACCCCACCTCATGCCTAATCCTTACTTCAGCCATTGCGATCAAATTAGGCCTAGTACCATTCCACTTCTGGTTCCCAGAAGTACTTCAAGGTTCCCCACTCACCACAGGCCTTCTACTC…
	EF108529 ATGAACCCCCAAGCAAAACTAATCTTCACCACTAGCCTACTCCTAGGAACCACCATTACAATCTCAAGCAACCACTGAATCCTAGCTTGAACAGGCCTAGAAATCAACACTCTAGCTATTCTGCCCCTAATCTCAAAATCACACCACCCCCGCGCAGTCGAAGCCGCAACCAAGTACTTTCTAGTACAAGCAGCAGCCTCAGCCCTAGTTCTATTCTCGAGCATAACCAATGCCTGACACACAGGACAATGAGACATCACCCAACTAACACACCCCACCTCATGCCTAATCCTTACTTCAGCCATTGCGATCAAATTAGGCCTAGTACCATTCCACTTCTGGTTCCCAGAAGTACTTCAAGGTTCCCCACTCACCACAGGCCTTCTACTC…
	EF108528 ATGAACCCCCAAGCAAAACTAATCTTCACCACTAGCCTACTCCTAGGAACCACCATTACAATCTCAAGCAACCACTGAATCCTAGCTTGAACAGGCCTAGAAATCAACACTCTAGCTATCCTGCCCCTAATCTCAAAATCACACCACCCCCGCGCAGTCAAAGCCGCAACCAAGTACTTTCTAGTACAAGCAGCAGCCTCAGCCCTAGTTCTATTCTCGAGCATAACCAATGCCTGACACACAGGACAATGAGACATCACCCAACTAACACACCCCACCTCATGCCTAATCCTTACTTCAGCCATTGCGATCAAATTAGGCCTAGTACCATTCCACTTCTGGTTCCCAGAAGTACTTCAAGGTTCCCCACTCACCACAGGCCTTCTACTC…
	EF108527 ATGAACCCCCAAGCAAAACTAATCTTCACCACTAGCCTACTCCTAGGAACCACCATTACAATCTCAAGCAACCACTGAATCCTAGCTTGAACAGGCCTAGAAATCAACACTCTAGCTATTCTGCCCCTAATCTCAAAATCACACCACCCCCGCGCAGTCGAAGCCGCAACCAAGTACTTTCTAGTACAAGCAGCAGCCTCAGCCCTAGTTCTATTCTCGAGCATAACCAATGCCTGACACACAGGACAATGAGACATCACCCAACTAACACACCCCACCTCATGCCTAATCCTTACTTCAGCCATTGCGATCAAATTAGGCCTAGTACCATTCCACTTCTGGTTCCCAGAAGTACTTCAAGGTTCCCCACTCACCACAGGCCTTCTACTC…
	EF108526 ATGAACCCCCAAGCAAAACTAATCTTCACCACTAGCCTACTCCTAGGAACCACCATTACAATCTCAAGCAACCACTGAATCCTAGCTTGAACAGGCCTAGAAATCAACACTCTAGCTATTCTGCCCCTAATCTCAAAATCACACCACCCCCGCGCAGTCGAAGCCGCAACCAAGTACTTTCTAGTACAAGCAGCAGCCTCAGCCCTAGTTCTATTCTCGAGCATAACCAATGCCTGACACACAGGACAATGAGACATCACCCAACTAACACACCCCACCTCATGCCTAATCCTTACTTCAGCCATTGCGATCAAATTAGGCCTAGTACCATTCCACTTCTGGTTCCCAGAAGTACTTCAAGGTTCCCCACTCACCACAGGCCTTCTACTC…
	EF108525 ATGAACCCCCAAGCAAAACTAATCTTCACCACTAGCCTACTCCTAGGAACCACCATTACAATCTCAAGCAACCACTGAATCCTAGCTTGAACAGGCCTAGAAATCAACACTCTAGCTATTCTGCCCCTAATCTCAAAATCACACCACCCCCGCGCAGTCGAAGCCGCAACCAAGTACTTTCTAGTACAAGCAGCAGCCTCAGCCCTAGTTCTATTCTCGAGCATAACCAATGCCTGACACACAGGACAATGAGACATCACCCAACTAACACACCCCACCTCATGCCTAATCCTTACTTCAGCCATTGCGATCAAATTAGGCCTAGTACCATTCCACTTCTGGTTCCCAGAAGTACTTCAAGGTTCCCCACTCACCACAGGCCTTCTACTC…
	EF108524 ATGAACCCCCAAGCAAAACTAATCTTCACCACTAGCCTACTCCTAGGAACCACCATTACAATCTCAAGCAACCACTGAATCCTAGCTTGAACAGGCCTAGAAATCAACACTCTAGCTATTCTGCCCCTAATCTCAAAATCACACCACCCCCGCGCAGTCGAAGCCGCAACCAAGTACTTTCTAGTACAAGCAGCAGCCTCAGCCCTAGTTCTATTCTCGAGCATAACCAATGCCTGACACACAGGACAATGAGACATCACCCAACTAACACACCCCACCTCATGCCTAATCCTTACTTCAGCCATTGCGATCAAATTAGGCCTAGTACCATTCCACTTCTGGTTCCCAGAAGTACTTCAAGGTTCCCCACTCACCACAGGCCTTCTACTC…
	EF108523 ATGAACCCCCAAGCAAAACTAATCTTCACCACTAGCCTACTCCTAGGAACCACCATTACAATCTCAAGCAACCACTGAATCCTAGCTTGAACAGGCCTAGAAATCAACACTCTAGCTATTCTGCCCCTAATCTCAAAATCACACCACCCCCGCGCAGTCGAAGCCGCAACCAAGTACTTTCTAGTACAAGCAGCAGCCTCAGCCCTAGTTCTATTCTCGAGCATAACCAATGCCTGACACACAGGACAATGAGACATCACCCAACTAACACACCCCACCTCATGCCTAATCCTTACTTCAGCCATTGCGATCAAATTAGGCCTAGTACCATTCCACTTCTGGTTCCCAGAAGTACTTCAAGGTTCCCCACTCACCACAGGCCTTCTACTC…
	EF108522 ATGAACCCCCAAGCAAAACTAATCTTCACCACTAGCCTACTCCTAGGAACCACCATTACAATCTCAAGCAACCACTGAATCCTAGCTTGAACAGGCCTAGAAATCAACACTCTAGCTATTCTGCCCCTAATCTCAAAATCACACCACCCCCGCGCAGTCGAAGCCGCAACCAAGTACTTTCTAGTACAAGCAGCAGCCTCAGCCCTAGTTCTATTCTCGAGCATAACCAATGCCTGACACACAGGACAATGAGACATCACCCAACTAACACACCCCACCTCATGCCTAATCCTTACTTCAGCCATTGCGATCAAATTAGGCCTAGTACCATTCCACTTCTGGTTCCCAGAAGTACTTCAAGGTTCCCCACTCACCACAGGCCTTCTACTC…
	EF108521 ATGAACCCCCAAGCAAAACTAATCTTCACCACTAGCCTACTCCTAGGAACCACCATTACAATCTCAAGCAACCACTGAATCCTAGCTTGAACAGGCCTAGAAATCAACACTCTAGCTATTCTGCCCCTAATCTCAAAATCACACCACCCCCGCGCAGTCGAAGCCGCAACCAAGTACTTTCTAGTACAAGCAGCAGCCTCAGCCCTAGTTCTATTCTCGAGCATAACCAATGCCTGACACACAGGACAATGAGACATCACCCAACTAACACACCCCACCTCATGCCTAATCCTTACTTCAGCCATTGCGATCAAATTAGGCCTAGTACCATTCCACTTCTGGTTCCCAGAAGTACTTCAAGGTTCCCCACTCACCACAGGCCTTCTACTC…
	EF108520 ATGAACCCCCAAGCAAAACTAGTCTTCACCGCTAGCCTACTCCTGGGAACCACCATCACAATCTCAAGCAACCACTGAATCCTAGCTTGAACAGGCCTAGAAATCAACACTCTAGCCATTCTCCCCCTAATCTCAAAATCACACCACCCCCGCGCCATCGAAGCCGCAACCAAGTACTTTCTAGTACAAGCAGCAGCCTCAGCCTTACTTCTATTCTCGAGCATGACCAACGCCTGATATACAGGACAATGGGACATTACCCAACTAACACACCCCACCTCATGCCTAATCCTTACCTCAGCCATTGCAATCAAATTAGGCCTAGTGCCATTCCACTTCTGATTCCCAGAAGTACTTCAAGGCTCCCCACTCACCACAGGCCTTCTACTA…
	EF108519 ATGAACCCCCAAGCAAAACTAGTCTTCACCGCTAGCCTACTCCTGGGAACCACCATCACAATCTCAAGCAACCACTGAATCCTAGCTTGAACAGGCCTAGAAATCAACACTCTAGCCATTCTCCCCCTAATCTCAAAATCACACCACCCCCGCGCCATCGAAGCCGCAACCAAGTACTTTCTAGTACAAGCAGCAGCCTCAGCCTTACTTCTATTCTCGAGCATGACCAACGCCTGATATACAGGACAATGGGACATTACCCAACTAACACACCCCACCTCATGCCTAATTCTTACCTCAGCCATTGCAATCAAATTAGGCCTAGTACCATTCCACTTCTGATTCCCAGAAGTACTTCAAGGCTCCCCACTCACCACAGGCCTTCTACTA…
	EF108518 ATGAACCCCCAAGCAAAACTAGTCTTCACCGCTAGCCTACTCCTGGGAACCACCATCACAATCTCAAGCAACCACTGAATCCTAGCTTGAACAGGCCTAGAAATCAACACTCTAGCCATTCTCCCCCTAATCTCAAAATCACACCACCCCCGCGCCATCGAAGCCGCAACCAAGTACTTTCTAGTACAAGCAGCAGCCTCAGCCTTACTTCTATTCTCGAGCATGACCAACGCCTGATATACAGGACAATGGGACATTACCCAACTAACACACCCCACCTCATGCCTAATTCTTACCTCAGCCATTGCAATCAAATTAGGCCTAGTACCATTCCACTTCTGATTCCCAGAAGTACTTCAAGGCTCCCCACTCACCACAGGCCTTCTACTA…
	EF108517 ATGAACCCCCAAGCAAAACTGGTCTTCACCGCTAGCCTACTCCTGGGAACCACCATCACAATCTCAAGCAACCACTGAATCCTAGCTTGAACAGGCCTAGAAATCAACACTCTAGCCATTCTCCCCCTAATCTCAAAATCACACCACCCCCGCGCCATCGAAGCCGCAACCAAGTACTTTCTAGTACAAGCAGCAGCCTCAGCCTTACTTCTATTCTCGAGCATGACCAACGCCTGATATACAGGACAATGGGACATTACCCAACTAACACACCCCACCTCATGCCTAATTCTTACCTCAGCCATTGCAATCAAATTAGGCCTAGTACCATTCCACTTCTGATTCCCAGAAGTACTTCAAGGCTCCCCACTCACCACAGGCCTTCTACTA…
	EF108516 ATGAACCCCCAAGCTAAACTAGTCTTCACCACTAGCCTACTCCTGGGAACCACCATCACAATCTCAAGCAACCACTGAATCCTAGCTTGAACAGGCCTAGAAATCAACACTCTAGCCATTCTCCCCCTAATCTCAAAATCACACCACCCCCGCGCCATCGAAGCCGCAACCAAGTACTTTCTAGTACAAGCAGCAGCCTCAGCCTTACTTCTATTCTCGAGCATGACCAACGCCTGATATACAGGACAATGGGACATTACCCAACTAACACACCCCACCTCATGCCTAATTCTTACCTCAGCCATTGCAATCAAATTAGGCCTAGTACCATTCCACTTCTGATTCCCAGAAGTACTTCAAGGCTCCCCACTCACCACAGGCCTTCTACTA…
	EF108515 ATGAACCCCCAAGCTAAACTAGTCTTCACCGCTAGCCTACTCCTGGGAACCACCATCACAATCTCAAGCAACCACTGAATCCTAGCTTGAACAGGCCTAGAAATCAACACTCTAGCCATTCTCCCCCTAATCTCAAAATCACACCACCCCCGCGCCATCGAAGCCGCAACCAAGTACTTTCTAGTACAAGCAGCAGCCTCAGCCTTACTTCTATTCTCGAGCATGACCAACGCCTGATATACAGGACAATGGGACATTACCCAACTAACACACCCCACCTCATGCCTAATTCTTACCTCAGCCATTGCAATCAAATTAGGCCTAGTACCATTCCACTTCTGATTCCCAGAAGTACTTCAAGGCTCCCCACTCACCACAGGCCTTCTACTA…
	EF108514 ATGAACCCCCAAGCTAAACTAGACTTCACCGCTAGCCTACTCCTGGGAACCACCATCACAATCTCAAGCAACCACTGAATCCTAGCTTGAACAGGCCTAGAAATCAACACTCTAGCCATTCTCCCCCTAATCTCAAAATCACACCACCCCCGCGCCATCGAAGCCGCAACCAAGTACTTTCTAGTACAAGCAGCAGCCTCAGCCTTACTTCTATTCTCGAGCATGACCAACGCCTGATATACAGGACAATGGGACATTACCCAACTAACACACCCCACCTCATGCCTAATTCTTACCTCAGCCATTGCAATCAAATTAGGCCTAGTACCATTCCACTTCTGATTCCCAGAAGTACTTCAAGGCTCCCCACTCACCACAGGCCTTCTACTA…
	EF108513 ATGAACCCCCAAGCAAAACTAGTCTTCACCGCTAGCCTACTCCTGGGAACCACCATCACAATCTCAAGCAACCACTGAATCCTAGCTTGAACAGGCCTAGAAATCAACACTCTAGCCATTCTCCCCCTAATCTCAAAATCACACCACCCCCGCGCCATCGAAGCCGCAACCAAGTACTTTCTAGTACAAGCAGCAGCCTCAGCCTTACTTCTATTCTCGAGCATGACCAACGCCTGATATACAGGACAATGGGACATTACCCAACTAACACACCCCACCTCATGCCTAATCCTTACCTCAGCCATTGCAATCAAATTAGGCCTAGTACCATTCCACTTCTGATTCCCAGAAGTACTTCAAGGCTCCCCACTCACCACAGGCCTTCTACTA…
	EF108512 ATGAACCCCCAAGCAAAACTAGTCTTCACCGCTAGCCTACTCCTGGGAACCACCATCACAATCTCAAGCAACCACTGAATCCTAGCTTGAACAGGCCTAGAAATCAACACTCTAGCCATCCTCCCCCTAATCTCAAAATCACACCACCCCCGCGCCATCGAAGCCGCAACCAAGTACTTTCTAGTACAAGCAGCAGCCTCAGCCTTACTTCTATTCTCGAGCATGACCAACGCCTGATATACAGGACAATGGGACATTACCCAACTAACACACCCCACCTCATGCCTAATTCTTACCTCAGCCATTGCAATCAAATTAGGCCTAGTACCATTCCACTTCTGATTCCCAGAAGTACTTCAAGGCTCCCCACTCACCACAGGCCTTCTACTA…
	EF108511 ATGAACCCCCAAGCAAAACTAGTCTTCACCGCTAGCCTACTCCTGGGAACCACCATCACAATCTCAAGCAACCACTGAATCCTAGCTTGAACAGGCCTAGAAATCAACACTCTAGCCATTCTCCCCCTAATCTCAAAATCACACCACCCCCGCGCCATCGAAGCCGCAACCAAGTACTTTCTAGTACAAGCAGCAGCCTCAGCCTTACTTCTATTCTCGAGCATGACCAACGCCTGATATACAGGACAATGGGACATTACCCAACTAACACACCCCACCTCATGCCTAATCCTTACCTCAGCCATTGCTATCAAATTAGGCCTAGTACCATTCCACTTCTGATTCCCAGAAGTACTTCAAGGCTCCCCACTCACCACAGGCCTTCTACTA…
	EF108510 ATGAACCCCCAAGCAAAACTAGTCTTCACCGCTAGCTCACTCCTGGGAACCACCATCACAATCTCAAGCAACCACTGAATCCTAGCTTGAACAGGCCTAGAAATCAACACTCTAGCCATTCTCCCCCTAATCTCAAAATCACACCACCCCCGCGCCATCGAAGCCGCAACCAAGTACTTTCTAGTACAAGCAGCAGCCTCAGCCTTACTTCTATTCTCGAGCATGACCAACGCCTGATATACAGGACAATGGGACATTACCCAACTAACACACCCCACCTCATGCCTAATTCTTACCTCAGCCATTGCAATCAAATTAGGCCTAGTACCATTCCACTTCTGATTCCCAGAAGTACTTCAAGGCTCCCCACTCACCACAGGCCTTCTACTA…
	EF108509 ATGAACCCCCAAGCAAAACTAGTCTTCACCGCTAGCCTACTCCTGGGAACCACCATCACAATCTCAAGCAACCACTGAATCCTAGCTTGAACAGGCCTAGAAATCAACACTCTAGCCATTCTCCCCCTAATCTCAAAATCACACCACCCCCGCGCCATCGAAGCCGCAACCAAGTACTTTCTAGTACAAGCAGCAGCCTCAGCCTTACTTCTATTCTCGAGCATGACCAACGCCTGATATACAGGACAATGGGACATTACCCAACTAACACACCCCACCTCATGCCTAATTCTTACCTCAGCCATTGCAATCAAATTAGGCCTAGTACCATTCCACTTCTGATTCCCAGAAGTACTTCAAGGCTCCCCACTCACCACAGGCCTTCTACTA…
	EF108508 ATGAACCCCCAAGCAAAACTAGTCTTCACCGCTAGCCTACTCCTGGGAACCACCATCACAATCTCAAGCAACCACTGAATCCTAGCTTGAACAGGCCTAGAAATCAACACTCTAGCCATTCTCCCCCTAATCTCAAAATCACACCACCCCCGCGCCATCGAAGCCGCAACCAAGTACTTTCTAGTACAAGCAGCAGCCTCAGCCTTACTTCTATTCTCGAGCATGACCAACGCCTGATATACAGGACAATGGGACATTACCCAACTAACACACCCCACCTCATGCCTAATCCTTACCTCAGCCATTGCAATCAAATTAGGCCTAGTACCATTCCACTTCTGATTCCCAGAAGTACTTCAAGGCTCCCCACTCACCACAGGCCTTCTACTA…
	EF108507 ATGAACCCCCAAGCAAAACTAGTCTTCACCGCTAGCCTACTCCTGGGAACCACCATCACAATCTCAAGCAACCACTGAATCCTAGCTTGAACAGGCCTAGAAATCAACACTCTAGCCATTCTCCCCCTAATCTCAAAATCACACCACCCCCGCGCCATCGAAGCCGCAACCAAGTACTTTCTAGTACAAGCAGCAGCCTCAGCCTTACTTCTATTCTCGAGCATGACCAACGCCTGATATACAGGACAATGGGACATTACCCAACTAACACACCCCACCTCATGCCTAATCCTTACCTCAGCCATTGCAATCAAATTAGGCCTAGTACCATTCCACTTCTGATTCCCAGAAGTACTTCAAGGCTCCCCACTCACCACAGGCCTTCTACTA…
	EF108506 ATGAACCCCCAAGCAAAACTAGTCTTCACCGCTAGCCTACTCCTGGGAACCACCATCACAATCTCAAGCAACCACTGAATCCTAGCTTGAACAGGCCTAGAAATCAACACTCTAGCCATTCTCCCCCTAATCTCAAAATCACACCACCCCCGCGCCATCGAAGCCGCAACCAAGTACTTTCTAGTACAAGCAGCAGCCTCAGCCTTACTTCTATTCTCGAGCATGACCAACGCCTGATATACAGGACAATGGGACATTACCCAACTAACACACCCCACCTCATGCCTAATCCTTACCTCAGCCATTGCAATCAAATTAGGCCTAGTACCATTCCACTTCTGATTCCCAGAAGTACTTCAAGGCTCCCCACTCACCACAGGCCTTCTACTA…
	EF108505 ATGAACCCCCAAGCAAAACTAGTCTTCACCGCTAGCCTACTCCTGGGAACCACCATCACAATCTCAAGCAACCACTGAATCCTAGCTTGAACAGGCCTAGAAATCAACACTCTAGCCATTCTCCCCCTAATCTCAAAATCACACCACCCCCGCGCCATCGAAGCCGCAACCAAGTACTTTCTAGTACAAGCAGCAGCCTCAGCCTTACTTCTATTCTCGAGCATGACCAACGCCTGATATACAGGACAATGGGACATTACCCAACTAACACACCCCACCTCATGCCTAATTCTTACCTCAGCCATTGCAATCAAATTAGGCCTAGTACCATTCCACTTCTGATTCCCAGAAGTACTTCAAGGCTCCCCACTCACCACAGGCCTTCTACTA…
	EF108504 ATGAACCCCCAAGCAAAACTAGTCTTCACCGCTAGCCTACTCCTGGGAACCACCATCACAATCTCAAGCAACCACTGAATCCTAGCTTGAACAGGCCTAGAAATCAACACTCTAGCCATTCTCCCCCTAATCTCAAAATCACACCACCCCCGCGCCATCGAAGCCGCAACCAAGTACTTTCTAGTACAAGCAGCAGCCTCAGCCTTACTTCTATTCTCGAGCATGACCAACGCCTGATATACAGGACAATGGGACATTACCCAACTAACACACCCCACCTCATGCCTAATTCTTACCTCAGCCATTGCAATCAAATTAGGCCTAGTACCATTCCACTTCTGATTCCCAGAAGTACTTCAAGGCTCCCCACTCACCACAGGCCTTCTACTA…
	EF108503 ATGAACCCCCAAGCAAAACTGGTCTTCACCACTAGCCTACTCCTGGGAACCACCATTACAATCTCAAGCAACCACTGAATCCTAGCTTGAACAGGCCTAGAAATCAACACTCTAGCCATTCTCCCCCTAATCTCAAAATCACACCACCCCCGCGCCGTCGAAGCCGCAACCAAGTACTTTCTAGTACAAGCAGCAGCCTCAGCCTTACTCCTATTCTCGAGCATGACCAATGCCTGGTACACAGGACAATGAGATATTACCCAACTAACACACCCCACCTCATGCTTAATTCTTACCTCAGCCATTGCAATCAAATTAGGCCTAGTACCATTCCACTTCTGATTCCCAGAAGTACTTCAAGGCTCCCCACTCACCACAGGCCTCCTACTA…
	EF108502 ATGAACACCCAAGCAAAACCGGTCTTCACCACTAGCCTACTCCTGGGAACCACCATTACAATCTCAAGCAACCACTGAATCCTAGCTTGAACAGGCCTAGAAATCAACACTCTAGCCATTCTCCCCCTAATCTCAAAATCACACCACCCCCGCGCCGTCGAAGCCGCAACCAAGTACTTTCTAGTACAAGCAGCAGCCTCAGCCTTACTCCTATTCTCGAGCATGACCAATGCCTGGTACACAGGACAATGAGATATTACCCAACTAACACACCCCACCTCATGCTTAATTCTTACCTCAGCCATTGCAATCAAATTAGGCCTAGTACCATTCCACTTCTGATTCCCAGAAGTACTTCAAGGCTCCCCACTCACCACAGGCCTCCTACTA…
	EF108501 ATGAACCCCCAAGCAAAACTGGTCTTCACCACTAGCCTACTCCTGGGAACCACCATTACAATCTCAAGCAACCACTGAATCCTAGCTTGAACAGGCCTAGAAATCAACACTCTAGCCATTCTCCCCCTAATCTCAAAATCACACCACCCCCGCGCCGTCGAAGCCGCAACCAAGTACTTTCTAGTACAAGCAGCAGCCTCAGCCTTACTCCTATTCTCGAGCATGACCAATGCCTGGTACACAGGACAATGAGATATTACCCAACTAACACACCCCACCTCATGCTTAATTCTTACCTCAGCCATTGCAATCAAATTAGGCCTAGTACCATTCCACTTCTGATTCCCAGAAGTACTTCAAGGCTCCCCACTCACCACAGGCCTCCTACTA…
	EF108500 ATGAACCCCCAAGCAAAACTGGTCTTCACCACTAGCCTACTCCTGGGAACCACCATTACAATCTCAAGCAACCACTGAATCCTAGCTTGAACAGGCCTAGAAATCAACACTCTAGCCATTCTCCCCCTAATCTCAAAATCACACCACCCCCGCGCCGTCGAAGCCGCAACCAAGTACTTTCTAGTACAAGCAGCAGCCTCAGCCTTACTCCTATTCTCGAGCATGACCAATGCCTGGTACACAGGACAATGGGATATTACCCAACTAACACACCCCACCTCATGCTTAATTCTTACCTCAGCCATTGCAATCAAATTAGGCCTAGTACCATTCCACTTCTGATTCCCAGAAGTACTTCAAGGCTCCCCACTCACCACAGGCCTCCTACTA…
	EF108499 ATGAACCCCCAAGCAAAACTGGTCTTCACCACTAGCCTACTCCTGGGAACCACCATTACAATCTCAAGCAACCACTGAATCCTAGCTTGAACAGGCCTAGAAATCAACACTCTAGCCATTCTCCCCCTAATCTCAAAATCACACCACCCCCGCGCCGTCGAAGCCGCAACCAAGTACTTTCTAGTACAAGCAGCAGCCTCAGCCTTACTCCTATTCTCGAGCATGACCAATGCCTGGTACACAGGACAATGGGATATTACCCAACTAACACACCCCACCTCATGCTTAATTCTTACCTCAGCCATTGCAATCAAATTAGGCCTAGTACCATTCCACTTCTGATTCCCAGAAGTACTTCAAGGCTCCCCACTCACCACAGGCCTCCTACTA…
	EF108498 ATGAACCCCCAAGCAAAACTGGTCTTCACCACTAGCCTACTCCTGGGAACCACCATTACAATCTCAAGCAACCACTGAATCCTAGCTTGAACAGGCCTAGAAATCAACACTCTAGCCATTCTCCCCCTAATCTCAAAATCACACCACCCCCGCGCCGTCGAAGCCGCAACCAAGTACTTTCTAGTACAAGCAGCAGCCTCAGCCTTACTCCTATTCTCGAGCATGACCAATGCCTGGTACACAGGACAATGAGATATTACCCAACTAACACACCCCACCTCATGCTTAATTCTTACCTCAGCCATTGCAATCAAATTAGGCCTAGTACCATTCCACTTCTGATTCCCAGAAGTACTTCAAGGCTCCCCACTCACCACAGGCCTCCTACTA…
	EF108497 ATGAACCCCCAAGCAAAACTGGTCTTCACCACTAGCCTACTCCTGGGAACCACCATTACAATCTCAAGCAACCACTGAATCCTAGCTTGAACAGGCCTAGAAATCAACACTCTAGCCATTCTCCCCCTAATCTCAAAATCACACCACCCCCGCGCCGTCGAAGCCGCAACCAAGTACTTTCTAGTACAAGCAGCAGCCTCAGCCTTACTCCTATTCTCGAGCATGACCAATGCCTGGTACACAGGACAATGGGATATTACCCAACTAACACACCCCACCTCATGCTTAATTCTTACCTCAGCCATTGCAATCAAATTAGGCCTAGTACCATTCCACTTCTGATTCCCAGAAGTACTTCAAGGCTCCCCACTCACCACAGGCCTCCTACTA…
	EF108496 ATGAACCCCCAAGCAAAACTGGTCTTCACCACTAGCCTACTCCTGGGAACCACCATTACAATCTCAAGCAACCACTGAATCCTAGCTTGAACAGGCCTAGAAATCAACACTCTAGCCATTCTCCCCCTAATCTCAAAATCACACCACCCCCGCGCCGTCGAAGCCGCAACCAAGTACTTTCTAGTACAAGCAGCAGCCTCAGCCTTACTCCTATTCTCGAGCATGACCAATGCCTGGTACACAGGACAATGGGATATTACCCAACTAACACACCCCACCTCATGCTTAATTCTTACCTCAGCCATTGCAATCAAATTAGGCCTAGTACCATTCCACTTCTGATTCCCAGAAGTACTTCAAGGCTCCCCACTCACCACAGGCCTCCTACTA…
	EF108495 ATGAACCCCCAAGCAAAACTGGTCTTCACCACTAGCCTACTCCTGGGAACCACCATTACAATCTCAAGCAACCACTGAATCCTAGCTTGAACAGGCCTAGAAATCAACACTCTAGCCATTCTCCCCCTAATCTCAAAATCACACCACCCCCGCGCCGTCGAAGCCGCAACCAAATACTTTCTAGTACAAGCAGCAGCCTCAGCCTTACTCCTATTCTCGAGCATGACCAATGCCTGGTACACAGGACAATGAGATATTACCCAACTAACACACCCCACCTCATGCTTAATTCTTACCTCAGCCATTGCAATCAAATTAGGCCTAGTACCATTCCACTTCTGATTCCCAGAAGTACTTCAAGGCTCCCCACTCACCACAGGCCTCCTACTA…
	EF108494 ATGAACCCCCAAGCAAAACTGGGCTTCACCACTAGCCTACTCCTGGGAACCACCATTACAATCTCAAGCAACCACTGAATCCTAGCTTGAACAGGCCTAGAAATCAACACTCTAGCCATTCTCCCCCTAATCTCAAAATCACACCACCCCCGCGCCGTCGAAGCCGCAACCAAGTACTTTCTAGTACAAGCAGCAGCCTCAGCCTTACTCCTATTCTCGAGCATGACCAATGCCTGGTACACAGGACAATGGGATATTACCCAACTAACACACCCCACCTCATGCTTAATTCTTACCTCAGCCATTGCAATCAAATTAGGCCTAGTACCATTCCACTTCTGATTCCCAGAAGTACTTCAAGGCTCCCCACTCACCACAGGCCTCCTACTA…
	EF108493 ATGAACCCCCAAGCAAAACTGGGCTTCACCACTAGCCTACTCCTGGGAACCACCATTACAATCTCAAGCAACCACTGAATCCTAGCTTGAACAGGCCTAGAAATCAACACTCTAGCCATTCTCCCCCTAATCTCAAAATCACACCACCCCCGCGCCGTCGAAGCCGCAACCAAGTACTTTCTAGTACAAGCAGCAGCCTCAGCCTTACTCCTATTCTCGAGCATGACCAATGCCTGGTACACAGGACAATGGGATATTACCCAACTAACACACCCCACCTCATGCTTAATTCTTACCTCAGCCATTGCAATCAAATTAGGCCTAGTACCATTCCACTTCTGATTCCCAGAAGTACTTCAAGGCTCCCCACTCACCACAGGCCTCCTACTA…
	EF108492 ATGAACCCCCAAGCAAAACTGGGCTTCACCACTAGCCTACTCCTGGGAACCACCATTACAATCTCAAGCAACCACTGAATCCTAGCTTGAACAGGCCTAGAAATCAACACTCTAGCCATTCTCCCCCTAATCTCAAAATCACACCACCCCCGCGCCGTCGAAGCCGCAACCAAGTACTTTCTAGTACAAGCAGCAGCCTCAGCCTTACTCCTATTCTCGAGCATGACCAATGCCTGGTACACAGGACAATGAGATATTACCCAACTAACACACCCCACCTCATGCTTAATTCTTACCTCAGCCATTGCAATCAAATTAGGCCTAGTACCATTCCACTTCTGATTCCCAGAAGTACTTCAAGGCTCCCCACTCACCACAGGCCTCCTACTA…
	EF108491 ATGAACCCCCAAGCAAAACTGGTCTTCACCACTAGCCTACTCCTGGGAACCACCATTACAATCTCAAGCAACCACTGAATCCTAGCTTGAACAGGCCTAGAAATCAACACTCTAGCCATTCTCCCCCTAATCTCAAAATCACACCACCCCCGCGCCGTCGAAGCCGCAACCAAGTACTTTCTAGTACAAGCAGCAGCCTCAGCCTTACTCCTATTCTCGAGCATGACCAATGCCTGGTACACAGGACAATGAGATATTACCCAACTAACACACCCCACCTCATGCTTAATTCTTACCTCAGCCATTGCAATCAAATTAGGCCTAGTACCATTCCACTTCTGATTCCCAGAAGTACTTCAAGGCTCCCCACTCACCACAGGCCTCCTACTA…
	EF108490 ATGAACCCCCAAGCAAAACTGGTCTTCACCACTAGCCTACTCCTGGGAACCACCATTACAATCTCAAGCAACCACTGAATCCTAGCTTGAACAGGCCTAGAAATCAACACTCTAGCCATTCTCCCCCTAATCTCAAAATCACACCACCCCCGCGCCGTCGAAGCCGCAACCAAGTACTTTCTAGTACAAGCAGCAGCCTCAGCCTTACTCCTATTCTCGAGCATGACCAATGCCTGGTACACAGGACAATGAGATATTACCCAACTAACACACCCCACCTCATGCTTAATTCTTACCTCAGCCATTGCAATCAAATTAGGCCTAGTACCATTCCACTTCTGATTCCCAGAAGTACTTCAAGGCTCCCCACTCACCACAGGCCTCCTACTA…
	EF108489 ATGAACCCCCAAGCAAAACTGGTCTTCACCACTAGCCTACTCCTGGGAACCACCATTACAATCTCAAGCAACCACTGAATCCTAGCTTGAACAGGCCTAGAAATCAACACTCTAGCCATTCTCCCCCTAATCTCAAAATCACACCACCCCCGCGCCGTCGAAGCCGCAACCAAGTACTTTCTAGTACAAGCAGCAGCCTCAGCCTTACTCCTATTCTCGAGCATGACCAATGCCTGGTACACAGGACAATGAGATATTACCCAACTAACACACCCCACCTCATGCTTAATTCTTACCTCAGCCATTGCAATCAAATTAGGCCTAGTACCATTCCACTTCTGATTCCCAGAAGTACTTCAAGGCTCCCCACTCACCACAGGCCTCCTACTA…
	EF108488 ATGAACCCCCAAGCAAAACTGGTCTTCACCACTAGCCTACTCCTGGGAACCACCATTACAATCTCAAGCAACCACTGAATCCTAGCTTGAACAGGCCTAGAAATCAACACTCTAGCCATTCTCCCCCTAATCTCAAAATCACACCACCCCCGCGCCGTCGAAGCCGCAACCAAGTACTTTCTAGTACAAGCAGCAGCCTCAGCCTTACTCCTATTCTCGAGCATGACCAATGCCTGGTACACAGGACAATGAGATATTACCCAACTAACACACCCCACCTCATGCTTAATTCTTACCTCAGCCATTGCAATCAAATTAGGCCTAGTACCATTCCACTTCTGATTCCCAGAAGTACTTCAAGGCTCCCCACTCACCACAGGCCTCCTACTA…
	EF108487 ATGAACCCCCAAGCAAAACTGGTCTTCACCACTAGCCTACTCCTGGGAACCACCATTACAATCTCAAGCAACCACTGAATCCTAGCTTGAACAGGCCTAGAAATCAACACTCTAGCCATTCTCCCCCTAATCTCAAAATCACACCACCCCCGCGCCGTCGAAGCCGCAACCAAATACTTTCTAGTACAAGCAGCAGCCTCAGCCTTACTCCTATTCTCGAGCATGACCAATGCCTGGTACACAGGACAATGAGATATTACCCAACTAACACACCCCACCTCATGCTTAATTCTTACCTCAGCCATTGCAATCAAATTAGGCCTAGTACCATTCCACTTCTGATTCCCAGAAGTACTTCAAGGCTCCCCACTCACCACAGGCCTCCTACTA…
	EF108486 ATGAACCCCCAAGCAAAACTGGTCTTCACCACTAGCCTACTCCTGGGAACCACCATTACAATCTCAAGCAACCACTGAATCCTAGCTTGAACAGGCCTAGAAATCAACACTCTAGCCATTCTCCCCCTAATCTCAAAATCACACCACCCCCGCGCCGTCGAAGCCGCAACCAAGTACTTTCTAGTACAAGCAGCAGCCTCAGCCTTACTCCTATTCTCGAGCATGACCAATGCCTGGTACACAGGACAATGAGATATTACCCAACTAACACACCCCACCTCATGCTTAATTCTTACCTCAGCCATTGCAATCAAATTAGGCCTAGTACCATTCCACTTCTGATTCCCAGAAGTACTTCAAGGCTCCCCACTCACCACAGGCCTCCTACTA…
	EF108485 ATGAACCCCCAAGCAAAACTGGTCTTCACCACTAGCCTACTCCTGGGAACCACCATTACAATCTCAAGCAACCACTGAATCCTAGCTTGAACAGGCCTAGAAATCAACACTCTAGCCATTCTCCCCCTAATCTCAAAATCACACCACCCCCGCGCCGTCGAAGCCGCAACCAAGTACTTTCTAGTACAAGCAGCAGCCTCAGCCTTACTCCTATTCTCGAGCATGACCAATGCCTGGTACACAGGACAATGAGATATTACCCAACTAACACACCCCACCTCATGCTTAATTCTTACCTCAGCCATTGCAATCAAATTAGGCCTAGTACCATTCCACTTCTGATTCCCAGAAGTACTTCAAGGCTCCCCACTCACCACAGGCCTCCTACTA…
	EF108484 ATGAACCCCCAAGCAAAACTAATCTTCACCACTAGCCTACTCCTGGGAACCACCATTACAATCTCAAGCAACCACTGAATCCTAGCTTGAACAGGCCTAGAAATCAACACTCTAGCCATTCTCCCCCTAATCTCAAAATCACACCACCCCCGCGCCGTCGAAGCCGCAACCAAGTACTTTCTAGTACAAGCAGCAGCCTCAGCCTTACTCCTATTCTCGAGCATGACCAATGCCTGGTACACAGGACAATGAGATATTACCCAACTAACACACCCCACCTCATGCTTAATTCTTACCTCAGCCATTGCAATCAAATTAGGCCTAGTACCATTCCACTTCTGATTCCCAGAAGTACTTCAGGGCTCCCCACTCACCACAGGCCTCCTACTA…
	EF108483 ATGAACCCCCAAGCAAAACTGGTCTTCACCACTAGCCTACTCCTGGGAACCACCATTACAATCTCAAGCAACCACTGAATCCTAGCTTGAACAGGCCTAGAAATCAACACTCTAGCCATTCTCCCCCTAATCTCAAAATCACACCACCCCCGCGCCGTCGAAGCCGCAACCAAATACTTTCTAGTACAAGCAGCAGCCTCAGCCTTACTCCTATTCTCGAGCATGACCAATGCCTGGTACACAGGACAATGAGATATTACCCAACTAACACACCCCACCTCATGCTTAATTCTTACCTCAGCCATTGCAATCAAATTAGGCCTAGTACCATTCCACTTCTGATTCCCAGAAGTACTTCAAGGCTCCCCACTCACCACAGGCCTCCTACTA…
	EF108482 ATGAACCCCCAAGCAAAACTGGTCTTCACCACTAGCTCACTCCTGGGAACCACCATTACAATCTCAAGCAACCACTGAATCCTAGCTTGAACAGGCCTAGAAATCAACACTCTAGCCATTCTCCCCCTAATCTCAAAATCACACCACCCCCGCGCCGTCGAAGCCGCAACCAAGTACTTTCTAGTACAAGCAGCAGCCTCAGCCTTACTCCTATTCTCGAGCATGACCAATGCCTGGTACACAGGACAATGAGATATTACCCAACTAACACACCCCACCTCATGCTTAATTCTTACCTCAGCCATTGCAATCAAATTAGGCCTAGTACCATTCCACTTCTGATTCCCAGAAGTACTTCAAGGCTCCCCACTCACCACAGGCCTCCTACTA…
	EF108481 ATGAACCCCCAAGCAAAACTGGTCTTCACCACTAGCTCACTCCTGGGAACCACCATTACAATCTCAAGCAACCACTGAATCCTAGCTTGAACAGGCCTAGAAATCAACACTCTAGCCATTCTCCCCCTAATCTCAAAATCACACCACCCCCGCGCCGTCGAAGCCGCAACCAAGTACTTTCTAGTACAAGCAGCAGCCTCAGCCTTACTCCTATTCTCGAGCATGACCAATGCCTGGTACACAGGACAATGAGATATTACCCAACTAACACACCCCACCTCATGCTTAATTCTTACCTCAGCCATTGCAATCAAATTAGGCCTAGTACCATTCCACTTCTGATTCCCAGAAGTACTTCAAGGCTCCCCACTCACCACAGGCCTCCTACTA…
	EF108480 ATGAACCCCCAAGCAAAACTGGTCTTCGCCAGTAGCTCACTCCTGGGAACCACCATTACAATCTCAAGCAACCACTGAATCCTAGCTTGAACAGGCCTAGAAATCAACACTCTAGCCATTCTCCCCCTAATCTCAAAATCACACCACCCCCGCGCCGTCGAAGCCGCAACCAAGTACTTTCTAGTACAAGCAGCAGCCTCAGCCTTACTCCTATTCTCGAGCATGACCAATGCCTGGTACACAGGACAATGAGATATTACCCAACTAACACACCCCACCTCATGCTTAATTCTTACCTCAGCCATTGCAATCAAATTAGGCCTAGTACCATTCCACTTCTGATTCCCAGAAGTACTTCAAGGCTCCCCACTCACCACAGGCCTCCTACTA…
	DQ219780 ATGAACCCCCAAGCAAAACTAATCTTCACCACCAGCCTATTCATAGGAACCACTATTACAATCTCAAGCAACCACTGAATCCTAGCCTGAACTGGCCTCGAAATCAATACTCTAGCCATCCTACCACTAATCTCGAAATCACACCACCCCCGCGCCATCGAAGCCGCAACTAAATACTTCCTAGTACAAGCCACAGCTTCAACCCTAGTACTATTCTCAAGCATAACCAACGCCTGATACACTGGACAATGAGACATTACTCAACTATCACATCCCACCTCATGCCTGATTCTAACCTCAGCAATCGCAATAAAACTAGGCCTAGCCCCATTCCACTTCTGATTCCCAGAAGTCCTTCAAGGCTCCCCACTCACCACAGGACTCCTCCTA…
	DQ219778 ATGAACCCCCAAGCAAAACTAGTCTTTGCCACCAGCCTACTTCTAGGAACTACAATTACAATCTCAAGCAACCACTGAATCCTAGCCTGAACCGGTCTAGAAATTAACACCCTAGCCATTTTACCCCTAATTTCAAAATCGCACCACCCCCGCGCAGTCGAAGCCGCAACCAAATACTTTCTTGTCCAAGCTACAGCTTCGGCCCTAGTCCTATTCTCAAGCATAACCAATGCTTGATGTACAGGACAATGAGACATTACCCAACTGACACACCCCACTTCATCCTTAATCCTAACCTCAGCAATTGCAATCAAACTAGGCCTAGTTCCATTTCACTTTTGATTTCCAGAAGTCCTACAAGGCTCCCCACTCATCACAGGCCTCCTACTA…
	DQ219777 ATGAACCCCCAAGCAAAACTAGTTTTCACCACCAGCCTGCTCCTAGGCACCACCATTACTATCTCAAGTAACCACTGGATTCTAGCCTGAACCGGCCTCGAAATTAATACTCTAGCCATCTTACCGCTAATCTCAAAATCGCATCACCCCCGCGCGGTCGAAGCAGCAACTAAGTATTTCCTAGTACAAGCTACTGCCTCAGCCCTAGTCCTGTTCTCAAGCATAACCAATGCCTGACACACTGGACAATGAGACATTACTCAACTAACACATCCTACTTCATCACTAATCCTAACCTCAGCAATCGCAATTAAACTAGGTCTAGCCCCCTTTCACTTCTGATTCCCAGAGGTCTTACAAGGCTCCCCACTAATCACAGGCCTCCTACTA…
;
END;
