# Supplementary material for: A latitudinal phylogeographic diversity gradient in birds
Source: PLoS Biol. 2017 Apr 13;15(4):e2001073. doi: 10.1371/journal.pbio.2001073 (PMC5390966; doi:10.1371/journal.pbio.2001073)
Supplement: S1 Data — (ZIP) [file pbio.2001073.s015.zip › S1_Data/Spizella-passerina.nex]

#NEXUS
Begin data;
	Dimensions ntax=48 nchar=328;
	Format datatype=DNA gap=- missing=?;
	Matrix
Spizella_pallida_AF122949_(modified)_(reversed)	TAACCATGTTCTCTGGCTTGGGAGTTCTTGAAGGCTGTTGGTCGAGAAGATTACCTAGGAGGTGGGCGAATTCTGTAGACTAGGGGAATGCAAAGGTGTACTGGGACATCCCTCGTTCACTAGGTTGGGTGTTGTGTATAGTAGGTAAGTGCCTGGGTCTTTGGGTGACGCTTGCGGCTTGGCCTTGGGTAGGAGCACTTGGGCTTTATGGTACCTGAAGCAAGAATGTTTCTGGTGAGTGGTATGGCCAAATAGCATCGGTTTTGGAGATAATGTTTGGGCTTTTGGAGGAGAGGGATGACGTATGACATTGGGCTTCCTACATTTC
Spizella_breweri_AF122950_(modified)_(reversed)	TAACCATGTTCTCTGGCTTGGGAGTGCTTGAAGGCTGTTGGTCGAGGAAATTACCTAGGAGGTGGGCGAATTCAGTAGACTAGGGGAATGCAAAGGTGTACTGGGACATCCCTCGTTCTCTAGGATGGGTGTTGTGCGTAGTAGATAAGTGCCTGGGTCTTTGGGTGACGCTTGCGGCTTGGCCTTAGGTAGGAGCATTTGGGCTATATGGTACCTGAAACAAGAATGTCTCTAGTGGGTGATCTGACCAAATAGCATCGGTTTTGGAGATAATGTTTGGGCTTTTGGAGGAGAGGGATGACGTATGGCGTTGGGTTTCCTACATTTC
Spizella_breweri_AF122951_(modified)_(reversed)	TAACCATGCTCTCTGGCTTGGGAGTGCTTGAAGGCTGTTGGTCGAGGAAATTACCTAGGAGGTGGGCGAATTCAGTAGACTAGGGGAATGCAAAGGTGTACTGGGACATCCCTCGTTCTCTAGGATGGGTGTTGTGCGTAGTAGATAAGTGCCTGGGTCTTTGGGTGACGCTTGCGGCTTGGCCTTAGGTAGGAGCATTTGGGCTATATGGTACCTGAAACAAGAATGTCTCTAGTGGGTGATCTGACCAAATAGCATCGGTTTTGGAGATAATGTTTGGGCTTTTGGAGGAGAGGGATGACGTATGGCGTTGGGTTTCCTACATTTC
Spizella_breweri_AF122952_(modified)_(reversed)	TAACCATGTTCTCTGGCTTGGGAGTGCTTGAAGGCTGTTGGTCGAGGAAGTTACCTAGGAGGTGGGCGAATTCAGTAGACTAGGGGAATGCAAAGGTGTACTGGGACATCCCTCGTTCTCTAGGATGGGTGTTGTGCGTAGTAGATAAGTGCCTGGGTCTTTGGGTGACGCTTGCGGCTTGGCCTTAGGTAGGAGCATTTGGGCTATATGGTACCTGAAACAAGAATGTCTCTAGTGGGTGATCTGACCAAATAGCATCAGTTTTGGAGATAATGTTTGGGCTTTTGGAGGAGAGGGATGACGTATGGCGTTGGGTTTCCTACATTTC
Spizella_breweri_AF122953_(modified)_(reversed)	TAACCATGTTCTCTGGCTTGGGAGTGCTTGAAGGCTGTTGGCCGAGGAAATTACCTAGGAGGTGGGCGAATTCAGTAGACTAGGGGAATGCAAAGGTGTACTGGGACATCCCTCGTTCTCTAGGATGGGTGTTGTGCGTAGTAGATAAGTGCCTGGGTCTTTGGGTGACGCTTGCGGCTTGGCCTTAGGTAGGAGCATTTGGGCTATATGGTACCTGAAACAAGAATGTCTCTAGTGGGTGATCTGACCAAATAGCATCGGTTTTGGAGATAATGTTTGGGCTTTTGGAGGAGAGGGATGACGTATGGCGTTGGGTTTCCTACATTTC
Spizella_passerina_AY862812	TAACCATGTTCTCTGGCTTGGGAGTGCTTGAAGGCTGTTGGCCTGGGAAATTACCTAGGAGGTGGGCGAATTCAGTAGACTAGGGGAATGCAAAGGTGTGCTGGGACATCCCTCGTTCACTAGGTTGGGTGGTATGTATAGTAGATAAGTGCCTGGGTCTTTGGGTAACGCTTGCGGCTTGGCCTTGGGTAGGAACACTTGGGCTATATGGTACCTGAAACAAGAATGTATCTGGTGAGTGATCTGACCAAAAAGCATCGGTTTTGGAGATAATGTTTGGGCTTTTGGAGGAGAGGGATGACGTATGACATTGGGCTTCCTACATTTC
Spizella_passerina_AY862813	TAACCATGTTCTCTGGCTTGGGAGTGCTTGAAGGCTGTTGGCCTGGGAAATTACCTAGGAGGTGGGCGAATTCAGTAGACTAGGGGAATGCAAAGGTGTGCTGGGACATCCCTCGTTCACTAGGTTGGGTGGTATGTATAGTAGATAAGTGCCTGGGTCTTTGGGTAACGCTTGCGGCTTGGCCTTGGGTAGGAACACTTGGGCTATATGGTACCTGAAACAAGAATGTATCTGGTGAGTGATCTGACCAAAAAGCATCAGTTTTGGAGATAATGTTTGGGCTTTTGGAGGAGAGGGATGACGTATGACATTGGGCTTCCTACATTTC
Spizella_passerina_AY862814	TAACCATGTTCTCTGGCTTGGGAGTGCTTGAAGGCTGTTGGCCTGGGAAATTACCTAGGAGGTGGGCGAATTCAGTAGACTAGGGGAATGCAAAGGTGTGCTGGGACATCCCTCGTTCACTAGGTTGGGTAGTATGTATAGTAGATAAGTGCCTGGGTCTTTGGGTAACGCTTGCGGCTTGGCCTTGGGTAGGAACACTTGGGCTATATGGTACCTGAAACAAGAATGTATCTGGTGAGTGATCTGACCAAAAAGCATCGGTTTTGGAGATAATGTTTGGGCTTTTGGAGGAGAGGGATGACGTATGACATTGGGCTTCCTACATTTC
Spizella_passerina_AY862815	TAACCATGCTCTCTGGCTTGGGAGTGCTTGAAGGCTGTTGGCCTGGGAAATTACCTAGGAGGTGGGCGAATTCAGTAGACTAGGGGAATGCAAAGGTGTGCTGGGACATCCCTCGTTCACTAGGTTGGGTGGTATGTATAGTAGATAAGTGCCTGGGTCTTTGGGTAACGCTTGCGGCTTGGCCTTGGGTAGGAACACTTGGGCTATATGGTACCTGAAACAAGAATGTATCTGGTGAGTGATCTGACCAAAAAGCATCGGTTTTGGAGATAATGTTTGGGCTTTTGGAGGAGAGGGATGACGTATGACATTGGGCTTCCTACATTTC
Spizella_passerina_AY862816	TAACCATGTTCTCTGGCTTGGGAGTGCTTGAAGGCTGTTGGCCTAGGAAATTACCTAGGAGGTGGGCGAATTCAGTAGACTAGGGGAATGCAAAGGTGTGCTGGGACATCCCTCGTTCACTAGGTTGGGTGGTATGTATAGTAGATAAGTGCCTGGGTCTTTGGGTAACGCTTGCGGCTTGGCCTTAGGTAGGAACACTTGGGCTATATGGTACCTGAAACAAGAATGTATCTGGTGAGTGATCTGACCAAAAAGCATCAGTTTTGGAGATAATGTTTGGGCTTTTGGAGGGGAGGGATGACGTATGACATTGGGCTTCCTACATTTC
Spizella_passerina_AY862817	TAACCATGTTCTCTGGCTTGGGAGTGCTTGAAGGCTGTTGGCCTAGGAAATTACCTAGGAGGTGGGCGAATTCAGTAGACTAGGGGAATGCAAAGGTGTGCTGGGACATCCCTCGTTCACTAGGTTGGGTGGTATGTATAGTAGATAAGTGCCTGGGTCTTTGGGTAACGCTTGCGGCTTGGCCTTAGGTAGGAACACTTGGGCTATATGGTACCTGAAACAAGAATGTATCTGGTGAGTGATCTGACCAAAAAGCATCGGTTTTGGAGATAATGTTTGGGCTTTTGGAGGGGAGGGATGACGTATGACATTGGGCTTCCTACATTTC
Spizella_passerina_AY862818	TAACCATGTTCTCTGGCTTGGGAGTGCTTGAAGGCTGTTGGCCTGGGAAATTACCTAGGAGGTGGGCGAATTCAGTAGACTAGGGGAATGCAAAGGTGTACTGGGACATCCCTCGTTCACTAGGTTGGGTGGTATGTATAGTAGATAAGTGCCTGGGTCTTTGGGTAACGCTTGCGGCTTGGCCTTGGGTAGGAACACTTGGGCTATATGGTACCTGAAACAAGAATGTATCTGGTGAGTGATCTGACCAAAAAGCATCGGTTTTGGAGATAATGTTTGGGCTTTTGGAGGAGAGGGATGACGTATGACATTGGGCTTCCTACATTTC
Spizella_passerina_AY862819	TAACCATGTTCTCTGGCTTGGGAGTTCTTGAAGGCTGTTGGCCTGGGAAATTACCTAGGAGGTGGGCGAATTCAGTAGACTAGGGGAATGCAAAGGTGTGCTGGGACATCCCTCGTTCACTAGGTTGGGTGGTATGTATAGTAGATAAGTGCCTGGGTCTTTGGGTAACGCTTGCGGCTTGGCCTTGGGTAGGAACACTTGGGCTATATGGTACCTGAAACAAGAATGTATCTGGTGAGTGATCTGACCAAAAAGCATCGGTTTTGGAGATAATGTTTGGGCTTTTGGAGGAGAGGGATGACGTATGACATTGGGCTTCCTACATTTC
Spizella_passerina_AY862820	TAACCATGTTCTCTGGCTTGGGAGTGCTTGAAGGCTGTTGGCCTAGGAAATTACCTAGGAGGTGGGCGAATTCAGTAGACTAGGGGAATGCAAAGGTGTGCTGGGACATCCCTCGTTCACTAGGTTGGGTGGTATGTATAGTAGATAAGTGCCTGGGTCTTTGGGTAACGCTTGCGGCTTGGCCTTAGGTAGGAACACTTGGGCTGTATGGTACCTGAAACAAGAATGTATCTGGTGAGTGATCTGACCAAAAAGCATCAGTTTTGGAGATAATGTTTGGGCTTTTGGAGGGGAGGGATGACGTATGACATTGGGCTTCCTACATTTC
Spizella_passerina_AY862821	TAACCATGTTCTCTGGCTTGGGAGTGCTTGAAGGCTGTTGGCCTAGGAAATTACCTAGGAGGTGGGCGAATTCAGTAGACTAGGGGAATGCAAAGGTGTGCTGGGACATCCCTCGTTCACTAGGTTGGGTGGTATGTATAGTAGATAAGTGCCTGGGTCTTTGGGTAACGCTTGCGGCTTGGCCTTAGGTAGGAACACTTGGGCTGTATGGTACCTGAAACAAGAATGTATCTGGTGAGTGATCTGACCAAAAAGCATCGGTTTTGGAGATAATGTTTGGGCTTTTGGAGGGGAGGGATGACGTATGACATTGGGCTTCCTACATTTC
Spizella_passerina_AY862822	TAACCATGTTCTCTGGCTTGGGAGTGCTTGAAGGCTGTTGGCCTAGGAAATTACCTAGGAGGTGGGCGAATTCAGTAGACTAGGGGAATGCAAAGGTGTGCTGGGACATCCCTCGTTCACTAGGTTGGGTAGTATGTATAGTAGATAAGTGCCTGGGTCTTTGGGTAACGCTTGCGGCTTGGCCTTAGGTAGGAACACTTGGGCTGTATGGTACCTGAAACAAGAATGTATCTGGTGAGTGATCTGACCAAAAAGCATCAGTTTTGGAGATAATGTTTGGGCTTTTGGAGGGGAGGGATGACGTATGACATTGGGCTTCCTACATTTC
Spizella_passerina_AY862823	TAACCATGTTCTCTGGCTTGGGAGTGCTTGAAGGCTGTTGGCCTAGGAAATTACCTAGGAGGTGGGCGAATTCAGTAGACTAGGGGAATGCAAAGGTGTGCTGGGACATCCCTCGTACACTAGGTTGGGTGGTATGTATAGTAGATAAGTGCCTGGGTCTTTGGGTAACGCTTGCGGCTTGGCCTTAGGTAGGAACACTTGGGCTGTATGGTACCTGAAACAAGAATGTATCTGGTGAGTGATCTGACCAAAAAGCATCAGTTTTGGAGATAATGTTTGGGCTTTTGGAGGGGAGGGATGACGTATGACATTGGGCTTCCTACATTTC
Spizella_passerina_AY862824	TAACCATGCTCTCTGGCTTGGGAGTGCTTGAAGGCTGTTGGCCTGGGAAATTACCTAGGAGGTGGGCGAATTCAGTAGACTAGGGGAATGCAAAGGTGTGCTGGGACATCCCTCGTTCACTAGGTTGGGTGGTATGTATAGTAGATAAGTGCCTGGGTCTTTGGGTAACGCTTGCGGCTTGGCCTTAGGTAGGAACACTTGGGCTATATGGTACCTGAAACAAGAATGTATCTGGTGGGTGATCTGACCAAAAAGCATCGGTTTTGGAGATAATGTTTGGGCTTTTGGAGGAGAGGGATGACGTATGACATTGGGCTTCCTACATTTC
Spizella_passerina_AY862825	TAACCATGCTCTCTGGCTTGGGAGTGCTTGAAGGCTGTTGGCCTGGGAAATTACCTAGGAGGTGGGCGAATTCAGTAGACTAGGGGAATGCAAAGGTGTGCTGGGACATCCCTCGTTCACTAGGTTGGGTGGTATGTATAGTAGATAAGTGCCTGGGTCTTTGGGTAACGCTTGCGGCTTGGCCTTGGGTAGGAACACTTGGGCTATATGGTACCTGAAACAAGAATGTATCTGGTGGGTGATCTGACCAAAAAGCATCGGTTTTGGAGATAATGTTTGGGCTTTTGGAGGAGAGGGATGACGTATGACATTGGGCTTCCTACATTTC
Spizella_passerina_AY862826	TAACCATGTTCTCTGGCTTGGGAGTGCTTGAAGGCTGTTGGCCTGGGAAATTACCTAGGAGGTGGGCGAATTCAGTAGACTAGGGGAATGCAAAGGTGTGCTGGGACATCCCTCGTTCGCTAGGTTGGGTGGTATGCATAGTAGATAAGTGCCTGGGTCTTTGGGTAACGCTTGCGGCTTGGCCTTGGGTAGGAACACTTGGGCTAAATGGTACCTGAAACAAGAATGTATCTGGTGAGTGATCTGACCAAAAAGCATCGGTTTTGGAGATAATGTTTGGGCTTTTGGAGGAGAGGGATGACGTATGACATTGGGCTTCCTACATTTC
Spizella_passerina_AY862827	TAACCATGCTCTCTGGCTTGGGAGTGCTTGAAGGCTGTTGGCCTGGGAAATTACCTAGGAGGTGGGCGAATTCAGTAGACTAGGGGAATGCAAAGGTGTGCTGGGACATCCCTCGTTCACTAGGTTGGGTGGTATGTATAGTAGATAAGTGCCTGGGTCTTTGGGTAACGCTTGCGGCTTGGCCTTGGGTAGGAACACTTGGGCTATATGGTACCTGAAACAAGAATGTACCTGGTGGGTGATCTGACCAAAAAGCATCGGTTTTGGAGATAATGTTTGGGCTTTTGGAGGAGAGGGATGACGTATGACATTGGGCTTCCTACATTTC
Spizella_passerina_AY862828	TAACCATGTTCTCTGGCTTGGGAGTGCTTGAAGGCTGTTGGCCTGGGAAATTACCTAGGAGGTGGGCGAATTCAGTAGACTAGGGGAATGCAAAGGTGTGCTGGGACATCCCTCGTTCACTAGGTTGGGTGGTATGTATAGTAGATAAGTGCCTGGGTCTTTGGGTGACGCTTGCGGCTTGGCCTTGGGTAGGAACACTTGGGCTATATGGTACCTGAAACAAGAATGTATCTGGTGAGTGATCTGACCAAAAAGCATCGGTTTTGGAGATAATGTTTGGGCTTTTGGAGGAGAGGGATGACGTATGACATTGGGCTTCCTACATTTC
Spizella_passerina_AY862829	TAACCATGTTCTCTGGCTTGGGAGTGCTTGAAGGCTGTTGGCCTGGGAAATTACCTAGGAGGTGGGCGAATTCAGTAGACTAGGGGAATGCAAAGGTGTGCTGGGACATCCCTCGTTCACTAGGTTGGGTGGTATGTATAGTAGATAAGTGCCTGGGTCTTTGGGTAACGCTTGCGGCTTGGCCTTGGGTAGGAACACTTGGGCTATATGGTACCTGAAACAAGAATGTATCTGGTGAGTGATCTGACCAAAAAGCATCGGTTTTGGAGATAATGTTTGGGCGTTTGGAGGAGAGGGATGACGTATGACATTGGGCTTCCTACATTTC
Spizella_passerina_AY862830	TAACCATGTTCTCTGGCTTGGGAGTGCTTGAAGGCTGTTGGCCTGGGAAATTACCTAGGAGGTGGGCGAATTCAGTAGACTAGGGGAATGCAAAGGTGTGCTGGGACATCCCTCGTTCACTAGGTTGGGTGATATGTATAGTAGATAAGTGCCTGGGTCTTTGGGTAACGCTTGCGGCTTGGCCTTGGGTAGGAACACTTGGGCTATATGGTACCTGAAACAAGAATGTATCTGGTGAGTGATCTGACCAAAAAGCATCGGTTTTGGAGATAATGTTTGGGCTTTTGGAGGAGAGGGATGACGTATGACATTGGGCTTCCTACATTTC
Spizella_passerina_AY862831	TAACCATGTTCTCTGGCTTGGGAGTGCTTGAAGGCTGTTGGCCTGGGAAATTACCTAGGAGGTGGGCGAATTCAGTAGACTAGGGGAATGCAAAGGTGTGCTGGGACATCCCTCGTTCACTAGGTTGGGTGGCATGTATAGTAGATAAGTGCCTGGGTCTTTGGGTAACGCTTGCGGCTTGGCCTTGGGTAGGAACACTTGGGCTATATGGTACCTGAAACAAGAATGTATCTGGTGAGTGATCTGACCAAAAAGCATCGGTTTTGGAGATAATGTTTGGGCTTTTGGAGGAGAGGGATGACGTATGACATTGGGCTTCCTACATTTC
Spizella_passerina_AY862832	TAACCATGTTCTCTGGCTTGGGAGTGCTTGAAGGCTGTTGGCCTAGGAAATTACCTAGGAGGTGGGCGAATTCAGTAGACTAGGGGAATGCAAAGGTGTGCTGGGACATCCCTCGTTCACTAGGTTGGGTGGTATGTATAATAGATAAGTGCCTGGGTCTTTGGGTAACGCTTGCGGCTTGGCCTTGGGTAGGAACACTTGGGCTATATGGTACCTGAAACAAGAATGTATCTGGTGAGTGATCTGACCAAAAAGCATCGGTTTTGGAGATAATGTTTGGGCTTTTGGAGGAGAGGGATGACGTATGACATTGGGCTTCCTACATTTC
Spizella_passerina_AY862833	TAACCATGTTCTCTGGCTTGGGAGTGCTTGAAGGCTGTTGGCCTAGGAAATTACCTAGGAGGTGGGCGAATTCAGTAGACTAGGGGAATGCAAAGGTGTGCTGGGACATCCCTCGTTCACTAGGTTGGGTGGTATGTATAGTAGATAAGTGCCTGGGTCTTTGGGTAACGCTTGCGGCTTGGCCTTGGGTAGGAACACTTGGGCTATATGGTACCTGAAACAAGAATGTATCTGGTGAGTGATCTGACCAAAAAGCATCGGTTTTGGAGATAATGTTTGGGCTTTTGGAGGAGAGGGATGACGTATGACATTGGGCTTCCTACATTTC
Spizella_passerina_AY862834	TAACCATGTTCTCTGGCTTGGGAGTGCTTGAAGGCTGTTGGCCTGGGAAATTACCTAGGAGGTGGGCGAATTCAGTAGACTAGGGGAATGCAAAGGTGTGCTGGGACATCCCTCGTTCACTAGGTTGGGTGGTATGTATAGTAGATAATTGCCTGGGTCTCTGGGTAACGCTTGCGGCTTGGCCTTGGGTAGGAACACTTGGGCTATATGGTACCTGAAACAAGAATGTATCTGGTGAGTGATCTGACCAAAAAGCATCGGTTTTGGAGATAATGTTTGGGCTTTTGGAGGAGAGGGATGACGTATGACATTGGGCTTCCTACATTTC
Spizella_passerina_AY862835	TAACCATGTTCTCTGGCTTGGGAGTGCTTGAAGGCTGTTGGCCTGGGAAATTACCTAGGAAGTGGGCGAATTCAGTAGACTAGGGGAATGCAAAGGTGTGCTGGGACATCCCTCGTTCACTAGGTTGGGTGGTATGTATAGTAGATAAGTGCCTGGGTCTTTGGGTAACGCTTGCGGCTTGGCCTTGGGTAGGAACACTTGGGCTATATGGTACCTGAAACAAGAATGTATCTGGTGAGTGATCTGACCAAAAAGCATCGGTTTTGGAGATAATGTTTGGGCTTTTGGAGGAGAGGGATGACGTATGACATTGGGCTTCCTACATTTC
Spizella_passerina_AY862836	TAACCATGTTCTCTGGCTTGGGAGTGCTTGAAGGCTGTTGGCCTGGGAAATTACCTAGGAGGTGGGCGAATTCAGTAGACTAGGGGAATGCAAAGGTGTGCTGGGACATCCCTCGTTCACTAGGTTGGGTAGTATGTATAGTAGATAAGTGCCTGGGTCTTTGGGTAACGCTTGCGGCTTGGCCTTGGGTAGGAACACTTGGGCTATATGGTACCTGAAACAAGAATGTATCTGGTGAGTGATCTGACCAAAAAGCATCAGTTTTGGAGATAATGTTTGGGCTTTTGGAGGAGAGGGATGACGTATGACATTGGGCTTCCTACATTTC
Spizella_passerina_AY862837	TAACCATGTTCTCTGGCTTGGGAGTGCTTGAAGGCTGTTGGCCTGGGAAATTACCTAGGAGGTGGGCGAATTCAGTAGACTAGGGGAATGCAAAGGTGTGCTGGGACATCCCTCGTTCACTAGGTTGGGTGGTATGTATAGTAGATAAGTGCCTGGGTCTTTGGGTAACGCTTGCGGCTTGGCCTTGGGTAGGAACACTTGGGCTATATGGTACCTGAAACAAGAATGTATCTGGTGAGTGATCTGACCAAAAAGCATCAGTTTTGGAGATAATGTTTGGGCTTTTGGAGGGGAGGGATGACGTATGACATTGGGCTTCCTACATTTC
Spizella_passerina_AY862838	TAACCATGTTCTCTGGCTTGGGAGTGCTTGAAGGCTGTTGGCCTGGGAAATTACCTAGGAGGTGGGCGAATTCAGTAGACTAGGGGAATGCAAAGGTGTACTGGGACATCCCTCGTTCACTAGGTTGGGTGGTATGTATAGTAGATAAGTGCCTGGGTCTTTGGGTAACGCTTGCGGCTTGGCCTTGGGTAGGAACACTTGGGCTATATGGTACCTGAAACAAGAATGTATCTGGTGAGTGATCTGACCAAAAAGCATCAGTTTTGGAGATAATGTTTGGGCTTTTGGAGGAGAGGGATGACGTATGACATTGGGCTTCCTACATTTC
Spizella_passerina_AY862839	TAACCATGTTCTCTGGCTTGGGAGTGCTTGAAGGCTGTTGGTCTGGGAAATTACCTAGGAGGTGGGCGAATTCAGTAGACTAGGGGAATGCAAAGGTGTGCTGGGACATCCCTCGTTCACTAGGTTGGGTGGTATGTATAGTAGATAAGTGCCTGGGTCTTTGGGTAACGCTTGCGGCTTGGCCTTGGGTAGGAACACTTGGGCTATATGGTACCTGAAACAAGAATGTATCTGGTGAGTGATCTGACCAAAAAGCATCAGTTTTGGAGATAATGTTTGGGCTTTTGGAGGAGAGGGATGACGTATGACATTGGGCTTCCTACATTTC
Spizella_passerina_AY862840	TAACCATGTTCTCTGGCTTGGGAGTGCTTGAAGGCTGTTGGCCTGGGAAATTACCTAGGAGGTGGGCGAATTCAGTAGACTAGGGGAATGCAAAGGTGTGCTGGGACATCCCTCGTTCGCTAGGTTGGGCGGTATGTATAGTAGATAAGTGCCTGGGTCTTTGGGTAACGCTTGCGGCTTGGCCTTGGGTAGGAACACTTGGGCTAAATGGTACCTGAAACAAGAATGTATCTGGTGAGTGATCTGACCAAAAAGCATCGGTTTTGGAGATAATGTTTGGGCTTTTGGAGGAGAGGGATGACGTATGACATTGGGCTTCCTACATTTC
Spizella_passerina_AY862841	TAACCATGTTCTCTGGCTTGGGAGTGCTTGAAGGCTGTTGGCCTGGGAAATTACCTAGGAGGTGGGCGAATTCAGTAGACTAGGGGAATGCAAAGGTGTGCTGGGACATCCCTCGTTCGCTAGGTTGGGTGGTATGTATAGTAGATAAGTGCCTGGGTCTTTGGGTAACGCTTGCGGCTTGGCCTTGGGTAGGAACACTTGGGCTAAATGGTACCTGAAACAAGAATGTATCTGGTGAGTGATCTGACCAAAAAGCATCGGTTTTGGAGATAATGTTTGGGCTTTTGGAGGAGAGGGATGACGTATGACATTGGGCTTCCTACATTTC
Spizella_passerina_AY862842	TAACCATGTTCTCTGGCTTGGGAGTGCTTGAAGGCTGTTGGTCTGGGAAATTACCTAGGAGGTGGGCGAATTCAGTAGACTAGGGGAATGCAAAGGTGTGCTGGGACATCCCTCGTTCACTAGGTTGGGGGGTATGTATAGTAGATAAGTGCCTGGGTCTTTGGGTAACGCTTGCGGCTTGGCCTTGGGTAGGAACACTTGGGCTATATGGTACCTGAAACAAGAATGTATCTGGTGAGTGATCTGACCAAAAAGCATCGGTTTTGGAGATAATGTTTGGGCTTTTGGAGGAGAGGGATGACGTATGACATTGGGCTTCCTACATTTC
Spizella_passerina_AY862843	TAACCATGCTCTCTGGCTTGGGAGTGCTTGAAGGCTGTTGGTCTGGGAAATTACCTAGGAGGTGGGCGAATTCAGTAGACTAGGGGAATGCAAAGGTGTGCTGGGACATCCCTCGTTCACTAGGTTGGGTGGTATGTATAGTAGATAAGTGCCTGGGTCTTTGGGTAACGCTTGCGGCTTGGCCTTGGGTAGGAACACTTGGGCTATATGGTACCTGAAACAAGAATGTATCTGGTGAGTGATCTGACCAAAAAGCATCGGTTTTGGAGATAATGTTTGGGCTTTTGGAGGAGAGGGATGACGTATGACATTGGGCTTCCTACATTTC
Spizella_passerina_AY862844	TAACCATGTTCTCTGGCTTGGGAGTGCTTGAAGGCTGTTGGTCTGGGAAATTACCTAGGAGGTGGGCGAATTCAGTAGACTAGGGGAATGCAAAGGTGTGCTGGGACATCCCTCGTTCACTAGGTTGGGTGGTATGTATAGTAGATAAGTGCCTGGGTCTTTGGGTAACGCTTGCGGCTTGGCCTTGGGTAGGAACACTTGGGCTATATGGTACCTGAAACAAGAATGTATCTGGTGAGTGATCTGACCAAAAAGCATCGGTTTTGGAGATAATGTTTGGGCTTTTGGAGGAGAGGGATGACGTATGACATTGGGCTTCCTACATTTC
Spizella_passerina_AY862845	TAACCATGTTCTCTGGCTTGGGAGTGCTTGAAGGCTGTTGGTCTGGGAAATTACCTAGGAGGTGGGCGAATTCAGTAGACTAGGGGAATGCAAAGGTGTGCTGGGACATCCCTCGTTCACTAGGTTGGGTAGTATGTATAGTAGATAAGTGCCTGGGTCTTTGGGTAACGCTTGCGGCTTGGCCTTAGGTAGGAACACTTGGGCTATATGGTACCTGAAACAAGAATGTATCTGGTGAGTGATCTGACCAAAAAGCATCGGTTTTGGAGATAATGTTTGGGCTTTTGGAGGAGAGGGATGACGTATGACATTGGGCTTCCTACATTTC
Spizella_passerina_AY862846	TAACCATGTTCTCTGGCTTGGGAGTGCTTGAAGGCTGTTGGCCTGGGAAATTACCTAGGAGGTGGGCGAATTCAGTAGACTAGGGGAATGCAAAGGTGTGCTGGGACATCCCTCGTTCACTAGGTTGGGTGGTATGTATAGTAGATAAGTGCCTGGGTCTTTGGGTAACGCTTGCGGCTTGGCCTTAGGTAGGAACACTTGGGCTATATGGTACCTGAAACAAGAATGTATCTGGTGAGTGATCTGACCAAAAAGCATCGGTTTTGGAGATAATGTTTGGGCTTTTGGAGGAGAGGGATGACGTATGACATTGGGCTTCCTACATTTC
Spizella_passerina_AY862847	TAACCATGTTCTCTGGCTTGGGAGTGCTTGAAGGCTGTTGGCCTGGGAAATTACCTAGGAGGTGGGCGAATTCAGTAGACTAGGGGAATGCAAAGGTGTGCTGGGACATCCCTCGTTCACTAGGTTGGGTGGTATGTATAGTAGATAAGTGCCTGGGTCTTTGGGTAACGCTTGCGGCTTGGCCTTGGGTAGGAACACTTGGGCTGTATGGTACCTGAAACAAGAATGTATCTGGTGAGTGATCTGACCAAAAAGCATCGGTTTTGGAGATAATGTTTGGGCTTTTGGAGGAGAGGGATGACGTATGACATTGGGCTTCCTACATTTC
Spizella_passerina_AY862848	TAACCATGCTCTCTGGCTTGGGAGTGCTTGAAGGCTGTTGGCCTGGGAAATTACCTAGGAGGTGGGCGAATTCAGTAGACTAGGGGAATGCAAAGGTGTGCTGGGACATCCCTCGTTCACTAGGTTGGGTGGTATGTATAGTAGATAAGTGCCTGGGTCTTTGGGTAACGCTTGCGGCTTGGCCTTGGGTAGGAACACTTGGGCTATATGGTACCTGAAACAAGAATGTATCTAGTGGGTGATCTGACCAAAAAGCATCGGTTTTGGAGATAATGTTTGGGCTTTTGGAGGAGAGGGATGACGTATGACATTGGGCTTCCTACATTTC
Spizella_passerina_AY862849	TAACCATGTTCTCTGGCTTGGGAGTGCTTGAAGGCTGTTGGCCTAGGAAATTACCTAGGAGGTGGGCGAATTCAGTAGACTAGGGGAATGCAAAGGTGTGCTGGGACATCCCTCGTTCACTAGGTTGGGTGTTATGTATAGTAGATAAGTGCCTGGGTCTTTGGGTAACGCTTGCGGCTTGGCCTTGGGTAGGAACACTTGGGCTATATGGTACCTGAAACAAGAATGTATCTGGTGAGTGATCTGACCAAAAAGCATCGGTTTTGGAGATAATGTTTGGGCTTTTGGAGGAGAGGGATGACGTATGACATTGGGCTTCCTACATTTC
Spizella_passerina_AY862850	TAACCATGTTCTCTGGCTTGGGAGTGCTTGAAGGCTGTTGGCCTGGGAAATTACCTAGGAGGTGGGCGAATTCAGTAGACTAGGGGAATGCAAAGGTGTGCTGGGACATCCCTCGTTCACTAGGTTGGGTGTTATGTATAGTAGATAAGTGCCTGGGTCTTTGGGTAACGCTTGCGGCTTGGCCTTGGGTAGGAACACTTGGGCTATATGGTACCTGAAACAAGAATGTATCTGGTGAGTGATCTGACCAAAAAGCATCGGTTTTGGAGATAATGTTTGGGCTTTTGGAGGAGAGGGATGACGTATGACATTGGGCTTCCTACATTTC
Spizella_passerina_AY862851	TAACCATGCTCTCTGGCTTGGGAGTGCTTGAAGGCTGTTGGCCTGGGAAATTACCTAGGAGGTGGGCGAATTCAGTAGACTAGGGGAATGCAAAGGTGTGCTGGGACATCCCTCGTTCACTAGGATGGGTGGTATGTATAGTAGATAAGTGCCTGGGTCTTTGGGTAACGCTTGCGGCTTGGCCTTGGGTAGGAACACTTGGGCTATATGGTACCTGAAACAAGAATGTATCTGGTGGGTGATCTGACCAAAAAGCATCGGTTTTGGAGATAATGTTTGGGCTTTTGGAGGAGAGGGATGACGTATGACATTGGGCTTCCTACATTTC
Spizella_passerina_AY862852	TAACCATGCTCTCTGGCTTGGGAGTGCTTGAAGGCTGTTGGCCTGGGAAATTACCTAGGAGGTGGGCGAATTCAGTAGACTAGGGGAATGCAAAGGTGTGCTGGGACATCCCTCGTTCACTAGGTTGGGTGGTATGTATAGTAGATAAGTGCCTGGGTCTTTGGGTAACGCTTGCGGCTTGGCCTTGGGTAAGAACACTTGGGCTATATGGTACCTGAAACAAGAATGTATCTGGTGGGTGATCTGACCAAAAAGCATCGGTTTTGGAGATAATGTTTGGGCTTTTGGAGGAGAGGGATGACGTATGACATTGGGCTTCCTACATTTC
Spizella_pusilla_HQ263428_(reversed)	TAACCATATCCTCTGGCTTGGGAGTGCTTGAAGGCTGTTGGTCGAGGAAATTACCTAGGAGGTGGGCGAATCCTGTAGACTAGGGGAATGCAAAGGTGTACTGGGACATCCCTCGTTCGCTAGATTGGGTGTTATGTATAGCAGATAAGTGTCTGGGTCTTTGGGTGACGCTTGCGGCTTGGCCTTGGGTAGGAACACTTGGGCTTTATGGTACCTGAAACAAGAATGTCTCTGGTGAGTGATCTGACCAAATAGCATCGGTTTTGGAGATAATGTTTGGGCGTTTGGAGGAGAGGGATGACGTATGACATTGGGCTTCCTACATTTC
Spizella_atrogularis_HQ263429_(reversed)	TAACCATGTTCTCTGGCTTGGGAGTGCTTGAAGGCTGTTGGTCGAGGAAACTTCCTAGGAGGTGGGCGAATTCAGTAGACTAGGGGAATGCAAAGGTGTGCTGGGACGTTCCTCGTTCCCTAGGTTGGGTGTTGTGTATAACAGATAAGTGCCTGGGTCTTTGGGTGACGCTTGCGGCTTGGCCTTAGGTAGGAACACTTGGGCTATATGGTACCTGAAGCAAGAATGTCTCTGGTGAGTGATCCGACCAAATTGCATCGATTTTGGAGATAATGTTTGGGCTTTTGGAGGAGAGGGATGACGTATGACATTGGGCTTCCTACATTTC
	;
End;
