# Supplementary material for: A latitudinal phylogeographic diversity gradient in birds
Source: PLoS Biol. 2017 Apr 13;15(4):e2001073. doi: 10.1371/journal.pbio.2001073 (PMC5390966; doi:10.1371/journal.pbio.2001073)
Supplement: S1 Data — (ZIP) [file pbio.2001073.s015.zip › S1_Data/Strix-occidentalis.nex]

#NEXUS
BEGIN DATA;
	DIMENSIONS NTAX=98 NCHAR=1107;
	FORMAT DATATYPE = DNA GAP = - MISSING = ?;
	MATRIX
	AY833608 TACTG-TTTTCCCCCAAC-CAACCCAACAAACACCTCACCCTATAACCCACCAA-CCAAGTAACCTCAGATCCCCTACCAAGGGCAATCCCTCTGGCCCCCCCTTACCCCCCCGGCCTCTGGGATTGCCCTTTATGCCGCTTGGGATGTATAATTGTGCATTAAACCATCTACCCCATACACATACCTTACATGTACCAAATCACATACAAATCCATGTACTTCACACATACCATTAATGTACCATATCCATACCATTCATGTACCATATACATACAATCCATGCACAACCTTCATACCATTAATGTACCAAAAACACTCTAATCCATGACAAACCGACATAACATCCATGCCCACCAAACATACCATGCATGTACTCAAAATACTCTAA…
	AY833609 TACTG-TTTTCCCCCAAC-CAACCCAACAAACACCTCACCCTATAACCCACCAA-CCAAGTAACCTCAGATCCCCTACCAAGGGCAATCCCTCTGGCCCCCCCTTACCCCCCCGGCCTCTGGGATTGCCCTTTATGCCGCTTGGGATGTATAATTGTGCATTAAACCATCTACCCCATACACATACCTTACATGTACCAAATCACATACAAATCCATGTACTTCACACATACCATTAATGTACCATATCCATACCATTCATGTACCATATACATACAATCCATGTACAACCTTCATACCATTAATGTACCAAAAACACTCTAATCCATGACAAACCGACATAACATCCATGCCCACCAAACATACCATGCATGTACTCAAAATACTCTAA…
	AY833610 TGCTG-TTTTCCCCCAAC-CAACCCAACAAACACCTCACCCTATAACCCACCAA-CCAAGTAACCTCAGATCCCCTACCAAGGGCAATCCCTCTGGCCCCCCCTTACCCCCCCGGCCTCTGGGATTGCCCTTTATGCCGCTTGGGATGTATAATTGTGCATTAAACCATCTACCCCATACACATACCTTACATGTACCAAATCACATACAAATCCATGTACTCCACACATACCATTAATGTACTATATCCATACCATTCATGTACCATATACATACAATCCATGTACAACCTTCATACCATTAATGTACCAAAAACACTCTAATCCATGACAAACCGACATAACATCCATGCCCATTAAACATACCATGCATGTACTCAAAATACTCTAA…
	AY833611 TGCTG-TTTTCCCCCAAC-CAACCCAACAAACACCTCACCCTATAACCCACCAA-CCAAGTAACCTCAGATCCCCTACCAAGGGCAATCCCTCTGGCCCCCCCTTACCCCCCCGGCCTCTGGGATTGCCCTTTATGCCGCTTGGGATGTATAATTGTGCATTAAACCATCTACCCCATACACATACCTTACATGTACCAAATCACATACAAATCCATGTACTCCACACATACCATTAATGTACTATATCCATACCATTCATGTACTATATACATACAATCCATGTACAACCTTCATACCATTAATGTACCAAAAACACTCTAATCCATGACAAACCGACATAACATCCATGCCCATTAAACATACCATGCATGTACTCAAAATACTCTAA…
	AY833612 TACTG-TTTTCCCCCAAC-CAACCCAACAAACACCTCACCCTATAACCCACCAA-CCAAGTAACCTCAGATCCCCTACCAAGGGCAATCCCTCTGGCCCCCCCTTACCCCCCCGGCCTCTGGGATTGCCCTTTATGCCGCTTGGGATGTATAATTGTGCATTAAACCATCTACCCCATACACATACCTTACATGTACCAAATCACATACAAATCCATGTACTTCACACATACCATTAATGTACCATATCCATACCATTCATGTACCATATACATACAATCCATGTACAACCTTCATACCATTAATGTACCAAAAACACTCTAATCCATGACAAACCGACATAACATCCATGCCCACCAAACATACCATGCATGTACTCAAAATACTCTAA…
	AY833613 TACTG-TTTTCCCCCAAC-CAACCCAACAAACACCTCACCCTATAACCCACCAA-CCAAGTAACCTCAGATCCCCTACCAAGGGCAATCCCTCTGGCCCCCCCTTACCCCCCCGGCCTCTGGGATTGCCCTTTATGCCGCTTGGGATGTATAATTGTGCATTAAACCATCTACCCCATACACATACCTTACATGTACCAAATCACATACAAATCCATGTACTTCACACATACCATTAATGTACCATATCCATACCATTCATGTACCATATACATACAATCCATGTACAACCTTCATACCATTAATGTACCAAAAACACTCTAATCCATGACAAACCGACATAACATCCATGCCCAYCAAACATACCATGCATGTACTCAAAATACTCTAA…
	AY833614 TACTG-TTTTCCCCCAAC-CAACCCAACAAACACCTCACCCTATAACCCACCAA-CCAAGTAACCTCAGATCCCCTACCAAGGGCAATCCCTCTGGCCCCCCCTTACCCCCCCGGCCTCTGGGATTGCCCTTTATGCCGCTTGGGATGTATAATTGTGCATTAAACCATCTACCCCATACACATACCTTACATGTACCAAATCACATACAAATCCATGTACTTCACACATACCATTAATGTACCATATCCATACCATTCATGTACCATATACATACAATCCATGTACAACCTTCATACCATTAATGTACCAAAAACACTCTAATCCATGACAAACCGACATAACATCCATGCCCACCAAACATACCATGCATGTACTCAAAATACTCTAA…
	AY833615 TACTG-TTTTCCCCCAAC-CAACCCAACAAACACCTCACCCTATAACCCACCAA-CCAAGTAACCTCAGATCCCCTACCAAGGGCAATCCCTCTGGCCCCCCCTTACCCCCCCGGCCTCTGGGATTGCCCTTTATGCCGCTTGGGATGTATAATTGTGCATTAAACCATCTACCCCATACACATACCTTACATGTACCAAATCACATACAAATCCATGTACTTCACACATACCATTAATGTACCATATCCATACCATTCATGTACCATATACATACAATCCATGTACAACCTTCATACCATTAATGTACCAAAAACACTCTAATCCATGACAAACCGACATAACATCCATGCCCACCAAACATACCATGCATGTACTCAAAATACTCTAA…
	AY833616 TGCTG-TTTTCCCCCAAC-CAACCCAACAAACACCTCACCCTATAACCCACCAA-CCAAGTAACCTCAGATCCCCTACCAAGGGCAATCCCTCTGGCCCCCCCTTACCCCCCCGGCCTCTGGGATTGCCCTTTATGCCGCTTGGGATGTATAATTGTGCATTAAACCATCTACCCCATACACATACCTTACATGTACCAAATCACATACAAATCCATGTACTCCACACATACCATTAATGTACTATATCCATACCATTCATGTACTATATACATACAATCCATGTACAACCTTCATACCATTAATGTACCAAAAACACTCTAATCCATGACAAACCGACATAACATCCATGCCCATTAAACATACCATGCATGTACTCAAAATACTCTAA…
	AY833617 TACTG-TTTTCCCCCAAC-CAACCCAACAAACACCTCACCCTATAACCCACCAA-CCAAGTAACCTCAGATCCCCTACCAAGGGCAATCCCTCTGGCCCCCCCTTACCCCCCCGGCCTCTGGGATTGCCCTTTATGCCGCTTGGGATGTATAATTGTGCATTAAACCATCTACCCCATACACATACCTTACATGTACCAAATCACATACAAATCCATGTACTTCACACATACCATTAATGTACCATATCCATACCATTCATGTACCATATACATACAATCCATGTACAACCTTCATACCATTAATGTACCAAAAACACTCTAATCCATGACAAACCGACATAACATCCATGCCCAYCAAACATACCATGCATGTACTCAAAATACTCTAA…
	AY833618 TACTG-TTTTCCCCCAAC-CAACCCAACAAACACCTCACCCTATAACCCACCAA-CCAAGTAACCTCAGATCCCCTACCAAGGGCAATCCCTCTGGCCCCCCCTTACCCCCCCGGCCTCTGGGATTGCCCTTTATGCCGCTTGGGATGTATAATTGTGCATTAAACCATCTACCCCATACACATACCTTACATGTACCAAATCACATACAAATCCATGTACTTCACACATACCATTAATGTACCATATCCATACCATTCATGTACCATATACATACAATCCATGTACAACCTTCATACCATTAATGTACCAAAAACACTCTAATCCATGACAAACCGACATAACATCCATGCCCACCAAACATACCATGCATGTACTCAAAATACTCTAA…
	AY833619 TACTG-TTTTCCCCCAAC-CAACCCAACAAACACCTCACCCTATAACCCACCAA-CCAAGTAACCTCAGATCCCCTACCAAGGGCAATCCCTCTGGCCCCCCCTTACCCCCCCGGCCTCTGGGATTGCCCTTTATGCCGCTTGGGATGTATAATTGTGCATTAAACCATCTACCCCATACACATACCTTACATGTACCAAATCACATACAAATCCATGTACTTCACACATACCATTAATGTACCATATCCATACCATTCATGTACCATATACATACAATCCATGTACAACCTTCATACCATTAATGTACCAAAAACACTCTAATCCATGACAAACCGACATAACATCCATGCCCATCAAACATACCATGCATGTACTCAAAATACTCTAA…
	AY833620 TACTG-TTTTCCCCCAAC-CAACCCAACAAACACCTCACCCTATAACCCACCAA-CCAAGTAACCTCAGATCCCCTACCAAGGGCAATCCCTCTGGCCCCCCCTTACCCCCCCGGCCTCTGGGATTGCCCTTTATGCCGCTTGGGATGTATAATTGTGCATTAAACCATCTACCCCATACACATACCTTACATGTACCAAATCACATACAAATCCATGTACTTCACACATACCATTAATGTACCATATCCATACCATTCATGTACCATATACATACAATCCATGTACAACTTTCATACCATTAATGTACTAAAAACACTCTAATCCATGACAAACCGACATAACATCCATGCCCATCAAACATACCATGCATGTACTCAAAATACTCTAA…
	AY833621 TACTG-TTTTCCCCCAAC-CAACCCAACAAACACCTCACCCTATAACCCACCAA-CCAAGTAACCTCAGATCCCCTACCAAGGGCAATCCCTCTGGCCCCCCCTTACCCCCCCGGCCTCTGGGATTGCCCTTTATGCCGCTTGGGATGTATAATTGTGCATTAAACCATCTACCCCATACACATACCTTACATGTACCAAATCACATACAAATCCATGTACTTCACACATACCATTAATGTACCATATCCATACCATTCATGTACCATATACATACAATCCATGTACAACCTTCATACCATTAATGTACCAAAAACACTCTAATCCATGACAAACCGACATAACATCCATGCCCACCAAACATACCATGCATGTACTCAAAATACTCTAA…
	AY833622 TGCTG-TTTTCCCCCAAC-CAACCCAACAAACACCTCACCCTATAACCCACCAA-CCAAGTAACCTCAGATCCCCTACCAAGGGCAATCCCTCTGGCCCCCCCTTACCCCCCCGGCCTCTGGGATTGCCCTTTATGCCGCTTGGGATGTATAATTGTGCATTAAACCATCTACCCCATACACATACCTTACATGTACCAAATCACATACAAATCCATGTACTCCACACATACCATTAATGTACTATATCCATACCATTCATGTACCATATACATACAATCCATGTACAACCTTCATACCATTAATGTACCAAAAACACTCTAATCCATGACAAACCGACATAACATCCATGCCCATCAAACATACCATGCATGTACTCAAAATACTCTAA…
	AY833623 TGCTG-TTTTCCCCCAAC-CAACCCAACAAACACCTCACCCTATAACCCACCAA-CCAAGTAACCTCAGATCCCCTACCAAGGGCAATCCCTCTGGCCCCCCCTTACCCCCCCGGCCTCTGGGATTGCCCTTTATGCCGCTTGGGATGTATAATTGTGCATTAAACCATCTACCCCATACACATACCTTACATGTACCAAATCACATACAAATCCATGTACTCCACACATACCATTAATGTACTATATCCATACCATTCATGTACTATATACATACAATCCATGTACAACCTTCATACCATTAATGTACCAAAAACACTCTAATCCATGACAAACCGACATAACATCCATGCCCATTAAACATACCATGCATGTACTCAAAATACTCTAA…
	AY833624 TGCTG-TTTTCCCCCAAC-CAACCCAACAAACACCTCACCCTATAACCCACCAA-CCAAGTAACCTCAGATCCCCTACCAAGGGCAATCCCTCTGGCCCCCCCTTACCCCCCCGGCCTCTGGGATTGCCCTTTATGCCGCTTGGGATGTATAATTGTACATTAAACCATCTACCCCATACACATACCTTACATGTACCAAATCACATACAAATCCATGTACTCCACACATACCATTAATGTACTGTATTCATACCATTCATGTACTATATACATACAATCCATGTACAACCTTCATACCATTAATGTACTAAAAACACTCTAATCCATGACAAACCGACATAACATCCATGCCCATCAAACATACCATGCATGTACTCAAAACACCCTAA…
	AY833625 TGCTG-TTTTCCCCCAAC-CAACCCAACAAACACCTCACCCTATAACCCACCAA-CCAAGTAACCTCAGATCCCCTACCAAGGGCAATCCCTCTGGCCCCCCCTTACCCCCCCGGCCTCTGGGATTGCCCTTTATGCCGCTTGGGATGTATAATTGTGCATTAAACCATCTACCCCATACACATACCTTACATGTACCAAATCACATACAAATCCATGTACTCCACACATACCATTAATGTACTATATCCATACCATTCATGTACTATATACATACAATCCATGTACAACCTTCATACCATTAATGTACCAAAAACACTCTAATCCATGACAAACCGACATAACATCCATGCCCATTAAACATACCATGCATGTACTCAAAATACTCTAA…
	AY833626 TACTG-TTTTCCCCCAAC-CAACCCAACAAACACCTCACCCTATAACCCACCAA-CCAAGTAACCTCAGATCCCCTACCAAGGGCAATCCCTCTGGCCCCCCCTTACCCCCCCGGCCTCTGGGATTGCCCTTTATGCCGCTTGGGATGTATAATTGTGCATTAAACCATCTACCCCATACACATACCTTACATGTACCAAATCACATACAAATCCATGTACTTCACACATACCATTAATGTACTATATCCATACCATTCATGTACCATATACATACAATCCATGTACAACCTTCATACCATTAATGTACCAAAAACACTCTAATCCATGACAAACCGACATAACATCCATGCCCACCAAACATACCATGCATGTACTCAAAATACTCTAA…
	AY833627 TACTG-TTTTCCCCCAAC-CAACCCAACAAACACCTCACCCTATAACCCACCAA-CCAAGTAACCTCAGATCCCCTACCAAGGGCAATCCCTCTGGCCCCCCCTTACCCCCCCGGCCTCTGGGATTGCCCTTTATGCCGCTTGGGATGTATAATTGTGCATTAAACCATCTACCCCATACACATACCTTACATGTACCAAATCACATACAAATCCATGTACTTCACACATACCATTAATGTACCATATCCATACCATTCATGTACCATATACATACAATCCATGTACAACCTTCATACCATTAATGTACCAAAAACACTCTAATCCATGACAAACCGACATAACATCCATGCCCACCAAACATACCATGCATGTACTCAAAATACTCTAA…
	AY833628 TGCTG-TTTTCCCCCAAC-CAACCCAACAAACACCTCACCCTATAACCCACCAA-CCAAGTAACCTCAGATCCCCTACCAAGGGCAATCCCTCTGGCCCCCCCTTACCCCCCCGGCCTCTGGGATTGCCCTTTATGCCGCTTGGGATGTATAATTGTACATTAAACCATCTACCCCATACACATACCTTACATGTACCAAATCACATACAAATCCATGTACTCCACACATACCATTAATGTACTGTATTCATACCATTCATGTACTATATACATACAATCCATGTACAACCTTCATACCATTAATGTACTAAAAACACTCTAATCCATGACAAACCGACATAACATCCATGCCCATCAAACATACCATGCATGTACTCAAAACACCCTAA…
	AY833629 TGCTG-TTTTCCCCCAAC-CAACCCAACAAACACCTCACCCTATAACCCACCAA-CCAAGTAACCTCAGATCCCCTACCAAGGGCAATCCCTCTGGCCCCCCCTTACCCCCCCGGCCTCTGGGATTGCCCTTTATGCCGCTTGGGATGTATAATTGTGCATTAAACCATCTACCCCATACACATACCTTACATGTACCAAATCACATACAAATCCATGTACTCCACACATACCATTAATGTACTATATCCATACCATTCATGTACTATATACATACAATCCATGTACAACCTTCATACCATTAATGTACCAAAAACACTCTAATCCATGACAAACCGACATAACATCCATGCCCATTAAACATACCATGCATGTACTCAAAATACTCTAA…
	AY833630 TGCTG-TTTTCCCCCAAC-CAACCCAACAAACACCTCACCCTATAACCCACCAA-CCAAGTAACCTCAGATCCCCTACCAAGGGCAATCCCTCTGGCCCCCCCTTACCCCCCCGGCCTCTGGGATTGCCCTTTATGCCGCTTGGGATGTATAATTGTGCATTAAACCATCTACCCCATACACATACCTTACATGTACCAAATCACATACAAATCCATGTACTTCACACATACCATTAATGTACTATATCCATGCCATTCATGTACCATATACATACAATCCATGTACAACCTTCATACCATTAATGTACCAAAAACACTCTAATCCATGACAAACCGACATAACATCCATGCCCATCAAACATACCATGCATGTACTCAAAATACTCTAA…
	AY833631 TACTG-TTTTCCCCCAAC-CAACCCAACAAACACCTCACCCTATAACCCACCAA-CCAAGTAACCTCAGATCCCCTACCAAGGGCAATCCCTCTGGCCCCCCCTTACCCCCCCGGCCTCTGGGATTGCCCTTTATGCCGCTTGGGATGTATAATTGTGCATTAAACCATCTACCCCATACACATACCTTACATGTACCAAATCACATACAAATCCATGTACTTCACACATACCATTAATGTACCATATCCATACCATTCATGTACCATATACATACAATCCATGTACAACCTTCATACCATTAATGTACCAAAAACACTCTAATCCATGACAAACCGACATAACATCCATGCCCACCAAACATACCATGCATGTACTCAAAATACTCTAA…
	AY833632 TACTG-TTTTCCCCCAAC-CAACCCAACAAACACCTCACCCTATAACCCACCAA-CCAAGTAACCTCAGATCCCCTACCAAGGGCAATCCCTCTGGCCCCCCCTTACCCCCCCGGCCTCTGGGATTGCCCTTTATGCCGCTTGGGATGTATAATTGTGCATTAAACCATCTACCCCATACACATACCTTACATGTACCAAATCACATACAAATCCATGTACTTCACACATACCATTAATGTACCATATCCATACCATTCATGTACCATATACATACAATCCATGTACAACCTTCATACCATTAATGTACCAAAAACACTCTAATCCATGACAAACCGACATAACATCCATGCCCAYCAAACATACCATGCATGTACTCAAAATACTCTAA…
	AY833633 TGCTG-TTTTCCCCCAAC-CAACCCAACAAACACCTCACCCTATAACCCACCAA-CCAAGTAACCTCAGATCCCCTACCAAGGGCAATCCCTCTGGCCCCCCCTTACCCCCCCGGCCTCTGGGATTGCCCTTTATGCCGCTTGGGATGTATAATTGTGCATTAAACCATCTACCCCATACACATACCTTACATGTACCAAATCACATACAAATCCATGTACTCCACACATACCATTAATGTACTGTATTCATACCATTCATGTACTATATACATACAATCCATGTACAATCTTCATACCATTAATGTACTAAAAACACTCTAATCCATGACAAACCGACATAACATCCATGCCCACCAAACATACCATGCATGTACTCAAAACACCCTAA…
	AY833634 TGCTG-TTTTCCCCCAAC-CAACCCAACAAACACCTCACCCTATAACCCACCAA-CCAAGTAACCTCAGATCCCCTACCAAGGGCAATCCCTCTGGCCCCCCCTTACCCCCCCGGCCTCTGGGATTGCCCTTTATGCCGCTTGGGATGTATAATTGTGCATTAAACCATCTACCCCATACACATACCTTACATGTACCAAATCACATACAAATCCATGTACTCCACACATACCATTAATGTACTGTATTCATACCATTCATGTACTATATACATACAATCCATGTACAATCTTCATACCATTAATGTACTAAAAACACTCTAATCCATGACAAACCGACATAACATCCATGCCCACCAAACATACCATGCATGTACTCAAAACACCCTAA…
	AY833635 TGCTG-TTTTCCCCCAAC-CAACCCAACAAACACCTCACCCTATAACCCACCAA-CCAAGTAACCTCAGATCCCCTACCAAGGGCAATCCCTCTGGCCCCCCCTTACCCCCCCGGCCTCTGGGATTGCCCTTTATGCCGCTTGGGATGTATAATTGTGCATTAAACCATCTACCCCATACACATACCTTACATGTACCAAATCACATACAAATCCATGTACTCCACACATACCATTAATGTACTGTATTCATACCATTCATGTACTATATACATACAATCCATGTACAATCTTCATACCATTAATGTACTAAAAACACTCTAATCCATGACAAACCGACATAACATCCATGCCTACCAAACATACCATGCATGTACTCAAAACACCCTAA…
	AY833636 TGCTG-TTTTCCCCCAAC-CAACCCAACAAACACCTCACCCTATAACCCACCAA-CCAAGTAACCTCAGATCCCCTACCAAGGGCAATCCCTCTGGCCCCCCCTTACCCCCCCGGCCTCTGGGATTGCCCTTTATGCCGCTTGGGATGTATAATTGTGCATTAAACCATCTACCCCATACACATACCTTACATGTACCAAATCACATACAAAT-CATGTACTCCACACATACCATTAATGTACTGTATTCATACCATTCATGTACTATATACATACAATCCATGTACAATCTTCATACCATTAATGTACTAAAAACACTCTAATCCATGACAAACCGACATAACATCCATGCCCACCAAACATACCATGCATGTACTCAAAACACCCTAA…
	AY833637 TACTG-TTTTCCCCCAAC-CAACCCAACAAACACCTCACCCTATAACCCACCAA-CCAAGTAACCTCAGATCCCCTACCAAGGGCAATCCCTCTGGCCCCCCCTTACCCCCCCGGCCTCTGGGATTGCCCTTTATGCCGCTTGGGATGTATAATTGTGCATTAAACCATCTACCCCATACACATACCTTACATGTACCAAATCACATACAAATCCATGTACTTCACACATACCATTAATGTACTATATCCATACCATTCATGTACCATATACATACAATCCATGTACAACCTTCATACCATTAATGTACCAAAAACACTCTAATCCATGACAAACCGACATAACATCCATGCCCACCAAACATACCATGCATGTACTCAAAATACTCTAA…
	AY833638 TGCTG-TTTTCCCCCAAC-CAACCCAACAAACACCTCACCCTATAACCCACCAA-CCAAGTAACCTCAGATCCCCTACCAAGGGCAATCCCTCTGGCCCCCCCTTACCCCCCCGGCCTCTGGGATTGCCCTTTATGCCGCTTGGGATGTATAATTGTGCATTAAACCATCTACCCCATACACATACCTTACATGTACCAAATCACATACAAATCCATGTACTCCACACATACCATTAATGTACTATATCCATACCATTCATGTACTATATACATACAATCCATGTACAATCTTCATACCATTAATGTACTAAAAACACTCTAATCCATGACAAACCGACATAACATCCATGCCCACCAAACATACCATGCATGTACTCAAAACACCCTAA…
	AY833639 TGCTG-TTTTCCCCCAAC-CAACCCAACAAACACCTCACCCTATAACCCACCAA-CCAAGTAACCTCAGATCCCCTACCAAGGGCAATCCCTCTGGCCCCCCCTTACCCCCCCGGCCTCTGGGATTGCCCTTTATGCCGCTTGGGATGTATAATTGTGCATTAAACCATCTACCCCATACACATACCTTACATGTACCAAATCACATACAAATCCATGTACTCCACACATACCATTAATGTACTATATCCATACCATTCATGTACTATATACATACAATCCATGTACAATCTTCATACCATTAATGTACTAAAAACACTCTAATCCATGACAAACCGACATAACATCCATGCCCACCAAACATACCATGCATGTACTCAAAACACCCTAA…
	AY833640 TGCTG-TTTTCCCCCAAC-CAACCCAACAAACACCTCACCCTATAACCCACCAA-CCAAGTAACCTCAGATCCCCTACCAAGGGCAATCCCTCTGGCCCCCCCTTACCCCCCCGGCCTCTGGGATTGCCCTTTATGCCGCTTGGGATGTATAATTGTGCATTAAACCATCTACCCCATACACATACCTTACATGTACCAAATCACATACAAATCCATGTACTCCACACATACCATTAATGTACTGTATTCATACCATTCATGTACTATATACATACAATCCATGTACAATCTTCATACCATTAATGTACTAAAAACACTCTAATCCATGACAAACCGACATAACATCCATGCCCACCAAACATACCATGCATGTACTCAAAACACCYTAA…
	AY833641 TGCTG-TTTTCCCCCAAC-CAACCCAACAAACACCTCACCCTATAACCCACCAA-CCAAGTAACCTCAGATCCCCTACCAAGGGCAATCCCTCTGGCCCCCCCTTACCCCCCCGGCCTCTGGGATTGCCCTTTATGCCGCTTGGGATGTATAATTGTGCATTAAACCATCTACCCCATACACATACCTTACATGTACCAAATCACATACAAATCCATGTACTCCACACATACTATTAATGTACTGTATTCATACCATTCATGTACTATATACATACAATCCATGTACAATCTTCATACCATTAATGTACTAAAAACACTCTAATCCATGACAAACCGACATAACATCCATGCCCACCAAACATACCATGCATGTACTCAAAACACCCTAA…
	AY833642 TGCTG-TTTTCCCCCAAC-CAACCCAACAAACACCTCACCCTATAACCCACCAA-CCAAGTAACCTCAGATCCCCTACCAAGGGCAATCCCTCTGGCCCCCCCTTACCCCCCCGGCCTCTGGGATTGCCCTTTATGCCGCTTGGGATGTATAATTGTGCATTAAACCATCTACCCCATACACATACCTTACATGTACCAAATCACATACAAATCCATGTACTCCACACATACCATTAATGTACTGTATTCATACCATTCATGTACTATATACATACAATCCATGTACAATCTTCATACCATTAATGTACYAAAAACACTCTAATCCATGACAAACCGACATAACATCCATGCCCACCAAACATACCATGCATGTACTCAAAACACCCTAA…
	AY833643 TGCTG-TTTTCCCCTAAC-CAACCCAACAAACACCTCACCCTATAACCCACCAA-CCAAGTAACCTCAGATCCCCTACCAAGGGCAATCCCTCTGGCCCCCCCTTACCCCCCCGGCCTCTGGGATTGCCCTTTATGCCGCTTGGGATGTATAATTGTGCATTAAACCATCTACCCCATACACATACCTTACATGTACCAAATCACATACAAATCCATGTACTCCACACATACCATTAATGTACTGTATTCATACCATTCATGTACTATATACATACAATCCATGTACAATCTTCATACCATTAATGTACTAAAAACACTCTAATCCATGACAAACCGACATAACATCCATGCCCACCAAACATACCATGCATGTACTCAAAACACCCTAA…
	AY833644 TGCTG-TTTTCCCCTAAC-CAACCCAACAAACACCTCACCCTATAACCCACCAA-CCAAGTAACCTCAGATCCCCTACCAAGGGCAATCCCTCTGGCCCCCCCTTACCCCCCCGGCCTCTGGGATTGCCCTTTATGCCGCTTGGGATGTATAATTGTGCATTAAACCATCTACCCCATACACATACCTTACATGTACCAAATCACATACAAATCCATGTACTCCACACATACCATTAATGTACTGTATTCATACCATTCATGTACTATATACATACAATCCATGTACAATCTTCATACCATTAATGTACTAAAAACACTCTAATCCATGACAAACCGACATAACATCCATGCCCACCAAACATACCATGCATGTACTCAAAACACCCTAA…
	AY836774 TGCTG-TTTTCCCCCAAC-CAACCCAACAAACACCTCACCCTATAACCCACCAA-CCAAGTAACCTCAGATCCCCTACCAAGGGCAATCCCTCTGGCCCCCCCTTACCCCCCCGGCCTCTGGGATTGCCCTTTATGCCGCTTGGGATGTATAATTGTGCATTAAACCATCTACCCCATACACATACCTTACATGTATCAAATCACATACAAATCCATGTACTCCACACATACTATTAATGTACTATATTCATACCATTCATGTACTATATACATACAATCCATGTACAACCTCCATACCATTAATGTACTAAAAACACTCTAATCCATGACAAACCGACATAACATCCATGCCCACCAAACATACCATGCATGTACTCAAAACACCCTAA…
	AY836775 TGCTG--TTTCCCCCAAC-CAACCCAACAAACACCTCACCCTATAACCCACCAA-CCAAGTAACCTCAGATCCCCTACCAAGGGCAATCCCTCTGGCCCCCCCTTACCCCCCCGGCCTCTGGGATTGCCCTTTATGCCGCTTGGGATGTATAATTGTGCATTAAACCATCTACCCCATACACATACCTTACATGTATCAAATCACATACAAATCCATGTACTCCACACATACCATTAATGTACTATATTCATACCATTCATGTACTATATACATACAATCCATGTACAACCTCCATACCATTAATGTACTAAAAACACTCTAATCCATGACAAACCGACATAACATCCATGCCCATCAAACATACCATGCATGTACTCAAAACACCCTAA…
	AY836776 TGCTG-TTTTCCCCCAAC-CAACCCAACAAACACCTCACCCTATAACCCACCAA-CCAAGTAACCTCAGATCCCCTACCAAGGGCAATCCCTCTGGCCCCCCCTTACCCCCCCGGCCTCTGGGATTGCCCTTTATGCCGCTTGGGATGTATAATTGTGCATTAAACCATCTACCCCATACACATACCTTACATGTATCAAACCACATACAAATCCATGTACTCCACACATACCATTAATGTACTATATTCATACCATTCATGTACTATATACATACAATCCATGTACAACCTCCATACCATTAATGTACTAAAAACACTCTAATCCATGACAAACCGACATAACATCCATGCCCATCAAACATACCATGCATGTACTCAAAACACCCTAA…
	DQ230843 TGCTG-TTTTCCCCCAAC-CAACCCAACAAACACCTCACCCTATAACCCACCAA-CCAAGTAACCTCAGATCCCCTACCAAGGGCAATCCCTCTGGCCCCCCCTTACCCCCCCGGCCTCTGGGATTGCCCTTTATGCCGCTTGGGATGTATAATTGTGCATTAAACCATCTACCCCATACACATACCTTACATGTATTAAATCACATACAAATCCATGTACTCCACACATACTATTAATGTACTATATTCATACCATTCATGTACTATATACATACAATCCATGTACAACCTCCATACCATTAATGTACTAAAAACACTCTAATCCATGACAAACCGACATAACATCCATGCCCACCAAACATACCATGCATGTACTCAAAACACCCTAA…
	DQ230844 TGCTG-TTTTCCCCCAAC-CAACCCAACAAACACCTCACCCTATAACCCACCAA-CCAAGTAACCTCAGATCCCCTACCAAGGGCAATCCCTCTGGCCCCCCCTTACCCCCCCGGCCTCTGGGATTGCCCTTTATGCCGCTTGGGATGTATAATTGTGCATTAAACCATCTACCCCATACACATACCTTACATGTATCAAATCACATACAAATCCATGTACTCCACACATACTATTAATGTACTATATTCATACCATTCATGTACTATATACATACAATCCATGTACAACCTCCATACCATTAATGTACTAAAAACACTCTAATCCATGACAAACCGACATAACATCCATGCCCACCAAACATACCATGCATGTACTCAAAACACCCTAA…
	DQ230845 TGCTG-TTTTCCCCCAAC-CAACCCAACAAACACCTCACCCTATAACCCACCAA-CCAAGTAACCTCAGATCCCCTACCAAGGGCAATCCCTCTGGCCCCCCCTTACCCCCCCGGCCTCTGGGATTGCCCTTTATGCCGCTTGGGATGTATAATTGTGCATTAAACCATCTACCCCATACACATACCTTACATGTATTAAATCACATACAAATCCATGTACTCCACACATACTATTAATGTACTATATTCATACCATTCATGTACTATATACATACAATCCATGTACAACCTCCATACCATTAATGTACTAAAAACACTCTAATCCATGACAAACCGACATAACATCCATGCCCACCAAACATACCATGCATGTACTCAAAACACCCTAA…
	DQ230846 TGCTG-TTTTCCCCCAAC-CAACCCAACAAACACCTCACCCTATAACCCACCAA-CCAAGTAACCTCAGATCCCCTACCAAGGGCAATCCCTCTGGCCCCCCCTTACCCCCCCGGCCTCTGGGATTGCCCTTTATGCCGCTTGGGATGTATAATTGTGCATTAAACCATCTACCCCATACACATACCTTACATGTATCAAACCACATACAAATCCATGTACTCCACACATACCATTAATGTACTATATTCATACCATTCATGTACTATATACATACAATCCATGTACAACCTCCATACCATTAATGTACTAAAAACACTCTAATCCATGACAAACCGACATAACATCCATGCCCATCAAACATACCATGCATGTACTCAAAACACCCTAA…
	DQ230847 TGCTG-TTTTCCCCCAAC-CAACCCAACAAACACCTCACCCTATAACCCACCAA-CCAAGTAACCTCAGATCCCCTACCAAGGGCAATCCCTCTGGCCCCCCCTTACCCCCCCGGCCTCTGGGATTGCCCTTTATGCCGCTTGGGATGTATAATTGTGCATTAAACCATCTACCCCATACACATACCTTACATGTATCAAACCACATACAAATCCATGTACTCCACACATACCATTAATGTACTATATTCATACCATTCATGTACTATATACATACAATCCATGTACAACCTCCATACCATTAATGTACTAAAAACACTCTAATCCATGACAAACCGACATAACATCCATGCCCATCAAACATACCATGCATGTACTCAAAACACCCTAA…
	DQ230848 TGCTG-TTTTCCCCCAAC-CAACCCAACAAACACCTCACCCTATAACCCACCAA-CCAAGTAACCTCAGATCCCCTACCAAGGGCAATCCCTCTGGCCCCCCCTTACCCCCCCGGCCTCTGGGATTGCCCTTTATGCCGCTTGGGATGTATAATTGTGCATTAAACCATCTACCCCATACACATACCTTACATGTATCAAATCACATACAAATCCATGTACTCCACACATACTATTAATGTACTATATTCATACCATTCATGTACTATATACATACAATCCATGTACAACCTCCATACCATTAATGTACTAAAAACACTCTAATCCATGACAAACCGACATAACATCCATGCCCACCAAACATACCATGCATGTACTCAAAACACCCTAA…
	DQ230849 TGCTG-TTTTCCCCCAAC-CAACCCAACAAACACCTCACCCTATAACCCACCAA-CCAAGTAACCTCAGATCCCCTACCAAGGGCAATCCCTCTGGCCCCCCCTTACCCCCCCGGCCTCTGGGATTGCCCTTTATGCCGCTTGGGATGTATAATTGTGCATTAAACCATCTACCCCATACACATACCTTACATGTATCAAACCACATACAAATCCATGTACTCCACACATACCATTAATGTACTATATTCATACCATTCATGTACTATATACATACAATCCATGTACAACCTCCATACCATTAATGTACTAAAAACACTCTAATCCATGACAAACCGACATAACATCCATGCCCATCAAACATACCATGCATGTACTCAAAACACCCTAA…
	DQ230850 TGCTG-TTTTCCCCCAAC-CAACCCAACAAACACCTCACCCTATAACCCACCAA-CCAAGTAACCTCAGATCCCCTACCAAGGGCAATCCCTCTGGCCCCCCCTTACCCCCCCGGCCTCTGGGATTGCCCTTTATGCCGCTTGGGATGTATAATTGTGCATTAAACCATCTACCCCATACACATACCTTACATGTATCAAACCACATACAAATCCATGTACTCCACACATACCATTAATGTACTATATTCATACCATTCATGTACTATATACATACAATCCATGTACAACCTCCATACCATTAATGTACTAAAAACACTCTAATCCATGACAAACCGACATAACATCCATGCCCATCAAACATACCATGCATGTACTCAAAACACCCTAA…
	DQ230851 TGCTG-TTTTCCCCCAAC-CAACCCAACAAACACCTCACCCTATAACCCACCAA-CCAAGTAACCTCAGATCCCCTACCAAGGGCAATCCCTCTGGCCCCCCCTTACCCCCCCGGCCTCTGGGATTGCCCTTTATGCCGCTTGGGATGTATAATTGTGCATTAAACCATCTACCCCATACACATACCTTACATGTACCAAATCACATACAAATCCATGTACTCCACACATACCATTAATGTACTATATTCATACCATTCATGTACTATATACATACAATCCATGTACAACCTCCATACCATTAATGTACTAAAAACACTCTAATCCATGACAAACCGACATAATATCCATGCCCATCAAACATACCATGCATGTACTCAAAACACCCTAA…
	DQ230852 TGCTG-TTTTCCCCCAAC-CAACCCAACAAACACCTCACCCTATAACCCACCAA-CCAAGTAACCTCAGATCCCCTACCAAGGGCAATCCCTCTGGCCCCCCCTTACCCCCCCGGCCTCTGGGATTGCCCTTTATGCCGCTTGGGATGTATAATTGTGCATTAAACCATCTACCCCATACACATACCTTACATGTATCAAACCACATACAAATCCATGTACTCCACACATACCATTAATGTACTATATTCATACCATTCATGTACTATATACATACAATCCATGTACAACCTCCATACCATTAATGTACTAGAAACACTCTAATCCATGACAAACCGACATAACATCCATGCCCATCAAACATACCATGCATGTACTCAAAACACCCTAA…
	DQ230853 TGCTG-TTTTCCCCCAAC-CAACCCAACAAACACCTCACCCTATAACCCACCAA-CCAAGTAACCTCAGATCCCCTACCAAGGGCAATCCCTCTGGCCCCCCCTTACCCCCCCGGCCTCTGGGATTGCCCTTTATGCCGCTTGGGATGTATAATTGTGCATTAAACCATCTACCCCATACACATACCTTACATGTATCAAACCACATACAAATCCATGTACTCCACACATACCATTAATGTACTATATTCATACCATTCATGTACTATATACATACAATCCATGTACAACCTCCATACCATTAATGTACTAAAAACACTCTAATCCATGACAAACCGACATAACATCCATGCCCATCAAACATACCATGCATGTACTCAAAACACCCTAA…
	DQ230854 TGCTG-TTTTCCCCCAAC-CAACCCAACAAACACCTCACCCTATAACCCACCAA-CCAAGTAACCTCAGATCCCCTACCAAGGGCAATCCCTCTGGCCCCCCCTTACCCCCCCGGCCTCTGGGATTGCCCTTTATGCCGCTTGGGATGTATAATTGTGCATTAAACCATCTACCCCATACACATACCTTACATGTATCAAACCACATACAAATCCATGTATTCCACACATACCATTAATGTACTATATTCATACCATTCATGTACTATATACATACAATCCATGTACAACCTCCATACCATTAATGTACTAAAAACACTCTAATCCATGACAAACCGACATAACATCCATGCCCATCAAACATACCATGCATGTACTCAAAACACCCTAA…
	DQ230855 TGCTG-TTTTCCCCCAAC-CAACCCAACAAACACCTCACCCTATAACCCACCAA-CCAAGTAACCTCAGATCCCCTACCAAGGGCAATCCCTCTGGCCCCCCCTTACCCCCCCGGCCTCTGGGATTGCCCTTTATGCCGCTTGGGATGTATAATTGTGCATTAAACCATCTACCCCATACACATACCTTACATGTATCAAACCACATACAAATCCATGTACTCCACACATACCATTAATGTACTATATTCATACCATTCATGTACTATATACATACAATCCATGTACAACCTCCATACCATTAATGTACTAAAAACACTCTAATCCATGACAAACCGACATAACATCCATGCCCATCAAACATACCATGCATGTACTCAAAACACCCTAA…
	DQ230856 TGCTG-TTTTCCCCCAAC-CAACCCAACAAACACCTCACCCTATAACCCACCAA-CCAAGTAACCTCAGATCCCCTACCAAGGGCAATCCCTCTGGCCCCCCCTTACCCCCCCGGCCTCTGGGATTGCCCTTTATGCCGCTTGGGATGTATAATTGTGCATTAAACCATCTACCCCATACACATACCTTACATGTATCAAACCACATACAAATCCATGTACTCCACACATACCATTAATGTACTATATTCATACCATCCATGTACTATATACATACAATCCATGTACAACCTCCATACCATTAATGTACTAAAAACACTCTAATCCATGACAAACCGACATAACATCCATGCCCATCAAACATACCATGCATGTACTCAAAACACCCTAA…
	DQ230857 TGCTG-TTTTCCCCCAAC-CAACCCAACAAACACCTCACCCTATAACCCACCAA-CCAAGTAACCTCAGATCCCCTACCAAGGGCAATCCCTCTGGCCCCCCCTTACCCCCCCGGCCTCTGGGATTGCCCTTTATGCCGCTTGGGATGTATAATTGTGCATTAAACCATCTACCCCATACACATACCTTACATGTATCAAATCACATACAAATCCATGTACTCCACACATACTATTAATGTACTATATTCATACCATTCATGTACTATATACATACAATCCATGTACAACCTCCATACCATTAATGTACTAAAAACACTCTAATCCATGACAAACCGACATAACATCCATGCCCACCAAACATACCATGCATGTACTCAAAACACCCTAA…
	DQ230858 TGCTG-TTTTCCCCCAAC-CAACCCAACAAACACCTCACCCTATAACCCACCAA-CCAAGTAACCTCAGATCCCCTACCAAGGGCAATCCCTCTGGCCCCCCCTTACCCCCCCGGCCTCTGGGATTGCCCTTTATGCCGCTTGGGATGTATAATTGTGCATTAAACCATCTACCCCATACACATACCTTACATGTATCAAACCACATACAAATCCATGTACTCCACACATACCATTAATGTACTATATTCATACCATTCATGTACTATATACATACAATCCATGTACAACCTCCATACCATTAATGTACTAGAAACACTCTAATCCATGACAAACCGACATAACATCCATGCCCATCAAACATACCATGCATGTACTCAAAACACCCTAG…
	DQ230859 TGCTG-TTTTCCCCCAAC-CAACCCAACAAACACCTCACCCTATAACCCACCAA-CCAAGTAACCTCAGATCCCCTACCAAGGGCAATCCCTCTGGCCCCCCCTTACCCCCCCGGCCTCTGGGATTGCCCTTTATGCCGCTTGGGATGTATAATTGTGCATTAAACCATCTACCCCATACACATACCTTACATGTATCAAACCACATACAAATCCATGTACTCCACACATACCATTAATGTACTATATTCATACCATTCATGTACTATATACATACAATCCATGTACAACCTCCATACCATTAATGTACTAAAAACACTCTAATCCATGACAAACCGACATAACATCCATGCCCATCAAACATACCATGCATGTACTCAAAACACCCTAA…
	DQ230860 TGCTG-TTTTCCCCCAAC-CAACCCAACAAACACCTCACCCTATAACCCACCAA-CCAAGTAACCTCAGATCCCCTACCAAGGGCAATCCCTCTGGCCCCCCCTTACCCCCCCGGCCTCTGGGATTGCCCTTTATGCCGCTTGGGATGTATAATTGTGCATTAAACCATCTACCCCATACACATACCTTACATGTATCAAACCACATACAAATCCATGTACTCCACACATACCATTAATGTACTATATTCATACCATTCATGTACTATATACATACAATCCATGTACAACCTCCATACCATTAATGTACTAAAAACACTCTAATCCATGATAAACCGACATAACATCCATGCCCATCAAACATACCATGCATGTACTCAAAACACCCTAA…
	DQ230861 TGCTG-TTTTCCCCCAAC-CAACCCAACAAACACCTCACCCTATAACCCACCAA-CCAAGTAACCTCAGATCCCCTACCAAGGGCAATCCCTCTGGCCCCCCCTTACCCCCCCGGCCTCTGGGATTGCCCTTTATGCCGCTTGGGATGTATAATTGTGCATTAAACCATCTACCCCATACACATACCTTACATGTATCAAACCACATACAAATCCATGTACTCCACACATACCATTAATGTACTATATTCATACCATTCATGTACTATATACATACAATCCATGTACAACCTCCATACCATTAATGTACTAGAAACACTCTAATCCATGACAAACCGACATAACATCCATGCCCATCAAACATACCATGCATGTACTCAAAACACCCTAA…
	DQ230862 TGCTG-TTTTCCCCCAAC-CAACCCAACAAACACCTCACCCTATAACCCACCAA-CCAAGTAACCTCAGATCCCCTACCAAGGGCAATCCCTCTGGCCCCCCCTTACCCCCCCGGCCTCTGGGATTGCCCTTTATGCCGCTTGGGATGTATAATTGTGCATTAAACCATCTACCCCATACACATACCTTACATGTATCAAATCACATACAAATCCATGTACTCCACACATACTATTAATGTACTATATTCATACCATTCATGTACTATATACATACAATCCATGTACAACCTCCATACCATTAATGTACTAAAAACACTCTAATCCATGACAAACCGACATAACATCCATGCCCACCAAACATACCATGCATGTACTCAAAACACCCTAA…
	DQ230863 TGCTG-TTTTCCCCCAAC-CAACCCAACAAACACCTCACCCTATAACCCACCAA-CCAAGTAACCTCAGATCCCCTACCAAGGGCAATCCCTCTGGCCCCCCCTTACCCCCCCGGCCTCTGGGATTGCCCTTTATGCCGCTTGGGATGTATAATTGTGCATTAAACCATCTACCCCATACACATACCTTACATGTATTAAATCACATACAAATCCATGTACTCCACACATACTATTAATGTACTATATTCATACCATTCATGTACTATAYACATACAATCCATGTACAACCTCCATACCATTAATGTACTAAAAACACTCTAATCCATGACAAACCGACATAACATCCATGCCCACCAAACATACCATGCATGTACTCAAAACACCCTAA…
	DQ230864 TGCTG-TTTTCCCCCAAC-CAACCCAACAAACACCTCACCCTATAACCCACCAA-CCAAGTAACCTCAGATCCCCTACCAAGGGCAATCCCTCTGGCCCCCCCTTACCCCCCCGGCCTCTGGGATTGCCCTTTATGCCGCTTGGGATGTATAATTGTGCATTAAACCATCTACCCCATACACATACCTTACATGTATCAAACCACATACAAATCCATGTACTCCACACATACCATTAATGTACTATATTCATACCATTCATGTACTATATACATACAATCCATGTACAACCTCCATACCATTAATGTACTAGAAACACCCTAATCCATGACAAACCGACATAACATCCATGCCCATCAAACATACCATGCATGTACTCAAAACACCCTAA…
	DQ230865 TGCTG-TTTTCCCCCAAC-CAACCCAACAAACACCTCACCCTATAACCCACCAA-CCAAGTAACCTCAGATCCCCTACCAAGGGCAATCCCTCTGGCCCCCCCTTACCCCCCCGGCCTCTGGGATTGCCCTTTATGCCGCTTGGGATGTATAATTGTGCATTAAACCATCTACCCCATACACATACCTTACATGTATCAAACCACATACAAATCCATGTACTCCACACATACCATTAATGTACTATATTCATACCATTCATGTACTATATACATACAATCCATGTACAACCTCCATACCATTAATGTACTAGAAACACTCTAATCCATGACAAACCGACATAACATCCATGCCCATCAAACATACCATGCATGTACTCAAAACACCCTAA…
	DQ230866 TGCTG-TTTTCCCCCAAC-CAACCCAACAAACACCTCACCCTATAACCCACCAA-CCAAGTAACCTCAGATCCCCTACCAAGGGCAATCCCTCTGGCCCCCCCTTACCCCCCCGGCCTCTGGGATTGCCCTTTATGCCGCTTGGGATGTATAATTGTGCATTAAACCATCTACCCCATACACATACCTTACATGTATTAAATCACATACAAATCCATGTACTCCACACATACTATTAATGTACTATATTCATACCATTCATGTACTATATACATACAATCCATGTACAACCTCCATACCATTAATGTACTAAAAACACTCTAATCCATGACAAACCGACATAACATCCATGCCCACCAAACATACCATGCATGTACTCAAAACACCCTAA…
	DQ230867 TGCTG-TTTTCCCCCAAC-CAACCCAACAAACACCTCACCCTATAACCCACCAA-CCAAGTAACCTCAGATCCCCTACCAAGGGCAATCCCTCTGGCCCCCCCTTACCCCCCCGGCCTCTGGGATTGCCCTTTATGCCGCTTGGGATGTATAATTGTGCATTAAACCATCTACCCCATACACATACCTTACATGTATCAAATCACATACAAATCCATGTACTCCACACATACCATTAATGTACTATATTCATACCATTCATGTACCATATACATACAATCCATGTACAACCTCCATACTATTAATGTACTAAAAACACTCTAATCCATGACAAACCGACATAACATCCATGCCCACCAAACATACCATGCATGTACTCAAAACACCCTAA…
	DQ230868 TGCTG-TTTTCCCCCAAC-CAACCCAACAAACACCTCACCCTATAACCCACCAA-CCAAGTAACCTCAGATCCCCTACCAAGGGCAATCCCTCTGGCCCCCCCTTACCCCCCCGGCCTCTGGGATTGCCCTTTATGCCGCTTGGGATGTATAATTGTGCATTAAACCATCTACCCCATACACATACCTTACATGTATCAAACCACATACAAATCCATGTACTCCACACATACCATTAATGTACTATATTCATACCATTCATGTACTATATACATACAATCCATGTACAACCTCCATACCATTAATGTACTAAAAACACTCTAATCCATGACAAACCGACATAACATCCATGCCCATCAAACATACCATGCATGTACTCAAAACACCCTAA…
	DQ230869 TGCTG-TTTTCCCCCAAC-CAACCCAACAAACACCTCACCCTATAACCCACCAA-CCAAGTAACCTCAGATCCCCTACCAAGGGCAATCCCTCTGGCCCCCCCTTACCCCCCCGGCCTCTGGGATTGCCCTTTATGCCGCTTGGGATGTATAATTGTGCATTAAACCATCTACCCCATACACATACCTTACATGTATCAAACCACATACAAATCCATGTACTCCACACATACCATTAATGTACTATATTCATACCATTCATGTACTATATACATACAATCCATGTACAACCTCCATACCATTAATGTACTAAAAACACTCTAATCCATGACAAACCGACATAACATCCATGCCCACCAAACATACCATGCATGTACTCAAAACACCCTAA…
	DQ230870 TGCTGTTTTTCCCCCAAC-CAACCCAACAAACACCTCACCCTATAACCCACCAA-CCAAGTAACCTCAGATCCCCTACCAAGGGCAATCCCTCTGGCCCCCCCTTACCCCCCCGGCCTCTGGGATTGCCCTTTATGCCGCTTGGGATGTATAATTGTGCATTAAACCATCTACCCCATACACATACCTTACATGTATCAAACCACATACAAATCCATGTACTCCACACATACCATTAATGTACTATATTCATACCATTCATGTACTATATACATACAATCCATGTACAACCTCCATACCATTAATGTACTAAAAACACTCTAATCCATGACAAACCGACATAACATCCATGCCCATCAAACATACCATGCATGTACTCAAAACACCCTAA…
	DQ230871 TGCTG-TTTTCCCCCAAC-CAACCCAACAAACACCTCACCCTATAACCCACCAA-CCAAGTAACCTCAGATCCCCTACCAAGGGCAATCCCTCTGGCCCCCCCTTACCCCCCCGGCCTCTGGGATTGCCCTTTATGCCGCTTGGGATGTATAATTGTGCATTAAACCATCTACCCCATACACATACCTTACATGTATCAAACCACATACAAATCCATGTAYTCCACACATACCATTAATGTACTATATTCATACCATTCATGTACTATATACATACAATCCATGTACAACCTCCATACCATTAATGTACTAGAAACACTCTAATCCATGACAAACCGACATAACATCCATGCCCATCAAACATACCATGCATGTACTCAAAACACCCTAA…
	DQ230872 TGCTG-TTTTCCCCCAAC-CAACCCAACAAACACCTCACCCTATAACCCACCAA-CCAAGTAACCTCAGATCCCCTACCAAGGGCAATCCCTCTGGCCCCCCCTTACCCCCCCGGCCTCTGGGATTGCCCTTTATGCCGCTTGGGATGTATAATTGTGCATTAAACCATYTACCCCATACACATACCTTACATGTATCAAATCACATACAAATCCATGTACTCCACACATACTATTAATGTACTATATTCATACCATTCATGTACTATATACATACAATCCATGTACAACCTCCATACCATTAATGTACTAAAAACACTCTAATCCATGACAAACCGACATAACATCCATGCCCACCAAACATACCATGCATGTACTCAAAACACCCTAA…
	DQ230873 TGCTG-TTTTCCCCCAAC-CAACCCAACAAACACCTCACCCTATAACCCACCAA-CCAAGTAACCTCAGATCCCCTACCAAGGGCAATCCCTCTGGCCCCCCCTTACCCCCCCGGCCTCTGGGATTGCCCTTTATGCCGCTTGGGATGTATAATTGTGCATTAAACCATCTACCCCATACACATACCTTACATGTACCAAATCACATACAAATCCATGTACTCCACACATACCATTAATGTACTATATTCATACCATTCATGTACTATATACATACAATCCATGTACAACCTCCATACCATTAATGTACTAAAAACACTCTAATCCATGACAAACCGACATAACATCCATGCCCATCAAACATACCATGCATGTACTCAAAACACCCTAA…
	DQ230874 TGCTG-TTTTCCCCCAAC-CAACCCAACAAACACCTCACCCTATAACCCACCAA-CCAAGTAACCTCAGATCCCCTACCAAGGGCAATCCCTCTGGCCCCCCCTTACCCCCCCGGCCTCTGGGATTGCCCTTTATGCCGCTTGGGATGTATAATTGTGCATTAAACCATCTACCCCATACACATACCTTACATGTATCAAACCACATACAAATCCATGTAYTCCACACATACCATTAATGTACTATATTCATACCATTCATGTACTATATACATACAATCCATGTACAACCTCCATACCATTAATGTACTAAAAACACTCTAATCCATGACAAACCGACATAACATCCATGCCCATCAAACATACCATGCATGTACTCAAAACACCCTAA…
	DQ230875 TGCTG-TTTTCCCCCAAC-CAACCCAACAAACACCTCACCCTATAACCCACCAA-CCAAGTAACCTCAGATCCCCTACCAAGGGCAATCCCTCTGGCCCCCCCTTACCCCCCCGGCCTCTGGGATTGCCCTTTATGCCGCTTGGGATGTATAATTGTGCATTAAACCATCTACCCCATACACATACCTTACATGTATCAAATCACATACAAATCCATGTACTCCACACATACCATTAATGTACTATATTCATACCATTCATGTACTATATACATACAATCCATGTACAACCTCCATACCATTAATGTACTAAAAACACTCTAATCCATGACAAACCGACATAACATCCATGCCCACCAAACATATCATGCATGTACTCAAAACACCCTAA…
	DQ230876 TGCTG-TTTTCCCCCAAC-CAACCCAACAAACACCTCACCCTATAACCCACCAA-CCAAGTAACCTCAGATCCCCTACCAAGGGCAATCCCTCTGGCCCCCCCTTACCCCCCCGGCCTCTGGGATTGCCCTTTATGCCGCTTGGGATGTATAATTGTGCATTAAACCATCTACCCCATACACATACCTTACATGTATCAAACCACATACAAATCCATGTACTCCACACATACCATTAATGTACTATATTCATACCATTCATGTACTATATACATACAATCCATGTACAACCTCCATACCATTAATGTACTAGAAACACTCTAATCCATGACAAACCGACATAACATCCATGCCCATCAAACATACCATGCATGTACTCAAAACACCCTAA…
	DQ230877 TGCTG-TTTTCCCCCAAC-CAACCCAACAAACACCTCACCCTATAACCCACCAA-CCAAGTAACCTCAGATCCCCTACCAAGGGCAATCCCTCTGGCCCCCCCTTACCCCCCCGGCCTCTGGGATTGCCCTTTATGCCGCTTGGGATGTATAATTGTGCATTAAACCATCTACCCCATACACATACCTTACATGTATCAAACCACATACAAATCCATGTACTCCACACATACCATTAATGTACTATATTCATACCATTCATGTACTATATACATACAATCCATGTACAACCTCCATACCATTAATGTACTAGAAACACTCTAATCCATGACAAACCGACATAACATCCATGCCCATCAAACATACCATGCATGTACTCAAAACACCCTAA…
	DQ230878 TGCTG-TTTTCCCCCAAC-CAACCCAACAAACACCTCACCCTATAACCCACCAA-CCAAGTAACCTCAGATCCCCTACCAAGGGCAATCCCTCTGGCCCCCCCTTACCCCCCCGGCCTCTGGGATTGCCCTTTATGCCGCTTGGGATGTATAATTGTGCATTAAACCATCTACCCCATACACATACCTTACATGTATCAAACCACATACAAATCCATGTACTCCACACATACCATTAATGTACTATATTCATACCATTCATGTACTATATACATACAATCCATGTACAACCTCCATACCATTAATGTACTAAAAACACTCTAATCCATGACAAACCGACATAACATCCATGCCCATTAAACATACCATGCATGTACTCAAAACACCCTAA…
	DQ230879 TGCTG-TTTTCCCCCAAC-CAACCCAACAAACACCTCACCCTATAACCCACCAA-CCAAGTAACCTCAGATCCCCTACCAAGGGCAATCCCTCTGGCCCCCCCTTACCCCCCCGGCCTCTGGGATTGCCCTTTATGCCGCTTGGGATGTATAATTGTGCATTAAACCATCTACCCCATACACATACCTTACATGTATCAAATCACATACAAATCCATGTACTCCACACATACCATTAATGTACTATATTCATACCATTCATGTACTATATACATACAATCCATGTACAACCTCCATACCATTAATGTACTAAAAACACTCTAATCCATGACAAACCGACATAACATCCATGCCCATCAAACATACCATGCATGTACTCAAAACACCCTAA…
	DQ230880 TGCTG-TTTTCCCCCAAC-CAACCCAACAAACACCTCACCCTATAACCCACCAA-CCAAGTAACCTCAGATCCCCTACCAAGGGCAATCCCTCTGGCCCCCCCTTACCCCCCCGGCCTCTGGGATTGCCCTTTATGCCGCTTGGGATGTATAATTGTGCATTAAACCATCTACCCCATACACATACCTTACATGTATCAAATCACATACAAATCCATGTACTCCACACATACCATTAATGTACTATATTCATACCATTCATGTACTATATACATACAATCCATGTACAACCTCCATACCATTAATGTACTAAAAACACTCTAATCCATGACAAACCGACATAACATCCATGCCCATCAAACATACCATGCATGTACTCAAAACACCCTAA…
	DQ230881 TGCTG-TTTTCCCCCAAC-CAACCCAACAAACACCTCACCCTATAACCCACCAA-CCAAGTAACCTCAGATCCCCTACCAAGGGCAATCCCTCTGGCCCCCCCTTACCCCCCCGGCCTCTGGGATTGCCCTTTATGCCGCTTGGGATGTATAATTGTGCATTAAACCATCTACCCCATACACATACCTTACATGTGTTAAATCACATACAAATCCATGTACTCCACACATACTATTAATGTACTATATTCATACCATTCATGTACTATATACATACAATCCATGTACAACCTCCATACCATTAATGTACTAAAAACACTCTAATCCATGACAAACCGACATAACATCCATGCCCACCAAACATACCATGCATGTACTCAAAACACCCTAA…
	DQ230882 TGCTG-TTTTCCCCCAAC-CAACCCAACAAACACCTCACCCTATAACCCACCAA-CCAAGTAACCTCAGATCCCCTACCAAGGGCAATCCCTCTGGCCCCCCCTTACCCCCCCGGCCTCTGGGATTGCCCTTTATGCCGCTTGGGATGTATAATTGTGCATTAAACCATCTACCCCATACACATACCTTACATGTATCAAACCACATACAAATCCATGTACTCCACACATACCATTAATGTACTATATTCATACCATTCATGTACTATATACATACAATCCATGTACAACCTCCATACCATTAATGTACTAAAAACACTCTAATCCATGACAAACCGACATAACATCCATGCCCATCAAACATACCATGCATGTACTCAAAACACCCTAA…
	DQ230883 TGCTG-TTTTCCCCCAAC-CAACCCAACAAACACCTCACCCTATAACCCACCAA-CCAAGTAACCTCAGATCCCCTACCAAGGGCAATCCCTCTGGCCCCCCCTTACCCCCCCGGCCTCTGGGATTGCCCTTTATGCCGCTTGGGATGTATAATTGTGCATTAAACCATCTACCCCATACACATACCTTACATGTATCAAACCACATACAAATCCATGTACTCCACACATACCATTAATGTACTATATTCATACCATTCATGTACTATATACATACAATCCATGTACAACCTCCATACCATTAATGTACTAGAAACACTCTAATCCATGACAAACCGACATAACATCCATGCCCATCAAACATACCATGCATGTACTCAAAACACCCTAA…
	DQ230884 TGCTG-TTTTCCCCCAAC-CAACCCAACAAACACCTCACCCTATAACCCACCAA-CCAAGTAACCTCAGATCCCCTACCAAGGGCAATCCCTCTGGCCCCCCCTTACCCCCCCGGCCTCTGGGATTGCCCTTTATGCCGCTTGGGATGTATAATTGTGCATTAAACCATCTACCCCATACACATACCTTACATGTATCAAATCACATACAAATCCATGTACTCCACACATACCATTAATGTACTATATTCATACCATTCATGTACTATATACATACAATCCATGTACAACCTTCATACCATTAATGTACTAAAAACACTCTAATTCATGACAAACCGACATAACATCCATGCCCATCAAACATACCATGCATGTACTCAAAACACCCTAA…
	DQ230885 TGCTG-TTTTCCCCCAAC-CAACCCAACAAACACCTCACCCTATAACCCACCAA-CCAAGTAACCTCAGATCCCCTACCAAGGGCAATCCCTCTGGCCCCCCCTTACCCCCCCGGCCTCTGGGATTGCCCTTTATGCCGCTTGGGATGTATAATTGTGCATTAAACCATCTACCCCATACACATACCTTACATGTATCAAACCACATACAAATCCATGTACTCCACACATACCATTAATGTACTATATTCATACCATTCATGTACTATATACATACAATCCATGTACAACCTCCATACCATTAATGTACTAGAAACACTCTAATCCATGACAAACCGACATAACATCCATGCCCATCAAACATACCATGCATGTACTCAAAACACCCTAA…
	DQ230886 TGCTG-TTTTCCCCCAAC-CAACCCAACAAACACCTCACCCTATAACCCACCAA-CCAAGTAACCTCAGATCCCCTACCAAGGGCAATCCCTCTGGCCCCCCCTTACCCCCCCGGCCTCTGGGATTGCCCTTTATGCCGCTTGGGATGTATAATTGTGCATTAAACCATCTACCCCATACACATACCTTACATGTATCAAACCACATACAAATCCATGTACTCCACACATACCATTAATGTACTATATTCATACCATTCATGTACTATATACATACAATCCATGTACAACCTCCATACCATTAATGTACTAGAAACACTCTAATCCATGACAAACCGACATAACATCCATGCCCATCAAACATACCATGCATGTACTCAAAACACCCTAA…
	DQ230887 TGCTG-TTTTCCCCCAAC-CAACCCAACAAACACCTCACCCTATAACCCACCAA-CCAAGTAACCTCAGATCCCCTACCAAGGGCAATCCCTCTGGCCCCCCCTTACCCCCCCGGCCTCTGGGATTGCCCTTTATGCCGCTTGGGATGTATAATTGTGCATTAAACCATCTACCCCATACACATACCTTACATGTATCAAACCACATACAAATCCATGTACTCCACACATACCATTAATGTACCATATTCATACCATTCATGTACTATATACATACAATCCATGTACAACCTCCATACCATTAATGTACTAGAAACACTCTAATCCATGACAAACCGACATAACATCCATGCCCATCAAACATACCATGCATGTACTCAAAACACCCTAA…
	DQ230888 TGCTGTTTTTCCCCCAAC-CAACCCAACAAACACCTCACCCTATAACCCACCAA-CCAAGTAACCTCAGATCCCCTACCAAGGGCAATCCCTCTGGCCCCCCCTTACCCCCCCGGCCTCTGGGATTGCCCTTTATGCCGCTTGGGATGTATAATTGTGCATTAAACCATCTACCCCATACACATACCTTACATGTATCAAATCACATACAAATCCATGTACTCCACACATACCATTAATGTACTATATTCATACCATTCATGTACTATATACATACAATCCATGTACAACCTCCATACCATTAATGTACTAAAAACACTCTAATCCATGACAAACCGACATAACATCCATGCCCATCAAACATACCATGCATGTACTCAAAACACCCTAA…
	FJ743726 TGCTG-TTTTCCCCCAAC-CAACCCAACAAACACCTCACCCTATAACCCACCAA-CCAAGTAACCTCAGATCCCCTACCAAGGGCAATCCCTCTGGCCCCCCCTTACCCCCCCGGCCTCTGGGATTGCCCTTTATGCCGCTTGGGATGTATAATTGTGCATTAAACCATCTACCCCATACACATACCTTACATGTATTAAATCACATACAAATCCATGTACTCCACACATACTATTAATGTACTATATTCATACCATTCATGTACTATATACATACAATCCATGTACAACCTCCATACCATTAATGTACTAAAAACACTCTAATCCATGACAAACCGACATAACATCCATGCCCACCAAACATACCATGCATGTACTCAAAACACCCTAA…
	FJ743727 TGCTG-TTTTCCCCCAAC-CAACCCAACAAACACCTCACCCTATAACCCACCAA-CCAAGTAACCTCAGATCCCCTACCAAGGGCAATCCCTCTGGCCCCCCCTTACCCCCCCGGCCTCTGGGATTGCCCTTTATGCCGCTTGGGATGTATAATTGTGCATTAAACCATCTACCCCATACACATACCTTACATGTATCAAATCACATACAAATCCATGTACTCCACACATACTATTAATGTACTATATTCATACCATTCATGTACTATATACATACAATCCATGTACAACCTCCATACCATTAATGTACTAAAAACACTCTAATCCATGACAAACCGACATAACATCCATGCCCACCAAACATACCATGCATGTACTCAAAACACCCTAA…
	HQ322396 TGCTG-TTTTCCCCCAAC-CAACCCAACAAACACCTCACCCTATAACCCACCAA-CCAAGTAACCTCAGATCCCCTACCAAGGGCAATCCCTCTGGCCCCCCCTTACCCCCCCGGCCTCTGGGATTGCCCTTTATGCCGCTTGGGATGTATAATTGTACATTAAACCATCTACCCCATACACATACCTTACATGTACCAAATCACATACAAATCCATGTACTCCACACATACCATTAATGTACTGTATTCATACCATTCATGTACTATATACATACAATCCATGTACAACCTTCATACCATTAATGTACTAAAAACACTCTAATCCATGACAAACCGACATAACATCCATGCCCACCAAACATACCATGCATGTACTCAAAACACCCTAA…
	HQ322397 TACTG-TTTTCCCCCAAC-CAACCCAACAAACACCTCACCCTATAACCCACCAA-CCAAGTAACCTCAGATCCCCTACCAAGGGCAATCCCTCTGGCCCCCCCTTACCCCCCCGGCCTCTGGGATTGCCCTTTATGCCGCTTGGGATGTATAATTGTGCATTAAACCATCTACCCCATACACATACCTTACATGTACCAAATCACATACAAATCCATGTACTTCACACATACCATTAATGTACCATATCCATACCATTCATGTACCATATACATACAATCCATGTACAACTTTCATACCATTAATGTACTAAAAACACTCTAATCCATGACAAACCGACATAACATCCATGCCCATCAAACATACCATGCATGTACTCAAAATACTCTAA…
	HQ322398 TGCTG-TTTTCCCCCAAC-CAACCCAACAAACACCTCACCCTATAACCCACCAA-CCAAGTAACCTCAGATCCCCTACCAAGGGCAATCCCTCTGGCCCCCCCTTACCCCCCCGGCCTCTGGGATTGCCCTTTATGCCGCTTGGGATGTATAATTGTGCATTAAACCATCTACCCCATACACATACCTTACATGTACCAAATCACATACAAATCCATGTACTCCACACATACCATTAATGTACTATATCCATACCATTCATGTACTATATACATACAATCCATGTACAACCTTCATACCATTAATGTACCAAAAACACTCTAATCCATGACAAACCGACATAACATCCATGCCCATTAAACATACCATGCATGTACTCAAAATACTCTAA…
	HQ322399 TGCTG-TTTTCCCCCAAC-CAACCCAACAAACACCTCACCCTATAACCCACCAA-CCAAGTAACCTCAGATCCCCTACCAAGGGCAATCCCTCTGGCCCCCCCTTACCCCCCCGGCCTCTGGGATTGCCCTTTATGCCGCTTGGGATGTATAATTGTACATTAAACCATCTACCCCATACACATACCTTACATGTACCAAATCACATACAAATCCATGTACTCCACACATACCATTAATGTACTGTATTCATACCATTCATGTACTATATACATACAATCCATGTACAACCTTCATACCATTAATGTACTAAAAACACTCTAATCCATGACAAACCGACATAACATCCATGCCCACCAAACATACCATGCATGTACTCAAAACACCCTAA…
	HQ322400 TACTG-TTTTCCCCCAAC-CAACCCAACAAACACCTCACCCTATAACCCACCAA-CCAAGTAACCTCAGATCCCCTACCAAGGGCAATCCCTCTGGCCCCCCCTTACCCCCCCGGCCTCTGGGATTGCCCTTTATGCCGCTTGGGATGTATAATTGTGCATTAAACCATCTACCCCATACACATACCTTACATGTACCAAATCACATACAAATCCATGTACTTCACACATACCATTAATGTACCATATCCATACCATTCATGTACCATATACATACAATCCATGCACAACCTTCATACCATTAATGTACCAAAAACACTCTAATCCATGACAAACCGACATAACATCCATGCCCACCAAACATACCATGCATGTACTCAAAATACTCTAA…
	HQ322401 TGCTG-TTTTCCCCCAAC-CAACCCAACAAACACCTCACCCTATAACCCACCAA-CCAAGTAACCTCAGATCCCCTACCAAGGGCAATCCCTCTGGCCCCCCCTTACCCCCCCGGCCTCTGGGATTGCCCTTTATGCCGCTTGGGATGTATAATTGTGCATTAAACCATCTACCCCATACACATACCTTACATGTACCAAATCACATACAAATCCATGTACTCCACACATACCATTAATGTACTRTATTCATACCATTCATGTACTATATACATACAATCCATGTACAATCTTCATACCATTAATGTACTAAAAACACTCTAATCCATGACAAACCGACATAACATCCATGCCCACCAAACATACCATGCATGTACTCAAAACACCCTAA…
	HQ322402 TGCTG-TTTTCCCCCAAC-CAACCCAACAAACACCTCACCCTATAACCCACCAA-CCAAGTAACCTCAGATCCCCTACCAAGGGCAATCCCTCTGGCCCCCCCTTACCCCCCCGGCCTCTGGGATTGCCCTTTATGCCGCTTGGGATGTATAATTGTGCATTAAACCATCTACCCCATACACATACCTTACATGTACCAAATCACATACAAATCCATGTACTCCACACATACCATTAATGTACTGTATTCATACCATTCATGTACTATATACATACAATCCATGTACAATCTTCATACCATTAATGTACTAAAAACACTCTAATCCATGACAAACCGACATAACATCCATGCCCACCAAACATACCATGCATGTACTCAAAACACCCTAA…
	HQ322403 TACTG-TTTTCCCCCAAC-CAACCCAACAAACACCTCACCCTATAACCCACCAA-CCAAGTAACCTCAGATCCCCTACCAAGGGCAATCCCTCTGGCCCCCCCTTACCCCCCCGGCCTCTGGGATTGCCCTTTATGCCGCTTGGGATGTATAATTGTGCATTAAACCATCTACCCCATACACATACCTTACATGTACCAAATCACATACAAATCCATGTACTTCACACATACCATTAATGTACCATATCCATACCATTCATGTACCATATACATACAATCCATGTACAACCTTCATACCATTAATGTACCAAAAACACTCTAATCCATGACAAACCGACATAACATCCATGCCCACCAAACATACCATGCATGTACTCAAAATACTCTAA…
	HQ322404 TACTG-TTTTCCCCCAAC-CAACCCAACAAACACCTCACCCTATAACCCACCAA-CCAAGTAACCTCAGATCCCCTACCAAGGGCAATCCCTCTGGCCCCCCCTTACCCCCCCGGCCTCTGGGATTGCCCTTTATGCCGCTTGGGATGTATAATTGTGCATTAAACCATCTACCCCATACACATACCTTACATGTACCAAATCACATACAAATCCATGTACTTCACACATACCATTAATGTACCATATCCATACCATTCATGTACCATATACATACAATCCATGTACAACCTTCATACCATTAATGTACCAAAAACACTCTAATCCATGACAAACCGACATAACATCCATGCCCACCAAACATACCATGCATGTACTCAAAATACTCTAA…
	JN097846 ------CCCACCTACAGCACAACCCCCCAAATACCTCCACCTACA--TCACTAATTCCACTAGCTGCAAATTCCCTACCAA-GGCAATCCCTCCGGCCCCCCCTTACCCCCCCGGCCTCTGGGATTGCCCTTTGTGCCGCTCGGGATGTATAATTGTGCATTAAACCATCTACCACATACACATATCATGCATGTAACAAACCACATA-AAATCCATGTATTTAACACATACCATCCATGTACTATATATATACCATTCATGTACTATATACATACAATCCATGTACAAATCCCATACCATCCATGTACTGAAAACACCCTAATTCATGACAAATAGATACACCATCCATGTCCACCAAACATACCATGCATGTACTCAAAACACCCTAA…
;
END;
